# Supplementary material for: Towards a better solution to the shortest common supersequence problem: the deposition and reduction algorithm
Source: BMC Bioinformatics. 2006 Dec 12;7(Suppl 4):S12. doi: 10.1186/1471-2105-7-S4-S12 (PMC1780115; doi:10.1186/1471-2105-7-S4-S12)
Supplement: Additional file 1 — Real DNA sequences DNA sequences are obtained from NCBI Viral Genomes, Accessed on 01/01/2006. . Sequences are randomly selected from different genome sequences. The specific length and number of sequences are specified for each dataset. There are 60 randomly selected datasets. File name indicate the number of sequences, sequence length, and dataset number. For example, file name "DNA_N100_K500_5" indicate that it is DNA sequences dataset, with 500 sequences, each truncated to length of 100. And this is number 5 datasets for this setting. Each sequence is represented as a row in the dataset file. [file 1471-2105-7-S4-S12-S1.zip › DNA_N1000_K500_9]

ACCGGATGGCCCCGAAAATTTTTCCCTCCCATTTGAAACGTGACACGTGTAATCGCATTATAAGTTGTCGGTACTTGGAAACTTACATAGGAAGTTTCCTTCTCTTATAAGTTTTGACTAGTCAAAAGTTGTGGCCGACAAATATTTTTACTTTTGTAAAGTAAAGGAATTGTTACTATTCAAAACTTGCTGTGTAAGTTTCGAATTTATTTCTACTTAAATAGCTATACGAATACGTATAGGTATTTATAAATGATGGTCTGTTTACCAGACTGGTTATTTTTGCTATTTATCTTCAGTATTCTACTGCAATCAGGTACGAACTTTTATGGGACCTTTCAGAGTGGATCAATTTCCAGACAATTATCCAGCCTTTCTAGCAGTATCGACCAGTTGTTTCTTAAGGTACAACAGGTGGTGTATACTAGGTATCCATCAAGAGATAGAGCCTCTGACCCTAGAAGAAGGCGAGGTCTTTCTGCAATTCCAGAAGGAAGTGAAGAAGCTACTGAGGTGTAAGGTCAACTTTCATAGGAAGTGTTCGTTGTATGAGGAAATATACAAGAAATACGTATACGATGTCCCAGAAAAGAAAGGTGAATCCTCAAAGTGCGTGGCCGAAGAAGAGGAGGACTACTACGACTTCGAGGAAATACCAATGGAGGAGACCTGTGACAAAAAACAGGACTCCGAAGTTAAAGATGTATGATGATATGCTTGGTGCTGGTGGTATAGGATCTACCATTAGTAATAATGGTATGATTACTATGTTGAATAATTATGTCCAGGGTATTGGTGATAGTCAGAGAGCGAACAACGTTACTGTGACGAAGCATTTGAAGTTTGATATGGCTCTTATGGGGAGTTCTCCGTTCTGGGAGACTCCTAATTATATGACCCAATATCATTGGATTATCATAGACAAGGATGTTGGGTCAGTGTTCCCTACTAAGTTATCCAGTATATTTGATATTCCGGATAACGGTCAGGCTATGCCGTC
GTTAAAAATCTATAGAGATGGACACTATCGCCGCAAGAGCACTCACTGTGATGCGAGCATGTGCTACGCTTCAAGAGGCAAGAATTGTGTTGGAAGCCAATGTGATGGAAATTTTGGGGATAGCTATCAATAGGTACAATGGACTCACTTTACGAGGAGTGACGATGCGCCCGACCTCGTTAGCACAAAGAAATGAGATGTTTTTTATGTGTTTGGATATGATGCTGTCTGCTGCTGGGATAAATGTTGGACCGATATCGCCAGACTATACTCAACATATGGCTACGATTGGTGTACTAGCAACACCGGAAATACCTTTTACAACGGAAGCGGCGAATGAAATAGCTCGAGTGACTGGGGAGACTTCGACATGGGGGCCAGCGCGTCAGCCTTATGGTTTCTTCCTTGAAACTGAGGAAACCTTCCAACCAGGGAGGTGGTTCATGCGCGCCGCTCAAGCAGTAACTGCAGTAGTGTGCGGTCCGGATATGATTCAAGTGTCACTTAATGCTGGAGCGAGAGGAGATGTACAACAGATATTTCAGGGTCGTAATGATCCCATGATGATATATTTAGTGTGGAGGAGAATCGAAAACTTTGCGATGGCGCAAGGTAATTCACAGCAAACTCAAGCGGGTGTGACTGTCAGTGTTGGTGGAGTTGACATGAGGGCGGGACGCATTATAGCGTGGGATGGACAGGCCGCGCTGCATGTGCATAATCCGACACAACAGAATGCGATGGTGCAAATACAGGTTGTGTTCTATATATCTATGGATAAAACTTTAAACCAGTACCCCGCTTTGACTGCTGAGATTTTCAATGTTTACAGCTTCAGGGACCACACATGGCATGGGCTAAGAACGGCGATATTAAACAGAACCACACTGCCAAACATGCTGCCACCAATCTTCCCACCAAATGATCGAGATAGCATCTTAACTCTTCTACTTTTATCTACACTTGCTGATGTTTACACTGTTTTAAGGCCAGAGTTTGC
AGGTTATATTAGGAATTACGATTTTGATAATAGTAGTAACTAATTAAAATAATAACAGTTATTATTACTGATTACCATGATAATAGTAGTAGTTACCATCAGGATGGTAAATGCTACAATTCAGATGGTTTACTTAATTATTTAAATAATATTTATTACTATTGAATTCAATTAATAGATTTTAACATAACTAGATAATAAACTCTACTATAAAATTTTCTCCGTGCACGGAAAGAAAATTGAAGGAATTTTTATTATTTTACTATCGTAATTTTTATTAAATAAAAATAGTAAAGGTAGACTATACTTCTCATTTAGTAATTTTTACGATCTACTATTGTAAATTTTATCCAACAAACAAGATTAGTAAGAGACTTAAAAAGTCGAATACTATAGAGCTAATTATACAATATGTGTTTGAGAACTTTACAATTCAACTATTGTAAAAATTCACAGTCCGTTAGTTTAAAAGAAATTTTAGGGAGAAAGAGAGATAAGAGGTTGGACTAATTGGTACCTTTACAGGAACCGAAAAAACAAATCGGAATTTTCGTCCTATCCGGGAATCGAACCCAGAACTGTTTAGTTGGTAGCTAGACGACTCTCTCTCTACGCTATCCGAGATAAACTACTATCAATGTCCTTTAATATTTACATAAACTCTGAGTCTAGCGCTGTGCACGGCCATCACTCACATTAATTGCAAAATATTCCAATTGAACTATTGTAAAATTTAATTGTAAAATTTAATACAATAATTATTGGGTTGAATTACAATAGTAGGTTGTAAAATTCCGTGGACCAAAACTTCGACTTTAACCTCTAAAAAACTTTATTTATTTAATTATTTATTGATAATAAATGCCAGGTCCATTAATAATTTTATTAATAATCGATTTTATTAATAAGATAAAATTTAGATTTAGAAACTTTCTAACTAAAGCAAGTAATTAGCGAAAAAAATGAACTGAAAAATAACCGAGGTACTTATGGTCAATGC
CCTGTCTCCGAGTTTAAGAACGGAAACTAGGGTACTATGTATGCGAAGGTTGCTGAAACACAGCGCGCCTATCAGGCGGCTGATGCAGCCTACGCTAACGTTTTGCAACGGAGTGCATTCAAGCTGGACTTTGCACCGCCTCTTAAGGCTTATGAAACTCTACAGCGATTGTACTATCCGTTGCGTTTTAAAGGGGGTGTCGGTATCCCCACTCAGCACCCCGTTTTGGCAGGCCACCAGCGTGTCGCCGAGGCCGCCTTACACGGGTTCGCCACGCGGCAAGCTTCCATCTTGGAGATTGGTCCCTCTCTCCACAGTGCCGCGAGGCTTTCGCACCTGCGTTATCACGGGTGCACGAAGACAGGGACGAGAGACCAGGCCCGCCACATAGCCGCTTTGCACTCCTCATTCGTCCGCGGCGTCTCCCCCCAGTTCCAAGCAGACGCCACGCTGCTTGCCGCTGGTATCCCCTCGGAGACGTTTTGCGTTGACGGCGTCGGTGCCTGCGCATTCCAAGCACAGCTTGGAATTTCAAATCACTCGCTCTACGACGTAGAGCTTGAGGAACTCGCCAATGCCTTCAACAACCACGGGCTCCACATGGTTAAAGCTTTCATGCACATCCCGGAAGAGCTTCTCTACATGGACGAGGTTGTCAATGATGAGCTTGGTTACCGATTCAAGGTCGTCGACGACGATTTCCGCCTCCGCGACGTCGAGTACACCTTAGGCGACGTGCGTGCACGCGCACCAAAACTCCAATTCCTCCCGGAATCACAGCGACGTCGCATAGAGCGACTCGTGGGTCGCGGTTCTTACTCGCGCAGATGTGTCATCTTCTCCGGTAACGACGACTGGGCCGACGCTTATTGCCATGACTACCATACATGGCTCGCTTACCTACTTGTTCGCAACTACCCGACGCCGTTTGGGTTTTCGCTACACATTGAAGTGCAGCGTCGTCACGGCTCGTCCGTTGAGCTGCGTATCACGCGCGCAG
CATCATCAATAATATACGGTGCATTTTGTGCGTGATGACGTATACAGCGTACGTAAGGGAGGAGCTTGCAAGCGTGGGAAACTTGACCTTTGAACGGGCGCGGTGAAGTGGCACGTGATGACGCAGCACTGCGGACCTTTGCCCATCGCGTGGCTGTTACAGTACAGCTCATTAATAATTAACAGAGTTTTTAGTCAGCTTTGTGGAATTTCTGTTTACACTTGTCGAACTTTAGACTCTTTGGCAATAAATGGGTGTGCTAGTAAAACACCTAGTTGTTCTACACATGAAGTCACTTTTACCACGCTACAGGTAAAAATGGCTCTCAATAGCTCCAAAGGTCTATTAGACGTCAGTAGGTGCGGCCGGGATTTCTGTTTCAGTTCCTCATAGCCAGTATAAAGCCTTCACAGGTGTTTAGAGTCGCCACTCTTGAGTCTAAGAGAAGTAGAGCTTTCTCCTCTACACCTAGACATCATGAGGCACTTGCGCTTAGCTTTTGACTGGAGATTCTGGGAAGCAGCAGAAAACCTTCTACAAGACTTACACACATCAGAAGATGAAGATGAAGGCTTTTCAGAGCCTTTAACGCTGCAAGATTTAGTGGAGTTAGAGTCTCCAAACGCTGTTGATTATTTTTTCCCTGACGCCGACATTCCACAAGAGCTGCCTACTGACGCCGCTGCTGAAGAGTTGCTCGGCTGTGATGAAGTAGTAGATTTGTCTACTTTATTTGACAGCGAGGCTGAATCTACACCTAATTCGCCATTTTCGGCTGTGGAGTTAGACTATCCTGAACATCCAGGCCACGATTGCTCAGCTTGCGATTATCATCGGAGAGCTACGAAAAATGAAGACACTTTGTGTTCTCTGTGTTATATGAGACAAAACGCGTTTGCTGTATATGGTAAGTGAATGTTGGCTTTTACATTTAAATAATTTAGTTTTATAAGAGTGATTTGTAAGTAAACCTTTATGTAACTTATTTTATAGAACCTGT
TTAAAACAGCCTGTGGGTTGTACCCACCCACAGGGCCCACTGGGCGCTAGCACTCTGATTCTACGGAATCCTTGTGCGCCTGTTTTATGTCCCTTCCCCCAATCAGTAACTTAGAAGCATTGCACCTCTTTCGACCGTTAGCAGGCGTGGCGCACCAGCCATGTCTTGGTCAAGCACTTCTGTTTCCCCGGACCGAGTATCAATAGACTGCTCACGCGGTTGAGGGAGAAAACGTCCGTTACCCGGCTAACTACTTCGAGAAGCCTAGTAGCACCATGAAAGTTGCAGAGTGTTTCGCTCAGCACTTCCCCCGTGTAGATCAGGTCGATGAGTCACTGCGATCCCCACGGGCGACCGTGGCAGTGGCTGCGTTGGCGGCCTGCCTGTGGGGTAACCCACAGGACGCTCTAATATGGACATGGTGCAAAGAGTCTATTGAGCTAGTTAGTAGTCCTCCGGCCCCTGAATGCGGCTAATCCTAACTGCGGAGCACATACCCTCGACCCAGGGGGCAGTGTGTCGTAACGGGCAACTCTGCAGCGGAACCGACTACTTTGGGTGTCCGTGTTTCCTTTTATTCTTATACTGGCTGCTTATGGTGACAATTGAAAGATTGTTACCATATAGCTATTGGATTGGCCATCCGGTGTGCAACAGAGCTATTATTTACCTATTTGTTGGGTATATACCACTCACATCCAGAAAAACCCTCGACACACTAGTATACATTCTTTACTTGAATTCTAGAAAATGGGGTCACAAGTCTCAACCCAACGATCGGGTTCCCACGAAAATTCGAACTCAGCATCAGAAGGATCTACTATAAACTACACCACCATCAACTATTACAAGGATGCATATGCTGCCAGCGCGGGTCGCCAAGATATGTCTCAGGACCCTAAGAAATTTACAGACCCTGTGATGGATGTCATACACGAGATGGCTCCTCCCTTGAAATCACCCAGTGCTGAAGCTTGTGGTTATAGTGATCGAGTTGCCC
TGTCAGTGATGATGAGCTTCGAGACGGACCACAACCACCAACTGGAGGACAAATAGCTGAATCATCCGTCTGAGGGCCGTCTCACACTAGGATTGTGCCCAAAAAGAACACCAAGGCTCTGACGTCTCTCCCTACCCTGGCTCCCGGAAAAAACCGAAAACCACCCATTTCCTCATGTTTGCCTAAGGCTCTGACGATAACCCTAAAAATTTGACTAGCAAATAAAGAACCCTGGGTCCTATAAAAGGGGTGAGCAACCTAAAAATGGGATCTCTCTTTGCACCTTGCCTACCCCTCCCTCGGCCGTGGACCAGCCCTGGTCGCCTCGCTTACCTGGGTCGCCGTTTCGTGACCGGGCCATCTCCCTGCTGTTTGACGGCACCCCGCGTACTTCGCTTCCTCCTGCTCGGTAAGATCCCACCGGGTCGAGCTAGGCCATCACTCCCTGGCCGCTCCCCTGGAGCTCTCTCTCGTAGCTCTTACGGTTGCTCTCCCCCGGCACGGGGCCCAGGACTTTCTCTACTTCCTTGTTTCAAGTCTCTTTCTTTGGTGAGCGACCTAAATCGAAAGTAGCACTTCTGCTGCCTGCAGCGAGGCTTGGCCCGGGGCCAACGCCTGTGAGATTACCCAGCTCGGAGTTGGGCCTCAAGAAAGTAAGGGCTAAAGCTGCTAGCCCTAGGGGAGAAAGCAAACAGGTGGGGGCTCGTCCGGGATCGATCACCTCTCTGTATCTGCCCTTCCCCAATCAGAACCATGGGAAAGACTTATAGCTCTCCGGTAAACCCTATCCCCAAAGCCCCAAAAGGGCTAGCAATTCACCACTGGCTAAACTTTCTCCAAGCCGCGTACCGACTGCAGCCAGGGCCCTCTGAATTTGACTTCCATCAGTTACGGAAGTTCCTAAAACTAGCCATCAAGACCCCGGTGTGGTTAAATCCCATCAATTACTCTGTCCTTGCCGGGCTCATTCCCAAGAACTACCCGGGCAGGGTCCATGAAA
AAATTACAAAACATTCGATCACATATTATAACATTATCTGCAACAATTTCACAACAATTCAAACACAATGGCCGAAGTTTACAGTTTCGTTCCCAAAACAGACTATGAAAAGAGAATGGTAAAGCGTTTTGGAACTGATAAGTTTCTTCAGTTTCGAGAGCAATGCCCTTTAAGTCAAGTCCGTAAGTGCTGGACTCATTTCAAGGTGTGCGATGGCGCCTGCTACGCGTATCTTCTTGTACACTTTACTGAAGAAGGGGCACGGGAGTTCCTGGAACTCAGTGCGGGAAGAAGAAAGTTAGTTCTGGACAATGTTAGGCGGGCTCTGTGTTCTGCGCTATACTATAATCCTAACGAAGAGGATTTTGAGTGTGAATGTGGAAACTCAAACACGAGTTGGAAACGTGTTTGTGAAGACTGCGAACAGGTTTATGCATATTCTGAAATGAACCTGTTGCAAGAACTGTCGAAAATTGCACGCGGGCTAAGCTGCTACATTAATGAGCTTAAAAATTTCACTATCCATGACATAGCCGATGAAGTGTCATACGCGGAAAAGAGTAGGAGGATGACAACGGTTGAATCGGGATTTAAAACCGTTGGCGAAATCAGCTTGAGAACTGAAGTTGTGGAGGCTGTAATTTCTGAAAAACCCGTCGAATCAGTAACTGTAAAGGCTGTGGTTGCTGAGAAGCCTGTCGAAGCATCTGACAACTCCAGGGTGGCCATGGAAGAGAAGAAGCCACAGACTAAACAAGTTTGGAAGATGGTGACTGGAAAGCCCAAACCAACAGTGATTCCGGAGTGCAAACCTGAAGCTCCAACAAAGAAAGAAATCCAAACATGCTTAGACTTGGTAGTTCAAATTGGAGATTTTATCATTAACACTCGTACACGTGAGTTCAAGATGGTTGATGAAGAGAATGAGTGCACTGAGAAAGTTGAGGAGACAGAGGTGAAGGAACCTGTGGTTGAAAACCCAAATAAAGATACAGTTGTC
GAAAGCATTACATTAAACATACAAAGTTTAATTACAATTACTTTTATATACAATACAATGGCAAACATTACACAACAAATTATCGATACAAGAGAGGCTGCTGCCGCTGGACGGAATCCGTTGATAGCGCAGTTAGCCTCAAAAAGGGTTTATGACGAGGCTGTGAAGTCTCTGGACACACAAGACAAACGCCCTAAAGTGAACTTTTCGAGAGTGCTTTCCACGGAGCAGATGCGCGTGGTCACCGAGAACTACCCCGAGTTCTCGGTTTCTTACACTGGCTCTGCTTTATCTGTACATTCCCTCGCAGGAGGGTTGAGGTACTTAGAAGGGGAATACCTCATGATGCAAGTGCCGTACGGTTCGCCGTGCTATGATATCGGAGGAAACTATTCCCAACACATGTTGAAGGGAAGATCTTATGTGCATTGCTGCAACCCCTGCTTAGATTTGAAGGATGTCGCACGCAATGAAATGTACAAGGATGCGATCGAACGATACGTCACGAAGAAGAGAGATGGTCCGCGTTCTGTTGCGTGGCGCTCTCAAGCTGAAACGTCTCAAGAGACGAAATTTGCTGGTCTGCCTTCCTGGCAAATGGACGCATTCCGTAGGTACCACTCGGACCCTAGTTCTGTTACATGTTCTGATGTTTTTCAGCAATGTGAACACGAGTTTGCACGAAGCGGAGACCGGTATGCTGTGGCTCTCCATTCCATTTACGACGTTCCGTGCGAGCAGATAGGGCCTGCTCTTCTGAGGAAAAACATCAAGGTTCTCTTCGCTGCTTTCCATTTTTCGGAGGACCTGTTAATAGGGAGCGAGTTCGGACGTTTACCTAACGTCGGAGCTTTCTTCTCTGTTGACGGCGACTCCGTCAATTTTCAGTTCGAAGACGAGTCTACTTTACATTACACGCATAGTTTTACAAATATTAGGAAAATCGTAACTAGGACTTTCTTTCCTGCTTCTGATAGAATAGTTTATGTAAAGGAGTTTA
AGTATAGCTTAAGCTATACTCAAGGACTACGTCCTCCCTCAGAGAATTAACACCCCTCTGAGATGGATGGAAACTTGTTTATACTTTCGCTATAGCTTTACGCGTATAGGGCAGTACCTTCCCCGCCGTGCGATCAATTAACGTAATTGTTAATGAACTCACAAATAAAGAATGTTTACCAGTTCTTTATGGCGATTCCCTGTAAGATACCTTACTTTAGTAGTAAGTGTGTCTTCCATCGGTTAAATCATATAAATATAATAAAACCATGAAAAGACTAACACTTTCACAAAACAAGAGTAATCAACTTACGAATAATGATTTATCTAATGTTGGATATATAACTAAACAGTTATTTCCTCATTGAATAAGATTATTAGTATGAAGCTTACAATTGTCTCCTGCTCCGTACAAGAAGTTCGGATCGAGAATAGCAATTCTTTGAAAGGCTAACGGTGTTTCTTTCACCGTTCAGTACTTAAAAGAATGTACTAGAATCGTCCAACATTTTGTGTCGGGCCATCCGGTATTCGTCACTGACGTAATGCCGATTGGTCTAGCTGGAGGACTCCCTACTATAATACCGGGAACCTTAAGAACTCTTTTGAGATCTAAGGATTCTAGTACTATAAGGGGAGTCTTGTCTACCTTGGCAGTATATAGAATAATGAAAATGCCTTGTGTACTTAAGTTAGAGTCAATCACAGATCCTTTTAAAGGGATTTCTGATACTCTTCCTAAGTCCGAGATCATTAACGGATTAGCGTCATTGGGTTTTGAAATTCCTAAGGGAAGATCAAAGCACCTGTTGACCTTATCTAATCCGATTATTTATCTATTATCTGCCGGGCCGAATCACTCTATATCAATGATGGGTATCTGAAAAGATATCTATGCATGATATGTAAGTCCGTTATTCCCTACTCTTCTTTCTTTTATAGGAAGGATGAATAGAGGTAACGTTCTTATTGATTTGTTAAGAGCCGAAGTTTCTTACTGA
GCATTCTTGCTCGACTTTCGTGTAGCGAAAAGCGTATCAACGACAGAGCGTTTACCATCCCTTGTATCCAAACCGGTTTACCTACACTCTATCTTTGGGTTGTATCATTGTGACTTTGTTATTGTGGAGTTCGATTCGTTCGACTGAGCTAGCCTCTGCCTCCACGTTAACGACTTCGCAGGTTACGGCTGTATCTTTAGAGAGGGTAACGGAATTACCATCGGTTGGCGGTATTCTGTCCTATTACCGTGGTTTCCCAACCCGAGAAGTTCTTATAGACTGAGTTTTTAAAACTCTGCCTCCTCGGTTTCGGAAGTTCACGCTGAGAAGCTGAAGACCAGGGCTGACCCTTATCGGTTACTAGTCTTAGTTTCGCGTGTGCCATCCGCCTCTTGATTTTGTTATTGTGGAGTTCGATTCGTTCGACTGAGCTAGCCTCTGCCTCCACGTTAACGACTTCGCAGGTGTTTGGCCGTGAGACTAGTTCTTTTATTTTCCACCCATGTCTAATTTGTCTGAAGTTACTCGTGGTGGTGGTCACTATGGAATAGAGGCGTGGAGGAATCACGTTGTGAGTGAAAGGCTCAACTCTGACTGGTGGATAAAAAGTGATCGCTGGGACCAGCTCCTAGCGGATTTGAGAGCCGTGAACTTTGAAGTCAATAGTTCTCGCTCCGAGGTCGCCTCTATTATTAACCGTGTGCCTAAAGATTTACCCGCTGCTGTTTCAGCACGTTTTCCTGGTGCCAAGGGTGTTTTGGGTAGCGATACTTATACCACCTTATATTACGTGCACGTGAAATCTGATCTTAAGCAGAAGTTCTACAGGCTTATTGCTGCTGCTGACCAAGGAAAGAATCGAGACTTGGAAGTGGGGAGATCCTCTGTCCCCGCAGCCACAAGCAGCTCATCAAACAATCAAGCGATTGTACCTAGCAAGGGGATCAACGCAATAAGAGATCAGCAACCTCTCAGAGACGGATCTCTTTCTTATCGGTAC
TAGTATACATACCAAGTATACGGATATCGGTGCGAGCCCTGCACAGCTAAAGTGTATAAAATGGAGTTACCCAACCAACATAAGCAAACTGCTGCTGAAGGTTTCGTTTCTTTCCTTAACTGGCTTTGTAACCCCTGGAGACGCCAACGTACAGTCAACGCTGCTGTCGCCTTCCAGAATAGCATTCTTGCTATTGAGGACGTAGAACACTTCGAAGATATCAACGAGTGTTTTGAGGAATCGTCTGGAGGCCAATCGCAGCGCACTAAGGTTGTCGCCGAAGGGGCTTACTCTCCCGTAAAATCCGAACGCACCCGCCGAGTCCGCAAGCAAAAGGCCAAATTCGTCAAATATTTGGTCAATGAGGCTCGTGCCGAGTTTGGTCTCCCCAAAGCTACAGAGGCCAATCGACTCATGGTGCAACACTTCCTGCTCCGAAGGTGTAAGGATTGGGGGGTTGTCACATCCCAGTGCCACAACAATGTTGCACTCGCCTTGACTCTCGTGTTTGTCCCAACAGGGGATGATTTGCTGGCGCGAGTAGTGATGAACACGTACAAGACGAGGTCTGCGGTCCGTGGGATGGACAACCTCCAAGGGGAGGGGTGGTGGAACAACAGGCTTGGCATAGGTGGCCAGGCCGGCTTGGCCTTTCGGGCCAAATAGGGGTGCCTAGAGAGGAGGCCGGGGTTTTCCACGTCCGTTTCGCGTGGGAATCACCCCGATCTGGTGGTCAAACCATCAGGACACCCCGAGAAACAGCGTCAGTTGTTACGCTATAGTGGAATTGGCGGCCATTTATTAATCGGCATCCACAACAACTCTCTCTCCAATTTGCGTAGGGGCTTAATGGAGAGAGTTTTCTACGTCGAGGGACCCAATGGGCTCCAAGACCCCCCTAAACCCGTTCGGGGAGCTTTCAACTCCCTGAATAAGTTTCGAGACCTATATACCAAAAATAGTTGGCGTCATTCCCCTGTAACCAATGAACAATTCTTGA
CTAGCGGGAAGTTGCACGGATGGCCTTTAGGGTGAACCGTTTTTCTAATTTTTAACTTCCCGCTAAAAATCTGAGATTTTCAAAAATCGGGAAGTTATTGTTCTCACCCCATTTTACAAAAATCGAGTTTTCATCAGATCTCGACGTTTGAAGGTCACAGAAAGCTTCCCTGACTATTTTTACGATGATGTCCGTAGGTCTGTATGCGTATGTGTGTGTGTGTGTGTGTGTGTGTGTGTGTGTGTGTGTGTGTGTTTTTCCCTTTAGGGGGGGGGGGAATCCTTTTTAAGGATTCTAGGCATAGATGTTGGCCCGGATATGTGGCGACTCGACGCAGCGTCATACTAAAACTTGACGCTGACGCCCCTACCCACTAAACCCTAAACCCCTTTCTCTTCTATCCTCTGATCCCCCATGGTACCGCCGTAAGGCATTTCTTCGCGGGGGGAGGAATTAGCTGCCGCTCTTCCTTCTGGTGGCTAAGATGTTATTTCTTCCTTCTAGTTTCTGTCATTCGCTCTTTTCTTCTCAATGGATTGCAACTCGGTAAGCACTTTTGTAGCAAAAGTGCTTGTGGCGTTCCAGGCAGCTTCTGATGACAGCATTGCTGCTACTATTATCTCTGGTTGGATTTTCCTCTTCAGGATATTCTCCAGCTCATCCCGATGTGGGTAAAAACGTGAGCACTCAAAGAAAACGTGCTCTGCATCTTCATTGACTCCTGGGCAGGATGGGCACTCTGGGGAATTATCATGCTTGGAGCGGTGGAGATACGCCCGGAAACAGCCGTGTCCTGATAACATCTGTGTAAGATAATAGTTGACCTCACCGTGACTCCGGTTTAGCCAAACGTTGATCCTTGGTATGAGACGATGCGTCCATCTACCATTCACTGTGGCATCCCACTGTAGTTGCCATCGACTTATGCTCCTCCGTGTGTGTGTGTGTGTGTGTGTGTGTGTGTGTGTGTGTGTGTGTGTGTGTGTGTGTGTGTGTGTGT
AAAAAATATAAAAACTCAACATAACATACACAAAACGATTAAAGCAAACACAAATCTTTCAAAGCATTCAAGCAATCAAAGATTCTCAAATCTTTCATCGTTATCAAAGCAATCACCAACAGCAAACCAAATGGCAGCAGTTACATTCGCATCAGCTATCACCAACGCCATCACCAGCAAACCAGCACTCACCGGAATGGTGCAGTTTGGGAGTTTCCCACCAATGCCATTGCGATCCACCACCGTCACCACAGTCGCCACTTCAGTGGCGCAACCTAAACTGTACACAGTGCAGTTTGGAAGCCTTGACCCAGTAGTCGTCAAGAGTGGAGCAGGGTCCCTTGCTAAGGCAACACGCCAGCAGCCTAACGTTGAAATAGACGTTAGCCTCAGTGAAGCCGCAGCTCTGGAGGTTGCGAAACCTAGATCGAATGCCGTGTTGAGGATGCACGAGGAAGCAAACAAGGAGAGAGCACTCTTTTTGGACTGGGAGGCTAGTTTGAAGAGAAGCTCGTATGGAATTGCTGAGGACGAGAAGGTTGTAATGACAACTCATGGCGTCAGCAAGATAGTGCCCAGAAGTTCAAGGGCAATGAAGCTAAAGCGCGCAAGGGAGAGGCGTAGAGCGCAGCAACCAATTATATTAAAGTGGGAGCCCAAATTGAGCGGGATCTCAATCGGAGGAGGGCTCTCTGCGAGCGTAATCGAAGCAGAAGAGGTTCGCACAAAGTGGCCGCTTCATAAGACACCGTCAATGAAGAAGAGGACGGTGCACAGAATATGCAAGATGAACGACCAAGGAGTTGACATGTTGACACGATCCCTGGTTAAGATTTTCAAGACTAAGAGTGCCAACATTGAATACATCGGAAAGAAGTCGATTAAGGTCGATTTCATCAGAAAAGAACGAACGAAATTCGCAAGAATCCAAGTAGCACACTTACTCGGGAAGAGAGCACAGCGCGACTTGTTAACTGGAATGGAAGAAAACCATTTTATT
CATCATCAATAATATACAGGACAAAGAGGTGTGGCCTAAATGTTGTTTTTTTTTTTAAAAAGTTTTTGTTTGATTGTTTTGACAAGGTTACACCCTGTTCAGGGCGTTTCCCACGGGAAAGACCATGACGTCAATTGGGTGTTTTTGTGGACTTTGGCCCGCGAGCCCGTTTTTGACTGTTTACTGAAATTGTGGTTTTTGGGTGGAGTGTTTACTCATGTCAGAGGAAATTTTCTGGGTTTATTGTTCTAGCCTTGGAGCCAATTTTCCACACCCGGCGCCAGACTGTCTGACATTGTTTTGAGAAACTCTCCGTTCCCAGGGTCACAGGACCGCACCCGCGAGAATGGTCACGCCTTTTGTTTTTTCTGCTTTAAATTCACTGCAGAGACGAAAGAGGAGTACTCTTGAGTGCGCAGCGAGAAGAGTTTTCTCTCAGCGAATCTGCCAAAAATGAAGTTAACTCTTGAGCCGGCACCGCGCTGTCTTCATGAATATGTTTCTCAGCTACTGGAAGATTGGCAGCCGGAATGTCTCTCCTGTGAGTACTCCCATGGTGGCTCGTCACCACCGAGTCTTCATGATCTTTTTGATCTTGAGCTGGAAAATTCTCGTTCTCCTTCTCCGCTGCTGTGTGATTGGTGTGCGGAGGCTGACAGTGAATCTACAATTTCCACGGAGACTGATGTTGGCTTTACTTTGAACACTCCGCCGGTTTCTCCTCTTCCTTCGTATTCCACTTCTCCTGCAAGTATTCCTGAGGACATGCTGTTGTGTCTAGAGGAGATGCCTACCTTTGATGACGGGGATGAGGTTCGGAGTGCGACCACCTCCTTTGAGCACTGGGAAAATAACTTTGACCCTAATGTTGGGTCTTTTTTTGGTTGTCTGCGTTGTGCCTATTACCAGGAGCAGGGGGAGAATTCCATTTGTGGGCTTTGTTACTTAAAGGCCCTTGCTGAAGGTAAGATATTTTAAATTATGGGTGGGTCAATAGTTT
GTATTCTGTGGTGTTTGTTTTTGGCCTAGGTCAAGGATTAGATACCACGGTTTCGCAATTCCTGCAACTTTCGCTTTGCGACGCGGGGCCCCTTTGCTGTCTTGTATCATTTCGTTCGCGACGATATCAAGATGGCTCAATCTAACATTTATTCTGACATGATTGACAGATACGTTAACGATGAGACTGTGGTGCAGAATCTGTTTATGACAGCTTCTTCTACTACAAAATCGTTGTTACATGATGTCATCGCTGACCGTGCAGCTAACCATTTAAAAAGTTTGGAAAAGAAACAAAAACAAAAAGAGTTAGTTGATGTGAGGCGTGTGTTAAGTTCCGAGTCATTAAACGCATTGTGTGCATTGTATCCTGAGTTTCATGTTATCACTAGTAACTGTGAGCGTGGGAGTCATACAATGGCGGCTGTTTGTCGAACGTTGGAGACTCTGTATATAAAAAGTCTGTTGCCTGTAAAACATACAGTTGTGTGGGATGTTGGTGGAAACTGGTTAACGCATGTTAAGTACGCTAGTGACCAAAATGTGCATTGTTGTTGTCCGTTGCTGGACTATAGGGATGCAATGCGCAAGCAAGAACGTTTGTTGAGTCTAGAGCTTTTTGCTCGTAATGGTAAAGAAAAAACTGAGGAGTTCGATGAGTGTTATAAGCAGATAAAAGCTTTTGAGCTTCAGCGTCGTGCTGCTTTGAATGCTGGAACCGCTGCAAGTTGTAATAATAAGTACTGTTGCGACGTCTTCCAGGATTGTGCTTATGAGCCAGAAGAAGGAAAAATGAGAGTTGCAATGGGTGTTCATAGTGTGTATGATATGACTTTGCAGGATTTGGTTAATGGTTTGGAGAGAAAAGGTATTGAGCACTTTATTGGATGTTTCTTGTTCTCTCCTAAGTTACTGCTTGGTCAGGAGGAAGGTGAGCTTCCTTTTGTCAACGGTCGGTTTAAGGTAAAGAAAGGAAAGATTCGGTTCTTTTTCTTGGATGA
GTATCAAAAAAGATGATGATACTTGGAAGAAGAGATGAAGGAAAAGAAAAAGATGGCACGTAAGTTGCAAAGAGTTTCAGTTTACCAAAACAGAAAGCCCTAGAAACAAGCGTGAGATATCAGAATCTGACACAGAGGAGAGATATCAAGAATCAAACCGAGACAATCACAAGATGGCTTTTCAGAAAGAGTTCTTTGGACTGAGAGATGTGAAAGTGGATTTATCCGCTGGAGAGGGATTGGACTTTGACCCATCCGAGGTTGAATTGACCGTTTATCGGACCGGGGCTGATACTGATGGAAACACCATCATCAAGGCCTTGGCTGCAGTGGGTGGCCCAAAGACCAATGAGGCCCTATCTGTGCTTTTGGCTTTTGTCACGTTAGGCACAGATCAAGATGAATATGAGACCAGGATTAAGATCTTGAAAGAGATTGGATTCAGTGTAAAGGAGGTTCCCATGGCGAAAGATGCAAGTTCGGGGATTGAGGCGCCGCTGGAGAATGTTGCAGCATTAGTCAAGCCCGAGACTGTCTATCAGGTCATCAGGGGAGTATTGTACACATGCGCGTTATTTGTTAAGTATAATGTGGAAAAGATGCAGAAGTACATCAAGAATAAACTACCTGCACTGGCTACCAGTTACGGAGTGCCCGAGCTAGAAGAGTTTCCGACCGAGTCCTCCGCCCTCAAGAAGTTGGCCAGTTGCATTCGACCCGGGCAGAGGATTACCAATGCCCTCTATGCTTTCCTCCTGGTAGAAATGGCGAGGCCAGAGACCCAGCAAGGAGCCAGGGCGCTCGCAGCTATGAGAATCAACGGGACAGGGATGACTATGGTGGGTCTCTTCACTCAGGCGGCAAAGAATCTGGGAGCCACACCTTCTGACCTCCTGGAGGATCTTTGCATGAGATCCCTTGTGGACTCTGCAAGGAGGATCGTACGACTGATGGTCCAGGTATCTCAGGCTGAAACCATCCAGGCCCGCTATGCTGTAAT
CGTAAAATATCAACATACTTACAAACAAGAGAATAGGCATTTCTGCAATTCTTATTCACAATCTTCCATATCGCTTGAATTTCTGGTAGATTAACCCCAAACATGAGTTTTGAAACTTCGGAAGGCATGAGTAGGCCTGGGGACAACCCAAACAAACTCAACGCCAAGCCCCGGCAAAGCGCTAGACCTAAGACTCGCAATTCCACTGCACAATCTAACCAAACTATGAGACTCGGTTGGATTGATCCACTTCCTCAAGTGGACACAATTTTCCCATTGGGATTGGAGCCTAACGTCGAAAGCATTCCTGCCGGAGAGGTTGAACTTGATTTCAACCTTCCTGAAACTATTGCTAAGCCCTTCGCTGACACTGTTACTTCAGTCGGCGATCGTATTCAACTTGTCGACGATGATAAGGAGAATATCGCTACCTCGATCTATGGACTGTCTTTCTTTAAGGCAGCCCGACAATTGTATTCCACGATGCTGGATCACGAGAAAGCGGTCAACCAGCCACTCAAGGCTGTGTATTATGACGAAACACCAATCCCTGCACATATGTCAGGAGCTCTTGGTATCATCGGACATATGAAGACAAAGGTTGGTGATGTCCTTGTCAAAGATGCTGGTGTCCTGTTCAAACGCGGAACGGCCGCTGGTGTCACGAAATTCTCAGAAATTGACAACGACAAAACCTGGAACCTTGATTGTTCTAAACTTGTCTGGGCTGACCATTCTAGCTTGTCTATGATAAAGAGACTTGCAAGCGAGAAGATTTCCCAATTGGTCAAGCAACGATATCGAGTGACTGACGCTCAAGGACACGTTTATAGCGTATCCATGCCTCAACTCACTGATCAAGCATTGCCTGATTACTATGACAGTATTCCAGATGTTGCACCAAATTCTGATCAGTTGAGAGTTCTGACGGCTGCGCTTCAAATGTCTCTCGCTCAATTTAGGAATGATGAATTGCCTCATGATGAAGATCGGTCTGATC
GATATTTCGCACTCCTAGTGAATCTTCCTAGTATATCCGTTGAAAAAACGAGAGTGCAACAACAAAAACTACAGAGTTCTTTTTTTTTAAAAAAAAAAAAAAATCAAAGAGACATGGCCGGAGTACTTTATGATGAGGAGTACGTTCCCCAGGAACCGGATTACTTGTATTGCCCGTACGAGTGGGAGGGTGAAGATCCTACCCAATGCGATGCAAATGTTCCGTCCGTCAGCTACCTTGTGGAGGCTGTAAAAAAATCCTTTACTGAGGGTAACCACGATATGCTGATTTCTTGCGAGTCGTACCACGCCGAGTGTTGCGAGGGTCCCTTGATGAACAAGGGTTTGACCCTCTCGACTTACTTTATGAGTTATCCGGGCATTTCATTACCTGCGTTCGGCGGTGGTGTGATTCATGTCACTTCAGCTCGCGTCTGCATGCAAGCTTTTTATGCCGTGACCCCAGGAAGGTGTAGTTGTTCGTGTGGTACGCAATTCATCTATCGTGCCAAAGGTGGAACTGGTCTAACATTTGACGCCACGAACACTATTTCTAGTGCCTTTAAGTTCGAAGACGGGAAAGTGAAATGGTTAACAGAAGACCTAGGCTTGGCATTATTGGCTGGTTGTTTCTTGAAATACGTGCCAATACCTCATGAGATTGAAATTAAGATCGAAAGAAAGGTCGAGCCCGTGTCTGCTCTGGATTTTTGGGAACCAGAAGGATTGATTTCTGACGTACATTTCGTACATCCGCAAGAGAGAGCCTTGGCTCCTGAGCCTCCAATGGATGTAGAGATGGTGAGATTAGTCCGTACGGAATTGTTTGAACACTTTAATCCCACCCTTCTTCTGAACGCTCGGTCGGATTTTTCCGGTGAGAAACTGAAAGAGGTTGAGTTGCCACGAGCTCAATCGGAACCCTTAGTCCCTAGGGTCTGTCTCCCGCGAGGTGATGACGCTTTAATTGATCAGTTTTTCATAGACAAGGCACCCGAGCA
TGTGGTGGGAAGACCACCCGGAAATAAGCAAGGGCCAGCCCCCCTTTACTTGCCCGGAGGATTGGCTGGAGTGTGAGGAAGATAGTGAGAATGAGGAACTCAGTGTTTCTCCCCTCACAGGCTGGGAGCCTCATAGAGACTTAAAAAAGTGGGTAAATTTCGCCCTACCTTATGGATGGAGCCTTATGGACCCGCTAGGTAATCGTTTCAGGTCCCAGAGGAAAGATGATTCCGATGAATCCACTAGTACGGATTCTGAAGAGGAGTTACAAGAAATACAGCAGATCAACCCCGCTGAAGTAGGGCCAAGCAGGCCTCCCGGCGGGTACTCTAAGCTGCGCAGGCGCCGTCGGGTTCCAGCTGCTCGACTTTACGCAACTACAGACAGTAGTGAAGAAGACCTGGATCTGAAGACATCTCAATAAGGAGCTGGACTGTTTGAGATCTGTGTGTGATTACATTGTATTAAGATAGCCTGTTACTGGGGTTCGGAGGATGGCTCATCAAGCTAGTAAGGAGCTCCCTGAAGCCATATCCGAGGCTCAGTAGAAAGACAGTACCTCGCCTGTGTGGGTTCGAGGTCAGGCGGTATGCTTTCTACTTTTTAGATGTATAACTAGAAGAATAAGGTTAAGGAGATGCTTTTTAAATAGATAGCTTAGGGAGTAAGTTAGATAGCTTAAAGAACAAGTTAACTGCAAGTATCGCTTATGCTCAGAATCAGGAAGTAGCTTGCGTCACCAGTTATAGAGAAATAAGAGCTTGAAAGTTAACCGCAACATAGGATGTGAGTCATAGCTATTTTAGTAAGTTAGCGCTTGGGAACTGAGAGAACAAGGTTCGGATCCCATATCATTATAATAAAATATATCTTGTATAAGTAGTTAGCTTACTGTAAAAGGGGGGAATTATTGGGAATCCCATATTGTAGGAAAAGTCAGTTGGATAAGGATATAAAACCCTTAGACTGTAAGGAAGGAGGAGCTCTTGAATCGGCTGC
GCTATTTTTGCCTCTTCCCAAACGTTGTCGCAATGGAGGTGTGCTTGCCCAACGGTCATCAGATCGTGGACTTGATTAACAACGCTTTTGAAGGTCGTGTATCAATCTACAGCGCGCAAGAGGGATGGGACAAAACAATCTCAGCACAGCCAGATATGATGGTATGTGGTGGTGCCGTCGTTTGCATGCATTGTCTAGGTGTTGTTGGATCTCTGCAACGCAAGCTGAAGCATTTGCCTCACCATAGATGTAATCAACAGATTCGTCATCAGGATTACGTCGATGTACAGTTCGCAGATCGTGTTACTGCTCACTGGAAGCGGGGTATGCTGTCCTTTGTTGCGCAGATGCACGCGATGATGAATGACGTATCACCAGAGGATCTAGACCGTGTGCGTACTGAGGGAGGTTCACTAGTGGAGTTAAACTGGCTTCAGGTTGATCCAAATTCAATGTTTAGATCAATACACTCAAGTTGGACAGATCCTCTGCAGGTAGTGGATGATCTTGACACTAAGCTGGATCAATACTGGACGGCCCTGAATCTGATGATTGATTCATCCGACTTGGTGCCCAACTTCATGATGAGAGACCCATCACATGCATTCAATGGTGTGAGACTGGAGGGAGACGCCCGCCAAACTCAATTCTCTAGGACTTTCGATTCGAGATCGAGTTTAGAATGGGGTGTGATGGTTTACGATTACTCTGAGTTAGAGCATGATCCATCGAAGGGCCGTGCTTACAGGAAGGAATTGGTGACGCCAGCACGAGACTTCGGTCATTTTGGATTATCCCACTACTCTAGGGCGACTACCCCAATCCTTGGAAAGATGCCAGCTGTATTCTCGGGAATGTTGACTGGGAATTGTAAAATGTATCCATTCATCAAAGGAACGGCTAAGTTAAAGACAGTGCGCAAGCTAGTGGATTCAGTCAATCATGCGTGGGGCGTCGAGAAGATCAGATATGCGCTTGGACCAGGTGGCATGACGGGATG
TAATCTAACACCGCTTTGCAAGTCAAAATGGTACGCAAAGGTGATAAGAAATTGGCAAAACCCCCGACCACAAAGGCCGCCAATTCTCAACCACGTCGACGTGCAACACAGCGCCGTCGCAGTGGTAGGGCTGATGCACCCTTAGCTAAGGCATCGACTATCACGGGATTTGGACGTGCGACCAATGATGTCCATATCTCGGGAATGTCACGGATCGCTCAAGCAGTTGTTCCAGCCGGGACAGGAACAGATGGAAAGATTGTCGTCGATTCCACAATCGTTCCAGAACTCCTGCCACGGCTTGGACACGCTGCTCGAATCTTCCAGCGATACGCTGTTGAAACACTGGAGTTCGAAATTCAGCCAATGTGCCCCGCAAACACGGGCGGTGGTTACGTTGCTGGCTTCCTGCCTGATCCAACTGACAACGACCACACCTTCGATGCGCTCCAAGCAACTCGTGGTGCAGTCGTCGCCAAATGGTGGGAAAGTCGAACAGTCCGGCCCCAGTATACTCGAACGCTTCTCTGGACCTCAACCGGGAAGGAGCAGCGATTGACATCACCTGGCCGGCTGGTACTCCTGTGTGTTGGCAGCAACACTGATGTTGTCAACGTGTCAGTCATGTGTCGCTGGAGCGTTCGCCTTAGTGTCCCGTCCCTTGAGACACCTGAGGACACCACCGCTCCAATTACTACCCAGGCGCCACTCCACAACGATTCCATTAACAACGGTTACACTGGATTTCGTTCCATTCTCTTGGGCGCGACCCAACTCGACCTCGCTCCTGCAAACGCTGTCTTTGTCACTGACAAACCGTTGCCCATTGATTACAATCTTGGAGTGGGCGACGTCGACCGGGCCGTGTACTGGCACCTGCGGAAGAAAGCTGGAGACACTCAGGTACCTGCTGGGTACTTTGACTGGGGACTGTGGGATGACTTTAACAAGACATTCACAGTTGGGGCACCCTACTACTCCGACCAGCAACCACGGCAAA
ACCAAACAAGGAAACCATATGCTTGGGGAATTTACGAGAACGCTTATAAAATCGTGAGGGGGAAGCTGGTGGACTCCGGGTCCGGAGTCGGTGGACCTGAGTCTAGTAGCTTCCCTGCTGTGCCAAGATGTCGTCAGTGTTCACTGATTACGCTAAGCTGCAAGATGCCCTTGTGGCCCCTTCAAAAAGGAAGGTGGATAGTGCACCAAGCGGATTGCTAAGGGTTGGGATCCCTGTGTGTGTCCTACTCTCCGAGGATCCTGAAGAACGATGGAGCTTTGTTTGCTTTTGCATGAGGTGGGTGGTGAGCGATTCAGCCACAGAGGCGATGCGTGTTGGTGCAATGCTATCTATCCTCAGCGCACACGCCAGCAACATGCGGAGCCATGTCGCACTTGCAGCAAGATGTGGCGACGCCGACATCAACATACTTGAGGTTGAGGCAATTGACCACCAGAACCAGACCATTCGTTTCACTGGGCGCAGCAATGTGACTGACGGGAGAGCACGCCAGATGTATGCGATTGCCCAAGATCTGCCTCCCTCCTATAACAATGGCAGCCCTTTTGTAAATAGAGACATTGAGGACAATTATCCGACCGACATGTCTGAGCTGCTCAACATGGTTTACAGTGTTGCAACTCAAATCTGGGTGGCAGCTATGAAGAGCATGACTGCTCCAGACACATCCTCAGAGTCTGAAGGGAGGCGGTTGGCCAAATACATCCAGCAAAACAGAGTGATCCGGAGTACGATTTTAGCTCCTGCAACTCGCGGTGAATGCACCCGGATAATACGGAGCTCCCTAGTCATTCGCCACTTTCTAATAACTGAGATCAAGCGTGCCACATCAATGGGTTCCAACACGACGCGATATTATGCCACAGTTGGGGATGCTGCAGCTTACTTCAAGAACGCGGGTATGGCTGCATTCTTCTTAACTCTGCGGTTTGGAATTGGGACCAAGTACTCCACACTTGCAGTTTCAGCACTGTCCGCC
CTTCCCATGGATCGTTTTGAATTCTTATTTTAGGCTTGTTATTACGCATTTTATAAACTCCTTAATTGTTATTTGATACCAATATGATACCGTTTAATCAAATATGCTCATAGCTTGATGTTTTTTATCAGTATATAAATGAGAGTACGTTTGAATTGTTTCTGTAATGTTAGAGTGCCTCATTAATTCCATTAATAAATACATATCTACACCATTATTAATTAAATAGCTTGCGTACGAGTGTCTTAAATGGTGTATTTTTAGATTCGAGAATACAGATTTAAAATGATACGAATAAGTAATGTATCTAATAGGTTCTAAACCCCCGAATATAAAATAGTTTTCGTCAAAATATTTATATCTTTTAGAAGATTCGTTATACATGTTTTCAAGCATCTCTCTAATTAAATTTGGCACAGGTATTATCCCTTTAGAGCTTTCTTTTTTAGATTATATTCAATTTTTCTATTACTTAAATTGATTTTCTTATTTACGTCAATTTCGCCTTTTATTTTATTGTAATCTTTCCACTGCAAAGCTAAAGCTTCTCCTATTCTAAGACCAGAATAAAATAACAGTTTAGTTAGCTGACGAGAAGTATCGTTTGTGATTTGTTCTACTTTTTCATCAAATTCTTCACGAGTGATAAATTTAGCTTGTGGTTTTGTTCTGGGAATAGGAGTTACCGATAATGTGGGGTCGTATAAGAGCTTGTAATGCTTTTTGGCGTAATTGATAACTGCTTTAAAACCTGCCCACACAGATCGTGCATAGCCAACAGAAAGACCTGCATCGTTTAACAAATAATTCCTGAAAGCAGTACATTGCGTAGTAGTGATTTTGCCAATAGGGATATTTCCGAACCTTTCTTTTATGTGAGTATTGTATTCTGTAGTTCGCTTTTCTATTGAGCGTGCAGAAAGATTTTCATTTTTTAAACGATCAAAAAATATATATTCAAAGGGTTGATTGTCCGAGTATCCATATTTAACATTTTGTA
ACCGCGCTCTCTCATGCGAGGCCCACCAGGCCGAGCGGTCCCGCTTTGGGGCCCTATGTCTTTCGTTAAAGCCTGTATGTAGTAAGGCGCTTTGGATCGCATATAAGTTCGTGCCCAGGCTCAGTGGTGCTATGGACGGCTCTGGAGGAGCGTTGCCTGCTTTGCCTCAAAGTGTTCTGCCGCGGGTACCCTCGCCACCTCCGTCTGCCGGAGTGCTGCCGTGGAGTCGCGTCGGTGAGATAGTGATTTTCACCTTTGTTGCTTTGGTAGCTCTGTACCTGTTATGGTTGTGGGTGCTGAGAGATCTTATCTTCCTTGTTAAGGCTCGCCGCGGGATCTCAACGGAGGAGGTGAGCTTTGGTACGTCAGATCTGGTTGGTTCGCAGGCTCCAACGCCGGTCGGTGTCTCTGCTAGCTGTCCGCCGGGACCTGTGCCGTTCACGGCCTAGGTAGCCCTCAGCCACCATGCCTCTTGCCGGCAGCAAAAGGAAGAGGGCCGATGAGGTGGCCTGGTCTAAGCGTGGCACTAAGAAGAAGCCAGAGCGTACATCTGCCGCTCGGGCTGGTCCGTCTAGGCGGATTCGTCCACCCCTGCAGATAGCCACGTTTGTGGCAGCCGGTCAGTCTATGGTGTCTGTCCCTTCCGGTGGTGTTTGTGAACTGCTAGGCTCCTATGCTCGAGGCGCTGACGAGGCCAACCGTCACACCAACGAGACTGTCACGTACAAGGTTGCCTTGGACTACCACTTCGTTGCTACTGCAGCCGCCTGCAAGTATTCCAGCATTGGCACTGGCGTGGCCTGGTTGGTGTATGATGCACAGCCTACCGGAAATACCCCGACGACGAAGGACATCTTCGGCTATAGTGACTCCCTTGTGGCGTTCCCCTACACATGGAAGGTTTCAAGGGAGGTGTGTCATCGCTTCGTGGTGAAGAGGAGATGCACTTTCACGATGGAGACCGACGGTCGGATTGGGTCGGATGTTCCTCCGGCGAATA
TGATATATTTCTAAAATATATTACTGTTTCACCCACTAAGGCAAAGAGTCGCAATGACTGTAGAAAGGTACACACACTCTAAAACATCCTTTGATAAACTCAAATATTACACACGCACTAAATATCAATCTTCAATGTCTCCCCAATCTTCCCCTCCCCATGCATCATAGACTTCTTCCTCTCCGTAATAATCAACTAATTCTTCATGAGATTGTAATTGTGAATTAAGAATTATTTCCTCTTCACTAGCAGCTAAACCGAAAGCTTTTAGTTCTTCTACCAATTCCTCATTTGGTCTTATATCACTAACTATTCTAGCATTCATATCATTAACCGCATCAGAAAAATGTCCCGCAAAAGAGAAAAGTTCTTTGTCAAGTTCCCTGAAGAACTGATTCATTTCACTAGGTTCTCTAACTATATTGTGTATCCTATTGATATCAATGTTTGTTTCAGCTTCTTCAATGTTGTTCCATATTCTTAAATATTCATCTCTTGAAATTCCAATAAACGTGGGATCTGTGTAAAATGTCTTGCTCATCATCATTATCCTGTTAATGTATAACTTGTAGTGTAAAAGGTTTGTTCTGGTAGTTTTGTCTTTATGGTTCAATATTGCTTTCTTCCTCACATTATCCATACCTGCAACACAAAGCAGACCCTCAATAATCCTGCCGGACTTATATGAGAGCACAGCTTGAGAAGCTATACGGTATGATGAGTTTATTGTTCTTTCTGTAGTCTTATTCAATTTGGTTATCATAACTATTTCAGTCAATTTTTCCGAATCGACTATATCTGATTGAACACTCAATTTCAGCAGTAACTTCCAACACTCAACTGCCATTCTTTTGTTGTACTTTATTGACATAATAGATGATATCACTTCAGACAATTCATCATGTGATGCGCCTCTCATTCCTCTAATTATTTTCAGTTTATTATTCTTAATAAGATTTGGGGCCACTTCTATAATTGAAAAATCTCCTCCTCTAATCTT
ATGCGTAATAGGCTGCCCATAGGGGCACAAGGACCTCCTGGGGGACAACCGTCCAATAACCCAAGTGAGAACAATTTCAATCCAGAGGATTGGGATATCCTACTGGATACTGACTCTAGTTCTGGTTCTGAGACTGAAACTGCAGAAGCAACCTCTCCTTCATCTTCTGAAGAGTCTGCTGAGTTCGACTGGGAAGTGAAACTTATCGTAACAGGTAACAGTCAGGACCCTATAACCCTGCAGGAGCTTGAGGATCTTAACCAGGTGTTGGTAGCCGAGCTTGGACATCCTGCTACTGTTTATAGCATTCAAGACCAAGCCGATGGGGCTTCCTACCCTCCTGGGTCTCCTACTCCTTCTACTTCTACTTTTCCTTTTGAGACTCCTCAGGGGAATAATCAGTTTACTAGCATGGCTGTTGCAGGTTCATCCGCTGCTGCTGACCCTCCTTCATTTCCTAGTCCTGCAAGCGTTGTAGACCTTGTTTGTCACGAAAGCATGGGTGACAGTGACGTTGATGAGGAGGAGCACCTACCTAATAATCCTGCCAACACCCCTGAGGAGTCAGGAGCAAATGATACAGAATTTAAGTGTACCATATGTAGTAAGCCTCTTACTGAGGGAGAGCTGGATGAATGGGGATTAGTGCAAGGAGATGAGGGTCTCTGCCACTTCTGCGGCTTTGGTGCAGGTGTCGTCGATTTCTTCCCGTAATGGACTTTATAGATACTGAAGCAGCTGTTGAAGGTGATAGCAACCCATCTTCCTCTGAGAGCGACTCTGAGGACACTGTAAGTTTGCTATTTGCAGCTACTCCAGAAGATGGAGCTTTCGAATCCCCAGGGACTTCCCCAGACAGATCGCTGCATCGGCAGCTGTTGCTCCAGCAACAGCAGCAGCAGCGGGATGAGACTGACACTGTTTTGCGGGAGTTGGTGCAAGGTGGTTGCAATAGGAAACGGAGGGCATCTTCCACGCATTCCAATGACCCAGTTGCTAA
GTTGACTTGGCCTATGACGATTACGACGGAATTTTTGATTGTGAATACGCTTACAAGGCGTGGCGTGACGACTGTTTCCGCACCGCCGAACGTGGTCGTGGCCCTGTGCTTCATGAAGATATGACCATTGCCAGTATCGGCAAAGACGGCAAACCGATTTACACCAAAGAGCAATACTCGATTGGTTCGCGTACCTCGCGCATTTACTGGCGTATCTACAACAAGGCTCTTGAGCAGAAACTCGCAAACACGGGTCTTGTCTGGTATCGCTCTGAAGTCGAGCTGAAAAAATGGAATGTTGATGTGTTGCTGAATCCAGCTGGCGCGTATGCCGCGCTCAATGATTTCGCAGCCTCGATTTCTACCGCTAAGAAATTCAATACCAAACCTGTCCCGACGAAACGCGCAGCGTTAGACCTGCTGGCCTCTGCGCATTGGATGCGTCGTCAGTACGGGAAAATCCTTAATTCACTTATCGAATTCCATGAGGGCGACATTGAAACCGTGGTCGGTTCCCTTGTCCGTGATGGAACGAAATTCACCTTCCCCGATACCTACGGCAAGTTGGTGACTCACATATTGGAGACTTAACAAATGGCTAAATCCGTTTTTGTACTTGGCATGGATATCACTTGGAACTCAGCACGTGGCGACAGTGCTCAACTGAACGTGTCACGTCCTCTACGTGAAATCAACTCAGAGAAATTCAAACGCCGCACTATCGGTGAATCGGGTGATGTGAATCCCCAATGGGATCAACCTTTAATGATTGACCATGAATATGCCCTGCTTCTTGAGCGCACTGGTGCTCTCGTTCCTCGCCGCGAATACCAATTGCGCTTGGAGATTAACCCAGAAGACCCATTGGCAGGCGCTATCGTGACTGAGCTTATTCCAGTCGACCAAGAAATTAAGAAGCACTTCGAAGCTTCAATGAAACCCGTTCAAGGCTAAAAAATGTCTGTATGCGTCACCGTCGTTAACCAGTATGGCAATTTGA
GCTATTGGTCGGATGGATCCTCGCCTACGTGAAGAAGTAGTACGGCTGATAATCGCATTAACGAGTGATAATGGAGCATCACTGTCAAAAGGGCTTGAATCAAGGGTCTCGGCGCTCGAGAAGACGTCTCAAATACACTCTGATACTATCCTCCGGATCACCCAGGGACTCGATGATGCAAACAAACGAATCATCGCTCTTGAGCAAAGTCGGGATGACTTGGTTGCATCAGTCAGTGATGCTCAACTTGCAATCTCCAGATTGGAAAGCTCTATCGGAGCCCTCCAAACAGTTGTCAATGGACTTGATTCGAGTGTTACCCAGTTGGGTGCTCGAGTGGGACAACTTGAGACAGGACTTGCAGAGCTACGCGTTGATCACGACAATCTCGTTGCGAGAGTGGATACTGCAGAACGTAACATTGGATCATTGACCACTGAGCTATCAACTCTGACGTTACGAGTAACATCCATACAAGCGGATTTCGAATCTAGGATAACCACGTTAGAGCGCACGGCGGTCACTAGCGCGGGAGCTCCCCTCTCAATCCGTAATAACCGTATGACCATGGGATTAAATGATGGACTCACGTTGTCAGGGAATAATCTCGCCATCCGATTGCCAGGAAATACGGGTCTGAATATTCAAAATGGTGGACTTCAGTTTCGATTTAATACTGATCAATTCCAGATAGTTAATAATAACTTGACTCTCAAGACGACTGTGTTTGATTCTATCAACTCAAGGATAGGCGCAACTGAGCAAAGTTACGTGGCGTCGGCAGTGACTCCCTTGAGATTAAACAGTAGCACGAAGGTGCTGGATATGCTAATAGACAGTTCAACACTTGAAATTAATTCTAGTGGACAGCTAACTGTTAGATCGACATCCCCGAATTTGAGGTATCCGATAGCTGATGTTAGCGGCGGTATCGGAATGAGTCCAAATTATAGGTTTAGGCAGAGCATGTGGATAGGAATTGTCTCCTATTCTGGTAGTG
ACATTATACGAAGTTATATTAAGGGTTATTGAATATGATCAATTTACCTGTAAATCCATACAGTTCAATACCTTAGCAGGTCAAATAGTGACCACTTGATCATTTGATCAAGGTTGCGCTACGTAAAATCTGTGAAAAATTGGCGGTGTTAGTCCTACAGATTTCGCGTAGCGCACTTAGCACCACCAATCAATCAGAGGTGAAAAATGGGATATTCAACTGCTAAAGTGTCCACTCATCTTGAGCTTGAGAAAAACCGTGGTTACTGGCGGGCAAAAGGGTTTGATCGTGATAGTTGCCAACTGTCATTATCGCGCGGTGAAGAGAAAATAGAACGCACGCGCGGTCGCTGGCGTTTCTATGACGAGAACCATAAACAGGTAAAGGCAGAGCCGATCCTGTACACTTTACTTAAAACCATTATCTGAGTGTTAAATGTCCAATTTACTGACCGTACACCAAAATTTGCCTGCATTACCGGTCGATGCAACGAGTGATGAGGTTCGCAAGAACCTGATGGACATGTTCAGGGATCGCCAGGCGTTTTCTGAGCATACCTGGAAAATGCTTCTGTCCGTTTGCCGGTCGTGGGCGGCATGGTGCAAGTTGAATAACCGGAAATGGTTTCCCGCAGAACCTGAAGATGTTCGCGATTATCTTCTATATCTTCAGGCGCGCGGTCTGGCAGTAAAAACTATCCAGCAACATTTGGGCCAGCTAAACATGCTTCATCGTCGGTCCGGGCTGCCACGACCAAGTGACAGCAATGCTGTTTCACTGGTTATGCGGCGGATCCGAAAAGAAAACGTTGATGCCGGTGAACGTGCAAAACAGGCTCTAGCGTTCGAACGCACTGATTTCGACCAGGTTCGTTCACTCATGGAAAATAGCGATCGCTGCCAGGATATACGTAATCTGGCATTTCTGGGGATTGCTTATAACACCCTGTTACGTATAGCCGAAATTGCCAGGATCAGGGTTAAAGATATCTCACGTACTG
AAATTAAAACATAACATACAACATAAACGAAAGCAATCAAATTTTCAAGCATTTTTCTTGAGCTCTTTGATTTTTCCTGCATAAATTAAGCACTTTGATCAACAACATAGTCTCGATTTGAATATTTCAATTGTTTCCAGTTTTCTCTAATAGCACTCCATACTAAAATGGCAACCAGTGTTATTCAGTTTGGTTCATTTGTGTGCAATCTTCCAAAGTCCCAGCCACTATGCACAACTGTGCACTGCCCAAAACAGAGCATGAGCACTAATATAGTGCGCCCAAGTGATCCGTTTGCTGAGCTCGAGAAGCATCTTGAACCATACTTGCAGAAGAGGATGGATGCGACAATACGCCAAACTAAAGGCGGGACGCTTGTGTACAAACACATGAGCGAAGCTAAGCGCGCCAGAAAGCTTAGAAAGAAGCAACGTGAGGAAGAAGAGGTGCGTTTGTTCATGAACGCAGCCCCATACATTGTGAGTAACATCACAATAGGGGGAGGGGAGGTGCCCTCTAAAATGGAGGAAGTGTCCATCAAGCGACCGCTGAATAAAACTCCTTCTCGGAAGATTAAGAAATCGCTCACACCAGTGACCTTTAGGGACGGACACATGAACAAGTTTTTGAGAGAACTTAGGGATTGTGCTACCCGTAACAGTATGACAGTACACTTGATTGGAAAGCGGAAAACTGAGCTTGCTTTTAAAAGGCGTGCTAGTTTAAATGCCGTATACGCTACACTGCACCATATGCGTGGAGTTGATCGCAAGCGTGATATTGTGCTCGAAGAATGGATGAACGATTATGTTCTAAATCTATCAAAAGTTAGCACATGGGGTTCACTATTTCACGCCGAGTCTTTAAAGCGAGGTGATAGTGGGTTGATACTGAATGCTAGAGCACTGAGAGGTAAATTCGGACGATGTAGCAGAGGATTTTTCATAGTTCGCGGAAAATCGGATGGAGTTGTACTAGATGCAAGATCCAAGCTTTCTAT
TAGTTTAATTCTTGCATTTTGAGTCATAACTATTTTCCTCCTTTCACATTTATTGAACGTAGCTCCTGCACAAGATGTAGGGGCATTTTTTATATTTAAATAACTAGAGTAATTAACATAAAGTGGGTGATATTATACGATGAGCAGTATGCAAAATAACGCAACATTTGGCGTGTATTTAGAATTAACAAAGAAACAACAAGCTTATATACAAATAAAGACAGACACTGGCGCAAAAGATATGGATATCGCAGAGCAAATTGATGTGAACCGTGCTACTATATCAAGGTGGAAAGCTAACGATAAATTTAGAGAAGGATTTAAAGGGTATCAAGCTGAACATTTACAAAAGCAAGTTCCTAAAGCCTTACAAACTATGATTAATTTATTAGACGCTAAAAGTGAACTTGTGAGGTTCCAAGCTTCTAAAGATATTTTAGATCGTACAGGTTATAATCCTGTTGACAAACAAGAGATAACAATGCAAAGCGCGGTGACGTTTAATGACGATATCGATTAACTTATCTGACTTGCTACCTAAACATTTCCACCCGTTGTGGAAAGCAACGAAAGACAAGGATTTGCTTAACATCATTGCAAAGGGTGGACGTGGTTCAGGTAAGTCGTCAGACATATCAATCATCATTACACAACTTATTATGCGTTATCCAATGAACGCAGTTGTTATACGTAAGACAGATAACACATTAGCTACATCAGTGTTTGAACAAATCAAATGGGCAATTGAAGAACAAAAGGTGACGCATTTATTTAAAGTTAAAGTGTCGCCAATGGAAATAACTTATATACCTAGAGGGAACCGTATTATCTTTAGAGGGGCACAGAACCCTGAACGATTGAAGTCGTTAAAAGATAGTAGGTTCCCTTTTTCTATTGCGTGGATAGAAGAGTTGGCAGAATTCAAAACAGAAGATGAAGTCACAACGATTACCAACTCATTATTACGCGGAGAATTAGATGAGGGATTATTTTATAAGTT
ACCGGATGGCCGGCGCGATTTTCCCCCCCCTCACGTGGCGCTCTGGTGGCCGCTCGATCTCTCTCTCCCCCGCTCCCGAGGAGCCCCCCCTGCTCGCGCGATGTTCTCCTTTAATTCAAATTAAAGGATTTAACTTTTGTCTGACCAATTATAGTGCGCCTGAGGAGCTTAGATAACTGTGTTAATACTTGGTCCCTAAGTTTTATGGCCCCTATAAAACTAAAGCAAGCATGACGTCAGTCTTTAATTCGAAATGCCTAAGCGGGATCCCTCATGGCGCCAGATGGCGGGAACCTCAAAGGTAAGCCGCTCTTCCAATTTCTCTCCTCGTGGAGGTGGAGGCCCAAAACCCACTAGGGCCTTTGAATGGGTTAACAGGCCCATGTACAGGAAGCCCAGGATATATCGGACGATCAGAACGCCTGATGTTCCTAGAGGCTGTGAAGGGCCCTGTAAGGTCCAGTCCTACGAGCAACGTCACGATATTTCCCATGTTGGGAAGGTGATGTGTATATCTGATGTGACACGCGGTAACGGTATTACTCACCGTGTCGGTAAGCGTTTCTGTGTTAAGTCTGTGTTATATTTTAGGCAAGATATGGATGGACGAAAATATCAAGCTCAAGAACACACGAACAGTTGCATGTTCTGGTTGGTCCGGGACCGTAGACCGTATGGCACACCAATGGATTTCGGCCAGGTGTTCAACATGTTTGACAACGAGCCCAGTACTGCAACCGTGAAGAACGATCTTCGTGATCGTTTCCAGGTCATGCACAAGTTCTATGCCAAGGTCACGGGTGGACAGTATGCCAGCAATGAGCAGGCGCTGGTCAAGCGGTTTTGGAAGGTCAACAATCATGTGGTCTACAATCACCAGGAAGCTGGCAAGTACGAGAATCACACGGAGAACGCATTGCTACTTTATATGGCATGTACCCATGCCTCTAACCCTGTGTATGCAACGCTCAAGATTCGAATCTATTTCTACGATTCGATC
AAGTTTTTTAGCCTGGAACTGACACATTCCTACAGGAACGAGCGTAAGAGAATGGCAGACCAAGAGCGGAGAACGTTTGGATCATATAAAATAGAAGAATTGACAATTAAAAACGACCAACCAAATAGAAACACAAATTCATCGACTTCTCAATCCACTGAAAATCGTCTTTCAACCAAGAAAATCCCCCTACTCGATGACGGCATCTTCGAACTTCTGAACTACCTTATTGATGGAACCAACTTCGACAAAACTTGTTATTGTGGTTTTAATTATTCTCATCTCCCTAACCTTGAACGTGAATTTAACGTTGCATCTATTTATGTCCGCGAGAATTTTGAATTATGCACTGAAAACTTAGATTTGAAAGATTATGATAGACAGGCAAATATAAGCGTGAAATCTCCTGATTTTACTTTGCTTCTAGAATATACTCTTAAACCATCATCAGAAACCGATCCTACTATTCCAGAGAATGAGAAAGAAGAGAATGCTAAACCAGTTACTCCTAAAGTTGTCACTCCAAAAGAAGAGAAGAAAATAGTTGAAATGCCGTTGTTGCCAATTCTGAACCGTGAATCTGAAGAATCTTTAAGCTCTGAAATTCTTGAAGGTGAAGCTGCTGTTGTTAATGTATTCAAAATGTATATAAAAGGCTTTTTAATGTATTTGGGTGAAAATCCAAACTCTTATGATCGTCAATTAAACATAGAAAAGTATCGTCCTTTGTTAATTTCAATCATCGGATATGAACATCTCATCGGAACAAGAGTTCCAAATAAAGAAGTTAATCACATTTTTTACCAGCTGGCGACTTTTGATAACTACCCTTTTGACCTACTGAGATTCCAGCTTTCTTCACTCATCTCTACACCCGCTTTAATCCGAGAAAAAATTGCTAAAGAAGGATTGTTCAAGATTATTACGTCAAACACCCTGCGTGGTGCTTCCCGTCAAACTGTCTTATTTAGAGGAATTAATGGAAGTGAATCGTTTTTGA
GCTATTGGCGCAATGGCGAACGTTTGGGGAGTGAGACTTGCAGACTCTTTATCATCACCCACTATTGAGACAAGAACTCGTCATTACACACTACGCGATTTCTGTTCCGACCTGGATGCTGTGGCTGGCAAGGAACCCTGGAGACCTTTGCGCAATCAGAGAACGAATGACATTGTCGCCGTTCAATTGTTTAGGCCACTGCAGGGATTGGTGCTTGACACGCAGTTCTATGGATTCCCTGGCATTTTCTCAGAATGGGAGCAGTTTATAAAGGAAAAACTCCGCGTATTAAAATATGAGGTTTTGCGGATCTACCCAATCAGTAATTATAATCATGAACGTGTCAATGTCTTCGTAGCAAATGCTCTTGTCGGTGCGTTCCTATCCAACCAAGCCTTCTATGACCTGTTGCCTCTATTAGTAATAAATGATACCATGATAAATGACTTACTTGGGACAGGTGCCGCCCTTTCTCAATTTTTTCAATCCCATGGTGAGGTTTTAGAAGTTGCCGCAGGAAGGAAGTACCTGCAAATGAAGAACTACTCGAACGATGACGATGATCCACCTTTGTTCGCTAAAGATCTGTCGGACTATGCGAAGGCGTTTTACAGTGACACGTTTGAGACTCTAGACCGATTTTTCTGGACACATGACTCATCTGCGGGCGTCCTAGTGCACTATGATAAGCCCACTAACGGGAATCATTACATCTTGGGTACTCTGACGCAGATGGTTAGTGCGCCTCCGCATATCATTAACGCTACTGACGCATTGTTGCTCGAATCGTGCTTAGAACAATTTGCGGCGAATGTGAGAGCCAGGCCAGCGCAGCCTGTTGCGAGATTGGATCAATGTTATCATTTACGGTGGGGTGCTCAATATGTTGGCGAGGACTCATTGACGTACCGTTTGGGGGTACTTTCGCTGCTGGCTACCAACGGATATCAATTAGCTAGACCGATCCCTAAGCAATTGACGAATCGATGGCTCTCTAGTT
TAGTAGTAGACTCCGCAAGAAGAAGCAAACACAGACAAATATGGGAAAATCGAGTCCAGTTTGTCTGTATCTGATTCTTCAGGGTCTATTACTATTTGATACAGTAAATGCCAAAAACCTGAATGAACTTAAAATGGAGTGTCCGCACACTATTGGGCTAGGTCAAGGCCTTGTTGTAGGTTCAGTAGAACTACCACCTGTCCCAATACAGCAAATTGAATCCTTAAAATTAGAGAGTTCTTGTAATTTTGATTTGCACACCAGTACAGCAGGGCAACAGTCATTTACAAAATGGACATGGGAGACAAAAGGTGATCTTGCAGAAAATACACAAGCATCATCAACAAGTTTTCAGACAAAAAGTAGTGAGGTCAATTTAAGAGGTCTGTGCTTGATCCCTACCCTAGTGGTTGAAACAGCAGCAAGGATGCGGAAGACAATAGCATGTTATGACTTGTCATGTAATCAAACAGTATGTCAGCCTACTGTTTATTTAATGGGACCTATTCAAACATGCTTAACAACCAAAAGTTGTCTTCTGGGTTTAGGAGATCAACGAATCCAGGTAAATTATGAGAGAACATACTGTGTTTCAGGGCAGCTTGTTGAAGGTGTCTGCTTCAACCCAATACACACAATGGCCCTCTCTCAGCCAAGCCATACTTATGATATAGTGACCATAATGGTTCGCTGTTTTTTGGTCATAAAAAAGGTGACATCTGGCGACAGTATGAAGATTGAAAAAAACTTTGAAACTCTTGTTCAGAAGACTGGGTGTACGGCCAATGGTTTTCAAGGATATTACATCTGTCTTATTGGGAGTAGCTCAGAGCCATTGTATGTTCCCACGCTGGATGATTATCGGTCAGCTGAGGTTCTGTCACGAATGGCTTTTGCACCACATGGCGAAGATCATGACATAGAAAAAAATGCAGTGAGTGCCTTACGCATTGCTGGGAAGGTTACAGGTAAAGCACCATCCACTGAATCATCAGATACA
ATGGCATTCAAGAGGTCGTCGGTTCGATCCCGATTATCTCCACCAAATTTTATAGCTTTATCAATTAGTTAGTTATTGATAAGGTTTTTTCCTCTTTGTGTTTGTGCCAATTTTGTGGCAAAAAGTTGAACATTGTTGGCGTGGTTTTGTAAATGCTCAACAGATAAATGCGCATATTTTCTCACGGTGTCTGATTTACTCCACCCGCCCAACTCTTGCAGCACATATAACGGCGTTCCCGACATAATGTGTCTTGTCGCCCAAGTATGGCGCAAGTCGTGAAAACGGAAGTCTTTGATTCCAGCTCGTTGTAATGCCGCACGGAACGCTTTAGTGTTTGCAATGCGAACCGGCTTGCCTTTATATGTGAACACGTTTTCTTTGTGCTTGCCAAATTGTGATACAATCACTTCAATAGCTTTGTCGTTTAACGGTACGCCAATGCTATTACCTGTTTTTGATTGTTCCGAATTTATCCAAGCCTGTCTTTTGGATAAGTCAATTTGCGACCATTTTAGCTGGGTGATGTTCGACATTCTTAACCCAGTCAAAATAGCAAATTGAACAATTGGCTTTAAGTGCTCCGGCAATTCTTCTATGAGCCTTATTTCTTCGTGTTGGGTCAACCATCGTACACGTCGTTTGGGTTCAGGTAAGAATTTTATTGCTGGGCATTTATCCAACCAATCCCACTCAACCGCCGCTCTTAATATCACTCTTATCTGCTGCAAAACGGCATTAATTGTTCTTGCCTTAACGCCTTCCTTCGCTTTTTCATATTGGATGAATTTTATTAAAGTGCGGTCAATTTCGTTGAGTTTTTTATCACCAAGATATTTATCAAGCCATACTAACCCGTAAAGCATGTTTCTATCTTGTTTGCGCTTTGGCTTTTCATCAAGCCATTGTACTACGGCTTCCTGCCAGGAATAATTTGGGCGCTCACCAAGTTTAAATACTCGCCAGCATTCGTTATATTCCTTTGAGGCTAATTGCTGCG
ACCGGATGGCCGCGATTTTTTTCATGTGGTCCCCCCCACTATTATTTGTCGGCCAATACAGACGCTCCCTCAGAGCTTATTTATGTAACGGTTCCCTATAAAACTTGGTCCCCAAGTACGCATTCCAAACATGTGGGATCCGCTTTTAAACGAGTTCCCCGAAACCGTTCACGGTTTTAGGTGTATGCTAGCGATTAAATATTTGCAATTAGTAGAAAATACATACTCTCCCGATACATTAGGGTACGATTTAATACGTGATTTAATTTTAGTCATTCGTGCCAGGGATTATGTCGAAGCGTCCCGCAGATATAGTCATTTCCACTCCCGCATCCAAGGTTCGTCGCCGGCTGAACTTCGACAGCCCGTATACCAACCGTGCTGTTGCCCCCACTGTCCTCGTCACAAACAAAAGGAGGTCATGGGTGAATCGGCCCATGTACCGCAAGCCCAAGATGTACAGAATGTACAAAAGCCCTGATGTTCCACGAGGATGTGAAGGCCCATGTAAAGTCCAGTCTTATGAACAGCGTCATGATGTAGCCCATGTAGGGAAGGTAATTTGTGTGTCTGATGTTACACGTGGTAACGGGTTGACTCATCGTGTTGGGAAGAGGTTCTGTATTAAGTCAGTTTATGTTTTGGGTAAGATCTGGATGGATGAGAACATTAAGACGAAGAATCATACCAATACTGTCATGTTCTTTTTAGTACGTGATAGAAGACCTTTTGGAACTCCCCAAGATTTTGGTCAGGTGTTTAACATGTATGATAACGAGCCAAGTACAGCCACGGTGAAGAACGATAACAGAGATCGTTTTCAAGTTCTTCGTCGATTTCAGGCAACTGTTACTGGTGGTCAGTATGCAAGCAAGGAGCAAGCAATAGTTAGGAAGTTTATGAAGGTGAACAACCATGTGACGTATAATCATCAAGAGGCTGCGAAGTATGATAACCACACAGAGAATGCTCTGTTATTGTATATGGCATGTACTCATGC
ATGGTTGAAATCACAGTGACTGGCGGTGGCTCGACCACCGTCGACGCGGAGAGTGCCACTGTCAACGTGAACGGCGACGGAGACACCATTGTCAATGAAGTGCAGATGGTTGGAGGCATTCCAGTGTACACTGATCTTGCTGAACTGCCAGTCGACGGATCTGTATTGATAGCTATTTTCCAACCAGAATTTGGAATCTATAACGGAGGAGATGACACCATCTACAACGGTCTTCTGTTCTATCAGGGTTTCACCACTGGTAATTTCGGTGATTCGACAGCCAGCTTTGATGTTTGGGATCAAGCTGCCAAAACGAGCGTTTCAACCGTGATCTCTCCTAATGGTTGGAGAGCTGTTGGGCTGGCACAATCGTGATCTGGCTTCTAAAGAACTGGCGAAAGGTGGCGATTGGCTTGGCAGCCGTCGCCATCTTGGGTATCATCAGTGCAGGTTACATCCACTACACAGGACTGGTGAACGAAAATGCCCGGATCAAGCAAGAAAAAGTCATCCTCGAAAAAGACCTCGAGTCGCAGAGGATCACGATCGCGGCGCAAGTAGACGCGATCGACATGTGGGAGGCCGGTGCCGAGAGGCTCCGCCTGGAACTGGAGAGACAGAGAGAGGTCGAGGCAGATGCTCGCGCAGAGGCTGACAGGTTGCGGAGGCTTTTTGGAGAGCACGATCTTGACGCTCTCGCAGGAGCCCGTCCGGAGTCTATTGAGAGGCTTGTCAATCGTGGCTCTGCTCGTCTTGGGCGCTTGCTCGAGTGTGCCTCCGGAGCGGTCGGTCATCCAGAGTGTCCAGGTGAAGACGCCCAAGACACAGACGCTTCCCAAGCCAACGCCAATTGACCTCGTCGACGTCAAGTGGATCATAGTTCGAACCGAGGGCGGGGTCGTGATGGCCCTGACACCTCGGCAGTATCAAAATCTGTCAAACAACCTGGCCGAGGTCCTCCGCTACGTCAAGCAGGCGGACTCTCAGCTCGACTACTATC
ATGAGCCAAGTTCCGAACAAGGATTCGCGGGGAGGATAGATCAGCGCCCGAGAGGGGTGAGTCGGTAAAGAGCATTGGAACGTCGGAGATACAACTCCCAAGAAGGAAAAAAGAGAAAGCAAGAAGCGGATGAATTTCCCCATAACGCCAGTGAAACTCTAGGAAGGGGAAAGAGGGAAGGTGGAAGAGAAGGAGGCGGGCCTCCCGATCCGAGGGGCCCGGCGGCCAAGTTTGGAGGACACTCCGGCCCGAAGGGTTGAGAGTACCCCAGAGGGAGGAAGCCACACGGAGTAGAACAGAGAAATCACCTCCAGAGGACCCCTTCAGCGAACAGAGAGCGCATCGCGAGAGGGAGTAGACCATAGCGATAGGAGGGGATGCTAGGAGTTGGGGGAGACCGAAGCGAGGAGGAAAGCAAAGAGAGCAGCGGGGCTAGCAGGTGGGTGTTCCGCCCCCCGAGAGGGGACGAGTGAGGCTTATCCCGGGGAACTCGACTTATCGTCCCCACATAGCAGACTCCCGGACCCCCTTTCAAAGTGACCGAGGGGGGTGACTTTGAACATTGGGGACCAGTGGAGCCATGGGATGCTCCTCCCGATTCCGCCCAAGCTCCTTCCCCCCAAGGGTCGCCCAGGAATGGCGGGACCCCACTCTGCAGGGTCCGCGTTCCATCCTTTCTTACCTGATGGCCGGCATGGTCCCAGCCTCCTCGCTGGCGCCGGCTGGGCAACATTCCGAGGGGACCGTCCCCTCGGTAATGGCGAATGGGACCCACAAATCTCTCTAGCTTCCCAGAGAGAAGCGAGAGAAAAGTGGCTCTCCCTTAGCCATCCGAGTGGACGTGCGTCCTCCTTCGGATGCCCAGGTCGGACCGCGAGGAGGTGGAGATGCCATGCCGACCCGAAGAGGAAAGAAGGACGCGAGACGCAAACCTGCGAGTGGAAACCCGCTTTATTCACTGGGGTCGACAACTCTGGGGAGAGGAGGGAGGGTCGGCTGG
AAAATAAAACAACTCATAAAGCAACAAAGAATACGAACGCAATCAAAACTTTTACTTTTCACTTACGAACGATTCAAGTTTAACAAAAATTTTTAAGCAACTCAGCATTTCCTCCCAACCATCATCTGAAATGGCTTCAATTATGATTGGCACAATCACTGTACCGCTCGTTGGATATGAATGTAACTATAAGGACGTTGAAGAGCTCATAGAAGTGGAAACACAAGAGCGTGTTTATATAAATCCAAAACCAATCTCTGCACGAAAGCGGAACCTGTGCTTTTGTGACGATGATGAGGATGGCCACTACCACTGCCACTTTTGCGATTGTGAGTGTGATTCAAAGAATCACTTGGAAGAACACGAACGTGATATTTGCGAAGACGCATATTCAGTGCGTGCATTTGGGTACAAGCTGGTTCCAAGGATTGAAATTAAAAAGATCATCAAGACAGTGCCATGTATAGCCACTGAAATAATGCAACCAATGGTAGTTGTAGCTCCTAGAAGCAATGTTTGTGAAACTGCTGTGCAGACAAAGATTGCAAACAACATTGTCACCAAAGATATGATGGCGAAATCTGGGCCATCATCAAAGCAAGTCAGCCGTGCTCTAGTACTGGCTGGTAAGAAGGAAATTGGTAGCTACAACTTGGCTATCAAAAAGATGGATGAAGCAATGCAGCAGAATTCTGCGCTGCAGAGAAGGTTGTTTGTTCAACAACACAGCACCATCAAACAGCAACGTAAGGGAGCTGTTCAGCTGAGGCTGTGCTCGTACGAGCAAGCAGAGAAACGCGCTGAATTGGCGCGTAAGAGGCAAGAAGAGGAGGAGGCTTTCCTTCAAGGAAGTTATGACCAGAAGGAGTACATCGGCAAGGTGCTGGAGCCGATAAGTACTCAAAGAGGGAGAAGTGTTGGTTTCAGGAGTCCATATTGGCATAGGAGCTTTAAAAAGCCAGCACGCATTCCAACTAAGAAGAAGGTGGGGTCACCAACA
AAATAAAACCCAACGGTAGAAATGTCACTCATATTCAAGCCAGGCTCCATTTCGCATACATCTTCCAAGACTCTACATACAACACCACATACTAAAACACTGCAGGATTATGTTCGACCCTTACTCATTGTTACGACGAGATCGTCGCTCCAAATGGATGTAGTTGAATACGGATTGGGATACTTACTGGAAGCAATACGATACGGCGCAATAGTGTTACAGGAACAGGAATTTCAAGAATTTCTATCAAGAACAGAGTGCGAGCGCCTACCAGAGTTATTTACAGTATACCTACACGTTAAGTCGATTGATGATATTGTCCGGCTAGTTCAATCATATGGTGAGTTTAGAACATTAACACATGAGGGTCATTTAACATTTAAAGATATCAGCGCACATAAAGTTGGTCCAGAGGCGGTTAGACCACCACATGCAAAAACGACATCAGGTAGGGACTTGTATCGAACCTTTCTGCAAATTTTTGAGTCATTGAGACCACATACGTCAAAAACTGCACACATCAATAAAGTGATCCCAGAACGTCACGATGGTGGAGATCATGAATTTCATACAGTTGAGAAAAGGGAATGGATAGGATTACAGCCACTTAACACCGCAACCTATACGCAACCAACAGCTACCGCTCCAAGCTTGCCACCGGATCCACCAACCTACCGTTCTGAAAGTGTTACTCCATTACCAGAGTTCGACCTTGACCATGATAGAACGCCTGATAACAATAGTTATCAGTCATATCATGGCCCAAACTGTGATGAGAATGTACATCCGATCATTCAACCGACGTTCATTGAATGCATGAGATTATGTTTTTGTGGTATAGGATATAGAGGCATGAATCCACATGAACCGGGTTTAACTCAGTCGGCACGTGTATCCACATCAGCTGCACGATTGTATGGCCAGACGCGACTGACGCTTGATGAAATCATTCGAAGAGGATATATCCCACGAAATTACATTATCAATAAAGTTTCCTACG
GAGAATACTGGCAGTGATTGACCATCACGGTGAGTTGTCCAGCCATGGATACCGGTATTCTCTCGCGGCGCATAGTGACTGCTGAAGTTGACTTTCAATTTGGTTCTGTTGACTACAGTGACCCAAGAATAGTCCACGCATTATGCACCCCGGGTTTGAAGGAGCGGGCGACCTTCGGGCGTCAAATTGTTACTGCGCTCAAAATGGCCGTCATTGCACTGACGTTACCTGTGTGGTGGCCCCTCAGACTTGTCTGGAGGGTCATCATCATGGGAGTGCTGTGGGTCACCAGGTTCWTCACTCGGTGCACCAACCTCATCAAATGGTGCGTTAAGGAGACGCGCGTTACCGTGCGAGCTTATTGGAAYATTCTCAACAAGCGTGCCAGGGGGTTGGTTGTACTGGGTTGTTGGGCCTCCTTTGTGTTGTATGGTCCCTATGCCTTACTTTTGTGGCTGGGCGTGATTGTTGGATACATAATTTGTGTCCTACCGTCTAATGTCCGCTACTACATTGAGCTGGGCCAGAAAATACAGGATGCATGGGACTCTGTGGAAGCGGATGATACCATAGAGGCTCCGTGTAATGGTGATATCCTGGAGGTTCGCAAGGGACGCAATAAGTTCGCTTGCAAACTGGCTGCCCGGGCAATTGGTAGAGTTGGCTTGCTGAAGGCCACCCCTGCTAATGCCCTGGTCTATCAGAAAGTGATCTTGGATGAGATGAAAATCTTAAATGTTCGCTTTGCTGATCGAGTTAGGATTTTGCCATTAGCAGTGATGGCTAGTCTTGACAGGCCAGACGCCGTGGCTAGGGTTGAGGACTGCGTGGCAGCCCTCACCCAACGCGGTGTGAGCCTCTAGGGAGGCCTAGTCCGCCGAGAGGGTTGTGACACCACCACTGACCGCACAAATTTTGATTTATCAGCGGTTAAAGGGGTGGGTCCCACAGAGGGACTCTCGGTGAGGGCTGGGACCTCGGCCAAGGGTGATAGAAGTTG
TAATATTACCGGATGGCCGCGATTTTTTTTTTTGGACCCCACAACGCACTAACTGACAAAGACATGCGGACCAATCACCTGACGCGCTCAAAGCTTAATTGTTTTGTGTTTTCTATTTAAACTTGGCCCCAAGTATTGTAGTTCGTACTATGTGGGATCCTTTGTTAAACGAGTTTCCTGAAACCGTTCACGGTTTTAGATGTATGTTAGCAGTTAAATATCTTCAATTAGTAGAAAAGACTTATTCTCCTGACACAGTCGGTTACGATTTAATCAGGGATTTAATTTCAGTTATTAGGGCTAGAAATTATGTCGAAGCGACCAGCAGATATGCTCATTTTCACGCCCGCTTCGAAGGTACGTCGCCGTCTCAACTTCGACAGCCCATCGGTGAGCCGTGCTGCTGCCCCCATTGTCCGCGTCACCAAAGCAAAGGCATGGGCCAACCGGCCCATGTATCGGAAGCCCAGAATCTACAGAATGTACAGGAGCCCTGATGTGCCTAAGGGCTGTGAGGGTCCGTGTAAGGTCCAATCGTTTGATGCTAAGAACGATATTGGTCACATGGGTAAGGTGATCTGTTTGTCCGATGTGACGAGGGGAATTGGGCTGACCCATCGAGTGGGTAAACGTTTTTGCGTTAAGTCTTTGTATTTCGTCGGCAAGATCTGGATGGACGAGAATATTAAGGTGAAGAACCACACCAACACCGTTATGTTTTGGATAGTACGTGATAGGCGTCCTAGTGGGACTCCCAATGATTTTCAGCAGGTTTTTAACGTATATGATAATGAGCCCTCTACTGCGACTGTTAAGAATGACCAGCGTGATCGCTTTCAAGTCTTACGGAGGTTTCAAGCGACTGTTACTGGAGGACAATATGCAGCCAAGGAGCAGGCGATAATTAGAAGATTTTTTCGTGTTAATAATTACGTAGTTTATAATCACCAGGAAGCTGGGAAGTACGAAAATCATACTGAGAATGCTTTGTTGTTGTATA
GGCAGAAGCACAGCATTTTCTTGTGAGCTTCGAGCACTAATAAAACTGAAAATCAAAATGTCCAACATGGATATTGACAGTATAAATACCGGAACAATCGATAAAACACCAGAAGAACTGACTCCCGGAACCAGTGGGGCAACCAGACCAATCATCAAGCCAGCAACCCTTGCTCCGCCAAGCAACAAACGAACCCGAAATCCATCTCCAGAAAGGACAACCACAAGCAGTGAAACCGATATCGGAAGGAAAATCCAAAAGAAACAAACCCCAACAGAGATAAAGAAGAGCGTCTACAAAATGGTGGTAAAACTGGGTGAATTCTACAACCAGATGATGGTCAAAGCTGGACTTAATGATGACATGGAAAGGAATCTAATTCAAAATGCACAAGCTGTGGAGAGAATCCTATTGGCTGCAACTGATGACAAGAAAACTGAATACCAAAAGAAAAGGAATGCCAGAGATGTCAAAGAAGGGAAGGAAGAAATAGACCACAACAAGACAGGAGGCACCTTTTATAAGATGGTAAGAGATGATAAAACCATCTACTTCAGCCCTATAAAAATTACCTTTTTAAAAGAAGAGGTGAAAACAATGTACAAGACCACCATGGGGAGTGATGGTTTCAGTGGACTAAATCACATTATGATTGGACATTCACAGATGAACGATGTCTGTTTCCAAAGATCAAAGGGACTGAAAAGGGTTGGACTTGACCCTTCATTAATCAGTACTTTTGCCGGAAGCACACTACCCAGAAGATCAGGTACAACTGGTGTTGCAATCAAAGGAGGTGGAACTTTAGTGGATGAAGCCATCCGATTTATAGGAAGAGCAATGGCAGACAGAGGGCTACTGAGAGACATCAAGGCCAAGACGGCCTATGAAAAGATTCTTCTGAATCTGAAAAACAAGTGCTCTGCGCCGCAACAAAAGGCTCTAGTTGATCAAGTGATCGGAAGTAGGAACCCAGGGATTGCAGACATAGAAGACCTAA
TCCAGCTGCTCATCTGCAGGACAGAGCGCTTGACAACCCATGAGAGGAACTGTTGTAGGCGTAGCGAGGGAAACGAGGTGTGTTGTAGGCGTAGCGAGGGAAACGAGGTGTGACGCGTGCAGGTTCCTATGCCACCTGTGTGTTATGCCACCTGTGTGTGCCAAGTGTAACTTCGTGATTGGAGGAAACACTTGTATTTAAACACGTAGCCTATAGCAATAAACGCCATTTGCCTCACTTACTCCTGGGGTCTGGGTGAGCATCTGGCCCCGACCTGGTAAAGGGTCGGTTTCGCCCAGCAGTAAGCCCTACATGTGGACAGAGGACGAACACCGGAAGAGCGAACGGAGACTACATGCAACAAGTGGTGACCCCGACGTGATCTGTCTGCTGAGGGTAGCTGCCCGGCATGCCCGTGACGTGGAGAAGAGCCTGTGAGGTGGCGGCAGGTCGCGCACGGAAGACGTATTGCGGTTAAGAGCCTGCGAGGTGGCGGCAGGTCGCATACGTAACAATGGACCAAGTCATTAAGGTACTTGTGCAGTTTTGTAAGGACTACTGTGGAAAATCTACTCCTTCCCGGAAGGAGATCGCGACAGTTTTGTCGCTGTTAAATGAGCTGGGGGAGCTGGACTCTCCCCGCCACGTTTTGGATTCGAGTAGGTGGGACTTGCTCACCTTGGCGCTATGCCAGCGCGCCATGGCCAGTCAGAAGGCTACGGAACTTAAAACGTGGGGACTGATGTTAGGAGCCCTTAAGGCGGCCAGGGCAGAGCACAAACTTGGCGCGGTCATGAGCGGGGAGGGAGCTCCGGGGAGCGGATCTCTGGAGTTTTGCAGGACCGGCGCTCAGACCGGCGCTCAGACGACAGCGAATAAAACGGCGACGGAGAGAGAGGAAGATTGCGAGAAGGACAACGAAGAGTCGCAGAGGCTCGGGGGGGGTGCAACGACGCCGACGGCCCCTCCTAATTCTATTGCGCTGTCGCCGCCCCCGCCC
ACCGGATGCCCGCCCGCGTTTCTTTAGTCCGTACGCCGCATTTGCTGGACGATTTTGTCCCTACTTTTGACGAGTTGTTTTGAACCGTTGGATAAAGTTAATCTATCGCGCAATTTGAATTTGCATTATTGACGATGGTACCGATGATTTGGCGTTATGAACAATGTGTTTTTACTCTGACACATTGTCTGTGTATGATGACGTGGTCCAGTTAAAATTCAAATTGGAAGACATGTTAAGTCGTTCATGATTTTTGTTTTTTATATAAATGGGGGAAACTTATTATTTAAAATCATGATATGATATTGAACGAGTGACTTTTATTGATTAATGCTCGATTTGAAGATGTATTCGTCAAGACAAAGACGTCAAACTTCTTACCCACGAGGAGGTTATTCACGTAATCATCTTTCTAAGCGTTCAACTATTGGTAAACGTAATAATGGTAGACGTCGACCTAATAATTTTGGTAAGGTTATTGATGAACCCAAAATGTTGGTTCAACGTATACATGAGAACCAATTTGGACCTGATTTTGTTATGACTCATAATACATCCATTTCTACATTTATTAGTTTTCCTGCTCTTGGTAAGTCTGAGCCCAATCGTTGTAGGCAATATATTAAATTGAAACGTTTACGTTTCAAAGGAACCGTTAAGATCGAGCGTGTTCATGCTGATGTGAATATGGATGGTTTATCACCTAAGATTGAAGGCGTATTCTCTCTGGTTATAGTGGTTGATCGTAGACCTCATCTTACTCCAAGTGGATGCTTACACACCTTTGATGAACTATTTGGTGCAAGAATCCACAGTCACGGTAACTTGGCCATAACATCTTCATTGAAAGACCGTTATTATATTCGCCATGTGTTTAAACGAGTTATATCCGTTGAGAAAGACACGATGATGATCGACGTTGATGGTGGAACGGTCTTGTCTAATAGGCGTTTTAATTTTTGGTCGACGTTTAAAGATCTTGACCATGATTCATGTAACG
ATTTTGCTACGTCACTAACCACGTGACACCCACAGGCCAACCGAATGCTATGTCATCCATTTCCTGGGCCGGGTCTACGTCCTCATATAAGTAACTGCACTTCCGAATGGCTGAGTTTTCCACGCCCGTCCGCAGCGGTGAAGCCACGGAGGGAGATCTCCGCGTCCCGAGGGCGGGTGCCGAAGGTGAGTTTACACACCGAAGTCAAGGGGCAATTCGGGCTCGGGACTGGCCGGGCTATGGGCAAGGCTCTGAAAAAAGCATGTTTATTGGCAGGCATTACAGAAAGAAAAGGGCGCTGTCACTGCGTGCTGTGCGAACAACAAACAAGGCTTGCAAACTACTAATAGTAATGTGGACCCCACCTCGCAATGATCAACACTACCTTAACTGGCAATGGTACTCAAGTATACTTAGCTCCCACGCTGCTATGTGCGGGTGTCCCGACGCTGTCGCTCATTTTAATCATCTTGCTTCTGTGCTTCGTGCCCCGCAAAACCCACCCCCTCCCGGTCCCCAGCGAAACCTGCCCCTCCGACGGCTGCCGGCTCTCCCGGCTGCGCCAGAGGCGCCCGGAGATAGAGCACCATGGCCTATGGCTGGTGGCGCCGAAGGAGAAGACGGTGGCGCAGGTGGAGACGCAGACCATGGAGGCGCCGCTGGAGGACCCGAAGACGCAGACCTGCTAGACGCCGTGGCCGCCGCAGAAACGTAAGGAGACGCCGCAGAGGAGGGAGGTGGAGGAGGAGATATAGGAGATGGAAAAGAAAGGGCAGGCGCAGAAAAAAAGCTAAAATAATAATAAGACAATGGCAACCAAACTACAGAAGGAGATGTAACATAGTAGGCTACATCCCTGTACTAATATGTGGCGAAAATACTGTCAGCAGAAACTATGCCACACACTCAGACGATACCAACTACCCAGGACCCTTGGGGGGGGGTATGACTACAGACAAATTTACTTTAAGAATTCTGTATGACGAGTACAAAAGGTTTA
AGTTTGTAGTGACTATTATATAAGATTACTTAATGCCTTCGTATTTGAATATAATAGAAATACTGCTCAATAAACATGACAGAATATAAACCAATTTTGTATCCATTCATAGGTAAAATAGATGACTCAAGATCAGATTTGCATTTAACGGTAGGAGATTTTATAGACAGATTAAAGAATGGGAATGTTTTAAGGATAATAACTAAACCAAACGAAGATTATATCGTAAAGTATGATGGTATTTATACATACCTTTTCTGTACAATCAAGGATTTAACAACATACTATCTTAATGTACACAATGTAGATATTCTCAATGATCCAATATACCAAGCAAAAGAGATAACCGCCCCAAGACTTGATCCTACTGGTAAGAAAATGAATTTGTATCAATTCAAGAATGGTGTCGAATGCTTTGTGCCGCTTAAAATGTGTAATTCAGATATCTCTATTAGAATGTGTTTCTTATCAACGTTTGTCAGGAACGCAATCCTTAGTTATTTACCGCGCAGTTCAGATAAGTTAAACGAGTATATAAATCTTTTTTGTTTCTTTTACAATGTTAGTCTAATCTTCAGTGGAAAATTGAATATGACTTGTTTTAATTTGGAAAAATGGACATCTTTTCGGCCTTGTCACAACGAACCAGACGGTTTATTAGATCCAATGTTTAATACAATACGTCTAACGTCTAAACAATTTATTATAACGAAAGTTAATTCAGATGACCGTACTATGATTAAATCATCGAACATGGAAGCCTATCATAATGATATTCGTTATGGGATATCGTATGATATTTGGTGGTTCCATGGTAACGTAAATACTCAGCAAATAAAACAAATGTGGAACAAGTCATTATGCAATAAGTTCGCTGTTATGCACGTTTTTCATACTTTCAACGTATCACATATTCACGTATTTAATAATGCAATTTCTCTCTTAAAATACTACTGTTACTGTTTATATCGTACGTATCAAGCACAGCATAGGTTTCAAA
TTGAAAGCCGGGGGTGGGAGATCCGGATTGCCAGTCTGCTCGATATCGCAGGCTGGGTCCGTGACTACCCACTCCCCCTTTCAACGTGAAGGCTACGATAGTGCCAGGGCGGGTACTGCCGTAAGTGCCACCCCAAAATAACAACAGACCCCCCCCCCCCCCCCCCCCCCCCCCCCCCCCCCCCCCCCCCCCCCCCCCCCCCCCCCCCCCCCCCCCCCCCCCCCCCCCCCCCCCCCCCCCCCCCCCCCCCCCCCCCCCCCCCCTCTCCCTCCCCCCCCCCTAACGTTACTGGCCGAAGCCGCTTGGAATAAGGCCGGTGTGCGTTTGTCTATATGTTATTTTCCACCATATTGCCGTCTTTTGGCAATGTGAGGGCCCGGAAACCTGGCCCTGTCTTCTTGACGAGCATTCCTAGGGGTCTTTCCCCTCTCGCCAAAGGAATGCAAGGTCTGTTGAATGTCGTGAAGGAAGCAGTTCCTCTGGAAGCTTCTTGAAGACAAACAACGTCTGTAGCGACCCTTTGCAGGCAGCGGAACCCCCCACCTGGCGACAGGTGCCTCTGCGGCCAAAAGCCACGTGTATAAGATACACCTGCAAAGGCGGCACAACCCCAGTGCCACGTTGTGAGTTGGATAGTTGTGGAAAGAGTCAAATGGCTCTCCTCAAGCGTATTCAACAAGGGGCTGAAGGATGCCCAGAAGGTACCCCATTGTATGGGATCTGATCTGGGGCCTCGGTGCACATGCTTTACATGTGTTTAGTCGAGGTTAAAAAACGTCTAGGCCCCCCGAACCACGGGGACGTGGTTTTCCTTTGAAAAACACGATGATAATATGGCCACAACCATGGAACAAGAGACTTGCGCGCACTCTCTCACTTTTGAGGAATGCCCAAAATGCTCTGCTCTACAATACCGTAATGGATTTTACCTGCTAAAGTATGATGAAGAATGGTACCCAGAGGAGTTATTGACTGATGGAGAGGATGATGTCTTTGATCC
ACCGGATGGCCGAAATTTTTTGGTGTCCTCTCTCTCAATCCCGTCCCGCTACGTGTCGCATTTTCGTTGTTCCCGCAATATGTACGTAGCGCAATCTTAACCGTTGAATGGGGTCCCCACTTTAATTTGAAACTGCCCAATCACGTTGTGTCTCACGAGTTTCGATATTTATGACTTGGTGACTAAGTTGTGGGGCAATCCTGACATTTGAATTGTGCTTTAATTTGAAACGGTTGAGTGGACGTACTATGCTTTAAACGATGTTTCATTTTTTTATGAAAGGACCACAATTCAAATTATATGATCAACCAATAGCCAAGTGGACCAATTAAATGTATGTTGTATAGCCTCATTAACACAAATGAGTTTTGGATTTTAATTATAAATAGCCTATTGGTTGATATTGTTATTACGTCTATGTTTTCACACTGATTATATTGATTCAGTTCCTTTCTTTACCAATGTACATGTATCATAATAGGAATAGACGTGGATGGTCATATACCCCACGACGAGGTTATGCACGAAATGGCTTGTATAAGCGTCCCTGTACTTACAAGCGTGTAGATGATAAACGACGCCCGAGTAGTTCAAATAAGGTGTATGATGATACAAAGATGTCACTCCAGCGTATTCATGAGGATCAGTTTGGACCAGAATTTGTTTTGCGTCATAATACAGCATTGTCTACATTTATTACTTATCCTAGTCTTGTTAAGAATGAACCTAACCGTTCTAGATCATATATCAAGTTAAAGCGACTTCGTTTTAAAGGAACTCTGAAGATTGAACGGGTTCACGCTGACGTTAACATGGACGCTCCAAACTCAAAGATTGAAGGAGTTTTTTCTATGGTTGTAGTTGTTGATCGTAAGCCACATTTGAATCCAACTGGATGTCTGCATACATTTGATGAGATGTTTGGAGCCAGGATACATAGCCACGGAAATTTAGCTATCACACCCACATTGAAAGAACGTTTTTATATTCGACATGTTAT
TAGTAGTAGACTCCCTAAATAACAAACTCTGAAAAGAATGGATAAATATAGAGAAATTCACAATAAGTTGAAGGAGTTTTCTCCTGGTACATTAACTGCAGTAGAGTGTATAGATTATCTTGATAGACTTTACGCCGTGAGACATGACATTGTAGACCAAATGATTAAGCATGACTGGTCTGATAATAAGGATTCAGAAGAAGCAATAGGGAAAGTACTATTATTTGCAGGGGTCCCTTCAAACATTATAACAGCACTAGAGAAGAAAATAATACCAAATCATCCTACAGGAAAGAGTCTAAAGGCCTTCTTCAAGATGACACCTGATAATTATAAAATTAGTGGAACAACAATTGAGTTTGTTGAGGTTACTGTCACGGCAGATGTTGACAAGGGAATAAGAGAGAAGAAGCTTAAATATGAGGCAGGCTTAACCTATATTGAACAAGAGTTGCATAAGTTCTTCCTAAAGGGTGAGATCCCACAACCCTATAAAATAACATTTAATGTAGTTGCAGTTCGCACAGATGGCTCCAATATTACTACACAATGGCCTAGTAGAAGAAATGATGGTGTTGTCCAGTATATGAGGCTAGTTCAAGCTGAGATAAGTTATGTTAGAGAGCACTTGATCAAAACTGAGGAGAGAGCTGCACTAGAAGCCATGTTTAATTTAAAATTCAACATAAGTACACACAAAAGCCAGCCCTATTACATACCAGATTATAAGGGGATGGAACCAATAGGAGCAAATATTGAAGACTTAGTGGACTATTCGAAAGACTGGTTGTCTAGAGCTAGAAATTTTTCATTTTTTGAAGTTAAAGGTACAGCAGTGTTCGAGTGCTTTAATTCAAATGAGGCCAATCATTGTCAAAGATATCCTATGTCCCGAAAGCCTAGAAATTTCCTACTCATACAATGTTCTTTAATCACATCTTATAAACCTGCTACCACATTGTCAGATCAAATTGATAGTAGAAGGGCCTGTTCATACATT
GTTAGTAAATTATATACATAATTTTATAATTAATTTAATTTTACTATTTTATTTAGTGTCTAGAAAAAAATGTGTGACCCACGACCGTAGGAAACTCTAGAGGGTAAGAAAAATCAATCGTTTATAGAGACCATCAGAAAGAGGTTTAATATTTTTGTGAGACCCATCGAAGAGAGAAAGGATAAAAACTTTTTACGACTCCATCAGAAAGAGGTTTAATATTTTTGTGAGACCCATCGACGAGAGAAAGAGATGGTTAGTCAAGATATTTTTCTTAGTACAAAAGTCAATGTTTTAAAATATATGGACGAGAATTAATTTGTCTGTATAAAAACTTGTGTGAAATTATGTACTAGAGAAAAAACGTGAGCAGTGTCCCCTACATGGATTTTACAGATCATTTATATTCCAAAAATATTAACTATATACGTTTATTATATGATGTTAACGTGTAAATTATAAACATTATTTTATGATGCAATTGTCTGACAACCTAGATTGGCATAAGGATATTGATAAGCTCTACGAGAATATATTGTTGGACGTTATCGTTTACGAAATAGTTGAGACATCAGAAAGAGGTTTAATATTTTTGTGAGACCATCGAAGAGAGAAAGAGAATAAAAATATTTTTTTGTAAAACTTTTTATGAGACAAGAGAGAAAGAGAATACGAATAGTGATCATATCGTATCACATATTGAAACAGAAAGAAGAAGTAACGAGAGGTAACTTTTTGTGAATGTAGTTAAACATTTTTGTTTTGCAAACCGGAATATAGTACCCGGTACACTTTTTTAATTCGTGGTGCGGTGTCTGAATCGTTCGATTAACCCAACTCATCCATTTTCAGATGAATAGAGTTATCGATTCAGACACATGCTTTGAGTTTTGTTGAATCGATGAGTGAAGTATCATCGGTTGCACCTTCAGATGCCGATCCGTCGACATACTTGAATCCATCCTTGACTTCAAGTTCAGATGATTCCTCACACATGTCT
AAGCCTAACTCTTTTGAATCTATTTTTCCATTTTTCGTTTTGAAAAAAATATGCCGTAATTCTTCCTAAATCGTCTTATTTTGCGTGTTTTGGTCTGTTCCTTGTCATTGTCCTAGAAATTATTTAAAATGCAATACAAGCCAATCTGTGAGCTTAAAGGGGTATTATATAGCAGGGCGTACTTCATCAACAACCAAACAAAAAAACCACTCTTGATTGAGTGGCGTGTAAATGAAGAGATACCTCACTTTTCTATTTTATTAAATTTTGTTCATTGATAGTTTCAATTGCTTTTTTAACTTGTTCAGGTTTACCAGTTATAACTAACTTTATTTCATCTTTACGTTCGGCGTGTTTCTTTCCTACTTTAATTAAGTACCAACTGTACAAGATGAATGACACAATATAAATAACGTATACTATTTTTACACCTCCGTCATTTCTTCTAACGTTTCTTCTACTGTTTTATGTAAGTCGTAGTAGAATACACCAGTATAATGTTTGTCTTCTTCTTTGGTCCAATTTTCATAATCGGTATCTTCCATGATTTCGTTGACCATTTCAGAATGTTCGTTTAGGTTAGTCACAAGAATTTCAACGGCTTTTACAGAGGCTTTGTGCCATTTTGCCGTGAATTCGTACGCTTTGACAACTTCTTGAAGCATACTGAACAAGTCAATGTATTGGGCTTCAGCATAAGCGTGGACTTGACTTTCATCTTTTGGAAAATGTTCATCTACTTTTTTATCATGTAATTTCAAAGTGTCACTAAGCAATTCAATTTGGTTTTTTAATTTCATTTTTTTATTTCTCTCTTTCTTTTTACACTTGCATTCCAGTTAATTTGTTTAAGTATTTCGTTTTGCGGTCGATATGATACTCTAAATTGTTTCCCCAACGCGTTTGTAGCGAAAGTTTTAAACATTCAATAATATAGCTTTTAAGTGTTCCGTTTGTATTAACATCGTATAAAGTGTAGAAGTATTTTCCTTGTTGGCCC
ATGGGAAAAAGTTAGTATAAATTTACACCTCCCCACCGTTTAAAATAAACGATTATACAAATCAAAACTTATAAATTCACTTATCATTTCTTTACTAAACTTATAAATACTGTTCGTCAACTTAACCAACTTACATAACCTATTACATATTCATCAAATACAAAATTTATGTATCTATTGACTTTTATTCAAAATTATGATTTCAACATATAATAAAATTAATTTACTTATTTAAATATTCTATGATATAATTAGTTATAAAATATTTGGAGGTGTCTAAATGACAGAATTTGATGAAATCGTAAAACCAGACGACAAAGAAGAAACTTCAGAATCAACTGAAGAAAATTCAGAATCAACTGAAGAAACTTCAGAATCAACTGAAGAATCAACTGAAGAATCAACTGAAGATAAAACAGTAGAAACAATCGAAGAAGAAAATGAAAACAAATTAGAACCTACTACAACAGATGAAGATAGTTCGAAATTTGACCCTGTTGTATTAGAACAACGTATTGCTTCATTAGAACAACAAGTGACTACTTTTTTATCTTCACAAATGCAACAACCACAACAAGTACAACAAACACAACCAGATGTAACAGAATCAGACAAAGAAGATAACGACTATTCAGATGAAGAACTAGTTGATAAGTTAGATTTAGATTAGGAGGAATTTAAACATGTATGAGGGAAACAACATGCGTTCTATGATGGGTACATCATATGAAGATTCAAGATTAAATAAACGAACAGAATTAAATGAAAACATGTCAATTGATACAAATAAAAGTGAAGATAGTTATGGTGTACAAATTCATTCACTTTCAAAACAATCATTTACAGGGGACGTTGAGGAGGAATAATAAATTATGGCACAACAATCTACAAAAAATGAAACTGCACTTTTAGTAGCAAAGTCAGCTAAATCAGCGTTACAAGATTTTAATCATGATTATTCAAAATCTTGGACATTTGGCGACAAATGGGATAATTCAAA
AGAATTCGTTCTAGGCCCCCCCTGTCTACACGAAAGCAACCCGCTCCAACCTTCTAATTTCCTCTCGCATACAAAATGGTTCTCACCATCATCCGCGACTATCTACACGAGGCTCAACTCCGCCTTAAGAAAGAATGGCAAACTTTTCAGAAATCTGATCAAGAATCAGGCTACTCCGACAAGCTTCCAACCGACTACGACCTTCGCCGCTACTACGACTCCGCACGCGACTACGACGCTGAAAAACACAAAACCGAAGAATATCAACACAACTTCGCCCTGACTCATGAACGCTATACGCAAATGAACGCTGACCGAAACGAACCCTTCGAATTTTACCGTCCCCTTGAAGACAACGAACTTCCAGACATCCGCTTCCCTGCACCTGGCATAACCGTTCTTCCCTTCCGCTACCACACTGGACAAATAGTTGAAACAACTGACGAACTCCCCGACTCCGGTTTCTCACTCCATCCTCTCATCGATTATCTCACCAAAACGAAATGGCTACACTATCGCCCATACATTGACAAATACTGTCGACCTCTTGGCACAACTAACGCTACTTTCTCCGACTTTAATCGCGAACAGATACCCTCCGCCCCTATTGATGAAACACGCAAGAACATGGTCCTTCCACTCGTTATCTATTTCCTTAACGCTTTACCTTTTCTTCCTATTCACTTTGTTGACACACGCTTCTGCGGCACACCCAAACATACCGCAACAGGATATTTCCAACGCTTCTCAACATTCTTCAGAACCCACGCTTACTACGCACGAAACAAGCTCTACGCTTTAAGACCCACGTCTAAAGGCTACTTCTTTAACACTGTTTATGAATTTTCACGAACATGGATGCATCACATCAAAGAACATGGCTACCCCTTCGTCCCTTCTCATGACGCACTCGACAACGCTCGACAATACCGCATCTTCATGCAGAAACATGTAACTATGCTTTTTACTCGTAATCACATCTCAGATCGAGACGGCTTCC
TCTCAAAGAAACACGTGCCGCTTACGCCCACAGTGTTCTCTTGAGTGTTAGCAGAATGGAAAACAAGATCGAGGTGAATAACAAAGATGAGATGAACAGGTGGTTTGAAGAGTTCAAAAAAGGAAATGGACTTGTGGACACCTTCACAAACTCCTATTCCTTTTGCGAGAGTGTTCCCAATTTGGACAGGTTTGTGTTTCAGATGGCCAGTGCCACCGATGATGCACAGAAGGACTCCATCTACGCATCTGCTCTGGTGGAGGCAACAAAGTTTTGTGCACCTATATATGAGTGCGCATGGGTTAGCTCCACTGGCATTGTAAAAAAGGGACTTGAATGGTTCGAGAAAAATGCAGGAACCATTAAGTCCTGGGATGAAAGTTATACTGAGCTAAAGGTCGACGTCCCGAAAATAGAGCAGCTTACCGGTTACCAACAAGCTGCCTTGAAGTGGAGAAAAGACATAGGTTTCCGTGTCAATGCCAACACAGCAGCTCTGAGCAACAAAGTCCTCGCAGAATACAAAGTCCCTGGTGAGATTGTGATGTCTGTCAAAGAGATGCTGTCAGACATGATTAGGAGAAGGAACCTGATTCTAAACAGGGGTGGTGATGAGAACCCACGTGGCCCAGTGAGCCATGAGCATGTAGACTGGTGCAGGGAGTTTGTCAAAGGCAAATACATCATGGCCTTCAACCCACCATGGGGGGACATCAACAAGTCAGGCCGTTCAGGAATAGCACTTGTTGCAACAGGCCTTGCTAAGCTTGCAGAGACTGAAGGAAAGGGAATATTTGATGAAGCCAAAAAGACTGTGGAGGCCCTCAACGGGTATCTGGACAAGCATAAGGACGAAGTTGATAGAGCAAGCGCCGACAGCATGATAACAAACCTTCTTAAGCATATTGCCAAGGCACAGGAGCTCTATAAAAATTCATCTGCACTTCGTGCACAAAGCGCACAGATTGACACTGCTTTCAGCTCATACTATTGGCTTTAC
CGTTGCTCACTGTGTCCCACTGCTCCCGGCTTCCCAAAAGTCAACTTCGTCGCCTGGGCAGCCCGAAATCCCTGGGTCATGGTGGGCGCCGATCTTTTTGCGCAAATAAGTTCGTCGAACCACTCTGACAACATCATCGGCGAAGCCCTTGGCCGTTATCGCGCGCACGAGTCTCGCGCCGTCCAAGTCATCAGTTCCGTCCTGACTCCCTCTGAAAAAGCATTGGCTGATCGCTGGGCGATCCCCTATTCTTCTTCCCCGGTCGGCCGCGTGCCTCACGTCATGCTCAAAGCTCTTGAAAATCATCGCAACGTGAACATCCTCCCCAACTACTTACGTGGTCGCGTCACCGTGTTGTCCATGAAGCCAGCCAAACTGGCAGCCTTGCGCGCCCGCTGCCCCGGCGTTCAATTCAACCTTGTCAACGAGATCATCACGCCGGCTGACCACACCCGCTACACTGATCCGTCCCCCCCTCCGGATTTTCAAGGCCCTGGCGACATGATCCTGGTCGACGACGCTCTTCAACACTGGTCCCGTGAACGTATCGATGCCGCGTTCCGTCATTTCGGCGGCAATCGCCTGATCGGCACCAACATCCACCCTGATGAGGTTCGTTCTGGGCACGCTTCACGTTATCCCGATCTCTACACCATTGAGTACCTTCCGAACAGGCGCTATGGTCTTCTGTCCCACCGACACAAGTCCGCTTCCTATGAAGCCTCTATTGATGAGGCGTGGATGCTGGACTGTGGCGATTTCACCGTTGATGACCGTGCGTACGATGTTGAATTTCTACTGTCTTACGGCCCGTACCATCTTGTCACTGTTGTTCCAGCCGATGGCCATGTGGTTCGCACTTACCGGTTTTTCGATGCCCCTGAGGTGGTTCAGCTTCCAGACATCCCAGGTTTGCCCAATCTCTCCTCCCCCTGGTTCCCTGCTCTGATGTACACTCAGACGCTTGACCATGCGGGTTCCCTCAAGCAACTTGGCGAGC
AGCAAAAGCAGGGGTTATACCATAGACAACCAAAAGCATAACAATGGCCATCATTTATCTCATACTCCTGTTCACAGCAGTGAGGGGGGACCAGATATGCATTGGATACCATGCCAATAATTCCACAGAAAAGGTCGACACAATTCTAGAGCGGAATGTCACTGTGACTCATGCCAAGGACATCCTTGAGAAGACCCATAACGGAAAGCTATGCAAACTAAACGGAATCCCTCCACTTGAACTAGGGGACTGTAGCATTGCCGGATGGCTCCTTGGAAATCCAGAATGTGATAGGCTTCTAAGTGTGCCAGAATGGTCCTATATAATGGAGAAAGAAAACCCGAGATACAGTTTGTGTTACCCAGGCAGCTTCAATGACTATGAAGAATTGAAACATCTCCTCAGCAGCGTGAAACATTTTGAGAAAGTTAAGATTTTGCCCAAAGATAGATGGACACAGCATACAACAACTGGAGGTTCATGGGCCTGCGCGGTGTCAGGTAAACCATCATTCTTCAGGAACATGGTCTGGCTGACACGTAAAGGATCAAATTATCCGGTTGCCAAAGGATCGTACAACAATACAAGCGGAGAACAAATGCTAATAATTTGGGGAGTGCACCATCCTAATGATGAGGCAGAACAAAGAGCATTGTACCAGAATGTGGGAACCTATGTTTCCGTAGCCACATCAACATTGTACAAAAGGTCAATCCCAGAAATAGCAGCAAGGCCTAAAGTGAATGGACTAGGACGTAGAATGGAATTCTCTTGGACCCTCTTGGATATGTGGGACACCATAAATTTTGAGAGCACTGGTAATCTAGTTGCACCAGAGTATGGGTTCAAAATATCGAAAAGAGGTAGTTCAGGGATCATGAAGACAGAAGGAACACTTGAGAACTGTGAAACCAAATGCCAAACTCCTTTGGGAGCAATAAATACAACACTACCTTTTCACAATGTCCACCCACTGACAATAGGTGAATGCCCCAAATAT
GATACCTAACCAGTGTCTCGTTGATCAGTGATCAGGTATGCATACTCCTCAATGTATCGCACGCTTCGGCACTACATGTCACACACACATCCGCACCGCACGTCTCCTTTATGTCAAAACCACTTACTTTCAACGCTTTCTTTTTATGTTTTTTGTTTATTCCGCTGTTCCTGTGTTGTTTGTACCCATTCTTTTCATCGCTTTTTTTCACCGGTTTTTCAAGCTGCAGCTGGGGTTTTCCCCCGAAGCTACAGCCCTTATGCATAGGTTCGTGGACCTCTTTTCACGGGACGATGAGCCTGTCATCACAGAGACTTCATGCAATGTAGATTTCCTTCCTGGACCAGAAAGTAGGAAAGAAAATCTTGTAGCTCCTAAGAGAAGGAATCACTACATTGTAAAAGTCGCTATGGCAGCAAAGTCCCAAGTGGGGTTACTCGGCAATTCTAGGGCTAATGAGCTTGTATATGCCAGGTTGTGTAGGGAGGAGATGGTTAAGCATGGCGTAAGACCATCGCATATTGCGCGGATGGTTCCATTGGCGGTAGACTGTCACTGTTTTATCCCCATGGATGAGGATATCATGGCAGCGGAGATGATGAGGACGGATGTTATGCGTAGCAGACGCAAGGACATGGGGGATTCCCATGCCAAATAGGGGGGCCTATTAACCACACATGGGTTCACCACTCCTACATGGAGGGGTGAACCTGCGGGTCTTAGTGTGGTTAAAGGACCTCCCTTATCAAAACCCCGTAAATTGTATCGTTTTACAGGGTTTGGTGCCAATATACGATACGGAGTGCATGATCACTCCTTGGGTAATGTACGGAGGGGCCTGGTAGAGCGAGTTTTCATGGTTGAGAAATCTGGAAAGCTCGAGTACACACCAAAACCCACCCCTGGCGCATTTAATCAACTATCTCGGTTCACTCGGGCATTGTTACCTTTCTTGACCAAGACCACCAGACTTACAACCAAAGAATTTCTTGGGTTCTAT
GTTGACTTGGCCTATGACGATTACGACGGAATTTTTGATTGTGAATACGCTTACAAGGCGTGGCGTGACGACTGTTTCCGCACCGCCGAACGTGGTCGTGGCCCTGTGCTTCATGAAGATATGACCATTGCCAGTATCGGCAAAGACGGCAAACCGATTTACACCAAAGAGCAATACTCGATTGGTTCGCGTACCTCGCGCATTTACTGGCGTATCTACAACAAGGCTCTTGAGCAGAAACTCGCAAACACGGGTCTTGTCTGGTATCGCTCTGAAGTCGAGCTGAAAAAATGGAATGTTGATGTGTTGCTGAATCCAGCTGGCGCGTATGCCGCGCTCAATGATTTCGCAGCCTCGATTTCTACCGCTAAGAAATTCAATACCAAACCTGTCCCGACGAAACGCGCAGCGTTAGACCTGCTGGCCTCTGCGCATTGGATGCGTCGTCAGTACGGGAAAATCCTTAATTCACTTATCGAATTCCATGAGGGCGACATTGAAACCGTGGTCGGTTCCCTTGTCCGTGATGGAACGAAATTCACCTTCCCCGATACCTACGGCAAGTTGGTGACTCACATATTGGAGACTTAACAAATGGCTAAATCCGTTTTTGTACTTGGCATGGATATCACTTGGAACTCAGCACGTGGCGACAGTGCTCAACTGAACGTGTCACGTCCTCTACGTGAAATCAACTCAGAGAAATTCAAACGCCGCACTATCGGTGAATCGGGTGATGTGAATCCCCAATGGGATCAACCTTTAATGATTGACCATGAATATGCCCTGCTTCTTGAGCGCACTGGTGCTCTCGTTCCTCGCCGCGAATACCAATTGCGCTTGGAGATTAACCCAGAAGACCCATTGGCAGGCGCTATCGTGACTGAGCTTATTCCAGTCGACCAAGAAATTAAGAAGCACTTCGAAGCTTCAATGAAACCCGTTCAAGGCTAAAAAATGTCTGTATGCGTCACCGTCGTTAACCAGTATGGCAATTTGA
ACCGGATGGCCGGCGCGATTTTCCCCCCCCTCACGTGGCGCTCTGGTGGCCGCTCGATCTCTCTCTCCCCCGCTCCCGAGGAGCCCCCCCTGCTCGCGCGATGTTCTCCTTTAATTCAAATTAAAGGATTTAACTTTTGTCTGACCAATTATAGTGCGCCTGAGGAGCTTAGATAACTGTGTTAATACTTGGTCCCTAAGTTTTATGGCCCCTATAAAACTAAAGCAAGCATGACGTCAGTCTTTAATTCGAAATGCCTAAGCGGGATCCCTCATGGCGCCAGATGGCGGGAACCTCAAAGGTAAGCCGCTCTTCCAATTTCTCTCCTCGTGGAGGTGGAGGCCCAAAACCCACTAGGGCCTTTGAATGGGTTAACAGGCCCATGTACAGGAAGCCCAGGATATATCGGACGATCAGAACGCCTGATGTTCCTAGAGGCTGTGAAGGGCCCTGTAAGGTCCAGTCCTACGAGCAACGTCACGATATTTCCCATGTTGGGAAGGTGATGTGTATATCTGATGTGACACGCGGTAACGGTATTACTCACCGTGTCGGTAAGCGTTTCTGTGTTAAGTCTGTGTTATATTTTAGGCAAGATATGGATGGACGAAAATATCAAGCTCAAGAACACACGAACAGTTGCATGTTCTGGTTGGTCCGGGACCGTAGACCGTATGGCACACCAATGGATTTCGGCCAGGTGTTCAACATGTTTGACAACGAGCCCAGTACTGCAACCGTGAAGAACGATCTTCGTGATCGTTTCCAGGTCATGCACAAGTTCTATGCCAAGGTCACGGGTGGACAGTATGCCAGCAATGAGCAGGCGCTGGTCAAGCGGTTTTGGAAGGTCAACAATCATGTGGTCTACAATCACCAGGAAGCTGGCAAGTACGAGAATCACACGGAGAACGCATTGCTACTTTATATGGCATGTACCCATGCCTCTAACCCTGTGTATGCAACGCTCAAGATTCGAATCTATTTCTACGATTCGATC
GTTAAATTGTAGGATGGATGCTCAACGTACTAAGGATGAAAACAAAAAAGATGAACCTGGAGCTCCCTATTTGGATGGTGACGTGTTATCCAGAGATAATGGGGCTCTACTATCAATTTTCGCGCTGCAAGAGATCATGCAAAAAGTCAGACGGAATCAACAGGAATTAGCAACACACGCGCCAGAGATTGATGGAACTATACCAGAAGTAGCACTAATAATACCAGGAATCCGGGATTTACTTAAAACTAAAGCCTACAGAGTAGAGAAGAAGCCATTAAAAAGTTTTCGGGCAGTGAGCATGCAAAGTACCGATTTTTTCTTGAGAGTTGACACTTACTATGAGAGGATGTCAAAGGTAGGTGAAATGGTAGATGAAACAAAGCCAGAGGCGTTTTATGAGACAATTCTGAAGAAAATAAGGCATTTAAGGCAAGAGGGTGCTTTTTTATTACAAGATATTGAGACGCATAATCATCGTGGAGCAGAGGTTGCGGCGTTAGATGCATTGGGTGTTGAGATCGATAATTTAATGCCAAATATGACTGCGGTGGATAGACAAATAGTTCAAGATATGATTAATGGGATGATTATCGAAAATGCTCAAATAGCAGATCGGAATGTCGATGTATATATGTGTGCAATGTCGGATCCAGTCTATCGAGTACATAATAGGTTACAGGGATATATAGAAAGTGTGCAGCAAGCCGTAATACAGAGAGCGATACAGTGGTTAGTGAGATTAGGACAGAGGAAGAGGATACAATTTAACACAGATTTTATGACCGATTTTCGGAGGGCGGATACTATATGGATACTTACTCATGAACTACCACCTAACGCTAATGTAATTTGGGAGGTGCCGCGATCCTACATAACGAATTTGATCATGAACATAGCATTGTGCTTACCACATGGAGAATATTTAGCGCCTAACCCTAGAATAACATCAATAACTATTACGCAGAGAATTACACAAACTAATCCATTTTCATTGATA
CAATCAATATATATACCGCATGCTTGGGAGGGGATTTCGGCTTGAAAAGTGATTTTCTTTTTACTGTACTTTTCTTTTTGTTTTCTACATGTTTCATTTTTTGTTTTCTGGTTATTTTACGTTTAAATTGTCTAATTGCTTTTAAAAAGTTGATTTGTTCGTTTTCTGTTTGAATTGTGGGCGGTTAAATTCTGTGTCGATCTTGGTCATGTGTTTCGGATTGGCGCTTAAAGCGCTTTCATTTCCCGTAAACGGTGTTGTAATTTTCGAGTCATCACAACTGACCTTGTCGTCCGTGCGGGGTAAGACCATGGAGTTTCCCTTTTCTGTTACTCCTGATAGCCCTAAGTGGCCAGTGAAGCGAAAATGGGAAGGGATAGAATGTGGCTATATAAAGTATGGGATACGGGCTGGAGAATATTCTCCGGCTGGTCCAAGGGCTGTGCGTTACCCTCTTCCATTTTGATGAAATAGATAGAGAGTTGGAATTTGATTCTCATGCTTTGAGGTCTGTTGGACAAACTGCTGTTTTTTCGCCTGGAGATTTTTCGTCAGCATTTTTCAAAAATCCTTTTGTTATTGAATTGCAAAGTGGTAGATTGCTTGCTGGTGGAGATGTCAGATATGAGTCTCTTACCGCAGACCACAGGATTGACATTGCAGTTGCCATCAGTGACGATGGAGGACTTACCTGGCCAAGGAAGTCGTTCGTGTTACAGTCTAAGCCGGATGTCGAGAATGGAATGTTCATGGATGGATGTATTTTGGAGGCTCCTTCGGGAGTTGTGCACTTGTTTGCCGTGTACTTTGAAAGTGCAAATTATAAGTCCGTTGTGGACCCTGAATATGACTTTGTGCACGTCACGTCTGAGGATGGCGGGATCACTTGGAGTGATATTAAGTCTCTCAAGAGCTTGAAGACGTCAAATGAAGATTATTTTTTTCAATGTGGCGGCAATGGCTTAGTAATGTCAAATGGAACACTGGTTGTTCCTTGTGT
GTTGGTATTGCGAATCATTATTTTGATCGCGACCCGGATTAATCAGAGTTTTTCTCTGAGTATATACCCGTTAGCACTCAATGGCAACTCATGTTTTGGACCTAGTGTCTACTTGTGTTTTGCGTGACGCTTTGCAGTTGCATGCCTCCTTCTGTTTGGATCCCACACCTGAACTTAATTTCTATTTCCGTTTATGGGTTTTACGAGAGGTTGTGGTTCCAACAATGAAAGTCTTCTGGGACGCTGATGCGTTGCTAGGTAGATTGGAGACGGTCTTCTCGCTCGAAGAACCATGTTTTCCCAATCCCATCGTTTACGATGCTTCGATGCCGTTGCTTAGTTACGATGATGAATTTGGTGAAGTACCTGATGAAGCGTATCTTTCACCAGAAGAACGAGAAGAGATCCACAAACCCAAATTCTTGACTCATGAACACTGGGGTAGTGAGTCGTCTGGCTCAGTGTCTCTTGAAGATGTCAAATGCCTCTATGATGAGAGTGTTTTTGATGACATTATGCAGGATGTCAATTCCGACATGCCCAAAGATTATGAAATCATGTGGAATGATGGGGCGATCGATGCTGTTTGGTCGAGTCGATTTGAGGTGGAAGAGCCTCCAAAACCAAAGTTTCGACCACAATTGACCGACAAAGTTTGCGATCCCGTGATTATCCAGGATGCAATCAATGATATTTTCCCATTTCATCATGAGATGGATGATACTTATTTCCAGACGTGGGTTGAAACACAGGATATTTCCCTTGAAGTTTCAAAATGTTGGATTGATGCTTCAAATTTTAAGGATTTTACCAAGGGACAATCGACGTATGCGGTACCCACGTATCAATCTGGTGCCACTAGCAAGAGGGTTAACACTCAACGTGAAACTGTCTTAGCTGTGAAGAAGCGGAATATGAATATACCTGAACTTCAAGCTACCTTCGATCTCGATGCTGAAGTAAGAGCATGCTTCAAAAGATTTTGCACGCATGTTGTGGA
ATGAATCCAAATCAAAAGATAATAGCACTTGGCTCTGTTTCTATAACTATTGCGACAATATGTTTACTCATGCAGATTGCCATCTTAGCAACGACTATGACACTACATTTCAATGAATGTACCAACCCATCGAACAATCAAGCAGTGCCATGTGAACCAATCATAATAGAAAGGAACATAACAGAGATAGTGCATTTGAATAATACTACCATAGAGAAGGAAAGTTGTCCTAAAGTAGCAGAATACAAGAATTGGTCAAAACCGCAATGTCAAATTACAGGGTTCGCCCCTTTCTCCAAGGACAACTCAATTAGGCTTTCTGCAGGCGGGGATATTTGGGTGACAAGAGAACCTTATGTATCGTGCGGTCTTGGTAAATGTTACCAATTTGCACTTGGGCAGGGAACCACTTTGAACAACAAACACTCAAATGGCACAATACATGATAGGAGTCCCCATAGAACCCTTTTAATGAACGAGTTGGGTGTTCCATTTCATTTGGGAACCAAACAAGTGTGCATAGCATGGTCCAGCTCAAGCTGCCATGATGGGAAGGCATGGTTACATGTTTGTGTCACTGGGGATGATAGAAATGCGACTGCTAGCATCATTTATGATGGGATGCTTACCGACAGTATTGGTTCATGGTCTAAGAACATCCTCAGAACTCAGGAGTCAGAATGCGTTTGCATCAATGGAACTTGTACAGTAGTAATGACTGATGGAAGTGCATCAGGAAGGGCTGATACTAAAATACTATTCATTAGAGAAGGGAAAATTGTCCACATTGGTCCACTGTCAGGAAGTGCTCAGCATGTGGAGGAATGCTCCTGTTACCCCCGGTATCCAGAAGTTAGATGTGTTTGCAGAGACAATTGGAAGGGCTCCAATAGACCCGTGCTATATATAAATGTGGCAGATTATAGTGTTGATTCTAGTTATGTGTGCTCAGGACTTGTTGGCGACACACCAAGAAATGACGATAGCTCCAGCAGCAGTA
AGAGCAATCGGTGCGCCAATTACTAGATAAAATCATCAAATACTAAACAAGAAATAATGTCTCGCTTTTCTAACGTTTTAGAATCTTTCCGTCCTTCAAACAGCTCAAACAAAGAGCTAGTGCCTGCAGTTAAAAAGGAAAACAACAGAAGCATTTTGGCAAGAAATGTTTCAAAGAAAGATGTTGACAGCGCTATAATGAACAAAGCAAAAACATTAAATGGGAAACAGTATGTTTCTAGTGGAGATTCCAGTGTCCTGGGCACTTACTCTAGCGAGTCAGCTGTGGAAGCCACCTCTGATGATATTTTGTCCAGGCTTGTTGTTGAGCAAAGTACTCATCTGAGTAACTGGAAAAATGATTCACTTGTGGGCAATGGGAATGACAAAGTTAGCTTTACCATAAGCATAATGCCTACATGGAACAGCAACAGGAGGTATATGCATATATCAAGGCTTATAATCTGGGTTGTTCCAACTATCCCTGATTCAAAGAACAATGTCAAAGCCTCCTTAATTGACCCAAACAAAATGACTAAAGAGGAGAAGATAATCATCAGCAGACAAGCCTCATTAAAGGATCCTATGTGTTTCATTTTTCATCTAAATTGGTCATTCCCAAAAGAGAGAAATACTCCAAAACAATGCATGCAGCTCAATTTAACTAGTGATGAAAAATATGCCAAAGGAGTCAGCTTTGCTTCAGTCATGTATTCATGGGTCAAGAACTTCTGCGATACTCCTATAGCTGCCGAAAATAACACATGTGATGTAGTTCCTATTAACAGAGCCAAGGTCATTCAATCTGCTGCTCTAATTGAAGCATGCAAATTAATGATACCTAAAGGAACCGGTGGGAAACAGATATCCAATCAAATTAAGAGTCTGCAGAAAGCTGCTGAAAGGCTAGCATTAGAAGCTGAAAATGATGATGAGAGCCTAGATGTTGATATTGAGATGGATAATCTTCTTGAAATATAATATTGTTTGGTTGTCTACCT
ACCGGATGGCCGCGCCTTTCTGTCACTATCATGGTCCCCTCCACTAAATCATTTCCACCAATCATATGTCACGCTGAAAGCTTAATTATTTATTTTTGTCCTTATATAAACTTAGTCGCCAAGTTTTACCATTAAATAAAATGTGGGATCCACTTACAAATGATTTTCCCGAAACCGTACACGGATTCAGGTGTATGCTTGCTATAAAATACTTGCAGTTGGTAGAAAATACGTATTCCCCCGATTCTTTGGGATACGATCTAATACGTGATTTAATTTCTGTCGTCAGGGCTAAAAGCTATGTCCAAGCGTCCGGCAGATATGATCATTTCCGGGCCCGTCTCGAAGTATCGCCGACTTCTGAGCTCAATCAGCCCATACAGCAAGCGTGCTGCTGTCCGCATTGTCCGCGGCACAAAGGGAAAGGAATGGGCCAACAGGCCCATGAATCGGAAGCCCATGTTTTACAGGATGTTCAGAGGTCCTGATGTTCCTAGAGGCTGTGAGGGTCCATGTAAGGTCCAATCCTTTGAGTCAAGACACGATATAATTCATATAGGGAAGGTCATGTGTATTAGTGATGTCACTCGCGGTACGGGGTTAACACATAGAGTTGGTAAGCGGTTTTGTGTCAAGTCAGTATACGTTTTGGGTAAAATATGGATGGATGAGAATATCAAGACTAAGAATCACACGAATAGTGTTATGTTTTTTCTTGTTCGTGACCGTCGCCCTGTTGATAAGCCACAGGACTTTGGAGATGTGTTCAATATGTTTGACAACGAGCCTAGCACTGCAACTGTGAAGAATATGCATAGAGATCGTTATCAGGTGTTGAGGAAGTGGCATGCAACTGTCACTGGTGGACAGTACGCTTCAAAGGAACAGGCATTAGTGAAGGAGTTTGTTAAGGTTAATAATTACGTTGTTTATAACCAGCAAGAGGCTGGGAAATATGAGAATCATTCTGAGAATGCGTTGATGTTGTATATGGCATGTA
AAATAAATCTCCGGACAGGCACACAATACAACTGATCGCTCGCTGTAACTTTACGACAACCATCCCTACACGTAACCATGGAAACACAACAGAAAACTAAGAAAACAAAGAAGGTTCAACGTCTTGTAGAATTTGATGTCACTGATGACGAAGACTCGGATACAAAGGAGAATCCAGTACCACAAACTGATAGTAATACATCGCGGAAAAATATCGAGGATGTTGGAAAACAATCAAGCCCATCGACGAGTACAAATGATGATAGTCAAACTTTAAACGTCAAGAATACAATTAGTGATGTTAAAAACTCCGAGCAATCTGGTGGTGCTGAGAAATTACCAAGTAATATTGCAATGTCAGTAACTGAAGCGATTGATGAACAACGGTTACGAACGGAAATCCAAATAAAACAGACGTTAGAGGCAAAGTTAGCAGCAAAGGTTGCGACAGTATCAGTAACTAACCGTATTCAGGCGAAGGGTACTAGCTTCAGTACAACTGTTGACATTCCAACGACAAGTGAGGTTCCAACCATATTTACAGTTGAATCAATTGGAAAGTCAGATACCCTTGGTTTAAAATTTGACGGAATGCCGGCTTATATGAGTGCGACGAGTCAAGCAATGGGATTTGGCATTGGTGCGGCACGATTTGTATTGGTTTCGGAAGGATTTCCAATGAGGATTGAATTTAGATTAGACGCTCAACCAGCTCCGATGATTGGTAGTATTGTTGCTGATACGGTAAATCCTTCCGAAGCAAGTAAACGAAATGAGGCCTTAACCTTAAAAATGATTGATACTATGTTTAAGATTTACAATGCATGTCAAATTTTTGTTAAAGATATTAAATTAACGCGACCGTTTGGGATTGAAGCATATGCGGGCGATCTAGTAACTGAGCTACATATGTTGGGTTCCAAATTTATTAACCAATCAAGACCAGTTCTTCCAGCGGTTGGGTATTGTGACAGAACCGATTATGTTCGCGAACGTGTAAG
GAATAAGAGCGAATTGCGTCCGTACCGTCTATCAGCTTACGATCTCTTGTCAGATCTCATTAAATCTAAACTTTTTAAACAAGATTCCCTGTTATCCATGCTTGTGAGTGTGGTTTAATCATAATCTTGTATTTTACTTTCCACACTTTTCATCTCTCTGCCAGTGACGTGTTGGTTGTCCTCAGCGTCCCTCCCATAGGTCGCAATGATTAAAACCAGCAAATACGGTCTCGGCTTCAAGTGGGCGCCAGAATTTCGTTGGCTGCTTCCGGATGCAGCGGAGGAGTTGGCTAGTCCTATGAAGTCAGATGAGGGTGGGTTATGCCCCTCTACTGGTCAAGCGATGGAAAGTGTTGGATTCGTTTATGATAATCATGTGAAGATAGATTGTCGCTGCATTCTTGGACAAGAATGGCATGTGCAGTCAAATCTTATCCGTGATATTTTTGTTCATGAAGATCTACATGTTGTAGAAGTTCTAACTAAAACAGCCGTAAAGTCCGGTACGGCAATTTTAATTAAATCACCTTTGCATAGCTTGGGTGGTTTTCCTAAAGGGTATGTTATGGGCTTGTTCCGTTCATACAAGACTAAACGTTATGTTGTACATCATCTTTCTATGACTACATCTACTACTAATTTTGGTGAAGATTTTTTGGGTTGGATTGTACCTTTTGGTTTTATGCCATCTTATGTTCACAAATGGTTTCAATTCTGTAGGTTGTATATTGAAGAGAGTGATTTAATAATTTCAAATTTTAAATTTGATGATTATGATTTTAGTGTAGAAGATGCTTATGCTGAGGTTCATGCTGAGCCTAAAGGTAAATATTCACAAAAAGCTTATGCTTTACTTAGACAATATCGTGGTATTAAACCCGTACTTTTTGTAGACCAGTATGGTTGTGACTATTCTGGTAAATTAGCAGATTGTCTTCAAGCTTATGGTCATTATTCTTTGCAAGATATGAGACAAAAGCAGTCTGTATGGCTTGCCAAT
AGAAATTCCTCAGATTTCTCCCTGTTGACCAGGAGTTATCGGTGAGTTGCGCTTTGTGCTTTGCGTAAGGGATTTCTCTCGTACAGGTACGATCTCGGACCAGCTACGGGTTTGAAGGGTGAGCCTATTCTTCGGAAGGGTAAATTGTAACTTTCACCAATAAGCAATGGATAGATTACTGAACTTTCTGAGACCTAAGAGAGAACTTTTCGTAGGTGATTTTGCGATCGGGGTTGACAGGAGGCCATCGGTGGACATGTTCCAGTTGGTGTGCAGGTTGGCTCTCAGATATATGAGGACAGGGAAAATCGAGTGCAATGTGGACAGTCTTCAACAGTTCGTTGTTGAGTTGTTAAAGACTGATTGCGCAGCCAAATGGGAATGGTTCATGAAACGGCGTTCTGCCGGTGATTATGCTATCCCCCTTGCACTGGCTGCACTACCCATTGCCCCGCTGTTGAGTTATACCACAAAGGTTAGAACGGTGAGTGTAAAGGCGTTCGGGAATGAATTGACTTTCCCATTCAGGACCCTTCGCCCAAGCTTACCCCGTAAGGGTTTGCTCCTTCGGCTGGCGGCCGGCTTTGCGTTAGCACCTGTATGCTTGCTTGCTGTGTACGCTACCCTGCCACGGGAAAAACTGTCTGTATTTAGGCTGAGAACTGAGGCCCGCACACATATGGAGGATGAGAGGGAAGCAACGGAATGTTTGGTGGTAGAGCCAGCTCGAGAGCTCAAGGGAAAGGACGGGGAGGATCTCCTCACTGGTAGTAGAATGACAAAGGTAATTGCGTCTACAGGGCGCCCTCGCAGGAGACCTTATGCAGCGAAAGTTGCTCAGGTTGCAAGAGCTAAGGTGGGTTACCTTAAGAATAGTCCTGAGAATAGATTAATCTACCAGAGAGTCATCATTGAGATCATGGACAAGGATTGCGTCAGGTATATTGACAGGGATGTCATATTGCCTTTGGCTATTGGATGTTGTTTTGTCTACCCGGAC
GTTATTTGCATTATGGCTGCGGTTTTCGGCATTCAGCTCGTACCAAAACTCAACACTTCTACGACACGTCGTACATTTTTACCTCTCAGATTTGACCTACTTCTCGATCGCTTGCAGTCCACCAATCTTCATGGTGTGTTATATCGGGCGCTAGATTTTAATCCAGTCGATCGGTCCGCCACTGTTATTCAGACGTATCCCCCTTTAAATGCTTGGTCTCCCCACCACGCTTTCATCGAGAACCCACTTGACTACCGCGATTGGACGGAGTTCATTCATGACCGTGCCCTCGCCTTTGTCGGTGTACTCACTCAACGTTACCCTCTCACACAGAACGCTCAGCGATATACCAACCCGTTAGTGCTTGGTGCAGCCTTCGGTGATTTCCTTAATGCTCGTTCCATTGATATATTCCTCGATCGACTGTTCTATGACCCAACCCAGGACTCTCCTATCACGGCGATTACTAAATTTCCTTACCAATGGACCATTGACTCCAATGTCACTACTGATTCTGTTCGCACATCGGCCGGTTGTAAATACATTACGCTCTATGGTTACGATCCCTCACGGCCGTCCACCCCCGCGACATATGGCAAACATCGACCTACTTATGCCACGGTATTCTACTACTCCACTCTTCCCGCCCGATCTCGTCTCTTGGCGAACCTCGCCGCCGGTCCAACTGTTTTGGAACACTTCGATTCTCCTACTTATGGCCCCCATCTGCTACTGCCGCAGACAGGTGACGTGTTGGGATACAGTTCCAGTCTGATAAGCCAAGCCGCTCTGTTGATGGTGGAGTCAGTTATGGACGCCCTTCGGGACAACGCTAACGCCAGCGCCTCTACTGCCGTGACACGCTTAGACCAATCGTACCACCCTGTTACCTCTTTCGATCCCTCCACGTTCAACACTTTGCTCCAGAGAGCCACCAATCTTGCACTGTTAGCCGTCCAGGGAGTGCAATCCGAGAGTGCTATTCCGGCTATTCCTACCA
AGTTAAAGATGGCTTTTCTAACAATTTTAGTCTTGTTCCTTTTTAAAGAGGTTCTTTGTGAACCTTGTATTTGTGAGAACCCAACATGTCTAGGAATAACAATCCCACAGGCAGGTTTCGTAAGAAGCGCTCCAGGAGGTGTACTTCTAACTGAGACAATCACGGAAAGACCACAACTAACAGAGTGGACAACCTCCAGACCGAAGCTTGAAGAAACTCTCTGGTTAGATGGGGAAACAAAGAACGGAAAAGTATCTCAGACACTATTCGAAGCCATCCAAGGTACACAGATGGAGAACTGTGCAGTGAAAGCTGTGTTAGACACAACATTTGTCAACCTAACCAAACAAGACATTGTGCTAGGAAAAATCAAGGTGTCTGAGTTTGGTGGAGACAGTGACATTTCCAAATGTGGAAGAAAAGGACTAAAGGTTTTCATCTGTGGAGGTACTGTTGGATACGTGACAAGAGGATGCCCACCTGAGGAGTGCAAAGGAAAGAAAGGGAGAATGATGGCTCTCGAACCCACTACGGATTGTGGTGTCGAAAAAGGACTTACAACTGACAGAATCAAAACAGGAATGTTGGACATCACAAGTTGCTGTACACAACATGGATGCACAAAGGGAATCAGAGTAGAGGTTCCTTCACCAGTACTTGTATCTTCAAAATGTCAAGAAGTCACTTTCAGAGTGGTTCCATTCCATTCAGTACCTGACAAGCTAGGGTTTGCACGCACAAGCTCATTCACACTAAAAGCTAACTTCGTGAACAAACATGGGTGGTCCAAGTATAATTTCAACCTAAGAGGATTTCCTGGAGAAGAGTTCATTAAGTGTTGTGGATTTACGTTGGGAGTCGGAGGAGCGTGGTTTCAAGCCTACTTAAATGGAATGGTTCAAGGTGACGGTGCCGCATCTGCAGACGACGTGAAAGAGAAACTCAACGGAATAATCGACCAGATAAACAAAGCGAACACACTTCTTGAAGGAGAAATTGA
AGCGAAAGCAGGCAAACCATTTGAATGGATGTCAATCCGACCTTACTTTTCTTAAAAGTGCCAGCACAAAATGCTATAAGCACAACTTTCCCTTATACCGGAGACCCTCCTTACAGCCATGGGACAGGAACAGGATACACCATGGATACTGTCAACAGGACACATCAGTACTCAGAAAAGGCAAGATGGACAACAAACACCGAAACTGGAGCACCGCAACTCAACCCGATTGATGGGCCACTGCCAGAAGACAATGAACCAAGTGGTTATGCCCAAACAGATTGTGTATTGGAAGCAATGGCTTTCCTTGAGGAATCCCATCCTGGTATTTTTGAAAACTCGTGTATTGAAACGATGGAGGTTGTTCAGCAAACACGAGTAGACAAGCTGACACAAGGCCGACAGACCTATGACTGGACTTTAAATAGAAACCAGCCTGCTGCAACAGCATTGGCCAACACAATAGAAGTGTTCAGATCAAATGGCCTCACGGCCAATGAGTCTGGAAGGCTCATAGACTTCCTTAAGGATGTAATGGAGTCAATGAAAAAAGAAGAAATGGGGATCACAACTCATTTTCAGAGAAAGAGACGGGTGAGAGACAATATGACTAAGAAAATGATAACACAGAGAACAATAGGTAAAAGGAAACAGAGATTGAACAAAAGGAGTTATCTAATTAGAGCATTGACCCTGAACACAATGACCAAAGATGCTGAGAGAGGGAAGCTAAAACGGAGAGCAATTGCAACCCCAGGGATGCAAATAAGGGGGTTTGTATACTTTGTTGAGACACTGGCAAGGAGTATATGTGAGAAACTTGAACAATCAGGGTTGCCAGTTGGAGGCAATGAGAAGAAAGCAAAGTTGGCAAATGTTGTAAGGAAGATGATGACCAATTCTCAGGACACCGAACTTTCTTTGACCATCACTGGAGATAACACCAAATGGAACGAAAATCAGAATCCTCGGATGTTTTTGGCCATGATCACATATATGA
GAAGCGTTCTCCTCCTGAGACCCTAGTGCTCAGCTCTCGGTCCTGAGCTCTCTTGCTCCCGAGACCTTCTGGTCGGCTATCCGGCAGCGGTCAGGTAAGGCAAACCACGGTTTGGAGGGTGGTTCTCGGCTGAGACCGCCGCGAGCTCTATCTCCGGTCCTCTGACCGTCTCCACGTGGACTCTCTCTCTTGCCTCCTGACCCCGCGCTCCAAGGGCGTCTGGCTTGCACCCGCGTTTGTTTCCTGTCTTACTTTCTGTTTCTCGCGGCCCGCGCTCTCTCCCTCGGCGCCCTCTAGCGGCCAGGAGAGACCGGCAAACAATTGGGGGCTCGTCCGGGATTGATCACCCCGGAACCCTAACGATCCTCTGGACCCACCCCCTCGGCGGCGTTTTGGGTCTTTCCTTTAAATTATATCATGGGAAATTCCCCCTCCTATAACCCCCCCGCTGGTATCTCCCCCTCAGACTGGCTCAACCTTCGTCAAAGCGCGCAAAGGCTCAATCCGCGACCCTCTCCTAGCGATTTTACCGATTTAAAAAATTACATCCATTGGTTTCATAAGACCCAGAAAAAACCATGGACTTTCACTTCTGGTGGCCCCGCCTCATGCCCACCCGGGAAATTCGGTCGGGTTCCCCTCGTCTTGGCCACCCTAAACGAAGTACTCTCAAACGATGAGGGCGCCCCAGGTGCATCAGCCCCAGAAGAACAACCCCCCCCTTATGACCCCCCCGCCATTTTGCCAATTATATCTGAAGGAAATCGCAACCGCCATCGCGCTTGGGCACTCCGAGAATTACAAGATATTAAAAAAGAAATTGAAAATAAGGCACCGGGTTCGCAAGTATGGATACAAACACTACGACTTGCAATCTTACAGGCCGACCCTACTCCTGCTGACCTAGAACAACTTTGCCAATATATTGCTTCCCCGGTCGATCAAACGGCCCACATGACCAGCCTAACGGCAGCAATAGCCGCCGCTGAAGCGGCCAATA
ACCGGATGGCCGCAAATTTTTTGGTGTCCTACTTTTACAAGGCCCAGTCCCATACTATACACAAGTGGGCCGGTGTTTTAATCAAAGTAGCAGCCCATCAGTGTTTCACGGGGACCACACAGCACTATTGACCAATCATATTTAACCTGTCAAGTCATTATAATGTATCGTCGTACGAACATTCTGGCCCATTTCACATGGTGCTGTGTCAGATGATCTATCTTTAATACAAATTGCCAAAGTGACTAGTCGTTCTTTAATTTGAAATCTCAAATAAGGCTGGTCCATTGCTTTAATATATGTACGATCATCTTTTGTTAGCACCCACATGTGAGCAATTTGAATTAACTTTAATGTAACCAATTACATTTCAGGCAAGGAGTCTAGCTATATATATCCATATATGGGTCGTGTCTATTAATACGACGGAGGGTAATTGGTTATCACGTCGAATACATGTATAGATATATTGTCTAACGTGTATATTGTTGACTCCTCAGAGCAACCAGAGCACTGTCGAGCATGTATTCGTCTAGACGCGGTCGACCCAATGTTCAACGAGTAAGTCATCTACGGCGTACTTATTTCAAACGTCCATATTATCAGACACGTGGTGATGAGAAGCGTCGACCGACTGCTGTTAATAAGACTCATGACGACACAAAGATGTCACTACAACGTCTACACGAGGATCAGTTTGGTCCAGATTTCGTTTTAGGTCATAATACAGCTTTGTCCACGTTTATCACCTACCCAAGTATTGTTAAGACTGAACCCAATCGGACGCGGTCGTATATCAAGTTGAAACGACTGCGTTTTAAAGGCACATTGAAAATTGAACGTGGACATGGTGGTACGGTGATGGAAGATCCAACGTCTAAGATTGAAGGGGTTTTCTCTATGGTTGTTGTGGTTGATCGTAAACCACATGTAAACCCTTCTGGACGACTACATACATTCGACGAACTATTTGGCGCGCGGATCCATAGTCACGGTAATC
GGCTTTTAAAGCGCTACAGTGATGTCTCTCAGTATTGACGTGACGAGTCTTCCTTCTATTTCTTCTAGTATATTTAAAAATGAATCATCGTCAACAACGTCAACTCTTTCTGGAAAATCTATTGGTAGGAATGAATTGTATGTTTCACCAGATGCAGAAGCGTTCAATAAATACATGCTGTCAAAATCTCCAGAAGATATTGGACCGTCTGATTCTGCTTCAAACGATCCACTCACCAGCTTTTCGATTAGATCGCATGCAGTTAAGACAAATGCAGACGCTGGCGTGTCTATGGATTCATCAACACAATCACGACCATCAAGTAATGTTGGGTGCGATCAAGTGGATTTCTCCTTTAACAAAGCAGTGAAGGTAAATGCAAATTTAGATTCATCAATATCTATATCAACGGACCAAAAACGGGAGAAATCCAAAAAAGACCATAAAAATGGGAAACACTACCCTAAAATTGAAGCAGAATCCGATTCAGATGATTATGTACTTGACGATTCGGATAGTGATGATGGAAAATGTAAAAATTGTAAATACAAAAGGAAGTACTTCGCGCTAAGAATGAGAATGAAACACGTTGCAATGCAATTAATTGAAGATTTGTAAGTCTGAATACATACAGTTAAGACAGATATAGTCGCTAGTGTGTCCATAAGTTCATAAACACAATCACGACTATTAAGCAACGCTGGGTGCAATCAAATGGATTTCTCCTTTAATAAAGCAGTAAAGACAAACACAAATTTAGATTCATTAGTACCCATGTCAATGAATTAAAGACAGGAGAAATTCAAGAAGAACCACACAAGTAGGACACACTAAAATTGAAGCAGAATCCGATTCGGATGATTATGCACTTGGTGATTCAGATAGTGATGATAGAAAATGCAAAAAAAATAAAAATAAAAAATACAAGCGGAACTGCTTTGTACTAAGAATGGGACTGAAACATGTCGCAATGCAATTAATTGAAGATTCGTAAGTCTGA
ACTATCCCTTTTACAAGGGATAGCTGAGTTTTGGAAAACTCTCATGTACGAATGTACATGACCGCAAGAAAAAGATAGTCCTACATTACGGAGTTCTTTACCTTTTAATCGGCAACTCACGACAGTGACGAATGTCAAGTAATGAAACTTAAACAATTAAAATTAATGAAAAATAAAACATATCAAATAATAAGAATATTATTGATTGTCTTTTTTCCATCAATTAAACGTCAAACTGTTATTTTAAACATTTTTATGAGTAAAATCAATAAAATGATTAAAAATAATGGTACTTTATTTACAGTGAAGTATCTTAAGGAATTAAGACTCCACATTACTAAGTATATTTCGGGAGAACCATATCGGAACTCTCTAAATAGAGTTAGTGTAGATAAAGATGGATTTCCAACATTATGTAAGGAACTTAAAGTTTTAGTTAATGGAACTTATCTCGAAAAGAGATTTGTTCTAACAATTATTACTCTAAGTAAATTACTAATTCCTCAAAAATCTGAATCTATACCTTTTAGTACTAAATCAATAACTGATCATTGATCTGGAATTGATAATATATCTAATGAAGAACTTGATAAGTCATGTTCTGAATTAAATATAAGTACTAGAGAAGTTCAGTGAGATGTTAAGAACTTCAAGTTATTAACAAAAGCTGGACCTCATGGTCCTCAATCATTAACTTGATATCATACAATTAAATTATATGATTTCAATCAATGATTAGGGATCATAGGTATATTGCCCAAATCTGTACTTGATTTATTTACTGAAACTCTATCTTACGCAAGTAAGTTAGTGTTACCAGAAATTAAATCTAATATTAAATCAACTAAGTTAATTAGAAGATTAAGTATTGTACATGATCCAGAATGTAAAGAAAGAGTTATTGCCATATTTGATTATGGATCACAAATGGTATTAAAACCAATTGCTGATGTATTATTCGATTTACTAAGAAATATTCCTAGTGATCGGACATTTACAC
GGTTTTCCACGAAATCCAATTCTTCTTCTCAACCCTCATGGACGCTCTTTTACCGGAGTTTCTCGCCCACAAGCTTTCGCGTTTAGTGCTCAAATGCTTTGGTATAGGTAGTGATGAGGAAGCACCCCAGCAAATCTTTGTAGGGGAATTCCCCGTATGGGGTGGGGAAATAGTCCCCCCCCAACCGGAGGAGCTGAATCAACTAGTCATTCCCCGTAAGTGGGTTAGGTCAATAGGAAGTAGTCTTAATAGAGTAGTCTTACCACCCTCTAGTGGGGTTGTCGCCTCCCTTGAGGAGAACTGTGTGGCACCTTTCGAGGAAGCTAGCGTAGAACAGTTAGAACCAGCTAGTGGTGATACTGGTGACCTCCCTAGGAGGAAGATAAGGAGACGAGGGCGATTCGTCGCGCATGCGGTGTGTGCTGCAAAGCTGCACTTCAGCGGTTGCCCTACGCAAACGCTAGCCAACCGGTTGGCGGTGTCGAAATGGCTGGTGCAGTACTGCACTGAAAGAAATGTTATACCCAGCCATACGAGAATAGCTGTGCAAGAGGCTCTTCCACAGGTTTTCCTGCCCGATGGGCACGACCTGAAGGAAGTTCTGGACCTTCATACTGAAGAGGCCCACGACAGGCGAAACGCGCTCCGCAAGCGAGGCAGGCACGTACGTCGATGGTGGGTTCAATTAGCAATGCACCCCATGACTGGCAGATCATGGCTACGGGCGTGGAGGAGGCTTACCGGCCTTCCCGACGACGTGGCTGTGCAATTTGTCCGCTAGGGGTGCTTACGGGAATTGGTTGGGCGAGAGACTGCTATCTCTCGGGGGGAACACCCAGCCATGCGCGTATTCCCGTTAGCACAGCCCCCCAAAATACGACGCATCTTCCATATCTGTGGAATGGGCAATGGTTTAGACTTTGGAGTCCACAACAACTCACTCAACAATCTGAGAAGAGGTTTGATGGAACGAGTCTTTTACGTCGAAGATGCGCAGAAA
GGTAAATGAGTGGAACATTACCCTTGGCTATGACGGCGAGTGAATCATTCGTTGGCATGCAAGTTTTGGCTCAAGACAAAGAAGTCAAAGCGACCTTTATTGCTCTCGACAGGAAATTACCTGCCAATCTGAAAGTACCATACATGAAAAATGCTAAATATAGAACTTGTATTTGTCCAAGTTCAAACCATTTGGTAGATGACTGTGTATGCGAAGATGTGATTATTGCGTATACTGCACACAGAAATAATGCGGTAGCTGCCCTTTTGTATAGTGACGGAAACGTCATACACAGGAGCGGTACTTTGAAACCCAAATCCCAAAATCGGTTTGATTTACGGGGTTTTTTAACCAGTGTTAACCCAGGGGAAAGCTCAAAAGCTGAAGCCGGCACCTCGAAATCCACGCAAAAAGCGTACGACAGGAAGGATAAGTCCCCTTCTAAAGGCAAAAATTCAAAGAAAGGTGGTAAAAAATCTTCATCCGAAAGAAAGAGGAAAGAATATTCCTCAAATTCTGAAACGGATTTGAGTTCTGACAGTGATGCCAATACTCGCAAATCAAAGCGTAAGTAAGGCTTGCTACATTGCTTCAAATGACAAATACGATGCTGATCCCTTTGTGGACTCGTATCTTGCTGCTTGATCACGTAGCTTCGTACTCTTTGTAGTATGAGGATGGATTTAATTATCCAATTTAAGTGAGGTGACGCTTTTAACCTCAATTGATCATATCCTCTTCTCGATTATAAGATCTCATCTCATATGCGTCATGAGAGTATCTTACAATCAAAATTAAATTACGGGTTAGTGAACTGACTTCATCACTATTCTCATTATTGAATGCTAAATTATGCTTGTTTCGAAGTCATTCAGTCGTCGGTAGGCATCGGCACTGTGGGTCAGTCGAGTTAGCCGGTCCCGGAAGGGGTCAACCCCCACCTGAAAGGGCGTCAACCGGAGCCTTCCCCCATGGGCGAATATGTCTGGTGATGTTGGGC
CTGGGGCGGGGCTTAGTATTACCCCCGCCCCAGGTTCAGCGGAGTCATCACGTGAGACGCACATGACATTAAATGTTATAAGTAATAGCAAGTGGATCGTGGTCCCTACCACGGCACTATAAGATGCTGCACTGAATATATGCTTTGCTTCGTTAGTAAGCAAAGGTAACGAATATAAATGACCCCACATTGCTTTATTCCATGTGCAGAGACTTTAAATGAATGGTTCAGATTTAATCGCACATATATATCTTCCAATGGAAGATTGGTTATCCCACTATAAATATAGGAGACCTGTGAAGCTATTTTTTGGGTATTCGGAATTCCATAGTTGTTGTTCTTCTTCTGAAACAAGATGCCGTCGATTAGGCGTTTCAAGCTTTCTATGAGAGAATTGTATAAGCTGAAAGAACAACAAGACTCTTTCTGGAAATCATATCATGAGTATCTTCGAGCTAACGAAGAAGCGTTAGGAGAGTTTTGTAGATACCATGGAAGGAGAATATCAGCCTATCCAAATATACCCAGTTATGCTCCAACAAGGTGGTTGTTGAAAACAAGGCCTTTGTATGACATCAGAGTTGTGGATTGTAAGGAATGCCAGAAAGACGAAGAACGTAGAAGGCGTTTCTATGTCAGAAATACAGAAGGCCTGCAGGACTTGTATGATTACGGTAATTACCGATATCAAGTGTATTATGGTAATCATAATGATGTATTAAGATATTAAGTTAATAAATGACATCTATCATTTGTATATATTAATATATGTTATAAAAGTTTATTATGTTTTGTGTTGTTGGGCCTTAGTGCTATTGGACCTATTGGGCCAATAGATATTCAGTTCGTGTATTCCTATATAATAAACTGTAACGTAATTATATCCATTGTTGTGCCATAAAGAATAAATACAAATGTTAACTAATATTTAATATGATATTGATATTGTTTTTTATAAACTCCGCGAAGCGATATGTATTTAATTGTATTAAATATGACG
GGCCATCCGCTATAATATTACCGGATGGCCGCGCGAAATTTCCCCCCTTTTTCGGGTTTGGGCTCTCTTTAATTTGCACGACCAATCATAATGCGTCTTCTAGGCTTAGTTATGTACAACAACTTGGGCCTGAAGTTGTTGGGCCTTTATAAATTAAAGAGTATTCGGCCCACTATCTTTAATTCAAAATGCCTAAGCGCGATCGTACATGGCGTTCTATCGCGGGAACCTCAAAGGTTAGCCGCAATGCTAACTACTCGCCTCGTACAGGAAGTGGGCCGATAGGTAACAAGGCATCCGAATGGGTTAATAGGCCCATGTACAGGAAGCCCAAGATCTACCGGATGATGAGGACCCCCGATGTGCCCAGAGGATGTGAAGGCCCATGTAAGGTCCAGTCCTACGAACAGCGCCATGATATTTCACATGTCGGGAAGGTCATGTGTGTCTCTGACGTGACACGTGGTAATGGCATTACCCATCGTGTGGGCAAGCGCTTCTGTGTTAAGTCTGTGTATATTCTAGGCAAGATATGGATGGATGAGAACATCAAACTGAAGAACCACACGAACAGCGTCATGTTTTGGCTAGTACGAGACCGGAGACCTTATGGAACTCCCATGGATTTCGGACAGGTGTTCAACATGTACGACAACGAGCCCAGTACTGCCACTGTGAAGAACGACCTCCGGGATCGTTACCAAGTTATGCACAGGTTCCATACTAAGGTGACTGGTGGTCAGTATGCGAGCAACGAGCAGGCTCTGGTTCGACGGTTCTGGAAAGTGAACAACCACGTGGTGTACAATCACCAGGAAGCCGCGAAGTACGAGAATCATACGGAGAACGCCCTATTATTGTATATGGCATGTACTCATGCCTCTAATCCTGTATATGCAACGCTTAAGATCCGGATCTATTTTTATGATTCGATCTTGAATTAATAAAATTTGAATTTTATTGAATGATTCTCCAGTACATAATTTACATATGCTCTGTT
GTAGACCACGGAACGAGGTTCAATCCCTTGTCGACCACGGTTCTGCTACTTGTTCTTTGTTTTTCACCAACAAAATGTCAAGTTCTATCGATTTGCTGAAGTTGATTGCTGAGAAGGGTGCTGACAGCCAGAGTGCCCAAGACATCGTAGACAATCAGGTTGCGCAACAGTTATCTGCGCAGATTGAATACGCGAAAAGGTCTAAGAAAATCAACGTTCGCAATAAGCTCTCTATTGAGGAGGCTGACGCCTTCCGTGACCGTTATGGTGGTGCCTTTGACTTAAATTTGACTCAGCAGTATCATGCGCCCCATAGCCTGGCTGGTGCTCTGCGTGTAGCGGAGCATTATGACTGTCTCGACAGTTTTCCCCCTGAAGACCCCGTTATAGATTTCGGAGGGTCTTGGTGGCATCACTTTTCAAGAAGGGATAAAAGGGTGCACAGTTGTTGTCCTGTGTTGGGTGTTAGAGACGCTGCCCGACATGAGGAGAGGATGTGCCGCATGCGAAAAATTTTGCAAGAAAGCGATGATTTCGATGAAGTCCCGAACTTTTGTCTTAACCGAGCTCAAGATTGTGATGTCCAAGCTGATTGGGCTATCTGTATCCACGGCGGTTATGATATGGGCTTCCAAGGTCTGTGTGACGCCATGCATTCGCATGGAGTACGCGTACTACGTGGTACCGTTATGTTCGACGGCGCCATGTTGTTTGACCGCGAGGGTTTTCTTCCCTTGCTTAAATGTCACTGGCAACGTGACGGGTCAGGCGCGGATGAGGTGATCAAATTCGATTTTGAAAATGAAAGCACATTATCTTACATCCACGGATGGCAAGATTTGGGCTCATTTTTCACCGAGTCGGTGCATTGCATCGATGGAACCACCTATCTGTTGGAGCGCGAAATGCTGAAATGTAACATCATGACCTATAAGATCATCGCTACAAATTTACGCTGCCCCCGGGAGACACTACGTCACTGTGTATGGTTTGAAGACAT
CCATGGCCGCGGGATTGAACGCTCTTTAATAACCATGGAAACTCTAGTAGGAGGGCTGCTGACTGGAGAAGATTCTCTGATCAGTATGTCAAACGATGTATCTTGTCTTTATGTTTACGATGGACCAATGAGAGTTTTCTCTCAGAACGCATTAATGCCAACTCTGCAAAGTGTAAAAAGAAGTGACCAATTTTCCAAAGGGAAAACAAAGAGATTTATCATTGACCTGTTCGGAATGAAGAGAATGTGGGACATCGGAAACAAACAGTTGGAAGACGAGAACTTAGACGAAACTGTAGGCGTGGCTGACTTGGGGCTGGTGAAATATCTAATCAACAACAAGTACGATGAAGCAGAAAAGACAAGTTTAAGGAAGTCAATGGAAGAAGCATTCGAAAAATCCATGAACGAAGAATTTGTGGTTTTAAACAAAGGAAAGTCTGCAAACGACATCATTTCAGACACAAATGCGATGTGCAAATTCTGTGTAAAGAACTGGATAGTGGCAACAGGTTTCAGGGGAAGAACGATGTCAGATTTAATTGAACACCATTTCAGATGCATGCAAGGGAAACAGGAGGTGAAAGGATACATTTGGAAACACAAGTACAACGAAAGGCTTAAAAGAAAACAGCTAAGCAAAGAAGAAGTGAAATTCGACAGAGAAGAATATACTTCAAGAAGCTTCAGACTACTCTCTTTCTTGAAGAACAGCGAGAGGACCAAACTCGAGCCGAGAGCAGTGTTCACAGCAGGAGTTCCATGGAGGGCATTCATCTTCGTCCTAGAACAGACAATGCTGGTGGTAAACAAACTGGACCCGAATTCAGTGATATGGATGGGAAGTGATGCAAAGATAAACACCACAAACTCCAGGATAAAGGAAATAGGGATGAAAAATCAAGGACAAACACTAGTGACACTCACAGGAGATAACTCCAAATACAACGAGAGCATGTGCCCAGAGGTGATGATGGTGTTCCTAAGAGAACTAGGAATA
AACATCTATTATTTTTTATTAATTTTATAATTTATATACCTAAAAAAAAGATAAAAACAATAGAATAAAACTACCCGAATGATGGGTTTATTCCTTTATGAAGGTATGGGAAAGGGATAAAATGTTTTATTCCTTTATTCCTTTATTCAGGTATGGGAAAGGGATAAAATGTTTTATTCCTTTATTCAGGTATGGGAAAGGGATAAAATGTTTTATTCCTTTATTCCTTTATTCAGGTATGGGAAAGGGATAAAATGTTTTATTCCTTTATGAAGGTATGGGAAAGGGATAAAATGTTTTATTCCTTTATTCAGGTATGGGAAAGGGATAAAATGTTTTATTCCTTTATTCAGGTATGGGAAAGGGATAAAATGTTTTATTCCTTTATTCAGGTATGGGAAAGGGATAAAATGTTTTATTCCTTTATTCAGGTATGGGAAAGGGATAAAATGTTTTATTCCTTTATTCAGGTATGGGAAAGGGATAAAATGTTTTATTCCTTTATTCAGGTATGGGAAAGGGATAAAATGTTTTATTCCTTTATTCAGGTATGGGAAAGGGATAAAATGTTTTATTCCTTTATTCAGGTATGGGAAAGGGATAAAATGTTTTATTCCTTTATTCCTTTATTCAGGTATGGGAAAGGGATAAAATGTTTTATTCCTTTATTCCTTTATTCAGGTATGGGAAAGGGATAAAATGTTTTATTCCTTTATTCCTTTATTCAGGTATGGGAAAGGGATAAAATGTTTTATTCCTTTATTCCTTTATTCAGGTATGGGAAAGGGATAAAATGTTTTATTCCTTTATTCCTTTATTCAGGTATGGGAAAGGGATAAAATGTTTTATTCCTTTATTCAGGTATGGGAAAGGGATAAAATGTTTTATTCCTTTATTCCTTTATTCAGGTATGGGAAAGGGATAAAATGTTTTATTCCTTTATTCAGGTATGGGAAAGGGATAAAATGTTTTATTCCTTTATTCAGGTATGGGAAAGGGA
ACCAGCGCACTTCGGCAGCGGCAGCACCTCGGCAGCGTCAGTGAAAATGCCAAGCAAGAAAAGCGGCCCGCAACCCCATAAGAGGTGGGTGTTCACCCTTAATAATCCTTCCGAGGAGGAGAAAAACAAAATACGGGAGCTTCCAATCTCCCTTTTTGATTATTTTGTTTGCGGAGAGGAAGGTTTGGAAGAGGGTAGAACTCCTCACCTCCAGGGGTTTGCGAATTTTGCTAAGAAGCAGACTTTTAACAAGGTGAAGTGGTATTTTGGTGCCCGCTGCCACATCGAGAAAGCGAAAGGAACCGACCAGCAGAATAAAGAATACTGCAGTAAAGAAGGCCACATACTTATCGAGTGTGGAGCTCCGCGGAACCAGGGGAAGCGCAGCGACCTGTCTACTGCTGTGAGTACCCTTTTGGAGACGGGGTCTTTGGTGACTGTAGCCGAGCAGTTCCCTGTAACGTATGTGAGAAATTTCCGCGGGTTGGCTGAGCTTTTGAAAGTGAGCGGGAAGATGCAGCAGCGTGATTGGAAGACAGCTGTACACGTCATAGTGGGCCCGCCCGGTTGTGGGAAGAGCCGGTGGGCCCGTAATTTTGCTGAGCCTAGCGACACCTACTGGAAGCCTAGTAGAAATAAGTGGTGGGATGGATATCATGGAGAAGAAGTTGTTGTTTTGGATGATTTTTATGGCTGGTTACCTTGGGATGATCTACTGAGACTGTGTGACCGGTATCCATTGACTGTAGAGACTAAAGGGGGTACTGTTCCTTTTTTGGCCCGCAGTATTTTGATTACCAGCAATCAGGCCCCCCAGGAATGGTACTCCTCAACTGCTGTCCCAGCTGTAGAAGCTCTCTATCGGAGGATTACTACTTTGCAATTTTGGAAGACTGCTGGAGAACAATCCACGGAGGTACCCGAAGGCCGATTTGAAGCAGTGGACCCACCCTGTGCCCTTTTCCCATATAAAATAAATTACTGAGTCTTTTTTGTTATC
GTTATTTGTATTGAAATATACAAATATACTTAATCAAAATTTAAATGGCTTCCTTCAAGGATATTGTAAATGCCTTGTTTGCGTCAGCGCAACAAAAGTTGGGTTTATCTGTACCACTGCTTACCGGTGATAAAATTATTGTTAATATGCCTTCTAACCAAAAAAAAAAAATGGAATTGGTTGCCGTGCCTCTTTTGCGGGAAAATGTACGCTTTTCTAGGGAAACTCTTGTTGTGTTTCTTAGACACCCATGCTTGGCTAACATGCTCAATCAATGGGAATTTTGGGCGTGGGAGTTTAATGAAGAGTTGTTACCATATGGCTGTTCTGTGACCAGAGTTAAAGATATCTGTGTCGACGGGCCTTATGAAGATAAATCCGGATATTTTCACGGATCTTACACGTATGCCGAAAATTCAGTTTACGTCGATGATTATCAAGTGGAATTGTGTCCACTGGATGATAATATGCCTCCCGAATCTGTTTATGAAGAGGGAGAGTGTTCTTCTAAATACCAAGAAGTGCCACCATGCGAGGATGTTAATCTCGATGGTGAAGAAGGAGAAAATGTCGGACTTCTGGATATGCCTGAGAAAGATTTTCAATCTCTCATGCATACCAGATTACAACATTTGAGGGACGTTGGTTGTTCGATTAACCTAAGCGGTAGGGGAATTCCCGTGATTCCTATAGTAGCCGGAGGGTTTAGCGAAACCACACGTTTAAATCCCAGACATGCCGAGTCGGAAAGAGTTTTTAAAGATAGACTCGAAGGACCGGAGCTGAAGTGGGCTGGACCTGTCTTTAAAGATAATCTCCGTGCCCATAGTGTTGATGATATGGATGTCCGGGAGTGGGTGGCTATCAACAGACCCATTCCCAAGAAGAAGTTACCGATGAAAATTTCAGGTTCCATTGATGCCCCTTTGTTAAATGTAAGGGAAGTTTCACCTGTCCTGAATTTGGTGAATAACTATATTCCCAAATATCAGATGCTGGA
TTGGAAAATTATTTCCAAAGGCTACTTCCTTGTACTTTCGAGTACTTTGCAAATTCTCTTGCTTACTTTCTCTCACAATTAGAAGTCACACAATCAATTGTGCTGTCTTTATTGTGTTTTGAAGAACCACTACCGAAGTTCAGGATAGCGCCTGACACACGAAGTTAGGGATTGCGCCCTACATCAAACGATATTTGGGATAGCGCCCAAATTTGCAATGGGTTTTTCGGAATTTTTTGCTTCCGCCCTTGGCACTGTTGCCAGGGCTAAGGCAACCCTTCAAGGGGGGTTTGCCCGGTTTCTTTCTGAAACCGTTGTTACCTTGCAGGCTGCCTCACCTGAAATGAGGAAATTTGCCTACTCCAAGTTGTGGGAGGAGGTTGACTCCGTCAAGGAGTTAAAACCTCTCACAGCCCAGGAGCTGGTAGCCACACTCCGAAAGGAGTTGTGGTGTGCACAGGTGCGTGCCCAAAAATGCACCCTGGCATCCACCAGCCGGTTCTGTACTTGTGGTGGAATCCCAGGGGAGGCTACCCCAACGGTCATCAAAGAGACCGTTCATGTGGACGAATGTCCAAATGGGCGGAATCTATGTCGCCATGGCACTAGATGCCTGCGACATGGAGGACCGGGCTCTTTCCAACAGGAAAGAGAGGTGCAAGTGGATGCACCTAAATGTCCCCATTGTGCAGGGACTGGTATTGTACCAGCATCTGCATCATGGCGTGAAATCCGCCGTTGTTGGAGGGAACAACGTAAAGTGCATTCCCTTCCATCTCTTCCCCTCCATCCTGATGTTCTATTTGAGGGGACCAATGCATGGCAAACGCGCCTTCGATGGCTGAAGACGTGGCGCCATGTACTTGGTGATGTTAAGCCCTGTACTCCCGAGAAATGGATGCAGGCTGCGCAGATAATGCGCACATGTGCTGTCCCGTCCTTTGAAAATCCTATACCGGGACAGTTTGGATATGAGCGCCTCTATAATGGAGAGGGGAAG
TATTGAACGTAGCTCCTGCACAAGATGTAGGAGCATTTTTGTATTTAAATAACTAGAGTAATTAACATAAAGTGGGTGGTATTATACGATGAGTAATATGCAAAATAACGCAACATTTGGCGCGTATTTAGAATTAACGAAGAAACAACAAGCTTATATACAAATAAAGACAGACACTGGCGCAAAAGATATGGATATCGCAGAGCAAATTGACGTGAACCGCGCTACTATATCAAGATGGAAAGCTAACGATAAATTTAGAGAAGGGTTTAAAGGGTATCAAGCTGAGCACTTGCAAAAACAAGTGCCTAAAGCTCTACAAACAATGATTAATTTATTGGACGCTAAAAGTGAGCTTGTAAGATTCCAAGCTTCTAAAGATATTTTAGATCGTACAGGTTATAACCCTGTCGACAAACAAGAAATAACAATGCAGAGCGCGGTGACGTTTAATGACGATATCGATTAACCTATCTGACTTGCTACCTATGCACTTTCATCCGTTGTGGAAAGCAACTAAAGATAAAGAAATACTCAATATCGTTGCAAAGGGTGGACGTGGTTCAGGTAAGTCATCAGACATATCTATCATCATTACACAACTTATTATGCGATATCCGATGAATGCGGTTGTTATACGTAAGACGGATAACACACTAGCAACATCAGTGTTTGAGCAAATCAAATGGGCAATTGAAGAGCAAAAGGTGTCACACTTGTTCAAAGTTAAAGTGTCGCCAATGGAAATAACTTATATACCTAGAGGGAACCGTATTATCTTTAGAGGGGCACAAAACCCTGAGCGATTGAAATCGTTGAAAGATAGTAGGTTTCCTTTTTCTATTTCGTGGATTGAAGAGTTGGCAGAGTTCAAAACAGAAGATGAAGTCACAACGATTACCAACTCGTTACTACGTGGAGAGTTAGACGAGGGATTATTTTATAAGTTTTTCTTTAGTTATAACCCGCCTAAACGTAAGCAATCGTGGGTTAATAAAAA
ACCGGATGGCCGCGATTTTTTTAAAAGTGGGCCCCCCCACTAAAATATGTCCCCCACTCAGAACGCGCCCTCAGAGCCTATTTAGTGTGTGGTCCCCTATTTATATCTTGGTGACCAAGTTTCATTTCAAACATGTGGGACCCACTTTTGAACGAGTTCCCTGAGACTGTTCATGGTCTACGGTGTATGCTAGCCAAAAAATACGTACAGGAAGTTCAGAAGACGTATTCTCCGGATACGGTTGGGTACGATTTATTTTGTGATTTAATACATCTCTTAAACACTAAAAATTATGAGCAAGCGTCCAGCAGATATAGTCATTTCTACTCCCGCCTCCAAGGTACGCCGCCGTCTGAACTTCGACACCCCTTATACCAGTCGTGCTGCTGTCCCCACTGTCCTCGTCACAAACAAAAGACGAGCATGGATTCAGAGGCCCATGTATCGGAAACCCAGAATGTACAGAATGTACAGAAGCCCTGATGTGCCCAAGGGTTGTGAAGGCCCGTGTAAGGTCCAGTCATATGAGCAGAGACATGATGTATCCCATGTGGGTAAAGTGTTGTGTGTTAGTGATGTCACTCGTGGAAATGGGCTTACCCATCGTGTGGGTAAGAGATTCTGTGTGAAGTCCGTTTATGTGTTGGGCAAAATTTGGATGGATGAGAATATCAAGACTAAGAACCATACCAACACTGTAATGTTCTTTCTGGTCCGCGATAGAAGGCCCTTCGGTACTGCTATGGATTTTGGTCAGGTTTTTAACATGTATGATAACGAGCCCAGTACTGCCACTGTGAAGAATGATATGAGAGATCGTTACCAGGTGCTAAGGAAGTTTACTGCAACTGTGACTGGTGGCCAGTATGCCTCTAAGGAGCAGGCGTTAGTTAGGAAGTTCATGAAAATTAATAACTATGTTGTGTATAATCATCAGGAGGCTGCTAAGTATGAAAATCATACTGAGAATGCCCTTTTATTGTATATGGCATGTACTCAT
AGCAAAAGCAGGGGAAAATAAAAACAACCAAAATGAAGGCAAACCTACTGGTCCTGTTATGTGCACTTGCAGCTGCAGATGCAGACACAATATGTATAGGCTACCATGCGAACAATTCAACCGACACTGTTGACACAGTGCTCGAGAAGAATGTGACAGTGACACACTCTGTTAACCTGCTCGAAGACAGCCACAACGGAAAACTATGTAGATTAAAAGGAATAGCCCCACTACAATTGGGGAAATGTAACATCGCCGGATGGCTCTTGGGAAACCCAGAATGCGACCCACTGCTTCCAGTGAGATCATGGTCCTACATTGTAGAAACACCAAACTCTGAGAATGGAATATGTTATCCAGGAGATTTCATCGACTATGAGGAGCTGAGGGAGCAATTGAGCTCAGTGTCATCATTCGAAAGATTCGAAATATTTCCCAAAGAAAGCTCATGGCCCAACCACAACACAACCAAAGGAGTAACGGCAGCATGCTCCCATGCGGGGAAAAGCAGTTTTTACAGAAATTTGCTATGGCTGACGGAGAAGGAGGGCTCATACCCAAAGCTGAAAAATTCTTATGTGAACAAGAAAGGGAAAGAAGTCCTTGTACTGTGGGGTATTCATCACCCGTCTAACAGTAAGGATCAACAGAATATCTATCAGAATGAAAATGCTTATGTCTCTGTAGTGACTTCAAATTATAACAGGAGATTTACCCCGGAAATAGCAGAAAGACCCAAAGTAAGAGATCAAGCTGGGAGGATGAACTATTACTGGACCTTGCTAAAACCCGGAGACACAATAATATTTGAGGCAAATGGAAATCTAATAGCACCAAGGTATGCTTTCGCACTGAGTAGAGGCTTTGGGTCCGGCATCATCACCTCAAACGCATCAATGCATGAGTGTAACACGAAGTGTCAAACACCCCTGGGAGCTATAAACAGCAGTCTCCCTTTCCAGAATATACACCCAGTCACAATAGGAGAGTGCCCAAAATA
CGAAAATTACGTCTGGACAACGTAGTGACCCCTTGGGTTAAGACTGAGTTCTGTCACCCTATGTGAATTACTTCCGTAGCCGAAAATATCCACTTGGACCATGTCTGAGTTTTCAGTTGCACCACACACACAAGACCACAATTTATTTTTCCCAGCCAGTAAATTAAATTAAAAAAATAAAAAATATTTTATTTTTGAAATCTCGGGATAAAAACAACCATCTTGGCACGATGGGCAACACACCCCCCAACCTTAGCCGTATGGCTAATGGCTCTGGAGAATTTGGTTGTCCTTTATCCCCGGATTAGTATTTTCCATTCAATTTCTCATGGCATAGTAGAATGAATCTCTGATGTTGAACTAGTGAGTATGTCCAAACTTCACTCAGTTCGACGTCAACAGATTGCGAGATTTCAGATTTGATTCTGAGATAGTCGTCTGCCAGGTCTAAGATTCTTCAGACCTTCTATTGTGTTCTAGAGAAATATAAACAAAAAATTCAAAAAGAAATAAAGTGCCCTCTATCTTCAATACCAGTGTTAAAGAAAAATTCATAAAAGAAAAAAGAAAAAATTTTTGTTCATTTTAAATTTGAAAAACAAATAAAAATACAATCTGATATGGCTCACAAAGCTGGATTGGATTTTGGTACCACCTTCTCAACCATCAGTAGTTATAGCGATGGTGTTATGAAAGTTCTAAAATTGAATAACTCCGAGTATATTCCGACTTGTTTGTCTATATCAGACAAAGGGGACGTGATAATAGGCGGGGCTGCTCAAGTTTTAGACAGTGGTGAAATAAARACATGTTATTTTTATGACCTGAAGCGTTGGGTCGGTGTAGATAAAATTAATTATAATGTCATAAAACAAAAAATAAAACCAGCATATGTCACCAGTCTTGTAGGCAATGATGTTCACATTACTGGAATAAATAAGGGTTTTTCTTGTACATATACTGTGAAGCAGCTTATATTATTATTTATTGATACTGTAGT
TAGTAGTAGACTCCTTGAAAAGCTACTACGAGAAAGTCTGGAATGAGTGACTTGACAGATATCCAAGAGGATATAACCCGCCATGAACAGCAACTTATTGTTGCCAGACAAAAACTTAAGGATGCAGAGAGAGCAGTGGAAGTGGACCCAGATGACGTTAATAAAAACACACTGCAAGCCAGGCAACAAACAGTGTCAGCACTGGAGGACAAACTCGCAGACTACAAGAGAAGGATGGCAGATGCTGTGTCCAGGAAAAAAATGGATACTAAACCTACTGACCCGACTGGGATTGAACCTGATGACCACCTCAAGGAGAGATCAAGCCTTAGGTATGGAAATGTCCTTGATGTAAATGCAATTGACATTGAAGAACCAAGTGGCCAAACAGCAGATTGGTATACAATTGGAGTGTATGTGATAGGGTTCACACTTCCTATCATCCTTAAAGCTTTATACATGCTCTCAACGCGTGGGAGACAGACTGTAAAGGAAAATAAGGGGACACGTATAAGGTTTAAGGATGATACATCATTTGAAGACATCAATGGCATAAGGAGACCAAAGCATTTATATGTTTCTATGCCTACTGCCCAGTCAACTATGAAAGCAGAAGAACTCACACCTGGCAGATTTCGCACAATAGTATGTGGTCTTTTTCCCACTCAGATCCAGGTTCGTAACATCATGAGTCCAGTTATGGGGGTCATTGGTTTTTCATTCTTTGTGAAGGATTGGTCTGAGAGAATCAGAGAGTTCATGGAAAAAGAGTGCCCATTCATAAAGCCTGAAGTAAAACCAGGCACACCAGCACAGGAGATTGAGATGTTAAAAAGAAATAAGATCTACTTTATGCAGCGCCAGGATGTGCTTGACAAAAATCATGTGGCAGACATTGACAAGTTAATTGACTATGCAGCCTCTGGAGACCCTACATCACCTGACAACATTGATTCGCCTAATGCACCATGGGTCTTTGCATGTGCACCAGACCGATGCC
ATGTATACACGTTACAGCTTTAATCCGCACTTGGGTAAAACCTACGTGTACGACAACAAATACTACAAAAATCTAGGTAGCGTAATCAAAAACGCCAAGCGCAGGCGTCATCAGCTCGAGCATGAACTCGAGGAGCGCAATCTGGACCCTCTAGACAAGTACTTGGTGGCCGAAGACCCGTTCTTAGGACCGGGCAAAAACCAAAAATTGACTCTTTTCAAAGAGATACGTAATGTCAAGCCCGACACGATGAAACTTGTCGTCAACTGGAGCGGTAAAGAGTTTCTCCGTGAAACCTGGACGCGCTTTATGGAAGACAGTTTCCCTATAGTTAACGATCAAGAGATTATGGATGTATTTCTGGTAATTAATATGCGACCCACTAGGCCTAATCGTTGCTACAAGTTCTTGGCTCAACACGCGCTGCGTTGCGACCCAGATTACGTGCCTCATGAAGTCATCCGTATCGTCGAACCATCGTGGGTAGGTAGCAACAACGAATATCGCATCAGCCTGGCCAAGCGTGGCGGCGGATGTCCTGTTATGAATCTGCATGCCGAATACACCAATTCGTTCGAAGAATTCATTAGCAGAGTAATTTGGGAGAACTTCTACAAGCCCATTGTGTACATAGGCACGGATTCGGCAGAGGAAGAAGAGATTCTTCTCGAGGTGTCATTGGTGTTTAAGGTTAAAGAGTTCGCCCCCGACGCGCCTTTGTACACTGGACCGGCTTATTAAAAATGAAACAAACAAAATTATTGCACCACATTTATTTCATCATCGCAATCCATTATATGACTAACATCTGACTAATAAGTTATGACAAATCAATGATTAATTCACAGTAGACTAATAAAAAGTATGACTGATAAAATATCAAATTGGCGTTATTATTTTTCCATTGAAACCTTACAAACCATTATCGTCAATAAGCTTTAAATATGCGCAACTCTCTTTGTGTGTAGGCACCATCAAATCGGCCACAATTGAATCGCAA
GTAATACAAGTCAGGGTTGGCTTGACCGAACCAGAATGTCTGGTGCACCTTCCGTTCGTCCCGAAATGTGGGAACCAACTTCGAGTTCAATATCCGTGTATCTGACTCTCGACGCTTCAGGCGACCTTTTCCACCCGCTCCTGGAGAAGGATTCCCTTACGAAGATCGTCTTGAAGGAAGGTCTCGTCCGATTTGAACGCCCTTCGCAACTCACTCCTCGCTCAACCATTGCGATTGTCGCGACGTTTGGAAATTACGTCACGACGGTTGGACGTAACGTGCATTTGTATCTTTGTGTCGATAGGACGAGGCTTCAGGTTTCGCTCTTTCCTAGAGGGGATACAACTACACCAACGTCTCTGTGCGTCCCTTCGACATCCAGGCTGGTCATCCCTACCTCGCTGATCCTTCTGGAGCTAGGCGCGTCTATGCTGCCACGCTTCGCGACGGATCGCCGCCATTCTATCATAAGAAAGAGAAAGTCGTTCTCCCTCTTCCGTTCCTGGCTCCTGTCGCCCAGGCTGAGATTTCCGCAAGGCGAGGAGACTCTCGGCGTGACCTGCCCGCAACCAGAGTCCACCCTTCAGCTCGAAACTCTCATGGAGCCTGAGGTTCGGGAGAAGGACACCCCAGTGAGACTTTCAAGTAAGAAAGGGACTGTATCCCTTGACAATCCGCTTCCTCCTCTCAGGTCACTTCGCCCTCCCTCCCCTCACTTGAATGATGGAGACGTGGAGAGGATGAGCGAAAATATTGACAAAAGGGAAAAGAGGAAGGAGAAAAAAGAGAAGAAGAAGAAAGAGAAGGGGCATGTTTCCGACCATGCCCCTTCGTCCATTTCTCTTCGCCCTTCCTCCACTTCTGCCGCTGCGACTGATGATTTTCTTTCCGATCCGTTCACGCCTGTGGAGTTTCCTTCAAGCGAAAGCGTAACTCCTGAACCTCCCAGGGATTTCTTCGACGGCGAGGACCTTCCCGCTCGACCGTCTGTGACTCCGAC
TATAAGTATATTATATATTTTATAATTTTATATATATAAAGCAGGTACAATTTTATTATATAGTGCAGATCTTTTTTGTGAAAAAAAAATAATTATTTTTTTGCGCGCCGGAATAATTATTTTTTTTGCGCGGAAATATTTTTGCAGTGGCGATTGATTTTTTTTTCAGTTGTCTGCCCGTGGCGGAATAATTATTTTTTCGCCGGAAAGCATTTTGTAGTTTCACAAGATGCAGAATTTGGCGGGCCGGAATAATTATTTTTTCGCCGGAAAGTATTTTGTGTACCGTAGTTTCACTAGATTTCGCGGTGCATACCGGTGGGCGATAGGTATTAAAATAATTTGTACTGCTGTAGGCGTTAAAGATTAAAATTATTATTACTGCTGTAGGCGTTAAACATTAAACTTATTACTACTGCTATAGGCGTTAAACATTAAAATTATTACTACTGTTGTAGGCGTTAAACATTAAAATTATTACTACTGCTGTAGGCGTCAAAGATTAAAATTATTACTACTGCTGTAGGCGTTAAACATTAAACTTATTACTACTGCTATAGGCGTTAAACATTAAAATTATTACTACTGTTGTAGGCGTCAAAGATTAAAATTATTACTACTGCTGTAGGCGTTAAACATTAAAATTATTACTACTGCTGTAGGCGTTAAACATTAAAATTATTACTACTGTTGTAGGCGTTAAACATTAAAATTATTACTACTGTTGTAGGCGTCAAAGATTAAAATTATTACTACTGCTGTAGGCGTTAAACATTAAAATTATTACTACTGCTGTAGGCGTTAAACATTAAAATTATTACTACTGTTGTAGGCGTTAAACATTAAAATTATTACTACTGCTGTAGGCGTCAAAGATTAAAATTATTACTACTGCTGTAGGCGTTAAACATTAAACTTATTACTACTGCTATAGGCGTTAAACATTAAACTTATTACTACTGCTATAGGCGTTAAACATTAAAATTATTACTACTGTTGT
CCTCAGACGGTGCTAAAAATACGGAAGCAAAGACATTCAAGTGTTTTTCTTATTGGACAGTATGCATTCTGTTACAAAGCAGTGAGATATGCTTTAATAACAGACCTAATAGAAAAAATATTGTATTAAGTGGTAATGTGTGATGTGATAAGCAACTCAATGCAGCTATTAACTTGTAAGTTTGTAGTTTTAATAATTGCGTTTATTTTATTGTAATTAGGTATAGTGTGAAGATTGGTATTTATGTTGCAGACACATTGTGAAATTAGATATTTCATGAACTGTCTAAATAACTTAGACATTTCATGTAGTTCTGTAATATTATACGATCTGTCTGAAGCCCTGTTGCATTTCATGAAATGCCTAAAAATTTTAGTCACTTTCGTGTAACGAAATGACTGTTACACGATCTGTCTGTAGTTTATGAAATGGTTAGACACTTTATGAAATGCCAAAACAGATCATGAAATGTCTAATTTCACAAAGTGTCTACGACATTTATATTGTATGACCTTTTGGGTCAGACTGACGGCTCCGATCTTCGAAAAACAGTAGTGATAAGCTAATTAATGTGGTCCAAGTTTATGTCAGATTTACATATTTTTTTAACATTTTTCCTCATTCCGGTTACCTAATTTTTTAACGGACATAGATGGGTACATTCTATTTTCGAAAAACTTACTATTGTTCACTACTACTCTTATTGGGTTACAAATAATAATTTTTATTTGATTAATTCGTAAATTAAATAAAATGTTAGTAGTAAGGATAATATAGAAAAAAAAATTAGTGTCCTCTACTCAAGAGCTTTTTAAGGACAAACTTTTGTTACATATACAATCTAACTAAAGAATCTGCTAGATATTTAGTATTAGTTCGATTTCTCAAACATTTCTAATGCATAGCAACAAATGATAATTGTAAAGTTTCATTAACTAAACCTTATTTAAGAGTAACAGGAAAACTATTGTATTTAATTATCAGCAGCTATTATATTATT
TAAACAAACATACAATATCTGGACTTACACTACAATATACTACCAGGAAATACTATATTCGGTCTAAGTCAGCATGGCAGTCACATACAGAACGCCAATGGAAGATATTGTTAATTGCTTCGAGCCAGCAACTCAGGCTGTGATAGCTAATAGCGCTGCTACACTGTACAAGAACTTCGAGGAGCAACACTGCCAATACTTCAATTACTACCTTTCTCCCTTGGCGAAAAGGAAATTGAGCATGGCAGGCATATACTTGAGTCCGTACTCGGCAGTCGTGCATTCGCATCCGGTTTGTAAGACGCTGGAAAATTACATATTGTATAGTGTTTTACCTTCGTACATAAATTCTAGCTTTTACTTTGTAGGTATTAAGGAGAGAAAACTGCAGCTGTTGAAATCAAAATGCAAAAATTTGGACAGTGTGCAGGTGGTGAATAGATACGTGACCAGTGCAGACAGAATGAGGTACACAAATGATTTCGTGCCATATGGCTCATACGAGCATGAATGCCTGGTGCACAAAGGAGTTGGTCTGGACAACGAAGCGCTCAGAGGACTAGTAGGTCCACTAAGGCGTCACAAAGCAAAAAACCTATTTTTCCATGATGAGTTGCATTACTGGAGTAGTAAGGTGCTTATTGATTTCTTAGATGTCATGCGTCCAGATAAGCTACTTGGTACTGTTGTGTACCCCCCAGAATTACTATTCAAGCCAACACGTAGCTTGAATGAGTGGTGCTACACTTATGATATAGTGGGGGACACACTGATGTTTTTCCCTGATGGCGTGCAGAGCGAGGGCTATCAGCAGCCATTAAAGGGTGGTTACCTACTGGGGGCAAGGAGTTTGAAATTGCCGGACGGTACAGTGTACATGGTTGATGTGCTGTGCAGTAAATTTCCCCACCATTTGATTTCGATAACAAAAGGTGAAGCGGCAGCGCCGACGCATCGTGCGTTCGGCCCATTTGAGGCGGTTGCATCGGAAGCTTTGAAA
ATGATACGGTTCGCCCTGTCAAAGTTGACCACTTGGCTTTTACTTTCGCCTATGCGGACTTGCGCCACTTGGACAAAAGCAACGACCAAGACTTTATCAATCTACAGATGCCCGTTTATCACGAGCCAAAGACCCGAACCAAGGAACAAGGCGCGGTGTGCTCTACCTTGGAACAAATCGAGCATCATATGGAAGCGCACCGAAACAAAGTGTCCAAGATGCTCTTTCATCGCTTTGATTTGTTCATGTCCAAAATCATGGCTTTCGTTATCGCCTATGCGTGGTCGTGGCCTTCATGGTTACAACGATTCTATGGTCATTCTCGATATGACCGGACAAGTTGAGTGTGGCCTTGTCGGAATTGGCGGAAACAACGATACCGTTTTTGTCCAAATCAACGGCACGGGGTGCACCAAACTTTTCGACCGTATCGACTCTAAGAAGCTTCATTGGTGGCTCGCTCAGGTTCTTGGCATTACTCGCTTAGTTCGTCTCGACTTGGCCGTGGACGATTACACCGGAAACTTCGACGCCAAGTATGCAGAGAAATGTTTTTATGAGGGAGCATTTCGCACTGCTCCACGGGGGCAAGGTCCCTCAATGGTTCCTCATAAACGCATTACAGAAAACGGCGCTTTGATGGAAGAAGCAACGATTGTCGGCTCTCGTTCCTCGGCGATTTACTGGCGTATCTACAACAAAAAGCTTGAGCAAAAAATTACTGACCCTGACCTGATTTGGTATCGAAACGAGGTTGAGCTGAAAAAGTGCGACATCGAGCTTTTAGCCAATCCTGCCGCCTCTTTTGCGGGTATCTGCCCTTTCGCGGCCTCTATCGAGTGTACGCCTCCGGTTAAGTTCTCTCGCAACAAAAAGGCTCAAGGTCTTGAATTTATGGCTCGCATCGCATGGGTTCGCCGTCAATGTGGCGTGGCGTTAGCGGAAGTTATCGCCATGACGCAAGGCGATTTAGGCGAAGCATTCGGGATGCTTATCCCTC
GTCTCCGAGCGATCTATCCACGACCAATTTGACATGGGTGCGCCGTTTGTAAAGGTCGTGGACAAAGCAGAACCCCCGGCATCGGGGGGGGGTGCCGGGGGCCTGTTGGCGTGGACGCCGTTGCTGCGCTCTTGGGGTAGACGCGTCTCTCAGGCTACGCGGCGCGCCATCAGTCGGACCTCAGTCGGTCGATGAACGCTTCGACCATGCCCCGCGTCATCAAAGGCGACTGCCCGCGTTTGACGAACGCGCACACCGACGACACCGACTCTTGCTCGTCTGCGCCGGGTTCGGGGTCGTCGTCGAACCCGATGCCCGACACGATGAGCGTGTATCCGCTCAACATGACGCCGGGGTCGAATGCGCGGCGAGCGGTCACCAGCGCATCGACAGCCGCCTCGAGCTGCTCGTAGGCGGCGGCGAGCTCGGGGCTAAGCATCAGCCGCGGTCGGTGAGGTCGGCGCCAAAGATGCGATCGGCGATGGCTTCGGTGAGCGCAGACATGCTGAGCACCGCGTTGACTTGCACGAGGTCGTCGCCCGCCAGCAGCGCGCGGGTGTCGACGCACCACTTGCTGTTGCGGGTCTGCTTCTGGAGTTCTTCGGTGAGCGCGGCGCGCACCCGTAGCCGGATGTTGGATTCGACGGACATCAGCTCTCCATTTCGGCGGCCGGGTCGGCAGCGCGCATAAACTTCGGCAGCGTGGGTGGCGGCGGGAGGGTGATCCCGACGCCGTGCGAGCCGAGGTGCCGACGCAGCCGGACAGCGAACATCGTGGCATCGTCGTCGCTCCAGCTCGGCTCCTCGTTGAGCATGAAGTGGGCAACGATGTTCTCGAACTCAGCGACGCTGGTCATGTGGTGTGGTTCCAGGTGTGGCATCAGGCCTTCTCCTTGGTGTCGTGGGTGCAGTCGGATCGGTGATCGCCGTTCGTACAGGCCGCAGTCCTGCGGGCGGATGCGGGGCACGGTCAGGTCTCCTTGGTGTCGTGGGTGCAGTC
TGGCATATTTGTAAATATGACCCTTACTACCAATTGGTAGCTGCTCTAAAACTCATATGAATTGGTAGTTATGGTAGCTCTTATATACTAGAAGTTCCTTTAAGGAGATTGCTACACGTGGCCGGCCATCCGATATAATATTACCGGATGGCCGCGCGATTTTTATAAGGCCCATTTAGCATCGGGCCTCTGTTGGGGGCCTCTCACCTTTAATTTTATTGAAAATAATTTTGGCCCAATCATGATGCATTTGACGAGCTAAGATATTTAGAACTACTTAACGCCCAAGTTGCATAACGGCTATAAATTAAACGTGCATATGTCGTTAACTTTAATTCAAAATGCCTAAGCGCGATGCCCCATGGCGCCACATGGCTAGTACATCTAAGATTAGCCGGGGCGTTAATAATTCTCCACGTGCAGGAGTTGGGCCACGGTCCAACAAGGCCACTGACTGGGTAAACAGGCCCATGTACAGGAAGCCCAAGATATATCGGATGTATAGAACCCCCGATGTTCCAAGGGGTTGTGAAGGCCCATGTAAAGTCCAGTCGTTTGAACAGCGTCACGATATCTCCCATACTGGTAAGGTGATGTGCGTCTCCGATGTGACACGTGGTAACGGTATTACACACCGTGTGGGTAAGCGTTTCTGTGTTAAGTCTGTGTATATTCTGGGTAAGATATGGATGGATGAGAACATCAAGTTGAAGAACCACACGAACAGTGCCATGTTCTGGTTGGTCAGGGACCGTAGACCGTATGGTACCCCTATGGACTTTGGCCAGGTGTTTAACATGTTCGACAACGAGCCTAGCACCGCCACTGTGAAAAACGATCTCCGTGATCGTTTTCAAGTCATGCATAAGTTCTATGCTAAGGTCACAGGTGGACAATACGCAAGCAACGAGCAGGCGCTTGTCAAGCGGTTCTGGAAGGTCAACAATCATGTCGTCTACAACCATCAAGAAGCTGGAAAATACGAGAATCATACGGAGAA
TAGACCCTGTTTCAGCCTCTATCTTTTCTTTTCCCTTGTTTATTCCTGCACCTGACTAGGCCCTTCTAAAGCCCCTAGTCCCTTTTCCTAGCCACCCTCTAAGGCCCTTTCCAAAGCCCCTTAGAGACTCCTATCTTCCACTCATCTTAATGAGCCATGTCTTACCAGGCTGCTCTAGATGCCCTCAACTCAACATCTCATCGAGATGCTTCTACCAACCCCATACTCAATTCAGTCGTCGAGCCTCTTCGCGACTCTCTTTCCTCCTATCCCTACCTCATACCAAAGGAGGACATTCCTCTCATCTTATCCTTCGGCATTCCAGTTTCAGGACTGGGTACCGACCCTCACCCTCACCCCATCCACAAAACCATCGAAATCCATCTTCTTTTCACTCACTGGCGCCACCTTGCTCGTCTCCCATCCACTGTGATGTTCATGAAACCTTCCAAATTCCGGAAGCTTCAGGCCATCAATCCCAACTTCTCTCATCTCCTCAACTACCGTCTAACCTCGGCCGACACCTGCCGATACCCCGAGACGTCAACGCACTTGCCAACCACGACAAGCTGCTTCATGCACGACGCTCTCATGTACTACCACCCCTCTCAAATTCTAGACCTCTTCATGAGCTGCGAACAACTGCAAACCCTCTACTGCAGCCTCATTGTTCCCCCAGAATCCCATTTCACCAACCTTTCTCTCTATCCCTCCGTCTATACCTATCAAATTCACGGCCGCACCCTGCATTACATCCCAGAATCTCACCATGCCGGCAGCTACGACCAGCCTCTAGATGCCCTCTCATGGCTCAAGATTCACTCCATCCCCCACCCATCTCTCACCCTATCCGTAACTCGCCTGGAATCTTGGGGCCCATGCCACTCCCTACTCATACAACGAGGCCTCCCTCCAAGACCATCCCTCTCGACTCGCCCGCCACCCCTCCCCAACAATCCAATCCGACCCTTGACCCCATCACACCTCAACCGGGTCAGTG
GAGAAAAAAACAAACCAGTCTAGCACAGATTAGCACAATCTGCCCTAGCTTACAGGCTTGCAAACTGCCCTTCCTACTTTCAAGTTGAAATTAGGAAGCACAATCTACAACCCTGTAATGGCCCTTCATACTATTACCCCAGCTGAGAGCGTTCTTGCTCAATTTTCTTCAGAGGAAGCTAGCCGTATTGGATCTTCTGCTATCGCTAACTTTTCAAGGCTTGAGGCTGATAATCATAACCTGTTTCACTATCACTTGCCAGCCTATGCCAAGAAGAAATTGTCTGCAAGAGGCTTTTATCTCTCACCTTTTTCCTATGAGACTCATAGTCATCCTGTGAGCAAAACCATTGAGTCCCATTTAATTAATATTAAGCTGCCTAATTATATTAGTGAAGATTTCTTAATTGTAGGCATTAAGGATAATAAATTGAGTGTTCTAAGAAAAGAAAAAAAATTAAGATTTTTAGAAGCTGTAAATAGATGTGTATCTTCCCATGATGTTCGACGTTATGGTCCCAGTTTTCACTTTGAGCAGGCCGAGTCCAACTGGAAAAACGACTTCTCTGATTTGAATTTAGCTCCTGGTGTGCAAAGTTTGCTTCCAAGAATTCTTTTTGATAAGGGTAAAACTCGAGATGCTCAAATCTTCCTCTATGATGAGCTGCACTATTGGAGTATGAAGGACATTGTGGATTTTCTTGAGATTTCTAGAGCAAAGACTGTCATTGGCTCTTTTGTCTTTCCCACTGAGGTCCTAGCTGGAACCTACAAGAGTTTAAACCCTTGGGCTTATGACTTTAAGATTAAAGGGGATAAGCTTATCCATGCGCCAGATGGGGTATGGGCTGAATCTTACGAACAGCCCCTTGCTGCTGGTCAGTTGCTTAAGTACAATAAAATTTTGACCAGACTTGGCCCTTATTCAGTTCAAGTTAGGGATTCCATCTTCAGCCATTGCCTTGTTATAATCAATCGTGATGATCTAATCACTGAAAACT
CATCATCAATAATATACAGTTAGCAAAAAATGGCGCCTTTGTTTGGCTTTGTTCCAACTGTTTTTGGCCCGAGTTGGGTTTCGTTTTCCCGGGTTTCACGTGGTGCGTCAGGTGATGTTGAGTTTTTATACATGTTTGTGTGTGTTTTGTGCTTGTGTAAAGGAGTTTTGGTTTTTTACTTTGCGGAGCTTACGGACTAATTTACTTAATTTTTGGCAAATTATATCTGTTTTTGGGTATTTTGTTTGTTATTTGGTGCGATTTTTCGACTTTTGACTCAATGTCGCGGCTCCTACGTCTTTCTCTTTCTTCGCGTGTGTGGTTAGCAGCTCAGGAAGCTACTCGCAATGTTTCTGAGGATCCTGTTGTATGTCGTACGCCATGGGATGGTTCGCCTACTTGCACAGCTGTTCGTGTTGTACGAGCGGAGGTTCTGGCGGACGGTACGATGGACCTTGACATCGTGTTTCCTGAAGCTGCTGTACAGGCTGTTTTTAGTCGCACTCCATGGCAGGATTCTACTACTGCCACTTCTGCCGAAGAACCGTCTGCTTCGACCGATTCGATCTCCTCTGATCCCTTGCCTATAAGCTGTGTGGAGAGTTTTGAGGACATGGATCTGCGGTGTTATGAACAGTTGTCTCCCAGCCCCGAGTCTATTGAAACTATTGAGGTGTTCCCGCCATGTTCTACGTGTGGAGGACATGAAGTTAATGGGTTTTGCAGTCTGTGTTACTTGCGCGGTCTGACTGGTAAGGTTTTTCTTTTACGGATGATGTCTTTTTATGGTTCGTTGTTTGTTTCTAATAGTCCTGATCTTTTTTTCAGATCTGCTGCCTCAGGCGGATGACGCAGGGGAAGCTGAAGTTCCTGATGAGTCTGCCAAGGATTTATGTTTTATGGACCTGCTGACCTGGGCCATGGAGGACAAGACGGAATGTTCCCGTCACGGTCAGTGCTTGCTTCTTTGGCGGGAGAATGTTGGCTTAGAGTTGTGGAA
TGGCCACTCCCTCTATGCGCACTCGCTCGCTCGGTGGGGCCTGGCGACCAAAGGTCGCCAGACGGACGTGCTTTGCACGTCCGGCCCCACCGAGCGAGCGAGTGCGCATAGAGGGAGTGGCCAACTCCATCACTAGAGGTATGGCAGTGACGTAACGCGAAGCGCGCGAAGCGAGACCACGCCTACCAGCTGCGTCAGCAGTCAGGTGACCCTTTTGCGACAGTTTGCGACACCACGTGGCCGCTGAGGGTATATATTCTCGAGTGAGCGAACCAGGAGCTCCATTTTGACCGCGAAATTTGAACGAGCAGCAGCCATGCCGGGGTTCTACGAGATTGTCCTGAAGGTCCCGAGTGACCTGGACGAGCACCTGCCGGGCATTTCTAACTCGTTTGTTAACTGGGTGGCCGAGAAGGAATGGGAGCTGCCGCCGGATTCTGACATGGATCCGAATCTGATTGAGCAGGCACCCCTGACCGTGGCCGAAAAGCTTCAGCGCGAGTTCCTGGTGGAGTGGCGCCGCGTGAGTAAGGCCCCGGAGGCCCTCTTTTTTGTCCAGTTCGAAAAGGGGGAGACCTACTTCCACCTGCACGTGCTGATTGAGACCATCGGGGTCAAATCCATGGTGGTCGGCCGCTACGTGAGCCAGATTAAAGAGAAGCTGGTGACCCGCATCTACCGCGGGGTCGAGCCGCAGCTTCCGAACTGGTTCGCGGTGACCAAAACGCGAAATGGCGCCGGGGGCGGGAACAAGGTGGTGGACGACTGCTACATCCCCAACTACCTGCTCCCCAAGACCCAGCCCGAGCTCCAGTGGGCGTGGACTAACATGGACCAGTATTTAAGCGCCTGTTTGAATCTCGCGGAGCGTAAACGGCTGGTGGCGCAGCATCTGACGCACGTGTCGCAGACGCAGGAGCAGAACAAAGAGAATCAGAACCCCAATTCTGACGCGCCGGTCATCAGGTCAAAAACCTCAGCCAGGTACATGGAGCTGGTC
GGATAATACAGAACACCTCAAATATAACAATTTTTAATCAAGCATTCAAAATTGTTACATATGGCACTCACTTACAGGAGTCCCATCGAGGAAATGCTAAATAGTTTCACAACTATTGAGCAGAGTTTGGTATCAGCAACTGCACTCCAGGGTATCAGGAAGGAAGAAAACAACAATTATGAGAATTTTTCATATGCGCTACCAGTAAAATCGAAGGAAAAATTGGTGCGTAGTGGGATATATCTCAGCCCTTATTCAGCCATGCCTCATTCCCATCCGGTGTGCAAAACTTTAGAGAATTATATGCTATACAGAGTGCTACCAGGGTATCTAGATAGTAGTTTTTACTTCGTTGGGATTAAGAATAGTAAACTAGATTTTATTAAGCAACGTAATAGTACTCTTAGTATGACTATAGCCATAAATAGGTACGTGACCAGTGCAGATAAATTGCGTTACGGTAGTGAATTTACGTGTGTTAGGTCTAAGCAGAGTGGGGGCTTGCTAGCAAAGCATGGAGGCTTCAGCAGTGAGACTCTTTCAACTCTAGTACCGAGCTTAATAAGTGTGAAGGCTAGGAAGCTATTTATACATGATGAATTACACTACTGGTCGAAGAATGACCTTCGGTGTTTCCTACAAGTTGTGAAACCCGAGATGGTATTGGCCACGCTGGTGTACCCTCCTGAGCTCCTAGCCGGTTCGAAAATATCATTGAATCCTTGGTGCTACGAGTTTGATATCTACAAGGATCGCCTGCTTTTTTACCCTGACGGTGTGCGGAGTGAAGGTTATAACCAACCGGTGGGTGGGGGGTATTTGCTAAAGACAAGCAGAATCGTATTGCCGAATGGCGATGTGTATTGCGTTGACCTGATCCATAGTAAATTTGCCCACCATGTTATTGCAATCACAAGAGGGGATAGAGTGGTGCCGTGCACAAGGACTTTTGGGGACTTTGATGCGATATCTGTTGAGAGTCTTGTTGGAGTGTGTGGAA
GCATGCGCTACTAGAAGAAGCAACAGAATTGTCAAAAAAATTAAAGTTACCCAACTTAGCAGCAACCACCGCCGCTTCTTATCAAATAGAAGAAGATAGAGTAGAACAAAAAAGTAAATGAACCAATATTCAATGAGGAAAAATAAACCAACTAAATCAGCATGACTCATTGATATAAAGCTTCCAGCAGTTCTGCCAAGGCCGCCACCATGGCAGGACTTTTCTTTGTTTTCGGGTTATTGGCAATCTCAACTACTAGGTTAGTAACTGATTGCGATACTTGCGTAGCTGAATATGTTTCATGCTCTTCACTCATTTTGCTGCCTCCTTTGTCAATTTGTTTGCTTTTGCCGATATGATACGTTTGGTATCCTTATCTGGCAAAAAAATATCAGGAAACAAAATTTCAGGTTTAACCTCAAAAAGATATGAAAATTTCGCAATTAATTTGCTACTAGGGTTGCGTGATCCATTTTCTATGCTTCTAACAGTTATTTCCGCAATATCAAGTAATTTTGCAACACTATTTTGAGACCAACCATTCCTATTTCTTTCTGCAATAAGTCGCTCACGCTTCATTTTTGCACCTCCAATTCCGATACATATCGTATCAACAATTATTATAATAAACGATACTTTAAGTATCGTCAAGTGTTTTTAGAAACTTTTTGTATCATTGATTGAAACCGATACACAATGTATCTATACTGATACATATAATATCCATTAAGAAAGGAGCGGTACTATGGCATCTTCAGGAATTGGGAATCGTTTAAAAGAATTACGAAATATGCAAGGCAAGACACAAGATGAGGTTGCAAAATCAATTGGTATCAGTAGAGCTCGATATTCCCATTTGGAAAACGAACGTAACGAACCCGACAATGAACTACTAAAACTTCTTGCTAGCTACTATGAAGTATCCACTGACTATCTTCTTGGAAATAGCGAAAAGAGTCATAAATCACCAGACTGGGCTACTGAAGCTGATCGTATTGAT
AACAAAATGGCACACTATTTTGGGGAGGCACTGCAATTGGGCCTGTTTGTTGCTAAGGCCAGCTGCTGGGCCAGTAAGGAGTTGGCGCTCCTCGGTCCTAACTTGGCCTGGATAGCTACTAGACCACTTCGCAACGATGCTAATGCCATCCTAAAGCGGATTGGCGTCCATGGGTTGGCCAAAATCCCGTGCAACTTCGACTCCGATGAGTTAACGATCGCAAATGACTGCATTGTGAAGTCCGACAGGAACTTGGAGGATGAATCGATCGTGGTGGAGGAGGTCGAGGAGGGGGAGGAGAAGAAGAAGAGCAAGAAGGTGACAAGGAGGAGGGTGAAAACCAAGCCTACCTTCGCGGCCGTCCTGGCGGCTGACGCGAAGAATTATTACGGTTGCCTCCCGAGTGCCACCAGGGCAAACGAGCTCAGCGTCATGAAGTACCTAGTTTCGAAGTGTCAAGAGCACAAGCTGACCATAACTCAGACACGAGAGGTAAGTGCCATGGCTTTTGCGTTGACCTTCACGCCGGATGAAAATGACAAACTCATCTACAAATACCTCAATTCAACCGAGGTGTTTGAACGACGGGTGGATTATGCCAAGGCGCGCGGGGTTGACAAGTGCTGGTTTGAATTGCTCAAGAGGCCTTGGCATGCTCGAGCATGGAGGAGAGTGGTTGGGCGGATTTTCGGACTGCCTGAGCAGCAGGCTTTCGAGTTCGTCAAATAGGGATGCCTCATGGACACTTGCGGTGTGGACACGAAAGTGTACCGCGGGGAACACCGCTGGGTTAAGGAGTTCCGTGGGGCGGCAAACCCCAAGCCGCGTAGGTTGTATAAGATTAGTGGGGTATCCCCTGAAGTTAGATGGGGGGTGCACAACAATAGTTTTGTCAACCTCAGAAGAGGGTTAATGGAAAGGGTTTTCTACGTCGAAAGATCAGGGGAACTCCTACCGTGTCCGTCTCCGGAGGCTGGTTTGTTTAAACGGTTGTTCAACA
TTAAAACAGCTCTGGGGTTGCTCCCACCCCAGAGGCCCACGTGGCGGCTAGTAATCTGGTATCAGGTACCTTTGTACGCCTGTTTTATATCCCTTCCCCCGTAACTTTAGAAGCTTATCAAAAGTTCAATAGCAGGGGTACAAGCCAGTACCTCTACGAACAAGCACTTCTGTTTCCCCGGTGAAATCATATAGACTGTACCCACGGTCAAAAGTGATTGATCCGTTATCCGCTTGAGTACTTCGAGAAGCCTAGTATCGCCTTGGAATCTTCGACGCGTTGCGCTCAACACTCTGCCCCGAGTGTAGCTTAGGCTGATGAGTCTGGGCACTCCCCACCGGCGACGGTGGCCCAGGCTGCGTTGGCGGCCTACCCATGGCTGATGCCGTGGGACGCTAGTTGTGAACAAGGTGTGAAGAGCCTATTGAGCTACTCAAGAGTCCTCCGGCCCCTGAATGCGGCTAATCCTAACCACGGAGCAATCGCTCACGACCCAGTGAGTAGGTTGTCGTAATGCGTAAGTCTGTGGCGGAACCGACTACTTTGGGTGTCCGTGTTTCCCTTTATATTCATACTGGCTGCTTATGGTGACAATTTACGAATTGTTACCATATAGCTATTGGATTGGCCACCCAGTGCTGTGCAATATATTTGAGTGCTTCTTTCATAGGTGTTACCAACATCACATTTAAACCACAATAGTCAGTGCAAATGGGGGCTCAAGTTTCAACCCAAAAGACCGGTGCACACGAGAATCAAAACGTGGCAGCCAATGGATCCACCATTAATTATACTACCATCAACTACTACAAAGACAGCGCGAGTAACTCCGCTACTAGACAAGACCTCTCCCAAGATCCATCAAAATTCACAGAACCGGTTAAGGACTTAATGTTGAAAACAGCACCAGCTTTAAACTCGCCCAACGTGGAAGCATGTGGGTACAGTGACCGTGTGAGGCAAATCACTTTAGGTAACTCGACCATTACCACACAGGAAG
GTATTTTTCTATTACTACAATTACAACAAACAATTACAACAAAATTCACAATTACAACAACAAACAAACATGGCACACTTCCAACAAACAATGAACACCAAAGTTACTGAGGCTGGTATCGGCAGAAACAGCCTCATTAACGATTTGGCTCAGAGACGTGTGTACGATAAACCTGTCGAAGAGCTAAACCACCGTTCTAGACGCCCAAAGGTTAACTTTTCCAAGGTCATTTCTCAGGAACAGATTATTCAAGCTACTAATGCGTACGCTGAGTTTGAAATCACCTTTTACAACACTCAACTCGCTGTCCACTCGATGGCGGGAGGTCTTCGAGCACTCGAGCTCGAGTATCGTAGGATGCAAATCCCATTTGGTTCTATTACGTATGACATCGCGGGAAACTTTTCAGCGCACATATATAAAGGACGAGATTACGTCCATAGCTGTATGCGTAATCTTGACATTCGCGATGTGGCTCGTCACATCAATCAACAAGATACTGTTTCTAGTTATGTGGCTAGGCTCGAGAGAAGCAAGAGGGGTCTTCCGGTTTTTCAGCAATCAGCTTTTAATAAATATATGAGTGACCCGGATGCTGTGTGCAGCGATAAAAGGTTTCAAGAGTGTTCTTACTCCGTTGATCTTCCGGGAAAAACATACGCTGTGGGCCTTCATAGTATCTATGATATTCCAGCGGATGAGTTCGGAGCTGCGTTATTACGGAAGGATGTTCACATATGTTATGCTGCTTTTCATATTAGTGAGAATCTGCTTCTTGAGACTACGTCTGCTCCGCTGGATGAGATTGGAGCGACGAAATACAAGTCAGGGGATAGGTTATCCTTCTTCATTCAAAATGAGAGCACATTGAATTATGAACACTCTTATAAAAACGTAATTAAATATGTTTGCAAGACTTTTATTCCAGCTTCAAATAGGTTTGTCTACCATAAGGAATTTATGTGCACCAGAGTTAACACATGGTTTTGTAAGTTCACCA
TGGCATATTTGTAAATATGCGAGTGTCTCCAAATGAGTTTGCGAGTGTCTCCAATTGAGGCTCCTCAAACTCTCGCTATGCAATTGGAGACTGGAGTACAATATATACTAGAACCCTCAATCTCTTGAATTATCACATTCATACACGTGGCGGCCATCCGATATAATATTACCGGATGGCCGCCCGCGCCCCTTTATATCCGTACGCCGCATTTCGATTCCAGAAATGCCCTTCCCACGCTTTATACACGGTATTCTATACCGTTGGATAAAGCTTATTGCACTCTATCATTGAATTTTGAATTATTGTCATTGCTTTTGTGTTTCGATATTTATGGATGGGTCTGACACATTACTGACATTGTACAATTCGACCAATCAAAATTCACGATAGAAGTCTAGTTAAATCGTTTATTAATATGAGATCCTTATAAGTAAACATATTTGATAAAGAAAAAACGATCATCGTTTTTAATGTTTGTCTTGTTATTTTAGGCAAACGATTTAACAATGTATGCGTCTAAATATAAACGTGGTTCGTCTAACTATCAACGACGAGGTTATTCACGTTATCAAGGTTTTCGACGAACGGCAATTGTTACACGACACGATGGTAAGCGTCGACAACATCAATCTAATAAGTCTAATGAAGATCCTAAGATGTTAGTGCAATGTATACGTGAAAATCAGTTTGGTCCTGATTTTGTTATGTCCCATAATACTGCAATATCGACGTTCATTAATTATCCTCAACTTGGTAAGATCGAACCTAATCGATGTAGGTCATATATCAAGTTGAAACGCTTGCGTTTCAAAGGGACGGTTAAGATTGAACGCATGCACACTGATGTTAACATGGATGGATTATCTCCTAAGATTGAAGGCGTATTTAGTATTGTTATTGTGGTTGATCGGAAACCACATTTAAGTCCTAGTGGATGTCTCCATACATTTGACGAATTGTTTGGAGCAAGGATAAATAGCCATGGAAACCTAGCTGT
ATATTCTGTTGGCTTTCATCTGTGCTTGTGCTTCGGTTCAATCACACTCTGAAAGTTTCAGTTCCCCGGAATTTCGGTTTTCTTCAGAAACCTCATTCTTACAGGATGTCTAGCCTAGCTATCTCTACCCTTCCCTGCTCGGTTGCTCAATTGAGCTTTGGTCAGCCTGTTGCCGCGGTTGCCAAGTCATTTTTGATGACTTCCCTTCCGTCCCTTCAGACTTATCCATCTCTGTCTGAGTTGACTTCCTTTTCTTTTTGTTTTGGTGTTTTCCAAAATTTAAAAATGTTTATGTCTTTCCTGCGTTCGGTGCACGTTTTTGCATCTTTTTCTGAGCTTTCCACGTTTGGTTCATGCTATGAATTCATTCGCTTAGGAGGTGGTGCTCATCCTCTCTTCTTTTGTTCCTTCCAATGCGGACCTTTGTCCGTTTCTCTGGGTCTTGTTAACGGTGTTTTCGCTGTTTTAAACCTCTCCTTTCCCTTTTTAAGTAACGCGTCTCTCTTGATGGATGTCGGAAAAGATGTAGTTCAAGTAAAAAGAAAAATTTCCAAGCTTGAGAAGAAGCAGAAGAAGCGTGTTTTTTCGATGGCTCGCGCTGCCGCGCGTTATGTGCCTTCCCCACGCAATCCTAAGGAGAAGCGTGCTGTTCATGTACAGCCTCTCCCTAGTGGTTCTTTTCGATTTTCCCAAGACAAAAACAAAACAGAACTAATCATCTTAAGCAAGGAAGCGGGTTTGGTCGCACGCGTTAAGTGCTCGGCGTGCGTTGTGCGCCGCCGCGGATACGGTGGCGCGGTCAAGAGCGTAGCCCTAATAGCCCTTTCCCCTTTCGGCGTGAAATTCCGTTGTTTCGCGCCGTCTTGCAGCACATCCGCTTGTCTGAAGCTTAGAATAGTGCGTCGTGTTGCAGTCGGTGACTGCCGAGGTGAGAAGGTTATCGCGGCGCGACGTGCGGAGCTGCAGAAGCAGAATTTCAACAGCCGTACACCGAAGAAGG
AACAAATCTCCCACCGGTATAGCCTATGACATTGAGATGAGATATGAGCCGACATACGCACCATGATTGAAACTGTACAGACAACTAACTACTACTTACTTTGGGAACATATGCAGCGCAGTACTGAGTTATTGACAAAGTTGACCGGCATCTCCCAGCCTACGGAATCAAAGTATATAACAGTTCGTCGATCATTTGGGACGAGACTCGCACGATTATTTGATATTCATGGCTCGAAGTATCCAGATCAATTCTTACTCCAGGTCAGACGGCACAGAAGACTCGGAATTTGCATCTATATGGCGTATCCAAAGGTGTCAACCGTTAAGGAAGCGTTACGAAAAGCGGGAAGTACAAAACCAACCGTCAATGTTCTCAAGAGTGGTGGCACAGATAATCAATTTTGGGCATCGATTAGTAGCTATGATGCGACCGTAATTAGTGATTTAACGGGATCAAATGGTTTAGAGTTGTTTGTCTTAACGTTAGATGAGAAGACTAAAGCGTTAAAGCAGTTAGCAATGAGCATGAATCACGCACAACAGTACAAGCAATTAGTTGTTATGCTCCCGAAGATTGATGTTCAGTCGATGATTAACTTTAATCCGTGGTACCAAGGAGTTGATGCACCAATGGTCGTGGGTATTGGAATTGTTAAAAAGGAAATTCCGTTATGGTATCAAGTTCTGGATGCGTATGCAACCGTTACATTATTTACGAAAGAAGGTGCACTCAATCTTCGTGTTGTGAATGACCACGTGTCAACTATCAGCTGTGCAATACCATCCTGTGTTTTAGAATATAATCGAGACGCATTTTACGTTCACGATCACGTTGATCCAAACTTTCCACACGAAACCAACCAGAACAGAAGTCTGTTTTTAACAAAACAACGATTTACTTCAGGTTCCTGTTTTGAATATTGTATCGCAGACAGTCGTCATCAACGACGATTTGTTTTCGGAAACGCTTTTATTATCGATGAGCATTTGAGTAGACT
GTTAAAATGCAATGGTCGCAATCACCGTGCAAGGTGCACAGCTCATCAAGCGAGTGGTCGAACGCTTTTATCCAGGGATAGCATTTGATATAAATGAAGGAGCATGTTATATATATAAGTTTTCTGATCATATACGACGTATAAGGATGAAACATGGGACGAAATATCGGCGGCAGGCGGAAGAGATTATGCGCAGTATAAGTCTGAGAAAGGAGCGATTGTATGGGATACCAGTGTTAGATGAGGTTGAGTGGAAATACGTGTTTGACGGCCAAACGTTCCAAAGTTACGCTTTTGAGGTGTACGTGAACTCAATTTTGCCGTGGAGTGAACTTGATCCGGAGGAGGAGTTCTTACGTAATTATAGAGTTTCAAGGGAGACGACTGAAGTGGAAAAATTTATCGAATTTCGTGCTAAAAACGAGATGCAAATATACGGAGATATACCCATTAAAGTATGGTGTTGTTTCATCAACGAACTGAGTATAGAATTAAATCCAATCCCTTTAGGGATGCAAGTTATGGCTGACTTCGTAAACCGTTTCAATTCGCCATTCCACCAGGGGAATAGAGATTTATCAAATCTTGAAGATTTTCAAGTCGCATATACCACGCCGCTCTTATTTGAGATGTGTTGCATGGAATCAATTTTAGAATTCAATATTAAAATGCGTATGCGTGAAGAAGACATCTCGGCGTTGGAATTCGGTGATATAAAGATTGATCCAGTTGGACTATTGCGTGAGTTCTTTATTCTGTGCTTACCACACCCAAAGAAAATTAACAACGTTTTAAGAGCGCCATATTCTTGGTTTGTGAAGATGTGGGGTGTCGGAGCAGATCCAATCGTTGTCTTACAATCTACGGCGGGTGATGATAGGAATTCAAAGGATGTGTTTTATGACAAGTTTCGAACCGAGCCGAATCGATACAAAGCCCTATTTCGATCGTCGTTTTATAACGAATCAAGACGAATGAATGAGGAGAAGATCTTAGAGGC
AAATTAAAACATAACATACAACATAAACGAAAGCAATCAAATTTTCAAGCATTTTTCTTGAGCTCTTTGATTTTTCCTGCATAAATTAAGCACTTTGATCAACAACATAGTCTCGATTTGAATATTTCAATTGTTTCCAGTTTTCTCTAATAGCACTCCATACTAAAATGGCAACCAGTGTTATTCAGTTTGGTTCATTTGTGTGCAATCTTCCAAAGTCCCAGCCACTATGCACAACTGTGCACTGCCCAAAACAGAGCATGAGCACTAATATAGTGCGCCCAAGTGATCCGTTTGCTGAGCTCGAGAAGCATCTTGAACCATACTTGCAGAAGAGGATGGATGCGACAATACGCCAAACTAAAGGCGGGACGCTTGTGTACAAACACATGAGCGAAGCTAAGCGCGCCAGAAAGCTTAGAAAGAAGCAACGTGAGGAAGAAGAGGTGCGTTTGTTCATGAACGCAGCCCCATACATTGTGAGTAACATCACAATAGGGGGAGGGGAGGTGCCCTCTAAAATGGAGGAAGTGTCCATCAAGCGACCGCTGAATAAAACTCCTTCTCGGAAGATTAAGAAATCGCTCACACCAGTGACCTTTAGGGACGGACACATGAACAAGTTTTTGAGAGAACTTAGGGATTGTGCTACCCGTAACAGTATGACAGTACACTTGATTGGAAAGCGGAAAACTGAGCTTGCTTTTAAAAGGCGTGCTAGTTTAAATGCCGTATACGCTACACTGCACCATATGCGTGGAGTTGATCGCAAGCGTGATATTGTGCTCGAAGAATGGATGAACGATTATGTTCTAAATCTATCAAAAGTTAGCACATGGGGTTCACTATTTCACGCCGAGTCTTTAAAGCGAGGTGATAGTGGGTTGATACTGAATGCTAGAGCACTGAGAGGTAAATTCGGACGATGTAGCAGAGGATTTTTCATAGTTCGCGGAAAATCGGATGGAGTTGTACTAGATGCAAGATCCAAGCTTTCTAT
ATGTATACTCGTTACAGTTACAGCCCTACTTTGGGCAAAACCTATGTGTACGACAACAAATACTTTAAGAATTTAGGTGCTGTTATTAAAAATGCCAAACGCAAGAAGCATTTAGAAGAGCACGAACATGAAGAACGCAACTTAGATTCGCTCGACAAATACTTGGTGGCGGAAGATCCTTTTTTGGGACCCGGCAAAAATCAAAAATTAACTTTGTTTAAAGAAATTCGCAGCGTTAAGCCCGACACAATGAAGCTTGTAGTTAACTGGAGCGGTCGCGAATTTCTTCGCGAAACTTGGACGCGTTTCATGGAAGACAGTTTTCCCATTGTAAACGACCAAGAAATTATGGACGTGTTTCTGTCTGTTAATATGCGACCAACCAAACCGAACCGTTGTTACCGATTCTTAGCGCAACACGCTCTGCGTTGTGATCCCGACTATATTCCTCACGAAGTCATTCGTATTGTAGAACCTTCCTATGTAGGCAGTAACAACGAGTACAGAATTAGTTTAGCCAAAAAATACGGCGGTTGTCCCGTTATGAACTTGCACGCTGAATACACTAATTCCTTTGAAGATTTCATTACCAACGTAATTTGGGAGAACTTTTACAAACCAATTGTTTACGTAGGCACTGATTCTGCCGAAGAAGAGGAAATACTCCTAGAAGTTTCTTTGATATTTAAGATCAAAGAATTTGCACCTGACGCTCCGCTATACACTGGTCCTGCATATTAAACTTGCGATTCAGTTGACATCGTCAATTTGTAACTCATAATTTTATCTAAATTCGATCTCAATTCTTGTAATTTTTGATTGGTCGGTTTGGTTCCTAATGCCGACACCACATTAGCTAACGCTTTATCGTATTGTTTTTTGAATGTCAAATCTTCCACCGCCATAATAAATTGTTGTAAATTTTTATCGGACAATTGAAGTTCGACATCATCGGATTTGTCCAAAGGATTATCATACGTTTTTTGTATCAAGTTATCTT
GCTATTTTTGCCTCTTCCCAGACGTTGTCGCAATGGAGGTGTGCTTGCCCAACGGTCATCAGGTCGTGGACTTGATTAACAACGCTTTTGAAGGTCGTGTATCAATCTACAGCGCGCAAGAGGGATGGGACAAAACAATCTCAGCACAGCCAGATATGATGGTATGTGGTGGCGCCGTCGTTTGCATGCATTGTCTAGGTGTTGTTGGATCTCTACAACGCAAGCTGAAGCATTTGCCTCACCATAGATGTAATCAACAGATCCGTCATCAGGATTACGTCGATGTACAGTTCGCAGACCGTGTTACTGCTCACTGGAAGCGGGGTATGCTGTCCTTCGTTGCGCAGATGCACGAGATGATGAATGACGTGTCGCCAGATGACCTGGATCGTGTGCGTACTGAGGGAGGTTCACTAGTGGAGCTGAACCGGCTTCAGGTTGACCCAAATTCAATGTTTAGATCAATACACTCAAGTTGGACAGATCCTTTGCAGGTGGTGGACGACCTTGACACTAAGCTGGATCAGTACTGGACAGCCTTAAACCTGATGATCGACTCATCCGACTTGATACCCAACTTTATGATGAGAGACCCATCACACGCGTTCAATGGTGTGAAACTGGAGGGAGATGCTCGTCAAACCCAATTCTCCAGGACTTTTGATTCGAGATCGAGTTTGGAATGGGGTGTGATGGTTTATGATTACTCTGAGCTGGAGCATGATCCATCGAAGGGCCGTGCTTACAGAAAGGAATTGGTGACGCCAGCTCGAGATTTCGGTCACTTTGGATTATCCCATTATTCTAGGGCGACTACCCCAATCCTTGGAAAGATGCCGGCCGTATTCTCAGGAATGTTGACTGGGAACTGTAAAATGTATCCATTCATTAAAGGAACGGCTAAGCTGAAGACAGTGCGCAAGCTAGTGGAGGCAGTCAATCATGCTTGGGGTGTCGAGAAGATTAGATATGCTCTTGGGCCAGGTGGCATGACGGGATG
GTTTTTCAACAAAAGCAAACTTTACAATGACTATTAAAATCATTCTTGGAGAACACCAGATCACCCGCACGGAATTGCTCGGCGGGATTGTGATTGTATCTGGATGCGGTGCTGTAGCGTACTGCATATCCAAGTTTTGGGGCTATGGGGCAATTGCGCCCTACCCCCAAAGTGGAGGGAACCGAGTTACACGCGCATTGCAACGGGCTGTCATCGACAAAACGAAAACCCCGATAAAAACGCATTTTTATCCGCTTGACAGCCTGCGTACCGTAACGCCGAGACGTGCCTCAGATAATGGGCACGCAGTTTCAGGAGCCGTCCGTGACGCAGCTCGTAGATTAATCAACGAGTCGATCGAGACGGTTGGGGGGTCCAAATTTGAACTCAACCCGAACCCCAATTCAACGATGGGGCCTAGAAACCATTTCCACTTCGCCGTCGGTGATTTGGCACAGAATTTCCGCGATGACCAACCCGCGGCTGATGCCTTCATCGTCGGTGTTGATGTGGACTACTATATCACAGAACCAGACGTCCTATTAGAACATATGAGACCTCTTGTACTACATACCTTCAATCCTAAGAAGGTTAGTGGCTTTGACGCAGATTCACCTTTTACCATCAATAACAACTTGGTGGAATACAAGGTGAGTGGCGGAGCCGCTTGGGTACACCCGGTCTGGGACTGGTGTGAAGCTGGCGAGTTCATCGCTAGCCGTGTGAGAAGTAGTTGGTTTGAATGGCTATTACAATTACCATTGAGGTGTTTGGGTTTAGAGAGGGTCGGCTACCATAAAATTCATCATTGCCGACCGTGGACCGATTGTCCAGACCGGGCTCTGGTTTACACCATCCCACAGCACACTGTCTGGAGATTCACGTGGATTGACACTGAGATCCACACCCGCAAACTGAAACGCATTACATACCAGGATAACACTAAACCTGGTTGGAACAGACTAGAACATGTGTCCGACAATAACCAATTGTTGGTCAG
ACAATTTTAAGAGAACGTCCAAGTGGCCCCACCCTACCCAGTCCCATCTCTAGCATCCCATCACGGCATCTTTACCACAATTTTATCATTCTACACCAATCGCTGATTCCATCCAACCGACTGTTACAGATAGTGGATCTGGTTGTTGTTCACATACGTCTCGGAATGTCGCCATCGTTGCAATCAGTAGCTTCATACCTTTACTCCTTGTGCTCGCCGAACACTCTTTTTTGCATTTTGGTCCCAGTCTTAGTCAGCGCGATTATGAATTCTATACCTTATGCTACCGCCTCATTGCAGGTTACATCTCCTTCATTGCCGGTTTCTGTTCCGTTAAATTCGCAGGACGTCCGCCCGGAGTCAGGTTCGGATTCTACGATAGGGTCAACGCCACCGAGTACGACCAGCAGCTCTCCCTCAACCCTTCTGGACCAAGCGCACCAGTTTTTAGAGAATACAAAGGATTCTGAGTACGACAATCTTCGTATATCCGACGGAAAGCTCGTTTTGGACATCACAAGCTCAGATGTCAATGATTACACCCATCTTGTTCCACGATTTGACCCTTTCTCTTGTGAGAACTTTGCGCTAAACCGCGCTGATGTCGAGTCTTTATCAGGTGAAGATGTTAAACATTGCGGAATCGTCACGTTGAAGGATGATGCCACTGACACCATATCTGAGGTCACGCTTGCCGCTCTGAGACCCCTCCGTGCCAGGAAATCGGCCAAGTACGTTATATGCCAGATATGCAAGTCAGAAACACGTTCCATCAAGTACCACAGGTGTGATAGATCTAAAAGTGGTGCGGTGACCCGTCTCGCGTGGTTAGGTGACTCAAAACATCGTTCTGACGTTGTTGCATATCTGCTGGCGCTTGGTTATGACTCCGCCGCTACCACATCTGTGCTCGAGTCTTATGTTGCAGCAGCGTCACAGGCGGCGTACATGAAGGTCATTGGTCAATATGATGATTGTACTGGAATAAATTATGCATCAT
CGCACAGTGGATCCTAGGCATACAAGTCTACGCCTTACTCTTGATCATGGGGCAATTCATAACTTTGATGCAATCGATACCAGAAGCATTGAACATGGCTTTCAATGTTGCTCTAGTGATTGTGTCACTGTTATGTGTTACCAAGGGACTGATCAACCTCTGGAAATGCGGGATCATTCAACTCCTAATGTTTCTTGCATTAGCAGGAAGATCCTGTGATGGTGAATACAAGATCGATAGGAGACATGTCCTGTCACATGTAGAGTTTAACCTAACTAGGATGTTTGACAATCTGCCACAATCCTGCTCTATCAACAATACACACCATTACTATAAGGGACCAGAAAACACCACTTGGGGTGTTGAGCTCACACTCACCAATACTTCAGTGATGAATAGATCTGATGAGAATGTCACATCAATCAGAAGTCTTGGGTTTGGGAACATAACCAACTGTGACAAGACAGGTGAGGCAGGCCACACTCTGAAATGGCTCCTGAACGAGCTTCACTTCACAGTGCTCCACGTCACGAGGCATATAGGGGCTCTTTGCAGAACAACAGCAGGTGCTGGCCTGTTGATTCAATACAATCTGACAACCTCTGACAAAGGTGGTGAAGTTGGAAGACATCTAATAGCATCTCTTGCCCAAATCATCGGAGATAATAAAGCAGCATGGGTTGGGAAATGCTACAACAACTGCACCAGCTCTGGCAAGTGCTCTCTAACAAACTGTGAGGGTGGGACACATTACAAGTTTCTTGTGATTCAAAACACCACATGGCCAAATCATTGCTCCTATTCACCAATGTCTACTGTAAGGATGATAATTCAAAAAACAGCATACAGCTCAGTTTCCAGGAAACTCTTGGGATTCTTCACATGGGACATTTCAGACTCATCAGGCCAACATGTGCCTGGAGGATACTGTTTGGAACAGTGGGCAATTGTCTGGGCAGGAATCAAATGTTTTGATAACTCTGTAATGGCCAAATGCAAC
GGGAGAACCAGGTGGGATTGACAGTGGTAAATGTGTTGACCACGAGTAAAAACAGGGCCCGGAAGCGGGGCTATATAGAAGAGCGCAAGAAGAACACATAAGGAGAGTTATTTTGATTGGGCAAATCGCTGGCAAAATTGGCAAAATTTCTTCAATAGTTTTTGTATCAAATAGCGAAAATATTTTTTTTCTCAAAAAGTTTTTTGACTGGTTAGCGTAAACTATTTTAGTTTCTCATTTATGAGTTTTATGCGAGTTGGTAATAAATCTCACAAAACTCTAAGGACAAACTCTGGCAGAAATCCTAAGGAGAAACATTAAGAGTTTCGTGGTCTCTGGTCTCGTATCGACAAACGAGGTCTTCGGTTGTATATGTTCTCTGGCAATCACTAAGGGCCGCCCGGTGTCATCTGCCGCATCACGAAGTACCCCCGAACCCTCAGGTGGTATGTAAACAGAGTATACAAGCTCAAGGACAATTCGTCGATACGAAATACTAAGGACATAATTGTTATCTATTTCTTTTAAGTCCGTATTTCGCTTGTTCATAATTTATTGGTATAATTTCAGTATTCGCATACTCTTCGGCAAACTTTCTCAAATCATCTAATGAATATTTTTTAGTATTTCTAAATGACATATATAATTTGTTTGGTCCTCCTCTTACTTCATAACCTCTCAATCCTTTTTTGGTGTGTATAGGAAAAATGGTAGGGCGAAAACGATCTTGGTAAGTGTGATTATTCAACAACATATTACTATCTTTATCCCCTTCGTCATTATAATACATATTTATCAGTTTCATCTCTACATCCTTTGCTTCTTGTCTGGTTTTATATTCTCCTAAATTCAACAAATCAAATTCCTCAATCGGATCTCCTTCTCTTAGAAGAATACCCCAAATCAACGCGGTTATATTAGAACCTAATTTATTACCTAATCTCGCGTGGTTAACATCTACGGTATGTCTCTGTAGTATTGTCATTTGTGTGCTACCTAT
AAGCTTCATCATTTCCCGCAGGTAGGCAGATATGCAAAACAATGTCGTGTTATGCGCATTGCAGACAAGCCCACTTTAGAGGATTTAGAGGCCATTGGTCGCGGCAATCTTTCTTATGATGAATCAAAAAACGGCCTTATTGTTTTAGATGAGTGTGGCACGTGGTTTAATTCCCGCAACTGGAGTGATAAAAGTCGCCAGCCTGTTATAGACTGGTTTTTACATGCCCGTAAATTAGGCTGGGATGTAATTTTTATTATTCAGGATATTTCCCTGATGGATAAGCAGGCACGCGAGGCTTTAGCCGAACATGTTGTTTATTGCCGTCGATTAGATAAATTAAATATACCTATCATTGGTGGTTTAATTTCGGTTCTTTCAGGTGGTAGATTGCCATTACCGAAAGTTCACTTTGGTATTGTTAAATATGGTGATAATCCTCAGTCATTAACTGTAGATAAATGGATTTATACTGGTACAGATTTATATGCTGCTTACGATACTAAGCAGATATTTACCAGTGACCGTGAATTAAGCCCGCCATTCTGCCCCGTTTCGCCTTATTACACTCATGGCATATTTGCCGTTAAAAGGGATGCTAAATATTATATGCGTATGACAAAAATCTATTTTAAGAAGATGAATCGTGTTTGGTTAATGGCTTCCTTTCTTGCTCTTGGTGCTGGCGTAGGGTTTTTTTATAAATCTCGCCAGATAAATGAGCAACTATCAAATATGCCTGTAGCGTCTGCTCAGGCTAATACCACTAAAACAGATCACACCATTGATGAATTGCCACGATTATCGATCAACTCATTTGCACAAATGGGTTATGATGTAAATGTAAGTTTTAAAGATGCAAAGGGAAAAATCTATTACTCATTTGATTTAATGAAATCTGGTTATGCCTTAGATATTAAAGATTCCTGTCATATTACATTGCGTAAACGAAACTACATTCAGCAAGTTACTTGTGAAGGCTAATTATGAAAACTTTTTT
GATAAAACTCTCGAAGCAAACACATTCCCCCACGCGACCACCGTAAAACCAATGGACAAGTTCGCTGAGATCAGAAAGAGACTTAAACAGAAACACAATGAATGGCTTCAACAGACAGCAGCAGAGAGAATTGAGCAAGACGCAGGAATTAAGATGACGGCTCGTACAATTCAAGGACTGAGAATCACCAGGAACTCAAAGAACGACGAGTCAAGCCTCCACGTTGATTCCGCAACAGACTTGGAAATGGATGTTACTGGCGCGAGCAAATTTGAGTCGAAGAAAGAGACGTTTGACTATAGACCTAACACCAGCTCGAGTCGGATCGTTCTTACCCCAAAGTCAAATGATTGTAAAACGGAGAAGAAGTTGGTCAGCGGAGACGATGTCACGGAAATCAGTCGTCCAACATCAAGTAGCGCTGTCGAGATATCTGAGCTGCCAGAGGTATGTGTTAAAGTTGTGTTTTCTCAGCCATGTGATGTCAGTCGGTACCCATCGGACGCAACAAAAGTGAGAATAACAAAATGTGATCATGCCAATTGGAGAGGATGGCGATCGTTTTTGCACGCTTTAGGCATATGTAACCGCGAGATACAAGACAGTTTCTTAGAACAGGCGGCATCGGGTTGTTCTGCACATGTTAAGGATGTGGTTACTGCGTTTGATAGAGGTGAGAATTTGGAGCTACTGTGTGCAATGGCCGGCGTTAATGTATGCTTAGTCAATGTAAGTGATGAAGAGATTGAGCTAATCAAAATATCGCCCGAACCACTGACTTGTGTTGTACGTATCGATTTTGTTGGCTCTGAGATTAAATGTCTTCCTTGTCATGCAACCGACGCTGCCCTTGCATCTTTGTTTAAAACAGCTCTGCGCGTATATGACTATGGGCGTCGGATACCTTGGATGCACCTCTCAGAAACGGTAACATTTCTTTCTCTGGATAAGACGAGGACAAGAGTCAACGTGAGTAATCTGTGTTTTGATGATGGATGGC
AAAATATAAAAACTCAACACAACATACAAAATTTTATGCAATCAAATCAATCTCAAGCTATCAAAATTTTTCGAATCTCACTTGAAAGATCAAAAATCAACAAAGAAAATTCCTTAATTTCTTTACTAAATTTACTGCAAGTCAAGATGTCAACCATTGTATTTGGCTCATTCACTTGCCACCTCGATGCAGCTATCCACCAGGATAATGCAGACAGATTGGCAAAGGCCTGGACCCGTCCAGAGAACCGCCAAGTCAGTAACGCGCATCTACTGTGCCGAAGAGCGGCAGAAAGTCTCATAAACACATATGAGAGTGCAACAGCTAGTGCTTGGAAAGGGCTGGAAGAGAAGTTGCAGCCTATGTTTGCTAAGCGTGAGTTTAGCAAAACAGTCACAAAGAGAAAAGGGCTTCGGTGCTTCAAAGAAAGCTCTGAGAAGTTTATTGAGAAGAAGCTCAGGAAACAGTATCAAGAGGAGCGTGAGAGACTCCAATTCCTCAACGGTCCGGATGCAATAGTCAACCAAATCAGTGTTGACAAATGTGAAGCTTCAGTACGGGTACCATCCCCTCATATTATTGAGAAACCTAGCTTTGTAACACCATCAATGAAAAAGAAGGTGGTGTTTAAGAAGGTTAGGATGTCCGAGGCATCACTACAACTTTTTATGAGGAGGGTTGCTGCAAACGCCAAGGCAAATGGACAAAAAGTTGAGATCATAGGGCGTAAGCGTGTAGTCGGTAACTACACAACGAAAAGTCGCCTGACATACTTTCGCACACATGTTCGGCACTTGGATGGTTCAAAACCACGCTATGATCTTGTGTTGGACGAGGCAACCAAGAAGATTCTGCAACTGTTTGCAAACACAAGCGGTTTCCACCATGTCCATAAGAAAGGGGAGGTAACACCAGGAATGAGCGGATTTGTGGTAAATCCCATGAATCTATCGGACCCAATGCAAGTGTATGACACGGATCTTTTTATAGTTCGTGGAAA
AGCAAAAACAGGCAGTCAAAATGGCTACAGACCAGATGGACATCTCGGGCCCTCCTCCAAAGAAACAGCATGTGGACACAGAGAGTCAGATCCCAAAGATGTACGAGATGATCAGGGACCAGATGCGCACTTTGGCATCGACACACAAAATCCCCCTGAACATTGACCACAACTGCGAGGTTATCGGGTCCATCATAATGGCTGCCTGTACAAACAACAGAGACCTGAGACCAGTGGATAAGTACTGGTTTCTAATGGGCCCTGCAGGGGCGGAAGTTATGACCGAAGTGGAGATTGACATTCAACCACAACTTCAATGGGCAAAAGGAGCTGTCCATGACCCGAAATACAAGGGGCAATGGTATCCATTCCTTGCACTTCTACAGATCTCCAACAAGACCAAAGATACCATCTTGTGGCAGAAATACCCCGTCACCCAGGAGCTAGAGATTAGCAACTCCCTTGAGATCTACGCCAACGGTCACGGCATCAAAGACCGGCTTAAGAACAGCAGGCCCAGGTCTGTCGGGCCTCTCGTCCACCTTCTCCACTTGAAGAGGCTCCAAGAAAATCCACCAAAGAACCCCAAAACAAAGAAGCCCTTAGAATCCCCTGCTGTCAATGGGATACGGAAGAGCATCGTCGGGCACCTCAAGCGCCAATGCATCGGTGAGACCCAAAAGGCAATGATCAACCAGTTTGAGATGGGGAGGTGGGAGTCTCTATCCACATTTGCTGCCTCTCTGCTGGCAATAAAGCCTCGGATCGAGAACCACTTCGTGCTGACGTACCCACTGATAGCCAACTGCGAGGATTTTGCCGGGGCAACGCTGTCTGACGAGTGGGTGTTTAAGGCGATGGAGAAGATCTCGAACAAGAAAACACTACGAGTTTGCGGGCCAGATGAGAAGTGGATCAGCTTCATGAACCAGATCTACATCCACAGTGTATTCCAGACCACAGGCGAAGATCTGGGAGTTTTAGAGTGGGTGTTCGGAGG
TATGCAGAAAAAATTTTTTTCGGTTTATAAAGTGAAAGGGGGTATATTATAGTTTGGCTAGAAAGATGATTTCAGTTAATCAAATTATTGCAAATGGAAATAAGAGCCATTTACCTAATGAAGAAATTGAAAAAAGAAAGGAACAGGAAGAAAAATTAAAAAAATTACCTAGAGATAAAATAAGACCACCAACATGGCTATCAAAAGAGGGCAAAAGCATATTTAAGAAAATTGTCAAGGAGTTAGAAGTTGTAGATATACTCGCAAATATAGATAATTATAATTTAGCTGTTCTAGCTAATGCTATAGAGCAGTATATAGAATGTACAAGAAAATTAAATTGTGATGAACTTACAATTACTCATATTAATAAAAGAGGTTTTGAAACTACTCAAAAGAATCCTTTAATATCTATTCAAATTCAATATGCAGATGTTATTAAAAAATTAGGAAGTGAGTTTGGACTAAGTCCAGCAGCTAGATTAAAAATTATTCAAGAAGCAAGTGATATTTCTGATGATGAAAAAGAATTAAATAAGGATTTTGAAGATGTTTAATACAGTTCTTGAGGAACTTATAGATTATTCAAATTCAATATTAGATGGAAAGATTAATGCTTGTAAAAGGCATAAACAAGCTTGCAAAAGGTTCTTGAATGATTTAGAAAGAATGGAAAGTGATGATTTTGAGTATTATTGGGATGAAGAAGAAGCTCAAAGAATAGTTAAATGGTATGGACATTGTAGACATTCAAAGGGTGTATTAGAAGGAAAACCAATAATATTAAACTCATGGGCTAAATTTGTTGTTTGTAATATAGAAGCTTGGAAGCATAAAGATACAAATTACAGAAGATTTAGGTTTGCTTTTATACAAGTAGCAAGAAAAAATCAAAAATCACAGTTAGAAGCTGGTATGGCTGGTTATGAAATAGGAGCAAAAGGATATAATGCAGCAGAAGTTTATACTTTAGGCGTTGAAAGAGATCAGGCTAAAATAG
ACCAAACAAAGTTGGGTAAGGATAGATCAATCAATGATCATATTCTAGTACACTTAGGATTCAAGATCCTATTATCAGGGACAAGAGCAGGATTAGGGATATCCGAGATGGCCACACTTTTGAGGAGCTTAGCATTGTTCAAAAGAAACAAGGACAAACCACCCATTACATCAGGATCCGGTGGAGCCATCAGAGGAATCAAACACATTATTATAGTACCAATTCCTGGAGATTCCTCAATTACCACTCGATCCAGACTACTGGACCGGTTGGTCAGGTTAATTGGAAACCCGGATGTGAGCGGGCCCAAACTAACAGGGGCACTAATAGGTATATTATCCTTATTTGTGGAGTCTCCAGGTCAATTGATTCAGAGGATCACCGATGACCCTGACGTTAGCATCAGGCTGTTAGAGGTTGTTCAGAGTGACCAGTCACAATCTGGCCTTACCTTCGCATCAAGAGGTACCAACATGGAGGATGAGGCGGACCAATACTTTTCACATGATGATCCAAGCAGTAGTGATCAATCCAGGTCCGGATGGTTCGAGAACAAGGAAATCTCAGATATTGAAGTGCAAGACCCTGAGGGATTCAACATGATTCTGGGTACCATTCTAGCCCAGATCTGGGTCTTGCTCGCAAAGGCGGTTACGGCCCCAGACACGGCAGCTGATTCGGAGCTAAGAAGGTGGATAAAGTACACCCAACAAAGAAGGGTAGTTGGTGAATTTAGATTGGAGAGAAAATGGTTGGATGTGGTGAGGAACAGGATTGCCGAGGACCTCTCTTTACGCCGATTCATGGTGGCTCTAATCCTGGATATCAAGAGGACACCCGGGAACAAACCTAGGATTGCTGAAATGATATGTGACATTGATACATATATCGTAGAGGCAGGATTAGCCAGTTTTATCCTGACTATTAAGTTTGGGATAGAAACTATGTATCCTGCTCTTGGACTGCATGAATTTGCTGGTGAGTTATCCACACTTGAGTC
CGGGTCTGCTTTTCCTTCACGGACCCAATTCTCCGTGAAAGAAATACGACATTCATACTGCACCTCCTGGTTGGTTTAATTAGGGTTAATGTTATACCTTTTCAGGAACTTCGATCGCTTTAACTCCCTCTGATGAAGCACGGTTTCCACCGCGGCAAAAATCACCAGCAGCAGAAACCACGCTCCTATCAGAAGCAGCGCCGTTTCAAAATAAACCCACTTCATCACAAGCCCCGCCAGTACGAAGGCGGGCAAAAAACCTGTTATAACGTAAACAGCGCTCATGGTTCACCCCTGAGTCTGGAGTGCAAAGGCACCTGTAATATCCACCCAACCCTCATGACGAAATACCGTCTTCTTGACCACGGTTCCGTCGGGCTGCTGCTCCTCCACCGACACCCTCTTCGTAAAGGAAAACAGAGGAATGATACAGAAAGCCATCAGAGCATTGACCAGAAACGGCATGAAGTAGGGCGCGCCTCCAATCATGGCGGCACCCAGCAAAATATCCTCCGTCTCCCCACTCTTCTTGAAAAACCCGGCGGCAAGAGCGGCAATCTCCCACGCGCGAGACATCATCTGATCGAAATCAGGAATTTCCTCGAACGTAAGAAGCTCCTTCACCCGATTCCACTGATCATCAGGAAGGTTTACAACCCCCGCCTCCATCTGTTCGGGAGTCGGATTGTGCTGGGTGAGATTCAGAATCGTCATGGCTTGTACCTCCGTTTGTTTGTTAAGTGATCCACAGCCAGTATACGCATAAAGCGGAAAAAAGTCAATCGGTATTTTCTTTCTTCATCTTAATTTCATTTTTTTCCTTGAGGGAAATATCCGCCGCATACATTTTTTCGGCTTCCTTCAGCACCTCAGAGACTCTGCTGAAGATCTCCCTGAGCTGAACCATTGACCACTCCGGATCGTCAAGCACCAGTGGAAGCGCGTAGCCGTCTTCATACGTTTCATAGTTATCCTCAAACAGATCTTCCAGCAGACGATC
AAATAAAACCCCTCCACAATAGAACCAGACCCATGGACTCAACGCGTCAAGTATCCCTTACACTGCAACAGATTACAAAACGACTACACTTACTTATTTCCACGCAACATAATCTGACCTCCTCAAAGCAAGATACACTAACAGTACAGACCAATAGTATTGCATTTAAAGCATGGTATGATACACTACAACGAAGGACAGACATATTATTCAACAAGACGGAACTAACACTTGAGGATATTACTGGATTTGACACATCAAGTCAGGTTGGCATCTATCACACGAGCTTGATTTTATTACTACTGCAAGAAATTAAATTTAGAGTTACATTATCATCGTCAGCTGAAAGTGATCTGGAACGGATTGTATCACCACCACATTATGAATTTGGAACATCATCATTTAGAGTTAATGAATTGGATCAGCATATTGAAGCAGCATCCGTGAGATATGTCTTAAATTACGATGCTTATAAGATTGTTCGAGATGCTGAGGCAATTCAACTCGTTTCAAAGAAGGTTCGTAAGGTTGTTAGTGATGAGTTGCTTGAGGATAAGATTGTTCAGTATTCTTCAGGAGATGTCAACCTATATCGTGAGGCGGACGTTATGCATGGTTTAGTCATTAAGTATGTTTCCCAGCCACGTCTATTACCAATTCCAAAGTTAATTCAAATGATCATTGAAACTTCCAATTTTCCAGAACGCGGCTTTGAACTTCACGAGAATCCGGTATTATACATAATTTCACGTTTGTTGAGCAAATATATTGACTTTCCATTCACGGAAAAGTCGGGTGAGATGGTTTATCATCATTCGGTTAGTATGACAACGCCACATTTAATTTACTCGCTTTCTCAGCTTTGGATTCAGTATATATTAAACAATGTTACGAGAAGTGAATTATACATGATGGTCGAATGTCATGTTATGTTGAGCGTTAAATCCTTTGATGAGTTTGTTCTCGAGTTTAAAGATTTACGAATTAATTCAAGTAAAAT
GGTCGGTTATGCGGCCGAGCCATCCTGTACGGGTTTCCAAGCCGATCAGAAGCACGGGCCGACGCTAGAGCGCCTCGCCCAGGCGCTGTGAGCCACCAGGAGCCACGAACTCGCGACCCACGGGGAGTTATACCCCCGGAATCGGCTACGGGCCATACAGGCCCGGTATCTGTCAAGGTGATCTACGCCACTCCGTGGGGTGGCTGTCAAACGCAGACTCCTTCCCTATTAATGAGGGGCTGAAGGCCCCTCCTAAGAGCCGCTTCAGGCGGCTCGCTAAGAGCGCCTTTCGGGCGCTCCTGAGTAATAACCGGCCCAACAAGGGCCGGGGAATTGATCCGGCAACCGCCGGATCTAGCGCCGCGCCTGAAGCGCGGCTTATTGAAGGGGTGACGCAACCGTGTACGGCACTCGTTCGAGTGCGTACTGGAGCACTCAACCGGGGAAGTTCGACGTTCTCAACCTTCGGATGACGTTCCCAAGCTCATCCGCGTACGAGATCCCCGATCTGCGGCCGACAACCTACGTTCCGGCCAACCTCGCGGCCTGGAACATGCCGCGACATCGCGAATACGCCGCCGTTTCGGGCGGCGCACTGCACTTCTTCCTTGACGACTACCGATTCGAGACCGTCTGGTCGAGCCCGGAGCGCCTTCTCCCCCGCGTGCAAGCGGTTGGAGCTGCTCTGACGCCCGATTTCAGCCTCTGGCGGGACATGCCACGGGCCGCAGCGGTCTGGAACGTCTACCGCAGCCGCTGGTGCGGCGCGTACTGGCAGTCGCAAGGGATCGAGGTGCTCCCAACCGCGTGCTGGGCGACCCCAGACACGTTCGACTTCTGCTTCGACGGGATCCCGGAGGGGGCCACGGTCGCGATCAGCTCGATGGGCATCCGCTCCTCGAAGGTCGACCAGGCGCTTTTCCGCGCTGGCCTCCAGGAACTCCTCGATCGCAAGCAACCGCGACTGCTGCTGGCCTACGGCCGGCTGCGGTACTGCGAC
GTCACCTTCAAATTTGTTTGCTGTTTGGTCTAGATGTTTGGTCGGTTGCCTGTTACCGTGTGACGGAATACTAAGTTTTCAGGCTGCTTTATATACGCCTTGAGGCATAAAGCCTACGCTTTTCTAAAGGCAAGATAATAAGGTGATCTCATTATTCATAGTATTTTGCTTCGTAACGTATTAAGTTATGCTAATTCCCTAATCGATATGCAAATGTCTTATCTGACGGAGATATTGTTGACAGTCTCATTACAACAGTGTCCTAATAAATCTTTCATTACATTGAATAGTCGGCAACTCTGAAGCTTGGATTAAAAAAAACTTTGTGTCATTTGATTTGGTTAACTGTGACAAATTTAATGTTATAGATATAATAAGTGAAAGTATATTTTATCATGATAAAATCTAAGTTTCTTTACCTGCTGCTGACGCACTTACGTCATCCGTTCCATTGTATTAAGTACCCAGTGATTGAAAAATACGCACGAGGTACTTGTCTAGACTGTGTTTGCTCAATCTGTCACACCCGATTATAGATCGATAGGCATCCAAATATTTTAGGTAGTCTAGGTACTGTAGTGAATACTAAATGCTCTTAAATTAATTGAACTGTTTTTCATAAAGATATTAATCGCCTATTTACTAAACAAAATTCGGTACTTTTCAGGTTGGAACTTTTTTAGGATTAACTATACTGATAGTGAAAAAAAAATAGTATAAAAAAAGTCTAGTTTGAGAAGCCGGTCAAGACGCTCTAGTAACAAAAAACTGGCTAGCAAAGGTGTGTAGAAGGTCCTTCTCCCAAGTTAACAAGGTCTAAAAGAACTAAATTTATCAGTCAGAGAAATAAAATTTGTATTATGCAACAAACGTTTAAGTAAACTGATCACAATAAAATAACATTTGTTTTATTTTTTCAGAACATGTACATTAGAAGTATTCGAGAATATAGACCTTAGAACTGCTTATACATACTTTTAGTTATTTTGATACACAATTA
TTAAAAACCACGAGCTAGATATGCTAAACATCGGAACCCTTGATCACTTTTTCGCAAATGTCTAATACGGATTTACAGTTTTGTACCACAGTTCTTAACAATCAGATTCTTCTTCCTTTAATTGCATTGACACTTGTATTGTTGCTAATACTTGTTAAAACGTACGATTTTATACTGCGAGCTAGACCATCCAACGTAAGACAGAAGAGAGGGAAAGTATTGCCACGTAGATATTCAAATAACCAGGACGATTTTCAGCTAGATTATTCAGTTATTTCATACTAATGGATTATTGTAACAGTGATATTATTAGAAAGACGACTCTTAATATATGCGAGCCTATGCTAGTAAATTTTTGGAGTTACTTGACTTGTACCATTGGAATCGCAATTGGTGAAGCTTTTTTAAGTATTTGTATATTTATTACGATTATCAAGATAATTAATAAAGGTATTATTTCTTATTATTCAAAAATTTCTCATAACGATATCGAAGCTGTTTTGGTTCATGATATTAAGGATGGGGTGCAATTGCAGCTGTGAGACTTTCTTTGATTCAGGTGATCCTTTACATATTGTATCAGCAGCAACCGTTTTTGGTATTGCTGGATATTTATTATATCGTATAGGCTATTCGAGAGGTGTACATTCTATAACACATATTCCTATGGTTAAGAGAACACAGTTATCATGAAGTATCATACCAATATTAAATTGAACGTCGAATCCATCGCATCTTTCGAACAGCTCATCTTCAATTTATTGAGTGATCATAAGAATTTATTTGAGTATATATTTGTTGAAGATTTAGTAGAAGAAGTTTCTCATTCAGGAGTATGTTCTAATGGATTATTGATGACTCAAACTTTAACTATACCAAACGAGTTAGCTAAGCCTAAGAAATTCAACTATAATGATTATCCCCTTAATGATAATAAAACCTACTTTACATCAGACCATGGCTATGACTATTTAACAACAAGGGAAGTAGGCTCTATGAT
GCGAATTCAAACGAGATGCCTAAGAGTTTGGATTCGCTAGCTGTCCGGATGGTAGTGTTACCTGTGGTCCACCACGGTAAAGCATTAAGGGCTAGCCTTAACCTCACTGGAATTGAATGAAAGTGGGAGATCAGTGGCCTCCAACGGTTGGACTGACTGGACGGGGGGTAATCGAGTGGGAGTCCCCCACATCCTACATTTATGTAGTTCCTCACGATCCACAGCAATCGTCTGGTTGTATCCAGGTTACTGCCGCGAGCGTAAGGGAGTGTTTTGGCAGACACAATCCAATATGCTGACTACGGTCGGTGTGGAGGATCCGAAACGTAAGCAAGTTTCTTGTTACTATTGATCAACAGCTACATCCTACAACGACAGCTATCATACCAGCCATCTTTAACCCAAGAATTCCACGTGAACATACCTTGAGTATACAATTCTTGAGCAAAATGGCTGATATACCAAACTCTGATAAGATTGCTTGCGGTCGCAAGCCTATGTTTTGCGAGATTATAAAACTTGCAAACAGGAAGAGGTTGATCTTTAATACAACCGACGAGCGTGTGTATGATGCGCGATTGAACTATTGTTCAACCGCAGATTCTACAGTGCAAGCAGATTGCCACATCTACTGGCGACTCAAACTGCGACGCACTGATGCAGTTTTTGAGGAATACACCGGTCAAGGGTATTCACTTGACACTGCTGCTTACCCACAACAGTACACTGATATTATCAGAGGGTATTACAGTAAGCACGTATCAAGCTCTCTCGCTGCAAACACTCAACATTGTGTGAACGTTGTGGCTATGCTACGCCATGCTGGTGCATGTATCGCACATTATTGCATGACTGGGAAAATTGATTGTGACATTGTGAGTAAGAAAAAACATAAAAATAAAGAGGTGGTGACCTTGAGCAATGCTGACAGTGTGAGTTTTGTGGCTCACTCGGCCTTATATCTGCCTTCTCCTTTACGTGCCAGCGATCCTGAAATCTT
AAAAATAACACAACACAATACAACACAACAAAACTCAATCCAACACAATTTGCAATCTACCTGCTATTAGAAAATTTCAGTCAACTACGATCACTTCTGAGTTTTCACAATTCTGAAATGGCAACTGTAATGGCATCTGCGAAACCGGCTGGTAAGCGAAAGCTTACGTGGAAGGAGTGCTGCAACAAGTGGGGGAGAGCTGCAATGGAACAGCAGCAACAGCAGCAGTCTAAGAAGACTGTACACTTGGGACGCGACCATCTGGCCGCATATCTCCTTGCGTTTGTGCCAGAAACTGAATGGCACAAATATTATTATGGCAGTCGTGGAGGACCATCCCCTGCTCTGCTCATTCTGAAGGGCGCCATTGAACATGGCGAAGTTTACAAGTGGGAGTCTGAGCTCACTTTTTGTGCTGAATGTGATGATGTCCTGGATGGACATAATTGTGATAGCTGTGGACACCGCCACATTAAACGCGATGATAACATCGCAGATAACATGAACGCCATTGCTAGGGCGTTGGGAGGATACGATGCATACTATGCATCTAACTGGGCAGTATATGAAACTGCCAAGTATGAGCTTGACCAAGTCGCACCTACAGCTGGTATGCTTTACAAGCAGGCCAAGGAGGCTGAGAAATTGTTGGGGAAACGCCCAACAAGACGGGAGATTCAGGAGGTTGAGGACCTCTGGGCTGAGTATGAGGAAGCTGCTGCAAGGGAGGCAGCTGAGGCGTCTGAGGCCTCAAATGGACATGCCACATCTGAGGTGGCAAATAAGAATGCGTACCTTAGTGATGGAGAGGATGATGAGGCATTCCCACCTCTTGTGGTGACTGTCGAGAAGGTTGTGCCTGCCACAACCATTATTGAATCGACTCCAGAAGTGGGTAAGACTATTGAGGTTCAGACACCTCTTGAGCCTGTGCCGGAAGTATTAGCAGCAACCACATTTGTGGAGGCAACTATTGATGGAAAAGATGCACCAACTGGTA
ATGACACCTGAAATGTTCAGCCTTCTGAGTTCTGGTGTATACACATTCAAAGAAAGGGCAGTGATTCGTGAGCTGTCATGTAATGCAGTAGATGCTCAGAAAGAAGCTGGAAAAGAGAACATCCCATTCCATGTGCATTTACCTACTCGATTTGAGCCTTACTTTGAAGTCCGTGACTTTGGAACTGGTTTAACCCATGACAAAGTAATGAGTTTGTACCTGAACTACGGGGCTTCTACGAAGAACGACTCTAATGACTACATTGGTGCAATGGGTATCGGCTCAAAGTCACCGTTTGCAATTGCTCAGTCATTCACAGTATCTAGCTATGTTGATGGTGTTGTTAATAAGTACTCTGTTTACCTTGAGAATGGTATCCCTCAAGTGACTAAGCTTACTACCAACCCAACAAATGAACCTAATGGCTTAGCTGTACGTGTGGCAGTTGCTGACCATCGTATTTCAAAGTTCTTTGAAGAGGCTGGTAACGTATACTCATACTTTGCTGTAAAACCAGAAAGTAATATTGTATATGATGATGTATTAGCAGACATGAATGTCATTGCCCGTGAAAAAGGTGTTTATGATGCTATGATTCATAAGCAAAGCTGGCGTTCTAGTGGCAACAGGACAGATTTTAATGTGGTAATGGGTAATATTGCCTACCCAGTTAATATGGAAGCATTACTTGGCGATGATTTCTTCAAAGTCTTGCCAGAATTTTTCCGTAGGAGCGTAGACCTTGTAAACATCTACATGCCTATTGGCTCAGTTGCTATTGCAGCTTCTCGTGAAGCATTGCAGATGAATGATACGACAAAAAATGTTATCATTGAGGCTACCAAAAAGATAACTGAAGCAATTACAAAGGATGTTATCAAGAGAGTTAATAGTCAACCTACACTCATGGATGCTGCACAGGCTTATGCTGAGTTACGTTTGAACTCACGAGAGATGTTGAATGCTGTGTGTCCAAAACTAGAGTGGGGAGGTGTTAAAC
CGCAGCGTGGACTTGTGATACAATTACGAATAGAAAAAAAAAAAAGTTTGAATTATTTGAATCGAATTTATTTGTCTTGCATTTGTTTATCTTGCATTTGTTTGTCTTGAATTTGACCAACGGGGCTGTTGTTCAGCGTGCACTCGTTCAGCGTAACGTTGAAGTAGTTGATGGCCTGCATGGGACTATAATCCCCGTTCGAGCGGGGCTGCACAACAATTTGGTTAATCGCTTCGACGGTACTTTTAACCACATCGACCACCGCCTCGTGGAACCGGTCTTGCTCGGTGAAGCACCGCTCCATCAACTCGAGCTCGCTTCCAATGTCGAGAGTGTCACGGCCGTTCTCAACGTCCGACCGGTACCGATTCAGCAACTCCTCGCGGTTCAATGCGCACAGCTCGACCTGGTGGGTGTTCAGAAACTTGACACCATAGAAGAAATACGGGTTTCGTTTTTTACACTCGATCCACACCGAAACCCCGTTGGCGCACGGCAAACGGGCCAATTTTTCCGACTTCCCAAGCCAGTCGAAGCGCTGAGCGTTGGCCTCAGCACGGGTCTGTCTACGGGTTCGCACGCTCTCACCCTTCATGCGCTTCGAGCGCACCTCAATACGGTCGGCGGTCTCGTTCTGGTGACGACAAACGCGCACCATTGCGGTTCCATCCTCGGTTGTGCGGCCGTAAATTGTAATGCACGACTTCTTGTGCTGGTCGAGCTCCGGTATCAGGCGACCCTGAATCTCGCCGAGCACCTTGTTCAGGTCGCGCTGCACATCTTCGGCCAACATGCCGTTACGACCGGCCCCAACTATCAGCTGGAACTTCATCAACTCGTACTGACTCTTCAACTTCTCGCACTTCTCCACGGCCAAATCACGCTGTGTTATGGCCAAATCGCGCTGTAATTCACAGTTGTTCAACTTTTGCTCCGCAAAATCGGCCTTTAGTTGGGCTAGAGCCAAGTCGTCCTCCCGTTTCACATCGCGCACGTCGTA
TAATATTACCGGATGGCCGCTTTGGTGGACGCGTGGACATTGGCGCATGGGTGGGTCCTACGGAAATCGCTAGTGCGTTCCAGTAGTTGGAAAAGGAGAGCATGTGGTCCTGTTGACATTTTTATTATAATGAAAGTGCGCGAGTGTTGTACTGACACGTGGCATGAGGGATGTTTACTATCATTGTCGTGGTGGGTCCGTTAAATAGATGGTAATGGGTTTAAGGACTGGTATATTTGGGAGCCACGTGTATGCATGATAGTGTCTCTGATGTGTATAAATATCCGAGCATGTTAAGGGGTTCTACCACACCATGTATACTACGCCTAGGCGTGGGTATAGATCAGCGTATAGGCCTCGTGCCATACGTCGAAATTATGCGAAAACTCCGTATAAACCGGTAACGAAACCGTCCGTTAACAGAAGGATAACATTTGATTCGGCGAAACAGGTGTATGTGAGGAGGTCGATAGAGGATGTGCACAGTGGTGCGAATATGCAGTTGGCTAATCAGGGTCAGCAAACGTCGTATGTGAACTTTCCATCTCTCGGAGTTGATGGTAATGGGGGTAGGTGTTTCGATCACATTAAGCTGTTAAACCTACGGGTGTCGGGGACCGTTAGCGTCACGCAAATGGGAGGAGACGATCCTATGGGAGAGCAGTCTCTATTGAGGGGTATTTTTGTAATGGCCGTTATTGTGGACAAAAGACCATTTGTCCCCGAAGGTGTCAACACGTTGCCTACGTTTAAGGAATTATTTGGAGAGTATGATACCGTCTACGGCAATCCTAGGTTAAAGGATAATATTCGACATCGTTATCGTCTGCTTGGGACCGTTAAACAGTATATAACTACGGAGGAAGCTCATGTACAAAAGCCGGTGAATTTAAGACGAAAGTTAAGTAACTCCCGGTATCCCGTGTGGTCTTCGTTCAAGGATTTGGATGCTAGTAGTACTGGCGGTAATTATAAGAATGTGAACAAGAATGCTATTCTT
GAATTCAAACCCAATCTTCAGGGATTGCTGGTTTGGATTCAGAGCTCACTATAAATAGTGGATAAAGCTCCTCAGGTCGAGTGAATCGGCCCACTGGTAGGGTAATACTGACGACCCAGTGTTCAATAGTTGCTTAAGTTTCGTGCTGGAGCTACCCGGCTGTAAAACCCGATAGTTAATCACTCGCGTCACCTCAATGGTTTGTCGGTCTGTAAGGCCTGCGATTCTTATTCTAACACCTGTTGATGCCGGAAAAAATAGGGTAATGGGTTGGCACCCCGCTCCGTACGTTTTCCAGTCTCTGGTCTACTATTGAATCTCAATCTATATCCACTGCAAAATGACTTCACCGATTCCACAAATGAATACATCTGTATTCAATCTAACTCGAGGTCGACGTGTTGTATCAGGAGATACATCTGAAAGAGTTTACACGGCGGTCCTCAACTATTGCTCGACAGTTCGTCAGTCTTACCAGGCTACGACGAATGTTCATTGGCGTCTAAAACAGAGAGGAAAAAAGGCGTCACATGTAAGCCGGGCACACGCTGGTATTTCTGCATCATTTGATTATGCTGATAACTTGAAACAGGAGATACTAAAATACCACTCTCGACATGTGTGTACAGAGATAGTCGTAGGTCGAGATTACAGGTTCGATTTTCGTAGCTTGTTACATCATGCAGGGGCTTGTATGGCTCACTACTGTTTGACTGGCGTTTTGGACTTGAACGTACTCAGCAGTGGTAAGTCAGGTGGTACGCGAGTCACTGTGTTATCAAACGCTGATGGGTTGTCGATCTTAGCGACGGACGTCTTATACCTACCGAACGCACTCAAGATGATGGATATAAATATATTCAATTGTATATATCTGCTTGCTGCTGCATGTGAGTGTAACATCGTTTTTGATGATGTTATTTTAACTGGGGGCACTTCAGCATACAACGTACCAGCCCTAAACTCAGTCACAGTGGAGTATGCACCTACACTACACAAT
TGGTATCAGAGCCATCCATTTTGTTGAGGGAGGAAACATTTCTCACCATAATGACTTCTCCTTCTGATTATCAATCCAATTCCTCTCTGGCTACCACTTATTCTAATGCACCTAAACTCTCTAAAGCTTTGTCTAATAAATATGACTACCTTTATGAAGTAGATATCCTTAAAGAAAACCAAAAAATATCAGATACCTATCTTCCTTTGTTAAATCCTTACTCTGCTTTTGCAAAGAGATCCGTTACCCCTTGGTCTCAGATCCGTTCATTAGTCCAGTCTAAGCCTCGCCATGTGAAAGAATATGTTGCTGCTTCCAAATTAGATCAGCATCCTGTCTTTGCTACAGGAGAAGAACAGTTTGTTACTCTACATATTCCAGAAGAATTTGCTTCTCACTGGAAATCCCACCAATTCACTCATATCCACTTTGGTGCTGTTAAAATTGCCCTTACCTACCATGGAAGAAAGGGTCAACCTGTTGTTGCCAGATTAGCACTCTTAGATACTAGATATCTTGAATACCAACATGCTAATCTTGGAACTGCTGAAATCACTCTCAATGCAGGCACAGTCTTCATTACTCTCTTCCCTAACTTTACCATGTCTTTATCAGACGCCAATCTGTCCACAGCCTTAAAAATCCAAGTCCAAATCCAAGGAGCTCCCCTTACAAAAGACTCCATCCAGGCAACTTTACATTACCAAATTGCTTGGCGTGTCCAAAATCATGCTATGGATTTGACTCTCCCTGGAGGTGAGGAAGCCTTGTTCCTCAAAATTGATGCCGGAAGTGGAGCCACCCAATGTACCCAAGTCCCTAGACAGTTGTCAAAAGAAGATCTAATCAAAATATTGCCTGATTCTTGGGTAACAAATTATGAAAAGTTAAGGGAACCAGAAGAACCTCTCCGTTCCACTGAAGTCTCAATGTCAAAGAGACATGATAAATCAGTAGCTATCAGTTTTGATCATTCCCATTATAAGAAGCTCAGAAACAC
CCATCTTCAATAATATACCTCAAACTTTTTGTGCGCGTTAATATGCAAATGAGGCGTTTGAATTTGGGGAGGAAGGGCGGTGATTGGTCGAGGGATGAGCGACCGTTAGGGGCGGGGCGAGTGACGTTTTGATGACGTGGTTGCGAGGAGGAGCCAGTTTGCAAGTTCTCGTGGGAAAAGTGACGTCAAACGAGGTGTGGTTTGAACACGGAAATACTCAATTTTCCCGCGCTCTCTGACAGGAAATGAGGTGTTTCTGGGCGGATGCAAGTGAAAACGGGCCATTTTCGCGCGAAAACTGAATGAGGAAGTGAAAATCTGAGTAATTTCGCGTTTATGGCAGGGAGGAGTATTTGCCGAGGGCCGAGTAGACTTTGACCGATTACGTGGGGGTTTCGATTACCGTGTTTTTCACCTAAATTTCCGCGTACGGTGTCAAAGTCCGGTGTTTTTACGTAGGTGTCAGCTGATCGCCAGGGTATTTAAACCTGCGCTCTCCAGTCAAGAGGCCACTCTTGAGTGCCAGCGAGAAGAGTTTTCTCCTCCGCGCCGCGAGTCAGATCTACACTTTGAAAGATGAGGCACCTGAGAGACCTGCCCGATGAGAAAATCATCATCGCTTCCGGGAACGAGATTCTGGAACTGGTGGTAAATGCCATGATGGGCGACGACCCTCCGGAGCCCCCCACCCCATTTGAGACACCTTCGCTGCACGATTTGTATGATCTGGAGGTGGATGTGCCCGAGGACGATCCCAATGAGGAGGCGGTAAATGATTTTTTTAGCGATGCCGCGCTGCTAGCTGCCGAGGAGGCTTCGAGCTCTAGCTCAGACAGCGACTCTTCACTGCATACCCCTAGACCCGGCAGAGGTGAGAAAAAGATCCCCGAGCTTAAAGGGGAAGAGATGGACTTGCGCTGCTATGAGGAATGCTTGCCCCCGAGCGATGATGAGGACGAGCAGGCGATCCAGAACGCAGCGAGCCAGGGAGTGCAAGCCG
ACCGGATGGCCGCGCCCCCCCCTTTCTTTTCCGTACGCCAACCACGTGCGCCTTTAATTTAAATTAAAGACAACTATTTTTGACTGACCAATCATATTGCATGCACATGGTTTATTTATGCGTTACAACTTGGTCCCCAAGTTGTTCGCCTATAAGTTTAATTTAAATTTTTGATTTCTTGTGCCCAAACCACGTGTAAGTCCAGGATGCCTAAGAGGGATGCCCCATGGCGTTTGATGGCGGGAACCTCAAAGGTTACCCGGTCTGGCAATTTTTCTCCAAAAAGTGGTTTGGGCCAAGGGTCCAACAAAAACGCTTGGGTGAACAGGCCTATGTATAGGAAGCCCAGGATATATCGGATGTACAGATCATCCGATGTGCCCAAGGGATGTGAAGGACCTTGCAAGGTCCAATCATATGAACAGCGACATGATATCTCTCATGTTGGTAAGGTGATGTGTATTTCTGACATTACTCGTGGTAATGGTATTACTCATCGTGTAGGAAAGCGTTTTTGTGTGAAATCTGTGTATATTTTAGGGAAGATATGGATGGATGAGAACATCAAGCTGAAGAACCACACAAATAGCGTTATTTTTTGGTTGGTGCGTGATCGTCGACCCTATGGAACACCTATGGACTTTGGACAGGTGTTCAACATGTTTGATAATGAGCCCAGTACTGCTACCGTGAAGAACGATCTTCGTGATCGTTTCCAAGTGATGCACAGATTTCACTCTAAGGTGACTGGTGGCCAATATGCAAGCAATGAACAGGCATTGGTAAGGCGATTTTGGAAGGTGAACAATCATGTCGTGTACAGCCACCAGGAAGCCGGGAAATACGAGAATCATACGGAGAACGCTTTATTGTTGTATATGGCATGTACACATGCCTCAAACCCTGTATATGCAACATTGAAAATTCGGATCTATTTCTATGATTCGATTACAAATTAATAAAATTTGAATTTTATTTCATGATTCTCGAGCACATAATT
GCAAAAGCAGGGGAATTACTTAACTAGCAAAATGGAAACAATATCACTAATAACTATACTACTAGTAGTAACAGCAAGCAATGCAGATAAAATCTGCATCGGCCACCAGTCAACAAACTCCACAGAAACTGTGGACACGCTAACAGAAACCAATGTTCCTGTGACACATGCCAAAGAATTGCTCCACACAGAGCATAATGGAATGCTGTGTGCAACAAGCCTGGGACATCCCCTCATTCTAGACACATGCACTATTGAAGGACTAGTCTATGGCAACCCTTCTTGTGACCTGCTGTTGGGAGGAAGAGAATGGTCCTACATCGTCGAAAGATCATCAGCTGTAAATGGAACGTGTTACCCTGGGAATGTAGAAAACCTAGAGGAACTCAGGACACTTTTTAGTTCCGCTAGTTCCTACCAAAGAATCCAAATCTTCCCAGACACAACCTGGAATGTGACTTACACTGGAACAAGCAGAGCATGTTCAGGTTCATTCTACAGGAGTATGAGATGGCTGACTCAAAAGAGCGGTTTTTACCCTGTTCAAGACGCCCAATACACAAATAACAGGGGAAAGAGCATTCTTTTCGTGTGGGGCATACATCACCCACCCACCTATACCGAGCAAACAAATTTGTACATAAGAAACGACACAACAACAAGCGTGACAACAGAAGATTTGAATAGGACCTTCAAACCAGTGATAGGGCCAAGGCCCCTTGTCAATGGTCTGCAGGGAAGAATTGATTATTATTGGTCGGTACTAAAACCAGGCCAAACATTGCGAGTACGATCCAATGGGAATCTAATTGCTCCATGGTATGGACACGTTCTTTCAGGAGGGAGCCATGGAAGAATCCTGAAGACTGATTTAAAAGGTGGTAATTGTGTAGTGCAATGTCAGACTGAAAAAGGTGGCTTAAACAGTACATTGCCATTCCACAATATCAGTAAATATGCATTTGGAACCTGCCCCAAATATGTAAGAGTTAATAGTCTC
ATGTATACACGTTACAGCTATAACCCTTCTCTGGGCCGCACCTACGTTTACGACAACAAATACTACAAAAATTTGGGTGCCGTAATCAAGAATGCCAAGCGTAAGAAGCACTACGCCGAACATGAATTAGAAGAAAAAACCCTTGATCCCCTAGACAACTACTTGGTAGCTGAAGATCCTTTCCTGGGACCCGGTAAGAACCAAAAACTCACTTTGTTTAAAGAGATCCGTAATGTAAAGCCCGATACCATGAAGCTTGTCGTTAACTGGAGCGGCAAAGAGTTTCTCAGGGAAACTTGGACCCGCTTCATGGAGGACAGCTTCCCCATCGTTAACGACCAAGAAATCATGGACGTTTTCCTAGTAGTTAACATGCGCCCTACTAGACCTAACAGATGCTTCAAATTCCTTGCCCAACACGCTTTACGTTGCGACCCCGATTATGTTCCTCACGAGGTGATTAGAATCGTAGAGCCGTCTTGGGTAGGCAGCAACAACGAATACAGAATTAGTCTGGCCAAGAAAGGCGGTGGCTGCCCAATCATGAACCTTCACTCTGAGTACACCAACTCGTTTGAAGAGTTTATTGCTCGCGTGATCTGGGAGAACTTCTACAAGCCCATAGTTTACGTAGGAACCGATTCCGCCGAGGAAGAGGAGATTCTTCTTGAAGTGTCTTTAGTCTTTAAAATTAAGGAATTCGCTCCCGACGCGCCTCTGTATTCCGGCCCAGCATACTAAGCCGTAGATTCGTTGTTGACTTTTTCGTTAATTTCTGTTAAAAGTCTTTCTGCTTGTTTAATGTCTTGTCTGCTAACGTGTTGGCTATTTATTAATCTCGACACATTAGCAGACATGCGTAAGATTTGATCGTTTTCGTTTCCGCTATTCTGAACTCGATTCATAGTGTTTAAATACTTATTTTTGACGGTTTCCACCTCATTGTCGCTGATCCAATCATTATTGTCTTCGGAAAACGAATCCTCATTACCGGTGCTCT
ACCGTGGGCGAGCGGTGCCTCTGGTGAACGCAGTGGGCCCCACTTCAAACATGTGACTAAAAATGGGCCTTTTGTAGCAATTGGGCCTTAAAAAGAATTGGGCTTGGACCAATAGATTTGATATTGGGCCTATAAATTAAAATTGCTCTTTGTAAAAAAACGAACATTTTATTCATTTGAAATCAATTACACACTCACGCAGATACATTGGTACATACACCATATTCATCAAATATCTGAATATCAAATACTGGAGCTTCATGCATCATTAATATATCAATTATCTCCGTCATGTCTTCCTGCTTGAACTCATCAAACGATGAGTCCCTATACATGATAGCCAAGATATTCCTAATCCCCTCTTCCAAATTATTGAAGTCGAAAGGAGGTATAATCCCATCATGCTTGTATGGAAGCATGAATTTCTTCTTCACAAGAACTGGAGATCTTGTGGATGTTAGCTGAATGTAAACCTTAATAGATTCATCACCTCTCAATGTGACATTGATAGTAAATACTAAACCCTTTTGATTAACGTATTTGATCGTCATATTGTTTATGAATGTTCTGAATTTATATGATCATTATATACTGAAAGGAAAATCAATATATGATCCATAACAACACACGTATTTCATTAATAACCACATGACTAGATTTCCATATATATTTGATAGTGACACTACTATCAAAATTTGATAAAAAGAAAAGAAACATGAGTGGAGATAATTATTTCAATAATTAGCAGAACTTAAATTAATGTACTGTATATATACAAGTATATATACATGATAAGAAATAAAAAAGAAAAAAGAAATAATAAACATCACACATAATCAAATAATCTTGAGAAAATATGGCCCCGCAGGGGAACTGAAACAAAACTAAAAAACTGGCTAGAAACGTGAGAAAAAACGAAATTAAAACGTCACGGTTTTGATGAGTGAAAAAGAAAAAAAGAAAATATTAAAAAAATAAATTAAACGACAACGTATCAAGT
GAGAGGCGGCATAGTATTACCCGCCTCTCATCCCTCACCTTTCATCCCGGTCCCACCATGCCAACTGTGCAATCCACTTGTTGGGTGTTCACACTTAACTTTAAAGGGGAAATTCCTATTTTGCCCTTTAATGAACGCGTTCAGTACGCCTGTTGGCAACACGAAAGAGTGGGCCATGACCACTTACAGGGCTTTATTCAGATGAAGGCCCAACAATCTTTGGGCCAAATGAAGGCCATTATTCCTGGAGCCCATTTTGAGAAAATGAGGGCATTAAATTCAGACCAGGCTAAGGCTTACGCTATGAAGGAAGACACACGAATAGAAGGACCATGGGAGTATGGAAAATACATTAAGAAGGGATCGCATAAGAGAAAAATTATGGAGCGATTTGAAGACGACCCAGAAGAAATGAAGATTGAAGATCCCTCACTATATCGTCGTTGTCTATCAAGGAAGATGACAGAAGAACAACGATCAACTGCAGAGTGGAATTACGATATGAAGCCATGGCAAGACCAAGTCATACAAGAGATAGAAGAGACACCTGATTACCGAAAGATTATATGGGTTTACGGCCCCAAAGGAGGTGAAGGAAAGAGTACGTTTGCCAGGTACCTTTCACTCAAACAAGGTTGGGGTTATTTACCTGGTGGTCCGACGCATGACATGCTGCATATCATCAGTGGAGAACCGAAGAACAACTGGGTCTTTGACATCCCAAGAGTAGCGTCTGAGTATGTGAATTATGGTGTATTAGAACAGGTTAAAAATAGAGTTATGGTTAATACTAAGTATGAGCCAATAGTAATTAGGGATGATAATCATCCTGTTCATGTAATTGTGTTTGCTAATTGTATGCCAGACTTCACAAAAATAAGTGAAGATCGAATGAAAATAGTCCATTGTTAAGAAATATGTTGTTTTTAAAACTACGCGAAGCGAAGTCCCACATCGAATAGGTTGGAGAACTGAGCGAGGGATGAAAGCAATAAATAGG
GAAAACCACTCCAAACGAAACGAAAAGAAAAGAAAAGACGAAAGAAAACGAAACTGCCAATTGTCCCCTACAATGCCCTGCGCGTGCGGCAACAATGGCACTCGTTTCTAAAGTCTTTGACAGCATCACCGACCCATCCTTGAGGGCTGTACTCCAAGAGGAAGCGCACTCCCAAGTTAAACAAGTGCTCAAAGACACAGCGCTCTACTCCAGATACGCCCTCCTCCCCACTGCTGCAAACACGCTTGAACGGTACGCAATCCCTCATAACCCGTTCAGCACAAAATTACACACACACGCAGCAGCAAAAGCCCTTGAGAATGACCTCTACCGGACGGCCTCATATCTCCTCCCAAAAGAAAGAGTGTCATTTCTTTTTATGAAGCCATCTAAGATGCAATATTTCCGGAGAAGAGGAGATGTCGACACCTTCATCAATGCTGACATCGTTGCTAAAGACCTTGCCAGGTACCCTCTCGAGACTATCTACCCCCGCCTCCCGGAAATCACAACAAAGATGGCTTTTATTGGGGACAGCCTGCATTACTTCCAGCCTGAGGTGCTGGAGCACATTTTCACAAGCTCCCCACAACTAGAGACCCTGCTCGCCACGATCGTCCTTCCCCCCGAAGCCACACTCAGGCTTAAAAGTCTATACCCAGAAATCTACACGTTGCACTACATGCCCCAAAAATTTCTCTACAAACCTGGGGGCCTATCAGGCGGGGAATACGAACATGATTACAAGGACCTAACTTGGCTGAAGATTGGGCATGTCACAACTGCTTCCATGTGCCTCACAGTCGACCGGGTGGAGTCTAAAGCGGCCAATCACTTACTACTCATACGGCGTGGAAGGCTCAAACTCAGCACTTACAGATCTTACGACACCCCTGAGCCCTTAGTCGTGGTACCAAAAATATTCCTCCCCCCAAAGTATAATGCACAGAAACCAATTACTAAGACGAAAGCAAACTCGTGGATTCTCTACGTTAAATCA
GAAAACTAAACCATACACCAACAACACAACCAAACCCACCACGCCCAATTGTTACACACCCGCTTGGAAAAGTAAGTCTAACAAATGGCCAAAGTGCGCGAGGTTTACCAATCCTTTACAGACTCCACCACAAAAACTCTCATCCAAGATGAGGCTTATAGAAATATTCGTCCCATCATGGAAAAACATAAACTAGCTAACCCGTACGCTCAAACGGTTGAAGCGGCTAATGATCTAGAGGGGTTCGGCATAGCCACCAATCCCTATAGCATTGAATTGCATACACATGCAGCCGCTAAGACCATAGAGAACAAACTTCTAGAGGTGCTTGGTTCCATCCTACCACAAGAACCTGTTACATTTATGTTCCTTAAACCCAGGAAGCTAAACTACATGAGAAGAAACCCGCGGATCAAGGACATTTTCCACAATGTTGCCATTGAACCGAGAGATGTAGCAAGGTACCCCAAGGAAACAATAATTGACAAACTCACAGAGATCACAACGGACACAGCATACATCGGTGACACTCTGCACTTCTTGGATCCGAGCTACATAGTGGAGACATTCCAAAACTGCCCAAAATTGCAAACATTGTATGCAACCTTAGTTCTCCCCGTTGAGGCCGCCTTCAAAATGGAAAGCACTCACCCGAATATATACAGCCTTAAATACTTCGGAGATGGTTTCCAGTATATACCAGGCAACCATGGTGGTGGAGCATACCATCATGAATTTTCTCATTTACAATGGCTCAAAGTGGGAAAGATCAAGTGGAGGGACCCCAAGGATAGCTTTCTCGGGCATCTCAATTACACGACTGAGCAGGTTGAGATGCACACAGTGACAGTACAGTTGCAGGAATCGTTCGCGGCAAACCACTTGTACTGCATCAGGAGAGGAGACTTACTCACACCGGAGGTACGCACTTTCGGCCAACCTGACAGGTATGTGATTCCACCACAGATCTTTCTTCCGAAAGTTCACAACTGCAAGAAGC
GTAAAAAAACTTTATATAGTCTTTTACCTGGATTCTCTGTGCAGAACTGAGAACTGAACGCTACCCTTGCGGGGGATGCGGCCCCGGGCTACGGCCTAGGGATCCAGCGTGGCTCACGGGCCGCCGGAACTGACGTCCGTAACAAACGTCCTTGGGATAGGAGTACAGTAACCACTCTTAGATACCCGATTCCCCTGTTTCTGCGTGGAAGCCTTTCGACAGCTACCCAGCTTAGATCGTCTGGTGCCCTAAATCCCTGGAGATAACCAATGGCTACATTACAAGATGTGCATCTACGGGTGAATGACCGGGTAACACCGGTGTACTTCACTGCTCGCTCGTTTCTGCTCGTTTCTCCGAAACGTGCGGGGCAAGCAACGTTCCTCGCTCGCGAGGAGGGTACTGACAATCCTGTCGTTACCTGTCATGTATCCGACTTTTATAAGGACGGTGTGTAATGACTTTGTACCTGGTCCCTCCGCTGGATTCGGCGGACAAAGAGTTGCCTGCTCTGGCTTCCAAAGCTGGGGTAACGCTTCTCGAGATCGAGTTTCTTCACGAGCTCTGGCCTCACCTCAGTGGTGGTCAGATCGTGATCGCCGCTCTCAACGCCAACAATCTGGCCATCCTCAACCGTCACATGTCCACTCTGTTGGTCGAGTTGCCGGTTGCTGTGATGGCCGTTCCCGGTGCTAGCTATCGTTCCGATTGGAACATGATCGCTCACGCACTCCCGTCTGAGGATTGGATCACTTTGTCCAACAAGATGCTGAAAAGCGGCTTGCTGGCGAACGATACCGTCCAGGGCGAGAAGCGCTCCGGCGCTGAGCCGCTGTCGCCGAACGTGTACACCGATGCGCTCTCGCGTCTCGGTATCGCGACGGCCCATGCTATCCCCGTTGAACCCGAACAACCGTTCGATGTCGATGAGGTAAGCGCCTGATGCCGAGGAGAGCTCCCGCGTTCCCTCTGAGCGATATCAAGGCTCAGATGCTGTTCG
ATAGCTGCGTGATACACACACGCAGCTTACGGGTTTCATACTGCTCTACTCTGCATTGCAAGAGATTAAAGTACCCATCATGGATTCAGTGTATGTAGACATAGATGCTGACAGCGCGTTTCTGAAGGCGTTGCAGCAAGCATACCCCATGTTTGAGGTGGAACCAAAGCAGGTCACGCCAAATGACCATGCAAACGCTAGAGCATTTTCGCATCTAGCAATAAAACTGATAGAGCAGGAAATTGATCCAGACTCAACCATTCTAGACATTGGTAGCGCACCAGCTAGGAGGATGATGTCTGATAGAAAATACCACTGCGTCTGCCCGATGCGCAGCGCAGAAGACCCTGAGAGGCTCGCGAATTACGCGAGAAAACTTGCGTCAGCCGCTGGAAAGGTGACAGATAAAAACATCTCCGGAAAAATTAATGATCTACAAGCTGTGATGGCCGTACCGAATATGGAAACATCCACATTCTGCCTACACACTGATGCTACATGCAAACAAAGAGGAGACGTCGCCATTTATCAAGACGTCTACGCCGTCCATGCACCTACCTCGCTGTACCATCAGGCGATTAAAGGAGTCCGCGTGGCATACTGGATAGGGTTCGATACGACACCTTTCATGTACAATGCAATGGCTGGCGCATACCCATCATATTCAACAAACTGGGCTGATGAGCAGGTACTGAAAGCTAAGAACATAGGGCTGTGTTCAACAGACCTATCTGAGGGTAGACGAGGCAAACTATCCATCATGAGAGGCAAAAAATTGAAGCCATGCGACCGAGTGCTATTCTCGGTCGGCTCAACACTCTACCCTGAAAGTCGTAAACTTCTACAAAGCTGGCATTTACCATCGGTATTTCATCTGAAGGGTAAACTCAGCTTCACCTGCCGCTGTGACACGATCGTCTCATGCGAAGGATACGTTGTCAAGAGAGTGACCATGAGTCCAGGCATCTACGGAAAGACATCGGGGTATGCTGTAACTCAT
GCTATTCGCGCCTATGGATGCATCTCTCATTACAGAGATACGGAAAATAGTACTCCAACTATCTGTATCAAGCAATGGCTCCCAGTCAAAAGAAATCGAGGAAATCAAGAAACAAGTCCAGGTCAACGTTGATGATATCAGGGCTGCCAATATTAAACTCGACGGACTTGGAAGACAGATTGCTGACATCAGCAATAGCATCTCAACCATTGAGTCAAGATTGGGTGAGATGGATAATCGACTTGTGGGTATCTCGAGTCAGGTCACGCAATTATCTAACTCAGGTAGCCAGAACACTCAGAGCATATCCTCATTGGGTGACAGAATCAATGCTGTCGAACCACGAGTTGACAGTCTGGATACGGTCACGTCTAATCTCACTGGACGAACATCCACTTTGGAGGCAGATGTTGGAAGCTTACGGACAGAACTAGCAGCGCTAACAACACGGGTGACAACTGAGGTTACAAGGTTAGATGGTCTAATCAATAGTGGCCAGAATTCGATTGGTGAGCTATCCACAAGACTATCCAATGTGGAGACGTCTATGGTGACGACGGCTGGACGGGGACTGCAGAAAAACGGAAACACCTTGAACGTCATTGTAGGTAATGGAATGTGGTTTAATAGTTCTAATCAATTGCAGCTCGACCTTTCGGGGCAATCAAAAGGGGTGGGATTTGTCGGCACAGGAATGGTGGTTAAGATTGATACTAATTATTTTGCTTACAATAGTAATGGAGAGATTACATTGGTGAGTCAAATCAATGAATTGCCATCGCGCGTATCAACACTGGAATCAGCGAAAATCGATTCAGTTTTACCTCCATTAACCGTACGCGAAGCGAGCGGCGTACGTACCCTGAGCTTTGGTTATGATACGAGCGATTTTACAATCATCAACTCCGTACTGTCGTTACGGTCACGTTTGACTCTTCCGACATACAGGTACCCTCTGGAGCTCGACACAGCAAATAATAGAGTGCAGGTGGCAGATCGT
AATACAAACATACAGAAAACAAACGAATTCAAGCAATCAAGCATTCAAGCGCTCTTTTATTTTACAAAATTTTCAAAGATTCTTGCTTTCTCCACTCCTTAAGTTCTATTAGTTTTCATCAATTTCAATTGTAGTTCACTCTCATTCCATCCTACAAGGGACGATGGCAGCACAAGTTATTTTCTCGTATCTTAAGAGCGGCAGTGGAGTTACCACAGACGCATGTCGTGCTCAGGCGATGCAATTCACATTTGGCAGTTTTACGCCTGGAAAAGTTAACTGGAACACTTTATCCAGTGCAATGATTGAGGAGTATGAAACTCGACAAGAAAGTTTTGAGCTGGCTTGTGAGAAGTTTCGGAAAGAACGAACAGATATGCGTATCGTTCGAAGGAAGGAGACCTTTCAGTATTCGCCTAAAACCAAATACCAACTTAAAGGGGCGCGAAGAAAGGAGAGGAAAGAAGAGCAAGAACGGAAGTTTCTTGCATCTAGTGACACAATTGTCGCACGAATTGTGTTCCCACCTGAGGCAATGAAAGTTGAGGCCCCAGTGGAGCCCATCCGCTTTCCTCCTGTGGTTGTGCGGAAGGTGAGGAAGCAACCAAGGCCGAATATTACGCGAGTTAGCACTGGTAGTTTCTCGCTCTTCATCAAGGAGTTGGTGAACACTTGTGATGATAGGCAGATACCTCTTGAAATGATCGCCAACAAGAGAGAGAGAGTCCATGTAAGGATTCGAAGGTTTACACCATCGCACCGTTGTGCACAAGTAAAGACACTCCACCACCGAGGCATATATCAGAATGTTGATTTTGAGTGTCCAATAGCACTCAAGAGTTTATTTGGTCTCATCGCACAACATGCATGGAAAGGCCAAGATGTCGACGAACTTAAGATTTCCATAGGGGATAGTGGTCTTTGTATTCCACATGGGAAACTCATCGGACGGGTGCTATCTGGTGATTCTGACTTCTTTACAGTCAGAGGTAGATATGGT
ATGGCTGCGTGAGACACACGTAGCCTACCAGTTTCTTACTGCTCTACTCTGCAAAGCAAGAGATTAAGAACCCATCATGGATCCTGTGTACGTGGACATAGACGCTGACAGCGCCTTTTTGAAGGCCCTGCAACGTGCGTACCCCATGTTTGAGGTGGAACCTAGGCAGGTCACACCGAATGACCATGCTAATGCTAGAGCGTTCTCGCATCTAGCTATAAAACTAATAGAGCAGGAAATTGATCCCGACTCAACCATCCTGGATATTGGTAGTGCGCCAGCAAGGAGGATGATGTCGGACAGGAAGTACCACTGCGTTTGCCCGATGCGCAGTGCAGAAGATCCCGAGAGACTCGCCAATTATGCGAGAAAGCTAGCATCTGCCGCAGGAAAAGTCCTGGACAGAAACATCTCTGGAAAGATCGGGGACTTACAAGCAGTAATGGCCGTGCCAGACACGGAGACGCCAACATTCTGCTTACACACAGATGTATCATGTAGACAGAGAGCAGACGTCGCGATATACCAAGACGTCTATGCTGTACACGCACCCACGTCGCTATACCACCAGGCGATTAAAGGGGTCCGATTGGCGTACTGGGTAGGGTTTGACACAACCCCGTTCATGTACAATGCCATGGCGGGTGCCTACCCCTCATACTCGACAAATTGGGCAGATGAGCAGGTACTGAAGGCTAAGAACATAGGATTATGTTCAACAGACCTGACGGAAGGTAGACGAGGCAAATTGTCTATTATGAGAGGAAAAAAGCTAGAACCGTGCGACCGTGTGCTGTTCTCAGTAGGGTCAACGCTCTACCCGGAAAGCCGTAAGCTACTTAAGAGCTGGCACCTACCATCGGTGTTCCATTTAAAGGGCAAGCTCAGCTTCACATGCCGCTGTGATACAGTGGTTTCGTGCGAAGGCTACGTCGTTAAGAGAATAACGATGAGCCCAGGCCTTTACGGAAAAACCACAGGGTATGCGGTAACCCACCAC
ACCCCGCCTCGAGACTTTAGCCCGAGACCCTCCGTACAGTTTTTTGTGCTCTCGCTTATATTTCTGTCTTCTGCGATAGATGGCTGCAATTAAGTCACATTGGTGGTGTTTCACGGTGTTCTTCCTCTCTGCTACTGCACCTGACTTGGTGCCTCTGTTCGAAAACACTCACGTGAGTTATGCTTGTTGGCAAGAAGAGGAGTCTCCGACGACGAAACGTCGCCACCTTCAAGGATACCTGCAATTGAAGGGTCAGAGGACCCTGAACCAGGTGAAGGCCATATTTGGGGATTTGAAGCCCCATCTTGAGAAACAGCGAGCTCGTAAGACAGACGATGCTCGCGATTACTGTATGAAACCCGAAACTAGGGTTTCTGGCCCCTTTGAATTTGGGGAATACTGTCCTGCTGGTTCTCACAAACGACGACAAAGGGAACTCGTAATTCGATCTCCGGTGAGAATGGCAGAGGAAAATCCGTCCGTCTTCCGACGAGTAAAGGCAAAGATTGCTGAGGAAGAATTCCAGAAGAGCGCTCATGAGATTCAAATTTCAAATTTGAAATCTTGGCAATCGCGCCTAAAGACGCTCCTGGAGAGGGACCCAGACGACCGCACTATTCTCTGGGTTTACGGACCTAATGGTGGGGAAGGGAAATCCACTTTCGCCAGAGACCTATACAGAAGTGGGTCCTGGTTCTATACACGTGGAGGATCTGCAGATAATGTAGCTTACCAGTACATAGGATGTTTAGGCAATAATATTGTATTTGATATTCCTCGTGATAAGAAGGAGTATCTTCAGTATAGTTTAATAGAGATGTTTAAGGATAGATTAATAGTTAGTAATAAGTACGAGCCTCTTATGGCCCCTTTGCTTAATTGTATTCATGTTGTAGTTATGTCTAATTTTCTCCCAGACTTTGAGAAGATTAGTCAGGATAGAGTCCATGTAATCCCATGTATACCATGTGGTGTTTGTCTTAAACACCATAATATTAAT
AAGTTTTTTAAGCCTTTGTCTACCATGACTACCGGAACAGATGTACGGATATCATTGAGACTTTTATTTTACGAGCTATGGGATAATAATGCAAAACTAACCAAGAACAAAACAACTACCCCTACAACAAGTAAAACAACGTCTAAAATACTCTTTAACTCTAAGCGCACCACACCAACGCACGGCTATGACGCGGATTATATAGCAGAACTGAGCAATAATTTTGAATTTGCGGGATTTACGGCTCCGACGCCCCACAACATTCGAAAAGCCTTTACTCGACTTAAGATTATGTTTGAACGTATGAATAGGTACCCCGACGAGATATTTTTATCAAGACATCGAATGTTAGGATTCGTAATATATCAACCAGAAACTTCAGGACCAATACCTGCCTTTCATCCTAAGTGTAAGTTTTACAAACTTTCAGATAATCACACACATGACGAGAAAATTGAGATCGTTAAGAATCACATCTTAAACGGTGAGATAGTTAAAACAGTAGATTTAAAGATAGATCAATCATTTGAATCCTATTATTATGATAAGTCTAATGCTCAAGCAAGTCAGAAATTTTTAGCTTCGATGCATACATGTGATTTCAGCTTTTTGTCTTTTCCATATATTAACGATTTAACTGCCACAGAGTTAGGTTTATTACCGGAATGGGCTGCAATTTTGTTATCGTATATGAAAATCATTAATGTGAGAGGAATTTATAACGATGTTGTTGAATGTATCGACCCAAGTCAACAGTTCTGTGTTTTTGAGATAATTGGATCTTTAACTGGTATTAGTAATGGTCATTTTTGGTCTGTATTGAATGATCGCCGAAGTATGGATGTTATAGCAAAAGAAGTTGAAAAAATTGCGCTTGATAATCAACCTTTTGNCAAAGATGGAAATTTGAATCATTTATTGTTTAATTCTATCAATTTATCAGATCCTCTGAATTTTAACATTTTTCACTACAGTTTCAAACTTAAGATATTTCCTACTA
TGGTATCAGAGCGATGTTCGAACTTTAAGGGAAAAATAGAATACAATCTAGTCAAACTAATTACATAAGTTCCAAAGAGGGATCTTATTTCTCAAAATATTGAGTCACGTTACGAAAAACTTGAATTCTTAGACTTAGCAGTCTGGGGAAAAGAGAAAAAACAAAAATATTTACTATCTACCGATAATATTAGCTTTTATTGTTACTTTGATACTAGTAAAACTAGTGAATCAGAAAGAAAGCATACCTTTCATTCTGATAATAAGCAACTCAATAGTATTGTAGACCTTATTATTAAGCATTCTGAAAAAACCAAAAATATTAAGGAAGAATTAGAAAAATATAGTCAGTTCCTAGATAAGATATTAGATTTAAAACCTACTAAAAAACAAGTTGAAAAACTATTAGAAAATCAAAACTTAATTAGCAAGAACTTTGATTATATCAAAGAACAAAACACTCAACTAGAAAAATCCCTAAGAAAAACAGTTAAGTTAGAAGACTCCATTAATACTCTATTAGTAGAAATACAACAAGCTAGACCTAAGGAAGTAGAATTAAGAACTCTTAAAATAGCAGAACAGAACTCTAAGGCAATAGAAAAATTTGAGCAAGAAATTAAGGACTTAAGAGAAATCCTGGAATTCCTTAAGCATCAAGCTACATGAGCGCTGATTACCCAACTTTCAAGGAAGCCCTTGAAAAGTTTAAAAACCTAGAATCAGATACAGCCGGAAAAGATAAGTTTAATTGGGTATTTACTCTAGAAAATATAAAGTCAGCCGCGGACGTAAATTTAGCATCTAAGGGTTTAGTACAACTTTACGCTTTACAAGAAATTGATAAAAAGATTAATAATCTTACAACCCAAGTTAGTAAGTTACCTACAACTAGTGGAAGTAGTTCAGCAGGAGCTATAGTACCTGCAGGTAGTAACACCCAAGGTCAGTACAAAGCACCACCTAAGAAAGGAATTAAAAGAAAATATCCAGCATGAGCC
ATAAACTGAGAGACCGAGGTTCAATTCCTTGATAACTCGAAGTGTATCAGCGTAATTTCACAATTATGTCTTCTTTTGTTAATCTTGAATCTTTAATTTCTGAACGAGGTGCCAACTGCCGAGGTGCCGATGAGATCGTTAATAATGAAACGACTAGAATCTTGACTAGTCAAATTGAACACAGTCAACGATCTAAGAAAGTTAATATCAGGAATAAATTATCCGTAGCCGAATGCGATGCATTTCGAGCTCGCTATGGTGGTGCATTTGACGTGAATCTAACTCATGAATATACAGCACCACATAGCTTGGCAGGTGCCTTGCGGGTGGCCGAACATTATGATTGTATAGACTCCTTCCCTCCTGAAGATAAAATAATAGATTTTGGGGGATCTTGGTTGCATCACTACTCCCGAGGGGATAGTAGAGTGCACAGCTGCTGTCCTATTTTAGGACCACGTGATGCGACGAGACACGAAGAGAGAATGTGTCGTTTGAGAAAGATGGTACAAACCAGTGACAGATTCGTAGATGTTCCAGATTTCTGTCTAAATAAAGCCGAGGATTGCAATGTTCAAGCCGATTGGGCCATTTGCATTCACGGTGGATATGATATGGGATTTCAAGGTCTGTGCAAGGCGATGCATGCGCCATTGGAACGCGGCATTCTCCAAGGTACTATTATGTTCGATGGTGCCATGCTTTTTGATAGGCAAGGAGAATTGCCACTGCTTCAGTGTAGATGGCAGCGTGTGGGTACCGGCAGTAAGGAACAAATAAAATTCGATTTTATTAATGAGAGCACATTATCCTATGTGCATGACTGGAAAAATCTGGGCTCATTCCTTACTGAATCCACCTATTCAATAGGTGGTACTACGTACCTCTTAGAGAGAATGCTCTTGAAGTGTTCTATCATGACGTATAAGATCATTGCTACAAATGTGCGATGTCCTCCAGAATCTTTGAGGCATTGTATCTGGTTTGAGAACATTTCACA
CGAAAATTCTCTTTGTTTTCCTGTGCTTTTAGCAATTCTGCGAAAAAGCAATTGAAAACGTTCCCGAGCTTGTTGCATTATTGCACCCAGCTCAACCACCTTTACTACGGGTTTATTGCATTATTGCAATCAACCTATCCACCCCTATCACCTACCCCAACAACAAATCCAAAATCACATCAACCCTGCCAGTAATTCAACATAATTAGACATAATCAACATTTACTGTTGTGTTGTCGGCGTGGGGCCAAATTATACGACTGTTTGAAGGGCTCATCAAACAGTGAAAGATGCCTTTGAAAGGTAAGCTTACCCTGTCCCCTTATGCCCCCTACTATTATTGTAAGTTAAATTTTGTAGAAAATCAAAAATTAAAAATAAACAAAAAATTTGATAGTTCTAGATTAAATTTTCTTAGGTCGTATTTTAATTTACATAATTGCTCCTTCAAGAGAATGCCAGTCCCCATTCTCAATAAATTCGGTACCGACTTCTACCGCATTAATAAATTCATAGATGAATCTATGAATAGTTTAGTTGGTACCGAATCTCCCAAATCCAAAGTTTTGGAGGAGACCATCACCGGTACAACCTCTTTCGGTGATGGTTACTGTGTGAAGAGGTATTCAAACCCTTTGCTTATAGATGTCTTTATTTGCTTTGGTAGGTACTTTGAGCATTCTTTTGATTTTAAGTTTAGAGTGTTTTTCCAAAAAGTTAAAAATTCAAAAAGAGTTACTAATTTAGTACATTCAGCTTTCGGGAAAAACACCGGTTCTGAGATTACCTGGTGTACCCCTTTCACTTGTTTCACCCGTTTAGACAACCAACAGTTCCAGGCTCAGTGCCTCTTGTTGTCTGTAGTTGAGAAAATAGATGAGTTTGGGGAACTTCTCAACTATTATAAGAACCCCGTGTTTCGGAATCCTGTCAACAGGGTTAGGGCCATGTTATCCAAGAAGTACACCGCCCTTGTCAAGATTTATGAACAGTCTTGCAA
AAGGTTGTGCTAAATTAATACAGTAGAACTATGTGGAATGGAGGAAATATTATGAACAAGCCAGACAAAAATTTCTTTATGAAAATGATTATCGTTATTCTATCAGGATTACTTGTGTTATTTGTTATAAACCTAGCATCTATCTACTTTGGGTACTCTCCTCACGTTGTAGCTACGTACTTTATGACAGGGGGCTTTATTGCGTATATCGTGATAAACTTATACGACCGAATTGTTTTCCAAAAAGGTTCTCCTAGGGAAGAACGAGAGAAACAAGAGAGACAAAAGATAGCATCTAGACAAAAAGCTTTAGAAAGCGTAGTAACTCAACGACTAGGTATCCCTATAGAGGAGCTAGATTTAGAAGTACTCATTCAGATGGAAAAGGATTTAGCAGACAAAACTGCTAAAGGTAATAAAAATGAAAAAACTGAGTAGAGACGAGATAAAGAAAAGACGAAAATATTTCATTAACGAAGCAAAAAGAGTTACACATATACGAGCAGGAGACCGTAGAATAGCAACAGGTTCAAGAATATGTACCTTATGTGGTAGAAGTCTATCATCTCAGAAACGGTCTACAGGAGAGACCTTTGCCTCAGTAAACCACATCCATTGTTACTTTAATGAACTTCTTATCGTTAACTTATGTGAAGATGCAACTTCTTGTTATAGAAGACATGAAAGGAGTTAGATAGTATGAATTTAGACAACATAGAAAGAAACTTAAGCAAGAAAAAAACTACAGGAGATGCCGTAAAGGATGAGTTCAATGACATGGCTATGAAGCTACTAGCAGGCTTTAAAGCAGATGTTTCGGCAGGAGATAAAAAATTAGAAGATGTAGCAGACATGGCTAGGCTGTTACAAACCTTTATACAAGTTAACAAAGAAGATAGTGGTAGCGGAGGAACATCCACTTCTTTACCAGAGCTTAGTAGCTTGCAACAAGAAGCAATAACCAATCAGATAAAGACAGAGAGCGTAGTTTCAGGTGATA
GCTAAAGTCACGCCTGTTGTCGTCACTATGGCTTCCTCACTCAGGGCTGCGATCTCTAAGATCAAGAGAGATGATGTTGGTCAGCAAGTTTGTCCAAATTATGTCATGCTTAGATCATCGGTCACAACGAAGGTGGTACGAAACGTTGTTGAGTATCAAATCCGTACAGGTGGATTCTTTTCGTGCCTAGCTATGTTGAGACCGCTCCAGTATGCTAAACGTGAGCGTCTGCTTGGACAAAGGAATCTGGAACGCATATCGACTAGGGACATTCTTCAGACACGCGATTTGCACTCATTGTGCATGCCAACTCCTGACGCGCCAATGTCCAATCATCAGGCAGCCACCATGAGAGAGCTGATCTGCAGCTACTTCAAGGTCGACCACACTGATGGGTTGAAATATATACCCATGGATGAGAGATATTCTCCATCATCGCTTGCCAGATTGTTCACTATGGGTATGGCTGGACTACACATTACCACTGAGCCTTCCTACAAACGTGTGCCCATCATGCACTTGGCAGCAGATTTGGACTGCATGACGTTAGCTTTACCCTACATGATTACACTTGATGGTGACACAGTGGTACCTGTCGCCCCAACGCTTTCTGCAGAACAGCTTTTGGATGATGGACTTAAGGGATTAGCATGCATGGATATCTCATACGGATGTGAGGTGGACGCTAGCAACCGATCAGCTGGTGATCAGAGCATGGATTCTTCACGATGCATCAATGAGTTATATTGCGAGGAAACGGCAGAAGCTATCTGTGTACTCAAAACATGTCTTGTGCTGAACTGTATGCAATTCAAACTTGAGATGGATGATTTAGCACACAACGCTACTGAGCTGGACAAGATACAGATGATGATACCTTTTAGTGAACGTGTTTTCAGAATGGCTTCTTCATTTGCTACCATTGATGCCCAGTGTTTCAGGTTTTGTGTGATGATGAAGGATAAGAATTTGAAGATAGACATGCGTGAAACGATGAGAC
GGCTTTTAAAGCGCTACAGTGATGTCTCTCAGTATTGACGTGACGAGTCTTCCTTCTATTTCTTCTAGTATATTTAAAAATGAATCATCGTCAACAACGTCAACTCTTTCTGGAAAATCTATTGGTAGGAATGAATTGTATGTTTCACCAGATGCAGAAGCGTTCAATAAATACATGCTGTCAAAATCTCCAGAAGATATTGGACCGTCTGATTCTGCTTCAAACGATCCACTCACCAGCTTTTCGATTAGATCGCATGCAGTTAAGACAAATGCAGACGCTGGCGTGTCTATGGATTCATCAACACAATCACGACCATCAAGTAATGTTGGGTGCGATCAAGTGGATTTCTCCTTTAACAAAGCAGTGAAGGTAAATGCAAATTTAGATTCATCAATATCTATATCAACGGACCAAAAACGGGAGAAATCCAAAAAAGACCATAAAAATGGGAAACACTACCCTAAAATTGAAGCAGAATCCGATTCAGATGATTATGTACTTGACGATTCGGATAGTGATGATGGAAAATGTAAAAATTGTAAATACAAAAGGAAGTACTTCGCGCTAAGAATGAGAATGAAACACGTTGCAATGCAATTAATTGAAGATTTGTAAGTCTGAATACATACAGTTAAGACAGATATAGTCGCTAGTGTGTCCATAAGTTCATAAACACAATCACGACTATTAAGCAACGCTGGGTGCAATCAAATGGATTTCTCCTTTAATAAAGCAGTAAAGACAAACACAAATTTAGATTCATTAGTACCCATGTCAATGAATTAAAGACAGGAGAAATTCAAGAAGAACCACACAAGTAGGACACACTAAAATTGAAGCAGAATCCGATTCGGATGATTATGCACTTGGTGATTCAGATAGTGATGATAGAAAATGCAAAAAAAATAAAAATAAAAAATACAAGCGGAACTGCTTTGTACTAAGAATGGGACTGAAACATGTCGCAATGCAATTAATTGAAGATTCGTAAGTCTGA
AATTTAAATCTAATTATAAAAAAGCCAATTAAACCTGTAAATGGATACTTTTTTCATTCAATCTTTTAAGTCTAATTGAAGCCAATTTAAATCTAATTATAAAAGCCAATTAAACCTGTAAATGGATACTTTTTTCATTCAATCTTTTAAGTCTAATTATTAGTGCTGATTTCACTAGCGAAATATCGTTGTCAGAAACGAGGTCTCGAAGCAATACCAACACCTTCATAGAAGAACAAGTTGGAGATGATTCTCCACCCCAATATTCTGCTGCTCTTGCTAAAATTCCAATCACTGCACATGATTCCCTAATGTGATTTTCTTTTTTTAACATGGAATTAATCATAATTTTTGATTGTTCAAATCCAATTTTAGAATCCAAAAACATGTTTTTGACAAAAGCTGTTAGATCATTTCCAAATACAAGTGAGGCATCCTTTTTGAAAGATTCAAAAACTAAGAACACATTTCCAGCAACCTCCCTAGATGAAAATGCCAGTGATGACCAAAACAAATAATCAGAGATGGCTGTTGTGATATCATCATCATCTGAAAAGTTGTTTCGGTAGACATAGTTGCTGGAAGACATCTTGTAAAATGAACGGGAAAAAAGTCTCTTTTAACCCGAACTTGTTATTTCTTGTGCTTATTTTTCAAAATTATTTAACCATATAGATATTTTTCAACTAATCTTTTTCTATGTGGTTACTTATTGTGTTTTAATTACAGTAGTATTCGTAGTGTTTTTTAAATGGATTAGGAATTTTTAATAAACCAAAAAAACTCCATTGTCATTTATAATATTTATATTGCTTGTATCTTTTTTATCAAATACAGTTATGGTAGATCATTATATATTTCTTTACTTTCTAGGTTTGTGATTAGTGTTGTTTACATTGCTTTTGGATTTTTTTTATCCTTATCCAAGACATAATCTAACGGATTTATGTTTCCAAACAAGGAGATGAGAGCTTTTTGAATTGGAAACATTAATTGAATA
GACATTTTGCGAGATGGCACGCCGTCCTTCGAAAGAGTGGAGAGAGAGATTCAATGCCTTATCCCTGAAATGCAAGCAACTAATACATTCATCAATTACAAATGATTTTACAACAACTGACAAAGCACAACAAAGTACCTTTTATTCCTCTTCTGGTTTAATGGATGTTCGTAAGAGGTTATCGATCTCTGAAAGTTTGGAAGTGTTTGGTAGCCTGATTGATAATTGGGATCTTGTTCAGCTAGTTGGAACTCGAGCGGAGCCTTTTGTGTTGAATAACCCTGCTTCTTATTTATTGGTTAATCAATTATTGGCCTTAGCGGGACAAGCTCATTCTGCAGCTTCTATGGTGTTTCTAAATTCGTTGATGTATGATGATGCACTTGATCATGTGAATCTATGGCCTTATGAAGTTGAGCGTCCAATCCCTCAGATCACTAGAGAAGTTTTGTCACCCCCACCTTTCAGTGTCAATTCATATTACTTGCAGAGAGACATCGATGTCATTAAGGCGAAGACAAAAGCCGCGGTATATATCGAGAATTATCGAGCAGGCGACGTTTTTGCGAAGAAGCGAAGTATTAGTAAAGGAGCCACATTTGAAGAGAGAGTCTATCATGGTGCTGTGACTATGTTGCAACGAATGGTTAAGCTACGAGGATCTACCATCCAAGAATGCTTTGTCATCGCTATTTCGTCCTATCGATGTTCAGATTGTGTTCGGCGAATGATGGCATCCGAGTCTGGTACTGGCGCAATCCATGAAATGGATCATATTTGCATTATGCGATCTAACGCACTTAGATGGCTGCAAGCTGCGTTTAGTGACTTTCCAGAATTTCCGTTTTTAATGACGCGTGATGGTGTAAAGTTTGCCTCAAATTGTGGTGCAGTAAGTACGCAGGTTCCTTTGCTGTTTTTCCAAACACTAGAGATGATGGTGTTAACTATGGATGGGACATTAAGCTCAACATGGGAAGGATGGGTGTGTTGTGAGTGG
TTAAAATTTAACATTCTTAACCAGTTTCATAAAGTCTTGTGCGCGTTTGTCATTATGCAGAATACGATACCAGTTATCTACAATATCATACAGTAACGGGCTATTCTCTTTAAACTTCGCACAAACTGCTTTAATTCGTTCGTTTGCTGCCGTGAATTTTTCATCACAGATCTTTTTAGTTTCTTCGTCCATAATCCAACGAGTACGAAGGAGTAACTTGGAAACCTCTTTATTATAATGACGACCGTACAGTCTGTCAATAAATTCTGGAACACAGCGTTCTAGTTCATCGTCATGAAACAACATAGTGATCACACCCAGATATTCGCCATACCCCAGATGATTGGTCTTAACCTTCTTAGCCAGACCAGCCAGCTTACCGCGAACAAATTCTAGCGCACATTCCAATTGTTCGTCAACGAGATATTTTTGTGTCTCGTTTCGAGTAATAATATACTTTGTTACCCCGAAGTAGTCAAGCGCCGTATGTAATGTATTTTCACTATAGATCGATTTACGACTACGGCTTTCGAATGCATCACCTACGCGGAACATGTGCAAGCCTGATAACTCGCGAATCTCTGCCGCTTTCATGTGATGGCTGGTTTTATGCCAACTGTCACCAATCTTTTCCATGATATACACGTTAGGCAGCTTGGGAGTCGCTTCACGTTGTGTACGCTCGGTCTTTTCCGGTTTAACTGCTTTAGCACGCAGATCATCGGCCTCAGACACTTTAATCACGGTCATTTCAGAATCATCATAATACTGTTTGATGTACTCGAAAGTCTCCATATGTTTTTCGTTGTTCTGACGGAACACCAGTACCTTTTTATTGATGCCGTATTCCTGGACCATGCCGTTAAGAGTCAGTGCACGCAGTTTCGGTTTATCGGTATCATCAATAAGACACGTAATATCTTCTTTATGCATCCATACAAAATGCGTAATGTTGTATTGACTGCTAACGAAAGCAGGGCGCAATTTACTGATTGTGTGA
AAACTCTCAATCACACATATACAAAAACGTTCAAGCAACCAAACTTTCTTTAAACTCTCTCTCTTAAACTCTTCCTAAATCTCGCAGAAATTTCCCTTCAAGCTTTTCAATCACTGAACTCAATGGCATCCATTACTTTCGGTAACGCATGCACTGTTGTCTTCGGACAAGTGAGGAAGGAGGAAGTCACTGCCGGACCTGTGGCAGTGAACTTGAATGAAGGCACAAGAATGGTGGTTGTGCCAACTGCGGCACAAATGGCAACACCCACGCCAAGTGTTAGCATTAAGATTATCAATAGATGGTCTAATAAAGCTGTCTCCTCATATGAGAGACAAGTAGAGGATGTGTTCGCGAACTTTTTCGCAAAAAAGGAGAGGAGTGACGAGCTTTTAACTCGTTACTATGGAAAAGTTGTCCAGAAAGGCAACAAATTGATGGTTAAACGCGCACCGCTACATGTAGCTCGCGTTTTGGAGAAACAACGTCTTCAAGATATTGAAGACGAGAAAGCATTTCTGCAGTATCGTGATGCAGGAGTGCATGTTGCTGGATCCGTAAAATTTACGGACACAAGAAGTAGGGGACAAACAGTCTCCTTCAGAACTGAGCACTACAAACCAACTGGCAAAATAGTGCAGAAGAAGAAGGCCCAAAAACAGCGGGCTAATGCCGATGTGGATCACCTTATTGATGAGGTGATGAAGATATGTAGTGCTGATTGTAAACAAGTTGAGTTTATCTCGATGGGTAAGAGAAGATTAACTGCCAAGTTTAAGCTGTTTGGCAAGTCAGTAATTCCATGCATTCACCTGGCGCATGAGCAAGGACGTCGACTGAGACGTGAACTGGATCCTCGCATCCATGAACAAGTTATTGCCCATTTGGTCACAGGTCGGAAGGTCAGGGAGTTAATTAAAGATGACATGGTGACTTATGGATGGAGTGGTGCTATACTAAATAAGAATTTATTTAAAAGAACACCCTTCAGATGGGACGA
AGCAAAAACAGGCGCTCCAAACACAATGAACCTGTTCACCCCACGCTCAGAGATCAATCCCACCACCACTCAGGAGCTACTATACGCCTACACAGGACCGGCGCCCGTTGCTTATGGCACAAGAACCAGAGCAGTATTAGAGAACATAATCAGACCTTACCAATACTTCTACAAAGAACCCAATGTCCAGAGAGCTCTAGACATCAAGACAGGATGCAAGGAGCCAGAAGATATAAATGTGGAAGGTCCTAGCAGTGGATTTCACACCGCAAGTGTGTTAAAGCTAGCTGACAATTTCTTTAGAAAATACAGGCCTGCTATGGAAAAATTGAAGTACTGGATACTTGTAAAGCTTCCGAAGCTCAAGTATGCAGAGCTGAGCAAGGGCAGGCAGACCTACAGTTTTATACACAAAAGGAACCTCCCAGCACCTATCGCCCTAGAAGAGACAGTGGAGTTCTTAGAACAAAATCTAAGAAGAAAAATAGGCCCAACCCTCCTATCTTACTGCCAGGCGATTGCAGACGTGATGGAGCTAGATGAGACCACTTATGAAGGCGCGAGAGATCCCAGGCCCTGGGACATCCAGCTAGAAGAGATCGACTCAGATGAAGAAGACCCTCTGTTCAGACAAGTAGGTAGGGAAGAGACCTACACCATCAAGTTCAGCAGAGAAGAACTATGGGACCAGATGAGAACCTTGAATACTATGTGCAAACACCTAGAGAGAGGGAGGTTAAACAGAAGGACCATAGCTACCCCCAGCATGTTGATAAGAGGGTTTGTAAAAATTGTAGAGGATGCAGCCAAAGAGATCCTCGAGAATGTCCCTACCTCTGGAGTGCCAGTGGGAGGAGAAGAAAAATTGGCCAAGCTCGCCAGCAAGCAAACCTTTCACACAGCAGTCACAGGAGAGCTGAGCGGCGATCAAGAAAAGTTCAATGAGTGTTTGGACCCAGATGCAATGCGCCTCATGTGGACCGTGTTCTTGAGAAAGCTA
GTTTAGTTTTATTGCAACAACAACAACAAATTACAATAACAACAAACAAAATACAAACAACAACAACATGGCACAATTTCAACAAACAATTGACATGCAAACTCTCCAAGCCGCTGCGGGACGCAACAGCTTGGTGAATGATTTGGCATCTCGTCGCGTTTACGATAATGCAGTCGAGGAGCTGAATGCTCGTTCCAGACGTCCCAAGGTTCATTTCTCCAAGGCAGTGTCTACGGAACAGACACTGATTGCAACAAACGCATATCCGGAGTTCGAGATTTCCTTTACTCATACGCAATCCGCTGTGCACTCCTTGGCCGGAGGCCTTCGGTCACTTGAGTTGGAGTATCTCATGATGCAAGTTCCGTTCGGTTCTCTGACGTACGACATCGGCGGTAACTTTTCCGCGCACCTTTTCAAAGGGCGCGATTACGTTCACTGCTGCATGCCTAATCTGGATGTACGTGACATTGCTCGCCATGAAGGACACAAGGAAGCTATTTACAGTTATGTGAATCGTTTGAAAAGGCAGCAGCGTCCTGTGCCTGAATACCAGAGGGCAGCTTTCAACAACTACGCTGAGAACCCGCACTTCGTCCATTGCGACAAACCTTTCCAACAGTGTGAATTGACGACAGCGTATGGCACTGACACCTACGCTGTAGCTCTCCATAGCATTTATGATATCCCTGTTGAGGAGTTCGGTTCTGCGCTACTCAGGAAGAATGTGAAAACTTGTTTCGCGGCCTTTCATTTCCATGAGAATATGCTTCTAGATTGTGATACAGTCACACTCGATGAGATTGGAGCTACTTTTCAGAAGTCCGGTGATAATTTAAGTTTTTTCTTTCATAATGAGAGCACTCTCAATTACACCCACAGTTTTAGTAATATAATTAAGTATGTGTGTAAAACGTTCTTTCCTGCTAGTCAACGGTTTGTGTATCATAAGGAGTTTTTAGTTACTAGAGTCAACACTTGGTACTGTAAGTTTACGAGA
ACAAATCTTTACCACAACGAATCGATTACAAGATTAAGGATTTGAGATGGCAGTTCATGTAGATAACGTTAAAGACTTAGCCAAGACTAACGAAGGGGTCTCAGTAATTCTGAACAGATACACCGACTGGAAATGCAAATCTGGAGTGACTGAAGCACCACTCTTGCCGAGCAATCTAGGAACCAGAATCACTGATTATGCCAAGACCACGCTGAAAGGTGACAGTGTTGCACTGAACTTTTCGGACTTAGTTCTTTCGTTGGGTGCCACAGTTTCTGTCGGCACTCCTGGTAGTGTACTAGTCGAATTGATCAATCCAAATATGGATGGGCCTTTTCAGTTGGTACAAGGGCAATCGCTCTCTTGGAGTCCAGGCTCTGGGAGGCCCTGTCTTATGATATTTTCCATCCATCATCAATTGACAGCAGATGCAGAACCTTTTCGGATCCGGATTTCCAATAACGGTATCCCCACGAAGAAAACCTTCGCAAGGTGTCATGCATACTGGGGATTTGACTTGAGTCCTCGAATGAGGTACTACAAGAATGAACCAGCTAAACGAATTGATTTGGATGTAGGGTTTTATAAGACTCACCTTTCGAATATGAAACAAGTCAGAGATTACGTACAGTATACCTTTGATAACAGCAGGATGGACGGGAATCCTCAGCTGGTGGCCAAGTCGACCATGAATGTCGTCCCACGTATTGCCGATGTGCCCAAGTATGTCGGTATCGCCCCGCCTTCGCGCTCGGGAAATCATCAGGAGGCTACGCCTGATGACTGGCTGAAGCAATACGTGGACAAGGATAGTGAAACTAATAAGCTATCTGATGTTGAGTCCTCGTCAGACTCTAGTTCGCTCTTGAGTATGAGAGCAAGATCCCGAAGATATACTAAGAACTACAAAATTCCGATTAAACGTCACCCGCAGGCAACGGGTGAGGTTGGTACAACTTAATACGGTTGCCTTCTTGTGTTCCATACCACGGTTCTGGTT
AATACAAACATACAGAAAACAAACGAATTCAAGCAATCAAGCATTCAAGCGCTCTTTTATTTTACAAAATTTTCAAAGATTCTTGCTTTCTCCACTCCTTAAGTTCTATTAGTTTTCATCAATTTCAATTGTAGTTCACTCTCATTCCATCCTACAAGGGACGATGGCAGCACAAGTTATTTTCTCGTATCTTAAGAGCGGCAGTGGAGTTACCACAGACGCATGTCGTGCTCAGGCGATGCAATTCACATTTGGCAGTTTTACGCCTGGAAAAGTTAACTGGAACACTTTATCCAGTGCAATGATTGAGGAGTATGAAACTCGACAAGAAAGTTTTGAGCTGGCTTGTGAGAAGTTTCGGAAAGAACGAACAGATATGCGTATCGTTCGAAGGAAGGAGACCTTTCAGTATTCGCCTAAAACCAAATACCAACTTAAAGGGGCGCGAAGAAAGGAGAGGAAAGAAGAGCAAGAACGGAAGTTTCTTGCATCTAGTGACACAATTGTCGCACGAATTGTGTTCCCACCTGAGGCAATGAAAGTTGAGGCCCCAGTGGAGCCCATCCGCTTTCCTCCTGTGGTTGTGCGGAAGGTGAGGAAGCAACCAAGGCCGAATATTACGCGAGTTAGCACTGGTAGTTTCTCGCTCTTCATCAAGGAGTTGGTGAACACTTGTGATGATAGGCAGATACCTCTTGAAATGATCGCCAACAAGAGAGAGAGAGTCCATGTAAGGATTCGAAGGTTTACACCATCGCACCGTTGTGCACAAGTAAAGACACTCCACCACCGAGGCATATATCAGAATGTTGATTTTGAGTGTCCAATAGCACTCAAGAGTTTATTTGGTCTCATCGCACAACATGCATGGAAAGGCCAAGATGTCGACGAACTTAAGATTTCCATAGGGGATAGTGGTCTTTGTATTCCACATGGGAAACTCATCGGACGGGTGCTATCTGGTGATTCTGACTTCTTTACAGTCAGAGGTAGATATGGT
ACCGGATGGCCGCGATTTTTTAAGTGGGTCCTACGCACTAATGTTGGTCGGCCAATAGAAACGCTCCCTCAAAGCTTATTTACAAAAATACCCGTTATAAATACTTGGTGGCTAAGTTACAATCAGTAAAATGTGGGATCCACTTTTAAATGATTTTCCGGAGTCTGTGCATGGTCTACGGTGTATGCTTGCCATTAAGTATCTACATTTTGTAGAAAATACATATTCCCCGGATACTTTGGGTTACGATCTCATACGTGATTTGATTTTAGTTATCCGTGCTAGAGATTATGTCGAAGCGACCCGCCGATATAGTCATTTCCACTCCCGCTTCCAAGGTTCGTCGCCGTCTGAACTTCGCCAGCCCATATGGCAACCGTGTAGCTGCCCCCACTGTCCTCGTCACAAACAAAAAGAGTTCATGGGTGAATCGGCCCTTGTTCAGAAAGCCCAAGATGTACAGGATGTATAAAAGCCCAGATGTTCCTCGTGGTTGTGAAGGCCCATGTAAGGTACAGTCATTTGAACAGCGTCATGATATAGCCCATGTGGGCAAGGTAATATGTGTGTCCGATGTCACACGAGGTAATGGGCTGACCCATCGTGTTGGGAAGAGGTTTTGTGTTAAGTCCATTTATGTGTTGGGTAAGATATGGATGGATGAGAATATCAAGACGAAGAATCACACAAATACTGTGATGTTCTTCTTAGTCCGTGATAGAAGGCCTTTTGGTACTCCACAAGATTTCGGTCAGGTCTTTAATATGTATGATAATGAGCCTAGCACTGCAACGGTGAAGAATGACAATAGAGATAGGTTTCAAGTTCTCCGTCGATTCCAGGCTACGGTGACTGGCGGTCAGTATGCGTGCAAAGAACAAGCTCTAGTTAGGAAGTTTATGAAAATCAACAACCATGTTACTTATAATCACCAAGAGGCTGCTAAATATGATAACCATACAGAGAATGCTTTGTTGTTGTATATGGCATGTACTCATGC
GTAATGATCCATGGCTGCCGCTCTGCAACGGCTGCAGTCAGCAAGGGATCGGGTCGCCACGCTTATGCATGGCCTCCCACCGTTCCCGCACTGTGCGAGGAACTTCCACATCGCGCACAGATTCTCTGAGCGTTCCGCTGTTGCGTACGGCGGACCCGTGAGATCTGTTCGCGCGGGTGGACAGGATCGAATTCATCCTTCCTTCGAAACACTTCAAGAGTCCAAGTCAAATGAGACTCAAGAAGCGCGAATTCCTTCGGATTCTCCTGCCTTCTCCTCTTCGCTTCGGCGTTCACCTGGAGACATCGTCTTCGGACACCCTGTCGTTGTCGAACGGACGTGGGAGGAGATCTCTCGAGATGTGCCTTTTAACACAAAAGGTAAGCTCGCCCTTCGTATATTCCTCTCTTCTATTCAACACCCTGATACATTCCAGCCTGAGGAGGAGTTCCTCCGACATTATCGGCTTATTCCAGATCACCCTTTCACATCGTTTATACGCTTCCGAGAGGGAAGGGAAAGCGCCACTTTCGGGGACCTACCCCTCAGGCATTGGTTTCACCTCCTCACTTCTTTAGCAAATGAAAGACGCATAGCACCACTAGGTCTTTCACTGCTTAAAGAACTAATCGAACATCTGGGTGGTCCACCCATCGGTCAAGATACACGTTCTCTTGATCACGTCGAGAATCTCACGGAATACTCAGGTATCTCGCTACTCGTCGAAGAAGCGTTGACTGAGGCCCTCCTGGAGATAAACCTCGTCGATAGAGAAAGGGAGATTGGCTCTCTTACGTTGGGAAGCAGAAAGTTTCCCGCGCTGCAAATTCTACACGAACACTTTCTCGTCTGCCTTCCACATCCGAAACATATTAACAACAGACTCAGGTCTTCCTATTCGTGGTTCGTGAAAATGTTTAGCGTCTGTCATCCCAACCCCATCGTTCTGCGCTCGCACGCTGGATCGGACATGAATTCGAAGAATGTTACTTACCAAGGG
TTGGCCACTCCCTCTATGCGCACTCGCTCGCTCGGTGGGGCCTGGCGACCAAAGGTCGCCAGACGGACGTGCTTTGCACGTCCGGCCCCACCGAGCGAGCGAGTGCGCATAGAGGGAGTGGCCAACTCCATCACTAGAGGTATGGCAGTGACGTAACGCGAAGCGCGCGAAGCGAGACCACGCCTACCAGCTGCGTCAGCAGTCAGGTGACCCTTTTGCGACAGTTTGCGACACCACGTGGCCGCTGAGGGTATATATTCTCGAGTGAGCGAACCAGGAGCTCCATTTTGACCGCGAAATTTGAACGAGCAGCAGCCATGCCGGGGTTCTACGAGATTGTCCTGAAGGTCCCGAGTGACCTGGACGAGCGCCTGCCGGGCATTTCTAACTCGTTTGTTAACTGGGTGGCCGAGAAGGAATGGGACGTGCCGCCGGATTCTGACATGGATCCGAATCTGATTGAGCAGGCACCCCTGACCGTGGCCGAAAAGCTTCAGCGCGAGTTCCTGGTGGAGTGGCGCCGCGTGAGTAAGGCCCCGGAGGCCCTCTTTTTTGTCCAGTTCGAAAAGGGGGAGACCTACTTCCACCTGCACGTGCTGATTGAGACCATCGGGGTCAAATCCATGGTGGTCGGCCGCTACGTGAGCCAGATTAAAGAGAAGCTGGTGACCCGCATCTACCGCGGGGTCGAGCCGCAGCTTCCGAACTGGTTCGCGGTGACCAAAACGCGAAATGGCGCCGGGGGCGGGAACAAGGTGGTGGACGACTGCTACATCCCCAACTACCTGCTCCCCAAGACCCAGCCCGAGCTCCAGTGGGCGTGGACTAACATGGACCAGTATTTAAGCGCCTGTTTGAATCTCGCGGAGCGTAAACGGCTGGTGGCGCAGCATCTGACGCACGTGTCGCAGACGCAGGAGCAGAACAAAGAGAATCAGAACCCCAATTCTGACGCGCCGGTCATCAGGTCAAAAACCTCAGCCAGGTACATGGAGCTGGT
AAATTCAAAACTCAAAAATATAATTTTGTATTTCCAGTTGATTATCTGTAAAATAATCTCGGTTAACTAGTTGTCCGATTAACAACTCGAGTCTGATCTGCTTAAAGATCCCCAATATTATTATCAATATTATTATCAATTTTAACGTGTCGCTACTCATCTACTGTTGTTGATTGTGGTTGGTAGTCATTGGAAAGGTGCCTGTGCTTGGTGTTGCACTGATCAGTCGGTTTGTGGTTGCAGAAAGCTACTTAGGTGAGGCTAAGGCCCGTGTTCGGAACCTTAGATTCACGAGCCCGCGTGATTAATCGGGTTTGTCACTGGGATCCGGTCTATCAGTAAGAGCTATTCCTTTGTTAATACCCTTTTTGGTTAGTAACAATTATGGCCGATGTGGAGATTTGCCGATGTCAGGATAGTCAGGAACCTTTGCTTAATGTTACCGGATATGATCTTACTTCTCGTGTGATGTTTGAGCGAATTGATATTGGCCCCTTAGGGGTGTTGTGCAATATCGGTGTGTTATTTCATATGTCCGTGATTCGTCGTCGTGATATTTTTCCTTGGCTTAACAAGATTACGTCTATTAATGTTTCTGTTGATGTGCCAGCTTTTGCTACAATTTGTGGTGTCACGATTATGGTGATGTTATACATTGTACGCTGGCGCGGTATATGTTGTTTTGTTTCGAACAAGATTTTCAGTGATTATTTGTGATTGTTAGTCCGATGATGTTGTTTTACTTATCGTACGAATATTTGTGTATGATAGTGTATGTCCGAAGACGTTAAACTACATGTAGTGATAACTGTAACTATATGTTTGTGATCAGTTCGATTGGTGTGTTCCTCGCATATTAATCGTATTTTGAGGGTGGTAAGTAAAATAGTGTGTGGTTTTCCCGACTCTTGGTGTTGAACCGAGTGATCCTTGGAAACATCCTTTCGTCTCACAAACGTGTATGGCGTGTTTCCTGCTTACCTGGGTTTCTACTATGAGC
GAATAAGAGCGAATTGCGTCCGTACCGTCTATCAGCTTACGATCTCTTGTCAGATCTCATTAAATCTAAACTTTTTAAACAAGATTCCCTGTTATCCATGCTTGTGAGTGTGGTTTAATCATAATCTTGTATTTTACTTTCCACACTTTTCATCTCTCTGCCAGTGACGTGTTGGTTGTCCTCAGCGTCCCTCCCATAGGTCGCAATGATTAAAACCAGCAAATACGGTCTCGGCTTCAAGTGGGCGCCAGAATTTCGTTGGCTGCTTCCGGATGCAGCGGAGGAGTTGGCTAGTCCTATGAAGTCAGATGAGGGTGGGTTATGCCCCTCTACTGGTCAAGCGATGGAAAGTGTTGGATTCGTTTATGATAATCATGTGAAGATAGATTGTCGCTGCATTCTTGGACAAGAATGGCATGTGCAGTCAAATCTTATCCGTGATATTTTTGTTCATGAAGATCTACATGTTGTAGAAGTTCTAACTAAAACAGCCGTAAAGTCCGGTACGGCAATTTTAATTAAATCACCTTTGCATAGCTTGGGTGGTTTTCCTAAAGGGTATGTTATGGGCTTGTTCCGTTCATACAAGACTAAACGTTATGTTGTACATCATCTTTCTATGACTACATCTACTACTAATTTTGGTGAAGATTTTTTGGGTTGGATTGTACCTTTTGGTTTTATGCCATCTTATGTTCACAAATGGTTTCAATTCTGTAGGTTGTATATTGAAGAGAGTGATTTAATAATTTCAAATTTTAAATTTGATGATTATGATTTTAGTGTAGAAGATGCTTATGCTGAGGTTCATGCTGAGCCTAAAGGTAAATATTCACAAAAAGCTTATGCTTTACTTAGACAATATCGTGGTATTAAACCCGTACTTTTTGTAGACCAGTATGGTTGTGACTATTCTGGTAAATTAGCAGATTGTCTTCAAGCTTATGGTCATTATTCTTTGCAAGATATGAGACAAAAGCAGTCTGTATGGCTTGCCAAT
GGGGGTTTCAACATGGCGACTATAAGGCACATTATGGATTGGCTGCGGCCAACATTCACACCTCTTGCTGGTGTAAAATCCCGGCAAGAGTGTATTGCGCATTATGGGGATGACTGGGCCCTAATGATCACCCAGTCCAGAATGACCCTTTCCGCTGAGGCCCAGGTGAACGCCTGGTATGAGGGGGGAGCCGAAGTGAACGGCTCCATTCCCTCAGTGGAAGGGAACGCAGCCGCCCCACAGGCTGCTGCGGTGGTTGCTGAGCCACCGCACCCCTCCCCTGCGGAGAACGAGGGGGAAGATGCAAGCTGGGTTGCAGCACTCCCAGCACCTCCCACCTACGAGGTGGTTCAGGGTCGGGCACCGACTCTAGAGGAAATTCACGGAGCTAGCCGGCTTCAGATTGTGCCATATACCGGCAGAGCTCGCGTGATCGGCGAGGACGAAGTTCTTCCCTCGCCGGTCCTGTCATCCATTTGGCGGGCCACTCGCTGTCCCGGGAGGATTTTGAGAGTACTCGGGACACTGCTGAAACCTGGTGCGTGTCAACGTCACCTGGAGGACCTGCGGGAGGTGCAGCCGCAGGTATGTGTTGGCAACCCCTGCGAGGTTAAGCTGCAGGAGGAAGGTGCACCCATGGCATATATGAACGCACAGTCAATAGCCATGGAGTTGCGGGCCATGTTTGGGTGGCAAGCTGCCACCCCCGCCAACAGGGAGCTGGGCAACCGCGTTGCCAGGGACATCCTCCGTGATGGCTGCGGAGCGACGAGGGAGCAAATTTGGTATATGAGCTCCCTTGCCCTGCACATGTGGTTCCAGCCCACACTCTGTGACCTGGCTATCAAGGCCGGGGCACAAAATTTTTAGTTGGGGAAGTGTATGCTAGGTCTGGCGTGGAGACTAAAACAAGGCCCAAGATCCTGTCTCCCCAGATCAAGGTGAAACTGGCAGCACGACCCCGGCCAGTGAAAAGAGTCTCATACAATGTGGACGTATT
GCCGGGTGGAAGGCCCGGAACCGCCCCACCACCTCAACTAGGTGGTAAGGGTACGTCTATCGGTCCGGCTGGCCCGAAAGGCGGTGGATCCTGTGTGTTAGGGTTCGTAGGTGGTAAATCCCAGCACAGGTGGTAATCGCTATAGGGCAGGCTTATCCCGGTGACCGCTTCCCTGGATCCTGGAGCGGGTCGTGGCGGCACGGTCCACAGGAGTGGGGCCTCCGGTGTGAATAAGCCCTCGTCTGGAGCATCAGACGTTAAACTGAGACGTCCCGAAGAGATCGGAACGACGCCCCACGTATGGCAACGCCGCTTAAAACCCTTCGGGGACAGCTATGCGGGTTGACAATGCCAGTGGGGGGCCGGGCCCACTATTGTTGTGGGCTCCGAGTTCCTCTAGGGATGGCCGAAAGGCAGCCATGGGGCCACCCAGGCGGCGCCGTGCTACAGGCGGCAAGGGGAAAAATCCTTCGGGTGACCCCGGGTGGCATTCCCTCCCTTAGCAGCATGAGTGTGGTGGTAGCTGCAACCATGGAGTTGCTACTGCTCTTGGTGTTGTTGGCCCCTGCGGGGGCCATCCTTTTTCCGTCCCGGCATGCGTGCCGGGTAGGAGACCATTACTACTTGTCCAATTGTTGCTCCGAGGACGAAGTGTACTTCTGCTTCGGAGATGGATGTCTTGTGGCTTATGGTTGTACTGTGTGTACACAGTCTTGCTGGACTCTCTACAGACCTGGAGTTGCTACGCGGCCTGGCTCCCAGCCCGGAGAGCTTCTTGGGAAGTTTGGCGGAGCCTTAGGCCCGGTGGCCTCAGCTGCTTACACAGCAGGGGTCTTGGGCCTGGGTGAACCATTCTCCCTCGCTTTCTGTGCGGGACTCCTCACCTCGAGGGTGGGGAGGATGCCGGCTCTTAACTGCTCTTTGCGCTGCAACTTCGACTACAGTTATCCTGGCATTTCTGTGGACTTTGATTGGGCTTTTACAACTCTGATTCACCTCC
GCAAAAGCAGGGGAATTACTTAACTAGCAAAATGGAAACAATATCACTAATAACTATACTACTAGTAGTAACAGCAAGCAATGCAGATAAAATCTGCATCGGCCACCAGTCAACAAACTCCACAGAAACTGTGGACACGCTAACAGAAACCAATGTTCCTGTGACACATGCCAAAGAATTGCTCCACACAGAGCATAATGGAATGCTGTGTGCAACAAGCCTGGGACATCCCCTCATTCTAGACACATGCACTATTGAAGGACTAGTCTATGGCAACCCTTCTTGTGACCTGCTGTTGGGAGGAAGAGAATGGTCCTACATCGTCGAAAGATCATCAGCTGTAAATGGAACGTGTTACCCTGGGAATGTAGAAAACCTAGAGGAACTCAGGACACTTTTTAGTTCCGCTAGTTCCTACCAAAGAATCCAAATCTTCCCAGACACAACCTGGAATGTGACTTACACTGGAACAAGCAGAGCATGTTCAGGTTCATTCTACAGGAGTATGAGATGGCTGACTCAAAAGAGCGGTTTTTACCCTGTTCAAGACGCCCAATACACAAATAACAGGGGAAAGAGCATTCTTTTCGTGTGGGGCATACATCACCCACCCACCTATACCGAGCAAACAAATTTGTACATAAGAAACGACACAACAACAAGCGTGACAACAGAAGATTTGAATAGGACCTTCAAACCAGTGATAGGGCCAAGGCCCCTTGTCAATGGTCTGCAGGGAAGAATTGATTATTATTGGTCGGTACTAAAACCAGGCCAAACATTGCGAGTACGATCCAATGGGAATCTAATTGCTCCATGGTATGGACACGTTCTTTCAGGAGGGAGCCATGGAAGAATCCTGAAGACTGATTTAAAAGGTGGTAATTGTGTAGTGCAATGTCAGACTGAAAAAGGTGGCTTAAACAGTACATTGCCATTCCACAATATCAGTAAATATGCATTTGGAACCTGCCCCAAATATGTAAGAGTTAATAGTCTC
GTATTAAATTTTTGTAAGTCGTTATGGAATTATTTAGTGACAGTGGAAGCATAGTTGAAAACTTCAAGGAAAGAATAAACAAACTTGTGTTTGATTATTCATTAAACCATGGAGGATTTCGAAAAACATACAAAATTCAACGTGACAGGGTTTACTACATGCTTGGTGATGCACATCATGCAAACTTATCAGGTAAATGTTTGATGCTGTATAACAGCGAGAAGGATATCTTCGAAGGGTTGGGATTTAAGGTTAAGGGTTCAAGAATCAATGTTTCAAAAACTCAGATCTTGCGCAATTATGAGATTAACTTTGAAACCATTATCGGTGTCGAACCGAATGGATTGAAGACGATTTCAACTGCGAAAGATGTTAAGAAGTTGTACGATATTTACTCTTATAAAAGTAGTCTCCATCCATTTGATGACTTTATGGCGCATTGCATCAACCGCTGGGGTATGTCCATACCGGCATCACTTGAGCGTATTATCAAAAGTGAGATAATTAAAGTAAGGAGTGGTGTTTTAAATAGAAATTCTGAGTTGTATAACTATATCCCTACAGTTGATGCAAGCTTCAGCGAGATGTCGCGCGGTCCAGCGAACGTTATACTTACTGACGGTAAACTGGTACCCGATGGCACCTGTTTTGGACCAATATTATCAAAATCGGTTGAAGATCCAAGACTTAAGAATGAATTCAGGTCGAAAGGGTTGATTATGGTTCACGATTATTTTATACTAATTGGTGAAAGTCCGGGTCCGCATTACAAGAAATACACAAAGATGACTAAAGATAATACTATATTCTGGGATCCTAGACGTACAGATCATAAGTTCAATAATGTTGTAAGTTACTTCAAGAAGGAGAACATACGCGACGTTGTTGAATATACTACTGACGCTTTAAACAGGGGTTTGAAGCCATTGGTTTTGATCGATATAAGGAAAGACAAGCCTAAGAATCTGAATACACCTGAAGGCGCTATTGAATGGGAACG
CGCAAAATTCTTCCTAACGGGGGGGGCGTGTATACCCCCGTGACAACTTGAATATTGTAGGTCACCATCTAGTTCTATATGGCCTAGAACCGGTAGCCCAGGTGTTCTATATGGACATCTTATGCACATTCTTCATCTCCCTGACCGGCCATATCAGGGATCGATAGGTTTCGTACTACCAACATTACCCATAATGTAGGTCCGCCTTCGTCTACTTCCAGCAACGAAGTAAAATTTGCAGGACAACTTTTACTAAATGAGTAAAAAGGTAAATGAGTATCTTGGTACGCTGACATCAAGATCGAGACGGCCCTCGTCCGGAAAGGAGGACCGTTCTTTAAATCAAGCTTCCCGGCGCAGAAGGAGCGATAAAATTCTTAGCCCTGGTCAGGTGAACAAATTTGACCAAGCCTTCAAGAAAGCTGTGAAAACAAGGAGCAGGGTTCTTGGAAGAAGATTGACTCGTGAAGAGTTCACGGCATTGGTCAAAGCCGTGAGGAAACAATTACGACCAACCATCGTCGATCCAGCGTCCAGGCTGATCCACGATCTCCACCGTCGACTAGTCGCAGTGGAAAAGGCGACCCCCGCACACAGGGAAGCCCTTTCCGATGCCCTAGCGGTGGCCCGAGTCCAGGTTGACTTCCTGAGACTTGAGTTAATGAATCTTGTTGGCGAACAACAAGGTGTCAAAGAAACTTGTCCACACGTGGATAAGAAGTCAAAGGTATACCTCAAAATCGTATCAATCTTCGAGGTAGACCCTACGCTACATGGTCTTTATGTAGCTTCGAACCAAAGTGAGACACAACAAGTGTGTTGTAAGTCATGCCTGGGGTCCAGGCAGGATGCATACTTTTCATGGTTCGGGCAGGAGTGGTGCGCTTTCACCCCTGCTCAGTTGGAATGTCTTACGTCACCAGACAAGAGGCTCCTTGTCAATATTGAGCCACTCTCCCTCCAGAGTATATGGGGGGCTGTCCTAGATTACAGATATACT
ACCGGATGGCCGCGCGATTTTTTAAGTGGTGGGTCCAGAACGCACGACGATGCAGACTCAAAGCTTAGATAACGCTCCTTCGGCTATAAGTACGTGCGCACTAAGTTTCAATTCAAAAAATGTGGGATCCACTATTAAACGAATTTCCGGATACGGTTCACGGGTTTCGTTGTATGCTATCTCTAAAATATTTGCAACTTTTGTCGCAGGATTATTCTCCAGATACGCTTGGGTACGAGTTAATACGGGATTTAATTTGTATTTTACGTTCCCGTAATTATGTCGAAGCGAGCTGCCGATATCGTCATTTCTACGCCCGCGTCGAAAGTACGCCGGCGTCTGAACTTCGGCAGCCCATACACCAGCCGTGCTGCTGCCCCCATTGTCCGCGTCACAAAACAACAGGCATGGACAAACAGGCCTATGAACAGGAAACCCAGAATGTACCGGATGTACAGAAGTCCGGATGTTCCAAGGGGATGTGAGGGTCCCTGTAAGGTACAGTCGTTTGAGTCTCGACACGATGTCGTTCATATTGGTAAGGTAATGTGTATTTCGGATGTTACGCGTGGAGTCGGTTTGACCCATCGTATAGGTAAGCGTTTTTGTGTCAAGTCAGTTTATGTTTTAGGTAAGATATGGATGGACGAGAACATCAAGACGAAGAACCATACGAATTCGGTGATGTTTTTCCTTGTTCGTGATCGACGACCGGTAGATAAACCACAAGATTTTGGTGAAGTATTTAATATGTTTGATAATGAGCCCAGTACGGCGACCGTGAAGAACATGCATAGGGATCGTTACCAGGTGTTGAGGAAATGGCATGCAACCGTTACTGGTGGTCAATATGCAGCGAGGGAACAGGCGTTGGTTAAGAAATTTGTCAGGGTTAACAATTATGTTGTTTACAACCAGCAGGAGGCAGGAAAATACGAGAATCACACCGAGAATGCATTGATGCTTTATATGGCTTGTACCCATGCTAGTAACCCAGTGT
GTAGAAAATTTGTTGAGTGTAAGATTGTGTAAATGTCAAATATACATTGTTATGGATCCGACCCATCCGAAGGACACTTTTGTATCTATAGATTCGATGAAGGACAACCATTCACTGTTAAATTTCGTCAGAAAGGGAAGATTCAGCACATTGAGCTTGAGAACTCGATTGGCCATAATGGTGCTATTAACTACGGTAGTATTTTTGATACTATTAAGTATTTCACTAGCATTGTCGGCCTTACCCTAATTAATAACAATATGACTATAGATCTGAATTCTGTCGCTGTGGATAATAGGTTTAGAGGTAACGCTACCATGGTGGCGTTGAAATGTAATGTTTTGGGTAACCTATTCCTTAAGAAGATAGTCTCTAGTGATTTACAGTTAACACTGAAATTTTATTATAATAAACAGATTAGATATGATGTATTTGCTGGGATGTATGGTTTAATTAATTTGCGAAATTCGAAGTTTAACGATAATGCTTATAACTATGGCATAATTATTGAACAGTGTTATCCAATAAAAGATTTGCCTATGAATAAGATTCTTGCTGGACTAAAAGCATTAATGTTGTTTCATGAGCATACGAACTGTATTCACGGTGATTGTAATCCATCTAACATAATGTGTGACAAAATGGGAAATGTTAAAATTGTTGACCCGGCTTCTCTGGTAACAAGAGTAGTTACGTATATCAACGAGTATTATAAAGATTTGACTCCCAAAAGTGAAGTTGGTGCGTATCTATTATCTTGTTTCGAGATAGTTAGTGACTTAAGGAAGTTGCCTCTTGAAAAGATATTCATTAAGCGTGGTTATCTAGGTTTGCCTGAGTATGCAGATGATGGAGGAATTAATGCAATCGACTTTCTCACTAGTTTACAGGATGGCTTGACTACCCATTCTGATTTAATGTCTGCTATAGCTGGAGTTCCTTTTGACGGCTTGTTAGCTAATAATGAGTACATCGACGATGACTTATCAGATAATGAATG
GGAAGGAGTGCCAGGCCATTACCTTCCGCCCCTGCCTAACAAAACTGGCTCGCCAGAGGCGGGGGGGCGTGGTAGACGGTATGTCTAGGTCCAGAGAAAGCGGCCGCTGTTAGGCTGCTAGACTTCGCCACGCTTACACCATTGAGAACACATAGGTGGTGTAATATTATGTGTTTGGCTGCGTGTGTCACGAGCACGATCTATGGGGGAATCTAACCCAGGTGGTGTTGTGTATGATGAGGTACAAGCCCGTCAACACCACAGGTGGAGAGGGACAGGAGTCTCATTTCCCCTCCAAAAAACAGCAGTGGTCCGCCCCTCATGCCCTATGAAACATTAGGGGGCCGACACTAGTGGGCAAGCCCGATGGTGTGGGGGACTGGATATGGGAACCCCAGTCCGTTAAACCCGTACGGCTTCGCCAGCCTACACCGGGGGGGGCTTAATCCCCTTATTTTGGCACCTGAAAATATTACTTTTGACACTTTAAACACACACAATGATCACGAGGAGACCCATGGAGAGTCTCCAGAGGTTCCTAAGGCCTCGATCGCGCCTGCCGGGAGGCAGAATGTCCCGGTTCTCCAACAAAATCAAGAAAACGAAGATAATCACGCGCTGGGCGGTAGCGAGGACGCCAAAGATGAGCGCGAAATACGATTCTCAGCCATAAAAACTCTCTACAATTATTACTCAGAGGGTCCTTCGACCCCAATTATGCCGCATTTAGTTAACAGGTTACGTGGATTAGATGCCCTGGCCAAGATAGACGCGACGCTGACCAAGGTGGATATGAACGCGGCCTACATATTCGCCCTGAGACCGACTTTTCCGTATTCGTATGGGTATAAACAGCGCTTCAGTAACAGGAGATTAACCACTAGTGCGCTTTGCTACGCAAGGACGGGTCTATCCTCATTTCTGACCGTCGACAAAACGTACACATCTAACTCTCCATTAAAAGGGGGCTCTAGAGGGTGGCCCATTTTCAACGTGGATG
GTGAATGATGATGGCGTCAAAAGACGTCGTTCCTACTGCTGCTAGCAGTGAAAATGCTAACAACAATAGTAGTATTAAGTCTCGTCTATTGGCGAGACTCAAGGGTTCAGGTGGGGCTACGTCCCCACCCAACTCGATAAAGATAACCAACCAAGATATGGCTCTGGGGCTGATTGGACAGGTCCCAGCGCCAAAGGCCACATCCGTCGATGTCCCTAAACAACAGAGGGATAGACCACCACGGACTGTTGCCGAAGTTCAACAAAATTTGCGTTGGACTGAGAGACCACAAGACCAGAATGTTAAGACGTGGGATGAGCTTGACCACACAACAAAACAACAGATACTTGATGAACACGCTGAGTGGTTTGATGCCGGTGGCTTAGGTCCAAGTACACTACCCACTAGTCATGAACGGTACACACATGAGAATGATGAAGGCCACCAGGTAAAGTGGTCGGCTAGGGAAGGTGTAGACCTTGGCATATCCGGGCTCACGACGGTGTCTGGGCCTGAGTGGAATATGTGCCCGCTACCACCAGTTGACCAAAGGAGCACGACACCTGCAACTGAGCCCACAATTGGTGACATGATCGAATTCTATGAAGGGCACATCTATCATTATGCTATATACATAGGTCAAGGCAAGACGGTGGGTGTACACTCCCCTCAAGCAGCCTTCTCAATAACGAGGATCACCATACAGCCCATATCAGCTTGGTGGCGAGTCTGTTATGTCCCACAACCAAAACAGAGGCTCACATACGACCAACTCAAAGAATTAGAAAATGAACCATGGCCGTATGCCGCAGTCACGAACAACTGCTTCGAATTTTGTTGCCAGGTCATGTGCTTGGAAGATACTTGGTTGCAAAGGAAGCTCATCTCCTCTGGCCGGTTTTACCACCCGACCCAAGATTGGTCCCGAGACACTCCAGAATTCCAACAAGACAGCAAGTTAGAGATGGTTAGGGATGCAGTGCTAGCCGCTATAAATGGG
TCTTGCATATTTCCTTGTTGGTTGTTGGCTCCGATCTGTAGAGGCCATGGTTGGTTGTTGATTCCGTACGGTGTATAATAGGTAGGGTACAGTGAGTAGGGATATCCATTCGGCATAGGAGGATATCCTACGGATCCATACGGCATAGAAGGGATCTGGTTGAAGAATCCCGATGTAGGTATAGTAGGCTGCAGGTTTCCAGACCCTTGTTGCATAGCAGACTGCATGTTACTCAACCCCTGTTGTACAGTAATCTGCAGATTGCCGATTCCGCTTTGGATAGTAGCCTGCTGATTTCCGTTTCCGACTTGGACAGTAGCCTGCTGATTCGGGTAGTATACGTATGCAGCGGTTAATCCACTCCCTGGGAACACTATCAAAGAAATAACAAATTTTTTAAATTATACTCATAGATTAGCGCTATATTCTAAAAATGACAGAACTATGCTAAGAAAGACCATGCTTTTGAAAGTAAGAGAATTGAAGAAGCAATAAGATGAGCGAATAGTTTATCCCATTATAGCAATTGTATTAAAAAAAAATTTTTTTTTCAACTGAATTATTACTTACTTGATGTTCCCAGGGTGGCGACGAGGAGAACAAGGGGTAATTTGCTGAAGAATATGATCGTTCCGGTTTCGGAACTCAACCGTGATTCGGGGTAATTTTCGTTCCCTTTTATTCAGTCTATCCATCTGGTCATGTGATGACGTCTGGAAGATTGCGACCCGAAAAGACAATAAGAAGATAAACCTTCCCCTTTCGTGAAATTTTCCACTAATTAGAGCTGATAACTGTCACTATTTACGAACCAGATCATGTAACGTATGATTGACCTTATAGATGCGAGTCAAAAGTGATATGGATTACAGGTCTTCCAAGTAGAGCCCATGAATTTTGAATGATCACGGAGAGAAAAACATCGTCAGAATCGAACTCCAGAACACTAAAGGGTTAGTTGAAATTCATATAGCTTGACGATAGAAACATGTAGTACAGT
ATGTATACTCGTTACAGTTACAGCCCTACTTTGGGCAAAACCTATGTGTACGACAACAAATACTTTAAGAATTTAGGTGCTGTTATTAAAATGCCAACGCAAGAGCATTTAGAGGAGCACGAACATGAAGAACGCAACTTGGATTCGCTCGACAAATACTTGGTGGCGGAAGATCCTTTTTTGGGACCTGGCAAAAATCAAAAACTAACTTTGTTTAAAGAGATTCGCAGCGTTAAGCCCGACACAATGAAGCTTGTAGTTAACTGGAGCGGTCGCGAATTTCTTCGCGAAACTTGGACGCGTTTCATGGAAGACAGTTTTCCCATTGTAAACGACCAAGAAATTATGGACGTGTTTCTGTCTGTTAATATGCGACCAACCAAACCGAACCGTTGTTACCGATTCTTAGCGCAACACGCTCTGCGTTGTGATCCCGACTATATTCCTCACGAAGTCATTCGTATTGTAGAACCTTCCTATGTAGGCAGTAACAACGAGTACAGAATTAGTTTAGCCAAAAAATACGGCGGTTGTCCCGTTATGAACTTGCACGCTGAATACACTAATTCCTTTGAAGATTTCATTACCAACGTAATTTGGGAGAACTTTTACAAACCAATTGTTTACGTAGGCACTGATTCTGCCGAAGAAGAGGAAATACTCCTAGAAGTTTCTTTGATATTTAAGATCAAAGAATTTGCACCTGACGCTCCGCTATACACTGGTCCTGCATATTAAACTTGCGATTCAGTTGACATCGTCAATTTGTAACTCATAATTTTATCTAAATTCGATCTCAATTCTTGTAATTTTTGATTGGTCGGTTTGGTTCCTAATGCCGACACCACATTAGCTAACGCTTTATCGTATTGTTTTTTGAATGTCAAATCTTCCACCGCCATAATAAATTGTTGTAAATTTTTATCGGACAATTGAAGTTCGACATCATCGGATTTGTCCAAAGGATTATCATACGTTTGTTGTATCAAGTTATCTTCAA
CATGAAAAACTACATAGTAAAGGATAGATATGCTTTAGATAATGGCTTTATTCTTGATTTTTAATGATTTGTTGTATTTTTGTTGTAAGAAAATTATAACTCCATTAGTAGCTCAATTATTTTATCCTTATCTTTATTTTCTAGCTCTTTTATAATATGGATATAGGTTTGCTGTGTGATAGCCACACTTGCGTGTCCTAGGCGTTTTGAAACAGTCATGATATCAACTCCATGATAGAGGAGAACAGAAGCATGAGTATGCCTTAAACCGTGTACAGTAAGTGGAGTAGAAATATTTAGTTTTTTCAATGCATGATCTAATGTATTTTGCAAAGCTGAGAGAGTTATTATTTTTCTATAAGGATGATAACAAACAAAGTCATGTATCGGTTTTATACCCAAACTTTCAAATAATGTTTTTTGCTGTTCTCTAAAATCTTTTAGCAATTGCATACTTTCATCATCTATAACAATATCTCTTATTCCAGCATCTGTTTTGGGCTTTTTGAAACCACCTACTTTATTTCTGTAATTCCAAGTTCTGCGACACTTGATAGTGTTATTATTAAAATCAATATCATCCCAGACTAAGCCAAAAGCTTCACTGGCTCTCATGCCAGTAATTGAAATTATAAACAGCATAGTGGGAGATGAATAGTTTGGATTAAGCCTATTTCTGAAATAATCAACTAATTGCTTGTATTCATCAAAATTTACAAACTTGTCTTGCTCGGCTTTATCATTTCCATTACCTTTAACTACTGCACGAGTGGTAAAATCTTTTTGCAGTCGTCCCTCTTCAATGAGTGGTTGAATAGATGCTCTAACTCTAGTATGAAACCCTTTTGTAGATGCTTTGGCGTGTGTTTCAGCAAATTTATTTAGCGCTCTTTGATAAGAAGATGCTGTTATTTCGGAAATTAAAACATTTGGCATATAGGTTTTTAAATATTTTAACGTTTGCTCATAACCTTTATAAGTCATTTCATCAATTGCATTT
GTCGAATTTTCACGCCCGCGAAATTAAAAATTCAGGAGTTGGCCAGTGGGGGGTATCGCGACAGTGCCGGGCCGGGGCAGAAAACCCAAGCCGACGGCGCGGAAAATCGCGGCGGGAAATCCCGGCAAGCGCGCGCTGAATAAGGACGAGCCGGATTTCGGCTTGGTCACGAACATCGAGCCGCCGGACTGGATTGTCGGTGAGGCGCGGGACATGTGGGAGCGCGTTGTGCCGCTGCTTTGCGGCCAAAAAATCTTGCAAGTGACCGACCTTCACATCGTCGAAATCTTCTGTGCGGCCTACGGCAACTGGAGGACCGCCCAGGACGATTTGACGCGCAACGGCCCTGTCGTCGACAGCTCGCAAGGCAGTCCGATGAAGAATCCAGCTGCGACCGTTGTGAAGGAAGCGGCGGCGCAAATGGCGAGCTTCGGCGCAATGCTGGGGCTCGACCCGGCGAGCCGGCAGCGCCTGGTCGGCGCAAAGCCGAAAACACCCGACAACCCTTTCGCGAAGCTGCTCGGCAAATGATTGGAAGACATGGCGACGAATTTCCCGCGCGTAGAGCAGGGGCTCAAGTTCGCGCGAGACGTCGTTCGTGGCAAGCGCCCTGCGTGCCGGTATGTGCAACTTGCGTGCAAGCGCCACCTTGACGACCTTGCAGCGAGCCGCAAGAAGGATTTCCGCTGGAAGTTCGATCCGGAGGCCGCTGAGCGAAAGCTCGCACTCATTGAGCTGCTGCCACACACGAAGGGCGAGTGGGCGTTCAAGGGGCAACTGGTAACGCTGGAGCCTTGGCAGAAGTTCGGCTTGATGGCGACCTTCGGATGGCTCAACAAGCGCACCGGCAAGCGCCGGTTTCGAGAAAGCTACTGGGAGGTCCCCAGAAAGAACGGCAAATCGGTGACCGCCGCGGGCGTCGGCATCGGCATGTTCGTCCTCGACGACGAGTTCGGTGCGGAGGTATATGCGGGCGCGACGACCGAAAAGCAGGCGTGGG
GCTACACGTTCCACAGCAATGTCATCCACGATACTGACTCAGTTTGGACCGTTTATTGAAAGCATTTCAGGAATTATTGATCAGTCTAATGATATATTTGAGGAGGCAGCAAAGGCGTTTTCGGCATTTACTAGAAGCGACGTATATAAAGCATTAGACGAGATTCCGTTCCATGATCATGCCACAGTCCATATACCACCAACCATCTACTCAAAACCATCCCACGATTCCTATTACTATGTCGACGCGCTTAACAGGGTCCGGAGGCGTACTTATCAAGGTGATGATGATGTATATGTGCCCAATTGCTCGATAGTCGAACTGCTGGAGCCGCACGAAACGTTAACATCTTATGGTCGTTTGTCATCCGCCATAGAGGCGAGGGCTAAAGAGGGTGATCCACAGGCACGAATTGCGACGACGTACGCGAGGATATCCGAGTCACAAGCCCGTCAGATCAAGGCGCCTTTGGAGAAGTTTGTTTTAGCGCTTCTTGTCGCGGAGTCGGGAGATGCTTTGTATGATCCGATCCTTCAGAAATATGACGATGTAGCGGATTTGACACATAACTGCCCACTATGGTGTTTCAGAGAGATTTGCCGTCATGTCTCTGGACCGTTGCCTGACAGGGCTCCATATCTATATTTATCCGCTGGTGTATTTTGGTTGATGTCACCACGCATGACCTCAGCGATTCCTCCACTGTTGTCCGATTTGGTTAATCTGGCTATCCTCCAGCAAACGGCTGGGCTAGATCCGTCTTTAGTTAAGATGGGTGTGCAGGTATGTCTACAAGCAGCTGCAAGCGCTAGCTATGCTTGGTATGTGCTTAAGACGAAGTCAGTCTTTCCCCAAAATACGTTACATAGCATGTATGAGACGCTTGAAGGTGGGTTTTGCCCAAACCTGGCATGGTTGGAACCGCGATCAGATTACAAATTTATGTACATGGGAGCGACGCCTTTGTCTGGAAAATATGCTAGGACGGCACCCAGTAACG
GTATACGAGAATTAGAAAAGGCACTCGTATACGTATTGGGCAATTAAAAATAATAATTAGGCCTAGGGAACAAATCCCTCTCAGCGAAGGCCGAAAAGAGGCTAGCCATGCCCTTAGTAGGACTAGCATAATGAGGGGGGTAGCAACAGTGGTGAGTTCGTTGGATGGCTTAAGCCCTGAGTACAGGGTAGTCGTCAGTGGTTCGACGCCTTGGAATAAAGGTCTCGAGATGCCACGTGGACGAGGGCATGCCCAAAGCACATCTTAACCTGAGCGGGGGTCGCCCAGGTAAAAGCAGTTTTAACCGACTGTTACGAATACAGCCTGATAGGGTGCTGCAGAGGCCCACTGTATTGCTACTAAAAATCTCTGCTGTACATGGCACATGGAGTTGATCACAAATGAACTTTTATACAAAACATACAAACAAAAACCCGTCGGGGTGGAGGAACCTGTTTATGATCAGGCAGGTGATCCCTTATTTGGTGAAAGGGGAGCAGTCCACCCTCAATCGACGCTAAAGCTCCCACACAAGAGAGGGGAACGCGATGTTCCAACCAACTTGGCATCCTTACCAAAAAGAGGTGACTGCAGGTCGGGTAATAGCAGAGGACCTGTGAGCGGGATCTACCTGAAGCCAGGGCCACTATTTTACCAGGACTATAAAGGTCCCGTCTATCACAGGGCCCCGCTGGAGCTCTTTGAGGAGGGATCCATGTGTGAAACGACTAAACGGATAGGGAGAGTAACTGGAAGTGACGGAAAGCTGTACCACATTTATGTGTGTATAGATGGATGTATAATAATAAAAAGTGCCACGAGAAGTTACCAAAGGGTGTTCAGGTGGGTCCATAATAGGCTTGACTGCCCTCTATGGGTCACAACTTGCTCAGACACGAAAGAAGAGGGAGCAACAAAAAAGAAAACACAGAAACCCGACAGACTAGAAAGGGGGAAAATGAAAATAGTGCCCAAAGAATCTGAAAAAGACAGCAAAACT
TGAGTTTTTTTCATTTTTTGCGTAAATTTCGCAACTAATGAGATAAATTGGAAATTCCAATTTTTTTCGTTTTTTTCGTTTTTTTCGCACCAAAGTTAATAAATTGAAAATTCCTAAATTCCTAAATTCCAATTATTCTGTCATTTTTCGTAATTTGCGAAATAAAGTTAATAAATTGGAAGTTCCTAAATTCCAATTAATTCTACACCTTGTAAAATTATTCCAACAAATTAATAAAATTGAAAGTTAGGAAATTCCTAAATTCCAATAAATTGTACATCTTGGAAAATTATTACAAAAAGTTAATAAAATTGTAAATTCCAAAATTCCAATTAATTGTTCATCTTGTAAAATTATTTCAATTAGTTATGTAAATTGGAAATTACAAAATTCCAAATATTCTATCATTTATTGAAATTTATATTATAAAATTGTTTAATTGTAAATTCCTAAATTCCAAATAATTATACATCTTTAGTTATATATAACTTAGGAGCTATTAATTTATTAATTATTAATTAGGAGAAACCAAAACTTTTCCGTCAAAAAATTATAAATATACTAAACATATTCACATATTATATTATATTATATAATTTCTATATTCTTAATTTGCAAACTTATAGATAGGAAAAACCAAAACTTTTACGGTGGAGAATTATTAAATTACTAAACATATTAGTAATTTATACTGTTCATAGTTTTACAGTTTGGTGTTCAATTTTTTGCATTTGCAGTGAAAGGAATTGGAGAGTTAGAAGGAAAAGTTTAAATACCAGAAGAACCCATTTAATTATGTTAGTGTGGAGTATGGTTCTTTTTTTTATTATTTTTTTTATTTTATTAATATTATTACAGTTCTAATATTTTATTATTTAAATAATACGCTAATTTGCTAATTATTATATTATGTATATTATATAATTAGCTAACTAGCTAGATAGTAGTTAATAATTATATAATTATTTTTCAGTTTGAAATAGATTGTTTTAGGCCTTTT
GCCGGGTGGAAGGCCCGGAACCGCCCCACCACCTCAACTAGGTGGTAAGGGTACGTCTATCGGTCCGGCTGGCCCGAAAGGCGGTGGATCCTGTGTGTTAGGGTTCGTAGGTGGTAAATCCCAGCACAGGTGGTAATCGCTATAGGGCAGGCTTATCCCGGTGACCGCTTCCCTGGATCCTGGAGCGGGTCGTGGCGGCACGGTCCACAGGAGTGGGGCCTCCGGTGTGAATAAGCCCTCGTCTGGAGCATCAGACGTTAAACTGAGACGTCCCGAAGAGATCGGAACGACGCCCCACGTATGGCAACGCCGCTTAAAACCCTTCGGGGACAGCTATGCGGGTTGACAATGCCAGTGGGGGGCCGGGCCCACTATTGTTGTGGGCTCCGAGTTCCTCTAGGGATGGCCGAAAGGCAGCCATGGGGCCACCCAGGCGGCGCCGTGCTACAGGCGGCAAGGGGAAAAATCCTTCGGGTGACCCCGGGTGGCATTCCCTCCCTTAGCAGCATGAGTGTGGTGGTAGCTGCAACCATGGAGTTGCTACTGCTCTTGGTGTTGTTGGCCCCTGCGGGGGCCATCCTTTTTCCGTCCCGGCATGCGTGCCGGGTAGGAGACCATTACTACTTGTCCAATTGTTGCTCCGAGGACGAAGTGTACTTCTGCTTCGGAGATGGATGTCTTGTGGCTTATGGTTGTACTGTGTGTACACAGTCTTGCTGGACTCTCTACAGACCTGGAGTTGCTACGCGGCCTGGCTCCCAGCCCGGAGAGCTTCTTGGGAAGTTTGGCGGAGCCTTAGGCCCGGTGGCCTCAGCTGCTTACACAGCAGGGGTCTTGGGCCTGGGTGAACCATTCTCCCTCGCTTTCTGTGCGGGACTCCTCACCTCGAGGGTGGGGAGGATGCCGGCTCTTAACTGCTCTTTGCGCTGCAACTTCGACTACAGTTATCCTGGCATTTCTGTGGACTTTGATTGGGCTTTTACAACTCTGATTCACCTCC
CCGATCCGGCCTCCGCTGCGGGTCCCGGGGGGTGGGGGGGTGTTTTTGGCGGGGGGGCACTAAATTGGCGCAAGGTTGCGCGTGTCGCTTGCCGCGGGCGTGCAGGGAGGCCGAAGCGGCGGCCGGAGCCGTGCAGAAACACGTACGTACGCACGCCAAACCAGTCCCCGCGACGACCCGCCGGCCCGAAACACGTCCGACCGGCCGGCCCGCCGCACGCCGCCGCGGAAACCGGTTCCGTGACTCACCGATCCCGGCCACGGCAAACACGCGCCACACTCGCTGCGCGGATAGACTAGGGTGGTAGGGCAAGTTTCCGGATGAGACTGTGGTGGTGACAGCGGGTAAGGAGGGCAAACGATGTGGGCGGCGTGCTGTGGAACGAAGGTGAGTGTGTGCTGGCGCGCGGCTGTGACTGCAGCTGTGTGCTGGCGAGGCCAAGCCGGCGGTAAGCCAGCCGGTGAGGCAGCGTTGCGTCACAGGCTCTGCCAGCGTTGAGTCACACCGTATGCCAGCTGTGAGTCCGAGAACGAACTGGAAGGAGACTGAAGGTGAGGGGAATGAACTGGGGGGAAGGAGCTGAGGGGAATGCACTGCGGAGAATGAACGGACAATGAACGGACAATGAACGCACTGCAAGGAGGAGAAAGGACGGGCCCCGGGGGGACGCGGAGGAGGGGGGCTATATAACGCCGCGCTCTTCGCGCTCGCATATGCGAAACTCCACTATGCTGAATGAACCCTCGATTTCAACAACACACATTCCCAGTGAGGGCGGACCCCTGGGATATCCTGTCTCCCGAGAAGACATGAAACGTGGCGGCACCGAATGGATCGAAGGCACCGACTACCCCGAAGACTGCTGGTGTATGTGGGGACGCTTCGGTACACTAAACCGCCGTCCGGTAGTCCGCCTACTACTCCAAAGACAACTAGAAGGCCGCTGCGACTGGAACGTGGTCCGCTGCAGAGGAATGGGCTTCCGCGCCACCGACAACGA
AGCAGAAGCACGCACTTTCTTAAAATGTCGCTGTTTGGAGACACAATTGCCTACCTGCTTTCACTAATAGAAGATGGAGAAGGCAAAGCAGAACTAGCTGAAAAATTACACTGTTGGTTCGGTGGGAAAGAATTTGACCTAGATTCTGCTTTGGAATGGATAAAAAACAAAAGGTGCCTAACTGATATACAAAAAGCACTAATTGGTGCCTCTATATGCTTTTTAAAACCCAAAGACCAAGAAAGAAAAAGGAGATTCATCACAGAGCCCCTGTCAGGAATGGGAACAACAGCAACAAAGAAGAAAGGCCTAATTCTAGCTGAGAGAAAAATGAGAAGATGTGTAAGCTTTCATGAAGCATTTGAAATAGCAGAAGGCCACGAAAGCTCAGCATTACTATATTGTCTTATGGTCATGTACCTAAACCCTGAAAACTATTCAATGCAAGTAAAACTAGGAACGCTCTGTGCTTTATGCGAGAAACAAGCATCGCACTCGCATAGAGCCCATAGCAGAGCAGCAAGGTCTTCGGTACCTGGAGTAAGACGAGAAATGCAGATGGTTTCAGCTATGAACACAGCAAAGACAATGAATGGAATGGGAAAGGGAGAAGACGTCCAAAAACTAGCAGAAGAGCTGCAAAACAACATTGGAGTGTTGAGATCTCTAGGAGCAAGTCAAAAGAATGGAGAAGGAATTGCCAAAGATGTAATGGAAGTGCTAAAACAGAGCTCTATGGGAAATTCAGCTCTTGTGAGGAAATACTTATAATGCTCGAACCACTTCAGATTCTTTCAATTTGTTCTTTCATTTTATCAGCTCTCCATTTCATGGCTTGGACAATAGGGCATTTGAATCAAATAAAAAGAGGGGTAAACTTGAAAATACAAATAAGGAATCCAAATAAGGAGGCAATAAACAGAGAGGTGTCAATTCTGAGACACAATTACCAAAAGGAAATCCAAGCCAAAGAAACAATGAAGAAAATACTCTCTGACAA
AGTAGGAACGGCACTTGTACGAAGGCCATAGGAAAACCCGATTAATAAAATGCACTTTTACTCGCTACACGTCTGAAATGTTACCAAACACTGAACTACACACAACTGAATTCTCTAAAACTCGCAAATTTACACGTCAATCATTTAAGCAAATCGAGCAGTTAACTGCAAGTTTAGCAAACGACAGAGTCGCAAGACATAAATTCTTATTTAATAATTCATTGCCACTCATATCTGATTACAGCGGCGAAGACTCAAATGGACACCAACTTCAAGCAACAATTAAGATACCAGATGAGATTACGAACCCTAAAGAGTACGATCCCTCCGATTATCCGTTAGCTGAAGATGAATCTTTCTTCAAACAAGGTCACAAGTATGATTACTTAGTGACCTTCAGAGCAGGCTCATTAACTAATACATACGAACCGAAAACCAAGATGTACAAATTACACGCTGCTTTAGATAGATTGATGCATGTCAAACAGCGTAAATCACGTTTTGCAGATTTGTGGCGTGAACTATGTGCAGTCATCGCTTCGTTGGATGTATGGTATCAAACTACGAACTATCCTCTACGCACATATGTGAAGTTTCTGTTCCATAAGGGCGACGAATTCCCATTCTATGAATCACCTTCGCAAGACAAGATAGTATTTAATGACAAGAGTGTAGCATCCATACTACCCACATTCGTATACACCTGCTGTCAAGTAGGTACAGCAATAATGTCAGGCATTCTAACGCATGTGGAGAGCATCGCTGCAATGAATCATTTTCTTCATTGTGCGAAAGATTCTTATATAGACGAGAAACTTAAAGTTAAAGGAATAGGTAGAAGTTGGTATCAAGAAGCGCTGCATAATGTTGGGCAAGTAACAGTACCGGTATGGTCACAATTTAACGAGATTATCGGTCACAGGACAAAGAATACTTCTGAACCACACTTTGTGTCAGCTACGTTCACAGCGTTACGCGCAAAACGAGCGGAGTTGCTATA
GTAAAACTTCTAACAACTGACTACTCGCACTTTACCCAGAAAAGTGTGTGTTAGAATACATCGTTTTTTCTCACTCAAATTGGTAGTCTTGAGTGATTGTAGCTAACGATGTCTAGTGTTTTTACCCCGTTTTCAGGTTCCTCGCGAACGGTGGCGATTGGACAACAAACTGGAGGTGTGGATCAGAGCTCTCTGTTGTCGACCCTTTTTTCAGAAGAGTCTCGAGATCAATTCGCTAAGGAGTGCAAACTTGGTTTGTACACAAACTTACGATCATCCCAGAGGTTTAATTATGTTGATCTAGTCCCCCAAGCCCACGGTTCGAAAGTCCTCAACCTGTTCAGAACGGAATATGAAAAGGGTAGGATTCCCTCGAGCGGCGTTCTTAGCATTCCCAGGGTACTCGTTTTTCTCGTTAGAACTTCTTCTGCGAGTGAAGGCGGTAGTGTCACCTTGAGATTGGTCGATCTCAAAGGTGCTTCGAACCTCGACGGTTTAGAAGCTGTGGACGGTACGCAGGAGGCGACCGTACCGATCAGTGATTTACCGGCGATTGTTTGTTTTTCACCGTCTTACGATTGCCCAATGGAAATGCTCGGAAACAGACCCCGTTGTTTTGGGTTGGTCTCCCAATTAGACGGGGTGTCTAGCAGCGGTACGACAGTAATGAGTCATGCCTATTGGTCAGCGAGCTTTAGGACAAAGCCAAACAATTATGTTAGGCACGTCCCTAAGTTCGTTTATGTTACTCCCTTTGAACGACTGGTGAAATTGAACCGGAAGCAATTGAAAAATTACATCAAGGGTATTTCAAACCAGTCTATCGACTTCGGTTACCTTATGGGTAAGACCGTTGATCGAGTTCAAGAGGTTGTCGATATAACTGCTAGCGAGGAGGACAAGGAATCACTAACATCTGACGCCGTTGACGGTGGCGATCAGAAAGTAGTCAAGACCGAAAGGTCCGCAACCGCTAAATCCGTCGCCGGGTTGCCAGTAT
NAAATTCTCCAGGATTTCTCGACCTAGTTCGTTTATCTGGTGACTTGCGCTACCGTTGCTTTGCGTAGAGAATTTCTCTCCATAATTATTATCTTTAGTTGTGGGGTTTGAAGGTTGGGTCTACCTTTCGGGGGGATAAATTGTAACTTCCAACAAACAAGCGACATGGAGACCATCAAGAGAATGATTTGGCCTAAGAAAGAGATTTTTGTGGGTGATTTCGCAACCGGAGTGAATAGGACAGTTCCGGTGAACATCTTTCAATTGGTGTGTCGTGTGGTTCTGAGATACATGAGGACAGGGAAAATAGAGTGTGATTCTGACAGCATGACTAAGTTTATAGTTGAATTACTCAAAACTGATTGTGCTGCCAAATGGGAATGGTTCATGAAGAGACGGCAGAGGGGTGATTACATTGTCCCTCTATCTATAGCCTCCATACCAATCATACCGCTGTTGAGTTATGCCACTAGGGTACGCGCAGTCTCAGTCAAGGCTTTTGGCAATGAACTATCGTTCAATGTCAGGGTGCCTAGACCATCTGTACCTAAGAAAGGATTGCTCCTCAGACTGGCGGCAGGTCTAGCGTTAGCTCCTATATGCGCGCTGGCCGTGTACGCTACCCTACCTAGGGAAAAACTGTCGGTATTTAAGCTGAGAACTGAGGCACGAGCACACATGGAGGATGAGAGAGAAGCGACAGATTGTCTGGTGGTTGAGCCGGCAAGGGAACTTAAGGGTAAAGATGGTGAGGATCTCCTCACTGGTAGTAGATTGACTAAGGTGATCGCGTCCACTGGGCGCCCTCGTCGAAGACCTTATGCGGCAAAGATCGCACAGGTGGCGAGAGCAAAGGTGGGTTACCTTAAGAACAGTCCAGAGAATAGACTAATCTACCAGAGGGTGATGATCGAGATCATGGACAAAGACTGCGTCAGGTATGTTGACAGGGATGTCATATTGCCTTTGGCTATTGGATGCTGTTTTGTCTATCCGGATG
ATTGAAATAAACGAAATAAAAACTCGCAATTAAGCGAGTTGGAATTTAAATATGATATCTACATTATCAGCAGTAACATCAACCTTTGATACAAGGTTGTTGACGATTTTCTTTTTATTATCATATGATAGTTCATTAATCGGAATTGAGCCCAACTGAGTTTTAACTAACTCAAAAACATCAGTAGAGTCATTAAATTTATTTTCGCTAATCTTAGCTTTAAGCAGCTTTTTCTCAGCCTGAAGGGAATCAGTACGATCTTTCAACTCATCCATAGTGATAAAATCATTTAGGTACAAATCAGAGTTCTTTTGTATTTTTTTATCGATCTGTGAAATTTGCTTTTTAAATGACGAAGTATCAAGAATAGGTTGGTTGTTGCCATTGATAATTTTCAATAAGGAGTCATTATTTTCTTGAAATCCAATCAGGTTGTCAATAACAGTATTTTCTAAATTACTTAAATCATAAGTTCCTGAATCACACTTTTTATTGTCATTATATACTGTAATTCCTTTTGTTTTTCGAGGAAATCTATTTGCACAGTGATATTTCATAGTGCGGCTTCCATCTTTTCTTTTGTGGCCAAGAACAATTTTTAAAGGTGCTCCACAGTAACCGCACCTTGCCATCCCTGACAGCATATATTTAGCTTGGAAAGGTCTAGGGTTGTTATTTCTTTCATAAGTCTGCTGTTGTCTTTCTTCTAGCTCTTTTTGAACTTTTAAATAAGTCTCATAAGGGATAATTGGTTTGTGCATACCTTCAAATAGGCTGTCCTTAAATTTGATATAACCACAGTAAACTGGATTATCAAGTGTTTGTCTTAGGGTACGATAAGACCACGGTATATCTTTACCGATGTGTCCAGATTCATTGAGTTTATCTCTTAATTTTGTAAGTGATATTCCTGATAAATAATCAGTGAATATTTGTTCAACTATTGTAGCTTGTAAAGGAACAATTTCTAATATACCTGTCTTTCTGTTGTGGTAATACC
TCTCACAGTGTACGGACCTAAAGTTCCCCCCATAGGGGTACCTAAAGCCCAGCCAATCACCTAAAGTCAACCTTCGGTTGACCTTGAGGGTTCCCTAAGGGTTGGGGATGACCCTTGGGTTTACCTTGAGTGTCTCTCCTTGTCCCCTATCTGTTACAGCCTCCTAAAGTATCCTCCTAAAGTCACCTCCTAACGTCATTCCTAAAGCCAACACCTAAAGCCTACACCTAAAGACACCATGAGTCAACGCCTATCTTAAAGTTTCCTCTAAAGACCATCCTAAAGACCATCCTAAAGCCTACACCTAAAGACGCCTTGTTGTTATCCATAGAGAGATAATCTTCAATCATTGTCTTTAATACGACTCACTATAGAGAGAGAGAGAGAGAGAGAGAGAGAGATAGACAGAGAGACTACTTAAAGAGCCTTAAAGAGATTAATTAAAGAATTTATTAAAAAGAGTATTGACTTTAAGTCTAACCTATAGGATACTTACAGCCATCGAGAGGGAGACGGTGAGTAACCATCCCAATCGACACCGAGTCAAGCGGTTAAGTAGACAGCCTGTAAGTCGAACGAAAAACAGGTATTGACAACATGAAGTAACATGCAGTAAGATACACAGCGTCAACCACGGATACGGTGTCTTCTAGGTGACTTAAGCGCACCACGGCACATAAGGTGAAACAAACGGTTGACAACATGAAGTAAACACGGTACGATGTACCACATGAAACGACAGTGAGTCACCACACTGAAAGGTGATGCGGTCTAACGAAACCTGACCAAAGACGCTCTTTAACAATCTGGTAAATAGCTCTTGAGTGCATGAATAGCGGATAACTCAAGGGTATCGCAAGGTGCCCTTTATGATATTCACTAATAACTGCACGAGGTAACACAAGATGGCTATGTCTAACATGACTTACAAAAACGTTTTCGACCACGCTTACGAAATGCTGAAAGAAAACATCCGTTATGATGACATCCGCGACACTGA
GCTACACGTTCCACAGCAATGTCATCCACGATACTGACTCAGTTTGGACCGTTTATTGAAAGCATTTCAGGAATTATTGATCAGTCTAATGATATATTTGAGGAGGCAGCAAAGGCGTTTTCGGCATTTACTAGAAGCGACGTATATAAAGCATTAGACGAGATTCCGTTCCATGATCATGCCACAGTCCATATACCACCAACCATCTACTCAAAACCATCCCACGATTCCTATTACTATGTCGACGCGCTTAACAGGGTCCGGAGGCGTACTTATCAAGGTGATGATGATGTATATGTGCCCAATTGCTCGATAGTCGAACTGCTGGAGCCGCACGAAACGTTAACATCTTATGGTCGTTTGTCATCCGCCATAGAGGCGAGGGCTAAAGAGGGTGATCCACAGGCACGAATTGCGACGACGTACGCGAGGATATCCGAGTCACAAGCCCGTCAGATCAAGGCGCCTTTGGAGAAGTTTGTTTTAGCGCTTCTTGTCGCGGAGTCGGGAGATGCTTTGTATGATCCGATCCTTCAGAAATATGACGATGTAGCGGATTTGACACATAACTGCCCACTATGGTGTTTCAGAGAGATTTGCCGTCATGTCTCTGGACCGTTGCCTGACAGGGCTCCATATCTATATTTATCCGCTGGTGTATTTTGGTTGATGTCACCACGCATGACCTCAGCGATTCCTCCACTGTTGTCCGATTTGGTTAATCTGGCTATCCTCCAGCAAACGGCTGGGCTAGATCCGTCTTTAGTTAAGATGGGTGTGCAGGTATGTCTACAAGCAGCTGCAAGCGCTAGCTATGCTTGGTATGTGCTTAAGACGAAGTCAGTCTTTCCCCAAAATACGTTACATAGCATGTATGAGACGCTTGAAGGTGGGTTTTGCCCAAACCTGGCATGGTTGGAACCGCGATCAGATTACAAATTTATGTACATGGGAGCGACGCCTTTGTCTGGAAAATATGCTAGGACGGCACCCAGTAACG
TTATAACCGCTTACCATCTCACTGTAGAGATCAGTATAGCCACCAGCACTGCTCCGGCCACAAAGAACATTATCTTCCTGTTGGGCACCGGCCTGGGAGTGGGGGGATCTGGTTTGGGGGGAGTGGGGGGATCTGGTTTGGGAGGAGTGGGGGATCTGGTTTGGGAGGAGTGGGTTTGGGAGGCGGCGGAGGAGGGACGTACTTGGAAAAGTCACAGTTTATAGTGTTCTTGACGTCGTCCATGGTCACGCTCCCGTCGTCAAGCATGTTAAACACTATCTGGCACATTTGGGTAGGACAGTTTGTCGGCGTGTCCCTCTGGGTCCCCATCTTTAGCTCTCCGACGTCAGCCGCGCAGGGTACATACCAGCACTGGTCGGGGTAGGCGTGGAGAGCCTTTACCTTCTGGTAGACGGAATCGCTGGCCCTGTTTATGCACTTGCAGTCTGCCGCTCCGGGGTTCTTGATACAGAAGGAGCCCAGGGCGGCGTCCTGGTCGGGGCCCCTGTGGGCCGAGTACCACTTTCTGCACCAGCCCCCGGCGGGGTCCGCGTCCGAGGACACCCTGCTCACGAGCTCCCCGGCCGTGTTCTTTACGCCCCTCATGCAGTACCTCTCGGCCAGGCCGGGAGACTCGCCGAACATGGACACAAACTGGTCCACCTGGGCCTGGGTGTCTATCAGGTCCGCGTCGTATGTGCACCTCACGTAAGGGGCCCCCCTCGAGTCCCACTCGGCGCTCACCAGAGGGTCCTTACCCTTGGAAGAGTACCTGAGTCCGCACACTTGGGTCTTTTTTATGCGGGCGCACAGGGGCTGAGAGGTGCAGAAGCCCGAGGCGCACGTCTGCTCCCCCAGGTTCCAGTCCTTGCCGCAGGTGCCCCTGGGTGTGAAGGCGCTGCAGCCCCCGGCGTAGCAGGGGCCGGCCGAGTATGTGTCGGACTTGTCGTTCTGTAATCTGGTCGCTCCGATGATGGACATTTTAATAGCCTTTTTCTCT
GGCTTTTAAATTGCACGTCGGTCCCAGCTGATCACTGGTGCCATGGCCGAGCTAGCCTGTTTCGTTTCCTTCTCACTGACTGAAGATAAAGTAGTATGGTATCCAATTAATAAAAAAGCAGTACAAACCATGTTGTGTGCTAAAGTGGAAAAAGATCAGAGGAGTAATTATTATGATACTATACTATATGGTGTTGCACCACCACCGGAGTTTAGAAATAGATTTAAAACAAATGAAAGATATGGCTTAGACTATGAATCAGATCAATATACCGAATTAGTTAATCTGTTAGCAGATACATTGAATATGGTGTCTATGCCAACTGAAAAATTTCAATTTGACATAGTTAAAACAGTAGTGCAAGTTAGGCATCTTGAAAATTTGCTTTGCAGAATAAAAGATGTTAATGATATTTTGAATGCAAATGTGAAATTAAGAGTAAAAGCAGTTATGATTGCATGCAATTTAGTAAATGAAACTGAAACTACTCCATTGACAGAGAGTAATGATATTGTATATCAGGATTCATATTTTACGATTACAAAATTAGATTATTCCAATCATAAATTACTTCCATTAATGGCTGATGAATATAAAATTACAATTAACACAAAAACTGATATTCCAGATCGTAATCAAACTGCATTTGCAGCTTATATTAGATATAATTTTAATAAATTTGCAGCAATATCTCATGGTAAACGGCATTGGAGGCTTGTTCTTCATTCTCAGTTGATGTCTCATGCAGAAAGATTAGATAGAAAAATTAAGTCGGATAAAAAACATGGTAGACAATTCTCTTATGATGATGGAGATATGGCTTTCGTACATCCAGGATGGAAAACGTGTATTGGTCAATTATGTGGTGGTACTACATTTGAAGTTGCTAAAACATCACTATACAGCATAAAACCATCAAAAACTGTGCGCACAGCGACAAATAAAATTGAAAGTGACTTAATTTCTATGGTTGGAAATTAATAATGTAGTGAGTGAAGGT
TAATATTACCGGATGGCCGCCCTTTTTTTTATGTGGGCCCTCGACCAATGAAATTCACGCTACATGGCTTCTTTATTACATGGGGACCATTAAATAGACTTCCGCACCAAGTTTTGATCACAACATGTGGGATCCACTTATGCACGAATTCCCTGAAAGTGTTCATGGTCTACGGTGCATGCTAGCTGTGAAATATCTTCAGGAGGTGGAAAAAACATATTCTCCGGACACAGTCGGCTACGATCTTGTTCGCGATCTTATTCTTGTTCTCCGCGCAAGGAACTATGTCGAAGCGACCAGCCGATATTATCATTTCAACTCCCGCGTCGAAGGTACGCCGACGTCTCAACTTCGACAGCCCCTATGTTTCCCGTGCAGTTGTCCCCATTGCCCGCGTCACAAAGGGAAAGGCCTGGACAAACAGGCCCATGAACAGAAAACCCAAGATGTACAGGATGTATAGAAGTCCCGACGTGCCAAGGGGCTGTGAAGGCCCTTGTAAAGTTCAATCGTTCGAATCTAGGCACGATGTCTCTCATATTGGGAAGGTAATGTGTATCAGCGATGTTACACGAGGAACCGGACTCACACATCGCGTTGGGAAGCGATTTTGTGTGAAATCTGTTTATGTTTTGGGAAAGATATGGATGGATGAAAATATCAAGACTAAAAATCATACTAATAGTGTCATATTTTTTCTGGTTCGAGACCGTCGTCCTACAGGGACCCCTCAGGATTTTGGGGAGGTTTTTAATATGTTCGACAATGAACCGAGCACTGCAACGGTGAAGAACATGCATCGTGATCGATACCAAGTTCTGCGCAAATGGCATGCTACTGTGACGGGAGGAGCATACGCATCAAGGGAGCAAGCATTAGTTAGGAAGTTTGTTAGAGTTAATAGTTATATTGTCTACAATCAACAAGAGGCCGGCAAGTATGAGAATCATACTGAAAATGCATTAATGTTGTATATGGCCTGTACTCATGCATCGAACCC
GTATAAATTTTGTATCCGATAGTAGCACATAGAATCACAATCACATCCCCGTTTTTTGAAATTTTATAATTTCTACAGCAAATTTTATATCAAATGCCTAGGAAAAAGGAGCAGGCCAGCAAGAGTGAAAATGAAAAGCAAACAAGTAACGTTCAAGCTCAAGATTTCAAAACTGCGATTCAACCTGATACTGCTACTGCACAACTGATCAAAACATATTCAAACCCAAAACAGCGTGGAGATAAGGGAGAAATTGTTTACGATGGAGGGCAGAGCTCTAAGCTTGCCGAGGTTGTTGATCAGACCACTGAGCCGCACAATGCAGATGGAGCTGTAAAGGATGGGAGGATAGCTCCAGTGAAGTTAGATTTAGAGAAGCAAAAACTTGATAAATTAAAGTTATTTGAAGCATCACCTTTCGACCCTTTGACAGTGAAGAATAATCAAGATGTTGTGGACAAGTTGTACGCTACTCAGTCATCATCAATTCAAGAAGTTGTGCCGACGAAGACTTTTGCCACAGAACTTCAGTTCGGTGTCACCTCTGAGGATATGGCTAAGATTTATGGAGCTGTTGTCGCAGTGTCAAAGAATGTGAACTCAAGCGTAACGTATGAAGTGAAGCGTGGCACACACGAATTGATCAAAGTACCTACCATCCCGCACAACTTAGTGTTGATTCAATCAGATAATGGTAAACACGCATTAATAAAAGAAGATTTGGGACAATGGCCGGTTGAAACTGGAGTTTCTTTAGTTAATCAAGCAGGTGTGTTTGCTGTGCAGTTAGCTAATAAGTTAGGCATTGACAAACCTTTTGTTTTAGATGCCGGATCCAACTATTTCACTGACACCAGTTTCATCGATACTAGAAAGTACTGTACTGATGGTCTGTCGCCACGTGAAATTCAAAAAGCACTGAATAGACAACGTGCATACTATGATAGGCCAGAGTTGACCATTGCTGAAAACAGAACGCTACTCTCACAGTCTATAGTAT
TATTAAAATTTTTCTAGGAAAATTTTAATACAAAAGCAATCAGAGGTTTGTGCCACCTTAAAACGCACACAAGCTTTCGTACCCTCTTTTCAAGAGTCAATCCGTACTCGAGATACCTTGAAAGAGATACATTCTTCCTCTCTTACTTTTCTTTATTTCTCTTTAAAACTCTCTTCTTTCTGATTATCAGATTCCAACAATCTCAGGCTTAACAGAGATACTGGGGACATACCAAGCTGCATTAAAATATTGATATGTCAACTTTCCGTTATAAGTGCAAGCAGTTGGATCAAGAGATACAGTGGTGGTTTTCTGGAACAGGCAACCGAGCATTTTGGAAATTTGAGAAAAAATTGGCTGAATTGCACGAGTGGTACTGGAGTTTGGCACTAGACCCATTTCCCTATTCTGGGTTCTTTTACAAGTGCTTTTACGAATTATTTCAACTGTGGGTCAAACTAGGACTAATTGTGCAAGTAAGCTACCTTATTTTGCTCCTTGACTTTTTCGTCTACACCATTCCAAAGAAAATGGCTAGTCAGATAGAAACTACAGTCGAAAAGGTTAAACAAAGTGGAATACCAGCAGACATACTGCGTAAACGCGCTGTGGATTATTGGAAGAAAAACAATAGCCACAACTCGCAGATGCAAGATGTCCTACCCAATGTGGATGAAATCTACGAGGGTATGCGAGCAAATATTGCAAAATATCTTGGTCGCAGTTCCACTGTCACAAGTATTGCCAAGCTCGGAAAGTGCAAGGTGTATCGAAAGAAAAATATACCATTAGCCAACTTGCCAAGTTTGCAAACCAGCTGTGTGCCCATCACACTGACTGAGGAAAGTGTAGGAAATTCTGACTACACAACTGAAGAAACCAATTCAGAAGTGAAATCATTACACGTTGGAGCTATTGAAATCGTGATGAATAGCTTTGCGAGTAGTGATTGTAACATTCTTGGTGGTTTCTTACTAATTGATACATGCCATACAGATAT
GCTAATCGTCAGGATGAAGCGGATTCCAAGGAAGACAAAGGGCAAATCCAGCGGAAAGGGCAATGACTCAACAGAGAGAGCGGACGATGGCTCGAGCCAATTAAGAGACAAGCAAAACAATAAGGCTGGCCCCGCCACTACGGAGCCTGGCACATCCAACCGAGAGCAATACAAAGCTCGACCAGGTATTGCATCTGTGCAGAGGGCCACTGAAAGTGCAGAAATGCCCATGAAGAATAATGACGAAGGGACGCCAGATAAGAAAGGAAATACTAAGGGCGACCTAGTTAATGAGCATAGTGAGGCTAAAGACGAGGCGGATGAAGCGACGAAGAAGCAGGCAAAGGATACAGACAAAAGTAAAGCGCAAGTCACATATTCAGACACTGGTATCAATAATGCTAATGAACTGTCAAGATCTGGGAATGTGGATAATGAGGGTGGAAGTAATCAGAAGCCGATGTCTACCAGAATAGCTGAGGCAACGTCTGCTATAGTGTCGAAACATCCTGCGCGTGTTGGGCTGCCACCTACCGCTAGCAGTGGTCATGGGTATCAGTGCCATGTCTGTTCTGCAGTCCTGTTTAGTCCTTTAGACCTAGATGCCCACGTCGCCTCACATGGTTTGCATGGTAACATGACATTAACATCGAGTGATATCCAGCGACATATAACTGAGTTCATCAGCTCATGGCAAAATCATCCTATTGTTCAAGTTTCGGCTGATGTCGAAAATAAGAAAACTGCTCAATTGCTTCACGCTGACACTCCTCGACTCGTCACTTGGGATGCTGGTTTGTGTACTTCATTCAAAATCGTCCCGATTGTGCCAGCTCAGGTGCCGCAGGATGTACTGGCCTATACGTTTTTCACCTCTTCATACGCTATCCAATCACCGTTTCCAGAGGCGGCAGTGTCTAGGATTGTGGTGCATACGAGATGGGCATCTAATGTTGACTTTGACCGAGACTCGTCTGTCATCATGGCGCCACCTACAGAA
TTAAAAAACACCTGTGACCATGACTACTACCGGCGACTTTGATGTGATTTATGAACTGATTGACAACCGAATGCAACAAGAGCTTAACCTGAACGAACTTGAACACTTTATCGACACCGATTTACGTAGTGGAGATTTTATCTATCGTTATGATGAACGCTCAAAGAGACATTATCTAAGTCTAAAGGGCTTATGGCGATACATTCCTCTCACAAATTTAGACAGACAGCGTGATCTATTTAAACTTCCAAGCTTATATCCACATGAAAAGATACCAGCAAAAGAGTTATTAAGAGAAGTGAATGAATTGCTGCGAACAATTAACATAATCATACCTTATGGAGATGGAGATTGTAAATATAATTGGATGTTATCAACAATGGCGAGAAATGTCGATTACGGAACCAATTGGGCAGATAGAATTGCTAAGAATCCACAGCTCTTACTTTATGATGAAAGAATGGATTCTTCATTTGATGAGCTATTTGCATCTATACCGGATAAATATATTATATTTAAAATGCCTCAAGAGAATATCTTTGCGCCGATATTGTCAAGTATTCAAATATTAATATTTAGGAGTGATGTAACGTTAACAGAGATGAAACGTATAGCCGAAGGTTTTGGTTTAGCGTGCATGCATGTAAGTTTCCATATGAAAATACCTCACATGTTTGTATATACAAATGAAGAAACGCAAAATCAGCATATAGCTAGAAATATCATTGCTGACTGGATACAAGATCATAGATTGCGTTCTGGTGAGGGATTGCGTATTACTAGGGTAACAGAACGGCTCGTGGTACTAGCTGGATCCGAACGTGCTTATAAATTACAAACCTTAGGGAATCTCTATCCTGTAACAAGTGGTGAAGTTAATTTCTCTTTTCCTAATCAAGTGAGTGCATTATTAGAGCTGTATGAAGAATACATTAACAACCCAGAACCAAGATATCGTGATGTTTTTAAGTTAGTAACTGAGAATCGTAAGTATGTTTTC
GGTCGGTTATGCGGCCGAGCCATCCTGTACGGGTTTCCAAGCCGATCAGAAGCACGGGCCGACGCTAGAGCGCCTCGCCCAGGCGCTGTGAGCCACCAGGAGCCACGAACTCGCGACCCACGGGGAGTTATACCCCCGGAATCGGCTACGGGCCATACAGGCCCGGTATCTGTCAAGGTGATCTACGCCACTCCGTGGGGTGGCTGTCAAACGCAGACTCCTTCCCTATTAATGAGGGGCTGAAGGCCCCTCCTAAGAGCCGCTTCAGGCGGCTCGCTAAGAGCGCCTTTCGGGCGCTCCTGAGTAATAACCGGCCCAACAAGGGCCGGGGAATTGATCCGGCAACCGCCGGATCTAGCGCCGCGCCTGAAGCGCGGCTTATTGAAGGGGTGACGCAACCGTGTACGGCACTCGTTCGAGTGCGTACTGGAGCACTCAACCGGGGAAGTTCGACGTTCTCAACCTTCGGATGACGTTCCCAAGCTCATCCGCGTACGAGATCCCCGATCTGCGGCCGACAACCTACGTTCCGGCCAACCTCGCGGCCTGGAACATGCCGCGACATCGCGAATACGCCGCCGTTTCGGGCGGCGCACTGCACTTCTTCCTTGACGACTACCGATTCGAGACCGTCTGGTCGAGCCCGGAGCGCCTTCTCCCCCGCGTGCAAGCGGTTGGAGCTGCTCTGACGCCCGATTTCAGCCTCTGGCGGGACATGCCACGGGCCGCAGCGGTCTGGAACGTCTACCGCAGCCGCTGGTGCGGCGCGTACTGGCAGTCGCAAGGGATCGAGGTGCTCCCAACCGCGTGCTGGGCGACCCCAGACACGTTCGACTTCTGCTTCGACGGGATCCCGGAGGGGGCCACGGTCGCGATCAGCTCGATGGGCATCCGCTCCTCGAAGGTCGACCAGGCGCTTTTCCGCGCTGGCCTCCAGGAACTCCTCGATCGCAAGCAACCGCGACTGCTGCTGGCCTACGGCCGGCTGCGGTACTGCGAC
CCTATCTAATAATATACCTTATACTGGACTAGTGCCAATATTAAAATGAAGTGGGCGTAGTGTGTAATTTGATTGGGTGGAGGTGTGGCTTTGGCGTGCTTGTAAGTTTGGGCGGATGAGGAAGTGGGGCGCGGCGTGGGAGCCGGGCGCGCCGGATGTGACGTTTTAGACGCCATTTTACACGGAAATGATGTTTTTTGGGCGTTGTTTGTGCAAATTTTGTGTTTTAGGCGCGAAAACTGAAATGCGGAAGTGAAAATTGATGACGGCAATTTTATTATAGGCGCGGAATATTTACCGAGGGCAGAGTGAACTCTGAGCCTCTACGTGTGGGTTTCGATACGTGAGCGACGGGGAAACTCCACGTTGGCGCTCAAAGGGCGCGTTTATTGTTCTGTCAGCTGATCGTTTGGGTATTTAATGCCGCCGTGTTCGTCAAGAGGCCACTCTTGAGTGCCAGCGAGAAGAGTTTTCTCTGCCAGCTCATTTTCACGGCGCCATTATGAGAACTGAAATGACTCCCTTGGTCCTGTCGTATCAGGAAGCTGACGACATATTGGAGCATTTGGTGGACAACTTTTTTAACGAGGTACCCAGTGATGATGATCTTTATGTTCCGTCTCTTTACGAACTGTATGATCTTGATGTGGAGTCTGCCGGTGAAGATAATAATGAACAGGCGGTGAATGAGTTTTTTCCCGAATCGCTTATTTTAGCTGCCAGTGAGGGGTTGTTTTTACCGGAGCCTCCTGTACTTTCTCCTGTCTGTGAGCCTATTGGGGGCGAATGTATGCCACAACTGCACCCTGAAGATATGGATTTATTGTGCTACGAGATGGGCTTTCCCTGTAGCGATTCGGAAGACGAGCAAGACGAGAACGGAATGGCGCATGTTTCTGCATCCGCAGCTGCTGCTGCCGCTGATAGGGAACGTGAGGAGTTTCAGTTAGACCATCCAGAGTTGCCCGGACACAATTGTAAGTCCTGTGAGCACCACCGG
GTATTCTGTTGGCTTTCACCTGTGTTTGTGCCTCGGTTCAACCACAACCTGAAAGTTTCAGTTCCCAGGAGTATCGGTTTTTCCTCAGAAACCTTACTTCTTCAGAATGTCTAGCCTTGCTATTTCTGCTCTTCCCTCCGCGGTTGCTCAATTGAGTTTTGGTCAGCCTGCTGCCACGGTTGCCAAGTCATTTTACATGACTTCCCTTCCGTCCCTTCAGACTTGCTTCACTCAGTGCGAGTTTTCCTCTCTTTTTATTTGTTTGGCTTCTTTCCAAAAAATAAAAACATTTCTTTCTTTCCTAAGTTCAGTGCGTGAACTCGCTCTTTTTTCTGAACTGTCCACGATTGGATTCTGCTGTGAATTCATTCGCTTAGGTGTTGGAGAACATCCTTTGTTTTTTGTTTCCTTCCAGTGCGGACCTTTGTCCGTGTGTTTGGGGTGTGTGAATGGTATTTTTGCCGTTCTCAACATTTCTTTTCCCTTTTTAGACGTCGCTTCGTTGTTGATGGACGTTGGTGATGTGGTCACTCCGACCAAGGTAAGAATTTCCAAACGTGCGAAGAAGTTGAATAAGCGCGCTTTTTCAATAGCCCGTGCTGCTGCGCGTATTAGGCGTTCCAAGGTTGGAAATAAGGAGGTTCGCATCTCTCATGTGCAGCCCCTCCCTGCTGGTTGCTTACGGTTTTCCCAAAACAAAAACGGAACAGAACTCATCATAATAGGTCGGGACGTAGGTGTTGTGGCGCGCGTAAAAACCGCAGCACCTGTTGTGCGGCGTCGCGGTGGCGGCGGTCGTGTTCCCCTCATACCCCTAGTAGCCGTTTCGCCTTTTGGGGTGAGGTACCGTTGTTACGCGCCTTCATGTGGCGCGATCGCGTGTTTCAAGAATAAGCTCGCTAGCCGTGTTGCCGCTAACGATAGTCGCGCCGAGAAGCTTCTTTCAGCTCGGCGCCGTAAATTGCAGCAACAAAATTTCAACAGTCGTGTGGCGAAGAAA
AGAATGATCTTCAAGTTGACCAAGCGATAAATACTCTACACAATGAACAACCGAATGAATGACAGACTTACGATAACCAATTATGCGCGCACACAAACATTACAGAGAGATATGGAGCATGTGATTAATTTGCTAGCCGGCATGGATTTGGACGAAGGCACATCTGCATATTTTAGATTACTTATGAATGATTATAGAGAAAGAATGGAAGCAAATAAATTAATGGGTTTGTCTTTCGAAAACAATGCACGAGCAAATAGATCACTGATTGAGTACGATAAATTTAACAAAGAGAAATTCATGATACTACCGATAATGATGACAACGACGCCAACAGATTTTGATATTCTGACAACTGAGCTTAGAGCGTTGAGCGCGGATAATAATGTTGACTATACTGCTATGCATGATAGGATAGCGTTGATATTTTCATCAACTCTTCTTGAGCTATTTTCGAGTGTTGAGGAGGACTATGTCGTTGGGCAGCGTGTGTTTTTCGAAGTGCCATACGAAATAGACGCTTTAACGTCTGGTGTTCAGCAAGTTAATGTTTCAATAATGGCAACTGTAGTTGCGATACGCAATGATGAGCCAGTTTTTCAGCTTATTCTAACAATCATGGCAACAATCAACGGAACGGTTCATATGAATACACATTCTAGAACAGACTTAAGTGAAGTTGACACATTTCAGATAATACACACATACGAGCGCGTACCATCGTTAGATAATCAAGTTGGTTCATCAAACGCGGATTATAACGAAGGTAATGTAGCTGGTGGAATTACATACAACGCAATATACGAACAATCGTGCATATATTCTTTAATTGGTAGTGCTAACGTGGTGCATTTTAACGATCGGACAGATTATATTTTACCATCAATTACTGAGGAGGTAACTGACGTTATTCCAGCTCGTAATTTAGCAGGTGGGAATTTCTTGCATTTTCGAAGCGTGGGGCCAGATCAGATTAGAATTGCTGAAAAGGACATTCCAA
AAAAGGTGTGTTCTCTTATTGTAGCTAACAACAATCTTACTTACAGTAAAATTCCAAGACCGATTTCGGTCCTGGCAACTGTTTCGGTCGGTATATATAGCATGTTTTGGGGGGCACTGTTATCAATGGAGCGCCCGACGTCGGTGAGAGATCTTTGCATGTCTCTAAAGCTCTCTTTGCTTGATCTGTCGCTTGCTTGCAAATTTTGTGGCAATAATATAACAAATATAGAAAAGCTGCTTTTTGATAAAGCTGGTTTTCAGTTAATCTGGCGAGAAAACAACGCATTTGGATGCTGTCAGTACTGTGCAAGAGTCTGCAGCGTTGTGGAGCAATGTTTTGGAAGCCACAGACACTTGACTTCTGAGGAGCTTGTCAACGTAACAAAGACCTTGCAGCAGCTTAGTCTTAGATGTTTAGGATGCCTCAGTATTCTGAGTGAGGCGGACAAAGAACTATGTGCTGAATTGAACGATTTTTCTGTGGTCAGGGGGAAAACTAGGGGCTTGTGTTCGCTGTGCCGATTACCACCATGATTGGGCAATGCGCAACCCTTTTGGATATTGTGCTGACAGAGCAGCCGGAGCCGATAGACTTGCAATGCTATGAACAATTACCATCGTCTGACGAGGAGGAGGAGGAGGAGGAGCCAACTGAAAAAAATGTTTACAGAATAGAGGCTGCCTGTGGATTTTGTGGGAAAGGGGTGAGGTTTTTTTGTCTGTCTCAAAAAGAGGATCTGCGTGTGCTGCAGGTCACTTTGCTGAGCCTCAGCCTGGTGTGCACCACCTGTGTGCAGACCGCCAAGCTTGACCATGGCGGCTAGAAAAGGTACTGACTCTGAGACTGAGGATGGTGGTTGGGTACTAATAGAGGCAGATTGTAGTGAGGTAGACTCTGCAGATGAAACCAGTGAAAATGCAAGTAATGTCTCTGATCTTGTAGACAATGCGAGCATTGCAGAAACACAGGGACTTTCCCTGCAACTGTTTCAACAGCA
GACATTTTGTCACCCGTCAGAATGGGGAACCGAGTGTCAACATACAGCCCTCAATTCATCACAATCAATGGAAATAATAATGCACTGGATACAAAAACGATGGAACGCTTTGATCAGACTAATTCGGTAGACGCAGCCGTTAAATTACCCGATGGAATCAATCCAACTAGAGCTGAATTCTCAACTGTGAATGACATGCGTGCATTTCTCGGACTGCGAGATGATTTGCTATGTGAGGATGATGATATCTTCGAAGATATGTTTGATCAGATGGTTGGTTCAGAAGGTAAAATCAAAGGTGTGGTGTCTGGTACATTGGATGGCTATGAAAAGATCCGAAAAGCAGCGAATTGGCTCGGTGGAACGTATAGCCGACCGTGGAGAGTTGAAACAAGGGAAATGTCTGAGATTCAGAAGCGGATTGATACTGCGTTACCTGCCATGACATCAATCATTGGAGGGACCTTTGGACCCGGTGCAGCCAGAGTAGGAGGGGATCATATGCTCGTGCGACCTGAGCAGTGGGTTAATGTAAGGGGTGATTTCTTTCTGGGGCATGATGATGGATTTGAGTCGAGGCATATCGCAGTAGGGACGGATGCGTTTCAGTGTGTTCGCCTAGGAAGATTGATGCCAGAATTTGGTGATGCAGTGCGCGGTGGAGGTTGGGCAAATGGTGTAAGTTATTTGATGGGTCAGCCCTTGTTTCAGATTGCATATGGTCGAGTGGTGAATGATGTAGATCGTCCGATTCAAATCTTGTGGCAGGCAGCTTTAAGGACGGCAGCTTCGAGTGAGGGAGATGTCCCAGTGGCGGAGGCTTTAAAAATTCTTGGGGCGATGACAAAGAGCACGTTTTCCTGGATGGTGTCGATTGTAGGGACGGAGTACTCAATGGAGGCTACAGCGGAGAGGCCAATGTTTCCAATGACGCACCTTACGTCCGCTGATTATGAGCTCTTGCATAGACTTTTTGTTATGTGGTTGAAGGGCGATGTCA
CGAAAATTCTCTTTGTTTTCCTGTGCTTTTAGCAATTCTGCGAAAAAGCAATTGAAAACGTTCCCGAGCTTGTTGCATTATTGCACCCAGCTCAACCACCTTTACTACGGGTTTATTGCATTATTGCAATCAACCTATCCACCCCTATCACCTACCCCAACAACAAATCCAAAATCACATCAACCCTGCCAGTAATTCAACATAATTAGACATAATCAACATTTACTGTTGTGTTGTCGGCGTGGGGCCAAATTATACGACTGTTTGAAGGGCTCATCAAACAGTGAAAGATGCCTTTGAAAGGTAAGCTTACCCTGTCCCCTTATGCCCCCTACTATTATTGTAAGTTAAATTTTGTAGAAAATCAAAAATTAAAAATAAACAAAAAATTTGATAGTTCTAGATTAAATTTTCTTAGGTCGTATTTTAATTTACATAATTGCTCCTTCAAGAGAATGCCAGTCCCCATTCTCAATAAATTCGGTACCGACTTCTACCGCATTAATAAATTCATAGATGAATCTATGAATAGTTTAGTTGGTACCGAATCTCCCAAATCCAAAGTTTTGGAGGAGACCATCACCGGTACAACCTCTTTCGGTGATGGTTACTGTGTGAAGAGGTATTCAAACCCTTTGCTTATAGATGTCTTTATTTGCTTTGGTAGGTACTTTGAGCATTCTTTTGATTTTAAGTTTAGAGTGTTTTTCCAAAAAGTTAAAAATTCAAAAAGAGTTACTAATTTAGTACATTCAGCTTTCGGGAAAAACACCGGTTCTGAGATTACCTGGTGTACCCCTTTCACTTGTTTCACCCGTTTAGACAACCAACAGTTCCAGGCTCAGTGCCTCTTGTTGTCTGTAGTTGAGAAAATAGATGAGTTTGGGGAACTTCTCAACTATTATAAGAACCCCGTGTTTCGGAATCCTGTCAACAGGGTTAGGGCCATGTTATCCAAGAAGTACACCGCCCTTGTCAAGATTTATGAACAGTCTTGCAA
TTAAAGCGCACTGGACCCAGCTCACTGAAAAAATTTGAACTTTTCTTTTAATTTGGTTACATCACTTATCGAACTCATGCCTGTTCTATTCTGTCAAGGCTTATGTTTTTGTTTGTGTTGTACGCTTGCTTGATCCTCTACACTCTCTTCGTTGGATTTCACTTCTTCCATCCGAGGGCGTGTGCTTGGGTTAAGCGTAGTGTCACAGGGCGCGAGGAAAATCTTGACTTTATCTTAAAGGCAAGATACATCAATCGCGAGGAATTTTTCGTTTGCGTTTCAACTATCATTATTTGGATTGTCCTTCGTCACTGCTGGACTTTTCTCTCCCATGTCGTTTTAGTCGTCCTACCAAAAATTTTTTCCTTTGTTCTATCTTCAACTAAGATGGCCAGTCGAGATATCCAGGAGGCCTACCACAAGGCCGCCAAGGAGTTCAACTCTGGCGCTTCCAGTATAGGAATGGCTATTGAACATGCCAAGTCCAAAAACTGGGAGGTGGCACCGGATAAGTGCGAGAAGGCTATCAAGGAGCTTCTCAAGAAAGATAGCTTATATACGACCCATGGGGTCAAAACCTTGTTGCACATCAAGAAAATACCCAAGACTGTTGTGGGTCATTTTGATACAGGTTTTGTTCCCGCTGTTAATACCACCAACTCCAAACAGCCCTCAATATCACCCATTCCTTTGACACCTTATGTGTCGAAACATGTTTCAAGAATTGAGGCCGCAAAATCCAAATTTACTCAGGGCGTTGGAGGCCATATCTCCGGATATATCCCCCGACCACCGAGTGCCATAATCACCATCAGCGTGGTTTCCCTCAAATCCAAATCTTTAGTTTCCCAATCCAATGCCGGTATAACACTTGTGTTGGGTTTGGATGGGCGAGCACAGGAACCTCAGGACGCTATTCTCGGTGGACACTTGCACTTTGCTAAGGATTCCAACCTTGCTACTTCTTTGTTTTTCCCGAACTTGTCTTTAACATCTGAAG
AAGTTTTTTTCCTCACCCATAATGGCTGACATAAGACTCGACATAGCGCCCGATCTTATCCATAATGGTGTACCCCAGAGACTTTCCGATACAATAATTTTAAACAACCGACCAACAATCACTCTGTTATCTCATTTCAACAATCTATTTCATGAATTAAACATTGTCAAAGCGCCCCACGTTGCATCTTCCCAAACTACCGTTAATTTGTACATTCGTAAGCATTCGTTGACCCGACTTCATGATAGACTGCAAACCGTAGAAACTAGCACTTTACCCAACATCACGCAACTTAAAGACCATATACGTAGCTTCTTTCAAAATGAACACCAACCTATTTTTCAGACTCTAACGAACAACGACCTAAGTGAAGAATTTGTAGGTGTGACTACTCTTGGACTAAGCTTATTTGCTACCTCCAAACTTGATGCTGAACAAATAGAACGTGTACAAATCGAGACCCTAACTGAAGGAAACATTACTTTGAAGCCCTTTTCCGCTGATGGTTTAGAAGTCATTCTCGATGATAGTTATATTGGTATAGTTGGTAAAATTCCAGGTTTAGAAGTTCATAAATTGTTAGATAAATGTTGTCGTGAAGTTCCTGCTCAAATGGGAATACTTACTGATGAAGTTAAACTTTTGATGCGTACTGGTAAATTAAGAATTGATGGTGGTTACGATTTTAATTGTCCTGCAAGCACTACGGATGTTACACATTATGGTGGTTATGACCAATTTTCACGTCAAATGTTCGAACGTTTGAATCTATTTTATAATATTAGCCTTTGCATAATCCCCGTTTCGGCTTTGAAAACAGTTCATTTATTTGAAAAAGAACTAAGTGTTTTGGATGCAGATAAATCTTTACTCGAACAAACTTGGAGCGCAGTAGCGTCATTTGTTGAAACATGGCAGGTTAAATCTAAAGTTAAAGCTGATGATCCAGATGAATATGAATTGACCAGTTTGTCCACGTTGCGCACTAATTACGATGGCA
TTTCGTGGCATTTTTGTAAATATGAATGTTCTCCCAATATGTTCCCCCTATTGCTCTGGCTCTCAAAACTCTTATGAATTGGGGGAACTGGGGGAACTTATATAGTAGAAGTTCCTAAAGGCAGATCAACACGTGCGGCCATCCGTTATAATATTACCGGATGGCCGCGTTTTTTTTTTAATGGGCCTTATTTGTAATGGGCTTTAATTTGGCCCAATCAACGTTAGTCTGACACACCTAGATAAGTGGAATTACTTTGTCGCTAAGTTGTGATTTTGTCTATAAATTAAAGCCTCTTGGCCCACTATCTTTAACTCAAAATGCCTAAGCGCGATGCCCCATGGCGTTCAATGGCGGGAACCTCAAAGGTTAGCCGCAACGCTAATTACTCTCCTCGTTCAGGAATTGGGCCAAGAATAAACAAGGCCGCTGAATGGGTTAATAGGCCCATGTACCGGAAGCCCAGGATCTATCGGACGCTGAGGACGCCTGATGTTCCTAGAGGCTGTGAAGGGCCTTGTAAGGTCCAGTCTTTCGAGCAGCGACACGATATCTTACACACTGGCAAGGTAATGTGCATATCTGACGTTACTCGCGGTAACGGTATTACTCACCGTGTCGGGAAGCGGTTCTGTGTTAAGTCCGTTTACATATTAGGTAAGATATGGATGGACGAGAATATCAAGCTGAAGAACCACACCAACAGCGTCATGTTCTGGCTGGTCAGAGACCGAAGACCGTATGGAACGCCTATGGATTTCGGACAAGTGTTCAACATGTTCGACAATGAGCCTAGCACCGCCACTGTTAAGAACGATCTTCGTGATCGTTATCAGGTCATGCATAGGTTCTATGGCAAGGTGACAGGTGGACAGTATGCCAGCAACGAGCATGCTATTGTGAGGCGTTTCTGGAAGGTCAACAACCACGTTGTTTACAACCACCAGGAAGCTGGCAAATACGAGAATCATACTGAGAACGCCCTATTATTGTACATGGC
TGTTGGGAACCCAGGCTAAGCTGATGCTATTGGAACAAAAGGTTGCATCAGCCCTCCCCGCCAAAAGCATGCCCCGGGCGTGGTGGCGGGCCACCAATGGAGGACCTGATCACGGGCAAGACATGCCTCAGGGCCACCAATGGAGGACCTGATCACGGGCAAGACATGCCTCAGGGCCACCAATAAAGGACCTGATCACGCACAGAACATGCATGGCTGCACCAATGGGGTAGCTGATCATGAGCTAAACACTCGTCTCCCAGCCTATCAGAACTACTTCCCCTTTCCCCTCTCTACCCGCTCCCCTCCCTATATAAGGAACCCATTTTGAAATAAACTTTGCAGCTTGATCAGAACTTTTGTCTTGCTGCCATTCTTCGCGCCTCTTGTCCCATCCCTTTCTCATCCACGACAGGCTTGCTCGGGTTCCTGTTTGTTGCTCTGCGGGACAGAGCAAGTGGCGCCCAGGACGTGGGGCTCGATGCCGGCCTCCGTGGACCGCCGTCCCCTGTAACCGGTTCCCTGCACGGCCGTCCCGATTAACCGATTCCCCGCACGGAGCACCGCGGACCACCCGACCGCGAGCCGACTCCTGGAGTTCGTTCCTCATTTCGACGGCGGCATTACTCAAGTAAGACCCAATCATGGGACAAGCATCTTCACACAGTGAAAATGATCTCTTTATAAGTCACTTAAAGGAATCTCTCAAGGTGCGTAGAATTCGGGTTCGCAAGAAAGACCTTGTCTCCTTTTTTAGTTTCATTTTTAAAACATGTCCATGGTTCCCCCAGGAAGGGTCTATTGACTCCCGTGTTTGGGGACGTGTTGGTGATTGTCTGAACGACTATTACCGTGTTTTTGGTCCTGAGACTATTCCGATCACCACTTTTAATTATTATAATTTAATAAGGGACGTCCTTACTAATCAGAGCGACTCCCCTGACATTCAACGCCTCTGCAAGGAGGGTCACAAAATTCTTATTAGCCACTCCCGACCTCC
TCTCAAAGACATACCTGCGGCACATACAAGTGTTAAAGGTGTTCACAATGTCTAAGAGGGTACTGATCATAGCCGTAGTGGTTTATCTGGTATTCACCACTCAAAACCAGATAACCGGCAACCACACAACAATCAACAGCAGCAGCCCGTCCACAACAGAGGCAAGCAGCACGCCAACAGTCAGCAGAACTCCACAAACAACCACCACCTCCACTGCAGTATCCACCACCATCACCGCAACCACCACTCCAACAGCTTCATGGACCACACAGAGTCAATATTTTAATAAAACAACACAACACCATTGGAGAGAAGAAACCATGATCTCAAGGAATCCTACTGTGCTGGACAGACAGAGCAGAGCAAGTTCTGTGAGAGAACTACTCAACACCAAGTTCTTAATGTTGTTAGGTTTCATTCCAAAGGGTGAAGTCAATCACCTAGAAAATGCCTGCAACAGGGAAGGGAAAAACTGCACAGAATTAATACTGAAAGAAAGGATAGCTCGGTTCTTTTCTGAGACAGAAAAAGAGTCATGTTATAACACTTACCTAGAAAAACACCTTCGCAGTGTTAGCCCTGAAGTTAGTCTCACCCCTTACAGGGTCCTCGGGCTAAGAGAAGACATTTTGCTGAAAGAAATTGACCGTAGAATCATCAGATTTGAAACAGACTCCCAAAGAGTGACCTGTCTCTCAGCATCTCTGCTAAAACCTGATGTCTTTATTAGGGAACAGAGAATTGATGCTAAGCCCTCCAACGGTCCTAAAATAGTGCCTGTGGACAGCGTCGCCTGCATGAACTTAGAAGCTAACGTAGATGTGAGATCAAACAAATTAGTGATACAGTCTTTGATGACTACAGTTAAAATTAGCCTGAAAAACTGTAAGGTCGTAGTCAATTCTAGACAGTGCATCCATCAGCAAACAGGCTCTGGTGTTATCAAAGTCCCAAAATTCGAAAAGCAGCAGGGTGGAACTTGGTCAAGCTACATCGCCGG
GAGAAAAAAACAAACCAGTCTAGCACAGATTAGCACAATCTGCCCTAGCTTACAGGCTTGCAAACTGCCCTTCCTACTTTCAAGTTGAAATTAGGAAGCACAATCTACAACCCTGTAATGGCCCTTCATACTATTACCCCAGCTGAGAGCGTTCTTGCTCAATTTTCTTCAGAGGAAGCTAGCCGTATTGGATCTTCTGCTATCGCTAACTTTTCAAGGCTTGAGGCTGATAATCATAACCTGTTTCACTATCACTTGCCAGCCTATGCCAAGAAGAAATTGTCTGCAAGAGGCTTTTATCTCTCACCTTTTTCCTATGAGACTCATAGTCATCCTGTGAGCAAAACCATTGAGTCCCATTTAATTAATATTAAGCTGCCTAATTATATTAGTGAAGATTTCTTAATTGTAGGCATTAAGGATAATAAATTGAGTGTTCTAAGAAAAGAAAAAAAATTAAGATTTTTAGAAGCTGTAAATAGATGTGTATCTTCCCATGATGTTCGACGTTATGGTCCCAGTTTTCACTTTGAGCAGGCCGAGTCCAACTGGAAAAACGACTTCTCTGATTTGAATTTAGCTCCTGGTGTGCAAAGTTTGCTTCCAAGAATTCTTTTTGATAAGGGTAAAACTCGAGATGCTCAAATCTTCCTCTATGATGAGCTGCACTATTGGAGTATGAAGGACATTGTGGATTTTCTTGAGATTTCTAGAGCAAAGACTGTCATTGGCTCTTTTGTCTTTCCCACTGAGGTCCTAGCTGGAACCTACAAGAGTTTAAACCCTTGGGCTTATGACTTTAAGATTAAAGGGGATAAGCTTATCCATGCGCCAGATGGGGTATGGGCTGAATCTTACGAACAGCCCCTTGCTGCTGGTCAGTTGCTTAAGTACAATAAAATTTTGACCAGACTTGGCCCTTATTCAGTTCAAGTTAGGGATTCCATCTTCAGCCATTGCCTTGTTATAATCAATCGTGATGATCTAATCACTGAAAACT
TAGAGCGCGAAGCGCGAGTATCCATCATTTAAATTAGTGGTATGACGTCACATATTAAGTTAACGGTTTCTGCGAAGCGCTTCGCAGGAAACCGTTACAACCTATGACGTCATAGGTCCTATATAAGAGATGACGGACTCACCGGTCTCCCAGTTTCTAACTGACGAGTGAAGAGGCTATTCCAAGTGACTTAGGACAATTTTGGAACATGGAAGATACGAACGACCACCCATGGCAATCAATACCTAGTCCGTCATTATTTGGATCATCAAGTAACAGTGAACCAACAGAAGTCTTTCAAAACGTCTTCGGAGAAAGACAAACCCAAGGATACAAATGTAAGTACAAGTGACTGACTAAGTGACGATCCATTAAATTCCTAATTGACGCAAGTGACGACGTCATATGCGTCACTTACAAAAGACGTAACCGCTTTCGTCCATCACTCACATATATCTTTCTCTACCTTTCAGACAACATACCCCAACAAATATCGCTGCGCTACTGCCCAGATCACATTCTACCGTGACGATCCATTAAATTCCTAATTGACGCAAGTGACGACGTCATATGCGTCACTTACAAAAGACGTAACCGCTTTCGTCCATCACTCACATATATCTTTCTCTACCTTTCAGACGACATACCCCAACAAATATCGCTACGCTACTGCCCAGATCACATTCTACCGTGGTGCTTCATAGGGAACAGACCCGTTTCTCTACTGCCTCTGCAACGAGTGTTTTATAGACAATCTCAATGTCAACGGACAGTGTCTACACTGTCATCCCGACGACGAAGAATGGACAGAAAATATGGCCAAGGACATACTGCATACACGTCAGGGCGAACCAGAATCACTTAGTGAATTGCTTCGAGAACGCACGAACGAAACTCACTCCAGCCAGGGAATTTCTCCAAGCCTTCTCACCCCAGGTCCAAATCAAGACCCTAAACCCACTACCGAACAACTTCTTAATATGTCTGAAGAACTGTTCCA
AGACGTTCATCTGCGTGAGCTTCCGATCTCAGTATTGTTTGGAAGGATCATTGATTAACGCGGTTTGAACAGTTTTTTGGAGCTTTTGATTTCAAATGTCTAAAAAACCAGGAGGACCCGGGAAGCCCCGGGTCGTCAATATGCTAAAACGCGGCATACCCCGCGTATTCCCACTAGTGGGAGTGAAGAGGGTAGTAATGAACTTGCTAGATGGCAGAGGGCCAATACGGTTTGTGTTGGCTCTCTTAGCTTTCTTCAGGTTTACAGCACTTGCCCCGACCAAGGCCTTGATGAGGCGCTGGAAGAGCGTGAACAAGACAACGGCCATGAAACATCTGACCAGTTTTAAGAAAGAATTAGGAACACTGATTGATGTGGTGAACAAAAGGGGCAAAAAACAAAAGAAAAGAGGTGGCAGTGAAACATCCGTGCTTATGCTCATTTTCATGCTGATTGGATTTGCCGCTGCCTTAAAGCTTTCCACCTTCCAGGGCAAGATAATGATGACTGTGAACGCTACGGACATTGCTGATGTGATCGCCATTCCAACCCCGAAGGGACCCAATCAATGCTGGATTCGAGCCATTGACATTGGATTTATGTGTGATGACACCATCACTTATGAATGCCCGAAATTGGAAAGTGGAAATGACCCTGAAGACATTGACTGCTGGTGTGACAAACAAGCTGTGTACGTAAACTATGGAAGGTGCACACGTGCTCGCCATTCAAAGCGCAGTCGTCGTTCCATCACAGTGCAGACTCATGGTGAAAGCACTTTGGTCAACAAAAAGGATGCCTGGCTGGATTCCACGAAGGCCACGCGTTATCTCACCAAAACAGAGAACTGGATTATAAGAAATCCTGGTTACGCGCTGGTGGCCGTTGTCCTTGGCTGGATGCTGGGCAGCAACACTGGACAAAAAGTTATTTTTACAGTGCTTTTGCTCCTCGTTGCTCCTGCCTACAGTTTTAACTGTCTGGGAATGAGCAGCCGTGA
GCTATTGGTCGGATGGATCCTCGCCTACGTGAAGAAGTAGTACGGCTGATAATCGCATTAACGAGTGATAATGGAGCATCACTGTCAAAAGGGCTTGAATCAAGGGTCTCGGCGCTCGAGAAGACGTCTCAAATACACTCTGATACTATCCTCCGGATCACCCAGGGACTCGATGATGCAAACAAACGAATCATCGCTCTTGAGCAAAGTCGGGATGACTTGGTTGCATCAGTCAGTGATGCTCAACTTGCAATCTCCAGATTGGAAAGCTCTATCGGAGCCCTCCAAACAGTTGTCAATGGACTTGATTCGAGTGTTACCCAGTTGGGTGCTCGAGTGGGACAACTTGAGACAGGACTTGCAGAGCTACGCGTTGATCACGACAATCTCGTTGCGAGAGTGGATACTGCAGAACGTAACATTGGATCATTGACCACTGAGCTATCAACTCTGACGTTACGAGTAACATCCATACAAGCGGATTTCGAATCTAGGATAACCACGTTAGAGCGCACGGCGGTCACTAGCGCGGGAGCTCCCCTCTCAATCCGTAATAACCGTATGACCATGGGATTAAATGATGGACTCACGTTGTCAGGGAATAATCTCGCCATCCGATTGCCAGGAAATACGGGTCTGAATATTCAAAATGGTGGACTTCAGTTTCGATTTAATACTGATCAATTCCAGATAGTTAATAATAACTTGACTCTCAAGACGACTGTGTTTGATTCTATCAACTCAAGGATAGGCGCAACTGAGCAAAGTTACGTGGCGTCGGCAGTGACTCCCTTGAGATTAAACAGTAGCACGAAGGTGCTGGATATGCTAATAGACAGTTCAACACTTGAAATTAATTCTAGTGGACAGCTAACTGTTAGATCGACATCCCCGAATTTGAGGTATCCGATAGCTGATGTTAGCGGCGGTATCGGAATGAGTCCAAATTATAGGTTTAGGCAGAGCATGTGGATAGGAATTGTCTCCTATTCTGGTAGTG
ATTATCATTATCACGTTACGTTGAGTGTTAACTCTTCTTGTGATATTACCTTTCTTACCAGGATAAGAAATAAAATATTTTCTGGGTTATCACTATCTCGAAACTTAGCAGAGACTAACATCTCGCTGCTCTAGGCCTGCAATGCAATAAATCCTAGGTAGTCAGCTGTTAGCGTGTGACGTTGAAAGATAGTGTTATTTCGGTTCGCTGGATAAGCTTACGAGACTTAAAGGTGAGGTCGACAGGTCCTTACAAAAGGCTGCGGATAAGGTCACTGCTGAAAGTACTGAATCGTTACAATCGAAAGTGGTTGTGCAGTTACCTCAAATGGCTGTCAAGAACGGTTATACGGGTTACAACAAGGAATTGAATTTGATGGCATCTATTCATCCTTTCATTAGGCTGGGTACTTTGATAAGTCAGATTGAGGGATGGCAAGCAACACGAGCTAGCATACTTACCCATTTAGGTGTAATGCTCAACGGTGTTAGTAAGTTAGGTGAGCGAAATTTCTTCTCTAGACAGAAAAGATTTGGGACACACACTCAGGACGGTGACGAGATATTTTGTGACCTTGGAGGTGAGGCAGTTATGCAAATCATCACCAGACTCACAGTATCACTACAATCCGCGAAGGGTGAGGGTTCCCAGACCAGAAATGCTATGATAGGGACGACGCCGACTACCAACCAATTTGAGGGTGAGGAACAAGGTCAAACTGATCAGACGTTAGCCATTTCGAATGCGCTGGCTGAGTTTATGACTTTCATCCACACTAAAGATTTCACGACAAATGAGTGTTACACGCAAGACTCTTTTGAAGCCAAATTTAATTTGAAGTGGGAAGGTACCAGTTGACGGGACGGCGTCTCGGGAAAGTTGAGGGCACGCATTGTCGAAGATTTCCAGAATAGGCTGGTTTTGGCCGACGATTTGGGTGTTTTTCCGAGACGCAATCTTAGCGGTGAGGTGATAAGGGACGAGCCTGAAATAATATATG
TTGAAAAGAAATTTTCAAGTCTTCGCTGATCGTAAAACTTTCCCTCTTCTCATCGAAGTTCAGGTAACGCCTGACACCCTCTTTGTTACGAAACTGTTTTCTTTCTCTCTCTTGATCCAGCTTTTCTCAAATCCTGTAACCAATCAGGTTATCTTTGTGGTGTATTGAAGAACCACTATTGGAGTGTAGGATAGCGCCTACCATTTGAATGTCAGGACAGCGCCTGATTTTATTTTGACATGTCTGTTACTCTTTCCCCTCCAGGGGATTGTTTTACTTTTAATCATGTTAAATATAATAATAGTCTAAATAAGTATTTATTTTATAATAATAATTTAGATATCGTCCTTGACGATTTTGATTTTTATTTTAACTTTTATGCAAAAAAATATAATGTTTTGTCTTCTTTCTTTTCTGACAGAGTTTTGTCGGCTTTATATACGCCGATGTCTGTCAGCGAGGCTGCCTCCCTCGCTTTGGAGGATTTCTGTGAGCTTGCTCTTGACAAGCTCAAAATAAATCCCTTCCATCAGCTATGGGAGGAGACTTTGGCCAACTGGCCAGTTTATCCAGGAACATCCCTCCTGGACTTCTTCCGGACTCAATATGAGATCCGAAGAGAGGTTGCTGAGGCCTCTGCTGAAGCCCTTCGTCTGAAGAAGGCCACGCGCGCTGATGCGTTTGCTGATGAGGTGAAATTCCTCATCAAAAATGGTGTACTTCCACACCTTGCGGGAGATTTTGCCCGCAAAATCTGGTCTACTGGAAAGGACCAGAAGAAGACAAGGACTGCCTTCCTTGTTAAAATCAAAAAGGCAAATCAGCTCAAGCAGCAGTGGAATTCCGCAAGGAGTCTTGCAGCTGCTAGAGCTGAGGTCCTGAGGGAGTTTGAACCCTCTCCCCAACAAATCCAAAAGGCTATTGAAGCCCAACTTTTTGCTGAAAAGCTTGGGCGAAAATATGCCACTCTTACCGCTCGGGTGCGAGCGAAGCGGGCCGC
GGCTTTAAAAAAGAGCTGGACTTGGAGGTGTGTCAACATGGCAAATTCATTTAGAGAAATGCTGTATTGGTACAGAAAAATTATTGATAGAAAATTACCATGTGTGAATGTAAACATATGGAGAAGAGAGATAGCATATAAAGCAAATGGAATATGTCTTAACTGTCTAAATGAATGTAAAGTTTGTCCATGTGATTATTGTGGAATACGGCATAAATGTGAAAATTGCTTAAACTCAGACTGTTTCATGAATACAAACAATGAATTCAATTCTCATAGATGGATTACTTTTGATGAAGAACCAAGTCAGATGGTATTGTTTGAGTATTGGATTATGTATAAAGACTATTTTCTAAGTAAATTCAATTATAATTATAAAGCACAATTGAAAATTCTTAATATGAATAAAAATCGGAGATTTCATATTAATGAGAGCAAAAAGAAAGCATTATCAGTACCAATTACTTCTCAATATCTAAAATTTAAATTTAATAATAAGATTTACATTATGTTTGGGACTTTTCTGACTTCAAAAATTCAACCATGGATACAGCTGAAAAGTTTAAAGGTAGGGTATATCCAATCATTAAATGTTGACAGATGTGCCAAATTGATAGCTACCAAAGGAATGTTTGCAACAAATTCCTTTAAATCATCATGTATTACTGAAATTAATGCACGTAGACCAATTTCTGAGTGTGATTATTTAATCGAAGCATGCCTATGTAACGAAAACAATGAATGGAAATTTTCAGCTGTAATGGGAAGAGACAAAATACCTGTAACTAAAAGTTTAGCTATGAAATATTTTTGTAAAAACATTAATACTGAATTATTTTATTATGGTCATTCAAAGTGTCATGTCGTTTCAGAATGCCCAAGATGGAATCAACAATTAAGAGTATTAAATGCGTCTACTTTGAATATAATATTTAGACGGCAATTTATGAATGAAGTTGTTGAATGGTTTGAAAACTTTACTCAATTAACGGGAATGCAT
CGCACCGGGGATCCTAGGCAATTTTGTGGATCTTTGCTGATACTTCATTCTGCACTCAAAGCCGCATCCGGCAAGAGTCATGGGGAAAACGCAGTCCAAGGGACAGCCCAGCACAAATCTCCTCAAGGAGACAGAACCAAGGCATCCAGTAATACCAGATGCCAGGGGAACTGGCCCTGAATTCTGCAAGAGCTGCTGGTTCGAAAGGAGGGGGTTAGTCAGGTGCAACGATCACTACCTATGTTTGAACTGTCTTACACTTTTACACACAGTGTCAGATAGGTGCCCCATCTGCAAACACAAACTACCCTTCAGACTAGAGCTCCAGACCCAGCCGACAGCACCACCAGAAATCCCACCATCCCAAAATCCCCCACCCTACAGCCCCTGAGGCAGAACTCCGCCCCGAAGCCCCTCCCAAACACCCCTCCCCTCCCCCCCGGGGGGACCCCCCGCCGGGGCTCCCCCCGGGGGGAGATGCGCGAGCTGTTCTCGGAGCACCTACTCAATGTCGAGGGGAGGCCCCACCTCTTCAAAGAGGGGCCTGCACAGCCTCCCTCTTAATCTAAACTTCCCCTCTGAAGACTGGATCATCAGTGAAGCCTGCGATCTACTGTAGCAGAGACTATAGCCTTTAAAATCTGCCCAGAAGTCAATTCCGGAGAACACTCTAGTAAGGAAGTTTTCGTAGCCTTCAGGCATGCATCGTCCCACAACCCCTATAATATCAAGTTGTAGCCAGTGTAGTCCTTGGTCCATTCTGGATCTCAGCATCTTGCTCAAAGATCTCTCCAAGATTTCGGAATGATTCTCCATTAGCTCACCAATAAAAACATTAAGATCCTGGTCATGGATGTTGGGGTTGAAGGGCAGGAGTTTCCTGGTCCCTTCAATAAGGTATCCTGAGTCAACAACTAAGGGGATTTCAACATGCTCAGGCCCTATATGCGTGAAATCATGTTCCTCCAGGTCCAGGATCTCCTCATTCAATAAGACGGAC
AGTTGATCCTGCCAGCGGTGGGTCGCTACTGTTTCGCGAACCAGTCGTTTTGACAGTTGGTTGGGATCAAATTTGTTCTGTGCGCGTCACGCCACTTTTTGTGGCGGGAATGTGCGAAAATAACAGGAAAAAGAACCCTGGAAAGGGTTCAAAGAAGAAAAAGAATGCTGGAAGGAATGGGAAGGAAGTCCCGGGACTTGCTCTGGTGATGGGCGTGATCCATTACGCCAGCCATATAGCCTTGGGAATGAAAGTTAATTCACGGCTTAAAAGGTTTTGGAAGATGACTCCGGCCAGCAAACTTGCAAAAACAATAACAACATTGATTAACATACTTAGAAATTTGCTGTCCTTCACTTTGAAAAGAAAGACTAAGCAAAGATCAGCTGGATGGACCATGGGTGTGATTTTCATATGGATGATGGGAACCATATTGTCAATTGAAGTTGTTAAAAACAACGGGGGTTGGCTCATGAAACCCCGTCTTCAAGACACTGGATCCACGGTGCCTGTTGGAAAAGGATCGTGCACTTTCACTTCCTTGGATGTTGGTTACGAGTGTGACTACAAAATAGGCTATGACTGTGTGACGTTAACAAGCACTGAGGATCCCAATGGAATTGATTGTTATTGCAGAGGTGTTGACATGGTCCGTGTCGAGTACCCCTTGTGCAAGAAAGGAAGCAATCGAGTGAGAAGAGCAGTGAATATCGCCTCACATCCTGAAATTGTGCCTCTCAAACCAGTTACATACATGCCAACTCTGGGTAGTGTCAATGACAGAGTAGGGAAGACAGAAGAATGGGTAACCAATAACATGGTTAAAACTCTTCTTTTTGTGTTCATTATGTTTGCAATCTTTGGGTTTGATTGGAAGACCGTTGTGGTGCTTTGTCTGGCAGCTTTGGCACTACCATCATTTGCAACCAATTGTGTGACCATATCACAGAGAGAAATTCTTAAAGGAGTGGAAGGAGTCACATGGTTCGAGGTGCTTTTG
AGGAGGTGCGGCTCAGTATTACCCGCACCTCCTCCCCCTTACCTTCTCCCCCTGTACGGATGCCTAGTATAAGAGCAACGCACTGGTGTTTTACATTAAATTTCTCAGGATCAATTCCTGAGATTAACTGGACGGCAGACGTACAATATTCAATATGGCAACATGAAAGAGTCGGACACGATCATCTCCAAGGTTATATTCAGATGAATAAACATGTAACTCTGAAGAAAATGAAAGAGCTCCTTCCAGGAGCTCATCTGGAGATGGCTAAAGCTCCAAAGAAAGCTATTGAATACTGTCAAAAGAAAGAATCAGCCATAGCTGGACCATGGGAGTATGGAACATGGATTTCATCAGGAAGTCATAAACGTAAGTTAATGGAAAGATTTGAAGACGGCCCAGAAGAGATGAAGCTTGAAGATCCTGGATTATATAGGCGATGCTTATCGCGAGTTCAGATGAAGAAGATTAGAGAAAGCTGTACATGGAACTTCGATCTTCGTCCATGGCAGGATGAATTGTTGAAGACGATTGAACAGGAACCAGATGACCGTACAATTATTTGGGTGTATGGCCCACATGGAGGAGAAGGTAAAAGCGCGTTTGCGAAATACTTAACCTTGAAGGAAGGTTGGTGGTATACAGCTGGAGGGAAAGCGACAGATATGCTTTACAGCTATTCATTGGACCCCACATGCCACGTATGCATTGATATTCCCAGATGTACAAGAGAAGAATATATTAATTATTCTGTAATTGAACAGATTAAAAATAGAGTTATTATTAATACAAAATATGAACCTTGTACTATTAGAGACGATGGTCATAATGTTCATGTAATTGTATTTTGTAATTTTTTACCTGATGTAACAAGAATCAGTGAAGATAGAATAAAAATAATAAATTGTTGAAATTGTTTTTGTAAACTCCGCGAAGCGGTACTGTTTCGGATTTGAAAAATCTCGCTAAGTCAAATTTAATAAATTTTGAAGTCCGAGGG
ATCGGTGTACACCGATTACTTCTCTATCCCCCTATCGGTGTATCGGTGTCTTATATATACTAGAGCTACTAAAAGCCCATAGGGGCACTCAGCTATAATATTACCTGAGTGCCCCGCGACCGGTGTATTGGGGTTACTTTAACTTTTCTGCTTTTGTGGTACCCTTATCTTTAGTCGTTCAATCAGAAGCGCTCCTCAGCGCTATGTTAATTCAAATTTGAATTATAAAGCAAGTGGACACTCTGAACCCACTAACAATGTGGGATCCATTGTTGAACGACTTTCCCAAATCAGTGCATGGATTCCGGTGCATGTTGGCAATAAAGTATTTGCAACAAGTTCAAGAGAATTACCCTTCTAATTCTCTAGGTTACTCGTACCTTACAGGGTTAATTCAGGTATTGCGCATCCGGAATCATGCCAAAGCGGACCTACGAATACTGCATTCTCTACCCCGATATCGAATGCACGGAGGAGATTGAACTTCGATACCCCGCTCATGCTGCCTGCCTCTGCGGGAGGTGTCCCTACCAACATGAAAAGGAGGCGTTGGACCAACCGCCCCATGTGGAGGAAACCTCGGTTTTACCGACTGTATAGGTCCCCTGATGTCCCTCGTGGTTGTGAGGGACCATGTAAAGTTCAATCATTTGAAGCAAAGGATATTGCCCCCACAGGCAAAGTGATTTGCATATCGGACGTNACTAAAAGTAATGGAATTACNCCTCGTTTAGGCAAACGTTTTTGTTGCATCAAGTCCGTGAACATTACTGGGAAGGTTTGGATGGACGAAAACATTAAGTCCAAAAATCACACGAATACTGTGATGTTCAAGTTATGTCGTGACAGACGACCATTTGGTACACCCATGGATTTTGGTCAAGTGTTCAACATGTATGACAACGAGCCCAGTACAGCCACTGTGAAGAACGATCTGCGTGATCGTTATCAAGTCTTGCGAAAGTTTAGTGCCACTGTTACTGGTGGCCAATATGCTTGT
GTATTTTTATCAACTCTAACTAGCCAAGTGCTTAATTGAGTGGTTGGAGACCAGTGATTTTGAAGCGACCGCTTGCGATAAAACGCTTCAAAAAATTTGCTGTTGTTATATTCAATGGATCAGTCTATTTTGAGTAAAATCACCAGTGATGATTATGTGAATGCGATACTTCACACTAGTGCCACTAGAGTGGGTTCGGATTTACATAATGCTATGTGTAATGTAATAGTAGATCAGATAAAAGATAGTACAGAAAAAAACAAAAAGAAAAAGAAAATAGATGTAAAAAGGAATCTTAATGAGGATCAGATACAGTTGCTTGCTGAACTTTTTCCTGAAAGAAGAGTGGTGACATCTTCAGTGCACAGAGGTACGCACAGCATGGCTGCGGCCATGAGAAAGATAGAAACCGATGTTATTTTCACCTCGTTTCCAAAGAATGGAGTGATATATGATATTGGTGGAAATTGGGCGACCCACGCCAAACGAGATGATGGTGGTTTTGTGCATTGTTGTTGTCCGATTCTCGACTTTCGTGATGCGCAGAGAAAAATGACAAGATTGATCGATTTTAATCGGTTTATCGATGATGCTAAAGTGGTGAGCGCTGAAAAAGCTGCAGTAGCGGCCCAGATAAAGAAGGACTGTGATCTTATAAGTGAGAATGCGAAGAAAGATGCTTATGATGCCAATGATCTTAATGGAACTTGGTTTTGTCAGAATAAGTTTGAGGATTGTGTATACGATCACAGCACTCTTGGAGATGGGAAAAAGGAGGCCTATGGTATGGCGATACACAGCATTTATGACATACATTTGGTTGATCTTGTGTCTGCTATGGAAAGAAAGAAGGTGAGGGTACTTAAGGGCACTTTTTTGTTTTCTGCTGATATAATAATTGGAAAGAAAAGGGGTGAGTTACCTAGCGTCAATGGGTTTTACATAATTGACGGTGAGTCAATAAAATACAGCTTTTACGATGATCCTAATTGTGGCTATG
GTATTTAAAATTGATATCAACCTTGACCAACAATGGCAAATAGAGCAACTTCAGCCTTTCTCGATAACCCTCATCCAGTCGGAGTCAACTATGTTGATGAAGGGTCTCGTCAATTCGTTGCAGTCGCTGAGCTTTTAGCTTCAAAGTTGATTGCTAGTAGTAGAGAGTCAGATGAAAGTAATTCAGATGTACCGTTCGTTCAGGCATATAGCAAGTTCGCTGATGATAATCCACGTCATCTTCGTGTTAAGACGGGAGGTAAGATGGCAAATGCATTGACTAATGTCATTAGATCATATTATAGTATAAATGCACCAGCTATTGTACCACAAGTCGAAATTGATCGCTTAGCTTCAAAGGCTACGGTTTCAGGTGACATGTACAATTCATATGCTGTATTTAACAGTGTTCCAATTGTTGAGGTACTCAGTCCAGCTCAAACAACTGTGTCAATAGTAGGTTCAGACAGGGCCGATGTTACCATGCTTAACACTGGAGCCGGAGCCGCGAACATAACCTTTAACTTTGGACAGATAGCTGAAACAGTTATACTTAAAGGTTCAGTTCCTTTCCAATTAGCACGCGCTAATCAGCCAATGCCAGCAGCACGTTTTACATATAAACTTCGACCACTGGACGGACCATTCATAGTTGTATTACCAGTTGGAAATCCATTAGTGATTAGTGCTACAGCAGCAACACGTATACAGGTTCCTCTTGCTTTCAACAAAGCTCTAGTTGAATCTGGATTTCAAACGGCAATGAATGATGGGCTGTTTGATGCGCAGAATGTCAATTATTACTCTAGCTTCGACGAATTCATCATAGCTCAATATCATGCATTAGATGGTATAAACAGAGTGTCCACTTGTGTCGTTCTGGGATTAGCTTTGCAAGCATACGATCAAATGCGTAGAGCACTACCTGTCCGACGAGTGTAGAGCATTCGTGAGTGGCTCGTCACCCTCACGTTGCTCGACCAAACCAAAGAATGCTGATT
GTGTCCCAGTGTCATTATTCCGCTCAGTTTCAGATCTGCCGGAATTCTCCAAGCATCCCGCCCCAAAAGCCGGCTGCTTAAAATCTGATCTTCTCCATCTTGTCAAGTGTCGTTATGACCACATACGCCTTCCACCCGCTGCTCCCCACCCCGACCTCCTTCGCCACTATCACTGGGGGTGGTTTGAAGGATGTTATCGAAACCCTCTCGTCCACCATCCACAGAGACACGATCGCAGCACCCCTCATGGAGACCCTCGCCTCGCCTTACCGAGACTCCCTTCGCGACTTCCCTTGGGCCGTCCCCGCCTCCGCCCTGCCCTTCCTCCAGGAATGTGGCATCACGGTCGCCGGCCACGGTTTCAAAGCTCATCCCCACCCTGTCCACAAAACCATCGAGACCCACCTCCTCCACAAGGTTTGGCCTCACTATGCCCAAGTCCCTTCTTCCGTCCTCTTCATGAAGCCCTCGAAGTTCGCCAAACTCCAGCGGGGCAACGCCAACTTCTCCGCACTCCACAACTATCGCCTCACCGCCAAAGACACCCCGCGGTATCCTAACACTTCAACCTCTCTCCCCGACACCGAGACCGCCTTCATGCATGACGCCCTCATGTATTACACCCCCGCTCAAATTGTTGACCTGTTCCTTTCCTGCCCGAAGCTCGAGAAACTGTACGCCTCCCTTGTCGTCCCCCCCGAGTCCTCCTTCACCTCTATCTCTCTCCATCCAGATCTTTACCGCTTTCGCTTTGACGGGGACCGTTTGATTTATGAGTTGGAGGGCAACCCCGCCCACAACTACACCCAACCTCGATCCGCCCTCGACTGGCTCCGCACAACCACCATCCGCGGACCAGGCGTTTCTCTCACCGTGTCCAGGCTCGACTCGTGGGGTCCCTGCCATTCCCTCCTCATCCAGCGCGGCATTCCCCCCATGCACGCCGAGCACGACTCCATCTCGTTCAGGGGTCCACGCGCCGTCGCCATTCCCGAGCCCT
TAGTATTACCCGACCTTGCCACACCTCCTTGGAACACTTTCTCTCTCTAGAAAGTGTGAGACTTTCTCTCTCTAAGCTTATATGGCTAGAAGGTACTGTTTTACATTAAATTACGCTACTGAGATAGAGAGAGAAACATTCCTCTCCCTCTTCTCTCAAGACGAATTAAACTATTTCGTTGTCGGCGACGAAACTGCAACTACTGGACAGAAACACCTCCAGGGATTTGTATCGTTCAAGAACAAAATTCGTCTTGGTGGATTGAAGAAGAAATTTGGTAATCGAGCTCACTGGGAAATTGCGAGAGGCAGCGATTCTCAGAATCGCGATTATTGCTGTAAAGAAACCCTAATTTCTGAAATTGGGATTCCGGTCATGAAGGGTTCGAACAAGCGGAAGACGATGGAGATTTATGAAGAGGATCCCGAAGAAATGCAATTGAAGGATCCAGATACTGCTCTTCGATGTAAGGCGAAGAAATTGAAAGAGGAATATTGTTCCTGTTATGATTTTCAGAAACTCCGTCCATGGCAAATTGAGCTTCACGCGGCTTTAATGGCGGAACCAGATGATCGGAGTATCATCTGGGTCTATGGTTCAGACGGAGGAGAAGGAAAGACGAGCTTCGCGAAGGAATTAATCAGGTATGGATGGTTTTATACAGCCGGAGGGAAGACCCAGGACGTATTATATATGTATGCTCAAGACCCAGAGAGGAATATTGCGTTTGATGTTCCCAGGTGTTCTTCGGAGATGATGAACTATCAGGCGATGGAGATGTTGAAGAACAGAGTTTTTGCAAGTACAAAATATAGGCCTGTAGATCTTTGTATTAGGAAGTTAGTTCATTTAATTGTGTTTGCCAACGTGGCACCTGACCCCACGCGCATAAGTGAGGACAGACTTGTAATTATCAATTGTTGAATAAAAGAATATATATTATTGTTTTAATTTAATTCCGCGAAGCGGTAGCCGGTCATAACACTGTTGCCCTTGGAAC
GCGTGTTACTATTACCAAAACGGTAATTATTACTTCGGTGGTAACAATGCCAGCAGAACCAAAAGCACCAAAACGCAAATCAACGCAGTACAAGCCCCTCACAGCTATGCAGGAGGCTTACGCGCAGGAATATACAAAATGCCCTGAGAATCAGACGCAGGCAGCGATTAACGCAGGATTCTCGCCTAATACGGCAGCCGTCAAAGCCAGTGTCATGATGCGTGATGAGCGTATCCAGAAACGGATCGCCGAGTTGATGGAGGAACGCAATAAGCGCCTGCGCGTCAGTGCTGATTACGTGTTGCTTCGCCTGGTGGAAATAGACCAGATGGATGTGATCGACATCCTTAACGATGACATGAGTATCAAGCCGGTTTCCGAATGGCCTAAGGTCTGGCGTCAGTATCTTACCGGTTTCGAGCTGGCCGACATGTTCGAAGGCCGCGGCGACGAGAAAGAACTTGTTGGCATACTCAAAAAAATAAAATGGCCTGACAAGGTGAAGAACCTCGAGCTTATTGGTAAGCACGTCGACGTCAACGCGTTCAAAGAACGCCTGGAGGTTTCCGGTACCGTAACGATTGCCGACCGAATGGCGAAGGCCCGCCGCCGCGTAAAAGAGCAGGCAGGTGGTGAAGAATGACAGCCGCAGCCATATCGACGGAAGAGCAACTCGTAGAGGATATCGCCTCGTTCACGTATGACCCGCTGGGCTATGCGCTGTACGCGTTTCCGTGGGGAGAGGATGGCACAGAGCTGGCGCATGCCACCGGGCCCAGAAAGTGGCAGGCTGATGCATTTCGTGAGATACGCGATCACCTCCAGAACCCCGCGACACGTCACCAGCCGCTGATGCTGGCCCGCGCATCCGGCCACGGCATCGGTAAATCTGCTTTCATCTCGATGCTGATTAACTGGGGCATGTCCACCTGCGAGGACTGCAAGGTGGTGGTGACCGCCAACACCGACAACCAGTTGCGCACCAAGACCTGGCCTGAAA
AGCAAAAGCAGGTCAATTATATTCAATATGGAAAGAATAAAAGAACTAAGAGATCTAATGTCGCAGTCCCGCACTCGCGAGATACTAACAAAAACCACTGTGGATCATATGGCCATAATCAAGAAATACACATCAGGAAGACAAGAGAAGAACCCTGCTCTCAGAATGAAATGGATGATGGCAATGAAATATCCAATCACAGCAGACAAGAGAATAATGGAGATGATTCCTGAAAGGAATGAGCAAGGACAAACGCTTTGGAGCAAGACAAATGATGCTGGGTCGGACAGAGTGATGGTGTCTCCCCTAGCTGTAACTTGGTGGAACAGGAATGGGCCGACAACAAGTACAGTCCATTATCCAAAGGTTTACAAAACATACTTTGAGAAGGTTGAAAGGTTAAAACATGGAACCTTCGGTCCCGTTCATTTCCGAAACCAAGTTAAAATACGTCGCCGGGTGGATATAAACCCGGGCCATGCAGATCTCAGTGCTAAAGAAGCACAAGATGTTATCATGGAGGTCGTTTTCCCAAATGAAGTGGGAGCTAGAATATTGACATCAGAGTCGCAATTGACAATAACAAAAGAGAAGAAAGAAGAGCTCCAGGATTGTAAAATTGCTCCTTTAATGGTGGCATACATGTTGGAAAGAGAACTGGTCCGCAAAACCAGATTTCTACCGGTAGCAGGCGGAACAAGCAGTGTGTACATTGAGGTATTGCATTTGACTCAAGGGACCTGTTGGGAACAGATGTACACTCCCGGCGGAGAAGTAAGAAATGATGATGTTGACCAGAGTTTGATCATCGCTGCCAGAAACATTGTTAGGAGAGCAACAGTATCAGCGGACCCACTGGCATCACTCTTGGAGATGTGTCACAGCACACAAATTGGGGGAATAAGGATGGTGGACATCCTTAGGCAAAACCCAACTGAGGAGCAAGCTGTGGATATATGCAAAGCAGCAATGGGTTTGAGGATCAGTTCATCCTTTAGCT
CTCATGTCATTAATAAGACCATGCAGAAAATGCAAATGAGGCGAAGTGACGTAAAAAAGGGGGCGTGGCCATATGCAAATTAAGAAAAATGGCAGAAAATTAGTCCTTTTAAGAGCTTTATTGGAATTTTATATAAAATTTATGAGACACTTCTGTTTTTTCTATCAAGTTTTAATATTATTGTCATCATGTAAGTTTTTGTAAGTTACAAGCTGATTTTAAACTCCGAGTATTTTTCTTTTTTCTTGTTTTAGCGATCGCGTAGGAAAACTGCATGCAGCAGCGCGGCGAGGCTGGCGGTGAACGTATTTCCTCCGAGTTGTCGGTCTGCCGCCGCTGCGATTTCTTCGGCAGTGTGTGGAGGAATTGATGATTGAACGCGTTTTGCGAGTTCAACGAAACCTGGGTCGTATGTAATTTGAAGCACTTCTTGCCCTTTACCAAGTAAATACCCTAGCCCGTCAAATGTGTTTAAAATGATCCATCCTCCGGGTATAATACGTAAAATGGCGCGTATTATCTTGGATGTTAATCCCAAAGGACTTCCAAGCATTAAATCTATTACTGCTCCGACAGCCGTACCGAATAAACTTATAAGTACTACCTTTCTTGTACGTTCTGGTACTTTCATTAAAAAGTCAAGAACATCGTCTATGTTCCATTTGTGTTTGATGGCTCTGTCTTGATCGGCTTCTCCGTCGGAGCGTTTGACTATAGGTTCCTCATACAGGGGGGCATCATACCATTTTTCCTCTTCCTGCACAGCAGGTGGCGCTTTTGGTTTTGGCTTTGGCTCGGGCTTAGGCGTAATTGTTTGCGTTTGGGGTTGAACTATAGCTGTGACCGTGGGTTGGATTGATGGGTGGTAGACTGGGTTGGGTAGCTGCACTCCTCTCCATATGGCGTTCCTAGTTAGTTCTGCGTCTAGTGGGTGTTGACTTGGTGGGGCTTTCACATAAATTACCTTCGGTACTTGCCCTTTAGTTGTTCGCCTTGTATA
AACGAAGTGAGTTAGGGTTTGAGTGGCATATTATGTAAATATGCATCGGGACACCAGGAGGTGTCCTCTCAACTTTCTCATATTGCTGGTGTCCTGGTGTCCTATATATACCTCAAGACACATAAAGCCTCTAGGGGACACCAAGGGGCAAAATCGGCCATCCGCAATAATATTACCGGATGGCCGCCCGATTTTTGGTGTCCTCCCCTTTAGCCCACGGCCCAGGCCCATGTTTTGCTTATTGGGCCGACTTTTGACCCATTTAAGCCGCGCGCCTTCTTCCTTCGGGGACCACACAGCACTTTCAACCAATCACGTTGTTACCAACGAACTTCGTTGATATGGACCGTACGACATGTGTGGACCACTGTCACATGATGCTGTGTCAGACGCTCGACTTTAATTCAAATTCACAAAGTGATTATCTTCGTCTTTAATTTGTACTGTCACAGAGTGTTGGACCATCTCTGTGCACTATCGACGATGTCCTTTTGTTCTGTGGACCTTGTTCTGTTAATTTGAATTAATCTTTAGTGCTACCAATTACATTTTAGCTACAAAGTCTAGTTATTGGTCATGGATTGGTTCTTCGTCTATTAATAATTGAAACGTGTAATTGGCTTATGCGTCGAATTCATATATTAGACAACACTTGTATTATCTACACGTATATACATTGTGCAGTCGCTATAGCATCGTCCTTGATGTATTCGACGAGCAATAGACGGGGTCGATCGCAAACTCAGCGAGGTTCTCATGTACGCCGTACAGGTGTCAAGCGTTCATATGGTGCAGCCCGTGGTGATGATAGGCGTCGACCCAACGTGGTATCAAAGACTCAAGTTGAACCGAGAATGACTATTCAGCGTGTTCAAGAGAACCAGTTTGGCCCAGAATTTGTCTTGAGTCAAAACTCAGCGTTGTCCACGTTTGTAACATATCCTAGCTATGTTAAGACTGTTCCCAATCGCACTAGAACGTATATAAAATTGAAACGAGT
CCTATCTAATAATATACCTTATACTGGACTAGTGCCAATATTAAAATGAAGTGGGCGTAGTGTGTAATTTGATTGGGTGGAGGTGTGGCTTTGGCGTGCTTGTAAGTTTGGGCGGATGAGGAAGTGGGGCGCGGCGTGGGAGCCGGGCGCGCCGGATGTGACGTTTTAGACGCCATTTTACACGGAAATGATGTTTTTTGGGCGTTGTTTGTGCAAATTTTGTGTTTTAGGCGCGAAAACTGAAATGCGGAAGTGAAAATTGATGACGGCAATTTTATTATAGGCGCGGAATATTTACCGAGGGCAGAGTGAACTCTGAGCCTCTACGTGTGGGTTTCGATACGTGAGCGACGGGGAAACTCCACGTTGGCGCTCAAAGGGCGCGTTTATTGTTCTGTCAGCTGATCGTTTGGGTATTTAATGCCGCCGTGTTCGTCAAGAGGCCACTCTTGAGTGCCAGCGAGAAGAGTTTTCTCTGCCAGCTCATTTTCACGGCGCCATTATGAGAACTGAAATGACTCCCTTGGTCCTGTCGTATCAGGAAGCTGACGACATATTGGAGCATTTGGTGGACAACTTTTTTAACGAGGTACCCAGTGATGATGATCTTTATGTTCCGTCTCTTTACGAACTGTATGATCTTGATGTGGAGTCTGCCGGTGAAGATAATAATGAACAGGCGGTGAATGAGTTTTTTCCCGAATCGCTTATTTTAGCTGCCAGTGAGGGGTTGTTTTTACCGGAGCCTCCTGTACTTTCTCCTGTCTGTGAGCCTATTGGGGGCGAATGTATGCCACAACTGCACCCTGAAGATATGGATTTATTGTGCTACGAGATGGGCTTTCCCTGTAGCGATTCGGAAGACGAGCAAGACGAGAACGGAATGGCGCATGTTTCTGCATCCGCAGCTGCTGCTGCCGCTGATAGGGAACGTGAGGAGTTTCAGTTAGACCATCCAGAGTTGCCCGGACACAATTGTAAGTCCTGTGAGCACCACCGG
ATACACAGACAGTGGGAACCAACCGTGCTAAATATTTAATTTAATTATTGACAAAGTAACAAGATATGATATAATTAAACTAAGTTAAAAGCCTAACGACTAAATTTCTAGGTAACTTACAAAAAGGTGTAAGTGAGAACTAGATAAAAATTACTTAACATGAAAACACTACCATAAAATAACAGATAAGGAGGGGAGTACAACGACTAAAAAGAAAACCCATGAAGAATTTAAAAGTGAGTTAGATTATAAATTTAATAATGAATTTATTCTTTTAAGTAATTATAATGGTATAAATTCACGTATTAAAGTAAGACATAAACACTGTGGATACGAATTTGAACCTATAGCTAAATATTTATTAAGGGACGGAAAATGTAAAAGATGTTCAGATAACAAGAAAGGTAAAAAAAGAAGAAAAACACATGAACAATTTTTAAAAGAAGTACAAGAAATTCACGGTAATAATTATCAAGTTTTAACTAAATATAAAACTAGTCATGATAAAGTAAAAGTTAAGCATTTATCTTGTGGTTCGGAGTATAATATTAGACCAGATTCATTATTAAGAGGCAGTCAATGTAAGACTTGTCTTAATATTAAGTTATCTAAGGATAACTTAAAGACAACAAAAGAGTATAAAAAAGAAATAGAATATATAACTCAAGGGGAATATATTCTTATAGGAGAATACACAGGAGTTAAAAATAAGGTAAAGGTTAGACATAATTTATGTGGTAACGAGTACTTAGTTTATCCTTTTATGTTTTATCGAGGAAGAAGATGTCCTAAATGCAATTATTCTAGAGGTGAGAGATTAGTAGAGGTTGTTTTGAAATCCCTAAATATTGATTTTGAACCTCAGAAAAAATTTGAAGGATTAAAAAATATAAACCTATTATCTTATGATTTTTACTTACCTGAATATAATGTCTTGATTGAGTATCAAGGACAACAACATTATGAACCTGTAGAGCTTTTTGGAGGAGAAGATTACTTT
AAGCCTAACTCTTTTGAATCTATTTTTCCATTTTTCGTTTTGAAAAAAATATGCCGTAATTCTTCCTAAATCGTCTTATTTTGCGTGTTTTGGTCTGTTCCTTGTCATTGTCCTAGAAATTATTTAAAATGCAATACAAGCCAATCTGTGAGCTTAAAGGGGTATTATATAGCAGGGCGTACTTCATCAACAACCAAACAAAAAAACCACTCTTGATTGAGTGGCGTGTAAATGAAGAGATACCTCACTTTTCTATTTTATTAAATTTTGTTCATTGATAGTTTCAATTGCTTTTTTAACTTGTTCAGGTTTACCAGTTATAACTAACTTTATTTCATCTTTACGTTCGGCGTGTTTCTTTCCTACTTTAATTAAGTACCAACTGTACAAGATGAATGACACAATATAAATAACGTATACTATTTTTACACCTCCGTCATTTCTTCTAACGTTTCTTCTACTGTTTTATGTAAGTCGTAGTAGAATACACCAGTATAATGTTTGTCTTCTTCTTTGGTCCAATTTTCATAATCGGTATCTTCCATGATTTCGTTGACCATTTCAGAATGTTCGTTTAGGTTAGTCACAAGAATTTCAACGGCTTTTACAGAGGCTTTGTGCCATTTTGCCGTGAATTCGTACGCTTTGACAACTTCTTGAAGCATACTGAACAAGTCAATGTATTGGGCTTCAGCATAAGCGTGGACTTGACTTTCATCTTTTGGAAAATGTTCATCTACTTTTTTATCATGTAATTTCAAAGTGTCACTAAGCAATTCAATTTGGTTTTTTAATTTCATTTTTTTATTTCTCTCTTTCTTTTTACACTTGCATTCCAGTTAATTTGTTTAAGTATTTCGTTTTGCGGTCGATATGATACTCTAAATTGTTTCCCCAACGCGTTTGTAGCGAAAGTTTTAAACATTCAATAATATAGCTTTTAAGTGTTCCGTTTGTATTAACATCGTATAAAGTGTAGAAGTATTTTCCTTGTTGGCCC
TCTGATATAATATAAGATTACCTCTCAGAATCATTGATATCAAGGCTTTTTTAAAGTCTAAAAACAGACTTACTACGTTTCCCACTACGTTTGTGTTAAATAGCGACGAGTTCGGCCAATTTGTCAGCAACATTATCCTTTGATTTTTTGGACAAGTGAGTATATAAATCCATCGTGATTGCTATTTTAGCGTGGCCTAACCGCTCTTGTGCAATCTTAGCGGGAATCCCAGCCTCAAACAACAACGAAGCGTGGGTATGTCTAAACCCGTGGGGAGTAATCCTTTTTAATCCATGCTTCAATATAAATCTGTCCAGTCTTTTTCTCACGGTGTCGCTAGCAAAATTAAACAATTTAAACGATCCGTGTAAAGGTTTGATACTTTGCTTAATATATAATTTGGCTAACGACATGGTCTCAGCGTCCATTGATATAGTGCGATTGCTTTTTTTGGTTTTAGGAGATTGTACAGCCCATCCTTCTTTTGTATAAGCAATGGTTTTTGTAATGCTGATAGTATTGTTGCGGAAATCAAAGTCGGTATCTTTTAAAGCTATTAATTCACCAATCCTAAAACCGCCATAACTCAGCAATCTATAAATCAGACGCATCTCTAGAGTTTCTTCAGCTTCCACAAGCCTCAAGAAAGTATTCAATTCCTCTTTTGTGTAATATTTTTTGGTGAGTGTATCCACGTTTTTGTAAGTGCACTTTGATCTCAACGTCTTGTTCATTGGGTTGTTATCAATAATACCTAAGTTGACAGCAAATTTAAAAATTCTGTTTGCTAGACTTAGATAAAGCGTATATCCGCTATATCGAGACAGGCAATTCACAAATTTTTGACAAATCATGACAGTTATCTTCGTCATTTGCAGTTGCCCTAAATGTGGCTTTAAAATTGTTTTATAGTAATTTTGGTTAACCAGAAATGTTGACGGTTTGACTGTATTTTGGTACTGCTCAAACCACAGTTTAGCTACATCGTCAAATGTAGTTT
TAAACAAGTTCTGTTAACGCCAGAACTGCGCTCAAGGAGCATCAATCTGAATGATTGAGTAAAGAAAATAACAAGGAGGAAACCAAACAAACCGTTTGGAGAAAACTATGGCATTCTCATACAGAACGCCACAGGAGGAGCTCTTGAACAGACTGCCCCAGTCTCAACAAGAGATTTTAGGAACTTTGCAATTCGAAAGAATCCAAAAAGAGGAAGAATTGAAGGTGAACAATTTTTCTTACTCACTACCAGAGAAAGGCCGCGAGTGGTTTACCAAATCGGGTGTTTATCTTTCACCTTACTCTTATAATGTTCATTCACATCCTTGCTGCAAGACTCTAGAAAATCACATACTATATAATGTAGCAGCTAGTTATCTAAGTAAATATGCCTATGTAGCTTGCCTCAGTATAAAGGCAAACAAGATGAGTAAGATGGAGAAGCTGGGGAGATCTAGTGTGCGCAATTATGACATCATAAATAGGCTAGTTGTTTCAAAAGACAAAGCTAGGTATGGGCCTTCTGTGTCACCAGAGAGGGTCGGCTGTCCAAAGAATTCCAATCTGTTCATCCACGATGAGATTCATTATTGGAATAAAGGTCAGCTTGAGTCTTTTCTGTCAGTAACAAAACCTAGGAATCTATGGGCAACTTTGGTTTTTCCACCCGAAATTCTGGCAGGGTACAGATCGTCTATTCTTCCATTTATTTATCAATTTGAAATTCAGGGGAAAAATCTTATATATCTGCCTGATGGTGTGAGGAGTGAAAGTTACTCACAGCCTTTGGAGAATGGTTATCTTTTGAATACCAACTCCATTTCAGTAGAGAACAAGAAAACAGGAGGTTTCAAGAGGTATCAAATCTCACTCATTTATTCTCTCGGATCACATCATCTGTTTCACATATTTCCTTGTGAGAATTTGATTCCTGAAGAAACAAGAAGATTTGGCCCTTATGACCTCTTTGATGTGGGGGCTTTGTTTGTTAAGCCAGTAAG
GGGGCCATGCATCACAAGGTTAATGTGAAAACACAGCGAGAAGTCCATTTCCCAATGGACCTCTTGCAAGCCTGTGGTGCATCTGCCCCTAGGCCAGTTGCCCGTGTTTCACGTGCAACCGACCTAGACCGACGCTACAGGTGCGTCCTCAGTTTACCTGAGGAGCGTGCTCGCAGTGTTGGGTGTAAATGGTCGTCGACCCGAGCGGCGTTACGACGTGGACTCGAGGAGCTTGGCTCCCGCGAGTTCCGCCGTCGTCTCCGTTTGGCGGACGATTGCTGGCGCGCGATCTGCGCGGCCGTCTGCACGGGTCGGAAGTTTCCTTCCTTCTCGGTGACAGATCGGCCGGCAAGAGCTCGCCTTGCAAAAGTCTACCGTATGGGTCGTCGACTGCTAGTAGGTGTGGTCTGCCGAGGCGAATCGGTCGTCTCCGACCTCAAGCAGGAGTGTGCAGATTTGCGGCGTGTGATCTTCGAAGGGTCCACCCGGATCCCGTCCAGTTCCTTATGGGGACTGGTCGGGGTCCTAGGTTGGACCTCTCCGGAGAGGGCGATGCAGCTGACGTTCATCGGCCGGGCTCTCCCTTATGGGAGTCCAGACGTTGAGCGTCGTGCTCTCGCCTCACATGCCGCCACTCTGTCCATCCCCGCTGAGTGCCATCCTAACTACCTCGTAGCCGCGGAACAATTCGCGAAATCCTGGGCAGATGATAACCTGCCCCGGAAATTCCGGATTTATCCCATTGCGGTGCAGGAGTCCTCCTGTATGGAGTACTCCCGTGCGCAAGGCGGTCTACTGCAGTCGTTTAGGAAAGGCTTTGTCGGGTACGATCCCGCGGCGCCTTCGGCAGACCCTGATGATCTCGAGTTGGCAAAGGAGCGTGGATTCTCTCGAATCCGCGCCTCTTGGTACTCCACTTTCCGCTATCGCGGAGAGTTGAAGTCCACCAATCAGTCTCTCGAGGCCCGGGTCGCTGTGGTCCCTGAGAGGGGGTTCAAGG
CCGGATGGCCGCGATTTTTTTAAGGTGGTCCCACCCACGTGCATTGGTCGGCCACTGAGAACGCTCCCTCAAAGCCTATTTAATTCAAATGTATTATAAATACTTGGTCCCCAAGTACTAAAGCTAAACATGTGGGATCCACTTGTAAACGAGTTCCCTGAAACCGTACATGGTCTACGGTGCATGCTCGCTGTAAAATACTTGCAGTTAGTTGAGCAGACATACTCTCCGGATACGTTGGGGTACGATCTCGTGCGAGATTTAATTTTAGTTATCAGAGCTCGAGACTATGTCGAAGCGTCCCGCCGATATAGTCATTTCCACTCCCGCATCCAAGGTGCGTCGCCGGCTGAACTTCGACAGCCCGTATGTCAACCGTGCTGCTGCCCCCACTGTCCTCGTCACAAACAAAAGGAGGACGTGGGTGAATCGGCCCATGTATCGCAAGCCCAGACTATTCAGAACGTACAGAAGTCCTGATGTGCCCAAAGGTTGTGAAGGCCCATGCAAAGTCCAATCGTATGAACAGAGGCACGACATATCCCATGTGGGTAAAGTATTATGTGTTAGTGATGTCACTCGTGGTAGTGGGCTTACCCATCGTGTTGGTAAGAGATTCTGTGTGAAGTCCGTTTATGTATTGGGTAAAATATGGATGGATGAAAATATCAAGACGAAGAACCATACGAACACTGTGATGTTTTATCTTGTTCGTGATAGAAGGCCCTTTGGTACTGCTATGGACTTTGGTCAGGTGTTTAACATGTATGATAATGAGCCCAGTACTGCTACTATCAAGAATGATCTTCGAGATCGTTATCAAGTTTTGAGGAAATTCACTTCAACAGTCACAGGTGGTCAATATGCTTCTAAGGAACAGGCGTTGGTTAGGAAATTTATGAAGATAAATAATTATGTAGTTTATAATCATCAAGAAGCTGCTAAGTATGAGAATCATACTGAGAATGCGTTATTATTGTATATGGCATGTACTCATGCC
CTCTTAGAGTATCGCCACCGACGACGACGACGGCAGTCGAGCGCGGCTTCGCCGCGGCAGCTTCGCTGCCTCGACTGCCGTCGTCGTCGTCGGTGGCGATACTCTAAGAGTATAAGCAAGTACTCAGCATGTATAGAATAATTGATGACGTCACAACTATGACGTCACGGGATGACCTTTGACCTCTGACCTTTGACCTTCTATTTGACCTTGACCTACTTCTGTGACCTTCTGGTCTACTGACCTTTGACCTTCTATGACCTTCTGAGCTGATGGTCTACTGACCTGATGATGGAGAGGATCCGAAGACCTTGGAGCTGATGGTGGAACACCAGTACCTGATGTTAGTAAAGGATAGCAATAGTGTGTAAGTGTGACAGCAACATAGCAACTGTTAGAAAGAGACAGCAACATGAGTGAAAGAGATAGCATGAAAACAAACCTTGAAATAATTTATGCGTAATTTTATTATCTTGTTATTGTGACCTCGCTTGACCGCAAACTCCCGTCGAAGCTGGAGCCGTGTGCAAAACAGGATGTAGCTAGGCAGCGGACCGTTGGGTATAAATAGGCTTGTTGTTGTCGAGAGCGCATCAGTCTACAAGTGTCTTTCATAGAGTGAAGAACTAAATAAAAATAAGTGTAAAAAAATAGTAGTGAAAAAAAAAGTTGTGTGAGTGTAATACAAATTCTGGTAAGATGTCACTTATGTATGGAAAATATAATATTTGTAAAAGAAGATTGTTTGAAACGAAAACTTACAATCCGAAAACTCTATTTTACTTGTCTTATAAAACTGCTAGACTTAACGGTCTAGATTTATCAACATTACCTTTAACTATTAGAAAACTACAAAATAAAATAGATAAGCATATATTATGGTGTGATGAAGATATAGAAAATGTACTTGGTGCCGAAAGATTAACTAAATGGAATTTTAATATTATTCAACCATTACCAGTAAATGTGTTTTTGGCTTTACAAAATTTAACAGAAATAC
GAGTTCTAGGAGAGTCCCTCCTAGTCTCTCCTCTCCGAGGAGGTACCGAGACCTCAAAATAAAGGAGTGATTGCCTTACTGCCGAGTGGAGAGTGATTACTGAGCGGCCGGTGTATCGGGAGTCGTCCCTTAATCTGTGCAATACCAGAGCGGCTCTCGCAGCTGGCGCCCAACGTGGGGCCCGAGGAGAAGAAAAGAAAGCGGCCCTGAGAACTCGGCTTCTGAAAAAGAGGAAGAGGACAAGTTGCTATAGCAACAAGAGAGAAGAAGTAGAGCAAAGGTCCAGTGGCTCGGAAAAAGAGGAACTGAAACTTCGGGGACGCCTGAAGGAGTAAGGTAAGTGACTCTGCTGTACGCGGGGCGAGGCAGAGGTTTCCTTCTAAATTGAAAGAGAAGTGTTGCTGCGAGAGGTCTTGGTGGTCGAGAATCCTGTACAAAAAAAAGGAGGGATCTCGGTCAGGACCAGGACCCCTGGGAGTAATACAACAGCAACACCGTAAGAAAATCCGCCATGGTGAGTCTAGATAGAGACATGGCGAGGCAAGTCTCCGGGGGGAAAAGAGATTATCCTGAGCTCGAAAAATGTATCAAGCATGCATGCAAGATAAAAGTTCGACTCAGAGGGGAGCACTTGACAGAAGGAAATTGTTTATGGTGCCTTAAAACATTAGATTACATGTTTGAGGACCATAAAGAGGAACCTTGGACAAAAGTAAAATTTAGGACAATATGGCAGAAGGTGAAGAATCTAACTCCTGAGGAGAGTAACAAAAAAGACTTTATGTCTTTGCAGGCCACATTAGCGGGTCTAATGTGTTGCCAAATGGGGATGAGACCTGAGACATTGCAAGATGCAATGGCTACAGTAATCATGAAAGATGGGTTACTGGAACAAGAGGAAAAGAAGGAAGACAAAAGAGAAAAGGAAGAGAGTGTCTTCCCAATAGTAGTGCAAGCAGCAGGAGGGAGAAGCTGGAAAGCAGTAGATTCTGTAATGTTC
GGGCCCTAATGGTGTAGTACGGAAATGTGTCGTTGTTTCTCTTTAACAAAAGGAACCGTTCTCTTCTTGTATTTTTATCAGGTTGAGGAGCCCTGTCTTCTACAGATATGTCAAGTTTCTTTTGGACCGTGTTTACTTTTTGGAGAACATCATCAACTCTCTCCAAAAGTTCATTGTTTTGGTCTAAAAGATCATTATTTTCGTGTCTTATGTCTTTGATTTCTACGCCCATAGAGCGAAGCATATTGTGTGATTCAATTAACATATTTTCTTGCCTGTGATTTGTTATTTTCATATCTTCCATCATTAATCTAAGATCCAACATTTCTCTTGACATAGTTTCTTTCTCCCTTTTTTGAAAAAGGGTTGTATATTGTGCATATAATCTTATTAGTTCTTCCATTTTTATGTAATATCGTTTGATAATGTCGGCGTTTTTAGTATTAAGTCTCAACATGGCCATTTTAATATTAAACGGTTCCATTACTAACCATTTTGATGAAGCTATTGCTCCTTTGTGTGGAAGAAGAGTCATTTCTTCTTTTATGGATGGATACAGTTCTATTTCGTTGTCGGTATGTTTTAATTGTTTATATGGTATTTTATTTCGTTTCAGCATATCGATAAACTTTTGTTTCTGGTTTGAATCCTCTCCTTCATAACCAAACCATTCTAAAACCACTCTACCTAGATGGGTAGAGTGATTATTAACCATGACTTGCCAGAACCAATTAGTCATAATGGGGTCTAAGTCAAAATTAGTAATTTCAATAAACTTGAATATGTCCAATAGAGACAAAGACTCATCTAACGCCTTCTTTACAACTCCTTCAGGCTCCCCAATACTGTCAACACCAAAGATATTACATTTTTTTGTTGCCATTTCCATTTTTTATATTTATTTTTTAATTAAAATTGAGGATCAATTTTATAGTATAATTATTATCAGAATCTGATATAGACTTATATATAAGAAGAGCTTTAAGCGTTTTTGAAGGAC
AAGTTTTTTTCCTCACCCATAATGGCTGACATAAGACTCGACATAGCGCCCGATCTTATCCATAATGGTGTACCCCAGAGACTTTCCGATACAATAATTTTAAACAACCGACCAACAATCACTCTGTTATCTCATTTCAACAATCTATTTCATGAATTAAACATTGTCAAAGCGCCCCACGTTGCATCTTCCCAAACTACCGTTAATTTGTACATTCGTAAGCATTCGTTGACCCGACTTCATGATAGACTGCAAACCGTAGAAACTAGCACTTTACCCAACATCACGCAACTTAAAGACCATATACGTAGCTTCTTTCAAAATGAACACCAACCTATTTTTCAGACTCTAACGAACAACGACCTAAGTGAAGAATTTGTAGGTGTGACTACTCTTGGACTAAGCTTATTTGCTACCTCCAAACTTGATGCTGAACAAATAGAACGTGTACAAATCGAGACCCTAACTGAAGGAAACATTACTTTGAAGCCCTTTTCCGCTGATGGTTTAGAAGTCATTCTCGATGATAGTTATATTGGTATAGTTGGTAAAATTCCAGGTTTAGAAGTTCATAAATTGTTAGATAAATGTTGTCGTGAAGTTCCTGCTCAAATGGGAATACTTACTGATGAAGTTAAACTTTTGATGCGTACTGGTAAATTAAGAATTGATGGTGGTTACGATTTTAATTGTCCTGCAAGCACTACGGATGTTACACATTATGGTGGTTATGACCAATTTTCACGTCAAATGTTCGAACGTTTGAATCTATTTTATAATATTAGCCTTTGCATAATCCCCGTTTCGGCTTTGAAAACAGTTCATTTATTTGAAAAAGAACTAAGTGTTTTGGATGCAGATAAATCTTTACTCGAACAAACTTGGAGCGCAGTAGCGTCATTTGTTGAAACATGGCAGGTTAAATCTAAAGTTAAAGCTGATGATCCAGATGAATATGAATTGACCAGTTTGTCCACGTTGCGCACTAATTACGATGGCA
AAAACAACAAGACTCAACACAACACAACCAAACACATCCAAGCAAGCCCAAACTTATCGCACAGACAAGCAAAGCAACACATTCACTTTCAATTTAGATCGAAGTTCACGGTTCAAGCGCAAGGTGCCTTGAAAGAACTCTCTAAATTTCTTCACCCAATTTCACCATTTTCAATGGCCGGAGCGTGGAAAACTGTTTCGCACAAGTGGAAGCCGGATTTGGACAGTCCGAGGGATGTCAGAAAGGTTATGGAACACTTCGCAGCCAAGCACCAAACTTATGATGCAAAGAGAGCTGAAGCCCATAACGCTAAAAGACTCCGGAGAACGTTTATACTAGAAACGTCTGATGAGATTCCCAAGAGAGCCCCTATTAAGAAACAGGTTTATGTCGAGAAGGAAGATCACAATCCGACACAGCACCTTAAATATGAAGGGTTCGATGTGATTAAAAACAAACGTGTTGAGAAACCTGTTACAACATCAGTTACAAAACTGATAAAAGATTTGCTCAAACTCAACCAAGAGACAAACATAAACATCGAGCTGGTTGGTAAGAAGCATAATAGCACTACACGTTTATCTTTAGTTAAGAAAGACAAAAAGGTGTACCTGCACTGCAAAACACGACATAAGATGGGTAACTACAAGCGCAAGGTTACTAATATTCAGGCGCACTGGGAATCATACCTCACTGCTGTGTCTAAGTGCTATGGTTCATTATCACATAAAGATGAACAGAGAATTAGAAAAGGGGATAGCGGTATAACATACATCCGGAATGGTGCTCTATTTATAATACGGGGAAAACACCAAGGAAAAATAATCAATAGTATAGAAGAAGTAAACTTCATTAATGAGATTGATCATTTTAGTGACCCACAAGCAAATGATTTTTGGCGAGGGTACACGGATGCATACGTTGCAAATAGGGCTATCTCGACCACACATACGGAGCACACACCGACAATTAATTTGGAAAAATGCGGGAAAAGAATGGC
AAATAAAATCTCGGAACATGGAGCGTCTCATTAATTCGTACCGAACCATCTCACACTCACTGCGTCAGTTAGTCCCAGCATACACTACTTTTGAAGATCTCGAAGCACAACTACCGCCAGACTATGTATTTCCAGAAAGTTTTCAGTATCCCCCGAGGATTAGATATCGTGAAATTCACTCTGATGCAGGGTTTACACGTGAAGTTGAAGCTGCGATGGCAGGTAGATTAGCAAACGATGAGGATAACCCAATCATGTTTGATTACCGCGAACCAGTACGACCAGGTAGAATAGCAAATTGGTTAACAGGTTACGCCGAAGCAGCTAACACCTTATTCGATCAAGTATTATCAGAAGTTGATGCACTGGCTTCAGTATTCTATGACGTCGACGAACTTCTACGCCGCCGCTTTCAAGAAGGAGATGTAATACCCAACGATCATGATCATCCATCAAATGATGTACTTGAACCTTCTGAGCATGAAGCAGCAAGAGTCCATTCAGATCAGGTTGTAGAGGAGCGTGTACAACGTCCACTAGTTCGATTAGAATCGCCAGGAGAGGATGAGATTATCTTTCGTGGACCATCCGATATACGATATACCCCAATAACACTTCGTACTCACTTCCACTTTAAAACCTTTGAACGACCCGTCGAGAAAGATCAACCATATCCCTCTTTTAAGGTTAATCAATTACATCCAAACACTGGACTTGACTTCTCTGGTAGACCTATTTCTTCATCATTTATATCTGCGTTCAACATGTCCATCAACCCCGAGTTGGCTTCGGTCACTTCGGCGTTGGTGTACCTTTTGAATGAGGGCCGGTACGGGGTGCGTGATGACTCACTTGTCTATTCACATAATACAACACATAATCAGATATCGCCAGCTTCAACGAAAGCTGCATTAAAGATGGAGGAACGTGTACGAGATTCAGTTACTTATTTTAGTTCAAAAAGATTAACGCGCGGACAATGTGAGCATTTGATACGACA
GCTGTGAGTGATGCTAAAATGGTGCGATGGAAGGGGAACTTTTCTCCCGATCTGGCTGCACTGTCCCGAACTTTCTATGGGAAGACTGTAGAAGTGGACTAAGATTTTTTGGAGTTATATGAACGTCAACTGATATCCTGATCGTTTGAAGCAGTTAACATGGAACTTTCTGCAAAAATTACTCTAAGATCAGATCAAAAATGAATAAAACAAAAATGTTAGCATATATTTCAATAAAATTCACATTTACATAAAATACTAATCTAATATTTTAATCAGCAATTTTGTTTTGAGACCAAAATACAAAATATTAGCCACTTGACCTCTAGCCAGTTGTTCTGAAAATACGCCAAGTTTCATTAAAAGTAATGACTCATAATTTCAAAACATCGCATAAAGAGGCTTGTTAAATGTCGAGAATGTACTTGTTAGTTGAAAAATAACATTTGCGGTTGATAAAAGCTTTTGGAACAAAGCACATTACAATGCATGCGTGTTTTCAAATTTTGCTGATGGTTTATTATCACATTCTTTTATCTTTTATTTTTAGCAGTACGATCACCTTGACTTTAAGAAAAAACCAGATTTCCGAGGTCGCTTCTATGACTGTATCGAAAACAAACGTCACAAAAACAAACACTGATNGGTTTGAAATTTTTGTAAATAAATGATTAATAGTGAGCTTAATTCAGATAGGCATGTACATGTCATAAATATAAGTGCGATAATAATCATGAGATAAATATTTGTTCTATGAATCTTGCCTCATTTTGTTGTGATGAAGAACTTATTTACGAAAGAATTGCACTTCGGTAAGATCTACGATAATCCGTTTAAGCCCTGTTATAACAATTTTCTAAAATTCTGACACAAACCCGCAGTGAAATAACGATTTCATCAAAATATTGAACTGGCGGGCTGTTTACATGTCATAAATATTATTTTTGCAACGAAAAGAATAATACAAACTGATTTTCCTTAGTAACTTTAGATTTTTATT
ATTTTTAGAACTGACCAACCATGTTCACGTAAGTGACGTGATGACGCGCGCTGCGCGCGCGCCTTCGGACGTCACACGTCACTTACGTTTCACATGGTTGGTCAGTTCTAAAAATGATAAGCGGTTCAGGGAGTTTAAACCAAGGCGCGAAAAGGAAGTGGGCGTGGTTTAAAGTATATAAGCAACTACTGAAGTCAGTTACTTATCTTTTCTTTCATTCTGTGAGTCGAGACGCACAGAAAGAGAGTAACCAACTAACCATGGCTGGAAATGCTTACTCTGATGAAGTTTTGGGAGCAACCAACTGGTTAAAGGAAAAAAGTAACCAGGAAGTGTTCTCATTTGTTTTTAAAAATGAAAATGTTCAACTGAATGGAAAAGATATCGGATGGAATAGTTACAAAAAAGAGCTGCAGGAGGACGAGCTGAAATCTTTACAACGAGGAGCGGAAACTACTTGGGACCAAAGCGAGGACATGGAATGGGAAACCACAGTGGATGAAATGACCAAAAAGCAAGTATTCATTTTTGATTCTTTGGTTAAAAAATGTTTATTTGAAGTGCTTAACACAAAGAATATATTTCCTGGTGATGTTAATTGGTTTGTGCAACATGAATGGGGAAAAGACCAAGGCTGGCACTGCCATGTACTAATTGGAGGAAAGGACTTTAGTCAAGCTCAAGGGAAATGGTGGAGAAGGCAACTAAATGTTTACTGGAGCAGATGGTTGGTAACAGCCTGTAATGTGCAACTAACACCAGCTGAAAGAATTAAACTAAGAGAAATAGCAGAAGACAATGAGTGGGTTACTCTACTTACTTATAAGCATAAGCAAACCAAAAAAGACTATACCAAGTGTGTTCTTTTTGGAAACATGATTGCTTACTATTTTTTAACTAAAAAGAAAATAAGCACTAGTCCACCAAGAGACGGAGGCTATTTTCTTAGCAGTGACTCTGGCTGGAAAACTAACTTTTTAAAAGAAGGCGAGCGCCATCT
CCGTCAGGATTGACACCTTTCTAATTGTGTGATTTCATGCCTCCAAACTTTGGAGGCTTTTTTATGGTTCGTTCTTATTACCCTTCTGAATGTCACGCTGATTATTTTGACTTTGAGCGCATCGAGGCTCTTAAACCTGCTATTGAGGCTTGTGGCATTTCTACTCTTTCTCAATCCCCTATGCTTGGCTTCCATAAGCAGATGGATAACCGCATTAAGCTCTTGGAAGAGATTCTGTCTTTTCGTATGCAGGGCGTTGAGTTCGATAATGGTGATATGTATGTTTACGGCCATAAGGCTGCTTCTGACGTTCGTGATGAGTTTGTATCTGTTACTGAGAAGTTAATGGATGAATTGGCACAATGCTACAATGTGCTCCCCCAACTTGATATTAATAACACTATAGACCACCCGCCCGAAGGGGACGAAAAATGGTTTTTAGAGAACGAGAAGACGGTTACGCAGTTTTGCCGCAAGCTGGCTGCTGAACGCCCTCTTAAGGATATTCGTGATGAGTATAATTACCCCAAAAAGAAAGGTATTAAGGATGAGTGTTCAAGATTGCTGGAGGCCTCCACTATGAAATCGCGTAGAGGCTTTACTATTCAGCGTTTGATGAATGCAATGCGCCAGGCTCATGCTGATGGTTGGTTTATCGTTTTTGACACTCTCACGTTGGCTGACGATCGATTAGAGGCGTTTTATGATAACCCCAATGCTTTGCGTGACTATTTTCGTGATATTGGTCGTATGGTTCTTGCTGCCGAGCGTCGCAAGGCTAATGACTCACACGCCGACTGCTATCAGTATTTTTGTGTGCCTGAGTATGGTACAGCTAATGGCCGTCTTCATTTCCATGCGGTGCATTTTATGCGGACACTTCCTTCAGGTAGCGTTGACCCTAACTTTGGTCGTCGGGTACGCAATCGCCGCCAGTTAAATAGCTTGCAAAATACGTGGCCTTATGGTTACAGTATGCCCATCGCAGTTCGCTACACGC
TTTTAATAAAATATTGAAACAAACAGCTTTCGTTCCGAAAACAGCTTTCAGTTACTAATCAGCTTTCGTTCCGAACAAACAGCTTTCAAACAAACAGCTTTCATTTCATTTAGCCTTTCGTGGTTTGTGTGACTTCTAAGAGAACCCGGAAAAAGGGAGTGTGATTAAAAGCGCACCATATATTTCGAAGATCATTTTGAATTTCATTTTGCTACCTTAATTTTGAGATGGATTTCAGTATGATGCAAATGACCGTGGGTTTCCTCAAAACTTCAATGGGTTTACAATCCATTAAGGATATTGTGGGAAAAGCTTGTGTGGCAGAGAAGGATAGAACCTTGCTCCACATTCATTTATGTTTCTTCCACGCCAATGAGATGGCTCGGGACTACAATGAAGGTATGGACATGGAGCAGATACAAAGTTCTGCTGCGATCAAATACCGAGCTGCAGTGTTAAAGCGCCATGTTGTGATGAATGTGGAGACAGGAAGATATGATCGTGCACGCATGATGCAGTACAACAATGAAACGTGTGTCAATTGGTTCTCGTGCAGGATCATCGAAGAGAAGGCTGGAGAAGTGCTTGATGAAGAGGAGGCACAAGAGGATAATATTGTTGAAAATTTTCTTATGAAGTGTGCGATTTCTGAGGATGTTGGTCAGACGTCAAGGGAAGGTGCTGAGCATTATGCCTTCGGCCAGGGATTGTACGAGTATGCTACTCGTATTAGTGATGCAATAATGGCAGTTATTTCAGGCTCCATTAAAAAGAGTATAGATGAATTTCTGGACAAAGTGTATACAGTCATGGCGCAGATTTTTGCGGCTTGGATGCCTAGAATTAGAGCCGCGTTTCAATGGTTCGAAAACATTAAGGAAGTCATCAAAAGGTGGGCCAACACGATGCATGGAAAAATCAATTTCATTTTGGTTGGCATGGAAGATTGCTTGTACATGGGCGCTGGACTCGTGGCAGCCACTTGCATAGTTACATTGCT
CATTCATATATATTAACATGCACCGGGGGCGTGGCGCGGCCATTTTGAATACTCGGCGTTTGGCGGCGGCGCGAAAATTTGAATGCTGCGTAAGAATACAAGTTTTGTGTGAAAAATTTATTAAAAATGAAGTTTAAAGAATATTAAATTTGACGTACAGGCTTTAATTTTATTCTTATTTTAAACCTTATTGGACATTGAGGTGAGTTTTTGGTATTTATTCTACTTTTCCCGCATTTTGCTTTTCCTTTGATTCGCTTTGTGTTTTCTTTAATGTTCTACCACATGTTTTTTCGGGCGGTTGGCTATAAAAATTATTTTCCAGAAATCATTTTTTAGTTTTTACAAGACTTTTTACCTTTGAAATGGTTTAATGACTGCAAGTGGGATGGCTGGAAGTGCAATTTTCAGATGCGTTCCTGCAGATGCAGCTGCGGATAATAATGCTGCTAACGTTCGCATAAAGCCTCCTCCTAGCTGTTCTTCTGCTGCACGTACTATGTCTTCCGTTAGACGACCATTAATGTTTCTTTGGATGTTTGTTCCGAACTTAATCAGGTCCGGATCATATGCAACAAGATTTGGATTGTTGTTTTTTCCCAAAAAGTACCCTAATCCGTCTAAAGCTAGTAGTAAAATTTTACCGCCAGGAACTAAAGAAACTATAAGGCGCAGCAATCGCGTTGTTAACCCCCACGGACCTCCAAGTAAAGCATCTATTATTAGACCAAGGGTGGCGCCAAATAAGCTTGTTAGTATTACTTTTCTAACTTGCTTAGGAATGTGCTGTAAATATGAAATTACATCTTCAAGGCTCCATTTGTTTTTGGCTTGATAGTCCACATCCTCTTCTCCGTCTGGAGGTCTTCTGTAATTAAAAAACTGTCTGGAAGCAATTGAGTGTTTTGGTTCTTCTATTTGGTGAAGTTGAACGCTTGATATGGGCATGTGTAGCACTGCTGACATGCGTCTTGGTTTGCTGTGATATTCGTTGACTGCA
ACCGGATGGCCGCGCGATTTTTTTTAAAGTGGTCCCCCCCATGTGCGCGTTTGTCCAATAGAAGGCGCTCCTCAAAGCTTATTTATTAAATGGTCCCCTATAAAACGTAGCTCCCAAGTATATACGTTAAACATGTGGGATCCATTGCTTAATGAGTTTCCTGAAACCGTGCACGGTTTTAGGTGCATGTTAGCAATTAAGTATTTGCAGTTAGTCGAAAATACATACTCCCCCGATACATTAGGTTACGATTTAATTCGTGATTTAATTTCAGTTATTCGTGCTAGAGATTATGGCGAAACGTCCCGCCGATATTGTCATTTCCACTCCCGCCTCGAAGGTGCGTCGCCGGCTGAACTTCGACAGCCCCTATACGGGTCGTGTTGCTGCCCCCACTGTCCGCGTCACCAGAAGACAAATGTGGTCAAACAGGCCCATGTACCGGAAGCCCATGATGTACCGGATGTACAGAAGCCCTGATGTTCCAAGGGGTTGTGAAGGCCCATGTAAAGTTCAATCATGTGAGGCCCGTCATGATGTTTCACATACTGGTAAGGTTATTTGTGTATCGGATGTTACTCGTGGTAACGGTATTACTCACCGTGTTGGCAAGAGGTTCTGTGTTAAATCCATTTACGTCATTGGGAAAATATGGATGGACGAAAATATTAAATTTAAGAATCATACAAATACAGTAATGTTTTTTCTTGTTAGAGATCGACGTCCAAGTGGTACTCCTATGGATTTCCAGCAAGTCTTTAATTGTTATGACAATGAACCTAGCACTGCTACTGTAAAAAACGATTTAAGGGATCGTTTTCAAGTTCGTCGTAAATTTTATTCAACGGTTACGGGCGGACAGTATGCTTGTAAGGAGCAGGCGTTGGTGAAGAGATTTATCCGTCTTAATACTCATGTTGTTTACAACCATCAAGAACAGGCGAAGTACGAGAATCATACGGAGAATGCATTATTGTTGTACATGGCGTGTACTCATGCC
ACCGTGGGCGAGCGGTGCCTGGACTGAAATTGGTGGGTCCCAGCTATTGGGAATGGATGAAGTTCTGGGAAATTGGGTTTTATCCGACCCAATTGTTATATGTATTTAATTTATGAGTTAATTAATTATGAGTTAAATGAATTTATGAAACCAATAATATATAAAATATTATTCATTATATATAATTTAAAACATTACACGGATGATTTATTTATGATGCGGTAATGATTTAAGAGGTCCATGCCTAAAACGTTCACGTTCTCAGCCATCACCATATCTACGACGTCGACTAATTCCTCCGTCTTTATCATCTGGTGAGTGAAGTCTTTGAACATATTCCTTAACCCATTCATTATCTCCTCCTCAGAGCCGTTAAAGTCGAATGGGATGAAGACATCATCGAAGTGGTATGGTATGATAAATGTTGATTTCCTCAGATATGCCTCCTTTGTTGCCGTCACCTCTATCCTGCATTCTATATGATCGTCTTTGAGGAAGACATCGACTCTGAAGTGGACTCCCTTGGTGCTCCTGAATGTGATAGTCATTTTTTATTATGTTTTGTGTTGATCATCAACACGAAATATATAGATGATTCATAGAAAATATCTTATGAGTATATGGATTTAAATGGAACACGTATATCTTGTATTATCCATACATATTCCGTCATCCATTACGTCATACAGGCTCATACGATGTAAAGCATCGTAAGAGATAAAAAATAAATAAAAGAAAAAAATAAACAAGAAATAATTATAATTTAGAAAGAAACAAGGGAGCGCAGGGAAAAAAAAAACCCCGAACAGACAACTAAAATTAAATAGAAAAAGAAAATTGTACAAGTGATTCTCAGAAGCACTTGGTTGAAAAAAAAGAAACACATTAATTCCGTACTATCATACTATGTCGTTTTGTTTGAATTCCGTACTTAAAGCACTATTTTAAATGGTATTCGAAATCCCTGTTCCTGGATGTTTAGTGGGTGATGACTGTATAT
NGTGAAATAATTGTAAGAAAGCTCTAGTCTTCCCCTCTTATTTCCCTTTATGCTCTTTTCTTTGATTTCTCTATTTTTCCAGAAGTCGCTTGCATTTGCATCATTTACACATTTATTGTGTTTCTAGTGAGATCGTTTACGTTCATATCTATAGAGAACGCTTGTAAACGCAATCTATAGTTTATGCACGGAATTGAGCAGCCTCAACTACCGCTAGATTACGTTCACCGTTGCGCATCAACCTCCTTCTTGCTCGCATCACTAGATGGCCTCCTTTCTGAAGCCCGTGAACTCTCAGGGCCTCTGGCTCTCATTACTTCTAGCTATTACTTACTTGTTTCTATTGCCCTCTGCTGGGCAATCCCTGGATCCTTCTGGTATAGGCCTGGCTGCTGGTTGCAGCCAGTCTCAGGGCGGAATCTCATCTTTTGCGGCCCTACCGAGGCCTTGCAACGATTCCGTCTGTACGCTGCCAGACTTGGGTTGGTCCTGTCAGAGAACTGCCCAAGACACGGCCAATCAGCAGCAATCACCCTTCAATCATACTGGGCACTTCCTAACAACATCTGGATGGACATGGCCCAATTGGACTTGCTCACCTTCTCAATGCCAATTGCTAATACATTTGCCTACTTGGCAGATTGTGAAGCAAGATTTCCTCCTATTGTTGAAGGAGTGGGATCTGCTTACTATGTGCCAACGCTGCTCGGACTTACTCACCAAGACCCCAGGCTTTATCTTGCGCTTCGCAGGAGAAACCTTGATCTTAGTGGCGAACCTCATAGAGTTCGTCCTGGTGTCCTGGAGTCTATGGCTTTGCTCTGTTCTAGTGTACGTAGCACAAGCCGTTCCAGGCAAATTCCTCCTTTATATGGCAGCGTTTTGCACCACGTTTTGGGCCTGGCCGAGAGAGACTGCATCCTCTTTGATACGGATAGTAACTACTCCTCTTACACTCATCGGGTTCTTGAACAAGACCGGAATCGGGCTGATCAGTCAT
AGTAGTGTACCCCTATCTACAAAACTTACAGAAAATTCAGTCATATCACAATATATGCATAATGGACTATCAAGAGTATCAACAATTCTTGGCTAGGATTAATACTGCAAGGGATGCATGTGTAGCCAAGGATATCGATGTTGACCTATTAATGGCCAGACATGATTATTTTGGTAGAGAGCTGTGCAAGTCCTTAAATATAGAATATAGGAATGATGTACCATTTGTAGATATAATTTTGGATATAAGGCCCGAAGTAGACCCATTAACCATAGATGCACCACATATTACCCCAGACAATTATCTATATATAAATAATGTGTTATATATCATAGATTATAAGGTCTCTGTATCGAATGAAAGCAGTGTTATAACATATGACAAATATTATGAGTTAACTAGGGACATATCCGATAGATTAAGTATTCCAATAGAAATAGTTATCGTCCGTATAGACCCTGTAAGTAAGGATTTGCATATTAACTCTGATAGATTTAAAGAACTTTACCCTACAATAGTGGTGGATATAAACTTCAATCAATTTTTCGACTTAAAACAATTACTCTATGAAAAATTCGGTGATGATGAAGAATTCCTATTGAAAGTTGCACATGGTGACTTCACTCTTACAGCACCCTGGTGCAAGACTGGGTGCCCTGAATTTTGGAAACACCCCATTTATAAAGAATTTAAAATGAGTATGCCAGTACCTGAGCGGAGGCTCTTTGAAGAATCTGTCAAGTTCAATGCTTATGAATCTGAGAGATGGAATACTAACTTGGTTAAAATCAGAGAATATACAAAGAAAGACTATTCAGAGCATATTTCAAAATCTGCAAAAAATATTTTCCTGGCTAGTGGATTTTATAAGCAGCCAAATAAGAATGAGATTAGTGAGGGGTGGACATTAATGGTTGAGAGGGTTCAAGATCAGAGAGAAATCTCAAAATCTCTCCATGACCAGAAACCTAGCATACATTTTATATGGGGAGCCCATAAC
ACCGGATGGCCGCGATTTTTTTAAAGTGGTCCCCACCACTAACAAAAATCCCCCACTCACAACGCTCCCTCAAAGTTAAATTATTACGTGGTCCCCTATTTATACGTAGTCTCCAAGTATTATTTTAAACATGTGGGATCCTCTTTTGAACGAGTTTCCTGAAACTGTTCACGGTTTTAGGTGTATGCTTGCCGTAAAATATCTTCAATTAGTTGAACAGACTTACTCTCCTGATACGATTGGGCACGATCTTATACGCGATTTAATTTCAGTAATTCGTGCTCGCAATTATGTCGAAGCGTCCCGCAGATATTGTCATTTCCACTCCCGCCTCGAAGGTACGTCGCCGTCTGAACTTCGACACCCCCGTGATGAGCCGTGCTGCTGCCCCCACTGTCCTCGTCACCAACAGAAGAAGGACATGGACCAACAGGCCCATGTACCGCAAGCCCAGACTGTACAGAATGTACAGAACCCCTGATGTGCCCAAAGGTTGTGAAGGCCCATGTAAGGTCCAATCTTATGAACAGAGGCACGACATATCCCATGTAGGTAAAGTATTATGTGTTAGTGATGTCACGCGTGGTAATGGGCTTACACATCGTGTTGGTAAGAGATTCTGTGTTAAGTCCGTTTATGTATTGGGTAAAATATGGATGGATGAAAATATCAAAACTAAGAACCATACGAACACTGTGATGTTTTATCTTGTTCGTGACAGAAGGCCCTTTGGTACTGCTATGGATTTTGGTCAGGTGTTTAACATGTATGATAATGAGCCTAGTACTGCTACTATCAAGAATGATCTTCGAGATCGTTATCAAGTTTTAAGGAAATTCACTTCAACAGTCACAGGTGGTCAATATGCTTCTAAGGAACAGGCGTTGGTTAAGAAATTTATGAAGATTAATAATTATGTAGTTTATAATCATCAAGAAGCTGCTAAGTATGACAATCATACTGAGAATGCCTTGTTATTGTATATGGCTTGTACTCATGC
TTGCCCTTACAAAGTTTAATGATATTAACTACTTCATGTCGATAGGTTTGAGAAAAATCAGAATTCAGATTGTCAAAGGAATGTTTTATTAGAATGCCTTCTGAATTATTGTACCAATTAATTCCAAAATTTAATGATATTTTTATGCTTAAAAATTTGAGTTAAATGCGGCAAACTCCAATGAAAATCAGTTGATTCATTCTGCAGAATTGCAATTAAAAATTTTAAAAAAGTTTTTTACCAACACATAACTACTCAATGATGTTAGTTATTAACAATACAGCAGAGTCACTCTGTATTTGACTGGTCCTTTTGTCCCCACTATAGCGATAATAATGTCTTTTATGCGCGAGTCTGCGTGCTTCAATGTGTAGTGAGCAAAAACAGTCTATCACCATAACCTCAAAGTTTCTGTTCTACTACAGTACTGTAGTCTAATAATTGAACTAAAACTATTTAAATATTCCCGCTACTGATTTTTTTTTTGATTGGCCGGATGACAAGGTGTAGTGGGAGATAGGATTGTCAAATACAGAGAACGGTTTGATATAGAGAGGTCAAATACAAAGCGATTTTACTGTACATCTACACGAAAAAAAGAAAAATGATTCAATGTTATACTTACAAAATCTGTAAAAATTACAATTGGAAACTGTTATTTTTCCAGATTTTTATTTATGTAAAGCGCATCGTTACTTATAATATAATTTTTCCCGTTTTTTTTTTTTTCCTCCGTATACGTCACCCAACGTCTAACCTTTTTATCACGACCTTATCAAGTCTAGTCCAGTCTGGTTATTTCAAGCATTTGATTGGCTGAGAAATATTACTACGTCACAAGTTGCTTTATAAGCAACGACAACGATCGATACTTCACAGTTTCGTCTTCAACTTTACGTTAGCAGCACGTACATCAAGATGTTGGCCAAATCCACTATTATCCTTTTCGCCCTTGCTGTTGGCTTATCATGTAAGTATGCGTATTAAAAATATCATTCAC
TATTAAAATCTTAATAGGTTTTGATAAAAGCGAACGTGGGGAAACCCGAACCAAACCTTCTTCTAAATTCTCTCTCATCTCTCTTAAAGCAAACTTCTCTCTTGTCTTTCTTGCATGAGCGATCTTCAACGTTGTCAGATCGTGCTTCGGCACCAGTACAATGTTTTCTTTCACTGAAGCGAAATCAAAGATCTCTTTGTGGACACGTAGTGCGGCGCCATTAAATAACGTGTACTTGTCCTATTCTTGTCGGTGTGGTCTTGGGAAAAGAAAGCTTGCTGGAGGCTGCTGTTCAGCCCCATACATTACTTGTTACGATTCTGCTGACTTTCGGCGGGTGCAATATCTCTACTTCTGCTTGACGAGGTATTGTTGCCTGTACTTCTTTCTTCTTCTTCTTGCTGATTGGTTCTATAAGAAATCTAGTATTTTCTTTGAAACAGAGTTTTCCCGTGGTTTTCGAACTTGGAGAAAGATTGTTAAGCTTCTGTATATTCTGCCCAAATTTGAAATGGAAAGCATTATGAGCCGTGGTATTCCTTCAGGAATTTTGGAGGAAAAAGCTATTCAGTTCAAACGTGCCAAAGAAGGGAATAAACCCTTGAAGGATGAGATTCCCAAGCCTGAGGATATGTATGTGTCTCACACTTCTAAATGGAATGTGCTCAGAAAAATGAGCCAAAAGACTGTGGATCTTTCCAAAGCAGCTGCTGGGATGGGATTCATCAATAAGCATATGCTTACGGGCAACATCTTGGCACAACCAACAACAGTCTTGGATATTCCCGTCACAAAGGATAAAACACTTGCGATGGCCAGTGATTTTATTCGTAAGGAGAATCTCAAGACTTCTGCCATTCACATTGGAGCAATTGAGATTATTATCCAGAGCTTTGCTTCCCCTGAAAGTGATTTGATGGGAGGCTTTTTGCTTGTGGATTCTTTACACACTGATACAGCTAATGCTATTCGTAGCATTTTTGTTGCTCCAATGCGGGGA
CGAAATAATTCGACACTTCCCTCCCTCTTTGGGGAAGTGCCTTAAAGAATCATTTCTTTGTGGTGATATTACTATATGGATATTACACAGTGACGGCTGAGTTAACCTAAACGGAACTCGGAAAGAGCAGACAGGTCAATTTTCAATTCCGAAGCTATATACTTTGGACAGTAAAGGTTTTAAAGGATCCTTCTTAAGAAAATCCTGAAGTAGACAGACGAGCAATGCTTTGGTACCTTGCGCCCGTCGGGTTATGAGAATTAACTACCTCATTAACTATAATCGCAAGATGAAAACTTTCACTAGATGATTTTCAGGGCTTCCCACCGTAATAGGGACGACACGAAATGTCGAAAACACACACAAACCTTGTGGGAGTCAAGTCCTCTCCCCCTAAGCCAAAAGGTAACATACGGCAACCCTCGGCTTCTCAGCTGAGGTTTAAGAAAGCGTTAGCACGAGCGCTTTCTGTACGCTCCAAGTTCTTGAAGCGTCGGCTTTCTAAGCCGGAATTCGTGCAACTATCTGCTGCCGTTAAGAAGCAGATAAAACAGGAGACCACTCCTGTTAATCGACGGCTCAATCGAGTCATAGATATTGTGGTCCGGTTGGAGGAGGCCGCTAACTCCTCACTTTCTTGTCTAGACAGGCCTGCTCTTGATGCAGCAGTTCGTAACCTGTACGACAGATTAAATTTGGTTCGCTCCAACCTCCTTGAGGCTATGCGAGAATCTTCCTCTTTATCTGAGGGCTGTTCCCATGTCTCTAAAAAGAGCGTTATTCACTTGCCTGAGCCGGTTAAAGTGGATAAAATATTTCCAGGCTTCGGTTGTATCTCCGCTAGGATACCATCTGGACGACAGGTACTTTGTTGTTCCAGATGCTCGGGTCTTCGWAATGATGCTTTCTTTGAGTGGTCCGGCCTCCAGCCTTCGTTTATCGACAAGGAGGGACACTCTATGGTAGAGGCTTATCCTCTGCCAAAATCAATAAAGAACAT
GCTGGTATTCAACTGAGCTTAAATACCCTTGTCGAACAGATTGATTTTTTTTAAATCGAGTATAAGTATAATTCCGGTGATTTTTAATAGGCGTCAGAAATTCCGATTTCCCACTACCTAATTAACTGTGGATTCAGTGGAAGTTACCGATTTAAATTTATCCGAGAACTGATTAAGGAGGTGTAGGCTTCGTTGATCTGTGACTCAAGAAAGACGTGTGAACGTTATTCTCACGCGTAACATTGGAATACTCTCGACTTGTACGGGAAAGCCTTCATAAACGCCATTCCTCTTGGTGTTGGGTTCTGAAGAGGAGTACCTGTTCGAAAGAATCACCTAAAATCGCTGGTGATTGTTACTACCATGGCACTGGTAAAGACTAAACCGCTTGTGTTAACAGCCGCCAATGAAGAACAATTATATAAGCAAATTTCTGGCGCGCTTGAATCTGTGAACAAGAACATGAAAATGTTCAGAGCCTGTGTTCCGCTTGAGCTGAAGAATAATGGTTATACATCATTCGAGCTTTGCGATGGTGATACAAGATCTTTGGTGACTGCTTTTAATGTCAGAGTCCAGAAGAATTTGAATGTAGATCATCCCCACATTTTCTTATTGTGGGTGCCTAGGATTCTGAAGTCTACCACCGCCACTGCCATTATAAAATGTAAGTATTTGGCAACGGGTGATGAGAAAGCAGTTGGGAAGTTTCCGCTTAATGAAGCCTTCATCTTTGCCTTTGGATGGGAAAGATCCATCAGGATGAAGGATGCTTACGATGGTAAGGGGTTACATTTGTTTATTCAATGTTTCGCCCCTAATTCTGAAGCGAAGGCCCCCTTAGGCCGATTGGTCCCAATGTGGGACAATTGTGCCACCGCTAAAATGCGGTATACCGAAGATGTGGGTTCCTCACTTACCACCGCAGATGAAATGCGTGTGAGAAATGTGCTTACTGATAAGGATACGAGGAATCTTTTGAGATCATATATGGCTACTG
ACCGGATGGCCGCGCCGGGGGACGTTCCCTCAACGTGTTGTCTCTCTATTGGCTCTCTCTCGCCAGCTGTTGCGCATTAACCCCGCCCCCTCCTCCCTCTGGTGGCCCTCTCAACGTGGCGTCTCTGTAATGGTCCTTTTCCCGCTACAATGGGCCCTTTTGTCAGTGAGTATTTATCTATCTCTTTAATTCAAATTAAAGGTAATTACTTTCATGTCTCGCGACCAGATTTGAATTTGAGACTATGTGTGTTGTCTTTTGAATATGGCCCATTGTACTACATGATGGACGTGGCTGATTTGAGACCGCGCTGCTGAGTTAAGTTAAGTCTTATTGTGAACTAGCTTTTCTATATATTGGGCCATGTTGATCTATTATATTCGATGTGACTCAGCAGTCTACCACGCTTAGTTGTTAATTAAACGTTTATTTTTGATAAAGTGGTATCATTTGATAATGTATCCTTTTAGGTCTAAGCGTGGTGCCTCATTTGTTGCACGTCGTTCTTATTCACGTAATAATTTGTTTAAGCGATCAACCATCTCCAAACGAGATGATGGGAGACGTCGATCTGTTAATGCAACTAAACCCAATGACGAGCCCAAGATGATAGCCCAACGCATGCACGAGAATCAGTTTGGGCCAGATTTTGTAATGGCCCATAATGCAGCCTTGGCAACTTTCATCAGCTTCCCTTGTTTGGGTAAGACTCAACCGAACCGAAGCAGGTCGTATATCAAGTTGAAACGGCTGCGTTTCAAAGGTACGGTGAAGATCGAACGTGTCATGTCTGATATGAACATGGATGGTTCTACTTCCAAGGTCGAAGGAGTTTTCTCACTCGTTGTCGTTGTGGATCGAAAACCCCATCTGGGTGCGTCCGGCAGTCTACATACGTTTGATGAACTATTTGGCGCTAGGATCCACAGCCATGGAAACCTCAGCATAACCCCTTCTTTGAAAGACCGGTTTTACATAAGACACGTGTTCAAACGTGTAT
GCTATTCGCGGTCATGGCTTACATCGCAGTTCCTGCGGTGGTGGATTCACGTTCAAGTGAGGCTATTGGACTGCTAGAATCGTTTGGAGTAGACGCTGGGGCTGATGCGAATGACGTTTCATATCAAGATCATGACTATGTGTTGGATCAGTTACAGTATATGTTAGATGGATATGAGGCTGGCGACGTTATCGATGCACTCGTCCACAAGAATTGGTTACATCACTCTGTCTATTGCTTGTTGCCACCCAAAAGTCAACTACTAGAGTATTGGAAAAGTAATCCTTCAGTGATACCGGACAACGTTGATCGTCGGCTTCGTAAACGACTAATGCTAAAGAAAGATCTCAGAAAAGATGATGAATACAATCAACTAGCGCGTGCTTTCAAGATATCGGATGTCTACGCACCTCTCATCTCATCCACGACGTCACCGATGACAATGATCCAGAACTTGAATCAAGGCGAGATCGTGTACACCACGACGGACAGGGTAATTGGGGCTAGAATCTTGTTATATGCTCCTAGAAAGTACTATGCGTCAACTCTATCATTTACTATGACTAAGTGCATCATTCCGTTTGGCAAAGAGGTGGGTCGTGTTCCTCACTCTAGATTTAATGTTGGCACATTTCCATCAATTGCTACCCCGAAATGTTTTGTCATGAGTGGGGTTGATATTGAGTCCATCCCAAATGAATTCATCAAGTTGTTTTACCAGCGCGTCAAGAGTGTTCACGCCAATATACTAAATGACATATCACCTCAGATCGTCTCTGACATGATAAACAGAAAGCGTTTGCGCGTTCATACTCCATCAGATCGTCGAGCCGCGCAGTTGATGCATTTGCCCTACCATGTTAAACGAGGAGCGTCTCACGTCGACGTTTACAAGGTGGATGTTGTAGACGTGTTGTTCGAGGTAGTGGATGTGGCCGATGGGTTGCGCAACGTATCTAGGAAACTAACTATGCATACCGTTCCGGTATGTATTCTTGAA
AAGTTTTTTAAGCCAAAGACGTTTTTGCGCATTGTGACCTTGAGAAAGAAATCACAAGACTTTGACTAAATCAACCATGAATTCTGCTCCATTAAACGATAAACTGATATTTCACACAAGAAGAAGAAGAAAACAAGATGCATTGCATTCACCAAGTTTGAATATGGATAAAAAGAATGATCAACCCACCGTTGAAATTAAGAACAAAGTATCTGAGAATGAAACTGACACCGTCCCCAGACGTGACAGTCAATTTAATGAAACTTCTAATCTTAAAAATGAACCGAAAGTTGTTAATCACAACATAAATATGAATGATAATCTACTGATACCTGTCGATCCGATCATTGGTAAAATTAAAGGAAATGCACTTCACAAAATGATAATAGGTAATTCCGTTCCAGATATTGGATTAACTATGCCTGAAGAAATTACACAAATCATGTTGTCTCAGAACATTGACAAGAAATTAAATGTAACTCCTGTTTCACAAGTGACTATTGTTAATCCTAATAAATGGAATGGATTTGTGCTATGTCATCCAGGATCTTCGCAGCATAATGATAATAATCATGTCTATACTGGGAATAAATTCTTCGTTATATATAAAAGATCGAATGTTATGAATAATGAACAAGAAATCAATCAATTTGCTAATGACGGAATTATTATTTTGATTAACAAAAAAGAGTTTAAGCCTAAAGAACGCGATTATCAAATGAGATTATTTGACAGTTGTTCAAATGTTATTGTTGTTGAAGATGAAGTTGATTTTGATGAATTGAGTAATGTTAAAATATGTTTTAGTTATGAAGAGTTAACGTCAGCGAGTTCATTACTGCCTTCACATAAAAAGTTGATTAAGTATAGTTGTTGGCCTTCAAATATGGTGTTTCCTGAGCTTAAATTGATTAATGACTATTTCTCAGATTTGCAGTCTTCCGTTTTGAATGATTTGTGTTTGGACGAAAGTGATGGTATTTCAACTTTGTTTGTCGTT
GCGCACAGTGGATCCTAGGCATTGCTTTCACGCTTTGAGGTGAACCACCTCACTGGAGCACCAGATTTCATCTAATGGGTAACTCCAAGTCAAAATCAAAGCTGTCTGCTAACCAGTATGAACAGCAAACAGTCAATAGCACCAAACAGGTAGCCATTTTAAAGAGACAGGCTGAACCTAGTCTGTATGGAAGACACAACTGCAGGTGCTGCTGGTTCGCCAATACAAATCTAATAAAATGTTCCGACCATTATATTTGTCTAAAATGTTTGAACATAATGTTGGGGAAGTCTTCTTTTTGTGACATTTGTGGTGAAGAGCTCCCCACATCCATTGTGGTGCCCATCGAACCAAGTGCTCCACCTCCAGAAGACTAAATCGTGTCCGGGTACACCCCCGGGGGGCCCCACAGGGGCCCCCCGCGGGGAGTCCCCGGGGTGGTGTGGTTTACTCAATGTCTTCAACGGACTGCTGCTGTCTAAATAGTCTGCAGGTAACACCCTTGAGCCTTAAGTTTCCTAGATTATCAGCAACAACAATGTCTTTGTAATGTTTGCTGAATGCAACCTTAAAACTGGCAAATTCAACCCAATCTCCAAACTGAGCAATTGATTCCAACAAAACAACTCTGTGAAGATCATAAATCATTTCAAAGTCTGTTTGATCAAAATTAATGATTTGCTTGGTAGCCTTCAGATAAGGCCAGAGCCCATGTAGAAGACTCCCAATCTCCCTGGGGCTGTCCAGTGCCCCAAGTGCCTTAATTATGGTGTCACCAAAAATCTCCACCTTTAAGTAAGACAACTTCTGATTATCAATCATAAACATGCCGTTGTGGAGGACAATTGGATTGCCCTGGTCCTCAGGACCAACTAATGAGTAGCAGAATTTGTCACCTAGTTCATCATGAAATTTGGTGAAATCAAGTGTTACAGATTCCATCACATTGTGATCATTGGTCGCAGCTAAATCGTTATCCATTAGAATCTGAGCTAAATTC
ACACATAGTCAGAGGAAAAAATAATTTTGATTTTGTTTTCCACAAAAGAATTGAAGGATGACGACACCACCTCTCGTTATACCCTTGCATGTTCATGGCAGGTCTTATGAACTGTTGGCGGGGTATCATGAAGTTGATTGGCAGGAGATAGAAGAGTTGGAAGAAACAGATGTCAGAGGAGATGGATTTTGTCTTTATCATTCCATACTATATAGTATGGGCCTGAGCAAGGAGAACTCTCGCACCACTGAATTTATGATAAAGCTACGATCGAATCCAGCCATCTGCCAGCTGGATCAAGAAATGCAACTGAGCCTTATGAAGCAGCTTGATCCAAATGACTCATCAGCCTGGGGTGAAGATATAGCAATTGGGTTTATAGCTATAATATTGAGAATTAAGATAATTGCTTACCAGACAGTTGATGGGAAGTTGTTTAAGACTATTTATGGTGCTGAGTTTGAGAGTACTATTAGAATTAGGAACTATGGGAATTACCACTTCAAGTCACTTGAGACAGATTTTGATCATAAAGTAAAGCTCAGATCAAAAATTGAAGAATTCTTGAGAATGCCAGTGGAAGACTGTGAATCCATATCCTTGTGGCATGCATCTGTTTACAAGCCTATAGTATCTGATAGCCTTTCTGGACACAAGAGCTTTAGTAATGTGGATGAATTGATAGGTAGCATAATATCCAGCATGTATAAGATCATGGACAATGGTGATCAATGTTTTCTTTGGAGTGCAATGAGAATGGTAGCCAGACCCTCTGAAAAACTATATGCCCTTGCAGTGTTTTTGGGATTCAATCTTAAGTTCTATCATGTGAGGAAAAGAGCTGAAAAATTGACGGCAAAACTTGAGAGTGATCATACTAATTTGGGAGTGAAGCTGATTGAGGTATATGAAGTTTCTGAGCCAACCAGATCTACCTGGGTCCTGAAACCAGGAGGGAGCAGAATAACTGAAACAAGAAATTTTGTGATTGAGGAGATAA
TGGCATTTTTGTAATAAGAAGGGTGTACCCCGATTCGGCTCTCTCAAACTTGCTCATGCAATTGGGGTATTGGGGACAATATATACTAGAACCCTCAATAGAACTTTCAATCGTGTTCGCACACGTGGCGGCCATCCGCGCTTTGGGGTAAGCTCCCCTTCGCTTTAATTTGAATTAAAGCTTGCCGCTTTTCCTTTGTCCAATGATATTCCGCCTGGCGAGCCTAAATAATTCAAACAACTTGGGCCCTAAGTTGTTTGGGCCTATTAAAGGAAAAGCTTGTTGGGCCACCTATAACAGTCCAATATGTCTAAGCGCGATGGATCTTGGCGCTCCATCGCGGGAATGTCCAAGGTGCAACGCACTATGCATTTCTCTCCTCGTGGAGGTGGTGGCCCAAAAATGACAAGGGCCGCTCAATGGGTTAACAGGCCTATGTACAGGAAGCCCAGGATCTATCGGACTCTGAGGACGCCCGATATTCCAAAAGGATGTGAAGGCCCTTGCAAGGTCCAGTCCTATGAACAACGGCATGATATCTCACATGTCGGGAAGGTCATGTGTATTTCAGATGTGACACGTGGTAACGGCATTACTCATCGTGTTGGTAAGCGTTTCTGTGTTAAGTCTGTGTATATTCTAGGTAAGGTGTGGATGGATGAGAACATCAAGCTCAAGAACCACACGAACAGTGTTATGTTCTGGTTGGTCAGGGACCGTCGACCCTATGGCACTCCGATGGATTTCGGTCAGGTGTTCAACATGTTCGACAACGAGCCTAGCACTGCGACGGTGAAGGACGATCTCCGTGATCGTTATCAGGTCATGCACAAGTTCTATGCTAAGGTCACAGGTGGACAATATGCCAGCAATGAGCAGGCTCTGGTCAAGAGGTTCTGGAAGGTCAACAATCATGTGGTCTACAACCATCAGGAAGCTGGCAAGTACGAGAATCATACGGAGAATCGCTTACTATTGTACATGGCATGTACTCATGCCT
TCTCATAGTTCAAGAACCCAAAGTACCCCCCATAGCCCTCTTAAAGCCACCACCTAAAGCCAGCCCTACCCCTCTGGTTTAACCTTCGGTTAACCTTGGGTATCTCCTCAAGTGGCCTATAGGATAGCCTAAAGTGGTTCCTAAAGTCAATACCTAAAGTGATGGATGGCTTAAAGAGGCCTTAAAGAGTGTCCTAGTGTACCAGTTCGATAGTACATCCCTATGTGTCCCTATCTGTTAGCCACCCTTAAAGTAAAACCCTAAAGCCACCACCTAAAGCCACCACCTAAAGAGTGGAGCTATCTTAAAGACAACCAGACCGATAGACCCGCTGTTAACCTGTAGTGATGCCTTGTAGTTATCTGTAGTCATTTCATTAACCCTCACTAAAGGGATAAGGTGGATACTTAAAGAGGAATAAGGGATTTAATAAAAGATTAAAATTAAGTGTTGACTTTAAGTTACCTTTAAGGCTATTATTCATCTCGTCAACGGGACAACGGCCTTAAAGCCACTCCCTGAGATACCGGAGGTTAACCGGATAAGTAGACAGCCTGATAAGTCATACGAAAAACAGGCATTAACCGAAAGTAGTACAACAAGTTATCTTCTAGTCAAACAAAAGCGTTGACACGGTAACGAGAAAGCAGTAGGATGTATCGCAGTAGGGTCGCTATCGGCTCCCACGGTAGCAGTTCGGGAAGGCACTACAGCCTAACAAGTGGTTGACCACCACGAGACATTAAGCGCCCATTAGTGGGAACCACGCGGAGTCAAACGGTCGCCCACTGAGGGGCTACAGCTCACGAATCAGGTTGACAAGCTGATAATAACGCAGTAAGATGTACCACATTGAAACGACAGTGAGGCGGGACACTGAAAGCCGCTAGGGTCTAACGAAACCAGACCGACACGCTCTTTAACAATCTGGATAATAGCTCTTGAGTGTACCGTATAAGCGAATAACTCAAGGTCGCACTGAAAGCGTGGCCTTTATGAT
ACACAAAGTCCTGGGTAAAATAGTTATATTTTTACTATACAATACAATTCCGACATCATCTAAGTATGAACGTGTTCACATCGTCTGTGGGTTCTGTGGAATTTGATCATCCCCTGCTTTTGGAGAATGATCTGACCAGTTTGAGCATCAACTGTGACGATGTCCATTGTTCTTCAAGAGCCTTATGTTATATATATGACATCCATTCATCTAGGCACCCCTCCATTGATGAGCATCAGTTTCTGAGGCTTCTTCATGGCCCTGATGATGCTGTCACTCTAGGCTCCTTCTTGAAAACTCTGATCTGGATTCTGTCCCATGATAAGAATCTCCCAGAAGAGTACAGACTTCCTACCATAATGATGTCATCCTCTTATGTGAAATTCTTCACTGAAGTGAAGCCTAGACCCCCATCAACAAATTGCTGGACATGCAGAATGTCCAAAGACAATTTGCCCTTTACCGTTCCTAGTGTCAAGGGATTTCCCCCAGATGCAGAGCTCTACATTGTGCCAATATCTGACCATGATGGAAAGCCTGTCAAATTTGACAATAGGAAGACTCTATATAGATCACCTAGTAAGAAAAGGCATAAGTATGTCATTTCTTCTGATAAACCACCTCTTAGTGCACGTTATGTCAAGTACGTAGATTCTAGTGCACTAGAATCCTTACCAGGCAGCTCTCCAGCTGTGCTGTAGAAATAAAAGGAAAAAGAAAAAAAGAAAAGAAAACAAATAATCAAAAAAACACAAAAAAATCTTAAAAATGAAAAACAAAAAAACTTTAAAACTAAAAAAACTAAAAAACATCATGATCTAAAAAAACCTGCACACCACTGGTTGTCTAGTGGGCTCTAGTTGGTAGAGAAAGCTATGCTTTTGCCTAAAGCCATGATTGGCCAATCCTTAAAATGTGCTAAGCACATTATCCGAAGATGTCTCGGATGTTTTTTTACCTAACCTAATTTTTTTGTATTTTTATATAATCTTTTGATTTT
TTAAAACAGCCTGGGGGTTGTACCCACCCCTGGGGCCCACGTGGCGCTAGTACTCTGGTTCGTTAGAACCTTTGTACGCCTGTTTTCCCCTCCTTAAACAAATTAAGATCTCTGCCAATGTGGGGAGTAGTCCGACTCCGCACCGATACGTCGCACCAGTAGACCGGTTCGCTTAGGACCCTTCTACGGATTGGTATGAGTTCCCCACCCCGTAACTTAGAAGTACTAGCAAAACCGACCAATAGGAGCGTGGCACCCAGCTGCGTTAAGGTCAAGCACTTCTGTCTCCCCGGCCAGAAATGGTCGTCACCCGCCCTCTCTACTACGAGAAGCCTATTAACCATTGAAGGCGATGAGGAGTTGCGCTCCACCACAACCCCAGTGGTAGCTCTGAGAGATGGGGCTCGCAGTCACCCCCGTGGTAACACGGTTGCTTGCCCGCGTGTGCTCTCGGGTTCGGCCACTTGGCCGTTCACTCCAACTCGTTGTAAGTGGCCAAGAGCCTATTGTGCTAGAGAGGTTTTCCTCCGGAGCCGTGAATGCTGCTAATCCCAACCTCCGAGCGTGTGCGCACAATCCAGTGTTGCTACGTCGTAACGCGCAAGTTGGAGGCGGAACAGACTACTTTCGGTACTCCGTGTTTCCTTATTATTTTATACAACAATTTATGGTGACATTGACTGATACTATTGAGTTCGCCCGCTTGCCATTGAATATTGCCTTGTATTACCTTATAGCATTTCAAAAAGCCACAGATCTCACCCTCGAGCTCATTCACTTTGCAGTTTGTTTGAATCGCATACACAAGACATTTGAACATGGGAGCCCAGTTGAGCAGAAATACTGCCGGGAGCCACACTACTGGAACCTACGCTACCGGAGGCTCAACCATTAATTATAACAACATTAACTACTACAGCCACGCCGCTTCTGCAGCGCAGAACAAACAAGACTTCACCCAGGACCCATCCAAGTTCACTCAGCCAATTGCGGATGTGAT
TTCCTCAGATCCCTAGTCTGAGCCACGTGGATAACCTTTGGTAAGGGCCCGCTAACCAGTCATCGTGCTGGGGTGCAAACCATGCTGCAGCGCTGTATACGTTTACCGGTGGGGGCAATGCGTTTAGTCTAGGAGGAGGGTTCCTTAGATCCCGAAACGACGCATTTTCTTATCAAACGTTTAACACAAACCTATCACCATGAGTTCCACTTCTGAGACCAACCAAGTCAATTACTTGGCAGGAGTGATCGCCAACCCTCGAGGTGGGCAGATGGGCCAGCAATACCGCAGTACGGTCAGCACCATCACGACGATGGCCAAAGTGAACTCCAACGCGGACTCCAGGTCCAGCGTGGTCAAATACGAGATTGGCCGCCGCCACGATGCGCGTCGCAACGCTTTCGCACCTTATGCGGACGAGGCCATACGTGTCGATGTCTCCTATGATACGCCAGCCATCATGAGTGAGACTTTTGCTGGGCTGGCCAAAAAGTACAGCAATTTCAGTGCTTCGTTCGAGAGATCGTCGCTCGCTGGAATCGTTGAGCGGCTGGCGAAAGTGTCGCGCTGCAAGCTGCTACCCCGATGTTACATCGGGGGCTTTGACCGGCGGGCGCGCGATCCGGTCACGGGGTTGGCAACCCACTTCACACCGGTGTCGTCCCTCGACGCCAGTGTCTTCATCCCCAGGCGCATCGATACCATGACGTGCCCGGGGGTATTCGCTGTTCTATGCGCAGCAGTAGCAGGAGAGGGCAGTCAGATCGTGACTGACCTGATCGAAATCAATGTGGGTAACAACCACCCCATTGTTACTACGGTCGACGTAGCTGGCCTCCCAGCGGCTTGCGTCGGTGCGCTTCGTGTCCTGGGAGCTAATATGATCGCGGCTGGGCAAGGAGATTTGTTTGGGTATGCGGTCGCAAGGGGTATTCATCAGGTGGTAAGTGTAGTGGGCCACACTGATGAGGGGGGAGTGATGAGAGACTTGTTGCGCGTC
AGGTCCACCTTTCTTGTATAAGAAAGGTGGTGATTCGCTTACCTTTGACCCAGTTCTTTAACTCCCACAACCTTAGACAACTTGATGATAAAATATGGAAGCCAGTAACCCCGTTATAGCGCCAACCCGCTTAAGTTTGGAAGCTATGTTAGAGGAAAGAGCATCTGTTGTTCGTCAAGATCTACAAAGTCTTAGGGTGAGACTGGAGGGGGCGCCCAGGACGTTGGCCCCCCAAGCACCCGAAAAACAGGGGAGGGACAGCGCCCAAGCCGCCGCCAAGAGCATTGTGACGGAGCTTCGGGACGCTGTCAAAGAAGCGCAAGGTCTGGAGCATAAGAGCCTAGACTTTTTGGAACAACTGGGTGAGTATCCCGTGTGTGGTATTATACACGGGGACCATCCTATCCACCCCTCCGGCACTAACAACAATAAAGGGAAAGTTAGCGTCCAGAGACAGTTCACAACAAGTATGAACAGTGTGGACGCTCTCCAGGTGGCCCTCAGGTATGAAGACGTTCCTTTGGTGAGAGATATCGCCTTAAAAACGACATACACTGATGGTTCCCTTGCCGGCTTTGTGGAGCGCTTAAAGCTGCAGACCACGAGGCCGTGTGTGCAGGAGAAGGTTAGCCGGCGTCTGCTCCGGGAGCTGTTTCCGTATGACCCTCAGAAACTGGTAGATGTTTCGCGGGAGCTGTCGGATTTAGTCCTGGAAATTAAAACGAATGCGACTGCATCGGCTGGGCCCCCATATTGGAGGTCCAAGCGAGACGCCCTTCCGGATATGTTGGATTGTGTGTTGCCGCTGTTGTATCAACACATTGTGGATGGTGATCTCGCCACTTTAAAGAATAAACACCCGGAGTTGTTTTTGGCTGAGTGTAAGAACAAAACGGACCGCTATGAGGTCGAAAAACTGGGGGAGAAGACAAGGCCCTATTTCTCCCACCCGTTTCATCTCTCCGCTTTGGTTTCTGTCTTGTCCCAGAGTTTTTCAAAA
TGTGGTGGGAAGACCACCCGGAAATAAGCAAGGGCCAGCCCCCCTTTACTTGCCCGGAGGATTGGCTGGAGTGTGAGGAAGATAGTGAGAATGAGGAACTCAGTGTTTCTCCCCTCACAGGCTGGGAGCCTCATAGAGACTTAAAAAAGTGGGTAAATTTCGCCCTACCTTATGGATGGAGCCTTATGGACCCGCTAGGTAATCGTTTCAGGTCCCAGAGGAAAGATGATTCCGATGAATCCACTAGTACGGATTCTGAAGAGGAGTTACAAGAAATACAGCAGATCAACCCCGCTGAAGTAGGGCCAAGCAGGCCTCCCGGCGGGTACTCTAAGCTGCGCAGGCGCCGTCGGGTTCCAGCTGCTCGACTTTACGCAACTACAGACAGTAGTGAAGAAGACCTGGATCTGAAGACATCTCAATAAGGAGCTGGACTGTTTGAGATCTGTGTGTGATTACATTGTATTAAGATAGCCTGTTACTGGGGTTCGGAGGATGGCTCATCAAGCTAGTAAGGAGCTCCCTGAAGCCATATCCGAGGCTCAGTAGAAAGACAGTACCTCGCCTGTGTGGGTTCGAGGTCAGGCGGTATGCTTTCTACTTTTTAGATGTATAACTAGAAGAATAAGGTTAAGGAGATGCTTTTTAAATAGATAGCTTAGGGAGTAAGTTAGATAGCTTAAAGAACAAGTTAACTGCAAGTATCGCTTATGCTCAGAATCAGGAAGTAGCTTGCGTCACCAGTTATAGAGAAATAAGAGCTTGAAAGTTAACCGCAACATAGGATGTGAGTCATAGCTATTTTAGTAAGTTAGCGCTTGGGAACTGAGAGAACAAGGTTCGGATCCCATATCATTATAATAAAATATATCTTGTATAAGTAGTTAGCTTACTGTAAAAGGGGGGAATTATTGGGAATCCCATATTGTAGGAAAAGTCAGTTGGATAAGGATATAAAACCCTTAGACTGTAAGGAAGGAGGAGCTCTTGAATCGGCTGC
CCCCTTAACAGGGGGGAGGGGGGGTTGAGGGGCCGGGATGGATGTTGGGGGACTTCGGTTCTTTGCTCTTAAACCTTTGCAAAATTTTTGCGTGCCGTTTTGCACGTTCATAACGTTTTCCTTTGGTTTCCTACAGGACTATGGCGCCTGGATGGCTGCCCGTGGTTTCTGCACCATATCTTTTCTGGCTGGCTGGAATTGCCGCTTCCTGCTTTTCAGCCTCCGTTAGTGCTCTTGTTGTTACTACCGGCCTTGCTCTCTCACTCTTGCTACTTGCGGCCCTGGTTAACTCATATGCCGCTCAGCGAAGGAAGGCCGTTACTAAGTTAACTATCCTCGTCGGCATTGTTACATGTAAGTATGTCACCCAGACAGAGAACAGTTGTGGAGGCTCGTTGCGCTTGCAACCATACGTTATCCTTGTGTATTCTTTCAGTTTTTGCCATTCTCCTGACATGGATTGTCCAGCCTAAACCGAGAGATGCCATTGTCTTTGCCTTATTGACCGGGGCCGCTGTACTACAGGCCATTTACAGTAAGTAGCAGCGTGCTTGGCTCGGGGGTGTTTACTGAGTAACAGGGTGCTCGACTCAGGGGTGTTCTGGGCACCTGAACACAGCTCACATGGTTTCTCTTTTCTCAGTCCTAGTTATGCTGCTCTTCTTGCTCCCCACATACCGGCGGAGATGGCGCAAGATGATTGTTTGCGTCGTTCTCCTGTTTTTGGCCTGTGCCGTGCTCCTCGTTGTCGATGCCATCTGGCAGCTGTCTCCCCTACTCGGATCCATGACAGTGGTAGCGCTGACACTCTTGCTTTTAGCATTCATCATCTGGCTCTCCTCACCTTGGGGCATAGGGGCCCTAGGAGCAGCGCTTCTAACGCTGGCGGCGGGTAAGACACAGTCCGCGGATGATGTTTGAGATGGGTTGTGTGTTTTTCAGACTATGACCTAACTATGTCCTCTATGTGCAGCCTTGGCTCTCCTGGGATCATTGGTCC
AAAAAATATAAAAACTCAACAAAACTTATGCAAAACAATTTCAATACACACACTTAACTTTCATATTGTGCAATTCAAATCTTTGCATTAATTCAACATTTCCAGCTTTTAAAACGAATAACACACACAGACAACATGTCGATTGTTATTGGTGATTTTTCCATCCCACTCATCTGCAGAACTGAGCAGATTGAATGTGTTCGTCTTGTTCCTGGAACAAGAGTTGAAGAAGTGAAGACCATTAAAAAGGTCTTAAAAACACACTACCAAGAAATAACTCTTGGTTGTACTGATAGATGCGCGGGCCTGAGCGCATACACAAAAACCTCCCTTAAGAGAGCAATTAAGGAAAAGGATTTAACTGCATCTGGCAGTTGTTTCCACTGTGGCCTTAGAGCACAAATCGGAGAGGGTAGAAAAAGGGTAGAATTAGCACCCATTTCAGTCATGGAGGATGTTGAAACTGTGGAACAAGTACTTGTTCCATGTATGGTAGAAGAGAAGTATTATAAGGAAGTTTCGAATTTCCAGAAGGCTACGCTCATCGACAAACCAAAGCTAACTATAGCCCCAGTTTTAATGGCACAACCTGCCCAAGTGCCAAGGCCCGCTGTTTTTAATGAAATACGAAAAGTTCATGAGGAGATGAAGTCCCAAACCTCTGAAAACAAGGTCTTAGAAGAGGAAACTCAATGCGCCAGTGATGCAGCGCTTCACCACTTAGACGACGTTCATGCGTGTAGAGCTCGAGCACAGGTAGGCATTGAACGCATACTAGCCAGACATGCAAGGCATAGAATCGAGGCTAGACAGCAAGTTGAAGAGGAGCAATCGGAAGCATTAGCAGCGTTCGAATCCTTCTTCAATCAAACTCACAGAGAAGACAGATATGAAGGGAAAGTCTTAACCATTCGAAATGGGATCACAGGCTGGTTTGAACCAAATAGGAATGATATTAAGAACGCAGCTAGGCGGAGGAAGAGAGCTAACAAGAAAATCC
ATAATTTGATCAGTTGAGATCAGTTTGCTGCCACAAACGCATATGGAGCGGTTCCTAAGCCTCTTCTCCCTGAGAGGATATAGACGTCGAGCGCTCGCAGCGCTCTCTGTCCACCAGGGTCTCTTTTCTTGTTCACACATACACCGTGACTGTCAATTTTCAGGTCGGTGCTTTCTGACTCATCCTCTCGAAGCTTTCCCAAACGGGAAGGTCCCCTCGGAAGGTGAGATTAAACGGATGCACTCACTCCTGGATCGGATTTCTCAGCCGCACCATTTATTCACTGTGTTTAGTCGATGCACTGACGTGCTTCCTTCCGATGAACTTGCTTCTCTCAAACTCTCTCCTTTGCAGTCTATACAAGAGTTCAAATCAACTCTATATCCTGCTGCCCGAGTTGAAGAAATCGCTCGTCCGAATGACGGACGTCCGCCAGTCTATCTTGATGACGCTGTTACCGCGTTCAACCTTTTCTTTCCACCATTACCTTCAGGGGATGAGGAGTTTCGATGTGCTCCCGAGATTACTCCGGGAGGCGTCCCCATCGTTTTTGTAGATGGTGACTATGCTTCCTCCTCCCCCCTCCATCCCTTCAGCCCCGAAGGACGGGGGGTCGCTCAGGACATCATCGACGCTATACGTCATCGTGATGCGGAATGGGCGCCACCCCCCGTTGGAAAGCGGGCTCCCCTCCCTTTGTGCGCCTGGGTCCCAGCCGCATGGCGTGACCTGATCACTGCCGGGGATTCGAACCACTTCTATCGCCAGATCGAGCTCGCCTATAGACACCTCGTCAAGATGCGTTCAGACCTCAAGTACTCCCGACGTATTATTCTCCAAGTTTTCGGGGTAAGGGGAACTCTGGACGCTCTGCACAGCGCACTTGACTTGAGGGAGAATGGCGTAACGCTTTATGCTGCTCTGGTCTGTGCCACCTCTATCTCACATCCAGATCACCTCCTATTTCCTTCCATACTTGCCAGGACGTTGGCCTATCGCC
GCAGGGGTATAATCTGTCAAAATGGAGAAAATAGTGCTTCTTCTTGCAATAGTCAGTCTTGTCAAAAGTGATCAGATTTGCATTGGTTACCATGCAAACAACTCGACAGAGCAGGTTGACACAATAATGGAAAAGAACGTTACTGTTACACATGCCCAAGACATACTGGAAAAGACACACAATGGGAAGCTCTGCGATCTAAATGGAGTGAAGCCTCTCATTTTGAGAGATTGTAGTGTAGCTGGATGGCTCCTCGGAAACCCTATGTGTGACGAATTCATCAATGTGCCGGAATGGTCTTACATAGTGGAGAAGGCCAGTCCAGCCAATGACCTCTGTTACCCAGGGGATTTCAACGACTATGAAGAACTGAAACACCTATTGAGCAGAACAAACCATTTTGAGAAAATTCAGATCATCCCCAAAAGTTCTTGGTCCAATCATGATGCCTCATCAGGGGTGAGCTCAGCATGTCCATACCATGGGAGGTCCTCCTTTTTCAGAAATGTGGTATGGCTTATCAAAAAGAACAGTGCATACCCAACAATAAAGAGGAGCTACAATAATACCAACCAAGAAGATCTTTTAGTACTGTGGGGGATTCACCATCCTAATGATGCGGCAGAGCAGACAAAGCTCTATCAAAACCCAACCACTTACATTTCCGTTGGAACATCAACACTGAACCAGAGATTGGTTCCAGAAATAGCTACTAGACCCAAAGTAAACGGGCAAAGTGGAAGAATGGAGTTCTTCTGGACAATTTTAAAGCCGAATGATGCCATCAATTTCGAGAGTAATGGAAATTTCATTGCTCCAGAATATGCATACAAAATTGTCAAGAAAGGGGACTCAGCAATTATGAAAAGTGAATTGGAATATGGTAACTGCAACACCAAGTGTCAAACTCCAATGGGGGCGATAAACTCTAGTATGCCATTCCACAACATACACCCCCTCACCATCGGGGAATGCCCCAAATATGTGAAATCAAACAGAT
AAAATTAAAACAATACATAACAGAAACAAACGAAAGCAAACAAACAAATCAATCTTCTACACTTTGCCTTGGCAATTTACAAGTTTAATTTCTCAATCGTTTCAATTCAACATTTGCAGTAATTCTCTTTACACAAATCTTGTTTTCGCAATTTAAAGCTTCCTAAGCATCCACCGTGACATTATTGTACAACCACAGCAAGGTATGGAAACCACACACATCAACATCATGTTTGGCACTTTTGAGTGCAAGTTGGCAAACCCAATGGGATTGGCCCCAGCTGTCATAGCCAGTGCTGAGCATAAGAGTAGCAACAAGCAAGCTGCTAATCCGTTTGCTGCCCTCGAAAGTGAGCTGCAACCATACCTCGACCGGCGTCTGTACGCTGGAATCAAGATGCAAAAGAATGGCACGTTAACCCTGAAACGTGCCACTGATCGAGCCGTGCGTAAGTGCAAGAAACTCGCTACAGCCAGAAAACAGGAACTTGAAGAGTTCAAACTGGGGAGTCCGAGCATCGTCTCCAAAATTTCAATTGCTGGTGGACCAGTCGTGTCACAAATGCAGGATGACACCATTGTAGCGTGGCCGCTGCATAAAACACCCTCAATGAAGCTTAAAACAAATCATAAGAAGGTGGCGATGACGCAAACACAGCTAAGCAGCTTCATTAGGCAACTTAAAAATATTATGATTGAAAAAGGAGGCAACATTGAGCTGGCTGGTAAAACAACCACTAAATTGCACTATAAGCAGACGCACATGGGCGTGCGGTGTGTTTGCGAATTGGCACATGTGCAAGGCAAACGCCGGCGAGTTGATGTTAAGGTGAGTGCAGAGCACGCGAGCTTCGTGTTGGAATTAGCTAAAGTACCTTCATGGGGAGATGTCATCCGAAGCAACTCACTGCGTAGAGGTGATAGTGGAGTTATTTTACAAAGTCGTGTCTGCAACGGCTCATTCGGGCGCAGTTGGGGGGGTTTCTTCATTGTGCGAGGTG
ATGGAACCGAATAAAGAATTAGAACAAGCTATAGCTAATAAGTTTCTAACTCCAGTTAAGTTTTCTATGGAGATAGAAAAAATTGTTTTGGAGGAAGGTGTTAATTATATTGATGCCATAGTACAGTATTGCGATACTAACAATATTGAGGTAGAATCGGTTACAAAGTTAATTTCAAAACCACTAAAAGAAAAATTAAAATGGGATGCAACCCAACTTAATTTTATGAAGGCAACTTCTAAAGCGAAATTACCAATTTAATTATGCCCACTCAAGCAGTATTCCCAATTCCAATTTATTATGAACAATCTATTGATGAGGAATATGAGAATATTCAATCTGAATTATATAAAATTTTTAATCTTGTAAGATTTACAAATAATAATGATAATAATCATGATCTAAGTTTAGATCGTGATGACAAGTTGTTTTCTGATAATCAAATTGTAAAGTATAAATGTAATAATCTTATAAATTTTATACATCACTCTATGGTTGATTATTTTAAATCTTTGAATATTTCTGATAATCTTGAAATTAATCATGATTATATAATTAAAAATTCATGGTTTACTAAAACAAATAAGGGACAAAAAGCACCTTTACATTATCATGGTGATGCTGATATATCAGGAGTTTATTATCTACAGACAAATGGTAATGATGGTAATTTAAATTATCATTCTCCTCATAGAGGTCTTGAATCAAGTTTTATATACTCTAAGATAGAACACTCATTACCTATGTTATTAAACCAAGGATTACTTGCTTTATGGCCAGGTAATGTGTGGCATGACACTCTGGTTAATTTAACAGATCATGAGCGTATTAGTGTGAGTTTTAATATTCAAGTATCACGTAAAGGATTTAAAGTAGACCCCGATCAATCGTATTAATATGGAAGTATCAGAATTAGATTTGTTACATCATCGTTTACAAGCGATTTTGCGTGACTATAATATGCCTGACCTTGAATATCTTGGTGAGAGAAAAAGTTGGA
TAGTAGTAGACTCCGCACGAAGAAGCAAACACTGAATAAAGGAGATACAGAATGGTAGGGTGGGTTTGCATCTTCCTCGTGGTCCTTACTACTGCAACTGCTGGGCTAACACGGAATCTTTATGAGTTGAAGATAGAATGTCCACATACTGTGGGTTTAGGTCAGGGTTACGTGACAGGTTCAGTGGAAATTACACCTATTCTCTTAACGCAGGTAGCTGATCTGAAGATTGAGAGTTCTTGTAATTTCGATTTGCATGTCCCGGCTACCACTACCCAAAAATACAATCAGGTTGACTGGACCAAAAAAAGTTCAACTACAGAAAGCACAAATGCAGGTGCAACTACATTTGAGGCTAAAACAAAAGAGATAAATTTGAAAGGCACATGTAATATTCCTCCAACTACATTTGAAGCTGCATATAAATCAAGGAAGACAGTAATTTGTTATGATTTAGCCTGTAATCAAACACATTGTCTTCCTACGGTCCATTTGATTGCTCCTGTTCAAACGTGCATGTCTGTGCGGAGCTGTATGATAGGTTTGCTGTCAAGCAGGATTCAAGTGATATATGAGAAGACATACTGCGTTACAGGTCAATTAATAGAGGGGCTATGTTTCATCCCAACACATACAATTGCACTCACACAACCTGGTCATACCTATGATACTATGACATTGCCAGTGACTTGTTTTTTAGTAGCTAAAAAGTTGGGAACACAGCTTAAGCTGGCTGTTGAGTTAGAGAAACTGATTACTGGTGTAAGTTGCACAGAAAACAGCTTTCAAGGTTACTACATCTGTTTTATCGGGAAACATTCAGAGCCCTTATTTGTGCCAACAATGGAGGATTATAGGTCAGCTGAGTTATTTACCCGTATGGTTTTAAATCCGAGAGGTGAAGATCATGACCCTGATCAAAATGGACAAGGTTTAATGAGAATAGCTGGGCCTGTTACAGCTAAGGTGCCATCTACAGAAACAACTGAAACAATGCAAG
AGCAAAAGCAGGTACTGATCCAAAATGGAAGACTTTGTGCGACAATGCTTCAATCCAATGATTGTCGAGCTTGCGGAAAAGGCAATGAAAGAATATGGGGAAGATCCGAAAATCGAAACGAACAAATTTGCCGCAATATGCACGCACTTAGAAGTCTGTTTCATGTATTCAGATTTCCACTTTATTGATGAACGGGGCGAATCAACAATTATAGAATCTGGCGATCCCAATGCATTATTGAAACACCGGTTTGAAATAATCGAAGGGAGGGACCGAACAATGGCCTGGACAGTGGTGAATAGTATCTGCAACACCACAGGAGTTGAGAAGCCTAAATTTCTCCCAGATTTGTATGACTACAAGGAGAACCGATTTATTGAAATTGGAGTGACACGGAGGGAAGTTCACACATACTATCTAGAAAAAGCCAACAAGATAAAATCTGAGAAGACACACATTCACATATTCTCATTCACTGGAGAGGAAATGGCCACCAAAGCGGACTACACCCTTGATGAAGAAAGCAGGGCCCGAATCAAAACCAGGCTGTTCACTATAAGGCAGGAAATGGCCAGTAGGGGTTTATGGGATTCCTTTCGTCAGTCCGAGAGAGGCGAAGAGACAGTTGAAGAAAGATTTGAAATCACAGGGACTATGTGCAGGCTTGCCGACCAAAGTCTCCCACCTAATTTCTCCAGCCTTGAAAAATTTAGAGCCTATGTGGATGGATTCGAACCGAACGGCTGCATTGAGGGCAAGCTTTCTCAAATGTCGAAAGAAGTAAACGCCAGAATTGAGCCATTTCTGAAGACAACACCACGCCCTCTTAGATTACCTGATGGGCCTCCCTGCTCTCAGCGGTCGAAGTTTTTGCTGATGGATGCCCTTAAATTAAGCATCGAAGACCCGAGTCATGAGGGGGAGGGGATACCGCTATATGATGCAATCAAATGCATGAAAACATTTTTCGGCTGGAAAGAGCCCAACATTGTAAAACCAC
AAGTTTTTTAGACCTGTCGTAGCAGAACATACCTACCGAACATGGAAAGGTCTTCAAGAGAGCATTCAAAATATAGCAAAGCAAACACACTAAATGAAACATACCAAATGCGAATGTACAAAGATGATTCTACACCAGATTACTGTTATAGCGAGATAAGCGTCGGCCTATCTTCAAGCTCACCCAAGATGTCACTTTCAGACTACTTTAGCGCAGTTAGCGTAACTTACGGAGATGAAGCCCGTTTGGACGAATATAAACCATTGTTGTATTCTGATTTGCTATTCGCTGAATCATACGAATTAGACGTCGATATCAACCTATTAGTTTGGCAGTTGTTAAGCTCGAATCAAGATTCAAAGTCTTTATGTGTTAATGTACTACGTATGCTTCATACTTACTCGTTGGGTAATGCTTATATGGGAGGTGGTATTTATCATTTTTCTCAAGGAACGAATACTGAAACACTCTCTGATATTGTTGATATCTTACGTTTGATCGGAAGATTAGCGAAAATAATCATCAAGACGAAGTTCAGCCAGATGGAATTAAAATGCGTACAAACTCATTTAATATATTACTTCACAGGTAAGGCATATAAATCGTTGAGTTTAAGTTGGGATAGTAAATCAATATTATCTACATCCAATGGTTATTCTACTTCAGAAGGATTACTTGATTATTATATTAGAAATAAGCTAGATTTATTTAAGGCTTTATATTCAAAAAATTTAGTATACGGAGGTAACTACTACTTAATTTATCAGGTATTGGTTTATTATTATATTATTACAAATGGTCGTTATTCAACTGGTTTTAATTTGAGAAAGGACAGCATCAAACATTATAATATTCCTAATGATAATCCAAAGATGTGTAATTCGATTTTACCACGTAAGCCTAATTTATCAATGATGTATATCAGAGCGATTCTAATTATGGTAATGATTAAAGACTACAGTCCAATTAAATTAGTTCCTTTATATTTAAACGCTCTAGA
GGGAAACCGTGGCAAGTTTCCGAATTCTCTATGCTCTCACATGCTTTCTCAATTGCTTTCGAAACTGCTTCTCTCGGTGCGGCACTATGTGTCGCACCTTTCGCCGCAGCTGTTGAAATTATCACGCACCCCCGTATCGCTCCACGAGATCCTTGCATCGCTGAAGAGCTCTGTATGCGCGATGAGCTTGAGGTTGCTGATCCCACTGATGAGGAACCTGAAGCTTGTCTGGAAAATATTTCCGGTACTTCAAGCGATAAGAAAGTGTCTAAAATCAAAAGGCGACACAGGGGTAAGTTTGCTCTCCATGCGGCAATCGCAGCAAAGCTACATTTTGGGGGCACTCCAACCCCAACGCGCTCGAATGAGCTTGCTGTGCGGCGGTGGCTTGCAAGTTATTGCAAGGAAAGGAGGTTGGTTGATACACACGCTATACAAGCGATCGCTCTGGCCACTCCTCTGGTACTTACGCCAGGGGCCGCTGAAATCACTGAGCGAGCGATCCTCAATAGCGCTGTTTTCGGTATGCGGAGGGCGGCTCTCGCTGAGGCCTCTAAACCGACTAGTCTCACATACCAAATGGTATTTGAGCCTCATCGGCCGAGGACTTGGCTCAGAGCCTGGCGGAAAGTGGTGGGTCTCCCTGATTTTCAGGGGTACTCGCCCGTGAAATAGGGGTGCCTTAGGGAAATAGCTGGTGTGGACACCAAAATTGTCCGTGGAGAGCACCAGTCTATGGCCGTATTCCCTAGGGAAGGAATCTCCAAACCCCGGCGCATCTTCCAAGTCTGTGGAATGGGTAATGGGACCACTTTCGGAGTTCACAACAATTCCTTAACTAATTTAAGGAGAGGTCTTGTTGAGAGAGTGTTCTACGTGGAAGATGCCTGCAAAAATTTAGTCCCGACCCCTCAGCCCCTACCTGGGAAGTTCCAGGAGCTGAAGTATCTGGCTCGACGTGTCGCGCGCATTGCTGGTCATCATACCCCTATCCCCAGGG
TTAAATTATAAAATCTCAACACAACTTATGCAAAGACAAAACAAACCAACTATAATCAAGCAATTTACTAAGCAAAACACCAATAGCAACATGACTAAAGCAACATTTTTCGTTAGAAACGTCAACTATGGGAATGCCAGAGCATCGGCATTGAGCGAGGAAGATAAGATCGCGCAGCGGCGTGAAATACTTGGCAACATACTTGATCGGTTGCAGACTAATAATCAGGCTCCATCATATGTTTTTGGGGCAACTGGTTACGGGAAAGTCCAAAATAGCAAAGCGTTATGTGCAAAGCGCATGGGAGCCCGGTATAACTGGGACGATGATGTATATGAATGCACTACCTGTAGTGGTGCATTTCAGACAAAACTGGACTTTAAGGAACATGACTGCGATGAGGAGAATGAAGACATTGACATGACTCCTGAAAATTTCTCTCTCAAAGCAGAGGAGTTTCCCAATCTGCAAGCAGACATCATTAGTGAGCCGAAGAATGAAGATGCCGTTGTCTTCTTTGGAAGCTTTGAAACACCTGTGCCACTTGTGAGTGCAACCAAACTTAACGAAGCACCTATTATACATGAGTGTCAACAGGAGCTTATTAACGTGTCAAACGATAAACTAGAGCAAGGCGAAGTTAGCGTATCAAAAAGCATAGAGGAAACCCATGTCGCGGAACACAAGAAACCAGATCCGTCTTTGGTCAGCCTACAGAGCAGGCAACGTACTAAGCATGCATCGAAAAAGATGAGTGGAAACAGCTTTCCCGAGTTGATCCAACATCTTACCCGGATAGTGCATGATAGACAGCTCGATGTTCATTTCGTAGGTAAGAGGAGATTGGACGGTCGCTGTGTGCGAAACAATGGGAAGTCTTACTTACAGCTACAGACTAAACACACTCTAGGTCTTAAGAGAAAAGTGGATTGCCACATCCCAAAGGGCCTGGAGCACATAATACACGCAATTGCAAAGGGTAGTGGCTACAAAGCACGTA
AGCAAAAGCAGGAGATTAAAATGAATCCAAATCAGAAGATAATAACCATTGGATCAATCTGTATGGTAGTTGGGATAATTAGCTTGATGTTACAAATTGGGAACATAATCTCAATATGGGTCAGTCATTCAATTCAGACAGGGAATCAACACCAAGCTGAACCATGCAATCAAAGCATTATTACTTATGAAAACAACACCTGGGTAAATCAAACATATGTCAACATCAGCAATACCAATTTTCTTACTGAAAAAGCTGTGGCTTCAGTAACATTAGCGGGCAATTCATCTCTTTGCCCCATTAGCGGATGGGCTGTACACAGTAAGGACAACGGTATAAGAATCGGTTCCAAGGGGGATGTGTTTGTTATAAGAGAGCCGTTCATCTCATGCTCCCACTTGGAATGCAGAACTTTCTTTTTGACTCAGGGAGCCTTGCTGAATGACAAGCACTCCAATGGGACCGTCAAAGACAGAAGCCCTCACAGAACATTGATGAGTTGTCCTGTGGGTGAGGCTCCCTCCCCATATAACTCAAGGTTTGAGTCTGTTGCTTGGTCGGCAAGTGCTTGCCATGATGGCACCAGTTGGTTGACAATTGGAATTTCTGGCCCAGACAATGGGGCTGTGGCTGTATTGAAATACAACGGCATAATAACAGACACTATCAAGAGTTGGAGGAACAACATACTGAGAACTCAAGAGTCTGAATGTGCATGTGTAAATGGCTCTTGCTTTACTGTAATGACTGACGGACCAAGTAATGGGCAGGCCTCATATAAGATCTTCAAAATGGAAAAAGGGAAAGTAGTTAAATCAGTCGAATTGAATGCCCCTAATTATCACTATGAGGAGTGCTCCTGTTATCCTGATGCTGGCGAAATCACATGTGTGTGCAGGGATAATTGGCATGGCTCAAATCGGCCATGGGTATCTTTCAATCAAAATTTGGAGTATCAAATAGGATATATATGCAGTGGAGTTTTCGGAGACAATCCACG
ATGACAGGTCTGACAATAAAGCAAGAGGCTTTCTGTCAGGCATACATCGAAACGGGTAATGCTTCTGAGGCTTATCGGACGGCGTATGCTGCTGACAAGATGAAGCCGGAGGTAGTACATGTTCAAGCATGTAAGTTGCAGGATAACCCTAAGATAGCCCTAAGGATAAAAGAATTGAGGGGCGAGATTAAGCAACGCCATAACGTCACCGTCGATTCTCTCCTCGCTGAACTGGAAGAGGCCAGACAAAAAGCCTTAAGCGCCGAGACGCCACAATCATCTGCAGCTGTAGCGGCGACAATGGGTAAGGCTAAGCTGGTCGGCCTTGATAAGCAGATTATCGATCACACCTCATCTGATGGAACTATGGCAACGAAGCCAACCACTATTCGCCTGGTAGGAGTTGACCCAGCCAATGGAAAGCCAAGTTGACCTCCAGATACCTGCCAAGTTAGTTCCTGTATTCGCGACAGAAGGAGTCCGTTATCGTGGTGCTCACGGTGGACGTGGATCTGCTAAGACGCGTACTTTTGCACTAATGACTGCCGTCAAAGCGTATCAAGCGGCAGAAGCCAATATCAGTGGAGTTATCCTGTGCGCTCGAGAATACATGAACTCGCTGGAAGAATCCTCCATGGAGGAGGTAAAGCAGGCAATTCGCTCCGTGGCGTGGCTTGACGATTACTTCGACATTGGAGAGAAATACATCAGGACAAAGAACCGCAAGGTCAGCTATGTATTCTGCGGTCTTCGCCATAACCTAGACAGCATCAAATCAAAAGCGCGAATTCTTGTAGCCTGGGTTGACGAGGCCGAGTCTGTTTCTTCGACTGCGTGGAAAAAGCTTCGCCCGACCGTTCGTGAAGAAGGCTCAGAAATCTGGGTTACGTGGAACCCGGAGAAGGACGGCAGCGCCACCGACAAACTTTTCAGAAAGAATCCCCCAAAAAGCTCAATGATTGTCGAGATGAACTATGTCGACAATCCATGGTTCCCTGCG
AAGTTTTCTCTAGAACGCCCCGCGCCTCTCGAAAATTTAAAGAATCATTCACATAATTGAATATTACTCTTCACTCTTACGCAATATCTACCTCTGCCCCAGCTAGACAACATGTCTCAACAAAACAATGCACGCGTCTCAACCGCTTCTCGCACCAGTTCCGTCGAACTCCGCACTCCCGCTGCCATCGCCGCAATTGCCAAACGCTTTGCCCCTGTTGTTTTCCAAACTGACGACACGCCTGTCCCACCATCCAATGCTGACTACTTCGCACGTATGAACATGCCCTCAAACATCGAACTTGACTCCGGTGACTATGCTACTATTGATGTACAATTTGACACACGCTTCATTATGAACTACATCCTGTACCATGCTACTAACCGCGCCCCCGAAATGAACTTCAAAGGACACCCCTACGCTACGCCTCTCTCCTATGCTGGCTATTGTCTCACTCTGCTATACACTTTCATGTTAGCTGTTGACGTAACCACTCGCCCCGAGAAATCCTGGCACGCTGCCCGATTTATGTCTGACGCTGAACGCAAAGACCTCTATGACGTCCTTCTCTCCTCCAGAGTTCCCACCTGGTTTGTCGACCTTCTAATTGAATTCGCTCCTGTATTCGATCCCCGTCGTAACAACATCCTCATGGTCCCAACTCTTGCTGGCTACATTCACAACATTGATTTTGGTCGAACCTTCCCCCCGTCCATCTTCTACTCCGCGCACCATCTCCTGGCTTCCACCCGCACAAACCTGGATCCAGACAACGTTATTGATTCCCTCATGGGTACGCCCCTGATCAATCATGGAACAAACGCCTACACAGTGTCCAACTATCTTGGAACCTGGTATGACGCTGGCCACCACCCCAACTTTGTTAATCAAGACTACATGTCTTTCTTTAACCCTCTTGTCGGCCGATTCCTCACACAACGCCCCACCTTTGCTAGACTACCCTTCTCTCCTGAAGACCTTGCTGATAACGGTATTGGTA
ATGGGAAAAAGTTAGTATAAATTTACACCTCCCCACCGTTTAAAATAAACGATTATACAAATCAAAACTTATAAATTCACTTATCATTTCTTTACTAAACTTATAAATACTGTTCGTCAACTTAACCAACTTACATAACCTATTACATATTCATCAAATACAAAATTTATGTATCTATTGACTTTTATTCAAAATTATGATTTCAACATATAATAAAATTAATTTACTTATTTAAATATTCTATGATATAATTAGTTATAAAATATTTGGAGGTGTCTAAATGACAGAATTTGATGAAATCGTAAAACCAGACGACAAAGAAGAAACTTCAGAATCAACTGAAGAAAATTCAGAATCAACTGAAGAAACTTCAGAATCAACTGAAGAATCAACTGAAGAATCAACTGAAGATAAAACAGTAGAAACAATCGAAGAAGAAAATGAAAACAAATTAGAACCTACTACAACAGATGAAGATAGTTCGAAATTTGACCCTGTTGTATTAGAACAACGTATTGCTTCATTAGAACAACAAGTGACTACTTTTTTATCTTCACAAATGCAACAACCACAACAAGTACAACAAACACAACCAGATGTAACAGAATCAGACAAAGAAGATAACGACTATTCAGATGAAGAACTAGTTGATAAGTTAGATTTAGATTAGGAGGAATTTAAACATGTATGAGGGAAACAACATGCGTTCTATGATGGGTACATCATATGAAGATTCAAGATTAAATAAACGAACAGAATTAAATGAAAACATGTCAATTGATACAAATAAAAGTGAAGATAGTTATGGTGTACAAATTCATTCACTTTCAAAACAATCATTTACAGGGGACGTTGAGGAGGAATAATAAATTATGGCACAACAATCTACAAAAAATGAAACTGCACTTTTAGTAGCAAAGTCAGCTAAATCAGCGTTACAAGATTTTAATCATGATTATTCAAAATCTTGGACATTTGGCGACAAATGGGATAATTCAAA
CGCCCTTGTGGATCCTAGGCTTTTTGGTTGCGCATTTCTAGAGCATCTCGGAGATGGGGCAGATAGTCACCTTCTTTCAAGAGGTGCCACACATCCTTGAAGAAGTGATGAACATTGTGCTGATGACCCTCTCAATCTTGGCCATCCTAAAGGGCATCTACAATGTGATGACCTGTGGAATCATCGGTTTGATAACATTTTTGTTCTTGTGTGGGAGATCATGCTCAAGCATCTATAAGGACAACTATGAGTTCTTCTCTTTCGACCTCGACATGTCTTCACTGAATGCAACGATGCCTCTCTCCTGCTCAAAGAACAACTCCCATCACTACATCCAAGTTGGGAATGAGACAGGCCTAGAGCTGACATTGACAAACACTAGCATAATTGATCATAAGTTTTGCAACCTGTCTGATGCTCACAGGAGGAATCTTTATGACAAAGCACTTATGTCAATCTTGACAACATTCCACCTAAGCATTCCAGATTTTAACCAACATGAGGCAATGTCATGTGATTTTAACGGAGGGAAGATCTCAGTTCAATACAACCTGTCCCACTCAAATTATGTGGATGCCGGCAACCACTGTGGCACTATTGCAAATGGCATTATGGATGTTTTTAGAAGAATGTATTGGAGCACCTCCCTTTCGGTTGCCTCTGACATAAGTGGGACTCAATGCATACAGACCGATTATAAGTATTTGATTATTCAGAACACATCATGGGAGGATCATTGCATGTTCTCAAGACCCTCACCCATGGGATTTTTAAGCCTTCTGTCACAGAGAACCAGGAATTTCTACATCTCAAGAAGACTTTTGGGTCTTTTTACATGGACTTTGAGTGACTCGGAAGGGAACGACATGCCAGGTGGTTACTGTCTCACAAGGTCTATGCTAATAGGGCTTGATCTGAAATGCTTTGGGAACACTGCCATTGCGAAGTGTAATCAGGCACATGATGAAGAATTCTGTGACATGCTCCGCCTTTTTGATTT
ATTAATTCTCAACCAATATTCGTTAGCAACCAACACCAGCTCGCTTCGCTCGCGCACCTTCGGCGCTGGTGTTGGGCGCTTCGCGCTTGCTAACTTCATATTGGTTGAGAATTAATCCGTGTCTTTCCTGTGGAATGAGGAAGTAGTGTGGTATATAAGCAGAGGTTGCTTGGAGCAAAGCACAGACCGGTTACAGCAAAGTAACATGGCTCAGGCTCAAATTGATGAGCAGAGGAGACTGCAGGACCTGTATGTGCAGTTGAAGAAGGAGATTAACGACGGTGAAGGAGTTGCCTGGTTGTTCCAACAAAAGACCTACACCGACAAGGACAACAAACCAACCAAAGCAACACCGCCACTGAGGACAACCTCTTCTGACCTAAGGTTAGCTTTTGACTCTATTGAAGAGAATTTAACAGCTTCTAATGAACACTTAACTAACAATGAGATAAACTTTTGTAAACTAACCTTGGGGAAGACGTTGCTGTTAATTGATAAGCATGTAAAAAGCCACAGATGGGATAGTAACAAAGTTAACTTAATTTGGCAAATAGAAAAAGGAAAAACTCAGCAATTTCATATTCACTGTTGCTTAGGTTACTTTGATAAGAATGAAGATCCTAAGGATGTTCAAAAATCCTTAGGTTGGTTTATGAAAAGACTAAATAAAGACCTAGCAGTTATCTATAGTAACCATCATTGTGACATACAAGATATTAAGGATCCTGAAGATAGAGCTAAGAACCTAAAAGTGTGGATTGAAGATGGACCTACTAAGCCTTACAAATATTTTAACAAACAAACCAAACAAGACTACAATAAACCAGTTCACTTGAGAGACTATACATTCATATACCTGTTTAACAAAGATAAGATAAATACAGATAGTATGGATGGTTACTTTGCTGCTGGTAACGGTGGCATTGTTGACAACCTAACTAACAAAGAACGAAAAACTTTAAGAAAAATGTACTTAGATGAGCAGAGTTCAGATATAATG
GTATTAAAAATTATCAACAAGGAATGGACATTCAAGAACAATTTGAAGGTTATTTAAGAGAAGAGGTGGATCTACTGAACAAATTTGAAGATAGTCATTTTAAACAATTAGAAGTATTTTATACAAACAGTCAAGCTGACCATGTCATCAATAAAGATAAAGCGCAATTTAGTGATTTGCCATTTCACACTACCTTATACAAGGAAGTTAACGGTAAACGTGTTAAATTAGGTACATTGTTAAACTGGACTAAAGCTGAACGTTTGGACACAATACGACATGAATCAATGATTAAAGATGAACGGCTACGTCGCCTAATCGATTTCGACTATAGTTGGATTGATTATGCGGTTGTATTGCAGCGTTATCTGGATGAGGGAAATGTGATTGCACCTGCTGATATTCTCAAGTTTGACAGTGACTTCATCAATAATATAAAGCATCCAACTGAAAAGAACAATTTCTTAGATATTAAAGTGATAAAGGAATGTGAAACCTACATCTTGATGAAAGATGATAACGGTATTCGTGACCCTGACATATTGCGTGCCTGGGAACTCGATTCAATACCAGATGTTATTGAACTTGATGTTGATGGCGAAGTTAAGAAGTTTAATCTAAGAAAGGAGATGATAAAAAGAATACAGGATGAAGCTCCAGTGTATTTCTTTGCATCCGTATCGTTATGCAGTCGCAATTTGGATCCAAACATATCAGAGGTCAAACTGTGGTTGGAATATTTCATAGGGAGTGAAGATTTCTTCGGGTTCAATGGACCAAATGTGGTTGTGTCAAAGTCTTTGTTAGCTGCCAAACGTTTTGAAGTTGTTGTTAATCACTTAAGGAAGGTTGCAGCTTTTGAATTGGATGATGAGTCTAAAGAAGTGATGACTGAATGGCTTAAATACATAATGATCGATCCAGTTTATAGATCATATAAAAATAGAGGTGCTTTTGGTAATCTGAATCAACATGTGTTTGCAAGGACTAAGAGTGAGGG
AGCGAAAGCAGGTACTGATCCAAAATGGAAGATTTTGTGCGACAATGCTTCAATCCGATGATTGTCGAGCTTGCGGAAAAAACAATGAAAGAGTATGGGGAGGACCTGAAAATCGAAACAAACAAATTTGCAGCAATATGCACTCACTTGGAAGTATGCTTCATGTATTCAGATTTCCACTTCATCAATGAGCAAGGCGAGTCAATAATCGTAGAACTTGGTGATCCTAATGCACTTTTGAAGCACAGATTTGAAATAATCGAGGGAAGAGATCGCACAATGGCCTGGACAGTAGTAAACAGTATTTGCAACACTACAGGGGCTGAGAAACCAAAGTTTCTACCAGATTTGTATGATTACAAGGAAAATAGATTCATCGAAATTGGAGTAACAAGGAGAGAAGTTCACATATACTATCTGGAAAAGGCCAATAAAATTAAATCTGAGAAAACACACATCCACATTTTCTCGTTCACTGGGGAAGAAATGGCCACAAAGGCCGACTACACTCTCGATGAAGAAAGCAGGGCTAGGATCAAAACCAGGCTATTCACCATAAGACAAGAAATGGCCAGCAGAGGCCTCTGGGATTCCTTTCGTCAGTCCGAGAGAGGAGAAGAGACAATTGAAGAAAGGTTTGAAATCACAGGAACAATGCGCAAGCTTGCCGACCAAAGTCTCCCGCCGAACTTCTCCAGCCTTGAAAATTTTAGAGCCTATGTGGATGGATTCGAACCGAACGGCTACATTGAGGGCAAGCTGTCTCAAATGTCCAAAGAAGTAAATGCTAGAATTGAACCTTTTTTGAAAACAACACCACGACCACTTAGACTTCCGAATGGGCCTCCCTGTTCTCAGCGGTCCAAATTCCTGCTGATGGATGCCTTAAAATTAAGCATTGAGGACCCAAGTCATGAAGGAGAGGGAATACCGCTATATGATGCAATCAAATGCATGAGAACATTCTTTGGATGGAAGGAACCCAATGTTGTTAAACCAC
GGCAAATGATCGGCTGTGCCTGGACTTGATTCGTCATGGATCTTGCGAGGTCGGATATCATTCCGCATTTGCTATGCCTCTTCCAAGAGATAATCCAAGCCAACATCCAAAAAGTATCTGAGGCGTACGATTTGGAGTTGAAAATAATGAACATTTTGACGTTGTGGCGAAATGGATCTGACAATCTGATTTCAGACAACGATGATTACATGAAAAAGGGACTATTCTTCAGTAGGAGTAATGATCCCTTAGCTTTACAGGCTCGTTATGCTCGAATGTACGATGATCTGTTTAAGCTAAACAACTATGAAGTGCCAGATGATGTTGTGCGTAGGCATGACAACAAGATTTTAGACATAATATTAAAAGAGTCTTCCGTGCCATTCTGGTATGACATATCGGATGACGAAGCTCATGAATCAATGCTGCCTGAATTCAGACTGCAAGACATTCACGAGTTCAGATTGAATTTGAAGCGCGTACGCGTAGTACCTGACGAGTCTGAAGAGATTCAGATGGATGAAAGTCAGAGTGATAAGCGGCGTCGCAAGAAGAGGATGGAGAAGAGTCGTCCTGTGTGGCTGTCGGGATCGGAAAGCGACAGGCGTATAGAATTGAACGACTCTTTGAAACCCAGTCAAAAATTTGAAACCAAGTTATCGTCTTATTTATTAAATAGATTAATGAATGAGATGAATCCTCATTATTGTGGGCATCCGTTACCAGCATTATTTGTCACACTCATAATGCTAAAGGCTTATTCTATTAAGAACAAGTTCTTTTCATATGGTATAAGATATATGGAGCTCGTGTGTAATGAGATCGCTGGTCCGGATCTCAATACCCGAACGTTCCCAGTTTTATTTGGAAGTGACGGTTCATTCGTGGGCACACGAGTATATTCGCACTATCCAATAAAGCTACGTATGATACTGAACGACTTAACTTATTTATTAACCTACTCAGATCTTCATAAGTTCCAAGAATTCGAGCTAGATGT
AGTTCGAATCACAACGATATATGGAAGGTTAAGATTTGCACAAAAATGACTTTGCGACGAGCAACGAACAAATATAATGATTTTAGTAAAAAGTTTTATGACACTAGCTACGATGAACAACAGTACAGTATATTATATCAACCAATTAGCACCCATAAAGCACCGGTACGTTTAGAGAATTTCTCAAATTATTATTTGATTAGAACAGAACAAACGAAAATTATTGAAGAAATTGACCCCCCTGTATTCATTGACGAGCAATACGGATGTGATCATTTTACTCAAAGCGTCGATTTGAACCAAATCTTGTGGGAAGTGTTCATGGGAGATGGTGATGTCGCCGCTTTGAGTTTAAACATGCTACGTATATATGATACTTACAAAAGTAAATTTGCAATAGTAAATAGATTTGGTATTTACGAATATTTACCTGAAGGTCATGACGACGATTTTGATGATGAAATGTTAGGTGTAATGAACATTTTTGGAATTATCGGTAAAGCTTTATTTAAAGATCAGTATATTACAGTCGACAGATTACGTATTACACATGAGAGATTTATCAATTGTTGGAAAGGACGTAGCTTTAGATCAGTGCATGTCAATTGGGCTTCAAATGATGTTTTAGAGCGATCAAATGTTGTTACTCGAATGACTAATAATGTTGTAAAACAGTACATTGCTGAGCATCTTCATGATTTATTTTGTTGGCTTTTGGAACCAGAACGATCGTATGGTGGTCAAGTTATGCACATTCAAAATTTATTGGGTTATTACTATATCTCACGGTTTGGATCGCCTTCTGGTGCTTATACTAATAAGATAGGTGGAGGGACGACTTATACGTTGCCTAACACAAAAATCAGTTGTACTAACGTTTCTGGGTATAAAAATAACACTATTGGTAGATCATGGGCTTGTGCTGAATTATATATTGCATTACTCCGTAATTATGATGCAGGTCATAATATTGCTTCATTTTTCTTAAATCGTGAACTAA
CATGCTCATTTGAAAGCATACGCTAAGATTAATGAGGAATCCTTGGATAAGGCTAGGAGATTGCTTTGGTGGCATTATAATTGTTTACTGTGGGGAGAAGCTAACGTTACTAATTATATTTCTCGTTTACGTACTTGGTTATCAACACCTGAGAGATATAGAGGTAGAGATGCCCCAACCATTGAAGCAATCACTAGACCAATCCAAGTGGCTCAGGGAGGCAGAAATAAAACTCAGGGTTCTAGAAAACCTCGTGGATTGCAACCTAGAAGAAGGAAAGTTAAAACCACAGTTGTCTATGGGAGAAGACGTTCAAAGTCCAGGGATAGGAGAGCCCCTTCACCCCAACGTGCGGGCTCCCCTCTCCCACGTCCTTCAACTAGTCACCACCGATCTCCCTCGCCTAGGAAATAAAGAACCTGCAAGGCATCATTTAGGTAAATTGTCAGGATTATATCAAATGAAGGGTTGTGAATTTAATCCTGCATGGAAAGTACCAGAACTTTCGGATACTCATTTTAATATTGATATAAAAAATGAGTGCCCTTCCCGAAATTGGAAATATTTGACTCCAGCCAAATTTTGGCCCAAGAGCATTTCCTACTTTCCAGTACATGCAGGGGTTAAACCAAAATATCCTGACAATGTGATGCAACATGAGCAAATTGTAGGTAAATATTTAACCAGGCTCTATGAAGCAGGAATCCTTTATAAGCGGATATCAAAACATTTGGTAACATTTAAAGGTCGGCCTTATCCTTGGGAACAGCAATACCTTGTCAATCAACATCTTGACAAAAATGGGCCAAACACCAGCAAAATCAATGGATGTGAGAAGAATAGAAGGAGGAGAGATTTTATTGAATCAACTAGCAGGAAGAATGATCCCAAAAGGGACTGTCACATGGTCGGGCAAATATCCAACGATAGATCACCTATTAGACCATGTGCAAACAATGGAAGAAATAAATACTCTTCAGCAACAAGGTGCGTGGCCTCA
GGTAAAGACGCCAATCTTTGCTAGTCAACCAAAGACTATAACATGGGGGCTATATCGAAGATTTCTAAGATTAGTTCGTTCGTAGTGGCAGGCATTGTTGCATATAAGGTTGGTAAAGCTACATACAATGCTTTTAGGTACAGGAACCAGGAATCTATTACAGCAGCCCGGGACCTCCAAGCAGCAGTGGAAGCTGTGGAAGAACAACCGGAATTCGGTAGTGTAGAAGAATGTCTTGAGGAAACTCCAGCTTCTCAATCTGAAAGAACCACCATTCAGAATGAGGGGGACCTAGCCAAAATGCCTGTCAGTCGTAAACGTCGTATTCGAAACAGGAAACACGGTCGGTTTGTTAGCTATCTAGTTAACGAGGCTAAGGCAGAGTACGGACTACCCAAACCAACTGAAGCATATAGGCTAATGGTTGGTGGATTTCTCAATCGATTATGTAAAGAATGGGGAGTGGTGACTAGCCACACACATCAAGCGGTTTCTATTGCCCTGCCACTTGTCTTCGTTCCGACGAAGTTCGACGTGATGGGGAAAGCTATGTGTGCCACTACCCGGACGAACCAACTCATAGGGGAGAATTCCACTGATCAAGCTACAGGGTGGTTTGACAATGTTCTGGGAATTGGAGGCGGCGTTGGCCTCCGGTTCCTGGGCAAATAGGGGTGCCTTGAAAGGAGGCTAGGGTTCTCTACCACAGTTTCTCGTGGTAGTCACCCCGATCTGGTGGTCAAACCATCAGGGCGCCCGGAGAAACAGCGGCAGTTATCCGCTATAGTGGACTCATGGGGTCGCAAACCATTGGTGTTCACAATAACTCGTCTCGCCAACTTGCGGAGGGGCATGATTGAGCGAATGTATTATGTAGAGCGAGACAAAAATCTCGTGGAACCCCCAGCACCTAGTGTGGATTTCCGTCTTCCACACTTCTCGTCTGCGTTCAAGAAGGTAATTGGTCGTCATACCCCGGTAACTCGACAAGCTTTTGTTG
TAGTAGTAGACTCCGCAAGAAGAAGCAAACACAGACAAATATGGGAAAATCGAGTCCAGTTTGTCTGTATCTGATTCTTCAGGGTCTATTACTATTTGATACAGTAAATGCCAAAAACCTGAATGAACTTAAAATGGAGTGTCCGCACACTATTGGGCTAGGTCAAGGCCTTGTTGTAGGTTCAGTAGAACTACCACCTGTCCCAATACAGCAAATTGAATCCTTAAAATTAGAGAGTTCTTGTAATTTTGATTTGCACACCAGTACAGCAGGGCAACAGTCATTTACAAAATGGACATGGGAGACAAAAGGTGATCTTGCAGAAAATACACAAGCATCATCAACAAGTTTTCAGACAAAAAGTAGTGAGGTCAATTTAAGAGGTCTGTGCTTGATCCCTACCCTAGTGGTTGAAACAGCAGCAAGGATGCGGAAGACAATAGCATGTTATGACTTGTCATGTAATCAAACAGTATGTCAGCCTACTGTTTATTTAATGGGACCTATTCAAACATGCTTAACAACCAAAAGTTGTCTTCTGGGTTTAGGAGATCAACGAATCCAGGTAAATTATGAGAGAACATACTGTGTTTCAGGGCAGCTTGTTGAAGGTGTCTGCTTCAACCCAATACACACAATGGCCCTCTCTCAGCCAAGCCATACTTATGATATAGTGACCATAATGGTTCGCTGTTTTTTGGTCATAAAAAAGGTGACATCTGGCGACAGTATGAAGATTGAAAAAAACTTTGAAACTCTTGTTCAGAAGACTGGGTGTACGGCCAATGGTTTTCAAGGATATTACATCTGTCTTATTGGGAGTAGCTCAGAGCCATTGTATGTTCCCACGCTGGATGATTATCGGTCAGCTGAGGTTCTGTCACGAATGGCTTTTGCACCACATGGCGAAGATCATGACATAGAAAAAAATGCAGTGAGTGCCTTACGCATTGCTGGGAAGGTTACAGGTAAAGCACCATCCACTGAATCATCAGATACA
GGAAAGTGTGGGTCGACTCCCCGTGACAATCGGCACAGGGACCACTCTGCAGTGCCGGCTGTCCCGGCTACTTTAAACCCCCAAATAATAGATTGAAGATGAGTGACGTATTCAACACACCACATGCTAGGAGAACAATAACCCAAGCACTTGGTTTGACGAACGTATCGGACAGAACACAGGACTGGCTACTACCAGAACCATGGAACCCGCCTATGGATCCCATCAAGAACAGCCAAGAGGCTGCGGAGTACCTACAGCGGAACCAGTACAGGATGCTAAAGCCCCGGGCAATACCCGAAAACACACCCCTAGACACTTCAGAGCTGTTTCCACACTTGGCAGAGTTCGTAGGATCAGGGGCATTTGGCACCTCGACACTGGTCCCGGCTGGGAGCACTGAGTACATCCCACGATACTACCCCACACACAAGCCCGAGCACAACAAACCAACACCCTTCGGGCACTACGACGTGGCACTTCTCAAACAGATGACTTACCAACTTACAAATGGAAAAGACAACCCAGAAGAGGAGGGCACCACGTTTAGGCAGTTCAGGGACACCATAGTGGAACAACAATACGGGTCCGGAACCAGTCAGGGGCAACTAGCCAGGCTAGTCGCCATGAAGGAAGTAGCAACAGGGAGGAACCCCAACAAGTCCCCCAAAGAACTAGGGCTCTCAATGGAGGAGATTGCAACTATGCTAGAGCAAACTCTGCCCATTGGACAGCCCGGGGGGGACGAAGGGTGGCCATCCCTGACAACAACCCTCAGCGAGCTCCTGAACCCAGCTGAGGGAATGGACTACCTCCCGCACATTACAATGAAGTCATCATCAGGACTCCCCTTCATTGGAAAAACCAAGGGAGAGACAGTGACATCTGCACTGGCCATCTGTGACACATTCCTAAGAGAGGTCTCGGAGTGTGTCAAAGAGGGAGCTATGGCCAGCGACAACCAGAAACTACAGAAGCTCCTACAAGACTACTGGTACCT
GTCCCCTGTGATCGTCTCTCCCGCCCTCCAGCCGGAAAGATATTTTTGCTTTAACTTTTCTTCGCACTCCTACGCCAGATCTACGTGCCTTAGGTCATCTAAGCCGCTATGGATCGCATCTCTGCCCGCATTCCCGTCGCGCCCGCTTCCGCCGGCCCGACCGAGTACACTCCATACCCACACACTCACCCACTCCTACCCCGAGGTGTCTTCACCTCCGGGCCTATTCAACCCTGTCTCCACTTTCTTCCTCACCATGCCCAAGATGCCCCCATCCGCTGCTACAGACCCCTCACCTTCGCCAACCATCTCCGCTATGACCGTTCCGCCTCATCGCTCAAGACTCCGCCCGTCAAACTCCCACTGACCGGTGGTACCCTTGCCGATGCCATCCTTTCCTTGGCACCCACCACTCACCGCGACACCATCGCCACCCCCCTCATGGAAGCCCTTGCTGAACCTTACCGCCAATCCTTGAGCACCTACCCATGGCACATTCCAACCAATCTTCAGCCCTTCCTCACCTCTTGCGGAATCACCACTGCTGGCCAAGGCTTCAAGGCCCACCCTCACCCAGTGCACAAGACCATCGAGACCAATCTCCTCACTAATGTCTGGCCCCACTACGCCACCACTCCTAGTGGCGTCATGTTCATGAAACCATCAAAGTTTGAGAAGCTCAAAATCAAACAGCCCAACTTCTCCAAGCTCTACAACTACCGCATCACAGCCAAGGACACCACCCGTTACCCCTCCACTTCCCCAGACTTGCCCACCGAGGACACCTGCTTCATGCACGATGCCCTCATGTACTATTCCCCTGGACAGATCTGTGACCTCTTCCTCTCCCGCCCCAGCCTCCAAAAGCTCTATGCTTCCCTTGTTGTTCCTCCGGAGAGCGACTTCACCACCATCTCCCTCTTCCCAGATCTCTACCGCTACCGGATCGAGAAAGATCAGCTCATCTACGAGCTCGAGCAGAACCCCGCCCACAACTACA
TGATAATTTTTTATAAAAATTATTAAGTTCAGCATTATAAAGCACAACCCTTGAAATGTTAAATGAAATACCAGTGCCCTCCTTAAAACGCTCTTCAGCACTACAGTCTACAGTATCACACTGATGTGATCATCAATTAAGTAGAGGCGTGCTGAAGAGCTGCATCATGGTGCCATGTTCTATAAGCATCACTTGTAGAAGTGAGAGGCCTTGGTCATGATGTACAGGAGTATCACAAATTCATACAGACGTTCCAGGGAACGTACTAGGCCCTAGACCGGTCTGGACACACTGGCTTTTAAATCAGACTGTATGAATGTTATGTGATTCTCGATCTTTTTTATTTATTTAAAACATGAACTTGAAACACATAATTTATCCTTTTGTTTTTAAACAATTCAGAAATTCACTGAGTGATATTTATTCTTGGTTTGTTTTTCAAGGTCTCTTATTTTCTGTATTTTGCTGGAAATTGGTCTCGAGGGGTAAAAGAATTCTATTAAAGTATTATTATAAGTATCTGTACTCTGTAGAATCTTAATACTCAAACATAATTCTATTATGACCTTGTCGAATATCTCCTCTAAGATCATTGAATTCATACTGTGTTTCTCTAGTATAGAAAAACATCCATGAGGAAACAGAATGACATAGGAAGAGTCAACACCTAGATGTAAAAACTGATTCAAGAATATGTTCTTAACTGCACCTATTTCGTTCCAAAGATAAGTGCAGAAGCCAACCGAATCTACTGCTTGATAATTGCTGATGTGTTCTACCCCATGGATTTCTTGTTTTTCACCTCTTTTCCCCACACTTTTAAGATAATCTATTCTATTTAGGGTTGTTGCACTCCTTCTGGGATGATTCCTCATTAAATAGTCTAAGCCGTTTTCCAAGGTTCTCAGAATACTTCTCTTAAGCGGGGGAATTGAGAATTCTTTCTCGGGTAACATCATGCTTTCTTCCAATTCTTCTGAATAAAAGTTGTAGAAATTAT
ATGGCGGGCAAGTGACACTTGTTCCGCCGGTCGTCTCTAAGCTCTTCCTCTGCATTGCAAGAGTTTACCACTCATCATGTCGAAAGTCTTTGTAGACATCGAGGCCGAGAGCCCGTTTTTAAAATCACTACAAAGAGCATTTCCAGCATTTGAAGTGGAAGCACAGCAGGTCACGCCGAACGACCATGCTAATGCTAGAGCATTCTCGCATCTGGCTACGAAATTGATAGAGCAAGAGACAGAAAAAGACACGCTCATCCTGGATATCGGCAGTGCACCAGCCAGGAGAATGATGTCTGAGCACACATACCATTGTGTGTGCCCAATGCGCAGCGCTGAGGACCCAGAGCGTCTGCTGTATTATGCTAGGAAGTTGGCTAAGGCATCAGGCGAAGTCGTTGACAGAAACATCGCAGCGAAGATAGACGACCTGCAGTCAGTGATGGCAACCCCGGATAACGAGTCACGGACCTTTTGCCTTCACACAGATCAGACATGCAGGACTCAAGCAGAGGTGGCAGTCTATCAGGACGTCTATGCGGTCCATGCACCGACTTCTTTGTACTTCCAGGCAATGAAAGGAGTACGCACAGCGTATTGGATTGGGTTCGACACCACCCCATTCATGTTTGATACAATGGCTGGGGCCTATCCAACATATGCAACCAATTGGGCTGACGAACAGGTATTGAAAGCCAGGAACATAGGATTATGTTCCGCATCACTGACGGAGGGGCACCTTGGCAAGCTGTCAATAATGAGGAAAAAGAAGATGACACCGAGCGATCAAATAATGTTCTCGGTAGGCTCTACACTGTACATAGAAAGCCGTCGCCTGCTAAAGAGTTGGCATTTACCATCAGTGTTCCACCTGAAAGGACGACAATCGTATACGTGCCGTTGTGATACAATTGTGTCATGTGAGGGCTACGTCGTTAAGAAGATAACGATGAGCCCAGGGGTTTTTGGAAAAACATCAGGTTACGCCGTTACACACCAT
AAAAATAACACAACACAATACAACACAACAAAACTCAATCCAACACAATTTGCAATCTACCTGCTATTAGAAAATTTCAGTCAACTACGATCACTTCTGAGTTTTCACAATTCTGAAATGGCAACTGTAATGGCATCTGCGAAACCGGCTGGTAAGCGAAAGCTTACGTGGAAGGAGTGCTGCAACAAGTGGGGGAGAGCTGCAATGGAACAGCAGCAACAGCAGCAGTCTAAGAAGACTGTACACTTGGGACGCGACCATCTGGCCGCATATCTCCTTGCGTTTGTGCCAGAAACTGAATGGCACAAATATTATTATGGCAGTCGTGGAGGACCATCCCCTGCTCTGCTCATTCTGAAGGGCGCCATTGAACATGGCGAAGTTTACAAGTGGGAGTCTGAGCTCACTTTTTGTGCTGAATGTGATGATGTCCTGGATGGACATAATTGTGATAGCTGTGGACACCGCCACATTAAACGCGATGATAACATCGCAGATAACATGAACGCCATTGCTAGGGCGTTGGGAGGATACGATGCATACTATGCATCTAACTGGGCAGTATATGAAACTGCCAAGTATGAGCTTGACCAAGTCGCACCTACAGCTGGTATGCTTTACAAGCAGGCCAAGGAGGCTGAGAAATTGTTGGGGAAACGCCCAACAAGACGGGAGATTCAGGAGGTTGAGGACCTCTGGGCTGAGTATGAGGAAGCTGCTGCAAGGGAGGCAGCTGAGGCGTCTGAGGCCTCAAATGGACATGCCACATCTGAGGTGGCAAATAAGAATGCGTACCTTAGTGATGGAGAGGATGATGAGGCATTCCCACCTCTTGTGGTGACTGTCGAGAAGGTTGTGCCTGCCACAACCATTATTGAATCGACTCCAGAAGTGGGTAAGACTATTGAGGTTCAGACACCTCTTGAGCCTGTGCCGGAAGTATTAGCAGCAACCACATTTGTGGAGGCAACTATTGATGGAAAAGATGCACCAACTGGTA
GGCTTAAAAAGATCAGTTGAGGACAAATCGTTCAAGATGATAAGCAGAAACAGGCGCAGAAATAATCAACAAAAAAACATAGAAAAAGAGAAACAATTAGAGACTATAATTAACAAAGAAGTTAAGGAAAACAAAGATTCTATGAAAGAAGATAAGCTAGTAGTTACAGAAGAAAGCAATGGAGACGTCACAACTGCTAAAGAACAATCGAATAATATTAATTTACAAAAGAATGATTTGGTTAAAGAAGTCATGAATATACAGAATCAAACATTAAATACAGTAGTTACTGAGAATAAAGTTGAAATAGAAGAAATAGTTAAAAAATACATTCCATCATATAATACTGATAGCCTCATTGTTAAAAAGTTAACTGAAATCCAGGAATCAAGTGCTAAAACATATAATACATTGTTTAGATTATTTACTCCAGTTAAAAGTTATTTATATGATATAAATGGTGAGAAAAAATTATCGACTAGATGGTATTGGAAATTGCTCAAAGATGATTTACCTGCTGGTGATTACTCAGTTAGACAATTCTTCCTGTCACTATATTTAAATGTTTTAGAGGAAATGCCCGATTACATAATGCTTCGTGATATGGCAGTGGATAACCCATATTCAGCAGAAGCAGGTAAAATCGTAGATGGAAAGTCTAAAGAAATTTTGATTGAACTATATCAAGACCAGATGACAGAAGGATATATTAGAAGATATATGTCTGAATTAAGACATAAAATATCTGGAGAGACAAATACTGCAAAATACCCAGCTATTCTACATCCCGTGGATAATGAACTTAATCAATACTTTCTTGAGCATCAGTTAATTCAACCATTAACTACAAGGAACATTGCAGAATTGATTCCAACTCAATTATATCATGATCCAAATTACGTTTTTAATATTGATGCAGCCTTTTTAACAAATTCAAGATTTGTTCCACCATACTTAACACAGGATAGGATTGGATTACATGATGGATTTGAATCAATAT
TCTCAAAGACAAACGTGCCGCAGTCGCCCGATTGTACTTTGAAGAAGCAAGATGGAGAATCAGATCAAGGCAAACAATAAAAAAGAGTTTGATGAGTGGTTTAAACCTTTTAGTGAAAAGCTCCAATTAAGGTCAAACCTCACAAACTCTGCATCCCTGTGTGATAGAGTACCTGACCTAGCTCTAGCAGAAATGAAAATGGCCCTTGCCACAGATGATAAAGAAAAAGACTCAATCTTTTCTAATGCTCTGGTGGAGGCAACACGTTTCTGTGCTCCAATCTATGAGTGTGCTTGGACCTGCAGTACAGGTGTAGTGCAGAAGAGCTTAAGCTGGTTTGATAAGAACAAAGACTTCATCAAACTCTGGGACGCAAAGTACATGGATCTCAAAAAGGGTATCCCTGAACCAGAGCAACTAGTTTCATACCAGCAGGCGGCCCAAAAGTGGAGAAAGGACGTTGGTTATGAAATTAACCAATTCACAAGGTCTCTCACACATCCAGTTGTTGCAGAGTACAAAGTGCCTGGAGAAATTGCTGTTGATGTCAAAGAAATGCTGTCTGACATGATCAGGCGCAGGAATGTCCTGCTGAACGGAGACGGAGAAAATGCTGGGAAAAAAGGTCCTATCAGCAGAGAGCATGTCTCTTGGGGCCGTGAGTTGGCAGGAGGAAAGTTCCAAGTTGTGTTTAACCCTCCTTGGGGGGATATAAACAAGTGTGGTAAATCAGGCATTCCTCTAGCAGCTACTGCCATGGTGAAGGTTGCTGAGCTAGATGGGTCAAAGAAGCTTGAAGATATAAGGCAGGCCCTTCTGGATCTAAAAAAATGGGTTGAAGATAACAAGGATGCACTAGAGGATGGGAAAGGCAATGAGCTCGTCCAGACTATGACAAAGCATCTGGCTCAAGCAGTGGAACTATCCAAAAAGTCCAATGCCCTGCGTGCACAAGGAGCACAAATAGACACTCCTTTCTCAGCCTATTATTGGGCTTGGA
GGGATTTATGAACTGAGCAACCCAGATTGAAATGTCTAGCCATCTGTTGAGCTCCAGTTTCTCCCTCCTCAAAGCCCTAAGTAGTGTGGGGCTCCCTTCTGTAAATACCATCAAATATAGTATACTAGGAGCATCTATAGTAGCTGCCGGAACGCTAGGTTCCATTGAGTATCTTAGGTATAGGTTAGGTAGATCAGATGCGGCGCATCTGGTTGAGGATAGTATAGATAGTATAGAAACTGTGCTGGAGGTAGACGACCCCGATGTAGAATTGTGGGAGTCCAGTCTACCTTCCGATCCCAGAGAGAGAGCAACCCTGGTCCTGAAGGGTAAAAAGAAGCTTTCCCGGCGTGTGAGACCGAGCAGAACTCAATCGTTCATAAGAGTTCTCCGAGCCGAGGTGAAAGCCGAGATGGGCACCCCTGCCTACAACGCTGCAAATGTGGCCGTCATACGGCACATGGTTGACAGATACTGCAGGGAGCGCAACATAAGGAAAACATCCTATGCCCATCTCCTTGCTGACGTGGTAGCCGCGGTCTTTGTTCCATACAAGGCCGAATATAGGCAGGCTGCCGCCTCTGGGAGCTTGGCGAACCGCCTACGGAGGTGGTTCGTCGAAGTTAAATAGGGCGGCCTACAGATAGTGGGGGGGTATGAACACGATCACACCAGCCTAGAGGGCATACCCGGCCTGGACCCCACGAATCTGAGGCCGAGACCCCGGCACACTAACCCTAGTTTTAGACGCATAGTAGCTCCATCATTTAGATATGATGTTACTTATTACACTAACAATAGTAATAATTTAATCAAGGGTCTTGTCAATAGGGTATTGACATATAAGGGTGGACCGATACTTGCCCCTAGTCCGGGGGCATGGCGGAGCCTATCAGTAATTGCAAGACGAGTTGGAAGTTGGTCGAGGACCTCCCCGATGAGCCCAGATGAATTTCTGGCGTGCTACGCGGGACGTAAGAAGACCATATACGCCAAGGCA
ATGACAGGTCTGACAATAAAGCAAGAGGCTTTCTGTCAGGCATACATCGAAACGGGTAATGCTTCTGAGGCTTATCGGACGGCGTATGCTGCTGACAAGATGAAGCCGGAGGTAGTACATGTTCAAGCATGTAAGTTGCAGGATAACCCTAAGATAGCCCTAAGGATAAAAGAATTGAGGGGCGAGATTAAGCAACGCCATAACGTCACCGTCGATTCTCTCCTCGCTGAACTGGAAGAGGCCAGACAAAAAGCCTTAAGCGCCGAGACGCCACAATCATCTGCAGCTGTAGCGGCGACAATGGGTAAGGCTAAGCTGGTCGGCCTTGATAAGCAGATTATCGATCACACCTCATCTGATGGAACTATGGCAACGAAGCCAACCACTATTCGCCTGGTAGGAGTTGACCCAGCCAATGGAAAGCCAAGTTGACCTCCAGATACCTGCCAAGTTAGTTCCTGTATTCGCGACAGAAGGAGTCCGTTATCGTGGTGCTCACGGTGGACGTGGATCTGCTAAGACGCGTACTTTTGCACTAATGACTGCCGTCAAAGCGTATCAAGCGGCAGAAGCCAATATCAGTGGAGTTATCCTGTGCGCTCGAGAATACATGAACTCGCTGGAAGAATCCTCCATGGAGGAGGTAAAGCAGGCAATTCGCTCCGTGGCGTGGCTTGACGATTACTTCGACATTGGAGAGAAATACATCAGGACAAAGAACCGCAAGGTCAGCTATGTATTCTGCGGTCTTCGCCATAACCTAGACAGCATCAAATCAAAAGCGCGAATTCTTGTAGCCTGGGTTGACGAGGCCGAGTCTGTTTCTTCGACTGCGTGGAAAAAGCTTCGCCCGACCGTTCGTGAAGAAGGCTCAGAAATCTGGGTTACGTGGAACCCGGAGAAGGACGGCAGCGCCACCGACAAACTTTTCAGAAAGAATCCCCCAAAAAGCTCAATGATTGTCGAGATGAACTATGTCGACAATCCATGGTTCCCTGCG
AGTCAATACCAGACAGAAAGCAGATCTTACGTATTTAACAATGGAACATCTCGAAACAATCACAGATCTAATATTTCCGATTTTTATCAATAGATTTAGACAGAACAAATACAATAATCGATCAAATACTAAATTATTGAACAAACCTTCTCCAGTAGACATTAAACGTTACTATAGTTCATACAATTCCCAACATGCAGTACTACTCCGAGTAACTTATATGCCACATCATGAAAGATATCTACAAAGTTTGAACATACAAGATGCACAAAAACGCGGCTATACGGCTAAAAATCTTGATTTAATGTGGTATCGTCTTTTCACGGGCACGCAACGTGGTATTTACTATCCCCCTCATGTTTTCAATAATATAACTAAGAAATACGGTTTTGGGTTAATCATGAATGACATTCAAACTAAAGTTGATCTGGAAACTAAGAATACTCATTACGTCGTTGTTGATTTTGATGAAGCTGAAGAGTCTGATAATGGTATTCAAAATCCAGGTACTATCATACAATTTTCAGGTAATGGAATTCCGATGAAATATAAATCTAGTACTAACAAACAATTCTTAAATAATATTATTAAACTCGAACGAAAAATACTCGATGAATCAAAGAGAGTAGATCCTCTCGCGTTATTGAATGAAAGTATTCAGACTGAATGTGCTAAAGGTAACGTCGTTAAGCTTCAAAAAAGAGAAGACATTTCATTTGCGTTTGAGTGTTACGAATATACAGGTAATTATGTTAAAGGGAATAGTTTTATTAAAATGCTGTTAAATGTTGATTTCACTCCTATTTATTATCAGTACTATCTAACTGACACTACTAATGAGATTGAAAGCTATCCGGTTTACGTCCAAAGTGTTTTAAACCGAATGAAACTAGTTCGTGTTCCTAAGATTGAAAATGAAATAATGAATGGTGTAATGCCCACTGAGATTGCAATCTCTACATGTGGAATTGTCAACGTTCGTTTTAATGGATGGGTTTTT
GAGCAATAAATAAAGCCCTGTAGCAATAGTGCTATAGGGCTTTTATGTGTGATTGTTAAACTTGAAAAGGGACAGAAAAGGGACAGTTTTATTCAAAATTTTGCATAGCTTCATCGAATTCTAAGTGTTGTTTATGGGTAACGTGTAAATAAATTTTTCTTGTAATATCAGAATTGGCATGACCAACTCTATCTGTAATTAAACTTAATGGATATCCTTCTTCTGCAAGTTTGGAAACGTGAGTGTGTCGGAATATATGCGAGGTAGCTTTTTTCTTCCATTTCTGTTCGTTTACAAACTCTCTTAGAAATCTACTTACAGCTGATGTATTTATCGGTCCATTAGTATTACTGTATTTATTATGAAATAGGAAATCATTAGAGTTTTGTCCCTTAGAAAATTCTTTATATATCACAACTGCTTCTTTAGGCAAAACAATAGTTCGTTGACTAGAGGAAGTTTTGGTAAACTCCTGTCTTTCATTGCGATGACCTTCAGTGCTAATTAAAGTACCTGAAATATTAACATACCATAGCTTTGTTTCTTTATTTTGAAATATATTCTTTACGAGCAACCCACATCCTTCTCCTAGACGCATACCAGTAAGGTATAGCATTTTGAATAAAGCGTAAAAATCATTTCTCTTTTTTTCCAAACAATGGTTAAATAATTTACTCAATTCTTTATCAGTAAGATACCAGTTCTCTATTCGGTCTTGTTTCTTAGCACGTTCATTTTTAAAATTAATTTTCACTTTTAAAGCCGGGTTCTTTCTTGCATACCCAAATTGAATTGCAAAATCAAAAAGTTTTGTAAAAACCACATGATATTTATGTGCAGTAGCATTAGATAATTCATCTTTATAAAGAAGATTATTAATGTATGTATTAAGTTCAATAGTAGTAATAGAATCAGCCGATCTTTTTCCGAAAGTCCTAGAAATTTTACTAAGGCAAGCAAAGTAAGTATCTAAAGTTTTAGGTGCTAAGCCCTGATTAGA
TAATATTACCGGATGGCCGCGCCCCCCCCTCCCCTTTGCCGTACACTCTGGTGGTCTCCCCCCTCAATCATTTTGGTGGCTACCTGGTCCCACCCACTAATTTGATGACGTGGTCCTCTGTCGTCCACTCATTATAGCTACTGTATTTCATTTATCTTTTTCTTTTTGACCAAAAGATAAATGAATTGGCGCTCTTGCATTTGAATTTTGAATTATTGAGAATGGGGCTAATATTATTGGCCATATGTTTAAGGTTATTTGTTGTGTACTCTTCTGTGCTATTTTACATTGACCAATCAAAATTCACATATCGAGTTACGTTAAATTGTGTATTTGTTATGTTTTTCTATATATTTGAGAATGATTTGATATGAACATTAATATTTGAATATGTATTCATACAAATATCGACGTGGTTCGTCTAACTATCAAAGACGATGGTATACACGTCATCACGTGTATAAACGTACATCTGCTGGTATACGTAATGATGGTAGACGTCGAAACAGTCAAGGTGTTAAGGATTTTGACCACTGTGTCAAAATGATGGGCCAACGAATACATGAGAATCAATATGGGCCTGACTTTGTTATGGCCCATAATACAGCCCTATCTACGTTTATTAACTTCCCTCCGTTGGGTAAGACTCTACCCAATCGTAGCAGGTCATATATTAAGTTGAAACGGTTACGTTTTAAAGGTACAGTTAAGGTTGAACGTGTTCATGCTGATGTGAACATGGATGGTTTATCTAATAAGATTGAAGGTGTCTTCTCTCTGGTTGTTGTGGTGGATCGCAAACCTCATCTCAGTTCATCTGGCTGTCTTCATACATTTGATGAGTTGTTTGGTGCAAGGATTCACAGTCATGGTAACCTAACCATCACCCCCTCATTGAAAGACCGTTTTTACATTCGTCACGTGTTAAAACGTGTTTTGTCAGTGGAGAAGGACACAATAATGATAGACCTTGAGGGAACTACTAGTTTTTCCAATAAAC
AGTTGTTAGTCTACGTGGACCGACAAGAACAGTTTCGAATCGGAAGCTTGCTTAACGTAGTTCTAACAGTTTTTTATTAGAGAGCAGATCTCTGATGAACAACCAACGGAAAAAGACGGGTCGACCGTCTTTCAATATGCTGAAACGCGCGAGAAACCGCGTGTCAACTGTTTCACAGTTGGCGAAGAGATTCTCAAAAGGATTGCTTTCAGGCCAAGGACCCATGAAATTGGTGATGGCTTTTATAGCATTCCTAAGATTTCTAGCCATACCTCCAACAGCAGGAATTTTGGCTAGATGGGGCTCATTCAAGAAGAATGGAGCGATCAAAGTGTTACGGGGTTTCAAGAAAGAAATCTCAAACATGTTGAACATAATGAACAGGAGGAAAAGATCTGTGACCATGCTCCTCATGCTGCTGCCCACAGCCCTGGCGTTCCATCTGACCACCCGAGGGGGAGAGCCGCACATGATAGTTAGCAAGCAGGAAAGAGGAAAATCACTTTTGTTTAAGACCTCTGCAGGTGTCAACATGTGCACCCTTATTGCAATGGATTTGGGAGAGTTATGTGAGGACACAATGACCTACAAATGCCCCCGGATCACTGAGACGGAACCAGATGACGTTGACTGTTGGTGCAATGCCACGGAGACATGGGTGACCTATGGAACATGTTCTCAAACTGGTGAACACCGACGAGACAAACGTTCCGTCGCACTGGCACCACACGTAGGGCTTGGTCTAGAAACAAGAACCGAAACGTGGATGTCCTCTGAAGGCGCTTGGAAACAAATACAAAAAGTGGAGACCTGGGCTCTGAGACACCCAGGATTCACGGTGATAGCCCTTTTTCTAGCACATGCCATAGGAACATCCATCACCCAGAAAGGGATCATTTTTATTTTGCTGATGCTGGTAACTCCATCCATGGCCATGCGGTGCGTGGGAATAGGCAACAGAGACTTCGTGGAAGGACTGTCAGGAGCTACGTGGGTGGAT
ATCTGTATTCTTAAAGACTATCATCAAGACTCACATCAAGTTAATCCTCAAATCATCTCCTCTTTAGGTAATCATCAAGTCATACATCAAGTCATACATCAAGATATACATCAAGATATACATCAAGATATACATCAAAGACTATCATCAAGACTAACATCAAGTCAAGACCTATCTAAAGGATAGACCATAAGCCAATCAATAAGCCCTGACTATAAGGAGGGAGACTATAAGAGATGATAACTAATAAAGAGAATAATACTATTACAATCATAGACTTAAAGACTATCTTAAAGATTATCTTAAAATACCTATTGACTATGGTGTCTGGCCTATGTATTATTCACCACATCAGGTAACTGATAACAGTCGAGACGGGACATAGAGACCTTACCCGAAAGGAAGTCACTAAGTCTGGTAACGTTAAGTAGCAATCAACAAGGCGTACGAAAGTTGTTGACTCGATATCAAAATAAGATGTATAAGATACACCACATAACGAACAACCATTAACACTGACAATAAGGAATAACCACTATGTTTATCTCTAATGCTGACAACAAGTTCACTGTAATTGCTTCACCATTCCGTGCTAATATGAGTATGCAAACTAACATGATGCGCTTAGAGGCTGCTATGAATCGCTTGACTATGTGCTTCAATATCTCTAACATGAAGACTGTGCTTGGAGTCTATCAGGAAGAAGGTCAGGAAGCTGCTACACGTGAAGTTTCAATCAAGATGGATGGTCTATGCTGGCCTGAAGTTAAGAACCTGTGTACGCTGTTCTGTGAGGATTTCGAGCAAGACTGTATCCTTGTGATTAACAATGAGAATGGTCGTTGTGCTCTGTGGAGTAATTCATGGTCAGAAGAGTTAGGTTTCTGGACACAAGTGACTGCTGAGGAAGCTCACGAAGCTGGTATCTACACGCTGGACACTAACTTCACTTACTGGTTAGCTAAGTAATAGGAGTCTCTATAATGATTAGAACCTATAC
TCCCCCTCGGATCATGGTGCCAAACCTCGCCTTGCCTTCGTAGCAAGGCTTTTTTGTTGCTCTTTTTATGATTTGTGCCAAATTTGTGCCAAATCACTCATCGTTTATTTCACTAAAGATTTTTTTGATATTCTCATTATCTTTTTCTTCAAGCTCTTTTAGGATATGGGAATATACTGACATTGTAACGTTCAAACTACTATGACCGAGCCTTTTAGAAACATATAAAATATTAATTCCCTTATAAAGCATAGTAGAAGCGTGAGTATGTCTTAATCCGTGACAAGTAATTATTTTTTTAAATCCAAGTTTTTTACACATATTTCTTAGCTGTTTATTGAGTGAATTATTAGTTATCAATCCATTCTTGATATTGTAGAATACAAAAGGGTGTTCTGGCTCAATTTCGAGCCGTTTTAAGAGTTTTTCTTGCTGTTCCTTATAATTTATCATGACTTGCATAGTCGAGCTGTCAATGGCTAAAAAACGAACTGATTGGTCATTCTTAGTTGGTGCAAAATTATTTTTATAAATATCCCAAGTCCTTTTTACGTATATCTGTCCTTTTTCAAAGTCCACATTATCCCATGTCAATCCCAAAAGCTCACTAAATCTCATACCAGTCATGGCAGCAATGTATATCATAAAAGATGAGGAGTAAATAGGATTAATTTTTTCTTTAGCTAGTGCAATTAATTTTGTGAAGTCCTCAAAGTCTAAATATTTTAATTCAGCACTTTTTGAACCTTTTCCTCCTTTAGAAATAGCTCCTTTTGTAAAATCATTTTTTATAATAAAATCATCAAGTAAATTTTCTAAGCTTGCTCTTACATGAACATTAATTTGTTTCACAGATGAATCGGAATGACCTTCAGCAAATTCATTTAACATCTCTTGATATTTCACACGATTCATTGTTTTAATAGTTGCTGTTGAAAAGTGCTTTTTTAGAACAGATAGTGTGTACAAATACTTTCTGTAAGTTCCGTCTGATACTTTA
GGGTAAGCTGCTGAATGCTTATCTCTGGTTGCTCTCACCATGGGAATCCTAAGTGAACTGCTCGTTGGAACCACCTTAACAGGTGGGTTAGTTGCAGTGGGGCTGGCAGGCCTGCAATTGCGCATTGCCCTAAAGACTGTGGAAGTTTCCGTTGACCTGGTGCGGGACGCGTATGAATTTGTAGTTGACCACACAAAAACGCGCCCGCCACTGCCGGTAAGAGAGCATGTCCTCAGCATAACACGTGAGGACGATCCCGCTCCAGAGCTCGAATTAGCTGACTGCCTCGAGAAGATCGAGGACAAGGAGACGGATGAGGAGGGCAAGACAAAGGTGGTGCGCACTCGCACCACCAACCGTCATGCCCGTGGCTCGTTTTTGCGCCGGTTGATTGCGGAGGCTAAGTGCCACTTTGGTGGCACGCCTACCGCTACCCGCGCCAACGAGCTTGCTGCCATGAAGTTCTTGGTTGGCAAGTGCCGAGATCACCATCTGGTTGTGCTGCACACAAAGGAAGTATGTCATGCAGCGATGGTTGGTCTCTTCACCCCCGATGATGATGAGATAGCAGCAATGGCTCAACTCAATAGCCACGCTGCTTATGTTGCTCGGGTGAAGCTCCATTCTGCGGTTACTGTTGACCCTTGGTGGGTCAAGATATTGAGGAGTGGAGAACGCACTGCTGGCTGGCAGCAGTTGTGGTGGGTGTTATGGGGAGCCCCTGCTCAACGGGGCTTCACCTACCACAAATAGGGGGGCCTATCTTACCTCGAGGGTGTGTGTACAAAAGTTTGGAGGGGGACACACCCTAACATGATCGAGGTCAGAAGGAACGCCCTCGTGAGACCTAGGAGACTTTACTACCAGCAAGAGATTGGCACTGGATTGCAGTATCGTGTGCACAACGCTAGTTATGCCAATCTCAGACGGGGTTTGCTGGAAAGGGTCTTCTACGTGGAAGATAAGGTCAACAAAACCCTGGTTCCGTGTCCCGAACCCG
GGGGATAATTATAGTTGGTTTCCCCTTTTGTTTTCGGACAACGGTCTCGGCAAGCTTCGGTATTGGCGGAGAGAAACGTAATCTCGTACAACTAACTTCCAAACTAGCCATTTGGATTTATCTCTTCTTCCCTTATGTCTATTCGGATGAAGTTTGGCTTAGCCCTTGTGGCCGGTTGTGCCTCAGTTATGTATGTGGCTTACCGACGCAGGGTAGTTCGTGGGAAAATGTTGCCCAGAAATCTGCAAATTGAAAACTCGCGGGTGGTGTTGAAGGTGTTGAATTCTCAGTCTGATGGAGTAGACTTCCCTGAAGAGGATTCGGTGGATTCCTCAGGTCCTGTGATTCTCATAGGATCTGTTGAAGTTAAGCTGCCGGCCCCTGTTACAGTGAAGCGTAAACCTAAAGCTAAACACAAGAGCATGCCTTTTATCACCAAGCTTATTAATGCCGCCAAGGTGCATTTTGATGGAGTGCCCAAACCTACCGAGAGTAACCACATGGCTGTCACTCGTTTCATTAAGGACTACTGTAAAGAACATGGAGTCGATGATAACCAGACGCGTCGTGTGTGTGCTATCGCTGGACCTCTTATCTTGTCACCAGATCGCACTGACATTATGTCCCGCGCGTTCCTCTATGGACCGGAGTTGTCCAAACAACGGGCTGAGTATGCCGCTGCCGCGTCAACCATTTCTTGGTTTGATGCGATCGTGGCCGCGCCTCTCTCTTGTCGGGCTTGGCGCCGGGCATATTTAGCACTTATGGGGTACCCTGATTCAGTGGGGTACCAAATGGTAAAATAGGGGTGCCTTGAGCAGCTCGCCGGGGTGTGTACTAAGGTACACAGGGGCTCCCACCCGGATTTGGTCGAGCGTGCTTATGGAGGTCGCCCCAAGTTGCGCAAAATGATGCGGTTGGGTGGTTTAGGAACTGGCGCACAGTTCGGTGTTCACAATAATTCCCTTCGAAATCTGAGGCGGGGACTTATTGAGCGGGT
AGTTCGTGAACCAAGGATTAAATGTCGCTCGAAACGAAAGTTAATTATCTCTTATCTCTGGTGAATCGCCTCAATCAACATGAAAAATGGATGCAACAATTTGGATTTACGCAGCAAAACATACAAGAACAAACAGAAAATTTCTCAAAATTTATTAAGTACGAGAAGCTGAAACAGATAATAGATAGAAAATCACGCATCAATAATGCTAGGAAAACAGTTACTACAACTTATAATCTAAATATCTTTGACGAATTGTTAGACGACAATGTCGGATTTGTAAACAATGGAATTTCTAATTTGATCTCGTGTTACGGAATTATCAACAATGTGACAAACTTAGATGGAATAACGTTAAATTTTGAACTCAATGAAGTTAGGTATTGTATTTTTAAAATTTGTTATGCTAATATTCTTTATAAAGTTAATAAAGCGGAAACAGGTAAGGAGACGTTAGCGTTCAGGTATGATCGTGAAAATTCTGAGATGGTATTTACTTATAGTGTCAATGAAGATAGTTCTCTTACTGAAAAAGTTAAAGTAACACATTTTATTGAAGATGATGGTGAAACAATGGAATATCCACTTAATCAATTTGGCATTGTAATGCACACTAATGACAGTAGCAGATTATGCTTTAAAATTTATTACGTAAATATTAGAAAAGACAAAACAGTTATGGAACGCGTACAATACATAAGCAAACGTGGTATATATTTTTCAAATTTAATTTGTTTTGAACCTAATACTTTTCTTTTCCCAAGTGGTGAAATAAAGAGGTTAATCAAAAGTTTACAGGTAGTATTTTTAAATCTTGCTTTTACATCTTTTAGAAGGTTTCATCATGAGAAAACAACAAGTATGGTTAAGCAGTTATCTTTATTCGATGTAGATAATGCTAATTTCGTATCAGCTTATAGTAGATTAGGTTTATCAGCGATGTTAAATGCATCCGCTATAGCTGATAGTACTATAACCAAACAAACTAGAGTATATCAGA
CATGTGCAATTTTTTATTACTGCTAACACTAATATTCGTGCTTGCTAAGCTATTCGGCTTGATCGCATGGAGTTGGCTGCTAGTATTCGCGCCACTAATAGTGATGATTGCTTTGCTGGCGTTGTTTATCTTATTTGGGATCATCATTAGATTGCATGAGGACTAGCACATGCGTGTGAAGGTATGCCGCAAGGCTGGATGCAAGGATGTAATCCCGTATGATCAAGCAAACCCCATACTGCGCTAAGCACGCATTCCTGTATAAGCCTAACTATGCTGATGTCGCAAAGCGCGTTAAACGTGACACATCGTACTACGACAAGTACAAGCGCGACAAAGAGTCTGCTGCATTCTATAAGTCTAAGATATGGGAACACACCGCACGTGATGCCAAAGCTCATGCCTACTTCACTTGCGCGTGCTGTGGCAAGACCTATGACAAGCCTGGCTATCTAGTCACTGATCACATCGTGCCTTTGAGAGTTGACAGAAGCAAGTGCTTAGACCATTACAACCTATGGGTGCTGTGCAAAGGCTGTCACTATTGGAAGACACAGCTTGAGGACAAGATATATAAATCACAATCACGAATAGAGAATCTTGACACTGCGACAAAATGGACACGAGAAAAAATATCAGCATGGATTCTCGCTCACAAAAAATAACGGGGGCCCCTATGTAGGTCGCAGGGGACCTCACACACCAGTGTCCATTTGCCGCAAAACCGATTTTTGAAAAATTTCGACTTTTTAGACTCGAACCCCAATAAACAGCGGTTTCTGATGCTGAAAGGAGGTGTGTTTTTTGCCTGAAAATCAACCAAAATTGACAGTATTGCACTCAAAAAGTTCAAATACCGTGACAGCTGATGACGATGATCTTAAGGAGATCCAGAACACACCGCCAGCTCATCTTGATGATGAAGCATCGCGTCTTTGGAAGGCGATTGTTCCAGAAATAAAGAAAATTGGCTATCTTAAAAAGATAGATCAGCCAGCGC
GGCGAGGCGGGGAAAGCACTGCGCGCTGGCGGTGGTGCTGATTTTATTTTTTCAGCGTCTCAGCGCGTCGTGACGGCACTTAGTCTGCCCGTTGAGGCGTTGTGTGTCTGCGGGCTGTTTTGTGCGGTGGTGAGCGTGTGAGGGTGTGATGACGGGGTGTAAAAAAGCCGCCCGCAGGCGGCGATGTTCAGCCGTTGTCAGTGTCCAGTGAGTAGTTTTTAAAGCGGATGACCTCCTGACCGAGCCAGCCGTTTATTTCCCGAATCCTGTCCTGTAACGGGATAAGCTCATTGCGGACAAAGACCTTTGCCACTTTCTCAATATCACCCAGCGACCCGACGTTCTCCGGCTTGCCGCCCATCAACTGAAAGGGGATGCGGTGCGCGTCCAGCAGGTCAGCGGCGCTGGCTTTTTTGATATTAAAAAAATCGTCCTTCGTTGCGACTTCACTGAGCGGGATAATTTTAATGCCGTCGGCTTTCCCCTGTGGGGCATAGAGAAACAGATTTTTAAAGTTGTTGCGGCCTTTCGACTTCACCATGTTTTCGCGAAGCATTTCGATATCGTTGCGATCCTGCACGGCATCGGTAACGTACATGATGTATCCGGCATGTGCGCCGTTTTCGTAATACTTGCGGCGGAACAGCGTGGCCGACTCATTCAGCCAGGCAGAGTTAAGGGCGCTGAGATATTCCGGCAGGCCGTACAGCTCCTGATTAATATCCGGCTCCAGCAGGTGAAACACGGAGCCGGGCGCGAAGGCTGTCGGCTCGTTGAAGGACGGCACCCACCAGTAAACATCCTCTTCCACACCACGGCGGGTATATTTTGCCGGTGAGGTTTCCAGTCTGATGACTTTACCGGTAGTGCTGTAACGCTTTTCCAGAAACGCATTACCGAACACCAGAAAATCCAGCACAAAGCGGCTGAAATCCTGCTGGGACAGCCACGGATGCGGGATAAATGTCGAGGCCAGAATATTGCGTTTGACGTAAATCGG
GGCATTTCTTGTCCATATTTGCCTAACTGAACCAGGTGAATCACTCCCACCATGGGGCAATTCATTAGTTTCATGCAGGAGATACCTATTTTCTTGCAAGAAGCACTCAACATTGCATTGGTGGCAGTCAGCCTCATCTGTATAGTGAAAGGCTTGGTGAACCTATACAGGTGCGGACTGTTTCAATTGATGGTCTTCCTTGTGTTGGCTGGCAGATCATGTTCAGAGGAAACATTTAAGATAGGTATGCACACAAAATTCCAAGAGGTGTCCCTCTCTTTAAGTGCACTTTTGACCAATCAGTCTCATGAACTTCCTATGTTATGTTTAGCCAACAAAACACATCTCTATCTAAAGAGTGGTAGATCCAGTTTCAAAATCAACATTGATAGTGTCACTGTGTTAACAAGATCTGAAGTGAACTTAACATCAATTAATTTGACGAGATCGATCGATGTCTTTGTTCACTCTCCTAAACTTGGTTCTTGTTTTGAAAGTGATGAGGAGTGGGTTGTTGCTTGGTGGATTGAAGCCATCGGTCACAGATGGGACCAGGACCCAGGTCTTCTATGCAGGAATAAAACCAAAACAGAGGGTAAACTGATCCAGATTAACATTTCAAGAGCTGATGGCAATGTTCACTATGGATGGAGATTAAAAAATGGACTTGATCATATTTACAGAGGACGTGAAGAACCCTGTTTTGAGGGTGAGCAGTGTCTTATCAAAATTCAACCTGAAGACTGGCCGACTGACTGTAAGGCTGACCACACAAACACATTCCGCTTTTTATCAAGGAGCCAAAAAAGCATAGCTGTAGGAAGGACTCTCAAGGCATTTTTCTCCTGGTCGCTTACTGACCCTTTAGGGAACGAAGCCCCTGGGGGATACTGTCTTGAAAAGTGGATGCTTGTTGCTAGCGAATTAAAGTGTTTTGGGAACACTGCAATTGCCAAGTGCAACCAAAATCACGACTCAGAGTTTTGTGACATGCTAAGGC
GAAAACAAACAGACCAGAACTAGCACAGATCACCACAATCTGCCCTAGTATAGGCTTGCTGGCTGCCCTTCTGTCCTACAGAAGCACAACTACAACCCTATAATGGCCTTGCACACAATCACTCCCGCAGAGAGCGTCTTAGCTCAATTCTCTTCAGAAGAAGCTAGCAGGATAGGTGCCTCTGCTATTTCAAACTTCTCAAAATTGGAAGCTGACAATCATTCCCTCTTTCATTACAACCTGCCCGCTTATGCAAAAAGCAAGCTTTCTGAGAGAGGTTTTTACTTGTCACCCTTTTCATATGAGACTCACAGCCATCCAGTTAGTAAAACAATAGAGTCACATTTGATTAATATCAAATTACCTAATTATATTAATGAGAGTTTTTTGATTGTAGGTATTAAAGATAGTAAATTGAGTGTTTTGCGCAAAGATAAGAAGCTCAGATTCCTTGAGGCCCTAAACAGATGTGTCACCTCTCATGATATACAGAGATATGGCCCCAGTTTCCACTTTGAGAGAGCCCGCGCAAATTGGAGAAGGGATTTTTCCGAAAAGGATTTGTCAAAAGGGGTCGAATCCCTTCTACCTAGAGTTCTGTTTGATAAGGGTAGAACCAAAGACGCCCAACTGTTTCTTTATGATGAGCTCCACTACTGGTCTATGAAAGATATAGTTGATTTCCTTGAGATTACAAATGCTCAGACTATTATAGGCTCCTTTGTTTTCCCAACTGAAATTTTGGCGGGGGTCAGGAATAGTTTGAACCCATGGGCTTATGACTTTAAAATCAAAGGGGACAAATTGATTTATGCCCCTGATGGTGTTTGGTCAGAATCCTATGAACAACCCTTGGCTTCCGGACAGCTGCTCAAATACAACAAAATCAAAACTAGAGTTGGGGACTACTCTGTTCAAGTGAGGGATCAAATATTTAGTCACTGTCTGGTGATTATCAATAGGGATTCACTTGTAAATGAGGAGTACCGAGTTTTCAGTG
AGCACGGGGGACTATTATTACCCCCCGTGCTCGGGACGGGACATGACGTCAGCAAGGATTATAATGGGCTTTTTATTAGCCCATTTATTGAATTGGGCCGGGTTTTGTCATTTTACAAAAGCCCGGTCCAGGATAAGTATAATGTCACGTGCCGAATTAAAAGGTTGCTTCGCCACGAAGAAACCTAATTTGAGGTTGCGTATTCAATACGCTACCGAATATCTATTAATATGTGAGTCTCTGCCGAAAAAAATCAGAGCGAAAGCGGAAGGCAGAAGCGATGGATTGGGCGGAATCACAATTCAAGACCTGTACTCATGGATGCGATTGGAAGAAGATATCATCGGATTCAGCCGATAATCGACAATATGTACCATGCGTCGATTCTGGAGCTGGAAGAAAGTCGCCTCGCAAGGTACTTCTTAGATCTATTGAAGCTGTGTTTAACGGAAGCTTCAGCGGAAATAATAGGAATGTTCGTGGATTTCTCTACGTATCGATCAGAGACGATGACGGAGAAATGCGTCCAGTACTCATAGTACCATTCGGAGGATATGGATATCATAATGATTTTTATTATTTCGAAGGGAAGGGGAAAGTTGAATGTGATATATCATCAGATTATGTTGCGCCAGGAATAGATTGGAGCAGAGACATGGAAGTTAGTATTAGTAACAGCAACAACTGTAATGAATTATGTGATCTGAAGTGTTATGTTGTTTGTTCGTTAAGAATCAAGGAATAAAAGTTGTGCTGTAATGTTAATTAATAAAACGTATATTTGGGAAATTGATAGTTGTATAAAACATACAACACACTATGAAATACAAGACGCTATGACAAATGTACGGGTATCTGAATGAGTTTTAGTATCGCTTAAGGGCCGCAGGCCCGTTAAAAATAATAATCGAATTATAAACGTTAGATAATAATCAGAGATAGGTGATCAGATAATATAAACATAAACGAAGTATATGCCGGTACAATAATAAAATAAGTA
TGGTATCAGAGCTATGGTGATGTTTTCTATGGCTATGGCAGCGTAAACTTCTTCTGCTCAAGAGGGAAGTCTACCATGTCTTTTATTTGCTGATGCAACTTCATTTAATTTGCCTATATTTTGTTTGATATATCTCATTATTTGTAAGCCTCGTACTTACAGTACAGACCGATAACATAAGGTAAGCTAAGGTAGCAGGCAAAAGAGGGAACAAAGTAGCCGCAGGAGAAAGGCGAAGAAGTACCGTGAGTCTTCTACCCGAAACTTACTAAGTGTTATTTCTATCTGGGATAGTTTAGGTCTTGGAAAATAATGCGACCTTACAATTATATGATTTATATCACATTTTATGGCAAAGAAATTTGAAGCAGCTATTAAAGACTGGTATGATAACTCTCGACGAGCAGATCTTTCCTATCTTGACCTAGCCACCACTACAAAACCTTCTGCATCACAATTAGCTCATAATCTACAAGTCATTTTTGATAGATTATCCTTACATTCTTCAGTCTCCATTAAGGAACATTACGAAGTAGTTAGCAAACTTCATTCTTTGGAAAAATCTATAGAAGAATTAAAGTCTGAATTGACTACGGTCAAAAGGGCTTTAACTTCTATCCAAAAAGAAGTTTTCACCCACAAACCCCTCACAGCACAGGAAGTGCAAACCCTTGCACAAAGTCTGATCAAAGAACCTAAGCAAATAGAACAGCAGGCCGTATTTCTTCTAAAGGAGCTTAAAGAACAAACAGCAAAAATTCAAGCTTTGCTCCACGAGCTTAAAAGTTGATGTCTGTACCTAATTCCACATACCCAGGGTACATCAAAAGTTTAGAAGAAACAAAAGTCTTAGGAGATCCATCTGTAGGATTCTCTGAAATTCCTACCACTGCTATCGGAACCGCTACAGGTTTTTCAACTCTTTATAAGCAGAACAATACAATCATCAATCTGCTTATATCTCTTCATAAAAAGGTTGATAGCCTCTCCAAAAAGACAG
TTGAAAGGGGGCGCTAGGGTCTAGCCCTAGTGTCGCGTAACGACCGTCCCCGGTTGAAACGCTACTACTCAGACCTCTGGCTGTCGTACCTCTATTAGGCAGGCAGGAACCACCCTTTTGGGGCCTACGTAACCGCCCTTTTGGGGCCCGCGGTCGTCATCACCGCGCCCCCACTAGGCTGGTCATCGTACCTCCTCTAGGCTGACAACTGTCGCCCTTTTAGGGCCCACGACCTTCAAGTTACGGTTTTAGCGTCCCTCCCGCGGCCGACTCGCCTACGTGAATGCTAGCTCTTCACCCGAAGGCCTGCCTTTCACCCCCCCCCCCCATAAAGAACGTTACCGTCTTTTCCGACGTTAAAGGATTGTGACCAAACGCTTTACGCCGTCTTTTCCGACGTTAAAGGATTGTAACCAAACGCTTTATGCCGTCTTTTCCGACGTTAAAGGATTGTAACCACTACAATTTACCTTCTTTTCCGAAGTAAAAGGATACAAGCATTCAGTTTTGCCCATTTTCATGAGAAATGGGACGTCTGCACACGAAACGCGCCGTTGCTCTTTGCGTTCTTGTACAAACACGATCTCACGCAGGAATCTTAGACCAACCCAAACCCGTGCAACTGCAAGTTTCGCCCGGTCTTTCCGGGTCTAGAGAGACAAACAGATGTACTGAGACTGACTCCACGACTGGTCTACTGGCGGGTGCTAGTAACACTCACTTTGCTTCGTAGCGGAGCACATGAGCGGTGGGAACACCCCCGTGGTAACACGGACCCACCGGGCCAAAAGCCACGCCTCACGGCCTCATGTGTGTGCAACCCCAGCACGGCAAATTGTTTGTGAAACACATCTTAAGGTAACACTGGGACTGGTACTTAGTTTCTGGAGACAGGCTAAGGATGCCCTTCAGGTACCCCGAGGTAACAAGAGACACTCGGGATCTGAGAAGGGGACTGGAAGTTCTTTAAAACTGTCCAGTTTAAAAAGCTTCTATGCCT
TTTAAAACGCTTTGGTGATGGCATACTCGTAAATAAGAGGGTGTACCCCGATTGAGCTCTCGTTCAAAAGTCTCTATGAATCGGTGTAATGGTGCCAATATATAGTATGAAGTTCTTTAAGGATCTGGAGACACGTGGCGGCCATCCGTTATAATATTACCGGATGGCCGCGCGATTTTTTCCCCTCTGAAATCCTGGCCGTTTATTTCAGTTCCGCAAAACTAGTTGAGCGTGTTTTTGAAATCCGTTGTCCATGTGTTGACACGTGTTCCATACAGGGGCTTATTTGTCATATTAGGTGATGACCAACTTTAGTTTTGCACGTGGCGCGTTTTACAATGTTGCATTTAATTGGAAATTTTTATCTAACGGCTATATTTGATTCAAATTTTGAATCATGTGAGAGTTGTCAGAAATTGGCTTTATATTTCTGACATTGTACTATATATTGAGATGGACCAATTAAATGCCTTGTTTCGTGTCTATTTAAATATTGTTGTAGATATATTGTGTATAAATTGTGTTCATTTTTATTAAGGAGACATGTGTATTTGAAAATGTATTTTTCGCGAAACAAACGTGGTGCCACTACTACTTCGAGACGAAGCTATTCAAGGTATCCCTTGTCTAGGCGTTCGTATAGTGTGAATAGAATCAATGGCAAACGTGGATCGAATATTCATAGAAAGGCCCATGATGATGGTAAAATGTTAGCCCAACGTTTACATGAGAATCAGTTTGGGCCTGAATTTGTCATGGCCCATAATTCAGCGATATCAACGTTTATTAATTTCCCTAGTCTTGGTAAGACTGAACCGAATCGATCAAAGAGCTTTATTAAGTTAAAACGTTTACGTTTTAAGGGTACTGTTAAAATTGAACGTGTTTTGAATATGGATGGTTCAACTCCTAAGATTGAAGGCGTATTTTCCATGGTCCTTGTTGTTGACCGAAAACCTCACTTGGGATCATCTGGATGTCTCCATACATTTGATGAATT
ACCGGATGGCCGCGCTTTCCCTTCCTTTCCGTACATCGCATGGAATGCTTTAATTTGAATTAAAGATGACTTTGTTTGCGTTGTCCAATCATGTGTGTGCTGGAAAGTTAAATTATTTAACTTGGTCTTTAAGTTTATGACTTTTGGTTATAAATTCAAATTAAATGTACCTGTTGTGACAGTGCTTTAATTCGACATGCCTAAGCGGGATGCCCCGTGGCGCTCTTCTGCGGGAACCTCTAAGGTTAGCCGTAATTTGAATTATTCTCCCGGGGGAGGCCCAAAATCCAACAGGGCCAATGCATGGGTTAATAGGCCCATGTACAGGAAGCCCAGGATATATCGGATGTACAGGACTCCCGATGTTCCTAGAGGCTGTGAAGGACCCTGTAAAATCCAGTCGTTTGAACAACGCCATGATGTGTCTCATATTGGTAAGGTTATGTGTATATCTGATGTTACACGTGGTAACGGTATTACTCATCGCGTTGGCAAACGTTTCTGTGTTAAGTCTGTTTACATTTTAGGCAAAGTTTGGATGGACGACAACATCAAGTTGAAGAATCATACCAACAGTGTAATGTTTTGGTTGGTTAGGGATCGAAGACCATATGGCACTCCTATGGAATTTGGTCAAGTATTTAATATGTTTGATAATGAGCCTAGCACTGCTACTATTAAGAACGATTTACGAGATCGTTTCCAGGTCATGCACAAGTTTTATTCAAAGGTTACAGGTGGACAATATGCAAGTAATGAACAGTCGCTGGTTAAGCGATTTTGGAAGGTTAACAACCATGTTGTGTATAATCATCAAGAAGCTGCTAAGTACGAGAACCATACTGAGAACGCATTATTGTTGTATATGGCATGTACACATGCTTCTAATCCTGTATATGCTACTTTGAAAATTCGGATATATTTTTACGATTCGATAATGAATTAATAAAATTTGAATTTTATTTCATGATTTTCAAGCACGTCATTTACATAACTTCTG
ACAACAAGAAAACCAGATCTCTTCTAAGGCTGATACAACTTACAAAGATCACGGATTTGTTGCACGATGGGCAGCCGAACATCTGAAACCAGAAACATAAATCGGATCTGAACACGAGCGATCGACTTTACAACAAAAAGACCTAAACTCCTTCCAAAAAACCAAATTCCTTCTGAGCAAGACAAAATTCTCGTTTATCGAGATATTTCACAATGGCTAGCCAGTAACTATCAATCTGCTGAACAAAACGGATCTCACAACCAGCTAGGTCAGGTAACCAATGGGAATCTTTTTCAGCAATATAGTGGGCAGATTTCGAATTACAACGTGCCTAATAACAATAATCCTTATGAAGGTCGGCCTTTCTTAACTTGGCTCAACAATGTGTTTAAATCGAAATTGTGTATATTAAGCGGATTTACAAGATGTTAAATAAACCTTTTTTCAGAAAATGATGTGGTTTTATTGATTAGTGTTGACTTTCATGAGTTTCTAGCATGATTTGCTTTGGCTCATCTTTAATTTAGTTCGAACCCTAAATCATTCACGATTCATGAGTTCTTCTTGGAAGACCGTCTGTTATCCATATCACTTTTGACTCGTAACTTTAAGGTCAGTCATATGGTTCATAACCTGGTTCGTGATAGGAGTTATGAGCTCCAAATAGAATATTTCATACGAAAAGAGTTATCTTGTTATTGTCCTCTCGGGTCAAGACATCATAGATTGCATCATATTGAGGAGCTGACCTATGATGAATAAAAGGGGACGAAAACAACCCCGAAGTACAGTTAGATTTCGAATCTCATGTGATCATGTTTCTCAGCAAAATCCCGATTGTTCTAATCGTCACCATTCTGGGAACATCATGTAAATGATAATAAAATTACATAATCATTTTCTTTTCAAATATCGTTGCTATGATTAAATAAACTTTCGCTCATCTTTCGTAAAAGAGAAAAATATTGCTTCATTAGTTCTTTCATCTTCAAATACAATA
GAAAATCAACCAACCCAGAAAACACCAAACCAAACTCAAATAGACATACTCGGCCGTAAAAGGTTACCAATTTGCTAAGAAGCTAGGTAAACGACATGTCGAACTTGAGAAACGTTTTCGCCCAGCTCACAGACCCCTCACTCAAGGCCGTCATTCAAGACGAGGCCTACCGAGTGATGAAGAAAGAGCTTACCGCCACCAGACATTCTAACCCCTTCGCACAGAGCCCCGCGGCCGCAGACACCCTCGAACTACTAGGTATTAATTCACACCCACTTGCCATAACCCCACACACCCACGCCGCCGCCAAGGCTATCGAGTCAGACTTGTACGAGGTCACCTCCCACTACCTTCCCAAGGAAAACCCTGTCACATTCCTGTTCATGAAGCCCTCCAAGCTGAGATACTTCCACAGAGGGCCCCAGCACAGTGACATCTTCCTCAACGCCTACATCGAACCCAAGGATGTCCCCCGCTACCCCACGGACACCGTCATCGAAAACATCTCAGAGATCACAACACCCCTAGCGTTTATGGGAGACACACTGCACTTTCTCGAACCCTCTTTCATAACCAGCCTCTTCGCACGCTCCCCAAAACTGCAGACCCTTTACGCCACAATGGTGTTGCCCCCCGAAGCGCTCTATAGACTACGCAGCCTCTACCCAGAGGTCTACACGCTTACCTACTCCGACGATGGATTCATGTATATCCCCGGGGGCCATGCCGGCGCTTCATACTACCACAAGTACGACCAGCTCCAATGGCTCACCGCCGGCTATCTCATCTCAGAGAGCACCACTGTCACTGCCCAACGGCTAGAAACAAAGGGCGCCAACCACCTCTTCATCTTCCAGAGGGGCCGCTACCTCACCCCCGAACGCAGGACGTTCACCACCGCCACCTCTTATGTGACTGTGCCCGAGATTTTCCTACCCTCCAGCGCCAACGCCCGCACACCCATCACCAAGACTCTGGCTATGCAAATCTTCTTCTACAT
GTTATTTCGACACTTCGCACTCTCTCTACAATGGGGAACGTTCAAACCTCCGTCAACACTTACAATATTACTGGGGATGGTAATTCATTTACCCCCACCTCTGACATGACATCCACTGCCGCCCCGGCCATTGACCTTAAACCTGGGGTCCTCAATCCTACTGGCAAGCTATGGCGACCCGTCGGTACTTCCGTTGCCACCATCGACTCACTTGCCATCGTCAGCGATCGTTTTGGTCAGTATTCATTTGTCAATGAAGGCATGCGAGAGACCTTTTCAAAAGCACTCTTCGACATCAATATGTGGCAACCTCTGTTCCAAGCGACAAAGACTGGCTGCGGACCGATCGTACTCTCCTCCTTCACAACCACCACCTCTGGTTATGTTGGTGCCACTGCCGGTGATGCCCTTGATAACCCTGTGACGAATGGCGTTTTCATCAGTACGGTGCAAGTCATGAACCTCCAGCGGACCATCGCTGCTCGCATGCGTGATGTCGCTCTCTGGCAGCAACACTTAGACACCGCCATGACCATGCTGACACCTGACATTTCTGCTGGTAGTGCCTCCTGCAACTGGAAGAGCCTGCTCGCTTTCGCGAAGGATATCCTGCCCCTCGACAACCTGTGCCTCACCTACCCGAATGAGTTCTATAACGTTGCCATCCACCGTTATCCTGCACTCAAGCCTGGCAACCCAGACACCAAGCTGCCCGATGCCCAGGCCCATCCGCTGGGAGAAGTCGCCGGTGCTTTCAATGCCGCCACCTCTGAAGTTGGAAGTCTCGTTGGTTCCAGCTCCACTCTCTCACAGGCCATCTCCACCATGGCTGGCAAAGACCTAGATCTAATTGAAGCCGACACCCCGCTCCCCGTGAGCGTGTTTACTCCATCTCTCGCCCCTCGCTCCTATCGCCCCGCCTTCATTAAACCTGAGGATGCTAAGTGGATCGCGGAGTTCAATAACTCATCTCTCATACGTAAGACTCTCACCTACTCGG
TAGTAGTAGACTCCCTAAAGAGCTACTACACTTACAAGAAAAATGGCAACTATGGAAGAAATCCAGAGAGAAATCAGTGCTCACGAGGGGCAGCTTGTGATAGCACGCCAGAAGGTCAAGGATGCAGAAAAGCAGTATGAGAAGGATCCTGATGACTTTAACAAGAGGGCACTGCATGATCGGGAGAGTGTCGCAGCTTCAATACAATCAAAAATTGATGAATTGAAGCGCCAACTTGCCGACAGGATTGCAGCAGGGAAGAACATCGGGCAAGACCGGGATCCTACAGGGGTAGAGCCGGGTGATCATCTCAAGGAAAGATCAGCACTAAGCTATGGGAATACACTGGACCTGAATAGTCTTGACATTGATGAACCTACAGGACAGACAGCTGATTGGTTGACCATAATTGTCTATCTAACATCATTTGTGGTCCCGATCATCTTGAAGGCACTGTACATGTTAACAACAAGAGGTAGGCAGACTTCAAAGGACAACAAGGGGATGAGGATTAGATTCAAGGATGACAGCTCATATGAGGATGTCAATGGAATCAGAAAGCCCAAACATCTGTATGTGTCAATGCCAAATGCCCAATCCAGCATGAAAGCTGAAGAGATAACACCTGGAAGATTCCGCACAGCAGTATGCGGGCTATATCCTGCACAGATAAAGGCAAGGAACATGGTAAGCCCTGTCATGAGTGTAGTTGGGTTTTTGGCACTGGCAAAAGACTGGACATCTAGAATTGAAGAATGGCTTGGCGCACCTTGCAAATTCATGGCGGAGTCTCCCATTGCCGGGAGTTTATCTGGGAATCCTGTGAATCGTGACTATATCAGACAGAGACAAGGTGCACTTGCAGGAATGGAGCCAAAGGAATTTCAAGCCCTCAGGCAACATGCAAAGGATGCTGGATGTACACTGGTTGAACATATTGAGTCACCATCGTCAATATGGGTGTTTGCTGGGGCCCCTGACAGGTGTCCACCAACATGCT
TGATAGTTTTTTATTAAAACTATCAGCTCACATACTCCCTATCGCAAAGGATAAGCGGAAAAAAGCAAATCTGTCCACAATTCCACATTCTTCACTATTCACTGCGATTCTGCCCTCATTTCTTTCCGTAAGCTGTCTTCACGGCCTCAACTGACAATTCAGAAAAGTCAGCATCTGCGTTAGTCAGAACAGGAAACGTGGGTTGTCCAAGAGCATTTAACCTTCCAAATATATTTTCATCTCTTTTGAAAGCCTCTATCTTTTTCTCTTCGATTGCTTTTCTCATGTCTAACCTCCCTTTGTAGGAAAGTGAAGTAACAATTGCAGAAGTCAATTGCAGAGTGAAATTCTTCCTCGATGATCTCTCAGGGGAGAGAGGATGCATTTTCACTTGTGCCTGGAAGTCAGAAGCAAGAGAACATAGAACATCAACTATCTTTTTTGCTTTTTCTATTTTCTCCTTTTTCTGCATGTATTCTGAGCTAGTTGTAGGATTCACTTCTGTTGGAACTGGAATTTCATCTTTGTCAAACTTTTGAGCTAAGAGTGCATATCTCATTGCTTTGTTGCCCGCAATCGACATCTTGCAACGTGATGAAACCTCAGTAGGAAGGTTTTCAAGTGAGATTTTCAAAAAGACTTGACTTGGAAACAAAGAAGGATCTGCTGATGACAGGTATTCACATAACTCGTTAGCTTTGAGATCTTTCTCACGGAATATCGTTTCTCTTACAAACTTAGATAGTGGTCGTTCTTCACTCGTCTTTGATGGCAATCCACCTTGATTGTAAACAAGACAGAAAGCTGCTTTGATTGCTCGATTGCCTGTTTCGATGTTGTTCACGAGTAACTTGCTATCGATGAAATCAGGAGATAGAACTTTCACATCAAATATGAAGTTGTGCTCTGCTGAATCCTTGTAAGTACTGTAAAGAATAGCATCTAAGATTTTGGTCCCTGAAGAAAGCAAACTGCTGATACTGAAGTCAACACCCTTGAA
ATTCTCTCAATATATACCACCACCACAACCCCCCGGAACACAGGCCCAAAATTTTCGCTGACCACGACGCGCGAAACGCGTCACTTCGTGTGGTCACTTCGTAGCGAAAATTTTGGGCCTGTGTTCCGGGGGGTTGTGGTGGTGGTATATATTGAGAGAATTTTTTCTAGTCTTTGTCGGTTTGAACTGGTATGAACCTGTCTGTGACGTCATAGTTGGTGTACGTGACTTGCCTTGAGTACACAACTGATAATAAATAAGGTGGTAGTGATAATATAATAATATAGATATGATAAGAAGATAAAGATAGATATAAATACAGTATAAGAATAGCACACATTAAAATGTCCACACAGTCTGGCGCTTACGAGGACTCCTGGGAAGACGGGCTTAATCCATTTGACGAAGACTACGTAGATCTTGTAAGGTGCATGCGCAATAGAGGTGAACACGAAGAATATACAGACTTGCTTGATAATGTTAATACTCCTCGTGAACTTTTGTCTGCTATGGAGTCTTTTGAAGAGTCTTCAAATGAAATTCCAAGTCAAGCAGCGACCGGAGTATTTGCAGAAACTGGAAACCGTTATGATGTCCACGATCCAAGATTGGGATACTATGATGAAAGTTGTGAGCGCAGAAGAAGAAATGATAGAATTCTTAACCGAGGAATTCTCAGCATTTATTCAAAAAGATTGCAAAAACAACTCGTTGGAAGAATTGTACGAAACAGTGGACGAGCCGAAATTGGTACATTCAAGCCTAGCTACGATGAAGTATTACTTAACGCTCATCTTACAGAACAAAGCAAAAGAAACTACGGATTTGAAAGGCCATTCCCTGTCAGTTATCAACAAATGGAACTCTGTCATAAAGACGCCTTTGAAACTCCTATCGAACGAGAAAGAAGCCTCGACCAATTCTTTCGAGCGGTGGAACGCAGAGTGGGAATCCTCGCAGATCAGTTATGCAGAGCTTTTGAGAATAATACAGTTAATGC
GCTAAAGTGACCGTGGTCATGGCTTCATTCAAGGGATTCTCCGCCAACACTGTTCCAGTTTCTAAGGCCAAGCGTGACATATCATCTCTTGCCGCTACTCCTGGACTTCGTTCACAATCCTTCACTCCGTCTGTGGATATGTCTCAATCGCGTGAATTCCTCATAAAGGCAATTGAGCAAGGGTCCATGTCTATACCTTATCAGCATGTGAATGTACCGAAAGTTGATCGTAAAGTTGTTAGCCTGGTAGTGCGACCTTTCTCTTCAGGTGCTTTCTCTATCTCTGGAGTGATTTCGCCAGCCCATGCCTATCTACTAGAGTGTCTACCCCAGCTTGAGCAGGCGATGGCTTTTGTTGCTTCACCTGAGTCTTTCCAGGCTTCCGACGTCGCGAAGTTTGCCATAAAGCCAGGTATGAGCCTCCAGGATGCCATCACTGCCTTTATTAACTTTGTGTCCGCGATGCTGAAAATGACGGTGACTCGTCAAAACTTTGACGTTATTGTGGCTGAGATCGAGAGGCTTGCTTCAACCAGCGTGTCCGTCAGGACTGAAGAAGCGAAGGTTGCTGATGAGGAGCTAATGCTATTCGGGTTAGATCATAGAGGGCCACAGCACGTGGATGTTTCTGACGCTAAAGGGATAATGAAGGCTGCTGATATTCAGACAACTCATGATGTCCATTTGGCACCAGGCGTTGGTAATATTGATCCTGAAATCTATAACGAGGGGCGGTTCATGTTCATGCAGCACAAGCCACTTGCGGCGGATCAATCGTATTTCACCTTGGAGACTGCGGATTATTTCAAGATTTATCCAACATACGATGAACATCATGGCAGGATGGCTGACCAAAAGCAGTCGGGATTGATACTGTGTACTAAGGACGAGGTATTGGCTGAGCAAACTATATTTAAACGGGACGCCCCTGATGACAAGACTGTTCATCTGTTGGATCGCGATGACGACCACGTTGTTGCCAGATTTACTAAGGTATTTA
TTTCAAAAGCTCTTTCCTAGAACTTTTGCCACCTCTTTCTCCTTATCTTCTCTTCTTGATTTTACAATGGTGAAAATAGGTTCCGATACCCTTGCTCCTAAGCAGTTGGTTCTTGAGAACAAATACATTGCTGCGTGCCTTTCTAAGCCAGCAAATTTCGCTCTTTCTTTCCTTGCTCAGGGTGCCTCCCTGAAGCCTAGTGTGGTCGCTCGTGCAGCCATCAATGGTGTCATTGCCTGTGACACCACCACCTTCCAACTCCTGGCGATGGATGGGACTCCCCTATCTTTCGCCGCTGCAGCGGTTGTGGTGCGCCAATTTCAATTGGCCCACAACCGCTTTGTTAAGATTGGCTTGCGCCAATTTTACAAGGAGTGCACAAGGCGCTGCAACGCCTTCAACCTTCAGAAAGCTGCTCGCCAGAGCAGAGAACGTAGAGCCGCCTGCAAGCGGATTCTTGCGTCCTTGGATGCAGACCTGCCATGTAGCAGGTCTTCTCGAAGGGCCATAGTGACGGCCCATTATGCTGGAGTCGCAACTGCGGCTCGGAAGAGTGCTCTCTTCCGCCAAATGCGCGCAGACAAGCGCGCATCTAGGGCTTTGGCAGCTGCCATGCAGCCCTTGGTTCTGGCTCCTCCCACCTGTGCACGCATACCTTATGTGTGCCCACTTTCCTCTTCTGTGGAGGAAAGTGTTTCTCGACGCTCTCTTGAGCGTTGTTCCAAGCGTGTTCCACGAGAACACGCCTCTCCCCGGGTTGCGTCTGAAATGCAACCCTTTGCTGATCGCCCCCGGCTTTTCTCCCGGGTGTTGCTCCTCCCTCTCTCAGAGATAACACGGGCGTTTTTCTCTCGTGTTTTTGTTCCTGGGAGTGCCATGTATGATTGTGCTACTGATCTTGCACATGTTGTACTTGATTGGTGGTCCATCACCCCCATGGCACATTACTTGGCCATGCTAGACAATTTTCTTGGCACCCCAACTGAAGAGAGTGTGCGAC
GGCTATTAAAGCAGTACTAGTAGTGTGTTTTACCTCTGATGGTGTAAACATGAAAGTACTAGCTTTAAGACACAGTGTGGCTCAGGTATATGCAGACACTCAGGTCTACACTCATGATGACACAAAGGATAGCTATGAAAATGCATTTCTCATTTCTAATCTTACAACGCATAATATCCTATATTTTAATTACAGTGTAAAAACGCTTGAAATATTAAATAAGTCAGGAATTGCGGCTATTGAGATTCAGTCTCTTGAAGAATTGTTCACCTTAATCAGATGCAATTTCACGTATGATTATGAAAATAATGTAGTTTATTTGCATGATTACTCTTATTATACTAACAACGAAATACGAACTGATCAACATTGGATTACTAAAACGAATATTGAAGAATATCTACTACCGGGTTGGAAGCTAACGTACGTAGGATACAATGGAAATGACACACGAGGGCATTATAATTTTTCATTTACATGTCAAAACGCAGCTACTGATGATGATATAATAATAGAGTACATTTACTCTGAGGCATTAGATTTTCAGAACTTTATGTTAAAGAAAATTAAAGAAAGAATGACTACATCTTTACCAATAGCACGACTATCGAACAGAGTTTTTAGAGACAAATTATTTCCTTTATTAGTCAAAAAACATAAACGCGTGATAAATGTTGGACCTAGAAATGAGTCAATGTTTACATTTCTGAATTTTCCATCTATTAGACAATTCTCAAATGGTCCGTATTTAGTTAAAAACACTATTAAGTTGAAACAAGAAAGATGGTTAGGAAAAAGAGTATCTCAATTTGATATCGGACAATACAAAAACATGATGAACGTCATCACAACTATATATCATTATTATAATCTATACCAAGAAAAACCAATTATATACATGGTAGGTTCGGCTCCTTCATACTGGATCTACGACGTAAGGCAATATTCTGAATTTCTATTTGAAACATGGGACCCGCTAGATACTCCATATTCATCCATA
ACCGGTGGCGAGCGGGGTCTTTGGAGTTCCAGGTGGACCCCACACATGGAACAGGACATGGACAGAACGTGAGTGGGCCAGATGAATGGGCTTTATTAATGGGTTCTTTAATTTGGGCTTGGATTGACTAAATATACTCGTATATTTATGAAAATGCATTACATTTATTGAAACGTATAAATACGTATTACACGGATGTATGTTTTGACACCTTATATTCTTCGTCTAAATTTATTTCTATTACATGGGCTTCTTGCATCATGAGGATATCTACTAGTTCTATCATGTCCTCTGCCTTGAACCCCCCCGTTGGTGAATCTTCGTACATGACCTTGAATATGTTCTTGATGCTCTCTTCTAGCCCGTTGAAGTCGAATGGACCTATCAGTCCCTGGTGTCCGTATGGTATGATGTACCTCTGCTTGTGAAGAAATGGAGTTGTGGTGGAGAACAAATCTATCTCAACGGAAACCCTCCTTGTTGTTCTTAGCCTGACATCTATGATGAAAGACATGCCCTTCTTGTTGCTATATTTGATCGTCATTGTTTCTGTGTTGTTGGTCGTTGTGTGATGGTATGCATTTATAGAGGATGTCTGCTGGTTGTGTGGTTGATGTTTTGATACGTGTGCATTCCTCTTTCATATAAACATGAGTGGATATCTTTATGATTGATGGTGATATTGCTATTAAACTTTTACTAATTAATCTTGAGTAATTAAGTTATAATGTATGATAATTTAAATTATCATACATTCGTCTAAAAATAAAGAAGTTCCGGAAGAACTTGAAGAGTGGGTGTCTGAGAATGTAAACAACCATAAACATATAAAAAAAAAGAAAAACGGATAAAAGCATGGATAATCTTGAGAAAAAAAGGGAGCGCAGCGAAAAAAAAAAAAAAAACAAACTGACTGAGAGAAAAATAAAAGGTCTTCCGTATTAGAAATACGGATGAAAATAGAAAATAAAAAAATAAAAGGGATCTAGAACGGTGACGT
TAGTATTACCCGACCTTGCCACACCTCCTTGGAACACTTTCTCTCTCTAGAAAGTGTGAGACTTTCTCTCTCTAAGCTTATATGGCTAGAAGGTACTGTTTTACATTAAATTACGCTACTGAGATAGAGAGAGAAACATTCCTCTCCCTCTTCTCTCAAGACGAATTAAACTATTTCGTTGTCGGCGACGAAACTGCAACTACTGGACAGAAACACCTCCAGGGATTTGTATCGTTCAAGAACAAAATTCGTCTTGGTGGATTGAAGAAGAAATTTGGTAATCGAGCTCACTGGGAAATTGCGAGAGGCAGCGATTCTCAGAATCGCGATTATTGCTGTAAAGAAACCCTAATTTCTGAAATTGGGATTCCGGTCATGAAGGGTTCGAACAAGCGGAAGACGATGGAGATTTATGAAGAGGATCCCGAAGAAATGCAATTGAAGGATCCAGATACTGCTCTTCGATGTAAGGCGAAGAAATTGAAAGAGGAATATTGTTCCTGTTATGATTTTCAGAAACTCCGTCCATGGCAAATTGAGCTTCACGCGGCTTTAATGGCGGAACCAGATGATCGGAGTATCATCTGGGTCTATGGTTCAGACGGAGGAGAAGGAAAGACGAGCTTCGCGAAGGAATTAATCAGGTATGGATGGTTTTATACAGCCGGAGGGAAGACCCAGGACGTATTATATATGTATGCTCAAGACCCAGAGAGGAATATTGCGTTTGATGTTCCCAGGTGTTCTTCGGAGATGATGAACTATCAGGCGATGGAGATGTTGAAGAACAGAGTTTTTGCAAGTACAAAATATAGGCCTGTAGATCTTTGTATTAGGAAGTTAGTTCATTTAATTGTGTTTGCCAACGTGGCACCTGACCCCACGCGCATAAGTGAGGACAGACTTGTAATTATCAATTGTTGAATAAAAGAATATATATTATTGTTTTAATTTAATTCCGCGAAGCGGTAGCCGGTCATAACACTGTTGCCCTTGGAAC
CCAGGGACCCCTGCAGCCCCCTGTTTGTCAGCGCCTGTAATAGGGTACTACATTGCTGCAGGCTGGTAGCGTGAGCGGTCGGTAACACTTCCGTTCTCCACGCCAGAGTTGCCCCTCGTGGGCGTGTCTGCCGGAAGGGCTGAAAAGTATCCGGCCGGTAGCTCGCCCCCGCGCATGTGCCCGAATAGGGATTGGGTGCGCGGTTGAGGGTCTGGTGTCGTAATGGGGCGAGGAGGGTTCCGAAGATCCAAACCATTACACACCTGCAACTCTGATTACCATCACCACTAGCGCCATGGCTGAAGCTCCCGCTTCCCACCATCGTTACCCCGCCCCTTTAGTGGGCACTCTAGCCGACCCGCAAGGCGGGGGTCTGGCTGCTGACAACCAGTTCCGCCGATACCGTGCCGCGCTCCGCATCCGTGCTCCGGACCGTGGTAACTACCTCACGAGCACGCGTTCGATCTTCTACGAAGTCGGACGACGCTACGGCAGCGGCGGCGATGCCCTTGCCCCTCCTCCGGAGGCGGCTATGCGCATCGACTGTTCGGTGCCGATCAATCCGGCGGAGGCCGCCAACTTTGAGGGCCTCGCACGTCGGTTCTCCAACTTCTCCCCGCAATGGGAGATGATGGACCTCGCTGCCATCGCCGAGCGATTGGCTAAAGGTGTCGCGGCCGCGTCCGTTTACGGACAAGGCTTAGACACGCAGGCGCTGCGCGCGGGGCAGCCCATTCGCGTGGTCGCTCTGGGGACTCTTGACTCGCCCCAGACGGCGTCGACCGCGTCCGTGTTCATACCGCGGACGGTCGACGCTGTGTCGAACGACCACGTCTTCGCAGTCCTATGCGCCGCCGCCAACGGTGCTGGGGCTGCGGTAACCACCGACGTCCTCAGGCTGGATGCCAATACTAACCAGCCGATAGTGCCCGCCGTCACCGGGGCCGCCTTCACCACTGCTTGTGTTGAGGCCCTCCGCATGGTCGGCGCAAACATGGAG
GCCAAAAGCAGGTCAATTATATTCAATATGGAAAGAATAAAAGAACTAAGAAATTTGATGTCGCAATCTCGCACTCGCGAGATACTGACAAAAACCACTGTGGATCATATGGCCATAATTAAGAAGTACACATCAGGAAGACAGGAGAAGAATCCCGCTCTTAGAATGAAATGGATGATGGCGATGAAATACCCGATCACAGCTGACAAAAGAATAATGGAGATGATCCCTGAAAGGAATGAGCAAGGCCAAACTCTTTGGAGCAAAACAAATGACGCTGGATCAGACAGGGTAATGGTATCACCTCTGGCTGTAACGTGGTGGAACAGAAATGGACCAACAACAAGTACAGTCCATTATCCAAAGGTGTATAAAACCTACTTTGAAAAGGTTGAAAGATTAAAACACGGAACCTTTGGCCCTGTTCATTTCCGGAATCAAGTCAAAATACGCCGCAGGGTTGACATGAACCCTGGCCATGCAGATCTCAGCGCTAAAGAAGCACAAGATGTCATCATGGAGGTCGTTTTCCCAAATGAAGTTGGAGCCAGGATATTGACATCAGAATCACAGCTGACAATAACAAAGGAAAAGAGGGAGGAACTCAAGAATTGTAATATTGCTCCTTTAATGGTGGCATATATGTTGGAAAGAGAATTGGTTCGCAAGACCAGATTCCTACCCGTGGCTGGCGGGACAAGCAGCGTATATATAGAAGTATTGCATTTGACTCAAGGAACTTGCTGGGAGCAGATGTACACACCAGGAGGGGAGGTAAGAAATGATGATGTTGACCAAAGTTTAATCATTGCTGCTAGGAACATTGTCAGGAGAGCAACAGTATCAGCAGACCCATTGGCTTCACTCCTGGAAATGTGCCATAGCACACAAATTGGCGGAGTAAGAATGGTAGACATCCTTAAACAAAACCCAACAGAAGAGCAAGCTGTAGATATATGCAAGGCAGCAATGGGTTTGAAAATCAGCTCATCCTTCAGCT
GTATCATAAAAGATGATGAGTTATGTTACAAGGGACAGGAAAAAAGAAAATAACGGCACATAAGTAGCAAAAAGTTTTCAAGTTTGAAATTCCAAGAATTTGGAAAGTGAAAGTTGAACACAGAGTCATATCTCATAATCGTTGAACAAAAGAACTCAGTCGAAGAAATGGAAGGAGGACTTCGTGCAGCGTTTTCAGGCCTGAATGAGGTTAGGATCGACCCCACCGGTGGAGAGGGACGGGTACTTGTACCTGGTGACGTGGAGCTCATCGTGTATGTTGGTGGATTTGGTGAGGAAGACAGGAAGGTGATTGTGGATGCACTCTCCGCACTCGGGGGACCCCAGACTGTACAGGCGTTGTCCGTGCTTCTCTCCTATGTACTCCAAGGGAACACACAGGAGGACCTAGAAACAAAGTGCAAGGTCCTCACAGACATGGGCTTCAAGGTGACACAGGCAGTCAGGGCCACGAGCATCGAGGCGGGAATCATGATGCCCATGAGAGAACTGGCCCTGACTGTCAATGACGACAACCTCATGGAAATCGTCAAGGGGACCTTGATGACATGCTCCCTTCTTACCAAGTACTCGGTGGACAAGATGATCAAGTACATCACTAAGAAACTCGGGGAGCTGGCAGACACCCAGGGAGTTGGGGAACTGCAGCACTTCACCGCTGACAAGGCAGCCATCAGGAAACTCGCAGGGTGTGTGCGTCCCGGGCAGAAGATCACCAAGGCCCTCTATGCGTTCATCCTGACCGAGATCGCAGACCCCACCACCCAGTCGAGGGCCCGAGCAATGGGGGCGTTGAGGCTCAACGGGACAGGAATGACCATGATTGGGTTGTTCACCCAGGCCGCCAACAACTTGGGCATTGCCCCGGCAAAGCTGCTGGAGGACCTCTGCATGGAGTCCCTGGTTGAGTCAGCCAGACGGATCATCCAGTTGATGAGACAGGTGTCAGAGGCGAAGTCCATCCAAGAGCGCTACGCCAT
ATCATTTTTAGAACTAACCAACCATGTTCACGTAAGTGACGTGATGACGCGCGCTACGCGCGCTGCCTTCGGCAGTCACACGTCACTTACGTCTCACATGGTTGGTTAGTTCTAAAAATGATAAGCGGTTCAGGGAGTTTAAACCAAGGCGCGAAAAGGAAGTGGGCGTGGTTTTAAGTATATAAGCGACACGTTAAGTCAGTTACTTACTCTTTCGCTTATTCTGTAAGTCGAGACACACAGAGTAACCAACTAACCAACTAGCCATGGCTGGAAACGCGTACTCTGATGAAGTTTTGGGAACAACTAACTGGTTGAAGGATAAGAGCAACCAGGAAGTATTCTCATTTGTTTTTAAAAATGAGGATGTTCAGCTCAATGGAAAAAATATCGGATGGAACAGTTACAGAAAGGAGCTGCAAGAGGAGGAGCTGAAATCTTTACAACGAGGAGCTGAAACTACCTGGGACCAGAGCGAGGACATGGAATGGGAATCTTCAGTGGATGAACTGACCAAAAAGCAAGTATTCATTTTTGACTCTTTAGTTAAAAAGTGTCTCTTTGAAGTACTGAGCACAAAGAACATAGCTCCTAGTGATGTTACTTGGTTTGTACAGCATGAATGGGGAAAAGACCAAGGCTGGCACTGTCATGTGCTCATTGGAGGCAAGAACTTTAGCCAGGCTCAAGGAAAATGGTGGAGGAGACAATTAAATGTTTACTGGAGTAGATGGTTGGTAACAGCCTGTAGCGTGCAGCTATCACCAGCTGAAAGAATTAAACTAAGAGAAATAGCAGAAGACCAAGAATGGGTTACTCTGCTTACTTATAAGCATAAGCAAACCAAAAAAGACTATACTAAGTGTGTTTGCTTTGGAAATATGGTTGCTTACTACTTTTTAACCAAAAAGAAAATATGTACCAGTCCACCAAGGGACGGAGGCTATTTTCTCAGTAGTGACTCTGGCTGGAAAACTAACTTTTTGAAAGAAGGCGAACG
AAGCCTAACTCTTTTGAATCTATTTTTCCATTTTTCGTTTTGAAAAAAATATGCCGTAATTCTTCCTAAATCGTCTTATTTTGCGTGTTTTGGTCTGTTCCTTGTCATTGTCCTAGAAATTATTTAAAATGCAATACAAGCCAATCTGTGAGCTTAAAGGGGTATTATATAGCAGGGCGTACTTCATCAACAACCAAACAAAAAAACCACTCTTGATTGAGTGGCGTGTAAATGAAGAGATACCTCACTTTTCTATTTTATTAAATTTTGTTCATTGATAGTTTCAATTGCTTTTTTAACTTGTTCAGGTTTACCAGTTATAACTAACTTTATTTCATCTTTACGTTCGGCGTGTTTCTTTCCTACTTTAATTAAGTACCAACTGTACAAGATGAATGACACAATATAAATAACGTATACTATTTTTACACCTCCGTCATTTCTTCTAACGTTTCTTCTACTGTTTTATGTAAGTCGTAGTAGAATACACCAGTATAATGTTTGTCTTCTTCTTTGGTCCAATTTTCATAATCGGTATCTTCCATGATTTCGTTGACCATTTCAGAATGTTCGTTTAGGTTAGTCACAAGAATTTCAACGGCTTTTACAGAGGCTTTGTGCCATTTTGCCGTGAATTCGTACGCTTTGACAACTTCTTGAAGCATACTGAACAAGTCAATGTATTGGGCTTCAGCATAAGCGTGGACTTGACTTTCATCTTTTGGAAAATGTTCATCTACTTTTTTATCATGTAATTTCAAAGTGTCACTAAGCAATTCAATTTGGTTTTTTAATTTCATTTTTTTATTTCTCTCTTTCTTTTTACACTTGCATTCCAGTTAATTTGTTTAAGTATTTCGTTTTGCGGTCGATATGATACTCTAAATTGTTTCCCCAACGCGTTTGTAGCGAAAGTTTTAAACATTCAATAATATAGCTTTTAAGTGTTCCGTTTGTATTAACATCGTATAAAGTGTAGAAGTATTTTCCTTGTTGGCCC
TGATACTGATACAGTGTACACTCACGACGTGAGTAAACAGATTGACGTAACGCCTCAATCGTGGTCAAGGACCAGCATTTCAATGCTATCACATTAAATACAATCACGTTGTATTACAAAACTTTCCGTTTAATTACGTGAAAGGTTACAAATGGCCTTCTCTTACAGAACGCCACAGGAGGAACTTCTGAGCAGACTACCACAGTCCCAACAGGAGGTGATCAGCGGATTTCAGTACGAACGCATTCAAAAGGAGGAAGAGAAGAAGGTGGAAAACTTCTCTTTTTACCTACCAGAGAAAACCAGGGAGTGGTTTACTAAGTCAGGTGTCTATCTTTCGCCTTTCGCTTATGTTAATCATTCTCACCCTGGTTGTAAAACTCTGGAGAACCACCTTTTATTTAATGTTGTAGCTAGTTATATTAGTAAGTACTCCTATGTAGCTTGTCTTAGTATTAAATCTAATAAAATGAGCAAAATGGAACGATTGGGTCCTAATTCTGTTAAAACATATGATATTTTGAACAGACTGGTGACCGCTAAGGATAAAGCTCGCTATGGCCCTTTGGCCAAACCGGAGAGGTCTCCATGCCCAAAGAAAACTAACATTTTCATTCATGATGAGATTCACTATTGGTCAAGGGATCAACTTGAGACTTTCCTCCAAGTCCACAGGCCAAAGAATTTGTGGGCAACTTTGGTTTTCCCTCCAGAGATACTTGCTGGTTACAAATCGTCTGTTTTACCATTCCTTTATCAGTTTGAAATTCATGGGAAAGACTTGGTTTATATGCCTGATGGAGTAAGATCTGAAAGTTACACACAGCCTCTTGAGAATGGTTTTTTACTAAGCTCCAGCAGCATAATCATCAAAAACAGAGTCACGGGGGTTGAAATCAGGTACCAAGTTAGTCTTGTATATTCTCTGGGGTCTCACCATCTGTTTCATATTTACCCAGCTGAGGATCTAATGAAAGAAGAGGTTAGGAGATTTGGGCCT
CACGACTGTAGGAAACTCTGAGGGTAAGAAAAATCAATCGCTTTATAGAGACTATCAGAAAGAGGTTTAATATTTTTGTGAGACCATCGAAGGAGAAAGGATAAAACTTTTTTACGACTCCGTCAGAAAGAGGTTTAATATTTTCTTAGTACAAAAGTCAATGTTTTAAAATATATGGATGAGAGAATATTTGTCTGTATAAAAACTGTGTGAAATTTTGTACCAAAGAAAAAAACGTGAGCCGTATCCCCTACATGGATTTTACTAGATCATTTATATGCCAAAAAATATTATACTATATACGTTTATTATATGATGTTAACGTGTAAATTATAAACATTATTTTATGATGCAATTGTCTGGCAACCTAGATGGGCACAGGGGATGTTTGATAAGCTCTATGAGTATATGTTGTTGGACGTTATTGTTTAAGAAATAGTTGATGCATCAGAATGAGGTTTTAATATTTTTATGAGACCATCGAAGAGAGAAAGAGATAAAACTTTTTTACGACTCCATCAGAAAGAGAATAAAAATATTTTTGTAAAACTTTTTTATGAGACCATCGAAGAGAGAAAGAGATAAAACTTTTTTACGACTCCATCAGAAAGAGAATAAAAATATTTTTGTAAAACTTTTTTATGAGACCATCGAAGAGAGAAAGAGATAAAACTTTTTTACGACTCCATCAGAAAGAGAATAAAAATATTTTTGTAAAACTTTTTTATGAGACCATCGAAGAGAGAAAGAGATAAAACTTTTTTACGACTCCATCAGAAAGAGAATAAAAATATTTTTGTAAAACTTTTTTATGAGACCATCGAAGAGAGAAAGAGATAAAACTTTTTTACGACTCCATCAGAAAGAGAATAAAAATATTTTTGTAAAACTTTTTTATGAGACCATCGAAGAGAGAAAGAGATAAAACTTTTTTACGACTCCATCAGAAAGAGAATAAAAATATTTTTGTAAAACTTTTTTATGAGACCATCGAAGAGAG
CGGGGGGGTGTTTGTGGCGGGGGGGTAAAATTTGGCCAGCTGCCAAGTAAGAGCAGACGGAGACGGGGTCCAGCACAGCAGACAGACACGGGGCACTGGGAAAGCACAGAACAACACACGGAGAGGACACACAGAGACCCGCACAGAGGCGACACCGTTCACACACACACACAGCAGCAGGGCCGCAGTGACACCGCGGCAAACAGAGAGAGGCAGACGGACAACGAAGAACGCCGAAGCAGTAGAAGAGAAGGGCGAGGGCTATCCGCGGCCCCGGCGACCCCCTTCCCCAGTCGCCGTCGTGCCGAGGCCGCGGAGGACGGCTGCCCGGGGTTGGCGGTCTGCCAAGAACACGCGGCCCTTCCCCCTCCCTCCACGCGAGCCGCGCACGGTGAAACACACACAGGCAGACACCACCGCCGTCCCCCTGTCGGCCCGTTCCGGGAGGCTGGAGGGGGGCCCGGGGGTCGCGGCGGGGGGCGTCAAAACACGCGCCGTCTCTGCGGGGCAGGACGCCGGCAGCCTGGCGCTGTTTGCTCGCGCTCGCTTTTTCTCCCCCGCGCCGCGAAACCCGAGCCGCCCGGCTGACTCAGCGCTCGCGGCCACACCGTCTACACCGCCGGCGCCCGGCGCACGCTGAAATAAAAACCGGTTCCTTCAGCTCGCTTCACTGCTCCTGCGCTGAGTCAACACCAACGCGCCCCGCCAAAGGCAGCACTGAGAGACGGGCAGAAAGGGACTTCCCCCGGCCCGCGTGTGGCGCTCGCTGCGCCGCCTAGCGTCAGGCCACCCTCGCCTGCCTGCGCGCCGCCTACTATCAACTATCCGCGACGTTCGCCCATTATCAACTGCACACCCTCGCCATGCCGCCACTCAATCCACAATCCGCACTCACACACTCCTCATTTCACTACCAACTCTCCGCTCCCTTGACCCCACACTCTCCCGCTTACACCAACCTCCCACATTCTGCACCCAACCCTCTCCACAACACACTCCT
GTAGAATTTTAACGATCGTTTAATCATGAATACTATTGAACGTACAACCTCACTGGTGAACGAGACTTCAGCTCAATTGAAAACTTTGGTTTCCAATGCTGAGAAATCTCATTTTCTTAAACCGGATGAAGTCAGAGCTAAACTAGCTTTTTTGATTAATCCAAAACAAAACTTGTTTGCTAATTTGAACTCTTTCTTTAATAAGCAGAAATGTTTGGATGACCTGACTCGCATACTCAAAGTTTGTGGTGGTACTGAAACAAGATATCAAATTACAGCTATTGGTTTAAGTCATTTGATCGAGTATTGTTTAAAATACGAATTACCAAGTGATGCACGCATGTTAAAGTCATTCATCTTCATCATATTTAGTGTATTTGACAAGGTCGACTCACGCTCTCAAGGCAATGTGATGAAGTTTGACGAAGTGTATGATTATATAAATAGTGAGTTAGCCGATAATGTTGACTTAACTGCTGGAGAAATTGATGGTTCAAAGGTTATTAAGATATCTTTTCTAACCACGACTTACGTATGTGAACAAGTTAACACTAAAGTAATCGCTGACCAAGTTCTAGCCAAACTGGGTCAGTATTTGATTTCTGACCAATTCGGTTACTTTAAGTCGAAGATAGGTGTCAATGGAAATGAGAAGTCTGATGCAATTGCAATTATGAATGGTAAACAGGATGAATCATGTCACGTTGATTTATTTAGGAATAAGTATAGCGTAATTCCTGCTTACTACAAACAGTTGGTGGCAGAGGTACGAGCTCTCAGAAAGATAAAATCAGCTGGCAATCCAAATGGAGTCAAGTTTAGAGGTATTACTAAGTTTGGTTTCATTAAACCGTTGACGGATATGCAACGTTTTAAGAAAACTGCCCTCAATGTAGCTTTGATTGACTCTAACTCCAAGTACTTCACAACCAATTCAGGTAAATTGTACTACGCTTATGATCAATGTGTATTAAGTTACATGGATGATATTGAAATAAGC
TGGATATATGAAGAATTCGACCTTCCCACGCGTACGTGTAAACAGGGCTAATCACCCGGCCAAGTATAATTTTCTTGGTCCCAGTTAGCAATACTATGAGAGTATTCTAGATTTCTTCGAGTGTCCCTTTTGGTTAATTTCTGAAGGCTGGAAACTCCAACCGTTGGAAATACCCTGCAAAAGAGCTAAGTTATAGCATCGTAGATAACTATAATCGCTCTTGGGCCGCAAGTCGGCTATGCGGTACAACCGTTAAGACTTAATTATTATGAACAAAAATTTATTTCAAATAGTAATTAAACTATTCGTAATGATATTTTTGAACACAGATGTTAAGCTCTTCGTATCTCTTTATTTTAGATGTTTAACTAAACATTTAAAACACCACGGGGTAGTGAGTACAGTAAAAATATTTAAACAAATAAGATTACATGTTACTCGTTACCTTTGTGGATCACCATTGAGAACAAACTCAATGATGATAGGGATAGATAAAGATGGTTGACCAAAAATGATCAATTTCCTTAAACCACTTGCTAATGGTACAAGATCAGATAAACAATTACTTTTATCAATCTTGTTCATTACAAGAAGTTTTGTGGAAAAAGACAAGAGTAAACTAGTTCCTGACTGAAGTACAATAACTCAACCCCGAACAACACAAAAGGAATATATTATTCCTTCTGGATTTATTAAGGATTGAGTGTTGAACAATCATTTAGGAACTTATAAAAGTGAGTTTGATGATTCAAATCATTTTGTATCAGTTAAGAGTAGTCCAACTGGACCATCTACACTGACTGCACTATGAGGACTATGAAATCATAGTTATGAATCATTTAATTGACTTTTTAAGATTACTAGTTTATCTGGTGTTGATTATCTTACAAAAATCATGAACTGGACTTGATTAAAAGACCTAGGAAATAAAAATAATAATAAATGATCTAAACAATTTTTAGGATCTTTATCATTAATTTATGACCCAGAATGTAAAGTT
ACCGGTGCCCGCCGCGCCCTTTTAAAGTGGGCCCCACACGCTTTGCTTTAATTATTTAAAGGCGTGCCTGGTGTAGACTTGGTCGCCAAGTATGGCTGAATTGTGGGACCCTCTGCAAAACCCACTACCAGATACTTTATACGGTTTCCGTTGTATGCTTTCTGTAAAATACCTGCAAGGTATTTTGAAGAAATACGAGCCAGGAACCCTAGGGTTCGAGCTCTGTTCGGAGTTAATCCGTATATTCAGGGTCAGGCAGTATGACAGGGCGAATTCCCGTTTCGCGGAGATTTCATCCCTATGGGGGGAGACCGGTAAGACGGAGGCTGAACTTCGAGACAGCTATCGTGCCCTACACTGGGAATGCTGTCCCAATTGCTGCCCGAAGCTATGTCCCGGTTTCAAGAGGCGTCCGGATGAAGAGAAAGAGGGGTGACCGCATCCCGAAGGGATGTGTTGGTCCCTGTAAGGTCCAGGACTATGAGTTCAAGATGGACGTTCCCCACACGGGAACGTTTGTCTGTGTCTCGGATTTTACAAGGGGGACTGGGCTTACCCATCGTTTGGGTAAGAGGGTGTGTATTAAGTCCATGGGTATTGATGGTAAGGTTTGGATGGATGACAACGTCGCCAAAAGAGACCATACCAATATTATTACTTATTGGTTGGTCCGAGATCGGAGGCCCAATATGGATCCATTAACATTTGCACAGGCTTTTACTATGTATGACAATGAGCCCACTACTGCTAAGATCCGTATGGATCTGAGAGATAGAATGCAGGTCCTGAAGAAGTTCTCTGTTACTGTATCTGGTGGCCCTTATAACCACAAGGAACAGGCTTTAGTTAGGAAGTTTTTTAAGGGATTGTATAATCATGTTACTTATAATCATAAGGAGGAGGCCAAGTATGAGAATCATTTAGAGAATGCGTTAATGTTGTATTCTGCTAGCAGTCATGCTAGCAATCCTGTGTATCAGACCCTGCGTTGCAGGGCTTA
CCGGATGGCCGCGATTTTTTTAAGGTGGTCCCACCCACGTGCATTGGTCGGCCACTGAGAACGCTCCCTCAAAGCCTATTTAATTCAAATGTATTATAAATACTTGGTCCCCAAGTACTAAAGCTAAACATGTGGGATCCACTTGTAAACGAGTTCCCTGAAACCGTACATGGTCTACGGTGCATGCTCGCTGTAAAATACTTGCAGTTAGTTGAGCAGACATACTCTCCGGATACGTTGGGGTACGATCTCGTGCGAGATTTAATTTTAGTTATCAGAGCTCGAGACTATGTCGAAGCGTCCCGCCGATATAGTCATTTCCACTCCCGCATCCAAGGTGCGTCGCCGGCTGAACTTCGACAGCCCGTATGTCAACCGTGCTGCTGCCCCCACTGTCCTCGTCACAAACAAAAGGAGGACGTGGGTGAATCGGCCCATGTATCGCAAGCCCAGACTATTCAGAACGTACAGAAGTCCTGATGTGCCCAAAGGTTGTGAAGGCCCATGCAAAGTCCAATCGTATGAACAGAGGCACGACATATCCCATGTGGGTAAAGTATTATGTGTTAGTGATGTCACTCGTGGTAGTGGGCTTACCCATCGTGTTGGTAAGAGATTCTGTGTGAAGTCCGTTTATGTATTGGGTAAAATATGGATGGATGAAAATATCAAGACGAAGAACCATACGAACACTGTGATGTTTTATCTTGTTCGTGATAGAAGGCCCTTTGGTACTGCTATGGACTTTGGTCAGGTGTTTAACATGTATGATAATGAGCCCAGTACTGCTACTATCAAGAATGATCTTCGAGATCGTTATCAAGTTTTGAGGAAATTCACTTCAACAGTCACAGGTGGTCAATATGCTTCTAAGGAACAGGCGTTGGTTAGGAAATTTATGAAGATAAATAATTATGTAGTTTATAATCATCAAGAAGCTGCTAAGTATGAGAATCATACTGAGAATGCGTTATTATTGTATATGGCATGTACTCATGCC
ACCGGTGGCGAGCGGGGTCTTTGGGTTCCAGGTGGGACCCACACCTGGAACAGGCCTGGAAAGAACGTTAGTGGGCCGAATGATTGGGCTGTTGAATTGGGCTTTTTATTCAAAACCATCTCAAATTTACGAAGTCCATTATTATTCATATAAGAATAATTACATTAAACATAGCCCGTATAAATATACATTTATACGGTTACATTCTTGTATACATGGTATTCGTCGTTTACTTGTATATCTATTACTGGAGCCTCTTCTTGCATCATGATATCTATTATTTCAACCATGTCCTCTGATTTGAACTCTTCTATTGTTGAATCTCTATACATGATCCTTAGTATGTTCTTTATACCTTCTTCTAAAGCATTAAAATTGAATGGTGGAATGATTCCGTTATGTCCGTATGGAATGGAGAATTTGTTCTTGACTAGTGCTGGTGACTTAGTTGAAAACACCTCTACGTCAACTCTGAATTTTATTTCTGATCTGAACTTGACGTTGATGATGAACAACATTCCTTTATCGTTGGTATATGATATAGTCATAATTGTTTGATGGAAATATATTCATTGGATGTGCATTTATATTTGGAACTCTCGTTTGTATGTGGTTGTGAATATTGATCGTGTCTAATTTATGTTCTTTCATTAATTAGTGTATGTGTGACTGGATTGATGTGGATGTTTGTGACTAAAAAATAAGATATTCATGCATATGAATAAGAAATAAAGGAAAAAGACGGAAAAATAAATAAAAAAATTAACAAAAAAACTAATAATAAAAATAACTATCTATTCAGAAAATTTGGGAGCGCAGCGAAAACGAAAACAAAAAACGATAACAAAGAAAATCTTTATAAAATAAATAGACAGAATTGAAAAGGAAAAAAGTAAAAAAATAAAAAGGTTATTACATAACAAAAACAAAAGAAAACAAAAATTAAAAATGACGTCATCTGATGTCATCACAATTAAAAACTATTTACTGCGGTTAAAAA
GACATTTGTTGCACTAGGATGAGGGCCGAAAGACAGAGCACTGTGAAACTACGTCCATCCCTTCAAGCTGTTATACGTACAAATAATATAAATGCATTCAACTTACATATTGAGGGAATTGACTGTCCAACACCTGCTGACTTAAGCCGTTATTGTGTTCCAAATGGTTGGTTTTTTAAGGTTAAAAATCAGAATGTCATTCCCGTACCCCGCAATTTCCCCGCTTTTAATTATGATGTGGATATTGGTCAGTATACTGTGCTACCATTTGAAACTCTTGAAGATGTCGCGCAGTTATACGAGTCAGCGGATGGTGACTTGATACCTCATTTTGCGATTTTTGAGAATGGCATGCCAGTCGTTGCAGCAATTTCTGATCGACAGAATAATGTGTTAACACTCAGATTCCGGGCGGGGGGAGAACACTTTTTAACAATTGATGATTTGTTAGCAGCAGAACCTAGAGATTTAGACATTTATCAGGGTGTAGATCAAATGGCTGATGAGGCGGGTATCCGTTTAGATGACGTTGATCAAGCTGCTTTGGCTGCTCAGGCTGTTGCTGATGCTGGTGGTGGAGTTCAACAACAGCAGGATGCTATGGCAGGTGTGGTTGCTCAAGCTGTAAGAGATTTGCCAGTAGCACATGAAGACGGGATTAGATTGGGAGATGTTGCTGTTGTTCAAGTTCAGGTCGCTCCTGCTGCTCCTATTCAAGTTCCCCCTGCGCCAAACGTGATTGCACAGCGTCAGAGGGAACAGGCGTTGGCACGACAGGTACCAAATTTACATGTTTTACCACGACCGAGACAAGAGTTAATAGAGAGGCTTGAACAAATTCGAGAGGCTGAACGTTTATTCATTAACGAGATTGTTCAAGAGGTTGGGGCAATTGATCAGCAGCGAGATGTAGCGGCAGCAGGGATGCGTTTAGATCTATGTAGAGCGGTGCATCGAGTAGATGGCATTTTGCGAGCATATCAAGAGAGAGTTGATCCCT
GGTTATTTCACGTGGTTGTGAAATTAATTAACTTTCTATCGTGTTTCACACATTAACGAATAGTTTGTGTGATGTGAGATGGATCGCGCTGCGCTCTCCAATTTGTTAATCGCGACGATACAAAAACAATGTCTGGATGAAAATTCAGCGATAGGTAAGGCATTTTCCGAGAGAGGAATTGATGTCTTTGACCGAAATCTCCCGAAAAGGCCTGAGGGAGAAAAATTTAATATCAGTTTCGCTGTTACAGCCGAACAGCAAGCATTTCTAAGGCGTAACTTCCCGGGAAGGGACATAAAATTCACGCAGAGCGATTCGCATAGTCATAACTATGCAGCAGCTCACAGACTGTTAGAAACTGACTTCATCTACGGATGTTTTGGAACAGTCGATGAACCGGTGATAGATTTAGGTGGAAACTTCATCTCGCATTTGAAGAGAAGACGGTACAACGTTCATAGTTGTTGTCCTTTATTGGATGACCGCGATGGTGCGCGTTTCACCGAGAGAATGATTTCCTTGAAGACCTATTATCGAACTCACCAAGACGAGAAGCACGAAGCAGATTATTGCAAGTGCAGGTTCGAAGAATGTGATCGAAAAGCCGATTACGTCATGGCTATCCATGCGACGAGTGATTTATCGCTGGAGAAGTTATGCAAGGCTTTGGCCAACAAGGGTACAAAAAAAATGATTATGTCTATCATGATGGACCCGAATATGCTGATAAGGGATTATGGAGAGATCCCGAATTTCAATGTCCGATGGAAAATAGATCATGAGGCCGATACGATTAAGTTCGATTTCATTGATGCTCCTTGTCTGGGCTATCAGCATAAGTTCTCGATCCTAAAACAGTATCTCACCGTCAATGCGGGGGTTGTCGGTGGAACACAGGCTTTCCGAGTCGAGAGGAGAGCCGATTTGGGTGGTGTCTTCATTGTTGACATCACTGCTGTTGCGGGATACCATAAGAAGATGATTGTGGGAGGAAGTAGAT
CGGAGCGTTTTCAAGATGACATTGGCTAAAATTGAATTGTTAAAACAACTGTTAAGGGACAATGAAGCCAAAACAGTATTGAAACAAACAACGGTAGACCAATATAACATAATAAGAAAATTCAATACATCAAGAATTGAAAAGAACCCTTCATTAAGGATGAAGTGGGCAATGTGTTCTAATTTTCCCTTGGCTTTGACCAAGGGTGACATGGCAAACAGAATCCCCTTGGAATACAAGGGAATACAACTTAAAACAAATGCTGAAGACATAGGAACCAAAGGCCAAATGTGCTCAATAGCAGCAGTTACCTGGTGGAATACATATGGACCAATAGGAGATACTGAAGGTTTCGAAAAAGTCTACGAAAGCTTTTTTCTCAGAAAGATGAGACTTGACAATGCCACTTGGGGCCGAATAACTTTTGGCCCAGTTGAAAGAGTAAGAAAAAGGGTACTGCTAAACCCTCTCACTAAGGAAATGCCTCCAGATGAAGCAAGTAATGTGATAATGGAAATATTGTTCCCTAAGGAAGCAGGAATACCAAGAGAATCTACTTGGATACATAGGGAACTGATAAAAGAAAAAAGAGAAAAATTGAAAGGAACGATGATAACTCCCATTGTACTGGCATACATGCTTGAGAGGGAATTGGTTGCCAGGAGAAGGTTCCTGCCGGTGGCAGGAGCAACATCAGCTGAGTTCATAGAAATGCTACACTGCTTACAAGGTGAAAATTGGAGACAAATATACCACCCGGGAGGGAATAAACTAACTGAATCTAGGTCTCAATCGATGATTGTGGCTTGTAGAAAGATAATCAGAAGATCAATAGTCGCATCAAACCCATTGGAGCTGGCTGTAGAAATTGCAAACAAGACTGTGATAGATACTGAACCTTTAAAATCATGTCTGACAGCCATAGACGGAGGTGATGTCGCCTGTGACATAATAAGAGCTGCATTAGGACTAAAGATCAGACAAAGACAAAGATTTGGAC
GGCTTTTTTTTGAAAAGTCTTGTGTTAGCCATGGCAACTTTCAAAGATGCTTGCTTTCATTACAGAAGAATCACAAAACTGAATAGAGAACTACTGAGAATAGGAGCAAATTCAGTGTGGACTCCAGTTTCTACGAATAAAATTAAGGGGTGGTGTGTTGAATGCTGTCAACTTACTGAATTAACATTCTGTCATGGATGCTCATTAGCTCATGTATGTCAGTGGTGTATACAAAACAAACGTTGTTTTTTGGATAATGAACCACATCTTCTGAAGTTACGAACTTTTGAATCACCAATAACAAAGGAAAAATTACAATGTATTATTAATTTGTATAATATGCTCTTTCCAATTAACTCAAGTATCATAAATAAATTCAGGAAGACAGTTAAACAGAGGAAATGTAGAAATGAAATTGATAGATCATGGTATAATCAATTGCTACTTCCAATCACTCTAAATGCTGCAGTGTTTAAGTTTCATTCAAGGGAAGTTTACATTTTTGGGTTTTACGAAGGATCTTCATCGTGCGTAAATTTGCCGTATAGACTTGTAAATTGCATTGATTTGTACGATAAATTGTTACTAGATCAAATAAATTTTGATAGAATGAGCTCCCTTCCAGCAAATTTGCAATCCATTTATGCGAATAAGTATTTCAAGTTGAGTAGACTTCCTTCAATGAAATTGAAACAAATTTACTACTCAGATTTTTCTAAGCAAAATCTAGTTAATAAATACAAGTCTAAAAGTCGCATGGTTCTCAGAAACCTTACCGAATTTACTTGGGATTCCCAACTCAACTTGCATTATGACCTACTTAATAATAAAGATAAAATACTCGCTGCGTTATCAACATCATCACTAAAGCAATTCGAAACGCACGACTTAAATCTGGGAAGAATAAAAGCTGACGTTTTTGAACTCGGACGTCATTGCAAACCAAATTATATTTCATCAAATCATTGGCAGCCAGCGTCAACGATTTCTCAGTGTAAGT
ACCGGATGGCCGCGCGATTTTTTGTACTGGGCTTTTTACTAAGGCCCAACTAGGACTGGACTCAAGGCCCAAGTTGGACTGATCCCTCGCTTTCGTCGTCCTTTCTCTGTGTGTTCCTTTAACTTTAATTTAAAATAACTTTTAAATTAAATATTTCTCTCTTTTATGGGCAATTTCGACAACTGTTCCGCACAATATATATACTGACTACGTGGGTAATTCTCGACCAAGTTACATTGATAAGTCGAAATTGATTTTAACTTTTTCCATTTATGAGCTCATTTACTTACTGAGCTGTGCATTACACGTGTACCATTTAAATTGATCGTGTAGAGTCAATTTAAATAATTGTATAAACTGATATGTCTATATATTCGCTGACTAGGAATGAGCTCATTATTACGTGGTATAAAGACAGTAATTGATAATGTATCCTAATAGGCACAAGCGTGCTTCTTTTTCTAGCCAACCACGTACTTACCCACGTAATAGTTTGTTAAGACGACAGCCAGTTGTCAAGCGTAATGATAACAAACGACGACCATTTCAAACTGCGAAAACAGTTGATGAGTCTATGGTCAAGGCCCAACGTATTCATGAGAATCAATACGGCCCAGATTTCTCAATAGCCCATAACACAGCCGTCTCTACATTTATTAGTTACCCTGATATCTCTAAGTCTCTGCCCAACAGAACCAGGTCATATATTAAGCTAAAACGACTTCGTTTCAAGGGTATTGTGAAAGTGGAACGGGTTCATGCAGGGATGAACATTGACTGTTCAGTGCCGAAGACCGAAGGAGTTTTCTCTTTGGTTATTGTTGTGGATCGTAAACCTCACCTCGGACCCTCTGGGGGACTGCCTACGTTTGACGARCTGTTTGGCGCTAGGATCCACAGTCATGGTAATTTGGCAATAGTTCCATCTCTGAAGGATCGGTTCTACATACGACATGTGCTGAAGCGTGTGTTATCAGTCGACAAGGACACCATGATGGTG
ACCGGATGGCCGCGCGATTTTTTTGGTGGGCCTTACCATTAACACTTGTCGGCCAATCATATGACTCCCTCAAAGCTAAATAACGCTCCCGCACACTATAAGTACTTGCGCACTAAGTTTCAAATTCAAACATGTGGGATCCACTATTAAACGAATTCCCTGATACGGTTCACGGGTTTCGGTGTATGCTTTCTGTGAAATATTTGCAACTTTTGTCGCAGGATTATTCACCGGATACGCTTGGGTACGAGTTAATACGGGATTTAATTTGTATTTTACGCTCCCGTAGTTATGTCGAAGCGAGCTGCCGATATCGTCATTTCTACGCCCGCGTCGAAAGTACGCCGGCGTCTGAACTTCGGCAGCCCATACACCAGCCGTGCTGCTGCCCCCATTGTCCGCGTCACAAAACAACAGGCATGGACAAACAGGCCTATGAACAGGAAGCCCAGGATGTACAGGATGTACAGAAGTCCAGATGTTCCTAGAGGATGTGAAGGTCCATGTAAGGTTCAGTCGTTTGAGTCCAGACATGATATTCAGCATATAGGTAAAGTAATGTGTGTTAGTGATGTTACTCGTGGTACTGGGCTGACCCATAGAGTTGGTAAGAGATTTTGTGTCAAGTCTGTTTATGTGTTGGGTAAGATATGGATGGATGAGAACATTAAGACGAAGAATCACACGAATAGTGTGATGTTTTTCTTGGTTAGAGATCGTAGACCTGTTGATAAACCTCAAGATTTTGGAGAGGTATTTAATATGTTTGATAATGAGCCCAGTACGGCGACTGTGAAGAATGTTCATCGTGATAGGTATCAAGTTCTGCGCAAATGGTATGCAACTGTCACCGGTGGACAATACGCTTCAAAGGAACAGGCTTTGGTCAAGAAGTTTGTCAGAGTTAACAATTATGTTGTTTACAATCAACAGGAAGCAGGAAAATACGAGAATCATACGGAAAATGCGTTAATGCTTTATATGGCTTGTACTCACGCTA
ACCGGATGGCCGCGCTTTCCCTTCCTTTCCGTACATCGCATGGAATGCTTTAATTTGAATTAAAGATGACTTTGTTTGCGTTGTCCAATCATGTGTGTGCTGGAAAGTTAAATTATTTAACTTGGTCTTTAAGTTTATGACTTTTGGTTATAAATTCAAATTAAATGTACCTGTTGTGACAGTGCTTTAATTCGACATGCCTAAGCGGGATGCCCCGTGGCGCTCTTCTGCGGGAACCTCTAAGGTTAGCCGTAATTTGAATTATTCTCCCGGGGGAGGCCCAAAATCCAACAGGGCCAATGCATGGGTTAATAGGCCCATGTACAGGAAGCCCAGGATATATCGGATGTACAGGACTCCCGATGTTCCTAGAGGCTGTGAAGGACCCTGTAAAATCCAGTCGTTTGAACAACGCCATGATGTGTCTCATATTGGTAAGGTTATGTGTATATCTGATGTTACACGTGGTAACGGTATTACTCATCGCGTTGGCAAACGTTTCTGTGTTAAGTCTGTTTACATTTTAGGCAAAGTTTGGATGGACGACAACATCAAGTTGAAGAATCATACCAACAGTGTAATGTTTTGGTTGGTTAGGGATCGAAGACCATATGGCACTCCTATGGAATTTGGTCAAGTATTTAATATGTTTGATAATGAGCCTAGCACTGCTACTATTAAGAACGATTTACGAGATCGTTTCCAGGTCATGCACAAGTTTTATTCAAAGGTTACAGGTGGACAATATGCAAGTAATGAACAGTCGCTGGTTAAGCGATTTTGGAAGGTTAACAACCATGTTGTGTATAATCATCAAGAAGCTGCTAAGTACGAGAACCATACTGAGAACGCATTATTGTTGTATATGGCATGTACACATGCTTCTAATCCTGTATATGCTACTTTGAAAATTCGGATATATTTTTACGATTCGATAATGAATTAATAAAATTTGAATTTTATTTCATGATTTTCAAGCACGTCATTTACATAACTTCTG
TTGAAAAATCTAGTCAATGGCGAGAACCGTGATAATCCACGCTGTGGCCTCAACAAGGTCAGTTACAGCCTCTCCTACTACTGCCAATGGTAGGGGACGTGCGAGCAGGAAATGCACGAAAAACAATGCTGCCGTGGAGTCCTCAAGGCCACGTAAACTGCAGAGGACTGCTCCCATTAAGACCGGGACGAGGGATAATAGGTCTTATGCTCAAGTGGTGATGGAAAATTGTCACCACTCCCATCAATCCAAAGCGCGCTCGAGCGAAAAATTTGTGGCTGCTAAGAAGGTAGCCCGGCCCTCTGTGGCCGTCCCATCAAAATTGACAACTGGGAACAAATTTGATGTTCTTGGCTTTGAGCGCCATGCAATTGACCGCGCTGTCGCTACAAGCGTGCCCACCAAATCCGTTCAGGAGGTGGTATCTGTGCAGAAAGGCACACAGTACGTGGTCAACCATACTGGACACAGTTACGGCTGCTCCCGAAAGGGTAATTACGCAAGCACCTCTTACAGGTGCTGTGCAAAAGTTGTTGAGGAGCCCGTAATGGAAAAGAAGACAGTCTTCACAGACGTCCCAGATGAGGCGGCTGAATTACTCCGACAGGAGTTCTTGGCCAAGATGCCTCAGCTGGGACACAGTGTGACACTGTGTCCGGTTGGAGTAGACACTCTTGCTTGGGGCAATTGCTCCGAGTTAGATTCCGCTGTGGCTGCAAAGCCCGCTTGGTTCGGTGTTCCGGTCAAGCAGCAGCGGAAGAAGATGTCGCGGAGAGATCTGCGAAATCTTCTGTCTGCTTTGCGTCTCGCCCGCACGACTGTTAACAAATCGTGCTCATTGGGTGACGCCTTCATGTGGGCCTGGCGAACGCTAGGCTTTGGTGGTGCAGCACCCCTCCCTGATCTTAAAGGGTGGGAGCTCTCTCATCGAGAGGAGAGAGCAGCTGCGCCCCTCCACATGTATGTGCTAGTCATACGGTGCGGGGGAGTGGGTTTTTCC
TGTGGTGGAATGCCACTAGAAACTAGGGAAAACTAGGAGGAGAGTATTACAGGGAAGGAAGTGAAGAACCTCGTGACCCAAATACTCCTGCTCCTCATAGACGTACCTGGGATGAGAGACACAAGGTTCTTAAATTGTCCTCATTCGCTACTCCCTCTGACATCCAACGCTGGGCTACTAAAGCATTGCCTTATGGCTGGAAAGTGGTCACCGAAAGCGGAAATGATTATACTAGCCGCAGAAAGATCAGAACATTGACAGAGATGACTCAGGATGAAATTAGAAAAAGGTGGGAAAGTGGATATTGTGACCCCTTCATTGACTCAGGAAGTGACTCAGATGGACCCTTCTAAAAGCCACAGACAGTAAAAATGTGTTAGCACTTTATACAATATTATATCTGCTTAAGCTATAGAAGCTTTCACATACTCAGTAGCTGTTTCACAATCAACAAAACAATGATGATGTAATCATAAGGAAGTAGTTTAAAATAGGTTAATAAGTTTATTAGTTATATAGAAAATAATATAGGATAAAGTATAAGGATTAAGGTATGAGGTGTGTGGCTCAACACGTAGGGTGACAAGAAAATCTACTGTAATAGGACACAACACCTCTAAAGTTGCCCGTGGGAAGGTGAAGTGAGATCGAATCTTTCCTTAACGCAGACAGCTTTTTATCCACTAGGGATAATGTTTTAAGGAATACTATAGTAATAGATTGATAGTTTTAACAATGATGGAAATAGTATATAAGGATAGTTTCTAGATTGTACGGGAGCTCTTCACTACTCGCTGCGTCGAGAGTGTACGAGACTCTCCAGGTTTGGTAAGAAATATTTTATATTGTTATAATGTTACTATGATCCATTAACACTCTGCTTATAGATTGTAAGGGTGATTGCAATGCTTTCTGCATAAAACTTTGGTTTTCTTGTTAATCAATAAACCGACTTGATTCGAGAACCTACTCATATATTATTGTCTCTTTTATACTTTAT
GTTAACAATTATAAGAGAAAAAGAAGGTTACCAGAGGATACCGAAGGCGGTGTCAGCTATATGAAGCATTAAAATATCCAGGAAGAACCTCAAACCTTAAGGTAAGCATGGCGGAGGAAAGCCCATGCACAATTAAATCTTTGTGCCTTGCATTTGGACTGCGTTTTGATGAATTGCTTATATCTTGTGTATTTTGTAGAACAAATCTAAGGACCTTTGAAGTATGGTCGTTTATGACCAGGAATTTAAAGGTCTTATGGAGGAAAGGATTTCCTTTTGCCTGCTGTCCTAAATGCCTGGAGGTACAGGCACTGGTGGCTTGGCTAAGGCATTTTGAAAGATCTGGAAATGCAAAGGCGGTAGAAGAGGACACCGGCGAATCCCTGGGGGACCTGCCCATGAGATGTGTAGGATGCTTTAAGCCTATGTCAGCCTCTGAAAAGCAGTTCCAGATAGAGGATAAAAGGCCATTTACCAAGGTTTCTGGATATTGGAGAGGGTTTTGCCTCAACTGCCTGACAACCCCCCCACCGCTGACCAGGTATTTTATATCGGTCACTAATACTGGACGTACGCCGCTTATAAGCTGGGGATTTGATCCCCCACCACGCCAGCTGTCCGAAAGCGGCTCTTCTGCTAGCAGCTGGACTATCACAACAACAACAACAGGTTCCTCGTCCAATGCTGATGAGCACCCATTGAGCGACGCGGAAAGCGATGGAGAAACCGAGGCATTAATCTAGCAACACAGGAAAAAAAAAAAAGAGGCGCCTACGCACTTTGTATATAAGACTGATTGTAAATACTAGGTGGAGTAACTAGGAAAAACTCTAACAAAAAGGTGTTGTGCTGTTTATTAAAGTGTACGGAGCCGGTTCAATAAGGACAACAACATGGACAACACACCAGGTACAGACCCATTGGAAGGGGGGAGCAGTGACTGGGTACTTTTAGAGGCCCCAGACGATGGGGAGGGGGACTCTGAAGAGGAATATGATGA
TTAAAACAGCTCTGGGGTTGTTCCCACCCCAGAGGCCCACGTGGCGGCTAGTACTCCGGTACCCCGGTACCCTTGTACGCCTGTTTTATACTCCCTTTCCCAAGTAACTTTAGAAGAAATAAACTAATGTTCAACAGGAGGGGGTACAAACCAGTACCACCACGAACACACACTTCTGTTTCCCCGGTGAAGTTGCATAGACTGTACCCACGGTTGAAAGCGATGAATCCGTTACCCGCTTAGGTACTTCGAGAAGCCTAGTATCATCTTGGAATCTTCGATGCGTTGCGATCAGCACTCTACCCCGAGTGTAGCTTGGGTCGATGAGTCTGGACACCCCACACCGGCGACGTGGTCCAGGCTGCGTTGGCGGCCTACCCATGGCTAGCACCATGGGACGCTAGTTGTGAACAAGGTGCGAAGAGCCTATTGAGCTACCTGAGAGTCCTCCGGCCCCTGAATGCGGCTAATCCCAACCACGGAGCAAATGCTCACAATCCAGTGAGTGGTTTGTCGTAATGCGCAAGTCTGTGGCGGAACCGACTACTTTGGGTGTCCGTGTTTCCTTTTATTTTTATTATGGCTGCTTATGGTGACAATCTGAGATTGTTATCATATAGCTATTGGATTAGCCATCCGGTGATATCTTGAAATTTTGCCATAACTTTTTCACAAATCCTACAACATTACACTACACTTTCTCTTGAATAATTGAGACAACTCATAATGGGAGCACAAGTTTCTAGACAACAAACTGGCACGCATGAGAATGCTAACGTTGCCACTGGAGGCTCAAGCATAACTTACAATCAAATAAATTTCTACAAAGATAGTTATGCAGCCTCAGCTAGTAAACAAGATTTCAGCCAAGACCCATCCAAGTTCACAGAGCCTGTAGCTGAAGCCCTAAAAGCTGGAGCCCCAGTCCTAAAATCACCATCAGCAGAGGCTTGTGGTTATAGTGACAGGGTCTTACAGCTCAAATTAGGAAATTCCAGTA
CGAAACAAGCTTAGGAGGAATCCAGTTTCGCAGCTTCTCTAGCTCAACTTGCTTGTTTCCGCTCGCAACAGCCATCCACACTCGTTATTAGTGTATGTTTGTTGCGACTCTTAGTGGAAGGGTTATCGTTCAATCGAGCGATAAAATCTACTCAGGGTTCGTGCAGTACGCCTCTTTCGGCTTACACTCCCTCTTCCACGCAGCGCGCTCGGATTACCACTATGGGCCCGAAGAAACTCAGCTTTTCTGTGTTTCTTTGGCTTATGTGTTTCCTCTCCTTCTCACAGGGGAATCACACGGGCATGGCAACGGGATCCGACTTCCCATCTCCTACTACCCTGATCTACTCAGGTGGGGTGTGGCCCTTGGTTACCCCCCACAGCTCACCCGTAGCAGGAGAAAAGTGCACATTGACTTGTGCACCATGTCCAGTCAGGTCCATTACAGAGCCGAGTTACAAAGAATTACTACAACAGCTCTGGGTGAAAGCCTGGTTAGATTCCCGCGCGCTTTGCTTTACGGCCATCGACAGTTCCTCACGATTCTTGAGTCATGCTTACGAACTGTCGAGCGCAACAGCCCGCGCCTTGTTTGGACAAGTCCTGTGGTTCGCAGTCTATCTGTGGACAAATGTATTGCTTCAAACTGCGCGTATTGTCTGCTCGGTCGTTGCCAGCTACTACTTACAGGTCGCCTCTCTCATATCGCTCGGTATTACAACGAGCTGGATTTACAAGATATTGAGGTGGACTTTTGGTACTCTGCCGGCATCTCTCTGCATCAGGCTGGGGAAAAGTATCTGCAGGGTTCTTACCTGCAGAAAATTCTTCAATGAAAAGTCTGTCGCTGGTTTCGACAGTTACTCGATCCCTCAGTCTCCCCCTAAGAAAAGCGTTATCACACTGCGACGTGCTGACAAAACCCACGTTGGTTTTGCCGTGTGCATTCGCTTGTTTAATAACTCCAACGCTCTTGTGACGAGTGAGCACAACCTTAGGGA
TATGAAAAATTTCTATGGACTCTTACGTTACCGTGGATCCATCTTTTCACTCTCCCAGAATCTCACTTGAGATTCTGGTCCCTACCAAGTATGCGAAGCTGTTTACCCTTAAGCAGCTCTCTCGCATGCTTGCATTGTCGTGTAAGCACCGTGCACGGCAAGCCGCTAACCCGGTAAGCAAACGGACCTCCCGAGACCGAAATGGGAGTAAAACAATGGGTCAGGGTCCTTCTGCTGTGGCCCCGCAAGTGTCGAAGGGACACAATCAGCAAGTAGATGGAGGGGTTTGTCTAGCCCCGGTGAAGTCAAAGCGTGCGGTACGGCGTGAAAAGCGCCGTACTGCCGCTAAGAAGGCCACTAATAAGGCCAAGACCGAGACCAAACTCGTTAAAAAGGGTGGGTCTAGTATCCACGCCCCAAAGGCACCGAAGCGGACGTCGTATTTGTCTAGTCTGCTTTCGAGTCCTTCTGGGGCGAAAGCCAAAATGGGGGCTCTGAGCAAGCCCCCCCAAACAAAAAATGCTCCCGACGCCAACGAGGGTGGTTTCACCCTCACTGCTATCACACCGGCTGAGTGCCGGGCGGAAGCTAGGCGCAGATTCCACCCCATCACAGGATCCTCTCGTGGTCCTTATGGGTTCTGCACCCGCTCCCGTGAGGGTTGTGGCGTGTGTGCCGATTGTGTGGAAAAGAAGGCACACCTGGACTTCAACCGGAGTTTTGACACTATTGGCACTTCGCGTGTCATTCGTGTCGACTCGATGATGGAAGAAGTGGCCGAAGACTTGGCCAGCCCTAGTGTCCTAGAACCCTCTGGGTTCTGGGCTCCTGCTGAAAAGCAGGCTCCTTCTGGAGAGGGGCATTCCCGTAGAAGGTGCGACGTGGTGACACTCGCACGCGTAACTCCGGTTCTCCGGATGTTGCGTAAGGTCGATCCCACTCTTGTGGACAACCGACTTTTATGGGAGGCCGCGTTTAGGACGGTCTTTCCTCAGCGCAA
AGGAGGTGCGGCTCAGTATTACCCGCACCTCCTCCCCCTTACCTTCTCCCCCTGTACGGATGCCTAGTATAAGAGCAACGCACTGGTGTTTTACATTAAATTTCTCAGGATCAATTCCTGAGATTAACTGGACGGCAGACGTACAATATTCAATATGGCAACATGAAAGAGTCGGACACGATCATCTCCAAGGTTATATTCAGATGAATAAACATGTAACTCTGAAGAAAATGAAAGAGCTCCTTCCAGGAGCTCATCTGGAGATGGCTAAAGCTCCAAAGAAAGCTATTGAATACTGTCAAAAGAAAGAATCAGCCATAGCTGGACCATGGGAGTATGGAACATGGATTTCATCAGGAAGTCATAAACGTAAGTTAATGGAAAGATTTGAAGACGGCCCAGAAGAGATGAAGCTTGAAGATCCTGGATTATATAGGCGATGCTTATCGCGAGTTCAGATGAAGAAGATTAGAGAAAGCTGTACATGGAACTTCGATCTTCGTCCATGGCAGGATGAATTGTTGAAGACGATTGAACAGGAACCAGATGACCGTACAATTATTTGGGTGTATGGCCCACATGGAGGAGAAGGTAAAAGCGCGTTTGCGAAATACTTAACCTTGAAGGAAGGTTGGTGGTATACAGCTGGAGGGAAAGCGACAGATATGCTTTACAGCTATTCATTGGACCCCACATGCCACGTATGCATTGATATTCCCAGATGTACAAGAGAAGAATATATTAATTATTCTGTAATTGAACAGATTAAAAATAGAGTTATTATTAATACAAAATATGAACCTTGTACTATTAGAGACGATGGTCATAATGTTCATGTAATTGTATTTTGTAATTTTTTACCTGATGTAACAAGAATCAGTGAAGATAGAATAAAAATAATAAATTGTTGAAATTGTTTTTGTAAACTCCGCGAAGCGGTACTGTTTCGGATTTGAAAAATCTCGCTAAGTCAAATTTAATAAATTTTGAAGTCCGAGGG
ATATTTTTATTACTCATTTCCTGCATCCACCATATTGGCTGCCCGGGCCAATAATGCGAGCGGCTGCGCCGCTGCGCGCTTCGCGCGCGCATTGTAAGGCCTAATCGGGCAGCCAATATGGTGGATGCAGGAAATGAGTAATAAAAATATAGAGCCTGTGATTAAGTGAAACGACATAGGCGAGGACAGGTGGACCAATCACGTTAAAGGTCAAGCTAATGATTAACCGGGGGGTGGAGACTAGAGGGTATATAAAGAAAGAACCAGGAAGTCAAAAATCAGACTGCTGCAGACCTCGACAGAGAACACACGTCTCTGCGCTCTGGTGAGTGAAGATGGCTACTGGGGGGCTAGCTAAATGGGTGGGGGCTGTGCAGGCCTTTGGGCATCCATCTTGGTCCTACGTCATCAAGCTACGTCATGGTCACGTGACCATGATTGAGAGAGGCTTCTATGAACTATGTGGGGGAGAGAATTGGAATATGCTCCACGAACTACCTGGAGACAAATGGACTGCTGGAGATGTGGGAGAGCAGAGAGAGCATGCTAGAGAGTTGGAGTCCGGGAGATGGACACAGTTGGGCCATGGCATGGGCAGGGTGGAGAGCTGCTAGAGAGACCATGCAGAGAAGACAGTATGTCAACGAGCCGACATTTAGTTGCTGGAGCCAGAGCGAGCTGGGGGAGAACGGATGGCATGTGCATATAATTATTGGGGGTCCGGGACTGACCAGACAAAATGCAGCCATCTCGAGGTCTATACTCTGCACTTCATTCGTTTAAACACCTTCTGATCACTATTAGACAGAGAACACACGCTCCAGACACTGTGCTATCTAGAGATGAGCTGAATGCATGGAACTGGCTGCAAAAGATAGCTCAGAGGGTGATGAGGGGAGACATGGATGACATTGTAGACATCCTGAAGTGCAGAAAGGCCAACGGCACGCTGGTAGCTCAGGCAATCAACGGCACAGAATTCATCACTAGATATATGCTA
GACATTTTGTAAGAATGGCAGCCTCGGGATGGAACGCAGTGATACCAAAGACCTCAAGTTATGATTATATTACTGTTTCAATACAACCTGCTCAACAAGATAACAAGAAAAATTTGGTAATAGAGTTCCCACCAGTCTCGTACTTCTATGGTGTCTATTGGACTACAGATGATATGATTATTGTTAGACTTCCAGCTTCAACCACTTCCTCACAAGATTTAAGCAAAATGGTCACAATTACAAAGTTACGGTGGACTTTCCAAAACCAGAAATTTACGTGTAGTGTTGGCAGTGATCTGGCATTTCGGATAATTATGACTTGTAACGTTGGTACGATGTATTTTACTGCTACCTTTCTGTTAAATACATTAACATCCACTGGGACTAAGGTATATGGTATGTTCAATTATGTGTCTTTATCAAGTTTGGTGGTCGTTGTAACTGGTAATGATGCTGCACATGTGGAAGCATTAATCGCTGTTGAAGGTGCTGCAGTCCGTAACCAAGTAGCAAAATTAATTTTGTGGTCTGTAACTGAGACAACTAATTATTTGAGTTTTGAAAAACTGATTTCTAAGGCGGGTAAGGATGTTGAGTCAGGCTACTATAAAGGTGATACAAAAACAAAGCGGGCCATTCAAGCACTTTCGATCTCTCAGGGTGAGTCGTGGTACTACACCGAACTGTGTACTAGTTCCCCATTAGATGTTGGTGGCTCAGGGTTAGCTTTCTTCATGCGTATTCGCGGAGTCGGACTACGGTCAGAGGCAGGGGTAACACCTTGGAAGGTGAGTGAAATTTTTAAGCCTCTCACTTCTCGTTTGGAATCGGACTTTTCTTATTCAATTCATCCAGAAGCACAGGAAGATGACAGTGTGGTGGTTCATAAGGCTCATTTACTGGCCCAGAACATTATTCGGGATTTGGGATATAAGACGGTAGCGGAGTTGGATACAGCAGAGGATTCCCATTTACCCGTAGGGTCGGCTGATTGTTTGGC
CTATTGTACTTTTTGCTAAATCGCAAGAAGTATTTTTATTTCCTGGGTTGTTTCTAAAATAAAAGTTTATGCATTGCAAGTGTTTTTACCTTTATAAATTAGATATCATAAACGGAATTAATTAACATCGCTACATACGTAAGAGTTACGCTACTGCTTAATTAATTCCGTATCTAGACCACTCAATCTTTAACAAGTTAATCAACTTGCAATGCATCCAATAGCAAAAGTATAGTTAGTTTATATTGTACTTTTTGCATAGTAAATGTATCGTTTCTAAAGTTTTTCGCTTCATTACTAGGGGGCGAAAAAAAATAGACTTAACCAACATTTAATGAAAGGTTAAAAAATGGAAGCATATTGATTAAATGAATTAATTGTTAAGAAAGACAATTTCATCTCTGGCGAAGAAAATACCATAAAAACAAACATTGATATTTTGGATAAAAATCTAAATGGTTTAATTAGTAATCAACTTTACATTTTTGCAGGTAGACCAGCAACGGGGAAAACTACTTTTGTTTTAAATTTAATTTTAAAGACTATCCAGTCCTTAAAAAGCAATGAAGTATTAGTTTTTTTCTCTTTAGAAATGAGCATAAAAGAAGTTTTGAATAGAATTTTAAAAATTAATAGCGTTTTGAAAATTGAAAATTTAGACTTAGAAGAGCGTTTATTAATAGTTGACGATGTAGAACAAAACAACGATAAAATTCATTCATTAATACTCGACTTAAATAAAACAAAAAAAGTTAAAGCAATTTTTATTGACCATTTGCAACTTCTTGATATGTCCGATTCTACTAATTTAATTCGTTATGAAAAGATTACACGAATTACTAGGGAATTGAAAAAACTAGCCCGTAAATTAAATGTTAACGTTTTTGCAATTTCTCAATTGTCAAGAGAATTCGAAAAAAGACAAGTCAATAATGAACTAGCAATTCCAGTTTTAAGTGATTTGCGTGAAAGCGGTTCAATTGAGCAAGATGCTGATGTG
TGCCATGTATAATTAGGGGATAAAAATAAAAACGAGAAGATATGTGTCTCCTCGTTTTCCAATGTTGTAATGGGAAACTTTACCGTTGAATATGGAAAAGTTTTCTACTACAATCGATTCATAACAACTCTTTTTTCTCATTTAGAAATTGTGTGTAGAAAAGGAGTTGTTTACAGAATTGTTCTCGTTGAGATTCATTCAGGCCTGCGAAAACCGTTTGAATCTCCTCGAGAATGATTTTTAATCGTTCTTCAGATTCTGGGATGTTTCGTCCCAAAAGCGCATCAATAGATACATTGAAGAAGGATGCGATTCGATCTAACGAATCTAAGTCGGGTTCATTAAAGTGGTTTTCTAAGTTACTAATCTGACTCCGACTTAATTGGATCTTATCACCAAGCTCTGCTTGTGTTAGCGTGTGACTGTTTCTAAATTTTTTTAAATTTTCTCCAAAAGTGTTCATGCCTTTAGTATAAATAAAGGCATGTTTTTTAACTATAGTTGACAGATAGTTTGTATTTAAAATGATTAATGACAGTATTTATACCAAAAAACAGAAAAATAACTAGAACATTAGTTCTGTTGGTGGTAAAATATTCTTGTGGGAATTCTGAAAGATTTAGAAAAAACTTTCTCAATATGGTTTGAGAAAAGAGTGAAACGAATGTTCTAAATTTTATGATAAGATAAAAATAATAAAATAAAAGAGCAAAAAGACCCACGGCGTTACAGTAGTGTCGCCGCACTACTGTAACGTTTTACCCTAGTGTACGTAGGGAAAACTTTCCATGAGTCAACTTCAAGTATATCATACTTCTTAGCCCATGTTAGCATGGTGGTACGTTTTCCTATTGAGAAAAACAGAGGGGGTGTCTTAAGTTCAAGGGAGGGACCGTCGTGCAGAATTGTACAAACTTAAGTAACATTGTGGTAGAAAAAGATATAACGCCTACTAAACTCTCTAAAATCACAAGTTTATCACAATCAAATTTGTGGAAAA
TCTACTTATCAATTTTTTTTCTCTTTCCAGGGGCCCACAAGATAGAAGAACGGGTAGAGATTGTCATCGGGTCAAGACACTCACAAGCTGAAAACAATCCTCAACCGACACAGGCACCTAATGGAAACAACCCATCTACGGTTGTTGAATATATTCTCGGATCCGTGACCAATCAAACACGCAACAGATATGCATTGTTCGGGAAGGTCAAAGAAATAGATATATTAGTGCCTTATACATATGATCCAAGAAATGGTGCACCACAAAATATTGAAGGAATAATTAACGGGCCAAGTAGTAGTGCGAATATTATGAGTCAAGTTAGGCATCAAGTGATACAACAAACAATAAACTTTTTGACTAAATCATGCCAAGACTTTAAGATAGAGCTGTATGAGCTGATTAAGAAAGGTAAAAATGTTCGAACTATAGCAGATATCAATATGCAAGTTATGTCGATTGAAAGTTCCCTTCAAAATGAACAATATCTTCTAGATGACTTTAATAATATCAAGCCATCGACTCCGCCAAAAGTTGATTATTTTGATAGGGACTTATTGGATATACATAAGCAAATTCAGGAATTAAAAAATAAATCACTGTTAGCTACGGCCTTGTAATTTGTAAATGTATCATGTATTCTTAATTTGTAAATGTATCATGTATTCTTAATTATGGTGTTTTTAATAAAAAAAATATGGACAACAGTTATAGTATATTACATACCTAGGCCAGTAAAATAATAAAAGTCTCAGAACACATGTAATTGTTGACCGAGGCGAAGCCAAGGTTGACAAACATGTGATCTGAGGCTTTACTTTTTACTGGCCAAGGTGTGTATACTATTTTTCTGCTCGACGTAGCCGGAATGTGGCAACTTTGTTTAGCGCAGCGGCCAGAAAGTTGTCACTTTCCGGCCGGAGGGCAGAAAATGTGTTTTAATTCTATAAGTAAGATTGATTCTATAACAGAAGATTTAAATGTTAGCGTACTTAGATTG
GACATTTTGTTCCTGACCGCAACAGCCGTAGTCGTTAAGGCAGCAATGTCCGCCCGTACCAAAGAGAAAACCAAAGACAAAACTAAAAATGATGAACAAACAGTCTCTACCGAAGCTAGTGCAGCCGATCGTAATGATCGAGAAAAATCGTCGTCTTCTGAACCTGAAGACAATGCAAAGGAAACACTTACGAAGAAAGACTCGTCATCCAAGAAATCTGTTGATGTATTGGCCGCAATGATTGAGCAGAAAGTTCAAATGTCTGGAAGCGCTGGTCTGGGTGAGTTTTTTGGTCGTATGAGACCCGAAATTACTGATGCATTTTTTGCGGCATTAGAGCGAGAGGCTGATGTGTCCAAGGTAGTTCCAAGCTCGCTTTCCAAGCTAGATGATGGACAAGTGGTGGATTTACTGTCTGTAGGCGAGGAGCGTACTTTAAGCCAATCTTTATTCCAGTTAGAAGTAGTTACATCCATTCCCCACTTTTACCAGCTCACTGCTAAACAAATTGGAGCATTGGGAGCACAAGGTGGATACCTGAAAGCTTATCATGGCGAACAAGTGTACCCGTTTATTGACCCTGTGGCTAACCAGTTTGGGCGTGGATTTGATTTGGCATATGTTCGCATTAACACGTCTGGACAAGGTGTTGAGTTGTTTATTGATCCTTTTGACTTCGATAAGGTTTCGTGTAAGGTGGGTGGTGAGTCGTTGACGGGCATTGGACTCTCGAACGCTGTTGGTGTTGATGAGATTACTTATGATGACGTGAAGACGCCTGAACAAATGATGGAGTTCGTCGTACTCCTGATTGCTGGAGCAGCAAAGATGGGACGTTTTTGTTCTAGTGGCGTCGACGCCAGAAGGAGGAGGAAATTGTTCAAAACTTGGGTGCGCCGTCCTGTATCGGACAATTTTCGCCACGTTCAGGGTTGGCTGCTGGAAGATGATTATGAGAACTATCCGCACGTTCCTGAGGCCCTGACTGTATTTAGTGAAT
ACACAAAGTCCTGGGCAATTATAGCAAAACAACACCTTCTTTAAGTACTCAGCTTTCCTTTAAACCACATTACTTCAGAATTCTCTAGCACATTGATCGTTATATGTCTGGCATGAATTCAGAAGAGTACATGGTGCTCAACACCATGCTTCAAACAGTAGGGTGTGATGCACACGAACTACTGAAAAAAACTCCAGGTTGTGAGAAGGCTGTGTATTTATTCTGTTGTAAGTCTACTATGATACGTGAATTAGTGACTGTGATCAGGAGTATTGATGAAAACACCATCAACGGTCAATTGCTATATTCTGTTTGCAGAGAGCTGCTAAAACTAATGTATCTGGAAGATGGCTCTGAGAACATAGCAATAATCAAACCATTGCTACTGTTACTCACTGAGAAAAATAAGATAGTGAACAAGGTCTCCACAAAGAACTGCTGGATCTGTAGCTTATACAAAAGAGAGTTGGCGGAAGGGTCCCCTCTAGTTGTTACTAAGAGTAAGACTGAAGTGAAACACTTCGCGGACTCAGTGAATGTTGGTTTTGTCACTGTTCAACATGGTTCAGAGTTACCAGACTTGCCTATGACAATATATAAGCCAGTTAAAGAACAGAAGCACCAATATGGGTTTCTGTCTGACTCTGAGCTAATCACTGCAGATTACGTTAGAGTCTAGTGATTGGACTAAAATTGAGTGTATTAGTAAAGTATTATATTTTCTTGTCTTTGAACTCTCAGTCAAAAGAGTTTGAGACTAATGAACTTCATAATACACTTGATGTGGATGAAAAAAACACAAAAAAACAAAAAAAGAAAAAAAGAAGAAAAAAAGAAAAAAACCAAAAAAATAGAAACAAATAAAGAAACAATAACATAGGTAAGTAGTAAATAAGCAACACCAGCTTCGGCTGGTATCCATCAATCAATGATTTTGGAGACAAATCAGTGATCATGACTTCAAAATTGTCCAGATTAACATTTAAGGTTTCTGTTCTTC
CCGCAGGCAACCGCCAATTTCACTGCCAAGGTTCGTTGGCAGACCGTCCTGGCTTCAAAACGACCGATAACGGTAAGTCTTGGCACGTAGGTGGTTATTTGATCGTTGGGATGATTGTGGTTAACAACAATCTACATACACATTTTCATATGACCGCCTTCGTTAATAAGCTTATATAGACATAAATATATAAGGTGCCATGTATTTAACAGAGCAGATTATGGACAGGCCAAAACCTAGAACAGTAAAGGAACTAGCAGACACTCTTGTGATTCCTTTAATAGATTTGTTGATACCTTGTAAATTTTGCAATAGATTTTTATCTTATTTTGAGCTACTTAATTTTGATCACAAGTGTTTACAGCTTATTTGGACAGAGGAGGATTTGGTGTATGGACTCTGTAGTAGCTGTGCTTATGCGTCTGCACAGTTAGAATTTACACATTTTTTTCAATTTGCTGTAGTTGGAAAAGATATAGAAACTGTAGAAGGAACAGCTATTGGAAATATTTGTATTAGGTGTCGCTACTGTTTTAAGTTATTAGACTTAGTGGAGAAGTTAGCTACATGCTATAAGTTTGAGCAGTTTTATAAGGTCAGAAACAGCTGGAAAGGATTGTGCAGACACTGTGGGTCGGTAGAATGATTGGGAAAGAAGCTACTATACCAGAGGTGGTTCTAGAACTGCAAGAGCTTGTCCAACCCACTGCTGACCTGCATTGTTACGAAGAATTGACAGAAGAACCTGCAGAGGAGGAGCAGTGTCTCACTCCCTACAAGATCGTAGCTGGCTGTGGTTGCGGTGCAAGACTTCGTTTATACGTGCTTGCTACAAATTTAGGAATTCGAGCGCAACAGGAACTTTTGCTGGGTGATATACAACTGGTGTGTCCGGAGTGCCGAGGCAGACTTCGCCATGAGTGACAATAAAGGTACTAAATTAGATCCTAAAGAATGCTGTAGTGCTTGGTTATCGTTAGAAGCAGAATGCTCTGATTCT
CGCAAAATTGCGTATAGTATATAAAATACTATACGCGCTTGGTTGTTTTCACATATCAAGTGGGTTAAAAGCCCCGTATGCTTGGAGACCAGGTTTGTTTGCCGACTTACGGAATGTCGTTAAACTCTAGGCTTTCCGGATGGCTTCTAATTATCCGAGGCCCGTACGTGGGCTCGAAGTTTAGTAGAGAGTACGCGTACAAAAGTCCTAGTTGTTTTCATACATCAAGTGGGTTAAAAGCCCCGTGTACTTGGAGGCTAGGCAACACGATTACAGTAGCCTGTACTACCTGAAGCATGTAGTAAAACTGCACAGTTGAAAATTGTCACAAACGGGCTGAAAGCGTAGGGCTGGATTGTTGAGGGATAGCATTCTGCGGGATGTGAAAGAACATGTTAGACATGTATTATGGTTTTTCCCAATACGCAGTCTTTGCTGTGCGTGTGTAGGCAAAAGGAAGTGAGAGAGCTGACCGTCTCTCATGGGTATCTAGGTTATTCAGAGTACGCTGCTACTGCGGTAGCGGACACAACCCAGGTGTTCGGGTCTCTGTCTTAGAACTATTATTGATGGCGAAAGTTGTTAATGGGCTCTCTAACGTCACTCTTAAATGGTACGTGTCGATTGAGTTTATTGCAATGAATAGCCAACCCTATAATGATGGAACCAATTTACGAGAATACTAAAACTGTAACTGAACCAATACTTTACTACCCATTCCGTTACAACTGGAATATTAAGATTCTTGACCTCACAGATAAGGAGGGTCAAGAGAGTGTCAATAAGAAGTTTTTAAGGAAGTTTACTAAACTTAGGAAGCTTTGTTTGAGACTTCAAAAGGACACTGCCTTCTGGAAAAATACTAGAAGTAGGTTAGATATGATTCAGGATGACATAGACAAAATGGTCGCACAAAGTGGCCCTGTTATGAGTCAGAGCTTAAGTGACAGGGTTGACCGCATGTACCATGAGTTAATACATACGAATGTCGCTCAAATGA
ATGTATACCCGTTACAGTTACAATCCGTCGTTGGGACGTACCTACGTCTACGACAACAAGTACTACAAAAATCTTGGATCAGTCATCAAAAACGCCAACCGCAAAAAGCACTATATCGAACATGAACTCGAGGAGAAAACACTCGACCCTTTAGACAGATATCTGGTGGCCGAAGACCCCTTCCTGGGACCGGGCAAAAACCAAAAACTAACTTTGTTTAAGGAAATCAGAAATGTTAAGCCCGACACCATGAAGCTTGTCGTAAACTGGAGCGGTAAAGAGTTTCTCAGAGAAACTTGGACCCGTTTCATGGAAGACAGCTTCCCCATTGTTAACGACCAAGAAGTCATGGACGTTTTCCTTGTAATCAACATGCGTCCCACTAGACCCAACCGTTGTTTCAAGTTCCTGGCTCAACATGCTCTGCGTTGCGATCCCGACTATGTGCCCCACGAAGTCATCCGCATCGTTGAACCGTCCTACGTGGGCAGCAACAACGAATACCGCGTCAGCTTAGCCAAGCGTGGCGGTGGCTGCCCCGTGATGAATCTGCACTCTGAATACACCAACTCTTTCGAAGAGTTCATCAACCGTGTCATATGGGAGAACTTCTACAAGCCAATCGTGTACGTAGGCACAGATTCGGCTGAGGAAGAGGAAATTCTTCTCGAGGTTTCTCTTGTGTTCAAAATCAAAGAGTTTGCGCCTGATGCGCCTCTGTACAACGGACCCGCCTATTAAATAATTAAAACACAAAAATGATACGTAAGTATTTTATTGACATTACCGTTAGATAGATGTGGCTTTATTGATTGCAGTTGCTAGTTCGTACAATAGTTTTTGTATAGTGTCTCTATCGTTGGTGGTGTGCTGCGACTTGTTTAATGTGTCCGTTATAGTTTTAGATAGGGCTTGTATATTAGCAGGTATTTCCATTGGAAAACCTGCAATTTTTTTTTGGTAAACATTAAATTGATTTTTGTAATCAGCAATATCTTCA
AGTAGTGTACCCCTATCTACAAAACTTACAGAAAATTCAGTCATATCACAATATATGCATAATGGACTATCAAGAGTATCAACAATTCTTGGCTAGGATTAATACTGCAAGGGATGCATGTGTAGCCAAGGATATCGATGTTGACCTATTAATGGCCAGACATGATTATTTTGGTAGAGAGCTGTGCAAGTCCTTAAATATAGAATATAGGAATGATGTACCATTTGTAGATATAATTTTGGATATAAGGCCCGAAGTAGACCCATTAACCATAGATGCACCACATATTACCCCAGACAATTATCTATATATAAATAATGTGTTATATATCATAGATTATAAGGTCTCTGTATCGAATGAAAGCAGTGTTATAACATATGACAAATATTATGAGTTAACTAGGGACATATCCGATAGATTAAGTATTCCAATAGAAATAGTTATCGTCCGTATAGACCCTGTAAGTAAGGATTTGCATATTAACTCTGATAGATTTAAAGAACTTTACCCTACAATAGTGGTGGATATAAACTTCAATCAATTTTTCGACTTAAAACAATTACTCTATGAAAAATTCGGTGATGATGAAGAATTCCTATTGAAAGTTGCACATGGTGACTTCACTCTTACAGCACCCTGGTGCAAGACTGGGTGCCCTGAATTTTGGAAACACCCCATTTATAAAGAATTTAAAATGAGTATGCCAGTACCTGAGCGGAGGCTCTTTGAAGAATCTGTCAAGTTCAATGCTTATGAATCTGAGAGATGGAATACTAACTTGGTTAAAATCAGAGAATATACAAAGAAAGACTATTCAGAGCATATTTCAAAATCTGCAAAAAATATTTTCCTGGCTAGTGGATTTTATAAGCAGCCAAATAAGAATGAGATTAGTGAGGGGTGGACATTAATGGTTGAGAGGGTTCAAGATCAGAGAGAAATCTCAAAATCTCTCCATGACCAGAAACCTAGCATACATTTTATATGGGGAGCCCATAAC
ACCGGCGCTTGTACTCCGTACTCCGCGGCCAACGGGATAGCAACTGCAATGGCGAAGAGCGGCAACTACTCATACAAGAGGTGGGTCTTCACCCTTAATAACCCTACCTTTGAAGATTATGTTCATGTTCTAGAGTTTTGCACGCTCGACAATTGCAAGTTTGCTATCGTCGGCGAGGAGAAGGGCGCGAATGGTACGCCTCACCTTCAGGGATTCCTGAACCTTCGAAGTAACGCGCGAGCTGCCGCCCTTGAGGAGTCGCTGGGAGGAAGAGCCTGGCTCTCTCGTGCCCGGGGATCTGATGAAGATAATGAAGAATATTGCGCCAAAGAGTCGACATACCTTCGAGTTGGTGAGCCAGTCTCCAAGGGTCGATCCTCTGATCTGGCCGAAGCGACATCCGCTGTGATGGCTGGCGTCCCGCTGACTGAGGTGGCCCGGAAGTTCCCCACGACTTATGTAATCTTTGGGCGTGGCCTGGAACGCCTCCGGCACCTGATCGTCGAGACGCAACGTGATTGGAAGACCGAAGTTATCGTTCTGATTGGTCCTCCTGGCACCGGAAAGAGCCGTTATGCATTTGAATTTCCCGCCGAAAACAAGTATTACAAACCACGCGGGAAGTGGTGGGACGGTTACTCGGGAAATGACGTAGTCGTCATGGACGACTTTTATGGTTGGTTGCCGTATGATGATTTGCTGAGAATTACCGACCGTTACCCGTTACGGGTTGAATTCAAAGGCGGTATGACTCAGTTTGTGGCTAAGACCCTGATCATAACAAGCAACCGCGAGCCTCGTGATTGGTACAAGAGCGAGTTTGACCTTTCAGCTCTGTACCGCAGAATTAACAAGTATCTTGTGTATAACATTGACAAGTATGAACCCGCCCAGGCATGTACCCTCCCGTTCCCAATAAACTACTGAGACGAATTTGCCGTGAGTCGTTTATTAAGGTAAACACTTGGCAGGGATTAAACACTTGGGCAGCTCGGTTAAG
TTGGCCACTCCCTCTATGCGCGCTCGCTCACTCACTCGGCCCTGGAGACCAAAGGTCTCCAGACTGCCGGCCTCTGGCCGGCAGGGCCGAGTGAGTGAGCGAGCGCGCATAGAGGGAGTGGCCAACTCCATCATCTAGGTTTGCCCACTGACGTCAATGTGACGTCCTAGGGTTAGGGAGGTCCCTGTATTAGCAGTCACGTGAGTGTCGTATTTCGCGGAGCGTAGCGGAGCGCATACCAAGCTGCCACGTCACAGCCACGTGGTCCGTTTGCGACAGTTTGCGACACCATGTGGTCAGGAGGGTATATAACCGCGAGTGAGCCAGCGAGGAGCTCCATTTTGCCCGCGAATTTTGAACGAGCAGCAGCCATGCCGGGGTTCTACGAGATCGTGCTGAAGGTGCCCAGCGACCTGGACGAGCACCTGCCCGGCATTTCTGACTCTTTTGTGAGCTGGGTGGCCGAGAAGGAATGGGAGCTGCCGCCGGATTCTGACATGGACTTGAATCTGATTGAGCAGGCACCCCTGACCGTGGCCGAAAAGCTGCAACGCGAGTTCCTGGTCGAGTGGCGCCGCGTGAGTAAGGCCCCGGAGGCCCTCTTCTTTGTCCAGTTCGAGAAGGGGGACAGCTACTTCCACCTGCACATCCTGGTGGAGACCGTGGGCGTCAAATCCATGGTGGTGGGCCGCTACGTGAGCCAGATTAAAGAGAAGCTGGTGACCCGCATCTACCGCGGGGTCGAGCCGCAGCTTCCGAACTGGTTCGCGGTGACCAAGACGCGTAATGGCGCCGGAGGCGGGAACAAGGTGGTGGACGACTGCTACATCCCCAACTACCTGCTCCCCAAGACCCAGCCCGAGCTCCAGTGGGCGTGGACTAACATGGACCAGTATATAAGCGCCTGTTTGAATCTCGCGGAGCGTAAACGGCTGGTGGCGCAGCATCTGACGCACGTGTCGCAGACGCAGGAGCAGAACAAGGAAAACCAGAACCCCAA
GAAAGTTTTGTTACATTGGTATATGTAATGTTTTGCCCAAAAATTTTATCTTTCGTTCCTTCTTCAGAACCATGGGTTGGTTCTGAAAGTTTAGATGCCAGTGGTGATATCCCCACCATTGATGATTGGTATTTATTAACCAATACCGTTCTCGCTGAGCGATTGGTGATAGAACGAAGGCGACAGCTTGAAAAGGTTGTCGGTCAGTATAAAACTCTCCTTCATTTTGTCGGTTGGTGCTATCTTGAACAAGTAGTATTTAAGACGTCGAAGTATAAAGGTGAGTTTAATACTTTCCCATTTCTTGTGGAGCGGTTTTTCGCTGCATTTGATTTGGAAGCACCTCAGTATGAGGTATTGCCGATGCAGTCTGATTGTTTGTCGGATTTCTTCGATGTCGGTTGTGTTGATTTACCTCTTCCTATCGAAGAGGATACCATCAGTCTGCCTTCCGATTTTCATCGAAGTATTTCTTCGTTGTCTTACCCGTCATGCGGTTCGTCAAGCATGGAAAGTGGGCGTACCAGTTCGGGAGGTCCCGAGAGTACGTCCAGTGATGTTTGTCACGAAATTTATAATGCCGGACCTGTTGATCCGATGCCTCAGTGTTCCCGTCGCTGGTCAGATTATACCAGCGAGGAAGATGAGTGTGAACTTGTTCCACTTAGCGGTGACACCCTACCGCGAGGTGAGATCCCAAATGAGATCGTTAGCGTTAGTGCTACGGTCAATCGATGCTTGGAGAGTTCTTATATGTCTACCGATATTCCCGATCTTGGACGATTTATCGAAGAACCGGTCGAATTTGATGGATTCGACCGTGTGGTTGCTGTCAATGACTGGTGGTCTGGGATGAAGTTAGTCCCAAATCTTGGTATTCCGGATGATTCCGATGTGATTTTTAGTGGTATTTTATCTTCGGCCCCCGAGGTAATGCAGTCGGCCATTGACGAGTTTTTACCACTTCACCACCAGATCGATGACAGATTTTTCCAGGAGA
ACTAAAGCGCGTGTGCGCTCTCTACCTTAATGTTCTAACCGGCCCCCGTCCCCTGTCCCCCGTCGCTCGGGCTTGTACCCTCGGATATGTACGTCGTTGCTCTCCCTACGCGCGTACCTGCCTGCCTGCCTGTTCGTAGCTGGTTCCGTCCCCTGCCCCCTGCCCGTCCGTCTCTCCCCTGCCCGTCTCTCGGGCCGGTCGGCCCCTGCCCCTGCCCCGCGCGGGCCGTCTCTCCCCCCGCCCCCTGCCCGTCCATACGGGCCGTCTCTCGGGATTCTAATGGGCCGTGAAAACGGCGGATTCGGTAAGTACGGCCCGTTTCCCGTCCGTCTCTCCGGTTCCGTCCGTCTCTCCCCGTCTCTCCCCGTCCGTCCGTCTCTCCGGCCCCCCTACCCTATCCCATAATCCGGTATATCTGCCTCTTTTTCGTTTACCGTGTTTTACCGCATCGAGGCTTGTACCTACCACGTTCGGCGTTTCCGGTGTTTTCCCTTTTTATATACTAATCCAATTCGACGGATTTATATGTAACCGGGTATTCTCGTGATATGTCGCTCGGTGAAAGCGGCCCGCCCCGGTTTGATGTTAACCGGGGCGGTCGGCCCCCTGAAATGGGCCGGGGGATATACTCCCCGGCGTAAAAGGCCCGGTTCCGCCGGAAAAGCGGTTTAATTCCCGCTTTCCGGGGGCGTAGCCATATGCGTCCCCCGTTGGACGGAACCGTAGCAAATTGCCACCTTCAAACGGAATTACCGCTAATCTCCCCCCGAACGGTCGGGGGCGGGTAAGTACGTCTCCGGGTAGTTCTCTCCGGTTCCGGCCCCTGTTACGGGCCGACCGGGGAGACGGAACCGGGGCGGAATTGACCCATACGGAATGTAGGGGGCGGGCCGGAAAGCGGCCCGTCCTTCACGGTGAAACGTCCCTTAGGGGACGAATAGCTCAAAGTGAATGTTGAGAGATAGGGATTCTTAGTAAGGTTGTTAGTACGGAACCGGCG
GGTCTGTATCACATAGCTGATTAGTCCTCATGATGCTGGGCAAGAATGCTTGTGGGAAGATCCGCCCGCAACCTGCTCAATAACACATGATCAGGAAGTGACACAATCTGCGACTATTAACAAAAACCCAACCACCTCTAACCTTCTTCATCTCATCCTTCATAATGGCAAACATCAACATCCCGGATGACCTGGTATCCAAGTACTCGGAAGATGTAAAGGATCTCACACAAAAGGCAGGTAGCATTCCAAGTTCTAAATCATTGATCCCCCAAACCGCATTCACCCCTGATGAATTGAGGAGATCTTTGAAGTTCTGGCAAGTGACCACCAAAGTGGCAGCAACTGTAGCATCCGACTGGACTAATTTGGCGACTGCATTAACCAACGGGACATTCAGTGCGACGCATCTCAGGACACTGTGTGAGCTGGCATTCAACCTCAAGGCCCCAACTGGAACAGGCACAATCTTCATTCATGAGATTGCTGACCCGTGGAAAGGGTGCATTGATGCTAATGCTCCCGACACTGTAGCGATACCTGCGACTGACAGTGATGTTAATATGTCTACTGTCAGCTCAGGTTCTACCGCCTCTGGGACGGAAGATGCAGAGGTCAAAATGAAGGCGATCTCATTCCTATGCTGCACATTGCTCAGGCTGTCTGTGAAAGAGCCGTCACACATCATGCAAGCGATCAACAGCATACGACAGAGGTTCGGCTCCCTGTACGGTGTCTCCTCCCCTACCTTGAATAGTGTTACATTCAACAGGAGCCAACTTTCTCGCATCAAGCAAGGCATTGAAACATATCCCTCTGCTCGGGGTACAGTATTCTATTACACCAGGTATGCCGATGCCACGCATGGGTATACTACCAAAGAGTATGGGATATGCAGGTTCCTACTGTTCCAACACCTTGAACTTGAGGGGATGCACATCTATAAGATGCTCTTAGCTCTACTTGGCGAGTGGTCAACAGTTCCAATTGGGCTCTTGCT
TTTAAAACGCTTTGGTGATGGCATACTCGTAAATAAGAGGGTGTACCCCGATTGAGCTCTCGTTCAAAAGTCTCTATGAATCGGTGTAATGGTGCCAATATATAGTATGAAGTTCTTTAAGGATCTGGAGACACGTGGCGGCCATCCGTTATAATATTACCGGATGGCCGCGCGATTTTTTCCCCTCTGAAATCCTGGCCGTTTATTTCAGTTCCGCAAAACTAGTTGAGCGTGTTTTTGAAATCCGTTGTCCATGTGTTGACACGTGTTCCATACAGGGGCTTATTTGTCATATTAGGTGATGACCAACTTTAGTTTTGCACGTGGCGCGTTTTACAATGTTGCATTTAATTGGAAATTTTTATCTAACGGCTATATTTGATTCAAATTTTGAATCATGTGAGAGTTGTCAGAAATTGGCTTTATATTTCTGACATTGTACTATATATTGAGATGGACCAATTAAATGCCTTGTTTCGTGTCTATTTAAATATTGTTGTAGATATATTGTGTATAAATTGTGTTCATTTTTATTAAGGAGACATGTGTATTTGAAAATGTATTTTTCGCGAAACAAACGTGGTGCCACTACTACTTCGAGACGAAGCTATTCAAGGTATCCCTTGTCTAGGCGTTCGTATAGTGTGAATAGAATCAATGGCAAACGTGGATCGAATATTCATAGAAAGGCCCATGATGATGGTAAAATGTTAGCCCAACGTTTACATGAGAATCAGTTTGGGCCTGAATTTGTCATGGCCCATAATTCAGCGATATCAACGTTTATTAATTTCCCTAGTCTTGGTAAGACTGAACCGAATCGATCAAAGAGCTTTATTAAGTTAAAACGTTTACGTTTTAAGGGTACTGTTAAAATTGAACGTGTTTTGAATATGGATGGTTCAACTCCTAAGATTGAAGGCGTATTTTCCATGGTCCTTGTTGTTGACCGAAAACCTCACTTGGGATCATCTGGATGTCTCCATACATTTGATGAATT
CGTAAAATATCAACATACTTACAAACAAGAGAATAGGCATTTCTGCAATTCTTATTCACAATCTTCCATATCGCTTGAATTTCTGGTAGATTAACCCCAAACATGAGTTTTGAAACTTCGGAAGGCATGAGTAGGCCTGGGGACAACCCAAACAAACTCAACGCCAAGCCCCGGCAAAGCGCTAGACCTAAGACTCGCAATTCCACTGCACAATCTAACCAAACTATGAGACTCGGTTGGATTGATCCACTTCCTCAAGTGGACACAATTTTCCCATTGGGATTGGAGCCTAACGTCGAAAGCATTCCTGCCGGAGAGGTTGAACTTGATTTCAACCTTCCTGAAACTATTGCTAAGCCCTTCGCTGACACTGTTACTTCAGTCGGCGATCGTATTCAACTTGTCGACGATGATAAGGAGAATATCGCTACCTCGATCTATGGACTGTCTTTCTTTAAGGCAGCCCGACAATTGTATTCCACGATGCTGGATCACGAGAAAGCGGTCAACCAGCCACTCAAGGCTGTGTATTATGACGAAACACCAATCCCTGCACATATGTCAGGAGCTCTTGGTATCATCGGACATATGAAGACAAAGGTTGGTGATGTCCTTGTCAAAGATGCTGGTGTCCTGTTCAAACGCGGAACGGCCGCTGGTGTCACGAAATTCTCAGAAATTGACAACGACAAAACCTGGAACCTTGATTGTTCTAAACTTGTCTGGGCTGACCATTCTAGCTTGTCTATGATAAAGAGACTTGCAAGCGAGAAGATTTCCCAATTGGTCAAGCAACGATATCGAGTGACTGACGCTCAAGGACACGTTTATAGCGTATCCATGCCTCAACTCACTGATCAAGCATTGCCTGATTACTATGACAGTATTCCAGATGTTGCACCAAATTCTGATCAGTTGAGAGTTCTGACGGCTGCGCTTCAAATGTCTCTCGCTCAATTTAGGAATGATGAATTGCCTCATGATGAAGATCGGTCTGATC
ACCGGATGGCCGCAAATTTTTGGTGTCCTCTCGGCCCAAGGCCCAGCCCAAATCCCCGGCCCATGATTCAACCACAACTTTACCCTTTTGGACCACGTAAAAGAATACGCACCAACCGCGTTGCTTCTGACAAGTCTACATATTTATGCTTTCTTGACTAAGACGTGGTCCTTTATCTATAAATGATAATGACAATTTAGGACACTTTAACTCAAAATGCCGAAGCGCGATGCCCCATGGCGTTCATTGGCGGGGACCTCAAAGGTTTCCCGCTCTGCTAACTATACTCCACGTGGAGGTCCTAAATTGGACAAGGCCGCTGTGTGGGTCAACCGGCCCATGTACCGGAAGCCCAGGATCTATCGGACATTCAAGAGTCCCGATGTTCCCAAGGGTTGTGAAGGGCCGTGTAAGGTTCAGTCTTTCGAGCAGCGGCATGATATATCTCATGTTGGGAAGGTGATGTGCATATCTGACGTGACCCGTGGTAACGGTATTACTCATCGCGTGGGGAAACGTTTTTGTGTTAAGTCTGTATATATTTTAGGGAAGATCTGGATGGACGAAAACATCAAGTTGAAGAACCACACTAACAGCGTTATTTTCTGGTTGGTAAGAGACCGTCGACCGTATAGTTCTCCTATGGATTTCGGCCAAGTGTTCAACATGTTCGACAACGAGCCTAGTACTGCAACCGTTAAGAACGATCTCCGCGATCGTTTTCAAGTGATGCACAGGTTCTATGCAAAGGTCACTGGTGGTCAATATGCGAGCAACGAGCAAGCCTTAGTTAGGCGATTTTGGAAGGTCAACAACCACGTAGTCTACAACCACCAGGAAGCAGGAAAATACGAAAATCATACTGAGAACGCTTTGTTATTGTATATGGCATGTACGCATGCCTCTAACCCCGTGTATGCGACATTGAAAATTCGGATCTATTTTTATGATTCGATAACAAATTAATAAAATTTGAATTTTATATCATGATTTTCGAGTA
CTCATTGGAGGGTTCGTTCGTTCGAACCAGCCAATCAGGGGAGGGGGAAGTGACGCAAGTTCCGGTCACATGCTTCCGGTGACGCACATCCGGTGACGTAGTTCCGGTCACGTGCTTCCTGTCACGTGTTTCCGGTCACGTGACTTCCGGTCATGTGACTTCCGGTGACGTGTTTCCGGCTGTTAGGTTGACCACGCGCATGCCGCGCGGTCAGCCCAATAGTTAAGCCGGAAACACGTCACCGGAAGTCACATGACCGGAAGTCACGTGACCGGAAACACGTGACAGGAAGCACGTGACCGGAACTACGTCACCGGATGTGCGTCACCGGAAGCATGTGACCGGAACTTGCGTCACTTCCCCCTCCCCTGATTGGCTGGTTCGAACGAACGAACCCTCCAATGAGACTCAAGGACAAGAGGATATTTTGCGCGCCAGGAAGTGACGTGCAATGCCACCCTATATAAGCCAGGAAACTTCCGGTTTAGTTCATTCGTTACTCTGCTCTCAGAGAGAACGGACCTCAGGTCGGAGAGATGGCACTTTCTAGGCCTCTTCAGATTTCTTCTGATAAATTCTATGAAGTTATTATTAGATTATCATCGGATATTGATCAAGATGTCCCCGGTCTGTCTCTTAACTTTGTAGAATGGCTTTCTACCGGAGTTTGGGAGCCCACGGGCATCTGGAACATGGAGCATGTGAATCTACCGATGGTGACCTTGGCAGAGAAGATCAAGAACATTTTCATACAAAGATGGAATCAGTTCAACCAGGACGAAACGGACTTCTTCTTTCAACTGGAAGAAGGCAGTGAGTACATTCATCTTCATTGCTGTATTGCCCAGGGCAATGTACGGTCTTTTGTTCTCGGGAGATATATGTCTCAGATAAAAGACTCTATCATAAGAGATGTATATGAAGGGAAACAAATCAAGATCCCCGATTGGTTTGCTATTACTAAAACCAAGAGGGGAGGACAGAATAAGACCGTGACTGC
AGTATGCTTTCCGTCAAAGTTTGCGACCTTGTACACGTCTATATAGCTCTTTCTGGAAAGCACATAACAATTGCGATAACGAAAAACTATCATTATTGATAAAAACCAACCTAACCGACATAATTCAGTGTAATAAACCTGTGATTAGTCACGATTTTGCCCTTTAAACGATTTAAGGATATCTCTTCACGATTTTATTCAATGGCTTTTAAATTTGACGCTTCTAATCTCAACAAAACTAGACAAGCACTTGCCACCATGTCTAACCCCAGTTTTCAGCCTAAAGGTTTTCCATCTAATAGCACTCAATTCAATGGTTCTAACGGTAGAAAAGGTAAATTTCCAGATGCCAAAAAAACAACTCTAAGTTCGCCTCCGCTGTTCAATGAAAGTCAAAAACCGAAAACAGTATCATCTATGATAACTTCTCCCATTATTGGTTCTGACCGCATCTTCACATCGTCTGAATTCATCCATCCTCAGAAGTTCGTCATGACTGAATACGTTCAAAAGTCCATTGCAAAATTCGAAACTCATGGTTCAATTGATCCGTTTGCGAAGAAACCCGATTTTGATGATTTGTGTTTGATATTGTACACACCTGCTGCATCTAAACATGAACTGTCCCTCGCTAATGCTCAACTCGTATGTTCTGACATTGATTCACTCAACCTTCATAGCATGCACGTGATTGATGGTACAAAATTATATTCAATGGCTGCTAATGTTCAGTATTTGAATGCCGGTGTTATCTACCTTCCAAAGTCACATTGGGATGCATTTACATCAAAAACTCACGCTCATGTAAAAATGGAAATGAATTTCGCTTGTAGTCCTGTCCACCTTAATAAATTACGACTCGCCCATTGGATGTCTCCTTTTTTGCTAACCAAAATGTCTGTTTCTTTTCAATTGCAAGTTGAGATTTACGATCATTTTGAACAGTTTGTGAAAAATACTCATGCCAATGTTGATTCACCGATGCGCGTTTTTGGAAGCA
AGTAAAGTTGACACCTTTACAGAAGTGATCTTGCAAGCAAGAGTTAATTCATCAAGAGTTAATACAAGATCCACCTCCCGGCACCTTCGTATCGTGTTTGAGGTATCTCTAGTGTTTGGTTGTTTAAATACTAGTTAATATTAATGTTTAATTTTGATAGTTTAGTGTCGGCCACCGCTAAGGTGGTCAAAGATTTTATACATTTTTGTTACAATAGGGCGAGGCACGTGTATTATGCCCTCAAACGCTGGCTCTGGGAGCTCCAGGGTGTGTTTGCTGCACATGACGCTTTTGTCGACATGTGCTACGACGCCATGTATGGCGTCGAGGAGTTTGAATGGGAACTGCAAAAGCAGTTCTCAAGTGCTGAACACGACGTGCTAATCGCCAAGCACGAATTTGAGCGCCTGTTAAAGGATGGCGCCCCATTGCGGGCATGGCCACAACCATGTGCTCCCATAGGTAGCTTCCGGTCGTCTGATGACTTCCAAGAAGCCGCTAGGGAAGCTGAAAACCTGTCCCTGATGGACCCAGAACCCTCCTTGATTAAAGGGTCTGGTGATTACTCGCTTGACAATCCCAATAGGATTGAAAAGTTCATCAACCTCGTTCAGAAGAAAGAGGTACTTTCCGCCACCGAGCAAATGATAAAACATGCTTATGAAGAGCATATCGGTGAGGCACCATTCGGAAAGTGGTTCAACACACTGCCCTCTCGCATGAACTATATTAAGAGGGCTGCTTCAAAGAAGGCCAAGGCGGCTAAGAGATCAAACTCTGTCCGTCAAATGGTAAACGAGGTAAATGTCATTCCTGACTTTATCTCAATATGTGATGTTGTCCAGGTGGATACTGGCGAGAAGCTCCCCCCCAAGAAAGACAAAGACGGGGAGCCACTAGAGCCTGAACCCAAAATGAAAATGATGAGAAGGGTCAGGCCCGAGCATTATGGTGATGCTCGTTCATACATTAGGCAGCATATTCGTAACAACAACATGCG
TGTGGTGGGAAGACCACCCGGAAATAAGCAAGGGCCAGCCCCCCTTTACTTGCCCGGAGGATTGGCTGGAGTGTGAGGAAGATAGTGAGAATGAGGAACTCAGTGTTTCTCCCCTCACAGGCTGGGAGCCTCATAGAGACTTAAAAAAGTGGGTAAATTTCGCCCTACCTTATGGATGGAGCCTTATGGACCCGCTAGGTAATCGTTTCAGGTCCCAGAGGAAAGATGATTCCGATGAATCCACTAGTACGGATTCTGAAGAGGAGTTACAAGAAATACAGCAGATCAACCCCGCTGAAGTAGGGCCAAGCAGGCCTCCCGGCGGGTACTCTAAGCTGCGCAGGCGCCGTCGGGTTCCAGCTGCTCGACTTTACGCAACTACAGACAGTAGTGAAGAAGACCTGGATCTGAAGACATCTCAATAAGGAGCTGGACTGTTTGAGATCTGTGTGTGATTACATTGTATTAAGATAGCCTGTTACTGGGGTTCGGAGGATGGCTCATCAAGCTAGTAAGGAGCTCCCTGAAGCCATATCCGAGGCTCAGTAGAAAGACAGTACCTCGCCTGTGTGGGTTCGAGGTCAGGCGGTATGCTTTCTACTTTTTAGATGTATAACTAGAAGAATAAGGTTAAGGAGATGCTTTTTAAATAGATAGCTTAGGGAGTAAGTTAGATAGCTTAAAGAACAAGTTAACTGCAAGTATCGCTTATGCTCAGAATCAGGAAGTAGCTTGCGTCACCAGTTATAGAGAAATAAGAGCTTGAAAGTTAACCGCAACATAGGATGTGAGTCATAGCTATTTTAGTAAGTTAGCGCTTGGGAACTGAGAGAACAAGGTTCGGATCCCATATCATTATAATAAAATATATCTTGTATAAGTAGTTAGCTTACTGTAAAAGGGGGGAATTATTGGGAATCCCATATTGTAGGAAAAGTCAGTTGGATAAGGATATAAAACCCTTAGACTGTAAGGAAGGAGGAGCTCTTGAATCGGCTGC
GTTTAAAAATCCGTTCGTCATCATGGCAGAGGTCAGAAAGCAACAACAATTCACGCGATCAGTTTGTGTTCTTGATTTAGGACAAAAGACTTATTGCGGTAAAGTGGTTAGAGCAGTAGATGGAGTGTATTACACCATTAAAATTGGGAGAACCGTACAATGTGGGGTTACGCCAACCCCGATTCCAAAAAGTTATGTTTTGGAGATTCGTGAATGCGGACGTTACCGTATTCAAGATGGGACGGATGTTTTAAGCTTAATGATTACAGAGAGTGGAATTGAGGTAACGCAAAACCGATGGGAGGAGTGGAGTTTCGAAGCGTTAACACCAGTGCCAATGGCTGTGGCGGTGAATGTAGGGAGAGGCTCGTTCGACACTGAGATTAAATATGTGAGAGGAAGCGGTGCGGTTCCACCTTACACGAAAAATGGAATGGATCGAAGAGCGATGCCTTCTTTACCAGGAATAACAACTTTGGATGTTGGAGTTAGAGATTTGCGTTTAAAGATGAGGGAGAACAGGGAGGCAGAAAGGGAGAAGATGGAACGAGCCCTGAGTGGTGGGCTCGATATGGGAAGCTGTAGAATGTATGGGGGAGGAAGAAATGATGTGCGCGAGATCACCTTGGATGAGGCCGGACCATCACGTACGCCGCGAAAACTTTCTGTTCAGAGCAATGAAAGTCGTTCAGATGATGTGGCACGAAGACATGCTGAGTTGGTGGAGATGGAGCGATTAAGAATAATGAAGAATGAACCAGTACGTACTGAGAGTATGTGGTGTCAAAGTGATAGTGATGATCAATCTGATGAGGATCACGAGGTTGGGGGTACAGAGCCAGAAAATTATATCACTGAGGAATATACACGTAGGCTCAACGAGGTAAAGACGAAATATTCAAAAGAATTATCTTCATTGGCGATGAGAGTTCCAAAGAATGAGGGCAATTGTGGAAAACCGATTTTTTCTAAAAAGTGTAAATGGGAGAATGTTCCGATC
TTTTTTTAAACCTTCGCGCGCGAGCGGGCTCGACCTCGATGATCGACTCCGGCCGACGCGTAAAATCCTACGCGCCCGCCGAGCTCGAGCTTGGGCGTGATGTCATCGGTACAAGCATGATCTCATCGGGCTTGAACCCGATTGACCCTTGCCGGCGCGTAAAATCCTACGCGTCCGCCGAGCTCGAGTTAAGGCATGATCTCATCGGGCTTGAACTCTGTTGACCCTAGCCGACGCGTAAAATCTTACGCGTCCGCCGAGCTCGAGTTTGGGCATGATGTCATCGGGCTTGAACTCGATCGACCCTAGCCGACGCGTAAAATCTTACGCGTCCGCCGAGCTCAGTTTAGGCGTGATCTCATCGGGCTCGACCTCCATCGACCCTGGCCGGCACGTAAAATCCTACGCGTCCGCCGAGCTCAGTTTAGGCATGATGTCATCGGGTTTGAACTCGATCGACACCGGCCGACGCGTAAAATCTTACGCGTCCGCCGAGCTCGAGCTTGGGCGTGATCTCATCGGGCTCGAACCCGATCTCTTTAATATTTGGTATCAATAAAAGTCGATTTGCGCAACTAATCTTTTATTTGTCGCGATCGGGCGCGCGGGCGGTCTCCAATAAGTATTTTATTCTTTTCGTAAAGATTTTGGAAAAATCAAATACACCGTAAAATGCACAACTTTTACAACTACAGCCCCGCCCTGGGCAAAACCTACGTGTACGACAATAAGTATTACAAAAACTTGGGCACGGTGATCAAACAGGCCAAGCGCCAAAAGCACTTGGAACAGCACGAGATCGAGGAGCGCAGCCTCGACCACCTCGACCGGTACTTGGTGGCCGAGGACCCCTTCTACGGGCCCGGCAAAAATCAGAAACTCACTCTCTTCAAAGAGATCCGCAATGTCAAGCCCGACACGATGAAGCTGGTGGTCAACTGGAGCGGCAAAGAGTTTCTCAGGGAGACTTGGACCCGCTTCATGGAGGACAGCTTCCCCA
ACGTAGTCAAAATGTCCGTTGATGACATTACATGGTTTATTTGTCTTCAGAAAAATGGTAACAGACATCATGAGTGTCATTCGGATCAAAACAAATGCTACCGTTGCTGCCGTGCTTCCAGCTAGCGAAGATCAGGCCGATTATCCTTCCACCTTTTTTGAAGGGGGGAATGAGATTAGATTGTATGTTAACAAGGAGGAAAAATTGGATGTTTTAAGGCAATATGTCTATATGGGACTGGTGGAGAAAAACTGTAAGATACAGCATGTGAATGCTTATCTCTATGCAGTGCTGAAAGGAGAAAGGGAGCTGCTAGAGGCGGACTGGGATAGCTTCGGACACAAGATTGGGATTCAGGGAGAGAAGATCGGGCCTTTTAACCTGGTGCGAGTGGAAGACATCCCCGACGGGCTACCAGATGGGAAACTGAACGCTGAGGTGAGTGCTGAGGATGATGCATGGCTGCCTCTCTTCTTGCTAGGTCTCTACAGAGTGGGAAGGGCAAGTGAGACTACATACCGGACTTTGCTGATGGAATCCCTGATAAAACAGTGTAAAGCAATAAAATCCGACTGGGTCTCCCCTGTGACGGCAACTCACAAATATTTCGATGTATGGGGCAATGATGGGAATTACCTGAAGATTGTAGCCTGTGTGGACATGTTTTACAACCATTTCAAAAAGAGCATTAAAGCAACATTCCGGTGGGGAACAATTGTGTCACGGTTCAAAGACTGTGCAGCACTCGCCACCCTGGGACATGTTGTTAAAATCACCGGTTTGACAATTGAAGAAGTGTTTACATGGGTACTACAGACTGAAGTCGCTGAAGAGTTGGTTAAAATGATGAAGCCTGGACAGGAGATAGATAACAGCGCGTCTTACATGCCATACCTGATTGATATGGGGATCTCTGCCAAATCACCATACTCAACAATAAAGAATCCGTCTTTCCACTTCTGGGGGCAGCTTGTTGCTGCATTATGCCGCTCCAAGAGAG
TCCTACCTGGGAAATCTACATAGGAAGTATGGATTCCTATAGTGAATTCATATAAGTTAAATAAACAGATCTTGTAAGAACGTGACTTAGGCCAGTGAGTAGCGTAGAAGACTGTTAACCATAAGGTACCGGGTTCAAGTCCATCAGACGTAAGCAATTTTTAATAAATTAATAGCAATTATTTAATAATTATTTTTGGTTTTTTAAATAAGTTTTTTTTATTTAACAATGCGATGAATTCCAGTCACTGGCTTTCCGGGAGTTCCATAGGTCGGTTATCATCTAACAAGTGATGTTAAGTTGATTCATCCACGTGTTTCTTTAAAGTAGCTTTCGGTAAGTATGCACTTAGTAATCCGCTTCACATATAGGGCGGGGGATTATCATCTCAATAATGACATCCATATTGCACTATGCATTACCTTGAATGATGTTGCTACGTCGCTATGCCAGGATTGGTAACAGGAATATTTCATCCGTCGATTTGTTCATTTAAATAAACAAGTTGACTCATCGACTGTTGATGCCTAAAATATTCTTTAAACACAAGTCACGTGGACCTCACGTGGTCGGGTCACTTGGTGCGAGGAAATAATTATTCCGGTCAACCATTTTAAAAACGACCTAATAATAGACATTCCGAGAATTTGACGTTGACTCTAGAATTGACGTCCGCCCATGTTGATAGCCGATCCTATAAAAGCCGAACAAGAATTGCGAAATTTACAGTTGGATCCCAGCAGCTTTGACAAGATGTTCGCAAAATTACTAGTCTTCGTGCTCGCTATGCACATGGTGATGTGCACACATATGTGTGAGTAATAATTATGTTAATTAAACGCTTTAAAAATATTTATTGTGTCTAACGATAATTATCAAGCAGTTAATTGTTTTTTAAATATATTATTGTATGTCCTTAGTGCAAAGGCAATATATAATATCTCAAATTTATATCTGTTATAATTCTAGTATGATCAATTTTCATATTGATCCATATCAA
AGATATTCTGTTAACGATTGTATCTATTTAATCTTCAGCTACTATCTACCCTACAACCACTTACCAAAGAAATGTCTTCCAATGACTCCGCACAAACCCGCAACCTCCAGGAAGAGAGATTCAATGAAAGAACCTCTACCCCTACAGTTGTCACCGCAGTCCTCCCAGACACCAATGGACCGACCACGAACTCCACTTCCGGTTCAGTTGGACCTCCACACCCAACCCCGAACGTTCCAGTTCCCACCCAATCCAGTTCTGACCCACCGTCAGCGTCTGGAATCTTTGCAAAGGAAATTGACCTTCCCCGCAATGTTATCCAACACAGCGGAAACAAGTTCATCCTTGACGTCGTCCCAGACTCAAGATTTCCCACATTTGCTATTACAGAGTTTGTTCAACGAAGTTTCTCCAACTTTACCTTCGAACAATACTCCTACGTCAGTCCCGCCTCACTCGTCGGATACCTAGTCTACATGATTCACGCATTCGTGTTTCTTGTTGACGCATTTGAACGGTCTCCAATGTCAGCGTATGCCTCTGAAATTGATGCATCCCATGCATATCTCAGAATCATTGACGCTTTCAGTGACGCTTATATCCCAGATTTTCTATTTGAAATTCTGGACACCTACCTCTCTCATAGACTTGACATCAGGTCAAAGCTTGAGATGAACGTATCCTATGGAAGCGTACTCTACAAGTACGATGCTCCACGCATTGTAGCGCCATCAATCTTTTTATTGGCCCACAATCAACTCATTTCTCAATCCCGCGAATCTACCGCTTACGAAAAATGGCTTGACTCAATTGTCATCCATTATAGTAGAGCAGTTATAAGAGTCGGTAATCTTGTCGGTGGACTATACCAGTCCTCGCACGGCAGTACCACCACCCATTTCACTTATAGAAATTGGTTCGCACGCTCTCTTAGTCGCCTAGCTGACTCTGCAACTCACAGAACTCACCTTCGCCGACCCATGATTTCCGAATTTGATTA
GATTAAAATAAAAGTGTGAAGCTCCCTGTGCTTTCATGCCAGGACAGCAATCCAATACCCTAGCCCGGATTGGATAAGCTTAGTCCAGGAGTTGTGAGGTCTACAGACACCTCGCAGCAACCTACACCTCTCTATCCCCGAGAGCAGCGTAGGCTCCTTTTATTTTGATTTGCCACTGGTGGCTTGGGATTTGCAGACCCTCCTTAACCATGTTCTGTGAGTGCCCTCGTTCAAACCTTGTGGTAATGTGCTCTGGCGCCTTCTGTTGCGTGCTCTGCGGCCACCGCCGTCGGCCACGACCCGCTTCAGAATCCGACCGTGCTAAGTATGGACCCATCGTGCAATACGTGGAAGCCCGCGTTGCACATGTGTATTCTGGATTGGAAGGGCGCTATTGCGCTCTTGAGATGATACCCATTACTTACGGTAACAAGTTCCCTTACTGTAAGCCACTGCCGGTTTCCTTCGTGATCAAAACCTTAGCCGGAGTCCAAGGAGACCTGACCCGTCCGGAAGAAACACCGCTCCCGGGTGGATACGGCGTAATCCCCTGCTGGGGACCGCATCTTGCAGCTGTGGGGTATCTATCTCCCGCTCATGTGGGCCGCGATTGGTTTGAGGGTGCTACTCATGCTATTGTGCACATTGGCTCATATGGCGGACATGAACGTCCCACCACCATTCCATTCAACACGACTGGAGGTGACGTTTATCAGTTAGGAACCTGCACTATCGTTGAGACCATAGATCATGTCGAGTGGCATGCAGGTGTTAAGCCTGGAACCGCTATCTGTCCTCTTGATCGAATCGACTTTGCGCAGAAAGTGATAACGGCGTTTCCCGAGGGCGTCTTGGCTAACAAGGCCTGGCTCGGAGATAAGCGCGGCACTCTGAAGGTCGAAGCAGACCCGGAGACTGCTGCACTCTCCTTTGAGCATGGCCGCTGCTGGCTGAAGTTGTTCCCGGATCCCGCCTGTGAACTCACCACTGCAAGCACTTT
CTCAACTAGAGACACTCTTGAGCATCTCCTCCTATTAATTGGAGACATTATATAGGTGTCTCTAAATGGCATTCTTGTAATAAGTTGAACTTTAATTTGAATTAAAAGGCTCAAAAGGCTCAGAACACCCAAGGGGCCAACCGTATAATATTACCGGTTGGCCCCGCCCCCTTTAATGTGGTCCCCGCGCACTACTTATGTCGGCCAATCATGATGTAGCTTTAAAGGTTATGTATTAGTGGTGGGCCACTATATACTTGCAGGCGAAGTTGTGGCTAGTGCGCAATGTGGGATCCACTGGTGAATGAGTTTCCAGACTCGGTGCATGGGCTTAGGTGTATGCTGGCAATTAAATATTTGCAGGCCTTAGAGGATACATACGAGCCCAGTACGTTGGGCCACGAACTGGTGAGGGATCTAGTCTCAGTTATCAGGGCTCGTAATTATGTCGAAGCGACCAGGAGATATCATCATTTCCACTCCAGGATCCAAGGTTCGTCGAAGACTGAACTTCGACAGCCCATACAGGAACCGTGCTACTGCCCCCACTGTCCACGTCACAAATCGAAAACGGGCCTGGGTGAACAGGCCCATGTACAGAAAGCCCACGATGTACAGGATGTATAGAAGCCCAGACATACCTAGGGGCTGTGAAGGCCCATGTAAGGTCCAGTCGTTTGAGCAGAGGGATGATGTGAAGCACCTTGGTATCTGTAAGGTGATTAGTGATGTGACGCGTGGGCCTGGGCTGACACACAGGGTCGGAAAGAGGTTTTGTATCAAGTCCATTTACATTCTTGGTAAGATCTGGCTGGATGAAACTATTAAGAAGCAAAATCACACTAATAATGTGATTTTTTACCTGCTTAGGGATAGAAGGCCGTATGGCAATGCGCCCCAAGACTTCGGGCAGATATTTAACATGTTTGATAATGAGCCCAGTACTGCAACAATTAAGAACGATTTGAGGGATAGGTTTCAGGTGTTGAGGAAATTTCAT
CATGAAGAACTACATAGTAAAGGTTATATATGCTTTAGATAATGGGTTTCTTCTTAGTTTTTAATGATTTGTTGTATTTTTGTTGTAAGAAAATTATAACTCCAGTAGCAGCTCAATTATTTTATCCTTATCTTTATTTTCTAGCTCTTTTATAATATGAATATAGGTTTGCTGTGTGATAGCCACACTTGCGTGTCCTAGGCGTTTTGAAACAGTCATGATATCAACTCCATGATAGAGGAGAACAGAAGCATGAGTATGCCTTAAACCGTGTACAGTAAGTGGAGTAGAAATCTTTAGTTTTTTTAATGCATGTTCTAATGTATTTTGCAAAGCTGAGAGAGTTATTATTTTTCTATAAGGATGATAACAAACAAAGTCATGTATCGGTTTTATACCCAAACTTTCAAATAATGTTTTTTGCTGTTCTCTAAAATCTTTTAGCAATTGCATACTTTCATCATCTATAACAATATCTCTTATTCCAGCATCTGTTTTGGGCTTTTTGAAACCACCTACTTTATTTCTGTAATTCCAAGTTCTGCGACACTTGATAGTGTTATTATTAAAATCAATATCATCCCAGACTAAGCCAAAAGCTTCACTGGCTCTCATGCCAGTAATTGAAATTATAAACAGCATAGTGGGAGATGAATAGTTTGGATTAAGTCTATTTCTGAAATAATCAACTAATTGCTTGTATTCATCAAAATTTACAAACTTGTCTTGCTCGGCTTTATCATTTCCATTACCTTTAACTACTGCACGAGTGGTAAAATCTTTTTGCAGTCGTCCCTCTTCAATGAGTGGTTGAATAGATGCTCTAACTCTAGTATGAAACCCTTTTGTAGATGCTTTGGCGTGTGTTTCAGCAAATTTATTTAGCGCTCTTTGATAAGAAGATGCTGTTATTTCGGAAATTAAAACATTTGGCATATAGGTTTTTAAATATTTTAACGTTTGCTCATAACCTTTATAAGTCATTTCATCAATTGCATTT
AATAAAACGGCAGCGCATTTCCATTGTTTGAACATTTCAAATAAGTTTTTTGGAGATATCAGTTGTCAATTATGTGCACCATTCCTCTGTTCTTCGAAAATGTGGAGCTCCAGTTCAAGTGTATCGTGCCTCGCGAGTGGGAGAGCTATTCTCAATATTTCATCCAGCTCATCATACTGAACGACATATACGAGTACTGGCACACAAATCAAAGTTACAACAACGCTGAGATAACAGTAGGAAATGTGAAGACTGTTTCCCAAGTGTACGGTTCTTATCTGTGGCTGCGAAAAGCTGACGAGCAATATATAATACCGCGTTTGGTAGATTACTATATTAATGAAATCCATTATACATATTATTAAATTGTTACAATTAAAATATGCTTATCATTTATAAAAGTGTTTGTTTTGCACACTTCGGAAGTGAAGCGGAGAGGTTTTGCTTTATAACGGATTTGTCGAGATAACGCGATTCTTTCGTATTAAAATGTATATATTTTTATCTATTGTGTGATGTGATGAATATAAGTCACTTAATTACGGAATTTTCGTAAGGAATTAACGATATCATTTAAAGCGCATGTATAAAAAAATGTAAACATGTAAAAGTATCAATGCTCATTGACGCGGCTTTTAAACAAATATAGTCCAAGTTGAAATTTTCTCGATCGCGACCCTCCCTAGTACGGCCAAGAGCATTTTGTTCGGAGATTCCATACAAAATCTCTCAGTGGCTACTAGGAGCACTCGTCATCGTGAAATTTTCTACAACGCCTACTCGGCTTTATTCAAAGACTGAAATAAAATACCCGGTGTTAAAAATTTAAATTTCTCAATGGTGCAACTCATTTCTGACGTAATTATATTCTATACTTAAGCAGATTTAGTCCTGTTATGAGAAATAGTAGAACAGTTAATTAGCTAAATGACTGAGTCAGAATATCGTTGTAGTTTTATTAATTAATTATGTTATCAGGGCGTTATTACAGCTGTTATCT
GTTATTGTTAATCGAATGAGATAACAACCTCCGTAATGGATCAAATTCGAATTAACCTCATAGATTCTTTCTTGAGCAGCCGGTTGTGTTTCAACGCGACCTTTGGTGTTTACCACGATGACTACATGGAGTGGGTCAAGCTGTTCCTGTTTAAACATGTCATCGAGCATACTGCTAAGTTTGATTTTGCCACGATTCACATGACATTGGAAATGGTACTTTGCCGTTTGGTACCGGGCTTGGGTGATGCTCTTTATCCCGAGGAGGAGAATGAGGTAGATGGGCTTTCTTCTAGAGAGATTGATCCCTTTTATCTACCTTATGATGACCTCGATGTTGATTACACCGCCTTGTGTCGTGAACGTGATGATTCTATCCCGACCATACCGCCTGAGGATGAACTTTCGGTGATCGTGAAAAACATGACTTATATACCGGAGGGTACATCCTGGGGCGATGTTTCCGATTCGTCCTTTCAGGAACATCTCGAAGAAATACAACCAGTACCGTTAGGATCAGATGTTGGTCATACGATACCGAACGAGCATATTCCGTTCGATGATGACGGTCAACTGGTGGATGTGCAATGGTCGGATGCTATACCATCTCTGGCAACGGACGTGACGTGTGACGCTGATTACCGTGAGTGTGGGTTTGTTTCGTACTCATCTGGTTCTCAGCACTCCTCGCGATGGAAACCTAAGGTGTCCCAGGTCAAGCCGGACCCTTCGATTATACAATCAGCCATCGACGAGTTGTTTCCTCACCATCATTCTGTTGAAGACAGATTTTTCCAAGAATGGGTGGAGACCCACGACATCGATCTCGAAGTTTCGGATTGTAATTTGGACATGTCGGTGTTTAACGACTGGTCCAAGGGAACCGACACGAGACTCGTACCGCAGATGTGTGTGGGGGGTTTGTCGCACAGAGTTCCCACTCAGCGCGAAGCATTACTCGCGATAAAGAAGAGGAACATGAACGTGCCTGAGCTGCAGAG
GAAGCGTTCTCCTCCTGAGACCCTAGTGCTCAGCTCTCGGTCCTGAGCTCTCTTGCTCCCGAGACCTTCTGGTCGGCTATCCGGCAGCGGTCAGGTAAGGCAAACCACGGTTTGGAGGGTGGTTCTCGGCTGAGACCGCCGCGAGCTCTATCTCCGGTCCTCTGACCGTCTCCACGTGGACTCTCTCTCTTGCCTCCTGACCCCGCGCTCCAAGGGCGTCTGGCTTGCACCCGCGTTTGTTTCCTGTCTTACTTTCTGTTTCTCGCGGCCCGCGCTCTCTCCCTCGGCGCCCTCTAGCGGCCAGGAGAGACCGGCAAACAATTGGGGGCTCGTCCGGGATTGATCACCCCGGAACCCTAACGATCCTCTGGACCCACCCCCTCGGCGGCGTTTTGGGTCTTTCCTTTAAATTATATCATGGGAAATTCCCCCTCCTATAACCCCCCCGCTGGTATCTCCCCCTCAGACTGGCTCAACCTTCGTCAAAGCGCGCAAAGGCTCAATCCGCGACCCTCTCCTAGCGATTTTACCGATTTAAAAAATTACATCCATTGGTTTCATAAGACCCAGAAAAAACCATGGACTTTCACTTCTGGTGGCCCCGCCTCATGCCCACCCGGGAAATTCGGTCGGGTTCCCCTCGTCTTGGCCACCCTAAACGAAGTACTCTCAAACGATGAGGGCGCCCCAGGTGCATCAGCCCCAGAAGAACAACCCCCCCCTTATGACCCCCCCGCCATTTTGCCAATTATATCTGAAGGAAATCGCAACCGCCATCGCGCTTGGGCACTCCGAGAATTACAAGATATTAAAAAAGAAATTGAAAATAAGGCACCGGGTTCGCAAGTATGGATACAAACACTACGACTTGCAATCTTACAGGCCGACCCTACTCCTGCTGACCTAGAACAACTTTGCCAATATATTGCTTCCCCGGTCGATCAAACGGCCCACATGACCAGCCTAACGGCAGCAATAGCCGCCGCTGAAGCGGCCAATA
TAATATTACCGGATGGCCGCGATTTTTTTAAAGTGTCCCCCCCACTAACAAATGTCCCCCAATCAGAACGCGCCCTCAAAGCTAAATTATTAACTGGTCCCCTATTTATACTTAGTCTCCAAGTATTATGTTAAACATGTGGGATCCCCTCGTAAACGAATTCCCAGAGACTGTTCACGGTCTACGGTGTATGCTAGCCGTAAAATATCTTCAATTAGTTGAAGCTACGTATTCTCCTGATACGATTGGGTACGATCTTGTACGCGATTTAATTTCAGTAATTCGTGCTCGCAATTATGTCGAAGCGTCCCGCCGATATAGTCATTTCCACTCCCGCCTCGAAGGTACGTCGTCGTCTGAACTTCGACACACCCGCGATGAGCCGTGCTGCTGCCCCCACTGTCCTCGTCACCAACAAAAGAAGGACATGGACCAACAGGCCCATGTATCGCAAGCCCAGAATGTACAGAATGTACAGAAGCCCTGATGTGCCCAAAGGTTGTGAAGGCCCATGTAAGGTCCAGTCTTTTGAGTCTAGACACGATGTTAGTCACGTGGGTAAGGTCTGTTGTATAACTGACGTCACTAGGGGTTTAGGTTTGACACATAGGACGGGTAAGAGGTTTTGCGTTAAGTCCGTCTACATAATGGGCAAGGTCTGGATGGATGAGAATATCAAGACCAAGAATCACACTAACACAGTTATGTTTTTTCTAGTCCGTGATCGAAGACCTTATTCAAGTCCTCAGGATTTTGGTCAGGTGTTTAACATGTATGACAATGAGCCAAGTACAGCTACTGTCAAGAACGATATGCGAGATCGTTTTCAGGTCTTACGGAAATTCACATCAACTGTTACTGGTGGTCAGTATGCATGCAAGGAGCAGTCTCTCGTCAAACGTTTTTTTAGAGTTAATAATCATGTAGTTTATAATCATCAAGAGGCGGGAAAGTATGAGAACCATACTGAGAACGCTCTTTTATTATATATGGCTTGTAC
[truncated: 101,102 more chars]
