# Supplementary material for: Towards a better solution to the shortest common supersequence problem: the deposition and reduction algorithm
Source: BMC Bioinformatics. 2006 Dec 12;7(Suppl 4):S12. doi: 10.1186/1471-2105-7-S4-S12 (PMC1780115; doi:10.1186/1471-2105-7-S4-S12)
Supplement: Additional file 1 — Real DNA sequences DNA sequences are obtained from NCBI Viral Genomes, Accessed on 01/01/2006. . Sequences are randomly selected from different genome sequences. The specific length and number of sequences are specified for each dataset. There are 60 randomly selected datasets. File name indicate the number of sequences, sequence length, and dataset number. For example, file name "DNA_N100_K500_5" indicate that it is DNA sequences dataset, with 500 sequences, each truncated to length of 100. And this is number 5 datasets for this setting. Each sequence is represented as a row in the dataset file. [file 1471-2105-7-S4-S12-S1.zip › DNA_N100_K100_0]

GTTTTAATAAAATATTGAAACAAACAGCTTTCGTTCCGAAAAACAGCTTTCAGTTACTAAACAGCTTTCGTTCCGATAAAACAGCTTTCAGAAACAAACA
CTCAACTAGAGACACTCTTGAGCATCTCCTCCTATTAATTGGAGACATTATATAGGTGTCTCTAAATGGCATTCTTGTAATAAGTTGAACTTTAATTTGA
GCTAATCTGCTGACCGTCACTCTGCAAAGATGGGGAACGCTTCCTCTATCGTTCAGACGATCAACGTTACTGGAGATGGCAATGTATTCAAACCCTCAGC
AACACGTCCTCCTTCCAGAGTTATCTTCAGAATCCAAAGGTCAGAGGCCTCTACTTTCCTGCTGGTGGCTCAACTTCAAGCATTGTCAACCCTGTTCCGA
TTTATATTTAAATAACTAGAGTAATTAACGTAAAGGCGTGTGATACAGTGAAAACAATTGATTAAATTAACACCGAAGCAAGAAAAGTTTGTATTAGGAC
CTATTCATATATATAACGTTGCACAGAGGCGGGGCGTGTGGGTTTTTTATTGTTTATTGTCATGGAATTTACAAAGAAGTAAGTTGTTGGATCTTTATTC
AGAGGCATACCCTCCTCGCGGATTTTGAAGGTGTTTCAGCTACCCAAAGTATTCCACGCTGTCTGTACTTATATCAGTACACTGACGAGTCCCTAAAGGA
ACCGGATGGCCGCGCCGGGGGACGTTCCCTCAACGTGTTGTCTCTCTATTGGCTCTCTCTCGCCAGCTGTTGCGCATTAACCCCGCCCCCTCCTCCCTCT
TTAAAAAACTGCACACGTCCACTCTCCACCATGGAAGACTATACACTGCGCGAAAGAGAACAAGAAATTTATAATAGGCAAGTTATCAAAAGACCCTTTG
GTGGCATATTTGTAATTTTGAAGGTGTACACCAATTGGGCTCTCTCAAACTTGCTGATTCAATTGGTGTATTGGGGTAACTTATATACTAGAACCCTCTA
GCCCCCCGCCCCCCGGAAGTAGGTAGTGGTTATTATTAGTAGGGGATCTTTTTATATAATAAAAAGATAGCAGGTATCCAGTAGGCGACTAGGTGGGGGT
AGTAAATCCCAGTTGTAAACCGAATATCACTACATTCGCAACTCGAAACCATCTGGAAAATACTTACGGATCATCATGGAAGCCTTCTTACTCGAAAACC
AAATCTCGCTCTTCAAAGACTAATTGAATCCAAGCAAGCAAAGACTGTAAGACTACGATCAACATAGAGAGATTTGAGATGGCTGTTCAAGTGGAAAACG
ATGTTGTAGTACGAAAGTACCAATGGAGGAGCACATACCGCTACCAAGTCAGTATGAGAGCCCTAAGGCTTTGCCGCCTAGGGTGCCGAGCTCGCGATGG
ATGTATCTTTTTCACCTGTGCCTTGTTTTTGCCTGTGTTCCATGTCCTACTGTTCAAGCCTCCAAGCTGTGCCTTGGATGGCTTTGGGACATGGACATAG
CACGCTATTATTCCCTAACTCGAACTGTGCGGACGCGCTGTTGTCGTTAGTAATGGTGAACGTGTCGATAAGTTTAAGCGGAGCGGCGCCGTCATAGGCG
AGAGCAATTGTGTCAGAATTTTGTTCATAATCAAACCTCACTTAGAAAATCACAATACTGTAATAAGAACACAGTACCAATAACCATAATGTCTTCAAGT
TGTCCACTGCCTCCGGCGAAAATACTTAGTCTGCTAACCGCCACCCCCGTTACTATTACCATGCTAACTGTTTCACCCTGCAACCATTTTAATTGCAGGG
AGAATTCGTTCTAGGCCCCCCCTGTCTACACGAAAGCAACCCGCTCCAACCTTCTAATTTCCTCTCGCATACAAAATGGTTCTCACCATCATCCGCGACT
GTATTTAAAATTCATGTTTTTGCATCATGGCGTGGGTTACGCAAGCGTATAGTTCGGGATTGTCACAGAACAGTATCATTAGTCTAACAGGGAATGACAG
ATGACCAACGGAGACTACTGCCCAAGAAATATCTTCCTATTGTGCAAAGTCTATGAACTGGACCTGCAGGACCTGAACATAACCTGCGTGTTTTGCGGAA
CCACATTCGTTCCAGCTACATTTTGGCGCCAACTCTTTGGCAGCAACACCAGAACGATAACGGTAAGTTTCAATCGGGCGCGGTCACATTATACTTAGTC
GTTATTTGTAGCCAAGGATGATCACCATTGTGGTTATTCCAACAGCCCACTTCTCATGGACCGATACCAACTTTTTAAACTCTGTCGATTACCGACTCAC
GATGATTGAGGTTAATTCCCTGACTCACAGATAAGAAAATTGTGGTTAGAGAGGGAAATTTTTTAGTAGGGCAGGGATTTTTCTAATATTCCGCTACAAC
TTATATCCTTAGGATATAAAGAGCAAGCACCCAGGCACTTCTTCTATTCTGCCTCAGATCGTCGATATAAGCGGAGCTTTTCTGTGACTGTACGTAGTGT
ATAAAATTTGTGAAGCTTGGGGGGACCCCCTTGCTGAACTACATGATGTGTGATAGATGACTTTGAGCTTAACTACATCATGACTTATCCCTTAGTTGAG
GAAACCTCGCTCTATAAACAGATTAATTGATTGGAAGAAAACAAGATCGTAAGACTACCAACAATACAAAGAGGTTTGGATGGCTGTTCATGTGGAAAAT
CATGTGCAATTTTTTATTACTGCTAACACTAATATTCGTGCTTGCTAAGCTATTCGGCTTGATCGCATGGAGTTGGCTGCTAGTATTCGCGCCACTAATA
GTTTTTGTACTCGTGGTTGAGTTACAATGAATCCTCTAAATCAGCTATTGTCACATGGGTGTTCTGCTATTTCCTCAGCTTTACATAGAGATGTTGCTTA
ACCAAGGGGAAAATGAAGATGGGATGTTGGTAGAACAAATAGTGTAAGAAACAGTAAGCCCGGAAGTGGTGTTTTGCGATTTCGAGGCCGGGCTCGATCC
AAAAATAAAACTCCACTCCAACCCAATACAAACAACGAACAACAAACAACGAATTTGCAACTTACCACAGCAATATCGACCGCTAGTAACAGTTTAACCA
CCCCAGGGCATGGCTCATTTGGCCTCCCCGGCCGCTAACTATGGCATCGAGGCGACGTCCATTGACCCTCTGTGACATCGAGGCGACGTTCTTTGGCCAT
AGTCTTTCAACACATAACCGATGAAACCAATAACTATTCAGGAAGTGCGTGACTCAGTAAACAAGTTTGAAATTGATTTAAAAAGAATTTACAATGATAG
TAATATTACCGGATGGCCGCGATTTTTTTTTTTGGACCCCACAACGCACTAACTGACAAAGACATGCGGACCAATCACCTGACGCGCTCAAAGCTTAATT
CATCATCAATAATATACCCCACAAAGTAAACAAAAGTTAATATGCAAATGAGGTTTTAAATTTAGGGCGGGGCTACTGCTGATTGGCCGAGAAACGTTGA
AAATAAAAACAGCTTAGACAACCAAAGAAGAGAACGATTCAGCAGCTTACAAACCTACAGCGAACGAACACCCTCTTCAACTCTCAAATCTCTCTCTCAA
GGCCGGCCTCTCTCTCGGGCGCGGGCAGTTGAAAAAAAAAATTTGCCTAATCGCCATCGTGATAAGCACACGTTATGGGCGGTGGGGGATGGGATTTCAA
GGGTAAGCTGGCGGGCAAACCTACACTCTATCTTACTTACATTATATATCCTAACCATCTGCTTTCACTATGGGATTACCCAGTCTACTAGTGGAAGGCG
TGTAAAGTTTGAGAGAGTTTAATACCGTCTCTTGATCAAAGATCCCACCAAAGTGTCTTAAAGTGATCTCTGCTCCCTCTCGCACTTTACGGCTCGGTAG
GTATTGTGAAACGTTATTTCGTTCACGACCCGGATTAATCAGTTATTCTGAGTATATACCCGTTAGTTGCTCAATGGATTCATTTGTTGCTTCGCCTTCA
GGGTAAGCTGGCGGGCAAACCTACACTCTATCTTACTTACATTATATATCCTAACCATCTGCTTTCACTATGGGATTACCCAGTCTACTAGTGGAAGGCG
TGTTTTAAAAAATTTTTAAAACAAACAGCTTTCGTTCGAATTCAAAACAGCTTTCTTTCAAAACAGCTTTCAGTTCTTGGAAACGCTTTTAATAGCTTTC
ATGGCTGCGTGACACACACACGCAGCTTACGGGTATCATACTGCTCTACTCTGCATTGCAAGAGATTAAAGTACCCATCATGGATTCAGTGTATGTAGAC
TGAAGGTTGACCACCTACACAAAAAGACTTTGTGCTTGAAGTCTACAACCCACCTGTTTTGTATTCAGGAAGTTGTCTGCAACAACGGTCAACAGTACGT
GTATTTTTACAACAATTACCAACAACAACAAACAACAAACAACATTACAATTACTATTTACAATTACAATGGCATACACACAGACAGCTACCACATCAGC
GAAAACTAAACCATACACCAACAACACAACCAAACCCACCACGCCCAATTGTTACACACCCGCTTGGAAAAGTAAGTCTAACAAATGGCCAAAGTGCGCG
CATCATCAATAATATACGGAACAAAAATGCGTGATGACGTAGACGGCGTACGTAAGGGGCGGAGCCGTGTGACCCTTGTACGGGCGCGTCGGGGTTTTCC
CGAAACAAGCTTAGGAGGAATCCAGTTTCGCAGCTTCTCTAGCTCAACTTGCTTGTTTCCGCTCGCAACAGCCATCCACACTCGTTATTAGTGTATGTTT
TTAGTATGCGGGCCCGGTGAACAGAGGCGCATCAGGCGCAAACTCTTTAACCTTGAACACCAGCGAAACCTCAATGAGCATTTCCTCTTCCTCGCCTGAA
AATTCGGTTTTTTAAAATAATTATTCCCCTTGAATTTGCTAATAAGTATGATAGTCAATGGTTAAAGTTTGTGCGTGATTTAAAGAATGATGAAATTGTT
GTTTGTCTATCAAGAGCGTACGGTTCAACCCCTGCCTCCCCTGTTAGCAACCCTTTGTCAGTTTTCTATCTTAACTACTCTGTTTCTAATTCCTATGGCA
CCTATCTAATAATATACCTTATACTGGACTAGTGCCAATATTAAAATGAAGTGGGCGTAGTGTGTAATTTGATTGGGTGGAGGTGTGGCTTTGGCGTGCT
TTCTGGCATGTCCTCGACCTGGTGCTCAGTCCCAACCTCGCAGAAGTATGACCCGTCTGCCTGCCGCAGCCACGCTCTTATGCGCCGGCCGTCGAGCTGA
GCCAGACGTGGACCCGGCCTGATGAGTCCGAAAGGACGAAACAGTACTGCGCTAAGAGGTGAGACTACTTCAATCCTCTTATGACCTTCCCTGCTGATGT
TTGAAAGGGGGCGCTAGGGTCTAGCCCTAGTGTCGCGCAACGACCGCCCCCGGTTGAAACGCTACTACTCAGACCTCTGGCTGTCGTACCTCTATTAGGC
GTAATCTTACCACTGTGTGTGTGCGTGTGTGTGTGTCGAGTCGTGTTGTCCGCACATTTGAGTCGTGCTGTCCGCACATATTTTATCTTTTGGGTACAGT
ACCGGATGGCCGCGCGATTTTTTTTAAAGTGGTCCCCCCCATGTGCGCGTTTGTCCAATAGAAGGCGCTCCTCAAAGCTTATTTATTAAATGGTCCCCTA
GGCGAGGCGGGGAAAGCACCGCGCGCAAACCGACAAGTTAGTTAATTATTTGTGTAGTCAAAGTGCCTTCAGTACATACCTCGTTAATACATTGGAGCAT
TAGTAGTAGACTCCGCAAGAAGAAGCAAACACAGAGAAAACTGGAATAAAGAAGTATGTTTTGTCTGTGTTTGAGTCTTCTCGGTCTACTACTATGTTGG
AAAAATCAAACCAGCCCAGCAAGACGTATAGAAGACTTCAAGCGATCAAATTTTCAAGCGCACAGAACCCTCTGTCATCTTCAAAGCGACGAAACCACTC
GGCAAAACCTCGCCATGGCTTATCCTAACGACGTCAGAAATGTTTGGGATGTGTACAATGTGTTCCGGGACGTGCCAAACCGTGAACATCTGATTCGAGA
TTGAAAGCCGGGGGTGGGAGATCCGGATTGCCAGTCTGCTCGATATCGCAGGCTGGGTCCGTGACTACCCACTCCCCCTTTCAACGTGAAGGCTACGATA
TTTTAATAAAATATTGAAACAAACAGCTTTCGTTCCGAAAACAGCTTTCAGTTACTAATCAGCTTTCGTTCCGAACAAACAGCTTTCAAACAAACAGCTT
TTTAAAACGCTTTGGTGGTGGCATACTTGTAAATAAGAGGGTGTACCCCGATTGAGCTCTCGTTCAAAAGTCTCTATGAATCGGTGTAATGGTGCCAATA
GTATTGTGCAGTATTATTTTACGCACGACCCGGATTAATCAGTTTTCTGAGTATATACCCGTCAGAAACTCAAGTATGGATTCCCACTTGCTATTGTCGA
AAAATAAAATAACAAACAAAACCGACCAAAGCTATCACAAACCCACACACACCGCTCTATCATCTGAGCACACAGCTTTTCTCTGTCTTCACCCGCGCGT
GGAACTTAAAACATCAATCGTTGCTGCAACAGCGGTTGGTTACCTCTTGCCTTAGAATGAGCGAAGTGCCTCGATTTGAATTAAGAAGCAAACGAAAGAT
NTTAAATCCAGAAGCATACATATATCAATGATGCAAAATCTCACAGCTAACCCCTCCGCCGGCGCTACAGTTACTGTAAATCTGCCCGCGGACCACCCGG
GTTAAAAAATCCTTGAGTCATGGAGCAAAAGCAACGTAGATTTACCAAAAACATTTTTGTCTTGGACGTAACCGCTAAAACATTATGCGGGGCTATCGCG
AGCGAAAGCAGGTAGATATTGAAAGATGAGTCTTCTAACCGAGGTCGAAACGTACGTTCTCTCTATCATCCCGTCAGGCCCCCTCAAAGCCGAGATCGCA
ACCGGATGGCCGCGCGATTTTCCCCCCCCCCCACGTGGCGCTCTGGTGGTCGTGCGATTTCTCTCCCCCCCTCTCGCGCGACGTGGAGCTCTGGTGTCCG
GACATTTTGTTTCTGTGATCCCCGCACAGACGTTCCACTATGCCGGCTCTTGCTATAATCGGTGACTCACTACTAACTGCTTCTCTCATTGACAAATACG
TGGCCAGTTTCCAAAACAGGCTCGCTCGCTCACTCGGGCCCCGGCCCCAAGGGGGCCGGTAGCGACGCCTTTGGCGTCGCGGCCCGAGTGAGCGAGCGAG
TAGTAGTAGGCTCCCTAAAAAGCACTACACTAAAGATGGCAACATTAGAGGAACTCCAAAAAGAAATCAACAACCACGAGGGCCAATTGGTGATAGCCAG
GTTAAAATCATGGAGCCTTGTGCAGTGTTACACGTCAGTGGTGACATCGTGCCTCTCATTGAGAAAGGATTTCTTCCCATCTTCGATGTAAATCGAATTT
ACCAAACAAAGTTGGGTAAGGATCGGTCTATCAATGATTATGATTTAGCACACTTAGGATTCAAGATCCTATCGACTGGAGCAGGCTTAAGGTAAAGGTT
GTCACCTTCAAATTTGTTTGCTGTTTGGTCTAGATGTTTGGTCGGTTGCCTGTTACCGTGTGACGGAATACTAAGTTTTCAGGCTGCTTTATATACGCCT
ATATTTGGTGTCTGGCTGTTTAAGCGATAAGAATCTGCTGGTCTGACATCTATCTCTTGGGTATCCTTATTGACTACGGGGATTGTTTACTTGAGATATT
CGCCCCACCCCTAGTGATCGCGCGCGCTCTCTCTTGGGGCCTGACGGCCGAAGGCCGTCAGCTGCCGAGCTTCGCTCGGCAGGCCCCAAGAGAGAGCGCG
GAAAACCCAACCCTAACCAACCTCAACCACCAACATCCTTAACGAAATTAAGCTCCCAGTAAGGATATATTCCGCGGGATGGCTCGTGTGCGCGAGGTTT
GAGCATTTGTTTAGTCACTGGCAAACAGGAAAAATGGCGGACAACATGACCACAACACAAATTGAGGTGGGTCCGGGAGCAACCAATGCCACCATAAACT
GTTATTTGTAGCCAAGGATGATCACCATTGTGGTTATTCCAACAGCCCACTTCTCATGGACCGATACCAACTTTTTAAACTCTGTCGATTACCGACTCAC
GACATTTTGAGATGCTCAAGCGTCCGGCTTACTACAACATTTTCTTGCTTCCTACTGGGCGACGACTGGCAAAAACTTACAATATACTAGAGAATTTAAT
GTTATTTTGTGATGGCACAGCGTCAGTTTTTCGGACTCACCTACAACTTTTACGGCCAACCCGCCCCCTTATTTGACTTAAACGACTTACAAGAACTTGC
ACCGGATGGCCGCAAATTTTTGGTGTCCTCTCGGCCCAAGGCCCAGCCCAAATCCCCGGCCCATGATTCAACCACAACTTTACCCTTTTGGACCACGTAA
AGACGTTCATCTGCGTGAGCTTCCGATCTCAGTATTGTTTGGAAGGATCATTGATTAACGCGGTTTGAACAGTTTTTTGGAGCTTTTGATTTCAAATGTC
AGTAATTTCCCCGTCACTTAAAGGTTCTACGATACAGGCACATAGCATCTTTGACGAGAAATCACGAAACATGAAACAACTATTCGCATTCCCACTCACA
GTTATTTGTAGCCAAGGATGATCACCATTGTGGTTATTCCAACAGCCCACTTCTCATGGACCGATACCAACTTTTTAAACTCTGTCGACTACCGACTCAC
TAATATTACCGAAAGGCCGCGCTTTTTTTTTCCTTCAAATCTGGCCGTCTATTTTCTATAAATGCGCATCAAACTAATGCGATGAACAACACGTGTCCTA
TTTTCAAAAGTTCTCTCCTAGAACTTTTCCCACCTCTTTCTTGTCACTTTTGCTAGTTTCTCTCTGTTTTTCTCCATTCTTACTAGTTGGTGTTGTTCGG
ACCGTGGGCGAGCGAATTTCCGGAGTCCCTGGGTGGGCTCCACTGCTTGGCTTAACTGGATTTGACTTCTAATTGGGCTAATTTAATGGGCTTGAAAGTC
ACTTTTAGTTTTCTATAATTTTTTACGCGGGCAAGGTATAGATGTTTACTGGTCTATATGTTGGTGTAATTGACCCTACACCTGAGAGCCTAGGTAACTG
GACATTTTGTGTCACGAACGTTCACCCTGCGTTCAGCATCATGTTTGGATATCTGCAGCTCATCAACCCCACCACTGACATTTACATTAAAGATTATGGA
GTTATTTGTACCATGGAGGAATTGTTCAACGCCCTACCTCAACCACTACAACAACTCTCATTAGCTCTGGCCGGTGAGATACCATTGACAGATCACATTT
GAATTCTAGGGCGATTTATGCCTTCCATAGCGAATTACGGTGCAACTAACAATTTTAGATAGTAGCCATGAACAAACATTATAGTAGCTCACTACGTATT
GGAAAGAGAGTGTTGACCAAGGGTGACTCCCCTAGGTCACCCTTGATTGGTGCCTACCACATAGGCCACTTCCAAAACCAATATTCAACACTGCTAACTG
GGGGATACGTGCCCCTCCACCGCCACCCGCACCCCCTACCAAAATTATTTCCGTCTGTCAATACCCCCTGCATCCAATAGGCCCGAACTATCACAAACGG
AAAAAAATATCGTAAATTCGTAACCTTTACAAACTACACACTTTATCAGTCCTGATGTAACCTTTAACCCGGTGCTTCGATTTCATTATCGGGAACCCTC
TGATATTTTTTCTAAAAATATTGTTGTTGAACCTTAAATGGTATTACGGTCGTGCGGCGAAACCAATGGCTTGTCCACCGCAACCCTCGTATAACCATTA
GTTAAAAAGTGTCGCTGCCATGCTATCCGGGCTGATCCAAAGGTTCGAAGAAGAAAAGATGAAACACAATCAAGATAGAGTTGAAGAACTGAGTTTAGTG
