# Supplementary material for: Towards a better solution to the shortest common supersequence problem: the deposition and reduction algorithm
Source: BMC Bioinformatics. 2006 Dec 12;7(Suppl 4):S12. doi: 10.1186/1471-2105-7-S4-S12 (PMC1780115; doi:10.1186/1471-2105-7-S4-S12)
Supplement: Additional file 1 — Real DNA sequences DNA sequences are obtained from NCBI Viral Genomes, Accessed on 01/01/2006. . Sequences are randomly selected from different genome sequences. The specific length and number of sequences are specified for each dataset. There are 60 randomly selected datasets. File name indicate the number of sequences, sequence length, and dataset number. For example, file name "DNA_N100_K500_5" indicate that it is DNA sequences dataset, with 500 sequences, each truncated to length of 100. And this is number 5 datasets for this setting. Each sequence is represented as a row in the dataset file. [file 1471-2105-7-S4-S12-S1.zip › DNA_N100_K100_1]

ACCGGTAGCGAGTTGGGGGACGCGGGGGAAAGGTGGGCCCCACCTTCTAGATAAGTTTTGGTTTATTGCACTTTGAGCCCCTGTACTTTGTCTTATTCAC
ACACAGAGAGGCCCAAATATGGAAAGAATCCTTAAAAAACAACCAGCTCCTGTAAGAGCATTAACCATTCATCCACTGAGGAGGTATGAATCATCAATCT
TGGCTCGAACTGACTAGAACGGTTTTAAGAAAAAGTTCTTACCTGGAGTTGCTTACCTGGGTTCCCTGGCAGCGCTGCAACGGAATCCAGTGCCCACCGG
GTTTTATGTCAATCATCCTGGGGAACACCATCTCAAACACCGTTCAGTACACGGTACTGCAGGTCGACAGATCTTGCTGTATCAAAACTAGCCTCACCGC
ATGCGTAATAGGCTGCCCATAGGGGCACAAGGACCTCCTGGGGGACAACCGTCCAATAACCCAAGTGAGAACAATTTCAATCCAGAGGATTGGGATATCC
AACGGTAAGTCTCGCCCTTGTACCAGGTGCGGTACGATTTCTCAATAGCTCCTTCAATAACAGGTTGTTATTGCCAACTACCATCATCACTTTCAAGTTT
TTGAAAAATCTAGTCAATGGCGAGAACCGTGATAATCCACGCTGTGGCCTCAACAAGGTCAGTTACAGCCTCTCCTACTACTGCCAATGGTAGGGGACGT
ACCGAGGGCCGCGGGTTTTTTGGTGTCCCGACCCCACTCCTGACATCATTGTCCCTTTTTGAATAATCTGAGCCGTTGCAAGGTAACACGTGTTACCATC
ACCGGATGGCCGCGCCCGAAAAAGCAGATGGACCCCACAATGGTCCCCACGCACTAAATAATGTCAGCCAATCAATTGCAAGACTGGAAGACTCGGTAGT
ACCGGATGGCCGCGCCCGAAAAAGCAGATGGGCCCCAGAATGGCCCCCACGCACTAAGTAATGTCAGCCAACCATGTGCAAGACTGGGAGACTCGGTAGT
ACCGTGGGCGAGCGGAGATCGGTGCTCAAAAGTGGGTCCCGCATGGTTGTGGACTGAAGAAGAAGACCATTATAATGGGCTTTAATCAGTAAATCCCAAT
TACTTATTAGTACCGCTGTTCTAAGTGACGTAAGTGGGGTGTAGGCCCGGGGAGCTGGATGCAGTAATTTATCGATGTACCTTTTCGACTACCTCAATTT
GGTCTGTATCACATAGCTGATTAGTCCTCATGATGCTGGGCAAGAATGCTTGTGGGAAGATCCGCCCGCAACCTGCTCAATAACACATGATCAGGAAGTG
TGTCCACTGCCTCCGGCGAAAATACTTAGTCTGCTAACCGCCACCCCCGTTACTATTACCATGCTAACTGTTTCACCCTGCAACCATTTTAATTGCAGGG
GGGGATACGTGCCCCTCCCCACCTACCCGCGCCCCTAACATTTTTATTTCCGTCTGTCAATACCCCCTGCATCCGATAGGCCCGAACTATCACAAACGGA
GCCTATGGGTGGTCTACATAGGTGAGCATGCGTTGCTCGATATAGACCGCCATTATTGGTAACACGCTTGAAGTGTTCTCATCCGGAGAAAGTGATTTGC
ACCCAACCTCTCCACACTCACCTCTCCACACCTCCGTACAATAAAAATCCATATAAATGGCCCCGCAGGGTAAACGCTGGTGTTTCACTTCTTTTGACTC
GATAAATCTCCCAGTCGAAATGGACGAGCTAACTTTATCCATTGGAGGTTCACCAGGAAAACTTGCAGGAACTCAACTGCTCTACAAACAGAAAATTGAC
GTCTGTAATGATAGTTGGCAACAATCATTACTTATAGCTATATATAACCGGAAGAGATACATATAAAAAGGGACAGTGCATTTCTACTAAATCCTGTCCA
GTTTTATGTCAATCATCCTGGGGAACACCATCTCAAACACCGTTCAGTACACGGTACTGCAGGTCGACAGATCTTGCTGTATCAAAACTAGCCTCACCGC
GTTTTATCCACTATGTCCGCGTTGTTCAACGCGCTGCCACCCGAGCTCTAGCACCTTTCACTCGCACTTTCAGGTTCACAACCACTTACTGATAAGATAT
AAAATTAAAACAATACATAACAGAAACAAACGAAAGCAAACAAACAAATCAATCTTCTACACTTTGCCTTGGCAATTTACAAGTTTAATTTCTCAATCGT
ACAATTTTAAGAGAACGCCTTCGGCTTGATCACACCAAGTTTCAAACCTAGCACCTTCTCCCTCGGATTTTTACACCCTCACATTATGACAACTCCGCAT
TATGAAAAATTTCTATGGACTCTTACGTTACCGTGGATCCATCTTTTCACTCTCCCAGAATCTCACTTGAGATTCTGGTCCCTACCAAGTATGCGAAGCT
GTAAAATTATTCTCAGCCGTTGTTTAAACAATTGAGTGATTTTATCAGTTTTTGCAACTTTGCGAGTCCATCACAGGAGGGTGGCTCAGCATCATACTTC
GGGATAAAGTAAGGGATTCATACGATACTACGCAACTAATGCAGAACACCCATTGCCCTAAACTTGACTGATGACCCCTACGTAGACAGCCGGGGGGGTT
AGTTGATCCTGCCAGCGGTGGGTCGCTACTGTTTCGCGAACCAGTCGTTTTGACAGTTGGTTGGGATCAAATTTGTTCTGTGCGCGTCACGCCACTTTTT
CGGATCATTTTCCTTGTGGTTCCTGTGGTACACCTCCGAAGGCGCGCTCGGCGAGAAGAGAGTAAATAGAAGAGAGAGCTTACCTGGGTTCCCTGGCAGC
AGGGAGTGTGGTGATATGTAGTGAAACTAACCGAAAAACAAAAACGATTTGCGGATGAATATATAAAATGCGGTAATGCTACAGAAGCCGCTCGCTTGGC
GTAAAAACAACTCAAAAAAGAAGAAAAGAAACGACGGTTTCTCTTTCTTTAACAAGCCGAATAATAGTTGTTCTTCAGCGGGCGACCAATAGTTTTACGT
ACCGGATGGCCGCGCGCCCGAAAAAGCATGTGGTCCCCGCGCACTATCGTTTGTCATCCAATCCGAATCGCGCGTCAAAGCTTAGATAATTGTTTTTGTC
AAAGTTTACTATATACAAAACATAAGAGGTACTAACAATTTAAATATTAACAATTTTTCAGACAATTGTCAATTATTTATAGTAGTGTGTTATAATAGTT
GTAGAAAATTCATTTATGATGGTAGGATGCTAGACTTAGAATTTGAGAACTGTTTAATCGATGATTTGAAGACTATTGATAAATGGGAGAAACAACAATT
GGCGAGGCGGGGAAAGCACTGCGCGCTGGCGGTGGTGCGGATTTTATTTTTTCAGCGTCTGAGCGTGTCGTGACGGCGTTTAGATTGTGCGCCGGGGCAT
ATGGGATATAACAAATCTTTGCGTTACAGTCGTCACGAAGGCACCACCTGTGTTATCGACAATCACCACCTTAAAAGTCTTGGTTCGGTGTTGAACGATG
GATAAAAACTTTATATTAAGCTTTTATCCTTCCCCGCGTTGGAGCGCGGTTAGCTAGCTATCACCTCAGGTGATAGCGGAAGGTGGGTCTCAGACCCACA
GACAAACGTTTTACCGGTTTGTAAATAGGAGCACACAAGCTCGCTAGTCGCCCCCTTCGTATCGGGGATCTAGAGATTAAACGGTATACCTGTCATTTTA
CATCATCAATAATATACCTTATTTTGGATTGAAGCCAATATGATAATGAGGGGGTGGAGTTTGTGACGTGGCGCGGGGCGTGGGAACGGGGCGGGTGACG
CATCATCAATATAACACCGCAAGATGGCGACCGAGTTAACATGCAAATGAGGTGGGCGGAGTTACGCGACCTTTGTCTCGGGAACGCGGAAGTGGGCGCG
AGTTAAAGATGGCTTTTCTAACAATTTTAGTCTTGTTCCTTTTTAAAGAGGTTCTTTGTGAACCTTGTATTTGTGAGAACCCAACATGTCTAGGAATAAC
TACTAATTTTCAAAGGCGGGGTTCTGCCAGGCATAGTCTTTTTTTCTGGCGGCCCTTGTGTAAACCTGTCTTTCAGACCTTGTTGGACATCCTGTACAAT
ACCGGATGGCCGCGTCCCCCTCTTTATGGTGGCCCCCCCCACGTTGGGATGTCCCCCTCTCACAACGCGCACTAGGAGGTTCAACATGTTAGTGGCCCCA
TAGTAGTAGACTCCGCAAGAAACAGCAGTTAAATAACAGCAGGATCATGTGGAGTTTGCTATTACTGGCCGCTTTAGTTGGCCAAGGCTTTGCATTAAAA
TTTATTAGAACAAGAAGTGAGGATATGATTAAACTTTGTTTGACGAAACCAGGTCTGTTCCGACTTTCCGACTCTGAGTTTCGACTTGTGAGAGAAGGAG
AGCAAAAACAAGCACTTGACATGACAGACAGGCCCGACCACATAGACAGCAGAGTATGGGAGCTGTCAGAAACACAGGAAGACTGGATCACCCAAGTCCA
AGCAAAAGCAGGAGATTAAAATGAATCCAAATCAGAAGATAATAACCATTGGATCAATCTGTATGGTAGTTGGGATAATTAGCTTGATGTTACAAATTGG
GGTACCACTACGCTACGCAGCAGCCATCATCGACATCGTATTTTAACCAGAGGACCCGTCGACCGCCTGAGCAGCAGCACGTCGCACCAGCACCACCGCC
TATAAGAGTGATTGGCGTCCGTACGTACCCTCTCAACTCTAAAACTCTTGTAGTTTAAATCTAATCTAAACTTTATAAACGGCACTTCCTGCGTGTCCAT
TGGTATCAGAGCGATGTTCGAACTTTAAGGGAAAAATAGAATACAATCTAGTCAAACTAATTACATAAGTTCCAAAGAGGGATCTTATTTCTCAAAATAT
GTATCAAAAAAGATGATGATACTTGGAAGAAGAGATGAAGGAAAAGAAAAAGATGGCACGTAAGTTGCAAAGAGTTTCAGTTTACCAAAACAGAAAGCCC
TGGTATCAGAGCAGGGTTCACTGTAAGTAAATTTATGGCTTTCATGGGGTAATTCCCTAGGATAGGAGCCTAAGGGCTCTTTTTATGCATATTTCTGAAT
GCAGTGATAAGACGCCAGTCGATACCGAAAGGTTCCCGCTTGCGTGCGTTCCCTACTACTGGGAGTGCGGGATTCCGAGTGTCCTTTTATCTATTACTCG
GAGTGTTCCCACCCAACAGGCCCACTGGGTGTTGTACTCTGGTATTACGGTACCTTTGTACGCCTATTTTATTTCCCCCCCCTTTTTGAAACTTAGAAGT
ATATTAGGTTTTTACCTACCCAGGAAAAGCCAACCAACCTCGATCTCTTGTAGATCTGTTCTCTAAACGAACTTTAAAATCTGTGTAGCTGTCGCTCGGC
ATGGTTAGGAATCGGCGTTTGCCTTCAGTTATGAGTCATTCTTTCGCGCAAGTCCCATCAGCGCGAATTCAGAGAAGTTCTTTTGATAGATCTTGTGGTT
GTTTTTATCTTTTCGCGATTGAAAAGATAAGTTTTTCAGTTTAATCTTTTCAATATGTTCACTCTTTTGAGATGTCTCGGATTCGGTGTTAATGAACCTA
GTTTCTTTGCAAACCTTTTTGTGTGCCCGCTTTCACAAGTCTGTACACATTCTTCCTCTCACGTCCCCTGCGTGTTTGGTTTTTTCGCTGAACTTCGCTC
GTTAAAAGGGCATATAAGTTTTCAAGAAGAATACCTTTTATGTAGTTGATAGATTTATCTGTCATACGTTTATAGGTTTCTTCAAGAATAATTTAGATAC
TAGTAGTAGACTCCCTAAATAACAAACTCTGAAAAGAATGGATAAATATAGAGAAATTCACAATAAGTTGAAGGAGTTTTCTCCTGGTACATTAACTGCA
TTAGTACGCGGGGCCAGTGAACAGCGGCGCGTCAGGCGCAAACTCCTTCACTTTGAACACGAGCGAGACTTCAATAAGAATCTCTTCTTCCTCGCCCGAG
TTGTCGGTCTGATTATCTTGGCTGAATTAAATAGCAGAAAATAAATTAACCCTGGCTTCGGTCAGGGCTTTTTCTTTACAAAAAGAACGGAAAGTTATAT
GGTAAAGTTATACATTTACCGTTGGACAAGGTAAGATTACCGACATCCTAATAGAATTGTATAACTTTTGCTCTTTCAATCTTCTTGGAGAATTTCGATG
TCTTGTCGCACGCAACTTTTGAGGATTTTTAAAGGGTGTCTATACCAAACGGAGAGGAGTAATGATGAGTGGTTAAGAATCCATACTTCAAGCAGAATTC
AGTCATTAATTACATTAAGTTTGGAGGTGATAACAGCGTAAACCATCTATTTCGGTATATTAAACATCTTTATTCTTGTAGCGTTCGAGGGTTCGACTCC
GTATTCATTTGCTTAAATAATACCCTTTCGAGACTAATAGAATTCAATCAATCGAGGCGTTTCATTCGTAATAACTTCTAATAGGCGTCAGAAGTTATCT
ACAGCTATATAGTCCAATATCGTTCTACCATGCTATTTAAGAGCTTTAAATAATAACCCACTATGTACCCTTAGGTTTTATTTTATCAACAATATAGCTT
ACCGGATGGCCGCGCGATTTTCCCCCCCCCCCACGTGGCGCTCTGGTGGTCGTGCGATTTCTCTCCCCCCCTCTCGCGCGACGTGGAGCTCTGGTGTCCG
CGGGTTTCAATAGGAGAGTTGCTGACACGGTGAAGCTGAATGCCACGTGCGTCCTTGCGGAGTGGTGGAATACCCCGCAAGTGATTTAGCACCCCTATTA
ACAGGATGGCCGCGCCCGAAAAAGAAAGTGGTCCCTCCTCACTAATTTATGTCGGCCAATCAGAATGTCAGTGAAAACGTTAGATAAGTAGTGTTTTGTC
GAATTTTTCGGTGAACCGGAATTATGTCGTCTCTGTTAAATTCATTACTACCAGAATATTTTAAACCTAAAACTAATTTGAATATCAACTCTTCTAGGGT
ACCGGATGGCCGCGCGATTTTTCCCCCCTTGTACGTGGACGGTCACGATTGTCTCTTTCCGCCCGCACGCTCCTCTTTAATTTGAATTAAAGCTCTCCGC
CCCCCTTCCCCCTCCTCACAGGGAAAATCAGGGCACACTGCTTTCACATACACAGAGAGAACAGTTTTCGTGTCTCACAGATAGCTTTATCATTTCATTA
TTAAATTATAAAATCTCAACACAACTTATGCAAAGACAAAACAAACCAACTATAATCAAGCAATTTACTAAGCAAAACACCAATAGCAACATGACTAAAG
AGAAGTTTATCTGTGTGAACTTCTTGGCTTAGTATCGTTGAGAAGAATCGAGAGATTAGTGCAGTTTAAACAGTTTTTTAGAACGGAAGATAACCATGAC
GGTTATTTCACGTGGTTGTGAAATTAATTAATTATCTTTTCAACTGTGATCTCACATTTAACGAAAAGTTTATGTGATCATGGATCCCTTGTTCTCAGTT
CATCATCAATAATATACCTTATTTTGGATTGAAGCCAATATGATAATGAGGGGGTGGAGTTTGTGACGTGGCGCGGGGCGTGGGAACGGGGCGGGTGACG
AGTGGCCGCAATATCCCATGGTATACGCAGAAAGATACAATGTTCGCAATCGATCCACTCAAGCATTCAAAGTTATACGAAGAATATGGCCTATATCTAC
CCATCATCAATAATATACCTTAAACTTTTGGTGCGTGTTAATATGCAAATGAGGCGTTTGAATTTGGGGAGGGTGAAAGGTGATTGGCTGTGGGGACGGC
GTGGCACTCCCCCCCCTGTCGCGTTCGCTCGTTCGCTGGCTCGATTGGGGGGGTGGCAGCTCAAAGAGCTGCCAGACGACGGCCCTCTGGGCCGTCGCCC
GCCAGACGTGGACCCGGCCTGATGAGTCCGAAAGGACGAAACAGTACTGCGCTAAGAGGTGAGACTACTTCAATCCTCTTATGACCTTCCCTGCTGATGT
AGAGCAATTGTGTCAGAATTTTGTTCATAATCAAACCTCACTTAGAAAATCACAATACTGTAATAAGAACACAGTACCAATAACCATAATGTCTTCAAGT
GTAGAATAAACTAGGAATTGAAATCTGAACTGTCAAACTTAAACGGAATTTTTGCGGAAAGTCATTATTTCGTATTCAAAATCATTATGAATAACGTTAA
NNNNNNNNNNNNNNNTGGCCCGACAAAGACAGATTCTTTGAGGGAGCTGAGCTCAACGTAGTTCTGACTGTTTTTTGATTAGAGAGCAGATCTCTGATGA
ACCGGATGGCCGCGATTTTTTTTGTGTGGGCCCCACAACGCACGTGCTGACAAGGACAAATGGACCAATGAAATTGGCTCCTCGTAGCTTAATTATTCAA
TCCGTTTTAGAGCTTGTGAGTTGTTATTACGTTTTGTTGTTTGAATCTCTGTTTTGTTACTCTGATTTCCTTCACGTTTGCACCTTACACTCTCTACCGA
TATAGGATATACACTGATTGTTGGCAACTATCATTAAATCATAAAAAAAATATGACCAGAAGAGGTATATATAAATAGCTGAGACGTTCGTAAACTTTAG
GGGGAATTCCAAAAGCAGGTAGATATTGAAAGATGAGTCTTCTAACCGAGGTCGAAACGTACGTTCTCTCTATCATCCCATCAGGCCCCCTCAAAGCCGA
ACGAGAAAAAACAAAAAAACTAATTGATATTGATACCCAATTAGTGTTTCAACAGGTCTCTTTCCTTCATCATGTACTGCACATTGAATAAGAAAGAGAT
GGGATTTAGCATTCACTAGCGAACATGACGAATCTCAACATTGAGTCGCTAGTGGAAACCCAGCCAGCAGTATCCAAGTTAGTTGGATTACTGCCTAAAT
GGAGGAAACTCCGTGTGGTTCCTGTGGGGCACACCCCCTTGCCGAAAATAAAACGCAGAGAGGGAAAGGGAAACTTACCTGTCGTCGTCGACGAAGGCAG
GTGAATGATGATGGCGTCAAAAGACGTCGTTCCTACTGCTGCTAGCAGTGAAAATGCTAACAACAATAGTAGTATTAAGTCTCGTCTATTGGCGAGACTC
ATGGCACATGAAATACTGATTGCTGAAACAGAGGCATTTCTAAAAAATGTTGCTCCTGAGACCAGGACAGCAATAATTTCAGCAATAACAGGAGGAAAAT
GCCTATGGGTGGTCTACATAGGTGAGCATGCGTTGCTCGATATAGACCGCCATTATTGGTAACACGCTTGAAGTGTTCTCATCCGGAGAAAGTGATTTGC
GAAGCGTTCTCCTCCTGAGACCCTAGTGCTCAGCTCTCGGTCCTGAGCTCTCTTGCTCCCGAGACCTTCTGGTCGGCTATCCGGCAGCGGTCAGGTAAGG
TTGTAGAGYAGTAAGAAGGTATTGGGAGTTTTTTTCATTTTTTGCGTAAATTTCGCAACTAATGAGATAAATTGGAAATTCCAATTTTTTTCGTTTTTTT
TAATATTACCGGATGGCCGCGCCCCCCCCTCCCCTTTGCCGTACACTCTGGTGGTCTCCCCCCTCAATCATTTTGGTGGCTACCTGGTCCCACCCACTAA
TAACTACAACCATGATTTATAAAATAAGGGAGGGACCGAAAACGGTTCAACCGAAACCGGTACATATAAAAGCGGTTGTAGAAAACAGTTATTTGGGGGC
GGTACCTATACGCGAGTGGTCGTTGACGTTGTGGTTGTTTTACGAAGTAAAATATATAGCTATCAAGTACAGTTCTACTTTTGCATTGACGTCATAAGTC
TGCCATGTATAATTAGGGGATAAAAATAAAAACGAGAAGATATGTGTCTCCTCGTTTTCCAATGTTGTAATGGGAAACTTTACCGTTGAATATGGAAAAG
GCGCACAGTGGATCCTAGGCATTGCTTTCACGCTTTGAGGTGAACCACCTCACTGGAGCACCAGATTTCATCTAATGGGTAACTCCAAGTCAAAATCAAA
