# Supplementary material for: Towards a better solution to the shortest common supersequence problem: the deposition and reduction algorithm
Source: BMC Bioinformatics. 2006 Dec 12;7(Suppl 4):S12. doi: 10.1186/1471-2105-7-S4-S12 (PMC1780115; doi:10.1186/1471-2105-7-S4-S12)
Supplement: Additional file 1 — Real DNA sequences DNA sequences are obtained from NCBI Viral Genomes, Accessed on 01/01/2006. . Sequences are randomly selected from different genome sequences. The specific length and number of sequences are specified for each dataset. There are 60 randomly selected datasets. File name indicate the number of sequences, sequence length, and dataset number. For example, file name "DNA_N100_K500_5" indicate that it is DNA sequences dataset, with 500 sequences, each truncated to length of 100. And this is number 5 datasets for this setting. Each sequence is represented as a row in the dataset file. [file 1471-2105-7-S4-S12-S1.zip › DNA_N100_K100_2]

GGTACCAGCTTAGCTTGCCTATTTACGTTCTCATTAAAACTAAACAAAAGTTTTCTCTCTTCTATATGTTTTAAAAAACGAAGACTATACTTCTCGTATA
AGCAAAAGCAGGTAGATATTGAAAGATGAGCCTTCTAACCGAGGTCGAAACGTATGTTCTCTCTATCGTTCCATCAGGCCCCCTCAAAGCCGAGATCGCG
GTAGAAAAATCAGCAAAATGTCGAGTACCACGGAGGTCTTAGCGATCTCGAGCTTGGGAGAATTAATTGAGTATATGAAAAGAACAGAAGTAGATCGTAT
AGAGCAATCGAGGCAAATAATAATTCTAGAAAAACAACGTTATACTCAAGTAATACTATTTCAGGCATGTCTACTGCAAAGAATGCTGCTTCGGAATTTA
CCTCTCAAGGAAAACAGCCGAGAGTTCCCCCGTAGGGGCCTCTCAAGGATGATCCATAGGAGCCTCTCCCCGGTGACCTCTGAGTGAGATCGCCTCGGTT
AGAAATACCTCAGGACCTGACCGTCCGGTGAGTTGCGCTTATCCCTTGCGTAAGGTATTTCTCTCTCCTTGTTAATATGGAGGGTTTGAAGGCTGAGTCT
AGTAGTGTGCTCCACAATTCAAAACATAAAAAGAAATTCCAATAATGTCAGAGTTCATTTTCAACGATGTACCACAACGGACTACATCTACATTTGATCC
GCAAGGTATCAGCCATTTTGGTCTGATCCTCTCAACCCCATCTTTTGCCTCTCTTATTTTCTTAGCGGGGATGCTCCGTTCTCTCCTTATACAGGTGTAA
GATTTAACACTATGGTGTTGAATCCGTGAGGAAACGCGTTAGCTCCCTCTGCCTGATGTTGCGGAGTAGGTCAAGGAAAAGACCGTAAACCGGAGTTTGT
ATAAATTTATCCTTAGGGTTAAAGAAAGTTTTCCTCCCCCCTATAGCATTCCCCCCGTTAGCGAGAACATTTGTTCTCTCTAACACCTCGTCGGCTGAAA
ATAAAACATCAGAAGATTTGGAGGGACCTCCTTAACTTTTGGACTGAATTTACCGGGACCGGTTTATTTCAGGTTTTATTTTTATTTTTCTTATTTTGTA
ACCGGATGGCCGCGATTTTTTTACCGTGGGCCCCACCTTGCACGTGCTGACAAAGACATGTGGACCAATGAAAATTGTCCCTCATAGCTTAATTATTTCA
AGTAATTGGTGGTAACAGCAAAGATGTTACAACAACCAGCAGGAGGATATACCACACTAGAACAATTTACTTTCACTATTCGAAATGACGGAACGAACGC
ACCGGATGGCCGCGGGGTTTTTTTAAGGCCCATTCATTTGGGCCGTTTCTTTTGGGCCTTGACCTTTATTTTAAATGTGTTGAGTCATTTTTTGTGTTCC
GGTCTTTTTCCATTTCCACAGAATTTAGGTTCCCGAATGGCCCGTCACAAGCAGCCTGCCGAGGTCGCAAAGTTCAAGGGCGCGGACAAGAAGAACCCTC
ACCGGATGGCCGCGCCCCGCCCCCCCCTTTCCGTACTCTCGTCCCCCGCAATACCCTTACCCGTACCTCTTTTGTAGGGGTAATGTTGTCCTTCTATATA
ACCGGATGGCCGCCCGCCCGCCACGTGTCTCAATCCTGACGCTCCGTGGAGTCTTATTTAGCGCTCCCGGATTTCAAATTTCACTATAAAACTTGGTCGA
CATACCCACTTACGTGTTTATACTAAATTGAATGAACAAGCTTTGGACAAAGCTCGCAGATTGCTTTGGTGGCATTACAATTGCCTCCTCTGGGGAGAAG
AAAAATAACACAACACAATACAACACAACAAAACTCAATCCAACACAATTTGCAATCTACCTGCTATTAGAAAATTTCAGTCAACTACGATCACTTCTGA
GTTAAAATTGCTCTGGCACGATGGGTCGGTTCGTGAAATTTTTAAAACGGGCAGGAAAAACAACAATGAATGCATTAACATCGAACACAGCAAAAAGTAT
TTGATCTAAAGAAACTTTAGAGGAAGCGTTGAAAGAAGTAGATCTATCGGCTAAGGTTAAAGAAGGATTGATCTAAAGAAACTTTAGAGGAAGCGTTGAA
GTATTGTGCAGTATTATTTTACGCACGACCCGGATTAATCATTTTTGTGAGAATATACCCGATAGCTCTCAATGGATTCTTACCACTTCTTATCTCAGTT
ATGACAGGTCTGACAATAAAGCAAGAGGCTTTCTGTCAGGCATACATCGAAACGGGTAATGCTTCTGAGGCTTATCGGACGGCGTATGCTGCTGACAAGA
GTTAAAAAATCCTTGAGTCATGGAGCAAAAGCAACGTAGATTTACCAAAAACATTTTTGTCTTGGACGTAACCGCTAAAACATTATGCGGGGCTATCGCG
CCTATCTAATAATATACCTTATACTGGACTAGTGCCAATATTAAAATGAAGTGGGCGTAGTGTGTAATTTGATTGGGTGGAGGTGTGGCTTTGGCGTGCT
GTAAATTTTTCACAATTTAACAACAACAACACAAACAACAAACAACATTACAAACAAAATACAACTACAATGGCTTACACACAACAAGCTACCAACGCCG
GTTTCTGCGTTACTGACGCGGCAAGTCTAGCGCGCCTTCGTACCACGTCAGGTAGTAATCGCAGAGTGCCTGCCCGCCGGTGCCCGTTGTCGTGTCGAGG
CATGCACATCTAAAAGCTTATGCAAAAATTAACGAGGAATCTTTGGATCGGGCTAGACGATTGCTTTGGTGGCATTACAACTGTTTACTGTGGGGAGAAG
GTATGTAAGTTGCCTTTGGGTGTAAAATTTCTTGCATGCACATAATCGTAATCGATTCTTCTTGATCTCTAAACAACACTTTCCCGTTAGCATGGCTAGC
ATGAACAATGCTACCTTCAACTATACAAACGTTAACCCTATTTCTCACATCAGGGGGAGTGTTATTATCACTATATGTGTCAGCTTCACTGTCATACTTA
CATCATCAATAATCTACAGTACACTGATGGCAGCGGTCCAACTGCCAATCATTTTTGCCACGTCATTTATGACGCAACGACGGCGAGCGTGGCGTGCTGA
GTAGACCACGGAACGAGGTTCAATCCCTTGTCGACCACGGTTCTGCTACTTGTTCTTTGTTTTTCACCAACAAAATGTCAAGTTCTATCGATTTGCTGAA
GGTAAAGTTAATACCTTTAGAGTTTTTTATTGATAAAGAACGCTCCAAAATCCCTCCCACAGCTGAGAAAACATCGAACTTCGTTGTTGACATAAATAAA
CATCATCATAATATACCTTATTTTGGATTGAAGCCAATATGATAATGAGGGGGTGGAGTTTGTGACGTGGCGCGGGGCGTGGGAACGGGGCGGGTGACGT
GGCTTTAAAAATTGCGACAATGTCTGATTTTGGAATTAATCTTGATGCCATTTGCGACAATGTAAAAAAAGGCCAAACAGAATCAAGAACTGGTTCTCAA
AAGTTTTTTTCCACGCTCCAAATACGATACCTAGAATGGAGACCGACAATCTACTAAAATATCTTATATCTCAGAACACAGAACAACGAATAGAACAAAT
GCTATTCGCACTCATGTCGGATCTAGTGCAGCTCATAAGAAGGGAGATCTTACTGTTAACTGGGAATGGAGAATCAGCCAACTCGAAACACGAGATCGAG
CGTTTTTATCTCCCAGCTTTGTGCCTAAGAGATATTAAATCAAAATTTTACTTTTCAGCAACTTTCCTTTCCAGCAATGGCCTTTCTATTTTCAAATGTT
CAATCAATATTTGTACCGCACGGTCGTGGACCATGAAAATTTTAGCATTAGTAATTGTTTAAGGTAGTTAGATGGCAAATGTAGTGCATTTATAGGTTAT
CGCAAAATTTGACAAATTTTGGCCTGTGTATACGGGTGTTTTATTCTTCGAGCTTATTGTCTACAGCTCAAGAATTCAAGCCTCCATCACGTTCTGGTCA
TGGCACCCGACATACCACGACTGTTTACGTATGCACGCAAGTGCCCCTTTTAAAACCTCTACATTTACAACTCATGATATGTCGGACATCTTCAACTCAC
TAGTAGTAGACTCCCTAAATAACAAACTCTGAAAAGAATGGATAAATATAGAGAAATTCACAATAAGTTGAAGGAGTTTTCTCCTGGTACATTAACTGCA
GGTTTATTATCATTGCGAATCGATCGATTCCTTTGTATAAGCCTCCTATTTGGTATCTTGACGTTGCTTTCAAGTTTGTCGTGTAAAACTACGGTGTTAA
TTTAAAACGCTTTGGTGGTGGCATACTTGTAAATAAGAGGGTGTACCCCGATTGAGCTCTCGTTCAAAAGTCTCTATGAATCGGTGTAATGGTGCCAATA
GTTTTTAGTTCGTGGTTGAACTATTTATCATGGATCCAGAATCTTTGTCACAGTTGCTTGTTTCTACTTTGCAAAAACAATGCGCTGATGAAACCTCGAC
ACCGGTGGCGAGCGATTTTTTTGGTGTTGCAGGTGGGACCCACTTTACAGTAAAAGGAAAACTGGACTGGGCCTCTCTTATTGGGCCGTATTTTATTGGG
CCTCTCAAGGAAAACAGCCGAGAGTTCCCCCGTAGGGGCCTCTCAAGGATGATCCATAGGAGCCTCTCCCCGGTGACCTCTGAGTGAGATCGCCTCGGTT
ACCGGATGGCCGCGCCCCGCCCCCCCACTTTCCGTACACACCCACGTGACGCTTTAATTTAAATTAAAGATAAGGATTTTTGACTGACCAATCAATTTGT
GGGGATACGTGCCCCTCCACCGCCACCCGCACCCCCTACCAAAATTATTTCCGTCTGTCAATACCCCCTGCATCCAATAGGCCCGAACTATCACAAACGG
ACAGAGCGCGTACTGTCTGACGACGTATCCGCGCGGACTAGAAGGCTGGTGCCTCGTCCAACAAATAGATACAGAAATCCACCGAAGTAAAGATCTCCAA
TCTCACAGTTCAAGAACCTCAAGTCTCCCCATAGGCCCTCTTTAAGTCCAGACCAAAGGCCCTACCCCAGTCTATCATAAGGTTGGACCGATGGTCAAGA
GTTGGTATTGCGAATCATTATTTTGATCGCGACCCGGATTAATCAGAGTTTTTCTCTGAGTATATACCCGTTAGCACTCAATGGCAACTCATGTTTTGGA
GGCATTTTGTTCATCACAAATCACGATGGAAGGAACTAGTGAAAGTCCAGTGTTAGATGAATTCGAAGTCAACAACAATGACTATGATAATGATTTTATT
AGAGCAATCGGTGCGCCAATTACTAGATAAAATCATCAAATACTAAACAAGAAATAATGTCTCGCTTTTCTAACGTTTTAGAATCTTTCCGTCCTTCAAA
GGTATCAGAGCTAGACACAGACCTAAATAATCTAGAGCTAGACATAAATCCAGATAATTTAGGTAAAAATGCCTAGAAGAGAAGCTAATCAAGTGTCAGT
GGCTTTAAAAGCGAGAATTTCCGTTTGGCTAGCGGTTAGCTCCTTTTAATGTATGGTATTGAATATACCACAGTTCTAACCTTTTTGATATCATTCATTT
ACCGGATGGCCGCGCGATTTTTTATGTGGGCCCCCGAGTTATGAGATTGCTCCCTCAAAGCTAAATAACGCTCCCGCCCACTATAAGTACTTGCGCACTA
ACCGGATGGCCGCCGGATCCCATTTGTGCGGACCCCACCGAGTCTCCAAATGGCATTTTGGTAATTTCAGTGTCCTCATATGGTTTTTTTGTAATTTATG
GGTTCGAAAATTACATTAAGTTTGGAGGTGATAACAGCGTAACTGTCGCTATAATTCAAATTCTTTATTCTTGTTTGCTGTCAGGGGTTCGACTCCCTTG
TGGATATATGAAGAATTCGACCTTCCCACGCGTACGTGTAAACAGGGCTAATCACCCGGCCAAGTATAATTTTCTTGGTCCCAGTTAGCAATACTATGAG
AAATTAAAACTACTCATAAAGACATCAAACAAAACAAACGCAAACAAATTCTCAAGTTTTCAAGCTATTTCAAGCAATTTGCATTTTCGATATTTATAAG
GGGGGTTAGAGAAATCTTGGGAGATTTCTATCGTCATAGACATATGTGATGTACTTACGTCTCTAGGACGCCTATGACTGGTTTATACTCTGTCGAGTTG
TCTGACGCATAATAATTGTTGGCAACAATCGTGCATAATAACTTAGGAACCGAGACAGTATCATATAAATACTGCTGAACAGTAGATTTCTTCAGAAGCT
AAATTCTTCCCATTCGCCATCATTGAATCGTTATTCGTATACTGGAACGCAGTTAGGAGTGGCTCCAAAGCGTCTCGTTTAAAAATAGATTGCGAAGTGA
GAAAACAAAACAACAAACAACAAAGACGCTTAACACATATCCAGCTTCAAAGCCGACATTAAATTGTCAATTTGTCGTTAGAATGTCTCGGTTAAAGAAC
AAATAAAATCTCGGAACATGGAGCGTCTCATTAATTCGTACCGAACCATCTCACACTCACTGCGTCAGTTAGTCCCAGCATACACTACTTTTGAAGATCT
CTTGTAACACACTACACACTCGTTTTGTATTCGAGAAGTAGTTGCAACAACGGTCCCCTTATTGCCTGACTAGCTGAGGGCCACCCTTCTATCCCCACCG
CATCATCAATAATATACCTTATTTTGGATTGAAGCCAATATGATAATGAGGGGGTGGAGTTTGTGACGTGGCGCGGGGCGTGGGAACGGGGCGGGTGACG
ACCGGATGGCCGCGATTTTTTTAAAAGTGGGCCCCCCCACTAAAATATGTCCCCCACTCAGAACGCGCCCTCAGAGCCTATTTAGTGTGTGGTCCCCTAT
GAAAACAAACCTACACAAACCTAACGTCAACAGACATACACGGCCCTACACGGTAACCGACTCGCCCACAAGCTAGGTTAACGGTATGTCTAACGTTCGG
GTTGCATGGTGTGCAACTGTTGATGTGATTGTTGCTTAGAATGCAATGATTGTGAGAGGGGGGATCTAGTGTTACCAGGTTCGCCTGGTAGTCATCTCCA
TTTGTCTTTCATCTCAGTCTCATTGTTGAAGCTCACATATCTTTATCTCTTCTCGATATCTCTTCTTCAATCTCTCTATTTGTCGTGACAAAGCAAAGTT
TTAGTGGCATATTCGTAAATATGTTCATGGACACCAGGAGAGCTCTCGTCTAAAACCTATTGTTTCTGGTGTCTTGGTGTCCTATAAATACTAAAAGCCT
CTCGAGAGTATATGTTGTTGAACGTTATTGTTTGAGAAATAGTTGATGCATCAGAATGGTTTGCATTTATTGTAGACGTAATAATGCACTACATTGTTTC
GGGTATTGGCTGCAACCCATACCTGAAGATGGAGTCGCTCATACAGCACATTCTCTCTGCTACATCTTCGCTTTCCATGCCATCAGTGGACAGTGACAAA
GTTTATAAAAACTTCGGCTTGGCTACACCACAGTTTTGGTTACGCTTATATTTTCAGAGCTTAAGTTGTTTTTAATTTTTGCCGAGAGACCGTGAGGTTG
GTTATTGAAGAGCTTTGGAAGTAACATGGCACGCCGCATTACTTTGAACAGTTTGAAACCTCTGAGCGCGATGAGCAATCATCCGTCTCTAACTCCTACC
ACCAAGGGGAAAATGAAGTGGTGACTCAAATCATCGAAGACCCTCGAGATTACATAGGTCCGGAACCTATGGCCTTCGTGACCGACCTCGAGTCAGAGTA
CAAGAAAAGCTTTAACGCCAGTGTTCTCAAGCGTTTTATAAAGCTTGTAAAAAATATAAGGGCAAAAAAAGGGCAGATTTAAGCTAACTTGGAATGTTTT
GGAAAACTAAACGAAACAAATCGACTCGGCCAACCCGTAACGTACTCAAATCTCCCACGAGCTAGACTACGTAATGGCTTTGATATCACAGGCCCTCGAT
GAAAAAGTGAATTGTTGAACTTTATTCTTCCGAAATCACAAGCAATTTTCGTTATTGAACTTGTCTTGTCTGTTTCAAAATTTGTACTGCAATTTCTATT
GGTATCAGAGCTAGACACAGACCTAAATAATCTAGAGCTAGACATAAATCCAGATAATTTAGGTAAAAATGCCTAGAAGAGAAGCTAATCAAGTGTCAGT
AAAACAACAAGACTCAACACAACACAACCAAACACATCCAAGCAAGCCCAAACTTATCGCACAGACAAGCAAAGCAACACATTCACTTTCAATTTAGATC
GCCAGACGTGGACCCGGCCTGATGAGTCCGAAAGGACGAAACAGTACTGCGCTAAGAGGTGAGACTACTTCAATCCTCTTATGACCTTCCCTGCTGATGT
GGAAACAGTGGGTCAACGTTGGTGGCACCCGACATACCACGACTGTTTACGTATGCACGCAAGTGCCCTTTAACAAAACCCTATACACACAACTCATGAT
GAAAATCAACCAACCCAGAAAACACCAAACCAAACTCAAATAGACATACTCGGCCGTAAAAGGTTACCAATTTGCTAAGAAGCTAGGTAAACGACATGTC
AAGTTTTTTTCCATGTCTTTAAATTGAACAGGGATGGATCCAGGACAAGTCCTCAAATACCTTTTGTCTCAGAATTATGAAACCAAAATACAACAACTAG
ACAACAAGAAAACCAGATCTCTTCTAAGGCTGATACAACTTACAAAGATCACGGATTTGTTGCACGATGGGCAGCCGAACATCTGAAACCAGAAACATAA
ATGAAAAATGTTTACGTTTTCTTACGTTACCGTGATTTCACTTTTCTTTAGCCAAGAGTTTAAGAAACTCAAAAGTGAAACTGCCAAGAGTTTAAGAAAC
GTGGGTAGTTTAATTCTTGCAATTTGAGTCATAACTATTTTCCTCCTTTCACATTTATTGAACGTAGCTCCTGCACAAGATGTAGGGGCATTTTTGTATT
TGTTAAGGTGTAAAATACCCCCTATTAAAATATATATTATTGTTTTAATAAAAAAAAACCATACGGTTTTACATAAAATAATACTATATCTAATTTCCTT
CCTGTCTCCGAGTTTAAGAACGGAAACTAGGGTACTATGTATGCGAAGGTTGCTGAAACACAGCGCGCCTATCAGGCGGCTGATGCAGCCTACGCTAACG
AAGTTTTTTCCTGCCGACCCACGTATCAAAAGGAACAATGATCGTACGAACCGTTTGTCGAGCAAAAGAGAAATGCCTAGAAAAATACAAGAACATACTA
ACCGGATGGCCGCGTCCCCCTCTTTATGGTGGCCCCCCCCACGTTGGGATGTCCCCCTCTCACAACGCGCACTAGGAGGTTCAACATGTTAGTGGCCCCA
AAGTTTTTTTCACCGTATAACTAAGGACGACCGCAACCTTGCGCGAGAAATGAAATCGTTCAAATGGAAAGAAAATACAGAAGAAAAGGATGATGAAGAA
ACTGATGGCCGCGCGGATTTTGGAGCCCCCTTTTGTCGTTAGCGCGACCTTTAATTCAAATTAAAGGTTGCTTTTTTCTATCGTCCAATCATTTTGCGCC
CGAAAATTAAAAAATTTCCTTACTATTAGCTTTTCAGCGAAATAGTATTTAAAATCAACAGGTTGCCGCTGCTAGTCAGTTTCAACCATTTTCAGATTGC
GTAATCCACGAGAGCGAGGTTCAATCCCTTGTCGACTCACGGGTCTCCATCAGTTGAAAACAGTTTATACATTTTCTTCTTGATATTTTTCTTCTTTACT
AGCACGGGGGACTATTATTACCCCCCGTGCTCGGGACGGGACATGACGTCAGCAAGGATTATAATGGGCTTTTTATTAGCCCATTTATTGAATTGGGCCG
CGTTTTAGAGCTTGGCAATTGTTGTTATCTGTTGTTGTTGTTGTTTGTTATCACTCATTGCGATCCTTCAGTCACTTTGTTGTCATTCTCTACCGTCAAA
