# Supplementary material for: Towards a better solution to the shortest common supersequence problem: the deposition and reduction algorithm
Source: BMC Bioinformatics. 2006 Dec 12;7(Suppl 4):S12. doi: 10.1186/1471-2105-7-S4-S12 (PMC1780115; doi:10.1186/1471-2105-7-S4-S12)
Supplement: Additional file 1 — Real DNA sequences DNA sequences are obtained from NCBI Viral Genomes, Accessed on 01/01/2006. . Sequences are randomly selected from different genome sequences. The specific length and number of sequences are specified for each dataset. There are 60 randomly selected datasets. File name indicate the number of sequences, sequence length, and dataset number. For example, file name "DNA_N100_K500_5" indicate that it is DNA sequences dataset, with 500 sequences, each truncated to length of 100. And this is number 5 datasets for this setting. Each sequence is represented as a row in the dataset file. [file 1471-2105-7-S4-S12-S1.zip › DNA_N100_K100_4]

CTGGGGCGGGGCTTAGTATTACCCCCGCCCCAGGATCAGCGGAGTCATTTAGACTCATTATAAGCCCTTAGATGTGTAGACACGTGTACAATCAGGATCT
CGGACACACAAAAAGAAAGAAGAATTTTTAGGATCTTTTGTGTGCGAATAACTATGAGGAAGATTAATAATTTTCCTCTCATTGAAATTTATATCGGAAT
ACCAAGGGGAGAATCAGAGCGGGTCCGACCATAACGATGTACAAAAAGATATCGTAGGCCCGGAACCAGTGTGCTCCGGTGCCGGTTGCGATTCGCACCT
ACCGGATGGCCGCCCGAAATTTCGTGGTGGTCCCCCCCATGTCGGCCGTGGTCCCCCCCATGTCGGCCAATGAATAACGTGCCTTGAATGTTAGATAAGT
GGATAAACAACACTACTCAAAACAAGACGCCACTATTCTAACAAAACAGAGACGTCTCGTAATGGCCCTAACTTACAGGAGTCCAGTTGAGGAAGTGCTT
AAAGTAAGCCCCCACCCACTTTTGACACATACCTCCTTGTATCGACAAAATAGGGCAGGGTTGTAAATGAATATTTATACATCTATGTACCTATAATTTA
GGAGAGATCAGAGCACTCTTGGGAGTGGAAGCTCCCGGGTCTCTCCTGCCTGACTGTGGAGACAATAAAGGAGTTACTTTACAACTGCGCTAGCCTGGTT
ACCAGAAGGCCCGCGCCCCGCTTTTATTATGGCCCCTCCACTAATTTATGTCCGCCAGTAATAATGGGCCCTGGGAGCCTATTAAATTGACTGCTCCTCT
GCAGTGATAAGACGCCAGTCGATACCGAAAGGTTCCCGCTTGCGTGCGTTCCCTACTACTGGGAGTGCGGGATTCCGAGTGTCCTTTTATCTATTACTCG
AGAATTCGTCCCAGGCCCCCCAAAGTCTACTCGAAAGCTACCGCTCCAACCTTCTATTCTCTTTTTGCAAGCTCTTACAATGTCTTCTTCCCGCTACAAT
TGTATTGATTCACTTGAAGTACGAAAAAAACCGGGAGGACATTGGATTATTCGGGATCTGATGGGATTAGATTTGGTGGGGCTTGCAAGCCTGTAGTGCA
TTGGCCACTCCCTCTCTGCGCGCTCGCTCGCTCACTGAGGCCGGGCGACCAAAGGTCGCCCGACGCCCGGGCTTTGCCCGGGCGGCCTCAGTGAGCGAGC
TGTCTTTTTCACAACTATAATTAAATTTTATATATAAAAGGAGGTAGCGTTATGGAAAATGTAACTAAATTAAATAGCGAACAACTGAAGACCATAGACA
ATGAACAATGCTACCTTCAACTATACAAACGTTAACCCTATTCCTCACATCAGGGGGAGTGTTATTATCACTATATGTGTCAGCTTCACTGTCATACTTA
AGAATTTTTCGCCGACCATGGAAACTTTACAGAGACCCGACGGTGGATTCACCTCAAGACATATCGAAAAAATTCGCGTTACAAACGGCAGAGAAAAGCA
TAGTAGTAGACTCCGCAAAAGAAAGCAGTCAATCAGCAACATGGGGATATGGAAGTGGCTAGTAATGGCCAGTTTAGCATGGCCAGCTTACACACTACGA
ACACTCATTTCCCCCCTCCACCCTTAAGGTGGTTGTATCCCCTACACCCTACCCTCCCTTCCACATAGGACGAATAAACGGACTTGAGATTAAGGCAAGT
ACACAAAGATGGTGCATTAAATGTATGTTTTATTAACAATTCTAACCTCGGTTCTGGTGTGTGAAGCGATTATTAGAGTGTCTCTAAGCTCCACAAGAGA
AGGTTATATTAGGAATTACGATTTTGATAATAGTAGTAACTAATTAAAATAATAACAGTTATTATTACTGATTACCATGATAATAGTAGTAGTTACCATC
AATTTTCCTTATTAGGCCGCAAGGGCCTTCATAGTTTTAGCGATTTGGGAAACTTCATCATCACTTAAAGAGTTGCGATAACCGATGAAGTCGGAAACAA
AAAAGTAGGTGATAGTATAAGATGACTAAATTAACATTAAAACAACAGAGGTTCGCAGATGAATATATAAGACTAGGGGAAATTACTAAGGCAGCAGTTA
TATTAAAATTTTTATGCAAAATTTTGATAACCGCAAACGTGGAGAAATCCAAAACTCACTTACAAACTCTCTTTTCTGCTTGAGACAATTTTAATTGCAA
ACAATTTTAAACGAACGCGATGGCACAACAGGTTCATGCAGTGCAACTCTCCCCACGACTCCGAAATGACGTCCTACTCCAGCTAACAAAGCGCTCCCTC
AAGTTTTTTAACCCTCGACATTTTTGAAAGACGACAAACACGGTGAAAACCTTTCGAGATGTCTGAAGAAGAAAAAATACGAATCATATGCAATACTAAC
ACCGGATGGCCGCAAATTTTTGGTGTCCTCTCGGCCCAAGGCCCAGCCCAAATCCCCGGCCCATGATTCAACCACAACTTTACCCTTTTGGACCACGTAA
CTTTAGTAAATACCACCGCCTCTTAATAAGTCTCGAGGCACTCCCCAACCTTTTTTTTCAATTTCTAAAGTAATTTTAAAATTGAACCGACAATGAAACT
NAAAAGGAGGTATATAGGATACCGTCTTTCACACAAGCTCATGGAGTTTTCTGGCTAAACAGCAATAGGCGCTCCCAAGGCTTAACAAAAATGGTGTGGC
GTTGACTGGTCAATCGGTGTCTCTCAAAGTTCTATGCAATCGGTGTCTCTGGAGTCTTATTTATAGTAGAGACTCCAAATGGCATAAATGGTAATTATTG
TTTGTCTCAAATCTCAATCTCATTACTGCAGCTCTCATCTCTCTCTGATTCTCATTCTCTGATTCTCTCTTGTTGTGGTTTTCAATATCTCTTGTGGTTT
AAAAATAAAACTCCACTCCAACCCAATACAAACAACGAACAACAAACAACGAATTTGCAACTTACCACAGCAATATCGACCGCTAGTAACAGTTTAACCA
TGGCATATTTGTAAATATGCGAGTGTCTCCAAATGAGTTTGCGAGTGTCTCCAATTGAGGCTCCTCAAACTCTCGCTATGCAATTGGAGACTGGAGTACA
ACCGGATGGCCCCCGAAAAAAAAAACGTGGCCCAATAAAAAAATGCCACGTGGAAAGCATATGATGTCGATGTGATATTTTTTGGCGGGAAACTTCCTGA
AGTGGCCGCAATATCCCATGGTATACGCAGAAAGATACAATGTTCGCAATCGATCCACTCAAGCATTCAAAGTTATACGAAGAATATGGCCTATATCTAC
TAATAAAAATGGAAAATAGTATATTAAGCTTTTCTTTTCTTATTTTTAATTCTTATTGTTGTCAAAAAATTTCAATTTCTTGCTAATAGCATTATTTTAC
ACGAAGACAACAAAACAATCAAAGGGGATTAATTGGTTCGGAGTTGTCTACTCTAAGCCTTAACGGGAACTCCCGTATTGCCAAGATGAGTTTGTCACGG
AAAAAATAAATAACACAGACCAAAACCATCAAAACGATCACAAGCCAACACATACCTTCTGCTTCCTTTTGAGCCCAAGCTTTCGTCTCTCAATCCCCTC
ACCGTGGGCGAGCGGTGCCTCCGGGGACGCAGTGGGTCCCACTGCTGGTATTGACTTGATTTGACTTATATTGGGCCAATTTAATGGGTTGAAAATGTTT
ATGGATACTTTTATTACAAAGAATTTCCAGACTACAATAATACAAAAGGCCAAAAACACAATGGCAGAATTTAGTGAAGATCCTGAATTACAGCCAGCAG
TGAAAATTGGGGTATAGAGATACCCCAAATCAATTGCCTTATGGCCGCTTGCGAGTAGTCGCCATATAGGTGTTGCCGAAACATGTGAAAGGATTCACAA
CCACATTCGTTCCAGCTACATTTTGGCGCCAACTCTTTGGCAGCAACACCAGAACGATAACGGTAAGTTTCAATCGGGCGCGGTCACATTATACTTAGTC
TAGTAGTAGGCTCCCTAAAAAGCACTACACTAAAGATGGCAACATTAGAGGAACTCCAAAAAGAAATCAACAACCACGAGGGCCAATTGGTGATAGCCAG
AAGTTTTTTTCCACGCTCCAAATACGATACCTAGAATGGAGACCGACAATCTACTAAAATATCTTATATCTCAGAACACAGAACAACGAATAGAACAAAT
AGAATTCGTCTTGCTCTATTCACCCTTACTTTTCTTCTTGCCCGTTCTCTTTCTTAGTATGAATCCAGTATGCCTGCCTGTAATTGTTGCGCCCTACCTC
CCAGCTGCGCAGGGGGCGGAGATTTTGTTTCGAGCCTTACCGACACTGATGAGCCAAGAGGAACTTGGAGGCACCCAGGAATTTCACCCGGGTCGACCTG
GGGAGAACCAGGTGGGATTGACAGTGGTAAATGTGTTGACCACGAGTAAAAACAGGGCCCGGAAGCGGGGCTATATAGAAGAGCGCAAGAAGAACACATA
GGGAAAAGCAGAGTGCTTTGGAGAGCTCGAAGGAAAGAGTCTCCGGGCCTCTCCTGCCTGCCTGAAAAGCTCAATAAAGGAGTTGGCTGATATCTGAGCT
CACGACCAGTGATCGAACAACCTGAATCATTGGTGACCCCAACCCTGGGTACCTAGGTGCAATGGCCCCAATCTGCGGATTAAAATAAAACCTGAGATCG
TAGTAGTAGACTCCTTGAAAAGCTACTACTAAAACCGCTGGTATGAGCCAACTCAAAGAAATACAAGAGGAAATCACCCGCCATGAACAGCAAATTGTCA
GTAATCTTTACCAAACAACTTTCAAACTTTATAGTTTATGTAGTTGCTGTGATTCCCGTGAGCAGCGTTTAGATTACTGACTTGGACACATCGGTTTTTG
ACCGGATGGCCGCGGGGTTTTTTTAAGGCCCATTCATTTGGGCCGTTTCTTTTGGGCCTTGACCTTTATTTTAAATGTGTTGAGTCATTTTTTGTGTTCC
GTTAAAAAAGTTCTCTAGTTGGCAACCACCAAACATGGAGCGCTTTTTGAGAAAATACAATATCAGTGGGGATTACGCAAATGCCACGAGAACTTTTTTG
ACCGGTGGCGAGCGGATTTTTTGGGGTTTTGTGTGGGCCCCACACACAAAACAGATCTGGAAAACGTGAGTGGGCCGAATGAGTGGGCCGTTATATTGGG
TGGCCAGTTTCCAAGACAGGCTCGCTCGCTCACTCGGGCCGGGGCCCCAAAGGGGCCCCTAGCGACCGCTTCGCGGTCGCGGCCCGAGTGAGCGAGCGAG
AGTACTGGGATAAGGTAAGGAGCACCAGTCTTACTCACCCCTTCAGAATGAGAGGCACCAAAAACAACAAAACAAGACTCGCTAGCGCTCAAACACTGGC
ACCGGATGGCCGCGCCCCCCCCTTTCTTTTCCGTACGCCAACCACGTGCGCCTTTAATTTAAATTAAAGACAACTATTTTTGACTGACCAATCATATTGC
TGGGCACCAACTAGAGGTTCCTGTGGTACTCACCGAAGGCCGCGAACGTAGGAAAGAAAAAGATAGAAAAGCTGGGTAAGACTCACCTGGCGACTCGTCG
GATTAAAATAAAAGTGTGAAGCTCCCTGTGCTTTCATGCCAGGACAGCAATCCAATACCCTAGCCCGGATTGGATAAGCTTAGTCCAGGAGTTGTGAGGT
GCCATTTTACCACTCACCACATTGGTGTGCACCTGGGTTGATGGCCGGACCGTCGATTCCCTGACGACTACGAACACCTAAATGAAGCGGAAGGCTTCAT
GATAAATCTTCCCGAAGCAACCACGTTTGACGTAACCTACTGAAGAGTCCCCCGGAAGTTTCACTCAGGAGTTGAGTCCTTGAACCCCAGCATTCAATCA
ACCGGATGGCCGCGGGGTTTTTTTAAGGCCCATTCATTTGGGCCGTTTCTTTTGGGCCTTGACCTTTATTTTAAATGTGTTGAGTCATTTTTTGTGTTCC
GATATTTCGCACTCCTAGTGAATCTTCCTAGTATATCCGTTGAAAAAACGAGAGTGCAACAACAAAAACTACAGAGTTCTTTTTTTTTAAAAAAAAAAAA
CATCATCAATAATCTACAGTACACTGATGGCAGCGGTCCAACTGCCAATCATTTTTGCCACGTCATTTATGACGCAACGACGGCGAGCGTGGCGTGCTGA
CCCCACGCCCCCTTGGGGTCTCGCCAAAGGGGGCGGGGCCCAATTTAAAACCACACCCCCTTACTTCCGGGGCGTAACCCGAAAGTTCTCACCACACCCA
ACCGGATGGCCGCCCGTTTTTTGGTGTCCTCTACTTTATCCACAGCCCAGGGCCCTTATTGGTGTGATGGAGATAAGGCCCAGTCCATTTTAGACACGCG
TAATATTACCGGATGGCCGCGCTCCCCGATAAAGTAGTGGGCCCTACGCAGTAATTTGTGTCGACCAATGAAAATGCAGCCTCAAAGCTTAAATAATGTA
AGCAAAAGCAGGGTGACAAAGACATAATGGATCCAAACACTGTGTCAAGCTTTCAGGTAGATTGCTTTCTTTGGCATGTCCGCAAACGAGTTGCAGACCA
GAATTCAAACCCAATCTTCAGGGATTGCTGGTTTGGATTCAGAGCTCACTATAAATAGTGGATAAAGCTCCTCAGGTCGAGTGAATCGGCCCACTGGTAG
TAGTAGTAGACTCCGAGATAGAGAAATTTACTACAAATGGAGAAATACAGAGATATTCATGAGAGAGTCAAGGAGGCAGTCCCAGGGGAAACATCAGCAG
GGTTTTGTTTGATGGAGAATTGCGCAGAGGGGTTATATCTGCGTGAGGATCTGTCACTCGGCGGTGTGGGATACCTCCCTGCTAAGGCGGGTTGAGTGAT
ATGAATCCAAATCAAAAGATAATAACAATTGGCTCTGTCTCTCTCACCATTGCAACAGTATGCTTCCTCATGCAGATTGCCATCCTGGTAACTACTGTGA
CGCAAAATTTGACAAATTTTGGCCTGTGTATACGGGTGTTTTATTCTTCGAGCTTATTGTCTACAGCTCAAATTTTCAAGCCTCCATCACGTTCTGGTCA
GAGCAATAAATAAAGCCCTGTAGCAATAGTGCTATAGGGCTTTTATGTGTGATTGTTAAACTTGAAAAGGGACAGAAAAGGGACAGTTTTATTCAAAATT
GAATTATCTGAGAAACAAAGCTCCACAATTCTCTGCCTCCAACAATAAAGCAGATTTCTTTGCTCTTCTAACAGCTATTACTTACCACAATGGACCACCT
TCTGATATAATATAAGATTACCTCTCAGAATCATTGATATCAAGGCTTTTTTAAAGTCTAAAAACAGACTTACTACGTTTCCCACTACGTTTGTGTTAAA
AGAGCAATCAGGCACAACTAAAATCTTAATCTAACCATACTAAATATATAAAACTAATATTAAGATCAAAATTATGGCACTATTTGCTCTTTCAGTTGTA
TCGAGACTTGCTCCTGCCCTGTTCTACACTGCACTGTGGTGCTACTCTACCGGTTGCTCTGAGCGACTCGTACTCTGGTGTGCACTTTTACCAGTAAAGT
CCGATTAACTACAGTGTATTCAGGATGAACCAATCTCGAAGCTTTGTTACGGGGAGAGGACGCGACTTGTCTCGGACTCCTTCGGCTTTAAGCTCGAATT
GTATTGTGCTTCGAATAAGAACACAACCTCCACAAAATGGATCAGGATTCATTGCCTTCTTCTTCACGTTCTGGTGTTCCGTTTGTTGACATCAATAGCT
CGGATCATTTTCCTTGTGGTTCCTGTGGTTACACCTCGGAAGGCCTCCGCGGACCTGCAGAGAAAAGAAGAAGGGCCCAGAGGGGAATGAGCCTCGTCGT
ACCCAGCCTCGGCACCCGCTCCTTGGAACCCTCGTGCTATCCGCGTGCTCTCTCTCTTCTGTAATCCTTAAAAGAAAAAAATTATGCCTTCGGTCACGTC
TCTCAAAGACAAACGTGCCGCAGTCGCCCGATTGTACTTTGAAGAAGCAAGATGGAGAATCAGATCAAGGCAAACAATAAAAAAGAGTTTGATGAGTGGT
TAGTAGTAGACTCCTTGAGAAGCTACTGCTGCGAAAGCTGGAATGAGCACCCTCCAAGAATTGCAGGAAAACATCACAGCACACGAACAACAGCTCGTGA
GCCTCGGCCTCTGCATAAATAAAAAAAATTAGTCAGCCATGGGGCGGAGAATGGGCGGAACTGGGCGGAGTTAGGGGCGGGATGGGCGGAGTTAGGGGCG
GTTTAATTCTTGCAATTTGAGTCATAACTATTTTCCTCCTTTCACATTTATTGAACGTAGCTCCTGCACAAGATGTAGGGGCATTTTTGTATTTAAATAA
TACACCTGTGCAAGTTGGTATGTGTACAGTTAATTTATTGATATATGTACAGTTAATAAAATAAATATATGTACACTTATATAATTATTTTTATGTGTAC
GTTTTATCATCTATGGCGCGTCGCACATTCGTAGGGTTCACTCCGAGCTTTTACGGCCAACCTGGCCCATTATTTACTAACGACGATTACCTTGACCTCG
ACCGGATGGCCGCGCGATTTTTTTTAGTGGTGGGTCCAGAACGCACGACGATGCAGACTCAAAGCTTAGATAACGCTTCTTTGGCTATAAGTACTTGCGC
CGAGTGTTACGAGGTAACGAGTGTTACGAGTAATTTCGTAAAGGTTACCTCATCTCCAGTGTTAACGAGTGTTACGAGGTAACGAGTGTTACGAGAAATC
AGTAGTGTACTACCAAGTATAGATAACGTTTGAATATTAAAGTTTTGAATCAAAGCCAAAGATGATTTGTATATTGGTGCTAATTACAGTTGCAGCTGCA
ATGAAAATTTCCCACAAGTTCTTACGTTACCGTGATTGCAATCTTTTCCTGTGAAGAGTTTAAGAAACTCAAGATTGAAATCCTTTGCGAAGAGTTTAAG
ATTAAAAAACAGCACATTACGTTATCAGCGAGTATGTCCAAGGCAAGCAAACTAAAGAAAACTAAGGAAAAATCAAAAACTGATGAACTGATCAATGAAA
ACAATTTTAAATCAACGCCCGCGCCCGTGCCTACTCTCCCACGACATGCATCTTCTAACCCCTGGTCTCGTTTCACATCTCTCTGCTAAGCACCACTCTA
GGGAGAACCAGGTGGGATTGACAGTGGTAAATGTGTTGACCACGAGTAAAAACAGGGCCCGGAAGCGGGGCTATATAGAAGAGCGCAAGAAGAACACATA
GTTTTTGTACTCGTGGTTGAGTTACAATGAATCCTCTAAATCAGCTATTGTCACATGGGTGTTCTGCTATTTCCTCAGCTTTACATAGAGATGTTGCTTA
TAATATTACCGGAAGGCCGCGCAAATTTTTCCTCTCCCCACAGTCGTTGATTTGTTCTAAAGGCGCGCACGATTGCATGTTTTCGCAACACGTGTCCTCT
AGAATTCGTTCTAGGCCCCCCCTGTCTACACGAAAGCAACCCGCTCCAACCTTCTAATTTCCTCTCGCATACAAAATGGTTCTCACCATCATCCGCGACT
TAGTAGTAGGCTCCCTAAAAAGCACTACACTAAAGATGGCAACATTAGAGGAACTCCAAAAAGAAATCAACAACCACGAGGGCCAATTGGTGATAGCCAG
ACTCAACATTGCTACTTCATCATGACGAACCCGTGACGCGGACACGTAACAAGCGTAGTGTCCTCGACGATTGCCATCCTCGTGTGAATTCCGGGCTCCG
CGAGTGTTACGAGGTAACGAGTGTTACGAGTAATTTCGTAAAGGTTACCTCATCTCCAGTGTTAACGAGTGTTACGAGGTAACGAGTGTTACGAGAAATC
GTTAAAAAGTGTTCTCCTACTCGCAGAAGATGGGGAAGATAATCAAATCGCTTAGTCGTTTTGGAAAAAAGGTCGGGAATGCTTTGACATCGAATACAGC
