# Supplementary material for: Towards a better solution to the shortest common supersequence problem: the deposition and reduction algorithm
Source: BMC Bioinformatics. 2006 Dec 12;7(Suppl 4):S12. doi: 10.1186/1471-2105-7-S4-S12 (PMC1780115; doi:10.1186/1471-2105-7-S4-S12)
Supplement: Additional file 1 — Real DNA sequences DNA sequences are obtained from NCBI Viral Genomes, Accessed on 01/01/2006. . Sequences are randomly selected from different genome sequences. The specific length and number of sequences are specified for each dataset. There are 60 randomly selected datasets. File name indicate the number of sequences, sequence length, and dataset number. For example, file name "DNA_N100_K500_5" indicate that it is DNA sequences dataset, with 500 sequences, each truncated to length of 100. And this is number 5 datasets for this setting. Each sequence is represented as a row in the dataset file. [file 1471-2105-7-S4-S12-S1.zip › DNA_N100_K100_5]

CGCAGCGTGGACTTGTGATACAATTACGAATAGAAAAAAAAAAAAGTTTGAATTATTTGAATCGAATTTATTTGTCTTGCATTTGTTTATCTTGCATTTG
GTGCGTTTGATTTGCCATAATGGATACTTTTATTACAAGAAACTTCCAGACTACAATAATACAAAAGGCCAAAAACACAATGGCAGAATTTAGTGAAGAT
ACCGGATGGCCGCGATTTTTTTTGTGTGGGCCCCACAACGCACGTGCTGACAAGGACAAATGGACCAATGAAATTGGCTCCTCGTAGCTTAATTATTCAA
CGGAGCGTTTTCAAGATGACATTGGCTAAAATTGAATTGTTAAAACAACTGTTAAGGGACAATGAAGCCAAAACAGTATTGAAACAAACAACGGTAGACC
GTAGTATTACCAGCGCACTTCGGCAGCGGCAGCACCTCGGCAGCGTCAGTGAAAATGCCAAGCAAGAAAAGCGGCCCGCAACCCCATAAGAGGTGGGTGT
ACCGGATGGCCGCCCGTTTTTTGGTGTCCTCTACTTTATCCACAGCCCAGGGCCCTTATTGGTGTGATGGAGATAAGGCCCAGTCCATTTTAGACACGCG
GACGTCACAGGAAATGACGTAACTGTCCGCCATCTTGTACCGGAAGTCCCGCCTACCGGCGGCGACCGGCGGCATCTGATTTGGTGTCTTCTTTTTGAAA
AGGCACTTTCTTAAAATGTCGCTGTTTGGAGACACAATTGCCTACCTGCTTTCATTGACAGAAGATGGAGAAGGCAAAGCAGAACTAGCAGAAAAATTAC
GATAAAAGAACCTATAATCCCTTCGCACACCGCGTCACACCGCGCTATATGCTGCTCATTAGGAATTACGGCTCCTTTTTTGTGGATACAATCTCTTGTA
GCTAAAGTCACGCCTGTCGTCGTCACTATGGCTTCCTCACTCAGAGCTGCGATCTCCAAGATCAAGAGGGATGACGTCGGTCAGCAAGTTTGTCCTAATT
TAATCTAACACCGCTTTGCAAGTCAAAATGGTACGCAAAGGTGATAAGAAATTGGCAAAACCCCCGACCACAAAGGCCGCCAATTCTCAACCACGTCGAC
GAATAAAGTTCGCTTTTTCTTTAATCTTCCGTAACGTTACCAAAAGTAATGTCAATATCCGTCTCATCACAGCGTGTTGCAAGTGCAGCCCTGTATCAGA
ACAATTTTAAGACGAACGACTCGCTACAATGGCTACGCTTGCACCACGATCTCGCAGACCTATTCGAACCGACGGATTAACCATACGCGCACTTACATCA
TAATATTACCGGATGGCCGCGATTTTTTTTTTTGGACCCCACAACGCACTAACTGACAAAGACATGCGGACCAATCACCTGACGCGCTCAAAGCTTAATT
ACCAAACAAGGAAACCATATGCTTGGGGAATTTACGAGAACGCTTATAAAATCGTGAGGGGGAAGCTGGTGGACTCCGGGTCCGGAGTCGGTGGACCTGA
GCTATGGCTCAAACGCTCTCAAAAATCTCTAACAAGGAAAACTCCTCTTCAGGCCATTGGCCTAAGAGGTTTAAACCGCACCAACCCATCCCAACGTGGA
AAGTTTTTTGAGTCTGAGATACTGTTACCCATTGCGACCCTGAGAACGAGTTCAACAGAATCTCACGCCCAAAAAACAACGATGTCTGCCCACCTGACCA
AAAAATAACACAACACAATACAACACAACAAAACTCAATCCAACACAATTTGCAATCTACCTGCTATTAGAAAATTTCAGTCAACTACGATCACTTCTGA
GTTATTTCTGAGCCCCCGATCATCACCACGATGCCACTTCACATGATTCCGCAAGTCGCCCACGCTATGGTGCGTGCAGCTGCTACAGGACGTCTTACCT
GTTTTTCTTTCTTTACCAAGTGTGGTAAAATTTAAACAAAGAAGAAAACCAGGACCGTAACCCGGCCCTTACACACCTCGAGTCCGTGACCACCGGATTA
GGTCGGTTATGCGGCCGAGCCATCCTGTACGGGTTTCCAAGTCGATCAGAGGTAGGGGCCGGCACAGAAACCACTCACATCAGGGCTGTGCGCCTCCAGG
CGCCCTTGTGGATCCTAGGCTTTTTGGTTGCGCATTTCTAGAGCATCTCGGAGATGGGGCAGATAGTCACCTTCTTTCAAGAGGTGCCACACATCCTTGA
CATGCACACCTAAAAGCTTATGCAAAAATTAATGAGGAATCTTTGGATAGGGCTAGGAGATTGCTTTGGTGGCATTACAACTGTTTACTGTGGGGAGAAG
GTTTGTCTATCAAGAGCGTACGGTTCAACCCCTGCCTCCCCTGTTAGCAACCCTTTGTCAGTTTTCTATCTTAACTACTCTGTTTCTAATTCCTATGGCA
GGATTTGATTATTATGACAAATACAATACAAGCATTTTTACAAGGACAAGAAGCAAGCACAGTTAAGGACGTAGCAACTCATGGAGTACAAAGCGGAGCA
GTATTTCTTTCTCTCTACGTCGTTAGACAGTGTAGAGTGTTTGGAATACTTGTTGCAATACAAAGGCACGCTTCGGCGATAAATCCTTTGTTTGTAACAA
AAAAATAAAACAAAACAACACAACATACACGAAACACTTGCAAACAAACAACAAACCCTCGAACAAACTCATTTGAGCTTTCATCAACAACGAATTTGAA
CCGAATAGATGGGATGGCTTCGGCCGGCCCTACTGGGGCGGGGGCTCGCCCCCCAAAGGCTTTCACTGCTCAGGCCGGACTGGCCAAATTGGTCAATCCG
ATAGAAACCTTGTAACAACAGTATTTATTGGGTTTGGAGTCCCTAATGGGTCCCTAAATTACATACTTTCTAAAATTTTAGTTGTTTTTTTGTCCTCTTC
CGATAAACATAACAACAGAATCTGCATTGCAGTAATATTCCTTGAATATAATTGCAACGCAATGGCCCTCTCTTATAGGCCTGCTGTTGAAGAGGTGCTC
TAATATTACCGGAAGGCCGCGCAAATTTTTCCTCTCCCCACAGTCGTTGATTTGTTCTAAAGGCGCGCACGATTGCATGTTTTCGCAACACGTGTCCTCT
CCGTCAGGATTGACACCTTTCTAATTGTGTGATTTCATGCCTCCAAACTTTGGAGGCTTTTTTATGGTTCGTTCTTATTACCCTTCTGAATGTCACGCTG
TAATATTACCGGATGGCCGCGATGTCTTTAAAATGGGCCCCGCCACTAACTACTGTCGTCCACTAACAACGCTCCCTCAAAGCTTATTTAATATGTGGTC
ACGCTTAACAACCAGATCAAAGAAAAAACAGACAGCGTCAATGGCAGAGCAAAAATGTAACACCTCTACAATGGATGCCGACAAGATTGTATTCAAAGTC
GGCAATTTCTTGCTACAAGTGACTGTGAAGGATGGATCTGATTGAGACGATTAATGCAGTTGTTGAACTGCAACATAGAGTTAGAAATTTATCACCAAAT
GCGCACAGTGGATCCTAGGCGTAACTAGATCAAGTTTTGCTGAGTAAAATTTTAAACACATTGAGTATCCGTGCAAGACAGCGCAGAGCTCCCCACAATG
ACCGGTGGGCGCGAAAAAAAAAAGTGGTCCCCGCCACGTGAACATGTCGCGCGTTGCTGTCCAATCAAAACGCGCGCTGTACGCATTATAATTTGAAATT
AAAAAATATAAAAACTCAACAAAACTTATGCAAAACAATTTCAATACACACACTTAACTTTCATATTGTGCAATTCAAATCTTTGCATTAATTCAACATT
GGTTTGAGTGCATTTTGTGTATTTGGTTCAATTCCAAATCGATTAAGTGACATTCTTACTCGCTGTCATTTCAGTTCATAAATGGCTGCTTTTACTTTCG
TAATATTACCGGATGGCCGCGATTTTTTTAAAGTGTCCCCCCCACTAACAAATGTCCCCCAATCAGAACGCGCCCTCAAAGCTAAATTATTAACTGGTCC
TGGTATCAGAGCATGGTTATGGAAATCATGCGTAACTAAACCATTCGATAGGGGAATCGGGGCTCTGCTGAGCACCGATTATCAGGTATGAACCTTTAAT
TAATCTAACACCGCTTTGCAAGTCAAAATGGTACGCAAAGGTGATAAGAAATTGGCAAAACCCCCGACCACAAAGGCCGCCAATTCTCAACCACGTCGAC
GTATTGTGCAGTATTATTTTACGCACGACCCGGATTAATCAGTTTTCTGAGTATATACCCGTCAGAAACTCAAGTATGGATTCCCACTTGCTATTGTCGA
GTATACGAGTTTAGCTCAATCCTCGTATACAATATTGGGCGTCACCAAATATAGATTTGGCATAGGCAACACCCCGATGCGAAGGCCGAAAAGGGCTAAC
CGCAAAATTTGACAAATTTTGGCCTGTGTATACGGGTGTTTTATTCTTCGAGCTTATTGTCTACAGCTCAAATTTTCAAGCCTCCATCACGTTCTGGTCA
GTTATTTGTATTGATATGTACAAATATACTTAATCAGACACATTAATCCGATGGATTTTCTTGCAATACAGCAACTATTGCAAAAGTCGATCGAGGCTCA
GGAATTTTAGTGGTTTCTCTGATTACATTGTCTGGCTTCTAGGACAGTTAGAAAGATGATGTCTATTCAAAGAGCTGCTCAAATTAACCGACAATTTGAC
CGTCGGGTGGGGGAGTGGTCAACCCAACCTGGCTGCATATAAGCAGCTCGCTTTGCGCTTGAAGTGAGTCTCTCCCTGAGAGGCTACCAGATTGAGCCTG
ATGGCACATGAAATACTGATTGCTGAAACAGAGGCATTTCTAAAAAATGTTGCTCCTGAGACCAGGACAGCAATAATTTCAGCAATAACAGGAGGAAAAT
GTATTTTTATCAACTCTAACTAGCCAAGTGCTTAATTGAGTGGTTGGAGACCAGTGATTTTGAAGCGACCGCTTGCGATAAAACGCTTCAAAAAATTTGC
GTTTAGTTTTATTGCAACAACAACAACAAATTACAATAACAACAAACAAAATACAAACAACAACAACATGGCACAATTTCAACAAACAATTGACATGCAA
TAGTAGTAGACTCCGAGATAGAGAAGTCTACTAAAAATGGAGAAATACACAGAGATCCACAATAGAATGAGAGAATGTGTGCCAGGGGAGGTATCTGCAG
GAAAACAAGACGAGACGAACCTAAACAGAACGAGCCATCCGCAGAAAAACTAAACCACTTCCGGTTTTCTTTGAACATAACCAACACGTAGTTTGACAAA
AACATCTATTATTTTTTATTAATTTTATAATTTATATACCTAAAAAAAAGATAAAAACAATAGAATAAAACTACCCGAATGATGGGTTTATTCCTTTATG
ACACAAAGTCCAGGGCATTTGTACAACGATCCAGCAATTTAATCAGAATCGAAGATGCAAGACGTACAAAGGACAATAGAAGTTTCTGTTGGTCCTATTG
ATATTTGGTGTCTGGCTGTTTAAGCGATAAGAATCTGCTGGTCTGACATCTATCTCTTGGGTATCCTTATTGACTACGGGGATTGTTTACTTGAGATATT
ACCGTGGGCGAGCGGTGACCGATGGCTCTTGGTGGGTCCCACTGACTGCCTTGACTGGATTTGACTTCTATTTGGGCCATATGAATTGGATCTAATGTGA
ATGGCTGCGTGAGACACACGTAGCCTACCAGTTTCTTACTGCTCTACTCTGCAAAGCAAGAGATTAAGAACCCATCATGGATCCTGTGTACGTGGACATA
GAGGTGATGGCATTTTGGTAATTAGAAGGGTTACTACCATTTGGTTTGGGGCTACAAAAGTTATATGAATTGGTAGTAAGGTAGCTCTTATATATTAGAA
ACCAAGGGGAAAATGAAGATGGGATGTTGGTAGAACAAATAGTGTAAGAAACAGTAAGCCCGGAAGTGGTGTTTTGCGATTTCGAGGCCGGGCTCGATCC
GGCTTTTAAAGCGTCTCAGTCGCCGTTTGAGCCTTGCGGTGTAGCCATGGCTGAGCTAGCTTGCTTTTGTTATCCCCATTTGGAGAACGATAGCTATAAA
GTTTATTTACAAGAGCGTACGGTTCAATCCCTGCCTCCCCTGTAAAACTACCCTTTGAAAACCTCTCTTTCTTAATCTTTTCTTTGTAATTCCTATGGCG
GCTATTGGCACCATGGCGAATGTCTGGGGCGTGAGGTTAGCAGATTCTTTATCGTCACCAACACTTGAATCAAGAAATAGATCGTATACCCTTCATGATT
GAGTATATTCCAAAAATAATTTAGTATACTTTGAAGTATATTGGCTATAGTTTGAAATTTTTTTTCACCACAGATATCATGGAGAATACTATACGAGGAT
GAAAAGAAACACAAAGCAAAGCAAAGCAAAGCAACTCAAATAAACCATATTTGGCCAAGGCACTTGGTAATCAAACGGGCACAACCCTAGATTAACGATA
AAATCCTGGCACATCTCATGTATCAATGCCTCAGTATGTTTAGAAAAACAAGGGGGGAACTGTGGGGTTTTTATGAGGGGTTTTATAAATGATTATAAGA
TAGTAGTAGGCTCCCTAAAAAGCACTACACTAAAGATGGCAACATTAGAGGAACTCCAAAAAGAAATCAACAACCACGAGGGCCAATTGGTGATAGCCAG
GGGAAATTTGTGAGATTATCGCCCTAAAGGATAACTCTCATGCGGGTCCGAGTCCCGCCTGGGAACGATATGTCACGTCAAATGGTGGTAGGGAAACCGT
GTTAACAACTATCAGGCGATTCTCTAGTTCTAACACGAACGTTTACGGTCGTTGCCAGCTTTTTCCTTATAAAACTCTGGTGGGAATTTCTCTTGGGACA
AAATTAAAACTACTCATAAAGACATCAAACAAAACAAACGCAAACAAATTCTCAAGTTTTCAAGCTATTTCAAGCAATTTGCATTTTCGATATTTATAAG
NNAGCGAAAAATCTGGTGATATTCCAACTTCTCTCAATTCACACTTCCATTGTGTCGTTTTGTTTTCTTTTCTTTTGATGTCCTCCATTTGTTTCGCCGG
GGCAATTTGAAGCCATGTTGCTCTTTATTATTCTATCTGTTGGCGTTGACGCCATAAGTTACATTCAAAATGATAGAAGTAATGACTTGTGTATCGTTTA
GAAACCTCGCTCTATAAACAGATTAATTGATTGGAAGAAAACAAGATCGTAAGACTACCAACAATACAAAGAGGTTTGGATGGCTGTTCATGTGGAAAAT
GGCTTTTAAAAGTTCTGTTCCGAGAGAGCGCGTGCGGAAAGATGGATAAACTTACCGACCTCAATTACACATTGAGTGTGATCACTTTAATGAATAGTAC
GTTATTTCTGAGCCCCCGATCATCACCACGATGCCACTTCACATGATTCCGCAAGTCGCCCACGCTATGGTGCGTGCAGCTGCTACAGGACGTCTTACCT
CCAAGAGGGGGGTGGTGATTGGCCTTTGGCTTATCAGTGTATAGATAACATTTCTCTGACCGTTTACCACACAATTAACAACAATATGGCATACGGTGAG
GACACGGCAGTACCTGTTCTGGTTCTGGGAGTTTGCCCGCCTCCATCCGTGTCTTAGGGAACCAAATCCTCGTGGTTGGCCGCCGTTGTTGGTAAGGCCC
TGGGGTGGCTGATGGGACTCGAACCCAAACTATAGGGGATTACAGGGGAATTGCGGGGACTTTTGCCTTTGATTTTGCAGGGTTTTGCGTGTTCCTCTGC
AAAGTAAGCCCCCACCCACTTTTGACACATACCTCCTTGTATCGACAAAATAGGGCAGGGTTGTAAATGAATATTTATACATCTATGTACCTATAATTTA
GGCGGTGGCATTTTTGTAATAAGAATGGGTACTCTAGTTGGAGTACTCCAGTTGAGCCCTCTCAAACTTGCTCATTCTATTGGAGTATTAGAGTACCATA
ACCGGTGGCGAGCGGGGTCTTTGCCGTTGAGGTGGGTCCCACATGAAAAAAGAAAGAGAAAATGGGCCTTGGTGATGCAATTGGGCCTTTAATTTATGGG
CTATTCATATATATAACGTTGCACAGAGGCGGGGCGTGTGGGTTTTTTATTGTTTATTGTCATGGAATTTACAAAGAAGTAAGTTGTTGGATCTTTATTC
GTATACGAGTTTAGCTCAATCCTCGTATACAATATTGGGCGTCACCAAATATAGATTTGGCATAGGCAACACCCCGATGCGAAGGCCGAAAAGGGCTAAC
CGCAAAATTTGACAAATTTTGGCCTGTGTATACGGGTGTTTTATTCTTCGAGCTTATTGTCTACAGCTCAAATTTTCAAGCCTCCATCACGTTCTGGTCA
ACCGGATGGCCCCCGAAAAAAAAAACGTGGCCCAATAAAAAAATGCCACGTGGAAAGCATATGATGTCGATGTGATATTTTTTGGCGGGAAACTTCCTGA
CTTAAAAAGCCTAGTCCACTTTTTAAGCCGGTTAGACTTCACCGTAGATACTTGGGCAAAATTAATCAACACCCTCCTGGAATCGCCGGGGTGTTGCGAG
TAGTGTCACCGCGCGGCGGCCGAGCCGCCGTCCGCCCTGCCCCCCGCCCGCCCGCGCCCTCCCCCCCTCTCCCTCCCCCTCCCTCCTCTCCTCCCCGCGC
ATGACAGGTCTGACAATAAAGCAAGAGGCTTTCTGTCAGGCATACATCGAAACGGGTAATGCTTCTGAGGCTTATCGGACGGCGTATGCTGCTGACAAGA
TAATATTACCGGATGGCCGCGCCCGAAAAAAGCAGGTGGGCCCCATGATAGTCCGCGTCCGCAAAAGAAAGTGGTCCCCGCGCACGCATGTTTGTCGGCC
TAATATTACCGGATGGCCGCGCCCCCCCCTCCCCTTTGCCGTACACTCTTGTGGTCCCCCCTCACTTTAATTTGAATTAAATGTCTGTGGACCAATCATA
GCTCGAAGTGTGTATGGTGCCATATACGGCTCACCACCATATACACTGCAAGAATTACTATTCTTGTGGGCCCCTCTCGGTAAATCCTAGAGGGCTTTCC
CGTTTTAGAGCTTGGCAATTGTTGTTATCTGTTGTTGTTGTTGTTTGTTATCACTCATTGCGATCCTTCAGTCACTTTGTTGTCATTCTCTACCGTCAAA
GTTTATAAAAACTTCGGCTTGGCTACACCACAGTTTTGGTTACGCTTATATTTTCAGAGCTTAAGTTGTTTTTAATTTTTGCCGAGAGACCGTGAGGTTG
ATCGGTGTCTCTCCATTTAACTCTATGTATCGGTGTATCGGTGTCTTATTTATATGTAGGAGAGTTACTAAAACCCTCAGGGGTCCTCAGCAATAATATT
CCGAATAGATGGGATGGCTTCGGCCGGCCCTACTGGGGCGGGGGCTCGCCCCCCAAAGGCTTTCACTGCTCAGGCCGGACTGGCCAAATTGGTCAATCCG
TATTAAAATTTTCATAAGATTTGAAAATTTTGATAAACCGCGATCACAGGTTGCCGCACCTTAAAACCGGAAACAAAAGCAATCGTTACTTGATTTTAAA
TTTTAGTATATAGCGTAGTGATTTCTCCCTCCCCCCTCCTAATGTAAATGTTTTCAGAAAACACTTTCATAAATATTTCTGTTGACACCACAGCTGCAAC
CATGCTCACCTGAAAGCATATGCAAAAATAAATGAGGAATCTTTAGATAGAGCTAGGAGATTGCTTTGGTGGCATTATAACTGTTTATTGTGGGGCGAGC
TAGTAGTAGACTCCGAGATAGAGAAATTTACTACAAATGGAGAAATACAGAGATATTCATGAGAGAGTCAAGGAGGCAGTCCCAGGGGAAACATCAGCAG
GTTAATTTTTCCAGAAGCCATGGGAAAGTTCACATCTTTTTTGAAGCGCGCGGGCAATGCGACCAAGAGGGCGCTGACGTCGGATTCAGCAAAGAAGATG
