# Supplementary material for: Towards a better solution to the shortest common supersequence problem: the deposition and reduction algorithm
Source: BMC Bioinformatics. 2006 Dec 12;7(Suppl 4):S12. doi: 10.1186/1471-2105-7-S4-S12 (PMC1780115; doi:10.1186/1471-2105-7-S4-S12)
Supplement: Additional file 1 — Real DNA sequences DNA sequences are obtained from NCBI Viral Genomes, Accessed on 01/01/2006. . Sequences are randomly selected from different genome sequences. The specific length and number of sequences are specified for each dataset. There are 60 randomly selected datasets. File name indicate the number of sequences, sequence length, and dataset number. For example, file name "DNA_N100_K500_5" indicate that it is DNA sequences dataset, with 500 sequences, each truncated to length of 100. And this is number 5 datasets for this setting. Each sequence is represented as a row in the dataset file. [file 1471-2105-7-S4-S12-S1.zip › DNA_N100_K100_8]

TAATATTACCGGATGGCCGCGCTCCCCGATAAAGTAGTGGGCCCTACGCAGTAATTTGTGTCGACCAATGAAAATGCAGCCTCAAAGCTTAAATAATGTA
CTCATTGGAGGGTTCGTTCGTTCGAACCAGCCAATCAGGGGAGGGGGAAGTGACGCAAGTTCCGGTCACATGCTTCCGGTGACGCACATCCGGTGACGTA
TCCCCCTCGGATCATGGTGCCAAACCTCGCCTTGCCTTCGTAGCAAGGCTTTTTTGTTGCTCTTTTTATGATTTGTGCCAAATTTGTGCCAAATCACTCA
CCCCTTGCCTCCTTAGCTCTCAAGTAGAAAAGGAAGAGAGGCTTTTGGGGCTTTTTGGCTTTAAGCCTCATTTTATGAGCAGGAGGAGCTTGTTGCAACT
GGCTATTAAAGGCTCAATGGCGTACAGGAAACGTGGAGCGCGCCGTGAGGCGAACGTAAACAATAATGATCGAATGCAAGAGAAGGATGTTGAAAAGCAA
CAAAACAAAACAGAACAAAACAATCTAACTAACTCATACCGGCCTGAATCGAGCGTCTCTTGACTAGATTCACCTCATGGCGTTAGTAAGGAATGTCTTC
CTCAACTGGAGACACACTTGAGCATCTCCTCCTATTAATTGGAGACATTATATAGGTGTCTCTAAAGGGCATTCTTGTAATAAGTTGAACTTTAATTTCA
GAAAGCTACGTGGTCATGGTAGAGAACTCGTGTACCAATGATTGCACCTTACCGTAGTACCTCCTACACTTGAGCAGGCGTCCCACATATGTAAGTGTTA
GTATTTTTACAACAATTACCAACAACAACAACAAACAACAACAACATTACATTTTACATTCTACAACTACAATGGCATACACACAAACAGCCACATCGTC
ACCGGATGGCCGCGCGATTTTTTTTAAAGTGGTCCCCCCCATGTGCGCGTTTGTCCAATAGAAGGCGCTCCTCAAAGCTTATTTATTAAATGGTCCCCTA
GTAAACAATTCCAAGTTCCAAAATGGTTAATAACAACAGACCAAGACGTCAACGAGCTCAACGCGTTGTCGTCACAACAACCCAAACAGCGCCTGTTCCA
ACCAAACAAGGAAACCATATGCTTGGGGAATTTACGAGAACGCTTATAAAATCGTGAGGGGGAAGCTGGTGGACTCCGGGTCCGGAGTCGGTGGACCTGA
CGAAACAAGCTTAGGAGGAATCCAGTTTCGCAGCTTCTCTAGCTCAACTTGCTTGTTTCCGCTCGCAACAGCCATCCACACTCGTTATTAGTGTATGTTT
AAATTCAAATCTCAAAATATATTTGTATTTCCAGTTGATTGTCTGTAAAACAATTCCAGTTGTTTATCTGTAAAATAAACATGTATGCTTGATCAGCTTT
TAATATTACCGAATGGCCGCGCGATTTTTTATGTGGGCCCTCGACCAATGAAATTCACGCTACATGGCTTATTTATTACGTGGGGACCATTAAATAGACT
GTTATTTGTACCATGGAGGAATTGTTCAACGCCCTACCTCAACCACTACAACAACTCTCATTAGCTCTGGCCGGTGAGATACCATTGACAGATCACATTT
ACCAAACAAAGTTGGGTAAGGATCGGTCTATCAATGATTATGATTTAGCACACTTAGGATTCAAGATCCTATCGACTGGAGCAGGCTTAAGGTAAAGGTT
TAGTATACATACCAAGTATACGGATATCGGTGCGAGCCCTGCACAGCTAAAGTGTATAAAATGGAGTTACCCAACCAACATAAGCAAACTGCTGCTGAAG
GGGAAACCGTGGCAAGTTTCCGAATTCTCTATGCTCTCACATGCTTTCTCAATTGCTTTCGAAACTGCTTCTCTCGGTGCGGCACTATGTGTCGCACCTT
GGTCTTTTTCCATTTCCACAGAATTTAGGTTCCCGAATGGCCCGTCACAAGCAGCCTGCCGAGGTCGCAAAGTTCAAGGGCGCGGACAAGAAGAACCCTC
AGATTTTCTTGCACGTGCATGCGTTTGCTTCGGACAGCATTAGCAGCGGTTGGTTTGAAAGAGATATTCTTTTGTTTCTACCAGTCGTGAACGTGTTGAG
TTGCCCACTCCCTCTCTGCGCGCTCGCTCGCTCGGTGGGGCCTGCGGACCAAAGGTCCGCAGACGGCAGAGCTCTGCTCTGCCGGCCCCACCGAGCGAGC
GTATTTCTTCTTCACATACGACAAGTGTTAACTTGTTCCGTGAGATTTTACCATTCTTCCCTGAGTGAGAATTAAAATAAACTTTGGATTGCTACTTGGA
CTTTATGATACTATGCAAATTGTGCTACCAGAAATCCGTACAGTATGCGTAGGATTAGCCGCTTCAATGGGATCTGTTATCCTGGTCGGAGGAGAAATTA
GACATTTTGTCGCGCTAGGATGAGAGCCGACAGACAGAGTACCGCTAAGCTACGCCCATCCTTACATGCTGTGATTCAAACTGGAAATTTAAATGCGTTC
AGATGTCCCGAGTTAGTGCGCCACGTAAGCGCTGGGGCTTATTATTACCCCCAGCGCTCGGGACGGGACATTTGCATCTATAAATAGACCTCCCCCCTCT
ACCGGATGGCCGCGATTTTTTTATGTGGTCCCCACCACTAAGAAATGTCCTCCACTTAGAACGCTCCCTCAAAGCCTATTTAATTCAAATCCGTTATAAA
GTTAAAAAGTGTTCTCCTACTCGCAGAAGATGGGGAAGATAATCAAATCGCTTAGTCGTTTTGGAAAAAAGGTCGGGAATGCTTTGACATCGAATACAGC
AGGTTACGATATGGAGTTCATCAACAAGATAAAGCAATTGTTGGCAATGAATTTCAAGCCCTCAAAGGGCGTAATGTCTCGGGAGGAGCTCCGTGAAGCT
GTTAACAACTATCAGGCGATTCTCTAGTTCTAACACGAACGTTTACGGTCGTTGCCAGCTTTTTCCTTATAAAACTCTGGTGGGAATTTCTCTTGGGACA
AATTCGGTTTTTTAAAATAATAATTCCACTTGAATTTGCTAATAAGTATGATAGTGAATGGTTAAAGTTTGTACGTGATTTAAAGAATGATGAAATTGTT
TAGTAGTAGACTCCGCAAGAAACAGCAGTTAAATAACAGCAGGATCATGTGGAGTTTGCTATTACTGGCCGCTTTAGTTGGCCAAGGCTTTGCATTAAAA
ACCGGTGGCGAGCGGTGCCTCTGGTGTAAAAGTGGGCCCCACCTAGTGCAGTAGTTTGAGTTTTTGTCACTTTTAGTCCCTCTGCTTCAACTTCTTCATT
TTGAAAGGGGGCGCTAGGGTCTAGCCCTAGTGTCGCGCAACGACCGCCCCCGGTTGAAACGCTACTACTCAGACCTCTGGCTGTCGTACCTCTATTAGGC
GGCTATTAAAGCAGTACTAGTAGTGTGTTTTACCTCTGATGGTGTAAACATGAAAGTACTAGCTTTAAGACACAGTGTGGCTCAGGTATATGCAGACACT
TAATCTTTGAATTATAAAAAAGTAGGGAGGAACCGATATCGGTTTAACCGAAAACGGTGCATATATAAACCACCCTGGGCAGTGGTCCTTGTTAAGGCAG
TTGTCGGTCTGATTATCTTGGCTGAATTAAATAGCAGAAAATAAATTAACCCTGGCTTCGGTCAGGGCTTTTTCTTTACAAAAAGAACGGAAAGTTATAT
TAGTAGTAGGCTCCCTAAAAAGCACTACACTAAAGATGGCAACATTAGAGGAACTCCAAAAAGAAATCAACAACCACGAGGGCCAATTGGTGATAGCCAG
ATGGTTAGGAATCGGCGTTTGCCTTCAGTTATGAGTCATTCTTTCGCGCAAGTTCCGTCAGCGCGAATTCAGAGAAGTTCTTTTGATAGATCTTGTGGTT
TGAATTCAAACGAGATGCCTATGAGTTTGGATTCGCTAGCTGTTGGGATGGTAGCGTTACTTGTGGACTACTACAGTAAAGCATTAAGGGCTAGCCTTAA
ACCGGATGGCCGCGAATTTTTTGTGGGCCCTTCAACGTACTAACTGACAAGGACATGCGAACCAATCATATGACGCGCTCAAAGCCTAATTATTTTGTGG
ATGGCGCGGCCGCGACCTATGCTAGGGAAACTATGTATGTGGTGCCATGAGCCACTGACCAATCTGGACGCACTGAACTTTCTTGAGTGTAACCTCTCTA
ACCGGATGGCCGCGAATTTTTTGTGGCCCCCGCAACGCATTTACATGTGGACCAATGAAATTGGCTCCTCGTGGCTTAATTGTTTTGTGGTCCCCTATTT
GAAAGACGCAGTTAAATAATTATAGCTATAAAACATCAAGTATCACGCTAGTTCGTGGTACTTTTTGTTTTTTTATAAAATGAAAAAGGGGCACAAAAGG
GGGCCCTAATGGTGTAGTACGGAAATGTGTCGTTGTTTCTCTTTAACAAAAGGAACCGTTCTCTTCTTGTATTTTTATCAGGTTGAGGAGCCCTGTCTTC
CGCAGAAGCAGAGGATTTATTTAGTCACTGGCAAACGGAAAGATGGCGGACAACATGACCACAACACAAATTGAGGTGGGTCCGGGAGCAACCAATGCCA
GTTTTATGCACACACGTCAGGATGATTACAGTCGTCTTCATCCCAGGACACGGCTTCAACTGGAACGACTCCACTCTACTTAAATACATTGACACCCGAC
TAATATTACCGAAAGGCCGCGCTTTTTTTTTCCTTCAAATCTGGCCGTCTATTTTCTATAAATGCGCATCAAACTAATGCGATGAACAACACGTGTCCTA
TTAAAACAGCGGATGGGTATCCCACCATTCGACCCATTGGGTGTAGTACTCTGGTACTATGTACCTTTGTACGCCTGTTTCTCCCCAACCACCCTTCCTT
CCCCACGCCCCCTTGGGGTCTCGCCAAAGGGGGCGGGGCCCAATTTAAAACCACACCCCCTTACTTCCGGGGCGTAACCCGAAAGTTCTCACCACACCCA
GGATCCGATCCCGCAGACCCCGGCCCACAGGAAGGGGCGGGGCACGTGCATGGGGCGTGGCGGGAGATGAATGACCGCGGAGTTCCAAACTCCCGCACCG
CGAAAATTCTCTTTGTTTTCCTGTGCTTTTAGCAATTCTGCGAAAAAGCAATTGAAAACGTTCCCGAGCTTGTTGCATTATTGCACCCAGCTCAACCACC
ATGCAGGTTGTGCCCCCGGCAGGATTCGAACCTGCGACACCCGCTTTAGGAGAGAACGTAAAGCGATCATGAGCCTCAGTGAGTCTGAGTGAGTCTCAGT
ACCAAGGGGAAAATCAAGAAGGATATTGAACGTACGAAATAGTAGCAGATATCGTGAGCCCAGAAGTGGTGAATTCCGCGGTCGACAACGACCAAGAAAC
GCGCCAAGTTTCTTGGCACTCGCACAGCACCGTTAACGGTAAGTGTTTTGTATACTGTACCGGGCGCGATACCAAATATGCCACCTGCGCAATTGTTGTT
CCAAGAGGGGGGTGGTGATTGGCCTTTGGCTTATCAGTGTATAGATAACATTTCTCTGACCGTTTACCACACAATTAACAACAATATGGCATACGGTGAG
GTGATTTAATTATAGAGAGATAGTGACTTTCACTTTTCTTTCTTTGCATTTCGCTGGACTCAAACTGTTCCATAATGGCTCCAGTTGTTTCCAGAGATCA
CGGAACTAAACTCGTGGTTCCTGTGGTTCACACCTGACCTCCTGAGCAGAAAAGAAAAAAGAAGGCGGCTCGGAGGAGCGCTTCAGGGATCCCCGGGGAA
GTTTTTAGTTCGTGGTTGAACTATTTATCATGGATCCAGAATCTTTGTCACAGTTGCTTGTTTCTACTTTGCAAAAACAATGCGCTGATGAAACCTCGAC
GTTATTTTGAGCTTACCGATTGACAACCATCATGGCACACACAGGCACCGCTACTCTGATCAATGCCGAGCGCACAGATCGAACTCTCCGCCTCCTCGAA
ATGAAAAATGTTTACGTTTTCTTACGTTACCGTGATTTCACTTTTCTTTAGCCAAGAGTTTAAGAAACTCAAAAGTGAAACTGCCAAGAGTTTAAGAAAC
AGCAAAAGCAGGTACTGATTCGAAATGGAAGATTTTGTGCGACAATGCTTCAACCCGATGATTGTCGAACTTGCAGAAAAAGCAATGAAAGAGTATGGAG
CGGACACACAAAAAGAAAGAAGAATTTTTAGGATCTTTTGTGTGCGAATAACTATGAGGAAGATTAATAATTTTCCTCTCATTGAAATTTATATCGGAAT
TGTCCACTGCCTCCGGCGAAAATACTTAGTCTGCTAACCGCCACCCCCGTTACTATTACCATGCTAACTGTTTCACCCTGCAACCATTTTAATTGCAGGG
AGCAAAAGCAGGTCAATTATATTCAGTATGGAAAGAATAAAAGAACTACGGAACCTGATGTCGCAGTCTCGCACTCGCGAGATACTGACAAAAACCACAG
GGAGGAAACTCCGTGTGGTTCCTGTGGGGCACACCCCCTTGCCGAAAATAAAACGCAGAGAGGGAAAGGGAAACTTACCTGTCGTCGTCGACGAAGGCAG
ACCGGATGGCCGCGATTTTTTTTGTGTGGGCCCCACAACGCACGTGCTGACAAGGACAAATGGACCAATGAAATTGGCTCCTCGTAGCTTAATTATTCAA
CGGATTGGATGTCGACAAATATTGAATTGGCAACGTAGGGAACCTTCCCCTCAGCGAAGGCCGAAAAGAGGCTAGCCATGCCCTTAGTAGGACTAGCAAA
ATAAGTGTAGAATCGAGGTTCAATTCCTACGACAACCCTACACTTTTCACTTTTAAGTTGCCATACTTAATCGTATCTTTCCTTTATTTCTTACTTTATC
AGAATTCGTCTTGCTCTATTCACCCTTACTTTTCTTCTTGCCCGTTCTCTTTCTTAGTATGAATCCAGTATGCCTGCCTGTAATTGTTGCGCCCTACCTC
CCTCTTTGAAAATCTCTCAAAAAATCAAAAAGAAAAGTTTTAGCTGATTTAATCTAAATTAATCTATTTTAATCTAGTAAAATCTTGCTAAATCTTAATA
TGGCATTTTTGTAATAATAAGGGGGTCACCGATTGAGGCTCTCTCAAACTTGCTCTAGCAATTGGGGAACGGGGTCTCATTTATACAAGAACCCTCAATA
GGAAGGAGTGCCAGGCCATTACCTTCCGCCCCTGCCTAACAAAACTGGCTCGCCAGAGGCGGGGGGGCGTGGTAGACGGTATGTCTAGGTCCAGAGAAAG
AACGGTCGGCCTCTTTTTTTCACCCCAAATTGTAACGATTTTTAGGGGATAGGAGGTCAATAAGACCCATTTTATATAGATATTAGGAGGTGAAGTGGGA
ACCGCGCTTTCTCATGCGAGCCCGTTAGGGCGAGCGGTCCCCTAGGCTTTAGGAGAGCTTGTTTTTCTCAGTCGGCCCCGATATTAAAGGGCCGCGTATG
GGGTGGGACCCCTTTCGGGGTCCTGCTCAACTTCCTGTCGAGCTAATGCCATTTTTAATGTCTTTAGCGAGACGCTACCATGGCTATCGCTGTAGGTAGC
ACTATCCCTTTTACAAGGGATAGCTGAGTTTTGGAAAACTCTCATGTACGAATGTACATGACCGCAAGAAAAAGATAGTCCTACATTACGGAGTTCTTTA
GTTTCAACATGTCTAAGGATATGGTTTATCATTTTGAAAAATATAATTTTATTTCATCCTCCTGGTCACTTTGGGGCACGTCTGGGGCACGGGCATTAAG
GTATTTAAAATTGTGAGGAAAGACCAACATGGATGTACTGAGTAAAAGTTCTTTGAAGGAGTTGTTAGCTCATTTGGAGAGAACTCCACTTGAGGAAGCG
ACCGGATGGCCGCGATTTTTTTACCGTGGGCCCCACCTTGCACGTGCTGACAAAGACATGTGGACCAATGAAAATTGTCCCTCATAGCTTAATTATTTCA
TTATTCTCTATAGTAAAGCGAATCTTTAGCAATACCCGCTACATAGATAATTTTTTCAATAGTTGGCACTGCGAGACGTATCGGCGGATGGTTGGAGTTA
TGGTATCAGAGCAGGGTTCACTGTAAGTAAATTTATGGCTTTCATGGGGTAATTCCCTAGGATAGGAGCCTAAGGGCTCTTTTTATGCATATTTCTGAAT
ATTGTAAAAATTTGTTATATGAATCAATAAAAAATTGTTAATTAAATGTCTTTGTTATCATTTACTCACACACACACACATACACACACACACCCTTTTA
AATTCGGGACATACCACGTGGTTTAGTTCCGCCTCAAACTCCAACAAATCGAGATCAAGGGAGAAAGCCTACTCCTCCAACTCCACCTCTAAGAGATACT
GTAATCAACTACCAATTCCAGCTCTCTTTTGACAACTGGTCTTATACCCACTTCCGTACACTTGCAACCCTCGTAAGACAATTGCAAATGAGTAATGGCC
GGCTTTAAATTTTTCAGATCACTTTGCTCTACGAAGTAATGGATTTCATCAATCAAACTTTGTTCTCAAAGTATACTGAAAGTAATGTAGATACAATTCC
GCATAGCGAATTACGGTGCAACTAACAATTTTAGATAGTAGCCATGAACAAACATTATGATTACTCACTACGTATTGATCATTTTTACAATGACTTGCGT
CGTCGATGGCGAAAGCCCTTTCTAACAAACAACCTACAATTCCATCTACATGAATCATGAACACAACAAAGGCAACCGCAACTTACTTGAGATCCATTAT
TAGTAGTAGACACCGCAAAAGAAAGCAGTCAATCAGCAACATGGGGATATGGAAGTGGCTAGTGATGGCCAGTTTAGTATGGCCTGTTTTGACACTGAGA
NGATTACTCTAGCCGGATCCCCGACTCTCTTATTTCCTTAAGTTAGTTCGTGTATTGATTATCTGTCTTGATCAGTATAGGTTAGCAATGGATACTGGTT
ACCAGAAGGCCCGCGCCCCGCTTTTATTATGGCCCCTCCACTAATTTATGTCCGCCAGTAATAATGGGCCCTGGGAGCCTATTAAATTGACTGCTCCTCT
ACCATAAACTATCTAAATAAGCACTTTTCTGGCTCTCTGGCCCCCCTTCTTCTTTTTGGGAAGGTGACAGAGGGTAAAAGGGCTCTCTGCCGTGCGAGGC
AAATAAAACATCTCAACACAACATAATCAAAAGTACTTCAACAAACATCAATTTATCTCATTTTCAATTGTCATAACAAGCAACAATGTCTTCTTTGTAC
GTTAGTAAATTATATACATAATTTTATAATTAATTTAATTTTACTATTTTATTTAGTGTCTAGAAAAAAATGTGTGACCCACGACCGTAGGAAACTCTAG
AGCAAAAGCAGGTACTGATTCGAAATGGAAGATTTTGTGCGACAATGCTTCAATCCGATGATTGTCGAACTTGCGGAAAAGGCAATGAAAGAGTATGGAG
AGTAATTGGTGGTAACAGCAAAGATGTTACAACAACCAGCAGGAGGATATACCACACTAGAACAATTTACTTTCACTATTCGAAATGACGGAACGAACGC
GATGATTGAGGTTAATTCCCTGACTCACAGATAAGAAAATTGTGGTTAGAGAGGGAAATTTTTTAGTAGGGCAGGGATTTTTCTAATATTCCGCTACAAC
ACACAAAGTCCTGGACAACAAAAACAAAAAAACTCTTTCATCAATATTTCGTTTCTCTTAAGTATTAACTTTAAATATAATTATAAAGATTGTGTATTCT
GGCTTTTAAATTGCACGTCGGTCCCAGCTGATCACTGGTGCCATGGCCGAGCTAGCCTGTTTCGTTTCCTTCTCACTGACTGAAGATAAAGTAGTATGGT
ACAATTTTAAGAGAACGTCCAAGTGGCCCCACCCTACCCAGTCCCATCTCTAGCATCCCATCACGGCATCTTTACCACAATTTTATCATTCTACACCAAT
