# Supplementary material for: Towards a better solution to the shortest common supersequence problem: the deposition and reduction algorithm
Source: BMC Bioinformatics. 2006 Dec 12;7(Suppl 4):S12. doi: 10.1186/1471-2105-7-S4-S12 (PMC1780115; doi:10.1186/1471-2105-7-S4-S12)
Supplement: Additional file 1 — Real DNA sequences DNA sequences are obtained from NCBI Viral Genomes, Accessed on 01/01/2006. . Sequences are randomly selected from different genome sequences. The specific length and number of sequences are specified for each dataset. There are 60 randomly selected datasets. File name indicate the number of sequences, sequence length, and dataset number. For example, file name "DNA_N100_K500_5" indicate that it is DNA sequences dataset, with 500 sequences, each truncated to length of 100. And this is number 5 datasets for this setting. Each sequence is represented as a row in the dataset file. [file 1471-2105-7-S4-S12-S1.zip › DNA_N100_K100_9]

AAAAAATAAATAACACAGACCAAAACCATCAAAACGATCACAAGCCAACACATACCTTCTGCTTCCTTTTGAGCCCAAGCTTTCGTCTCTCAATCCCCTC
AGATTTTCTTGCACGTGCATGCGTTTGCTTCGGACAGCATTAGCAGCGGTTGGTTTGAAAGAGATATTCTTTTGTTTCTACCAGTCGTGAACGTGTTGAG
CTTGTACACACTTTTTGCAATCAAAATAGAACGCAAATCTTGACTGCTCTACCTCAACTTAATACCTACTCTACATGGATTACCTAATCACTGCATTTAA
GATAAAAACAAAAAATCCCTAGGCATGGCAAGAAAACTAAGAACAATGCAGTTTGAATAGATTTAAAAACAATTAATTTGTTTAATTTAATTTAACATTT
GAAAACAAACCTACACAAACCTAACGTCAACAGACATACACGGCCCTACACGGTAACCGACTCGCCCACAAGCTAGGTTAACGGTATGTCTAACGTTCGG
ATGAACAATGCTACCTTCAACTATACAAACGTTAACCCTATTTCTCACATCAGGGGGAGTGTTATTATCACTATATGTGTCAGCTTCACTGTCATACTTA
GGATAAACAAACATACAATATCTAGACATACTCTGAACGATACTCACAAGCACTACCGATCAGACTACGTCATCATGGCTCTAACATATAGGACGCCCAT
GAGGTGATGGCATTTTGGTAATTAGAAGGGTTACTACCATTTGGTTTGGGGCTACAAAAGTTATATGAATTGGTAGTAAGGTAGCTCTTATATATTAGAA
CATCATCAATATAACACCGCAAGATGGCGACCGAGTTAACATGCAAATGAGGTGGGCGGAGTTACGCGACCTTTGTCTCGGGAACGCGGAAGTGGGCGCG
GGGGGTTAGAGAAATCTTGGGAGATTTCTATCGTCATAGACATATGTGATGTACTTACGTCTCTAGGACGCCTATGACTGGTTTATACTCTGTCGAGTTG
TGGCATTTTTGTAATAAGAGCTGGTACTCCAGTTGAGTTACTCCAATTCCCCCCTCTCAAAACTATCTCATTCTATTGGAGTATTGGAGTTACTTATATA
GATAAATCCTCTGAAAAGGAGCCAAACCTCTTGCTTTGACATGCAGCTCTTCATAGTCAAACTTGACAGTCGATCGTCGGCTTCCAACGAAATTCTTGTT
ACGAAGACAACAAAACAATCAAAGGGGATTAATTGGTTCGGAGTTGTCTACTCTAAGCCTTAACGGGAACTCCCGTATTGCCAAGATGAGTTTGTCACGG
AGTTCGTGAACCAAGGATTAAATGTCGCTCGAAACGAAAGTTAATTATCTCTTATCTCTGGTGAATCGCCTCAATCAACATGAAAAATGGATGCAACAAT
CATCATCAATAATATACGGAACACTTTTGCGTGATGACGTTGACGTGCTGTGCGTAAGGGGGCGTGGGAAAATTGTTCAAAGGTCGCTGGGCGGGAGTTT
CGAGTGTTACGAGGTAACGAGTGTTACGAGTAATTTCGTAAAGGTTACCTCATCTCCAGTGTTAACGAGTGTTACGAGGTAACGAGTGTTACGAGAAATC
TAGTAGTAGACTCCGGGATAGAAAAAGTTAGAAAAATGGAAAAGTATAGAGAGATTCATCAGAGAGTTAGGGACCTTGCACCTGGAACGGTATCAGCATT
GGTGTCATCCTGGTGACATTTCCACGCCTGATAAGCTTAGAGGGGCACAATGCTTTGACCTCAAAGTATGACAGACTTTCGGATTGTCAAAAGAATTGTT
AAAATATGACAGCCACGCACATGACAAACGATTTCATACGCACACAAGACAACCTTCTACGCTCTTTTTGCGCACGCACGCCTGCGTCCCAGCTCATTTC
GACATTTTGTCCACATCACGAACATGGCAGCTCGACTTCCTATCGACGCCTTCGGCATGTCAGTGATTCAACAAAATGGTCTCAAAGTATACACAATCCT
ACAAATAGAGTTATTAAATTAACTCTATTGAACCCGTTATCCGGTGATATAGGACATCTGTGAACTAACATCACAATAATCAGTTAGCCCCCTCGATTTA
ATTTAAAATATAATATTAATGTACTAAAACTTATATATTATTAATTTATCTAACTAAAGTTAGTAAATTATATATATAATTTTATAATTAATTTAATTTT
ACAATTTAAGATGAACGCCTTTGCCGATCCCGACTCCTCTAATAGTCCTATTCTATCCGACGTGATCTTTCCTTCAGTTCGACGTACATTCACTCATGCA
ATAAACTGAGAGACCGAGGTTCAATTCCTTGATAACTCGAAGTGTATCAGCGTAATTTCACAATTATGTCTTCTTTTGTTAATCTTGAATCTTTAATTTC
ATTATGTACCTCTACTAGCCTATTAAAATATTTACCTATTGACACGTAATAACATTTATGAAATATGATATACAAAATTTTCTAAAATTAACTATTGACA
NNAAATTCTCCAGGATTTCTCAACCTTGGTTGTGCTATCTGGTGACTTGCGCGTGTTGTCTGCGTAGAGAATTTCTCTCCTTAACCAAAAGGGGTTTGAA
GATAAAAAAACAATAATTCCTAGCAGCCTGAGGAGGATCGAAACAGCTGGTCTGTAGCTGCGACCGGATTATTGGACACAGTACACTACTACAAAACAGT
AGATTTTCTTGCACGTGCATGCGTTTGCTTCGGACAGCATTAGCAGCGGTTGGTTTGAAAGAGATATTCTTTTGTTTCTACCAGTCGTGAACGTGTTGAG
TTGCCCTTACAAAGTTTAATGATATTAACTACTTCATGTCGATAGGTTTGAGAAAAATCAGAATTCAGATTGTCAAAGGAATGTTTTATTAGAATGCCTT
GGCTTAAAAAGTAGAGATCGATGGCGTCTTCACTGTACGCACAATTAATCTCACAAAATTACTATTCTCTAGGAAATGAAATTTTATCTGATCAACAAAC
CTCAGGGCATAGGCGAATGTGTGTGTGACCTGGGGGTAGGGGGTTGAATGCCGTTCGCTTCCACGACGATCCGGGATCGTCGGCGGGCTGAGGTTCGCCG
TAATATTACCGGATGGCCGCGATTTTTTTTTCCTTCAAATCTGTCCGTCTATTTTGTACAAAAGCTTATCAAGGTGCTGCGATGCACAACACGTGTCCTC
AGATTTTCTTGCGCGTGCATGCGTGTGCTTCAGACAGCCCAGGCAGCGACTGTGATTGTGGATATTCTTTCTGCAAGTTTTGTCGTGAACGTGTTGAGAA
GTTGACGACCCCGACGTGTGCCTAAACGCACACGTCCCCACGCAGTTGGTGCTCAACTCGGCGGCGGCGGCGAACGACACCAATGACGCGCCGCCCGATC
ACAAATAGAGTTATTAAATTAACTCTATTGAACCCGTTATCCGGTGATATAGGACATCTGTGAACTAACATCACAATAATCAGTTAGCCCCCTCGATTTA
GTCTACCTACTAAAGTTGCAAATTATCGGCATCAAGTTTTGCCATTAAGAGCATATAATTTGATATTTAATGAGTATTATCGTGATGAGAATCTTCAGGA
TTAAAAAACACCAAAAGTATCAGAGATGGATGACACCTACACAAGAGCCATTGCGCAGAAATGCAACATTAATACGTCTGATCAAGCCGTAGTCCAAGCA
CCGAAGTAGGTGTGTGTGTTGCCGTTATGGCTAACAACACTACCAGCGCTCTTCACCCTCGTGGCTCTGGCCAGCGCTGTGTCTATGACACAGTGCTCCG
TAATATTACCGGAAGGCCGCGCAAATTTTTCCTCTCCCCACAGTCGTTGATTTGTTCTAAAGGCGCGCACGATTGCATGTTTTCGCAACACGTGTCCTCT
TACTGTTTCTTAAAAACAGTTGAGAATCAGTCGAGCCACGCCCCAAATCAGTCTCTCTTATACGTTTACAACTATAAGGTGTGCTAATGGCTATGATCAT
TAGTATTACCCCCGTGCCGGGATCAGAGACATTTGACCAATAGTTGACTATGAATAATAGCCCTTGGATTAGATGACACGTGGACGCTCAGGATCTGTGA
GCTATTCGCTGGTCAGTTATGGCTCGCGCTGCGTTCCTATTCAAGACTGTTGGGTTTGGTGGTCTGCAAAATGTGCCAATTAACGACGAACTATCTTCAC
CCATCAGAAAGAGGTTTAATATTTTTGTGAGACCATCGAAGAGAGAAAGAGATAAAACTTTTTTTACGACTCCATCAGAAAGAGGTTTAATATTTTTGTG
TTAAAACAGCGGATGGGTATCCCACCATTCGACCCATTGGGTGTAGTACTCTGGTACTATGTACCTTTGTACGCCTGTTTCTCCCCAACCACCCTTCCTT
GACAATTTGTCCACACCACAAACATGGCAGCCCGACTTCCAATCGACGCCTTTGGCATTTCAGTGATTCAGCAAAACGGTCTCAAAGTATACACAATTCT
ACAGCTATATAGTCCAATATCGTTCTACCATGCTATTTAAGAGCTTTAAATAATAACCCACTATGTACCCTTAGGTTTTATTTTATCAACAATATAGCTT
GAAAACAAGACGAGACGAACCTAAACAGAACGAGCCATCCGCAGAAAAACTAAACCACTTCCGGTTTTCTTTGAACATAACCAACACGTAGTTTGACAAA
ATAAAACATCAGAAGATTTGGAGGGACCTCCTTAACTTTTGGACTGAATTTACCGGGACCGGTTTATTTCAGGTTTTATTTTTATTTTTCTTATTTTGTA
ACCGGATGGCCGCGCGATTTTTTTTAGTGGTGGGTCCAGAACGCACGACGATGCAGACTCAAAGCTTAGATAACGCTCCTTCGGCTATAAGTACTTGCGC
ATGAAAATTTTTGTGGAGTTTTTATATAAACGCATTCCACAATATTTCAGATCAAGAGTTTAAGAAACTCAAAATTGTTACAATCAATCCGTTAAGAGCG
AACACGTCCTCCTTCCAGAGTTATCTTCAGAATCCAAAGGTCAGAGGCCTCTACTTTCCTGCTGGTGGCTCAACTTCAAGCATTGTCAACCCTGTTCCGA
GCTATTGGCACCATGGCGAATGTCTGGGGCGTGAGGTTAGCAGATTCTTTATCGTCACCAACACTTGAATCAAGAAATAGATCGTATACCCTTCATGATT
GTGATTGGTTGGATGGCTTCCAAGCCATTCTACCCAATAGAGTTCAACCCAAGGGTTGAGCTTCAAGTGCTCCGATCGGCCCACCTCAGGGTGGGTGGTC
GCAAAAGCAGGCAAACCATTTGAATGGATGTCAATCCGACTTTACTTTTCTTAAAAGTGCCAGCGCAAAATGCAATAAGTACCACATTCCCTTATACTGG
GAAAAATAAAGAAATGACGAAGCCAACCCAAGTATTAGTTAGATCCGTCAGTATATTATTTTTCATCACATTACTACACCTAGTCGTAGCGCTGAACGAT
ACCGGATGGCCGCGCGATTTTCCCCCCCCCCTCACGTGGCGCTCTGGTGGCCGCCCGATCCCCTTCTCCCCCGCTCCCGTGGTGGCCCCCTTGCTCGCGC
AAGTTTTTTAACCCTCGACATTTTTGAAAGACGACAAACACGGTGAAAACCTTTCGAGATGTCTGAAGAAGAAAAAATACGAATCATATGCAATACTAAC
GAAAACTAAACCATACACCAACAACACAACCAAACCCACCACGCCCAATTGTTACACACCCGCTTGGAAAAGTAAGTCTAACAAATGGCCAAAGTGCGCG
TCTGACGCATAATAATTGTTGGCAACAATCGTGCATAATAACTTAGGAACCGAGACAGTATCATATAAATACTGCTGAACAGTAGATTTCTTCAGAAGCT
GATGATTGAGGTTAATTCCCTGACTCACAGATAAGAAAATTGTGGTTAGAGAGGGAAATTTTTTAGTAGGGCAGGGATTTTTCTAATATTCCGCTACAAC
TGGCTCGAACTGACTAGAACGGTTTTAAGAAAAAGTTCTTACCTGGAGTTGCTTACCTGGGTTCCCTGGCAGCGCTGCAACGGAATCCAGTGCCCACCGG
TTCTCTCTCCGCAATCGGTACTCAGATAGTTTAGCCCCCATATTAGGTACTCAATATATACATGAGTACCAAATGGCATAGATGTAAATAATGGGAATAT
ACCGGCCACTTGGAGCCACGGAGCCACCACAATGGCACCTGTTAGAGCTGCTGCTGCAAAGAGATGGTGCTTTACGTTGAATAACTATACGGCAGAAGAA
GCTATGGCTCAAACGCTCTCAAAAATCTCTAACAAGGAAAACTCCTCTTCAGGCCATTGGCCTAAGAGGTTTAAACCGCACCAACCCATCCCAACGTGGA
CATCATCAATAATATACCCCACAAAGTAAACAAAAGTTAATATGCAAATGAGGTTTTAAATTTAGGGCGGGGCTACTGCTGATTGGCCGAGAAACGTTGA
CGGAGACTTCTTGTGGTTCCTGTGGTGACACCCCTCAGCCTTACCTGCGAAAGAAAAAAGTGTTTGAAGGCGGCAGAGGAGCTGACTGGTCGTCGTCGAC
GTAATAAAAAAACCCCGGATCCCCGGGGTTAAAAGAGTGTTCTACCATGGAGGAATTCGTCATACCAGTGTTTTCTGAGAGAGATATTCCATATTCACTG
TGGCATTCTTGTAATAAGAAGTGGGACTCCAGTTGAGGGACTCCAATTGAGCTCTCTCAAACTTGCTCATTCAATTGGAGTATTAGAGTCTCATATATAG
ATAAGTATATGACTAATATGTACTTTCGTGAGCGTGACGAAACCAATAGGGGTATAGAAGGGAGGTCTTGAAGTGCAAGTGTAATTTAAATGTACCTTCT
GTTTTATCAAGAGCGTACGGTTCCAACCCCTGCCTCCTCTGATTTACCAACTCCTCAGTTTACACATTCTGTTAAGTTCTATGGCTACCTTCTCTCTTGA
ACGCGTATATCAAATAGCACGATTTGCTAAAGACTACCGCGGCAGCCTTTGCTATAGTTACTCCATCGAAACGAAACATACTTACTAAGGAATACAAAAT
TAATATTACCGGATGGCCGCGATTTTTTTTTCCTTCAAATCTGTCCGTCTATTTTGTACAAAAGCTTATCAAGGTGCTGCGATGCACAACACGTGTCCTC
AAAGTTTACTATATACAAAACATAAGAGGTACTAACAATTTAAATATTAACAATTTTTCAGACAATTGTCAATTATTTATAGTAGTGTGTTATAATAGTT
TGTTGGGAACCCAGGCTAAGCTGATGCTATTGGAACAAAAGGTTGCATCAGCCCTCCCCGCCAAAAGCATGCCCCGGGCGTGGTGGCGGGCCACCAATGG
CATCATCATAATATACCTTATTTTGGATTGAAGCCAATATGATAATGAGGGGGTGGAGTTTGTGACGTGGCGCGGGGCGTGGGAACGGGGCGGGTGACGT
GTATTGCGAATCATTATTTTGATCGCGACCCGGATTAATCAGTTTTCTGAGTATATACCCGTTAGAACTCAATGGATTCTGTGGTTGAACACGCTTCTAG
GTATTGTGCAGTATTATTTTACGCACGACCCGGATTAATCAGTTATTCTGAGTATATACCCGTTAGTTACTCAATGGAATCCATCATTCAGCACGAGTCC
ACACAAAGTCCTGGGTATATAAGCCACATATATCATATAAATCTAACAGAAATCGTCCACGGAGAATCTCGTCTTCAGCAATGGCATTACTCCTTTTCAA
AGTGGCCGCAATATCCCATGGTATACGCAGAAAGATACAATGTTCGCAATCGATCCACTCAAGCATTCAAAGTTATACGAAGAATATGGCCTATATCTAC
AATTCGGTTTTTTAAAATAATTATTCCCCTTGAATTTGCTAATAAGTATGATAGTCAATGGTTAAAGTTTGTGCGTGATTTAAAGAATGATGAAATTGTT
TGATCCTTATACTTACATTACGATAAATAGAAACTTTTTATCCGACTAATCTGAGCAGGGTTTGTTCTACCACTTAGTTTTTAGCGCATCAATATAGCAG
GTTTATTTGAGCGATGGTCATCACCGTGCAAGGTGCAGATCTAGTCAGGAGGGCTTTAAATCGATTATTTAAGTATGGGAGGATAGATGGAACTAAGATG
GCCCTTTATAAAGCCATTTTTCTTTTTTTCCTCTTGATGAGTGCGTTAGGCGATGTAATCTATATTTTAGGTATTTTAATCCCACTCCTAGGATTGGTCG
TGGCATTTTTGTAATAAGAGCTGGTACTCCAGTTGAGTTACTCCAATTCCCCCCTCTCAAAACTATCTCATTCTATTGGAGTATTGGAGTTACTTATATA
ACCGTGGGCGAGCGCTGTTTTTGGCGTCCGAGGTGGGTCCCACAATATCCAAATGAGGAAATGGTAATTGGGTCAATGCAATTGGGCCTGAATTGAAATG
TATTAAAATTTTCATAAGATTTGAAATTTTGATAAACCGCGATCATAGGTTGCCGCACCTTAAAACCGGAAACAAAAGCAATCGTTACTTGATTTCAAAG
GGAGGAAACTCCGTGTGGTTCCTGTGGGGCACACCCCCTTGCCGAAAATAAAACGCAGAGAGGGAAAGGGAAACTTACCTGTCGTCGTCGACGAAGGCAG
TTTAAAACGCTTTGGTGGTGGCATACTTGTAAATAAGAGGGTGTACCCCGATTGAGCTCTCGTTCAAAAGTCTCTATGAATCGGTGTAATGGTGCCAATA
GGCTATTAAAGCAGTACTAGTAGTGTGTTTTACCTCTGATGGTGTAAACATGAAAGTACTAGCTTTAAGACACAGTGTGGCTCAGGTATATGCAGACACT
ACACAAAGTCCTGGGCAAAAGAAAAGCAAAATAACCAACTATAGATTAGCCAAAACCTTTTTGTTTAAACAGTTAGTAATTTATAAGTTTTAATTTATAA
GAGAGTAGGGTATACCTATCGTTCCACTTTTTTTCCACACCCCCTAAAAATCTCCGCCTCAAATTAAGCGGCAAAAAAATTCCACTTCAATTTCTTCTTT
AAAATAAAACAACTCATAAAGCAACAAAGAATACGAACGCAATCAAAACTTTTACTTTTCACTTACGAACGATTCAAGTTTAACAAAAATTTTTAAGCAA
ACCGGATGGCCGAAATTTTTTGGTGTCCTCTCTCTCAATCCCGTCCCGCTACGTGTCGCATTTTCGTTGTTCCCGCAATATGTACGTAGCGCAATCTTAA
GTTTTTCAACAAAAGCAAACTTTACAATGACTATTAAAATCATTCTTGGAGAACACCAGATCACCCGCACGGAATTGCTCGGCGGGATTGTGATTGTATC
GGCACTTAATGGCTAAGTTAATTATAATCAACAGTGAGAAAGGCGAGAAAGTAGAAACACATGAAGACATTTTTAAATTATCAAATTTACAACAACGTGA
AAAATATTAAAATCTCAACAAGAACTAACGAAAACCAAGCAACCAAATCTTTGCTTACGTTCGTTTCTCGACACTCGAATTTAAATTCGAAATCTCGCAA
ATGTTGTAGTACGAAAGTACCAATGGAGGAGCACATACCGCTACCAAGTCAGTATGAGAGCCCTAAGGCTTTGCCGCCTAGGGTGCCGAGCTCGCGATGG
CACAAAATATAAGAAGGAAAGCTGGATTTCCTACCTTTGTGTTTCCATTGTCGAAGCATTGGTCAACGATTACAAAACGGTGCATTTTCTGCATGAGCTA
ATGTATAGTCGTTATAGTGCCTACAATTATAGTCCCCATCTGGGCAAAACCTATGTATACGATAACAAGTATTACAAAAATCTAGGTCACGTGATTAAAA
AGAAAGATATAAATGGATGGAAAAGAACTAATTAAGATAGCACAAGAAACATTTCAAACTGAAAAAATAACAAGAGAACAGATAGACCATATAATCAATA
