# Supplementary material for: Towards a better solution to the shortest common supersequence problem: the deposition and reduction algorithm
Source: BMC Bioinformatics. 2006 Dec 12;7(Suppl 4):S12. doi: 10.1186/1471-2105-7-S4-S12 (PMC1780115; doi:10.1186/1471-2105-7-S4-S12)
Supplement: Additional file 1 — Real DNA sequences DNA sequences are obtained from NCBI Viral Genomes, Accessed on 01/01/2006. . Sequences are randomly selected from different genome sequences. The specific length and number of sequences are specified for each dataset. There are 60 randomly selected datasets. File name indicate the number of sequences, sequence length, and dataset number. For example, file name "DNA_N100_K500_5" indicate that it is DNA sequences dataset, with 500 sequences, each truncated to length of 100. And this is number 5 datasets for this setting. Each sequence is represented as a row in the dataset file. [file 1471-2105-7-S4-S12-S1.zip › DNA_N100_K500_2]

ACAAAATCGCTCGAAAAAGAAAGCTTGAATCCGTTTCGCTTTATTCAATTGATAGACGATCATTTTATATGCCATCAGTCTCAATTGAAGTTTACAGTAG
CGCACCGGGGATCCTAGGCATACCTTGGACGCGCATATTTCTTGATCAAAGATGGGACAAATTGTGACTTTGATCCAGTCCATTCCTGAAGTCCTGCAAG
ATGGGATATAACAAATCTTTGCGTTACAGTCGTCACGAAGGCACCACCTGTGTTATCGACAATCACCACCTTAAAAGTCTTGGTTCGGTGTTGAACGATG
GTAATACAAGTCAGGGTTGGCTTGACCGAACCAGAATGTCTGGTGCACCTTCCGTTCGTCCCGAAATGTGGGAACCAACTTCGAGTTCAATATCCGTGTA
GTTTTTATCTTTTCGCGATTGAAAAGATAAGTTTTTCAGTTTAATCTTTTCAATATGTTCACTCTTTTGAGATGTCTCGGATTCGGTGTTAATGAACCTA
GTTTAGTTTTATTGCAACAACAACAACAAATTACAATAACAACAAACAAAATACAAACAACAACAACATGGCACAATTTCAACAAACAATTGACATGCAA
GATAAAAACAAAAAATCCCTAGGCATGGCAAGAAAACTAAGAACAATGCAGTTTGAATAGATTTAAAAACAATTAATTTGTTTAATTTAATTTAACATTT
ATTGAAATAAACGAAATAAAAACTCGCAATTAAGCGAGTTGGAATTTAAATATGATATCTACATTATCAGCAGTAACATCAACCTTTGATACAAGGTTGT
ACCGGCCACTTGGAGCCACGGAGCCACCACAATGGCACCTGTTAGAGCTGCTGCTGCAAAGAGATGGTGCTTTACGTTGAATAACTATACGGCAGAAGAA
AAGTTTTTTAACCCTCGACATTTTTGAAAGACGACAAACACGGTGAAAACCTTTCGAGATGTCTGAAGAAGAAAAAATACGAATCATATGCAATACTAAC
ACTTCCGGGTCACGCCCGGTAGTTCCGGGTCAAGTGACGTAGTTCCGGTGACGTGTCGCTCACGGCTAGGGGGTTGGGTTACGAGTGTCGAAAAAATTTA
CTCGAGAGTATATGTTGTTGAACGTTATTGTTTGAGAAATAGTTGATGCATCAGAATGGTTTGCATTTATTGTAGACGTAATAATGCACTACATTGTTTC
GTTTTAGAGCTATGAAAATCTTTTATTTATGATATAATGATTTGTGTGTAAATATGCGCTTCTACGGCGTGTATTTTTTTGTTTCCAAAATATTTTCTGC
GTTAAAACATGCCTGAGCCACACGCAGTACTCTATGTCACAAATGAGCTCTCTCATATCGTTAAGAATGAATTTTTGCCAATATGGAAACTAACTGGAGA
ACCGGTGGCGAGCGGGGTCTTTGGTGCTGATGGTGGGCCCCACATATGAAATTGGGCCTTAAATGGGCCAAAAAAGATTACTGGGTATGCAATTTGGTCT
GGTTATTTCACGTGGTTGTGAAATTAATTAACTTTCTATCGTGTTTCACACATTAACGAATAGTTTGTGTGATGTGAGATGGATCGCGCTGCGCTCTCCA
TGCAAGGGATGTTTTACAGTAGGAGGAGACATAGAATCCTAGACATATACCTAGAAAAAGAGGAAGGGATAATACCAGATTGGCAGAATTATACTCATGG
GTATTCTCCGAGCTTAAGATACCACTTGCAATTTGATTCCGAATCGGACGATTTCCAACTTTGAATTCCTACAAGTTGAGACCATTGGTCGATCAAATTG
TAATCTAACACCGCTTTGCAAGTCAAAATGGTACGCAAAGGTGATAAGAAATTGGCAAAACCCCCGACCACAAAGGCCGCCAATTCTCAACCACGTCGAC
CACGGGAAACTGTTTTACCAGTAGGATACGGCATCCGCCCTCCCCCTACTCAATTCTCCCTGTCAGCGGATACTATGTATTCTCTGACAAACCCTTGTTG
GTTTTATGCACACACGTCAGGATGATTACAGTCGTCTTCATCCCAGGACACGGCTTCAACTGGAACGACTCCACTCTACTTAAATACATTGACACCCGAC
GTTAAACGTTTTGTTTTCTAGCAATGAAGTGCAATAATCTTCTCTACGGTGTGGAACTCCCCATGTGCTTGCAATCGAGCATGGGCATGGTGGTTGTTAC
GGGGAATTCCAAAAGCAGGTAGATATTGAAAGATGAGTCTTCTAACCGAGGTCGAAACGTACGTTCTCTCTATCATCCCATCAGGCCCCCTCAAAGCCGA
ACCGGTGGCGAGCGGAGTTTTGGAGTCTATGTGGGTCCCACTATTGGAGTTGGACTGGAAATAACGTTAGTGGGCCTAATGGACGTGGCCTGTTAGTGGG
GATTGCGAGCGATTTGCGTGCGTGCATCCCGCTTCACTGATCTCTTGTTAGATCTTTTCATAATCTAAACTTTATAAAAACATCCACTCCCTGTAGTCTA
ACCGTGGGCGAGCGCTGTTTTTGGCGTCCGAGGTGGGTCCCACAATATCCAAATGAGGAAATGGTAATTGGGTCAATGCAATTGGGCCTGAATTGAAATG
GGGTGATGCCCCCTCCGATGTCGTTGCGTCTTTCGTTGACGCTTGGTATTTCGTTGAAGTTTCCGATGAAGTTTCCGATGAAGTTTCCGATGAAGTTTCC
CAAAGATCTCCACCTGCCACTATGTCACGCCAGATGTGGTTAGACACAAGTGCTCTCCTTGAAGCCATTTCCGAATATGTCGTTCGGTGTAACGGGGATA
TCTCATAGTTCAAGAACCCAAAGTACCCCCCATAGCCCTCTTAAAGCCACCACCTAAAGCCAGCCCTACCCCTCTGGTTTAACCTTCGGTTAACCTTGGG
GATCAAAAGAGTAACAGTCCTTGTACCAACTTTTCACAATCAAAATAGAACGCGAATCTTGACTGCTCTACCTCAACTTTTTACTTACTTTAACGTTGTT
CATTCATACTCACTTCAGTTTTCAGGCAATACTAATGTGCGACTCTAACGGCCTGGATGAAAATAGAACGATCGATGTATGTTTTGTAGCCGCGGCCGTG
ACTAAAGCGCGTGTGCGCTCTCTACCTTAATGTTCTAACCGGCCCCCGTCCCCTGTCCCCCGTCGCTCGGGCTTGTACCCTCGGATATGTACGTCGTTGC
ACACAAAGACCCCCTAGTGCTTATCAAGTATATCATGGATTACTTTCCTGTGATATCTGTTGATTTGCAGAGTGGTCGTCGTGTTGTGTCAGTGGAGTAC
GTTTTTATCTTTTCGCGATTGAAAAGATAAGTTTTTCAGTTTAATCTTTTCAATATGTTCACTCTTTTGAGATGTCTCGGATTCGGTGTTAATGAACCTA
TAATAAAAGACGACGTGGCTTGATGGACAGCCGTAGGATGTGTTCTGAGATGTGGACTCCGAGCAAAACTATCTCTAATACCAGTTGCCCACCTGCCGAG
CATCATCAATAATATACCTTATAGATGGAATGGTGCCAATATGTAAATGAGGTGATTTTAAAAAGTGTGGATCGTGTGGTGATTGGCTGTGGGGTTAACG
GACATTTTAATAATGGCAACCCCGGGATGGGAGACAGTGGTACCGAGAACCTCAAGCTTTGATTATAATATTGTGAAATTACAAAATACAAATGAATCAA
GAAAACAAACCTACACAAACCTAACGTCAACAGACATACACGGCCCTACACGGTAACCGACTCGCCCACAAGCTAGGTTAACGGTATGTCTAACGTTCGG
GAAAGTTTTGTTACATTGGTATATGTAATGTTTTGCCCAAAAATTTTATCTTTCGTTCCTTCTTCAGAACCATGGGTTGGTTCTGAAAGTTTAGATGCCA
GGGTTTCAATAGGAGAGTTGCTGACACGGTGAAGCTGAATGCCACGTGCGTCCGTGTGGAGTGGTGGAATACCCCACATGCGATTTAGCACCCCTAGTTA
CGCTTGTCAGGCTTTCGTGTGAGCCGTGATGTTTTCACGAATATGTGCCCCACCTGGGGAAATGGGGCATCTGCCCTGCATATCTATGCACCGAGGGGAA
GAGTTCTAGGAGAGTCCCTCCTAGTCTCTCCTCTCCGAGGAGGTACCGAGACCTCAAAATAAAGGAGTGATTGCCTTACTGCCGAGTGGAGAGTGATTAC
TGGTATCAGAGCAAGGTTTTCTGTAAGTAATTTATGGCTTTCATGGGGTAAAACCCTTAGATAGGAGCCTGAGGGCTCTGCTATGTTCTATTTTGAGAAA
TCTCATAGTTCAAGAACCCAAAGTACCCCCCCCATAGCCCCTCTTAAAGCCACCCAAAGCTGGCCCTACCCCTAGGGTTTAACCTTCGGTTAACCTTGGG
CTCGAGTATCCAGGTGGCAACCTCATTCCGTTCAGGTACGGTGCAGCGCCTGCATATCTCAGAGCACGGCAAAATTTGCGCGAAATATCCGGCTAAGGCG
GGTCTACGGGCCCATATGGGCCCGTGACTGGTGGGTTGCTTTCGCAGCTCGCTATTGAGCCCCCGTAGACGAGGATAGCATGCTCGAAGAACACTATTAC
TAATATTACCGAAAGGCCGCGAAAATTTTGCCCCTTATCTTGACCGTTGCTGCGTAATCATTGCACCAAGTTACTCATCCGATTTGCAACACGTGTATCC
AATTTCACAAATTCAACCTGTTCGCCCAGAAAATACGTCTGGCACAACAGGGATCCGGAATAGGTCCAGCCTTTAAGCTCTAATATTCCCACAACAAAAA
ACCGGATGGCCGCGCCCCGGAAAAGAAGTGGGCCCCACATTTGATAATGATGTGCCGACCAATCATATCGTAGCCTGAAAGGCTAGATATTTGTTCTTTG
AAAAAATAAAAAGAAAAAAGAAAAGAAAAGAAAGAAAAGATAAAATAGATATATAATTAAGTCCTAAGTATTGTTATTGCTATTAGAATTAGTTAAGAGA
CATCATCAATAATATACGGAACAAAAATGCGTGATGACGTAGACGGCGTACGTAAGGGGCGGAGCCGTGTGACCCTTGTACGGGCGCGTCGGGGTTTTCC
GTATTAGACACGGATACGTCGTATAACGTATTAGACACGGATACGTCGTATAACGTATTAGACACGGATACGTCGTATAACGTATTAGACACGGATACGT
GGTTATTTCACGTGGTTGTGAAATTAATTAACTTTCTATCGTGTTTCACACATTAACGAATAGTTTGTGTGATGTGAGATGGATCGCGCTGCGCTCTCCA
GTATTAAAATTCAGCAATTGTCCAATTTAGGAAACATTCTGTTTAAGAGTTGACAAGGTCTCAATGAATAATGGACAAGCAACAATTACAAGAAATGGAG
GAAAACTAAACCATACACCAACAACACAACCAAACCCACCACGCCCAATTGTTACACACCCGCTTGGAAAAGTAAGTCTAACAAATGGCCAAAGTGCGCG
NAAATTCTCCAGGATTTCTCGACCTCGGTTGTTTTATCTGGTAGTTTGCGCTAATCTTCGCTTTGCGTAGGGAATTTCTCTCCTTAATACATTTCTGAGT
GATTTAAATTATTGCAACAACAACAACAATTACAATAATAACAAACAAAATACAAACAACAACAACATGGCACAGTTTCAACAAACAATTGACATGCAGA
AAAGTAAGCCCCCACCCACTTTTGACACATACCTCCTTGTATCGACAAAATAGGGCAGGGTTGTAAATGAATATTTATACATCTATGTACCTATAATTTA
TGTGGTGGAATGCCACTAGAAATCAGGGAAAGAAAGATGAGTATTATAGGGAAGGAGGAGAAGAACCTCACTACCCAAATACTCCAGCTCCTCATAAAAA
ACCAAACAAGAGAAGAGACTTGTTTGGAAATATAAATTTAAATTAAAATTAACTTAGGATTAAAGACATTGACTAGAAGGTCAAGAAAAGGGAACTCTAT
GCCCCCCGCCCCCCGGAAGTAGGTAGTGGTTATTATTAGTAGGGGATCTTTTTATATAATAAAAAGATAGCAGGTATCCAGTAGGCGACTAGGTGGGGGT
GCCTCGGCCACTTATATATTATAAAAAAAAAGGCCACGGGGAGGAGCTGCCTCCCCGTGGAATGTAGCCAGACATGACCTCAGTTAGGGAAGTATGTCTG
TTAAATTATAAAATCTCAACACAACTTATGCAAAGACAAAACAAACCAACTATAATCAAGCAATTTACTAAGCAAAACACCAATAGCAACATGACTAAAG
GGGTGGGACCCCTTTCGGGGTCCTGCTCAACTTCCTGTCGAGCTAATGCCATTTTTAATGTCTTTAGCGAGACGCTACCATGGCTATCGCTGTAGGTAGC
GTGAAATTATGGCGGTTGCGTCGCGCCCTTGCGGCGTGGCGACTTCAGTCTTACCGGCTAAGAAGCCCTTAAGCTTCTTTACGGACCTCGTGGGAAAGAC
AAGGTTGTGCTAAATTAATACAGTAGAACTATGTGGAATGGAGGAAATATTATGAACAAGCCAGACAAAAATTTCTTTATGAAAATGATTATCGTTATTC
ACCCCGCCTCGAGACTTTAGCCCGAGACCCTCCGTACAGTTTTTTGTGCTCTCGCTTATATTTCTGTCTTCTGCGATAGATGGCTGCAATTAAGTCACAT
ACAATAAAAATGGAACTCTTTAGCTTGAACGCCCCGTCTACTCTCCAGTCACAGTTCTTACCGCTGAGCACTTTTATTAGTCACATCAACCAACCGCTAC
TTGCCCACTCCCTCTCTGCGCGCTCGCTCGCTCGGTGGGGCCTGCGGACCAAAGGTCCGCAGACGGCAGAGCTCTGCTCTGCCGGCCCCACCGAGCGAGC
GATAATAGTGCGAAGAAAGACACACTGTTATCGTTCCCCTCCCGAATCAGAGGTTGAGAAGTAGCTTAGATGTGCGAACCTCCCCCTGGTTTTATAACCG
GAAATTTCCGCGCACGCGCCCCGCCCCGCAGAATATATCTCAAAAGAGACGAAACCTCGAACCTTTTCAACCTATACAATGTCTTTTCTCCGCATCCGTG
CGTTTTAGAGCTTGGCAATTGTTGTTATCTGTTGTTGTTGTTGTTTGTTATCACTCATTGCGATCCTTCAGTCACTTTGTTGTCATTCTCTACCGTCAAA
GAAGATGTGCTGTCACACCTTCTACGTGGATGCGAATGCCTTCAACTTTCTTGGTTATTTGTTCGCATGATATTTCTTTTTTGAGTATAACTTCCAAAGT
ACCGGATGGCCGCGCAATTTTTTATGGGCCCCCCCACTAACTACTGTCTGCCAATCACATGACGCGCTCAAAGCTTAAATAATTCTCCCGCCTATTATAA
CGCACATGTGATCCTAGGCGATTCTTGATCGCGCTTATTAGCTAACCAATTTAATTTGGTGTTGAAGTGTTGACACGCTCTCTAACACATGGGGCAGCTT
ACTTTTAGTTTTCTATAATTTTTTACGCGGGCAAGGTATAGATGTTTACTGGTCTATATGTTGGTGTAATTGACCCTACACCTGAGAGCCTAGGTAACTG
CTTGTAACACACTACACACTCGTTTTGTATTCGAGAAGTAGTTGCAACAACGGTCCCCTTATTGCCTGACTAGCTGAGGGCCACCCTTCTATCCCCACCG
TAACATCACCTTCTTGCTCTGTTGAGTAATCACTTACGCAAGGTTACCGTACAGCTTAGACAACGACAAGTCTACGCCATGCGTCGCTTTGAGTTTGCAC
GTATTCATCTGAGCATAAATACCCTTTGAGAGCAGAAGATCTTTCGTCAACCAAGCAATTTGTCTAAATCGAAACTTCTAATAGGCGTCAGAATTTCGAT
AGTAAAAGTCAGTATCTTACCGGCATAGTACGTAAAGGATCATGGCAGACGTAGCAGGAACAAGTAACCGAGACTTTCGCGGACGCGAACAAAGACTATT
AGCAAAAACAAGCAGATGTTCCTTCAGACTGCACTGCTTCTGCTATCCTTAGGGGTAGCAGAACCTGACTGCAATACAAAAACAGCCACAGGCCCATATA
GTATTTCAAATTTTCTTCTAGTCGTTAGACTGATATAAGAAAGAATTGGGATACTGTGTTATTCACGAAAGTAAGGCACGCTACGGCGATAAATCCTTGT
GAGTATATTCCAAAAATAATTTAGTATACTTTGAAGTATATTGGCTATAGTTTGAAATTTTTTTTCACCACAGATATCATGGAGAATACTATACGAGGAT
GGCCATCCGCTATAATATTACCGGATGGCCGCGCCCGCCCCCCCTCTCTCCACGCGCGCATCTTTTGTTGTTGTTCCACGCTCCTTCCTATTGGTACGTG
GGCTACCATCGGGCATATAGGATACTGACACGTATACACTCAAGTCGTGAGTGAGCAGATAGACGTAACGCACCTATCGTGGTCTAGGACCGTCCAATTA
TAGTAGTAGACTCCTTGAAAAGCTACTACTAAAACCGCTGGTATGAGCCAACTCAAAGAAATACAAGAGGAAATCACCCGCCATGAACAGCAAATTGTCA
ACCGGTGGCGAGCGGGGAATTTGGGTTCCAGGTGGGACCCACACCTGGAACAGCCTGGAAAGAACGTGAGTGGGCCAAATAAGTGGGCCGTTGAATTGGG
GGGGCTCTGGATAGCTGACAGCTCCGAGCCCCCAGCTGGTAGCCTGTAAGGCACGGGCTCCGCTGGGTAGCCCGGCCGAGGTGAATAAAGGTCGTTTGGC
ACCGGATGGCCGCGCCCGAAAAAGCAGATGGGCCCCAGAATGGCCCCCACGCACTAAGTAATGTCAGCCAACCATGTGCAAGACTGGGAGACTCGGTAGT
TTTGTTTAGTCACTGGCAAACAGGAAAAATGGCGGACAACATGACCACAACACAAATTGAGGTGGGTCCGGGAGCAACCAATGCCACCATAAACTTTGAA
GACATTTTGTTCCTGACCGCAACAGCCGTAGTCGTTAAGGCAGCAATGTCCGCCCGTACCAAAGAGAAAACCAAAGACAAAACTAAAAATGATGAACAAA
ACCGTGCAGCAGCCCCCGCTTTTGCCGTACGCTATAGCCGTTGCGATTATGCAACGTGGCGGTATTAGATACCGCCCATTGTAGGTTCTGCAATACACGC
GGCGTGGCGGGGAAAGCATTGCGCGCCAGAGGTGGCGCGTGAATGATAAAAATTATCGTCTGAGCGCCTCGTAATGGCGCTATCGTGGTGCTGTTGGTTC
TGTATTGATTCACTTGAAGTACGAAAAAAACCGGGAGGACATTGGATTATTCGGGATCTGATGGGATTAGATTTGGTGGGGCTTGCAAGCCTGTAGTGCA
GTTTATTTGAGCGATGGTCATCACCGTGCAAGGTGCAGATCTAGTCAGGAGGGCTTTAAATCGATTATTTAAGTATGGGAGGATAGATGGAACTAAGATG
GGTTATTTCACGTGGTTGTGAAATTAATTAACTTTCTATCGTGTTTCACACATTAACGAATAGTTTGTGTGATGTGAGATGGATCGCGCTGCGCTCTCCA
ACCGAACAAAGGGAGTAATGATTAATTATAAACAAAAGGAATCGGTAAAAAATTTAGGAGTAAAGCTCCTAAAGCCTGGTTCCAGTACCGGCACCAAACC
GGAACTTAAAACATCAATCGTTGCTGCAACAGCGGTTGGTTACCTCTTGCCTTAGAATGAGCGAAGTGCCTCGATTTGAATTAAGAAGCAAACGAAAGAT
CCAGGAGTGCCGCATATGGCTGGAACGGCGGGGCGTTCCGGGCGTCGCCCCAAGCCTACGGCGCGCAAGGAGCTGGCCGGGAACCCCGGAAAGCGAGCCC
TTAAAACAGCCTGTGGGTTGTTCCCACCCACAGGGCCCACTGGGCGCTAGTACACTGGTATGCCTTACCTCGGTATTACGGTACCGATGTATATAGTACC
TCCGGACTGCCCGCCCCATCGTTTTTTTATACCCGCGAAAAATGAAATTTAACCAGGAGTGCCGCATATGGCTGGAACGGCGGGGCGTTCCGGGCGTCGC
GTTATTTTGAGCTTACCGATTGACAACCATCATGGCACACACAGGCACCGCTACTCTGATCAATGCCGAGCGCACAGATCGAACTCTCCGCCTCCTCGAA
GAATAAACTAAATAAAGTCCCTATTCAAGCTCTCGATTTCTGCTTAAGTGCGGAAGTTGATACCGTGGCCGAGGTAATACAAGGCGACCAGAGCTCCACT
GAAAACCACATCGCAAATCCCCGCACCAGCCATAGCCACAAGCCAGTATTCTGCCACGCCCCACCCCACGGAGGCTGTCCTTTTACCTTGTCGCTATGTC
GCGGATGAATTATAACGATATAAAGCAACCCCTTGAATTATCAATATCTTCAAGGGGTTTTGTTGTGTTATGAAATCAAAAAGGGGCAACCAAGGGGCAG
GCGCCAGTCCTTAGAGAGACTGAGCCGCCCGGGTACCCGTGTGTCCAATAAAACCTCTTGCTGATTGCATCCGGAGCCGTGGTCTCGTTGTTCCTTGGGA
ACAATTTTAAGAGAACGCCTTCGGCTTGATCACACCAAGTTTCAAACCTAGCACCTTCTCCCTCGGATTTTTACACCCTCACATTATGACAACTCCGCAT
GATATTTCGCACTCCTAGTGAATCTTCCTAGTATATCCGTTGAAAAAACGAGAGTGCAACAACAAAAACTACAGAGTTCTTTTTTTTTAAAAAAAAAAAA
CGCGGCTGGGCCGCAGCCTCCCGCCGCCACAGGTGCACTCAGCCCGCGGGCTGCCGCACCCCGCGAACTGTCGGCTACAGGCAGAATGAACGCGCAGCAT
ACCGGATGGCCGCGATTTTTTTTCAAGTGGTCCCCCCGCGTGCGCTGGACCAATCATAACCATCCCTCAAAGCTTGCATGCCTGCAGGTTATCCCATCAA
AGGAGGTGCGGCTCAGTATTACCCGCACCTCCTCCCCCTTACCTTCTCCCCCTGTACGGATGCCTAGTATAAGAGCAACGCACTGGTGTTTTACATTAAA
ACCAAACAAAGAAGTGTGGGATTAATTTAACGAACAAGATGAATAATCAACCTTTAGGAGCAAAGTAGTTCTCCTTTGGTTGGGGACTTGGTTGCTCCAC
GTTAATAACAATCTTGGTTTAAAAAATAGGAGGGACCGAAAACGGTTCAACCGAAAACGGTTGTATATAAACCAGCCCTAAAATTTAGCAAACGAGGCAT
GAATTCAAACCCAATCTTCAGGGATTGCTGGTTTGGATTCAGAGCTCACTATAAATAGTGGATAAAGCTCCTCAGGTCGAGTGAATCGGCCCACTGGTAG
GTAAACAATTCCAAGTTCCAAAATGGTTAGAAACAACAACCGAAGACGACAACGCACCCAGCGTATCGTCACAACAACAACCCAAACAGCCCCTGTTCCG
CACGCGCGTAACGTGACAGGGATTAAGGGTAAACTAACTGATTTTGCAAGTTTTTATTTTACCCAACTTTCTTATGGGGCATACATGGGACACTTTCAGA
AGTAATCTCCACCATGTGGCATTATACGAGTATCAACAATGACACGAGAGTAGCGCTAGACCCCAAACCGAATCAAATCAGAACAATAACAAAACCAAAC
ACCGGCGCTTGTACTCCGTACTCCAGCAATCTACGGCGAGCCCTGCAATGGCTAAGAGTGGCAACTACTCCTACAAAAGGTGGGTCTTTACAATTAATAA
AGTAAACTTACCAATCAAAAGACCTAACCAACAGGACTGTCGTGGTCATTTATGCTGTTGGGGGACATAGGGGGAAAACATATTGCCTTCTTCTACAAGA
TTGGCCACTCCCTCTATGCGCGCTCGCTCGCTCGGTGGGGCCTGCGGACCAAAGGTCCGCAGACGGCAGAGCTCTGCTCTGCCGGCCCCACCGAGCGAGC
ACCTGAGTGCCCCGCGACTGGGTGGGACCTGGATCACTCACGTGGGTGGTCCCGCTCATCGTGGCGCAACGAGGAGTCTCGTTGGGAGTTTTTATAATGG
TGAAATGGAGTTTTAACTAAAGAACAACCCCCCCCCCCCTTGGCTAAGAAGGCAGCTGCAAGCCTTTCCAACTGTGCTAATCACTATGCCACCCTTCTTG
GTGATTGGTTAGTATGGCTTCCAAGCCATTCTACCCAATAGAGTTCAACCCGAGTGTTGAGCTTCAAGTGCTCCGATCGGCCCACCTCAGGGTGGGTGGT
TGACAATGGCGACTAGCCTCCCAAGCCAGCCACCCAGGGCGAGTCATCGACCCAAAAGGTCAGACCGTCTCACACAAACAATCCCAAGTAAAGGCTCTGA
GTTGACTGGTCAATCGGTGTCTCTCAAAGTTCTATGCAATCGGTGTCTCTGGAGTCTTATTTATAGTAGAGACTCCAAATGGCATAAATGGTAATTATTG
ATGAAGACACCAATTCGTTACGCTGGTGGTAAATCCAAAGCGTATAAGATTATTACCTCACATCTACCATCTACAGAGAGAATTGTATCGCCTTTTATTG
ATGTATTTTAATTATAGCATGCAATAGGGCGGTTGTCAATAGTCTTGTGTGTTAAAGATGTGAGTTTTGTCACACTTTTTGCATCTGATGACCGAGTCGG
GCTCTCCTTCATTACAATTGCCTGCCTGACAAGCACAACATGTCATCTTCTGTCGCCCCTGGCGACTTTGTCTCTTCTGCGGGAAGCGGGAAGAAAAACC
TTAAAAGCAATTGCATCGATTACAGAATTCATTCTTCAAATCTTTCTCTTCAAAGCTCTCTTGATTTCCCTCTCTTTCAAGCATCAAGCTCTCAGCATTC
GAAAGAGACAAACATTAAACATACAAAGTTTAATCACATTCACTTTTATATACAATACAATGGCAAACATTACACAACAAATTATTGATACAAGAGAGGC
TTTATGCTATAATATCATCACACCTTAGAAATCCCTTGAAATCAATGGGTTTCTAAATCCAAAAATTCGACTTACTACGTTTTTTACTACGTTCGTGTTA
AAAATAAACAAACTACAAAACACAATCAAGAAATCAAACGAATTAGAGCAATCAATCTTCTAAATCTTCAAGCAGTTCACAACATTTTAAACACAATCAA
ACCGGTGGCGAGCGAAATTTTTTGCGTCGTTGTGGGTCCCACCTGATAGATCTGCAGAGTTAATGGGCCTGTAAATGCTATTGGGCTTGTTTGTATTGGG
GTATAAGAAAAGTAACTTGACTAAGCTCAGAAGGACACAAGGACAGAAAAAAGAAAAAGGTGGCACTTCAGTTGTAACCTGATAACGTGCTTTAGACACT
GTTTATTTACAAGAGCGTACGGTTCAACCCCTGCCTCCCCTGTAAAACTCCCTAGACTTAAATCTTTTCTTTCTAGTATCTTTTCTATGGCTTTCCCTGC
ATGGTTAGGAATCGGCGTTTGCCTTCAGTTATGAGTCATTCTTTCGCGCAAGTCCCATCAGCGCGAATTCAGAGAAGTTCTTTTGATAGATCTTGTGGTT
ATTGAATCGGGCTCTCTTCAAATCCCCTATCAATTGGGTGCTTTGGGTGCTCTTAAATACCACCAAGGGGCCATCCGCATTAATATTACCGGATGGCCCC
ATGCCATACTGGTTGCCCACATATAACTTCGAAGGACTGCAATGCTTGCAGTGCAAGAAAGCTTTAGGGTCCCTGGATGCTCTAAAATGCAAGAATCATA
CTGGGGAATTCTCGAGTTGCCGGATAGGCAAGCAAAGAAAAAACAAGGCAGGGAGGAACTTACCTGAGAAAGGAGCCCCGGGGCAACTCTTCTCAGAATC
AAATTTAAATCTATCACCACATTAGGTATTAATTTATTCGTCTCTAGACACTTTTGTAGCGTGCGCTAGCCCGCTGGCTTCCCGACCGACCTCAATCCAA
AGCAAAAGCAGGGTGACAAAGACATAATGGATTCCAACACTGTGTCAAGCTTTCAGGTAGACTGCTTTCTTTGGCATGTCCGCAAACGATTTGCAGACCA
AGCAAAAGCAGGCAAACCATTTGAATGGATGTCAATCCGACTTTACTTTTCTTAAAAGTGCCAGCGCAAAATGCTATAAGTACCACATTCCCTTATACTG
CGATAAACATAACAACAGAATCTGCATTGCAGTAATATTCCTTGAATATAATTGCAACGCAATGGCCCTCTCTTATAGGCCTGCTGTTGAAGAGGTGCTC
ACAATTTTAAGCGAACGTGCCCCTGCGGTGTATCCCTCACCAAGCCTCTCTGTGTATCATCTATCAGATCCTTCCGCCACAATGCCTCTCACATCTAACA
GGCGATGCTCTAGCCATGGTAGAGCTGTTTGTGATGGTTGATCCTACAACCAAAAGACGCCGCATTCAGTCAACCCTCGGTCCTTTCTTGTCTGTGCCGG
AAGTTTTTTGAGTCTGAGATACTGTTACCCATTGCGACCCTGAGAACGAGTTCAACAGAATCTCACGCCCAAAAAACAACGATGTCTGCCCACCTGACCA
GGTAAATGAGTGGAACATTACCCTTGGCTATGACGGCGAGTGAATCATTCGTTGGCATGCAAGTTTTGGCTCAAGACAAAGAAGTCAAAGCGACCTTTAT
GTTCCTGCCCTTGGGGACTGATTTTTGGTTCGCCTGGTCCGTGTCCGTAGTGGATGTGTATCCACTCTGATGAGTCCAAAAGGACGAAACGGATGTACCG
GTATTCATCTGAGCATAAATACCCTTTGAGAGCAGAAGATCTTTCGTCAACCAAGCAATTTGTCTAAATCGAAACTTCTAATAGGCGTCAGAATTTCGAT
CATCTCCCGTTTCAGCTCTCTTCTGTGTGCCTCTCATCAGCCTCTTGCAAATCGGTGGTATCTTCTCCCCTGCGTGCCATTGCTTGACCTCGCTCTCAGT
TAAGGTATGTGAGTAATTTTTGAACCGCCCCTGACTAATCTAAACATGCTAACCGCACCCGGTATAAGCTATAAAATATCCTGAGGTGATGCAGTATCTG
CACGACCAGTGATCGAACAACCTGAATCATTGGTGACCCCAACCCTGGGTACCTAGGTGCAATGGCCCCAATCTGCGGATTAAAATAAAACCTGAGATCG
GTTTTAATAAAATATTGAAACAAACAGCTTTCGTTCCGAAAAACAGCTTTCAGTTACTAAACAGCTTTCGTTCCGATAAAACAGCTTTCAGAAACAAACA
AAAAAATATAAAAACTCAACATAACATACACAAAACGATTAAAGCAAACACAAATCTTTCAAAGCATTCAAGCAATCAAAGATTCTCAAATCTTTCATCG
GTTATTTCTGAGCCCCCGATCATCACCACGATGCCACTTCACATGATTCCGCAAGTCGCCCACGCTATGGTGCGTGCAGCCGCTGCAGGACGCCTTACCT
AAATTAAAACAACTCAATCAGACAATATACAACACAAACGCACAAGCTTTTAAACTCTCAGACTCTCAAGTAAACTTTTGCCAATATTTCTCCAGTTCAC
CATACCCACTTACGTGTTTATACTAAATTGAATGAACAAGCTTTGGACAAAGCTCGCAGATTGCTTTGGTGGCATTACAATTGCCTCCTCTGGGGAGAAG
GTAAAATCTGAGGATCGAGGTTCAATTCCTTGACGACCTTTGGTGTTATCGATTGTTTGAACAAATCAATCTTTTAAACTTTTTATAACCTTTATTAATA
ACGAGAAAAAACAAAAAAACTAATTGATATTGATACCCAATTAGTGTTTCAACAGGTCTCTTTCCTTCATCATGTACTGCACATTGAATAAGAAAGAGAT
GCTATTTTTGCCTCTTCCCAAACGTTGTCGCAATGGAGGTGTGCTTGCCCAACGGTCATCAGATCGTGGACTTGATTAACAACGCTTTTGAAGGTCGTGT
ATCGATTTTGCTGGTGTCGCTGCTCTTGTTACTGCTGCTGGTGTTTCCATCATTGGCATTACCATGGCTTTCAAAGGCATTTCACTTGGCAAACGCGCTG
GGAAAAAACTTTTATAAATCGTCTTTTCAATGGTGCCGGAAGGTGCCCGTCAATCGTCCGACGCAAACAATAAACTCGCCGTTGGCGCCTGCACCCGCTC
GGTAAATGTTCTATAGCTAATTAAACCTAACAACTATGGTTTCCCCTACAACACCAATATCGTATACGTTATTACCAGATTTTTTCCACCCATTTTCAAG
AGAATTTTTCGCCGACCATGGAAACTTTACAGAGACCCGACGGTGGATTCACCTCAAGACATATCGAAAAAATTCGCGTTACAAACGGCAGAGAAAAGCA
TGTTTTAATAAAATATTAAAACAAACAGCTTTCGTTCCGAAAAACAGCTTTCAAATTTCAAACAGCTTTCAGACACTCTGGAATTTTCAGATTGAACCCG
TTAAGCCATTCTTAACTTCCGGAAATGGCTATTGATACCATTTTGATACCATTTACTTGTCAAAAATGGCTATTGCATCGTGTTTTTTCTGAGTGTATAA
AAATAAAACCCAACAATGGCGGATTTGACCCAACTTGATGTACATGAATGGCTCGATAGTACACGTTATCCACTTACCTTTACATTACCACTCACAAGCA
TATTAAAATTTTTCTAGGAAAATTTTAATACAAAAGCAATCAGAGGTTTGTGCCACCTTAAAACGCACACAAGCTTTCGTACCCTCTTTTCAAGAGTCAA
GTAAACCACAAGAACGAGGTTCAATTCCTTGTAGACTTACGGTTTCAATTGTGTTGTGTTTATTCAACATTTACCAATTATGTCTCGATTTATTAACGGT
AAAGACGCTGTTAAATAATCAGCCTTTAAAAAGCCTATCATATCAAGCATTTGAGCTTGTGTGACAGGCTTTTCTTTTGGTTTTGGGGCATTTTTGGGGC
ACCGGTGGCGAGCGATTTTTTTGGTGTAGCAGGTGGGTCCCACTTTATAGGAAAAGGATAACTGGACTGGATCTCTCTTATTGGGCCGTATTTTATTGGG
TAGTAGTAGACTCCGCAAGAAATAGCAGTTAAATAACAGCATGATCATGTGGGGTTTACTATTGACAATGATTTTGATCGATTTTGGGGCATCCTTAAGG
ACCAAGGGGAAAATGAAGATGGGATGTTGGTAGAACAAATAGTGTAAGAAACAGTAAGCCCGGAAGTGGTGTTTTGCGATTTCGAGGCCGGGCTCGATCC
GTAAAAAAACTTTATATAGTCTTTTACCTGGATTCTCTGTGCAGAACTGAGAACTGAACGCTACCCTTGCGGGGGATGCGGCCCCGGGCTACGGCCTAGG
GTTAAATTTGGGATGGTCAATCATGCAAGACGCATCGTTGGTTCGAAGCAGCGTGCAACGTTTTCTAAAATATACTAAAATAGATGGGAAAGAGCCGAAA
GAAAGTAATTCTATTACAACAATCAATTCAAGTCTTCGTGAGTGTCAGATTGTATCGTCGTTCGTGAAATATATTGCCTTGAACTTGCCTAACGGTGGCT
AGTTCGAAACGACCTATAATATTGACGATAAACAGATTACGAACACTCCTATCATAAAAACTTTGTTGAGACAAGCATAGAAAAATTTGATACTTTACAA
GGCGAGTGCGTGCGGCTCGTCGTCGCCGGCCGTTTGGGCCGGACGCCAGCGCGGGCGGCGCGTCGGCCGGTCCGGCGGTCGGTCGGGGCGGCTCGGGGCG
GTTTTTCTTTCTTTACCAAGTGTGGTAAAATTTAAACAAAGAAGAAAACCAGGACCGTAACCCGGCCCTTACACACCTCGAGTCCGTGACCACCGGATTA
GCTCATTGGATCCCGACATGTCTGCGATTGTAGGCCTCTGCCTCCTATCGGAAAAAGTCGTTTTATCTAGAAGCCTGACAGACGAGGTTTCTAAACTGTA
ATGGATACTTTTATTACAAAGAATTTCCAGACTACAATAATACAAAAGGCCAAAAACACAATGGCAGAATTTAGTGAAGATCCTGAATTACAGCCAGCAG
GGAATTTTCGATTCTTAAGACGAGCTTGCTCCGATAGAGTCGGAAATGGCGGAACTTGTTTGTGATGCACTGGCTACCTTAACCCGCAACACATATGGTG
CGCACCGGGGATCCTAGGCAATTTGGTTGTCTTTTTTTGAGGCCTTGTGCGCTGTACTTCTCCAAATGGGAAACAAGCAAGCCAAAGCCCCAGAATCAAA
TAATCCATCACCGCTTTGCAATCACAATGGTACGCAAAGGTGAGAAGAAATTGGCAAAACCCGCGACCACCAAGGCCGCGAATCCGCAACCCCGCCGACG
TTATAACCGCTTACCATCTCACTGTAGAGATCAGTATAGCCACCAGCACTGCTCCGGCCACAAAGAACATTATCTTCCTGTTGGGCACCGGCCTGGGAGT
CGAAATAATTCGACACTTCCCTCCCTCTTTGGGGAAGTGCCTTAAAGAATCATTTCTTTGTGGTGATATTACTATATGGATATTACGCAGTGACGGCTGA
CGCACAGTGGATCCTAGGCATACAAGTCTACGCCTTACTCTTGATCATGGGGCAATTCATAACTTTGATGCAATCGATACCAGAAGCATTGAACATGGCT
AAAACAAACCAAACCTGAACCAAACACAACTACACAGCACAAACTTGACTTAAACTTGATAAGGACACCCAGCAAGGCCCTGTACATTTATTAAGCAAGT
AGATGTCCCGAGTTAGTGCGCCACGTAAGCGCTGGGGCTTATTATTACCCCCAGCGCTCGGGACGGGACATTTGCATCTATAAATAGACCTCCCCCCTCT
ACCGGTGGCGAGCGATTTTTTTGGTGTAGCAGGTGGGTCCCACTTTATAGGAAAAGGATAACTGGACTGGATCTCTCTTATTGGGCCGTATTTTATTGGG
ATTTTTAGAACTGACCAACCATGTTCACGTAAGTGACGTGATGACGCGCGCTGCGCGCGCGCCTTCGGACGTCACACGTCACTTACGTTTCACATGGTTG
AGTGCTCTCGTTTCAGACAACGTGAGTGGCGCTTTGTTTGTACTTCCTTGGTGGGAAAGTTTTGAAGCGTTAACGTGTTGAGGAAAAGACAGCTTAGGAG
GGTAAATACATCATTTTCAACTACAGAGTTTAGATTAGGAGTTTAGTATTTCCCTCCTTATTTCAAAAACTAGTACTGCAATTGAAAAATATCCAATCCC
ACCGGATGGCCGCGCGATTTTTTTGGTGGGCCTTACCATTAACACTTGTCGGCCAATCATATGACTCCCTCAAAGCTAAATAACGCTCCCGCACACTATA
ATTAAAAAACCCCAAACTTCAGTGTACCCTACTTTCCCCCTCGAACAGCTTTTAAACGACTCTACAATGACCTCACCACAGACCTTTTTGCACGCCACTT
ATGAATCCAAATCAAAAGATAATAACAATTGGCTCTGTCTCTCTCACCATTGCAACAGTATGCTTCCTCATGCAGATTGCCATCCTGGTAACTACTGTGA
TGGCTCGAACTGACTAGAACGGTTTAAAGAAAAAGTTCTTACCTGGAACCTGGGTTCCCTGGCAGCGCTGCAACGGAATTCAGGGCGTTGGCCCCGATGG
GTAAAATTTATACAATACAACAACAACAATTTTACAACAACAACAAACATTTACAACTTACAATTACAATGGCACATTTACAACAATCTATGCAGGGTGC
GGGCCGCGTGGTGGGTCCTCGAGGGGCGGGGGGGTGTTTTTAGCGGGGGGGTGAAACTTGGAGTTGCGTGTGTGGACGGCGACTAGTTGCGTGTGGTGCG
AGCAAAAACAGGCGCTCCAAACACAATGAACCTGTTCACCCCACGCTCAGAGATCAATCCCACCACCACTCAGGAGCTACTATACGCCTACACAGGACCG
AGCAAAAGCAGGCAAACCATTTGAATGGATGTCAATCCGACTCTACTGTTCCTAAAGGTTCCAGCGCAAAATGCCATAAGCACCACATTCCCTTATACTG
GTAATCTTACCACTGTGTGTGTGCGTGTGTGTGTGTCGAGTCGTGTTGTCCGCACATTTGAGTCGTGCTGTCCGCACATATTTTATCTTTTGGGTACAGT
NATACCTTACCAGTATCTCAGTGATTAAGTAATCAGCTATGGAATCCTTACCAGTCGTTCTTCTTTCCCTAATCTCTAAAACGATTGTGCTACTCTGTAG
GTATTTCTTTCCTCTTACGTCGTTAGACAAAGTAAGGTGTTTGGAGTACTTGTGGTAATACAAAGGCACGCTTCGGCGATAAATCCTTTGTCTTCACCAC
TTAAAACAGCCTGGGGGTTGTACCCACCCCTGGGGCCCACGTGGCGCTAGTACTCTGGTTCGTTAGAACCTTTGTACGCCTGTTTTCCCCTCCTTAAACA
GACAATTTGTCCTGAAGACTGAGACTGTGTCTAACTTCTCGTTGATAATCAACCAGCTAACTCTCAACATGTTCACCAACAAAGCTATCCTTGCTGTTTA
GTAATGATCCATGGCTGCCGCTCTGCAACGGCTGCAGTCAGCAAGGGATCGGGTCGCCACGCTTATGCATGGCCTCCCACCGTTCCCGCACTGTGCGAGG
GTCTACCTACTAAAGTTGCAAATTATCGGCATCAAGTTTTGCCATTAAGAGCATATAATTTGATATTTAATGAGTATTATCGTGATGAGAATCTTCAGGA
CCTTTTCAAACTTTCTCTTTATTGTTTGTTTCGAGTCTAAATTTTTGTATTTCTGTCCTTTTTCCCCCACTTCTAAATTCTATCTTTTTACTCATAGTCA
TGGATATATGAAGAATTCGACCTTCCCACGCGTACGTGTAAACAGGGCTAATCACCCGGCCAAGTATAATTTTCTTGGTCCCAGTTAGCAATACTATGAG
TTATTTTGCGACTTCTACGATGTTTTTAGCGATTGCATCTTTCAAATCATAGATCTGATTGAGATACCCAATGATCAGAGGGTTATTCTTCTCAAATTCG
TAGTGTCACCGCGCGGCGGCCGAGCCGCCGTCCGCCCTGCCCCCCGCCCGCCCGCGCCCTCCCCCCCTCTCCCTCCCCCTCCCTCCTCTCCTCCCCGCGC
ATCGGTGTATAGCCATTTAGCTCTATGTATCGGTGTATCGGTGTCTTATTTATAGGTACTAGAGTTACTATCACTTTAGACCTACTAACCGGCTCTAGGG
ACGAAGACAACAAAACAATCAAAGGGGATTAATTGGTTCGGAGTTGTCTACTCTAAGCCTTAACGGGAACTCCCGTATTGCCAAGATGAGTTTGTCACGG
TGATAAATTTCTATAAAATTTATCTGGCTTAGCTGTACACATGACGTACTACTCAGTTTCGTCGGTCAAGCAACCTATCAATGGCACAAATAACATTGTT
ACCGGATGGCCGCGCTTTTTTTATACTGGGCTTTATATAGAGGCCCATTTGGAGTGGGTTTTTGGCCCATTTGGACTAACCACTCTCTTTCCTCGTATTT
GGAACTTAAAACATCAATCGTTGCTGCAACAGCGGTTGGTTACCTCTTGCCTTAGAATGAGCGAAGTGCCTCGATTTGAATTAAGAAGCAAACGAAAGAT
AGCGAAAGCAGGGGTTTAAAATGAATCCAAATCAGAAAATAACAACCATTGGATCAATCTGTCTGGTAGTCGGACTAATTAGCCTAATATTGCAAATAGG
ACCCGCGACTTGGAGCCACGGAGCCACATCGCGCAGCGATATGGCTCCGTGCAAACCAGGCAGCAACCCCCCCAAGGGCCGCGTGTCCGCCGCCGAAGGC
ACCGGATGGCCGCGAATTTTTTTGTGGGCCCCTCAACGCACTAACTGACAAGGACATGCTAACCAATCACATGACGCGCTCAAAGCTTAATTGTTTTGTG
ATGTTATTACTTGCACCCGATTCGGTCGCACCGTTTGAGGTACATATAAAAGGCTGCAGCTCACTTTCACTACATGGACCTTTGGGCTCCATCTGCATTA
CATGTGCAATTTTTTATTACTGCTAACACTAATATTCGTGCTTGCTAAGCTATTCGGCTTGATCGCATGGAGTTGGCTGCTAGTATTCGCGCCACTAATA
AAAAAATATAAAAACTCAACATAACATACACAAAACGATTAAAGCAAACACAAATCTTTCAAAGCATTCAAGCAATCAAAGATTCTCAAATCTTTCATCG
AGAAATATCTCAGGATTTGACCGTCCGGTGAGTTGCGCTTATCACTTGCGTAAGGTATTTCTCTCTTCATTGTTCATATGGAGGGTTTGAAGGCTGAGTC
ACCGGATGGCCGCGTCCCCCTCTTTATGGTGGCCCCCCCCACGTTGGGATGTCCCCCTCTCACAACGCGCACTAGGAGGTTCAACATGTTAGTGGCCCCA
GCCTCGGCCTCCTGTATATATAAAAAAAAGGGAAGGGATGGCTGCCAGCCAAGCATGAGCTCATACCTAGGGAGCCAACCAGCTAACAGCCAGTAAACAA
GCTAATCGTCAGGATGAAGCGGATTCCAAGGAAGACAAAGGGCAAATCCAGCGGAAAGGGCAATGACTCAACAGAGAGAGCGGACGATGGCTCGAGCCAA
TCGTTTTGAATACTTATTTTAGGCTTGTTATTACGCATTTTATAAACTCCTTAATTGTTATTTGATACCAATTTGATACCGTTTAATCAAATATGCTCAT
CTGGGGCGGGGCTTAGTATTACCCCCGCCCCAGGATCAGCGGAGTCATTTAGACTCATTATAAGCCCTTAGATGTGTAGACACGTGTACAATCAGGATCT
GAGCAATAAATAAAGCCCTGTAGCAATAGTGCTATAGGGCTTTTATGTGTGATTGTTAAACTTGAAAAGGGACAGAAAAGGGACAGTTTTATTCAAAATT
AAAATGTCCGACAAAACAGTCAAATCAACAAATTTAATGGCATTTGTAGCCACAAAAATGTTAGAGAGACAAGAAGATTTAGACACATGCACTGAAATGC
CACTCTCTCTCTCTCTCTGGGGGCCGCCGACCGCCGAGCGCCGCCTGGGAGCCGCCGGGGTTCCTGCCGCCGCCACACGCTCCTCCTCCCTGCGGTCGTC
GTTATTGTTTCCTTCCTTGCTTACTCGCCTTAAACTTCAAACATGGCCACCGCAGGAATCACCGCCGCTATCGACGACCTCGTCATTAGCCGCCTTGATG
GAAATATTTTCCTTGGTATAAGAGAGGAACTCCCACTACCAACTACATTTCCAACACCCTTCCATCAGACTCTTCCCAACACTCTTTTGGAATTATGTCG
CATCATCAATAATCTACAGTACACTGATGGCAGCGGTCCAACTGCCAATCATTTTTGCCACGTCATTTATGACGCAACGACGGCGAGCGTGGCGTGCTGA
ATAGAAACCTTGTAACAACAGTATTTATTGGGTTTGGAGTCCCTAATGGGTCCCTAAATTACATACTTTCTAAAATTTTAGTTGTTTTTTTGTCCTCTTC
ACTATAATCCTACTATAAAATATAGGGTGTAACCGAAAACGGTTGCAACCGATATCGGTGCATATATAAGTGCTGCAGTACACTGCTGGACAGATTGGGA
GGTATCAGAGCTTGAGCTATAAAAAGTTCAAACTCGAAATATCTTAATGGAAATTCCCGATTTATCACAATTATCAAATATAGTACTCACTGATAACCCA
ATGTCTAAAAAACCAGGAAAACCCGGTAGAAACCGGGTTGTCAATATGCTAAAACGCGGTGTGTCCCGCGTGAACCCCTTGACGGGGTTGAAGAGGATAC
TAGTAGTAGACTCCTTGAGAAGCTACTGCTGCGAAAGCTGGAATGAGCACCCTCCAAGAATTGCAGGAAAACATCACAGCACACGAACAACAGCTCGTGA
TTGAAAGGGGGCGCTAGGGTCTTGCCCTAGTTAGCCGTAACGACCGTCCCTGCGACTCACCTCGCACTTACGCCATCGCTCTTCGGTGGCCCAGATGGAC
CGAGTGTTACGAGGTAACGAGTGTTACGAGTAATTTCGTAAAGGTTACCTCATCTCCAGTGTTAACGAGTGTTACGAGGTAACGAGTGTTACGAGAAATC
TTTCGTGGCATTTTTGTAAATATGAATGTTCTCCCAATATGTTCCCCCTATTGCTCTGGCTCTCAAAACTCTTATGAATTGGGGGAACTGGGGGAACTTA
GCCATTTTACCATTCACCACATTGGTGTGCACCTGGGTAGATGGACAGACCGTTGAGTCCCTAACGATTGCGAACACCTGAATGAAGCGGAAGGCTTCAT
CATCATCAATAATATACAGGACAAAGAGGTGTGGCCTAAATGTTGTTTTTTTTTTTAAAAAGTTTTTGTTTGATTGTTTTGACAAGGTTACACCCTGTTC
GATCCTTTTGGAAAAGAAAGAGGGATCTCCATGATTATTTTGTGCGGTACCGTGGCCGACACCAGCGTCCGTCACGTTGAGCCGGCGAATGGTGCACCGT
AACACGTCCTCCTTCCAGAGTTATCTTCAGAATCCAAAGGTCAGAGGCCTCTACTTTCCTGCTGGTGGCTCAACTTCAAGCATTGTCAACCCTGTTCCGA
AAATAAAACCCCTCCACAATAGAACCAGACCCATGGACTCAACGCGTCAAGTATCCCTTACACTGCAACAGATTACAAAACGACTACACTTACTTATTTC
AGCAGAAGCACGCACTTTCTTAAAATGTCGCTGTTTGGAGACACAATTGCCTACCTGCTTTCACTAATAGAAGATGGAGAAGGCAAAGCAGAACTAGCTG
ACAATTTTTAGTGAACGTGCCCTTGGTCGCCTCTGCTATCTTCTTATCTTGGCATTCACCTCATGGCTGATTCTACACCTCTCGATCCACTCACCAGCAC
ATGGGATACAACAAATCATTGAGATACAGCCGTCACAATGGCACCACATGTGTAATTGACAACAAGCACCTTAAAAGCTTAGGCTCTGTACTGGGTGATG
TTATACCTCCTTTACGCAATGCATATGCTTTTCTCACGTTCAAAAATGGCAAGGTGATAAGGAACGTTTTTCAATGCAAATTTTATTTCCGTTCTGATCA
TGATCCTTATACTTACATTACGATAAATAGAAACTTTTTATCCGACTAATCTGAGCAGGGTTTGTTCTACCACTTAGTTTTTAGCGCATCAATATAGCAG
ATGGTAGGTAAATTGAAAAACGCAAAAAATAAAGGGAGAACCCGGCTACGCCGGCCTCCCAAAGGGAAAGCCATGGGCATGGGACTGATTCTCGGAATCA
ACTATCCCTTTTACAAGGGATAGCTGAGTTTTGGAAAACTCTCATGTACGAATGTACATGACCGCAAGAAAAAGATAGTCCTACATTACGGAGTTCTTTA
AAAAAATAAAAAGAAAAAAGAAAAGAAAAGAAAGAAAAGATAAAATAGATATATAATTAAGTCCTAAGTATTGTTATTGCTATTAGAATTAGTTAAGAGA
TGGCTCGAACTGACTAGAACGGTTTAAAGAAAAAGTTCTTACCTGGAACCTGGGTTCCCTGGCAGCGCTGCAACGGAATTCAGGGCGTTGGCCCCGATGG
TGACAATGGCGACTAGCCTCCCAAGCCAGCCACCCAGGGCGAGTCATCGACCCAAAAGGTCAGACCGTCTCACACAAACAATCCCAAGTAAAGGCTCTGA
TGACAGTGACTCTGACCCTGGGCCTTCTAACCTCGGGGCCGCCCAGGGCGAGTCATCAGCTTAAAAGGTCACGCTGTCTCACACAAACAATCCCGGGAAC
AAGTTTTTTAAGCCAAAGACGTTTTTGCGCATTGTGACCTTGAGAAAGAAATCACAAGACTTTGACTAAATCAACCATGAATTCTGCTCCATTAAACGAT
CGGAACTAAACTCGTGGTTCCTGTGGTTCACACCTGACCTCCTGAGCAGAAAAGAAAAAAGAAGGCGGCTCGGAGGAGCGCTTCAGGGATCCCCGGGGAA
GTTATTGTTTCCTTCCTTGCTTACTCGCCTTAAACTTCAAACATGGCCACCGCAGGAATCACCGCCGCTATCGACGACCTCGTCATTAGCCGCCTTGATG
ATGTCTTTTCTATTGACAATAGCAAAGGAATACAAAAGACTATGCCAAGATGCTAAGGCAGCTCAAATGATGACAGTAGGAACTGTATCAAACTACACTA
TGTTTTAATAAAATATTAAAACAAACAGCTTTCGTTCCGAAAAACAGCTTTCAAATTTCAAACAGCTTTCAGACACTCTGGAATTTTCAGATTGAACCCG
ATGACAGGTCTGACAATAAAGCAAGAGGCTTTCTGTCAGGCATACATCGAAACGGGTAATGCTTCTGAGGCTTATCGGACGGCGTATGCTGCTGACAAGA
GGTACCACTACGCTACGCAGCAGCCATCATCGACATCGTATTTTAACCAGAGGACCCGTCGACCGCCTGAGCAGCAGCACGTCGCACCAGCACCACCGCC
ACAATTTTAAGAGAACGCCTTCGGCTTGATCACACCAAGTTTCAAACCTAGCACCTTCTCCCTCGGATTTTTACACCCTCACATTATGACAACTCCGCAT
CCACGACTCTCCCGGCCGCGCATTGCAGAAAAAAAAACTAACCCCTAACCCTAACCCTAACCCTAACCCTAACCCTAACCCTAACCCTAACCCTAACCCT
ACTATCCCTTTTACAAGGGATAGCTGAGTTTTGGAAAACTCTCATGTACGAATGTACATGACCGCAAGAAAAAGATAGTCCTACATTACGGAGTTCTTTA
AGTCATTAATTACATTAAGTTTGGAGGTGATAACAGCGTAAACCATCTATTTCGGTATATTAAACATCTTTATTCTTGTAGCGTTCGAGGGTTCGACTCC
GGCTTTTAAACGAAGTCTTCAACATGGATGTCCTGTATTCATTATCGAAAACTCTTAAAGATGCTAGAGACAAAATTGTCGAAGGCACATTATACTCCAA
AAATTCAAAATTTACCATTACATATTGGTATTTATTTACCCTCAGTTGGTGATATATGTGAGGACGCTAGCCTGTTGGGTTTCCTGACCGACCAAATCCA
GTATTTTTATCAACTCTAACTAGCCAAGTGCTTAATTGAGTGGTTGGAGACCAGTGATTTTGAAGCGACCGCTTGCGATAAAACGCTTCAAAAAATTTGC
CTGGGGAATTCTCGAGTTGCCGCATGGGCAAGCAAAGAAAAAACAAGGCAGGGAGGAGACTTACCTGAGAAAGGAGCCCCGGGGCAACTCTTCTCAGAAT
ACGAGAAAAAACAAAAAAACTAATTGATATTGATACCCAATTAGTGTTTCAACAGGTCTCTTTCCTTCATCATGTACTGCACATTGAATAAGAAAGAGAT
GAGGAGCACGAGCTGTGAGCTACGAACCGCCGGTCCGCGTCGAGATCCCGAGCGAGCTGCTGCCCCTGATACACCTGGTGGCCGAGCATCATGGCGTCTC
TTAAAAAACTGCACACGTCCACTCTCCACCATGGAAGACTATACACTGCGCGAAAGAGAACAAGAAATTTATAATAGGCAAGTTATCAAAAGACCCTTTG
CAATCAATATTTGTACCGCACGGTCGTGGACCATGAAAATTTTAGCATTAGTAATTGTTTAAGGTAGTTAGATGGCAAATGTAGTGCATTTATAGGTTAT
TGGTATCAGAGCAAGATTCTGATTCTAATAGGGAAAACTAAAAATGTCTAGATTAGAAAAGATCTACACAAATAAAGAAAACCCTCTAAAAGACTTTTTA
GGCAAATGATCGGCTGTGCCTGGACTTGATTCGTCATGGATCTTGCGAGGTCGGATATCATTCCGCATTTGCTATGCCTCTTCCAAGAGATAATCCAAGC
AAATTATAAAGGCAACTTCATAATTTACTCGAAATGGCTCTTCTATCAAGAACAGCTGCAGAGGAAGTAATCGCATCATTCACTTCTGAGGAACAATCCA
GGTAGATTTTTGCGCGTGAGAAATAAGAATTTTTTTTTGGCCGTTTTTTGGGGTGTTTCTGGATGAGTACAGGGATGCGATCGCCTGGTGGCGGAAGAAA
TAGTAGTAGACTCCCTAAATAACAAACTCTGAAAAGAATGGATAAATATAGAGAAATTCACAATAAGTTGAAGGAGTTTTCTCCTGGTACATTAACTGCA
TAGTAGTAGACTCCGCAAGAAACAGCAGTTAAATAACAGCAGGATCATGTGGAGTTTGCTATTACTGGCCGCTTTAGTTGGCCAAGGCTTTGCATTAAAA
GGTCTGTATCACATAGCTGATTAGTCCTCATGATGCTGGGCAAGAATGCTTGTGGGAAGATCCGCCCGCAACCTGCTCAATAACACATGATCAGGAAGTG
ACTCTAACCAAGTTATTCAACTTATCCATTTGACTCATACACACTCCTTACTACTCAATGGCTATTTTTGAGTTGTTCTCTTTCGATATTGATAAGTTGT
GCAACAATCTCCTCTCCATACTTTTTTCCACTGCACCGGTATCGTACAAACATATATAAGAAGACCCCATTGGCTATGGATTTGTTACTGCGGTAGCCGG
GCTAAAGTCACACCTGTTATCGTCGCCATGGCTTCCTCACTCAGAGCTGCGATCTCAAAGATCAAGCGCGATGATGTCGGTCAGCAAGTATGCCCTAACT
GTTTACCAACCAACCAACCACTACTATCTATCTATCTGTGTGTGTGTGTGTGTGTGTGTGTGTGTGTGTTGTGTGTGTGTAATCCTCCTATGGCATTTTC
ACCAGAAGGCCCGCGCCCCGCTTTTATTATGGCCCCTCCACTAATTTATGTCCGCCAGTAATAATGGGCCCTGGGAGCCTATTAAATTGACTGCTCCTCT
AGTCATTAATTACATTAAGTTTGGAGGTGATAACAGCGTAAACCATCTATTTCGGTATATTAAACATCTTTATTCTTGTAGCGTTCGAGGGTTCGACTCC
GGGAGAACCAGGTGGGATTGACAGTGGTAAATGTGTTGACCACGAGTAAAAACAGGGCCCGGAAGCGGGGCTATATAGAAGAGCGCAAGAAGAACACATA
TATTAAAATTTTCAAGAGAAGATTTTGATACCAAAAGCGATCAGAGGTTTGTGCCACCTTAAAACGCACAACAAAAAGCTTTCGTACCCTCTTTTCAAGA
ATAGAAACCTTGTAACAACAGTATTTATTGGGTTTGGAGTCCCTAATGGGTCCCTAAATTACATACTTTCTAAAATTTTAGTTGTTTTTTTGTCCTCTTC
CATCATCAATAATATACCTTATAGATGGAATGGTGCCAATATGTAAATGAGGTGATTTTAAAAAGTGTGGGCCGTGTGGTGATTGGCTGTGGGGTTAACG
AGACGTTCATCTGCGTGAGCTTCCGATCTCAGTATTGTTTGGAAGGATCATTGATTAACGCGGTTTGAACAGTTTTTTGGAGCTTTTGATTTCAAATGTC
TAACACCATAGCCGTTATAGAAAAAGCGGGAAAGTGTTTTTCAAGCCCTATAAAAGCTGAACCGCTTAGGTTGTTGCACCCAAGCACTTCTAGGACTCAG
ACCGGATGGCCGCGATGCTACCACGTGTCTTAAAATTGTTGGCTGGTCAAAAGTGGCGGCGACCGGTTTTATAAAGTAAAGTAAAGTAGACCCCACTAGG
TTGGAAAATTATTTCCAAAGGCTACTTCCTTGTACTTTCGAGTACTTTGCAAATTCTCTTGCTTACTTTCTCTCACAATTAGAAGTCACACAATCAATTG
GGGATACCTTACACTCGGTATCTGGTTCCAACATGCTACGATTCGGATCTCAGTTGGTGGTGGGTTCCACCTTAATCGGTGGTCTCACTGCTGTCGGGCT
GTTTTCGAAACAAATAAAACAGAAAAGCGAACCTAAACAATGACTCTAAAAGTTATTCTTGGAGAACACCAGATCACCCGAACTGAATTGTTAGTCGGGA
CCATGTTACAGCAATCGAAAGATGGTCTACAATTACTGTTCTTACGCCGGGCAAAACTAGTAGAGAATCAAGGGTATCTAATGCTAGAAGTGAAAAAGAT
AGGAGGTGCGGCTCAGTATTACCCGCACCTCCTCCCCCTTACCTTCTCCCCCTGTACGGATGCCTAGTATAAGAGCAACGCACTGGTGTTTTACATTAAA
GTATTGCGAATCATTATTTTGATCGCGACCCGGATTAATCAGTTTTCTGAGTATATACCCGTTAGAACTCAATGGATTCTGTGGTTGAACACGCTTCTAG
CCGCAGGCAACCGCCAATTTCACTGCCAAGGTTCGTTGGCAGACCGTCCTGGCTTCAAAACGACCGATAACGGTAAGTCTTGGCACGTAGGTGGTTATTT
GTATCTTTCTTATTGTTGTTAACAATCATCATCAGTATATGTTATAACAGGCCGACCGATTGCGGTTTTTTTAACACCAAAGGTTATATAGCGACCGTTA
GTTCCTGCCCTTGGGGACTGATTTTTGGTTCGCCTGGTCCGTGTCCGTAGTGGATGTGTATCCACTCTGATGAGTCCGAAAGGACGAAACGGATGTACCG
CTGGGGAATTCTCGAGTTGCCGGATAGGCAAGCAAAGAAAAAACAAGGCAGGGAGGAACTTACCTGAGAAAGGAGCCCCGGGGCAACTCTTCTCAGAATC
ACCGGTGGCGAGCGGATTTTTTGGTGTTCATGTGGGTCCCACTTGGGAAATGTGCAGAATAACTGGGCCTGTTTTCTTAATTGGGCCTTATATGACTTGG
CATCATCAATAATATACGGTGCATTTTGTGCGTGATGACGTATACAGCGTACGTAAGGGAGGAGCTTGCAAGCGTGGGAAACTTGACCTTTGAACGGGCG
AACATCTGCGACGACAAAACAAAGTAAAGAAACCAGGCGCATCTCGTGCGCCTTACACACCCCATTCCGTGACCACCCGATTTTAGCAGTCGCAGGCTAT
GTATTTTTACAACAATTACCAACAACAACAAACAACAAACAACATTACAATTACTATTTACAATTACAATGGCATACACACAGACAGCTACCACATCAGC
ACAATTTTAAGAGAACGCCTTCGGCTTGATCACACCAAGTTTCAAACCTAGCACCTTCTCCCTCGGATTTTTACACCCTCACATTATGACAACTCCGCAT
AGTAGTGTACTCCTACATATAGAAAATTTAAAAATATAACCAGTAGGAGTATGGAGGACCAAGCTTATGATCAATACCTGCACAGAATCCAAGCAGCTAG
GAAATACTACGGTAAATCCATTGGGATACGGCCAGACAGCCTTCCTCCCACTCCACCCCCCCCTCTCTTCTAATGAAGAGTATTAGATATGGTAAACTTT
TTAAAAGCAATTGCATCGATTACAGAATTCATTCTTCAAATCTTTCTCTTCAAAGCTCTCTTGATTTCCCTCTCTTTCAAGCATCAAGCTCTCAGCATTC
AGTTCGAAACGACCTATAATATTGACGATAAACAGATTACGAACACTCCTATCATAAAAACTTTGTTGAGACAAGCATAGAAAAATTTGATACTTTACAA
CACGGGAAACTGTTTTACCAGTAGGATACGGCATCCGCCCTCCCCCTACTCAATTCTCCCTGTCAGCGGATACTATGTATTCTCTGACAAACCCTTGTTG
TGAAAGACCCCCTACCCCAAAATTTAGCCAGCTACTGCAGTGGTGCCATTTCACAAGGCATGGAAAATTACTCAAGTATGTTCCCATGAGATACAAGGAA
GTATTGTGCAGTATTATTTTACGCACGACCCGGATTAATCAGTTTTCTGAGTATATACCCGTCAGAAACTCAAGTATGGATTCCCACTTGCTATTGTCGA
ACCGGATGGCCGCGCCCCCGAAAAAGAAGTGGTCCCCCCCACTATACTATGTCGTCCAATGAAATTGTGTCCTGGAAGGTTATTTATTGGGTTTTGTCCT
ACCGGATGGCCGCGATTTTTTTGGTGTCCTCTCTCTCGCTTGGTCCACGTGTCCCATACCCGTACGTGGACCACCCATCGTCCAATCATAACGCGCCTGC
GGCTTTTAAAAGTTCTGTTCCGAGAGAGCGCGTGCGGAAAGATGGATAAACTTACCGACCTCAATTACACATTGAGTGTGATCACTTTAATGAATAGTAC
AAAATTTTCAGAATGTCTTCGGGGGACCCCGCTGACTTCTGGCGTGTTGAGGATGGATGACTTGAGCTTAACTTCAACATGTTTATCCAGTTTCTAGGCC
CTTAAAAAGCCTAGTCCACTTTTTAAGCCGGTTAGACTTCACCGTAGATACTTGGGCAAAATTAATCAACACCCTCCTGGAATCGCCGGGGTGTTGCGAG
GTATCATAAAAGATGATGAGTTATGTTACAAGGGACAGGAAAAAAGAAAATAACGGCACATAAGTAGCAAAAAGTTTTCAAGTTTGAAATTCCAAGAATT
GGTAAATTGAGCAGTATTTCAACATTGTTGTTGGAGTTATAATGTTCAAGAGTGGGTCCGGTTCTTTGAAGCGAAGCGGGTCCATTTCAAGTGTTAAATC
TTTAAAACGCTTTGGTGGTGGCATACTTGTAAATAAGAGGGTGTACCCCGATTGAGCTCTCGTTCAAAAGTCTCTATGAATCGGTGTAATGGTGCCAATA
ACCGTGGGCGAGCGAATTTCCGGAGTCCCTGGGTGGGCTCCACTGCTTGGCTTAACTGGATTTGACTTCTAATTGGGCTAATTTAATGGGCTTGAAAGTC
TTGAAAGGGGGCGCTAGGGTCTAGCCCTAGTGTCGCGTAACGACCGTCCCCGGTTGAAACGCTACTACTCAGACCTCTGGCTGTCGTACCTCTATTAGGC
ATTAAGGCTCAAGTACCGTACGATGAAACTCTATTCTTAACTAGTGAGTGAGCCAGTGAGCCAGGTTTATGTGGCATTTATATTGGTAGGTGGACCGTTA
GTATTTTTACAACAATTACCAACAACAACAACAAACAACAACAACATTACATTTTACATTCTACAACTACAATGGCATACACACAAACAGCCACATCGTC
ACCAGAAGGCCCGCGCCCCGCTTTTATTATGGCCCCTCCACTAATTTATGTCCGCCAGTAATAATGGGCCCTGGGAGCCTATTAAATTGACTGCTCCTCT
TAGTAGTAGACACCGCAAAAGAAAGCAGTCAATCAGCAACATGGGGATATGGAAGTGGCTAGTGATGGCCAGTTTAGTATGGCCTGTTTTGACACTGAGA
GATTAAAATAAAAGTGTGAAGCTCCCTGTGCTTTCATGCCAGGACAGCAATCCAATACCCTAGCCCGGATTGGATAAGCTTAGTCCAGGAGTTGTGAGGT
ACCGGATGGCCGCCCTTTTTTGGTGTCCTACACTTTATCCCAGGCCCAAGCCCAAAGCAACCACAACCTTTACTTTTCTATGGGACCACTATAATTATTC
GCTAACAATAATTAAGAAACATGTAATGGCCAGAAACCGATATCGGTTGCTGGCACTGTATATCTGAGATCGCATCGGTTGCTGGCACTGTGTATCTGAG
ATGGCATTCAAGAGGTCGTCGGTTCGATCCCGATTATCTCCACCAAATTTTATAGCTTTATCAATTAGTTAGTTATTGATAAGGTTTTTTCCTCTTTGTG
ACGCGAAAAAATGCGTACAACAAACTTGCGTAAACCAAAAAAATGGGGCAAATAAGAATTTGATAAGTACCACTTAAATTTAACTCCCTTGGTTAGAGAT
TAATAATAAAATATTAAACCAAACAGCTTTCGTTCCGAGAAAACAGCTTTCAGTTACAAAACAGCTTTCAGTTACATAACAGCTTTCAGATACTTTGAAG
AGCAAAAGCAGGGTTAATAATCACTCACCGAGTGACATCAAAATCATGGCGTCCCAAGGCACCAAACGGTCTTATGAACAGATGGAAACTGATGGGGATC
ACCGGCGCTTGTACTCCGTACTCCGGGCCAAGGGGATAGCAACTGCAATGGCGAAGAGCGGCAACTACTCATACAAGAGGTGGGTCTTTACCATTAATAA
AAAGCATGTACTCCCCCACCCCTTTTTCAAAAATTCCCCCAATGGAAATTTGAAAATGAAATGAAAGAGAAAATCCATTTCCAACACTAGCCATTCTAAA
CCAAAGATAGTTTTGGGTAGGTCTGTCTTTGTAGTTCCATTCAAAATGAATGTCTATGACAAAGTGCTGCAGTTCGGCTCTAAGAAGGCCAGAGCTCGTG
AAATCCTGGCACATCTCATGTATCAATGCCTCAGTATGTTTAGAAAAACAAGGGGGGAACTGTGGGGTTTTTATGAGGGGTTTTATAAATGATTATAAGA
TATGCGCCTGCGTCGGTACTAGTTAGCTAACTAGCTCTGTATCTGGCGGACCCGTGGTGGAACTGACGAGTTCGGAACACCCGGCCGCAACCCTGGGAGA
AGTAGTGTGCTCCACAATTCAAAACATAAAAAGAAATTCCAATAATGTCAGAGTTCATTTTCAACGATGTACCACAACGGACTACATCTACATTTGATCC
AAGTTTTTTAACCCTATATCACGATGACTAGCATAAGCCTGACCATTGCTCCAGACCTTATTCATTGTGGTGTTCCTCAGAGACTATCCGATACAATAAT
AGATTTTCTTGCACGTGCGTGCGCTTGCTTCAGACAGCAATAGCAGCGGCAGGGTTGGTGGAAGGAATTGCCCGCATCAGCCAGTCGTGAACGTGTTGAG
TTGAAAATTCTCTCACAGGGTTCCGGTTACGTTGTTCTTTTACTCTCTTTTTATTTTAATTGTTCAAAATTGCGATTCTGAAGCTTCCTACTTTCTGGTG
ACCAAACAAGAGGAAAAACTTGTTTGGAATATATAATAATATTAAATAGTATTTTAGGGTTAAAGTAATACTTTAAAGGGACAAGTCACAGACATTTGAT
TCAGGCTATAGTGGTCATATTGGTAGGGGGTTAAAAAATTCTTTATTATTAGGGGTATATAGGGGAATAGGGAATAGGGATTTATAGGGGATAATAATTA
GTATAAGAAAAGTAACTTGACTAAGCTCAGAAGGACACAAGGACAGAAAAAAGAAAAAGGTGGCACTTCAGTTGTAACCTGATAACGTGCTTTAGACACT
ACCAAACAAGGGAGAATATGGATACGTTAAAATATATAACGTATTTTTAAAACTTAGGAACCAAGACAAACACTTTTGGTCTTGGTATTGGATCCTCAAG
ACCGGATGGCCGCGATTTTTTTTAACGTGGGCCCAACAACAAGTGTGATGACAAAGACCTGTTGACCAATGAAAATTGTCCCTCAAAGCTTAATTGTGTC
AGCAAAAGCAGGCAAACCATTTGAATGGATGTCAATCCGACCTTACTTTTCTTGAAAGTTCCAGCGCAAAATGCCATAAGTACTACATTCCCTTATACTG
AGAAATTCTCCAGCCTGACCAGGTGGTGAGTTGCGGTGTTGTCTACCGTAGAGGATTTCTCTCGTGCCTTGTTACGGGTTTGAAGGGCGAGCCTATCTTC
CCCCCCGTTTCGTATTTCAAATCCTAAATAACCCCCGGGGGGTAAAAAAAGGGGGGGAGCTAACCCTAACCCTAGCTCTAACCCTAACCCTAACCCTAGC
AGCAAAAACAAGCAGATGTTCCTTCAGACTGCACTGCTTCTGCTATCCTTAGGGGTAGCAGAACCTGACTGCAATACAAAAACAGCCACAGGCCCATATA
AATGTGGGAGGGAGCTCCGGGGGGGGGAATAGCGCTGGCTCGCTAACTGCCGTATTAGCTTCTGTAATCATGCTTGCTTGCCTTAGCCGCCATTGTACTT
CGAAAATATTCGGGTTGTGTATTTTCCAGATTGGGTCAAGGCTGTTGCCGTCCACTCAGTTTCACCCCCCCGATGTTGGCGTCTATGGCGTCCACATCAC
GGGTTTCAATAGGAGAGTTGCTGACACGGTGAAGCCACGTGCGTCCGTGTGGAGTGGTGGAATACCCCACATGAGATTTAGCACCCCTATTTACGAGACC
ATCATTTTTAGAACTAACCAACCATGTTCACGTAAGTGACGTGATGACGCGCGCTACGCGCGCTGCCTTCGGCAGTCACACGTCACTTACGTCTCACATG
AAAATAAAACAACCCTAAACCAAACAAAACAAAACAAAACAAACACAAACATCACACGCTCCCCAAGCTCACAATACTTGTAGAGTGATTTCTGTCATCC
CCATTCCGGGCCGTGTGCTGGGTCCCCGAGGGGCGGGGGGGTGTTTTCTGCGGGGGGGTGAAATTTGGAGTTGCGTGTGTGGACGGCGACGGCGACTAGT
GGCTAAAAAAAATGGCGCAATCCATAGTCGTAGATGGGGACTACGACGCTCTTGCTAGTAGATATCTTAAATTTGTTTATGATTTTGAAAATGTAACTTA
CGGACACACAAAAAGAAAGAAAAGTTTTTTATACTTTTTGTGTGCGAATAACTATGAGGAAGATTAATCATTTTCCTCAAACTCAAACTAATATTAACAT
GATAAAAGAACCTATAATCCCTTCGCACACCGCGTCACACCGCGCTATATGCTGCTCATTAGGAATTACGGCTCCTTTTTTGTGGATACAATCTCTTGTA
GTTAACAATAACCAGACCTTAGCCGTTTTTGGGTGAGCGGGAAAGATGGGTTACAGGTTCTATAAAAGCACCACACCGCACAAGGTTGCTATCACTTGTC
ACCGGATGGCCGCGATTTTTTGGAGTCTTTAGGGGACCACTCACAATAGAGGGCTGAGATTAAATAGACAGAGTGAGGGGACCACCAATTATTTGATTTT
GTATTGAATCCAAAACTCAAAATGCTGAACTACGAGACAATCATCAACGGCGCATCGAGCGCTCTGAACATCGTTTCGCGTGCGTTAGGATACCGCGTGC
GCTCATTGGATCCCGACATGTCTGCGATTGTAGGCCTCTGCCTCCTATCGGAAAAAGTCGTTTTATCTAGAAGCCTGACAGACGAGGTTTCTAAACTGTA
GGATAATACAGAACACCTCAAATATAACAATTTTTAATCAAGCATTCAAAATTGTTACATATGGCACTCACTTACAGGAGTCCCATCGAGGAAATGCTAA
GGATTCTAATTATTATCTCCATTGAATAGAATTTCACCAACTATTGTCTGATATCTTGTCCTGGGGGCAATTTTATTCAGTGCCCTAACTTTGGAAATAC
ACCGTGGGCGAGCGGATTTTTTTGCGTCGTTGTGGGTCCCACCTGATAGATCTGCAGAATTAATGGGCCTTCTGTAGCAATTGGGCCTTAAAAAGAATTG
TCCTCGCGTTTCAAAAATTACTTTAAACTCCCCGGGGGGGTTAAAAAAAGGGGGGTATTAACCCTAACCCTAACCCTAGGCCCTAACCCTAACCCTAGGT
ACACAAAGTCCTGGGCAATTACAAACAAGAAAAACTTAATTAAATACTAAGGTTTACTTTTTCTTCAAATAGGTATGTCTAAATCTCATTCTGACGTTGT
GATAAATCTTCCCTTGACCACGAGTATTACGCACACTTCGTAAGTCCCCCCCTGCATCATTTCAAGAGGACCTACACTCTGAACCATGTCAAATCTTCCC
AGCAGAAGCGGAGCTTTAAGATGAATATAAATCCATATTTTCTTTTCATAGATGTACCTATACAGGCAGCAATTTCAACAACATTCCCATACACCGGTGT
AGTCTTTCAACACATAACCGATGAAACCAATAACTATTCAGGAAGTGCGTGACTCAGTAAACAAGTTTGAAATTGATTTAAAAAGAATTTACAATGATAG
ACCATAAACTATCTAAATAAGCACTTTTCTGGCTCTCTGGCCCCCCTTCTTCTTTTTGGGAAGGTGACAGAGGGTAAAAGGGCTCTCTGCCGTGCGAGGC
ACCGGTGGGCGCGAAAAAAAAAAGTGGTCCCCGCCCCACGTGAACATGTCGCGCGAGTGCTGAACATGTCGCGCGATGATGTCCAATCAGAACGCGCGCT
ACCGGTGGCGAGCGGGGTCTTTGGAGTTCCAGGTGGACCCCACACATGGAACAGGACATGGACAGAACGTGAGTGGGCCAGATGAATGGGCTTTATTAAT
CATGTGCAATTTTTTATTACTGCTAACACTAATATTCGTGCTTGCTAAGCTATTCGGCTTGATCGCATGGAGTTGGCTGCTAGTATTCGCGCCACTAATA
TGGCATATTTGTAAATATGCGAGTGTCTCCAAATGAGTTTGCGAGTGTCTCCAATTGAGGCTCCTCAAACTCTCGCTATGCAATTGGAGACTGGAGTACA
TAGTGTGCAGAGCATCCATGTTGTCCGGCGCCATTGTCAGGTCTATGAGGCTACTGGTGCCGCCAATGGGTGTGACAGGGACATCTGCTTGGTCCACACA
CTTAAAAAGCCTAGTCCACTTTTTAAGCCGGTTAGACTTCACCGTAGATACTTGGGCAAAATTAATCAACACCCTCCTGGAATCGCCGGGGTGTTGCGAG
GTAATGCAAGAGATCAGCATGGCGCAGCATGTGATGATGGCACCAGGCGATCTTATTCTGGAAGTTGAGGACCAGATACGGAGGAGAGGTATGGCGGTTC
CCATGGCCGCGGGATTGAACGCTCTTTAATAACCATGGAAACTCTAGTAGGAGGGCTGCTGACTGGAGAAGATTCTCTGATCAGTATGTCAAACGATGTA
TTGAAAGGGGGCGCTAGGGTCTCACCCCTAACATGCCAACGACAGTCCCTGCATTGCACTCCACACTTACGTTGTGCGTACGCGGGGCCCGATGGACCAT
TTTTAATAAAATATTGAAACAAACAGCTTTCGTTCCGAAAACAGCTTTCAGTTACTAATCAGCTTTCGTTCCGAACAAACAGCTTTCAAACAAACAGCTT
ATGGCGGGCAAGTGACACTTGTTCCGCCGGTCGTCTCTAAGCTCTTCCTCTGCATTGCAAGAGTTTACCACTCATCATGTCGAAAGTCTTTGTAGACATC
GGGGCTCTGGATAGCTGACAGCTCCGAGCCCCCAGCTGGTAGCCTGTAAGGCACGGGCTCCGCTGGGTAGCCCGGCCGAGGTGAATAAAGGTCGTTTGGC
CCGAATAGATGGGATGGCTTCGGCCGGCCCTACTGGGGCGGGGGCTCGCCCCCCAAAGGCTTTCACTGCTCAGGCCGGACTGGCCAAATTGGTCAATCCG
ATACAGCTTTATCTGTTTTTTAAGATACTTACTACTTTTCTTAGTGGAAACTATTAGTGGCTGTGAGGTCAAAAATGAAATTAAACCTTAGGATAGGGGT
ATGTATACACGTTACAGCTTTAATCCGCACTTGGGTAAAACCTACGTGTACGACAACAAATACTACAAAAATCTAGGTAGCGTAATCAAAAACGCCAAGC
GTTTGAATTTAACGCTAACCCGATTTTTTTAGTTTTAAGGTGTTGACATATGGCAGATAAACGAATCCGTTCAGACAGTTCGGCGGCAGCGGTTCAGGCC
ACGCGAAAAAATGCGTATAACAAACCTGTACATCCAAAAAAGATCGGGGCAAATAAAACCTTGAAAGGGAGTTTTCCCCTCTCTTCTTTCTACAGAAAAT
TATCCAAGTCAAGTTGGAACGACCTCAACTAGCTGGACACTAGTTGACAAGAAACTAGTGGATGAAGGAGTCAAAATGATAGTGGACCTCAAGGATGAGG
TTTGAAAGAGGCCTCCGGAGTGTCCGGAGGCTCTCTTTCGACCCAACCCATACTGGGGGGTGTGTGGGACCGTACCTGGAGTGCACGGTATATATGCATT
CTTCCTCCCCCGCCGAATTTACGTTAAAAATTTGTGTTTTTTCAGTTAGATTTCAAAATAAAAATTAATCTAACTTATTGAAGTAAAAGAGATCATTAAT
TCTTGTCGCACGCAACTTTTGAGGATTTTTAAAGGGTGTCTATACCAAACGGAGAGGAGTAATGATGAGTGGTTAAGAATCCATACTTCAAGCAGAATTC
GTTTATTTGAGCGATGGTCATCACCGTGCAAGGTGCAGATCTAGTCAGGAGGGCTTTAAATCGATTATTTAAGTATGGGAGGATAGATGGAACTAAGATG
TCTGATATAATATAAGATTACCTCTCAGAATCATTGATATCAAGGCTTTTTTAAAGTCTAAAAACAGACTTACTACGTTTCCCACTACGTTTGTGTTAAA
TGTGTCCTCCGTGATGGGTAAGCTCCAAGATGGAATCGCCATTAAGCGGATCAACGACGCGATTACCACTTTCAAGAATTACAAGCTCGGTGAATTGAAA
ACCGGATGGCCGCGATTTTTTTAAAAGTGGGCCCCCCCACTAAAATATGTCCCCCACTCAGAACGCGCCCTCAGAGCCTATTTAGTGTGTGGTCCCCTAT
AACCATAAAAAAAGAGCAGGACTTCTCCATACCCACTCTTTTACGGAACAGTTTTCCCAGGACTCCTTGCTAAGTCCTCTGCTCCTAATTCCAATATATA
GGTCTGTATCACATAGCTGATTAGTCCTCATGATGCTGGGCAAGAATGCTTGTGGGAAGATCCGCCCGCAACCTGCTCAATAACACATGATCAGGAAGTG
GTTAAAAAATCCTTGAGTCATGGAGCAAAAGCAACGTAGATTTACCAAAAACATTTTTGTCTTGGACGTAACCGCTAAAACATTATGCGGGGCTATCGCG
TGGTATCAGAGCAAGATTCTGATTCTAATAGGGAAAACTAAAAATGTCTAGATTAGAAAAGATCTACACAAATAAAGAAAACCCTCTAAAAGACTTTTTA
ATGTATTTTAATTATAGCATGCAATAGGGCGGTTGTCAATAGTCTTGTGTGTTAAAGGTGTGAGTTTTGTCACGCTTTTTGCATTCTGGTGACCGAGTCG
CACGACCAGTGATCGAACAACCTGAATCATTGGTGACCCCAACCCTGGGTACCTAGGTGCAATGGCCCCAATCTGCGGATTAAAATAAAACCTGAGATCG
GTAGATGGATTCTAATAAACAAATACAACCCCTTGAAATATCAATGCTTTCAAGGGGTTTTGTTATGTCTTTGTGTAGAAAAGGGGCAGGTAAGGGGCAG
AAAATATGACATCCAAGCACAAGACATCCGAAAATCTTCAAGCACACACACGATCTTAAGGTTTTCAACACGCTCTTCTGCCCGCCCCCAAGCAAGCGAA
GGTATTTTTTTTTCTTGCCGGTCGCTTGTGACCAATTAGAAAAAACTTATCATAAATAATCTTGTATGGGTACATATCAGCCGGTTTTAACCAATTGTTT
GTCCCCTGTGATCGTCTCTCCCGCCCTCCAGCCGGAAAGATATTTTTGCTTTAACTTTTCTTCGCACTCCTACGCCAGATCTACGTGCCTTAGGTCATCT
AGAATTTCTCCTTATTCTATCAGTGCTTAATCAAGATGAGTATTTCACGCAGCGAGATAACCGATATTGGCGGACGATTATTATACACAGTATATTACAC
GGCGAGGCGGGGAAAGCACTGCGCGCTGGCGGTGGTGCTGATTTTATTTTTTCAGCGTCTCAGCGCGTCGTGACGGCACTTAGTCTGCCCGTTGAGGCGT
TAGTAGTAGACTCCGCAAGAAGAAGCAAACACAGAGAAAACTGGAATAAAGAAGTATGTTTTGTCTGTGTTTGAGTCTTCTCGGTCTACTACTATGTTGG
GTAATCTTACCACTGTGTGTGTGCGTGTGTGTGTGTCGAGTCGTGTTGTCCGCACATTTGAGTCGTGCTGTCCGCACATATTTTATCTTTTGGGTACAGT
GTATTTTTACAACAATTACCAACAACAACAAACAACAAACAACATTACAATTACTATTTACAATTACAATGGCATACACACAGACAGCTACCACATCAGC
ACCGGATGGCCCCCGAAAAAAAAAACGTGGCCCAATAAAAAAATGCCACGTGGAAAGCATATGATGTCGATGTGATATTTTTTGGCGGGAAACTTCCTGA
CATCATCAATAATATACCCCACAAAGTAAACAAAAGTTAATATGCAAATGAGGTTTTAAATTTAGGGCGGGGCTACTGCTGATTGGCCGAGAAACGTTGA
CGGAGACTTCTTGTGGTTCCTGTGGTGTCACCCCTCAGCCCTACCTGCGAAAGAAAAAAGAGTTAGAAGGCGGCAGAGGAGCTGACTGGTCGTCGTCGAC
ACAATTTTAAGCGAACGTGCCCCTGCGGTGTATCCCTCACCAAGCCTCTCTGTGTATCATCTATCAGATCCTTCCGCCACAATGCCTCTCACATCTAACA
GAAAAGTTCCACACCCAAACCAAACCAAAACCTAACGAAAGAGCATATTGGACCCTAAACGGCCCTCGAGCGACCACGTGTCTAGAGGAACCATTATGTC
ATATTAGGTTTTTACCTACCCAGGAAAAGCCAACCAACCTCGATCTCTTGTAGATCTGTTCTCTAAACGAACTTTAAAATCTGTGTAGCTGTCGCTCGGC
AAATTCAAAACTCAAAAATATAATTTTGTATTTCCAGTTGATTATCTGTAAAATAATCTCGGTTAACTAGTTGTCCGATTAACAACTCGAGTCTGATCTG
CAAAAAAACACTGATTGAATGCCGTATGTGTAATAAGAAAAACCTCGTTAAATACTGGTATATCTACGTTGTAGAGATTTTGTTTTTTAAAAAAGCTAAA
GCTAATCGTCAGGATGAAGCGGATTCCAAGGAAAACGCGTGGTAAGTCCAGTGGTAAAGGCAATGATTCAACCGAGAGAGCTGATGATGGCTCCGCGCAA
GCTAAATGGCGCGATGGCGAACGTTTGGGGGGTGAGACTTGCAGACTCGTTATCTTCACCCACTATTGAGACACGAACGCGTCAGTATACCTTACACGAT
CGCAAAATATACGATATTTTTATTCACGTTTGCGTGATTTTCGCCTCCTTCATTTCAGTGTCATGTCCGAAGTTGACAACACTGATCCAACTTTACAAGA
AGATTTTCTTGCGCGTGCATGCGTGTGCTTCAGACAGCCCAGGCAGCGACTGTGATTGTGGATATTCTTTCTGCAAGTTTTGTCGTGAACGTGTTGAGAA
GGGCCCTAATGGTGTAGTACGGAAATGTGTCGTTGTTTCTCTTTAACAAAAGGAACCGTTCTCTTCTTGTATTTTTATCAGGTTGAGGAGCCCTGTCTTC
TGAAAGACCCCCTACCCCAAAATTTAGCCAGCTACTGCAGTGGTGCCATTTCACAAGGCATGGAAAATTACTCAAGTATGTTCCCATGAGATACAAGGAA
AGCAAAAGCAGGGGATAATTCTATTAACCATGAAGACTATCATTGCTTTGAGCTACATTCTATGTCTGGTTTTCGCTCAAAAACTTCCCGGAAATGACAA
TAATAATAAAATATTAAACCAAACAGCTTTCGTTCCGAGAAAACAGCTTTCAGTTACAAAACAGCTTTCAGTTACATAACAGCTTTCAGATACTTTGAAG
AGAATTCGTCCCAGGCCCCCCAAAGTCTACTCGAAAGCTACCGCTCCAACCTTCTATTCTCTTTTTGCAAGCTCTTACAATGTCTTCTTCCCGCTACAAT
AAATTATCAAAACCAAACACAACATAATGAAGAACAGCCAAGCAACTTACGTCCTAGCAGGATTCTCAACCAACTCACAAAAGCAATACGCCAAAGCCAC
ACCAAGGGGAAAATCAAGAAGGATATTGAACGTACGAAATAGTAGCAGATATCGTGAGCCCAGAAGTGGTGAATTCCGCGGTCGACAACGACCAAGAAAC
ACCGGATGGCCGCGCTTTTTTTCTTTTATGGGCTTTACTTGTATTGGGCTTTACTTTGGCCCAATCATAATCTGTCTGACAATCTTAGATAAGTGGAAAT
CTGGGGCGGGGCTTAGTATTACCCCCGCCCCAGGTTCAGCGGAGTCATTTAGACGTAAGGATAGCCATTGGATTGTAAGACACGTGTACAATCAGGATCT
ACCGGATGGCCGCGCCCCGCCCCCCCACTTTCCGTACACACCCACGTGACGCTTTAATTTAAATTAAAGATAAGGATTTTTGACTGACCAATCAATTTGT
TAACGGTAACTCATGAACAAGACAAAAAGAAAAAACCTTGATGTAACAAGGTTTTAGTAAGTTATGATTACTTACGGTAAGCATTGATGGAGCCGGTGGG
AGCAAAAGCAGGGTAGATAATCACTCACTGAGTGACATCAACATCATGGCGTCTCAGGGCACCAAACGATCTTATGAACAGATGGAAACTGGTGGAGAAC
CGGAGCGTTTTCAAGATGACATTGGCTAAAATTGAATTGTTAAAACAACTGTTAAGGGACAATGAAGCCAAAACAGTATTGAAACAAACAACGGTAGACC
ACCGAAAGGCCGCGAAAATTTTGACCCCCTTATCCTGACCGTTGATGCGTAATCATTGCACGCCGTTATCCGTCCGATTTGCAACACGTGTATCCCACTA
AAATAAAACATCTCAACACAACATAATCAAAAGTACTTCAACAAACATCAATTTATCTCATTTTCAATTGTCATAACAAGCAACAATGTCTTCTTTGTAC
ATCCAGTTCTTCTTGGTACTCTGAAAGATTCCCTATAGCAATCAAGACCACGTCTGGTAAGGCGTAATTTGGGAGCTCGAGAATCTCTGCGTACGTGCGT
TAATAGGGAAAAAGTTAGTATAAATTTACACCACCCCACCGTTTAAAATAAACGATTATACAAATCAAAACTTATAAATTTACTTATCATTTCTTTACTA
GACATTTTGTCCACATCACGAACATGGCAGCTCGACTTCCTATCGACGCCTTCGGCATGTCAGTGATTCAACAAAATGGTCTCAAAGTATACACAATCCT
CGAGCCTTTAAGATGAATATAAATCCTTATTTTCTCTTCATAGATGTACCCATACAGGCAGCAATTTCAACAACATTCCCATACACCGGTGTTCCCCCTT
AAAATATGACATCCAAGCACAAGACATCCGAAAATCTTCAAGCACACACACGATCTTAAGGTTTTCAACACGCTCTTCTGCCCGCCCCCAAGCAAGCGAA
CTCGCGGCATAGGCAGCCCTCTCTCGCCAGCGTTTTTTCCACCAGCAAACACCGGCCGGTCATCCCGGCTACGTCGCCACACCACCAGGAGGCAGACACA
ACCGGTGGCGAGCGGATTTTTTGGTGTTCATGTGGGTCCCACTTGGGAAATGTGCAGAATAACTGGGCCTGTTTTCTTAATTGGGCCTTATATGACTTGG
GACATTTTGTCCACATCACGAACATGGCAGCTCGACTTCCTATCGACGCCTTCGGCATGTCAGTGATTCAACAAAATGGTCTCAAAGTATACACAATCCT
CTGTTCGGTCCGTCAGGTACTCAAAACAGTTGTTAGGAATAATTACGTTACTGTAAGATCTTTGCCAAGGGCCGCCTCTGGCGATAAATCCTTGGGGGTT
TGATACCCCAAGTATTGGACGTCGAATAAAAATTTACCACGTTACAGAGTAAGTGAGAAAGTATGTTGCACTCAGACCCAAGTAGAGGGACTCATACAAC
TATTAAAATCTTAATAGGTTTTGATAAAAGCGAACGTGGGGAAACCCGAACCAAACCTTCTTCTAAATTCTCTCTCATCTCTCTTAAAGCAAACTTCTCT
CTATATAACCAAGTGGGGTGGCGAATGGCTGAGTTTACCCCGCTAGACGGTGCAGGGACCGGATCGAGCGCAGCGAGGAGGTCCCAGGCTGCCCATGGGC
AGATGTCCCGAGTTAGTGCGCCACGTAAGCGCTGGGGCTTATTATTACCCCCAGCGCTCGGGACGGGACATTTGCATCTATAAATAGACCTCCCCCCTCT
CTCGCGGCATAGGCAGCCCTCTCTCGCCAGCGTTTTTTCCACCAGCAAACACCGGCCGGTCATCCCGGCTACGTCGCCACACCACCAGGAGGCAGACACA
AAAATAAAATAACAAACAAAACCGACCAAAGCTATCACAAACCCACACACACCGCTCTATCATCTGAGCACACAGCTTTTCTCTGTCTTCACCCGCGCGT
TGACTTGGTCAATTGGTACCAATTGATCTCTCTCCTGGTATCGGTACATTGGTACCAATATATATGGTGGTACCTAATGGCATTATTGTAATTACTTTAA
ACTCTCCTTATTTGATTAAAAGAATGTTGATATAGCAACGTTTAGAACACTAAAAATACTAGAATGGTAACATTTTGGTAACATAAAGAAAAAATGCATC
AAATAAAACCCAACGGTAGAAATGTCACTCATATTCAAGCCAGGCTCCATTTCGCATACATCTTCCAAGACTCTACATACAACACCACATACTAAAACAC
CTGGGGCGGGGCTTAGTATTACCCCCGCCCCAGGTTCAGCGGAGTCATTTAGACGTAAGGATAGCCATTGGATTGTAAGACACGTGTACAATCAGGATCT
TGATATTTTTTCTAAAAATATTGTTGTTGAACCTTAAATGGTATTACGGTCGTGCGGCGAAACCAATGGCTTGTCCACCGCAACCCTCGTATAACCATTA
ACACAAAGTCCTGGGCAAAAGAAAAGCAAAATAACCAACTATAGATTAGCCAAAACCTTTTTGTTTAAACAGTTAGTAATTTATAAGTTTTAATTTATAA
ACCGGTGGCGAGCGGGGATTTTCCGAACTTGGTGGGCCCCACATACTGGAAGAAAGAGAAAGTGCACTCTGGTTATGCAATTGGGCCGTTAATGAATGGG
CCAAAGATAGTTTTGGGTAGGTCTGTCTTTGTAGTTCCATTCAAAATGAATGTCTATGACAAAGTGCTGCAGTTCGGCTCTAAGAAGGCCAGAGCTCGTG
CACAAAATATAAGAAGGAAAAGTGCTGATTTTCCTACCTTTGTGTTTCATGATTTATGAGACATTGGTTTTAAGCAAAACTGAGTTAGAGCAACTCAACG
TGGGGATCCTAGGATATAAATAACACGTCCTTGTTTGCCAAAAAAAAAAAAAAAAATAATAATAATCTAGGCCTCGTTACTAAAAGTGCAAAAACCAAAT
ACCGGATGGCCGCGATTTTTTTTGGACCTGGCCCACTATCAGAAATTGCGTTGGGCCTTCCTGGATAAAGTTAACCAATCAGTACTCGTTTGGGTAGTCT
GTTAAATTTGGGATGGTCAATCATGCAAGACGCATCGTTGGTTCGAAGCAGCGTGCAACGTTTTCTAAAATATACTAAAATAGATGGGAAAGAGCCGAAA
ACACAAAGTCCTGGGCAATTATAGCAAAACAACACCTTCTTTAAGTACTCAGCTTTCCTTTAAACCACATTACTTCAGAATTCTCTAGCACATTGATCGT
GATAAAAACAAAAAATCCCTAGGCATGGCAAGAAAACTAAGAACAATGCAGTTTGAATAGATTTAAAAACAATTAATTTGTTTAATTTAATTTAACATTT
ATGGGATATAACAAATCTTTGAGGTATAGCCGTCACGACGGCACCAGCTGTGTCATCGACAACCACCATCTAAAGAGTTTGGGTGCTGTGTTAAACGATG
TGATATTTTTTTATTAAAAATATCTGTTCAACTTTGTCTCAGTGACTTTCATTGACATTCGTCTTTGAATTTTCTACAAGATTTATCGTTATATAGCCTC
GGGGGTAGGGGGGATAAAGGGGGCCTGCCCTCACCGCACTACAGAGGAGAATCTATGCCAACCCTTCCGAGAGGTCTTCGCTTCGGATCGAATGGCGAAG
TTAAAACAGCCTGTGGGTTGTTCCCACCCACAGGCCCATTGGGCGCTAGCACTCTGGTATCACGGTACCTTTGTGCGCCTGTTTTACATCCCCTCCCCAA
AGAATTTCTGCCGATATGGATTGGTCATTTTTTGCAATCAAGATAGACGATAGAGTACAACAAGACCCACGCCCGAATGAAATATTAGCATTGCGAACAC
GTTATTGAAGAGCTTTGGAAGTAACATGGCACGCCGCATTACTTTGAACAGTTTGAAACCTCTGAGCGCGATGAGCAATCATCCGTCTCTAACTCCTACC
ACACAAAGTCCTGGGCAAACAACAAAGCGAAAAACCTTCCTAAAAGCAAAGTTCACTTTTGGTTTTTCTTCTTTTCTTATCATACATACTCTTTAACTTC
AGTTTTTGAAAACTTCTGTGAATGTTTATATCCTTAGTCGGATCGAGCTAAATTTTAAATCAAAGGAGTTGTTCGGAAAAGTGACCTTGGTTCGTTATGA
GTAATCAGAACCAGAACTAACCCTGTTATCAGCCTTAGTTCTTTTACTTTCCTGTCCAAATTTCTGAACCGACTAGTGCCTTCCTAGAACCCACTACGTC
GTATACGAAAGTAGCTCACGTTCGTATACAAAATTGACTGTACCAAATCCCCAATTCGGTTAGGGCCCCTCCCAGCGACGGCCGAACCGGGTTAGCCATA
TCTCATAGTTCAAGAACCCAAAGTACCCCCCATAGCCCTCTTAAAGCCACCACCTAAAGCCAGCCCTACCCCTCTGGTTTAACCTTCGGTTAACCTTGGG
GTGTTTTAAAAAATTTTTAAAACAAACAGCTTTCGTTCGGAAACAAAACAGCTTTCTTTCAAAACAGCTTTCGGTTACACAAACAGCTTTCATCCTGTTT
CGGGTCTGCTTTTCCTTCACGGACCCAATTCTCCGTGAAAGAAATACGACATTCATACTGCACCTCCTGGTTGGTTTAATTAGGGTTAATGTTATACCTT
ATTCTCTCAATATATACCACCACCACAACCCCCCGGAACACAGGCCCAAAATTTTCGCTGACCACGACGCGCGAAACGCGTCACTTCGTGTGGTCACTTC
AGATATTCTGTTAACGACAAACAGTACAGTGCTCCGCATATGTCTACCCTACTTATCCCGCAAGATACCATCGCACACACGTTCGATGAAGCAGTTGCTT
GGCATTTAAAATCTCATTCACAATGGATGTACTTTTTTCTATAGCGAAAACTGTGTCAGATCTTAAAAAGAAAGTTGTGGTTGGAACAATTTATACTAAT
ACCGGATGGCCGCGGGGTTTTTTTAAAGGCCCATTCATTTGGGCCGATTCTTTTGGGCCTTCACATTTAATTTAAATGAGTGTAAAATTGGCCCAATCAG
GAATTCAAACCCAATCTTCAGGGATTGCTGGTTTGGATTCAGAGCTCACTATAAATAGTGGATAAAGCTCCTCAGGTCGAGTGAATCGGCCCACTGGTAG
ACCGGTGGGCGCGAAAAAAAAAAGTGGTCCCCGCCCCACGTGAACATGTCGCGCGAGTGCTGAACATGTCGCGCGATGATGTCCAATCAGAACGCGCGCT
AGCAAAAGCAGGGTAGATAATCACTCACTGAGTGACATCAAAATCATGGCGTCCCAAGGCACCAAACGGTCTTACGAACAGATGGAGACTGATGGAGAAC
AGCAAAAGCAGGAGTAAAGATGAATCCAAATCAAAAGATAATAACGATTGGCTCTGTTTCTCTCACCATTTCCACAATATGCTTCTTCATGCAAATTGCC
CGCCGCCCCCTCAACTTCGCAGAAAAATCCGTTTTTGCATATTTTTTTAAGGGGGTGTAATCATGGCTGGAAGAAATAAACAACCACTCTCTGTTATACA
GTTAAACGTTTTGTTTTCTAGCAATGAAGTGCAATAATCTTCTCTACGGTGTGGAACTCCCCATGTGCTTGCAATCGAGCATGGGCATGGTGGTTGTTAC
