# Supplementary material for: Towards a better solution to the shortest common supersequence problem: the deposition and reduction algorithm
Source: BMC Bioinformatics. 2006 Dec 12;7(Suppl 4):S12. doi: 10.1186/1471-2105-7-S4-S12 (PMC1780115; doi:10.1186/1471-2105-7-S4-S12)
Supplement: Additional file 1 — Real DNA sequences DNA sequences are obtained from NCBI Viral Genomes, Accessed on 01/01/2006. . Sequences are randomly selected from different genome sequences. The specific length and number of sequences are specified for each dataset. There are 60 randomly selected datasets. File name indicate the number of sequences, sequence length, and dataset number. For example, file name "DNA_N100_K500_5" indicate that it is DNA sequences dataset, with 500 sequences, each truncated to length of 100. And this is number 5 datasets for this setting. Each sequence is represented as a row in the dataset file. [file 1471-2105-7-S4-S12-S1.zip › DNA_N100_K500_3]

AGATATTCTGTTAACGATTGTATCTATTTAATCTTCAGCTACTATCTACCCTACAACCACTTACCAAAGAAATGTCTTCCAATGACTCCGCACAAACCCG
TTGGCCACTCCCTCTATGCGCGCTCGCTCGCTCGGTGGGGCCTGCGGACCAAAGGTCCGCAGACGGCAGAGCTCTGCTCTGCCGGCCCCACCGAGCGAGC
ACCGGTGGCGAGCGATTTTTTTGGTGTTGCAGGTGGGACCCACTTTACAGTAAAAGGAAAACTGGACTGGGCCTCTCTTATTGGGCCGTATTTTATTGGG
GCTATTCGCTGGTCAGTTATGGCTCGCGCTGCGTTCCTATTCAAGACTGTTGGATTTGGTGGTCTGCAAAATGTGCCAATTAATGATGAGCTATCGTCAC
GAAATTTTCAAATCTTTTGACTATTTCGCTGGCATAGCTCTTCGGAGTGAAGCCTTCCCTGAAAGGCGCGAAGGTCCCCACCAGCTCGGGGTGATTCGTG
CGCCCGGGCAGGTGTTGGCTCTATGCCTCGGCATTTGTATTGTCAGGAGCTGTGACCATTGGCACAGCCCAAAACTTGCTGCACAGAAACACCCTTCTGT
CGCAGAAGCAGAGGATTTATTTAGTCACTGGCAAACGGAAAGATGGCGGACAACATGACCACAACACAAATTGAGGTGGGTCCGGGAGCAACCAATGCCA
AAATAAAACCCCTCCACAATAGAACCAGACCCATGGACTCAACGCGTCAAGTATCCCTTACACTGCAACAGATTACAAAACGACTACACTTACTTATTTC
TAGTATTACCCCGTGCCGGGGTCAGAGACATTTGACTAAATATTGACTTGGAATAATAGCCCTTGGATTAGATGACACGTGGACGCTCAGGATCTGTGAT
GGATAAACAACACTACTCAAAACAAGACGCCACTATTCTAACAAAACAGAGACGTCTCGTAATGGCCCTAACTTACAGGAGTCCAGTTGAGGAAGTGCTT
GTATAAATTTTGTATCCGATAGTAGCACATAGAATCACAATCACATCCCCGTTTTTTGAAATTTTATAATTTCTACAGCAAATTTTATATCAAATGCCTA
AGGTCCACCTTTCTTGTATAAGAAAGGTGGTGATTCGCTTACCTTTGACCCAGTTCTTTAACTCCCACAACCTTAGACAACTTGATGATAAAATATGGAA
AGTATACATACCAAGTATACGGAATAGGTGTGAACCCTTGCTCAGCTAAAGAGGATAAAATGGAGCTCACTAACCACCACAAGCAAACTGCTGCTGAAGG
GAATTCGGCGGGGTCGATCCAGCGTCGTGAGCGGTCTTTCATGGGCAATAAAAAACCACCAGTTTTTACGCTGGTGGTTGTCTTTGTAGACCCCTCGGCT
ACCGGTGGCGAGCGGGGATTTTCCGAACTTGGTGGGCCCCACATACTGGAAGAAAGAGAAAGTGCACTCTGGTTATGCAATTGGGCCGTTAATGAATGGG
GGTAAAGTTATACATTTACCGTTGGACAAGGTAAGATTACCGACATCCTAATAGAATTGTATAACTTTTGCTCTTTCAATCTTCTTGGAGAATTTCGATG
CTCGAGTATCCAGGTGGCAACCTCATTCCGTTCAGGTACGGTGCAGCGCCTGCATATCTCAGAGCACGGCAAAATTTGCGCGAAATATCCGGCTAAGGCG
GTTATTTGTACCATGGAGGAATTGTTCAACGCCCTACCTCAACCACTACAACAACTCTCATTAGCTCTGGCCGGTGAGATACCATTGACAGATCACATTT
CTCTCTATTTAATATACCTTATAGATGGAATGGTGCCAATATGTAAATGAGGTAATTTAAAAAAGTGCGCGCTGTGTGGTGATTGGCTGTGGGGTTAACG
GCGCCAGTCCTCCGACAGACTGAGTCGCCCGGGTACCCGTGTATCCAATAAATCCTCTTGCTGTTGCATCCGACTTGTGGTCTCGCTGTTCCTTGGGAGG
TAGAAGTAATGTTATAGATAGGTCTGGATCATACCTATCTATATATTTTTTCTTGTCAAATTTGCGTAAAGTTATTAGTGCTACGGATATGGCGAAATAG
TTATTTTGCGACTTCTACGATGTTTTTAGCGATTGCATCTTTCAAATCATAGATCTGATTGAGATACCCAATGATCAGAGGGTTATTCTTCTCAAATTCG
AAACTGTCTATTCTATTATATTATATAGACGGATTAGTCTCAAACCTTTGATATTAAAAGGTTTGAGTTTTTTATTTTTATCTAACAATAGAATTAACAG
GGGTGATGCCCCCTCCGATGTCGTTGCGTCTTTCGTTGACGCTTGGTATTTCGTTGAAGTTTCCGATGAAGTTTCCGATGAAGTTTCCGATGAAGTTTCC
GTATGTAAGTTGCCTTTGGGTGTAAAATTTCTTGCATGCACATAATCGTAATCGATTCTTCTTGATCTCTAAACAACACTTTCCCGTTAGCATGGCTAGC
GGGGCTCTGGATAGCTGACAGCTCCGAGCCCCCAGCTGGTAGCCTGTAAGGCACGGGCTCCGCTGGGTAGCCCGGCCGAGGTGAATAAAGGTCGTTTGGC
GACATTTGCGAGATGGCACGCCGTCCTTCGAAAGAGTGGAGAGAGAGATTCAATACCTTATCCCTGAAATGCAAGCAACTGACACATACGAATACAAGTA
ACCGGATGGCCGCCCGAAATTTCGTGGTGGTCCCCCCCTGTCGGCCAATGAGATTTGTGCCTTGAATGCTATATAAGTGGATGTTGACATCACCTTTTGT
GATATTTCGCACTCCTAGTGAATCTTCCTAGTATATCCGCTGAAAAACGAGAGAGGCAACAAACTACAGAGGTTACAGTCTCACCTTTTAAACAACAGAG
GTTATTTCGACACTTCGCACTCTCTCTACAATGGGGAACGTTCAAACCTCCGTCAACACTTACAATATTACTGGGGATGGTAATTCATTTACCCCCACCT
ACCTGAGTGCCCCGCGATCGTTCCACTCTGCTTTTGCTTTTGGACCGCTTTACTTTTAGTCGTTCAATGAGAAGCGCTCCTCAGCACTACGATAATTCAA
TGTATTGATTCACTTGAAGTACGAAAAAAACCGGGAGGACATTGGATTATTCGGGATCTGATGGGATTAGATTTGGTGGGGCTTGCAAGCCTGTAGTGCA
GTAAAATACCAACTAATTCTCGTTCGATTCCGGCGAACATTCTATTTTACCAACATCGGTTTTTTCAGTAGTGATACTGTTTTTGTTCCCGATGTCTAAC
TGATCCTTATACTTACATTACGATAAATAGAAACTTTTTATCCGACTAATCTGAGCAGGGTTTGTTCTACCACTTAGTTTTTAGCGCATCAATATAGCAG
ACACAAAGACGGCTAACATGGTAAGGACATATCTCTTGCTTTTGCTCCTGTGCGGGCCAGCAACGCCTTTCTTCAATCACCTGATGGATGTGACCCGTCG
GGCAAATGATCGGCTGTGCCTGGACTTGATTCGTCATGGATCTTGCGAGGTCGGATATCATTCCGCATTTGCTATGCCTCTTCCAAGAGATAATCCAAGC
GAATTCATGATCGACATGCTGGTGTTAAGGATACCTTTTAAAAGCTCTCTTGTGTCGGAGCGTCTTGATTCTAAGGGAAATTATGTTTCCCATGTGAATC
ACCAAACAAGAGAAGAGACTTGTTTGGAAATATAAATTTAAATTAAAATTAACTTAGGATTAAAGACATTGACTAGAAGGTCAAGAAAAGGGAACTCTAT
GATCTATAAGTTACCCCGTCATCAACAAATTGAAGATTTTGGTTCCTAACGATTTGTTCTTTGTTACAGATTAGCATCAAAAAAAGTCATCATTTTCCTC
TATAAGTATATTATATATTTTATAATTTTATATATATAAAGCAGGTACAATTTTATTATATAGTGCAGATCTTTTTTGTGAAAAAAAAATAATTATTTTT
AGTCGTTCGTCTGCGTGAGCTCTACTACTTAGTATTGTTTTTGGAGGATCGTGAGATTAACACAGTGCCGGCAGTTTCTTTGAGCGTTGATTTTCAATGT
GAAAACAAACCAAACGCACCAGTCAAGCCCCTAGCGAACTCGAATCTGCCTGCCCAGCTAGACTTCGCCATGGCCCTCATCAGACAGACGTTGGACCAAT
TAATATTACCGGATGGCCGCGATGTCTTTAAAATGGGCCCCGCCACTAACTACTGTCGTCCACTAACAACGCTCCCTCAAAGCTTATTTAATATGTGGTC
CGCAAAAACTCCTGCTCCTAGTGGTTAGGGAGTATATGTTAAATTCGTAGCTAACGAGAAGTATTGGCGAGGTTATATTGTTTGCCGTAAATCGTTAGCC
ATGCCCAACAATCTTGCAGCAGGTTACCAAACCTCGGCCAAATCGTATATTTATGACAATAAATATTACAGAGGATTGGGTGATATAATCAACAGCGCTA
GGGTTTCAATAGGAGAGTTGCTGACACGGTGAAGCCGAATGCCACGTGCGTCCTTGCGGAGTGGTGGAATACCCCGCAAGTGATTTAGCACCCCTATTAA
GCCTATGGGTGGTCTACATAGGTGAGCATGCGTTGCTCGATATAGACCGCCATTATTGGTAACACGCTTGAAGTGTTCTCATCCGGAGAAAGTGATTTGC
CGGGACTTACTTGTGGTTCCTGTGGTGCACTCCTGACCCTGCTGCTATAGCAAAGAAAAAGAAATGAGGCGAAGAAGTCCTTCAGGGATCCCCGGGGAAA
AATTCTATTAAAATTGGCGTTAAACTTAAACCCATTAAAGTGAACACAAATCAACCTTTGCCTGAGGCACCTGTTACAGATATATCGGTTATTGCGGGCA
GGATTCACACTCCCGATAATAACTGTTAATAAACGACAAGTTCATAACAGTTACTAGATGGCCCTCACATACCGAAGTCCAGTCGAGGAAGTGTTGACTC
ATGAGTGAGTTAGGAAATCTGGAAACCACTGTTACCGGAAAAATCAAACGATTTAATAACGGCGGCGGCTATTATTACACTACAGTGGTTTCTCCTGCCG
CTTAAAGAATTTTTCTATCTATAGATAGAGAATTTTCTTATTTAGACTTTGTGTCTACTCTTCTCAACTAAACGAAATTTTTCTAGTGCTGTCATTTGTT
CCTCTTTGAAAATCTCTCAAAAAATCAAAAAGAAAAGTTTTAGCTGATTTAATCTAAATTAATCTATTTTAATCTAGTAAAATCTTGCTAAATCTTAATA
ACCGGATGGCCGCGATTTTTTTTAAAGTGGGCCCCTTGATGTGATATGTCATCCAATCAAAATGCTCCCCCAAAGCTTAATTGTTTTGTGGTCCCTTATT
ACCGAACAAAGGGAGTAATGATTAATTATAAACAAAAGGAATCGGTAAAAAATTTAGGAGTAAAGCTCCTAAAGCCTGGTTCCAGTACCGGCACCAAACC
AGAATTTCTCCTTATTCTATCAGTGCTTAATCAAGATGAGTATTTCACGCAGCGAGATAACCGATATTGGCGGACGATTATTATACACAGTATATTACAC
TAATATTACCGGATGGCCGCGAAAAAATAAAGTGGTCCCCCCCCACGTGATTGATGTGACCTGTCGACGAATGAGAACCGCGCGTCATCGCTTATTTAAG
AGCCTCCTTCATTTCGAAAGCCTGAATGGAAGATTCGCCTTTCGACCCCACTCTTCTCGATGTTGCAGTAGAGGAGTCCCATTTGGTTGACGACTCCCCC
CGTAAAATATCAACATACTTACAAACAAGAGAATAGGCATTTCTGCAATTCTTATTCACAATCTTCCATATCGCTTGAATTTCTGGTAGATTAACCCCAA
GAATTCGGCGGGGTCGATCCAGCGTCGTGAGCGGTCTTTCATGGGCAATAAAAAACCACCAGTTTTTACGCTGGTGGTTGTCTTTGTAGACCCCTCGGCT
GCTAATCGTCAGGATGAAGCGGATTCCAAGGAAGACAAAGGGCAAATCCAGCGGAAAGGGCAATGACTCAACAGAGAGAGCGGACGATGGCTCGAGCCAA
GACAAACGTTTTACCGGTTTGTAAATAGGAGCACACAAGCTCGCTAGTCGCCCCCTTCGTATCGGGGATCTAGAGATTAAACGGTATACCTGTCATTTTA
CTTGTACACACTTTTTGCAATCAAAATAGAACGCAAATCTTGACTGCTCTACCTCAACTTAATACCTACTCTACATGGATTACCTAATCACTGCATTTAA
ACAAAAGATACGAGCGGGTGATGCAAATTGAGTCTGTCAAGCAACAATTAATTTTCAGACCTACCCGACGCACGAGCATAAACGATCGCAAGTTAAACGT
GGCTTTTAAAGCGCTACAGTGATGTCTCTCAGTATTGACGTGACGAGTCTTCCTTCTATTTCTTCTAGTATATTTAAAAATGAATCATCGTCAACAACGT
GTATACGAGTTTAGCTCAATCCTCGTATACAATATTGGGCGTCACCAAATATAGATTTGGCATAGGCAACACCCCGATGCGAAGGCCGAAAAGGGCTAAC
CCGACGCCCGGTGGCCTGGGGAAGCCATCCGTGCGTGCAGACCCGCCGTCGGCCGATTTCTGAGCCGGGGCGGGATATCGACGAAACCAAACCACATGGC
TATTCTCAATATATACCACCACAACCCCCCCAGAACCCAAGCCCAATCCTATTGCGATGACCACGACGCGCGAAGCGCGTCACTTCGTGTGGTCACTACG
TTAAAGCGCACTGGACCCAGCTCACTGAAAAAATTTGAACTTTTCTTTTAATTTGGTTACATCACTTATCGAACTCATGCCTGTTCTATTCTGTCAAGGC
GAATTATCTGAGGAACGTAAATCTCAAAGTCTGACACCTCCAACATAAAAGTTCATTCCACGCTCTCCTAACAGGTATTACCTCCCCCCACACCCCACAC
ACCCAGCCTCGGCACCCGCTCCTTGGAACCCTCGTGCTATCCGCGTGCTCTCTCTCTTCTGTAATCCTTAAAAGAAAAAAATTATGCCTTCGGTCACGTC
CTTTCCTGAGGTTCCTGTGGTGCTCCCCTGACCTGCGTTCCAAAAAGCGAAAAAGTGAGAGGCCCTAGGGGCTTCTCGGCTCGTCGTCGACGAAGGGTCT
GGCTTTTAAAGCGCTACAGTGATGTCTCTCAGTATTGACGTGACGAGTCTTCCTTCTATTTCTTCTAGTATATTTAAAAATGAATCATCGTCAACAACGT
TAGTAGTAGACTCCGGGATAGAAAAAGTTAGAAAAATGGAAAAGTATAGAGAGATTCATCAGAGAGTTAGGGACCTTGCACCTGGAACGGTATCAGCATT
ACCGGCGCTTGTACTCCGTACTCCGCGGCCAACGGGATAGCAACTGCAATGGCGAAGAGCGGCAACTACTCATACAAGAGGTGGGTCTTCACCCTTAATA
CATGCTCATTTGAAAGCATACGCTAAGATTAATGAGGAATCCTTGGATAAGGCTAGGAGATTGCTTTGGTGGCATTATAATTGTTTACTGTGGGGAGAAG
TGTGGTGGGAAGACCACCCGGAAATAAGCAAGGGCCAGCCCCCCTTTACTTGCCCGGAGGATTGGCTGGAGTGTGAGGAAGATAGTGAGAATGAGGAACT
CCCCCCACCTCCCCAACACCTCCCCCATCCTCCCCACCTCCTCCCCCTCCTCTCTTCCGCCCGCGATCCCGCCAATACCCATAATGCACCTGGGCACTCT
CGATAAACATAACAACAGAATCTGCATTGCAGTAATATTCCTTGAATATAATTGCAACGCAATGGCCCTCTCTTATAGGCCTGCTGTTGAAGAGGTGCTC
TATAATATTACCGGATGGCCGCCCGAAATTTCGTGGTGGGCCCCCCCTTGTCGACCAATAGAGTTCGTGCCTTGAAAGTTAGATAAGTGGATGTTGACGT
AGCAAAAGCAGGAGATTAAAATGAATCCAAATCAGAAGATAATAACCATTGGATCAATCTGTATGGTAGTTGGGATAATTAGCTTGATGTTACAAATTGG
AAGTTTTTTAGACCTGTCGTAGCAGAACATACCTACCGAACATGGAAAGGTCTTCAAGAGAGCATTCAAAATATAGCAAAGCAAACACACTAAATGAAAC
AATGTGGGAGGGAGCTCCGGGGGGGGGAATAGCGCTGGCTCGCTAACTGCCGTATTAGCTTCTGTAATCATGCTTGCTTGCCTTAGCCGCCATTGTACTT
GTATTGCCACCGACGACGACGACGGCAGTCCCTGCCGGCGAAGCCGGCCGCCGCGAAGCGGCAAGGGACTGCCGTCGTCGTCGTCGGTGGCAATACTCGT
GTAATGCGTGCCTCCGTGCACTTAAGCCCTTTGCAGCTATGAGTAGTTCATCGCGACCAGGGTTCCTCAGCCGACTCGGTTCGAGTATGGCGCGTGTACT
ACCGGATGGCCGCGCGATTTTTTTTAAAGTGGTCCCCCCCATGTGCGCGTTTGTCCAATAGAAGGCGCTCCTCAAAGCTTATTTATTAAATGGTCCCCTA
GTATTAAAAATTATATGTTTTCTTGCTGAGTAGCGACTGGACTGACTCCTTCTAAGAGAATTTAATAAAACGAAAATGACGATCCAAGTTCAGAATTTGA
GGATCCACAGAACGCCCTGTATTATCAGCCGCGGGTACCCACTGCAGCTCCGACATCCGGAGGAGTGCCGTGGAGTCGCGTAGGCGAGGTAGCTATTTTG
CTTTAAAAGTCGTGCGTGGCTTCACCACGCACGATCAGTACTATCAGTTAACCACTCTTGAATATGCTCAATGACCCTATTCAACACTGGTGTCTCTTAG
GATGATGTATAATAACCTCAAAAACTAACGCAGTCATAACCGGCCATAACCGCACGGTGTCACTCGGGTACAAATTATGAATTCGATCTTTGGACTTTTC
ATTTTGCTACGTCACTAACCACGTGACACCCACAGGCCAACCGAATGCTATGTCATCCATTTCCTGGGCCGGGTCTACGTCCTCATATAAGTAACTGCAC
AAGGTTGTGCTAAATTAATACAGTAGAACTATGTGGAATGGAGGAAATATTATGAACAAGCCAGACAAAAATTTCTTTATGAAAATGATTATCGTTATTC
GTAAATTAAATGCTATTTACAAAATTTAAACAGAAAGGAGAGATGTTATGAACCGGTTTTACAAGGTTTCATACATCGAAAATAGCACTACCTGGGGCAG
AGAATGATCTTCAAGTTGACCAAGCGATAAATACTCTACACAATGAACAACCGAATGAATGACAGACTTACGATAACCAATTATGCGCGCACACAAACAT
AAGGTTGTGCTAAATTAATACAGTAGAACTATGTGGAATGGAGGAAATATTATGAACAAGCCAGACAAAAATTTCTTTATGAAAATGATTATCGTTATTC
CGCCCTTGTGGATCCTAGGCTTTTTGGTTGCGCATTTCTAGAGCATCTCGGAGATGGGGCAGATAGTCACCTTCTTTCAAGAGGTGCCACACATCCTTGA
TGATATTTTTTCTAAAAATATTGTTGTTGAACCTTAAATGGTATTACGGTCGTGCGGCGAAACCAATGGCTTGTCCACCGCAACCCTCGTATAACCATTA
TGAAAATTGGGGTATAGAGATACCCCAAATCAATTGCCTTATGGCCGCTTGCGAGTAGTCGCCATATAGGTGTTGCCGAAACATGTGAAAGGATTCACAA
GTGAAAGGAAGGAATTGCATAATGACTTCACCACTCAAGCCCGGTCGTCCCGGTCGTTCACAAATGAGCCACGGAAAAGGGATGATGGCTCACCCCGATT
CGCACCGGGGATCCTAGGCAATTTTGTGGATCTTTGCTGATACTTCATTCTGCACTCAAAGCCGCATCCGGCAAGAGTCATGGGGAAAACGCAGTCCAAG
TTAGTATTACCCGCCGCCTGGGGCACCGGGGCACCGCAGCTATTGGCTGCCTTGCGGAGGTGCCCGCCCCTAGGGAGGAGTAAATGGCGCCGTTAGGCGC
TATTAATTTTGTTAAGATAACAATTCCTTTGTCTATTGCTATGCAATATGATAGTAAATATTTAAAATTTGTGCGTGATTTAAAAAATGATAAAGTACCA
ATGGCTGCGTGACACACACACGCAGCTTACGGGTATCATACTGCTCTACTCTGCATTGCAAGAGATTAAAGTACCCATCATGGATTCAGTGTATGTAGAC
AAATTTAACAGGCTTAATTTCCGCGCTTTACGTCAATGGCTTTCACTTACAGAAACCCCCTCGAAATTGCAATCAACAAACTTCCTAGTAAGCAGTCTGA
AAGCTTTAACAGATTCATGAAATTGTATTTTATTAAGGGATAACTGGTAACCCGAGAAGACGTCAAAGAACTTTGACAGCAATGCGCAAAAAAGAGAGAT
GGTAGATTTTTACGTGCATGTAATAAGATCTTTTTTTTTCTACATTTTTTAACATTTGGAGTGTTGCCTATGAGCGCTGGAATTCGTGCTCCGGGCGGTG
TCATATGATAAACCCTGAGCTTTATTGTGTGACCCCCTGAGATTTCGATTGCGAAAACTTGCTATTTTTTGAATTGCGACGTGTAGAACCACTTACAAAA
CGGATCACTTTCCTGTGGTTCCTGTGGTTACACCTCGGAAGGCCGCCGCGGACCTGCAAAGAAGAAGATAGGGGCAGAGGGGGAGTGAGCCTCGTCGTCG
GATCGCACCCACAACCACACTAAGGAGGGCGTACATGGGCGCTACGCAGGCGCTGAGAGAGAGGGAAGACGTGCCGTTCTTCGAGATGAAGAAGCCCGAG
CTCTCTATTTAATATACCTTATAGATGGAATGGTGCCAATATGTAAATGAGGTAATTTAAAAAAGTGCGCGCTGTGTGGTGATTGGCTGTGGGGTTAACG
AAAACAGCACAGAGCAATAAGACACAATCCAGAACGATTTAAACCAAAAAAATCATTCTGCAATGTCTCTTACTTTTCGCTCTCCTGCTGAAGAGGCACT
TATAATATTACCGGATGGCCGCCCGAAATTTCGTGGTGGGCCCCCCCTTGTCGACCAATAGAGTTCGTGCCTTGAAAGTTAGATAAGTGGATGTTGACGT
TTATAACCGCTTACCATCTCACTGTAGAGATCAGTATAGCCACCAGCACTGCTCCGGCCACAAAGAACATTATCTTCCTGTTGGGCACCGGCCTGGGAGT
GACATTTGTCATGGCACAACTGTTGTTCAGGAAAACGACCCAAGACTTTAGAGATTGCTTTGGACTCAAACACGAAATACTTTCCGCAATTTACAATGAT
CCTTCGCTTGCAACGCGGATAAACTTTTATGAAAGGGGGTCTTTATATGAAATTAACAAAAAAACAGCTGAAAGAATATATAGAGGATTATAAAAAATCT
ATAATTTTTATTCTAACAGGTTTTATCCTAGCAGAATAATTTTTGTCGGCAATTGGAGGAGCCCGTTTTTGAAACGATAAATCTTCTCTATATTTCCGGC
AAAATAAAAATGATATAGAAAAAATTTGAAAGAAAAGCGTGAATTTAGCAAACTTATTTGCAACTCAACTTTATTTTAAAGACTTTGTTTCAATTTTATC
GTAATAAAAAAACCCCGGATCCCCGGGGTTAAAAGAGTGTTCTACCATGGAGGAATTCGTCATACCAGTGTTTTCTGAGAGAGATATTCCATATTCACTG
ACCGGATGGCCGCGATTTTTTTACCGTGGGCCCCACCTTGCACGTGCTGACAAAGACATGTGGACCAATGAAAATTGTCCCTCATAGCTTAATTATTTCA
TGAGTTTTTTTCATTTTTTGCGTAAATTTCGCAACTAATGAGATAAATTGGAAATTCCAATTTTTTTCGTTTTTTTCGTTTTTTTCGCACCAAAGTTAAT
ACCGGATGGCCGCGCGATTTTCCCCCCCCCCTCACGTGGCGCTCTGGTGGCCGCCCGATCCCCTTCTCCCCCGCTCCCGTGGTGGCCCCCTTGCTCGCGC
ACCGGTGGCGAGCGGGGTCTTTGCCGTTGAGGTGGGTCCCACATGAAAAAAGAAAGAGAAAATGGGCCTTGGTGATGCAATTGGGCCTTTAATTTATGGG
AGCCCGGGCCCCCCGCGGGCGCGCGCGCGCGCAAAAAAGGCGGGCGGCGGTCCGGGCGGCGTGCGCGCGCGCGGCGGGCGTGGGGGGCGGGGCCGCGGGA
ATGAATAAGAATAAGAAACAAAAACCAAACACTAAAATGAGGAGTAATCCTCAGAAAAACAAAATTAAATTGGTTAATAAAAAATTGCAAACTTTCTTTA
ACACAAAGTCCTGGGCAATTACAAACAAGAAAAACTTAATTAAATACTAAGGTTTACTTTTTCTTCAAATAGGTATGTCTAAATCTCATTCTGACGTTGT
GAACTCGGGAGGCGGTCGTGCGGACGCACGGACGCACGGACGCACGGACGGGCTGACTCGAGAACTCGGGAGGCGGTCGTGCGGACGCACGGACGCACGG
TCTCAAAGAAACACGTGCCGCTTACGCCCACAGTGTTCTCTTGAGTGTTAGCAGAATGGAAAACAAGATCGAGGTGAATAACAAAGATGAGATGAACAGG
ACACAAAGGCGCCCAATCATGGATTCTATATTATCAAAACAGCTGGTTGACAAGACTGGTTTTGTTAGAGTGCCAATCAAGCATTTTGACTGTACAATGC
ACCGGATGGCCGCAAATTTTTGGTGTCCTCCTTATTGGACGCTGACAGGCCCATCTCAGGGCCCATTAACAGGCCCAGGCCCAATAAGTTTCTCGGCCCT
TTGTTGACATTCCCTAAACCCTTATGAGACTCTTGCTTCAACGAAACGAAGTAGGAGTCTTTTTTATGAAACCAGCTCATCGCCTCTATCATCCTGTGCT
TGTATTGATTCACTTGAAGTACGAAAAAAACCGGGAGGACATTGGATTATTCGGGATCTGATGGGATTAGATTTGGTGGGGCTTGCAAGCCTGTAGTGCA
AGAATTTCTCCTTATTCTATCAGTGCTTAATCAAGATGAGTATTTCACGCAGCGAGATAACCGATATTGGCGGACGATTATTATACACAGTATATTACAC
TTGAAAGGGGGCGCTAGGGTCTAGCCCTAGTGTCGCGCAACGACCGCCCCCGGTTGAAACGCTACTACTCAGACCTCTGGCTGTCGTACCTCTATTAGGC
TTTCCTCTTTTAGGGCGCGCCTCGGAGGCCTGTCCACTACTTCTGTAGAACAGGTTGGAGGCTTAAGCCTCCGGCCTCAGCTATATAGAAAAAAAATTAC
AAAATAAAACAAACCAACAAGACTCAATACAACACAACCCAGCAGCTTTCAAACTCTCTTCTTTGCTTTCAAGCAAGTTTTTGATTCCTCTTTGGACTCA
ACCAAGGGGAGAATCAGAGCGGGTCCGACCATAACGATGTACAAAAAGATATCGTAGGCCCGGAACCAGTGTGCTCCGGTGCCGGTTGCGATTCGCACCT
GTGTATTACTGACACATATCTGGGTCAGAACCTCCTGAAATATGGATCTCGTTATCAAAAACCTCATTGTGTATCACTTGAGAAGACGAATTGACATTGG
GCACCCGTCGTGAGGGCCGGTCCTCCTCCCCCGGGGGCGTCTTGCAAGGGGGGGGGGCTTTGCGGCGTCGGTCGCGGGCGCGAGGAGGCGAGAGGCGGCG
AGTACTGGGATAAGGTAAGGAGCACCAGTCTTACTCACCCCTTCAGAATGAGAGGCACCAAAAACAACAAAACAAGACTCGCTAGCGCTCAAACACTGGC
TGATATTTTTTTATTAAAAATATCTGTTCAACTTTGTCTCAGTGACTTTCATTGACATTCGTCTTTGAATTTTCTACAAGATTTATCGTTATATAGCCTC
GTATACGAGAATTAGAAAAGGCACTCGTATACGTATTGGGCAATTAAAAATAATAATTAGGCCTAGGGAACAAATCCCTCTCAGCGAAGGCCGAAAAGAG
TGATAAGACGCCAGTCGATACCGAAAGGTTCCTGCTTGCGTGCGTTCCCTACTACTGGGAGTGCGGGATTCCGAGTGTCCCTTTATCTACTACTCGTGTT
GATCAAAAGAGTAACAGTCCTTGTACCAACTTTTCACAATCAAAATAGAACGCGAATCTTGACTGCTCTACCTCAACTTTTTACTTACTTTAACGTTGTT
TTAGTGGCATATTCGTAAATATGTTCATGGACACCAGGAGAGCTCTCGTCTAAAACCTATTGTTTCTGGTGTCTTGGTGTCCTATAAATACTAAAAGCCT
GTCAAATTTTCACGCCCGCGAAATTAAAAATTCAGGAGTTTGCCAGTGGGAGGTATCGCGACAGTGCCGGGCCGGGGCAGAAAACCCAAGCCGACGGCAC
GTTAACAACTATCAGGCGATTCTCTAGTTCTAACACGAACGTTTACGGTCGTTGCCAGCTTTTTCCTTATAAAACTCTGGTGGGAATTTCTCTTGGGACA
ACGTGGGGGAGTTGATCCCCCCCCCCCGGCACTGGGTGCAAGCCCCAGAAACCGACGCCTATCTAAGTAGACGCAATGACTCGGCGCCGACTCGGCGACC
GTTTTAATAAAATATTGAAACAAACAGCTTTCGTTCCGAAAAACAGCTTTCAGTTACTAAACAGCTTTCGTTCCGATAAAACAGCTTTCAGAAACAAACA
TCGCGGACCAGGAGTTCCTGCGGGAGGAGTTACAGCGGAGGCTGGAACTGCTGAATGCCCTTGAGGACGGGCGTCCGCAGAAACGCGACTCCGCGGAAGA
AGCTGCTACGGTAAGCGTCCCTCTTCTTGATGATTCTACCACCATGAGTGACGTTTTCAATAGTCCACAGGCGCGAAGCAAGATATCAGCAGCGTTCGGC
ACCGGATGGCCGCGCCCCCCCCTTTCTTTTCCGTACGCCAACCACGTGCGCCTTTAATTTAAATTAAAGACAACTATTTTTGACTGACCAATCATATTGC
GGGGCATTTTTGTAATAAGAAGAGGTACTCCAGATGAGTTACTCCATTTGAGCCTTCTCAAACTTGCTCATTCAATTGGAGTATTAGAGTAACTTATATA
TATTAAAATTTTCAAGAGAAGATTTTGATACCAAAAGCGATCAGAGGTTTGTGCCACCTTAAAACGCACAACAAAAAGCTTTCGTACCCTCTTTTCAAGA
AGAAATATCTCAGGATTTGACCGTCCGGTGAGTTGCGCTTATCACTTGCGTAAGGTATTTCTCTCTTCATTGTTCATATGGAGGGTTTGAAGGCTGAGTC
TGTGGTGGAATGCCACTAGAAATCAGGGAAAGAAAGATGAGTATTATAGGGAAGGAGGAGAAGAACCTCACTACCCAAATACTCCAGCTCCTCATAAAAA
TATAAGAGTGATTGGCGTCCGTACGTACCCTCTCAACTCTAAAACTCTTGTAGTTTAAATCTAATCTAAACTTTATAAACGGCACTTCCTGCGTGTCCAT
ACCGGATGGCCGCCGGATCCCATTTGTGCGGACCCCACCGAGTCTCCAAATGGCATTTTGGTAATTTCAGTGTCCTCATATGGTTTTTTTGTAATTTATG
GATGCGATGGCATTTTTGTAATTAAGAGGCTTACTACCAATTGAGGAGGGGCTCCAAAAGTTATATGAATTGGTAGTAAGGTAGCTCTTATATATTAGAA
ATGGGAAAAAGTTAGTATAAATTTACACCTCCCCACCGTTTAAAATAAACGATTATACAAATCAAAACTTATAAATTCACTTATCATTTCTTTACTAAAC
ACAAAACAAACCGAGGGAGATAATCTTGATGCTCTTGATCACTCTTAAAGGAACAGTATCTTACTACGTCCCGACAGACTCATCAGCTCGATTATTTGCT
GCGCCAGTCCTCCGACAGACTGAGTCGCCCGGGTACCCGTGTATCCAATAAATCCTCTTGCTGTTGCATCCGACTTGTGGTCTCGCTGTTCCTTGGGAGG
CATACCCACTTACGTGTTTATACTAAATTGAATGAACAAGCTTTGGACAAAGCTCGCAGATTGCTTTGGTGGCATTACAATTGCCTCCTCTGGGGAGAAG
GCGCACAGTGGATCCTAGGCGTAACTTCATCATTAAATCTCAGATTCTGCTCTGAGTGTGACTTACTGCGAAGAGGCAGACAAATGGGCAACTGCAACGG
AGAATTCGTCCCAGGCCCCCCAAAGTCTACTCGAAAGCTACCGCTCCAACCTTCTATTCTCTTTTTGCAAGCTCTTACAATGTCTTCTTCCCGCTACAAT
TAGTATTACCCCGTGCCGGGGTCAGAGACATTTGACTAAATATTGACTTGGAATAATAGCCCTTGGATTAGATGACACGTGGACGCTCAGGATCTGTGAT
CGTGGTTCCAATGGTGCACCCCTGACCTGCAATGCAAAAAGAAAAAAAGATGGGGCGGCGGCTACAACGCTTCAGGGATCCCCGGGGAAACCTGGAGCGA
GGCCATCCGTTATAATATTACCGGATGGCCGACCGCTTACCTTATCTATCCGTACTGCTTTATTTGAATTAAAGATGTTACTTTTATGCTATCCAATGAA
AAAGACGCTGTTAAATAATCAGCCTTTAAAAAGCCTATCATATCAAGCATTTGAGCTTGTGTGACAGGCTTTTCTTTTGGTTTTGGGGCATTTTTGGGGC
GATAAATCCTCTGAAAAGGAGCCAAACCTCTTGCTTTGACATGCAGCTCTTCATAGTCAAACTTGACAGTCGATCGTCGGCTTCCAACGAAATTCTTGTT
CCCCCCGTTTCGTATTTCAAATCCTAAATAACCCCCGGGGGGTAAAAAAAGGGGGGGAGCTAACCCTAACCCTAGCTCTAACCCTAACCCTAACCCTAGC
GTTAAAATTCCGCAATGGATGAATTTTCGCTTTGTATAGTGAAAGAGATACCTGAGGAGCATAGCGCTCATATAGTACACCATGAGCTGGCGTTGAATGA
ATCGATTTTGCTGGTGTCGCTGCTCTTGTTACTGCTGCTGGTGTTTCCATCATTGGCATTACCATGGCTTTCAAAGGCATTTCACTTGGCAAACGCGCTG
TAGTATTACCCCCGTGCCGGGATCAGAGACATTTGACCAATAGTTGACTAGTATAATAGCCCTTGGATTAAATGACACGTGGACGCTCAGGATCTGTGAT
GTTTTTATCTTACACACGCTTGTGTAAGATAGTTAATCCATTTATTTTTCCATGCTCTTTCCACAGCATTACGTTCATTCAATACTGTGAAGATTTCACT
ACAGCTATATAGTCCAATATCGTTCTACCATGCTATTTAAGAGCTTTAAATAATAACCCACTATGTACCCTTAGGTTTTATTTTATCAACAATATAGCTT
GTGTTTTAAAAAATTTTTAAAACAAACAGCTTTCGTTCGGAAACAAAACAGCTTTCTTTCAAAACAGCTTTCGGTTACACAAACAGCTTTCATCCTGTTT
AGAAATTTCTTTCTTCAGTACTCTCAACAAGTCAATACACTCGGAAAAGAAAACCTAACAACTAAACAATGGCATACACAACGCAAGCTACCGGAATCAT
GATGATTGAGGTTAATTCCCTGACTCACAGATAAGAAAATTGTGGTTAGAGAGGGAAATTTTTTAGTAGGGCAGGGATTTTTCTAATATTCCGCTACAAC
ATTATGTACCTCTACTAGCCTATTAAAATATTTACCTATTGACACGTAATAACATTTATGAAATATGATATACAAAATTTTCTAAAATTAACTATTGACA
TAGTAGTAGACTCCTTGAAAAGCTACTACTAAAACCGCTGGTATGAGCCAACTCAAAGAAATACAAGAGGAAATCACCCGCCATGAACAGCAAATTGTCA
ACCGGATGGCCGCGATTTTTTTAAAGTGGTCCCCACCACTAACAAAAATCCCCCACTCACAACGCTCCCTCAAAGTTAAATTATTACGTGGTCCCCTATT
GCCTATGGGTGGTCTACATAGGTGAGCATGCGTTGCTCGATATAGACCGCCATTATTGGTAACACGCTTGAAGTGTTCTCATCCGGAGAAAGTGATTTGC
TGGCATATTTGTAAATATGACCCTTACTACCAATTGGTAGCTGCTCTAAAACTCATATGAATTGGTAGTTATGGTAGCTCTTATATACTAGAAGTTCCTT
GTTCCTGCCCTTGGGGACTGATTTTTGGTTCGCCTGGTCCGTGTCCGTAGTGGATGTGTATCCACTCTGATGAGTCCAAAAGGACGAAACGGATGTACCG
ATGGACTTTATATCAGAAAACACGATCAGCGACAAAACCACGTTAGAAGAACTGAAAAATGCTACTTTATTCCAAGTTACTAAAGTAGACGACAGGGACT
AGCAAAAGCAGGCAAACCATTTGAATGGATGTCAATCCGACTCTACTGTTCCTAAAGGTTCCAGCGCAAAATGCCATAAGCACCACATTCCCTTATACTG
TGGTATCAGAGCTTGGTTTGGTTATCAGAATGATGAGTGAGTAGTCTCTCACTAGGGGGAGATGTAGACGCCTACATCTCTAAGGTATGGAAAAACTTTT
GTTTTATCAAGAGCGTACGGTTCCAACCCCTGCCTCCTCTGATTTACCAACTCCTCAGTTTACACATTCTGTTAAGTTCTATGGCTACCTTCTCTCTTGA
GAAATTTCCGCGCACGCGCCCCGCCCCGCAGAATATATCTCAAAAGAGACGAAACCTCGAACCTTTTCAACCTATACAATGTCTTTTCTCCGCATCCGTG
GTAAAAGAAATTTGAGACAATGTCTCAAACTCTGAGCTTCGTGCTTAAAACTCACAGTGTCCGTAAGGACTTTGTGCACTCCGTTAAGCGTACGCTTCAA
CACAAAATGTCAATCACTAAATGTCTGACGTTATTCGAATGCAGAAATATTTACTGAGTTTTATAGCGCACTACCAATCAAATAAGAGCAATTATAGTTT
NAAAAGGAGGTATATAGGATACCGTCTTTCACACAAGCTCATGGAGTTTTCTGGCTAAACAGCAATAGGCGCTCCCAAGGCTTAACAAAAATGGTGTGGC
CGGTGGCATTTATGTAATAAGAAGGGGTACTCTGGATGAGTTACTCCACTTGAGGCTCCTCAAAACTTGCTCATGTAATTGGAGTATTGGAGGTCTTTAT
GTAATGCGTGCCTCCGTGCACTTAAGCCCTTTGCAGCTATGAGTAGTTCATCGCGACCAGGGTTCCTCAGCCGACTCGGTTCGAGTATGGCGCGTGTACT
GAAAACAAACAGACCAGAACTAGCACAGATCACCACAATCTGCCCTAGTATAGGCTTGCTGGCTGCCCTTCTGTCCTACAGAAGCACAACTACAACCCTA
AAAATATAAAAACTCAACACAACATACAAAATTTTATGCAATCAAATCAATCTCAAGCTATCAAAATTTTTCGAATCTCACTTGAAAGATCAAAAATCAA
GGATCCCTCAACAGGAGGCGTCATGAACTTGAACCTCCCCTCGGACATGCCGGAGGACATCCGCCGGCAGATAGAAGACCTCGCCCAAAAGAACCCCGGC
GTATTGCCACCGACGACGACGACGGCAGTCCCTGCCGGCGAAGCCGGCCGCCGCGAAGCGGCAAGGGACTGCCGTCGTCGTCGTCGGTGGCAATACTCGT
TCCAGCTGCTCATCTGCAGGACAGAGCGCTTGACAACCCATGAGAGGAACTGTTGTAGGCGTAGCGAGGGAAACGAGGTGTGTTGTAGGCGTAGCGAGGG
ACAAATCTTTACCACAACGAATCGATTACAAGATTAAGGATTTGAGATGGCAGTTCATGTAGATAACGTTAAAGACTTAGCCAAGACTAACGAAGGGGTC
ATGTATTTTAATTATAGCATGCAATAGGGCGGTTGTCAATAGTCTTGTGTGTTAAAGATGTGAGTTTTGTCACACTTTTTGCATCTGATGACCGAGTCGG
GTTTTAGAGCTATGAAAATCTTTTATTTATGATATAATGATTTGTGTGTAAATATGCGCTTCTACGGCGTGTATTTTTTTGTTTCCAAAATATTTTCTGC
GTATTTCTTTCCTCTTACGTCGTTAGACAAAGTAAGGTGTTTGGAGTACTTGTGGTAATACAAAGGCACGCTTCGGCGATAAATCCTTTGTCTTCACCAC
GTATTTTTCTATTACTACAATTACAACAAACAATTACAACAAAATTCACAATTACAACAACAAACAAACATGGCACACTTCCAACAAACAATGAACACCA
GTAACATTACCAGATCAGCCCTCTTAACAGACAACTGATCTTTCCTCAATTAATCTGTCATCTAGTTTGTGAAAACTGATGTCAAATGGCTTTCCAACTA
ATGAAAATTTTTGTGGAGTTTTTATATAAACGCATTCCACAATATTTCAGATCAAGAGTTTAAGAAACTCAAAATTGTTACAATCAATCCGTTAAGAGCG
ATAAAATTTGTGAAGCTTGGGGGGACCCCCTTGCTGAACTACATGATGTGTGATAGATGACTTTGAGCTTAACTACATCATGACTTATCCCTTAGTTGAG
GGCTTTTAAAGCGTCTCAGTCGCCGTTTGAGCCTTGCGGTGTAGCCATGGCTGAGCTAGCTTGCTTTTGTTATCCCCATTTGGAGAACGATAGCTATAAA
TCACCCTCTTTCCCGGTGGTCTGGTCCCGGACCACCGTTACTCCATTCAGCTTCTTCGGAACCTGTTCGGAGGAATTAAACGGGCACCCATACTCCCCCC
CGCACAGTGGATCCTAGGCTTTTTTGGATCACGCTTACCCCTGTTCAGGATAACACTGAAAACATGGGTCTACGCTACAGCAAAGAGGTGAGAGAGAGAC
TCTCAAAGACATACCTGCGGCACATACAAGTGTTAAAGGTGTTCACAATGTCTAAGAGGGTACTGATCATAGCCGTAGTGGTTTATCTGGTATTCACCAC
GTTAAAAATCTATAGAGATGGACACTATCGCCGCAAGAGCACTCACTGTGATGCGAGCATGTGCTACGCTTCAAGAGGCAAGAATTGTGTTGGAAGCCAA
TAATAAATATTCATAAAGGAAACCGCTAATTTGAATTGCCGACCACAAACTGACATATGCAAATTAACTTCTCCAATTTACCTTAACTTCCTCAAAAATT
GCCAATTAAACCTAATTATCAAAAGCCAATTAAACCTAATAAGTGGAAGCCAATTAAGTAGAAGCCAATTAAACCTAATAAGTAGAAGCCAATTAAACCT
AGCAAAAGCAGGGTAGATAATCACTCACTGAGTGACATCAACATCATGGCGTCTCAGGGCACCAAACGATCTTATGAACAGATGGAAACTGGTGGAGAAC
TGGTATCAGAGCTTGGTTATGTTCTTACAACGATGGGAGCTTAAGTTCTTCCATTAGGTCTGAGGAAAGAGTTGGTTGTATGGTGTGTTTAGTTCCTATC
GTGGCACTCCCCCCCCTGTCGCGTTCGCTCGTTCGCTGGCTCGATTGGGGGGGTGGCAGCTCAAAGAGCTGCCAGACGACGGCCCTCTGGGCCGTCGCCC
GGGTGGGACCCCTTTCGGGGTCCTGCTCAACTTCCTGTCGAGCTAATGCCATTTTTAATGTCTTTAGCGAGACGCTACCATGGCTATCGCTGTAGGTAGC
AAATAAAACATCTCAACACAACATAATCAAAAGTACTTCAACAAACATCAATTTATCTCATTTTCAATTGTCATAACAAGCAACAATGTCTTCTTTGTAC
TTAAAAAACAGTCAAAACCAAAATGCTTGATGCACGAACCTATATCCTTACGACCCACGAAACCCAAATGTAATACGGAAGAACCCGAAAATTGTCTATG
TAATATTACCGGAAGGCCGCGCGATTTTTTTTGTGGGCCCTTGACCAATGAAATTCAAGCTACATGGCTTATTTATTACCTGGGGACCATTAAATAGACT
AAGTTTTTTTTCGACCTGTCTGGACCAGTACATAAAGGAACATGGATAGACCTGCTCGAGAACATTTAAAATTCAGTAAAGCAAACACCAAAAACGAAAT
AGTGGAAACAGGCAGTGGAGATGGCTTCCAACCTACCAGTGAGGTCTTTCAGCGAAGTCTGCTGTGCTGAGGCACGGGCGGCTATAATACAGATGGAGAA
GACATTTTGTCCTGAAGACTGAGACTGCGTCTTGTTTTCTGCCGTGCTTTTGCTCAACTCACTTACCAAATCTCAACATGTTCACCAACAAAGCAATTCT
CTGGGGCGGGGCTTAGTATTACCCCCGCCCCAGGTTCAGCGGAGTCATTTAGACGTAAGGATAGCCATTGGATTGTAAGACACGTGTACAATCAGGATCT
TTAGTACGCGGGGCCAGTGAACAGCGGCGCGTCAGGCGCAAACTCCTTCACTTTGAACACGAGCGAGACTTCAATAAGAATCTCTTCTTCCTCGCCCGAG
TGGTATCAGAGCGAGGTATGATTTACTTATCAGTTATGTTCTAAGTAAGTTAGATAGGGAGCCGAGGGCTCTGCTGATGAGTTTAAGGACAACTAGCTGT
TAATATTACCGAAAGGCCGCGAAAATTTTGCCCCTTATCTTGACCGTTGCTGCGTAATCATTGCACCAAGTTACTCATCCGATTTGCAACACGTGTATCC
GGATCCAGACATCACCCCAACAATCGCAGACCCGATTACAGTAGCAGAAGTTGGAAACCCTGTCGTGAGGATAAAAACTCCTTCATGTGATGAGTTGAAT
GGTTTGAGTGCATTTTGTGTATTTGGTTCAATTCCAAATCGATTAAGTGACATTCTTACTTACAGCTATCAGTTCATAATGGCTGCTACTTCTTTTAATG
GATAAAAGAACCTATAATCCCTTCGCACACCGCGTCACACCGCGCTATATGCTGCTCATTAGGAATTACGGCTCCTTTTTTGTGGATACAATCTCTTGTA
GTATTCTGTTGGCTTTCACCTGTGTTTGTGCCTCGGTTCAACCACAACCTGAAAGTTTCAGTTCCCAGGAGTATCGGTTTTTCCTCAGAAACCTTACTTC
AAATTATAAAGGCAACTTCATAATTTACTCGAAATGGCTCTTCTATCAAGAACAGCTGCAGAGGAAGTAATCGCATCATTCACTTCTGAGGAACAATCCA
AAAATTAAAACAAAACATAACAGAACAACAAAACGCATACAAGCAAACAAATCTTCCAAGCAATCTACTTGCAATTTACAAGCAATTAAATTCGAGCAAT
TTGAAAATTCTCGCACAAGGTTCCCGTCACTTTCAAAACTCTCTTTTCTTTTATAATTGCTTACCAAATTTGATTTTGTTTTGTTTCGACTTGTGCAAAG
GTAGAAAATTTAAGATTCTGTATGAACTAGACCTGTCTCAAGGACGTCCTCGATATACTGAAAACATAAATATTAACTACGGAAATAATCATTTCAATAA
TTGAAAAGAAATTTTCAAGTCTTCGCTGATCGTAAAACTTTCCCTCTTCTCATCGAAGTTCAGGTAACGCCTGACACCCTCTTTGTTACGAAACTGTTTT
ACCGGCGCTTGTACTCCGTACTCCGGGCCAAGGGGATAGCAACTGCAATGGCGAAGAGCGGCAACTACTCATACAAGAGGTGGGTCTTTACCATTAATAA
GGAAAGAGAGTTTCAACGTTAGTGGTAACCCACGAGCGGAGAGCTCTTACGGAGGAGCTCTCCGTCGATGGCGAAAGCCCTTTCTAACAAACAACCAACA
ACCGGTGGCGAGCGGATTTTTTGGTGTTCATGTGGGTCCCACTTGGGAAATGTGCAGAATAACTGGGCCTGTTTTCTTAATTGGGCCTTATATGACTTGG
GGTCTGTATCACATAGCTGATTAGTCCTCATGATGCTGGGCAAGAATGCTTGTGGGAAGATCCGCCCGCAACCTGCTCAATAACACATGATCAGGAAGTG
GTTAAAAAAGTTCTCTAGTTGGCAACCACCAAACATGGAGCGCTTTTTGAGAAAATACAATATCAGTGGGGATTACGCAAATGCCACGAGAACTTTTTTG
TCTCAAAGACATACCTGCGGCACATACAAGTGTTAAAGGTGTTCACAATGTCTAAGAGGGTACTGATCATAGCCGTAGTGGTTTATCTGGTATTCACCAC
GTCACCTTCAAATTTGTTTGCTGTTTGGTCTAGATGTTTGGTCGGTTGCCTGTTACCGTGTGACGGAATACTAAGTTTTCAGGCTGCTTTATATACGCCT
AGCAAAAGCAGGAGTAAAGATGAATCCAAATCAAAAGATAATAACGATTGGCTCTGTTTCTCTCACCATTTCCACAATATGCTTCTTCATGCAAATTGCC
GGTAAAGTTGACACCTTTACAAGAGCAGGTTTTACAAGTTGACTACTTGTGTATTGGAAACCTCACTGCCCAACGCCTCCGTATCGCGATTGCAGTTTAC
GTGACAAAGACATAATGGATTCCAACACGATAACCTCGTTTCAGGTAGATTGTTATCTATGGCACATAAGAAAGCTACTCAGTATGAGAGACATGTGTGA
GGAAAGAGAGTTTCAACGTTAGTGGTAACCCACGAGCGGAGAGCTCTTACGGAGGAGCTCTCCGTCGATGGCGAAAGCCCTTTCTAACAAACAACCAACA
GGATTCTAATTATTATCTCCATTGAATAGAATTTCACCAACTATTGTCTGATATCTTGTCCTGGGGGCAATTTTATTCAGTGCCCTAACTTTGGAAATAC
GCGCAAAACGACCGAGTTTTACCTGTGACACAGGGTTGAGCCTACTTCATATCTTGAGCGAATGGAAGGATTTACTCAAGAACCGACAAACACTACCGTC
GGTAATTTTACTTCTTCGCCGTTTATTTAACACAGAAGAAGAAAAAATTTCCAATTTTTTGTTGCATAGATAAAACATACGGACAGGTATCGGTGTTTTT
TGGAATTCTAGATATCATTCGTGATGAAGAAGTTGTTCGTGCTGTTGTTAATGCTGGTGCTAGTAAAATCGGATCACATATGCATAACACATTGTGTGAA
TAGTGAAGATTGACCATCTCACAAAAGCTGTTACGTGCTTGTAACACACTACACACTCGTTTTGTAATCGAGAAGTAGTTGCAAGAACGGTCCTCTCATT
GTAATGCAAAAGCAGTCTCATCTTACGATGATGCCGCGCCCAACCGCTGTGGTTATGACGAAGGACGGAATTGGAGCTGAGAGAGTTACTCTCATGCCCT
CACTCTCTCTCTCTCTCTGGGGGCCGCCGACCGCCGAGCGCCGCCTGGGAGCCGCCGGGGTTCCTGCCGCCGCCACACGCTCCTCCTCCCTGCGGTCGTC
GTGGTATTGTGCATTATTATTTTAACGCACAACCCGGATTAATCAGGTTTTCTGAGTATATACCCGTTAGTACTCAATGGATACAATTGTTCAAATGAAA
GGTAGATTTTTACGTGCATGTAATAAGATCTTTTTTTTTCTACATTTTTTAACATTTGGAGTGTTGCCTATGAGCGCTGGAATTCGTGCTCCGGGCGGTG
ATTAATTCTCAACCAATATTCGTTAGCAACCAACACCAGCTCGCTTCGCTCGCGCACCTTCGGCGCTGGTGTTGGGCGCTTCGCGCTTGCTAACTTCATA
TCTCAAAGACAAACGTGCCGCAGTCGCCCGATTGTACTTTGAAGAAGCAAGATGGAGAATCAGATCAAGGCAAACAATAAAAAAGAGTTTGATGAGTGGT
GTTTTAGAGAACATCCGGAGCAACCATGGCAGCCCCATCAGCTAAACTCGTCACTCAGGAGAACACCGAGCGTGTGACCCGCCTACTCGAGAACTACCCA
TATTGTTGCCAACAATCATCACGCCATAGAAAAACACGTAACCGCCTGCGTTATAATACAAACAGCTAGTATATAAATACAGGCAGTGAAAGTGTTCCCA
ACCGGATGGCCGCGCCCCTTTCTGTCTCTATCATTGACCCCACCACTAAATCATGTCCACCAATCATATGTCACACTGAAAGCTTAATTATTTATTTTTG
GTAAATGAGAATTTGAGCTATGGCTCAAACGCTCTCAAAAATCTCTAACAAAGAAAACGCCTCTTCAGGCCTTCGGCCTAAGAGGTTTAAACCCCACCAA
NNAGCGAAAAATCTGGTGATATTCCAACTTCTCTCAATTCACACTTCCATTGTGTCGTTTTGTTTTCTTTTCTTTTGATGTCCTCCATTTGTTTCGCCGG
GTATTCTGTGGTGTTTGTTTTTGGCCTAGGTCAAGGATTAGATACCACGGTTTCGCAATTCCTGCAACTTTCGCTTTGCGACGCGGGGCCCCTTTGCTGT
GAAATATTTTCCTTGGTATAAGAGAGGAACTCCCACTACCAACTACATTTCCAACACCCTTCCATCAGACTCTTCCCAACACTCTTTTGGAATTATGTCG
GGTCGGTTATGCGGCCGAGCCATCCTGTACGGGTTTCCAAGTCGATCAGAGGTAGGGGCCGGCACAGAAACCACTCACATCAGGGCTGTGCGCCTCCAGG
CAATCAATATATATACCGCATGCTTGGGAGGGGATTTCGGCTTGAAAAGTGATTTTCTTTTTACTGTACTTTTCTTTTTGTTTTCTACATGTTTCATTTT
AATGTGGGAGGGAGCTCCGGGGGGGGGAATAGCGCTGGCTCGCTAACTGCCGTATTAGCTTCTGTAATCATGCTTGCTTGCCTTAGCCGCCATTGTACTT
TAGTCCAAGTGAGTTTCAAGCTTCAAATAAAACTTTATTATTATAAAAACGTGACCCAGTTAATACAATGAGCGTCTGTTTAAGGTAATTGATAACAAGT
ACAATTTTAAATCAACGCCCGCGCCCGTGCCTACTCTCCCACGACATGCATCTTCTAACCCCTGGTCTCGTTTCACATCTCTCTGCTAAGCACCACTCTA
GGGTATTAATAGGGTCCCACCCTGTTGATGCCACCTTGCACTTGTCCACTCACGTTGAGATACCTCGCAGTTTTGCCATACGAAGCAGGTGGAAGATCCT
CCCCCTTCCCCCTCCTCACAGGGAAAATCAGGGCACACTGCTTTCACATACACAGAGAGAACAGTTTTCGTGTCTCACAGATAGCTTTATCATTTCATTA
ACCGGATGGCCGCGCCTTTCTGTCACTATCATGGTCCCCTCCACTAAATCATTTCCACCAATCATATGTCACGCTGAAAGCTTAATTATTTATTTTTGTC
AAAATATAAAATCTCAATACAACACACAAGAAATTAAGCAATCTAAGACCTTCTTTTGCAGCTAGCTTTCAAGCACAGGAAGTTTGACAACTTGACACTT
AAAAAAATATCGTAAATTCGTAACCTTTACAAACTACACACTTTATCAGTCCTGATGTAACCTTTAACCCGGTGCTTCGATTTCATTATCGGGAACCCTC
AAAATTAAAACAAAACATAACAGAACAACAAAACGCATACAAGCAAACAAATCTTCCAAGCAATCTACTTGCAATTTACAAGCAATTAAATTCGAGCAAT
ACCGGAGTGCCCTCCCTGGCCCTTTAAAATGTGGGTCCCACATGAGGGTATTGTTGTCTATTCACTCTATCAATTCCCGCTCAATTATTGGGCCTCTGTT
GTATTTTTGTCATAACTTTCATTCTCACATTGAATAATTTGACTTATACCATTTTAAAAACGCATTGCGCGTTTTTAAAGTTTATCAGTTGTGTGTATTT
GTATTTTTCTATTACTACAATTACAACAAACAATTACAACAAAATTCACAATTACAACAACAAACAAACATGGCACACTTCCAACAAACAATGAACACCA
GTTTTATGTCAATCATCCTGGGGAACACCATCTCAAACACCGTTCAGTACACGGTACTGCAGGTCGACAGATCTTGCTGTATCAAAACTAGCCTCACCGC
CGAAAATAAGTATATATTGCTTCTATTTCGATATTGTTCAAGCGTTGACCGTTGCAGGCGCTTGTCCTATTATATGTGCGGGGTTAGGATTTCTCAGAAT
CTTAAAGAATTTTTCTATCTATAGATAGAGAATTTTCTTATTTAGACTTTGTGTCTACTCTTCTCAACTAAACGAAATTTTTCTAGTGCTGTCATTTGTT
AAAATAAAACAACCCAACACAACTCAAGAAAATTCATACAAACAAACAAATTCGTATTTTCAAGCAATTCACTTTCAAGCAATTACAACATTTTCAATCA
ATGTCCAACATGGATATTGACGGTATCAACACTGGGACAATTGACAAAACACCGGAAGAAATAACTTCTGGAACCAGTGGGACAACCAGACCAATCATCA
ATGTATAGTCGTTATAGTGCCTACAATTATAGTCCCCATCTGGGCAAAACCTATGTATACGATAACAAGTATTACAAAAATCTAGGTCACGTGATTAAAA
AGATGTCCCGAGTTAGTGCGCCACGTAAGCGCTGGGGCTTATTATTACCCCCAGCGCTCGGGACGGGACATTTGCATCTATAAATAGACCTCCCCCCTCT
AAGTTTTTTTCACCGTATAACTAAGGACGACCGCAACCTTGCGCGAGAAATGAAATCGTTCAAATGGAAAGAAAATACAGAAGAAAAGGATGATGAAGAA
GTTAAAATTGCTCTGGCACGATGGGTCGGTTCGTGAAATTTTTAAAACGGGCAGGAAAAACAACAATGAATGCATTAACATCGAACACAGCAAAAAGTAT
ACCGGATGGCCGCGCCCGAAAAAGCAGATGGACCCCACAATGGTCCCCACGCACTAAATAATGTCAGCCAATCAATTGCAAGACTGGAAGACTCGGTAGT
GCTATTCGCGGTCATGGCTTACATCGCAGTTCCTGCGGTGGTGGATTCACGTTCGAGTGAGGCTATTGGACTGCTAGAATCGTTTGGAGTAGACGCTGGG
GGCATTTCTTGTCCATATTTGCCTAACTGAACCAGGTGAATCACTCCCACCATGGGGCAATTCATTAGTTTCATGCAGGAGATACCTATTTTCTTGCAAG
ACACAAAGTCCTGGGCACCATAGAAAGCGAATAACCAACCTATTGAACAAAATTGCTTTTTAAATATTGATTAGATTATATATTCTGTCAACTGCTAATT
CGCCGCCCCCTCAACTTCGCAGAAAAATCCGTTTTTGCATATTTTTTTAAGGGGGTGTAATCATGGCTGGAAGAAATAAACAACCACTCTCTGTTATACA
AGGGAGTGTGGTGATATGTAGTGAAACTAACCGAAAAACAAAAACGATTTGCGGATGAATATATAAAATGCGGTAATGCTACAGAAGCCGCTCGCTTGGC
GGCGCTGGGGCTTATTATTACCCCCAGCGCCGGGACGGGACATGGGCTTTTTAAATGGGCTTTGCGAGTTTGAACAGTTCAGTATCTTCGTTATTGGGCC
GAGGTGATGGCATTTTGGTAATTAGAAGGGTTACTACCATTTGGTTTGGGGCTACAAAAGTTATATGAATTGGTAGTAAGGTAGCTCTTATATATTAGAA
CTGGGGCGGGGCTTAGTATTACCCCCGCCCAGGATCAGCGGAGTCATCACGTGACCCGCACATGCCATTAGTCTATATATAGCTCAAGTTGTAATATTTT
ATGGCGGATGTGTGACATACACGACGCCAAAAGATTTTGTTCCAGCTCCTGCCACCTCGGCTACGCGAGAGATTAACCACCCACGATGGCCGCCAAAGTG
ATGTATACTCGTTACAGTTACAGCCCTACTTTGGGCAAAACCTATGTGTACGACAACAAATACTTTAAGAATTTAGGTGCTGTTATTAAAATGCCAACGC
TTGTTGACATTCCCTAAACCCTTATGAGACTCTTGCTTCAACGAAACGAAGTAGGAGTCTTTTTTATGAAACCAGCTCATCGCCTCTATCATCCTGTGCT
AAAATAAAACAACCCTAAACCAAACAAAACAAAACAAAACAAACACAAACAACACACGCTCCCCAAGCTCATTACATTTGTAGAGTGATCTTTGTCATCC
GGCACCTGACGTCGGTGTCCTGATGAAGATCCATGACAGGATCGAAACCTCTTCCAGTTTCGGCTTGTGTGGGAGTAAAGCTTTCGCTCTCTCCACAGCC
GTTTTAATTTTATTGCAACAACAACAACAAATTACAATAACAATAAAACAAATACAAACAACAACAACATGGCACAATTTCAACAAACAGTAAACATGCA
ACGCGAAAAAATGCATAACAAAACTATCAACCTGAAAAAGTTAGGACAAGTGAAGATTGCTAGTCCCAAAGACCAGAATCATGGGCTGTAATGTGATGAT
GTATTTTTTAAGTCTAAACAGTTTGTGACTAACTAGACGAAAAACATATCAACTTTCTTGCAGAGCTTTTAGTAATACGACCAGGTGTTGGTTGCTATTA
TTGAAAAGAACTGTGCTTTCTCCGTCCGAGAATTAAAAGAATGGTTCAAAATTCTGTTTTAAAGGGTGGTGGGGGTGTGCTTCCAAAACGCGTCCGAGTT
AAGTTTTTTTCACCGTATAACTAAGGACGACCGCAACCTTGCGCGAGAAATGAAATCGTTCAAATGGAAAGAAAATACAGAAGAAAAGGATGATGAAGAA
ATTAATTCTCAACCAATATTCGTTAGCAACCAACACCAGCTCGCTTCGCTCGCGCACCTTCGGCGCTGGTGTTGGGCGCTTCGCGCTTGCTAACTTCATA
CTCAGGGCATAGGCGAATGTGTGTGTGACCTGGGGGTAGGGGGTTGAATGCCGTTCGCTTCCACGACGATCCGGGATCGTCGGCGGGCTGAGGTTCGCCG
AGAATTTCTTCGTACGTATGCCAAGCGTTCACCAATTCAGAAGCCAGAAAACTTACTCGCCCTTTTAATCGACCAAAATGGAATCCTACATTCAAGCTAT
CTTAAAGAAGCGATAGGAAGTCTTTAAGTGTATTCGGTGCAAACCGTATACGAGTGTCCCGGCACCTACTATCTGACGAAGCCCCGGGATAGGCGGTAAT
GTAATACTTCATCGGAGATGGAGATTCCAGTCAAGGGGTCAACACGGGTCTTAAACGACGATGGCGTTTTTGAGGCTCAGTCGGCGCAACCCCTTGCGTC
AGAATTTCTTCGTACGTATGCCAAGCGTTCACCAATTCAGAAGCCAGAAAACTTACTCGCCCTTTTAATCGACCAAAATGGAATCCTACATTCAAGCTAT
CAAGGCCTTTTGCGGTCACGTTTTATTATTTGTTTTTGTGAATAATACGGATACGATTATCGCGAGAACGGCTGGTAAGCGATAATTTTATACAGCGTAA
GGTTTGAGTGCATTTTGTGTATTTGGTTCAATTCCAAATCGATTAAGTGACATTCTTACTCGCTGTCATTTCAGTTCATAAATGGCTGCTTTTACTTTCG
ATGGCGTCCCAAGGCACCAAACGGTCTTATGAACAGATGGAAACTGATGGGGAACGCCAGAATGCAACTGAGATCAGAGCATCCGTCGGGAAGATGATTG
ACCGGATGGCCGCGCGATTTTTTCCCTATGGGCCTTTCTTTAATGGGCTTTAATTTGGCCCAATCATAGTCTGTCTGCCAAACCTAAATAAATGAAAATA
AAGCCTAACTCTTTTGAATCTATTTTTCCATTTTTCGTTTTGAAAAAAATATGCCGTAATTCTTCCTAAATCGTCTTATTTTGCGTGTTTTGGTCTGTTC
ACTGATGGCCGCGCGGATTTTGGAGCCCCCTTTTGTCGTTAGCGCGACCTTTAATTCAAATTAAAGGTTGCTTTTTTCTATCGTCCAATCATTTTGCGCC
GTATTAAAATTCAGCAATTGTCCAATTTAGGAAACATTCTGTTTAAGAGTTGACAAGGTCTCAATGAATAATGGACAAGCAACAATTACAAGAAATGGAG
GACACACAAAAACAAGAGATGATGATTTTGTGTATCATATAAATAAAGAAGAATATTAACATTGACATTGAGACTTGTCAGTCTGTTAATATTCTTGAAA
TAGTAGTAGACTCCGAGATAGAGAAATTCAGGAAAATGGAAAAATATAGGGAGATTCATCAAAGAGTCAAGGAGATTCCTCCTGGGGGGGCTTCTGCATT
GTTATTTGTATTGATATGTACAAATATACTTAATCAGACACATTAATCCGATGGATTTTCTTGCAATACAGCAACTATTGCAAAAGTCGATCGAGGCTCA
CGTAAAAGTACACAAGTTTACCGTTGACTAATTAGCATTTTGCTATTTAGTTTATTTGTTTGCTTGCTGCGCGGCCTCGGCTGATCAGTACTTTTTGTGC
GGGTATTCCAACGCTAGCAACGAGTGTAAGACGTCCATCTGCAAGTGGCGCAACAGCAATTGAACTAGTCTCACGAGGAATACTCCTGATGGCTCCTAAG
AGCCTCCTTCATTTCGAAAGCCTGAATGGAAGATTCGCCTTTCGACCCCACTCTTCTCGATGTTGCAGTAGAGGAGTCCCATTTGGTTGACGACTCCCCC
TTGGCCACTCCCTCTCTGCGCGCTCGCTCGCTCACTGAGGCCGGGCGACCAAAGGTCGCCCGACGCCCGGGCTTTGCCCGGGCGGCCTCAGTGAGCGAGC
ATGGGCGGCGCAAGAGAGAAGCCCAAACCAATTACCTACCCAAAATGGAGAAAGTTCACGTTGACATCGAGGAAGACAGCCCATTCCTCAGAGCTTTACA
ACAATTTTAAAGGGAACTGGACTGACGAAACCTCTCTTGCCTCATGACCTGCTGACCTCGCTCCTAGACCCCTCCCTTGAAAATATTCATTCTTTTACCA
ATGTCTAAAAAACCAGGAAAACCCGGTAGAAACCGGGTTGTCAATATGCTAAAACGCGGTGTGTCCCGCGTGAACCCCTTGACGGGGTTGAAGAGGATAC
AGCAGAAGCAGGAGATTTGATTTTCAAAAATGTCTGACAGACGTCAAAACAGAAAGACGCCAGATGAGCAACGCAAAGCCAATGCTCTCATAATAAATGA
GTAAAAAATCTCCTCGAGATGGATGCGATTGCGGCGCGCGCATTATCAGTTATTGAAGCATGTACAACTTTAGTGGATTCAAGGGTGAGCATGGACCCAG
ATGGGCGGCGCAAGAGAGAAGCCCAAACCAATTACCTACCCAAAATGGAGAAAGTTCACGTTGACATCGAGGAAGACAGCCCATTCCTCAGAGCTTTACA
ACCGTGCAGCAGCCCCCGCTTTTGCCGTACGCTATAGCCGTTGCGATTATGCAACGTGGCGGTATTAGATACCGCCCATTGTAGGTTCTGCAATACACGC
GCTATTCGCGGTCATGGCTTACGTCGCAGTTCCTGCGGTCGTGGACTCGCGCTCGAGTGAAGCCATCGGGTTGCTGGAATCGTTTGGTGTTACTGCCACG
ATCTGTATTCTTAAAGACTATCATCAAGACTCACATCAAGTTAATCCTCAAATCATCTCCTCTTTAGGTAATCATCAAGTCATACATCAAGTCATACATC
AAAAGCCGCAATGTCTACTACGTTGATGGATTTCAAGATGAGAAGAAATTTTTATGCACTCGACACCCAACAGGGGATTCAGTGGAAGACTTTTTCAAGA
TTGGCCACTCCCTCTATGCGCACTCGCTCGCTCGGTGGGGCCTGGCGACCAAAGGTCGCCAGACGGACGTGCTTTGCACGTCCGGCCCCACCGAGCGAGC
CGGGGGGGAGCATGTGGTTTGCGGTTTGAGGTTCGCACTTGTGATTTTTGTTCAGTTCAGTGTGGTAATTGTTTTTTGTTCTTGTGTGTGTTTTTATCTG
GGCATTTCTTGTCCATATTTGCCTAACTGAACCAGGTGAATCACTCCCACCATGGGGCAATTCATTAGTTTCATGCAGGAGATACCTATTTTCTTGCAAG
TGGTATCAGAGCATTCCAGAAGTACGATTCAGTATGGAAAAGATTAACAAAATCTTGGAAAAAGTTCCAATTGGCGTAGCCCAGGAACTTAAACAAGAAT
ACTCTCCTTATTTGATTAAAAGAATGTTGATATAGCAACGTTTAGAACACTAAAAATACTAGAATGGTAACATTTTGGTAACATAAAGAAAAAATGCATC
GAGCTCTTCTCACAGACTTGGCTGCGTCCAGGGTGAGATTGAGACTCTCCAGCTTGGGTAAGATTTTGATATGTATTTTGCTTGAATATTATTTGCCTTG
TTTATTAGAACAAGAAGTGAGGATATGATTAAACTTTGTTTGACGAAACCAGGTCTGTTCCGACTTTCCGACTCTGAGTTTCGACTTGTGAGAGAAGGAG
GTCTACCTACTAAAGTTGCAAATTATCGGCATCAAGTTTTGCCATTAAGAGCATATAATTTGATATTTAATGAGTATTATCGTGATGAGAATCTTCAGGA
GAATAAACTAAATAAAGTCCCTATTCAAGCTCTCGATTTCTGCTTAAGTGCGGAAGTTGATACCGTGGCCGAGGTAATACAAGGCGACCAGAGCTCCACT
ATTGTAAAAATTTGTTATATGAATCAATAAAAAATTGTTAATTAAATGTCTTTGTTATCATTTACTCACACACACACACATACACACACACACCCTTTTA
GGCATTTAAAAAAGAAGAAGCTGTCTGACAAACTGGTCTTCTTTTTAAATGGTTTGTACAACATTGTACACTGTTTGCGCCATTCTCTTCATTCTTTTCA
ACATTATACGAAGTTATATTAAGGGTTATTGAATATGATCAATTTACCTGTAAATCCATACAGTTCAATACCTTAGCAGGTCAAATAGTGACCACTTGAT
GTTTATTTACAAGAGCGTACGGTTCAATCCCTGCCTCCCCTGTAAAACTACCCTTTGAAAACCTCTCTTTCTTAATCTTTTCTTTGTAATTCCTATGGCG
TTTAATAAGTGTTGTGCAGATTAATCTGCACAGCACTAGCCACAAAGTTCAGTGGTCCCAATTATGGGATATAAAACTCAATGGTCGACGGAGTGACCTG
TGTAAAGTTTGAGAGAGTTTAATACCGTCTCTTGATCAAAGATCCCACCAAAGTGTCTTAAAGTGATCTCTGCTCCCTCTCGCACTTTACGGCTCGGTAG
GCGCACAGTGGATCCTAGGCATTGCTTTCACGCTTTGAGGTGAACCACCTCACTGGAGCACCAGATTTCATCTAATGGGTAACTCCAAGTCAAAATCAAA
TGGTATCAGAGCTATGGTGATGTTTTCTATGGCTATGGCAGCGTAAACTTCTTCTGCTCAAGAGGGAAGTCTACCATGTCTTTTATTTGCTGATGCAACT
GCTATTTTTGCCTCTTCCTAGACGTTGTCGCAATGGAGGTGTGCCTGCCTAACGGTCATCAGATCGTCGACTGGATCAATAACGCATTTGAAGGACGAGT
AGCAAAAGCAGGTACTGATTCGAAATGGAAGATTTTGTGCGACAATGCTTCAACCCGATGATTGTCGAACTTGCAGAAAAAGCAATGAAAGAGTATGGAG
CATCTCCCGTTTCAGCTCTCTTCTGTGTGCCTCTCATCAGCCTCTTGCAAATCGGTGGTATCTTCTCCCCTGCGTGCCATTGCTTGACCTCGCTCTCAGT
GTATCAAAAAAGATGATGATACTTGGAAGAAGAGATGAAGGAAAAGAAAAAGATGGCACGTAAGTTGCAAAGAGTTTCAGTTTACCAAAACAGAAAGCCC
GGGATTTATGAACTGAGCAACCCAGATTGAAATGTCTAGCCATCTGTTGAGCTCCAGTTTCTCCCTCCTCAAAGCCCTAAGTAGTGTGGGGCTCCCTTCT
GACATTTTGTCTCAGAACGATGCCCTGTAATCGCGCTGTTTTCGGAGCCTTCGTATTAGCGTTACTCATAAGCCTACAGTCAGTATATTTCAAACTTTAC
TGAAATGGAGTTTTAACTAAAGAACAACCCCCCCCCCCCTTGGCTAAGAAGGCAGCTGCAAGCCTTTCCAACTGTGCTAATCACTATGCCACCCTTCTTG
GATTTAACTATCATAAACCATACTAATTGCAACTTGACGATTCGAAGATAGGAACTGCTTAGTATGATGCCGTGGAAGCCAGGTAAATGTCACCTGTTGG
GTTAAAAAAGTTGTGGTTGATGACGACGTCTCTGATCCTAGCTCCAGGTGACGTCCTTTTTTCAGTTCGTCACGAATTAGCTGAAAGAGGAATTCGAGTG
AAGCCTAACTCTTTTGAATCTATTTTTCCATTTTTCGTTTTGAAAAAAATATGCCGTAATTCTTCCTAAATCGTCTTATTTTGCGTGTTTTGGTCTGTTC
GTTTATTTACAAGAGCGTACGGTTCAACCCCTGCCTCCCCTGTAAAACTCCCTAGACTTAAATCTTTTCTTTCTAGTATCTTTTCTATGGCTTTCCCTGC
ACTGGATGGCCGCGATTTTTTGGAGTCCTGCCAGCCTGTCCCCCACTATCTTTGTGACTCCAGGCACATTTCCCAAAGCATGGGCCCACAATGTCCCATC
CTCCACAACATTCCACCAAGCTCTGCTAGATCCCAGAGTGAGGGGCCTATATTTTCCTGCTGGTGGCTCCAGTTCCGGAACAGTAAACCCTGTTCCGACT
GTATTTAAAATTGATATCAACCTTGACCAACAATGGCAAATAGAGCAACTTCAGCCTTTCTCGATAACCCTCATCCAGTCGGAGTCAACTATGTTGATGA
GTTTTATGCACACACGTCAGGATGATTACAGTCGTCTTCATCCCAGGACACGGCTTCAACTGGAACGACTCCACTCTACTTAAATACATTGACACCCGAC
ATCCAGTTCTTCTTGGTACTCTGAAAGATTCCCTATAGCAATCAAGACCACGTCTGGTAAGGCGTAATTTGGGAGCTCGAGAATCTCTGCGTACGTGCGT
TTATAACCGCTTACCATCTCACTGTAGAGATCAGTATAGCCACCAGCACTGCTCCGGCCACAAAGAACATTATCTTCCTGTTGGGCACCGGCCTGGGAGT
GTTTTATCATCACGCATCATGCCACGCACCTCGCGCAACGTACGCGCCACCGAGGTTGCCACTACTGCCATACCACCTAGCAATGCCGCTACTGACACTA
ACGAGGCCTCGTCGCATATGTATTACATCAAAAATTAGCCACGCCCTTCCGGTTCCGGCCACGCCCTTCCGGTTCCGGTGACGTGCTTCCGGCCACGTCA
GGCTTTTAAACGAAGTCTTCAACATGGATGTCCTGTATTCATTATCGAAAACTCTTAAAGATGCTAGAGACAAAATTGTCGAAGGCACATTATACTCCAA
AGCGAAAGCAGGTACTGATCCAAAATGGAAGATTTTGTGCGACAATGCTTCAATCCGATGATTGTCGAGCTTGCGGAAAAAACAATGAAAGAGTATGGGG
AGTAAACTTACCAATCAAAAGACCTAACCAACAGGACTGTCGTGGTCATTTATGCTGTTGGGGGACATAGGGGGAAAACATATTGCCTTCTTCTACAAGA
TTGAAAGGGGGCGCTAGGGTCCCACCCCTAACATGCCAACGACAGCTCCTGCGCTGCACTCCACACTTACGTTTGTGCACGCGCGGGAACCGATGGACTT
AGCAAAAGCAGGTAGATATTGAAAAATGAGTCTTCTAACCGAGGTCGAAACGTACGTTCTCTCTATCGTCCCGTCAGGCCCCCTCAAAGCCGAGATCGCG
ATGTCCAACATGGATATTGACGGTATCAACACTGGGACAATTGACAAAACACCGGAAGAAATAACTTCTGGAACCAGTGGGACAACCAGACCAATCATCA
GGTACCTATACGCGAGTGGTCGTTGACGTTGTGGTTGTTTTACGAAGTAAAATATATAGCTATCAAGTACAGTTCTACTTTTGCATTGACGTCATAAGTC
CATCATCTATATATACCTACATGAATGACGCTGCTGTCACCTCGCACTACCGCTCCCGCCCGCTAGATGGCAAAATTGCTCCACCAAAGTATTTCCGTGA
GGAAATACACATCTCCAGTCAGCTCCTTTACGCAACTGACTTTTATTTATCCATCATCTGTTTGTTTGCCCCCGGTATATCCCATGGCATTCCAAGACGC
TAATTCAAATTCTTTATTCTTGTTTGCTGTCAGGGGTTCGACTCCCTTGTCAGTCGTTAGTCTGTCATGACTTGGTGTTGCTTTTCGACAAAAAAAATAA
CGCCGCCCCCTCAACTTCGCAGAAAAATCCGTTTTTGCATATTTTTTTAAGGGGGTGTAATCATGGCTGGAAGAAATAAACAACCACTCTCTGTTATACA
ACCGGATGGCCGCGATTTTTTTATGTGGTCCCCACCACTAAGAAATGTCCTCCACTTAGAACGCTCCCTCAAAGCCTATTTAATTCAAATCCGTTATAAA
AGCAAAAACAAGCACTTGACATGACAGACAGGCCCGACCACATAGACAGCAGAGTATGGGAGCTGTCAGAAACACAGGAAGACTGGATCACCCAAGTCCA
CTTGTAACACACTACACACTCGTTTTGTATTCGAGAAGTAGTTGCAACAACGGTCCCCTTATTGCCTGACTAGCTGAGGGCCACCCTTCTATCCCCACCG
TCAGGCTATAGTGGTCATATTGGTAGGGGGTTAAAAAATTCTTTATTATTAGGGGTATATAGGGGAATAGGGAATAGGGATTTATAGGGGATAATAATTA
GTTAAATTTCCGTAGCCATGGCTGCTCAGAATGAGCAACGTCCGGAACGAATAAAAACGACGCCGTATTTAGAAGGAGATGTGCTTTCGAGTGACTCAGG
GAATTCGGCGGGGTCGATCCAGCGTCGTGAGCGGTCTTTCATGGGCAATAAAAAACCACCAGTTTTTACGCTGGTGGTTGTCTTTGTAGACCCCTCGGCT
CACTTTTTTCGAAATTTTGGTTTAGCGAAAAACGCCACACACCATCGAAACGGCAATAAACCGCAAAACCTTATGCAGCAAGGGGGCTGGACGATACCGC
GAGAAAAAAACAAACCAGTCTAGCACAGATTAGCACAATCTGCCCTAGCTTACAGGCTTGCAAACTGCCCTTCCTACTTTCAAGTTGAAATTAGGAAGCA
TGCTTAACCGTGAGAGTTGGTGATATATGAGATGACTAATATGCAAAATAACGCAACATTTGGGGCGTATTTAGAATTGACAAAGAAACAACAAGCCTAT
AAGTTTTTTAACCCTATATCACGATGACTAGCATAAGCCTGACCATTGCTCCAGACCTTATTCATTGTGGTGTTCCTCAGAGACTATCCGATACAATAAT
ACACAAAGACGGCTAACATGGTAAGGACATATCTCTTGCTTTTGCTCCTGTGCGGGCCAGCAACGCCTTTCTTCAATCACCTGATGGATGTGACCCGTCG
ATGGGCGGCGCAAGAGAGAAGCCCAAACCAATTACCTACCCAAAATGGAGAAAGTTCACGTTGACATCGAGGAAGACAGCCCATTCCTCAGAGCTTTACA
GCCATGGAGGCCCATCAGTTTATTAAGGCTCCTGGCATCACTACTGCTATTGAGCAGGCTGCTCTAGCAGCGGCCAACTCTGCCCTTGCGAATGCTGTGG
TTTGATAAGATTGCTAGTTACTGGAATTACGAGAAAGTTAGTCGTTCATTTTATAGTACTGCAAATGATTTATTAAAAGATTTAAATAATTATAGCTAAA
GTTTCTTTGCAAACCTTTTTGTGTGCCCGCTTTCACAAGTCTGTACACATTCTTCCTCTCACGTCCCCTGCGTGTTTGGTTTTTTCGCTGAACTTCGCTC
CCAAAGATAGTTTTGGGTAGGTCTGTCTTTGTAGTTCCATTCAAAATGAATGTCTATGACAAAGTGCTGCAGTTCGGCTCTAAGAAGGCCAGAGCTCGTG
GATAAATCTTCCCGAAGCAACCACGTTTGACGTAACCTACTGAAGAGTCCCCCGGAAGTTTCACTCAGGAGTTGAGTCCTTGAACCCCAGCATTCAATCA
CGCACCGGGGATCCTAGGCAATTTTGTGGATCTTTGCTGATACTTCATTCTGCACTCAAAGCCGCATCCGGCAAGAGTCATGGGGAAAACGCAGTCCAAG
ACACAAAGATGGTGCATTAAATGTATGTTTTATTAACAATTCTAACCTCGGTTCTGGTGTGTGAAGCGATTATTAGAGTGTCTCTAAGCTCCACAAGAGA
ATGCCCAACAATCTTGCAGCAGGTTACCAAACCTCGGCCAAATCGTATATTTATGACAATAAATATTACAGAGGATTGGGTGATATAATCAACAGCGCTA
GTTAAATTTCCGTAGCCATGGCTGCTCAGAATGAGCAACGTCCGGAACGAATAAAAACGACGCCGTATTTAGAAGGAGATGTGCTTTCGAGTGACTCAGG
TGGGGTGGCTGATGGGACTCGAACCCAAACTATAGGGGATTACAGGGGAATTGCGGGGACTTTTGCCTTTGATTTTGCAGGGTTTTGCGTGTTCCTCTGC
TTTAAATAAAATTTTATGCCCCCCTGCCCATCGGCTTAAAATGTTTTTTCGCCGGGTACCGGAGAGGCCCAAACGCTAGCAACGCGGATAAATTTTTCAT
ACAAAATCGCTCGAAAAAGAAAGCTTGAATCCGTTTCGCTTTATTCAATTGATAGACGATCATTTTATATGCCATCAGTCTCAATTGAAGTTTACAGTAG
AAGGGAGACTCCCCAGTGTGTAATTTTTTGGACGGAGAGATGTTGGCCGTGGGCAGCAACCCGTGGATAGCTGATAAGATCGTCTAGAGGGTGGGGACCT
ACCCAGCCTCGGCACCCGCTCCTTGGAACCCTCGTGCTATCCGCGTGCTCTCTCTCTTCTGTAATCCTTAAAAGAAAAAAATTATGCCTTCGGTCACGTC
CAGAAGCGGAGCCTTTAAGATGAATATAAATCCTTATTTTCTCTTCATAGATGTACCCATACAGGCAGCAATTTCAACAACATTCCCATACACCGGTGTT
TATAAGTATATTATATATTTTATAATTTTATATATATAAAGCAGGTACAATTTTATTATATAGTGCAGATCTTTTTTGTGAAAAAAAAATAATTATTTTT
GTATTCTGTGGTGTTTGTTTTTGGCCTTGGTCAAGTACACAACATTACAGGTTCGCAATTCCTGCAACTTTCGCTTTGCGACGCGGGGCAACCTTTGCTA
TAACAATCATATATGTAAAAAGTAGGTTGGCACCGAAAACGGTCGGACCGACCTGGGTACATATATAAAGAAACCGTAGGGTCAGCAAAGCACACTCATC
GGATTCACACTCCCGATAATAACTGTTAATAAACGACAAGTTCATAACAGTTACTAGATGGCCCTCACATACCGAAGTCCAGTCGAGGAAGTGTTGACTC
CATCATCAATAATATACAGTTAGCAAAAAATGGCGCCTTTGTTTGGCTTTGTTCCAACTGTTTTTGGCCCGAGTTGGGTTTCGTTTTCCCGGGTTTCACG
GGAAGGAGTGCCAGGCCATTACCTTCCGCCCCTGCCTAACAAAACTGGCTCGCCAGAGGCGGGGGGGCGTGGTAGACGGTATGTCTAGGTCCAGAGAAAG
AAAATAAAAATGATATAGAAAAAATTTGAAAGAAAAGCGTGAATTTAGCAAACTTATTTGCAACTCAACTTTATTTTAAAGACTTTGTTTCAATTTTATC
ACCAAGGGGAGAATCAGAGCGGGTCCGACCATAACGATGTACAAAAAGATATCGTAGGCCCGGAACCAGTGTGCTCCGGTGCCGGTTGCGATTCGCACCT
TGCAAGGGATGTTTTACAGTAGGAGGAGACATAGAATCCTAGACATATACCTAGAAAAAGAGGAAGGGATAATACCAGATTGGCAGAATTATACTCATGG
AAATTTAACAGGCTTAATTTCCGCGCTTTACGTCAATGGCTTTCACTTACAGAAACCCCCTCGAAATTGCAATCAACAAACTTCCTAGTAAGCAGTCTGA
GCGCACAGTGGATCCTAGGCGTAACTTCATCATTAAATCTCAGATTCTGCTCTGAGTGTGACTTACTGCGAAGAGGCAGACAAATGGGCAACTGCAACGG
CGAGCCTTTAAGATGAATATAAATCCTTATTTTCTCTTCATAGATGTACCCATACAGGCAGCAATTTCAACAACATTCCCATACACCGGTGTTCCCCCTT
GCTCATTGGATCCCGACATGTCTGCGATTGTAGGCCTCTGCCTCCTATCGGAAAAAGTCGTTTTATCTAGAAGCCTGACAGACGAGGTTTCTAAACTGTA
ATGGGATATAACAAATCTTTGAGGTATAGCCGTCACGACGGCACCAGCTGTGTCATCGACAACCACCATCTAAAGAGTTTGGGTGCTGTGTTAAACGATG
GAAAGTTTTCTTTCCATTTGGTTATATGGATTTTCAAAATCTTTCGTCTTCTGCTGTCCCTTCTCCTGTCTCTGTACAAGATTTATTGTCAGAGACATTG
CGATAAACATAACAACAGAATCTGCATTGCAGTAATATTCCTTGAATATAATTGCAACGCAATGGCCCTCTCTTATAGGCCTGCTGTTGAAGAGGTGCTC
AGAGACCCACAAATCTCATGTTCCTGCCGTACTGGCTGGGTAAGAGGGAAAATGTTCTGCATTTCCCTCTGAATGGGTGCTTTGGGGGTAATGCCCTTGT
AGCTGCTACGGTAAGCGTCCCTCTTCTTGATGATTCTACCACCATGAGTGACGTTTTCAATAGTCCACAGGCGCGAAGCAAGATATCAGCAGCGTTCGGC
AGGCGTGGCGGGGGGACGACTGCGCGCGCCGGCGAATGAGCCGATGCGGCCAGGAAACGCCATGTCCTCCTGGCGGCAAGCTCTAAAAGCACAACCCCTG
TTTCAAAAGCTCTTTCCTAGAACTTTTGCCACCTCTTTCTCCTTATCTTCTCTTCTTGATTTTACAATGGTGAAAATAGGTTCCGATACCCTTGCTCCTA
GAAAACAAACCAACACAAACACACGTATCCTCAAACGGACCATATAAGGTGAATAATAGCAATACGCACTATACACCCATATGGCTAAAGTACGTGCCGC
ATGGATACTTTTATTACAAAGAATTTCCAGACTACAATAATACAAAAGGCCAAAAACACAATGGCAGAATTTAGTGAAGATCCTGAATTACAGCCAGCAG
GTAGAATTTTTCAAGTTTGTAAGACATGTCAACAATGAATTACAGTAGACCAAATGCAATTTCAGCATTAAGTGCATCAGGATTCAGGGGTTATGTGCCT
GTAATACAAGATGGACCCTTCGCATGTCGTCCTCTACCTCAGTCGGTCGCTCTGTCGCTATCTGGGCGCGGGTGCTGACCTATTGACACTGAGGGGAGCG
TGGCCAGTTTCCAAGACAGGCTCGCTCGCTCACTCGGGCCGGGGCCCCAAAGGGGCCCCTAGCGACCGCTTCGCGGTCGCGGCCCGAGTGAGCGAGCGAG
GTTAAAATAATCACCGAAATGTTGGCGCGGTCGCTAAATGAATACAAAGCTATGAGACCAGAATCAGAAATGAGTGTAGTGCCATATCAACCACCGGCAT
GTTAAAGAACCTAGGCGGTTTGGCAACACACAAACATGGATAGGTTCTTGACTTATTTCCAGGTACGAGGAGAGAGAGCAAACGCTGTTCGGCTGTTTGG
CGCACAGTGGATCCTAGGCAATTTTGTGGATCTTTGCTGATACTTCATTCTGCACTCAAAGCCGCATCCGGCAAGAGTCATGGGGAAAACGCAGTCCAAG
AGTTGATCCTGCCAGCGGTGGGTCGCTACTGTTTCGCGAACCAGTCGTTTTGACAGTTGGTTGGGATCAAATTTGTTCTGTGCGCGTCACGCCACTTTTT
TACTGTTTCTTAAAAACAGTTGAGAATCAGTCGAGCCACGCCCCAAATCAGTCTCTCTTATACGTTTACAACTATAAGGTGTGCTAATGGCTATGATCAT
GCGTGTTACTATTACCAAAACGGTAATTATTACTTCGGTGGTAACAATGCCAGCAGAACCAAAAGCACCAAAACGCAAATCAACGCAGTACAAGCCCCTC
AGCGAAAGCAGGGGTTTAAAATGAATCCAAATCAGAAAATAATAACCATTGGATCAATCTGTCTGGTAGTCGGACTAATTAGCCTAATATTGCAAATAGG
TAGTAGTAGACTCCGCAAGAAATAGCAGTTAAATAACAGCATGATCATGTGGGGTTTACTATTGACAATGATTTTGATCGATTTTGGGGCATCCTTAAGG
CCATCATCAATAATATACCTTAAACTTTTGGTGCGTGTTAATATGCAAATGAGGCGTTTGAATTTGGGGAGGGTGAAAGGTGATTGGCTGTGGGGACGGC
AAAAAAATATCGTAAATTCGTAACCTTTACAAACTACACACTTTATCAGTCCTGATGTAACCTTTAACCCGGTGCTTCGATTTCATTATCGGGAACCCTC
AGTAGTGTACTACCGATACATCACAAACCTTTCAGAGACACATCTTTATTTCCAAGATGAGAATTCTAATACTGCTTTTAGCAGTCACTCAACTGGCTGT
TGGGGTGGCTGATGGGACTCGAACCCAAACTATAGGGGATTACAGGGGAATTGCGGGGACTTTTGCCTTTGATTTTGCAGGGTTTTGCGTGTTCCTCTGC
CTCGAGAGTATATGTTGTTGAACGTTATTGTTTGAGAAATAGTTGATGCATCAGAATGGTTTGCATTTATTGTAGACGTAATAATGCACTACATTGTTTC
AGAGCAATCAGGCACAACTAAAATCTTAATCTAACCATACTAAATATATAAAACTAATATTAAGATCAAAATTATGGCACTATTTGCTCTTTCAGTTGTA
CCCCCCCCCATACCTTTTCCCCCTCTTTAACGGCAATGGTTAATGGACTAAGGATAAAGGATTATGGACTTATATGATGTGCCCGACATGGAATTCGGGA
GGAACGTGCGGTCTAGGCCGAGGCGGCCATCAGACTTTTGGCACCCCCTCCCCGTCAACGCTGCATGTGCGTTGCGTTTTTGCAACATTCGTTGTGCGTC
CTCAGGGCATAGGCGAATGTGTGTGTGACCTGGGGGTAGGGGGTTGAATGCCGTTCGCTTCCACGACGATCCGGGATCGTCGGCGGGCTGAGGTTCGCCG
ATTATCATTATCACGTTACGTTGAGTGTTAACTCTTCTTGTGATATTACCTTTCTTACCAGGATAAGAAATAAAATATTTTCTGGGTTATCACTATCTCG
AAATAGAGTCCACCCTTCCTCCCCTCCCTTCCATCCACTTCCCAACCAATTAAACTACAAAACTACCGTAAATCGAACCCAATTACACCCAAAACTACCA
TTAAAAAACAGTCAAAACCAAAATGCTTGATGCACGAACCTATATCCTTACGACCCACGAAACCCAAATGTAATACGGAAGAACCCGAAAATTGTCTATG
AGCAAAAGCAGGGGAAAATAAAAACAACCAAAATGAAGGCAAACCTACTGGTCCTGTTATGTGCACTTGCAGCTGCAGATGCAGACACAATATGTATAGG
GTCCCCTGTGATCGTCTCTCCCGCCCTCCAGCCGGAAAGATATTTTTGCTTTAACTTTTCTTCGCACTCCTACGCCAGATCTACGTGCCTTAGGTCATCT
CTGGGGAATTCTCGAGTTGCCGGATAGGCAAGCAAAGAAAAAACAAGGCAGGGAGGAACTTACCTGAGAAAGGAGCCCCGGGGCAACTCTTCTCAGAATC
TTATTCTAAAAAAAAAATATTATTCAAGAAAAATGAATAATTTCATTTATTTAATGCTTTTACCCGTAGTGGCTGGGTGCAAGGATGTCGATTGAGGGGA
GTTTTATCACGACATGGCGACCGTATATGGCATTCAACTCACTAACAGATTGAACACCGCGACTGTCCGACGTCCGCTTAGGCTACGTCGATATGATTCC
ACCGGATGGCCGCGCGATTTTTTAAGTGGTGGGTCCAGAACGCACGACGATGCAGACTCAAAGCTTAGATAACGCTCCTTCGGCTATAAGTACGTGCGCA
CACGCGCGTAACGTGACAGGGATTAAGGGTAAACTAACTGATTTTGCAAGTTTTTATTTTACCCAACTTTCTTATGGGGCATACATGGGACACTTTCAGA
AGCAAAAGCAGGGTGACAAAGACATAATGGATTCCAACACTGTGTCAAGCTTTCAGGTAGACTGCTTTCTTTGGCATGTCCGCAAACGATTTGCAGACCA
CCGGACTATGTTGGCCACCTGTCGGATATTGAAATAACCACATGCAGAAATTGCTATGACCATATTAAAATATCCTATGCTTACAGTCATTTGTGATATA
ATGCCGAATTATTCATACACCCCCACCATCGGGCGTACTTACGTGTACGACAATAAATATTACAAAAACTTGGGCTGTCTTATCAAAAACGCCAAGCGCA
TTGAAAGGGGGCGCTAGGGTCCCACCCCTAACATGCCAACGACAGCTCCTGCGCTGCACTCCACACTTACGTTTGTGCACGCGCGGGAACCGATGGACTT
CAATCAATATATATACCGCATGCTTGGGAGGGGATTTCGGCTTGAAAAGTGATTTTCTTTTTACTGTACTTTTCTTTTTGTTTTCTACATGTTTCATTTT
GTTTTTAGTTCGTGGTTGAACTATTTATCATGGATCCAGAATCTTTGTCACAGTTGCTTGTTTCTACTTTGCAAAAACAATGCGCTGATGAAACCTCGAC
NNNNNNNNNNNNNNNTGGCCCGACAAAGACAGATTCTTTGAGGGAGCTGAGCTCAACGTAGTTCTGACTGTTTTTTGATTAGAGAGCAGATCTCTGATGA
GGCACGGGGCTTAGTATTACCCCCGTGCCGGGGTCAGAGACATCACGTGACTCTCACATTATTGTTTAATATATATATGTGTGTTGGGTTGATTATTTTA
CGCACATGTGATCCTAGGCGATTCTTGATCGCGCTTATTAGCTAACCAATTTAATTTGGTGTTGAAGTGTTGACACGCTCTCTAACACATGGGGCAGCTT
GTTATTGTTTCCTTCCTTGCTTACTCGCCTTAAACTTCAAACATGGCCACCGCAGGAATCACCGCCGCTATCGACGACCTCGTCATTAGCCGCCTTGATG
TGGCATTTCTGTAATAAGAAGGGTGTACACCAGTTGAGCTCTCTCAAACTTGCTGATTCAATTGGTGTATTGGGGTGCAATATATAGTATAACTCTCATT
CTAAGTAACACCTAGGAATTTCTACCTAAGATTCAACTTCTTTCTTTTTCTAGTTTTAAATTTTCCTGCTGTTTGAGGGAAGTTTGCCCTTCTTCTTCCG
GGGGATACGTGCCCCTCCACCGCCACCCGCACCCCCTACCAAAATTATTTCCGTCTGTCAATACCCCCTGCATCCAATAGGCCCGAACTATCACAAACGG
AGAATTTTCCCGAACTATCGAGCTTTGCCCCGAAAGAGAAAATACAACCAAAATGGAGAACTCCGCAAGACAAGTCGCACAAGATACCCGAGAATTACAC
GTAGATGGATTCTAATAAACAAATACAACCCCTTGAAATATCAATGCTTTCAAGGGGTTTTGTTATGTCTTTGTGTAGAAAAGGGGCAGGTAAGGGGCAG
ACCGGATGGCCGCGCGATTTTTTTGTGGGCCCTACCATTAACTCTTGTCGGCCAATCATATGACGCGCTCAAAGCTTAAATAATTCTCCCGCTTATTATA
GCTAATCTGCTGACCGTCACTCTGCAAAGATGGGGAACGCTTCCTCTATCGTTCAGACGATCAACGTTACTGGAGATGGCAATGTATTCAAACCCTCAGC
TAACAATCATATATGTAAAAAGTAGGTTGGCACCGAAAACGGTCGGACCGACCTGGGTACATATATAAAGAAACCGTAGGGTCAGCAAAGCACACTCATC
AGTAGTGTACCCCACTTGAATACTTTGAAAATAAATTGTTGTTGACTGTTTTTTACCTAAGGGGAAATTATCAAGAGTGTGATGTCGGATTTGGTGTTTT
GAAAGTAACAATCCTACTTTTATAGACAGGGAGTAACCGAAATAGGTTTAGGACCGAAAACGGTACATATAAAAGCACTGTGTACAACACCCAGGACATC
TATAAGAGTGATTGGCGTCCGTACGTACCCTCTCTACTCTAAAACTCTTGTAGTTTAAATCTAATCTAATCTAAACTTTATAAACGGCACTTCCTGCGTG
ACACATAGTCAGAGGAAAAAATAATTTTGATTTTGTTTTCCACAAAAGAATTGAAGGATGACGACACCACCTCTCGTTATACCCTTGCATGTTCATGGCA
AGATTTTCTTGCACGTGCGTGCGCTTGCTTCAGACAGCAATAGCAGCGGCAGGGTTGGTGGAAGGAATTGCCCGCATCAGCCAGTCGTGAACGTGTTGAG
ATGCTGGTCATGACCACAAACCACCGCCTCATCTACCTCATCGGCGCGCCCGGCGCGGGCAAGTCGACCATGATGGCCCACCTCACCGACTGCTTTGACC
AAAATGAAAAGCTCCCAACACAACACAACAGAACCTACGTCAATTGATTTTATCAATCGCAAAGCCTTACAAAGATCTTCGCAGTCGTTCATCAACAGAT
TTGAAAGGGGGCGCTAGGGTTTCACCCCTAGCATGCCACTGCAGTCCCTGCGATACACTCCACACTTACGTTCTTGTGTGCGCGGGACCCGATGGACTTT
TATCCAAGTCAAGTTGGAACGACCTCAACTAGCTGGACACTAGTTGACAAGAAACTAGTGGATGAAGGAGTCAAAATGATAGTGGACCTCAAGGATGAGG
AGTATGCTTTCCGTCAAAGTTTGCGACCTTGTACACGTCTATATAGCTCTTTCTGGAAAGCACATAACAATTGCGATAACGAAAAACTATCATTATTGAT
GGCTTAAAAAGATCAGTTGAGGACAAATCGTTCAAGATGATAAGCAGAAACAGGCGCAGAAATAATCAACAAAAAAACATAGAAAAAGAGAAACAATTAG
AGTGGAAACAGGCAGTGGAGATGGCTTCCAACCTACCAGTGAGGTCTTTCAGCGAAGTCTGCTGTGCTGAGGCACGGGCGGCTATAATACAGATGGAGAA
GTATTGTGCAGTATTATTTTACGCACGACCCGGATTAATCAGTTATTCTGAGTATATACCCGTTAGTTACTCAATGGAATCCATCATTCAGCACGAGTCC
AAAAATAACACAACACAATACAACACAACAAAACTCAATCCAACACAATTTGCAATCTACCTGCTATTAGAAAATTTCAGTCAACTACGATCACTTCTGA
GGAAAAAACTTTTATAAATCGTCTTTTCAATGGTGCCGGAAGGTGCCCGTCAATCGTCCGACGCAAACAATAAACTCGCCGTTGGCGCCTGCACCCGCTC
CCGACGCCCGGTGGCCTGGGGAAGCCATCCGTGCGTGCAGACCCGCCGTCGGCCGATTTCTGAGCCGGGGCGGGATATCGACGAAACCAAACCACATGGC
ACCAAACAGAGAATCGGTGAGTTACGATAAAAGGCGAAGGAGCAATTGAAGTCGCACGGGTAGAAGGTGTGAATCTCGAGTGCGAGCCCGAAGCACAAAC
AGAGCAATCGGTGCGCCAATTACTAGATAAAATCATCAAATACTAAACAAGAAATAATGTCTCGCTTTTCTAACGTTTTAGAATCTTTCCGTCCTTCAAA
