# Supplementary material for: Towards a better solution to the shortest common supersequence problem: the deposition and reduction algorithm
Source: BMC Bioinformatics. 2006 Dec 12;7(Suppl 4):S12. doi: 10.1186/1471-2105-7-S4-S12 (PMC1780115; doi:10.1186/1471-2105-7-S4-S12)
Supplement: Additional file 1 — Real DNA sequences DNA sequences are obtained from NCBI Viral Genomes, Accessed on 01/01/2006. . Sequences are randomly selected from different genome sequences. The specific length and number of sequences are specified for each dataset. There are 60 randomly selected datasets. File name indicate the number of sequences, sequence length, and dataset number. For example, file name "DNA_N100_K500_5" indicate that it is DNA sequences dataset, with 500 sequences, each truncated to length of 100. And this is number 5 datasets for this setting. Each sequence is represented as a row in the dataset file. [file 1471-2105-7-S4-S12-S1.zip › DNA_N100_K500_4]

ACCGGATGGCCGCGCGATTTTTTACCCGACCCGGCCCATTAAAAAATATATCCGGGCCATGCAATGATGAAAAATTTGACCGTCCAATCAGAAGATGCCT
TTAAAAATCACACTCTTCCGATCCCAACGGTACATCTTTATAGCACTCTCTTTAAAAACCTCCGCCCGAAACATGGACAGCTTCGTCTTAACCAGTACTA
GTAATAAAAAAACCCCGGATCCCCGGGGTTAAAAGAGTGTTCTACCATGGAGGAATTCGTCATACCAGTGTTTTCTGAGAGAGATATTCCATATTCACTG
ACGCGAAAAAATGCATAACAAAACTATCAACCTGAAAAAGTTAGGACAAGTGAAGATTGCTAGTCCCAAAGACCAGAATCATGGGCTGTAATGTGATGAT
CATCATCAATAATATACCTTATTCTGGAAACGTGCCAATATGATAATGAGCGGGGAGGAGCGAGGCGGGGCCGGGGTGACGTGCGGTGACGTGGGGTGAC
AACGGTCGGCCTCTTTTTTTCACCCCAAATTGTAACGATTTTTAGGGGATAGGAGGTCAATAAGACCCATTTTATATAGATATTAGGAGGTGAAGTGGGA
CTGGGGCGGGGCTTAGTATTACCCCCGCCCCAGGTTCAGCGGAGTCATCACGTGAGACGCACATGACATTAAATGTTATAAGTAATAGCAAGTGGATCGT
TATTAAAATTTTCATAAGATTTGAAAATTTTGATAAACCGCGATCACAGGTTGCCGCACCTTAAAACCGGAAACAAAAGCAATCGTTACTTGATTTTAAA
GTATCATAAAAGATGATGAGTTATGTTACAAGGGACAGGAAAAAAGAAAATAACGGCACATAAGTAGCAAAAAGTTTTCAAGTTTGAAATTCCAAGAATT
GAAAACAAACAGACCAGAACTAGCACAGATCACCACAATCTGCCCTAGTATAGGCTTGCTGGCTGCCCTTCTGTCCTACAGAAGCACAACTACAACCCTA
TATAAGTATATTATATATTTTATAATTTTATATATATAAAGCAGGTACAATTTTATTATATAGTGCAGATCTTTTTTGTGAAAAAAAAATAATTATTTTT
ACCAAACAAGAGAAGAGACTTGTTTGGAAATATAAATTTAAATTAAAATTAACTTAGGATTAAAGACATTGACTAGAAGGTCAAGAAAAGGGAACTCTAT
ACCGGATGGCCGCCGGATCCCATTTGTGCGGACCCCACCGAGTCTCCAAATGGCATTTTGGTAATTTCAGTGTCCTCATATGGTTTTTTTGTAATTTATG
GCAAGGTATCAGCCGTTCTGGTCTGATCCTCTCAACCCCATCTTTTGTCTTTCTCAGTTTCTTAGCGGGGACCGTCCGTTCTCTCCCTGTGCAGGTGCGA
TATATTTAACGCGAATGATTTAAGGATTTTTATGGTTTTAACCAAAACTCTGTATGATTGAATGTCATATTAATTTTAGACAATATGATGTAATGCAAAA
CTCACACTCATTTCCCCCCTCGCCTGTCACAGGCAACCCCCACCCCTTCTCTTACGGGAGTTAGGGCCAAGGATCTGTTGCATAGGCGTTGTATCCCCTA
TGAATGAAAAGCGCGAGCGCGGCGTCGTGTCGACCGCTTTTCTGATCCTGCTGGTTGCTGGACCAATACCCATCAGTAGCAGGCAGGGGGAGTGCCTCGA
TTAACGAGCCCGGATAAATTCAATATCTTGCATGATTTCAGGAGTTAATTCTATATCGCTCATCGCAACAGCGTACAAAAGAGGATATTTTGATTGAATC
GTTCCTGCCCTTGGGGACTGATTTTTGGTTCGCCTGGTCCGTGTCCGTAGTGGATGTGTATCCACTCTGATGAGTCCGAAAGGACGAAACGGATGTACCG
TATGCGCCTGCGTCGGTACTAGTTAGCTAACTAGCTCTGTATCTGGCGGACCCGTGGTGGAACTGACGAGTTCGGAACACCCGGCCGCAACCCTGGGAGA
GATAAAAACAGAAAATCCGATAACTCGACGGCGAATTGATCAATATCACACGGATCAGTTCGAAATTCAGGATACATAAACAAATTTACAGATTTAAATT
GATCGCACCCACAACCACACTAAGGAGGGCGTACATGGGCGCTACGCAGGCGCTGAGAGAGAGGGAAGACGTGCCGTTCTTCGAGATGAAGAAGCCCGAG
ATGGAACCGAATAAAGAATTAGAACAAGCTATAGCTAATAAGTTTCTAACTCCAGTTAAGTTTTCTATGGAGATAGAAAAAATTGTTTTGGAGGAAGGTG
ATGTATTTTAATTATAGCATGCAATAGGGCGGTTGTCAATAGTCTTGTGTGTTAAAGATGTGAGTTTTGTCACACTTTTTGCATCTGATGACCGAGTCGG
AGCAAAAACAAGCAGATGTTCCTTCAGACTGCACTGCTTCTGCTATCCTTAGGGGTAGCAGAACCTGACTGCAATACAAAAACAGCCACAGGCCCATATA
TGTTTAATAATTGTACAGTTACTAAAGGGCGTAACCGAAAACGGTCCGACCGAAAACGGTACATATAAAAACCAACCCAAAAAACCTGATCTGGGGCCAC
GCTAAATGGCGCGATGGCGAACGTTTGGGGGGTGAGACTTGCAGACTCGTTATCTTCACCCACTATTGAGACACGAACGCGTCAGTATACCTTACACGAT
AGCGAAAGCAGGTACTGATCCAAAATGGAAGATTTTGTGCGACAATGCTTCAATCCGATGATTGTCGAGCTTGCGGAAAAAACAATGAAAGAGTATGGGG
GGTAAATGAGTGGAACATTACCCTTGGCTATGACGGCGAGTGAATCATTCGTTGGCATGCAAGTTTTGGCTCAAGACAAAGAAGTCAAAGCGACCTTTAT
GAAAAGTTCCACACCCAAACCAAACCAAAACCTAACGAAAGAGCATATTGGACCCTAAACGGCCCTCGAGCGACCACGTGTCTAGAGGAACCATTATGTC
GGATCCTATTAAATTAGCTGCTAAATATAAATTAACACACGTTATTAAATATTTAGTAGGACCGTATAAAAGTTTAACGGCGTTTGGACCATTACCATAT
GATATTTCGCACTCCTAGTGAATCTTCCTAGTATATCCGTTGAAAAAACGAGAGTGCAACAACAAAAACTACAGAGTTCTTTTTTTTTAAAAAAAAAAAA
TATGCGCCTGCGTCGGTACTAGTTAGCTAACTAGCTCTGTATCTGGCGGACCCGTGGTGGAACTGACGAGTTCGGAACACCCGGCCGCAACCCTGGGAGA
AGCGAAAGCAGGCAAACCATTTGAATGGATGTCAATCCGACCTTACTTTTCTTAAAAGTGCCAGCACAAAATGCTATAAGCACAACTTTCCCTTATACCG
TTTTAAATATCGGGTACAGGGTTTTAACCCTGTACCCGGTATTCAGACCTTAGCTTTTGAGCTATTGTAAGAAGGTAGCCTAGCTTTTAAGCAATGGCGG
GTAGAAAATTCATTTATGATGGTAGGATGCTAGACTTAGAATTTGAGAACTGTTTAATCGATGATTTGAAGACTATTGATAAATGGGAGAAACAACAATT
GCTAAAGTGACCGTGGTCATGGCTTCATTCAAGGGATTCTCCGCCAACACTGTTCCAGTTTCTAAGGCCAAGCGTGACATATCATCTCTTGCCGCTACTC
CCCCAGGGCATGGCTCATTTGGCCTCCCCGGCCGCTAACTATGGCATCGAGGCGACGTCCATTGACCCTCTGTGACATCGAGGCGACGTTCTTTGGCCAT
TGAAAATTGGGGTATAGAGATACCCCAAATCAATTGCCTTATGGCCGCTTGCGAGTAGTCGCCATATAGGTGTTGCCGAAACATGTGAAAGGATTCACAA
ACCGGATGGCCGCGCTTTTTTTATACTGGGCTTTATATAGAGGCCCATTTGGAGTGGGTTTTTGGCCCATTTGGACTAACCACTCTCTTTCCTCGTATTT
ACCGGATGGCCGCGCTTTTTTTATACTGGGCTTTATATAGAGGCCCATTTGGAGTGGGTTTTTGGCCCATTTGGACTAACCACTCTCTTTCCTCGTATTT
TTAAAGCGCACTGGACCCAGCTCACTGAAAAAATTTGAACTTTTCTTTTAATTTGGTTACATCACTTATCGAACTCATGCCTGTTCTATTCTGTCAAGGC
TGGCATTTTTGTAATAAGAGCTGGTACTCCAGTTGAGTTACTCCAATTCCCCCCTCTCAAAACTATCTCATTCTATTGGAGTATTGGAGTTACTTATATA
ACACAAAGACGCCAAGATGCTTTTAGCGATTTGCTCGAGGACCATCCGACAACAGGGTCTTAACTGCCCTCCAGCTGTGACCTTTACCTCCAGCCATATG
ATTCTAAATTCACGGCATTCAAACACTTCGTCTTCTTCCAAGCTCCAGTATCGGTGTCTCATCAGATTATCAATCGGAGATAACATAACGATGATATGAA
GGTATCAGAGCTTGAGCTATAAAAAGTTCAAACTCGAAATATCTTAATGGAAATTCCCGATTTATCACAATTATCAAATATAGTACTCACTGATAACCCA
CCATGGCCGCGGGATTGAACGCTCTTTAATAACCATGGAAACTCTAGTAGGAGGGCTGCTGACTGGAGAAGATTCTCTGATCAGTATGTCAAACGATGTA
CCTTTTCAAACTTTCTCTTTATTGTTTGTTTCGAGTCTAAATTTTTGTATTTCTGTCCTTTTTCCCCCACTTCTAAATTCTATCTTTTTACTCATAGTCA
AAATAACAAATCTCAACACAACATATACAAAACAAACGAATCTCAAGCAATCAAGCATTCTACTTCTATTGCAGCAATTTAAATCATTTCTTTTAAAGCA
GTCCCCTGTGATCGTCTCTCCCGCCCTCCAGCCGGAAAGATATTTTTGCTTTAACTTTTCTTCGCACTCCTACGCCAGATCTACGTGCCTTAGGTCATCT
TGTCTTGTGCAAGGGTACGACCGAATCGTAATGGAGAGGCAGTGTAGTACTAAAAGTCAATCTTGGTGTGTAAGAACAGCCGAAGATGAAGAAAACAATT
ACCCGCGACTTGGAGCCACGGAGCCACATCGCGCAGCGATATGGCTCCGTGCAAACCAGGCAGCAACCCCCCCAAGGGCCGCGTGTCCGCCGCCGAAGGC
GGCACCTGACGTCGGTGTCCTGATGAAGATCCATGACAGGATCGAAACCTCTTCCAGTTTCGGCTTGTGTGGGAGTAAAGCTTTCGCTCTCTCCACAGCC
AGCAAAAGCAGGGTAGATAATCACTCACTGAGTGACATCAACATCATGGCGTCTCAGGGCACCAAACGATCTTATGAACAGATGGAAACTGGTGGAGAAC
ACCTGCCTCCTCCTGTGTATGACCTCCTGCCTGCCCCTGGACCCAGCTACCTGCCTCCTCCTGTGTATGACCTCCTGCCTGCCCCTGGACCCAGCTACCT
GAGTATATTCCAAAAATAATTTAGTATACTTTGAAGTATATTGGCTATAGTTTGAAATTTTTTTTCACCACAGATATCATGGAGAATACTATACGAGGAT
TTTGAAAGGGGTCTCCTGGTGGGGTGGGTACACTTCTCGCTCGATGAGTGGGGGTGTGGCTCATTGCCCACACCTGGTTGGTTCCCAGGTTCATACAATA
GCGCTCCCCTCCCCATTTTGATAAATTCCCTAAATGAAAATTCGGAAGGAGGTGAGGGAATGGCTAGACCGCGGCAACCTGTTGACTTGCTACTGGTGAA
NGAAATCCTCCAGGACACCTCGACCTAGGTTGTGTATCCGGTGATTTGCGTACTGTTGCTTTGCGTAGAGGATTTCTCTCCTGTTCACTACATATCAGGG
TCGAGACTTGCTCCTGCCCTGTTCTACACTGCACTGTGGTGCTACTCTACCGGTTGCTCTGAGCGACTCGTACTCTGGTGTGCACTTTTACCAGTAAAGT
TGAACTTATGAGTTCCACAATCAGCAATTACCAAAAGCTACAAAGCAGAAAAACCCTCAGGGGAGGCCGCCGGACCGGGGTAGGCGGCCTCCCAGTTGCT
CAGTCGCTCTGCGGAGAGGCTGGCAGATTGAGCCCTGGGAGGTTCTCTCCAGCACTAGCAGGTAGAGCCTGGGTGTTCCCTGCTAGACTCTCACCAGCAC
GTGATTGGTTAGATGGTTTCCAAGCCATTCAAGCCAATAGTTCTCAATGCCACTTTCGAGTGGCAGGTCTTCAAGCGGTGCTACCTCAGGGTAGCGCCAC
AATATGACGCACACCAAGTACGTTCCAAAATTGTTTTTTTAATTTTTAAATTTACAACAAAATTTTTTTTAATTTCCGAAAATCATAAACAATCATATCG
ACCGTGGGCGAGCGGTGCCTGGACTGTATTTGGTGGGTCCCAGCTACTGGGAATGAATGAAGTCTTGGATTATTGGGCTAGATCCAACCCAATTGATATA
GATTTAACTATCATAAACCATACTAATTGCAACTTGACGATTCGAAGATAGGAACTGCTTAGTATGATGCCGTGGAAGCCAGGTAAATGTCACCTGTTGG
AAATAAAACCCCTCCACAATAGAACCAGACCCATGGACTCAACGCGTCAAGTATCCCTTACACTGCAACAGATTACAAAACGACTACACTTACTTATTTC
GGGTAAGCTGGCGGGCAAACCTACACTCTATCTTACTTACATTATATATCCTAACCATCTGCTTTCACTATGGGATTACCCAGTCTACTAGTGGAAGGCG
GTAATTTTTCCTCGTTAGAGTGCGAATCCCGATAGCACGAAAAATTATCTTTTACAATACATCTCTTTTTTTAAAGGTTTGTGAGTGGTTGCTGAGATAA
GCTAAAGTCACGCCTGTTGTCGTCACTATGGCTTCCTCACTCAGGGCTGCGATCTCTAAGATCAAGAGAGATGATGTTGGTCAGCAAGTTTGTCCAAATT
GCCAGCCCCCTGATGGGGGCGACACTCCACCATGAATCACTCCCCTGTGAGGAACTACTGTCTTCACGCAGAAAGCGTCTAGCCATGGCGTTAGTATGAG
TGATAAGACGCCAGTCGATACCGAAAGGTTCCTGCTTGCGTGCGTTCCCTACTACTGGGAGTGCGGGATTCCGAGTGTCCCTTTATCTACTACTCGTGTT
ATGCGTAATAGGCTGCCCATAGGGGCACAAGGACCTCCTGGGGGACAACCGTCCAATAACCCAAGTGAGAACAATTTCAATCCAGAGGATTGGGATATCC
ACAAAAGAATAGCAGGAGGACAGTGAATGAACTTTGAGATTTGCTTCAAAACGAACAGCGAACTACTAGTGACGAGCGAAAGACACTTGCCACTAAAAGA
AACGCTACTACTATTAGTAGAATTGATGCCACCTTTTCAGCTCGCGCCCCAAATGAAAATATAGCTAAACAGGTTATTGACCATTTGCGAAATGTATCTA
ACAATTTTAAATCAACGCCCGCGCCCGTGCCTACTCTCCCACGACATGCATCTTCTAACCCCTGGTCTCGTTTCACATCTCTCTGCTAAGCACCACTCTA
GCTAAAGTCACACCTGTTATCGTCGCCATGGCTTCCTCACTCAGAGCTGCGATCTCAAAGATCAAGCGCGATGATGTCGGTCAGCAAGTATGCCCTAACT
GGCTATTAAAGGCTCAATGGCGTACAGGAAACGTGGAGCGCGCCGTGAGGCGAACGTAAACAATAATGATCGAATGCAAGAGAAGGATGTTGAAAAGCAA
GTTTATTTACAAGAGCGTACGGTTCAACCCCTGCCTCCCCTGTAAAACTCCCTAGACTTAAATCTTTTCTTTCTAGTATCTTTTCTATGGCTTTCCCTGC
AGCGCTGGGGACTATTATTACCCCCAGCGCTCGGGACGGGACATGGGCTAATGGATTGTGGATATAGGGCCCAAAGGGCCCGTTTAGATGGGTTTTGGGC
AAAAACAAACAAAACAAAACAAAACAAAATAGAAACTCAGCGAACAACTGCAGTTAACTATTCTGTTGCAATGGCTTTCCATCATCGCACTGGAGCCCAA
GTTAAAATTCGGTTAGGATGGACGCGATAGCAGCAAGAGCCTTGTCCGTTGTACGGGCATGCGTCACAGTGACAGATGCGAGAGTTAGCTTGGATCCAGG
TAATATTACCGGATGGCCGCGCCTTTTCCTTTTATGTGGTCCCCACGAGGGTTCCACAGACGTCACTGTCAACCAATCAAATTGCATACTCAAACGTTAA
GAATTCCGAGTGGTTACTATTCCATCACCATTCTAGCCTGTACACAGAAAGTCAAGATGGACGAATCGCTCGACTTCGCTCGCGATTCGTCGAAGGCGGG
GACATTTGTTCCTGTCCGCTATAGTCAAGATCGCGACCGTAGCTATGTCCACGCGTACCAAAGAGAAAACCAAAGAAAAGAAAAATGAAGAACTTACAAG
AGAATTTCTGCCGATATGGATTGGTCATTTTTTGCAATCAAGATAGACGATAGAGTACAACAAGACCCACGCCCGAATGAAATATTAGCATTGCGAACAC
TATTCTCAATATATACCACCACAACCCCCCCAGAACCCAAGCCCAATCCTATTGCGATGACCACGACGCGCGAAGCGCGTCACTTCGTGTGGTCACTACG
NNAGCGAAAAATCTGGTGATATTCCAACTTCTCTCAATTCACACTTCCATTGTGTCGTTTTGTTTTCTTTTCTTTTGATGTCCTCCATTTGTTTCGCCGG
GAAAACTCACCGCAACGAAACGAAACAAATCGTTCAGAAACACTAGACCACGAGGGCCCCCCTATAGTCCCGCTGAGGGTGTGGCAGGCCCCGTGCGATA
CTGGGGCGGGGGCTTAGTATTACCCCCGCCCCAGGATCAGCGGAGTCATTTAGACTCGCTATAAGCCGTTAGATGTGTAGACACGTGGACGATCAGGATC
AAGACGCTGTTAAATAATTGCATATATAAAAGCCCATTGTACAAGCGTTGTAGCCTGTGCAGTGGGCTTTTTTGTGTTCAGGGGGGTAAAAAAGGGGTAA
ATGGGATACAACAAAACTCTGAGGTACAGCCGCCACGACGGCACCACTTGCGTCATCGACAACCACCATCTCAAGAGTTTGGGTTCGGTGCTGAACGATG
GCTGGTATTCAACTGAGCTTAAATACCCTTGTCGAACAGATTGATTTTTTTTAAATCGAGTATAAGTATAATTCCGGTGATTTTTAATAGGCGTCAGAAA
GTATACGAGGTTAGTTCATTCTCGTATGCATGATTGGACAAATCAAAATTTCAATTTGGTTCAGGGCCTCCCTCCAGCGACGGCCGAACTGGGCTAGCCA
GTATTAAAAATTATCAACAAGGAATGGACATTCAAGAACAATTTGAAGGTTATTTAAGAGAAGAGGTGGATCTACTGAACAAATTTGAAGATAGTCATTT
AGTAAAGTCCAGTACTAGTTAAAGACACTTGACCAGGATGACTACTAAACTTTTCAAGCAGACCATTATTCCAACCAATAAGGACGTAGATGAGAAATAC
TAGTAGTAGACTCCGCAAGAAACAGCAGTTAAATAACAGCAGGATCATGTGGAGTTTGCTATTACTGGCCGCTTTAGTTGGCCAAGGCTTTGCATTAAAA
ATGCTGGTCATGACCACAAACCACCGCCTCATCTACCTCATCGGCGCGCCCGGCGCGGGCAAGTCGACCATGATGGCCCACCTCACCGACTGCTTTGACC
TAGTATTACCCCGTGCCGGGGTCAGAGACATTTGACTAAATATTGACTTGGAATAATAGCCCTTGGATTAGATGACACGTGGACGCTCAGGATCTGTGAT
GGTATAGCTTTTTTCTCTGTATAGTGCACTGGCATGCCAGAGCGCGATTTATAAAAACAAGGGAAGTGCTGAGCAATCGTTACATAACATGCATTCCAAA
GCACCCGTCGTGAGGGCCGGTCCTCCTCCCCCGGGGGCGTCTTGCAAGGGGGGGGGGCTTTGCGGCGTCGGTCGCGGGCGCGAGGAGGCGAGAGGCGGCG
GAATATTTAACTTGATTCCCATCGATTATAAGTGAACAAACGTTGCCAGCACCCACGCTCTGCAAAGCACCTGCTAATTCACTACCATGTCGATATCAGT
AGCAAAAGCAGGGTGACAAAGACATAATGGATTCCAACACTGTGTCAAGTTTCCAGGTAGATTGCTTTCTTTGGCATATCCGGAAACAAGTTGTAGACCA
GAAAACAAACCAACACAAACACACGTATCCTCAAACGGACCATATAAGGTGAATAATAGCAATACGCACTATACACCCATATGGCTAAAGTACGTGCCGC
ATGGCGCGGCCGCGACCTATGCTAGGGAAACTATGTATGTGGTGCCATGAGCCACTGACCAATCTGGACGCACTGAACTTTCTTGAGTGTAACCTCTCTA
GTATTTCTTTCCTCTTACGTCGTTAGACAAAGTAAGGTGTTTGGAGTACTTGTGGTAATACAAAGGCACGCTTCGGCGATAAATCCTTTGTCTTCACCAC
NAAATTCTCCAGGATTTCTCGACCTAGTTCGTTTATCTGGTGACTTGCGCTACCGTTGCTTTGCGTAGAGAATTTCTCTCCATAATTATTATCTTTAGTT
ACCCCGCCTCGAGACTTTAGCCCGAGACCCTCCGTACAGTTTTTTGTGCTCTCGCTTATATTTCTGTCTTCTGCGATAGATGGCTGCAATTAAGTCACAT
ACCGGTGGCGAGCGGTGCCTCTGGTGTTCAGTTGGTGGGACCCACTTTCTGGGGAAGAAGAAAGACTTAATGGGCCTGGCACAGGCCCAGCAATATTGGT
GTAATACTTCATCGGAGATGGAGATTCCAGTCAAGGGGTCAACACGGGTCTTAAACGACGATGGCGTTTTTGAGGCTCAGTCGGCGCAACCCCTTGCGTC
GGCGTGGCGGGGAAAGCATTGCGCGCCAGAGGTGGCGCGTGAATGATAAAAATTATCGTCTGAGCGCCTCGTAATGGCGCTATCGTGGTGCTGTTGGTTC
GTTTTAGAGCTATGAAAATCTTTTATTTATGATATAATGATTTGTGTGTAAATATGCGCTTCTACGGCGTGTATTTTTTTGTTTCCAAAATATTTTCTGC
GGCTTTAAAAATTGCGACAATGTCTGATTTTGGAATTAATCTTGATGCCATTTGCGACAATGTAAAAAAAGGCCAAACAGAATCAAGAACTGGTTCTCAA
AAACTGTCTATTCTATTATATTATATAGACGGATTAGTCTCAAACCTTTGATATTAAAAGGTTTGAGTTTTTTATTTTTATCTAACAATAGAATTAACAG
ATAAAACATTTCAATCCTTTGAACGCGGTAGAACGTGCTAATTGGATTTTGGTGAGAACGCGGTAGAACGTACTTATCACCTACAGTTTTATTTTGTTTT
TCACTTCCATCAATTTCCAAACACTTTCAAAACTCCCAAACACAAGCAAGTGCAATGGCATTTGTGGCTAAATTTGCTGAAGAAAACTACTTCAACTCAC
CCCGTCAAAATAACAACTTATAACACGATGTTACCCGAAGAAACCATTTTAGTGTAACATTTAAGATTAGAAGTAGTTCATCTAATAGAGATAGGCACTA
GGATAAACAAACATACAATATCTAGACATACTCTGAACGATACTCACAAGCACTACCGATCAGACTACGTCATCATGGCTCTAACATATAGGACGCCCAT
ATGGCCGCCCGCCGCGCCCCCCCTGGGCCCCACTGATTAAAGCCGTCCAATCAGAATGCGCCTAGGAAGTCTAAATATTTAAATTAACTCTATAAATACA
GTTATTTCTGAGCCCCCGATCATCACCACGATGCCACTTCACATGATTCCGCAAGTCGCCCACGCTATGGTGCGTGCAGCTGCTACAGGACGTCTTACCT
AGATATTCTGTTAACGACAAACAGTACAGTGCTCCGCATATGTCTACCCTACTTATCCCGCAAGATACCATCGCACACACGTTCGATGAAGCAGTTGCTT
AGCAAAAGCAGGCAAACCATTTGAATGGATGTCAATCCGACTTTACTTTTCTTAAAAGTGCCAGCGCAAAATGCTATAAGTACCACATTCCCTTATACTG
TTGGCCACTCCCTCTATGCGCACTCGCTCGCTCGGTGGGGCCTGGCGACCAAAGGTCGCCAGACGGACGTGCTTTGCACGTCCGGCCCCACCGAGCGAGC
CTCAACTAGAGACACTCTTGAGCATCTCCTCCTATTAATTGGAGACATTATATAGGTGTCTCTAAATGGCATTCTTGTAATAAGTTGAACTTTAATTTGA
ATATAATAGGGAAAAAGTTAGTATAAATTTACACCACCCCACCGTTTAAAATAAACGATTATACAAATCAAAACTTATAAATTTACTTATCATTTCTTTA
GGCTAAAAAAAATGGCGCAATCCATAGTCGTAGATGGGGACTACGACGCTCTTGCTAGTAGATATCTTAAATTTGTTTATGATTTTGAAAATGTAACTTA
GAAAACCAACCCAACACCAAACCAACTCACTCACACCTATCCAACTCAGAAGGGAGCTACCGTTACCGGTATATATTCTGTGGGATGGCCCGTGTGCGTG
ACCAGAAGGCCCGCGCCCCGCTTTTATTATGGCCCCTCCACTAATTTATGTCCGCCAGTAATAATGGGCCCTGGGAGCCTATTAAATTGACTGCTCCTCT
AGGTTACACTTTTTTTTACCGTTTATAAATTATTATTTTATAAAATAAAGATGTTAATTTACTTACCTTAGGTATAGATAAATATAATCATCTATTATTT
GTTAAAAAATCCTTGAGTCATGGAGCAAAAGCAACGTAGATTTACCAAAAACATTTTTGTCTTGGACGTAACCGCTAAAACATTATGCGGGGCTATCGCG
TTGTTCTACTTCTTACTCATTATTATAAATTATAATGTTTGTATAAGAAATATAGGTGTAACCGAAAACGGTGTAACCGAAATGGGTGCATATATAAAGC
GTTTTTCTTTCTTTACCAAGTGTGGTAAAATTTAAACAAAGAAGAAAACCAGGACCGTAACCCGGCCCTTACACACCTCGAGTCCGTGACCACCGGATTA
TGATAGTTTTATTTAAAGCTATCATGTTCAAACACTAAACGTGACACTGTAAATCCAGTAAAACGAAATACAAGAAAACAAGTAAACAAGTAAACAGACA
TGGCCAGTTTCCAAAACAGGCTCGCTCGCTCACTCGGGCCCCGGCCCCAAGGGGGCCGGTAGCGACGCCTTTGGCGTCGCGGCCCGAGTGAGCGAGCGAG
GGAAAGTGTGGGTCGACTCCCCGTGACAATCGGCACAGGGACCACTCTGCAGTGCCGGCTGTCCCGGCTACTTTAAACCCCCAAATAATAGATTGAAGAT
GTATTCATCTGAGCATAAATACCCTTTGAGAGCAGAAGATCTTTCGTCAACCAAGCAATTTGTCTAAATCGAAACTTCTAATAGGCGTCAGAATTTCGAT
GAGATCTTGGAGAGTTCCTGTTTACATACATTGAACCGCCCCCATTGTCTTGGCTTCCTGCCATTGCCGTGTCCGGGCAATCAGCCATTGCGGTATCCGG
CATCATCAATAATATACCTTATTCTGGAAACGTGCCAATATGATAATGAGCGGGGAGGAGCGAGGCGGGGCCGGGGTGACGTGCGGTGACGTGGGGTGAC
AGTAGTGTACTCCTACATATAGAAAATTTAAAAATATAACCAGTAGGAGTATGGAGGACCAAGCTTATGATCAATACCTGCACAGAATCCAAGCAGCTAG
AGATATTCTGTTAACGATTGTATCTATTTAATCTTCAGCTACTATCTACCCTACAACCACTTACCAAAGAAATGTCTTCCAATGACTCCGCACAAACCCG
CGCAGAAGCAGAGGATTTATTTAGTCACTGGCAAACGGAAAGATGGCGGACAACATGACCACAACACAAATTGAGGTGGGTCCGGGAGCAACCAATGCCA
GAAAATCAAACAACCACAAACTAAACTACACAGAACAAACCTCAACACTACTTGATAAGGATACTTAGCGAAGCCCTGAACATTTAGCTCTTGAGGTATG
ACCGGTGGGCGCGAAAAAAAAAAGTGGTCCCCGCCACGTGAACATGTCGCGCGTTGCTGTCCAATCAAAACGCGCGCTGTACGCATTATAATTTGAAATT
ACCGTGGGCGAGCGAATTTCCGGAGTCCCTGGGTGGGCTCCACTGCTTGGCTTAACTGGATTTGACTTCTAATTGGGCTAATTTAATGGGCTTGAAAGTC
CGGGTTTCAATAGGAGAGTTGCTGACACGGTGAAGCTGAATGCCACGTGCGTCCTTGCGGAGTGGTGGAATACCCCGCAAGTGATTTAGCACCCCTATTA
GTAGAAAATTCTGAATCGTAAACATGAATGTAATTATTCCAGCTCATTTGTTAGAGGGGGGTTTAGTAGACACTTTAGGTAACGATAGTTCGTTGCGTAA
GCTAAAGTCACGCCTGTCGTCGTCACTATGGCTTCCTCACTCAGAGCTGCGATCTCCAAGATCAAGAGGGATGACGTCGGTCAGCAAGTTTGTCCTAATT
GTTTTGTTTTGTCGGGAGTCACCGCGTAAAAACCCACTGTAATGGTGATGCGACAGCAGGTGAAAAAATGCCTGTATGTGCGTGGCGCTACGCCTTTGCC
CGAAATTTAACAGTTTCCCAGAGGTTAAGCTGTATGAGCTGTCACCTTTTGAAAGTTACTTGGTAGTCAACACATGCCTGCCGCCGCCAGTCGGTTTCAG
GTGATTGGTTAGTATGGCTTCCAAGCCATTCTACCCAATAGAGTTCAACCCGAGTGTTGAGCTTCAAGTGCTCCGATCGGCCCACCTCAGGGTGGGTGGT
TTAAAACTGGGAGTGGGTTGTTCCCACTCACTCCACCCATGCGGTGTTGTACTCTGTTATTACGGTAACTTTGTACGCCAGTTTTTCCCACCCTTCCCCA
CGATAAACATAACAACAGAATCTGCATTGCAGTAATATTCCTTGAATATAATTGCAACGCAATGGCCCTCTCTTATAGGCCTGCTGTTGAAGAGGTGCTC
ACACAAAGTCCTGGGCAAAAGAAAAGCAAAATAACCAACTATAGATTAGCCAAAACCTTTTTGTTTAAACAGTTAGTAATTTATAAGTTTTAATTTATAA
TACTAGGCACAATATGACTGCTTTACCCCCACTAAACAATGAAAAATACGCCCCCTCTAGTGATATTACTTTAAAATATTTGATCCTAAAGTTTCAAGAC
CACAAAGGACTCCCGGCTGCGAATCCCCCAAAAAATCAAAAAGAAAAGTTTTAGCTGGTTCAATCTGATTTAATCTATTTTAATCTAGTACAATCTTGCT
ACCGGATGGCCGCGATTTTTTTCATGTGGTCCCCCCCACTATTATTTGTCGGCCAATACAGACGCTCCCTCAGAGCTTATTTATGTAACGGTTCCCTATA
TTAAAGCGCACTGGACCCAGCTCACTGAAAAAATTTGAACTTTTCTTTTAATTTGGTTACATCACTTATCGAACTCATGCCTGTTCTATTCTGTCAAGGC
GTAAAAGAAAAGGAACAACCCTGTTGTTGTTCGACGCTATACTAAATATATATTATCTTATTAGTGCATTTCTTTTACCGCTTCACAGTATGCCGAACGT
CTCGCGGCATAGGCAGCCCTCTCTCGCCAGCGTTTTTTCCACCAGCAAACACCGGCCGGTCATCCCGGCTACGTCGCCACACCACCAGGAGGCAGACACA
CCTTCGCTTGCAACGCGGATAAACTTTTATGAAAGGGGGTCTTTATATGAAATTAACAAAAAAACAGCTGAAAGAATATATAGAGGATTATAAAAAATCT
GAATTCGGCCGTCGCATCCGGCTGATCCCTGATGCAACCGCCAAAGCTGCGCAGCCTGCTGCACGTGTCTCCTAACCCAGATGCATGAGAGCAGGGATTC
GTTTAGTTTTATTGCAACAACAACAACAAATTACAATAACAACAAACAAAATACAAACAACAACAACATGGCACAATTTCAACAAACAATTGACATGCAA
ACAATTTTAAAGGGAACTGGACTGACGAAACCTCTCTTGCCTCATGACCTGCTGACCTCGCTCCTAGACCCCTCCCTTGAAAATATTCATTCTTTTACCA
TACTAATTTTCAAAGGCGGGGTTCTGCCAGGCATAGTCTTTTTTTCTGGCGGCCCTTGTGTAAACCTGTCTTTCAGACCTTGTTGGACATCCTGTACAAT
ACCCCGCGTGGTGGCCCCCGACGCGCACTCGGCTTTTCGTGAGTGCGCGGAGGCTTTTGGACCACATCTTTTCTGATCACTTTCGTGGAAGATGTTGATT
GTATTTTTTAAGTCTAAACAGTTTGTGACTAACTAGACGAAAAACATATCAACTTTCTTGCAGAGCTTTTAGTAATACGACCAGGTGTTGGTTGCTATTA
TAGTATTACCCCGTGCCGGGATCAGAGACATTTGACTAAATATTGACTTGGAATAATAGCCCTTGGATTAGATGACACGTGGACGCTCAGGATCTGTGAT
CGGGATCTTTCTTGAGGTTCCTGTGGTGCTCACCTGACCCTGCAGGCAGGAAAAGAAAAAAGAGGCGGCGGGGGAAGAAGTCCTTCAGGGATCCCCGGGG
TTTCGGGGCATTTTGATAAATATTAGTGTTCCCCCGATATGTTCCCCCAATTGCTCTGGCCCTCAAAACTCTTATGAATTGGGGGAACTGGGGGAACTTA
CATCTCCCGTTTCAGCTCTCTTCTGTGTGCCTCTCATCAGCCTCTTGCAAATCGGTGGTATCTTCTCCCCTGCGTGCCATTGCTTGACCTCGCTCTCAGT
CGGGATCTTTCTTGAGGTTCCTGTGGTGCTCACCTGACCCTGCAGGCAGGAAAAGAAAAAAGAGGCGGCGGGGGAAGAAGTCCTTCAGGGATCCCCGGGG
GAATAAACTAAATAAAGTCCCTATTCAAGCTCTCGATTTCTGCTTAAGTGCGGAAGTTGATACCGTGGCCGAGGTAATACAAGGCGACCAGAGCTCCACT
TGAAATGGAGTTTTAACTAAAGAACAACCCCCCCCCCCCTTGGCTAAGAAGGCAGCTGCAAGCCTTTCCAACTGTGCTAATCACTATGCCACCCTTCTTG
ACCGGATGGCCGCGGGGTTTTTTTAAGGCCCATTCATTTGGGCCGTTTCTTTTGGGCCTTGACCTTTATTTTAAATGTGTTGAGTCATTTTTTGTGTTCC
GTAAAATTTATACAATACAACAACAACAATTTTACAACAACAAACAACATTTGCAACATACAACTACAATGGCACATATACAACAATCCATGCAGGGTGC
ATGTATACTCGTTACAGTTACAGCCCTACTTTGGGCAAAACCTATGTGTACGACAACAAATACTTTAAGAATTTAGGTGCTGTTATTAAAAATGCCAAAC
GAAAAGCAAACATAACCATACACACTCAAAATATTGACTATTCTCTCCGCATCAACAGCACAGCTGAGAACCGGGGACATGGCCACTATTAGGGGTGCCA
ACCGGTGGGCGCGAAAAAAAAAAGTGGTCCCCGCCACGTGAACATGTCGCGCGTTGCTGTCCAATCAAAACGCGCGCTGTACGCATTATAATTTGAAATT
ATGCCTAAAGATGCTAAGAAAGGTCAAGATGATAACTTCCTGACACCAACTAAATTTTCTCAGGAGATTGAACGGTTGGTAAAAGCAAGTAATGGATTGA
ACCGGTGGCGAGCGGAGTTTTGGAGTCTATGTGGGTCCCACTATTGGAGTTGGACTGGAAATAACGTTAGTGGGCCTAATGGACGTGGCCTGTTAGTGGG
CCGCAGGCAACCGCCAATTTCACTGCCAAGGTTCGTTGGCAGACCGTCCTGGCTTCAAAACGACCGATAACGGTAAGTCTTGGCACGTAGGTGGTTATTT
AGAGCAATCAGGCACAACTAAAATCTTAATCTAACCATACTAAATATATAAAACTAATATTAAGATCAAAATTATGGCACTATTTGCTCTTTCAGTTGTA
ACCGGATGGCCGCGATTTTGGAAAAAGTGGGCCCCGCCACTAACAAATGTCCGCCACTAAGAACGCTCCCTCAGAGTCTATTTAGTGTGTGGGCCCCTAT
GTAAAATTATTCTCAGCCGTTGTTTAAACAATTGAGTGATTTTATCAGTTTTTGCAACTTTGCGAGTCCATCACAGGAGGGTGGCTCAGCATCATACTTC
ACCGGATGGCCGCGCCCCTTTCTGTCTCTATCATTGACCCCACCACTAAATCATGTCCACCAATCATATGTCACACTGAAAGCTTAATTATTTATTTTTG
TCATATGATAAACCCTGAGCTTTATTGTGTGACCCCCTGAGATTTCGATTGCGAAAACTTGCTATTTTTTGAATTGCGACGTGTAGAACCACTTACAAAA
GTCGAATTTTCACGCCCGCGAAATTAAAAATTCAGGAGTTGGCCAGTGGGGGGTATCGCGACAGTGCCGGGCCGGGGCAGAAAACCCAAGCCGACGGCGC
AAGCTTGCCGGAAGGTTCAGGCTTGCAAATTGGCGGGATGTTATTGCTACTTTCCGCCACCGCTTGGGGTATTCAACAAATAGCCCGTTTACTTTTAAAT
AGAAATTCTCCAGCCTGACCAGGTGGTGAGTTGCGGTGTTGTCTACCGTAGAGGATTTCTCTCGTGCCTTGTTACGGGTTTGAAGGGCGAGCCTATCTTC
GAAAGTAATTCTATTACAACAATCAATTCAAGTCTTCGTGAGTGTCAGATTGTATCGTCGTTCGTGAAATATATTGCCTTGAACTTGCCTAACGGTGGCT
GAAATACTTCCAGTTATCCAAATTTGGTGTGTTCTGCAGCCAAATTTCAATCGCTCAAGCTCTGCCGTTAACTTGCAATTTGTGACGAAATGGCAAACGT
ATGGTTGAAATCACAGTGACTGGCGGTGGCTCGACCACCGTCGACGCGGAGAGTGCCACTGTCAACGTGAACGGCGACGGAGACACCATTGTCAATGAAG
GGCTATTAAAGCTATACAATGGGGAAGTATAATCTAATCTTGTCAGAATATTTATCATTCATATATAATTCACAATCCGCAGTTCAAATTCCAATTTACT
GATATTTCTGCTAGAAAGACTCTTAATCGTTCTGAACACTTTCTTGAAAGTTGCGGCTGACCACCGTACAGGAATTCTCTCGCACTAGTCGGGTTTGAAG
GGGGATACGTGCCCCTCCCCACCTACCCGCGCCCCTAACATTTTTATTTCCGTCTGTCAATACCCCCTGCATCCGATAGGCCCGAACTATCACAAACGGA
TTTAATAAGTGTTGTGCAGATTAATCTGCACAGCACTAGCCACAAAGTTCAGTGGTCCCAATTATGGGATATAAAACTCAATGGTCGACGGAGTGACCTG
TTCAGCTCGTGTAGCTCATTAGCTCCGAGCTCCCCAACCTACAGCCTGAGAGGCACTGGCTCGGTTGGGTAGCCAGCCTTTCGGGTAATAAAGGCTTGTT
AAGTTTTTTTCCTCACCCATAATGGCTGACATAAGACTCGACATAGCGCCCGATCTTATCCATAATGGTGTACCCCAGAGACTTTCCGATACAATAATTT
NCCTATGGGTTGGTCTACATAGGTGTGTCGGGAGCGACACGTATAGACCATTTCAGTAGTTCCGCGCTAAAAGCGACTCCTTTGGAATCGGTGATTTGCC
TTAAAACAGCTCTGGGGTTGCTCCCACCCCAGAGGCCCACGTGGCGGCTAGTAATCTGGTATCAGGTACCTTTGTACGCCTGTTTTATATCCCTTCCCCC
TGATAATTTTTTATAAAAATTATTAAGTTCAGCATTATAAAGCACAACCCTTGAAATGTTAAATGAAATACCAGTGCCCTCCTTAAAACGCTCTTCAGCA
GTAAAATTAAATTAATTATAAAATTATGTATATGATTTACTAACTTTAGTTAGATAAGTTAGTAATACATAAATTTTAGTATATTAATATTATATTTTAA
AGTTAAAGATGGCTTTTCTAACAATTTTAGTCTTGTTCCTTTTTAAAGAGGTTCTTTGTGAACCTTGTATTTGTGAGAACCCAACATGTCTAGGAATAAC
ATAAAACATTGCACCTATGGTGTTGCCCTGGCTGGGGTATGTCAGTGATCGCAGTAGAATGTACTAATTGACAAGTTGGAGAATACGGTAGAACGTCCTT
AATACAAACATACAGAAAACAAACGAATTCAAGCAATCAAGCATTCAAGCGCTCTTTTATTTTACAAAATTTTCAAAGATTCTTGCTTTCTCCACTCCTT
CATGAAAAACTACATAGTAAAGGATAGATATGCTTTAGATAATGGCTTTATTCTTGATTTTTAATGATTTGTTGTATTTTTGTTGTAAGAAAATTATAAC
GTATACGGGAGTAGCTCATGCCCGTATACAAAATTGGATATTCCAAAACTCGATTGGGTTAGGGAGCCCTCCTAGCGACGGCCGAACCGTGTTAACCATA
TACTAATTTTCAAAGGCGGGGTTCTGCCAGGCATAGTCTTTTTTTCTGGCGGCCCTTGTGTAAACCTGTCTTTCAGACCTTGTTGGACATCCTGTACAAT
GCGCACCGGGGATCCTAGGCATTTTTGGTTGCGCAATTCAAGTGTCCTATTTAAAATGGGACAAATAGTGACATTCTTCCAGGAAGTGCCTCATGTAATA
TAAACAAACATACAATATCTGGACTTACACTACAATATACTACCAGGAAATACTATATTCGGTCTAAGTCAGCATGGCAGTCACATACAGAACGCCAATG
ACCGGATGGCCGCGATTTTTTTTGTGTGGGCCCCACAACGCACGTGCTGACAAGGACAAATGGACCAATGAAATTGGCTCCTCGTAGCTTAATTATTCAA
TGAGTTTTTTTCATTTTTTGCGTAAATTTCGCAACTAATGAGATAAATTGGAAATTCCAATTTTTTTCGTTTTTTTCGTTTTTTTCGCACCAAAGTTAAT
CGTGGTTCCAATGGTGCACCCCTGACCTGCAATGCAAAAAGAAAAAAAGATGGGGCGGCGGCTACAACGCTTCAGGGATCCCCGGGGAAACCTGGAGCGA
GTATACGAGAATTAGAAAAGGCACTCGTATACGTATTGGGCAATTAAAAATAATAATTAGGCCTAGGGAACAAATCCCTCTCAGCGAAGGCCGAAAAGAG
ATTCCCAATAAAGCCTCTTGCTGTTTGCATCCGAATCGTGGTCTCGCTGTTCCTTGGGAGGGTCTCCTCTGAGTGATTGACTACCCACGACGGGGGTCTT
CGTGGTTCCAATGGTGCACCCCTGACCTGCAATGCAAAAAGAAAAAAAGATGGGGCGGCGGCTACAACGCTTCAGGGATCCCCGGGGAAACCTGGAGCGA
TGTCATGGAATGAGGATCCAGAGACTAAGAATATAGCTATTTTTTTCCAGTACTGAAGTACAAGAATGGTTCCAGATGGAGGATGTAGATGATAGAGCAA
CTCGCGGCATAGGCAGCCCTCTCTCGCCAGCGTTTTTTCCACCAGCAAACACCGGCCGGTCATCCCGGCTACGTCGCCACACCACCAGGAGGCAGACACA
TGTGGTGGGAAGACCACCCGGAAATAAGCAAGGGCCAGCCCCCCTTTACTTGCCCGGAGGATTGGCTGGAGTGTGAGGAAGATAGTGAGAATGAGGAACT
AGTTTCTAAACCACTAGAACTAGCGAATTCAAGGAAAAGATTACAATTCACTATGGAGAGCATCGGAAGATTCGAAATTACACCAAGGAAAAAGAATATT
CGAAAATATTCGGGTTGTGTATTTTCCAGATTGGGTCAAGGCTGTTGCCGTCCACTCAGTTTCACCCCCCCGATGTTGGCGTCTATGGCGTCCACATCAC
TCTACTTATCAATTTTTTTTCTCTTTCCAGGGGCCCACAAGATAGAAGAACGGGTAGAGATTGTCATCGGGTCAAGACACTCACAAGCTGAAAACAATCC
ATGGCGTCCCAAGGCACCAAACGGTCTTATGAACAGATGGAAACTGATGGGGAACGCCAGAATGCAACTGAGATCAGAGCATCCGTCGGGAAGATGATTG
TAATAATAAAATATTAAACCAAACAGCTTTCGTTCCGAGAAAACAGCTTTCAGTTACAAAACAGCTTTCAGTTACATAACAGCTTTCAGATACTTTGAAG
ATTTATCCAACACACTCTAGACCAGGCCCTCCTGACGTACACAACAACTGCCTGCCGCAGTGCACTGTACCTCGATGGCAACTAGAGTAGCGAGCGTATT
TGGCATATTTGTAAATATGCGAGTGTCTCCAAATGAGTTTGCGAGTGTCTCCAATTGAGGCTCCTCAAACTCTCGCTATGCAATTGGAGACTGGAGTACA
TATAAGTATATTATATATTTTATAATTTTATATATATAAAGCAGGTACAATTTTATTATATAGTGCAGATCTTTTTTGTGAAAAAAAAATAATTATTTTT
GGGTATTTATAGAGATCAGTATGAACTGTGTCGCTAGGATCAAGCGGTGGTTCACACCTGACTTCACCCCTGGCGAGGGCGTGAAGTCTAGAGCTCAACT
GTAATTTTTTGCCAGTTCAACCCTTTCGAGCCTTGAACTTTACCTTTACCTTTTCTTTTTCTTCCTTTGACTTCGCTCTCCGGCCCGAAGTTTTCCTTGA
AGTAAACTTACCAATCAAAAGACCTAACCAACAGGACTGTCGTGGTCATTTATGCTGTTGGGGGACATAGGGGGAAAACATATTGCCTTCTTCTACAAGA
TTAAAAAACACCTGTGACCATGACTACTACCGGCGACTTTGATGTGATTTATGAACTGATTGACAACCGAATGCAACAAGAGCTTAACCTGAACGAACTT
TTGAAAGGGGGCGCTAGGGTCCCACCCCTAACATGCCAACGACAGCTCCTGCGCTGCACTCCACACTTACGTTTGTGCACGCGCGGGAACCGATGGACTT
AGAATTCGTTCTAGGCCCCCCCTGTCTACACGAAAGCAACCCGCTCCAACCTTCTAATTTCCTCTCGCATACAAAATGGTTCTCACCATCATCCGCGACT
TGGTATCAGAGCCATAGTGCTCAAAAATCATGAATTCCTCTGTTGAAAAACAGAATTCTGAAATTCCTGAAAAGGAAAATGAAGAGTTTACTTTCCAAGA
ACCGGATGGCCGCGCCCTTCCTTTTTGTGGTCCCCCTTGGGTCCTATAGACGTCACTATCAACCAATCAAATTGCATCCTTAAACGTTAGATAAGTGTTT
TGAAAATTGGGGTATAGAGATACCCCAAATCAATTGCCTTATGGCCGCTTGCGAGTAGTCGCCATATAGGTGTTGCCGAAACATGTGAAAGGATTCACAA
GAGGTGATGGCATTTTGGTAATTAGAAGGGTTACTACCATTTGGTTTGGGGCTACAAAAGTTATATGAATTGGTAGTAAGGTAGCTCTTATATATTAGAA
CGCACCGGGGATCCTAGGCATACCTTGGACGCGCATATTTCTTGATCAAAGATGGGACAAATTGTGACTTTGATCCAGTCCATTCCTGAAGTCCTGCAAG
GCGCCAAGTTTCTTGGCACTCGCACAGCACCGTTAACGGTAAGTGTTTTGTATACTGTACCGGGCGCGATACCAAATATGCCACCTGCGCAATTGTTGTT
ATAAAATTTGTGAAGCTTGGGGGGACCCCCTTGCTGAACTACATGATGTGTGATAGATGACTTTGAGCTTAACTACATCATGACTTATCCCTTAGTTGAG
TAGTAGTAGACTCCTTGAAAAGCTACTACGAGAAAGTCTGGAATGAGTGACTTGACAGATATCCAAGAGGATATAACCCGCCATGAACAGCAACTTATTG
GCCTAACCAGCTTGTTGAGAGTTGTGGAGCCATCCATATAGTTATTCTCTCGCGCGATTTTAATTGTGTGGGTTTGAAGGACCAGTCTATCACTTTGTGA
AAATTAAAACATCTCAATACAACACATGCAAAAACATACAAACAAATTAACAAACTCTCAAATTCAGAGCATTTCACAACAATTCGAACAGTTTACTTGA
ATACAGCTTTATCTGTTTTTTAAGATACTTACTACTTTTCTTAGTGGAAACTATTAGTGGCTGTGAGGTCAAAAATGAAATTAAACCTTAGGATAGGGGT
AGTATAGCTTAAGCTATACTCAAGGACTACGTCCTCCCTCAGAGAATTAACACCCCTCTGAGATGGATGGAAACTTGTTTATACTTTCGCTATAGCTTTA
AGAAGTTTATCTGTGTGAACTTCTTGGCTTAGTATCGTTGAGAAGAATCGAGAGATTAGTGCAGTTTAAACAGTTTTTTAGAACGGAAGATAACCATGAC
GATAAAAACAAAAAATCCCTAGGCATGGCAAGAAAACTAAGAACAATGCAGTTTGAATAGATTTAAAAACAATTAATTTGTTTAATTTAATTTAACATTT
ACACAAAGTCCTGGGTATATAAGCCACATATATCATATAAATCTAACAGAAATCGTCCACGGAGAATCTCGTCTTCAGCAATGGCATTACTCCTTTTCAA
GTAGAAATTTCATTAGAGGATAACGGTTGATAAGTTTGTTTGTAATGCCTAATAAAAGAAGTAATAAAGGAAAAGCTTCGAAAGATGTAAAAGTTACAAG
AAAATATAAAAACTCAACACAACATACACGAATTGAATGAATTGACAAAATTTGCGTTTATTAGCTCAAATTCACTGCAATTAGCACTTTTCGTAACACA
CATGAAGAACTACATAGTAAAGGATAGATGTGCTTTAGATAATGGCTTTATTCTTGATTTTTAATGATTTGTTGTATTTTTGTTGTAAGAAAATTATAAC
TTGATTCAAGCGAAGCAGAAGCCCTGCAACAAAACTAAATCTTGTCCCTTCTTTCTCTCTCTCTAAGCGACAATCTTTTCTTGCTTTCAAATGACTTCTT
ACTGATGGCCGCGCGAAGTCCCGGTATGCCTTTTCAGCCGTTGGATCTGGAGCCGTACCTTTTTCGCGTTCCCATTTTGCCCCTGGAGTCCCGAGCTATT
GCCTCGGCCTCTGCATAAATAAAAAAAATTAGTCAGCCATGGGGCGGAGAATGGGCGGAACTGGGCGGAGTTAGGGGCGGGATGGGCGGAGTTAGGGGCG
TAATCCATCACCGCTTTGCAATCACAATGGTACGCAAAGGTGAGAAGAAATTGGCAAAACCCGCGACCACCAAGGCCGCGAATCCGCAACCCCGCCGACG
ATGGATTCTAACACTGTGTCAAGTTTTCAGGTAGATTGCTTCCTTTGGCATGTCCGAAAACAAGTTGTAGACCAAGAACTAGGTGATGCCCCATTCCTTG
AAGTTTTTTAAGCCAAAGACGTTTTTGCGCATTGTGACCTTGAGAAAGAAATCACAAGACTTTGACTAAATCAACCATGAATTCTGCTCCATTAAACGAT
ATGTATTTTAATTATAGCATGCAATAGGGCGGTTGTCAATAGTCTTGTGTGTTAAAGGTGTGAGTTTTGTCACGCTTTTTGCATTCTGGTGACCGAGTCG
CGGAGACTTCTTGTGGTTCCTGTGGTGACACCCCTCAGCCTTACCTGCGAAAGAAAAAAGTGTTTGAAGGCGGCAGAGGAGCTGACTGGTCGTCGTCGAC
CGTTCTTGTCGAAAAACGTCAACATTTTATAAAAAAGGGTTGCAAAAAGTTATACAGGTATGGTTAAATAGAGAACGTAGACAACAACCTTTTATTAAAA
NAAATTCTCTGGCTTTGATGCCGATGCCCATCACTGGGGTTGAGGGTTTCTCTCTATGTTCTTTGCACAACTGTGCACTAGATTTAACAGTACCATGTAC
GACACGGCAGTACCTGTTCTGGTTCTGGGAGTTTGCCCGCCTCCATCCGTGTCTTAGGGAACCAAATCCTCGTGGTTGGCCGCCGTTGTTGGTAAGGCCC
GTATTTCAACTCTACCTAGCCGAGTGCTTACTTGAGTAAATTCCTGAGGTCTTTTTTAGATTTTAATTTCGCCCGTCTTTACGAAAGAAATTGAATTTCG
CACAAAGGACTCCCGGCTGCGAATCCCCCAAAAAATCAAAAAGAAAAGTTTTAGCTGGTTCAATCTGATTTAATCTATTTTAATCTAGTACAATCTTGCT
TCTCACAGTGTACGGACCTAAAGTTCCCCCATAGGGGGTACCTAAAGCCCAGCCAATCACCTAAAGTCAACCTTCGGTTGACCTTGAGGGTTCCCTAAGG
AGAGCAATCGAGGCAAATAATAATTCTAGAAAAACAACGTTATACTCAAGTAATACTATTTCAGGCATGTCTACTGCAAAGAATGCTGCTTCGGAATTTA
AGTAAATCCCAGTTGTAAACCGAATATCACTACATTCGCAACTCGAAACCATCTGGAAAATACTTACGGATCATCATGGAAGCCTTCTTACTCGAAAACC
ACCAGACAAAGTTGGCTAAGGATAGTTAAATTATTGAATATTTTATTAAAAACTTAGGGTCAATGATCCTACCTTAAAGAACAAGGCTAGGGTTCAGACC
ATTAATACTTTTAACAATTGTAGTATATAAAAAAGGGAGTAACCGAAAACGGTCGGGACCGAAAACGGTGTATATAAAAGATGTGAGAAACACACCACAA
ACAATTGAAGCTAGGAAAGGAGCATATTGCGAAAGCATCCCTCCTTCCGACGAACAATTGTAGCCACACTGCATCGTGTATGACACGGTTGGAAGTTCTT
CCGTCAGGATTGACACCTTTCTAATTGTGTGATTTCATGCCTCCAAACTTTGGAGGCTTTTTTATGGTTCGTTCTTATTACCCTTCTGAATGTCACGCTG
TTAAAATTTAACATTCTTAACCAGTTTCATAAAGTCTTGTGCGCGTTTGTCATTATGCAGAATACGATACCAGTTATCTACAATATCATACAGTAACGGG
GCTACACGTTCCACGACAATGTCATCCATGATACTGACTCAGTTTAGACCGTTCATTGAAAGCATTTCAGGTATCACTGACCAATCGAATGACGTGTTTG
GAATTCAACAATGACGCCACGACGACAACAACGTCCCAAAGGCCAATTGGCCAAAGCTAAACAAGCTAAACAACCTCTAGCCCGTTCTAGACGCCCACGT
TAGTAGTAGACTCCTTGAGAAGCTACTGCTGCGAAAGCTGGAATGAGCACCCTCCAAGAATTGCAGGAAAACATCACAGCACACGAACAACAGCTCGTGA
AAATCCTCTGGAATTGCGCGGTCATGCAGCGCATGCGCGAGTCGGGCGTTCCTATCATGGGGCTGATTTCCATTCAAGGCGTGCGCCACGGCTGCCTCGT
GGGATTTAGCATTCACTAGCGAACATGACGAATCTCAACATTGAGTCGCTAGTGGAAACCCAGCCAGCAGTATCCAAGTTAGTTGGATTACTGCCTAAAT
AGCAAAAGCAGGGTGACAAAGACATAATGGATCCAAACACTGTGTCAAGCTTTCAGGTAGATTGCTTTCTTTGGCATGTCCGCAAACGAGTTGCAGACCA
AGTAGTGTACTACCGATACATCACAAACCTTTCAGAGACACATCTTTATTTCCAAGATGAGAATTCTAATACTGCTTTTAGCAGTCACTCAACTGGCTGT
ATGACCAACGGAGACTACTGCCCAAGAAATATCTTCCTATTGTGCAAAGTCTATGAACTGGACCTGCAGGACCTGAACATAACCTGCGTGTTTTGCGGAA
GTATTTTTTAAGTCTAAACAGTTTGTGACTAACTAGACGAAAAACATATCAACTTTCTTGCAGAGCTTTTAGTAATACGACCAGGTGTTGGTTGCTATTA
AGAATTTTTCGCCGACCATGGAAACTTTACAGAGACCCGACGGTGGATTCACCTCAAGACATATCGAAAAAATTCGCGTTACAAACGGCAGAGAAAAGCA
TTAAAACAGCTCTGGGGTTGTTCCCACCCCAGAGGCCCACGTGGCGGCTAGTACTCCGGTACCCCGGTACCCTTGTACGCCTGTTTTATACTCCCTTTCC
ACCGGATGGCCGCGCAAATTTTTGTCCTCTTTTACTTTAGTGGACCCCACGCACTATCTTTGGTCGGCCAATGAGAATGCGCGCTCAAAGCTTAGATATC
GCAACAATCTCCTCTCCATACTTTTTTCCACTGCACCGGTATCGTACAAACATATATAAGAAGACCCCATTGGCTATGGATTTGTTACTGCGGTAGCCGG
TAACATCAGCTCTTGCTCTGTTGTTTTGAACACTTACGCAAGGTTACCGTTTAGCATACAATACGACAATTGTAAGCCATGCGCCGCTTTGAGTTTGAAC
TTGTTGACATTCCCCAATTCCTTATTAGACTCTTGCTTCAACGAAACGAATCAGGAGTCTTTTATGAAGCCCGCTCACTGTCTTACTCATCCCGTACTTG
GAGAGTAGGGTATACCTATCGTTCCACTTTTTTTCCACACCCCCTAAAAATCTCCGCCTCAAATTAAGCGGCAAAAAAATTCCACTTCAATTTCTTCTTT
NGTGAAATAATTGTAAGAAAGCTCTAGTCTTCCCCTCTTATTTCCCTTTATGCTCTTTTCTTTGATTTCTCTATTTTTCCAGAAGTCGCTTGCATTTGCA
CGGGTCTGCTTTTCCTTCACGGACCCAATTCTCCGTGAAAGAAATACGACATTCATACTGCACCTCCTGGTTGGTTTAATTAGGGTTAATGTTATACCTT
CCTGGGCAAACCTTGTAATATATTGAAAAATATAAACATTTAAAAATAAGGCCGCAATTTAGCGGCCTTTTTAAGTTTAGGCGCGTTGTTTATCGCCGTA
GCAAAAGCAGGCAAACCATTTGAATGGATGTCAATCCGACTTTACTTTTCTTAAAAGTGCCAGCGCAAAATGCAATAAGTACCACATTCCCTTATACTGG
ACCGGATGTGCTTTCCGGTCTGATGAGTCCGTGAGGACGAAACAGGACTGTCAGGTGGCCGAAAGCCACCACGTAAACTAGTGAACCGTGCTGCGTAGCG
GTTTAATTCTTGCAATTTGAGTCATAACTATTTTCCTCCTTTCACATTTATTGAACGTAGCTCCTGCACAAGATGTAGGGGCATTTTTGTATTTAAATAA
TGCAAAGATTGGCTATCTACCATGCATGAGAGAAGCAAACCCAAAACCACGGGAGCTGATCAGACATGCCTTGAAGAAGAAAAAGAGACCAGAGGTGGTT
GTATTTCAACTCTACCTAGCCGAGTGCTTACTTGAGTAAATTCCTGAGGTCTTTTTTAGATTTTAATTTCGCCCGTCTTTACGAAAGAAATTGAATTTCG
NAAATTCTCCAGGATTTCTCGACCTCGGTTGTTTTATCTGGTAGTTTGCGCTAATCTTCGCTTTGCGTAGGGAATTTCTCTCCTTAATACATTTCTGAGT
AGTCGTTCGTCTGCGTGAGCTCTACTACTTAGTATTGTTTTTGGAGGATCGTGAGATTAACACAGTGCCGGCAGTTTCTTTGAGCGTTGATTTTCAATGT
GTTAAAAAAGTTCTCTAGTTGGCAACCACCAAACATGGAGCGCTTTTTGAGAAAATACAATATCAGTGGGGATTACGCAAATGCCACGAGAACTTTTTTG
ACCGGATGGCCGCGCCCCGCCCCCCCCTTTCCGTACTCTCGTCCCCCGCAATACCCTTACCCGTACCTCTTTTGTAGGGGTAATGTTGTCCTTCTATATA
GAATTATCTGAGGAACGTAAATCTAAAAGTCTGACACCTCCAACTTCAAAGTTCATTCCACGCTCTCCCAACAGGTATTACCTCCCCCCACATCCCACAC
TGTTTTAATAAAATATTAAAACAAACAGCTTTCGTTCCGAAAAACAGCTTTCAAATTTCAAACAGCTTTCAGACACTCTGGAATTTTCAGATTGAACCCG
GTATTGAATCCAAAACTCAAAATGCTGAACTACGAGACAATCATCAACGGCGCATCGAGCGCTCTGAACATCGTTTCGCGTGCGTTAGGATACCGCGTGC
TATTAAAATTTTTCTAGGAAAATTTTAATACAAAAGCAATCAGAGGTTTGTGCCACCTTAAAACGCACACAAGCTTTCGTACCCTCTTTTCAAGAGTCAA
CAGTATTACCGCACCTCGCTTACCCTCCTCGCTTCCCTGGGCCCACTATGCCTACTAGACAAAGCACTAGTTGGGTGTTCACACTTAACTTTGAGGGCGA
GTTTTAAAACCATTTTCAAAATATTCCAATTCAACTCAATTAACGCTTTTACAGTGTAATTCGTACTTTTCGTAAGTAAGTTTCTGTAAAAGCGTTTCTT
TAACATCACCTTCTTGCTCTGTTGAGTAATCACTTACGCAAGGTTACCGTACAGCTTAGACAACGACAAGTCTACGCCATGCGTCGCTTTGAGTTTGCAC
AATTTATAGCTCTTAAAAAAAAGTATAACCCTACCTACCCTGGACGTACGATAGAGGGATTTAGAGACCTTTCTTCCACGTTAGAACGACGACGTAAGGA
ACGCGAAAAAAACGCGTATAAATTAAGTTACAAAAAAACATGGGACAAGTGAAAATGTCTCTTCAAGGGATTCACCTGAGTGATCTATCATACAAGCATG
GATAAAAACAGAAAATCCGATAACTCGACGGCGAATTGATCAATATCACACGGATCAGTTCGAAATTCAGGATACATAAACAAATTTACAGATTTAAATT
GAGTGTTCCCACCCAACAGGCCCACTGGGTGTTGTACTCTGGTATTACGGTACCTTTGTACGCCTATTTTATTTCCCCCCCCTTTTTGAAACTTAGAAGT
AAAACAAACCAAACCTGAACCAAACACAACTACACAGCACAAACTTGACTTAAACTTGATAAGGACACCCAGCAAGGCCCTGTACATTTATTAAGCAAGT
AGCAAAAGCAGGCAAACCATTTGAATGGATGTCAATCCGACTTTACTTTTCTTAAAAGTGCCAGCGCAAAATGCTATAAGTACCACATTCCCTTATACTG
GATCCTTCGAAAAATCAATTTGCCGCGCATCCTGAAGATTACATTCTCTATGAGATTGGATCTTACGATGACTCTACTGGAACTTTCATTCCCTTAGATG
ATGGGATATAACAAATCTTTGAGGTACAGCCGTCACGACGGTACCACTTGTGTAATTGACAACCACCATTTGAAGAGCTTGGGAGCCGTGTTACACGATG
CGGGTCTGCTTTTCCTTCACGGACCCAATTCTCCGTGAAAGAAATACGACATTCATACTGCACCTCCTGGTTGGTTTAATTAGGGTTAATGTTATACCTT
CGCACAGTGGATCCTAGGCTATTGGATTGCGCTTTGCTTTTGTCATTTTGGCAGATAGTCTCAGTTCTTTGTTGCGTGCATACAACACAACAATCTGGCG
GACATTTGTTGCACTAGGATGAGGGCCGAAAGACAGAGCACTGTGAAACTACGTCCATCCCTTCAAGCTGTTATACGTACAAATAATATAAATGCATTCA
CTAGAGAGATTGATACTAAATTAACTTTTTATCACGTTTATATTAGTGCTTATCAGGATGACCAATTCTCTTTTTCTCTTAACAATATAGATTTAGAAAA
GATGCGATGGCATTTTTGTAATTAAGAGGCTTACTACCAATTGAGGAGGGGCTCCAAAAGTTATATGAATTGGTAGTAAGGTAGCTCTTATATATTAGAA
TTTGTCTCAAATCTCAATCTCATTACTGCAGCTCTCATCTCTCTCTGATTCTCATTCTCTGATTCTCTCTTGTTGTGGTTTTCAATATCTCTTGTGGTTT
CCGATTAACTACAGTGTATTCAGGATGAACCAATCTCGAAGCTTTGTTACGGGGAGAGGACGCGACTTGTCTCGGACTCCTTCGGCTTTAAGCTCGAATT
GTTATTTGCATTATGGCTGCGGTTTTCGGCATTCAGCTCGTACCAAAACTCAACACCTCTACGACACGTCGTACATTTTTACCTCTCAGATTTGACCTAC
CTCTCCCCCCTGTCGCGTTCGCTCGCTCGCTGGCTCGTTTGGGGGGGTGGCAGCTCAAAGAGCTGCCAGACGACGGCCCTCTGGCCGTCGCCCCCCCAAA
TTGAAAGCCGGGGGTGGGAGATCCGGATTGCCAGTCTGCTCGATATCGCAGGCTGGGTCCGTGACTACCCACTCCCCCTTTCAACGTGAAGGCTACGATA
AGTTCGTGAACCAAGGATTAAATGTCGCTCGAAACGAAAGTTAATTATCTCTTATCTCTGGTGAATCGCCTCAATCAACATGAAAAATGGATGCAACAAT
GGGGATACGTGCCCCTCCACCGCCACCCGCACCCCCTACCAAAATTATTTCCGTCTGTCAATACCCCCTGCATCCAATAGGCCCGAACTATCACAAACGG
GGAAAGAGAGTTTCAACGTTAGTGGTAACCCACGAGCGGAGAGCTCTTACGGAGGAGCTCTCCGTCGATGGCGAAAGCCCTTTCTAACAAACAACCAACA
TGACAATGGCGACTAGCCTCCCAAGCCAGCCACCCAGGGCGAGTCATCGACCCAAAAGGTCAGACCGTCTCACACAAACAATCCCAAGTAAAGGCTCTGA
AGATTTTCTTGCACGTGTGTGCGGGTGCTTTAGTCAGTGTCCGCAGCGTTCTGTTGAACGTGAGTGTGTTGAGAAAAAGACAGCTTAGGAGAACAAGAGC
GTTTGAATTTAACGCTAACCCGATTTTTTTAGTTTTAAGGTGTTGACATATGGCAGATAAACGAATCCGTTCCGACAGTTCGGCGGCAGCGGTTCAGGCC
ATTCTCTCAATATATACCACCACCACAACCCCCCGGAACACAGGCCCAAAATTTTCGCTGACCACGACGCGCGAAACGCGTCACTTCGTGTGGTCACTTC
AAGTTTTTTTCGCACTGTCTAAAGATGACTGGCACCCATGACGACCGGATTTCTTTAAGACTTTTATTCTTCAACTTATGGAACAAAAAACGACCAAACG
GAAAAGTTCCACACCCAAACCAAACCAAAACCTAACGAAAGAGCATATTGGACCCTAAACGGCCCTCGAGCGACCACGTGTCTAGAGGAACCATTATGTC
GCTGGTATTCAACTGAGCTTAAATACCCTTGTCGAACAGATTGATTTTTTTTAAATCGAGTATAAGTATAATTCCGGTGATTTTTAATAGGCGTCAGAAA
AGCAAAAGCAGGTCAATTATATTCAATATGGAAAGAATAAAAGAACTAAGAGATCTAATGTCGCAGTCCCGCACTCGCGAGATACTAACAAAAACCACTG
CTGGGGCGGGGCTTAGTATTACCCCCGCCCCAGGTTCAGCGGAGTCATCACGTGAGACGCACATGACATTAAATGTTATAAGTAATTGCAAGTGGATCGT
NGAAATTCCCTGGGTTCAATCCCAATGCGACCAGGAAATCGTTGGGTTTTTCTCTCTGAAGATCTTTTTGTTTCGCTTGCGCTATCAACACAAGCAGGAC
TGGTATCAGAGCAAGGTTCGTTTTTATGGCTTTCATGGGGTAATTCCTTTAGATAGGAGCCGAAGGGCTCTGCTTTTCTCTAATTGAGTTACAAGTTTAT
TGTGGTGGAATGCCACTAGAAACTAGGGAAAACTAGGAGGAGAGTATTACAGGGAAGGAAGTGAAGAACCTCGTGACCCAAATACTCCTGCTCCTCATAG
GATAAAAACAGAAAATCCGATGGTAGACAGAGGCTGTTAAGAAGAAAAACATCCAATCAATTTAAAAACATATTTAGCTGAATAAATAAATATAATTTTA
GGAAAACTAAACGAAACAAATCGACTCGGCCAACCCGTAACGTACTCAAATCTCCCACGAGCTAGACTACGTAATGGCTTTGATATCACAGGCCCTCGAT
GATAAAAAGAAAAATTCCATGAGCACAGAGGTGACAAAAGAAGAACAAATTAAGTTGGATTTTGAAAAAATATATTATTTAATTTAGTTTGTCGAGTCGC
GTGTCCCAGTGTCATTATTCCGCTCAGTTTCAGATCTGCCGGAATTCTCCAAGCATCCCGCCCCAAAAGCCGGCTGCTTAAAATCTGATCTTCTCCATCT
CCTACCAGTCAGGAATTCCAATGTTAGGCCTGAGTGCAACTTGTTACAAACGTTAAATTTTCGGCATGCCAATGTTCGTTTTGCCTCATAAAGTTCTGAC
CGAAACAAGCTTAGGAGGAATCCAGTTTCGCAGCTTCTCTAGCTCAACTTGCTTGTTTCCGCTCGCAACAGCCATCCACACTCGTTATTAGTGTATGTTT
TTCAAGAGGGGTCTCCGGGAATTTCCGGAGTCCCTCTTGGAAGTCCATGGTGAGGGGACTTGATACCTCACCGCCGTTTGCCTAGGCTATAGGCTAAATT
CCTCTCAAGGAAAACAGCCGAGAGTTCCCCCGTAGGGGCCTCTCAAGGATGATCCATAGGAGCCTCTCCCCGGTGACCTCTGAGTGAGATCGCCTCGGTT
GGCGAGGCGGGGAAAGCACTGCGCGCTGGCGGTGGTGCGGATTTTATTTTTTCAGCGTCTGAGCGTGTCGTGACGGCGTTTAGATTGTGCGCCGGGGCAT
ACATTATACGAAGTTATATTAAGGGTTATTGAATATGATCAATTTACCTGTAAATCCATACAGTTCAATACCTTAGCAGGTCAAATAGTGACCACTTGAT
ACTATCCCTTTTACAAGGGATAGCTGAGTTTTGGAAAACTCTCATGTACGAATGTACATGACCGCAAGAAAAAGATAGTCCTACATTACGGAGTTCTTTA
TAGTAGTAGACTCCGGAAGAGACAAACTACTATAAAGATGGAAAAATACAGAGAAATTCATAGGGATCTACAATCCTTTCCAGTTGGGTCACTGACAGCA
AGTTAAAGATGGCTTTTCTAACAATTTTAGTCTTGTTCCTTTTTAAAGAGGTTCTTTGTGAACCTTGTATTTGTGAGAACCCAACATGTCTAGGAATAAC
AAATAAAACATCTCAACACAACATAATCAAAAGTACTTCAACAAACATCAATTTATCTCATTTTCAATTGTCATAACAAGCAACAATGTCTTCTTTGTAC
TTCTCTCTCCTCAATCGGTACTCAGATAGTTTAGCCCCCATATTAGGTACTCAATATATACATGAGTACCAAATGGCATAGATGTAAATAATGGAAATAT
TACTTATTAGTACCGCTGTTCTAAGTGACGTAAGTGGGGTGTAGGCCCGGGGAGCTGGATGCAGTAATTTATCGATGTACCTTTTCGACTACCTCAATTT
AAAAACAAACAAAACAAAACAAAACAAAATAGAAACTCAGCGAACAACTGCAGTTAACTATTCTGTTGCAATGGCTTTCCATCATCGCACTGGAGCCCAA
CACAAAATATAAGAAGGAAAGCTGGATTTCCTACCTTTGTGTTTCCATTGTCGAAGCATTGGTCAACGATTACAAAACGGTGCATTTTCTGCATGAGCTA
CCGCAGGCAACCGCCAATTTCACTGCCAAGGTTCGTTGGCAGACCGTCCTGGCTTCAAAACGACCGATAACGGTAAGTCTTGGCACGTAGGTGGTTATTT
ACAAAATAATTGAAGAAATTATTTTTGTTTTACATATTTAGATCTTTTTATCCGATCTATATGAATAATGTCGAAATATCTCGCGACGAGTGTAAGGCTA
ACCGTGGGCGAGCGGTGACCGATGGCTCTTGGTGGGTCCCACTGACTGCCTTGACTGGATTTGACTTCTATTTGGGCCATATGAATTGGATCTAATGTGA
ACAATTTTAAGACGAACGACTCGCTACAATGGCTACGCTTGCACCACGATCTCGCAGACCTATTCGAACCGACGGATTAACCATACGCGCACTTACATCA
GTAATTATCCAGAACAACACCTTGCTCTTCAGCAACCTTGTTCTTTACCTTTCTTCCCTTCTACTCGTTACCCTCTTCTGAGCCTAACGAATCTTCTTTC
GATAAAAACAGAAAATCCGATGGTAGACAGAGGCTGTTAAGAAGAAAAACATCCAATCAATTTAAAAACATATTTAGCTGAATAAATAAATATAATTTTA
ACACAAAGACCTCCAACTTAGCTATCGATAGATCATGGCTATGCCGGAGAATTGGGTGCGCTTTGCGATTGAAATCTCGGATGCTCAGTGGGAGGAGGAA
ACTGATGGCCGCGCGAAGTCCCGGTATGCCTTTTCAGCCGTTGGATCTGGAGCCGTACCTTTTTCGCGTTCCCATTTTGCCCCTGGAGTCCCGAGCTATT
AGCAAAAGCAGGGTAGATAATCACTCACTGAGTGACATCAACATCATGGCGTCCCAAGGCACCAAACGATCCTATGAACAGATGGAAACTGGTGGAGAAC
CGCCAAAAACCTCTGCTAAGTCCCGTGCTAAGTATAAATAGCCGCGGGGGCTAGTATTACCCCCGCGGCTCCCCAACCTCTGCTAACCCCGCTTGGCTAT
GTTTCAACATGTCTAAGGATATGGTTTATCATTTTGAAAAATATAATTTTATTTCATCCTCCTGGTCACTTTGGGGCACGTCTGGGGCACGGGCATTAAG
ATGACACCTGAAATGTTCAGCCTTCTGAGTTCTGGTGTATACACATTCAAAGAAAGGGCAGTGATTCGTGAGCTGTCATGTAATGCAGTAGATGCTCAGA
AAGTTTTTTGAGTCTGAGATACTGTTACCCATTGCGACCCTGAGAACGAGTTCAACAGAATCTCACGCCCAAAAAACAACGATGTCTGCCCACCTGACCA
GTTAAAGAACCTAGGCGGTTTGGCAACACACAAACATGGATAGGTTCTTGACTTATTTCCAGGTACGAGGAGAGAGAGCAAACGCTGTTCGGCTGTTTGG
TAATATTACCGGATGGCCGCGATTTTTTTTTCCTTCAAATCTGTCCGTCTATTTTGTACAAAAGCTTATCAAGGTGCTGCGATGCACAACACGTGTCCTC
AAATTAAAACTACTCATAAAGACAACAAACAATTTAAGCGCAAACAGAAATTTTCGTAATTACATTTCTACAAGCAACCATTACTCTAGTTATTTGCAGT
AGGTTACGATATGGAGTTCATCAACAAGATAAAGCAATTGTTGGCAATGAATTTCAAGCCCTCAAAGGGCGTAATGTCTCGGGAGGAGCTCCGTGAAGCT
GTATGTAAGTTGCCTTTGGGTGTAAAATTTCTTGCATGCACATAATCGTAATCGATTCTTCTTGATCTCTAAACAACACTTTCCCGTTAGCATGGCTAGC
ATAGCGGACGGACTAGTACTTGTACTACAGAATTAACTGCCGTGTGCCGCCCGCTAAACTAGCCCCAATCATCGAAAATGGAGAAACCGACAGTGCACGT
GTAATTTTTCCTCGTTAGAGTGCGAATCCCGATAGCACGAAAAATTATCTTTTACAATACATCTCTTTTTTTAAAGGTTTGTGAGTGGTTGCTGAGATAA
GGGAAAAGCAGAGTGCTTTGGAGAGCTCGAAGGAAAGAGTCTCCGGGCCTCTCCTGCCTGCCTGAAAAGCTCAATAAAGGAGTTGGCTGATATCTGAGCT
ATGGGAAAAAGTTAGTATAAATTTACACCTCCCCACCGTTTAAAATAAACGATTATACAAATCAAAACTTATAAATTCACTTATCATTTCTTTACTAAAC
CGCAAAATTTGACAAATTTTGGCCTGTGTATACGGGTGTTTTATTCTTCGAGCTTATTGTCTACAGCTCAAATTTTCAAGCCTCCATCACGTTCTGGTCA
GGGATACCTTACACTCGGTATCTGGTTCCAACATGCTACGATTCGGATCTCAGTTGGTGGTGGGTTCCACCTTAATCGGTGGTCTCACTGCTGTCGGGCT
TCCCGACTCCGACACGCCCACCCTTCCCCCGTAGGCCCTCGTCTGGTGGGCCACTGCCTAGCCTCCTGGGAGCTTCCGGCTTCGCCGGGTGGCGAGGGCT
TTGTCGGTCTGATTATCTTGGCTGAATTAAATAGCAGAAAATAAATTAACCCTGGCTTCGGTCAGGGCTTTTTCTTTACAAAAAGAACGGAAAGTTATAT
AAGTTTTTTAAGCCTTTGTCTACCATGACTACCGGAACAGATGTACGGATATCATTGAGACTTTTATTTTACGAGCTATGGGATAATAATGCAAAACTAA
AACACGTCCTCCTTCCAGAGTTATCTTCAGAATCCAAAGGTCAGAGGCCTCTACTTTCCTGCTGGTGGCTCAACTTCAAGCATTGTCAACCCTGTTCCGA
AAATTCAAAATTTACCATTACATATTGGTATTTATTTACCCTCAGTTGGTGATATATGTGAGGACGCTAGCCTGTTGGGTTTCCTGACCGACCAAATCCA
TTCTCTCAATATATACCACCACCACAACCCCCCGGAACACAGGCCCAAAATTTTCGCTGACCACGACGCGCGAAGCGCGTCACTTCGTGTGGTCACTTCG
GCAGGGGTATAATCTGTCAAAATGGAGAAAATAGTGCTTCTTCTTGCAATAGTCAGTCTTGTCAAAAGTGATCAGATTTGCATTGGTTACCATGCAAACA
AAAATATAAAAACTCAACACAACATACACGAATTGAATGAATTGACAAAATTTGCGTTTATTAGCTCAAATTCACTGCAATTAGCACTTTTCGTAACACA
GGGGATCCATGGACACAGAAACTCTTTGCCTCATTACAGCTGACTCCGGAAAGGTGTACGGCATTTTGAAAGCTATTTTCGGAGATGAGTCCGAAATTGT
AAATAAAACCCAACAATGGCGGATTTGACCCAACTTGATGTACATGAATGGCTCGATAGTACACGTTATCCACTTACCTTTACATTACCACTCACAAGCA
ATAAGTGTAGAATCGAGGTTCAATTCCTACGACAACCCTACACTTTTCACTTTTAAGTTGCCATACTTAATCGTATCTTTCCTTTATTTCTTACTTTATC
TTGAAAGCCGGGGGTGGGAGATCCGGATTGCCAGTCTGCTCGATATCGCAGGCTGGGTCCGTGACTACCCACTCCCCCTTTCAACGTGAAGGCTACGATA
ACCCTACAAACTAATCGATCCAATATGGAAAGAATTCACGTTGACTTAGATGCTGACAGCCCGTATGTCAAGTCGTTACAGCGGACGTTTCCACAATTTG
CATCATCAATAATATACCTTATTTTGGATTGAAGCCAATATGATAATGAGGGGGTGGAGTTTGTGACGTGGCGCGGGGCGTGGGAACGGGGCGGGTGACG
TGGGGATCCTAGGATATAAATAACACGTCCTTGTTTGCCAAAAAAAAAAAAAAAAATAATAATAATCTAGGCCTCGTTACTAAAAGTGCAAAAACCAAAT
GTATTCTGTTGGCTTTCACCTGTGTTTGTGCCTCGGTTCAACCACAACCTGAAAGTTTCAGTTCCCAGGAGTATCGGTTTTTCCTCAGAAACCTTACTTC
GCCCTTTATAAAGCCATTTTTCTTTTTTTCCTCTTGATGAGTGCGTTAGGCGATGTAATCTATATTTTAGGTATTTTAATCCCACTCCTAGGATTGGTCG
GTTAATAACAATCTTGGTTTAAAAAATAGGAGGGACCGAAAACGGTTCAACCGAAAACGGTTGTATATAAACCAGCCCTAAAATTTAGCAAACGAGGCAT
CGGGTTTCAATAGGAGAGTTGCTGACACGGTGAAGCTGAATGCCACGTGCGTCCTTGCGGAGTGGTGGAATACCCCGCAAGTGATTTAGCACCCCTATTA
ATGGCGACTGAACCAAAAGCTGGTCGCCCCTCTGATTATATGCCGGAGGTGGCTGACGATATCTGCTCGTTGCTTTCTTCTGGCGAAAGTTTGCTGAAAG
CGCAAAATATACGATATTTTTATTCACGTTTGCGTGATTTTCGCCTCCTTCATTTCAGTGTCATGTCCGAAGTTGACAACACTGATCCAACTTTACAAGA
CCCCCCACCTCCCCAACACCTCCCCCATCCTCCCCACCTCCTCCCCCTCCTCTCTTCCGCCCGCGATCCCGCCAATACCCATAATGCACCTGGGCACTCT
AGCAGAAGCGTTGCATTTTCTAATATCCACAAAATGAAGGCAATAATTGTACTACTCATGGTAGTAACATCCAATGCAGATCGAATCTGCACTGGGATAA
ACACAAAGATGGTGCATTAAATGTATGTTTTATTAACAATTCTAACCTCGGTTCTGGTGTGTGAAGCGATTATTAGAGTGTCTCTAAGCTCCACAAGAGA
ACCGGATGTGCTTTCCGGTCTGATGAGTCCGTGAGGACGAAACAGGACTGTCAGGTGGCCGAAAGCCACCACGTAAACTAGTGAACCGTGCTGCGTAGCG
TGGGGATCCTAGGATATAAATAACACGTCCTTGTTTGCCAAAAAAAAAAAAAAAAATAATAATAATCTAGGCCTCGTTACTAAAAGTGCAAAAACCAAAT
TATGCAGAAAAAATTTTTTTCGGTTTATAAAGTGAAAGGGGGTATATTATAGTTTGGCTAGAAAGATGATTTCAGTTAATCAAATTATTGCAAATGGAAA
GTTATCATAACCACACACTGAAATTAAACTTGCCCGTTGGGTTTTCAGTGCGATAACGAGATCAAAGCCTTATCTTTAAACTTGCCCTTTGGGTAGATAA
ACCGGTGGCGAGCGGGGTCTCTGCTGTTTTGTGTGGGACCCACACCTGGAACATTCCTGGAAAGAACCTGAGTGGCCCAGATTATTTGTATAATTGATAA
ATGTTTTTCTCATTACTCTTGATGTTGGGCCTCACAGAGGCTGAAAAAATAAAGATATGCCTTCAAAAGCAAGTGAACAGTAGCTTCAGCCTACACAATG
GTATACGAAAGTAGCTCACGTTCGTATACAAAATTGACTGTACCAAATCCCCAATTCGGTTAGGGCCCCTCCCAGCGACGGCCGAACCGGGTTAGCCATA
GTTAATTTTTCCAGAAGCCATGGGAAAGTTCACATCTTTTTTGAAGCGCGCGGGCAATGCGACCAAGAGGGCGCTGACGTCGGATTCAGCAAAGAAGATG
TGTTTTAAAAAATTTTTAAAACAAACAGCTTTCGTTCGAATTCAAAACAGCTTTCTTTCAAAACAGCTTTCAGTTCTTGGAAACGCTTTTAATAGCTTTC
GTAAACCACGGAACGAGGTTCAATCCCTTGTCGACCCACGGTTTGCGCAACACACATCTGACCTTGTTGTTGTTGTGTGCTTGTTCTTTCTACTATCACC
ACGGTGCAGGGACCGGATCGAGCGCAGCGAGGAGGTCCCCGGCTGCCCGTGGGCGGGAGCCCGAGGTGAGTGAAACCACCGAGGTCTAGGGGCAATTCGG
GGATCCACAGAACGCCCTGTATTATCAGCCGCGGGTACCCACTGCAGCTCCGACATCCGGAGGAGTGCCGTGGAGTCGCGTAGGCGAGGTAGCTATTTTG
ACCGGATGGCCGCCCGAAATTTCGTGGTGGTCCCCCCCTGTCGGCCAATGAGATTTGTGCCTTGAATGCTATATAAGTGGATGTTGACATCACCTTTTGT
AAAAGTAGGTGATAGTATAAGATGACTAAATTAACATTAAAACAACAGAGGTTCGCAGATGAATATATAAGACTAGGGGAAATTACTAAGGCAGCAGTTA
GGTAATCACAATTACCATTGGGCGAAGGCCAGGTGTGCCGTAAACCTAAAATATGATTGTGTTACGGATCCTACTCTTTTGAGTAGTTACATTATGTTAT
TAATATTACCGGAAGGCCGCGCGATTTTTTTTGTGGGCCCTTGACCAATGAAATTCAAGCTACATGGCTTATTTATTACCTGGGGACCATTAAATAGACT
AGTTTGTTGTGATCATGCATAAACAAAGCTCAAGCCAGAACATAGAAAAAACCGCAAATCTGAACGACCATGACACAACTAAAAATGACGATGATAAAAT
AAAAATAAAACTCCACTCCAACCCAATACAAACAACGAACAACAAACAACGAATTTGCAACTTACCACAGCAATATCGACCGCTAGTAACAGTTTAACCA
GGAAGGAGTGCCAGGCCATTACCTTCCGCCCCTGCCTAACAAAACTGGCTCGCCAGAGGCGGGGGGGCGTGGTAGACGGTATGTCTAGGTCCAGAGAAAG
ACCGGATGGCCCCGAAAATTTTTCCCTCCCATTTGAAACGTGACACGTGTAATCGCATTATAAGTTGTCGGTACTTGGAAACTTACATAGGAAGTTTCCT
CTCATTGGAGGGTTCGTTCGTTCGAACCAGCCAATCAGGGGAGGGGGAAGTGACGCAAGTTCCGGTCACATGCTTCCGGTGACGCACATCCGGTGACGTA
GGTAAAGTTATACATTTACCGTTGGACAAGGTAAGATTACCGACATCCTAATAGAATTGTATAACTTTTGCTCTTTCAATCTTCTTGGAGAATTTCGATG
GGTACCACTACGCTACGCAGCAGCCATCATCGACATCGTATTTTAACCAGAGGACCCGTCGACCGCCTGAGCAGCAGCACGTCGCACCAGCACCACCGCC
ACCGTGGGCGAGCGGAGATCGGTGCTCAAAAGTGGGTCCCGCATGGTTGTGGACTGAAGAAGAAGACCATTATAATGGGCTTTAATCAGTAAATCCCAAT
GTTTTAGAGAACATCCGGAGCAACCATGGCAGCCCCATCAGCTAAACTCGTCACTCAGGAGAACACCGAGCGTGTGACCCGCCTACTCGAGAACTACCCA
GTTTGAACTTAGTAATTGCATGTGTATAGTGTGTTTGCATCTTGCATTTCATAGTTTTGATTTGAGTGAATAGTTTCTTGTTCATCTACCGAGAGAACTG
CACTTTTTTCGAAATTTTGGTTTAGCGAAAAACGCCACACACCATCGAAACGGCAATAAACCGCAAAACCTTATGCAGCAAGGGGGCTGGACGATACCGC
TGAATTCAAACGAGATGCCTATGAGTTTGGATTCGCTAGCTGTTGGGATGGTAGCGTTACTTGTGGACTACTACAGTAAAGCATTAAGGGCTAGCCTTAA
TTTGAAAGAGGCCTCCGGAGTGTCCGGAGGCTCTCTTTCGACCCAACCCATACTGGGGGGTGTGTGGGACCGTACCTGGAGTGCACGGTATATATGCATT
ACCGATGGCCAAAAAAAAATTTATGCCGGGCCCACCTGGCAGCTTTTGTCTGCCACTAGACAATCCCGTCCAATCAGAATTCAGCCTCAAAGCTTAAATA
GGGCCGCGTGGTGGGTCCTCGAGGGGCGGGGGGGTGTTTTTAGCGGGGGGGTGAAACTTGGAGTTGCGTGTGTGGACGGCGACTAGTTGCGTGTGGTGCG
ATTAATACTTTTAACAATTGTAGTATATAAAAAAGGGAGTAACCGAAAACGGTCGGGACCGAAAACGGTGTATATAAAAGATGTGAGAAACACACCACAA
CGGATCACTTTCCTGTGGTTCCTGTGGTTACACCTCGGAAGGCCGCCGCGGACCTGCAAAGAAGAAGATAGGGGCAGAGGGGGAGTGAGCCTCGTCGTCG
TTGAAAGGGGGCGCTAGGGTCTCACCCCTAACATGCCAACGACAGTCCCTGCATTGCACTCCACACTTACGTTGTGCGTACGCGGGGCCCGATGGACCAT
CATTCATATATATTAACATGCACCGGGGGCGTGGCGCGGCCATTTTGAATACTCGGCGTTTGGCGGCGGCGCGAAAATTTGAATGCTGCGTAAGAATACA
GATCGCACCCACAACCACACTAAGGAGGGCGTACATGGGCGCTACGCAGGCGCTGAGAGAGAGGGAAGACGTGCCGTTCTTCGAGATGAAGAAGCCCGAG
AGATTATGGTTCTTTTTGTTGCCTGAACTGTCATAATCTTATAATTCAGTTTAATTAGCCTTGACTTCTCGGACTTTCGGATGCTTGCAAATTAGGGCGT
ACGAGGCGGGTCTAGTATTACCCCGCCTCGTTACACCTCCTTGTTACACTTTCTCTCTCTAGATGGCTTCTAAGCGCTGGTGCTTTACTTTGAACTATAA
GGCTTTTAAAGCGCTACAGTGATGTCTCTCAGTATTGACGTGACGAGTCTTCCTTCTATTTCTTCTAGTATATTTAAAAATGAATCATCGTCAACAACGT
CGCACCGGGGATCCTAGGCTTTTTGGATTGCGCTTTCCTCTAGATCAACTGGGTGTCAGGCCCTATCCTACAGAAGGATGGGTCAGATTGTGACAATGTT
GTATTTCTTTCCTCTTACGTCGTTAGACAAAGTAAGGTGTTTGGAGTACTTGTGGTAATACAAAGGCACGCTTCGGCGATAAATCCTTTGTCTTCACCAC
GAAAGCTACGTGGTCATGGTAGAGAACTCGTGTACCAATGATTGCACCTTACCGTAGTACCTCCTACACTTGAGCAGGCGTCCCACATATGTAAGTGTTA
NAAATTCTCTGGCTTTGATGCCGATGCCCATCACTGGGGTTGAGGGTTTCTCTCTATGTTCTTTGCACAACTGTGCACTAGATTTAACAGTACCATGTAC
CTTCCTCCCCCGCCGAATTTACGTTAAAAATTTGTGTTTTTTCAGTTAGATTTCAAAATAAAAATTAATCTAACTTATTGAAGTAAAAGAGATCATTAAT
GGCTTTAAATTTTTCAGATCACTTTGCTCTACGAAGTAATGGATTTCATCAATCAAACTTTGTTCTCAAAGTATACTGAAAGTAATGTAGATACAATTCC
TTTATTATTAAAAATTTTCTATTATTGTATATTTTTATTTGCAATGCGAGTATACATACCATCCATGCCCACCAAGAAAACACACCCAACAAAAGAAGAA
AGATGTCCCGAGTTAGTGCGCCACGTAAGCGCTGGGGCTTATTATTACCCCCAGCGCTCGGGACGGGACATTTGCATCTATAAATAGACCTCCCCCCTCT
TGCCCCAAGCCCACAGCTTGCACCGGCCGCCCGCAGCTGCCGCTGGAGGGGGGAGTCGTCGACCTTGACTTCAACCGAACCATGGTTATTTACATTTAAT
TAATATTACCGGATGGCCGCCCTTTTTTTTATGTGGGCCCTCGACCAATGAAATTCACGCTACATGGCTTCTTTATTACATGGGGACCATTAAATAGACT
GAAAAGCAACGAAAGCAACCTACACAACCCAAAATTAATATATTGCAATAACTGTTATCACTCAATATAAGCCATGGCTTTGATGAGCAACAAAACTGCA
ACCGGATGGCCGCGCGATTTTTTTTAGTGGTGGGTCCAGAACGCACGACGATGCAGACTCAAAGCTTAGATAACGCTTCTTTGGCTATAAGTACTTGCGC
GGTTTGAGTGCATTTTGTGTATTTGGTTCAATTCCAAATCGATTAAGTGACATTCTTACTCGCTGTCATTTCAGTTCATAAATGGCTGCTTTTACTTTCG
ACCGGATGGCCGCGATTTTTTTTGGACCTGGCCCACTATCAGAAATTGCGTTGGGCCTTCCTGGATAAAGTTAACCAATCAGTACTCGTTTGGGTAGTCT
TGTCAGTGATGATGAGCTTCGAGACGGACCACAACCACCAACTGGAGGACAAATAGCTGAATCATCCGTCTGAGGGCCGTCTCACACTAGGATTGTGCCC
GATAAATCTCGCCATGAAGACTGCCTTTGCCAGAGATCCTTTTACAGCTCCTGCTACAGGTACGTACGGAACCATATATGCCTCCAGATCATTACCCCGA
AGTGGCCGCAATATCCCATGGTATACGCAGAAAGATACAATGTTCGCAATCGATCCACTCAAGCATTCAAAGTTATACGAAGAATATGGCCTATATCTAC
ACAATAAAAATGGAACTCTTTAGCTTGAACGCCCCGTCTACTCTCCAGTCACAGTTCTTACCGCTGAGCACTTTTATTAGTCACATCAACCAACCGCTAC
TCCCGACTCCGACACGCCCACCCTTCCCCCGTAGGCCCTCGTCTGGTGGGCCACTGCCTAGCCTCCTGGGAGCTTCCGGCTTCGCCGGGTGGCGAGGGCT
AAATTTAACAGGCTTAATTTCCGCGCTTTACGTCAATGGCTTTCACTTACAGAAACCCCCTCGAAATTGCAATCAACAAACTTCCTAGTAAGCAGTCTGA
TGCTTGACTAATACTCAATCACCACTCTAATATGCCTCCCATCAAACGGAGGCTTTTCATGTTTAAAGTACATTCTGACTACTTCAGCAAACCTAACATC
GAAAAACTATCCCCGCTGGTCGGTGGGCCGATACCCAATCGGTCTATGGAGGGAATTCAAATAGGGCTCTGGTAGTCCGCTCGCCATCGCCTTCGGTCTT
CTCTCCCCCCTGTCGCGTTCGCTCGCTCGCTGGCTCGTTTGGGGGGGTGGCAGCTCAAAGAGCTGCCAGACGACGGCCCTCTGGCCGTCGCCCCCCCAAA
TTTAAAACGCTTTGGTGATGGCATACTCGTAAATAAGAGGGTGTACCCCGATTGAGCTCTCGTTCAAAAGTCTCTATGAATCGGTGTAATGGTGCCAATA
AAGAATAACTCACAATTCGGTGGAATAGTTGCTAGAAAATAAATTATCACATTATTAATGAAAAAATAATGGTCTATAGACTCGAAGCTTGAACATCTCT
ATGTATTTTAATTATAGCATGCAATAGGGCGGTTGTCAATAGTCTTGTGTGTTAAAGATGTGAGTTTTGTCACACTTTTTGCATCTGATGACCGAGTCGG
CAGAAGCGGAGCCTTTAAGATGAATATAAATCCTTATTTTCTCTTCATAGATGTACCCATACAGGCAGCAATTTCAACAACATTCCCATACACCGGTGTT
GCTATTCGCGGTCATGGCTTACGTCGCAGTTCCTGCGGTCGTGGACTCGCGCTCGAGTGAAGCCATCGGGTTGCTGGAATCGTTTGGTGTTACTGCCACG
AAATTCAAAATTTACCATTACATATTGGTATTTATTTACCCTCAGTTGGTGATATATGTGAGGACGCTAGCCTGTTGGGTTTCCTGACCGACCAAATCCA
CTATTCATATATATAACGTTGCACAGAGGCGGGGCGTGTGGGTTTTTTATTGTTTATTGTCATGGAATTTACAAAGAAGTAAGTTGTTGGATCTTTATTC
TAGTAGTAGACTCCGGAAATAACAAACTCTGAAAAGAATGGATAAATATAGAGAAATTCACAATAAACTTAAGGAGTTCTCTCCTGGTACATTGACTGCA
CGGAGCAGAGTTTTCTTCTCAAAAAATTCCCTTTATTTAAGTTTTTTTAGTAGGAGGTGCTAATTTATGGCGGGTAGACCTAAGAAGCTTTTGTCAAATT
TGTTGGGAACCCAGGCTAAGCTGATGCTATTGGAACAAAAGGTTGCATCAGCCCTCCCCGCCAAAAGCATGCCCCGGGCGTGGTGGCGGGCCACCAATGG
ATGAGATATTATGATAGTGTAGGATATTGACTATCTTACTGCGTTTCCCTTATCGCAATTAGGAATAAAGGATCTATGTGGGTTGGCTGATTATAGCCAA
GGTATTTTTTTTTCTTGCCGGTCGCTTGTGACCAATTAGAAAAAACTTATCATAAATAATCTTGTATGGGTACATATCAGCCGGTTTTAACCAATTGTTT
TGAAAATTAAACACAAACAAACTACACTGCACAAAACCAAACTTCAACACTACTTGATAAGGAAACTTAGCGAAGCCCTGTACATTTAGTTATTGAAGTA
AAAATAAAACGACCTGACAACATATGACACGAAACGACTTGGAAATACACAACTCTGCGTGCAACCTTGCTCTCTCCATGTCCTCCTCCCGCAACTTGGC
ATGGATTCTAACACTGTGTCAAGTTTTCAGGTAGATTGCTTCCTTTGGCATGTCCGAAAACAAGTTGTAGACCAAGAACTAGGTGATGCCCCATTCCTTG
GGCAGAAGCACAGCATTTTCTTGTGAGCTTCGAGCACTAATAAAACTGAAAATCAAAATGTCCAACATGGATATTGACAGTATAAATACCGGAACAATCG
GGCAAAACCTCGCCATGGCTTATCCTAACGACGTCAGAAATGTTTGGGATGTGTACAATGTGTTCCGGGACGTGCCAAACCGTGAACATCTGATTCGAGA
GGGTATTCCAACGCTAGCAACGAGTGTAAGACGTCCATCTGCAAGTGGCGCAACAGCAATTGAACTAGTCTCACGAGGGATACTCCTGATGGCTCCCAAG
ACCGGATGGCCGCGATTTTTTTATGTGGTCCCCACCACTAAGAAATGTCCTCCACTTAGAACGCTCCCTCAAAGCCTATTTAATTCAAATCCGTTATAAA
GAAGATGTGCTGTCACACCTTCTACGTGGATGCGAATGCCTTCAACTTTCTTGGTTATTTGTTCGCATGATATTTCTTTTTTGAGTATAACTTCCAAAGT
TGGTATCAGAGCCATAGTGCTCAAAAATCATGAATTCCTCTGTTGAAAAACAGAATTCTGAAATTCCTGAAAAGGAAAATGAAGAGTTTACTTTCCAAGA
AACGAAGTGAGTTAGGGTTTGAGTGGCATATTATGTAAATATGCATCGGGACACCAGGAGGTGTCCTCTCAACTTTCTCATATTGCTGGTGTCCTGGTGT
GGCTTTTAAAGCGTCTCAGTCGCCGTTTGAGCCTTGCGGTGTAGCCATGGCTGAGCTAGCTTGCTTTTGTTATCCCCATTTGGAGAACGATAGCTATAAA
GGATTCGAAACCCCTCGCGGCCGCGACCGAACGGCGAAAAAAATTTCACCTCAATAGAAGCGAACGGGCGCTGGCGAGATTCGGCCCAAATCCTCGGATA
GGAAAAAAACTTTATATATTTTCTACGTTGAGCTCCGTATAAAGCTCCGTGCCCGCACACGCCCGCTACGGCGGTATTGTCTAACCGGCGACAATAAACA
CGGGGGAGAGTAGCGCCAAAAAATGCAACGTTAAATTTTCACATGAGGGGGTGGTATTGTGTCGTTCATGCAATTGAAAGAAGGAAAAGAGTTAATAACT
AGTAAACTTACCAATCAAAAGACCTAACCAACAGGACTGTCGTGGTCATTTATGCTGTTGGGGGACATAGGGGGAAAACATATTGCCTTCTTCTACAAGA
TATCAGTAGGCCGCTAAATCTAGTATCTTTCACTAGAACAAACAACTTCCAGATGTGGGTGGATCTATAAATGCTAATTCCCTAATCAGCTATGTTTGTC
GACATTTTGTGTCACGAACGTTCACCCTGCGTTCAGCATCATGTTTGGATATCTGCAGCTCATCAACCCCACCACTGACATTTACATTAAAGATTATGGA
CTATTCATATATATAACGTTGCACAGAGGCGGGGCGTGTGGGTTTTTTATTGTTTATTGTCATGGAATTTACAAAGAAGTAAGTTGTTGGATCTTTATTC
GGGGATCCATGGACACAGAAACTCTTTGCCTCATTACAGCTGACTCCGGAAAGGTGTACGGCATTTTGAAAGCTATTTTCGGAGATGAGTCCGAAATTGT
GTGATTTAATTATAGAGAGATAGTGACTTTCACTTTTCTTTCTTTGCATTTCGCTGGACTCAAACTGTTCCATAATGGCTCCAGTTGTTTCCAGAGATCA
