# Supplementary material for: Towards a better solution to the shortest common supersequence problem: the deposition and reduction algorithm
Source: BMC Bioinformatics. 2006 Dec 12;7(Suppl 4):S12. doi: 10.1186/1471-2105-7-S4-S12 (PMC1780115; doi:10.1186/1471-2105-7-S4-S12)
Supplement: Additional file 1 — Real DNA sequences DNA sequences are obtained from NCBI Viral Genomes, Accessed on 01/01/2006. . Sequences are randomly selected from different genome sequences. The specific length and number of sequences are specified for each dataset. There are 60 randomly selected datasets. File name indicate the number of sequences, sequence length, and dataset number. For example, file name "DNA_N100_K500_5" indicate that it is DNA sequences dataset, with 500 sequences, each truncated to length of 100. And this is number 5 datasets for this setting. Each sequence is represented as a row in the dataset file. [file 1471-2105-7-S4-S12-S1.zip › DNA_N100_K500_7]

GCGCCAGTCCTCCGATAGACTGAGTCGCCCGGGTACCCGTGTATCCAATAAATCCTCTTGCTGTTGCATCCGACTCGTGGTCTCGCTGTTCCTTGGGAGG
ACCAAACAAAGTTGGGTAAGGATAGATCTTATAATAACTATGGACTGGCAAACTTAGGAGTAAAGATCCTACTGTCGGGGGGAGGAGGAGGAGCAAGATC
AACGAAAGGAATTAGGGTTTCGTGGCATATTTCGTAAATATGCATCGGGACACCAGGAGGTGTCCTCTCAACTTTCTCATATTGCTGGTGTCCTGGTGTC
ATAGCGGACGGACTAGTACTTGTACTACAGAATTAACTGCCGTGTGCCGCCCGCTAAACTAGCCCCAATCATCGAAAATGGAGAAACCGACAGTGCACGT
ACAAATAATGCGAAGAAAGAACTGAAGTTTAATCAATTTGTGTATTCGTACTTTTGTGCTTAAACTTCCAATCCTGTATGCCAAGCGTAATAGTTGAGTG
ACAAATAATGCGAAGAAAGAACTGAAGTTTAATCAATTTGTGTATTCGTACTTTTGTGCTTAAACTTCCAATCCTGTATGCCAAGCGTAATAGTTGAGTG
CAAAACAAAACAGAACAAAACAATCTAACTAACTCATACCGGCCTGAATCGAGCGTCTCTTGACTAGATTCACCTCATGGCGTTAGTAAGGAATGTCTTC
CCAAAGATAGTTTTGGGTAGGTCTGTCTTTGTAGTTCCATTCAAAATGAATGTCTATGACAAAGTGCTGCAGTTCGGCTCTAAGAAGGCCAGAGCTCGTG
TAAGGTATGTGAGTAATTTTTGAACCGCCCCTGACTAATCTAAACATGCTAACCGCACCCGGTATAAGCTATAAAATATCCTGAGGTGATGCAGTATCTG
TTATTCTAAAAAAAAAATATTATTCAAGAAAAATGAATAATTTCATTTATTTAATGCTTTTACCCGTAGTGGCTGGGTGCAAGGATGTCGATTGAGGGGA
ACCGGTGGCGAGCGGTGCCTCTGGTGTAAAAGTGGGCCCCACCTAGTGCAGTAGTTTGAGTTTTTGTCACTTTTAGTCCCTCTGCTTCAACTTCTTCATT
TAATATTACCGGAAGGCCGCGCGATTTTTTTTGTGGGCCCTTGACCAATGAAATTCAAGCTACATGGCTTATTTATTACCTGGGGACCATTAAATAGACT
CTCATTGGAGGGTTCGTTCGTTCGAACCAGCCAATCAGGGGAGGGGGGAAGTGACGTAAGTTCCGGTCACGTGCTTCCGGTCACGTGCTTCCGGTCATGT
GGCGAGGCGGGGAAAGCACTGCGCGCTGGCGGTGGTGCGGATTTTATTTTTTCAGCGTCTGAGCGTGTCGTGACGGCGTTTAGATTGTGCGCCGGGGCAT
AAGTTTTTTAGCCTGGAACTGACACATTCCTACAGGAACGAGCGTAAGAGAATGGCAGACCAAGAGCGGAGAACGTTTGGATCATATAAAATAGAAGAAT
CGGAACTAAACTCGTGGTTCCTGTGGTACACACCTGACCCTGCAGCCATGCAAAAGAAAAAAGAACGGGAGGGAGAGCGCAAGAGCGGTCTCAGGAGCCC
ACGTGAGACTCGTATACCTTAAGGAATTCATTGACTCTGACTTTCTTCACTACCTTTTGATAACGCTCATACACGTCTTTGATATCAAAGTAGACATTGG
TATTAAAATTTTCATAAGATTTGAAATTTTGATAAACCGCGATCATAGGTTGCCGCACCTTAAAACCGGAAACAAAAGCAATCGTTACTTGATTTCAAAG
AGAAATTCCTCAGATTTCTCCCTGTTGACCAGGAGTTATCGGTGAGTTGCGCTTTGTGCTTTGCGTAAGGGATTTCTCTCGTACAGGTACGATCTCGGAC
AGAATTTCTGCCGATATGGATTGGTCATTTTTTGCAATCAAGATAGACGATAGAGTACAACAAGACCCACGCCCGAATGAAATATTAGCATTGCGAACAC
GTTAACAATTATAAGAGAAAAAGAAGGTTACCAGAGGATACCGAAGGCGGTGTCAGCTATATGAAGCATTAAAATATCCAGGAAGAACCTCAAACCTTAA
AAGCTTTAACAGATTCATGAAATTGTATTTTATTAAGGGATAACTGGTAACCCGAGAAGACGTCAAAGAACTTTGACAGCAATGCGCAAAAAAGAGAGAT
ACCGGATGTGCTTTCCGGTCTGATGAGTCCGTGAGGACGAAACAGGACTGTCAGGTGGCCGAAAGCCACCACGTAAACTAGTGAACCGTGCTGCGTAGCG
AAAAACAAACAAAACAAAACAAAACAAAATAGAAACTCAGCGAACAACTGCAGTTAACTATTCTGTTGCAATGGCTTTCCATCATCGCACTGGAGCCCAA
AGCAAAAGCAGGGTAGATAATCACTCACTGAGTGACATCAAAATCATGGCGTCCCAAGGCACCAAACGGTCTTACGAACAGATGGAGACTGATGGAGAAC
GAACTCGGGAGGCGGTCGTGCGGACGCACGGACGCACGGACGCACGGACGGGCTGACTCGAGAACTCGGGAGGCGGTCGTGCGGACGCACGGACGCACGG
AGAAATTCTCCAGCCTGACCAGGTGGTGAGTTGCGGTGTTGTCTACCGTAGAGGATTTCTCTCGTGCCTTGTTACGGGTTTGAAGGGCGAGCCTATCTTC
GTTAAAAAAGTTGTGGTTGATGACGACGTCTCTGATCCTAGCTCCAGGTGACGTCCTTTTTTCAGTTCGTCACGAATTAGCTGAAAGAGGAATTCGAGTG
AACATCTATTATTTTTTATTAATTTTATAATTTATATACCTAAAAAAAAGATAAAAACAATAGAATAAAACTACCCGAATGATGGGTTTATTCCTTTATG
AAAATTAAAACAATACATAACAGAAACAAACGAAAGCAAACAAACAAATCAATCTTCTACACTTTGCCTTGGCAATTTACAAGTTTAATTTCTCAATCGT
NTTAAATCCAGAAGCATACATATATCAATGATGCAAAATCTCACAGCTAACCCCTCCGCCGGCGCTACAGTTACTGTAAATCTGCCCGCGGACCACCCGG
TATTGTTGCCAACAATCATCACGCCATAGAAAAACACGTAACCGCCTGCGTTATAATACAAACAGCTAGTATATAAATACAGGCAGTGAAAGTGTTCCCA
AATTTATAGCTCTTAAAAAAAAGTATAACCCTACCTACCCTGGACGTACGATAGAGGGATTTAGAGACCTTTCTTCCACGTTAGAACGACGACGTAAGGA
GACAATTTGTCCTGAAGACTGAGACTGTGTCTAACTTCTCGTTGATAATCAACCAGCTAACTCTCAACATGTTCACCAACAAAGCTATCCTTGCTGTTTA
TTTATTATTAAAAATTTTCTATTATTGTATATTTTTATTTGCAATGCGAGTATACATACCATCCATGCCCACCAAGAAAACACACCCAACAAAAGAAGAA
GGATTCTAATTATTATCTCCATTGAATAGAATTTCACCAACTATTGTCTGATATCTTGTCCTGGGGGCAATTTTATTCAGTGCCCTAACTTTGGAAATAC
TGCCCCTAGAAAAGAGTTCATTTATAGGGGGAAAAATTTGGCAAAACCGCGCACGTACAAAGGGCGCCCTGACGGCACTAAGGACGAGAGTCCTTACGGC
GCGCCAGTCCTCCGATAGACTGAGTCGCCCGGGTACCCGTGTATCCAATAAATCCTCTTGCTGTTGCATCCGACTCGTGGTCTCGCTGTTCCTTGGGAGG
GGATCCCTATGGTAGCCGTCCTAGCCATCCTGATGATGGTGCACTGCATGGTATACTTGTGGCATTTATTGCGGTGCTTTGCCTCATAGGTTGCCTTTGG
ACAGGATGGCCGCGCCCGAAAAAGAAAGTGGTCCCTCCTCACTAATTTATGTCGGCCAATCAGAATGTCAGTGAAAACGTTAGATAAGTAGTGTTTTGTC
ACTTTTAAAGTAAAGTGAGTGTAGCGTGGCTATATCTCTTCTTTTACTTTAACTAGCCTTGTGCTAGATTTTGTCTTCGGACACCAACTCGAACTAAACG
GATATTTCTGCTAGAAAGACTCTTAATCGTTCTGAACACTTTCTTGAAAGTTGCGGCTGACCACCGTACAGGAATTCTCTCGCACTAGTCGGGTTTGAAG
TAACGTGAAAAAAAATAGTAAACACACACGTTTATAATTAAACTTTAATGTTTTTTTTAATAGAAATTGGCTTTTACATCCAACGTGTTTAAAACAGATT
ATTTATCCAACACACTCTAGACCAGGCCCTCCTGACGTACACAACAACTGCCTGCCGCAGTGCACTGTACCTCGATGGCAACTAGAGTAGCGAGCGTATT
ACAATTTTAAAGGGAACTGGACTGACGAAACCTCTCTTGCCTCATGACCTGCTGACCTCGCTCCTAGACCCCTCCCTTGAAAATATTCATTCTTTTACCA
CGGGACTTACTTGTGGTTCCTGTGGTGCACTCCTGACCCTGCTGCTATAGCAAAGAAAAAGAAATGAGGCGAAGAAGTCCTTCAGGGATCCCCGGGGAAA
GTTATCATAACCACACACTGAAATTAAACTTGCCCGTTGGGTTTTCAGTGCGATAACGAGATCAAAGCCTTATCTTTAAACTTGCCCTTTGGGTAGATAA
ACCGGATGGCCCCGAAAATTTTTCCCTCCCATTTGAAACGTGACACGTGTAATCGCATTATAAGTTGTCGGTACTTGGAAACTTACATAGGAAGTTTCCT
TAGTATTACCCCCGTGCCGGGATCAGAGACATTTGACCAATAGTTGACTATGAATAATAGCCCTTGGATTAGATGACACGTGGACGCTCAGGATCTGTGA
ACCGTGGGCGAGCGCTGTTTTTGGCGTCCGAGGTGGGTCCCACAATATCCAAATGAGGAAATGGTAATTGGGTCAATGCAATTGGGCCTGAATTGAAATG
GACATTTTGTGTCACGAACGTTCACCCTGCGTTCAGCATCATGTTTGGATATCTGCAGCTCATCAACCCCACCACTGACATTTACATTAAAGATTATGGA
TAGTAGTAGACTCCCTAAAGAGCTACTATAACAACGATGGCAACTATGGAGGAACTACAGAGAGAGATCAATGCCCATGAGGGTCAACTGGTGATAGCCA
ATGTCAAAAACTTTTGCCGAAATAGCAGAGGCTTTTCTAGAGCCAGAAGCTGTAAGAATAGCCAAAGAAGCAGTAGAAGAATATGGGGATCACGAAAGAA
GCATTCTTGCTCGACTTTCGTGTAGCGAAAAGCGTATCAACGACAGAGCGTTTACCATCCCTTGTATCCAAACCGGTTTACCTACACTCTATCTTTGGGT
TAATATTACCGGAAGGCCGCGCAAATTTTTCCTCTCCCCACAGTCGTTGATTTGTTCTAAAGGCGCGCACGATTGCATGTTTTCGCAACACGTGTCCTCT
CTTTCCTGAGGTTCCTGTGGTGCTCCCCTGACCTGCGTTCCAAAAAGCGAAAAAGTGAGAGGCCCTAGGGGCTTCTCGGCTCGTCGTCGACGAAGGGTCT
AAATCCTGGCACATCTCATGTATCAATGCCTCAGTATGTTTAGAAAAACAAGGGGGGAACTGTGGGGTTTTTATGAGGGGTTTTATAAATGATTATAAGA
GAAAAGCAAACATAACCATACACACTCAAAATATTGACTATTCTCTCCGCATCAACAGCACAGCTGAGAACCGGGGACATGGCCACTATTAGGGGTGCCA
TATTAAAATCAATACAGGTTTTGATAAAAGCGAACGTGGAGAAATCCAAACCTTTCTTTCTTTCCTCAATCTCTTCAATTGCGAACGAAATCCAAGCTTT
CGTTTTTATCTCCCAGCTTTGTGCCTAAGAGATATTAAATCAAAATTTTACTTTTCAGCAACTTTCCTTTCCAGCAATGGCCTTTCTATTTTCAAATGTT
ACCGGATGGCCGCGCTTTTTTTCTTTTATGGGCTTTACTTGTATTGGGCTTTACTTTGGCCCAATCATAATCTGTCTGACAATCTTAGATAAGTGGAAAT
ATGTATACTCGCTACAGCTATAACCCAGCCTTGGGTCGCACTTACGTGTACGACAACAAATTCTACAAGAATCTTGGTTCCGTCATCAAAAACGCCAAAC
GCCGGGTGGAAGGCCCGGAACCGCCCCACCACCTCAACTAGGTGGTAAGGGTACGTCTATCGGTCCGGCTGGCCCGAAAGGCGGTGGATCCTGTGTGTTA
GAATTCTACCCGTAAAGCGAGTTTAGTTTTGAAAAACAAATGACATCATTTGTATAATGACATCATCCCCTGATTGTGTTTTACAAGTAGAATTCTATCC
GGTAAAGACGCCAATCTTTGCTAGTCAACCAAAGACTATAACATGGGGGCTATATCGAAGATTTCTAAGATTAGTTCGTTCGTAGTGGCAGGCATTGTTG
ATATATATATTATGTATATTTTTACACAGCACACTAATAATTTTTATTTTATCTATCTCTATTTCTTCTATATTTCTTCTATATAAAAAAATTAAAGAGA
AAGCTTGCCGGAAGGTTCAGGCTTGCAAATTGGCGGGATGTTATTGCTACTTTCCGCCACCGCTTGGGGTATTCAACAAATAGCCCGTTTACTTTTAAAT
CGCACAGTGGATCCTAGGCAATTTTGTGGATCTTTGCTGATACTTCATTCTGCACTCAAAGCCGCATCCGGCAAGAGTCATGGGGAAAACGCAGTCCAAG
ACCGGATGGCCGCGCGATTTTTTATGTGGGCCCCCGAGTTATGAGATTGCTCCCTCAAAGCTAAATAACGCTCCCGCCCACTATAAGTACTTGCGCACTA
AAAATTAAAACAAAACATAACAGAACAACAAAACGCATACAAGCAAACAAATCTTCCAAGCAATCTACTTGCAATTTACAAGCAATTAAATTCGAGCAAT
TAAAATGGGTTTAGGTTCAGAATTTGGAGATGTATTAGATGCTTTAAGGAAAAACATAGCAGATAGTTTAGCAGAACTAGAAGCGTTAGGAAGAGGCGGA
CATCATCAATAATATACAGGACAAAGAGGTGTGGCCTAAATGTTGTTTTTTTTTTTAAAAAGTTTTTGTTTGATTGTTTTGACAAGGTTACACCCTGTTC
CAAAATTGCGTGCGAGAAAGCACGCAAATCAAAGTCTAGTGCGTAATTCACTCACTACCGGCGTAATTTGTGGTTATGCTATTGCGTTGAGAGTGTTGTG
GGCTTTTAATGCTTTTCAGTGGTTGATGCTCAAGATGGAGTCTACTCAGCAGATGGCTAGTTCTATTATAAACACTTCTTTTGAAGCTGCAGTTGTTGCT
GATAAAAGTTTTTTACATTGAACAAAAACAATATACATTACTTTTATAACAATACACAATACATGGCAAACATTACACAACATATCAATGATACCAGGGA
TATTAAAATCAATACAGGTTTTGATAAAAGCGAACGTGGAGAAATCCAAACCTTTCTTTCTTTCCTCAATCTCTTCAATTGCGAACGAAATCCAAGCTTT
GCAACGTTATGGATCACATAACTAAGTTCTTGCGAATGGACTTCTCGCCCAAAGATGGCGTCCTAACCAGACGCCAATGTGCTGAACGCTTCGATGACAC
AAAATATAAAAACTCAACACAACATACAAAATTTTATGCAATCAAATCAATCTCAAGCTATCAAAATTTTTCGAATCTCACTTGAAAGATCAAAAATCAA
GTTCCTGCCCTTGGGGACTGATTTTTGGTTCGCCTGGTCCGTGTCCGTAGTGGATGTGTATCCACTCTGATGAGTCCGAAAGGACGAAACGGATGTACCG
GGGGTCCCTATGGAACCACGGACTTTACAGGAGCTTGGTCTCCTATTTGGAATTACTTTTGGAGATTTATACCTACCTTGTGCATTTTGCAATGACATCT
GAATATTTAACTTGATTCCCATCGATTATAAGTGAACAAACGTTGCCAGCACCCACGCTCTGCAAAGCACCTGCTAATTCACTACCATGTCGATATCAGT
TTGGAAAATTTTTCCAAAAGCTTATACGCTTGTGCTCTCGATCGCTTCGCAATCTCTTTTGCCTACTCTCCCTCACAATCTTTTGCTTTATAATTTTCCA
AGTAGTGTACCCCTATCTACAAAACTTACAGAAAATTCAGTCATATCACAATATATGCATAATGGACTATCAAGAGTATCAACAATTCTTGGCTAGGATT
TTCTCTCAATATATACCACCACCACAACCCCCCGGAACACAGGCCCAAAATTTTCGCTGACCACGACGCGCGAAGCGCGTCACTTCGTGTGGTCACTTCG
NTTAAATCCAGAAGCATACATATATCAATGATGCAAAATCTCACAGCTAACCCCTCCGCCGGCGCTACAGTTACTGTAAATCTGCCCGCGGACCACCCGG
AAATTCAAATCTCAAAATATATTTGTATTTCCAGTTGATTGTCTGTAAAACAATTCCAGTTGTTTATCTGTAAAATAAACATGTATGCTTGATCAGCTTT
TAATATTACCGGATGGCCGCGAAAAAATAAAGTGGTCCCCCCCCACGTGATTGATGTGACCTGTCGACGAATGAGAACCGCGCGTCATCGCTTATTTAAG
CCAAGAGGGGGGTGGTGATTGGCCTTTGGCTTATCAGTGTATAGATAACATTTCTCTGACCGTTTACCACACAATTAACAACAATATGGCATACGGTGAG
ACTAAAGCGCGTGTGCGCTCTCTACCTTAATGTTCTAACCGGCCCCCGTCCCCTGTCCCCCGTCGCTCGGGCTTGTACCCTCGGATATGTACGTCGTTGC
ATTTATATCACACATGTTATATAAATTACAACATAATAATACTTGAAGTAAAGAGATCATTTTACAACAAGGACATTATCTTAAATCCTAATTAAGGTTA
ATGCGTAATAGGCTGCCCATAGGGGCACAAGGACCTCCTGGGGGACAACCGTCCAATAACCCAAGTGAGAACAATTTCAATCCAGAGGATTGGGATATCC
GGCCGGCCTCTCTCTCGGGCGCGGGCAGTTGAAAAAAAAAATTTGCCTAATCGCCATCGTGATAAGCACACGTTATGGGCGGTGGGGGATGGGATTTCAA
ACCGAACAAGGGGAAATATGGATACGTGTTAAAAAACTGCGTATGTTTAAAACTTAGGAACCAAGACAGTGACAATTGGTCTTGGTATTGGACAATTGTT
CTTTATGATACTATGCAAATTGTGCTACCAGAAATCCGTACAGTATGCGTAGGATTAGCCGCTTCAATGGGATCTGTTATCCTGGTCGGAGGAGAAATTA
ACCTGAGTGCCCCGCGATCGTTCCACTCTGCTTTTGCTTTTGGACCGCTTTACTTTTAGTCGTTCAATGAGAAGCGCTCCTCAGCACTACGATAATTCAA
GTAAATGAGAATTTGAGCTATGGCTCAAACGCTCTCAAAAATCTCTAACAAAGAAAACGCCTCTTCAGGCCTTCGGCCTAAGAGGTTTAAACCCCACCAA
AGATTTTCTTGCACGTGCGTGCGCTTGCTTCAGACAGCAATAGCAGCGGCAGGGTTGGTGGAAGGAATTGCCCGCATCAGCCAGTCGTGAACGTGTTGAG
AGAATTCGTTCTAGGCCCCCCCTGTCTACACGAAAGCAACCCGCTCCAACCTTCTAATTTCCTCTCGCATACAAAATGGTTCTCACCATCATCCGCGACT
GAACAACCAAGCTACAACAAATCTTACAATATTGTCAATTACATTACTACTTCCATTTTAACATGTCTAGTGCAATGTATGAAACAATTATCAAATCGAA
CTTCCTCCCCCGCCGAATTTACGTTAAAAATTTGTGTTTTTTCAGTTAGATTTCAAAATAAAAATTAATCTAACTTATTGAAGTAAAAGAGATCATTAAT
CGGAGCGTTTTCAAGATGACATTGGCTAAAATTGAATTGTTAAAACAACTGTTAAGGGACAATGAAGCCAAAACAGTATTGAAACAAACAACGGTAGACC
CCACATTCGTTCCAGCTACATTTTGGCGCCAACTCTTTGGCAGCAACACCAGAACGATAACGGTAAGTTTCAATCGGGCGCGGTCACATTATACTTAGTC
AAAACAATTAGAATATTTGAAGGGACCTCCTTACATTCTAGCTAGTTTTTTACTGGGACCAGTTTAAAACTTGTTTTATTTTTACTTTATGTATTGTCTT
GGGCCGCGTGGTGGGTCCTCGAGGGGCGGGGGGGTGTTTTTAGCGGGGGGGTGAAACTTGGAGTTGCGTGTGTGGACGGCGACTAGTTGCGTGTGGTGCG
AAGACGCTGTTAAATAATTGCATATATAAAAGCCCATTGTACAAGCGTTGTAGCCTGTGCAGTGGGCTTTTTTGTGTTCAGGGGGGTAAAAAAGGGGTAA
GTTGGTATTGCGAATCATTATTTTGATCGCGACCCGGATTAATCAGAGTTTTTCTCTGAGTATATACCCGTTAGCACTCAATGGCAACTCATGTTTTGGA
GATCGCACCCACAACCACACTAAGGAGGGCGTACATGGGCGCTACGCAGGCGCTGAGAGAGAGGGAAGACGTGCCGTTCTTCGAGATGAAGAAGCCCGAG
GTAAAAGAAATTTGAGACAATGTCTCAAACTCTGAGCTTCGTGCTTAAAACTCACAGTGTCCGTAAGGACTTTGTGCACTCCGTTAAGCGTACGCTTCAA
CTAACGATTACGCGAACCTGAATGAAGCAGAAGGCTTCATTTGGTGACCCCGACGTGATCGTTAGGGAATAGTGGTCGGCCACAGGCGTGGCGATCCTGC
ACCCAACAAGGGGAAATAAGTCAACAAGAGAATTAAAATCTATTAAGTTGAAATTAGGATCAAAGACTCCAATCTACTGGGATTGTCTTTGATCAATTGT
TCTCAAAGACATCAATCCCCCTTTTCCCCAAAACTTAAACATGGACTTCTTAGACAGTCTAATTTGGGAAAGGGTTGTTGATGAACAATATATCACTAAC
GTGTTTTAAAAAATTTTTAAAACAAACAGCTTTCGTTCGGAAACAAAACAGCTTTCTTTCAAAACAGCTTTCGGTTACACAAACAGCTTTCATCCTGTTT
ACCGGATGGCCGCGATTTTTTTTAAAGTGGTCCCCGCATGCGCTGGTGTCCAATCCTATCCGCTCCTCAAAGCTTAATTATTAAGTGGTCCCCTATATAA
TTCAAGAGGGGTCTCCGGGAATTTCCGGAGTCCCTCTTGGAAGTCCATGGTGAGGGGACTTGATACCTCACCGCCGTTTGCCTAGGCTATAGGCTAAATT
GTTATTGAAGAGCTTTGGAAGTAACATGGCACGCCGCATTACTTTGAACAGTTTGAAACCTCTGAGCACGATGAGCGATCATCCGTCTCTAACTCCTACC
ACCGGATGGCCGCAAATTTTTTGGTGTCCTACTTTTCCAAGGCCCAAGCCCAACTCAACCACAACCTTTTACTTTAATTGGGACCACTACAAGTATTTCG
GGGTATTGGCTGCAACCCATACCTGAAGATGGAGTCGCTCATACAGCACATTCTCTCTGCTACATCTTCGCTTTCCATGCCATCAGTGGACAGTGACAAA
GTTTTATGTCAATCATCCTGGGGAACACCATCTCAAACACCGTTCAGTACACGGTACTGCAGGTCGACAGATCTTGCTGTATCAAAACTAGCCTCACCGC
GGAGTGAACCCCGGAGGGGGTTCGCTGAAAGCCGAATCGAATTCGACTTTGCGTGATTCACATCACGTCTTACTCACGATACTAGTACCGCGAGTTATCT
GTTTTAGAAGACATCGGAGCAGGCATGGCTCAAGACTTGATCAACGTTTCCCAACTGGCCAACAAATTATCCCACATCACCATAAACAATGCAGAAAGAC
CATCATCAATAATATACCGCACACTTTTATTGCCCCTTTTGTGGCGTGGTGATTGGCGGAGAGGGTTGGGGGCGGCGGGCGGTGATTGGTGGAGAGGGGT
GTGACAAAGACATAATGGATTCCAACACGATAACCTCGTTTCAGGTAGATTGTTATCTATGGCACATAAGAAAGCTACTCAGTATGAGAGACATGTGTGA
GATAAAAAAAGAATAATTCCTTTGGACCTGAGGAGGTTACGAAATGGCTGGTCCATAGTCCAACAGGATATTATTAACACAGTATATAAACAACAAGAAC
TGGTATCAGAGCAAGGTTAAGATTGATGGCATTCATGGGGTAAAACCCTAAGATAGGGGCCTGATTGAGTTCTACGTTTCTGTTAAGGTAAGATTTCCTT
GGGTGGGACCCCTTTCGGGGTCCTGCTCAACTTCCTGTCGAGCTAATGCCATTTTTAATGTCTTTAGCGAGACGCTACCATGGCTATCGCTGTAGGTAGC
TAATATTACCGTGGGCCGCGCAAATTTTTTTTATATTTGGGCCTAATGGGCCTGTTGGATGTCGGCTGCGACCAATGGAAACGCTCCCTCATCGCTTAAC
GGTAAAGACGCCAATCTTTGCTAGTCAACCAAAGACTATAACATGGGGGCTATATCGAAGATTTCTAAGATTAGTTCGTTCGTAGTGGCAGGCATTGTTG
TGAATTCAAACGAGATGCCTATGAGTTTGGATTCGCTAGCTGTTGGGATGGTAGCGTTACTTGTGGACTACTACAGTAAAGCATTAAGGGCTAGCCTTAA
TTTAAAACGCTTTGGTGGTGGCATACTTGTAAATAAGAGGGTGTACCCCGATTGAGCTCTCGTTCAAAAGTCTCTATGAATCGGTGTAATGGTGCCAATA
ACCGGATGGCCGCGATTTTTTTAAAAGTGGGCCCCCCCACTAAAATATGTCCCCCACTCAGAACGCGCCCTCAGAGCCTATTTAGTGTGTGGTCCCCTAT
GCGCCAGTCCTCCGATAGACTGAGTCGCCCGGGTACCCGTGTATCCAATAAATCCTCTTGCTGTTGCATCCGACTCGTGGTCTCGCTGTTCCTTGGGAGG
TGAGTTTTTTTCATTTTTTGCGTAAATTTCGCAACTAATGAGATAAATTGGAAATTCCAATTTTTTTCGTTTTTTTCGTTTTTTTCGCACCAAAGTTAAT
GTGACCCATCACCTTTAAATGGATTATGGAAAGGTGCATCTGAGTTCATCTTTACTGGTGCATTAATCCTTGTTGCAGGAATAATAATAAAATTTGTATT
GTGACAAAGACATAATGGATTCCAACACGATAACCTCGTTTCAGGTAGATTGTTATCTATGGCACATAAGAAAGCTACTCAGTATGAGAGACATGTGTGA
NGTGAAATAATTGTAAGAAAGCTCTAGTCTTCCCCTCTTATTTCCCTTTATGCTCTTTTCTTTGATTTCTCTATTTTTCCAGAAGTCGCTTGCATTTGCA
TGGTATCAGAGCCATGTGCTCATAATATTTTCTTGAAATGAATCAGGAAGATAAGAACCTTGAGGATCATACCTCTGAAAAAGATAATCATATTATCTTT
ACACAAAGTCCTGGGTATATAAGCCACATATATCATATAAATCTAACAGAAATCGTCCACGGAGAATCTCGTCTTCAGCAATGGCATTACTCCTTTTCAA
GNGAAGGTGGGGGGGCATTTCAATCAAGTTTTGAAGCCACNTCAACCNTGTANTAGGTACCTGTCCCCGAGGAATGTCTTTAAATTGTTGNACAAAGCAA
GTATCTTTCTTATTGTTGTTAACAATCATCATCAGTATATGTTATAACAGGCCGACCGATTGCGGTTTTTTTAACACCAAAGGTTATATAGCGACCGTTA
GAAAACTAAACCATACACCAACAACACAACCAAACCCACCACGCCCAATTGTTACACACCCGCTTGGAAAAGTAAGTCTAACAAATGGCCAAAGTGCGCG
ATGTCTTTTCTATTGACAATAGCAAAGGAATACAAAAGACTATGCCAAGATGCTAAGGCAGCTCAAATGATGACAGTAGGAACTGTATCAAACTACACTA
TTGGCCATAGCTTCGCTATACCCCACCACAACCACCACCACCACGACCGGACACATGGCCTTTGGCCGTGTCCATGGTGTGGTGGTGGTGGTTGTGGTGG
TATCCCCTTGATGCAACTGAGGTTTTAACATCTCATTGTTTTTGAGCCCCAACGCCTTGGTGGATGCTCAAAGAAGATTACTCTTGATGCTTGGCTCTCA
TGCGTCTGCCAGATCGTGTACGGGTTTGGAAGTCGACGGAGAGAACAGCGCGGGCCTAGAAGGCCCCGTAATGCCCCCTGAGAGCCCCGTAGACGGACGA
GAAAAACTATCCCCGCTGGTCGGTGGGCCGATACCCAATCGGTCTATGGAGGGAATTCAAATAGGGCTCTGGTAGTCCGCTCGCCATCGCCTTCGGTCTT
GNGAAGGTGGGGGGGCATTTCAATCAAGTTTTGAAGCCACNTCAACCNTGTANTAGGTACCTGTCCCCGAGGAATGTCTTTAAATTGTTGNACAAAGCAA
ACAAATCTTTACCACAACGAATCGATTACAAGATTAAGGATTTGAGATGGCAGTTCATGTAGATAACGTTAAAGACTTAGCCAAGACTAACGAAGGGGTC
GTGATTGGTTAGTATGGCTTCCAAGCCATTCTACCCAATAGAGTTCAACCCGAGTGTTGAGCTTCAAGTGCTCCGATCGGCCCACCTCAGGGTGGGTGGT
TGGTATCAGAGCCTAGTACTCTCACCAGTACGGGATCCAACTCATCATCTTCATCAACATCCAAGCATGTCTGAAGAAGAAATCAGAATGGACCAACCAC
ATGACGTTGGCTAAAATTGAACTACTAAAGCAGCTGTTAAGGGACAATGAAGCCAAAACGGTGTTGAGACAGACAACGGTAGACCAATACAACATAATAA
TGATAATTTTTTATAAAAATTATTAAGTTCAGCATTATAAAGCACAACCCTTGAAATGTTAAATGAAATACCAGTGCCCTCCTTAAAACGCTCTTCAGCA
AACCATAAAAAAAGAGCAGGACTTCTCCATACCCACTCTTTTACGGAACAGTTTTCCCAGGACTCCTTGCTAAGTCCTCTGCTCCTAATTCCAATATATA
GATAAAAACAAAAAATCCCTAGGCATGGCAAGAAAACTAAGAACAATGCAGTTTGAATAGATTTAAAAACAATTAATTTGTTTAATTTAATTTAACATTT
GCCATTTGACCATTCACCACATTGGTGTGCACCTGGGTTGATGGCCGGACCGTTGATTCCCTGACGACTACGAGCACCTGCATGAAGCAGAAGGCTTCAT
GGCTCCAAGGTGGTTTTGAGTATTACCCACCTTGGAGCCCCCCACTTGCTAGAGAGAGAAAGAAGAGAGAGAATGTCTGCAGTGAACTGGGTTTTCACGT
ACCGGATGGCCGCGATTTTTTTAAAGTGGTCCCCACCACTAACAAAAATCCCCCACTCACAACGCTCCCTCAAAGTTAAATTATTACGTGGTCCCCTATT
ACACCACCAGATACATTCTGTAAATAGTTTGCTGTGGTTGCTTAGGGAATAGGCATAGAATACAACCATGGTTATAAGATAGAGCAGGTGTATCTGGGGT
ACTCTAACCAAGTTATTCAACTTATCCATTTGACTCATACACACTCCTTACTACTCAATGGCTATTTTTGAGTTGTTCTCTTTCGATATTGATAAGTTGT
GAGTTCTCCGAGCGTGAATTCCAGCAATATATTTGACTCATCCAGATCGTTACAGTTTTCTGCCCTGATTAAGGATCTTCCGATTCAGTCTTCCCTAGGA
AGCAAAAACAAGCGATGGACAGAGAAGAACCCGCGGAATCAGAGTGCACCTTAAGAGCTCTTGTAGAAGAGTACAATGGAGCATGCAAGGAAGCACCGAA
GTAGTATTACCAGCGCACTTCGGCAGCGGCAGCACCTCGGCAGCGTCAGTGAAAATGCCAAGCAAGAAAAGCGGCCCGCAACCCCATAAGAGGTGGGTGT
ACCGGATGGCCGCGCGATTTTTCCCCCCTTGTACGTGGACGGTCACGATTGTCTCTTTCCGCCCGCACGCTCCTCTTTAATTTGAATTAAAGCTCTCCGC
GGTATCAGAGCCATGAATCGGTTTAAGACCAAAACTCAAGAGGGTAAAACCTCACCAAAATACGAAAGAGTTCTTAACTCTAAAAATAAAAGATCTTTCA
ACAAAATAATTGAAGAAATTATTTTTGTTTTACATATTTAGATCTTTTTATCCGATCTATATGAATAATGTCGAAATATCTCGCGACGAGTGTAAGGCTA
GACATTTTGTCTCAGAACGATGCCCTGTAATCGCGCTGTTTTCGGAGCCTTCGTATTAGCGTTACTCATAAGCCTACAGTCAGTATATTTCAAACTTTAC
AGAATCTTTCCCGTCACATAAGCTCTTGAGATGTTAGCCATTGATTACCTGCAAAATGAAAGACTTTATCACACATACATGCTGAAAACTAAAACGAATG
AAATAAAACCCCTCCACAATAGAACCAGACCCATGGACTCAACGCGTCAAGTATCCCTTACACTGCAACAGATTACAAAACGACTACACTTACTTATTTC
TGCCATGTATAATTAGGGGATAAAAATAAAAACGAGAAGATATGTGTCTCCTCGTTTTCCAATGTTGTAATGGGAAACTTTACCGTTGAATATGGAAAAG
AGCACGGGGGACTATTATTACCCCCCGTGCTCGGGACGGGACATGACGTCAGCAAGGATTATAATGGGCTTTTTATTAGCCCATTTATTGAATTGGGCCG
GAAAATCAACCAACCCAGAAAACACCAAACCAAACTCAAATAGACATACTCGGCCGTAAAAGGTTACCAATTTGCTAAGAAGCTAGGTAAACGACATGTC
CGTTTTTATCTCCCAGCTTTGTGCCTAAGAGATATTAAATCAAAATTTTACTTTTCAGCAACTTTCCTTTCCAGCAATGGCCTTTCTATTTTCAAATGTT
CAAACGCTAGCAACGCGGATAAATTTTTCATGAAAGGGGGTCTTTATATGAAGTTAACAAAAAAACAGCTAAAAGAATATATAGAAGATTACAAAAAATC
GCGCACCGGGGATCCTAGGCATTTTTGGTTGCGCAATTCAAGTGTCCTATTTAAAATGGGACAAATAGTGACATTCTTCCAGGAAGTGCCTCATGTAATA
GACCCGGGCCCTCCCCCGGCGGCGCGCGCGCGAAAATAAACGCGCGGCGGGCCGCGGGCGCGGCGGCGCGGCGCCACGCGCGCGCACTCGCGAGGGACGG
TTTGTTTAGTCACTGGCAAACAGGAAAAATGGCGGACAACATGACCACAACACAAATTGAGGTGGGTCCGGGAGCAACCAATGCCACCATAAACTTTGAA
GGCGATGCTCTAGCCATGGTAGAGCTGTTTGTGATGGTTGATCCTACAACCAAAAGACGCCGCATTCAGTCAACCCTCGGTCCTTTCTTGTCTGTGCCGG
CCGAAGTAGGTGTGTGTGTTGCCGTTATGGCTAACAACACTACCAGCGCTCTTCACCCTCGTGGCTCTGGCCAGCGCTGTGTCTATGACACAGTGCTCCG
NGATTACTCTAGCCGGATCCCCGACTCTCTTATTTCCTTAAGTTAGTTCGTGTATTGATTATCTGTCTTGATCAGTATAGGTTAGCAATGGATACTGGTT
ATGGTTGAAATCACAGTGACTGGCGGTGGCTCGACCACCGTCGACGCGGAGAGTGCCACTGTCAACGTGAACGGCGACGGAGACACCATTGTCAATGAAG
CGCACCGGGGATCCTAGGCTTTTTGGATTGCGCTTTCCTCTAGATCAACTGGGTGTCAGGCCCTATCCTACAGAAGGATGGGTCAGATTGTGACAATGTT
GTTATTTCTGAGCCCCCGATCATCACCACGATGCCACTTCACATGATTCCGCAAGTCGCCCACGCTATGGTGCGTGCAGCTGCTACAGGACGTCTTACCT
TGATAAGACGCCAGTCGATACCGAAAGGTTCCTGCTTGCGTGCGTTCCCTACTACTGGGAGTGCGGGATTCCGAGTGTCCCTTTATCTACTACTCGTGTT
GCTAAATGGCGCGATGGCGAACGTTTGGGGGGTGAGACTTGCAGACTCGTTATCTTCACCCACTATTGAGACACGAACGCGTCAGTATACCTTACACGAT
ACAATTTTTGAAGAGCTCAAGCCTTGTCATGGAGACCTCCTATGCGCATCACCTTTCGGATTCACTTCTCAAGACTCATTTTCCTCACGATCAAATAGAA
TATTGTTGCCAACAATCATCACGCCATAGAAAAACACGTAACCGCCTGCGTTATAATACAAACAGCTAGTATATAAATACAGGCAGTGAAAGTGTTCCCA
GAATTATCTGAGGAACGTAAATCTCAAAGTCTGACACCTCCAACATAAAAGTTCATTCCACGCTCTCCTAACAGGTATTACCTCCCCCCACACCCCACAC
ATGGGATACAACAAATCATTGAGATACAGCCGTCACAATGGCACCACATGTGTAATTGACAACAAGCACCTTAAAAGCTTAGGCTCTGTACTGGGTGATG
GTTTAGTTTTATTGCAACAACAACAACAAATTACAATAACAACAAACAAAATACAAACAACAACAACATGGCACAATTTCAACAAACAATTGACATGCAA
AAATTTAAATCTATCACCACATTAGGTATTAATTTATTCGTCTCTAGACACTTTTGTAGCGTGCGCTAGCCCGCTGGCTTCCCGACCGACCTCAATCCAA
CGAAAATTACGTCTGGACAACGTAGTGACCCCTTGGGTTAAGACTGAGTTCTGTCACCCTATGTGAATTACTTCCGTAGCCGAAAATATCCACTTGGACC
AAGCTTGCCGGAAGGTTCAGGCTTGCAAATTGGCGGGATGTTATTGCTACTTTCCGCCACCGCTTGGGGTATTCAACAAATAGCCCGTTTACTTTTAAAT
TAGTAGTAGACTCCGCAAGAAATAGCAGTTAAATAACAGCATGATCATGTGGGGTTTACTATTGACAATGATTTTGATCGATTTTGGGGCATCCTTAAGG
TGGCATATTTGTAAATATGACCCTTACTACCAATTGGTAGCTGCTCTAAAACTCATATGAATTGGTAGTTATGGTAGCTCTTATATACTAGAAGTTCCTT
GACACACAAAAACAAGAGATGATGATTTTGTGTATCATATAAATAAAGAAGAATATTAACATTGACATTGAGACTTGTCAGTCTGTTAATATTCTTGAAA
TCCAGCTGCTCATCTGCAGGACAGAGCGCTTGACAACCCATGAGAGGAACTGTTGTAGGCGTAGCGAGGGAAACGAGGTGTGTTGTAGGCGTAGCGAGGG
GTATAGCTTGAGCATTACCGTCGTGTAATTGCAACACTTGGCTTGCCAAATAACGCTAAAGCGTTCACGAAACAAACAACAATTCGGCATGGATGTTGTG
CGGACACACAAAAAGAAAGAAGAATTTTTAGGATCTTTTGTGTGCGAATAACTATGAGGAAGATTAATAATTTTCCTCTCATTGAAATTTATATCGGAAT
CGAGTGTTACGAGGTAACGAGTGTTACGAGTAATTTCGTAAAGGTTACCTCATCTCCAGTGTTAACGAGTGTTACGAGGTAACGAGTGTTACGAGAAATC
GGCCATCCGTTATAATATTACCGGATGGCCGACCGCTTACCTTATCTATCCGTACTGCTTTATTTGAATTAAAGATGTTACTTTTATGCTATCCAATGAA
GAAAAGCAACGAAAGCAACCTACACAACCCAAAATTAATATATTGCAATAACTGTTATCACTCAATATAAGCCATGGCTTTGATGAGCAACAAAACTGCA
GCGCACAGTGGATCCTAGGCGATTTTGGTTACGCTATAATTGTAACTGTTTTCTGTTTGGACAACATCAAAAACATCCATTGCACAATGGGGCAGTTCAT
GCGCCAGTCCTCCGATAGACTGAGTCGCCCGGGTACCCGTGTATCCAATAAAGCCTTTTGCTGTTGCATCCGAATCGTGGTCTCGCTGATCCTTGGGAGG
AAGAAACCTAACCAGTTTCTCGTTGATCAGCGATCATGGATTCAATCCCGTATGTGATCCTGCGCATACTCGATTTTATCTTCCACTCCATCTTCTTTCC
AGCAGAAGCGGAGCTTTAAGATGAATATAAATCCATATTTTCTTTTCATAGATGTACCTATACAGGCAGCAATTTCAACAACATTCCCATACACCGGTGT
GAAAACTAAACCATACACCAACAACACAACCAAACCCACCACGCCCAATTGTTACACACCCGCTTGGAAAAGTAAGTCTAACAAATGGCCAAAGTGCGCG
GGGCGGCGTCCGCGCAGATTCTCGCTATATATGAAAAATTTGGACATGAGGTTGTTGTTTAATCATTGCTGAAAACTGGTGAGGGAATATGGCCGTGTTA
TAACAATTATATGTTACTAAAAGGGTGTAACCGAAAACGGTTGCAACCGAAACCGGTACATATAAAAGTAAAAGGCTAGCTACGTGCAAAACAGCTATGT
CGCACCGGGGATCCTAGGCAATTTGGTTGTCTTTTTTTGAGGCCTTGTGCGCTGTACTTCTCCAAATGGGAAACAAGCAAGCCAAAGCCCCAGAATCAAA
TCTCAAAGAAACACGTGCCGCTTACGCCCACAGTGTTCTCTTGAGTGTTAGCAGAATGGAAAACAAGATCGAGGTGAATAACAAAGATGAGATGAACAGG
TAACACCATAGCCGTTATAGAAAAAGCGGGAAAGTGTTTTTCAAGCCCTATAAAAGCTGAACCGCTTAGGTTGTTGCACCCAAGCACTTCTAGGACTCAG
TAGTAGTAGACTCCTTGAAAAGCTACTACTAAAACCGCTGGTATGAGCCAACTCAAAGAAATACAAGAGGAAATCACCCGCCATGAACAGCAAATTGTCA
AGAAATACCTCAGGACCTGACCGTCCGGTGAGTTGCGCTTATCCCTTGCGTAAGGTATTTCTCTCTCCTTGTTAATATGGAGGGTTTGAAGGCTGAGTCT
ATTCTAAATTCACGGCATTCAAACACTTCGTCTTCTTCCAAGCTCCAGTATCGGTGTCTCATCAGATTATCAATCGGAGATAACATAACGATGATATGAA
ACCGGATGGCCGCGCTTTTTTTATACTGGGCTTTATATAGAGGCCCATTTGGAGTGGGTTTTTGGCCCATTTGGACTAACCACTCTCTTTCCTCGTATTT
GGAAAATAATTGGCGGCCGATAAGGCCGACCGATTTCGGGCAGAGGTGCAATCACACGGAGAGGGGTGTCAGCACCAATTAATAAGATAACAAATATAAC
ATGGCACATGAAATACTGATTGCTGAAACAGAGGCATTTCTAAAAAATGTTGCTCCTGAGACCAGGACAGCAATAATTTCAGCAATAACAGGAGGAAAAT
TGGTATCAGAGCCATGTGCTCATAATATTTTCTTGAAATGAATCAGGAAGATAAGAACCTTGAGGATCATACCTCTGAAAAAGATAATCATATTATCTTT
GTTATTTCTGAGCCCCCGATCATCACCACGATGCCACTTCACATGATTCCGCAAGTCGCCCACGCTATGGTGCGTGCAGCCGCTGCAGGACGCCTTACCT
ACCGGATGGCCGCGAAAAAAAAAAGTGGGCCCCATGGCGCACTAACTGACAAATACATCTCCACCAATGAAAAGAGCTCCTCAGAGCTTAATTGTTTTGT
TTTATTAGAACAAGAAGTGAGGATATGATTAAACTTTGTTTGACGAAACCAGGTCTGTTCCGACTTTCCGACTCTGAGTTTCGACTTGTGAGAGAAGGAG
AGCAAAAGCAGGTAGATATTGAAAGATGAGCCTTCTAACCGAGGTCGAAACGTATGTTCTCTCTATCGTTCCATCAGGCCCCCTCAAAGCCGAGATCGCG
AAAAGTAACTCTCACGATGTTTAGATCACTAGTTACTGCAGCTCGAGTAGGCGGAGCACTTGCCGTGTTTGCGAAGGACTTGGCGGTCCTTCCAGCAGAA
TGAAAGACCCCCTACCCCAAAATTTAGCCAGCTACTGCAGTGGTGCCATTTCACAAGGCATGGAAAATTACTCAAGTATGTTCCCATGAGATACAAGGAA
ACCGGATGGCCGCGATTTTTTTTAAAGTGGTCCCCGCATGCGCTGGTGTCCAATCCTATCCGCTCCTCAAAGCTTAATTATTAAGTGGTCCCCTATATAA
ACCGGATGGCCGCGCGATTTTTTTTAAAGTGGTCCCCCCCATGTGCGCGTTTGTCCAATAGAAGGCGCTCCTCAAAGCTTATTTATTAAATGGTCCCCTA
ATGTATTTTAATTATAGCATGCAATAGGGCGGTTGTCAATAGTCTTGTGTGTTAAAGATGTGAGTTTTGTCACACTTTTTGCATCTGATGACCGAGTCGG
CGATTTATGCCTTCCATAGCGAATTACGGTGCAACTAACAATTTTAGATAGTAGCCATGAACAAACATTATAGTAGCTCACTACGTATTGATCATTTTTA
GCGCACAGTGGATCCTAGGCATTGCTTTCACGCTTTGAGGTGAACCACCTCACTGGAGCACCAGATTTCATCTAATGGGTAACTCCAAGTCAAAATCAAA
AGCGAAAGCAGGTACTGATCCAAAATGGAAGATTTTGTGCGACAATGCTTCAATCCGATGATTGTCGAGCTTGCGGAAAAAACAATGAAAGAGTATGGGG
TTGAAAGGGGGCGCTAGGGTCCCACCCCTAACATGCCAACGACAGCTCCTGCGCTGCACTCCACACTTACGTTTGTGCACGCGCGGGAACCGATGGACTT
AGCAAAAGCAGGTACTGATTCGAAATGGAAGATTTTGTGCGACAATGCTTCAATCCGATGATTGTCGAACTTGCGGAAAAGGCAATGAAAGAGTATGGAG
GTAATGCGTGCCTCCGTGCACTTAAGCCCTTTGCAGCTATGAGTAGTTCATCGCGACCAGGGTTCCTCAGCCGACTCGGTTCGAGTATGGCGCGTGTACT
AAATAAAACCCCTCCACAATAGAACCAGACCCATGGACTCAACGCGTCAAGTATCCCTTACACTGCAACAGATTACAAAACGACTACACTTACTTATTTC
ACCAGAAAAGGGTGGTCACGGGGTCGTAAGTTTCAAAGAAAATTATTTATGGCTTAGGAACAAAGTTTCCTATCGTGGGATCTGGTTCCGGTTAACTCTA
GTAAAACCGAGAGATCGAGGTTCAATTCCTTGACAACTTGAGGTGTTTCCGAATTTGTTCCTTTTCTTTTCAAAGATGTCAAATTCTCTAGATTTACTAA
TATGCAGAAAAAATTTTTTTCGGTTTATAAAGTGAAAGGGGGTATATTATAGTTTGGCTAGAAAGATGATTTCAGTTAATCAAATTATTGCAAATGGAAA
GTATTTTCTTTTCACACAGTTCAAGCGTTAGCTTCGGACGACGTGGAGACTACCTTTCTTACCAGGATAAGAAATAAGATATTTTCTGGGTTCTGCAACA
GCCTATGGGTGGTCTACATAGGTGAGCATGCGTTGCTCGATATAGACCGCCATTATTGGTAACACGCTTGAAGTGTTCTCATCCGGAGAAAGTGATTTGC
GTATTTCAAATTTTCTTCTAGTCGTTAGACTGATATAAGAAAGAATTGGGATACTGTGTTATTCACGAAAGTAAGGCACGCTACGGCGATAAATCCTTGT
GGCGTGGCGGGGAAAGCATTGCGCGCCAGCGGTGGTGCGTAATATTAAAAATTATCGTCTGAGCGCGTCGTGATGGCGCTTTCGTGGTCGCTGTCGGTTC
GAGGCCCAGCTCTCCCCCGAGCGCGGATCTCTGAAAAAAAAATTTCCCGCCCCCGCGTTTTCCATTGGGGTGAATGGGGAGGGGGTGGGGGATGGGCACT
GTTTTTCTTTCTTTACCAAGTGTGGTAAAATTTAAACAAAGAAGAAAACCAGGACCGTAACCCGGCCCTTACACACCTCGAGTCCGTGACCACCGGATTA
GTTTTGAAACAAACAAAACAGAAAAGCGAACCTAAACAATGACTCTAAAAGTTATTCTTGGAGAACACCAGATCACCCGAACTGAATTGCCAGTCGGGAT
ACCGGATGGCCGCGCCTTTCTGTCACTATCATGGTCCCCTCCACTAAATCATTTCCACCAATCATATGTCACGCTGAAAGCTTAATTATTTATTTTTGTC
TGGTATCAGAGCAAGGTTAAGATTGATGGCATTCATGGGGTAAAACCCTAAGATAGGGGCCTGATTGAGTTCTACGTTTCTGTTAAGGTAAGATTTCCTT
CGCACAGTGGATCCTAGGCAATTTTGTGGATCTTTGCTGATACTTCATTCTGCACTCAAAGCCGCATCCGGCAAGAGTCATGGGGAAAACGCAGTCCAAG
ACTATCCCTTTTACAAGGGATAGCTGAGTTTTGGAAAACTCTCATGTACGAATGTACATGACCGCAAGAAAAAGATAGTCCTACATTACGGAGTTCTTTA
GTAAAAAATTTCCTTGACATCATGGGTGACAGAAAGCGTTATACGAAAACTGTTTGTGTCTATGATCCGCAGAACGCCACTTTTTGTTCAAGAGGCGCAA
GCTAATCGTCAGGATGAAGCGGATTCCAAGGAAGACAAAGGGCAAATCCAGCGGAAAGGGCAATGACTCAACAGAGAGAGCGGACGATGGCTCGAGCCAA
GAATTATCTGAGGAACGTAAATCTAAAAGTCTGACACCTCCAACTTCAAAGTTCATTCCACGCTCTCCCAACAGGTATTACCTCCCCCCACATCCCACAC
ACCGGCTCCCCCCGAGTCGGGGTGATAGTGACGACGTGTGATAGGTTGTTACGTATGGAGATCGAACCCCAAACGCTCCGGCCGCGCCCGATCGCGGACC
TAGTAGTAGACTCCTTGAGAAGCTACTACGACTAAAGCTGGAATGAGCACCCTCAAAGAAGTGCAAGACAACATCACTCTCCACGAACAACAACTCGTGA
TATCCCCTTGATGCAACTGAGGTTTTAACATCTCATTGTTTTTGAGCCCCAACGCCTTGGTGGATGCTCAAAGAAGATTACTCTTGATGCTTGGCTCTCA
CACAAAATATAAGAAGGAAAAGTGCTGATTTTCCTACCTTTGTGTTTCATGATTTATGAGACATTGGTTTTAAGCAAAACTGAGTTAGAGCAACTCAACG
CCTCAGACGGTGCTAAAAATACGGAAGCAAAGACATTCAAGTGTTTTTCTTATTGGACAGTATGCATTCTGTTACAAAGCAGTGAGATATGCTTTAATAA
AGCAAAAGCAGGGTAGATAATCACTCACTGAGTGACATCAACATCATGGCGTCCCAAGGCACCAAACGATCCTATGAACAGATGGAAACTGGTGGAGAAC
TAAACAAACATACAATATCTGGACTTACACTACAATATACTACCAGGAAATACTATATTCGGTCTAAGTCAGCATGGCAGTCACATACAGAACGCCAATG
AGCAAAGATTGCTCAAATCCCAAAAATAATACAGAAAACGTATAAGAGATGGCCGATAAAGGTATGACTTATTCTTTTGATGTCAGAGACAACACCTTGG
GACACACAAAAACAAGAGATGATGATTTTGTGTATCATATAAATAAAGAAGAATATTAACATTGACATTGAGACTTGTCAGTCTGTTAATATTCTTGAAA
ACCACAAACACTCCAGTTTGTTACACTCCGCTAGGAATGCTCCTGGAGCACCCCCCCTAGCAGGGCGTGGGGGATTTCCCCTGCCCGTCTGCAGAAGGGT
TGAATGAAAAGCGCGAGCGCGGCGTCGTGTCGACCGCTTTTCTGATCCTGCTGGTTGCTGGACCAATACCCATCAGTAGCAGGCAGGGGGAGTGCCTCGA
GCTAATCTGCTGACCGTCACTCTGCAAAGATGGGGAACGCTTCCTCTATCGTTCAGACGATCAACGTTACTGGAGATGGCAATGTATTCAAACCCTCAGC
GTCGAATTTTCACGCCCGCGAAATTAAAAATTCAGGAGTTGGCCAGTGGGGGGTATCGCGACAGTGCCGGGCCGGGGCAGAAAACCCAAGCCGACGGCGC
ACCGGTGGCGAGCTGGTTTTTTGGCGAAAAGGTGGGCCCCAGTAAGTGAAAGACTGGTTGACTGTGCCCTTTTACTGATTGGGCTTCTATTTATCAAATG
TAAACAAACATACAATATCTGGACTTACACTACAATATACTACCAGGAAATACTATATTCGGTCTAAGTCAGCATGGCAGTCACATACAGAACGCCAATG
ATGGAAATCAACCCATATTTGATGTTTCTAAACAACGACGTCACATCGCTGATATCAACAACATACCCCTATACAGGGCCACCTCCAATGTCACATGGAT
ACAATTTTAAGCGAACGTGCCCCTGCGGTGTATCCCTCACCAAGCCTCTCTGTGTATCATCTATCAGATCCTTCCGCCACAATGCCTCTCACATCTAACA
TCTTGCATATTTCCTTGTTGGTTGTTGGCTCCGATCTGTAGAGGCCATGGTTGGTTGTTGATTCCGTACGGTGTATAATAGGTAGGGTACAGTGAGTAGG
GCTAAATGGCGCGATGGCGAACGTTTGGGGGGTGAGACTTGCAGACTCGTTATCTTCACCCACTATTGAGACACGAACGCGTCAGTATACCTTACACGAT
ATTATCATTATCACGTTACGTTGAGTGTTAACTCTTCTTGTGATATTACCTTTCTTACCAGGATAAGAAATAAAATATTTTCTGGGTTATCACTATCTCG
CTTAAAGACCTAGCATCCCCCAAGAACCCCTAAAATCGTTGTTAAGCCCGTCAAGGAGGGCTACCCCTATGAANCTAATAAAGAACTAACCATAGNCCCT
AGAAATTCTCCAGCCTGACCAGGTGGTGAGTTGCGGTGTTGTCTACCGTAGAGGATTTCTCTCGTGCCTTGTTACGGGTTTGAAGGGCGAGCCTATCTTC
GGAAAACTAAACGAAACAAATCGACTCGGCCAACCCGTAACGTACTCAAATCTCCCACGAGCTAGACTACGTAATGGCTTTGATATCACAGGCCCTCGAT
GAAAACCAACCCAACACCAAACCAACTCACTCACACCTATCCAACTCAGAAGGGAGCTACCGTTACCGGTATATATTCTGTGGGATGGCCCGTGTGCGTG
ACCGGTGGCGAGCGGGGTCTTTGGAGTTCCAGGTGGACCCCACACATGGAACAGGACATGGACAGAACGTGAGTGGGCCAGATGAATGGGCTTTATTAAT
AAGTTTTTTGAGTCTGAGATACTGTTACCCATTGCGACCCTGAGAACGAGTTCAACAGAATCTCACGCCCAAAAAACAACGATGTCTGCCCACCTGACCA
TTATTTTGCGACTTCTACGATGTTTTTAGCGATTGCATCTTTCAAATCATAGATCTGATTGAGATACCCAATGATCAGAGGGTTATTCTTCTCAAATTCG
GTGCGCACGTGTTGTCTCCGGGGAGATTTCCGCGCCGCAACGTGGTATGCGCGGCATTGTCCTAAGCTGCTCGACATGGCCTCGACCAAGTCATCGCCGT
GAAATACTACCCAGGTTTTTTCCTTGAGTTATGCTTTTAGCTTAAGCTCATATCATTGGTTGTCGTCATGACTCGCATTTTTTGCGATGAATGACTCAAT
AGCAAAAACAGGCAGTCAAAATGGCTACAGACCAGATGGACATCTCGGGCCCTCCTCCAAAGAAACAGCATGTGGACACAGAGAGTCAGATCCCAAAGAT
TAATAATAATATTCTGTTTAAAAAATAGGAGGGACCGAAAACGGTTCAACCGAAATCGGTGATATATAAACCAGCCCAAAAATTGAGCAAGCGGGGCATA
ACCGGTGGCGAGCGGTGCCTCTGGTGTTCAGTTGGTGGGACCCACTTTCTGGGGAAGAAGAAAGACTTAATGGGCCTGGCACAGGCCCAGCAATATTGGT
AGAGACAGAAACTCAGAAAATACAATCACCGTAGATTAACAGAATTATGTTCTGTTTTTTTGCTCGCGTAACCGGCAGGACGAACTCCTGCTGCTAGTGG
AAAATAAATGGCGGCCGACAAGGCCGACCGATTTATCAGGGTAGAGGGACCTTACAAACCAGTGAAACCTCCAAAATTTTTTAAACTGATACAATACATG
GTATACGAGTTTAGCTCAATCCTCGTATACAATATTGGGCGTCACCAAATATAGATTTGGCATAGGCAACACCCCGATGCGAAGGCCGAAAAGGGCTAAC
ACCGGATGGCCGCCCGAAATTTCGTGGTGGTCCCCCCCTGTCGGCCAATGAGATTTGTGCCTTGAATGCTATATAAGTGGATGTTGACATCACCTTTTGT
AGTAATCTCCACCATGTGGCATTATACGAGTATCAACAATGACACGAGAGTAGCGCTAGACCCCAAACCGAATCAAATCAGAACAATAACAAAACCAAAC
GGGATAAAGTAAGGGATTCATACGATACTACGCAACTAATGCAGAACACCCATTGCCCTAAACTTGACTGATGACCCCTACGTAGACAGCCGGGGGGGTT
AGAATGATCTTCAAGTTGACCAAGCGATAAATACTCTACACAATGAACAACCGAATGAATGACAGACTTACGATAACCAATTATGCGCGCACACAAACAT
TATTCTCAATATATACCACCACAACCCCCCCAGAACCCAAGCCCAATCCTATTGCGATGACCACGACGCGCGAAGCGCGTCACTTCGTGTGGTCACTACG
CGAAAATTCTCTTTGTTTTCCTGTGCTTTTAGCAATTCTGCGAAAAAGCAATTGAAAACGTTCCCGAGCTTGTTGCATTATTGCACCCAGCTCAACCACC
GTAGAAATTTCATTAGAGGATAACGGTTGATAAGTTTGTTTGTAATGCCTAATAAAAGAAGTAATAAAGGAAAAGCTTCGAAAGATGTAAAAGTTACAAG
TTAGTATTACCCGCCGCCTGGGGCACCGGGGCACCGCAGCTATTGGCTGCCTTGCGGAGGTGCCCGCCCCTAGGGAGGAGTAAATGGCGCCGTTAGGCGC
ACCAAACAAAGTTGGGTAAGGATAGATCAATCAATGATCATATTCTAGTACACTTAGGATTCAAGATCCTATTATCAGGGACAAGAGCAGGATTAGGGAT
ATTGAATCGGGCTCTCTTCAAATCCCCTATCAATTGGGTGCTTTGGGTGCTCTTAAATACCACCAAGGGGCCATCCGCATTAATATTACCGGATGGCCCC
GGTAAATGTTCTATAGCTAATTAAACCTAACAACTATGGTTTCCCCTACAACACCAATATCGTATACGTTATTACCAGATTTTTTCCACCCATTTTCAAG
TTGAAAATTCTCGCACAAGGTTCCCGTCACTTTCAAAACTCTCTTTTCTTTTATAATTGCTTACCAAATTTGATTTTGTTTTGTTTCGACTTGTGCAAAG
AGCAAAAGCAGGTACTGATTCGAAATGGAAGATTTTGTGCGACAATGCTTCAATCCGATGATTGTCGAACTTGCGGAAAAGGCAATGAAAGAGTATGGAG
GCTAAATGGCGCGATGGCGAACGTTTGGGGGGTGAGACTTGCAGACTCGTTATCTTCACCCACTATTGAGACACGAACGCGTCAGTATACCTTACACGAT
TATTAAAATCAATACAGGTTTTGATAAAAGCGAACGTGGAGAAATCCAAACCTTTCTTTCTTTCCTCAATCTCTTCAATTGCGAACGAAATCCAAGCTTT
GAAATAGTATTCGTGTGATTACACAAAGTACTAATTAACTTAGCTTTAAGGCTTTCTGGTGTGTTGCCAGTTTGCCTGCCCGGTTGCCACTGTGTTCAGT
TATTAAAATCTTAATAGGTTTTGATAAAAGCGAACGTGGGGAAACCCGAACCAAACCTTCTTCTAAATTCTCTCTCATCTCTCTTAAAGCAAACTTCTCT
GTTAAAAAAGTTGTGGTTGATGACGACGTCTCTGATCCTAGCTCCAGGTGACGTCCTTTTTTCAGTTCGTCACGAATTAGCTGAAAGAGGAATTCGAGTG
GTCTTTTTGTCCAAAGTTATTATGACTTGTGATGCACAAACTACCGAAATTTCCGAGCTTTTAGATGCAGTTCTAAAAGCTCGATGCGCCGACGAATCGT
GACATTTTGTTCCTGACCGCAACAGCCGTAGTCGTTAAGGCAGCAATGTCCGCCCGTACCAAAGAGAAAACCAAAGACAAAACTAAAAATGATGAACAAA
AAAGCATGTACTCCCCCACCCCTTTTTCAAAAATTCCCCCAATGGAAATTTGAAAATGAAATGAAAGAGAAAATCCATTTCCAACACTAGCCATTCTAAA
GCCCTTTATAAAGTCATAATCTTTTTTCGTTTTGATGAGTGCGTTAGGGGATGTAATCTACGTAGTCTCTATTCTTTTCCCGGCCGTGGGTCTTCTCTCA
GGAAGGAGTGCCAGGCCATTACCTTCCGCCCCTGCCTAACAAAACTGGCTCGCCAGAGGCGGGGGGGCGTGGTAGACGGTATGTCTAGGTCCAGAGAAAG
ACCGGATGGCCGCGATTTTTTTATGTGGTCCCCACCACTAAGAAATGTCCTCCACTTAGAACGCTCCCTCAAAGCCTATTTAATTCAAATCCGTTATAAA
GTAATCTTACCACTGTGTGTGTGCGTGTGTGTGTGTCGAGTCGTGTTGTCCGCACATTTGAGTCGTGCTGTCCGCACATATTTTATCTTTTGGGTACAGT
AGTTTGATGACCATGGATCAGAAACTTAAAATATCAGTGAACCCTGCTCTTTTAACAAGTGGACCTATAGTACGACCAGGAGACAATGTAATTTCAACAC
ATGTATAGTCGTTATAGTGCCTACAATTATAGTCCCCATCTGGGCAAAACCTATGTATACGATAACAAGTATTACAAAAATCTAGGTCACGTGATTAAAA
GATTTAACTATCATAAACCATACTAATTGCAACTTGACGATTCGAAGATAGGAACTGCTTAGTATGATGCCGTGGAAGCCAGGTAAATGTCACCTGTTGG
TTAAAACAGCCTGTGGGTTGTACCCACCCACAGGGCCCACTGGGCGCTAGCACTCTGATTCTACGGAATCCTTGTGCGCCTGTTTTATGTCCCTTCCCCC
AGCAAAAGCAGGGTGACAAAGACATAATGGATCCAAACACTGTGTCAAGCTTTCAGGTAGATTGCTTTCTTTGGCATGTCCGCAAACGAGTTGCAGACCA
AAAACAAACCAAACCTGAACCAAACACAACTACACAGCACAAACTTGACTTAAACTTGATAAGGACACCCAGCAAGGCCCTGTACATTTATTAAGCAAGT
ACAAATAATGCGAAGAAAGAACTGAAGTTTAATCAATTTGTGTATTCGTACTTTTGTGCTTAAACTTCCAATCCTGTATGCCAAGCGTAATAGTTGAGTG
ACAATTTTAAACGAACGCGATGGCACAACAGGTTCATGCAGTGCAACTCTCCCCACGACTCCGAAATGACGTCCTACTCCAGCTAACAAAGCGCTCCCTC
TTTGTTTAGTCACTGGCAAACAGGAAAAATGGCGGACAACATGACCACAACACAAATTGAGGTGGGTCCGGGAGCAACCAATGCCACCATAAACTTTGAA
ACCGGATGGCCGCGAATTTTTTGTGGCCCCCGCAACGCATTTACATGTGGACCAATGAAATTGGCTCCTCGTGGCTTAATTGTTTTGTGGTCCCCTATTT
GTAAAAAATTTCCTTGACATCATGGGTGACAGAAAGCGTTATACGAAAACTGTTTGTGTCTATGATCCGCAGAACGCCACTTTTTGTTCAAGAGGCGCAA
AACAAAATGGCACACTATTTTGGGGAGGCACTGCAATTGGGCCTGTTTGTTGCTAAGGCCAGCTGCTGGGCCAGTAAGGAGTTGGCGCTCCTCGGTCCTA
CGCCCGGGCAGGTGTTGGCTCTATGCCTCGGCATTTGTATTGTCAGGAGCTGTGACCATTGGCACAGCCCAAAACTTGCTGCACAGAAACACCCTTCTGT
AAAATATGACAGCCACGCACATGACAAACGATTTCATACGCACACAAGACAACCTTCTACGCTCTTTTTGCGCACGCACGCCTGCGTCCCAGCTCATTTC
GGCAAAACCTCGCCATGGCTTATCCTAACGACGTCAGAAATGTTTGGGATGTGTACAATGTGTTCCGGGACGTGCCAAACCGTGAACATCTGATTCGAGA
AGTTTGATGACCATGGATCAGAAACTTAAAATATCAGTGAACCCTGCTCTTTTAACAAGTGGACCTATAGTACGACCAGGAGACAATGTAATTTCAACAC
AGTTGTTAGTCTACGTGGACCGACAAGAACAGTTTCGACTCGGAAGCTTGCTTAACGTAGTGCTGACAGTTTTTTATTAGAGAGCAGATCTCTGATGAAC
TGGTATCAGAGCTTGGTTTGGTTATCAGAATGATGAGTGAGTAGTCTCTCACTAGGGGGAGATGTAGACGCCTACATCTCTAAGGTATGGAAAAACTTTT
GGGTAAGCTGCTGAATGCTTATCTCTGGTTGCTCTCACCATGGGAATCCTAAGTGAACTGCTCGTTGGAACCACCTTAACAGGTGGGTTAGTTGCAGTGG
AGCGAAAGCAGGTACTGATCCAAAATGGAAGATTTTGTGCGACAATGCTTCAATCCGATGATTGTCGAGCTTGCGGAAAAAACAATGAAAGAGTATGGGG
AGCAAAAGCAGGGTGACAAAGACATAATGGATTCCAACACTGTGTCAAGCTTTCAGGTAGACTGCTTTCTTTGGCATGTCCGCAAACGATTTGCAGACCA
ACCGGATGGCCGCGCAAATTTTTGTCCTCTTTTACTTTAGTGGACCCCACGCACTATCTTTGGTCGGCCAATGAGAATGCGCGCTCAAAGCTTAGATATC
AACACGTCCTCCTTCCAGAGTTATCTTCAGAATCCAAAGGTCAGAGGCCTCTACTTTCCTGCTGGTGGCTCAACTTCAAGCATTGTCAACCCTGTTCCGA
TGGCATATTTGTAAATATGCGAGTGTCTCCAAATGAGTTTGCGAGTGTCTCCAATTGAGGCTCCTCAAACTCTCGCTATGCAATTGGAGACTGGAGTACA
GACATTTTGTTTCTGTGATCCCCGCACAGACGTTCCACTATGCCGGCTCTTGCTATAATCGGTGACTCACTACTAACTGCTTCTCTCATTGACAAATACG
AGCGAAAGCAGGTCAATTATATTCAATATGGAAAGAATAAAAGAACTAAGAAATCTAATGTCGCAGTCTCGCACCCGCGAGATACTCACAAAAACCACCG
GTTAAACGTTTTGTTTTCTAGCAATGAAGTGCAATAATCTTCTCTACGGTGTGGAACTCCCCATGTGCTTGCAATCGAGCATGGGCATGGTGGTTGTTAC
CACAAAGGACTCCCGGCTGCGAATCCCCCAAAAAATCAAAAAGAAAAGTTTTAGCTGGTTCAATCTGATTTAATCTATTTTAATCTAGTACAATCTTGCT
GTAATACAAGTCAGGGTTGGCTTGACCGAACCAGAATGTCTGGTGCACCTTCCGTTCGTCCCGAAATGTGGGAACCAACTTCGAGTTCAATATCCGTGTA
AGATTTTCTTGCACGTGTGTGCGGGTGCTTTAGTCAGTGTCCGCAGCGTTCTGTTGAACGTGAGTGTGTTGAGAAAAAGACAGCTTAGGAGAACAAGAGC
GAGGCCCAGCTCTCCCCCGAGCGCGGATCTCTGAAAAAAAAATTTCCCGCCCCCGCGTTTTCCATTGGGGTGAATGGGGAGGGGGTGGGGGATGGGCACT
GTAAACAATTCCAAGTTCCAAAATGGTTAGAAACAACAACCGAAGACGACAACGCACCCAGCGTATCGTCACAACAACAACCCAAACAGCCCCTGTTCCG
TTTGAAAAGGGGGTGGGGGGGCTTCGGCCCCCTCACCCTCTTTTCCGGCGGCGCATGTTCGCGTCGTCGTAAGTCTGGATTCCCAAGGCCCACTCGGTTC
GCTATTGGCACCATGGCGAATGTCTGGGGCGTGAGGTTAGCAGATTCTTTATCGTCACCAACACTTGAATCAAGAAATAGATCGTATACCCTTCATGATT
ATCGCGATTTCTATTTTGTGACGGTTCGTGTCACGTGACCGAGAAAGGCGGTGTTCCGTGACGCGCTCATGTGTTGTCTGCGGCACGCCGTTCGAGGCAA
AGCAAAAGCAGGGTAGATAATCACTCACTGAGTGACATCAACATCATGGCGTCTCAGGGCACCAAACGATCTTATGAACAGATGGAAACTGGTGGAGAAC
GAAAACAAACAGACCAGAACTAGCACAGATCACCACAATCTGCCCTAGTATAGGCTTGCTGGCTGCCCTTCTGTCCTACAGAAGCACAACTACAACCCTA
ACTTAAGATAGATATTAATATATATCTATTACACTAGCCTTGCGCTAGATTTTTAACTTAACAAAACGGACTTAAATACCTACAGCTGGTCCTCATAGGT
AAAAAAATATCGTAAATTCGTAACCTTTACAAACTACACACTTTATCAGTCCTGATGTAACCTTTAACCCGGTGCTTCGATTTCATTATCGGGAACCCTC
GCGAATTCAAACGAGATGCCTAAGAGTTTGGATTCGCTAGCTGTCCGGATGGTAGTGTTACCTGTGGTCCACCACGGTAAAGCATTAAGGGCTAGCCTTA
TGCAAAGATTGGCTATCTACCATGCATGAGAGAAGCAAACCCAAAACCACGGGAGCTGATCAGACATGCCTTGAAGAAGAAAAAGAGACCAGAGGTGGTT
GTAGAATTTTTCAAGTTTGTAAGACATGTCAACAATGAATTACAGTAGACCAAATGCAATTTCAGCATTAAGTGCATCAGGATTCAGGGGTTATGTGCCT
AACACGTCCTCCTTCCAGAGTTATCTTCAGAATCCAAAGGTCAGAGGCCTCTACTTTCCTGCTGGTGGCTCAACTTCAAGCATTGTCAACCCTGTTCCGA
TAGTAGTAGACTCCGCAAAAGAAAGCAGTCAATCAGCAACATGGGGATATGGAAGTGGCTAGTAATGGCCAGTTTAGCATGGCCAGCTTACACACTACGA
CGAGCTGCGCAGGGGGCCGAGATTTTGATTCGGACTGGTAGGAAGATAGGATGGGTCGACTCTCTCCAGCCTACCAAGTTGGACTTGGTGGGGAGACCCA
GCCGACGCACCGCCCCTAGCTCCGCGATAAGCCTTATCAGGCTCTCCGCCTACGGCGAGCAGCGGGCCTTCGGCCCCCCTTCGGGGCTGCTGGAGCCTGA
TAATATTACCGGATGGCCGCGAAAAAATAAAGTGGTCCCCCCCCACGTGATTGATGTGACCTGTCGACGAATGAGAACCGCGCGTCATCGCTTATTTAAG
GTTAAAAAAGTTGTGGTTGATGACGACGTCTCTGATCCTAGCTCCAGGTGACGTCCTTTTTTCAGTTCGTCACGAATTAGCTGAAAGAGGAATTCGAGTG
ACCCAGCCTCGGCACCCGCTCCTTGGAACCCTCGTGCTTTCCGCGTGCTCTCTCTCTTCAAATCACAGAAATGCCTTCGATTACTTCTGTCTTCTGGTGT
ACGCGAAAAAATGCGTACTACAAACTTGCACATTCGGAAAAAATGGGGCAAATAAGAATTTGATAAGTGCTATTTAAGTCTAACCTTTTCAATCAGAAAT
GCCTCGGCCTCTGCATAAATAAAAAAAATTAGTCAGCCATGGGGCGGAGAATGGGCGGAACTGGGCGGAGTTAGGGGCGGGATGGGCGGAGTTAGGGGCG
ATGGAACCGAATAAAGAATTAGAACAAGCTATAGCTAATAAGTTTCTAACTCCAGTTAAGTTTTCTATGGAGATAGAAAAAATTGTTTTGGAGGAAGGTG
AAAACAACAAGACTCAACACAACACAACCAAACACATCCAAGCAAGCCCAAACTTATCGCACAGACAAGCAAAGCAACACATTCACTTTCAATTTAGATC
GTTATTTGTAGCCAAGGATGATCACCATTGTGGTTATTCCAACAGCCCACTTCTCATGGACCGATACCAACTTTTTAAACTCTGTCGATTACCGACTCAC
GCTAAATGGCGCGATGGCGAACGTTTGGGGGGTGAGACTTGCAGACTCGTTATCTTCACCCACTATTGAGACACGAACGCGTCAGTATACCTTACACGAT
GCCAGCGGCGCCACAGCACCACAAATGGCGCGGCCGCGACCTATGCTAGGGAAACTATGTATGTGGTGCCATGAGCCACTGACCAATCTGGACGCACTGA
AGAATTTCTTCGTACGTATGCCAAGCGTTCACCAATTCAGAAGCCAGAAAACTTACTCGCCCTTTTAATCGACCAAAATGGAATCCTACATTCAAGCTAT
AGCAAAAGCAGGTACTGATTCGAAATGGAAGATTTTGTGCGACAATGCTTCAATCCGATGATTGTCGAACTTGCGGAAAAGGCAATGAAAGAGTATGGAG
ATGGGATATAACAAATCTTTGAGGTACAGCCGTCACGACGGTACCACTTGTGTAATTGACAACCACCATTTGAAGAGCTTGGGAGCCGTGTTACACGATG
CCCCCCACCTCCCCAACACCTCCCCCATCCTCCCCACCTCCTCCCCCTCCTCTCTTCCGCCCGCGATCCCGCCAATACCCATAATGCACCTGGGCACTCT
ACCGGTGGCGAGCGGTGCCTCTGGTGTTCAGTTGGTGGGACCCACTTTCTGGGGAAGAAGAAAGACTTAATGGGCCTGGCACAGGCCCAGCAATATTGGT
TAGTAGTAGACTCCGCAAGAAGAAGCAAAAAATTAAAGAAGTGAGTTTAAAATGGAAGGGTGGTATCTGGTTGTTCTTGGAGTCTGCTATACGCTGACAC
GCCGGCCCCTTTCCGCGTTAGTGTCGTCGTTATGGTCTGTCCTCGGTTATCCTCGGGGGTCTTCGTATCCACTCGCCCCTACCTTCGCCGTATCTACCAA
ACCGGATGGCCGCGCGATTTTTTACCCGACCCGGCCCATTAAAAAATATATCCGGGCCATGCAATGATGAAAAATTTGACCGTCCAATCAGAAGATGCCT
GGCTGTGAATAAAATGGAATAAATTTAATTACCTAGGTGGCCTTAATACTTAATTATATCGGAAAATATCTCAGGGCAGCTTACCTAATGAGTTTTTGGA
GGTACCACTACGCTTACGCAGCAGCCTTAGCTACGCCAGGAGCTTAGCTCGCCCACGTTCTAATATTACCGTGGGCGAGCGGTGCCTGGACTGAAATTGG
ATCGGTGTATAGCCATTTAGCTCTATGTATCGGTGTATCGGTGTCTTATTTATAGGTACTAGAGTTACTATCACTTTAGACCTACTAACCGGCTCTAGGG
GTTATTTTGAGCTTACCGATTGACAACCATCATGGCACACACAGGCACCGCTACTCTGATCAATGCCGAGCGCACAGATCGAACTCTCCGCCTCCTCGAA
GCGCACAGTGGATCCTAGGCATTGCTTTCACGCTTTGAGGTGAACCACCTCACTGGAGCACCAGATTTCATCTAATGGGTAACTCCAAGTCAAAATCAAA
AAGCTTTAACAGATTCATGAAATTGTATTTTATTAAGGGATAACTGGTAACCCGAGAAGACGTCAAAGAACTTTGACAGCAATGCGCAAAAAAGAGAGAT
GATCAAAATACTTGGGGAACGGTTAGGGAGTAAACTTCGCGATAATTTTAAAAATTCATGTATAACCCCCCTCTTATAACCATTTTAAGGCAGGTGATGA
NAAATTCTCTGGCTTTGATGCCGATGCCCATCACTGGGGTTGAGGGTTTCTCTCTATGTTCTTTGCACAACTGTGCACTAGATTTAACAGTACCATGTAC
CTCCACAACATTCCACCAAGCTCTGCTAGATCCCAGAGTGAGGGGCCTATATTTTCCTGCTGGTGGCTCCAGTTCCGGAACAGTAAACCCTGTTCCGACT
ACTGCGTTTCCCTTATCGCAATTAGGAATAAAGGATCTATGTGGGTTGGCTGATTATAGCCAATCCCTTTTTTAATTTTAAAAAAGCGTATAGCGCGAGA
TAGTAGTAGACTCCCTAAAGAGCTACTCCACTAACAAGAGAAATGGCAACTATGGAGGAAATCCAGAGAGAAATCAGTGCTCACGAGGGGCAGCTTGTGA
GTTTGTCTATCAAGAGCGTACGGTTCAACCCCTGCCTCCCCTGTTAGCAACCCTTTGTCAGTTTTCTATCTTAACTACTCTGTTTCTAATTCCTATGGCA
NAAATTCTCCAGGATTTCTCGACCTCGGTTGTTTTATCTGGTAGTTTGCGCTAATCTTCGCTTTGCGTAGGGAATTTCTCTCCTTAATACATTTCTGAGT
ATGGGCGGCGCAAGAGAGAAGCCCAAACCAATTACCTACCCAAAATGGAGAAAGTTCACGTTGACATCGAGGAAGACAGCCCATTCCTCAGAGCTTTACA
GAAAACCCAACCCTAACCAACCTCAACCACCAACATCCTTAACGAAATTAAGCTCCCAGTAAGGATATATTCCGCGGGATGGCTCGTGTGCGCGAGGTTT
TTTATTATTAAAAATTTTCTATTATTGTATATTTTTATTTGCAATGCGAGTATACATACCATCCATGCCCACCAAGAAAACACACCCAACAAAAGAAGAA
GATAAAAACTTTATATTAAGCTTTTATCCTTCCCCGCGTTGGAGCGCGGTTAGCTAGCTATCACCTCAGGTGATAGCGGAAGGTGGGTCTCAGACCCACA
GATTTAACACTATGGTGTTGAATCCGTGAGGAAACGCGTTAGCTCCCTCTGCCTGATGTTGCGGAGTAGGTCAAGGAAAAGACCGTAAACCGGAGTTTGT
AAAAAATAAAAAGAAAAAAGAAAAGAAAAGAAAGAAAAGATAAAATAGATATATAATTAAGTCCTAAGTATTGTTATTGCTATTAGAATTAGTTAAGAGA
GATGATTGAGGTTAATTCCCTGACTCACAGATAAGAAAATTGTGGTTAGAGAGGGAAATTTTTTAGTAGGGCAGGGATTTTTCTAATATTCCGCTACAAC
TGGCATATTTGTAAATATGACCCTTACTACCAATTGGTAGCTGCTCTAAAACTCATATGAATTGGTAGTAATGGTAGCTCTTATATAGTAGAAGTTCCTT
ACCTGAGTGCCCCGCGATCGTTCCACTCTGCTTTTGCTTTTGGACCGCTTTACTTTTAGTCGTTCAATGAGAAGCGCTCCTCAGCACTACGATAATTCAA
ATTTTTAGAACTGACCAACCATGTTCACGTAAGTGACGTGATGACGCGCGCTGCGCGCGCGCCTTCGGACGTCACACGTCACTTACGTTTCACATGGTTG
AGAGAAGATTTATCTGAAGTCGTTACGCGAGCAGAACAGGTCATCTACGACCAGAAATTCTCTGGCGCAGCCGCTGACCTTCTCAACGCTAACATCATCG
ACCGGTTGGCCGCGCCCGAAAAAGCAGGTGGACCCCACAGGATGGCCGCGCCCGTGAAAGAAAGTGGTCCCCGCGCACTTGTTTCGGTCAGCCAGTCATA
TTGAAAATTCTCGCACAAGGTTCCCGTCACTTTCAAAACTCTCTTTTCTTTTATAATTGCTTACCAAATTTGATTTTGTTTTGTTTCGACTTGTGCAAAG
GTATTGTGCAGTATTATTTTACGCACGACCCGGATTAATCATTTTTGTGAGAATATACCCGATAGCTCTCAATGGATTCTTACCACTTCTTATCTCAGTT
GTATTTCCTATCACTTAACGTCGTTAGACAACACAAGTGTTAACGAAATACAGATCTTGTTAGACAAAGGCACGCTTCGGCGATAAATCCTTTGTTTACA
AGTTCGAAACGACCTATAATATTGACGATAAACAGATTACGAACACTCCTATCATAAAAACTTTGTTGAGACAAGCATAGAAAAATTTGATACTTTACAA
CCCATTCGCAGAAAAATTACCCGTGTAATCGTTTAATCAGAGGCCATTTCCAGGCCATTTCCTGTCAACGCTCGGCGACATTCACATAAATTCAATTTAG
TTAGTATGCGGGCCCGGTGAACAGAGGCGCATCAGGCGCAAACTCTTTAACCTTGAACACCAGCGAAACCTCAATGAGCATTTCCTCTTCCTCGCCTGAA
AGTAGTGTACTCCTACATATAGAAAATTTAAAAATATAACCAGTAGGAGTATGGAGGACCAAGCTTATGATCAATACCTGCACAGAATCCAAGCAGCTAG
AACATCTGCGACGACAAAACAAAGTAAAGAAACCAGGCGCATCTCGTGCGCCTTACACACCCCATTCCGTGACCACCCGATTTTAGCAGTCGCAGGCTAT
ATTTATATCACACATGTTATATAAATTACAACATAATAATACTTGAAGTAAAGAGATCATTTTACAACAAGGACATTATCTTAAATCCTAATTAAGGTTA
TCACCCTCTTTCCCGGTGGTCTGGTCCCGGACCACCGTTACTCCATTCAGCTTCTTCGGAACCTGTTCGGAGGAATTAAACGGGCACCCATACTCCCCCC
CATAAATTTATTTTATCATTTGTTATTAGCCTACGGCGAAATAACTTTTCAATCCCCACCCGCTGATTAACGTCAGCACCCAAGTGCGGCATTACGGTGT
ACAATAAAAATGGAACTCTTTAGCTTGAACGCCCCGTCTACTCTCCAGTCACAGTTCTTACCGCTGAGCACTTTTATTAGTCACATCAACCAACCGCTAC
GAAATTTATTTAAAGCTTTCTCGTTGAAATCCTGGGAGCCTTACAGAGGACGCACATCTCGAAACTCAATTGAGTCTAGAACATGACGGACAGTAAGGAT
GGCTGTGAATAAAATGGAATAAATTTAATTACCTAGGTGGCCTTAATACTTAATTATATCGGAAAATATCTCAGGGCAGCTTACCTAATGAGTTTTTGGA
TCTTGTCGCACGCAACTTTTGAGGATTTTTAAAGGGTGTCTATACCAAACGGAGAGGAGTAATGATGAGTGGTTAAGAATCCATACTTCAAGCAGAATTC
TGGGGATACGTGCCCCTCCACCCCCACCGCCACCCCCTACCAAAATAATTTCCGGTTGTCAATAGCCCCGCCTCATCATAGGCCCGAACTATCACAAACG
TATATTTAACGCGAATGATTTAAGGATTTTTATGGTTTTAACCAAAACTCTGTATGATTGAATGTCATATTAATTTTAGACAATATGATGTAATGCAAAA
GGTAAAGTTATACATTTACCGTTGGACAAGGTAAGATTACCGACATCCTAATAGAATTGTATAACTTTTGCTCTTTCAATCTTCTTGGAGAATTTCGATG
GACCCGGGCCCTCCCCCGGCGGCGCGCGCGCGAAAATAAACGCGCGGCGGGCCGCGGGCGCGGCGGCGCGGCGCCACGCGCGCGCACTCGCGAGGGACGG
GTTTTTAACCATCCTTCTACTAGACGTACACTCGTACATCCTCTAGTATTTCCTTTATTTATCTTCCCATAAGCCCCTGCCTTTAACGTTTAACTCTCGC
TAATATTACCGGATGGCCGCGCCCCCCCCTCCCCTTTGCCGTACACTCTTGTGGTCCCCCCTCACTTTAATTTGAATTAAATGTCTGTGGACCAATCATA
GTTAAAAAATCGCATATGTCAGCTGCGATACTTCTTGCACCCGGTGACGTGATCAAGCGTTCATCCGAGGAGTTAAAACAGAGGCAGATTCAGATTAATT
ATGGCCGCGCGATTTTTTGCCCCCCCTCCTCCTCGAGATGAGCGCCTGCTTTTTGGGACCACTTAATAAAGCAACCAATCAGATTGCTCCTGGAGAGTTA
AGTAGTGTGCTCCACAATTCAAAACATAAAAAGAAATTCCAATAATGTCAGAGTTCATTTTCAACGATGTACCACAACGGACTACATCTACATTTGATCC
AGCCCGGGCCCCCCGCGGGCGCGCGCGCGCGCAAAAAAGGCGGGCGGCGGTCCGGGCGGCGTGCGCGCGCGCGGCGGGCGTGGGGGGCGGGGCCGCGGGA
CTTGTACACACTTTTTGCAATCAAAATAGAACGCAAATCTTGACTGCTCTACCTCAACTTAATACCTACTCTACATGGATTACCTAATCACTGCATTTAA
ACCGGATGGCCGCGATTTTTTTTAAAGTGGTCCCCGCATGCGCTGGTGTCCAATCCTATCCGCTCCTCAAAGCTTAATTATTAAGTGGTCCCCTATATAA
AAATTAACTCAACCCAAAGCAATCTGACAACGAACAAAGCGAACACAAGCTCTCTTCAAGCTCTCACTCGCTCTCAGTCGTCTGATCGCGCACACCTCGT
ATGAAGACACCAATTCGTTACGCTGGTGGTAAATCCAAAGCGTATAAGATTATTACCTCACATCTACCATCTACAGAGAGAATTGTATCGCCTTTTATTG
GGTCGGTTATGCGGCCGAGCCATCCTGTACGGGTTTCCAAGTCGATCAGAGGTAGGGGCCGGCACAGAAACCACTCACATCAGGGCTGTGCGCCTCCAGG
TGGCATTTCTGTAATAAGAAGGGTGTACACCAGTTGAGCTCTCTCAAACTTGCTGATTCAATTGGTGTATTGGGGTGCAATATATAGTATAACTCTCATT
GTTTTAGAGCTATGAAAATCTTTTATTTATGATATAATGATTTGTGTGTAAATATGCGCTTCTACGGCGTGTATTTTTTTGTTTCCAAAATATTTTCTGC
GTAAACAATTCCAAGTTCCAAAATGGTTAATAACAACAGACCAAGACGTCAACGAGCTCAACGCGTTGTCGTCACAACAACCCAAACAGCGCCTGTTCCA
GTAAGACCACGAGAACGAGGTTCAATTCCTTGTCGACTCACGGTTTTAATCAACTTTTGTTAAAGTTTTAAAATGGCTTCTTTAATTGATTTGAACTCTC
TCTTGTCGCACGCAACTTTTGAGGATTTTTAAAGGGTGTCTATACCAAACGGAGAGGAGTAATGATGAGTGGTTAAGAATCCATACTTCAAGCAGAATTC
GGAATTTTAGTGGTTTCTCTGATTACATTGTCTGGCTTCTAGGACAGTTAGAAAGATGATGTCTATTCAAAGAGCTGCTCAAATTAACCGACAATTTGAC
AATGAAGGCAATAATTGTACTACTCATGGTAGTAACATCCAATGCAGATCGAATCTGCACTGGGATAACATCGTCAAACTCACCTCATGTGGTCAAAACA
TAGAGCGCGAAGCGCGAGTATCCATCATTTAAATTAGTGGTATGACGTCACATATTAAGTTAACGGTTTCTGCGAAGCGCTTCGCAGGAAACCGTTACAA
GATAATAGTGCGAAGAAAGACACACTGTTATCGTTCCCCTCCCGAATCAGAGGTTGAGAAGTAGCTTAGATGTGCGAACCTCCCCCTGGTTTTATAACCG
AGCAGAAGCAGAGCATATTCTTAGAACTGAAGTGAACAGGCCAAAAATGAACAATGCTACCTTCAACTGTACAAACATTAACCCTATTACTCACATCAGG
CAAGGGCCCGCGAAACGGGCCCTTGTCGCATCTGCGTCACTGGCGCGGCAGGTCGGGCGCGCCTTCGTACCAGGTGAGGTAGTAATCGCATAGCGCCTGC
AATTCGGGACATACCACGTGGTTTAGTTCCGCCTCAAACTCCAACAAATCGAGATCAAGGGAGAAAGCCTACTCCTCCAACTCCACCTCTAAGAGATACT
CGGAGCGTTTTCAAGATGACATTGGCTAAAATTGAATTGTTAAAACAACTGTTAAGGGACAATGAAGCCAAAACAGTATTGAAACAAACAACGGTAGACC
CTGGGGCGGGGGCTTAGTATTACCCCCGCCCCAGGATCAGCGGAGTCATTTAGACTCGCTATAAGCCGTTAGATGTGTAGACACGTGGACGATCAGGATC
GGAAAATAATTGGCGGCCGATAAGGCCGACCGATTTCGGGCAGAGGTGCAATCACACGGAGAGGGGTGTCAGCACCAATTAATAAGATAACAAATATAAC
GCTAAAGTCACGCCTGTTGTCGTCACTATGGCTTCCTCACTCAGGGCTGCGATCTCTAAGATCAAGAGAGATGATGTTGGTCAGCAAGTTTGTCCAAATT
TTAAATCGTCCCGATTTAGCAAGCCATGGCTCTTTATCCGTCTCAAGATGTCTTGGCCCTCACTCAGTGGGGTGCCAAATGGCTCAAGTTCGGTTTCAAC
TACTTAACTATACTCCTGAGTATGAAAAAGGGTGTAACCGAAAACGGTGCAACCGAAAGCGGTGCATATAAAAAGCTCCTGAAACTTTGGTTTTTTGTGG
GGTAAACACCGTGCGGTTCCTGTGGTTCGCCCCGCCAACGCAGATAGATAAAGAAAACGAGGAGAAGAAGGAACTCACCTGTCGTCGTCGACGAAGGCCG
AGCAAAAGCAGGTACTGATCCAAAATGGAAGACTTTGTGCGACAATGCTTCAATCCAATGATTGTCGAGCTTGCGGAAAAGGCAATGAAAGAATATGGGG
ACCGGTGCCCGCCGCGCCCTTTTAAAGTGGGCCCCACACGCTTTGCTTTAATTATTTAAAGGCGTGCCTGGTGTAGACTTGGTCGCCAAGTATGGCTGAA
GGGTAAGCTGGCGGGCAAACCTACACTCTATCTTACTTACATTATATATCCTAACCATCTGCTTTCACTATGGGATTACCCAGTCTACTAGTGGAAGGCG
CGCAAAAACTCCTGCTCCTAGTGGTTAGGGAGTATATGTTAAATTCGTAGCTAACGAGAAGTATTGGCGAGGTTATATTGTTTGCCGTAAATCGTTAGCC
GTAAAATACCAACTAATTCTCGTTCGATTCCGGCGAACATTCTATTTTACCAACATCGGTTTTTTCAGTAGTGATACTGTTTTTGTTCCCGATGTCTAAC
TGTTAAGGTGTAAAATACCCCCTATTAAAATATATATTATTGTTTTAATAAAAAAAAACCATACGGTTTTACATAAAATAATACTATATCTAATTTCCTT
ACCGGATGGCCGCAAATTTTTTGGTGTCCTACTTTTCCAAGGCCCAAGCCCAACTCAACCACAACCTTTTACTTTAATTGGGACCACTACAAGTATTTCG
GTTATTGAAGAGCTTTGGAAGTAACATGGCACGCCGCATTACTTTGAACAGTTTGAAACCTCTGAGCGCGATGAGCAATCATCCGTCTCTAACTCCTACC
TTATATCCTTAGGATATAAAGAGCAAGCACCCAGGCACTTCTTCTATTCTGCCTCAGATCGTCGATATAAGCGGAGCTTTTCTGTGACTGTACGTAGTGT
GAGAATACTGGCAGTGATTGACCATCACGGTGAGTTGTCCAGCCATGGATACCGGTATTCTCTCGCGGCGCATAGTGACTGCTGAAGTTGACTTTCAATT
NAAAAGGAGGTATATAGGATACCGTCTTTCACACAAGCTCATGGAGTTTTCTGGCTAAACAGCAATAGGCGCTCCCAAGGCTTAACAAAAATGGTGTGGC
ACTTAAGATAGATATTAATATATATCTATTACACTAGCCTTGCGCTAGATTTTTAACTTAACAAAACGGACTTAAATACCTACAGCTGGTCCTCATAGGT
GTATTCTGTGGTGTTTGTTTTTGGCCTAGGTCAAGGATTAGATACCACGGTTTCGCAATTCCTGCAACTTTCGCTTTGCGACGCGGGGCCCCTTTGCTGT
GTGAAATTATGGCGGTTGCGTCGCGCCCTTGCGGCGTGGCGACTTCAGTCTTACCGGCTAAGAAGCCCTTAAGCTTCTTTACGGACCTCGTGGGAAAGAC
TTGGCCACTCCCTCTATGCGCACTCGCTCGCTCGGTGGGGCCTGGCGACCAAAGGTCGCCAGACGGACGTGCTTTGCACGTCCGGCCCCACCGAGCGAGC
TTAAAACAGCTCTGGGGTTGCTCCCACCCCAGAGGCCCACGTGGCGGCTAGTAATCTGGTATCAGGTACCTTTGTACGCCTGTTTTATATCCCTTCCCCC
GTTTTATCACGACATGGCGACCGTATATGGCATTCAACTCACTAACAGATTGAACACCGCGACTGTCCGACGTCCGCTTAGGCTACGTCGATATGATTCC
AGAGCAATCGGTGCGCCAATTACTAGTTAAATCATCAAATAATTAACAAGAAATAATGTATCGCTTGTCTAATGTCTTAAAACCTTTCCGTCTTTCGAAT
ATACAGCTTTATCTGTTTTTTAAGATACTTACTACTTTTCTTAGTGGAAACTATTAGTGGCTGTGAGGTCAAAAATGAAATTAAACCTTAGGATAGGGGT
GCCATTTTACCACTCACCACATTGGTGTGCACCTGGGTTGATGGCCGGACCGTCGATTCCCTGACGACTACGAACACCTAAATGAAGCGGAAGGCTTCAT
GAACAACCAAGCTACAACAAATCTTACAATATTGTCAATTACATTACTACTTCCATTTTAACATGTCTAGTGCAATGTATGAAACAATTATCAAATCGAA
GAAATACTAGTCCAGGTGTTTCCTGTGGGTACGCGATGAGCCTCCCCCACGTTAATTACCCCACCGTCACTAGGTGGACGTGATTGTGGGCGCTGCCGGC
AATTTAAATCTAATTATAAAAAAGCCAATTAAACCTGTAAATGGATACTTTTTTCATTCAATCTTTTAAGTCTAATTGAAGCCAATTTAAATCTAATTAT
TATCCAAGTCAAGTTGGAACGACCTCAACTAGCTGGACACTAGTTGACAAGAAACTAGTGGATGAAGGAGTCAAAATGATAGTGGACCTCAAGGATGAGG
ACCGGATGGCCGCGCTTTTTTTCTTTTATGGGCTTTACTTGTATTGGGCTTTACTTTGGCCCAATCATAATCTGTCTGACAATCTTAGATAAGTGGAAAT
GTAGATGGATTCTAATAAACAAATACAACCCCTTGAAATATCAATGCTTTCAAGGGGTTTTGTTATGTCTTTGTGTAGAAAAGGGGCAGGTAAGGGGCAG
AGTCTTTCAACACATAACCGATGAAACCAATAACTATTCAGGAAGTGCGTGACTCAGTAAACAAGTTTGAAATTGATTTAAAAAGAATTTACAATGATAG
AGTTGTTAGTCTGTGTGGACCGACAAGGACAGTTCCAAATCGGAAGCTTGCTTAACACAGTTCTAACAGTTTGTTTGAATAGAGAGCAGATCTCTGGAAA
GGCAAAATCGAGCGAAGAATCCTTTATCCTCGTGAGCTATGGACAGTACCGGCCGAGCATATGACGGTGCGTCTGAATTCAAAAGTGTCCTTGTTACCGA
CGTAAAAGTACACAAGTTTACCGTTGACTAATTAGCATTTTGCTATTTAGTTTATTTGTTTGCTTGCTGCGCGGCCTCGGCTGATCAGTACTTTTTGTGC
CGGAGCGTTTTCAAGATGACATTGGCTAAAATTGAATTGTTAAAACAACTGTTAAGGGACAATGAAGCCAAAACAGTATTGAAACAAACAACGGTAGACC
GTATTAAAAATTATATGTTTTCTTGCTGAGTAGCGACTGGACTGACTCCTTCTAAGAGAATTTAATAAAACGAAAATGACGATCCAAGTTCAGAATTTGA
GTATCTTTACCAAATACCATTTCCGTACAATTCACTGAGTAAATCTAGGTAGCTTGCTCCAGTGTTTGTGTCTTGTACGAAGACTGTTTGTTTTCCGATT
ATTATCATTATCACGTTACGTTGAGTGTTAACTCTTCTTGTGATATTACCTTTCTTACCAGGATAAGAAATAAAATATTTTCTGGGTTATCACTATCTCG
TGAATGAAAAGCGCGAGCGCGGCGTCGTGTCGACCGCTTTTCTGATCCTGCTGGTTGCTGGACCAATACCCATCAGTAGCAGGCAGGGGGAGTGCCTCGA
AAATTCAAAACTCAAAAATATAATTTTGTATTTCCAGTTGATTATCTGTAAAATAATCTCGGTTAACTAGTTGTCCGATTAACAACTCGAGTCTGATCTG
AGTAAACTTACCAATCAAAAGACCTAACCAACAGGACTGTCGTGGTCATTTATGCTGTTGGGGGACATAGGGGGAAAACATATTGCCTTCTTCTACAAGA
AGCAAAAGCAGGAGTAAAGATGAATCCAAATCAAAAGATAATAACGATTGGCTCTGTTTCTCTCACCATTTCCACAATATGCTTCTTCATGCAAATTGCC
TGCAAAGATTGGCTATCTACCATGCATGAGAGAAGCAAACCCAAAACCACGGGAGCTGATCAGACATGCCTTGAAGAAGAAAAAGAGACCAGAGGTGGTT
AAGTTTTTTAGCCTGGAACTGACACATTCCTACAGGAACGAGCGTAAGAGAATGGCAGACCAAGAGCGGAGAACGTTTGGATCATATAAAATAGAAGAAT
GGTAATCACAATTACCATTGGGCGAAGGCCAGGTGTGCCGTAAACCTAAAATATGATTGTGTTACGGATCCTACTCTTTTGAGTAGTTACATTATGTTAT
CATGAAGAACTACATAGTAAAGGATAGATGTGCTTTAGATAATGGCTTTATTCTTGATTTTTAATGATTTGTTGTATTTTTGTTGTAAGAAAATTATAAC
CGGATTGGATGTCGACAAATATTGAATTGGCAACGTAGGGAACCTTCCCCTCAGCGAAGGCCGAAAAGAGGCTAGCCATGCCCTTAGTAGGACTAGCAAA
ACCGTGGGCGAGCGGTGCCTGGACTGAAATTGGTGGGTCCCAGCTATTGGGAATGGATGAAGTTCTGGGAAATTGGGTTTTATCCGACCCAATTGTTATA
ACTTAAGATAGATATTAATATATATCTATTACACTAGCCTTGCGCTAGATTTTTAACTTAACAAAACGGACTTAAATACCTACAGCTGGTCCTCATAGGT
GACATTTTGTCACCCGTCAGAATGGGGAACCGAGTGTCAACATACAGCCCTCAATTCATCACAATCAATGGAAATAATAATGCACTGGATACAAAAACGA
CGTTTTTATCTCCCAGCTTTGTGCCTAAGAGATATTAAATCAAAATTTTACTTTTCAGCAACTTTCCTTTCCAGCAATGGCCTTTCTATTTTCAAATGTT
CGTCGATGGCGAAAGCCCTTTCTAACAAACAACCTACAATTCCATCTACATGAATCATGAACACAACAAAGGCAACCGCAACTTACTTGAGATCCATTAT
AAAAAATAAAACTACACAAAAACCCAACGACTTAAAACGATCACAATCAAACGAGCAAACACACAACAAGCAAACACAACAGATTGCAGCGCACAGTTCT
GCAAGGTATCAGCCATTTTGGTCTGATCCTCTCAACCCCATCTTTTGCCTCTCTTATTTTCTTAGCGGGGATGCTCCGTTCTCTCCTTATACAGGTGTAA
ATTAAAAAACCCCAAACTTCAGTGTACCCTACTTTCCCCCTCGAACAGCTTTTAAACGACTCTACAATGACCTCACCACAGACCTTTTTGCACGCCACTT
GATGATTGAGGTTAATTCCCTGACTCACAGATAAGAAAATTGTGGTTAGAGAGGGAAATTTTTTAGTAGGGCAGGGATTTTTCTAATATTCCGCTACAAC
