# Supplementary material for: Towards a better solution to the shortest common supersequence problem: the deposition and reduction algorithm
Source: BMC Bioinformatics. 2006 Dec 12;7(Suppl 4):S12. doi: 10.1186/1471-2105-7-S4-S12 (PMC1780115; doi:10.1186/1471-2105-7-S4-S12)
Supplement: Additional file 1 — Real DNA sequences DNA sequences are obtained from NCBI Viral Genomes, Accessed on 01/01/2006. . Sequences are randomly selected from different genome sequences. The specific length and number of sequences are specified for each dataset. There are 60 randomly selected datasets. File name indicate the number of sequences, sequence length, and dataset number. For example, file name "DNA_N100_K500_5" indicate that it is DNA sequences dataset, with 500 sequences, each truncated to length of 100. And this is number 5 datasets for this setting. Each sequence is represented as a row in the dataset file. [file 1471-2105-7-S4-S12-S1.zip › DNA_N100_K500_8]

TAGTAGTAGACTCCGCAAGAAGAAGCAAACACAGAGAAAACTGGAATAAAGAAGTATGTTTTGTCTGTGTTTGAGTCTTCTCGGTCTACTACTATGTTGG
ACCGGCGTGGCCCCACCTTATCGCGAGTGCTTTAGCACGAGCGGTCCAGATTTAAAGTAGAAAAGTTCCCGCCCACTAGGGTTAAAGGTGTTCACACTAT
GTTAACTACCATCATTCATTATTCTAGTTACAACAAGAACCTAGGAGTTATATGCCAGAAGTAAGCCTATAAAATACACAGGTAAGACTCTGCACAGGAC
GTTTTAATTTTTATAATTAAACAAACAACAACAACAACAACAAACAATTTTAAAACAACAATGGCAAACATTAATGAACAAATCAACAACCAACGTGACG
GTAATCTTACCACTGTGTGTGTGCGTGTGTGTGTGTCGAGTCGTGTTGTCCGCACATTTGAGTCGTGCTGTCCGCACATATTTTATCTTTTGGGTACAGT
GTATAAATTTTGTATCCGATAGTAGCACATAGAATCACAATCACATCCCCGTTTTTTGAAATTTTATAATTTCTACAGCAAATTTTATATCAAATGCCTA
TTAAACCTGCAAATGGATACTTTTTTCATTCAATCTTTTAAGTCTAATTATTAGTGCTGATTTAACTAGCGAAATATCGTTGTCAGAAACGAGGTCTCGA
ACCGGATGGCCGCGCGATTTTCCCCCCCCCCCACGTGGCGCTCTGGTGGTCGTGCGATTTCTCTCCCCCCCTCTCGCGCGACGTGGAGCTCTGGTGTCCG
AATTTAAATCTAATTATAAAAAAGCCAATTAAACCTGTAAATGGATACTTTTTTCATTCAATCTTTTAAGTCTAATTGAAGCCAATTTAAATCTAATTAT
GATTGCGAGCGATTTGCGTGCGTGCATCCCGCTTCACTGATCTCTTGTTAGATCTTTTCATAATCTAAACTTTATAAAAACATCCACTCCCTGTAGTCTA
GTCCCTAAATTACATACTTTCTAAAATTTTAGTTGTTTTTTTGTCCTCTTCATTAAATTTTTCTTCTAACAAATGAGAATACACGGATGTAGTTATTGCT
GGGTTTCAATAGGAGAGTTGCTGACACGGTGAAGCCACGTGCGTCCGTGTGGAGTGGTGGAATACCCCACATGAGATTTAGCACCCCTATTTACGAGACC
ACCGTGCAGCAGCCCCCGCTTTTGCCGTACGCTATAGCCGTTGCGATTATGCAACGTGGCGGTATTAGATACCGCCCATTGTAGGTTCTGCAATACACGC
ACCGGTGGCGAGCGGGGTCTTTGGTGCTGATGGTGGGCCCCACATATGAAATTGGGCCTTAAATGGGCCAAAAAAGATTACTGGGTATGCAATTTGGTCT
GTGACCCATCACCTTTAAATGGATTATGGAAAGGTGCATCTGAGTTCATCTTTACTGGTGCATTAATCCTTGTTGCAGGAATAATAATAAAATTTGTATT
TCTATCGACGCTAAAACAAAACAGCCCGCATCGATGCGGGCTGTTCTTTATGCTACCGGCAGACGTTTGTATAACAGCGCCAATGTTCGCGAATCATCAC
AAAAATAAAACTCCACTCCAACCCAATACAAACAACGAACAACAAACAACGAATTTGCAACTTACCACAGCAATATCGACCGCTAGTAACAGTTTAACCA
ATGCCTAATCTAGCGCAAGGATATCAAACGTCAGCCAAGTCGTATATTTACGATAATAAATATTACAAAGGACTTGGTGACATTATAAACAGCGCCAAGA
GTATTGTGCAGTATTATTTTACGCACGACCCGGATTAATCATTTTTGTGAGAATATACCCGATAGCTCTCAATGGATTCTTACCACTTCTTATCTCAGTT
GATTAAATTCACATCCAACAGACACAGACACCAAACACCAAACGCCTTAATCGTACAGCCACCATGGCTGTCCCGTTGGAGCGTGCCTTCGCCTCGGTCA
TAATATTACCGGATGGCCGCGCCTTTTCCTTTTATGTGGTCCCCACGAGGGTTCCACAGACGTCACTGTCAACCAATCAAATTGCATACTCAAACGTTAA
AGCGAAAGCAGGCAAACCATTTGAATGGATGTCAATCCGACCTTACTTTTCTTAAAAGTGCCAGCACAAAATGCTATAAGCACAACTTTCCCTTATACCG
CGCACAGTGGATCCTAGGCTATTGGATTGCGCTTTGCTTTTGTCATTTTGGCAGATAGTCTCAGTTCTTTGTTGCGTGCATACAACACAACAATCTGGCG
GGTTTTCCACGAAATCCAATTCTTCTTCTCAACCCTCATGGACGCTCTTTTACCGGAGTTTCTCGCCCACAAGCTTTCGCGTTTAGTGCTCAAATGCTTT
AGCAAAAGCAGGTCAATTATATTCAATATGGAAAGAATAAAAGAACTACGGAATCTGATGTCGCAGTCTCGCACTCGCGAGATACTAACAAAAACCACAG
GATAAAAAGAAAAATTCCATGAGCACAGAGGTGACAAAAGAAGAACAAATTAAGTTGGATTTTGAAAAAATATATTATTTAATTTAGTTTGTCGAGTCGC
AACAAATCTCCCACCGGTATAGCCTATGACATTGAGATGAGATATGAGCCGACATACGCACCATGATTGAAACTGTACAGACAACTAACTACTACTTACT
ATCGATTTTGCTGGTGTCGCTGCTCTTGTTACTGCTGCTGGTGTTTCCATCATTGGCATTACCATGGCTTTCAAAGGCATTTCACTTGGCAAACGCGCTG
ACCAAACAAGAGAAGAGACTTGTTTGGAAATATAAATTTAAATTAAAATTAACTTAGGATTAAAGACATTGACTAGAAGGTCAAGAAAAGGGAACTCTAT
CATCATCAATAATATACCGCACACTTTTATTGCCCCTTTTGTGGCGTGGTGATTGGCGGAGAGGGTTGGGGGCGGCGGGCGGTGATTGGTGGAGAGGGGT
CGATAGTCAAAAAGGTTATCAACAGTGGACTAGTAAAACGATTTCTCGTTTTTGAGATAAAGGATTTCATACTATTGGTGAGTTGACTTATCATTCTGCA
AGCAAAAGCAGGAGATTAAAATGAATCCAAATCAGAAGATAATAACCATTGGATCAATCTGTATGGTAGTTGGGATAATTAGCTTGATGTTACAAATTGG
TAGTAAAATTAAATTAATTATAAAATTATATATATAATTTACTAACTTTAGTTAGATAAATTAATAATATATAAGTTTTAGTACATTAATATTATATTTT
GGGTTTCAATAGGAGAGTTGCTGACACGGTGAAGCTGAATGCCACGTGCGTCCGTGTGGAGTGGTGGAATACCCCACATGCGATTTAGCACCCCTAGTTA
TTGAAAGGGGGCGCTAGGGTCTTGCCCTAGTTAGCCGTAACGACCGTCCCTGCGACTCACCTCGCACTTACGCCATCGCTCTTCGGTGGCCCAGATGGAC
CACAAAGGACTCCCGGCTGCGAATCCCCCAAAAAATCAAAAAGAAAAGTTTTAGCTGGTTCAATCTGATTTAATCTATTTTAATCTAGTACAATCTTGCT
ATGGCGTCCCAAGGCACCAAACGGTCTTATGAACAGATGGAAACTGATGGGGAACGCCAGAATGCAACTGAGATCAGAGCATCCGTCGGGAAGATGATTG
CTTCGGATGACCTCCGGAGAGGCCACGATATGGACAATTGATTTCGTTCTTACGTTCACTGGGAACGCCCATATCTGGTTTATACTCTGTCGAGTCTAGA
ACGCGAAAAAATGCATAACAAAACTATCAACCTGAAAAAGTTAGGACAAGTGAAGATTGCTAGTCCCAAAGACCAGAATCATGGGCTGTAATGTGATGAT
AGGGTTCCGTTGATCCACCTGCTCAACGTCGATTTCACGAAAGCCTAACCATCTGTTGCCAATGGCATCAAGCACGCGTTTCCTCGCGTCGGCCGCCAGT
CCGGATGGCCGCGATTTTTTTAAGGTGGTCCCACCCACGTGCATTGGTCGGCCACTGAGAACGCTCCCTCAAAGCCTATTTAATTCAAATGTATTATAAA
GTAGAAAATTCATTTATGATGGTAGGATGCTAGACTTAGAATTTGAGAACTGTTTAATCGATGATTTGAAGACTATTGATAAATGGGAGAAACAACAATT
CTATATAACCAAGTGGGGTGGCGAATGGCTGAGTTTACCCCGCTAGACGGTGCAGGGACCGGATCGAGCGCAGCGAGGAGGTCCCAGGCTGCCCATGGGC
CCCCTTGCCTCCTTAGCTCTCAAGTAGAAAAGGAAGAGAGGCTTTTGGGGCTTTTTGGCTTTAAGCCTCATTTTATGAGCAGGAGGAGCTTGTTGCAACT
AGAAATTTCTTTCTTCAGTACTCTCAACAAGTCAATACACTCGGAAAAGAAAACCTAACAACTAAACAATGGCATACACAACGCAAGCTACCGGAATCAT
AATGAAGGCAATAATTGTACTACTCATGGTAGTAACATCCAATGCAGATCGAATCTGCACTGGGATAACATCGTCAAACTCACCTCATGTGGTCAAAACA
AGCAAAAGCAGGCAAACCATTTGAATGGATGTCAATCCGACTTTACTTTTCTTAAAAGTGCCAGCGCAAAATGCTATAAGTACCACATTCCCTTATACTG
AAAATAAAAATGATATAGAAAAAATTTGAAAGAAAAGCGTGAATTTAGCAAACTTATTTGCAACTCAACTTTATTTTAAAGACTTTGTTTCAATTTTATC
ATCGGTGTCTCTCCATTTAACTCTATGTATCGGTGTATCGGTGTCTTATTTATATGTAGGAGAGTTACTAAAACCCTCAGGGGTCCTCAGCAATAATATT
GTATTTAAAATTGATATCAACCTTGACCAACAATGGCAAATAGAGCAACTTCAGCCTTTCTCGATAACCCTCATCCAGTCGGAGTCAACTATGTTGATGA
ACTTAAAAAGATTTTCTATCTACGGATAGTTAGCTCTTTTTCTAGACCTTGTCTACTCAATTCAACTAAACAGAAATTTTGTCCTTCCTTCCGGCCGCAT
GGGTAAGCTGCTGAATGCTTATCTCTGGTTGCTCTCACCATGGGAATCCTAAGTGAACTGCTCGTTGGAACCACCTTAACAGGTGGGTTAGTTGCAGTGG
GTATTTCAAATTTTCTTCTAGTCGTTAGACTGATATAAGAAAGAATTGGGATACTGTGTTATTCACGAAAGTAAGGCACGCTACGGCGATAAATCCTTGT
AGATTTTCTTGCACGTGTGTGCGGGTGCTTTAGTCAGTGTCCGCAGCGTTCTGTTGAACGTGAGTGTGTTGAGAAAAAGACAGCTTAGGAGAACAAGAGC
TTATTTGGCCGCTTCCACGGCCTTCATGAATTTAACGATTTGAGCGACCTGTTCTTTGGAAAGAGTACCACGTCGTCCCATGTATTCTGACACAATATGA
GAACTCGGGAGGCGGTCGTGCGGACGCACGGACGCACGGACGCACGGACGGGCTGACTCGAGAACTCGGGAGGCGGTCGTGCGGACGCACGGACGCACGG
GAAAACAAACCAACACAAACACACGTATCCTCAAACGGACCATATAAGGTGAATAATAGCAATACGCACTATACACCCATATGGCTAAAGTACGTGCCGC
GCTAAATGGCGCGATGGCGAACGTTTGGGGGGTGAGACTTGCAGACTCGTTATCTTCACCCACTATTGAGACACGAACGCGTCAGTATACCTTACACGAT
TTTGTTTAGTCACTGGCAAACAGGAAAAATGGCGGACAACATGACCACAACACAAATTGAGGTGGGTCCGGGAGCAACCAATGCCACCATAAACTTTGAA
ACCGGTGGCGAGCGGTGCCTCTGGTGTAAAAGTGGGCCCCACCTAGTGCAGTAGTTTGAGTTTTTGTCACTTTTAGTCCCTCTGCTTCAACTTCTTCATT
GTAAGACCACGAGAACGAGGTTCAATTCCTTGTCGACTCACGGTTTTAATCAACTTTTGTTAAAGTTTTAAAATGGCTTCTTTAATTGATTTGAACTCTC
TAATCTTTGAATTATAAAAAAGTAGGGAGGAACCGATATCGGTTTAACCGAAAACGGTGCATATATAAACCACCCTGGGCAGTGGTCCTTGTTAAGGCAG
AGCAAAAGCAGGGTGACAAAGACATAATGGATTCCAACACTGTGTCAAGTTTCCAGGTAGATTGCTTTCTTTGGCATATCCGGAAACAAGTTGTAGACCA
ACGTCTATAGCAAGGCGTTACTCGATGCCTAACGATGCACGGTGGATCGCTCAGAATGCAGGCTATACCTGGATTCATGCGTGATCGAGAGGTTCAATTC
GTTTACCAACCAACCAACCACTACTATCTATCTATCTGTGTGTGTGTGTGTGTGTGTGTGTGTGTGTGTTGTGTGTGTGTAATCCTCCTATGGCATTTTC
GGTAAATACATCATTTTCAACTACAGAGTTTAGATTAGGAGTTTAGTATTTCCCTCCTTATTTCAAAAACTAGTACTGCAATTGAAAAATATCCAATCCC
GAGAATACTGGCAGTGATTGACCATCACGGTGAGTTGTCCAGCCATGGATACCGGTATTCTCTCGCGGCGCATAGTGACTGCTGAAGTTGACTTTCAATT
GTTATTTGTAGCCAAGGATGATCACCATTGTGGTTATTCCAACAGCCCACTTCTCATGGACCGATACCAACTTTTTAAACTCTGTCGATTACCGACTCAC
TTAAAAATCTTTCACTATACAGCGTCTGCCGGTTTTTGGGGGTGACCCCTTCTAACGCGCCTCGTCGTCTCTCGAGATGGCGTGCTTACATACCGATAAG
TTGAAAGGGGGCGCTAGGGTTTCACCCCTAGCATGCCACTGCAGTCCCTGCGATACACTCCACACTTACGTTCTTGTGTGCGCGGGACCCGATGGACTTT
CCTATCTAATAATATACCTTATACTGGACTAGTGCCAATATTAAAATGAAGTGGGCGTAGTGTGTAATTTGATTGGGTGGAGGTGTGGCTTTGGCGTGCT
ACCGGATGGCCGCAAATTTTTGGTGTCCTCTCGGCCCAAGGCCCAGCCCAAATCCCCGGCCCATGATTCAACCACAACTTTACCCTTTTGGACCACGTAA
TTCTGGCATGTCCTCGACCTGGTGCTCAGTCCCAACCTCGCAGAAGTATGACCCGTCTGCCTGCCGCAGCCACGCTCTTATGCGCCGGCCGTCGAGCTGA
TTAAAAATCACCAACGCTGACTCTGCGCGACATGCCGTACCTATGGTTGCTTGATCCAAACGATAAACGAAACATACAGAAAGACCTTAAGAAACTCAAT
CTGGGGAAATCTACAGGGCACCCCAAAAACCACTGCAGGAGAGGCCGCTTGAGGGATCCCCGGGGAAACGTCAAGCGAATCTGGGAAGGGAGCGTACCTG
GGGATTTATGAACTGAGCAACCCAGATTGAAATGTCTAGCCATCTGTTGAGCTCCAGTTTCTCCCTCCTCAAAGCCCTAAGTAGTGTGGGGCTCCCTTCT
GAACAACCAAGCTACAACAAATCTTACAATATTGTCAATTACATTACTACTTCCATTTTAACATGTCTAGTGCAATGTATGAAACAATTATCAAATCGAA
TATTAAAAATTTCTGGAGAAGAAACTTTTAATAACCATCTTCAAGGAATCGCGGGATTCCCACCAAAGCAATCTTTAAAGCAATCTTTAAACATTTTCTG
AAAGGATATTCGATATTCTATCATCTTTAACATCAAGATGGCTAGAGGTAAACAAAATTCTAATCAGATTCAAAACAATAGTAACGCAAACGGCAAGCGC
ATCCAGTTCTTCTTGGTACTCTGAAAGATTCCCTATAGCAATCAAGACCACGTCTGGTAAGGCGTAATTTGGGAGCTCGAGAATCTCTGCGTACGTGCGT
GGGATAAAGTAAGGGATTCATACGATACTACGCAACTAATGCAGAACACCCATTGCCCTAAACTTGACTGATGACCCCTACGTAGACAGCCGGGGGGGTT
TATTAAAATCTTAATAGGTTTTGATAAAAGCGAACGTGGGGAAACCCGAACCAAACCTTCTTCTAAATTCTCTCTCATCTCTCTTAAAGCAAACTTCTCT
AAAATATAAAAACTCAACACAACATACACGAATTGAATGAATTGACAAAATTTGCGTTTATTAGCTCAAATTCACTGCAATTAGCACTTTTCGTAACACA
ACAAAAGAAACCAGGAGGGAATCCTTAGTTGATGCAATTTCTCGCTCACGATAACTTTCACACTTTGCAAGTCAAGAAAGTCCGATTCCTCCACCCTCAA
GGCAATTTGAAGCCATGTTGCTCTTTATTATTCTATCTGTTGGCGTTGACGCCATAAGTTACATTCAAAATGATAGAAGTAATGACTTGTGTATCGTTTA
GGGTTTCAATAGGAGAGTTGCTGACACGGTGAAGCCGAATGCCACGTGCGTCCTTGCGGAGTGGTGGAATACCCCGCAAGTGATTTAGCACCCCTATTAA
TGCTTGACTAATACTCAATCACCACTCTAATATGCCTCCCATCAAACGGAGGCTTTTCATGTTTAAAACACATTCTGACTACTTTAATAAACCTAACATC
GTATTTAAAATTATAGAAAGTTCTGAACCTAGGGGTCTTTCTGTCTCTGCTGTGTGGTGGGAATCACACGGTCTCCACTAATCACATACGAATCTGTAAA
ATGCCCAACAATCTTGCAGCAGGTTACCAAACCTCGGCCAAATCGTATATTTATGACAATAAATATTACAGAGGATTGGGTGATATAATCAACAGCGCTA
ATGAATCCAAATCAAAAGATAATAGCACTTGGCTCTGTTTCTATAACTATTGCGACAATATGTTTACTCATGCAGATTGCCATCTTAGCAACGACTATGA
TGTGGTGGAATGCCACTAGAAACTAGGGAAAACTAGGAGGAGAGTATTACAGGGAAGGAAGTGAAGAACCTCGTGACCCAAATACTCCTGCTCCTCATAG
GTAAATTAAATGCTATTTACAAAATTTAAACAGAAAGGAGAGATGTTATGAACCGGTTTTACAAGGTTTCATACATCGAAAATAGCACTACCTGGGGCAG
AATCGAACGTAATTTAAGTTCGACAGTGACCCGAGGACCGGGGCGCAGAGGATAAGCCGCGACTAAGTAAGGTAGCTTGCGCCACCTCACTCAGCCGGGC
ATACAATATAAAATACATCAAATACAATTTAAAATACATCAAATATAATTATTATAGCATTATATCTAAAATACATCAAATACAATTTAAAATACATCAA
AGTTGTTAGTCTACGTGGACCGACAAGAACAGTTTCGACTCGGAAGCTTGCTTAACGTAGTGCTGACAGTTTTTTATTAGAGAGCAGATCTCTGATGAAC
GGGCGGCGTCCGCGCAGATTCTCGCTATATATGAAAAATTTGGACATGAGGTTGTTGTTTAATCATTGCTGAAAACTGGTGAGGGAATATGGCCGTGTTA
TTTTGTAACTGAGGTTTTGACATCTCATTGTTTTTGAGCCCCAACGTCTTGGTGGATGCTCAAAGAAGATTACTCTTGATGCTTGGCTCTCAGAAAGAAT
ATAAAGCAGGTGATGTTTTTATTATGACCTCTCAGCGGTCAACTCACTGCACAATTTTTTGCTGCAATTAAAAAACTGGTAAATTGATACTAAGATGGAG
CTCATGTCATTAATAAGACCATGCAGAAAATGCAAATGAGGCGAAGTGACGTAAAAAAGGGGGCGTGGCCATATGCAAATTAAGAAAAATGGCAGAAAAT
ACCGGATGGCCGCGATTTTTTTTAAAGTGGTCCCCGCATGCGCTGGTGTCCAATCCTATCCGCTCCTCAAAGCTTAATTATTAAGTGGTCCCCTATATAA
ATGAAAATTTCCCACAAGTTCTTACGTTACCGTGATTGCAATCTTTTCCTGTGAAGAGTTTAAGAAACTCAAGATTGAAATCCTTTGCGAAGAGTTTAAG
ATGGGATATAACAAATCTTTGAGGTATAGCCGTCACGACGGCACCAGCTGTGTCATCGACAACCACCATCTAAAGAGTTTGGGTGCTGTGTTAAACGATG
ACCGGATGGCCGCGCCCCGGAAAAGAAGTGGGCCCCACATTTGATAATGATGTGCCGACCAATCATATCGTAGCCTGAAAGGCTAGATATTTGTTCTTTG
CCAAGAGGGGGGTGGTGATTGGCCTTTGGCTTATCAGTGTATAGATAACATTTCTCTGACCGTTTACCACACAATTAACAACAATATGGCATACGGTGAG
GTGGCATTTTTGTAATAAGAATGGGTACTCCAGATGAGTTACTCCAATTGAGCCTTCTCAAACTTGCTCATTCAATTGGAGTATTAGAGTAACTTATATA
ATAGGGTACGGTGTAGAGGCAACCACCCTATTTCCACCTATCCAAAATGGAGAAAGTTCATGTTGACTTAGACGCAGACAGCCCATTCGTCAAGTCACTG
GCGCGCCCTGGAGATCCGGGGCTGATGCTGGGTTCAGGAGTTCAGGGCGGCCGACCATTCGATGCAAATGTTGGGTGTGTGCACCCCACTATCTCTGGTT
ACCGGATGGCCGCGCGATTTTCCCCCCCCCCTCACGTGGCGCTCTGGTGGCCGCCCGATCCCCTTCTCCCCCGCTCCCGTGGTGGCCCCCTTGCTCGCGC
ACCGGATGGCCGCCCGTTTTTTGGTGTCCTCTACTTTATCCACAGCCCAGGGCCCTTATTGGTGTGATGGAGATAAGGCCCAGTCCATTTTAGACACGCG
CAAAGATCTCCACCTGCCACTATGTCACGCCAGATGTGGTTAGACACAAGTGCTCTCCTTGAAGCCATTTCCGAATATGTCGTTCGGTGTAACGGGGATA
GTAAAATTTTCGAATTTTATAATAATTAAGAAAGGAGTTTAATAGTTTATCACAACTTAAAAGTGAAATTTATTTAAGAAAGGAGGACTACTTATGCAAG
TTGAAAGGGGGCGCTAGGGTCTTGCCCTAGTTAGCCGTAACGACCGTCCCTGCGACTCACCTCGCACTTACGCCATCGCTCTTCGGTGGCCCAGATGGAC
AGTGGCCGCAATATCCCATGGTATACGCAGAAAGATACAATGTTCGCAATCGATCCACTCAAGCATTCAAAGTTATACGAAGAATATGGCCTATATCTAC
ACCGGATGGCCGCAAATTTTTGGTGTCCTCCTTATTGGACGCTGACAGGCCCATCTCAGGGCCCATTAACAGGCCCAGGCCCAATAAGTTTCTCGGCCCT
CCCCCCCCCCCCCTTCCCCCTCTGGACTTGTAACTGGTAAGTGATAATCCTTGGAAGCTAGGTACTCGTTACGCAAGTTTTGGATTATCTTGTGCCCAAC
CGGATCACTTTCCTGTGGTTCCTGTGGTTACACCTCGGAAGGCCGCCGCGGACCTGCAAAGAAGAAGATAGGGGCAGAGGGGGAGTGAGCCTCGTCGTCG
GCAAGGTATCAGCCATTTTGGTCTGATCCTCTCAACCCCATCTTTTGCCTCTCTTATTTTCTTAGCGGGGATGCTCCGTTCTCTCCTTATACAGGTGTAA
GAAAGTAACAATCCTACTTTTATAGACAGGGAGTAACCGAAATAGGTTTAGGACCGAAAACGGTACATATAAAAGCACTGTGTACAACACCCAGGACATC
TTCTCTCTCCGCAATCGGTACTCAGATAGTTTAGCCCCCATATTAGGTACTCAATATATACATGAGTACCAAATGGCATAGATGTAAATAATGGGAATAT
AAAAGCCGCAATGTCTACTACGTTGATGGATTTCAAGATGAGAAGAAATTTTTATGCACTCGACACCCAACAGGGGATTCAGTGGAAGACTTTTTCAAGA
TAAGGTATGTGAGTAATTTTTGAACCGCCCCTGACTAATCTAAACATGCTAACCGCACCCGGTATAAGCTATAAAATATCCTGAGGTGATGCAGTATCTG
GGGTATTCCAACGCTAGCAACGAGTGTAAGACGTCCATCTGCAAGTGGCGCAACAGCAATTGAACTAGTCTCACGAGGGATACTCCTGATGGCTCCCAAG
GCCTCGGCCACTTATATATTATAAAAAAAAAGGCCACGGGGAGGAGCTGCCTCCCCGTGGAATGTAGCCAGACATGACCTCAGTTAGGGAAGTATGTCTG
CGCACCGGGGATCCTAGGCAATTTTGTGGATCTTTGCTGATACTTCATTCTGCACTCAAAGCCGCATCCGGCAAGAGTCATGGGGAAAACGCAGTCCAAG
TGTGGTGGGAAGACCACCCGGAAATAAGCAAGGGCCAGCCCCCCTTTACTTGCCCGGAGGATTGGCTGGAGTGTGAGGAAGATAGTGAGAATGAGGAACT
GTGATTGGTTAGTATGGCTTCCAAGCCATTCTACCCAATAGAGTTCAACCCGAGTGTTGAGCTTCAAGTGCTCCGATCGGCCCACCTCAGGGTGGGTGGT
TCTCACAGTGTACGGACCTAAAGTTCCCCCCATAGGGGTACCTAAAGCCCAGCCAATCACCTAAAGTCAACCTTCGGTTGACCTTGAGGGTTCCCTAAGG
GTAAAATTATTCTCAGCCGTTGTTTAAACAATTGAGTGATTTTATCAGTTTTTGCAACTTTGCGAGTCCATCACAGGAGGGTGGCTCAGCATCATACTTC
ACAAAAGAAACCAGCGAGGATCTAGCAGTCTATGCAATTTCAGCTTAAAACAAACAGTTTCACTTGTTCGTTGAACCGACCGCTAACAGCTACAGAGCGA
AGAATTTCTCCTTATTCTATCAGTGCTTAATCAAGATGAGTATTTCACGCAGCGAGATAACCGATATTGGCGGACGATTATTATACACAGTATATTACAC
ACCGGATGGCCGCGGGGTTTTTTTAAAGGCCCATTCATTTGGGCCGATTCTTTTGGGCCTTCACATTTAATTTAAATGAGTGTAAAATTGGCCCAATCAG
GAATTCTACCCGTAAAGCGAGTTTAGTTTTGAAAAACAAATGACATCATTTGTATAATGACATCATCCCCTGATTGTGTTTTACAAGTAGAATTCTATCC
CTCCGAAGGAGAGAGCGAATCGCTTCCCCCTTGATAGGGGTCGATGAGCTGTATAACAGAAAGACATAATGTCCATCAGGACTGACACACGCTTGCTAGC
GTTAAAAAAGTTGTGGTTGATGACGACGTCTCTGATCCTAGCTCCAGGTGACGTCCTTTTTTCAGTTCGTCACGAATTAGCTGAAAGAGGAATTCGAGTG
ACAAATCTTTACCACAACGAATCGATTACAAGATTAAGGATTTGAGATGGCAGTTCATGTAGATAACGTTAAAGACTTAGCCAAGACTAACGAAGGGGTC
GTTAATGAGAAATGGCTTCTGCCATCGCTCTCTCGAGCTCAACCGCTCAAAACAAAATTACTCTTAAGTCTGTGGCCTCACGGCTACAGCAAACTGATGA
TAGTCCAAGTGAGTTTCAAGCTTCAAATAAAACTTTATTATTATAAAAACGTGACCCAGTTAATACAATGAGCGTCTGTTTAAGGTAATTGATAACAAGT
ACCGGTGGCGAGCGGATTTTTTGGTGTTCATGTGGGTCCCACTTGGGAAATGTGCAGAATAACTGGGCCTGTTTTCTTAATTGGGCCTTATATGACTTGG
ACCGGTGGCGAGCGGGGTCTTTGGAGTTCCAGGTGGACCCCACACATGGAACAGGACATGGACAGAACGTGAGTGGGCCAGATGAATGGGCTTTATTAAT
ACTTTTAAAGTAAAGTGAGTGTAGCGTGGCTATAACTCTTTTTTTTACTTTAACTAGCCTTGTGCTAGATTTGTCTTCGGACACCAACTCGAACTAAACG
AATTCGGGACATACCACGTGGTTTAGTTCCGCCTCAAACTCCAACAAATCGAGATCAAGGGAGAAAGCCTACTCCTCCAACTCCACCTCTAAGAGATACT
AAAGTTTACTATATACAAAACATAAGAGGTACTAACAATTTAAATATTAACAATTTTTCAGACAATTGTCAATTATTTATAGTAGTGTGTTATAATAGTT
AAAATAAAACAAACCAACAAGACTCAATACAACACAACCCAGCAGCTTTCAAACTCTCTTCTTTGCTTTCAAGCAAGTTTTTGATTCCTCTTTGGACTCA
TGGTATCAGAGCCAGTACACAAAAAGAAACACATCAAGTTAATAAAGAAGACCAAATAAGAAACAGTGTAAGAAAAACAAACAAGAAACTAAGAAAGTTA
GTAAATGAGAATTTGAGCTATGGCTCAAACGCTCTCAAAAATCTCTAACAAAGAAAACGCCTCTTCAGGCCTTCGGCCTAAGAGGTTTAAACCCCACCAA
ACCAGAAGGCCCGCGCCCCGCTTTTATTATGGCCCCTCCACTAATTTATGTCCGCCAGTAATAATGGGCCCTGGGAGCCTATTAAATTGACTGCTCCTCT
GTATTGTGCAGTATTATTTTACGCACGACCCGGATTAATCAGTTATTCTGAGTATATACCCGTTAGTTACTCAATGGAATCCATCATTCAGCACGAGTCC
TAGTAGTAGACTCCGCAAGAAACAGCAGTTAAATAACAGCAGGATCATGTGGAGTTTGCTATTACTGGCCGCTTTAGTTGGCCAAGGCTTTGCATTAAAA
TGCTTGACTAATACTCAATCACCACTCTAATATGCCTCCCATCAAACGGAGGCTTTTCATGTTTAAAGTACATTCTGACTACTTCAGCAAACCTAACATC
AAAATAAAAATGATATAGAAAAAATTTGAAAGAAAAGCGTGAATTTAGCAAACTTATTTGCAACTCAACTTTATTTTAAAGACTTTGTTTCAATTTTATC
GAAAGAGACAAACATTAAACATACAAAGTTTAATCACATTCACTTTTATATACAATACAATGGCAAACATTACACAACAAATTATTGATACAAGAGAGGC
TAATATTACCGGATGGCCGCGATTTCTTTAGTGGGCCCTTAACGCATTAACTGACAAGGACATGCGAACCAATCATATGACACGCTCAAAGCCTAATTGT
GCCGGCAGACATATTGGATTCCAAGATGGCGTCTGTACAACCACGTCACATATAAAATAATAAATATTCACAAGGAGGAGTGGTTATATGATGTAATCCA
TTAGGAGAACAAGAGCTGGGGATGGCAGGAAAAGCCATCCTGAAAGGTAAGGGGGGCAACCCCCCTCGGCAAAAGCCGAAAGTGGTTGCAAAGAAATCGC
CCCCCCACCTCCCCAACACCTCCCCCATCCTCCCCACCTCCTCCCCCTCCTCTCTTCCGCCCGCGATCCCGCCAATACCCATAATGCACCTGGGCACTCT
GTGACCCATCACCTTTAAATGGATTATGGAAAGGTGCATCTGAGTTCATCTTTACTGGTGCATTAATCCTTGTTGCAGGAATAATAATAAAATTTGTATT
AGTATACATACCAAGTATACGGAATAGGTGTGAACCCTTGCTCAGCTAAAGAGGATAAAATGGAGCTCACTAACCACCACAAGCAAACTGCTGCTGAAGG
GGAAAATCAAACTACAACAAACTACACTGCACAAAACAAACTTTAACAACACTTGATAAGGAAACCTAGCGAGGCCCTGTACACTTGTTGATCAAAGTAT
CGCTTGTCAGGCTTTCGTGTGAGCCGTGATGTTTTCACGAATATGTGCCCCACCTGGGGAAATGGGGCATCTGCCCTGCATATCTATGCACCGAGGGGAA
ATGGCGGATGTGTGACATACACGACGCCAAAAGATTTTGTTCCAGCTCCTGCCACCTCGGCTACGCGAGAGATTAACCACCCACGATGGCCGCCAAAGTG
GTTATTTGTATTGAAATATACAAATATACTTAATCAAAATTTAAATGGCTTCCTTCAAGGATATTGTAAATGCCTTGTTTGCGTCAGCGCAACAAAAGTT
TACAAAGAAAATGTTCAGAACATGTCTGGATTTAACTTCGAGGTAATGGTGCCGGAACAAGGAGGAAAAGTGGTCTTCAGCCTTACTGAAACGGGGTCAT
ACCGGCGCTTGTACTCCGTACTCCGCGGCCAACGGGATAGCAACTGCAATGGCGAAGAGCGGCAACTACTCATACAAGAGGTGGGTCTTCACCCTTAATA
AGCGAAAGCAGGTACTGATCCAAAATGGAAGATTTTGTGCGACAATGCTTCAATCCGATGATTGTCGAGCTTGCGGAAAAAACAATGAAAGAGTATGGGG
TAGTAGTAGACTCCGCAAGAAACAGCAGTTAAATAACAGCAGGATCATGTGGAGTTTGCTATTACTGGCCGCTTTAGTTGGCCAAGGCTTTGCATTAAAA
ATGTTTTTCTCATTACTCTTGATGTTGGGCCTCACAGAGGCTGAAAAAATAAAGATATGCCTTCAAAAGCAAGTGAACAGTAGCTTCAGCCTACACAATG
TACTAATTTTCAAAGGCGGGGTTCTGCCAGGCATAGTCTTTTTTTCTGGCGGCCCTTGTGTAAACCTGTCTTTCAGACCTTGTTGGACATCCTGTACAAT
CCGAGAACATGCAAAAACCGCACGTCCGCGCACGTATCGAGGAAAGATTGGCACAAATGGACAAGAAAAGAATCATGCAAGCTGAGGAAGTTTTGGAGCA
ACACTCATTTCCCCCCTCCACCCTTAAGGTGGTTGTATCCCCTACACCCTACCCTCCCTTCCACATAGGACGAATAAACGGACTTGAGATTAAGGCAAGT
CTCATGTCATTAATAAGACCATGCAGAAAATGCAAATGAGGCGAAGTGACGTAAAAAAGGGGGCGTGGCCATATGCAAATTAAGAAAAATGGCAGAAAAT
GTATACGAGGTTAGTTCATTCTCGTATGCATGATTGGACAAATCAAAATTTCAATTTGGTTCAGGGCCTCCCTCCAGCGACGGCCGAACTGGGCTAGCCA
AGTAAAGGGGGATGACGAGAGACTAAGACAGTAGGAAAAGATGGAAATAAATAGAGCGGAAATTCGACGAGAAATAACACGGTACGCAGGATTAATAGAA
ACCGGATGGCCGCGATTTTTTTGGTGTCCTCTCTCTCGCTTGGTCCACGTGTCCCATACCCGTACGTGGACCACCCATCGTCCAATCATAACGCGCCTGC
TATTATGGTACCCCTACCAACCTATTAAAATATCTACCTATTGACATGTAATAACATTTATGAAACACGATATACAAAATTTTCTAAAATTAACTATTGA
CCCCACGCCCCCTTGGGGTCTCGCCAAAGGGGGCGGGGCCCAATTTAAAACCACACCCCCTTACTTCCGGGGCGTAACCCGAAAGTTCTCACCACACCCA
CGCAAAAACTCCTGCTCCTAGTGGTTAGGGAGTATATGTTAAATTCGTAGCTAACGAGAAGTATTGGCGAGGTTATATTGTTTGCCGTAAATCGTTAGCC
AAATAAAACCCAACAATGGCGGATTTGACCCAACTTGATGTACATGAATGGCTCGATAGTACACGTTATCCACTTACCTTTACATTACCACTCACAAGCA
GGAAAATCAATTCCAACAAAACAAAACAAACTTAAAACAACATTACACACATAACCACGAACCAAAATCGGTTAAAACAAAACCACTTTCGTTCATTATG
AGCAAAAGCAGGTACTGATTCGAAATGGAAGATTTTGTGCGACAATGCTTCAACCCGATGATTGTCGAACTTGCAGAAAAAGCAATGAAAGAGTATGGAG
GTCAAATTTTCACGCCCGCGAAATTAAAAATTCAGGAGTTTGCCAGTGGGAGGTATCGCGACAGTGCCGGGCCGGGGCAGAAAACCCAAGCCGACGGCAC
TAAACAAACATACAATATCTGGACTTACACTACAATATACTACCAGGAAATACTATATTCGGTCTAAGTCAGCATGGCAGTCACATACAGAACGCCAATG
GAAAACCAAACCTCACGTCTAATCCGCTATCCGAGCGAAATAGCAGCCCCAGCATAGGCAATATCGCGCTCCATGGCTCGAGTACGTGACACCCTTGACA
GACCCGGGCCCTCCCCCGGCGGCGCGCGCGCGAAAATAAACGCGCGGCGGGCCGCGGGCGCGGCGGCGCGGCGCCACGCGCGCGCACTCGCGAGGGACGG
TGAATTCAAACGAGATGCCTATGAGTTTGGATTCGCTAGCTGTTGGGATGGTAGCGTTACTTGTGGACTACTACAGTAAAGCATTAAGGGCTAGCCTTAA
GCTATTGGCGCAATGGCGAACGTTTGGGGAGTGAGACTTGCAGACTCTTTATCATCACCCACTATTGAGACAAGAACTCGTCATTACACACTACGCGATT
CGCACAGTGGATCCTAGGCTATTGGATTGCGCTTTGCTTTTGTCATTTTGGCAGATAGTCTCAGTTCTTTGTTGCGTGCATACAACACAACAATCTGGCG
ACAAATCTTTACCACAACGAATCGATTACAAGATTAAGGATTTGAGATGGCAGTTCATGTAGATAACGTTAAAGACTTAGCCAAGACTAACGAAGGGGTC
ACAATTGAAGCTAGGAAAGGAGCATATTGCGAAAGCATCCCTCCTTCCGACGAACAATTGTAGCCACACTGCATCGTGTATGACACGGTTGGAAGTTCTT
GCGCCAGTCCTCCGACAGACTGAGTCGCCCGGGTACCCGTGTATCCAATAAATCCTCTTGCTGTTGCATCCGACTTGTGGTCTCGCTGTTCCTTGGGAGG
TGGCTCGAACTGACTAGAACGGTTTTAAGAAAAAGTTCTTACCTGGAGTTGCTTACCTGGGTTCCCTGGCAGCGCTGCAACGGAATCCAGTGCCCACCGG
GGCAAAAAAAGCCCAACACGCAATGCGTTTATTGCAATTCAGTTCACTGGTGCAATGAGGGTATTGGGGCTTTTTGAACGTGGGAATAACTTGAATTTCG
AGATCTGACCAACATGGAAGTAGACACTGCTACGTTTGTTCGGCTTCATCATGAGCTCCTTTGCGCTCACGAAGGACCAAGTATTATTTCCAAGTTTGAT
AATTAAAACAACTCAATACAACATAAGAAAAACAACGCAAAAACACTCATAAACGCTCATTCTCACTCAAGCAACTTGCTAAGTTTCAGTTTAAATCATT
GGCTATTAAAGCTATACAATGGGGAAGTATAATCTAATCTTGTCAGAATATTTATCATTCATATATAATTCACAATCCGCAGTTCAAATTCCAATTTACT
GAAAGCATTACATTAAACATACAAAGTTTAATTACAATTACTTTTATATACAATACAATGGCAAACATTACACAACAAATTATCGATACAAGAGAGGCTG
GTCCCCTCCTCGCCTGCGGGCTTTGCTTGATACGGTGGTTTTAATGCACCGGGCGGCCCGGCTCGCCGGCCCTTGTGGCGTGGGTTTCCGCGCGTTTTAT
ATGTATACTCGTTACAGTTACAGCCCTACTTTGGGCAAAACCTATGTGTACGACAACAAATACTTTAAGAATTTAGGTGCTGTTATTAAAAATGCCAAAC
AGGTTACACTTTTTTTTACCGTTTATAAATTATTATTTTATAAAATAAAGATGTTAATTTACTTACCTTAGGTATAGATAAATATAATCATCTATTATTT
AAGCTTCATCATTTCCCGCAGGTAGGCAGATATGCAAAACAATGTCGTGTTATGCGCATTGCAGACAAGCCCACTTTAGAGGATTTAGAGGCCATTGGTC
TAATCTAACACCGCTTTGCAAGTCAAAATGGTACGCAAAGGTGATAAGAAATTGGCAAAACCCCCGACCACAAAGGCCGCCAATTCTCAACCACGTCGAC
GATAAAACTCCAAGACCCAACAAGACGGCATGGAACAAAGACAGTACATCCTTGATCTGGTACGCAGAGAACTCACGGACACACCACAAACCCAAGACTT
AAGCTTGCCGGAAGGTTCAGGCTTGCAAATTGGCGGGATGTTATTGCTACTTTCCGCCACCGCTTGGGGTATTCAACAAATAGCCCGTTTACTTTTAAAT
GGTCTACGGGCCCATATGGGCCCGTGACTGGTGGGTTGCTTTCGCAGCTCGCTATTGAGCCCCCGTAGACGAGGATAGCATGCTCGAAGAACACTATTAC
CCTTTTCAAACTTTCTCTTTATTGTTTGTTTCGAGTCTAAATTTTTGTATTTCTGTCCTTTTTCCCCCACTTCTAAATTCTATCTTTTTACTCATAGTCA
GTAATACAGTCATCAGGATGAGTGACTCACGTGCGTATGCTATCGAAATCCTCGATCTCTTCGCCGATCAGGTCCCCCCTTTACCGGGAGGTGATTCACG
ACCGGATGGCCGCGCTTTCCCTTCCTTTCCGTACATCGCATGGAATGCTTTAATTTGAATTAAAGATGACTTTGTTTGCGTTGTCCAATCATGTGTGTGC
TGTGTCCTCCGTGATGGGTAAGCTCCAAGATGGAATCGCCATTAAGCGGATCAACGACGCGATTACCACTTTCAAGAATTACAAGCTCGGTGAATTGAAA
CGCCGCCCCCTCAACTTCGCAGAAAAATCCGTTTTTGCATATTTTTTTAAGGGGGTGTAATCATGGCTGGAAGAAATAAACAACCACTCTCTGTTATACA
GAAAACAAAATAAATAAATAAATATACAAAGTTAAACTAACACAACATAACCACGTGGAAAAACAGCGAAAGCACTTTACCACATTATGTCTCGTGTTAG
AAGTTTTTTAGACCTGTCGTAGCAGAACATACCTACCGAACATGGAAAGGTCTTCAAGAGAGCATTCAAAATATAGCAAAGCAAACACACTAAATGAAAC
ACAATTTTAAGAGAACGCCTTCGGCTTGATCACACCAAGTTTCAAACCTAGCACCTTCTCCCTCGGATTTTTACACCCTCACATTATGACAACTCCGCAT
GTAAATGAGAATTTGAGCTATGGCTCAAACGCTCTCAAAAATCTCTAACAAAGAAAACGCCTCTTCAGGCCTTCGGCCTAAGAGGTTTAAACCCCACCAA
TACACTTCTGGTGATCTTTAACTTTACACAAGGTTCAATGTACTTGAGTTCACAGGAAACAACCTTCTATTCAGAATTCCCTGTTTCAGCGGAATTTTTT
GAAACCTCGCTCTATAAACAGATTAATTGATTGGAAGAAAACAAGATCGTAAGACTACCAACAATACAAAGAGGTTTGGATGGCTGTTCATGTGGAAAAT
GAAAAACTATCCCCGCTGGTCGGTGGGCCGATACCCAATCGGTCTATGGAGGGAATTCAAATAGGGCTCTGGTAGTCCGCTCGCCATCGCCTTCGGTCTT
GTATTGTGCAGTATTATTTTACGCACGACCCGGATTAATCATTTTTGTGAGAATATACCCGATAGCTCTCAATGGATTCTTACCACTTCTTATCTCAGTT
ACGCGAAAAAATGCATAACAAAACTATCAACCTGAAAAAGTTAGGACAAGTGAAGATTGCTAGTCCCAAAGACCAGAATCATGGGCTGTAATGTGATGAT
ATGAAAATTTCCCACAAGTTCTTACGTTACCGTGATTGCAATCTTTTCCTGTGAAGAGTTTAAGAAACTCAAGATTGAAATCCTTTGCGAAGAGTTTAAG
GAGGTGACGTCCAGTATTACCGTCACCTCTCCCCCCGACCTCTAACCCCTGTACGGATGCCTAGTATAAGAGCAATTCATTGGTGTTTCACATTAAATTT
GTTTTACCAACCAGGAATCTGACCGCGTGCCAGTAGGATTCCACTCTCTTGTTAGTAGATAGTAGTACCCACGTTTTGTAAATATACGTGTTGTTGTGTT
GTTTTAATAAAATATTGAAACAAACAGCTTTCGTTCCGAAAAACAGCTTTCAGTTACTAAACAGCTTTCGTTCCGATAAAACAGCTTTCAGAAACAAACA
GGTATCAGAGCTTGAGCTATAAAAAGTTCAAACTCGAAATATCTTAATGGAAATTCCCGATTTATCACAATTATCAAATATAGTACTCACTGATAACCCA
CATCATCAATAATATACGGAACAAAAATGCGTGATGACGTAGACGGCGTACGTAAGGGGCGGAGCCGTGTGACCCTTGTACGGGCGCGTCGGGGTTTTCC
ATAATATTACCGGATGGCCGCCCGCCGCGTCCCCCCTGGACCCACTGGGGACCCCTGGCCGTACTTAGTGCTCTACAGCTGTACCGCATTACGTAAAGGT
ATATTTTTATTACTCATTTCCTGCATCCACCATATTGGCTGCCCGGGCCAATAATGCGAGCGGCTGCGCCGCTGCGCGCTTCGCGCGCGCATTGTAAGGC
AAAATATTTTTACTATTATTATTATGGTTAGTATTATGATTATTTAACGTCTGGTTTAATGGTAAACACGTCAGAATGGGAAAAAACTCCCCAAGTTACC
CTTCGGATGACCTCCGGAGAGGCCACGATATGGACAATTGATTTCGTTCTTACGTTCACTGGGAACGCCCATATCTGGTTTATACTCTGTCGAGTCTAGA
CCTCTCAAGGAAAACAGCCGAGAGTTCCCCCGTAGGGGCCTCTCAAGGATGATCCATAGGAGCCTCTCCCCGGTGACCTCTGAGTGAGATCGCCTCGGTT
GTATTAAAAATTGATAGCGCTTGCGTAAGAGTAAGATCTCAAGATGGATCCTGTATCTGTAGTACATAGCTTCGCTAGGAGTCAAGGCCTGCCACTTAAC
ACCCAACCTCTCCACACTCACCTCTCCACACCTCCGTACAATAAAAATCCATATAAATGGCCCCGCAGGGTAAACGCTGGTGTTTCACTTCTTTTGACTC
GAGTCTTTTAGTATCGATCCCTCGACTCGCACTAAATCTCATTGTTTTTAAGAACAAACTCTCAACTCTCGCAACCTGATGCCTTCGCCAAAGATATCAC
GCAGGGGTATAATCTGTCAAAATGGAGAAAATAGTGCTTCTTCTTGCAATAGTCAGTCTTGTCAAAAGTGATCAGATTTGCATTGGTTACCATGCAAACA
ACCGGAGTGCCCTCCCTGGCCCTTTAAAATGTGGGTCCCACATGAGGGTATTGTTGTCTATTCACTCTATCAATTCCCGCTCAATTATTGGGCCTCTGTT
TGTTTAATAATTGTACAGTTACTAAAGGGCGTAACCGAAAACGGTCCGACCGAAAACGGTACATATAAAAACCAACCCAAAAAACCTGATCTGGGGCCAC
GTTTCAACATGTCTAAGGATATGGTTTATCATTTTGAAAAATATAATTTTATTTCATCCTCCTGGTCACTTTGGGGCACGTCTGGGGCACGGGCATTAAG
AAAACAACAAGACTCAACACAACACAACCAAACACATCCAAGCAAGCCCAAACTTATCGCACAGACAAGCAAAGCAACACATTCACTTTCAATTTAGATC
TTATAAACTATAATCTAGACAATAATAAATAGGGAGGGACCGAATACGGTGCGACCGAATGGGGTACATATAAAACAAGGCCCGTAGCATCTGCAGAAGC
ATGGCGACTGAACCAAAAGCTGGTCGCCCCTCTGATTATATGCCGGAGGTGGCTGACGATATCTGCTCGTTGCTTTCTTCTGGCGAAAGTTTGCTGAAAG
AGAATTCGTCTTGCTCTATTCACCCTTACTTTTCTTCTTGCCCGTTCTCTTTCTTAGTATGAATCCAGTATGCCTGCCTGTAATTGTTGCGCCCTACCTC
AAGTTTTTTACCGGACCCTAGAATTCACCCAAGATCAAGGACGAAATGAATTCTGAGGAGAAACGAAAAAAGAACGCTAACCAAAACGAAGACGAAAATA
GTATTTAAAATTATAGAAAGTTCTGAACCTAGGGGTCTTTCTGTCTCTGCTGTGTGGTGGGAATCACACGGTCTCCACTAATCACATACGAATCTGTAAA
ACCGGATGGCCCCCGAAAAAAAAAACGTGGCCCAATAAAAAAATGCCACGTGGAAAGCATATGATGTCGATGTGATATTTTTTGGCGGGAAACTTCCTGA
GCAAAAGCAGGGGAATTACTTAACTAGCAAAATGGAAACAATATCACTAATAACTATACTACTAGTAGTAACAGCAAGCAATGCAGATAAAATCTGCATC
GCCAGACGTGGACCCGGCCTGATGAGTCCGAAAGGACGAAACAGTACTGCGCTAAGAGGTGAGACTACTTCAATCCTCTTATGACCTTCCCTGCTGATGT
GGTAAATGAGTGGAACATTACCCTTGGCTATGACGGCGAGTGAATCATTCGTTGGCATGCAAGTTTTGGCTCAAGACAAAGAAGTCAAAGCGACCTTTAT
TGCTTGACTAATACTCAATCACCACTCTAATATGCCTCCCATCAAACGGAGGCTTTTCATGTTTAAAGTACATTCTGACTACTTCAGCAAACCTAACATC
TTGGCCACTCCCTCTATGCGCACTCGCTCGCTCGGTGGGGCCTGGCGACCAAAGGTCGCCAGACGGACGTGCTTTGCACGTCCGGCCCCACCGAGCGAGC
TCGTGTCTAACAATTGAAATTTATCCACACTCGGTTGTGTGTTCCAAACAACCAAAACCCTAATATCCAAAGTAACGAGATTTTATTATTTACACCCGAA
CATCATCTATATATACCTACATGAATGACGCTGCTGTCACCTCGCACTACCGCTCCCGCCCGCTAGATGGCAAAATTGCTCCACCAAAGTATTTCCGTGA
GTATTAAAAATTATATGTTTTCTTGCTGAGTAGCGACTGGACTGACTCCTTCTAAGAGAATTTAATAAAACGAAAATGACGATCCAAGTTCAGAATTTGA
ACACAGAGAAGGTGCTTATGTTTATTGCAAAGTTGTTATTAATTTCCTGTTTAGTGCAGCAGGCCTATCTGAAATACACTATTATTTCAGAAATAGGGAA
GTTATTTTGAGCTTACCGATTGACAACCATCATGGCACACACAGGCACCGCTACTCTGATCAATGCCGAGCGCACAGATCGAACTCTCCGCCTCCTCGAA
ACCGGATGGCCGCGCCCCGCCCCCCCACTTTCCGTACACACCCACGTGACGCTTTAATTTAAATTAAAGATAAGGATTTTTGACTGACCAATCAATTTGT
CCTTCGCTTGCAACGCGGATAAACTTTTATGAAAGGGGGTCTTTATATGAAATTAACAAAAAAACAGCTGAAAGAATATATAGAGGATTATAAAAAATCT
ATACTTTGATTATAGTATTTTAAAATTTATATACAAGCAAATTGTTTTAAAACATTGATATTACAGCGTTTTAGTTTTTTTGTTTAGCCATAAAAAGTAA
ATAATGTATAACTATAATCCTTTATTTAAAAATAGGGTGTGACCGAAAACGGTCAGACCGAATTCGGTTGTATATAAACAGAAGCAGGATGCACACAAGG
AGGTTACGATATGGAGTTCATCAACAAGATAAAGCAATTGTTGGCAATGAATTTCAAGCCCTCAAAGGGCGTAATGTCTCGGGAGGAGCTCCGTGAAGCT
AAATTCTAACTATTATCTCCATTGAATAGAATTTCACCGTCTGTTGGTTCTTATTTTGTTCTGGGGGCAATTTTATTCAGGGCCCTACTTTAAATATAGG
AATTAAAACAACTCAATACAACATAAGAAAAACAACGCAAAAACACTCATAAACGCTCATTCTCACTCAAGCAACTTGCTAAGTTTCAGTTTAAATCATT
AGTAGTGTGCTCCACAATTCAAAACATAAAAAGAAATTCCAATAATGTCAGAGTTCATTTTCAACGATGTACCACAACGGACTACATCTACATTTGATCC
GTAATCTGCAAATCCCTGCACCCGCCTAAAATTGCCCTCATCAACCTTCTCTCTATTCACGATGCCTCTTCTACACACACTCAACACAGCGCTCGCAGTG
ATTTTTAGAACTGACCAACCATGTTCACGTAAGTGACGTGATGACGCGCGCTGCGCGCGCGCCTTCGGACGTCACACGTCACTTACGTTTCACATGGTTG
CTATATATAGTATGTTTTACTAATTTTCAAGCTGCTTAATAATAAAATCAAAAAAACTTTAAAAAAAATCAAGAAAACTGTTGACATTGAATTTAATTTA
CCGCAGGCAACCGCCAATTTCACTGCCAAGGTTCGTTGGCAGACCGTCCTGGCTTCAAAACGACCGATAACGGTAAGTCTTGGCACGTAGGTGGTTATTT
ACCGGATGGCCGCGATTTTTTTTCAAGTGGTCCCCCCGCGTGCGCTGGACCAATCATAACCATCCCTCAAAGCTTGCATGCCTGCAGGTTATCCCATCAA
GTAAACAATTCCAAGTTCCAAAATGGTTAATAACAACAGACCAAGACGTCAACGAGCTCAACGCGTTGTCGTCACAACAACCCAAACAGCGCCTGTTCCA
ATAAAATTTATCAATCAATCTCTTCTTTGCTCTGATCCCGACAGAGTTTAAATTTTATCTAGGAAAACATTCGTTTTTGTGATCTCTCTGGATCATTCAC
TATAAGAGTGATTGGCGTCCGTACGTACCCTCTCAACTCTAAAACTCTTGTAGTTTAAATCTAATCTAAACTTTATAAACGGCACTTCCTGCGTGTCCAT
AAATTAAAACATCTCAACAAAACCTACAGAAAACTGACTACAGACTCACTCGCTCTCTTTGTGAACTTGCAATCAGCATTCCGCCTGCCCTTACTTTTTG
ACGCGAAAAAATGCGTATAACAAACCTGTACATCCAAAAAAGATCGGGGCAAATAAAACCTTGAAAGGGAGTTTTCCCCTCTCTTCTTTCTACAGAAAAT
ATTTTGCTACGTCACTAACCACGTGACACCCACAGGCCAACCGAATGCTATGTCATCCATTTCCTGGGCCGGGTCTACGTCCTCATATAAGTAACTGCAC
TAGTATTACCCCGTGCCGGGATCAGAGACATTTGACTAAATATTGACTTGGAATAATAGCCCTTGGATTAGATGACACGTGGACGCTCAGGATCTGTGAT
ACCGGCGCTTGTACTCCGTACTCCGCGGCCAACGGGATAGCAACTGCAATGGCGAAGAGCGGCAACTACTCATACAAGAGGTGGGTCTTCACCCTTAATA
GGGATAAAGTAAGGGATTCATACGATACTACGCAACTAATGCAGAACACCCATTGCCCTAAACTTGACTGATGACCCCTACGTAGACAGCCGGGGGGGTT
TTGTTGACATTCCCCAATTCCTTATTAGACTCTTGCTTCAACGAAACGAATCAGGAGTCTTTTATGAAGCCCGCTCACTGTCTTACTCATCCCGTACTTG
TAGTATTACCCGACCTTGCCACACCTCCTTGGAACACTTTCTCTCTCTAGAAAGTGTGAGACTTTCTCTCTCTAAGCTTATATGGCTAGAAGGTACTGTT
GGGATAAAGTAAGGGATTCATACGATACTACGCAACTAATGCAGAACACCCATTGCCCTAAACTTGACTGATGACCCCTACGTAGACAGCCGGGGGGGTT
TCACTCCGGGGCTCCCGCTTCGTTTGCCGGCGCCGGCGGCGTCCAGGTTCCGTTGCAGTACTGGTCGATTTCAACCTCTGCCCAGCGAGTGGCGCGGCCA
ATGGCGCGGCCGCGACCTATGCTAGGGAAACTATGTATGTGGTGCCATGAGCCACTGACCAATCTGGACGCACTGAACTTTCTTGAGTGTAACCTCTCTA
TAGTAGTAGACACCGCAAAAGAAAGCAGTCAATCAGCAACATGGGGATATGGAAGTGGCTAGTGATGGCCAGTTTAGTATGGCCTGTTTTGACACTGAGA
TAATATTACCGGATGGCCGCCCTTTTTTTTATGTGGGCCCTCGACCAATGAAATTCACGCTACATGGCTTCTTTATTACATGGGGACCATTAAATAGACT
GTATTTTTGTCATAACTTTCATTCTCACATTGAATAATTTGACTTATACCATTTTAAAAACGCATTGCGCGTTTTTAAAGTTTATCAGTTGTGTGTATTT
ACTAAAGCGCGTGTGCGCTCTCTACCTTAATGTTCTAACCGGCCCCCGTCCCCTGTCCCCCGTCGCTCGGGCTTGTACCCTCGGATATGTACGTCGTTGC
ACCGAACAAAGGGAGTAATGATTAATTATAAACAAAAGGAATCGGTAAAAAATTTAGGAGTAAAGCTCCTAAAGCCTGGTTCCAGTACCGGCACCAAACC
GCGCACAGTGGATCCTAGGCGTAACTAGATCAAGTTTTGCTGAGTAAAATTTTAAACACATTGAGTATCCGTGCAAGACAGCGCAGAGCTCCCCACAATG
ACCAAGGGGAAAATCAAGAAGGATATTGAACGTACGAAATAGTAGCAGATATCGTGAGCCCAGAAGTGGTGAATTCCGCGGTCGACAACGACCAAGAAAC
ATTTTTAGAACTGACCAACCATGTTCACGTAAGTGACGTGATGACGCGCGCTGCGCGCGCGCCTTCGGACGTCACACGTCACTTACGTTTCACATGGTTG
AGCAAAGATTGCTCAAATCCCAAAAATAATACAGAAAACGTATAAGAGATGGCCGATAAAGGTATGACTTATTCTTTTGATGTCAGAGACAACACCTTGG
ACCGGCGTGGCCCCACCTTATCGCGAGTGCTTTAGCACGAGCGGTCCAGATTTAAAGTAGAAAAGTTCCCGCCCACTAGGGTTAAAGGTGTTCACACTAT
GCTATTCGCTGGTCAGTTATGGCACGCGCCGCGTTCCTATTCAAGACCGTTGGATTTGGTGGGCTGCAAAATGTACCTATTAACGATGAGCTTGCTTCAC
AAGTTTTTTCCTGCCGACCCACGTATCAAAAGGAACAATGATCGTACGAACCGTTTGTCGAGCAAAAGAGAAATGCCTAGAAAAATACAAGAACATACTA
CCGAAGTAGGTGTGTGTGTTGCCGTTATGGCTAACAACACTACCAGCGCTCTTCACCCTCGTGGCTCTGGCCAGCGCTGTGTCTATGACACAGTGCTCCG
GTAGTCTTTTAGTATCGATCCCTCGACTCTCGACCGCACTAAATCTCATCGTTATTACGAACGAACTCTCTTCAATCAACACACAATGCTCTACAACTTC
GTTTCAACATGTCTAAGGATATGGTTTATCATTTTGAAAAATATAATTTTATTTCATCCTCCTGGTCACTTTGGGGCACGTCTGGGGCACGGGCATTAAG
CGGACACACAAAAAGAAAGAAGAATTTTTAGGATCTTTTGTGTGCGAATAACTATGAGGAAGATTAATAATTTTCCTCTCATTGAAATTTATATCGGAAT
GCAAGGTATCAGCCGTTCTGGTCTGATCCTCTCAACCCCATCTTTTGTCTTTCTCAGTTTCTTAGCGGGGACCGTCCGTTCTCTCCCTGTGCAGGTGCGA
TAGTAAAATTAAATTAATTATAAAATTATATATATAATTTACTAACTTTAGTTAGATAAATTAATAATATATAAGTTTTAGTACATTAATATTATATTTT
ACCGGATGGCCGCGAATTTTTTGTGGGCCCTTCAACGTACTAACTGACAAGGACATGCGAACCAATCATATGACGCGCTCAAAGCCTAATTATTTTGTGG
ACAGCTATATAGTCCAATATCGTTCTACCATGCTATTTAAGAGCTTTAAATAATAACCCACTATGTACCCTTAGGTTTTATTTTATCAACAATATAGCTT
TGGCATTTTTGTAATAAGAGATGGTACTCCAGTTGAGTTACTCCAATTCCCTCCCCTCAAAACTATCTCATTCTATTGGAGTATTGGAGTTACTTAAATA
ATAAGTATATGACTAATATGTACTTTCGTGAGCGTGACGAAACCAATAGGGGTATAGAAGGGAGGTCTTGAAGTGCAAGTGTAATTTAAATGTACCTTCT
GCTAATCTGCTGACCGTTACTCTGCAAACATGGGGAACGCTTCGTCCATTGTTCAGACAATCAATGTCACAGGAGACGGAAATGTCTTCAAACCATCAGC
GTTGACTTGGCCTATGACGATTACGACGGAATTTTTGATTGTGAATACGCTTACAAGGCGTGGCGTGACGACTGTTTCCGCACCGCCGAACGTGGTCGTG
GGAATTTTCGATTCTTAAGACGAGCTTGCTCCGATAGAGTCGGAAATGGCGGAACTTGTTTGTGATGCACTGGCTACCTTAACCCGCAACACATATGGTG
AAAAGGTGTGTTCTCTTATTGTAGCTAACAACAATCTTACTTACAGTAAAATTCCAAGACCGATTTCGGTCCTGGCAACTGTTTCGGTCGGTATATATAG
AGATATTCTGTTAACGACAAACAGTACAGTGCTCCGCATATGTCTACCCTACTTATCCCGCAAGATACCATCGCACACACGTTCGATGAAGCAGTTGCTT
TGGTATCAGAGCGAGGTATGATTTACTTATCAGTTATGTTCTAAGTAAGTTAGATAGGGAGCCGAGGGCTCTGCTGATGAGTTTAAGGACAACTAGCTGT
TGGTATCAGAGCAAGGTTAAGATTGATGGCATTCATGGGGTAAAACCCTAAGATAGGGGCCTGATTGAGTTCTACGTTTCTGTTAAGGTAAGATTTCCTT
ACCGGATGGCCGCGAATTTTTTGTGGCCCCCGCAACGCATTTACATGTGGACCAATGAAATTGGCTCCTCGTGGCTTAATTGTTTTGTGGTCCCCTATTT
GTTAAAATTGCTCTGGCACGATGGGTCGGTTCGTGAAATTTTTAAAACGGGCAGGAAAAACAACAATGAATGCATTAACATCGAACACAGCAAAAAGTAT
TGGGCACCAACTAGAGGTTCCTGTGGTACTCACCGAAGGCCGCGAACGTAGGAAAGAAAAAGATAGAAAAGCTGGGTAAGACTCACCTGGCGACTCGTCG
TGGGATGAGTATTGGAACCCTGAAGAAATAGAAAGAATGCTTATGGACTAGGGACTGTTTACGAACAAATGATAAAAGGAAATAGCTGAGCATGACTCAT
ACCGGTGGCGAGCGGGGTCTTTGGAGTTCCAGGTGGACCCCACACATGGAACAGGACATGGACAGAACGTGAGTGGGCCAGATGAATGGGCTTTATTAAT
AGCAAAAGCAGGTCAATTATATTCAGTATGGAAAGAATAAAAGAACTACGGAACCTGATGTCGCAGTCTCGCACTCGCGAGATACTGACAAAAACCACAG
ACCGGATGGCCGCGCTTTTTTTCTTTTATGGGCTTTACTTGTATTGGGCTTTACTTTGGCCCAATCATAATCTGTCTGACAATCTTAGATAAGTGGAAAT
ACCGTGGGCGAGCGGTGCCTGGACTGTATTTGGTGGGTCCCAGCTACTGGGAATGAATGAAGTCTTGGATTATTGGGCTAGATCCAACCCAGTTGATATA
AAAAGTAGGTGATAGTATAAGATGACTAAATTAACATTAAAACAACAGAGGTTCGCAGATGAATATATAAGACTAGGGGAAATTACTAAGGCAGCAGTTA
CCATGTTACAGCAATCGAAAGATGGTCTACAATTACTGTTCTTACGCCGGGCAAAACTAGTAGAGAATCAAGGGTATCTAATGCTAGAAGTGAAAAAGAT
GATGATTGAGGTTAATTCCCTGACTCACAGATAAGAAAATTGTGGTTAGAGAGGGAAATTTTTTAGTAGGGCAGGGATTTTTCTAATATTCCGCTACAAC
GGCAAAAAAAGCCCAACACGCAATGCGTTTATTGCAATTCAGTTCACTGGTGCAATGAGGGTATTGGGGCTTTTTGAACGTGGGAATAACTTGAATTTCG
CGTTATAGTTGTCAACAACAATCACTCTGTCAAGTAATGACATGACCGGTAGGGGTTATATTAAGGGACCGCTTTGGGGGTTCAGCACAAATGGCTGACG
ACCGAAAGGCCGCGAAAATTTTGACCCCCTTATCCTGACCGTTGATGCGTAATCATTGCACGCCGTTATCCGTCCGATTTGCAACACGTGTATCCCACTA
TTGGCCACTCCCTCTATGCGCACTCGCTCGCTCGGTGGGGCCTGGCGACCAAAGGTCGCCAGACGGACGTGCTTTGCACGTCCGGCCCCACCGAGCGAGC
GTAAAAAATCTCCTCGAGATGGATGCGATTGCGGCGCGCGCATTATCAGTTATTGAAGCATGTACAACTTTAGTGGATTCAAGGGTGAGCATGGACCCAG
GTTTTTAGTTCGTGGTTGAACTATTTATCATGGATCCAGAATCTTTGTCACAGTTGCTTGTTTCTACTTTGCAAAAACAATGCGCTGATGAAACCTCGAC
ACCGGATGGCCGCGCCCCCGAAAAAGATATGGGCCCCACGCACTAATATGTGTCGACCAATCATATCGCAGCCTGAAAGGCTAGATATTTGTGTTTTGTC
GTATTAAAAATTACAAGAACCTAACATTGCAATGGAGATCTTGAGAACGAAATCGCAGTCAGCTGCAGTGGTTATTGGAATTTCCAAATTCTTCGATGAG
AACGGTAAGTTGCAATTTCCTTGTACCAGGTGCGGTATTGGGATTTCACAATTATAATGGTTGTTGCCAACTACCATAGGCATATTCAAGTTTTTGCCTG
ACCGGATGGCCGCGCCCCGGAAAAGAAGTGGGCCCCACATTTGATAATGATGTGCCGACCAATCATATCGTAGCCTGAAAGGCTAGATATTTGTTCTTTG
ACCAAGGGGAAAATGAAGATGGGATGTTGGTAGAACAAATAGTGTAAGAAACAGTAAGCCCGGAAGTGGTGTTTTGCGATTTCGAGGCCGGGCTCGATCC
CTGGGGAATTCCCACGGCTCGGCAAAATAAAAGCACAAGAGCGACTGCTAGAGGGATCCCCGGGGAAACCCCTAGCAACCGAGGTAGGGAGCGTACCTGG
TAATCTTTGAATTATAAAAAAGTAGGGAGGAACCGATATCGGTTTAACCGAAAACGGTGCATATATAAACCACCCTGGGCAGTGGTCCTTGTTAAGGCAG
GTAAAAGAAAAGGAACAACCCTGTTGTTGTTCGACGCTATACTAAATATATATTATCTTATTAGTGCATTTCTTTTACCGCTTCACAGTATGCCGAACGT
GACATTTGCGAGATGGCACGCCGTCCTTCGAAAGAGTGGAGAGAGAGATTCAATACCTTATCCCTGAAATGCAAGCAACTGACACATACGAATACAAGTA
AGAATTTTTCGCCGACCATGGAAACTTTACAGAGACCCGACGGTGGATTCACCTCAAGACATATCGAAAAAATTCGCGTTACAAACGGCAGAGAAAAGCA
GTTTCAACATGTCTAAGGATATGGTTTATCATTTTGAAAAATATAATTTTATTTCATCCTCCTGGTCACTTTGGGGCACGTCTGGGGCACGGGCATTAAG
ACCGGATGGCCGCGATTTTTTTTGTGTGGGCCCCACAACGCACGTGCTGACAAGGACAAATGGACCAATGAAATTGGCTCCTCGTAGCTTAATTATTCAA
GATTGTGAGCGATTTGCGTGCGTGCATCCCGCTTCACTGATCTCTTGTTAGATCTTTTTGTAATCTAAACTTTATAAAAACATCCACTCCCTGTAATCTA
TTCGCCCGCTTACCGACGTACTTCGGTGAGGAACCGGTAACGGAGTTAGCGGAATACGCCCATAAGTTGAAACATTATCTCGTTTCGAAAGGAGGAAGAG
GAATTATCTGAGAAACAAAGTCTCACAACCCTCTGCCTCCAACAATAAAGCAGATTTCTTTGCTCTTCTAACAGCTATTACTTGCCACAATGGACCACCT
CCTACCAGTCAGGAATTCCAATGTTAGGCCTGAGTGCAACTTGTTACAAACGTTAAATTTTCGGCATGCCAATGTTCGTTTTGCCTCATAAAGTTCTGAC
TGTGGTGGAATGCCACTAGAAACTAGGGAAAACTAGGAGGAGAGTATTACAGGGAAGGAAGTGAAGAACCTCGTGACCCAAATACTCCTGCTCCTCATAG
TGAAATGGAGTTTTAACTAAAGAACAACCCCCCCCCCCCTTGGCTAAGAAGGCAGCTGCAAGCCTTTCCAACTGTGCTAATCACTATGCCACCCTTCTTG
ACAAAAGATACGAGCGGGTGATGCAAATTGAGTCTGTCAAGCAACAATTAATTTTCAGACCTACCCGACGCACGAGCATAAACGATCGCAAGTTAAACGT
AATGTAGTCTTATGCAATACTCTTGTAGTCTTGCAACATGCTTATGTAACGATGAGTTAGCAACATGCCTTATAAGGAAAGAAAAAGCACCGTGCATGCC
ATGGGAAAAAGTTAGTATAAATTTACACCTCCCCACCGTTTAAAATAAACGATTATACAAATCAAAACTTATAAATTCACTTATCATTTCTTTACTAAAC
AGCAAAAGCAGGGTAGATAATCACTCACTGAGTGACATCAACATCATGGCGTCCCAAGGCACCAAACGATCCTATGAACAGATGGAAACTGGTGGAGAAC
NAAATTCTCTGGCTTTGATGCCGATGCCCATCACTGGGGTTGAGGGTTTCTCTCTATGTTCTTTGCACAACTGTGCACTAGATTTAACAGTACCATGTAC
GTTTTAACTTAAGCTTTTCGTAATCAAAATAGAACGCGAATCTCAACTGCTCTACCTCAACTTTTTACCTACTCTACCGCTAACTTAGCCGCCCTACCCA
GAGTCTTTTAGTATCGATCCCTCGACTCGCACTAAATCTCATTGTTTTTAAGAACAAACTCTCAACTCTCGCAACCTGATGCCTTCGCCAAAGATATCAC
CATCATCATAATATACCTTATTTTGGATTGAAGCCAATATGATAATGAGGGGGTGGAGTTTGTGACGTGGCGCGGGGCGTGGGAACGGGGCGGGTGACGT
ACCAAACAAAGTTGGGTAAGGATAGATCAATCAATGATCATATTCTAGTACACTTAGGATTCAAGATCCTATTATCAGGGACAAGAGCAGGATTAGGGAT
AGTAAATCCCAGTTGTAAACCGAATATCACTACATTCGCAACTCGAAACCATCTGGAAAATACTTACGGATCATCATGGAAGCCTTCTTACTCGAAAACC
TGCCATGTATAATTAGGGGATAAAAATAAAAACGAGAAGATATGTGTCTCCTCGTTTTCCAATGTTGTAATGGGAAACTTTACCGTTGAATATGGAAAAG
GGTACCACTACGCTTACGCAGCAGCCTTAGCTACGCCAGGAGCTTAGCTCGCCCACGTTCTAATATTACCGTGGGCGAGCGGTGCCTGGACTGAAATTGG
ACCGTGGGCGAGCGGTGCCTCTGGCGAACGCAGTGGGTCCCACTGCTTGTTTGGACTGGATTTGACTTGTATTGGGCCAAGTTAATGGGCTTGGAAGTGT
TTTCGTGGCATTTTTGTAAATATGAATGTTCTCCCAATATGTTCCCCCTATTGCTCTGGCTCTCAAAACTCTTATGAATTGGGGGAACTGGGGGAACTTA
CTTTAGTAAATACCACCGCCTCTTAATAAGTCTCGAGGCACTCCCCAACCTTTTTTTTCAATTTCTAAAGTAATTTTAAAATTGAACCGACAATGAAACT
TTGTCGGTCTGATTATCTTGGCTGAATTAAATAGCAGAAAATAAATTAACCCTGGCTTCGGTCAGGGCTTTTTCTTTACAAAAAGAACGGAAAGTTATAT
GGAGGAAAACTCCGTGTGGTTCCTGTGGGGCACCCCCCTGCGCAAATGACTAAAAGAAAAATCAGCAGGTGAAGAGACTTACCTGTCGTCGTCGACGAAG
GGATTCTAATTATTATCTCCATTGAATAGAATTTCACCAACTATTGTCTGATATCTTGTCCTGGGGGCAATTTTATTCAGTGCCCTAACTTTGGAAATAC
GAAAACCCAACCCTAACCAACCTCAACCACCAACATCCTTAACGAAATTAAGCTCCCAGTAAGGATATATTCCGCGGGATGGCTCGTGTGCGCGAGGTTT
GGTCAATCGGTGTCTCTCAAACTTGGCTATGCAATCGGGTGCTGGTGTCTTATTTATACCTGGACACCAAATGGCATAATTGTAATTTAGTAAATGTAAT
TGTCAGTGATGATGAGCTTCGAGACGGACCACAACCACCAACTGGAGGACAAATAGCTGAATCATCCGTCTGAGGGCCGTCTCACACTAGGATTGTGCCC
AGCAGAAGCGTTGCATTTTCTAATATCCACAAAATGAAGGCAATAATTGTACTACTCATGGTAGTAACATCCAATGCAGATCGAATCTGCACTGGGATAA
GCCTAACCAGCTTGTTGAGAGTTGTGGAGCCATCCATATAGTTATTCTCTCGCGCGATTTTAATTGTGTGGGTTTGAAGGACCAGTCTATCACTTTGTGA
AAGGGAGACTCCCCAGTGTGTAATTTTTTGGACGGAGAGATGTTGGCCGTGGGCAGCAACCCGTGGATAGCTGATAAGATCGTCTAGAGGGTGGGGACCT
ATGGCACATGAAATACTGATTGCTGAAACAGAGGCATTTCTAAAAAATGTTGCTCCTGAGACCAGGACAGCAATAATTTCAGCAATAACAGGAGGAAAAT
ACCAAACAGAGAATCGGTGAGTTACGATAAAAGGCGAAGGAGCAATTGAAGTCGCACGGGTAGAAGGTGTGAATCTCGAGTGCGAGCCCGAAGCACAAAC
ATGGCGGGGAATTTGAAGAAGAAATCTGCCAAACCCAAGGCCCAAAGGAGACCACCTCAGGGCCGAGGAGGGCAGGTCAAACAAAAACCCGGTGCTGCTA
GTATTTTTCTATTACTACAATTACAACAAACAATTACAACAAAATTCACAATTACAACAACAAACAAACATGGCACACTTCCAACAAACAATGAACACCA
ACAATTTTAAAAGAACGCCCGCCTTACCTTGAAGCCTTCAACACAATGCCTGCGCGTACTCTTATCATTGTTCTTACCACCTACGACGAATTCGGAACCA
ACCGGATGGCCGCAAATTTTTGGTGTCCTCCTTATTGGACGCTGACAGGCCCATCTCAGGGCCCATTAACAGGCCCAGGCCCAATAAGTTTCTCGGCCCT
TGGCATTTTTGTAATAATAGGTGTGTACCCCGATTGAGCTCTCTCAAACTTGCTGATTCAATTGGTGTATTGGGGTGCAATATATAGTATAACTCTCATT
CGGAGACTTCTTGTGGTTCCTGTGGTGACACCCCTCAGCCTTACCTGCGAAAGAAAAAAGTGTTTGAAGGCGGCAGAGGAGCTGACTGGTCGTCGTCGAC
CGATAAACATAACAACAGAATCTGCATTGCAGTAATATTCCTTGAATATAATTGCAACGCAATGGCCCTCTCTTATAGGCCTGCTGTTGAAGAGGTGCTC
AGAATCATTCCGTCTCTAGATGAAGACTAATAAACGATGTGTCCGAAAAAACGATAAAAACGCTTAAAGATGATGAATCAATCAAGAAAAACAAACCAAA
GTATTGTGAAACGTTATTTCGTTCACAACCCGGATTAATCAGTTTTTCTGAGTATATACCCGTTAGCTACTCAATGGACACTTTACTACATTTTGTAAAG
GTATTTTTATCAACTCTAACTAGCCAAGTGCTTAATTGAGTGGTTGGAGACCAGTGATTTTGAAGCGACCGCTTGCGATAAAACGCTTCAAAAAATTTGC
TGATATTTTTTTATTAAAAATATCTGTTCAACTTTGTCTCAGTGACTTTCATTGACATTCGTCTTTGAATTTTCTACAAGATTTATCGTTATATAGCCTC
AAATTCTTCCCATTCGCCATCATTGAATCGTTATTCGTATACTGGAACGCAGTTAGGAGTGGCTCCAAAGCGTCTCGTTTAAAAATAGATTGCGAAGTGA
GGGTTCCCCCCGTAGGGGGGTACTCTATGTAGTAGCAACCATTACTGGAGGCAACATGCCACGTTTACCTAGGGCACTTCGTTTCGGACCGAATATGGAG
CGAAATAATTCGACACTTCCCTCCCTCTTTGGGGAAGTGCCTTAAAGAATCATTTCTTTGTGGTGATATTACTATATGGATATTACGCAGTGACGGCTGA
TATTAAAATTTTTCTAGGAAAATTTTAATACAAAAGCAATCAGAGGTTTGTGCCACCTTAAAACGCACACAAGCTTTCGTACCCTCTTTTCAAGAGTCAA
GTATTGTGCAGTATTATTTTACGCACGACCCGGATTAATCAGTTATTCTGAGTATATACCCGTTAGTTACTCAATGGAATCCATCATTCAGCACGAGTCC
ACAAAAGAAACCAGCGAGGATCTAGCAGTCTATGCAATTTCAGCTTAAAACAAACAGTTTCACTTGTTCGTTGAACCGACCGCTAACAGCTACAGAGCGA
GGCTTTAAAAATTGCGACAATGTCTGATTTTGGAATTAATCTTGATGCCATTTGCGACAATGTAAAAAAAGGCCAAACAGAATCAAGAACTGGTTCTCAA
TAGTAGTAGACTCCGCAAGAAGAAGCAAAAAATTAAAGAAGTGAGTTTAAAATGGAAGGGTGGTATCTGGTTGTTCTTGGAGTCTGCTATACGCTGACAC
GTATCAAAAAAGATGATGATACTTGGAAGAAGAGATGAAGGAAAAGAAAAAGATGGCACGTAAGTTGCAAAGAGTTTCAGTTTACCAAAACAGAAAGCCC
CCATGTTACAGCAATCGAAAGATGGTCTACAATTACTGTTCTTACGCCGGGCAAAACTAGTAGAGAATCAAGGGTATCTAATGCTAGAAGTGAAAAAGAT
AGCGAAAGCAGGCAAACCATTTGAATGGATGTCAATCCGACCTTACTTTTCTTAAAAGTGCCAGCACAAAATGCTATAAGCACAACTTTCCCTTATACTG
GTTTTTGTACTCGTGGTTGAGTTACAATGAATCCTCTAAATCAGCTATTGTCACATGGGTGTTCTGCTATTTCCTCAGCTTTACATAGAGATGTTGCTTA
GTAGAAAATTTGTTGAGTGTAAGATTGTGTAAATGTCAAATATACATTGTTATGGATCCGACCCATCCGAAGGACACTTTTGTATCTATAGATTCGATGA
AAAACAGCACAGAGCAATAAGACACAATCCAGAACGATTTAAACCAAAAAAATCATTCTGCAATGTCTCTTACTTTTCGCTCTCCTGCTGAAGAGGCACT
AAAAGTAGGTGATAGTATAAGATGACTAAATTAACATTAAAACAACAGAGGTTCGCAGATGAATATATAAGACTAGGGGAAATTACTAAGGCAGCAGTTA
TTTATATTTAAATAACTAGAGTAATTAACGTAAAGGCGTGTGATACAGTGAAAACAATTGATTAAATTAACACCGAAGCAAGAAAAGTTTGTATTAGGAC
GTGACCCATCACCTTTAAATGGATTATGGAAAGGTGCATCTGAGTTCATCTTTACTGGTGCATTAATCCTTGTTGCAGGAATAATAATAAAATTTGTATT
GTTTTGAAACAAACAAAACAGAAAAGCGAACCTAAACAATGACTCTAAAAGTTATTCTTGGAGAACACCAGATCACCCGAACTGAATTGCCAGTCGGGAT
TCACTTCCATCAATTTCCAAACACTTTCAAAACTCCCAAACACAAGCAAGTGCAATGGCATTTGTGGCTAAATTTGCTGAAGAAAACTACTTCAACTCAC
TATTAAAATTTTCATAAGATTTGAAAATTTTGATAAACCGCGATCACAGGTTGCCGCACCTTAAAACCGGAAACAAAAGCAATCGTTACTTGATTTTAAA
TTAAACCTGCAAATGGATACTTTTTTCATTCAATCTTTTAAGTCTAATTATTAGTGCTGATTTAACTAGCGAAATATCGTTGTCAGAAACGAGGTCTCGA
GTTATTTGTACCATGGAGGAATTGTTCAACGCCCTACCTCAACCACTACAACAACTCTCATTAGCTCTGGCCGGTGAGATACCATTGACAGATCACATTT
GCTGGTATTCAACTGAGCTTAAATACCCTTGTCGAACAGATTGATTTTTTTTAAATCGAGTATAAGTATAATTCCGGTGATTTTTAATAGGCGTCAGAAA
GGGTATTCCAACGCTAGCAACGAGTGTAAGACGTCCATCTGCAAGTGGCGCAACAGCAATTGAACTAGTCTCACGAGGAATACTCCTGATGGCTCCTAAG
TGCGTCTGCCAGATCGTGTACGGGTTTGGAAGTCGACGGAGAGAACAGCGCGGGCCTAGAAGGCCCCGTAATGCCCCCTGAGAGCCCCGTAGACGGACGA
TATAGGATATACACTGATTGTTGGCAACTATCATTAAATCATAAAAAAAATATGACCAGAAGAGGTATATATAAATAGCTGAGACGTTCGTAAACTTTAG
GTATTAAAATTCAGCAATTGTCCAATTTAGGAAACATTCTGTTTAAGAGTTGACAAGGTCTCAATGAATAATGGACAAGCAACAATTACAAGAAATGGAG
GATAAAAAGAAAAATTCCATGAGCACAGAGGTGACAAAAGAAGAACAAATTAAGTTGGATTTTGAAAAAATATATTATTTAATTTAGTTTGTCGAGTCGC
TAGTAGTAGACTCCCTAAAGAGCTACTACACTTACAAGAAAAATGGCAACTATGGAAGAAATCCAGAGAGAAATCAGTGCTCACGAGGGGCAGCTTGTGA
ACCGGTGGCGAGCGATTTTTTTGGTGTAGCAGGTGGGTCCCACTTTATAGGAAAAGGATAACTGGACTGGATCTCTCTTATTGGGCCGTATTTTATTGGG
AGATTTTCTTGCACGTGCGTGCGCTTGCTTCAGACAGCAATAGCAGCGGCAGGGTTGGTGGAAGGAATTGCCCGCATCAGCCAGTCGTGAACGTGTTGAG
CTCCACAACATTCCACCAAGCTCTGCTAGATCCCAGAGTGAGGGGCCTATATTTTCCTGCTGGTGGCTCCAGTTCCGGAACAGTAAACCCTGTTCCGACT
AAAAATAAAACTCCACTCCAACCCAATACAAACAACGAACAACAAACAACGAATTTGCAACTTACCACAGCAATATCGACCGCTAGTAACAGTTTAACCA
GGTAAATTGAGCAGTATTTCAACATTGTTGTTGGAGTTATAATGTTCAAGAGTGGGTCCGGTTCTTTGAAGCGAAGCGGGTCCATTTCAAGTGTTAAATC
ACCAAACAGAGAATCGGTGAGTTACGATAAAAGGCGAAGGAGCAATTGAAGTCGCACGGGTAGAAGGTGTGAATCTCGAGTGCGAGCCCGAAGCACAAAC
GCGCCAGTCCTCCGATAGACTGAGTCGCCCGGGTACCCGTGTATCCAATAAAGCCTTTTGCTGTTGCATCCGAATCGTGGTCTCGCTGATCCTTGGGAGG
GCGCCAGTCCTTAGAGAGACTGAGCCGCCCGGGTACCCGTGTGTCCAATAAAACCTCTTGCTGATTGCATCCGGAGCCGTGGTCTCGTTGTTCCTTGGGA
GAATTCCGAGTGGTTACTATTCCATCACCATTCTAGCCTGTACACAGAAAGTCAAGATGGACGAATCGCTCGACTTCGCTCGCGATTCGTCGAAGGCGGG
GTTAAAAAATCGCATATGTCAGCTGCGATACTTCTTGCACCCGGTGACGTGATCAAGCGTTCATCCGAGGAGTTAAAACAGAGGCAGATTCAGATTAATT
ACCCAGCCTCGGCACCCGCTCCTTGGAACCCTCGTGCTATCCGCGTGCTCTCTCTCTTCTGTAATCCTTAAAAGAAAAAAATTATGCCTTCGGTCACGTC
GAAAGTTTTGTTACATTGGTATATGTAATGTTTTGCCCAAAAATTTTATCTTTCGTTCCTTCTTCAGAACCATGGGTTGGTTCTGAAAGTTTAGATGCCA
GGAAAATCAATTCCAACAAAACAAAACAAACTTAAAACAACATTACACACATAACCACGAACCAAAATCGGTTAAAACAAAACCACTTTCGTTCATTATG
TAGTAGTAGGCTCCCTAAAAAGCACTACACTAAAGATGGCAACATTAGAGGAACTCCAAAAAGAAATCAACAACCACGAGGGCCAATTGGTGATAGCCAG
GTTTTGAAACAAACAAAACAGAAAAGCGAACCTAAACAATGACTCTAAAAGTTATTCTTGGAGAACACCAGATCACCCGAACTGAATTGCCAGTCGGGAT
GTTGACTTGGCCTATGACGATTACGACGGAATTTTTGATTGTGAATACGCTTACAAGGCGTGGCGTGACGACTGTTTCCGCACCGCCGAACGTGGTCGTG
ACTTTTAAAGTAAAGTGAGTGTAGCGTGGCTATAACTCTTTTTTTTACTTTAACTAGCCTTGTGCTAGATTTGTCTTCGGACACCAACTCGAACTAAACG
GGATCCCTCAACAGGAGGCGTCATGAACTTGAACCTCCCCTCGGACATGCCGGAGGACATCCGCCGGCAGATAGAAGACCTCGCCCAAAAGAACCCCGGC
GTCTACCTACTAAAGTTGCAAATTATCGGCATCAAGTTTTGCCATTAAGAGCATATAATTTGATATTTAATGAGTATTATCGTGATGAGAATCTTCAGGA
AAATTATCAAAACCAAACACAACATAATGAAGAACAGCCAAGCAACTTACGTCCTAGCAGGATTCTCAACCAACTCACAAAAGCAATACGCCAAAGCCAC
ACTCTAACCAAGTTATTCAACTTATCCATTTGACTCATACACACTCCTTACTACTCAATGGCTATTTTTGAGTTGTTCTCTTTCGATATTGATAAGTTGT
GAATTCATGATCGACATGCTGGTGTTAAGGATACCTTTTAAAAGCTCTCTTGTGTCGGAGCGTCTTGATTCTAAGGGAAATTATGTTTCCCATGTGAATC
GTAAAAACAACTCAAAAAAGAAGAAAAGAAACGACGGTTTCTCTTTCTTTAACAAGCCGAATAATAGTTGTTCTTCAGCGGGCGACCAATAGTTTTACGT
GAAAACAAACCAACACAAACACACGTATCCTCAAACGGACCATATAAGGTGAATAATAGCAATACGCACTATACACCCATATGGCTAAAGTACGTGCCGC
ACCGGATGGCCGCTTTCTTAGTGGTGGGCCCTCGACCAATAGAATTGCGCGCTCATCGCTTAGTTATCGCGTGGTCCCCTATTTAATACTTCCTCGCGAA
GGGTTTCAATAGGAGAGTTGCTGACACGGTGAAGCTGAATGCCACGTGCGTCTGTGCGGAGTGGTGGAATACCCCGCATGTGATTTAGCACCCCTATTAA
GGTTATTTCACGTGGTTGTGAAATTAATTAACTTTCTATCGTGTTTCACACATTAACGAATAGTTTGTGTGATGTGAGATGGATCGCGCTGCGCTCTCCA
TAATATTACCGAAAGGCCGCGAAAATTTTGCCCCTTATCTTGACCGTTGCTGCGTAATCATTGCACCAAGTTACTCATCCGATTTGCAACACGTGTATCC
ACCGGTGCCCGCCGCGCCCTTTTAAAGTGGGCCCCACACGCTTTGCTTTAATTATTTAAAGGCGTGCCTGGTGTAGACTTGGTCGCCAAGTATGGCTGAA
ATGTATACTCGTTACAGTTACAGCCCTACTTTGGGCAAAACCTATGTGTACGACAACAAATACTTTAAGAATTTAGGTGCTGTTATTAAAATGCCAACGC
GTCCCTAAATTACATACTTTCTAAAATTTTAGTTGTTTTTTTGTCCTCTTCATTAAATTTTTCTTCTAACAAATGAGAATACACGGATGTAGTTATTGCT
AGTAGTGTACTACCAAGTATAGATAACGTTTGAATATTAAAGTTTTGAATCAAAGCCAAAGATGATTTGTATATTGGTGCTAATTACAGTTGCAGCTGCA
AATGTGGGAGGGAGCTCCGGGGGGGGGAATAGCGCTGGCTCGCTAACTGCCGTATTAGCTTCTGTAATCATGCTTGCTTGCCTTAGCCGCCATTGTACTT
TACAAAGAAAATGTTCAGAACATGTCTGGATTTAACTTCGAGGTAATGGTGCCGGAACAAGGAGGAAAAGTGGTCTTCAGCCTTACTGAAACGGGGTCAT
CGGAACTAAACTCGTGGTTCCTGTGGTTCACACCTGACCTCCTGAGCAGAAAAGAAAAAAGAAGGCGGCTCGGAGGAGCGCTTCAGGGATCCCCGGGGAA
ACCGGATGGCCGCCCTTTTTTTGGTGTCCTACACTTTATCCCAGGCCCAGGCCCAAAGCAACCACAACCTTTGTTTTTTTGGGACCACTACAATTATATC
TATCCCCTTGATGCAACTGAGGTTTTAACATCTCATTGTTTTTGAGCCCCAACGCCTTGGTGGATGCTCAAAGAAGATTACTCTTGATGCTTGGCTCTCA
TTGGAAAATTATTTCCAAAGGCTACTTCCTTGTACTTTCGAGTACTTTGCAAATTCTCTTGCTTACTTTCTCTCACAATTAGAAGTCACACAATCAATTG
AATTAAAACAACTCAATACAACATAAGAAAAACAACGCAAAAACACTCATAAACGCTCATTCTCACTCAAGCAACTTGCTAAGTTTCAGTTTAAATCATT
AGATCTGACCAACATGGAAGTAGACACTGCTACGTTTGTTCGGCTTCATCATGAGCTCCTTTGCGCTCACGAAGGACCAAGTATTATTTCCAAGTTTGAT
AGTTCGAATCACAACGATATATGGAAGGTTAAGATTTGCACAAAAATGACTTTGCGACGAGCAACGAACAAATATAATGATTTTAGTAAAAAGTTTTATG
GTTTTATCATCACGCATCATGCCACGCACCTCGCGCAACGTACGCGCCACCGAGGTTGCCACTACTGCCATACCACCTAGCAATGCCGCTACTGACACTA
CTCATTGGAGGGTTCGTTCGTTCGAACCAGCCAATCAGGGGAGGGGGAAGTGACGCAAGTTCCGGTCACATGCTTCCGGTGACGCACATCCGGTGACGTA
ACGTAGGGGCGGGGCTTAGTATTACCCCCGCCCCAGGATCAGCGGAGTCATTTAGACTCGCTATAAGCCGTTAGATGTGTATACACGTGGACGATCAGGA
GGATTCACACTCCCGATAATAACTGTTAATAAACGACAAGTTCATAACAGTTACTAGATGGCCCTCACATACCGAAGTCCAGTCGAGGAAGTGTTGACTC
ACCAAGGGGAGAATCAGATGGCATCGTTATATGACGAATTGCAAAAAGATTACGTAGGTCCGGAACCACTAGATTCGGTGCCGGTAACGATTCCAGTTTT
GGCGAGGCGGGGAAAGCACTGCGCGCTGGCGGTGGTGCGGATTTTATTTTTTCAGCGTCTGAGCGTGTCGTGACGGCGTTTAGATTGTGCGCCGGGGCAT
AGATTTTCTTGCACGTGCGATAGCTTCGGACAGCTTTGGCAGCGGCAGGTTTGAAAGAGACATTTTTTTTTCTTTCATCAGCCGTGAACGTGTTGAGAAA
AGCGAAAGCAGGCAAACCATTTGAATGGATGTCAATCCGACCTTACTTTTCTTAAAAGTGCCAGCACAAAATGCTATAAGCACAACTTTCCCTTATACTG
GTTTTATCATCACGCATCATGCCACGCACCTCGCGCAACGTACGCGCCACCGAGGTTGCCACTACTGCCATACCACCTAGCAATGCCGCTACTGACACTA
AAAACAATTAGAATATTTGAAGGGACCTCCTTACATTCTAGCTAGTTTTTTACTGGGACCAGTTTAAAACTTGTTTTATTTTTACTTTATGTATTGTCTT
ACAGAGCGCGTACTGTCTGACGACGTATCCGCGCGGACTAGAAGGCTGGTGCCTCGTCCAACAAATAGATACAGAAATCCACCGAAGTAAAGATCTCCAA
TCTATCGACGCTAAAACAAAACAGCCCGCATCGATGCGGGCTGTTCTTTATGCTACCGGCAGACGTTTGTATAACAGCGCCAATGTTCGCGAATCATCAC
ACCGGATGCCCCGGGGCCAAAAAGGACCCCACAGGACACGTGCACCAATGAAATTGCGTGCTTTGAGGTAAGTTAGCTGGAAATGGGGTTTTGAAAGCGA
AGTCTTTCAACACATAACCGATGAAACCAATAACTATTCAGGAAGTGCGTGACTCAGTAAACAAGTTTGAAATTGATTTAAAAAGAATTTACAATGATAG
CTTTGAAGGAGTGACGACCTTTAAAGCCCAGGCCTAATCAGCCTGGTCAGACACTCCTGGGGTCCATCAGGAGACGGATCGCTAACGCGAACTGGATGTC
ACTAAAGCGCGTGTGCGCTCTCTACCTTAATGTTCTAACCGGCCCCCGTCCCCTGTCCCCCGTCGCTCGGGCTTGTACCCTCGGATATGTACGTCGTTGC
GCGGATGAATTATAACGATATAAAGCAACCCCTTGAATTATCAATATCTTCAAGGGGTTTTGTTGTGTTATGAAATCAAAAAGGGGCAACCAAGGGGCAG
CTAACGATTACGCGAACCTGAATGAAGCAGAAGGCTTCATTTGGTGACCCCGACGTGATCGTTAGGGAATAGTGGTCGGCCACAGGCGTGGCGATCCTGC
GTTTTAGAGCTATGAAAATCTTTTATTTATGATATAATGATTTGTGTGTAAATATGCGCTTCTACGGCGTGTATTTTTTTGTTTCCAAAATATTTTCTGC
GTTATTTGCATTATGGCTGCGGTTTTCGGCATTCAGCTCGTACCAAAACTCAACACCTCTACGACACGTCGTACATTTTTACCTCTCAGATTTGACCTAC
GCCATTTTACCATTCACCACATTGGTGTGCACCTGGGTTGATGGCCGGACCGTCGATTCCCTAACGATTGCGAACACCTGAATGAAGCAGAAGGCTTCAT
GCTACACGTTCCACGACAATGTCATCCATGATACTGACTCAGTTTGGACCGTTCATTGAGAGCATTTCAGGTATCACTGATCAATCGAATGACGTGTTTG
GTAATGATCCATGGCTGCCGCTCTGCAACGGCTGCAGTCAGCAAGGGATCGGGTCGCCACGCTTATGCATGGCCTCCCACCGTTCCCGCACTGTGCGAGG
CCTGGGCAAACCTTGTAATATATTGAAAAATATAAACATTTAAAAATAAGGCCGCAATTTAGCGGCCTTTTTAAGTTTAGGCGCGTTGTTTATCGCCGTA
GGCTTTTAATGCTTTTCAGTGGTTGATGCTCAAGATGGAGTCTACTCAGCAGATGGCTAGTTCTATTATAAACACTTCTTTTGAAGCTGCAGTTGTTGCT
ATGTATAGTCGTTATAGTGCCTACAATTATAGTCCCCATCTGGGCAAAACCTATGTATACGATAACAAGTATTACAAAAATCTAGGTCACGTGATTAAAA
ATGGAGTGGTACCAGAGTGACACTGGCAATCAAAAGCCTCAAAGTCCCACGCAAGCTCCGTCTTTGCCGTGGAGTCGTCTCGGTGAGATAGCTATATTGA
CGGGATCTTTTCCTTGTGGTTCCTGTGGTACACACCTGACCTCCTGACCAGAAAAGAAAAAAGAATTGCGGCCAAAGGAGCGCTTCAGGGATCCCCGGGG
ACAGCTATATAGTCCAATATCGTTCTACCATGCTATTTAAGAGCTTTAAATAATAACCCACTATGTACCCTTAGGTTTTATTTTATCAACAATATAGCTT
GTCTTTTGCTGCACCCAACTTGAAGAATAAAGATTATTGCATCTGACCCGTCTTGAGCCTGAGTCGTACTTTCACCGTTTACAGTGGCGAGCCAGCCAGG
TAATATTACCGGATGGCCGCGATTTTTTTTTTTGGACCCCACAACGCACTAACTGACAAAGACATGCGGACCAATCACCTGACGCGCTCAAAGCTTAATT
TGGTATCAGAGCCAGTACACAAAAAGAAACACATCAAGTTAATAAAGAAGACCAAATAAGAAACAGTGTAAGAAAAACAAACAAGAAACTAAGAAAGTTA
GACATTTTGTCCTGAAGACTGAGACTGCGTCTTGTTTTCTGCCGTGCTTTTGCTCAACTCACTTACCAAATCTCAACATGTTCACCAACAAAGCAATTCT
TAATATTACCGAAAGGCCGCGCTTTTTTTTTCCTTCAAATCTGGCCGTCTATTTTCTATAAATGCGCATCAAACTAATGCGATGAACAACACGTGTCCTA
GAAAACAAACCAACACAAACACACGTATCCTCAAACGGACCATATAAGGTGAATAATAGCAATACGCACTATACACCCATATGGCTAAAGTACGTGCCGC
GAAAGTAATTCTATTACAACAATCAATTCAAGTCTTCGTGAGTGTCAGATTGTATCGTCGTTCGTGAAATATATTGCCTTGAACTTGCCTAACGGTGGCT
GTTATTTGCATTATGGCTGCGGTTTTCGGCATTCAGCTCGTACCAAAACTCAACACCTCTACGACACGTCGTACATTTTTACCTCTCAGATTTGACCTAC
TTAAATCGTCCCGATTTAGCAAGCCATGGCTCTTTATCCGTCTCAAGATGTCTTGGCCCTCACTCAGTGGGGTGCCAAATGGCTCAAGTTCGGTTTCAAC
TTTATGCTATAATATCATCACACCTTAGAAATCCCTTGAAATCAATGGGTTTCTAAATCCAAAAATTCGACTTACTACGTTTTTTACTACGTTCGTGTTA
ACCGGATGGCCGCGATTTTTTGGAGTCTTTAGGGGACCACTCACAATAGAGGGCTGAGATTAAATAGACAGAGTGAGGGGACCACCAATTATTTGATTTT
ATGTATTTTAATTATAGCATGCAATAGGGCGGTTGTCAATAGTCTTGTGTGTTAAAGATGTGAGTTTTGTCACACTTTTTGCATCTGATGACCGAGTCGG
ACACAAAGGCGCCCAATCATGGATTCTATATTATCAAAACAGCTGGTTGACAAGACTGGTTTTGTTAGAGTGCCAATCAAGCATTTTGACTGTACAATGC
CAATCAATATATATACCGCATGCTTGGGAGGGGATTTCGGCTTGAAAAGTGATTTTCTTTTTACTGTACTTTTCTTTTTGTTTTCTACATGTTTCATTTT
NAAAAGGAGGTATATAGGATACCGTCTTTCACACAAGCTCATGGAGTTTTCTGGCTAAACAGCAATAGGCGCTCCCAAGGCTTAACAAAAATGGTGTGGC
AGACGTTCATCTGCGTGAGCTTCCGATCTCAGTATTGTTTGGAAGGATCATTGATTAACGCGGTTTGAACAGTTTTTTGGAGCTTTTGATTTCAAATGTC
CCCGTCAAAATAACAACTTATAACACGATGTTACCCGAAGAAACCATTTTAGTGTAACATTTAAGATTAGAAGTAGTTCATCTAATAGAGATAGGCACTA
ATATTTGGTGTCTGGCTGTTTAAGCGATAAGAATCTGCTGGTCTGACATCTATCTCTTGGGTATCCTTATTGACTACGGGGATTGTTTACTTGAGATATT
CATCATCAATAATCTACAGTACACTGATGGCAGCGGTCCAACTGCCAATCATTTTTGCCACGTCATTTATGACGCAACGACGGCGAGCGTGGCGTGCTGA
GTATTAAAAATTATCAACAAGGAATGGACATTCAAGAACAATTTGAAGGTTATTTAAGAGAAGAGGTGGATCTACTGAACAAATTTGAAGATAGTCATTT
AGCGAAAGCAGGGGTTTAAAATGAATCCAAATCAGAAAATAACAACCATTGGATCAATCTGTCTGGTAGTCGGACTAATTAGCCTAATATTGCAAATAGG
