# Supplementary material for: Towards a better solution to the shortest common supersequence problem: the deposition and reduction algorithm
Source: BMC Bioinformatics. 2006 Dec 12;7(Suppl 4):S12. doi: 10.1186/1471-2105-7-S4-S12 (PMC1780115; doi:10.1186/1471-2105-7-S4-S12)
Supplement: Additional file 1 — Real DNA sequences DNA sequences are obtained from NCBI Viral Genomes, Accessed on 01/01/2006. . Sequences are randomly selected from different genome sequences. The specific length and number of sequences are specified for each dataset. There are 60 randomly selected datasets. File name indicate the number of sequences, sequence length, and dataset number. For example, file name "DNA_N100_K500_5" indicate that it is DNA sequences dataset, with 500 sequences, each truncated to length of 100. And this is number 5 datasets for this setting. Each sequence is represented as a row in the dataset file. [file 1471-2105-7-S4-S12-S1.zip › DNA_N100_K500_9]

GTTTTTATCTTACACACGCTTGTGTAAGATAGTTAATCCATTTATTTTTCCATGCTCTTTCCACAGCATTACGTTCATTCAATACTGTGAAGATTTCACT
GTTAAATCCAAAAGCATACATATATCAATGATGCTAAATCTCACAGCTAACCCTTCCGCCGGCACTACAGTCACTGTAGACTTGCCCGCGGACCACCCGG
ATATTTTTATTACTCATTTCCTGCATCCACCATATTGGCTGCCCGGGCCAATAATGCGAGCGGCTGCGCCGCTGCGCGCTTCGCGCGCGCATTGTAAGGC
AGAGCAATCGTGCAACAATAAGAATATCAGTAATGAACATCCAGACTATAAACAGTTTCCTAGATACTTCAGGCGAAATTACCGTGTACCTTCAAGCAAT
ACCGTGGGCGAGCGGTGTTTTTTCCGTCGTTGTGGGTCCCATCTATGTGGTGGACTTAATTGGGCCTCTTTTATTGGGCCAGTATCTTCGAGACTGGCTT
TACACCTGTGCAAGTTGGTATGTGTACAGTTAATTTATTGATATATGTACAGTTAATAAAATAAATATATGTACACTTATATAATTATTTTTATGTGTAC
ATGGTTAGGAATCGGCGTTTGCCTTCAGTTATGAGTCATTCTTTCGCGCAAGTCCCATCAGCGCGAATTCAGAGAAGTTCTTTTGATAGATCTTGTGGTT
GTATTTTTACAACAATTACCAACAACAACAACAAACAACAACAACATTACATTTTACATTCTACAACTACAATGGCATACACACAAACAGCCACATCGTC
NGTGAAATAATTGTAAGAAAGCTCTAGTCTTCCCCTCTTATTTCCCTTTATGCTCTTTTCTTTGATTTCTCTATTTTTCCAGAAGTCGCTTGCATTTGCA
ATGGTAGGTAAATTGAAAAACGCAAAAAATAAAGGGAGAACCCGGCTACGCCGGCCTCCCAAAGGGAAAGCCATGGGCATGGGACTGATTCTCGGAATCA
TCCCGGCCTCAAGGAAGCATGGTCTTCCTTACTGCAGCTATTTCCACTAGCCTGTGGGCTACTGGAACCACTGGCGCCGTTGGCGCCACCACTTACTTTG
GCCTCGGCCTCCTGTATATATAAAAAAAAGGGAAGGGATGGCTGCCAGCCAAGCATGAGCTCATACCTAGGGAGCCAACCAGCTAACAGCCAGTAAACAA
TTAGTATGCGGGCCCGGTGAACAGAGGCGCATCAGGCGCAAACTCTTTAACCTTGAACACCAGCGAAACCTCAATGAGCATTTCCTCTTCCTCGCCTGAA
AAACTGTCTATTCTATTATATTATATAGACGGATTAGTCTCAAACCTTTGATATTAAAAGGTTTGAGTTTTTTATTTTTATCTAACAATAGAATTAACAG
ACCAAGGGGAAAATGAAGTGGTGACTCAAATCATCGAAGACCCTCGAGATTACATAGGTCCGGAACCTATGGCCTTCGTGACCGACCTCGAGTCAGAGTA
TTGGCCACTCCCTCTCTGCGCGCTCGCTCGCTCACTGAGGCCGGGCGACCAAAGGTCGCCCGACGCCCGGGCTTTGCCCGGGCGGCCTCAGTGAGCGAGC
ACGCTTAACAACCAGATCAAAGAAGACACAGATAGTATCAGTGACCTAAACAAAATGTAACACTCCTACAATGGAGTCTGACAAGATTGTGTTCAAGGTG
GCCCTTTATAAAGCCATTTTTCTTTTTTTCCTCTTGATGAGTGCGTTAGGCGATGTAATCTATATTTTAGGTATTTTAATCCCACTCCTAGGATTGGTCG
AGTAAATCCTGTGTGCTAATTGAGGTGCATTGGTCTGCAAATCGAGTTGCTAGGCAATAAACACATTTGGATTAATTTTAATCGTTCGTTGAGCGATTAG
ACCGGTGGCGAGCGGGGTCTTTGGTGCTGATGGTGGGCCCCACATATGAAATTGGGCCTTAAATGGGCCAAAAAAGATTACTGGGTATGCAATTTGGTCT
ACCGGCCACTTGGAGCCACGGAGCCACCACAATGGCACCTGTTAGAGCTGCTGCTGCAAAGAGATGGTGCTTTACGTTGAATAACTATACGGCAGAAGAA
TCTCTCGGCCTCGGCCTCGCCGGGATGTCCCCATAGGGTGCCTGTGGGCGCTAGGGCGGCCTGTGGAGGCCTGAGAGAAGCTCTTAGTGTGGGCCAAAGG
TAATCCATCACCGCTTTGCAATCACAATGGTACGCAAAGGTGAGAAGAAATTGGCAAAACCCGCGACCACCAAGGCCGCGAATCCGCAACCCCGCCGACG
GTTTACCAACCAACCAACCACTACTATCTATCTATCTGTGTGTGTGTGTGTGTGTGTGTGTGTGTGTGTTGTGTGTGTGTAATCCTCCTATGGCATTTTC
ACGCGAAAAAATGCGTACAACAAACTTGCGTAAACCAAAAAAATGGGGCAAATAAGAATTTGATAAGTACCACTTAAATTTAACTCCCTTGGTTAGAGAT
GCGCCAGTCATCCGATAGACTGAGTCGCCCGGGTACCCGTGTTCCCAATAAAGCCTTTTGCTGTTTGCATCCGAAACGTGGCCTCGCTGTTCCTTGGGAG
ACTGGATGGCCGCGATTTTTTGGAGTCCTGCCAGCCTGTCCCCCACTATCTTTGTGACTCCAGGCACATTTCCCAAAGCATGGGCCCACAATGTCCCATC
GTTATTTGCATTATGGCTGCGGTTTTCGGCATTCAGCTCGTACCAAAACTCAACACCTCTACGACACGTCGTACATTTTTACCTCTCAGATTTGACCTAC
ACTGGATGGCCGCGATTTTTTGGAGTCCTGCCAGCCTGTCCCCCACTATCTTTGTGACTCCAGGCACATTTCCCAAAGCATGGGCCCACAATGTCCCATC
GGCTTTTAAAAGTTCTGTTCCGAGAGAGCGCGTGCGGAAAGATGGATAAACTTACCGACCTCAATTACACATTGAGTGTGATCACTTTAATGAATAGTAC
ACCGGTGGCGAGCGAAATTTTTTGCGTCGTTGTGGGTCCCACCTGATAGATCTGCAGAGTTAATGGGCCTGTAAATGCTATTGGGCTTGTTTGTATTGGG
GTAATCCACGAGAACGAGGTTCAATCCCTTGTCGACTCACGGAGTATCGAACTTTTCTTAATTTTATTTAATGGCAAGTTCTTTAGATCTTTTGAAATTG
GAAATATTTTCCTTGGTATAAGAGAGGAACTCCCACTACCAACTACATTTCCAACACCCTTCCATCAGACTCTTCCCAACACTCTTTTGGAATTATGTCG
NNTGGCGGACGTGTGACATCACCGTTCGCCTTTCTTGGATCCCTTGTTACTCCACCGCAGTGAGAGATAAACAACCCAGAATGAAGGTCACTGTAGATGT
GGCACTTAAGATGTCTCTCAGAAGTTTGTTGATTACAACTGAGGCGGTTGGAGAGACCACTCAAACGAGTGATCATCAAACATCATTTAGCACAAGAACG
GGCACGGGGCTTAGTATTACCCCCGTGCCGGGGTCAGAGACATCACGTGACTCTCACATTATTGTTTAATATATATATGTGTGTTGGGTTGATTATTTTA
GAAATACTACCCAGGTTTTTTCCTTGAGTTATGCTTTTAGCTTAAGCTCATATCATTGGTTGTCGTCATGACTCGCATTTTTTGCGATGAATGACTCAAT
ATGAATCCAAATCAAAAGATAATAGCACTTGGCTCTGTTTCTATAACTATTGCGACAATATGTTTACTCATGCAGATTGCCATCTTAGCAACGACTATGA
CTTTTCAGCAACGGCGGTATTGAGTAATCTCTTAAGATTATTTAATACGTGTTCTTACATTTAAATTCAAATAGTTAAGATTTAATTAGGATTAATTACC
GGTTATTTCACGTGGTTGTGAAATTAATTAACTTTCTATCGTGTTTCACACATTAACGAATAGTTTGTGTGATGTGAGATGGATCGCGCTGCGCTCTCCA
GAGCAATAAATAAAGCCCTGTAGCAATAGTGCTATAGGGCTTTTATGTGTGATTGTTAAACTTGAAAAGGGACAGAAAAGGGACAGTTTTATTCAAAATT
TTTAAATAAAATTTTATGCCCCCCTGCCCATCGGCTTAAAATGTTTTTTCGCCGGGTACCGGAGAGGCCCAAACGCTAGCAACGCGGATAAATTTTTCAT
AGCAAAGATGGCACGATTCATAATTTTATTCCTACTGTTGGCGCCTGTTTACAGTCGTCTATGTCTTAGAAACCATCCTGACACCACCTGGATAGGTGAC
ACGGTGCAGGGACCGGATCGAGCGCAGCGAGGAGGTCCCCGGCTGCCCGTGGGCGGGAGCCCGAGGTGAGTGAAACCACCGAGGTCTAGGGGCAATTCGG
GTGGCACTCCCCCCCCTGTCGCGTTCGCTCGTTCGCTGGCTCGATTGGGGGGGTGGCAGCTCAAAGAGCTGCCAGACGACGGCCCTCTGGGCCGTCGCCC
GTTAAAAAGTGTTCTCCTACTCGCAGAAGATGGGGAAGATAATCAAATCGCTTAGTCGTTTTGGAAAAAAGGTCGGGAATGCTTTGACATCGAATACAGC
TTAAAGCGCACTGGACCCAGCTCACTGAAAAAATTTGAACTTTTCTTTTAATTTGGTTACATCACTTATCGAACTCATGCCTGTTCTATTCTGTCAAGGC
TATTAATTTTGTTAAGATAACAATTCCTTTGTCTATTGCTATGCAATATGATAGTAAATATTTAAAATTTGTGCGTGATTTAAAAAATGATAAAGTACCA
CGTTGCTCACTGTGTCCCACTGCTCCCGGCTTCCCAAAAGTCAACTTCGTCGCCTGGGCAGCCCGAAATCCCTGGGTCATGGTGGGCGCCGATCTTTTTG
ACCTGAGTGCCCCGCGATCGTTCCACTCTGCTTTTGCTTTTGGACCGCTTTACTTTTAGTCGTTCAATGAGAAGCGCTCCTCAGCACTACGATAATTCAA
GTAAAATTATTCTCAGCCGTTGTTTAAACAATTGAGTGATTTTATCAGTTTTTGCAACTTTGCGAGTCCATCACAGGAGGGTGGCTCAGCATCATACTTC
ACTTTTAAAGTAAAGTGAGTGTAGCGTGGCTATATCTCTTCTTTTACTTTAACTAGCCTTGTGCTAGATTTTGTCTTCGGACACCAACTCGAACTAAACG
CGCTTGTCAGGCTTTCGTGTGAGCCGTGATGTTTTCACGAATATGTGCCCCACCTGGGGAAATGGGGCATCTGCCCTGCATATCTATGCACCGAGGGGAA
AAAAATAAAACAAAACAACACAACATACACGAAACACTTGCAAACAAACAACAAACCCTCGAACAAACTCATTTGAGCTTTCATCAACAACGAATTTGAA
AGCAAAAGCAGGGGAAAATAAAAACAACCAAAATGAAGGCAAACCTACTGGTCCTGTTATGTGCACTTGCAGCTGCAGATGCAGACACAATATGTATAGG
AGAAGTTTATCTGTGTGAACTTCTTGGCTTAGTATCGTTGAGAAGAATCGAGAGATTAGTGCAGTTTAAACAGTTTTTTAGAACGGAAGATAACCATGAC
AAGTTTTCTCTAGAACGCCCCGCGCCTCTCGAAAATTTAAAGAATCATTCACATAATTGAATATTACTCTTCACTCTTACGCAATATCTACCTCTGCCCC
GGGTTTCAATAGGAGAGTTGCTGACACGGTGAAGCTGAATGCCACGTGCGTCTGTGCGGAGTGGTGGAATACCCCGCATGTGATTTAGCACCCCTATTAA
TAACACCATAGCCGTTATAGAAAAAGCGGGAAAGTGTTTTTCAAGCCCTATAAAAGCTGAACCGCTTAGGTTGTTGCACCCAAGCACTTCTAGGACTCAG
AATACAAACATACAGAAAACAAACGAATTCAAGCAATCAAGCATTCAAGCGCTCTTTTATTTTACAAAATTTTCAAAGATTCTTGCTTTCTCCACTCCTT
ATAATTTGATCAGTTGAGATCAGTTTGCTGCCACAAACGCATATGGAGCGGTTCCTAAGCCTCTTCTCCCTGAGAGGATATAGACGTCGAGCGCTCGCAG
AAAAACAAACAAAACAAAACAAAACAAAATAGAAACTCAGCGAACAACTGCAGTTAACTATTCTGTTGCAATGGCTTTCCATCATCGCACTGGAGCCCAA
GAGAAAAAAACAAACCAGTCTAGCACAGATTAGCACAATCTGCCCTAGCTTACAGGCTTGCAAACTGCCCTTCCTACTTTCAAGTTGAAATTAGGAAGCA
GCGCTCCCCTCCCCATTTTGATAAATTCCCTAAATGAAAATTCGGAAGGAGGTGAGGGAATGGCTAGACCGCGGCAACCTGTTGACTTGCTACTGGTGAA
CCCGGGGCGCGACCGAGGGCCCCGGGAGAACGGGGGATCGGGAAAACGCGAGGGGTGGCGGGGGACAGAGGGGAACGTGTGCGTGCTTGTGGAACACTAT
TAATCTTTGAATTATAAAAAAGTAGGGAGGAACCGATATCGGTTTAACCGAAAACGGTGCATATATAAACCACCCTGGGCAGTGGTCCTTGTTAAGGCAG
ACACAAAGACGGCTAACATGGTAAGGACATATCTCTTGCTTTTGCTCCTGTGCGGGCCAGCAACGCCTTTCTTCAATCACCTGATGGATGTGACCCGTCG
AACGGTAAGTCTCGCCCTTGTACCAGGTGCGGTACGATTTCTCAATAGCTCCTTCAATAACAGGTTGTTATTGCCAACTACCATCATCACTTTCAAGTTT
ATGAACAATGCTACCTTCAACTATACAAACGTTAACCCTATTCCTCACATCAGGGGGAGTGTTATTATCACTATATGTGTCAGCTTCACTGTCATACTTA
GTATTGTGCTTCGAATAAGAACACAACCTCCACAAAATGGATCAGGATTCATTGCCTTCTTCTTCACGTTCTGGTGTTCCGTTTGTTGACATCAATAGCT
ACCAAACAAAGTTGGGTAAGGATCGGTCTATCAATGATTATGATTTAGCACACTTAGGATTCAAGATCCTATCGACTGGAGCAGGCTTAAGGTAAAGGTT
TCACCCTCTTTCCCGGTGGTCTGGTCCCGGACCACCGTTACTCCATTCAGCTTCTTCGGAACCTGTTCGGAGGAATTAAACGGGCACCCATACTCCCCCC
AAGTTTTTTTCCATGTCTTTAAATTGAACAGGGATGGATCCAGGACAAGTCCTCAAATACCTTTTGTCTCAGAATTATGAAACCAAAATACAACAACTAG
CATCATCAATAATATACAGGACAAAGAGGTGTGGCTTAAATTTGGGTGTTGCAAGGGGCGGGGTCATGGGACGGTCAGGTTCAGGTCACGCCCTGGTCAG
GCTATTCGCTGGTCAGTTATGGCACGCGCCGCGTTCCTATTCAAGACCGTTGGATTTGGTGGGCTGCAAAATGTACCTATTAACGATGAGCTTGCTTCAC
TAATAAATATTCATAAAGGAAACCGCTAATTTGAATTGCCGACCACAAACTGACATATGCAAATTAACTTCTCCAATTTACCTTAACTTCCTCAAAAATT
CTTTAGTAAATACCACCGCCTCTTAATAAGTCTCGAGGCACTCCCCAACCTTTTTTTTCAATTTCTAAAGTAATTTTAAAATTGAACCGACAATGAAACT
ACCGGTGGCGAGCGGGGTCTTTGGAGTTCCAGGTGGACCCCACACATGGAACAGGACATGGACAGAACGTGAGTGGGCCAGATGAATGGGCTTTATTAAT
GGCTCGCATCTCTCCTTCACGCGCCCGCCGCCTTACCTGAGGCCGCCATCCACGCCGGTTGAGTCGCGTTCTGCCGCCTCCCGCCTGTGGTGCCTCCTGA
GAAAAGCAAACATAACCATACACACTCAAAATATTGACTATTCTCTCCGCATCAACAGCACAGCTGAGAACCGGGGACATGGCCACTATTAGGGGTGCCA
ACCGGATGGCCGCGATTTTTTAAGTGGGTCCTACGCACTAATGTTGGTCGGCCAATAGAAACGCTCCCTCAAAGCTTATTTACAAAAATACCCGTTATAA
NGAAATCCTCCAGGACACCTCGACCTAGGTTGTGTATCCGGTGATTTGCGTACTGTTGCTTTGCGTAGAGGATTTCTCTCCTGTTCACTACATATCAGGG
AACGGTAAGTTGCAATTTCCTTGTACCAGGTGCGGTATTGGGATTTCACAATTATAATGGTTGTTGCCAACTACCATAGGCATATTCAAGTTTTTGCCTG
ATCGGTGTCTCTCCATTTAACTCTATGTATCGGTGTATCGGTGTCTTATTTATATGTAGGAGAGTTACTAAAACCCTCAGGGGTCCTCAGCAATAATATT
AAAATATTAAAATCTCAACAAGAACTAACGAAAACCAAGCAACCAAATCTTTGCTTACGTTCGTTTCTCGACACTCGAATTTAAATTCGAAATCTCGCAA
GTCTTTTGCTGCACCCAACTTGAAGAATAAAGATTATTGCATCTGACCCGTCTTGAGCCTGAGTCGTACTTTCACCGTTTACAGTGGCGAGCCAGCCAGG
ACCGGATGGCCCCCGAAAAAAAAAACGTGGCCCAATAAAAAAATGCCACGTGGAAAGCATATGATGTCGATGTGATATTTTTTGGCGGGAAACTTCCTGA
ACCGGATGCCCGCCCGCGTTTCTTTAGTCCGTACGCCGCATTTGCTGGACGATTTTGTCCCTACTTTTGACGAGTTGTTTTGAACCGTTGGATAAAGTTA
GTATTGTGCAGTATTATTTTACGCACGACCCGGATTAATCAGTTTTCTGAGTATATACCCGTCAGAAACTCAAGTATGGATTCCCACTTGCTATTGTCGA
AAAAAATATAAAAACTCAACATAACATACACAAAACGATTAAAGCAAACACAAATCTTTCAAAGCATTCAAGCAATCAAAGATTCTCAAATCTTTCATCG
AAAATATTTTTACTATTATTATTATGGTTAGTATTATGATTATTTAACGTCTGGTTTAATGGTAAACACGTCAGAATGGGAAAAAACTCCCCAAGTTACC
TTAAAAATCTTTCACTATACAGCGTCTGCCGGTTTTTGGGGGTGACCCCTTCTAACGCGCCTCGTCGTCTCTCGAGATGGCGTGCTTACATACCGATAAG
GGTCGCGAGGGTCTAGCGCCTCGAAACCGGCTCGGAGCACAAGCAGACTCTAGCCCCCTCCCCTAGTACACAGAGCCCAGCAGGCAGCTACAGCCGCTCA
GTTGGTATTGCGAATCATTATTTTGATCGCGACCCGGATTAATCAGAGTTTTTCTCTGAGTATATACCCGTTAGCACTCAATGGCAACTCATGTTTTGGA
AAGTTTTTTAACCCTATATCACGATGACTAGCATAAGCCTGACCATTGCTCCAGACCTTATTCATTGTGGTGTTCCTCAGAGACTATCCGATACAATAAT
AGTCGTTCGTCTGCGTGAGCTCTACTACTTAGTATTGTTTTTGGAGGATCGTGAGATTAACACAGTGCCGGCAGTTTCTTTGAGCGTTGATTTTCAATGT
GATGTTTTAATAGTTTTCGACAACAACAATTAAAACAAAAACAACATATTACAAACAACAAACAACAACAATGGCACACATACAATCTATAATTAGCAAC
GGAAAAAACTTTTATAAATCGTCTTTTCAATGGTGCCGGAAGGTGCCCGTCAATCGTCCGACGCAAACAATAAACTCGCCGTTGGCGCCTGCACCCGCTC
ATAAATTTATCCTTAGGGTTAAAGAAAGTTTTCCTCCCCCCTATAGCATTCCCCCCGTTAGCGAGAACATTTGTTCTCTCTAACACCTCGTCGGCTGAAA
TAATATTACCGAATGGCCGCGCGATTTTTTATGTGGGCCCTCGACCAATGAAATTCACGCTACATGGCTTATTTATTACGTGGGGACCATTAAATAGACT
TTGTTGACATTCCCCAATTCCTTATTAGACTCTTGCTTCAACGAAACGAATCAGGAGTCTTTTATGAAGCCCGCTCACTGTCTTACTCATCCCGTACTTG
TTAAAAATCACACTCTTCCGATCCCAACGGTACATCTTTATAGCACTCTCTTTAAAAACCTCCGCCCGAAACATGGACAGCTTCGTCTTAACCAGTACTA
ACAAGGCATCAGCCATTTTGGTCTGATCCTCTCAACCCCATCTTTTGTCTGTCTTTTTTTCTCAGCGAGGGCGCTCCGTTCTTTCCTTATACAGGTGCAT
CATGCACACCTAAAAGCTTATGCAAAAATTAATGAGGAATCTTTGGATAGGGCTAGGAGATTGCTTTGGTGGCATTACAACTGTTTACTGTGGGGAGAAG
CTTTCCTGAGGTTCCTGTGGTGCTCCCCTGACCTGCGTTCCAAAAAGCGAAAAAGTGAGAGGCCCTAGGGGCTTCTCGGCTCGTCGTCGACGAAGGGTCT
GCGCACAGTGGATCCTAGGCGTAACTTCATCATTAAATCTCAGATTCTGCTCTGAGTGTGACTTACTGCGAAGAGGCAGACAAATGGGCAACTGCAACGG
ACCAAGGGGAAAATGAAGATGGGATGTTGGTAGAACAAATAGTGTAAGAAACAGTAAGCCCGGAAGTGGTGTTTTGCGATTTCGAGGCCGGGCTCGATCC
CTAGCGGGAAGTTGCACGGATGGCCTTTAGGGTGAACCGTTTTTCTAATTTTTAACTTCCCGCTAAAAATCTGAGATTTTCAAAAATCGGGAAGTTATTG
GGGGAATTCCAAAAGCAGGTAGATATTGAAAGATGAGTCTTCTAACCGAGGTCGAAACGTACGTTCTCTCTATCATCCCATCAGGCCCCCTCAAAGCCGA
GCGCACAGTGGATCCTAGGCGATTTTGGTTACGCTATAATTGTAACTGTTTTCTGTTTGGACAACATCAAAAACATCCATTGCACAATGGGGCAGTTCAT
TGGCATTTCTGTAATAAGAAGGGTGTACACCAGTTGAGCTCTCTCAAACTTGCTGATTCAATTGGTGTATTGGGGTGCAATATATAGTATAACTCTCATT
GAATTCCGAGTGGTTACTATTCCATCACCATTCTAGCCTGTACACAGAAAGTCAAGATGGACGAATCGCTCGACTTCGCTCGCGATTCGTCGAAGGCGGG
ACCGGATGGCCGCGCGATTTTTTTTAGTGGTGGGTCCAGAACGCACGACGATGCAGACTCAAAGCTTAGATAACGCTCCTTCGGCTATAAGTACTTGCGC
TTCTCTCTCCGCAATCGGTACTCAGATAGTTTAGCCCCCATATTAGGTACTCAATATATACATGAGTACCAAATGGCATAGATGTAAATAATGGGAATAT
CTTTAGTAAATACCACCGCCTCTTAATAAGTCTCGAGGCACTCCCCAACCTTTTTTTTCAATTTCTAAAGTAATTTTAAAATTGAACCGACAATGAAACT
ACGCGAAAAAATGCGTACTACAAACTTGCACATTCGGAAAAAATGGGGCAAATAAGAATTTGATAAGTGCTATTTAAGTCTAACCTTTTCAATCAGAAAT
GTAGAAAATTCATTTATGATGGTAGGATGCTAGACTTAGAATTTGAGAACTGTTTAATCGATGATTTGAAGACTATTGATAAATGGGAGAAACAACAATT
CACGGGAAACTGTTTTACCAGTAGGATACGGCATCCGCCCTCCCCCTACTCAATTCTCCCTGTCAGCGGATACTATGTATTCTCTGACAAACCCTTGTTG
TAATATTACCGAAAGGCCGCGAAAATTTTGCCCCTTATCTTGACCGTTGCTGCGTAATCATTGCACCAAGTTACTCATCCGATTTGCAACACGTGTATCC
GCCTCGGCCTCTGCATAAATAAAAAAAATTAGTCAGCCATGGGGCGGAGAATGGGCGGAACTGGGCGGAGTTAGGGGCGGGATGGGCGGAGTTAGGGGCG
GCTATTTTTGCCTCTTCCTAGACGTTGTCGCAATGGAGGTGTGCCTGCCTAACGGTCATCAGATCGTCGACTGGATCAATAACGCATTTGAAGGACGAGT
CATCATCAATAATATACCTTATAGATGGAATGGTGCCAATATGTAAATGAGGTGATTTTAAAAAGTGTGGGCCGTGTGGTGATTGGCTGTGGGGTTAACG
AAAATATGACATCCAAGCACAAGACATCCGAAAATCTTCAAGCACACACACGATCTTAAGGTTTTCAACACGCTCTTCTGCCCGCCCCCAAGCAAGCGAA
GTGCGCACGTGTTGTCTCCGGGGAGATTTCCGCGCCGCAACGTGGTATGCGCGGCATTGTCCTAAGCTGCTCGACATGGCCTCGACCAAGTCATCGCCGT
TTAAAACAGCCTGTGGGTTGTTCCCACCCACAGGGCCCACTGGGCGCTAGTACACTGGTATGCCTTACCTCGGTATTACGGTACCGATGTATATAGTACC
GAAATTTCCGCGCACGCGCCCCGCCCCGCAGAATATATCTCAAAAGAGACGAAACCTCGAACCTTTTCAACCTATACAATGTCTTTTCTCCGCATCCGTG
GTATAAATTTTGTATCCGATAGTAGCACATAGAATCACAATCACATCCCCGTTTTTTGAAATTTTATAATTTCTACAGCAAATTTTATATCAAATGCCTA
CGGATCACTTTCCTGTGGTTCCTGTGGTTACACCTCGGAAGGCCGCCGCGGACCTGCAAAGAAGAAGATAGGGGCAGAGGGGGAGTGAGCCTCGTCGTCG
GTCTACTGTTCCCCTCCTGCGCGGGCGGCGTCGATGGCATGCTCCAGTGCCTGCAATGTGCCGGGGAGGCCGCGGCTCGCGAAGAAGTCGGCCGCGCCGC
CCAGCTGCGCAGGGGGCGGAGATTTTGTTTCGAGCCTTACCGACACTGATGAGCCAAGAGGAACTTGGAGGCACCCAGGAATTTCACCCGGGTCGACCTG
TGCTTGACTAATACTCAATCACCACTCTAATATGCCTCCCATCAAACGGAGGCTTTTCATGTTTAAAACACATTCTGACTACTTTAATAAACCTAACATC
AAATTATCAAAACCAAACACAACATAATGAAGAACAGCCAAGCAACTTACGTCCTAGCAGGATTCTCAACCAACTCACAAAAGCAATACGCCAAAGCCAC
GGCAAATGATCGGCTGTGCCTGGACTTGATTCGTCATGGATCTTGCGAGGTCGGATATCATTCCGCATTTGCTATGCCTCTTCCAAGAGATAATCCAAGC
ATAGAAACCTTGTAACAACAGTATTTATTGGGTTTGGAGTCCCTAATGGGTCCCTAAATTACATACTTTCTAAAATTTTAGTTGTTTTTTTGTCCTCTTC
GCGCAAAAGCCTCGCGCTTTTCTCTGTTTATCAGAGTTTCCTGCCTCCTTCATCTCTTGAGCGAATGGAAGAATTTACTCAAGATCCTACCCTACACAAC
GAATTCTACCCGTAAAGCGAGTTTAGTTTTGAAAAACAAATGACATCATTTGTATAATGACATCATCCCCTGATTGTGTTTTACAAGTAGAATTCTATCC
TCACCCTCTTTCCCGGTGGTCTGGTCCCGGACCACCGTTACTCCATTCAGCTTCTTCGGAACCTGTTCGGAGGAATTAAACGGGCACCCATACTCCCCCC
ATTGAATCGGGCTCTCTTCAAATCCCCTATCAATTGGGTGCTTTGGGTGCTCTTAAATACCACCAAGGGGCCATCCGCATTAATATTACCGGATGGCCCC
GTAATCAACTACCAATTCCAGCTCTCTTTTGACAACTGGTCTTATACCCACTTCCGTACACTTGCAACCCTCGTAAGACAATTGCAAATGAGTAATGGCC
CCCCCCCCCATACCTTTTCCCCCTCTTTAACGGCAATGGTTAATGGACTAAGGATAAAGGATTATGGACTTATATGATGTGCCCGACATGGAATTCGGGA
GTTTTAGAAAGCACACCAATTATCACCATGGAGACCAAACCAATTCATCCCACTATCGCTACTCAGTTCTGTGACTCTCTTGTTCATGGTCATCTATCTG
ACCGTGGGCGAGCGGTGACCGATGGCTCTTGGTGGGTCCCACTGACTGCCTTGACTGGATTTGACTTCTATTTGGGCCATATGAATTGGATCTAATGTGA
GAAAGCTACGTGGTCATGGTAGAGAACTCGTGTACCAATGATTGCACCTTACCGTAGTACCTCCTACACTTGAGCAGGCGTCCCACATATGTAAGTGTTA
GTCACCTTCAAATTTGTTTGCTGTTTGGTCTAGATGTTTGGTCGGTTGCCTGTTACCGTGTGACGGAATACTAAGTTTTCAGGCTGCTTTATATACGCCT
AAGTTTTTTTCGCACTGTCTAAAGATGACTGGCACCCATGACGACCGGATTTCTTTAAGACTTTTATTCTTCAACTTATGGAACAAAAAACGACCAAACG
ACTTAAGATAGATATTAATATATATCTATTACACTAGCCTTGCGCTAGATTTTTAACTTAACAAAACGGACTTAAATACCTACAGCTGGTCCTCATAGGT
GTTGACTGGTCAATCGGTGTCTCTCAAAGTTCTATGCAATCGGTGTCTCTGGAGTCTTATTTATAGTAGAGACTCCAAATGGCATAAATGGTAATTATTG
GTAATTTTTCCTCGTTAGAGTGCGAATCCCGATAGCACGAAAAATTATCTTTTACAATACATCTCTTTTTTTAAAGGTTTGTGAGTGGTTGCTGAGATAA
TATTAATTTTGTTAAGATAACAATTCCTTTGTCTATTGCTATGCAATATGATAGTAAATATTTAAAATTTGTGCGTGATTTAAAAAATGATAAAGTACCA
TTAAAAAACACCTATGTCTATACACGTCTAATATGTCAATGAAAGAAATACGAAACGAAATTATAAAATATGCTATTACACTGGGCGGAAAAACTAAAAG
CTCAGGGCATAGGCGAATGTGTGTGTGACCTGGGGGTAGGGGGTTGAATGCCGTTCGCTTCCACGACGATCCGGGATCGTCGGCGGGCTGAGGTTCGCCG
CATCATCAATATAACACCGCAAGATGGCGACCGAGTTAACATGCAAATGAGGTGGGCGGAGTTACGCGACCTTTGTCTCGGGAACGCGGAAGTGGGCGCG
CCCGGCCCCAGCTCGGAAAACGCACGCTAGGTGTGACGCCGGACCCCGGCCCCCCAGCGACCACGACCCTTGATAACACTGGGCAAGCGGCACTTCGGCA
AAGTTTTTTAGCCTGGAACTGACACATTCCTACAGGAACGAGCGTAAGAGAATGGCAGACCAAGAGCGGAGAACGTTTGGATCATATAAAATAGAAGAAT
CTAGAGAGATTGATACTAAATTAACTTTTTATCACGTTTATATTAGTGCTTATCAGGATGACCAATTCTCTTTTTCTCTTAACAATATAGATTTAGAAAA
CTCATTGGAGGGTTCGTTCGTTCGAACCAGCCAATCAGGGGAGGGGGAAGTGACGCAAGTTCCGGTCACATGCTTCCGGTGACGCACATCCGGTGACGTA
GGCACTTAATGGCTAAGTTAATTATAATCAACAGTGAGAAAGGCGAGAAAGTAGAAACACATGAAGACATTTTTAAATTATCAAATTTACAACAACGTGA
CATGCACATCTAAAAGCTTATGCAAAAATTAACGAGGAATCTTTGGATCGGGCTAGACGATTGCTTTGGTGGCATTACAACTGTTTACTGTGGGGAGAAG
GTTTTATCACGACATGGCGACCGTATATGGCATTCAACTCACTAACAGATTGAACACCGCGACTGTCCGACGTCCGCTTAGGCTACGTCGATATGATTCC
ACGTAGTCAAAATGTCCGTTGATGACATTACATGGTTTATTTGTCTTCAGAAAAATGGTAACAGACATCATGAGTGTCATTCGGATCAAAACAAATGCTA
ATGAGCCAAGTTCCGAACAAGGATTCGCGGGGAGGATAGATCAGCGCCCGAGAGGGGTGAGTCGGTAAAGAGCATTGGAACGTCGGAGATACAACTCCCA
GTATTCTGTGGTGTTTGTTTTTGGCCTAGGTCAAGGATTAGATACCACGGTTTCGCAATTCCTGCAACTTTCGCTTTGCGACGCGGGGCCCCTTTGCTGT
ACTCTCCTTATTTGATTAAAAGAATGTTGATATAGCAACGTTTAGAACACTAAAAATACTAGAATGGTAACATTTTGGTAACATAAAGAAAAAATGCATC
GCCCTTTATAAAGCCATTTTTCTTTTTTTCCTCTTGATGAGTGCGTTAGGCGATGTAATCTATATTTTAGGTATTTTAATCCCACTCCTAGGATTGGTCG
ACCGGATGGCCGCGATTTTTTTTTTAAAGTGGTCCCTACCACTAACAAAAATCCCCCACTCAGAACGCTCCCTCAAAGTTAAATTATTAAGTGGTCCCCT
GTAAATGAGAATTTGAGCTATGGCTCAAACGCTCTCAAAAATCTCTAACAAAGAAAACGCCTCTTCAGGCCTTCGGCCTAAGAGGTTTAAACCCCACCAA
CGATAAACATAACAACAGAATCTGCATTGCAGTAATATTCCTTGAATATAATTGCAACGCAATGGCCCTCTCTTATAGGCCTGCTGTTGAAGAGGTGCTC
AGTAGTGTACCCCACTTGAATACTTTGAAAATAAATTGTTGTTGACTGTTTTTTACCTAAGGGGAAATTATCAAGAGTGTGATGTCGGATTTGGTGTTTT
GTATCATAAAAGATGATGAGTTATGTTACAAGGGACAGGAAAAAAGAAAATAACGGCACATAAGTAGCAAAAAGTTTTCAAGTTTGAAATTCCAAGAATT
ACTTGCTTATACTCTAAGAGTATCGCCACCGACGACGACGACGGCAGTCGCTGCCCGGCGAAGCCGAGCCGCCGCGAAGCGGCGAGCGACTGCCGTCGTC
GTATTCATTTGCTTAAATAATACCCTTTCGAGACTAATAGAATTCAATCAATCGAGGCGTTTCATTCGTAATAACTTCTAATAGGCGTCAGAAGTTATCT
ACATTATACGAAGTTATATTAAGGGTTATTGAATATGATCAATTTACCTGTAAATCCATACAGTTCAATACCTTAGCAGGTCAAATAGTGACCACTTGAT
GGGGCCATGCATCACAAGGTTAATGTGAAAACACAGCGAGAAGTCCATTTCCCAATGGACCTCTTGCAAGCCTGTGGTGCATCTGCCCCTAGGCCAGTTG
CAAAATTGCGTGCGAGAAAGCACGCAAATCAAAGTCTAGTGCGTAATTCACTCACTACCGGCGTAATTTGTGGTTATGCTATTGCGTTGAGAGTGTTGTG
CGCACATGTGATCCTAGGCGATTCTTGATCGCGCTTATTAGCTAACCAATTTAATTTGGTGTTGAAGTGTTGACACGCTCTCTAACACATGGGGCAGCTT
TGTATTGATTCACTTGAAGTACGAAAAAAACCGGGAGGACATTGGATTATTCGGGATCTGATGGGATTAGATTTGGTGGGGCTTGCAAGCCTGTAGTGCA
GCCGGCCCCTTTCCGCGTTAGTGTCGTCGTTATGGTCTGTCCTCGGTTATCCTCGGGGGTCTTCGTATCCACTCGCCCCTACCTTCGCCGTATCTACCAA
CGTTATAGTTGTCAACAACAATCACTCTGTCAAGTAATGACATGACCGGTAGGGGTTATATTAAGGGACCGCTTTGGGGGTTCAGCACAAATGGCTGACG
ACGCTTAACAACCAGATCAAAGAAAAAACAGACAGCGTCAATGGCAGAGCAAAAATGTAACACCTCTACAATGGATGCCGACAAGATTGTATTCAAAGTC
GCTACACGTTCCACGACAATGTCATCCATGATACTGACTCAGTTTAGACCGTTCATTGAAAGCATTTCAGGTATCACTGACCAATCGAATGACGTGTTTG
ATGAGCCAAGTTCCGAACAAGGATTCGCGGGGAGGATAGATCAGCGCCCGAGAGGGGTGAGTCGGTAAAGAGCATTGGAACGTCGGAGATACAACTCCCA
GGGATACCTTACACTCGGTATCTGGTTCCAACATGCTACGATTCGGATCTCAGTTGGTGGTGGGTTCCACCTTAATCGGTGGTCTCACTGCTGTCGGGCT
ATAAAACATCAGAAGATTTGGAGGGACCTCCTTAACTTTTGGACTGAATTTACCGGGACCGGTTTATTTCAGGTTTTATTTTTATTTTTCTTATTTTGTA
CATCATCAATAATATACCCCACAAAGTAAACAAAAGTTAATATGCAAATGAGGTTTTAAATTTAGGGCGGGGCTACTGCTGATTGGCCGAGAAACGTTGA
AGAGACAGAAACTCAGAAAATACAATCACCGTAGATTAACAGAATTATGTTCTGTTTTTTTGCTCGCGTAACCGGCAGGACGAACTCCTGCTGCTAGTGG
TGTGGTGGAATGCCACTAGAAACTAGGGAAAACTAGGAGGAGAGTATTACAGGGAAGGAAGTGAAGAACCTCGTGACCCAAATACTCCTGCTCCTCATAG
GTGGCATATTTGTAATTTTGAAGGTGTACACCAATTGGGCTCTCTCAAACTTGCTGATTCAATTGGTGTATTGGGGTAACTTATATACTAGAACCCTCTA
GTATTAAATTTTTGTAAGTCGTTATGGAATTATTTAGTGACAGTGGAAGCATAGTTGAAAACTTCAAGGAAAGAATAAACAAACTTGTGTTTGATTATTC
GTTAAATTCACCATGGCTTCCGAATTTGGCATTTTGATTTGTGATAAATTGAAGGAAAATACTTTAGAAAAAACGAATTGTGACGTTATTATTACGGGAG
GGCGCTGGGGCTTATTATTACCCCCAGCGCCGGGACGGGACATGGGCTTTTTAAATGGGCTTTGCGAGTTTGAACAGTTCAGTATCTTCGTTATTGGGCC
CATCATCAATAATATACCCCACAAAGTAAACAAAAGTTAATATGCAAATGAGGTTTTAAATTTAGGGCGGGGCTACTGCTGATTGGCCGAGAAACGTTGA
GCCAGACGTGGACCCGGCCTGATGAGTCCGAAAGGACGAAACAGTACTGCGCTAAGAGGTGAGACTACTTCAATCCTCTTATGACCTTCCCTGCTGATGT
AAATTAAAACTACTCATAAAGACATCAAACAAAACAAACGCAAACAAATTCTCAAGTTTTCAAGCTATTTCAAGCAATTTGCATTTTCGATATTTATAAG
TTAAAAAACACCTGTGACCATGACTACTACCGGCGACTTTGATGTGATTTATGAACTGATTGACAACCGAATGCAACAAGAGCTTAACCTGAACGAACTT
GGTTTTCCACGAAATCCAATTCTTCTTCTCAACCCTCATGGACGCTCTTTTACCGGAGTTTCTCGCCCACAAGCTTTCGCGTTTAGTGCTCAAATGCTTT
GGAAAAAACTTTTATAAATCGTCTTTTCAATGGTGCCGGAAGGTGCCCGTCAATCGTCCGACGCAAACAATAAACTCGCCGTTGGCGCCTGCACCCGCTC
ATCGGTGTCTCTCCATTTAACTCTATGTATCGGTGTATCGGTGTCTTATTTATATGTAGGAGAGTTACTAAAACCCTCAGGGGTCCTCAGCAATAATATT
ACTGCGTTTCCCTTATCGCAATTAGGAATAAAGGATCTATGTGGGTTGGCTGATTATAGCCAATCCCTTTTTTAATTTTAAAAAAGCGTATAGCGCGAGA
GGGGATCCATGGACACAGAAACTCTTTGCCTCATTACAGCTGACTCCGGAAAGGTGTACGGCATTTTGAAAGCTATTTTCGGAGATGAGTCCGAAATTGT
TTGAAAGCCGGGGGTGGGAGATCCGGATTGCCAGTCTGCTCGATATCGCAGGCTGGGTCCGTGACTACCCACTCCCCCTTTCAACGTGAAGGCTACGATA
GATTTAACACTATGGTGTTGAATCCGTGAGGAAACGCGTTAGCTCCCTCTGCCTGATGTTGCGGAGTAGGTCAAGGAAAAGACCGTAAACCGGAGTTTGT
CACAAAGGACTCCCGGCTGCGAATCCCCCAAAAAATCAAAAAGAAAAGTTTTAGCTGGTTCAATCTGATTTAATCTATTTTAATCTAGTACAATCTTGCT
ATAAAACATTTCAATCCTTTGAACGCGGTAGAACGTGCTAATTGGATTTTGGTGAGAACGCGGTAGAACGTACTTATCACCTACAGTTTTATTTTGTTTT
TTTCCTCTTTTAGGGCGCGCCTCGGAGGCCTGTCCACTACTTCTGTAGAACAGGTTGGAGGCTTAAGCCTCCGGCCTCAGCTATATAGAAAAAAAATTAC
ATGAAAATTTTTGTGGAGTTTTTATATAAACGCATTCCACAATATTTCAGATCAAGAGTTTAAGAAACTCAAAATTGTTACAATCAATCCGTTAAGAGCG
ACTACAATAATTCATGTATAAAACTAAGGGCGTAACCGAAATCGGTTGAACCGAAACCGGTTAGTATAAAAGCAGACATTTTATGCACCAAAAGAGAACT
GTATTTCAAATTTTCTTCTAGTCGTTAGACTGATATAAGAAAGAATTGGGATACTGTGTTATTCACGAAAGTAAGGCACGCTACGGCGATAAATCCTTGT
ACCGGTGGCGAGCGGGGTCTTTGGGTTCCAGGTGGGACCCACACCTGGAACAGGCCTGGAAAGAACGTTAGTGGGCCGAATGATTGGGCTGTTGAATTGG
GGTTATTTCACGTGGTTGTGAAATTAATTAATTATCTTTTCAACTGTGATCTCACATTTAACGAAAAGTTTATGTGATCATGGATCCCTTGTTCTCAGTT
CACGACTGTAGGAAACTCTGAGGGTAAGAAAAATCAATCGCTTTATAGAGACTATCAGAAAGAGGTTTAATATTTTTGTGAGACCATCGAAGGAGAAAGG
GGGAGAACCAGGTGGGATTGACAGTGGTAAATGTGTTGACCACGAGTAAAAACAGGGCCCGGAAGCGGGGCTATATAGAAGAGCGCAAGAAGAACACATA
GACAATTTGTCCTAGTAAGATGCCCTGCAACCGCGCTGTGTTTGGTGCTTTCATACTAGCAGTTCTCATTGGTCTTCAATCAGCATATTTCAAACTTTAT
AGCAAAAGCAGGGTAGATAATCACTCACTGAGTGACATCAACATCATGGCGTCCCAAGGCACCAAACGATCCTATGAACAGATGGAAACTGGTGGAGAAC
ATGGGAAAAAGTTAGTATAAATTTACACCTCCCCACCGTTTAAAATAAACGATTATACAAATCAAAACTTATAAATTCACTTATCATTTCTTTACTAAAC
GTTTTATCAAGAGCGTACGGTTCCAACCCCTGCCTCCTCTGATTTACCAACTCCTCAGTTTACACATTCTGTTAAGTTCTATGGCTACCTTCTCTCTTGA
CCTCAGACGGTGCTAAAAATACGGAAGCAAAGACATTCAAGTGTTTTTCTTATTGGACAGTATGCATTCTGTTACAAAGCAGTGAGATATGCTTTAATAA
ACCGGATGGCCGCGCCTTTTTTGACCCGGCCCATCTTCGGAAATTTCGTAGAAATTTCATAGATAAAATTAGCCAATCAGTGCACGCGTGTGCGGTCTAA
ACCGTGGGCGAGCGGTGACCGATGGCTTCTTGGTGGGTCCCATTGCTGGTATTGACTTGATTTGACCTATATTGGGCCAATTTAATGGGTTGAAAATGTT
GACAATTTGTCCACACCACAAACATGGCAGCCCGACTTCCAATCGACGCCTTTGGCATTTCAGTGATTCAGCAAAACGGTCTCAAAGTATACACAATTCT
GTTTATTTACAAGAGCGTACGGTTCAATCCCTGCCTCCCCTGTAAAACTACCCTTTGAAAACCTCTCTTTCTTAATCTTTTCTTTGTAATTCCTATGGCG
ACGTAGTCAAAATGTCCGTTGATGACATTACATGGTTTATTTGTCTTCAGAAAAATGGTAACAGACATCATGAGTGTCATTCGGATCAAAACAAATGCTA
GAAAACAAACAGACCAGAACTAGCACAGATCACCACAATCTGCCCTAGTATAGGCTTGCTGGCTGCCCTTCTGTCCTACAGAAGCACAACTACAACCCTA
ACCGGATGTGCTTTCCGGTCTGATGAGTCCGTGAGGACGAAACAGGACTGTCAGGTGGCCGAAAGCCACCACGTAAACTAGTGAACCGTGCTGCGTAGCG
ACAATTTTAAGAGAACGTCCAAGTGGCCCCACCCTACCCAGTCCCATCTCTAGCATCCCATCACGGCATCTTTACCACAATTTTATCATTCTACACCAAT
AGTATAGTGAAAAAATTTACAGTATTTTGTCCTACGGAATGTCTTGTGAAAAATCCGTACATACTTCAAATGCAAACTAAGTTATGGTAAATAATACTAT
ACCAAACAAGGAAACCATATGCTTGGGGAATTTACGAGAACGCTTATAAAATCGTGAGGGGGAAGCTGGTGGACTCCGGGTCCGGAGTCGGTGGACCTGA
TATTCTCAATATATACCACCACAACCCCCCCAGAACCCAAGCCCAATCCTATTGCGATGACCACGACGCGCGAAGCGCGTCACTTCGTGTGGTCACTACG
CCATTCCGGGCCGTGTGCTGGGTCCCCGAGGGGCGGGGGGGTGTTTTCTGCGGGGGGGTGAAATTTGGAGTTGCGTGTGTGGACGGCGACGGCGACTAGT
TGTCTTGTGCAAGGGTACGACCGAATCGTAATGGAGAGGCAGTGTAGTACTAAAAGTCAATCTTGGTGTGTAAGAACAGCCGAAGATGAAGAAAACAATT
GTGCGCACGTGTTGTCTCCGGGGAGATTTCCGCGCCGCAACGTGGTATGCGCGGCATTGTCCTAAGCTGCTCGACATGGCCTCGACCAAGTCATCGCCGT
CAAGGCCTTTTGCGGTCACGTTTTATTATTTGTTTTTGTGAATAATACGGATACGATTATCGCGAGAACGGCTGGTAAGCGATAATTTTATACAGCGTAA
GTTTACCAACCAACCAACCACTACTATCTATCTATCTGTGTGTGTGTGTGTGTGTGTGTGTGTGTGTGTTGTGTGTGTGTAATCCTCCTATGGCATTTTC
GGTATCCTAATTAGGATTATCGTCTTGTTAGACAATTGATAGCGCAATGCTTTGAAAGTGTTCCACAATCGTATTAACCATTTTTATTATCTAAAATCTA
GCAGGGGTATAATCTGTCAAAATGGAGAAAATAGTGCTTCTTCTTGCAATAGTCAGTCTTGTCAAAAGTGATCAGATTTGCATTGGTTACCATGCAAACA
AAATTCAAAACTCAAAAATATAATTTTGTATTTCCAGTTGATTATCTGTAAAATAATCTCGGTTAACTAGTTGTCCGATTAACAACTCGAGTCTGATCTG
ACCGGCCACTTGGAGCCACGGAGCCACCACAATGGCACCTGTTAGAGCTGCTGCTGCAAAGAGATGGTGCTTTACGTTGAATAACTATACGGCAGAAGAA
GTTTCAACATGTCTAAGGATATGGTTTATCATTTTGAAAAATATAATTTTATTTCATCCTCCTGGTCACTTTGGGGCACGTCTGGGGCACGGGCATTAAG
TGGTATCAGAGCTATGGTGATGTTTTCTATGGCTATGGCAGCGTAAACTTCTTCTGCTCAAGAGGGAAGTCTACCATGTCTTTTATTTGCTGATGCAACT
GCAACGTTATGGATCACATAACTAAGTTCTTGCGAATGGACTTCTCGCCCAAAGATGGCGTCCTAACCAGACGCCAATGTGCTGAACGCTTCGATGACAC
GCAAAATGGGTACGTAGTTAACCACTGCGTATCAGGATTGCAGGCCACGAAGGGTATTTGCATATCTTTCTATGCGGTATTACGGCTTAAAACCCGTTGT
ACCGGATGGCCGGCGCGATTTTCCCCCCCCTCACGTGGCGCTCTGGTGGCCGCTCGATCTCTCTCTCCCCCGCTCCCGAGGAGCCCCCCCTGCTCGCGCG
TAATATTACCGTGGGCCGCGCAAATTTTTTTTATATTTGGGCCTAATGGGCCTGTTGGATGTCGGCTGCGACCAATGGAAACGCTCCCTCATCGCTTAAC
TGGCCAGTTTCCAAAACAGGCTCGCTCGCTCACTCGGGCCCCGGCCCCAAGGGGGCCGGTAGCGACGCCTTTGGCGTCGCGGCCCGAGTGAGCGAGCGAG
ACGTAGTCAAAATGTCCGTTGATGACATTACATGGTTTATTTGTCTTCAGAAAAATGGTAACAGACATCATGAGTGTCATTCGGATCAAAACAAATGCTA
GGAAGGAGTGCCAGGCCATTACCTTCCGCCCCTGCCTAACAAAACTGGCTCGCCAGAGGCGGGGGGGCGTGGTAGACGGTATGTCTAGGTCCAGAGAAAG
GGGTAAGCTGCTGAATGCTTATCTCTGGTTGCTCTCACCATGGGAATCCTAAGTGAACTGCTCGTTGGAACCACCTTAACAGGTGGGTTAGTTGCAGTGG
ACCGGATGGCCGAAATTTTTTGGTGTCCTCTCTCTCAATCCCGTCCCGCTACGTGTCGCATTTTCGTTGTTCCCGCAATATGTACGTAGCGCAATCTTAA
GTAATGCGTGCCTCCGTGCACTTAAGCCCTTTGCAGCTATGAGTAGTTCATCGCGACCAGGGTTCCTCAGCCGACTCGGTTCGAGTATGGCGCGTGTACT
GGAACTTAAAACATCAATCGTTGCTGCAACAGCGGTTGGTTACCTCTTGCCTTAGAATGAGCGAAGTGCCTCGATTTGAATTAAGAAGCAAACGAAAGAT
GTATACGGGAGTAGCTCATGCCCGTATACAAAATTGGATATTCCAAAACTCGATTGGGTTAGGGAGCCCTCCTAGCGACGGCCGAACCGTGTTAACCATA
GACAATTGAGATGCTCAAGCGTCCGGCTTACTATAACATTTTCCTGCTTCCAACTGGGCGACGTCTTGCAAAAACTTACAATATACTTGAAAACTTAACA
GGCAAAATCGAGCGAAGAATCCTTTATCCTCGTGAGCTATGGACAGTACCGGCCGAGCATATGACGGTGCGTCTGAATTCAAAAGTGTCCTTGTTACCGA
ACCGGTGGCGAGCGATTTTTTTGGTGTTGCAGGTGGGACCCACTTTACAGTAAAAGGAAAACTGGACTGGGCCTCTCTTATTGGGCCGTATTTTATTGGG
ACCAAACAAAGAAGTGTGGGATTAATTTAACGAACAAGATGAATAATCAACCTTTAGGAGCAAAGTAGTTCTCCTTTGGTTGGGGACTTGGTTGCTCCAC
TGGTATCAGAGCAAGGTTCGTTTTTATGGCTTTCATGGGGTAATTCCTTTAGATAGGAGCCGAAGGGCTCTGCTTTTCTCTAATTGAGTTACAAGTTTAT
AAATTCTAACTATTATCTCCATTGAATAGAATTTCACCGTCTGTTGGTTCTTATTTTGTTCTGGGGGCAATTTTATTCAGGGCCCTACTTTAAATATAGG
CCTGTCTCCGAGTTTAAGAACGGAAACTAGGGTACTATGTATGCGAAGGTTGCTGAAACACAGCGCGCCTATCAGGCGGCTGATGCAGCCTACGCTAACG
ACCGTGGGCGAGCGGTGCCTGGACTGTATTTGGTGGGTCCCAGCTACTGGGAATGAATGAAGTCTTGGATTATTGGGCTAGATCCAACCCAGTTGATATA
GGAAAACTAAACGAAACAAATCGACTCGGCCAACCCGTAACGTACTCAAATCTCCCACGAGCTAGACTACGTAATGGCTTTGATATCACAGGCCCTCGAT
GCGCCAGTCCTTAGAGAGACTGAGCCGCCCGGGTACCCGTGTGTCCAATAAAACCTCTTGCTGATTGCATCCGGAGCCGTGGTCTCGTTGTTCCTTGGGA
ACCGGATGGCCGCGCCCGAAAAAGCAGATGGACCCCACAATGGTCCCCACGCACTAAATAATGTCAGCCAATCAATTGCAAGACTGGAAGACTCGGTAGT
AAATTATCAAAACCAAACACAACATAATGAAGAACAGCCAAGCAACTTACGTCCTAGCAGGATTCTCAACCAACTCACAAAAGCAATACGCCAAAGCCAC
GTTTGTCTATCAAGAGCGTACGGTTCAACCCCTGCCTCCCCTGTTAGCACCCAATCGTTACTACTCTATCCGTTTCGTTTGTTCATTATGTCGACTTTCT
GGCGAGGCGGGGAAAGCACCGCGCGCAAACCGACAAGTTAGTTAATTATTTGTGTAGTCAAAGTGCCTTCAGTACATACCTCGTTAATACATTGGAGCAT
GGTTTTCCACGAAATCCAATTCTTCTTCTCAACCCTCATGGACGCTCTTTTACCGGAGTTTCTCGCCCACAAGCTTTCGCGTTTAGTGCTCAAATGCTTT
GTATTCATTTGCTTAAATAATACCCTTTCGAGACTAATAGAATTCAATCAATCGAGGCGTTTCATTCGTAATAACTTCTAATAGGCGTCAGAAGTTATCT
ATAAAATTTATCAATCAATCTCTTCTTTGCTCTGATCCCGACAGAGTTTAAATTTTATCTAGGAAAACATTCGTTTTTGTGATCTCTCTGGATCATTCAC
GGGATACCTTACACTCGGTATCTGGTTCCAACATGCTACGATTCGGATCTCAGTTGGTGGTGGGTTCCACCTTAATCGGTGGTCTCACTGCTGTCGGGCT
TTGATCTAAAGAAACTTTAGAGGAAGCGTTGAAAGAAGTAGATCTATCGGCTAAGGTTAAAGAAGGATTGATCTAAAGAAACTTTAGAGGAAGCGTTGAA
GAATTCCGAGTGGTTACTATTCCATCACCATTCTAGCCTGTACACAGAAAGTCAAGATGGACGAATCGCTCGACTTCGCTCGCGATTCGTCGAAGGCGGG
TTAAAACTGGGAGTGGGTTGTTCCCACTCACTCCACCCATGCGGTGTTGTACTCTGTTATTACGGTAACTTTGTACGCCAGTTTTTCCCACCCTTCCCCA
TTCAAGAGGGGTCTCCGGGAATTTCCGGAGTCCCTCTTGGAAGTCCATGGTGAGGGGACTTGATACCTCACCGCCGTTTGCCTAGGCTATAGGCTAAATT
AGCAAAAGCAGGTACTGATTCGAAATGGAAGATTTTGTGCGACAATGCTTCAACCCGATGATTGTCGAACTTGCAGAAAAAGCAATGAAAGAGTATGGAG
ACCGGATGGCCGCGCCCTTCCTTTTTGTGGTCCCCCTTGGGTCCTATAGACGTCACTATCAACCAATCAAATTGCATCCTTAAACGTTAGATAAGTGTTT
GGATCCTTCGAAAAATCAATTTGCCGCGCATCCTGAAGATTACATTCTCTATGAGATTGGATCTTACGATGACTCTACTGGAAACTTCATTCCCTTAGAT
CACGCTATTATTCCCTAACTCGAACTGTGCGGACGCGCTGTTGTCGTTAGTAATGGTGAACGTGTCGATAAGTTTAAGCGGAGCGGCGCCGTCATAGGCG
GTTATTTCCACCATGCCGCGCCGATCAGCCCGTAAAGCTCAATCTGCCACTGCCTCCCCTGCCGACACGAACGTTGTGCCTGCCAAGGACGCTCCAACTA
ACGCGAAAAAATGCGTACTACAAACTTGCACATTCGGAAAAAATGGGGCAAATAAGAATTTGATAAGTGCTATTTAAGTCTAACCTTTTCAATCAGAAAT
ATGTATTTTAATTATAGCATGCAATAGGGCGGTTGTCAATAGTCTTGTGTGTTAAAGGTGTGAGTTTTGTCACGCTTTTTGCATTCTGGTGACCGAGTCG
AGTAAAGTCCAGTACTAGTTAAAGACACTTGACCAGGATGACTACTAAACTTTTCAAGCAGACCATTATTCCAACCAATAAGGACGTAGATGAGAAATAC
AAAAGTAGGTGATAGTATAAGATGACTAAATTAACATTAAAACAACAGAGGTTCGCAGATGAATATATAAGACTAGGGGAAATTACTAAGGCAGCAGTTA
TGGCCAGTTTCCAAAACAGGCTCGCTCGCTCACTCGGGCCCCGGCCCCAAGGGGGCCGGTAGCGACGCCTTTGGCGTCGCGGCCCGAGTGAGCGAGCGAG
ACCGGTGGCGAGCGATTTTTTTGGTGTAGCAGGTGGGTCCCACTTTATAGGAAAAGGATAACTGGACTGGATCTCTCTTATTGGGCCGTATTTTATTGGG
GGCGAGGCGGGGAAAGCACTGCGCGCTGACGGTGGTGCTGATTGTATTTTTTCAGCGTCTCAGCGCGTCGTGACGGCACTTAGTCTGCCCGTTGAGGCGT
TGGGGTGGCTGATGGGACTCGAACCCAAACTATAGGGGATTACAGGGGAATTGCGGGGACTTTTGCCTTTGATTTTGCAGGGTTTTGCGTGTTCCTCTGC
ACCGGATGGCCGCGCGATTTTTTGGTGGGCCCTAAACCAATGGTATGACGCGCTGAAAGCTTAAATAACTCTCCCCCCTTATAAATACTTCGGGCCTAAG
TATTAATTTTGTTAAGATAACAATTCCTTTGTCTATTGCTATGCAATATGATAGTAAATATTTAAAATTTGTGCGTGATTTAAAAAATGATAAAGTACCA
GGTACCTATACGCGAGTGGTCGTTGACGTTGTGGTTGTTTTACGAAGTAAAATATATAGCTATCAAGTACAGTTCTACTTTTGCATTGACGTCATAAGTC
AAAGACGCTGTTAAATAATCAGCCTTTAAAAAGCCTATCATATCAAGCATTTGAGCTTGTGTGACAGGCTTTTCTTTTGGTTTTGGGGCATTTTTGGGGC
AGTAGTGTACTCCACACTACAAACTTGCTATTGTTGAAAATCGCTGTGCTATTAAATCCAACAGAAGGTCATTAAAGGCTCTTTAATGATTGAGTTGGAA
AATTCGGGACATACCACGTGGTTTAGTTCCGCCTCAAACTCCAACAAATCGAGATCAAGGGAGAAAGCCTACTCCTCCAACTCCACCTCTAAGAGATACT
NGATTACTCTAGCCGGATCCCCGACTCTCTTATTTCCTTAAGTTAGTTCGTGTATTGATTATCTGTCTTGATCAGTATAGGTTAGCAATGGATACTGGTT
CAGAGAGGGAGTGGCCAACTCCATCACTAGGGGTAGCGCGAAGCGCCTCCCACGCTGCCGCGTCAGCGCTGACGTAAATTACGTCATAGGGGAGTGGTCC
TAACAATTATATGTTACTAAAAGGGTGTAACCGAAAACGGTTGCAACCGAAACCGGTACATATAAAAGTAAAAGGCTAGCTACGTGCAAAACAGCTATGT
GTAGAAAAATCAGCAAAATGTCGAGTACCACGGAGGTCTTAGCGATCTCGAGCTTGGGAGAATTAATTGAGTATATGAAAAGAACAGAAGTAGATCGTAT
GCAGTGATAAGACGCCAGTCGATACCGAAAGGTTCCCGCTTGCGTGCGTTCCCTACTACTGGGAGTGCGGGATTCCGAGTGTCCTTTTATCTATTACTCG
GGCGTGGCGGGGAAAGCATTGCGCGCCAGCGGTGGTGCGTAATATTAAAAATTATCGTCTGAGCGCGTCGTGATGGCGCTTTCGTGGTCGCTGTCGGTTC
AGCACAGGCGGCCTAGTATTACCCGCCTGTGCTCCCCATCCTTTGCTCCCTATAAAAGGGAGCATTTCTCTCATTTGGTCATTTTACCAAATGCCAACTC
TATAAGAGTGATTGGCGTCCGTACGTACCCTCTCAACTCTAAAACTCTTGTAGTTTAAATCTAATCTAAACTTTATAAACGGCACTTCCTGCGTGTCCAT
TGCTGTGGGGAGGTGACTGTTTTGACACATGCCAAAAGAGGGCGGGATAGGCTAGAGCCCCTATAGCACTAGGACTCCAGCCAGACAGGCAGTGTGAGGG
GGATAAACAACACTACTCAAAACAAGACGCCACTATTCTAACAAAACAGAGACGTCTCGTAATGGCCCTAACTTACAGGAGTCCAGTTGAGGAAGTGCTT
CCCGTCAAAATAACAACTTATAACACGATGTTACCCGAAGAAACCATTTTAGTGTAACATTTAAGATTAGAAGTAGTTCATCTAATAGAGATAGGCACTA
TTTAAATAAAATTTTATGCCCCCCTGCCCATCGGCTTAAAATGTTTTTTCGCCGGGTACCGGAGAGGCCCAAACGCTAGCAACGCGGATAAATTTTTCAT
ACCTGCCTCCTCCTGTGTATGACCTCCTGCCTGCCCCTGGACCCAGCTACCTGCCTCCTCCTGTGTATGACCTCCTGCCTGCCCCTGGACCCAGCTACCT
GGCTTTTAAATTGCACGTCGGTCCCAGCTGATCACTGGTGCCATGGCCGAGCTAGCCTGTTTCGTTTCCTTCTCACTGACTGAAGATAAAGTAGTATGGT
TTCTCTCTCCTCAATCGGTACTCAGATAGTTTAGCCCCCATATTAGGTACTCAATATATACATGAGTACCAAATGGCATAGATGTAAATAATGGAAATAT
TTGGCCACTCCCTCTATGCGCGCTCGCTCACTCACTCGGCCCTGGAGACCAAAGGTCTCCAGACTGCCGGCCTCTGGCCGGCAGGGCCGAGTGAGTGAGC
TTGGAAAATTATTTCCAAAGGCTACTTCCTTGTACTTTCGAGTACTTTGCAAATTCTCTTGCTTACTTTCTCTCACAATTAGAAGTCACACAATCAATTG
AGCAAAAACAGGCGCTCCAAACACAATGAACCTGTTCACCCCACGCTCAGAGATCAATCCCACCACCACTCAGGAGCTACTATACGCCTACACAGGACCG
TGGTATCAGAGCTTGGTTATGTTCTTACAACGATGGGAGCTTAAGTTCTTCCATTAGGTCTGAGGAAAGAGTTGGTTGTATGGTGTGTTTAGTTCCTATC
TTAGTACGCGGGGCCAGTGAACAGCGGCGCGTCAGGCGCAAACTCCTTCACTTTGAACACGAGCGAGACTTCAATAAGAATCTCTTCTTCCTCGCCCGAG
CTGGGGAATTCCCACGGCTCGGCAAAATAAAAGCACAAGAGCGACTGCTAGAGGGATCCCCGGGGAAACCCCTAGCAACCGAGGTAGGGAGCGTACCTGG
GCTATTCGCGGTCATGGCTTACGTCGCAGTTCCTGCGGTCGTGGACTCGCGCTCGAGTGAAGCCATCGGGTTGCTGGAATCGTTTGGTGTTACTGCCACG
ACCACAAACACTCCAGTTTGTTACACTCCGCTAGGAATGCTCCTGGAGCACCCCCCCTAGCAGGGCGTGGGGGATTTCCCCTGCCCGTCTGCAGAAGGGT
ACAATTTTAAGAGAACGTCCAAGTGGCCCCACCCTACCCAGTCCCATCTCTAGCATCCCATCACGGCATCTTTACCACAATTTTATCATTCTACACCAAT
GTTATTGTTTCCTTCCTTGCTTACTCGCCTTAAACTTCAAACATGGCCACCGCAGGAATCACCGCCGCTATCGACGACCTTGTCATTAGCCGCATTGATG
TGTAAAGTTTGAGAGAGTTTAATACCGTCTCTTGATCAAAGATCCCACCAAAGTGTCTTAAAGTGATCTCTGCTCCCTCTCGCACTTTACGGCTCGGTAG
TGGTATCAGAGCTTGGTTATGTTCTTACAACGATGGGAGCTTAAGTTCTTCCATTAGGTCTGAGGAAAGAGTTGGTTGTATGGTGTGTTTAGTTCCTATC
TATTAAAATTTTCAAGAGAAGATTTTGATACCAAAAGCGATCAGAGGTTTGTGCCACCTTAAAACGCACAACAAAAAGCTTTCGTACCCTCTTTTCAAGA
GTTGACTTGGCCTATGACGATTACGACGGAATTTTTGATTGTGAATACGCTTACAAGGCGTGGCGTGACGACTGTTTCCGCACCGCCGAACGTGGTCGTG
GTTGCATGGTGTGCAACTGTTGATGTGATTGTTGCTTAGAATGCAATGATTGTGAGAGGGGGGATCTAGTGTTACCAGGTTCGCCTGGTAGTCATCTCCA
AGCAAAGATTGCTCAAATCCCAAAAATAATACAGAAAACGTATAAGAGATGGCCGATAAAGGTATGACTTATTCTTTTGATGTCAGAGACAACACCTTGG
TTAAAAATCACACTCTTCCGATCCCAACGGTACATCTTTATAGCACTCTCTTTAAAAACCTCCGCCCGAAACATGGACAGCTTCGTCTTAACCAGTACTA
GTATTTTTGTCATAACTTTCATTCTCACATTGAATAATTTGACTTATACCATTTTAAAAACGCATTGCGCGTTTTTAAAGTTTATCAGTTGTGTGTATTT
TAGTAGTAGACTCCTTGAAAAGCTACTACGAGAAAGTCTGGAATGAGTGACTTGACAGATATCCAAGAGGATATAACCCGCCATGAACAGCAACTTATTG
ACACAAAGTCCTGGGCAAACAACAAAGCGAAAAACCTTCCTAAAAGCAAAGTTCACTTTTGGTTTTTCTTCTTTTCTTATCATACATACTCTTTAACTTC
TGGTATCAGAGCAAGGTTAAGATTGATGGCATTCATGGGGTAAAACCCTAAGATAGGGGCCTGATTGAGTTCTACGTTTCTGTTAAGGTAAGATTTCCTT
GTTTATTTAGGATGGAACCTTACGCAATATTGTATGTTACGCAGGAGATCGAATACCTACTCAAAGATAGTTTCCTTCCGAAGTGGGAACTTGATGGAAT
TAATATTACCGGATGGCCGCGATTTCTTTAGTGGGCCCTTAACGCATTAACTGACAAGGACATGCGAACCAATCATATGACACGCTCAAAGCCTAATTGT
ACCGTGGGCGAGCGGTGCCTGGACTGTATTTGGTGGGTCCCAGCTACTGGGAATGAATGAAGTCTTGGATTATTGGGCTAGATCCAACCCAGTTGATATA
GTTTTATCACGACATGGCGACCGTATATGGCATTCAACTCACTAACAGATTGAACACCGCGACTGTCCGACGTCCGCTTAGGCTACGTCGATATGATTCC
ATAATTTGATCAGTTGAGATCAGTTTGCTGCCACAAACGCATATGGAGCGGTTCCTAAGCCTCTTCTCCCTGAGAGGATATAGACGTCGAGCGCTCGCAG
AGATTTTCTTGCGCGTGCATGCGTGTGCTTCAGACAGCCCAGGCAGCGACTGTGATTGTGGATATTCTTTCTGCAAGTTTTGTCGTGAACGTGTTGAGAA
GAATTATCTGAGAAACAAAGCTCCACAATTCTCTGCCTCCAACAATAAAGCAGATTTCTTTGCTCTTCTAACAGCTATTACTTACCACAATGGACCACCT
GAAAAGCAAACATAACCATACACACTCAAAATATTGACTATTCTCTCCGCATCAACAGCACAGCTGAGAACCGGGGACATGGCCACTATTAGGGGTGCCA
GGAAATACACATCTCCAGTCAGCTCCTTTACGCAACTGACTTTTATTTATCCATCATCTGTTTGTTTGCCCCCGGTATATCCCATGGCATTCCAAGACGC
ACACAAAGTCCTGGGTATATAAGCCACATATATCATATAAATCTAACAGAAATCGTCCACGGAGAATCTCGTCTTCAGCAATGGCATTACTCCTTTTCAA
GTAAAATACCAACTAATTCTCGTTCGATTCCGGCGAACATTCTATTTTACCAACATCGGTTTTTTCAGTAGTGATACTGTTTTTGTTCCCGATGTCTAAC
ACACAAAGTCCTGGGCAATTATAGCAAAACAACACCTTCTTTAAGTACTCAGCTTTCCTTTAAACCACATTACTTCAGAATTCTCTAGCACATTGATCGT
AATTCGGTTTTTTAAAATAATAATTCCACTTGAATTTGCTAATAAGTATGATAGTGAATGGTTAAAGTTTGTACGTGATTTAAAGAATGATGAAATTGTT
CACTCTCTCTCTCTCTCTGGGGGCCGCCGACCGCCGAGCGCCGCCTGGGAGCCGCCGGGGTTCCTGCCGCCGCCACACGCTCCTCCTCCCTGCGGTCGTC
CCTACCAGTCAGGAATTCCAATGTTAGGCCTGAGTGCAACTTGTTACAAACGTTAAATTTTCGGCATGCCAATGTTCGTTTTGCCTCATAAAGTTCTGAC
TTGTAGAGYAGTAAGAAGGTATTGGGAGTTTTTTTCATTTTTTGCGTAAATTTCGCAACTAATGAGATAAATTGGAAATTCCAATTTTTTTCGTTTTTTT
GGAAAACAAAACAACACAGAAACACTCGCAACTTAACTGCCCATATAAGGAGAATAACCGCACCCCGCACTATAATCCCATATGGCCAGAGTACGAGCGT
AAAAGTAGGTGATAGTATAAGATGACTAAATTAACATTAAAACAACAGAGGTTCGCAGATGAATATATAAGACTAGGGGAAATTACTAAGGCAGCAGTTA
GGAAAAAACTTATATTTTGACCTCTTTGACGAAAGGCTAATCGTCCGGACAGGGTTTCCGGAGGTCTACCGACCTCACCCCGCGGCTCCTCCGCATACGT
AGCAAAAGCAGGTAGATATTGAAAGATGAGCCTTCTAACCGAGGTCGAAACGTACGTTCTCTCTATCGTCCCGTCAGGCCCCCTCAAAGCCGAGATCGCA
TAACACCATAGCCGTTATAGAAAAAGCGGGAAAGTGTTTTTCAAGCCCTATAAAAGCTGAACCGCTTAGGTTGTTGCACCCAAGCACTTCTAGGACTCAG
TCTGATATAATATAAGATTACCTCTCAGAATCATTGATATCAAGGCTTTTTTAAAGTCTAAAAACAGACTTACTACGTTTCCCACTACGTTTGTGTTAAA
TTATATCCTTAGGATATAAAGAGCAAGCACCCAGGCACTTCTTCTATTCTGCCTCAGATCGTCGATATAAGCGGAGCTTTTCTGTGACTGTACGTAGTGT
CATCATCAATAATATACAGGACAAAGAGGTGTGGCCTAAATGTTGTTTTTTTTTTTAAAAAGTTTTTGTTTGATTGTTTTGACAAGGTTACACCCTGTTC
GGTAATTTTACTTCTTCGCCGTTTATTTAACACAGAAGAAGAAAAAATTTCCAATTTTTTGTTGCATAGATAAAACATACGGACAGGTATCGGTGTTTTT
TAACTACAACCATGATTTATAAAATAAGGGAGGGACCGAAAACGGTTCAACCGAAACCGGTACATATAAAAGCGGTTGTAGAAAACAGTTATTTGGGGGC
GGGTTTCAATAGGAGAGTTGCTGACACGGTGAAGCCGAATGCCACGTGCGTCCTTGCGGAGTGGTGGAATACCCCGCAAGTGATTTAGCACCCCTATTAA
TAATATTACCGGATGGCCGCGCCCGAAAAAAGCAGGTGGGCCCCATGATAGTCCGCGTCCGCAAAAGAAAGTGGTCCCCGCGCACGCATGTTTGTCGGCC
GAAAACCACTCCAAACGAAACGAAAAGAAAAGAAAAGACGAAAGAAAACGAAACTGCCAATTGTCCCCTACAATGCCCTGCGCGTGCGGCAACAATGGCA
TAGTAGTAGACTCCGAGATAGAGAAATTCAGGAAAATGGAAAAATATAGGGAGATTCATCAAAGAGTCAAGGAGATTCCTCCTGGGGGGGCTTCTGCATT
AACGAAGTGAGTTAGGGTTTGAGTGGCATATTATGTAAATATGCATCGGGACACCAGGAGGTGTCCTCTCAACTTTCTCATATTGCTGGTGTCCTGGTGT
AAGTTTTTTTCGCACTGTCTAAAGATGACTGGCACCCATGACGACCGGATTTCTTTAAGACTTTTATTCTTCAACTTATGGAACAAAAAACGACCAAACG
CCTTTTCAAACTTTCTCTTTATTGTTTGTTTCGAGTCTAAATTTTTGTATTTCTGTCCTTTTTCCCCCACTTCTAAATTCTATCTTTTTACTCATAGTCA
GTTGACGACCCCGACGTGTGCCTAAACGCACACGTCCCCACGCAGTTGGTGCTCAACTCGGCGGCGGCGGCGAACGACACCAATGACGCGCCGCCCGATC
GCCCTTTATAAAGTCATAATCTTTTTTCGTTTTGATGAGTGCGTTAGGGGATGTAATCTACGTAGTCTCTATTCTTTTCCCGGCCGTGGGTCTTCTCTCA
NTTAAATCCAGAAGCATACATATATCAATGATGCAAAATCTCACAGCTAACCCCTCCGCCGGCGCTACAGTTACTGTAAATCTGCCCGCGGACCACCCGG
GAAAACCACTCCAAACGAAACGAAAAGAAAAGAAAAGACGAAAGAAAACGAAACTGCCAATTGTCCCCTACAATGCCCTGCGCGTGCGGCAACAATGGCA
ACCGGATGGCCGCGCAAATTTTTGTCCTCTTTTACTTTAGTGGACCCCACGCACTATCTTTGGTCGGCCAATGAGAATGCGCGCTCAAAGCTTAGATATC
ACCTGAGTGCCCCGCGACTGGGTGGGACCTGGATCACTCACGTGGGTGGTCCCGCTCATCGTGGCGCAACGAGGAGTCTCGTTGGGAGTTTTTATAATGG
TGCCTATATGGTGGGTAGTTTAATTCTTGCATTTTGAGTCATAACTATTTTCCTCCTTTCACATTTATTGAACGTAGCTCCTGCACAAGATGTAGGGGCA
GTATTGCCACCGACGACGACGACGGCAGTCCCTGCCGGCGAAGCCGGCCGCCGCGAAGCGGCAAGGGACTGCCGTCGTCGTCGTCGGTGGCAATACTCGT
GCTAAAGTCACGCCTGTTGTCGTCACTATGGCTTCCTCACTCAGGGCTGCGATCTCTAAGATCAAGAGAGATGATGTTGGTCAGCAAGTTTGTCCAAATT
GTTGACTGGTCAATCGGTGTCTCTCAAAGTTCTATGCAATCGGTGTCTCTGGAGTCTTATTTATAGTAGAGACTCCAAATGGCATAAATGGTAATTATTG
AGGCCAGCCCTCTCGCGGCCCCCTCGAGAGAGAAAAAAAAAAGCGACCCCACCTCCCCGCGCGTTTGCGGGGCGACCATCGGGGGGGATGGGATTTTTTG
AAGTTTTTAAACCTGGAACTGACACATTCCTACAGCAAGTGGTGACGAAATGATGGCAGATTCTACTAGAAACGCATTTGGAGCATATTCTATAACTGAA
GGCACTTAATGGCTAAGTTAATTATAATCAACAGTGAGAAAGGCGAGAAAGTAGAAACACATGAAGACATTTTTAAATTATCAAATTTACAACAACGTGA
AGAGCAATCGTGCAACAATAAGAATATCAGTAATGAACATCCAGACTATAAACAGTTTCCTAGATACTTCAGGCGAAATTACCGTGTACCTTCAAGCAAT
GTAAAATACCAACTAATTCTCGTTCGATTCCGGCGAACATTCTATTTTACCAACATCGGTTTTTTCAGTAGTGATACTGTTTTTGTTCCCGATGTCTAAC
AAATTCAAAACTCAAAAATATAATTTTGTATTTCCAGTTGATTATCTGTAAAATAATCTCGGTTAACTAGTTGTCCGATTAACAACTCGAGTCTGATCTG
AGAATCTTTCCCGTCACATAAGCTCTTGAGATGTTAGCCATTGATTACCTGCAAAATGAAAGACTTTATCACACATACATGCTGAAAACTAAAACGAATG
CGCACATGTGATCCTAGGCGATTCTTGATCGCGCTTATTAGCTAACCAATTTAATTTGGTGTTGAAGTGTTGACACGCTCTCTAACACATGGGGCAGCTT
TAATTCAAATTCTTTATTCTTGTTTGCTGTCAGGGGTTCGACTCCCTTGTCAGTCGTTAGTCTGTCATGACTTGGTGTTGCTTTTCGACAAAAAAAATAA
GTGAAAGTTATGGCGGCTATGTCGCGCCTTACTGGCATGACTACTGCTATTTTACCAGAAAAGAAACCCTTGGATTTCTTCCTGGACCTCAGGGACAAGA
GTCCCTAAATTACATACTTTCTAAAATTTTAGTTGTTTTTTTGTCCTCTTCATTAAATTTTTCTTCTAACAAATGAGAATACACGGATGTAGTTATTGCT
ACGTGAGACTCGTATACCTTAAGGAATTCATTGACTCTGACTTTCTTCACTACCTTTTGATAACGCTCATACACGTCTTTGATATCAAAGTAGACATTGG
ACACTCATTTCCCCCCTCCACCCTTAAGGTGGTTGTATCCCCTACACCCTACCCTCCCTTCCACATAGGACGAATAAACGGACTTGAGATTAAGGCAAGT
GTAAACCACAAGAACGAGGTTCAATTCCTTGTAGACTTACGGTTTCAATTGTGTTGTGTTTATTCAACATTTACCAATTATGTCTCGATTTATTAACGGT
GGTGGCATTTTTGTAATAAGAAGTGGTACTCCAGTTGAGGTACTCCAATTGAGCCCCCTCAAACTTGCTCATTCAATTGGAGTATTAGAGTAACTTATAT
GTCGACGTCGCATTCTGCACCAGCTTTCGCTCGTCCAGAACCAGATCATCCTTTCGGCCTCTTTTCTTCGCACTCTTCTTCGTTGCACTCTTCTAGATGT
GTTAATGAGAAATGGCTTCTGCCATCGCTCTCTCGAGCTCAACCGCTCAAAACAAAATTACTCTTAAGTCTGTGGCCTCACGGCTACAGCAAACTGATGA
GTAAAAAATTTCCTTGACATCATGGGTGACAGAAAGCGTTATACGAAAACTGTTTGTGTCTATGATCCGCAGAACGCCACTTTTTGTTCAAGAGGCGCAA
GTATTCTCCGAGCTTAAGATACCACTTGCAATTTGATTCCGAATCGGACGATTTCCAACTTTGAATTCCTACAAGTTGAGACCATTGGTCGATCAAATTG
TTAAAACAGCTCTGGGGTTGTACCCACCCCAGAGGCCCACGTGGCGGCTAGTACTCCGGTATTGCGGTACCCTTGTACGCCTGTTTTATACTCCCTTCCC
GTTAAATAAGTTGTCTCATGTCTTCGGCATTACTCCTTGCACCTGGCGATCTAATCGAAAAAGCAAAGCGCGAGCTCGAGCAACGCTCGATAACTCCGCT
AGTAGTTCGCCTGTGTGAGCTGACAAACTTAGTAGTGTTTGTGAGGATTAACAACAATTAACACAGTGCGAGCTGTTTCTTGGCACGAAGATCTCGATGT
ATACAATATAAAATACATCAAATACAATTTAAAATACATCAAATATAATTATTATAGCATTATATCTAAAATACATCAAATACAATTTAAAATACATCAA
ACGAAGACAACAAAACAATCAAAGGGGATTAATTGGTTCGGAGTTGTCTACTCTAAGCCTTAACGGGAACTCCCGTATTGCCAAGATGAGTTTGTCACGG
AGAGCAATCGGTGCGCCAATTACTAGATAAAATCATCAAATACTAAACAAGAAATAATGTCTCGCTTTTCTAACGTTTTAGAATCTTTCCGTCCTTCAAA
AGTTTCTAAACCACTAGAACTAGCGAATTCAAGGAAAAGATTACAATTCACTATGGAGAGCATCGGAAGATTCGAAATTACACCAAGGAAAAAGAATATT
CGCACCGGGGATCCTAGGCAATTTGGTTGTCTTTTTTTGAGGCCTTGTGCGCTGTACTTCTCCAAATGGGAAACAAGCAAGCCAAAGCCCCAGAATCAAA
TGGCCACTCCCTCTATGCGCACTCGCTCGCTCGGTGGGGCCTGGCGACCAAAGGTCGCCAGACGGACGTGCTTTGCACGTCCGGCCCCACCGAGCGAGCG
ACCGGATGGCCGCGATTTTTTTTAAAGTGGTCCCCAGAGCACGTGGTCCAATAATAGACGCTCCTTAAAGCTTAATTAATGGCTTGTGGGCCTATATACT
AAATTAACTCAACCCAAAGCAATCTGACAACGAACAAAGCGAACACAAGCTCTCTTCAAGCTCTCACTCGCTCTCAGTCGTCTGATCGCGCACACCTCGT
AAATTCAAAATTTACCATTACATATTGGTATTTATTTACCCTCAGTTGGTGATATATGTGAGGACGCTAGCCTGTTGGGTTTCCTGACCGACCAAATCCA
GGAAAAAAACTTTATATATTTTCTACGTTGAGCTCCGTATAAAGCTCCGTGCCCGCACACGCCCGCTACGGCGGTATTGTCTAACCGGCGACAATAAACA
CGGAGACTTCTTGTGGTTCCTGTGGTGTCACCCCTCAGCCCTACCTGCGAAAGAAAAAAGAGTTAGAAGGCGGCAGAGGAGCTGACTGGTCGTCGTCGAC
TTGAAAATTCTCGCACAAGGTTCCCGTCACTTTCAAAACTCTCTTTTCTTTTATAATTGCTTACCAAATTTGATTTTGTTTTGTTTCGACTTGTGCAAAG
ACGCTTAACAACCAGATCAAAGAAAAAACAGACAGCGTCAATGGCAGAGCAAAAATGTAACACCTCTACAATGGATGCCGACAAGATTGTATTCAAAGTC
TTTATTAGAACAAGAAGTGAGGATATGATTAAACTTTGTTTGACGAAACCAGGTCTGTTCCGACTTTCCGACTCTGAGTTTCGACTTGTGAGAGAAGGAG
ACCGGTGGCGAGCGATTTTTTTGGTGTAGCAGGTGGGTCCCACTTTATAGGAAAAGGATAACTGGACTGGATCTCTCTTATTGGGCCGTATTTTATTGGG
AAAATAAAACAACCCAACACAACTCAAGAAAATTCATACAAACAAACAAATTCGTATTTTCAAGCAATTCACTTTCAAGCAATTACAACATTTTCAATCA
CGCAAAATTCTGGCTGAATTTTGACCCTGTGTATACGGGGTGTGTTTGAATAAGGTTTTATTGCCAACGACTTTATTTGCCTCCTTCATCTTGAGACCAT
ACTATAATCCTACTATAAAATATAGGGTGTAACCGAAAACGGTTGCAACCGATATCGGTGCATATATAAGTGCTGCAGTACACTGCTGGACAGATTGGGA
TGGCATTTTTGTAATAATAAGGGGGTCACCGATTGAGGCTCTCTCAAACTTGCTCTAGCAATTGGGGAACGGGGTCTCATTTATACAAGAACCCTCAATA
AGTAATCTCCACCATGTGGCATTATACGAGTATCAACAATGACACGAGAGTAGCGCTAGACCCCAAACCGAATCAAATCAGAACAATAACAAAACCAAAC
CGCACCGGGGATCCTAGGCAATTTTGTGGATCTTTGCTGATACTTCATTCTGCACTCAAAGCCGCATCCGGCAAGAGTCATGGGGAAAACGCAGTCCAAG
AGTTGTTAGTCTACGTGGACCGACAAGAACAGTTTCGACTCGGAAGCTTGCTTAACGTAGTGCTGACAGTTTTTTATTAGAGAGCAGATCTCTGATGAAC
GGTACCAGCTTAGCTTGCCTATTTACGTTCTCATTAAAACTAAACAAAAGTTTTCTCTCTTCTATATGTTTTAAAAAACGAAGACTATACTTCTCGTATA
CTGGGGCGGGGCTTAGTATTACCCCCGCCCCAGGTTCAGCGGAGTCATCACGTGAGACGCACATGACATTAAATGTTATAAGTAATTGCAAGTGGATCGT
GTCTACTGTTCCCCTCCTGCGCGGGCGGCGTCGATGGCATGCTCCAGTGCCTGCAATGTGCCGGGGAGGCCGCGGCTCGCGAAGAAGTCGGCCGCGCCGC
AATGGGCGCCTGGTAACAAGTTAGACATAAACCACAGCGATCCATTGTCTCCAGATCCAAACATGGCGAAACCAGTTGTGAAGATCGACGTGGAACCTGA
GAAAATCAACCAACCCAGAAAACACCAAACCAAACTCAAATAGACATACTCGGCCGTAAAAGGTTACCAATTTGCTAAGAAGCTAGGTAAACGACATGTC
TTAAAAATCACACTCTTCCGATCCCAACGGTACATCTTTATAGCACTCTCTTTAAAAACCTCCGCCCGAAACATGGACAGCTTCGTCTTAACCAGTACTA
ATATTTTTATTACTCATTTCCTGCATCCACCATATTGGCTGCCCGGGCCAATAATGCGAGCGGCTGCGCCGCTGCGCGCTTCGCGCGCGCATTGTAAGGC
TAATATTACCGAAAGGCCGCGAAAATTTTGCCCCTTATCTTGACCGTTGCTGCGTAATCATTGCACCAAGTTACTCATCCGATTTGCAACACGTGTATCC
AGCGAAAGCAGGCAAACCATTTGAATGGATGTCAATCCGACCTTACTTTTCTTAAAAGTGCCAGCACAAAATGCTATAAGCACAACTTTCCCTTATACTG
AGATCTGACCAACATGGAAGTAGACACTGCTACGTTTGTTCGGCTTCATCATGAGCTCCTTTGCGCTCACGAAGGACCAAGTATTATTTCCAAGTTTGAT
GATGATGTATAATAACCTCAAAAACTAACGCAGTCATAACCGGCCATAACCGCACGGTGTCACTCGGGTACAAATTATGAATTCGATCTTTGGACTTTTC
GTATTTTTACAACAATTACCAACAACAACAAACAACAAACAACATTACAATTACTATTTACAATTACAATGGCATACACACAGACAGCTACCACATCAGC
GTTATTTGAACCCATGCCTTGCCAGGATACTGTCTCCCTTTCTATACAGCACACGTCGGTTTACGTGCAACATTCGTGTTGTGTGTCGACAACTACATCT
AGAGCAATCAGTGCATCAGAAATATACCTATTATACATTTTGCTAAGAATCAATCAACTACATTACACAAGCTCCTCTACCTTAGGCTGTTGAACTCGAA
GTTATTTGAACCCATGCCTTGCCAGGATACTGTCTCCCTTTCTATACAGCACACGTCGGTTTACGTGCAACATTCGTGTTGTGTGTCGACAACTACATCT
GGTAAATACATCATTTTCAACTACAGAGTTTAGATTAGGAGTTTAGTATTTCCCTCCTTATTTCAAAAACTAGTACTGCAATTGAAAAATATCCAATCCC
GGTATCAGAGCCATGAATCGGTTTAAGACCAAAACTCAAGAGGGTAAAACCTCACCAAAATACGAAAGAGTTCTTAACTCTAAAAATAAAAGATCTTTCA
ATGGTTGAAATCACAGTGACTGGCGGTGGCTCGACCACCGTCGACGCGGAGAGTGCCACTGTCAACGTGAACGGCGACGGAGACACCATTGTCAATGAAG
CCTCTCAAGGAAAACAGCCGAGAGTTCCCCCGTAGGGGCCTCTCAAGGATGATCCATAGGAGCCTCTCCCCGGTGACCTCTGAGTGAGATCGCCTCGGTT
GTTAATTTTCTGCTGTGAACTCCAGAATGCAAGGGAATGAGAGAATACAAGATAAAAATGAGAAGGAGAAGGCGTATGCACCATATCTTGACGGAGCAGA
GTAAAATACCAACTAATTCTCGTTCGATTCCGGCGAACATTCTATTTTACCAACATCGGTTTTTTCAGTAGTGATACTGTTTTTGTTCCCGATGTCTAAC
CATCATCAATAATATACAGGACAAAGAGGTGTGGCCTAAATGTTGTTTTTTTTTTTAAAAAGTTTTTGTTTGATTGTTTTGACAAGGTTACACCCTGTTC
ACCTGTGGGCCGCGATTTTTTTTAAAGTGGGCCCGTTGATGTGATATGTCATCCAATCAGAACGCTCCCCCAAAGCTTAATTGTTTTGTGGTCCCTTATT
ACCAAACAAAGTTGGGTAAGGATAGATCAATCAATGATCATATTCTAGTACACTTAGGATTCAAGATCCTATTATCAGGGACAAGAGCAGGATTAGGGAT
GTTAACAATCACCAGATCTTGCCCGTTTTTGTGAGCGGGAAAGCTGGTTACAGGTTTATATAAAAAGGCCCACCGCACAAGTTTTCACAGACGGTTCAGG
CGAGCCTTTAAGATGAATATAAATCCTTATTTTCTCTTCATAGATGTACCCATACAGGCAGCAATTTCAACAACATTCCCATACACCGGTGTTCCCCCTT
GGGGATAATTATAGTTGGTTTCCCCTTTTGTTTTCGGACAACGGTCTCGGCAAGCTTCGGTATTGGCGGAGAGAAACGTAATCTCGTACAACTAACTTCC
CGGACACACAAAAAGAAAGAAAAGTTTTTTATACTTTTTGTGTGCGAATAACTATGAGGAAGATTAATCATTTTCCTCAAACTCAAACTAATATTAACAT
ACCGGATGGCCGCGCTTTTTTTATACTGGGCTTTATATAGAGGCCCATTTGGAGTGGGTTTTTGGCCCATTTGGACTAACCACTCTCTTTCCTCGTATTT
CGAAAAACTGAACATACAATATCCTGACATACACAGAAGTACACTACTATACCCTGAAATTAGTACTACACTACTGTCTACGTCACTATGGCTCTCACTT
GTTAATGAGAAATGGCTTCTGCCATCGCTCTCTCGAGCTCAACCGCTCAAAACAAAATTACTCTTAAGTCTGTGGCCTCACGGCTACAGCAAACTGATGA
GAAAACAAGACGAGACGAACCTAAACAGAACGAGCCATCCGCAGAAAAACTAAACCACTTCCGGTTTTCTTTGAACATAACCAACACGTAGTTTGACAAA
TTCTGGCATGTCCTCGACCTGGTGCTCAGTCCCAACCTCGCAGAAGTATGACCCGTCTGCCTGCCGCAGCCACGCTCTTATGCGCCGGCCGTCGAGCTGA
GTAAACCACAAGAACGAGGTTCAATTCCTTGTAGACTTACGGTTTCAATTGTGTTGTGTTTATTCAACATTTACCAATTATGTCTCGATTTATTAACGGT
ATGCGTAATAGGCTGCCCATAGGGGCACAAGGACCTCCTGGGGGACAACCGTCCAATAACCCAAGTGAGAACAATTTCAATCCAGAGGATTGGGATATCC
TTTCGGGGCATTTTGATAAATATTAGTGTTCCCCCGATATGTTCCCCCAATTGCTCTGGCCCTCAAAACTCTTATGAATTGGGGGAACTGGGGGAACTTA
TATTGTTGCCAACAATCATCACGCCATAGAAAAACACGTAACCGCCTGCGTTATAATACAAACAGCTAGTATATAAATACAGGCAGTGAAAGTGTTCCCA
GGTGAGAGATGGTAGGGTCAAAGACAGGTTAGCAAGAAGTGTTTGCGGAGTCGGTTTCATTGGCGATGGAATGTATCAGCCAACCGTCAATGGAAAAATG
GTTTATTTAGGATGGAACCTTACGCAATATTGTATGTTACGCAGGAGATCGAATACCTACTCAAAGATAGTTTCCTTCCGAAGTGGGAACTTGATGGAAT
GTTATTGAAGAGCTTTGGAAGTAACATGGCACGCCGCATTACTTTGAACAGTTTGAAACCTCTGAGCACGATGAGCGATCATCCGTCTCTAACTCCTACC
ACCCAGCCTCGGCACCCGCTCCTTGGAACCCTCGTGCTATCCGCGTGCTCTCTCTCTTCTGTAATCCTTAAAAGAAAAAAATTATGCCTTCGGTCACGTC
ACACAAAGTCCTGGGCAAAAGAAAAGCAAAATAACCAACTATAGATTAGCCAAAACCTTTTTGTTTAAACAGTTAGTAATTTATAAGTTTTAATTTATAA
GAAAGCATTACATTAAACATACAAAGTTTAATTACAATTACTTTTATATACAATACAATGGCAAACATTACACAACAAATTATCGATACAAGAGAGGCTG
GGATCCCTCAACAGGAGGCGTCATGAACTTGAACCTCCCCTCGGACATGCCGGAGGACATCCGCCGGCAGATAGAAGACCTCGCCCAAAAGAACCCCGGC
GTATTACTGTTTTGTATCCGAAACAGAACCTCCAGAAATGGATTCCTTATCTTTACCCACCGTGTGTGACGTTGTTGTTCCGGCTTTGAACGTTGACAAT
TGTTAAGGTGTAAAATACCCCCTATTAAAATATATATTATTGTTTTAATAAAAAAAAACCATACGGTTTTACATAAAATAATACTATATCTAATTTCCTT
GTCCCTAAATTACATACTTTCTAAAATTTTAGTTGTTTTTTTGTCCTCTTCATTAAATTTTTCTTCTAACAAATGAGAATACACGGATGTAGTTATTGCT
CCCCAGGGCATGGCTCATTTGGCCTCCCCGGCCGCTAACTATGGCATCGAGGCGACGTCCATTGACCCTCTGTGACATCGAGGCGACGTTCTTTGGCCAT
GTTATTTGTATTGAAATATACAAATATACTTAATCAAAATTTAAATGGCTTCCTTCAAGGATATTGTAAATGCCTTGTTTGCGTCAGCGCAACAAAAGTT
AGGGTTCCGTTGATCCACCTGCTCAACGTCGATTTCACGAAAGCCTAACCATCTGTTGCCAATGGCATCAAGCACGCGTTTCCTCGCGTCGGCCGCCAGT
TTTGAAAGGGGTCTCCTGGTGGGGTGGGTACACTTCTCGCTCGATGAGTGGGGGTGTGGCTCATTGCCCACACCTGGTTGGTTCCCAGGTTCATACAATA
CATCATCAATAATATACCTTATAGATGGAATGGTGCCAATATGTAAATGAGGTGATTTTAAAAAGTGTGGATCGTGTGGTGATTGGCTGTGGGGTTAACG
ACCGGATGGCCGCAAATTTTTGGTGTCCTCCTTATTGGACGCTGACAGGCCCATCTCAGGGCCCATTAACAGGCCCAGGCCCAATAAGTTTCTCGGCCCT
NNAGCGAAAAATCTGGTGATATTCCAACTTCTCTCAATTCACACTTCCATTGTGTCGTTTTGTTTTCTTTTCTTTTGATGTCCTCCATTTGTTTCGCCGG
TCTCAAAGAAATACTTGCGGCACGTCAGTACGTAAGTGTTAACTTTGAGGAAGTGGATTGAGCATCTTAATTGCAGCATACCTGCTAACATCATGCATAT
ACCAAGGGGAAAATCAAGAAGGATATTGAACGTACGAAATAGTAGCAGATATCGTGAGCCCAGAAGTGGTGAATTCCGCGGTCGACAACGACCAAGAAAC
TTAAAAGCAATTGCATCGATTACAGAATTCATTCTTCAAATCTTTCTCTTCAAAGCTCTCTTGATTTCCCTCTCTTTCAAGCATCAAGCTCTCAGCATTC
GCATAGCGAATTACGGTGCAACTAACAATTTTAGATAGTAGCCATGAACAAACATTATGATTACTCACTACGTATTGATCATTTTTACAATGACTTGCGT
ACAATAAAATAATACAAGTCCCAGCGGGGCTTTCCACCGGCGCCTAAACAGCAATGGGTTTTATTGTGCGCTCTACTGGCAAAGGGGCGCAAGCAACCGG
ACCGGATGGCCGCGCCCCGCCCCCCCACTTTCCGTACACACCCACGTGACGCTTTAATTTAAATTAAAGATAAGGATTTTTGACTGACCAATCAATTTGT
TTGAAAAGAACTGTGCTTTCTCCGTCCGAGAATTAAAAGAATGGTTCAAAATTCTGTTTTAAAGGGTGGTGGGGGTGTGCTTCCAAAACGCGTCCGAGTT
GGCGAGTGCGTGCGGCTCGTCGTCGCCGGCCGTTTGGGCCGGACGCCAGCGCGGGCGGCGCGTCGGCCGGTCCGGCGGTCGGTCGGGGCGGCTCGGGGCG
CATCATCAATAATATACCTTATTTTGGATTGAAGCCAATATGATAATGAGGGGGTGGAGTTTGTGACGTGGCGCGGGGCGTGGGAACGGGGCGGGTGACG
GGGATAACTAAGGGTTTCATACAATACTACGCAACTAATGCAGAACACCCATGCCTAAACTTGACTGATGACCCCTACGTAGCAGCCGGGGGGGTTTGAC
GGATTCTAATTATTATCTCCATTGAATAGAATTTCACCAACTATTGTCTGATATCTTGTCCTGGGGGCAATTTTATTCAGTGCCCTAACTTTGGAAATAC
ATGTATAGTCGTTATAGTGCCTACAATTATAGTCCCCATCTGGGCAAAACCTATGTATACGATAACAAGTATTACAAAAATCTAGGTCACGTGATTAAAA
AAAATATTTTTACTATTATTATTATGGTTAGTATTATGATTATTTAACGTCTGGTTTAATGGTAAACACGTCAGAATGGGAAAAAACTCCCCAAGTTACC
AGTGGAAACAGGCAGTGGAGATGGCTTCCAACCTACCAGTGAGGTCTTTCAGCGAAGTCTGCTGTGCTGAGGCACGGGCGGCTATAATACAGATGGAGAA
TCCTCGCGTTTCAAAAATTACTTTAAACTCCCCGGGGGGGTTAAAAAAAGGGGGGTATTAACCCTAACCCTAACCCTAGGCCCTAACCCTAACCCTAGGT
TCCTCGCGTTTCAAAAATTACTTTAAACTCCCCGGGGGGGTTAAAAAAAGGGGGGTATTAACCCTAACCCTAACCCTAGGCCCTAACCCTAACCCTAGGT
CGCACCGGGGATCCTAGGCTTTTTGGATTGCGCTTTCCTCTAGATCAACTGGGTGTCAGGCCCTATCCTACAGAAGGATGGGTCAGATTGTGACAATGTT
CTGGGGCGGGGCTTAGTATTACCCCCGCCCCAGGTTCAGCGGAGTCATCACGTGAGACGCACATGACATTAAATGTTATAAGTAATTGCAAGTGGATCGT
GTTAACAACTATCAGGCGATTCTCTAGTTCTAACACGAACGTTTACGGTCGTTGCCAGCTTTTTCCTTATAAAACTCTGGTGGGAATTTCTCTTGGGACA
TGGCTCGAACTGACTAGAACGGTTTAAAGAAAAAGTTCTTACCTGGAACCTGGGTTCCCTGGCAGCGCTGCAACGGAATTCAGGGCGTTGGCCCCGATGG
CAATCAATATTTGTACCGCACGGTCGTGGACCATGAAAATTTTAGCATTAGTAATTGTTTAAGGTAGTTAGATGGCAAATGTAGTGCATTTATAGGTTAT
GTTATTTCTGAGCCCCCGATCATCACCACGATGCCACTTCACATGATTCCGCAAGTCGCCCACGCTATGGTGCGTGCAGCCGCTGCAGGACGCCTTACCT
GAAAACCCAACCCTAACCAACCTCAACCACCAACATCCTTAACGAAATTAAGCTCCCAGTAAGGATATATTCCGCGGGATGGCTCGTGTGCGCGAGGTTT
GTTAAAATTCCGCAATGGATGAATTTTCGCTTTGTATAGTGAAAGAGATACCTGAGGAGCATAGCGCTCATATAGTACACCATGAGCTGGCGTTGAATGA
GTAGTATTACCAGCGCACTTCGGCAGCGGCAGCACCTCGGCAGCGTCAGTGAAAATGCCAAGCAAGAAAAGCGGCCCGCAACCCCATAAGAGGTGGGTGT
GTATTAAATTTTTGTAAGTCGTTATGGAATTATTTAGTGACAGTGGAAGCATAGTTGAAAACTTCAAGGAAAGAATAAACAAACTTGTGTTTGATTATTC
GCTAACAATAATTAAGAAACATGTAATGGCCAGAAACCGATATCGGTTGCTGGCACTGTATATCTGAGATCGCATCGGTTGCTGGCACTGTGTATCTGAG
GGTAAATGTTCTATAGCTAATTAAACCTAACAACTATGGTTTCCCCTACAACACCAATATCGTATACGTTATTACCAGATTTTTTCCACCCATTTTCAAG
GGAGGAAACTCCGTGTGGTTCCTGTGGGTCACCCCCCGGTTCCCTCTAATGAAAAGAAAGGCAAGGAGAACTCACCTGTCGTCGTCGACGAAGGCATGTG
CGAAAAACTGAACATACAATATCCTGACATACACAGAAGTACACTACTATACCCTGAAATTAGTACTACACTACTGTCTACGTCACTATGGCTCTCACTT
GCCAGACGTGGACCCGGCCTGATGAGTCCGAAAGGACGAAACAGTACTGCGCTAAGAGGTGAGACTACTTCAATCCTCTTATGACCTTCCCTGCTGATGT
TTATTCTAAAAAAAAAATATTATTCAAGAAAAATGAATAATTTCATTTATTTAATGCTTTTACCCGTAGTGGCTGGGTGCAAGGATGTCGATTGAGGGGA
