# Supplementary material for: Towards a better solution to the shortest common supersequence problem: the deposition and reduction algorithm
Source: BMC Bioinformatics. 2006 Dec 12;7(Suppl 4):S12. doi: 10.1186/1471-2105-7-S4-S12 (PMC1780115; doi:10.1186/1471-2105-7-S4-S12)
Supplement: Additional file 1 — Real DNA sequences DNA sequences are obtained from NCBI Viral Genomes, Accessed on 01/01/2006. . Sequences are randomly selected from different genome sequences. The specific length and number of sequences are specified for each dataset. There are 60 randomly selected datasets. File name indicate the number of sequences, sequence length, and dataset number. For example, file name "DNA_N100_K500_5" indicate that it is DNA sequences dataset, with 500 sequences, each truncated to length of 100. And this is number 5 datasets for this setting. Each sequence is represented as a row in the dataset file. [file 1471-2105-7-S4-S12-S1.zip › DNA_N500_K100_0]

TAACACCATAGCCGTTATAGAAAAAGCGGGAAAGTGTTTTTCAAGCCCTATAAAAGCTGAACCGCTTAGGTTGTTGCACCCAAGCACTTCTAGGACTCAGGATGCTGAGCAGTAAATTCTTGGGAAAACAGTGCTTATGGTGCAGGGTAGAATTAACTAGCTTAGATAAATATCGCTGCACCTCAAAAGGTATTAATGTAGTGCAGAGAGGAAAAGGACTATATGGGGTCTGCTTAGCATGTCTAGAAACTGCTTTAACCCTAGAAAGGTCCCTATATCCTGCACAGAGTATTCCTGCAACAGTAGAGCATCTTGAGCGCACTATTAGATGCTGTTACTGTGGGGGAAAGTTAAATATAGATGAAAAAAGGAGACACTTTTTGGAGAATGAATGCTATGCACTTGTAAGAGGCTGCTTGAGAGGACGGTGCTACGAGTGCACTAAGGATGGTGCACGGACCAAATACCCATAAGGACCTACCACAAGATGAATCACCTGA
GGAAAAAACTTATATTTTGACCTCTTTGACGAAAGGCTAATCGTCCGGACAGGGTTTCCGGAGGTCTACCGACCTCACCCCGCGGCTCCTCCGCATACGTGCAAGCTACCACCCGGTACGCAAGCATGATGGATGATCTGGACGCCCCTGCGTCGAGACCGAGGCAACTCGGATATGTCGTGCGTCTGCGATGACAGTGACGGTTGTTCCACCAGGAACGCACCCGTCGCTCGATGATCTGCTTTGCAGGTGATGTGTACGCACGCTTCGTTGAGACCCGTCGGGTCGATGCGGATCGCCCCCCACTCAGTCGTAAGGATACGATATGAACAAAGTAACTAACGCACTCCTCCTCAAGGATGAGGCACCGCGTTCCCACGTTGCCATCGCCTACGGCCTGATCGGTCTGGTCGTCGGTGCATTTGTCCTCAGCAACAAGTAACCATGGATGAACCGTCAGGTGGATCCGTGGGCCAGCAGAATAAGGGCCGTCGGATTTT
GTGGGTAGTTTAATTCTTGCAATTTGAGTCATAACTATTTTCCTCCTTTCACATTTATTGAACGTAGCTCCTGCACAAGATGTAGGGGCATTTTTGTATTTAAATAACTAGAGTAATTAACACAAAGTGGGTGATACATGAAATGAGCGAACTGAATAAACGCCAAAGAACATTCGTTGAGGCTTATGCGATACCTGGAACAGAGTGCTATGGTAATGCTACTAAATCAGCTATTAAAGCTGGATATAAAGAAAGTAGAGCAGAAGTGACGGGGTGTGAGTTAGTAAGAAATAGTAAGATACAGGAATACATTAAAGGGGTCGAGCAAAAGCTTTTTGATGAGCAAATAATGAGTGGTAAAGAAGTTTTGTATCGACTAACAAGAACTGCAAGAGGCGAAACAGTCGAAATTGAACCGGTAGTGACAAAGCAAGGAACTTACAAGATCAATCCCACAACAGGCAAACATAACCTAGTCTATGATGAAGATGTAGAATTGA
GTAAACAATTCCAAGTTCCAAAATGGTTAATAACAACAGACCAAGACGTCAACGAGCTCAACGCGTTGTCGTCACAACAACCCAAACAGCGCCTGTTCCACAGCAAAACGTGCCACGTAATGGTAGACGCCGACGTAATCGCACGAGGCGTAATCGCCGACGTGTGCGCGGAATGAACATGGCGGCGCTAACCAGATTAAGTCAACCTGGTTTGGCGTTTCTCAAATGTGCATTTGCACCACCTGACTTCAACACCGACCCCGGTAAGGGAATACCTGATAGATTTGAAGGCAAAGTGGTCAGCCGAAAGGATGTCCTCAATCAATCTATCAGCTTTACTGCCGGACAGGACACTTTTATACTCATCGCACCTACCCCCGGAGTCGCCTACTGGAGTGCTAGCGTTCCTGCTGGTACTTTTCCTACTAGTGCGACTACGTTTAACCCCGTTAATTATCCGGGTTTTACATCGATGTTCGGAACAACTTCAACATCTAGGT
ACCGGATGGCCGCGCGATTTTCCCCCCCCCCTCACGTGGCGCTCTGGTGGCCGCCCGATCCCCTTCTCCCCCGCTCCCGTGGTGGCCCCCTTGCTCGCGCGATGTTCTCCTTTAATTTAAATTAAAGGATTTAACTTTCGTCTGACCAATTATAGTGCGCCTGAGGAGCTTAGATAACTGTGTTAAGACTTGGTCCCTAAGTTTTATGACCCCTATAAAACTAAAGCAAGCGTGAAGTCAGTCTTTAATTCGAAATGCCTAAGCGGGATCCCTCATGGCGCCAGATGGCGGGAACCTCAAAGGTAAGCCGCTCTTCCAATTTCTCTCCTCGTGGAGGTATAGGCCCAAAGTTCAACAAGGCCTCTGAATGGGTTAACAGGCCCATGTATAGGAAGCCCAGGATATATCGGACGATCAGAACGCCTGATGTTCCTAGAGGCTGTGAAGGGCCCTGTAAGGTCCAGTCCTACGAGCAACGTCACGATATCTCCCATGTTGGG
GCTATTCGCGCCTATGGATGCATCTCTCATTACAGAGATACGGAAAATAGTACTCCAACTATCTGTATCAAGCAATGGCTCCCAGTCAAAAGAAATCGAGGAAATCAAGAAACAAGTCCAGGTCAACGTTGATGATATCAGGGCTGCCAATATTAAACTCGACGGACTTGGAAGACAGATTGCTGACATCAGCAATAGCATCTCAACCATTGAGTCAAGATTGGGTGAGATGGATAATCGACTTGTGGGTATCTCGAGTCAGGTCACGCAATTATCTAACTCAGGTAGCCAGAACACTCAGAGCATATCCTCATTGGGTGACAGAATCAATGCTGTCGAACCACGAGTTGACAGTCTGGATACGGTCACGTCTAATCTCACTGGACGAACATCCACTTTGGAGGCAGATGTTGGAAGCTTACGGACAGAACTAGCAGCGCTAACAACACGGGTGACAACTGAGGTTACAAGGTTAGATGGTCTAATCAATAGTGGCCAGA
TTGATTCAAGCGAAGCAGAAGCCCTGCAACAAAACTAAATCTTGTCCCTTCTTTCTCTCTCTCTAAGCGACAATCTTTTCTTGCTTTCAAATGACTTCTTTCTTCTCTTGCTCTATGATGTGTGGGATAGCGCCCACACTACGAAACTAGGGATAGCGCCCTAGCTCCGATTATTGGGATAGCGCCCAATATTTTCTGTTAATATTTCGATATTTTCATTTTGTAATTTCGATTACTTATATATAATAAAAACCAAAAAGATTTTCTTATTTCCTTAATTTCTTTTTTGTTTGCTTTTTCATGGAGATCTACGGATTCTCCCCCCTCTCCTTCCAGGACACCGAGTCCTGGAAGAACTCTGCTTTCGCAGCCTGCCGAGGCTGCAAGACCTACCCCATCGAGGAGGTAGGTACTGACGGATCCGTGAGGATCCGGGAGCTCCCGGTGGGGCTCGTGCTGAAGGGCGTCATGGCCCAATACCGGTCCATTTTATGGACCCA
ATGTATACCCGTTACAGTTACAATCCGTCGTTGGGACGTACCTACGTCTACGACAACAAGTACTACAAAAATCTTGGATCAGTCATCAAAAACGCCAACCGCAAAAAGCACTATATCGAACATGAACTCGAGGAGAAAACACTCGACCCTTTAGACAGATATCTGGTGGCCGAAGACCCCTTCCTGGGACCGGGCAAAAACCAAAAACTAACTTTGTTTAAGGAAATCAGAAATGTTAAGCCCGACACCATGAAGCTTGTCGTAAACTGGAGCGGTAAAGAGTTTCTCAGAGAAACTTGGACCCGTTTCATGGAAGACAGCTTCCCCATTGTTAACGACCAAGAAGTCATGGACGTTTTCCTTGTAATCAACATGCGTCCCACTAGACCCAACCGTTGTTTCAAGTTCCTGGCTCAACATGCTCTGCGTTGCGATCCCGACTATGTGCCCCACGAAGTCATCCGCATCGTTGAACCGTCCTACGTGGGCAGCAACAACGA
ACCGGTGGCGAGCGGGGTCTCTGCTGTTTTGTGTGGGACCCACACCTGGAACATTCCTGGAAAGAACCTGAGTGGCCCAGATTATTTGTATAATTGATAATGTGAATTATCTAAAAAACTGTCTGACCTTAACCCTAGACCATAATTATGTATCCGAAAAAAAAAATTAAAAACAATGAAAAAATAACTAACCAATCAATATCATTTATTTGTCTATTGGTTGCGCAGCATGGAAAAGAAACTCAAAACATACAAACACATCTAAACATCCACAAAAGAAAAATAAAACAGAATAAAAGAAAAAAAAAATCCATATTTGAAATTAACTTTTTATCACAACTGTAAAAATTTATTACATTTACCGTACAAGGTAAATAGTTGGAACCCAAATAGGTGAATGAGGACACCAATATATCGGAGTTTCATTTGGGGTCTATATTGGGTATTTGACAAAAATACCCCCCACTCATTGACTGAAAGGCGCGTGAGAGTGCTCTGCA
GCCCCCCGCCCCCCGGAAGTAGGTAGTGGTTATTATTAGTAGGGGATCTTTTTATATAATAAAAAGATAGCAGGTATCCAGTAGGCGACTAGGTGGGGGTGACGTCATCACTATTTACTCAAGTGTTTTGTTATTCGGCGTCAAGTGTTGTGTTGACACTTGAAAAGTGGCGTGATTGATTATTTACAAGTACGTCAGATAAGATAAACACAAGTGGTACTTGACTCGGAATATATAATGAAGTGTGGAACCTACAACAATATCAGTACTCATCAAAATGTCAAACTCGCAAGAAGTGAACCAACAACAATTCAACGACGAGGAGGAAATACCATGTGGCCAACGGTATCCTACAGCGGGACGATTCAAACGGACCACCAACAGACTGGCGTGAATGGATCGACCCCGATGTTCGAACTCAAATCGACAGCGCGCAAAGAATATGGGACAGCCATTTCAGCGGACAATGGCACTGACACTGAAGACGCTGTGCAAAGTGT
AAATAAATCCCATTATGTCAAGCCTCGTCAATATACCAATTCCTAACCCACTTACCCCACACGACGATGAATTACACCTTGCACTTGCCTCAGTTTCTAGACAACTCCGCTTACTCAGACGTCGACAAATACAAGCAGGTCAGTCAAATAATCAGTCAACATCTCCCGCCATTAGTGTGTCAATCCCAGATCAACCATCTACGATTGGAGATCAATCATCAACACCACCTAAGTTAGTTAAACAACAATTTGGATTATCACAGCCGTTAGTTGAACCTGGAAACTTCTCAGATACAGAGATTGATATTGATCTACTTTTACGAGCAGCTATTGATTCGATTGGACGATTACGAATCACGGCACGTCATGAATTACGAATTGAACAGCTTACCCCTAAGTTGTATCGTCATCCGATGCGTGAATTTCAAGATCTTAACCGGTTACCAGGTAATTTGTTTTATTTTCCAGCAGTTATACTTCCACGTGTTAAACGTATGCAA
TGGCATTTTTGTAATAAGAGATGGTACTCCAGTTGAGTTACTCCAATTCCCTCCCCTCAAAACTATCTCATTCTATTGGAGTATTGGAGTTACTTAAATACTAGAACCCTCAATCTGGTTTCGGAACACGTGGCGGTCATCCGTATAATATTACCGGATGGCCGCGCTTCGGAGTACGCTCTCTCTCCTCTCCCCTGGTGCGTTCCTGGTCCCCTGCCACCTGCCACTCTCCTAGTGGATGGTCGCTCGTCTTTTCCTGCGAGTTGTGGGCCGTAGTTTGAATGATTAATCTTTAATTTAAATTAAAGATGACTTTTACATGTCGCGCGATCTCATTTGAATCTTGAATAATTGTCTCGCGGTTCATGACTACGGCCCACTGTACTATATAATGGACGTGGCTGATTTTAGACCATGCTGCTATGTCTATTTATTCAATTTGAACAACCATTTTCTATAAATGAGGACGGACCATACATTCCATTCAAGCTGACTCAGCT
GAGGTGATGGCATTTTGGTAATTAGAAGGGTTACTACCATTTGGTTTGGGGCTACAAAAGTTATATGAATTGGTAGTAAGGTAGCTCTTATATATTAGAAGTTCCTAAGGGGCACGTGGCGGCCATCCGTTTTAATATTACCGGATGGCCGCGCGATCGTCCTCCCGACCCGTGTCCGTGAATTGCGCCGCATTGTCGGCCACTTGGTGTGGTCCCCTTGTGTTAACCAATCATATTTAAGCTGCAGAGTCTTGTTATTTCTGCACTCATTAACTGGTCCCTTTAATTTGAAATATCTTTAGATATTGCGGTGTGACGTCATCGATGACAGTATATCCAACTTTGTTTCTTTTGACGTGGACCAGTTACATTATGGCGTGGAAGCCAATTAAGCAATATATGCAAGAGGAATTTTATATATAAATTCCATATTTAATTGAACAGGATATTATAAGTTAATATGTACTCAACAAAATATCGACGAGGATTTTTAGCTAATC
TCTCAAAGACAAACGTGCCGCAGTCGCCCGATTGTACTTTGAAGAAGCAAGATGGAGAATCAGATCAAGGCAAACAATAAAAAAGAGTTTGATGAGTGGTTTAAACCTTTTAGTGAAAAGCTCCAATTAAGGTCAAACCTCACAAACTCTGCATCCCTGTGTGATAGAGTACCTGACCTAGCTCTAGCAGAAATGAAAATGGCCCTTGCCACAGATGATAAAGAAAAAGACTCAATCTTTTCTAATGCTCTGGTGGAGGCAACACGTTTCTGTGCTCCAATCTATGAGTGTGCTTGGACCTGCAGTACAGGTGTAGTGCAGAAGAGCTTAAGCTGGTTTGATAAGAACAAAGACTTCATCAAACTCTGGGACGCAAAGTACATGGATCTCAAAAAGGGTATCCCTGAACCAGAGCAACTAGTTTCATACCAGCAGGCGGCCCAAAAGTGGAGAAAGGACGTTGGTTATGAAATTAACCAATTCACAAGGTCTCTCACACA
ATAATTTGATCAGTTGAGATCAGTTTGCTGCCACAAACGCATATGGAGCGGTTCCTAAGCCTCTTCTCCCTGAGAGGATATAGACGTCGAGCGCTCGCAGCGCTCTCTGTCCACCAGGGTCTCTTTTCTTGTTCACACATACACCGTGACTGTCAATTTTCAGGTCGGTGCTTTCTGACTCATCCTCTCGAAGCTTTCCCAAACGGGAAGGTCCCCTCGGAAGGTGAGATTAAACGGATGCACTCACTCCTGGATCGGATTTCTCAGCCGCACCATTTATTCACTGTGTTTAGTCGATGCACTGACGTGCTTCCTTCCGATGAACTTGCTTCTCTCAAACTCTCTCCTTTGCAGTCTATACAAGAGTTCAAATCAACTCTATATCCTGCTGCCCGAGTTGAAGAAATCGCTCGTCCGAATGACGGACGTCCGCCAGTCTATCTTGATGACGCTGTTACCGCGTTCAACCTTTTCTTTCCACCATTACCTTCAGGGGATGA
CCATCTTCAATAATATACCTCAAACTTTTTGTGCGCGTTAATATGCAAATGAGGCGTTTGAATTTGGGGAGGAAGGGCGGTGATTGGTCGAGGGATGAGCGACCGTTAGGGGCGGGGCGAGTGACGTTTTGATGACGTGGTTGCGAGGAGGAGCCAGTTTGCAAGTTCTCGTGGGAAAAGTGACGTCAAACGAGGTGTGGTTTGAACACGGAAATACTCAATTTTCCCGCGCTCTCTGACAGGAAATGAGGTGTTTCTGGGCGGATGCAAGTGAAAACGGGCCATTTTCGCGCGAAAACTGAATGAGGAAGTGAAAATCTGAGTAATTTCGCGTTTATGGCAGGGAGGAGTATTTGCCGAGGGCCGAGTAGACTTTGACCGATTACGTGGGGGTTTCGATTACCGTGTTTTTCACCTAAATTTCCGCGTACGGTGTCAAAGTCCGGTGTTTTTACGTAGGTGTCAGCTGATCGCCAGGGTATTTAAACCTGCGCTCTCCA
GTAATGCAAGAGATCAGCATGGCGCAGCATGTGATGATGGCACCAGGCGATCTTATTCTGGAAGTTGAGGACCAGATACGGAGGAGAGGTATGGCGGTTCATGTGTTACAACAGGATGGCGAGGGAACCAAATCTCGCCGTTCTTCCGCCGACCTTACCTCTTCCATTCCATCTCATTCACCGGCCGTTTCCACCCCTGAGGTATCGGAATATCTGAATCGAGCGTTTAACCTTAATGTGGGGTCGTATGACGAGGGTCCATTGCCAGAAGGCCCTCCCATCTTCCTTTCGCTCAAAGGATCCATCCTCAATGAGGCCAACCTTCTTCCTAGTGCCATTCGAAAGATGGCCTCCGTTCGTTCTACCTATGAGAAGGCTTTGAAAAAGTCCAATCTCAAGGTTTTCGAGTATCCTCAAACTGTTCGGACGCAAGACGAGCTCCTCAATGAGATAAAACACTCAGAGAGGGGTGCTTCTTCTACACGACGTAGGCAGAAACG
GTAATCCACGAGAACGAGGTTCAATCCCTTGTCGACTCACGGAGTATCGAACTTTTCTTAATTTTATTTAATGGCAAGTTCTTTAGATCTTTTGAAATTGATTTCTGAGAGAGGCGCTGACAGCCGAGGCGCTTCGGACATAGTTGAACAACAAGCTGTAAAGCAATTGCTTGAGCAAGTTGACTACTCGAAAAGGTCCAAGAAAATCAATATTAGAAATAAACTCACGCCCGATGAAGAGAATGCTTTCCGGGCGCGCTATGGAGGAGCTTTTGATTTGAACTTAACTCAACAATATAATGCTCCCCATAGTTTGGCTGGAGCTCTGCGAATAGCGGAGCATTATGACTGTCTTTCAAGCTTCCCCCCTCTTGATCCCATCATTGATTTTGGTGGTTCTTGGTGGCATCATTATTCCAGGAAGGACACACGTATTCACAGTTGTTGTCCCGTGTTGGGCGTCAGAGATGCTGCTCGACATGAAGAACGACTATGTAGAA
CATCATCAATAATATACCGCACACTTTTATTGCCCCTTTTGTGGCGTGGTGATTGGCGGAGAGGGTTGGGGGCGGCGGGCGGTGATTGGTGGAGAGGGGTGTGACGTAGCGTGGGAACGTGACGTCGCGTGGGAAAATGACGTGTGATGACGTCCCGTGGGAACGGGTCAAAGTCCAAGGGGAAGGGGTGGAGCCCTGGGGCGGTCCTCCGCGGGGCGGGGCCGAGCGGCGGAAATTCCCGCACAGGTGGAGAGTACCGCGGGATTTTGTGCCCTCTGGACCGGACCTTCGCCCTCCGGTGTGGCACTTCCGCACCACACGTCCGCGGCCCGGTATTCCCCACCTGACGACGGTGACACCACTCACCTGAGCGGGGTGTCCTTCGCGCTGAGAGGTCCGCGGCGGCCGCCCGAGATGACGTGTGTGGGTGTATTTTTTCCCCTCAGTGTATATAGTCCGCGCAGCGCCCGAGAGTCACTACTCTTGAGTCCGAAGGGAGT
ACCGGCGCTTGTACTCCGTACTCCGGGCCAAGGGGATAGCAACTGCAATGGCGAAGAGCGGCAACTACTCATACAAGAGGTGGGTCTTTACCATTAATAACCCTACCTTTGAAGACTATGTTCATGTTCTAGAGTTTTGCACGCTCGACAATTGCAAGTTTGCTATCGTCGGCGAGGAGAAGGGCGCGAACGGCACGCCTCACCTTCAGGGATTCCTGAACCTCCGAAGTAATGCGCGAGCTGCCGCCCTTGAGGAGTCGCTGGGAGGAAGAGCCTGGCTCTCTCGTGCCCGGGGATCTGACGAAGACAATGAAGAATATTGCGCCAAAGAGTCGACATACCTTCGAGTTGGTGAACCAGTCTCCAAGGGTCGATCCTCTGATCTGGCCGAAGCGACATCCGCTGTGATGGCTGGTGTGCCGCTAACTGAGGTGGCCCGGAAGTTCCCCACGACTTATGTTATCTTTGGGCGTGGCCTGGAACGCCTCCGTCACCTGATC
ACCGCGCTCTCTCATGCGAGGCCCACCAGGCCGAGCGGTCCCGCTTTGGGGCCCTATGTCTTTCGTTAAAGCCTGTATGTAGTAAGGCGCTTTGGATCGCATATAAGTTCGTGCCCAGGCTCAGTGGTGCTATGGACGGCTCTGGAGGAGCGTTGCCTGCTTTGCCTCAAAGTGTTCTGCCGCGGGTACCCTCGCCACCTCCGTCTGCCGGAGTGCTGCCGTGGAGTCGCGTCGGTGAGATAGTGATTTTCACCTTTGTTGCTTTGGTAGCTCTGTACCTGTTATGGTTGTGGGTGCTGAGAGATCTTATCTTCCTTGTTAAGGCTCGCCGCGGGATCTCAACGGAGGAGGTGAGCTTTGGTACGTCAGATCTGGTTGGTTCGCAGGCTCCAACGCCGGTCGGTGTCTCTGCTAGCTGTCCGCCGGGACCTGTGCCGTTCACGGCCTAGGTAGCCCTCAGCCACCATGCCTCTTGCCGGCAGCAAAAGGAAGAGGGCCGA
GGCTTTTAAAAGCACTTGCTGGAAATGGCGACTCAGGCTTCCGTTGAATGGATCTTTAACGTAGCTGGATCAGCTGCTTCATCTTCTTTAGATAAAGCGATCAAGGATGCAGGAGGGAGTGAAAACTTCTCAAAATATGTTATCACAAAATTTTATGATAATTATAAAGATTGCATTGATGATTCTGGTGTGTATAATGCATGTATAGGTAGAGCTAAAACTATAGATAAAGCATTAAATGATCCAAAAGTAGCAGAGAGAAATGAAGAATGGTATACAAATGTAGCAACAATCAGTAGACTTGATTTAGAATTAGCAGAATTAAAATTGATGTTATCTAATCTAGGAATTAAAAGAGAGGAGCGAGTGTTAAATTCAATGTTCTCTGTGGTGAGAGAAAAAGGTAGATCATCAAACGTAATTATGATGAAACAAAATGCAGTGAAAATGATTGAAGAAGGAAAGTTAAAAATTAAAGTAGAAAGAAATGAAACATATAC
CATTTTTAGAACTGACCAACCATGTTCACGCAAGTGACGTGATGACGCGCGCTGCGCGCGCTGCCTTCGGCAGTCACACGTCACTAGCGTTTCACATGGTTGGTCAGTTCTAAAAATGATAAGCGGTTCAGAGAGTTTGAAACCAAGGCGGGAAACGGAAGTGGGCGTGGCTAACTGTATATAAGCAGTCACTCTGGTCGGTTACTCACTCTGCTTTCATTTCTGAGTTTGTGAGACACAGGAGCGAGACTAACCAACTAACCATGGCTGGAAACGCTTACTCCGATGAGGTTTTGGGAGTAACAAACTGGCTGAAGGACAAAAGTAGCCAGGAGGTGTTCTCATTTGTTTTTAAAAATGAAAACGTCCAACTAAATGGAAAGGACATCGGTTGGAATAGTTACAGAAAGGAGCTACAAGATGACGAGCTGAAGTCTCTACAACGAGGGGCGGAGACCACTTGGGACCAAAGCGAGGACATGGAATGGGAGAGCGCAGTG
ACCGGATGGCCCCCGAAAAAAAAAACGTGGCCCAATAAAAAAATGCCACGTGGAAAGCATATGATGTCGATGTGATATTTTTTGGCGGGAAACTTCCTGAAGAAGTTTTCTTTCCCGCTCATTTTTTTGACTTAGTCAAAAAGTAGCCGACATAGTTTTGAAATAAAGTTAAAAGTAGATGACTGTGGTCCCCACAGGAAACTTGCTCAGCAAGTTTCGAATAATGTCGGTTTATATACGTTATTTTTACATGTATATGTACTTATAAATGATGGTCTGTCTACCAGACTGGTTATTTTTGTTATTCATCTTCAGTATCCTCCTACAATCGGGTACCAATTTTTATGGGACCTTTCAGAGTGGATCAATTTCCCGGAAATTATCCTGCCTTGCTAGCCGTTTCGACGAGTTGTTTCTTAAGGTACAACAGGTGGTGTATACTAGGTATCCATCACGAGATCGAACCGTTGACACTAGAAGAAGGCGAGGTCTTTCTGCAA
AGCGCTGGGGACTATTATTACCCCCAGCGCTCGGGACGGGACATGGGCTAATGGATTGTGGATATAGGGCCCAAAGGGCCCGTTTAGATGGGTTTTGGGCTCATGGGCTTTATCCAGAAGACCAAAAACAGGCGGGAACCGTCCCAAATTCAAACTTCGATTGCTTGCCCTGCAACGCATCTAGAAGTCTATAAATACCAGTGTCTAGATAGATGTTCAGACAAGAAATGGCTAGGTATCCGAAGAAATCCATCAAGAAGAGGCGGGTTGGGCGCCGGAAGTATGGCAGCAAGGCGGCAACGAGCCACGACTACTCGTCGTCAGGGTCAATATTGGTTCCTGAAAACACCGTCAAGGTATTTCGGATTGAGCCTACTGATAAAACATTACCCAGATATTTTATCTGGAAAATGTTTATGCTTCTTGTGTGCAAGGTGAAGCCCGGAAGAATACTTCATTGGGCTATGATCAAGAGTTCTTGGGAAATCAACCAGCCGACA
ACCGGATGGCCGCCCGAAATTTCGTGGTGGTCCCCCCCATGTCGGCCGTGGTCCCCCCCATGTCGGCCAATGAATAACGTGCCTTGAATGTTAGATAAGTGGAAAGTGACGTTTGCTTTTGTCTTTATATACGTCAGCCCTAATTTTAACGGTGTAAGATGTGGGATCCTTTAGTTAACGATTTCCCTGAAACCGTTCACGGTTTTAGGTGTATGTTAGCGGTTAAGTACCTCCTACTTGTTGAATCTACGTACGCTCCAGATACTGTTGGGTACGATCTTGTACGCGATCTTATTGGAGTTGTTCGAGCTAAGAACTATGTCGAAGCGTCCTGCAGATATAGGAATTTTCACACCCGTCTCCAAGGTACGGCGCCGTCTGAACTTCGACAGCCCGTATGTCAGCCGTGCGAGTGCCCCCATTGCCCTCGTCACAAACAAAAGGAGATCATGGGCTCAGCGGCCCATGTATCGGAAGCCCAGGATGTACAGAATGTACAG
GTTATTGTTAATCGAATGAGATAACAACCTCCGTAATGGATCAAATTCGAATTAACCTCATAGATTCTTTCTTGAGCAGCCGGTTGTGTTTCAACGCGACCTTTGGTGTTTACCACGATGACTACATGGAGTGGGTCAAGCTGTTCCTGTTTAAACATGTCATCGAGCATACTGCTAAGTTTGATTTTGCCACGATTCACATGACATTGGAAATGGTACTTTGCCGTTTGGTACCGGGCTTGGGTGATGCTCTTTATCCCGAGGAGGAGAATGAGGTAGATGGGCTTTCTTCTAGAGAGATTGATCCCTTTTATCTACCTTATGATGACCTCGATGTTGATTACACCGCCTTGTGTCGTGAACGTGATGATTCTATCCCGACCATACCGCCTGAGGATGAACTTTCGGTGATCGTGAAAAACATGACTTATATACCGGAGGGTACATCCTGGGGCGATGTTTCCGATTCGTCCTTTCAGGAACATCTCGAAGAAATACAA
GCAAGGTATCAGCCGTTCTGGTCTGATCCTCTCAACCCCATCTTTTGTCTTTCTCAGTTTCTTAGCGGGGACCGTCCGTTCTCTCCCTGTGCAGGTGCGACTCTTGTTTGTGCTGGTCGCGGCAGGTGGCGCCCAACGTGGGGCTCGAGCTCGACAGTTTTCTTCCGCCACTACTCTCATTAATTGAACTAAGTAAGTATATGGATAAACAAGTAGCCTAAATTAAGGAGGAGTAGTAAGGTATATAGTTGAGAGTATAAATATGGGACACACGCATAGTCGTCAGTTGTTTGTGCATATGTTATCTGTAATGTTAAAACATAGGGGGATCACTGTTTCTAAAACTAAATTAATTAATTTTCTTTCATTTATTGAGGAAGTTTGCCCTTGGTTTCCTAGGGAAGGCACAGTGAATTTGGAGACATGGAAGAAGGTGGGAGAGCAAATTCGGACGCATTATACCTTACACGGCCCTGAAAAGGTCCCTGTCGAGACATTAT
GTTTCTGCGTTACTGACGCGGCAAGTCTAGCGCGCCTTCGTACCACGTCAGGTAGTAATCGCAGAGTGCCTGCCCGCCGGTGCCCGTTGTCGTGTCGAGGTTCGTGACGACGATGAGATAGTCGTGATTCGGCGCGAGCACACGATCGGCGCCTGGCGCGAGTCCACTGCCCGTGCGCCCGCCGGCTTGGCTTGCGCCATAAATGTGCGTCGGGTCGCCCCACGCCGTGCCGTTCGATGTGGTCGTCACGCCGCCGAGCACGGTCACGGTCGACGTCTGCGGAATGATGTCGTTGTAGTTCTGCACCGGAATGGCCGTACCGCCCGAAATGCCCGTCGGCGCTTTGAACAGCTGCAGGCCGACAGAGTTGCCGAGCGCGTAGAGCGCGCGATCCTTGATCAAGACAGGCTGCGCGGCAGTGCGGAACGCAATCTTCACGGCGTTTGTGCCGCCGCCCGCGATTGTCGGCAGCATGTACTGGAAATAAAATTGATACCCAA
ACCCGCGACTTGGAGCCACGGAGCCACATCGCGCAGCGATATGGCTCCGTGCAAACCAGGCAGCAACCCCCCCAAGGGCCGCGTGTCCGCCGCCGAAGGCGGCGCCCGTCGCGAAGCGACCCGTCGACCCCCCCGCGAGGCTGCAGCAAAGCGATGGTGCTTCACTTTGAACAACCCCACTGAAGAAGAGATTAAGAGCCTGGAAACGTGGCTGGTGAGTGACTTCCACTATGCCATTGTGGGGAAGGAGGTCGGGGAGCAGGGGACCCCGCATCTGCAAGGTTTTGTGCATCTAAAGCAGAAGAAGCGGTTGCCGCAACTTAAGCAGCTTTTTAAGCGTGCGCATTGGGAGAAAGCGCGCGGCAGTGATGAGGACAATGAGAAGTACTGCTCTAAAGAGGGTAATGTGCTACTTACCCTGGGCATTCCTGCGAAGGGAAACCGGAGCGATCTCAGCGAGGCTGTTGCCGCGGTGAAAGCCGGAAGAGCAATGACCGAGG
ACCGGCTCCCCCCGAGTCGGGGTGATAGTGACGACGTGTGATAGGTTGTTACGTATGGAGATCGAACCCCAAACGCTCCGGCCGCGCCCGATCGCGGACCTGACAGCGGAGAACCTGAAGATCCTCGTGGAGGACATGGGCGCGGAGCCCGGCTGGTACACGAGCGCCGCGCTGTACGGCTGGTACACCGGCATGTGCAAGGAGGCGGGCCTGGAGCCCGTGAGCCAGAAGAAGTTCGGGATGGTGCTCCGCGAGCTGGGCTACCGGACACAGGTCCGGCGCACCGGCGGGACCACGGCGCGGTGCTGGTACCTGACCCGGCGCGCCGCTCGGGGCGAGGTGGCTCCCCGTGGCTAACGGCGTGGTGACCGGCGACCCGGGCCAGGTGTACGGCCGGATCAGGGTGGCGGACGTGGTGCTGGCGATCCGGGACCTGGAGCCCGGGTTCCACACCGTGACCGAGGTCCACCGGCTGTACCTGGCGCGCACCGGCCAGGCGG
TACTTATTAGTACCGCTGTTCTAAGTGACGTAAGTGGGGTGTAGGCCCGGGGAGCTGGATGCAGTAATTTATCGATGTACCTTTTCGACTACCTCAATTTGAAAACGAGTGTAAAGTAAAAGGGAGGTTACTAAACAAAATAGCCCTCCATACGGTACGATTCATAATCATATTTATATGCCCACTTGGTGTCACTCAGAAGCAGTGTTTGTGAAAAATTTGTGCGTGAGCCTTGTGCCGCACTTGCGTGAGCCTTTGGCCGCTTTTCCTTTGCGATTGTACTTTGTTTTTCCGCTCGCACAAGCGTTAAAGTACTAGTTACGGTGCTTAAAATAAAAATAAAATAAATAACTTAAATTATCAATAGTAATTTGCAATTTGTAAGTTACGACTATAATTATAATTATAATTACAATTTGTGATGGATATCGATCATTGTATGCCTGTATTTGATATGGCATATAGCGACGATAATCACCTCCCTTATTACATACAGAGAT
AAAAATCAAACCAGCCCAGCAAGACGTATAGAAGACTTCAAGCGATCAAATTTTCAAGCGCACAGAACCCTCTGTCATCTTCAAAGCGACGAAACCACTCAGTGCAAGCAAGATGATGAACTTTGGAAGTTTGAACGTTGGCCTCAAACAAGTGGATGGAACATGGGTTCCAAGGGTGTTTGAGGAAAAGGAGATGGCGCGCCTCCTGGCAGAAAAACAGCACGCTCGAGTTATGCGTGCTACACAGGAGATGATGAAAGCACCAAATCCTTTTGCTGAGTTTGATGAAATGCATCAGCGCGGGAATCCGTTCGCTGGTAGAGTGAGAAAATGTGAGACTCGTGAGCCAAAATCAGCGCAAAAGCCGATAGTAACTGTGGACACCGTTCCAGTGGCGATCTATACAGACGTTATCTGGCCAGAAAACGGCAAAGTGCATGCACTGAGCAGGCGGAGGGCACCTCGCAAGCACGCAAGAAGGAGCAAGATACTAGCGTGTG
AGAATTCGTTCTAGGCCCCCCCTGTCTACACGAAAGCAACCCGCTCCAACCTTCTAATTTCCTCTCGCATACAAAATGGTTCTCACCATCATCCGCGACTATCTACACGAGGCTCAACTCCGCCTTAAGAAAGAATGGCAAACTTTTCAGAAATCTGATCAAGAATCAGGCTACTCCGACAAGCTTCCAACCGACTACGACCTTCGCCGCTACTACGACTCCGCACGCGACTACGACGCTGAAAAACACAAAACCGAAGAATATCAACACAACTTCGCCCTGACTCATGAACGCTATACGCAAATGAACGCTGACCGAAACGAACCCTTCGAATTTTACCGTCCCCTTGAAGACAACGAACTTCCAGACATCCGCTTCCCTGCACCTGGCATAACCGTTCTTCCCTTCCGCTACCACACTGGACAAATAGTTGAAACAACTGACGAACTCCCCGACTCCGGTTTCTCACTCCATCCTCTCATCGATTATCTCACCAAAAC
TATAAGAGTGATTGGCGTCCGTACGTACCCTCTCTACTCTAAAACTCTTGTAGTTTAAATCTAATCTAATCTAAACTTTATAAACGGCACTTCCTGCGTGTCCATGCCCGTGGGCCTGGTCTTGTCATAGTGCTGACATTTGTGGTTCCTTGACTTTCGTTCTCTGCCAGTGACGTGTCCATTCGGCGCCAGCAGCCCACCCATAGGTTGCATAATGGCAAAGATGGGCAAATACGGTCTCGGCTTCAAATGGGCCCCAGAATTTCCATGGATGCTTCCGAACGCATCGGAGAAGTTGGGTAACCCTGAGAGGTCAGAGGAGGATGGGTTTTGCCCCTCTGCTGCGCAAGAACCGAAAGTTAAAGGAAAAACTTTGGTTAATCACGTGAGGGTGGATTGTAGCCGGCTTCCAGCCTTGGAGTGCTGTGTTCAGTCCGCCATAATCCGTGATATTTTTGTTGACGAGGATCCCCAGAAGGTGGAGGCCTCGACTATGATGG
CCATCAGAAAGAGGTTTAATATTTTTGTGAGACCATCGAAGAGAGAAAGAGATAAAACTTTTTTTACGACTCCATCAGAAAGAGGTTTAATATTTTTGTGAGACCATCGAAGAGAGAAAGAGATAAAACTTTTTTTACGACTCCATCAGAAAGAGGTTTAATATTTTTGTGAGACCATCGAAGAGAGAAAGAGATAAAACTTTTTTTACGACTCCATCAGAAAGAGGTTTAATATTTTTGTGAGACCATCGAAGAGAGAAAGAGATAAAACTTTTTTTACGACTCCATCAGAAAGAGGTTTAATATTTTTGTGAGACCATCGAAGAGAGAAAGAGATAAAACTTTTTTTACGACTCCATCAGAAAGAGGTTTAATATTTTTGTGAGACCATCGAAGAGAGAAAGAGATAAAACTTTTTTTACGACTCCATCAGAAAGAGGTTTAATATTTTTGTGAGACCATCGAAGAGAGAAAGAGATAAAACTTTTTTTACGACTCCA
CAGTATTACCGCACCTCGCTTACCCTCCTCGCTTCCCTGGGCCCACTATGCCTACTAGACAAAGCACTAGTTGGGTGTTCACACTTAACTTTGAGGGCGAAATTCCTATTTTGCCCTTTAATGAAAGCGTTCAGTACGCTTGTTGGCAGCATGAGAGAGTGGGACACGATCATTTACAGGGATTTATACAATTTAAATCCCGCAACACTACATTGCGTCAGGCTAAGTATATTTTTAATGGACTGAATCCTCATCTGGAAATTGCTAGGGATGTAGAGAAGGCGCAATTGTACGCGATGAAGGAAGATAGTAGAGTAGCTGGTCCCTGGGAGTATGGGTTGTTTATTAAGAGAGGATCGCATAAGCGTAAGCTGATGGAGAGATTTGAAGAAGATGGAGAAGAGATGAAAATTGCTGATCCCTCTCTCTATAGGCGTTGTCTATCAAGGAAGATGGCTGAAGAACAACGTTGTTCTTCTGAGTGGAATTATGACTTACGC
CGCAAAATTGCGTATAGTATATAAAATACTATACGCGCTTGGTTGTTTTCACATATCAAGTGGGTTAAAAGCCCCGTATGCTTGGAGACCAGGTTTGTTTGCCGACTTACGGAATGTCGTTAAACTCTAGGCTTTCCGGATGGCTTCTAATTATCCGAGGCCCGTACGTGGGCTCGAAGTTTAGTAGAGAGTACGCGTACAAAAGTCCTAGTTGTTTTCATACATCAAGTGGGTTAAAAGCCCCGTGTACTTGGAGGCTAGGCAACACGATTACAGTAGCCTGTACTACCTGAAGCATGTAGTAAAACTGCACAGTTGAAAATTGTCACAAACGGGCTGAAAGCGTAGGGCTGGATTGTTGAGGGATAGCATTCTGCGGGATGTGAAAGAACATGTTAGACATGTATTATGGTTTTTCCCAATACGCAGTCTTTGCTGTGCGTGTGTAGGCAAAAGGAAGTGAGAGAGCTGACCGTCTCTCATGGGTATCTAGGTTATTC
AATGGGCGCCTGGTAACAAGTTAGACATAAACCACAGCGATCCATTGTCTCCAGATCCAAACATGGCGAAACCAGTTGTGAAGATCGACGTGGAACCTGAAAGCCATTTCGCTAAGCAGGTCCAGAGTTGCTTCCCGCAGTTTGAGATCGAAGCAGTGCAGACCACACCAAACGATCATGCACACGCGAGGGCGTTTTCGCACCTTGCTACGAAGCTCATAGAAATGGAGACAGCAAAAGATCAGATCATCCTCGATATCGGAAGTGCACCCGCGAGGAGACTGTATTCAGAACACAAGTACCACTGTGTTTGCCCAATGAAGTGCACGGAAGATCCAGAGAGAATGCTAGGATATGCACGTAAGTTGATCGCAGGCTCTGCGAAAGGGAAGGCAGAAAAGTTACGCGATCTCAGGGATGTCTTGGCTACGCCAGACATCGAGACGCAGTCGCTATGTCTCCACACAGACGCATCCTGCAGATACCGCGGTGATGTTGCC
GAAATCTTAAATACAAATTTTAAAGAATATTATTCTTCACTCCTCGTCACAACATGCTTGCTAACATCCGCGACTATTTCCATGAGAAACTCACTCGCCTTTTATACGATCACAAGATTTTCCAATCTAACTCTAAAGATCCTGATCTAACACTCGAAGCACACCACTCCTCCGACATCGAAAGAATTTATAAATCAATTCACTACGACTTCAATCGTTCCCCAGCTCCTATCGACTATGAAGCACAATACCAATCAATCAAACATATCCTTGAAGATAAACAATCTCAACAAGGCTTTCCCCACGAATATTATCGTCTCCACGAATCTCCAATTCCTGATGACAGAATTCCTCCTTCCGGTATTAAACTCCTCCCATTTGAATACAAATCAATGAACGTCGTCACCGCTACTCCCGAAGTTCCAGAATCCGGTTTTAAAATACATCCTCGTATCGAAAGACTCCTCCGCTCGAAGTATCCACAGTATCTACAATATGTT
TGGCATTTTTGTAATAAGAGCTGGTACTCCAGTTGAGTTACTCCAATTCCCCCCTCTCAAAACTATCTCATTCTATTGGAGTATTGGAGTTACTTATATACTAGAACCCTCAATCTGGTTTCGGAACACGTGGCGGCCATCCGTATAATATTACCGGATGGCCGCGCTTCGGAGTACGCTCTCTCTCTCCCTTTAATTTGAATTAAAGCGCACTGCTTTCGTCTCAGCCAATCATATTGCGCCTGACGAGCTTAGATATTTATAACAACTTGGGCCCTAAGTTGTTGGTTGTACGATATAAATTAAAGGTAACCCGGCCCACTGTCTTTAACTCAAAATGCCTAAGCGCGATGCCCCATGGCGCTCTATGGCGGGAACGACAAAGGTCAGTCGCAATGCCAATTACTCTCCCCGTGGGGGAATTGGGCCAAAGATGACAAGGGCCGCAGAGTGGGTTAACAGGCCCATGTACAGGAAGCCCAGGATCTATCGAACGCTAA
ATGTATACACGTTACAGCTACAGCCCGTCTCTGGGCCGCACCTACGTTTACGACAACAAATACTACAAAAATTTGGGTGCCGTAATCAAGAATGCAAAGCGCAAGAAGCACTACGCCGAACATGAATTAGAAGAAGCCACCTTAGATCCCCTGGACAACTACCTAGTGGCTGAGGATCCTTTCCTGGGACCAGGTAAGAACCAAAAACTCACTTTGTTCAAAGAAATCCGTAATGTAAAGCCCGATACCATGAAGCTTGTCGTCAATTGGAGCGGTAAAGAGTTTCTGAGGGAAACTTGGACCCGCTTTATGGAAGACAGCTTCCCTATTGTTAACGACCAAGAAATTATGGATGTTTTTCTGGTAGTTAACATGCGCCCAACTAGACCTAACAGATGCTTTAAATTCCTTGCCCAACATGCTCTGCGTTGCGATCCCGACTACGTGCCTCATGAGGTGATCAGGATCGTAGAGCCTTCCTGGGTGGGCAGCAACAACGA
GTAAGACCACGAGAACGAGGTTCAATTCCTTGTCGACTCACGGTTTTAATCAACTTTTGTTAAAGTTTTAAAATGGCTTCTTTAATTGATTTGAACTCTCTCATATCCAAAAAGGGCGCTGAGTCCAGAGGCGTCCTAGATATTGTGGACAACCAGGCCACTCAACAAGTGTTAAGTCAGGTTGAACACCTTAGGAGATCGAAGAAAATCAATATACGTAATAAGTTGGCACCGAGTGAAGTAGAGGCATTCAAAGCTCGTTATGGTGGCGCATTTGATCTTAATTTGACTCAAGAATACAATGCACCCCATAGTCTGGCTGGGGCTTTGAGAATTGCCGAACACTATGATTGCATGGACTCATTCCCACCCGAAGACAGGATCATAGATTTTGGTGGGTCCTGGTGGCATCATTATGCCAGGAAGGATTTCAGAGTTCACTGTTGCTGTCCCATTTTGGGGGTAAGAGACGCTGCGCGTCATGAAGAGCGCATGTGTCG
GAGGAGCACGAGCTGTGAGCTACGAACCGCCGGTCCGCGTCGAGATCCCGAGCGAGCTGCTGCCCCTGATACACCTGGTGGCCGAGCATCATGGCGTCTCGCCTCAGACCGTCGCTGTCGCCTGGATGACCTACGGCGCCGAGAACTCCTGCACCGAGGACGACATCAGGGACATGGTTGCCAAGCGGGGTGAGCGCATCCATGCCGGATTCCAGCGCTTCCTCAAAGATCACCTCGTCGGCAATCGCAAGAACCGGCTCGGCGGACGATGACCATGCCCTGTCAGCAGAGGGTCCAGACCGCCTTCGCCATCGCTGTGTTGGCCCTCGTCATCGGCCTGATCGGGTGGGTGCACGAGACGCGCCTACAGGACGAGACAAATCAGAATCCTGGCGTGCAGCACACCGACTACAATTGTCCTGTTGCCACACTGTCACACCCCTACACCCACACTGCAGGAAGACTATAGGCTATGAGTGTCAAGCCCACAGAAGAACTAC
AGCAAAAGCAGGGTGACAAAGACATAATGGATTCCAACACTGTGTCAAGTTTCCAGGTAGATTGCTTTCTTTGGCATATCCGGAAACAAGTTGTAGACCAAGAACTGAGTGATGCCCCATTCCTTGATCGGCTTCGCCGAGATCAGAGGTCCCTAAGGGGAAGAGGCAATACTCTCGGTCTAGACATCAAAGCAGCCACCCATGTTGGAAAGCAAATTGTAGAAAAGATTCTGAAAGAAGAATCTGATGAGGCACTTAAAATGACCATGGTCTCCACACCTGCTTCGCGATACATAACTGACATGACTATTGAGGAATTGTCAAGAAACTGGTTCATGCTAATGCCCAAGCAGAAAGTGGAAGGACCTCTTTGCATCAGAATGGACCAGGCAATCATGGAGAAAAACATCATGTTGAAAGCGAATTTCAGTGTGATTTTTGACCGACTAGAGACCATAGTATTACTAAGGGCTTTCACCGAAGAGGGAGCAATTGTTGGC
GTAATCTGAACCACTGCTGGCCGTCTTTTGACCCTCAGCTTTTATTTTACTGCTTTTCAATTTCCTTCCCACGTGAAAGCCCTTCTCACGAAGCCCTTTCACCTTCTTCTGCCCAATTGCCTGCCCCCGCACCCAATTGATGTCTAATGTCGTTCCAACTAGCCTTGGACGCTCTCTCCCATACTACTCACCGGGACTCCTCTGTCTTCCCGGTTCTGGACTCTGTGTCCCAACCACTCCGCTCCTCCATTCAGGACTACCCATGGATAGTCCCAAAGGAACACCTGCCGTTCCTCATCCAATCCGGGATCCAAATCTCCGGATTCGGTTCAACCCCCCACCCTCACCCAGTTCACAAGGTCCTCGAGACCAACCTTCTGTTCAACCATTGGAACCACCTCTGCCGGGTTCCCTCGACCGTGCTTTTCATGAAGCCCTCAAAATTCAGGAGGCTTCAGGAAGCCAACCCCCACTTCTCCCAACTCCTCAACTACCGGCTG
AAGGTTGTGCTAAATTAATACAGTAGAACTATGTGGAATGGAGGAAATATTATGAACAAGCCAGACAAAAATTTCTTTATGAAAATGATTATCGTTATTCTATCAGGATTACTTGTGTTATTTGTTATAAACCTAGCATCTATCTACTTTGGGTACTCTCCTCACGTTGTAGCTACGTACTTTATGACAGGGGGCTTTATTGCGTATATCGTGATAAACTTATACGACCGAATTGTTTTCCAAAAAGGTTCTCCTAGGGAAGAACGAGAGAAACAAGAGAGACAAAAGATAGCATCTAGACAAAAAGCTTTAGAAAGCGTAGTAACTCAACGACTAGGTATCCCTATAGAGGAGCTAGATTTAGAAGTACTCATTCAGATGGAAAAGGATTTAGCAGACAAAACTGCTAAAGGTAATAAAAATGAAAAAACTGAGTAGAGACGAGATAAAGAAAAGACGAAAATATTTCATTAACGAAGCAAAAAGAGTTACACATATAC
GTGATCGTGATGGCTAATTGCCGTCCGTTGCCTATTGGGCAGTTGCCCAACAGGATTTTTGACACCCCACGACTCACCCCAGGGTGGGTGTGGGCGTGCACGAGTGAAGCCACGTTTAAGTTGGAATGGCTTCAGGATCCGGTGGTCATTCGACCCCCGGACGTGTTTGTGGCGCAAGGGGTGGTGGATGATTTCTTCCGCCCCAAGCGCGTTTTGCAGGGCGACCCGCAACTCATCGCACAGGTCCTGCTTGGTGACGCCAATGGACCACTGGTTGGCCCTGTGTCCATGCAGCAACTGACATCACTGTTGCATGAGGTGTCGCAGGCCCTAAGTGACCACAAGCACCCACTGGCCAACAGATACACTAGGGCCTCTTTGCAGAGGTATGCTGACACCTTGTCCAATTACATACCTCTTGTGGACATTCTAACAGGACCAAAGGACCTTACCCCACGTGACGTTCTTGAACAGCTCGCAGCAGGACGTGAGTGGGAGTG
AGTACTGGGATAAGGTAAGGAGCACCAGTCTTACTCACCCCTTCAGAATGAGAGGCACCAAAAACAACAAAACAAGACTCGCTAGCGCTCAAACACTGGCGCGCTACGCTTGCGTTACCCCTCCTTTTTTCTTATAGTAGCCCATAAATAACCAAATCTGGTGTATTGCATTAACCAAAATTGGTTATTAACCTCTAACCAAATTTGGTTATTTTGAATTTGGCCGCCCCTTTGTTTGTCCTTGAAACAACTTTGGGGTTGGCCTCCCAACTGTTCAAGGCGGTTACATGGCATATCAACAAGTTATAGATTTAGCTACGGGAAAACGGGAAGTCATTGACTTCCTCCCTGCTGTAACTTCAATTGCTAACCCTGACCATAAACTTTGGACTGGTCGCCAGTCTCCGAACCCTTCGCTTTCCGTTGCGGATTATGATAAGTCCTACCGTCCTGAGATAGTTGCCCATAATCGCAAACTTTCTGTTATTTCTAATTCATTA
GGGGATACGTGCCCCTCCACCGCCACCCGCACCCCCTACCAAAATTATTTCCGTCTGTCAATACCCCCTGCATCCAATAGGCCCGAACTATCACAAACGGAAAAGCGATAGCCCGAAACACTAAGCCCCTTTTCATCATTTCATTTGTAAGCGCGTTTAAAATCATGGTAAAATAACCACTACCCCAAATTGCGCCCCTGCAATTTGCTGACGGTTTAACGGAAGGCGGAAACATGGCGAAGAAAAAACCAGTAGAAAAAAATGGGCTTGTTTATAAAGAGTTTCAAAAACAAGTTTCAAATTTGAAGAAAGCCGGACTAATCCCTAAAACCCTTGACGTGCGAAAAGTCAAGCCAACAAAACACTATAAAGGATTGGTAAGCAAATATAAAGACGTTGCAACAGGGGGCGCTAAACTTGCAGCAATCCCTAACCCCGCCGTTATTGAAACGCTTGAAGCGCGGGGCGAATCCATCATTAAGAAAGGCGGTAAGGCGTAT
GTTTTAGAGAACATCCGGAGCAACCATGGCAGCCCCATCAGCTAAACTCGTCACTCAGGAGAACACCGAGCGTGTGACCCGCCTACTCGAGAACTACCCAACGCTCAGCCTCACGCTGCGTCAGGACACCTCATCTAGAGGAGCCATTGAGTCTAACTACAGCGCCTCAGGCCTAGCCGGATCTCTACGCCTCCTGAACCCCATCGCTGTCAACAAGAACCCCCACCAACCAACCTACTCTCGACCCGACCCCGAAGCTGCCAGACCTCCTCCTCTGCGTACCTTGATCAATGCTGGTCTCGACGCCGCCCTTCAGCACAACTCGCAGTGCACAGTCGATGCCGCCCTCCATGCGTTCATCAAGAAGGCGTGTCCCATGTGGCACAAGGACGTGCTTCCCGACGACTGGACTCGAGTCTGCCCCTTGACTCTTGCTTCCCGAATCAGTCTCGCCGCCTCGGGCTTTAATCCCAGATCTCTCGACCTCCAGCCTCCATCTG
ATTTTGCTACGTCACTAACCACGTGACACCCACAGGCCAACCGAATGCTATGTCATCCATTTCCTGGGCCGGGTCTACGTCCTCATATAAGTAACTGCACTTCCGAATGGCTGAGTTTTCCACGCCCGTCCGCAGCGGTGAAGCCACGGAGGGAGATCTCCGCGTCCCGAGGGCGGGTGCCGAAGGTGAGTTTACACACCGAAGTCAAGGGGCAATTCGGGCTCGGGACTGGCCGGGCTATGGGCAAGGCTCTGAAAAAAGCATGTTTATTGGCAGGCATTACAGAAAGAAAAGGGCGCTGTCACTGCGTGCTGTGCGAACAACAAACAAGGCTTGCAAACTACTAATAGTAATGTGGACCCCACCTCGCAATGATCAACACTACCTTAACTGGCAATGGTACTCAAGTATACTTAGCTCCCACGCTGCTATGTGCGGGTGTCCCGACGCTGTCGCTCATTTTAATCATCTTGCTTCTGTGCTTCGTGCCCCGCAAAACC
NTAAACACTCCCGAATATACCTGAATATAAACAACCCGACGTTCATATTCAAGTACATATGGCACTCACATACAGAAGTCCAGTCGAGGAAGTGTTAACACTTTTCGAGCCCACAGCTCAATCACTAATCGCCAGTGCAGCAGTCTCAGCCTTCCAGAGACATGAGAAGGATAACTTCGAATGGTTCCGCTACAGTGTACCTGCTTTTGCTAAGGAGCACCTTAGCAAGGCGGGAATATACCTCAGCCCATACGCAGGTTTTCCGCATTCTCATCCCGTCTGCAAGACATTAGAGAATTATATCTTGTATGTAGTAGTACCTAGTATAGTTAATAGTACCTTTTTTTTTGTTGGCATTAAGGATTTTAAAATCAATTTCTTGAAGAGTAGATTCGATAAGTTAAATATGATAAGCGCTTTGAATAGGTATGTCAGTAGCGCAGATAAAATTAGGTATGGTAATGATTTCGTCATTCGCGCTGGTGTGGAACATCGTGCAT
AGCAAAAGCAGGGTTAATAATCACTCACCGAGTGACATCAAAATCATGGCGTCCCAAGGCACCAAACGGTCTTATGAACAGATGGAAACTGATGGGGATCGCCAGAATGCAACTGAGATTAGGGCATCCGTCGGGAAGATGATTGATGGAATTGGGAGATTCTACATCCAAATGTGCACTGAACTTAAACTCAGTGATCATGAAGGGCGGTTGATCCAGAACAGCTTGACAATAGAGAAAATGGTGCTCTCTGCTTTTGATGAAAGAAGGAATAAATACCTGGAAGAACACCCCAGCGCGGGGAAAGATCCCAAGAAAACTGGGGGGCCCATATACAGGAGAGTAGATGGAAAATGGATGAGGGAACTCGTCCTTTATGACAAAGAAGAGATAAGGCGAATCTGGCGCCAAGCCAACAATGGTGAGGATGCGACAGCTGGTCTAACTCACATAATGATCTGGCATTCCAATTTGAATGATGCAACATACCAGAGGACAAG
AATGTGGGAGGGAGCTCCGGGGGGGGGAATAGCGCTGGCTCGCTAACTGCCGTATTAGCTTCTGTAATCATGCTTGCTTGCCTTAGCCGCCATTGTACTTGATATATTTCGCTGATATCATTTCTCGGAATCAGCATCATTTCTCGGAATCGGCATCAAGAGCAGGCTCATAGACCATAAAAGGAAATGTTTGTTGAAGGCAAGCATCAGGCCACTTGCGCCATCCAATCACGAGCAAACACGAGATCGAACTATCATACTGAGCCAATGGTTGTAAAGGGCAGATGCTATCCTCCAATGAGGGAAAATGTCATGCAACATCCTGTCCTGTAAGCGGCTATATAAGCCAGGTGCACCTCTTGCTCGGGGTCGCCGTCCTACACATTGTTGTGACGTGCGGCCCAGATTCGAATCTGTAATAAAAGTTTTCTTTTCTTCTATATCCTCAGATTGGCAGTGAGAGGAGATTTTGTTCGTGGTGTAGGCTGGCCTACTGGGTG
AGCGAAAGCAGGGGTTTAAAATGAATCCAAATCAGAAAATAACAACCATTGGATCAATCTGTCTGGTAGTCGGACTAATTAGCCTAATATTGCAAATAGGGAATATAATCTCAATATGGATTAGCCATTCAATTCAAACTGGAAGTCAAAACCATACTGGAATATGCAACCAAAACATCATTACCTATAAAAATAGCACCTGGGTAAAGGACACAACTTCAGTGATATTAACCGGCAATTCATCTCTTTGTCCCATCCGTGGGTGGGCTATATACAGCAAAGACAATAGCATAAGAATTGGTTCCAAAGGAGACGTTTTTGTCATAAGAGAGCCCTTTATTTCATGTTCTCACTTGGAATGCAGGACCTTTTTTCTGACCCAAGGTGCCTTACTGAATGACAAGCATTCAAATGGGACTGTTAAGGACAGAAGCCCTTATAGGGCCTTAATGAGCTGCCCTGTCGGTGAAGCTCCGTCCCCGTACAATTCAAGATTTGAA
GCTAATCGTCAGGATGAAGCGGATTCCAAGGAAAACGCGTGGTAAGTCCAGTGGTAAAGGCAATGATTCAACCGAGAGAGCTGATGATGGCTCCGCGCAATTGCGTGATAAACAGAGTAGCAAGGTGACGCAGAATGTCAAGGAACCAGGCACGACATTGAAGGAACAGTATAAAACCAGACCAAGTCTACAGACCGTACAGAAAGCAACTGAGAATGCTGAACTTCCGATGCAAACGAATGATGAGGGTGCCGTTGACAAGAAAGGAAACACGAAGGGCGACAAGACTAATGAACACGTTGAAGCCGAGGTTAATGCAGCCGATGCCACAAAGAGACAGGCCAAGGACACAGACAAACAGAAGGCTCAGGTAACATATAATGATACTGGAATCAATAATGCAAATGAGTTGTCGCGGTCGGGTAACGTTGACAACGAGGGTGGTGATAATCAGAAACCAATGACAACAAGAATTGCTGAAGCGACATCCGCCATAATAT
CCAGGGACCCCTGCAGCCCCCTGTTTGTCAGCGCCTGTAATAGGGTACTACATTGCTGCAGGCTGGTAGCGTGAGCGGTCGGTAACACTTCCGTTCTCCACGCCAGAGTTGCCCCTCGTGGGCGTGTCTGCCGGAAGGGCTGAAAAGTATCCGGCCGGTAGCTCGCCCCCGCGCATGTGCCCGAATAGGGATTGGGTGCGCGGTTGAGGGTCTGGTGTCGTAATGGGGCGAGGAGGGTTCCGAAGATCCAAACCATTACACACCTGCAACTCTGATTACCATCACCACTAGCGCCATGGCTGAAGCTCCCGCTTCCCACCATCGTTACCCCGCCCCTTTAGTGGGCACTCTAGCCGACCCGCAAGGCGGGGGTCTGGCTGCTGACAACCAGTTCCGCCGATACCGTGCCGCGCTCCGCATCCGTGCTCCGGACCGTGGTAACTACCTCACGAGCACGCGTTCGATCTTCTACGAAGTCGGACGACGCTACGGCAGCGGCG
ACTTGCTTATACTCTAAGAGTATCGCCACCGACGACGACGACGGCAGTCGCTGCCCGGCGAAGCCGAGCCGCCGCGAAGCGGCGAGCGACTGCCGTCGTCGTCGTCGGTGGCGATACTCTTAGAGTATAAGCAAGTACTCAGCATGTATAGAGTACTTGATGACGTCATCAGTGACCTTGACCTCTGACCTTCTACTTGACCTTGACCTACTTCTATGACCTTCTGTCTACTGACCTTTGACCTTCTGAGCTGATGGTCTACTGACCTGATGATGAAGAGGATCCGAAGACCTTGGAGCTGAAGGTGGAACATCAGGACCTGATGTTAGTAAAGGACAGTAACAGTGTGCGAGTGAGATAGCAATACAACAATTATTAGAAAGAGATAGCAATATGAGTGAACGAGATAACATGAAAACAAACCTTGAGATAATTTATGCGCATTTTATTATCTTGTTATTGTGACCTCATTTGACCGGCAAACTCGCGTCGAAGCTAAA
ACGAGGCGGGTCTAGTATTACCCCGCCTCGTTACACCTCCTTGTTACACTTTCTCTCTCTAGATGGCTTCTAAGCGCTGGTGCTTTACTTTGAACTATAAAACAGCTGTAGAGAGAGAAAGTTTCATTTCCCTCTTTTCTCGAGACGAATTAAACTATTTCGTCTGCGGAGACGAAACTGCTCCTACTACGAATCAAAAACATCTTCAAGGTTATGTTTCGTTGAAGAAAATGATTCGTCTCGGTGGATTGAAAAAGAAATTTGGTTATCGTGCTCATTGGGAAATTGCGAAAGGAGACGATTTTCAAAATCGCGACTACTGTACCAAAGAAACCCTAATTTCTGAAATTGGGGCTCCTGTGAAGAAAGGCTCGAATCAAAGAAAGATTATGGATTTATATCTTCAAGATCCCGAAGAAATGCAATTGAAGGATCCAGATACTGCTCTTCGCTGTAACGCGAAGAGATTGAGAATTGAGTATTGTTCGTCGTTCGCTGTG
AGTAAAGACAGGAAACTTTACTGACTAACATGGCAAAACAACAGAACAACAGGCGAAAATCCGCAACAATGCGTGCAGTGAAGCGCATGATAAATACACACTTGGAGCATAAAAGGTTTGCACTGATCAACTCAGGGAACACCAATGCAACTGCTGGTACAGTACAAAATCTGTCCAACGGTATAATCCAAGGAGATGATATCAACCAGAGAAGTGGTGATCAAGTGCGTATAGTTTCACATAAACTTCACGTACGAGGCACTGCCATCACCGTCAGCCAGACCTTTAGATTTATCTGGTTTCGTGATAACATGAACCGTGGGACCACTCCCACAGTTCTTGAGGTGTTGAACACTGCGAATTTCATGTCGCAGTATAACCCAATCACGTTGCAGCAAAAGAGATTTACAATACTCAAGGATGTAACTCTCAATTGTTCGCTGACAGGGGAGAGCATTAAAGATCGGATAATTAACCTTCCAGGACAACTGGTGAACTAT
GGGGGTTAGAGAAATCTTGGGAGATTTCTATCGTCATAGACATATGTGATGTACTTACGTCTCTAGGACGCCTATGACTGGTTTATACTCTGTCGAGTTGAACGTCTGGTGGTTCCTACGTATAAGAACTGCAGTCTTATGTGTGAAACCCTACCCCTCGCTAACCGAGAACGGTTGTGTGATTTGAGGAACGTTCGCTGTTTAAACTTCTTTGGAGGAACTTTAAATTGTATTAATTTTGCATTTGCAAGAGTTAGCCCATCTCTAAAATGAGGCTATCGCTGTGAACAGCCTTAAAGACCCTCTGGGCAAACTGATTATGAATTGAGAGTTAGACTTCTCAGAAAAAGTCTGGTCTTGTCCTAGATTATGCAGGAGAAACTCCAAAACAACCAGCCGGGATCTGGCTCTTCCCGCAGTGGCCGCGACACATCTGTGAATAAAGTCGCTCCGACACGGTCTGGGTCTGTGCCGGATGACACCAGGGTGATTACCCAATC
ACTGGATGGCCGCGATTTTTTGGAGTCCTGCCAGCCTGTCCCCCACTATCTTTGTGACTCCAGGCACATTTCCCAAAGCATGGGCCCACAATGTCCCATCACCCGGGACCACTACAACTGAAGGCTGTTCTTTTTTTGGAGATCAATCAGGACCGTTGGCTAAACCTTATCGCGCCCGTTCTTTTGAAATTTGAATTATTGGCGCGATTACCAATAAATGGACCATGTGTATAACTGGGTCGATGTTGACAGATTTGTATTTGAGCAGTACATGGTCCAGTAAAAACTCAAGTGTAGAGTTATGTAATTTGAAATGATAATCGTGTTGACTATATAATGGACTTGAGTTTTGATACATGAAATCGTCAGTTAAGGATTAAAGATATACATCGTTCTAATATGTATCAGTCAAGGTATACACGTGTGGCACCCTATGTGCAGAGACGATTTCAACGACGTAATCAAGTGTTTAAGCGCACAGTATCAGGGAGACGTAATGA
ACAAAAGAATATAGCGAGAAACCAGCGAATGCTCTTTGAAACTTACAATCACATTTTGATTTTCAGAGCTAATCGTTTCTTGACAGCAGGCGAGCGAATCTTGAACACAGCAGAGTTCTTGATCGCATATTTGATTCTTTTTGTTAAACATGACAATGCGAATGTTAACATTTTTCTTGCTCGCCTCCCTTTGCTCCTTAGCGAGCAGCTACAAGGGGACTTCCGTTATGTCCCCGGGCGCCGCCAACGTCACCGTTTGGCCAGGCTACACAAAGCCTGTGGCGCCTCATTACATTCCTCAGGCGCAGTTAACTTACGACTGCCCCCCACCCAAGACGTTGCAGGACTATTCCTCGCACGAAATGCTTCACGAAGTATGGGGGAGAGGATCCACAAACACCAAGACCTCCTTGCTAAGGGTAAAGACGAGTTTGATAGATTTCTGTCGGTCTGGTGTGCCGATGCTGAGCGCAGTCTCTCACAAACTTCTAAAGTATGTG
CATGCTCACCTGAAAGCATATGCAAAAATAAATGAGGAATCTTTAGATAGAGCTAGGAGATTGCTTTGGTGGCATTATAACTGTTTATTGTGGGGCGAGCCTAACGTTACCAACTATATTTCGAGATTAAGAACTTGGTTATCCACACCTGAAAAATACAGAGGAAAAGATGCCCCAACCATTGAAGCAATCACTAGACCAATCCAAGTGGCGCAGGGAGGCAGAAATAAGACTCAGGGAGTTAGAAAATCTCGTGGACTCGAACCTAGGAGAAGAAGAGTTAAAACCACAATTGTCTATGGGAGAAGACGTTCAAAGTCCAGGGAAAGGAGAGCCCCTACACCCCAGCGTGCGGGCTCCCCTCTCCCGCGTACTTCTAGGGACCACCACAGATCTCCCTCGCCTAGGGAATAAAGACCCCGCTCGTCATAAACTGGGGAAGTTATCCGGATTGTATCAAATGAAGGGCTGTGAGTTTAACCCCCAATGGAAAGTACCTG
CGTTTTAGAGCTTGGCAATTGTTGTTATCTGTTGTTGTTGTTGTTTGTTATCACTCATTGCGATCCTTCAGTCACTTTGTTGTCATTCTCTACCGTCAAACTTTATTTTACTTCAAAACTTTCCATTTTGAAGTTTCTTATGGGTATTTTTACCCTTTGCTCTTGTGGGGTTCCTTGCCCCACACGTTCTTTCTATCGGAGGCATATGGCCTCTGGTTGTGATCTGCTGCCTACCAGGCAGCAACTTGCTGATGTTGGCTACACTGAGCCAACAGTTATTGCTGAGGTGGTAACCCCACCCACTCAGGCTCCTCTTGAGCTTTTTGTGGAGATCTCTCCACCTGTCTTGGCTCCTTTTGAGCCTTCGGTGGAGATCTCTCTGCCCATTCAGGCTCCAGCTGAGCCTATTGTGGAGGCCTCTCCACCTGCTGCCACACAGTTTGTGGGTATTGAGGCACTTATTGCCTCTGGCCCTTGCTTCTTCGGGAGCTTTGGGCCCT
ACCGGATGGCCGCGCTTTTTTTCTTTTATGGGCTTTACTTGTATTGGGCTTTACTTTGGCCCAATCATAATCTGTCTGACAATCTTAGATAAGTGGAAATACTTTGGCGCTAAGTTGCTCTTTGTGTATAAATTAAAGCCTCTTGGCCCACTATCTTTAACTCAAAATGCCTAAGCGCGACGCTCCATGGCGTTCAATGGCGGGAACCTCAAAGGTTAGCCGCAACGCTAATTATTCTCCTCGTGCAGGAATTGGGCCAAGAATAAACAAGGCCGCTGAATGGGTTAACAGGCCCATGTATCGGAAGCCCAGGATCTATCGGACGTTGAGGACGCCTGATGTTCCAAGAGGTTGTGAAGGGCCTTGTAAGGTCCAGTCATTCGAGCAGCGACATGACATCTTACACACTGGTAAGGTAATGTGTATATCTGACGTTACACGTGGTAACGGTATTACCCACCGTGTCGGTAAGCGGTTTTGTGTTAAGTCCGTTTACATAT
GAGGAGCACGAGCTGTGAGCTACGAACCGCCGGTCCGCGTCGAGATCCCGAGCGAGCTGCTGCCCCTGATACACCTGGTGGCCGAGCATCATGGCGTCTCGCCTCAGACCGTCGCTGTCGCCTGGATGACCTACGGCGCCGAGAACTCCTGCACCGAGGACGACATCAGGGACATGGTTGCCAAGCGGGGTGAGCGCATCCATGCCGGATTCCAGCGCTTCCTCAAAGATCACCTCGTCGGCAATCGCAAGAACCGGCTCGGCGGACGATGACCATGCCCTGTCAGCAGAGGGTCCAGACCGCCTTCGCCATCGCTGTGTTGGCCCTCGTCATCGGCCTGATCGGGTGGGTGCACGAGACGCGCCTACAGGACGAGACAAATCAGAATCCTGGCGTGCAGCACACCGACTACAATTGTCCTGTTGCCACACTGTCACACCCCTACACCCACACTGCAGGAAGACTATAGGCTATGAGTGTCAAGCCCACAGAAGAACTAC
GAAAATCAAACAACCACAAACTAAACTACACAGAACAAACCTCAACACTACTTGATAAGGATACTTAGCGAAGCCCTGAACATTTAGCTCTTGAGGTATGACAACTGTGCAGAAGTTACTCGACCAAATTTCTGATCCCAACGCTAGGGCGGCGTATTCACAAGACTGTCTTTCTGCTGCCAAAAATGCAGCAACGAAAGCGATGACCATTGCCCCCTACGCAGTCACACAGACTGAAGCGCTTACTTTGGAGCGCATTGGGATCACCACCTCACCTTTCGCCACGACTTCCAACACCCATGCTGCCGATAAAATTATTGAAAATGATTGCTTAGAAATTATCGGTAGATACTTGCCGAAGGAGCCCGTCACACTTATACAGCTCAAACGGGCTAAGTTACATTTGTTAAAAAGAGGGCCTAATACAGACATCTTCCAGAATTATTGTCATGAGCCTAAAGACGTACTCAGATTTGGGTTAACAAACCCCCATGTATGCC
ACCGCGCTTTCTCATGCGAGCCCGTTAGGGCGAGCGGTCCCCTAGGCTTTAGGAGAGCTTGTTTTTCTCAGTCGGCCCCGATATTAAAGGGCCGCGTATGAATCGCACTATAAGTAGAGCCCTAGGTGCGATCTCTGCATGGATAGCCTTGAAGGAGCGTCCCCTGCTTTGCCCGCAGTAGCTTTGCCTCGTGTCCCCCGGGCAGCTCCGTCCGCTCCTGCGTTGCCGTGGAGCCGCGTTGGTGAAATAGCTATCTTTACCTTTGTTGCAGTGCTAGCGCTTTACTTACTTTGGGTTTGGGTGCTGAGAGATCTTGTCTTCGTTTTGAAGGCTCGACGAGGCGGATCTACGGAGGAGCTGCATTTTGGGCCCAGGGAGCGGGAGTCTGTCGCTTCTGCCGACAGTTCTCGTCCAGTCGCTGCTCCGTCGGCCCCTCCTGTAAGTGACGCTAGGCCTTTCTCGGTCTAGCTGCCGTGAGCATGCCTACTACCGCCGGGAAA
GTAAAAGAACAAGCGTTTGTTCATTTTATCTTTTTAAGTTTTTAGTATGGAAAAAGATGGAAAGTCGTCAACGTGGTCCTCCTTCTCAACCGCCCTCTCTGAAATCCAGAAAGAACGGGTACCGGGCCTGGAGGAGAAAACATCCATTGACTTTGAGGTTGATGGAAAGAGATACTCTCTTGTATCCTCGCGTAAGCCAACAGACCGAGAAGTCGAGCTCAAGTCACTGATTCCTTCAGCAATACTAACTGAACAGTTATTGTCCAACGAACATATCGGTAAGTATTTCGAAAGAATTAGAAAAGCTTTAATTGTTAAAAACACCCAAGCAGACTTAGTTGAACTCTTGAACTCATTCACTACAGTGCTGACTAATATTCACCAGGTTTCATTGTACATTGAACACCATCCGGACACAACTGCGGTAGCTAAAAGTTTTGAAAACTATAAACTAAAGAAAGATTTATCAAAGTGGAAGCTAGATATGTTAAACTCTTTAA
TTTAATAAGTGTTGTGCAGATTAATCTGCACAGCACTAGCCACAAAGTTCAGTGGTCCCAATTATGGGATATAAAACTCAATGGTCGACGGAGTGACCTGGAAATGCTCCCCGTGAGAAACCTTGTTTAAACGCACTTGGACCTTCTCCGGCCTCAGCGCCAGGCATAGCTGGATCGTCAATCCCAAGTTTGGACTTAGACTTGCTCTATGTTACAATTGGGAGGAGCGTGACTTACCATTGGTCGTTGATGACGTTAATTCCAAACAAAAACAACAACAACAACTTAGTTTAAATAATTCCGGTCTTTAAGCATCAGGGTAGACCGATGAGGAATAAAGAACCCTATAAGACTGATTCGATACCAAGAGCTGGTGTCTGAGGGATTACGACTCGCGTGGTCGGACAGCACATGTTAGTCATGTATTATGGTGTTTCCCAACACGTATCTTTGCTCTAGTATTGAACTTTAGTGATGAGTGTACTTGGCATGTACACCTG
CTTTAGTAAATACCACCGCCTCTTAATAAGTCTCGAGGCACTCCCCAACCTTTTTTTTCAATTTCTAAAGTAATTTTAAAATTGAACCGACAATGAAACTGCGCAATCCTAAAGCGCCCATAAGGAATGATCGTAAGGCTCAACGATCATTCCACAAGATGTTGAGCCTCAAAGCGCAAGCCAAGCTTGCTCTGACGATTCAAGATCGCCTCGAGCTTGGTCTTCTTTCTAATAATTTTATTAGAAAGAAGCTTCAATTTGTAGATGGCTACTGCTATCTAAAATTTCTCAGATGCGCTGAGAGGAAGACTGCCGCGCGGAATCTTGGTTCCGACCCATCTCTCGGGTTAATGAAGAGAAAATTGGTACCTAGTCAGTACCACTCGTGGCAAAGCAATTATACGTTGCTTGTCACTAAGTCCTCCAAATTGACGTTCGCTCACGTCAATCGAGCCCTTGGAGGCCAAAAATTAGCTGAGGTACCAGCTAATTGTTGTATC
CCACGACTCTCCCGGCCGCGCATTGCAGAAAAAAAAACTAACCCCTAACCCTAACCCTAACCCTAACCCTAACCCTAACCCTAACCCTAACCCTAACCCTAACCCTAACCCTAACCCTAACCCTAACCCTAACCCTAACCCCCCCCTCAATTTATACCCCCGGGGTTAACAGGTACCCGTCTTATTTCAAACCCTAAACCTAACCACGACTCTCCCGGCCGCGCATTGCAGAAAAGTACACACCGCTCCCCCCAAACAAACCGATGGCCCCCTTCCCATTGCATGGTACGCACAGACAAACAAGGAGACTTCGTGACAATTCAGTGGTGTTTATTTTGCTTTGTCAGGTGCCCACGGGTAATCATCACAACAAAAACATTGCGACCAGAGAGAAATATAAGAATGTCGGCTCACATAGAGGGCCGATCAGAGAGCCGGCGAGAAACGAACCTGAGAAATCTCGGTCGCTTCATCCCGAAACCTCCAGTGACCTGTTTTCC
TTAAATCGTCCCGATTTAGCAAGCCATGGCTCTTTATCCGTCTCAAGATGTCTTGGCCCTCACTCAGTGGGGTGCCAAATGGCTCAAGTTCGGTTTCAACATGGTTGTCGGTAACACACCCGAGGCGCAGTTTGCCCAAGGAACTCCTCACGGCGTTTGATACATGTAATGTGGCTCCCGAAGCACTTTTGGTGTTGCGGTCCACATCGTTGATGATACTTGAGGAAACCTGTGTGGTTGTGGGTGCGGCAGAGATGCCCACCGCTGAGGATAACTCTGGTCGGGAGTTGTTCATTGGCTCCAACGGTGACCCGATGGAAAGGAAAACCCGCACGGCGCACCATGCCATCAAGAAGACCGTGCGCATCAAGAAAGGGCATCGCACAACCTTCGCCATGACTGTGGCGAACGGGGCGTATGTCAAGTTTGGTGCCCGTCCATTGACGGAGGCAAATGTGCTGGTCGTGCGTAAATGGATCGTTAAGCTTATTGCTGACGAG
GCGCTCCCCTCCCCATTTTGATAAATTCCCTAAATGAAAATTCGGAAGGAGGTGAGGGAATGGCTAGACCGCGGCAACCTGTTGACTTGCTACTGGTGAAAGGCAAGAAAAACTTGACAAAGCAAGAGATTGAGGAGCGTCGAGCACAGGAAGTAAAGGCACCAAACGACAAAGTAAAAGCTCCATCATATTTGCCAAAAGACTTAAAAAGAGAGTTTAAAAAGATAGCGGATGAGCTAAAAAACATCGGAATTATGACTAATTTAGATGTGGACGCGCTTGCCCGTTTTTTGTTTGCTCAAAAACAATACTTGGAAATGACCGAAGTCTTACTCGAAACGCCCATTACTGCATTAGTTGAGGATGATGACGGAAATAAATTTGAAGTAGCGAACAAGACATACAGTGATTTGCTTATCAATCAAGACAAGCTGTTCAAACAATGCCGGCAAGCCTCTAGTGATTTAGGGCTGACCATTTCCTCTCGCTGTAAACTTGTT
GAACTCGGGAGGCGGTCGTGCGGACGCACGGACGCACGGACGCACGGACGGGCTGACTCGAGAACTCGGGAGGCGGTCGTGCGGACGCACGGACGCACGGACGGGCTGACTCGAGAACTCGGGAGGCGGTCGTGCGGACGCACGGACGCACGGACGCACGGACGGGCTGACTCGAGAACTCGGGAGGCGGTCGTGCGGACGCACGGACGCACGGACGCACGGACGGGCTGACTCGAGAACTCGGGAGGCGGTCGTGCGGACGCACGGACGCACGGACGCACGGACGGGCTGACTCGAGAACTCGGGAGGCGGTCGTGCGGACGCACGGACGCACGGACGCACGGACGGGCTGACTCGAGAACTCGGGAGGCGGTCGTGCGGACGCACGGACGCACGGACGCACGGACGGGCTGACTCGAGAACTCGGGAGGCGGTCGTGCGGACGCACGGACGCCTTGACAAAAATAAGGTAAGAAAGATAAGGTCGGGTGAGGCCGAAT
ACCGGTGGGCGCGAAAAAAAAAAGTGGTCCCCGCCCCACGTGAACATGTCGCGCGAGTGCTGAACATGTCGCGCGATGATGTCCAATCAGAACGCGCGCTCTACGCATTATAATTTGAAATTTGAAATATAAACTTGCTCCCTAAGTTTGTCCGGCATAACTATGTGGGATCCGTTATTGAACGACTTCCCTGAATCCGTTCACGGTTTCCGTTGTATGCTCGCCGTGAAATATTTGCAGGCTGTTCGAGAGTCGTACGATCCTTCCACTCTTGGGTACGATCTTCTTAGCGATCTCATCGGAGTTGTTCGCCGTACCAACTATGTCGAAGCGACCAGCAGATATCATCATTTCCACTCCCGCCTCGAAAGTGCGTCGCCGTCTGAACTTCGACAGTCCCGGGTTATCCTCTGCACGTGCCCCCACTGTCCTCGTCACAAACAAACGCCGGGCGTGGTCCAACAGACCCAATTACAGGAAGCCCAGAATGTACAGAATGT
TAAGGTATGTGAGTAATTTTTGAACCGCCCCTGACTAATCTAAACATGCTAACCGCACCCGGTATAAGCTATAAAATATCCTGAGGTGATGCAGTATCTGATCCTGGCAGTCACTCCTGGAACAACACCGATCCAGTGGCTTTGCCAAAAGCAGTTTAAACCTGCCAAGAAAAGCCCGCCAAAACGTCTGCCAACTTTGGAACCGTTAACGGTAAGTTTCGCAACTCTCTCGGTTGCCAAAAGTTTTATCTTGAGAGGTTGTTGGCAATTACAACCTGCCACTCATAAACAAGTAACCGCCTGCGTTTCTAGGACATTTTATATACAGACATACAGATCTCTGTTCATTGTTGAGATGGATTTAAAGACAGTGCAGCAACTTAGAAGTCATTTGGGCATTCCTACTGAAGACCTGTTGTTAGCCTGTAACTTCTGTAAGAAATTTTTAACCTTTGAGGAGCTATTAGGATTTGATAGCAAGACTTTAAATCTTATTTGGA
CGCAAAATTCTGGCTGAATTTTGACCCTGTGTATACGGGGTGTGTTTGAATAAGGTTTTATTGCCAACGACTTTATTTGCCTCCTTCATCTTGAGACCATGGCCGACAACCAGTCTCAAATTTCTCAATCCGTCAATCCGAGTGACGCTGCTTCCGGTTCTGGGAAGAAACGTTCTAAGCTTGGGAAAGCCGAACGCTTAGCAAGGCGTTCTGCGGTTGGTTCTCAACCCGGACAATCTGCTTCGGCTGCTAAAGCAGCTATGTTCTCCGCGGGTGGAATGGTTCCAAAACCTACCCCAGGTAAATTCCCTGTCGTTTTTCAGACGGGTGCTGGGGAACCTGCTCGAGACCAGACGTTCTCCTTGAACGAGCGCGTACTTCGAGACACAGTCTCAAAGTTCCCTGAGCGTTTTACCTATAACGCTAAGTACGCCGAGTTCAAGGCCCACGCTGAGATCGATGACGACCAGTTCTCTCGGGACCTCCTCGTTTCTGCACTG
GTTAAAAAAGAACTGGCTTTCTGAGGCGTTTCAGAATGGAACGATTCCTAAATTACTTTGGTATTCACGGAGATGAAGCAGCGGATGTTTTGTTGTTTGGACAGATCTCGCCAGAGTGGACATGCTCTCATCACCGTAGGGATTGTTTGATGTGGGGAATATGCGCAAGACAGTTCTTTTCAACTTGTTGCGAGATGGCTGTTGATCATGCGGAATGGGGCATGGCTGATCAACTTGTAAAAATTGCTTCAACTGCGCTTCATGATAAAGATAGAGTATGGCTTAACCTGCTTAAATCGCTTGGCATATTGAGCAACCAATATAAAGATGAAGTTCAAATCAGAATAGATGATATTTATAGGAAATATGTAGAGGTAGGGGTAAGGGCTGATTTTCAAAGCTTCCGCAAAAAACGTAGGCCAATGCGTACATATACAGATGATAGCTTTTCATTAATGCATTGCTTTTATTTACCATATACTAAGGATGGAATTGTACCT
CGAAAATTACGTCTGGACAACGTAGTGACCCCTTGGGTTAAGACTGAGTTCTGTCACCCTATGTGAATTACTTCCGTAGCCGAAAATATCCACTTGGACCATGTCTGAGTTTTCAGTTGCACCACACACACAAGACCACAATTTATTTTTCCCAGCCAGTAAATTAAATTAAAAAAATAAAAAATATTTTATTTTTGAAATCTCGGGATAAAAACAACCATCTTGGCACGATGGGCAACACACCCCCCAACCTTAGCCGTATGGCTAATGGCTCTGGAGAATTTGGTTGTCCTTTATCCCCGGATTAGTATTTTCCATTCAATTTCTCATGGCATAGTAGAATGAATCTCTGATGTTGAACTAGTGAGTATGTCCAAACTTCACTCAGTTCGACGTCAACAGATTGCGAGATTTCAGATTTGATTCTGAGATAGTCGTCTGCCAGGTCTAAGATTCTTCAGACCTTCTATTGTGTTCTAGAGAAATATAAACAAAAAATT
GTTAAAAAATCCTTGAGTCATGGAGCAAAAGCAACGTAGATTTACCAAAAACATTTTTGTCTTGGACGTAACCGCTAAAACATTATGCGGGGCTATCGCGAAGTTGAGTTCGCAGCCGTATTGTCAAATTAAAATTGGAAGAGTAGTAGCTTTTAAACCTGTCAAGAATCCGGAACCTAAAGGATACGTGCTGAATGTTCCAGGACCAGGTGCATACAGAATTCAGGATGGGCAGGATATCATTAGCTTGATGCTGACGCCACATGGAGTCGAAGCGACAACGGAAAGATGGGAAGAGTGGAAATTTGAGGGTGTTAGCGTGACGCCAATGGCTACGCGGGTACAGTATAATGGTGTGATGGTTGACGCTGAAATTAAATACTGTAAGGGGATGGGAATTGTGCAACCATATATGCGGAATGATTTTGATCGAAATGAAATGCCCGATTTGCCAGGCGTGATGAGATCAAATTATGATATCCGCGAATTACGGCAAAAGA
ACCGGATGGCCGTGCCCCCAAAAAAAAGTGGTCCCCACGCACTATTTTATGTCGACCAATCAGAATGTCGCCTTATCGCTTAGTTATCTGCTATTTTGTCTTTATATGGGAAACTTCGCGGAAGTTACCATTGTCAAGATGTGGGATCCACTGTTAAACGAATTCCCAGACTCCGTCCACGGTTTTCGTTGTATGCTTGCTGTTAAATATCTGCAGTCCGTTGAAGCCACATACGAGCCCAACACATTGGGCCACGATCTTATACGAGATCTGATTCTGGTTATCAGGGCAAAAGATTATGTCGAAGCGTCCCGCCGATATAATCATTTCCACGCCCGCCTCGAAGGTGCGGAGAAGGCTGAACTTCGACAGCCCGTTCACCAGCCGTGCTGTTGTCCCCATTGCCCCAGGCACAAACAAGCGACGATCATGGACGTACAGGCCCATGTATCGAAAGCCCAAGATGTACAGAATGTATAGAAGCCCTGATGTCCCTCGAG
ACCGGATGGCCCCGAAAATTTTTCCCTCCCATTTGAAACGTGACACGTGTAATCGCATTATAAGTTGTCGGTACTTGGAAACTTACATAGGAAGTTTCCTTCTCTTATAAGTTTTGACTAGTCAAAAGTTGTGGCCGACAAATATTTTTACTTTTGTAAAGTAAAGGAATTGTTACTATTCAAAACTTGCTGTGTAAGTTTCGAATTTATTTCTACTTAAATAGCTATACGAATACGTATAGGTATTTATAAATGATGGTCTGTTTACCAGACTGGTTATTTTTGCTATTTATCTTCAGTATTCTACTGCAATCAGGTACGAACTTTTATGGGACCTTTCAGAGTGGATCAATTTCCAGACAATTATCCAGCCTTTCTAGCAGTATCGACCAGTTGTTTCTTAAGGTACAACAGGTGGTGTATACTAGGTATCCATCAAGAGATAGAGCCTCTGACCCTAGAAGAAGGCGAGGTCTTTCTGCAATTCCAGAAGGAAGTGA
ACCGTGGGCGAGCGGTGCCTCTGGCGAACGCAGTGGGTCCCACTGCTTGTTTGGACTGGATTTGACTTGTATTGGGCCAAGTTAATGGGCTTGGAAGTGTTTGGGCCTTTGAAATTGGCCTTTTATGTGGTTTAGGGCTCTGTCTGTTGTAAGTGATATGTGTGTAATTATGCCTTGCTGGTCTGTGTTTGGAATTTAAACGGTGAATGTTTTATTGAATACGTACGGTTCGATTACATTTATTCCTAGAATATCTGGGTTTTCTAGTACAAGTATATCAAGCCTTTGAATTATGTCTTCTATCTCGATCTCATCTATTTTTGCCCCGTTGTTTGCGAATAGGAAATTCGCTATGATGTTCCCTTCAAAGCCGTTGAAGTCGAATGGAACGTGCATGTCTCCGTACGTGTACTTGACGATCCCTTCATACTTGATGATCGCTGATGACTTGGTGGATACCAACCTCATGTGAATGAATATCTTCATGTCCTCCATGATGC
TTAAAAAACACCTGTGACCATGACTACTACCGGCGACTTTGATGTGATTTATGAACTGATTGACAACCGAATGCAACAAGAGCTTAACCTGAACGAACTTGAACACTTTATCGACACCGATTTACGTAGTGGAGATTTTATCTATCGTTATGATGAACGCTCAAAGAGACATTATCTAAGTCTAAAGGGCTTATGGCGATACATTCCTCTCACAAATTTAGACAGACAGCGTGATCTATTTAAACTTCCAAGCTTATATCCACATGAAAAGATACCAGCAAAAGAGTTATTAAGAGAAGTGAATGAATTGCTGCGAACAATTAACATAATCATACCTTATGGAGATGGAGATTGTAAATATAATTGGATGTTATCAACAATGGCGAGAAATGTCGATTACGGAACCAATTGGGCAGATAGAATTGCTAAGAATCCACAGCTCTTACTTTATGATGAAAGAATGGATTCTTCATTTGATGAGCTATTTGCATCTATACCGG
ACCGGATGGCCGCGCGATTTTTTATGTGGGCCCCCGAGTTATGAGATTGCTCCCTCAAAGCTAAATAACGCTCCCGCCCACTATAAGTACTTGCGCACTAAGTTTTCAAATTCAAACATGTGGGATCCATTGTTAAACGAATTTCCTGATACGGTGCACGGGTTTCGGTGTATGCTTTCTGTGAAATATCTGCAACTTTTATCGCAGGATTATTCACCGGATACCCTAGGTTACGAGTTAATACGGGATTTAATCTGTATTCTACGTTCCCGTAATTATGTCGAAGCGAGCTGCAGATATCGTCATTTCTACGCCCGCGTCGAAAGTACGTCGGCGTCTGAACTTCGGCAGCCCATACACCAACCGTGTTGCTGCCCCCATTGTCCGCGTCACAAAACAACAGGCATGGACAAACAGGCCTATGAACAGGAAGCCCAGAATGTATCGGATGTACAGAAGTCCGGATGTTCCAAGGGGTTGTGAAGGCCCATGTAAGGTAC
TAATTCAAATTCTTTATTCTTGTTTGCTGTCAGGGGTTCGACTCCCTTGTCAGTCGTTAGTCTGTCATGACTTGGTGTTGCTTTTCGACAAAAAAAATAAGATTATCGCTGACAGACCGACAATCTTTGGGAGGTGATAAGGCGTAAGCTGTTCAATTCTCATCTAAATTCTTGTAGCGTGCGTGGGTTCGAATCCCTCGTTCGTTGTTAGTCTGTCATGACTAGGTAATTTTTTCGACAAAACGTGTCAAGCTGACAGACCTTGACAACAAATCCAGTAAATATTTTATAGAAAAGAGGAAACCAATACATACTTTTTTTACTCTAGTCTTGCATTGCTGGTAGCAGACTGGAATTTAAACTAGAGGGGGGTGATAAAAAACCTCTTAATGTTTGTTTCTTGGGTAAAAACAAAAAAAGACCGACACAATTGCAGGCACTTTATGAAAGTTAACACTACTATTATATCAGAGAGGTTAGATCAATGCTATTGCCGGAAA
GTATTGTGAAACGTTATTTCGTTCACGACCCGGATTAATCAGTTATTCTGAGTATATACCCGTTAGTTGCTCAATGGATTCATTTGTTGCTTCGCCTTCAAATGTGCTTCGTTTAGATGATATCTTAAATGATGTTGTCAGACGAAATGCCGCTAATGCCTCTACCGATGTTGGTAGATTAATTAGCGATGCCGCCGTTAACGTGGTTCGCCGACAGGTGGATCTCAGTCCGGCCAAGCCCTTAAACGTTTCGTTCGCGTTGACTCCTGAAGATCAGAATAGTTTAAGGAGAGATTTTCCAGGTAGGGAATTACAATTTCGTAATTCTGCTTCCTCTTCACACGCATACGCTGCTGCGCATCGTGTATGCGAGACTGATTATATTTACTCCAGATTTCAGACCGAGAATACGACGATTATTGATATTGGAGGTAATTTCAGTACTCATGCCAAAATGGGTAGGAGTAATGTTCATTCCTGTTGTCCAATTTTGGATGTCC
ACAAAATATATCGGGAGGGAAACCCCTGATATATTTGGACCAAGCCTCTGACTTGTAAACTGCTCTATGCTTTTCAACGAATTCTCTGTTGAGGGAATTAAATTCAGAGCACACGAAAGCACTTCACCCGTCTTTCGTGGGGAGGTTTCCAGGTGTTTGACCTACTACAGAGTCTTCGCCTGCAAGTGGGTTGAGTTGACCTATCAAGATCCACTCACACGCCATTTAGTACAAAATTACTATGGCCCCAACACTCCCGTTTACAACTGGCTGGAGCACATTCGCCTTATTGTTGTCACTATGGTGCCTATTCTGCTCCTGCCAGACACAACCATTGGACGGCACATCCATATTAAGAGACAGTACCTCCAGTCTGTCCTTTTATGGCTTGCCCGCAACAAACTCTACTATAGAGTTAAGAGATGCCGTTCCAAGCGGTTTGTACTCGAGCAAGATCACATCGGCCCCGAACTTTTCCGAACTCAGCTACTCCAGTATGC
GACATTTTGTAAGAATGGCAGCCTCGGGATGGAACGCAGTGATACCAAAGACCTCAAGTTATGATTATATTACTGTTTCAATACAACCTGCTCAACAAGATAACAAGAAAAATTTGGTAATAGAGTTCCCACCAGTCTCGTACTTCTATGGTGTCTATTGGACTACAGATGATATGATTATTGTTAGACTTCCAGCTTCAACCACTTCCTCACAAGATTTAAGCAAAATGGTCACAATTACAAAGTTACGGTGGACTTTCCAAAACCAGAAATTTACGTGTAGTGTTGGCAGTGATCTGGCATTTCGGATAATTATGACTTGTAACGTTGGTACGATGTATTTTACTGCTACCTTTCTGTTAAATACATTAACATCCACTGGGACTAAGGTATATGGTATGTTCAATTATGTGTCTTTATCAAGTTTGGTGGTCGTTGTAACTGGTAATGATGCTGCACATGTGGAAGCATTAATCGCTGTTGAAGGTGCTGCAGTCCGT
ATGTCCAACATGGATATTGACGGTATCAACACTGGGACAATTGACAAAACACCGGAAGAAATAACTTCTGGAACCAGTGGGACAACCAGACCAATCATCAGACCAGCAACCCTTGCCCCACCAAGCAACAAACGAACCCGGAACCCATCCCCGGAAAGAGCAACCACAAGCAGTGAAGCTGATGTCGGAAGGAAAACCCAAAAGAAACAGACCCCGACAGAGATAAAGAAGAGCGTCTACAATATGGTAGTGAAACTGGGCGAATTCTATAACCAGATGATGGTCAAAGCTGGACTCAACGATGACATGGAGAGAAACCTAATCCAAAATGCGCATGCTGTGGAAAGAATTCTATTGGCTGCCACTGATGACAAGAAAACTGAATTTCAGAAGAAAAAGAATGCCAGAGATGTCAAAGAAGGGAAAGAAGAAATAGATCACAACAAAACAGGAGGCACCTTTTACAAGATGGTAAGAGATGATAAAACCATCTACTTCAG
CCTACCAGTCAGGAATTCCAATGTTAGGCCTGAGTGCAACTTGTTACAAACGTTAAATTTTCGGCATGCCAATGTTCGTTTTGCCTCATAAAGTTCTGACAAGATACGAATTAGGCTTACCTTAGTTAGGCAAGCCTAGTTCGAGCCAAACTGATTTTTCGGCAAGCCTCACCAAAATTTCTAGTCGGGAAGATTTTTATCCAAAAGTATTGGTTTCGATGAGGATTTTAACTTATTTGACTGATGGTTATGCGTTTGCTTGATGGATGACGTAATGATTCAATTGATCGTTAAACAATAGCTAAGTTATTACCGTCTCACAAACAGCGTTGTTATTCAACTCTTAATTACCGTTCATAATTAGCCAGTAACAAACCACAATTATCACAAATATTGCAGAACTTTCCGGTTTTTATCACATATAATAATTACTGCGCATGTTAGTGGTTATTCCATATCAATTTCCTTTATGACCCTCTGTTATCAGAGTAGTAACCGGA
AGTAGTGTGCTCCTATTCCGAAACAAACAAAAACAATCTCAAAATGTCACAACTGTTGCTCAACCAATATCGGAATAGGATATTGCACTGCCGTGAACCTGAGATAGCAAAGGATATATGGCGAGATCTATTAAATGATCGACACAATTACTTTTCTCGGGAATTTTGCAGAGCTGCAAATCTTGAGTACAGAAATGATGTTCCTGCTGAGGATATTTGTGCTGAAGTTCTTGATGGTTATAAAGCAAGGAAAGTTCGCTTTTGTACACCTGATAATTACTTACTACATGATGGAAAGATGTATATAATAGACTTCAAAGTGTCTGTAGACGACCGATCTTCTAGAATCACAAGGGAGAAATATAATGAGATTTTTGGAGAGGTATTCAATCCAGAAGGTGTAGATTTTGAAATTGTTATTATTAGATTAGATCCTTCAAATATGACGATACATGTGGACTCTCGAGATTTCGTGAATACAATTGGGCCGATTACATTAA
AAAGCAGGTACTGATCCAAAATGGAAGACTTTGTGCGACAGTGCTTCAATCCAATGATTGTCGAGCTTGCGGAAAAGACAATGAAGGAATATGGGGAAGACCCGAAAATTGAAACAAATAAGTTCGCTGCAATATGCACACACTTAGAAGTCTGCTTCATGTATTCAGACTTCCATTTCATTGACGAACGAGGCGAATCAATAATTGTGGAATCTGGTGATCCAAATGCATTGTTGAAGCACAGGTTTGAAATAATTGAAGGAAGAGACCGAGCAATGGCCTGGACAGTGGTGAATAGCATCTGCAACACAACAGGAGTCGATAAACCCAAATTTCTTCCGGATCTATACGACTACAAGGAAAACCGATTCACTGAAATTGGTGTGACACGGAGGGAAGTTCACATATATTACTTAGAAAAAGCTAACAAGATAAAATCCGAGAAAACACATATCCACATCTTTTCATTCACTGGAGAAGAAATGGCCACTAAAGCTGAC
ATATAATAGGGAAAAAGTTAGTATAAATTTACACCACCCCACCGTTTAAAATAAACGATTATACAAATCAAAACTTATAAATTTACTTATCATTTCTTTACTAAACTTAAAAATACTGTGCAACAACTTAACCAACTTATCTAACCTATTACATATTCATCAAATACAAAATTTATGTATCTATTGACTTTTATTCAAAATTATGATTTGAACTTAAAATCTTATTTCTTCTATTAAATAGTAGTTTTAAAATTATTTAAACTTTTTTAAGAAAAACTATTGACAAAACTTTTAAACGTTTGCTATACTAAGTATGTAATCAAAACAAGGAGGTAACAAAAATGGAAAATGAAACAAAAAACATTGAGTTGAAGCATGTTTTTCGTTTTAAGAATGGAAGTTTATGTATAGCGTTATTTGATAGAACAGAAAATGAAATTTCATTTTATGATGTTGACATTGATGAAATTGAAGATTTAAATCATAATTCTGTTTTACGC
GGGTATTAATAGGGTCCCACCCTGTTGATGCCACCTTGCACTTGTCCACTCACGTTGAGATACCTCGCAGTTTTGCCATACGAAGCAGGTGGAAGATCCTTCCGTGTGATGTATGCTTGAGACGCTCCGTGTCTGTGGAAACATACGTGCAAGCGCCAGTACGCCTAACAAGTAGGCTGGCCCCTCTCTCCTTGATTATTGAGGGCGTAGTGCGGACTACCGCACCCCCCACTGATAGGTTCATAGTCATGGTCCCGAGTCCCCGTGCGACCCTTCCTACGAAGCAGGTGGAAGATCCTTCCGTAGGTTGAAACTAAGAGGAACCTAGTGTGACTATGGTAGCTACAGTGTTGGCTGTTGTTGCCCCTCGCTCCCCCCCACTAGGGTGGTGCAGTCGTGGTCACATTGAGAGAGCAAACCGAGCTTGGATTAAAGTTAGCGAACGCCTCCCCTGAGCCTCCAATGCTGTTACGATGAGGCAGATGGCATTGTGCAAGGGG
AGCGAAAGCAGGTAGATATTGAAAGATGAGTCTTCTAACCGAGGTCGAAACGTACGTACTCTCTATCATCCCGTCAGGCCCCCTCAAAGCCGAGATCGCACAGAGACTTGAAGATGTCTTTGCAGGGAAGAACACTGATCTTGAGGTTCTCATGGAATGGCTAAAGACAAGACCAATCCTGTCACCTCTGACTAAGGGGATTTTAGGATTTGTGTTCACGCTCACCGTGCCCAGTGAGCGAGGACTGCAGCGTAGACGCTTTGTCCAAAATGCCCTTAATGGGAACGGGGATCCAAATAACATGGACAAAGCAGTTAAACTGTATAGGAAGCTCAAGAGGGAGATAACATTCCATGGGGCCAAAGAAATCTCACTCAGTTATTCTGCTGGTGCACTTGCCAGTTGTATGGGCCTCATATACAACAGGATGGGGGCTGTGACCACTGAAGTGGCATTTGGCCTGGTATGTGCAACCTGTGAACAGATTGCTGACTCCCAGC
TAATATTACCGGTGCCCGCCGCGCCCTTCAAAAGTGGGCCCCACAAGGGGACCACGCGTCTTTTCCGTACTCTCTTTAATTATGACATTGCTTTATAAGGACCAATCCTGTTTCGCCCTTGGCGCCCAAGTATGGCTGAATTGTGGGACCCTTTGCAGAACCCACTACCAGATACTTTATACGGTTTTAGGTGTATGCTATCCGTAAAATACTTGCAAAGTATTTTGAAGAAATACGAGCCAGGAACCTTAGGGTTCGAGCTCTGTTCGGAGTTAATCCGTATATTCAGAGTCAGGCAGTATGACAGGGCGAATGCGCGTTTCGCCGAGATTTCATCCATATGGGGGGAGACCGGTAAGACGGAGGCTGAACTTCGAGACAGCTATCGTGCCCTACACTGGGAATGCTGTCCCAATTGCTGCCCGAAGCTATGTCCCGGTTTCAAGAGGCGTCCGGATGAAGAGAAGGAGGGGTGACCGCATCCCGAAGGGATGTGTGGG
