# Supplementary material for: Towards a better solution to the shortest common supersequence problem: the deposition and reduction algorithm
Source: BMC Bioinformatics. 2006 Dec 12;7(Suppl 4):S12. doi: 10.1186/1471-2105-7-S4-S12 (PMC1780115; doi:10.1186/1471-2105-7-S4-S12)
Supplement: Additional file 1 — Real DNA sequences DNA sequences are obtained from NCBI Viral Genomes, Accessed on 01/01/2006. . Sequences are randomly selected from different genome sequences. The specific length and number of sequences are specified for each dataset. There are 60 randomly selected datasets. File name indicate the number of sequences, sequence length, and dataset number. For example, file name "DNA_N100_K500_5" indicate that it is DNA sequences dataset, with 500 sequences, each truncated to length of 100. And this is number 5 datasets for this setting. Each sequence is represented as a row in the dataset file. [file 1471-2105-7-S4-S12-S1.zip › DNA_N500_K100_1]

GGTAAAGTTATACATTTACCGTTGGACAAGGTAAGATTACCGACATCCTAATAGAATTGTATAACTTTTGCTCTTTCAATCTTCTTGGAGAATTTCGATGGCACTCGAAGTTGAAAGCGCTTTTTCTTTATCTTATTTGCTAAAAGAAAACAAACAAACCTCAAATAATCTCTTTTCGCTGATACAAGTACCCTACACGAAAATGACCCATGCGAAAGGAAAGAAGACACATCTTCTTAGATGTATTTTAGGATCTCCGTTTGAGACTTTAACCAAGTCTAGCATCCGTAGGTCCCTGAAAAACCTAAGAGAAGTCTGTAATTTACCTTATTGCAATTTTAAGAAAATACCAAAAAATATAAGTTATAAGTATCAAAACCCTTTCCTTAAATTATATGAAATAAACAATAATTTTATTAATTGTAAAGTGGGCGCCACTGGTAACACGAATTCAACGTACGATTGGCGTAATTTGTCCACTATTGGTAATGGTTGGAGTG
TGATACTGATACAGTGTACACTCACGACGTGAGTAAACAGATTGACGTAACGCCTCAATCGTGGTCAAGGACCAGCATTTCAATGCTATCACATTAAATACAATCACGTTGTATTACAAAACTTTCCGTTTAATTACGTGAAAGGTTACAAATGGCCTTCTCTTACAGAACGCCACAGGAGGAACTTCTGAGCAGACTACCACAGTCCCAACAGGAGGTGATCAGCGGATTTCAGTACGAACGCATTCAAAAGGAGGAAGAGAAGAAGGTGGAAAACTTCTCTTTTTACCTACCAGAGAAAACCAGGGAGTGGTTTACTAAGTCAGGTGTCTATCTTTCGCCTTTCGCTTATGTTAATCATTCTCACCCTGGTTGTAAAACTCTGGAGAACCACCTTTTATTTAATGTTGTAGCTAGTTATATTAGTAAGTACTCCTATGTAGCTTGTCTTAGTATTAAATCTAATAAAATGAGCAAAATGGAACGATTGGGTCCTAATT
GTTTTAGAGAACATCCGGAGCAACCATGGCAGCCCCATCAGCTAAACTCGTCACTCAGGAGAACACCGAGCGTGTGACCCGCCTACTCGAGAACTACCCAACGCTCAGCCTCACGCTGCGTCAGGACACCTCATCTAGAGGAGCCATTGAGTCTAACTACAGCGCCTCAGGCCTAGCCGGATCTCTACGCCTCCTGAACCCCATCGCTGTCAACAAGAACCCCCACCAACCAACCTACTCTCGACCCGACCCCGAAGCTGCCAGACCTCCTCCTCTGCGTACCTTGATCAATGCTGGTCTCGACGCCGCCCTTCAGCACAACTCGCAGTGCACAGTCGATGCCGCCCTCCATGCGTTCATCAAGAAGGCGTGTCCCATGTGGCACAAGGACGTGCTTCCCGACGACTGGACTCGAGTCTGCCCCTTGACTCTTGCTTCCCGAATCAGTCTCGCCGCCTCGGGCTTTAATCCCAGATCTCTCGACCTCCAGCCTCCATCTG
AAAATAAAACAACCCTAAACCAAACAAAACAAAACAAAACAAACACAAACATCACACGCTCCCCAAGCTCACAATACTTGTAGAGTGATTTCTGTCATCCTACTGTTTGCAAGCTTTCCAACAAATCAACCCGCTCGCTTTCAAACCCTCCATCATGTCTGCTTCTAGTTCACGCTTACTCTTCGACTGTGGCAGTCTTGACTGGCCAAATAAGAGCTTATTTGGCGATCCCACAACGCGAGATGTCATGAACGAACACATTTCCAGCACGTGGAATGCGGTTATTAGAAGGCACATGTTGGCGCCCAATGCCAACGCCGAGACTATATTGGGCCGTGATGGTTTGCCATCTGCTCAATTTGACGCGTATGGAGCCATGCTACCCAGCTTCATTCAAGCTCTAAATGCACCTACAACGCGTCTCCGAATCAGCGCACCGCTGTCCACCGCTGAGTCCATCTTGTGCGCTGATGCATCCCACGCCCCTTGGTTGTACATGG
ACCGGATGGCCGACCGCTGTACAACCCCCCCCCTTTGGCGCACTCACCGCTTGTCGTACAACTTTATTTTGAATTAAAGATATTTCTTTTGCGACGCCATATGATATTGCGTCTGGCGAGCCTAGTTATCCGCTTCCAACTTAGTGCGCAAGTTGTTGACTGTCTGCTATTTAAATTCAAATTGTGGAGCCAGCGTCTTTAATTCAAAATGCCTAAGCGGGATGCTCCGTGGCGTTTGAGTGCGGGGACCTCAAAGGTGTCCCGTTCTGCCAATTACTCCCCTGGTGGAGGTATGGGCCCTAAATCCAACAGGGCCAATGCTTGGGTTAACAGGCCCATGTACAGGAAGCCAAGGATATATCGGATGTACAGATCTCCCGATGTTCCGAAAGGGTGTGAAGGGCCTTGTAAGGTGCAGTCCTTTGAATCACGACATGACGTTACTCATGTTGGTAAGGTTCTGTGTATATCCGACATTACACGTGGGAGTGGTATTACCC
TTGGAAAATTATTTCCAAAGGCTACTTCCTTGTACTTTCGAGTACTTTGCAAATTCTCTTGCTTACTTTCTCTCACAATTAGAAGTCACACAATCAATTGTGCTGTCTTTATTGTGTTTTGAAGAACCACTACCGAAGTTCAGGATAGCGCCTGACACACGAAGTTAGGGATTGCGCCCTACATCAAACGATATTTGGGATAGCGCCCAAATTTGCAATGGGTTTTTCGGAATTTTTTGCTTCCGCCCTTGGCACTGTTGCCAGGGCTAAGGCAACCCTTCAAGGGGGGTTTGCCCGGTTTCTTTCTGAAACCGTTGTTACCTTGCAGGCTGCCTCACCTGAAATGAGGAAATTTGCCTACTCCAAGTTGTGGGAGGAGGTTGACTCCGTCAAGGAGTTAAAACCTCTCACAGCCCAGGAGCTGGTAGCCACACTCCGAAAGGAGTTGTGGTGTGCACAGGTGCGTGCCCAAAAATGCACCCTGGCATCCACCAGCCGGT
AGCAAAGATGGCACGATTCATAATTTTATTCCTACTGTTGGCGCCTGTTTACAGTCGTCTATGTCTTAGAAACCATCCTGACACCACCTGGATAGGTGACTCCCGAAGCGATCAATCAAGGGTGAACCAACAGTCTCTTGATCTGGTTACAAACTTCAAGGGAATTCTACAAGCCAAGAACGGGAATGGTCTCATGAAGCAGATGAGCGGAAGGTTCCCAAGTGATTGGTACCAACCTACTACAAAGTATAGGATTCTATACATTGGTACAAACGACTGCACTGAGGGCCCTAACGACGTGATCATACCGACGTCAATGACACTAGACAATGTGGCAAGGGACCTGTACCTGGGAGCATGTCGAGGAGATGTAAGAGTGACACCAACCTTCGTGGGAGCAGCTGAGCTTGGACTGATTGGGAGAACAGATGCCTTAACAGAATTTTCTGTAAAGGTGCTGACTTTCAACAACCCTACTATTGTAGTAGTTGGACTAAATG
AGTAGTGTACCCCACTTGAATACTTTGAAAATAAATTGTTGTTGACTGTTTTTTACCTAAGGGGAAATTATCAAGAGTGTGATGTCGGATTTGGTGTTTTATGATGTCGCATCAACAGGTGCAAATGGATTTGATCCTGATGCAGGGTATATGGACTTCTGTGTTAAAAATGCAGAATTACTCAACCTTGCTGCAGTTAGGATCTTCTTCCTCAATGCCGCAAAGGCCAAGGCTGCTCTCTCGCGTAAGCCAGAGAGGAAGGCTAACCCTAAATTTGGAGAGTGGCAGGTGGAGGTTATCAATAATCATTTTCCTGGAAACAGGAACAACCCAATTGGTAACAACGATCTTACCATCCACAGATTATCTGGGTATTTAGCCAGATGGGTCCTTGATCAGTATAACGAGAATGATGATGAGTCTCAGCACGAGTTGATCAGAACAACTATTATCAACCCAATTGCTGAGTCTAATGGTGTAGGATGGGACAGTGGGCCAGA
AGCGAAAGCAGGTCAATTATATTCAATATGGAAAGAATAAAAGAACTAAGAAATCTAATGTCGCAGTCTCGCACCCGCGAGATACTCACAAAAACCACCGTGGACCATATGGCCATAATCAAGAAGTACACATCAGGAAGACAGGAGAAGAACCCAGCACTTAGGATGAAATGGATGATGGCAATGAAATATCCAATTACAGCAGACAAGAGGATAACGGAAATGATTCCTGAGAGAAATGAGCAAGGACAAACTTTATGGAGTAAAATGAATGATGCAGGATCAGACCGAGTGATGGTATCACCTCTGGCTGTGACATGGTGGAATAGGAATGGACCAATAACAAATACAGTTCATTATCCAAAAATCTACAAAACTTATTTTGAAAGAGTCGAAAGGCTAAAGCATGGAACCTTTGGCCCTGTCCATTTTAGAAACCAAGTCAAAATACGTCGGAGAGTTGACATAAATCCTGGTCATGCAGATCTCAGTGCCAAGGA
ACCGGTGGCGAGCGATTTTTTTGGTGTTGCAGGTGGGACCCACTTTACAGTAAAAGGAAAACTGGACTGGGCCTCTCTTATTGGGCCGTATTTTATTGGGCTTTGAACTGAATTTGTATTGGGCCTTTTATTAAATTATGTAATTTAAGATTTTATTTATTGATAGTATAAATATACACTTATACAGTAGCATTCGTACATATATCGTAGTCATCTCCTATACGTATATCAATTACTGGTGCCTCTTGCATCATCAGCATATCAATAGTTTCGACCATGTCCTCCTGTCGGAAATCACCAATATGAGAATCCTTGTACATGAACTTCAGTATATTACGTATCCCTTCCTCTAAATTGATGAAGTCGAATGGTGGTATGATCCCATCATGGCCGTATGGAATCATGAATATCTTCTTTGCCAGTGTTGGTGATCTTGTCGAGCACAGTTCAATTTGAACAATAATTGAATTGTCTTCTTTGAGCTTCACATCAATGGTAAT
GCTATTGGCGCAATGGCGAACGTTTGGGGAGTGAGACTTGCAGACTCTTTATCATCACCCACTATTGAGACAAGAACTCGTCATTACACACTACGCGATTTCTGTTCCGACCTGGATGCTGTGGCTGGCAAGGAACCCTGGAGACCTTTGCGCAATCAGAGAACGAATGACATTGTCGCCGTTCAATTGTTTAGGCCACTGCAGGGATTGGTGCTTGACACGCAGTTCTATGGATTCCCTGGCATTTTCTCAGAATGGGAGCAGTTTATAAAGGAAAAACTCCGCGTATTAAAATATGAGGTTTTGCGGATCTACCCAATCAGTAATTATAATCATGAACGTGTCAATGTCTTCGTAGCAAATGCTCTTGTCGGTGCGTTCCTATCCAACCAAGCCTTCTATGACCTGTTGCCTCTATTAGTAATAAATGATACCATGATAAATGACTTACTTGGGACAGGTGCCGCCCTTTCTCAATTTTTTCAATCCCATGGTGAGGT
ATGGAGTCTGATAAGATTGCCTTTAAGATCAACAATCAATTGGTGTCTGTTAAGCCGGAGGTGATAGTAGATCAGTATGAATATAAGTACCCTGCAATCAAAGATCAGAGGAAGCCTAGCATTACTCTTGGAAAGGCCCCAGATTTAAATAAAGCGTACAAGTCTATATTATCTGGCATGAACGCCGCGAAGTTGGACCCGGACGATGTTTGCTCCTACCTAGCTGCAGCTATGGAGTTATTTGAGGGGATCTGCCCAGAGGACTGGACAAGTTACGGGATTTTGATTGCCAGAAAAGGAGACAAAATCACACCGGCTACTTTAGTTGACATAAGGAGAACAGATATTCAGGGCAGCTGGGCTCTGGCAGGGGGGCAGGACTTTACCAGAGACCCTACAATCGCAGAGCATGCATCTCTGGTGGGTCTTCTTCTGAGCCTCTACAGATTGAGCAAAATTTCAGGTCAAAACACGGGAAACTACAAAACCAACATCGCAGA
AAAATATAAAAACTCAACACAACATACAAAATTTTATGCAATCAAATCAATCTCAAGCTATCAAAATTTTTCGAATCTCACTTGAAAGATCAAAAATCAACAAAGAAAATTCCTTAATTTCTTTACTAAATTTACTGCAAGTCAAGATGTCAACCATTGTATTTGGCTCATTCACTTGCCACCTCGATGCAGCTATCCACCAGGATAATGCAGACAGATTGGCAAAGGCCTGGACCCGTCCAGAGAACCGCCAAGTCAGTAACGCGCATCTACTGTGCCGAAGAGCGGCAGAAAGTCTCATAAACACATATGAGAGTGCAACAGCTAGTGCTTGGAAAGGGCTGGAAGAGAAGTTGCAGCCTATGTTTGCTAAGCGTGAGTTTAGCAAAACAGTCACAAAGAGAAAAGGGCTTCGGTGCTTCAAAGAAAGCTCTGAGAAGTTTATTGAGAAGAAGCTCAGGAAACAGTATCAAGAGGAGCGTGAGAGACTCCAATTCCTC
TCATATGATAAACCCTGAGCTTTATTGTGTGACCCCCTGAGATTTCGATTGCGAAAACTTGCTATTTTTTGAATTGCGACGTGTAGAACCACTTACAAAACTTTTTGAAAGGATTGTTTAGCTAGGATTCACGCGTTGTACGAGCTTGCATACAAGATGCAAGATTCCTCTTGTGAGGACCCTGGGAGTTCCCCTCCCAACCAAAGTGTGGCACTTCCACGAGAGAGTATACTCTCTGGGGTGCTACGGAAAAATAATGTAGCAGAATGTGATGTACCTAAGAGTAAATCCATTCTCAAAAATAAAACGACTATGCTTATCACAATGGACCCTGATACCCCTTTTTCGAAGTATGTTGAGAATGCACAAAGGTTGGTGAATTCGATGGTACAGTATGGATATGATTATACTGTGGAATCCCATGTTAGATTTATTGCGACAAGGACAACTGTGACGTTGAAGAATGGTATTTTTAAGTATGTGATTGTTTGTGATGGATT
TTAAAAAACACCTATGTCTATACACGTCTAATATGTCAATGAAAGAAATACGAAACGAAATTATAAAATATGCTATTACACTGGGCGGAAAAACTAAAAGACAAGATAAAACTGAGAATGAAATTATTGATGATGAGATCCGTGAATGGTTTGAAGAGAATAGAGAGTTAAATAAAATAGCTGAAAGGATATTTAATTTAGAACAATTGCAACAATCCCTTTCACAAATAGAAAAGAATTTATTTACTAAGTTCGAATTGCCATTTTACAATGATTTTACTCTTTCTAATTTGATAGATTACATCGATGTCCTTGATGAGGATCTTACCTTTGAATACGGTCAATTAGTGATAGATTATCAACTGTTTGAGTTTCTTCCTGATATTAGTGAATTATCTATGGGATACTGGCAAATTGAACATATGTTGATATGGCGAACTTCAGAAGATATACACGTGCATATCCGTATCATTCTCATATTCAAAATTGACTCTATTGAC
GTTGACTTGGCCTATGACGATTACGACGGGATTTTTGATTGCGAATACGCTTACAAGGCGTGGCGTGACGACTGTTTCCGCACCGCTGAACGTGGTCGTGGTCCTGTGCTTCATGAAGACATGACCATTGCCAGTATCGGCAAAGATGGCAAACCGATTTACACCAAAGAGCAATACTCGATTGGTTCGCGTACCTCGCGCATTTACTGGCGTATCTACAACAAGGCTCTTGAGCAGAAACTCGCGAACACGGGTCTTGTCTGGTACCGCTCTGAAGTCGAGCTGAAAAAATGGAATGTTGATGTGTTGCTGAATCCAGCTGGCGCGTATGCCGCGCTGAATGATTTCGCTGCCTCGATTTCTACCGCTAAGAAATTCAATACCAAACCTGTCCCGACGAAACGCGCGGCGTTAGACCTGTTGGCCTCTGCGCACTGGATGCGTCGCCAGTACGGGAAAATCCTTAATTCACTTATCGAGTTCCATGAGGGCGACATTGA
GACATTTTGTCCTGAAGACTGAGACTGCGTCTTGTTTTCTGCCGTGCTTTTGCTCAACTCACTTACCAAATCTCAACATGTTCACCAACAAAGCAATTCTTGCCGTTTACCAACTCCCTGAAGAATGTACTTTGGAACTGGTCGTGCGTGATGGAACTGGTAACCTTGTGAATTCATGCTATGTGGAGACATTCCAGCACAGAGGAAACATTAAATTCGGTGACCGTCAGGCTCAAGTGATCTCTCATTTCAATCAAGTCATTGATTTGCTAAGAACATCAGTCAGCGACAGTATTGACAGTATGATTAGGTACGTTGGTGAGCAGGGAAATGATGACACTCGAGCCCTTGTTGTTCGTGCTATGAATGACTTCTTTCCAGCCAAGGTCGGGGAGGCTGTGTTTCAGGCTGTTCAGGCGGCGCTTCAAGGACCAGGCATGCTGACAACGTTGATGACCAGACAACTGGAGTTTCTTGGAAATACGACGCTTTACAACACT
ATGAAACTCGGTTCAAGACACAACCAACACAGCTTCGCACAGATCCCAAGCGTTCACACAACTCGCTCAAAATTCAACCGCTCCTTCGGAACTAAAGACACCTTCAAATTCGATGACCTGACACCAATCTTCATCGACGAGATCCTACCCGGTGACACAATCAACATGAACACAAAAACATTCATCCGACTTGCGACTCAAGTAGTCCCTGTTATGGACAGAATGATGCTCGACTTCTATTTCTTCTTCGTCCCTTGCCGACTAGTATGGGACAACTGGGAAAAATTCAACGGAGCACAAGACAACCCATCGGACTCAACGGACTATTTGATCCCAACAATCACAGCACCCGCTGGTGGCTTCGAAAACATGTCCATCTACGATCACTTCGGAATTCCGACACAAGTTGCAAATCTCGAGATAAATGCTCTACCTTTCAGAGCTTACAATCTTATCTATAACGACTGGTTCCGAGACCAAAATCTTATCGGAAAAATCGC
AGAGCAATCAGGCACAACTAAAATCTTAATCTAACCATACTAAATATATAAAACTAATATTAAGATCAAAATTATGGCACTATTTGCTCTTTCAGTTGTATGGCTACTTATGCTAGATGCTCATGTAAAAATATTTTTGGTTCTTGTTTAGTTTGCTTCATTCAAATATTTCAAAAGTATTTCTATGCTGTCTGAAGAATCACCATCATCAAGTTCTTTGATTTTATTTATAATTATTTCTCTAGTTTCCATGATGTATCTGTTGATATCTTCAAATGTCATTCTACCGTATAATGTTTTGTCTGTCAAGCATAAAGGGTTATTTGATAAAAACCCATATATTGCTCTAAAGACTTCCAATTTCTTGCTCTTGTTTTTTTCATTTCTTAATTGAATCAAAACCTTCTTTAATTTTCCCTCAAGTATAGGTTCAGAAATTTCTGATTTGGTTATTTTTAAAAATCCTTCTAGGCACTCTGATATCTCATTCAAAGGGCAAT
TAATCTAACACCGCTTTGCAAGTCAAAATGGTACGCAAAGGTGATAAGAAATTGGCAAAACCCCCGACCACAAAGGCCGCCAATTCTCAACCACGTCGACGTGCAACACAGCGCCGTCGCAGTGGTAGGGCTGATGCACCCTTAGCTAAGGCATCGACTATCACGGGATTTGGACGTGCGACCAATGATGTCCATATCTCGGGAATGTCACGGATCGCTCAAGCAGTTGTTCCAGCCGGGACAGGAACAGATGGAAAGATTGTCGTCGATTCCACAATCGTTCCAGAACTCCTGCCACGGCTTGGACACGCTGCTCGAATCTTCCAGCGATACGCTGTTGAAACACTGGAGTTCGAAATTCAGCCAATGTGCCCCGCAAACACGGGCGGTGGTTACGTTGCTGGCTTCCTGCCTGATCCAACTGACAACGACCACACCTTCGATGCGCTCCAAGCAACTCGTGGTGCAGTCGTCGCCAAATGGTGGGAAAGTCGAACAGT
GCTATTTTTGCCTCTTCCCAAACGTTGTCGCAATGGAGGTGTGCTTGCCCAACGGTCATCAGATCGTGGACTTGATTAACAACGCTTTTGAAGGTCGTGTATCAATCTACAGCGCGCAAGAGGGATGGGACAAAACAATCTCAGCACAGCCAGATATGATGGTATGTGGTGGTGCCGTCGTTTGCATGCATTGTCTAGGTGTTGTTGGATCTCTGCAACGCAAGCTGAAGCATTTGCCTCACCATAGATGTAATCAACAGATTCGTCATCAGGATTACGTCGATGTACAGTTCGCAGATCGTGTTACTGCTCACTGGAAGCGGGGTATGCTGTCCTTTGTTGCGCAGATGCACGCGATGATGAATGACGTATCACCAGAGGATCTAGACCGTGTGCGTACTGAGGGAGGTTCACTAGTGGAGTTAAACTGGCTTCAGGTTGATCCAAATTCAATGTTTAGATCAATACACTCAAGTTGGACAGATCCTCTGCAGGTAGTG
TTAAAAATCACACTCTTCCGATCCCAACGGTACATCTTTATAGCACTCTCTTTAAAAACCTCCGCCCGAAACATGGACAGCTTCGTCTTAACCAGTACTAACCCTAAATCCAAGCATGAAATAATCTTACCAAGTATCGAAAAGCTGATTCGCCAAGCAAAGGAACGTTCAGGTTATTTTTCAAGCGATGAATTTGCACGTCTTAAAGGTCAACGTCATTTGATGTGGATGCAAGGTTCTTTAACAATGGCTACGCTAACTGAGGATGATATTTCTTACGTTAAGGCGCGCACTCTTGAGCCCCCTCAACCTAATGATAAATTGAGTCAAATGCTACCAGGTAATGGTGAAAATAGCAGCATGAGTCGCCAAACTGTATCTGATTTTGTCTCTCTTTCACGTGAGGTATCTGAGAAAATTGTTCGTGATGCATACACTGACTTTTCTGAACTATTGACTTGTTTTAAGCGTATTCGATCGGATACTACTGAACTTGCTAT
GGTAAAAAGCTCTTATCTTAGTCACATCATCCAGGGTTGCAGCTGGGAGAGAATGGTGTCGATCAAAGTGTCTTTAGCTGATTTCATTGTTAAGACTGAGGAAGGTTGGATTCCATCTGATAACTGTCCTGCTTTAGATAGATTTAAAACTAAAACTGAAAAGGAGCTGTTGGATTCAATAAAAAAAGAAGGAGCAGATAGAGCATCAATTCGAAAACAATTGTTTTTAACATCTATATCAAATAAAAGACTTACTCAACTTGGAGGTGTGCCTGTGCGAGATATTCGCACATCCACGACTATTCCATCTTCAACTAGAAATTTAATCACTGATTGGTTGTTAAATATATTTAATGATGAAGAGTCAGGTGAAGAGGTTGAAAGTGCTATTGCAAGCAAGTATCCTGATATATTTTGTTCTGCTGATAAAATTAGTCGAGTTGCACAGAGACTTGAAAATAGAAGAGATAGAGTACATGAAGATGGGTTTAGAATTTTAT
GGAAAGAGAGTGTTGACCAAGGGTGACTCCCCTAGGTCACCCTTGATTGGTGCCTACCACATAGGCCACTTCCAAAACCAATATTCAACACTGCTAACTGATTTTGACCAAGCTTTCAGATAATTGCAACCAGAGTACTACAAACAACTAACATCAAACGTTCAAATGGATTTCTCAAAGGAAAATACACAGATCAGATACCTTAACTCCCTTCTCGTTCCAGAGACCGGGTCCACATCCATTCCAGATGACACTCTTGACAGACATTGTCTGAAAACAGAGACCACAACAGAAAATCTAGTGGCAGCTCTGGGAGGGAGCGGACTAATCGTTCTCTTTCCAAACTCACCATCAGGCCTACTGGGGGCACATTACACCAAAACCCCCCAAGGGTCTCTAATTTTTGACAAGGCCATCACAACATCCCAAGACCTCAAGAAAGCGTACAACTATGCCAGACTTGTCAGCCGCATTGTGCAGGTGCGGAGCTCAACGCTCCC
GCTATGGCTCAAACGCTCTCAAAAATCTCTAACAAGGAAAACTCCTCTTCAGGCCATTGGCCTAAGAGGTTTAAACCGCACCAACCCATCCCAACGTGGATGGTACGGTGTGGGCTTCTCGACTACGACTCACGTCGTGGTCGGGAACCTGTCCGTGCTTCGCCACAAGCGAAGCGCGTCAGGACACCTACCCCCTACCCTCGCCATCTCAAACCTGCAGCATCTGCTGTAGTTAGGAGTGGCAACAATCCTCCCCATCTCAAACCCACATCAACAGATGTGGTTAGGAGTGGACCCGAAACCCCCTGCTGTGAAGTTAAGGACGGAGGTGTAGTTAGGAGTTGCAAGACCTGCAATCTCAAACCTGCACACGAATCCAAGACTGTCAGCTTCTCCCTTCCCCAAACGGACGGACCCAACGGCAACGAACCCGAATTCATCGCTGAAGCTTGCCCCAGTTGCGCACTGTACGACACATGTCCGAACTGCACATCTAAGGT
TAGTAGTAGACTCCGAGATAGAGAAATTTACTACAAATGGAGAAATACAGAGATATTCATGAGAGAGTCAAGGAGGCAGTCCCAGGGGAAACATCAGCAGTAGAATGTTTAGATTTATTGGATAGATTGTATGCAGTGAGGCATGATGTTGTAGACCAGATGATAAAACATGACTGGTCTGACAATAAAGATAGAGAACAGCCTATAGGCCTTGTCTTACTAATGGCAGGTGTTCCAAATGATGTAATTCAGAGTATGGAGAAAAGAGTCATCCCAGGAAGTCCCAGTGGTCAGATCCTTAGATCATTTTTTAAAATGACACCTGACAATTATAAAATAACAGGGAACCTTATAGAGTTCATTGAGGTCACAGTGACAGCTGATGTGGCAAGGGGAGTTAGAGAGAAGATATTAAAGTATCAAGGGGGTTTAGAATTTATTGAACAATTGTTACAGATAGAAGCTCAGAAAGGTAATTGTCAATCTGGTTTTAAGATAAA
TGAAGGTTGACCACCTACACAAAAAGACTTTGTGCTTGAAGTCTACAACCCACCTGTTTTGTATTCAGGAAGTTGTCTGCAACAACGGTCAACAGTACGTCTGACACCGTACTGCCCCCTCCCCCCCCCCCCGCCAACATGCTTCTTTTTGAACTTTTGATCGGCGCTAGCGTCAAAGCTGTAAAAGACTTCATCAGCCACTGCTACTCCAGACTAAAAAGCATATATTATGCTTTCAAAAGATGGTTGATGGAGATCTCTGGGCAATTTAAGGCCCACGACGCTTTTGTCAACATGTGCTTCGGGCACATTGCTGACATCGAAGACTTCGAGGCGGAACTCGCTGAAGAGTTCGCCTTGAAGGAGGATGAAATCGAGGAGGCGAGAAGCCTCATGCGTCTGCTCACCGCCCAAAAAGCAAAAACTGGGGTGGTGGAGGCTTGGACCGACTTCTTTGTGAAGTCGAGAGGCGGGGTTTATGCCCCGCTTTCCTGCGAGCC
ACTACAATAATTCATGTATAAAACTAAGGGCGTAACCGAAATCGGTTGAACCGAAACCGGTTAGTATAAAAGCAGACATTTTATGCACCAAAAGAGAACTGCAATGTTTCAGGACCCACAGGAGCGACCCAGAAAGTTACCACAGTTATGCACAGAGCTGCAAACAACTATACATGATATAATATTAGAATGTGTGTACTGCAAGCAACAGTTACTGCGACGTGAGGTATATGACTTTGCTTTTCGGGATTTATGCATAGTATATAGAGATGGGAATCCATATGCTGTATGTGATAAATGTTTAAAGTTTTATTCTAAAATTAGTGAGTATAGACATTATTGTTATAGTTTGTATGGAACAACATTAGAACAGCAATACAACAAACCGTTGTGTGATTTGTTAATTAGGTGTATTAACTGTCAAAAGCCACTGTGTCCTGAAGAAAAGCAAAGACATCTGGACAAAAAGCAAAGATTCCATAATATAAGGGGTCGGTGGA
AGTAAAGGGTATGTCTATACCATAAAGTAGAGCCAAACGATGCACAGTACTACCAATAATTCCAATAAACGAAATAATGAAGAGAAACATAAACAACCAGAAGCTAACGGCAGTGCAGATAATGGAGAAGGAGCGTCAGGAACACGCAATCAAACAGCTGGAGATACTACGCCTGAAGCGGGAACTAGAAATGAAACGGAAGCAGGTGCAGGCGCTAGAGGACAGACTGATGGCGCGAGCCGTAGTGGAACAAATGCAAAAGTAGCAACTGCAAGTAGCGCAAGACAAATGGATATGGAAAAGGCTGCTGAGACAACGTCTACCATTGAAAACGTTAATGATGTGGGAATCATGCAACAGAAGAAACCGCCAACTGTCATACAATCTAGAACAGACGTATTTAACGAGCAATTCGCCAATGAAGCTCTTCATCCTACGACAAAGGTTATATTCAATGGTCTTGACGTGAATACTGAGGTTCAACCTCTAAGTGACGATTT
GTAATCTTACCACTGTGTGTGTGCGTGTGTGTGTGTCGAGTCGTGTTGTCCGCACATTTGAGTCGTGCTGTCCGCACATATTTTATCTTTTGGGTACAGTGTGTTAGATTTCCCGAGGCATGGCTTTCCAAGGTACCAGTAGGACTTTAACTCAACAGTCCTCAGCGGCTACGTCTGACGATCTTCAAAAGATATTATTTAGCCCTGAAGCCATTAAGAAAATGGCTACTGAGTGTGACCTAGGCCGGCATCATTGGATGCGCGCTGATAATGCTATTTCAGTCCGGCCCCTCGTTCCCGAAGTAACCCACGGTCGTATTGCTTCCTTCTTTAAGTCTGGATATGATGTTGGTGAATTATGCTCAAAAGGATACATGAGTGTCCCTCAAGTGTTATGTGCTGTTACTCGAACAGTTTCCACTGATGCTGAAGGGTCTTTGAGAATTTACTTAGCTGATCTGGGCGACAAGGAGTTATCTCCCATAGATGGGCAATGCGTT
TTAAACCTGCAAATGGATACTTTTTTCATTCAATCTTTTAAGTCTAATTATTAGTGCTGATTTAACTAGCGAAATATCGTTGTCAGAAACGAGGTCTCGAAGCAATACCAACACTTTCACAGAAGAACAAGTTGGAGATGATTCACCACCCCAATATTCTGCTGCTCTTGCTAAAATACCAATCACTGCACATGATTCCCTAATGTAATTTTCTTTTTTTAACATGGAATTAATCATAATTTTTGATTGTTCAAATCCAATTTTAGAATCCAAAAACATGTTTTTGACAAAAGCTGTTAGATCATTTCCAAATACAAGTGAGGCATCCTTTTTGAAAGATTCAAAAACTAAGAACACATTTCCAGCAACCTCCCTGGAGGAAAATGCCAGTGATGACCAAAACAAATAATCAGAGATGGCGGTTGTGATATCGTCATCATCTGAAAAGTTGTTTCGGTAGACATAGTTACCGGAAGACATCTTGTAAAATGAACGGGAAA
GGCCATCCGCTATAATATTACCGGATGGCCGCGCGAAATTTCCCCCCTTTTTCGGGTTTGGGCTCTCTTTAATTTGCACGACCAATCATAATGCGTCTTCTAGGCTTAGTTATGTACAACAACTTGGGCCTGAAGTTGTTGGGCCTTTATAAATTAAAGAGTATTCGGCCCACTATCTTTAATTCAAAATGCCTAAGCGCGATCGTACATGGCGTTCTATCGCGGGAACCTCAAAGGTTAGCCGCAATGCTAACTACTCGCCTCGTACAGGAAGTGGGCCGATAGGTAACAAGGCATCCGAATGGGTTAATAGGCCCATGTACAGGAAGCCCAAGATCTACCGGATGATGAGGACCCCCGATGTGCCCAGAGGATGTGAAGGCCCATGTAAGGTCCAGTCCTACGAACAGCGCCATGATATTTCACATGTCGGGAAGGTCATGTGTGTCTCTGACGTGACACGTGGTAATGGCATTACCCATCGTGTGGGCAAGCGCTTC
ACGCGAAAAAAACGCGTATAAATTAAGTTACAAAAAAACATGGGACAAGTGAAAATGTCTCTTCAAGGGATTCACCTGAGTGATCTATCATACAAGCATGCTATATTAAAAGAGTCTCAGTATACAATAAAGAGAGATGTAGGCACAACAACAGCAGTGACACCCTCATCATTGCAACAAGAAATAACACTATTGTGTGGAGAAATTCTATATGCTAAGCATGCTGATTACAAATATGCTGCAGAAATAGGAATACAATATATTAGCACAGCTCTAGGATCAGAGAGAGTACAGCAGATTCTAAGAAACTCAGGCAGTGAAGTCCAAGTGGTTTTAACCAGAACGTACTCCTTGGGGAAAGTTAAAAACAACAAAGGAGAAGATTTACAGATGTTAGACATACACGGAGTAGAGAAAAGCTGGGTGGAAGAGATAGACAAAGAAGCAAGAAAAACAATGGCAACTTTGCTTAAAGAATCATCAGGCAATATTCCACAAAA
ACCAAACAGAGAATCTGTGAGGTACGATAAAAGGCGGAGAAGCAATCGAGATCGTACGGGTAGAAGGTGTGAACCCCGAGCGCGAGGCCGAAGCTCGAACCTGAGGGAACCTTCTACCGATATGTCGTCTGTTTTCGACGAATACGAGCAGCTCCTCGCTGCTCAGACCCGCCCTAACGGAACTCATGGAGGGGGAGAGAAAGGGAGCACTTTAAAAGTTGAGGTCCCAGTATTTACCCTAAACAGTGATGATCCAGAGGATAGATGGAATTTTGCGGTATTCTGTCTTCGGATTGCTGTTAGCGAGGATGCCAACAAACCACTCAGGCAAGGTGCTCTTATATCCCTCTTATGCTCCCATTCTCAGGTGATGAGAAACCATGTTGCCCTTGCAGGGAAACAGAATGAGGCCACACTGGCTGTTCTTGAGATCGATGGCTTTGCTAACAGTGTGCCCCAGTTCAACAATAGGAGTGGAGTGTCTGAGGAGAGAGCACAGA
GATTTAACACTATGGCGAAGAAACGTAAGACCAAGCCAAAGAGAGTCCGCGTTGCGAAAACTTCCCCCCCAGCGAAACAGCTGACGCTATTAGGCCAAGCGTTGCGTTCGCTTGGAGGGTTGGGAGGTGGAGCAGTAGGCGGCCTCCTTGGCAATCCTCTGGTTGGAGCTAATGTTGGTTCCTCCCTTGGGGCGGCTATAAGTCGTTGGTTAGGCTCAGGTGATTACAAGGTGTCCCAGAATTCTCTGGTGAGCCGTGCAAGTACTAGCATACCAATGATGCACAAGGCCGATCAGAAGATTATGGTTCGGCACAGGGAGTTCGTGATGGAGGTTCGTTCAGCTATTAATTTTAGCGTACAGAGAACTTTTCCATTGAACCCTGGCATGAGCCAGAGCTTCCCGTGGCTAGCAAAATTAGCCAGTTCGTTTCAGCAATACTCCATCAAAGGTATGGTGTTCCATTATGTTCCTACTAGTGGTTCTGCTATTTCTGGTACC
TGACACTGACCATGAGCCCCAAATATCCCCCGGGGGCTTAGAGCCTCCCGCTGAAAAACATTTCCGCGAAACAGAAGTCTGAAAAGGTCAGGGCCCAGACTAAGGCTCTGACGTCTCCCCCCGGAGGGCAGCTCAGCACCGGCTCAGACTAGGCCCTGACGTATCCCCCTGAAAAGCAATCATGAGCTCAGACCTCCGGGAAGCCACCGGGAACCACCCATTTCCTCCCCATGTTTGTCAAGCCGTCCTCAGGCGTTGACGACAACCCCTCACCTCAAAAAACTTTTCATGGCACGCATACGGCTCAATAAAATAAGAGGAGTCTATAAAAGCGTGGAGACAGTTCAGGAGGGGGCTCGCTTTTTTCTCCTACGCGCCCGCCGCCCTACCTGAGGCCGCCATCCACGCCGGTTGAGTCGCGTTCTGCCGCCTCCCGCCTGTGGTGCCTCCTGAACTGCGTCCGCCGTCTAGGTAAGTTTAGAGCTCAGGTCGAGACCGGG
TAACATCACCTTCTTGCTCTGTTGAGTAATCACTTACGCAAGGTTACCGTACAGCTTAGACAACGACAAGTCTACGCCATGCGTCGCTTTGAGTTTGCACTCGCACGCATGTCTGGAGCAGCATTTTGTGTGTACACAGGCTACCGCCTGTTGACCTCAAAATGGCTCGCGGACCGTGTTGAGGATTATCGCCAACGCATCATCGCTGAGAAGAAACAAATTCTCCGTGATGCGGCCATGATCCGTACTCAGATCCAGCGGGAAATGGAGCTGGTGCGCATCTCGGTGCGCAAAGGCCATTCCCACCAGGAAGCTGCTACTGAGCGTAACAGCGCCACTGAGACCATGCTCGGTGTGGTGGAGAAATGTGGCTACGAGCCATATGTCATTTCTCCATCACCCCGTGAGGTTGGATACCACGGGTCACGTCAGTTCTATAGTCTGGCAGATTTTCGCCAAGACTACCGTCGTGATGACATCACCGACCGTCACATCATTGT
ATATATTTTCACACAGTTACTGTGTCTGGACATCTCGAGTTTGCTCTTTGGTGGTCATTGAGTGTCGAATTTAGTGTCCTATTCTCTTTTCTCTATTAAAAGTAAAATATATCCTTGGTGACTGTGTCATCATGTTTAGCAGAAGTTCCTCTACTCGCAGCTCCCTTGTGGGGAGCAGGAGTGGCTCCATTTTTGGAGGGGGATCTGTTAAGAAGTCTAGTACTGTGAGGGGGTTCTCTGCCGGTCTTGAAAGATCGCGAGGATTACCTTCCGCCAGCGCTGGTGAAAACCAGATCTCGCTGCCGGGGCTTAGGATCCCAGTTAAGGCTTCTTCACAACCGGGAAATTACTACCTTAAGGAGAGAGGTATTGATTTGCCAATTGTGCAACAGCAGAAGTTTCTAGCCGCTGACGGCAAAGAAATGGGGGAGTGTTACCTTTTGGACACTTCCCGAACTGATCTGTTGGACGCTGCCAAAGCAGCGTTAAACGAGTCTAAT
GTTGACTTGGCCTATGACGATTACGACGGGATTTTTGATTGCGAATACGCTTACAAGGCGTGGCGTGACGACTGTTTCCGCACCGCTGAACGTGGTCGTGGTCCTGTGCTTCATGAAGACATGACCATTGCCAGTATCGGCAAAGATGGCAAACCGATTTACACCAAAGAGCAATACTCGATTGGTTCGCGTACCTCGCGCATTTACTGGCGTATCTACAACAAGGCTCTTGAGCAGAAACTCGCGAACACGGGTCTTGTCTGGTACCGCTCTGAAGTCGAGCTGAAAAAATGGAATGTTGATGTGTTGCTGAATCCAGCTGGCGCGTATGCCGCGCTGAATGATTTCGCTGCCTCGATTTCTACCGCTAAGAAATTCAATACCAAACCTGTCCCGACGAAACGCGCGGCGTTAGACCTGTTGGCCTCTGCGCACTGGATGCGTCGCCAGTACGGGAAAATCCTTAATTCACTTATCGAGTTCCATGAGGGCGACATTGA
CTTCCTCCCCCGCCGAATTTACGTTAAAAATTTGTGTTTTTTCAGTTAGATTTCAAAATAAAAATTAATCTAACTTATTGAAGTAAAAGAGATCATTAATGCAACTGAATAGAGATCTTAACTGTAAAAATTTCAATCTTTTTCATCATTTTTCACTTAAAATAGATCATTGATAATAAGAATAACAAGATAACCTAATGATTTTTAAATTGTTTTTAAATTTTCCGTGTGAAATATGAGAGTAATTGATTTCAGTTAATTGACTGGCGGTTATCGCCATTGTTTAAAGATAGGTTTAAAAGTAAAGATAAAAACTAGATATTTATAACCGCCACTTTGTCGCCAGTTGAATATTATTGGTGGGTCGTGAAGGATTCGAACCTTCGACCAACGGATTAAAAGTCCGCTGCTCTACCGACTGAGCTAACGACCCAATTAGATGATTTTAAAGTAAATTTTAAAATCTTTGGATTGGTGTTTAAATGGTGCCCGAAGCCAGA
AGAGCAATCGGTGCGCCAATTACTAGTTAAATCATCAAATAATTAACAAGAAATAATGTATCGCTTGTCTAATGTCTTAAAACCTTTCCGTCTTTCGAATAACACAAATAAAGAGATGGTCCCTGCTGTGAAAACGGAAAACAACAAGAGCATTATAGTTAGAAATGTCTCTAAAAAGGACATAGATGAGGCTATAATGAACAAAGTTAAGACAGCAAATGGGAAACAATATGTTTCTGGCATAGATTCTAGTATCTTGGGAACCTACTCCAGTGAATTAGATACAGGTGAGTCAGATGTAGGAGACAGTTCAGATGATATTTTATCCAGACTTGTAGTTGAACAAAGCACCCACTTGAGCAATTGGAAAAATGACTCTCTTGTTGGTAATGGAAATGACAAAGTCAGTTTCACTATAAGCATAATGCCTACATGGAATAGTGGGAGGAGATTCATGCATATATCTAGACTCATATTGTGGGTTGTCCCAACTATTCCCG
GGATCCTATTAAATTAGCTGCTAAATATAAATTAACACACGTTATTAAATATTTAGTAGGACCGTATAAAAGTTTAACGGCGTTTGGACCATTACCATATTATGTTTATGCTTTAGCAGAAAAAGGACAACATAATTTAGCTATAGATGCTGTTTTGCAAAACATTATTAAAAAGCCGCCTCCTAGATCTAACAATGCTTTTTTACAAAGTTTTATCCATAATATCATTAGTACACGGTTTGCGTGGACTATTAAATTTGGTATGAATCATACAAAAATTTATAATTTTTTAACAAAACAACCACAAGCCATTACAGGGTTTCCAGAATTAGTTTGGCCGAGTTTATCTGATTTAGGACCTGAACAAATAGGTTTTCCAAAATATCAGGATATTAAATGTTTAGTTCCTCAGCCGGTTAATTATTTTGAACCAAGTTTAGGCTATCATATTGTTGGACCGATTCCAGATTTTATCGATATCCTTTTCAACTGTTGTGTTA
GGCAGAAGCACAGCATTTTCTTGTGAGCTTCGAGCACTAATAAAACTGAAAATCAAAATGTCCAACATGGATATTGACAGTATAAATACCGGAACAATCGATAAAACACCAGAAGAACTGACTCCCGGAACCAGTGGGGCAACCAGACCAATCATCAAGCCAGCAACCCTTGCTCCGCCAAGCAACAAACGAACCCGAAATCCATCTCCAGAAAGGACAACCACAAGCAGTGAAACCGATATCGGAAGGAAAATCCAAAAGAAACAAACCCCAACAGAGATAAAGAAGAGCGTCTACAAAATGGTGGTAAAACTGGGTGAATTCTACAACCAGATGATGGTCAAAGCTGGACTTAATGATGACATGGAAAGGAATCTAATTCAAAATGCACAAGCTGTGGAGAGAATCCTATTGGCTGCAACTGATGACAAGAAAACTGAATACCAAAAGAAAAGGAATGCCAGAGATGTCAAAGAAGGGAAGGAAGAAATAGACCACAA
GGTTTGAGTGCATTTTGTGTATTTGGTTCAATTCCAAATCGATTAAGTGACATTCTTACTTACAGCTATCAGTTCATAATGGCTGCTACTTCTTTTAATGTTCGTGACCTCATTAACTCCAATGGTGCTGATGCTATGGGAGTTAGGGGGTTGGTAGACGCCCACGCCACAAAAGCTGCCGAGGAGCAGTTCGAGTACATCAAACGCTCGAAGAAAGTGTGGGTAAGGCAAATTCTCTCCGCTTCAGATGGTGAAAAGATGCAGAAAAGGTTTGGCGGAACTTTCGATCTGCAATTGTCCAAGAATTTATGCCCACATAGCTTTGCTGGGGCTATGAGACAGTGCGAAACTTTGGAGTGTTTATCTTCGTTTCCCGAGGACTCCCTAATTCTCGACTTTGGGGGTTCCTGGTTATTTCATTGGCAGAGGCAGCACAATGTTCATAGTTGTTGCCCAGTGTTGGATGCCAGGGATATGGCGCGTCACCAAGAAAGAATGAT
GAATTAATTAAATTTTATCTGCCTAGAAGATAGTTATCGGCCCTGACCAGGTACGAGGCGAATCTAGCAACTCTGGATAATACCCGGAGGGGACGCTCGGCTTTAGTGCACGAGGCCCGTGCAATTAGCACCGCGGTCAATAAACTGGTGCGACAAACCATCCCATCTATTAGGAGTTCCAACATGGATAAGATCCTGAATCCGGTGCTTGCGCCGTTTTCCTCCGATCGCGCCTCGAAGACCTCTCCGGCCGGCATCGCCGTCGCCTACGGACTCATTGGTCTGTTGGTTGGTGTGCTCGTCCTGAAAGACTAAGGCATGAACGGTGGCCAATCGCAAGGATCCCTGGCCCAACAGAATCAGAACACTCGGCGTTTCCATCGGGTTTCTGTTCCTCTCTTACGGCTGTGGGATTCTCTCCACCGACGCGTGCGCAGTTCTGTCACCGGTTGCGGTAAAGGTCAAATCATCGATAGCTTTGCTGTGTACATACGGACTGA
AAAGCATGTACTCCCCCACCCCTTTTTCAAAAATTCCCCCAATGGAAATTTGAAAATGAAATGAAAGAGAAAATCCATTTCCAACACTAGCCATTCTAAAAATCAATCATCTATCATCTTCTAAAATCCTTTCATCTGTTTCTATTATCATTATATCACAATTTAGAAAAATGTCAAGAAATAAAATCACTAAATAAATAAAAAATAATTTCAAAAATCTCTTGACAATCATTTTAGTAAATGCTATAATGGTTATAGTTAGAAATGAGATAAAAATATTTCTAAAAATAAATTAAAAATAATTTCAAAAAACACTTGACAAGCATTTTGAGAAATGCTATAATAGTATCAGTTAAAACAAAGGAGAAAGAAAACATGAAAATGAAAGCCTTATATGTAAATCACAACGATGAAACTTTTGCAGAACTTACACACGGGCAAGCGCTAGATGTTATCTTTAATGCTGATAACGCTGAAATGTATGGCGACCATGTAAACCA
TAATATTACCGGATGGCCGCCCTTTTTTTTATGTGGGCCCTCGACCAATGAAATTCACGCTACATGGCTTCTTTATTACATGGGGACCATTAAATAGACTTCCGCACCAAGTTTTGATCACAACATGTGGGATCCACTTATGCACGAATTCCCTGAAAGTGTTCATGGTCTACGGTGCATGCTAGCTGTGAAATATCTTCAGGAGGTGGAAAAAACATATTCTCCGGACACAGTCGGCTACGATCTTGTTCGCGATCTTATTCTTGTTCTCCGCGCAAGGAACTATGTCGAAGCGACCAGCCGATATTATCATTTCAACTCCCGCGTCGAAGGTACGCCGACGTCTCAACTTCGACAGCCCCTATGTTTCCCGTGCAGTTGTCCCCATTGCCCGCGTCACAAAGGGAAAGGCCTGGACAAACAGGCCCATGAACAGAAAACCCAAGATGTACAGGATGTATAGAAGTCCCGACGTGCCAAGGGGCTGTGAAGGCCCTTGT
CATCATCAATAATATACCCCACAAAGTAAACAAAAGTTAATATGCAAATGAGGTTTTAAATTTAGGGCGGGGCTACTGCTGATTGGCCGAGAAACGTTGATGCAAATGACGTCACGACGCACGGCTAACGGTCGCCGCGGAGGCGTGGCCTAGCCCGGAAGCAAGTCGCGGGGCTGATGACGTATAAAAAAGCGGACTTTAAACCCGGAAACGGCCGATTTTCCCGCGGCCACGCCCGGATATGAGGTAATTCTGGGCGGATGCAAGTGAAATTAGGTCATTTTGGCGCGAAAACTGAATGAGGAAGTGAAAAGTGAAAAATACCGGTCCCGCCCAGGGCGGAATATTTACCGAGGGCCGAGAGACTTTGACCGATTACGTGTGGGTTTCGATTGCGGTGTTTTTTCGCGAATTTCCGCGTCCGTGTCAAAGTCCGGTGTTTATGTCACAGATCAGCTGATCCACAGGGTATTTAAACCAGTCGAGCCCGTCAAGAGGCC
CGCACCGAGGATCCTAGGCTTTTTGATGCGCAATGGATGAAATCATCTCAGAATTGAGAGAGTTATGTTTAAACTATATAGAACAGGATGAGAGGTTGTCAAGGCAGAAACTCAACTTTCTGGGACAAAGGGAACCCAGAATGGTTCTGATTGAGGGACTCAAGTTGCTGTCACGCTGCATTGAAATAGACAGTGCAGACAAGAGTGGCTGCACACACAACCACGACGATAAGTCTGTGGAAACAATTTTGGTGGAGTCTGGAATTGTATGCCCAGGACTACCACTTATCATTCCTGATGGTTACAAGCTGATAGACAATTCTCTCATTCTTCTTGAGTGTTTTGTTAGGAGCTCACCAGCCAGTTTTGAGAAGAAATTTATAGAGGACACTAACAAATTGGCATGCATCAGGGAAGACCTTGCTGTTGCGGGTGTCACATTAGTTCCAATAGTAGATGGTCGTTGTGATTATGATAATAGTTTTATGCCAGAGTGGGCA
GTATTTTTACAACAATTACCAACAACAACAAACAACAAACAACATTACAATTACTATTTACAATTACAATGGCATACACACAGACAGCTACCACATCAGCTTTGCTGGACACTGTCCGAGGAAACAACTCCTTGGTCAATGATCTAGCAAAGCGTCGTCTTTACGACACAGCGGTTGAAGAGTTTAACGCTCGTGACCGCAGGCCCAAGGTGAACTTTTCAAAAGTAATAAGCGAGGAGCAGACGCTTATTGCTACCCGGGCGTATCCAGAATTCCAAATTACATTTTATAACACGCAAAATGCCGTGCATTCGCTTGCAGGTGGATTGCGATCTTTAGAACTGGAATATCTGATGATGCAAATTCCCTACGGATCATTGACTTATGACATAGGCGGGAATTTTGCATCGCATCTGTTCAAGGGACGAGCATATGTACACTGCTGCATGCCCAACCTGGACGTTCGAGACATCATGCGGCACGAAGGCCAGAAAGACAGT
GGAATTTTCGATTCTTAAGACGAGCTTGCTCCGATAGAGTCGGAAATGGCGGAACTTGTTTGTGATGCACTGGCTACCTTAACCCGCAACACATATGGTGACAACGATGAATCAGCTAAATTTTGCAGAATGTTTCGAACTATGATAAGAGATTCTGGTCTATACGGCAATATTGAAAACTGGAGAGCCGCATTCTACAGAGAGCGATTGCCAAAAAGAATGTCACACTCAACTGTATCAATTCAATTAGATAATTTAGAACGCGAGGTGCTAAAAATTAGAGCTGAAGGATTTTGTCAGGGATATACTAGAAAGGAGAGAACTTTGAATGCATTTGATTTGAGTGATGATGGCAAAGGAAATACAATAATTAAACCAACAACACATCTTTCTAGCATTATTCTGCAAAATTCATATAATTCGGCTTTTAAGCTTCCAAAAATTCCAGATGGACTACTTGAAAAAACTAGATATGAATTGGAGGAAGAAAAGAAAAATAA
ACACAAAGATGGTGCATTAAATGTATGTTTTATTAACAATTCTAACCTCGGTTCTGGTGTGTGAAGCGATTATTAGAGTGTCTCTAAGCTCCACAAGAGAAGAGACCTGCTTTGGTGACTCCACTAACCCAGAGATGATTGAAGGAGCTTGGGATTCACTCAGAGAGGAGGAGATGCCGGAGGAGCTCTCCTGTTCTATATCAGGCATAAGAGAGGTTAAGACCTCAAGCCAGGAGTTATACAGGGCATTAAAAGCCATCATTGCTGCTGATGGCTTGAACAACATCACCTGCCATGGTAAGGATCCTGAGGACAAGATTTCCCTCATAAAGGGTCCTCCTCACAAAAAGCGGGTGGGGATAGTTCGGTGTGAGAGACGAAGAGATGCTAAGCAAATAGGGAGAAAAACCATGGCAGGGATTGCAATGACAGTCCTTCCAGCCTTAGCAGTTTTTGCTTTGGCACCTGTTGTTTTTGCTGAAGACCCCCATCTCAGAAAC
ACCGGATGGCCGCGGGGTTTTTTTAAAGGCCCATTCATTTGGGCCGATTCTTTTGGGCCTTCACATTTAATTTAAATGAGTGTAAAATTGGCCCAATCAGATTACGTTTGACGAGCTAAGATATTTACGACTACTTAGTGCCCAAGTTGTATAACGGCTATAAATTAAACGTGCATATGTCGATAACTTTAATTCAAAATGCCTAAGCGCGATGCCCCATGGCGCCACATGGCAAGTACGTCTAAGATTAGCCGGGGTGTTAATAATTCTCCTCGGGCAGGAGTTGGGCCAAAATCCAATAAGGCCGCTGATTGGGTAAACAGGCCCATGTACAGGAAGCCCAAGATATACAGGATGTACAGAACCCCCGATGTTCCAAGGGGCTGTGAAGGCCCATGTAAAGTCCAATCGTTTGAACAGCGTCACGACATCTCCCATACTGGGAAGGTGATGTGCGTCTCTGATGTGACACGTGGTAACGGTATTACACACCGTGTGGG
CGCAAAATTTGACAAATTTTGGCCTGTGTATACGGGTGTTTTATTCTTCGAGCTTATTGTCTACAGCTCAAATTTTCAAGCCTCCATCACGTTCTGGTCATGTCTGACAGACAATCAGAAATCTCTTCCTCCGTCGCTCCAGGCGACAGCGTTTCTTCCCGTGGCGGGAAGAAAGGTAAACCTGGAAAAGCTGAACGCGCCGCGAGACGGGCAGGTCAGGGTTCCACACCTGGCGTTGCTGCCTCCTCCGCTAAAGCTTCTCTTTTCTCGTCTGCTGGCCAAGCAGACATCAACCCCACACCGGGTAAATTTCCCGTAGTCTTTGCTACGGGTGCTGGTGAGCCAACTCGGGACGCCGAATTTTCGTATGATTTTTCGGCTGTCAAGCGATGCGTTGTCGGTTTCGGAGACCGATATGTTAAAAACGCTCGCTACTCCGAGTTCAAGGCCAACTCGGGTGTTGCTGACTCGGCCTTCAAGTGTTACCTTGCTGCCTCCTG
CTGGGGCGGGGCTTAGTATTACCCCCGCCCAGGATCAGCGGAGTCATCACGTGACCCGCACATGCCATTAGTCTATATATAGCTCAAGTTGTAATATTTTATCATTCATGAATAAAATATGGCTCGGCAAGTTATATGCTGGTGCTTTACATTAAATAATCCTCTCTCTCCTCTTTCTCTTCATGAATTAATGAAGTACCTTGTTTATCAAAGAGAACAAGGTGAAGCTGGAAATATTCATTTCCAGGGTTATATTGAGATGAAGAAACGCACGTCTCTTGCAGGTATGAAGAAATTAATCCCAGGTGCCCACTTCGAAAAGAGGAGAGGTACTCAAGGTGAAGCTAGAGCTTACGCCATGAAGGAAGACACCCGTCTTGAAGGTCCATGGGAGTATGGGGAGTTCATCCCCACCATTGAAGATAAGCTCAGAGAAGTTATGAACGACATGAAGATTACAGGTAAGAGACCTATTGAGTATATAGAAGAGTGTTGTAATA
GTATCAAAAAGATAACATACGCCAAGACTAGGAGAGATGGGGGCAGGGGACAGAAAAAAATGGCACTTCAGTTGTACACTGATAACGTGTTATAGACACTAGAAACCAAGTCTAAGTGATATATTCTGTTTGCGATCTCTACAACAAGATTAAACCAGAAATCAATATGGCGAACCTTAAGGAAGAATTTGCAGGACTCCGAGGAGTGAAGGGAGGAGCCCTCGAAGACTCTGGCACGGAGTATGATCCCACCAAGATCAACCTGACGCTCTACGGGACAGACAAGCTCTATACCCTGGCGATCATCAAGAGGGCAGTCAGTCAGGTCGGAGGGTCCCAAACCAACAAAGCACTAGGAATCCTTTGTGCTTTTGTCACGTCAGAGAACAACCCTGACATGACAGATGCAGCAGTCAAGCTCCTGGTGGACATGAGGTTCAAGGTGGACGTGGTGCCCGTGGACGACAGGCTCGGTGACAATCTGGATGACCCCAACTCAA
TGTCCACTGCCTCCGGCGAAAATACTTAGTCTGCTAACCGCCACCCCCGTTACTATTACCATGCTAACTGTTTCACCCTGCAACCATTTTAATTGCAGGGTGAAACAATTTCAACTTTAATTATTACGCAACTTTTAATTTCTCAATATATTGTTGCGGGCTGCAACTATATTCTGCGCGTTCTTCTTCGGTCATACCTTCCCAACATAATTGCAGGCGGTCGGCTAGGAACTGATAATCATTATCATCCTCAAGAGATTCATCAATAAAGGTTTCACCTATCAATGTCACGCCGATTGATAGAATATCATTAACGGCTTGTGCGTCCAGCGTTTTAAATCCGTATGACGCTGCCGCTGATAGCACGCCTTTATGATCATCAATCATTGTAAAATCAGCGTTCGGATATAATTGTTTGAATAGCCCAAAATAGTAACTTTTATAAACTGCGTCTTTGCTGTGGTATATCTCGCTAACTTTATCAGCCTCAAAATATTTGT
ACCGTGGGCGAGCGCTGTTTTTGGCGTCCGAGGTGGGTCCCACAATATCCAAATGAGGAAATGGTAATTGGGTCAATGCAATTGGGCCTGAATTGAAATGGGCTGTGACCAGTAGATTCGAGACTGGGCCAATATAATAAAATAAGAAATGGGTTCACAAACAAAACAAAGGCTTTATTCATCTCAAATATACTACACACTCACACACACACATTCGTACATACATCATATTCATCTGCTATACGTATATCAATTACTGAGGCCTCATGCATCATCAACATATCAATAGTCTCCACCATGTCTTCTTGTCTAAACTCTCCTATTCGAGAATCCTTGTACATGACCTTCAAAATATTATGTATCCCCTCTTCCAAAATGTTAAAGTCGAAAGGTGGTATAATCCCATCATGGCCGTATGGTATCATGAAGGTCTTCTTTGCCAGGGCAGGGGATCGTGTTGAGCACAATTCAACGAGGACAAGAATTGAATTGTCCTCGTT
AGCACAGGCGGCCTAGTATTACCCGCCTGTGCTCCCCATCCTTTGCTCCCTATAAAAGGGAGCATTTCTCTCATTTGGTCATTTTACCAAATGCCAACTCTTCAAGGCACTTTCTGGTGTTTCACCCTCAACTTCTCTGGAGACGCTCCATCTCTCTCGTTCAACGAGAGAGTTCAATACGCATGCTGGCAACATGAGAGAGTGTCCCACGACCATCTCCAGGGTTATATTCAAATGAAGAAGAGGTCTACTCTGAAGATGATGAAGGAATTACTTCCAGGTGCACACCTGGAAGTATCCAAAGGAACACCAGAAGAAGCGTCGGATTACGCCATGAAAGAAGAAACAAGAGTTGCAGGTCCTTGGACTTACGGTGAGTTGTTGAAGAAAGGAAGTAACAAAAGAAAGCTACTAGATAGATATAAAGAAAACCCAGAAGATATGGAATTAGAAGATCCTGCTAAGGCGAGACGTTGTCGAGCTAAGATAGACAAAGAAAA
ACTATAATCCTACTATAAAATATAGGGTGTAACCGAAAACGGTTGCAACCGATATCGGTGCATATATAAGTGCTGCAGTACACTGCTGGACAGATTGGGAAATGTTTTTTCCCAATCCTGAGGAACGGCCATACAAGCTACCAGCCTTATGTGAAGAGGTCAACATTTCAATACATGAAATAGAATTGGACTGTGTGTATTGCGAACGACAACTGTACAGATGTGAGGTATATGATTTTATATTTAGAGATTTATGTGTTGTATATAGAAAGGGGAAACCACTTGGGGTATGTCAACCGTGTTTACTGTTTTACTCAAAGGTTAGACAATATAGAAGATATAACCAATCAGTGTATGGACGGACGTTAGAGAATTTAACTAACAAACAGTTGTGTAATATTTTAATAAGGTGCGGAAAATGCCAAAAACCACTGTGTCCATTGGAAAAGCAAAGGCATGTAGATGAAAACAAACGGTTTCACCAAATAGCGGATCAGTGG
ATGAATCCAAATCAAAAGATAATAGCACTTGGCTCTGTTTCTATAACTATTGCGACAATATGTTTACTCATGCAGATTGCCATCTTAGCAACGACTATGACACTACATTTCAATGAATGTACCAACCCATCGAACAATCAAGCAGTGCCATGTGAACCAATCATAATAGAAAGGAACATAACAGAGATAGTGCATTTGAATAATACTACCATAGAGAAGGAAAGTTGTCCTAAAGTAGCAGAATACAAGAATTGGTCAAAACCGCAATGTCAAATTACAGGGTTCGCCCCTTTCTCCAAGGACAACTCAATTAGGCTTTCTGCAGGCGGGGATATTTGGGTGACAAGAGAACCTTATGTATCGTGCGGTCTTGGTAAATGTTACCAATTTGCACTTGGGCAGGGAACCACTTTGAACAACAAACACTCAAATGGCACAATACATGATAGGAGTCCCCATAGAACCCTTTTAATGAACGAGTTGGGTGTTCCATTTCATTT
GTTAACTACCATCATTCATTATTCTAGTTACAACAAGAACCTAGGAGTTATATGCCAGAAGTAAGCCTATAAAATACACAGGTAAGACTCTGCACAGGACCAGATGGCGACACCAATCCGGACCGTCAGACAGCTTTCCGAAAGCCTCTGTATCCCATATATTGATGTTTTATTGCCTTGTAATTTTTGTAATTATTTTTTGTCTAATGCTGAGAAGCTGCTTTTTGATCATTTTGATTTGCATCTTGTCTGGAGAGACAATTTGGTGTTTGGATGCTGTCAAGGGTGTGCTAGAACTGTTAGCCTATTGGAGTTTGTTTTATATTATCAGGAGTCTTATGAGGTACCGGAAATAGAAGAAATTTTGGACAGACCTTTATTGCAAATTGAACTCCGTTGTGTTACATGCATAAAAAAACTGAGTGTTGCTGAAAAATTGGAGGTTGTGTCAAACGGAGAAAGAGTGCATAGAGTTAGAAACAGACTTAAAGCAAAGTGTA
CTCGCGGCATAGGCAGCCCTCTCTCGCCAGCGTTTTTTCCACCAGCAAACACCGGCCGGTCATCCCGGCTACGTCGCCACACCACCAGGAGGCAGACACATGGACCCCGAGCTGATGCGCGCCCGCCTCGATGCGGTCGCCCTCGCGATCCGCGCCGCCGAGCTGGGCCTGCTGGCCGACGGCAAGACGGTGCTCGACTCGGCCCGCGACATTGCCGCGTTCGTCGAGGGTTGACATGCGCGCCCCCGACATGCTCAGCGTGCAGTGCCCTGGCTGCGCCGCGCCGGTCGAGTGCACGATCACGACCGAGCCGGTGGAGCCCGAGCCCGGCGACACGCACGCCAAGATCCGCGTGCGCGCGGTCGATCTGCGCGAGCGGTTCCGCGCCCATCTCGTCGAGTGCACTCGCACCCCCGAGGCTGTGCTGGCGGTGGCTTATGGCGGTTAAGTCTGTCGCCGCCGCGGCGGCCGACGGCGACCGGCGCGAGCTGCTCGTCGCG
CGCACCGGGGATCCTAGGCATACCTTGGACGCGCATATTTCTTGATCAAAGATGGGACAAATTGTGACTTTGATCCAGTCCATTCCTGAAGTCCTGCAAGAGGTCTTCAATGTTGCTCTGATCATTGTCTCAGTTCTATGCATTGTCAAAGGATTTGTCAATCTGATGAGATGTGGCCTTTTCCAGCTCGTCACCTTCCTCATTTTGTCTGGCAGAAGTTGTGACAGCATGATGATTGATAGAAGGCACAATCTCACCCATGTTGAATTCAATCTCACACGAATGTTTGACAATCTGCCTCAATCATGCAGCAAGAACAACACACACCATTACTATAAAGGACCATCCAACACGACATGGGGAATTGAACTGACCTTGACAAACACATCTATTGCTAATGAAACTAGTGGGAACTTCTCCAACATCGGGAGCCTTGGATATGGCAATATTAGCAATTGTGACAGGACAAGGGAAGCAGGACATACATTGAAATGGTTACT
GCTATTTTTGCCTCTTCCCAGACGTTGTCGCAATGGAGGTGTGCTTGCCCAACGGTCATCAGGTCGTGGACTTGATTAACAACGCTTTTGAAGGTCGTGTATCAATCTACAGCGCGCAAGAGGGATGGGACAAAACAATCTCAGCACAGCCAGATATGATGGTATGTGGTGGCGCCGTCGTTTGCATGCATTGTCTAGGTGTTGTTGGATCTCTACAACGCAAGCTGAAGCATTTGCCTCACCATAGATGTAATCAACAGATCCGTCATCAGGATTACGTCGATGTACAGTTCGCAGACCGTGTTACTGCTCACTGGAAGCGGGGTATGCTGTCCTTCGTTGCGCAGATGCACGAGATGATGAATGACGTGTCGCCAGATGACCTGGATCGTGTGCGTACTGAGGGAGGTTCACTAGTGGAGCTGAACCGGCTTCAGGTTGACCCAAATTCAATGTTTAGATCAATACACTCAAGTTGGACAGATCCTTTGCAGGTGGTG
TCCAGCTGCTCATCTGCAGGACAGAGCGCTTGACAACCCATGAGAGGAACTGTTGTAGGCGTAGCGAGGGAAACGAGGTGTGTTGTAGGCGTAGCGAGGGAAACGAGGTGTGACGCGTGCAGGTTCCTATGCCACCTGTGTGTTATGCCACCTGTGTGTGCCAAGTGTAACTTCGTGATTGGAGGAAACACTTGTATTTAAACACGTAGCCTATAGCAATAAACGCCATTTGCCTCACTTACTCCTGGGGTCTGGGTGAGCATCTGGCCCCGACCTGGTAAAGGGTCGGTTTCGCCCAGCAGTAAGCCCTACATGTGGACAGAGGACGAACACCGGAAGAGCGAACGGAGACTACATGCAACAAGTGGTGACCCCGACGTGATCTGTCTGCTGAGGGTAGCTGCCCGGCATGCCCGTGACGTGGAGAAGAGCCTGTGAGGTGGCGGCAGGTCGCGCACGGAAGACGTATTGCGGTTAAGAGCCTGCGAGGTGGCGGCAGG
ACAATTGAAGCTAGGAAAGGAGCATATTGCGAAAGCATCCCTCCTTCCGACGAACAATTGTAGCCACACTGCATCGTGTATGACACGGTTGGAAGTTCTTATACGACCGACTTCGCAGACTGTGGCAAAAGCCATCGCCGTGGGCTATACGCACGCACTCACCTGGGTTTGGCATTCTCAGACCTGGGACGTTGACGCAGTGAACGATCCAGTTCTCAGCGCCGACTTCAACCCCGAGAAGGTTGGTTGGGTGTCAGTGTCGTTTGCCTGTACTCGGTGTACAGCCCACTACTACACGTGTGAGCAGGTGAAATATTTCACTAATATTCCGCCTGTTCATTACGACGTGGTGTGCGCTGATTGCGAGCGTAGTGTTCAGCAGGACGACGAGATCGACCGCGAGCACAACGAGCGTAACGCAGAGATTTCTGCCTGCAACGCTCGAGCCCTAAGTGAGGGAAGGCCAGCGAGTCTGGTTTACCTTTCGCGGGACGCTTGTG
ACCGTGGGCGAGCGGTGCCTCTGGTGAACGCAGTGGGCCCCACTTCAAACATGTGACTAAAAATGGGCCTTTTGTAGCAATTGGGCCTTAAAAAGAATTGGGCTTGGACCAATAGATTTGATATTGGGCCTATAAATTAAAATTGCTCTTTGTAAAAAAACGAACATTTTATTCATTTGAAATCAATTACACACTCACGCAGATACATTGGTACATACACCATATTCATCAAATATCTGAATATCAAATACTGGAGCTTCATGCATCATTAATATATCAATTATCTCCGTCATGTCTTCCTGCTTGAACTCATCAAACGATGAGTCCCTATACATGATAGCCAAGATATTCCTAATCCCCTCTTCCAAATTATTGAAGTCGAAAGGAGGTATAATCCCATCATGCTTGTATGGAAGCATGAATTTCTTCTTCACAAGAACTGGAGATCTTGTGGATGTTAGCTGAATGTAAACCTTAATAGATTCATCACCTCTCAATGT
ACAATTTTTAGTGAACGTGCCCTTGGTCGCCTCTGCTATCTTCTTATCTTGGCATTCACCTCATGGCTGATTCTACACCTCTCGATCCACTCACCAGCACCCCTCCCAATGACGAACAAACAACCTCTCACCCTGAGAAGTCAGCTGAAGCGTGGGAATCATTCGGTCGCATCCTCAAAGACGACATCTTGACAGCAAATTCCATCTCGGCGGTTTTTAATCAACTTGTCGCCACACGAGAACTATCTCGCATTCACGCCAACTCCTCTTTGCCGCTCACCACCCCGGCATTTTCTGTTCGTCAGGATGCGTTTTCACTGTCAGCCGTGAAAGTTGTCGAACACGTCGCCATCGCTACCCCAGAGCACATTCCCCATTTTTATGCGTTGCGTCCCGACTTAGATATGCCTTCTGGAGATGTCTTCGGCCTGTCATTCTTAAACCCCGGCCCTGTTGCAGTTGATAGTCCCATGATGTTTCCGTTTGAGCAGCCCACCATT
GGGATACCTTACACTCGGTATCTGGTTCCAACATGCTACGATTCGGATCTCAGTTGGTGGTGGGTTCCACCTTAATCGGTGGTCTCACTGCTGTCGGGCTGGCAGGCCTGAGCGTGCGTGCTACAATAGGTGTAGTGGAATTCAACCTCCGCTGTGCTAGAGTGGTGGGTGACATTATACGTGACCCATTTAATGCCCTCCCTTCGGCCCCTCTATTCCCCGGGCCCAGCGTTGAGGTTTTCGCTGAGGAGGTGAGGAAGGACCTCGAGCCGGAGCTTGAGGCTAAGGATTACCTCGTCATCCACGAGGAAAAAGAAATGGATGAGGAGGGGAAGAGCAAGGTGGTTAGGCAGAGGTCTACTGTCAACCGCCACAAGAAGGGCCGGTTTGTACACCGGCTAGTCTGTGATGGGAAAAACCACTTTGGTGGGACCCCTTCAGCTAGCCGGGCCAACGAGCTGGCAGTGATGAAGTATCTCGTGGGTAAGTGCCGCGAGCAC
CCCGGCCCCAGCTCGGAAAACGCACGCTAGGTGTGACGCCGGACCCCGGCCCCCCAGCGACCACGACCCTTGATAACACTGGGCAAGCGGCACTTCGGCACGCTGAGAATGGGTCAGTTAACGACCCGTTAAGGGGGTGCTAAGTGAGTCGAGCGAAGGCGCCGGACATGCGTACCGGCAACGCCAACAACGCCGCTACCCCTGAGCCGGCCCCCATCGTGTACGAGGGTCGAGCGCCCCGTGTGCCGCATCACTTGAAGCCGACGGGCAAGGACGTTTGGCGCTCCGTGTGGTCCGCCGGTATGGGTGCCTTCTCGCCGGACACGGACCGAAACGTAATCCTGCGGTACTGCGAACTTCACGACCGACGCGCTGACCTTCTCGCGCTGATCGAAGCCGACGGGTACATGAGCGAAGGCTATAACGGCCAACCCGTTGCACACCCGATGCTCCGTTACGTCGAGTCGACTGAGAAGGAATTGCGCTCGATAGAGACGGCA
AAAATTATCAAAACAAAACAAAACAAAGCAAAACACATACAAGCAAAACAAACAAACGATCTAGCCTTCAAACAATCGCAAACACAAACACACTCAAACGCAATTCACTGAAGATGATGAACGCACGTGGAATCAACGGTAAAGCCAGCAAATTGACACTAGCTCAACGCAAGCGTGCTTGCTACTGCAGTGAGGATGATGCTGTGCACTACCATTGCACTAAATGCAACTTCGCCTTCGAATCACTTCGAATGGTGCGACCCGTGAACCATGATTGTGACGGACCAATGTCCGACGATGATTATGATTCTCCGCGTCCAACCATAACCAACAAAACATTTCGGGATTTCTTTAGTGACGATGTCTTTAGGCATTTAGCTAATGACAATGCCGAACCACACAGTGAAATTACTAATGATGTTGCCATAGCTGAGGCCCCTAAACCTCATAGCAATGTCGTGGAAGTGACTGAGATGAAGCTCGGAGAGCTTAAGGGGACC
GGCCGCTAGTAATCGTGTAATTCAAATTGATAAACGATTATTAGACGTATTAAAGAGATATAAGCGCGTTTCTGGTTTATTGGTACAAGTAACAAGAGAAGCGATTAATCACGTTCTAACAAAAGATTTAAAGCACATAGAAGCAAAAAACGTTACCTTTCACGCCTTGCGCCATAGCCATGCAAGTTATTTATTATCTAAGGGTGTTTCAATTCAATATGTAAGCGAGCGTTTGGGACATTCCAATGTTGGAATTACAGAAAATGTGTATTCTCATTTATTAAAAACGCTCAGGGAAAACGAAGAAAAAAAGATCACTGATTTAATGGATTTTCAGTGATTTTTTTGTGCGATTTTTGTGCGATGTGCGCAAATTTGTGCGATTTTTTTGCGTTTATTTGCTTTTGTTTGCGTTGGTTTGAACGGGCTGAAAGCCTTGGTACGACTGCGTTTAAGCAAACAAAAAGCTCTATATCAACTTTCGTCAATATAGAGCCTAA
AAAGTTTACTATATACAAAACATAAGAGGTACTAACAATTTAAATATTAACAATTTTTCAGACAATTGTCAATTATTTATAGTAGTGTGTTATAATAGTTTTAGTGGATGAGAAAAACATTCAATTACACACACTTGATAATCTGCAGTTCCATCCATACAGATCTTATATAATAACCAAGATAAGTGCTACAGATTATCATACTAGGTTCTTTAGCTTAGTTGGTAGCTACCCGTTCGGTCGCTGGTTCGAGTCCAGCAAGAACCATAAAGAAATGGAGAGTGAAAAAAAAGAGGGGGAAATCTTGCTAACTCTTTTATAATAGTGTTTTAAAAACTCCCCTCGCCTCCATTGAATGGATTTTATAGAATCCAATAGTATTAGAAATCGCTCAATAGAGCGGTTTTTGTTTTTCTTAATCCGATATGATACGATATAATCTGATAAAAGGGAGGGAGAAAAAGAGGGAGAAAAATAAAAAAACCAGTTTATTAATACTG
GAGTTCTCCGAGCGTGAATTCCAGCAATATATTTGACTCATCCAGATCGTTACAGTTTTCTGCCCTGATTAAGGATCTTCCGATTCAGTCTTCCCTAGGACTCGGATGCTGTTGGGGTGATTGGGCTGACTGTTTAATAGGTGAACACCTATTGCAACGATCCTAGTCTTATATATTGTTATCTATCGAATACAACTTGAACTGCCAAGGATCTTCCGGCTCAGGTTTTCTGCAAAACCCGGTTGCTGTTGCAGGCTGCTTCAAGGATCCCATTTCATAAATAGGGTTTGAAATGGCATTTGTTCCCACGAAGACCGCACTTACTTTCTCGGCTGAAGATGAGTCAGGCCTTGAAAAAGCTGTTTCCGACGCACTCTCGGGGTGCGTTGAGCTAAACATGGGTATCCGGAGATGTGCCGCTTTCCCCGCCATAAACCAAGACGCTTTCCTTTGTGAATTGACAACCAAAGAAGCTAAAGGCGTCTTGAGGTCTCTCGCCG
TGCACTGGATTGCAAGGTTTTGTTTCTATCAGATAGTGGTTAAGGTGGATCACTCTACCTTTTCATCAAGCCAGTCCGCCCACCACTGCATCATTTCTCTGCGCTTATCGAGATACTGAGCATGGTTGTAAATCCCACGCACAGATCCGCCGTTGGCATGTGCCAGTTGCACTTCAATAGCGTCAGCAGGCCATTCGTGCTCGTTCATAATTGTGCTGAATTCATGCCTGAATCCGTGACCGCTTTCCAGACCCTCATAGCCGATTTGTTTGATCACAAGTAATACCGCGTTCTCGCAGATTGGCTTTTTCTTATCGTTGCGCCCGGCAAAAACAAACTCTGATACTGGTTTGGTGATTGAGCTTAGCGTAGTGAGAAGTTCAACTACCTGGTCTGACATAGGAACCACATGAATTTTGCGTCCCTTCATCACACTGGCGTCGATGGTGATAATCCTGTTTTCAAAATCGACGTTCTTCCATTGCATGGAACGAAGCTCT
GACAATTTGTCCTAGTAAGATGCCCTGCAACCGCGCTGTGTTTGGTGCTTTCATACTAGCAGTTCTCATTGGTCTTCAATCAGCATATTTCAAACTTTATGAATTCTACAGAAATAATGATAATGCTCAGAACACTACTGCCTCTGCTTTTTTGAAACAACACGAAGTCGCTGTTAACGTTGTAGTTGAATTTCTTTTTGACATTTTGTTCTTTTTGTGCGGATTACTCGGGTTTGAACTCACCCCGGCTGCGCGTCGGCTTACATTCAGGAAGAGCTCTAGTGCAGTGAAAGCAGACTTGGTAGAACTTCAAGATGCGTCGTCGAAAAAACGGAATGACCCCGCAGATGGTGAGGGAATACGCAATGTTTCGAAGACATCGCTTCTTAACGCTGAGTGTCCCAGTGATGCAGTTGATAGAGATACAGGAACCCTCGTACCTCCAGCTTACTCTTCCTCAGAGTTCTTTCCTCCGCCGCCCGCTCCTCACCTGTATGAGA
GCGCACCGGGGATCCTAGGCGTTTTTTAGTCACGCTTAAATCTTTGATTGCGTCAATCATGGGTCAATTGTTCAGCTTTTTTGAAGAAGTTCCGAATATCATCCATGAGGCTATCAACATAGCTCTGATAGCAGTGAGCTTAATTGCTGCCTTGAAAGGGATGATTAACTTGTGGAAGAGTGGCCTTTTCCAATTGATATTCTTTTTGACTCTAGCAGGAAGATCGTGTTCTTTTAGAATTGGAAGGAGCACAGAATTGCAAAACATAACGTTTGATATGTTGAAGGTATTCGAGGACCACCCCACATCTTGCATGGTGAATCATTCCACCTACTATGTCCATGAAAACAAAAATGCCACTTGGTGTCTTGAGGTGTCTGTGACTGATGTTACCCTGCTCATGGCTGAACATGATCGTCAAGTCCTCAACAATCTGTCAAACTGTGTGCACCCTGCAGTTGAGCACAGAAGCAGGATGGTTGGCTTACTTGAGTGGATTT
TTATAAACTATAATCTAGACAATAATAAATAGGGAGGGACCGAATACGGTGCGACCGAATGGGGTACATATAAAACAAGGCCCGTAGCATCTGCAGAAGCTATGTCCATGGGTGCACAGGAACCCAGAAACATATTGCTTTTGTGTAGAAATTGTGGAATACCTTTGGAGGACCTTCGCCTGTGCTGTATATTTTGCACAAAACAGCTGACCGCAGCGGAATTGGCAGCATTTGCACTTAGAGAATTATATTTGGTGTGGAGAGCGGGAGTGCCATACGGTGCCTGTGCACGGTGTTTACTCCTACAGGGCATTGTACGACGCCTAAAATATTGGGACTATTCATATTATGTAGAAGGTGTGGAAGAGGAGACCAAACAATCTATATATACACAGCTGATCAGATGCTACATGTGTCACAAACCGCTGGTAAGGGAAGAAAAAGACAGACATCGTAACGAACGGCGACGACTGCACAAAATATCAGGGTACTGGAGAGGT
ATGTATTTTAATTATAGCATGCAATAGGGCGGTTGTCAATAGTCTTGTGTGTTAAAGGTGTGAGTTTTGTCACGCTTTTTGCATTCTGGTGACCGAGTCGGGCGGCGGAAGGGTGGAACGGTGTTGGGGGTCTTCGCACTGGCTGATTGCGCACCAACGTACTAGTGGAATAGTACACATCCGCGAAGAAGCAAATGGGACCCGAAGGGTCGCGGAGTCGCACGTTCCGCTCCCCGTATTCGGAACTATGGGAATTATATTGCTCGATTTATGTCTATGGTCGTGTGTCTGTGATTGCATGTCCTCGTACGTGTGTGTGCGCATGCGTTCCTTGGTTACGCGTACGTGCGCGCGTGAGATGTAACGGTAGTTGACACAGAGCCAGAGGTGTGCTATAATGGAGGTAAGATGGCAGCAACATATGAGGTGAACATGACCAAACCATGGGAACCAACAGCCCTTGATATTCTACTAGACCCCCAACTCACAGAACTAGAAGC
GAATAAAGTTCGCTTTTTCTTTAATCTTCCGTAACGTTACCAAAAGTAATGTCAATATCCGTCTCATCACAGCGTGTTGCAAGTGCAGCCCTGTATCAGAATGGATCTACGGACCAGATTGAAGAAATTAAAAAAATTAAAAGTTCCAGGTTATTAAACTCGGAAAAACATAGTGATGGGTTGTTTGATTACCATGTACCTGACTTTCTAAGGGATTATTTCGCTAAGAAAGGGGTACATACGAGTGTGCACTCATTTCAGGCACACCCTCACCCATGTTCAAAAATGATTGAAAATCACATTCTTTATAATATAGTTAGTCAATATGTAGATGACTCCACATTATTTGTTAGTTGTAAGGAATCAAAGCTCAGGACCTTGTTCATGAAAAGACCAAAATCCTTGAGCAATGTGACTCAATACAACAGGTTGGTCCACGCAAAGGATGTGCTAAGATACACAGACCCCGTAAGGGAGCTGGACATGGAGCATCTTGTCAA
ACCGTGGGCGAGCGGTGCCGGGACTGAATTTGGTGGGTCCCAGCTATTGGGAATGAATGAAGTTTTGGGAAATTGGGCTAGATCCAACCCATTTGTTATATATATTTAATTTATGATTAAATCATCGTAAGAGATAAAAATTAAATAAAATGAAAAAAAAAACACGAACAAACAAAGAAAAATAAATAAGAAATAATTAGAAATTAGAAAGAAACAAGGGAGCGCAGCGAGAAAAAAAAGACCCGAACAGAGAAAGAAAAATAAATAGAAAAAAAAACCGTACAAGTTCTTCTCAGAAGGACTTGGTTGATAAAAAAAACACATTAATTCCGTACTATCATACTATGTCGTTTTGTTTGAAGTCCGTACTCAAATCATTATTTAAACGGTAGACTCAATTTCATCACGAATCCCGTTCCGTTATTTGTATATCCGTTCCGTTATTTATCACCATTCCGTTATTTGAGTACCGATATATCGGTGCCTATCGGTGTATATTG
TAATATTACCGAAAGGCCGCGAAAATTTTGCCCCTTATCTTGACCGTTGCTGCGTAATCATTGCACCAAGTTACTCATCCGATTTGCAACACGTGTATCCCACTAGCAGACTTTATGCAATTAAATGTCTGATATCTGTGTGTACAATGCATATGTGTTCCCCTTATATCTTGTCGTACCCCTTTGAAATGCGCATGTGGTCCCCCCGCACTAATGAATGTCATCATTACAAATGTAGTGCATTCCAGCTGTCCCAATTTTGAACGGTTGAGATCAAAATTAATATGTGCAGAACATCGCAACCGTCTGATTTTTGTGATTTGGCTTAATTCAAACAAAAGTTGTTTGAATTGTATAATCCCCCAAAATGTAGATATATTAATTTGCTGCATATTTGACACTACATGGTTTTATTGTTGCCACACATTTGTTATCCGATAGAAATGGCTTTTCAATCTCCTTATCCCACCCCTCGTCGCTCCGGTTATCCAGTGAACAGA
GTATTTCTTCTTCACATACGACAAGTGTTAACTTGTTCCGTGAGATTTTACCATTCTTCCCTGAGTGAGAATTAAAATAAACTTTGGATTGCTACTTGGATGAAACTTGGAGTTTCACTTGTCTCTCGTTACCATAGGCACGCTTTAACGCGATAAATCCTAGGTAATCAGCGGGGAGGAAACTAGTCGTCTCTTTCAAGTGGTATCGGTGCGCTGGATAAGTTTGCTAGACTCAAAGACCAGGTGGACCTGTCGCTGCAGAAAGCAGCTGGTAAAGTGACTGCTGAATCTACCGGACCATTATTGCCAAAGGTTACTACACCATTGCCAGTTATGGCGGTAAATAAAGGTTACACTGGTTACAACAAAGAGCTTAACGCGATGGCTGCGACTCACGCTTACATAAGACTCAGCACTTTGATGAGTCAGATTGAAAGTTGGCAGGCTACGAGGGCGAGTGTACTTACGCACTTAGGTGTTATGCTTAATGGCGTGAGTAA
GATAAACACTCCCGAAAATAATTGACTTAAACAACGCGACAGTTCAAGCAAATTACTTAACATGGCACTTACTTACAGAAGTCCAATCGAGGAAGTGTTAACACTACTAGAGCCTAATGCTCAATCCCTAATTTCCAACGTCGCCACCAGCAGCTTTCAAGAGAGTGAGAAGGATAACTTCGCCTGGTTTTGCTACCATGTGTCGGCTAGCGCCAAGGAACACCTTAGTAGAGCAGGAATTTACCTAAGCCCCTACTCGGGGTATCCTCACTCTCACCCGGTGTGCAAGACATTGGAAAACTACCTACTGTACAAAGTTCTACCACCACTTGTAAATAACACCTTTTATTTTGTAGGAATAAAAGAATTCAAGCTCAATTTTCTTAAGAAGAGAATCAAACAGATGAGCATGATTCAAGCCATAAATAGGTATGTGAGCAGTGCCGATAAGTTGCGATATGGTAATGAGTTCGTGATCAAATTCGGCGCGGCTTCGCCCG
TGGTATCAGAGCCATAGTGCTCAAAAATCATGAATTCCTCTGTTGAAAAACAGAATTCTGAAATTCCTGAAAAGGAAAATGAAGAGTTTACTTTCCAAGATAACTCTCAAGGATTTGAACTAGAGTTTTCTACCAACAAGAAAACTTTATCAAAAATTCAAAAAGCTAATCTCAGCTTAAAAACTAATGATGCTTTCAACATTAGTTTCCTTAAGGCATTCAGCCGAAAAAATCATATCTACTACCACGTGAATTATAAAGAATTCTCTGTAGATATATGTGATACGCATGGTAAAAACTATTTACCATTAGTCACTAAATCTGAAATCAAGAAGAATCTTGATAAAATAAAGGATGAGAAAGTAAGGTCTACTATCTCAGATATCCACTTCGGAGCTATTAAAGTTCTGATAAAAGCGAGATTCCGAGAAGGGATAAATTCTCCGATAAAAATGGCGTTAATCGATGATAGAATCACCGACCGTCAAGACAGTATTCTA
GTTAAAAGGGCATATAAGTTTTCAAGAAGAATACCTTTTATGTAGTTGATAGATTTATCTGTCATACGTTTATAGGTTTCTTCAAGAATAATTTAGATACCCCTTTTGGAAGTGCACTTAATTACGTGCTTGCTACTATGTTAAGTCCGTGCGCCTGTTGTTAACCGCAGCACGTACGTCCTTTACTTGTAGCACATGTTTTTAATGTGGGCGAGAGAAATTTAAAACCCAATTTCTTAATAGATGTAACGTTACTTTATGTCATTTAGTAGTATTCATCTCCAAGTCTTAAGTGCAAAAGTTGTCTAGAACAAACACTTAAGCAACCAAGATTTTCTGTGCAAAAGTCATCTAGAATGAACACAGAATTTCTCCGGACAATGACATCCAACCCTAAGTGTAATAGCGAAGTGATTCAATACTATACGACAAGAACTGATACTCAAAAATCAGACGTAAGTTTAGCCTTCATGAACTTGAAGCCTTTATTTACAGCTTAG
AAATTAAAACATCTCAATACAACACATGCAAAAACATACAAACAAATTAACAAACTCTCAAATTCAGAGCATTTCACAACAATTCGAACAGTTTACTTGAACTTCATATCTTACACACTACCACTAGATATTTACCACAGTCCAGGAAGTTGCAATTTTCTTAAAATGGCAACCATGATGCACTTTGGTCAATTCCCAAGTAACATTCCACTTAGAGCAGCTACATGCTGTACAAAAGTACATAGTACTTTAGTTACAAAAGAAATGATGGCCTCCTCCGTGAAGCCAGCTGAGAGCAGTTCTGTTGCTCGACCCATCATATACTCTTCTGCAGCCACTGATGGCTACGAGAAAGCTCAACGAGCTTTTGAAGCATCTTTCAGAGAGAAATACTCTGGTAAATTGGAAGCCATGAAATATGGCAAGATGGTCAAGAAAGGTGGTTTGACGTATGTCAAACGCGCAGGTCCCCAAGCAATTGCGAAGGGCATTGAGATGGA
ACCGGATGGCCGCTTTCTTAGTGGTGGGCCCTCGACCAATAGAATTGCGCGCTCATCGCTTAGTTATCGCGTGGTCCCCTATTTAATACTTCCTCGCGAAGTTTTGCTTCAAAAATGTGGGATCCACTTCTGAACGAGTTCCCTGATACCGTACATGGTTTCAGGTGTATGCTCGCTGTAAAATACTTGCAGTTGGTAGAATCTACGTATTCACCAGATACACTCGGATACGATCTTATTCGAGATTTAATTTCTGTCTTACGTGCAAGGAATTATGTCGAAGCGACCAGCAGATATTGTCATTTCCACACCCGCTTCGAAGGTACGCCGCCGTCTCAACTTCGACAGCCCTTACAGCAGCCGTGCTGCTGCCCCCACTGTCCTCGTCACAAACACAAGGAGAACATGGGTCAACCGGCCCATGTACCGGAAGCCCAGAATTTACAGAATGTACAGAAGCCCTGATGTCCCTCGTGGGTGTGAAGGCCCATGTAAGGTCC
ATGGCGGACGTGTGACATCACCGTTCGCTCTTTCTAGGATCCTTTGCTACTCCACATAGTGAGAGACAAACAACCCAAATGAAGGTAACCGTGGACGTTGAGGCTGATAGCCCATTCCTTAAGGCCCTTCAGAAGGCGTTTCCCGCCTTTGAGGTTGAATCACAGCAGGTCACACCGAATGACCATGCTAACGCTAGAGCATTTTCGCATCTGGCTACTAAACTGATTGAGCAAGAGGTTCCAACAGGCGTCACCATCCTGGACGTGGGTAGTGCACCCGCAAGGAGGTTGATGTCTGACCACACCTACCACTGCATCTGCCCCATGAAAAGTGCGGAAGACCCAGAGAGGCTGGCGAATTACGCTCGAAAGCTGGCGAAAGCATCGGGGACTGTGCTAGACAAGAATGTGTCCGGAAAGATAACGGACCTACAAGACGTCATGGCCACTCCAGACTTGGAATCCCCGACTTTTTGCCTGCATACTGACGAGACGTGCCG
GTTATTGTTTCCTTCCTTGCTTACTCGCCTTAAACTTCAAACATGGCCACCGCAGGAATCACCGCCGCTATCGACGACCTTGTCATTAGCCGCATTGATGAAGCAATTACCAACAACACACTTGTCCAACGACTCCGCAAGAAGGTCTCCTCCCTGTGGAAGGACTATGACGCTCACGTGTCTGACCCCACCGCCCACGAACTCCTCACCATGCCTGCCGCACTTGCTGACCTCCCCCCTCCGCCGCCCCCGACTGATGATGAGATCAATCGTAGTTTCTACGCGACTGCTCTGCCAAGCGTTGTGCCGACCTCCGACACTCTGTGGGGAACAGCCAGCTATGAGATAATCGGCCGCGCGGTCCGTATCGCATCGAGTGACAAAGCGCCGAGGTTGATTTTGCACGTCACGGACGAAACCATCCGCCTGGAGGTGCCGACAATGTCCTTCACTCTCGCCAGCCCTTTGTCCACTGGCTCTCTACTGCGCGTCACGCTCCC
GTATTAAAAATTATCAACAAGGAATGGACATTCAAGAACAATTTGAAGGTTATTTAAGAGAAGAGGTGGATCTACTGAACAAATTTGAAGATAGTCATTTTAAACAATTAGAAGTATTTTATACAAACAGTCAAGCTGACCATGTCATCAATAAAGATAAAGCGCAATTTAGTGATTTGCCATTTCACACTACCTTATACAAGGAAGTTAACGGTAAACGTGTTAAATTAGGTACATTGTTAAACTGGACTAAAGCTGAACGTTTGGACACAATACGACATGAATCAATGATTAAAGATGAACGGCTACGTCGCCTAATCGATTTCGACTATAGTTGGATTGATTATGCGGTTGTATTGCAGCGTTATCTGGATGAGGGAAATGTGATTGCACCTGCTGATATTCTCAAGTTTGACAGTGACTTCATCAATAATATAAAGCATCCAACTGAAAAGAACAATTTCTTAGATATTAAAGTGATAAAGGAATGTGAAACCTAC
GATTTAACACTATGGTGTTGAATCCGTGAGGAAACGCGTTAGCTCCCTCTGCCTGATGTTGCGGAGTAGGTCAAGGAAAAGACCGTAAACCGGAGTTTGTGGCGGCTCCTAAAGTAAGTCACCTCACCTCTTATCACTGTTTTTGGAGTAGCTTGTCCGGTCCTCTCCTTCGTGAAAAGGAAGATTCTACCAAGCAGGCCACTGTCACGTAAGCAGCGTTGTAGCACACCGTGGTTTCCATGGAATGCTCCGTTGTTCCCTGACAGGCTTGAGTGGGGTTTTCTCTTTTGTGGAAGGCGTTATGGATCCAAGTGAAACCAGTACTGCTTCTTTTGAAGCTGTATAGAGGTCGACTAGCGATTCTTGCATGGGACAGCCTCTCGTTGAGGTCCTCATAACTGTGCAGTCTTCTTGACTAGTCTTCCTTACATTGATAGGTCCGTAGCTGGGCAACGGTGGCGTCGATTTGCGCCGCTTCCGTTGTGGTGATGCGCCTCCTG
GTTATTGAAGAGCTTTGGAAGTAACATGGCACGCCGCATTACTTTGAACAGTTTGAAACCTCTGAGCACGATGAGCGATCATCCGTCTCTAACTCCTACCACCACCCCCACCGCCGCGACTGCCTCCACATCTACTGCTCCTTCAATTGACTCCTCCACTGCCTCCTCCCTACCGTCAACCTTCAACCAGATGATTTTCGAATTTAATGGTGCGAAGTACACTGGTGCCCCCCATGCTTGGATGATGCCTTACCGCGGTTTCGAACAGCACATGGTCAACATGGTGATTGAAACACGCCCAGACGCCACTTTCTCCCGCTTCGATGATCTCCTCTCTGCCATCGTCACCGCTCTCGCTGTTAACGGCATCACTGCTACCACCTCTCTCACCGACGGCGAACTCGTGCTTCTGCGCTTTGCTGACCTGGCCACTCGCCACGCTTCCCTGCCCTCTCCTTCACCTGCGATTTCTGACTGGTCCCAATCCGTTCCCGGTCCTC
ATGGATACTTTTATTACAAAGAATTTCCAGACTACAATAATACAAAAGGCCAAAAACACAATGGCAGAATTTAGTGAAGATCCTGAATTACAGCCAGCAGTACTATTCAACATCTGCGTCCATCTGGAGGTCTGCTATGTAATAAGTGATATGAACTTTCTTGATGAGGAAGGAAAGACATATACAGCATTAGAAGGACAAGGAAAAGAGCAAAATTTGAGACCACAGTATGAAGTGATTGAGGGAATGCCAAGAAACATAGCATGGATGGTTCAAAGATCCTTAGCCCAAGAGCATGGAATAGAGACTCCAAGGTATCTGGCTGATTTATTTGATTATAAAACCAAGAGGTTTATCGAAGTCGGAATAACAAAGGGATTGGCTGATGATTACTTTTGGAAAAAGAAAGAAAAGTTGGGGAATAGCATGGAACTGATGATATTCAGCTACAATCAAGACTACTCGTTAAGTGATGAATCTTCATTGGATGAGGAAGGAAA
CGCCCCACCCCTAGTGATCGCGCGCGCTCTCTCTTGGGGCCTGACGGCCGAAGGCCGTCAGCTGCCGAGCTTCGCTCGGCAGGCCCCAAGAGAGAGCGCGCGCGATCACTAGGGGTGGGGCGAGTGCCCTGCTCAACGGGTTTTTTGGTGGGCGGAGCAATGACGTCAGCGGACATGTCTGGACATGTCTTTGAGCAAGTCCATATAAGGAGTTCCGCCGGATATGCAAATGAGCAATCGCGCAAAGCATTTTGGGTAGTCACCATGAATAAAAAGGACAGCAAGAAAGATGACGCCCCATAATTTTAATAGGAATTTTAACCATGGCGTTTTACGAGGTTGTGTTTCGTTTGCCAAGAGACAATAACAACTTGTTGGATGAAGATAGATATCAGCCAGAGTTGAAAGAAGAAGATGACTGGCCTGAGGAATATTTAACCAGTGAAGATGCCAGCTTTATCGGACTAGCGTATGCTGTGCTAAGTGAAATTCGGAGATTC
GTATTCATTTGCTTAAATAATACCCTTTCGAGACTAATAGAATTCAATCAATCGAGGCGTTTCATTCGTAATAACTTCTAATAGGCGTCAGAAGTTATCTTCCCACTACCTACTTAACTGTGGATGCAGTGGAAGTTATTCCGATTTGATTCGTCCGCAAGTTTGTTAAGAGGTGGAGTCCTCTTCTATTATTCTTGCAAGAAAGACACGTGAGTGTTTATCCTCCGTGTACCTAAGAATACTCTCGACTTGTACGGGAAAGCCCTCACAAACGCTATTCCTCTTAGTGTTGGGTTCTGTTGAGGAGTACTAGCTCGAAAGCGACTTCTAAAATCGCAGAAGTCTGTATCAATGGCCTTGGTTAAGTCAAAACCACTCGTCCTTACAGCCGCCAATGAAGACCAGTTATACAAGCAAATTTCTGGCGCGCTAGAATCCGTGAACAAGAACTTAAAAATGTTCAGAGCCTGTGTTCCGCTTGAGCTTAAAAACAATGGTTA
ACGAGGCGGGTCTAGTATTACCCCGCCTCGTTACACCTCCTTGTTACACTTTCTCTCTCTAGATGGCTTCTAAGCGCTGGTGCTTTACTTTGAACTATAAAACAGCTGTAGAGAGAGAAAGTTTCATTTCCCTCTTTTCTCGAGACGAATTAAACTATTTCGTCTGCGGAGACGAAACTGCTCCTACTACGAATCAAAAACATCTTCAAGGTTATGTTTCGTTGAAGAAAATGATTCGTCTCGGTGGATTGAAAAAGAAATTTGGTTATCGTGCTCATTGGGAAATTGCGAAAGGAGACGATTTTCAAAATCGCGACTACTGTACCAAAGAAACCCTAATTTCTGAAATTGGGGCTCCTGTGAAGAAAGGCTCGAATCAAAGAAAGATTATGGATTTATATCTTCAAGATCCCGAAGAAATGCAATTGAAGGATCCAGATACTGCTCTTCGCTGTAACGCGAAGAGATTGAGAATTGAGTATTGTTCGTCGTTCGCTGTG
TACCGGATGGCCGCGCGAATTTTTGGCCCTCCACGTGTCCAGATGAGCGCCTGCTTATTGGTGATCCCCCCCTCTCTGGAATTGGTCCCCCCCACTTTTGACCACTTTTGACCAATATTTGAATTAAATGCGCTCCCCCAGTCCGTACAGTACACGTGGCGCAATCTGGTCCATGCATTAAAGCTTAGTCATTCACTAGGAAAAAGTTTGTATATCCCCCCCCCCAACTTTGAATTTGTCCAGGTTTAGTCCCTCACATTATTTATATATACGTGGACCAGTCATAACCCATATGTGAAGGCTATTTACTATTATTCAAAATTCAAGTTGCTCTATTTAAAGGACGTTGTTGTCATTTTGGAGTAGTATCCGATATCTTAATATGTATCCAGTTAGATATAAACCTGATGCTAATAATTATAAGAGGAGATATTATTCACGTTCTAATGTGTTTAAGAGATCATCTGGTGTTAAACGTGCAGATGGGAAACGTAGAGCTA
CAAGATGGATAACCTCCGTGAATGCATAAACCGCAAAAGAAGACTACTTGCCTTACCAGATGTTCCTGAAACTTCGGATGCCTTTCTAAGTGATTTGAGACATCTATACATGTGTGTTGCTTTCTGTGATCAACACAAAACCACTGGAGACGAATCAAGATTCACCAACCTGGAATTACTTGACCAAGATGAAGCACTAGGTGCCCAAAGAGCTTTTGAAGCCAAACATGGAATAAAAGGAGGTTCTTTAGGAGACGTTCTTGACCATGAACTGAAAAAGGTCATTGAATTTACTTTTACTTCTGGAAGTTTGTATATTGCCGAACAAAGAAAAAGAAAGACTCAAGCAGACTCAATAATTGTGTGCGTTTCAGAAGGACTTAACGACTTCAGCGTATCACACGGAGTGCTAGACATGGGACTTGTGGAAACAGGGGTGAATGCAGTAAGAGATTTCTGCACACAAAACGGAATACCAATGAAGATAAATCAGGTAGGAT
