# Supplementary material for: Towards a better solution to the shortest common supersequence problem: the deposition and reduction algorithm
Source: BMC Bioinformatics. 2006 Dec 12;7(Suppl 4):S12. doi: 10.1186/1471-2105-7-S4-S12 (PMC1780115; doi:10.1186/1471-2105-7-S4-S12)
Supplement: Additional file 1 — Real DNA sequences DNA sequences are obtained from NCBI Viral Genomes, Accessed on 01/01/2006. . Sequences are randomly selected from different genome sequences. The specific length and number of sequences are specified for each dataset. There are 60 randomly selected datasets. File name indicate the number of sequences, sequence length, and dataset number. For example, file name "DNA_N100_K500_5" indicate that it is DNA sequences dataset, with 500 sequences, each truncated to length of 100. And this is number 5 datasets for this setting. Each sequence is represented as a row in the dataset file. [file 1471-2105-7-S4-S12-S1.zip › DNA_N500_K100_2]

GAGGTGACGTCCAGTATTACCGTCACCTCTCCCCCCGACCTCTAACCCCTGTACGGATGCCTAGTATAAGAGCAATTCATTGGTGTTTCACATTAAATTTCTCAGGAAAAATTCCTGAGATCGTCTGGACGGCAGACGTACAATATTCTATCTGGCAACATGAGAGAGTGAATCACGACCATCTCCAAGGCTATATTCAGATGAAGAAGCAGACGACTCTGAAGAAAATGAAAGAGCTACTTCCAGGAGCTCATCTGGAGATGGCAAGAGCACCAAAGAAAGCTATTGACTATTGCCAGAAGAAAGAAACCGCCATAGATGGACCTTGGGAGTATGGGACCTGGATTTCTACAGGTAGTCACAAACGAAAGCTTATGGAAAGATTTGATGAAGACCCAGAAGAGATGAAGCTTGAAGATCCAGGATTATACAGGCGATGTTTATCGCGAGTTCAGATGACTAAAGTTAGAGAGAAGAATTCTTGGGATTACGATCTTCGT
GGATTCGAAACCCCTCGCGGCCGCGACCGAACGGCGAAAAAAATTTCACCTCAATAGAAGCGAACGGGCGCTGGCGAGATTCGGCCCAAATCCTCGGATAAATTTTCGCCTCGAAATGGCGCGTTTGGCCCCCTGCCAGCGCGGCCCTGCGTTCGTGCGCAGCACCCCCTGCCCCGCGGCAATCGCTCCCCTACTTTCTGTTTTACTTCCTTGGTATTTCTACGCATCCTGTTTTCCCAGAACCGAGGCGTGGTGTTGCTAAGCAGCTCCTCGGCATCCGGTATATGCGGGCAAGCACCCAGCGCGAGCGCCATTAAAAGCGCGGCAGCGCACAGCAGCCACACTCCCTACCTCGCTCCGCTTCTTCCCCGTCTCTCTCCACTGTCCTCTACTGCTGCCCCTTCCCATTGACCCTTTCCGCTCTTCCACAGGGACGTCCACTCATTGGTTCTTTGTTCTCTCTTACAGGGTTCGCAGTGCGCTTGTCTCTGACGGGACCG
AATTCGGTTTTTTAAAATAATAATTCCACTTGAATTTGCTAATAAGTATGATAGTGAATGGTTAAAGTTTGTACGTGATTTAAAGAATGATGAAATTGTTAATGAAAAATTTTATTATTGATCGGAAATCACAAAATTAAGTGTTAAAGAACGATTGGAGTTATTTGATATTGATATTTTGAAAAAGAATTTAAAACCTAGAAAAGAGAAAGGAAATGGTAAAGATGATTAATTTATTAGTTGTTGAAAATAATAATAGTAATTGAGACAAGATTTTTAGTTTTGTTTTTGATATATTTTTGTTTATTTTTGATGTAATTTGAAATACAAAATTACCGATGACAAATACATCGATTGCTTATTTTTTAGTCTTTTTTATGGTTATTAAGTTATCTATTTATGCAATTCACGGCACATCAACACAATATAATAATTTAGGTTCGACAGTTAATAATGGTGTTTCGCAAGTATATTCGTCAACTGTACGAAAAGGTATTAAT
GCGCACAGTGGATCCTAGGCGTAACTTCATCATTAAATCTCAGATTCTGCTCTGAGTGTGACTTACTGCGAAGAGGCAGACAAATGGGCAACTGCAACGGGGCATCCAAGTCTAACCAGCCAGACTCCTCAAGAGCCACACAGCCAGCCGCAGAATTTAGGAGGGTAGCTCACAGCAGTCTATATGGTAGATATAACTGTAAGTGCTGCTGGTTTGCTGATACCAATTTGATAACCTGTAATGATCACTACCTTTGTTTAAGGTGCCATCAGGGTATGTTAAGGAATTCAGATCTCTGCAATATCTGCTGGAAGCCCCTGCCCACCACAATCACAGTACCGGTGGAGCCAACAGCACCACCACCATAGGCAGACTGCACAGGGTCAGACCCGACCCCCCGGGGGGCCCCCATGGGGACCCCCCGTGGGGGAACCCCGGGGGTGATGCGCCATTAGTCAATGTCTTTGATCTCGACTTTGTGCTTCAGTGGCCTGCATGTC
TAGTAGTAGACTCCGGAAGAGACAAACTACTATAAAGATGGAAAAATACAGAGAAATTCATAGGGATCTACAATCCTTTCCAGTTGGGTCACTGACAGCAGTAGAGTGTATAGACTACCTGGATCGTCTCTATGCAATAAGGCATGACATTGTTGATCAGATGATAAAGCATGACTGGTCAGATAACAAGGATTCAGAGGAATCTATAGGAAAGGTTTTGCTGTTTGCTGGGGTGCCTAATAATGTTATAACTGCAATGGAAAAAAAGATCATTCCTGACCACCCAAGTGGTAAAACACTTCGTTCCTTCTTCAAGATGACACCTGATAATTATAAGATTACAGGGTCAACGATTGAGTTTGTAGAAGTAACAGTTACTGTTGATGTTGACAAAGGAATCAGAGAGAAAAGGCTCAAGTATGAGGCAGGGCTAAAGTACATTGAACAAGAACTGCATAATCATTTTCTTAGAGGAGATATTCCACAACCTTATAAGATAA
GTTAACTACCATCATTCATTATTCTAGTTACAACAAGAACCTAGGAGTTATATGCCAGAAGTAAGCCTATAAAATACACAGGTAAGACTCTGCACAGGACCAGATGGCGACACCAATCCGGACCGTCAGACAGCTTTCCGAAAGCCTCTGTATCCCATATATTGATGTTTTATTGCCTTGTAATTTTTGTAATTATTTTTTGTCTAATGCTGAGAAGCTGCTTTTTGATCATTTTGATTTGCATCTTGTCTGGAGAGACAATTTGGTGTTTGGATGCTGTCAAGGGTGTGCTAGAACTGTTAGCCTATTGGAGTTTGTTTTATATTATCAGGAGTCTTATGAGGTACCGGAAATAGAAGAAATTTTGGACAGACCTTTATTGCAAATTGAACTCCGTTGTGTTACATGCATAAAAAAACTGAGTGTTGCTGAAAAATTGGAGGTTGTGTCAAACGGAGAAAGAGTGCATAGAGTTAGAAACAGACTTAAAGCAAAGTGTA
AAATTAACTCAACCCAAAGCAATCTGACAACGAACAAAGCGAACACAAGCTCTCTTCAAGCTCTCACTCGCTCTCAGTCGTCTGATCGCGCACACCTCGTTCATTGTGAGCTCTCGCATAGAGATAAGCAATGGAGCACTCGAAGTGTGTTCTCGACGGATTCGGCAAGCAGGGGGTCATCGCTAATGACCCGTACGTCCGGTGCGAAGCGCGCACGCTGCTATTCCTCAGCACCGAAGAGGAGGTTGACATTGTGGTCAACCACCACGGATCAGGTAGCATTTTCTGGTCCAAGGATGGAGTTAGAACACAAACAAGCAAGAATCTGTACAAGGCTATGTCACTTGGACTAGGCTACGACCTCGCAGCCGATGTCTTTGTGTGTGGCATGTGCAGATCAAGCTGTGCACACTACCGGTACTTCATTGAAGATCATTTCGCTTGCGAAAAACTGGTAGAAAAGAATTGTGCATACATCAAGAATGAACGATTCACCAAGG
GTGAAAGTTATGGCGGCTATGTCGCGCCTTACTGGCATGACTACTGCTATTTTACCAGAAAAGAAACCCTTGGATTTCTTCCTGGACCTCAGGGACAAGACCCCTCCCTGTTGTATTCGGGCAACCGGAAGACTGGCTTGGCCAGTTTTTCCGGGACAAAACGGAAAAGAAGGACCTCTAGAGACATGTAACAAGTGTGGCAAATGGCTTAACGGATTTGGTAATTTTGGACTAGAGGATCTTGGTGATGTTTGCTTGTGTTCCATAGCCCAACAGAAACACAAGTTTGGACCTGTCTGCCTGTGCAATCGTGTCTACATACACGACTGCGGTCGTTGGCGGCGCCGCAGTCGTTTCTTGAAGCACTACAAGGCATTAAATAAGGTTATTCCCTGTGCTTACCAGTTCGACGAAAGTTTTCCCACCCCTATTTTTGAAGGGGAGGTTGATGACTTATTTGTTGAGCTTGGGGCACCAACCAGCATGGGTTTTATGGACAA
ATGTATTTTAATTATAGCATGCAATAGGGCGGTTGTCAATAGTCTTGTGTGTTAAAGGTGTGAGTTTTGTCACGCTTTTTGCATTCTGGTGACCGAGTCGGGCGGCGGAAGGGTGGAACGGTGTTGGGGGTCTTCGCACTGGCTGATTGCGCACCAACGTACTAGTGGAATAGTACACATCCGCGAAGAAGCAAATGGGACCCGAAGGGTCGCGGAGTCGCACGTTCCGCTCCCCGTATTCGGAACTATGGGAATTATATTGCTCGATTTATGTCTATGGTCGTGTGTCTGTGATTGCATGTCCTCGTACGTGTGTGTGCGCATGCGTTCCTTGGTTACGCGTACGTGCGCGCGTGAGATGTAACGGTAGTTGACACAGAGCCAGAGGTGTGCTATAATGGAGGTAAGATGGCAGCAACATATGAGGTGAACATGACCAAACCATGGGAACCAACAGCCCTTGATATTCTACTAGACCCCCAACTCACAGAACTAGAAGC
GCTATTCGCGGTCATGGCTTACGTCGCAGTTCCTGCGGTCGTGGACTCGCGCTCGAGTGAAGCCATCGGGTTGCTGGAATCGTTTGGTGTTACTGCCACGAAGGAGGAGAGTGATGTTCAATATCAAGATCATGATTATGTGCTCGACCAATTGCAATATATGTTGGATGGATATGAAGCTGGAGATGTAATAGACGCTCTAGTGTATAGAAATTGGTTACATGAATCAGTATATTGCCTGCTACCGCCAAAGTCACAGTTACTTGAGTACTGGAAGAGTAATCCGGCAGTCATCCCAGAGTCAGTTGACCGTCGTTTGAGAAAGCGTTTAATGATGAAGAAAGATCTGAGGAAGGATGACGAATACAATCAATTAGTCCGGGCCTTTAAACTCTCCGATGTGTATACTCCACTGGTATCATCATCCACATCACCAATGACTATGATCCAGAGTATCAATCAGAACCAGATTGTCTATTCAACAACTGACAGAGTGATTG
CCATGTTACAGCAATCGAAAGATGGTCTACAATTACTGTTCTTACGCCGGGCAAAACTAGTAGAGAATCAAGGGTATCTAATGCTAGAAGTGAAAAAGATGAAGAAGGTGTGGGTTCTTAACGGGGAACCTCTTCTTCTTGAAAAGAACAAATTCCCATTCGGAAAGAAGTTTGTGGCGGTCTGGTTTACTTTGCCCGATTATCCTTACACACTCAACTTGGTGGTAGATGAGAAGATTAGACAGCTTACATTAAAGACTCTGAATGCTCCACAGATTATTCATTCAGTCATAAAGACTAAGTTCTTTGAGGCGTTAGCAAAAGTAGGGGCGGGACCTGATCTGATGATGTTAATAATAGGTGTGATTATGGGTGTCGGAATAGGAGTGGCAATTGGTTTTGGTATAGCAAACGCAAACTTAACGCATCTACTCAGTCAACATGTGGCAAACACAACAACAACTCATTTAGCTACTACAACAACTACAACCACACCGTTT
ACCGGATGGCCGCAAATTTTTGGTGTCCTCTCGGCCCAAGGCCCAGCCCAAATCCCCGGCCCATGATTCAACCACAACTTTACCCTTTTGGACCACGTAAAAGAATACGCACCAACCGCGTTGCTTCTGACAAGTCTACATATTTATGCTTTCTTGACTAAGACGTGGTCCTTTATCTATAAATGATAATGACAATTTAGGACACTTTAACTCAAAATGCCGAAGCGCGATGCCCCATGGCGTTCATTGGCGGGGACCTCAAAGGTTTCCCGCTCTGCTAACTATACTCCACGTGGAGGTCCTAAATTGGACAAGGCCGCTGTGTGGGTCAACCGGCCCATGTACCGGAAGCCCAGGATCTATCGGACATTCAAGAGTCCCGATGTTCCCAAGGGTTGTGAAGGGCCGTGTAAGGTTCAGTCTTTCGAGCAGCGGCATGATATATCTCATGTTGGGAAGGTGATGTGCATATCTGACGTGACCCGTGGTAACGGTATTAC
GTTTATTTAGGATGGAACCTTACGCAATATTGTATGTTACGCAGGAGATCGAATACCTACTCAAAGATAGTTTCCTTCCGAAGTGGGAACTTGATGGAATTAAGGATCTTAATACATTATGGTTAGAGAGGGGCAGAATGGCGTGTGACACATACGCAATTGGAAAAATTGAGCAATGGTCGGTGCGGCAGCTACGCGCGCATAGATTTTTGTTTATAAGCACGAAAAGAAAGATCAGGCTGAAGGATTGCACGATTTCGCCCGACATATTCATTTTGAAAAAAGAATTAAAGGAGTATGATATGAAGAGATTCGAAACGTTAATTGGCAGAAGAAGGGTAACGTTAAGGAAGAGTTTCGGGAATATGTTAAGGGCTTATGCTTTCCAACACGTGACCGTTCTACACGGAAGTGAGGCGGAAACGTTGAGTTATGCGGATCCGAAGAGACACGTCGTGAAAGGCCAGCCTAAAGCTGCTCCAATGTATGATCATCCAGAC
TCGTTTTAGAGTTTATGAGAACTGTGCGTTGTTTGTTTCAAGTTCCTTTTGTTCTGTTTCTTGCCATCATCTCACCTTTTCTCATATCCTCTACCGATAAACACCCAATCCTTTCTTCTTTAAACAATCTTTGTATTGTTTTCTTATTTTTTATATTTTCTTATCTTGATACTCATCTCTCGGGTATCCTCTTTGACCTTCGCAAGAAGGCCATCTTTGATCGCTTGGATCGTTACCAAGCCATCCCTCTTCCTCCTCCATTGCCAATCTTGGCAATTTCTGTTTTCCCTCTTTCCTCCCCTTCTTCTCAAATGGCTTTTGAGCCAATTAGGGAGCAATTAGCTCCCGAGGAAGTCCCGGACTCTTTCCGGGTGGAGACGCCCGCGGCTATGCTGGCGCGTCTCCGTGCTGAAGCAGCCGTTAAGAGGGCTGCTGCTGCTAAGGCAAAAATGCCTTACAGCGATGACTTGATGGTGGGCTCTGAGCTCACCTACTTGGCC
GTATTGTGCTTCGAATAAGAACACAACCTCCACAAAATGGATCAGGATTCATTGCCTTCTTCTTCACGTTCTGGTGTTCCGTTTGTTGACATCAATAGCTTATTAAATAGCTATATTGAACATGTCAGATCTGACGAGACCACGTACGTAGGTCGTTTTCTAGGAGAGGTAGCCTTGAGAGAGATCAAGTCTCAAGTTGACATTAATAATGGTGATTTCCAGAAGTTGAACGTTGGATTCCAACTGACTGCTGACGAGAAAAATGCCTTGAAGACCAGTTTCCCGGGTTTGGAAATAGCGTTCAAGGATTCATGCCAATCTTCACATAGTTTTGCTGCCGCACACAGGGTGTGCGAGACTTTAGATGTGTACAAGAAGTTCAACACCAAAACCGAGAAGATCATCGATCTCGGTGGTAATTACGTCACCCATGCTAAACATGGGCGATCTAATGTCCATTCGTGTTGTCCGATATTGGATGTGAGGGACGGGGCTCGTCA
GGGGATACGTGCCCCTCCACCCCCACCGCCACCCCCTACCAAAATAATTTCCGGTTGTCAATAGCCCCGCCTCATCATAGGCCCGAACTATCACAAACGGAAAAGCGATAGCCCAAAACACTAAGCCCCTTTTCATCATTTCATTTGTAAGCGCGTTTAAAATCATGGTAAAATAATGACTACCCCAAATTGCGCCCCTGCAATTTGCTGACGGTTTAGCGAAAGGTGAAAACATGGCGAAGAAAAAACCAGTAGAAAAAAACGGGCTTGTTTATAAAGAGTTTCAAAAGCAAGTATCAAAGTTAAAGAAAGCTGGCTTAGTTCCTAAAACGCTTGACGTTCGCAAAGTCAAGCCAACAAAACACTATAAAGGATTGGTAAGCAAATATAAGGACGTGGCAACAGGCGGCGCTAAACTTGCCGCTATCCCTAACCCCGCCATTATAGAAACACTTGAGGCGCGGGGCGAATCAATCATAAAGAAAGGCGGTAAGGCATTT
GAGCATTTGTTTAGTCACTGGCAAACAGGAAAAATGGCGGACAACATGACCACAACACAAATTGAGGTGGGTCCGGGAGCAACCAATGCCACCATAAACTTTGAAGCAGGAATTTTGGAGTGCTATGAAAGGCTTTCATGGCAAAGAGCCCTTGACTACCCTGGTCAAGACCGCCTAAACAGACTAAAGAGAAAATTAGAGTCAAGAATAAAGACTCACAACAAAAGTGAGCCTGAAAGTAAAAGGATGTCTCTTGAAGAGAGAAAAGCAATTGGAGTAAAAATGATGAAAGTGCTCCTATTTATGGATCCATCTGCTGGAATTGAAGGGTTTGAGCCATACTGTATGAAAAGTTCCTCAAATAGCAACTGTCCGAAATACAATTGGACCGATTACCCTTCAACACCAGGAAGGTGCCTTGATGACATAGAAGAAGAACCAGAGGATGTTGATGGCCCAACTGAAATAGTATTAAGGGACATGAACAACAAAGATGCAAG
ATAAAACATTGCACCTATGGTGTTGCCCTGGCTGGGGTATGTCAGTGATCGCAGTAGAATGTACTAATTGACAAGTTGGAGAATACGGTAGAACGTCCTTATCCAACACAGCCTTTATCCCTCTCCCTGACGAGGTTTTTGTCAGTGTAATATTTCTTTTTGAACTATCCAGCTTAGTACCGTACGGGAAAGTGACTGGTGTGCTTATCTTTGAAATGTTACTTTGGGTTTCGGTTCTTTAGGTTAGTAAGAAAGCACTTGTCTTCTCATACAAAGGAAAACCTGACGTATCGCTTACGAAAGTAGCAATGAAAGAAAGGTGGTGGTTTTAATCGTACCGCAAAAAACGATGGGGTCGTTTTAATTAACTTCTCCTACAAGCGTCTAAACGGACGTTGGGGTTTTGCTAGTTTCTTTAGAGAAAACTAGCTAAGTCTTTAATGTTATCATTAGAGATGGCATAAATATAATACTTGTGTCTGCTGATAAGATCATTTTAA
GGCCCAGCCCCCGCGCGGGGGGCGCGGAGAAAAAAAAAATTTTTTCCGCGCGGCGCGTGCATTGCGGCGGGCGGGGGCGGGGTGGGGGATGGGCGCGGAGCGCGAGGGTAGGGTTGGCACACTGCCAAGATCACCAAGCATGTGCGCGGCCATCTTGCTTCCAAACTCATTAGCATACCCCGCCCATTATTCCATTCTCATTTGCATACCCACCGTTGCACATGCCGCCATATTGCTCCTCCTCCCTCGCTCCTCCTCCCTCGCTCCTCCTCCCTCGCTCCTCCTCCCTCGCTCCTCCTCCCTCGCTCCTCCTCCCTCGCTCCTCCTCCCTCGCTCCTCCTCCCTCGCTCCTCCTCCCTCGCTCCTCCTCCCTCGCTCCTCCTCCCTCGCTCCTCCTCCCTCGCTCCTCCTCCCTCGCTCCTCCTCCCTCGCTCCTCTTCAAAACACTACCGCGGGCGTCCGCTCTCACTAGCTTCGGCGCCGTCATGGGTGCCCGCGCC
ACGCGAAAAAATGCGTACAACAAACTTGCGTAAACCAAAAAAATGGGGCAAATAAGAATTTGATAAGTACCACTTAAATTTAACTCCCTTGGTTAGAGATGGGCAGCAATTCATTGAGTATGATAAAAGTTAGATTACAAAATTTGTTTGACAATGATGAAGTAGCATTGTTAAAAATAACATGCTATACTGACAAATTAATACATTTAACTAATGCATTGGCTAAGGCAGTGATACATACAATCAAATTGAATGGCATTGTATTTGTGCATGTTATTACAAGTAGTGATATTTGCCCTAATAATAATATTGTAGTGAAATCCAATTTCACAACAATGCCAGTGTTACAAAATGGAGGTTATATATGGGAAATGATGGAATTAACACACTGCTCTCAACCTAATGGCCTAATAGATGACAATTGTGAAATTAAATTCTCCAAAAAACTAAGTGATTCAACAATGACCAATTATATGAATCAATTATCTGAATTACTTGGA
ACCCTACAAACTAATCGATCCAATATGGAAAGAATTCACGTTGACTTAGATGCTGACAGCCCGTATGTCAAGTCGTTACAGCGGACGTTTCCACAATTTGAGATCGAAGCAAGGCAGGTCACTGACAATGACCATGCCAATGCCAGAGCGTTTTCGCATGTGGCAACAAAGCTCATTGAGAGCGAAGTCGACCGGGACCAAGTTATCTTGGACATTGGAAGTGCGCCCGTCAGACATGCACATTCCAATCACCGCTATCATTGTATCTGCCCTATGATAAGCGCTGAAGACCCGGACAGACTACAACGGTATGCAGAAAGACTTAAGAAAAGTGACATTACCGACAAGAACATAGCCTCTAAGGCGGCAGACCTGCTGGAAGTCATGTCAACACCAGACGCAGAGACTCCATCTCTGTGTATGCACACAGACGCCACGTGTAGGTACTTTGGAAGTGTAGCAGTATACCAAGATGTGTACGCAGTCCATGCACCGACATC
TTGGCCACTCCCTCTATGCGCACTCGCTCGCTCGGTGGGGCCTGGCGACCAAAGGTCGCCAGACGGACGTGCTTTGCACGTCCGGCCCCACCGAGCGAGCGAGTGCGCATAGAGGGAGTGGCCAACTCCATCACTAGAGGTATGGCAGTGACGTAACGCGAAGCGCGCGAAGCGAGACCACGCCTACCAGCTGCGTCAGCAGTCAGGTGACCCTTTTGCGACAGTTTGCGACACCACGTGGCCGCTGAGGGTATATATTCTCGAGTGAGCGAACCAGGAGCTCCATTTTGACCGCGAAATTTGAACGAGCAGCAGCCATGCCGGGGTTCTACGAGATTGTCCTGAAGGTCCCGAGTGACCTGGACGAGCGCCTGCCGGGCATTTCTAACTCGTTTGTTAACTGGGTGGCCGAGAAGGAATGGGACGTGCCGCCGGATTCTGACATGGATCCGAATCTGATTGAGCAGGCACCCCTGACCGTGGCCGAAAAGCTTCAGCGC
TTGTTCTACTTCTTACTCATTATTATAAATTATAATGTTTGTATAAGAAATATAGGTGTAACCGAAAACGGTGTAACCGAAATGGGTGCATATATAAAGCAATGCTTGGTTCAGCAGATTTAGCTATGTCCAGCGGGGACGCATACCCCACCAACCTCTTCAGACTGTGTAACCAGTACGACGTGGACCTGCAGGACCTGAACCTAACCTGCATATTCTGCAGAACAATTAACAGACGTGGAAGTCGTGGCCTTGCATATAAGGAGCTGAAAGTTGTGTGGAGAAGTGGTTTTCCGTTTGCTGCATGTGCCTGCTGTTTGGAAATAGCTGGAAAACTAAGGCAACTTAGATATTGGCAATTTTCAGGCTTTGCAAACACAGTGGAATTAGACACCGGAACGCCAGTTACAGAGCAACTAATACGGTGCTACGTGTGTCACAAGCCATTGTGTAGTGTGGAAAAAGAAAGAATAATTACAGAAGGCAGGCGATTTCATAAA
TAATATTACCGGATGGCCGCGATTTTTTTTTTTGGACCCCACAACGCACTAACTGACAAAGACATGCGGACCAATCACCTGACGCGCTCAAAGCTTAATTGTTTTGTGTTTTCTATTTAAACTTGGCCCCAAGTATTGTAGTTCGTACTATGTGGGATCCTTTGTTAAACGAGTTTCCTGAAACCGTTCACGGTTTTAGATGTATGTTAGCAGTTAAATATCTTCAATTAGTAGAAAAGACTTATTCTCCTGACACAGTCGGTTACGATTTAATCAGGGATTTAATTTCAGTTATTAGGGCTAGAAATTATGTCGAAGCGACCAGCAGATATGCTCATTTTCACGCCCGCTTCGAAGGTACGTCGCCGTCTCAACTTCGACAGCCCATCGGTGAGCCGTGCTGCTGCCCCCATTGTCCGCGTCACCAAAGCAAAGGCATGGGCCAACCGGCCCATGTATCGGAAGCCCAGAATCTACAGAATGTACAGGAGCCCTGATGT
ACCGGTGGCGAGCGGGGTCTCTGCTGTTTTGTGTGGGACCCACACCTGGAACATTCCTGGAAAGAACCTGAGTGGCCCAGATTATTTGTATAATTGATAATGTGAATTATCTAAAAAACTGTCTGACCTTAACCCTAGACCATAATTATGTATCCGAAAAAAAAAATTAAAAACAATGAAAAAATAACTAACCAATCAATATCATTTATTTGTCTATTGGTTGCGCAGCATGGAAAAGAAACTCAAAACATACAAACACATCTAAACATCCACAAAAGAAAAATAAAACAGAATAAAAGAAAAAAAAAATCCATATTTGAAATTAACTTTTTATCACAACTGTAAAAATTTATTACATTTACCGTACAAGGTAAATAGTTGGAACCCAAATAGGTGAATGAGGACACCAATATATCGGAGTTTCATTTGGGGTCTATATTGGGTATTTGACAAAAATACCCCCCACTCATTGACTGAAAGGCGCGTGAGAGTGCTCTGCA
TTGAAAAGCAACCTCGCACTTTGTTACTAAATATTTCTTTCAAAGCTATTCTGTATTGTGATACAGACCCCTTTTGTCCCTTGCTAGTTACTGGACTTATCCAGTTTGTTCCCGTTTTTTGTGTTTCCGTGCTCGCCTTAATTTTCCTTTGATCACGCAACCGCAACCACGTTCACTCTAAGCAACGACGCTTCCCCGATTTGCCAAGTTAGGGGTTTTTGCTTTTCTTTCCACTTCACACAGCAATCCTTTGCTCTGTTTCTCTTCTTCCTTCTTCTGATCTATTTACTACTCCCACCGCTTTTATCTGATATGGCCTCGTTCTTTTCACGCCGTTCCACTCCTGAGATGCCCTCAGTTCCTTCGTACTCACCACGTGAGATGGAGGTACTGAAATCTGCAATCACTGAGTGCGGCATCAACTATGCTGACGTAGTTAGGGCTGCGCAAACTGAGAGTGGCAAGCTTGCTATTCTCACTGCTGCAAACACCAACTCTCT
CAAGAAAAGCTTTAACGCCAGTGTTCTCAAGCGTTTTATAAAGCTTGTAAAAAATATAAGGGCAAAAAAAGGGCAGATTTAAGCTAACTTGGAATGTTTTCGAGTTTTTGAGTTAGTTCTCTATCCATTTTTTCAGTTACATGAGTATATATGCGAATGGTTGTTTTTTCATCTACATGTCCTACCCTTTTCATAATTGCTTTTAAAGAAACATTCATTTCTACTAATAAAGTTATGTGTGTATGTCTAAATGTGTGCGTGGTAACTTTCTTATTCATATTTAAAGCTTTTGTAGTTTTCTTAAGCACACCGGCGATTTGATTATTACATAAAGGATTCCCTTTTTTTGTTGTGAATATGAACCCTCTGTCAACATAGCTCGAATTCCATCTTTTCAACATTTTGTTTTCCAGTATTATCTTTTTAAAAATTTCTACGGTTCTAGAATTGATGCTGATACTTCTTTTTGAACTTATAGTCTTTGTAGTGTCTTTGTATCC
TGTACTCCGATGACGTGGCTTAGCATATTAACATATCTATTGGAGTATTGGAGTATTATATATATTAGTACAACTTTCATAAGGGCCATCCGTTATAATATTACCGGATGGCCCGAAAAAAATGGGCACCCAATCAAAACGTGACACGTGGAAGGGGACTGTTGAATGATGTGACGTTTTTGAGCGGGAAACTTCCTGAAGAAGATTCCTGCGGGAAACTTCCTGAAGAAGATTCCTTTCAGATAAGATTTGTTGACTGGTCAAAAGAAGGGGACAACTTTATTAAAGTAACTTTACTTTAGTAAAAGTAAAGTAAGTGTGCCCCACAGGAAACTTGCTCAGCAAGTTTTGAATTATGTCGTTTTATATACGTTATTTTTACATGTATATGTAATTATAAATGATGGTCTGTCTACCAGACTGGTTATTTTTGCTATTTATCTTCAGTATTCTACTGCAATCAGGTACGAACTTTTATGGGACCTTTCAGAGTGGATCAA
GTATTTCTTTCTCTCTACGTCGTTAGACAGTGTAGAGTGTTTGGAATACTTGTTGCAATACAAAGGCACGCTTCGGCGATAAATCCTTTGTTTGTAACAAAATGCCGATCGATAGCAGTTCGATACTTGGTATTATTAGTGAAGAGGATGTCATTAGGGCCGCCATTAGTACTAGTGCGACAAAATTTGGTTCGCAGTTGCATAGTACTGTGTGCGATCATGTTAAAGAGACGTACTTGGACGCTATGGAAAGACAAAAAACAAAAAAGAAGATAGATGTGAGGCGCGACTTGTCACAGGAACAGCTTCAACTTCTAAATGACCTTTATCCGGAGAGACACATTGTGTCAAGCAACTGTGAAAGAGGTACGCACAGCTTTGCAGCGGCTTCGAGGAAAATCGAGACTGATTTGTTGTTGAGTCGTATTCCTAAAAAATCGTGGGTCTACGATATTGGGGGCAACTGGGCCACGCACATCAAGCGCAATGATGGGCGTAGG
GATATTTCTGCTAGAAAGACTCTTAATCGTTCTGAACACTTTCTTGAAAGTTGCGGCTGACCACCGTACAGGAATTCTCTCGCACTAGTCGGGTTTGAAGCGCGGGTGTATCTAGGAGGGTAAGCCTAGAGCATAAATTGTAACTACCGCGAATAAGGTCATGGCCACCCAGCTCACAACGAGAGCTAGAAGGGCAACTCGGGTTTCTCGTAAGGGATCCCAGCCTGCTTCTAAGCAGGACGTGAAACAAGTTGTCAAGTCCATCCTTGGACAAAGCCTGGAACACAAGAGAGCTAACCTACTCCTGCCTCCCACCGTGGTTAACACTACAGGGAACATTTACTGCCTGACGCAGTTTGTGATTGAGGGCGACGGCATTAGCCAAAGGACCGGTCGTGTCATTAACTTGGAGCAGATGGTGTTGCGCTATCGGCGCACTCTGGACACCACATCTGCAAACTCCGGGTTCCTGCGCTATATAGTGTTCCTTGATACTCAGA
ATGACAGGTCTGACAATAAAGCAAGAGGCTTTCTGTCAGGCATACATCGAAACGGGTAATGCTTCTGAGGCTTATCGGACGGCGTATGCTGCTGACAAGATGAAGCCGGAGGTAGTACATGTTCAAGCATGTAAGTTGCAGGATAACCCTAAGATAGCCCTAAGGATAAAAGAATTGAGGGGCGAGATTAAGCAACGCCATAACGTCACCGTCGATTCTCTCCTCGCTGAACTGGAAGAGGCCAGACAAAAAGCCTTAAGCGCCGAGACGCCACAATCATCTGCAGCTGTAGCGGCGACAATGGGTAAGGCTAAGCTGGTCGGCCTTGATAAGCAGATTATCGATCACACCTCATCTGATGGAACTATGGCAACGAAGCCAACCACTATTCGCCTGGTAGGAGTTGACCCAGCCAATGGAAAGCCAAGTTGACCTCCAGATACCTGCCAAGTTAGTTCCTGTATTCGCGACAGAAGGAGTCCGTTATCGTGGTGCTCACG
GTAGAAATTTGTAAAGATTAACAATGTCGAGTTTAAAGGAACATAGGACTAATAAAGCGAATTCAAGAAACTTAATTCGTAGTCCAGATGAAGCTCCACCAACAGATAACAGTTTATTGAACAAAGGTGAAATATTAGCACTTACTTTCAGTGATGAATACATCAAATCAAAACTATTACTTGGTCCGAAACTGCAAGGTTTACCTCCTCCATCACTTCCACCCAATTCGTACGGTTATCATTGCAATGGGTCGTTCGCCACCTATTTGCTAAGAGAATCATTGATTAATGTCAGACACATTTTCGCTCACTGTGCACCAAATTTGAATAATTCAGTAGCTACTAATGTTGCAAAATCGGCTGTTGCAGCAACAATCGCTAGTGGTACAGTTGAGCAATTAAGATACTGTCAACTTGGTTCATTAGGTGGTGATCTACCAGATAGATCATCAACTTTAATGGTACTATATGAGTGTGATGTCGCAGGTTCAACCACTTCA
TAGTAGTAGACTCCGCAAGAAGAAGCAAACACAGAGAAAACTGGAATAAAGAAGTATGTTTTGTCTGTGTTTGAGTCTTCTCGGTCTACTACTATGTTGGCCAGCAGCTACAAGAAACCTTTTAGAACTGAAGGTTGAATGTCCACACACAATTGGGTTAGGACAAGGTATTGTGATTGGTAGTGCAGAATTGCCACCTGTGCCTTTAGCGAAGGTAGAGTCACTGAAGCTGGAAAGTTCTTGTAACTTTGACTTGCATACAAGCACAGCTGCACAACAGGCTTTTACTAAATGGTCATGGGAGAAGAAGGCTGATACTGCTGAGAATGCAAAAGCAGCATCAACAACATTTCAATCTAGCAGTAAGGAAGTGCAATTAAGAGGTCTTTGTGTCATACCAACCCTTGTCCTTGAGACTGCTTCTCGGACAAGGAAAACTGTCACATGTTTTGACCTTTCATGTAATCAGACTGTATGTCAACCCACAGTGTATTTAATGG
TGACTAATTTACTTGTCTGGGCTGTGAACACCAGACTAGACGCAGGAAATACCCATGAGATTTTTTCTCAGCATACAAAGGTTACTGATCTGAATAGCCTCTCTTTATTTTAGCCAGCCACCGCCCCCCTTAGGTGCGCATTAGCCGCGCTTCTCCGGCTTTAACAATATTCCCGTTTTCTAAATGTGTGGAGATCGTTATATAATAGACTCGTGACTTTTTTTCGACTTTAGGTTCCTTTTTCTAACATAACAAACCTTACTGAAACACGTTTACATATAACAGGGTCGCATTTTCGTGGCGACATTTACATTTTCTGGTTTCCCGCGCCTCTGCAGCTTTTCAGTAAGACCGGACTCCAGGTTGTTCATTTCGAAAACCTTTCCTCCCACCCATCCGCCTTCCTTTGAAATTTAAACTCTCCGCACCATTGCATTGCATCTCAGTGCTCGCGGAGGACCGTGTAAAGACTTTCCTTCAACGATGGCTCCCCGGCGGAG
GCGCAAAACGACCGAGTTTTACCTGTGACACAGGGTTGAGCCTACTTCATATCTTGAGCGAATGGAAGGATTTACTCAAGAACCGACAAACACTACCGTCTTAGCTGAGGAGTTGCATTCAGTTGACACACTCCATCTGCGTCCAGGCAAGACCAGATCAACCACCAGCGAGGACGTGCTTCCAAACAATTACGAGGATCCGTGCTTACGTGAAATCGCTAAGTATGGTGGGTATTCTACCTACTCGTCAAACTCTAATACTGATCCGTGGATTAGAGAGACACTAAAATTACACGATCGACAAATCTACGAAGACATCTGGGGTAAAACCCGTCGTCCAGAAGGAACACCAGGCATGTACAAGGCATTGGGTCGTTTCGGAGGCGAAAGGTGCGGATTCGATGACTTGTCTAGTCAACAGAAATCGTCTATGCGACGTGCCATCGCAAAGGCGAAGAAAGCTTTCAAATTACCTTATAAGCGTGAACCGCTTGATTGGC
TATAAGAGTGATTGGCGTCCGTACGTACCCTCTCAACTCTAAAACTCTTGTAGTTTAAATCTAATCTAAACTTTATAAACGGCACTTCCTGCGTGTCCATGCCCGCGGGCCTGGTCTTGTCATAGTGCTGACATTTGTAGTTCCTTGACTTTCGTTCTCTGCCAGTGACGTGTCCATTCGGCGCCAGCAGCCCACCCATAGGTTGCATAATGGCAAAGATGGGCAAATACGGTCTCGGCTTCAAATGGGCCCCAGAATTTCCATGGATGCTTCCGAACGCATCGGAGAAGTTGGGTAACCCTGAGAGGTCAGAGGAGGATGGGTTTTGCCCCTCTGCTGCGCAAGAACCGAAAGTTAAAGGAAAAACTTTGGTTAATCACGTGAGGGTGAATTGTAGCCGGCTTCCAGCTTTGGAATGCTGTGTTCAGTCTGCCATAATCCGTGATATTTTTGTAGATGAGGATCCCCAGAAGGTGGAGGCCTCAACTATGATGGCATTG
ACACAAAGACCCCCTAGTGCTTATCAAGTATATCATGGATTACTTTCCTGTGATATCTGTTGATTTGCAGAGTGGTCGTCGTGTTGTGTCAGTGGAGTACTTTAGAGGAGATGGTCCTCCCAGGATACCTTATTCTATGGTTGGGCCCTGTTGTGTCTTTCTCATGCACCATCGTCCTAGTCACGAGGTTCGCTTGCGATTCTCTGACTTCTACAATGTCGGAGAATTCCCATACCGAGTCGGACTTGGAGACTTTGCATCAAACGTTGCACCTCCACCAGCGAAGCCTTTTCAGAGACTTATTGATCTAATAGGCCATATGACTCTTAGTGATTTCACAAGGTTCCCCAATCTGAAAGAAGCCATATCCTGGCCTCTTGGAGAACCCTCACTGGCTTTCTTCGACCTAAGCTCTACTAGAGTGCATAGGAATGATGACATTAGAAGGGATCAGATTGCCACTCTAGCAATGAGGAGTTGCAAGATCACCAATGATCTAG
AAAACAACAAGACTCAACACAACACAACCAAACACATCCAAGCAAGCCCAAACTTATCGCACAGACAAGCAAAGCAACACATTCACTTTCAATTTAGATCGAAGTTCACGGTTCAAGCGCAAGGTGCCTTGAAAGAACTCTCTAAATTTCTTCACCCAATTTCACCATTTTCAATGGCCGGAGCGTGGAAAACTGTTTCGCACAAGTGGAAGCCGGATTTGGACAGTCCGAGGGATGTCAGAAAGGTTATGGAACACTTCGCAGCCAAGCACCAAACTTATGATGCAAAGAGAGCTGAAGCCCATAACGCTAAAAGACTCCGGAGAACGTTTATACTAGAAACGTCTGATGAGATTCCCAAGAGAGCCCCTATTAAGAAACAGGTTTATGTCGAGAAGGAAGATCACAATCCGACACAGCACCTTAAATATGAAGGGTTCGATGTGATTAAAAACAAACGTGTTGAGAAACCTGTTACAACATCAGTTACAAAACTGATA
GTTTCAACATGTCTAAGGATATGGTTTATCATTTTGAAAAATATAATTTTATTTCATCCTCCTGGTCACTTTGGGGCACGTCTGGGGCACGGGCATTAAGGACATTATTCAACATGGCAACTTGAGTCACGCTGCACTCAGGCATCCATGCACCATAAACATTGTAGACCATGCTGGCGCTGGAGTGCCCCATCTGTGATGCAATAAATGTCGGGTTTGCTCCGGAAGATAAAGCCCAGCACGCATAGGTATGGCGTGACTGATACGCTTTACGGGATCGGATACCCGCTCTTTTTATTGCTGAATCCCATGTCGCTCCGATGGAGCTTACCGCGTAGTTAATACCCGCCTTGTGATTCTTGCGAACGATTTGCGGACAGAAAACAAAAGTGCACTCGTGCAAAATTGTTCTTCCGTACTCGCGTAATTGAACAGTGATCTGATGCTGCCTGCTAAGACGAGTAAGCATCGCCTGGTTTTTAAGTGCTTCAATTGCTGGT
GATAAATCCTCTGAAAAGGAGCCAAACCTCTTGCTTTGACATGCAGCTCTTCATAGTCAAACTTGACAGTCGATCGTCGGCTTCCAACGAAATTCTTGTTTTAGACATCAACGAATTACGTAAATATGTTTCGAAACATCAACTCAGCTTTCGCGGTGCTCAAGTCCACGAAACCAATTCGGAACATTCGGTGCGTAATTGGGAGGATGACAACATTACTATGTTTTTCCACACGTCGAACGTTTTTCCTTCAGAAAAGAGTGTTAGACACGCCTTATTTTCTAGAAACTCTGTCCATGTATGCGGCCCGCTAAATATAGGTGCATTTCGCGATTCCTTGCGTGTATTACAGAGTCCTCAATTTCCAATCCATACTTACGGTGACGACATCACGGTGTTTGATAAGTTGAGGGAATTTGTAGTTGTGCCTAATAGTTTAGCAGTTGTAGACATGGACACTTCAGCCTGGGAGCGTTACACCTACTCGCTCTTCACAGATG
CTATTGTACTTTTTGCTAAATCGCAAGAAGTATTTTTATTTCCTGGGTTGTTTCTAAAATAAAAGTTTATGCATTGCAAGTGTTTTTACCTTTATAAATTAGATATCATAAACGGAATTAATTAACATCGCTACATACGTAAGAGTTACGCTACTGCTTAATTAATTCCGTATCTAGACCACTCAATCTTTAACAAGTTAATCAACTTGCAATGCATCCAATAGCAAAAGTATAGTTAGTTTATATTGTACTTTTTGCATAGTAAATGTATCGTTTCTAAAGTTTTTCGCTTCATTACTAGGGGGCGAAAAAAAATAGACTTAACCAACATTTAATGAAAGGTTAAAAAATGGAAGCATATTGATTAAATGAATTAATTGTTAAGAAAGACAATTTCATCTCTGGCGAAGAAAATACCATAAAAACAAACATTGATATTTTGGATAAAAATCTAAATGGTTTAATTAGTAATCAACTTTACATTTTTGCAGGTAGACCAG
CATCATCAATAATATACGGAACACTTTTGCGTGATGACGTTGACGTGCTGTGCGTAAGGGGGCGTGGGAAAATTGTTCAAAGGTCGCTGGGCGGGAGTTTCTGGGAGGGGCGGGGAGTGTCCGTGTGCGTGCGAGCGGCGGGGCGAGGCGCTGAGTCAGGTGTATTTATGATGGGGTGTTTAGGGTATCAGCTGTTGGACTTTGACTTTCACTGTCGTAAATTTGCCACTTTATTGGAGCCCTTTGCCCGCGGACGTGGAGGGATTTTTCCCAATTTATGGCCACTTTTACTGCGATGCCGCACGAAACCTGTCTAAAGGTCTATGCCACGTCTCCCATCATGGGCGGTCTTTTTTCTCTATGCACCACTCCCAGTGAGCTATATATTACCTGCGCAGGTAAAGAGGTGCCACTCTTGACATCATCAATAATATACGGAACACTTTTGCGTGATGACGTTGACGTGCTGTGCGTAAGGGGGCGTGGGAAAATTGTTCAAA
AACATCTATTATTTTTTATTAATTTTATAATTTATATACCTAAAAAAAAGATAAAAACAATAGAATAAAACTACCCGAATGATGGGTTTATTCCTTTATGAAGGTATGGGAAAGGGATAAAATGTTTTATTCCTTTATTCCTTTATTCAGGTATGGGAAAGGGATAAAATGTTTTATTCCTTTATTCAGGTATGGGAAAGGGATAAAATGTTTTATTCCTTTATTCCTTTATTCAGGTATGGGAAAGGGATAAAATGTTTTATTCCTTTATGAAGGTATGGGAAAGGGATAAAATGTTTTATTCCTTTATTCAGGTATGGGAAAGGGATAAAATGTTTTATTCCTTTATTCAGGTATGGGAAAGGGATAAAATGTTTTATTCCTTTATTCAGGTATGGGAAAGGGATAAAATGTTTTATTCCTTTATTCAGGTATGGGAAAGGGATAAAATGTTTTATTCCTTTATTCAGGTATGGGAAAGGGATAAAATGTTTTATTCC
AAAAATAAAACTCCACTCCAACCCAATACAAACAACGAACAACAAACAACGAATTTGCAACTTACCACAGCAATATCGACCGCTAGTAACAGTTTAACCAAACTCAGCAACAAATCATCCTTCGACCAAACGAACTCTCACCATCGAGATGGAGGAGTTCATTCCTGAAGTGTTCTACCAGAACCAGGTTCAGAGTCTTAAGAAAATTCTTAAATCCTGGAAACGCGACACTTCTATTTACGCGTATCTTGCTCGCGAGCAAGAGGTCCTAGCCTTCCTTGTACTGAGTCCCGCACACATTGCCAAATTGAACAAACTACTCACTGAGGAGTCTGCACGATGTGCCCTGCTTGCCCAGAACTGTGAAACCATCGAAGCTCTGGCCGTTGTTCGGCAAGCCCTGCAGGGTGTCACGCTACACTTTGGTGATAATGGCATGGAGAAAGGCTGGTTGCATATGATGAAAGCACTTGATGCATGTCTTGACGAAAGCTTCAGCG
TGGGGATCCTAGGATATAAATAACACGTCCTTGTTTGCCAAAAAAAAAAAAAAAAATAATAATAATCTAGGCCTCGTTACTAAAAGTGCAAAAACCAAATAACTAAACCCTCACTCTCCATCCCTAACATCTCGTATACTCTCAACGCAGCTGCCCGTTCCCTCCCCCGCCCGTGTCTACCTATCCGCCTCACCCTCTGGTGTAGACGTCCGCCTTCCGCCGATTGTCCCTCTGCTCTTCATGCTGTCAACGCCATTGCTGCATCCGGTGCTCGTTGCTGCGTCCGCTAGTCCTGGTTGCTTCTTTTCTCTCCTCCGCCGCTCCCTCTGGTCCTCGTCGTTGCATCCCCTGCTCCATTCCTTCTGCCGCCCGGTGCTGCTTGTCGCCTTTGGTCCTCGTCCTCAATCGCACCGCTGCTGCTCCTCGCCGCTACGTCAATCACTGTGGTTTCATATGTGTGCTTTCTAAGATTTGTTAGATTTATTGATTTGGGTTTTTGA
TGAGTTTTTTTCATTTTTTGCGTAAATTTCGCAACTAATGAGATAAATTGGAAATTCCAATTTTTTTCGTTTTTTTCGTTTTTTTCGCACCAAAGTTAATAAATTGAAAATTCCTAAATTCCTAAATTCCAATTATTCTGTCATTTTTCGTAATTTGCGAAATAAAGTTAATAAATTGGAAGTTCCTAAATTCCAATTAATTCTACACCTTGTAAAATTATTCCAACAAATTAATAAAATTGAAAGTTAGGAAATTCCTAAATTCCAATAAATTGTACATCTTGGAAAATTATTACAAAAAGTTAATAAAATTGTAAATTCCAAAATTCCAATTAATTGTTCATCTTGTAAAATTATTTCAATTAGTTATGTAAATTGGAAATTACAAAATTCCAAATATTCTATCATTTATTGAAATTTATATTATAAAATTGTTTAATTGTAAATTCCTAAATTCCAAATAATTATACATCTTTAGTTATATATAACTTAGGAGCTAT
ATGACGTTGGCTAAAATTGAACTACTAAAGCAGCTGTTAAGGGACAATGAAGCCAAAACGGTGTTGAGACAGACAACGGTAGACCAATACAACATAATAAGAAAATTCAATACATCAAGAATTGAAAAGAACCCTTCATTAAGAATGAAGTGGGCCATGTGTTCCAATTTTCCCTTAGCTCTGACCAAGGGTGATATGGCAAATCGAATCCCCTTGGAATACAAGGGAATACAACTTAAAACAAATGCTGAAGACATAGGAACTAAAGGACAAATGTGTTCAATAGCAGCAGTTACCTGGTGGAATACATATGGGCCCATAGGGGATACTGAAGGGTTTGAAAAGGTCTACGAAAGCTTTTTTCTCAGAAAGATGAGACTTGACAATGCCACTTGGGGCCGAATAACCTTTGGCCCTGTTGAGAGAGTAAGAAAAAGAGTACTACTAAACCCGCTCACCAAGGAAATGCCCCCAGATGAAGCGAGCAATGTAATAATGGA
TAGTAGTAGACTCCGCAAGAAGAAGCAAACACAGACAAATATGGGAAAATCGAGTCCAGTTTGTCTGTATCTGATTCTTCAGGGTCTATTACTATTTGATACAGTAAATGCCAAAAACCTGAATGAACTTAAAATGGAGTGTCCGCACACTATTGGGCTAGGTCAAGGCCTTGTTGTAGGTTCAGTAGAACTACCACCTGTCCCAATACAGCAAATTGAATCCTTAAAATTAGAGAGTTCTTGTAATTTTGATTTGCACACCAGTACAGCAGGGCAACAGTCATTTACAAAATGGACATGGGAGACAAAAGGTGATCTTGCAGAAAATACACAAGCATCATCAACAAGTTTTCAGACAAAAAGTAGTGAGGTCAATTTAAGAGGTCTGTGCTTGATCCCTACCCTAGTGGTTGAAACAGCAGCAAGGATGCGGAAGACAATAGCATGTTATGACTTGTCATGTAATCAAACAGTATGTCAGCCTACTGTTTATTTAATGG
NGTGAAGATTGACCATCTCACAAAAGCTGTTACGTGCTTGTAACACACTACGCGCCCGTTTTGTATTCGGGAAGTAGTTGCGAAAACGGTCCCCTTATTGCCTGACAAGCTAAGGGCCACCCTTCTTTCCCCACCGCCATCATGTTTTTCGAAATACTAATAGGTGCTAGCGCCAAGGCGGTCAAAGACTTCATTAGCCATTGCTATTCTAGATTGAAATCTATATACTATTCTTTCAAGCGATGGCTAATGGAGATATCAGGGCAATTTAAGGCCCACGACGCCTTTGTCAACATGTGCTTTGGGCACATGGCTGACATTGAGGACTTCGAGGCGGAACTCGCTGAGGAGTTCGCCGAGAGGGAGGATGAGGTGGAAGAGGCGAGGAGCCTCTTGAAACTGCTGGTCGCCCAAAAATCTAAATCTGGGGTGACCGAGGCTTGGACCGACTTTTTTACAAAGTCGAGAGGTGGTGTTTACGCACCACTTTCCTGCGAGCC
ATCGCGATTTCTATTTTGTGACGGTTCGTGTCACGTGACCGAGAAAGGCGGTGTTCCGTGACGCGCTCATGTGTTGTCTGCGGCACGCCGTTCGAGGCAAAGAGACCGCAGGCCAGGTTCTGCGGCGCGACCTGCAGAAAGCGGCATTCACGCGGGGCAAGCGCCTCGGCGTCGACACCCCAGCAGCCGCCGGTTCCGATGACTGGGGCCCCGGAGGTCACGGATCCCACTCCGAGCGCCGCGATGCCGCCGCTGCTGCCCGCGGCGGGGCTGGTCGCGACGGTGGTCAAGGAGCTGACCGCGGCCGGGCGCATGGAGACGGTTCTCGGCCAGCAGGCGCTGCGGTTGGCGATGCGGCTGGAGACCTCGACAGTCGACACCGGTGCGGGCCTGGCGTCGCTGTCGAAAGAGCTGCGGGCGGTGATGGCGCAGGCGGTGGCTGGCGCGGCGGTCGAGGCGGATCCGGTGGACGAGTTGAAGGCCAGGCGTGACGCGAAGCG
TAATAAATATTCATAAAGGAAACCGCTAATTTGAATTGCCGACCACAAACTGACATATGCAAATTAACTTCTCCAATTTACCTTAACTTCCTCAAAAATTAATTAATAATCATCGTCACAGTGGGAGGAGACTCCACACTATATAATAAACTACACTTCCGAATGGCTGAGTTTATGCCGCCAGACGGAGACTGGAGCAGTTCACTGATTACAGGCTGACCAAGGGCGGGTGCCGAAGGTGAGTGAAACCACCGAAGTCAAGGGGCAATTCGGGCTAGGTCAGTCTGGCGGAACGGGCAAGAAACTTAAAATAATGTTATTTTACAGAATGTCAAGATATATTCCATCAAAATCAACACTTAGACAAAAAAAACTACAATGGATGAATTTAATTGTTCACGGCCACGACATCTTTTGTGACTGCTGCAAACCACTTGAATGCACCATTGGAACCATAATTAACCAAGAACCAGACCTAAAATTCAACACAGAAGAAAAAA
GCCAGCGGCGCCACAGCACCACAAATGGCGCGGCCGCGACCTATGCTAGGGAAACTATGTATGTGGTGCCATGAGCCACTGACCAATCTGGACGCACTGAACTTTCTTGAGTGTAACCTCTCTATGGTCTGGAGGAACGGGACGCCATACGGCGCGTGTAAGGCGTGTGTGGAGTTCCAGTGCTTTCTGGAGGTCTATCTACACAGCGAAGGCGACTATAGGCCCCGTGAGGTAGCGCAGGAGGTGGGACGGTCCCTCTGTGATGTGCGAGTACGGTGCTGGTCCTGCAGCAAGCCCCTGACGAAGAACGAGAAGCAGGAAATAGAGCTGCTGGGGAAGCCATTAACGAAGGTGCGCCACAAGGAGTGGAGAGCTCTGTGCTACAACTGCGGTCTGCCACGACATGATAGGGAATGGCTCCCCGTCATTGAGGGAGATTGTTCTATCTGAGCTACCGCAAAGCCTGGCAGACCCAGCAGAAGCGGAAAGCGAAGAGGAGG
CGCACATGTGATCCTAGGCGATTCTTGATCGCGCTTATTAGCTAACCAATTTAATTTGGTGTTGAAGTGTTGACACGCTCTCTAACACATGGGGCAGCTTATCAGCTTCTTTCAGGAGATTCCTGTTTTTCTACAGGAAGCTCTGAACATCGCTTTAGTGGCTGTTAGTCTCATAGCTGTCATCAAAGGCATCATTAACCTTTACAAAAGTGGTCTCTTCCAGTTCATCTTCTTTCTCCTCCTAGCAGGGAGGTCCTGCTCGGATGGCACATTCAAAATAGGCCTACACACTGAGTTCCAGTCAGTCACCCTTACCATGCAGAGACTTTTAGCTAACCATTCAAATGAGCTCCCATCTCTCTGCATGCTTAACAATAGTTTTTATTATATGAGGGGAGGTGTGAACACCTTCCTGATTCGTGTTTCTGATATTTCAGTCCTCATGAAGGAGTATGATGTATCAATCTATGAACCAGAAGACCTTGGAAATTGTCTTAACA
AAGTTTTTTTGCCGACCTACGTATCTCACAGACAGATGGTGGAACGAAAGTTCAGTAGATCTGCAGAAATTTGCTTAAAGAAATTTGAATCAATCCAACAATTTAGACAAAAGAGACAACAACAAGAAGCAAGCACAGATAAATCACATTCTCAAAACGAAAAAACTAAATCACCCGGCCCCCGTACTTCCGACAGTAAAAAAGATTCTTCAACACGACAAAATGAAAATTCGTCCAAGTGTAGTCCAAATTTTCAACAAGCCAAAGATGAGTATATTCAATTATTACATTCCAAAGATGTTGCGCTAGATTTAATTATTGAAAAAGCTGAAGACATAAGAAATGTTTTTATTGGTGAACTTCCTCTCACTCAAGAAGTGATAGAAAATAACCTTAATGATGTTGCTGTAGTCCTGAATAATGCAAGTGATTTAATTTTTAAATTATTTCAATCAGATAATGGAATTCTTCAAGAGTGTGTTGTTCCAGTCAACGTAATC
GGTAAATTGAGCAGTATTTCAACATTGTTGTTGGAGTTATAATGTTCAAGAGTGGGTCCGGTTCTTTGAAGCGAAGCGGGTCCATTTCAAGTGTTAAATCATTTTCTGGCGATAGTGAAAAAGGACTACCACCCATTTCCCGAGGTAGTGTGTCCATAACTAGTCAGAACTATGAACCATTGATCGTCCCCGCAAATAGTTCTTCTTTTGCGGCGGCCTCTGACTTTGTACCTGAAAAAACAAAGTCTGAAGGGAATTTGAAAAATAAGTCTTCCGTCATAACCGGAAACTTCGAGTCCTCTGGACCAACTAATGCTCACTATAATCAGAACGCTGATGGCGATCGATTGGTTGAAAATCTTCTGCTTAAGGAAATCGCCAAAGGACGAGGACCAAGCACATCCGATGCTAGACATACTGCCACAGACTCTCGACTCAGTCAAGAAGTCAAGCAGCCGTTTTCCGAGGAAAATGCTGGCGGCAACGATCTCAATACTGGA
GTAATCAGAACCAGAACTAACCCTGTTATCAGCCTTAGTTCTTTTACTTTCCTGTCCAAATTTCTGAACCGACTAGTGCCTTCCTAGAACCCACTACGTCAATGCCTCATGGCCTTTCAGTCTGCTCTCGAAGCTCTCAACTCAACTACTCACAGAGATGCTTCTACAAATCCAATTCTGAACTCCGTCGTGGAACCTCTCCGCGACTCTCTATCCCTATATCCCTGGCTCCTTCCCAAAGAAGCCGTTCCCCACCTTCTATCCTGGGGCATCCCGAACTCCGGCCTCGGAGTCACTCCCCACCCCCACCCAATCCACAAAACAGTCGAGACTTTTCTCCTGTTCAATCACTGGCATGCTCTCGCTCGCCTGCCTTCAACTGTGATGTTCATGAAACCGTCCAAGTTTCAAAAACTTGCGGCTCTAAACCCAAAATTCCAAGAGTTGATCAACTTTCGACTCACTGCCGCCGACACCACTCGCTACCCCTCCACCTCACT
ACCGGATGGCCGCAAATTTTTTGGTGTCCTACTTTTACAAGGCCCAGTCCCATACTATACACAAGTGGGCCGGTGTTTTAATCAAAGTAGCAGCCCATCAGTGTTTCACGGGGACCACACAGCACTATTGACCAATCATATTTAACCTGTCAAGTCATTATAATGTATCGTCGTACGAACATTCTGGCCCATTTCACATGGTGCTGTGTCAGATGATCTATCTTTAATACAAATTGCCAAAGTGACTAGTCGTTCTTTAATTTGAAATCTCAAATAAGGCTGGTCCATTGCTTTAATATATGTACGATCATCTTTTGTTAGCACCCACATGTGAGCAATTTGAATTAACTTTAATGTAACCAATTACATTTCAGGCAAGGAGTCTAGCTATATATATCCATATATGGGTCGTGTCTATTAATACGACGGAGGGTAATTGGTTATCACGTCGAATACATGTATAGATATATTGTCTAACGTGTATATTGTTGACTCCTCAG
ACCGGATGGCCGCGATTTTTTTAAAGTGGTCCCCACCACTAACAAATGTTCCCCACTTAGAACGCTCCCTCAAAGTCTATTTAATTCAAATCCACTATAAATACTTGGTCCCCAAGTAGTCACGTCAAACATGTGGGATCCTTTATTAAACGAGTTTCCCGAGACCGTACATGGTTTCAGGTGTATGCTAGCAATTAAGTATTTGCAACTGGTAGAAAATACGTACTCTCCAGATACATTAGGGTACGATTTAATTCGTGATTTAATTTTAGTTATTCGTGCTAGAGATTATGTCGAAGCGACCCGCCGATATAGTCATTTCCACACCCGCATCCAAGGTGCGTCGCCGTCTCAATTTCGACAGCCCGTATGTCAGCCGTGCTGCTGCCCCCACTGTCCTCGTCACAAACAAAAGGAGGTCATGGGTGAATCGGCCCATGTACCGAAAGCCCAGGATTTACCGGATGTACAAAAGCCCTGATGTTCCTCGTGGTTGTGAG
CTGGGGCGGGGCTTAGTATTACCCCCGCCCCAGGTTCAGCGGAGTCATCACGTGAGACGCACATGACATTAAATGTTATAAGTAATTGCAAGTGGATCGTGGTCCCTACCACGCACTAAGAAGATGCTGCACTGAATATATGCTTTGCTTCGTTAGTAAGCAAAGGTAACGAATATAAATGACCCCACACTGCTTTATTCCATGTGCAGAGACTTTAAATGAATGGTTCAGATTTAATCTCACATATATATCTTCCAGTGGAAGCTTGCATATATTGTATAAATAATGATTTCCTATAAAACTAATGCCTGTTCGTCGCCTTCGTTTTGTTCGAGAGCTCCATGGCTGATACAGGCTACTACGCAGGTTATCAAGACGATGTCGATGTGGACGAGCAGAAGAGGCATCAAGCTTTGTATCTTATAGGAATCATTTTATTGGTTACGGTATGTCTAACTGTTTTATGGGTTTGTATTATGCTTGCGTGTTATGTTCCTGGG
CCCCCCCCCCCCCTTCCCCCTCTGGACTTGTAACTGGTAAGTGATAATCCTTGGAAGCTAGGTACTCGTTACGCAAGTTTTGGATTATCTTGTGCCCAACATTAGTTCTCGGACTTCTGTTGTGTTTAAACACAGAAATTTGATTGCCTGGTTATGAATTCATTGGATTAACCCTCTTGAAAGACCTGCTCTGGCGCGAGCTAAAGCGCAATTGTCACCGGGTATTGCACCAATGGTGGCGACAGGGTACAGAAGAGCAAGTACTCCTGACTGGGCAATGGGACTGCATTGCATATCCCTAGGCACCTATTGAGATTTCTCTGGGGCCCACCAGCATGGAGTTCCTGTATGGGAATGCAGGACTGGACTTGTGCTGCCTGACAGGGTCGCGGCTGGCCGTCTGTACTTTGTATAGTCAGTTGAAACTCACCATGGCATGTTTGAAAATTTTCTCTCTGAAACGCAAAGATAAGAGCCACTCATACTCTCCTCGTGAGATT
AGTAAACTTACCAATCAAAAGACCTAACCAACAGGACTGTCGTGGTCATTTATGCTGTTGGGGGACATAGGGGGAAAACATATTGCCTTCTTCTACAAGAGGCCTTCAGTCGCCATAATTACTTGGCGCCCAATTTTGGGTTTCAGTTGCTGTTTCCAGCTATGGGGAGAGGTAAGGTTAAACCAAACCGTAAATCGACGGGTGACAATTCGAATGTTGTTACTATGATTAGAGCTGGAAGCTATCCTAAGGTCAATCCGACTCCAACGTGGGTCAGAGCCATACCTTTCGAAGTGTCAGTTCAATCTGGTATTGCTTTTAAAGTACCGGTCGGGTCACTATTTTCGGCAAATTTCCGGACAGATTCCTTTACAAGCGTCACAGTGATGAGTGTCCGTGCTTGGACCCAGTTAACACCGCCAGTAAATGAGTACAGTTTTGTGAGGCTGAAGCCATTGTTCAAGACTGGTGACTCTACTGAGGAGTTCGAAGGGCGTGCA
AAAAACAAACAAAACAAAACAAAACAAAATAGAAACTCAGCGAACAACTGCAGTTAACTATTCTGTTGCAATGGCTTTCCATCATCGCACTGGAGCCCAAGTTTTGTTAAATTCTCTAAACTCTGATGAACAGACGAAGGTGCTTAAAGAAGCAGTGACGGCACTGAAGAATTATGAATCACAGAACTTGAGTGTTAGTCCTTATTGCATGTCCGATAAGGCCCGACTTCTCTTGGATGAATCTGGAATTCCTCTTTCTTCCACGCCATTTGTTTCACATTCACACCCAGTCTGTAAAACTTTAGAGAATCATTTGCTTTTCAATGTGTTACCTATGTATATAAAGGATAACTCGTTTGTGATTATTAGTATGAAGCAAGAAAAATTTAATCTCTTTTCTGCTAGAAATAAGTTGCCCTTCCTGGACTTAGTGAATAGGTTTGTAACAGTTAAGGATGTGATTAGGTACAGTAATGATTTTGTTGTTCATAGTAGTAAGG
CGCACCGGGGATCCTAGGCATACCTTGGACGCGCATATTTCTTGATCAAAGATGGGACAAATTGTGACTTTGATCCAGTCCATTCCTGAAGTCCTGCAAGAGGTCTTCAATGTTGCTCTGATCATTGTCTCAGTTCTATGCATTGTCAAAGGATTTGTCAATCTGATGAGATGTGGCCTTTTCCAGCTCGTCACCTTCCTCATTTTGTCTGGCAGAAGTTGTGACAGCATGATGATTGATAGAAGGCACAATCTCACCCATGTTGAATTCAATCTCACACGAATGTTTGACAATCTGCCTCAATCATGCAGCAAGAACAACACACACCATTACTATAAAGGACCATCCAACACGACATGGGGAATTGAACTGACCTTGACAAACACATCTATTGCTAATGAAACTAGTGGGAACTTCTCCAACATCGGGAGCCTTGGATATGGCAATATTAGCAATTGTGACAGGACAAGGGAAGCAGGACATACATTGAAATGGTTACT
GTTTATAAAAACTTCGGCTTGGCTACACCACAGTTTTGGTTACGCTTATATTTTCAGAGCTTAAGTTGTTTTTAATTTTTGCCGAGAGACCGTGAGGTTGAACCCGGCAAGAAATGAAGAGGAAGGATTTAGAGGCGCGAGGAAAAGCGCCAGGGAGAGATTCTTCCACCCCGTTCTGGGGAAGAGAAGGTAGGAGAAAGGACAAGGATAAGGGAGGGGAGTCTCCCTCAAATCGGCAGGTGACCCTGAAAACACCCATCCAGAGTGGGCGTAGGGCAGGAAAAAGACAACGTGTTGGCCTGCTAGGAAGGCTGGGAGTTGGATGGGGATCCTTCTTACAGGAGGACATCGTCCAAGCCCTCATTCACATGGCATTGGTGCTTCATGCCTTGTTTGCCTCCATCGACCGGCGAATTCGCTCATTATCCCGACGTGTTACCGCTCTTGAATCTCGCCGAACCACAGGAAATCCCATGACGCTAGCTTTCATCTTGGGCTTT
AAGTTTTTTCAGGATGTTAAACGTAAACGCGAACAGTTTAATATATCCTTTCAGCGGACAAATAACAGATATCAGAAAAAATCAATTCATACCAACGTCTAAATTCATAAATACTGTAATCAACGAACCAATATTCCTAACAAAACAGAAAGTACGAACAAAGCCAGGTACATCGCATGCACCAAGAAAAATACTCGAAGTTAATCCTTCATGGAATAACACGTTTTTTAATTGGAATACAGCTCTTAGAAATCCATCGACAGTTTTGCCCTCTTTCATCTATGAAAGAACAGAATCGTCTACTTCTAAAAAATCACATGACCAAGAGACAAATCAAGTGCTAATTAACGCAGAAATTTTGAACCGTAAATTGCCTCAGTTTATTAAACAGAAATTTGGATATATTGATAAACGAAAAGGTGGATATGTAAATCAGTTTGGCTTTTGGGCTTTACTTTACTCTGAATTTTGTTTAAAATTGAACGTGCCTATTGAATATT
GGAAATACACATCTCCAGTCAGCTCCTTTACGCAACTGACTTTTATTTATCCATCATCTGTTTGTTTGCCCCCGGTATATCCCATGGCATTCCAAGACGCTTTCAACAACCTATCCAGCACCGTCCACCGCGACACGGTTGCCGCACCTCTCTTAGAGAGCATTGCCCAACCTCTCCGCGACTCTCTTGAATTATATCCCTGGGCGATCAACGCCGAGAAACTTGACCTGCTGAAGAAATTTGGCATTTCTGTCTCCGGCCTGGGTCATCAAGCCCACCCTCATCCGTTCCACAAGATCATCGAAACACATCTCCTTTTCCAACATTGGAGCCACAACTGTCGAGAGGACTCTACAGTGCTTTTCATGAAGCCCGAAAAATTCCAAAAACTCGCCTCTTTCAACCCTCACTTCAAGCATCTTCTCAACTACCGCCTTCACGCCAAGGACACAACCCGCTTTCCAGAAACCGCGTGCAGTCTCCCCACCACTTCCACCGTG
GGCTAATCTGCTGACCGTTACTCTGCAAAGATGGGGAACGCTTCCTCTATCGTTCAGACGATCAACGTCACTGGAGATGGCAATGTATTTAAACCATCAGCTGAAACTTCATCTACCGCTGTACCATCGTTAAGCTTATCACCTGGAATGCTGAATCCCGGAGGGGTACCATGGATTGCTGTTGGAGATGAGACATCTGTGACTTCACCAGGCGCATTACGTCGAATGACGTCAAAGGACATCCCGGAAACGGCAATAATCAACACAGACAATTCATCAGGCGCCGTGCCAAGCGAATCAGCCTTGGTGCCCTACATCGATGAGCCGCTGGTAGTGGTTACAGAGCATGCTATTACCAACTTCACCAAAGCTGAGATGGCACTTGAATTCAATCGTGAGTTCCTTGACAAGATGCGTGTGCTGTCAGTGTCACCAAAATATTCGGATCTTCTGACCTATGTTGACTGCTACGTCGGTGTGTCTGCTCGTCAGGCTTTAAA
GGTGTCATCCTGGTGACATTTCCACGCCTGATAAGCTTAGAGGGGCACAATGCTTTGACCTCAAAGTATGACAGACTTTCGGATTGTCAAAAGAATTGTTTATTTAAAGCGAAACATGATTATCGCACTCTAGATATCATATATAAGAGCTATCTTAATCACACACAACTATTCCACTTTAATTTCATTCTTTTCAACCTTCATGCAATACTCTCTTGCACTTTTCGAGCCATGCTCAGTCACCTCAGCCCAAACATCATCCTTTATCCACATCCTACCCTCATCTCTACTATCCAATATCATCACCACTTCACCATCCTTCTCCAACAACACATCATCCCCAGCTGTCCTCATTCCGTCAATATGACCCTCTTCTTTCAGCAAAGTGTATGACAATATGTTGTCTCCCAGACTTTGATCAGAGAACATGAAAACATCTTTCAAAAGGAATTTGTTTCCAAATGTTTCAAATGAAAGTTTGGCCCGCTCAACTTCTAGTT
GATAAATCCTCTGAAAAGGAGCCAAACCTCTTGCTTTGACATGCAGCTCTTCATAGTCAAACTTGACAGTCGATCGTCGGCTTCCAACGAAATTCTTGTTTTAGACATCAACGAATTACGTAAATATGTTTCGAAACATCAACTCAGCTTTCGCGGTGCTCAAGTCCACGAAACCAATTCGGAACATTCGGTGCGTAATTGGGAGGATGACAACATTACTATGTTTTTCCACACGTCGAACGTTTTTCCTTCAGAAAAGAGTGTTAGACACGCCTTATTTTCTAGAAACTCTGTCCATGTATGCGGCCCGCTAAATATAGGTGCATTTCGCGATTCCTTGCGTGTATTACAGAGTCCTCAATTTCCAATCCATACTTACGGTGACGACATCACGGTGTTTGATAAGTTGAGGGAATTTGTAGTTGTGCCTAATAGTTTAGCAGTTGTAGACATGGACACTTCAGCCTGGGAGCGTTACACCTACTCGCTCTTCACAGATG
GTAATGCGAATTGGCAGCATGGCCACCATCTCAATCCTAGTCGTGGACGAGGACCGGCTTCGGCGCAAGACCGGCCCTCCACACGCTGTCGCCTTTGGCGATGTCGACATTATCATTCTTCCTAGCGAGCGAAAGCCGCTTTTCCTTCCACCTGAATCAGATCCCGAGCATGTTGTTCAGGAACTTTTCAGAAGACCGAGAACTGAGGACTCCCTTATAGGATCCTTTGTCTTCTACGGTGAAGGGGAAGAAATGCAGACAGTGATGCGGACTGGACCTGCTCTTCCCAAAATACCCTCCATTTCTTCTCAGCCTTCTCCTCTTCTAGGAGATGGGTATGAGGTCATAGGCCTTCGATATCCACTTCTCTTTGATCAGGCTTTCTCCCCGAGGAAATTGCCTCCTTCTCGAGTTGAGAGGGATCCCCTTAGGCATGGAATCATTAGTGGGAGTCATGGTTGTTCGGTTTCCTCTCAAAACGGGACGTATTGTGTTCCTTT
GCTAATCGTCAGGATGAAGCGGATTCCAAGGAAAACGCGTGGTAAGTCCAGTGGTAAAGGCAATGATTCAACCGAGAGAGCTGATGATGGCTCCGCGCAATTGCGTGATAAACAGAGTAGCAAGGTGACGCAGAATGTCAAGGAACCAGGCACGACATTGAAGGAACAGTATAAAACCAGACCAAGTCTACAGACCGTACAGAAAGCAACTGAGAATGCTGAACTTCCGATGCAAACGAATGATGAGGGTGCCGTTGACAAGAAAGGAAACACGAAGGGCGACAAGACTAATGAACACGTTGAAGCCGAGGTTAATGCAGCCGATGCCACAAAGAGACAGGCCAAGGACACAGACAAACAGAAGGCTCAGGTAACATATAATGATACTGGAATCAATAATGCAAATGAGTTGTCGCGGTCGGGTAACGTTGACAACGAGGGTGGTGATAATCAGAAACCAATGACAACAAGAATTGCTGAAGCGACATCCGCCATAATAT
GTATACGAGTTTAGCTCAATCCTCGTATACAATATTGGGCGTCACCAAATATAGATTTGGCATAGGCAACACCCCGATGCGAAGGCCGAAAAGGGCTAACCATGCCCTTAGTAGGACTAGCAAAAAATCGGGGACTAGCCCAGGTGGTGAGCTTCCTGGATGACCGAAGCCCTGAGTACAGGGCAGTCGTCAACAGTTCAACACGCAGAATAGGTTTGCGTCTTGATATGCTGTGTGGACGAGGGCATGCCCACGGTACATCTTAACCTATCCGGGGGTCGGATAGGCGAAAGTCCAGTATTGGACTGGGAGTACAGCCTGATAGGGTGTTGCAGAGACCCATCTGATAGGCTAGTATAAAAAACTCTGCTGTACATGGCACATGGAGTTGATCAAGTTTGAACTTTTATACAAAACAAGCAAACAAAAACCAGTAGGCGTGGAAGAACCTGTCTACAGAAGAACTGGAGAACCGGTGTTTGGGGAACCGAGCCCTATAC
GCCATTTTACCATTCACCACATTGGTGTGCACCTGGGTAGATGGACAGACCGTTGAGTCCCTAACGATTGCGAACACCTGAATGAAGCGGAAGGCTTCATTTGGTGACCCCGACGTGATCGTTAGGGAATAGTGGTCGGCCACAGGCGGCGTGGCGATCCTGCCCTCATCCGTCTCGCTTAATCGGGGAGCGGACGATGACCCTAGCAGAGGGGGCTGCGGCTTAGGAGGGCAGAAGCTGAGTGACGTCGGAGGGAGCTCCACGGCCGGGGGCCAAGATAACCTACCGAGAACTCAGAGAGTCGTTGGAAGACGGGAAGGAAGCCCAACGACTGAGCAGTCCACCCCAGGCGTGATTCTGGTCGCCCGGTGGATCAAGCATGGAAGCCGTCATAAAGGTGATTTCGTCCGCGTGTAAAACCTATTGCGGGAAAACCTCTCCTTCTAAGAAGGAAATAGGGGCCATGTTGTCCCAGTTACAAAAGGAAGGGTTGCTTATGT
GCGCCAGTCCTTAGAGAGACTGAGCCGCCCGGGTACCCGTGTGTCCAATAAAACCTCTTGCTGATTGCATCCGGAGCCGTGGTCTCGTTGTTCCTTGGGAGGGTTTCTCCTAACTATTGACCGCCCACTTCGGGGGTCTCACATTTGGGGGCTCGTCCGGGATCGGAAACCCCACCCAGGGACCACCGACCCACCAACGGGAGGTAAGCTGGCCAGCGACCGTTGTGTGTCTCGCTTCTGTGTCTAAGTCCGTAATTCTGACTGTCCTTGTGTGTCTCGCTTCTGTGTCTGAGACCGTAACTCTGACTGCCCTTGTAAGTGCGCGCATTTTTTTGGTTTCAGTCTGTTCCGGGTGAATCACTCTGCGAGTGACGTGTGAGTAGCGAACAGACGTGTTCGGGGCTCACCGCCTGGTAATCCAGGGAGACGTCCCAGGATCAGGGGAGGACCAGGGACGCCTGGTGGACCCCTCGGTAACGGGTCGTTGTGACCCGATTTCA
GTTAAAAGGGCATATAAGTTTTCAAGAAGAATACCTTTTATGTAGTTGATAGATTTATCTGTCATACGTTTATAGGTTTCTTCAAGAATAATTTAGATACCCCTTTTGGAAGTGCACTTAATTACGTGCTTGCTACTATGTTAAGTCCGTGCGCCTGTTGTTAACCGCAGCACGTACGTCCTTTACTTGTAGCACATGTTTTTAATGTGGGCGAGAGAAATTTAAAACCCAATTTCTTAATAGATGTAACGTTACTTTATGTCATTTAGTAGTATTCATCTCCAAGTCTTAAGTGCAAAAGTTGTCTAGAACAAACACTTAAGCAACCAAGATTTTCTGTGCAAAAGTCATCTAGAATGAACACAGAATTTCTCCGGACAATGACATCCAACCCTAAGTGTAATAGCGAAGTGATTCAATACTATACGACAAGAACTGATACTCAAAAATCAGACGTAAGTTTAGCCTTCATGAACTTGAAGCCTTTATTTACAGCTTAG
ATAAATTTATTTTATCATTTGTTATTACGTACGGCGGAAATAACTTTTCAATTCCCAACCGCTGATTAACGTCAGCACCCCAGTGCGGCACTACTGTGTCTCACTAATTGGTTAACGATTTCGCGGCGATTTATCGTCTCGAATCTACAACCATTCTACCCAATACCAAACAATACCAGGCCGCCAGTACCTCAAACTAACCTGACTTTATCAAGCATTCCTTGGTAGTAAACGTCAAAACAATGCCGTCAATTAATAGGACAATCACTGGCACTGAGTTGTCCAACAACTTGTCCCTCAAAGGGAAAATCACAGTGTTCCCATTAGACCCTTTCACAGAAGAGAAGTTCGACTTCCTCAGAGAGAAAAACTTCAACCCTAAGAAGGTCTTTTGTGCCCACAGATTGCAAGTTTTGGTCGACCACTTCAATCTCCACGGCTGCTCATTCAAGAAAATGCCAGTTCCGCTGATCAATGCTTTTGGCTACGACTTTTCGAAG
TGGTATCAGAGCGATGTTCGAACTTTAAGGGAAAAATAGAATACAATCTAGTCAAACTAATTACATAAGTTCCAAAGAGGGATCTTATTTCTCAAAATATTGAGTCACGTTACGAAAAACTTGAATTCTTAGACTTAGCAGTCTGGGGAAAAGAGAAAAAACAAAAATATTTACTATCTACCGATAATATTAGCTTTTATTGTTACTTTGATACTAGTAAAACTAGTGAATCAGAAAGAAAGCATACCTTTCATTCTGATAATAAGCAACTCAATAGTATTGTAGACCTTATTATTAAGCATTCTGAAAAAACCAAAAATATTAAGGAAGAATTAGAAAAATATAGTCAGTTCCTAGATAAGATATTAGATTTAAAACCTACTAAAAAACAAGTTGAAAAACTATTAGAAAATCAAAACTTAATTAGCAAGAACTTTGATTATATCAAAGAACAAAACACTCAACTAGAAAAATCCCTAAGAAAAACAGTTAAGTTAGAA
TAATATTACCGGAAGGCCGCGCGATTTTTTTTGTGGGCCCTTGACCAATGAAATTCAAGCTACATGGCTTATTTATTACCTGGGGACCATTAAATAGACTTCCTCACCAAGTTTGGATTCAAAACATGTGGGATCCATTATTGCACGAATTTCCTGAAAGCGTTCATGGTCTACGGTGCATGCTAGCGGTGAAATATCTTCAGGAAGTGGAAAAGACATATTCCCCGGACACAGTCGGCTACGATCTTGTCCGTGATCTGATTTTAGTTCTCCGCGCGAAGAACTATGTCGAAGCGACCAGCCGATATTATCATTTCAACTCCCGCATCGAAGGTACGTCGACGTCTGAACTTCGACAGCCCATATGTATCCCGTGCAGTTGTCCCCATTGCCCGCGTCACAAAGGGAAAGGCCTGGACAAACAGGCCGATGAACAGAAAACCTAGAATGTACAGGATGTACAGAAGTCCTGACGTGCCCAGGGGCTGTGAAGGCCCTTG
GTAATACAAGATGGACCCTTCGCATGTCGTCCTCTACCTCAGTCGGTCGCTCTGTCGCTATCTGGGCGCGGGTGCTGACCTATTGACACTGAGGGGAGCGGAAGATCCCCAATGGTTATGGCAGGCTTCTTCCACTCGTTTCAAGGACTTCTATTGCACTGGTCCCATACATAACTTTTCCATTCGACAGCTAAGGGGATACTCCTTCCTTTTCGTCGTATATGAGGGAGATCGTGTGCGATGTTTAGATGGAGATGTCCCCCGTGATGTCGTTATCACCCCACATCAACTCTCTTCACTTAAGGGACAGAAGGATCTCGAATCTCTTATCGGCAAAGCTCGCGTCCCGCTTCGCCGAACTTTTGGTGACGAGATCCGGAAACACGCTGCCACCTTTTGTGATAGCTTCTCAGGATCGGAGGCCGAAACGATCATGATGCTGCGAACTGATAGGTATCACATCTCAGGTCGCACTCCGAACCCTCCGAATTCCAATTTTC
ATCCGCCACGAAAACATCCCTCCCCTGGAGTGGGGAGAGAGATTTTTTCCCTCCCCACGCAGACTTTTTATTAATAAATTGGGCCAAGGAGCACGGAATTTGGCGGAAATTACATGCGAATTTTGCGGTAATTCATTTCCCCGGAAACCGGGGCGGGGCCGCCCCCCGAAATACTGCAGCGACTCCTGCCGAAACAAGGCCTACTATCAGCCCGTTAAGCCCGAGTATGTTCAGTGCGGGGCCTGTGGCGACTTCTTTCAGCGCCCCAATGGGTGGAGAAAGTTCTGCACGGGCGACGCCTGCCGTAAGGCGCGCGAGCGAGAGCGCTACCGCAGGCGCGACCAGCAGCGCGACTACAGCTACAAGAAACAAGCCAACTGCGACTCCTGTGGCGAGCTCACCTGGGGCAAGCCCGGCGACATCGTCATCTGCCATCCGTGCCGGCGCAAGAACGGCCCACCGGTCATGAGCCTGGAGGACCTCCGCCAGCTCCCGCCGGA
GATGATTGAGGTTAATTCCCTGACTCACAGATAAGAAAATTGTGGTTAGAGAGGGAAATTTTTTAGTAGGGCAGGGATTTTTCTAATATTCCGCTACAACTCCTGCCAGAGCAAGCACAGAAAAAAGAGGAAGGTGCCTCTGTCAGCATTCCATTGCCCTTATTTGGACTATCCATATATGGTAATGAGCTGCCATTGGAACATTTAAACTGGGCTCGGGGCCAGGAAATGAGTGACTTACCGTGATTGGCCTGTTTAAAATAAACCGCGCGCGGGCTGTATAAGGAGAGACGTGCGGGCGGAAGGTAATCCCTAACAACCTCTGAACTTAAACAAAGGACAGCCGGGATGTCTGAGGCAACCCGGAAGCCAATGGATTCAGAGGGGCCTAGAGCAGCCTCGGCCGCGGCCGCCCCACGGACGGAGGTAAGTCTAACGGTTTTTTTGCTGCATGAATGCCTGTTAAACTTGTAGAACCTAACACTTGCATGCTTCCCAGG
ACCACAAACACTCCAGTTTGTTACACTCCGCTAGGAATGCTCCTGGAGCACCCCCCCTAGCAGGGCGTGGGGGATTTCCCCTGCCCGTCTGCAGAAGGGTGGAGCCAACCACCTTAGTATGTAGGCGGCGGGACTCATGACGCTCGCGTGATGACAAGCGCCAAGCTTGACTTGGATGGCCCTGATGGGCGTTCATGGGTTCGGTGGTGGTGGCGCTTTAGGCAGCCTCCACGCCCACCACCTCCCAGATAGAGCGGCGGCACTGTAGGGAAGACCGGGGACCGGTCACTACCAAGGACGCAGACCTCTTTTTGAGTATCACGCCTCCGGAAGTAGTTGGGCAAGCCCACCTATATGTGTTGGGATGGTTGGGGTTAGCCATCCATACCGTACTGCCTGATAGGGTCCTTGCGAGGGGATCTGGGAGTCTCGTAGACCGTAGCACATGCCTGTTATTTCTACTCAAACAAGTCCTGTACCTGCGCCCAGAACGCGCAAGA
GGCTTTTAATGCTTTTCAGTGGTTGATGCTCAAGATGGAGTCTACTCAGCAGATGGCTAGTTCTATTATAAACACTTCTTTTGAAGCTGCAGTTGTTGCTGCCACTTCAACCCTTGAACTTATGGGAATTCAGTATGACTATAACGAAGTTTACACTAGAGTTAAAAGTAAATTTGATTACGTCATGGATGATTCTGGAGTTAAGAATAATTTATTGGGTAAAGCAGCGACTATTGATCAGGCACTGAATGGAAAATTTGGCTCAGCAGTAAGGAACAGAAACTGGATGACTGACACCAGGACTACAGCTAGACTAGATGAAGATGTAAACAAACTGAGAATGATGTTATCTTCTAAAGGAATTGATCAGAAGATGAGAGTACTTAATGCATGCTTCAGTGTTAAAAGAATTCCAGGAAAATCATCATCAATAATTAAGTGCACTAGACTAATGAGAGACAAAATTGAACGTGGTGAAGTTGAAGTGGATGATTCGTTCG
CTCATGTCATTAATAAGACCATGCAGAAAATGCAAATGAGGCGAAGTGACGTAAAAAAGGGGGCGTGGCCATATGCAAATTAAGAAAAATGGCAGAAAATTAGTCCTTTTAAGAGCTTTATTGGAATTTTATATAAAATTTATGAGACACTTCTGTTTTTTCTATCAAGTTTTAATATTATTGTCATCATGTAAGTTTTTGTAAGTTACAAGCTGATTTTAAACTCCGAGTATTTTTCTTTTTTCTTGTTTTAGCGATCGCGTAGGAAAACTGCATGCAGCAGCGCGGCGAGGCTGGCGGTGAACGTATTTCCTCCGAGTTGTCGGTCTGCCGCCGCTGCGATTTCTTCGGCAGTGTGTGGAGGAATTGATGATTGAACGCGTTTTGCGAGTTCAACGAAACCTGGGTCGTATGTAATTTGAAGCACTTCTTGCCCTTTACCAAGTAAATACCCTAGCCCGTCAAATGTGTTTAAAATGATCCATCCTCCGGGTATAATA
CGGGGGAGAGTAGCGCCAAAAAATGCAACGTTAAATTTTCACATGAGGGGGTGGTATTGTGTCGTTCATGCAATTGAAAGAAGGAAAAGAGTTAATAACTGCAAGAAATAAAATTGAAAAAGATTTAAAACAGCAATTAAAAGATAAAAATCTAACTAGTCCTATTTATGAAGATAGAGTAAATGCTTATCTGTATTATTGGGATATGGAACAGAATCTATTAAGAGATATTAATGAGCGTGGTTTTTATGTTGAATATGACAACGGTGGCGGTCAGAAAGGCACTCGTAAAAATGATAGTGCATTATTACTACAAAAATACACTAAGCAAGCGATGGATATTTTACAATTCCTATCTTTAAAACCACCTTCTGAAGTTAAAAATACAGGAAGTGAACTACATGACCCAGCTCTCTAATGTATATAAATGGCATCCGGCAATATCAGAGTGGATGCGAATGGTTGAAAATGATGAAGTGGAAAATTGTAAAGAACAAAAA
TAGTTTAATTCTTGCATTTTGAGTCATAACTATTTTCCTCCTTTCACATTTATTGAACGTAGCTCCTGCACAAGATGTAGGGGCATTTTTTATATTTAAATAACTAGAGTAATTAACATAAAGTGGGTGATATTATACGATGAGCAGTATGCAAAATAACGCAACATTTGGCGTGTATTTAGAATTAACAAAGAAACAACAAGCTTATATACAAATAAAGACAGACACTGGCGCAAAAGATATGGATATCGCAGAGCAAATTGATGTGAACCGTGCTACTATATCAAGGTGGAAAGCTAACGATAAATTTAGAGAAGGATTTAAAGGGTATCAAGCTGAACATTTACAAAAGCAAGTTCCTAAAGCCTTACAAACTATGATTAATTTATTAGACGCTAAAAGTGAACTTGTGAGGTTCCAAGCTTCTAAAGATATTTTAGATCGTACAGGTTATAATCCTGTTGACAAACAAGAGATAACAATGCAAAGCGCGGTGACGT
GAAATTTAGGGCACACACGAACTCTCAGTTCTTGCCCGCACGGTAGTCCGATGCCTACGCTCCCCTGGGGGCTATCGAGGCGGCAACATGGGTGTGTTTTCGGTGTTCAAGAAGAGCCTGTCGTCTCCCAAGCGACTAGGGTTGCCTCGCACTGTATAGTGTAGTTCGCGACCCGAAGAGCAAGGGTGGTGTTGGTTGGCGAGGGGGGGCTTCGGCCTTCCGTTGACCCAACTGATATCACACTTATCTTCTTGACTCAACGGATTTGAAAAACGAACCCTAAATTTCCATGTCTCACACCACGATCACCAACTTCCTTGCCGGCGTTATCGCTAGGCCGCAGGAGGAAACATTACTAGCGACGAAACGTTCAGACGTTATCGGACAATTGTGCGCACCTCAGCCACTATCGGCTGGCAATGAGGACTCGCGCACGACCTCGATCTTTCACGAGATCGGTCGGGCTGTCAACACCAAAGGAAAGGCGTTGGCAGTCGCCG
GGATAATACAGAACACCTCAAATATAACAATTTTTAATCAAGCATTCAAAATTGTTACATATGGCACTCACTTACAGGAGTCCCATCGAGGAAATGCTAAATAGTTTCACAACTATTGAGCAGAGTTTGGTATCAGCAACTGCACTCCAGGGTATCAGGAAGGAAGAAAACAACAATTATGAGAATTTTTCATATGCGCTACCAGTAAAATCGAAGGAAAAATTGGTGCGTAGTGGGATATATCTCAGCCCTTATTCAGCCATGCCTCATTCCCATCCGGTGTGCAAAACTTTAGAGAATTATATGCTATACAGAGTGCTACCAGGGTATCTAGATAGTAGTTTTTACTTCGTTGGGATTAAGAATAGTAAACTAGATTTTATTAAGCAACGTAATAGTACTCTTAGTATGACTATAGCCATAAATAGGTACGTGACCAGTGCAGATAAATTGCGTTACGGTAGTGAATTTACGTGTGTTAGGTCTAAGCAGAGTGGGGG
GTAATACAAGTCAGGGTTGGCTTGACCGAACCAGAATGTCTGGTGCACCTTCCGTTCGTCCCGAAATGTGGGAACCAACTTCGAGTTCAATATCCGTGTATCTGACTCTCGACGCTTCAGGCGACCTTTTCCACCCGCTCCTGGAGAAGGATTCCCTTACGAAGATCGTCTTGAAGGAAGGTCTCGTCCGATTTGAACGCCCTTCGCAACTCACTCCTCGCTCAACCATTGCGATTGTCGCGACGTTTGGAAATTACGTCACGACGGTTGGACGTAACGTGCATTTGTATCTTTGTGTCGATAGGACGAGGCTTCAGGTTTCGCTCTTTCCTAGAGGGGATACAACTACACCAACGTCTCTGTGCGTCCCTTCGACATCCAGGCTGGTCATCCCTACCTCGCTGATCCTTCTGGAGCTAGGCGCGTCTATGCTGCCACGCTTCGCGACGGATCGCCGCCATTCTATCATAAGAAAGAGAAAGTCGTTCTCCCTCTTCCGT
GTATTTTTATCAACTCTAACTAGCCAAGTGCTTAATTGAGTGGTTGGAGACCAGTGATTTTGAAGCGACCGCTTGCGATAAAACGCTTCAAAAAATTTGCTGTTGTTATATTCAATGGATCAGTCTATTTTGAGTAAAATCACCAGTGATGATTATGTGAATGCGATACTTCACACTAGTGCCACTAGAGTGGGTTCGGATTTACATAATGCTATGTGTAATGTAATAGTAGATCAGATAAAAGATAGTACAGAAAAAAACAAAAAGAAAAAGAAAATAGATGTAAAAAGGAATCTTAATGAGGATCAGATACAGTTGCTTGCTGAACTTTTTCCTGAAAGAAGAGTGGTGACATCTTCAGTGCACAGAGGTACGCACAGCATGGCTGCGGCCATGAGAAAGATAGAAACCGATGTTATTTTCACCTCGTTTCCAAAGAATGGAGTGATATATGATATTGGTGGAAATTGGGCGACCCACGCCAAACGAGATGATGGTGG
AAATTAAAACAACTCAATCAGACAATATACAACACAAACGCACAAGCTTTTAAACTCTCAGACTCTCAAGTAAACTTTTGCCAATATTTCTCCAGTTCACTCAGTTATTTCTCACTCTCTCAAAATCACAACAATCTTCCCATTATCTTCAGTACACACCCGATCACTAATGGCAACCATCATGTTTGGATCCATTGCTGCTGAGATTCCAGTGATCAAGGAGGCTATTATGATAGCCATGCCCAAATCCAAGCACACACTGCATGTTGTGCAAGTGGAGGCCAAACACATGGCCACTGAGATTAGATCTGAGCGCGGCAAGCTGTATGTCGCGAAGAGATTTGCTGATAATGCCATCAAGGCATATGATAGCCAGCTGAAGGCCTTCGATGAACTTTTGAAGAAAAACTCTGATCTTCAGAAGAGATTGTTTATTGGGCAGAATAGCCCAATTAAGCAGAAGAAGGGAGGTGCATGTTTCGTGCGTAGTCTTTCATTTA
TATAAGTATATTATATATTTTATAATTTTATATATATAAAGCAGGTACAATTTTATTATATAGTGCAGATCTTTTTTGTGAAAAAAAAATAATTATTTTTTTGCGCGCCGGAATAATTATTTTTTTTGCGCGGAAATATTTTTGCAGTGGCGATTGATTTTTTTTTCAGTTGTCTGCCCGTGGCGGAATAATTATTTTTTCGCCGGAAAGCATTTTGTAGTTTCACAAGATGCAGAATTTGGCGGGCCGGAATAATTATTTTTTCGCCGGAAAGTATTTTGTGTACCGTAGTTTCACTAGATTTCGCGGTGCATACCGGTGGGCGATAGGTATTAAAATAATTTGTACTGCTGTAGGCGTTAAAGATTAAAATTATTATTACTGCTGTAGGCGTTAAACATTAAACTTATTACTACTGCTATAGGCGTTAAACATTAAAATTATTACTACTGTTGTAGGCGTTAAACATTAAAATTATTACTACTGCTGTAGGCGTCAAA
AAATAGAGTCCACCCTTCCTCCCCTCCCTTCCATCCACTTCCCAACCAATTAAACTACAAAACTACCGTAAATCGAACCCAATTACACCCAAAACTACCATACAAAAGAACCAAAACTACTAAACTGGTTCATGCTTTTACTAGTTTTAAATTCAAAATAAAAAGCCCTCAAAATGAGGACTCTTTTAATTTCTATTTCTGATTATGTAGAAATTCATGAATGGTATACCATATTCTAGCATGCTCATAACCAACAACCGCTTCACAAATTTCCTGAGCTGTGGTGTTTCTCATTGCGCCACTCTCATACGCAAGGTCATATAACTTATTCATTTTAGTGAAGATTCCATCTAAACGCTCTTGATAGCTCTTAGCATTGAAATAAGATAGATGTTTGGTGTCAAAATAAATAAGTGAACTAATCTCTTTCTGTATCACTTTAGGAATAAAGTTATTATCAACCAACATTTTGTATTTAATATGTGTGTCTAAGTTTTCAA
GATTTGCCATAATGGATACTTTTATTACAAGAAACTTCCAGACTACAATAATACAAAAGGCCAAAAACACAATGGCAGAATTTAGTGAAGATCCTGAATTACAACCAGCAATGCTATTCAACATCTGCGTCCATCTAGAGGTTTGCTATGTAATAAGTGACATGAATTTTCTTGACGAAGAAGGAAAAGCATATACAGCATTAGAAGGACAAGGGAAAGAACAAAACTTGAGACCACAATATGAAGTAATTGAGGGAATGCCAAGAACCATAGCATGGATGGTCCAAAGATCCTTAGCTCAAGAGCATGGAATAGAGACTCCAAAGTATCTGGCTGATTTGTTTGATTATAAAACCAAGAGATTTATAGAAGTTGGAATAACAAAAGGATTGGCTGATGATTACTTTTGGAAAAAGAAAGAAAAGCTGGGAAATAGCATGGAACTGATGATATTCAGCTACAATCAAGACTATTCGTTAAGTAATGAATCCTCATTGGAT
GATAAAAACAGAAAATCCGATGGTAGACAGAGGCTGTTAAGAAGAAAAACATCCAATCAATTTAAAAACATATTTAGCTGAATAAATAAATATAATTTTAGAGAACGTTGGCTGCTGGTCCAGCTTACTGTCGAGCCGTCTGATGAGTAGCACCTCAGGGTCACGAAACGCTGGACGTAACGGCGGAACAGATTATTGAGGTTAGTAGAACATTATCAAACAACACAACACAACACAACATTAACACAACGAACAACAAAACAACCAAAGACAAGAAAAGGCAATAGCTTTCGAAATACAAGATGTCGAATTTCGAAAGTGTTTTTACCTACATGAAGGATGCTTCAAGCAACCTTGCACATGAGAGAATATTCAATACTACATTGTTGAAGAATGAGGGTAGTGTGGAGTTGAAGGACCTGGTGTCAAGCGAGTGGGCGGCGTTGAAGACTACGGAGAAAAACATCTTGTCAGGCATGTCATGCCCGATGAAATTCACT
ACCATCACAATATGATGATATGTTTATTTCAAGAAAAGCTTTAACGCCAGTGTTCTCAAGCGTTTTATAAAGCTTGTAAAAAATATAAGGGCAAAAAAAGGGCGGATTTAAGCTAACTTGGAATGTTTTCGAGTTTTTGAGTTAGTTCTCTATCCATTTTTTCAGTTACATGAGTATATATGCGAATGGTTGTTTTTTCATCTACATGTCCTACCCTTTTCATAATTGCTTTTAAAGAAACATTCATTTCTACTAATAAAGTTATGTGTGTATGTCTAAATGTGTGCGTGGTAACTTTCTTATTCATATTTAAAGCTTTTGTAGTTTTCTTAAGCACACCGGCGATTTGATTATTACATAAAGGATTCCCTTTTTTTGTTGTGAATATGAACCCTCTGTCAACATAGCTCGAATTCCACCTTTTCAACATTTTGTTTTCCAGTATTATCTTTTTAAAAATTTCTACGGTTCTAGAATTGATGCTGATACTTCTTTTTGAA
ATAAATTTATCCTTAGGGTTAAAGAAAGTTTTCCTCCCCCCTATAGCATTCCCCCCGTTAGCGAGAACATTTGTTCTCTCTAACACCTCGTCGGCTGAAATACCGATAGCCTAACGGTACCTATGCGGCTGATTCTCTCCCTCTTTCTCCAGTAGAATTAGGTACCTAACAAAAACCCAAACCACACAATATCACGGTGCCAGTAACACAAACTAAACCGACCAATAGAACTCTTGCAATCGTCAAGATGGTCATTAATTCCGGTCTAGTATCAGGGCCCACCGTGGCGGGGTGATCCCAACAATCCTTGGTTTGTTTGATGTTCCCATTAGGCCCCACAAAAACATTTATGAAATAAGTGGTTTCTTTAATATGTTGATATTATGTGTTTTGATTTTCTTGTTTTTGAATCGTTTTCTACTCAGATTTAGGTCTAACGGTTATATAATTAGAGATAATAGATTTGATTCAGTGTAAGAATCTTCACTTTTTGCTCATTT
CTCACACTCATTTCCCCCCTCGCCTGTCACAGGCAACCCCCACCCCTTCTCTTACGGGAGTTAGGGCCAAGGATCTGTTGCATAGGCGTTGTATCCCCTAACCTTTTACCTACCCATCCCAATAGGACTGGTATTTCGGTTTTGATTGAGTAATGGATACTGATTCTATACCTGTTACCCATTCAGGGGAAAAATGGAGTTTCTTTCATGGATCTGACTTGATATGACCAAGAGTCAACACTTTGCGTGTTGGCCGTATGGAATGCTTTAAGGTTTATTCTTTGGATTATGACTTCAGGGTTGGCCGCCCAGGATAAAAGGCAATTGTGGTAAGTGATGTTAGTCATTGGTGGTTGAAACCTGCCTAAGACGTCCTAGGTCTACGCTGTGCGGGCCGAAGTAAGCTTAGGAATAACAGGGAGTATGCCATTTTCTGCTTTCACCCAACACGACCGTACACGAAAGAGCTAGAGGCACTTTGGGGCAAAGGGAAAAGCTTT
TTGAAAAGAAATTTTCAAGTCTTCGCTGATCGTAAAACTTTCCCTCTTCTCATCGAAGTTCAGGTAACGCCTGACACCCTCTTTGTTACGAAACTGTTTTCTTTCTCTCTCTTGATCCAGCTTTTCTCAAATCCTGTAACCAATCAGGTTATCTTTGTGGTGTATTGAAGAACCACTATTGGAGTGTAGGATAGCGCCTACCATTTGAATGTCAGGACAGCGCCTGATTTTATTTTGACATGTCTGTTACTCTTTCCCCTCCAGGGGATTGTTTTACTTTTAATCATGTTAAATATAATAATAGTCTAAATAAGTATTTATTTTATAATAATAATTTAGATATCGTCCTTGACGATTTTGATTTTTATTTTAACTTTTATGCAAAAAAATATAATGTTTTGTCTTCTTTCTTTTCTGACAGAGTTTTGTCGGCTTTATATACGCCGATGTCTGTCAGCGAGGCTGCCTCCCTCGCTTTGGAGGATTTCTGTGAGCTTGCT
GGTAAAGTTAATACCTTTAGAGTTTTTTATTGATAAAGAACGCTCCAAAATCCCTCCCACAGCTGAGAAAACATCGAACTTCGTTGTTGACATAAATAAATTGACATCCATGTGTGCAATAAGGAACATACATTATTTAGATCTAGATCTAATAGTTAGTAAAAATTCTATCGAAATACGTCACTTATCGAGCTCACATATGAACGTCGGTACATGACTTAGTCAACTTAGTAACGGAGGTGCAGAGCTGATAACTTATCATCATTGTTAAGATCAATCGATAACGACAATCCTTCCGCCGTGCGGTAGGGCCAGATTTTAGGGACACTTTTATAAAGATTCTGGTTTGACTTAAAGATTTCTTTAAGATCTACAATGACTGACTTCTTGGGCAGAGTCATCGTGCTTAGATCTAGTGTGTCTGACAAGAATGAAATAACGACAGAAGACACCACCTAAGAAAGAAAACTATCTGCTCCAGGAAGCACGTATATATGTAG
