# Supplementary material for: Towards a better solution to the shortest common supersequence problem: the deposition and reduction algorithm
Source: BMC Bioinformatics. 2006 Dec 12;7(Suppl 4):S12. doi: 10.1186/1471-2105-7-S4-S12 (PMC1780115; doi:10.1186/1471-2105-7-S4-S12)
Supplement: Additional file 1 — Real DNA sequences DNA sequences are obtained from NCBI Viral Genomes, Accessed on 01/01/2006. . Sequences are randomly selected from different genome sequences. The specific length and number of sequences are specified for each dataset. There are 60 randomly selected datasets. File name indicate the number of sequences, sequence length, and dataset number. For example, file name "DNA_N100_K500_5" indicate that it is DNA sequences dataset, with 500 sequences, each truncated to length of 100. And this is number 5 datasets for this setting. Each sequence is represented as a row in the dataset file. [file 1471-2105-7-S4-S12-S1.zip › DNA_N500_K100_3]

AATGTGGGAGGGAGCTCCGGGGGGGGGAATAGCGCTGGCTCGCTAACTGCCGTATTAGCTTCTGTAATCATGCTTGCTTGCCTTAGCCGCCATTGTACTTGATATATTTCGCTGATATCATTTCTCGGAATCAGCATCATTTCTCGGAATCGGCATCAAGAGCAGGCTCATAGACCATAAAAGGAAATGTTTGTTGAAGGCAAGCATCAGGCCACTTGCGCCATCCAATCACGAGCAAACACGAGATCGAACTATCATACTGAGCCAATGGTTGTAAAGGGCAGATGCTATCCTCCAATGAGGGAAAATGTCATGCAACATCCTGTCCTGTAAGCGGCTATATAAGCCAGGTGCACCTCTTGCTCGGGGTCGCCGTCCTACACATTGTTGTGACGTGCGGCCCAGATTCGAATCTGTAATAAAAGTTTTCTTTTCTTCTATATCCTCAGATTGGCAGTGAGAGGAGATTTTGTTCGTGGTGTAGGCTGGCCTACTGGGTG
CTTGTAACACACTACACACTCGTTTTGTATTCGAGAAGTAGTTGCAACAACGGTCCCCTTATTGCCTGACTAGCTGAGGGCCACCCTTCTATCCCCACCGCCATCATGTTCTTCGAAATACTCATAGGAGCTAGCACTAAGGCGGTTAAAGACTTCATCAGTCATTGTTACTCTCGTTTGAAATCTATATATTATTGTTTCAAACGATGGCTGATGGAGATATCTGGGCAGTTTAAGGCCCATGACGCCTTTGTCAACATGTGCTTCGGGCATATGGCTGACATTGAGGACTTCGAGGCAGAGCTCGCTGAGGAGTTTGCCGAGAGGGAGGATGAGGTGGAAGAGGCAAGGAGCCTCTTGAAACTGCTGGTTGCCCAAAAATCTAAAACTGGGGTGACCGAGGCTTGGACCGACTTCTTTACGAAGTCGAGAGGTGGCGTCTACGCGCCACTTTCCTGTGAGCCTACCAGGCAGGACCTAGAAGTCAAGAGCGAGAAGCT
GGGGATACGTGCCCCTCCACCGCCACCCGCACCCCCTACCAAAATTATTTCCGTCTGTCAATACCCCCTGCATCCAATAGGCCCGAACTATCACAAACGGAAAAGCGATAGCCCGAAACACTAAGCCCCTTTTCATCATTTCATTTGTAAGCGCGTTTAAAATCATGGTAAAATAACCACTACCCCAAATTGCGCCCCTGCAATTTGCTGACGGTTTAACGGAAGGCGGAAACATGGCGAAGAAAAAACCAGTAGAAAAAAATGGGCTTGTTTATAAAGAGTTTCAAAAACAAGTTTCAAATTTGAAGAAAGCCGGACTAATCCCTAAAACCCTTGACGTGCGAAAAGTCAAGCCAACAAAACACTATAAAGGATTGGTAAGCAAATATAAAGACGTTGCAACAGGGGGCGCTAAACTTGCAGCAATCCCTAACCCCGCCGTTATTGAAACGCTTGAAGCGCGGGGCGAATCCATCATTAAGAAAGGCGGTAAGGCGTAT
ATGGCGTCCCAAGGCACCAAACGGTCTTATGAACAGATGGAAACTGATGGGGAACGCCAGAATGCAACTGAGATCAGAGCATCCGTCGGGAAGATGATTGATGGAATTGGACGATTCTACATCCAAATGTGCACCGAACTTAAACTCAGTGATTATGAGGGGCGACTGATCCAGAACAGCTTAACAATAGAGAGAATGGTGCTCTCTGCTTTTGACGAGAGAAGGAATAAATATCTGGAAGAACATCCCAGCGCGGGGAAGGATCCTAAGAAAACTGGAGGACCCATATACAAGAGAGTAGATGGAAAGTGGATGAGGGAACTCGTCCTTTATGACAAAGAAGAAATAAGGCGAATCTGGCGCCAAGCCAATAATGGTGATGATGCAACAGCTGGGCTGACTCACATGATGATCTGGCATTCCAATTTGAATGATACAACATACCAGAGGACAAGAGCTCTTGTTCGCACCGGAATGGATCCCAGGATGTGCTCTTTGAT
TCCAGCTGCTCATCTGCAGGACAGAGCGCTTGACAACCCATGAGAGGAACTGTTGTAGGCGTAGCGAGGGAAACGAGGTGTGTTGTAGGCGTAGCGAGGGAAACGAGGTGTGACGCGTGCAGGTTCCTATGCCACCTGTGTGTTATGCCACCTGTGTGTGCCAAGTGTAACTTCGTGATTGGAGGAAACACTTGTATTTAAACACGTAGCCTATAGCAATAAACGCCATTTGCCTCACTTACTCCTGGGGTCTGGGTGAGCATCTGGCCCCGACCTGGTAAAGGGTCGGTTTCGCCCAGCAGTAAGCCCTACATGTGGACAGAGGACGAACACCGGAAGAGCGAACGGAGACTACATGCAACAAGTGGTGACCCCGACGTGATCTGTCTGCTGAGGGTAGCTGCCCGGCATGCCCGTGACGTGGAGAAGAGCCTGTGAGGTGGCGGCAGGTCGCGCACGGAAGACGTATTGCGGTTAAGAGCCTGCGAGGTGGCGGCAGG
GACATTTGTTGCACTAGGATGAGGGCCGAAAGACAGAGCACTGTGAAACTACGTCCATCCCTTCAAGCTGTTATACGTACAAATAATATAAATGCATTCAACTTACATATTGAGGGAATTGACTGTCCAACACCTGCTGACTTAAGCCGTTATTGTGTTCCAAATGGTTGGTTTTTTAAGGTTAAAAATCAGAATGTCATTCCCGTACCCCGCAATTTCCCCGCTTTTAATTATGATGTGGATATTGGTCAGTATACTGTGCTACCATTTGAAACTCTTGAAGATGTCGCGCAGTTATACGAGTCAGCGGATGGTGACTTGATACCTCATTTTGCGATTTTTGAGAATGGCATGCCAGTCGTTGCAGCAATTTCTGATCGACAGAATAATGTGTTAACACTCAGATTCCGGGCGGGGGGAGAACACTTTTTAACAATTGATGATTTGTTAGCAGCAGAACCTAGAGATTTAGACATTTATCAGGGTGTAGATCAAATGGC
GGGGCTGATCCCATGAAGGAACCAGTAGACTGCCGTCTTTCGACGCCAGCCGGTTTCTCGGGGACAGTCCCCCCTCCTGGTCGCACTAAGGCGGCCAGGCCGGGAACCATCCCTGTGAGGCGTTCGCGTGGAAGCGCGTCTGCCTTACCGGGTAAAATCTACGGTTGGAGCCGTCGACAACGGGATAGGTTCGCGATGTTGCTGTCGTCTTTCGACGCGGCTCTCGCGGCCTACTCCGGCGTCGTCGTCTCCAGAGGTACACGCTCTCTACCGCCATCGCTCCGGTTATTCCGGGCGATGACGCGTAAGTGGCTTTCAGTGACCGCCCGCGGGAACGGGGTCGAGTTCGCCATCGCTTCTGCGAAGGAGTTCTCAGCCGCGTGCCGCGCGGGTTGGATTTCGGGGACCGTTCCGGACCACTTCTTTATGAAGTGGCTTCCGGAACCCGTTCGCCGTAAATCCGGGTTGTGGGCCCAGCTTTCATTCATTGGACGTTCGCT
GTAAACCACAAGAACGAGGTTCAATTCCTTGTAGACTTACGGTTTCAATTGTGTTGTGTTTATTCAACATTTACCAATTATGTCTCGATTTATTAACGGTGAAGAGTACGAAATTCCCAGTTTTCAGTGGTTGATTGATGAATCCTTAGAGCGACTAGGGAACCTTCCTGCCGAAATTTCGACTGATGTCGTTGATGAACCGAGAGTAGAGATAACGGCAGAGGGAACCCTTGACAGTTTCTTGCATGCTGTCAAGCCTTTGGTGATTTCAGGTGAATATCAACCCCCCTTCGACCAAGCACGCTGGGCCTCTTGCTGCCAGCAGGTGTATGAGCTTAATGAAGCCTTTGGCCACAAAGGCTTGATTCCACCTCCTGAGATGGCCCGCATGTTATATTTGGATATCGAAGGTTCCTTCATTAATGAAGAGGAGTGTGATGACTGGATGCCAGTTGACACAGATGATGGTTATCTTGATTACACTAGTAAGAAAGATCTCC
GTATAAATTTTGTATCCGATAGTAGCACATAGAATCACAATCACATCCCCGTTTTTTGAAATTTTATAATTTCTACAGCAAATTTTATATCAAATGCCTAGGAAAAAGGAGCAGGCCAGCAAGAGTGAAAATGAAAAGCAAACAAGTAACGTTCAAGCTCAAGATTTCAAAACTGCGATTCAACCTGATACTGCTACTGCACAACTGATCAAAACATATTCAAACCCAAAACAGCGTGGAGATAAGGGAGAAATTGTTTACGATGGAGGGCAGAGCTCTAAGCTTGCCGAGGTTGTTGATCAGACCACTGAGCCGCACAATGCAGATGGAGCTGTAAAGGATGGGAGGATAGCTCCAGTGAAGTTAGATTTAGAGAAGCAAAAACTTGATAAATTAAAGTTATTTGAAGCATCACCTTTCGACCCTTTGACAGTGAAGAATAATCAAGATGTTGTGGACAAGTTGTACGCTACTCAGTCATCATCAATTCAAGAAGTTGT
GGATAATACAGAACACCTCAAATATAACAATTTTTAATCAAGCATTCAAAATTGTTACATATGGCACTCACTTACAGGAGTCCCATCGAGGAAATGCTAAATAGTTTCACAACTATTGAGCAGAGTTTGGTATCAGCAACTGCACTCCAGGGTATCAGGAAGGAAGAAAACAACAATTATGAGAATTTTTCATATGCGCTACCAGTAAAATCGAAGGAAAAATTGGTGCGTAGTGGGATATATCTCAGCCCTTATTCAGCCATGCCTCATTCCCATCCGGTGTGCAAAACTTTAGAGAATTATATGCTATACAGAGTGCTACCAGGGTATCTAGATAGTAGTTTTTACTTCGTTGGGATTAAGAATAGTAAACTAGATTTTATTAAGCAACGTAATAGTACTCTTAGTATGACTATAGCCATAAATAGGTACGTGACCAGTGCAGATAAATTGCGTTACGGTAGTGAATTTACGTGTGTTAGGTCTAAGCAGAGTGGGGG
GTAATACAAGTCAGGGTTGGCTTGACCGAACCAGAATGTCTGGTGCACCTTCCGTTCGTCCCGAAATGTGGGAACCAACTTCGAGTTCAATATCCGTGTATCTGACTCTCGACGCTTCAGGCGACCTTTTCCACCCGCTCCTGGAGAAGGATTCCCTTACGAAGATCGTCTTGAAGGAAGGTCTCGTCCGATTTGAACGCCCTTCGCAACTCACTCCTCGCTCAACCATTGCGATTGTCGCGACGTTTGGAAATTACGTCACGACGGTTGGACGTAACGTGCATTTGTATCTTTGTGTCGATAGGACGAGGCTTCAGGTTTCGCTCTTTCCTAGAGGGGATACAACTACACCAACGTCTCTGTGCGTCCCTTCGACATCCAGGCTGGTCATCCCTACCTCGCTGATCCTTCTGGAGCTAGGCGCGTCTATGCTGCCACGCTTCGCGACGGATCGCCGCCATTCTATCATAAGAAAGAGAAAGTCGTTCTCCCTCTTCCGT
AGATGTCCCGAGTTAGTGCGCCACGTAAGCGCTGGGGCTTATTATTACCCCCAGCGCTCGGGACGGGACATTTGCATCTATAAATAGACCTCCCCCCTCTCCATTACAAGATCATCATCGACGACAGAATGGCGCGATATGTGGTATGCTGGATGTTCACCATCAACAATCCCACAACACTACCAGTGATGAGGGATGAGATAAAATATATGGTATATCAAGTGGAGAGGGGACAGGAGGGTACTCGTCATGTGCAAGGTTATGTCGAGATGAAGAGACGAAGCTCTCTGAAGCAGATGAGAGGCTTCTTCCCAGGCGCACACCTTGAGAAACGAAAGGGAAGCCAAGAAGAAGCGCGGTCATACTGTATGAAGGAAGATACAAGAATCGAAGGTCCCTTCGAGTTTGGTTCATTTAAATTGTCATGTAATGATAATTTATTTGATGTCATACAGGATATGCGTGAAACGCACAAAAGGCCTTTGGAGTATTTATATGAT
GATAAAAAAACGATAAGCGGTAGCCTGAGGATGATTGAAACAGCTGGCCTGTAGCTGCCGAACATTATCGCGACAGTAACATAATACAATATTTTACGAATATACAAATACAAGAAACATAACACAAGACAATAAGACCACACAGCTGAAAACAAACAATAATGGGTTTCATCTCAAACGCCATTCTAGGTAAGGTGACTGGCCTGGGAACCAAGCAGATCGAAAGATTGAGGGAACAGGGCCGTGCCGAGCCTGCCCGCCACCGGCGTAAGCTGCATGAGTACGAGCACACACAGGGAAGTCGCAGTCATAGCAGCAAGGATGGGAGTCGGAAGGACAGGATGAGCTCAGAAGACAAGACTAGGCACAAGAAGCTCAAACACCGGTCCAGACAGCCCGGTGACAAGCCCACTCTACCTCAACCCGAGACAGACATGGTATTCGGGGGTTTAGACAAGTGTCCATTGTACGGGGTAGTTATGCCAATGGGGCATGGGAAG
TGGTATCAGAGCATTCCAGAAGTACGATTCAGTATGGAAAAGATTAACAAAATCTTGGAAAAAGTTCCAATTGGCGTAGCCCAGGAACTTAAACAAGAATTGGCTGAATGGATACCCCCAATAGCCAACAAAGAGGATTTACCAGAACAAACTCTATCTCAGTACGAGTTTTCGCATGGTACACAACCAGCTATTCCTTGGAAAGGAAAATGCTTTACTATTCCCAAAAACTTGAAGGGAGAATCAAGTTATCTCATGGGAACAGGAAGAGCCATGCCCACTCAAAATATGAGTGCAAACCTATTTAGTATCTCATGTGTACTAAACAATATTACGGAAATCCTTACCTATATTTCCCAGAAAAGAATAGGTTCTTTGTCAGCATCCCTAAACAAAGAACTCAAGGATCTGGAAAATAGGACAATCTCTAATCTTGAGATTAATCGAACTGATATAAAATCCGACTTGGAAAAACAAATCAGTTTGAATAAAGAAAATCT
GCTAATCTGCTGACCGTCACTCTGCAAAGATGGGGAACGCTTCCTCTATCGTTCAGACGATCAACGTTACTGGAGATGGCAATGTATTCAAACCCTCAGCTGAGACTTCATCCACCGCTGTACCGTCACTGAGTCTATCACCTGGAATGTTAAATCCTGGAGGAGTACCATGGATTGCGATTGGAGATGAAACATCCGTTACTTCACCGGGTGCATTGCGGCGAATGACTTCGAAGGATATCCCAGAGACAGCAATAATCAATACGGATAATTCATCAGGCGCGGTGCCAAGTGAATCAGCATTAGTGCCCTATAATGATGAGCCATTGGTAGTGGTGACGGAGCACGCTATCGCAAACTTCACCAAAGCCGAGATGGCACTTGAGTTCAATCGTGAGTTCCTCGATAAATTGCGCGTGCTGTCAGTGTCACCAAAATATTCCGACCTTCTGACGTATGTTGATTGTTACGTTGGTGTGTCGGCCCGTCAGGCCCTAAAT
ACCGGATGGCCGCGGGGTTTTTTTAAGGCCCATTCATTTGGGCCGTTTCTTTTGGGCCTTGACCTTTATTTTAAATGTGTTGAGTCATTTTTTGTGTTCCGCTTTGGGATGGCCGCCACGTGGTTCAATTTAATACCGTCAAAATAAATATGATAAGCGGAACTTTATCGAATTTCAGTGTGTGTTTTTGACCACATATAACTATGAAATTCGACCGTTAGATTGCACTTGATATTTGAATTAATGATTAACATGCTCGATTTTATGTCAGTTGTACAAGTATTTGATGTGTGTGCAATCGTACAACGTTTATATCGTGGACCAATCATATATTAACTGTACAATTAAAATAACGCATTGCTGCAACTACTGCTATGTATATAAGGTATATGATATTGATTTTTGAATATATCCTATTAACAATTTTGATCATGTATTTCAATGGTAACAAGCGTCGTTGGTTGTCCACCAATCGCCGTAATTACTTACGATTTCCTACG
AAATAAAACATCTCAACACAACATAATCAAAAGTACTTCAACAAACATCAATTTATCTCATTTTCAATTGTCATAACAAGCAACAATGTCTTCTTTGTACACTCTTCGAGCAGCAGCTCAGTACGATAGGAGGTTGGAAAGCAAGAAAGGTTCTGGTTGGGTCGAGCACAAACTCGAAAGGAAAGGTGAGAGAGGAAACACTCACTATTGTAGTGAGTTTGACATTAGTAAGGGTGCCAAAATCCTGCAATTGGTGCAGATTGGTAACACTGAAGTTGGAAGGACCTTCCTGGAAGGTAACAGATTTGTTCGTGCGAATATATTTGAGATTATCCGGAAAACCATGGTTGGTCGTCTGGGATATGATTTCGAAAGTGAACTATGGGTCTGTCGCAACTGTGACAAAACTTCTGAAAAATACTTCAAGAAATGTGACTGTGGGGAAACATATTATTATTCTGAAAGAAACCTGATGAGGACAATGAATGACCTGATGTATC
AAATTTAAATCTATCACCACATTAGGTATTAATTTATTCGTCTCTAGACACTTTTGTAGCGTGCGCTAGCCCGCTGGCTTCCCGACCGACCTCAATCCAAGCGAGTTTATGTCCAGGTACCTCTTATTGAGAAATAGAGTGTCGAGTGAATAAACATAAAGATTACGTCATTACGGGGTAGTTGAGCGCTTTTGCATCAAGTTATTAACCACTCGCTACTCGGTGTCTAGACTACGTTGTGGTGTTGTAGTGTGAGCCTTGTGCCGCTACGTAAAATATATAAATTTAAATTTCCATACTTAACCTAGGTTGAGTGTGTTTGTTGCTGATAATAGTATATTATCGCAGCGCCCTTGCGTTGATCTTTGATCCGCCCTATCTTTAACTTTATTTGTATTAGTTTCTGTTGTCGTTGGTATTTAACGTCATGGATTTGAATACTATGATGCCAGCCTTTAATGTTGCTTATTGGGACGGCGTTCATGCTCCTTATGTTGTCA
TGCCGAAGCAGAGCATTTTCTAATATCCACAAAATGAAGGCAATAATTGTACTACTCATGGTAGTAACATCCAATGCAGATCGAATCTGCACTGGGATAACATCGTCAAACTCACCTCATGTGGTCAAAACAGCTACTCAAGGGGAGGTCAATGTGACTGGTGTGATACCACTGACAACAACACCAACAAAATCTCATTTTGCAAATCTCAAAGGAACAAAGACCAGAGGGAAACTATGCCCAACCTGTCTCAACTGCACAGATCTGGATGTGGCCTTAGGCAGACCAATGTGTGTGGGGGTCACACCTTCGGCAAAAGCTTCAATACTCCACGAAGTCAGACCTGTTACATCCGGATGCTTTCCTATAATGCACGACAGAACAAAAATCAGACAGCTACCCAATCTTCTCAGAGGATATGAAAAAATCAGATTATCAACCCAAAACGTTATCAACGCAGAAAAGGCACCAGGAGGACCTTACAGACTTGGAACCTCAGG
AGCTGCTACGGTAAGCGTCCCTCTTCTTGATGATTCTACCACCATGAGTGACGTTTTCAATAGTCCACAGGCGCGAAGCAAGATATCAGCAGCGTTCGGCATAAAGCCTACAGCTGGACAAGATGTGGAAGAACTCCTGATCCCTAAGGTCTGGGTGCCACCTGAGGATCCCTTGGCCAGCCCTAGTCGTCTGGCCAAGTTCCTCAGGGAAAACGGCTACAAGATTCTGCAGCCACGGTCTCTACCTGAGAATGAGGAGTATGAGACCGATCAAATACTCCCTGACCTAGCTTGGATGAGGCAGATAGAGGGACCTGTTTTAAAACCAACCCTATCTCTCCCCATTGGGGACCAGGAGTACTTCCCAAAATACTACCCAACACACCGCCCGAGCAAGGAAAAGCCCAATGCGTACCCGCCCGATATCGCATTACTCAAGCAGATGATCTACTTGTTTCTCCAGGTTCCCGAGGCCACAGATAACCTCAAAGATGAGGTCA
ACAAAACAAACCGAGGGAGATAATCTTGATGCTCTTGATCACTCTTAAAGGAACAGTATCTTACTACGTCCCGACAGACTCATCAGCTCGATTATTTGCTTACAAATACTTTATACACCACGTGCTTGCTTTGTCATTTGCAACTTTACAATTGTACAATGTCGAGCCGTGTTTTTATGGCAATCTTCCTCGTGCTCTGCTATATATCCTGCCCTGCATTCTCAACAATGACTACAAAATGGGCGGGTCTGCCATCTGGTGCAAGCCAGATTATATTCGCGAACTTGTCCTATGGGGACTTGTTTGTGGATTCTACCCCCGAATACAAAATAGGGGAAGGAGAGGTTACCGGGTTAACTTACAAAGACTCGGGAATCGCAGAGCTTACCTCTCATTCTTACACAGGCTTGATGGGCGCAATCTTAGCGAAAATCTACTCAGACGTCCAGAAGCCTTTTTCACCACTGTGGAAGATTTCTCTCGAACGATTGGAGTCTTTT
CCGACGCCCGGTGGCCTGGGGAAGCCATCCGTGCGTGCAGACCCGCCGTCGGCCGATTTCTGAGCCGGGGCGGGATATCGACGAAACCAAACCACATGGCGCACCCTTAGAACGATGACAGATACCAACTCGAAATTTCACGAAGAGGCCCACCCCGAGGCCATCCAGATCACGAATCAGGAGCGTGATTACGGGCAGTGGGGGCAGTGTGTAGTTGACCCAGCGAAGTCGACCGGCGAGCGATGCACGCAGCCGGCGAAGGGCTCGCATGGGAAGTGCCACACTCACGGCGGCTCGACGACGACCGCCGACGAGAACCCGAAGCAGGGGCGCGGCGACCAGGACGGCAACGACAACGCCGTCGAACACGGCGCCTACCGGGAGAACTTCATCGATCACCTCACCGAGAGCGAGCAGGAGATGATCGAGAGCGTCTACGGCGACCTCGAGACGGCGGAGGACGCCCAGGACGTTGCCCGGTTCGTCGCCTCGATCCTGCT
AAAAATAAAACAAAACAACACAACATACACGAAACACTTGCAAACAAACAACAAACCCTCGAACAAACTCATTTGAGCTTTCATCAACAACGAATTTGAAGTTCAAATGGCAGTCGCAATGATCATGAACACTTTGGTGAACAATCTCAGCGCACCACCCATAATTCCGAGCAAGTACACTTTAAGTGACATGGAGAAGCGACAGTACGCATCTGTTTGCATCTTTGGTGACTTTGGTGCACTGAAACCAATCACAACGAACGCTGCTAACAACAACGCAGCTAAAGCGATTGTGACGGAGATGACTGGAAGAGAGAGCCAGGGGCCGATGGTTCTAGCTAAACACATGGCGAAACCATCGAATGGTGGTAGCGTAGTGCATGTGCGGAGAGGACCTAATGCCTGGGTGCTGCAAGCCCGAGCACAAATTAGGTCAAGTGAACAACAAATGGATACCGCCTTCGGAAGACTTGCAACGGCATGTGCGGAACGCATTGAGA
AGTAGTGTGCTCCTATTCCGAAACAAACAAAAACAATCTCAAAATGTCACAACTGTTGCTCAACCAATATCGGAATAGGATATTGCACTGCCGTGAACCTGAGATAGCAAAGGATATATGGCGAGATCTATTAAATGATCGACACAATTACTTTTCTCGGGAATTTTGCAGAGCTGCAAATCTTGAGTACAGAAATGATGTTCCTGCTGAGGATATTTGTGCTGAAGTTCTTGATGGTTATAAAGCAAGGAAAGTTCGCTTTTGTACACCTGATAATTACTTACTACATGATGGAAAGATGTATATAATAGACTTCAAAGTGTCTGTAGACGACCGATCTTCTAGAATCACAAGGGAGAAATATAATGAGATTTTTGGAGAGGTATTCAATCCAGAAGGTGTAGATTTTGAAATTGTTATTATTAGATTAGATCCTTCAAATATGACGATACATGTGGACTCTCGAGATTTCGTGAATACAATTGGGCCGATTACATTAA
ACCGGTGGCGAGCGGATTTTTTGGGGTTTTGTGTGGGCCCCACACACAAAACAGATCTGGAAAACGTGAGTGGGCCGAATGAGTGGGCCGTTATATTGGGCTTTTATATCAAAATCGCATATTATTTATCAAGTCCATTATTATTCATTTAAGAAAAATTACATTATACATAGTCCGTATAAATACACATTTATACGGTTACATGCTTGTATACACGATATTCGTCGTTTACTTGGATGTCTATTACTGGAGCCTCTTGTTGCATCATCATATCTATGATTTCAACCATGTCTTCTGCTTTGATCTCTTCTATTGTTGAATCTTTATACATGATCCTTAGTAAGTTCTTGATACCTTCCTCTAAAGCATTGAAATTGAATGGTGGTATGATGCCATTATGTCCGTATGGGATGGAGAATTTGTGCCTAACTAGAGCAGGTGATCTAGTTGAATACATCTCTAGCTCAACTGTGATTTGTATTTCTGAGCTGAGCCTGACT
AGCAAAAGCAGGAGATTAAAATGAATCCAAATCAGAAGATAATAACCATTGGATCAATCTGTATGGTAGTTGGGATAATTAGCTTGATGTTACAAATTGGGAACATAATCTCAATATGGGTCAGTCATTCAATTCAGACAGGGAATCAACACCAAGCTGAACCATGCAATCAAAGCATTATTACTTATGAAAACAACACCTGGGTAAATCAAACATATGTCAACATCAGCAATACCAATTTTCTTACTGAAAAAGCTGTGGCTTCAGTAACATTAGCGGGCAATTCATCTCTTTGCCCCATTAGCGGATGGGCTGTACACAGTAAGGACAACGGTATAAGAATCGGTTCCAAGGGGGATGTGTTTGTTATAAGAGAGCCGTTCATCTCATGCTCCCACTTGGAATGCAGAACTTTCTTTTTGACTCAGGGAGCCTTGCTGAATGACAAGCACTCCAATGGGACCGTCAAAGACAGAAGCCCTCACAGAACATTGATGAGT
ACACAAAGTCCTGGGTAAAATAGTTATATTTTTACTATACAATACAATTCCGACATCATCTAAGTATGAACGTGTTCACATCGTCTGTGGGTTCTGTGGAATTTGATCATCCCCTGCTTTTGGAGAATGATCTGACCAGTTTGAGCATCAACTGTGACGATGTCCATTGTTCTTCAAGAGCCTTATGTTATATATATGACATCCATTCATCTAGGCACCCCTCCATTGATGAGCATCAGTTTCTGAGGCTTCTTCATGGCCCTGATGATGCTGTCACTCTAGGCTCCTTCTTGAAAACTCTGATCTGGATTCTGTCCCATGATAAGAATCTCCCAGAAGAGTACAGACTTCCTACCATAATGATGTCATCCTCTTATGTGAAATTCTTCACTGAAGTGAAGCCTAGACCCCCATCAACAAATTGCTGGACATGCAGAATGTCCAAAGACAATTTGCCCTTTACCGTTCCTAGTGTCAAGGGATTTCCCCCAGATGCAGAG
CATGAAGAACTACATAGTAAAGGATAGATGTGCTTTAGATAATGGCTTTATTCTTGATTTTTAATGATTTGTTGTATTTTTGTTGTAAGAAAATTATAACTCCATTAGTAGCTCAATTATTTTATCCTTATCTTTATTTTCTAGCTCTTTTATAATATGGATATAGGTTTGCTGTGTGATAGCCACACTTGCGTGTCCTAGGCGTTTTGAAACAGTCATGATATCAACTCCATGATAGAGGAGAACAGAAGCATGAGTATGCCTTAAACCGTGTACAGTAAGTGGAGTAGAAATCTTTAGTTTTTTTAATGCATGTTCTAATGTATTTTGCAAAGCTGAGAGAGTTATTATTTTTCTATAAGGATGATAACAAACGAAGTCATGTATCGGTTTTATACCCAAACTTTCAAATAATGTTTTTTGCTGTTCTCTAAAATATTTTAGCAATTGCATACTTTCATCATCTATAACAATATCTCTTATTCCAGCATCTGTTTTGG
AAATCCTGGCACATCTCATGTATCAATGCCTCAGTATGTTTAGAAAAACAAGGGGGGAACTGTGGGGTTTTTATGAGGGGTTTTATAAATGATTATAAGAGTAAAAAGAAAGTTGCTGATGCTCTCATAACCTTGTATAACCCAAAGGACTAGCTCATGTTGCTAGGCAACTAAACCGCAATAACCGCATTTGTGACGCGAGTTCCCCATTGGTGACGCGTTAACTTCCTGTTTTTACAGTATATAAGTGCTTGTATTCTGACAATTGGGACTCAGATTCTGCGGTCTGAGTCCCTTCTCTGCTGGGCTGAAAAGGCCTTTGTAATAAATATAATTCTCTACTCAGTCCCTGTCTCTAGTTTGTCTGTTCGAGATCCTACAGTTGGCGCCCGAACAGGGACCTGAGAGGGGCGCAGACCCTACCTGTTGAACCTGGCTGATCGTAGGATCCCCGGGACAGCAGAGGAGAACTTACAGAAGTCTTCTGGAGGTGTTCCTGG
ATGTATACTCGTTACAGTTACAGCCCTACTTTGGGCAAAACCTATGTGTACGACAACAAATACTTTAAGAATTTAGGTGCTGTTATTAAAAATGCCAAACGCAAGAAGCATTTAGAAGAGCACGAACATGAAGAACGCAACTTAGATTCGCTCGACAAATACTTGGTGGCGGAAGATCCTTTTTTGGGACCCGGCAAAAATCAAAAATTAACTTTGTTTAAAGAAATTCGCAGCGTTAAGCCCGACACAATGAAGCTTGTAGTTAACTGGAGCGGTCGCGAATTTCTTCGCGAAACTTGGACGCGTTTCATGGAAGACAGTTTTCCCATTGTAAACGACCAAGAAATTATGGACGTGTTTCTGTCTGTTAATATGCGACCAACCAAACCGAACCGTTGTTACCGATTCTTAGCGCAACACGCTCTGCGTTGTGATCCCGACTATATTCCTCACGAAGTCATTCGTATTGTAGAACCTTCCTATGTAGGCAGTAACAACGA
TAAACGTTTCACCGGTTTGTAAATTGGAACTTCGTAGTTCGCCAGACGCCTTCTTCGTATCAAGGAACTGGAAATTGTACGGTGAGTCTGTCATTTTATTTTCTACTTTTCGTACCAGTCATGGGTTTTATTAGTTTTTCGCTTTTTGATGTGGATAAATTGTTGGTATGGGTGAGCAAATTTAACCCAGGTAAGATACTGTCTTCCATATGCAACTTGGGTGTGGACTGTTGGAACCGCTTCCGTAAGTGGTTCTTTGGCCTCAACTTCGATGCGCATATGTGGGCCGTGGATGCTTTTATGCTGCTCATGCCATTTTACACGGAGCAGATGGAACGTGTAGTCGACGACTTCTGCAGCGAAACCCAAGAATCCAAATTAGAAGACTGTTTGGAATTGGACCCCTCCGTTAACGAGTTCTTCGATGAGGAGGTGTACAAGAGAGATGAGGAGGGCGTGATGGTTCTCCAAAGGACGAGCAGCCGTAAGCACATCAAACG
GCTAAAGTGACCGTGGTCATGGCTTCATTCAAGGGATTCTCCGCCAACACTGTTCCAGTTTCTAAGGCCAAGCGTGACATATCATCTCTTGCCGCTACTCCTGGACTTCGTTCACAATCCTTCACTCCGTCTGTGGATATGTCTCAATCGCGTGAATTCCTCATAAAGGCAATTGAGCAAGGGTCCATGTCTATACCTTATCAGCATGTGAATGTACCGAAAGTTGATCGTAAAGTTGTTAGCCTGGTAGTGCGACCTTTCTCTTCAGGTGCTTTCTCTATCTCTGGAGTGATTTCGCCAGCCCATGCCTATCTACTAGAGTGTCTACCCCAGCTTGAGCAGGCGATGGCTTTTGTTGCTTCACCTGAGTCTTTCCAGGCTTCCGACGTCGCGAAGTTTGCCATAAAGCCAGGTATGAGCCTCCAGGATGCCATCACTGCCTTTATTAACTTTGTGTCCGCGATGCTGAAAATGACGGTGACTCGTCAAAACTTTGACGT
CATCATCTATATATACCTACATGAATGACGCTGCTGTCACCTCGCACTACCGCTCCCGCCCGCTAGATGGCAAAATTGCTCCACCAAAGTATTTCCGTGATACAAAGTCCGGACTGGGCGCGGCGAATACGTGCCGGGCGAGGCACGGAGCCGACTTTCTGGCACCGATAGCAATAAATGGGCGTTCCCTTGCGTGCGGAATTGCGCCGGCACAGTCCCAATGGCTTGGGAGCGGTCCAGAAAGCGATTAGTTTTTGCGTACGCACGCGAAAGCTATTTTTGCAGCACTTACTTCCTTATTTGTTTACAACCGCCTCCGCCTGTGTGTAATTTAAAATTTGTACATACCGTTCCGATCGCCGTACTTGGGCTTGGAACGCGGACTTCGAGTCCCTAAATTGATTTATGGTGTCTTAATCAGCGCTTTTTGTGCCACGTTGTGCGTTCTCCGTTGACCTTTGAAAAGGCGCGTGGTATTTCTCGGTGTGTTTTTCGGGCGG
AGAAATTCTCCAGCCTGACCAGGTGGTGAGTTGCGGTGTTGTCTACCGTAGAGGATTTCTCTCGTGCCTTGTTACGGGTTTGAAGGGCGAGCCTATCTTCGGAGGGTAAATTGTAACTTTCGCCAAACAGGACTATGGATACTATCAGGCGGCTTTTCGGGAAGAACCAGCAGATCTTTGTTGGACAGCATGCGATTGGTGTAGAAACTGGACCCAAGATTGACATGTTCTCTCTCATATGTAAAGTGGTCCTCAGGTATATGCAGACAGGGAAAATAGAGCACAAGGTCGATGGACTGAGTGGATTCGTGGTTGAGTTACTCAAGACTGATGCCGCTGCTAAGTGGGATTGGTTTATGAGAAGGGCGAGGAGAACTGACTACGTTGGTGCGGTCAGTTGTCTTTCTGCCATAGCCATCCTTCCACTCTGGTGCGCCAAGAGGTGGTACTCTCGGCTGGCGGTGGGAATGCTGTTAACACCAGTTTGTGTTGCAGCAGCA
AGAAATATCTCAGGATTTGACCGTCCGGTGAGTTGCGCTTATCACTTGCGTAAGGTATTTCTCTCTTCATTGTTCATATGGAGGGTTTGAAGGCTGAGTCTACCACAACTGTGGGGATAAATTGTAACTTTCAGCAAACAGTGATGACTGAGACCGGTAATAAGTTGATGTTCGGAAGTTTACCTTCAAGTTTGGAACGACCCGTTGCAAAGAGGAACTATTATCGTACATTATCGGACTGGATTTTAACGTACACTAAGACAGGGAAAATCGAGGATACACATGATAATGCTTGGAGTTATGTCGAGGATCTTGTCAAGACTGACTTCAATGCTAAATATGATTGGTTGGCTAAACGGGGTGTGGCTCGTGATTACCGCACTGCCGTGGGGTTGGCCATCATACCTGGTATCCCGGCGATTGTGGCAAACACACGCATTGTTACTGGTACATGTGAGGTGGCAAGGGTTGCTGTAAAGCTGCCCAAGGCGCTGAACATG
TTAAAGCGCACTGGACCCAGCTCACTGAAAAAATTTCAATTTCGTACTGATCCTTTCTCACTTTTGAACCCCCCCTCTCCTTGCTTTACAAATCACTGGCTCACTTCCAGTACTTTGTAATCTCTGGGTTTCCATTCGATCTATTCTGTCAGGATGGGATACCTTTGTGATGATGTTGCACTCTGGATTAAAACTTTCACAGACCTTGGCATGCCTCTCGACATGGCCATGGAGGTCTACATGAACACGAAGATCAATGATCTGCGTAAATGTCCTGTTACTTACTCTGCTTGCTTCACTTACAAGGATTGGGTCGATGAACACTTCATTACCCAAGCACCAATTGATGATGATTATGTTCCCACTGAGGTTTTCCCTGATGAGCCTCCAGTGTCTCAAGTTCTTCCCGAACATCCAAAGGCTGGTGCCGATATTGCTCTTGTTGATATCGTTGCTGACCAGCTATATAGTTCTCCGATTTTCCCTCTCACTGAGGTAAA
AGAACTTTCCCAACACTCGTTCCGAATTCTGATACTCAATTGCATTTCGAATCAATGACGTTTACATTTAACCTGATTGCGCGCTACATATCACACTATAAAACTACTATTATAACGACCGTTCATCTAACAGTGATCTTGTGCGATTTGACGTTGCTAACACTCGTTAGTTCCTCACTCGTGAACGTTCAATCACCAGGTAACTCAACGCGTATTGTCGCAGTCGAGCATATTTCTCAAGATCTTTATTTGCAACTTGAATTGGCAATATCTATCGTAATATTATTATTTCTATTATATACGTTTTGGCGTAACAAAACTTTTCAATCATTTGCTATTTATGACGTGTAGTGGTCATGGGAGGCAGTTGTAGTTGTCAAGGTGCTGAACAACAACAAGGATTCTTTGATGCTAATGATCCAATGCACATGATAGGTGGCGCTGCTTTAGTAATTATCATTTTAACCATAACTTTTATGCTTGGTCGTTGGTTTGGTAGA
TTGATCTAAAGAAACTTTAGAGGAAGCGTTGAAAGAAGTAGATCTATCGGCTAAGGTTAAAGAAGGATTGATCTAAAGAAACTTTAGAGGAAGCGTTGAAAGAAGTAGATCTATCGGCTAAGGTTAAAGAAGGATTGACCTAAAGAAACTTTAGAGGAAGCGTTGAAAGAAGTAGATCTATCGGCTAAGGTTAAAGAAGGATTGACTAAAGAAACTTTAGAAGAAGCGTTGAAAGAAGTAGATCTATCGGCTAAGGTTAAAGAAGGATTGACTAAAGAAACTTTAGAAGAAGCGTTGAAAGAAGTAGATCTATCGGCTAAAGTTAAAGAAGGATTGACTAAAGAAACTTTAGAGGAAGCGTTGAAAGAAGTAGATCTATCGGCTAAAGTTAAAGAAGGATTGACTAAAGAAACTTTAGAAGAAGCGTTGAAAGAAGTAGATCTATCGGCTAAAGTTAAAGAAGGATTGACTAAAGAAACTTTAGAGGAAGCGTTGAAAGA
CGAAACAAGCTTAGGAGGAATCCAGTTTCGCAGCTTCTCTAGCTCAACTTGCTTGTTTCCGCTCGCAACAGCCATCCACACTCGTTATTAGTGTATGTTTGTTGCGACTCTTAGTGGAAGGGTTATCGTTCAATCGAGCGATAAAATCTACTCAGGGTTCGTGCAGTACGCCTCTTTCGGCTTACACTCCCTCTTCCACGCAGCGCGCTCGGATTACCACTATGGGCCCGAAGAAACTCAGCTTTTCTGTGTTTCTTTGGCTTATGTGTTTCCTCTCCTTCTCACAGGGGAATCACACGGGCATGGCAACGGGATCCGACTTCCCATCTCCTACTACCCTGATCTACTCAGGTGGGGTGTGGCCCTTGGTTACCCCCCACAGCTCACCCGTAGCAGGAGAAAAGTGCACATTGACTTGTGCACCATGTCCAGTCAGGTCCATTACAGAGCCGAGTTACAAAGAATTACTACAACAGCTCTGGGTGAAAGCCTGGTTAGAT
GTTTGTCTATCAAGAGCGTACGGTTCAACCCCTGCCTCCCCTGTTAGCACCCAATCGTTACTACTCTATCCGTTTCGTTTGTTCATTATGTCGACTTTCTCCCTCGAGAACTGCTTAAATGGTTCATACGGTGTTGACACTCCCGAGGAAGTCACTTTTATTAGACGTCGTGATGCCAATCCTTCTGCATTTCACGGTGAGGAAACTGTTCCGTCTAATACCACTGAAGTACACAGTGAGAGTGTCTCTTATTCTTCCGACTTTGAAGGATATTCCTGTGACTCTGATTTCACAGGTGATAATCAATACTCATCGTTTGATGGTGCCGATTCTCTATTATTATCTTATGATATTGATGAGTACATTGATTTGTCGGAATCTGAATTACGTGTCTTGTTTGATGAAATGGTCCAACCTATTCATTTCGGTATGGTTTTAAGCCCGACTTTCTCGAGGAACAGATTTCTATCCTGCTTGTCTTTAGCAAAATCTGTTGTTGT
GTGAAAGGAAGGAATTGCATAATGACTTCACCACTCAAGCCCGGTCGTCCCGGTCGTTCACAAATGAGCCACGGAAAAGGGATGATGGCTCACCCCGATTCCAATTACCATCGCGCTGATTTGCCATTCGCAGAAGCGTCGGATAAGCACGACGCAACCAATCGACGCCGAGCAGAATTCCGCTCCGATCCGACAAATGGTGCCGAATCCATTACGCCGGATATGTATTTCGCCGAAGGCAACCCAGACCTTTTCGGACCCCAGCCCGCAATGGTCCAAGAATCGGCACAGACGCCTCCGGCGAAATTCCCGCAGCCGAATGTGCGTACCGGCGTGAACCGACAGGGGTAGACAGATGGCAGAGCGTGTAGAAGCACCGAACGCGCTCATGGGCAAACCGGACGGCCCGCACCTGTTTGTTCCTGAGCTTGACCTAGAGGTCCCTACGTTTGACGACCCGCGTGAGGATTTGATTCCACCGAAAGCGCGTGCTTTCAAAC
GTTATTTGTATTGATATGTACAAATATACTTAATCAGACACATTAATCCGATGGATTTTCTTGCAATACAGCAACTATTGCAAAAGTCGATCGAGGCTCAGGCCAACGACGCTACTTCCGAGATCGGAAAAGCTATATCTGAACGTGCTCTCAAATTAGTTGAGAATGCCACAGAGAAACGTCCCTGTGCTGAACCGTTGAACGTATCGTTCGCTTGTACCGCAGAACAACAAGCTGTTTTGCGAAGTCACTTCCCGGGACGGGAAGTTAGATTTTCTAATAAATCCTCGTCATCGCACTCGTTTGCTGCTGCCCACAGATTGCTGGAAACAGATTTTATCTATGGATGTTTTAATGACAGGAATTCCCCGATTCTAGACTTGGGAGGAAATTATGTATCGCACTTTAAACGAGGTCGGTTTAACGTGCATTCCTGCTGCCCATTGCTTGATGGCAGAGATGGTGCCCGTCATACGGAGCGCATGCTGCAATATGATGCA
TGTCTTTTTCACAACTATAATTAAATTTTATATATAAAAGGAGGTAGCGTTATGGAAAATGTAACTAAATTAAATAGCGAACAACTGAAGACCATAGACAAAACTCGCGACTGGTTGATGCAGCAAGTGGATGTTGAGAACTTAGTGGAGGTCGAAAAGGTAGATAGATATTGTAATTTATTAAAAATCTTTTATTATCTCGACAATGACGTATACGCGCGCGGGCCGGTAATCGAGGTGGGTAATGGCAAACAGGGGTTTATCAAGCCTAATCCAGCTCTTGCAGAAAAAAATAAAATCAACGGTTCTTTATTAGCAATCGAAAAGTCATTCAAGCTTGATAAGAAGTTAGAGCAACGTCGTTTAGAAAAGGCGCAAAAAGGACCTGAATTAACATGAAGACCCCAAAATACGTGACGCAATACATTGACAAGATTAAAACAGGTAAGATCATTGTTAATAAGGAGCGTCAAAATCTAGTTGATTACTTAGAAAAGTAC
GGTAAAGTTGACACCTTTACAAGAGCAGGTTTTACAAGTTGACTACTTGTGTATTGGAAACCTCACTGCCCAACGCCTCCGTATCGCGATTGCAGTTTACATTAGTGTCTTTTAAATGTTTAACCTCACTGCCCAACGCCTCCGTAYCGCGATTGCAGTTTGTATTAGTRTCTTTTAAATGTTTAATTTTGATAGCTTGATCACCGCGTCTTCGCGGGTGGTCAAAGATTTTATTCATTTTTGTTACAATAGGGCAAGGTCAGTATACTGTGCCCTTAAACGCTGGCTGTGGGAGCTGCAGGGAAAATTTGATGCACATAATGCGTTTGTTGATCTCTGCTACGATGCCATGTATGGCATTGAAAAATTTGAGGAGGAGCTAGCCGAGGAATATACCCTGGCTGAATCTGAAGTCGCCCTAGCTGAGTGCCATTATAGGTACTTGGTTAGCAATGGTGCTCCCCTCACCCACTGGCCGGTACCTTGCCCGCCTCCTGGTG
GTAAAAAAACTTTATATAGTCTTTTACCTGGATTCTCTGTGCAGAACTGAGAACTGAACGCTACCCTTGCGGGGGATGCGGCCCCGGGCTACGGCCTAGGGATCCAGCGTGGCTCACGGGCCGCCGGAACTGACGTCCGTAACAAACGTCCTTGGGATAGGAGTACAGTAACCACTCTTAGATACCCGATTCCCCTGTTTCTGCGTGGAAGCCTTTCGACAGCTACCCAGCTTAGATCGTCTGGTGCCCTAAATCCCTGGAGATAACCAATGGCTACATTACAAGATGTGCATCTACGGGTGAATGACCGGGTAACACCGGTGTACTTCACTGCTCGCTCGTTTCTGCTCGTTTCTCCGAAACGTGCGGGGCAAGCAACGTTCCTCGCTCGCGAGGAGGGTACTGACAATCCTGTCGTTACCTGTCATGTATCCGACTTTTATAAGGACGGTGTGTAATGACTTTGTACCTGGTCCCTCCGCTGGATTCGGCGGACAAAG
GAAAGCTACGTGGTCATGGTAGAGAACTCGTGTACCAATGATTGCACCTTACCGTAGTACCTCCTACACTTGAGCAGGCGTCCCACATATGTAAGTGTTAAGTGGACCAGTACCTGCTGGAGGTAGTCAGAGTGGAAGAAGCTGTAAGATTGCTCCTACTCTGGTAAAATCCACGTCCCCTTTCCAACCCTCCATGGTCCGGTTGTAAAATAAGGATACTATGTTGAAACTGTTTTCCCAAGACAGTATAATCGTTTGGGAGGTAGTATTTGATATCATTCAAGTCTGCCAGGGAAGGTGAGGGATGTCACGCATTCTCTTGGTTAAATGTATTGCATTTTCCAAGTAACAAGACTCAAACCTTGGTGCGTGCCCCTTCTGTCCCTGTCAGATGGACGACGTAGAGAACGGTCCATGAATGCTATCGACACCAGGAAGCTGCCTCTATAGGACAACACAGTTCACATGATAACCGTTGGTATGCGGTGTGTTGGCTCTTT
GAATAAACTAAATAAAGTCCCTATTCAAGCTCTCGATTTCTGCTTAAGTGCGGAAGTTGATACCGTGGCCGAGGTAATACAAGGCGACCAGAGCTCCACTCACGTGGCCGGTTGACTTGAAGCAGAGGTGAGGAGCCGAGCTGATAGTCCTAAGGTAACTACTTTGTGTAAGTCAAAGTCGGCCGACTCGAACGGTCGTGATTTCACCAACTAATGGTGTGGGATGGGTGCCCACGCAAGAGCTCTATGCAGATGAAGCCTCCCGATGCATAGATGAAACGCATCACGATCCAGGGGATAAAGACCTATGGTGAATGGTGACGTTATCACTCAACCATAACAGGAGTACAGCATGGCTGGTCCCCTCGTTTTGGCTGGTGAAGCCCTCGGCAGCACCGCGGCTCGTACCGCCGGTCGTGCCGGGATGCAGAAGCTGAAAGACATGCTGATCAGTCTTGGTATCTGGGAAGGTATCCAAGCGGCAGCTGACTACGCTCCGG
GTTTTATCAAGAGCGTACGGTTCCAACCCCTGCCTCCTCTGATTTACCAACTCCTCAGTTTACACATTCTGTTAAGTTCTATGGCTACCTTCTCTCTTGAGTCCCTGTTATCAGGTGCTTACGGTGTTGACACTCCCGAAGAAGTAGCCCTTATTAGAGAGCGTGATCTCCTTTTCGCTTCCGGCGTGGATACCGGCGAGAGTGTCCCGAGCTCTCCTGACATTTCGGAGAGTGATTCGTGTTTTGAACACGATGATGCTCCGTCGACATCGGCTACTGGCTCTTTAGAGCGAGTTTCTTTCCTTGTTGAAGATTTGAATGCCATGTCTGACGTTGAGATTAGGACCGTCTTTGAGAATTTGATCAGGCCAACTTACGTAGGCTGTATTGAGGTGCCTGAATTTTGCAGGAATAAATTGACACTTAGCGTGTCCGTAGCTCGCAACCTCATCAGCACTGCTTCTAGGTATCCCCGTAAGTTAAAGGCCTATTCTGATCTT
GGCTACCATCGGGCATATAGGATACTGACACGTATACACTCAAGTCGTGAGTGAGCAGATAGACGTAACGCACCTATCGTGGTCTAGGACCGTCCAATTAAATTTGGAATCAAATCAAAGAAAATTCATGAAAATCTAGTTTCTTTGTTTTACACAACTACTTTTGTAGGTATTACTATGGCTTTCTCATATAGAACGCCACAGGAGGAGCTTCTGAACAGGTTACCCCAAACCCAACAGGAGATAATTGGCAATCTTCAATTTGAACGATTGCAGAAAGAGGAAGAGAGGAGAGTGGTTAGCTTCTCTTACGCTTTGCCAGAGAAAACTAAGGAGTGGTTCACTAAGTCAGGGGTCTATCTCTCACCCTTTTCTTTTGAAGTGCATTCTCATCCTGGTTGCAAAACTCTGGAGAACCACATATTATATAATATAGTGGCCCCGCACATATCCAAATATCCCTACATAGCCTGCTTGAGTATTAAAGCAAATAAAATGAG
GTAATCCACGAGAACGAGGTTCAATCCCTTGTCGACTCACGGAGTATCGAACTTTTCTTAATTTTATTTAATGGCAAGTTCTTTAGATCTTTTGAAATTGATTTCTGAGAGAGGCGCTGACAGCCGAGGCGCTTCGGACATAGTTGAACAACAAGCTGTAAAGCAATTGCTTGAGCAAGTTGACTACTCGAAAAGGTCCAAGAAAATCAATATTAGAAATAAACTCACGCCCGATGAAGAGAATGCTTTCCGGGCGCGCTATGGAGGAGCTTTTGATTTGAACTTAACTCAACAATATAATGCTCCCCATAGTTTGGCTGGAGCTCTGCGAATAGCGGAGCATTATGACTGTCTTTCAAGCTTCCCCCCTCTTGATCCCATCATTGATTTTGGTGGTTCTTGGTGGCATCATTATTCCAGGAAGGACACACGTATTCACAGTTGTTGTCCCGTGTTGGGCGTCAGAGATGCTGCTCGACATGAAGAACGACTATGTAGAA
GTTAATGAGAAATGGCTTCTGCCATCGCTCTCTCGAGCTCAACCGCTCAAAACAAAATTACTCTTAAGTCTGTGGCCTCACGGCTACAGCAAACTGATGACCCTGACATTCGTGTCTGGTCTCAGTCTGTTGGTTTCCACCTTCAGTTTTCGAACTGGAAGTGTGCCAACGCCTTCTGTAGGTTCGTTACCGATGCCTACAACCTCACTCCCTACAAGGAGTGTGCTCGTAGCATCACCCGACAACTTACTTCCCTTTCCAACTACCTTTCCGCCCAAACTGGTGTAAGTGTAAGCGGAACCCAATTCCTTCTTTCCCCCTCCGACGTGGAGGTGCCCGTCGCCAAAACTGGTGAAAGTGTAAGCGACATCATGGTACCCTCTTACTCGGTAAACGGAACTTCAATGGAATTTGACTCAATGGCTCAACTGGCTCAGGCTTTGACAACCGGATTTACCTTCTCTGTTAACGACGCCCAAATCGGTAATGCCCCCGCCCAA
GTTTCAACATGTCTAAGGATATGGTTTATCATTTTGAAAAATATAATTTTATTTCATCCTCCTGGTCACTTTGGGGCACGTCTGGGGCACGGGCATTAAGGACATTATTCAACATGGCAACTTGAGTCACGCTGCACTCAGGCATCCATGCACCATAAACATTGTAGACCATGCTGGCGCTGGAGTGCCCCATCTGTGATGCAATAAATGTCGGGTTTGCTCCGGAAGATAAAGCCCAGCACGCATAGGTATGGCGTGACTGATACGCTTTACGGGATCGGATACCCGCTCTTTTTATTGCTGAATCCCATGTCGCTCCGATGGAGCTTACCGCGTAGTTAATACCCGCCTTGTGATTCTTGCGAACGATTTGCGGACAGAAAACAAAAGTGCACTCGTGCAAAATTGTTCTTCCGTACTCGCGTAATTGAACAGTGATCTGATGCTGCCTGCTAAGACGAGTAAGCATCGCCTGGTTTTTAAGTGCTTCAATTGCTGGT
ACCGGATGGCCGCGCCCGAAAAAGCAGATGGGCCCCAGAATGGCCCCCACGCACTAAGTAATGTCAGCCAACCATGTGCAAGACTGGGAGACTCGGTAGTTACGAAAGGAGGATGAAGTGGTCCCTACGCACTAAGTTTGACAGGCAATTTTATTGCTATGTGTGTATCATATTTTCATAGGTGTGTTACGGGTCAATCTAAAGGTATGTTATGGGGCCTATTCATAAAAAACCAAAATATAGGTTCCTATTTACATATTGATTATATTTTTATGTGCGGATATATGATCCGCCACGTGTTTATAATGGATATGGATTGTCCTATAAATATGTGGCAATCCTCCCGTTCGTCAATGCAAGATGTATTCTGTATACAGACGTGGGTATAAGACGCCGTATAGGAGTCCGTATGGCTCGCGTGTAACACCATATGTGAATCGTAAGACCGCTGTGAAACAGACGGCGAAATCTCGTGTATCGCGAAAGTTGGCGTATGAATC
TGGATGGGATATATTACTCTGAAAGAAGAGAAAAGATCCTGAATTTGTATGCCTTGAACGAGTGGGGAATAATAGATGATTGGCAAGCTTACTCACCAGGCCCGGGGATAAGGTACCCGAGAGTCTTTGGCTTCTGCTTTAAGCTAGTCCCAGTGGACCTGCATGAGGAGGCACGCAACTGTGAGAGACACTGTCTGATGCATCCAGCACAGATGGGGGAAGATCCTGATGGAATAGATCATGGAGAAGTCTTGGTCTGGAAGTTTGACCCGAAGTTGGCGGTGGAGTACCGCCCGGACATGTTTAAGGACATGCACGAACATGCAAAGCGCTAGTGTCAGCACTTTGCGGTTGGGACTTTCCGCCAGGGACTTTCCACAGTGGGTGGATCGGAGGCGGTACAGGGGCGGTACTGGGAGTGGCTTTCCCCTCAGAGCTGCATAAAAGCAGATGCTCGCTGGCTTGTAACTCAGTCTCTTACTAGGAGACCAGCTAGAGCC
TGGCATTTTTGTAATAAGAGGGTGTACTCCTGATGAGCTCCCTCAAAACTGGCCTATTCAATTGGAGTATTGGAGGCTAATATATAGTAGAACTCTCATTAACGGATTTGCAACACGTGGCGGCCATCCGCTATAATATTACCGGATGGCCGCGCGCCGCCCGCTCCCTGCCACCTGGCGCTCTCTCCTCCCTTGGTGCTGGTGACCCTGACACTTGGCGCGCTCTCGACCCTCGATCTTTATATACCCACGTGGTTCGGCTAGTCTTTGTTGACCGACGCTTTAATTCAAATTAAAGCTCAACTCTTTTATGTCGCGCGATATCAATTCGAATTTGAATTATTGATTCGCGTTTTCTGAGTGTGCCCCATTGTACTACATGGACGACGTGGCCGATTTGAGACCATGCTGCTGAGCTAAGTTAAGTGTATGTCTGACTCATCCTTGTCTTTAAATTGGTCCGGAATGATATATTATATTTTAAGTGACTCAGCTGTTAA
ATAGCTGCGTGATACACACACGCAGCTTACGGGTTTCATACTGCTCTACTCTGCATTGCAAGAGATTAAAGTACCCATCATGGATTCAGTGTATGTAGACATAGATGCTGACAGCGCGTTTCTGAAGGCGTTGCAGCAAGCATACCCCATGTTTGAGGTGGAACCAAAGCAGGTCACGCCAAATGACCATGCAAACGCTAGAGCATTTTCGCATCTAGCAATAAAACTGATAGAGCAGGAAATTGATCCAGACTCAACCATTCTAGACATTGGTAGCGCACCAGCTAGGAGGATGATGTCTGATAGAAAATACCACTGCGTCTGCCCGATGCGCAGCGCAGAAGACCCTGAGAGGCTCGCGAATTACGCGAGAAAACTTGCGTCAGCCGCTGGAAAGGTGACAGATAAAAACATCTCCGGAAAAATTAATGATCTACAAGCTGTGATGGCCGTACCGAATATGGAAACATCCACATTCTGCCTACACACTGATGCTACAT
CATAAATTTATCCTTAGGGTTAAAGAAAGTTTTCCTCCCCCCTGTAGCATTCCCCCCGTTAGCGAGAACATTTGTTCTCTCTAACACCTCGTCAGCTGAAATACCGATAGGCCTAACGGTACCTATGCGGCTGATTCTCTCCCTCTTTCTCTAGTAGAATTAGGTACCTAACAAAAACCCAAACCACACAATATCACGGTGCCAGTAACACAAACTAAACCGACCAATAGAACTCTTGCAATCGTCAAGATGGTCATTAATTCCGGTCTAGTATCAGGGCCCACCCGTGGCGGGGTGATCCCAACAATCCTTGGTTTGTTTGATGTTCCCATTAGGCCCCACAAAAACATTTATGAAATAAGTGGTTTCTTTAATATGTTGATATTATGTGTTTTGATTTTCTTGTTTTTGAATCGTTTTCTACTCAGATTTAGGTCTAACGGTTATGTAATTAGAGATAATAGATTTGATTCAGTGTAAGAATCTTCACTTTTTGCTCA
TTTAAAACGCTTTGGTGATGGCATACTCGTAAATAAGAGGGTGTACCCCGATTGAGCTCTCGTTCAAAAGTCTCTATGAATCGGTGTAATGGTGCCAATATATAGTATGAAGTTCTTTAAGGATCTGGAGACACGTGGCGGCCATCCGTTATAATATTACCGGATGGCCGCGCGATTTTTTCCCCTCTGAAATCCTGGCCGTTTATTTCAGTTCCGCAAAACTAGTTGAGCGTGTTTTTGAAATCCGTTGTCCATGTGTTGACACGTGTTCCATACAGGGGCTTATTTGTCATATTAGGTGATGACCAACTTTAGTTTTGCACGTGGCGCGTTTTACAATGTTGCATTTAATTGGAAATTTTTATCTAACGGCTATATTTGATTCAAATTTTGAATCATGTGAGAGTTGTCAGAAATTGGCTTTATATTTCTGACATTGTACTATATATTGAGATGGACCAATTAAATGCCTTGTTTCGTGTCTATTTAAATATTGTTGT
GTATTAAAATTCAGCAATTGTCCAATTTAGGAAACATTCTGTTTAAGAGTTGACAAGGTCTCAATGAATAATGGACAAGCAACAATTACAAGAAATGGAGGAAGGTTCGAAATCAGGTGTCGTCACTTGGACCGTGACTACACCATGCCACTACCAAATGCTACTAGTAATGATAATTTTCTTGATTGTATTAAGTTTATCACTGAGTGTGTGGGCTTTGATTATGTAAGTAGTGGTTTTAAGCTAATTGCTAATGTTAATGACTTTCAACATTTAAACGGTAACTCAACTCTACTCATTGGTAAAACGAAGATCGGACCGTTAATATTAAAGAAAGTTAGATCATTGCCTTGTTGTAATGATGCTTTATTTAGAAATGAATTTCGTATTCTCGCAAAGATGCATGGCATACTACGATTAAAGAATGACGTTAACGGCCACAAGTATGGAATTATTCTAGAAAGGTGTTACAAGCCAAAAATCAATTTCTCAAATTTCGT
GGCCATCCGCTATAATATTACCGGATGGCCGCGCGAAATTTCCCCCCTTTTTCGGGTTTGGGCTCTCTTTAATTTGCACGACCAATCATAATGCGTCTTCTAGGCTTAGTTATGTACAACAACTTGGGCCTGAAGTTGTTGGGCCTTTATAAATTAAAGAGTATTCGGCCCACTATCTTTAATTCAAAATGCCTAAGCGCGATCGTACATGGCGTTCTATCGCGGGAACCTCAAAGGTTAGCCGCAATGCTAACTACTCGCCTCGTACAGGAAGTGGGCCGATAGGTAACAAGGCATCCGAATGGGTTAATAGGCCCATGTACAGGAAGCCCAAGATCTACCGGATGATGAGGACCCCCGATGTGCCCAGAGGATGTGAAGGCCCATGTAAGGTCCAGTCCTACGAACAGCGCCATGATATTTCACATGTCGGGAAGGTCATGTGTGTCTCTGACGTGACACGTGGTAATGGCATTACCCATCGTGTGGGCAAGCGCTTC
GGTCGGTTATGCGGCCGAGCCATCCTGTACGGGTTTCCAAGTCGATCAGAGGTAGGGGCCGGCACAGAAACCACTCACATCAGGGCTGTGCGCCTCCAGGGCGCGTGAACTCCCACACCCCGGTGTAGTTACATCCCGGAATTGTCTCAGCGCCTCTCAGGGCGCTTCTCATAAACAGTGATCTACGCCACTCCTGACGGGTGGCTGTCAAGGATACTCACCTTCCCTACTAATGAGGGGCTAAGAGCCCCTCTCTATAGAGCGCCGCACAGGCGGCGCGATAAGAGCGCCACCAGGCGCTCATCTAAAGACCGGCCTTGAAGGGCCGGTCATAGAGATCTATTCGATCCGGCAACCGCCGGATCTCAAGGCCGCGCCAGTGCGCGGCCCTATAGAGGGGTGACTCAACTGTGCATGGCACTCGCTCGAGTGCCCACTGGAGCACTCAACCGGGGAAGTTCGACGTTCTCAACCTGCGAATGACGTTTGAATCGTCATCC
ACCGGTGGCGAGCGGTGCCTCTGGTGTTCAGTTGGTGGGACCCACTTTCTGGGGAAGAAGAAAGACTTAATGGGCCTGGCACAGGCCCAGCAATATTGGTGGGCTTGGTAAAATAACGGAGTCGGCCTTTAATAAGTAGCACTTTATTGACTTGACTTGGAACGTACAGGCAATCAAGTTATACATACATGAGAAATACGTATTTATACAATGACCCCATTAAATACATGGCAGGCCTCCTCTAAATCTATATCCATCACTGGAGCCTCTGCCATCATGATCATATCGATCATCTCTATCATGTCCTCCTGCTGGAAATCTCCAATGGTAGATTCCTTGTACATGATTTTGAGTATATTGCATATCCCCTCCTCCAAACTGTTGAAGTCGAATGGTGGTATGATCCCGTGGTGGCCGTATGGAATGAGGAACTTCTTCTTGGATAGTGCTGCTGACTTGGTGGAGAACAAGTCAATCTGCACTATGATTGAATCATCAGC
TGATAGAAAGTTCTGCAGTATTCTGCAGAACTTTTTAATACCCTTTGTAGAGGGATATCTACTTTAATTGCTGGTGTGCGCCAGCTCGCTTTTCGATGTGATTCATAATTAACTATACACTTGAGCTTAAAACCAATTGTTATGCGTAGGTAGCGTTCTTTAGCGTCTACTGTAGTGTAATTAATTTGTTTGCTCTAGTGGTGTCTTTGCCTTCAAAGTACTACAGAGTAAGTTCATTTGCATAGTTGTGTTGTGATCATGTTGACTAGCTTGTTTGCGTGCTCCATTAATAACATCAGTCCCAGCTGGCGGGGCAATAAGTACCAGCCTGGTTGTTGCAAGCCGTGCCGAAAGAAGCGGTATCACGACCCGTGTCCCTCCATGTAGTCGTTAAAAACAAGTGAGGTAAGGAGTTGTCCATCTTCGAGAAAAATTAATAAAATGGACTTTTGGGTCTTTGGCCCCCCCCCGCGTTAGGCACCTATGGATTCTACACGCAA
ATCATTTTTAGAACTAACCAACCATGTTCACGTAAGTGACGTGATGACGCGCGCTACGCGCGCTGCCTTCGGCAGTCACACGTCACTTACGTCTCACATGGTTGGTTAGTTCTAAAAATGATAAGCGGTTCAGGGAGTTTAAACCAAGGCGCGAAAAGGAAGTGGGCGTGGTTTTAAGTATATAAGCGACACGTTAAGTCAGTTACTTACTCTTTCGCTTATTCTGTAAGTCGAGACACACAGAGTAACCAACTAACCAACTAGCCATGGCTGGAAACGCGTACTCTGATGAAGTTTTGGGAACAACTAACTGGTTGAAGGATAAGAGCAACCAGGAAGTATTCTCATTTGTTTTTAAAAATGAGGATGTTCAGCTCAATGGAAAAAATATCGGATGGAACAGTTACAGAAAGGAGCTGCAAGAGGAGGAGCTGAAATCTTTACAACGAGGAGCTGAAACTACCTGGGACCAGAGCGAGGACATGGAATGGGAATCTTCA
CACGACTGTAGGAAACTCTGAGGGTAAGAAAAATCAATCGCTTTATAGAGACTATCAGAAAGAGGTTTAATATTTTTGTGAGACCATCGAAGGAGAAAGGATAAAACTTTTTTACGACTCCGTCAGAAAGAGGTTTAATATTTTCTTAGTACAAAAGTCAATGTTTTAAAATATATGGATGAGAGAATATTTGTCTGTATAAAAACTGTGTGAAATTTTGTACCAAAGAAAAAAACGTGAGCCGTATCCCCTACATGGATTTTACTAGATCATTTATATGCCAAAAAATATTATACTATATACGTTTATTATATGATGTTAACGTGTAAATTATAAACATTATTTTATGATGCAATTGTCTGGCAACCTAGATGGGCACAGGGGATGTTTGATAAGCTCTATGAGTATATGTTGTTGGACGTTATTGTTTAAGAAATAGTTGATGCATCAGAATGAGGTTTTAATATTTTTATGAGACCATCGAAGAGAGAAAGAGATAA
AAATAAAAACAGCTTAGACAACCAAAGAAGAGAACGATTCAGCAGCTTACAAACCTACAGCGAACGAACACCCTCTTCAACTCTCAAATCTCTCTCTCAACTCTCCTTCAACACTCAAACTCTCTCAACTCCGATGGCGACGTCAACAATGATGGTTTTTGGTGATTTTGTCACTGTAGTGAGGCAGCGGGGAGCTGTGGTTAAGTCGAAGTGCCTAGGTATTCGCTGCCCTGGTAGCGATTATATGGCCACTCTGCCTAACCCAACAGCTGGACAGATGGTGAGGTCGCTCAACATTGCCTCCAAAGCAATGTTGGACGATTACAGTAAGACAACAGCAGCAGCGTTTGCAACTCTGCGCAACGTCGAGGCGAAAGCCAAGGCAAGGCATGAGGAATCACGCATCTGCAGCGTGAGGAAAGGAGTGTTTGGCTATAAGCCATACACAAAGAACTTCCTTCGCAAACGATCTCTTCAGCAGAAACAGAGAGAAGATGAAG
CGCACAGTGGATCCTAGGCGTTTTTACTCACGCAATAATTTGTCCACACTATTGTTGGGTGTGACCTAGCATAATGGGACAGTTAATCAGTTTCTTTCAGGACATACCGATCTTCTTTGAAGAAGCACTCAATGTAGCCTTGGCTGTGGTTACACTGCTTGCTATTATAAAGGGCATTGTGAATGTTTGGAAATCAGGAATTCTTCAGCTGTTTGTGTTCTTGGTTCTGGCGGGAAGGTCATGCTCTTTCAAAGTTGGTCATCATACAAATTTTGAGTCATTTACAGTTAAGCTAGGAGGTGTCTTCCATGAATTACCTTCACTATGTAGGGTCAACAACTCTTACAGTCTAATTAGGCTTTCTCATAACAGTAATCAGGCATTATCAGTTGAGTATGTGGATGTGCACCCTGTCCTCTGTTCGTCCAGTCCAACCATACTCGACAACTACACTCAATGTATAAAAGGCTCTCCAGAGTTTGATTGGATTCTTGGGTGGA
AGTAGTGTGCTCCTATTCCGAAACAAACAAAAACAATCTCAAAATGTCACAACTGTTGCTCAACCAATATCGGAATAGGATATTGCACTGCCGTGAACCTGAGATAGCAAAGGATATATGGCGAGATCTATTAAATGATCGACACAATTACTTTTCTCGGGAATTTTGCAGAGCTGCAAATCTTGAGTACAGAAATGATGTTCCTGCTGAGGATATTTGTGCTGAAGTTCTTGATGGTTATAAAGCAAGGAAAGTTCGCTTTTGTACACCTGATAATTACTTACTACATGATGGAAAGATGTATATAATAGACTTCAAAGTGTCTGTAGACGACCGATCTTCTAGAATCACAAGGGAGAAATATAATGAGATTTTTGGAGAGGTATTCAATCCAGAAGGTGTAGATTTTGAAATTGTTATTATTAGATTAGATCCTTCAAATATGACGATACATGTGGACTCTCGAGATTTCGTGAATACAATTGGGCCGATTACATTAA
ACACAAAGACGCCAAGATGCTTTTAGCGATTTGCTCGAGGACCATCCGACAACAGGGTCTTAACTGCCCTCCAGCTGTGACCTTTACCTCCAGCCATATGAGACCGCCAATTCCATCATTTCTGCTCTGGACTGAGGGGTCTGATGTTCTGATGGATTTTGATTTGGACACCATCCCAGCTGGATCAGTTACTGGATCATCCATTGGTCCAAAGTTCAAAATCAAAACACAGGCTGCTTCATCTTTTGTGCATGATTTCACCTTTGCCCACTGGTGCGATGCGTCCGACATGCCCCTCAGAGACCACTTCCCGCTGGTCAATGACACTTTTGACCACTGGACTCCTGATTTCATCTCGCAGAGGCTAGATGGAAGCAAGGTGGTGGTTGAGTTTACAACCAACCGGTCAGACCAGGAACAATCTCTGATCAGTGCTTTCAACACCAAAGTAGGAAAGTACGAGGTTGCTCTTCACAATCGATCGACTACCAGCAGCATAC
ACTTCCGGGTCACGCCCGGTAGTTCCGGGTCAAGTGACGTAGTTCCGGTGACGTGTCGCTCACGGCTAGGGGGTTGGGTTACGAGTGTCGAAAAAATTTACATAAGAGGAACGAATATTAATGAGGTGGCGAAACATTGTCCTAATATGGTGCTGAACGCTGATTGGTTGTCTATATAAGGTAACACACAACCTGATTGGCTAGCGTCACATCCTGATAGGAGGTATATAAAGCACAACACGGAAGTGACAGCTCATTCTTCTCTCAGCTGTCAGAGAGGGAGGACGTCTCTTGGTGAGTACAAAATGAGCTACTACACTTTTGTTGTAACTATACCTGATAAAATTGAAGACTATGGACAAGCTTACTATGATGTAGTTAACAGAGTAACTTTAACTCATAGAGACAATGAGAAATGGGTATATGACCCAGAAGACAGGGAAATTATTTTTAAACAGGCTCAGGTATATGTTGACTGCTTAGAAAGAAGGTTAAAACAG
AACGGTCGGCCTCTTTTTTTCACCCCAAATTGTAACGATTTTTAGGGGATAGGAGGTCAATAAGACCCATTTTATATAGATATTAGGAGGTGAAGTGGGAAATGGCTGGAAAATACAAAGTGTTGCAAATGTCGAAGGGTGATTTGACCAAAGAACGGCAGGAAGCCAAACTACATGCGGAATTGATGGCCAAAGATGGCATTCCAAAACTTCAGGTGACGCCTCCTAATCATCTTGACCCAGTCGCAAAACAAGAATACAAGCGAATTATCGAATCTTTGGGGACCTTACCACTTAGAAATCTCGATCGCGCCGAGTTGGAAAACTATTGTCATAGGTATTCGGTTTACAAAAACACATCGGTCAACATGAAATTGGCTTTAAAGAATGGAGATCAAGATGAATATTATGCGTACATTAGCATCTTGAATAAAGCCACAGCAAATATTAAAAGTCTAGCCAGTGATCTTGGCCTTAATGTCAACAGCCGGATGCAGATG
CGGGGGGGTGTTTGTGGCGGGGGGGTAAAATTTGGCCAGCTGCCAAGTAAGAGCAGACGGAGACGGGGTCCAGCACAGCAGACAGACACGGGGCACTGGGAAAGCACAGAACAACACACGGAGAGGACACACAGAGACCCGCACAGAGGCGACACCGTTCACACACACACACAGCAGCAGGGCCGCAGTGACACCGCGGCAAACAGAGAGAGGCAGACGGACAACGAAGAACGCCGAAGCAGTAGAAGAGAAGGGCGAGGGCTATCCGCGGCCCCGGCGACCCCCTTCCCCAGTCGCCGTCGTGCCGAGGCCGCGGAGGACGGCTGCCCGGGGTTGGCGGTCTGCCAAGAACACGCGGCCCTTCCCCCTCCCTCCACGCGAGCCGCGCACGGTGAAACACACACAGGCAGACACCACCGCCGTCCCCCTGTCGGCCCGTTCCGGGAGGCTGGAGGGGGGCCCGGGGGTCGCGGCGGGGGGCGTCAAAACACGCGCCGTCT
TGCTTGACTAATACTCAATCACCACTCTAATATGCCTCCCATCAAACGGAGGCTTTTCATGTTTAAAACACATTCTGACTACTTTAATAAACCTAACATCGACGCTATCAAACCTCTCGTCGAAACTGCTGGTATGTCTGTTCTTACTCAATCCCCAAACCTCCGTATCTGGAAACAGTGCAATACTCGCATTAAACTACTGGAAGAAATCCTTGCTCACTACACAAATGGTATTCGCCGTGACGACAATGGTGACTTCTGGATGAATCCCAACTCTCAACTCGCAACCACTATCGCCTATCGTGCCCACCACAAAGGCCATAACCCTAAATTCAAACAATATCCAGAATCCTTTACTCTGGATGACATTATTACTGGTAAACCAATCCCTCAATCTGCCCCTGACGAATTACAACTCTCCGATGAAATCGGTGAAGACTATCGCCTTACAGTCCTCTCCATAATCGAAGAATTGCAAGAATGCTACGACGTGCTCGGAC
TAGTAGTAGACTCCGGAAGAGACAAATCAAAAAAAGATGGAGAAATATAGAGAAATACACAGGGATCTGAAGGAGTTTACTATTAACTCATTAACAGCCGTGGAATGCATGGATTACTTGGATAGGCTCTATGCTGTCCGGCATGACATTGTTGACCAGATGATAAAACATGAATGGTCAGACAATAAAGACAGCGAGGAGCCAATAAGTAAGGTGTTGCTATTTGCTGGGATACCTAATAATGTCATAACAGCATTGGAAAAAAAGGTTATCCCTGATCATCCGAGTGGCAAAACACTGCGGTCTTTTTTTAAGATGACACCTGACAACTATCGAATAACAGGTTCCTTAATTGAGTTTGTAGAGGTAACTGTGACTGCAGATGTAGATAAGGGTATTAGAGAGAAGAAAATGAAATATGAGCTAGGCCTAAAATATCTAGAGCAAGAACTCATGACATTTTTCCATAGGGGAGAATTACAAAACCCTTATAAAATTAC
TTGAAAAGAACTGTGCTTTCTCCGTCCGAGAATTAAAAGAATGGTTCAAAATTCTGTTTTAAAGGGTGGTGGGGGTGTGCTTCCAAAACGCGTCCGAGTTATCTCGAAGCGTAGGGCACGCATCTTCACCGTAGGTCGTCATGATCTACATGTCTTGCCTTCTGGCAAGAGAGCTTGGGTTCCCGTAAGGGCGCCTATTGCAGCTGGTGGAAGTTTCCGGAGGGAGAGACCACCTGTTGTGTCCCACAAGACACAGCAGGTGCGGCCTATCCGGACGCCAACTGCGGTAAAGACAAGCAACCGCTTTGCCTCCCTATCCGTGAAGGAGGAGGCACCTGAGGCTGTTGCCCCATTTAATCCAAAGAAGAAGTCTTACGCTGATGCTCTGCGTTCATCAGCGTTTGTCAAGCCTTCGGCTCGCAAGGGAGTTGTGACTCTTGTTGAGACCGAGAAGGATTTCGCACTATTTTGTGATGAGTTTACTCAAAACCAGGTGGTGC
TGACACGCTATTTGTCTGTACTTTAAAGATTGATAGAAACGCGTGTTTGCATGAAGCCATAGGGGGAGAAAACGGCGTGGGGTTATGGGGGCCTTGGGGCCCCAAAAGGCCATGTCTCTATGTGATATCGCCTATTTATAAAGGTATCTCAGAGGGGTATTACGCGAAAGTGTTATATAACTGATAGATTTGATAAGAGTCATGGAAATCATAGGCGGGAACGCAGACAGTGGGAATTCCTCACCTAGTCAGCCGACCACAGTAGGTCCAGAACTATATAAACTTATCGTCAAGGAGTACCGCAATATAGGGGCGCTAGACGACAAAATATATGTAGAACTTAGGGACGGGCGCCAGCTTGAGGTTTGGGTCCACACTAGGCATGTATTCCTATATAACGGCGAAAGCGGCAATAAGAAGGAAAAGCCGATTGTCTTTAAGGTAAGCAAATGGTTGGTCAACTGGCTGGCGAAAATGGCTGGGTATAAGGGCGTCAAGGT
ATTACGCATGAGCTTGTGGGTTCTCATAAAGCTCTCAGGAATAAGGGTTGACGTAGCCCGGAATCAGGGACTTCTCCTCTCTGGACAGGCCGCCACACTAAGAACTTCAAACAGAACATGGGCGCTGCCCGTAAGCCTGAAGTACTGGCCCTGCAGAAGGGACGCCGCGCTGCCTGATACACTGAACACATCAACACGGAGCAACCATGAACATCTACCTCCCAGACGTTGCCTACGCCAAACAGGAGCTCGCCCGGTTGCATGGCATCCGAGCCTCCCTCGCCCGCAACATCGTGGCCTGTAGGACCGATTACGTAAGCGTCAAGAGCGCTGAGACGTGGGTCAAGATCTATCAGGCCCGCCTTAAGGAGAATGTGCTCCCAGCCATCAAGAAGTGTGAGTCCTACATCAGGCTCCACAGCAACTGATCAACCAACACCACCACCACCACCACGGAGACACACCATGACCAACGAACAACGCGCGAACGCTGCAATCCG
GGCGAGGCGGGGAAAGCACCGCGCGCAAACCGACAAGTTAGTTAATTATTTGTGTAGTCAAAGTGCCTTCAGTACATACCTCGTTAATACATTGGAGCATAATGAAGAAAATCTATGGCCTATGGTCCAAAACTGTCTTTTTTGATGGCACTATCCTGAAAAATATGCAAAAAATAGATTGATGTAAGGTGGTTCTTGTCAGTGTCGCAAGATCCTTAAGAATTCGTGGCATGAGAGAGTTAAAGGATGCTGAATCATGTATATGGATTAATTGGCGTTGTTGGGACCATAATCACTATTGCTACTAGCTTCATCCGCAACCAAGATATTTCACAATGGTTGCTCGTTTGTTCTGGATGGTTAGCTGCTTTACTTATTGGATGGTTTACACACAGAACGATTAAAGCAATTAGCAACAACCACACGAATGTTATAAAAAGTAATATGGAGGTAATCAACAGTCATAATGAATCCAATCAAAACTTGATGGCTGAAAACAA
CGAAATTTAACAGTTTCCCAGAGGTTAAGCTGTATGAGCTGTCACCTTTTGAAAGTTACTTGGTAGTCAACACATGCCTGCCGCCGCCAGTCGGTTTCAGGAAGTGTAGATTTGCCCAAAACACAACACCACACCAAACCAAACAACTCCAGCCAGTATCCTAAAATAAAAAGAACTAATAAATAGCTGCTTAACAGTCGTTATTTAATAGCTCGCACTCCGGAGTTACAAACAACCACTTTGGCACAGTGGGCAACACACCACTCACGGTTCTACAATCGTGAACATTATCCCCGCATAAACCCAAAAAGTAAAAAATAATAAATACAAAAAGAAAAGAAAAAATTTTTGTCAATTTTAATTAAAAATAAATAAAATTTGTTTACTTATAAAAAGAAAAAGAAAAAGAAAAAAATTTTTGTCAAGTTTTATTAAAAAGAAAGAGAAAATTTAAAATTTAGTTAGAAAATTTTATAGTGATTGTATTTTTGTTCTGAACT
AGAGACCCACAAATCTCATGTTCCTGCCGTACTGGCTGGGTAAGAGGGAAAATGTTCTGCATTTCCCTCTGAATGGGTGCTTTGGGGGTAATGCCCTTGTACGTGCCCCTTAACAATCATGTCACCAAGACCTGATATGTTAAGAAAAACCCAACACACCTTAACTTCCCATCATGTCATACATCAACATCCCCGACGATGTCGTATCTAAGTACTCGGATGACCTCAAGACCTTCACTCAAAAGGCAGGTGAAATTCCCAGTTCYAAATCACTGATACCGCAGACTGCATACACCATTGCAGCCTTAAAAACTAAGTTAAAATTCTGGGAGGTCACCGCCAAGGACGACCCCACTATAGCCTCCGACTGGGCTGGAGTGTGCACCGCCATCACTGCAGGGACTTTTTCTGCCACCAACCTGAAAACAGTTTGCGAGTTGGCATTCAACCTTAGGAAGCCCCATGAAACCGGGAATGTCTTTATCCACACTGTTCCCTCT
CCATCTTCAATAATATACCTCAAACTTTTTGTGCGCGTTAATATGCAAATGAGGCGTTTGAATTTGGGGAGGAAGGGCGGTGATTGGTCGAGGGATGAGCGACCGTTAGGGGCGGGGCGAGTGACGTTTTGATGACGTGGTTGCGAGGAGGAGCCAGTTTGCAAGTTCTCGTGGGAAAAGTGACGTCAAACGAGGTGTGGTTTGAACACGGAAATACTCAATTTTCCCGCGCTCTCTGACAGGAAATGAGGTGTTTCTGGGCGGATGCAAGTGAAAACGGGCCATTTTCGCGCGAAAACTGAATGAGGAAGTGAAAATCTGAGTAATTTCGCGTTTATGGCAGGGAGGAGTATTTGCCGAGGGCCGAGTAGACTTTGACCGATTACGTGGGGGTTTCGATTACCGTGTTTTTCACCTAAATTTCCGCGTACGGTGTCAAAGTCCGGTGTTTTTACGTAGGTGTCAGCTGATCGCCAGGGTATTTAAACCTGCGCTCTCCA
ACCCTACAAACTAATCGATCCAATATGGAAAGAATTCACGTTGACTTAGATGCTGACAGCCCGTATGTCAAGTCGTTACAGCGGACGTTTCCACAATTTGAGATCGAAGCAAGGCAGGTCACTGACAATGACCATGCCAATGCCAGAGCGTTTTCGCATGTGGCAACAAAGCTCATTGAGAGCGAAGTCGACCGGGACCAAGTTATCTTGGACATTGGAAGTGCGCCCGTCAGACATGCACATTCCAATCACCGCTATCATTGTATCTGCCCTATGATAAGCGCTGAAGACCCGGACAGACTACAACGGTATGCAGAAAGACTTAAGAAAAGTGACATTACCGACAAGAACATAGCCTCTAAGGCGGCAGACCTGCTGGAAGTCATGTCAACACCAGACGCAGAGACTCCATCTCTGTGTATGCACACAGACGCCACGTGTAGGTACTTTGGAAGTGTAGCAGTATACCAAGATGTGTACGCAGTCCATGCACCGACATC
TATAAGTATATTATATATTTTATAATTTTATATATATAAAGCAGGTACAATTTTATTATATAGTGCAGATCTTTTTTGTGAAAAAAAAATAATTATTTTTTTGCGCGCCGGAATAATTATTTTTTTTGCGCGGAAATATTTTTGCAGTGGCGATTGATTTTTTTTTCAGTTGTCTGCCCGTGGCGGAATAATTATTTTTTCGCCGGAAAGCATTTTGTAGTTTCACAAGATGCAGAATTTGGCGGGCCGGAATAATTATTTTTTCGCCGGAAAGTATTTTGTGTACCGTAGTTTCACTAGATTTCGCGGTGCATACCGGTGGGCGATAGGTATTAAAATAATTTGTACTGCTGTAGGCGTTAAAGATTAAAATTATTATTACTGCTGTAGGCGTTAAACATTAAACTTATTACTACTGCTATAGGCGTTAAACATTAAAATTATTACTACTGTTGTAGGCGTTAAACATTAAAATTATTACTACTGCTGTAGGCGTCAAA
ATACAATATAAAATACATCAAATACAATTTAAAATACATCAAATATAATTATTATAGCATTATATCTAAAATACATCAAATACAATTTAAAATACATCAAATACAATTTAAAATACATCAAATACAATTATTATAGCATTATATCTAAAATACATCAAATACAATTTAAAATACATCAAATACAATTTAAAATACATCAAATATAATTATTATAGCATTATATCTAAAATACATCAAATACAATTTAAAATACATCAAATACAATTTAAAATACATCAAATATAATTATTATAGCATTATATCTAAAATACATCAAATACAATTTAAAATACATCAAATACAATTTAAAATACATCAAATATAATTATTATAGCATTATATCTAAAATACATCAAATACAATTTAAAATACATCAAATACAATTTAAAATACATCAAATATAATTATTATAGCATTATATCTAAAATACATCAAATACAATTTAAAATACATCAAATACA
CTCTTAGAGTATCGCCACCGACGACGACGACGGCAGTCGAGCGCGGCTTCGCCGCGGCAGCTTCGCTGCCTCGACTGCCGTCGTCGTCGTCGGTGGCGATACTCTAAGAGTATAAGCAAGTACTCAGCATGTATAGAATAATTGATGACGTCACAACTATGACGTCACGGGATGACCTTTGACCTCTGACCTTTGACCTTCTATTTGACCTTGACCTACTTCTGTGACCTTCTGGTCTACTGACCTTTGACCTTCTATGACCTTCTGAGCTGATGGTCTACTGACCTGATGATGGAGAGGATCCGAAGACCTTGGAGCTGATGGTGGAACACCAGTACCTGATGTTAGTAAAGGATAGCAATAGTGTGTAAGTGTGACAGCAACATAGCAACTGTTAGAAAGAGACAGCAACATGAGTGAAAGAGATAGCATGAAAACAAACCTTGAAATAATTTATGCGTAATTTTATTATCTTGTTATTGTGACCTCGCTTGACCGCA
AGTCTTTCAACACATAACCGATGAAACCAATAACTATTCAGGAAGTGCGTGACTCAGTAAACAAGTTTGAAATTGATTTAAAAAGAATTTACAATGATAGGATTAAAAAGTTACAGACTAAGACCAAACCAACCAAGCATAGTGAACATTCTAATAAGACTTCTAATAAAGACAAGGATGAATTTGATGCCCAAGCGCAAATTAAGCGATTACAAAACGAACTTCAATCTCGAGAATGTGAAATACGGATATTACGTGCTAGATTGCCAACCGTTATTTCTGCACTAGTACAAATTGATGAGTATCGTGATATAATTTCTCAAAATTTATATTATTCCCCTTCACATTTAAGCTTGTTCAATGGAATTGCTTATACTTCGCATTACGCTGGAATATTCCTACCCTTGCTGCCTAAATTTTTCGATCAAGCAAAACTGGATCATTATAAACAAGTATTCAATAAGTTACTATCACCACCTAAAATAGATCAAGCATATTTA
AGCGAAAGCAGGCAAACCATTTGAATGGATGTCAATCCGACCTTACTTTTCTTAAAAGTGCCAGCACAAAATGCTATAAGCACAACTTTCCCTTATACTGGAGACCCTCCTTACAGCCATGGGACAGGAACAGGATACACCATGGATACTGTCAACAGGACACATCAGTACTCAGAAAAGGGAAGATGGACAACAAACACCGAAACTGGAGCACCGCAACTCAACCCGATTGATGGGCCACTGCCAGAAGACAATGAACCAAGTGGTTATGCCCAAACAGATTGTGTATTGGAAGCAATGGCTTTCCTTGAGGAATCCCATCCTGGTATTTTTGAAAACTCGTGTATTGAAACGATGGAGGTTGTTCAGCAAACACGAGTAGACAAGCTGACACAAGGCCGACAGACCTATGACTGGACTCTAAATAGAAACCAACCTGCTGCAACAGCATTGGCCAACACAATAGAAGTGTTCAGATCAAATGGCCTCACGGCCAATGA
GCGCACCGGGGATCCTAGGCGTTTTTTAGTCACGCTTAAATCTTTGATTGCGTCAATCATGGGTCAATTGTTCAGCTTTTTTGAAGAAGTTCCGAATATCATCCATGAGGCTATCAACATAGCTCTGATAGCAGTGAGCTTAATTGCTGCCTTGAAAGGGATGATTAACTTGTGGAAGAGTGGCCTTTTCCAATTGATATTCTTTTTGACTCTAGCAGGAAGATCGTGTTCTTTTAGAATTGGAAGGAGCACAGAATTGCAAAACATAACGTTTGATATGTTGAAGGTATTCGAGGACCACCCCACATCTTGCATGGTGAATCATTCCACCTACTATGTCCATGAAAACAAAAATGCCACTTGGTGTCTTGAGGTGTCTGTGACTGATGTTACCCTGCTCATGGCTGAACATGATCGTCAAGTCCTCAACAATCTGTCAAACTGTGTGCACCCTGCAGTTGAGCACAGAAGCAGGATGGTTGGCTTACTTGAGTGGATTT
TAATATTACCGAAAGGCCGCGCTTTTTTTTTCCTTCAAATCTGGCCGTCTATTTTCTATAAATGCGCATCAAACTAATGCGATGAACAACACGTGTCCTATGTGTCATCCTTTACTAAAGTAAAGGATTGTACGATTTTCAAATGTGCACATGCTGGTCCCCAGTGGCTAGATATGCAATATCTAGGAAGCTGCATCTGTGGTCCCCAGCATATAAGGCTGCTGGTCTATTGCGTTTAAAGTTTGGTCTTAGCGATAATTCACCATGCATCAGTGCCCGTTGCTCTATCATATGTAAGGTATTTTGAACGGCTGAGATCAAAATAGGAATTTGACCTTTATCTGACCGTTCGATTATTTTAGATGCCCGTAATTCGATAAAACATGTCCTATCGTTCGTGTTCCATACAAACATTGAACTGAATTATATCACTATATAATTCACGATCTTGCATAGTCGTCGCCATTCGTAATTATCGATCCAAATGGCTTTTATCGCAC
ACCGGATGGCCGCGCTTTTTTTATACTGGGCTTTATATAGAGGCCCATTTGGAGTGGGTTTTTGGCCCATTTGGACTAACCACTCTCTTTCCTCGTATTTTCTCTGTGGTTTCTTTTAACTTTAATTTAAAATCACTTTTAAATTAAATATCTTTTTTTTTGTGTGGTCAATTTCGACAGCTGTTCTGCATAATATATATACTGACGACGTGGGTAATTTTCGACCAAGTTACAGTGTTTAAGTCGAAATTGTTTTTAACTGCTTTTGATTTAAGAGCTCATGGACCTATTGAGCTACATTGCACGTGTACCATTTAAATTGATCGTGTGGAGTCAAATTTTACATAATTGTATGAACTGACATGCATATATATTTGGCCGAAATAGGAAATGAGCTCATTATTACGTGGTATACAGACAATATTTGAAAATGTATCCTACGAAGTATAGGCGTGTGTCTTTGTCTAGCCAACCACGTAATTATTCACGTAATACTTCGA
AAGCTTTAACAGATTCATGAAATTGTATTTTATTAAGGGATAACTGGTAACCCGAGAAGACGTCAAAGAACTTTGACAGCAATGCGCAAAAAAGAGAGATTAAGACTAATCTCTCTCAATACTAAGAATGTCTTTGGACTAAAAATGTGGTACACTACATTTCTAGTCTATCTCTGTCAGAAAATCTTAAGATTCTATCCCTTTCAGAAGATATTATCTTGATACACCGATAACCTCAAGACCTAGTTCTGCGACGCTACGGTAACTATAAATGGCATTCTCGGCAGAAGATGTGCTGAAGGAGTACGACAGGAGACGGAGGATGGAGGCCCTCTTGCTCAGCCTGTACTACCCAAACGACCGCAAGCTCCTAGACTACAAAGAGTGGTCTCCGCCCAGGGTTCAGGTAGAGTGTCCCAAAGCCCCCGTGGAGTGGAACAACCCTCCGTCAGAAAAGGGTCTCATCGTGGGGCACTTTAGCGGCATAAAGTACAAGGGGG
GATAAATCCTCTGAAAAGGAGCCAAACCTCTTGCTTTGACATGCAGCTCTTCATAGTCAAACTTGACAGTCGATCGTCGGCTTCCAACGAAATTCTTGTTTTAGACATCAACGAATTACGTAAATATGTTTCGAAACATCAACTCAGCTTTCGCGGTGCTCAAGTCCACGAAACCAATTCGGAACATTCGGTGCGTAATTGGGAGGATGACAACATTACTATGTTTTTCCACACGTCGAACGTTTTTCCTTCAGAAAAGAGTGTTAGACACGCCTTATTTTCTAGAAACTCTGTCCATGTATGCGGCCCGCTAAATATAGGTGCATTTCGCGATTCCTTGCGTGTATTACAGAGTCCTCAATTTCCAATCCATACTTACGGTGACGACATCACGGTGTTTGATAAGTTGAGGGAATTTGTAGTTGTGCCTAATAGTTTAGCAGTTGTAGACATGGACACTTCAGCCTGGGAGCGTTACACCTACTCGCTCTTCACAGATG
AGATTTTCTTGCACGTGTGTGCGGGTGCTTTAGTCAGTGTCCGCAGCGTTCTGTTGAACGTGAGTGTGTTGAGAAAAAGACAGCTTAGGAGAACAAGAGCTGGGAGTGGTTATGATGACCACTTCTAAAGGAAAGGGGGGCGGTCCCCCTAGGCGCAAGCTTAAAGTGACCGCAAATAAGTCGCGACCAGCAACGAGCCCAATGCCAAAGGGCTTCGTGCTGTCGCGCATGCTGGGGATTCTTTGGCACGCCGTGACAGGCACGGCCAGACCCCCAGTGCTGAAAATGTTCTGGAAAACGGTACCACTGCGCCAGGCGGAGGCTGTTCTGAAGAAGATAAAGAGAGTTATCGGGAACTTGATGCAGAGCCTTCACATGAGAGGGCGTCGCAGGTCAGGTGTGGACTGGACTTGGATTTTTTTGACGATGGCGTTGATGACCATGGCCATGGCAACCACCATCCACCGGGACAGGGAAGGATACATGGTTATGCGGGCCAG
NGTGAAATAATTGTAAGAAAGCTCTAGTCTTCCCCTCTTATTTCCCTTTATGCTCTTTTCTTTGATTTCTCTATTTTTCCAGAAGTCGCTTGCATTTGCATCATTTACACATTTATTGTGTTTCTAGTGAGATCGTTTACGTTCATATCTATAGAGAACGCTTGTAAACGCAATCTATAGTTTATGCACGGAATTGAGCAGCCTCAACTACCGCTAGATTACGTTCACCGTTGCGCATCAACCTCCTTCTTGCTCGCATCACTAGATGGCCTCCTTTCTGAAGCCCGTGAACTCTCAGGGCCTCTGGCTCTCATTACTTCTAGCTATTACTTACTTGTTTCTATTGCCCTCTGCTGGGCAATCCCTGGATCCTTCTGGTATAGGCCTGGCTGCTGGTTGCAGCCAGTCTCAGGGCGGAATCTCATCTTTTGCGGCCCTACCGAGGCCTTGCAACGATTCCGTCTGTACGCTGCCAGACTTGGGTTGGTCCTGTCAGAGAA
AGAATTTTTCGCCGACCATGGAAACTTTACAGAGACCCGACGGTGGATTCACCTCAAGACATATCGAAAAAATTCGCGTTACAAACGGCAGAGAAAAGCAAACACTATCACAATACATTCAAAAATTACGATTCACGCGCGCTGTTTATAACACTTTACCTCTAGTGCCCTATCCTACTGTAACCGAACCAGCGAATAGGGGAAGCGCACAATATCCACAGCAGAATATACTATACGCCTTCTCGCAAGCACTATTTAGCGTAGGAGAATATCATGTTACCGCACACCAACAGTTTGCTGGGCTTCAAGAGTTGCAGAAGGAAGGCACTTCATTTAGGTTGTCGACGGATGGATGGTTGTATCCAAATGAACGTCCAGGACAGGTATACTATTCGCAAGCTGATGCAGCACGATTCGCAAAATTCGCAGCGCCTTTGATGGGATGGCTAACAATCCTGAATATCGTGAAGATTACAATGGCCTTAGTAACCCTATTTGCG
ACCAAACAGAGAATCGGTGAGTTACGATAAAAGGCGAAGGAGCAATTGAAGTCGCACGGGTAGAAGGTGTGAATCTCGAGTGCGAGCCCGAAGCACAAACTCGAGGAAGCCTTCTGCCAACATGTCTTCCGTATTCGACGAGTACGAACAGCTCCTCGCGGCTCAGACTCGCCCCAATGGAGCTCATGGAGGGGGGGAGAAAGGGAGTACCTTAAAAGTAGACGTCCCGGTATTCACTCTTAACAGTGATGACCCAGAAGATAGGTGGAGCTTTGTGGTATTCTGCCTCCGGATTGCTGTTAGCGAAGATGCCAACAAACCACTCAGGCAAGGTGCTCTCATATCTCTTTTATGCTCCCACTCACAGGTAATGAGGAACCATGTTGCCCTTGCAGGGAAACAGAATGAAGCCACATTGGCCGTGCTTGAGATTGATGGCTTTGCCAACGGCACGCCCCAGTTCAACAATAGGAGTGGAGTGTCTGAAGAGAGAGCACAGA
GTAATCCACGAGAACGAGGTTCAATCCCTTGTCGACTCACGGAGTATCGAACTTTTCTTAATTTTATTTAATGGCAAGTTCTTTAGATCTTTTGAAATTGATTTCTGAGAGAGGCGCTGACAGCCGAGGCGCTTCGGACATAGTTGAACAACAAGCTGTAAAGCAATTGCTTGAGCAAGTTGACTACTCGAAAAGGTCCAAGAAAATCAATATTAGAAATAAACTCACGCCCGATGAAGAGAATGCTTTCCGGGCGCGCTATGGAGGAGCTTTTGATTTGAACTTAACTCAACAATATAATGCTCCCCATAGTTTGGCTGGAGCTCTGCGAATAGCGGAGCATTATGACTGTCTTTCAAGCTTCCCCCCTCTTGATCCCATCATTGATTTTGGTGGTTCTTGGTGGCATCATTATTCCAGGAAGGACACACGTATTCACAGTTGTTGTCCCGTGTTGGGCGTCAGAGATGCTGCTCGACATGAAGAACGACTATGTAGAA
CGAAATTTAACAGTTTCCCAGAGGTTAAGCTGTATGAGCTGTCACCTTTTGAAAGTTACTTGGTAGTCAACACATGCCTGCCGCCGCCAGTCGGTTTCAGGAAGTGTAGATTTGCCCAAAACACAACACCACACCAAACCAAACAACTCCAGCCAGTATCCTAAAATAAAAAGAACTAATAAATAGCTGCTTAACAGTCGTTATTTAATAGCTCGCACTCCGGAGTTACAAACAACCACTTTGGCACAGTGGGCAACACACCACTCACGGTTCTACAATCGTGAACATTATCCCCGCATAAACCCAAAAAGTAAAAAATAATAAATACAAAAAGAAAAGAAAAAATTTTTGTCAATTTTAATTAAAAATAAATAAAATTTGTTTACTTATAAAAAGAAAAAGAAAAAGAAAAAAATTTTTGTCAAGTTTTATTAAAAAGAAAGAGAAAATTTAAAATTTAGTTAGAAAATTTTATAGTGATTGTATTTTTGTTCTGAACT
GAAATTTAGGGCACACACGAACTCTCAGTTCTTGCCCGCACGGTAGTCCGATGCCTACGCTCCCCTGGGGGCTATCGAGGCGGCAACATGGGTGTGTTTTCGGTGTTCAAGAAGAGCCTGTCGTCTCCCAAGCGACTAGGGTTGCCTCGCACTGTATAGTGTAGTTCGCGACCCGAAGAGCAAGGGTGGTGTTGGTTGGCGAGGGGGGGCTTCGGCCTTCCGTTGACCCAACTGATATCACACTTATCTTCTTGACTCAACGGATTTGAAAAACGAACCCTAAATTTCCATGTCTCACACCACGATCACCAACTTCCTTGCCGGCGTTATCGCTAGGCCGCAGGAGGAAACATTACTAGCGACGAAACGTTCAGACGTTATCGGACAATTGTGCGCACCTCAGCCACTATCGGCTGGCAATGAGGACTCGCGCACGACCTCGATCTTTCACGAGATCGGTCGGGCTGTCAACACCAAAGGAAAGGCGTTGGCAGTCGCCG
GTATTGTGAAACGTTATTTCGTTCACGACCCGGATTAATCAGTTATTCTGAGTATATACCCGTTAGTTGCTCAATGGATTCATTTGTTGCTTCGCCTTCAAATGTGCTTCGTTTAGATGATATCTTAAATGATGTTGTCAGACGAAATGCCGCTAATGCCTCTACCGATGTTGGTAGATTAATTAGCGATGCCGCCGTTAACGTGGTTCGCCGACAGGTGGATCTCAGTCCGGCCAAGCCCTTAAACGTTTCGTTCGCGTTGACTCCTGAAGATCAGAATAGTTTAAGGAGAGATTTTCCAGGTAGGGAATTACAATTTCGTAATTCTGCTTCCTCTTCACACGCATACGCTGCTGCGCATCGTGTATGCGAGACTGATTATATTTACTCCAGATTTCAGACCGAGAATACGACGATTATTGATATTGGAGGTAATTTCAGTACTCATGCCAAAATGGGTAGGAGTAATGTTCATTCCTGTTGTCCAATTTTGGATGTCC
