# Supplementary material for: Towards a better solution to the shortest common supersequence problem: the deposition and reduction algorithm
Source: BMC Bioinformatics. 2006 Dec 12;7(Suppl 4):S12. doi: 10.1186/1471-2105-7-S4-S12 (PMC1780115; doi:10.1186/1471-2105-7-S4-S12)
Supplement: Additional file 1 — Real DNA sequences DNA sequences are obtained from NCBI Viral Genomes, Accessed on 01/01/2006. . Sequences are randomly selected from different genome sequences. The specific length and number of sequences are specified for each dataset. There are 60 randomly selected datasets. File name indicate the number of sequences, sequence length, and dataset number. For example, file name "DNA_N100_K500_5" indicate that it is DNA sequences dataset, with 500 sequences, each truncated to length of 100. And this is number 5 datasets for this setting. Each sequence is represented as a row in the dataset file. [file 1471-2105-7-S4-S12-S1.zip › DNA_N500_K100_4]

CTATATATAGTATGTTTTACTAATTTTCAAGCTGCTTAATAATAAAATCAAAAAAACTTTAAAAAAAATCAAGAAAACTGTTGACATTGAATTTAATTTAAGTTATAATATGTTTGTAAGTTAGTTAGAGAGGAGGAACAAAATGACAGAAGTAGTTCCAAAAATTACAATCAAAGAACTCCGAGCACGTCACAATTTGACACAAGAGGAGTTTGCTAAAAGCGTTGGTACTACACCTCAAACGGTGAGTGCATGGGAGAAGAATGTACTTTCTATTTCTCCTAAGAATATGTCAAATATTTGTAATAAATACCACATTCGTTCGTCTGATTTGTATGGCTTTTGATTTTTATTACAACAAAACTTGGATTAAATTCAAGTTAGAAAGGAACAAGATGAACGAAATAGCATTATCAAATAATCTTTCTCAAATTGAGTTAGAGATAAAACACCATAAGCAAATTGCTGGGCAATCAATTTGGGAAATTGGGAGAAGATTA
AGTTGGTTTTGCCGGCTACAACGATCCTCCGTAGGAAGCGTTGGTGTCTTGGACATTGCCGAGTTGAAACCTTGGTTTCCGGCTGGAAACCACGTCGCTCTTCGTCAAATGACGAAAGGCAAAATGAAAAACGCGAATAAAAAGAAAGCAAAAAACTCTAAGACCAATCCTGGTCGAAGTGGCAGAAGTAATGGAATGGATTTGGTTATGGGAATCATGCACTTTGCCACTCATATTGCAATGGGAATGAAGGTCAACAAGAGACTGAAAACCTTTTGGAAGGTGACGCCCCCAGGTAGATTGGCTAAGGGAATAACAAGGCTGATCAACATCCTAAAAACTCTTCTGAATGCAGTATTGGGTAGAAAGAAACAAAGGTCTGCCAAGACGGTGTGGGTTCTCTTCAGCATGTTGGCTTTGATGGTGGCCATGGAGATTGAGCAACAGGGCACGTCATTAGTCATTAAGCCTCAAAGGAGTGATGTTGGACGGCCAGTTCG
TGATATTTTTTTATTAAAAATATCTGTTCAACTTTGTCTCAGTGACTTTCATTGACATTCGTCTTTGAATTTTCTACAAGATTTATCGTTATATAGCCTCACCTGTTAATTTGGATCCCTGACCCCGACCCCCACTTGGCAGGGTCCGTCCACCAGCGGCCACTAAGGTTGAAAAGAGAAAATATGTTCTCGTATCAACCTCTACATGGCGTAACAGTATGTGGGAGATCCGCAGTAGTCTTTGACACCCAGCAAGGGTACTCACCACTTTGAAGGCTTTCTCATCGGTAGGGCTGCCATTGACCGTGGTTCTGGCTCCACCTGATTTTTTATTAAAACAACTATTATCAATTTCCCCAGTGGTCAATATTCTCTTTTTCTCTGGTTTTTATCCTAATTATGTTGTTATCAAGTGGCATCCTAGGGTAAAAGTAATCACTCAGGGAGTCATCAAAGAAAGATAAGCTTTGAGCAACTCTTATTATGAAACTTGATTCTAT
GGTAAATGTTCTATAGCTAATTAAACCTAACAACTATGGTTTCCCCTACAACACCAATATCGTATACGTTATTACCAGATTTTTTCCACCCATTTTCAAGTTTCACCTCTTTGTCATATAGTCTGTAATTTCTGGAGAACACATTTCTTTGCATTAACACCTCTGACCACATCCAATTATTGTTAATAATGCGTGGTATTAACTCTCTCATTAAAGGATGCTTTATTACTATGTTTTCATTTATTGATGCATACGGTTCTGTGCCAATGAATTTTATATTTTTCTTGTCTCTTCCAAATCCAAGATGATCTATGTCTTGAGATATTCTATTTACAATGCTTTCCTCAAGCTGAAACTGTGCATTTATGGCATTGTAAGCACCATAAGAAAATATTGTTGATATTAAAAGAATAAAAGAAAAATATATTCTTGATATTAACTGCTTATCTTCAAAAGCATAGAATACGCATAGGCAACAAAAAAACATAAAGCCACCCATA
TTAAATAAGAAACTATATATTCTTACAATATACATTTCTTGCGCTTTTAAGGAGAAATCCTCAAACCTTAGACCCGTAAGACACTAAGGAAGAAAAAGGAAAGATTTCTCTCTTGCCCCAAGCCCGTCCAGCTCACGACGTGATATAAACCTCAGCATTAAGCCCGTCTAGCTCCCGACGTGATATAAACGTAGCATTAAGCCCGTCTAGCTCCCGACGTGATATAAACGTAGCATTAAGCCCGTCCAGCTCACGACGTGATATAAACCTCAGCAACACTTTCCAACCAAAACACCAATTAGATATTTAAGTTATTTTTACAATTGATTATAAATATTTACTGCGTACGTCCTTGATCGGAGCTCGTACAGTATTCGTACTGATTTGCACAAATCTTCGCAGTGTTATTGGCTTCTTTTTGCCTAAAGTTTTGCTATTGATATTTACACTCTTTTTCTTTTGCGGTTTAGTAAATAAGAAGAGTTATTTATCTTGTTTGT
ACCAAACAAGGGAGAATATGGATACGTTAAAATATATAACGTATTTTTAAAACTTAGGAACCAAGACAAACACTTTTGGTCTTGGTATTGGATCCTCAAGAAATATATCATCATGAGTGATATCTTTGAAGAGGCGGCTAGTTTTAGGAGTTATCAATCTAAGTTAGGGAGAGATGGGAGGGCTAGTGCAGCAACTGCTACTTTGACAACCAAGATAAGGATATTTGTACCAGCTACTAATAGTCCAGAGCTCAGATGGGAACTAACATTGTTTGCACTTGATGTGATTAGATCTCCGAGTGCTGCCGAGTCAATGAAAGTTGGAGCTGCTTTCACACTCATCTCTATGTATTCAGAGAGACCCGGGGCTCTCATTAGAAGTCTCCTCAATGACCCAGACATTGAAGCTGTAATAATAGATGTTGGATCAATGGTCAACGGAATACCAGTAATGGAGAGGAGAGGAGACAAGGCTCAGGAGGAGATGGAAGGCTTGATGA
AGTAGTGTACTACCAAGTATAGATAACGTTTGAATATTAAAGTTTTGAATCAAAGCCAAAGATGATTTGTATATTGGTGCTAATTACAGTTGCAGCTGCAAGCCCAGTGTATCAAAGGTGTTTCCAAGATGGGGCTATAGTGAAGCAAAACCCATCCAAAGAAGCAGTTACAGAGGTGTGCCTGAAAGATGATGTTAGCATGATCAAAACAGAGGCCAGGTATGTAAGAAATGCAACAGGAGTTTTTTCAAATAATGTCGCAATAAGGAAATGGCTAGTCTCTGATTGGCATGATTGCAGGCCTAAGAAGATCGTTGGGGGACACATCAATGTAATAGAAGTTGGTGATGACCTGTCACTCCATACTGAATCATATGTTTGCAGCGCAGATTGTACCATAGGTGTAGACAAAGAGACTGCACAGGTCAGGCTTCAGACAGATACCACAAATCATTTTGAAATTGCAGGCACTACTGTGAAGTCAGGATGGTTCAAGAGCA
TGTGGTGGGAAGACCACCCGGAAATAAGCAAGGGCCAGCCCCCCTTTACTTGCCCGGAGGATTGGCTGGAGTGTGAGGAAGATAGTGAGAATGAGGAACTCAGTGTTTCTCCCCTCACAGGCTGGGAGCCTCATAGAGACTTAAAAAAGTGGGTAAATTTCGCCCTACCTTATGGATGGAGCCTTATGGACCCGCTAGGTAATCGTTTCAGGTCCCAGAGGAAAGATGATTCCGATGAATCCACTAGTACGGATTCTGAAGAGGAGTTACAAGAAATACAGCAGATCAACCCCGCTGAAGTAGGGCCAAGCAGGCCTCCCGGCGGGTACTCTAAGCTGCGCAGGCGCCGTCGGGTTCCAGCTGCTCGACTTTACGCAACTACAGACAGTAGTGAAGAAGACCTGGATCTGAAGACATCTCAATAAGGAGCTGGACTGTTTGAGATCTGTGTGTGATTACATTGTATTAAGATAGCCTGTTACTGGGGTTCGGAGGATGGC
TGATCCTTATACTTACATTACGATAAATAGAAACTTTTTATCCGACTAATCTGAGCAGGGTTTGTTCTACCACTTAGTTTTTAGCGCATCAATATAGCAGCATAGGTTTAGCTCGGTCCTAAAAACAATAGAGCAAATATTACTATTATACGAATAGTAAGGCTCAAAGACGGTACCATGAGTTGTTTGTACTTATACTGTGACTAAGCGCTCACGTTTCGGGGATAAGTACAAGGTGGCACGATAACCAATTGTAATCATTACAGTATCTTTGAAAGTTGTTTACGCGTCACGCTTCGTGGCCTTCCCCCACTCTCTAGTTTCGGGGTCATGGTATTTTATCAAAAACGGCATGCGCACTTGCGCACACCTCATTCAAACTTCTTCCTTCAAGTTGATACAACTTATCTCTTTGAAGACTATACGTAAATAAAAAGTAGAAGAAATTGGCTTATTTATTAACAAGGAAAAAAGATACTGATGGAAACATTTGGAATTTA
AGCGAAAGCAGGTACTGATCCAAAATGGAAGATTTTGTGCGACAATGCTTCAATCCGATGATTGTCGAGCTTGCGGAAAAAACAATGAAAGAGTATGGGGAGGACCTGAAAATCGAAACAAACAAATTTGCAGCAATATGCACTCACTTGGAAGTATGCTTCATGTATTCAGATTTTCACTTCATCAATGAGCAAGGCGAGTCAATAATCGTAGAACTTGGTGATCCAAATGCACTTTTGAAGCACAGATTTGAAATAATCGAGGGAAGAGATCGCACAATGGCCTGGACAGTAGTAAACAGTATTTGCAACACTACAGGGGCTGAGAAACCAAAGTTTCTACCAGATTTGTATGATTACAAGGAGAATAGATTCATCGAAATTGGAGTAACAAGGAGAGAAGTTCACATATACTATCTGGAAAAGGCCAATAAAATTAAATCTGAGAAAACACACATCCACATTTTCTCGTTCACTGGGGAAGAAATGGCCACAAAGGC
AGCAAAAGCAGGTAGATATTGAAAAATGAGTCTTCTAACCGAGGTCGAAACGTACGTTCTCTCTATCGTCCCGTCAGGCCCCCTCAAAGCCGAGATCGCGCAGAGACTTGAGGATGTCTTTGCAGGAAAGAACACCGATCTCGAGGCTCTCATGGAATGGCTAAAGACAAGACCAATCCTGTCACCTCTGACTAAAGGGATTTTAGGATTTGTGTTCACGCTCACCGTGCCCAGTGAGCGAGGACTGCAGCGTAGACGCTTTGTCCAGAATGCCTTAAATGGAAATGGAGATCCAAACAATATGGATAGGGCAGTTAAGCTATACAAGAAGCTGAAAAGAGAAATAACATTCCATGGGGCTAAGGAGGTCGCACTCAGCTACTCAACCGGTGCACTTGCCAGTTGTATGGGTCTCATATACAACAGGATGGGAACGGTGACCACAGAAGTGGCTTTTGGCCTAGTGTGTGCCACTTGTGAGCAGATTGCAGATTCACAGC
GTTTGTCTATCAAGAGCGTACGGTTCAACCCCTGCCTCCCCTGTTAGCAACCCTTTGTCAGTTTTCTATCTTAACTACTCTGTTTCTAATTCCTATGGCAGCGTCCGCTTTTAATATTCACAAGCTAGTCGCCTCCCACGGCGACAAAGGACTGCTCGCATCTGCCCTCGTTGATAAACTAGCACACGAACAGCTAGAGGAGCAAGTACAACATCAACGTAGAGGCCTTAAGGTCTACATCCGTAATGCTTTGGATGTAAAGGATTCCGAAATCATTCGGGATCGGTATGGTGGGAAGTACGATCTCCACCTCACCCAGCAAGAACAAGCTCCTCATGGGCTTGCTGGTGCCCTCCGCCTGTGTGAGCTACTCGATTGTCTAGACTCCTTTCCCCGAACTGGTCTGCGGCAGGACCTGGTCTTAGACTTCGGTGGTAGTTGGGTCACACACTACCTCCGCGGACATAACGTACATTGCTGCTCTCCTTGTCTCGGTATTC
GTATTAAAAATTGATAGCGCTTGCGTAAGAGTAAGATCTCAAGATGGATCCTGTATCTGTAGTACATAGCTTCGCTAGGAGTCAAGGCCTGCCACTTAACTTTGAAACTGTGGGTTGTGAGGGTCCAAGTCACGACCCACGCTTTGTAATTGAATGTAAATTTCTTGATTTCCAGCACCAGTGTACCGATAGCAGTAAGAAACGAGCTATTCAAAAGATTTGTGTCTTAATTAGTAATGATCTAAAGGAGAATGGATTATTAGAAGAGGCTAAAACATTCAAACCAGAGTATAAATCAATCGCCCAAGTATATGGTAAATTCTTCAAACGATACATCGCCGAAAAGGAATCATCAGTTATTACACCATTTAAACTAGTAAATAATCAAATTTTACTTCATGATATTGACGAATTGGTTGAGTATGGTAGTTCAGAATATATGTTTAGACATATGTTGTTGTGCTACATTATTCATAAGCAAGGAATTGACATTAAGGAGA
TCTCAAAGACATCAATCCCCCTTTTCCCCAAAACTTAAACATGGACTTCTTAGACAGTCTAATTTGGGAAAGGGTTGTTGATGAACAATATATCACTAACCCAACATTTTGTGTTAGTGACTATTTTGAAGTTATCAGACAGCCAGGGGATGGCAACTGTTTTTACCATAGCATTGCAGAACTGTTCTTTGATGTCAAAACACCATCTAGCTTTAGAAAAGTAAAGGAGCATTTACAGTTAGCAGCAGAAGTGTACTATGACACTGAGCCAGAGGCAGTAGGAACTGGAATCTCAAAAGATGAGTACATCAAGGTCGCAATGAAAGACAATGAATGGGGAGGTTCCTTGGAAGCTTCAATGTTATCAAAGCATCTCCAAACAACCATCATCTTGTGGGTGGTCAATTCGACAGAACAGGTTACGGCCGCTATTAAGTTTGGACCAGGCAGGGTATCAACAGCTCTAAATCTTATGCATGTTGGTCGCACACACTTCGATG
GTAATAAAAAAACCCCGGATCCCCGGGGTTAAAAGAGTGTTCTACCATGGAGGAATTCGTCATACCAGTGTTTTCTGAGAGAGATATTCCATATTCACTGCTAAATCATTACCCACTAGCTATACAGATAGATGTTAAAGTTGATGATGAAGGTGGGAAACATAATCTTATCAAGATACCTGAATCGGATATGATCGACGTACCGAGGTTAAGTATCATAGAGGCTCTAAATTATAGACCGAAAAGGAACGATGGTGTGGTTGTGCCGAGATTGCTAGATATAACGCTACGCGCTTATGATAATAGGAAATCCGCAAAGAACGCGAAAGGAGTTGAATTTATGACAGATACTAAGTGGATGAAATGGGCAATTGACGACAAAATGGATATACAACCCCTTAAGGTTACTCTGGATAACCACTGTTCCGTTAACCATCAACTCTTCAATTGTATCGTTAAGGCGAGGTCAGCAAATGCAGACACTATTTATTACGACTATT
GAGGAGCACGAGCTGTGAGCTACGAACCGCCGGTCCGCGTCGAGATCCCGAGCGAGCTGCTGCCCCTGATACACCTGGTGGCCGAGCATCATGGCGTCTCGCCTCAGACCGTCGCTGTCGCCTGGATGACCTACGGCGCCGAGAACTCCTGCACCGAGGACGACATCAGGGACATGGTTGCCAAGCGGGGTGAGCGCATCCATGCCGGATTCCAGCGCTTCCTCAAAGATCACCTCGTCGGCAATCGCAAGAACCGGCTCGGCGGACGATGACCATGCCCTGTCAGCAGAGGGTCCAGACCGCCTTCGCCATCGCTGTGTTGGCCCTCGTCATCGGCCTGATCGGGTGGGTGCACGAGACGCGCCTACAGGACGAGACAAATCAGAATCCTGGCGTGCAGCACACCGACTACAATTGTCCTGTTGCCACACTGTCACACCCCTACACCCACACTGCAGGAAGACTATAGGCTATGAGTGTCAAGCCCACAGAAGAACTAC
ACCGGATGGCCGCCGGATCCCATTTGTGCGGACCCCACCGAGTCTCCAAATGGCATTTTGGTAATTTCAGTGTCCTCATATGGTTTTTTTGTAATTTATGTGAAATTAAAAAGAGGGACCACCGCACTATCGCTCTCTTGGCCAATCAAAGTGCGCCCTGATTCTTAAGGGGATAAAATTGGGCCTGGGCCCAATTTATCGATGTGACAGGACGTACGTCTGCTTTACGAGATTGGCCCACAACGACTGCGTAGTCTGACAGGACCACATGGTACACTGACAGGTCTGTTCTTGAACCTTAAGAAAATTCAGGGAATTTTCCCGCCTATTTCGCCTCGAGGAGCAAACAGTCGTTGGATGGCCGCCACCTGTCCCTGGTTCGTTCGTTCGATTTTCGTTTTTCGGTTAATTTGTGGTCTCTGTACATATGGGCCTGGTATTTATGACAGTGTGGCGCCCATAATGAGGTGTCCAACTGGGACTGTATTCGTATTGAGAGG
AGTTAAAGATGGCTTTTCTAACAATTTTAGTCTTGTTCCTTTTTAAAGAGGTTCTTTGTGAACCTTGTATTTGTGAGAACCCAACATGTCTAGGAATAACAATCCCACAGGCAGGTTTCGTAAGAAGCGCTCCAGGAGGTGTACTTCTAACTGAGACAATCACGGAAAGACCACAACTAACAGAGTGGACAACCTCCAGACCGAAGCTTGAAGAAACTCTCTGGTTAGATGGGGAAACAAAGAACGGAAAAGTATCTCAGACACTATTCGAAGCCATCCAAGGTACACAGATGGAGAACTGTGCAGTGAAAGCTGTGTTAGACACAACATTTGTCAACCTAACCAAACAAGACATTGTGCTAGGAAAAATCAAGGTGTCTGAGTTTGGTGGAGACAGTGACATTTCCAAATGTGGAAGAAAAGGACTAAAGGTTTTCATCTGTGGAGGTACTGTTGGATACGTGACAAGAGGATGCCCACCTGAGGAGTGCAAAGGAAAG
TGGTATCAAAGCCATGTGCTCAACTAGAAAAACATCTGTAATGGATGAAAAGGTAATTGAAAATGAAGAAATTCATTTCCAAGAAAATTCTAATGGATTTTCAGCAGATCTCACGATCCATCAAGATAAGTTAAAACAGATTTCAAAAACTGGTTTAAATCTTGAAAAAGAACATATATTTAATATGCCTTCTTCTCTTACAAAAGCTTTTAAAACAGCCTTTAAAAGAAAGAACGAAATATTTTATTGTGTTTCAACAAAAGAAATGTCAGTAGATATTAAAGATGTCTCTGGACAAGTTTATCTTCCTCTTATAACTAAGCAGGAAATACAACAAAAGCTGATGAAAATTGATCCATCAGTAAGAAGTAAAATCTCAATGATCCACCTTGGAGCAGTAAAGATTCTACTTACAGCCCAATTCCGGCAAGGAATTGATACGTCAGTTAAAATGGCACTTATCGATGATAGAATCGTCAATCGAAAAGATAGTCTGCTCG
GGGTTTCAATAGGAGAGTTGCTGACACGGTGAAGCCACGTGCGTCCGTGTGGAGTGGTGGAATACCCCACATGAGATTTAGCACCCCTATTTACGAGACCTACTCCTGAGAGACTGTGCAGTTTGGTAGCCTTGGTGGTCCCGAGTCCCCGTGTGACCCGTCCAATGAAGCAGGTGGAAGATCCTTCCATTGGATTGAAGTGTTGAGGAAGCAACACGCCCGGCTTGCAGCAACCGCACAAGTTTACGACCAGGACGCCCAGCAGCACCTTGGAAAGGTTGGCTGGGAACTCCATGTATCCTTCCTGGAGTGAAAAGGTGAGGGGTGTGTGCTTACGACGGCAGGCGTCCAACTGTCTGATTGTGGCACTCATGCCAACCCCACCTGAGAGACTGTGTATGCGGCACGCCCGGTGGTCCCAGAGCCCTCGCGTGACCCTCCAACGAAGCAGGTGGAAGATCCTTCCGTTGGATGAAGTGCTGAGGAACCAGCACGCCCGG
ACCGGATGGCCGCGCAATTTTTTATGGGCCCCCCCACTAACTACTGTCTGCCAATCACATGACGCGCTCAAAGCTTAAATAATTCTCCCGCCTATTATAAGTACTTCGTGCCTAAGTTTCGCTTTGAAAAATGTGGGATCCATTATTAAACGAGTTCCCCGAGACGGTTCACGGGTTTCGGTGCATGCTTTCAATCAAATATCTTCAGTTACTCTCTGAAGGATACTCTCCAGATACGGTTGGTTTCGATCTAATACGTGAGTTAATTTCTATTTTGCGTTCCAGGAATTATGTCGAAGCGTCCTGCAGATATCGTCATTTCTACTCCCGGGTCGAAGGTGCGTCGTCGTCTGAACTTCGACAGCCCTTACTCAACCCGTGCAGCTGTCCCCACTGTCCGCGTCACAAAATCTCGAAGTTGGGCGAACAGGCCCATGAATCGCAAGCCCAGAATGTACAGGATGTATAGAAGCCCTGATGTCCCTAAGGGATGTGAAGGC
GATGATTGAGGTTAATTCCCTGACTCACAGATAAGAAAATTGTGGTTAGAGAGGGAAATTTTTTAGTAGGGCAGGGATTTTTCTAATATTCCGCTACAACTCCTGCCAGAGCAAGCACAGAAAAAAGAGGAAGGTGCCTCTGTCAGCATTCCATTGCCCTTATTTGGACTATCCATATATGGTAATGAGCTGCCATTGGAACATTTAAACTGGGCTCGGGGCCAGGAAATGAGTGACTTACCGTGATTGGCCTGTTTAAAATAAACCGCGCGCGGGCTGTATAAGGAGAGACGTGCGGGCGGAAGGTAATCCCTAACAACCTCTGAACTTAAACAAAGGACAGCCGGGATGTCTGAGGCAACCCGGAAGCCAATGGATTCAGAGGGGCCTAGAGCAGCCTCGGCCGCGGCCGCCCCACGGACGGAGGTAAGTCTAACGGTTTTTTTGCTGCATGAATGCCTGTTAAACTTGTAGAACCTAACACTTGCATGCTTCCCAGG
CATCATCAATAATATACCTTATTTTGGATTGAAGCCAATATGATAATGAGGGGGTGGAGTTTGTGACGTGGCGCGGGGCGTGGGAACGGGGCGGGTGACGTAGTAGTGTGGCGGAAGTGTGATGTTGCAAGTGTGGCGGAACACATGTAAGCGACGGATGTGGCAAAAGTGACGTTTTTGGTGTGCGCCGGTGTACACAGGAAGTGACAATTTTCGCGCGGTTTTAGGCGGATGTTGTAGTAAATTTGGGCGTAACCGAGTAAGATTTGGCCATTTTCGCGGGAAAACTGAATAAGAGGAAGTGAAATCTGAATAATTTTGTGTTACTCATAGCGCGTAATATTTGTCTAGGGCCGCGGGGACTTTGACCGTTTACGTGGAGACTCGCCCAGGTGTTTTTCTCAGGTGTTTTCCGCGTTCCGGGTCAAAGTTGGCGTTTTATTATTATAGTCAGCTGACGTGTAGTGTATTTATACCCGGTGAGTTCCTCAAGAGGCCAC
CCACCACAAGGTGTCTTCTCTTGTCACGCGCAACTTTTGAGGATTTTTAAAGGGTGTCTAGACCAATAAAGATAAGAAATACAACCGTAGTTCCAACTACACTTGTAAATTGGACATGGCACTATGATACAGCGTACCGATAAAGGAAAACAAGATGGGCAAATCGCTATTGTCCAACAAGACGTTCTAAAAGGCGTCTAAAACGCCCGTAGAACGATTTTATGACAAGGGTGGTATTATTACACTTAAACGGTATTAAAAACGACATACGACGCTATTATGGGGCTTTTAGGAGGCGATACTATGAAAGTAGCTCATGAACTTCCAAATTCTACGACGTCGTACAATTTAGGGATAAACGCCCTTTACCTAATCGCAACACTTCCAGAGGAAGAACTAAAAAAACAGGGTATAGCTCGTTTTTTCAAAAAAAGGGGGGGTATTCAACGAGGTGTCGATTTTCTAAACCCTTGATATGACTGCGTTTCTAAGGGGTCGAT
TAACACCATAGCCGTTATAGAAAAAGCGGGAAAGTGTTTTTCAAGCCCTATAAAAGCTGAACCGCTTAGGTTGTTGCACCCAAGCACTTCTAGGACTCAGGATGCTGAGCAGTAAATTCTTGGGAAAACAGTGCTTATGGTGCAGGGTAGAATTAACTAGCTTAGATAAATATCGCTGCACCTCAAAAGGTATTAATGTAGTGCAGAGAGGAAAAGGACTATATGGGGTCTGCTTAGCATGTCTAGAAACTGCTTTAACCCTAGAAAGGTCCCTATATCCTGCACAGAGTATTCCTGCAACAGTAGAGCATCTTGAGCGCACTATTAGATGCTGTTACTGTGGGGGAAAGTTAAATATAGATGAAAAAAGGAGACACTTTTTGGAGAATGAATGCTATGCACTTGTAAGAGGCTGCTTGAGAGGACGGTGCTACGAGTGCACTAAGGATGGTGCACGGACCAAATACCCATAAGGACCTACCACAAGATGAATCACCTGA
AGTAAATTTTGCGTGCTAGTCGCTGAGCGTCAGACCGCAAAGTGAGTTTTTAGTGATCTAAAGTGAGGAGTTATTCTTACTGTCATCAAACACTACAAATAAACACGTTGAAATTATTTCCGGAAGAACAACTGTCCGGAATCAAAGACGATGAAAAATCGTAGACAAAACACCCGAATTTCGGGTGTCAATATAAAAAAGCAAAATCCAAAAAACAAAAAACAAACAAAAATAAAAACATCTGTTGTAAAAAGAGGCAAGCGCTCTGTGCAACCTTTTGGATTCCTGAATCCAATCATGAGAGTGCGAGCTCTGATAGTCTATCTAATCACCATGATTTTGACTGGGCGCCAATGGACCAAAGGAATGAAACTTTTCTGGAAGCGGGTTAACCCACAGATGGCTATAGCGACCTTGAAACGAGTCCGCAACATCACAACCAATTTACTGACTGGACTCATGAAACGGAAACGCAGAAGCTCTGTCAGTTGTGAACTCTT
GAGCATTTGTTTAGTCACTGGCAAACAGGAAAAATGGCGGACAACATGACCACAACACAAATTGAGGTGGGTCCGGGAGCAACCAATGCCACCATAAACTTTGAAGCAGGAATTTTGGAGTGCTATGAAAGGCTTTCATGGCAAAGAGCCCTTGACTACCCTGGTCAAGACCGCCTAAACAGACTAAAGAGAAAATTAGAGTCAAGAATAAAGACTCACAACAAAAGTGAGCCTGAAAGTAAAAGGATGTCTCTTGAAGAGAGAAAAGCAATTGGAGTAAAAATGATGAAAGTGCTCCTATTTATGGATCCATCTGCTGGAATTGAAGGGTTTGAGCCATACTGTATGAAAAGTTCCTCAAATAGCAACTGTCCGAAATACAATTGGACCGATTACCCTTCAACACCAGGAAGGTGCCTTGATGACATAGAAGAAGAACCAGAGGATGTTGATGGCCCAACTGAAATAGTATTAAGGGACATGAACAACAAAGATGCAAG
CATGTGCAATTTTTTATTACTGCTAACACTAATATTCGTGCTTGCTAAGCTATTCGGCTTGATCGCATGGAGTTGGCTGCTAGTATTCGCGCCACTAATAGTGATGATTGCTTTGCTGGCGTTGTTTATCTTATTTGGGATCATCATTAGATTGCATGAGGACTAGCACATGCGTGTGAAGGTATGCCGCAAGGCTGGATGCAAGGATGTAATCCCGTATGATCAAGCAAACCCCATACTGCGCTAAGCACGCATTCCTGTATAAGCCTAACTATGCTGATGTCGCAAAGCGCGTTAAACGTGACACATCGTACTACGACAAGTACAAGCGCGACAAAGAGTCTGCTGCATTCTATAAGTCTAAGATATGGGAACACACCGCACGTGATGCCAAAGCTCATGCCTACTTCACTTGCGCGTGCTGTGGCAAGACCTATGACAAGCCTGGCTATCTAGTCACTGATCACATCGTGCCTTTGAGAGTTGACAGAAGCAAGTGC
ACAATTTTAAAAGAACGCCCGCCTTACCTTGAAGCCTTCAACACAATGCCTGCGCGTACTCTTATCATTGTTCTTACCACCTACGACGAATTCGGAACCATTTCTTTGACATCTCCCCACAAAAGTACTTCGATCGAATGCTACTCAGATGCTATACCGATTGTTAACGTTACGACAGAAGATGGGACTGAGCGACCTAAAATCAACGACGTCGAGCGTATGAGAGACATTCTTGAAGTTGTTCGTGGATCTAAAAATTCGTATGCTTGGCGTGAGGTCAGAAAGTCGCTTTTGGATCAGTACGCTTCGTCCATCGATGAGTTTGCCCGTAGTCTCCATCGCCTGATGCCGGTTGTCAAGGAGCATAAGTTAGACGAGGTTTTGAACGCATGCGGCCAACAGCAGGGTATGTTTTCTATGATCAACAAACGGCTCGACTACGTCAATCAACAGCTCGCTCAACTTCAAGCGTCATCGGAAGACACTCGTCGCGTCACCTA
GGTACCTATACGCGAGTGGTCGTTGACGTTGTGGTTGTTTTACGAAGTAAAATATATAGCTATCAAGTACAGTTCTACTTTTGCATTGACGTCATAAGTCACGTGATTTTGTATTATAAATAGTATAAATACTCCTTCTTTTAATTTAGTTCTTCATAATGTCTGATCAAGTAGTGCCGGACGTACCTACGTTTACCGCGTTAGCTAGTGTTAAAGGAGGTTCGAAAGACGCTTTTTGGCAAAGTAATCAGAATTGGAAAAAAGAATTAGAATCGCGCGAGGGTCATCCACACGGACACCCGTTGAATCCAAAAGACGGTTTTTGGAATTGGTATCGTAAATATCAATTTGTGAATAATTTAAACGATAAAGGACAACCTCGTGTATCGAAGAAACCGCGTATTTCAAAGAAAAAAGCTGAGGTTAGTGGTTATAAATATTTTGACGCTTGGCGTAAAGAAAATCGTGAAAAATTAGACGAAGTATATAAACAATATTTA
ACCGGATGGCCGCGATTTTTTTTAAAGTGGGCCCCTTGATGTGATATGTCATCCAATCAAAATGCTCCCCCAAAGCTTAATTGTTTTGTGGTCCCTTATTTAAACTTGCTCACCAAGTAGTGCACTCCGCACTATGTGGGATCCATTAGTAAACGAGTTTCCCGAAACCGTTCACGGCTTTAGGTGTATGTTAGCAGTTAAATATCTGCAGTTAGTAGAGAAGACTTATTCGCCTGACACATTAGGGCACGATTTAATTAGGGATTTAATTTCAGTTATTAGGGCTAGAAATTATGTCGAAGCGTCCAGCAGATATAATCATTTCCACGCCCGCTTCGAAGGTACGCCGCCGTCTCAACTTCGACAGCCCATATGTGAGCCGTGCTGCTGCCCCCATTGTCCGCGTCACCAAAGCAAGAGCATGGGCGAACAGGCCCATGAACAGAAAACCCAGGATGTACAGGATGTACAGAAGTCCTGATGTCCCTAGAGGATGTGAA
GCCATTTTACCATTCACCACATTGGTGTGCACCTGGGTAGATGGACAGACCGTTGAGTCCCTAACGATTGCGAACACCTGAATGAAGCGGAAGGCTTCATTTGGTGACCCCGACGTGATCGTTAGGGAATAGTGGTCGGCCACAGGCGGCGTGGCGATCCTGCCCTCATCCGTCTCGCTTAATCGGGGAGCGGACGATGACCCTAGCAGAGGGGGCTGCGGCTTAGGAGGGCAGAAGCTGAGTGACGTCGGAGGGAGCTCCACGGCCGGGGGCCAAGATAACCTACCGAGAACTCAGAGAGTCGTTGGAAGACGGGAAGGAAGCCCAACGACTGAGCAGTCCACCCCAGGCGTGATTCTGGTCGCCCGGTGGATCAAGCATGGAAGCCGTCATAAAGGTGATTTCGTCCGCGTGTAAAACCTATTGCGGGAAAACCTCTCCTTCTAAGAAGGAAATAGGGGCCATGTTGTCCCAGTTACAAAAGGAAGGGTTGCTTATGT
CATCATCAATAATATACCTTATTTTGGATTGAAGCCAATATGATAATGAGGGGGTGGAGTTTGTGACGTGGCGCGGGGCGTGGGAACGGGGCGGGTGACGTAGTAGTGTGGCGGAAGTGTGATGTTGCAAGTGTGGCGGAACACATGTAAGCGACGGATGTGGTAAAAGTGACGTTTTTGGTGTGCGCCGGTGTACACGGGAAGTGACAATTTTCGCGCGGTTTTAGGCGGATGTTGTAGTAAATTTGGGCGTAACCGAGTAAGATTTGGCCATTTTCGCGGGAAAACTGAATAAGAGGAAGTGAAATCTGAATAATTCTGTGTTACTCATAGCGCGTAATATTTGTCTAGGGCCGCGGGGACTTTGACCGTTTACGTGGAGACTCGCCCAGGTGTTTTTCTCAGGTGTTTTCCGCGTTCCGGGTCAAAGTTGGCGTTTTATTATTATAGTCAGCTGACGTGTAGTGTATTTATACCCGGTGAGTTCCTCAAGAGGCCAC
AGTTGTTAGTCTACGTGGACCGACAAGAACAGTTTCGAATCGGAAGCTTGCTTAACGTAGTTCTAACAGTTTTTTATTAGAGAGCAGATCTCTGATGAACAACCAACGGAAAAAGACGGGTCGACCGTCTTTCAATATGCTGAAACGCGCGAGAAACCGCGTGTCAACTGTTTCACAGTTGGCGAAGAGATTCTCAAAAGGATTGCTTTCAGGCCAAGGACCCATGAAATTGGTGATGGCTTTTATAGCATTCCTAAGATTTCTAGCCATACCTCCAACAGCAGGAATTTTGGCTAGATGGGGCTCATTCAAGAAGAATGGAGCGATCAAAGTGTTACGGGGTTTCAAGAAAGAAATCTCAAACATGTTGAACATAATGAACAGGAGGAAAAGATCTGTGACCATGCTCCTCATGCTGCTGCCCACAGCCCTGGCGTTCCATCTGACCACCCGAGGGGGAGAGCCGCACATGATAGTTAGCAAGCAGGAAAGAGGAAAAT
AAAAAATATAAAAACTCAACAAAACTTATGCAAAACAATTTCAATACACACACTTAACTTTCATATTGTGCAATTCAAATCTTTGCATTAATTCAACATTTCCAGCTTTTAAAACGAATAACACACACAGACAACATGTCGATTGTTATTGGTGATTTTTCCATCCCACTCATCTGCAGAACTGAGCAGATTGAATGTGTTCGTCTTGTTCCTGGAACAAGAGTTGAAGAAGTGAAGACCATTAAAAAGGTCTTAAAAACACACTACCAAGAAATAACTCTTGGTTGTACTGATAGATGCGCGGGCCTGAGCGCATACACAAAAACCTCCCTTAAGAGAGCAATTAAGGAAAAGGATTTAACTGCATCTGGCAGTTGTTTCCACTGTGGCCTTAGAGCACAAATCGGAGAGGGTAGAAAAAGGGTAGAATTAGCACCCATTTCAGTCATGGAGGATGTTGAAACTGTGGAACAAGTACTTGTTCCATGTATGGTAGAAGA
CCTATCTAATAATATACCTTATACTGGACTAGTGCCAATATTAAAATGAAGTGGGCGTAGTGTGTAATTTGATTGGGTGGAGGTGTGGCTTTGGCGTGCTTGTAAGTTTGGGCGGATGAGGAAGTGGGGCGCGGCGTGGGAGCCGGGCGCGCCGGATGTGACGTTTTAGACGCCATTTTACACGGAAATGATGTTTTTTGGGCGTTGTTTGTGCAAATTTTGTGTTTTAGGCGCGAAAACTGAAATGCGGAAGTGAAAATTGATGACGGCAATTTTATTATAGGCGCGGAATATTTACCGAGGGCAGAGTGAACTCTGAGCCTCTACGTGTGGGTTTCGATACGTGAGCGACGGGGAAACTCCACGTTGGCGCTCAAAGGGCGCGTTTATTGTTCTGTCAGCTGATCGTTTGGGTATTTAATGCCGCCGTGTTCGTCAAGAGGCCACTCTTGAGTGCCAGCGAGAAGAGTTTTCTCTGCCAGCTCATTTTCACGGCGCCA
GTTTCAACATGTCTAAGGATATGGTTTATCATTTTGAAAAATATAATTTTATTTCATCCTCCTGGTCACTTTGGGGCACGTCTGGGGCACGGGCATTAAGGACATTATTCAACATGGCAACTTGAGTCACGCTGCACTCAGGCATCCATGCACCATAAACATTGTAGACCATGCTGGCGCTGGAGTGCCCCATCTGTGATGCAATAAATGTCGGGTTTGCTCCGGAAGATAAAGCCCAGCACGCATAGGTATGGCGTGACTGATACGCTTTACGGGATCGGATACCCGCTCTTTTTATTGCTGAATCCCATGTCGCTCCGATGGAGCTTACCGCGTAGTTAATACCCGCCTTGTGATTCTTGCGAACGATTTGCGGACAGAAAACAAAAGTGCACTCGTGCAAAATTGTTCTTCCGTACTCGCGTAATTGAACAGTGATCTGATGCTGCCTGCTAAGACGAGTAAGCATCGCCTGGTTTTTAAGCGCTTCAATTGCTGGT
ATTGAATCGGGCTCTCTTCAAATCCCCTATCAATTGGGTGCTTTGGGTGCTCTTAAATACCACCAAGGGGCCATCCGCATTAATATTACCGGATGGCCCCCAAAAAATACGTGGCCCAATGAAAATATGCCACGTGGAAAGCTAAAGATGTTGATGTGATGGATTTGGGCGGGAAACTTCCTGAAGAAGTTTTCATTCCCGCCCCTTTTTTTGACTTAGTCAAAAAAGTAGCCGACATACTGTTTGAAATAAAGTTAAAAGTAGATCATTGTGGTCCCCACAAGAAACTTGCTAAGCAAGTTTCGAATTATTTCTGTTTAAATACGTTATTTTTACATGTATATGTACTTATAAATGATGGTCTGTCTACCAGACTGGTTATTTTTGCTATTTATCTTCAGTATTCTCCTGCAATCAGGTACGAACTTTTATGGGACCTTTCAGAGTGGATCAATTTCCAGACAATTATCCAGCCTTTCTAGCAGTATCGACCAGTTGTT
GCTAATCTGCTGACCGTCACTCTGCAAAGATGGGGAACGCTTCCTCTATCGTTCAGACGATCAACGTTACTGGAGATGGCAATGTATTCAAACCCTCAGCTGAGACTTCATCCACCGCTGTACCGTCACTGAGTCTATCACCTGGAATGTTAAATCCTGGAGGAGTACCATGGATTGCGATTGGAGATGAAACATCCGTTACTTCACCGGGTGCATTGCGGCGAATGACTTCGAAGGATATCCCAGAGACAGCAATAATCAATACGGATAATTCATCAGGCGCGGTGCCAAGTGAATCAGCATTAGTGCCCTATAATGATGAGCCATTGGTAGTGGTGACGGAGCACGCTATCGCAAACTTCACCAAAGCCGAGATGGCACTTGAGTTCAATCGTGAGTTCCTCGATAAATTGCGCGTGCTGTCAGTGTCACCAAAATATTCCGACCTTCTGACGTATGTTGATTGTTACGTTGGTGTGTCGGCCCGTCAGGCCCTAAAT
ACCGGATGGCCGCGCGATTTTTTTGTGGGCCCTACCATTAACTCTTGTCGGCCAATCATATGACGCGCTCAAAGCTTAAATAATTCTCCCGCTTATTATAAGTACTTCGTTGCTAAGTATGCGTTTGAAAAATGTGGGATCCACTGTTAAATGAGTTCCCCGACACCGTTCACGGTTTTAGGTGTATGTTAGCAGTTAAATATTTGCAGTTAGTAGAGAAAACTTACTCTCCTGATACATTGGGTTACGATTTGATAAGGGATTTAATCCTGGTAATAAGGGCTAGGAATTATGTCGAAGCGACCAGCAGATATAATCATTTCCACGCCCGCTTCGAAGGTACGCCGCCGTCTCAACTTCGACAGCCCATATGTGAGCCGTGCTGCTGCCCCCATTGTCCGCGTCACCAAAGCAAAAGCATGGGCGAACAGGCCCATGAACAGAAAGCCCAGGATGTACAGGATGTACAGAAGTCCAGATGTTCCTAGAGGATGTGAAGG
TAGTAGTAGACTCCGAGATAGAGAAATTCAGGAAAATGGAAAAATATAGGGAGATTCATCAAAGAGTCAAGGAGATTCCTCCTGGGGGGGCTTCTGCATTAGAATGTTTAGATTTGCTTGACCGTCTTTATGCAGTCAGACATGATGTAGTTGATCAGATGATCAAGCATGATTGGTCTGACAATAAAGATATGGAAAGACCTATAGGTCAAGTTCTGTTAATGGCTGGTGTACCAAATGATGTGATTCAAGGTATGGAGAAGAAAGTTATACCTACAAGCCCTTCAGGACAGATTTTAAAAAGCTTTTTCCGCATGACACCTGATAATTATAAAATCACAGGTGCCTTAATTGAGTTTATCGAGGTAACAGTGACTGCAGATGTTGCTAAAGGTATCCGTGAAAAGAAATTAAAGTATGAGAGTGGTCTTCAGTTTGTGGAGTCTTTATTAAGTCAAGAACACAAAAAAGGTAATATAAATCAAGCTTATAAGATCACA
AAGTTTTTTTCCATGTCTTTAAATTGAACAGGGATGGATCCAGGACAAGTCCTCAAATACCTTTTGTCTCAGAATTATGAAACCAAAATACAACAACTAGAACAATGGCAAAAACAGATGGAAGCAGCAGGCTACACGAGCGAATACTTAAACCAATCTTCAGACGTGCTTAAAGTTAAAAGTAAAATTGAAGAATCAAAAAGACGGTTATTTTTTATCAGTGCTAATTACTGGCAAGGAAGTCTATTTACTAAAACAGTTGCTCCAAACAATTTGTTTCTTGGATTTAGTGAATGCTCAGGCGTTAACAAGACTATTTTTGATGCTAAAAATTGTGACTTCGGACGGTTCCAGTTTAGTTTTAATTGTATTCCTAAATATTGGATATTGTCAGGTGTTTTTGATGAATTAATTTGCTATGATAAAAGTAAAACAAAAGCAACAATTAGCAAGCTAAAAAATAAAATTTCAATTCGTATTAATGATTTTATGTATATTGT
TAGTAGTAGACTCCGCAAGAAACAGCAGTTAAATAACAGCAGGATCATGTGGAGTTTGCTATTACTGGCCGCTTTAGTTGGCCAAGGCTTTGCATTAAAAAATGTGTTTGACATGAGAATTCAGTGTCCCCACTCAGTCAACTTTGGGGAAACAAGTGTGTCAGGCTATACAGAATTGCCACCACTCTCATTACAGGAGGCAGAACAGCTAGTGCCAGAGAGCTCATGCAACATGGACAACCACCAATCACTCTCAACAATAAATAAATTAACTAAGGTAATATGGCGGAAAAAAGCAAATCAGGAATCAGCAAACCAGAATTCATTTGAAGTTGTGGAGAGTGAAGTCAGCTTTAAAGGGTTGTGTATGTTAAAGCATAGAATGGTTGAAGAGTCATATAGAAACAGGAGATCAGTAATCTGTTATGATCTAGCCTGTAATAGTACATTTTGTAAGCCAACTGTTTACATGATTGTTCCTATACATGCATGCAACATGA
ACCGGATGGCCGCGCGATTTTTTTGTGGGTCCCGCCACTAACACTTGTCTGCCAATCACATGGCGCGCTCAAAGCTTAAATAATTTCCCGCTTATTATAAGTACTTCGTCCCTAAGTTTCTGTTTGAAAAATGTGGGATCCACTGTTAAACGAGTTCCCCGAGACGGAACACGGGTTTCGTTGCGTGCTTGCTATCAAATATCTTCAACAATTGTCTGAAGAATACTCCCCTGATACGCTAGGTTACGATTTAATCCGCGATTTAATGTCAATTTTGCGTTCTAGGAATTATGTCGAAGCGTCCTGCCGATATCGTCATTTCTACCCCCGCGTCGAAGGTGCGTCGGCGTCTGAACTTCGACAGCCCTTATGCAACCCGTGCAGTTGTCCCCACTGTCCGCGTCACAAAATCTCGCATGTGGGCGAACAGGCCCATGAACCGCAAGCCCAGAATGTACAGGATGTACAGAAGCCTTGATGTTCCAAGAGGCTGTGAGGGT
CTGGGGCGGGGCTTAGTATTACCCCCGCCCCAGGTTCAGCGGAGTCATCACGTGAGACGCACATGACATTAAATGTTATAAGTAATTGCAAGTGGATCGTGGTCCCTACCACGCACTAAGAAGATGCTGCACTGAATATATGCTTTGCTTCGTTAGTAAGCAAAGGTAACGAATATAAATGACCCCACACTGCTTTATTCCATGTGCAGAGACTTTAAATGAATGGTTCAGATTTAATCTCACATATATATCTTCCAGTGGAAGCTTGCATATATTGTATAAATAATGATTTCCTATAAAACTAATGCCTGTTCGTCGCCTTCGTTTTGTTCGAGAGCTCCATGGCTGATACAGGCTACTACGCAGGTTATCAAGACGATGTCGATGTGGACGAGCAGAAGAGGCATCAAGCTTTGTATCTTATAGGAATCATTTTATTGGTTACGGTATGTCTAACTGTTTTATGGGTTTGTATTATGCTTGCGTGTTATGTTCCTGGG
GCCTATGGGTGGTCTACATAGGTGAGCATGCGTTGCTCGATATAGACCGCCATTATTGGTAACACGCTTGAAGTGTTCTCATCCGGAGAAAGTGATTTGCTTTCTTCCATGAGGCTCCCTGGAGGGATTGTCCAATAATGGTTGATAATTTTGGTTGCTGCACAACCGGGGCTTTGCCCGGGGATTTCATCCCGTTCAAGGTGAGGCCCTTGTAGTAACCTCTCCCCGCTGCGTGAGCGAATACATAAGTTCACCCAGTACTGACAGTGTCAGCGCCGCACGTGCGTGAAACGTGTGACTCGCAGACTGAAGCGACCTATGGTGAAAACGGATGTACCATCTAGCTGTGGAGTAGTGACCCTAGAAGCTAATCCGATGGTTCCACCAGTCGTTGTTTGCCGGCAAACGCCACAAACGGTTTCGTGCTTTGCGTGAAGAAGCACGGTCTCTTAAGAGTTCATTGGTACGGTTGACCCCGAACGAGGTCCGAACATAATGGC
GTGATTTAATTATAGAGAGATAGTGACTTTCACTTTTCTTTCTTTGCATTTCGCTGGACTCAAACTGTTCCATAATGGCTCCAGTTGTTTCCAGAGATCAATGTAAACCTAAAACACCAAAGCCCCACCGACCAGCCCCTCCCCACAGGTGCACTACCAGGTGCCCTGAGGATTGTGGGTGGTACGTGGGTCGCTGCTCCTGCCCCAACGTCTGCCAACGCGAGGGTTGGGACGACTTCTTCGTAGCTGACAAGGTGAAGCCTCCTAGCTACGTCGCCTCAAAGACCTCGGTCGCAGATGTTGTCGACTGGCTACTTGAAGAAGACCCTGCTACGGACGGCCCCTCGGAATTTGACCTCACGCAATTTTTCCAGGCTTACACGGACAAGTCCCACCAGATCCACCGTGACTATGCCCCGGACCAGCTTGCTCAGGCCCTTGACATGGCTTACATACTATCGGTGGACCCCCCGGACATCAAGCTCCCAGAGTATGAGGCA
GTTATTTTGAGCTTACCGATTGACAACCATCATGGCACACACAGGCACCGCTACTCTGATCAATGCCGAGCGCACAGATCGAACTCTCCGCCTCCTCGAAACTTTTCCTTCCCTGACAATCACCATCAGACAGGACACGTCCGGGCGTGATCTCGTGTCTTCCGTGTACTCCGCGACTGGTATGTCTGCCGCAGCTCGAAACTTGAACCCCATCGCCAACGTCAAGAACATGCGCCAACCCGGCTACGTCAAGCCCGCCCACACCGCTACTAACACTGTCCCACTCCGCGTCGCCACCTCCACCGGCTTGGAACTCCCCACTGCTCATCTCGCCCAGATGCCCGTTGACCAAGCGCTGCGTGATGCCGTTGCCGCTGCCGTTCCCGCCCATGCTGCACGCGTGTTGCCCCCGAACGTCGACCGGGTCACTCCTCTAACGCTCGCCTCTCGCGTAGCCATGGTCTGCGCTGGTCTCGACTGTGACGATATCCACGAGATTG
GTTTTAAAACCATTTTCAAAATATTCCAATTCAACTCAATTAACGCTTTTACAGTGTAATTCGTACTTTTCGTAAGTAAGTTTCTGTAAAAGCGTTTCTTGTTTTAATTTGGTCTAACACGTAATTCGTACTCTTCGTGAGTAAGTTGTGTTAGCCATACCTATCCTTTAAATTTCTGTCAATTTAAAAAGAAAATCATTCCCATTTGCGTAATTCGTACTCTTCGTGAGTAAGTTGTAAATGGAGAATACAAAAACAAATGCCTCGAGTTCTGGAATGTCTTCTTCCTCCAGCTTTTCAGTGTCTTATGCTGAGGAAATGTTACTAGCTGATGAAGTTTCAAAAATTAACTCAATGTCGATTCTGGGTCCTAATCAGCTAAAGCTCTGCACTCAATTGGTGCTGTCTAATGGAGCAGCGCCAGTAGTTTTAAGCCTTGTGTCAAAGGAAAAGAAATCGATTTTAAATCGTATGCTTCCTAAGATTGGACAGAGGATGTA
GTTTTATCAAGAGCGTACGGTTCAACCCCTGCCTCCCCTGATTTACCAACTTCCCAGTTTCATTTTCTGTTAAGTTAAATTAATTCCTATGGCTGTGTCCTCGTTCAATCTTAATGAATTGGTAGCCTCCCACGGCTCTTCAGGACTTATAGCTTCAGCCCTCGTTGATAAGGTAGCTTCTGAGCAACTTGAGGAACAATTAAATCATCAACGCAGAGGTCTTAAGGTCTACATCCGAAACCGGTTGGATGTAAAGGAATCCGAAGTGATTCGAAATCGGTATGGAGGTAAGTACGACCTCCATCTGTCCCAGCAAGAGCACGCTCCTCACGGACTTGCTGGTGCCCTCCGCTTGTGTGAAACGCTTGATTGTCTGGACGCCTTTTCCCGCACTGGTCTGAGGCAAGGCCTCGTCCTAGACTTCGGTGGTAGTTGGGTCACACATTTCCTCCGCGGTCATAACGTACACTGCTGCTCTCCTTGCTTGGGCGTCCGGGATA
CTCATTGGAGGGTTCGTTCGTTCGAACCAGCCAATCAGGGGAGGGGGAAGTGACGCAAGTTCCGGTCACATGCTTCCGGTGACGCACATCCGGTGACGTAGTTCCGGTCACGTGCTTCCTGTCACGTGTTTCCGGTCACGTGACTTCCGGTCATGTGACTTCCGGTGACGTGTTTCCGGCTGTTAGGTTGACCACGCGCATGCCGCGCGGTCAGCCCAATAGTTAAGCCGGAAACACGTCACCGGAAGTCACATGACCGGAAGTCACGTGACCGGAAACACGTGACAGGAAGCACGTGACCGGAACTACGTCACCGGATGTGCGTCACCGGAAGCATGTGACCGGAACTTGCGTCACTTCCCCCTCCCCTGATTGGCTGGTTCGAACGAACGAACCCTCCAATGAGACTCAAGGACAAGAGGATATTTTGCGCGCCAGGAAGTGACGTGCAATGCCACCCTATATAAGCCAGGAAACTTCCGGTTTAGTTCATTCGTTAC
ACACAAAGACCTCCAACTTAGCTATCGATAGATCATGGCTATGCCGGAGAATTGGGTGCGCTTTGCGATTGAAATCTCGGATGCTCAGTGGGAGGAGGAAGAGATCCGAGAGTTCATCAATCTCTTCCAGTATCAAGGCTTTGATGCAGCCGTGGTGCTGAGCAGGATTTTTGAGTTGGCCAAAAAGGCTGATCTCTCCCGGGACCAGATGCTGAGGGACATCAGGGCTCTGATCACCCTCCATCTGACCAGAGGTAACAAGCTCTCCAGCATTGAGAAGAGGCTGTCTGAGGAGGGCAAGAAAGAATTCGCCCTGCTGAAGGCCAGGTACCAGCTTGTGGACAAGGCCAAGGAGGCTGCAGATCTGACACTCTCCCGCATTGCGATCGCCAATGCCGGGCTGACGTGCCGCATTCTGCCGCAAGTGGTGGCCCACACAGCCGTGACTAGGTCACGGATGGAGAGTCTGAGCGCAGACTATCCAGTGTGCATGATGCACA
ATGAACAATGCTACCTTCAACTATACAAACGTTAACCCTATTCCTCACATCAGGGGGAGTGTTATTATCACTATATGTGTCAGCTTCACTGTCATACTTACTATATTCGGATATATTGCTAAAATTTTCACCAACAGAAATAACTGCACCAACAATGCCATTGAATTGTACAAACGCATCAAATGTTCAGGCTGTGAACCGTTCTGCAACAAAAGGGGTGACACTTCCTCTCCCAGAACCGGAGTGGACATACCCTCGTTTATCTTGCCCGGGCTCAACCTTTCAGAAAGCACTCCTAATTAGCCCTCATAGATTCGGAGAAACCAAAGGAAACTCAGCTCCCTTGATAATAAGGGAACCTTTTATTGCTTGTGGACCAAAGGAATGCAAACACTTTGCTCTAACCCATTATGCAGCCCAACCAGGGGGATACTACAATGGAACAAGAGAAGACAGAAACAAGCTGAGGCATCTAATTTCAGTCAAATTGGGCAAAATCC
GAATTAATTAAATTTTATCTGCCTAGAAGATAGTTATCGGCCCTGACCAGGTACGAGGCGAATCTAGCAACTCTGGATAATACCCGGAGGGGACGCTCGGCTTTAGTGCACGAGGCCCGTGCAATTAGCACCGCGGTCAATAAACTGGTGCGACAAACCATCCCATCTATTAGGAGTTCCAACATGGATAAGATCCTGAATCCGGTGCTTGCGCCGTTTTCCTCCGATCGCGCCTCGAAGACCTCTCCGGCCGGCATCGCCGTCGCCTACGGACTCATTGGTCTGTTGGTTGGTGTGCTCGTCCTGAAAGACTAAGGCATGAACGGTGGCCAATCGCAAGGATCCCTGGCCCAACAGAATCAGAACACTCGGCGTTTCCATCGGGTTTCTGTTCCTCTCTTACGGCTGTGGGATTCTCTCCACCGACGCGTGCGCAGTTCTGTCACCGGTTGCGGTAAAGGTCAAATCATCGATAGCTTTGCTGTGTACATACGGACTGA
GATTGCGAGCGATTTGCGTGCGTGCATCCCGCTTCACTGATCTCTTGTTAGATCTTTTCATAATCTAAACTTTATAAAAACATCCACTCCCTGTAGTCTATGCCTGTGGGCGTAGATTTTTCATAGTGGTGTCTATATTCATTTCTGCTGTTAACAGCTTTCAGCCAGGGACGTGTTGTATCCTAGGCAGTGGCCCACCCATAGGTCACAATGTCGAAGATCAACAAATACGGTCTCGAACTACACTGGGCTCCAGAATTTCCATGGATGTTTGAGGACGCAGAGGAGAAGTTGGACAACCCTAGTAGTTCAGAGGTGGATATAGTATGCTCCACCACTGCGCAAAAGCTGGAAACAGGCGGAATTTGTCCTGAAAATCATGTGATGGTGGATTGTCGCCGACTTCTTAAACAAGAATGTTGTGTGCAGTCTAGCCTAATACGTGAAATTGTTATGAATACACGTCCATATGATTTGGAGGTGCTACTTCAAGATGCTTT
GTAGAAATTTGTAAAGATTAACAATGTCGAGTTTAAAGGAACATAGGACTAATAAAGCGAATTCAAGAAACTTAATTCGTAGTCCAGATGAAGCTCCACCAACAGATAACAGTTTATTGAACAAAGGTGAAATATTAGCACTTACTTTCAGTGATGAATACATCAAATCAAAACTATTACTTGGTCCGAAACTGCAAGGTTTACCTCCTCCATCACTTCCACCCAATTCGTACGGTTATCATTGCAATGGGTCGTTCGCCACCTATTTGCTAAGAGAATCATTGATTAATGTCAGACACATTTTCGCTCACTGTGCACCAAATTTGAATAATTCAGTAGCTACTAATGTTGCAAAATCGGCTGTTGCAGCAACAATCGCTAGTGGTACAGTTGAGCAATTAAGATACTGTCAACTTGGTTCATTAGGTGGTGATCTACCAGATAGATCATCAACTTTAATGGTACTATATGAGTGTGATGTCGCAGGTTCAACCACTTCA
GTTAAATTTGGGATGGTCAATCATGCAAGACGCATCGTTGGTTCGAAGCAGCGTGCAACGTTTTCTAAAATATACTAAAATAGATGGGAAAGAGCCGAAATATATATACTATAGATTTTCGAAGAATATGAGGGAAATACGGCGTAAACGTGGTGTCAAATATAAAACTGATGATACTTATTTCGAGCGTAGGCGTGATCAAGGAATTCTGAATTTATATGGCATACAGGTAGCGGTAGAATCTAGCTGGGAAGATATATTAGATGGAGAGCCACAGTATGATACATTGAAAATCTTTGAACGTTCAGTACTTAACCTGAGAGATTTGATTCCTGAGGAGGAATTCTTGAGGAATTATCGCGTAGAAAAAGAGCATCCGTTTCGTGAATTTGTTGAAATGAGAGCGAAAGCGGAGATGCAGATATATGGGGACTTGCCCGTTAAAGCCTGGTGTAGCTTCATAAGAGAGTACGCAGAGCAAATAAAACATGAACCTTTAG
TAGTATTACCCCGTGCCGGGATCAGAGACATTTGACTAAATATTGACTTGGAATAATAGCCCTTGGATTAGATGACACGTGGACGCTCAGGATCTGTGATGCTAGTGAAGCGCTTAAGCTGAACGAATCTGACGGAAGAGCGGACATACGCACATGGATTATGGCCCACATGTCTAAAGTGTATCTCTTTACAGCTATATTGATGTGACGTAAGATGCTTTACTTCGCTTCGAAGTAAAGTAGGAAATTGCTCGCTAAGTTATTCTTTTCTGAAAGAAATTAATTTAATTCTAATTAAATTAAATGAGTGGCTATAAATAGTGTCGATGCTGCCTCACATCGTATTCTTCTTCGCATCGTCTGTTCTGGTTTTAAGCGATGGTCAGTTTTAGTTTTCCTGAGATATACGATGTGAGCGACGATGTTCTTGTAAGCGATAGCAGAAGAAGTGTAGCTGTTGAGGTCGAAGAGAAGGTTCAAGTGATTAACGTGAAGGTACT
GTTAAAATTGCTCTGGCACGATGGGTCGGTTCGTGAAATTTTTAAAACGGGCAGGAAAAACAACAATGAATGCATTAACATCGAACACAGCAAAAAGTATTTATAAGACGGTTGGAAAAACAATTCAAAAAGTTGCAGAGAGTGAGTTGGGTAGTGCAGCGATAGATGGAATAATACAGGGAGCAGCAAGGTCTGCGTTAGAGGGTGAAAATTTGGGAGAATCAATTAAACAAGCAGTCATTTTAAATGTGATGGGTGCGGCAAACGCGCCGCCGGATCCAATTAGCCCAGGAGAGCACGCGATATATAACAGATTGGCAGAACTAGAGAAAGAGGAACAAGAGGACAGATTTTTTGACCAAAACGAGAAAGAGATCATAGATGAGTATGGTGAAGAATTGCGGTCAATTAGACAATTTGGCAAGGGTATGATCTCTTTAGAAGAAAGTGGTATGAGCGAAATGGAGATGATAAGGAAATCGATTAAAGGAATGGAGAAA
GAAAACCCAACCCTAACCAACCTCAACCACCAACATCCTTAACGAAATTAAGCTCCCAGTAAGGATATATTCCGCGGGATGGCTCGTGTGCGCGAGGTTTACTCTTCCTTCTCCGACCCCTCTCTGAAAGCTATCATTCAGGATGAGGCCTACAAGGCCATTCAGACCCAAATGAGACAAGCTACTGTGGTCAACCCATACGCACTCTCCACCGATGCGGCGGACGCATTGGAAAACCTCGGAATCATCACCAACCCCTACTCAATCCAACTCCACACTCATGCTGCGGCGAAGGCAATTGAAAACGATCTATACAATACCGTGGCCTACCACTTGCCCAAAGAGCCAGTTACTTTCTACTACATGAAACCTGGGAAACTAGGGAAATTCAGAAGAGGGCCCCAGCACAAGGACAAATTCATCAATTCACTGTTTGAGCCCAAAGACATTGCAAGGTACCCCGAGGAGACCGTCGTCAAGCATCTTGAAGAAAGTCCCTG
ATATATATATTATGTATATTTTTACACAGCACACTAATAATTTTTATTTTATCTATCTCTATTTCTTCTATATTTCTTCTATATAAAAAAATTAAAGAGAATGTTTAGTGATGGTTTACGCGAAGCTGTTGGTTTGGGTAAGGTTAAAGGGTGTGTGTGTGTATGTGTGTGTGTGTGAGTAAATGATAACAAAGACATTTAATTAACAATTTTTTATTGATTCATATAACAAATTTTTACAATGCAAAAATCGTTGATTCAGGACAATGATGTGAAGGATTGGAAAACGCCGTACATTAAAAGCTACAAGTTACCTACTCAAATGTTGACCGTTAAAGACAAGGAGTTTATAGAGTATTTACGAATGGAGATTGCCGAGGATGCAGGAGGACCAGTAATGCCAAGAATATTTTTTAAACATGCATTTCAACCTGGATTGGGAGACAATAATTTATCCCTAACAACATTAATGAATTTCGAAATATCATATACTTTTGAAT
GGAAAGAGAGTGTTGACCAAGGGTGACTCCCCTAGGTCACCCTTGATTGGTGCCTACCACATAGGCCACTTCCAAAACCAATATTCAACACTGCTAACTGATTTTGACCAAGCTTTCAGATAATTGCAACCAGAGTACTACAAACAACTAACATCAAACGTTCAAATGGATTTCTCAAAGGAAAATACACAGATCAGATACCTTAACTCCCTTCTCGTTCCAGAGACCGGGTCCACATCCATTCCAGATGACACTCTTGACAGACATTGTCTGAAAACAGAGACCACAACAGAAAATCTAGTGGCAGCTCTGGGAGGGAGCGGACTAATCGTTCTCTTTCCAAACTCACCATCAGGCCTACTGGGGGCACATTACACCAAAACCCCCCAAGGGTCTCTAATTTTTGACAAGGCCATCACAACATCCCAAGACCTCAAGAAAGCGTACAACTATGCCAGACTTGTCAGCCGCATTGTGCAGGTGCGGAGCTCAACGCTCCC
TTGTTCTACTTCTTACTCATTATTATAAATTATAATGTTTGTATAAGAAATATAGGTGTAACCGAAAACGGTGTAACCGAAATGGGTGCATATATAAAGCAATGCTTGGTTCAGCAGATTTAGCTATGTCCAGCGGGGACGCATACCCCACCAACCTCTTCAGACTGTGTAACCAGTACGACGTGGACCTGCAGGACCTGAACCTAACCTGCATATTCTGCAGAACAATTAACAGACGTGGAAGTCGTGGCCTTGCATATAAGGAGCTGAAAGTTGTGTGGAGAAGTGGTTTTCCGTTTGCTGCATGTGCCTGCTGTTTGGAAATAGCTGGAAAACTAAGGCAACTTAGATATTGGCAATTTTCAGGCTTTGCAAACACAGTGGAATTAGACACCGGAACGCCAGTTACAGAGCAACTAATACGGTGCTACGTGTGTCACAAGCCATTGTGTAGTGTGGAAAAAGAAAGAATAATTACAGAAGGCAGGCGATTTCATAAA
CGAAAATTAAAAAATTTCCTTACTATTAGCTTTTCAGCGAAATAGTATTTAAAATCAACAGGTTGCCGCTGCTAGTCAGTTTCAACCATTTTCAGATTGCCGCTGCCAGTCAGTTTCAATCACACAAACCAAAACAAACCAAACCACACAAGGCTTGCCAGTACCCTAAACTGATCTTAATTATGAGCCTCATAAACAACCACTGTGGCAAAGTGGGCAACTCCACCCCCCTCTCCGGGAAATTGTCGTTGTACCATTATACCCCCATAGGAAAAACCATAAAAAAATACTTAAAGTGCAATAAAATCAGTACCAGAAACTTTCATGATGTTGAAAGGTTGAAAGTGCTGTACTCGTATTTTAATATTCAAATAAGAAAGTACAAGAGGATGCCAGCAGTAATCAGGCATAAATTTGGAGCAGATTATTTGTCCATCAATAAATTCATAGACTCACTAATGCAAACTGAAGTGGGTTCTAAAGAAAAATCTGAGCCAGTT
TAATATTACCGGATGGCCGCGCCCCCCCCTCCCCTTTGCCGTACACTCTGGTGGTCTCCCCCCTCAATCATTTTGGTGGCTACCTGGTCCCACCCACTAATTTGATGACGTGGTCCTCTGTCGTCCACTCATTATAGCTACTGTATTTCATTTATCTTTTTCTTTTTGACCAAAAGATAAATGAATTGGCGCTCTTGCATTTGAATTTTGAATTATTGAGAATGGGGCTAATATTATTGGCCATATGTTTAAGGTTATTTGTTGTGTACTCTTCTGTGCTATTTTACATTGACCAATCAAAATTCACATATCGAGTTACGTTAAATTGTGTATTTGTTATGTTTTTCTATATATTTGAGAATGATTTGATATGAACATTAATATTTGAATATGTATTCATACAAATATCGACGTGGTTCGTCTAACTATCAAAGACGATGGTATACACGTCATCACGTGTATAAACGTACATCTGCTGGTATACGTAATGATGGTAGACG
AGTCTTTCAACACATAACCGATGAAACCAATAACTATTCAGGAAGTGCGTGACTCAGTAAACAAGTTTGAAATTGATTTAAAAAGAATTTACAATGATAGGATTAAAAAGTTACAGACTAAGACCAAACCAACCAAGCATAGTGAACATTCTAATAAGACTTCTAATAAAGACAAGGATGAATTTGATGCCCAAGCGCAAATTAAGCGATTACAAAACGAACTTCAATCTCGAGAATGTGAAATACGGATATTACGTGCTAGATTGCCAACCGTTATTTCTGCACTAGTACAAATTGATGAGTATCGTGATATAATTTCTCAAAATTTATATTATTCCCCTTCACATTTAAGCTTGTTCAATGGAATTGCTTATACTTCGCATTACGCTGGAATATTCCTACCCTTGCTGCCTAAATTTTTCGATCAAGCAAAACTGGATCATTATAAACAAGTATTCAATAAGTTACTATCACCACCTAAAATAGATCAAGCATATTTA
GCAGGGGTATAATCTGTCAAAATGGAGAAAATAGTGCTTCTTCTTGCAATAGTCAGTCTTGTCAAAAGTGATCAGATTTGCATTGGTTACCATGCAAACAACTCGACAGAGCAGGTTGACACAATAATGGAAAAGAACGTTACTGTTACACATGCCCAAGACATACTGGAAAAGACACACAATGGGAAGCTCTGCGATCTAAATGGAGTGAAGCCTCTCATTTTGAGAGATTGTAGTGTAGCTGGATGGCTCCTCGGAAACCCTATGTGTGACGAATTCATCAATGTGCCGGAATGGTCTTACATAGTGGAGAAGGCCAGTCCAGCCAATGACCTCTGTTACCCAGGGGATTTCAACGACTATGAAGAACTGAAACACCTATTGAGCAGAACAAACCATTTTGAGAAAATTCAGATCATCCCCAAAAGTTCTTGGTCCAATCATGATGCCTCATCAGGGGTGAGCTCAGCATGTCCATACCATGGGAGGTCCTCCTTTTT
TATCCAAGTCAAGTTGGAACGACCTCAACTAGCTGGACACTAGTTGACAAGAAACTAGTGGATGAAGGAGTCAAAATGATAGTGGACCTCAAGGATGAGGTCGAAGAAGCAGCAAAAGTGATTCAAATTCAAAAGGATCACACAAGCTACACTCGAGAAAGCAAGAAATTGCTCTCCGATTACGATGAGGCACAAAACAAATTCACTGAAAGCCTTCTGCAACTACCTGGAATGTGGGCAAAACTGCGTATTGATGCATACAGCCCCATTCGTAAGACCAAGAAAGGCGCAATCATAAATCGCGTATCATTTAGAAAGGCACAAGAACGCCATGAGGCACGACTCGTGGCAGACAAAGAACTTGCTGCATTTCTTGCTGGCGAATATGAAAGCGCGGCATACATTGGCTCCATCCAAGGGTTGAACACAGCTCGAAATTCTGAGAGCATAAGTTTCAAAACTCCTTACTACAGGAGGACCCCAAAGATCCAAAAGCAAAG
TATTCTCAATATATACCACCACAACCCCCCCAGAACCCAAGCCCAATCCTATTGCGATGACCACGACGCGCGAAGCGCGTCACTTCGTGTGGTCACTACGTATCGCAATAGGATTGGGCTTGGGTTCTGGGGGGGTTGTGGTGGTATATATTGAGAATATTTTTTCTAGTCTTGGCGGTTTAAACTAAATCATGACGTCACAATGGCCTACGTGACTTGGTATACGTGACCTAAAACAACAAAGTGGCGTACGTGAGATAATGTAATGAGGTGGTGGTGATAATTTAATAATAGAAATATGATAAGAAGATAAAGATAGATATAAATATGGTATAAGAAGCGATACATTAAAAATGTTAAGTCAGTCTGGCAGTTACGAGCACTCATACGAGGACCATAATTATCCTGATTTGGATCATACACTTCAGTTGCGGAGCTTCAGATACGACAGTGAAGACGACTATAAGCACTTATTTGATAATGCTAATACTACTGGTGAA
GAAAAGAAACACAAAGCAAAGCAAAGCAAAGCAACTCAAATAAACCATATTTGGCCAAGGCACTTGGTAATCAAACGGGCACAACCCTAGATTAACGATATGGCAAATTTGAGGAGTGTTTTCGAACAGTTGAACGACGTCTCACTCCGGGCTGTTATTCAAGAAGAGGCCTACAGAGACATTAAGCTCACTATTAAGGAAACTAAAACCTACAATCCTTATGCACATCCAGTAGCAGTAGCGGATAGTTTAGAAAAATTAGGAATAGAAACTAACCCCTTTGCCGTCAAGGCGCATACGCATGCCGCGGCAAAGACAATAGAATTAGATATGTACAAAATAGTTTCTTTCTACCTCCCAAAGGAGAACCCCACCACCTTTATGTTCATGAAGAGGAGCAAGTTGCAATATTTTAGAAGAGGCCCACAGCAAAAAGATGTGTTCCTCAATGCTCACATAGAACCCAAAGACGTGGCTAGGTATGACGTGGACACCCTTTT
TTGAAAAATCTAGTCAATGGCGAGAACCGTGATAATCCACGCTGTGGCCTCAACAAGGTCAGTTACAGCCTCTCCTACTACTGCCAATGGTAGGGGACGTGCGAGCAGGAAATGCACGAAAAACAATGCTGCCGTGGAGTCCTCAAGGCCACGTAAACTGCAGAGGACTGCTCCCATTAAGACCGGGACGAGGGATAATAGGTCTTATGCTCAAGTGGTGATGGAAAATTGTCACCACTCCCATCAATCCAAAGCGCGCTCGAGCGAAAAATTTGTGGCTGCTAAGAAGGTAGCCCGGCCCTCTGTGGCCGTCCCATCAAAATTGACAACTGGGAACAAATTTGATGTTCTTGGCTTTGAGCGCCATGCAATTGACCGCGCTGTCGCTACAAGCGTGCCCACCAAATCCGTTCAGGAGGTGGTATCTGTGCAGAAAGGCACACAGTACGTGGTCAACCATACTGGACACAGTTACGGCTGCTCCCGAAAGGGTAATTACG
GGCTATTAAAGCTATACAATGGGGAAGTATAATCTAATCTTGTCAGAATATTTATCATTCATATATAATTCACAATCCGCAGTTCAAATTCCAATTTACTATTCTTCCAATAGTGAATTAGAAAATAGATGCATTGAATTTCATTCTAAATGCTTAGAGAACTCAAAGAATGGACTATCACTGAAAAAACTTTTTACTGAATACAGCGATGTTATAGAGAATGCTACACTGTTGTCAATATTATCATACTCTTATGACAAATATAATGCCGTTGAAAGAAAGTTGGTAAAATATGCAAAAGGTAAGCCGCTAGAAGCAGACTTGACAGTGAATGAATTAGATTATGAAAACAACAAGATTACGTCCGAACTTTTTCCAACAGCAGAGGAATACACTGATTCATTGATGGATCCAGCAATTCTAACTTCATTGTCATCAAATTTAAATGCAGTTATGTTCTGGTTGGAAAAGCATGAAAATGACGTTGCTGAAAAACTTAA
CGAGCCTTTAAGATGAATATAAATCCTTATTTTCTCTTCATAGATGTACCCATACAGGCAGCAATTTCAACAACATTCCCATACACCGGTGTTCCCCCTTATTCCCATGGAACGGGAACAGGCCACACAATAGACACCGTGATCAGAACACATGAGTACTCGAACAAAGGAAAACAGTATGTTTCTGACATCACAGGATGTACAATGGTAGATCCAACAAATGGACCATTACCCGAAGACAATGAGCCAAGTGCCTATGCACAATTAGATTGCGTTCTGGAGGCTTTGGATAGAATGGATGAGGAACATCCAGGTCTGTTTCAAGCAGCCTCACAGAATGCCATGGAGGCACTAATGGTCACAACTGTAGACAAATTAACCCAGGGGAGACAGACTTTTGATTGGACAGTATGCAGAAACCAGCCTGCTGCAACGGCACTAAACACAACAATAACCTCCTTTAGGTTGAATGATTTGAATGGAGCTGACAAGGGTGGATT
TGTCCACTGCCTCCGGCGAAAATACTTAGTCTGCTAACCGCCACCCCCGTTACTATTACCATGCTAACTGTTTCACCCTGCAACCATTTTAATTGCAGGGTGAAACAATTTCAACTTTAATTATTACGCAACTTTTAATTTCTCAATATATTGTTGCGGGCTGCAACTATATTCTGCGCGTTCTTCTTCGGTCATACCTTCCCAACATAATTGCAGGCGGTCGGCTAGGAACTGATAATCATTATCATCCTCAAGAGATTCATCAATAAAGGTTTCACCTATCAATGTCACGCCGATTGATAGAATATCATTAACGGCTTGTGCGTCCAGCGTTTTAAATCCGTATGACGCTGCCGCTGATAGCACGCCTTTATGATCATCAATCATTGTAAAATCAGCGTTCGGATATAATTGTTTGAATAGCCCAAAATAGTAACTTTTATAAACTGCGTCTTTGCTGTGGTATATCTCGCTAACTTTATCAGCCTCAAAATATTTGT
ATGGCCGCCCGCCGCGCCCCCCCTGGGCCCCACTGATTAAAGCCGTCCAATCAGAATGCGCCTAGGAAGTCTAAATATTTAAATTAACTCTATAAATACATTGGAGTCCGACTATACCCCACCACCTTTAATTTAAAATGGTTAAGAGGGACGCCCCATGGCGCTTAATGGCGGGGACCACTAAAGTGAGTCGCTCCGCAAATTTCTCGCCCCGTGGAGGTATGGGCCCTAAAGCTGCTGCCTGGGTTAACAGGCCCATGTACAGGAAGCCCAGAATTTATCGCACACTGAGAGGGCCTGATGTTCCCAAAGGTTGTGAAGGCCCATGTAAGGTACAGTCTCTTGAGCAGCGTCACGATATTTCTCATGTTGGTAAGGTAATCTGTATATCCGATGTTACTCGTGGTAACGGTATTACTCACCGTGTTGGCAAGCGTTTCTGTGTGAAGTCTGTGTATATTCTAGGTAAAATATGGATGGATGAGAACATTAAGCTGAAG
GGTCTCACTCCCTCACAGTTGCTGTGGTGTTGTGATTCCTCTTCTGCAGAAGATATTAATAAAGTGTATAACAGACAAATGTGACTGGCCTGGGCTGCTTTCCTTTCTTCGAACATGGATATAATTTAGATAAGTGAATTTGAATTAACATTTTGGTGCCGTGACCCGGATTCTTCAAAAACCTCTGGATTGGATAAGGAGGCTTCAATTTATGAAGCAGGAATACCTACCTACACTAATAAACTGGTGAGTACCTTTATATTTTCTCATAACTTTGTCTAAATAAAACAATAAAAAGAGATAAATAAGGTACAAGATCCAGCATGTAGGTGGGAATACTCCTTTATTCAGAGAAATAGCAAGAATCACAAAAACAAACAAGAAAATAAATAAATTTATTTTGAAGGAAGGTAGACATGACCGTCACGTATGGCTTGGTATCATCAGCATCGGTGGCACCTTGATTACTCCATTCCTAGACAAAACCTCCAAGCCTTTTT
GCTAATCTGCTGACCGTCACTCTGCAAAGATGGGGAACGCTTCCTCTATCGTTCAGACGATCAACGTTACTGGAGATGGCAATGTATTCAAACCCTCAGCTGAGACTTCATCCACCGCTGTACCGTCACTGAGTCTATCACCTGGAATGTTAAATCCTGGAGGAGTACCATGGATTGCGATTGGAGATGAAACATCCGTTACTTCACCGGGTGCATTGCGGCGAATGACTTCGAAGGATATCCCAGAGACAGCAATAATCAATACGGATAATTCATCAGGCGCGGTGCCAAGTGAATCAGCATTAGTGCCCTATAATGATGAGCCATTGGTAGTGGTGACGGAGCACGCTATCGCAAACTTCACCAAAGCCGAGATGGCACTTGAGTTCAATCGTGAGTTCCTCGATAAATTGCGCGTGCTGTCAGTGTCACCAAAATATTCCGACCTTCTGACGTATGTTGATTGTTACGTTGGTGTGTCGGCCCGTCAGGCCCTAAAT
GTAAACCACAAGAACGAGGTTCAATTCCTTGTAGACTTACGGTTTCAATTGTGTTGTGTTTATTCAACATTTACCAATTATGTCTCGATTTATTAACGGTGAAGAGTACGAAATTCCCAGTTTTCAGTGGTTGATTGATGAATCCTTAGAGCGACTAGGGAACCTTCCTGCCGAAATTTCGACTGATGTCGTTGATGAACCGAGAGTAGAGATAACGGCAGAGGGAACCCTTGACAGTTTCTTGCATGCTGTCAAGCCTTTGGTGATTTCAGGTGAATATCAACCCCCCTTCGACCAAGCACGCTGGGCCTCTTGCTGCCAGCAGGTGTATGAGCTTAATGAAGCCTTTGGCCACAAAGGCTTGATTCCACCTCCTGAGATGGCCCGCATGTTATATTTGGATATCGAAGGTTCCTTCATTAATGAAGAGGAGTGTGATGACTGGATGCCAGTTGACACAGATGATGGTTATCTTGATTACACTAGTAAGAAAGATCTCC
GGGGATACGTGCCCCTCCCCACCTACCCGCGCCCCTAACATTTTTATTTCCGTCTGTCAATACCCCCTGCATCCGATAGGCCCGAACTATCACAAACGGAAAAGCGATAGCCCAAAACACTAAGCCCCTTTTCATCATTTCATTTGTAAGCGCGTTTAAAATCATGGTAAAATAACCACTACCCCAAATTGCGCCCCTGCAATTTGCTGACGGTTTAACGGAAGGCGGAAACATGGCGAAGAAAAAACCAGTAGAAAAAAATGGGCTTGTTTATAAAGAGTTTCAAAAACAAGTTTCAAATTTGAAGAAAGCCGGACTAATCCCTAAAACCCTTGACGTGCGAAAAGTCAAGCCAACAAAACACTATAAAGGATTGGTAAGCAAATATAAAGACGTTGCAACAGGGGGCGCTAAACTTGCAGCAATCCCTAACCCCGCCGTTATTGAAACGCTTGAAGCGCGGGGCGAATCCATCATTAAGAAAGGCGGCAAGGCGTATC
CCGTCAGGATTGACACCTTTCTAATTGTGTGATTTCATGCCTCCAAACTTTGGAGGCTTTTTTATGGTTCGTTCTTATTACCCTTCTGAATGTCACGCTGATTATTTTGACTTTGAGCGCATCGAGGCTCTTAAACCTGCTATTGAGGCTTGTGGCATTTCTACTCTTTCTCAATCCCCTATGCTTGGCTTCCATAAGCAGATGGATAACCGCATTAAGCTCTTGGAAGAGATTCTGTCTTTTCGTATGCAGGGCGTTGAGTTCGATAATGGTGATATGTATGTTTACGGCCATAAGGCTGCTTCTGACGTTCGTGATGAGTTTGTATCTGTTACTGAGAAGTTAATGGATGAATTGGCACAATGCTACAATGTGCTCCCCCAACTTGATATTAATAACACTATAGACCACCCGCCCGAAGGGGACGAAAAATGGTTTTTAGAGAACGAGAAGACGGTTACGCAGTTTTGCCGCAAGCTGGCTGCTGAACGCCCTCTTAA
TAATATTACCGGATGGCCGCGCCCCCCCCTCCCCTTTGCCGTACACTCTGGTGGTCTCCCCCCTCAATCATTTTGGTGGCTACCTGGTCCCACCCACTAATTTGATGACGTGGTCCTCTGTCGTCCACTCATTATAGCTACTGTATTTCATTTATCTTTTTCTTTTTGACCAAAAGATAAATGAATTGGCGCTCTTGCATTTGAATTTTGAATTATTGAGAATGGGGCTAATATTATTGGCCATATGTTTAAGGTTATTTGTTGTGTACTCTTCTGTGCTATTTTACATTGACCAATCAAAATTCACATATCGAGTTACGTTAAATTGTGTATTTGTTATGTTTTTCTATATATTTGAGAATGATTTGATATGAACATTAATATTTGAATATGTATTCATACAAATATCGACGTGGTTCGTCTAACTATCAAAGACGATGGTATACACGTCATCACGTGTATAAACGTACATCTGCTGGTATACGTAATGATGGTAGACG
AGAGCAATCGAGGCAAATAATAATTCTAGAAAAACAACGTTATACTCAAGTAATACTATTTCAGGCATGTCTACTGCAAAGAATGCTGCTTCGGAATTTATCAAAAGTTATGGCACAAGAGACAACAGAGCAGTTAATGATTGCTACTCTGTATTCACTGGAGAAGGTGTCAACTTTCTCAATTTGTTCATGCATAATAATGCAGGTATTAAATCTGCATTCAGCATCAACGATTTGGGCAGGAATGAAGATGTCAAAATCCATGAGGCTGAAGTTGTTGATTCATGCCATGATTATCATTATTTTGAAAAATTTGGACTAGACATAACATTCTGCGAGCATGAAATGAACTTAATTGTAAGGAAACCAGGTGTGAAGAACACAGGCTGCAAGTTCACAATGCACAATCAAATCTTTAATCCAAATTCCAATATACTGAACATGACGCCCGGAACAATTTCAGAAGATGCTTTCTATGACAGAAGCAAAATAGCATCTAG
CGTTCTTGTCGAAAAACGTCAACATTTTATAAAAAAGGGTTGCAAAAAGTTATACAGGTATGGTTAAATAGAGAACGTAGACAACAACCTTTTATTAAAACCTTGTAAAACTTTGTCGAACATTTTATAGAAAAGGGTTGAAAATTGTCGAACAGGGTGATATAATAAAAGAGTAGAAGAGTTACTGATTGTAATTGACTGGGTAAGTATTATGATTAGAATCAGTAAAACTTAGTCTACAAAATAAAAAAGAGAAAGTGGGACGAAGAAAATGGCAAAAATGATGCAAAGAGAAATCACAAAGACAACCGTCAATGTTGCCAAAATGGTGATGGTGGACGGTGAAGTGCAAGTGGAGCAATTACCTTCTGAAACATTTGTAGGTAATCTGTCAATGGAGCAGGCTCAATGGAGAATGAAACGCAAATACAAGGGCGAACCTGTTCAAGTGGTAAGTGTTGAACCTAACACAGAGGTTTATGAGCTACCAGTGGAAAAAT
GACATTTTGTCTCAGAACGATGCCCTGTAATCGCGCTGTTTTCGGAGCCTTCGTATTAGCGTTACTCATAAGCCTACAGTCAGTATATTTCAAACTTTACGAATTTTACAAGAATAACGAAACTGCAAGAAATACGAGTGTCGCCGGGTTTTTGAAACGTCACGAAGTTGCTGTCAACGTGATTGTTGAGTTCTCTTTTGACATTTTGTTCTTTCTTTGTGGACTACTCGGATTTGAGTTAAGCCCAACCGCTCGACGCCTTATTTTTAGACGAACAGCTAGTGCAGAAAAAGCTGATACTGTTGAACTTGAACATGTGTCGTCACGACGACGGAATGACTCTAGAGATGATTCGACAGTACGCAATGTCTCGAAGACATCACCACTTGCCTCCCAACGCTCCCGTGATCACTTTGACGGAGATCCACGAGAACCCGCCCCCCCAGCTTATTCTCCCGCCGACTTCTATCCTCCGCCAGCCTCTCCTCACATATGTGAGA
CTAGCGGGAAGTTGCACGGATGGCCTTTAGGGTGAACCGTTTTTCTAATTTTTAACTTCCCGCTAAAAATCTGAGATTTTCAAAAATCGGGAAGTTATTGTTCTCACCCCATTTTACAAAAATCGAGTTTTCATCAGATCTCGACGTTTGAAGGTCACAGAAAGCTTCCCTGACTATTTTTACGATGATGTCCGTAGGTCTGTATGCGTATGTGTGTGTGTGTGTGTGTGTGTGTGTGTGTGTGTGTGTGTGTGTTTTTCCCTTTAGGGGGGGGGGGAATCCTTTTTAAGGATTCTAGGCATAGATGTTGGCCCGGATATGTGGCGACTCGACGCAGCGTCATACTAAAACTTGACGCTGACGCCCCTACCCACTAAACCCTAAACCCCTTTCTCTTCTATCCTCTGATCCCCCATGGTACCGCCGTAAGGCATTTCTTCGCGGGGGGAGGAATTAGCTGCCGCTCTTCCTTCTGGTGGCTAAGATGTTATTTCTTCCTT
CCACGACTCTCCCGGCCGCGCATTGCAGAAAAAAAAACTAACCCCTAACCCTAACCCTAACCCTAACCCTAACCCTAACCCTAACCCTAACCCTAACCCTAACCCTAACCCTAACCCTAACCCTAACCCTAACCCTAACCCCCCCCTCAATTTATACCCCCGGGGTTAACAGGTACCCGTCTTATTTCAAACCCTAAACCTAACCACGACTCTCCCGGCCGCGCATTGCAGAAAAGTACACACCGCTCCCCCCAAACAAACCGATGGCCCCCTTCCCATTGCATGGTACGCACAGACAAACAAGGAGACTTCGTGACAATTCAGTGGTGTTTATTTTGCTTTGTCAGGTGCCCACGGGTAATCATCACAACAAAAACATTGCGACCAGAGAGAAATATAAGAATGTCGGCTCACATAGAGGGCCGATCAGAGAGCCGGCGAGAAACGAACCTGAGAAATCTCGGTCGCTTCATCCCGAAACCTCCAGTGACCTGTTTTCC
CATCATCTATATATACCTACATGAATGACGCTGCTGTCACCTCGCACTACCGCTCCCGCCCGCTAGATGGCAAAATTGCTCCACCAAAGTATTTCCGTGATACAAAGTCCGGACTGGGCGCGGCGAATACGTGCCGGGCGAGGCACGGAGCCGACTTTCTGGCACCGATAGCAATAAATGGGCGTTCCCTTGCGTGCGGAATTGCGCCGGCACAGTCCCAATGGCTTGGGAGCGGTCCAGAAAGCGATTAGTTTTTGCGTACGCACGCGAAAGCTATTTTTGCAGCACTTACTTCCTTATTTGTTTACAACCGCCTCCGCCTGTGTGTAATTTAAAATTTGTACATACCGTTCCGATCGCCGTACTTGGGCTTGGAACGCGGACTTCGAGTCCCTAAATTGATTTATGGTGTCTTAATCAGCGCTTTTTGTGCCACGTTGTGCGTTCTCCGTTGACCTTTGAAAAGGCGCGTGGTATTTCTCGGTGTGTTTTTCGGGCGG
GAATTTTTCGGTGAACCGGAATTATGTCGTCTCTGTTAAATTCATTACTACCAGAATATTTTAAACCTAAAACTAATTTGAATATCAACTCTTCTAGGGTCCAATATGGCTTTAATGCTCGCATTGATATGCAGTATGAAGACGATAGTGGGACTAGAAAAGGCTCAAGACCCAATGCATTTATGTCTAACACAGTTGCTTTTATAGGAAACTATGAAGGTATTATTGTTGATGACATTCCGATATTGGATGGTCTTAGGGCCGACATTTTTGATACTCATGGTGACTTAGACATGGGCCTCGTTGAGGATGCATTGTCTAAGAGTACCATGATTAGAAGGAATGTACCAACTTATACTGCTTACGCGAGTGAATTACTGTATAAGAGAAACCTTACATCTCTATTTTACAATATGCTCCGTTTATACTACATTAAAAAATGGGGCAGTATTAAGTATGAAAAAGATGCCATCTTTTATGATAATGGCCACGCCTGTCTT
ATGTTGTAGTACGAAAGTACCAATGGAGGAGCACATACCGCTACCAAGTCAGTATGAGAGCCCTAAGGCTTTGCCGCCTAGGGTGCCGAGCTCGCGATGGCTTAGGTCGTTGCGCCCACGGCTAGCCAACTCTTGTCTCGCGCTAAAGATCCGTGCGCACGAGAGTTTGGTGAAGATACGCTTGTGTAAGCCATATGATGCCCAGTCCCGGTCGAAAATTATAGAGAAAGTGATCGAACGCAGGGAAACGAGGAAAACGTTGGCACATCAATTAAAGGATTTAAAATTAGTACCAGTAGCACGAGACCACACTCACGGACGTGCGGCGAAGTTTCGTACTTCGGCGAACATCTGGATGAATGAGGCCATGCGAGCTGCTGGATACGAGCCTTATAATGTGTCAATGAGCAACCACGACATAGAGAGAGGAAACCGGTATTTTTACTTCGCAAAGGATCTCACCATACCCTACAGGAATGATCCGGTGTCGGATAATACAG
ATGGAGTGGTACCAGAGTGACACTGGCAATCAAAAGCCTCAAAGTCCCACGCAAGCTCCGTCTTTGCCGTGGAGTCGTCTCGGTGAGATAGCTATATTGACACTATTAGCAGTGCTTTGCATTTACCTGCTTTACATTTGGGTGCTGAGAGATCTTATCTTTGTTGTAAGATCTAACCGAGGACGCGTAGCGGAGGAGCTTGAATTTGGTCCCGCCGAGACAAGGAGCGCTTTGGCACAAAGCGCGGTGGTACCTAGATCTGAAGTTGTCCCGTCACAAGGAGCGGACCCTCCCGCTACTGAAAGCCATCTGCCATGTCTTCATCGATGAAGAGGAAGAGGACCGATGAGGGGAGCGGCTCCCGTCGCTTCACTAAGAAGAAATCCGCCGCGAAGGGGCGGACTAGCTCGTCAAGAGCTATTCGTCCCGCCCTCCAAATTCAAAGTTTTGTGTCTGCAGGTGCAGCCACAATTGCTGTTCCCACTGGCGGAGTATGTCAT
ATGAGTGAGTTAGGAAATCTGGAAACCACTGTTACCGGAAAAATCAAACGATTTAATAACGGCGGCGGCTATTATTACACTACAGTGGTTTCTCCTGCCGCTGACGCATATAGTTTCCCTCCAGTTATACGCATTAAGTCCAAGAAATCACTTGGCCGTGTGGGGGATGAGATAGCAGATATTCACTGCCGAATTACAGGTTATGAACGTAGCTTTCCATATACAGATAAACAAACAGGTGAGCAATCCCGTGGTTTTAACGTAGACATGCTTCTTGAACTTCTGGAATAAACATGTCTGCAACAGACTTCGATTCTCTGTATCAATTAATATTTAATGCCGGGCTTGTTATTTGTTTTGGCCTTGGCGTTATTAGTGGTGGTCAAAGATGAGTGCACTATCTTACTTCTTTGCTGCTTATTGTATTGGATGGGTTATATCCCATTCTATTCTGGTGTTTAAAAAACTATCTGAGGTTTCAACATGAAAAAATCAGTCGT
AAATTAAAACAAATCACAAAGACTACAGAAATCAACGAACAAGCAGACGATTTCTAAACCGTGTTTACAAACAAGCAATCTATAATTCGCACAGCATCAAGAATTTCTGCAATCACTTTGTTTATTTTAGACACAACAATGGCCTCAGTTATGATTGGTTCAATCTCCGTACCTATCGCACAACCTGCGCAGTATGCAAACACCCAAGCGAGCAACCGGGTTAATATAGTGGCACCTGGCCACATGGCAACATGCCCACCACCATTGAAGACGCACACATACTACAGGCATGAGTCCAAGAAGTTGATGCAATCAAACAAAAGCATTGACATTCTGAACAACTTCTTCAGCACTGACGAGATGAAGTTTAGGCTCACTCGAAACGAGATGAGCAAGGTGAAAAAGGGTCCGAGTGGGAGGATAGTCCTCCGCAAGCCGAATAAGCAGCGGGTTTTCGCCCGTATTGAGCAGGATGAGGCAGCACGCAAGGAAGAGGCTGT
GTCTTTTTGTCCAAAGTTATTATGACTTGTGATGCACAAACTACCGAAATTTCCGAGCTTTTAGATGCAGTTCTAAAAGCTCGATGCGCCGACGAATCGTCTACCGTCGGTAAGGTTTTTGCTGATTATGCAGCGCAAAAAGTCCGGAATTCCTTGGGGGATTCTAAGGTTAGGAGACCTTTGACTGTCTCGTTTCAGTTGACCCCCGACCAGCAAGCTTTGTTACGGCACAACTTTCCTGGTCGGGAGATTCGATTCAGTTCTTCGGCTCCTTCGTCCCACAGCTTTGCAGCAGCTCACAGGATTCTGGAAACAGATTTTTTGTATGACTGTTTGAGCAGTGAAGCCCCCGTTATTGATTTGGGGGGAAATTTTTCAACACATTTGAAAAACAAGCGACACAACGTTCATTGTTGTTGTCCCTTGCTTGACTATCGTGATGGTGCTAGACACACCGAACGAATATATTCTTGGGATAAATATTCCAAACATAACCGGGG
GCGAATTCAAACGAGATGCCTAAGAGTTTGGATTCGCTAGCTGTCCGGATGGTAGTGTTACCTGTGGTCCACCACGGTAAAGCATTAAGGGCTAGCCTTAACCTCACTGGAATTGAATGAAAGTGGGAGATCAGTGGCCTCCAACGGTTGGACTGACTGGACGGGGGGTAATCGAGTGGGAGTCCCCCACATCCTACATTTATGTAGTTCCTCACGATCCACAGCAATCGTCTGGTTGTATCCAGGTTACTGCCGCGAGCGTAAGGGAGTGTTTTGGCAGACACAATCCAATATGCTGACTACGGTCGGTGTGGAGGATCCGAAACGTAAGCAAGTTTCTTGTTACTATTGATCAACAGCTACATCCTACAACGACAGCTATCATACCAGCCATCTTTAACCCAAGAATTCCACGTGAACATACCTTGAGTATACAATTCTTGAGCAAAATGGCTGATATACCAAACTCTGATAAGATTGCTTGCGGTCGCAAGCCTATG
CAAGGGCCCGCGAAACGGGCCCTTGTCGCATCTGCGTCACTGGCGCGGCAGGTCGGGCGCGCCTTCGTACCAGGTGAGGTAGTAATCGCATAGCGCCTGCCCGCCGGTGCCGGTAGTCGTGTCGAGGTTCGTGACGACGATCAGATAATCACGGTTCGGTGCGAGCACGCGATCCGCGCCCGGGGCGAGCCCGCTGCCCGTGCGCCCGGCCGCTTGGTTGGCACCGTAGATATGCGTGGGATCGCCCCACGGCGTACCGTTCGATGTGGTCGTCACGCCACCGAGCACGGTCACGGTCGACGTCTGCGGAATGATGTCGTTGTAGTTCTGCACCGGAATGGCCGTACCGCCCGAAATGCCCGTCGGCGCTTTGAACAGCTGCAGGCCGACAGAATTGCCGAGCGCGTAGAGCGCACGATCCTTGATCAAGACAGGCTGCGCGGCAGTGCGGAACGCAATCTTCACGGCGTTTGTGCCGCCGCCCGCGATTGTCGGCAGCA
CGCAAAATATACGATATTTTTATTCACGTTTGCGTGATTTTCGCCTCCTTCATTTCAGTGTCATGTCCGAAGTTGACAACACTGATCCAACTTTACAAGATGTAGCCTTTGTTGAGTCCAGTGGTCTGGACACAACACACCTTCGGTCATCGGAGAAAACCGCTGGTGCAAGCTACTCTGTGATAAGTAGCAACTTCAACTCTCCTGGTCTAACTGAAATCGCGCGCTACGGCGGTTACAGTGTATACTCAGGGAATCAGAACACTGATCCTTGGGTTAGGGCCACACTCAAAAACTTTTCTCGTGAAACTTACGAGCGAATCTATGGATTCACCAGACAGCCCGAAGGTGTCATGGGAATGTATAGCTCACTGTTAAAGTTCAGTGATGGCAAGTGCAAGTTTGATCGTCTCAACCGTGTTCAACGGAAGGCGATGATTGGCGCAATTGCGAAAGCAAAGAAGGCGTTTCGTCTTCCATATAAATCCGAGCCTTTGGAT
AGGCCAGCCCTCTCGCGGCCCCCTCGAGAGAGAAAAAAAAAAGCGACCCCACCTCCCCGCGCGTTTGCGGGGCGACCATCGGGGGGGATGGGATTTTTTGCCGGGAAACCCCCCCCCGCCAGCCTTTAACAAAACCCGCGCCTTTTGCGTCCACCCCTCGTTTACTGCTCGGATGGCGACCGTGCACTACTCCCGCCGACCTGGGACCCCGCCGGTCACCCTCACGTCGTCCCCCAGCATGGATGACGTTGCGACCCCCATCCCCTACCTACCCACATACGCCGAGGCCGTGGCAGACGCGCCCCCCCCTTACAGAAGCCGCGAGAGTCTGGTGTTCTCCCCGCCTCTTTTTCCTCACGTGGAGAATGGCACCACCCAACAGTCTTACGATTGCCTAGACTGCGCTTATGATGGAATCCACAGACTTCAGCTGGCTTTTCTAAGAATTCGCAAATGCTGTGTACCGGCTTTTTTAATTCTTTTTGGTATTCTCACCCTTA
TAGTAGTAGACTCCGGAAGAGACAAATCAAAAAAAGATGGAGAAATATAGAGAAATACACAGGGATCTGAAGGAGTTTACTATTAACTCATTAACAGCCGTGGAATGCATGGATTACTTGGATAGGCTCTATGCTGTCCGGCATGACATTGTTGACCAGATGATAAAACATGAATGGTCAGACAATAAAGACAGCGAGGAGCCAATAAGTAAGGTGTTGCTATTTGCTGGGATACCTAATAATGTCATAACAGCATTGGAAAAAAAGGTTATCCCTGATCATCCGAGTGGCAAAACACTGCGGTCTTTTTTTAAGATGACACCTGACAACTATCGAATAACAGGTTCCTTAATTGAGTTTGTAGAGGTAACTGTGACTGCAGATGTAGATAAGGGTATTAGAGAGAAGAAAATGAAATATGAGCTAGGCCTAAAATATCTAGAGCAAGAACTCATGACATTTTTCCATAGGGGAGAATTACAAAACCCTTATAAAATTAC
CAAAACAAAACAGAACAAAACAATCTAACTAACTCATACCGGCCTGAATCGAGCGTCTCTTGACTAGATTCACCTCATGGCGTTAGTAAGGAATGTCTTCTCTCAGATTACAGATCCAAGCCTAAAAGCAGTAATACAAGATGATTCATATCGAACCATCAAAGCAGAACTCAACCAGGCAAAGATCATAAATCCATATGCGCAAACAGGCGAAGCGGCAGATTTGTTGGAAACTTTGGGCGTCATCACTCACCCATACGCCATAGCAACGCACACACATGCTGCCGGAAAAGCTCTGGAACTAGATCTATACCATTCAGTATCACATTATCTCCCCAGGAAAAGCCCGGTCACCTTCATGTTCATGAAACCAGCAAAGCTACAATACTTGAGAAGGGGCCCACAACACCGTGACCACTTTGTTAATTCTTGGGTAGAACCCAAAGATCTCGCTAGATACCCAGAACAGACAGTGGTAGACGGAATCCCACCAATCCAAA
TAGTAGTAGACTCCGAGATAGAGAAATTCAGGAAAATGGAAAAATATAGGGAGATTCATCAAAGAGTCAAGGAGATTCCTCCTGGGGGGGCTTCTGCATTAGAATGTTTAGATTTGCTTGACCGTCTTTATGCAGTCAGACATGATGTAGTTGATCAGATGATCAAGCATGATTGGTCTGACAATAAAGATATGGAAAGACCTATAGGTCAAGTTCTGTTAATGGCTGGTGTACCAAATGATGTGATTCAAGGTATGGAGAAGAAAGTTATACCTACAAGCCCTTCAGGACAGATTTTAAAAAGCTTTTTCCGCATGACACCTGATAATTATAAAATCACAGGTGCCTTAATTGAGTTTATCGAGGTAACAGTGACTGCAGATGTTGCTAAAGGTATCCGTGAAAAGAAATTAAAGTATGAGAGTGGTCTTCAGTTTGTGGAGTCTTTATTAAGTCAAGAACACAAAAAAGGTAATATAAATCAAGCTTATAAGATCACA
