# Supplementary material for: Towards a better solution to the shortest common supersequence problem: the deposition and reduction algorithm
Source: BMC Bioinformatics. 2006 Dec 12;7(Suppl 4):S12. doi: 10.1186/1471-2105-7-S4-S12 (PMC1780115; doi:10.1186/1471-2105-7-S4-S12)
Supplement: Additional file 1 — Real DNA sequences DNA sequences are obtained from NCBI Viral Genomes, Accessed on 01/01/2006. . Sequences are randomly selected from different genome sequences. The specific length and number of sequences are specified for each dataset. There are 60 randomly selected datasets. File name indicate the number of sequences, sequence length, and dataset number. For example, file name "DNA_N100_K500_5" indicate that it is DNA sequences dataset, with 500 sequences, each truncated to length of 100. And this is number 5 datasets for this setting. Each sequence is represented as a row in the dataset file. [file 1471-2105-7-S4-S12-S1.zip › DNA_N500_K100_5]

GAATTCAAACCCAATCTTCAGGGATTGCTGGTTTGGATTCAGAGCTCACTATAAATAGTGGATAAAGCTCCTCAGGTCGAGTGAATCGGCCCACTGGTAGGGTAATACTGACGACCCAGTGTTCAATAGTTGCTTAAGTTTCGTGCTGGAGCTACCCGGCTGTAAAACCCGATAGTTAATCACTCGCGTCACCTCAATGGTTTGTCGGTCTGTAAGGCCTGCGATTCTTATTCTAACACCTGTTGATGCCGGAAAAAATAGGGTAATGGGTTGGCACCCCGCTCCGTACGTTTTCCAGTCTCTGGTCTACTATTGAATCTCAATCTATATCCACTGCAAAATGACTTCACCGATTCCACAAATGAATACATCTGTATTCAATCTAACTCGAGGTCGACGTGTTGTATCAGGAGATACATCTGAAAGAGTTTACACGGCGGTCCTCAACTATTGCTCGACAGTTCGTCAGTCTTACCAGGCTACGACGAATGTTCATTGGC
GGCCATCCGCTATAATATTACCGGATGGCCGCGCGAAATTTCCCCCCTTTTTCGGGTTTGGGCTCTCTTTAATTTGCACGACCAATCATAATGCGTCTTCTAGGCTTAGTTATGTACAACAACTTGGGCCTGAAGTTGTTGGGCCTTTATAAATTAAAGAGTATTCGGCCCACTATCTTTAATTCAAAATGCCTAAGCGCGATCGTACATGGCGTTCTATCGCGGGAACCTCAAAGGTTAGCCGCAATGCTAACTACTCGCCTCGTACAGGAAGTGGGCCGATAGGTAACAAGGCATCCGAATGGGTTAATAGGCCCATGTACAGGAAGCCCAAGATCTACCGGATGATGAGGACCCCCGATGTGCCCAGAGGATGTGAAGGCCCATGTAAGGTCCAGTCCTACGAACAGCGCCATGATATTTCACATGTCGGGAAGGTCATGTGTGTCTCTGACGTGACACGTGGTAATGGCATTACCCATCGTGTGGGCAAGCGCTTC
ACACAAAGACCTCCCGTATTGCTAAACCAGAGCTAGTAATAGACTTCTAGACAGCCATGCAATCCAGAGCTGTCATCTTGAAGTATAGATCTGGTTCAGGCCACAAGAGGTCTTTGCCCAGGTTCTACATAGACTGTGATTTGGACACCTTTGATTTTGAGAAGGATTGCTCTCTGATTGAGAATGAGTTCCCCATTTACATAAACAATTATAAGGTGGTCTATAAGTCAAAGCCAACTCTCTCACATTTCCTCATTGAGAAGGAGTTTCCTGCTGTGCTGGGGCCTGGTATGATCAGTGCAGTTCGAACCAGACTTTACGAGCCAACTATGAGAGAGCTCTACCAGGAATCGATTCACCAACTAAAGAGGAGCAACAAGAAATACCTTTTGTCTGCTCTCAGGTGGCCCACAGGGATTCCTACTCTAGAGTTTATAGACTATTACTTCGAGGAGCTCCTGTTCTTGTCAGAGTTTGACCCGGGGTCTATCCAGAGATAC
ACACAAAGATGGTGCATTAAATGTATGTTTTATTAACAATTCTAACCTCGGTTCTGGTGTGTGAAGCGATTATTAGAGTGTCTCTAAGCTCCACAAGAGAAGAGACCTGCTTTGGTGACTCCACTAACCCAGAGATGATTGAAGGAGCTTGGGATTCACTCAGAGAGGAGGAGATGCCGGAGGAGCTCTCCTGTTCTATATCAGGCATAAGAGAGGTTAAGACCTCAAGCCAGGAGTTATACAGGGCATTAAAAGCCATCATTGCTGCTGATGGCTTGAACAACATCACCTGCCATGGTAAGGATCCTGAGGACAAGATTTCCCTCATAAAGGGTCCTCCTCACAAAAAGCGGGTGGGGATAGTTCGGTGTGAGAGACGAAGAGATGCTAAGCAAATAGGGAGAAAAACCATGGCAGGGATTGCAATGACAGTCCTTCCAGCCTTAGCAGTTTTTGCTTTGGCACCTGTTGTTTTTGCTGAAGACCCCCATCTCAGAAAC
TTAAGCCATTCTTAACTTCCGGAAATGGCTATTGATACCATTTTGATACCATTTACTTGTCAAAAATGGCTATTGCATCGTGTTTTTTCTGAGTGTATAAATGGCTGTAAGTGCCCATCGTTTCAGTGATTTGAGCATGTCTCATGAGTGACTGTAAAACGAAAATATCTACACCATTATTTGCAAGATAAGATGCATAAGAATGTCTTAACGCGTGAATGTTATAATGGGGAAAAGCTTTTTGAAATTTCTTTTGAACATGACTGTAATGTTTGGGAGCCATTCCTCCGAAAATAAAATAACTACGTTCATCAAAATATTTGTTTAACTCTTTTTCACGTTGATGTCGTTCAGTTAACATTGTATTGATGAATTTAGGTAAAGGAACAATATCCTCTGAACTATCTGTTTTTGGTCTCGGATATATAGTTCTATTAGAGATGTCCATTGTTTTATTTATGGATATCTCTTTTTTATATTTATTGTAGTCTGTCCAAACA
AAAAATAACACAACACAATACAACACAACAAAACTCAATCCAACACAATTTGCAATCTACCTGCTATTAGAAAATTTCAGTCAACTACGATCACTTCTGAGTTTTCACAATTCTGAAATGGCAACTGTAATGGCATCTGCGAAACCGGCTGGTAAGCGAAAGCTTACGTGGAAGGAGTGCTGCAACAAGTGGGGGAGAGCTGCAATGGAACAGCAGCAACAGCAGCAGTCTAAGAAGACTGTACACTTGGGACGCGACCATCTGGCCGCATATCTCCTTGCGTTTGTGCCAGAAACTGAATGGCACAAATATTATTATGGCAGTCGTGGAGGACCATCCCCTGCTCTGCTCATTCTGAAGGGCGCCATTGAACATGGCGAAGTTTACAAGTGGGAGTCTGAGCTCACTTTTTGTGCTGAATGTGATGATGTCCTGGATGGACATAATTGTGATAGCTGTGGACACCGCCACATTAAACGCGATGATAACATCGCAGATAA
CGGACACACAAAAAGAAAGAAGAATTTTTAGGATCTTTTGTGTGCGAATAACTATGAGGAAGATTAATAATTTTCCTCTCATTGAAATTTATATCGGAATTTAAATTGAAATTGTTACTGTAATCACACCTGGTTTGTTTCAGAGCCACATCACAAAGATAGAGAACAACCTAGGTCTCCGAAGGGAGCAAGGGCATCAGTGTGCTCAGTTGAAAATCCCTTGTCAACACCTAGGTCTTATCACATCACAAGTTCCACCTCAGACTCTGCAGGGTGATCCAACAACCTTAATAGAAACATTATTGTTAAAGGACAGCATTAGTTCACAGTCAAACAAGCAAGATTGAGAATTAACCTTGGTTTTGAACTTGAACACTTAGGGGATTGAAGATTCAACAACCCTAAAGCTTGGGGTAAAACATTGGAAATAGTTAAAAGACAAATTGCTCGGAATCACAAAATTCCGAGTATGGATTCTCGTCCTCAGAAAATCTGGATGG
GAAAACAAACAGACCAGAACTAGCACAGATCACCACAATCTGCCCTAGTATAGGCTTGCTGGCTGCCCTTCTGTCCTACAGAAGCACAACTACAACCCTATAATGGCCTTGCACACAATCACTCCCGCAGAGAGCGTCTTAGCTCAATTCTCTTCAGAAGAAGCTAGCAGGATAGGTGCCTCTGCTATTTCAAACTTCTCAAAATTGGAAGCTGACAATCATTCCCTCTTTCATTACAACCTGCCCGCTTATGCAAAAAGCAAGCTTTCTGAGAGAGGTTTTTACTTGTCACCCTTTTCATATGAGACTCACAGCCATCCAGTTAGTAAAACAATAGAGTCACATTTGATTAATATCAAATTACCTAATTATATTAATGAGAGTTTTTTGATTGTAGGTATTAAAGATAGTAAATTGAGTGTTTTGCGCAAAGATAAGAAGCTCAGATTCCTTGAGGCCCTAAACAGATGTGTCACCTCTCATGATATACAGAGATATGG
GGAAAAAAACTTTATATAACTCTTATATAAGTGCCCTTAGCGGGGCTCCCCGGCTACGGTCGGATCCCTACGGGGAGGATAGGGTGAAAACCCCTAGTGCAAGCTGACACTCATACCTCCCAAGGTCCATGAGTCGACGCAAAGGTCCTCGAAAGCATGTTGTCCTTTCGTACAACCGAGTAGGTTCGTTGCCTTAATTGGTGACGCTTGCAGGATGAGGATGGTCCCGACGCCTAACGGACCTTGCTGCCTTCTTTCCCTGGATTGGCGGTGTTGTTCCCACTAATAATAAAGGAATACGCACATGTTGCTGCCTGTAGTAGCCCGTGCGGCCGTCCCTGCTATTGAGAGTGCCATTGCGGCTACTCCTGGCCTGGTTTCCCGAATCGCAGCCGCGATCGGTTCCAAGGTCAGCCCTTCCGCCATTTTGGCGGCGGTCAAGAGCAACCCGGTCGTCGCAGGTCTGACACTCGCTCAGATCGGAAGCACCGGTTATGACG
ACGTAGGGGCGGGGCTTAGTATTACCCCCGCCCCGGGTTCAGAGTCACGTACGGAGTGACTTACAGCCGTTGGATTTTAAATAAGATGGACGATCAGGATCTGTGATTCGTGAAGCGAATGTGACGGAAGATCGTCCGAAGCTTCGTGGTAGGGCCCCCATGTTGCTTTATCTTTACTTTAATAAAGTAAAGTAAGATGCTGTCCCTTGCTTTATTCGTTTGCTAGTTGTTTACAGCTGTCTTTGCTTCGCCTCGAAGCAAAGGACATTCTCATCGTCTATAAAAGCTGTGTTTCTGAAGAAGATGCATTGTTCATCTTCTTCTTTCTCACAAACAACATTGTTTGTTTCATCAAACTAAAGCTTCTCAGAGGTCATGTCTGTGAACGATTATTCGTTGTTTGATGAGGCTACCGATGAGTTAGTATCGTCTGAGAGGAAATTGATAGCCGTCGACTGCCATGATGACGATTCTCAGGTAATTAACGTTAAGGTTGAAGA
AGTAGTGTACCCCTATCTACAAAACTTACAGAAAATTCAGTCATATCACAATATATGCATAATGGACTATCAAGAGTATCAACAATTCTTGGCTAGGATTAATACTGCAAGGGATGCATGTGTAGCCAAGGATATCGATGTTGACCTATTAATGGCCAGACATGATTATTTTGGTAGAGAGCTGTGCAAGTCCTTAAATATAGAATATAGGAATGATGTACCATTTGTAGATATAATTTTGGATATAAGGCCCGAAGTAGACCCATTAACCATAGATGCACCACATATTACCCCAGACAATTATCTATATATAAATAATGTGTTATATATCATAGATTATAAGGTCTCTGTATCGAATGAAAGCAGTGTTATAACATATGACAAATATTATGAGTTAACTAGGGACATATCCGATAGATTAAGTATTCCAATAGAAATAGTTATCGTCCGTATAGACCCTGTAAGTAAGGATTTGCATATTAACTCTGATAGATTTAAAG
TGGTATCAGAGCTATGGTGATGTTTTCTATGGCTATGGCAGCGTAAACTTCTTCTGCTCAAGAGGGAAGTCTACCATGTCTTTTATTTGCTGATGCAACTTCATTTAATTTGCCTATATTTTGTTTGATATATCTCATTATTTGTAAGCCTCGTACTTACAGTACAGACCGATAACATAAGGTAAGCTAAGGTAGCAGGCAAAAGAGGGAACAAAGTAGCCGCAGGAGAAAGGCGAAGAAGTACCGTGAGTCTTCTACCCGAAACTTACTAAGTGTTATTTCTATCTGGGATAGTTTAGGTCTTGGAAAATAATGCGACCTTACAATTATATGATTTATATCACATTTTATGGCAAAGAAATTTGAAGCAGCTATTAAAGACTGGTATGATAACTCTCGACGAGCAGATCTTTCCTATCTTGACCTAGCCACCACTACAAAACCTTCTGCATCACAATTAGCTCATAATCTACAAGTCATTTTTGATAGATTATCCTTAC
AGCAGAAGCGGAGCTTTAAGATGAATATAAATCCATATTTTCTTTTCATAGATGTACCTATACAGGCAGCAATTTCAACAACATTCCCATACACCGGTGTTCCCCCTTATTCTCATGGAACGGGAACAGGCTACACAATAGACACCGTGATTAGAACACACGAGTACTCAAACAAGGGAAAACAATACATTTCTGATGTTACAGGATGTGTAATGGTAGATCCAACAAATGGGCCATTACCCGAAGACAATGAACCGAGTGCCTATGCACAATTGGATTGTGTTCTGGAGGCTTTGGATAGAATGGATGAAGAACATCCAGGTCTGTTTCAAGCAGGGTCACAGAATGCCATGGAGGCACTAATGGTCACAACAGTGGACAAATTGACTCAGGGGAGACAGACCTTTGATTGGACGGTGTGTAGAAACCAACCTGCTGCAACGGCACTGAACACAACAATAACCTCTTTTAGGTTGAATGATTTAAATGGAGCCGACAAG
GATGATGTATAATAACCTCAAAAACTAACGCAGTCATAACCGGCCATAACCGCACGGTGTCACTCGGGTACAAATTATGAATTCGATCTTTGGACTTTTCGACGCGCCCAGTGACTGTACTTTATTGCGCCAATTCACCACGCCCGGGAGATTTCGAAATTGCTATTTCCGTGCAGTTCCGCATTCCGAAGTACAATTTAACCGGTTTTATGGGTGTTCGGTGTTTTTCTAGCTTAATCATTGTTTTTAGACGACACAGTGGGTATCTGTTTTCGCTTGGACTTGGCTCCGCTTTGTGAAAATTCAACTCGATCCAACATTTTCCTTATTGATGGAAGGCTTTTATTATTTGCACAACAGACATCGCGCTATTTACACAGAACGCAAAGTGCTGTCTTTTTTATTCCTTGTTCCGGGTACATCTTTTATTGCTAGTGCCTCGCCTATTTTTAGTCACGTATCTTCCTTGTTCTATAGCTATATATTCACGCGGTTTTCGG
GATAAATCTCCCAGGACCAAGCATGAATACCAAGGGCTTCGCGCAGAAGATCCAGAGAACCTTCCACTTGATTCACCAGAGTCACTACACACCTCCACCAAACAAAATATCTACCCATGTTGAAATTTTCTCAGAACTGCTAACATACGTTGACTATGAATGGCAGAGGGCAGCGATCGGCGCTTCACGATGGGTTGAGTTAGCTGCTGAGGAAAACGAAATACACATCCCTTTTAATACCAAGGACGAGCGACAGGTCAACTTCTTAATCGCCATTATCCATGTTGCTATTTCGTTGTATTCGAACTCAGGAGTAGAGCCTTTCGCTGATTGTGATCTAGAGAAAATTTTGAATGGCGACTATGAGAGTAGTAAGTTCGATTGGAATGTGGTGTTCGACATTGTTTTGCCAAATGATGTAAGATTGAAAGAAAAGACGCTTAAAGCAGCGGTGGTTGAGGAAGAACGTGTTGAACCTCGTCCAAAACGTAGAGAGATAA
GGATCCTATTAAATTAGCTGCTAAATATAAATTAACACACGTTATTAAATATTTAGTAGGACCGTATAAAAGTTTAACGGCGTTTGGACCATTACCATATTATGTTTATGCTTTAGCAGAAAAAGGACAACATAATTTAGCTATAGATGCTGTTTTGCAAAACATTATTAAAAAGCCGCCTCCTAGATCTAACAATGCTTTTTTACAAAGTTTTATCCATAATATCATTAGTACACGGTTTGCGTGGACTATTAAATTTGGTATGAATCATACAAAAATTTATAATTTTTTAACAAAACAACCACAAGCCATTACAGGGTTTCCAGAATTAGTTTGGCCGAGTTTATCTGATTTAGGACCTGAACAAATAGGTTTTCCAAAATATCAGGATATTAAATGTTTAGTTCCTCAGCCGGTTAATTATTTTGAACCAAGTTTAGGCTATCATATTGTTGGACCGATTCCAGATTTTATCGATATCCTTTTCAACTGTTGTGTTA
AAAATGAAAAGCTCCCAACACAACACAACAGAACCTACGTCAATTGATTTTATCAATCGCAAAGCCTTACAAAGATCTTCGCAGTCGTTCATCAACAGATTCACCGAACCATTCTTGTTAGCTCTCGCACAGAGATAAGCAGGAAACAATGGCAGGTGAGTGGAACACAGTTGTCGGCAAGAGAAACCAGAGGAAGACTGAAGAACAGCGCATATTTGATGCACAGAAGAGATTTTACGAAACGCACCAAGTATACGATGCACAAAGAGCACTGCTACACAACAGTCGTATTCTGAAGCGCAACTTCGAGTTAACTAATGCAATTGAGAAACCAAAGAATGATCCAAAACCAATTAAGAAGGTTTTCAAACAAGTTTGGGTCGCGAAGGTGAAAGAAATACTCAATGAGCCCAAACCAATTGACATTAAACCAGTTCAAGCAAGAGATGAAGTGGTTAAGGTTGACATTGGTAAATTTGCAAGAGTGTTACTCGATCAAT
ACCGGATGGCCGCGCGATTTTTTTGTGGGTCCCGCCACTAACACTTGTCTGCCAATCACATGGCGCGCTCAAAGCTTAAATAATTTCCCGCTTATTATAAGTACTTCGTCCCTAAGTTTCTGTTTGAAAAATGTGGGATCCACTGTTAAACGAGTTCCCCGAGACGGAACACGGGTTTCGTTGCGTGCTTGCTATCAAATATCTTCAACAATTGTCTGAAGAATACTCCCCTGATACGCTAGGTTACGATTTAATCCGCGATTTAATGTCAATTTTGCGTTCTAGGAATTATGTCGAAGCGTCCTGCCGATATCGTCATTTCTACCCCCGCGTCGAAGGTGCGTCGGCGTCTGAACTTCGACAGCCCTTATGCAACCCGTGCAGTTGTCCCCACTGTCCGCGTCACAAAATCTCGCATGTGGGCGAACAGGCCCATGAACCGCAAGCCCAGAATGTACAGGATGTACAGAAGCCTTGATGTTCCAAGAGGCTGTGAGGGT
ATCATTTTTAGAACTGACCAACCATGTTCACGTAAGTGACGTGATGACGCGCGCTTCGCGCGCTGCCTGCGGCAGTCACACGTCACTTACGTCTCACATGGTTGGTCAGTTCTAAAAATGATAAGCGGTTCAGAGAGTTTAGACCAAGGCGCGAAAAGGAAGTGGGCGTGGTTTAAAGTATATAAGCAAATGCTGAAGTCAGTTACTTATCCTTTCTTTCATTCTGTGAGTCGAGACGCGCAGAAAGAGAGTAACCAACTAACCATGGCTGGAAATGCTTACTCTGATGAAGTTTTGGGAACAACCAACTGGTTAAAGGAAAAAAGTAACCAGGAAGTGTTCTCATTTGTTTTTAAAACTGAGGATGTTCAACTAAATGGAAAAGATATCGGATGGAATAATTACAAAAAGGAGCTGCAGGAGGACGAGCTGAAATCTTTACAACGAGGAGCGGAAACTACCTGGGACCAAAGCGAGGACATGGAATGGGAATCTACAGT
AGCAGAAGCACGCACTTTCTTAAAATGTCGCTGTTTGGAGACACAATTGCCTACCTGCTTTCACTAATAGAAGATGGAGAAGGCAAAGCAGAACTAGCTGAAAAATTACACTGTTGGTTCGGTGGGAAAGAATTTGACCTAGATTCTGCTTTGGAATGGATAAAAAACAAAAGGTGCCTAACTGATATACAAAAAGCACTAATTGGTGCCTCTATATGCTTTTTAAAACCCAAAGACCAAGAAAGAAAAAGGAGATTCATCACAGAGCCCCTGTCAGGAATGGGAACAACAGCAACAAAGAAGAAAGGCCTAATTCTAGCTGAGAGAAAAATGAGAAGATGTGTAAGCTTTCATGAAGCATTTGAAATAGCAGAAGGCCACGAAAGCTCAGCATTACTATATTGTCTTATGGTCATGTACCTAAACCCTGAAAACTATTCAATGCAAGTAAAACTAGGAACGCTCTGTGCTTTATGCGAGAAACAAGCATCGCACTCGCA
GGGGTCCCTATGGAACCACGGACTTTACAGGAGCTTGGTCTCCTATTTGGAATTACTTTTGGAGATTTATACCTACCTTGTGCATTTTGCAATGACATCTTAACCTTTTTGGATAAGTCTGCGTTTGCATTTGGACAGTTTACTATTGCATGGCGTGATGGGTATCCTTATGGGATATGTAGACATTGTGCACGGACAGCTGCAGCATATGATATGAAATTTCATCTACAAAAAACAGTGTGTGTAACTGAGGTAGAATCCGTGACAGGTATTGCGTTTCGGGACATCAATGTGCGTTGTTCTGCATGTTTGAGGACACTCCTGCCCCATGAAAAGGGTGTGTTAGAAGCACAGCACGTATCTGTCCACCTAATAAGAAATAGGTGGCTAGCTCGGTGTACATTGTGCTTGACCTTGCATTAATCATGCATGGGGATCACGCAACAATACCTGATATTCTTTTGGAGGCTCTGGACTTAACACCACATATCCAAGAATAC
ACAGCTATATAGTCCAATATCGTTCTACCATGCTATTTAAGAGCTTTAAATAATAACCCACTATGTACCCTTAGGTTTTATTTTATCAACAATATAGCTTAAAATAGAAATATACCTAAGTGCTTTTTACTATACTACTATTATTTATCGGAGTTAATTAAGAATGTCTTTTTATCTACCGAAATACACCGATCCAATTGAAGCAATCGAATGGAAAAAGAACGGTGATATACCTGGTGATGGCGTTATCAATAATATCAACCAAGGTGCTATTGTTGGTTATGCTATACCTACTAAAGAGTCTACTCTTAGTAATGCGATTTGCCCATTATGTAATCTAACTGAATCTAGTCATGGTATTTTACGTGTAGGCCCAGATAAAGATAAAATTGTCTGTCCGGGTGATTTTATTATTTTAATTCGTAAAAATAATGGGCGTATACTAGATTACAAATTAATGCGTCAACGTGAATTTAATAAACTTTATCAACTGGTAACAA
GTTTTAGAGAACATCCGGAGCAACCATGGCAGCCCCATCAGCTAAACTCGTCACTCAGGAGAACACCGAGCGTGTGACCCGCCTACTCGAGAACTACCCAACGCTCAGCCTCACGCTGCGTCAGGACACCTCATCTAGAGGAGCCATTGAGTCTAACTACAGCGCCTCAGGCCTAGCCGGATCTCTACGCCTCCTGAACCCCATCGCTGTCAACAAGAACCCCCACCAACCAACCTACTCTCGACCCGACCCCGAAGCTGCCAGACCTCCTCCTCTGCGTACCTTGATCAATGCTGGTCTCGACGCCGCCCTTCAGCACAACTCGCAGTGCACAGTCGATGCCGCCCTCCATGCGTTCATCAAGAAGGCGTGTCCCATGTGGCACAAGGACGTGCTTCCCGACGACTGGACTCGAGTCTGCCCCTTGACTCTTGCTTCCCGAATCAGTCTCGCCGCCTCGGGCTTTAATCCCAGATCTCTCGACCTCCAGCCTCCATCTG
TGGCCAGTTTCCAAAACAGGCTCGCTCGCTCACTCGGGCCCCGGCCCCAAGGGGGCCGGTAGCGACGCCTTTGGCGTCGCGGCCCGAGTGAGCGAGCGAGCCTGTTTTGGAAACTGGCCAGCACTCCGGTGAGGTAATGCCGTCACGTGGTCGGGAACGGGAACGGGAAATCTCGCGAGAACGTAAACAAATATAAGACGACGCCACACGGCGCTGCGTCATACGCGCGCGCGCACCGGCGAGATGAGGTCGTACTACGAGGTCATCGTTCAACTGCCGAACGACGTCGAGAGTCAGGTACCTGGAATCTCCGATTCATTCGTCAACTGGATTACGTCGCGAGAATGGACGTTGCCGGAAGACGCCGATTGGGATTTGGACCAGGTCGATCAAGTTCAACTGACGCTCGGCGACAAAATCCAACGGGAGATTCGAAATCACTGGGGGACGATGGCGAAAGAACCGGACTTTCACTATTTTATCCAACTGGAACAAGGTGA
GTAAACAACCAATAACATCATGGTATCCAAAGCAGCACGCCGCCGAAGAGCGGCCCCTCGACAACAACAACGACAACAGTCGAACCGTGCATCAAACCAGCCTCGTCGGAGGAGAGCTCGCCGTACTCGAAGACAGCAGAGAATGGCAGCAACAAACAACATGCTGAAAATGAGCGCTCCCGGACTCGATTTTCTGAAATGTGCCTTTGCTTCGCCGGATTTTTCCACCGATCCCGGCAAAGGTATTCCAGACAAATTTCAGGGTCTCGTTTTACCGAAGAAACATTGTCTGACCCAGTCGATAACGTTTACTCCGGGGAAACAGACTATGCTGTTGGTTGCACCTATTCCTGGAATTGCTTGCCTGAAGGCAGAAGCGAATGTTGGCGCATCCTTTTCAGGTGTTCCTCTTGCCTCAGTTGAATTTCCAGGGTTCGACCAGCTGTTTGGCACGTCAGCAACTGACACCGCAGCTAATGTCACTGCTTTCCGGTATGCGT
GGGGGTTTCAACATGGCGACTATAAGGCACATTATGGATTGGCTGCGGCCAACATTCACACCTCTTGCTGGTGTAAAATCCCGGCAAGAGTGTATTGCGCATTATGGGGATGACTGGGCCCTAATGATCACCCAGTCCAGAATGACCCTTTCCGCTGAGGCCCAGGTGAACGCCTGGTATGAGGGGGGAGCCGAAGTGAACGGCTCCATTCCCTCAGTGGAAGGGAACGCAGCCGCCCCACAGGCTGCTGCGGTGGTTGCTGAGCCACCGCACCCCTCCCCTGCGGAGAACGAGGGGGAAGATGCAAGCTGGGTTGCAGCACTCCCAGCACCTCCCACCTACGAGGTGGTTCAGGGTCGGGCACCGACTCTAGAGGAAATTCACGGAGCTAGCCGGCTTCAGATTGTGCCATATACCGGCAGAGCTCGCGTGATCGGCGAGGACGAAGTTCTTCCCTCGCCGGTCCTGTCATCCATTTGGCGGGCCACTCGCTGTCCCGG
ACGTCTATAGCAAGGCGTTACTCGATGCCTAACGATGCACGGTGGATCGCTCAGAATGCAGGCTATACCTGGATTCATGCGTGATCGAGAGGTTCAATTCCTCTCCCATCAATTGCTACTCACTGAGAGTAGCCAATTTTCACAATGGTTAAAGTTCACATCACTGCGAAATCTTCCAACATGAAAGTTGGTAAGATCCCAGTAACAACAACTGAAGAGAGCAGTTGCCCAACAACATGCCCATTCTATGGGGGTGGTTGTTATGCCAAGTCAGGCTTTCACTTACGTTCACACTGGGAGAAAGTCTCCAAAGGAGAGCGAGGTACTGACTGGGATGGACTGACTGACTTTATTAAGTCACTTAAAGCGGGTCAATTATGGAGACATAATCAAGCTGGTGACTTGCCCCATGTTGATGGACACATCAACTTGAGACACTTGTTTGATCTAGTGCAAGCTAACCAAGCAAGCCAAGCCAAAGGCTACACATATACACACCA
CGAAATAATTCGACACTTCCCTCCCTCTTTGGGGAAGTGCCTTAAAGAATCATTTCTTTGTGGTGATATTACTATATGGATATTACGCAGTGACGGCTGAGTTAACCTAAATGGAACTCGGAAAGAGCAGACAGGTCAATTTTCAATTCCGAAGCTATATACTTTGGACAGTAAAGGTTTTAAAGGATCCTTCTTAAGAAAATCCTGAAGTAGACAGACGAGCAATGCTTTGGTACCTTGCGCCCGTCGGGTTATGAGAATTAACTACCTCATTAACTATAATCGCAAGATGAAAACTTTCACTAGATGATTTTCAGGGCTTCCCACCGTAATAGGGACGACACGAAATGTCGAAAACACAAACAAACCCTGTGGGAGTCAGGTCCTCTCCCCCTAAGCCACAAGGTAAAATACGGCAACCCTCAGCTTCTCAGCTGAGGTTTAAGAAAGCGTTAGCACGAGCGCTTTCTGTACGCTCCAAGTTCTTGAAGCGCCGGCTT
ATATTTGGTGTCTGGCTGTTTAAGCGATAAGAATCTGCTGGTCTGACATCTATCTCTTGGGTATCCTTATTGACTACGGGGATTGTTTACTTGAGATATTCTTATGGAGTGCTTAGATTTCTCCAAGCTGTGGTTTTCTACGGCCGCTGGTCTCCAGCAACGGTGCTATTATGACTGTGTTGCGTGGGAATGCCTAGGTGATGATGATCTACAGATCTTCATTTCTGGCCTGAACCGCCTCATAGAGTCCGTTGCTGTTTCTTGTACCGGCGACGAAGATTTGGACTTCGTCGTGGACTCATGTAATGAGTTCGTTACGGGGAGAGACTTGAAGTCTTTCTTCGCTGCTGACCTCCCTGTTAGAGAGGTCAGTTCTGTGGGATGTATATCTCACTTTATTCCAGGTTCGGTTTCTGGACTGAATGTCTCGGACTTGCTGGATAACCAGTTGTATGGTTGTTCTGTATTTTCCTCCGATTTCGAATCGAAGCTGAGGGATA
CGAAATAATTCGACACTTCCCTCCCTCTTTGGGGAAGTGCCTTAAAGAATCATTTCTTTGTGGTGATATTACTATATGGATATTACGCAGTGACGGCTGAGTTAACCTAAATGGAACTCGGAAAGAGCAGACAGGTCAATTTTCAATTCCGAAGCTATATACTTTGGACAGTAAAGGTTTTAAAGGATCCTTCTTAAGAAAATCCTGAAGTAGACAGACGAGCAATGCTTTGGTACCTTGCGCCCGTCGGGTTATGAGAATTAACTACCTCATTAACTATAATCGCAAGATGAAAACTTTCACTAGATGATTTTCAGGGCTTCCCACCGTAATAGGGACGACACGAAATGTCGAAAACACAAACAAACCCTGTGGGAGTCAGGTCCTCTCCCCCTAAGCCACAAGGTAAAATACGGCAACCCTCAGCTTCTCAGCTGAGGTTTAAGAAAGCGTTAGCACGAGCGCTTTCTGTACGCTCCAAGTTCTTGAAGCGCCGGCTT
TTCTCTCTCCGCAATCGGTACTCAGATAGTTTAGCCCCCATATTAGGTACTCAATATATACATGAGTACCAAATGGCATAGATGTAAATAATGGGAATATAATTTGAATTGAAAAGCGGCCATCCGTATAATATTACCGGATGGCCGCGCCCCCCTCTTTATGGTGGTCCCCCCCACGTGGATGGCCGCGCCCCCCTCTTTATGGTGGTCCCCCCCACGTGGATGGCCGCGCCCCCCGCTTTATGGTGGCCCCCCCCACGTGGAGATGTCCCCCACTCAGAACGCTCGCTCAAAGCTTGTATATGTGTGGTCCCCCTTTAAGTACTTGGGCAACAAGTCGTCGCCTGTACAATGTGGGACCCTTTACTAAACGAGTTTCCTGAGTCTGTCCACGGTTTCCGGAGATCTTGCACATGGTGATTTCAGGATGAGAAGAGGTGCCTATACCCCCCGTTCTACTCCATTCCCTCGTGACCGGAGATCGTATAATGCCGGTAAGG
ATATTCTGTTGGCTTTCATCTGTGCTTGTGCTTCGGTTCAATCACACTCTGAAAGTTTCAGTTCCCCGGAATTTCGGTTTTCTTCAGAAACCTCATTCTTACAGGATGTCTAGCCTAGCTATCTCTACCCTTCCCTGCTCGGTTGCTCAATTGAGCTTTGGTCAGCCTGTTGCCGCGGTTGCCAAGTCATTTTTGATGACTTCCCTTCCGTCCCTTCAGACTTATCCATCTCTGTCTGAGTTGACTTCCTTTTCTTTTTGTTTTGGTGTTTTCCAAAATTTAAAAATGTTTATGTCTTTCCTGCGTTCGGTGCACGTTTTTGCATCTTTTTCTGAGCTTTCCACGTTTGGTTCATGCTATGAATTCATTCGCTTAGGAGGTGGTGCTCATCCTCTCTTCTTTTGTTCCTTCCAATGCGGACCTTTGTCCGTTTCTCTGGGTCTTGTTAACGGTGTTTTCGCTGTTTTAAACCTCTCCTTTCCCTTTTTAAGTAACGCGTC
AAATAAAACATCTCAACACAACATAATCAAAAGTACTTCAACAAACATCAATTTATCTCATTTTCAATTGTCATAACAAGCAACAATGTCTTCTTTGTACACTCTTCGAGCAGCAGCTCAGTACGATAGGAGGTTGGAAAGCAAGAAAGGTTCTGGTTGGGTCGAGCACAAACTCGAAAGGAAAGGTGAGAGAGGAAACACTCACTATTGTAGTGAGTTTGACATTAGTAAGGGTGCCAAAATCCTGCAATTGGTGCAGATTGGTAACACTGAAGTTGGAAGGACCTTCCTGGAAGGTAACAGATTTGTTCGTGCGAATATATTTGAGATTATCCGGAAAACCATGGTTGGTCGTCTGGGATATGATTTCGAAAGTGAACTATGGGTCTGTCGCAACTGTGACAAAACTTCTGAAAAATACTTCAAGAAATGTGACTGTGGGGAAACATATTATTATTCTGAAAGAAACCTGATGAGGACAATGAATGACCTGATGTATC
ACCGGATGGCCGCGCCCCTTTCTGTCTCTATCATTGACCCCACCACTAAATCATGTCCACCAATCATATGTCACACTGAAAGCTTAATTATTTATTTTTGTCCTTATATAAACTTAGTCACCAAGTTTTACTGTTATGTAAAATGTAGGATCCACTCTTAAATGATTTTCCTGAAACCGTACACGGATTCAGGTGTATGCTTGCTATAAAATACTTGCAGCTGATAGAAAATACGTATTCCCCTGACTCATTGGGATACGATCTGATACGTGATTTAATTTCCGTCGTCCGGGCTAAGAGCTATGTCCAAGCGTCCAGCAGATATGATCATTTCCGGGCCCGTCTCGAAGTATCGCCGACTTCTGAGCTCAATCAGCCCATACAGCAAGCGTGCTGCTGTCCGCATTGTCCGCGCCACAAAGGGAAAGGAATGGGCCAACAGGCCCATGAATCGGAAGCCCATGTTCTACAGAATGTATAGAAGCCCTGACGTCCCAAAG
CGTCGGGTGGGGGAGTGGTCAACCCAACCTGGCTGCATATAAGCAGCTCGCTTTGCGCTTGAAGTGAGTCTCTCCCTGAGAGGCTACCAGATTGAGCCTGGGTGTTCTCTGGTGAGTCTTGGAAGGAGTGCCTGCTTGTAGCCCTGGGTGGTTCGCAGGCCCCTGGCTTGTAGCTCTGGGCAGCTCGTCAGGTGTTCCTGAAGAGGCTCATCGGGGGCTCCCTTGCTTGGTCTTGGTAGACCTCTAGCAGTCTCGGTGGCCAAGAGGCTGTGGGATTGACTACCGCTTGCTTGCTTTTAAGTGCTCAATAAAAGCTTACCCAAGTTAAGAAAAGCAAGTGAGTGTACTCGCCTATTTTGTCTTTGGTAGAAACTCTGGTTACTGGAGATCCCTCAGATCGGTGGCAGAGATTTGATATCTAGTGGCAGTAGAGAAAAAATCCCCAGCAGTGGCGCCCGAACAGGGACTTGACAAGGGTTCGAGTCATTCCAACCTGTAAG
GCGCCAGTCATCCGATAGACTGAGTCGCCCGGGTACCCGTGTTCCCAATAAAGCCTTTTGCTGTTTGCATCCGAAACGTGGCCTCGCTGTTCCTTGGGAGGGTCTCCTCTGAGTGATTGACTACCCGGCTCGGGGGTCTTTCATTTGGGGGCTCGTCCGGGATTTGGAGACCCCCGCCCAGGGACCACCGACCCACCGTCGGGAGGTAAGCTGGCCAGCGATCGTTTTGTCTCCGTCCCTGTCTTTGTGCGTGTGTGTGTGTGCCGGCATCTACTTTTTGCGCCTGCGTCTGAATCTGTACTAGTTAGCTAACTAGATCTGTATCTGGCGGTTCCGTGGAAGAACTGACGAGTTCGTATTCCCGACCGCAGCCCTGGGAGACGTCTCAGAGGCATCAGGGGCCCGCTGGGTGGCCCGATCAGTAAGTCCGAGTCCTGACCGATTCGGACTATTTGGAGCCCCTCCTTTGTCGGAGGGGGACGTGGTTCTTTTAGGAGACG
ACCGGATGGCCGCGCCCGAAAAAGCAGATGGGCCCCAGAATGGCCCCCACGCACTAAGTAATGTCAGCCAACCATGTGCAAGACTGGGAGACTCGGTAGTTACGAAAGGAGGATGAAGTGGTCCCTACGCACTAAGTTTGACAGGCAATTTTATTGCTATGTGTGTATCATATTTTCATAGGTGTGTTACGGGTCAATCTAAAGGTATGTTATGGGGCCTATTCATAAAAAACCAAAATATAGGTTCCTATTTACATATTGATTATATTTTTATGTGCGGATATATGATCCGCCACGTGTTTATAATGGATATGGATTGTCCTATAAATATGTGGCAATCCTCCCGTTCGTCAATGCAAGATGTATTCTGTATACAGACGTGGGTATAAGACGCCGTATAGGAGTCCGTATGGCTCGCGTGTAACACCATATGTGAATCGTAAGACCGCTGTGAAACAGACGGCGAAATCTCGTGTATCGCGAAAGTTGGCGTATGAATC
TAGTATTACCCCGTGCCGGGGTCAGAGACATTTGACTAAATATTGACTTGGAATAATAGCCCTTGGATTAGATGACACGTGGACGCTCAGGATCTGTGATGCTAGTGAAGCGCTTAAGCTGAACGAATCTGACGGAAGAGCGTCATGGTCCACATGTCTAAAGAATAATGCTTTACAGCTGTATTGATTTGACTTTACGCGCTTTACTTTAATTGCTTTAAGTAAAGTAAGATGCTTTACTTTGCTCGCGACGAAGCAAAGTGATTGTAGCTGCAGAAATTGATGCTTTAATTACCGGGTAACACGGTTTGATTGTGGGTATAAATATGTTCTGTTCGTTTTCTTCGTTGTCATTTTACAACGAAGATGGTTGCTGTTCGATGGGGAAGAAAGGGTCTGAGGTCTCAAAGGAGAAAATATTCGCGAATTGCTTACAAACCTCCTTCGTCTAAGGTTGTAAGTCATGTGGAGTCTGTTCTGAATAAGAGAGATGTTACTGG
AGAGCAATCGGGGCATCTAATAATTCTAGAAAAACAACGATATACTCAAGAAATACTATTTCAGGCATGTCAACCGCAAGGAGTGCTGCTTCTGAATTCGTCAAAAGCTATGGCACAAGAGACAACAGAGCAATCAATGATTGCTATTCTGTCTTCTCTGGAGAAGGTGTCAACTTTCTCAATTTGTTCATGCATAACAATGCAGGTATTAAATCTGCATTCAGCATCAACGATTTGGGCAGGAATGAGGATATCAAAATCCATGAAGCTGAAGTTATTGATTCATGCCATGATTATCATTACTTTGAGAAGTTTGGGTTAGACATAATATTCTGTGAGCATGAAATGAGCCTGGTTGTGGGGAAACCAGGTGTGAAGAATACAGGCTGCAAATTCACAATGCACAACCAAATTTTCAATCCTAATTCTGATACACTTGCTTTAACTCCTGGAACAGTCTCAGAAAATGAGTTCTATGAAAAAATCAAAATAAGATCAAA
ATGTATAGTCGTTATAGTGCCTACAATTATAGTCCCCATCTGGGCAAAACCTATGTATACGATAACAAGTATTACAAAAATCTAGGTCACGTGATTAAAAATGCTAAACGCAAACACGATGCTCTCGAACGCGAGGCCGACGAGCGTGAGCTCGATCACCTCGACAAGTATCTGGTCGCAGAGGATCCGTTCATGGGTCCTGGTAAAAATCAAAAGTTGACTCTGTTCAAAGAGATTCGTAACGTGAAGCCCGACACGATGAAGCTGATCGTCAATTGGAACGGTAAAGAGTTTCTGCGCGAGACTTGGACTCGCTTTATGGAAGACAGCTTCCCCATCGTGAACGATCAAGAAGTGATGGACGTGTTTTTAGTGGTAAACATGCGTCCCACTAGACCGAACCGTTGCTTTAGATTTTTAGCGCAGCACGCGCTCCGATGCGATCCCGAGTACGTTCCTCACGACGTGATCCGTATCGTAGAACCGTCGTACGTCGGCAC
TAGTAGTAGACTCCTTGAAAAGCTACTACGAGAAAGTCTGGAATGAGTGACTTGACAGATATCCAAGAGGATATAACCCGCCATGAACAGCAACTTATTGTTGCCAGACAAAAACTTAAGGATGCAGAGAGAGCAGTGGAAGTGGACCCAGATGACGTTAATAAAAACACACTGCAAGCCAGGCAACAAACAGTGTCAGCACTGGAGGACAAACTCGCAGACTACAAGAGAAGGATGGCAGATGCTGTGTCCAGGAAAAAAATGGATACTAAACCTACTGACCCGACTGGGATTGAACCTGATGACCACCTCAAGGAGAGATCAAGCCTTAGGTATGGAAATGTCCTTGATGTAAATGCAATTGACATTGAAGAACCAAGTGGCCAAACAGCAGATTGGTATACAATTGGAGTGTATGTGATAGGGTTCACACTTCCTATCATCCTTAAAGCTTTATACATGCTCTCAACGCGTGGGAGACAGACTGTAAAGGAAAATAA
TAGTAGTAGACTCCGGAAGAGACAAATCAAAAAAAGATGGAGAAATATAGAGAAATACACAGGGATCTGAAGGAGTTTACTATTAACTCATTAACAGCCGTGGAATGCATGGATTACTTGGATAGGCTCTATGCTGTCCGGCATGACATTGTTGACCAGATGATAAAACATGAATGGTCAGACAATAAAGACAGCGAGGAGCCAATAAGTAAGGTATTGCTGTTTGCTGGGATACCTAATAATGTCATAACAGCATTGGAAAAAAAGGTTATCCCTGATCATCCAAGTGGTAAAACACTGCGGTCTTTTTTTAAGATGACACCTGACAACTATCGAATAACAGGTTCCTTAATCGAGTTTGTGGAGGTAACTGTGACTGCAGATGTAGATAAGGGTATCAGAGAGAAGAAAATGAAATATGAGCTAGGTCTGAAATATCTAGAGCAAGAACTCATGACATTTTTTCATAGGGGAGAACTACAAAACCCTTATAAAATTAC
TGTGGTGGGAAGACCACCCGGAAATAAGCAAGGGCCAGCCCCCCTTTACTTGCCCGGAGGATTGGCTGGAGTGTGAGGAAGATAGTGAGAATGAGGAACTCAGTGTTTCTCCCCTCACAGGCTGGGAGCCTCATAGAGACTTAAAAAAGTGGGTAAATTTCGCCCTACCTTATGGATGGAGCCTTATGGACCCGCTAGGTAATCGTTTCAGGTCCCAGAGGAAAGATGATTCCGATGAATCCACTAGTACGGATTCTGAAGAGGAGTTACAAGAAATACAGCAGATCAACCCCGCTGAAGTAGGGCCAAGCAGGCCTCCCGGCGGGTACTCTAAGCTGCGCAGGCGCCGTCGGGTTCCAGCTGCTCGACTTTACGCAACTACAGACAGTAGTGAAGAAGACCTGGATCTGAAGACATCTCAATAAGGAGCTGGACTGTTTGAGATCTGTGTGTGATTACATTGTATTAAGATAGCCTGTTACTGGGGTTCGGAGGATGGC
GCAACAATCTCCTCTCCATACTTTTTTCCACTGCACCGGTATCGTACAAACATATATAAGAAGACCCCATTGGCTATGGATTTGTTACTGCGGTAGCCGGATGGATAGGACCGTGCACTCCTTTGTGGAGCGGCTGGGAATTCCTCGGGAGGACCTCCTGCTGCCGTGCACATTCTGCTCGAGGTTTCTTACCCAGGAGGAATTAACTGCATTTGACTTTAGTGCTTTTAACCTTGTTTGGAGAGGAAGGTGTGCCCATGGAATCTGCACAGCCTGTGCTCGTGTCTGTGCATCCCTAGACCTGTTTCTGCACCATCAGAATTCGCGACCATTAGCAGATGTTCTGCGGGACGAAAATCTTACACTCCACGGACTGAAAGCACGGTGTCGCGTGTGCATGAAGATACTGTCAGTGACAGAAAAGCTAGAGTGTGCAGAAAGAGGGGAATCCTTTGCCAAAGTCAGGGGCCAGTGGAGGGCACGGTGCAGAATTTGCAAAC
ACGCGAAAAAATGCGTATAACAAACCTGTACATCCAAAAAAGATCGGGGCAAATAAAACCTTGAAAGGGAGTTTTCCCCTCTCTTCTTTCTACAGAAAATGGGCAGTGAAACATTGAGTGTAATTCAAGTCAGATTAAGGAATATATATGATAATGATAAAGTAGCATTGCTTAAAATAACATGTCATACCAATAGATTAATACTTCTAACTCACACATTGGCCAAATCAGTCATACATACAATTAAATTAAGTGGTATAGTATTCATACATATTATAACCAGTAGTGATTACTGTCCTACATCTGATATTATCAATAGTGCCAATTTCACTTCAATGCCTATATTACAAAATGGAGGATATATATGGGAATTGATGGAGTTAACACATTGTTTCCAAACAAACGGTTTAATAGATGATAATTGTGAAATAACATTTTCTAAAAGGTTAAGTGATTCAGAATTAGCTAAATATTCAAATCAATTATCTACTCTTCTTGGT
GTTATTTGCATTATGGCTGCGGTTTTCGGCATTCAGCTCGTACCAAAACTCAACACTTCTACGACACGTCGTACATTTTTACCTCTCAGATTTGACCTACTTCTCGATCGCTTGCAGTCCACCAATCTTCATGGTGTGTTATATCGGGCGCTAGATTTTAATCCAGTCGATCGGTCCGCCACTGTTATTCAGACGTATCCCCCTTTAAATGCTTGGTCTCCCCACCACGCTTTCATCGAGAACCCACTTGACTACCGCGATTGGACGGAGTTCATTCATGACCGTGCCCTCGCCTTTGTCGGTGTACTCACTCAACGTTACCCTCTCACACAGAACGCTCAGCGATATACCAACCCGTTAGTGCTTGGTGCAGCCTTCGGTGATTTCCTTAATGCTCGTTCCATTGATATATTCCTCGATCGACTGTTCTATGACCCAACCCAGGACTCTCCTATCACGGCGATTACTAAATTTCCTTACCAATGGACCATTGACTCCAA
ATAGCGGACGGACTAGTACTTGTACTACAGAATTAACTGCCGTGTGCCGCCCGCTAAACTAGCCCCAATCATCGAAAATGGAGAAACCGACAGTGCACGTTGACGTAGACCCCCAAAGTCCGTTTGTGCTACAACTGCAGAAGAGTTTCCCACAATTCGAGATTGTGGCTCAGCAGGTCACTCCGAATGACCATGCTAATGCCAGAGCTTTTTCGCATCTGGCTAGTAAACTGATCGAACATGAGATCCCCACCTCAGTTACGATCTTGGACATAGGAAGCGCACCAGCTCGTAGAATGTATTCCGAGCATAAGTATCACTGTGTGTGCCCCATGCGTAGTCCTGAAGACCCGGACCGTCTTATGAATTACGCATCCCGACTCGCAGACAAAGCAGGGGAAATTACCAACAAGAGGCTGCATGATAAACTTGCAGACCTCAAGTCGGTCCTCGAGTCGCCGGATGCTGAAACTGGTACCATTTGTTTCCACAATGACGTA
NGATTACTCTAGCCGGATCCCCGACTCTCTTATTTCCTTAAGTTAGTTCGTGTATTGATTATCTGTCTTGATCAGTATAGGTTAGCAATGGATACTGGTTTGAAATTTCTTGTTTCTGGGGGTTTAGCCACCTCATCTGTTATTAGGAAAGTGAGTGCTGTGAGTTCATTGGATTCGTCCCTTCCTTCATCATCTATATTATCTGCCATCCATGGGTCTTGGACTAGTGCTATCAGCCACGATTGTAGTAAGATTGCCAAGGTTGCCGCCATAGTTGGGATTGGTTATCTTGGGGTTAGGATTGGTGCCGCTTGGTGCCGCCGTACTCCCGGAATAACGAATTCCATAATCACCTATGGGGAAGAAGTGGTTGAGCAAGTGAAGGTAGATATTGATGAAGATGCTGAAGAGGAGTCCGATATTGGTGAGGAAATTGTGGTTGGTACGATAGGTATTGGTATACACACAAACGTCAACCCTGAAGTTCGAGCTAAGCGCAG
TTAGGAGAACAAGAGCTGGGGATGGCAGGAAAAGCCATCCTGAAAGGTAAGGGGGGCAACCCCCCTCGGCAAAAGCCGAAAGTGGTTGCAAAGAAATCGCGGCAGCGACCGACTGCTTTGCCAAGAGCATTGGTGCTGTCTCGTATGCTGGAGATCGTATGGCAGGTCATTACAATGGCCCCAAGGTCTCCGGCTTTGAAGACTTTCTGGAGGATTGTGCCATTACAACAGGCACAGGCAGCTTTGAAGCGCATCCGGAAAGTGGTGGGTTCGCTGTTGCAGAATCTTCAAAAAAGAGGAAAACGCAGATCGGCTGTGGATTGGACAGGAGCGGTCACGATGGTGATTGTCCTCCCTTTGTGTTTGGCATTGACCATGCGCAGTGGGGATGGTGGAGGCACCATATTACGCACTGAAGGAAAGGACGCAGCGACCCAGGTCCGTGTGGGAAATGGATCATGTGTGATCCTAGCCACGGACATGGGGGCATGGTGTGACGA
GAGGAGCACGAGCTGTGAGCTACGAACCGCCGGTCCGCGTCGAGATCCCGAGCGAGCTGCTGCCCCTGATACACCTGGTGGCCGAGCATCATGGCGTCTCGCCTCAGACCGTCGCTGTCGCCTGGATGACCTACGGCGCCGAGAACTCCTGCACCGAGGACGACATCAGGGACATGGTTGCCAAGCGGGGTGAGCGCATCCATGCCGGATTCCAGCGCTTCCTCAAAGATCACCTCGTCGGCAATCGCAAGAACCGGCTCGGCGGACGATGACCATGCCCTGTCAGCAGAGGGTCCAGACCGCCTTCGCCATCGCTGTGTTGGCCCTCGTCATCGGCCTGATCGGGTGGGTGCACGAGACGCGCCTACAGGACGAGACAAATCAGAATCCTGGCGTGCAGCACACCGACTACAATTGTCCTGTTGCCACACTGTCACACCCCTACACCCACACTGCAGGAAGACTATAGGCTATGAGTGTCAAGCCCACAGAAGAACTAC
AGTTTCTAAACCACTAGAACTAGCGAATTCAAGGAAAAGATTACAATTCACTATGGAGAGCATCGGAAGATTCGAAATTACACCAAGGAAAAAGAATATTACAAGCGCTGGAACGGATAATGATCAGACTCGAGTTGAAGTTTATTATGATGTTAAAGAAAACATTTTTTCATTTTTGCATTCTGTTTTGTTAGGTGATCCTGTTAACCAAGCTTTTGTACATGCTGACAATAAACAGGTTAATTATTCCATATGGGCTGAACGAGTGCCAATAACATTAACACATTCTGATCCAGATATCACGTTTTCAGATATTGTAACGAGAAGCCAAAAATTGAAGAAAATTTTAGATCTTACTAAAGGACTGACGCCGTTCACAACATTTAATGTTATGGAGGGATATGAATTAATCTACAATTTAGAAGGTGAGACACAATTACAGGTGGTTTTTTCAATGTTTGATCAAACGGTGATAAATGAAACAATGGCGTTGTTTAAGG
TAGTAGTAGACTCCGGAAATAACAAACTCTGAAAAGAATGGATAAATATAGAGAAATTCACAATAAACTTAAGGAGTTCTCTCCTGGTACATTGACTGCAGTAGAGTGTATAGATTACTTGGATAGGCTCTATGCAGTAAGACATGATATTGTAGATCAGATGATAAAGCATGATTGGTCTGACAATAAGGATTCAGAGGAGGCAATAGGAAAAGTACTTTTATTTGCAGGGGTCCCATCCAACATTATAACAGCATTGGAAAAGAAGGTCATACCAAATCATCCTACAGGGAAGAACCTTAAGGCATTTTTTAAGATGACACCTGACAACTACAAAATTAGTGGAACAAATATTGAGTTTGTTGAGGTTACTGTTACTGCTGATGTTGACAAAGGAATAAGAGAAAAGAAATTAAAATATGAGGCGGGTTTATCATATATTGAACAGGAACTACACAAGTTCTTTCTAAAGGGTGAAATTCCACAGCCCTATAAGATAA
TTATTTGGCCGCTTCCACGGCCTTCATGAATTTAACGATTTGAGCGACCTGTTCTTTGGAAAGAGTACCACGTCGTCCCATGTATTCTGACACAATATGATAATTGGTTTCAAATTCAATAACCATTTTATCATCATTATCGTAAGCATTATCTTTAAGCTTATCGAAAATTTTAGCACACAATTCTAACTTCCTGTTCAGGTCTCTGTTATCAGCACCTGTGAATCGATTCCATCCCCAGCGATTATTTACTGTTGAGAGTTTTGCAAAGTCTTTACTGATTTCTTTGTTCTTAGAGCTAAAATATTTACTAAGGAAATTAAGCTCTTCATTACGAGTAATATGATTCAAATAAGGCTGTGCTCTACGACTTGGTGATACATACTCATCATAATCCACTTTATCAATTAGCGTAATATAGTCATTAATTGATTTTTCGAACAAACATTCTACTTCACCAAGTTTACGAACTTTCTTAACAATCTGCGGACGGACTACAG
ACCGGATGGCCGCGCGATTTTCCCCCCCCCCTCACGTGGCGCTCTGGTGGCCGCCCGATCCCCTTCTCCCCCGCTCCCGTGGTGGCCCCCTTGCTCGCGCGATGTTCTCCTTTAATTTAAATTAAAGGATTTAACTTTCGTCTGACCAATTATAGTGCGCCTGAGGAGCTTAGATAACTGTGTTAAGACTTGGTCCCTAAGTTTTATGACCCCTATAAAACTAAAGCAAGCGTGAAGTCAGTCTTTAATTCGAAATGCCTAAGCGGGATCCCTCATGGCGCCAGATGGCGGGAACCTCAAAGGTAAGCCGCTCTTCCAATTTCTCTCCTCGTGGAGGTATAGGCCCAAAGTTCAACAAGGCCTCTGAATGGGTTAACAGGCCCATGTATAGGAAGCCCAGGATATATCGGACGATCAGAACGCCTGATGTTCCTAGAGGCTGTGAAGGGCCCTGTAAGGTCCAGTCCTACGAGCAACGTCACGATATCTCCCATGTTGGG
AGTAAAAGTCAGTATCTTACCGGCATAGTACGTAAAGGATCATGGCAGACGTAGCAGGAACAAGTAACCGAGACTTTCGCGGACGCGAACAAAGACTATTCAATAGCGAACAATACAACTACAACAACAGCTTAAACGGAGAAGTGAGCGTGTGGGTATACGCATACTACTCGGATGGATCAGTGCTCGTAATCAACAAGAACTCGCAATACAAGGTTGGCATTTCCGAGACTTTCAAGGCACTCAAGGAGTATCGCGAAGGGCAGCGCAACGATTCTTACGATGAGTACGAAGTGAATCAGAGCATCTACTATCCTAATGGCGGCGACGCGCATAAATTCCATTCAAACGCCAAGCCACGTGCGATCCAGATCATCTTCAGTCCAAGTGTGAATGTGCGCACCATCAAGATGGCTAAAGATAACTCGGTCTCTGTGCCCGATGATTACTTGCAGCGGTCTCACCCATGGGAGGCAACCGGAATTAAGTATCGCAAGATT
ACCGGATGGCCGCGCGATTTTTTACCCGACCCGGCCCATTAAAAAATATATCCGGGCCATGCAATGATGAAAAATTTGACCGTCCAATCAGAAGATGCCTGCTGGGTCTAATTAGTGGTCCTTGGGAGACAAGAATGGACCCGGATATCTATAAATATTAAAGTGAATCCCACTATTGGATATCTTTAATTTGAAATGCCAAAGCGCGATGCCCCGTGGCGATTGATGGGGGGGACCTCAAAAGTGAGCCGGTCCTTCAACCAAGTCTCCCGGACTGGTACTGGGCCTAAATTTGATAAAGCCCATGCTTGGGTTAACAGGCCTATGTATAGGAAGCCCAGGATATATCGGGCTTGGAGAACACCCGACGTTCCTCGAGGATGTGAAGGCCCATGTAAGGTCCAGTCATTTGAACAGCGTCATGATATCTCCCATGTTGGTAAGGTGATGTGCATATCGGACGTCACCCGTGGCAACGGTATCACCCACCGCGTTGGTAA
ACCGGTTGGCCGCGCCCGAAAAAGCAGGTGGACCCCACAGGATGGCCGCGCCCGTGAAAGAAAGTGGTCCCCGCGCACTTGTTTCGGTCAGCCAGTCATATTCACGCGTGGAAGTCTAGATATTTGTTGTTTGTCTTTATAGACTTCGTCGCGAAGTAGTGGAGCGCGTCAACATGTGGGATCCATTGTTAAACGATTTCCCTGAAACCGTTCACGGTTTCCGTTCCATGCTTGCTGTTAAATACCTGTTACATCTTGAACAGGAATACGATCGCGGTACTGTCGGGGCTGAGTATATACGGGATCTAATAGGGGTTCTACGGTGTAAGAGTTATGTCGAAGCGACCAGGAGATATAATAATCTCAACACCCGTATCCAAGGTGCGGAGGAGGCTGAACTTCGACAGCCCATACACGAACCGTGTTGTTGCCCCCACTGTCCGCGTCACCAGAAGCAAAATATGGGCCAACAGGCCCATGTATCGGAAGCCCAAGATGTA
ATGCGAACAATGCGCTACCACTACCCCACGGAGACGGACGACAGCAGTCCTGATGAAGGTGAGACTGGCAACCATGCTGTAACCCACTTGCTAATGCAGCTGCAGGAACAACTGCATGCACTTAACTATCCCACAGATGATAGCGACGACTCCACAGACGGTGAGGAATTAGTATTCCGATTAACCGTGGAGGAAAGCGCAAGCGAGGACGACAATGACAGCCGTCAAAGCCTGTCCGTAGACGATGTGGGGGCAGAGGTAGATGTAGAGGTGGAAGGGGCATACGGTGGTGTTGCATCGGATAATTTACTATGTCATGAAAGTATGGATGATCCCGAGTACAGCGGTGCCAGCGTCGGGAGTCGCCCTGACGGGTATGATGAAAGGGCACCCTGGAAATGCACAATATGTGGGAGACCTGTCACTCCACAAGAGCTAGCTACCTTCGGGGTAGTCAATCCCTGGAATAAGCAGGGAGTGTGCACCGTGTGCTTTCACGG
TCTATCTAATAATAGTTGCCAACAATTATTAGACATAGAGACGTGACAACCGACTACGGTGCATATAAAAGAGCTGATCAGCACAGATTTGAAGGAGACTGATGGAGCCTCAGAGAGCTAAAAATTTGGTGGACTATTGCAAGCAACAACAGATTAGTTTTTTTGAATTAGAGCTACAGTGCTTGTTTTGTAAATTTGTTATTACTTTGCCTGACTTAGCTAGCTTTCATTGTAAAAAGTTAGCTCTTGTTTATAGAGATGGTATTGCTTTTGCTGCGTGCGCTAAATGCTTAAGATTGTCTGCTATCTTTGAAAATGAGAGATATTATACTTGCTCTATAAAAGCTTACTTGCTATCTGATTTGATTGGTAGACCTTTGAGTGAAATCGCAATTCGCTGTGAAAATTGTATGTGTTTGTTGGATTATATTGAAAAGTACGATTGTATTTGTCACGGTGGTTATTTTCATTTAGTTAGAGGTAATTGGAGGGGCTGTTGT
GTTAACAATAATCACACCATCACCGTTTTTTCAAGCGGGAAAAAATAGCCAGCTAACTATAAAAAGCTGCTGACAGACCCCGGTTTTCACATGGACCTGAAACCTTTTGCAAGAACCAATCCATTCTCAGGGTTGGATTGTCTGTGGTGCAGAGAGCCTCTTACAGAAGTTGATGCTTTTAGGTGCATGGTCAAAGACTTTCATGTTGTAATTCGGGAAGGCTGTAGATATGGTGCATGTACCATTTGTCTTGAAAACTGTTTAGCTACTGAAAGAAGACTTTGGCAAGGTGTTCCAGTAACAGGTGAGGAAGCTGAATTATTGCATGGCAAAACACTTGATAGGCTTTGCATAAGATGCTGCTACTGTGGGGGCAAACTAACAAAAAATGAAAAACATCGGCATGTGCTTTTTAATGAGCCTTTCTGCAAAACCAGAGCTAACATAATTAGAGGACGCTGCTACGACTGCTGCAGACATGGTTCAAGGTCCAAATACCC
TCCTCGCGTTTCAAAAATTACTTTAAACTCCCCGGGGGGGTTAAAAAAAGGGGGGTATTAACCCTAACCCTAACCCTAGGCCCTAACCCTAACCCTAGGTCTAACCCTAACCCTAACCCTAACCCTAGGTCTAACCCTAACCCTAACCCTAACCCTAACCCTAACCCTAACCCTAACCCTAACCCTAACCCTAACCCTAGGTCTAACCCTAACCCTAACCCTAACCCTAGGTCTAACCCTAACCCTAACCCTAACCCTAGGTCTAACCCTAACCCTAACCCTAGGTCTAACCCTAACCCTAACCCTAACCCTAACCCTAACCCTAACCCTAACCCTAACCCTAACCCTAACCCTAACTCTAGCCTTAGCCCTAGCCCTAGCCCTAGCCCTAACACTCATCCTCGCATCTGGCCCTACCGCTACCCCTCTTTCAACCCCTCACCATCACCCAACCCGCTGCCCCACCCACATCCCCCCCACCGCCACCGCTACCGTCACCT
GCTATTGGCACCATGGCGAATGTCTGGGGCGTGAGGTTAGCAGATTCTTTATCGTCACCAACACTTGAATCAAGAAATAGATCGTATACCCTTCATGATTTTTGTTCTGATCTGGATGCATCAGCTGGAAAGGAACCATGGAAAGCCTTACGTAACCAACGAACTAGTGAGATAGTCGCTGTGCGGCTATTCAGGCCACTGCAGGGGTTGATATTAGATACGCACATGTATGGATTTCCTGGAGAGTTTGATGCTTGGGAGGTCTTCGTGAAAGAAAAACTGCGTGTGCTGAAATATGAAGTCTTGAGAGTGTATCCAATTAGCGGGTATAGTAACAGTCACGTTAACGTCTTTGTGGCTAACGCCCTCGTTGGAGCTTTCCTATCTAACCAAGCTTTCTATGATCTACTTCCGTTATTGATCATTAATGATACAATGATAAATGACCTTCTCGGTGCGGGTGTTAGCCTGGCACAGTTTTTCCAAGCCCACGGTGATGT
GCTAATCGTCAGGATGAAGCGGATTCCAAGGAAGACAAAGGGCAAATCCAGCGGAAAGGGCAATGACTCAACAGAGAGAGCGGACGATGGCTCGAGCCAATTAAGAGACAAGCAAAACAATAAGGCTGGCCCCGCCACTACGGAGCCTGGCACATCCAACCGAGAGCAATACAAAGCTCGACCAGGTATTGCATCTGTGCAGAGGGCCACTGAAAGTGCAGAAATGCCCATGAAGAATAATGACGAAGGGACGCCAGATAAGAAAGGAAATACTAAGGGCGACCTAGTTAATGAGCATAGTGAGGCTAAAGACGAGGCGGATGAAGCGACGAAGAAGCAGGCAAAGGATACAGACAAAAGTAAAGCGCAAGTCACATATTCAGACACTGGTATCAATAATGCTAATGAACTGTCAAGATCTGGGAATGTGGATAATGAGGGTGGAAGTAATCAGAAGCCGATGTCTACCAGAATAGCTGAGGCAACGTCTGCTATAGTGT
TTAGTATTACCCGCCGCCTGGGGCACCGGGGCACCGCAGCTATTGGCTGCCTTGCGGAGGTGCCCGCCCCTAGGGAGGAGTAAATGGCGCCGTTAGGCGCCCGTTAATCTCCGGAGGATCACACTCGTCCGGGAACCATCCCGTCCAAGGAGGGCTCTGGCTGTCGCCGTTGGTGTTTCACTCTTAACAACCCTACAGACGGCGAAATCGAATTCGTCCGTTCTCTCGGGCCTGACGAATTCTACTATGCCATCGTTGGACGGGAAAAGGGTGAGCAAGGCACTCCCCATTTGCAAGGCTACTTTCATTTTAAAAATAAGAAGCGACTGAGCGCGCTTAAGAAAATGCTGCCGCGAGGTCATTTTGAGCGCGCTAAAGGGAGCGACGCGGATAACGAGAAGTATTGCAGTAAAGAGGGGGACGTCATACTTACCCTGGGCATTGTGGCGAGAGACGGTCACCGCGCTTTCGATGGAGCTGTTGCTGCCGTGATGTCCGGA
GTTATTTGAACCCATGCCTTGCCAGGATACTGTCTCCCTTTCTATACAGCACACGTCGGTTTACGTGCAACATTCGTGTTGTGTGTCGACAACTACATCTGCCTCCACTTCCGCTACTGCGCTCGGTCTCGGTTGTCTCGCTTGCGGTATCGTCGGTGTCCTCGTTGTCGCTGGTGGTCTGTGTTGCCTCATCAATGGTAGGTGCCCCTCTTGCCGAAGGTTGGCTTTGCGGTCCCGTTCCTGGAAACCCCCTCCAACATCACTGTGCACTAACCAACCTCTCGCTTTCAATCTTCGTGACCTTACTCGGTCTAATATTCGCTGCACTTCTGATCCTCGTTCTGTGGAGCTGCTGTCAGACGTTCATTCTGTGGTTTCGCATCGAGAGTGCCCTCCGGCATACGATTCGCTTGATTTTGAACCAACAGAATACACGCCTGAGGCGTTTCAGTAGCGCGCCTGAGTACACCAGACCTGGTTCACGTCTGCCCACCGCTAGT
TGGCATTTCTGTAATAAGAAGGGTGTACACCAGTTGAGCTCTCTCAAACTTGCTGATTCAATTGGTGTATTGGGGTGCAATATATAGTATAACTCTCATTAACGGATTCTCAACACGTGGCGGCCATCCGTATAATATTACCGGATGGCCGCGCGGGGTACGCTCCCTGCCACCTGGCGTGCTCTCCTCCCTTGGTGCTGGTGCCCCTGCCACCTGGCGCTCTCTCCGCCCTCGATGTATTCGTCGTTCGGCGAGTCTTTGTTGACTGACGCTTTAATTTGAAATAAAGCACAACTCTTTTATGTCCCGCGATCATCAATTCAAATTTTGAATTATTGATTCGCGTTTCCTGAGTATGCCCCATTGTACTACATGGTCTACGTGGTCGATTTGAGACCATGCTGCTGAGCTAAGTTAAGTTATTGTCTGACTCATGCTTGCTATATATTGGGTCCGAATGATATATTATATTCGAGGTGACTCAGCAGCCAATTACGTTA
GGAATTTTAGTGGTTTCTCTGATTACATTGTCTGGCTTCTAGGACAGTTAGAAAGATGATGTCTATTCAAAGAGCTGCTCAAATTAACCGACAATTTGACTACATGTCAATTAAAGAACTGTGGATGGCGAAATTTCCATTGCATAAACCCGGTGATTGTTTGGATATGTTTAAAAATGGTGATTACACTGGACCAACAATGGGATGTATCCAAAAAACAAAAGCTTCAAAGAAAAATACAATTTTCCACATCAAGTCTGACTTTAATTCCACTGAATATGACGAACCTCCAATTAGCGGATTTAAAATGTTTACTCAACATTGCTGCCAACGTATAGATGAACATTTCTGTGGAGCCCTTCACCCTGTGATTAGTAATATTGAATTTGAGCATAATCAATTAAAAACTAGACCACAAGTGGCATCAGAGCTTAATCTGTTCATTCCATGTGGAATTAAAAATTTAAAAATAGAAAGTGGAGAAAAATCAACATGGATTG
GGGGGAAGGGGTGGAGAGAGTCCCCTCTTTTTCTGCAGAAAACTGGCCTCTTGACTGTGGTGGGTGGTATGTCTTTGTCTATGTGTATCAAAAAATAAAAATCATGAAAACGGTCTTTGCTCCCTTTTCTACTGTTTCCAACAGCCCTCCACGGCCCTTCCCCCACAGTGAGACACTAAAGGACAAAAGCTGCCCGGGAGGTTCTGACGGAAATTGGCCGGGGAGGGGTTTCCAGTGAAACACTGAGGCGCCATCAGGCCAGTCCCCGGAGTCACATCCCCCCTTCCTCCCGGGGATAGGAGTTCATCACACGTTCTCCACTTCTGAGTTTCAGTCTAGAGAGTTTCCTTTTCTTGTTTCTCGAGGGTGGGGTTGTTTCTGCAAATCAGTGCTCTGTTCTCCTGTTACCGAAACACTTCTACATCCTATAGACCCACGACACACTTAAGGCCACATTCCAGGCAAGCTATGATGAAAGCTATTGTTTCGCTTCACTGCAC
ATGGCGTCCCAAGGCACCAAACGGTCTTATGAACAGATGGAAACTGATGGGGAACGCCAGAATGCAACTGAGATCAGAGCATCCGTCGGGAAGATGATTGATGGAATTGGACGATTCTACATCCAAATGTGCACCGAACTTAAACTCAGTGATTATGAGGGGCGACTGATCCAGAACAGCTTAACAATAGAGAGAATGGTGCTCTCTGCTTTTGACGAGAGAAGGAATAAATATCTGGAAGAACATCCCAGCGCGGGGAAGGATCCTAAGAAAACTGGAGGACCCATATACAAGAGAGTAGATGGAAAGTGGATGAGGGAACTCGTCCTTTATGACAAAGAAGAAATAAGGCGAATCTGGCGCCAAGCCAATAATGGTGATGATGCAACAGCTGGGCTGACTCACATGATGATCTGGCATTCCAATTTGAATGATACAACATACCAGAGGACAAGAGCTCTTGTTCGCACCGGAATGGATCCCAGGATGTGCTCTTTGAT
ATATTTAGACACACGATATACACATATAGGAAACGGTAACATGAGTTTAGAGGGTTTCTTCAAACGAAAGACAAAATCGTTTGACGGCTTGCCAGCGGGGGTTAATCTCGTTGACTTCAGTCAGATTGTTTTGAGTACAATCATGGCGACATACAAGCCAACTGACTTGCTTACAGTCGATTTGATTCGGCATATCGTTTTGAACACGCTACGAAGTAACGTGCTTAAAAACAAGATTAAATATCCACGCATCATCTTGTGTATTGATAACGGCAAAGGCGGTTATTGGCGCAAGAAAGAAGCATGGTATTACAAATTCAAGCGTAGTGAACAGCGTGACGAATCTGGTTGGGATTTTGAGACTATTTTCGATGCAATGGCACAAATCAAAGACGAAATAAAGCAGAATATGCCGTATTACGTCATGGACATCGAAGGCGTTGAAGCCGATGACCATATTGGTGTGCTGACTAATTACTACGTGAGCAAAAACGTACCAG
NNAGCGAAAAATCTGGTGATATTCCAACTTCTCTCAATTCACACTTCCATTGTGTCGTTTTGTTTTCTTTTCTTTTGATGTCCTCCATTTGTTTCGCCGGTGGCAACCACGCCAGGTTGCCATCGAAGGCTGCTTACTATCGGGCTATTTCCGATAGGGAGCTGGACCGCGAGGGTCGCTTCCCTTGCGGGTGTCTAGCACAGTATACTGTGCAAGCCCCCCCTCCTGCCAAGACACAGGAGAAAGCCGTAGGCAGGTCCGCTGACCTCCAAAAGGGTAATGTTGCTCCCCTTAAGAAGCAACGCTGCGATGTTGTGGTCGCAGTCTCTGGACCTCCTCCTTTGGAGTTGGTCTACCCTGCCCGGGTAGGGCAACATAGGTTGGACCAACCTTCAAAAGGTCCCTTGGCAGTTCCCTCTGCCAAGCAAACCTCCACTGCAATGGAGGTTGTTCTTTCTGTCGGGGAGGCGGCTCTTACTGCCCCCTGGCTTCTCTGCTCC
AATTTTCCTTATTAGGCCGCAAGGGCCTTCATAGTTTTAGCGATTTGGGAAACTTCATCATCACTTAAAGAGTTGCGATAACCGATGAAGTCGGAAACAATACGGAATTTCTTGGTAAACTCAGCAACCATTTTATCACTGTTTTTTGAAGCATTATTTGATAATACATCAAAAAGATTAGTTACTGTCCAAATGTCATGACCGATGGTATCTTTTCCACCATTAAAATATACACCCTGTAATGAACTAACCATATTAGCGAGTCGTGTATATTCTTCAGAAACTTCATCTATACTGAAGTACTTCATCATAAAATCTAACTCAGGATACTTGATAATTTTATCAATATATCGTTTAGCTGAACTTGAATAACCTACATACTTATCATAATCTACATCATCAAAAGCATCTACATATAAATCACGCAAAGCTTCAAAAATACATTGGCACTGACCGAGTTCTTTTACCTTTTTCTGTAAAAGCGGACGAATAACATAAAA
ACGAGAAAAAACAAAAAAACTAATTGATATTGATACCCAATTAGTGTTTCAACAGGTCTCTTTCCTTCATCATGTACTGCACATTGAATAAGAAAGAGATCAAGGCTGTTAAGCCAACTGATGCTATCCCTCCCCAATATCCTAAAGAATTTTTTATAAATGGAAATGGTAAAAAGCCTACATTGAGAGTGCCACAAGGTAAATTGGATTTACCAACAGTCAGAGAATTAGTTTTTGGAGGCTTAGAAAGAGGTGAATTGGTCTTATCTCATGTCATCCGATATTTGTATCTAGTAGGAGAAAGAATCACTGAAAAATTAGAAGGGGACTGGATTTCTTTTGGTGTTAATATCGGAAGACGGAATCAAGAAATTAATGTTTGGAACTTTTATGAAGTAATCATAGAGGATGACCAGACAATAGATGGGAGAAGAGCAAATAATGTAGATGAAAATGATGATGTGTGGTTAACTTTGGCATTGCTTGCTTATTATAGATTA
GTTAAAAATCTATAGAGATGGACACTATCGCCGCAAGAGCACTCACTGTGATGCGAGCATGTGCTACGCTTCAAGAGGCAAGAATTGTGTTGGAAGCCAATGTGATGGAAATTTTGGGGATAGCTATCAATAGGTACAATGGACTCACTTTACGAGGAGTGACGATGCGCCCGACCTCGTTAGCACAAAGAAATGAGATGTTTTTTATGTGTTTGGATATGATGCTGTCTGCTGCTGGGATAAATGTTGGACCGATATCGCCAGACTATACTCAACATATGGCTACGATTGGTGTACTAGCAACACCGGAAATACCTTTTACAACGGAAGCGGCGAATGAAATAGCTCGAGTGACTGGGGAGACTTCGACATGGGGGCCAGCGCGTCAGCCTTATGGTTTCTTCCTTGAAACTGAGGAAACCTTCCAACCAGGGAGGTGGTTCATGCGCGCCGCTCAAGCAGTAACTGCAGTAGTGTGCGGTCCGGATATGATTCAAGTG
GTTTTATCAAGAGCGTACGGTTCAACCCCTGCCTCCCCTGATTTACCAACTTCCCAGTTTCATTTTCTGTTAAGTTAAATTAATTCCTATGGCTGTGTCCTCGTTCAATCTTAATGAATTGGTAGCCTCCCACGGCTCTTCAGGACTTATAGCTTCAGCCCTCGTTGATAAGGTAGCTTCTGAGCAACTTGAGGAACAATTAAATCATCAACGCAGAGGTCTTAAGGTCTACATCCGAAACCGGTTGGATGTAAAGGAATCCGAAGTGATTCGAAATCGGTATGGAGGTAAGTACGACCTCCATCTGTCCCAGCAAGAGCACGCTCCTCACGGACTTGCTGGTGCCCTCCGCTTGTGTGAAACGCTTGATTGTCTGGACGCCTTTTCCCGCACTGGTCTGAGGCAAGGCCTCGTCCTAGACTTCGGTGGTAGTTGGGTCACACATTTCCTCCGCGGTCATAACGTACACTGCTGCTCTCCTTGCTTGGGCGTCCGGGATA
GGTATCAGAGCTTGAGCTATAAAAAGTTCAAACTCGAAATATCTTAATGGAAATTCCCGATTTATCACAATTATCAAATATAGTACTCACTGATAACCCAGGAGCCAATCCAGGAATCCCTTATAAAGGAAAAATTATAAGTATACCTAAGAATTTACTACCAGAAAAAACTGAGTATTCATTAGCTTATGATGGATCTCACGAACAACGAATATTACCTATGTTAAGATTTATTACTGCTATATTAAATAATCAAACCGAAATATTAAGTTTCTTATCTATTAATCAAATAAAGTCTGGAACAGTATTTACAGAAAAATACTTTGAAGAACAAAAGAATAATATATCTATACAGCTTGAACAAAATCGTAAAAACATATTCCAAAAATTAGAAGAGTTAAAAGGATTATATGATAAAAAACAAGATACTATTATACAACATTCGAATAGAATAATAAACCTTATAACCGAAATAGAGCATAAAAAAGACTTAGACGAAA
GTAGAAAATTCTAAATATTAACACGACGCTTTGAGATTATCTCGACAACTTTTAACAGATTAAATTGAATTTTGTAAGTAAATTCGTCGAAAAGTAATCAAAATGTCAAATGCAAGATATAATATGATATCGGCTGTTTCAGCTAGTGGTTGCAAAAACGATAAACCATTTTGTGTTCATAAAGTAGTGGCAGTAATCGTAATCATTGTTTCATCTGGAATAACTGTAGTTAATCAGATTGGTCAAAGGAAGCTGTCAACTGATGATTATTTTGTTCTGTCCTTGGTTTGTGATGCAATTAGTAATATTATTGTGGTCGGTCTATCTGTTGTGGGAATGACCGCCAGTTCAAAGACCAAACAAGTATTAACTGATGGTGGTGAGAATGCGATTGAGCTTAATCATATGCCAAAACGTATTGTCAAGAAATTGCTGAAAGAAGAAGCTAAAAATGGAGTAGATTTTGTCAAATCAATAGGTAAAGATTTGAAGAGTAATGA
GGAAAGAGAGTGTTGACCAAGGGTGACTCCCCTAGGTCACCCTTGATTGGTGCCTACCACATAGGCCACTTCCAAAACCAATATTCAACACTGCTAACTGATTTTGACCAAGCTTTCAGATAATTGCAACCAGAGTACTACAAACAACTAACATCAAACGTTCAAATGGATTTCTCAAAGGAAAATACACAGATCAGATACCTTAACTCCCTTCTCGTTCCAGAGACCGGGTCCACATCCATTCCAGATGACACTCTTGACAGACATTGTCTGAAAACAGAGACCACAACAGAAAATCTAGTGGCAGCTCTGGGAGGGAGCGGACTAATCGTTCTCTTTCCAAACTCACCATCAGGCCTACTGGGGGCACATTACACCAAAACCCCCCAAGGGTCTCTAATTTTTGACAAGGCCATCACAACATCCCAAGACCTCAAGAAAGCGTACAACTATGCCAGACTTGTCAGCCGCATTGTGCAGGTGCGGAGCTCAACGCTCCC
ATATAATAGGGAAAAAGTTAGTATAAATTTACACCACCCCACCGTTTAAAATAAACGATTATACAAATCAAAACTTATAAATTTACTTATCATTTCTTTACTAAACTTAAAAATACTGTGCAACAACTTAACCAACTTATCTAACCTATTACATATTCATCAAATACAAAATTTATGTATCTATTGACTTTTATTCAAAATTATGATTTGAACTTAAAATCTTATTTCTTCTATTAAATAGTAGTTTTAAAATTATTTAAACTTTTTTAAGAAAAACTATTGACAAAACTTTTAAACGTTTGCTATACTAAGTATGTAATCAAAACAAGGAGGTAACAAAAATGGAAAATGAAACAAAAAACATTGAGTTGAAGCATGTTTTTCGTTTTAAGAATGGAAGTTTATGTATAGCGTTATTTGATAGAACAGAAAATGAAATTTCATTTTATGATGTTGACATTGATGAAATTGAAGATTTAAATCATAATTCTGTTTTACGC
CATCATCAATAATATACCGCACACTTTTATTGCCCCTTTTGTGGCGTGGTGATTGGCGGAGAGGGTTGGGGGCGGCGGGCGGTGATTGGTGGAGAGGGGTGTGACGTAGCGTGGGAACGTGACGTCGCGTGGGAAAATGACGTGTGATGACGTCCCGTGGGAACGGGTCAAAGTCCAAGGGGAAGGGGTGGAGCCCTGGGGCGGTCCTCCGCGGGGCGGGGCCGAGCGGCGGAAATTCCCGCACAGGTGGAGAGTACCGCGGGATTTTGTGCCCTCTGGACCGGACCTTCGCCCTCCGGTGTGGCACTTCCGCACCACACGTCCGCGGCCCGGTATTCCCCACCTGACGACGGTGACACCACTCACCTGAGCGGGGTGTCCTTCGCGCTGAGAGGTCCGCGGCGGCCGCCCGAGATGACGTGTGTGGGTGTATTTTTTCCCCTCAGTGTATATAGTCCGCGCAGCGCCCGAGAGTCACTACTCTTGAGTCCGAAGGGAGT
GGTTTGAGTGCATTTTGTGTATTTGGTTCAATTCCAAATCGATTAAGTGACATTCTTACTTACAGCTATCAGTTCATAATGGCTGCTACTTCTTTTAATGTTCGTGACCTCATTAACTCCAATGGTGCTGATGCTATGGGAGTTAGGGGGTTGGTAGACGCCCACGCCACAAAAGCTGCCGAGGAGCAGTTCGAGTACATCAAACGCTCGAAGAAAGTGTGGGTAAGGCAAATTCTCTCCGCTTCAGATGGTGAAAAGATGCAGAAAAGGTTTGGCGGAACTTTCGATCTGCAATTGTCCAAGAATTTATGCCCACATAGCTTTGCTGGGGCTATGAGACAGTGCGAAACTTTGGAGTGTTTATCTTCGTTTCCCGAGGACTCCCTAATTCTCGACTTTGGGGGTTCCTGGTTATTTCATTGGCAGAGGCAGCACAATGTTCATAGTTGTTGCCCAGTGTTGGATGCCAGGGATATGGCGCGTCACCAAGAAAGAATGAT
AAAATAAAAATGATATAGAAAAAATTTGAAAGAAAAGCGTGAATTTAGCAAACTTATTTGCAACTCAACTTTATTTTAAAGACTTTGTTTCAATTTTATCGAACTGTGGTGTCCGCTTAGAAACGGATCACACGCAGAAATGGGGAAATCCAAACTCACTTACAAACAATGCATAGCTAAATGGGGAAAAGCCGCACTTGAAGCGCAAAATAATGGGTCGAGAAGAAGTGTCTCTGTTGGCACTCACCAAATTGCGGCAAATATTTTTGCGTTCTATGACGCAAAAGATTACCATCTATTTGCCATGGGCAAAAGAGGTGGACTGACTCCAGCAGCTGAGCAACTGAGAATCGCAATTGCGCGAGGAACAATTTACAAGGTGCAGTACAACTGCCACTTCTGTCCCGATTGTGACGTAATTGTCGATTCTGAGGAAGGATGGTTTTGCGAGGATTGCGGTTCGCAATTCAACAAGCGCGACGACAACGTACTTGATAACA
CAGTCGCTCTGCGGAGAGGCTGGCAGATTGAGCCCTGGGAGGTTCTCTCCAGCACTAGCAGGTAGAGCCTGGGTGTTCCCTGCTAGACTCTCACCAGCACTTGGCCGGTGCTGGGCAGAGTGACTCCACGCTTGCTTGCTTAAAGCCCTCTTCAATAAAGCTGCCATTTTAGAAGTAAGCTAGTGTGTGTTCCCATCTCTCCTAGCCGCCGCCTGGTCAACTCGGTACTCAATAATAAGAAGACCCTGGTCTGTTAGGACCCTTTCTGCTTTGGGAAACCGAAGCAGGAAAATCCCTAGCAGATTGGCGCCTGAACAGGGACTTGAAGGAGAGTGAGAGACTCCTGAGTACGGCTGAGTGAAGGCAGTAAGGGCGGCAGGAACCAACCACGACGGAGTGCTCCTATAAAGGCGCGGGTCGGTACCAGACGGCGTGAGGAGCGGGAGAGGAAGAGGCCTCCGGTTGCAGGTAAGTGCAACACAAAAAAGAAATAGCTGTCT
TAATATTACCGGATGGCCGCGCCCCCCCCTCCCCTTTGCCGTACACTCTGGTGGTCTCCCCCCTCAATCATTTTGGTGGCTACCTGGTCCCACCCACTAATTTGATGACGTGGTCCTCTGTCGTCCACTCATTATAGCTACTGTATTTCATTTATCTTTTTCTTTTTGACCAAAAGATAAATGAATTGGCGCTCTTGCATTTGAATTTTGAATTATTGAGAATGGGGCTAATATTATTGGCCATATGTTTAAGGTTATTTGTTGTGTACTCTTCTGTGCTATTTTACATTGACCAATCAAAATTCACATATCGAGTTACGTTAAATTGTGTATTTGTTATGTTTTTCTATATATTTGAGAATGATTTGATATGAACATTAATATTTGAATATGTATTCATACAAATATCGACGTGGTTCGTCTAACTATCAAAGACGATGGTATACACGTCATCACGTGTATAAACGTACATCTGCTGGTATACGTAATGATGGTAGACG
ATGGGATACAACAAAACTCTGAGGTACAGCCGCCACGACGGCACCACTTGCGTCATCGACAACCACCATCTCAAGAGTTTGGGTTCGGTGCTGAACGATGTTCGTCGCAAAAAAGACAGAATTCGTGATGCAGAATACGAGCCTATCATAGATATCGCTGACCAGTACATGGTAACCGAGGATCCGTTCAGAGGACCGGGAAAAAATGTTCGCATTACTCTGTTCAAAGAGATTAGACGAGTTCATCCAGACACAATGAAACTTGTGTGTAACTGGAGCGGAAAAGAATTCCTTCGTGAGACCTGGACTCGCTTTATCTCTGAAGAATTCCCCATCACCACCGATCAAGAAATTATGGATCTGTGGTTCGAACTCCAGGTACGTCCCATGCATCCTAACCGTTGCTACAAATTCACTATGCAATACGCTCTCGGCGCCCACCCCGATTACGTGGCTCATGATGTGATTCGTCAGCAAGATCCCTACTACATTGGTCCCAA
CCGACGCCCGGTGGCCTGGGGAAGCCATCCGTGCGTGCAGACCCGCCGTCGGCCGATTTCTGAGCCGGGGCGGGATATCGACGAAACCAAACCACATGGCGCACCCTTAGAACGATGACAGATACCAACTCGAAATTTCACGAAGAGGCCCACCCCGAGGCCATCCAGATCACGAATCAGGAGCGTGATTACGGGCAGTGGGGGCAGTGTGTAGTTGACCCAGCGAAGTCGACCGGCGAGCGATGCACGCAGCCGGCGAAGGGCTCGCATGGGAAGTGCCACACTCACGGCGGCTCGACGACGACCGCCGACGAGAACCCGAAGCAGGGGCGCGGCGACCAGGACGGCAACGACAACGCCGTCGAACACGGCGCCTACCGGGAGAACTTCATCGATCACCTCACCGAGAGCGAGCAGGAGATGATCGAGAGCGTCTACGGCGACCTCGAGACGGCGGAGGACGCCCAGGACGTTGCCCGGTTCGTCGCCTCGATCCTGCT
GTTATCATAACCACACACTGAAATTAAACTTGCCCGTTGGGTTTTCAGTGCGATAACGAGATCAAAGCCTTATCTTTAAACTTGCCCTTTGGGTAGATAAGTGAGCTAATATGGCGTCTAGTGGAAATAATACCACGGACACAAGGCCAAGCACCAGTTTCCAAGTGGACCATCAAGCTCTTAAGGAGCTTGCTAAAGTGGTCCACGATGCCAAACTTGAAAGTTTGATGGAACTTGAAACCAAATGCTGCTACGCTAGAATTATGAAGAATTCTAGTGATATGCAATGCCTGGATTTTCGATCGATCCAAACGCGATCCTTTCTTTCCAAGATAAAGTTATCCTTGAATAAAAAGGAGGATATATTTGTGGATCATGCAATCATATATGCACTTTATGTGCCGATGGTTTTGCCTACTACGTCAGCCTTAGCAAGCGTTAAGTTATTAAACTTAGCGACTGCTGAGAGCATTGATATAGAAGATGACATGAACGCCGCA
GAAAACTCTTCCGAAACCGAAACTGACTGAAACTACCTCGACCGACCTTAGAACCCAAGAACCCAACGGGTGCGGCCACTATGTCTATCGAGGCAGTTTTCGACCAGGTTACCGACCCATCGCTCCGCGCTGTGATTCAGGAGGAAGCGCACAAACAGATCAAAGATTTATTTAAGGAAACGACGCGCTGCAATCCCTACTCCATACCGCAAGCTGGGCGCAAGGTTTTGGAAAAGTACGCCATCCCCTACAACCCGTACTCTCTCAAACTACACCCTCACGCAGCCTCAAAAGCGTTTGAAGTGTCGCTCTACGAGGCTGCGTCTAACTACCTCCCCTCCACCTCCTCAACTCCTGTCACATTCATGTTCACAAAACCGGGCAAGCTCAGATTCTTTAGGCGCCGAGGTCACGTGGACAAATTCGTTAATGCTGACATAGTTCCAAGAGACTTGGCTAGATACCCACGCGACACAGTCTACAGTTATCTGCCCGAGATC
TATTCTCAATATATACCACCACAACCCCCCCAGAACCCAAGCCCAATCCTATTGCGATGACCACGACGCGCGAAGCGCGTCACTTCGTGTGGTCACTACGTATCGCAATAGGATTGGGCTTGGGTTCTGGGGGGGTTGTGGTGGTATATATTGAGAATATTTTTTCTAGTCTTGGCGGTTTAAACTAAATCATGACGTCACAATGGCCTACGTGACTTGGTATACGTGACCTAAAACAACAAAGTGGCGTACGTGAGATAATGTAATGAGGTGGTGGTGATAATTTAATAATAGAAATATGATAAGAAGATAAAGATAGATATAAATATGGTATAAGAAGCGATACATTAAAAATGTTAAGTCAGTCTGGCAGTTACGAGCACTCATACGAGGACCATAATTATCCTGATTTGGATCATACACTTCAGTTGCGGAGCTTCAGATACGACAGTGAAGACGACTATAAGCACTTATTTGATAATGCTAATACTACTGGTGAA
GAATAAAGTTCGCTTTTTCTTTAATCTTCCGTAACGTTACCAAAAGTAATGTCAATATCCGTCTCATCACAGCGTGTTGCAAGTGCAGCCCTGTATCAGAATGGATCTACGGACCAGATTGAAGAAATTAAAAAAATTAAAAGTTCCAGGTTATTAAACTCGGAAAAACATAGTGATGGGTTGTTTGATTACCATGTACCTGACTTTCTAAGGGATTATTTCGCTAAGAAAGGGGTACATACGAGTGTGCACTCATTTCAGGCACACCCTCACCCATGTTCAAAAATGATTGAAAATCACATTCTTTATAATATAGTTAGTCAATATGTAGATGACTCCACATTATTTGTTAGTTGTAAGGAATCAAAGCTCAGGACCTTGTTCATGAAAAGACCAAAATCCTTGAGCAATGTGACTCAATACAACAGGTTGGTCCACGCAAAGGATGTGCTAAGATACACAGACCCCGTAAGGGAGCTGGACATGGAGCATCTTGTCAA
AAAGCAGGTACTGATCCAAAATGGAAGACTTTGTGCGACAGTGCTTCAATCCAATGATTGTCGAGCTTGCGGAAAAGACAATGAAGGAATATGGGGAAGACCCGAAAATTGAAACAAATAAGTTCGCTGCAATATGCACACACTTAGAAGTCTGCTTCATGTATTCAGACTTCCATTTCATTGACGAACGAGGCGAATCAATAATTGTGGAATCTGGTGATCCAAATGCATTGTTGAAGCACAGGTTTGAAATAATTGAAGGAAGAGACCGAGCAATGGCCTGGACAGTGGTGAATAGCATCTGCAACACAACAGGAGTCGATAAACCCAAATTTCTTCCGGATCTATACGACTACAAGGAAAACCGATTCACTGAAATTGGTGTGACACGGAGGGAAGTTCACATATATTACTTAGAAAAAGCTAACAAGATAAAATCCGAGAAAACACATATCCACATCTTTTCATTCACTGGAGAAGAAATGGCCACTAAAGCTGAC
GTTAAAATCATGGAGCCTTGTGCAGTGTTACACGTCAGTGGTGACATCGTGCCTCTCATTGAGAAAGGATTTCTTCCCATCTTCGATGTAAATCGAATTTCGACGTTAAATGATTTATGGATTGAGCGAGGTAAATTTGGCACTGAATGCTACTGTTATGGAACTCTCACAAAATGGACAATTCGACAGTTAAGAGGTCACAGATTTATATTTGTGAGCACGAAGAAAAGAATACATCTAAAAGACACAATAATAACACCAGATGTTGTTATTAGCCAACAGGTTTTATCAGGGGGTCTAAGAGAGTTGGAAACAATAATAGGATTTAAAAGAATTGGATTACGGAAAAACTTCGGGGATCAGTTACGGAAGTACGCACTTTTGAGTTGTCGGTTCTTAAACGGTTCTGAAGCTGAGACATTAAATGTAGCTGAGCCAAATGTCCATAAGGTGCGTGGGCTCACAATGGGTCCACCAACACACTTAAATCTTCTGGGAAG
GGGGATACGTGCCCCTCCCCACCTACCCGCGCCCCTAACATTTTTATTTCCGTCTGTCAATACCCCCTGCATCCGATAGGCCCGAACTATCACAAACGGAAAAGCGATAGCCCAAAACACTAAGCCCCTTTTCATCATTTCATTTGTAAGCGCGTTTAAAATCATGGTAAAATAACCACTACCCCAAATTGCGCCCCTGCAATTTGCTGACGGTTTAACGGAAGGCGGAAACATGGCGAAGAAAAAACCAGTAGAAAAAAATGGGCTTGTTTATAAAGAGTTTCAAAAACAAGTTTCAAATTTGAAGAAAGCCGGACTAATCCCTAAAACCCTTGACGTGCGAAAAGTCAAGCCAACAAAACACTATAAAGGATTGGTAAGCAAATATAAAGACGTTGCAACAGGGGGCGCTAAACTTGCAGCAATCCCTAACCCCGCCGTTATTGAAACGCTTGAAGCGCGGGGCGAATCCATCATTAAGAAAGGCGGCAAGGCGTATC
GACATTTGTCATGGCACAACTGTTGTTCAGGAAAACGACCCAAGACTTTAGAGATTGCTTTGGACTCAAACACGAAATACTTTCCGCAATTTACAATGATAAAAGCACTTTCTCTAGCGAAAATGGACTCGTTCAAATTCTGGAAGAAGCAGAGGTTAACGCTTTAGGAGAATTAATTCGCGACGGTACAGTTGCAATATCATTTGGTCCTGGGATTTACTCTCGCATGTTTCCTCATTTACGTGATGATTCAGACTATCGATCTGCATTAATTGACTGTGTGGCTCATGGGTGGAAAAAGTCAAGAGACGCGAGGGACATTAGAGAATGGCAGCGATCTGCAGCTATTATGTGCGCAGAGAGATATATGTATAAGGTACGGCAGGCGTACAAGAGGGTCGTTGAAAATCTCGACTTGTCGTATACTTGGCACTGTTTGACTGAGGGGCCAGCTGAGGATGTTTTCATTCTACCCGCAATGTATGAGTCTGTGCGACATG
ATGGCTGCGTGAGACACACGTAGCCTACCAGTTTCTTACTGCTCTACTCTGCAAAGCAAGAGATTAAGAACCCATCATGGATCCTGTGTACGTGGACATAGACGCTGACAGCGCCTTTTTGAAGGCCCTGCAACGTGCGTACCCCATGTTTGAGGTGGAACCTAGGCAGGTCACACCGAATGACCATGCTAATGCTAGAGCGTTCTCGCATCTAGCTATAAAACTAATAGAGCAGGAAATTGATCCCGACTCAACCATCCTGGATATTGGTAGTGCGCCAGCAAGGAGGATGATGTCGGACAGGAAGTACCACTGCGTTTGCCCGATGCGCAGTGCAGAAGATCCCGAGAGACTCGCCAATTATGCGAGAAAGCTAGCATCTGCCGCAGGAAAAGTCCTGGACAGAAACATCTCTGGAAAGATCGGGGACTTACAAGCAGTAATGGCCGTGCCAGACACGGAGACGCCAACATTCTGCTTACACACAGATGTATCATGTA
ATGAACAATGCTACCTTCAACTATACAAACGTTAACCCTATTTCTCACATCAGGGGGAGTGTTATTATCACTATATGTGTCAGCTTCACTGTCATACTTACTATATTCGGATATATTGCTAAAATTTTCACCAACAGAAATAACTGCACCAACAATGCCATTGAATTGTGCAAACGCATCAAATGTTCAGGCTGTGAACCGTTCTGCAACAAAAGGGGTGACACTTCCTCTCCCAGAACCGGAGTGGACATACCCTCGTTTATCTTGCCCGGGCTCAACCTTTCAGAAAGCACTCCTAATTAGCCCTCATAGATTCGGAGAAACCAAAGGAAACTCAGCTCCCTTGATAATAAGGGAACCTTTTATTGCTTGTGGACCAAAGGAATGCAAACACTTTGCTCTAACCCATTATGCAGCCCAACCAGGGGGATACTACAATGGAACAAGAGAAGACAGAAACAAGCTGAGGCATCTAATTTCAGTCAAATTGGGCAAAATCC
TGACTTGGTCAATTGGTACCAATTGATCTCTCTCCTGGTATCGGTACATTGGTACCAATATATATGGTGGTACCTAATGGCATTATTGTAATTACTTTAATGTTGAATTTAAAATTCAAATTGGTAAAGCGGCCATCCGTCTAATATTACCGGATGGCCGCGCGAAATTTCGTGGTGGGCCCCCCTTGTCGGCCAATAGAGTTCGTGCCTTGAAAGTTAGATAAGTGGATGTTGACGTCACTTTTGTCTTTATATACGTCAGCCCTAATTTTAAAGGTTAAACATGTGGGATCCTTTACTTAACGATTTCCCTGAAACCGTACACGGTTTTCGGTGTATGCTAGCGGTTAAATACCTTCTTCTGGTTGAGGCTACATACTCTCCGGATACGGTGGGTTACGATCTAATACGCGATCTTATAGGTGTTGTTCGTGCGAAGAATTATGTCGAAGCGACCAGCAGATATAGGGATTTTCACTCCCGCATTCAGGGCACGTCGC
TTAAAAATCACACTCTTCCGATCCCAACGGTACATCTTTATAGCACTCTCTTTAAAAACCTCCGCCCGAAACATGGACAGCTTCGTCTTAACCAGTACTAACCCTAAATCCAAGCATGAAATAATCTTACCAAGTATCGAAAAGCTGATTCGCCAAGCAAAGGAACGTTCAGGTTATTTTTCAAGCGATGAATTTGCACGTCTTAAAGGTCAACGTCATTTGATGTGGATGCAAGGTTCTTTAACAATGGCTACGCTAACTGAGGATGATATTTCTTACGTTAAGGCGCGCACTCTTGAGCCCCCTCAACCTAATGATAAATTGAGTCAAATGCTACCAGGTAATGGTGAAAATAGCAGCATGAGTCGCCAAACTGTATCTGATTTTGTCTCTCTTTCACGTGAGGTATCTGAGAAAATTGTTCGTGATGCATACACTGACTTTTCTGAACTATTGACTTGTTTTAAGCGTATTCGATCGGATACTACTGAACTTGCTAT
AGGTTATATTAGGAATTACGATTTTGATAATAGTAGTAACTAATTAAAATAATAACAGTTATTATTACTGATTACCATGATAATAGTAGTAGTTACCATCAGGATGGTAAATGCTACAATTCAGATGGTTTACTTAATTATTTAAATAATATTTATTACTATTGAATTCAATTAATAGATTTTAACATAACTAGATAATAAACTCTACTATAAAATTTTCTCCGTGCACGGAAAGAAAATTGAAGGAATTTTTATTATTTTACTATCGTAATTTTTATTAAATAAAAATAGTAAAGGTAGACTATACTTCTCATTTAGTAATTTTTACGATCTACTATTGTAAATTTTATCCAACAAACAAGATTAGTAAGAGACTTAAAAAGTCGAATACTATAGAGCTAATTATACAATATGTGTTTGAGAACTTTACAATTCAACTATTGTAAAAATTCACAGTCCGTTAGTTTAAAAGAAATTTTAGGGAGAAAGAGAGATAAGAG
GAAATTTCCGCGCACGCGCCCCGCCCCGCAGAATATATCTCAAAAGAGACGAAACCTCGAACCTTTTCAACCTATACAATGTCTTTTCTCCGCATCCGTGACTATTTCACAGAACGTCTAAAACATCTCTCCCGCGACTGGAAAATCTTCCAACAGTCTGACTCCGACCCTGAATCGACCCTCGCAACACACCTTGACTCCGACATCGCCCGCCTCGAACATGGAATAAAATCCTCTCTATCCGACGACCAACGACAACAAGCATACGAACGCGAATATAATCGAATTCATTCCGCCCTTCACGACAAAGCTCGCCAAGATGGCTTCCCCGACGAATTCTACCGCTCACGATCTATCGATGACCTCCCCGACAATCGCATCCCCCCCTCTGGCATCATTCCTCTCCCCTATGAATACCACCGCTCTCAAGTAGTGATATCAACAGAAGAAGTTCCCGAAACTGGATTCCAAATTGATCCCCGCATCGTCCGCATCCTACG
