# Supplementary material for: Towards a better solution to the shortest common supersequence problem: the deposition and reduction algorithm
Source: BMC Bioinformatics. 2006 Dec 12;7(Suppl 4):S12. doi: 10.1186/1471-2105-7-S4-S12 (PMC1780115; doi:10.1186/1471-2105-7-S4-S12)
Supplement: Additional file 1 — Real DNA sequences DNA sequences are obtained from NCBI Viral Genomes, Accessed on 01/01/2006. . Sequences are randomly selected from different genome sequences. The specific length and number of sequences are specified for each dataset. There are 60 randomly selected datasets. File name indicate the number of sequences, sequence length, and dataset number. For example, file name "DNA_N100_K500_5" indicate that it is DNA sequences dataset, with 500 sequences, each truncated to length of 100. And this is number 5 datasets for this setting. Each sequence is represented as a row in the dataset file. [file 1471-2105-7-S4-S12-S1.zip › DNA_N500_K100_6]

ATAGAAACCTTGTAACAACAGTATTTATTGGGTTTGGAGTCCCTAATGGGTCCCTAAATTACATACTTTCTAAAATTTTAGTTGTTTTTTTGTCCTCTTCATTAAATTTTTCTTCTAACAAATGAGAATACACGGATGTAGTTATTGCTATATTTTTATGACCTAATCTTTTAGAAATGTAATGTATAGATACACCTTTTGCTAGTAAATAAGAACAATGAGTGTGTCTTAATGCGTGCGATGTAATAATTGGTATATTATTGACTCTACAGGCTGATTTCAAAGCATTATTGATAGCCTGAAGGTTAATTATAGATCCGGCTTCTTTGAAAATGTAACCATCATAGCTAATTGCAAATGTACTTATGACGTCCATAATGTGTTTCATATCAGATTTAGCGATACTGATATATCTAGGGGAAGTATCGGTTTTTCGCTCGTCAATAAATATAGTGTTTTTCACTTGGTTGATATGCTCAATCTTTATATTTCTTGCACCA
GACATTTTGTTTCTGTGATCCCCGCACAGACGTTCCACTATGCCGGCTCTTGCTATAATCGGTGACTCACTACTAACTGCTTCTCTCATTGACAAATACGTACCACCAAGTAGCAATGCTCAGGTTTTTGGATTCGTTGCGCACACACATTCTGTCAAACCATTGATTCCGCAGATAATTGGTATTCCAGAGGACTCTCTCATGCAGTGGCCGTTGTTTACGGAATGGGCTCGAAAGAATGAGATAGATTTGACCACGGGTGAAACTTTTAAAGAAATCTTAGACATTGGAAAACGACTGGTTTCGGGAGATGTGATGACGTTTGTTTTCCGTCAGTTTCGTGGCCGAACGGAAGTCGGTTACCATGGGAAGACAGAGAATCCAAGAGATCGTCCGTCGTTTTTCCCTTTGTTAAGTGCCTGTGCAGTTGACAGCGTCAAGGACCTGCTCTATAAGCATTTTGAGAAATGGGTGTATTTTGCGCCAAAACCAGTAGTTGA
GACAATTTGTCCACACCACAAACATGGCAGCCCGACTTCCAATCGACGCCTTTGGCATTTCAGTGATTCAGCAAAACGGTCTCAAAGTATACACAATTCTACCTACAAGCATGCTAATCACACTGACTGAACAAACGGCATCTAGCAAGTTGTATGCTATACCTGAGAAACATCTAGACTCATTAAATGAGCGTGATCGAGGAAAGATAAAAAAAGTCAAATTTATGATTACAAGTAAGTCTGTGGATTATACGAACTGGTTCACCTCAGAGACTGATGTGGAAATTCAGGAGTATTTGGAAGACACCGGATTATACCTTGCGTTGCAAAAAGCATATGAAAAGAACCGAGAGAAGCCCTCAGTTGTTGCAAGTCCTGCAAACCCGGCTCCAATGACGGCTAGACAGAAAGATGTGTTAGGAACGTGGTCAATGGGGTCTATACCTAATTTTTGTGAATCAGTTGGTTTGGATAGACAACCTGAAGGCCCTTGGAGACAA
CCTGGGCAAACCTTGTAATATATTGAAAAATATAAACATTTAAAAATAAGGCCGCAATTTAGCGGCCTTTTTAAGTTTAGGCGCGTTGTTTATCGCCGTATTTCATTACAATTTCTTTTAGTGCTAAAGAGTCCGACATTTTAATCAAATCATTGCCAATTGTTTTAAGCGTTTCACTCGCAGCAACCAAGTCATGTAAATGGTCAATTTGATTTTGAAGCGCGTTAACATGGCTTTCATTGTAGCGCACCGAGCTTTGTAAAAAATCCAGCTTGTTAATATAACTCGCATCGTATTTTTTACCGCGCGGTGTCCACAAATAACCGCCCCGACAAATATAAAACCCGCCCCAGTCTTTATGTAAAGCCATACCGCCGTTAATGCGCTGCTTAAGCATAGCAACAGCGCGGGGGCATGGTTTGTTTTCAGCAATCCAGCGTTCAAGCGTTCGCTCTGAATTTATAAATAAAAACTCCATTGCGGCGCGTCGGTCAAGCTTG
ACCGTGGGCGAGCGGTGCCTCCGGGGACGCAGTGGGTCCCACTGCTGGTATTGACTTGATTTGACTTATATTGGGCCAATTTAATGGGTTGAAAATGTTTGGGCCTTTGAAAAAGAGTCTTTTTATGGAATAGGGCTCTGTATATTGTTGGTGATATGTGTGTTAAATATGCATTGCTGGTTTGTGTTTGGAATTTAAACGGTGAACTTTTTATTGAATACGTACGGTTCGTTTACATCCATTCCCAATATCTCTGGGTTTTCAAGTACAAGTATATCAAGTCTGTGAACTATATCTTCTATCTCGATCTCTTCTATCTTTGCCTCGTTGTATGCGAATAGGAAATTCGCTATGATGCTCCCTTCAAAGCCGTTGAAGTCGAATGGAACGTGTATGTCTTCGTACGTGTACTGGACGATCCCTTCATACTTGATTAGCGATGGTGACTTTGTGGATAGTATCCTCATGTGAATGAAGATCTTCATATTCTTCATGATGCG
AGCAAAAGCAGGGTGACAAAGACATAATGGATCCAAACACTGTGTCAAGCTTTCAGGTAGATTGCTTTCTTTGGCATGTCCGCAAACGAGTTGCAGACCAAGAACTAGGTGATGCCCCATTCCTTGATCGGCTTCGCCGAGATCAGAAATCCCTAAGAGGAAGGGGCAGCACCCTCGGTCTGGACATCGAGACAGCCACACGTGCTGGAAAGCAGATAGTGGAGCGGATTCTGAAAGAAGAATCCGATGAGGCACTTAAAATGACCATGGCCTCTGTACCTGCGTCGCGTTACCTAACTGACATGACTCTTGAGGAAATGTCAAGGGACTGGTCCATGCTCATACCCAAGCAGAAAGTGGCAGGCCCTCTTTGTATCAGAATGGACCAGGCGATCATGGATAAGAACATCATACTGAAAGCGAACTTCAGTGTGATTTTTGACCGGCTGGAGACTCTAATATTGCTAAGGGCTTTCACCGAAGAGGGAGCAATTGTTGGC
TGGTATCAGAGCCATAGTGCTCAAAAATCATGAATTCCTCTGTTGAAAAACAGAATTCTGAAATTCCTGAAAAGGAAAATGAAGAGTTTACTTTCCAAGATAACTCTCAAGGATTTGAACTAGAGTTTTCTACCAACAAGAAAACTTTATCAAAAATTCAAAAAGCTAATCTCAGCTTAAAAACTAATGATGCTTTCAACATTAGTTTCCTTAAGGCATTCAGCCGAAAAAATCATATCTACTACCACGTGAATTATAAAGAATTCTCTGTAGATATATGTGATACGCATGGTAAAAACTATTTACCATTAGTCACTAAATCTGAAATCAAGAAGAATCTTGATAAAATAAAGGATGAGAAAGTAAGGTCTACTATCTCAGATATCCACTTCGGAGCTATTAAAGTTCTGATAAAAGCGAGATTCCGAGAAGGGATAAATTCTCCGATAAAAATGGCGTTAATCGATGATAGAATCACCGACCGTCAAGACAGTATTCTA
GGAAGGAGTGCCAGGCCATTACCTTCCGCCCCTGCCTAACAAAACTGGCTCGCCAGAGGCGGGGGGGCGTGGTAGACGGTATGTCTAGGTCCAGAGAAAGCGGCCGCTGTTAGGCTGCTAGACTTCGCCACGCTTACACCATTGAGAACACATAGGTGGTGTAATATTATGTGTTTGGCTGCGTGTGTCACGAGCACGATCTATGGGGGAATCTAACCCAGGTGGTGTTGTGTATGATGAGGTACAAGCCCGTCAACACCACAGGTGGAGAGGGACAGGAGTCTCATTTCCCCTCCAAAAAACAGCAGTGGTCCGCCCCTCATGCCCTATGAAACATTAGGGGGCCGACACTAGTGGGCAAGCCCGATGGTGTGGGGGACTGGATATGGGAACCCCAGTCCGTTAAACCCGTACGGCTTCGCCAGCCTACACCGGGGGGGGCTTAATCCCCTTATTTTGGCACCTGAAAATATTACTTTTGACACTTTAAACACACACAA
GGCAGGGGACATTTTAAAGCCTTTAACCATGCGGTTTTAAAGCGTTTTGTCCACATTTTGTCCACATTTGTTTTATCTTTTCGTCGTTGCGTGATTTTTGTTCTTGCAATTGATGAGCATAAACTTCAAGCGTGATGTTCAGATTTTCATGCCCTAAAACTTGCGATACAGAAATCAAGTCAATATCGTGGGCAATTAAATAGCTAGCGTAAGTGTGCCTTAATGAGTGGACACGTACTTCACGACCAACGATTTTACGCAATGTCTTATTAACTGCATTGTTGGATAGTGAGGGTAGTAGTCTACCATCATCGGTTGGTGGCAGTTGGTCAATAAAATTTATAAATTCATCATCAAGCGGTATCTCTCGGATACTGCTTTTTGTTTTTGTGGGCATAAATCCAGTATTGTTCTTGTAGTCCCATGTTTTATTGACTGATAGCATGCCAGTATCTCGTTTGATATCATCCACTGTTAAGCCCAGGCACTCAGCAAAACGG
TTGTTGACATTCCCCAATTCCTTATTAGACTCTTGCTTCAACGAAACGAATCAGGAGTCTTTTATGAAGCCCGCTCACTGTCTTACTCATCCCGTACTTGGTTCATGGTTTTTTAAGTGTCCCGTTTATATCCGTTATGAGCACCTTCATCACGGTCGTCTTATCAAGGTTCGCGCTGTTCGTGATTTGTCCCCGCGTCAGCAGCTTATTGCTAACCCTAAAAATTGCTTTGACGTTGTTATTGCTGAGATTGATGTTACTTATGGCTCCATTACTTGGTTTGACTATGAGCATGAGGAGTATGATGAGTTTGAGCCTGATGTTATAAATGGCCTCGTTAACTATATTGATATTCCTCACGTCATTCGTTCTGAGGAAGACCCTACTGTTTCTGTTGATGATATGGATTGGCTTTATGAAATTGCGGAGTAAATTATGGAGACTGTTATCGGAAAATTTATTGCTCTGGCTGTTGTTGCTTTTATGCTGTATGGAATTAC
ATGCGAACAATGCGCTACCACTACCCCACGGAGACGGACGACAGCAGTCCTGATGAAGGTGAGACTGGCAACCATGCTGTAACCCACTTGCTAATGCAGCTGCAGGAACAACTGCATGCACTTAACTATCCCACAGATGATAGCGACGACTCCACAGACGGTGAGGAATTAGTATTCCGATTAACCGTGGAGGAAAGCGCAAGCGAGGACGACAATGACAGCCGTCAAAGCCTGTCCGTAGACGATGTGGGGGCAGAGGTAGATGTAGAGGTGGAAGGGGCATACGGTGGTGTTGCATCGGATAATTTACTATGTCATGAAAGTATGGATGATCCCGAGTACAGCGGTGCCAGCGTCGGGAGTCGCCCTGACGGGTATGATGAAAGGGCACCCTGGAAATGCACAATATGTGGGAGACCTGTCACTCCACAAGAGCTAGCTACCTTCGGGGTAGTCAATCCCTGGAATAAGCAGGGAGTGTGCACCGTGTGCTTTCACGG
TGGCATTTTTGTAATAAGAGGGTGTACTCCTGATGAGCTCCCTCAAAACTGGCCTATTCAATTGGAGTATTGGAGGCTAATATATAGTAGAACTCTCATTAACGGATTTGCAACACGTGGCGGCCATCCGCTATAATATTACCGGATGGCCGCGCGCCGCCCGCTCCCTGCCACCTGGCGCTCTCTCCTCCCTTGGTGCTGGTGACCCTGACACTTGGCGCGCTCTCGACCCTCGATCTTTATATACCCACGTGGTTCGGCTAGTCTTTGTTGACCGACGCTTTAATTCAAATTAAAGCTCAACTCTTTTATGTCGCGCGATATCAATTCGAATTTGAATTATTGATTCGCGTTTTCTGAGTGTGCCCCATTGTACTACATGGACGACGTGGCCGATTTGAGACCATGCTGCTGAGCTAAGTTAAGTGTATGTCTGACTCATCCTTGTCTTTAAATTGGTCCGGAATGATATATTATATTTTAAGTGACTCAGCTGTTAA
ACCGGATGGCCGCGCGCCCGAAAAAGCATGTGGTCCCCGCGCACTATCGTTTGTCATCCAATCCGAATCGCGCGTCAAAGCTTAGATAATTGTTTTTGTCTTTATATACTTCCTCGCGAAGGAGTTATCCCACAAAATGTGGGATCCACTCCTAAACGAGTTCCCAGACTCTGTTCACGGTTTTCGTTGTATGCTAGCTATCAAATATTTACAGGCCATCGAGCAGACGTACGAGCCCAATACTCTGGGCCACGAATTGATCCGTGATCTCATCTGTGTCGTTAGAGCCCGTGATTATGTCGAAGCGACCCGCCGATATAATCATTTCCACGCCCGCCTCGAAGGTTCGTCGGAGACTGAACTTCGACAGCCCTTATACCAGCCGTGCTGTTGCCCCCATTGTCCCAGGCACAAGCAGACGTCGGTCATGGACGTACAGGCCCATGTACAGAAAGCCCAGGACGTACAGAATGTACAGAAGCCCTGATGTCCCAAAGGGT
GGGAAACCGTGGCAAGTTTCCGAATTCTCTATGCTCTCACATGCTTTCTCAATTGCTTTCGAAACTGCTTCTCTCGGTGCGGCACTATGTGTCGCACCTTTCGCCGCAGCTGTTGAAATTATCACGCACCCCCGTATCGCTCCACGAGATCCTTGCATCGCTGAAGAGCTCTGTATGCGCGATGAGCTTGAGGTTGCTGATCCCACTGATGAGGAACCTGAAGCTTGTCTGGAAAATATTTCCGGTACTTCAAGCGATAAGAAAGTGTCTAAAATCAAAAGGCGACACAGGGGTAAGTTTGCTCTCCATGCGGCAATCGCAGCAAAGCTACATTTTGGGGGCACTCCAACCCCAACGCGCTCGAATGAGCTTGCTGTGCGGCGGTGGCTTGCAAGTTATTGCAAGGAAAGGAGGTTGGTTGATACACACGCTATACAAGCGATCGCTCTGGCCACTCCTCTGGTACTTACGCCAGGGGCCGCTGAAATCACTGAGCGAGC
ACACAAAGACGGCTAACATGGTAAGGACATATCTCTTGCTTTTGCTCCTGTGCGGGCCAGCAACGCCTTTCTTCAATCACCTGATGGATGTGACCCGTCGCTTACTAGACTCCAGCAACGCAACCTGGCAGAGAGACCAGCCTGACACGCACCGATTGTCAAGGCTGGATGCTCATGTCATGTCAATGTTAGGGGTTGGTTCACACATTGATGAAGTCAGTGTCAATCACAGCCAGCACCTCCACAACTTTAGGTCCTACAATTGTGAAGAGGGAAGGAGGACTTTAACCATGATGGATCCCAAATCAGGAAAGTTCAAGCGCCTGAAATGTAATGAAAACCAGACTCTGTCCAAGGATTGTGCCTCTTGCATAGAAAAGAAGTCCTCCATCATGAAGAGTGAGCATCTGGTCTATGACGACGCCATTTGCCAATCTGATTACAGCAGTCCTGAGGCAATGCCAGACCATGAGACACATCTTTGCAGGATCGGGCCATTG
ACCGGATGGCCGCGCCCGAAAAAGCAGATGGGCCCCAGAATGGCCCCCACGCACTAAGTAATGTCAGCCAACCATGTGCAAGACTGGGAGACTCGGTAGTTACGAAAGGAGGATGAAGTGGTCCCTACGCACTAAGTTTGACAGGCAATTTTATTGCTATGTGTGTATCATATTTTCATAGGTGTGTTACGGGTCAATCTAAAGGTATGTTATGGGGCCTATTCATAAAAAACCAAAATATAGGTTCCTATTTACATATTGATTATATTTTTATGTGCGGATATATGATCCGCCACGTGTTTATAATGGATATGGATTGTCCTATAAATATGTGGCAATCCTCCCGTTCGTCAATGCAAGATGTATTCTGTATACAGACGTGGGTATAAGACGCCGTATAGGAGTCCGTATGGCTCGCGTGTAACACCATATGTGAATCGTAAGACCGCTGTGAAACAGACGGCGAAATCTCGTGTATCGCGAAAGTTGGCGTATGAATC
GCTATTCGCGCCTATGGATGCATCTCTCATTACAGAGATACGGAAAATAGTACTCCAACTATCTGTATCAAGCAATGGCTCCCAGTCAAAAGAAATCGAGGAAATCAAGAAACAAGTCCAGGTCAACGTTGATGATATCAGGGCTGCCAATATTAAACTCGACGGACTTGGAAGACAGATTGCTGACATCAGCAATAGCATCTCAACCATTGAGTCAAGATTGGGTGAGATGGATAATCGACTTGTGGGTATCTCGAGTCAGGTCACGCAATTATCTAACTCAGGTAGCCAGAACACTCAGAGCATATCCTCATTGGGTGACAGAATCAATGCTGTCGAACCACGAGTTGACAGTCTGGATACGGTCACGTCTAATCTCACTGGACGAACATCCACTTTGGAGGCAGATGTTGGAAGCTTACGGACAGAACTAGCAGCGCTAACAACACGGGTGACAACTGAGGTTACAAGGTTAGATGGTCTAATCAATAGTGGCCAGA
CCACGACTCTCCCGGCCGCGCATTGCAGAAAAAAAAACTAACCCCTAACCCTAACCCTAACCCTAACCCTAACCCTAACCCTAACCCTAACCCTAACCCTAACCCTAACCCTAACCCTAACCCTAACCCTAACCCTAACCCCCCCCTCAATTTATACCCCCGGGGTTAACAGGTACCCGTCTTATTTCAAACCCTAAACCTAACCACGACTCTCCCGGCCGCGCATTGCAGAAAAGTACACACCGCTCCCCCCAAACAAACCGATGGCCCCCTTCCCATTGCATGGTACGCACAGACAAACAAGGAGACTTCGTGACAATTCAGTGGTGTTTATTTTGCTTTGTCAGGTGCCCACGGGTAATCATCACAACAAAAACATTGCGACCAGAGAGAAATATAAGAATGTCGGCTCACATAGAGGGCCGATCAGAGAGCCGGCGAGAAACGAACCTGAGAAATCTCGGTCGCTTCATCCCGAAACCTCCAGTGACCTGTTTTCC
GAAAGCATTACATTAAACATACAAAGTTTAATTACAATTACTTTTATATACAATACAATGGCAAACATTACACAACAAATTATCGATACAAGAGAGGCTGCTGCCGCTGGACGGAATCCGTTGATAGCGCAGTTAGCCTCAAAAAGGGTTTATGACGAGGCTGTGAAGTCTCTGGACACACAAGACAAACGCCCTAAAGTGAACTTTTCGAGAGTGCTTTCCACGGAGCAGATGCGCGTGGTCACCGAGAACTACCCCGAGTTCTCGGTTTCTTACACTGGCTCTGCTTTATCTGTACATTCCCTCGCAGGAGGGTTGAGGTACTTAGAAGGGGAATACCTCATGATGCAAGTGCCGTACGGTTCGCCGTGCTATGATATCGGAGGAAACTATTCCCAACACATGTTGAAGGGAAGATCTTATGTGCATTGCTGCAACCCCTGCTTAGATTTGAAGGATGTCGCACGCAATGAAATGTACAAGGATGCGATCGAACGATA
AAATTATAAAGGCAACTTCATAATTTACTCGAAATGGCTCTTCTATCAAGAACAGCTGCAGAGGAAGTAATCGCATCATTCACTTCTGAGGAACAATCCAGAATTTCAACCCAAGCTGTGTTGGCTTTGACAAACGTGGAGAAGGACAAACATGACCTTTTTAACTATGCGTTGCCAGAGTTGGCAAAGATGAGGTTGTTCAATTCTGGGATCTACCTCAGCCCCCATTCCTACAGACCTCATTCCCACCCAGTTTGCAAGACTCTTGAAAATAATATTTTGTTCAATATTTTACCTAGCTATTTAGACAATTCCTTTTATTTAGTTAGTATTAAGAAAAATAAGGTCGACTTTTTGAAGAGAAGACATCCAGATTTGCAAATGGTTGAAACCATCAATAGGTACATATCAAGCATTGACAAGACCAGGTATGGTGGTTTCTTCCATGTTAGCCCTTCCAAGATCAGTGCAAAATTCAAGTGTGACCGGAGAACAGGTTT
AAGTTTTTTAAGCCTTTGTCTACCATGACTACCGGAACAGATGTACGGATATCATTGAGACTTTTATTTTACGAGCTATGGGATAATAATGCAAAACTAACCAAGAACAAAACAACTACCCCTACAACAAGTAAAACAACGTCTAAAATACTCTTTAACTCTAAGCGCACCACACCAACGCACGGCTATGACGCGGATTATATAGCAGAACTGAGCAATAATTTTGAATTTGCGGGATTTACGGCTCCGACGCCCCACAACATTCGAAAAGCCTTTACTCGACTTAAGATTATGTTTGAACGTATGAATAGGTACCCCGACGAGATATTTTTATCAAGACATCGAATGTTAGGATTCGTAATATATCAACCAGAAACTTCAGGACCAATACCTGCCTTTCATCCTAAGTGTAAGTTTTACAAACTTTCAGATAATCACACACATGACGAGAAAATTGAGATCGTTAAGAATCACATCTTAAACGGTGAGATAGTTAAAAC
TAGTATTACCCCGTGCCGGGGTCAGAGACATTTGACTAAATATTGACTTGGAATAATAGCCCTTGGATTAGATGACACGTGGACGCTCAGGATCTGTGATGCTAGTGAAGCGCTTAAGCTGAACGAATCTGACGGAAGAGCGTCATGGTCCACATGTCTAAAGAATAATGCTTTACAGCTGTATTGATTTGACTTTACGCGCTTTACTTTAATTGCTTTAAGTAAAGTAAGATGCTTTACTTTGCTCGCGACGAAGCAAAGTGATTGTAGCTGCAGAAATTGATGCTTTAATTACCGGGTAACACGGTTTGATTGTGGGTATAAATATGTTCTGTTCGTTTTCTTCGTTGTCATTTTACAACGAAGATGGTTGCTGTTCGATGGGGAAGAAAGGGTCTGAGGTCTCAAAGGAGAAAATATTCGCGAATTGCTTACAAACCTCCTTCGTCTAAGGTTGTAAGTCATGTGGAGTCTGTTCTGAATAAGAGAGATGTTACTGG
AACGAAGTGAGTTAGGGTTTGAGTGGCATATTATGTAAATATGCATCGGGACACCAGGAGGTGTCCTCTCAACTTTCTCATATTGCTGGTGTCCTGGTGTCCTATATATACCTCAAGACACATAAAGCCTCTAGGGGACACCAAGGGGCAAAATCGGCCATCCGCAATAATATTACCGGATGGCCGCCCGATTTTTGGTGTCCTCCCCTTTAGCCCACGGCCCAGGCCCATGTTTTGCTTATTGGGCCGACTTTTGACCCATTTAAGCCGCGCGCCTTCTTCCTTCGGGGACCACACAGCACTTTCAACCAATCACGTTGTTACCAACGAACTTCGTTGATATGGACCGTACGACATGTGTGGACCACTGTCACATGATGCTGTGTCAGACGCTCGACTTTAATTCAAATTCACAAAGTGATTATCTTCGTCTTTAATTTGTACTGTCACAGAGTGTTGGACCATCTCTGTGCACTATCGACGATGTCCTTTTGTTCTGT
TCTCATAGTTCAAGAACCCAAAGTACCCCCCCCATAGCCCCTCTTAAAGCCACCCAAAGCTGGCCCTACCCCTAGGGTTTAACCTTCGGTTAACCTTGGGTCTTTCCTCAAGTGGCCTATAGGATAGCCTAAAGTGATGCCTAAAGTCAATACCTAAAGTGATGGCTGCCTATTGGAGACTTAAAGAGTGTCCTAGTGTACCAGTATGATAGTACATCTCTATGTGTCCCTATCTGTTAGCCCCTTAAAGTAAACCCTAAAGCCACCACCTAAAGAGCGACGCTATCTTAAAGACAACCAGACCGATAGACCCACTGTTAACCTGTAGTGCTGCCCTGTAGTTGTCTATAATATCCAACGTTGTCTATTTACCCTCACTAAAGGGAATAAGGTGGATACTTAAAGAGGGAATAAAGATTTAATAAAAGATTAGAATTAAGTGTTGACTTTAAGTTACCTTTAAGGCTATTATTCATCTCGTCAACGGGACAACGGCCTTA
GTATTCTGTTGGCTTTCACCTGTGTTTGTGCCTCGGTTCAACCACAACCTGAAAGTTTCAGTTCCCAGGAGTATCGGTTTTTCCTCAGAAACCTTACTTCTTCAGAATGTCTAGCCTTGCTATTTCTGCTCTTCCCTCCGCGGTTGCTCAATTGAGTTTTGGTCAGCCTGCTGCCACGGTTGCCAAGTCATTTTACATGACTTCCCTTCCGTCCCTTCAGACTTGCTTCACTCAGTGCGAGTTTTCCTCTCTTTTTATTTGTTTGGCTTCTTTCCAAAAAATAAAAACATTTCTTTCTTTCCTAAGTTCAGTGCGTGAACTCGCTCTTTTTTCTGAACTGTCCACGATTGGATTCTGCTGTGAATTCATTCGCTTAGGTGTTGGAGAACATCCTTTGTTTTTTGTTTCCTTCCAGTGCGGACCTTTGTCCGTGTGTTTGGGGTGTGTGAATGGTATTTTTGCCGTTCTCAACATTTCTTTTCCCTTTTTAGACGTCGCTT
AAATTAAAACATCTCAACAAAACCTACAGAAAACTGACTACAGACTCACTCGCTCTCTTTGTGAACTTGCAATCAGCATTCCGCCTGCCCTTACTTTTTGCTCCAAGCACTCTACAGCACTTAAAAGAAAGCCACATCTTGACTTTTGCACACACCCATTACTTCAAATGGCGTGCATGGTTTTTGGCTCTTTCACAAACTCTCACTTGGCCAGCACCAGGGTGGTGACTGGAAATGTACGTGAGGAGTCACGTACTACTACTCAATTCAACGGAGGTTCGATTTTATTCCCCACCATTCAGGAGGGGAATAAGCCACAAGTGCTGAATGGACCTAATTTTATGATTGGGTCATACAATCCACTGTTAGCACAGAGCAGTGGAGTGAAGGTGAGTGGTGCGCACACTGAAGTGCGCACTATTAAGATGGTGGGAATTCATGGAGCAACAACAGTCATTGCCCCAAACATTATGGCGCCAGCAGTAAAAGTGACACGCCCA
TAACAATCATATATGTAAAAAGTAGGTTGGCACCGAAAACGGTCGGACCGACCTGGGTACATATATAAAGAAACCGTAGGGTCAGCAAAGCACACTCATCTATGGGACCGTGCAATCCAACTAATATTTTCCTGCTCTGCAAGGACTACGAGGTGGACTTTGAGGATTTAAGGCTGACATGTGTATTTTGCAAAAATGAATTAACAACAGAAGAATTGCTGGCGTTTGCACTAAAGGAGCTAAGCATTGTGTGGAGACATAACTGGCCATTTGGAGTATGCGCACCATGCTTGGCACGTGAAGTAAAAGTGAGGGAGCTGCGACATTGGGACCATTCCTGTTACGGACCCACTGTGGAACAGACAACAGGACGGTCATTAGCTGAACTATATATACGGTGCCATGCATGCAGCAAACCGTTAAGTATACAGGAAAAGGAGCATCAGGTACAGGCATACATCCACTTCCACTATATAGCTGGACAGTGGACGGGAAGGTGT
AAGTTTTTTAAGCCTTTGTCTACCATGACTACCGGAACAGATGTACGGATATCATTGAGACTTTTATTTTACGAGCTATGGGATAATAATGCAAAACTAACCAAGAACAAAACAACTACCCCTACAACAAGTAAAACAACGTCTAAAATACTCTTTAACTCTAAGCGCACCACACCAACGCACGGCTATGACGCGGATTATATAGCAGAACTGAGCAATAATTTTGAATTTGCGGGATTTACGGCTCCGACGCCCCACAACATTCGAAAAGCCTTTACTCGACTTAAGATTATGTTTGAACGTATGAATAGGTACCCCGACGAGATATTTTTATCAAGACATCGAATGTTAGGATTCGTAATATATCAACCAGAAACTTCAGGACCAATACCTGCCTTTCATCCTAAGTGTAAGTTTTACAAACTTTCAGATAATCACACACATGACGAGAAAATTGAGATCGTTAAGAATCACATCTTAAACGGTGAGATAGTTAAAAC
TTATTTGGCCGCTTCCACGGCCTTCATGAATTTAACGATTTGAGCGACCTGTTCTTTGGAAAGAGTACCACGTCGTCCCATGTATTCTGACACAATATGATAATTGGTTTCAAATTCAATAACCATTTTATCATCATTATCGTAAGCATTATCTTTAAGCTTATCGAAAATTTTAGCACACAATTCTAACTTCCTGTTCAGGTCTCTGTTATCAGCACCTGTGAATCGATTCCATCCCCAGCGATTATTTACTGTTGAGAGTTTTGCAAAGTCTTTACTGATTTCTTTGTTCTTAGAGCTAAAATATTTACTAAGGAAATTAAGCTCTTCATTACGAGTAATATGATTCAAATAAGGCTGTGCTCTACGACTTGGTGATACATACTCATCATAATCCACTTTATCAATTAGCGTAATATAGTCATTAATTGATTTTTCGAACAAACATTCTACTTCACCAAGTTTACGAACTTTCTTAACAATCTGCGGACGGACTACAG
AAGTTTTTTTCACTCATGACATATTCGAAAGTGAAGATGACCACAGATCCTTCCGAAATGTCTCTGAAAAAAGTGCTCTTCGACCCAACCAACGAAATTAGAATTCTCAACCACGAACAAGCCGATAACACACTACTTACCACAATGATGATCGTTCACGAATTCTCCGACCTAACGACCCGCGACTCAGTAGTCCCTCAAATTGCTGAAATGGCAAAAAATGAAATTAACCAAACAATTGACTCGATCGTTGATTCAGTCAGTACTGCGTTTGTTGACCATTACCATGAAATCATTGACAAGAATGCTAAGTTGGGAAATCCTCTTTCTCCAAATTTCAAAAATGTTATATCTATAAACACATGTATCCCTGGTCTAGAAACTTTGTACGTTGAACGTGAGAAATGGGAATTACTCAATCGTTTGTATCGATTAAACAAAAAGTTAAGCCAAAAATATCCTTTGGATGATCTGCTTAAAGGACATTTTCCTGACATTTC
TTGAAAAGAAATTTTCAAGTCTTCGCTGATCGTAAAACTTTCCCTCTTCTCATCGAAGTTCAGGTAACGCCTGACACCCTCTTTGTTACGAAACTGTTTTCTTTCTCTCTCTTGATCCAGCTTTTCTCAAATCCTGTAACCAATCAGGTTATCTTTGTGGTGTATTGAAGAACCACTATTGGAGTGTAGGATAGCGCCTACCATTTGAATGTCAGGACAGCGCCTGATTTTATTTTGACATGTCTGTTACTCTTTCCCCTCCAGGGGATTGTTTTACTTTTAATCATGTTAAATATAATAATAGTCTAAATAAGTATTTATTTTATAATAATAATTTAGATATCGTCCTTGACGATTTTGATTTTTATTTTAACTTTTATGCAAAAAAATATAATGTTTTGTCTTCTTTCTTTTCTGACAGAGTTTTGTCGGCTTTATATACGCCGATGTCTGTCAGCGAGGCTGCCTCCCTCGCTTTGGAGGATTTCTGTGAGCTTGCT
AAATAAAACCCAACGGTAGAAATGTCACTCATATTCAAGCCAGGCTCCATTTCGCATACATCTTCCAAGACTCTACATACAACACCACATACTAAAACACTGCAGGATTATGTTCGACCCTTACTCATTGTTACGACGAGATCGTCGCTCCAAATGGATGTAGTTGAATACGGATTGGGATACTTACTGGAAGCAATACGATACGGCGCAATAGTGTTACAGGAACAGGAATTTCAAGAATTTCTATCAAGAACAGAGTGCGAGCGCCTACCAGAGTTATTTACAGTATACCTACACGTTAAGTCGATTGATGATATTGTCCGGCTAGTTCAATCATATGGTGAGTTTAGAACATTAACACATGAGGGTCATTTAACATTTAAAGATATCAGCGCACATAAAGTTGGTCCAGAGGCGGTTAGACCACCACATGCAAAAACGACATCAGGTAGGGACTTGTATCGAACCTTTCTGCAAATTTTTGAGTCATTGAGACCACA
AGTAAAGTTGACACCTTTACAGAAGTGATCTTGCAAGCAAGAGTTAATTCATCAAGAGTTAATACAAGATCCACCTCCCGGCACCTTCGTATCGTGTTTGAGGTATCTCTAGTGTTTGGTTGTTTAAATACTAGTTAATATTAATGTTTAATTTTGATAGTTTAGTGTCGGCCACCGCTAAGGTGGTCAAAGATTTTATACATTTTTGTTACAATAGGGCGAGGCACGTGTATTATGCCCTCAAACGCTGGCTCTGGGAGCTCCAGGGTGTGTTTGCTGCACATGACGCTTTTGTCGACATGTGCTACGACGCCATGTATGGCGTCGAGGAGTTTGAATGGGAACTGCAAAAGCAGTTCTCAAGTGCTGAACACGACGTGCTAATCGCCAAGCACGAATTTGAGCGCCTGTTAAAGGATGGCGCCCCATTGCGGGCATGGCCACAACCATGTGCTCCCATAGGTAGCTTCCGGTCGTCTGATGACTTCCAAGAAGCCGCT
GGCAAAATCGAGCGAAGAATCCTTTATCCTCGTGAGCTATGGACAGTACCGGCCGAGCATATGACGGTGCGTCTGAATTCAAAAGTGTCCTTGTTACCGAGGGTACTTCACACTACACACCAGTGGAAGTATATAACATCCTCGATGAATTGAAAACCATTAAAATAACGTCTACCATAGCTGAGCAATCAGTGGTGTCACGTACTCCAATTCCTCTTTCGAAAATTGGTTTATCAGACGTTAAGAAATTGTTTGACATTAATGTCATAAAATGTGGCTCATCTTTGCGGATAGTGGACGAACCTCAAGTTACGTTCATCGTATCGTATGCAAAGGATATCTATGATAAGTTCATGTGCATCGAACATGACTCTGCCTATGAACCGAGTCTGACGATGCATAGAGTGCGGGTTATTTACTCGATGCTCAATGACTATTGTGCAAAAATGATTTCGGAGGTACCCTACGAAAGTAGCTTTGTAGGGGAGCTCCCTGTCAAA
AAATTAACTCAACCCAAAGCAATCTGACAACGAACAAAGCGAACACAAGCTCTCTTCAAGCTCTCACTCGCTCTCAGTCGTCTGATCGCGCACACCTCGTTCATTGTGAGCTCTCGCATAGAGATAAGCAATGGAGCACTCGAAGTGTGTTCTCGACGGATTCGGCAAGCAGGGGGTCATCGCTAATGACCCGTACGTCCGGTGCGAAGCGCGCACGCTGCTATTCCTCAGCACCGAAGAGGAGGTTGACATTGTGGTCAACCACCACGGATCAGGTAGCATTTTCTGGTCCAAGGATGGAGTTAGAACACAAACAAGCAAGAATCTGTACAAGGCTATGTCACTTGGACTAGGCTACGACCTCGCAGCCGATGTCTTTGTGTGTGGCATGTGCAGATCAAGCTGTGCACACTACCGGTACTTCATTGAAGATCATTTCGCTTGCGAAAAACTGGTAGAAAAGAATTGTGCATACATCAAGAATGAACGATTCACCAAGG
AAAACAATTAGAATATTTGAAGGGACCTCCTTACATTCTAGCTAGTTTTTTACTGGGACCAGTTTAAAACTTGTTTTATTTTTACTTTATGTATTGTCTTGCTTTCGTTTCCTTCAAAGTGACGTCAACATACTTTCTTGTAGTTTGGTTTTTGAGAGCTGGTTAACGTCTTGGGACAAAACCACAAAATTTGAATACCATGGCTTCGAGAGGTTTTAAATTAAATCAACTCATCGACATCGATGAATTCAGTGCGGAACAGCGAGGTCAATTTTTTGACATGATGCTGTCTAAACCGGATTCTCAACTGGGGGCTGTTATGCAGCGCAACTTAGTTGACAAGATAGATGATATGATGAGAGAAAGAAAAGGACGAGAGTGTGTGGTTCTCCACGAACTTTTGTCACAAAAAGATCAGAATAGATCGATCGAATTGTACCCTGAGTTTAACATTGTCTCCAAAGATGATAAGAACATGGTTCATGGGTTCGCTGCTGCTG
GATAAAAAAAGAATAATTCCTTTGGACCTGAGGAGGTTACGAAATGGCTGGTCCATAGTCCAACAGGATATTATTAACACAGTATATAAACAACAAGAACAATACAATACACACAACAACAACAAGAACAACAACCATTTCAAAATGACCGTCTCCGGCCGCTCAAGCTGGCAGAATGGTAAAACAACAAACGCAATGAGAGCAGGGAAGCTCGCTACTGAACGGGACCTTGAGTCGGCTAACTACGGGTCACGCTCGGTTGAGAAACTAAGGCATGAGCGTGCAGTAGGGAACTTGAATAAAGGGAGGTTTCTGGGGATGAACAAGTGGAGCGACGAGCAGTTGAAGCATTCGATGGCTAGATACGAGGACCTGGCGGCGACACGGCATAATTTATTCGCCGTTATCATGCCATCAGGGTGTGGAAAGACATCGCTAGCTAGGACGTATGGTATGGTCGATGTAGATGAGCTGGTGTCCCGTGCTGAGCACGACCAATA
CGAAACAAGCTTAGGAGGAATCCAGTTTCGCAGCTTCTCTAGCTCAACTTGCTTGTTTCCGCTCGCAACAGCCATCCACACTCGTTATTAGTGTATGTTTGTTGCGACTCTTAGTGGAAGGGTTATCGTTCAATCGAGCGATAAAATCTACTCAGGGTTCGTGCAGTACGCCTCTTTCGGCTTACACTCCCTCTTCCACGCAGCGCGCTCGGATTACCACTATGGGCCCGAAGAAACTCAGCTTTTCTGTGTTTCTTTGGCTTATGTGTTTCCTCTCCTTCTCACAGGGGAATCACACGGGCATGGCAACGGGATCCGACTTCCCATCTCCTACTACCCTGATCTACTCAGGTGGGGTGTGGCCCTTGGTTACCCCCCACAGCTCACCCGTAGCAGGAGAAAAGTGCACATTGACTTGTGCACCATGTCCAGTCAGGTCCATTACAGAGCCGAGTTACAAAGAATTACTACAACAGCTCTGGGTGAAAGCCTGGTTAGAT
CCTCTTTGAAAATCTCTCAAAAAATCAAAAAGAAAAGTTTTAGCTGATTTAATCTAAATTAATCTATTTTAATCTAGTAAAATCTTGCTAAATCTTAATAATCTCAAATCAAAAGGAAATTATATGGCTATATGCTCATATTTTGGCTCGTATGAGCGTGTTTATATCATTACGATATAATTCAAGTCTAATTAACTTAACGCTCACAGGAACGAAAATATAGGCTTTAAACGATATAACCACATTTAAAAGAAAGGATAATATGCAAACACAAAAAGGTGGCAGACCCACAATTTTACCTAAGATGTATGAAGAACCGCTTTTTAGCCAAATCATTGATAAAATTGAATCAGGCTGTAATGACAGAGAAATCTACACCAGTTTGCATTGTTCGGCTAAAACTTTTAGAAAGTGGCGAGATGACAATATAAAGGCGTATGACGAAGCTAAAGGTATCGCTAGGGGAAATCTATTAGAACTAGCTGAAAGTGCCTTAGCGA
ACCCAGCCTCGGCACCCGCTCCTTGGAACCCTCGTGCTATCCGCGTGCTCTCTCTCTTCTGTAATCCTTAAAAGAAAAAAATTATGCCTTCGGTCACGTCAGTGTTTTGGTGTTTCACCGTCTTCTTCACCGCTGCTACTGCGCCCGATCTCGTTTCTGTGTTTGAGAACACCCACGTTAGTTACGCTTGCTGGCAGGAGGAGGAATCTCCGACGACCAAGCGTCGTCACTTGCAGGGATATCTTCAATTGAAGGGTAAAAGGACCCTGAATCAGGTGAAATCGCTATTTGGGGATTTGAAACCCCATCTGGAGAAACAGCGAGCTCGTAAGACAGACGAAGCTTGCGACTATTGTATGAAAGAGGAAACTAGGGTTTCCGGTCCCTTTGAATTTGGGGATTATTGCCCTAGTGGGTCTCATAGACGCCGGCAAAGGGAAAGTGTAATTCGAAGTCCGGTAAGGATGTCTGAAGAAAATCCGTCAGTATTCCGGCGAGTA
ATGTTTTTCTCATTACTCTTGATGTTGGGCCTCACAGAGGCTGAAAAAATAAAGATATGCCTTCAAAAGCAAGTGAACAGTAGCTTCAGCCTACACAATGGCTTCGGAGGAAATTTGTATGCCACGGAAGAAAAAAGAATGTTTGAGCTTGTTAAGCCCAAAGCTGGAGCCTCTGTCTTGAATCAAAGTACATGGATTGGCTTTGGAGATTCAAGGACTGACAAAAGCAATTCAGCTTTTCCTAGGTCTGCGGATGTTTCAGCAAAAACTGCTGATAAGTTTCGTTCTTTGTCTGGTGGATCCTTGATGTTGAGTATGTTTGGACCACCTGGGAAGGTAGACTACCTTTACCAAGGATGTGGAAAACATAAGGTTTTTTATGAAGGAGTTAACTGGAGTCCACATGCTGCTATAAATTGTTACAGAAAAAATTGGACTGATATCAAACTGAATTTCCAGAAAAACATTTATGAACTGGCTTCACAATCACATTGCATGAG
TCCGGACTGCCCGCCCCATCGTTTTTTTATACCCGCGAAAAATGAAATTTAACCAGGAGTGCCGCATATGGCTGGAACGGCGGGGCGTTCCGGGCGTCGCCCCAAGCCAACGGCGCGCAAGGCGCTGGCCGGAAACCCCGGCAAGCGAGCCCTGAATAAAGATGAACCTGTTTTTACGCCCATCAAAGGTGTTGAGCCACCGGAGTGGTTCGCTGAAGAAGATCTCCCTCTCGCTACGATCATGTGGCAACTGACAACTAAAGAACTCTGCGGTCAGGGCCTGCTGTGCGTGACTGACCTCGCGGTGCTTGAGCGGTGGTGCGTGGCCTACGAGTTCTGGCGGCGTGCCGTGAAAAATATTGCCAGACAGGGCAACACCATCACCGGTGCAATGGGCGGTATGGTCAAAAATCCGGAGCTGACCGCCAAAAAAGAACAGGAGTCCGAGATGAGCAGTACGGGGGCAATGCTCGGACTCGACCCCAGCAGCCGCCAGCGTC
CCGGACTATGTTGGCCACCTGTCGGATATTGAAATAACCACATGCAGAAATTGCTATGACCATATTAAAATATCCTATGCTTACAGTCATTTGTGATATAATCGATGTTGATTCTAGGTGGCCATAGTAATTTTTGCGTGCTTTAATTTCCATTTCTGACAGGTGGCCAACATGGTCCGGCACTACTGTGACACCATAGCCTCCAAATAAGAACAATTTCTCCTTGTAGTAGTGTTACTACGTCTCCCCAGTCATTGAAACTCTACTTTGTATTTAGTGCTGTAGTTAGGATCGTTTACACGCTAAGGGGAACATTGAAAGGAAAAAAATCAGTTTTTCTCTGTACTGTACCCCTGTTGTGGGTGTTATAGTTGGGCATAGAGTGGGGTTTTAAGGGCAAGCGCTAAAGGGCTTATAATGCCGATCAGACAATGTTACATTTAGTGCTGAGTGATTTATTCTCGCTAAGAGAATACTTCTTTAAGAATGAAACTATTTAG
TTATAACCGCTTACCATCTCACTGTAGAGATCAGTATAGCCACCAGCACTGCTCCGGCCACAAAGAACATTATCTTCCTGTTGGGCACCGGCCTGGGAGTGGGGGGATCTGGTTTGGGGGGAGTGGGGGGATCTGGTTTGGGAGGAGTGGGGGATCTGGTTTGGGAGGAGTGGGTTTGGGAGGCGGCGGAGGAGGGACGTACTTGGAAAAGTCACAGTTTATAGTGTTCTTGACGTCGTCCATGGTCACGCTCCCGTCGTCAAGCATGTTAAACACTATCTGGCACATTTGGGTAGGACAGTTTGTCGGCGTGTCCCTCTGGGTCCCCATCTTTAGCTCTCCGACGTCAGCCGCGCAGGGTACATACCAGCACTGGTCGGGGTAGGCGTGGAGAGCCTTTACCTTCTGGTAGACGGAATCGCTGGCCCTGTTTATGCACTTGCAGTCTGCCGCTCCGGGGTTCTTGATACAGAAGGAGCCCAGGGCGGCGTCCTGGTCGG
GGCAATTTGAAGCCATGTTGCTCTTTATTATTCTATCTGTTGGCGTTGACGCCATAAGTTACATTCAAAATGATAGAAGTAATGACTTGTGTATCGTTTATGAAATGACTAGTTTTGGAACAAGTTTTAACAACGCAAATGACTCATTAGTTAAGCTACATAAGCATATGGGATTGAAATATGAAGTTTGTAAAATAGAATCGAACGCTAATGCATTAACTCAAATGCAAAAGTGTAATTGTATATATGATGATACACCACAAATAGTTGTCTTCACCAATTTTAAAAAATCTAGTTTAAAAACGTTAATTGGAACTGAAAATAAATGTGAATTACTACCACAGACAACAATCTACACTCCAACCGTTGATATTGAATCGGAATATTTCATATATGGAAACGATGTCAAAATATGTTATTTAGACAAAAATTTACTGGGAATTGGATGTGATGCCACTGATACAACTTCTTGGCTTGATTTAGACGCCGGATTACCTACC
ATTAATTCTCAACCAATATTCGTTAGCAACCAACACCAGCTCGCTTCGCTCGCGCACCTTCGGCGCTGGTGTTGGGCGCTTCGCGCTTGCTAACTTCATATTGGTTGAGAATTAATCCGTGTCTTTCCTGTGGAATGAGGAAGTAGTGTGGTATATAAGCAGAGGTTGCTTGGAGCAAAGCACAGACCGGTTACAGCAAAGTAACATGGCTCAGGCTCAAATTGATGAGCAGAGGAGACTGCAGGACCTGTATGTGCAGTTGAAGAAGGAGATTAACGACGGTGAAGGAGTTGCCTGGTTGTTCCAACAAAAGACCTACACCGACAAGGACAACAAACCAACCAAAGCAACACCGCCACTGAGGACAACCTCTTCTGACCTAAGGTTAGCTTTTGACTCTATTGAAGAGAATTTAACAGCTTCTAATGAACACTTAACTAACAATGAGATAAACTTTTGTAAACTAACCTTGGGGAAGACGTTGCTGTTAATTGATAAGC
GGAAAAAACTTATATTTTGACCTCTTTGACGAAAGGCTAATCGTCCGGACAGGGTTTCCGGAGGTCTACCGACCTCACCCCGCGGCTCCTCCGCATACGTGCAAGCTACCACCCGGTACGCAAGCATGATGGATGATCTGGACGCCCCTGCGTCGAGACCGAGGCAACTCGGATATGTCGTGCGTCTGCGATGACAGTGACGGTTGTTCCACCAGGAACGCACCCGTCGCTCGATGATCTGCTTTGCAGGTGATGTGTACGCACGCTTCGTTGAGACCCGTCGGGTCGATGCGGATCGCCCCCCACTCAGTCGTAAGGATACGATATGAACAAAGTAACTAACGCACTCCTCCTCAAGGATGAGGCACCGCGTTCCCACGTTGCCATCGCCTACGGCCTGATCGGTCTGGTCGTCGGTGCATTTGTCCTCAGCAACAAGTAACCATGGATGAACCGTCAGGTGGATCCGTGGGCCAGCAGAATAAGGGCCGTCGGATTTT
AAAATGTCCGACAAAACAGTCAAATCAACAAATTTAATGGCATTTGTAGCCACAAAAATGTTAGAGAGACAAGAAGATTTAGACACATGCACTGAAATGCAAGTAGAAAAAATGAAGACGTCAACAAAAGCCAGGTTGAGAACAGAATCCTCTTTTGCACCTAGAACATGGGAAGATGCGATAAAAGATGGTGAGCTTCTATTCAACGGGACGATTCTGCAAGCAGAGTCTCCTACAATGACGCCAGCGTCCGTAGAAATGAAGGGGAAGAAATTTCCTATTGATTTTGCTCCAAGCAACATAGCACCAATTGGGCAAAATCCAATATATTTGTCACCATGTATTCCTAACTTTGATGGAAACGTCTGGGAAGCAACGATGTATCATCATCGTGGAGCAACTTTGACAAAGACAATGAATTGCAACTGTTTTCAAAGGACAATTTGGTGCCATCCAAATCCTTCACGTATGAGATTGAGCTATGCATTTGTTTTGTATTG
AATTTATAGCTCTTAAAAAAAAGTATAACCCTACCTACCCTGGACGTACGATAGAGGGATTTAGAGACCTTTCTTCCACGTTAGAACGACGACGTAAGGACGAAAGGGAGGTTTCTTTTTCGCCTTACGCCGAGGCGTAAAGGGTGGGGTATTTTCACGCGTTCGTGGTACGGTAGAAATAGGGTCACATCTTCCACGTTAGAAGTAGWAGTAGAAGTAGGTCGTCTACACGCGGAAGTCTGCCTATTTATTCCTCTTACCTAGACGTAGACCCGCGTCTACTTGTTCTCGGGTGTAGATGTACTATCCCGCGAACGGTCGTAGGCCTAACTAGACGGTACCTATCCTATCGCTTCGGAGAACTAGACGTGGAAAACGAGCGGCGGTAGAAACGTAGGAATAGGTGTACCGTCGTACCCTCTGGACGACCTAGGTCTGTCTATGTATTCTATCTCCTCCGGTAGACGTAGAAAAACGAATACTCGGTCTATCCTCGGGCA
GTTTTCGAAACAAATAAAACAGAAAAGCGAACCTAAACAATGACTCTAAAAGTTATTCTTGGAGAACACCAGATCACCCGAACTGAATTGTTAGTCGGGATTGCAACCGTATCTGGGTGCGGTGCCGTAGTGTACTGCATATCCAAGTTCTGGGGCTATGGGGCAATTGCGCCCTATCCTCAGAGTGGAGGGAACCGAGTTACACGCGCATTGCAACGGGCTGTCATTGACAAAACGAAGACCCCGATAGAGACACGTTTCTATCCGCTTGACAGCCTGCGTACCGTGACGCCTAAGCGTGTCGCAGACAACGGGCACGCCGTTTCAGGGGCCGTACGTGATGCCGCACGTCGTTTGATCGACGAGTCCATCACGGCCGTTGGAGGATCCAAATTTGAGGTCAACCCCAACCCAAACTCAAGCACTGGACTGCGAAACCATTTCCACTTCGCCGTCGGTGATTTGGCACAAGATTTCCGTAATGACACACCTGCGGATGA
GTTTTACCAACCAGGAATCTGACCGCGTGCCAGTAGGATTCCACTCTCTTGTTAGTAGATAGTAGTACCCACGTTTTGTAAATATACGTGTTGTTGTGTTGGTATACCCTCATTTGAGTATGGCTTTCTCTGGGTCTAGTCGGACTTTAACACAACAGTCCTCGGCGGCGTCTTCTGATGATCTACACAAGATTTTATTTAGCCCCGATGCCATAAAAGAGATGGCGACTAAGTCGGACCTAGGTCGACACCACTGCGTGCGCGCAGATGATGCCGTGTGTGTCAGACCCCTCGTTCCCGAATCTACGTCCAATAAAGTGGCCCAATGGTTTAAAACCGGTTATGAAGCCGGAAAATTACCATCTAAAGGGTATATGATCATCCCACAAGTTCTATGCGCCGTCACCCGTACTGTAACGTCCAGCGCTGAAGGTTCTCTCGAGATCTATTTGGCTGACACAGGTGATGTTGAACTTGCTCCAATCGATGATCAGGTGGTC
TGTGGTGGAATGCCACTAGAAACTAGGGAAAACTAGGAGGAGAGTATTACAGGGAAGGAAGTGAAGAACCTCGTGACCCAAATACTCCTGCTCCTCATAGACGTACCTGGGATGAGAGACACAAGGTTCTTAAATTGTCCTCATTCGCTACTCCCTCTGACATCCAACGCTGGGCTACTAAAGCATTGCCTTATGGCTGGAAAGTGGTCACCGAAAGCGGAAATGATTATACTAGCCGCAGAAAGATCAGAACATTGACAGAGATGACTCAGGATGAAATTAGAAAAAGGTGGGAAAGTGGATATTGTGACCCCTTCATTGACTCAGGAAGTGACTCAGATGGACCCTTCTAAAAGCCACAGACAGTAAAAATGTGTTAGCACTTTATACAATATTATATCTGCTTAAGCTATAGAAGCTTTCACATACTCAGTAGCTGTTTCACAATCAACAAAACAATGATGATGTAATCATAAGGAAGTAGTTTAAAATAGGTTAAT
GGCAAAAAAAGCCCAACACGCAATGCGTTTATTGCAATTCAGTTCACTGGTGCAATGAGGGTATTGGGGCTTTTTGAACGTGGGAATAACTTGAATTTCGCAGATACCTACGTATATACATGGAACCAACAGTACTCGTATCATGAAAATGCATTCCTAATTTCAAATCAAGTAGCTACGACAATCATATTATATCTGGATGGTATAAACATAAATGAAGTCAATAAAGCATTTGAATTATTGAACTCAAATGGTATACCAGCACTTATTATAAAACCAGATCATATTGGAATATTTACGTCATCAAACTTTACATATGATTGGCAATACAAAATAGTATATTTTCATGAGTATACATATTACAAAAATAATGAATTTATTGTGAGTGATGAATTCTGGTTATATACTAATATAAATGAATTATTACCATATAAAATACTTTATTATGAACGAGGAATGAGAGAATTATATGCTGGTAGAGAATATACATTGTATAATAC
AGCAAAAGCAGGTACTGATCCAAAATGGAAGACTTTGTGCGACAATGCTTCAATCCAATGATTGTCGAGCTTGCGGAAAAGGCAATGAAAGAATATGGGGAAGATCCGAAAATCGAAACGAACAAATTTGCCGCAATATGCACGCACTTAGAAGTCTGTTTCATGTATTCAGATTTCCACTTTATTGATGAACGGGGCGAATCAACAATTATAGAATCTGGCGATCCCAATGCATTATTGAAACACCGGTTTGAAATAATCGAAGGGAGGGACCGAACAATGGCCTGGACAGTGGTGAATAGTATCTGCAACACCACAGGAGTTGAGAAGCCTAAATTTCTCCCAGATTTGTATGACTACAAGGAGAACCGATTTATTGAAATTGGAGTGACACGGAGGGAAGTTCACACATACTATCTAGAAAAAGCCAACAAGATAAAATCTGAGAAGACACACATTCACATATTCTCATTCACTGGAGAGGAAATGGCCACCAAAGC
ATGAATCCAAATCAAAAGATAATAACAATTGGCTCTGTCTCTCTCACCATTGCAACAGTATGCTTCCTCATGCAGATTGCCATCCTGGTAACTACTGTGACATTGCATTTTAAGCAACATGAGTGCGACTCCCCCGCGAGCAACCAAGTAATGCCGTGTGAACCAATAATAATAGAAAGGAACATAACAGAGATAGTGTATTTGAATAACACCACCATAGAGAAAGAGATCTGCCCCGAAGTAGTGGAATACAGAAATTGGTCAAAGCCGCAATGTCAAATTACAGGATTTGCACCTTTTTCTAAGGACAATTCAATCCGGCTTTCTGCTGGTGGGGACATTTGGGTGACGAGAGAACCTTATGTGTCATGCGATCCTGGCAAGTGTTATCAATTTGCACTCGGGCAGGGGACCACACTAGACAACAAACATTCAAATGACACAATACATGATAGAATCCCTCATCGAACCCTATTAATGAATGAGTTGGGTGTTCCATT
AGATATTCTGTTAACGATTGTATCTATTTAATCTTCAGCTACTATCTACCCTACAACCACTTACCAAAGAAATGTCTTCCAATGACTCCGCACAAACCCGCAACCTCCAGGAAGAGAGATTCAATGAAAGAACCTCTACCCCTACAGTTGTCACCGCAGTCCTCCCAGACACCAATGGACCGACCACGAACTCCACTTCCGGTTCAGTTGGACCTCCACACCCAACCCCGAACGTTCCAGTTCCCACCCAATCCAGTTCTGACCCACCGTCAGCGTCTGGAATCTTTGCAAAGGAAATTGACCTTCCCCGCAATGTTATCCAACACAGCGGAAACAAGTTCATCCTTGACGTCGTCCCAGACTCAAGATTTCCCACATTTGCTATTACAGAGTTTGTTCAACGAAGTTTCTCCAACTTTACCTTCGAACAATACTCCTACGTCAGTCCCGCCTCACTCGTCGGATACCTAGTCTACATGATTCACGCATTCGTGTTTCTT
TTTAATAAGTGTTGTGCAGATTAATCTGCACAGCACTAGCCACAAAGTTCAGTGGTCCCAATTATGGGATATAAAACTCAATGGTCGACGGAGTGACCTGGAAATGCTCCCCGTGAGAAACCTTGTTTAAACGCACTTGGACCTTCTCCGGCCTCAGCGCCAGGCATAGCTGGATCGTCAATCCCAAGTTTGGACTTAGACTTGCTCTATGTTACAATTGGGAGGAGCGTGACTTACCATTGGTCGTTGATGACGTTAATTCCAAACAAAAACAACAACAACAACTTAGTTTAAATAATTCCGGTCTTTAAGCATCAGGGTAGACCGATGAGGAATAAAGAACCCTATAAGACTGATTCGATACCAAGAGCTGGTGTCTGAGGGATTACGACTCGCGTGGTCGGACAGCACATGTTAGTCATGTATTATGGTGTTTCCCAACACGTATCTTTGCTCTAGTATTGAACTTTAGTGATGAGTGTACTTGGCATGTACACCTG
CTCAACTGGAGACACACTTGAGCATCTCCTCCTATTAATTGGAGACATTATATAGGTGTCTCTAAAGGGCATTCTTGTAATAAGTTGAACTTTAATTTCAAATAAAAGGCTCAAAAGGCTCAGAACACCCAAGGGGCCAACCGTATAATATTACCGGTTGGCCCCGCCCCTTTTGAAATGTGGACCCCGCGCACTGGTTGGCTTCGTCTCCATTTGAAAGTGGGTCCCCATCTTTTTCTCTTTCCTGCAGATACAACGGTGGTCCCCGCATATAGATGTTGTCAGCTATGGATATTGCATGTGTGGCCCACATGCAAATAAATAATCTGCGGGCCAATCGAATGACAGCTTGTGATACTAAATTATATTTAGTATATTGTTCATGGCTCTGAGTGTAATAAAAGGATATATGTTAGTTAACGTTTAATATTAGCCATTCGATATTATTGATTGATAGTCGTCAATCTGACAACGACCATTAAGGACAATTAAGGCCAGTA
TAGTGAAGATTGACCATCTCACAAAAGCTGTTACGTGCTTGTAACACACTACACACTCGTTTTGTAATCGAGAAGTAGTTGCAAGAACGGTCCTCTCATTGCCTGACTAGCTGAGAGCCATCCTTCTATCCCCACCGCCACCATGTTCTTCGAAATTCTTATAGGAGCTAGTGCCAAGGCGGTCAAAGATTTCATCAGCCACTGCTACTCTAGACTGAAATCTATATATTATTCTTTCAAACGATGGCTGATGGAAATATCTGGGCAATTTAAGGCCCATGACGCCTTTGTCAATATGTGCTTTGGGCACATGGCTGACATTGAAGACTTCGAGGCTGAACTCGCTGAAGAGTTCGCCGAGAGGGAGGATGAGGTGGAAGAGGCCAGGAGCCTCTTGAAACTGCTGGTCGCCCAAAAATCTAAATCCGGGGTGACCGAGGCTTGGAACGACTTCTTCTTGAAGTCGAGGGGCGGTGTTTACGCACCGCTCTCTTGTGAGC
GAAATTTTCAAATCTTTTGACTATTTCGCTGGCATAGCTCTTCGGAGTGAAGCCTTCCCTGAAAGGCGCGAAGGTCCCCACCAGCTCGGGGTGATTCGTGACATTTCCTGGGATCTCGGAGTCAGCTTTGTCTCTAGGAGACTGAGCGTTCGGTCTCAGGTTTAAACTGAGATTGAGGATAAAGACAATGGGTAGAATCTTTCAACTGTTGATGCGCTTAGGCGTTAAACAGGGTGCAGCAAGTGTTGGTAAAGCCGGGATCGATGCTGGTAGCAAGCGATTGCTCCAGCAGATCATGTCCAAAGACGGTGCTATTCAGCTGTCTAAGGCACTCGGTTTCACCGCTGTGGAGCAGATGTCGAGTGAAGTGCTCGAAGCGTATCTCTATGAGATCGTTGAGCATCTTCTGCTCGTCGACGAGGCCACGTTGGCCGATGCGCTTATGGCGTGTATCACCGATGCAGGTGATATCGCCATTGAGCGTCTGCTTCCTTCCGTAG
CCCCTTAACAGGGGGGAGGGGGGGTTGAGGGGCCGGGATGGATGTTGGGGGACTTCGGTTCTTTGCTCTTAAACCTTTGCAAAATTTTTGCGTGCCGTTTTGCACGTTCATAACGTTTTCCTTTGGTTTCCTACAGGACTATGGCGCCTGGATGGCTGCCCGTGGTTTCTGCACCATATCTTTTCTGGCTGGCTGGAATTGCCGCTTCCTGCTTTTCAGCCTCCGTTAGTGCTCTTGTTGTTACTACCGGCCTTGCTCTCTCACTCTTGCTACTTGCGGCCCTGGTTAACTCATATGCCGCTCAGCGAAGGAAGGCCGTTACTAAGTTAACTATCCTCGTCGGCATTGTTACATGTAAGTATGTCACCCAGACAGAGAACAGTTGTGGAGGCTCGTTGCGCTTGCAACCATACGTTATCCTTGTGTATTCTTTCAGTTTTTGCCATTCTCCTGACATGGATTGTCCAGCCTAAACCGAGAGATGCCATTGTCTTTGCCTT
GGAAATACACATCTCCAGTCAGCTCCTTTACGCAACTGACTTTTATTTATCCATCATCTGTTTGTTTGCCCCCGGTATATCCCATGGCATTCCAAGACGCTTTCAACAACCTATCCAGCACCGTCCACCGCGACACGGTTGCCGCACCTCTCTTAGAGAGCATTGCCCAACCTCTCCGCGACTCTCTTGAATTATATCCCTGGGCGATCAACGCCGAGAAACTTGACCTGCTGAAGAAATTTGGCATTTCTGTCTCCGGCCTGGGTCATCAAGCCCACCCTCATCCGTTCCACAAGATCATCGAAACACATCTCCTTTTCCAACATTGGAGCCACAACTGTCGAGAGGACTCTACAGTGCTTTTCATGAAGCCCGAAAAATTCCAAAAACTCGCCTCTTTCAACCCTCACTTCAAGCATCTTCTCAACTACCGCCTTCACGCCAAGGACACAACCCGCTTTCCAGAAACCGCGTGCAGTCTCCCCACCACTTCCACCGTG
TTAAAACAGCTCTGGGGTTGTACCCACCCCAGAGGCCCACGTGGCGGCTAGTACTCCGGTATTGCGGTACCCTTGTACGCCTGTTTTATACTCCCTTCCCGTAACTTAGACGCACAAAACCAAGTTCAATAGAAGGGGGTACAAACCAGTACCACCACGAACAAGCACTTCTGTTTCCCCGGTGATGTCGTATAGACTGCTTGCGTGGTTGAAAGCGACGGATCCGTTATCCGCTTATGTACTTCGAGAAGCCCAGTACCACCTCGGAATCTTCGATGCGTTGCGCTCAGCACTCAACCCCAGAGTGTAGCTTAGGCTGATGAGTCTGGACATCCCTCACCGGTGACGGTGGTCCAGGCTGCGTTGGCGGCCTACCTATGGCTAACGCCATGGGACGCTAGTTGTGAACAAGGTGTGAAGAGCCTATTGAGCTACATAAGAATCCTCCGGCCCCTGAATGCGGCTAATCCCAACCTCGGAGCAGGTGGTCACAAACCAGT
CCAGGGACCCCTGCAGCCCCCTGTTTGTCAGCGCCTGTAATAGGGTACTACATTGCTGCAGGCTGGTAGCGTGAGCGGTCGGTAACACTTCCGTTCTCCACGCCAGAGTTGCCCCTCGTGGGCGTGTCTGCCGGAAGGGCTGAAAAGTATCCGGCCGGTAGCTCGCCCCCGCGCATGTGCCCGAATAGGGATTGGGTGCGCGGTTGAGGGTCTGGTGTCGTAATGGGGCGAGGAGGGTTCCGAAGATCCAAACCATTACACACCTGCAACTCTGATTACCATCACCACTAGCGCCATGGCTGAAGCTCCCGCTTCCCACCATCGTTACCCCGCCCCTTTAGTGGGCACTCTAGCCGACCCGCAAGGCGGGGGTCTGGCTGCTGACAACCAGTTCCGCCGATACCGTGCCGCGCTCCGCATCCGTGCTCCGGACCGTGGTAACTACCTCACGAGCACGCGTTCGATCTTCTACGAAGTCGGACGACGCTACGGCAGCGGCG
TGGCATATTTGTAAATATGACCCTTACTACCAATTGGTAGCTGCTCTAAAACTCATATGAATTGGTAGTTATGGTAGCTCTTATATACTAGAAGTTCCTTTAAGGAGATTGCTACACGTGGCCGGCCATCCGATATAATATTACCGGATGGCCGCGCGATTTTTATAAGGCCCATTTAGCATCGGGCCTCTGTTGGGGGCCTCTCACCTTTAATTTTATTGAAAATAATTTTGGCCCAATCATGATGCATTTGACGAGCTAAGATATTTAGAACTACTTAACGCCCAAGTTGCATAACGGCTATAAATTAAACGTGCATATGTCGTTAACTTTAATTCAAAATGCCTAAGCGCGATGCCCCATGGCGCCACATGGCTAGTACATCTAAGATTAGCCGGGGCGTTAATAATTCTCCACGTGCAGGAGTTGGGCCACGGTCCAACAAGGCCACTGACTGGGTAAACAGGCCCATGTACAGGAAGCCCAAGATATATCGGATG
GAATAAAGTTCGCTTTTTCTTTAATCTTCCGTAACGTTACCAAAAGTAATGTCAATATCCGTCTCATCACAGCGTGTTGCAAGTGCAGCCCTGTATCAGAATGGATCTACGGACCAGATTGAAGAAATTAAAAAAATTAAAAGTTCCAGGTTATTAAACTCGGAAAAACATAGTGATGGGTTGTTTGATTACCATGTACCTGACTTTCTAAGGGATTATTTCGCTAAGAAAGGGGTACATACGAGTGTGCACTCATTTCAGGCACACCCTCACCCATGTTCAAAAATGATTGAAAATCACATTCTTTATAATATAGTTAGTCAATATGTAGATGACTCCACATTATTTGTTAGTTGTAAGGAATCAAAGCTCAGGACCTTGTTCATGAAAAGACCAAAATCCTTGAGCAATGTGACTCAATACAACAGGTTGGTCCACGCAAAGGATGTGCTAAGATACACAGACCCCGTAAGGGAGCTGGACATGGAGCATCTTGTCAA
AACAAAAACCCCCACATCCGAAAGTTCTCGTAAGCCTTAGCAAGCATTCATGCATACACGTAATTAATCTTAAACTAATACGTAATTACAACTACATCATGGAAAACGACTCGTATTTAAGTGACTTAACACCATTCGTTGGTCCAGTATCTTACGTCGGCCGTAATCTAACACGTATTCTTTATGATCTCCAAGCTTTAAGTTCAAAATGTCGTGGTAAAGTATTACTCTCGTCGAAGACCGGTCAGCCACCAAGAGTTCAAGTCACACGCATATTAGTTGAGCAAATGTTTACCGTTTATACCCAGTTACGTGGCTATAACTTTTCAGTTACACTAACCTCCTTATTGAATGAATTAAGTACTGCTTTAGCGATGTCAGTTGGTCGTTCTGAGCTAACTCTAAATAGTAATGTATTATACATGATTACCAATGTTAATAGCGACATTGCAATTTCAATTGGGAAAGTTTGGAATGGAGTACCTCCTTTGCGCTTGTTA
GTTATTGAAGAGCTTTGGAAGTAACATGGCACGCCGCATTACTTTGAACAGTTTGAAACCTCTGAGCACGATGAGCGATCATCCGTCTCTAACTCCTACCACCACCCCCACCGCCGCGACTGCCTCCACATCTACTGCTCCTTCAATTGACTCCTCCACTGCCTCCTCCCTACCGTCAACCTTCAACCAGATGATTTTCGAATTTAATGGTGCGAAGTACACTGGTGCCCCCCATGCTTGGATGATGCCTTACCGCGGTTTCGAACAGCACATGGTCAACATGGTGATTGAAACACGCCCAGACGCCACTTTCTCCCGCTTCGATGATCTCCTCTCTGCCATCGTCACCGCTCTCGCTGTTAACGGCATCACTGCTACCACCTCTCTCACCGACGGCGAACTCGTGCTTCTGCGCTTTGCTGACCTGGCCACTCGCCACGCTTCCCTGCCCTCTCCTTCACCTGCGATTTCTGACTGGTCCCAATCCGTTCCCGGTCCTC
CTTATTATCCCTTTAAAGGGATAATAGGGAGGAATATCCTCATACACTAAGTTAAGGTGTATCTAGACATAGAGAAAACTATGTTGAAGTATTAAGTTCACATAGGTGAATTGCTTAATATAAATATGAATAGCTCGGAGTTCTGTTTAAGGATAAACACTTAAATAAGTTTGACTTTAACAAATAAATTAAAATTAAAATCATATGAAAAGAAACAATCTTCAAATAATAATTATTAAAAGACTTATCTTACATATTTTTAAAATTAACTTAAGTGTTGAAATTGATAAATTTCTTGGTTTCATAAATCATTTAAGAAAAAGTAATGGTTTATTATACACTATCAAGTATATGAAAGCTGCAAAGCTTCATATAACAAGATATATGTGTGGTAAACCATTATATTCTAATAATGAAAATGTTGCACTTGATAAAACTGGTTTTCCTTTAAGATTTTGATATCTTAAAAGATTAGTTAATGATAATCCTAGAGCATTGTT
AGTACTGGGATAAGGTAAGGAGCACCAGTCTTACTCACCCCTTCAGAATGAGAGGCACCAAAAACAACAAAACAAGACTCGCTAGCGCTCAAACACTGGCGCGCTACGCTTGCGTTACCCCTCCTTTTTTCTTATAGTAGCCCATAAATAACCAAATCTGGTGTATTGCATTAACCAAAATTGGTTATTAACCTCTAACCAAATTTGGTTATTTTGAATTTGGCCGCCCCTTTGTTTGTCCTTGAAACAACTTTGGGGTTGGCCTCCCAACTGTTCAAGGCGGTTACATGGCATATCAACAAGTTATAGATTTAGCTACGGGAAAACGGGAAGTCATTGACTTCCTCCCTGCTGTAACTTCAATTGCTAACCCTGACCATAAACTTTGGACTGGTCGCCAGTCTCCGAACCCTTCGCTTTCCGTTGCGGATTATGATAAGTCCTACCGTCCTGAGATAGTTGCCCATAATCGCAAACTTTCTGTTATTTCTAATTCATTA
GAGTTCTCCGAGCGTGAATTCCAGCAATATATTTGACTCATCCAGATCGTTACAGTTTTCTGCCCTGATTAAGGATCTTCCGATTCAGTCTTCCCTAGGACTCGGATGCTGTTGGGGTGATTGGGCTGACTGTTTAATAGGTGAACACCTATTGCAACGATCCTAGTCTTATATATTGTTATCTATCGAATACAACTTGAACTGCCAAGGATCTTCCGGCTCAGGTTTTCTGCAAAACCCGGTTGCTGTTGCAGGCTGCTTCAAGGATCCCATTTCATAAATAGGGTTTGAAATGGCATTTGTTCCCACGAAGACCGCACTTACTTTCTCGGCTGAAGATGAGTCAGGCCTTGAAAAAGCTGTTTCCGACGCACTCTCGGGGTGCGTTGAGCTAAACATGGGTATCCGGAGATGTGCCGCTTTCCCCGCCATAAACCAAGACGCTTTCCTTTGTGAATTGACAACCAAAGAAGCTAAAGGCGTCTTGAGGTCTCTCGCCG
TTTGAAAAGGGGGTGGGGGGGCTTCGGCCCCCTCACCCTCTTTTCCGGCGGCGCATGTTCGCGTCGTCGTAAGTCTGGATTCCCAAGGCCCACTCGGTTCAACTTCGGTTTCCGGACAAATACAAAGAACCTCAGTCCTCTTGGTACTTTCTCGCCTGAGTCTACAAAGCGAGAAACCTGCCCCTCTAACGCCAGACGAGCGGCATAAAACTCGAACTTCTGGCACGTTCCACCACCCCTTCTCCTATCCCAACCCCCATTGCGCTCTCAAGGTCGCGCTTTTCCGAGACTAGCTCGGATTCAAAAAGTTCCTGGCACCCTTTACCCCTTCAGGCCCTTAAGGTAGGAACTGACCTTGTGCTGTGATCTCGGTGCGGAAGTGCTACTGCGTAGTGATTGTAAGATCCTTTTGTGGTTCTGCCCTGGCAAGGCTACAGAGTGCTGTGATCCGCTGCGGATGCCATCCTGGTAACAGGACCCCCAGTGTGCGCAACAGTATG
AGCAAAAGCAGGCAAACCATTTGAATGGATGTCAATCCGACTCTACTGTTCCTAAAGGTTCCAGCGCAAAATGCCATAAGCACCACATTCCCTTATACTGGAGATCCTCCATACAGCCATGGAACAGGAACAGGATACACCATGGACACAGTCAACAGAACACACCAATATTCAGAGAAGGGGAAGTGGACGACAAATACAGAAACTGGGGCACCCCAACTCAACCCAATTGATGGACCACTACCTGAGGATAATGAGCCAAGTGGATATGCACAAACAGACTGTGTCCTGGAGGCTATGGCCTTCCTTGAAGAATCCCACCCAGGTATCTTTGAGAACTCATGCCTTGAAACAATGGAAGTCGTTCAACAAACAAGGGTGGACAAACTAACCCAAGGCCGCCAGACTTATGATTGGACATTAAACAGAAATCAACCGGCAGCAACTGCATTAGCCAACACCATAGAAGTTTTTAGATCGAATGGACTAACAGCCAATGA
GTAGAAAATTTGTTGAGTGTAAGATTGTGTAAATGTCAAATATACATTGTTATGGATCCGACCCATCCGAAGGACACTTTTGTATCTATAGATTCGATGAAGGACAACCATTCACTGTTAAATTTCGTCAGAAAGGGAAGATTCAGCACATTGAGCTTGAGAACTCGATTGGCCATAATGGTGCTATTAACTACGGTAGTATTTTTGATACTATTAAGTATTTCACTAGCATTGTCGGCCTTACCCTAATTAATAACAATATGACTATAGATCTGAATTCTGTCGCTGTGGATAATAGGTTTAGAGGTAACGCTACCATGGTGGCGTTGAAATGTAATGTTTTGGGTAACCTATTCCTTAAGAAGATAGTCTCTAGTGATTTACAGTTAACACTGAAATTTTATTATAATAAACAGATTAGATATGATGTATTTGCTGGGATGTATGGTTTAATTAATTTGCGAAATTCGAAGTTTAACGATAATGCTTATAACTATGGC
CGAAATAATTCGACACTTCCCTCCCTCTTTGGGGAAGTGCCTTAAAGAATCATTTCTTTGTGGTGATATTACTATATGGATATTACGCAGTGACGGCTGAGTTAACCTAAATGGAACTCGGAAAGAGCAGACAGGTCAATTTTCAATTCCGAAGCTATATACTTTGGACAGTAAAGGTTTTAAAGGATCCTTCTTAAGAAAATCCTGAAGTAGACAGACGAGCAATGCTTTGGTACCTTGCGCCCGTCGGGTTATGAGAATTAACTACCTCATTAACTATAATCGCAAGATGAAAACTTTCACTAGATGATTTTCAGGGCTTCCCACCGTAATAGGGACGACACGAAATGTCGAAAACACAAACAAACCCTGTGGGAGTCAGGTCCTCTCCCCCTAAGCCACAAGGTAAAATACGGCAACCCTCAGCTTCTCAGCTGAGGTTTAAGAAAGCGTTAGCACGAGCGCTTTCTGTACGCTCCAAGTTCTTGAAGCGCCGGCTT
TGGGGTGGCTGATGGGACTCGAACCCAAACTATAGGGGATTACAGGGGAATTGCGGGGACTTTTGCCTTTGATTTTGCAGGGTTTTGCGTGTTCCTCTGCCCCGGCATCCCCCGCATTTGTCCCAAGATTTGTCCCAAGCTACGGCGTGGCGCCAGGCTTCCCCGCAGGCGGATGCGCCCCGGTGTCGCTGGGCACCGTCACGCTGCCGGGCGACACGGCGAACTGGCGCACCTCGGCATTGGCGCGCTGGGTTTCCCCGGTGGTGCCGAACCAGAACGCGAGGGTCTGCTTCAACTCGTTGAACCAGTAACCGATGACCGTCCCTACCGTCAGGCTGGCGGTGGCGTCGCGCAGCAGGCCGTCCGCCAGGCCCGAGAACACGAAATAGACGATGCCCAGGGCGCCCACCAGCAGCACGGCGGTGATCGTCGGCCGTACCTTGTCGTTGGGCTGCTGCGCGGCCAGCTTGCGGGCGCTGTCGCGGTCGGATGCCTCGGCA
CGGATTGGATGTCGACAAATATTGAATTGGCAACGTAGGGAACCTTCCCCTCAGCGAAGGCCGAAAAGAGGCTAGCCATGCCCTTAGTAGGACTAGCAAAAGGAGGGGACTAGCGGTAGCAGTGAGTTCATTGGATGGCCGAACCCCTGAGTACAGGGGAGTCGTCAATGGTTCGACACTCCATTAGTCGAGGAGTCTCGAGATGCCATGTGGACGAGGGCATGCCCACGGCACATCTTAACCCACGCGGGGGTTGCATGGGTGAAAGCGCTATTCGTGGCGTTATGGACACAGCCTGATAGGGTGTAGCAGAGACCTGCTATTCCGCTAGTAAAAACTCTGCTGTACATGGCACATGGAGTTGTTTTCAAATGAACTTTTATACAAAACATATAAACAAAAACCAGCAGGCGTCGTGGAACCTGTTTACGACGTCAACGGGCGTCCACTGTTTGGAGAGAGCAGTGACTTGCACCCGCAGTCCACACTAAAACTACCAC
TAATAAAAATGGAAAATAGTATATTAAGCTTTTCTTTTCTTATTTTTAATTCTTATTGTTGTCAAAAAATTTCAATTTCTTGCTAATAGCATTATTTTACTAATTTACTAATAACATCACTAAGGTAAAAGACCTAGTTATTAACACTTGCAATTTTATTTTAATTAAAAAAAATAAATCAACTCTGATAATTTAATAAACATTATATTTGAATTATAAATTTTAAGATAATTGGTTTTTTGAGAACATTTTATTTTTTTAATTAGAATAAAATTGTAAGTATCAAACAACTAGGCCAGTAAAAATAACTGGGTCTTTTACCTTCCCTGGCGGATTCGTAGTCACGGTAAAATGATCGTGAAACGACGGTGAAAGCACCGTCAATTCACAGTGTAGACAAATTATCGTCGAATAACCGTCACTTGACTGTCGAACGACCGTCGTTTGACAGTGAACGATGAGTATAGCTGTGAACGATTTTCACTGTTACTTTATGATTT
ACCAAACAAGAGAAGAAACTTGTTTGGAATATATAATGAAGTTAGACAGGATTTTAGGGTCAAAGTATCCACCCTGAAGAGCAGGTTCCAGACCCTTAACTTTGCTGCCAAAGTACACGATGGCTGGGTTGTTGAGCACCTTCGACACGTTTAGCTCTAGGAGGAGTGAGAGTATTAATAAGTCAGGAGGAGGTGCTGTTATCCCCGGCCAGAGGAGCACAGTCTCAGTGTTCGTACTAGGCCCAAGTGTTACTGATGATGCAGACAAGTTATCCATTGCAACCACCTTCTTAGCTCACTCATTAGACACAGATAAGCAGCACTCTCAGAGAGGAGGGTTCCTAGTCTCCCTACTTGCCATGGCTTACAGTAGTCCAGAATTATACTTGACAACAAATGGAGTAAATGCCGATGTTAAGTACGTGATCTACAACATAGAGAAGGACCCTAAGAGGACGAAGACGGATGGATTTATTGTGAAGACAAGGGACATGGAATAT
GGCTTTTAAAGCGCTACAGTGATGTCTCTCAGTATTGACGTGACGAGTCTTCCTTCTATTTCTTCTAGTATATTTAAAAATGAATCATCGTCAACAACGTCAACTCTTTCTGGAAAATCTATTGGTAGGAATGAATTGTATGTTTCACCAGATGCAGAAGCGTTCAATAAATACATGCTGTCAAAATCTCCAGAAGATATTGGACCGTCTGATTCTGCTTCAAACGATCCACTCACCAGCTTTTCGATTAGATCGCATGCAGTTAAGACAAATGCAGACGCTGGCGTGTCTATGGATTCATCAACACAATCACGACCATCAAGTAATGTTGGGTGCGATCAAGTGGATTTCTCCTTTAACAAAGCAGTGAAGGTAAATGCAAATTTAGATTCATCAATATCTATATCAACGGACCAAAAACGGGAGAAATCCAAAAAAGACCATAAAAATGGGAAACACTACCCTAAAATTGAAGCAGAATCCGATTCAGATGATTATGT
AAATCCTGGCACATCTCATGTATCAATGCCTCAGTATGTTTAGAAAAACAAGGGGGGAACTGTGGGGTTTTTATGAGGGGTTTTATAAATGATTATAAGAGTAAAAAGAAAGTTGCTGATGCTCTCATAACCTTGTATAACCCAAAGGACTAGCTCATGTTGCTAGGCAACTAAACCGCAATAACCGCATTTGTGACGCGAGTTCCCCATTGGTGACGCGTTAACTTCCTGTTTTTACAGTATATAAGTGCTTGTATTCTGACAATTGGGACTCAGATTCTGCGGTCTGAGTCCCTTCTCTGCTGGGCTGAAAAGGCCTTTGTAATAAATATAATTCTCTACTCAGTCCCTGTCTCTAGTTTGTCTGTTCGAGATCCTACAGTTGGCGCCCGAACAGGGACCTGAGAGGGGCGCAGACCCTACCTGTTGAACCTGGCTGATCGTAGGATCCCCGGGACAGCAGAGGAGAACTTACAGAAGTCTTCTGGAGGTGTTCCTGG
GAATTCGGCGGGGTCGATCCAGCGTCGTGAGCGGTCTTTCATGGGCAATAAAAAACCACCAGTTTTTACGCTGGTGGTTGTCTTTGTAGACCCCTCGGCTCGGTGGTCTTGCTCGGTTCAGGTTTCGCATAATTTGCATTATGAAAACCTGAACCTTCAGCTCATCGAATCACGCGTAGCGCAAGGCCCCGCGCGGGTTCAGCCATTCGATGAGCGGCTTAAAAGATTTGGAAATTTTTTCCCTTTTTTGTTCTTTTCTGGCGCGTGCTTCGTTCGCCAAAATTTTAAAAGCTTCTGAGTCGTCAATTCCTGCTTCATGCGCAAGGATTAGCGCATCGTCATAATCCGGAAGGCGCTCTGCCTTTGAATATCGGTCTAGGCTGCGTTGGTGGATTCCCAGTTCTTTCGCAGCTCTGTGTACCGATCGCCCGTGTAGGGCTTTAGCTATCAGTTCTTGGTAGCTCATAAAAATTTCCAATTTCCAAGTTGAGACCAAATGG
GAATTCAAACCCAATCTTCAGGGATTGCTGGTTTGGATTCAGAGCTCACTATAAATAGTGGATAAAGCTCCTCAGGTCGAGTGAATCGGCCCACTGGTAGGGTAATACTGACGACCCAGTGTTCAATAGTTGCTTAAGTTTCGTGCTGGAGCTACCCGGCTGTAAAACCCGATAGTTAATCACTCGCGTCACCTCAATGGTTTGTCGGTCTGTAAGGCCTGCGATTCTTATTCTAACACCTGTTGATGCCGGAAAAAATAGGGTAATGGGTTGGCACCCCGCTCCGTACGTTTTCCAGTCTCTGGTCTACTATTGAATCTCAATCTATATCCACTGCAAAATGACTTCACCGATTCCACAAATGAATACATCTGTATTCAATCTAACTCGAGGTCGACGTGTTGTATCAGGAGATACATCTGAAAGAGTTTACACGGCGGTCCTCAACTATTGCTCGACAGTTCGTCAGTCTTACCAGGCTACGACGAATGTTCATTGGC
TTGTTGACATTCCCTAAACCCTTATGAGACTCTTGCTTCAACGAAACGAAGTAGGAGTCTTTTTTATGAAACCAGCTCATCGCCTCTATCATCCTGTGCTTGGTTCTTGGTTGTTTAAGTGCCCCGTTTATGTTCGTTATGAGTCCCTTCATCACGGTCGCCTCATTAAGGTTCGTGCTGTTCGTGACCTTTCCCGCGTCAGCAGTTGATTGCCAATCCTAAAAATTGCTTTGACGTTGTCATTGCTGAGATTGACGTTACTCACCTTTCTGTCACTTGGTATGATTTTGAAGCTGAAGAGTATGCTGAGTGTGATTCCGGCACTATGGAGCTTGTTGTTTCTCAGGTAAATTCTGGCGAGGTTATTCGCTCATCTGAAGACCTGTTTGTTGATGTTGATGATATGGAATGGCCTTATGAAATTGCGGAGTAAGTCATGGAAACTGTTATCGGAAAATTTATTGCTCTGGCTATTGTTGCTCTTATGCTGTATGGAATTG
GACATTTTGTGTCACGAGCGTTCACCCTACGTTCAGCATCATGTTTGGCTATATGCAACTCATCAACCCCACTTCTGACATTTATATTAAAGACTATGGAAACTTTTCTGGGATTGTTGCACATCAAGCCTATGATCCGATTCGCAGGGACCACATGCTCCTTCGTTCGATGAAACTCCATTTCGGACCTAATTCCAAGCTCCTATGGTTGGGAGATTTTCATGCCATCACATTATCTCATGCTAACATGATATTTGGTGCAGATTCGGTCGGATTTAAAGGTGTAAATGTATCAACATTGCCCCCGGACACTTTAACTACCGGAATCAGACCGAGACCAACAGTGACCATGGACCTTGCTCAGCTTAAAGCTTTCTACCAGGACTTGACAGACAAGGAGTTGTACATCTTATATTTTCATGATGTTCTTAGGTTCGTAAGTCAAACGGGAGGACCTGTTCTTGAGTTGCAGGATGTGTTTCGATGGATAAGCGAGACAG
GGGGCTGATCCCATGAAGGAACCAGTAGACTGCCGTCTTTCGACGCCAGCCGGTTTCTCGGGGACAGTCCCCCCTCCTGGTCGCACTAAGGCGGCCAGGCCGGGAACCATCCCTGTGAGGCGTTCGCGTGGAAGCGCGTCTGCCTTACCGGGTAAAATCTACGGTTGGAGCCGTCGACAACGGGATAGGTTCGCGATGTTGCTGTCGTCTTTCGACGCGGCTCTCGCGGCCTACTCCGGCGTCGTCGTCTCCAGAGGTACACGCTCTCTACCGCCATCGCTCCGGTTATTCCGGGCGATGACGCGTAAGTGGCTTTCAGTGACCGCCCGCGGGAACGGGGTCGAGTTCGCCATCGCTTCTGCGAAGGAGTTCTCAGCCGCGTGCCGCGCGGGTTGGATTTCGGGGACCGTTCCGGACCACTTCTTTATGAAGTGGCTTCCGGAACCCGTTCGCCGTAAATCCGGGTTGTGGGCCCAGCTTTCATTCATTGGACGTTCGCT
AGCAAAAACAAGCACTTGACATGACAGACAGGCCCGACCACATAGACAGCAGAGTATGGGAGCTGTCAGAAACACAGGAAGACTGGATCACCCAAGTCCACGGACACGTCAGGAGAGTGGTAGAATGCTGGAAATACACCATATGCTGTCTGATAAGCAACATGCACACTCACAGGGGAGCACCACAATATGATGTCTTCAAGTGGCAGGACAGGAGCACCATAGAATGGATATGTAGCAAGAAAAAAGTCCAATACCCGGAAAGAGACACACCAGATCTGTATGACAATGAACGGGCAGTTGCATACAAGGTACTTCTGGTTTCTGATCTCTCTGACCATTCTCCTACATCAGGCATTTACCACGACCTAGCCTTCAATTTAGAAGGGGAGGCAGAAGAATCTTGTGCATTGGTGCTAAGAGGGAGCCAACTGCAAGACATAAAGGGGTTTTTGTGCAGGGCACTGGAATGGGTTGTGTCAAACAATCTAACACAGGAG
ACAAAATCGCTCGAAAAAGAAAGCTTGAATCCGTTTCGCTTTATTCAATTGATAGACGATCATTTTATATGCCATCAGTCTCAATTGAAGTTTACAGTAGGGAGAGACCAACTTTATTGTTGTTGACTCACCGCTTCTGGCCTTCGAGCGAAACAATTCCGAGAGATTACGAATACGACCAAACAGTCACACTGTACGGTCGTTTCAACAACGAGGAGGAGACTCTCATCCTTTGCATATCACGTTGCAATACCTGTGACTTCTGGTGTGTCTTAGGAGATTCAAACCTTCCAGGCATCGAGATTTGGGATAGCGCACTTAGTTGTTTCGCTAACGCCGAAGACTGTACTCTTAGTGGACAGTGCTCTGCCTGTAGAAACCCTCCAGTTGAAGAAGACGCGGATTCCGACTCAAGTGAGGAATACCAAAGCTTAGGAAACCGCACCGTGATCAGAGACAGTGGCCCAGAAGGCTACTGGTCGGAATCTTCAGACGACGAA
CTATTCATATATATAACGTTGCACAGAGGCGGGGCGTGTGGGTTTTTTATTGTTTATTGTCATGGAATTTACAAAGAAGTAAGTTGTTGGATCTTTATTCACAATTCTTTTAACAATGACTTTTTTACTTATTACATTTTTCATCTTTTTTACTTCACATGATATTTTACTTAAATTTTGTACATACAAGCCAAAATTCGCATAAAATGTCTTACTTTAAAAAGTTAAATTTTTTTTTTAACGCATAAATGGACGTACAGCAGCAATTGGAATAGCAGGAAGGGCCATTGTAAAGTGTGTTCCTGCTGATGCCGCTGCAGAAAGGATAGATGCTATCGTACGCATAAACCCCCCTCCTATTTGTTCATCTGCTGCTTTTATTATATCTTCTGCCAATCTAGGTGATATTTGCTTTTGAATGCTGTTTCCAAAAGCTTGCATCATCGGATTTTCAATTAAATGGATTGGATTTGCAGAATTTCCTAAAAAATAGCCCAACC
CTATTCATATATATAACGTTGCACAGAGGCGGGGCGTGTGGGTTTTTTATTGTTTATTGTCATGGAATTTACAAAGAAGTAAGTTGTTGGATCTTTATTCACAATTCTTTTAACAATGACTTTTTTACTTATTACATTTTTCATCTTTTTTACTTCACATGATATTTTACTTAAATTTTGTACATACAAGCCAAAATTCGCATAAAATGTCTTACTTTAAAAAGTTAAATTTTTTTTTTAACGCATAAATGGACGTACAGCAGCAATTGGAATAGCAGGAAGGGCCATTGTAAAGTGTGTTCCTGCTGATGCCGCTGCAGAAAGGATAGATGCTATCGTACGCATAAACCCCCCTCCTATTTGTTCATCTGCTGCTTTTATTATATCTTCTGCCAATCTAGGTGATATTTGCTTTTGAATGCTGTTTCCAAAAGCTTGCATCATCGGATTTTCAATTAAATGGATTGGATTTGCAGAATTTCCTAAAAAATAGCCCAACC
AATTAAAACAACTCAATACAACATAAGAAAAACAACGCAAAAACACTCATAAACGCTCATTCTCACTCAAGCAACTTGCTAAGTTTCAGTTTAAATCATTTCCTTGCAATTCTCTAGAACAATATTGGAAACCATTTCAACTCAACAAGCAATTTCATCACTTCCAACCAATTTCAGATCCTCAATGGCAACTTACATGTCAACAATCTGTTTTGGTTCGTTTGAATGCAAGCTACCATACTCACCAGCCTCTTGCGAGCATATTGTGAAGGAACGAGAAGTGCCGGCTTCCGTTGATCCTTTCGCAGATCTGGAAACACAACTTAGTGCACGATTGCTCAAGCAAAAATATGCTACTGTTCGTGTGCTCAAAAACGGTACTTTTACGTACCGATACAAGACTGATGCCCAGATAATGCGCATTCAGAAGAAACTGGAGAGGAAGGATAGGGAAGAATATCACTTCCAAATGGCCGCTCCTAGTATTGTGTCAAAAATTA
TAGTAGTAGACTCCTTGAGAAGCTACTGCTGCGAAAGCTGGAATGAGCACCCTCCAAGAATTGCAGGAAAACATCACAGCACACGAACAACAGCTCGTGACTGCTCGGCAAAAGCTTAAGGATGCCGAGAAGGCAGTGGAGGTGGACCCGGATGACGTTAACAAGAGCACACTACAAAGTAGACGGGCAGCTGTGTCTACATTGGAGACCAAACTCGGAGAACTTAAGAGGCAACTTGCAGATTTGGTGGCAGCTCAAAAATTGGCTACAAAACCAGTTGATCCAACAGGGCTTGAGCCTGATGATCATCTAAAGGAAAAATCATCTCTGAGATATGGGAATGTCCTGGATGTTAATTCAATTGATTTGGAAGAACCGAGTGGACAGACTGCTGATTGGAAGGCTATAGGAGCATACATCTTAGGGTTTGCAATTCCGATCATCCTAAAGGCCTTATACATGCTGTCAACCCGTGGGAGACAAACTGTGAAAGACAACAA
ACACAAAGATGGTGCATTAAATGTATGTTTTATTAACAATTCTAACCTCGGTTCTGGTGTGTGAAGCGATTATTAGAGTGTCTCTAAGCTCCACAAGAGAAGAGACCTGCTTTGGTGACTCCACTAACCCAGAGATGATTGAAGGAGCTTGGGATTCACTCAGAGAGGAGGAGATGCCGGAGGAGCTCTCCTGTTCTATATCAGGCATAAGAGAGGTTAAGACCTCAAGCCAGGAGTTATACAGGGCATTAAAAGCCATCATTGCTGCTGATGGCTTGAACAACATCACCTGCCATGGTAAGGATCCTGAGGACAAGATTTCCCTCATAAAGGGTCCTCCTCACAAAAAGCGGGTGGGGATAGTTCGGTGTGAGAGACGAAGAGATGCTAAGCAAATAGGGAGAAAAACCATGGCAGGGATTGCAATGACAGTCCTTCCAGCCTTAGCAGTTTTTGCTTTGGCACCTGTTGTTTTTGCTGAAGACCCCCATCTCAGAAAC
ACCGGATGGCCGCGATTTTTTTTAACGTGGGCCCAACAACAAGTGTGATGACAAAGACCTGTTGACCAATGAAAATTGTCCCTCAAAGCTTAATTGTGTCCTGGTCCCCTCTATAAACTTGGTCCCCAAGTTCCCACATTACAAAATGTGGGATCCTTTAGTAAACGAGTTTCCCGAAACCGTTCACGGTTTTAGATGTATGTTAGCAGTTAAATATCTTCAGTTAGTAGAAAAGACTTATTCTCCCGACACATTAGGGTACGATTTAATTAGGGATTTAATTTCAGTCATTAGGGCTAGAAATTATGTCGAAGCGACCAGCAGATATAATCATTTCCACGCCCGCTTCGAAGGTACGCCGCCGTCTCAACTTCGACAGCCCATATGCGAGCCGTGCTGCTGCCCCCATTGTCCGCGTCACCAAAGCAAGAGCATGGGCCAACAGGCCCATGAACAGGAAGCCCAGGATGTACAGGATGTACAGAAGTCCAGATGTCCCT
TGGCATTTTTGTAATAAGAGATGGTACTCCAGTTGAGTTACTCCAATTCCCTCCCCTCAAAACTATCTCATTCTATTGGAGTATTGGAGTTACTTAAATACTAGAACCCTCAATCTGGTTTCGGAACACGTGGCGGTCATCCGTATAATATTACCGGATGGCCGCGCTTCGGAGTACGCTCTCTCTCCTCTCCCCTGGTGCGTTCCTGGTCCCCTGCCACCTGCCACTCTCCTAGTGGATGGTCGCTCGTCTTTTCCTGCGAGTTGTGGGCCGTAGTTTGAATGATTAATCTTTAATTTAAATTAAAGATGACTTTTACATGTCGCGCGATCTCATTTGAATCTTGAATAATTGTCTCGCGGTTCATGACTACGGCCCACTGTACTATATAATGGACGTGGCTGATTTTAGACCATGCTGCTATGTCTATTTATTCAATTTGAACAACCATTTTCTATAAATGAGGACGGACCATACATTCCATTCAAGCTGACTCAGCT
ACCGGATGGCCGCGCCCCTTTCTGTCTCTATCATTGACCCCACCACTAAATCATGTCCACCAATCATATGTCACACTGAAAGCTTAATTATTTATTTTTGTCCTTATATAAACTTAGTCACCAAGTTTTACTGTTATGTAAAATGTAGGATCCACTCTTAAATGATTTTCCTGAAACCGTACACGGATTCAGGTGTATGCTTGCTATAAAATACTTGCAGCTGATAGAAAATACGTATTCCCCTGACTCATTGGGATACGATCTGATACGTGATTTAATTTCCGTCGTCCGGGCTAAGAGCTATGTCCAAGCGTCCAGCAGATATGATCATTTCCGGGCCCGTCTCGAAGTATCGCCGACTTCTGAGCTCAATCAGCCCATACAGCAAGCGTGCTGCTGTCCGCATTGTCCGCGCCACAAAGGGAAAGGAATGGGCCAACAGGCCCATGAATCGGAAGCCCATGTTCTACAGAATGTATAGAAGCCCTGACGTCCCAAAG
GGCATTTAAAATCTCATTCACAATGGATGTACTTTTTTCTATAGCGAAAACTGTGTCAGATCTTAAAAAGAAAGTTGTGGTTGGAACAATTTATACTAATGTAGAAGATGTTGTACAACAGACGAATGAATTGATTAGAACTTTAAATGGAAATATTTTTCATACTGGTGGCATTGGAACACAGCCTCAGAAAGAGTGGAATTTTCAGCTGCCACAATTGGGTACAACTTTATTAAATTTAGATGATAATTATGTTCAATCAACTAGAGGCATAATCGATTTTTTATCATCTTTTATAGAAGCTGTATGTGATGATGAAATTGTTAGAGAAGCTTCAAGAAATGGTATGCAACCTCAATCACCAGCTCTTATATTATTATCTTCATCAAAATTTAAAACAATTAATTTTAATAATAGTTCTCAATCTATTAAAAATTGGAATGCTCAATCAAGACGTGAGAATCCTGTATATGAGTATAAAAATCCAATGTTGTTTGAAT
ATGGGATACAACAAAACTCTGAGGTACAGCCGCCACGACGGCACCACTTGCGTCATCGACAACCACCATCTCAAGAGTTTGGGTTCGGTGCTGAACGATGTTCGTCGCAAAAAAGACAGAATTCGTGATGCAGAATACGAGCCTATCATAGATATCGCTGACCAGTACATGGTAACCGAGGATCCGTTCAGAGGACCGGGAAAAAATGTTCGCATTACTCTGTTCAAAGAGATTAGACGAGTTCATCCAGACACAATGAAACTTGTGTGTAACTGGAGCGGAAAAGAATTCCTTCGTGAGACCTGGACTCGCTTTATCTCTGAAGAATTCCCCATCACCACCGATCAAGAAATTATGGATCTGTGGTTCGAACTCCAGGTACGTCCCATGCATCCTAACCGTTGCTACAAATTCACTATGCAATACGCTCTCGGCGCCCACCCCGATTACGTGGCTCATGATGTGATTCGTCAGCAAGATCCCTACTACATTGGTCCCAA
GAAAGTTTTCTTTCCATTTGGTTATATGGATTTTCAAAATCTTTCGTCTTCTGCTGTCCCTTCTCCTGTCTCTGTACAAGATTTATTGTCAGAGACATTGAAGAGACAATGCACCGATGAGACCACTGCTATCGGTAAGCTTTTTGCCGAAGAGGCAAAAAGATTGGTTACCCAGAGTTTTGGTAGTGATGCTGCCAAACCTTTGAATGTTTCGTTTCAACTCTCTGCTGAGCAGCAGAGTTTGTTAAAACGAAATTTTCCTGGACGTGTTATTCAGTTTTCCAATAGTTCATCGTCGTCGCATTCATTTGCTGCGGCTCATAGGCTGTTGGAAACTGACTTTGTTTACTCTTGTTTTGGTAACAAGAATGCCACCATTTTGGACTTAGGTGGTAATCATGTGTCCCATCTTAAGATGGAGAGGCACAATGTTCACTGTTGCTGTCCACTTCTTGACGGCAGGGATTGTGCCAGACATACTGAACGTTTGATTTCATACT
AGATTTTCTTGCACGTGTGTGCGGGTGCTTTAGTCAGTGTCCGCAGCGTTCTGTTGAACGTGAGTGTGTTGAGAAAAAGACAGCTTAGGAGAACAAGAGCTGGGAGTGGTTATGATGACCACTTCTAAAGGAAAGGGGGGCGGTCCCCCTAGGCGCAAGCTTAAAGTGACCGCAAATAAGTCGCGACCAGCAACGAGCCCAATGCCAAAGGGCTTCGTGCTGTCGCGCATGCTGGGGATTCTTTGGCACGCCGTGACAGGCACGGCCAGACCCCCAGTGCTGAAAATGTTCTGGAAAACGGTACCACTGCGCCAGGCGGAGGCTGTTCTGAAGAAGATAAAGAGAGTTATCGGGAACTTGATGCAGAGCCTTCACATGAGAGGGCGTCGCAGGTCAGGTGTGGACTGGACTTGGATTTTTTTGACGATGGCGTTGATGACCATGGCCATGGCAACCACCATCCACCGGGACAGGGAAGGATACATGGTTATGCGGGCCAG
