# Supplementary material for: Towards a better solution to the shortest common supersequence problem: the deposition and reduction algorithm
Source: BMC Bioinformatics. 2006 Dec 12;7(Suppl 4):S12. doi: 10.1186/1471-2105-7-S4-S12 (PMC1780115; doi:10.1186/1471-2105-7-S4-S12)
Supplement: Additional file 1 — Real DNA sequences DNA sequences are obtained from NCBI Viral Genomes, Accessed on 01/01/2006. . Sequences are randomly selected from different genome sequences. The specific length and number of sequences are specified for each dataset. There are 60 randomly selected datasets. File name indicate the number of sequences, sequence length, and dataset number. For example, file name "DNA_N100_K500_5" indicate that it is DNA sequences dataset, with 500 sequences, each truncated to length of 100. And this is number 5 datasets for this setting. Each sequence is represented as a row in the dataset file. [file 1471-2105-7-S4-S12-S1.zip › DNA_N500_K100_7]

GGTTATTTCACGTGGTTGTGAAATTAATTAACTTTCTATCGTGTTTCACACATTAACGAATAGTTTGTGTGATGTGAGATGGATCGCGCTGCGCTCTCCAATTTGTTAATCGCGACGATACAAAAACAATGTCTGGATGAAAATTCAGCGATAGGTAAGGCATTTTCCGAGAGAGGAATTGATGTCTTTGACCGAAATCTCCCGAAAAGGCCTGAGGGAGAAAAATTTAATATCAGTTTCGCTGTTACAGCCGAACAGCAAGCATTTCTAAGGCGTAACTTCCCGGGAAGGGACATAAAATTCACGCAGAGCGATTCGCATAGTCATAACTATGCAGCAGCTCACAGACTGTTAGAAACTGACTTCATCTACGGATGTTTTGGAACAGTCGATGAACCGGTGATAGATTTAGGTGGAAACTTCATCTCGCATTTGAAGAGAAGACGGTACAACGTTCATAGTTGTTGTCCTTTATTGGATGACCGCGATGGTGCGCGTTT
TACTAGGCACAATATGACTGCTTTACCCCCACTAAACAATGAAAAATACGCCCCCTCTAGTGATATTACTTTAAAATATTTGATCCTAAAGTTTCAAGACATAACTATTATTATGTGTTGAAAAAATTATACTCAATCCCTACAGCCGTTGTCACGTCTAGGTTTGAACACACTTTACTGTACTAAAGTTATGATAATTTTGGGTGCAAAATAGATATTTTTTATACAAATATAGAGATAGTAGAGTATTTTTATATCCTTATATGATATATATTACTATTTAATATTATTTAATATTTTGTATTATGTAATAATTACTACTATATATTATTAATAATGGAAAATGAAGTTTTGTATTTAGTTTATTGCAATATCGAAATAAAAGCTTATATAATGAAACAAATACTTCACTATTAACTTTCACTCTATTGTGAATCTTCTACTCTATTAGTGTAATTTTACATCATACTATATTATCTTTATTTATCTTCATTTATCTA
ACAATTTTAAACGAACGCGATGGCACAACAGGTTCATGCAGTGCAACTCTCCCCACGACTCCGAAATGACGTCCTACTCCAGCTAACAAAGCGCTCCCTCATGACAATTGATACTGGAACGATACTTCAACAAGTCGAACTACCCTTGAACTTATTCCTGCTCGGTGTGTGTTTTGTTGGCGATGGCGATGTTCCATATCTACTGATCAGGCAGATTGCAGGATACACGTGGCACATCGATCCAGGGTATGGCATTGAGATGTATGAGGTCGACGTTGGCGAGGAGATGCCTGTACTACAAGCTAGAATTGACTCACTTGCATACGTTATGACTATTGATGAAAGAGATTACCTGTATCCAGTCATTACAGTCGACGAGGATGGTCGAACGCTAAACATCAACTATACCGACGATCCTTCGCTACGTCATGATGTCGATACGTATGCCAGACTTTCTCGTGAGCTTCAACTTGTTCGCGACGACATTTCTGTTCGCTCGC
AAATTCTTCCCATTCGCCATCATTGAATCGTTATTCGTATACTGGAACGCAGTTAGGAGTGGCTCCAAAGCGTCTCGTTTAAAAATAGATTGCGAAGTGAGTTCACCTAAGACGACGTCGGTGTTTTACGAATTTTTATATAATCAAGATGGCAGATTCGTTTGGTTTTTCTCCAATGGAGGTTTTGCTGTTTCGTGGTGAGTCATTAGATCAGCTGACATCTGACATGCCTTTGGATGTTCAGTGGGATGTTGTCTACTCAGCTAGATGCTATGCCATTTGGAAGCATGATCTTACTCATCTCAATCCGTTGCTTAAGAATTCGCAACGTTTGGCAAAACGCTGGGACAAGTTGATTTCGGGCTTTGGTGGTCCTGTACCTTTAGACAAGTTATTGACTGCTTTACTTGCTCTTATGAGGTATTGTATCACCATGGGGGTGTCTGTACAGGATATCTATTTATCTGATGTTGGTACAACTTCAGATAATTTGTTACATG
AAAGACGCTGTTAAATAATCAGCCTTTAAAAAGCCTATCATATCAAGCATTTGAGCTTGTGTGACAGGCTTTTCTTTTGGTTTTGGGGCATTTTTGGGGCATAGACTAATACTTTTCCATGACATCTGCTACCGTTGATTTCATTTGTTTTGTGATGTGAGTATATATTTGAGTGGTTGTTTTTGCATCGGAGTGCCCCACACGATCCATAATAGCTTTAAGAGGTACATTGTTTTCAGCAAGTCGACTTACCAGCGTGTGACGGAATATGTGGCTAGTAAGGTTTTTCTGGATTGGTGTTTCAAGTCTTTCATTAGCTTTCTTTAGAGCTAGATTAAAAGAGTTTGTTTGCAGAGGAACTCCATTTTTTGTGGTGAAGATGAATCCCATGTCTTTATAACGAGGATTGGTATTCTTCTCCAGTTCATTCATGAACTCCATCTCTTCTAATATCTCTTTTTCACGGGTGGTCATGACGGTTTCGCGATAGGATGCCAGGG
TAATAAAAATGGAAAATAGTATATTAAGCTTTTCTTTTCTTATTTTTAATTCTTATTGTTGTCAAAAAATTTCAATTTCTTGCTAATAGCATTATTTTACTAATTTACTAATAACATCACTAAGGTAAAAGACCTAGTTATTAACACTTGCAATTTTATTTTAATTAAAAAAAATAAATCAACTCTGATAATTTAATAAACATTATATTTGAATTATAAATTTTAAGATAATTGGTTTTTTGAGAACATTTTATTTTTTTAATTAGAATAAAATTGTAAGTATCAAACAACTAGGCCAGTAAAAATAACTGGGTCTTTTACCTTCCCTGGCGGATTCGTAGTCACGGTAAAATGATCGTGAAACGACGGTGAAAGCACCGTCAATTCACAGTGTAGACAAATTATCGTCGAATAACCGTCACTTGACTGTCGAACGACCGTCGTTTGACAGTGAACGATGAGTATAGCTGTGAACGATTTTCACTGTTACTTTATGATTT
AAATTAAAACAAATCACAAAGACTACAGAAATCAACGAACAAGCAGACGATTTCTAAACCGTGTTTACAAACAAGCAATCTATAATTCGCACAGCATCAAGAATTTCTGCAATCACTTTGTTTATTTTAGACACAACAATGGCCTCAGTTATGATTGGTTCAATCTCCGTACCTATCGCACAACCTGCGCAGTATGCAAACACCCAAGCGAGCAACCGGGTTAATATAGTGGCACCTGGCCACATGGCAACATGCCCACCACCATTGAAGACGCACACATACTACAGGCATGAGTCCAAGAAGTTGATGCAATCAAACAAAAGCATTGACATTCTGAACAACTTCTTCAGCACTGACGAGATGAAGTTTAGGCTCACTCGAAACGAGATGAGCAAGGTGAAAAAGGGTCCGAGTGGGAGGATAGTCCTCCGCAAGCCGAATAAGCAGCGGGTTTTCGCCCGTATTGAGCAGGATGAGGCAGCACGCAAGGAAGAGGCTGT
TTGGAAAATTTTTCCAAAAGCTTATACGCTTGTGCTCTCGATCGCTTCGCAATCTCTTTTGCCTACTCTCCCTCACAATCTTTTGCTTTATAATTTTCCATTTTTTTAAATCACGTAACCAATCGTGTTATCTTTGTGGTGTATTGAAGAACCACTACCGAAGTTTGGGATAGCGCCCAACATCCGAAGTTGAGGATAGCGCCTCATAAATTGAAATGATGGATAGCACCATCATATTACCCTATGCCAAATATAATTATAGTTTAAATAAATATTTATTTTATAATTCTAATTTAGACATAGATTTAGATAGTTTTAATTTTTACAAAAAATACAATAATACCCTTTCTCTCTTAAAGAGAAAGTTTTTAGATTTATTTTGTATTCCTGTTTCCTCCTCTTCCCCCCCTGCCATTCAAAAGAATGGCCTTCTTTCAGCTTCCAATCCGAAGCATTTGTTCGCTTTTGCGAACTTTGTCTTGGATTGTGGAGTTAATCCA
GGGTATTAATAGGGTCCCACCCTGTTGATGCCACCTTGCACTTGTCCACTCACGTTGAGATACCTCGCAGTTTTGCCATACGAAGCAGGTGGAAGATCCTTCCGTGTGATGTATGCTTGAGACGCTCCGTGTCTGTGGAAACATACGTGCAAGCGCCAGTACGCCTAACAAGTAGGCTGGCCCCTCTCTCCTTGATTATTGAGGGCGTAGTGCGGACTACCGCACCCCCCACTGATAGGTTCATAGTCATGGTCCCGAGTCCCCGTGCGACCCTTCCTACGAAGCAGGTGGAAGATCCTTCCGTAGGTTGAAACTAAGAGGAACCTAGTGTGACTATGGTAGCTACAGTGTTGGCTGTTGTTGCCCCTCGCTCCCCCCCACTAGGGTGGTGCAGTCGTGGTCACATTGAGAGAGCAAACCGAGCTTGGATTAAAGTTAGCGAACGCCTCCCCTGAGCCTCCAATGCTGTTACGATGAGGCAGATGGCATTGTGCAAGGGG
AAATAAAACTCTCCCGATCTAAGGCTGAAAGTTGCAATTCGCTCTGATTTCCTACCTATCACTCTACACGCACACCATGTCGCTCCAACAATCAATTACTCGTCGCTCACTTGTCGCTGTTGACACATTACTACAAGGGGAAGTAATGCACCGACAATTCGGATCTACCACCATGCTTAACCAACTCGCACATACAAATAACTTTGTTACACTACTGGGATATAACTTCCGTGAAGGTATTGAATACCGGTTTGATATTAGTCGTGATGTGAATTTGATTACCTATACTGTGACGCGAACTAACGCCGGAGATACGTCATCACTTCAACTGATTGAGAACAACGTTCTATCTCTACGCTCAGGTCAGGCACGTCCTATTATTCAACAATTACATCAGACACTCGAACATTTCATGAACGACATGAAATTAATTTATCAGCAACTTCCTAACAATACGAATGTTTTACAAGCAATGACAACTAATCTTGGTCTAACTGATG
AAGTTTTTTTCCATGTCTTTAAATTGAACAGGGATGGATCCAGGACAAGTCCTCAAATACCTTTTGTCTCAGAATTATGAAACCAAAATACAACAACTAGAACAATGGCAAAAACAGATGGAAGCAGCAGGCTACACGAGCGAATACTTAAACCAATCTTCAGACGTGCTTAAAGTTAAAAGTAAAATTGAAGAATCAAAAAGACGGTTATTTTTTATCAGTGCTAATTACTGGCAAGGAAGTCTATTTACTAAAACAGTTGCTCCAAACAATTTGTTTCTTGGATTTAGTGAATGCTCAGGCGTTAACAAGACTATTTTTGATGCTAAAAATTGTGACTTCGGACGGTTCCAGTTTAGTTTTAATTGTATTCCTAAATATTGGATATTGTCAGGTGTTTTTGATGAATTAATTTGCTATGATAAAAGTAAAACAAAAGCAACAATTAGCAAGCTAAAAAATAAAATTTCAATTCGTATTAATGATTTTATGTATATTGT
AAATTAAAACAGCATAAATCGACATACGACAAACGCAAAGCTCACAAACTCACACAAAGCCTTCTAAAGTAATCAACTTTCGAAAGCCTTCACGACGCTCGTGGAACAAACTAGTCAGCGGACTAGGGTAAGCAAGAACGCAACGATGCAGCAGACGCACGTTAAGCAAGTTTGGCGACCAAAGACTGCAAGTTCAAAGGTAAAAACCAGTAACATGGTTTATCTTGCAGAGGAAAGTAGCCCACTTGCGAAGACTGAACTAAAGGAGGACGCAGTGGTAGCAGCTGACATGTCTGTTATTAATGCAGATGATGCTGTTTATGGGCATGCGCTCGAAGGGAAATATAGCGAGCGCAAGGCCCTTCCAGCAAGAAGCAACGAAACAATAGTTAGTTTCGCTTCTGGGGAGGATGGACTCTTCCTAGATCGTGCGGCTTGTGGATCGATCTTCAAGACGCGGACAGGGAAGGACACCCCAATTGCAACTGCAATCAGGGCAG
AGATGTCCCGAGTTAGTGCGCCACGTAAGCGCTGGGGCTTATTATTACCCCCAGCGCTCGGGACGGGACATTTGCATCTATAAATAGACCTCCCCCCTCTCCATTACAAGATCATCATCGACGACAGAATGGCGCGATATGTGGTATGCTGGATGTTCACCATCAACAATCCCACAACACTACCAGTGATGAGGGATGAGATAAAATATATGGTATATCAAGTGGAGAGGGGACAGGAGGGTACTCGTCATGTGCAAGGTTATGTCGAGATGAAGAGACGAAGCTCTCTGAAGCAGATGAGAGGCTTCTTCCCAGGCGCACACCTTGAGAAACGAAAGGGAAGCCAAGAAGAAGCGCGGTCATACTGTATGAAGGAAGATACAAGAATCGAAGGTCCCTTCGAGTTTGGTTCATTTAAATTGTCATGTAATGATAATTTATTTGATGTCATACAGGATATGCGTGAAACGCACAAAAGGCCTTTGGAGTATTTATATGAT
CAGTCGCTCTGCGGAGAGGCTGGCAGATTGAGCCCTGGGAGGTTCTCTCCAGCACTAGCAGGTAGAGCCTGGGTGTTCCCTGCTAGACTCTCACCAGCACTTGGCCGGTGCTGGGCAGAGTGACTCCACGCTTGCTTGCTTAAAGCCCTCTTCAATAAAGCTGCCATTTTAGAAGTAAGCTAGTGTGTGTTCCCATCTCTCCTAGCCGCCGCCTGGTCAACTCGGTACTCAATAATAAGAAGACCCTGGTCTGTTAGGACCCTTTCTGCTTTGGGAAACCGAAGCAGGAAAATCCCTAGCAGATTGGCGCCTGAACAGGGACTTGAAGGAGAGTGAGAGACTCCTGAGTACGGCTGAGTGAAGGCAGTAAGGGCGGCAGGAACCAACCACGACGGAGTGCTCCTATAAAGGCGCGGGTCGGTACCAGACGGCGTGAGGAGCGGGAGAGGAAGAGGCCTCCGGTTGCAGGTAAGTGCAACACAAAAAAGAAATAGCTGTCT
GGATTTCACGTACAACGTAGGGTTGTCCTTACGCGTTGCGCGCAAGGTCAGACAGGACGGGCTTGTCTGGTTTCGGTTGATGCCACCTATTTCCACCGCCCAGTGGTACCACTCACTCTTACTGAAAAGTTTGTTCGTGAACCGGTTTAGGCAATCGTCATTGTTCGGGGGGAGGGTTCCGTTGATCCCCAACACGACGATTGACGGCTACATTACCACACACCAGCACCACACAACCCCGAACTTTCCGATGGAGCACGCGCTCCGCAACGCATTCCTCGCCGCGGTTATCGCCTCGCCGCGGGGAGGAACACTCTTGACCGCACCGACAAAGAAAGGGAAAGAGAAGAAGGCGCCACTCGCGACTTACCGGCGCTACCGTGCGAATATTCGTACGGAGTCAACCATCGCCGGTAATGTCGACGCGCGTGTGGCTGGCATCCAATACGAGATTGGAGCTCGCTACGAACGCGTAGGGGAGGCTTTCGCTCCCGTCCCCG
TTAAACCTGCAAATGGATACTTTTTTCATTCAATCTTTTAAGTCTAATTATTAGTGCTGATTTAACTAGCGAAATATCGTTGTCAGAAACGAGGTCTCGAAGCAATACCAACACTTTCACAGAAGAACAAGTTGGAGATGATTCACCACCCCAATATTCTGCTGCTCTTGCTAAAATACCAATCACTGCACATGATTCCCTAATGTAATTTTCTTTTTTTAACATGGAATTAATCATAATTTTTGATTGTTCAAATCCAATTTTAGAATCCAAAAACATGTTTTTGACAAAAGCTGTTAGATCATTTCCAAATACAAGTGAGGCATCCTTTTTGAAAGATTCAAAAACTAAGAACACATTTCCAGCAACCTCCCTGGAGGAAAATGCCAGTGATGACCAAAACAAATAATCAGAGATGGCGGTTGTGATATCGTCATCATCTGAAAAGTTGTTTCGGTAGACATAGTTACCGGAAGACATCTTGTAAAATGAACGGGAAA
TATTGAACGTAGCTCCTGCACAAGATGTAGGAGCATTTTTGTATTTAAATAACTAGAGTAATTAACATAAAGTGGGTGGTATTATACGATGAGTAATATGCAAAATAACGCAACATTTGGCGCGTATTTAGAATTAACGAAGAAACAACAAGCTTATATACAAATAAAGACAGACACTGGCGCAAAAGATATGGATATCGCAGAGCAAATTGACGTGAACCGCGCTACTATATCAAGATGGAAAGCTAACGATAAATTTAGAGAAGGGTTTAAAGGGTATCAAGCTGAGCACTTGCAAAAACAAGTGCCTAAAGCTCTACAAACAATGATTAATTTATTGGACGCTAAAAGTGAGCTTGTAAGATTCCAAGCTTCTAAAGATATTTTAGATCGTACAGGTTATAACCCTGTCGACAAACAAGAAATAACAATGCAGAGCGCGGTGACGTTTAATGACGATATCGATTAACCTATCTGACTTGCTACCTATGCACTTTCAT
GCGCCAAGTTTCTTGGCACTCGCACAGCACCGTTAACGGTAAGTGTTTTGTATACTGTACCGGGCGCGATACCAAATATGCCACCTGCGCAATTGTTGTTAGCAACTACTTTCATTACCTAACAAGTATTTTCATGCACCGTTTCCGTATCACTGTGAATGTATTTATTGATTAGACATATAAAAAGGAAGACATCTTGATGGCTCAACCAGGTAAACCTCAGTCAGTGTTAGAACTTAGTAGATTATTAAATATACCATTAGACGATTGTGTTGTACCATGTAACTTTTGCAAAAGATTTCTAAGTTATACAGAGTTAACTGACTTTGACACCAAATGCTTAAGTTTGATTTGGAAAGACGATTTTGTGTTTGCATGTTGTAGATATTGTTGTGTTGCTACAGCAGCATTTGAATTTGAAAATTATTTTGTAGAGAGTGTGATAGGTTGGGAAATAGAACAAAAAGAAAATACACCTCTTTCGGACATTATTGTAAGGT
GTAGACCACGGAACGAGGTTCAATCCCTTGTCGACCACGGTTCTGCTACTTGTTCTTTGTTTTTCACCAACAAAATGTCAAGTTCTATCGATTTGCTGAAGTTGATTGCTGAGAAGGGTGCTGACAGCCAGAGTGCCCAAGACATCGTAGACAATCAGGTTGCGCAACAGTTATCTGCGCAGATTGAATACGCGAAAAGGTCTAAGAAAATCAACGTTCGCAATAAGCTCTCTATTGAGGAGGCTGACGCCTTCCGTGACCGTTATGGTGGTGCCTTTGACTTAAATTTGACTCAGCAGTATCATGCGCCCCATAGCCTGGCTGGTGCTCTGCGTGTAGCGGAGCATTATGACTGTCTCGACAGTTTTCCCCCTGAAGACCCCGTTATAGATTTCGGAGGGTCTTGGTGGCATCACTTTTCAAGAAGGGATAAAAGGGTGCACAGTTGTTGTCCTGTGTTGGGTGTTAGAGACGCTGCCCGACATGAGGAGAGGATGTGC
ACACACCAAAAAGGGTGACGCATCCAAGAACCGGAAATTGAGTCATTGCTGGATCCTCCATATGGTGGATTCGGGCACCGTCCTGGGCCCCGCTGTAGTCGTGCTGGCTAGCGGTCACACAAAACGAGTGTCCAAAACTCAGAAACAAATCGAGACAATCCGTCATCCGATTATTTAAATAAAACATCAACCTAAAGCCACCTCATTCTCCAACCAACAACACAACACATCACTCCAAAACTCCCACACAATCATGAATTACAACCGTTTGAAATTCGAGGATGCATTCCTCACACCAAGTGCTGACTATGCTGCCTTTAAAACCCCTCTTCCATATCCTGACCTCACCACAGGACCCACAGAAGTCCCCTACACTAAAGAGAAGCTTATAACTGCGAGTTATCCTTACTGGACTATGACAAAAGTCAACTCAGGGGACATCAAGACACTAGGAAAGACAGTATTGACAAAGTTATCTGATAAAAAGATCACTGAAAAGA
GGCGGTGGCATTTTTGTAATAAGAATGGGTACTCTAGTTGGAGTACTCCAGTTGAGCCCTCTCAAACTTGCTCATTCTATTGGAGTATTAGAGTACCATATATACTACTTGTGTTTATCTTGGTTTTGGTACACGTGGCGGCCATCCGTATAATATTACCGGATGGCCGCGCGGAGTATGCTATGTGTCCGTACTCTACAGCTGGTGCGCATTACTCCGCTCCCCTCTCTCCTGGTGTCTTTGCCACCTGGCGCTCTCTCCGCCCTCGATTTATCTTTCCTTTCGTTGATTGGCGTCTCTTTATTGACCAGCCTTTAATTTAAATTAAAGTTTAGTCCTTTTATGTCGGCGCGATATCAATTCAATTTTGAATTATTGATTCGCGATTCCTGTTTATGGCCCCCATTGTACTACATGGTCGACGTGGACGATTTGAGACCATGCTGCTGAGTCAGGTTACGTTCTATTGCTAATTAGCCTTTTCTATATATTGGGGCCGG
TGACTAATTTACTTGTCTGGGCTGTGAACACCAGACTAGACGCAGGAAATACCCATGAGATTTTTTCTCAGCATACAAAGGTTACTGATCTGAATAGCCTCTCTTTATTTTAGCCAGCCACCGCCCCCCTTAGGTGCGCATTAGCCGCGCTTCTCCGGCTTTAACAATATTCCCGTTTTCTAAATGTGTGGAGATCGTTATATAATAGACTCGTGACTTTTTTTCGACTTTAGGTTCCTTTTTCTAACATAACAAACCTTACTGAAACACGTTTACATATAACAGGGTCGCATTTTCGTGGCGACATTTACATTTTCTGGTTTCCCGCGCCTCTGCAGCTTTTCAGTAAGACCGGACTCCAGGTTGTTCATTTCGAAAACCTTTCCTCCCACCCATCCGCCTTCCTTTGAAATTTAAACTCTCCGCACCATTGCATTGCATCTCAGTGCTCGCGGAGGACCGTGTAAAGACTTTCCTTCAACGATGGCTCCCCGGCGGAG
ACAAAATCGCTCGAAAAAGAAAGCTTGAATCCGTTTCGCTTTATTCAATTGATAGACGATCATTTTATATGCCATCAGTCTCAATTGAAGTTTACAGTAGGGAGAGACCAACTTTATTGTTGTTGACTCACCGCTTCTGGCCTTCGAGCGAAACAATTCCGAGAGATTACGAATACGACCAAACAGTCACACTGTACGGTCGTTTCAACAACGAGGAGGAGACTCTCATCCTTTGCATATCACGTTGCAATACCTGTGACTTCTGGTGTGTCTTAGGAGATTCAAACCTTCCAGGCATCGAGATTTGGGATAGCGCACTTAGTTGTTTCGCTAACGCCGAAGACTGTACTCTTAGTGGACAGTGCTCTGCCTGTAGAAACCCTCCAGTTGAAGAAGACGCGGATTCCGACTCAAGTGAGGAATACCAAAGCTTAGGAAACCGCACCGTGATCAGAGACAGTGGCCCAGAAGGCTACTGGTCGGAATCTTCAGACGACGAA
ACCGGATGGCCGCGAATTTTTTGTGGCCCCCGCAACGCATTTACATGTGGACCAATGAAATTGGCTCCTCGTGGCTTAATTGTTTTGTGGTCCCCTATTTAAACTTGCTCACCAAGTAGTGCGCTCCGCACTATGTGGGATCCATTAGTAAACGAGTTTCCCGAAACCGTTCACGGTTTTAGATGTATGTTAGCAGTTAAATATCTGCAGTTAGTAGAGAAGACTTATTCGCCTGACACATTAGGGCACGATTTAATTAGGGATTTAATTTCAGTTATTAGGGCTAGAAATTATGTCGAAGCGACCAGCAGATATAATCATTTCCACGCCCGCTTCGAAGGGACGCCGACGTCTCAACTTCGACAGCCCATATGTGAGCCGTGCTGCTGCCCCCATTGTCCGCGTCACCAAAGCAAGAGCATGGGCGAACAGGCCCATGAACAGAAAACCCAGGATGTACAGGATGTACAGAAGTCCTGATGTCCCTAGAGGATGTGAAG
TTGAAAAATCTAGTCAATGGCGAGAACCGTGATAATCCACGCTGTGGCCTCAACAAGGTCAGTTACAGCCTCTCCTACTACTGCCAATGGTAGGGGACGTGCGAGCAGGAAATGCACGAAAAACAATGCTGCCGTGGAGTCCTCAAGGCCACGTAAACTGCAGAGGACTGCTCCCATTAAGACCGGGACGAGGGATAATAGGTCTTATGCTCAAGTGGTGATGGAAAATTGTCACCACTCCCATCAATCCAAAGCGCGCTCGAGCGAAAAATTTGTGGCTGCTAAGAAGGTAGCCCGGCCCTCTGTGGCCGTCCCATCAAAATTGACAACTGGGAACAAATTTGATGTTCTTGGCTTTGAGCGCCATGCAATTGACCGCGCTGTCGCTACAAGCGTGCCCACCAAATCCGTTCAGGAGGTGGTATCTGTGCAGAAAGGCACACAGTACGTGGTCAACCATACTGGACACAGTTACGGCTGCTCCCGAAAGGGTAATTACG
TTAAAAAACACCTGTGACCATGACTACTACCGGCGACTTTGATGTGATTTATGAACTGATTGACAACCGAATGCAACAAGAGCTTAACCTGAACGAACTTGAACACTTTATCGACACCGATTTACGTAGTGGAGATTTTATCTATCGTTATGATGAACGCTCAAAGAGACATTATCTAAGTCTAAAGGGCTTATGGCGATACATTCCTCTCACAAATTTAGACAGACAGCGTGATCTATTTAAACTTCCAAGCTTATATCCACATGAAAAGATACCAGCAAAAGAGTTATTAAGAGAAGTGAATGAATTGCTGCGAACAATTAACATAATCATACCTTATGGAGATGGAGATTGTAAATATAATTGGATGTTATCAACAATGGCGAGAAATGTCGATTACGGAACCAATTGGGCAGATAGAATTGCTAAGAATCCACAGCTCTTACTTTATGATGAAAGAATGGATTCTTCATTTGATGAGCTATTTGCATCTATACCGG
AGTAAATTTTGCGTGCTAGTCGCTGAGCGTCAGACCGCAAAGTGAGTTTTTAGTGATCTAAAGTGAGGAGTTATTCTTACTGTCATCAAACACTACAAATAAACACGTTGAAATTATTTCCGGAAGAACAACTGTCCGGAATCAAAGACGATGAAAAATCGTAGACAAAACACCCGAATTTCGGGTGTCAATATAAAAAAGCAAAATCCAAAAAACAAAAAACAAACAAAAATAAAAACATCTGTTGTAAAAAGAGGCAAGCGCTCTGTGCAACCTTTTGGATTCCTGAATCCAATCATGAGAGTGCGAGCTCTGATAGTCTATCTAATCACCATGATTTTGACTGGGCGCCAATGGACCAAAGGAATGAAACTTTTCTGGAAGCGGGTTAACCCACAGATGGCTATAGCGACCTTGAAACGAGTCCGCAACATCACAACCAATTTACTGACTGGACTCATGAAACGGAAACGCAGAAGCTCTGTCAGTTGTGAACTCTT
ACCAAACAGAGAATCGGTGAGTTACGATAAAAGGCGAAGGAGCAATTGAAGTCGCACGGGTAGAAGGTGTGAATCTCGAGTGCGAGCCCGAAGCACAAACTCGAGGAAGCCTTCTGCCAACATGTCTTCCGTATTCGACGAGTACGAACAGCTCCTCGCGGCTCAGACTCGCCCCAATGGAGCTCATGGAGGGGGGGAGAAAGGGAGTACCTTAAAAGTAGACGTCCCGGTATTCACTCTTAACAGTGATGACCCAGAAGATAGGTGGAGCTTTGTGGTATTCTGCCTCCGGATTGCTGTTAGCGAAGATGCCAACAAACCACTCAGGCAAGGTGCTCTCATATCTCTTTTATGCTCCCACTCACAGGTAATGAGGAACCATGTTGCCCTTGCAGGGAAACAGAATGAAGCCACATTGGCCGTGCTTGAGATTGATGGCTTTGCCAACGGCACGCCCCAGTTCAACAATAGGAGTGGAGTGTCTGAAGAGAGAGCACAGA
ACCGGATGGCCGCAAATTTTTGGTGTCCTCTCGGCCCAAGGCCCAGCCCAAATCCCCGGCCCATGATTCAACCACAACTTTACCCTTTTGGACCACGTAAAAGAATACGCACCAACCGCGTTGCTTCTGACAAGTCTACATATTTATGCTTTCTTGACTAAGACGTGGTCCTTTATCTATAAATGATAATGACAATTTAGGACACTTTAACTCAAAATGCCGAAGCGCGATGCCCCATGGCGTTCATTGGCGGGGACCTCAAAGGTTTCCCGCTCTGCTAACTATACTCCACGTGGAGGTCCTAAATTGGACAAGGCCGCTGTGTGGGTCAACCGGCCCATGTACCGGAAGCCCAGGATCTATCGGACATTCAAGAGTCCCGATGTTCCCAAGGGTTGTGAAGGGCCGTGTAAGGTTCAGTCTTTCGAGCAGCGGCATGATATATCTCATGTTGGGAAGGTGATGTGCATATCTGACGTGACCCGTGGTAACGGTATTAC
GCCTCGGCCTCTGCATAAATAAAAAAAATTAGTCAGCCATGGGGCGGAGAATGGGCGGAACTGGGCGGAGTTAGGGGCGGGATGGGCGGAGTTAGGGGCGGGACTATGGTTGCTGACTAATTGAGATGCATGCTTTGCATACTTCTGCCTGCTGGGGAGCCTGGGGACTTTCCACACCTGGTTGCTGACTAATTGAGATGCATGCTTTGCATACTTCTGCCTGCTGGGGAGCCTGGGGACTTTCCACACCCTAACTGACACACATTCCACAGCTGGTTCTTTCCGCCTCAGAAGGTACCTAACCAAGTTCCTCTTTCAGAGGTTATTTCAGGCCATGGTGCTGCGCCGGCTGTCACGCCAGGCCTCCGTTAAGGTTCGTAGGTCATGGACTGAAAGTAAAAAAACAGCTCAACGCCTTTTTGTGTTTGTTTTAGAGCTTTTGCTGCAATTTTGTGAAGGGGAAGATACTGTTGACGGGAAACGCAAAAAACCAGAAAGGT
CGCAAAATATACGATATTTTTATTCACGTTTGCGTGATTTTCGCCTCCTTCATTTCAGTGTCATGTCCGAAGTTGACAACACTGATCCAACTCTACAAGATGTAGCCTTTGTGAAGTCCAGTGGTCTGGACACAACACACCTTCGGTCATCGGAGAAAACCGCTGGTGCAAGCTACTCTGTGATAAGTAGCAACTTCAACTCTCCTGGTCTAACTGAAATCGCGCGCTACGGCGGTTACAGTGTATACTCAGGGAATCAGAACACTGATCCCTGGGTTAGGGCCACACTCAAAAACTTTTCTCGTGAAACTTACGAGCAAATCTATGGATTTACCAGACAGCCCGAAGGTGTCAAGGGAATGTATAGCTCACTGTTAAAGTTCAGTGATGGCAAGTGCAAGTTTGATCGTCTCAACCGTGTTCAACGGAAGGCGATGATTGGCGCAATTGCGAAAGCAAAGAAGGCGTTTCGTCTTCCATATAAATCCGAACCTTTGGAT
GCAAAAGCAGGGGAATTACTTAACTAGCAAAATGGAAACAATATCACTAATAACTATACTACTAGTAGTAACAGCAAGCAATGCAGATAAAATCTGCATCGGCCACCAGTCAACAAACTCCACAGAAACTGTGGACACGCTAACAGAAACCAATGTTCCTGTGACACATGCCAAAGAATTGCTCCACACAGAGCATAATGGAATGCTGTGTGCAACAAGCCTGGGACATCCCCTCATTCTAGACACATGCACTATTGAAGGACTAGTCTATGGCAACCCTTCTTGTGACCTGCTGTTGGGAGGAAGAGAATGGTCCTACATCGTCGAAAGATCATCAGCTGTAAATGGAACGTGTTACCCTGGGAATGTAGAAAACCTAGAGGAACTCAGGACACTTTTTAGTTCCGCTAGTTCCTACCAAAGAATCCAAATCTTCCCAGACACAACCTGGAATGTGACTTACACTGGAACAAGCAGAGCATGTTCAGGTTCATTCTACA
ATGGGAAAAAGTTAGTATAAATTTACACCTCCCCACCGTTTAAAATAAACGATTATACAAATCAAAACTTATAAATTCACTTATCATTTCTTTACTAAACTTATAAATACTGTTCGTCAACTTAACCAACTTACATAACCTATTACATATTCATCAAATACAAAATTTATGTATCTATTGACTTTTATTCAAAATTATGATTTCAACATATAATAAAATTAATTTACTTATTTAAATATTCTATGATATAATTAGTTATAAAATATTTGGAGGTGTCTAAATGACAGAATTTGATGAAATCGTAAAACCAGACGACAAAGAAGAAACTTCAGAATCAACTGAAGAAAATTCAGAATCAACTGAAGAAACTTCAGAATCAACTGAAGAATCAACTGAAGAATCAACTGAAGATAAAACAGTAGAAACAATCGAAGAAGAAAATGAAAACAAATTAGAACCTACTACAACAGATGAAGATAGTTCGAAATTTGACCCTGTTG
CACGACTGTAGGAAACTCTGAGGGTAAGAAAAATCAATCGCTTTATAGAGACTATCAGAAAGAGGTTTAATATTTTTGTGAGACCATCGAAGGAGAAAGGATAAAACTTTTTTACGACTCCGTCAGAAAGAGGTTTAATATTTTCTTAGTACAAAAGTCAATGTTTTAAAATATATGGATGAGAGAATATTTGTCTGTATAAAAACTGTGTGAAATTTTGTACCAAAGAAAAAAACGTGAGCCGTATCCCCTACATGGATTTTACTAGATCATTTATATGCCAAAAAATATTATACTATATACGTTTATTATATGATGTTAACGTGTAAATTATAAACATTATTTTATGATGCAATTGTCTGGCAACCTAGATGGGCACAGGGGATGTTTGATAAGCTCTATGAGTATATGTTGTTGGACGTTATTGTTTAAGAAATAGTTGATGCATCAGAATGAGGTTTTAATATTTTTATGAGACCATCGAAGAGAGAAAGAGATAA
GACATTTTGTCGCGCTAGGATGAGAGCCGACAGACAGAGTACCGCTAAGCTACGCCCATCCTTACATGCTGTGATTCAAACTGGAAATTTAAATGCGTTCAATTTTACCGTTGAAGGGGTTGATTGCCCAACGCCCGCGGATCTAAGTAGATACTGTGTTGCAAATGGCTGGTTCTTTAAAATTGGTAACCAGGTTATCATACCTGTTCTGCGAAATTTCCCTGCATTCAACTACAACACTGACATTGGAAGGTTTACCTCTTTTCCTTTTGAAACTCTTGAAGATGTGACAAAGCTACATGATTTAGCTAATGGAGATTTGGTCCCACATTTTGCTTTTGTTGAGGATGGATCCCCAGTAGTTGCTGCCATATGTGATAGACATGATAATGTAGTCACTCTGCGCTTCCGAGATAGTGGAGGGCGAATCATAACGGTTGAAGAGTTGCTAGCTGGTGAGCAACGAGACTTGAATCTATATCAAGGTTTAGACCAACTGG
GATGATTGAGGTTAATTCCCTGACTCACAGATAAGAAAATTGTGGTTAGAGAGGGAAATTTTTTAGTAGGGCAGGGATTTTTCTAATATTCCGCTACAACTCCTGCCAGAGCAAGCACAGAAAAAAGAGGAAGGTGCCTCTGTCAGCATTCCATTGCCCTTATTTGGACTATCCATATATGGTAATGAGCTGCCATTGGAACATTTAAACTGGGCTCGGGGCCAGGAAATGAGTGACTTACCGTGATTGGCCTGTTTAAAATAAACCGCGCGCGGGCTGTATAAGGAGAGACGTGCGGGCGGAAGGTAATCCCTAACAACCTCTGAACTTAAACAAAGGACAGCCGGGATGTCTGAGGCAACCCGGAAGCCAATGGATTCAGAGGGGCCTAGAGCAGCCTCGGCCGCGGCCGCCCCACGGACGGAGGTAAGTCTAACGGTTTTTTTGCTGCATGAATGCCTGTTAAACTTGTAGAACCTAACACTTGCATGCTTCCCAGG
TAGTATTACCCCGTGCCGGGGTCAGAGACATTTGACTAAATATTGACTTGGAATAATAGCCCTTGGATTAGATGACACGTGGACGCTCAGGATCTGTGATGCTAGTGAAGCGCTTAAGCTGAACGAATCTGACGGAAGAGCGTCATGGTCCACATGTCTAAAGAATAATGCTTTACAGCTGTATTGATTTGACTTTACGCGCTTTACTTTAATTGCTTTAAGTAAAGTAAGATGCTTTACTTTGCTCGCGACGAAGCAAAGTGATTGTAGCTGCAGAAATTGATGCTTTAATTACCGGGTAACACGGTTTGATTGTGGGTATAAATATGTTCTGTTCGTTTTCTTCGTTGTCATTTTACAACGAAGATGGTTGCTGTTCGATGGGGAAGAAAGGGTCTGAGGTCTCAAAGGAGAAAATATTCGCGAATTGCTTACAAACCTCCTTCGTCTAAGGTTGTAAGTCATGTGGAGTCTGTTCTGAATAAGAGAGATGTTACTGG
GGCGCTGGGGCTTATTATTACCCCCAGCGCCGGGACGGGACATGGGCTTTTTAAATGGGCTTTGCGAGTTTGAACAGTTCAGTATCTTCGTTATTGGGCCAACCCGGCCCAATAATTAAGAGAACGTGTTCAAATTCGTGGTATGACCGAAGGTCAAGGTAACCGGTCAACATTATTCTGGCTTGCGCAGCAAGATACACGAATTAATTTATTAATTCGTAGGACACGTGGACGGACCGAAATACTCTTGCATCTCTATAAATACCCTAATCCTGTCAAGGATAATTGCTCTCTCTCTTCTGTCAAGGTGGTTGTGCTGAGGCGGAAGATCGCCAGCGGCGATCGTCGGAACGACCTGCATCTAGAGAGGCGGCGAGGAAACTACGAAGCGTATATCGGGTATTTATAGACTTATAGCGTAGCTAGAAGTATACACTGTACAGATATTGTATCTTGTAAATTACGAAGCAATTCGTATTTGATATTAATAAAACAACTGG
CTGGGGCGGGGCTTAGTATTACCCCCGCCCCAGGTTCAGCGGAGTCATCACGTGGATTACACGTGATATTAGTCTATATATAGCTCAAGTTGTAATATTTTATCATTCATTGAATAAAATATGGCTCGGCAAGTTATATGCTGGTGCTTTACATTAAATAATCCTCTCTCTCCTCTTTCTCTTCATGATTCAATGAAGTATCTTGTTTATCAAACTGAACAAGGTGAAGCTGGAAATATTCATTTCCAGGGTTATATTGAAATGAAGAAGCGTACATCTCTTGCTGGTATGAAGAAATTAATTCCAGGTGCTCATTTTGAAAAGAGGAGAGGTACTCAAGGAGAAGCTAGAGCTTATTCAATGAAAGAAGATCCAAGGCTTGAAGGTCCATGGGAGTATGAAGAGTTCGTTCCCACCATTGAAGATAAGCTCAGAGAAGTTATGAATGATATGAAGATTACAGGTAAGAGACCTATTGAGTACATCGAAGAGTGCTGTAA
GNGAAGGTGGGGGGGCATTTCAATCAAGTTTTGAAGCCACNTCAACCNTGTANTAGGTACCTGTCCCCGAGGAATGTCTTTAAATTGTTGNACAAAGCAAAACCGTAAGAGTCACCAGCTTCTTTTTTTTTCCCACGAAATCATGGCAAGTCTGCTATGGTCGCCTATAGTGTTGCTTGGGAGTGAGCCAAGAACCCTACTCTCCGTGACTGTATATCTCAGCAACATCTAACCTAGCTCAGAAACAACTCTCGTTTATCAAGAACATCTTCGAGTCCGATATACACCAGAAGTACTGGCCTGAGCATCTCCACAAGGATGAAAGTAAACGTGAGAAGTGGACTACATCAGAGATTGCACTTGACCACCCAGACCGTAAGAAGGAAGCTATCCGTGACCCTTCTATCTTTACAGGTGGCCTTACTACCTCTCTTACAGGTATGCACTGCGATATTGCCGTACTAGATGACGTTGTTGTTTTTGAGAACGCCTACACAAAC
GTAATGCGTGCCTCCGTGCACTTAAGCCCTTTGCAGCTATGAGTAGTTCATCGCGACCAGGGTTCCTCAGCCGACTCGGTTCGAGTATGGCGCGTGTACTTACTTCTTCAAAAACTCAAGACATGCTCAAAGGTATAGGACGTCTCGCATCTCGTGCCGCATCTTCAGATATCGGGAAAAGATTGATGGAGGGAGTCGCGACCGGTGCGATCACGTCCGCCGTTACAGGCGCCAACTTCCTTGAGTCCACGAAACAAGCCGTCATTGCGAACGTTGCTGGGATGGATTCTCCTCCTATAGATCCTCTTTCACGTGGCGAGATCACGCTCGCCAGAAAGGTGGAACACATAGAGGAGGTCCAGCTCGAGGATGAGAGGAAAGAGGCTCTAGACAAATGGATAACCGAGAAGCATGCCAACGATAACTTCGCTCAAGCTCTTAAGGCTGTCGGGGATGCCAAAACCATGCTCAACACCGAGGAGAGGCAAATTACTCTACTC
ACGAGGCGGGTTCTAGTATTACCCCGCCTCGTTACACTACCTCGTTACATTTTCTCTCTCTAGAGAGAATGGCATCTAAGCGTTGGTGCTTTACGCTGAACTATAAGACAGCGTTAGAGAGAGAAACATTCATTTCTCTCTTCTCTCGCGACGAATTGAACTATTTCGTTTGTGGAGACGAAATCGCTCCCACTACTGGGCAGAAACATCTCCAAGGATATGTTTCGATGAAGAAATTAATTCGTCTGGGTGGATTGAAGAAGAAATTTGGATCTATTGCTCATTGGGAGATCGCTAAGGGAGACGATTTTCAGAATCGCGATTACTGTACGAAAGAAACCCTAATTGCAGAAATTGGGGCTCCGGTGAAGAAAGGCTCAAATCGAAGGAAGATTATGGAGATATACGAAGAAGATCCAGAAGAAATGAAATTGCGAGATCCGGATACTGCCCTTCGCTGTAAGGCGAAGAAATTAAGAGAAGAGTATTGTTCTGAAGTT
AAATTATCAAAACCAAACACAACATAATGAAGAACAGCCAAGCAACTTACGTCCTAGCAGGATTCTCAACCAACTCACAAAAGCAATACGCCAAAGCCACCGGAAAGCGGAGGATAAGTAGGAGGGAGAGATTAGTCTGTCATTGCGATGGGGATGAGGAAGGTCACTTTCACTGCACTCATTGCGGAAGGGAATGCGCTTCATTAACTATGCTGAAACAAAAGAACCATACGTGTTATGATTCTTTTGAGGATGCACATATCAGTGTCAAAGTGTCTGACACTCAAATAAAAGACCTGAGCACCATGGGGCGCGACAGAAATGTAGGTTCAAATGCTCAAAAAGACACACGCAAAGCAATTAGCCCAGCAAAGAAAGTTGTTTTTAAACAATTTGACGATGTTGAGCCTATTGCTACAGGATGGGACATCAATAACGATCTGCAAAAGGAGCAGATTACTGAGGATGCAACACACACTGTAGTTGGCAATTTGCCAAAA
GTATTTAAAATTGATATCAACCTTGACCAACAATGGCAAATAGAGCAACTTCAGCCTTTCTCGATAACCCTCATCCAGTCGGAGTCAACTATGTTGATGAAGGGTCTCGTCAATTCGTTGCAGTCGCTGAGCTTTTAGCTTCAAAGTTGATTGCTAGTAGTAGAGAGTCAGATGAAAGTAATTCAGATGTACCGTTCGTTCAGGCATATAGCAAGTTCGCTGATGATAATCCACGTCATCTTCGTGTTAAGACGGGAGGTAAGATGGCAAATGCATTGACTAATGTCATTAGATCATATTATAGTATAAATGCACCAGCTATTGTACCACAAGTCGAAATTGATCGCTTAGCTTCAAAGGCTACGGTTTCAGGTGACATGTACAATTCATATGCTGTATTTAACAGTGTTCCAATTGTTGAGGTACTCAGTCCAGCTCAAACAACTGTGTCAATAGTAGGTTCAGACAGGGCCGATGTTACCATGCTTAACACTGGAGCC
GGGGAATTCCAAAAGCAGGTAGATATTGAAAGATGAGTCTTCTAACCGAGGTCGAAACGTACGTTCTCTCTATCATCCCATCAGGCCCCCTCAAAGCCGAGATCGCGCAGAGACTTGAGGATGTTTTTGCAGGGAAGAACACAGATCTTGAGGCTCTCATGGAATGGCTAAAGACAAGACCAATCCTGTCACCTCTGACTAAGGGGATTTTAGGGTTTGTGTTCACGCTCACCGTGCCCAGTGAGCGAGGACTGCAGCGTAGACGATTTGTCCAAAATGCCCTAAATGGGAATGGAGACCCAAACAACATGGACAGGGCAGTTAAACTATACAAGAAGCTGAAGAGGGAAATGACATTCCATGGAGCAAAGGAAGTTGCACTCAGTTACTCAACTGGTGCGCTTGCCAGTTGCATGGGTCTCATATACAACCGGATGGGAACAGTGACCACAGAAGTGGCTCTTGGCCTAGTATGTGCCACTTGTGAACAGATTGCTGAT
GAATTATCTGAGAAACAAAGCTCCACAATTCTCTGCCTCCAACAATAAAGCAGATTTCTTTGCTCTTCTAACAGCTATTACTTACCACAATGGACCACCTCACTTCCCTTTTCGAGCTTTTTGCTATCACACCGAAAACACAAAACAATCTACAGTTTGTTGGGATCTACCACAGACCTCCACACTCCGTTCGAGCAAACCTCCGCAATGTTGAAAAACACAAAATCACAGTCGCTCACGCCATGCACAAGTACCTTTACCCGCATGAAATCGACTTTGTTATCAACCAAATGCGACGCTCAAACGTCACTGAAGATGCCATACTTGCTGACTTTTTCGACAACAACGTCGAACCACTTGAACCTGTTCTTGACGAACACTTCGAACGTGGACTCTCCGCAATGCTGGATGCTTTTCGCCCTCCGCAGAAATGCCTGCCTGCCCACATCTATGATGTGCAGCACCACTACCCATACAAATGGCAAGTGAACGCTGAAGCC
CCGAATAGATGGGATGGCTTCGGCCGGCCCTACTGGGGCGGGGGCTCGCCCCCCAAAGGCTTTCACTGCTCAGGCCGGACTGGCCAAATTGGTCAATCCGGCCGGCTTAAATAGCATCCTCGCTAGAGGGAAAGAAAAGTTTGGAGGCACCCAAGCTTGGAAAGAACTCATGGGATGTGATGTTATTTTTGCAAGATCCATCAGTCACTGGTATGGGATTAAGGGGACGACTTACTATGAGCTTACTGTCGCACTCGGCCAACCTCTGTACAAACCAGTTACAGATCCTGAACTGACTGAAGAGGAAAAGGCCGTGATGACTGCAGTTCAATCTCGGTTTGCGCAAAGTAACTCTAGTGTTGTTCTCACCCGCACGCTCCTGAATAAAACCTGTGAACTCAAGGACAGAATTCGCGAACTTACTGATGAATTGGGACAAACAGAAGTTCACCTGGCGCGTGAAAAAGTGAAAGCAGCGGCCTTGAAGCTTGAGAATAGAA
CATAAATTTATCCTTAGGGTTAAAGAAAGTTTTCCTCCCCCCTGTAGCATTCCCCCCGTTAGCGAGAACATTTGTTCTCTCTAACACCTCGTCAGCTGAAATACCGATAGGCCTAACGGTACCTATGCGGCTGATTCTCTCCCTCTTTCTCTAGTAGAATTAGGTACCTAACAAAAACCCAAACCACACAATATCACGGTGCCAGTAACACAAACTAAACCGACCAATAGAACTCTTGCAATCGTCAAGATGGTCATTAATTCCGGTCTAGTATCAGGGCCCACCCGTGGCGGGGTGATCCCAACAATCCTTGGTTTGTTTGATGTTCCCATTAGGCCCCACAAAAACATTTATGAAATAAGTGGTTTCTTTAATATGTTGATATTATGTGTTTTGATTTTCTTGTTTTTGAATCGTTTTCTACTCAGATTTAGGTCTAACGGTTATGTAATTAGAGATAATAGATTTGATTCAGTGTAAGAATCTTCACTTTTTGCTCA
TGGTATCAGAGCGAGGTATGATTTACTTATCAGTTATGTTCTAAGTAAGTTAGATAGGGAGCCGAGGGCTCTGCTGATGAGTTTAAGGACAACTAGCTGTGCAAGTTTCAATAGATGATACGTCGAAAGGTTGAATATCTTCCATCCTGTTTACACTACGAACTAGTGGTTGTTCTAGGGGAGAACGTTAATGCGGGGCAAGCTTAGTTCATTCTGAAAATCAGGTAGACTCTGGTCTAGATAACATTGATAGTTAGTGCAAAGGGGACTAGATCTGGCAAGGTAAAAGTACCCGTCTAGGCAGGTGGCCGCTCAAGGGGAAGAGAAACCTAGAGATCAAAAGTTCTATTGCAATACTATCTATCAGTTTTATCTTGATTGTATGCTACTATCTGAGACTAAGATTCATCACTAAGAACTACCTACGCAAGCCTTCCTGAATCCGCCACTATAGTAGTATCCTAGTAAACAAGGAAAAGAAGGAACTATATACCTGTAAG
GGGGCTGATCCCATGAAGGAACCAGTAGACTGCCGTCTTTCGACGCCAGCCGGTTTCTCGGGGACAGTCCCCCCTCCTGGTCGCACTAAGGCGGCCAGGCCGGGAACCATCCCTGTGAGGCGTTCGCGTGGAAGCGCGTCTGCCTTACCGGGTAAAATCTACGGTTGGAGCCGTCGACAACGGGATAGGTTCGCGATGTTGCTGTCGTCTTTCGACGCGGCTCTCGCGGCCTACTCCGGCGTCGTCGTCTCCAGAGGTACACGCTCTCTACCGCCATCGCTCCGGTTATTCCGGGCGATGACGCGTAAGTGGCTTTCAGTGACCGCCCGCGGGAACGGGGTCGAGTTCGCCATCGCTTCTGCGAAGGAGTTCTCAGCCGCGTGCCGCGCGGGTTGGATTTCGGGGACCGTTCCGGACCACTTCTTTATGAAGTGGCTTCCGGAACCCGTTCGCCGTAAATCCGGGTTGTGGGCCCAGCTTTCATTCATTGGACGTTCGCT
TAGTAGTAGACTCCGGGATAGAAAAAGTTAGAAAAATGGAAAAGTATAGAGAGATTCATCAGAGAGTTAGGGACCTTGCACCTGGAACGGTATCAGCATTAGAATGCATAGATCTACTGGATAGGCTCTACGCTGTCAGACATGACCTGGTTGACCAGATGATAAAACATGACTGGTCTGATAATAAAGATGTAGAAAGACCTATAGGTCAAGTTTTACTGATGGCTGGCATACCTAATGATATTATACAAGGCATGGAGAAGAAGATTATACCAAATAGCCCTTCTGGACAAGTATTGAAAAGCTTTTTCCGAATGACACCAGATAATTATAAAATTACAGGTAACTTGATTGAGTTTATTGAAGTGACTGTAACAGCTGATGTGTCACGAGGTATTAGGGAGAAGAAAATAAAGTATGAAGGAGGCCTCCAATTTGTTGAGCACTTACTGGAAACTGAATCAAGGAAGGGTAATATACCGCAACCTTATAAAATAACA
GATAAATCTCCCAGTCGAAATGGACGAGCTAACTTTATCCATTGGAGGTTCACCAGGAAAACTTGCAGGAACTCAACTGCTCTACAAACAGAAAATTGACAAAGAAATCAGGCTTTCGCCAACAGATCTTCTCTTCTCCTCGAACACTGTTGACCATAAGCTGCGTAACAAACGTACCACCATCGCCTTACTCAGTCGAGAAGTTCAAGCCAGACTTGGAAAGTGGATGATATCATTTGCTGATCAGAAAGGTACGGCAGCTGATTTTGGATTACAATTGGCGAAATGGGTTCAAGCGTCAACACAATTGCACTACTACGTACACCCGGCTGATATGAGTGCTCTTCGAGCGGCAGACCAATCCTTAATCCGTCAACTTCCTCGAGTTACAGTTGAGGTGTGTAAAACAAAGAAGGTATCTCAGACTGACCCAATTGAACATAAGTATCAGAGCAGACCAGGTATGATCGAGGGTGGAGTGACGATTACGCCGAGACAAG
CATCATCTATATATACCTACATGAATGACGCTGCTGTCACCTCGCACTACCGCTCCCGCCCGCTAGATGGCAAAATTGCTCCACCAAAGTATTTCCGTGATACAAAGTCCGGACTGGGCGCGGCGAATACGTGCCGGGCGAGGCACGGAGCCGACTTTCTGGCACCGATAGCAATAAATGGGCGTTCCCTTGCGTGCGGAATTGCGCCGGCACAGTCCCAATGGCTTGGGAGCGGTCCAGAAAGCGATTAGTTTTTGCGTACGCACGCGAAAGCTATTTTTGCAGCACTTACTTCCTTATTTGTTTACAACCGCCTCCGCCTGTGTGTAATTTAAAATTTGTACATACCGTTCCGATCGCCGTACTTGGGCTTGGAACGCGGACTTCGAGTCCCTAAATTGATTTATGGTGTCTTAATCAGCGCTTTTTGTGCCACGTTGTGCGTTCTCCGTTGACCTTTGAAAAGGCGCGTGGTATTTCTCGGTGTGTTTTTCGGGCGG
CTCATTGGAGGGTTCGTTCGTTCGAACCAGCCAATCAGGGGAGGGGGAAGTGACGCAAGTTCCGGTCACATGCTTCCGGTGACGCACATCCGGTGACGTAGTTCCGGTCACGTGCTTCCTGTCACGTGTTTCCGGTCACGTGACTTCCGGTCATGTGACTTCCGGTGACGTGTTTCCGGCTGTTAGGTTGACCACGCGCATGCCGCGCGGTCAGCCCAATAGTTAAGCCGGAAACACGTCACCGGAAGTCACATGACCGGAAGTCACGTGACCGGAAACACGTGACAGGAAGCACGTGACCGGAACTACGTCACCGGATGTGCGTCACCGGAAGCATGTGACCGGAACTTGCGTCACTTCCCCCTCCCCTGATTGGCTGGTTCGAACGAACGAACCCTCCAATGAGACTCAAGGACAAGAGGATATTTTGCGCGCCAGGAAGTGACGTGCAATGCCACCCTATATAAGCCAGGAAACTTCCGGTTTAGTTCATTCGTTAC
ATATATATATATATATATATATATATATATATATATATACAGTCTTGTGGCTTTTTTATTTTATTAATTGTATATGAACGACACTGAATTACCTAACCATTCGCATTTAGCGACTTACAATTCTCTCCAAGAATTTAAAAAAAAAAAATTTAATTAAATTGATGCATTTGTTTCGAAAGTTAGAGTGTTTTAGAGAGTTAAAGTGTTAGAGAGTTTTCAGGGTTCCATAAATGACGGACAGGAAAATTTTTTGACCTATTTTGATGTTTTTTTTCGTTTCTAGTGCACTAAATCAATTTTTGAAAAGTGTCAAATTAATCTCTATTAAATTATCTTGACAATAGTATGCAAAATATCTTGAATCCGTGAACTAACAAGACTATAATGATGAAAATAGTTGCCGAAATGAGGTGAAAAAAATTTTTCGATCGTAAAGCACTCTCTGATGTTTCTCATCATGAGTCATGCAATAAAATAATTATAATATTATTATCCGCGTT
AAATTATAAAGGCAACTTCATAATTTACTCGAAATGGCTCTTCTATCAAGAACAGCTGCAGAGGAAGTAATCGCATCATTCACTTCTGAGGAACAATCCAGAATTTCAACCCAAGCTGTGTTGGCTTTGACAAACGTGGAGAAGGACAAACATGACCTTTTTAACTATGCGTTGCCAGAGTTGGCAAAGATGAGGTTGTTCAATTCTGGGATCTACCTCAGCCCCCATTCCTACAGACCTCATTCCCACCCAGTTTGCAAGACTCTTGAAAATAATATTTTGTTCAATATTTTACCTAGCTATTTAGACAATTCCTTTTATTTAGTTAGTATTAAGAAAAATAAGGTCGACTTTTTGAAGAGAAGACATCCAGATTTGCAAATGGTTGAAACCATCAATAGGTACATATCAAGCATTGACAAGACCAGGTATGGTGGTTTCTTCCATGTTAGCCCTTCCAAGATCAGTGCAAAATTCAAGTGTGACCGGAGAACAGGTTT
GTTTTCGAAACAAATAAAACAGAAAAGCGAACCTAAACAATGACTCTAAAAGTTATTCTTGGAGAACACCAGATCACCCGAACTGAATTGTTAGTCGGGATTGCAACCGTATCTGGGTGCGGTGCCGTAGTGTACTGCATATCCAAGTTCTGGGGCTATGGGGCAATTGCGCCCTATCCTCAGAGTGGAGGGAACCGAGTTACACGCGCATTGCAACGGGCTGTCATTGACAAAACGAAGACCCCGATAGAGACACGTTTCTATCCGCTTGACAGCCTGCGTACCGTGACGCCTAAGCGTGTCGCAGACAACGGGCACGCCGTTTCAGGGGCCGTACGTGATGCCGCACGTCGTTTGATCGACGAGTCCATCACGGCCGTTGGAGGATCCAAATTTGAGGTCAACCCCAACCCAAACTCAAGCACTGGACTGCGAAACCATTTCCACTTCGCCGTCGGTGATTTGGCACAAGATTTCCGTAATGACACACCTGCGGATGA
AATTCGGGACATACCACGTGGTTTAGTTCCGCCTCAAACTCCAACAAATCGAGATCAAGGGAGAAAGCCTACTCCTCCAACTCCACCTCTAAGAGATACTCACCCCCACTTAACTATGAAAAATCAGACTTTTCATCTCCAGGGGTTCGTAGACGGATTACGAGACTTGACAACAACGGAACGCCAACACAATGCCTATGGAGATCCTTTTACAACACTAAGCCCTGCGGTTCCTACTGTATCCACCATATTGTCTCCTCCCTCGACGACTGGGGACCCTGCACTGTCACCGGAGATGTCACCATCAAGTCTCCTAGGACTCCTCGCAGGATTACAGGTGGTGTATTTCTTGTGGACAAAAATCCTAACAATAGCTCAGAATCTAGATTGGTGGTGGACTTCTCTCAGTTTTCCAGGGGGCATACCAGAGTGCACTGGCCAAAATTCGCAGTTCCAAACTTGCAAACACTTGCCAACCTCCTGTCCACCAACTTGCAATG
TCTCAAAGAAACACGTGCCGCTTACGCCCACAGTGTTCTCTTGAGTGTTAGCAGAATGGAAAACAAGATCGAGGTGAATAACAAAGATGAGATGAACAGGTGGTTTGAAGAGTTCAAAAAAGGAAATGGACTTGTGGACACCTTCACAAACTCCTATTCCTTTTGCGAGAGTGTTCCCAATTTGGACAGGTTTGTGTTTCAGATGGCCAGTGCCACCGATGATGCACAGAAGGACTCCATCTACGCATCTGCTCTGGTGGAGGCAACAAAGTTTTGTGCACCTATATATGAGTGCGCATGGGTTAGCTCCACTGGCATTGTAAAAAAGGGACTTGAATGGTTCGAGAAAAATGCAGGAACCATTAAGTCCTGGGATGAAAGTTATACTGAGCTAAAGGTCGACGTCCCGAAAATAGAGCAGCTTACCGGTTACCAACAAGCTGCCTTGAAGTGGAGAAAAGACATAGGTTTCCGTGTCAATGCCAACACAGCAGCTCTGA
ACCGGATGGCCGCGCCCCTCTTTTTAGTGGGTCCCACTCACGTCGCTATCAACCAATCAAAATGCATCCTCAAACGTTAGATAAGTGTTCATTTGTCCTTATATACTTGGTCCCCAAGTTGTTTGTCAAGCAATATGTGGGATCCACTTCTAAATGAATTTCCTGAATCTGTTCATGGATTTCGTTGTATGTTAGCTATTAAATATTTGCAGGCCGTTGAGGAAACTTACGAGCCCAATACATTGGGCCACGATTTAATTAGGGATCTTATATCTGTTGTAAGGGCCCGTGATTATGTCGAAGCGACCCGGCGATATAGTCATTTCCACGCCCGTCTCGAAGGTTCGCCGAAGGCTGAACTTCGACAGCCCATACAGCAGCCGTGCTGCTGTCCCCATTGTCCAAGGCACAAACAAGCGACGATCATGGACGTACAGGCCCATGTATCGAAAGCCCAGAATATACAGAATGTATCGAAGTCCTGATGTTCCCCGTGGATG
GGGTAAGCTGGCGGGCAAACCTACACTCTATCTTACTTACATTATATATCCTAACCATCTGCTTTCACTATGGGATTACCCAGTCTACTAGTGGAAGGCGTTATTGGGTGCACTCTAGTTGGTGGTTTAGTGGCTGTGGGTAGCGCAGCGCTGGCCGTCAGGGCGACCATCGGAGTAGTGGAATTCAATAGGGAGTGTGTGCGTGGGGCGAGGAGGATCGTATCTAGCGGTGGAAGGTGCTTAATAGTCCAATCCCCTTATGGTAATCCTAACCAAGGATTGATAAGAGGTGAGGATGAAGAAATTGATAATGTGGAAGAGTCGACTCCGGAGGAGCTAACTCAGTTGATCGAGGTTAAGGCGGAAGTGGATGGGAAGGAGGTGGTTGTCTCCAAGAAGCGTGTGGTGAACAGGCACTTGAGACAACGATTCGTTCGCTCCATTGCCATCGAAGCCAAAAATCACTTTGGTGGTGACATCAGTCCCAGCAAGGCTAACTA
TAGTAGTAGACTCCGGAAGAGACAAACTACTATAAAGATGGAAAAATACAGAGAAATTCATAGGGATCTACAATCCTTTCCAGTTGGGTCACTGACAGCAGTAGAGTGTATAGACTACCTGGATCGTCTCTATGCAATAAGGCATGACATTGTTGATCAGATGATAAAGCATGACTGGTCAGATAACAAGGATTCAGAGGAATCTATAGGAAAGGTTTTGCTGTTTGCTGGGGTGCCTAATAATGTTATAACTGCAATGGAAAAAAAGATCATTCCTGACCACCCAAGTGGTAAAACACTTCGTTCCTTCTTCAAGATGACACCTGATAATTATAAGATTACAGGGTCAACGATTGAGTTTGTAGAAGTAACAGTTACTGTTGATGTTGACAAAGGAATCAGAGAGAAAAGGCTCAAGTATGAGGCAGGGCTAAAGTACATTGAACAAGAACTGCATAATCATTTTCTTAGAGGAGATATTCCACAACCTTATAAGATAA
ATGCCATACTGGTTGCCCACATATAACTTCGAAGGACTGCAATGCTTGCAGTGCAAGAAAGCTTTAGGGTCCCTGGATGCTCTAAAATGCAAGAATCATAAATATAGGAGGGTGCATAGAGGGGGAAAGCCTTATGGCATGTGTCAAATTTGCTTAGAGGCTTTGCTGCAATTAGAAAGGCAAGAATTTCCTTGGACATTGCTACTGCCAAAGGACTTTGTTAAAGTTTTGGGGAGACTGCCTGGAGACTATTGTGTACGCTGCTATTACTGTGGCTGCGTGTTGTCAGACAGTGAAAAAGATCGCCACGCCTTGGACCACGAAGGTTACCTGTACGTCCGTGGAAGAGCCAGAGGCCGCTGCTACTCTTGCTCTAGTGATGGTCGCCGGCCCTGCGTGTTCTAAATTTCTGCCACAAGACCCTCCACCACCCTCAGTGACACTGGTTCTTCATGATTTGACTCAAGAAGAGGATGAACAGGATTTTGTAACGCTGCACG
CATGAAGAACTACATAGTAAAGGTTATATATGCTTTAGATAATGGGTTTCTTCTTAGTTTTTAATGATTTGTTGTATTTTTGTTGTAAGAAAATTATAACTCCAGTAGCAGCTCAATTATTTTATCCTTATCTTTATTTTCTAGCTCTTTTATAATATGAATATAGGTTTGCTGTGTGATAGCCACACTTGCGTGTCCTAGGCGTTTTGAAACAGTCATGATATCAACTCCATGATAGAGGAGAACAGAAGCATGAGTATGCCTTAAACCGTGTACAGTAAGTGGAGTAGAAATCTTTAGTTTTTTTAATGCATGTTCTAATGTATTTTGCAAAGCTGAGAGAGTTATTATTTTTCTATAAGGATGATAACAAACAAAGTCATGTATCGGTTTTATACCCAAACTTTCAAATAATGTTTTTTGCTGTTCTCTAAAATCTTTTAGCAATTGCATACTTTCATCATCTATAACAATATCTCTTATTCCAGCATCTGTTTTGG
GCTATTCGCTGGTCAGTTATGGCACGCGCCGCGTTCCTATTCAAGACCGTTGGATTTGGTGGGCTGCAAAATGTACCTATTAACGATGAGCTTGCTTCACATCTGTTACGAGCTGGAAATTCTCCATGGCAGCTGACGCAATTCCTTGACTGGATTAGTCTCGGGAGAGGATTGGCTACCTCTGCATTAGTGCCTACGGCGGGATCGCGTTACTATCAAATGAGTTGCCTACTGAGTGGTACGCTGCAAATTCCTTTTCGACCAAATCATAGATGGGGAGACGTACGATTTCTACGTCTGGTATGGTCTGCTCCTACCCTCGACGGTTTAGTTATTGCACCACCGCCCATTCTTGCGCAACCTGCGATACAGGCGCAAGCGGATAGAGCTTACGACTGTGATGACTATCCTTTCCTTGCACGTGATCCCCGCTTCAAACATAGAGTATATCAGCAACTTAGTGCGATTACCCTGCTTAATCTGACTGGCTTCGGTCCGAT
GGTACCAGCTTAGCTTGCCTATTTACGTTCTCATTAAAACTAAACAAAAGTTTTCTCTCTTCTATATGTTTTAAAAAACGAAGACTATACTTCTCGTATACTGATCGATTATGCCGTTAAACTTCTGTGTTTGCGTTTTAGTTTCTAAGGGTTTATTTTCAGCCCAAGAGTTTTCAGGTTTTCCAAACACCAAATCAAGAGTTTCTTCATTGATTATTCCGTTAAACTTCTGTGCTTGCGTTTTAGTTTCTAAGGGTTTATTTTCAGCCCAAGAGTTTTCAGGTTTTCCAAACACCAAATCAAGAGTTTCTTCATTGATTATTCCGTTAAACTTCTGTGCTTGCGTTTTAGTTTCTAAGGGTTTATTTTCAGCCCAAGAGTTTTCAGGTTTTCCAAACACCAAATCAAGAGTTTCTTCATTGATTATTCCGTTAAACTTCTGTGCTTGCGTTTCAGTTTCTAAGGGTTTATTTTCAGCCCAAGAGTTTTCAGGTTTTCCA
AGCAAAAGCAGGGTAGATAATCACTCACTGAGTGACATCAAAATCATGGCGTCCCAAGGCACCAAACGGTCTTACGAACAGATGGAGACTGATGGAGAACGCCAGAATGCCACTGAAATCAGAGCATCCGTCGGAAAAATGATTGGTGGAATTGGACGATTCTACATCCAAATGTGCACCGAACTCAAACTCAGTGATTATGAGGGACGGTTGATCCAAAACAGCTTAACAATAGAGAGAATGGTGCTCTCTGCTTTTGACGAAAGGAGAAATAAATACCTGGAAGAACATCCCAGTGCGGGGAAAGATCCTAAGAAAACTGGAGGACCTATATACAGGAGAGTAAACGGAAAGTGGATGAGAGAACTCATCCTTTATGACAAAGAAGAAATAAGGCGAATCTGGCGCCAAGCTAATAATGGTGACGATGCAACGGCTGGTCTGACTCACATGATGATCTGGCATTCCAATTTGAATGATGCAACTTATCAGAGGACAAG
TTTTCAAAAATTCTGATATAGAACCATGACTACCTCTGCGGTACATGATTCTCACTCTTTGAGGAAAGGCGAGCGCAGTCGATGGACGCGCCGTACACTTTCCCTTAGCGTGCTCGGTCCCGCCTGGCGAAAGATGGGTGGGACCGGTGCGCTAAGAGGTACGCGCCAGCGGGGCTCCATGTGGGTCCCGGTCACCGTAGTTGCGGAAGCGGTGAAGCTCTCTAGGAGAGCGCATTATTCCGCTCCATCCTGCGCCAACAGGGTGGACGTCCGAGCAGGAAATGGACGTAAAATAATTGCTGCCGTGGTGGCACCCGCTACCAAAGGTGCGAAAAAGGCTCCGCTTCGGCCGAGCTTAGTATCCCCTAAGGTAGTGCCATCGTCACGGGGGGTATCCCGCCCCAGCGGACGCAAAGGTGCCTACTCCCACAGCTCCGGGACAATAGATAATAGGAGCTACAAGCAAGCACTAGTGGGAAATGCTAGTGTTAAGGAAACTG
ACCAGCGCACTTCGGCAGCGGCAGCACCTCGGCAGCACCTCAGCAGCAACATGCCCAGCAAGAAGAATGGAAGAAGCGGACCCCAACCACATAAAAGGTGGGTGTTCACGCTGAATAATCCTTCCGAAGACGAGCGCAAGAAAATACGGGAGCTCCCAATCTCCCTATTTGATTATTTTATTGTTGGCGAGGAGGGTAATGAGGAAGGACGAACACCTCACCTCCAGGGGTTCGCTAATTTTGTGAAGAAGCAAACTTTTAATAAAGTGAAGTGGTATTTGGGTGCCCGCTGCCACATCGAGAAAGCCAAAGGAACTGATCAGCAGAATAAAGAATATTGCAGTAAAGAAGGCAACTTACTTATTGAATGTGGAGCTCCTCGATCTCAAGGACAACGGAGTGACCTGTCTACTGCTGTGAGTACCTTGTTGGAGAGCGGGAGTCTGGTGACCGTTGCAGAGCAGCACCCTGTAACGTTTGTCAGAAATTTCCGCGGGCTG
ATATTTGGTGTCTGGCTGTTTAAGCGATAAGAATCTGCTGGTCTGACATCTATCTCTTGGGTATCCTTATTGACTACGGGGATTGTTTACTTGAGATATTCTTATGGAGTGCTTAGATTTCTCCAAGCTGTGGTTTTCTACGGCCGCTGGTCTCCAGCAACGGTGCTATTATGACTGTGTTGCGTGGGAATGCCTAGGTGATGATGATCTACAGATCTTCATTTCTGGCCTGAACCGCCTCATAGAGTCCGTTGCTGTTTCTTGTACCGGCGACGAAGATTTGGACTTCGTCGTGGACTCATGTAATGAGTTCGTTACGGGGAGAGACTTGAAGTCTTTCTTCGCTGCTGACCTCCCTGTTAGAGAGGTCAGTTCTGTGGGATGTATATCTCACTTTATTCCAGGTTCGGTTTCTGGACTGAATGTCTCGGACTTGCTGGATAACCAGTTGTATGGTTGTTCTGTATTTTCCTCCGATTTCGAATCGAAGCTGAGGGATA
CTCATTGGAGGGTTCGTTCGTTCGAACCAGCCAATCAGGGGAGGGGGGAAGTGACGTAAGTTCCGGTCACGTGCTTCCGGTCACGTGCTTCCGGTCATGTGACTTCCGGTCATGTGACTTCCGGTGACGTGTCTCCTGTCACGTGACTTCCGGTGACGCACTTCCTTTGATGACGTATTTCCGGTTGTCAAGGCTGATCGGGCGCATGCGCCCGATCTGCCATGAAAATTAAACCGGAAATACGTCATCAAAGGAAGTGCGTCACCGGAAGTCACGTGACAGGAGACACGTCACCGGAAGTCACATGACCGGAAGTCACATGACCGGAAGCACGTGACCGGAAGCACGTGACCGGAACTTACGTCACTTCCCCCCTCCCCTGATTGGCTGGTTCGAACGAACGAACCCTCCAATGAGACTCAAGGACAGCAGGACTTTTTGCGCGCCAGGAAATGGTGCAATCTAGGAGAGTGTATAAGGAGAGCTTTTTCCGGTTGCAT
ATGTCTTTTCTATTGACAATAGCAAAGGAATACAAAAGACTATGCCAAGATGCTAAGGCAGCTCAAATGATGACAGTAGGAACTGTATCAAACTACACTACGTTCAAGAAATGGACTACATCAAGGAAGGAAAAGAATCCTTCACTAAGAATGAGATGGGCAATGAGCAGCAAATTCCCAATAATAGCTAACAAGAGAATGCTGGAAGAAGCTCAAATTCCTAAAGAACACAACAATGTAGCCCTTTGGGAAGACACAGAAGATGTTTCAAAAAGGGATCATGTTCTTGCAAGCGCCTCTTGTATAAATTATTGGAATTTTTGTGGACCTTGTGTCAACAATTCAGAAGTGATCAAAGAAGTTTATAAATCTAGATTTGGAAGATTAGAAAGAAGGAAAGAAATAATGTGGAAAGAACTTAGATTTACATTAGTTGATAGACAACGAAGAAGAGTTGACACTCAGCCTGTAGAACAAAGATTGAGAACTGGAGAAATTAA
TCTTGCATATTTCCTTGTTGGTTGTTGGCTCCGATCTGTAGAGGCCATGGTTGGTTGTTGATTCCGTACGGTGTATAATAGGTAGGGTACAGTGAGTAGGGATATCCATTCGGCATAGGAGGATATCCTACGGATCCATACGGCATAGAAGGGATCTGGTTGAAGAATCCCGATGTAGGTATAGTAGGCTGCAGGTTTCCAGACCCTTGTTGCATAGCAGACTGCATGTTACTCAACCCCTGTTGTACAGTAATCTGCAGATTGCCGATTCCGCTTTGGATAGTAGCCTGCTGATTTCCGTTTCCGACTTGGACAGTAGCCTGCTGATTCGGGTAGTATACGTATGCAGCGGTTAATCCACTCCCTGGGAACACTATCAAAGAAATAACAAATTTTTTAAATTATACTCATAGATTAGCGCTATATTCTAAAAATGACAGAACTATGCTAAGAAAGACCATGCTTTTGAAAGTAAGAGAATTGAAGAAGCAATAAGATGA
TGAAAATTGGGGTATAGAGATACCCCAAATCAATTGCCTTATGGCCGCTTGCGAGTAGTCGCCATATAGGTGTTGCCGAAACATGTGAAAGGATTCACAAACTACTCATCCATTGAAGATTGATGAACATCTCATGATTTTCCGATTAGTGTCTGACGTAGCACAGAACACTTAGTATGCACACAGGGCTTCCCTGTCCCTCTGCTAAGCTAGTAATGCGAAATCAGTTTGCCGTGCACACTGGGCTTCCTGGTCCCTCCGGCTATTCAAACACTTAGACGAAATAGTGAGTTTGCCATGCACACTGGGCTTCCTGGTCCCTCTGGCTTTAAAATTGTTCAGATATCTGATTTGGTTGTGGTGTATTCCAGTTTTCTGGTTTCCCACTTGGCCGAGTGAGTAGTTGAGCTAGCAATATATTCCGGTCGGGCGGATACTATTGTTAGTGTGTCTCCGAGTAGCGTGTGTAGGCGCACCTAGTTTCTTACGCATAAGAATTC
CATCATCAATAATATACCTTATTTTGGATTGAAGCCAATATGATAATGAGGGGGTGGAGTTTGTGACGTGGCGCGGGGCGTGGGAACGGGGCGGGTGACGTAGTAGTGTGGCGGAAGTGTGATGTTGCAAGTGTGGCGGAACACATGTAAGCGACGGATGTGGCAAAAGTGACGTTTTTGGTGTGCGCCGGTGTACACAGGAAGTGACAATTTTCGCGCGGTTTTAGGCGGATGTTGTAGTAAATTTGGGCGTAACCGAGTAAGATTTGGCCATTTTCGCGGGAAAACTGAATAAGAGGAAGTGAAATCTGAATAATTTTGTGTTACTCATAGCGCGTAATATTTGTCTAGGGCCGCGGGGACTTTGACCGTTTACGTGGAGACTCGCCCAGGTGTTTTTCTCAGGTGTTTTCCGCGTTCCGGGTCAAAGTTGGCGTTTTATTATTATAGTCAGCTGACGTGTAGTGTATTTATACCCGGTGAGTTCCTCAAGAGGCCAC
ATAAAGCAGGTGATGTTTTTATTATGACCTCTCAGCGGTCAACTCACTGCACAATTTTTTGCTGCAATTAAAAAACTGGTAAATTGATACTAAGATGGAGTGAGTCCAAGAATATAGATCGACGTCTTACTCACATGTTTWTCGCAAGACGCATATAATAAATCGCAATCTATTATTAACTTCTATTATTATTTTGTTTACATTGAAATGAACGATGACAAAACGGGTGTAATTTTTTTTTAAATTTGCATTACTAAATACTTATTGCCCGATTTAAGTTATGGTAGATCAGATTATTGCTCTAAATTAATTAACTTAGAACGCTAATACGTGAGGTAAAAAAAAAGTTGTCTTAAAGGTTTAATAGCTTTTGGAGTTTATAATTAATTTATGGACCATATGTGGTTGGTTAAAAGAAAATATTACGGAACGTTGACTGATTTGTAGAAGGTTACATAAATAAAACAGCTTGTGTAGGGTTATTTTCAACTAATAGGGTA
ACCCAGCCTCGGCACCCGCTCCTTGGAACCCTCGTGCTTTCCGCGTGCTCTCTCTCTTCAAATCACAGAAATGCCTTCGATTACTTCTGTCTTCTGGTGTTTCACAATCTTCTTCACTTCCGCATCTGCTCCCGACCTCGTTCCCGTGTTTGAAAACACTCACGTTAGTTACGCCTGCTGGCAAGAGGAAGAGTCTCCCACGACTCGACGTCGCCACCTGCAGGGGTATCTGCAATTGAAAGGCAAGAGGACTCTGAACCAGGTGAAAGCCATATTCGGTGATCTGAAACCCCATCTTGAGAAACAGCGAGCTCGTAAGACAGACGAAGCTTGCGACTATTGTATGAAAGAGGAAACTAGGGTTTCCGGTCCATTTGAATTTGGGGATTATTGCCCTAGTGGTTCTCATAAACGCCGGCAAAGGGAAAGTGTAATTCGAAGTCCGGTGAGAATGGCGGAGGAAAATCCGTCCGTATTCCGACGAGTCAAGGCAAAGATTG
ATAAGTGTAGAATCGAGGTTCAATTCCTACGACAACCCTACACTTTTCACTTTTAAGTTGCCATACTTAATCGTATCTTTCCTTTATTTCTTACTTTATCGTATTTGTCATGTCGAAGTTTGTTGCCGCTGATGAGTATATTGTCCCATCGTTCCAATGGTTGCTCGGACCTACCAGCAGCCAAGTTGAGTCTTTCGATTCCTCCGTTGCGGGCTGGATAAAGAGATATGAAGATGAATCAAAAAGACCTGAAAGCACAGTAGATGGAAGCTGTGAATCCTTTGTCCTGGCCGTTAAACCCGTTATGATAGGTGGTCAATGCGAACCAGCCTATGATCAGGCCAAGTGGGCCGAAACGTGCCTCAATGTTACCAATCTAGCATCGGGACTAACCGGAGTGAGACTAATTCCGCTCCCGGAAATGGCTCGTATGATATATCTTGATGAAGAGGATTCGTTTGTTGACGAATCCGAAGTCGATGATTGGTATCCTGAAGACA
AAGTTTTTTTCACTCATGACATATTCGAAAGTGAAGATGACCACAGATCCTTCCGAAATGTCTCTGAAAAAAGTGCTCTTCGACCCAACCAACGAAATTAGAATTCTCAACCACGAACAAGCCGATAACACACTACTTACCACAATGATGATCGTTCACGAATTCTCCGACCTAACGACCCGCGACTCAGTAGTCCCTCAAATTGCTGAAATGGCAAAAAATGAAATTAACCAAACAATTGACTCGATCGTTGATTCAGTCAGTACTGCGTTTGTTGACCATTACCATGAAATCATTGACAAGAATGCTAAGTTGGGAAATCCTCTTTCTCCAAATTTCAAAAATGTTATATCTATAAACACATGTATCCCTGGTCTAGAAACTTTGTACGTTGAACGTGAGAAATGGGAATTACTCAATCGTTTGTATCGATTAAACAAAAAGTTAAGCCAAAAATATCCTTTGGATGATCTGCTTAAAGGACATTTTCCTGACATTTC
GGTCTTTTTCCATTTCCACAGAATTTAGGTTCCCGAATGGCCCGTCACAAGCAGCCTGCCGAGGTCGCAAAGTTCAAGGGCGCGGACAAGAAGAACCCTCAGCGCTACCGGCAGGAGCCAGCAAAGGGCGAGGGGGATATCGGCGAAGCGCCCATCCATCTGCAAGGCCCCGCTCGTCTCGCATGGAAAGAGTTGTGCACTCAGTCGATCAAGGGCGTTCTGACGGGATCGGACCGGATCATCCTGGAGGTCACCGCGAACCTGCTTGCTGAATACCGCGCCGATCCGACTGAGTTCGCGGTTGGCAAGTACACCCACCTGATCGGAAATCTGGCCCGGCTTGGACTAACGCCGTCCGACCGCCAGAAGTTCGGCCTGGAAAAGCCGAAGGAGAAGGACGAGTTCGAGGATTTCTGAGATGACCCCCAGCGACATTGCGCGACAGTACGCTAGCGATGTCGTGGGTGGGGCTATCGTTGCGTGCCGGTATGTGGCGCTTG
AATTTAAACCTTTATTTATAATTTATAACTGGAAAAAAAATAGTAAACACACACGTTTATAATTAACTTTTAATGTGTTTTTAATGAAAAACGGCTTTTAAAGCCAACGTAAATAGAATTTTTTGTTTTAATTGTTAAAAATGTCCATTACGCTTTCCATGAAACTTTTTTCTTTAGATGGAGGAGGAAAATAGTACTTTTTAAAAGGGTTGGGTATTTTTAACGTGTCGAAGCTACCTACTCTTTTATACTCTTCCGGAATTGTGTTGGGATCGTATACCGATAATTCTTTATCGTTTATTTTTTTAATTTGTTTAGGCGTATTGTCGGTTTCCTTTTTGTCTTTTTTTTCGTCGTCTGTGACAGGATAAAACGGCCAAAAAGTTGGTTTTTTATAATCTTCCTCATCAAAAAAATCTCCTAATATTAACGATGTTAACCATTTTATGGGATACAGTATTAGACTAGCCGCACTCGATACAAACAACCGAGAAAATTTT
GGTACCACTACGCTTACGCAGCAGCCTTAGCTACGCCAGGAGCTTAGCTCGCCCACGTTCTAATATTACCGTGGGCGAGCGGTGCCTGGACTGAAATTGGTGGGTCCCAGCTATTGGGAATGGATGAAATCTTGGGAAATTGGGCTAGATCCAACCCAATTGTTATATATAATTAATTTATGATTAAATTAATACTGCTTTAAATGATATTATAAAACAGATAAGACATAAAATATTATTCATTACATATAATTTAAAACATTACACCGATGATTTATTTATGATGCGGTAATGATTTATGAGTTCCATGCCTAAAATGTTCAGGTTCTCAGCCATTATCATATCCACCACTTCGACTAACTCTTCCGTCTTGATCATCTGGTGAGTGGTGTCTTTGAACATATTCTTTAACCCATTCATTATTTCCTCCTCAGAGCCGTTAAAGTCGAATGGGATGAAGACATCAGCGAAGTTGTATGGTATGATAAACGTTGATTTCC
ATGAGTGAGTTAGGAAATCTGGAAACCACTGTTACCGGAAAAATCAAACGATTTAATAACGGCGGCGGCTATTATTACACTACAGTGGTTTCTCCTGCCGCTGACGCATATAGTTTCCCTCCAGTTATACGCATTAAGTCCAAGAAATCACTTGGCCGTGTGGGGGATGAGATAGCAGATATTCACTGCCGAATTACAGGTTATGAACGTAGCTTTCCATATACAGATAAACAAACAGGTGAGCAATCCCGTGGTTTTAACGTAGACATGCTTCTTGAACTTCTGGAATAAACATGTCTGCAACAGACTTCGATTCTCTGTATCAATTAATATTTAATGCCGGGCTTGTTATTTGTTTTGGCCTTGGCGTTATTAGTGGTGGTCAAAGATGAGTGCACTATCTTACTTCTTTGCTGCTTATTGTATTGGATGGGTTATATCCCATTCTATTCTGGTGTTTAAAAAACTATCTGAGGTTTCAACATGAAAAAATCAGTCGT
TTGGCCATAGCTTCGCTATACCCCACCACAACCACCACCACCACGACCGGACACATGGCCTTTGGCCGTGTCCATGGTGTGGTGGTGGTGGTTGTGGTGGGGTATAGCGAAGCTATGGCCAAGCACCAAGGGGAAGGGGTAACCGAAGGTGGTGGGGGAAGCGAGGATATAAAAGAGCGCGCGCAGAGCGGGAGCGTCAGTATGGGATCAGAGCTGAGACCGTTGATATCGGAGGTACAACAGGAAAGGTTTAGTACAGATACAAATAGAATATATAACGCAGGATATAGTGAAATACGGGAACCGAACTGGGGACTCCGGAATAGAATTAGTGGATGGAGTGAACGTGTGCGTGAGCTAACAAGACCAAATAATTATAGTGTTATTGAAGGAAGTGATATAGAATTACCTATAAGTGTCGACGACGATGTGCATATTCCTATTGAAGAAGAAACAAGTTTTAGTGTAAGTGTTCCAGAAGCAACAGAAACTACAGGTTT
AAAAAATATAAAAACTAAACAAGACAATACAAGACATAACGCATTCAGACCTTCAAACATTCGCAAGCTTTAAACAACTTTGTGTGAATTTCGAGTATAAGATTTCTAAAATTCTAAAATTAAAGTAATTAGTCTTTCTTTAAGTGTCAATCAAATTTGAGTTTTTCGTTATTACTATTGCAAGCTTATAATGACTACTATTAATATTGGAACTATTCCGGTAGTAATAAACCAAAACGCTAACACCCAGATGGGTGAGGGCACCAAAAATATTTTTCCTTTTGTTAAGGATTTTATTGATCCTTTTGCTGATTTGGAGATGAGGTGCGCTGAGCGGGTTAAGCGCATGGGAGAATTATGTTTTTCAAAGAAGGGACGCTACATCACGATGATTCCAAAACCCGACTACATCAAGACCAGAGAGAAGGAGCAGCGTGAGGAAGAGCTGAACTTTCAAAATAGTGAGCATGTTCTGAGCTCAATTGGCACTACTTGCACTC
CTGGGGCGGGGCTTAGTATTACCCCCGCCCCAGGTTCAGCGGAGTCATCACGTGAGACGCACATGACATTAAATGTTATAAGTAATAGCAAGTGGATCGTGGTCCCTACCACGGCACTATAAGATGCTGCACTGAATATATGCTTTGCTTCGTTAGTAAGCAAAGGTAACGAATATAAATGACCCCACATTGCTTTATTCCATGTGCAGAGACTTTAAATGAATGGTTCAGATTTAATCGCACATATATATCTTCCAATGGAAGATTGGTTATCCCACTATAAATATAGGAGACCTGTGAAGCTATTTTTTGGGTATTCGGAATTCCATAGTTGTTGTTCTTCTTCTGAAACAAGATGCCGTCGATTAGGCGTTTCAAGCTTTCTATGAGAGAATTGTATAAGCTGAAAGAACAACAAGACTCTTTCTGGAAATCATATCATGAGTATCTTCGAGCTAACGAAGAAGCGTTAGGAGAGTTTTGTAGATACCATGGAAGGA
GGCTTTAAAAGCGAGAATTTCCGTTTGGCTAGCGGTTAGCTCCTTTTAATGTATGGTATTGAATATACCACAGTTCTAACCTTTTTGATATCATTCATTTTACTGAATTATATACTTAAATCTTTGACTAGAATGATGGACTTTGTCATTTATAGATTTCTTTTCGTTATAGTCGTCCTGTCACCATTATTAAAAGCACAAAATTATGGAATAAACCTGCCAATCACTGGTTCAATGGATACTGCATACGCTAATTCCACACAAGAAGAGACATTCCTTACGTCTACTCTATGCCTGTACTATCCTACTGAGGCTGCAACAGAAATAAATGATAATTCGTGGAAAGACACGCTCTCACAATTATTTCTGACTAAGGGATGGCCTACTGGATCCATTTATTTCAGAGAGTATACAGACATAGTATCCTTCTCAGTTGATCCACAATTATACTGTGACTACAACGTAGTGTTAATGAAATATGACGCGGCATTACAGTTAGA
GTTAAAAAGTGTCGCTGCCATGCTATCCGGGCTGATCCAAAGGTTCGAAGAAGAAAAGATGAAACACAATCAAGATAGAGTTGAAGAACTGAGTTTAGTGCGCGTGGATGATACCATTTCTCAACCGCCAAGGTATGCTCCGAGTGCACCGATGCCATCATCCATGCCAACGGTTGCCCTTGAAATACTGGACAAAGCGATGTCAAACACAACTGGTGCAACGCAAACACAAAAGGCGGAGAAGGCTGCATTCGCATCGTACGCAGAAGCGTTTCGTGATGACGTAAGACTAAGACAGATTAAACGCCATGTAAATGAACAGATTTTACCTAAATTGAAAAGTGATCTAAGTGAATTGAAGAAGAAGCGAGCAATCATACACACTACTCTACTAGTGGCTGCTGTGGTTGCGCTGCTGACATCAGTTTGCACCCTTTCAAGTGATATGAGTGTGGCCTTCAAAATAAATGGGACCAAAACAGAAGTGCCTTCATGGTTTA
ACAACAAGAAAACCAGATCTCTTCTAAGGCTGATACAACTTACAAAGATCACGGATTTGTTGCACGATGGGCAGCCGAACATCTGAAACCAGAAACATAAATCGGATCTGAACACGAGCGATCGACTTTACAACAAAAAGACCTAAACTCCTTCCAAAAAACCAAATTCCTTCTGAGCAAGACAAAATTCTCGTTTATCGAGATATTTCACAATGGCTAGCCAGTAACTATCAATCTGCTGAACAAAACGGATCTCACAACCAGCTAGGTCAGGTAACCAATGGGAATCTTTTTCAGCAATATAGTGGGCAGATTTCGAATTACAACGTGCCTAATAACAATAATCCTTATGAAGGTCGGCCTTTCTTAACTTGGCTCAACAATGTGTTTAAATCGAAATTGTGTATATTAAGCGGATTTACAAGATGTTAAATAAACCTTTTTTCAGAAAATGATGTGGTTTTATTGATTAGTGTTGACTTTCATGAGTTTCTAGCATG
AAATTCAAATCTCAAAATATATTTGTATTTCCAGTTGATTGTCTGTAAAACAATTCCAGTTGTTTATCTGTAAAATAAACATGTATGCTTGATCAGCTTTGTAGATCCTTGATTAATCTTATTTCTATCATTGAATTCGAATTGTTTCTGTTAAGATTCTCTTTACGATTTGTGTCGCCATTTCGTATATTGGAAGACGGGCCTGATTCCAGTATTAATTGGTCAGTTTATAGGTGCAGAACGCTTTTAAGTGAGACCTACGACTGCGTCGGAACCTTAGATTCACGAGCCGCGTGATTAATTGGGTTTGTCACTGGGATCCAGTCTATCAGTAAGGGGTAGTCGTTTGTTGAGACTTATCTGATTAGTAACATTTATGGCTGATGGAGAGATATGTCGGTGTCAGGTTACTGATCCTCCTTTGATACGTCATGAAGACTATGATTGTACTGCTAGGATGGTGCAGAAACGGATTGAGATTGGCCCATTGGGTGTATTAC
AGCAAAAGCAGGGGAAAATAAAAACAACCAAAATGAAGGCAAACCTACTGGTCCTGTTAAGTGCACTTGCAGCTGCAGATGCAGACACAATATGTATAGGCTACCATGCGAACAATTCAACCGACACTGTTGACACAGTACTCGAGAAGAATGTGACAGTGACACACTCTGTTAACCTGCTCGAAGACAGCCACAACGGAAAACTATGTAGATTAAAAGGAATAGCCCCACTACAATTGGGGAAATGTAACATCGCCGGATGGCTCTTGGGAAACCCAGAATGCGACCCACTGCTTCCAGTGAGATCATGGTCCTACATTGTAGAAACACCAAACTCTGAGAATGGAATATGTTATCCAGGAGATTTCATCGACTATGAGGAGCTGAGGGAGCAATTGAGCTCAGTGTCATCATTCGAAAGATTCGAAATATTTCCCAAAGAAAGCTCATGGCCCAACCACAACACAAACGGAGTAACGGCAGCATGCTCCCATGAGGGG
TGCAAGGGATGTTTTACAGTAGGAGGAGACATAGAATCCTAGACATATACCTAGAAAAAGAGGAAGGGATAATACCAGATTGGCAGAATTATACTCATGGGCCAGGAGTAAGGTACCCAATGTACTTCGGGTGGCTGTGGAAGCTAGTATCAGTAGAACTCTCACAAGAGGCAGAGGAAGATGAGGCCAACTGCTTAGTACACCCAGCACAAACAAGCAGACATGATGATGAGCATGGGGAGACATTAGTGTGGCAGTTTGACTCCATGCTGGCCTATAACTACAAGGCCTTCACTCTGTACCCAGAAGAGTTTGGGCACAAGTCAGGATTGCCAGAGAAAGAATGGAAGGCAAAACTGAAAGCAAGAGGGATACCATATAGTGAATAACAGGAACAACCATACTTGGTCAAGGCAGGAAGTAGCTACTAAGAAACAGCTGAGGCTGCAGGGACTTTCCAGAAGGGGCTGTAACCAAGGGAGGGACATGGGAGGAGCTGG
ACCGGATGGCCGCCGGATCCCATTTGTGCGGACCCCACCGAGTCTCCAAATGGCATTTTGGTAATTTCAGTGTCCTCATATGGTTTTTTTGTAATTTATGTGAAATTAAAAAGAGGGACCACCGCACTATCGCTCTCTTGGCCAATCAAAGTGCGCCCTGATTCTTAAGGGGATAAAATTGGGCCTGGGCCCAATTTATCGATGTGACAGGACGTACGTCTGCTTTACGAGATTGGCCCACAACGACTGCGTAGTCTGACAGGACCACATGGTACACTGACAGGTCTGTTCTTGAACCTTAAGAAAATTCAGGGAATTTTCCCGCCTATTTCGCCTCGAGGAGCAAACAGTCGTTGGATGGCCGCCACCTGTCCCTGGTTCGTTCGTTCGATTTTCGTTTTTCGGTTAATTTGTGGTCTCTGTACATATGGGCCTGGTATTTATGACAGTGTGGCGCCCATAATGAGGTGTCCAACTGGGACTGTATTCGTATTGAGAGG
TGTTGGGAACCCAGGCTAAGCTGATGCTATTGGAACAAAAGGTTGCATCAGCCCTCCCCGCCAAAAGCATGCCCCGGGCGTGGTGGCGGGCCACCAATGGAGGACCTGATCACGGGCAAGACATGCCTCAGGGCCACCAATGGAGGACCTGATCACGGGCAAGACATGCCTCAGGGCCACCAATAAAGGACCTGATCACGCACAGAACATGCATGGCTGCACCAATGGGGTAGCTGATCATGAGCTAAACACTCGTCTCCCAGCCTATCAGAACTACTTCCCCTTTCCCCTCTCTACCCGCTCCCCTCCCTATATAAGGAACCCATTTTGAAATAAACTTTGCAGCTTGATCAGAACTTTTGTCTTGCTGCCATTCTTCGCGCCTCTTGTCCCATCCCTTTCTCATCCACGACAGGCTTGCTCGGGTTCCTGTTTGTTGCTCTGCGGGACAGAGCAAGTGGCGCCCAGGACGTGGGGCTCGATGCCGGCCTCCGTGGACC
GATTGTGAGCGATTTGCGTGCGTGCATCCCGCTTCACTGATCTCTTGTTAGATCTTTTTGTAATCTAAACTTTATAAAAACATCCACTCCCTGTAATCTATGCTTGTGGGCGTAGATTTTTCATAGTGGTGTTTATATTCATTTCTGCTGTTAACAGCTTTCAGCCAGGGACGTGTTGTATCCTAGGCAGTGGCCCGCCCATAGGTCACAATGTCGAAGATCAACAAATACGGTCTCGAACTACACTGGGCTCCAGAATTTCCATGGATGTTTGAGGACGCAGAGGAGAAGTTGGATAACCCTAGTAGTTCAGAGGTGGATATGATTTGCTCCACCACTGCGCAAAAGCTGGAAACAGACGGAATTTGTCCTGAAAATCATGTGATGGTGGATTGTCGCCGACTTCTTAAACAAGAGTGTTGTGTGCAGTCTAGCCTAATACGTGAAATTGTTATGAATGCAAGTCCATATGATTTGGAGGTGCTACTTCAAGATGCTTT
ACCGGATGGCCGCGCCGGGGGACGTTCCCTCAACGTGTTGTCTCTCTATTGGCTCTCTCTCGCCAGCTGTTGCGCATTAACCCCGCCCCCTCCTCCCTCTGGTGGCCCTCTCAACGTGGCGTCTCTGTAATGGTCCTTTTCCCGCTACAATGGGCCCTTTTGTCAGTGAGTATTTATCTATCTCTTTAATTCAAATTAAAGGTAATTACTTTCATGTCTCGCGACCAGATTTGAATTTGAGACTATGTGTGTTGTCTTTTGAATATGGCCCATTGTACTACATGATGGACGTGGCTGATTTGAGACCGCGCTGCTGAGTTAAGTTAAGTCTTATTGTGAACTAGCTTTTCTATATATTGGGCCATGTTGATCTATTATATTCGATGTGACTCAGCAGTCTACCACGCTTAGTTGTTAATTAAACGTTTATTTTTGATAAAGTGGTATCATTTGATAATGTATCCTTTTAGGTCTAAGCGTGGTGCCTCATTTGTTGCACG
GACATTTTGTCACCCGTCAGAATGGGGAACCGAGTGTCAACATACAGCCCTCAATTCATCACAATCAATGGAAATAATAATGCACTGGATACAAAAACGATGGAACGCTTTGATCAGACTAATTCGGTAGACGCAGCCGTTAAATTACCCGATGGAATCAATCCAACTAGAGCTGAATTCTCAACTGTGAATGACATGCGTGCATTTCTCGGACTGCGAGATGATTTGCTATGTGAGGATGATGATATCTTCGAAGATATGTTTGATCAGATGGTTGGTTCAGAAGGTAAAATCAAAGGTGTGGTGTCTGGTACATTGGATGGCTATGAAAAGATCCGAAAAGCAGCGAATTGGCTCGGTGGAACGTATAGCCGACCGTGGAGAGTTGAAACAAGGGAAATGTCTGAGATTCAGAAGCGGATTGATACTGCGTTACCTGCCATGACATCAATCATTGGAGGGACCTTTGGACCCGGTGCAGCCAGAGTAGGAGGGGATCA
AGTAAAGGGGGATGACGAGAGACTAAGACAGTAGGAAAAGATGGAAATAAATAGAGCGGAAATTCGACGAGAAATAACACGGTACGCAGGATTAATAGAACAACAAACGCAAATAAATATAACGGACAATGATCAGGACATTTTAAAGACGTTGATTGCGGATTACAATCTTAGAATGCGCAGAGATGCACTTTTAGGAGAATTAGCACGGCTTGATGAGTTAAGGGATATATCTCAAATTAAAGGTGATGAGTATAAACTAACGATACCTTTATTACCAATTATCTCTACACTGAATCAACATGAATTCGAGATTATTCAGGCTAATATTGAAACGGATTTTATTGCTGACAATGTTACTTTTATTACGTCATTTATTCCAGCTGATCTGGATCTAGAGCAGACTATTCAACACGTGTTCTTCCGTACTACAGCGACGACACCATACTTTCGATCATTTAATCTAGTTATTGCGATACTAGACTACGATGAAGATAAAG
ATCATTTTTAGAACTAACCAACCATGTTCACGTAAGTGACGTGATGACGCGCGCTACGCGCGCTGCCTTCGGCAGTCACACGTCACTTACGTCTCACATGGTTGGTTAGTTCTAAAAATGATAAGCGGTTCAGGGAGTTTAAACCAAGGCGCGAAAAGGAAGTGGGCGTGGTTTTAAGTATATAAGCGACACGTTAAGTCAGTTACTTACTCTTTCGCTTATTCTGTAAGTCGAGACACACAGAGTAACCAACTAACCAACTAGCCATGGCTGGAAACGCGTACTCTGATGAAGTTTTGGGAACAACTAACTGGTTGAAGGATAAGAGCAACCAGGAAGTATTCTCATTTGTTTTTAAAAATGAGGATGTTCAGCTCAATGGAAAAAATATCGGATGGAACAGTTACAGAAAGGAGCTGCAAGAGGAGGAGCTGAAATCTTTACAACGAGGAGCTGAAACTACCTGGGACCAGAGCGAGGACATGGAATGGGAATCTTCA
GCCGGGTGGAAGGCCCGGAACCGCCCCACCACCTCAACTAGGTGGTAAGGGTACGTCTATCGGTCCGGCTGGCCCGAAAGGCGGTGGATCCTGTGTGTTAGGGTTCGTAGGTGGTAAATCCCAGCACAGGTGGTAATCGCTATAGGGCAGGCTTATCCCGGTGACCGCTTCCCTGGATCCTGGAGCGGGTCGTGGCGGCACGGTCCACAGGAGTGGGGCCTCCGGTGTGAATAAGCCCTCGTCTGGAGCATCAGACGTTAAACTGAGACGTCCCGAAGAGATCGGAACGACGCCCCACGTATGGCAACGCCGCTTAAAACCCTTCGGGGACAGCTATGCGGGTTGACAATGCCAGTGGGGGGCCGGGCCCACTATTGTTGTGGGCTCCGAGTTCCTCTAGGGATGGCCGAAAGGCAGCCATGGGGCCACCCAGGCGGCGCCGTGCTACAGGCGGCAAGGGGAAAAATCCTTCGGGTGACCCCGGGTGGCATTCCCTCCCT
