# Supplementary material for: Towards a better solution to the shortest common supersequence problem: the deposition and reduction algorithm
Source: BMC Bioinformatics. 2006 Dec 12;7(Suppl 4):S12. doi: 10.1186/1471-2105-7-S4-S12 (PMC1780115; doi:10.1186/1471-2105-7-S4-S12)
Supplement: Additional file 1 — Real DNA sequences DNA sequences are obtained from NCBI Viral Genomes, Accessed on 01/01/2006. . Sequences are randomly selected from different genome sequences. The specific length and number of sequences are specified for each dataset. There are 60 randomly selected datasets. File name indicate the number of sequences, sequence length, and dataset number. For example, file name "DNA_N100_K500_5" indicate that it is DNA sequences dataset, with 500 sequences, each truncated to length of 100. And this is number 5 datasets for this setting. Each sequence is represented as a row in the dataset file. [file 1471-2105-7-S4-S12-S1.zip › DNA_N500_K100_8]

AAGAATAACTCACAATTCGGTGGAATAGTTGCTAGAAAATAAATTATCACATTATTAATGAAAAAATAATGGTCTATAGACTCGAAGCTTGAACATCTCTGTCGTCTAATGTTGAACACAACTGCTGGTATCGATACCGTTGCTGTGTTTACTAATTGAAATATACAGAGATCCACAGCACAAAACGTTGGAGCTCTCCCGATGCCAGTGGTACTGTAGACAACTATTGGACCCGGCGGACTTATCAAGCCAAGTTTAATGTAATACTGGTGCCTTTCATTTACTACTATCATGAAATTGATAAGCGTCAATATGTCAGTAACACTTTCTTTTGGCCAGCTCAGGTATTTGAAACAATGAACAGTTCTTGATCGCATGATTTTAGTATTAAATAAATTCATAACTATTTCAACATAATCACTTTGCAAAGCGATACTTGTTACGGTGACCGTAAATCCTTCCAATTCGGAATAGTCACTTACAGTGGACACTGCAGGTAC
TATATTTAAGTTCGCACCGGCACGCCATAACGCCGCGGCCCTAGCTGTTCGAACGAGCGCTTATTTGCTCGGTCACGGACCAAATCGTATTAGTCGCCCTGCAGAGATAGCTAGCCCATGGAGCTCCGCGGGCCATCCTCTGACGCGTACTGCGTTCAGGTGGGAATGACGGATGGTCAGGCAAATGCCTGCGTCTCCCTAGAATGGGATTATTCTGCGGACGCGTTCCACTACGGTTCATATGAGGTTTGTGCGGCGGCGCTGGACGCGGCAGAAGCCCACTTAGATCATTCTGGCGAAGAGCGCTGGGTATACCATCCCCTGACCTACATGGAGAGCACCAACAACAACCCCTTGCGGGACATGCCAGACCTTATTGGTCTTTGGGGGGCAGCGCCGGCGCGGTCGTGTACCTGTTCGCGTAGTCTGTGCGTTGCCCTAACCATCGCATCTGTGTTCGTAGGGCTGGCGACCATAGCTCTGCTAGCGAAGAGCACGGA
GTAATGCGAATTGGCAGCATGGCCACCATCTCAATCCTAGTCGTGGACGAGGACCGGCTTCGGCGCAAGACCGGCCCTCCACACGCTGTCGCCTTTGGCGATGTCGACATTATCATTCTTCCTAGCGAGCGAAAGCCGCTTTTCCTTCCACCTGAATCAGATCCCGAGCATGTTGTTCAGGAACTTTTCAGAAGACCGAGAACTGAGGACTCCCTTATAGGATCCTTTGTCTTCTACGGTGAAGGGGAAGAAATGCAGACAGTGATGCGGACTGGACCTGCTCTTCCCAAAATACCCTCCATTTCTTCTCAGCCTTCTCCTCTTCTAGGAGATGGGTATGAGGTCATAGGCCTTCGATATCCACTTCTCTTTGATCAGGCTTTCTCCCCGAGGAAATTGCCTCCTTCTCGAGTTGAGAGGGATCCCCTTAGGCATGGAATCATTAGTGGGAGTCATGGTTGTTCGGTTTCCTCTCAAAACGGGACGTATTGTGTTCCTTT
ACCGGATGGCCGCGCGATTTTTTGTACTGGGCTTTTTACTAAGGCCCAACTAGGACTGGACTCAAGGCCCAAGTTGGACTGATCCCTCGCTTTCGTCGTCCTTTCTCTGTGTGTTCCTTTAACTTTAATTTAAAATAACTTTTAAATTAAATATTTCTCTCTTTTATGGGCAATTTCGACAACTGTTCCGCACAATATATATACTGACTACGTGGGTAATTCTCGACCAAGTTACATTGATAAGTCGAAATTGATTTTAACTTTTTCCATTTATGAGCTCATTTACTTACTGAGCTGTGCATTACACGTGTACCATTTAAATTGATCGTGTAGAGTCAATTTAAATAATTGTATAAACTGATATGTCTATATATTCGCTGACTAGGAATGAGCTCATTATTACGTGGTATAAAGACAGTAATTGATAATGTATCCTAATAGGCACAAGCGTGCTTCTTTTTCTAGCCAACCACGTACTTACCCACGTAATAGTTTGTTAA
ACCGAACAAGGGGAAATATGGATACGTGTTAAAAAACTGCGTATGTTTAAAACTTAGGAACCAAGACAGTGACAATTGGTCTTGGTATTGGACAATTGTTCAAGGTTCCAAAATGAGTGATATATTTGACGAGGCGGCTAGTTTCAGAAGCTATCAATCGAAACTCGGTCGAGATGGGCGGGCAAGTGCGGCAACAGCTACTTTGACTACTAAGATAAGAATTTTTGTACCAGCAACTAATAGCCCAGAACTGAGATGGGAGTTGACTTTGTTCGCTCTCGATGTAATCAGATCACCAAGTGCAGCAGAATCAATGAAGATTGGTGCTGCTTTCACTCTGATATCAATGTACTCAGAAAGACCTGGCGCTTTAATCAGGAGCCTCCTTAACGACCCAGACATAGAAGCTGTCATCATAGATGTGGGTTCCATGCTCAACGGGATCCCTGTGATGGAAAGGAGAGGGGACAAAGCACAAGAGGAGATGGAAGGTTTGATGA
AAAATAAATGGCGGCCGACAAGGCCGACCGATTTATCAGGGTAGAGGGACCTTACAAACCAGTGAAACCTCCAAAATTTTTTAAACTGATACAATACATGAATGACAATGAATACGACAAACGAATACTTGAAAACTCTTTTAAACCCAGCACAATTTATCTCAGACATTCCTGATGATATAATGATCCGACACGTAAACAGCGCCCAGACCATCACCTACAACTTGAAGTCAGGGGCCTCTGGCACCGGCCTGATCGTGGTCTATCCAAACACCCCGTCGAGTATTAGCGGCTTCCATTACATATGGGATTCCGCTACCTCGAATTGGGTGTTTGATCAGTACATCTACACAGCTCAGGAGTTGAAGGACTCATATGACTATGGCAGACTGATTTCAGGCTCGCTAAGCATTAAGTCCAGCACCTTACCTGCGGGTGTTTATGCACTGAATGGCACATTCAATGCAGTCTGGTTCCAAGGGACCTTGAGTGAAGTGTCT
AGTAAACTTACCAATCAAAAGACCTAACCAACAGGACTGTCGTGGTCATTTATGCTGTTGGGGGACATAGGGGGAAAACATATTGCCTTCTTCTACAAGAGGCCTTCAGTCGCCATAATTACTTGGCGCCCAATTTTGGGTTTCAGTTGCTGTTTCCAGCTATGGGGAGAGGTAAGGTTAAACCAAACCGTAAATCGACGGGTGACAATTCGAATGTTGTTACTATGATTAGAGCTGGAAGCTATCCTAAGGTCAATCCGACTCCAACGTGGGTCAGAGCCATACCTTTCGAAGTGTCAGTTCAATCTGGTATTGCTTTTAAAGTACCGGTCGGGTCACTATTTTCGGCAAATTTCCGGACAGATTCCTTTACAAGCGTCACAGTGATGAGTGTCCGTGCTTGGACCCAGTTAACACCGCCAGTAAATGAGTACAGTTTTGTGAGGCTGAAGCCATTGTTCAAGACTGGTGACTCTACTGAGGAGTTCGAAGGGCGTGCA
ACCAAACAAGAGAAGAGACTTGCTTGGGAATATTAATTCAAATAAAAATTAACTTAGGATTAAAGAACTTTACCGAAAGGTAAGGGGAAAGAAATCCTAAGACTGTAATCATGTTGAGTCTATTCGACACATTCAGTGCGCGTAGGCAGGAGAACATAACGAAATCAGCTGGTGGGGCTGTTATTCCCGGGCAAAAAAACACTGTGTCTATATTTGCTCTTGGACCATCAATAACAGATGACAATGATAAAATGACATTGGCTCTTCTCTTTTTGTCTCATTCTTTAGACAATGAAAAGCAGCATGCGCAAAGAGCTGGATTTTTAGTTTCTCTGTTATCAATGGCTTATGCCAACCCAGAATTATATTTAACATCAAATGGTAGTAATGCAGATGTTAAATATGTTATCTACATGATAGAGAAAGACCCAGGAAGACAGAAATATGGTGGGTTTGTCGTCAAGACTAGAGAGATGGTTTATGAAAAGACAACTGATTGG
GTAAACAATTCCAAGTTCCAAAATGGTTAATAACAACAGACCAAGACGTCAACGAGCTCAACGCGTTGTCGTCACAACAACCCAAACAGCGCCTGTTCCACAGCAAAACGTGCCACGTAATGGTAGACGCCGACGTAATCGCACGAGGCGTAATCGCCGACGTGTGCGCGGAATGAACATGGCGGCGCTAACCAGATTAAGTCAACCTGGTTTGGCGTTTCTCAAATGTGCATTTGCACCACCTGACTTCAACACCGACCCCGGTAAGGGAATACCTGATAGATTTGAAGGCAAAGTGGTCAGCCGAAAGGATGTCCTCAATCAATCTATCAGCTTTACTGCCGGACAGGACACTTTTATACTCATCGCACCTACCCCCGGAGTCGCCTACTGGAGTGCTAGCGTTCCTGCTGGTACTTTTCCTACTAGTGCGACTACGTTTAACCCCGTTAATTATCCGGGTTTTACATCGATGTTCGGAACAACTTCAACATCTAGGT
GCGGATGAATTATAACGATATAAAGCAACCCCTTGAATTATCAATATCTTCAAGGGGTTTTGTTGTGTTATGAAATCAAAAAGGGGCAACCAAGGGGCAGAATTAAAAAATAGTATCTAATTTATTGACCAGTTTATCCTCCATATCTTCAGTAGTATGAGAATAGATTTCCAAAGTCATTTTTGCATTTGAGTGCCCAACTCGATCCATTATTGATTTTATTGGGAGGCCAGACTCTGCTAAAAACGAAATATGAGAATGCCTAAAAATATGGCTAGATAAATTTTTTTCTATTTTGGCCTGTTTTCCATATTTTTTTAATATCTGTATGAAGCAAGCTATTGTTGTAGGTTGATTCCATTTTTCAAAACAGAAAATATAATCATCGCTTGACAATGGCTGGAAACGTTCGCTAAGTCGTACTATTTGTCTTTGAATAGCTTCTATGACACTCTCTGATACTTTGATTGTCCGTATTGAATTTGTAGTCTTTGGTAGCG
TCTATCTAATAATAGTTGCCAACAATTATTAGACATAGAGACGTGACAACCGACTACGGTGCATATAAAAGAGCTGATCAGCACAGATTTGAAGGAGACTGATGGAGCCTCAGAGAGCTAAAAATTTGGTGGACTATTGCAAGCAACAACAGATTAGTTTTTTTGAATTAGAGCTACAGTGCTTGTTTTGTAAATTTGTTATTACTTTGCCTGACTTAGCTAGCTTTCATTGTAAAAAGTTAGCTCTTGTTTATAGAGATGGTATTGCTTTTGCTGCGTGCGCTAAATGCTTAAGATTGTCTGCTATCTTTGAAAATGAGAGATATTATACTTGCTCTATAAAAGCTTACTTGCTATCTGATTTGATTGGTAGACCTTTGAGTGAAATCGCAATTCGCTGTGAAAATTGTATGTGTTTGTTGGATTATATTGAAAAGTACGATTGTATTTGTCACGGTGGTTATTTTCATTTAGTTAGAGGTAATTGGAGGGGCTGTTGT
AGTAGTGTGCTACCGGCAACAAACAGTGACAATGGCGAATTTAATAATTATTTCAATGGTTCTGGGCGTTGCCTATGGGCATCCGCTTTCAACAAGTCAAATTGGTGACCGCTGTTTTGCTGGTGGTAACCTCTTCAAGGAGATGAACTTGAGTGTAGGACTTGGCGAAATATGTGTTAAAGATGACATATCTATTGTTAAGAGTACTACTGTTTTTAGCAAGAATAAACCAGCTCTTGAGGCAACTACAAAATTTTATAGATCTTTTATTGTGAAAGATTGGTCTGAGTGCAATCCAGTGCTAGACAAATTTGGAAATTTTATGGTTTTAAGTGTTGATGATAATGGCCATATAATACCTAAAATGTATACATGTAGAGCAGCATGTGATATTAGATTAAACAAAGATAATGCCGAAATAATATTATCGTCAACAAAACTCAACCACTTTGAAATTGTCGGGACAACTTCGACATCAGGCTGGTTCAAGAACACAATAA
TGGTATCAGAGCTTAGTTTAAAAATAATAATGGATAGTAAAGATTTTACACAACTTAATCTAGAAGAACATAGTTATAAAGTTAATAGAGAAAAATTACCTATAGACTCATATATTCAGTATGGAGGATTTACTTATGCAAATTTTACACCATATATTATACATGGAGATGATGGATTTGGAGAACATAAACAACTGAATTGGACTAATAAATTATTATGGAATAAATTAGGTAAATTAAATATCAAAGATACACAAATTCTAATGCAGAATAATATTAGTGAAGAACAACATAATGAATTAATAAGCTTAGAAGCACAAAAAATAGCTAGAGAAAATTTAGCTGATAGAATTAATTATTTACAAAATATTAATACTTCAATAGATTTTAAGTTATGGAAAATGAATAAAGAAAATTTAGAAAGGCAAGAATTATTATTAAGACAAATAAATGAATTAAAAGAAGAAATAAAATCATTAAAAAATATACCAAGTACAGTA
ACCGGCGCTTGTACTCCGTACTCCAGCAATCTACGGCGAGCCCTGCAATGGCTAAGAGTGGCAACTACTCCTACAAAAGGTGGGTCTTTACAATTAATAACCCTACCTTTGAAGATTATGTTCATGTTTTAGAGTTCAGCACGCTCGACAATTGCAAGTTCGCAATCGTCGGAGAGGAAAAGGGCGCGAACGGTACACCTCACCTTCAGGGATTCCTGAATCTCCGAAGCAATGCGAGAGCTGCCGCCCTTGAAGAGTCGCTGGGAGGAAGAGCCTGGCTCTCTCGTGCCCGGGGATCTGACGAAGATAACGAAGAATATTGCTCCAAAGAGTCGACATACCTGAGAGTTGGTGAACCAGGCGGTAAGGGTCGATCCTCCCAGCTCGCCGATGCGACATCCGCTGTGCTCGCTGGTCTCCCGCTGACTGACGTTGCCCGGAAGTATCCGACGACTTATGTTATCTTTGGGCGTGGCCTCGAACGTCTTCGTCACCTGATC
GGTAAAGACGCCAATCTTTGCTAGTCAACCAAAGACTATAACATGGGGGCTATATCGAAGATTTCTAAGATTAGTTCGTTCGTAGTGGCAGGCATTGTTGCATATAAGGTTGGTAAAGCTACATACAATGCTTTTAGGTACAGGAACCAGGAATCTATTACAGCAGCCCGGGACCTCCAAGCAGCAGTGGAAGCTGTGGAAGAACAACCGGAATTCGGTAGTGTAGAAGAATGTCTTGAGGAAACTCCAGCTTCTCAATCTGAAAGAACCACCATTCAGAATGAGGGGGACCTAGCCAAAATGCCTGTCAGTCGTAAACGTCGTATTCGAAACAGGAAACACGGTCGGTTTGTTAGCTATCTAGTTAACGAGGCTAAGGCAGAGTACGGACTACCCAAACCAACTGAAGCATATAGGCTAATGGTTGGTGGATTTCTCAATCGATTATGTAAAGAATGGGGAGTGGTGACTAGCCACACACATCAAGCGGTTTCTATTGC
AACCATAAAAAAAGAGCAGGACTTCTCCATACCCACTCTTTTACGGAACAGTTTTCCCAGGACTCCTTGCTAAGTCCTCTGCTCCTAATTCCAATATATATCAGAATATTACAAAAGTATACAATTATTTTGGATTATACTCATAAGGTTTGCTGTTTATCTTTTCCCAGTGATGGTCAATATACTTTCTTACCCGTTCATCCTCTTCTTCTATCTCATCGAAAGCAATCTGGCGCATCCTTCCTTCCCCAAAGTCCATAACTTGCATCATGCGCTTTGGTCCTTCCCAATAGCTGAACATAAAGTGTAGATTCAGGCAGTTTGGACAGCGCATTTCTTCTTTGTATAAAGTTAAGTTTTTAGCTCTGCCAGTATTACCGCATTTCTCACATTTTCCAAGTTGCACGATAACCAGCTCCTTCTAATTACATTATATATTGTATAGGGTTACTAAGTAAGGTAATATCTAGGTGAGGGAGGCGGAGAGAGTGAAAAAATAC
TGGCATATTTGTAAATATGCGAGTGTCTCCAAATGAGTTTGCGAGTGTCTCCAATTGAGGCTCCTCAAACTCTCGCTATGCAATTGGAGACTGGAGTACAATATATACTAGAACCCTCAATCTCTTGAATTATCACATTCATACACGTGGCGGCCATCCGATATAATATTACCGGATGGCCGCCCGCGCCCCTTTATATCCGTACGCCGCATTTCGATTCCAGAAATGCCCTTCCCACGCTTTATACACGGTATTCTATACCGTTGGATAAAGCTTATTGCACTCTATCATTGAATTTTGAATTATTGTCATTGCTTTTGTGTTTCGATATTTATGGATGGGTCTGACACATTACTGACATTGTACAATTCGACCAATCAAAATTCACGATAGAAGTCTAGTTAAATCGTTTATTAATATGAGATCCTTATAAGTAAACATATTTGATAAAGAAAAAACGATCATCGTTTTTAATGTTTGTCTTGTTATTTTAGGCAAAC
CGTAAAAGTACACAAGTTTACCGTTGACTAATTAGCATTTTGCTATTTAGTTTATTTGTTTGCTTGCTGCGCGGCCTCGGCTGATCAGTACTTTTTGTGCGACACTTCGGTGTATCACATAATATATATATCACGTTTATATATATTTTCTTCCTTTCCATTCTGCCTCGTGCAACACAACAAATCAAATCACCCTCGCCAGTTCCCTAAACTGAAATTAATCCAGGGTACTTGGAATCAGACTTGGCTTATCTGATTCTACATAATGTCTGTAAGAAGTAAGTTGGTTTCCCCTTATACCCCATCTGCCGATATTGAATTTTCATCTTTCCTTAATAGGGTGATTGATTACCCTATTAAGAGTATTGATTTAAATCGGCTTGATTTCCTCAGGCAGTATTTTAATATTCCCTTGTGCCGTTTTAATAAACTTCCCAAACCAATCGTGTATATGTTTGGTAGGGACTTTCAGGCTATCTCCAACTTTATCGATCAGAAAA
TCCTTCCCCACCGAATTTACGTTAAAAATTTGTGTTTTTTCAGTTAGATTTCAAAATAAAAATTAATCTAACTTATTGAAGTAAAAGAGACTATTAATGCAACTGAATAGAGATCTTAACTGTAAAAATTTCAATCTTTTTCATCATTTTTCACTTAAAATAGATCATTGATAATAAGAATAACAAGATAACCTAATGATTTTTAAATTGTTTTTAAATTTTCCGTGTGAAATATGAGAGTAATTGATTTCAGTTAATTGACTGGCGGTTATCGCCATTGTTTAAAGACAGGTTTAAAAGTAAAGATAAAAACTAGATATTTATAACCGCCACTTTGTCGCCAGTTGAATATTATTGGTGGGTCGTGAAGGATTCGAACCTTCGACCAACGGATTAAAAGTCCGCTGCTCTACCGACTGAGCTAACGACCCAATTAGATGATTTTAAAGTGAATTTTAAAACCTTTAGATTGGTATTTAAATGGTGCCCGAAGCCAGACT
AGTGGAAACAGGCAGTGGAGATGGCTTCCAACCTACCAGTGAGGTCTTTCAGCGAAGTCTGCTGTGCTGAGGCACGGGCGGCTATAATACAGATGGAGAACAACCCCGACGAAACCGTGTGTAATAGGATCTGGAAGATCCACCGGGACCTACAGTCAAGTGACCTCACCACCACTGTGCAAGTAATGATGGTGTATCGTTTCATATCAAAACGGGTGCCAGAAGGCTGCTTCGCCATCCTTTCTGGTGTGAACACTGGAATGTACAACCCAAGAGAGCTTAAACGAAGTTATGTGCAATCCCTGTCTTCAGGAACCTCCTGTGAGTTTCTGAGATCATTAGACAAGCTAGCAAAGAACTTGCTGGCTGTACATGTCTGCTCTGATGTGAAGATGTCCCTCAACAAAAGGCAGGTGATAGATTTTATAAGCGGTGAAGAAGATCCCACCCTCCACACAGCAGAGCATCTAACAAGCTTGGCCCTGGATGACAGCCCTTCT
TAAAATGAGATATTATGATAGTGTAGGATATTGACTATCTTACTGCGTTTCCCTTATCGCAATTAGGAATAAAGGATCTATGTGGGTTGGCTGATTATAGCCAATCCTTTTTTAATTTTAAAAAGCGTATAGCGCGAGAGTTGGTGGTAAATGAAATGAACGAAAAACAAAAGAGATTCGCAGATGAATATATAATGAATGGATGTAATGGTAAAAAAGCAGCAATTTCAGCAGGTTATAGTAAGAAAACAGCAGAGTCTTTAGCAAGTCGATTGTTAAGAAATGTTAATGTTTCGGAATATATTAAAGAACGATTAGAACAGATACAAGAAGAGCGTTTAATGAGCATTACAGAAGCTTTAGCGTTATCTGCTTCTATTGCTAGAGGAGAACCTCAAGAGGCTTACAGTAAGAAATATGACCATTTAAACGATGAAGTGGAAAAAGAGGTTACTTACACAATCACACCAACTTTTGAAGAGCGTCAGAGATCTATTGAC
GCAAAAGCAGGCAAACCATTTGAATGGATGTCAATCCGACTTTACTTTTCTTAAAAGTGCCAGCGCAAAATGCAATAAGTACCACATTCCCTTATACTGGAGATCCCCCATATAGCCATGGAACAGGAACAGGATACACCATGGACACAGTCAACAGAACACATCAATATTCAGAAAAAGGGAGGTGGACAACAAACACAGAGACCGGAGCACCCCAACTCAACCCTATTGATGGACCATTACCTGAAGACAATGAGCCGAGCGGGTATGCACAAACAGATTGTGTATTGGAAGCAATGGCTTTCCTTGAAGAATCCCACCCAGGACTCTTTGAAAACTCATGTCTTGAAACGATGGAAGTTGTCCAGCAAACGAGAGTGGATAAGCTGACCCAAGGTCGCCAGACTTATGACTGGACATTGAATAGAAACCAGCCGGCTGCAACTGCTTTGGCCAACACCATAGAAGTATTCAGATCGAACGGTCTAACAGCCAATGAG
GTGATTTAATTATAGAGAGATAGTGACTTTCACTTTTCTTTCTTTGCATTTCGCTGGACTCAAACTGTTCCATAATGGCTCCAGTTGTTTCCAGAGATCAATGTAAACCTAAAACACCAAAGCCCCACCGACCAGCCCCTCCCCACAGGTGCACTACCAGGTGCCCTGAGGATTGTGGGTGGTACGTGGGTCGCTGCTCCTGCCCCAACGTCTGCCAACGCGAGGGTTGGGACGACTTCTTCGTAGCTGACAAGGTGAAGCCTCCTAGCTACGTCGCCTCAAAGACCTCGGTCGCAGATGTTGTCGACTGGCTACTTGAAGAAGACCCTGCTACGGACGGCCCCTCGGAATTTGACCTCACGCAATTTTTCCAGGCTTACACGGACAAGTCCCACCAGATCCACCGTGACTATGCCCCGGACCAGCTTGCTCAGGCCCTTGACATGGCTTACATACTATCGGTGGACCCCCCGGACATCAAGCTCCCAGAGTATGAGGCA
GCCATTTGACCATTCACCACATTGGTGTGCACCTGGGTTGATGGCCGGACCGTTGATTCCCTGACGACTACGAGCACCTGCATGAAGCAGAAGGCTTCATTTGGTGACCCCGACGTGATAGTTAGGGAATAGTGGTCGGCCACAGACGGCGTGGCGATCCTGTCTCCATCCGTCTCGTCTATCGGGAGGCGAGTTCGATGACCCTGGTGGAGGGGGCTGCGGCTTAGGGAGGCAGAAGCTGAGTACCGTCGGAGGGAGCTCCAGGGCCCGGAGCGACTGACCCCTGCCGAGAACTCAGAGGGTCGTCGGAAGACGGAGAGTGAGCCCGACGACCACCCCAGGCACGTCTTTGGTCGGCCTGCGGATCAAGCATGGAAGCCGTCATTAAGGTGATTTCGTCCGCGTGTAAAACCTATTGCGGGAAAATCTCTCCTTCTAAGAAGGAAATAGGGGCCATGTTGTCCCTGTTACAAAAGGAAGGGTTGCTTATGTCTCCCTCA
GTATTAAAATTCAGCAATTGTCCAATTTAGGAAACATTCTGTTTAAGAGTTGACAAGGTCTCAATGAATAATGGACAAGCAACAATTACAAGAAATGGAGGAAGGTTCGAAATCAGGTGTCGTCACTTGGACCGTGACTACACCATGCCACTACCAAATGCTACTAGTAATGATAATTTTCTTGATTGTATTAAGTTTATCACTGAGTGTGTGGGCTTTGATTATGTAAGTAGTGGTTTTAAGCTAATTGCTAATGTTAATGACTTTCAACATTTAAACGGTAACTCAACTCTACTCATTGGTAAAACGAAGATCGGACCGTTAATATTAAAGAAAGTTAGATCATTGCCTTGTTGTAATGATGCTTTATTTAGAAATGAATTTCGTATTCTCGCAAAGATGCATGGCATACTACGATTAAAGAATGACGTTAACGGCCACAAGTATGGAATTATTCTAGAAAGGTGTTACAAGCCAAAAATCAATTTCTCAAATTTCGT
CAAAATAAATACAAGAAAGAAAGATTTTCTCCCACAGCTTGTATTATCTCTACGACATTAATGATTAATGAGTAGAGTTGCCACAATCGAAATATACAACGAGAACGGAATAATCGTAGCTCGGAAGAAGACGTCGGGACCGCACGCGCTCCTAGAACTCTTCAACGGAAAGCAGAAATACGATCAGGTGTCCGAACTCTTTGTAATTTGGGTTTGTGAAGAGTGTGGGAAAACCGTGTACTCTACGTGCGAATTTAAAGGAATCGTATTTGTTAGAGAGGACGGGAAAGAGACAACTGAATTCGAAACAGAAGCAGTTGTAGACTCCGACGATTGTGGGTGTGCTTACGAGTATCATTCCAAGACCGAGAGTGAAGCTTGCCTTTGCCCCGGATACGCGATAGAAGGAATCTGCGATTGCGATTGGTACGAAGACAGACCCGAAACCAGCGACAGCTCTGAGCTTTTCACCCAGTGGGAAAGGCTCGAACTCTTTTCTG
ATGCGTAATAGGCTGCCCATAGGGGCACAAGGACCTCCTGGGGGACAACCGTCCAATAACCCAAGTGAGAACAATTTCAATCCAGAGGATTGGGATATCCTACTGGATACTGACTCTAGTTCTGGTTCTGAGACTGAAACTGCAGAAGCAACCTCTCCTTCATCTTCTGAAGAGTCTGCTGAGTTCGACTGGGAAGTGAAACTTATCGTAACAGGTAACAGTCAGGACCCTATAACCCTGCAGGAGCTTGAGGATCTTAACCAGGTGTTGGTAGCCGAGCTTGGACATCCTGCTACTGTTTATAGCATTCAAGACCAAGCCGATGGGGCTTCCTACCCTCCTGGGTCTCCTACTCCTTCTACTTCTACTTTTCCTTTTGAGACTCCTCAGGGGAATAATCAGTTTACTAGCATGGCTGTTGCAGGTTCATCCGCTGCTGCTGACCCTCCTTCATTTCCTAGTCCTGCAAGCGTTGTAGACCTTGTTTGTCACGAAAGCAT
GTAATGCGTGCCTCCGTGCACTTAAGCCCTTTGCAGCTATGAGTAGTTCATCGCGACCAGGGTTCCTCAGCCGACTCGGTTCGAGTATGGCGCGTGTACTTACTTCTTCAAAAACTCAAGACATGCTCAAAGGTATAGGACGTCTCGCATCTCGTGCCGCATCTTCAGATATCGGGAAAAGATTGATGGAGGGAGTCGCGACCGGTGCGATCACGTCCGCCGTTACAGGCGCCAACTTCCTTGAGTCCACGAAACAAGCCGTCATTGCGAACGTTGCTGGGATGGATTCTCCTCCTATAGATCCTCTTTCACGTGGCGAGATCACGCTCGCCAGAAAGGTGGAACACATAGAGGAGGTCCAGCTCGAGGATGAGAGGAAAGAGGCTCTAGACAAATGGATAACCGAGAAGCATGCCAACGATAACTTCGCTCAAGCTCTTAAGGCTGTCGGGGATGCCAAAACCATGCTCAACACCGAGGAGAGGCAAATTACTCTACTC
CGCACCGGGGATCCTAGGCAATTTTGTGGATCTTTGCTGATACTTCATTCTGCACTCAAAGCCGCATCCGGCAAGAGTCATGGGGAAAACGCAGTCCAAGGGACAGCCCAGCACAAATCTCCTCAAGGAGACAGAACCAAGGCATCCAGTAATACCAGATGCCAGGGGAACTGGCCCTGAATTCTGCAAGAGCTGCTGGTTCGAAAGGAGGGGGTTAGTCAGGTGCAACGATCACTACCTATGTTTGAACTGTCTTACACTTTTACACACAGTGTCAGATAGGTGCCCCATCTGCAAACACAAACTACCCTTCAGACTAGAGCTCCAGACCCAGCCGACAGCACCACCAGAAATCCCACCATCCCAAAATCCCCCACCCTACAGCCCCTGAGGCAGAACTCCGCCCCGAAGCCCCTCCCAAACACCCCTCCCCTCCCCCCCGGGGGGACCCCCCGCCGGGGCTCCCCCCGGGGGGAGATGCGCGAGCTGTTCTCGGAGCA
TTGAAAGGGGGCGCTAGGGTCTAGCCCTAGTGTCGCGTAACGACCGTCCCCGGTTGAAACGCTACTACTCAGACCTCTGGCTGTCGTACCTCTATTAGGCAGGCAGGAACCACCCTTTTGGGGCCTACGTAACCGCCCTTTTGGGGCCCGCGGTCGTCATCACCGCGCCCCCACTAGGCTGGTCATCGTACCTCCTCTAGGCTGACAACTGTCGCCCTTTTAGGGCCCACGACCTTCAAGTTACGGTTTTAGCGTCCCTCCCGCGGCCGACTCGCCTACGTGAATGCTAGCTCTTCACCCGAAGGCCTGCCTTTCACCCCCCCCCCCCATAAAGAACGTTACCGTCTTTTCCGACGTTAAAGGATTGTGACCAAACGCTTTACGCCGTCTTTTCCGACGTTAAAGGATTGTAACCAAACGCTTTATGCCGTCTTTTCCGACGTTAAAGGATTGTAACCACTACAATTTACCTTCTTTTCCGAAGTAAAAGGATACAAGCA
GCTATTCGCACTCATGTCGGATCTAGTGCAGCTCATAAGAAGGGAGATCTTACTGTTAACTGGGAATGGAGAATCAGCCAACTCGAAACACGAGATCGAGGAAATTAAGAAACAAATTAAAGACATCTCTGCTGATGTCAACAGGATCAGTAACATCGTTGATTCAATCCAAGGACAACTGGGTGGATTATCTGTACGCGTGTCAGCCATTGAATCGGGAGTTAGTGAGAACGGCAATCGAATTGATAGACTCGAGCGAGATGTCTCCGGCATATCGGCTAGCGTTAGCGGAATCGATTCGCGTTTATCCGAGCTGGGTGACCGAGTCAATGTTGCAGAACAGCGAATTGGCCAGTTGGATACAGTCACGGATAATCTCCTTGAGCGAGCATCAAGACTGGAAACTGAAGTATCAGCCATTACTAATGACCTTGGATCATTGAATACGAGGGTGACGACTGAATTGAACGATGTCCGCCAAACTATTGCTGCGATAGACA
CCAGGAGTGCCGCATATGGCTGGAACGGCGGGGCGTTCCGGGCGTCGCCCCAAGCCTACGGCGCGCAAGGAGCTGGCCGGGAACCCCGGAAAGCGAGCCCTGAATAAAGAAGAACCAGTATTCACACCAATAAATGGGGTTTCTCCTCCGGACTGGTTTAACGAAGAAGATATGCCTCTGGCATCAGTTATGTGGGAACTGACCACCAAAGAATTGTGTGGTCAGGGACTGCTGTGTGTTACGGATTTGGCTGTACTGGAGCGCTGGTGTGTCGCCTACGAGTTCTGGCGGAGAGCAGTAAAAAATATCGCAAAAGAAGGTAACACCATAACTGGCGCTATGGGGGGGAAAATAAAGAACCCTGAACTTACTGCCAAGAAAGAACAGGAATCGGAGATGAGTTCTACTGGTTCTATGCTGGGCCTTGACCCCAGTAGTCGACAGCGCCTTATTGGTCTGGCCGGACAGAAGAAAACATCTAACCCATTCCTGAAGATGAT
GTGCGCACGTGTTGTCTCCGGGGAGATTTCCGCGCCGCAACGTGGTATGCGCGGCATTGTCCTAAGCTGCTCGACATGGCCTCGACCAAGTCATCGCCGTTTGGCAGCTCGCCCGGCGCAACACCTGCACCCGTGTTCAGCGACGCCAGCCCGGAAACGCCGGTCGAACCGGTGACCGGGTTGGTCGGGACCACCACCAAGGTGGCCCTGGCAACGCTGAGCACCTACTACAAGAACCCCCGGCGCGGTAACACCGAGCTGATCGCCAACAGCCTGCGCACGCATGGCCAGTACAAACCGATCTGTGCCAACATCGGGACCAAGACCGGGCGGCCCAACGAGGTGTTGGCGGGCAACCACACCCTGATGGCCATGCGCGACCTGGCCGAGACCGACGGCCCCGCGTACGGGGAAATCCTGGTGCACTGGGTCGACGTGGACGAGGACACCGCTGCGCGCATCGTGGCCGTGGACAACCGGGCCAGCGAGGTCGGCAGCAC
CATCTCCCGTTTCAGCTCTCTTCTGTGTGCCTCTCATCAGCCTCTTGCAAATCGGTGGTATCTTCTCCCCTGCGTGCCATTGCTTGACCTCGCTCTCAGTTTTAAAACAAAGTTTCGCCGCTTCTTCAACGCTTAAACCGCATTCAAATTCACGAAAAACAAAATTCTTTGTCATTTCGCTTCGATTCATTGATAAAACTCCCAAAAGCGGAAGTTTTATAAGCATTATTTATAGCAACTTTTACCATAAGCCGACATACTGCGAAGTAAGAAACAGCCTCGTTAAACTGGCTGATTGACACCGCTAGATCACCGCAAAGCATTGATATTGTTCTTAATCCTAGCCCGTTTTGCTTTTTTGCTATGCTTTCCCAAATCGCTTTTGTGCGTGGGTTTTCGTTGCGGTCTGCGTGACATCCTAACAGTGCGATTTCAGGGTCAATTCCTGCTGATTCAGCTAAAAAAATTGCTTCTTCATCAGATATATAACCCCTAACTCC
CTGGGGCGGGGCTTAGTATTACCCCCGCCCCAGGTTCAGCGGAGTCATCACGTGAGACGCACATGACATTAAATGTTATAAGTAATAGCAAGTGGATCGTGGTCCCTACCACGGCACTATAAGATGCTGCACTGAATATATGCTTTGCTTCGTTAGTAAGCAAAGGTAACGAATATAAATGACCCCACATTGCTTTATTCCATGTGCAGAGACTTTAAATGAATGGTTCAGATTTAATCGCACATATATATCTTCCAATGGAAGATTGGTTATCCCACTATAAATATAGGAGACCTGTGAAGCTATTTTTTGGGTATTCGGAATTCCATAGTTGTTGTTCTTCTTCTGAAACAAGATGCCGTCGATTAGGCGTTTCAAGCTTTCTATGAGAGAATTGTATAAGCTGAAAGAACAACAAGACTCTTTCTGGAAATCATATCATGAGTATCTTCGAGCTAACGAAGAAGCGTTAGGAGAGTTTTGTAGATACCATGGAAGGA
GTATACGAGTTTAGCTCAATCCTCGTATACAATATTGGGCGTCACCAAATATAGATTTGGCATAGGCAACACCCCGATGCGAAGGCCGAAAAGGGCTAACCATGCCCTTAGTAGGACTAGCAAAAAATCGGGGACTAGCCCAGGTGGTGAGCTTCCTGGATGACCGAAGCCCTGAGTACAGGGCAGTCGTCAACAGTTCAACACGCAGAATAGGTTTGCGTCTTGATATGCTGTGTGGACGAGGGCATGCCCACGGTACATCTTAACCTATCCGGGGGTCGGATAGGCGAAAGTCCAGTATTGGACTGGGAGTACAGCCTGATAGGGTGTTGCAGAGACCCATCTGATAGGCTAGTATAAAAAACTCTGCTGTACATGGCACATGGAGTTGATCAAGTTTGAACTTTTATACAAAACAAGCAAACAAAAACCAGTAGGCGTGGAAGAACCTGTCTACAGAAGAACTGGAGAACCGGTGTTTGGGGAACCGAGCCCTATAC
ACCGGATGGCCGCGATTTTTTTTGTGTGGGCCCCACAACGCACGTGCTGACAAGGACAAATGGACCAATGAAATTGGCTCCTCGTAGCTTAATTATTCAATGGTCCCCTATATAAACTTGGTCCCCAAGTAGTGCACACATACCAATGTGGGATCCATTATTAAACGAGTTCCCCGAAACCGTTCACGGTTTTCGGTGTATGCTAGCCGTTAAATATCTGCAGCTAGTAGAAAAGACGTATTCTCCAGATACTTTGGGGTACGACTTAATCCGGGATTTAATATCAGTCATCAGGGCCAGAAATTATGTCGAAGCGACCAGCAGATATAATCATTTCCACGCCCGCCTCGAAGGTACGCCGCCGTCTCAACTTCGACAGCCCATATTCCAGCCGTGCTGCTGCCCCCATTGTCCGCGTCACCAAAGCAAAAGCATGGGCGAACAGGCCCATGAACAGGAAGCCCAGGATGTACAGGATGTACAGAAGCCCAGATGTTCCT
GTTTTATTTTTGTTGCAACAACAACAACAAATTACAATAACAACAAAACAAATACAAACAACAACAACATGGCACAATTTCAACAAACAGTAAACATGCAAACATTGCAGGCTGCCGCGGGGCGCAACAGCCTGGTGAATGATTTAGCATCTCGACGCGTTTATGATAATGCTGTCGAGGAGCTAAATGCACGCTCGAGACGCCCTAAGGTCCATTTCTCCAAATCAGTGTCTACGGAACAGACGCTGTTGGCTTCAAACGCTTATCCGGAGTTTGAGATTTCCTTTACTCATACCCAACAGGCCGTACACTCCCTAGCGGGTGGTCTAAGGACTCTTGAGTTGGAGTATCTCATGATGCAAGTTCCGTTCGGTTCTCTAACGTACGATATCGGTGGTAACTTCGCTGCGCACCTTTTCAAGGGACGCGATTACGTTCACTGCTGCATGCCAAATTTGGATGTCCGTGATATAGCTCGTCATGAGGGGCACAAGGAGGCA
TTATCACCGTCAAATCCACTTACGTAATTAGCGTGTATGTAGTCCACATCACAATTAGATTTTAAAATCACACGGGAACTGTCCCAGCATGGAATGCGCACATCACGATTCTTCCGTAAGTTTTCATACTTTTCAAAGTTTTCAAAAGTTCCTTGTATTGGCAGGTTCATGATGCTGAAGTGTTCATGTACAATCAAGTCTAAATATCTTGGATTAGTTGCTCGTCCAAAATAATCACTGGCACTATAAGGTTCAAATAAGTTAACAGCCATTATTAGAAAATGTAATCACGCGACTTGTAGAAGCCGAACAAGAGGTAGAAATGGAAGTGCAACAATTACTTCTGTTATAATGAGAGCTTATCTACGTTTTCTGGTGTTATAAAACGGTCTTATCACATATTTTTAATGAGTTCGACTCCACAATATCCTGTTGATAACTTTATCTTTACACCACAATAAGTCATTTTATATTTTGGTCATCGATTTTAATAATAACAT
AAGTTTTTTTTCGACCTGTCTGGACCAGTACATAAAGGAACATGGATAGACCTGCTCGAGAACATTTAAAATTCAGTAAAGCAAACACCAAAAACGAAATTAGAGAAATGAGAATTTACAAAGATGATACTGCTGATGGATTATGTTTTAGCGAAATCAATGTTGGATGCACCTCCTCCACCCCGAAAATGTCACTTTCTGATTATTTTAGCTCAGTTAGTTGCTCTTTTGATGGCGAAATGCGTATACCTGACGTGCCTTTGAAGATGTATGGCGATCTCCACTTCCACGAACAATTCACTAATGACGTAGATTTAGATTTATTATGTTGGCAATTGCTTAGTTCAAATCAAGATTCACGAGCATTGTGCGTCAATATTTTACGAATGGTTACTTCACTCTCTCTTGGCAACGCTTTCATATCTGAAGGTAGATATCATTATGCTATTGACACAACCGAACAAACTAGTGCTGAAGATGCTGATGCTTTAAGGTTTCTA
GTTTTATGTCAATCATCCTGGGGAACACCATCTCAAACACCGTTCAGTACACGGTACTGCAGGTCGACAGATCTTGCTGTATCAAAACTAGCCTCACCGCCACATCCGAAGCCACTTCCTGGGCCATCCCCCCTTTAGCCATCTGCTGTTGTTGCTGTGTCTGTTGTGCAGGCGGATTCTATCTTGTTCAATCTGGACGTTTTCCAAGCCTCAGCCGAAGGTTGGACGTGCTCGGAGATTCCTGGTCAACCCCAAAACACTCATTGCGTAGCCACAGGGTCCCAGAGCCACGTGTACGTCGCACTAGCCTCAGTGATTCTAGTGACTCTAGCTATATCACTGATTTGGAACTGTCTCGGCACCGGTCTAATCCTGTGGCGCATACACTCAGGCCTTCGATCCATCGCCCAAGCGTTGGTCCCTCGTCGCCGATCATCTCGCAGAACTCTATCCCACTCGTACCAATCAGAAGTAGACCGAGTGTAACTGATGGAGTCGTT
ACCGTGGGCGAGCGGATTTTTTTGCGTCGTTGTGGGTCCCACCTGATAGATCTGCAGAATTAATGGGCCTTCTGTAGCAATTGGGCCTTAAAAAGAATTGGGCTTGGACCAATAGATTTGATATTGTGCTTATAAATAAAAGTACAAATTGGTCTTTGTAACAAAACGAACATTTTATTCATTTGAAATCAATTACACACTCACGCAGATACATTAGTACATACACCATATTCATCAAATATCTGAATATCAAATACTGGAGCTTCGTGCATCATTAATATATCAATTATCTCCGTCATGTCTTCCTGCCTGAACTCATCAAACGATGAGTCCCTATACATGATAGCCAAGATATTCCTAATCCCCTCTTCCAAATTATTGAAGTCGAAAGGAGGTATAATCCCATCATGCTTGTATGGAAGCATGAATTTCTTCTTCACAAGAGCTGGAGATCTTGTGGATGTTAGCTGAATGTAAACCTTAATAGATTCATCACCTCT
GTATTTCCTATCACTTAACGTCGTTAGACAACACAAGTGTTAACGAAATACAGATCTTGTTAGACAAAGGCACGCTTCGGCGATAAATCCTTTGTTTACAAGACACAATGCCGATTGATAGCAGTTCAATATTGGGTATTATCAGTGAGGAAGATGTTGTGCGGGCTGCAATCAGCACTAGTGCCACGAAATTCGGTTCGCAATTACATGGTACAGTGTGTGATCATGTGAAGGAGACATATCTTGACGCGGTTGAAAGACAAAAAATAAAAAAGAAAATTGACGTTCGTAGGGACCTATCACAGGAGCAGCTGCAGTTGCTGAACGATTTGTATCCCGAACGACACATCGTTTCTAGCAATTGCGAACGCGGTACACACAGCTTTGCAGCGGCTTCTAGGAAGATCGAGACGGACTTGTTGTTAAGTCGAATACCAAAAAGGGCGTGGGTTTACGATATTGGTGGCAATTGGGCGACACATGTGAAGCGGAACGATGGT
GGGGGTTTCAACATGGCGACTATAAGGCACATTATGGATTGGCTGCGGCCAACATTCACACCTCTTGCTGGTGTAAAATCCCGGCAAGAGTGTATTGCGCATTATGGGGATGACTGGGCCCTAATGATCACCCAGTCCAGAATGACCCTTTCCGCTGAGGCCCAGGTGAACGCCTGGTATGAGGGGGGAGCCGAAGTGAACGGCTCCATTCCCTCAGTGGAAGGGAACGCAGCCGCCCCACAGGCTGCTGCGGTGGTTGCTGAGCCACCGCACCCCTCCCCTGCGGAGAACGAGGGGGAAGATGCAAGCTGGGTTGCAGCACTCCCAGCACCTCCCACCTACGAGGTGGTTCAGGGTCGGGCACCGACTCTAGAGGAAATTCACGGAGCTAGCCGGCTTCAGATTGTGCCATATACCGGCAGAGCTCGCGTGATCGGCGAGGACGAAGTTCTTCCCTCGCCGGTCCTGTCATCCATTTGGCGGGCCACTCGCTGTCCCGG
GGTAGATTTTTACGTGCATGTAATAAGATCTTTTTTTTTCTACATTTTTTAACATTTGGAGTGTTGCCTATGAGCGCTGGAATTCGTGCTCCGGGCGGTGGTGCAAAACCAAAAAACGGAGTGCAACAAAAAGGTAGTGTCACTCGCGCCGTTTCACCGCCTGATGAGTTAATGGGTGAGATGGCCATTGATGCATGGAACCGCACAATTCGAATTCTGATAAAGCAGGGATTCGAAATGCAGGACTGCTATTTGTTGATGGAATATTGCAATACGGTCCAGATTCTTTATGACGCAAATCTGGAAATAAAAAATGATGGGCTTTCCGATGAAACTGCTGCCGGTGGAGCTAAGTTAGGTTCTGCAATTAAAACGCGCGATAAGTGCATTTCACAGTTGATCAGGCTCAGCGTCGTATTAAGGCTAGACCCAACAAGCCGTGTTAGAAGCGACCCTCCAAATAAAGATAAGACTCCGGGCCAAAACGAATTTAACCAATT
AGTCTTTCAACACATAACCGATGAAACCAATAACTATTCAGGAAGTGCGTGACTCAGTAAACAAGTTTGAAATTGATTTAAAAAGAATTTACAATGATAGGATTAAAAAGTTACAGACTAAGACCAAACCAACCAAGCATAGTGAACATTCTAATAAGACTTCTAATAAAGACAAGGATGAATTTGATGCCCAAGCGCAAATTAAGCGATTACAAAACGAACTTCAATCTCGAGAATGTGAAATACGGATATTACGTGCTAGATTGCCAACCGTTATTTCTGCACTAGTACAAATTGATGAGTATCGTGATATAATTTCTCAAAATTTATATTATTCCCCTTCACATTTAAGCTTGTTCAATGGAATTGCTTATACTTCGCATTACGCTGGAATATTCCTACCCTTGCTGCCTAAATTTTTCGATCAAGCAAAACTGGATCATTATAAACAAGTATTCAATAAGTTACTATCACCACCTAAAATAGATCAAGCATATTTA
ATATTTAGACACACGATATACACATATAGGAAACGGTAACATGAGTTTAGAGGGTTTCTTCAAACGAAAGACAAAATCGTTTGACGGCTTGCCAGCGGGGGTTAATCTCGTTGACTTCAGTCAGATTGTTTTGAGTACAATCATGGCGACATACAAGCCAACTGACTTGCTTACAGTCGATTTGATTCGGCATATCGTTTTGAACACGCTACGAAGTAACGTGCTTAAAAACAAGATTAAATATCCACGCATCATCTTGTGTATTGATAACGGCAAAGGCGGTTATTGGCGCAAGAAAGAAGCATGGTATTACAAATTCAAGCGTAGTGAACAGCGTGACGAATCTGGTTGGGATTTTGAGACTATTTTCGATGCAATGGCACAAATCAAAGACGAAATAAAGCAGAATATGCCGTATTACGTCATGGACATCGAAGGCGTTGAAGCCGATGACCATATTGGTGTGCTGACTAATTACTACGTGAGCAAAAACGTACCAG
CTTATTATCCCTTTAAAGGGATAATAGGGAGGAATATCCTCATACACTAAGTTAAGGTGTATCTAGACATAGAGAAAACTATGTTGAAGTATTAAGTTCACATAGGTGAATTGCTTAATATAAATATGAATAGCTCGGAGTTCTGTTTAAGGATAAACACTTAAATAAGTTTGACTTTAACAAATAAATTAAAATTAAAATCATATGAAAAGAAACAATCTTCAAATAATAATTATTAAAAGACTTATCTTACATATTTTTAAAATTAACTTAAGTGTTGAAATTGATAAATTTCTTGGTTTCATAAATCATTTAAGAAAAAGTAATGGTTTATTATACACTATCAAGTATATGAAAGCTGCAAAGCTTCATATAACAAGATATATGTGTGGTAAACCATTATATTCTAATAATGAAAATGTTGCACTTGATAAAACTGGTTTTCCTTTAAGATTTTGATATCTTAAAAGATTAGTTAATGATAATCCTAGAGCATTGTT
GTTTTATCACGACATGGCGACCGTATATGGCATTCAACTCACTAACAGATTGAACACCGCGACTGTCCGACGTCCGCTTAGGCTACGTCGATATGATTCCTGCATTACTACTTTTACAACCCCGAATGGCATTTCCCAACTCTATAGAGCATTAGATTTCCAACCTACATCATTCCAGGCCTCCATCCTTCAAACGTTTCCTCCCCTCAACGCCTGGAGCCCTTCACCACAGTTCGTTCCTGATGACCTGAGTCTCTCCCAGTGGAAGGAATGGATCACCGAGCGCATGCGGGCACTTGCAACCGTTCTGCAACGAGCTCATCCCCTCGTGGCTAACGCTGGTCGTGAAGTCAATCCCATCACTATCGGCTTGATCACGTCTTCGTTCCTCAACCAGCGGCCGATCGATGGCTATCTCCCGTTCCTATTTCTAGCTCGGAACGCCCGTGATCCGATTGCCCCTCTTGTCACGGTTGACATCACGTTCTCTGATGATACCT
AGTAAATTTTGCGTGCTAGTCGCTGAGCGTCAGACCGCAAAGTGAGTTTTTAGTGATCTAAAGTGAGGAGTTATTCTTACTGTCATCAAACACTACAAATAAACACGTTGAAATTATTTCCGGAAGAACAACTGTCCGGAATCAAAGACGATGAAAAATCGTAGACAAAACACCCGAATTTCGGGTGTCAATATAAAAAAGCAAAATCCAAAAAACAAAAAACAAACAAAAATAAAAACATCTGTTGTAAAAAGAGGCAAGCGCTCTGTGCAACCTTTTGGATTCCTGAATCCAATCATGAGAGTGCGAGCTCTGATAGTCTATCTAATCACCATGATTTTGACTGGGCGCCAATGGACCAAAGGAATGAAACTTTTCTGGAAGCGGGTTAACCCACAGATGGCTATAGCGACCTTGAAACGAGTCCGCAACATCACAACCAATTTACTGACTGGACTCATGAAACGGAAACGCAGAAGCTCTGTCAGTTGTGAACTCTT
ACCAGACAAAGCTGGCTAGGGGTAGAATAACAGATAATGATAAATTATCATACTTAGGATTAATGATCCTATCAATTGGCACAGGATTTGGATAAAGGTTCACAGTCATGGCGACACTTCTTCGGAGTCTAGCTCTGTTCAAGAGGAACAAAGATAGAACACCCCTAATTGCAGGTTCAGGAGGAGCCATAAGAGGGATTAAGCATGTTATCGTAGTCCCAGTACCCGGTGATTCATCGATTGTCACTAGGTCAAGATTATTGGACAGGTTAGTAAGACTTGCTGGTGACCCTTATATAAGTGGACCTAAGCTGACAGGCGTCATGATCAGTATACTATCATTGTTTGTTGAATCACCCAGTCAACTAATACAGCGAATCACTGACGACCCAGATGTCAGCATCAGATTAGTTGAAGTAATCCAAAGTGAGAAGTCCCTATCAGGGCTCACTTTTGCATCCAGAGGCGCTAATATGGAGGATGAGGCGGATGACTATTTC
ACTGATGGCCGCGCGAAGTCCCGGTATGCCTTTTCAGCCGTTGGATCTGGAGCCGTACCTTTTTCGCGTTCCCATTTTGCCCCTGGAGTCCCGAGCTATTTACGACCCCCTGCCACCGAGTCCCCTTCGTGGAGCGCTCTTCGTCCAACACGTGTCCCAACTTTTGCGCATTTTTGACTACCTGTCGCGCACTTGAATTAAAGTTGCCCTTTTATTTTCTTCCAATTATTTTGCGGCTGAGTAGTCTAGATAATTGTGACAACTTAGTGAGCAAGTTGTAGGAGGACCCTATCCGTCTGGGAAAATAATTGGGTTTTCACGTGTACCAATGGGAAATAATATGTATAGCCTATTTAATTTAGAAAATTAAATAGTTTTAGTAATTCCTATATAATAGCGTTTACTAGTCTGGGTAAAATTCGTATAGGAAAAAATATTTATTATTTTTTAAATTTAACCTATTGAAAATGTACAGTTTAAAGAGTAGACGTGGATCGAAT
TATTAAAATTTTTCTAGGAAAATTTTAATACAAAAGCAATCAGAGGTTTGTGCCACCTTAAAACGCACACAAGCTTTCGTACCCTCTTTTCAAGAGTCAATCCGTACTCGAGATACCTTGAAAGAGATACATTCTTCCTCTCTTACTTTTCTTTATTTCTCTTTAAAACTCTCTTCTTTCTGATTATCAGATTCCAACAATCTCAGGCTTAACAGAGATACTGGGGACATACCAAGCTGCATTAAAATATTGATATGTCAACTTTCCGTTATAAGTGCAAGCAGTTGGATCAAGAGATACAGTGGTGGTTTTCTGGAACAGGCAACCGAGCATTTTGGAAATTTGAGAAAAAATTGGCTGAATTGCACGAGTGGTACTGGAGTTTGGCACTAGACCCATTTCCCTATTCTGGGTTCTTTTACAAGTGCTTTTACGAATTATTTCAACTGTGGGTCAAACTAGGACTAATTGTGCAAGTAAGCTACCTTATTTTGCTCCTT
GCTAAAGTGACCGTGGTCATGGCTTCATTCAAGGGATTCTCCGCCAACACTGTTCCAGTTTCTAAGGCCAAGCGTGACATATCATCTCTTGCCGCTACTCCTGGACTTCGTTCACAATCCTTCACTCCGTCTGTGGATATGTCTCAATCGCGTGAATTCCTCATAAAGGCAATTGAGCAAGGGTCCATGTCTATACCTTATCAGCATGTGAATGTACCGAAAGTTGATCGTAAAGTTGTTAGCCTGGTAGTGCGACCTTTCTCTTCAGGTGCTTTCTCTATCTCTGGAGTGATTTCGCCAGCCCATGCCTATCTACTAGAGTGTCTACCCCAGCTTGAGCAGGCGATGGCTTTTGTTGCTTCACCTGAGTCTTTCCAGGCTTCCGACGTCGCGAAGTTTGCCATAAAGCCAGGTATGAGCCTCCAGGATGCCATCACTGCCTTTATTAACTTTGTGTCCGCGATGCTGAAAATGACGGTGACTCGTCAAAACTTTGACGT
AATTTCACAAATTCAACCTGTTCGCCCAGAAAATACGTCTGGCACAACAGGGATCCGGAATAGGTCCAGCCTTTAAGCTCTAATATTCCCACAACAAAAATTACACTATGTCGAAACTCAGAGGAAGCTTCTGGTCTTCGGCCATCGCTGTTAACAGCGATTACACGATATCGCGCATCTGGCGCAAACTTAACACCATAGTAGTCCTGCACTACTTTGGTTTTGTTAGAATCACCAAGGTGATTCGTGACAAATCGGCTGATATGCCGATAGTCCCTTTACGGAAATCTGTATTTCCGTTTTCTGTTCGCGCGGCTGTCACGAGCTTCGTGCTGCTGGGCGTCCTCTTGACGCTCCGCATTCAGGGTGCCTCTGTGGCCTTCCCGTTATCAACGCATCTGGCGTTGTTCGTCCCCGCTCTGTTCGCGGGTTTTTCGAGGTTTTCTCTGTGCAAACCTCCGCTCACCTCTGCCGCTAAGAGGTCCCTCCGTCAGGCAAAG
GTAATTTTTTGCCAGTTCAACCCTTTCGAGCCTTGAACTTTACCTTTACCTTTTCTTTTTCTTCCTTTGACTTCGCTCTCCGGCCCGAAGTTTTCCTTGAACACTCCCTCCTAGAGCCAGTGTTCTTTTTTTTCCCTTCTTTAATTCACACCCTTTCGAGCCTGTGAATTCATGTCTAATGGCCTTCGAACTAGCTTTGAACGCATTAGCCTCTTCCACCCACAAGGATTCATCTCTGAATCCAGTGCTGAATTCTGCTGTTCAGCCCCTTCAAACCTCTCTCCAAAATTTCCCATGGATCATTGGGAAAGAACATCTTCCTTTTCTCCTCGCTGCAGGCATCCCGACCTCCGGGTTCGGCTGCAATCCTCACCCCCACGCGGTCCACAAAGTGATCGAAACCTTCCTTCTCTTCAACCACTGGAGCTTCATGGCGACCGTCCAGGCCTCTGTGATGTTCATGAAACCCTCCAAGTTCAAAAAATTGGCCTCCGTCAATC
GATTTAACTATCATAAACCATACTAATTGCAACTTGACGATTCGAAGATAGGAACTGCTTAGTATGATGCCGTGGAAGCCAGGTAAATGTCACCTGTTGGCAGCAGGCCTTGCAGGGGTCTGTTGCATCGCCTACACGAAGCGGGGGAGTTTGCGGGATGCTGCTTCTGCCCTGTGTGAATGGCTAGCCGATGAACCAGCTATTGTGTCTGATTTGTCGCGTGATGCCTTCACTACCACTTGTGTGGATCCCGTTGTAGCTATTTCGGGCCACACGCATGCTAGTGCCGCTAGCTTGAGGACCGCCGCCACAAGATATGCCCAGAATGTCGCGCAATATTGCGGGACTGAGGTCTATGTGGTGGGCATGTCACGTTCCGATCAAAGGAAGGACATGAAGGGTTCTCGCCAGTGGTACTGGACCAAGGACGTTAACGCTGCGAATCGCAACGATAGGCCTGGTCATAGGGACATCCGCTTCCTGTGCGATGTCGATTATTA
ACCGGATGGCCGCGCTTTTTTTCTTTTATGGGCTTTACTTGTATTGGGCTTTACTTTGGCCCAATCATAATCTGTCTGACAATCTTAGATAAGTGGAAATACTTTGGCGCTAAGTTGCTCTTTGTGTATAAATTAAAGCCTCTTGGCCCACTATCTTTAACTCAAAATGCCTAAGCGCGACGCTCCATGGCGTTCAATGGCGGGAACCTCAAAGGTTAGCCGCAACGCTAATTATTCTCCTCGTGCAGGAATTGGGCCAAGAATAAACAAGGCCGCTGAATGGGTTAACAGGCCCATGTATCGGAAGCCCAGGATCTATCGGACGTTGAGGACGCCTGATGTTCCAAGAGGTTGTGAAGGGCCTTGTAAGGTCCAGTCATTCGAGCAGCGACATGACATCTTACACACTGGTAAGGTAATGTGTATATCTGACGTTACACGTGGTAACGGTATTACCCACCGTGTCGGTAAGCGGTTTTGTGTTAAGTCCGTTTACATAT
TCACTTCCATCAATTTCCAAACACTTTCAAAACTCCCAAACACAAGCAAGTGCAATGGCATTTGTGGCTAAATTTGCTGAAGAAAACTACTTCAACTCACTCCCTAGTAATGTCACTGACGCATTTCTTAGGGATGGATTCAATGCTGAGCATAACCGTTTTGAGATTCTCTCAAGACATTTTGCCTTTGCATTAAAACCAAGTCAGAGAACTTATTTGAATGATTGTGGCATTCAACTAGCACCTATTGCATCCAAGACACACCCACACCCTGTGTCTAAGATTATTGAAAATCATCTCCTCTATTGTGTAGTATCAAATATGATTTCCAACTTCAAGTTTCTGGTCTTCTTAAGCATTAAGGAAGTCAAAGCTGAATACATCTGGAACAAAAATACAGCTGACACAGTTAGAGAGATTTCCAATCGCATTCTTGATATCAAGGATGCTTTCCGCTATGGTCCAACCAATACAGTCAATGGTGGCATAAACAACTTTAG
AACGAAGTGAGTTAGGGTTTGAGTGGCATATTATGTAAATATGCATCGGGACACCAGGAGGTGTCCTCTCAACTTTCTCATATTGCTGGTGTCCTGGTGTCCTATATATACCTCAAGACACATAAAGCCTCTAGGGGACACCAAGGGGCAAAATCGGCCATCCGCAATAATATTACCGGATGGCCGCCCGATTTTTGGTGTCCTCCCCTTTAGCCCACGGCCCAGGCCCATGTTTTGCTTATTGGGCCGACTTTTGACCCATTTAAGCCGCGCGCCTTCTTCCTTCGGGGACCACACAGCACTTTCAACCAATCACGTTGTTACCAACGAACTTCGTTGATATGGACCGTACGACATGTGTGGACCACTGTCACATGATGCTGTGTCAGACGCTCGACTTTAATTCAAATTCACAAAGTGATTATCTTCGTCTTTAATTTGTACTGTCACAGAGTGTTGGACCATCTCTGTGCACTATCGACGATGTCCTTTTGTTCTGT
TAGTAGTAGACTCCGGAAGAGACAAATCAAAAAAAGATGGAGAAATATAGAGAAATACACAGGGATCTGAAGGAGTTTACTATTAACTCATTAACAGCCGTGGAATGCATGGATTACTTGGATAGGCTCTATGCTGTCCGGCATGACATTGTTGACCAGATGATAAAACATGAATGGTCAGACAATAAAGACAGCGAGGAGCCAATAAGTAAGGTGTTGCTATTTGCTGGGATACCTAATAATGTCATAACAGCATTGGAAAAAAAGGTTATCCCTGATCATCCGAGTGGCAAAACACTGCGGTCTTTTTTTAAGATGACACCTGACAACTATCGAATAACAGGTTCCTTAATTGAGTTTGTAGAGGTAACTGTGACTGCAGATGTAGATAAGGGTATTAGAGAGAAGAAAATGAAATATGAGCTAGGCCTAAAATATCTAGAGCAAGAACTCATGACATTTTTCCATAGGGGAGAATTACAAAACCCTTATAAAATTAC
ACCGGATGGCCGCGCGATTTTTTGGTGGGCCCTAAACCAATGGTATGACGCGCTGAAAGCTTAAATAACTCTCCCCCCTTATAAATACTTCGGGCCTAAGTATCCGATTTGAAAATGTGGGATCCACTTGTAAACGAGTTCCCCGAGACGGTTCACGGGTTTCGGTGCATGATTTCTATCAAATATCTGCAGTTACTCTCTGAAGGATACTCCCCAGATACTGTTGGTTACGATCTAATACGTGAATTAATTTCTATTTTGCGTTCCAGGAATTATGTCGAAGCGTCCTGCAGATATCGTCATTTCTACCCCCGCGTCGAAGGTGCGTCGTCGTCTGAACTTCGACAGCCCTTACTCAACCCGTGTAACTGTCCCCACTGTCCGCGCCACAAAATCTCGAATGTGGGCGAACAGGCCCATGAACCGCAAACCCAGAATGTACAGGATGTACAGAAGTCCTGATGTTCCACGAGGCTGTGAAGGTCCATGTAAGGTCCAGT
TAATATTACCGGATGGCCGCGATTTCTTTAGTGGGCCCTTAACGCATTAACTGACAAGGACATGCGAACCAATCATATGACACGCTCAAAGCCTAATTGTTTTTTGGTCCCTTATTTAAACTTCGTCCCCAAGTATTTTCTTTTGCACTATGTGGGATCCATTGTTGAACGAGTTTCCCGAAACCGTCCACGGTTTTATATGTATGTTAGCAGTTAAATATCTGCAGTTATTAAAAAAGACTTATTCTCCTGACACATTAGGTTACGATTTATTTAGGGATTTAATTTCAGTTATTAGGGCTAGAAATTATGTCGAAGCGACCAGCAGATATATTCATTTCCACGCCCGCTTCGAAGGTACGCCGCCGTCTCAACTTCGACAGCCCGTATGTGAGCCGTGCTGCTGCCCCCATTGTCCGCGTCACCAAAGCAAAAGCATGGGCGAACAGGCCCATGAACAGAAAGCCCAGGATGTACAGGATGTACAGAAGTCCAGATGT
ACCGGATGGCCGCCCGAAATTTCGTGGTGGTCCCCCCCATGTCGGCCGTGGTCCCCCCCATGTCGGCCAATGAATAACGTGCCTTGAATGTTAGATAAGTGGAAAGTGACGTTTGCTTTTGTCTTTATATACGTCAGCCCTAATTTTAACGGTGTAAGATGTGGGATCCTTTAGTTAACGATTTCCCTGAAACCGTTCACGGTTTTAGGTGTATGTTAGCGGTTAAGTACCTCCTACTTGTTGAATCTACGTACGCTCCAGATACTGTTGGGTACGATCTTGTACGCGATCTTATTGGAGTTGTTCGAGCTAAGAACTATGTCGAAGCGTCCTGCAGATATAGGAATTTTCACACCCGTCTCCAAGGTACGGCGCCGTCTGAACTTCGACAGCCCGTATGTCAGCCGTGCGAGTGCCCCCATTGCCCTCGTCACAAACAAAAGGAGATCATGGGCTCAGCGGCCCATGTATCGGAAGCCCAGGATGTACAGAATGTACAG
GGTGGCATTTTTGTAATAAGAAGTGGTACTCCAGTTGAGGTACTCCAATTGAGCCCCCTCAAACTTGCTCATTCAATTGGAGTATTAGAGTAACTTATATAGTAGAACCCTCTATAGAACTCTAAATCTGGTTCACACACGTGGCGGCCATCCGCTATAATATTACCGGATGGCCGCGCGCCCCCCTGGTGCCGTACACTCTCGCGCGATCTTTAATTTCAATTAAAGATGGTCCCAGACGCTTTCGTCCAATCAGGTCGCGTCTGACGAGTCTAGATATTTGCAACAACTTAGGGCCCAAGTTGTTGGGTGTCTGCTATAAATGAAAGAGACTTTGGCCCACTGCTTTTAACTCAAAATGCCTAAGCGCGAATTGCCATGGCGCTCTATGGCGGGAACCTCAAAGGTTAGCCGCAACGCTAATTATTCTCCTCGTGCAGGTAGTGGGCCAAGAGTTCACAAGGCCTCTGAATGGGTAAACAGGCCCATGTACAGGAAGC
CCCGGGGCGCGACCGAGGGCCCCGGGAGAACGGGGGATCGGGAAAACGCGAGGGGTGGCGGGGGACAGAGGGGAACGTGTGCGTGCTTGTGGAACACTATGGCCTGCTGGCCTGCTCGCTTGCTTGGTAGCTTGCAAGCTTGCTGCTGAGGGTCTTTAGAGGGACAGTAGGCCTGCTTGCTGGCCTGCTTGCTGGCCTGCTTGCTGGCCTGCTTGCTGGCCTGCTTGCTGGCCTGCTTGCTGGCCTGCTTTGCTGGCCTGCTTGCTGGCCTGCTTGCTGGCCTGCTTGCTGGCCTGCTTGCTGGCCTGCTTGCTGGCCTGCTTGCTGGCCTGCTTGCTGGCCTGCTTGCTGGCCTGCTTGCTGGCCTGCTTGCTGGCCTGCTTGCTGGCCTGCTTGCTGGCCTGCTTGCTGGCCTGCTTGCTGGCCTGCTTGCTGGCCTGCTTGCTGGCCTGCTTGCTGGCCTGCTTGCTTGCTGCTGAGGGGACAGTAGGGCTGCCTGC
GTATTGCGAATCATTATTTTGATCGCGACCCGGATTAATCAGTTTTCTGAGTATATACCCGTTAGAACTCAATGGATTCTGTGGTTGAACACGCTTCTAGTGTTCTTCGTTTGGACGATCTTTTGAATGATGTCGTCCGCCGCAACGCCGCTAATGCTGCCACTGATGTTGGTAGACTTATTAGCGATGCCGCCGTCAATGTTGTCAGACGTCAGGTCGATTTGACCCCGGCGAAGCCCCTTAACGTCTCATTTGCTTTAACACCTGAGGATCAAAATGCCTTGAGACGTGATTTTCCTGGTAGGGAATTGCAATTTCGCAATTCCGCATCTTCTTCACACGCCGTTATGCAGCTGCGCACCGTGTTATGCCGAGACAGAACTATATTTATAGTTAGGTTTTCCAAACCCGAGACTACGACCATTATTGATATTGGTGGTAATTTCTGTACTCATGCCAAGATGGGAAGGGAAAATGTTCATTCTTGTTGCCCCATTCTT
GTTTTAGAAGACATCGGAGCAGGCATGGCTCAAGACTTGATCAACGTTTCCCAACTGGCCAACAAATTATCCCACATCACCATAAACAATGCAGAAAGACTCGTCACTGGGGCGGAACTCGTCACCCTCGAGAATAGACTCGAGCACTCGATCAAAGCCGCCAAATCCAGCGTTGATCGTCACCTCTCCCGTCATGCTGCAGACCCGTACGCTCACGAGCACACTTCCGGAGGTGCCCCCCCTGCCGCTGCCCCCCTCCCTTCTGTCCCATGCCAAAGCTATCGGCTTTCCGCTATGTCCGTCGTGCTCCACTCTTGCGGGGGCCACAGTTCTACCGTGTCTGTGCCAACTAAGATCATTATCGAGGCAACTCAATGCACCCTTACTCTCCACACCCCCGCTTTCGACTTTGCCACGTCCCCCCCACTGTCCCTGGCGGGAAGTTGTTCATCAAAGTAGACAAAGGTTCCTGGCACGATACAGCCTTCGGTGCGTTCAAT
GTCTCCGAGCGATCTATCCACGACCAATTTGACATGGGTGCGCCGTTTGTAAAGGTCGTGGACAAAGCAGAACCCCCGGCATCGGGGGGGGGTGCCGGGGGCCTGTTGGCGTGGACGCCGTTGCTGCGCTCTTGGGGTAGACGCGTCTCTCAGGCTACGCGGCGCGCCATCAGTCGGACCTCAGTCGGTCGATGAACGCTTCGACCATGCCCCGCGTCATCAAAGGCGACTGCCCGCGTTTGACGAACGCGCACACCGACGACACCGACTCTTGCTCGTCTGCGCCGGGTTCGGGGTCGTCGTCGAACCCGATGCCCGACACGATGAGCGTGTATCCGCTCAACATGACGCCGGGGTCGAATGCGCGGCGAGCGGTCACCAGCGCATCGACAGCCGCCTCGAGCTGCTCGTAGGCGGCGGCGAGCTCGGGGCTAAGCATCAGCCGCGGTCGGTGAGGTCGGCGCCAAAGATGCGATCGGCGATGGCTTCGGTGAGCGCAG
GCGAATTCAAACGAGATGCCTAAGAGTTTGGATTCGCTAGCTGTCCGGATGGTAGTGTTACCTGTGGTCCACCACGGTAAAGCATTAAGGGCTAGCCTTAACCTCACTGGAATTGAATGAAAGTGGGAGATCAGTGGCCTCCAACGGTTGGACTGACTGGACGGGGGGTAATCGAGTGGGAGTCCCCCACATCCTACATTTATGTAGTTCCTCACGATCCACAGCAATCGTCTGGTTGTATCCAGGTTACTGCCGCGAGCGTAAGGGAGTGTTTTGGCAGACACAATCCAATATGCTGACTACGGTCGGTGTGGAGGATCCGAAACGTAAGCAAGTTTCTTGTTACTATTGATCAACAGCTACATCCTACAACGACAGCTATCATACCAGCCATCTTTAACCCAAGAATTCCACGTGAACATACCTTGAGTATACAATTCTTGAGCAAAATGGCTGATATACCAAACTCTGATAAGATTGCTTGCGGTCGCAAGCCTATG
GGCCGGGGGTCCCCCCGGCCCACAGAGCCCGCCCTTATTAATGCCCTATCAATGCCCTACCCCCCTTACACGCTCCCAACCACTCATATATAACGTTACTGTTGCCTGCTTTTCCCGGCCCGCCATTTCCGTCGCGCCATGTCCGCGGCTACCCACCGCCCGTCTACCCCTCCGCCCGGTGTGTATGTTCTCTTCAAACGACCGCGCTCATCTCCGAACGCCTTTCAACCCGCTGGAATAGTCTGTGTTTCTCCAGAACGTCATGTTTTTATTCCGCTTTCATCGTCTGCATTGTCGTCTCTCCAATCTATCGCTCCTCCCACACCCCCTACTTACGATCGGACGTGTGCCATTGCCTCCAATCCACCTACTTACGAACATGCTCCACCCCCAACTTACGAACAGGCGTGTGCCTTTGGTTCCAATTCTTCGCTTCCAGATCTTAGGATAGAACCGAGGACAGAACCGAGGACGGATCTGCCCCCAGCTTACACTTCCGA
ATGTATACTCGCTACAGCTATAACCCAGCCTTGGGTCGCACTTACGTGTACGACAACAAATTCTACAAGAATCTTGGTTCCGTCATCAAAAACGCCAAACGCAAGGAGCATCTATTGCAACATGAAATTGAAGAGAGAACTCTCGATCCTCTAGAAAGGTATGTCGTCGCCGAAGATCCCTTCTTGGGACCCGGCAAAAACCAAAAGTTGACTCTCTTCAAGGAAATTCGTATCGTCAAACCGGACACGATGAAACTGGTCGTCAACTGGAGCGGCAAAGAGTTTCTCCGCGAAACTTGGACGCGTTTCATGGAAGACAGCTTTCCCATCGTCAACGATCAAGAAATCATGGACGTTTTCCTCGTAATCAACATGAGACCAACGAGACCTAACCGTTGCTTCCGATTTTTGGCTCAGCACGCTCTCCGTTGCGATCCCGACTACGTTCCCCACGAAGTCATCCGCATCGTCGAGCCCGTGTACGTCGGCACCAACAACGA
AAAAAATATAAAAACTCAACATAACATACACAAAACGATTAAAGCAAACACAAATCTTTCAAAGCATTCAAGCAATCAAAGATTCTCAAATCTTTCATCGTTATCAAAGCAATCACCAACAGCAAACCAAATGGCAGCAGTTACATTCGCATCAGCTATCACCAACGCCATCACCAGCAAACCAGCACTCACCGGAATGGTGCAGTTTGGGAGTTTCCCACCAATGCCATTGCGATCCACCACCGTCACCACAGTCGCCACTTCAGTGGCGCAACCTAAACTGTACACAGTGCAGTTTGGAAGCCTTGACCCAGTAGTCGTCAAGAGTGGAGCAGGGTCCCTTGCTAAGGCAACACGCCAGCAGCCTAACGTTGAAATAGACGTTAGCCTCAGTGAAGCCGCAGCTCTGGAGGTTGCGAAACCTAGATCGAATGCCGTGTTGAGGATGCACGAGGAAGCAAACAAGGAGAGAGCACTCTTTTTGGACTGGGAGGCTAGTT
ATGTACAGGTATAACATCAAAGATGGTATCAAGAACTAAGAATCGAAGGAACAAGGCAAGGAAGGTCGTCAGTCGCAGTACCGCTTTAGTGCCCATGGCACCAGCGTCACAGCGCACTGGTCCGGCCCCGAGAAAGCCGCGTAAGCGGAACCAAGCGCTCGTGCGTAATCCACGTTTGACAGATGCAGGTCTTGCTTTTCTGAAATGTGCGTTTGCTGCCCCTGATTTTAGTGTGGATCCCGGTAAGGGTATTCCGGACAATTTTCATGGTCGCACACTCGCCATTAAGGATTGCAACACCACGTCGGTGGTGTTTACACCGAACACCGACACGTACATCGTAGTGGCCCCCGTTCCGGGGTTCGCGTATTTCCGCGCAGAGGTCGCGGTTGGAGCGCAACCCACAACGTTCGTTGGTGTGCCCTACCCTACGTATGCCACTAACTTCGGTGCTGGTAGCCAAAACGGGCTTCCTGCTGTTAACAACTACAGTAAGTTCC
ACCGGATGGCCGCGCGATTTTTCCCCCCTTGTACGTGGACGGTCACGATTGTCTCTTTCCGCCCGCACGCTCCTCTTTAATTTGAATTAAAGCTCTCCGCTTTCGTCTCGTCCAATCATGTAACGCCTGACGAGCTTAGATATTTTTAACTACTTGGGCTCGAAGTAGTTATCGTTATAAATTAAAGAGGCTTTTGGCCCACTGAATTCAATTCAAAATGCCTAAGCGCGATCTACCCTGGCGCTCGATCGCGGGAACTTCGAAGGTGAGCCGCAATGCCAATTATTCCCCTCGTGGAGGAAGTGGGCCTCGAATTAACAAGGCCGCTGAATGGGTTAACAGGCCCATGTACAGGAAGCCCAGGATCTACCGGACGCTGAGAACGCCTGACGTTCCAAGAGGATGTGAAGGCCCATGTAAGGTCCAGTCCTATGAACAGCGCCACGATATTTCACATACAGGTAAGGTTATGTGCATATCCGACGTGACACGTGGTAATG
ACTACAATAATTCATGTATAAAACTAAGGGCGTAACCGAAATCGGTTGAACCGAAACCGGTTAGTATAAAAGCAGACATTTTATGCACCAAAAGAGAACTGCAATGTTTCAGGACCCACAGGAGCGACCCAGAAAGTTACCACAGTTATGCACAGAGCTGCAAACAACTATACATGATATAATATTAGAATGTGTGTACTGCAAGCAACAGTTACTGCGACGTGAGGTATATGACTTTGCTTTTCGGGATTTATGCATAGTATATAGAGATGGGAATCCATATGCTGTATGTGATAAATGTTTAAAGTTTTATTCTAAAATTAGTGAGTATAGACATTATTGTTATAGTTTGTATGGAACAACATTAGAACAGCAATACAACAAACCGTTGTGTGATTTGTTAATTAGGTGTATTAACTGTCAAAAGCCACTGTGTCCTGAAGAAAAGCAAAGACATCTGGACAAAAAGCAAAGATTCCATAATATAAGGGGTCGGTGGA
AGAAAGATATAAATGGATGGAAAAGAACTAATTAAGATAGCACAAGAAACATTTCAAACTGAAAAAATAACAAGAGAACAGATAGACCATATAATCAATATGCTAAATCCTTCTACCTATATGCTTAAGTATCATACACTGAGAGGGCATCCTATAACTTTTAGTATTCCTAATAGAGATAGAAGTAAAGCACAGGCTCATAGACCTTGGCAAACTAGGATTGTAAATGATACTCATCCTAATAAGGCTGTAATAAAATCACGTCAGTTAGGTCTTAGTGAAATGGGTGTAATGGAAATGGTTCATTTTGCAGATATGCATAGTTATGCTAACGCAAAGTGTCTGTATACATTCCCTACAAATGAACAAATGAAAAAATTTGTTCAGTCACGTTTGAACCCTGTTTTAGAGAAAGAATATTTTAGAGACATTGTTGATTGGGATAAAGACTCGTTAGGTTTTAAAAAGATAAGAAACTCTAGTTTATTCTTTAGAACAAG
AGCAAAAGCAGGGGTTATACCATAGACAACCAAAAGCATAACAATGGCCATCATTTATCTCATACTCCTGTTCACAGCAGTGAGGGGGGACCAGATATGCATTGGATACCATGCCAATAATTCCACAGAAAAGGTCGACACAATTCTAGAGCGGAATGTCACTGTGACTCATGCCAAGGACATCCTTGAGAAGACCCATAACGGAAAGCTATGCAAACTAAACGGAATCCCTCCACTTGAACTAGGGGACTGTAGCATTGCCGGATGGCTCCTTGGAAATCCAGAATGTGATAGGCTTCTAAGTGTGCCAGAATGGTCCTATATAATGGAGAAAGAAAACCCGAGATACAGTTTGTGTTACCCAGGCAGCTTCAATGACTATGAAGAATTGAAACATCTCCTCAGCAGCGTGAAACATTTTGAGAAAGTTAAGATTTTGCCCAAAGATAGATGGACACAGCATACAACAACTGGAGGTTCATGGGCCTGCGCGGTGTCAG
TCTGATATAATATAAGATTACCTCTCAGAATCATTGATATCAAGGCTTTTTTAAAGTCTAAAAACAGACTTACTACGTTTCCCACTACGTTTGTGTTAAATAGCGACGAGTTCGGCCAATTTGTCAGCAACATTATCCTTTGATTTTTTGGACAAGTGAGTATATAAATCCATCGTGATTGCTATTTTAGCGTGGCCTAACCGCTCTTGTGCAATCTTAGCGGGAATCCCAGCCTCAAACAACAACGAAGCGTGGGTATGTCTAAACCCGTGGGGAGTAATCCTTTTTAATCCATGCTTCAATATAAATCTGTCCAGTCTTTTTCTCACGGTGTCGCTAGCAAAATTAAACAATTTAAACGATCCGTGTAAAGGTTTGATACTTTGCTTAATATATAATTTGGCTAACGACATGGTCTCAGCGTCCATTGATATAGTGCGATTGCTTTTTTTGGTTTTAGGAGATTGTACAGCCCATCCTTCTTTTGTATAAGCAATGGT
TAATATTACCGGTGCCCGCCGCGCCCTTCAAAAGTGGGCCCCACAAGGGGACCACGCGTCTTTTCCGTACTCTCTTTAATTATGACATTGCTTTATAAGGACCAATCCTGTTTCGCCCTTGGCGCCCAAGTATGGCTGAATTGTGGGACCCTTTGCAGAACCCACTACCAGATACTTTATACGGTTTTAGGTGTATGCTATCCGTAAAATACTTGCAAAGTATTTTGAAGAAATACGAGCCAGGAACCTTAGGGTTCGAGCTCTGTTCGGAGTTAATCCGTATATTCAGAGTCAGGCAGTATGACAGGGCGAATGCGCGTTTCGCCGAGATTTCATCCATATGGGGGGAGACCGGTAAGACGGAGGCTGAACTTCGAGACAGCTATCGTGCCCTACACTGGGAATGCTGTCCCAATTGCTGCCCGAAGCTATGTCCCGGTTTCAAGAGGCGTCCGGATGAAGAGAAGGAGGGGTGACCGCATCCCGAAGGGATGTGTGGG
ACCGTGGGCGAGCGCTGTTTTTGGCGTCCGAGGTGGGTCCCACAATATCCAAATGAGGAAATGGTAATTGGGTCAATGCAATTGGGCCTGAATTGAAATGGGCTGTGACCAGTAGATTCGAGACTGGGCCAATATAATAAAATAAGAAATGGGTTCACAAACAAAACAAAGGCTTTATTCATCTCAAATATACTACACACTCACACACACACATTCGTACATACATCATATTCATCTGCTATACGTATATCAATTACTGAGGCCTCATGCATCATCAACATATCAATAGTCTCCACCATGTCTTCTTGTCTAAACTCTCCTATTCGAGAATCCTTGTACATGACCTTCAAAATATTATGTATCCCCTCTTCCAAAATGTTAAAGTCGAAAGGTGGTATAATCCCATCATGGCCGTATGGTATCATGAAGGTCTTCTTTGCCAGGGCAGGGGATCGTGTTGAGCACAATTCAACGAGGACAAGAATTGAATTGTCCTCGTT
GAATAAAGTTCGCTTTTTCTTTAATCTTCCGTAACGTTACCAAAAGTAATGTCAATATCCGTCTCATCACAGCGTGTTGCAAGTGCAGCCCTGTATCAGAATGGATCTACGGACCAGATTGAAGAAATTAAAAAAATTAAAAGTTCCAGGTTATTAAACTCGGAAAAACATAGTGATGGGTTGTTTGATTACCATGTACCTGACTTTCTAAGGGATTATTTCGCTAAGAAAGGGGTACATACGAGTGTGCACTCATTTCAGGCACACCCTCACCCATGTTCAAAAATGATTGAAAATCACATTCTTTATAATATAGTTAGTCAATATGTAGATGACTCCACATTATTTGTTAGTTGTAAGGAATCAAAGCTCAGGACCTTGTTCATGAAAAGACCAAAATCCTTGAGCAATGTGACTCAATACAACAGGTTGGTCCACGCAAAGGATGTGCTAAGATACACAGACCCCGTAAGGGAGCTGGACATGGAGCATCTTGTCAA
CTGGGGCGGGGCTTAGTATTACCCCCGCCCAGGATCAGCGGAGTCATCACGTGACCCGCACATGCCATTAGTCTATATATAGCTCAAGTTGTAATATTTTATCATTCATGAATAAAATATGGCTCGGCAAGTTATATGCTGGTGCTTTACATTAAATAATCCTCTCTCTCCTCTTTCTCTTCATGAATTAATGAAGTACCTTGTTTATCAAAGAGAACAAGGTGAAGCTGGAAATATTCATTTCCAGGGTTATATTGAGATGAAGAAACGCACGTCTCTTGCAGGTATGAAGAAATTAATCCCAGGTGCCCACTTCGAAAAGAGGAGAGGTACTCAAGGTGAAGCTAGAGCTTACGCCATGAAGGAAGACACCCGTCTTGAAGGTCCATGGGAGTATGGGGAGTTCATCCCCACCATTGAAGATAAGCTCAGAGAAGTTATGAACGACATGAAGATTACAGGTAAGAGACCTATTGAGTATATAGAAGAGTGTTGTAATA
ACAATTTTAAGAGAACGTCCAAGTGGCCCCACCCTACCCAGTCCCATCTCTAGCATCCCATCACGGCATCTTTACCACAATTTTATCATTCTACACCAATCGCTGATTCCATCCAACCGACTGTTACAGATAGTGGATCTGGTTGTTGTTCACATACGTCTCGGAATGTCGCCATCGTTGCAATCAGTAGCTTCATACCTTTACTCCTTGTGCTCGCCGAACACTCTTTTTTGCATTTTGGTCCCAGTCTTAGTCAGCGCGATTATGAATTCTATACCTTATGCTACCGCCTCATTGCAGGTTACATCTCCTTCATTGCCGGTTTCTGTTCCGTTAAATTCGCAGGACGTCCGCCCGGAGTCAGGTTCGGATTCTACGATAGGGTCAACGCCACCGAGTACGACCAGCAGCTCTCCCTCAACCCTTCTGGACCAAGCGCACCAGTTTTTAGAGAATACAAAGGATTCTGAGTACGACAATCTTCGTATATCCGACGGAAA
GTATACGAGTTTAGCTCAATCCTCGTATACAATATTGGGCGTCACCAAATATAGATTTGGCATAGGCAACACCCCGATGCGAAGGCCGAAAAGGGCTAACCATGCCCTTAGTAGGACTAGCAAAAAATCGGGGACTAGCCCAGGTGGTGAGCTTCCTGGATGACCGAAGCCCTGAGTACAGGGCAGTCGTCAACAGTTCAACACGCAGAATAGGTTTGCGTCTTGATATGCTGTGTGGACGAGGGCATGCCCACGGTACATCTTAACCTATCCGGGGGTCGGATAGGCGAAAGTCCAGTATTGGACTGGGAGTACAGCCTGATAGGGTGTTGCAGAGACCCATCTGATAGGCTAGTATAAAAAACTCTGCTGTACATGGCACATGGAGTTGATCAAGTTTGAACTTTTATACAAAACAAGCAAACAAAAACCAGTAGGCGTGGAAGAACCTGTCTACAGAAGAACTGGAGAACCGGTGTTTGGGGAACCGAGCCCTATAC
AGAATTTCTTCGTACGTATGCCAAGCGTTCACCAATTCAGAAGCCAGAAAACTTACTCGCCCTTTTAATCGACCAAAATGGAATCCTACATTCAAGCTATTCGTAACAACAAGAAAGATGATGGTAAAATAAATGATGACAAACTATTCAATTTAACTCTCCCGGAGTTTGATTTAATGAAAAGTCAGTTACAGGCAAATCAAAGTGATTGCAAAATTGGACTCGATTTTAACAAACAAATACACATGATTTTTACAACGAAAGGTCTTTTGTTTTACACGCCCAAAGAAGACGATGCGAGCTACGTTATTATGGATGAGTATACTGACGCGATGGATGTCAATCAGAAGAGGCAATTGCGTTTGAACAACGCTGAAAAACGAAATGCATTACGTCAAAATGATTTTGGTAGTTTCGAGGCAACTTACCTTTTACCGTTTGACAAGGGAGCAAAGAATATTTTAAAGGAATTACTTTCTGGTTTTAAACGTTTTATGACA
ACCGGATGGCCGCGGGGTTTTTTTAAGGCCCATTCATTTGGGCCGTTTCTTTTGGGCCTTGACCTTTATTTTAAATGTGTTGAGTCATTTTTTGTGTTCCGCTTTGGGATGGCCGCCACGTGGTTCAATTTAATACCGTCAAAATAAATATGATAAGCGGAACTTTATCGAATTTCAGTGTGTGTTTTTGACCACATATAACTATGAAATTCGACCGTTAGATTGCACTTGATATTTGAATTAATGATTAACATGCTCGATTTTATGTCAGTTGTACAAGTATTTGATGTGTGTGCAATCGTACAACGTTTATATCGTGGACCAATCATATATTAACTGTACAATTAAAATAACGCATTGCTGCAACTACTGCTATGTATATAAGGTATATGATATTGATTTTTGAATATATCCTATTAACAATTTTGATCATGTATTTCAATGGTAACAAGCGTCGTTGGTTGTCCACCAATCGCCGTAATTACTTACGATTTCCTACG
AAGTTTTTTTCCATGTCTTTAAATTGAACAGGGATGGATCCAGGACAAGTCCTCAAATACCTTTTGTCTCAGAATTATGAAACCAAAATACAACAACTAGAACAATGGCAAAAACAGATGGAAGCAGCAGGCTACACGAGCGAATACTTAAACCAATCTTCAGACGTGCTTAAAGTTAAAAGTAAAATTGAAGAATCAAAAAGACGGTTATTTTTTATCAGTGCTAATTACTGGCAAGGAAGTCTATTTACTAAAACAGTTGCTCCAAACAATTTGTTTCTTGGATTTAGTGAATGCTCAGGCGTTAACAAGACTATTTTTGATGCTAAAAATTGTGACTTCGGACGGTTCCAGTTTAGTTTTAATTGTATTCCTAAATATTGGATATTGTCAGGTGTTTTTGATGAATTAATTTGCTATGATAAAAGTAAAACAAAAGCAACAATTAGCAAGCTAAAAAATAAAATTTCAATTCGTATTAATGATTTTATGTATATTGT
AAATCTCGCTCTTCAAAGACTAATTGAATCCAAGCAAGCAAAGACTGTAAGACTACGATCAACATAGAGAGATTTGAGATGGCTGTTCAAGTGGAAAACGTACAGGATTTGGCCAAGACAAATAAAGGAGAAGAGGTCCTTAAGAACCGTTATACTGATTGGAAATGCAGGTCTGGAGTGACTGAAGCTCCTCTCATACCTGCCAGTATAATGAGTAAAATAACCGACTATGCCAAGACAACTGCCAAAGGCAACAGTGTTGCGCTTAATTATACACACGTAATCCTTTCACTAGCACCAACAATTGGTGTGGCAATTCCAGGACACGTTACCGTAGAACTGGTAAACCCAAACGTGGATGGACCCTTTCAAGTCATGAGCGGACAGACCTTGTCATGGTCGCCGGGAGCAGGAAGACCCTGCCTCATGATATTTTCAGTCCACCACCAACTCAACTCGGATCACGAGCCTTTTAGGGTGCGTATCACTAATTCCGGAAT
AGTATACATACCAAGTATACGGAATAGGTGTGAACCCTTGCTCAGCTAAAGAGGATAAAATGGAGCTCACTAACCACCACAAGCAAACTGCTGCTGAAGGATTTGTAAGCTTTCTGAACTGGCTTTGTAACCCATGGAGACGACAACGAACAGTCAACGCTGCTGTTAAGTTCCAACAGGCTCTCCTCTCAATAGAGGATACTGAACACTTCGAGGACATCAACGAATGCCTCGAGGAGTCTGCTGGAGCCCAATCACAGCGAACTAAGGTTGTCGCCGAAGGGGCATATTCTCCCGTCAAAACCAATCGTACCCGCCGAGTCCGCAAGCAGAAGAAGGCCAAGTTTGTCAAGTACTTGGTCAATGAGGCTCGTGCCGAGTTTGGTCTACCCAAAGCCACTGAGGCCAATCGACTTATGGTACAACACTTCTTGCTCAGAACGTGTAAGGAATGGGGTGTGGTCACCTCCCAATGTCACAACAACGTTGCACTTGCGTTA
TTATACCTCCTTTACGCAATGCATATGCTTTTCTCACGTTCAAAAATGGCAAGGTGATAAGGAACGTTTTTCAATGCAAATTTTATTTCCGTTCTGATCAAATTTCAGCGCGAGGCGCCTACATTTGTATTTTTGTATACCCTTTTGTTTAAAATTTGGGTTTTAAGGAAAAACTTGACATTAATTTAGGCAAATTTAGAGAAATTGTAATATTAATAATACGCTGAAATTAATTCTCAAGTTTATGAGCGATTTCATAAAGTATCTCATATGTGATATTATTTCTACTACTAATAAAAGTTTTTACTGTATTAACTTTATATAGCCATTTTGAATTTATATGTTATCAATATGTTTTTCCTATTTTTTATCAGTACCTATAAGTTTTTTGAGTTTAGATAATAAAGTTTTTGTGGCATATAGTTATTTTCACAAATAATGATATATAGTTATTATTGAAAATAAGAATATCAATTATAAAAAGTTTTTGTGATAATTGT
TCTCACAGTGTACGGACCTAAAGTTCCCCCCATAGGGGTACCTAAAGCCCAGCCAATCACCTAAAGTCAACCTTCGGTTGACCTTGAGGGTTCCCTAAGGGTTGGGGATGACCCTTGGGTTTACCTTGAGTGTCTCTCCTTGTCCCCTATCTGTTACAGCCTCCTAAAGTATCCTCCTAAAGTCACCTCCTAACGTCATTCCTAAAGCCAACACCTAAAGCCTACACCTAAAGACACCATGAGTCAACGCCTATCTTAAAGTTTCCTCTAAAGACCATCCTAAAGACCATCCTAAAGCCTACACCTAAAGACGCCTTGTTGTTATCCATAGAGAGATAATCTTCAATCATTGTCTTTAATACGACTCACTATAGAGAGAGAGAGAGAGAGAGAGAGAGAGATAGACAGAGAGACTACTTAAAGAGCCTTAAAGAGATTAATTAAAGAATTTATTAAAAAGAGTATTGACTTTAAGTCTAACCTATAGGATACTTACAGCC
TGAACTTATGAGTTCCACAATCAGCAATTACCAAAAGCTACAAAGCAGAAAAACCCTCAGGGGAGGCCGCCGGACCGGGGTAGGCGGCCTCCCAGTTGCTTTAAATCAAGAACAGATTCTAACTCTAAGGAAGAAATTGAATCTGAAAGTGACCAAACGATTTAACTATCTCAAGAGTATTGACAAGAAATATAAAGAGATGGTCAAGACCAGTAAATACCCCGGGCGTTTGGTACCAATTAGTAAGGCTTTAAACAAAAAAGCCATGCAGAGAATGACTAGGAATATCATCATCCCAGATTGTATGCATCCATCACAACTATTAGCCGTGAAGGTTGCCATAGCCAATAACACTGACAAATGGTTTATCACAAGAGATGCATTTTTGGAGTTGAAGAACCTGAGTGAGTTAGCTAATGGTAGTCAACAAGAAGTACGTCTCAGTGTGTTGCGCTCTAAGTTATACAAGTACACCTCTATAGGAAAAGAAGTAATTCCTG
AAAGACGCTGTTAAATAATCAGCCTTTAAAAAGCCTATCATATCAAGCATTTGAGCTTGTGTGACAGGCTTTTCTTTTGGTTTTGGGGCATTTTTGGGGCATAGACTAATACTTTTCCATGACATCTGCTACCGTTGATTTCATTTGTTTTGTGATGTGAGTATATATTTGAGTGGTTGTTTTTGCATCGGAGTGCCCCACACGATCCATAATAGCTTTAAGAGGTACATTGTTTTCAGCAAGTCGACTTACCAGCGTGTGACGGAATATGTGGCTAGTAAGGTTTTTCTGGATTGGTGTTTCAAGTCTTTCATTAGCTTTCTTTAGAGCTAGATTAAAAGAGTTTGTTTGCAGAGGAACTCCATTTTTTGTGGTGAAGATGAATCCCATGTCTTTATAACGAGGATTGGTATTCTTCTCCAGTTCATTCATGAACTCCATCTCTTCTAATATCTCTTTTTCACGGGTGGTCATGACGGTTTCGCGATAGGATGCCAGGG
TATAAGTATATTATATATTTTATAATTTTATATATATAAAGCAGGTACAATTTTATTATATAGTGCAGATCTTTTTTGTGAAAAAAAAATAATTATTTTTTTGCGCGCCGGAATAATTATTTTTTTTGCGCGGAAATATTTTTGCAGTGGCGATTGATTTTTTTTTCAGTTGTCTGCCCGTGGCGGAATAATTATTTTTTCGCCGGAAAGCATTTTGTAGTTTCACAAGATGCAGAATTTGGCGGGCCGGAATAATTATTTTTTCGCCGGAAAGTATTTTGTGTACCGTAGTTTCACTAGATTTCGCGGTGCATACCGGTGGGCGATAGGTATTAAAATAATTTGTACTGCTGTAGGCGTTAAAGATTAAAATTATTATTACTGCTGTAGGCGTTAAACATTAAACTTATTACTACTGCTATAGGCGTTAAACATTAAAATTATTACTACTGTTGTAGGCGTTAAACATTAAAATTATTACTACTGCTGTAGGCGTCAAA
ACAAAATCGCTCGAAAAAGAAAGCTTGAATCCGTTTCGCTTTATTCAATTGATAGACGATCATTTTATATGCCATCAGTCTCAATTGAAGTTTACAGTAGGGAGAGACCAACTTTATTGTTGTTGACTCACCGCTTCTGGCCTTCGAGCGAAACAATTCCGAGAGATTACGAATACGACCAAACAGTCACACTGTACGGTCGTTTCAACAACGAGGAGGAGACTCTCATCCTTTGCATATCACGTTGCAATACCTGTGACTTCTGGTGTGTCTTAGGAGATTCAAACCTTCCAGGCATCGAGATTTGGGATAGCGCACTTAGTTGTTTCGCTAACGCCGAAGACTGTACTCTTAGTGGACAGTGCTCTGCCTGTAGAAACCCTCCAGTTGAAGAAGACGCGGATTCCGACTCAAGTGAGGAATACCAAAGCTTAGGAAACCGCACCGTGATCAGAGACAGTGGCCCAGAAGGCTACTGGTCGGAATCTTCAGACGACGAA
AAATTAAAACATCTCAACAAAACCTACAGAAAACTGACTACAGACTCACTCGCTCTCTTTGTGAACTTGCAATCAGCATTCCGCCTGCCCTTACTTTTTGCTCCAAGCACTCTACAGCACTTAAAAGAAAGCCACATCTTGACTTTTGCACACACCCATTACTTCAAATGGCGTGCATGGTTTTTGGCTCTTTCACAAACTCTCACTTGGCCAGCACCAGGGTGGTGACTGGAAATGTACGTGAGGAGTCACGTACTACTACTCAATTCAACGGAGGTTCGATTTTATTCCCCACCATTCAGGAGGGGAATAAGCCACAAGTGCTGAATGGACCTAATTTTATGATTGGGTCATACAATCCACTGTTAGCACAGAGCAGTGGAGTGAAGGTGAGTGGTGCGCACACTGAAGTGCGCACTATTAAGATGGTGGGAATTCATGGAGCAACAACAGTCATTGCCCCAAACATTATGGCGCCAGCAGTAAAAGTGACACGCCCA
CCGAAGTGGGATGGCGGCTGCCGCCGCTTCGGCGCTTGGCGCTTCGGCGCCCAAGGCTCTTGCTCCAGCTGATGGGCCCATAGTGGCCGGCCTCGACAAACTAGTGAACCTGGAAGGGGTTCACGACTTGTTCGAGGCCATGCGAGGGGCTTATGGTGAAGATCCAGCATGGAAAGGCTTGATGTCTTGTGATGTTGTGTATCTTAAGGATATCACAACTGCTATTGGGGTGAAAGACACATCTGTAGGCATCTTCCGTAAATTTTCTGACGGCTGCTCTTGGTGTCCAACAGGGGCAGAGTGCTTTCTTAGCATGAAAGATTTGGCCTACATGAAAGCCCAGTCAGCAAAAGCACAAAGACTCACAGCCTCCCTCGCCACAACATCTAATCTGATCGCAAGGGCGATGCGAGCGGAATCTGAACTCAAGCGCGCCAGGGACGAAGAAAGAAAAGTTGATGCTAGGTATAAGGATATATTAGAGCACTCTCTTGCAGCGA
GGGGCATTTTTGTAATAAGAAGAGGTACTCCAGATGAGTTACTCCATTTGAGCCTTCTCAAACTTGCTCATTCAATTGGAGTATTAGAGTAACTTATATATAAGAACCCTCTATAGAACTATTAATCTGGTTCATACACGTGGCGGCCATCCGATATAATATTACCGGATGGCCGCGCGATTTTTTTAATCCGTACAGTCCAACTCTCTCTCGTCCAATCATATTGCGTCGTACAAGCCTATATATTTCCAACAACTTGGGCCTTAAGTTGTTGGAGGCCCATTATAAATTAAAGTGATCTTGGCCCAATGTCTTTAACTCAAAATGCCTAAGCGTGATTTGCCATGGCGATCGATGGCGGGAACCTCAAAGGTTAGCCGCAATGCTAATTATTCTCCCCGTGCAGGTATTGGGCCAAGAATTAACAAGGCCGCTGAATGGGTGAACCGGCCCATGTACAGGAAGCCCAGGATGTATCGGACTCTTAGGACAACTGACGT
ATGTATACCCGTTATAGTTACAACCCGTCGTTGGGACGTACCTACGTCTACGACAACAAGTACTACAAAAATCTAGGAGCAGTCATTAAGAACGCCAACCGCAAGAAGCACTTTATCGAACATGAACTCGAGGAGAAAACACTCGATCCCCTAGACAGATTTCTAGTGGCCGAGGACCCCTTCTTGGGACCGGGCAAAAACCAAAAGCTGACTCTCTTCAAAGAGATCAGAAATGTTAAGCCCGACACGATGAAGCTCGTCGTGAACTGGAGCGGCAAAGAGTTTCTCAGGGAAACTTGGACCCGTTTCATGGAAGACAGCTTTCCCATCGTTAACGACCAAGAAGTCATGGATGTTTTCCTCGTAATCAACATGCGTCCCACTAGACCCAACCGTTGTTACAAATTCCTGGCGCAGCATGCTCTGCGTTGCGATCCCGACTACGTGCCCCACGAAGTCATTCGCATCGTTGAGCCATCATACGTGGGCAGCAACAACGA
