# Supplementary material for: Towards a better solution to the shortest common supersequence problem: the deposition and reduction algorithm
Source: BMC Bioinformatics. 2006 Dec 12;7(Suppl 4):S12. doi: 10.1186/1471-2105-7-S4-S12 (PMC1780115; doi:10.1186/1471-2105-7-S4-S12)
Supplement: Additional file 1 — Real DNA sequences DNA sequences are obtained from NCBI Viral Genomes, Accessed on 01/01/2006. . Sequences are randomly selected from different genome sequences. The specific length and number of sequences are specified for each dataset. There are 60 randomly selected datasets. File name indicate the number of sequences, sequence length, and dataset number. For example, file name "DNA_N100_K500_5" indicate that it is DNA sequences dataset, with 500 sequences, each truncated to length of 100. And this is number 5 datasets for this setting. Each sequence is represented as a row in the dataset file. [file 1471-2105-7-S4-S12-S1.zip › DNA_N500_K100_9]

GTAATCAACTACCAATTCCAGCTCTCTTTTGACAACTGGTCTTATACCCACTTCCGTACACTTGCAACCCTCGTAAGACAATTGCAAATGAGTAATGGCCTTCCAATTAGCATTGGACGCCCTTGCACCCACGACTCACAGAGATCCCTCTCTGCACCCGATTCTCGAATCCACAGTGGATTCAATTCGCTCCTCGATACAGACCTACCCATGGTCCATTCCGAAGGAACTTCTACCCCTACTCAACTCCTACGGCATCCCAACATCTGGTTTGGGAACCTCCCACCACCCCCACGCCGCCCACAAGACAATCGAGACTTTTCTCCTTTGCACCCACTGGTCTTTCCAGGCCACCACTCCCAGCTCCGTCATGTTCATGAAACCCAGCAAGTTCAACAAACTTGCCCAGGTAAACTCAAACTTTCGGGAGCTGAAGAACTACCGCCTGCACCCCAACGACAGCACTCGTTACCCCTTCACATCACCAGACCTTCCCGTTT
AGTAGTGTACTCCTACATATAGAAAATTTAAAAATATAACCAGTAGGAGTATGGAGGACCAAGCTTATGATCAATACCTGCACAGAATCCAAGCAGCTAGAACAGCTACAGTTGCTAAAGACATCAGTGCTGATATCCTTGAGGCAAGGCATGACTATTTTGGTCGGGAGCTTTGTAACTCTTTAGGAATTGAATACAAAAATAATGTTCTTTTGGATGAAATCATCCTTGATGTTGTGCCAGGTGTTAACTTGTTAAACTATAACATACCCAATGTGACACCAGACAACTATATATGGGATGGTCACTTCTTGATAATTCTTGATTACAAAGTCTCAGTTGGGAATGATAGTAGTGAAATCACATATAAGAAATACACCAGTTTGATTCTCCCAGTGATGTCTGAATTGGGTATAGATACAGAAATAGCTATTATTAGGGCAAATCCTGTTACATATCAGATATCTATAATTGGAGAAGAATTCAAACAAAGATTCCCA
CTAGAGAGATTGATACTAAATTAACTTTTTATCACGTTTATATTAGTGCTTATCAGGATGACCAATTCTCTTTTTCTCTTAACAATATAGATTTAGAAAAGATGGGTTATCAATTCGAGGCTTTAACGGAGTGCGTTTATCGTATTACTTGGGGCTCTAACTCCTGTGTCATTACCTGTATTGATGAAAGCCGATTTAATCAACAAAAGGCCGAAACGGTATTCGACCATGTTCCTAAACTTGGTATTTAGTAAGAAATTGCCGCAGGCAATCCGTAGGACGGGGCAACGCGCTAGCGTTGGGCAAGTTTCGCGCAGGGAGTGGCAGCCCCGCAGGGACTAGGCCATAACGTTAGCTCCAACACACTCTGAACGTATGCTACTGCATAGCCGAAACACTCCAATCGTTCGCGGCGGTTCGCTTGATTGCTAAAGCGCGCCAGTCAGTCAAGTGATCATCGATAGTGGTTGGCAGCATTCTCGCGAACTGTCCACAACTAG
TGGGGTGGCTGATGGGACTCGAACCCAAACTATAGGGGATTACAGGGGAATTGCGGGGACTTTTGCCTTTGATTTTGCAGGGTTTTGCGTGTTCCTCTGCCCCGGCATCCCCCGCATTTGTCCCAAGATTTGTCCCAAGCTACGGCGTGGCGCCAGGCTTCCCCGCAGGCGGATGCGCCCCGGTGTCGCTGGGCACCGTCACGCTGCCGGGCGACACGGCGAACTGGCGCACCTCGGCATTGGCGCGCTGGGTTTCCCCGGTGGTGCCGAACCAGAACGCGAGGGTCTGCTTCAACTCGTTGAACCAGTAACCGATGACCGTCCCTACCGTCAGGCTGGCGGTGGCGTCGCGCAGCAGGCCGTCCGCCAGGCCCGAGAACACGAAATAGACGATGCCCAGGGCGCCCACCAGCAGCACGGCGGTGATCGTCGGCCGTACCTTGTCGTTGGGCTGCTGCGCGGCCAGCTTGCGGGCGCTGTCGCGGTCGGATGCCTCGGCA
TGATAGTTTTTTATTAAAACTATCAGCTCACATACTCCCTATCGCAAAGGATAAGCGGAAAAAAGCAAATCTGTCCACAATTCCACATTCTTCACTATTCACTGCGATTCTGCCCTCATTTCTTTCCGTAAGCTGTCTTCACGGCCTCAACTGACAATTCAGAAAAGTCAGCATCTGCGTTAGTCAGAACAGGAAACGTGGGTTGTCCAAGAGCATTTAACCTTCCAAATATATTTTCATCTCTTTTGAAAGCCTCTATCTTTTTCTCTTCGATTGCTTTTCTCATGTCTAACCTCCCTTTGTAGGAAAGTGAAGTAACAATTGCAGAAGTCAATTGCAGAGTGAAATTCTTCCTCGATGATCTCTCAGGGGAGAGAGGATGCATTTTCACTTGTGCCTGGAAGTCAGAAGCAAGAGAACATAGAACATCAACTATCTTTTTTGCTTTTTCTATTTTCTCCTTTTTCTGCATGTATTCTGAGCTAGTTGTAGGATTCACT
GTATTTTTATCAACTCTAACTAGCCAAGTGCTTAATTGAGTGGTTGGAGACCAGTGATTTTGAAGCGACCGCTTGCGATAAAACGCTTCAAAAAATTTGCTGTTGTTATATTCAATGGATCAGTCTATTTTGAGTAAAATCACCAGTGATGATTATGTGAATGCGATACTTCACACTAGTGCCACTAGAGTGGGTTCGGATTTACATAATGCTATGTGTAATGTAATAGTAGATCAGATAAAAGATAGTACAGAAAAAAACAAAAAGAAAAAGAAAATAGATGTAAAAAGGAATCTTAATGAGGATCAGATACAGTTGCTTGCTGAACTTTTTCCTGAAAGAAGAGTGGTGACATCTTCAGTGCACAGAGGTACGCACAGCATGGCTGCGGCCATGAGAAAGATAGAAACCGATGTTATTTTCACCTCGTTTCCAAAGAATGGAGTGATATATGATATTGGTGGAAATTGGGCGACCCACGCCAAACGAGATGATGGTGG
ATGGATACTTTTATTACAAAGAATTTCCAGACTACAATAATACAAAAGGCCAAAAACACAATGGCAGAATTTAGTGAAGATCCTGAATTACAGCCAGCAGTACTATTCAACATCTGCGTCCATCTGGAGGTCTGCTATGTAATAAGTGATATGAACTTTCTTGATGAGGAAGGAAAGACATATACAGCATTAGAAGGACAAGGAAAAGAGCAAAATTTGAGACCACAGTATGAAGTGATTGAGGGAATGCCAAGAAACATAGCATGGATGGTTCAAAGATCCTTAGCCCAAGAGCATGGAATAGAGACTCCAAGGTATCTGGCTGATTTATTTGATTATAAAACCAAGAGGTTTATCGAAGTCGGAATAACAAAGGGATTGGCTGATGATTACTTTTGGAAAAAGAAAGAAAAGTTGGGGAATAGCATGGAACTGATGATATTCAGCTACAATCAAGACTACTCGTTAAGTGATGAATCTTCATTGGATGAGGAAGGAAA
GCTAAAGTGACCGTGGTCATGGCTTCATTCAAGGGATTCTCCGTCAACACTGTTCCAGTTTCCAAGGCCAAACGTGATATATCATCTCTTGCCGCTACTCCTGGAATTCGCTCACAACCCTTCACTCCGTCTGTAGACATGTCTCAATCGCGTGAATTCCTTACAAAGGCAATTGAGCAAGGGTCTATGTCTATACCTTATCAGCATGTGAATGTTCCAAAAGTTGATCGTAAGGTTGTTAGTTTGGTAGTGCGACCGTTTTCTTCAGGTGCTTTTTCTATCTCTGGAGTGATTTCACCGGCGCACGCTTATCTATTGGATTGTCTACCTCAGCTTGAACAGGCGATGGCGTTTGTTGCTTCACCTGAATCTTTCCAGGCTTCTGATGTCGCAAAACGCTTTGCTATAAAGCCGGGCATGAGCCTTCAGGATGCCATCACTGCCTTCATCAACTTTGTGTCCGCGATGCTGAAAATGACGGTGACTCGTCAAAATTTTGA
CCATCTTCAATAATATACCTCAAACTTTTTGTGCGCGTTAATATGCAAATGAGGCGTTTGAATTTGGGGAGGAAGGGCGGTGATTGGTCGAGGGATGAGCGACCGTTAGGGGCGGGGCGAGTGACGTTTTGATGACGTGGTTGCGAGGAGGAGCCAGTTTGCAAGTTCTCGTGGGAAAAGTGACGTCAAACGAGGTGTGGTTTGAACACGGAAATACTCAATTTTCCCGCGCTCTCTGACAGGAAATGAGGTGTTTCTGGGCGGATGCAAGTGAAAACGGGCCATTTTCGCGCGAAAACTGAATGAGGAAGTGAAAATCTGAGTAATTTCGCGTTTATGGCAGGGAGGAGTATTTGCCGAGGGCCGAGTAGACTTTGACCGATTACGTGGGGGTTTCGATTACCGTGTTTTTCACCTAAATTTCCGCGTACGGTGTCAAAGTCCGGTGTTTTTACGTAGGTGTCAGCTGATCGCCAGGGTATTTAAACCTGCGCTCTCCA
AGTAGTGTGCTCCACAATTCAAAACATAAAAAGAAATTCCAATAATGTCAGAGTTCATTTTCAACGATGTACCACAACGGACTACATCTACATTTGATCCGGAGGCAGCATATGTGGCATTTGAAGCTAGATACGGACAAGTGCTCAATGCTGGTGTTGTTAGAGTCTTCTTCCTCAACCAAAAGAAGGCCAAAGATGTCTTACGTAAGACATCGAGGCCCATGGTTGACCTTACTTTTGGTGGGGTCCAATTTGCAATGGTTAATAACCATTTCCCACAGTTCCAGTCGAATCCAGTGCCGGACAACGGTCTTACCCTGCACCGTCTGTCAGGATACCTAGCGCGCTGGGCCTTTACCCAGATGCGATCACCAATTAAGCAAGCTGAGTTCAGAGCCACTGTAGTAGTGCCTTTGGCTGAGGTAAAGGGCTGTACTTGGAATGATGGTGACGCAATGTACCTGGGGTTTGCTGCTGGTGCTGAGATGTTCCTGCAAACA
GGTTTGAGTGCATTTTGTGTATTTGGTTCAATTCCAAATCGATTAAGTGACATTCTTACTTACAGCTATCAGTTCATAATGGCTGCTACTTCTTTTAATGTTCGTGACCTCATTAACTCCAATGGTGCTGATGCTATGGGAGTTAGGGGGTTGGTAGACGCCCACGCCACAAAAGCTGCCGAGGAGCAGTTCGAGTACATCAAACGCTCGAAGAAAGTGTGGGTAAGGCAAATTCTCTCCGCTTCAGATGGTGAAAAGATGCAGAAAAGGTTTGGCGGAACTTTCGATCTGCAATTGTCCAAGAATTTATGCCCACATAGCTTTGCTGGGGCTATGAGACAGTGCGAAACTTTGGAGTGTTTATCTTCGTTTCCCGAGGACTCCCTAATTCTCGACTTTGGGGGTTCCTGGTTATTTCATTGGCAGAGGCAGCACAATGTTCATAGTTGTTGCCCAGTGTTGGATGCCAGGGATATGGCGCGTCACCAAGAAAGAATGAT
GGTCTACGGGCCCATATGGGCCCGTGACTGGTGGGTTGCTTTCGCAGCTCGCTATTGAGCCCCCGTAGACGAGGATAGCATGCTCGAAGAACACTATTACAGCCGGAAAACGTGTGGATCTGGAGGCGGTCTATCGGTTCAAAGAACCGGTTACCCGCAAACTGACCCCCCCGTTTTTAAGGCTGTTAATAGCTTCGAACGTGCTCCCTTGATCGTCGGTGATCACGTACACAGCTTGCCGTACTGGTCTCGGAAGATAACGCTCGAGTGTACTCCGTACCCCTTCACACTTCGGTGGGAGGGCGGAGTTCACAAGGACGGTATTCCCGATAAGGTACCGCATCCCTCTTGCGACCCTGGGAGTGAGCTTGTCTCATATACCCATTCGCGTGAGGTTGACTGTGAACGGTTTATCGGCCCCGTCCCAAGTTCTTTCACTGATCCGAAGGTAACTTCGGCACAATGGAAGTTCTTGGAGGACATGGCTGATATGAAGGCGC
CGCAATTAGGAATAAAGGATCTATGTGGGTTGGCTGATTATAGCCAATCCCTTTTTTAATTTTAAAAAGCGTATAGCGCGAGAGTTGGTGGTAAATGAAATGAACGAAAAACAAAAGAGATTCGCAGATGAATATATAATGAATGGATGTAATGGTAAAAAAGCAGCAATTTCAGCAGGTTATAGTAAGAAAACAGCAGAGTCTTTAGCAAGTCGATTGTTAAGAAATGTTAATGTTTCGGAATATATTAAAGAACGATTAGAACAGATACAAGAAGAGCGTTTAATGAGTATTACAGAAGCTTTAGCGTTATCTGCTTCTATTGCTAGAGGAGAACCTCAAGAGGCTTACAGTAAGAAATATGACCATTTAAACGATGAAGTGGAAAAAGAGGTTACTTACACAATCACACCAACTTTTGAAGAGCGTCAGAGATCTATTGACCACATACTAAAAGTTCATGGTGCGTATATCGATAAAAAAGAAATTACTCAGAAGAA
ACACAAAGTCCTGGGCAAACAACAAAGCGAAAAACCTTCCTAAAAGCAAAGTTCACTTTTGGTTTTTCTTCTTTTCTTATCATACATACTCTTTAACTTCATCTTTCTGATTAATTCTCCTAAGAGTCTTAGATTAATTAGAGGTATTTTTAGAATTTTATGTCACTTAGTTCAAGTAGTCTAATGGATATCTATGGAAACGTTAGACCACTAAACTGGGCAGCTGATGATGAAAGGTATATGCTTTCCTTATCAGGTCTCAGAAGGTTTTTAGAGTACATACCTCACTCTGATAGATTGACTGTTCTGAATTGGACTAGGCATATGGCTGCAAATGATATACAGATTGGGCCTCTAAATGCATTCAGAAAGAAGGTTTGTGATATCATGTATGAGACTAAGGACAAAAGAATAAATAATGAACTGATGAAGCTTTACAATGAACTGTGGAGCAAGACTAGTAGTATATACAATATAACACCCTGCACTACTTGTGAAAT
TATTAATTTTGTTAAGATAACAATTCCTTTGTCTATTGCTATGCAATATGATAGTAAATATTTAAAATTTGTGCGTGATTTAAAAAATGATAAAGTACCAAGTTATATTAAACAAAATTGACCTAGTATTGTTAAAAAAGATATTACAATTAATGAATTACGAGAAATGGGTATGGAACATTTATTAAAGAATTTGGGGGAATTAGAAAATGATTAATTTACTTGCTAATGATGTATGAAATGGTGCCATTAATGTTGTAGTCGATATTTTTATGAAAATTATGGATTGAATGTGAGCATTAAAATTGCCTGGTACAAATATTCCTTTATTTGTAATTTGAGTAATTGGTGGTGTTATAAATGTTATTTTGTTATTAGTTAATAGTTCTCGTGGTTTAAGTTCAGTTTCTCGTTCATCTTTACAAGCAAGTAAGCAAATATCTAAGGGGGTTAAAAATATAAGTAATGATTCTAAAAGTGATAATAAGGAGAGTAATAAA
GTAATACAGTCATCAGGATGAGTGACTCACGTGCGTATGCTATCGAAATCCTCGATCTCTTCGCCGATCAGGTCCCCCCTTTACCGGGAGGTGATTCACGGGCTCTATCCCGAGCTCGAGCTTTCCTTCGGAACCCTATTGTGGTCAGGAACTACCCAAATCTTGATCCACTGGGCAATGATGCTACTGTTCGCAGGAATCTCTTCTTCGTGTGCCTCGACGTTGCTATGCTTGCTCTTGACATCAACGAGTTCAAGGTGCGTATTGAATCGCACCGCGTTGCTCGGGAGCTAGCGGCACTTCTGGGACCGACGGGAGCCGATCCTCAACCTACTGCTGTCCAGATAGCCGAGTCTTTCACGGACAAAGGCCGAACCACGTACGCAGTGGGTCAGGACGGCCCTGTATACATAGAAGGGGCTTACTCCCCTTCTCCCTTCACTTACGGCCCGCGTTACGTTCAGGACGGGAACTTCGTCAACGTGGTGGGTCCGGTGCGA
GTTAATAACAATCTTGGTTTAAAAAATAGGAGGGACCGAAAACGGTTCAACCGAAAACGGTTGTATATAAACCAGCCCTAAAATTTAGCAAACGAGGCATTATGGAAAGTGCAAATGCCTCCACGTCTGCAACGACCATAGACCAGTTGTGCAAGACGTTTAATCTATCTATGCATACGTTGCAAATTAATTGTGTGTTTTGCAAGAATGCACTGACCACAGCAGAGATTTATTCATATGCATATAAACACCTAAAGGTCCTGTTTCGAGGCGGCTATCCATATGCAGCCTGCGCGTGCTGCCTAGAATTTCATGGAAAAATAAACCAATATAGACACTTTGATTATGCTGGATATGCAACAACAGTTGAAGAAGAAACTAAACAAGACATCTTAGACGTGCTAATTCGGTGCTACCTGTGTCACAAACCGCTGTGTGAAGTAGAAAAGGTAAAACATATACTAACCAAGGCGCGGTTCATAAAGCTAAATTGTACGTGG
GTTAAAAAAGTTGTGGTTGATGACGACGTCTCTGATCCTAGCTCCAGGTGACGTCCTTTTTTCAGTTCGTCACGAATTAGCTGAAAGAGGAATTCGAGTGCGATTTACTGAACAATTCAAAGACGGGGAATCAAAAGACAAAGATGGAAAAGATGAGGATGGACAAGATCAACGAATTAGCGGTGGAGGCGGAGAGAATAAACAAAAGGGAGGAGATGAAAGTTCAGATCGCACAACAGAGGCTAAGAGCAGAGATACTGTTACTGCAACTGAGGTGGGGAAACACGCAGACGGTGATGGAGGCTCTGGAGAATCAGATAAAAGTTCTACAAGAACAGGAACAGAGATTGGAGGAGGAGTGTTCGTTCTCACGTCAAGTGTTTCAAAAGCGCTAACTGAATATGGAAACATCATGATATATGAAAGTGGGGGTGGGACTGTAATCTTCTTAGATAAAAATCTACAGAATGAATTTAATCTTAGTAAATCAGATAGATTAG
TAGAAGTAATGTTATAGATAGGTCTGGATCATACCTATCTATATATTTTTTCTTGTCAAATTTGCGTAAAGTTATTAGTGCTACGGATATGGCGAAATAGAATATCGATAATTTAGCTCATTTACTTGTCTACGCATTAACTGGATAAACTTCTGTCACATTTATTTTACAATTAAAGAACGTAAATGTTGGGGGTATGAAGTTAAATAAGAAAAGAAACCCGAGCTATTAGCTGTAACGGAGTTGTTTTTTCTTCGCAGGAATTCCTAAATTATCATGGAGTGTTGTTAATACGATATGCAAATATGCATATCGTATTTTTTTGAGTTCTTTATGTGTTAAAATTAGATATAAAGATATGAAAATATAAAGAAGCAAAAGCAGGAATATCCAATGAATTTTGAGAGGTGTTATATGTTTACAAATAAGAAATTAATTCGATTTGGTTTATCGTTGTTTGTATTTTTAGGGATAATTAATTTTACAATCAGCTATTTCCA
GGTACCACTACGCTACGCAGCAGCCATCATCGACATCGTATTTTAACCAGAGGACCCGTCGACCGCCTGAGCAGCAGCACGTCGCACCAGCACCACCGCCGCATCGCGCGCCTGTGAGCCGCCGCACCACTGGATCTCGTGCTCGTGAGCCGCCGCACGCCGCAACTCTTCATCTACCGCTCGTTTACAGCCCACCTCTGTATCACGCGATTGTGAGCCGCCGACTGCCCGCCGCACGCCCGCACCTCTGCATCAACTGCTCGTTTGCCACCCACCTCGCTCCTCTGCAGTTCAGCAGTTCAACTGTAAGCATTTTTTCGTTAAATCTGAAGAAAATAGTTCTGGATAGAATTTTGATTGGTAAGCATTATGAATTTATTATGACATTCAAGTTTATAGGCATCATAGTGTTGCTTAGGACATACTTAGCTTGTAGTTCCAGAAAATAGAGTCATTTCTGGTTTTCTTTTACAATGGAGGTGTTTATTCCATTGTAATTT
GACATTTGCGAGATGGCACGCCGTCCTTCGAAAGAGTGGAGAGAGAGATTCAATACCTTATCCCTGAAATGCAAGCAACTGACACATACGAATACAAGTACTGATCTGTCTTCATCCAACTCAGCGAAACCAACAACCTTTTATTCGTCTTCTGGAGTCATGGATGTTCGTAAGAGATTATCGATCTCTGAAAGTCTTGACGTATTTGGAGACCTCATTGACAATTGGGACTTAGTTCAGCTGATTGGAGTTCGATCGGAGCCCTTTGTGATAGAAAATCCTGCATCTTATTTGTTGATTAATCAGCTTTTAGCATTAGCTGGTCAAGCGCATTCTGCAGCGTCCATGGTTTTTCTTAAGTCTTTAGAGTATGATGATACGCTGGATACAGTATCGTTGTGGCCGTATGAAACGACGCCTCCTTCTCCGGTTGTTCCGAAAGAGTTGCTGTTTCCGCCTCCTTTCAACGTAAATTCATATTATCTTCATAAAGATATTGA
TTAAAGCGCACTGGACCCAGCTCACTGAAAAAATTTCAATTTCGTACTGATCCTTTCTCACTTTTGAACCCCCCCTCTCCTTGCTTTACAAATCACTGGCTCACTTCCAGTACTTTGTAATCTCTGGGTTTCCATTCGATCTATTCTGTCAGGATGGGATACCTTTGTGATGATGTTGCACTCTGGATTAAAACTTTCACAGACCTTGGCATGCCTCTCGACATGGCCATGGAGGTCTACATGAACACGAAGATCAATGATCTGCGTAAATGTCCTGTTACTTACTCTGCTTGCTTCACTTACAAGGATTGGGTCGATGAACACTTCATTACCCAAGCACCAATTGATGATGATTATGTTCCCACTGAGGTTTTCCCTGATGAGCCTCCAGTGTCTCAAGTTCTTCCCGAACATCCAAAGGCTGGTGCCGATATTGCTCTTGTTGATATCGTTGCTGACCAGCTATATAGTTCTCCGATTTTCCCTCTCACTGAGGTAAA
GCCGGCCCCTTTCCGCGTTAGTGTCGTCGTTATGGTCTGTCCTCGGTTATCCTCGGGGGTCTTCGTATCCACTCGCCCCTACCTTCGCCGTATCTACCAAGCTTCGCCCTCTGCGCTAAGCCTTCGACACTAACCCATCATACTCCCCGTCGCGCTTGAACCACGGGGTCTGTCAATTGATTGCGCTGGGACAGGCTACCAGTCGGGCCTTCTATGGTACAAGGCCAGGACCTACGCTCTTTCGGAGTGTGCGTTATTCCCTCAGCTTTCGGGTTTCTCCCTTGTTCAGTCCAAGGACCGTCGAAGGTACACTTTCCCCAGGTGGCCGTCACCTGATGGGTGCCCATGTTAGAGCCGTGGGCTTGCCTTGTCAACCCTCTGACGGGGGTTAGTTCGTCCAGTTATCTGGCATAGGCTCTTTTGATGAGTGGCCATCAGTCTTGCTTGTCAAGGCTACGCTAATCCATAAGGAGTCATGCACGTTATGCCGTTGACGTGGG
TGATCCTTATACTTACATTACGATAAATAGAAACTTTTTATCCGACTAATCTGAGCAGGGTTTGTTCTACCACTTAGTTTTTAGCGCATCAATATAGCAGCATAGGTTTAGCTCGGTCCTAAAAACAATAGAGCAAATATTACTATTATACGAATAGTAAGGCTCAAAGACGGTACCATGAGTTGTTTGTACTTATACTGTGACTAAGCGCTCACGTTTCGGGGATAAGTACAAGGTGGCACGATAACCAATTGTAATCATTACAGTATCTTTGAAAGTTGTTTACGCGTCACGCTTCGTGGCCTTCCCCCACTCTCTAGTTTCGGGGTCATGGTATTTTATCAAAAACGGCATGCGCACTTGCGCACACCTCATTCAAACTTCTTCCTTCAAGTTGATACAACTTATCTCTTTGAAGACTATACGTAAATAAAAAGTAGAAGAAATTGGCTTATTTATTAACAAGGAAAAAAGATACTGATGGAAACATTTGGAATTTA
TTAAAAAACACCAAAAGTATCAGAGATGGATGACACCTACACAAGAGCCATTGCGCAGAAATGCAACATTAATACGTCTGATCAAGCCGTAGTCCAAGCAGAGACATTCATAACAGACATAGAATTTGTTGACAATAACCAAGGCAATTTTTCAAAGCATGCATTAGGAAATGTTACTCACGCCGAATTACCCCCGCGCAATATTACATATGATATTAGTATCGAAAATGAGTTAGTATCGCCTATATTATGCCCAGACTTTCACGCAGGATATAATTCTAATTACATTAGTAGCTTGTGTTCGTTGGATAAAGACGTGCCAATCGGATACCTCTCAACAAGTGGAATAATTCACCGCACTCAACGGTCGGGTCATGAGTACTATGATGATGCAAAAGTTAAGAAATTTGCTGCTTGCTTTAAACATATCAATAGTTTTCAGATTCCTGCTCAGAAGGTAAACGTAACAGATGCGTTTGAGGATTTGACTTTCTTATATC
GACATTTTGTCACCCGTCAGAATGGGGAACCGAGTGTCAACATACAGCCCTCAATTCATCACAATCAATGGAAATAATAATGCACTGGATACAAAAACGATGGAACGCTTTGATCAGACTAATTCGGTAGACGCAGCCGTTAAATTACCCGATGGAATCAATCCAACTAGAGCTGAATTCTCAACTGTGAATGACATGCGTGCATTTCTCGGACTGCGAGATGATTTGCTATGTGAGGATGATGATATCTTCGAAGATATGTTTGATCAGATGGTTGGTTCAGAAGGTAAAATCAAAGGTGTGGTGTCTGGTACATTGGATGGCTATGAAAAGATCCGAAAAGCAGCGAATTGGCTCGGTGGAACGTATAGCCGACCGTGGAGAGTTGAAACAAGGGAAATGTCTGAGATTCAGAAGCGGATTGATACTGCGTTACCTGCCATGACATCAATCATTGGAGGGACCTTTGGACCCGGTGCAGCCAGAGTAGGAGGGGATCA
ACCAGCGCACTTCGGCAGCGGCAGCACCTCGGCAGCACCTCAGCAGCAACATGCCCAGCAAGAAGAATGGAAGAAGCGGACCCCAACCACACAAAAGGTGGGTGTTCACGCTGAATAATCCTTCCGAAGACGAGCGCAAGAAAATACGGGAGCTTCCAATCTCCCTTTTTGATTATTTTATTGTTGGCGAGGAGGGTAATGAGGAAGGACGAACACCCCACCTCCAGGGGTTCGCTAATTTTGTGAAGAAGCAAACATTTAATAAAGTGAAATGGTATTTCGGTGCCCGCTGCCACATCGAGAAAGCGAAAGGAACTGATCAGCAGAATAAAGAATACTGCAGTAAAGAAGGCAACTTACTGATGGAATGTGGAGCTCCTAGATCTCAAGGACAACGGAGTGACCTGTCTACTGCTGTGAGTACCTTGTTGGAGAGCGGGAGTCTGGTGACCGTTGCAGAGCAGCACCCTGTAACGTTTGTCAGAAATTTCCGCGGGCTG
AAGTTTTTAAACCTGGAACTGACACATTCCTACAGCAAGTGGTGACGAAATGATGGCAGATTCTACTAGAAACGCATTTGGAGCATATTCTATAACTGAAATAATAACAACAAGAAACCAAAATAACTTTAATGCAAATACTAAAAATCAAAATCAAAATACCAGTAATACCCAATCCAGCGGAGGTATAACACGCAAACCAGTAATGAACGATGGGCTATATGCCCTATTCGACCAACTTCTAAAAGGAGTAACATTTGAAGAAAGCATTTATCGTGGTTATGATTACAGTCATTTACCTAATTTAGAGACAGTGTTCAATACTGCTAGCGATTATGTCAATGGACAGTATAAAATTGGATTTAGCGAAGCTCAACTTGATGGTTATACTTTGAACAAGACGTTTAGCGTAATAATGCCAGAATTTTCCTTTTCGTTAGAGTTTATCAAGAATGAAGAACAGTCTGACCGTAACCCGGACGAAAATGAGCAATTGAAAC
TTTCGGGGCATTTTGATAAATATTAGTGTTCCCCCGATATGTTCCCCCAATTGCTCTGGCCCTCAAAACTCTTATGAATTGGGGGAACTGGGGGAACTTATATAGTAGAAGTTCCTAAAGGCAGATCAACACGTGCGGCCATCCGTTATAATATTACCGGATGGCCGCGAGATTTTTTATACTGGGCTTTCTACTAAGGCCCAAGTATGATTGGACTCTAGGCCCATTTTTTAGCGGTCCCTCTTTTTCCTCGTCCTTTCTCTGCTGTTTCCTTTTACTTTAATTTAAATCACTCTTAAATTAAATATGTTGTGATCAATTTCAACAGCTGTCCCGCATAATATATGTACTGACGACGTGGGTAATTCTCGACCAAGTTACAGTGTTAAGTCGAAATTGATTTTAACGTCTCTCCATTTATGAGCTCATGGTCCTATTAAGCATTACATTACACGTGTACCATTTAAATTGATCGTGTGGAGTCAATTTAATTAATTGTA
TAACAATTATATGTTACTAAAAGGGTGTAACCGAAAACGGTTGCAACCGAAACCGGTACATATAAAAGTAAAAGGCTAGCTACGTGCAAAACAGCTATGTTCGAGGATCCTAGAGAACGACCCAGAACGCTACATGAGCTATGTGAAAGCTTGAATACTACTTTGCAAAATTTGCAGGTACAGTGTGTATATTGCAAGGAAACCTTACAATGGGCTGATGTATATAATTTTGCAATTTGTGACCTAAGAGTAGTATATAGAGATAGGAGTCCGTATGCTGCATGCAAAAGATGTGTAATATTTTATTCAAAAATAACAGAGTATAGACGCTATACATGTTCTGTGTATGGTGCAACATTAGAAGCCTTAACTAAAAAAAGTTTATGTAATTTGTTAATAAGGTGTCATAGATGTCAAATGCCATTGGGGCCAGAAGAAAAACAAAGAATTGTGGATGAAAAGCGACGATTTCACGAAATAGCAGGGCAGTGGAAAGGGTT
CACATTTTGTCTCTGTGATCCCCGCACAGACGTTCCACTATGCCGGCTCTTGCTATAATCGGTGATACTCTCTTGAATGCCTCTCTTATTGATAAATACACACCGCCCTCAAGCAATGCTCAAAACCAAGGATTTACAACATACGTGCACTCTGTTAAACCTCTGATTCCCCAGATAATTGGCATACCCGAAGATGCTCTCAAGCAGTGGACTTTATTTACTGATTGGGCAAAACTAAATGACATTGATTTGAATGCTGATGAGACATTTAAAGAGATTTTGACCATTGGTAAGAGATTGGTATCAGGTGACATCACCCAGTTTGTGTATCGGCAGTTTCGTGGAAAATTGGAAGTTGGATACTTCGGGAAGACGGACAATGTTCGTGAAAAACCATCTTTCTTTCCGCTGTTGGGAGCAGGACAAATTGAGAGTTTGAAGGATCTCCTTTCACGCCACTTCGAGGTCTGGGTCTACTTTGCGCCAAAGCCTGTGATTGA
GATAAAAACAGAAAATCCGATAACTCGACGGCGAATTGATCAATATCACACGGATCAGTTCGAAATTCAGGATACATAAACAAATTTACAGATTTAAATTCTATATAGTGGATTGGTTTGAGTACTGAACATACACAATGACAGGTGGTGGAACAACAACAGATAAGTCATGGGTAAGTATCCTAACTTGCTGGCTGGTACAGCAAGTCGTCGAGCCGTCTGATGAGTAGCACCTCAGGGTCACGAAACGCTGGTCGTAACGGCGGAACAAGATTATTGAGGTTAGTAACATTATCAACAACAACAACAACACAACAACACAAACATACAACACAACAACAACAAACACAAGCACAACAACAATTTCGTAGTTTGTCAGTTCTAAATAGGATCAACAAACATACAAGCAAAAATGGAGGCAATCGGACATCTACTTAAGGGAGTAGCGAAGGTGAATGGCGATAGACGGGTTGATAGCACGATGGGATCAATGGTAGAAC
AGAATGATCTTCAAGTTGACCAAGCGATAAATACTCTACACAATGAACAACCGAATGAATGACAGACTTACGATAACCAATTATGCGCGCACACAAACATTACAGAGAGATATGGAGCATGTGATTAATTTGCTAGCCGGCATGGATTTGGACGAAGGCACATCTGCATATTTTAGATTACTTATGAATGATTATAGAGAAAGAATGGAAGCAAATAAATTAATGGGTTTGTCTTTCGAAAACAATGCACGAGCAAATAGATCACTGATTGAGTACGATAAATTTAACAAAGAGAAATTCATGATACTACCGATAATGATGACAACGACGCCAACAGATTTTGATATTCTGACAACTGAGCTTAGAGCGTTGAGCGCGGATAATAATGTTGACTATACTGCTATGCATGATAGGATAGCGTTGATATTTTCATCAACTCTTCTTGAGCTATTTTCGAGTGTTGAGGAGGACTATGTCGTTGGGCAGCGTGTGTTTTTCGA
ATCTGTATTCTTAAAGACTATCATCAAGACTCACATCAAGTTAATCCTCAAATCATCTCCTCTTTAGGTAATCATCAAGTCATACATCAAGTCATACATCAAGATATACATCAAGATATACATCAAGATATACATCAAAGACTATCATCAAGACTAACATCAAGTCAAGACCTATCTAAAGGATAGACCATAAGCCAATCAATAAGCCCTGACTATAAGGAGGGAGACTATAAGAGATGATAACTAATAAAGAGAATAATACTATTACAATCATAGACTTAAAGACTATCTTAAAGATTATCTTAAAATACCTATTGACTATGGTGTCTGGCCTATGTATTATTCACCACATCAGGTAACTGATAACAGTCGAGACGGGACATAGAGACCTTACCCGAAAGGAAGTCACTAAGTCTGGTAACGTTAAGTAGCAATCAACAAGGCGTACGAAAGTTGTTGACTCGATATCAAAATAAGATGTATAAGATACACCACATAAC
CGAAAATAAGTATATATTGCTTCTATTTCGATATTGTTCAAGCGTTGACCGTTGCAGGCGCTTGTCCTATTATATGTGCGGGGTTAGGATTTCTCAGAATTTATAAGAAAGGTATTTTCTCTCTTGTCTTATAGAAATTTCCACATTATTTACTTAATTGGTTGATTTGAACTTTTATCGTTCGTATTTTGTTATTTTGCTTTTAGCAAGAATTGTTTTATTTCACCCATAGGTGAGTTTTAAATTTATAATCGTTATAAAATCACGATGTCTTTGTCAAAACCATCTGAACTTGAACAGGTTAAACCTAGTTCATTGTGGATAACAACATACCACACTATTAAACAACTCATAAAAGAATGGTTTACTAAACTCGTTGAGGCTGTACTTAATCCCGGAGAAATCCGCATAGCTATAACAGCTGTAGTACATACTCTCACTGGCGTTGTCCTTTCAACGATGACCTTGTTTAAGAAAGGGACGGGTTATTTAATGAAAAT
GTTATTTGTATTGAAATATACAAATATACTTAATCAAAATTTAAATGGCTTCCTTCAAGGATATTGTAAATGCCTTGTTTGCGTCAGCGCAACAAAAGTTGGGTTTATCTGTACCACTGCTTACCGGTGATAAAATTATTGTTAATATGCCTTCTAACCAAAAAAAAAAAATGGAATTGGTTGCCGTGCCTCTTTTGCGGGAAAATGTACGCTTTTCTAGGGAAACTCTTGTTGTGTTTCTTAGACACCCATGCTTGGCTAACATGCTCAATCAATGGGAATTTTGGGCGTGGGAGTTTAATGAAGAGTTGTTACCATATGGCTGTTCTGTGACCAGAGTTAAAGATATCTGTGTCGACGGGCCTTATGAAGATAAATCCGGATATTTTCACGGATCTTACACGTATGCCGAAAATTCAGTTTACGTCGATGATTATCAAGTGGAATTGTGTCCACTGGATGATAATATGCCTCCCGAATCTGTTTATGAAGAGGGAGAG
GTAGAAAATTCTAAATATTAACACGACGCTTTGAGATTATCTCGACAACTTTTAACAGATTAAATTGAATTTTGTAAGTAAATTCGTCGAAAAGTAATCAAAATGTCAAATGCAAGATATAATATGATATCGGCTGTTTCAGCTAGTGGTTGCAAAAACGATAAACCATTTTGTGTTCATAAAGTAGTGGCAGTAATCGTAATCATTGTTTCATCTGGAATAACTGTAGTTAATCAGATTGGTCAAAGGAAGCTGTCAACTGATGATTATTTTGTTCTGTCCTTGGTTTGTGATGCAATTAGTAATATTATTGTGGTCGGTCTATCTGTTGTGGGAATGACCGCCAGTTCAAAGACCAAACAAGTATTAACTGATGGTGGTGAGAATGCGATTGAGCTTAATCATATGCCAAAACGTATTGTCAAGAAATTGCTGAAAGAAGAAGCTAAAAATGGAGTAGATTTTGTCAAATCAATAGGTAAAGATTTGAAGAGTAATGA
TAACAATTATATGTTACTAAAAGGGTGTAACCGAAAACGGTTGCAACCGAAACCGGTACATATAAAAGTAAAAGGCTAGCTACGTGCAAAACAGCTATGTTCGAGGATCCTAGAGAACGACCCAGAACGCTACATGAGCTATGTGAAAGCTTGAATACTACTTTGCAAAATTTGCAGGTACAGTGTGTATATTGCAAGGAAACCTTACAATGGGCTGATGTATATAATTTTGCAATTTGTGACCTAAGAGTAGTATATAGAGATAGGAGTCCGTATGCTGCATGCAAAAGATGTGTAATATTTTATTCAAAAATAACAGAGTATAGACGCTATACATGTTCTGTGTATGGTGCAACATTAGAAGCCTTAACTAAAAAAAGTTTATGTAATTTGTTAATAAGGTGTCATAGATGTCAAATGCCATTGGGGCCAGAAGAAAAACAAAGAATTGTGGATGAAAAGCGACGATTTCACGAAATAGCAGGGCAGTGGAAAGGGTT
CATAAATTTATTTTATCATTTGTTATTAGCCTACGGCGAAATAACTTTTCAATCCCCACCCGCTGATTAACGTCAGCACCCAAGTGCGGCATTACGGTGTCTCACTTATTGGTTAACAAATTTGCGGCGATTTATCGTCTCAAATCTATAACCATTCAACCCAATACCAAACAATATAAGGCTGCCAGTACCTCAAACTAACCTGACTTTATCAAGCATTACTTGGTTGTAAACGTCAATACAATGCCGTCAATTAACAGGACAATCACCGGCACTGAGTTGTCCAACAACTTGTCCCTCAAAGGGAAGATCACAGTGTTCCCATTAGACCCATCTATAGAAGAGAAGTTCAACTTCCTTAAGGAGAAAAACTTCAATCTTAAGAAAGTCTTTTGTGCCCACAGATTGCAAGTTTTGGTCGATCACTTCAACCTCCATGGTTGCAGTTTCAAGAGAATGCCTGTCCCGCTCAGAAACGCTTTTGGCTATGATTTTTTAAA
AGCAAAAGCAGGTAGATATTGAAAAATGAGTCTTCTAACCGAGGTCGAAACGTACGTTCTCTCTATCGTCCCGTCAGGCCCCCTCAAAGCCGAGATCGCGCAGAGACTTGAGGATGTCTTTGCAGGAAAGAACACCGATCTCGAGGCTCTCATGGAATGGCTAAAGACAAGACCAATCCTGTCACCTCTGACTAAAGGGATTTTAGGATTTGTGTTCACGCTCACCGTGCCCAGTGAGCGAGGACTGCAGCGTAGACGCTTTGTCCAGAATGCCTTAAATGGAAATGGAGATCCAAACAATATGGATAGGGCAGTTAAGCTATACAAGAAGCTGAAAAGAGAAATAACATTCCATGGGGCTAAGGAGGTCGCACTCAGCTACTCAACCGGTGCACTTGCCAGTTGTATGGGTCTCATATACAACAGGATGGGAACGGTGACCACAGAAGTGGCTTTTGGCCTAGTGTGTGCCACTTGTGAGCAGATTGCAGATTCACAGC
CATGCACATCTAAAAGCTTATGCAAAAATTAACGAGGAATCTTTGGATCGGGCTAGACGATTGCTTTGGTGGCATTACAACTGTTTACTGTGGGGAGAAGCTACTGTAACAAACTATATTTCCCGCCTCCGTACTTGGTTGTCAACTCCTGAAAAGTATAGAGGCAGGGATGCCCCGACCATTGAAGCAATCACTAGACCAATCCAAGTGGCTCAGGGAGGCAGAAAAACATCTACGGCTACTAGAAAACCTCGTGGACTCGAACCTAGAAGAAGAAAAGTTAAAACCACAGTTGTCTATGGGAGAAGACGTTCAAAGTCCCGGGAAAGGAGAGCCTCTTCACCCCAACGTGCGGGCTCCCCTCTCCCACGTAGTTCGAGCAGCCACCACCGATCTCCCTCGCCTAGGAAATAAATTACCTGCTAGGCATCACTTAGGAAAATTGTCAGGTTTATATCAAATGAAGGGCTGTACTTTTAACCCAAATTGGAAAGTTCCTG
ACCGGATGGCCGCGCCCCCCCCTTTCTTTTCCGTACGCCAACCACGTGCGCCTTTAATTTAAATTAAAGACAACTATTTTTGACTGACCAATCATATTGCATGCACATGGTTTATTTATGCGTTACAACTTGGTCCCCAAGTTGTTCGCCTATAAGTTTAATTTAAATTTTTGATTTCTTGTGCCCAAACCACGTGTAAGTCCAGGATGCCTAAGAGGGATGCCCCATGGCGTTTGATGGCGGGAACCTCAAAGGTTACCCGGTCTGGCAATTTTTCTCCAAAAAGTGGTTTGGGCCAAGGGTCCAACAAAAACGCTTGGGTGAACAGGCCTATGTATAGGAAGCCCAGGATATATCGGATGTACAGATCATCCGATGTGCCCAAGGGATGTGAAGGACCTTGCAAGGTCCAATCATATGAACAGCGACATGATATCTCTCATGTTGGTAAGGTGATGTGTATTTCTGACATTACTCGTGGTAATGGTATTACTCATCGT
TTAAACCTGCAAATGGATACTTTTTTCATTCAATCTTTTAAGTCTAATTATTAGTGCTGATTTAACTAGCGAAATATCGTTGTCAGAAACGAGGTCTCGAAGCAATACCAACACTTTCACAGAAGAACAAGTTGGAGATGATTCACCACCCCAATATTCTGCTGCTCTTGCTAAAATACCAATCACTGCACATGATTCCCTAATGTAATTTTCTTTTTTTAACATGGAATTAATCATAATTTTTGATTGTTCAAATCCAATTTTAGAATCCAAAAACATGTTTTTGACAAAAGCTGTTAGATCATTTCCAAATACAAGTGAGGCATCCTTTTTGAAAGATTCAAAAACTAAGAACACATTTCCAGCAACCTCCCTGGAGGAAAATGCCAGTGATGACCAAAACAAATAATCAGAGATGGCGGTTGTGATATCGTCATCATCTGAAAAGTTGTTTCGGTAGACATAGTTACCGGAAGACATCTTGTAAAATGAACGGGAAA
GATAAATCTCCCAGTCGAAATGGACGAGCTAACTTTATCCATTGGAGGTTCACCAGGAAAACTTGCAGGAACTCAACTGCTCTACAAACAGAAAATTGACAAAGAAATCAGGCTTTCGCCAACAGATCTTCTCTTCTCCTCGAACACTGTTGACCATAAGCTGCGTAACAAACGTACCACCATCGCCTTACTCAGTCGAGAAGTTCAAGCCAGACTTGGAAAGTGGATGATATCATTTGCTGATCAGAAAGGTACGGCAGCTGATTTTGGATTACAATTGGCGAAATGGGTTCAAGCGTCAACACAATTGCACTACTACGTACACCCGGCTGATATGAGTGCTCTTCGAGCGGCAGACCAATCCTTAATCCGTCAACTTCCTCGAGTTACAGTTGAGGTGTGTAAAACAAAGAAGGTATCTCAGACTGACCCAATTGAACATAAGTATCAGAGCAGACCAGGTATGATCGAGGGTGGAGTGACGATTACGCCGAGACAAG
AGCAGAAGCGGAGCTTTAAGATGAATATAAATCCATATTTTCTTTTCATAGATGTACCTATACAGGCAGCAATTTCAACAACATTCCCATACACCGGTGTTCCCCCTTATTCTCATGGAACGGGAACAGGCTACACAATAGACACCGTGATTAGAACACACGAGTACTCAAACAAGGGAAAACAATACATTTCTGATGTTACAGGATGTGTAATGGTAGATCCAACAAATGGGCCATTACCCGAAGACAATGAACCGAGTGCCTATGCACAATTGGATTGTGTTCTGGAGGCTTTGGATAGAATGGATGAAGAACATCCAGGTCTGTTTCAAGCAGGGTCACAGAATGCCATGGAGGCACTAATGGTCACAACAGTGGACAAATTGACTCAGGGGAGACAGACCTTTGATTGGACGGTGTGTAGAAACCAACCTGCTGCAACGGCACTGAACACAACAATAACCTCTTTTAGGTTGAATGATTTAAATGGAGCCGACAAG
AAAATAAACAAACTACAAAACACAATCAAGAAATCAAACGAATTAGAGCAATCAATCTTCTAAATCTTCAAGCAGTTCACAACATTTTAAACACAATCAAAACTTGAACAAGTTCAATCAAACACCCAAATTCAGTTTAAATACTCAAAACGCAAGCATCAATGGCAACGCAAGTGATCATGGTTGGAGAATTCAAGATCCTGGAGGTTAACTGTAAGCCTCACGCACCTGTGGCCGCAATTCATGTGCCAACACAGACGCCCAAAACGAATGATATTAAGTGGGCTGATTTGGAATTCACCCTCGCAAAGTCCTTACAAAGGCAGGCCCATGGAGTGGTGAAGGTGGACAAGCATGGCACAGCTAGAATTAAGCGTGCAAGTAAGCACCACATGAGCTGTTTGGAACAACAGATGGCAGATGAGGTGGCAGAGAAAGAGGCCTTTATGGCCGCTCCAACCCAGCTGGTAACATCCATCATATTTGCTGGAACTACACCA
CTTCCCATGGATCGTTTTGAATTCTTATTTTAGGCTTGTTATTACGCATTTTATAAACTCCTTAATTGTTATTTGATACCAATATGATACCGTTTAATCAAATATGCTCATAGCTTGATGTTTTTTATCAGTATATAAATGAGAGTACGTTTGAATTGTTTCTGTAATGTTAGAGTGCCTCATTAATTCCATTAATAAATACATATCTACACCATTATTAATTAAATAGCTTGCGTACGAGTGTCTTAAATGGTGTATTTTTAGATTCGAGAATACAGATTTAAAATGATACGAATAAGTAATGTATCTAATAGGTTCTAAACCCCCGAATATAAAATAGTTTTCGTCAAAATATTTATATCTTTTAGAAGATTCGTTATACATGTTTTCAAGCATCTCTCTAATTAAATTTGGCACAGGTATTATCCCTTTAGAGCTTTCTTTTTTAGATTATATTCAATTTTTCTATTACTTAAATTGATTTTCTTATTTACGTCAAT
GTTTTGAAACAAACAAAACAGAAAAGCGAACCTAAACAATGACTCTAAAAGTTATTCTTGGAGAACACCAGATCACCCGAACTGAATTGCCAGTCGGGATTGCAACCGTATCTGGGTGCGGTGCCGTAGTGTACTGCATATCCAAGTTCTGGGGCTATGGGGCAATTGCGCCCTATCCTCAGAGTGGAGGGAACCGAGTTACACGCGCATTGCAACGGGCTGTCATTGACAAAACGAAGACCCCGATAGAGACACGTTTCTATCCGCTTGACAGCCTGCGTACCGTAACGCCTAAGCGTGCCGTAGACAACGGGCATGCCGTTTCAGGGGCCGTACGTGATGCCGCACGTCGTTTGATCGACGAGTCCATCACGGCCGTTGGAGGATCCAAATTTGAGGTCAACCCCAACCCAAACTCAAGCACTGGACTGCGAAACCATTTCCACTTCGCCGTCGGTGATTTGGCACAAGATTTCCGCAATGACACACCTGCGGATGAT
TTTGAAAAGGGGGTGGGGGGGCTTCGGCCCCCTCACCCTCTTTTCCGGCGGCGCATGTTCGCGTCGTCGTAAGTCTGGATTCCCAAGGCCCACTCGGTTCAACTTCGGTTTCCGGACAAATACAAAGAACCTCAGTCCTCTTGGTACTTTCTCGCCTGAGTCTACAAAGCGAGAAACCTGCCCCTCTAACGCCAGACGAGCGGCATAAAACTCGAACTTCTGGCACGTTCCACCACCCCTTCTCCTATCCCAACCCCCATTGCGCTCTCAAGGTCGCGCTTTTCCGAGACTAGCTCGGATTCAAAAAGTTCCTGGCACCCTTTACCCCTTCAGGCCCTTAAGGTAGGAACTGACCTTGTGCTGTGATCTCGGTGCGGAAGTGCTACTGCGTAGTGATTGTAAGATCCTTTTGTGGTTCTGCCCTGGCAAGGCTACAGAGTGCTGTGATCCGCTGCGGATGCCATCCTGGTAACAGGACCCCCAGTGTGCGCAACAGTATG
TCCAGCTGCTCATCTGCAGGACAGAGCGCTTGACAACCCATGAGAGGAACTGTTGTAGGCGTAGCGAGGGAAACGAGGTGTGTTGTAGGCGTAGCGAGGGAAACGAGGTGTGACGCGTGCAGGTTCCTATGCCACCTGTGTGTTATGCCACCTGTGTGTGCCAAGTGTAACTTCGTGATTGGAGGAAACACTTGTATTTAAACACGTAGCCTATAGCAATAAACGCCATTTGCCTCACTTACTCCTGGGGTCTGGGTGAGCATCTGGCCCCGACCTGGTAAAGGGTCGGTTTCGCCCAGCAGTAAGCCCTACATGTGGACAGAGGACGAACACCGGAAGAGCGAACGGAGACTACATGCAACAAGTGGTGACCCCGACGTGATCTGTCTGCTGAGGGTAGCTGCCCGGCATGCCCGTGACGTGGAGAAGAGCCTGTGAGGTGGCGGCAGGTCGCGCACGGAAGACGTATTGCGGTTAAGAGCCTGCGAGGTGGCGGCAGG
AAGAAACCTAACCAGTTTCTCGTTGATCAGCGATCATGGATTCAATCCCGTATGTGATCCTGCGCATACTCGATTTTATCTTCCACTCCATCTTCTTTCCATCTTTACTCTTTATCATCAACCACAACACCACCATCCTGTGGGCATGTGCCTGTGCCTATGGGTTCTACCGTGCATTCCGCCTCATCTTCAAGATAAAGGTGGAAGTACACCCAGCCACCCGAGCCGTCTTCAAGGATATGGTCACTCGCTTCCAGCGGGAGAGTATGTTCTCACCTGACGACGAAGTGCCGGAGGGCATCCCTATCCACGAGGATGTTGACCTTGTTAGCGACCCCACACACAAAGATATTAAGCGGGTCCGTGCTAGCAGGCGAGTCTCTTATGCCGTGAGGGTTGCCCATGTAGCCAAGTCTAAGGTGGGATTGCTCGCCAATACCAAGGCGAATGAGCTGGTGTACTCCCGTCTTTGCCGAGACGAGATGGTTACCCACGGTGTG
GGTATCAGAGCCATGAATCGGTTTAAGACCAAAACTCAAGAGGGTAAAACCTCACCAAAATACGAAAGAGTTCTTAACTCTAAAAATAAAAGATCTTTCAAGATCAAACATAGTTCCCTCACACCGGTGACCGACAGGATTACCACCGTAAGGTTTCAGAACAACATCGAAAGCGTTTACGCCAACTTCGACTCTCAACTCAAGTCGTCGTACGATGGTAGATCTAAAAAGATCAAGACTCTAAGCCTTAAAAATCTTAGATGTTACGAAGCCTTCCTCAGGAAGTACCTTCTGGAACAATAAATCTCTCTGAGAATAGTACTCTATTGAGTATCCACAGGAAAAATAACCTTCTGTGTTGAGATGGATTTGTATCCAGAAGAAAATACCCAAAGCGAGCAATCGCAGAATTCTGAAAATAATATGCAAATATTTAAATCAGAAAATTCGGATGGATTCTCCTCCGATCTAATGATCTCAAACGATCAATTAAAAAATAT
ACGTAGGGGCGGGGCTTAGTATTACCCCCGCCCCAGGATCAGCGGAGTCATTTAGACTCGCTATAAGCCGTTAGATGTGTATACACGTGGACGATCAGGATCTGTGATTCGTGAAGCGAATCTGACGGAAGATCGTCCGAAGCTTCGTGGTAGGGCCCCCATGTTGCTTTATCTTTACTTTAATAAAGTAAAGTAAGATGCTGTCCCTTGCTTTATTCGTTTGCTAGTTGTTTACAGCTGTCTTTGCTTCGCCTCGAAGCAAAGGACATTCTCATCGTCTATAAAAGCTGTGTTCTCCGTGTGTAATTCGTCGGAATTATCGAGCGTAAGTCTCGTTCTTGTTCTATGGAAGATTTCAAGCAACCAAAGCTCTCTTATGGAGAGATAGTTCAAATGAAGGAAGAACAAGATGCTTTCTGGAGTTGTTATCATGAGTTTCTCCGTCGCAATGAAGATGTTCTTGGAGAGATGTGCAGACGCCATGGAAGGAAATTGCCTGC
TGCTTGACTAATACTCAATCACCACTCTAATATGCCTCCCATCAAACGGAGGCTTTTCATGTTTAAAACACATTCTGACTACTTTAATAAACCTAACATCGACGCTATCAAACCTCTCGTCGAAACTGCTGGTATGTCTGTTCTTACTCAATCCCCAAACCTCCGTATCTGGAAACAGTGCAATACTCGCATTAAACTACTGGAAGAAATCCTTGCTCACTACACAAATGGTATTCGCCGTGACGACAATGGTGACTTCTGGATGAATCCCAACTCTCAACTCGCAACCACTATCGCCTATCGTGCCCACCACAAAGGCCATAACCCTAAATTCAAACAATATCCAGAATCCTTTACTCTGGATGACATTATTACTGGTAAACCAATCCCTCAATCTGCCCCTGACGAATTACAACTCTCCGATGAAATCGGTGAAGACTATCGCCTTACAGTCCTCTCCATAATCGAAGAATTGCAAGAATGCTACGACGTGCTCGGAC
GCTATTGGCGCAATGGCGAACGTTTGGGGAGTGAGACTTGCAGACTCTTTATCATCACCCACTATTGAGACAAGAACTCGTCATTACACACTACGCGATTTCTGTTCCGACCTGGATGCTGTGGCTGGCAAGGAACCCTGGAGACCTTTGCGCAATCAGAGAACGAATGACATTGTCGCCGTTCAATTGTTTAGGCCACTGCAGGGATTGGTGCTTGACACGCAGTTCTATGGATTCCCTGGCATTTTCTCAGAATGGGAGCAGTTTATAAAGGAAAAACTCCGCGTATTAAAATATGAGGTTTTGCGGATCTACCCAATCAGTAATTATAATCATGAACGTGTCAATGTCTTCGTAGCAAATGCTCTTGTCGGTGCGTTCCTATCCAACCAAGCCTTCTATGACCTGTTGCCTCTATTAGTAATAAATGATACCATGATAAATGACTTACTTGGGACAGGTGCCGCCCTTTCTCAATTTTTTCAATCCCATGGTGAGGT
AAAATATTTTTACTATTATTATTATGGTTAGTATTATGATTATTTAACGTCTGGTTTAATGGTAAACACGTCAGAATGGGAAAAAACTCCCCAAGTTACCGTTAAACCAGACGTACGCTCATGAAGCACTCAATGATATAACGTCTGGTTTGATGGTAAAATTATCTGAAAGTTAAGTTGGAAAAAAGTACCGTCAAAACGGAACTCAAATTTCGACTCGGGCTTACACATATCCTTCTTCTCAAATGTTATTACACACAAAGAGAGTTAGGAAAACAATCTAACTAAAAATACTACGCAGTTTGTTGTTTTCCTGCCCTGTCATGTGATAGTTTTGTGATGATCACGCAACGAACACATGTTCAATCGTCGGTGACGTATATGTATTTCCTGATAATCGTTTTGTATAAAAGGCACCATTCGAAGACGGGTCTCACATTCAATCGCTGACAGTGAACTAACGCACAAGTATCGAACTTTAGTAAAACTTTTTACTAAAT
CTGGGGCGGGGCTTAGTATTACCCCCGCCCCAGGTTCAGCGGAGTCATCACGTGAGACGCACATGACATTAAATGTTATAAGTAATTGCAAGTGGATCGTGGTCCCTACCACGCACTAAGAAGATGCTGCACTGAATATATGCTTTGCTTCGTTAGTAAGCAAAGGTAACGAATATAAATGACCCCACACTGCTTTATTCCATGTGCAGAGACTTTAAATGAATGGTTCAGATTTAATCTCACATATATATCTTCCAGTGGAAGCTTGCATATATTGTATAAATAATGATTTCCTATAAAACTAATGCCTGTTCGTCGCCTTCGTTTTGTTCGAGAGCTCCATGGCTGATACAGGCTACTACGCAGGTTATCAAGACGATGTCGATGTGGACGAGCAGAAGAGGCATCAAGCTTTGTATCTTATAGGAATCATTTTATTGGTTACGGTATGTCTAACTGTTTTATGGGTTTGTATTATGCTTGCGTGTTATGTTCCTGGG
AGTAGTGTACTCCTACATATAGAAAATTTAAAAATATAACCAGTAGGAGTATGGAGGACCAAGCTTATGATCAATACCTGCACAGAATCCAAGCAGCTAGAACAGCTACAGTTGCTAAAGACATCAGTGCTGATATCCTTGAGGCAAGGCATGACTATTTTGGTCGGGAGCTTTGTAACTCTTTAGGAATTGAATACAAAAATAATGTTCTTTTGGATGAAATCATCCTTGATGTTGTGCCAGGTGTTAACTTGTTAAACTATAACATACCCAATGTGACACCAGACAACTATATATGGGATGGTCACTTCTTGATAATTCTTGATTACAAAGTCTCAGTTGGGAATGATAGTAGTGAAATCACATATAAGAAATACACCAGTTTGATTCTCCCAGTGATGTCTGAATTGGGTATAGATACAGAAATAGCTATTATTAGGGCAAATCCTGTTACATATCAGATATCTATAATTGGAGAAGAATTCAAACAAAGATTCCCA
ACCGGATGGCCGCGCCCCGCCCCCCCACTTTCCGTACACACCCACGTGACGCTTTAATTTAAATTAAAGATAAGGATTTTTGACTGACCAATCAATTTGTTCGTGCATTGTCTATTTAATTTGTCGCAACTTGGTCACCAAGTTGCCAAATTTCCTATATAAGTTTAATTTAAATTCGAAACCCATGTGCCCAAACCACGTGTAAGTCCAGGATGCCTAAGAGGGATGCCCCATGGCGTTTGATGGCGGGAACCTCAAAGGTTTCCCGCACTGGCAATTATTCGTCTAATGGTGGTTTGGGCCAAAGATCCAACAAGGCCAACAACTGGGTCAACAGACCCATGTACAGGAAGCCCAGGATATATCGGATGTACAGATCATCCGACGTGCCGAAAGGATGTGAAGGGCCTTGTAAGGTGCAATCCTATGAACAGCGACATGATATCTCTCATGTCGGTAAGGTAATGTGTATATCTGATATTACACGTGGTAATGGTATT
AAAACAGCACAGAGCAATAAGACACAATCCAGAACGATTTAAACCAAAAAAATCATTCTGCAATGTCTCTTACTTTTCGCTCTCCTGCTGAAGAGGCACTATCCTCCTTCTCATCCGTCGAACAATCCCAAATTACGCGCAAAGCTCTTGCCACGTTCATAAGCATTGAAGAGAGGGAACACACTTTCTTTAATTATGCTGTCAAGATACATGCCAAGGAACGTTTGACGAATGCAGGGATATACCTCTCCCCTGTTTCACCAGTACCACATTCACATCCAGTATGTAAGGTATTAGAGAATTATCTTCTGTACAAAGTTCTCCCAAGTATTATAGATAATAGTTTCTTCTTTGTTGGTATAAAGGATAATAAGTTTGCAGCTTTTAAAACTAGAGAACCAAAGCTAGATATAGTCACCTGTATTAATAGATTTGTCACAAGTCATGATAAGAATAGGTACTTTGGTTGGAGATCGGCGAAATGTAGTGTGTCTGAATTT
ATGGCGGATGTGTGACATACACGACGCCAAAAGATTTTGTTCCAGCTCCTGCCACCTCGGCTACGCGAGAGATTAACCACCCACGATGGCCGCCAAAGTGCATGTTGATATTGAGGCTGACAGCCCATTCATCAAGTCTTTGCAGAAGGCATTTCCGTCGTTCGAGGTGGAGTCATTGCAGGTCACACCAAATGACCATGCAAATGCCAGAGCATTTTCGCACCTGGCTACCAAATTGATCGAGCAGGAGACTGACAAAGACACACTCATCTTGGATATCGGCAGTGCGCCTTCCAGGAGAATGATGTCTACGCACAAATACCACTGCGTATGCCCTATGCGCAGCGCAGAAGACCCCGAAAGGCTCGATAGCTACGCAAAGAAACTGGCAGCGGCCTCCGGGAAGGTGCTGGATAGAGAGATCGCAGGAAAAATCACCGACCTGCAGACCGTCATGGCTACGCCAGACGCTGAATCTCCTACCTTTTGCCTGCATACAG
AGCACAGGCGGCCTAGTATTACCCGCCTGTGCTCCCCATCCTTTGCTCCCTATAAAAGGGAGCATTTCTCTCATTTGGTCATTTTACCAAATGCCAACTCTTCAAGGCACTTTCTGGTGTTTCACCCTCAACTTCTCTGGAGACGCTCCATCTCTCTCGTTCAACGAGAGAGTTCAATACGCATGCTGGCAACATGAGAGAGTGTCCCACGACCATCTCCAGGGTTATATTCAAATGAAGAAGAGGTCTACTCTGAAGATGATGAAGGAATTACTTCCAGGTGCACACCTGGAAGTATCCAAAGGAACACCAGAAGAAGCGTCGGATTACGCCATGAAAGAAGAAACAAGAGTTGCAGGTCCTTGGACTTACGGTGAGTTGTTGAAGAAAGGAAGTAACAAAAGAAAGCTACTAGATAGATATAAAGAAAACCCAGAAGATATGGAATTAGAAGATCCTGCTAAGGCGAGACGTTGTCGAGCTAAGATAGACAAAGAAAA
GTTAAAAGGGCATATAAGTTTTCAAGAAGAATACCTTTTATGTAGTTGATAGATTTATCTGTCATACGTTTATAGGTTTCTTCAAGAATAATTTAGATACCCCTTTTGGAAGTGCACTTAATTACGTGCTTGCTACTATGTTAAGTCCGTGCGCCTGTTGTTAACCGCAGCACGTACGTCCTTTACTTGTAGCACATGTTTTTAATGTGGGCGAGAGAAATTTAAAACCCAATTTCTTAATAGATGTAACGTTACTTTATGTCATTTAGTAGTATTCATCTCCAAGTCTTAAGTGCAAAAGTTGTCTAGAACAAACACTTAAGCAACCAAGATTTTCTGTGCAAAAGTCATCTAGAATGAACACAGAATTTCTCCGGACAATGACATCCAACCCTAAGTGTAATAGCGAAGTGATTCAATACTATACGACAAGAACTGATACTCAAAAATCAGACGTAAGTTTAGCCTTCATGAACTTGAAGCCTTTATTTACAGCTTAG
AGAATTTCTGCCGATATGGATTGGTCATTTTTTGCAATCAAGATAGACGATAGAGTACAACAAGACCCACGCCCGAATGAAATATTAGCATTGCGAACACAAACGATTGATAGACTATCATCCAACTCTTACACATACGATTACGATGCTACCCTTCGCTCTCACTCATTACAGTTCAAGGCGCCATGGAATTATGTTCAGTACACTGCGTCAGATTACAGCCACAAGTTATTTCAACTACCAACAAAATATGCGGATAGACGAATTCCTACTGATGAGCTACAAACGAACATTAAGGATTTCAGAAACACTATACAATTGCTTGCGGTTATGTCCAATGATCCAGATGTGAAATACAATTTGATGATGGGCTTGTACGCACGTGCAGAACGCGATTCATGGCAAATAGCGAAATTGTTAAATGAGTCACCTCAACTTTTGAATTATGTGCAGCCAAACGAAACGTTTGTTAAAATAATGCGCATTTTGAATATACAAAG
GACATTTGTTGCACTAGGATGAGGGCCGAAAGACAGAGCACTGTGAAACTACGTCCATCCCTTCAAGCTGTTATACGTACAAATAATATAAATGCATTCAACTTACATATTGAGGGAATTGACTGTCCAACACCTGCTGACTTAAGCCGTTATTGTGTTCCAAATGGTTGGTTTTTTAAGGTTAAAAATCAGAATGTCATTCCCGTACCCCGCAATTTCCCCGCTTTTAATTATGATGTGGATATTGGTCAGTATACTGTGCTACCATTTGAAACTCTTGAAGATGTCGCGCAGTTATACGAGTCAGCGGATGGTGACTTGATACCTCATTTTGCGATTTTTGAGAATGGCATGCCAGTCGTTGCAGCAATTTCTGATCGACAGAATAATGTGTTAACACTCAGATTCCGGGCGGGGGGAGAACACTTTTTAACAATTGATGATTTGTTAGCAGCAGAACCTAGAGATTTAGACATTTATCAGGGTGTAGATCAAATGGC
GGAATTTTAGTGGTTTCTCTGATTACATTGTCTGGCTTCTAGGACAGTTAGAAAGATGATGTCTATTCAAAGAGCTGCTCAAATTAACCGACAATTTGACTACATGTCAATTAAAGAACTGTGGATGGCGAAATTTCCATTGCATAAACCCGGTGATTGTTTGGATATGTTTAAAAATGGTGATTACACTGGACCAACAATGGGATGTATCCAAAAAACAAAAGCTTCAAAGAAAAATACAATTTTCCACATCAAGTCTGACTTTAATTCCACTGAATATGACGAACCTCCAATTAGCGGATTTAAAATGTTTACTCAACATTGCTGCCAACGTATAGATGAACATTTCTGTGGAGCCCTTCACCCTGTGATTAGTAATATTGAATTTGAGCATAATCAATTAAAAACTAGACCACAAGTGGCATCAGAGCTTAATCTGTTCATTCCATGTGGAATTAAAAATTTAAAAATAGAAAGTGGAGAAAAATCAACATGGATTG
ACTCTCCTTATTTGATTAAAAGAATGTTGATATAGCAACGTTTAGAACACTAAAAATACTAGAATGGTAACATTTTGGTAACATAAAGAAAAAATGCATCCGGAAGGGTGCATTTTCTTTATATATTTAATTGTTTTAATGCATTAACTGCATCTTCTTTATTTTTATTATTTACATGCGTATAAATATCTAAAGTCATTTGGATATTTTCATGACCAAGCAGCATTTGAACAGTTTTAGGTTTTACATTAGTTTCCGCAATAAGTAGTGTTGCAAAAGTATGTCTAAAGCCATGAACTGTTATATGACGTAAATCAGGTTGTGGTTCTTTTAAGTTGTGTGTTTTTGCATACTTAACTTTTTCCTCATGATCTTTAGCATAAATTGATTTAAGCCATTGATCTGGTTTGCTCATTTTTAAATACGTTCCTTTAATTGTGTGAAAGAGCTTGTTAGAGATGATTTTTTGCTTTTGCTTATAATCTATCAAAACTTCTTTT
CATCTCCCGTTTCAGCTCTCTTCTGTGTGCCTCTCATCAGCCTCTTGCAAATCGGTGGTATCTTCTCCCCTGCGTGCCATTGCTTGACCTCGCTCTCAGTTTTAAAACAAAGTTTCGCCGCTTCTTCAACGCTTAAACCGCATTCAAATTCACGAAAAACAAAATTCTTTGTCATTTCGCTTCGATTCATTGATAAAACTCCCAAAAGCGGAAGTTTTATAAGCATTATTTATAGCAACTTTTACCATAAGCCGACATACTGCGAAGTAAGAAACAGCCTCGTTAAACTGGCTGATTGACACCGCTAGATCACCGCAAAGCATTGATATTGTTCTTAATCCTAGCCCGTTTTGCTTTTTTGCTATGCTTTCCCAAATCGCTTTTGTGCGTGGGTTTTCGTTGCGGTCTGCGTGACATCCTAACAGTGCGATTTCAGGGTCAATTCCTGCTGATTCAGCTAAAAAAATTGCTTCTTCATCAGATATATAACCCCTAACTCC
ACTAAAGCGCGTGTGCGCTCTCTACCTTAATGTTCTAACCGGCCCCCGTCCCCTGTCCCCCGTCGCTCGGGCTTGTACCCTCGGATATGTACGTCGTTGCTCTCCCTACGCGCGTACCTGCCTGCCTGCCTGTTCGTAGCTGGTTCCGTCCCCTGCCCCCTGCCCGTCCGTCTCTCCCCTGCCCGTCTCTCGGGCCGGTCGGCCCCTGCCCCTGCCCCGCGCGGGCCGTCTCTCCCCCCGCCCCCTGCCCGTCCATACGGGCCGTCTCTCGGGATTCTAATGGGCCGTGAAAACGGCGGATTCGGTAAGTACGGCCCGTTTCCCGTCCGTCTCTCCGGTTCCGTCCGTCTCTCCCCGTCTCTCCCCGTCCGTCCGTCTCTCCGGCCCCCCTACCCTATCCCATAATCCGGTATATCTGCCTCTTTTTCGTTTACCGTGTTTTACCGCATCGAGGCTTGTACCTACCACGTTCGGCGTTTCCGGTGTTTTCCCTTTTTATA
ACCGGATGGCCGCGCGATTTTTTGTACTGGGCTTTTTACTAAGGCCCAACTAGGACTGGACTCAAGGCCCAAGTTGGACTGATCCCTCGCTTTCGTCGTCCTTTCTCTGTGTGTTCCTTTAACTTTAATTTAAAATAACTTTTAAATTAAATATTTCTCTCTTTTATGGGCAATTTCGACAACTGTTCCGCACAATATATATACTGACTACGTGGGTAATTCTCGACCAAGTTACATTGATAAGTCGAAATTGATTTTAACTTTTTCCATTTATGAGCTCATTTACTTACTGAGCTGTGCATTACACGTGTACCATTTAAATTGATCGTGTAGAGTCAATTTAAATAATTGTATAAACTGATATGTCTATATATTCGCTGACTAGGAATGAGCTCATTATTACGTGGTATAAAGACAGTAATTGATAATGTATCCTAATAGGCACAAGCGTGCTTCTTTTTCTAGCCAACCACGTACTTACCCACGTAATAGTTTGTTAA
GTTTTCGAAACAAATAAAACAGAAAAGCGAACCTAAACAATGACTCTAAAAGTTATTCTTGGAGAACACCAGATCACCCGAACTGAATTGTTAGTCGGGATTGCAACCGTATCTGGGTGCGGTGCCGTAGTGTACTGCATATCCAAGTTCTGGGGCTATGGGGCAATTGCGCCCTATCCTCAGAGTGGAGGGAACCGAGTTACACGCGCATTGCAACGGGCTGTCATTGACAAAACGAAGACCCCGATAGAGACACGTTTCTATCCGCTTGACAGCCTGCGTACCGTGACGCCTAAGCGTGTCGCAGACAACGGGCACGCCGTTTCAGGGGCCGTACGTGATGCCGCACGTCGTTTGATCGACGAGTCCATCACGGCCGTTGGAGGATCCAAATTTGAGGTCAACCCCAACCCAAACTCAAGCACTGGACTGCGAAACCATTTCCACTTCGCCGTCGGTGATTTGGCACAAGATTTCCGTAATGACACACCTGCGGATGA
ATGGCGCGGCCGCGACCTATGCTAGGGAAACTATGTATGTGGTGCCATGAGCCACTGACCAATCTGGACGCACTGAACTTTCTTGAGTGTAACCTCTCTATGGTCTGGAGGAACGGGACGCCATACGGCGCGTGTAAGGCGTGTGTGGAGTTCCAGTGCTTTCTGGAGGTCTATCTACACAGCGAAGGCGACTATAGGCCCCGTGAGGTAGCGCAGGAGGTGGGACGGTCCCTCTGTGATGTGCGAGTACGGTGCTGGTCCTGCAGCAAGCCCCTGACGAAGAACGAGAAGCAGGAAATAGAGCTGCTGGGGAAGCCATTAACGAAGGTGCGCCACAAGGAGTGGAGAGCTCTGTGCTACAACTGCGGTCTGCCACGACATGATAGGGAATGGCTCCCCGTCATTGAGGGAGATTGTTCTATCTGAGCTACCGCAAAGCCTGGCAGACCCAGCAGAAGCGGAAAGCGAAGAGGAGGAGGTGGAGGTGGAATTGGACGCCG
GCTAATCTGCTGACCGTCACTCTGCAAAGATGGGGAACGCTTCCTCTATCGTTCAGACGATCAACGTTACTGGAGATGGCAATGTATTCAAACCCTCAGCTGAGACTTCATCCACCGCTGTACCGTCACTGAGTCTATCACCTGGAATGTTAAATCCTGGAGGAGTACCATGGATTGCGATTGGAGATGAAACATCCGTTACTTCACCGGGTGCATTGCGGCGAATGACTTCGAAGGATATCCCAGAGACAGCAATAATCAATACGGATAATTCATCAGGCGCGGTGCCAAGTGAATCAGCATTAGTGCCCTATAATGATGAGCCATTGGTAGTGGTGACGGAGCACGCTATCGCAAACTTCACCAAAGCCGAGATGGCACTTGAGTTCAATCGTGAGTTCCTCGATAAATTGCGCGTGCTGTCAGTGTCACCAAAATATTCCGACCTTCTGACGTATGTTGATTGTTACGTTGGTGTGTCGGCCCGTCAGGCCCTAAAT
GTTATTGTTTCCTTCCTTGCTTACTCGCCTTAAACTTCAAACATGGCCACCGCAGGAATCACCGCCGCTATCGACGACCTTGTCATTAGCCGCATTGATGAAGCAATTACCAACAACACACTTGTCCAACGACTCCGCAAGAAGGTCTCCTCCCTGTGGAAGGACTATGACGCTCACGTGTCTGACCCCACCGCCCACGAACTCCTCACCATGCCTGCCGCACTTGCTGACCTCCCCCCTCCGCCGCCCCCGACTGATGATGAGATCAATCGTAGTTTCTACGCGACTGCTCTGCCAAGCGTTGTGCCGACCTCCGACACTCTGTGGGGAACAGCCAGCTATGAGATAATCGGCCGCGCGGTCCGTATCGCATCGAGTGACAAAGCGCCGAGGTTGATTTTGCACGTCACGGACGAAACCATCCGCCTGGAGGTGCCGACAATGTCCTTCACTCTCGCCAGCCCTTTGTCCACTGGCTCTCTACTGCGCGTCACGCTCCC
TTTGAAAGAGGCCTCCGGAGTGTCCGGAGGCTCTCTTTCGACCCAACCCATACTGGGGGGTGTGTGGGACCGTACCTGGAGTGCACGGTATATATGCATTCCCGCATGGCAAGGGCGTGCTACCTTGCCCCTTGACGCATGGTATGCGTCATCATTTGCCTTGGTTAAGCCCCATAGAAACGAGGCGTCACGTGCCGAAAATCCCTTTGCGTTTCACAGAACCATCCTAACCATGGGTGTAGTATGGGAATCGTGTATGGGGATGATTAGGATCTCTCGTAGAGGGATAGGTGTGCCATTCAAATCCAGGGAGTACTCTGGCTCTGACATTGGGACATTTGATGTAACCGGACCTGGTTCAGTATCCGGGTTGTCCTGTATTGTTACGGTGTATCCGTCTTGGCACACTGAAAGGGTATTTTTGGGTAATCCTTTCCTACTGCCTGATAGGGTGGCGTGCCCGGCCACGAGAGATTAAGGGTAGCAATTTAAACATGAGC
ACCAAGGGGAGAATCAGAGCGGGTCCGACCATAACGATGTACAAAAAGATATCGTAGGCCCGGAACCAGTGTGCTCCGGTGCCGGTTGCGATTCGCACCTGCACGGGTTGGTTGACCGGGCCTTTCAATTCGGACTGTTATCCAAATTGCTCTCATCATGTCGAGCGTTTTAAAGACATTCGAGAGGTTTACAATCCAACAAGAACTCCAGGATCATGAGGAGGATACCCCTGTACCTCTCGAAACGATAAGACCATTGATTCGGGTATTTGTTGTCAACAGCAATGATCCTGCATTAAGAGCACAGTTACTACTATTTAATCTTAGAATAATCATGAGCAATACGGCCAGAGAATCCCATAAAACAGGTGCACTTCTTAGTATGTTTTCCCTTCCTGCCGCTGCCATGGGTAACCACCTGAAGCTTGCCACTAGATCTCCAGAAGCAAGCATTGATCGGGTTGAAATAACAGGTTTTGAAGGGCGATCATTTAGAGTCG
TTGGAAAATTATTTCCAAAGGCTACTTCCTTGTACTTTCGAGTACTTTGCAAATTCTCTTGCTTACTTTCTCTCACAATTAGAAGTCACACAATCAATTGTGCTGTCTTTATTGTGTTTTGAAGAACCACTACCGAAGTTCAGGATAGCGCCTGACACACGAAGTTAGGGATTGCGCCCTACATCAAACGATATTTGGGATAGCGCCCAAATTTGCAATGGGTTTTTCGGAATTTTTTGCTTCCGCCCTTGGCACTGTTGCCAGGGCTAAGGCAACCCTTCAAGGGGGGTTTGCCCGGTTTCTTTCTGAAACCGTTGTTACCTTGCAGGCTGCCTCACCTGAAATGAGGAAATTTGCCTACTCCAAGTTGTGGGAGGAGGTTGACTCCGTCAAGGAGTTAAAACCTCTCACAGCCCAGGAGCTGGTAGCCACACTCCGAAAGGAGTTGTGGTGTGCACAGGTGCGTGCCCAAAAATGCACCCTGGCATCCACCAGCCGGT
ACCATAAACTATCTAAATAAGCACTTTTCTGGCTCTCTGGCCCCCCTTCTTCTTTTTGGGAAGGTGACAGAGGGTAAAAGGGCTCTCTGCCGTGCGAGGCTCCTCACAGACACACAGCAAGAAAGAAGCGCCGCGCAGCAGATAGCCCCTCTCCCAGCCCCAGTCTGATCCCTAACCCTAACTCCACGGCTCCTGTCTCTACCCCCGTCTCTTTCTTCTTGTACCCTAGTCCCCCAGATCATTAGCTCCCTGCTCGGGCCCAGGGTTTTAAGAGAAGCCCTGACTCAAGTCATGCTACCCAGCCCCGTCTTCTTAAAAATGAGACATGTTGAGACACCCTGCTTTTCGCCTACAAACACATCCATTCTCTATACTTAGTCTTATTTAAATTCTATCCTCTGTATGTCTAGTCCTGGGGGTTGCTCGCCCCCCAGGAAGTGCAGAGACCGCCTGGGTGTGACTGTTTTTAGGCCTAACAAAGGCACAGAAACACCCGTGCG
TTGGAAAATTATTTCCAAAGGCTACTTCCTTGTACTTTCGAGTACTTTGCAAATTCTCTTGCTTACTTTCTCTCACAATTAGAAGTCACACAATCAATTGTGCTGTCTTTATTGTGTTTTGAAGAACCACTACCGAAGTTCAGGATAGCGCCTGACACACGAAGTTAGGGATTGCGCCCTACATCAAACGATATTTGGGATAGCGCCCAAATTTGCAATGGGTTTTTCGGAATTTTTTGCTTCCGCCCTTGGCACTGTTGCCAGGGCTAAGGCAACCCTTCAAGGGGGGTTTGCCCGGTTTCTTTCTGAAACCGTTGTTACCTTGCAGGCTGCCTCACCTGAAATGAGGAAATTTGCCTACTCCAAGTTGTGGGAGGAGGTTGACTCCGTCAAGGAGTTAAAACCTCTCACAGCCCAGGAGCTGGTAGCCACACTCCGAAAGGAGTTGTGGTGTGCACAGGTGCGTGCCCAAAAATGCACCCTGGCATCCACCAGCCGGT
GAAAGTAACAATCCTACTTTTATAGACAGGGAGTAACCGAAATAGGTTTAGGACCGAAAACGGTACATATAAAAGCACTGTGTACAACACCCAGGACATCCATGGATCGTCAGTTATTTGAAAATACAGAAGAGCGACCACGTACATTGCACCAGCTATGTGAAGTTGTGAATAAACCATTGCTGGAGCTGCAACTTGGCTGTGTGTTCTGCAAGAAGGCATTGACAGCGTCAGAGGTATATAATTTTGCATATACAGATCTAAGAGTAGTGTATAGAGACGGGTATCCGTATGGAGTGTGCAAATTCTGTTTGCTATTTTATAGTAAGGTCCGAAAATTAAGATATTACAATTGTTCAGTGTACGGGGCTAGCCTGGAAGCACTAACTAAAAAAAAGTTATCTGATTTATCAATAAGGTGCTACAGATGTCAACATCCGTTGACACCAGAGGAAAAACAGTTACACTGTGACTATAAGAAACGGTTTCACAAAATTTCA
AGTAAAGGGTATGTCTATACCATAAAGTAGAGCCAAACGATGCACAGTACTACCAATAATTCCAATAAACGAAATAATGAAGAGAAACATAAACAACCAGAAGCTAACGGCAGTGCAGATAATGGAGAAGGAGCGTCAGGAACACGCAATCAAACAGCTGGAGATACTACGCCTGAAGCGGGAACTAGAAATGAAACGGAAGCAGGTGCAGGCGCTAGAGGACAGACTGATGGCGCGAGCCGTAGTGGAACAAATGCAAAAGTAGCAACTGCAAGTAGCGCAAGACAAATGGATATGGAAAAGGCTGCTGAGACAACGTCTACCATTGAAAACGTTAATGATGTGGGAATCATGCAACAGAAGAAACCGCCAACTGTCATACAATCTAGAACAGACGTATTTAACGAGCAATTCGCCAATGAAGCTCTTCATCCTACGACAAAGGTTATATTCAATGGTCTTGACGTGAATACTGAGGTTCAACCTCTAAGTGACGATTT
ACCGTGGGCGAGCGGTGACCGATGGCTCTTGGTGGGTCCCACTGACTGCCTTGACTGGATTTGACTTCTATTTGGGCCATATGAATTGGATCTAATGTGATTGGGCCTTTGAAAGTGGCCTGTTGGGTGTTAGGTCCGTTTATGTTGTTGATTATAGTAAGGCTTATTATCTACTTGATGATCTGTTATTTGAAATTAAACGGTGAATGTTTTATTGAATACATAAGGCTCGATTACATCCATGCCCATAATCTCATGGTTTTCGAGTACAAATATATCCAGCCGTTCGACTATGTCTACGATGTCGATCTTTTCTATTTTTGCCCCGTTGTAGGCGAATAAGAAATTGGCGATGATGTTGGTCTCGAATCCGTTGAAGTCGAATGGAATGAGCAGGTCTCCGTATGTGTACTTGACGATCCCCTCATACTTGATGATCGCTGGTGTCCTGGTGGATACTAGTTTCATGTGAATGAAGAGCCTCATGCCTTCCATGATGC
TTATAAACTATAATCTAGACAATAATAAATAGGGAGGGACCGAATACGGTGCGACCGAATGGGGTACATATAAAACAAGGCCCGTAGCATCTGCAGAAGCTATGTCCATGGGTGCACAGGAACCCAGAAACATATTGCTTTTGTGTAGAAATTGTGGAATACCTTTGGAGGACCTTCGCCTGTGCTGTATATTTTGCACAAAACAGCTGACCGCAGCGGAATTGGCAGCATTTGCACTTAGAGAATTATATTTGGTGTGGAGAGCGGGAGTGCCATACGGTGCCTGTGCACGGTGTTTACTCCTACAGGGCATTGTACGACGCCTAAAATATTGGGACTATTCATATTATGTAGAAGGTGTGGAAGAGGAGACCAAACAATCTATATATACACAGCTGATCAGATGCTACATGTGTCACAAACCGCTGGTAAGGGAAGAAAAAGACAGACATCGTAACGAACGGCGACGACTGCACAAAATATCAGGGTACTGGAGAGGT
GCGCCAGTCATCCGATAGACTGAGTCGCCCGGGTACCCGTGTTCCCAATAAAGCCTTTTGCTGTTTGCATCCGAAACGTGGCCTCGCTGTTCCTTGGGAGGGTCTCCTCTGAGTGATTGACTACCCGGCTCGGGGGTCTTTCATTTGGGGGCTCGTCCGGGATTTGGAGACCCCCGCCCAGGGACCACCGACCCACCGTCGGGAGGTAAGCTGGCCAGCGATCGTTTTGTCTCCGTCCCTGTCTTTGTGCGTGTGTGTGTGTGCCGGCATCTACTTTTTGCGCCTGCGTCTGAATCTGTACTAGTTAGCTAACTAGATCTGTATCTGGCGGTTCCGTGGAAGAACTGACGAGTTCGTATTCCCGACCGCAGCCCTGGGAGACGTCTCAGAGGCATCAGGGGCCCGCTGGGTGGCCCGATCAGTAAGTCCGAGTCCTGACCGATTCGGACTATTTGGAGCCCCTCCTTTGTCGGAGGGGGACGTGGTTCTTTTAGGAGACG
AGCGAAAGCAGGTCAATTATATTCAATATGGAAAGAATAAAAGAACTAAGAAATCTAATGTCGCAGTCTCGCACCCGCGAGATACTCACAAAAACCACCGTGGACCATATGGCCATAATCAAGAAGTACACATCAGGAAGACAGGAGAAGAACCCAGCACTTAGGATGAAATGGATGATGGCAATGAAATATCCAATTACAGCAGACAAGAGGATAACGGAAATGATTCCTGAGAGAAATGAGCAAGGACAAACTTTATGGAGTAAAATGAATGATGCAGGATCAGACCGAGTGATGGTATCACCTCTGGCTGTGACATGGTGGAATAGGAATGGACCAATAACAAATACAGTTCATTATCCAAAAATCTACAAAACTTATTTTGAAAGAGTCGAAAGGCTAAAGCATGGAACCTTTGGCCCTGTCCATTTTAGAAACCAAGTCAAAATACGTCGGAGAGTTGACATAAATCCTGGTCATGCAGATCTCAGTGCCAAGGA
GGTAAAGTTAATACCTTTAGAGTTTTTTATTGATAAAGAACGCTCCAAAATCCCTCCCACAGCTGAGAAAACATCGAACTTCGTTGTTGACATAAATAAATTGACATCCATGTGTGCAATAAGGAACATACATTATTTAGATCTAGATCTAATAGTTAGTAAAAATTCTATCGAAATACGTCACTTATCGAGCTCACATATGAACGTCGGTACATGACTTAGTCAACTTAGTAACGGAGGTGCAGAGCTGATAACTTATCATCATTGTTAAGATCAATCGATAACGACAATCCTTCCGCCGTGCGGTAGGGCCAGATTTTAGGGACACTTTTATAAAGATTCTGGTTTGACTTAAAGATTTCTTTAAGATCTACAATGACTGACTTCTTGGGCAGAGTCATCGTGCTTAGATCTAGTGTGTCTGACAAGAATGAAATAACGACAGAAGACACCACCTAAGAAAGAAAACTATCTGCTCCAGGAAGCACGTATATATGTAG
GGGAAATTTGTGAGATTATCGCCCTAAAGGATAACTCTCATGCGGGTCCGAGTCCCGCCTGGGAACGATATGTCACGTCAAATGGTGGTAGGGAAACCGTTGAACCACCAGACCACCCTGGTCCGGCTTGTAGGCTGCGTGGGCTGACGGAACAGCAGTTGGCGAGGAGCTGCGCTATGTAATAACGGGTGGCCCGTTCCTAGTCATCGTCGAGGGGCAAATAATCGCTCCCACTTCGGTGTCCTCGATGTGAAAACAAACTCGGTTTTCTCGCGGGTTGGTTACCTGCTCCAGTGAGTCGATTAAATGGGGATTAGTGCTGTAGGGCCCCAGCCACAGGTTCGGCACTGGTGTAACAACCGTCACCCAGGCCAGGGTGTATGTTTTGGCCAAAGACACCTCTAGTTCCCTGCCATTCCGGGGAAGGCGGTTTTCCGCTAGGTGGAGAACCAGGCTATTCTGTTTGCAGATTGGTGCGTGTTAGCCTGGACTGTGGGTGT
GATTCTCCCACTTGATTGTACGGAGAACCCGAAACACGGTGGAGGGGGCCACCGATCCCAAGCCTTGATATCGCTTGTGTTAGGCACAAGTGATGGAAGACGCAAGCAAGCAGCTCCGCGTCCTGGATGCCCAGGAGCGCGCGAAGGCCGCCTTCCAACTCGACTTCATAGCCTCTGTCGAGACTTTGGAAGACGCTCAGGAGAAGTACGAGGGCATGATGTTTCGCAGTGGCACGAAACTGCCATCAACCCATATTAAGTTGGCAATCGATCTGAGAGTTGCGGAGAAAGATCTACGCCGGCACGTTAAGAATGTACCGACAGTGCTGGAAATTGGACCCAGTGTTGAGAGCGTGCGTTACGCTGTGCAGACTCGAGACAAGGAGAGAGTCCATGGCTGCACCTTCTCCGACGCGCGTGATAACCTCCGCCACAATAAGATCGGTTATGAAGCCCATTACGACAGAAAGATTGGACCTGACGCCGCCCTTCTGGCCGCT
GTATTGTGCAGTATTATTTTACGCACGACCCGGATTAATCAGTTATTCTGAGTATATACCCGTTAGTTACTCAATGGAATCCATCATTCAGCACGAGTCCACTGTTCTTCGAGTCGATGATCTAATCAATGACACGATTCGAAAGAACGCTGCTAGGTCCGAAACAGCCATTGGAAGGCTTGTTTCCGATGCCGCTGTGCGAGTCGTCGCAAGACAATGCGACTTAACTCCAGCGATGCCTCTCAATGTTTCATTTCAATTGTCACCGGAAGATCAAAATGCTTTGAGGAGAGATTTTCCTGGAAGAGAGCTCCAATTTAGGAATTCATCCTATTCGTCTCACTCATTTGGGGGTGCACACCGCGTTTGTGAGACAGATTATTTTTATGGACGCTTCCAGACGAAGAATACCACAATCATCGATATAGGAGGAAATTTTTGCACCCATAGTAAGATGGGTAGGGACAATGTACATTCGTGTTGCCCTATATTGGATGTGC
GAGAGGCGGCATAGTATTACCCGCCTCTCATCCCTCACCTTTCATCCCGGTCCCACCATGCCAACTGTGCAATCCACTTGTTGGGTGTTCACACTTAACTTTAAAGGGGAAATTCCTATTTTGCCCTTTAATGAACGCGTTCAGTACGCCTGTTGGCAACACGAAAGAGTGGGCCATGACCACTTACAGGGCTTTATTCAGATGAAGGCCCAACAATCTTTGGGCCAAATGAAGGCCATTATTCCTGGAGCCCATTTTGAGAAAATGAGGGCATTAAATTCAGACCAGGCTAAGGCTTACGCTATGAAGGAAGACACACGAATAGAAGGACCATGGGAGTATGGAAAATACATTAAGAAGGGATCGCATAAGAGAAAAATTATGGAGCGATTTGAAGACGACCCAGAAGAAATGAAGATTGAAGATCCCTCACTATATCGTCGTTGTCTATCAAGGAAGATGACAGAAGAACAACGATCAACTGCAGAGTGGAATTACGA
TTTTAATAAAATATTGAAACAAACAGCTTTCGTTCCGAAAACAGCTTTCAGTTACTAATCAGCTTTCGTTCCGAACAAACAGCTTTCAAACAAACAGCTTTCATTTCATTTAGCCTTTCGTGGTTTGTGTGACTTCTAAGAGAACCCGGAAAAAGGGAGTGTGATTAAAAGCGCACCATATATTTCGAAGATCATTTTGAATTTCATTTTGCTACCTTAATTTTGAGATGGATTTCAGTATGATGCAAATGACCGTGGGTTTCCTCAAAACTTCAATGGGTTTACAATCCATTAAGGATATTGTGGGAAAAGCTTGTGTGGCAGAGAAGGATAGAACCTTGCTCCACATTCATTTATGTTTCTTCCACGCCAATGAGATGGCTCGGGACTACAATGAAGGTATGGACATGGAGCAGATACAAAGTTCTGCTGCGATCAAATACCGAGCTGCAGTGTTAAAGCGCCATGTTGTGATGAATGTGGAGACAGGAAGATATGAT
TCTATCGACGCTAAAACAAAACAGCCCGCATCGATGCGGGCTGTTCTTTATGCTACCGGCAGACGTTTGTATAACAGCGCCAATGTTCGCGAATCATCACCGACACGTGCAATCGTTGTTCCAGCGAGCGATCCTTTGCCGGGCGGATAGTACACGATATAGCGTTGTGGCGTTTCGATGAATTGTGCGCACATCGGATGCGCCTTGATGTCGTCGACGGTCATTTCTTCACCATCGTTGCGGCATACCCCTTGCACGCCTGAAGCTGCGCAGTTACTTCGTCGATGCCGCGTCGAAGGGCGAAATAAGCTGATCCAGCAGTTGAATCAAGTCGGGCGAATCCTGAAGAATCGACGGCGACGGTTGCGGGCACTGTTGCACCTGAAGCGTTCGATCCGGTTGCGACGGTAACGACCCGCACGCGGAGACCGCAACCACTACCGCTGTTGACGCAAGCTTGGAGACGATTTGTTTCATTCTGAGCATCCTTGAGGTTTTTA
GCAAAAAGAATATTCCAAAGAAAAGTGTGCCGAGTGTTCATACAACTGAATTTCAGAACGAGTAATCCTGTTAAGGAAGAAAAGTTTGAACAGACGCCTGCTGTTGAGTGTGACGATACACATAGAGACAACACTTCTGCGTGTTCTGGTATTGGAAGTAATCGTCGCAAAGACGATATCGATAGACTGCAATCGGATCAAAAAGTTCACGGCACTTCAAGCGCTGACTGTAATACCTCCAAACGGCAGTGTAAACACTTTAAAATACTCCAGACCGAGTGTGGTTCCTTAAAGCTTCCGCCCCGTTACCAAGGTAACCGTGAGGCTCCTGTTGTCATTGCAAAAATTTGTGTAGAGTGTGGTTTTAAGCCTACGGGAAAACCGCTGAAACCTTTTCGAGGGGATCATTTTCGCACATCAACACTGTTGAAGAAATTCGACAAATATCTTTCGGAGAAATCAGGAAAAGGTTGTAATTTGACGAAGAAGGAAAACGAAGT
CTATTCATATATATAACGTTGCACAGAGGCGGGGCGTGTGGGTTTTTTATTGTTTATTGTCATGGAATTTACAAAGAAGTAAGTTGTTGGATCTTTATTCACAATTCTTTTAACAATGACTTTTTTACTTATTACATTTTTCATCTTTTTTACTTCACATGATATTTTACTTAAATTTTGTACATACAAGCCAAAATTCGCATAAAATGTCTTACTTTAAAAAGTTAAATTTTTTTTTTAACGCATAAATGGACGTACAGCAGCAATTGGAATAGCAGGAAGGGCCATTGTAAAGTGTGTTCCTGCTGATGCCGCTGCAGAAAGGATAGATGCTATCGTACGCATAAACCCCCCTCCTATTTGTTCATCTGCTGCTTTTATTATATCTTCTGCCAATCTAGGTGATATTTGCTTTTGAATGCTGTTTCCAAAAGCTTGCATCATCGGATTTTCAATTAAATGGATTGGATTTGCAGAATTTCCTAAAAAATAGCCCAACC
GGCGGTGGCATTTTTGTAATAAGAATGGGTACTCTAGTTGGAGTACTCCAGTTGAGCCCTCTCAAACTTGCTCATTCTATTGGAGTATTAGAGTACCATATATACTACTTGTGTTTATCTTGGTTTTGGTACACGTGGCGGCCATCCGTATAATATTACCGGATGGCCGCGCGGAGTATGCTATGTGTCCGTACTCTACAGCTGGTGCGCATTACTCCGCTCCCCTCTCTCCTGGTGTCTTTGCCACCTGGCGCTCTCTCCGCCCTCGATTTATCTTTCCTTTCGTTGATTGGCGTCTCTTTATTGACCAGCCTTTAATTTAAATTAAAGTTTAGTCCTTTTATGTCGGCGCGATATCAATTCAATTTTGAATTATTGATTCGCGATTCCTGTTTATGGCCCCCATTGTACTACATGGTCGACGTGGACGATTTGAGACCATGCTGCTGAGTCAGGTTACGTTCTATTGCTAATTAGCCTTTTCTATATATTGGGGCCGG
GTATTCTGTTGGCTTTCACCTGTGTTTGTGCCTCGGTTCAACCACAACCTGAAAGTTTCAGTTCCCAGGAGTATCGGTTTTTCCTCAGAAACCTTACTTCTTCAGAATGTCTAGCCTTGCTATTTCTGCTCTTCCCTCCGCGGTTGCTCAATTGAGTTTTGGTCAGCCTGCTGCCACGGTTGCCAAGTCATTTTACATGACTTCCCTTCCGTCCCTTCAGACTTGCTTCACTCAGTGCGAGTTTTCCTCTCTTTTTATTTGTTTGGCTTCTTTCCAAAAAATAAAAACATTTCTTTCTTTCCTAAGTTCAGTGCGTGAACTCGCTCTTTTTTCTGAACTGTCCACGATTGGATTCTGCTGTGAATTCATTCGCTTAGGTGTTGGAGAACATCCTTTGTTTTTTGTTTCCTTCCAGTGCGGACCTTTGTCCGTGTGTTTGGGGTGTGTGAATGGTATTTTTGCCGTTCTCAACATTTCTTTTCCCTTTTTAGACGTCGCTT
ATGCGTAATAGGCTGCCCATAGGGGCACAAGGACCTCCTGGGGGACAACCGTCCAATAACCCAAGTGAGAACAATTTCAATCCAGAGGATTGGGATATCCTACTGGATACTGACTCTAGTTCTGGTTCTGAGACTGAAACTGCAGAAGCAACCTCTCCTTCATCTTCTGAAGAGTCTGCTGAGTTCGACTGGGAAGTGAAACTTATCGTAACAGGTAACAGTCAGGACCCTATAACCCTGCAGGAGCTTGAGGATCTTAACCAGGTGTTGGTAGCCGAGCTTGGACATCCTGCTACTGTTTATAGCATTCAAGACCAAGCCGATGGGGCTTCCTACCCTCCTGGGTCTCCTACTCCTTCTACTTCTACTTTTCCTTTTGAGACTCCTCAGGGGAATAATCAGTTTACTAGCATGGCTGTTGCAGGTTCATCCGCTGCTGCTGACCCTCCTTCATTTCCTAGTCCTGCAAGCGTTGTAGACCTTGTTTGTCACGAAAGCAT
GAAAACAAGACGAGACGAACCTAAACAGAACGAGCCATCCGCAGAAAAACTAAACCACTTCCGGTTTTCTTTGAACATAACCAACACGTAGTTTGACAAAGGCTGCCATGGCTAAAGTTCGTGCCGCTCTTGATAGAATCACTGATCCATCGGTTAAAGCTGTACTCAACGAAGAGGCCTACAGCCACATCCGACCGGTTCTTCGTGAATCCCTGACTAATAATCCATACGCCATCGCACCCGATGCCGCCGACACGCTAGAGAAATATGGAATTGCTACTAATCCATTCGCAGTGAAAGTACACTCCCATGGGGCGGTTAAAAGTATCGAAAACACCTTACTCGAAAGAGTTGGGTTTAACTTGCCGAAAGAACCATGCATTTTCCTCTTCCTCAAAAGAAGTAAACTGCGTTACCTCAGACGTGGACCAAGTAACAAAGACATTTTCATTAACCTAGCGATAGAGCCCCGGGACCTCCAAAGGTATGAAGAAGACACT
GGTCGGTTATGCGGCCGAGCCATCCTGTACGGGTTTCCAAGCCGATCAGAAGCACGGGCCGACGCTAGAGCGCCTCGCCCAGGCGCTGTGAGCCACCAGGAGCCACGAACTCGCGACCCACGGGGAGTTATACCCCCGGAATCGGCTACGGGCCATACAGGCCCGGTATCTGTCAAGGTGATCTACGCCACTCCGTGGGGTGGCTGTCAAACGCAGACTCCTTCCCTATTAATGAGGGGCTGAAGGCCCCTCCTAAGAGCCGCTTCAGGCGGCTCGCTAAGAGCGCCTTTCGGGCGCTCCTGAGTAATAACCGGCCCAACAAGGGCCGGGGAATTGATCCGGCAACCGCCGGATCTAGCGCCGCGCCTGAAGCGCGGCTTATTGAAGGGGTGACGCAACCGTGTACGGCACTCGTTCGAGTGCGTACTGGAGCACTCAACCGGGGAAGTTCGACGTTCTCAACCTTCGGATGACGTTCCCAAGCTCATCCGCGTACGAGA
TGACACGCTATTTGTCTGTACTTTAAAGATTGATAGAAACGCGTGTTTGCATGAAGCCATAGGGGGAGAAAACGGCGTGGGGTTATGGGGGCCTTGGGGCCCCAAAAGGCCATGTCTCTATGTGATATCGCCTATTTATAAAGGTATCTCAGAGGGGTATTACGCGAAAGTGTTATATAACTGATAGATTTGATAAGAGTCATGGAAATCATAGGCGGGAACGCAGACAGTGGGAATTCCTCACCTAGTCAGCCGACCACAGTAGGTCCAGAACTATATAAACTTATCGTCAAGGAGTACCGCAATATAGGGGCGCTAGACGACAAAATATATGTAGAACTTAGGGACGGGCGCCAGCTTGAGGTTTGGGTCCACACTAGGCATGTATTCCTATATAACGGCGAAAGCGGCAATAAGAAGGAAAAGCCGATTGTCTTTAAGGTAAGCAAATGGTTGGTCAACTGGCTGGCGAAAATGGCTGGGTATAAGGGCGTCAAGGT
