# Supplementary material for: Towards a better solution to the shortest common supersequence problem: the deposition and reduction algorithm
Source: BMC Bioinformatics. 2006 Dec 12;7(Suppl 4):S12. doi: 10.1186/1471-2105-7-S4-S12 (PMC1780115; doi:10.1186/1471-2105-7-S4-S12)
Supplement: Additional file 1 — Real DNA sequences DNA sequences are obtained from NCBI Viral Genomes, Accessed on 01/01/2006. . Sequences are randomly selected from different genome sequences. The specific length and number of sequences are specified for each dataset. There are 60 randomly selected datasets. File name indicate the number of sequences, sequence length, and dataset number. For example, file name "DNA_N100_K500_5" indicate that it is DNA sequences dataset, with 500 sequences, each truncated to length of 100. And this is number 5 datasets for this setting. Each sequence is represented as a row in the dataset file. [file 1471-2105-7-S4-S12-S1.zip › DNA_N500_K500_0]

TGGCATTTTTGTAATAAGAGTGTGTACTCCTGATGAGCTCCCTCAAAACTGGCCTATTCAATTGGAGTATTGGAGGCTAATATATAGTAGAACTCTCATTAACGGATTTGCAACACGTGGCGGCCATCCGCTATAATATTACCGGATGGCCGCGCGGAGTACGCTCCCCCCACGCGCGCACGCTCCTCTTTAATTTGAATTAAAGCTCTCCGCTTTCGTTTCGTCCAATCATGTAACGTCTGACGAGCTTAGATATTTTGAACAACTTGGGCGCTAAGTTGTTGAGTGTCGGTTATAAATTAAAGAGGGCCCAGCCCACTGTCTTTAACTCAAAATGCCTAAGCGCGATCTCCCATGGCGCTCGATCGCGGGAACTTCAAAGGTTAGTCGCAATGCTAATTATTCTCCACGTGCAGGAAGTGGGCCGGGGGTGAACAAGGCCTCCGAATGGGTTAACAGGCCCATGTACAGGAAGCCCAGGATATACCGGACGTTAAAGA
GTGATTGGTTGGATGGCTTCCAAGCCATTCTACCCAATAGAGTTCAACCCAAGGGTTGAGCTTCAAGTGCTCCGATCGGCCCACCTCAGGGTGGGTGGTCGTGAGCAAATGTTTGAAACCATCAATGATCTTAACGATCATGTTAGGGGTGTGGTGGCCGGACTGTGGTGTAAGCATTTGCACCGTAGTTTGGCTACCGCCCCCACATTCACAGAGGAGGGCTTACTGGACTCTTTCCTCTCAAAGCCACCTGTTGATATCAATCCTGACACAACGTTCCGTGAGCTGTTTGGTGTTGACCCCCACGAACAATTCCCGTTGTCCATTCACGATTTGGCAAAGTTACAGGGTGAGCTTGTGGATGCGGCACGTAACCCAGGCCATGTGTTGCGTCGTCATTACTCCACCGATTCGCTCACCGCCCTAATTAATAAAATCACAAAATATGTCCCTGTGCATGCCACACTTCAAGAAATGCAAGCACGCAGAGCTTTCGAGCG
ACCAAACAAGGAAACCATATGCTTGGGGAATTTACGAGAACGCTTATAAAATCGTGAGGGGGAAGCTGGTGGACTCCGGGTCCGGAGTCGGTGGACCTGAGTCTAGTAGCTTCCCTGCTGTGCCAAGATGTCGTCAGTGTTCACTGATTACGCTAAGCTGCAAGATGCCCTTGTGGCCCCTTCAAAAAGGAAGGTGGATAGTGCACCAAGCGGATTGCTAAGGGTTGGGATCCCTGTGTGTGTCCTACTCTCCGAGGATCCTGAAGAACGATGGAGCTTTGTTTGCTTTTGCATGAGGTGGGTGGTGAGCGATTCAGCCACAGAGGCGATGCGTGTTGGTGCAATGCTATCTATCCTCAGCGCACACGCCAGCAACATGCGGAGCCATGTCGCACTTGCAGCAAGATGTGGCGACGCCGACATCAACATACTTGAGGTTGAGGCAATTGACCACCAGAACCAGACCATTCGTTTCACTGGGCGCAGCAATGTGACTGACG
TGCAAGGGATGTTTTACAGTAGGAGGAGACATAGAATCCTAGACATATACCTAGAAAAAGAGGAAGGGATAATACCAGATTGGCAGAATTATACTCATGGGCCAGGAGTAAGGTACCCAATGTACTTCGGGTGGCTGTGGAAGCTAGTATCAGTAGAACTCTCACAAGAGGCAGAGGAAGATGAGGCCAACTGCTTAGTACACCCAGCACAAACAAGCAGACATGATGATGAGCATGGGGAGACATTAGTGTGGCAGTTTGACTCCATGCTGGCCTATAACTACAAGGCCTTCACTCTGTACCCAGAAGAGTTTGGGCACAAGTCAGGATTGCCAGAGAAAGAATGGAAGGCAAAACTGAAAGCAAGAGGGATACCATATAGTGAATAACAGGAACAACCATACTTGGTCAAGGCAGGAAGTAGCTACTAAGAAACAGCTGAGGCTGCAGGGACTTTCCAGAAGGGGCTGTAACCAAGGGAGGGACATGGGAGGAGCTGG
ATATTTAGACACACGATATACACATATAGGAAACGGTAACATGAGTTTAGAGGGTTTCTTCAAACGAAAGACAAAATCGTTTGACGGCTTGCCAGCGGGGGTTAATCTCGTTGACTTCAGTCAGATTGTTTTGAGTACAATCATGGCGACATACAAGCCAACTGACTTGCTTACAGTCGATTTGATTCGGCATATCGTTTTGAACACGCTACGAAGTAACGTGCTTAAAAACAAGATTAAATATCCACGCATCATCTTGTGTATTGATAACGGCAAAGGCGGTTATTGGCGCAAGAAAGAAGCATGGTATTACAAATTCAAGCGTAGTGAACAGCGTGACGAATCTGGTTGGGATTTTGAGACTATTTTCGATGCAATGGCACAAATCAAAGACGAAATAAAGCAGAATATGCCGTATTACGTCATGGACATCGAAGGCGTTGAAGCCGATGACCATATTGGTGTGCTGACTAATTACTACGTGAGCAAAAACGTACCAG
AGCAAAAGCAGGTAGATATTGAAAGATGAGCCTTCTAACCGAGGTCGAAACGTATGTTCTCTCTATCGTTCCATCAGGCCCCCTCAAAGCCGAGATCGCGCAGAGACTTGAAGATGTCTTTGCTGGGAAAAACACAGATCTTGAGGCTCTCATGGAATGGCTAAAGACAAGACCAATTCTGTCACCTCTGACTAAGGGGATTTTGGGGTTTGTGTTCACGCTCACCGTGCCCAGTGAGCGAGGACTGCAGCGTAGACGCTTTGTCCAAAATGCCCTCAATGGGAATGGAGATCCAAATAACATGGACAAAGCAGTTAAACTGTATAGGAAACTTAAGAGGGAGATAACGTTCCATGGGGCCAAAGAAATAGCTCTCAGTTATTCTGCTGGTGCACTTGCCAGTTGCATGGGCCTCATATACAATAGGATGGGGGCTGTAACCACTGAAGTGGCATTTGGCCTGGTATGTGCAACATGTGAACAGATTGCTGACTCCCAGC
CGCAGCGTGGACTTGTGATACAATTACGAATAGAAAAAAAAAAAAGTTTGAATTATTTGAATCGAATTTATTTGTCTTGCATTTGTTTATCTTGCATTTGTTTGTCTTGAATTTGACCAACGGGGCTGTTGTTCAGCGTGCACTCGTTCAGCGTAACGTTGAAGTAGTTGATGGCCTGCATGGGACTATAATCCCCGTTCGAGCGGGGCTGCACAACAATTTGGTTAATCGCTTCGACGGTACTTTTAACCACATCGACCACCGCCTCGTGGAACCGGTCTTGCTCGGTGAAGCACCGCTCCATCAACTCGAGCTCGCTTCCAATGTCGAGAGTGTCACGGCCGTTCTCAACGTCCGACCGGTACCGATTCAGCAACTCCTCGCGGTTCAATGCGCACAGCTCGACCTGGTGGGTGTTCAGAAACTTGACACCATAGAAGAAATACGGGTTTCGTTTTTTACACTCGATCCACACCGAAACCCCGTTGGCGCACGGCAAA
AGTTCGTGAACCAAGGATTAAATGTCGCTCGAAACGAAAGTTAATTATCTCTTATCTCTGGTGAATCGCCTCAATCAACATGAAAAATGGATGCAACAATTTGGATTTACGCAGCAAAACATACAAGAACAAACAGAAAATTTCTCAAAATTTATTAAGTACGAGAAGCTGAAACAGATAATAGATAGAAAATCACGCATCAATAATGCTAGGAAAACAGTTACTACAACTTATAATCTAAATATCTTTGACGAATTGTTAGACGACAATGTCGGATTTGTAAACAATGGAATTTCTAATTTGATCTCGTGTTACGGAATTATCAACAATGTGACAAACTTAGATGGAATAACGTTAAATTTTGAACTCAATGAAGTTAGGTATTGTATTTTTAAAATTTGTTATGCTAATATTCTTTATAAAGTTAATAAAGCGGAAACAGGTAAGGAGACGTTAGCGTTCAGGTATGATCGTGAAAATTCTGAGATGGTATTTACTTA
TTAGTACGCGGGGCCAGTGAACAGCGGCGCGTCAGGCGCAAACTCCTTCACTTTGAACACGAGCGAGACTTCAATAAGAATCTCTTCTTCCTCGCCCGAGTCAGTGCCAATGTACACGATGGGTTTGTAAAAGTTTTCCCAGATTACGCGGTTGACAAAGGACTCAAACGAGTTGGTGTACTCGCTGTGGATGTTCATGATGGGGCAGCCACCGCCTTTCTTGGCTAGGCTAATTCTGTACTCGTTGTTCATGCCCACGTAGGAAGGCTCCACAATGCGGATTACTTCGTGGGGCACGTAATCGCAGTCCCAGCGGAGAGCGTGTTGCGCCAGGAATTTGTAGCAACGGTTAGGGCGAGTTGGGCGCAGGTTAATGACTAAAAACACGTCCATCACCTCCTGGTCGTTTACAATGGGGAAACTGTCTTCAACGAAACGAGTCCAAGTTTCGCGCAGAAACTCTTTACCGCTCCAGTTAACAATGAGCTTCATCGTGTCGG
CCCCTTAACAGGGGGGAGGGGGGGTTGAGGGGCCGGGATGGATGTTGGGGGACTTCGGTTCTTTGCTCTTAAACCTTTGCAAAATTTTTGCGTGCCGTTTTGCACGTTCATAACGTTTTCCTTTGGTTTCCTACAGGACTATGGCGCCTGGATGGCTGCCCGTGGTTTCTGCACCATATCTTTTCTGGCTGGCTGGAATTGCCGCTTCCTGCTTTTCAGCCTCCGTTAGTGCTCTTGTTGTTACTACCGGCCTTGCTCTCTCACTCTTGCTACTTGCGGCCCTGGTTAACTCATATGCCGCTCAGCGAAGGAAGGCCGTTACTAAGTTAACTATCCTCGTCGGCATTGTTACATGTAAGTATGTCACCCAGACAGAGAACAGTTGTGGAGGCTCGTTGCGCTTGCAACCATACGTTATCCTTGTGTATTCTTTCAGTTTTTGCCATTCTCCTGACATGGATTGTCCAGCCTAAACCGAGAGATGCCATTGTCTTTGCCTT
AAGTTTTTTTCACTCATGACATATTCGAAAGTGAAGATGACCACAGATCCTTCCGAAATGTCTCTGAAAAAAGTGCTCTTCGACCCAACCAACGAAATTAGAATTCTCAACCACGAACAAGCCGATAACACACTACTTACCACAATGATGATCGTTCACGAATTCTCCGACCTAACGACCCGCGACTCAGTAGTCCCTCAAATTGCTGAAATGGCAAAAAATGAAATTAACCAAACAATTGACTCGATCGTTGATTCAGTCAGTACTGCGTTTGTTGACCATTACCATGAAATCATTGACAAGAATGCTAAGTTGGGAAATCCTCTTTCTCCAAATTTCAAAAATGTTATATCTATAAACACATGTATCCCTGGTCTAGAAACTTTGTACGTTGAACGTGAGAAATGGGAATTACTCAATCGTTTGTATCGATTAAACAAAAAGTTAAGCCAAAAATATCCTTTGGATGATCTGCTTAAAGGACATTTTCCTGACATTTC
GCTATTGGTCGGATGGATCCTCGCCTACGTGAAGAAGTAGTACGGCTGATAATCGCATTAACGAGTGATAATGGAGCATCACTGTCAAAAGGGCTTGAATCAAGGGTCTCGGCGCTCGAGAAGACGTCTCAAATACACTCTGATACTATCCTCCGGATCACCCAGGGACTCGATGATGCAAACAAACGAATCATCGCTCTTGAGCAAAGTCGGGATGACTTGGTTGCATCAGTCAGTGATGCTCAACTTGCAATCTCCAGATTGGAAAGCTCTATCGGAGCCCTCCAAACAGTTGTCAATGGACTTGATTCGAGTGTTACCCAGTTGGGTGCTCGAGTGGGACAACTTGAGACAGGACTTGCAGAGCTACGCGTTGATCACGACAATCTCGTTGCGAGAGTGGATACTGCAGAACGTAACATTGGATCATTGACCACTGAGCTATCAACTCTGACGTTACGAGTAACATCCATACAAGCGGATTTCGAATCTAGGATAAC
TGACGTATCTTTAGTTGATTTTGAAGCCTTGAAATAAAGCTTTTAAAAACCCCTTTTGGTTTGCCCACCATACGGGCAGTTTTCAGACCGCAGTGTCTTGTCAGGGAGGTCCAGCCTTGACTTTACTTCTCCGTGAGGAATCTACTCAGAAAAACTGCTTGCGTACTAGTAGTTACAAGGGTTATCACCTAGTACTTACAAGCGGGTCAAACCGCCCTCCGGAACGGTCATAACCCCCTCCCGAACGTGCGCTTGACGTGACTGGTCTTTCAGTCTAGCTTTCTGAGAAATACTCCGGGGTTGTAACCCACCATTTTGACCTTTGGTCAGTTTGGTAACACTCCAACCAAACAGCATCTGACCCACCTCCAGCTTGCTGCAGGCCATTTGGACTAAACGGGTTCAGATATCTTGTGGCTAAACCTCTGACCCACCTCCAGTTTACTGCAGGCCTTTTGGACTAAACGGGTTCAGACTCTTTGTGGTTAGTTTTTAACTAC
GGCGGTGGCATTTTTCTAATAAGAGGAAGTACTCTCTTTGGTTACTCCAGTTGAGCCCTCTCAAACTTGCTGATTCTATTGGAGTATTAGAGTATCCATATATACTACTAGTCTCAATCTTGGTTTTGATACACGTGGCGGCCATCCGTATAATATTACCGGATGGCCGCGCTTTGGAGTATGCTCTTTAATTTGAAAAGAGGCGCTCCGCTTTCGTCTGGTCCAATGAGGTAGCGCCTGACGAGCTTATTTATTTTAAACAACTTGGGCGCTAAGTTGTTGTATGTCGTTATAAATTAAAGATTGGCCCGGCCCACTGTCTTTATTTCAAAATGCCTAAGCGCGATGTCCCATGGCGCAATATAGCGGGCACCTCAAAGGTTAGCCGCTCGTCGAATGACTCCCCTCGTGCAGGCAGTGGGCCAAAATTTTATAAGGCCGCGAGATGGGTTGACAGGCCCATGTATAGGAAGCCCAGGATTTATCGGATCCTCCGCACG
TAATAATAAAATATTAAACCAAACAGCTTTCGTTCCGAGAAAACAGCTTTCAGTTACAAAACAGCTTTCAGTTACATAACAGCTTTCAGATACTTTGAAGTTTCAAATTGAACCCGGAAAAAGGGAGTGTGATTCAAAGCGCACCATATATTTTGAAAACTTCATCTTTTAGTTTTGTTAGTGCATTATCATTCAAAATTTTGATTTTGAATATGTTGTAATGCGTCCTGAACTTGTTGCAGTGTTAGATAGATACTTTACAGAAGTCATAAGTTGTTTCTTCTTGGGTTGGTTAATAAATTTTCTACTCGTTTGGTTTAATTCAGCAAGAAGTGCTTTCTTGTTGTGGTCAGTTTTCTTATACGTTTCATATTACATATTGAGAATCGAATTTGCATATATCGTTGCGCCCTTCTTAAAAACGATATACACAAATAGTTCTCAATACCACATTGTAGATTGGGAGAACGCATACACAGCTTTACCTAAAGGACTGTGGG
ACGTAGGGGCGGGGCTTAGTATTACCCCCGCCCCGGGTTCAGAGTCACGTACGGAGTGACTTACAGCCGTTAGATGTGTATACACGTGGACGATCAGGATCTGTGATTCGTGAAGCGAATCTGACGGAAGATCGTCCGAAGCTTCGTGGTAGGGCCCCTATGTTGCTTTATCTTTACTTTAATAAAGTAAAGTAAGATGCTGTCCCTTGCTTTATTCGTTTGCTAGTTGTTTACAGCTGTCTTTGCTTCGCCTCGAAGCAAAGGACATTCTCATCGTCTATAAAAGCTGTGTTTTTCTTCGTTGTAACAACAACGAAAATGGGTCTGAAATATTTCGCTCATCTTCCGTTAGAATTGAGAGAGAAGATCGTTCGTGATCATTTGCAAGAGGAGAGGAAGAAAGAGTTTCTGGAGAAGGCTATTGAAGATAGCTGTAGAAGACATGAGGCTTTGTTGATAGAAGACCCTTCACCTGCAGAACTGAATTCTCTGAGTAAGTT
GCTAACAATAATTAAGAAACATGTAATGGCCAGAAACCGATATCGGTTGCTGGCACTGTATATCTGAGATCGCATCGGTTGCTGGCACTGTGTATCTGAGATCGCAACGCATTGCCAGGAATTTCTGCATATAAGACAAGAAACTTAGAGCAGATGGAGAACTGCCTGCCACGCTCGCTAGAGAAGCTGCAGCAAATATTACAAATATCATTGGAGGACTTGCCGTTTGGTTGTATATTTTGCGGGAAATTGCTTGGGGCTGCAGAAAAACAATTGTTCAAATGCACGGGGCTATGCATTGTATGGCATAAAGGGTGGCCGTATGGGACCTGCAGAGACTGCACTGTATTGTCTTGTGCTTTGGATCTTTATTGTCACCTTGCTCTTACTGCTCCTGCTTTGGAGGCTGAAGCGCTGGTTGGTCAGGAAATATCTAGCTGGTTCATGCGTTGTACAGTTTGCGGAAGAAGATTAACTATTCCAGAAAAGATTGAATTAAG
GGGCCGGGCCCTCCCGCGGCGGCGCGCGCGCGGAAAAAAACGCCGGCGGGGCCGGGACCGCGGGGCGGGGCCGGGACCGCGGGGCGGGGCCGGCCCCGCCCAAACCCGCGCCGGCCGCGGCCGCGGGGGCGGGGCGCGGGGCGCGGGGAGGGCCCGCCCGGACCCGCCCCAAACGCGCCCCCCCAAACGCACCCCCCCCGCCGCCGAACCGCCCCGCCGGGAAACGCGGCGCGGGGGGCCGGGCCCTCCCGCGGCGGCGCGCGCGCGGGCCTCCGGCGTTTCGCGTCCGCGTCCTCCCGCGGCGCCCGAGAGCGCGGGCAACCAGCACGCCCGGCAGCGTCCGCGCGCTCGCCACCCTCACTCTCGGCCGCCGTCGGTCTCTCTCGCGCGCGGCCTTCCGTGTCGCGCGCGCCCGCCGGAAGCTGAGGCCGCCGGCGCGCGGGTGGGCGCTCGCGCCTGCTGCCCGAGCTCGCGGCGGGCGCGGCCGGGCGCGGGGCGCG
AAACTCTCAATCACACATATACAAAAACGTTCAAGCAACCAAACTTTCTTTAAACTCTCTCTCTTAAACTCTTCCTAAATCTCGCAGAAATTTCCCTTCAAGCTTTTCAATCACTGAACTCAATGGCATCCATTACTTTCGGTAACGCATGCACTGTTGTCTTCGGACAAGTGAGGAAGGAGGAAGTCACTGCCGGACCTGTGGCAGTGAACTTGAATGAAGGCACAAGAATGGTGGTTGTGCCAACTGCGGCACAAATGGCAACACCCACGCCAAGTGTTAGCATTAAGATTATCAATAGATGGTCTAATAAAGCTGTCTCCTCATATGAGAGACAAGTAGAGGATGTGTTCGCGAACTTTTTCGCAAAAAAGGAGAGGAGTGACGAGCTTTTAACTCGTTACTATGGAAAAGTTGTCCAGAAAGGCAACAAATTGATGGTTAAACGCGCACCGCTACATGTAGCTCGCGTTTTGGAGAAACAACGTCTTCAAGATATT
GACATTTTGTCATGGCACAGCTGTTGTTCAGGAAAACGACTCAAGACTTCCGAGATTGCTTTGGACTGAAACACGAAATACTTGCATCAATTTACAACGAAAAAAGCACCTTCTCTAGTGAAAACGGGTCAATCCAAATATTGGAAGAAGCAGAAGTTAATGCTCTAGGTGAGTTAGTAAGAGATGGCACGGTCGCAATTTCATTCGGACCTGGGATTTATTCACGTATGTTTTCTCATTTACGTGATGATTCTGATTATCGGTCTGCCCTTACTGACTGCGTGGCTCATGGGTGGAAGCAAACTCGAGATGCGAGGGATGTTCGAGAGTGGCAACGATCTGCTGCGATTATGTGCGCGGAGAGGTATATGTATAAGGTGAGGCAGGCGTATAAGAGGGTGGTTGAAAACTTGGATCATATGTACGCCTGGCATTACTTGACCGAAGGGCCCTCCGAGCATGTCTTTATTCTGCCAGCTATGTATGAATCTGTACGGCAT
ATGTCAAAAACTTTTGCCGAAATAGCAGAGGCTTTTCTAGAGCCAGAAGCTGTAAGAATAGCCAAAGAAGCAGTAGAAGAATATGGGGATCACGAAAGAAAAATAATACAAATTGGAATACACTTTCAAGTTTGCTGCATGTTCTGTGATGAGTATTTGAGTACAAATGGGAGTGATAGATTTGTGCTCATTGAAGGAAGAAAAAGAGGAACTGCAGTGTCTTTACAAAATGAGCTATGTAAAAGTTATGATCTTGAACCACTACCTTTTCTTTGTGACATTTTTGACAGGGAGGAAAAACAATTCGTTGAAATTGGAATAACAAGAAAAGCAGATGATAGCTATTTTCAATCCAAGTTTGGTAAACTTGGAAATAGCTGCAAGATATTTGTATTCTCCTATGATGGAAGATTAGACAAAAATTGTGAAGGCCCTATGGAGGAACAAAAATTGAGAATTTTCAGTTTTCTTGCAACTGCTGCTGATTTTCTTAGGAAAGA
ACTTGCTTATACTCTAAGAGTATCGCCACCGACGACGACGACGGCAGTCGCTGCCCGGCGAAGCCGAGCCGCCGCGAAGCGGCGAGCGACTGCCGTCGTCGTCGTCGGTGGCGATACTCTTAGAGTATAAGCAAGTACTCAGCATGTATAGAGTACTTGATGACGTCATCAGTGACCTTGACCTCTGACCTTCTACTTGACCTTGACCTACTTCTATGACCTTCTGTCTACTGACCTTTGACCTTCTGAGCTGATGGTCTACTGACCTGATGATGAAGAGGATCCGAAGACCTTGGAGCTGAAGGTGGAACATCAGGACCTGATGTTAGTAAAGGACAGTAACAGTGTGCGAGTGAGATAGCAATACAACAATTATTAGAAAGAGATAGCAATATGAGTGAACGAGATAACATGAAAACAAACCTTGAGATAATTTATGCGCATTTTATTATCTTGTTATTGTGACCTCATTTGACCGGCAAACTCGCGTCGAAGCTAAA
GGGTTTCAATAGGAGAGTTGCTGACACGGTGAAGCCGAATGCCACGTGCGTCCTTGCGGAGTGGTGGAATACCCCGCAAGTGATTTAGCACCCCTATTAATGGAACCTACTCCTGAGAGACTATGCAGATTGGTCGCCTTGGTGGTCCCGAGTTCCCGTGTGACCCTCCCAACGAAGCAGGTGGAAGATCCTTCCGTTGGGTAGAAGCGCAGAGAAAGCTGCACGCCCGGCTTACAGCAACTGCATAAGCTTACGACCAGGATACCTGGTAGCACCTTGAATAGGTTGACCAGGGTCTCCATGAATCTCTCCTGGAGCGAAAAGGTGAGGGGTGTGTGCAAACATCGGCAGGCGCCCAACTGCCTGAATGTGGCACACATATCAACCCCACCTGAGAGACTGTGTTTGCGTCACGCCCGGTGGTCACAGAGTCCCCATGTGACCCTACAACGAAGCAGGTGGAAGACCCTTCCGTTGTGATAGAAGTGCTGAGGAACCAG
ACAGCTATATAGTCCAATATCGTTCTACCATGCTATTTAAGAGCTTTAAATAATAACCCACTATGTACCCTTAGGTTTTATTTTATCAACAATATAGCTTAAAATAGAAATATACCTAAGTGCTTTTTACTATACTACTATTATTTATCGGAGTTAATTAAGAATGTCTTTTTATCTACCGAAATACACCGATCCAATTGAAGCAATCGAATGGAAAAAGAACGGTGATATACCTGGTGATGGCGTTATCAATAATATCAACCAAGGTGCTATTGTTGGTTATGCTATACCTACTAAAGAGTCTACTCTTAGTAATGCGATTTGCCCATTATGTAATCTAACTGAATCTAGTCATGGTATTTTACGTGTAGGCCCAGATAAAGATAAAATTGTCTGTCCGGGTGATTTTATTATTTTAATTCGTAAAAATAATGGGCGTATACTAGATTACAAATTAATGCGTCAACGTGAATTTAATAAACTTTATCAACTGGTAACAA
ATGGCGACTGAACCAAAAGCTGGTCGCCCCTCTGATTATATGCCGGAGGTGGCTGACGATATCTGCTCGTTGCTTTCTTCTGGCGAAAGTTTGCTGAAAGTATGTAAGCGTCCTGGTATGCCGGATAAGTCCACTGTTTTCCGCTGGTTGGCAAAGCATGAGGATTTTCGCGACAAGTACGCGAAGGCAACTGAGGCACGAGCTGATTCTATTTTCGAAGAGATATTCGAAATTGCTGACAATGCGATTCCAGATGCTGCTGAGGTGGCAAAGGCAAGACTTCGCGTTGATACCCGCAAATGGGCGCTGGCCAGAATGAATCCCCGTAAGTATGGCGACAAGGTAACTAATGAGCTTGTCGGCAAAGACGGAGGCGCAATTCAGATTGAAACATCACCGATGAGCACTCTATTCGGAAAATGACCTCGATTAATCCTATCTTTGAACCGTTCATTGAGGCGCATCGCTACAAAGTCGCCAAAGGCGGTCGAGGTAGCGGT
CGCACCGGGGATCCTAGGCATACCTTGGACGCGCATATTTCTTGATCAAAGATGGGACAAATTGTGACTTTGATCCAGTCCATTCCTGAAGTCCTGCAAGAGGTCTTCAATGTTGCTCTGATCATTGTCTCAGTTCTATGCATTGTCAAAGGATTTGTCAATCTGATGAGATGTGGCCTTTTCCAGCTCGTCACCTTCCTCATTTTGTCTGGCAGAAGTTGTGACAGCATGATGATTGATAGAAGGCACAATCTCACCCATGTTGAATTCAATCTCACACGAATGTTTGACAATCTGCCTCAATCATGCAGCAAGAACAACACACACCATTACTATAAAGGACCATCCAACACGACATGGGGAATTGAACTGACCTTGACAAACACATCTATTGCTAATGAAACTAGTGGGAACTTCTCCAACATCGGGAGCCTTGGATATGGCAATATTAGCAATTGTGACAGGACAAGGGAAGCAGGACATACATTGAAATGGTTACT
TATAGGATATACACTGATTGTTGGCAACTATCATTAAATCATAAAAAAAATATGACCAGAAGAGGTATATATAAATAGCTGAGACGTTCGTAAACTTTAGGATGCAGATGGAAGAAGACAGGTTTCCAACAACAGTGGCTGATTATTGCTCTGAATTTGATATTCCTTTAAAAGATCTTAAGTTAAAATGTGTATTTTGTAGATTTTACTTAACTGAACAGCAGTTGGCTGCATTTTATATTAAGAATTTAAAGTTAGTTTGGAAAAACCGTTATTGCTTTGCTTGTTGTACTCCGTGTCTTAGACTTACTGCTAAATTTGAAGCTGAAAACTATTTTCAGTGTATGTGTAAAGGAGAAGTATTAGAAGTTCTAACTCGTATTCCTTTGAGTTCTCTTTCTGTACGCTGTTTTGATTGCCTTACATTGTTATCTTTTGCAGAAAAAATAGATTGTATAATTAGTGGTCAAAACTTTTATCTTGTAAGGGGTCGCTGGAGA
GGGGATACGTGCCCCTCCACCCCCACCGCCACCCCCTACCAAAATAATTTCCGGTTGTCAATAGCCCCGCCTCATCATAGGCCCGAACTATCACAAACGGAAAAGCGATAGCCCAAAACACTAAGCCCCTTTTCATCATTTCATTTGTAAGCGCGTTTAAAATCATGGTAAAATAATGACTACCCCAAATTGCGCCCCTGCAATTTGCTGACGGTTTAGCGAAAGGTGAAAACATGGCGAAGAAAAAACCAGTAGAAAAAAACGGGCTTGTTTATAAAGAGTTTCAAAAGCAAGTATCAAAGTTAAAGAAAGCTGGCTTAGTTCCTAAAACGCTTGACGTTCGCAAAGTCAAGCCAACAAAACACTATAAAGGATTGGTAAGCAAATATAAGGACGTGGCAACAGGCGGCGCTAAACTTGCCGCTATCCCTAACCCCGCCATTATAGAAACACTTGAGGCGCGGGGCGAATCAATCATAAAGAAAGGCGGTAAGGCATTT
ATGCCTAATCTAGCGCAAGGATATCAAACGTCAGCCAAGTCGTATATTTACGATAATAAATATTACAAAGGACTTGGTGACATTATAAACAGCGCCAAGAAACGCAAGCATGACCAAGATTGGGAAAAGCATGCTGACGAAAGACGGGCGTTGAATGGTTTCATCCTACCTTTGGACCCGCGTACGGGTCCAGGTAAACATGTCAAAATGGTTATGTTTCAGGAAGTGCGTAACATCAAGGCCAATACAATGAAATTGGCTATCAACTGGTCATCGAAAGAATATCTGCGCGAAGTATGGACTACCTTTATTGAAGATACTTTCCCTATCAACAACTATCAAGAATTCACCGATGTGTTTCTCGAAATACGTTGTACTCCCAACAAAAGCAACAGGCATTACAGATTTTTAGCTCAGCACGGTCTTCGTATGGACAATGATTTTGTCCCATGCGATACCATTCGCGTTATCGAACCTTTGTATCTTGAGGGAAACACCGT
GTATCAAAAAAGATGATGATACTTGGAAGAAGAGATGAAGGAAAAGAAAAAGATGGCACGTAAGTTGCAAAGAGTTTCAGTTTACCAAAACAGAAAGCCCTAGAAACAAGCGTGAGATATCAGAATCTGACACAGAGGAGAGATATCAAGAATCAAACCGAGACAATCACAAGATGGCTTTTCAGAAAGAGTTCTTTGGACTGAGAGATGTGAAAGTGGATTTATCCGCTGGAGAGGGATTGGACTTTGACCCATCCGAGGTTGAATTGACCGTTTATCGGACCGGGGCTGATACTGATGGAAACACCATCATCAAGGCCTTGGCTGCAGTGGGTGGCCCAAAGACCAATGAGGCCCTATCTGTGCTTTTGGCTTTTGTCACGTTAGGCACAGATCAAGATGAATATGAGACCAGGATTAAGATCTTGAAAGAGATTGGATTCAGTGTAAAGGAGGTTCCCATGGCGAAAGATGCAAGTTCGGGGATTGAGGCGCCGCTG
TATATTTAACGCGAATGATTTAAGGATTTTTATGGTTTTAACCAAAACTCTGTATGATTGAATGTCATATTAATTTTAGACAATATGATGTAATGCAAAAATACTCCATATAAAAATAAAAACAACATATGACATTACTACTTTTTGTATATGACATCTGTTCATATTATTAATATGATATTATTTATTAAAGTTTTCATATTATATGACATATATATATTATATAAATTAATATAGAAATTAATATAATAACATTATATATAATATAAAAATATTTATGCATTTCTATCGAGATAGTCAAAGTATGCACCAATTTTGTGACGTGTAACATTGTTAGTTTCAATAAATCCAATCAATATATTACAATGAAAACATACCCACCCCCTTGCAGTTTTCTTTATGTGATCATGATCAAGATTTAATGTTTTATTTGGAATCTTTTTGCATATATGACATTTACCGTCAACTGGAAATGGAGTATTCCTCTTTAAGTTGTATCG
GAAAACCCAACCCTAACCAACCTCAACCACCAACATCCTTAACGAAATTAAGCTCCCAGTAAGGATATATTCCGCGGGATGGCTCGTGTGCGCGAGGTTTACTCTTCCTTCTCCGACCCCTCTCTGAAAGCTATCATTCAGGATGAGGCCTACAAGGCCATTCAGACCCAAATGAGACAAGCTACTGTGGTCAACCCATACGCACTCTCCACCGATGCGGCGGACGCATTGGAAAACCTCGGAATCATCACCAACCCCTACTCAATCCAACTCCACACTCATGCTGCGGCGAAGGCAATTGAAAACGATCTATACAATACCGTGGCCTACCACTTGCCCAAAGAGCCAGTTACTTTCTACTACATGAAACCTGGGAAACTAGGGAAATTCAGAAGAGGGCCCCAGCACAAGGACAAATTCATCAATTCACTGTTTGAGCCCAAAGACATTGCAAGGTACCCCGAGGAGACCGTCGTCAAGCATCTTGAAGAAAGTCCCTG
GGCTTAAAAAGTAGAGATCGATGGCGTCTTCACTGTACGCACAATTAATCTCACAAAATTACTATTCTCTAGGAAATGAAATTTTATCTGATCAACAAACTAATAAAGTGGTATCAGACTATGTGGATGCAGGAAACTACACCTATGCTCAATTGCCACCTACAACGTGGGGATCTGGGTCAATACTTAAATCGGCATTCTCTACACCTGAAATAACTGGACCACATACGAATACAGTAATTGAATGGAGTAACTTAATAAATACTAATACTTGGCTGTTATATCAGAAACCATTAAATTCAGTTAGATTATTAAAGCATGGTCCAGACACTTATAACAGCAATCTAGCAGCATTTGAGCTATGGTATGGAAAATCTGGAACTACTATAACATCCGTATATTATAACACTATCAATAACCAAAATAAGACGCATGATGCTAATTCAGATTGTTTAATTTTATTTTGGAACGAGGGATCTACACAGTTAGAAAAACAAGTC
GGATCCTTCGAAAAATCAATTTGCCGCGCATCCTGAAGATTACATTCTCTATGAGATTGGATCTTACGATGACTCTACTGGAAACTTCATTCCCTTAGATGTGCCTAAAGCCTTAGGAACAGGCTTGGATTTTAAGCACAAACAGTAGGGAAGATATGGTTAGGAATCGGCGTTTGCCTTCAGTTATGAGTCATTCTTTCGCGCAAGTGCCATCAGCGCGAATTCAGAGAAGTTCTTTTGATAGATCTTGTGGTTTAAAGACTACATTCGACGCCGGTTACCTAATCCCTATCTTTTGTGATGAAGTTCTCCCTGGAGATACTTTCTCCTTGAAAGAGGCGTTTTTAGCACGTATGGCAACGCCTATCTTTCCTCTTATGGATAATTTGCGTTTAGATACGCAGTATTTCTTTGTTCCTCTTCGACTGTTATGGTCGAATTTCCAAAAGTTCTGTGGAGAACAAGATAATCCTGGAGATTCCACAGATTTTCTTACCCCA
GTGATTTAATTATAGAGAGATAGTGACTTTCACTTTTCTTTCTTTGCATTTCGCTGGACTCAAACTGTTCCATAATGGCTCCAGTTGTTTCCAGAGATCAATGTAAACCTAAAACACCAAAGCCCCACCGACCAGCCCCTCCCCACAGGTGCACTACCAGGTGCCCTGAGGATTGTGGGTGGTACGTGGGTCGCTGCTCCTGCCCCAACGTCTGCCAACGCGAGGGTTGGGACGACTTCTTCGTAGCTGACAAGGTGAAGCCTCCTAGCTACGTCGCCTCAAAGACCTCGGTCGCAGATGTTGTCGACTGGCTACTTGAAGAAGACCCTGCTACGGACGGCCCCTCGGAATTTGACCTCACGCAATTTTTCCAGGCTTACACGGACAAGTCCCACCAGATCCACCGTGACTATGCCCCGGACCAGCTTGCTCAGGCCCTTGACATGGCTTACATACTATCGGTGGACCCCCCGGACATCAAGCTCCCAGAGTATGAGGCA
GGTGGCATTTTTGTAATAAGAAGTGGTACTCCAGTTGAGGTACTCCAATTGAGCCCCCTCAAACTTGCTCATTCAATTGGAGTATTAGAGTAACTTATATAGTAGAACCCTCTATAGAACTCTAAATCTGGTTCACACACGTGGCGGCCATCCGCTATAATATTACCGGATGGCCGCGCGCCCCCCTGGTGCCGTACACTCTCGCGCGATCTTTAATTTCAATTAAAGATGGTCCCAGACGCTTTCGTCCAATCAGGTCGCGTCTGACGAGTCTAGATATTTGCAACAACTTAGGGCCCAAGTTGTTGGGTGTCTGCTATAAATGAAAGAGACTTTGGCCCACTGCTTTTAACTCAAAATGCCTAAGCGCGAATTGCCATGGCGCTCTATGGCGGGAACCTCAAAGGTTAGCCGCAACGCTAATTATTCTCCTCGTGCAGGTAGTGGGCCAAGAGTTCACAAGGCCTCTGAATGGGTAAACAGGCCCATGTACAGGAAGC
CAAAATAAATACAAGAAAGAAAGATTTTCTCCCACAGCTTGTATTATCTCTACGACATTAATGATTAATGAGTAGAGTTGCCACAATCGAAATATACAACGAGAACGGAATAATCGTAGCTCGGAAGAAGACGTCGGGACCGCACGCGCTCCTAGAACTCTTCAACGGAAAGCAGAAATACGATCAGGTGTCCGAACTCTTTGTAATTTGGGTTTGTGAAGAGTGTGGGAAAACCGTGTACTCTACGTGCGAATTTAAAGGAATCGTATTTGTTAGAGAGGACGGGAAAGAGACAACTGAATTCGAAACAGAAGCAGTTGTAGACTCCGACGATTGTGGGTGTGCTTACGAGTATCATTCCAAGACCGAGAGTGAAGCTTGCCTTTGCCCCGGATACGCGATAGAAGGAATCTGCGATTGCGATTGGTACGAAGACAGACCCGAAACCAGCGACAGCTCTGAGCTTTTCACCCAGTGGGAAAGGCTCGAACTCTTTTCTG
TAAGGTATGTGAGTAATTTTTGAACCGCCCCTGACTAATCTAAACATGCTAACCGCACCCGGTATAAGCTATAAAATATCCTGAGGTGATGCAGTATCTGATCCTGGCAGTCACTCCTGGAACAACACCGATCCAGTGGCTTTGCCAAAAGCAGTTTAAACCTGCCAAGAAAAGCCCGCCAAAACGTCTGCCAACTTTGGAACCGTTAACGGTAAGTTTCGCAACTCTCTCGGTTGCCAAAAGTTTTATCTTGAGAGGTTGTTGGCAATTACAACCTGCCACTCATAAACAAGTAACCGCCTGCGTTTCTAGGACATTTTATATACAGACATACAGATCTCTGTTCATTGTTGAGATGGATTTAAAGACAGTGCAGCAACTTAGAAGTCATTTGGGCATTCCTACTGAAGACCTGTTGTTAGCCTGTAACTTCTGTAAGAAATTTTTAACCTTTGAGGAGCTATTAGGATTTGATAGCAAGACTTTAAATCTTATTTGGA
TGGCATTTTTGTAATAAGAGGGTGTACTCCTGATGAGCTCCCTCAAAACTGGCCTATTCAATTGGAGTATTGGAGGCTAATATATAGTAGAACTCTCATTAACGGATTTGCAACACGTGGCGGCCATCCGCTATAATATTACCGGATGGCCGCGCGCCGCCCGCTCCCTGCCACCTGGCGCTCTCTCCTCCCTTGGTGCTGGTGACCCTGACACTTGGCGCGCTCTCGACCCTCGATCTTTATATACCCACGTGGTTCGGCTAGTCTTTGTTGACCGACGCTTTAATTCAAATTAAAGCTCAACTCTTTTATGTCGCGCGATATCAATTCGAATTTGAATTATTGATTCGCGTTTTCTGAGTGTGCCCCATTGTACTACATGGACGACGTGGCCGATTTGAGACCATGCTGCTGAGCTAAGTTAAGTGTATGTCTGACTCATCCTTGTCTTTAAATTGGTCCGGAATGATATATTATATTTTAAGTGACTCAGCTGTTAA
GGTAAAGTTATACATTTACCGTTGGACAAGGTAAGATTACCGACATCCTAATAGAATTGTATAACTTTTGCTCTTTCAATCTTCTTGGAGAATTTCGATGGCACTCGAAGTTGAAAGCGCTTTTTCTTTATCTTATTTGCTAAAAGAAAACAAACAAACCTCAAATAATCTCTTTTCGCTGATACAAGTACCCTACACGAAAATGACCCATGCGAAAGGAAAGAAGACACATCTTCTTAGATGTATTTTAGGATCTCCGTTTGAGACTTTAACCAAGTCTAGCATCCGTAGGTCCCTGAAAAACCTAAGAGAAGTCTGTAATTTACCTTATTGCAATTTTAAGAAAATACCAAAAAATATAAGTTATAAGTATCAAAACCCTTTCCTTAAATTATATGAAATAAACAATAATTTTATTAATTGTAAAGTGGGCGCCACTGGTAACACGAATTCAACGTACGATTGGCGTAATTTGTCCACTATTGGTAATGGTTGGAGTG
GTTAAAAATCTATAGAGATGGACACTATCGCCGCAAGAGCACTCACTGTGATGCGAGCATGTGCTACGCTTCAAGAGGCAAGAATTGTGTTGGAAGCCAATGTGATGGAAATTTTGGGGATAGCTATCAATAGGTACAATGGACTCACTTTACGAGGAGTGACGATGCGCCCGACCTCGTTAGCACAAAGAAATGAGATGTTTTTTATGTGTTTGGATATGATGCTGTCTGCTGCTGGGATAAATGTTGGACCGATATCGCCAGACTATACTCAACATATGGCTACGATTGGTGTACTAGCAACACCGGAAATACCTTTTACAACGGAAGCGGCGAATGAAATAGCTCGAGTGACTGGGGAGACTTCGACATGGGGGCCAGCGCGTCAGCCTTATGGTTTCTTCCTTGAAACTGAGGAAACCTTCCAACCAGGGAGGTGGTTCATGCGCGCCGCTCAAGCAGTAACTGCAGTAGTGTGCGGTCCGGATATGATTCAAGTG
CGTTGCTCACTGTGTCCCACTGCTCCCGGCTTCCCAAAAGTCAACTTCGTCGCCTGGGCAGCCCGAAATCCCTGGGTCATGGTGGGCGCCGATCTTTTTGCGCAAATAAGTTCGTCGAACCACTCTGACAACATCATCGGCGAAGCCCTTGGCCGTTATCGCGCGCACGAGTCTCGCGCCGTCCAAGTCATCAGTTCCGTCCTGACTCCCTCTGAAAAAGCATTGGCTGATCGCTGGGCGATCCCCTATTCTTCTTCCCCGGTCGGCCGCGTGCCTCACGTCATGCTCAAAGCTCTTGAAAATCATCGCAACGTGAACATCCTCCCCAACTACTTACGTGGTCGCGTCACCGTGTTGTCCATGAAGCCAGCCAAACTGGCAGCCTTGCGCGCCCGCTGCCCCGGCGTTCAATTCAACCTTGTCAACGAGATCATCACGCCGGCTGACCACACCCGCTACACTGATCCGTCCCCCCCTCCGGATTTTCAAGGCCCTGGCGA
TGTCTTGTGCAAGGGTACGACCGAATCGTAATGGAGAGGCAGTGTAGTACTAAAAGTCAATCTTGGTGTGTAAGAACAGCCGAAGATGAAGAAAACAATTTTATGATGATTTGCCGTAAGGGTAACGTTTATGAGCTAATGGAATTGGCACCATTCATTAGCGTTGATGGACATCTGCTGCATAAATACGACCATCGTGGGAGACAGTGTATTCACATGGTGGCATTGTACGACAGAAAAAATGCTATTATGAAAATAGAAATACTTGTAAACATGGGTGCAGACATTAATGCAAGGGAACGAAATACTGGTAATTCATTACTTCATATTGCTGTGAAGACAAAAAATTACGAATTGGCTGAGTGGCTGTGCCGAGAGCCAACCGTTAATCTAGGAGCTATTAATTATGAGCATCATACTGCTTACCACATGGCCTACTACCTTCATGATGAGAAGATGAAGGAGCTTTTGATAACCAACAGAGCTGTCTGTGACAATCC
NNAAATTCTCCAGGATTTCTCAACCTTGGTTGTGCTATCTGGTGACTTGCGCGTGTTGTCTGCGTAGAGAATTTCTCTCCTTAACCAAAAGGGGTTTGAAGACTGGGTCTACCGCTTGCGGGATAAATTGTAACTTCCAGTAAACGACGACATGGATACCATCAAGAGGATGCTGTGGCCTAAGAAAGAAATTTTTGTTGGCACGTTCGCGACCGGAGTGGAAAGGGACACCTCGGTGGACATCTTCCAATTAGTGTGTAGGGTTGTGTTGAGATACATGAGGACAGGGAAAATCGAGAATAACACTGACAGTCTGGGAAATTTCATCGTTGAACTTCTCAAGACAGATTGTGCAGCCAAATGGGAATGGTTCATGAAACGCAGGAGGGTTGGTGATTACGCCAAGTCACTCGCCATTGCTTCCATCCCAGTTATTCCGTTGCTTAGCTATGCCACGATGAAGAAGACCGTTGCGCTTCGGGCCTTTGGTAATGAACTCT
GAGTATATTCCAAAAATAATTTAGTATACTTTGAAGTATATTGGCTATAGTTTGAAATTTTTTTTCACCACAGATATCATGGAGAATACTATACGAGGATGTGCAGTGTCTTTTTATTATTTCCGTGTATAGGGTAGAAGTACCGTTTGTGGCCACTGTACCGTTTATGGCCATTTATTGTTCAAATAAACGATAGAAATGAATTTATGTTAATAAACCATTACAAACTCAATTTGTTTTAATATAATATTTTTAAAACTCAACAAAAATATGGTTATAATATTGTTATTTTTTATAAATTAATTCAAATGTTAACTGGCCAAACACGGTGCTAAGGTGGCCAAAAACGGTACTTCTACCCTATTATTATAAAGACAACTACTGAACACGCGATCAGTAATTTGACTGAAAGGTTTTTTATCATAAGGGTTGTTAAACAATAGTATATTACACTACAAGAGCAGAAAGTTGAGATTCCTGCACTGCGGGCATCATGGCAC
GCGAATTCAAACGAGATGCCTAAGAGTTTGGATTCGCTAGCTGTCCGGATGGTAGTGTTACCTGTGGTCCACCACGGTAAAGCATTAAGGGCTAGCCTTAACCTCACTGGAATTGAATGAAAGTGGGAGATCAGTGGCCTCCAACGGTTGGACTGACTGGACGGGGGGTAATCGAGTGGGAGTCCCCCACATCCTACATTTATGTAGTTCCTCACGATCCACAGCAATCGTCTGGTTGTATCCAGGTTACTGCCGCGAGCGTAAGGGAGTGTTTTGGCAGACACAATCCAATATGCTGACTACGGTCGGTGTGGAGGATCCGAAACGTAAGCAAGTTTCTTGTTACTATTGATCAACAGCTACATCCTACAACGACAGCTATCATACCAGCCATCTTTAACCCAAGAATTCCACGTGAACATACCTTGAGTATACAATTCTTGAGCAAAATGGCTGATATACCAAACTCTGATAAGATTGCTTGCGGTCGCAAGCCTATG
ATCGCGATTTCTATTTTGTGACGGTTCGTGTCACGTGACCGAGAAAGGCGGTGTTCCGTGACGCGCTCATGTGTTGTCTGCGGCACGCCGTTCGAGGCAAAGAGACCGCAGGCCAGGTTCTGCGGCGCGACCTGCAGAAAGCGGCATTCACGCGGGGCAAGCGCCTCGGCGTCGACACCCCAGCAGCCGCCGGTTCCGATGACTGGGGCCCCGGAGGTCACGGATCCCACTCCGAGCGCCGCGATGCCGCCGCTGCTGCCCGCGGCGGGGCTGGTCGCGACGGTGGTCAAGGAGCTGACCGCGGCCGGGCGCATGGAGACGGTTCTCGGCCAGCAGGCGCTGCGGTTGGCGATGCGGCTGGAGACCTCGACAGTCGACACCGGTGCGGGCCTGGCGTCGCTGTCGAAAGAGCTGCGGGCGGTGATGGCGCAGGCGGTGGCTGGCGCGGCGGTCGAGGCGGATCCGGTGGACGAGTTGAAGGCCAGGCGTGACGCGAAGCG
CGAAAAACAAGCGATGAACAGAACGTGCCCCAGCTCTTACCGTCCCTGTTTTTCTGGGTTGCGCACCTCCATCCGGGTGCGTGCTTCCGTAGACATCTAATTTTAACCGAATTAGGCAAGTCCGGTCCACGTGGAAGTGGGAAATGTTATGCTACTCTGTGTCTTCCAAACACTAGGTTGTCCGCGGCTCCGAAAGAAGCTACTCGGGACCGAAAAGGCGTTAGCAGTATGTGGTAGGAGGGAGGCGGGAGACCGCTCCGTTGATCATCACATTCTGTTCTCGACGGCATAACTTTACACTTTTAAAACACTTTAAACCGCTGCTTCCATGGAGGCTACTTCTCTTAACCATTTTTTGTCTGGTGTCATCGCCGCCCCTAAAGGTGGACGTTTGGCCGAAGACTCTGCTTTCCGCAGGTACCGTGCCCACGTCCGCACCACCGCCACTATTGGCGGTAACACGGACGCCCGTAACGCGTTCATCCGCTACGAGGTTGGAC
GGAGTGAACCCCGGAGGGGGTTCGCTGAAAGCCGAATCGAATTCGACTTTGCGTGATTCACATCACGTCTTACTCACGATACTAGTACCGCGAGTTATCTTGTGGTAATTAAAAACTACCAGGAGATAACTTTATGAAGAAAAGGACAAAAGCCTTGCTTCCCTATGCGGTTTTCATCATACTCAGCTTTCAACTAACATTGTTGACTGCCTTGTTTATGTATTACCATTATACCTTTTAGGAGATGGTGTCATGAACATGTACAAATGGGTACCTGAAAGTATCCGCGATTCTGGCGAGGGGCAACCCTCTTATTCAAATAATGGTGATTATGCACCGAGCGGCCCTTGGGTTGCTGCGGGTATTCATACCATGCCACAATCGCTGCGGGATTCCATGAGAAATTCTATCATGGTCACCGCGCAAGCTCGTCGTGATGTCATTGGCCCCGAATGGGGCCCTGACGGACGCTTTACTGGATATGCTTCAGTGATCGGGAC
GCAAAAGCAGGGGAATTACTTAACTAGCAAAATGGAAACAATATCACTAATAACTATACTACTAGTAGTAACAGCAAGCAATGCAGATAAAATCTGCATCGGCCACCAGTCAACAAACTCCACAGAAACTGTGGACACGCTAACAGAAACCAATGTTCCTGTGACACATGCCAAAGAATTGCTCCACACAGAGCATAATGGAATGCTGTGTGCAACAAGCCTGGGACATCCCCTCATTCTAGACACATGCACTATTGAAGGACTAGTCTATGGCAACCCTTCTTGTGACCTGCTGTTGGGAGGAAGAGAATGGTCCTACATCGTCGAAAGATCATCAGCTGTAAATGGAACGTGTTACCCTGGGAATGTAGAAAACCTAGAGGAACTCAGGACACTTTTTAGTTCCGCTAGTTCCTACCAAAGAATCCAAATCTTCCCAGACACAACCTGGAATGTGACTTACACTGGAACAAGCAGAGCATGTTCAGGTTCATTCTACA
GGGTTTCAATAGGAGAGTTGCTGACACGGTGAAGCCGAATGCCACGTGCGTCCTTGCGGAGTGGTGGAATACCCCGCAAGTGATTTAGCACCCCTATTAATGGAACCTACTCCTGAGAGACTATGCAGATTGGTCGCCTTGGTGGTCCCGAGTTCCCGTGTGACCCTCCCAACGAAGCAGGTGGAAGATCCTTCCGTTGGGTAGAAGCGCAGAGAAAGCTGCACGCCCGGCTTACAGCAACTGCATAAGCTTACGACCAGGATACCTGGTAGCACCTTGAATAGGTTGACCAGGGTCTCCATGAATCTCTCCTGGAGCGAAAAGGTGAGGGGTGTGTGCAAACATCGGCAGGCGCCCAACTGCCTGAATGTGGCACACATATCAACCCCACCTGAGAGACTGTGTTTGCGTCACGCCCGGTGGTCACAGAGTCCCCATGTGACCCTACAACGAAGCAGGTGGAAGACCCTTCCGTTGTGATAGAAGTGCTGAGGAACCAG
CAATCAATATATATACCGCATGCTTGGGAGGGGATTTCGGCTTGAAAAGTGATTTTCTTTTTACTGTACTTTTCTTTTTGTTTTCTACATGTTTCATTTTTTGTTTTCTGGTTATTTTACGTTTAAATTGTCTAATTGCTTTTAAAAAGTTGATTTGTTCGTTTTCTGTTTGAATTGTGGGCGGTTAAATTCTGTGTCGATCTTGGTCATGTGTTTCGGATTGGCGCTTAAAGCGCTTTCATTTCCCGTAAACGGTGTTGTAATTTTCGAGTCATCACAACTGACCTTGTCGTCCGTGCGGGGTAAGACCATGGAGTTTCCCTTTTCTGTTACTCCTGATAGCCCTAAGTGGCCAGTGAAGCGAAAATGGGAAGGGATAGAATGTGGCTATATAAAGTATGGGATACGGGCTGGAGAATATTCTCCGGCTGGTCCAAGGGCTGTGCGTTACCCTCTTCCATTTTGATGAAATAGATAGAGAGTTGGAATTTGATTCTCAT
TTAGTATGCGGGCCCGGTGAACAGAGGCGCATCAGGCGCAAACTCTTTAACCTTGAACACCAGCGAAACCTCAATGAGCATTTCCTCTTCCTCGCCTGAATCTGTGCCAATGTACACGATGGGTTTGTAAAAGTTTTCCCAGATGACGCGGTTCACAAAGGATTCGAACGAATTGGTGTATTCGGCGTGGATGTTCATAATGGGACAGCCGCCGCCTTTTTTCGCCAGGCTGATGCGGTATTCGTTGTTCATACCCACGTACGATGGCTCAACGATTCTAATCACCTCGTGCGGCACGTAATCGCAGTCCCACCTGAGCGCGTGCTGGCGCAAGAATTTGTAGCAGCGGTTGGGACGGGTGGGACGCATATTTACGACTAGGAACACGTCCATGACTTCTTGGTCGTTAACAATGGGAAAGCTGTCTTCAACGAACCGGGTCCAGGTTTCGCGCAAAAACTCTTTACCGCTCCAGTTGACAATGAGTTTCATCGTGTCGG
GGGATTTAGCATTCACTAGCGAACATGACGAATCTCAACATTGAGTCGCTAGTGGAAACCCAGCCAGCAGTATCCAAGTTAGTTGGATTACTGCCTAAATTAAGTTCTAGATTAATAGACGCGGCCAAAGTGCCAGCGACCTGCGGCCTCGTAGTGGCCGCAGGATTAGGATTGTACGCATACCGGAAGGTATGCATAAATAGATTAGAATTTAGTAGGGAGAACACTACCCCGCGGCCCACGGACTGTATAGAAGACGTGCTGGAGGCCGAAGAGGATGCCGTAACGTGCCTAGCACTTACGAAGATCGCTAAAGAGGCAGCGATGGAAGCAGCTCTAAACCCGGGCGAAATCACAGAAAGGGTTAGAGAAGCTGCCAAAATAAACGCCCAACCCTCCACCGATCCTCTTGCCAAGAGGAAAACTAGATTGCGGCCTAACAAAACAGGCCAATTCATAAGGGTGTTGAGGGCCGAAATAAAGTCCCAGATGGGGACCCC
TGAAGAGAGGTGAGATATTTCCAAGGGAGAACGCGCGATATTTCCGGTATGAGGCGGGACGGAACGGGATCACACGGAACGGCGCTTGCAAACCACTTGCGTAGGTTGAAACAGAAATATATCTCTCTGGGGCAAGGCCCGCGAGGGCCGCGTCAGGCCGAAGGCAAGGCTCGCGAGGAGACAGTGGTCAACGGTGGAACCGCGTAGCGGTTGTCCCCGCCCTTGTGGTGGGGGCAACACCGTTGTCCACTGGCGGACGCGGGATCTACGACGACCCCTGCGGACCGATTCTGCGGCATTACATCGACGGCTGCGGAGAAGTCTGAGGGGCGGTTACCTACCTGTCAAGGCAGCCTCCTCGGGCTCAATCGGTAGAAGTGGGGCTCGCGAACAGGTCGCGTTGGCGAGCGGCGATCTCCTCGCGCCGGACCGCCTTGATGATCTTGTAAATCCACTGGAGTGACACGCCGAACTTCCGTGCCAGCTCGGCATGGTTGTCG
ACCGGTGGCGAGCTGGTTTTTTGGCGAAAAGGTGGGCCCCAGTAAGTGAAAGACTGGTTGACTGTGCCCTTTTACTGATTGGGCTTCTATTTATCAAATGGGCCTTATCTGCTTTGAACGAAAGATGGGTCAAAAAAACCCAATTGGGCTTTTTTTATTTTATTTCATTCATTACTTCATTAATTACGCACTTATACGGATGAGTGCGTATATACATCGTATCCTATTACAAGGTCTATATCCTCTACCCTTGCCTCTTGGATCATGAGGATATCTATTGCCTCCACCACGTCCTCCTGCCTGAAACTCGGTTGATAGCCGATTCCCGGGTACATGGTGTCTAATATGTTCCTTATCCCCTCCTCCAAGGAATTGAAGTCGAACGGCTCTATGACCCTTCCGTATGCGTATGGGGATGGAGGATGTCCCTCCTTGACAGCACTTGTGTCCGTGTTGAAGAACAGCCTCAGCTGAACTACGATAGAATCGTCCTCCTTCAA
TGGATGGGATATATTACTCTGAAAGAAGAGAAAAGATCCTGAATTTGTATGCCTTGAACGAGTGGGGAATAATAGATGATTGGCAAGCTTACTCACCAGGCCCGGGGATAAGGTACCCGAGAGTCTTTGGCTTCTGCTTTAAGCTAGTCCCAGTGGACCTGCATGAGGAGGCACGCAACTGTGAGAGACACTGTCTGATGCATCCAGCACAGATGGGGGAAGATCCTGATGGAATAGATCATGGAGAAGTCTTGGTCTGGAAGTTTGACCCGAAGTTGGCGGTGGAGTACCGCCCGGACATGTTTAAGGACATGCACGAACATGCAAAGCGCTAGTGTCAGCACTTTGCGGTTGGGACTTTCCGCCAGGGACTTTCCACAGTGGGTGGATCGGAGGCGGTACAGGGGCGGTACTGGGAGTGGCTTTCCCCTCAGAGCTGCATAAAAGCAGATGCTCGCTGGCTTGTAACTCAGTCTCTTACTAGGAGACCAGCTAGAGCC
GTAAACCACGGAACGAGGTTCAATCCCTTGTCGACCCACGGTTTGCGCAACACACATCTGACCTTGTTGTTGTTGTGTGCTTGTTCTTTCTACTATCACCAAGATGTCTTCGAAAACCTGGGATGATGATTTCGTTCGCCAGGTCCCGTCTTTCCAATGGATCATAGATCAATCCTTAGAAGACGAGGTGGAGGCTGCTAGCCTTCAGGTGCAGGAGCCGGCAGACGGAGTTGCCATTGACGGATCTCTCGCGAGTTTTAAATTAGCTATAGCGCCCTTGGAGATAGGAGGGGTATTCGATCCCCCTTTTGACCGAGTGCGCTGGGGCTCTATTTGCGACACCGTCCAACAAATGGTTCAACAGTTCACCGATAGACCGCTGATTCCTCAAGCTGAAATGGCACGGATGTTATATCTTGACATTCCGGGCTCTTTCGTGCTCGAAGATGAAATTGATGACTGGTATCCCGAGGATACTAGTGATGGTTACGGTGTATCGT
GTGGGTAGTTTAATTCTTGCAATTTGAGTCATAACTATTTTCCTCCTTTCACATTTATTGAACGTAGCTCCTGCACAAGATGTAGGGGCATTTTTGTATTTAAATAACTAGAGTAATTAACACAAAGTGGGTGATACATGAAATGAGCGAACTGAATAAACGCCAAAGAACATTCGTTGAGGCTTATGCGATACCTGGAACAGAGTGCTATGGTAATGCTACTAAATCAGCTATTAAAGCTGGATATAAAGAAAGTAGAGCAGAAGTGACGGGGTGTGAGTTAGTAAGAAATAGTAAGATACAGGAATACATTAAAGGGGTCGAGCAAAAGCTTTTTGATGAGCAAATAATGAGTGGTAAAGAAGTTTTGTATCGACTAACAAGAACTGCAAGAGGCGAAACAGTCGAAATTGAACCGGTAGTGACAAAGCAAGGAACTTACAAGATCAATCCCACAACAGGCAAACATAACCTAGTCTATGATGAAGATGTAGAATTGA
TTTATTATTAAAAATTTTCTATTATTGTATATTTTTATTTGCAATGCGAGTATACATACCATCCATGCCCACCAAGAAAACACACCCAACAAAAGAAGAACTTCTCCAAGACCCTCTCCTACAAGAATTCATATTTTCCAGGAACATAAAAGAAAAAACTATAGAGACATACATTGCAGCAATACAACACTACTCACAAGTCACAGGAAAAACAATCACAGAATTAATAGAAGAAGCGGAAAAAGAGGAAGATTCAGGGGTTAAAAGAAGAAAACGCAAGATCAGACAATATTTCCTAAAATACATTCAACACCTACAAGACCAGGGGGTCAAAGGATCAACTATCAGATTATACATCTCCAAAATCAAAGCACTATACAATGAATATGAGATTGACCCCCCAAAGATCACATACAAAATTCGACCTGAAAATAAATCCATGGATGATCTTATAAATCTCCATGAGATCAAAAATGTCCTGGACAACACCCATCCACGGG
ACGTAGGGGCGGGGCTTAGTATTACCCCCGCCCCGGGTTCAGAGTCACGTACGGAGTGACTTACAGCCGTTAGATGTGTATACACGTGGACGATCAGGATCTGTGATTCGTGAAGCGAATCTGACGGAAGATCGTCCGAAGCTTCGTGGTAGGGCCCCTATGTTGCTTTATCTTTACTTTAATAAAGTAAAGTAAGATGCTGTCCCTTGCTTTATTCGTTTGCTAGTTGTTTACAGCTGTCTTTGCTTCGCCTCGAAGCAAAGGACATTCTCATCGTCTATAAAAGCTGTGTTTTTCTTCGTTGTAACAACAACGAAAATGGGTCTGAAATATTTCGCTCATCTTCCGTTAGAATTGAGAGAGAAGATCGTTCGTGATCATTTGCAAGAGGAGAGGAAGAAAGAGTTTCTGGAGAAGGCTATTGAAGATAGCTGTAGAAGACATGAGGCTTTGTTGATAGAAGACCCTTCACCTGCAGAACTGAATTCTCTGAGTAAGTT
CGTTTTTATCTCCCAGCTTTGTGCCTAAGAGATATTAAATCAAAATTTTACTTTTCAGCAACTTTCCTTTCCAGCAATGGCCTTTCTATTTTCAAATGTTGTCGAAGTTACCCTTTTTACCTGCATTTCACCAAACATAAAAATATCAAAAACAAAAGTTCCTACACCTGAATACCTAAAGCTGATGAAACGCGAGATCGAAAAATCTCTTGCATTAGCTAACGCTCGTTCTTCACCCAGAATCAGCGTTCCTGTTGCCGGTCCCATCACCCCCACTGCTATGATGACATTCTCTGAGTCTTCTGATATCAGCAGTCGTCTTATCGGAAAACTTCCCAAATTCATTCTGAAGAACTCGCGGGAAGCTGTTCTTGATAAACAAATGCATTTGACCAGGAATCCTGAAAATGCTACTGGGTTTTTCAAATGCCTGCCCAAACTTGCATCGAAGCCGACCTCAACCATTCGTTCTAAGACTCCTGCTGTTCGTACAGCAAAAC
AACCATAAAAAAAGAGCAGGACTTCTCCATACCCACTCTTTTACGGAACAGTTTTCCCAGGACTCCTTGCTAAGTCCTCTGCTCCTAATTCCAATATATATCAGAATATTACAAAAGTATACAATTATTTTGGATTATACTCATAAGGTTTGCTGTTTATCTTTTCCCAGTGATGGTCAATATACTTTCTTACCCGTTCATCCTCTTCTTCTATCTCATCGAAAGCAATCTGGCGCATCCTTCCTTCCCCAAAGTCCATAACTTGCATCATGCGCTTTGGTCCTTCCCAATAGCTGAACATAAAGTGTAGATTCAGGCAGTTTGGACAGCGCATTTCTTCTTTGTATAAAGTTAAGTTTTTAGCTCTGCCAGTATTACCGCATTTCTCACATTTTCCAAGTTGCACGATAACCAGCTCCTTCTAATTACATTATATATTGTATAGGGTTACTAAGTAAGGTAATATCTAGGTGAGGGAGGCGGAGAGAGTGAAAAAATAC
ACTTAAGATAGATATTAATATATATCTATTACACTAGCCTTGCGCTAGATTTTTAACTTAACAAAACGGACTTAAATACCTACAGCTGGTCCTCATAGGTGTTCCATTGCAGTGCACTTTAGTGCCCTGGATGGCACCTGGCCACCTGTCAGGTTTTTGTTATTAAAATCTTATTGTTGCTGGTATCACTGCTTGTTTTGCCGTGTCTCACTTTATACATCTGTTGCTTGGGCTACCTAGTGTCCAGCGTCCTACGGGCGTCGTGGCTGGTTCGAGTGCGAGGAACCTCTGGTTCATCTAGCGGTAGGCGGGTGTGTGGAAGTAGCACTTCAGACGTACCGGTTCTGTTGTGTGAAATACGGGGTCACCTCCCCCCACATACCTCTAAGGGCTTTTGAGCCTAGCGTTGGGCTACGTTCTCGCATAAGGTCGGCTATACGACGTTTGTAGGGGGTAGTGCCAAACAACCCCTGAGGTGACAGGTTCTGGTGGTGTTTAGT
TGTTTAATAATTGTACAGTTACTAAAGGGCGTAACCGAAAACGGTCCGACCGAAAACGGTACATATAAAAACCAACCCAAAAAACCTGATCTGGGGCCACTATGTCTGCACGTTGCGGCTCCACAGCTAGAACTTTATTTGAATTATGTGACCAGTGCAATATAACATTGCCTACGTTGCAAATTAATTGCATATTTTGTAACAGCATTTTACAAACAGCTGAGGTGCTGGCCTTTGCATTTAGAGAGTTATATGTAGTGTGGCGCAACGACTTTCCTTTTGCAGCGTGTGTAAAGTGTTTAGAATTTTATGGAAAAGTGAATCAGTATAGGAACTTTAGATACGCTGCATATGCACCAACAGTGGAAGAAGAAACAGGATTAACAATTTTAGAAGTGAGAATAAGATGCTGCAAATGCCACAAACCATTGTCTCCTGTGGAAAAAACCAACCACATTGTTAAGAAGACACAGTTTTTTAAACTGCAAGATTCGTGGACA
GGATTCGAAACCCCTCGCGGCCGCGACCGAACGGCGAAAAAAATTTCACCTCAATAGAAGCGAACGGGCGCTGGCGAGATTCGGCCCAAATCCTCGGATAAATTTTCGCCTCGAAATGGCGCGTTTGGCCCCCTGCCAGCGCGGCCCTGCGTTCGTGCGCAGCACCCCCTGCCCCGCGGCAATCGCTCCCCTACTTTCTGTTTTACTTCCTTGGTATTTCTACGCATCCTGTTTTCCCAGAACCGAGGCGTGGTGTTGCTAAGCAGCTCCTCGGCATCCGGTATATGCGGGCAAGCACCCAGCGCGAGCGCCATTAAAAGCGCGGCAGCGCACAGCAGCCACACTCCCTACCTCGCTCCGCTTCTTCCCCGTCTCTCTCCACTGTCCTCTACTGCTGCCCCTTCCCATTGACCCTTTCCGCTCTTCCACAGGGACGTCCACTCATTGGTTCTTTGTTCTCTCTTACAGGGTTCGCAGTGCGCTTGTCTCTGACGGGACCG
AGTCATTAATTACATTAAGTTTGGAGGTGATAACAGCGTAAACCATCTATTTCGGTATATTAAACATCTTTATTCTTGTAGCGTTCGAGGGTTCGACTCCCTCGCTCGCTGTTAGTCTGTCATGACTAGGTAATTTTTTAGACACTTGTATCGCTGACAGACCGATACACAAACCCAGTAAATATTTTATAGAAATGAGGATCCAATACATACTTTTTTTACTCTAGTCTTGCATTGCTGGTAGCAAGACTGGAATTTAAAATAAAGGGGGTGGTAAATAAAAAAAGCCCAAGGCAAAGCTTGCCGAGAACTATTTAAATAATCTGACAATATTATTATACCATAAAAAGGAAAGACAATTTATGAGAACAGTTGAACGGCTTCAAAAAATCAAGGCACTTGATAGATATATTGAGAGTCAGATAGAGCAAATTAAGAGACTGGAATCACAAGCACTTAAAGTGACATCTGGTTCAATGCATACTGACATGGTTCAGGGT
AGCAAAGATGGCACGATTCATAATTTTATTCCTACTGTTGGCGCCTGTTTACAGTCGTCTATGTCTTAGAAACCATCCTGACACCACCTGGATAGGTGACTCCCGAAGCGATCAATCAAGGGTGAACCAACAGTCTCTTGATCTGGTTACAAACTTCAAGGGAATTCTACAAGCCAAGAACGGGAATGGTCTCATGAAGCAGATGAGCGGAAGGTTCCCAAGTGATTGGTACCAACCTACTACAAAGTATAGGATTCTATACATTGGTACAAACGACTGCACTGAGGGCCCTAACGACGTGATCATACCGACGTCAATGACACTAGACAATGTGGCAAGGGACCTGTACCTGGGAGCATGTCGAGGAGATGTAAGAGTGACACCAACCTTCGTGGGAGCAGCTGAGCTTGGACTGATTGGGAGAACAGATGCCTTAACAGAATTTTCTGTAAAGGTGCTGACTTTCAACAACCCTACTATTGTAGTAGTTGGACTAAATG
ACAAAATCGCTCGAAAAAGAAAGCTTGAATCCGTTTCGCTTTATTCAATTGATAGACGATCATTTTATATGCCATCAGTCTCAATTGAAGTTTACAGTAGGGAGAGACCAACTTTATTGTTGTTGACTCACCGCTTCTGGCCTTCGAGCGAAACAATTCCGAGAGATTACGAATACGACCAAACAGTCACACTGTACGGTCGTTTCAACAACGAGGAGGAGACTCTCATCCTTTGCATATCACGTTGCAATACCTGTGACTTCTGGTGTGTCTTAGGAGATTCAAACCTTCCAGGCATCGAGATTTGGGATAGCGCACTTAGTTGTTTCGCTAACGCCGAAGACTGTACTCTTAGTGGACAGTGCTCTGCCTGTAGAAACCCTCCAGTTGAAGAAGACGCGGATTCCGACTCAAGTGAGGAATACCAAAGCTTAGGAAACCGCACCGTGATCAGAGACAGTGGCCCAGAAGGCTACTGGTCGGAATCTTCAGACGACGAA
ATGGCCGCGCGATTTTTTGCCCCCCCTCCTCCTCGAGATGAGCGCCTGCTTTTTGGGACCACTTAATAAAGCAACCAATCAGATTGCTCCTGGAGAGTTAAATTATTAATTCGTGGTCCCCAAGTTCCGCCTTTTCCTTTATAAAGGCTGCAAGTGATAATGATTAATCAATAATTCAAAATGCCTAAGCGCGATGCTCCTTGGCGCTTATCGGCTGGGACCACTAAGGTCAGTCGTTCCTCCAATTATTCCCCTAGGAGTAATATGGGCCCAAAGGCCTCTGCTTGGGTTAATAGGCCCATGTACAGGAAGCCCAGAATTTACAGGACGTTAAGGGGGCCTGATATTCCTAAGGGTTGTGAAGGCCCATGTAAAGTTCAGTCCTTCGAGCAGAGGCATGATATTTCTCATGTTGGCAAGGTGCTTTGTGTTTCTGATGTGACACGTGGTAACGGTATTACCCACCGTGTAGGCAAGAGGTTCTGTGTCAAGTCTGTGTA
GATGATGTATAATAACCTCAAAAACTAACGCAGTCATAACCGGCCATAACCGCACGGTGTCACTCGGGTACAAATTATGAATTCGATCTTTGGACTTTTCGACGCGCCCAGTGACTGTACTTTATTGCGCCAATTCACCACGCCCGGGAGATTTCGAAATTGCTATTTCCGTGCAGTTCCGCATTCCGAAGTACAATTTAACCGGTTTTATGGGTGTTCGGTGTTTTTCTAGCTTAATCATTGTTTTTAGACGACACAGTGGGTATCTGTTTTCGCTTGGACTTGGCTCCGCTTTGTGAAAATTCAACTCGATCCAACATTTTCCTTATTGATGGAAGGCTTTTATTATTTGCACAACAGACATCGCGCTATTTACACAGAACGCAAAGTGCTGTCTTTTTTATTCCTTGTTCCGGGTACATCTTTTATTGCTAGTGCCTCGCCTATTTTTAGTCACGTATCTTCCTTGTTCTATAGCTATATATTCACGCGGTTTTCGG
GTAGAAAATTCTGAATCGTAAACATGAATGTAATTATTCCAGCTCATTTGTTAGAGGGGGGTTTAGTAGACACTTTAGGTAACGATAGTTCGTTGCGTAAATTTGCTCGCACAACGAAGTACCTAGCTAATGATTGGCATGATGGAGCTGTCTCCGTTTTGAGAAATCGTAACAATGAATCCAAACTTGAAAATAGTTACCAAAGCTTCGCAGGTGAGAGGTTAACTCATGCACCAGGTGGTAACAGAGGTGGTTTGAGAACTGACTTACTGGTGCGTTGTATTCAATCAACAGTAACTCAGAATGTTGGTATCAACGTTCCTCAAGCTGAGAAGATAGCACTAGGTAATAGTTTAGCTTCAAGTGACACACCAGCTTCAGCCGACCACATTATGACAACTGTTCCTGTCATTTTGCAAAAACCAAACAATGTATCTCATTCAGTAACAGGTAGAAAAGAGATGGTAGCAACGTTTTCAAATGAAAATGGCGAAGCGATC
AAATTTAAATCTATCACCACATTAGGTATTAATTTATTCGTCTCTAGACACTTTTGTAGCGTGCGCTAGCCCGCTGGCTTCCCGACCGACCTCAATCCAAGCGAGTTTATGTCCAGGTACCTCTTATTGAGAAATAGAGTGTCGAGTGAATAAACATAAAGATTACGTCATTACGGGGTAGTTGAGCGCTTTTGCATCAAGTTATTAACCACTCGCTACTCGGTGTCTAGACTACGTTGTGGTGTTGTAGTGTGAGCCTTGTGCCGCTACGTAAAATATATAAATTTAAATTTCCATACTTAACCTAGGTTGAGTGTGTTTGTTGCTGATAATAGTATATTATCGCAGCGCCCTTGCGTTGATCTTTGATCCGCCCTATCTTTAACTTTATTTGTATTAGTTTCTGTTGTCGTTGGTATTTAACGTCATGGATTTGAATACTATGATGCCAGCCTTTAATGTTGCTTATTGGGACGGCGTTCATGCTCCTTATGTTGTCA
TAGTAGTAGACTCCTTGAGAAGCTACTACGACTAAAGCTGGAATGAGCACCCTCAAAGAAGTGCAAGACAACATCACTCTCCACGAACAACAACTCGTGACTGCCAGGCAGAAGCTCAAAGATGCAGAAAGAGCGGTGGAATTGGACCCCGATGATGTTAACAAAAGCACATTACAGAGCAGACGGGCAGCTGTGTCTGCATTGGAGACCAAACTCGGAGAACTTAAGCGGGAACTGGCTGATCTTATTGCAGCTCAGAAATTGGCTTCAAAACCTGTTGATCCAACAGGGATTGAACCTGATGACCATCTAAAGGAAAAGTCATCATTGAGATATGGAAATGTCCTTGATGTAAATTCCATTGACTTAGAAGAGCCAAGTGGGCAAACAGCTGATTGGAAATCCATCGGACTCTACATTCTAAGTTTCGCATTACCGATTATTCTTAAAGCCTTGTACATGTTATCTACTAGGGGCCGTCAAACAATCAAAGAAAACAA
AGAGACAGAAACTCAGAAAATACAATCACCGTAGATTAACAGAATTATGTTCTGTTTTTTTGCTCGCGTAACCGGCAGGACGAACTCCTGCTGCTAGTGGCTGACGTTTTGGTGATTTTAACTGATTAGTAGATTAAAGAAAAACCAACATACACTCATCTCATATTATCGTATTTTTTGAGTATTTTAATTGCAGGTAATCATGAGCACTACACCAACAATCACTCTAGCAGACCTCGAACGTATTAGAGAACCGTACAAAGTTCTATCAAAAACAGCACGTCCGGAAAACCCATCAGGCCAATGCACCTACCGTGAGTATCTGTTCAGTGATGCAGTCAAGTATCCTATATACAAACGTGCCACAATGACAAATGAGGAGATTGTTACCTTCTTTGGGAAGATCACCTCCGACAAGCACACTCATATGACAGAGAGTGATATGTGGACATTCGTCCAATGTGCCCTAAGTTTGAAAGATCCTGTCGACAGGAGCAGCA
GATAAAAAAACAATAATTCCGCAGCCTGAGGAGGTTCGAAACAGCTGGCCTGTAGCTGCGACCGGATTATTGGACACAGTAAAAAAATACAATTACAAGAAAATACAAACAACAAACAATAACAACAACAACAACAAACAACAACAACAACAACAACATGGCTGCTCCTGTTTTATATGGTGGCGCTGGCGGTACAGCCACAGGTCCTGGTGACATGAGGCGTTCGCTAATGCATGAGAAGAAACAGGTGTTCGCTGAACTGAGGAGAGAAGCACAGGCTTTGAGGGTGGCGAAAGAGGCGAGAGGGAAGATGAGTGTGTGGGACCCGAGCACCCGTGAAGGTGCCCGAGGCTACAGGGAGAAAGTAGTCAGGTTTGGTCGGCAGATTGCGTCGCTCTTGCAATACTTTGAGAATATGCACTCCCCCGCCTTAGACATCATCGCGTGCGACAAGTTTCTGCTCAAGTACCAGATCTATGGAGACATCGATCGGGACCCAG
GCCCCCCGCCCCCCGGAAGTAGGTAGTGGTTATTATTAGTAGGGGATCTTTTTATATAATAAAAAGATAGCAGGTATCCAGTAGGCGACTAGGTGGGGGTGACGTCATCACTATTTACTCAAGTGTTTTGTTATTCGGCGTCAAGTGTTGTGTTGACACTTGAAAAGTGGCGTGATTGATTATTTACAAGTACGTCAGATAAGATAAACACAAGTGGTACTTGACTCGGAATATATAATGAAGTGTGGAACCTACAACAATATCAGTACTCATCAAAATGTCAAACTCGCAAGAAGTGAACCAACAACAATTCAACGACGAGGAGGAAATACCATGTGGCCAACGGTATCCTACAGCGGGACGATTCAAACGGACCACCAACAGACTGGCGTGAATGGATCGACCCCGATGTTCGAACTCAAATCGACAGCGCGCAAAGAATATGGGACAGCCATTTCAGCGGACAATGGCACTGACACTGAAGACGCTGTGCAAAGTGT
CGTTTTAGAGCTTGGCAATTGTTGTTATCTGTTGTTGTTGTTGTTTGTTATCACTCATTGCGATCCTTCAGTCACTTTGTTGTCATTCTCTACCGTCAAACTTTATTTTACTTCAAAACTTTCCATTTTGAAGTTTCTTATGGGTATTTTTACCCTTTGCTCTTGTGGGGTTCCTTGCCCCACACGTTCTTTCTATCGGAGGCATATGGCCTCTGGTTGTGATCTGCTGCCTACCAGGCAGCAACTTGCTGATGTTGGCTACACTGAGCCAACAGTTATTGCTGAGGTGGTAACCCCACCCACTCAGGCTCCTCTTGAGCTTTTTGTGGAGATCTCTCCACCTGTCTTGGCTCCTTTTGAGCCTTCGGTGGAGATCTCTCTGCCCATTCAGGCTCCAGCTGAGCCTATTGTGGAGGCCTCTCCACCTGCTGCCACACAGTTTGTGGGTATTGAGGCACTTATTGCCTCTGGCCCTTGCTTCTTCGGGAGCTTTGGGCCCT
ACCGGATGGCCGCGCCCGAAAAAGCAGATGGACCCCACAATGGTCCCCACGCACTAAATAATGTCAGCCAATCAATTGCAAGACTGGAAGACTCGGTAGTGACGCATGGAGTATTAAGTGGTTTCTGCACTAATTTGGACAGGCAATTTTATTGCTATGTGTGTATCATATTTTTATAGGTGTGCTACTGGCCAATCAAAGTTAGGTGATGGGGCCTACCATAAAAACGCAAAATATAGGTACGTATGTACATATTGATTATATTTTTAGGTGCGGATATAAGAGGCGCCACGTGTTTACAATGGATATGGATTGTCCTATAAATATTGTGCATGTCTCCCGTTCGTTAATGCAAGATGTATTCAGTTTACAGACGTGGGTATAAGACTCCGTATAGGAGTCCGTATGGCGCTCGTGTAACACCATATGTATATCGTAAGACCTCTGGTAAACAGACGTCTAAATCTCGTGTACCGCGAAAGTTGGTGTATGAATCGCCA
TGATAGTTTTTTATTAAAACTATCAGCTCACATACTCCCTATCGCAAAGGATAAGCGGAAAAAAGCAAATCTGTCCACAATTCCACATTCTTCACTATTCACTGCGATTCTGCCCTCATTTCTTTCCGTAAGCTGTCTTCACGGCCTCAACTGACAATTCAGAAAAGTCAGCATCTGCGTTAGTCAGAACAGGAAACGTGGGTTGTCCAAGAGCATTTAACCTTCCAAATATATTTTCATCTCTTTTGAAAGCCTCTATCTTTTTCTCTTCGATTGCTTTTCTCATGTCTAACCTCCCTTTGTAGGAAAGTGAAGTAACAATTGCAGAAGTCAATTGCAGAGTGAAATTCTTCCTCGATGATCTCTCAGGGGAGAGAGGATGCATTTTCACTTGTGCCTGGAAGTCAGAAGCAAGAGAACATAGAACATCAACTATCTTTTTTGCTTTTTCTATTTTCTCCTTTTTCTGCATGTATTCTGAGCTAGTTGTAGGATTCACT
AGTATTCATACCAAGAATACCAAATAGGTGCAAGGCCTTACTCAGCTAAAGAGTCTAAAATGGAGCTACCAAACCAACACAAGCAAACGGCCGCCGAGGGTTTCGTATCTTTCCTAAACTGGCTATGCAACCCATGGAGACGACAGCGAACAGTCAACGCTGCAGTTGCGTTCCAAAAAGATCTTCTCGCCATTGAGGATTCCGAGCATTTGGATGACATCAATGAGTGTTTCGAGGAGTCTGCTGGGGCACAATCTCAGCGAACTAAGGTTGTCGCCGACGGAGCATATGCCCCCGCAAAATCCAACAGGACCCGCCGAGTTCGTAAGCAGAAGAAGCACAAGTTTGTAAAATATCTTGTCAACGAAGCTCGTGCCGAGTTTGGATTGCCCAAACCAACTGAGGCAAACAGACTTATGGTCCAACATTTCTTGCTCAGAGTGTGCAAGGATTGGGGCGTTGTTACTGCCCACGTACACGGCAATGTTGCACTAGCTTTG
ATAAAGCAGGTGATGTTTTTATTATGACCTCTCAGCGGTCAACTCACTGCACAATTTTTTGCTGCAATTAAAAAACTGGTAAATTGATACTAAGATGGAGTGAGTCCAAGAATATAGATCGACGTCTTACTCACATGTTTWTCGCAAGACGCATATAATAAATCGCAATCTATTATTAACTTCTATTATTATTTTGTTTACATTGAAATGAACGATGACAAAACGGGTGTAATTTTTTTTTAAATTTGCATTACTAAATACTTATTGCCCGATTTAAGTTATGGTAGATCAGATTATTGCTCTAAATTAATTAACTTAGAACGCTAATACGTGAGGTAAAAAAAAAGTTGTCTTAAAGGTTTAATAGCTTTTGGAGTTTATAATTAATTTATGGACCATATGTGGTTGGTTAAAAGAAAATATTACGGAACGTTGACTGATTTGTAGAAGGTTACATAAATAAAACAGCTTGTGTAGGGTTATTTTCAACTAATAGGGTA
GTTTTTAGTTCGTGGTTGAACTATTTATCATGGATCCAGAATCTTTGTCACAGTTGCTTGTTTCTACTTTGCAAAAACAATGCGCTGATGAAACCTCGACAGTGGGGAAGGTATTCTCCGAGAGAGGTGTAGCTCTAGTCGAGCGATCTATTCCTAAGGCCGAGGGTGAGCGACTTAATATAAGTTTTGCTTTGAGTGCCGAGCAAAAGTCTTTGTTGTCTCGAAATTTTCCCGGTAGAGACATTCATTTCGCACAACGAGACTCTTCGAGTCATAGTTTTGCGGCAGCCCATAGGTTGTTAGAAACCGATTATATTTATAAGTGCTTCGGCACGACTGAAGAATCGGTGATTGATCTTGGGGGAAATTTTGTTTCTCACATAAAGCAAAAGAGGTATAATGTGCACAGCTGTTGCCCACTTTTGGACGATCGCGATGGTGCCAGATTTACCGAACGTTTGATCTCATTGAAGACCTACTTGCGAACGCACAAGGAGGAA
TAATATTACCAGGTGCCCGTTGCTTTTCTGGGCCTTTAGGCGCCGCAGGCCAATTGGGCTGCTCTTAATGGGCCTGGGTTATCAAAAAATATGGGTCTATGAAATATTTGTGCCCAGTATACATGTATCGTATATGTACATATACGAGTATAAAAAAAATAAAAAAGAATAAATACAATCAATAGAAAAAAAAAGTGGTTAAGGCACTGTGACAAATAATTGACTTGAAGGACCCACTTACTGCTGGGTCCGTGTTAATTATTTATCCAAAAATAAAAAGAAAAAGAAAATAGATATGCAGTTAAAATTAGTTACCACAATAACTAATTGATTTACCATTTACCCAAATGGTAAATATTGAGACACCGATAGGTAAATTGTCCCCAATTGAATCGGTGTCTATTGGGGACAATGGGTATCATCGTTTTTTGGACTAAAATGCCCCTGTCATTGTGTCTGTGAGGCGCGTCGTAGTGCGCTGCAAAAGTAAGACCTGCAAC
CGGGGGAGAGTAGCGCCAAAAAATGCAACGTTAAATTTTCACATGAGGGGGTGGTATTGTGTCGTTCATGCAATTGAAAGAAGGAAAAGAGTTAATAACTGCAAGAAATAAAATTGAAAAAGATTTAAAACAGCAATTAAAAGATAAAAATCTAACTAGTCCTATTTATGAAGATAGAGTAAATGCTTATCTGTATTATTGGGATATGGAACAGAATCTATTAAGAGATATTAATGAGCGTGGTTTTTATGTTGAATATGACAACGGTGGCGGTCAGAAAGGCACTCGTAAAAATGATAGTGCATTATTACTACAAAAATACACTAAGCAAGCGATGGATATTTTACAATTCCTATCTTTAAAACCACCTTCTGAAGTTAAAAATACAGGAAGTGAACTACATGACCCAGCTCTCTAATGTATATAAATGGCATCCGGCAATATCAGAGTGGATGCGAATGGTTGAAAATGATGAAGTGGAAAATTGTAAAGAACAAAAA
AGGTAATCTGCGGCAACAGACCCCAACGCGTTAGACACGACCTTACAGTTGACTCACGTCTTGCATCCTGTGAGAGCTCTAACGTGGGAATTTGCCCCTGACTGGCAATCAGGTTTCATGCCCTCTCCCTGCACTTATGGCGACCCTACCTTCAATTCACGCATTTTGGAAGCTGTGGTGGCCGACGTTCTCGGAGGAACGGAAGATGACGGTGGTCCAAGCCTTGAGGAATGGTTTGACGCGCAAACTCTTTCAGATTACACAAATTGCGCAACAGATCCTCCGATGGCCACCGTACATACGCGAGAGAATGACATCAAGTCTTGGACAGAGCTTAGTGAAAACTTTCCAGACCTTGTTAGGTATCCGGAAAGCCTTGTCGAGACTCTGCTTGACACGGAACATGAATGTGGACATTTTTACGATGCTCCTGATTCCTTTCAAATTTCTGTCACAGCTATGTTCACAGATCGTTGCAAGTGCCAATTTTGTGATCCAAA
TTGAAAAGCAATCTGCGAACTTTGTTACTAAATATTTCTTCTAAAGCTATCCTGTATTTTGATACAGACCCCTTTCGCATTTCACTAGCTGCTGGGCCTATCCAGTTTGTTCTGTTCCTTGCTATTGCTTGTTTTGACAAGTATTGTTCTTTTGTTGTGCTGCGGTTATACAGCTTTCCTTGTGGAATTTGAGTCTTAACTCAAACAACATTTTCTTTTATCTTACTCTCTGTTTAACCATTTTAATTTTCCATGGGTTACTCACGAGGTTCACGTGGTGGTGCTGATAAGCCCAAACTGTGTGGAATTTGTTTTGCTAGCTTTCCTGATGCTCAGGAGAGGAAGTGCCACTACAGGAAGTATAACTGCCGGGACTCTGGTGGTCAACTTGGTGGCCTTGTTAGCACAGGGCGCTGTGCTTCTGCTAAAGAGAGAAATTTGAAAGTTGAGGCTGATAGGAAGGAACTGGAGTCCTCCTGTGATGATTTCCTGACTGAGCA
GTAATGCGTGCCTCCGTGCACTTAAGCCCTTTGCAGCTATGAGTAGTTCATCGCGACCAGGGTTCCTCAGCCGACTCGGTTCGAGTATGGCGCGTGTACTTACTTCTTCAAAAACTCAAGACATGCTCAAAGGTATAGGACGTCTCGCATCTCGTGCCGCATCTTCAGATATCGGGAAAAGATTGATGGAGGGAGTCGCGACCGGTGCGATCACGTCCGCCGTTACAGGCGCCAACTTCCTTGAGTCCACGAAACAAGCCGTCATTGCGAACGTTGCTGGGATGGATTCTCCTCCTATAGATCCTCTTTCACGTGGCGAGATCACGCTCGCCAGAAAGGTGGAACACATAGAGGAGGTCCAGCTCGAGGATGAGAGGAAAGAGGCTCTAGACAAATGGATAACCGAGAAGCATGCCAACGATAACTTCGCTCAAGCTCTTAAGGCTGTCGGGGATGCCAAAACCATGCTCAACACCGAGGAGAGGCAAATTACTCTACTC
TAGTAGTAGACTCCGGAAGAGACAAATCAAAAAAAGATGGAGAAATATAGAGAAATACACAGGGATCTGAAGGAGTTTACTATTAACTCATTAACAGCCGTGGAATGCATGGATTACTTGGATAGGCTCTATGCTGTCCGGCATGACATTGTTGACCAGATGATAAAACATGAATGGTCAGACAATAAAGACAGCGAGGAGCCAATAAGTAAGGTGTTGCTATTTGCTGGGATACCTAATAATGTCATAACAGCATTGGAAAAAAAGGTTATCCCTGATCATCCGAGTGGCAAAACACTGCGGTCTTTTTTTAAGATGACACCTGACAACTATCGAATAACAGGTTCCTTAATTGAGTTTGTAGAGGTAACTGTGACTGCAGATGTAGATAAGGGTATTAGAGAGAAGAAAATGAAATATGAGCTAGGCCTAAAATATCTAGAGCAAGAACTCATGACATTTTTCCATAGGGGAGAATTACAAAACCCTTATAAAATTAC
GACAATTGAGATGCTCAAGCGTCCGGCTTACTATAACATTTTCCTGCTTCCAACTGGGCGACGTCTTGCAAAAACTTACAATATACTTGAAAACTTAACACTTCTCCCAAAAGCAGACTGGAAATTGTATGAAGCCATTGAACAAAAGTTGAAATGGATGATTCAAGAATACCGAAGCGACTGGCGAGACAGACTTTCCCACCATGAGAGATATGGCGTGAAGTTAAGATTAACCTATCGTTCTGAGAGTGAACGTAGTTTACTAGAAACGAGGGTTATAGACTTTGTTGTTTCTTCAGGTAAGAAGGCTTCAACCGTTCAGTTTTGCACTCGTGATTCTTATAAAGGTAGAGTCCGTGCCAATCAGATATTAATTTTGTTGGAACCGGAAGGGCTTGGCGAAGTTGAGGGCTTAACGGTAAAATATGGTGGTAATTGGATGTCTCTTATGACTCATTGTCTTTTTGTGCTAGGCTCGACCCTCACATGTTTTGGTTTCG
ACCGCGCTCTCTCATGCGAGGCCCACCAGGCCGAGCGGTCCCGCTTTGGGGCCCTATGTCTTTCGTTAAAGCCTGTATGTAGTAAGGCGCTTTGGATCGCATATAAGTTCGTGCCCAGGCTCAGTGGTGCTATGGACGGCTCTGGAGGAGCGTTGCCTGCTTTGCCTCAAAGTGTTCTGCCGCGGGTACCCTCGCCACCTCCGTCTGCCGGAGTGCTGCCGTGGAGTCGCGTCGGTGAGATAGTGATTTTCACCTTTGTTGCTTTGGTAGCTCTGTACCTGTTATGGTTGTGGGTGCTGAGAGATCTTATCTTCCTTGTTAAGGCTCGCCGCGGGATCTCAACGGAGGAGGTGAGCTTTGGTACGTCAGATCTGGTTGGTTCGCAGGCTCCAACGCCGGTCGGTGTCTCTGCTAGCTGTCCGCCGGGACCTGTGCCGTTCACGGCCTAGGTAGCCCTCAGCCACCATGCCTCTTGCCGGCAGCAAAAGGAAGAGGGCCGA
ACGCGAAAAAAACGCGTATAAATTAAGTTACAAAAAAACATGGGACAAGTGAAAATGTCTCTTCAAGGGATTCACCTGAGTGATCTATCATACAAGCATGCTATATTAAAAGAGTCTCAGTATACAATAAAGAGAGATGTAGGCACAACAACAGCAGTGACACCCTCATCATTGCAACAAGAAATAACACTATTGTGTGGAGAAATTCTATATGCTAAGCATGCTGATTACAAATATGCTGCAGAAATAGGAATACAATATATTAGCACAGCTCTAGGATCAGAGAGAGTACAGCAGATTCTAAGAAACTCAGGCAGTGAAGTCCAAGTGGTTTTAACCAGAACGTACTCCTTGGGGAAAGTTAAAAACAACAAAGGAGAAGATTTACAGATGTTAGACATACACGGAGTAGAGAAAAGCTGGGTGGAAGAGATAGACAAAGAAGCAAGAAAAACAATGGCAACTTTGCTTAAAGAATCATCAGGCAATATTCCACAAAA
GTTAAAAAAGAACTGGCTTTCTGAGGCGTTTCAGAATGGAACGATTCCTAAATTACTTTGGTATTCACGGAGATGAAGCAGCGGATGTTTTGTTGTTTGGACAGATCTCGCCAGAGTGGACATGCTCTCATCACCGTAGGGATTGTTTGATGTGGGGAATATGCGCAAGACAGTTCTTTTCAACTTGTTGCGAGATGGCTGTTGATCATGCGGAATGGGGCATGGCTGATCAACTTGTAAAAATTGCTTCAACTGCGCTTCATGATAAAGATAGAGTATGGCTTAACCTGCTTAAATCGCTTGGCATATTGAGCAACCAATATAAAGATGAAGTTCAAATCAGAATAGATGATATTTATAGGAAATATGTAGAGGTAGGGGTAAGGGCTGATTTTCAAAGCTTCCGCAAAAAACGTAGGCCAATGCGTACATATACAGATGATAGCTTTTCATTAATGCATTGCTTTTATTTACCATATACTAAGGATGGAATTGTACCT
TGGTATCAGAGCTATGGTGATGTTTTCTATGGCTATGGCAGCGTAAACTTCTTCTGCTCAAGAGGGAAGTCTACCATGTCTTTTATTTGCTGATGCAACTTCATTTAATTTGCCTATATTTTGTTTGATATATCTCATTATTTGTAAGCCTCGTACTTACAGTACAGACCGATAACATAAGGTAAGCTAAGGTAGCAGGCAAAAGAGGGAACAAAGTAGCCGCAGGAGAAAGGCGAAGAAGTACCGTGAGTCTTCTACCCGAAACTTACTAAGTGTTATTTCTATCTGGGATAGTTTAGGTCTTGGAAAATAATGCGACCTTACAATTATATGATTTATATCACATTTTATGGCAAAGAAATTTGAAGCAGCTATTAAAGACTGGTATGATAACTCTCGACGAGCAGATCTTTCCTATCTTGACCTAGCCACCACTACAAAACCTTCTGCATCACAATTAGCTCATAATCTACAAGTCATTTTTGATAGATTATCCTTAC
TTTTATATAACACCTAAATAGTATTCTAATAAATAGTCAAGACCTGGTATTAGCCAGGTTTTTTTGTTCAAATAGGTGAATGAGTTTACTTTTCAAAATACTTTTATTTTAGGAAAATTCTTTTATATTTAAACTTAACTTAAAAATTATTTATTATCTTACTTCATATTGTATGTGGTTTATATAAATGTATTATACATTTATATCAAACCACCACACCAACTAAGGAAATCAAATCAATAATTTTTTCCTATGCTTTAACCTATACACCGAATTTTCCTAAAGAAACAGGGAATATATAGTGATATACTTCCCAAAATTAAAATTTCAGGACTATATATACCTCCCCCTTTGAAAAAAAAGACCCACCGGAGTTTTTAATGCCCTTGTTATTTTAGAAAGGAAAAATATATGCTACTCACTACAAAACAGTTACAGGAATTTTACAAAATTGAAATGGAAAATATTGCAAAAAATAAATCTCTATTAACTAACTTCAA
TTATTTGGCCGCTTCCACGGCCTTCATGAATTTAACGATTTGAGCGACCTGTTCTTTGGAAAGAGTACCACGTCGTCCCATGTATTCTGACACAATATGATAATTGGTTTCAAATTCAATAACCATTTTATCATCATTATCGTAAGCATTATCTTTAAGCTTATCGAAAATTTTAGCACACAATTCTAACTTCCTGTTCAGGTCTCTGTTATCAGCACCTGTGAATCGATTCCATCCCCAGCGATTATTTACTGTTGAGAGTTTTGCAAAGTCTTTACTGATTTCTTTGTTCTTAGAGCTAAAATATTTACTAAGGAAATTAAGCTCTTCATTACGAGTAATATGATTCAAATAAGGCTGTGCTCTACGACTTGGTGATACATACTCATCATAATCCACTTTATCAATTAGCGTAATATAGTCATTAATTGATTTTTCGAACAAACATTCTACTTCACCAAGTTTACGAACTTTCTTAACAATCTGCGGACGGACTACAG
GCTATTGGTCGGATGGATCCTCGCCTACGTGAAGAAGTAGTACGGCTGATAATCGCATTAACGAGTGATAATGGAGCATCACTGTCAAAAGGGCTTGAATCAAGGGTCTCGGCGCTCGAGAAGACGTCTCAAATACACTCTGATACTATCCTCCGGATCACCCAGGGACTCGATGATGCAAACAAACGAATCATCGCTCTTGAGCAAAGTCGGGATGACTTGGTTGCATCAGTCAGTGATGCTCAACTTGCAATCTCCAGATTGGAAAGCTCTATCGGAGCCCTCCAAACAGTTGTCAATGGACTTGATTCGAGTGTTACCCAGTTGGGTGCTCGAGTGGGACAACTTGAGACAGGACTTGCAGAGCTACGCGTTGATCACGACAATCTCGTTGCGAGAGTGGATACTGCAGAACGTAACATTGGATCATTGACCACTGAGCTATCAACTCTGACGTTACGAGTAACATCCATACAAGCGGATTTCGAATCTAGGATAAC
CGTTATAGTTGTCAACAACAATCACTCTGTCAAGTAATGACATGACCGGTAGGGGTTATATTAAGGGACCGCTTTGGGGGTTCAGCACAAATGGCTGACGAGGACGTGATATTCGTGGACCGACTGCGAGCTCCGTGGTGTATCCTTTGCATGTGCTGTAAAAGATCCCTAACAAATGACGAGAGAAAAGATTTTTTAAATAAGGGTTTAAAAACTTTTAAGAAATGGAATAATGGGAAGAAGCGTTCGTTTGGCTGCTGCGAGACTTGCTGTGTATTTTTAGCAAATGAAGAGGCAGAAAAAACTCGCGCAGAAGAGATTCATTTAGAAGCAGATGGTGTGCAGCTTTTTTGTGGAGCCCCTTTGAGAGATATTTCCATGAACTGTCGCTATTGCTTAGCTGTGCTAACTTTTTATGACAAGTACTTAAATAAGGAGAACAGACTGCCCTTTTGCCTACGCAGGAAAAAGTGGAGAGGCACTTGTGAGAAGTGCCTGAA
AAGTTTTTTAAGCCAAAGACGTTTTTGCGCATTGTGACCTTGAGAAAGAAATCACAAGACTTTGACTAAATCAACCATGAATTCTGCTCCATTAAACGATAAACTGATATTTCACACAAGAAGAAGAAGAAAACAAGATGCATTGCATTCACCAAGTTTGAATATGGATAAAAAGAATGATCAACCCACCGTTGAAATTAAGAACAAAGTATCTGAGAATGAAACTGACACCGTCCCCAGACGTGACAGTCAATTTAATGAAACTTCTAATCTTAAAAATGAACCGAAAGTTGTTAATCACAACATAAATATGAATGATAATCTACTGATACCTGTCGATCCGATCATTGGTAAAATTAAAGGAAATGCACTTCACAAAATGATAATAGGTAATTCCGTTCCAGATATTGGATTAACTATGCCTGAAGAAATTACACAAATCATGTTGTCTCAGAACATTGACAAGAAATTAAATGTAACTCCTGTTTCACAAGTGACTA
ACCGGATGCCCGCCCGCGTTTCTTTAGTCCGTACGCCGCATTTGCTGGACGATTTTGTCCCTACTTTTGACGAGTTGTTTTGAACCGTTGGATAAAGTTAATCTATCGCGCAATTTGAATTTGCATTATTGACGATGGTACCGATGATTTGGCGTTATGAACAATGTGTTTTTACTCTGACACATTGTCTGTGTATGATGACGTGGTCCAGTTAAAATTCAAATTGGAAGACATGTTAAGTCGTTCATGATTTTTGTTTTTTATATAAATGGGGGAAACTTATTATTTAAAATCATGATATGATATTGAACGAGTGACTTTTATTGATTAATGCTCGATTTGAAGATGTATTCGTCAAGACAAAGACGTCAAACTTCTTACCCACGAGGAGGTTATTCACGTAATCATCTTTCTAAGCGTTCAACTATTGGTAAACGTAATAATGGTAGACGTCGACCTAATAATTTTGGTAAGGTTATTGATGAACCCAAAATGTTGGT
ATAGCTGCGTGATACACACACGCAGCTTACGGGTTTCATACTGCTCTACTCTGCATTGCAAGAGATTAAAGTACCCATCATGGATTCAGTGTATGTAGACATAGATGCTGACAGCGCGTTTCTGAAGGCGTTGCAGCAAGCATACCCCATGTTTGAGGTGGAACCAAAGCAGGTCACGCCAAATGACCATGCAAACGCTAGAGCATTTTCGCATCTAGCAATAAAACTGATAGAGCAGGAAATTGATCCAGACTCAACCATTCTAGACATTGGTAGCGCACCAGCTAGGAGGATGATGTCTGATAGAAAATACCACTGCGTCTGCCCGATGCGCAGCGCAGAAGACCCTGAGAGGCTCGCGAATTACGCGAGAAAACTTGCGTCAGCCGCTGGAAAGGTGACAGATAAAAACATCTCCGGAAAAATTAATGATCTACAAGCTGTGATGGCCGTACCGAATATGGAAACATCCACATTCTGCCTACACACTGATGCTACAT
GGGTGGGACCCCTTTCGGGGTCCTGCTCAACTTCCTGTCGAGCTAATGCCATTTTTAATGTCTTTAGCGAGACGCTACCATGGCTATCGCTGTAGGTAGCCGGAATTCCATTCCTAGGAGGTTTGACCTGTGCGAGCTTTTAGTACCCTTGATAGGGAGAACGAGACCTTCGTCCCCTCCGTTCGCGTTTACGCGGACGGTGAGACTGAAGATAACTCATTCTCTTTAAAATATCGTTCGAACTGGACTCCCGGTCGTTTTAACTCGACTGGGGCCAAAACGAAACAGTGGCACTACCCCTCTCCGTATTCACGGGGGGCGTTAAGTGTCACATCGATAGATCAAGGTGCCTACAAGCGAAGTGGGTCATCGTGGGGTCGCCCGTACGAGGAGAAAGCCGGTTTCGGCTTCTCCCTCGACGCACGCTCCTGCTACAGCCTCTTCCCTGTAAGCCAAAACTTGACTTACATCGAAGTGCCGCAGAACGTTGCGAACCGGGC
TAATATTACCGGATGGCCGCGCCCCCCCCTCCCCTTTGCCGTACACTCTTGTGGTCCCCCCTCACTTTAATTTGAATTAAATGTCTGTGGACCAATCATATTGCATGTGCAGAGTCTAGATATTTGTGTTACTACTTGCTGATTAAGTTTAGTGGGCCTATAAAATTCAAATTAAAGCCCATTCATTTTAATTCAAAATGTCTAAGAGGGATGCCCCATGGCGTATGATGGTGGGCCCCTCTAAGGTTAGGCGTACTCTCAATTTCTCCCCTGGTGGAGGAATGGGCTCAAAGTCCAATAGGGCCTCTAGTTGGGTTAACAGGCCCATGTATAGGAAGCCCAGAATATATCGTATGTACAGGACTCCTGATGTGCCCAAAGGCTGTGAAGGCCCATGTAAGGTCCAGTCCTATGAGCAGCGTCATGATATTTCACATGTTGGTAAGGTGATGTGTGTTTCTGATGTGACACGTGGTAATGGCATTACCCACCGTGTGGGG
ACTTTTAAAGTAAAGTGAGTGTAGCGTGGCTATATCTCTTCTTTTACTTTAACTAGCCTTGTGCTAGATTTTGTCTTCGGACACCAACTCGAACTAAACGAAATATTTGTCTTTCTATGAAATCATAGAGGACAAGCGTTGATTATTTCCATTCAGTTTGGCAATCACTCCTTGGAACGGGGTTGAGCGAACGGTGCAGTAGGGTTCCGTCCCTATTTCGTAAGTCGCCTAGTAGTAGCGAGTGCGGTTCCGCCCGTACAACGTTGGGTAGACCGGGTTCCGTCCTGTGATCTCCCTCGCCGGCCGCCAGGAGAATGAGTTCCAAACAATTCAAGATCCTTGTTAATGAGGACTATCAAGTCAACGTGCCTAGTCTTCCTATTCGTGACGTGTTACAGGAAATTAAGTACTGCTACCGTAATGGATTTGAGGGCTATGTTTTCGTACCAGAATACTGTCGTGACCTAGTTGATTGCGATCGTAAGGATCACTACGTCATT
GAGGTGATGGCATTTTGGTAATTAGAAGGGTTACTACCATTTGGTTTGGGGCTACAAAAGTTATATGAATTGGTAGTAAGGTAGCTCTTATATATTAGAAGTTCCTAAGGGGCACGTGGCGGCCATCCGTTTTAATATTACCGGATGGCCGCGCGATCGTCCTCCCGACCCGTGTCCGTGAATTGCGCCGCATTGTCGGCCACTTGGTGTGGTCCCCTTGTGTTAACCAATCATATTTAAGCTGCAGAGTCTTGTTATTTCTGCACTCATTAACTGGTCCCTTTAATTTGAAATATCTTTAGATATTGCGGTGTGACGTCATCGATGACAGTATATCCAACTTTGTTTCTTTTGACGTGGACCAGTTACATTATGGCGTGGAAGCCAATTAAGCAATATATGCAAGAGGAATTTTATATATAAATTCCATATTTAATTGAACAGGATATTATAAGTTAATATGTACTCAACAAAATATCGACGAGGATTTTTAGCTAATC
AGTATTCATACCAAGAATACCAAATAGGTGCAAGGCCTTACTCAGCTAAAGAGTCTAAAATGGAGCTACCAAACCAACACAAGCAAACGGCCGCCGAGGGTTTCGTATCTTTCCTAAACTGGCTATGCAACCCATGGAGACGACAGCGAACAGTCAACGCTGCAGTTGCGTTCCAAAAAGATCTTCTCGCCATTGAGGATTCCGAGCATTTGGATGACATCAATGAGTGTTTCGAGGAGTCTGCTGGGGCACAATCTCAGCGAACTAAGGTTGTCGCCGACGGAGCATATGCCCCCGCAAAATCCAACAGGACCCGCCGAGTTCGTAAGCAGAAGAAGCACAAGTTTGTAAAATATCTTGTCAACGAAGCTCGTGCCGAGTTTGGATTGCCCAAACCAACTGAGGCAAACAGACTTATGGTCCAACATTTCTTGCTCAGAGTGTGCAAGGATTGGGGCGTTGTTACTGCCCACGTACACGGCAATGTTGCACTAGCTTTG
AGAGCAATCGGTGCGCCAATTACTAGTTAAATCATCAAATAATTAACAAGAAATAATGTATCGCTTGTCTAATGTCTTAAAACCTTTCCGTCTTTCGAATAACACAAATAAAGAGATGGTCCCTGCTGTGAAAACGGAAAACAACAAGAGCATTATAGTTAGAAATGTCTCTAAAAAGGACATAGATGAGGCTATAATGAACAAAGTTAAGACAGCAAATGGGAAACAATATGTTTCTGGCATAGATTCTAGTATCTTGGGAACCTACTCCAGTGAATTAGATACAGGTGAGTCAGATGTAGGAGACAGTTCAGATGATATTTTATCCAGACTTGTAGTTGAACAAAGCACCCACTTGAGCAATTGGAAAAATGACTCTCTTGTTGGTAATGGAAATGACAAAGTCAGTTTCACTATAAGCATAATGCCTACATGGAATAGTGGGAGGAGATTCATGCATATATCTAGACTCATATTGTGGGTTGTCCCAACTATTCCCG
GTATTTCAACTCTACCTAGCCGAGTGCTTACTTGAGTAAATTCCTGAGGTCTTTTTTAGATTTTAATTTCGCCCGTCTTTACGAAAGAAATTGAATTTCGAAAACACCTCGATCTAACGAGTCGCGAACACTTGATCGACTTTAGTCCTCTCTGTTGGTCATTGAAAACCGTCTAGAATCACATTTCGCCCGTTTGTACGATAGAAGTTGATTCTTGGAAGCTTTTCAATCTAACAGATTGTGAGTATTGCTGGTCTCTGGTCCTTTTCGTTGGGAAAGGTTGCAGATTTCAATATCCCGCCCGCTAAGCGATAGGGGTTTGTATTTGTTTACTTGGTTCGAATTCCTAATTGTTTCACGATTCCTTGTATGGAAAGCGGATTCAACGGAAGTAGACCACACAGAGTGAAGAAGGATTTGCCTGATAGAGTGAATCCGGTTAACACTCAGGGATCTTCTGGTACAACTGGTAACGCGTTTAGAAAGAATAATAATAATAA
GGAAATACACATCTCCAGTCAGCTCCTTTACGCAACTGACTTTTATTTATCCATCATCTGTTTGTTTGCCCCCGGTATATCCCATGGCATTCCAAGACGCTTTCAACAACCTATCCAGCACCGTCCACCGCGACACGGTTGCCGCACCTCTCTTAGAGAGCATTGCCCAACCTCTCCGCGACTCTCTTGAATTATATCCCTGGGCGATCAACGCCGAGAAACTTGACCTGCTGAAGAAATTTGGCATTTCTGTCTCCGGCCTGGGTCATCAAGCCCACCCTCATCCGTTCCACAAGATCATCGAAACACATCTCCTTTTCCAACATTGGAGCCACAACTGTCGAGAGGACTCTACAGTGCTTTTCATGAAGCCCGAAAAATTCCAAAAACTCGCCTCTTTCAACCCTCACTTCAAGCATCTTCTCAACTACCGCCTTCACGCCAAGGACACAACCCGCTTTCCAGAAACCGCGTGCAGTCTCCCCACCACTTCCACCGTG
GTATTTAAAATTGTGAGGAAAGACCAACATGGATGTACTGAGTAAAAGTTCTTTGAAGGAGTTGTTAGCTCATTTGGAGAGAACTCCACTTGAGGAAGCGATTTCTTATAAGATTGGAACTATACCATATCAGAATGTTTTGATAAGCAGAAATGAATATTATAATCAACCGTATCCAGATGTGACTTCATTAATTGACGGTGTTGCTAGAGAAGGACAGCGTAACGTCAACGGCTTGATAATGTCAATAATATCATATGTGGTAAGTGGCTCTGGTCACTATATTCCTAATATCGGTTATACATTACTGAGGCGATCGATACTGGACATTCTAACTAAGCATGACACTGGGTTGAACACGAACAACATCAACTACGATATGATTGCTCGAAACTTAACGGTCAGTAAAATGAATTGTGAACAGAGAAAAAGGATGTTAATATGTTTCAAACTCCTAGCATACAAAGATGGTAATCTTAACGATTATGAAACGTATTTGA
ACCGGATGGCCGCGCGATTTTCCCCCCCCCCTCACGTGGCGCTCTGGTGGCCGCCCGATCCCCTTCTCCCCCGCTCCCGTGGTGGCCCCCTTGCTCGCGCGATGTTCTCCTTTAATTTAAATTAAAGGATTTAACTTTCGTCTGACCAATTATAGTGCGCCTGAGGAGCTTAGATAACTGTGTTAAGACTTGGTCCCTAAGTTTTATGACCCCTATAAAACTAAAGCAAGCGTGAAGTCAGTCTTTAATTCGAAATGCCTAAGCGGGATCCCTCATGGCGCCAGATGGCGGGAACCTCAAAGGTAAGCCGCTCTTCCAATTTCTCTCCTCGTGGAGGTATAGGCCCAAAGTTCAACAAGGCCTCTGAATGGGTTAACAGGCCCATGTATAGGAAGCCCAGGATATATCGGACGATCAGAACGCCTGATGTTCCTAGAGGCTGTGAAGGGCCCTGTAAGGTCCAGTCCTACGAGCAACGTCACGATATCTCCCATGTTGGG
CGTTTTAGAGTGCATGAAGTTGTTGTTGTTGTTCTGTTTTGTTATCTTGTTTTGTTACCAAGATTTGTTCACAGTTGCTTCTTTTGTTTCTCTACCGTCAAACTCTCTGAATCTTTCAATTCAAATTTTCCTTTGCTTTCTGTTGGATTATACCCACAGAATTTTACCGGAAGTTTTATTCTTCCAAAAACTTGCTGCAAGCGACGCTCGTCTTAGAGCCAGCTCCAGCATTCCCTCTCCTCCTCCTTTGCCAATCTTGGCAGTTTTTGTTTTTCCTCTCTCTCCCCAAGCTATGGAACCAGAGCGTTCTCAACTGGCACCTGAAGAGGTGCCAGATTCTTTCCGGGTGGAAACACCCGCTGCTATGCTTGCTCGGCTTCGTGCTGAGAGTGCTGCCAAGAAAGAGGCAGCACGTAGGGCTGCTATGCCCTATAATGATGATCTGCTGGTGGGCTCTGAGCTCACCTATCTTGCCAAAGACGATGTCTTTGGCTGTGGGC
GGTTTATTATCATTGCGAATCGATCGATTCCTTTGTATAAGCCTCCTATTTGGTATCTTGACGTTGCTTTCAAGTTTGTCGTGTAAAACTACGGTGTTAACGGGTGTCACAGGCTTGGACGAAAGAGTTCGAAGGTGTTAACCTCTTACAATTTCGAAACCTCTCAAGATGACAACACTGGGAGATAAACCCTCCTCCGACTTTGAAGTTGGGGAGTGTTCCATGGAACAGTTCCAACAGGTATCTAACGATCTGCATAAGCTGATGCTATCAGCAGAGATGCGAAACTTACCCACGAAAGGATGTCACGTACTTCGACTTAGAAATATGTCGAAGACAAAGTCCTTAAAGCTCGAATCCAAAGAGCAGAGAGGGTTCATCGCGAAGATGGCCGATGGATTAAGAAGAAAGTTTACCGAGATGTTGGTAGGATTTTTTATCATCTATGTGCCATTGATTCAGAAAACCACGAGTGGTCTGATGACTTTAAAGATGATTCA
CCATCATCAATAATATACCTTAAACTTTTGGTGCGTGTTAATATGCAAATGAGGCGTTTGAATTTGGGGAGGGTGAAAGGTGATTGGCTGTGGGGACGGCGACCGTTAGGGGCGGGGCGGGTGACGTTTTGATGACGTGGTCGTGAGGCGGAGTTGGTTTGCAAGTTCTCGTGGGAAAAGTGACGTCAAACGAGGTGTGGTTTGAACACGGAAATACTCAATTTTCCCGCGCTCTCTGACAGGAAATGATGTGTTTTTGGGCGGATGCAAGTGAAAATTCCTCATTTTCGCGCGAAAACTAAATGAGGAAGTGAATTTCTGAGTAATTTCGTGTTTATGACAGGGTGGAGTATTTACCGAGGGCCGAGTAGACTTTGACCGATTACGTGGAGGTTTCGATTACCGTGTTTTTCACCTAAATTTCCGCGTACGGTGTCAAAGTCCTGTGTTTTTACGTAGGTGTCAGCTGATCGCTAGAGTATTTAAACCTGACGAGTTCC
ATGGGAAAAAGTTAGTATAAATTTACACCTCCCCACCGTTTAAAATAAACGATTATACAAATCAAAACTTATAAATTCACTTATCATTTCTTTACTAAACTTATAAATACTGTTCGTCAACTTAACCAACTTACATAACCTATTACATATTCATCAAATACAAAATTTATGTATCTATTGACTTTTATTCAAAATTATGATTTCAACATATAATAAAATTAATTTACTTATTTAAATATTCTATGATATAATTAGTTATAAAATATTTGGAGGTGTCTAAATGACAGAATTTGATGAAATCGTAAAACCAGACGACAAAGAAGAAACTTCAGAATCAACTGAAGAAAATTCAGAATCAACTGAAGAAACTTCAGAATCAACTGAAGAATCAACTGAAGAATCAACTGAAGATAAAACAGTAGAAACAATCGAAGAAGAAAATGAAAACAAATTAGAACCTACTACAACAGATGAAGATAGTTCGAAATTTGACCCTGTTG
TATTGTTGCCAACAATCATCACGCCATAGAAAAACACGTAACCGCCTGCGTTATAATACAAACAGCTAGTATATAAATACAGGCAGTGAAAGTGTTCCCATCACAATGGCAAAACCTCCTTCGGTGCAGGAACTTAGAAGACAGTTAGATATTCCATTGGAGGACATTTTATTGCATTGTAATTTTTGTGAGGCTTTTTTAACATTTGAGGAGCTACTGCAATTTGATGCAAAAAATTTAAATTTAATTTGGAAGGAGAATTATGCTTATGCTTGCTGTGGTGCTTGTGCTAAACAAGTAGCAGCAATAGAAACAAAACATTTTTATGAGTATAGTGTACAAGGAAAGGATGCTATAGAAAGGGACTCAGGTAGTCTTTTGTGTTGTTTAACTGTTAGATGTAAGTTTTGTTTAAGACATTTGGATTACTTAGAGAAATTGGCAGTTTGTGCATCAGGCATTCCTTTTGATAGAGTTAGAGGAGCTTGGAAGGCAGTGTG
TGGCATTTTTGTAATAAGAGCTGGTACTCCAGTTGAGTTACTCCAATTCCCCCCTCTCAAAACTATCTCATTCTATTGGAGTATTGGAGTTACTTATATACTAGAACCCTCAATCTGGTTTCGGAACACGTGGCGGCCATCCGTATAATATTACCGGATGGCCGCGCTTCGGAGTACGCTCTCTCTCTCCCTTTAATTTGAATTAAAGCGCACTGCTTTCGTCTCAGCCAATCATATTGCGCCTGACGAGCTTAGATATTTATAACAACTTGGGCCCTAAGTTGTTGGTTGTACGATATAAATTAAAGGTAACCCGGCCCACTGTCTTTAACTCAAAATGCCTAAGCGCGATGCCCCATGGCGCTCTATGGCGGGAACGACAAAGGTCAGTCGCAATGCCAATTACTCTCCCCGTGGGGGAATTGGGCCAAAGATGACAAGGGCCGCAGAGTGGGTTAACAGGCCCATGTACAGGAAGCCCAGGATCTATCGAACGCTAA
CGTTTTAGAGCTTGGCAATTGTTGTTATCTGTTGTTGTTGTTGTTTGTTATCACTCATTGCGATCCTTCAGTCACTTTGTTGTCATTCTCTACCGTCAAACTTTATTTTACTTCAAAACTTTCCATTTTGAAGTTTCTTATGGGTATTTTTACCCTTTGCTCTTGTGGGGTTCCTTGCCCCACACGTTCTTTCTATCGGAGGCATATGGCCTCTGGTTGTGATCTGCTGCCTACCAGGCAGCAACTTGCTGATGTTGGCTACACTGAGCCAACAGTTATTGCTGAGGTGGTAACCCCACCCACTCAGGCTCCTCTTGAGCTTTTTGTGGAGATCTCTCCACCTGTCTTGGCTCCTTTTGAGCCTTCGGTGGAGATCTCTCTGCCCATTCAGGCTCCAGCTGAGCCTATTGTGGAGGCCTCTCCACCTGCTGCCACACAGTTTGTGGGTATTGAGGCACTTATTGCCTCTGGCCCTTGCTTCTTCGGGAGCTTTGGGCCCT
AACAAATCTCCCACCGGTATAGCCTATGACATTGAGATGAGATATGAGCCGACATACGCACCATGATTGAAACTGTACAGACAACTAACTACTACTTACTTTGGGAACATATGCAGCGCAGTACTGAGTTATTGACAAAGTTGACCGGCATCTCCCAGCCTACGGAATCAAAGTATATAACAGTTCGTCGATCATTTGGGACGAGACTCGCACGATTATTTGATATTCATGGCTCGAAGTATCCAGATCAATTCTTACTCCAGGTCAGACGGCACAGAAGACTCGGAATTTGCATCTATATGGCGTATCCAAAGGTGTCAACCGTTAAGGAAGCGTTACGAAAAGCGGGAAGTACAAAACCAACCGTCAATGTTCTCAAGAGTGGTGGCACAGATAATCAATTTTGGGCATCGATTAGTAGCTATGATGCGACCGTAATTAGTGATTTAACGGGATCAAATGGTTTAGAGTTGTTTGTCTTAACGTTAGATGAGAAGACT
TTTATATTTAAATAACTAGAGTAATTAACGTAAAGGCGTGTGATACAGTGAAAACAATTGATTAAATTAACACCGAAGCAAGAAAAGTTTGTATTAGGACTCATCGAGGGCAAGAGCCAACGCAAAGCTTATATTGACGCAGGCTATTCGACTAAAGGCAAAAGTGATAATTATATAGATAGTCGAGCTTTTGAGTTGAGTAAGAATAGTGCGGTTTTAGATAGGTATGAAGAATTGCGTCAAGAAGCAGCTGAACAATCAAAATGGACACGCCAAAAGGCTTTTGAAGAATATGAGTGGTTAAAGAATGTAGCTAAGAATGACATTGAAATAGAGGGAGTAAAGAAAGCGACAGCTGATGCATTCCTCGCTAGTTTGGACGGCATGAATAGAATGACGTTAGGAAATGAAGTTCTGACTAACAAAAAGATTGAAACTGAAATCAAGATGCTTGAGAAAAAAATTGACCAAATGGATAAATCAGAAAATAATTCACAAGA
AGCAAAAGCAGGTCAATTATATTCAGTATGGAAAGAATAAAAGAACTACGGAACCTGATGTCGCAGTCTCGCACTCGCGAGATACTGACAAAAACCACAGTGGACCATATGGCCATAATTAAGAAGTACACATCGGGGAGACAGGAAAAGAACCCGTCACTTAGGATGAAATGGATGATGGCAATGAAATACCCAATCACTGCTGACAAAAGGATAACAGAAATGGTTCCGGAGAGAAATGAACAAGGACAAACTCTATGGAGTAAAATGAGTGATGCTGGATCAGATCGAGTGATGGTATCACCTTTGGCTGTAACATGGTGGAATAGAAATGGACCCGTGGCAAGTACGGTCCATTACCCAAAAGTATACAAGACTTATTTTGACAAAGTCGAAAGGTTAAAACATGGAACCTTTGGCCCTGTTCATTTTAGAAATCAAGTCAAGATACGCAGAAGAGTAGACATAAACCCTGGTCATGCAGACCTCAGTGCCAAAGA
AAAAAATATAAAAACTCAACATAACATACACAAAACGATTAAAGCAAACACAAATCTTTCAAAGCATTCAAGCAATCAAAGATTCTCAAATCTTTCATCGTTATCAAAGCAATCACCAACAGCAAACCAAATGGCAGCAGTTACATTCGCATCAGCTATCACCAACGCCATCACCAGCAAACCAGCACTCACCGGAATGGTGCAGTTTGGGAGTTTCCCACCAATGCCATTGCGATCCACCACCGTCACCACAGTCGCCACTTCAGTGGCGCAACCTAAACTGTACACAGTGCAGTTTGGAAGCCTTGACCCAGTAGTCGTCAAGAGTGGAGCAGGGTCCCTTGCTAAGGCAACACGCCAGCAGCCTAACGTTGAAATAGACGTTAGCCTCAGTGAAGCCGCAGCTCTGGAGGTTGCGAAACCTAGATCGAATGCCGTGTTGAGGATGCACGAGGAAGCAAACAAGGAGAGAGCACTCTTTTTGGACTGGGAGGCTAGTT
ATTATTGGCACCTATTTTTAGTGTCATATGTGCATGCAGTTGAAAAAGAAATCGGAAAAATTATTTTGTTATTGTAATTTTCTATCAAAATTCATTAAAAAGAAAAAACTAGGCTATTTCCACAGATTCGGTAGAATCTGGCGCCAAGTTCCGTTCAAATCCGTTGTCAACGGAGCGCCAGACTACCGACTGTGTTTACTGTAAGCAGAACGGTATTTTGAGGTTGCAAAATTTTATTTAATTCTACGGTACTTTGTTTTCCTAAATTGTATATTATAACAGTAATTCATACTTTATGAATATTCCGTTAAGCGGGACAGTTGCATCTTCCAGGGAGCTTATCAAAAGCACACTATCTTACCGGAAATATTGTCACTGAAGAAAAGAACAATTTTGAGTATGTAGATGTTAAACAAATGGAAACTGGAATTAAATCCGACGGAAATAAAAACTATAATGGGGATGCCAATCACGGAGTGAAGAAAGTGAAGAAGATTAGT
GATTCTCCCACTTGATTGTACGGAGAACCCGAAACACGGTGGAGGGGGCCACCGATCCCAAGCCTTGATATCGCTTGTGTTAGGCACAAGTGATGGAAGACGCAAGCAAGCAGCTCCGCGTCCTGGATGCCCAGGAGCGCGCGAAGGCCGCCTTCCAACTCGACTTCATAGCCTCTGTCGAGACTTTGGAAGACGCTCAGGAGAAGTACGAGGGCATGATGTTTCGCAGTGGCACGAAACTGCCATCAACCCATATTAAGTTGGCAATCGATCTGAGAGTTGCGGAGAAAGATCTACGCCGGCACGTTAAGAATGTACCGACAGTGCTGGAAATTGGACCCAGTGTTGAGAGCGTGCGTTACGCTGTGCAGACTCGAGACAAGGAGAGAGTCCATGGCTGCACCTTCTCCGACGCGCGTGATAACCTCCGCCACAATAAGATCGGTTATGAAGCCCATTACGACAGAAAGATTGGACCTGACGCCGCCCTTCTGGCCGCT
AAAATATGACAGCCACGCACATGACAAACGATTTCATACGCACACAAGACAACCTTCTACGCTCTTTTTGCGCACGCACGCCTGCGTCCCAGCTCATTTCTTCTCGTTCGAGTCCCACACCTTCTCGCGAGATGGCCCAAGTGAGCTTCCTTCAGTTCGGCGAAACTGGAACTGGAATCACGTTCGATCAACACACCTGGCATGTTCTTCCATATGACAAAGAAGCTCATGAAAGGTCAGTTGCCAAAAAGTGGCATGCATACTACTTGCAAGCAGGAGAGGAATTATCACGCCAATCACATGCCTTGCAAAAGTTCGATTCAGTATTTTATAAGAGACGCGCTCTTATTGGAATCGAAGAACCAGTTGATATCACTGACTGGATGGCCGATGATGATGATGGCCATGAAATAGTGAGTGAGTTTAAGGTCATACCAAAACAGCGCAGGAACAAACTTCCGAGGCACACTGGTATAGCTGAGAACCTTACGCGTGCAATA
TATTAAAATCTTAATAGGTTTTGATAAAAGCGAACGTGGGGAAACCCGAACCAAACCTTCTTCTAAATTCTCTCTCATCTCTCTTAAAGCAAACTTCTCTCTTGTCTTTCTTGCATGAGCGATCTTCAACGTTGTCAGATCGTGCTTCGGCACCAGTACAATGTTTTCTTTCACTGAAGCGAAATCAAAGATCTCTTTGTGGACACGTAGTGCGGCGCCATTAAATAACGTGTACTTGTCCTATTCTTGTCGGTGTGGTCTTGGGAAAAGAAAGCTTGCTGGAGGCTGCTGTTCAGCCCCATACATTACTTGTTACGATTCTGCTGACTTTCGGCGGGTGCAATATCTCTACTTCTGCTTGACGAGGTATTGTTGCCTGTACTTCTTTCTTCTTCTTCTTGCTGATTGGTTCTATAAGAAATCTAGTATTTTCTTTGAAACAGAGTTTTCCCGTGGTTTTCGAACTTGGAGAAAGATTGTTAAGCTTCTGTATATTCTGC
CAAGGCCTTTTGCGGTCACGTTTTATTATTTGTTTTTGTGAATAATACGGATACGATTATCGCGAGAACGGCTGGTAAGCGATAATTTTATACAGCGTAATTTATCATTTCCATTAATGGTTCATTAATGGGACAGTGAAAGAATTTTAAGTAGTTCGTATAATGAATTACGCGATTCCATGATTAACCGATTATTGCAAAGAGCTAGAAGAACATGGATGACTTTAACTTGTTAATCCAATGTACCACTCATAATCATTAGGATTTGTACAATAAGCCGCTTGAACCTCTAAATAAATTTCACTGTTCACTTTATCTGCATAATACAAACCGAATACTGGCATTTGTGACATTAAGATTTTATTAGTCTTGTGAAAATTCAGGTGGCTGTGCATTGTTTTACGAAAGAAATTCAAATAAACAGCTGTTAGAGATGACAAGTTGTCAATCTCTTTTAGTTGATTATGAGTGATGTTATTGCGTCGCAATGTTTCCATTAC
TCTCTCGGCCTCGGCCTCGCCGGGATGTCCCCATAGGGTGCCTGTGGGCGCTAGGGCGGCCTGTGGAGGCCTGAGAGAAGCTCTTAGTGTGGGCCAAAGGGTAACCTGAGGCCTGCCGGAGCGAGCGATAGGGACGCGTGTAGGCCGCTTGACAGCGTGTGTGGGCGTGGGCTATCTGTTCGTTTGCTCCGCTTACGCTACGCTTCACTCACGGCCTTGTGTACCTTAGGGTCTTCCTTATCGTGTACCTTGGGACAGTCTTAGTAACTACCTTAGTCACTTCCTTAGTAGCTTCCTTAGTGAGTAGCTTAGTGGCTATCTATTGCTGTCTTAGTGTTACCTTAGTGATTGCATAGCTACGCTATAAGATGCGAATAGGTCGCGGTCGGTAGACCGCTAAAGAAAGAGAAGAACAATAAGATGCAGTAGGAGGGACACCAGAATCCTAGCCAGCCTAACCTATCCTAGCTCTGTATCTATTGCTTTTCCTTAGTCCAACA
CAAAATAAATACAAGAAAGAAAGATTTTCTCCCACAGCTTGTATTATCTCTACGACATTAATGATTAATGAGTAGAGTTGCCACAATCGAAATATACAACGAGAACGGAATAATCGTAGCTCGGAAGAAGACGTCGGGACCGCACGCGCTCCTAGAACTCTTCAACGGAAAGCAGAAATACGATCAGGTGTCCGAACTCTTTGTAATTTGGGTTTGTGAAGAGTGTGGGAAAACCGTGTACTCTACGTGCGAATTTAAAGGAATCGTATTTGTTAGAGAGGACGGGAAAGAGACAACTGAATTCGAAACAGAAGCAGTTGTAGACTCCGACGATTGTGGGTGTGCTTACGAGTATCATTCCAAGACCGAGAGTGAAGCTTGCCTTTGCCCCGGATACGCGATAGAAGGAATCTGCGATTGCGATTGGTACGAAGACAGACCCGAAACCAGCGACAGCTCTGAGCTTTTCACCCAGTGGGAAAGGCTCGAACTCTTTTCTG
GTTTTAATTTTATTGCAACAACAACAACAAATTACAATAACAATAAAACAAATACAAACAACAACAACATGGCACAATTTCAACAAACAGTAAACATGCAAACATTGCAGGCTGCCGCAGGGCGCAACAGCCTGGTGAATGATTTAGCCTCACGACGTGTTTATGACAATGCTGTCGAGGAGCTAAATGCACGCTCGAGACGCCCTAAGGTTCATTTCTCCAAATCAGTGTCTACGGAACAGACGCTGTTAGCTTCAAACGCTTATCCGGAGTTTGAGATTTCCTTTACTCATACCCAACATGCCGTACACTCCCTTGCGGGTGGCCTAAGGACTCTTGAGTTGGAGTATCTCATGATGCAAGTTCCGTTCGGTTCTCTGACGTACGACATCGGTGGTAACTTTGCAGCGCACCTTTTCAAAGGACGCGACTACGTTCACTGCTGTATGCCAAACTTGGATGTACGTGATATAGCTCGTCATGAAGGGCACAAAGAAGCG
GTATTTAAAATTATAGAAAGTTCTGAACCTAGGGGTCTTTCTGTCTCTGCTGTGTGGTGGGAATCACACGGTCTCCACTAATCACATACGAATCTGTAAAAGAATTCATACATGATGATTGCTTTAATTCAAATGAAGAATATGAAGTGCACTTTGAAAGTCGAGGAAACAACTGAAAATCAAGAATTGGAAGGCGTTTCATTCGATGAACTAGTTGCATTGAGAGAGGAGAATGCCAAACTGAAACAAGAGAATGAAGCTCTGAAGGCTAAGCTTCATCGTCTTGAAAGTGACTGGACTACTTCAGACATCGTTGAAAAGGTTGAGTTAATGGATGCTCAGTTTGATAGGATTGGGAAGATAATGGATAAGATGCGTGAGCCGATGCTGTTTAAGCGTGACGAAATCGAATTGCATGGTGATTTGCTAGCTAGAGTTGAAGGGTTACTACGCATTAAGAACGAGCGCAGTGAGATTGAATTTGAAAAGGACATTCAATG
TTCAAGAGGGGTCTCCGGGAATTTCCGGAGTCCCTCTTGGAAGTCCATGGTGAGGGGACTTGATACCTCACCGCCGTTTGCCTAGGCTATAGGCTAAATTTTCCCTTTCCCTTTTCCCTTTCCTATTCCCTTTGTTTTGCTTGTAAATATTAATTCCTGCAGGTTCAGGGTTCTTAAATCTGTTTCTCTATAAGAACACTCATTTTTCACGCTTTCTGTCTTCTTTCTTCCAGGGCTCTCCCCTTGCCCTAGGCTCTGGCCGTTGCGCCCGGCGGGGTCAACTCCATGATTAGCATGGAGCTGTAGGAGTCTAAATTGGGGACACAGATGTTTGGAACGTCACCTTGCAGTGTTAACTTGGCTTTCATGAATCTCTTTGATCTTCCACAAGGGGTAGGCTACGGGTGAAACCTCTTAGGCTAATACTTCTATGAAGAGATGCCTTGGATAGGGTAACAGCGGCGGATATTGGTGAGTTGTTAAGACAAAAACCATTCAAC
GTGTCCCAGTGTCATTATTCCGCTCAGTTTCAGATCTGCCGGAATTCTCCAAGCATCCCGCCCCAAAAGCCGGCTGCTTAAAATCTGATCTTCTCCATCTTGTCAAGTGTCGTTATGACCACATACGCCTTCCACCCGCTGCTCCCCACCCCGACCTCCTTCGCCACTATCACTGGGGGTGGTTTGAAGGATGTTATCGAAACCCTCTCGTCCACCATCCACAGAGACACGATCGCAGCACCCCTCATGGAGACCCTCGCCTCGCCTTACCGAGACTCCCTTCGCGACTTCCCTTGGGCCGTCCCCGCCTCCGCCCTGCCCTTCCTCCAGGAATGTGGCATCACGGTCGCCGGCCACGGTTTCAAAGCTCATCCCCACCCTGTCCACAAAACCATCGAGACCCACCTCCTCCACAAGGTTTGGCCTCACTATGCCCAAGTCCCTTCTTCCGTCCTCTTCATGAAGCCCTCGAAGTTCGCCAAACTCCAGCGGGGCAACGC
AGAAATACCTCAGGACCTGACCGTCCGGTGAGTTGCGCTTATCCCTTGCGTAAGGTATTTCTCTCTCCTTGTTAATATGGAGGGTTTGAAGGCTGAGTCTACCACAACTGTGGGGATAAATTGTAACTTCCAGCAAACAGTGATGACTGAGACCGGTGATAAGTTGATGTTCGGAAGTTTACCTTCAGTTTTGAATCGACCTGTTGCAAGGAGGAACTATTATCGTACATTATCGAACTGGGTTTTGACGTACACTAAGACAGGGAAAATAGAGGATACACATGATAATGCTGGGAGTTATGTCGAGGATCTCGTCAAGACTGACTTCAATGCTAAATATGACTGGTTGGCTAAGCGTGGTGTGGCTCGTGAGTATCGCACTGCCGTGGGGTTGGCCATCATACCTAGTATCCCGGCGATTGTGGCAAACACACGCATTGTTACTGGTACATGTGAGGTAGCGAGGGTTGCTGTAAAGCTGCCCAAGGTTCTGAACATTC
AGGCACTTTCTTAAAATGTCGCTGTTTGGAGACACAATTGCCTACCTGCTTTCATTGACAGAAGATGGAGAAGGCAAAGCAGAACTAGCAGAAAAATTACACTGTTGGTTCGGTGGGAAAGAATTTGACCTAGACTCTGCCTTGGAATGGATAAAAAACAAAAGATGCTTAACTGATATACAAAAAGCACTAATTGGTGCCTCTATCTGCTTTTTAAAACCCAAAGACCAGGAAAGGAAAAGAAGATTCATCACAGAGCCCCTATCAGGAATGGGAACAACAGCAACAAAAAAGAAAGGCCTGATTCTAGCTGAGAGAAAAATGAGAAGATGTGTGAGCTTTCATGAAGCATTTGAAATAGCAGAAGGCCATGAAAGCTCAGCGCTACTATATTGTCTCATGGTCATGTACCTGAATCCTGGAAATTATTCAATGCAAGTAAAACTAGGAACGCTCTGTGCTTTGTGCGAGAAACAAGCATCACATTCACACAGGGCTCA
AACGAAGTGAGTTAGGGTTTGAGTGGCATATTATGTAAATATGCATCGGGACACCAGGAGGTGTCCTCTCAACTTTCTCATATTGCTGGTGTCCTGGTGTCCTATATATACCTCAAGACACATAAAGCCTCTAGGGGACACCAAGGGGCAAAATCGGCCATCCGCAATAATATTACCGGATGGCCGCCCGATTTTTGGTGTCCTCCCCTTTAGCCCACGGCCCAGGCCCATGTTTTGCTTATTGGGCCGACTTTTGACCCATTTAAGCCGCGCGCCTTCTTCCTTCGGGGACCACACAGCACTTTCAACCAATCACGTTGTTACCAACGAACTTCGTTGATATGGACCGTACGACATGTGTGGACCACTGTCACATGATGCTGTGTCAGACGCTCGACTTTAATTCAAATTCACAAAGTGATTATCTTCGTCTTTAATTTGTACTGTCACAGAGTGTTGGACCATCTCTGTGCACTATCGACGATGTCCTTTTGTTCTGT
ACCGGTGGCGAGCTGGTTTTTTGGCGAAAAGGTGGGCCCCAGTAAGTGAAAGACTGGTTGACTGTGCCCTTTTACTGATTGGGCTTCTATTTATCAAATGGGCCTTATCTGCTTTGAACGAAAGATGGGTCAAAAAAACCCAATTGGGCTTTTTTTATTTTATTTCATTCATTACTTCATTAATTACGCACTTATACGGATGAGTGCGTATATACATCGTATCCTATTACAAGGTCTATATCCTCTACCCTTGCCTCTTGGATCATGAGGATATCTATTGCCTCCACCACGTCCTCCTGCCTGAAACTCGGTTGATAGCCGATTCCCGGGTACATGGTGTCTAATATGTTCCTTATCCCCTCCTCCAAGGAATTGAAGTCGAACGGCTCTATGACCCTTCCGTATGCGTATGGGGATGGAGGATGTCCCTCCTTGACAGCACTTGTGTCCGTGTTGAAGAACAGCCTCAGCTGAACTACGATAGAATCGTCCTCCTTCAA
AAAATAAACAAACTACAAAACACAATCAAGAAATCAAACGAATTAGAGCAATCAATCTTCTAAATCTTCAAGCAGTTCACAACATTTTAAACACAATCAAAACTTGAACAAGTTCAATCAAACACCCAAATTCAGTTTAAATACTCAAAACGCAAGCATCAATGGCAACGCAAGTGATCATGGTTGGAGAATTCAAGATCCTGGAGGTTAACTGTAAGCCTCACGCACCTGTGGCCGCAATTCATGTGCCAACACAGACGCCCAAAACGAATGATATTAAGTGGGCTGATTTGGAATTCACCCTCGCAAAGTCCTTACAAAGGCAGGCCCATGGAGTGGTGAAGGTGGACAAGCATGGCACAGCTAGAATTAAGCGTGCAAGTAAGCACCACATGAGCTGTTTGGAACAACAGATGGCAGATGAGGTGGCAGAGAAAGAGGCCTTTATGGCCGCTCCAACCCAGCTGGTAACATCCATCATATTTGCTGGAACTACACCA
TGTCAGTGATGATGAGCTTCGAGACGGACCACAACCACCAACTGGAGGACAAATAGCTGAATCATCCGTCTGAGGGCCGTCTCACACTAGGATTGTGCCCAAAAAGAACACCAAGGCTCTGACGTCTCTCCCTACCCTGGCTCCCGGAAAAAACCGAAAACCACCCATTTCCTCATGTTTGCCTAAGGCTCTGACGATAACCCTAAAAATTTGACTAGCAAATAAAGAACCCTGGGTCCTATAAAAGGGGTGAGCAACCTAAAAATGGGATCTCTCTTTGCACCTTGCCTACCCCTCCCTCGGCCGTGGACCAGCCCTGGTCGCCTCGCTTACCTGGGTCGCCGTTTCGTGACCGGGCCATCTCCCTGCTGTTTGACGGCACCCCGCGTACTTCGCTTCCTCCTGCTCGGTAAGATCCCACCGGGTCGAGCTAGGCCATCACTCCCTGGCCGCTCCCCTGGAGCTCTCTCTCGTAGCTCTTACGGTTGCTCTCCCCCGGC
ATGGATACTTTTATTACAAAGAATTTCCAGACTACAATAATACAAAAGGCCAAAAACACAATGGCAGAATTTAGTGAAGATCCTGAATTACAGCCAGCAGTACTATTCAACATCTGCGTCCATCTGGAGGTCTGCTATGTAATAAGTGATATGAACTTTCTTGATGAGGAAGGAAAGACATATACAGCATTAGAAGGACAAGGAAAAGAGCAAAATTTGAGACCACAGTATGAAGTGATTGAGGGAATGCCAAGAAACATAGCATGGATGGTTCAAAGATCCTTAGCCCAAGAGCATGGAATAGAGACTCCAAGGTATCTGGCTGATTTATTTGATTATAAAACCAAGAGGTTTATCGAAGTCGGAATAACAAAGGGATTGGCTGATGATTACTTTTGGAAAAAGAAAGAAAAGTTGGGGAATAGCATGGAACTGATGATATTCAGCTACAATCAAGACTACTCGTTAAGTGATGAATCTTCATTGGATGAGGAAGGAAA
AGCAGGTTAGGGCTTAATAACGATTTATTTAGGCAACTCACTTGGTACCTAATGCCCTGTGACAGGGTGACGCAAGTTAAGAGCACATATGTAAATTGTCACCCCGGAATACTAAATCCGCTAATTTATAACAAGTTATTGCGGTCGCTACTTTATTCTTAATTTAATTGCAAGTACCAAATTTAATTCCAATATTCTAATTTGCAATTCAATACCTAAAAAGTGGTTACTAAGGGACATTAATTGAAAAAAAGCAGAGTATTAACACAAAATAAACTTTATTTAAAGTTAGCTACCTATAAAAATATTTTGAATGCTCTACAAAAAACTTAAAACTAGATAAATTACAATTATATAACATAACATCTAGACTAATACTTATCAGCAACTAACTTAGCATATATCAAGACAATTAAGTAGCAGAAGACATAGTATTGAGGTAAAGACAAACAATTATGCCTTTGCTTACGCAGATTACGCACTATCGATGAAAGGCTAAT
CATCATCAATAATATACGGAACAAAAATGCGTGATGACGTAGACGGCGTACGTAAGGGGCGGAGCCGTGTGACCCTTGTACGGGCGCGTCGGGGTTTTCCCGGCGGGCGGGCGCGCCCCGTGGCGTGCGAGGCGGCCCGTTTCGGTTCCACCCACTGTTGGGTGGTTTCTGTTGAACTTTGGCTGGTATTTTCCACAATGGGTGTGATATTGGACCTTTACCTGGGAGAGTCTGTCAACAGGTGTGGTACAGACTTCACACCCAGTGACTCAATTTTACCACGGAACGGTTCAGGTGTACGCCTCAGACTCCATTGGTCGATTTTTCCACACTGTTCCGGGTTGTCCCTATTTATTCTGCGCGTCTGCCTAGAGTCGCCACTCTTGAGTCGAAGAGAGGTGAACGTTCTCATCCGCCATGAGACATCTTAGAGTTGCCTTCGACGAGAGCTTCTGGCAGATGGCCAATGAATGGGCACACAACAATGAGCCGGACACCGA
GTTTTATCTCCTTGCGCCCTTCTCAATCATGGGAAACGTCCAAACCTCAACTAATGTCTACAATGTCAACGGTGACAACAATGCCTTTACACCAACTTCAGAAATGGTGGCGTCACTCACCGGCTATTGATCTCAAACCTGGTGTTCTTAATCCGAATGGGAAACTTTACCAATTGGAAGCCGGTTCGGCCCCCGACCCATCGAACTTGGTCCTCGTTGTCGACGCGACAGAAGGCGATTTTTCATACCTGACCAACAACACTTGGGAGACATTGAGTAAATCCGCTCTCGAGACCAATTCATGGGAACCACTGTTTGCCGTCACGATGACTGGGTGCGGTCCTCTCAAGCTCAATGATTATACCGTCGTCATGTCTGGTTATGTCGGTGCTTCAGTGAGTGACGCTTTCGATGGTGGAGTGATTGAAGACGGGGATTTCATTTCCAGTCGCCGGTTGAAGAATTTCAAGCTCATGCTTTCGAATAGATGTGAGGCTATC
ACAAAAGAAACCAGGAGGGAATCCTTAGTTGATGCAATTTCTCGCTCACGATAACTTTCACACTTTGCAAGTCAAGAAAGTCCGATTCCTCCACCCTCAACAAGAAGTGTTTCTTTTAGCAGGTTTATTGCTCAATATAAAACAATTTGTACGAGCAATCAAAGAGCGCAATAATGTATTCAAAATTGATGTTTTTCTTCGCTCTTTGCTCTATCAGCTTCCTTTTCACCTCGGAAGCTGCTTCCACGATGCTCCTCGAGAGCTCATACCTGCCACTGAACCAGAGTTATGCGCCTGGTTTTCTTTACAAACGGGATATGCTCCCGCCTCCACTTCAGGCCGTGTTAACTTACACGTGCCCGGAACCAAGACCTCTCGCAGAAGAATCATACAACGATCTTTTGCGAGCGATTTCTCAGAAAAGCTCAAGCGATTTCCAGAATGCTTATTCGTTAGCCTTGAGCTTTTCCAGCGACTTCTATCAACATGGACTAAAGACG
GTTTTATTTTTGTTGCAACAACAACAACAAATTACAATAACAACAAAACAAATACAAACAACAACAACATGGCACAATTTCAACAAACAGTAAACATGCAAACATTGCAGGCTGCCGCGGGGCGCAACAGCCTGGTGAATGATTTAGCATCTCGACGCGTTTATGATAATGCTGTCGAGGAGCTAAATGCACGCTCGAGACGCCCTAAGGTCCATTTCTCCAAATCAGTGTCTACGGAACAGACGCTGTTGGCTTCAAACGCTTATCCGGAGTTTGAGATTTCCTTTACTCATACCCAACAGGCCGTACACTCCCTAGCGGGTGGTCTAAGGACTCTTGAGTTGGAGTATCTCATGATGCAAGTTCCGTTCGGTTCTCTAACGTACGATATCGGTGGTAACTTCGCTGCGCACCTTTTCAAGGGACGCGATTACGTTCACTGCTGCATGCCAAATTTGGATGTCCGTGATATAGCTCGTCATGAGGGGCACAAGGAGGCA
TAGTGTGCAGAGCATCCATGTTGTCCGGCGCCATTGTCAGGTCTATGAGGCTACTGGTGCCGCCAATGGGTGTGACAGGGACATCTGCTTGGTCCACACATGGCTCACAAGGCTGTTGCTGTAACATGATCTTTTAATACCCCTGTAATTGTATTTTGATGTCATATATAGCCATAACACTGACTGCAACGCCTATGCCAGTATATAACACCACAACCATCCACGCCAACACACGGCGCCTGTAATATAGCCATGTGTACATGAGGGCAGGCAAGGCAAACACCAGCACTGTGCCAGCCACCGCCCCCACCACCACCACACCGACCTTGAACGACGGTATCATAATGACCAATACATACATGCACGCGTACATGCCCAACGTGGACATCCACTGCATCGGCGAGTGGTCAATGGGGGCCATCATGTGCACCACAGGCAGCAACAACGCCGGCACCGTCAACACCACACTGACACACATAACGCCCGCCACAATCTTGCCA
GGGTATTAATAGGGTCCCACCCTGTTGATGCCACCTTGCACTTGTCCACTCACGTTGAGATACCTCGCAGTTTTGCCATACGAAGCAGGTGGAAGATCCTTCCGTGTGATGTATGCTTGAGACGCTCCGTGTCTGTGGAAACATACGTGCAAGCGCCAGTACGCCTAACAAGTAGGCTGGCCCCTCTCTCCTTGATTATTGAGGGCGTAGTGCGGACTACCGCACCCCCCACTGATAGGTTCATAGTCATGGTCCCGAGTCCCCGTGCGACCCTTCCTACGAAGCAGGTGGAAGATCCTTCCGTAGGTTGAAACTAAGAGGAACCTAGTGTGACTATGGTAGCTACAGTGTTGGCTGTTGTTGCCCCTCGCTCCCCCCCACTAGGGTGGTGCAGTCGTGGTCACATTGAGAGAGCAAACCGAGCTTGGATTAAAGTTAGCGAACGCCTCCCCTGAGCCTCCAATGCTGTTACGATGAGGCAGATGGCATTGTGCAAGGGG
GAAAACAAGACGAGACGAACCTAAACAGAACGAGCCATCCGCAGAAAAACTAAACCACTTCCGGTTTTCTTTGAACATAACCAACACGTAGTTTGACAAAGGCTGCCATGGCTAAAGTTCGTGCCGCTCTTGATAGAATCACTGATCCATCGGTTAAAGCTGTACTCAACGAAGAGGCCTACAGCCACATCCGACCGGTTCTTCGTGAATCCCTGACTAATAATCCATACGCCATCGCACCCGATGCCGCCGACACGCTAGAGAAATATGGAATTGCTACTAATCCATTCGCAGTGAAAGTACACTCCCATGGGGCGGTTAAAAGTATCGAAAACACCTTACTCGAAAGAGTTGGGTTTAACTTGCCGAAAGAACCATGCATTTTCCTCTTCCTCAAAAGAAGTAAACTGCGTTACCTCAGACGTGGACCAAGTAACAAAGACATTTTCATTAACCTAGCGATAGAGCCCCGGGACCTCCAAAGGTATGAAGAAGACACT
TCTCATAGTTCAAGAACCCAAAGTACCCCCCCCATAGCCCCTCTTAAAGCCACCCAAAGCTGGCCCTACCCCTAGGGTTTAACCTTCGGTTAACCTTGGGTCTTTCCTCAAGTGGCCTATAGGATAGCCTAAAGTGATGCCTAAAGTCAATACCTAAAGTGATGGCTGCCTATTGGAGACTTAAAGAGTGTCCTAGTGTACCAGTATGATAGTACATCTCTATGTGTCCCTATCTGTTAGCCCCTTAAAGTAAACCCTAAAGCCACCACCTAAAGAGCGACGCTATCTTAAAGACAACCAGACCGATAGACCCACTGTTAACCTGTAGTGCTGCCCTGTAGTTGTCTATAATATCCAACGTTGTCTATTTACCCTCACTAAAGGGAATAAGGTGGATACTTAAAGAGGGAATAAAGATTTAATAAAAGATTAGAATTAAGTGTTGACTTTAAGTTACCTTTAAGGCTATTATTCATCTCGTCAACGGGACAACGGCCTTA
GGGAAAAGCAGAGTGCTTTGGAGAGCTCGAAGGAAAGAGTCTCCGGGCCTCTCCTGCCTGCCTGAAAAGCTCAATAAAGGAGTTGGCTGATATCTGAGCTTGCCTGGTTATTATCGGGATTCGTTACTAATTCCGTGCAACACCGGAGCGGATCTCGCAGCTGGCGCCCAACGTGGGGCTCGACAAAGAATCAGAAGAAAAATGAGAGTTACGGGACCACGGACGCTGCTCCTGTGAGGACGGCGAGGAGAGTAACGGACACGGACAAAAAGTGAAAGAAAGCTTCGGGGACGCCTGAAGTAAGGTAAGAGAGACACCTACTGGGGAAGTAGGGAATAGCCCTTCAGTGAAAGAGAAAGTGTTGCTTGGGCACAGGAGGAGGGTTCGCGACCCCTTAAAAGACGGAGGGGCACGGGCGTCCTCCTGGGCCGAGGGGACACAAGAGCAACACTGGTAAGGAAGCCGCCGTGGTGAGGCTAGCTAGAGACATGGCGAAGCAA
GCAAGGTATCAGCCGTTCTGGTCTGATCCTCTCAACCCCATCTTTTGTCTTTCTCAGTTTCTTAGCGGGGACCGTCCGTTCTCTCCCTGTGCAGGTGCGACTCTTGTTTGTGCTGGTCGCGGCAGGTGGCGCCCAACGTGGGGCTCGAGCTCGACAGTTTTCTTCCGCCACTACTCTCATTAATTGAACTAAGTAAGTATATGGATAAACAAGTAGCCTAAATTAAGGAGGAGTAGTAAGGTATATAGTTGAGAGTATAAATATGGGACACACGCATAGTCGTCAGTTGTTTGTGCATATGTTATCTGTAATGTTAAAACATAGGGGGATCACTGTTTCTAAAACTAAATTAATTAATTTTCTTTCATTTATTGAGGAAGTTTGCCCTTGGTTTCCTAGGGAAGGCACAGTGAATTTGGAGACATGGAAGAAGGTGGGAGAGCAAATTCGGACGCATTATACCTTACACGGCCCTGAAAAGGTCCCTGTCGAGACATTAT
TGTTTTAATAAAATATTAAAACAAACAGCTTTCGTTCCGAAAAACAGCTTTCAAATTTCAAACAGCTTTCAGACACTCTGGAATTTTCAGATTGAACCCGGAAAAAGGGAGTGTGATTTAAAGCGCACCATATCATTTGAAAATTTCGTTTTGATTTCTATGTTCTTTGCTAAGGTTGTTTATGTGAGTATGAGTTCTTGTTGTGATGAATCCTGAGTTGGTTGCCGCATTAGATAGGTATCTATCTGAAATTGCAAGCAGTCTATTTTTGGGTTGGATTATAAATCTTTTCTTAGTTTTCTTTTACTCTTCTAAAAGTTGTTTTTTATTGTGGGCCGCATTTCTTTACGTCAATTATTACATATTGAGATTCGAATTTGCATATATCGTTGTGCCCTTCCTTGAAACGATATACTCAAATAGTTCTCAATACCACACTGTTGATTGGGAGAACGCTTACACGGCGCGTTCCAAAAGCTTGTGGGAACAAATAACTGATT
AAATAAAATCTCGGAACATGGAGCGTCTCATTAATTCGTACCGAACCATCTCACACTCACTGCGTCAGTTAGTCCCAGCATACACTACTTTTGAAGATCTCGAAGCACAACTACCGCCAGACTATGTATTTCCAGAAAGTTTTCAGTATCCCCCGAGGATTAGATATCGTGAAATTCACTCTGATGCAGGGTTTACACGTGAAGTTGAAGCTGCGATGGCAGGTAGATTAGCAAACGATGAGGATAACCCAATCATGTTTGATTACCGCGAACCAGTACGACCAGGTAGAATAGCAAATTGGTTAACAGGTTACGCCGAAGCAGCTAACACCTTATTCGATCAAGTATTATCAGAAGTTGATGCACTGGCTTCAGTATTCTATGACGTCGACGAACTTCTACGCCGCCGCTTTCAAGAAGGAGATGTAATACCCAACGATCATGATCATCCATCAAATGATGTACTTGAACCTTCTGAGCATGAAGCAGCAAGAGTCCAT
CATCATCAATAATATACAGTTAGCAAAAAATGGCGCCTTTGTTTGGCTTTGTTCCAACTGTTTTTGGCCCGAGTTGGGTTTCGTTTTCCCGGGTTTCACGTGGTGCGTCAGGTGATGTTGAGTTTTTATACATGTTTGTGTGTGTTTTGTGCTTGTGTAAAGGAGTTTTGGTTTTTTACTTTGCGGAGCTTACGGACTAATTTACTTAATTTTTGGCAAATTATATCTGTTTTTGGGTATTTTGTTTGTTATTTGGTGCGATTTTTCGACTTTTGACTCAATGTCGCGGCTCCTACGTCTTTCTCTTTCTTCGCGTGTGTGGTTAGCAGCTCAGGAAGCTACTCGCAATGTTTCTGAGGATCCTGTTGTATGTCGTACGCCATGGGATGGTTCGCCTACTTGCACAGCTGTTCGTGTTGTACGAGCGGAGGTTCTGGCGGACGGTACGATGGACCTTGACATCGTGTTTCCTGAAGCTGCTGTACAGGCTGTTTTTAGTC
TGGGGTGGCTGATGGGACTCGAACCCAAACTATAGGGGATTACAGGGGAATTGCGGGGACTTTTGCCTTTGATTTTGCAGGGTTTTGCGTGTTCCTCTGCCCCGGCATCCCCCGCATTTGTCCCAAGATTTGTCCCAAGCTACGGCGTGGCGCCAGGCTTCCCCGCAGGCGGATGCGCCCCGGTGTCGCTGGGCACCGTCACGCTGCCGGGCGACACGGCGAACTGGCGCACCTCGGCATTGGCGCGCTGGGTTTCCCCGGTGGTGCCGAACCAGAACGCGAGGGTCTGCTTCAACTCGTTGAACCAGTAACCGATGACCGTCCCTACCGTCAGGCTGGCGGTGGCGTCGCGCAGCAGGCCGTCCGCCAGGCCCGAGAACACGAAATAGACGATGCCCAGGGCGCCCACCAGCAGCACGGCGGTGATCGTCGGCCGTACCTTGTCGTTGGGCTGCTGCGCGGCCAGCTTGCGGGCGCTGTCGCGGTCGGATGCCTCGGCA
GTCTTTTGCTGCACCCAACTTGAAGAATAAAGATTATTGCATCTGACCCGTCTTGAGCCTGAGTCGTACTTTCACCGTTTACAGTGGCGAGCCAGCCAGGAGCCTTTTCTTCATAAAGAGATTCGAGAAACGAAGCGTCAACCCCGGGGAGAAACGACAGGAGGAAGCGCGCCTGGAACATGAAGCTGGTTCTTCTGTTCAGCCTCAGCGTTCTACTTGGGTGAGTTCGTTCTAATCTATTTATCGGAAAGAATACAAGGCTACAAGAAACCTGGTAAAACAAAGAAAAGACATTACAAAAGAAAGTATTGGTAGACTAGGCAGCACGTAAAAGAAATGGCCTCCAACAAATGGTTTGTGTACAGCGACGAGCCAACAAAAGTAATACTAAAACGAGACAAAAGCAAGGAAAAAGATGAAACTAAAAAGAAGAAAATTAAAACAGAACAAAATTCAGATGCAGCTTACGAAACACCAGGCACCGCGCCTGTACAGAAACC
ACCGGTGGCGAGCGATTTTTTTGGTGTAGCAGGTGGGTCCCACTTTATAGGAAAAGGATAACTGGACTGGATCTCTCTTATTGGGCCGTATTTTATTGGGCTTTGAATGGAATATGTATTGGGCCTTTTATTAAATTATGTAATTTAAGATCTTATTGATTGATAGTATAAATATACACTTATACAGTAGCATTCGTACATATATCGTAGTCATCTCCTATACGTATATCAATTACTGGGGCTTCTTGCATCATCAGCATATCAATAGTTTCGACCATGTCCTCCTGTCGGAACTGACCAATATGAGAATCCTTGTACATTATCTTCAGTATATTACGTATCCCTTCCTCTAAATTGTTGAAGTCGAATGGTGGTATGATCCCATCATGGCCGTATGGAATCATGAATATCTTCTTTGCCAGTGTTGGTGATCTTGTCGAGCACAGTTCAATTTGAACAATAATTGAATTGTCTTCTTTGAGCTTCACATCAATGGTAAA
GAATTCGGCCGTCGCATCCGGCTGATCCCTGATGCAACCGCCAAAGCTGCGCAGCCTGCTGCACGTGTCTCCTAACCCAGATGCATGAGAGCAGGGATTCTGAGCAATGGCAAAGGTCCTGACCTGCACGCAATACAACGATTCAACGCAGCAATGCGAGGTCCAAGCCTGGATTGATCAATCGGATTGGACGACACCACTTCCCACCATCGAACAGGCCGCGATGGTGGGCGGCGCTTACTTCATCGGCCTGATGACCCTTGCAGTCATTAAAGGACTGCTCAACCCAAAATCAATAGAGGAATAGCATCAATGGAAAAGAACATTTCGACCGTTGTCACCAAGGCTAAGTCGGCTGTCAGCAACGCCAAGACCGCCGCAATTCTGGGTAGCACTGCCTTGATGGCCATGCCCGGTTTCGCCTTCGCGTCCGGTGGCGGCGGCGACTTCGACGGCACCGCAATCATCGGCAAGGTGACTACCTATACCGCCATCGGCGT
AATTTAAATCTAATTATAAAAAAGCCAATTAAACCTGTAAATGGATACTTTTTTCATTCAATCTTTTAAGTCTAATTGAAGCCAATTTAAATCTAATTATAAAAGCCAATTAAACCTGTAAATGGATACTTTTTTCATTCAATCTTTTAAGTCTAATTATTAGTGCTGATTTCACTAGCGAAATATCGTTGTCAGAAACGAGGTCTCGAAGCAATACCAACACCTTCATAGAAGAACAAGTTGGAGATGATTCTCCACCCCAATATTCTGCTGCTCTTGCTAAAATTCCAATCACTGCACATGATTCCCTAATGTGATTTTCTTTTTTTAACATGGAATTAATCATAATTTTTGATTGTTCAAATCCAATTTTAGAATCCAAAAACATGTTTTTGACAAAAGCTGTTAGATCATTTCCAAATACAAGTGAGGCATCCTTTTTGAAAGATTCAAAAACTAAGAACACATTTCCAGCAACCTCCCTAGATGAAAATGCCAGT
ACTTTTAAAGTAAAGTGAGTGTAGCGTGGCTATAACTCTTTTTTTTACTTTAACTAGCCTTGTGCTAGATTTGTCTTCGGACACCAACTCGAACTAAACGAAATATTTGTCTCTCTATGAAACCATAGAAGACAAGCGTTGATTATTTCACCAGTTTGGCAATCACTCCTAGGAACGGGGTTGAGAGAACGGCGCACCAGGGTTCCGTCCCTGTTTGGTAAGTCGTCTAGTATTAGCTGCGGCGGTTCCGCCCGTCGTAGTTGGGTAGACCGGGTTCCGTCCTGTGATCTCCCTCGCCGGCCGCCAGGAGAATGAGTTCCAAACAATTTAAGATCCTCGTTAATGAGGACTACCAAGTCAACGTTCCTAGCCTTCCTTTCCGTGACGCACTGCAGGAAATTAAGTACTGCTACCGTAACGGTTTTGATGGCTATGTCTTCGTGCCTGAATACCGTCGTGACCTAGTTGATTGCAATCGTAAGGATCACTACGTCATTGGT
GTAATGCGAATTGGCAGCATGGCCACCATCTCAATCCTAGTCGTGGACGAGGACCGGCTTCGGCGCAAGACCGGCCCTCCACACGCTGTCGCCTTTGGCGATGTCGACATTATCATTCTTCCTAGCGAGCGAAAGCCGCTTTTCCTTCCACCTGAATCAGATCCCGAGCATGTTGTTCAGGAACTTTTCAGAAGACCGAGAACTGAGGACTCCCTTATAGGATCCTTTGTCTTCTACGGTGAAGGGGAAGAAATGCAGACAGTGATGCGGACTGGACCTGCTCTTCCCAAAATACCCTCCATTTCTTCTCAGCCTTCTCCTCTTCTAGGAGATGGGTATGAGGTCATAGGCCTTCGATATCCACTTCTCTTTGATCAGGCTTTCTCCCCGAGGAAATTGCCTCCTTCTCGAGTTGAGAGGGATCCCCTTAGGCATGGAATCATTAGTGGGAGTCATGGTTGTTCGGTTTCCTCTCAAAACGGGACGTATTGTGTTCCTTT
ACCGGATGGCCGCGATTTTTTTCATGTGGTCCCCCCCACTATTATTTGTCGGCCAATACAGACGCTCCCTCAGAGCTTATTTATGTAACGGTTCCCTATAAAACTTGGTCCCCAAGTACGCATTCCAAACATGTGGGATCCGCTTTTAAACGAGTTCCCCGAAACCGTTCACGGTTTTAGGTGTATGCTAGCGATTAAATATTTGCAATTAGTAGAAAATACATACTCTCCCGATACATTAGGGTACGATTTAATACGTGATTTAATTTTAGTCATTCGTGCCAGGGATTATGTCGAAGCGTCCCGCAGATATAGTCATTTCCACTCCCGCATCCAAGGTTCGTCGCCGGCTGAACTTCGACAGCCCGTATACCAACCGTGCTGTTGCCCCCACTGTCCTCGTCACAAACAAAAGGAGGTCATGGGTGAATCGGCCCATGTACCGCAAGCCCAAGATGTACAGAATGTACAAAAGCCCTGATGTTCCACGAGGATGTGAA
GTAATTTTTTGCCAGTTCAACCCTTTCGAGCCTTGAACTTTACCTTTACCTTTTCTTTTTCTTCCTTTGACTTCGCTCTCCGGCCCGAAGTTTTCCTTGAACACTCCCTCCTAGAGCCAGTGTTCTTTTTTTTCCCTTCTTTAATTCACACCCTTTCGAGCCTGTGAATTCATGTCTAATGGCCTTCGAACTAGCTTTGAACGCATTAGCCTCTTCCACCCACAAGGATTCATCTCTGAATCCAGTGCTGAATTCTGCTGTTCAGCCCCTTCAAACCTCTCTCCAAAATTTCCCATGGATCATTGGGAAAGAACATCTTCCTTTTCTCCTCGCTGCAGGCATCCCGACCTCCGGGTTCGGCTGCAATCCTCACCCCCACGCGGTCCACAAAGTGATCGAAACCTTCCTTCTCTTCAACCACTGGAGCTTCATGGCGACCGTCCAGGCCTCTGTGATGTTCATGAAACCCTCCAAGTTCAAAAAATTGGCCTCCGTCAATC
GGGTTTCAATAGGAGAGTTGCTGACACGGTGAAGCCACGTGCGTCCGTGTGGAGTGGTGGAATACCCCACATGAGATTTAGCACCCCTATTTACGAGACCTACTCCTGAGAGACTGTGCAGTTTGGTAGCCTTGGTGGTCCCGAGTCCCCGTGTGACCCGTCCAATGAAGCAGGTGGAAGATCCTTCCATTGGATTGAAGTGTTGAGGAAGCAACACGCCCGGCTTGCAGCAACCGCACAAGTTTACGACCAGGACGCCCAGCAGCACCTTGGAAAGGTTGGCTGGGAACTCCATGTATCCTTCCTGGAGTGAAAAGGTGAGGGGTGTGTGCTTACGACGGCAGGCGTCCAACTGTCTGATTGTGGCACTCATGCCAACCCCACCTGAGAGACTGTGTATGCGGCACGCCCGGTGGTCCCAGAGCCCTCGCGTGACCCTCCAACGAAGCAGGTGGAAGATCCTTCCGTTGGATGAAGTGCTGAGGAACCAGCACGCCCGG
GGGATTTAGCATTCACTAGCGAACATGACGAATCTCAACATTGAGTCGCTAGTGGAAACCCAGCCAGCAGTATCCAAGTTAGTTGGATTACTGCCTAAATTAAGTTCTAGATTAATAGACGCGGCCAAAGTGCCAGCGACCTGCGGCCTCGTAGTGGCCGCAGGATTAGGATTGTACGCATACCGGAAGGTATGCATAAATAGATTAGAATTTAGTAGGGAGAACACTACCCCGCGGCCCACGGACTGTATAGAAGACGTGCTGGAGGCCGAAGAGGATGCCGTAACGTGCCTAGCACTTACGAAGATCGCTAAAGAGGCAGCGATGGAAGCAGCTCTAAACCCGGGCGAAATCACAGAAAGGGTTAGAGAAGCTGCCAAAATAAACGCCCAACCCTCCACCGATCCTCTTGCCAAGAGGAAAACTAGATTGCGGCCTAACAAAACAGGCCAATTCATAAGGGTGTTGAGGGCCGAAATAAAGTCCCAGATGGGGACCCC
CGATAAACATAACAACAGAATCTGCATTGCAGTAATATTCCTTGAATATAATTGCAACGCAATGGCCCTCTCTTATAGGCCTGCTGTTGAAGAGGTGCTCGCAAAATTCACCTCTGATGAACAATCCAGGGTTTCTGCTACAGCTCTCAAGGCATTAGTAGACTTAGAGGAAAGTCAGCACAATTTGTTCTCTTTCGCATTGCCTGATAGAAGCAAAGAAAGGCTGATATCTTCTGGCATTTACTTAAGTCCTTACAGTTTCAGACCCCACTCACATCCAGTTTGTAAAACTTTAGAAAATCACATTTTGTACAATGTTTTACCTAGTTATGTTAATAATTCATTTTACTTTGTAGGAATCAAGGATTTTAAGCTGCAGTTCTTGAAAAGGAGGAATAAGGATCTCAGCTTGGTAGCACTCATAAATAGGTTTGTGACAAGTCGTGATGTTAGTAGGTATGGGTCTGAGTTCGTTATAAGTTCTAGTGACAAATCAAGTC
AAATTAAAACAACTCAATCAGACAATATACAACACAAACGCACAAGCTTTTAAACTCTCAGACTCTCAAGTAAACTTTTGCCAATATTTCTCCAGTTCACTCAGTTATTTCTCACTCTCTCAAAATCACAACAATCTTCCCATTATCTTCAGTACACACCCGATCACTAATGGCAACCATCATGTTTGGATCCATTGCTGCTGAGATTCCAGTGATCAAGGAGGCTATTATGATAGCCATGCCCAAATCCAAGCACACACTGCATGTTGTGCAAGTGGAGGCCAAACACATGGCCACTGAGATTAGATCTGAGCGCGGCAAGCTGTATGTCGCGAAGAGATTTGCTGATAATGCCATCAAGGCATATGATAGCCAGCTGAAGGCCTTCGATGAACTTTTGAAGAAAAACTCTGATCTTCAGAAGAGATTGTTTATTGGGCAGAATAGCCCAATTAAGCAGAAGAAGGGAGGTGCATGTTTCGTGCGTAGTCTTTCATTTA
GAAATCTTAAATACAAATTTTAAAGAATATTATTCTTCACTCCTCGTCACAACATGCTTGCTAACATCCGCGACTATTTCCATGAGAAACTCACTCGCCTTTTATACGATCACAAGATTTTCCAATCTAACTCTAAAGATCCTGATCTAACACTCGAAGCACACCACTCCTCCGACATCGAAAGAATTTATAAATCAATTCACTACGACTTCAATCGTTCCCCAGCTCCTATCGACTATGAAGCACAATACCAATCAATCAAACATATCCTTGAAGATAAACAATCTCAACAAGGCTTTCCCCACGAATATTATCGTCTCCACGAATCTCCAATTCCTGATGACAGAATTCCTCCTTCCGGTATTAAACTCCTCCCATTTGAATACAAATCAATGAACGTCGTCACCGCTACTCCCGAAGTTCCAGAATCCGGTTTTAAAATACATCCTCGTATCGAAAGACTCCTCCGCTCGAAGTATCCACAGTATCTACAATATGTT
TTGAAAGGGGGCGCTAGGGTCTAGCCCTAGTGTCGCGTAACGACCGTCCCCGGTTGAAACGCTACTACTCAGACCTCTGGCTGTCGTACCTCTATTAGGCAGGCAGGAACCACCCTTTTGGGGCCTACGTAACCGCCCTTTTGGGGCCCGCGGTCGTCATCACCGCGCCCCCACTAGGCTGGTCATCGTACCTCCTCTAGGCTGACAACTGTCGCCCTTTTAGGGCCCACGACCTTCAAGTTACGGTTTTAGCGTCCCTCCCGCGGCCGACTCGCCTACGTGAATGCTAGCTCTTCACCCGAAGGCCTGCCTTTCACCCCCCCCCCCCATAAAGAACGTTACCGTCTTTTCCGACGTTAAAGGATTGTGACCAAACGCTTTACGCCGTCTTTTCCGACGTTAAAGGATTGTAACCAAACGCTTTATGCCGTCTTTTCCGACGTTAAAGGATTGTAACCACTACAATTTACCTTCTTTTCCGAAGTAAAAGGATACAAGCA
GAACAACCAAGCTACAACAAATCTTACAATATTGTCAATTACATTACTACTTCCATTTTAACATGTCTAGTGCAATGTATGAAACAATTATCAAATCGAAGTCCTCAATCTGGGGAACAACATCTTCGGGTAAAGCAGTAGTAGATAGTTATTGGATTCATGATCAATCTTCCGGAAAGAAGTTGGTCGAAGCTCAACTCTATTCTGACTCCAGGAGCAAGACCAGTTTCTGTTACACTGGTAAAGTTGGCTTTCTCCCAACAGAAGAAAAAGAAATTATAGTGAGATGTTTTGTGCCTATTTTTGATGACATTGATCTGAATTTCTCCTTTTCAGGGAATGTTGTCGAAATTCTGGTCAGATCTAACACAACAAACACAAACGGTGTTAAACATCAAGGTCATCTCAAAGTGTTATCCTCTCAGTTGCTCAGAATGCTTGAAGAGCAAATAGCAGTGCCTGAAATTACTTCAAGATTCGGTCTGAAAGAATCTGACATC
ACCAAACAGAGAATCGGTGAGTTACGATAAAAGGCGAAGGAGCAATTGAAGTCGCACGGGTAGAAGGTGTGAATCTCGAGTGCGAGCCCGAAGCACAAACTCGAGGAAGCCTTCTGCCAACATGTCTTCCGTATTCGACGAGTACGAACAGCTCCTCGCGGCTCAGACTCGCCCCAATGGAGCTCATGGAGGGGGGGAGAAAGGGAGTACCTTAAAAGTAGACGTCCCGGTATTCACTCTTAACAGTGATGACCCAGAAGATAGGTGGAGCTTTGTGGTATTCTGCCTCCGGATTGCTGTTAGCGAAGATGCCAACAAACCACTCAGGCAAGGTGCTCTCATATCTCTTTTATGCTCCCACTCACAGGTAATGAGGAACCATGTTGCCCTTGCAGGGAAACAGAATGAAGCCACATTGGCCGTGCTTGAGATTGATGGCTTTGCCAACGGCACGCCCCAGTTCAACAATAGGAGTGGAGTGTCTGAAGAGAGAGCACAGA
TCTATCGACGCTAAAACAAAACAGCCCGCATCGATGCGGGCTGTTCTTTATGCTACCGGCAGACGTTTGTATAACAGCGCCAATGTTCGCGAATCATCACCGACACGTGCAATCGTTGTTCCAGCGAGCGATCCTTTGCCGGGCGGATAGTACACGATATAGCGTTGTGGCGTTTCGATGAATTGTGCGCACATCGGATGCGCCTTGATGTCGTCGACGGTCATTTCTTCACCATCGTTGCGGCATACCCCTTGCACGCCTGAAGCTGCGCAGTTACTTCGTCGATGCCGCGTCGAAGGGCGAAATAAGCTGATCCAGCAGTTGAATCAAGTCGGGCGAATCCTGAAGAATCGACGGCGACGGTTGCGGGCACTGTTGCACCTGAAGCGTTCGATCCGGTTGCGACGGTAACGACCCGCACGCGGAGACCGCAACCACTACCGCTGTTGACGCAAGCTTGGAGACGATTTGTTTCATTCTGAGCATCCTTGAGGTTTTTA
GCTAACAATAATTAAGAAACATGTAATGGCCAGAAACCGATATCGGTTGCTGGCACTGTATATCTGAGATCGCATCGGTTGCTGGCACTGTGTATCTGAGATCGCAACGCATTGCCAGGAATTTCTGCATATAAGACAAGAAACTTAGAGCAGATGGAGAACTGCCTGCCACGCTCGCTAGAGAAGCTGCAGCAAATATTACAAATATCATTGGAGGACTTGCCGTTTGGTTGTATATTTTGCGGGAAATTGCTTGGGGCTGCAGAAAAACAATTGTTCAAATGCACGGGGCTATGCATTGTATGGCATAAAGGGTGGCCGTATGGGACCTGCAGAGACTGCACTGTATTGTCTTGTGCTTTGGATCTTTATTGTCACCTTGCTCTTACTGCTCCTGCTTTGGAGGCTGAAGCGCTGGTTGGTCAGGAAATATCTAGCTGGTTCATGCGTTGTACAGTTTGCGGAAGAAGATTAACTATTCCAGAAAAGATTGAATTAAG
GACATTTTGTAAGAATGGCAGCCTCGGGATGGAACGCAGTGATACCAAAGACCTCAAGTTATGATTATATTACTGTTTCAATACAACCTGCTCAACAAGATAACAAGAAAAATTTGGTAATAGAGTTCCCACCAGTCTCGTACTTCTATGGTGTCTATTGGACTACAGATGATATGATTATTGTTAGACTTCCAGCTTCAACCACTTCCTCACAAGATTTAAGCAAAATGGTCACAATTACAAAGTTACGGTGGACTTTCCAAAACCAGAAATTTACGTGTAGTGTTGGCAGTGATCTGGCATTTCGGATAATTATGACTTGTAACGTTGGTACGATGTATTTTACTGCTACCTTTCTGTTAAATACATTAACATCCACTGGGACTAAGGTATATGGTATGTTCAATTATGTGTCTTTATCAAGTTTGGTGGTCGTTGTAACTGGTAATGATGCTGCACATGTGGAAGCATTAATCGCTGTTGAAGGTGCTGCAGTCCGT
ATATTTAGACACACGATATACACATATAGGAAACGGTAACATGAGTTTAGAGGGTTTCTTCAAACGAAAGACAAAATCGTTTGACGGCTTGCCAGCGGGGGTTAATCTCGTTGACTTCAGTCAGATTGTTTTGAGTACAATCATGGCGACATACAAGCCAACTGACTTGCTTACAGTCGATTTGATTCGGCATATCGTTTTGAACACGCTACGAAGTAACGTGCTTAAAAACAAGATTAAATATCCACGCATCATCTTGTGTATTGATAACGGCAAAGGCGGTTATTGGCGCAAGAAAGAAGCATGGTATTACAAATTCAAGCGTAGTGAACAGCGTGACGAATCTGGTTGGGATTTTGAGACTATTTTCGATGCAATGGCACAAATCAAAGACGAAATAAAGCAGAATATGCCGTATTACGTCATGGACATCGAAGGCGTTGAAGCCGATGACCATATTGGTGTGCTGACTAATTACTACGTGAGCAAAAACGTACCAG
ATGTATACACGTTACAGCTACAGCCCGTCTCTGGGCCGCACCTACGTTTACGACAACAAATACTACAAAAATTTGGGTGCCGTAATCAAGAATGCAAAGCGCAAGAAGCACTACGCCGAACATGAATTAGAAGAAGCCACCTTAGATCCCCTGGACAACTACCTAGTGGCTGAGGATCCTTTCCTGGGACCAGGTAAGAACCAAAAACTCACTTTGTTCAAAGAAATCCGTAATGTAAAGCCCGATACCATGAAGCTTGTCGTCAATTGGAGCGGTAAAGAGTTTCTGAGGGAAACTTGGACCCGCTTTATGGAAGACAGCTTCCCTATTGTTAACGACCAAGAAATTATGGATGTTTTTCTGGTAGTTAACATGCGCCCAACTAGACCTAACAGATGCTTTAAATTCCTTGCCCAACATGCTCTGCGTTGCGATCCCGACTACGTGCCTCATGAGGTGATCAGGATCGTAGAGCCTTCCTGGGTGGGCAGCAACAACGA
ACCGGATGGCCGCGCGATTTTTTTTAAAGTGGTCCCCCCCATGTGCGCGTTTGTCCAATAGAAGGCGCTCCTCAAAGCTTATTTATTAAATGGTCCCCTATAAAACGTAGCTCCCAAGTATATACGTTAAACATGTGGGATCCATTGCTTAATGAGTTTCCTGAAACCGTGCACGGTTTTAGGTGCATGTTAGCAATTAAGTATTTGCAGTTAGTCGAAAATACATACTCCCCCGATACATTAGGTTACGATTTAATTCGTGATTTAATTTCAGTTATTCGTGCTAGAGATTATGGCGAAACGTCCCGCCGATATTGTCATTTCCACTCCCGCCTCGAAGGTGCGTCGCCGGCTGAACTTCGACAGCCCCTATACGGGTCGTGTTGCTGCCCCCACTGTCCGCGTCACCAGAAGACAAATGTGGTCAAACAGGCCCATGTACCGGAAGCCCATGATGTACCGGATGTACAGAAGCCCTGATGTTCCAAGGGGTTGTGAAG
CGCACCGGGGATCCTAGGCAATTTGGTTGTCTTTTTTTGAGGCCTTGTGCGCTGTACTTCTCCAAATGGGAAACAAGCAAGCCAAAGCCCCAGAATCAAAAGACAGTCCGAGAGCCAGCCTGATCCCAGATGCCACACATCTAGGGCCACAGTTCTGTAAGAGCTGCTGGTTCGAAAACAAGGGCCTGGTTGAGTGCAACAACCACTATCTGTGTCTCAACTGCCTCACCTTACTTCTAAGTGTCAGCAACAGGTGTCCCATTTGCAAGATGCCTCTCCCCACAAAACTGAGACCATCAGCCGCTCCAACAGCACCTCCAACCGGAGCAGCGGACAGCATCAGACCCCCACCCTACAGTCCCTGAATCTCCCACCGACCCCCACCACTCCCATCCTCCCCCCGACACCCCCCGGGGGGACCCCCCGCCGGGGGCCCCCCCGGGGGAGCCAACCATCACCAAAAAACTACTCAATGTCTTCGATGCATTCATCCTTCCTAG
ACCGAACAAAGGGAGTAATGATTAATTATAAACAAAAGGAATCGGTAAAAAATTTAGGAGTAAAGCTCCTAAAGCCTGGTTCCAGTACCGGCACCAAACCTACAATAATGTCTGGGGTGCTAAGTGCACTACGTGAGTTCAAAGATGCAAGACTTGCATCAAAAGGAGAGGGTCTTACCCGAGGAGCAATTACCGGGATTAAACAGAAGATTGCTGTTATCATCCCGGGCCAGGAGGGCTCAAAGGTGAGGTGGCAACTACTAAGACTACTACTGGGGGTAATATGGTCACAAGAGGCCAGTCCAGGAGTAATTACAGGAGCATTCTTATCCCTAATTTCCCTGATCTCAGAATCTCCGGGGAACATGGTAAGAAGATTGAATAACGATCCCGATCTTGCAATTACTATTATTGAATTCACTATTGGGCCAGATAGTGAATACAAATTTGCATCCAGAGGGATGAGCTATGAAGAACAGATGGCACACTACCTTCACCTA
CACTTTTTTCGAAATTTTGGTTTAGCGAAAAACGCCACACACCATCGAAACGGCAATAAACCGCAAAACCTTATGCAGCAAGGGGGCTGGACGATACCGCAAGCCGTCGAAAGTGCCTTAAAATCGCCTTTTTAAAATTTCGAAAATTGAAATTATTTTCAGTTAATTGCAAAACTGACGATCAGAAATGATCATGTGATTTTTATTAAGTGATTGAAATATATGAAGCGTTGACGGATTCTGTCACGGTTTTAATGATCATGTGCCAGAAAATGACGATCAGTTGATGGGCTAGCAAAGCCAAGCACAGCAAGGGATAGAGAGGATTTGACAGCAAAAACAGTTTTTCAAAAAATATCAGTGGCGAGAAGCAAACAGGCCAACAAAAAAGTGGCGGCATAAAAGCCACGAAAACAGGGTTTATTTTGGTTTCTGTCGCCACATTGTCGCCATTGTGATGATTATTTAAATGTAAGCTATTGTTTTGAAAGTGTATAAGA
ACAATTTTAAGACGAACGACTCGCTACAATGGCTACGCTTGCACCACGATCTCGCAGACCTATTCGAACCGACGGATTAACCATACGCGCACTTACATCAGATGTCCAAACAGCTTTCACAACTCGATCCAGACACAGCGGTATGCTTGATCACATTCAGAACTCCGTGGTTGGCTTGAACCCACGTCATTGCATGGTTGACGCTGATGAATACGTCAATTATCTGATCAGCGACCTCGCTACCGTTTCTGAAGATGCTGATGGACTATTCGACGTTATAGGTGGCGTAATTAAAGGCATTGGAGGAATTACAGGCATAATCGACATTGGTAAAGAGGTTGTTGGATTCGTGCGCAAAGGGGTTGACATCATCCATAGCCATGTAGGGAATGGGAAGAAGTTTATTGGTGCAGATTTCGATAAAATTGTCGAGGCGGTACGTAAAGTTGATTCAATCGTGTCTGAGTTTTCGTCATCATTCAAACCTGGTTCAGTGCCCA
GTTAAAAAAGAACTGGCTTTCTGAGGCGTTTCAGAATGGAACGATTCCTAAATTACTTTGGTATTCACGGAGATGAAGCAGCGGATGTTTTGTTGTTTGGACAGATCTCGCCAGAGTGGACATGCTCTCATCACCGTAGGGATTGTTTGATGTGGGGAATATGCGCAAGACAGTTCTTTTCAACTTGTTGCGAGATGGCTGTTGATCATGCGGAATGGGGCATGGCTGATCAACTTGTAAAAATTGCTTCAACTGCGCTTCATGATAAAGATAGAGTATGGCTTAACCTGCTTAAATCGCTTGGCATATTGAGCAACCAATATAAAGATGAAGTTCAAATCAGAATAGATGATATTTATAGGAAATATGTAGAGGTAGGGGTAAGGGCTGATTTTCAAAGCTTCCGCAAAAAACGTAGGCCAATGCGTACATATACAGATGATAGCTTTTCATTAATGCATTGCTTTTATTTACCATATACTAAGGATGGAATTGTACCT
AAGTTTTTTTCACCGTATAACTAAGGACGACCGCAACCTTGCGCGAGAAATGAAATCGTTCAAATGGAAAGAAAATACAGAAGAAAAGGATGATGAAGAAAAAACAAACGAAAAAGAACAAAATAAGCCTAAAGAAATCGACTCTAAAACAGAACAAGAAGCAAAACAAGAAAAAGTATCTGAAGCTGATAATTCAGTTAAAGATCAAGAAGGTATAACAAACAAAAATAGACCCGAAGATATTAGTTACGTTGATGACTCGACCATTCAGGCCAAAACCGCATTGACAGTTGAAGCTATCACAAATATTAAAGGACATTTAATTGAATCAGACCAAAAATTAGCTGATGAACGAGCAAGCCAGTATTTACAAACATTGACAAATAATGCTGTTAGATATACTACAACGTTTGGGATATCAGAGATATCAGATGAAATTTTAATTCCTTATTATCATGAAATTGATTTTCAGGGTAGTGATAAAGAATTACCTTCACTGT
GTATTTTTTAAGTCTAAACAGTTTGTGACTAACTAGACGAAAAACATATCAACTTTCTTGCAGAGCTTTTAGTAATACGACCAGGTGTTGGTTGCTATTAAGAGCTGCATTAAAGTGTTTTCTTGTGTCTTTTGCGGGTGGGCTACAGGTGAGCAGTCCGTATAAAGGTATCTGAAAGCGACGGCGATCACAAAGGCGCGAGTGGAAATTCTTTTGTGTTAGCGGTTTGAAAATTTTATTCTCTTACTGTGTTTGTTGTTCTATAATTCTCGGAGATCTGGAATCAGAGGAGGTTTGTTTACCACCCTTGGAAATGGCTGAAAACAGAGGTGAGCGAAGAGCAGCCGTCGAGAATAGATATGACGCTTGGGACCATGAGCAGGCCATGAAGGCTGCCGTGAGGAAATTTATTTCTTACGATCAATTCTCAGCTCAGTTAAGAAACTGGCGCGAAGCTAGGTTAAACATAATTGAACATGCCACTAGCGTGTTGAGCCAGG
AGAAGTTTATCTGTGTGAACTTCTTGGCTTAGTATCGTTGAGAAGAATCGAGAGATTAGTGCAGTTTAAACAGTTTTTTAGAACGGAAGATAACCATGACTAAAAAACCAGGAGGGCCCGGTAAAAACCGGGCTATCAATATGCTGAAACGCGGCCTACCCCGCGTATTCCCACTAGTGGGAGTGAAGAGGGTAGTAATGAGCTTGTTGGACGGCAGAGGGCCAGTACGTTTCGTGCTGGCTCTTATCACGTTCTTCAAGTTTACAGCATTAGCCCCGACCAAGGCGCTTTTAGGCCGATGGAAAGCAGTGGAAAAGAGTGTGGCAATGAAACATCTTACTAGTTTCAAACGAGAACTTGGAACACTCATTGACGCCGTGAACAAGCGGGGCAGAAAACAAAACAAAAGAGGAGGAAATGAAGGCTCAATCATGTGGCTCGCAAGCTTGGCAGTTGTCATAGCTTACGCAGGAGCAATGAAGTTGTCGAATTTCCAGGGG
CCGAAGTGGGATGGCGGCTGCCGCCGCTTCGGCGCTTGGCGCTTCGGCGCCCAAGGCTCTTGCTCCAGCTGATGGGCCCATAGTGGCCGGCCTCGACAAACTAGTGAACCTGGAAGGGGTTCACGACTTGTTCGAGGCCATGCGAGGGGCTTATGGTGAAGATCCAGCATGGAAAGGCTTGATGTCTTGTGATGTTGTGTATCTTAAGGATATCACAACTGCTATTGGGGTGAAAGACACATCTGTAGGCATCTTCCGTAAATTTTCTGACGGCTGCTCTTGGTGTCCAACAGGGGCAGAGTGCTTTCTTAGCATGAAAGATTTGGCCTACATGAAAGCCCAGTCAGCAAAAGCACAAAGACTCACAGCCTCCCTCGCCACAACATCTAATCTGATCGCAAGGGCGATGCGAGCGGAATCTGAACTCAAGCGCGCCAGGGACGAAGAAAGAAAAGTTGATGCTAGGTATAAGGATATATTAGAGCACTCTCTTGCAGCGA
TTGAAAAGAAATTTTCAAGTCTTCGCTGATCGTAAAACTTTCCCTCTTCTCATCGAAGTTCAGGTAACGCCTGACACCCTCTTTGTTACGAAACTGTTTTCTTTCTCTCTCTTGATCCAGCTTTTCTCAAATCCTGTAACCAATCAGGTTATCTTTGTGGTGTATTGAAGAACCACTATTGGAGTGTAGGATAGCGCCTACCATTTGAATGTCAGGACAGCGCCTGATTTTATTTTGACATGTCTGTTACTCTTTCCCCTCCAGGGGATTGTTTTACTTTTAATCATGTTAAATATAATAATAGTCTAAATAAGTATTTATTTTATAATAATAATTTAGATATCGTCCTTGACGATTTTGATTTTTATTTTAACTTTTATGCAAAAAAATATAATGTTTTGTCTTCTTTCTTTTCTGACAGAGTTTTGTCGGCTTTATATACGCCGATGTCTGTCAGCGAGGCTGCCTCCCTCGCTTTGGAGGATTTCTGTGAGCTTGCT
CAATCAATATATATACCGCATGCTTGGGAGGGGATTTCGGCTTGAAAAGTGATTTTCTTTTTACTGTACTTTTCTTTTTGTTTTCTACATGTTTCATTTTTTGTTTTCTGGTTATTTTACGTTTAAATTGTCTAATTGCTTTTAAAAAGTTGATTTGTTCGTTTTCTGTTTGAATTGTGGGCGGTTAAATTCTGTGTCGATCTTGGTCATGTGTTTCGGATTGGCGCTTAAAGCGCTTTCATTTCCCGTAAACGGTGTTGTAATTTTCGAGTCATCACAACTGACCTTGTCGTCCGTGCGGGGTAAGACCATGGAGTTTCCCTTTTCTGTTACTCCTGATAGCCCTAAGTGGCCAGTGAAGCGAAAATGGGAAGGGATAGAATGTGGCTATATAAAGTATGGGATACGGGCTGGAGAATATTCTCCGGCTGGTCCAAGGGCTGTGCGTTACCCTCTTCCATTTTGATGAAATAGATAGAGAGTTGGAATTTGATTCTCAT
GGGGTTTTCGTTTGTTCGTATAAACTTTCGATTTTTGCCTCCTTCTTTTCTCTGCCAAGCCTAGCAAGCAGTAGAGATGTCTTCAATTGCTCCCACTGATAGTGTTTCGTCCTCTGGAAAGAGGTCCAAGCCAGGAAAGCGTGAGCGCCAGCAAGCGCGCTCGGCCGTCGGTTCTGCGGGTGGAAAACCTGCTTCCGCGTCCAAGGCAGCAGCCTTCGCTCAGGGTGGGTCTTCGGACCCCGTCCCTATGCCTGGAAAGTATCCTGTCGTGTTTTCGACAGGTGCTGGAGAGCCTACTCGTGATCAGGAATTCGCCCTTCCTGTCCATAAGGCTTTCCCTCTTTTCGGTTCCGTCTCTGACAAGTATCGTCGGAACCCGAGGTACGCGGAATTCCGTGCTCATTCGGAATTCACAGATGGCGTGTTCGGCACCCATCTCGCTGTCTCCTCTTTACTCCGTCTGGCTCAACAGCTAGTCCATGCGCATGTCAACATGGGTC
GTTAAAAGGGCATATAAGTTTTCAAGAAGAATACCTTTTATGTAGTTGATAGATTTATCTGTCATACGTTTATAGGTTTCTTCAAGAATAATTTAGATACCCCTTTTGGAAGTGCACTTAATTACGTGCTTGCTACTATGTTAAGTCCGTGCGCCTGTTGTTAACCGCAGCACGTACGTCCTTTACTTGTAGCACATGTTTTTAATGTGGGCGAGAGAAATTTAAAACCCAATTTCTTAATAGATGTAACGTTACTTTATGTCATTTAGTAGTATTCATCTCCAAGTCTTAAGTGCAAAAGTTGTCTAGAACAAACACTTAAGCAACCAAGATTTTCTGTGCAAAAGTCATCTAGAATGAACACAGAATTTCTCCGGACAATGACATCCAACCCTAAGTGTAATAGCGAAGTGATTCAATACTATACGACAAGAACTGATACTCAAAAATCAGACGTAAGTTTAGCCTTCATGAACTTGAAGCCTTTATTTACAGCTTAG
GTTATTTGAACCCATGCCTTGCCAGGATACTGTCTCCCTTTCTATACAGCACACGTCGGTTTACGTGCAACATTCGTGTTGTGTGTCGACATCTACATCTGCCTCCACTTCCGCCACTGCGCTCGGTCTCGGTTGTCTCGCTTGCGGTATCGTCGGTGTCCTCGTTGTCGCTGGTGGCTTGTGTTGCCTCATCAATGGTAGGTGCCCCTCTTGCCGAAGGTTGGCTTTGCGGTCCCGTTCCTGGAAATCCCCTCCAGCATCACTGTGCACTAACCAACCTCTCGCTTTCAATCTTCGTGACCTTACTCGGTCTGATATTCGCTGCACTTCTGATCCTCGTTCTGTGGAGCTGCTGTCAGACGTTCATTCTGTGGTTTCGCATCGAGAGCGCCCTCCGGCATACGATTCGCTTGATTTTGAACCAACAGAATACACGCCTGAGGCGTTTCAGTAGCGCCCCCGAGTACACCAGACCCGGTTCACGCTTGTCCACCGCTAGT
AAAAAATAAAACTACACAAAAACCCAACGACTTAAAACGATCACAATCAAACGAGCAAACACACAACAAGCAAACACAACAGATTGCAGCGCACAGTTCTGAAACACGAACTCATCCACTGCAGTCTTGGAATCCGATCGCGATGATGATGAACTCTACGATTCGCCAAGGATGGCAGCAAGTGCTCAGGCGCTTTTCCATCCCAGCATCCGGAGATAGACTCATCGTCTCCAATTCCACTGATCAGCCCATAGGTCTTTTCGGAGCATTTGATACATCACTCCAAACACTCTCACAAGTCACCAATGACCCTGAGATTTTGAAGCAGAAGTCCAACATCCCCACGCATCTAGACATAGCATCTGTGCTCGAAACCAGCCCTCGATCTTTTCCATGGGTTTTCCTCACAAACTCCTTCTGCACTTTCGGTGGCTCCATACACGCTCAGAACCTTCAAGCCTTTGCAACCGCCGAGTTCAAGAGTGGATTTTGTTACATGA
AGTAGTGTACCCCACTTGAATACTTTGAAAATAAATTGTTGTTGACTGTTTTTTACCTAAGGGGAAATTATCAAGAGTGTGATGTCGGATTTGGTGTTTTATGATGTCGCATCAACAGGTGCAAATGGATTTGATCCTGATGCAGGGTATATGGACTTCTGTGTTAAAAATGCAGAATTACTCAACCTTGCTGCAGTTAGGATCTTCTTCCTCAATGCCGCAAAGGCCAAGGCTGCTCTCTCGCGTAAGCCAGAGAGGAAGGCTAACCCTAAATTTGGAGAGTGGCAGGTGGAGGTTATCAATAATCATTTTCCTGGAAACAGGAACAACCCAATTGGTAACAACGATCTTACCATCCACAGATTATCTGGGTATTTAGCCAGATGGGTCCTTGATCAGTATAACGAGAATGATGATGAGTCTCAGCACGAGTTGATCAGAACAACTATTATCAACCCAATTGCTGAGTCTAATGGTGTAGGATGGGACAGTGGGCCAGA
GTGATTGTTGCCAACAATTATCTGAAAGAGGTTCAAACTTGTACCAAATTTGGTTTCTATAAAAGGAGGGGTAAACCTGCAGATTTTTGCCCAGGAATGCCTTAATGGCGCGGCCACTGAGCATACGCAGTCTTTGCTTATCCTGGGACCTAAACTTTGAGAGTATCCTTCTACCATGTGTATTTTGTAATTGTTCGATGCTTTTAGAGGATAAAATAGCATTTGAGAATAAGTGTTTGTGCTTGGTTTGGAGATGGGGGTGCCCTTTTGGTGTTTGCAGACCATGCTGTACAGAGAGAGCTTTTGCTGATTGTGTTAAAAATGCTACGTGTACTGTTGAAGGGGATGGGCTTGAGCGTATATTTATGAAACCGTTAGCCTCCTTGTGTGTTAGATGTACATTTTGTTTAAAACCGCTGACTGTGGAGGAAAAGCATGCTTGCGTACTTAGGCGGTCGCCATTTATGCTAGTTAGGAAGTACTGGAGGAACACTTGTGAC
GGGCGGCGACCTCGCGGGTTTTCGCTATTTATGAAAATTTTCCGGTTTAAGGCGTTTCCGTTCTTCTTCGTCATAACTTAATGTTTTTATTTAAAATACCCTCTGAAAAGAAAGGAAACGACAGGTGCTGAAAGCGAGGCTTTTTGGCCTCTGTCGTTTCCTTTCTCTGTTTTTGTCCGTGGAATGAACAATGGAAGTCAACAAAAAGCAGCTGGCTGACATTTTCGGTGCGAGTATCCGTACCATTCAGAACTGGCAGGAACAGGGAATGCCCGTTCTGCGAGGCGGTGGCAAGGGTAATGAGGTGCTTTATGACTCTGCCGCCGTCATAAAATGGTATGCCGAAAGGGATGCTGAAATTGAGAACGAAAAGCTGCGCCGGGAGGTTGAAGAACTGCGGCAGGCCAGCGAGGCAGATCTCCAGCCAGGAACTATTGAGTACGAACGCCATCGACTTACGCGTGCGCAGGCCGACGCACAGGAACTGAAGAATGCCAGAG
GTATTAAAAATTATATGTTTTCTTGCTGAGTAGCGACTGGACTGACTCCTTCTAAGAGAATTTAATAAAACGAAAATGACGATCCAAGTTCAGAATTTGAATTGCTGTCCAGGACGTTTTGTTTGTGTTCATAAAATGACACTATTAATCATACTAATCATTTCTGCTGCTGTTACAGTCATTGATCAGTTATATCAAAAGTTGCCTTATGATGAGCAAACTAAGTACATCGTGTCTACCATTACTGATGGAATAAATGCTACGATTATATCTGTTATGGCTATATTGGGTTTGAATAATTTGAACAGAGTACGATACAGTAAACTGGATGAAAATGGTGTTTATTCTCAGGAGATGGTGACAATGAATGTGCAATCTGATGCTGCTAATAATAAAAAGCAACTAAAGAAGAAAGAGAATGAAGATGTTGATGAAGAGAAAGGATTATATCCAAATTTAAAATTGACTGAACCAACAGCCCCGATGATTCATAACTATAT
GATTGTGAGCGATTTGCGTGCGTGCATCCCGCTTCACTGATCTCTTGTTAGATCTTTTTGTAATCTAAACTTTATAAAAACATCCACTCCCTGTAATCTATGCTTGTGGGCGTAGATTTTTCATAGTGGTGTTTATATTCATTTCTGCTGTTAACAGCTTTCAGCCAGGGACGTGTTGTATCCTAGGCAGTGGCCCGCCCATAGGTCACAATGTCGAAGATCAACAAATACGGTCTCGAACTACACTGGGCTCCAGAATTTCCATGGATGTTTGAGGACGCAGAGGAGAAGTTGGATAACCCTAGTAGTTCAGAGGTGGATATGATTTGCTCCACCACTGCGCAAAAGCTGGAAACAGACGGAATTTGTCCTGAAAATCATGTGATGGTGGATTGTCGCCGACTTCTTAAACAAGAGTGTTGTGTGCAGTCTAGCCTAATACGTGAAATTGTTATGAATGCAAGTCCATATGATTTGGAGGTGCTACTTCAAGATGCTTT
GGGAAATTTGTGAGATTATCGCCCTAAAGGATAACTCTCATGCGGGTCCGAGTCCCGCCTGGGAACGATATGTCACGTCAAATGGTGGTAGGGAAACCGTTGAACCACCAGACCACCCTGGTCCGGCTTGTAGGCTGCGTGGGCTGACGGAACAGCAGTTGGCGAGGAGCTGCGCTATGTAATAACGGGTGGCCCGTTCCTAGTCATCGTCGAGGGGCAAATAATCGCTCCCACTTCGGTGTCCTCGATGTGAAAACAAACTCGGTTTTCTCGCGGGTTGGTTACCTGCTCCAGTGAGTCGATTAAATGGGGATTAGTGCTGTAGGGCCCCAGCCACAGGTTCGGCACTGGTGTAACAACCGTCACCCAGGCCAGGGTGTATGTTTTGGCCAAAGACACCTCTAGTTCCCTGCCATTCCGGGGAAGGCGGTTTTCCGCTAGGTGGAGAACCAGGCTATTCTGTTTGCAGATTGGTGCGTGTTAGCCTGGACTGTGGGTGT
GCACATTAGTACTGACCACCAGCCCGACTTTGACGCCACCCTGTCCAAGTCCGGCCCGTGCTCACTCTTTTGTTTTTCTTTGTTCTTTTCCCCTGCTCCCACGTTCGACGACCTCGCGGCCGTCCTCCTCGCTTCGTGCTCTGCATCCTTTAACTTCCTCCCCCTCTTCCTCCTCGCCCTTTCCTTTCTCATCCACCTCCCTCCCAACCTCTCTTCCTCCCTTCACTCTCTTCTTCTTGCTTTTCCCTTTCTCTTCTTCTTTCTTCCTCCTGCTCTCCCCATCCTCCCGCCATGGTGCTCACGCTCTGCTTCCACTCGGACCGTGACCATCACTTCCTCTCCACCCTCCCCCTCGCCGAGATCAGACGTCTCGCGCCAGGCGGCTTCTCCGTCTTCGTCCCTGAAGACCTCCTCCCCCACCTCTCCCCCTCCCCCTCCTGCCCCACCCCCCCCCTTCCCCGCGAGCTCACCTGGAGCGCCGCTTGCAACCCCACCAACTT
GACTCAACCAAAACAACACACAACCACACAAAACGCACAAACTTGACTTGAGTCTGATAAGGAAACTCAGCAAAGCCCTGTACACCCATCAAGCAAGTATGACTGCTGTGCAAAAACTTTTTGACCAAATTAGCGACCCGAACACGAAAGCTGGCTACTCCAATGCTTGCTTTGAAGCGGCGCAACGGCGTCCAAAGAAAGCTATGGCTATAGCCCCTTTCTCCGTCACCACCCCAGAAGCTCTCACGCTTGAGCGCTTCGGCATCACCACCTCCCCTTTCGCCACCACTTCACACACACATGCTGCCGACAAAATAATTGAGAATGACTGCCTCACAATTATTGGCCACTATCTACCCAAACGAGAGGCAGTGACTCTTATCCAACTCAAACGCAGCAAAATTCATCTTCTGGGCAGGCAACCCAGTCAAGACAATTTCCAAAATTATTGCCACGAGCCAAAGGACGTACTTAGGTACGGGATCACCCACCCAAACTCT
ATAATTTTTATTCTAACAGGTTTTATCCTAGCAGAATAATTTTTGTCGGCAATTGGAGGAGCCCGTTTTTGAAACGATAAATCTTCTCTATATTTCCGGCGTTTTCTTCACTTTTGAAGCATGGATTCTATTTTAGGAAAATTGCAGTCACAAGAGTTGGTAGATGCCGTTTTACATACTAGTGCTACGAGAACACAGTCTGAATTGCACCAGACTATGTGTAATCATTATGGTAATCAGATCAAAGATGCTACAGAAAAGTTAAAAAACAAAAAAAAAATAGATGTAAAAAGGAACTTGACCGAGGATCAGTTGCAATTACTTTGCGACTTATTTCCAGAGAGACGTATAGTTTCTTCTTCTGTTCACCGAGGGACTCACAGTATGGCAGCGGCCATGAGGAAGATTGAAACAGACTTAGTGTTATCTTCTTTTCCTAGCGAAGTTATTTATGACGTTGGAGGTAATTGGGCAACACACGCTATGAGAAGTGATAAGCG
ACAAAAGATACGAGCGGGTGATGCAAATTGAGTCTGTCAAGCAACAATTAATTTTCAGACCTACCCGACGCACGAGCATAAACGATCGCAAGTTAAACGTAGCTAACTTTCTGATCAATCACTCTTTCTTTTTAGCGATCAATGGCACCAACCTACTTCGCCTTTTTCTTGCTCGTCTGCCTCTGCTCATCAGTGAGCAGTTATCAGGGGACTATGTTTATACCCCTGGAGCCAGCAAACGCATCATACTGGCTCGATTCCACCGACATTGCGGTGCCCCCCTCCCATCCTCAAGTGCAGTTGATCTACGACTGCCCGCCTCAAAAGATGTTGCGCGATTTTTCCTCGCGCGACATTACTCTAGAGCTCTGGGAGAGAGGATACAACGAAACCAGACAAGCCTTTTCAGAGGCTATGCAGAATTTGCAAAATTTATTAATGTCTGGTGTTCGTCAATTTCACACAGGCTTGGAGAGTTTACTCCACGTAATTTTACAAAC
CATCATCAATAATATACCTTATAGATGGAATGGTGCCAATATGTAAATGAGGTGATTTTAAAAAGTGTGGATCGTGTGGTGATTGGCTGTGGGGTTAACGGCTAAAAGGGGCGGTGCGACCGTGGGAAAATGACGTTTTGTGGGGGTGGAGTTTTTTTGCAAGTTGTCGCGGGAAATGTGACGCATAAAAAGGCTTTTTTCTCACGGAACTACTTAGTTTTCCCACGGTATTTAACAGGAAATGAGGTAGTTTTGACCGGATGCAAGTGAAAATTGTTGATTTTCGCGCGAAAACTGAATGAGGAAGTGTTTTTCTGAATAATGTGGTATTTATGGCAGGGTGGAGTATTTGTTCAGGGCCAGGTAGACTTTGACCCATTACGTGGAGGTTTCGATTACCGTGTTTTTTACCTGAATTTCCGCGTACCGTGTCAAAGTCTTCTGTTTTTACGTAGGTGTCAGCTGATCGCTAGGGTATTTATACCTCAGGGTTTGTGTCA
AGTATAGTGAAAAAATTTACAGTATTTTGTCCTACGGAATGTCTTGTGAAAAATCCGTACATACTTCAAATGCAAACTAAGTTATGGTAAATAATACTATTGAGAGCACAAGCAGCGACAATATAAATTAATAATGTTATAGGAGAATAAATAATAAATATACTTACATGAGACACCAATGATGGCGAACAGCAGTAACGCGGTTGCTTTGGTAGACAACATGATTGCTTCACTGTCAGAACAATAATGATGTTCCATGCTGTTCTTGGCTGATTATATAGAGCGTCTGACGTATATAGATAAAAAAAAAAAAAAAAGGTTTATAAAAGGTCAAATGATTTATAAACAGCTGCAAACCAGATTTCGGCTCTTCTCCGTTTTTTCGGACTATCTGGCCATGTGCCAAACATCAGACCATTACGCAATTGTTTTTTTGACCTGTGACTAACGTAGGCACGAAAACAGGAAAACTATTTATAAATAATTCTGGGAATTTTTGT
GTTCTGCCTCCCCCGGACGGTAAATATAGGGGAACAATGTACGCGAAAGCGACAGACGTGGCGCGTGTCTACGCCGCGGCAGATGTCGCCTACGCGAACGTACTGCAGCAGAGAGCAGTCAAGTTGGACTTCGCCCCGCCACTGAAGGCACTAGAAACCCTCCACAGACTGTACTATCCGCTGCGCTTCAAAGGGGGCACTTTACCCCCGACACAACACCCGATCCTGGCCGGGCACCAACGTGTCGCAGAAGAGGTTCTGCACAATTTCGCCAGGGGACGTAGCACAGTGCTCGAGATAGGGCCGTCTCTGCACAGCGCACTTAAGCTACATGGGGCACCGAACGCCCCCGTCGCAGACTATCACGGGTGCACCAAGTACGGCACCCGCGACGGCTCGCGACACATTACGGCCTTAGAGTCTAGATCCGTCGCCACAGGCCGGCCCGAGTTCAAGGCCGACGCCTCACTGCTCGCCAACGGCATTGCCTCCCGCACCTT
ACTGATGGCCGCGCGAAGTCCCGGTATGCCTTTTCAGCCGTTGGATCTGGAGCCGTACCTTTTTCGCGTTCCCATTTTGCCCCTGGAGTCCCGAGCTATTTACGACCCCCTGCCACCGAGTCCCCTTCGTGGAGCGCTCTTCGTCCAACACGTGTCCCAACTTTTGCGCATTTTTGACTACCTGTCGCGCACTTGAATTAAAGTTGCCCTTTTATTTTCTTCCAATTATTTTGCGGCTGAGTAGTCTAGATAATTGTGACAACTTAGTGAGCAAGTTGTAGGAGGACCCTATCCGTCTGGGAAAATAATTGGGTTTTCACGTGTACCAATGGGAAATAATATGTATAGCCTATTTAATTTAGAAAATTAAATAGTTTTAGTAATTCCTATATAATAGCGTTTACTAGTCTGGGTAAAATTCGTATAGGAAAAAATATTTATTATTTTTTAAATTTAACCTATTGAAAATGTACAGTTTAAAGAGTAGACGTGGATCGAAT
ACCGGTGGCGAGCGATTTTTTTGGTGTAGCAGGTGGGTCCCACTTTATAGGAAAAGGATAACTGGACTGGATCTCTCTTATTGGGCCGTATTTTATTGGGCTTTGAATGGAATATGTATTGGGCCTTTTATTAAATTATGTAATTTAAGATCTTATTGATTGATAGTATAAATATACACTTATACAGTAGCATTCGTACATATATCGTAGTCATCTCCTATACGTATATCAATTACTGGGGCTTCTTGCATCATCAGCATATCAATAGTTTCGACCATGTCCTCCTGTCGGAACTGACCAATATGAGAATCCTTGTACATTATCTTCAGTATATTACGTATCCCTTCCTCTAAATTGTTGAAGTCGAATGGTGGTATGATCCCATCATGGCCGTATGGAATCATGAATATCTTCTTTGCCAGTGTTGGTGATCTTGTCGAGCACAGTTCAATTTGAACAATAATTGAATTGTCTTCTTTGAGCTTCACATCAATGGTAAA
TGGTATCAGAGCGATGTTCGAACTTTAAGGGAAAAATAGAATACAATCTAGTCAAACTAATTACATAAGTTCCAAAGAGGGATCTTATTTCTCAAAATATTGAGTCACGTTACGAAAAACTTGAATTCTTAGACTTAGCAGTCTGGGGAAAAGAGAAAAAACAAAAATATTTACTATCTACCGATAATATTAGCTTTTATTGTTACTTTGATACTAGTAAAACTAGTGAATCAGAAAGAAAGCATACCTTTCATTCTGATAATAAGCAACTCAATAGTATTGTAGACCTTATTATTAAGCATTCTGAAAAAACCAAAAATATTAAGGAAGAATTAGAAAAATATAGTCAGTTCCTAGATAAGATATTAGATTTAAAACCTACTAAAAAACAAGTTGAAAAACTATTAGAAAATCAAAACTTAATTAGCAAGAACTTTGATTATATCAAAGAACAAAACACTCAACTAGAAAAATCCCTAAGAAAAACAGTTAAGTTAGAA
TGCAAGGGATGTTTTACAGTAGGAGGAGACATAGAATCCTAGACATATACCTAGAAAAAGAGGAAGGGATAATACCAGATTGGCAGAATTATACTCATGGGCCAGGAGTAAGGTACCCAATGTACTTCGGGTGGCTGTGGAAGCTAGTATCAGTAGAACTCTCACAAGAGGCAGAGGAAGATGAGGCCAACTGCTTAGTACACCCAGCACAAACAAGCAGACATGATGATGAGCATGGGGAGACATTAGTGTGGCAGTTTGACTCCATGCTGGCCTATAACTACAAGGCCTTCACTCTGTACCCAGAAGAGTTTGGGCACAAGTCAGGATTGCCAGAGAAAGAATGGAAGGCAAAACTGAAAGCAAGAGGGATACCATATAGTGAATAACAGGAACAACCATACTTGGTCAAGGCAGGAAGTAGCTACTAAGAAACAGCTGAGGCTGCAGGGACTTTCCAGAAGGGGCTGTAACCAAGGGAGGGACATGGGAGGAGCTGG
AAATAAAAACAGCTTAGACAACCAAAGAAGAGAACGATTCAGCAGCTTACAAACCTACAGCGAACGAACACCCTCTTCAACTCTCAAATCTCTCTCTCAACTCTCCTTCAACACTCAAACTCTCTCAACTCCGATGGCGACGTCAACAATGATGGTTTTTGGTGATTTTGTCACTGTAGTGAGGCAGCGGGGAGCTGTGGTTAAGTCGAAGTGCCTAGGTATTCGCTGCCCTGGTAGCGATTATATGGCCACTCTGCCTAACCCAACAGCTGGACAGATGGTGAGGTCGCTCAACATTGCCTCCAAAGCAATGTTGGACGATTACAGTAAGACAACAGCAGCAGCGTTTGCAACTCTGCGCAACGTCGAGGCGAAAGCCAAGGCAAGGCATGAGGAATCACGCATCTGCAGCGTGAGGAAAGGAGTGTTTGGCTATAAGCCATACACAAAGAACTTCCTTCGCAAACGATCTCTTCAGCAGAAACAGAGAGAAGATGAAG
GGGGGCCCCTGGCCTCCGCTTACTCTGGAGAAAAAGAAGAGAGGCATTGTAGAGGCTTCCAGAGGCAACTTGTCAAAACAGGACTGGCGCCTTGGAGGCGCTGTGGGGCCACCCAAATTGATATAATTAAGCCCCAACCGCCTCTTCCCGCCTCATTTCAGCCTCACCACCATCATGGATAGAGTTCTGAGCAGAGCTGACAAAGAAAGGCTGCTAGAACTTCTAAAACTTCCCAGACAACTATGGGGGGATTTTGGAAGAATGCAGCAGGCATATAAGCAGCAGTCACTGCTACTGCACCCAGACAAAGGTGGAAGCCATGCCTTAATGCAGGAATTGAACAGTCTCTGGGGAACATTTAAAACTGAAGTATACAATCTGAGAATGAATCTAGGAGGAACCGGCTTCCAGGTAAGAAGGCTACATGCGGATGGGTGGAATCTAAGTACCAAAGACACCTTTGGTGATAGATACTACCAGCGGTTCTGCAGAATGCCTCT
TTAGGAGAACAAGAGCTGGGGATGGCAGGAAAAGCCATCCTGAAAGGTAAGGGGGGCAACCCCCCTCGGCAAAAGCCGAAAGTGGTTGCAAAGAAATCGCGGCAGCGACCGACTGCTTTGCCAAGAGCATTGGTGCTGTCTCGTATGCTGGAGATCGTATGGCAGGTCATTACAATGGCCCCAAGGTCTCCGGCTTTGAAGACTTTCTGGAGGATTGTGCCATTACAACAGGCACAGGCAGCTTTGAAGCGCATCCGGAAAGTGGTGGGTTCGCTGTTGCAGAATCTTCAAAAAAGAGGAAAACGCAGATCGGCTGTGGATTGGACAGGAGCGGTCACGATGGTGATTGTCCTCCCTTTGTGTTTGGCATTGACCATGCGCAGTGGGGATGGTGGAGGCACCATATTACGCACTGAAGGAAAGGACGCAGCGACCCAGGTCCGTGTGGGAAATGGATCATGTGTGATCCTAGCCACGGACATGGGGGCATGGTGTGACGA
CAGTATTACCGCACCTCGCTTACCCTCCTCGCTTCCCTGGGCCCACTATGCCTACTAGACAAAGCACTAGTTGGGTGTTCACACTTAACTTTGAGGGCGAAATTCCTATTTTGCCCTTTAATGAAAGCGTTCAGTACGCTTGTTGGCAGCATGAGAGAGTGGGACACGATCATTTACAGGGATTTATACAATTTAAATCCCGCAACACTACATTGCGTCAGGCTAAGTATATTTTTAATGGACTGAATCCTCATCTGGAAATTGCTAGGGATGTAGAGAAGGCGCAATTGTACGCGATGAAGGAAGATAGTAGAGTAGCTGGTCCCTGGGAGTATGGGTTGTTTATTAAGAGAGGATCGCATAAGCGTAAGCTGATGGAGAGATTTGAAGAAGATGGAGAAGAGATGAAAATTGCTGATCCCTCTCTCTATAGGCGTTGTCTATCAAGGAAGATGGCTGAAGAACAACGTTGTTCTTCTGAGTGGAATTATGACTTACGC
AAGTTTTTTTCACTCATGACATATTCGAAAGTGAAGATGACCACAGATCCTTCCGAAATGTCTCTGAAAAAAGTGCTCTTCGACCCAACCAACGAAATTAGAATTCTCAACCACGAACAAGCCGATAACACACTACTTACCACAATGATGATCGTTCACGAATTCTCCGACCTAACGACCCGCGACTCAGTAGTCCCTCAAATTGCTGAAATGGCAAAAAATGAAATTAACCAAACAATTGACTCGATCGTTGATTCAGTCAGTACTGCGTTTGTTGACCATTACCATGAAATCATTGACAAGAATGCTAAGTTGGGAAATCCTCTTTCTCCAAATTTCAAAAATGTTATATCTATAAACACATGTATCCCTGGTCTAGAAACTTTGTACGTTGAACGTGAGAAATGGGAATTACTCAATCGTTTGTATCGATTAAACAAAAAGTTAAGCCAAAAATATCCTTTGGATGATCTGCTTAAAGGACATTTTCCTGACATTTC
GTTTATAAAAACTTCGGCTTGGCTACACCACAGTTTTGGTTACGCTTATATTTTCAGAGCTTAAGTTGTTTTTAATTTTTGCCGAGAGACCGTGAGGTTGAACCCGGCAAGAAATGAAGAGGAAGGATTTAGAGGCGCGAGGAAAAGCGCCAGGGAGAGATTCTTCCACCCCGTTCTGGGGAAGAGAAGGTAGGAGAAAGGACAAGGATAAGGGAGGGGAGTCTCCCTCAAATCGGCAGGTGACCCTGAAAACACCCATCCAGAGTGGGCGTAGGGCAGGAAAAAGACAACGTGTTGGCCTGCTAGGAAGGCTGGGAGTTGGATGGGGATCCTTCTTACAGGAGGACATCGTCCAAGCCCTCATTCACATGGCATTGGTGCTTCATGCCTTGTTTGCCTCCATCGACCGGCGAATTCGCTCATTATCCCGACGTGTTACCGCTCTTGAATCTCGCCGAACCACAGGAAATCCCATGACGCTAGCTTTCATCTTGGGCTTT
ATGGCGGACGTGTGACATCACCGTTCGCTCTTTCTAGGATCCTTTGCTACTCCACATAGTGAGAGACAAACAACCCAAATGAAGGTAACCGTGGACGTTGAGGCTGATAGCCCATTCCTTAAGGCCCTTCAGAAGGCGTTTCCCGCCTTTGAGGTTGAATCACAGCAGGTCACACCGAATGACCATGCTAACGCTAGAGCATTTTCGCATCTGGCTACTAAACTGATTGAGCAAGAGGTTCCAACAGGCGTCACCATCCTGGACGTGGGTAGTGCACCCGCAAGGAGGTTGATGTCTGACCACACCTACCACTGCATCTGCCCCATGAAAAGTGCGGAAGACCCAGAGAGGCTGGCGAATTACGCTCGAAAGCTGGCGAAAGCATCGGGGACTGTGCTAGACAAGAATGTGTCCGGAAAGATAACGGACCTACAAGACGTCATGGCCACTCCAGACTTGGAATCCCCGACTTTTTGCCTGCATACTGACGAGACGTGCCG
GTTAAATCCAAAAGCATACATATATCAATGATGCTAAATCTCACAGCTAACCCTTCCGCCGGCACTACAGTCACTGTAGACTTGCCCGCGGACCACCCGGCCCTGAACCAGTTCAAGACTGCGTTTCCAGGGTTCGAAGTGGTGGCCAGCAACCGGTCGTCCAACGACCATGCCGCCGCCAGAGCTTTCTCCCACTTGGCTACCAAGTGGATTGAGCGCGACATCGATGGCCGTCAGGTCATCGTTGCCGACATAGGGAGCGCACCAGCGAGAAGAGTCGGGGCACCCGATAATGTCACATACCACAGTGTGTGTCCTCGCAAATGCGCTGAAGACCCTGAGAGGCTGGCTTCTTACGCCAGGAAACTTGTCAGGGCTGTGGAGAAAGGAGATGGACACCTCGTCAGTGATAGAATCACTGACTTGAAGGACGTCCTGGAGAACCCGGATACGTCACTGGAAACCACCAGTATCTGCCTGAACGACGACGTGAGTTGTAA
ATTCCCAATAAAGCCTCTTGCTGTTTGCATCCGAATCGTGGTCTCGCTGTTCCTTGGGAGGGTCTCCTCTGAGTGATTGACTACCCACGACGGGGGTCTTTCATTTGGGGGCTCGTCCGGGATTTGGAGACCCCTGCCCAGGGACCACCGACCCACCACCGGGAGGTAAGCTGGCCAGCAACTTATCTGTGTCTGTCCGATTGTCTAGTGTCTATGTTTGATGTTATGCGCCTGCGTCTGTACTAGTTAGCTAACTAGCTCTGTATCTGGCGGACCCGTGGTGGAACTGACGAGTTCTGAACACCCGGCCGCAACCCTGGGAGACGTCCCAGGGACTTTGGGGGCCGTTTTTGTGGCCCGACCTGAGGAAGGGAGTCGATGTGGAATCCGACCCCGTCAGGATATGTGGTTCTGGTAGGAGACGAGAACCTAAAACAGTTCCCGCCTCCGTCTGAATTTTTGCTTTCGGTTTGGAACCGAAGCCGCGCGTCTTGTCTGCT
GTAGACCACGGAACGAGGTTCAATCCCTTGTCGACCACGGTTCTGCTACTTGTTCTTTGTTTTTCACCAACAAAATGTCAAGTTCTATCGATTTGCTGAAGTTGATTGCTGAGAAGGGTGCTGACAGCCAGAGTGCCCAAGACATCGTAGACAATCAGGTTGCGCAACAGTTATCTGCGCAGATTGAATACGCGAAAAGGTCTAAGAAAATCAACGTTCGCAATAAGCTCTCTATTGAGGAGGCTGACGCCTTCCGTGACCGTTATGGTGGTGCCTTTGACTTAAATTTGACTCAGCAGTATCATGCGCCCCATAGCCTGGCTGGTGCTCTGCGTGTAGCGGAGCATTATGACTGTCTCGACAGTTTTCCCCCTGAAGACCCCGTTATAGATTTCGGAGGGTCTTGGTGGCATCACTTTTCAAGAAGGGATAAAAGGGTGCACAGTTGTTGTCCTGTGTTGGGTGTTAGAGACGCTGCCCGACATGAGGAGAGGATGTGC
GAAAGTTTTCTTTCCATTTGGTTATATGGATTTTCAAAATCTTTCGTCTTCTGCTGTCCCTTCTCCTGTCTCTGTACAAGATTTATTGTCAGAGACATTGAAGAGACAATGCACCGATGAGACCACTGCTATCGGTAAGCTTTTTGCCGAAGAGGCAAAAAGATTGGTTACCCAGAGTTTTGGTAGTGATGCTGCCAAACCTTTGAATGTTTCGTTTCAACTCTCTGCTGAGCAGCAGAGTTTGTTAAAACGAAATTTTCCTGGACGTGTTATTCAGTTTTCCAATAGTTCATCGTCGTCGCATTCATTTGCTGCGGCTCATAGGCTGTTGGAAACTGACTTTGTTTACTCTTGTTTTGGTAACAAGAATGCCACCATTTTGGACTTAGGTGGTAATCATGTGTCCCATCTTAAGATGGAGAGGCACAATGTTCACTGTTGCTGTCCACTTCTTGACGGCAGGGATTGTGCCAGACATACTGAACGTTTGATTTCATACT
CATCATCAATAATATACCTTATTTTTTTTGTGTGAGTTAATATGCAAATAAGGCGTGAAAATTTGGGGATGGGGCGCGCTGATTGGCTGTGACAGCGGCGTTCGTTAGGGGCGGGGCAGGTGACGTTTTGATGACGCGACTATGAGGAGGAGTTAGTTTGCAAGTTCTGGTGGGGAAAAGTGACGTCAAACGAGGTGTGGTTTAAACACGGAAATACTCAATTTTCCCACGCTGTCTAACAGGAAATGAGGTGTTTTTGGGCGGATGCAAGTGAAAACGGACCATTTTCGCGCGAAAACTGAATGAGGAAGTGAAATCTGAGTAATTTAGTGTTTATGACAGGGAGGAGTATTTGCCGAGGGCCGAGTAGACTTTGACCGTTTACGTGGGGGTTTCGATTACCGTGTTTTTCACCTAAAGTTCCGCGTACGGTGTCAAAGTCCGGTGTTTTTACGTAGGTGTCAGCTGATCGTCAGGGTATTTAAACCTGCGCTCTGCAG
TTAAAATTTAACATTCTTAACCAGTTTCATAAAGTCTTGTGCGCGTTTGTCATTATGCAGAATACGATACCAGTTATCTACAATATCATACAGTAACGGGCTATTCTCTTTAAACTTCGCACAAACTGCTTTAATTCGTTCGTTTGCTGCCGTGAATTTTTCATCACAGATCTTTTTAGTTTCTTCGTCCATAATCCAACGAGTACGAAGGAGTAACTTGGAAACCTCTTTATTATAATGACGACCGTACAGTCTGTCAATAAATTCTGGAACACAGCGTTCTAGTTCATCGTCATGAAACAACATAGTGATCACACCCAGATATTCGCCATACCCCAGATGATTGGTCTTAACCTTCTTAGCCAGACCAGCCAGCTTACCGCGAACAAATTCTAGCGCACATTCCAATTGTTCGTCAACGAGATATTTTTGTGTCTCGTTTCGAGTAATAATATACTTTGTTACCCCGAAGTAGTCAAGCGCCGTATGTAATGTATTTT
ACACAGAGAGGCCCAAATATGGAAAGAATCCTTAAAAAACAACCAGCTCCTGTAAGAGCATTAACCATTCATCCACTGAGGAGGTATGAATCATCAATCTATGACACACCAATACCAGCCTATGTGATCAAGCATAGCTCAGATGGTGTCACCATAGATATTGCAACCTCCGAGCTTGCTGATGGACAATCTGGGTCTACTATTCAGCCTTTTGAAAGTGTCCCTGCTCAAAATTTAACTCTGTTTAAACATGACTTCACTTTTGGTCATCTAGCAGACACAACTGATAAAAAGTTTGTTGAGGTGTTTGGGGTTTTAGAGAACAGGGCTGATGATTCTGATTTTCAGTCCCCTGACATGATCATAGAGACAGAGACTGGCCATGTTTATGTGGTTGAATTTACAACAACCATGGGGGATGCAAACTCAGCAGATCTGGCTGCCAGAAACAAGATCGCGAAATATGAGATAGCTTGCCTCAACAGGTCTGCTATAAAGCC
TTAAAAGCAATTGCATCGATTACAGAATTCATTCTTCAAATCTTTCTCTTCAAAGCTCTCTTGATTTCCCTCTCTTTCAAGCATCAAGCTCTCAGCATTCAAGATCAACCAACTTTAGGGACTACGTCTCTCTAAGTGCTAACCCGGAAAAAGGGCGTGTGATTAAAAGCGCACCAATAGGCACCTCGTGTTGAGTTATTAGTTTCATTTCCGCAAGCAATCTATCTCTCTCGATTCTCTTTTCTTTTAAAATCAATCCAATCTCTTTCTATTTCAGAATGTCTTCATCCAACTCGCAAAACTCTGTGAACATGGTTGACGGGGTCGACCTAAATGATCCCACCGCTGTTGCTATAGCGGCTGCTAGTGGAACATGGGGAGAACTGGATAGAGCATCCACCTGCATGTACAACTTCTTTGACGTGTCAGACGTTGAACGCAATCCTGGAGAGAGTTCCAAGCAATTGGTCTCCAGGATCAAAAAGAGGGCTGGCGCTCTC
AAGTTTTTTTCGCACTGTCTAAAGATGACTGGCACCCATGACGACCGGATTTCTTTAAGACTTTTATTCTTCAACTTATGGAACAAAAAACGACCAAACGACCCAATCAACCACCGAAAAACGAAGAAAAAGCTAAAACCTCAAACAGCAAATCCTACATCAAACCCCATTTTGGTATCCCCTTCAATTACTGATTATGCTGAACAAATATCAGACGAATTTGCTAAGGCTCGAAAACCGATTTTGGTCCCGACTCAAATATTTTCCGCTTTCACTAGACTTGAAACGATTTTCAACAGAACAGGCTCTTATCCTGATTTGTTCAGTAATCCAATCAAATACCTCGGATTTTTAATCTTCATGCCCGATGTTTCAATACATTTAGACCCTCCCACTGTAGATCATTCATATTATAATTTGAAGAGAAATCATAAAATGAGTTTTGACGAACTTCAATCAAATTTAACTTCACGAATGTTAACTGGCCAAATTGTGAAAAC
ACCGTGGGCGAGCGGTGCCTGGACTGTATTTGGTGGGTCCCAGCTACTGGGAATGAATGAAGTCTTGGATTATTGGGCTAGATCCAACCCAATTGATATATATATTTAATTTATGATTAAATTAATTATGCGATAAATGATATTATAAAAACAAATAATATGTAAAATATTATTCATTATATATAAGTTAAAACATTACACGGATGATTTATTTATGATGCGGTAATGATTTATGAGTTCCATGCCTAAAACGTTCACGTTCTCAGCCATCACCATATCCACCACGTCTACTAATTCCTCCGTCCTTATCATCTGGTGAGTTGTGTCTTTGAACATATTCCTTAACCCATGCATTATTTCCTCCTCAGAGCCGTTAAAGTCGAATGGGATGAAGACATCAGCGAAGTGATATGGTATGATAAACGTTGATTTCCTCAGATATGATTCTTTTGTTGCCGTTACCTCTATCTTGCAGTCTATATGATCGTCTTTGAGGAAGA
ACCGGTGGCGAGCGGGGTCTTTGGTGCTGATGGTGGGCCCCACATATGAAATTGGGCCTTAAATGGGCCAAAAAAGATTACTGGGTATGCAATTTGGTCTCTTGTTGGGCTCTTTCAATTTGGGTCTACACAGTACTACGTTGATAATATAAATATTTATTTTATTATTTAATACTTATGTTATGCATTACATACGGATTAAAATACGTATTCATACATTAGCTATTGTCCCTATATCATAATCTTCCTCTACGTCTATATCCTCAACAGCCGCTTCTTGCATCATCAGGATATCAATCGTCTGGACCATGTCCTCCTGTTTGAAATCTCGTATTGTGGATTCGTTGTACATTATACGTAATAAATTACGTATTCCTTCCTCTAAGTTATTGAAATTGAATGGTGGTATGATCCCACTATGTCCGTATGGGATGATGTATTTCCTCTTTGCCAGTGCTGGTGATTTTGTTGATATCAATTCAATCTGAACAACGATTGAA
AGTAAAGTCCAGTACTAGTTAAAGACACTTGACCAGGATGACTACTAAACTTTTCAAGCAGACCATTATTCCAACCAATAAGGACGTAGATGAGAAATACATCTACTTCATCGAACGCGCAGACCACAAAACCATAAAACCACTACATCCATCATTTGAATCATGGCAATTCGCAGGCAACCAGCACGCCCATCAACTCGAACAAGGGTACTCTGAAGGGCATAGGTTCATCACGAACTACAACGCAACGAGCAGACTTAACAGCGCAATGACACTTCAAATCATGAACAAACCAATGATTACGATTGTCAAGAAGTTCACTACTAATACGCCGCATCAAGTCACCACTATACCTGAGGGTTATTCTTTCGGAGTAGTGAAGGAAAAGCTGTGCACGAACGAACAACTACTGTCCTTGCTTTCACTCACCGCTGAACCAACTGCTGAAAGTGATGAAGAGGTTAATGATGTTTCCCGAGACGACGAAGCAGAGAAGAAGG
TTATTTGGCCGCTTCCACGGCCTTCATGAATTTAACGATTTGAGCGACCTGTTCTTTGGAAAGAGTACCACGTCGTCCCATGTATTCTGACACAATATGATAATTGGTTTCAAATTCAATAACCATTTTATCATCATTATCGTAAGCATTATCTTTAAGCTTATCGAAAATTTTAGCACACAATTCTAACTTCCTGTTCAGGTCTCTGTTATCAGCACCTGTGAATCGATTCCATCCCCAGCGATTATTTACTGTTGAGAGTTTTGCAAAGTCTTTACTGATTTCTTTGTTCTTAGAGCTAAAATATTTACTAAGGAAATTAAGCTCTTCATTACGAGTAATATGATTCAAATAAGGCTGTGCTCTACGACTTGGTGATACATACTCATCATAATCCACTTTATCAATTAGCGTAATATAGTCATTAATTGATTTTTCGAACAAACATTCTACTTCACCAAGTTTACGAACTTTCTTAACAATCTGCGGACGGACTACAG
AAAAATAAAACAAAACAACACAACATACACGAAACACTTGCAAACAAACAACAAACCCTCGAACAAACTCATTTGAGCTTTCATCAACAACGAATTTGAAGTTCAAATGGCAGTCGCAATGATCATGAACACTTTGGTGAACAATCTCAGCGCACCACCCATAATTCCGAGCAAGTACACTTTAAGTGACATGGAGAAGCGACAGTACGCATCTGTTTGCATCTTTGGTGACTTTGGTGCACTGAAACCAATCACAACGAACGCTGCTAACAACAACGCAGCTAAAGCGATTGTGACGGAGATGACTGGAAGAGAGAGCCAGGGGCCGATGGTTCTAGCTAAACACATGGCGAAACCATCGAATGGTGGTAGCGTAGTGCATGTGCGGAGAGGACCTAATGCCTGGGTGCTGCAAGCCCGAGCACAAATTAGGTCAAGTGAACAACAAATGGATACCGCCTTCGGAAGACTTGCAACGGCATGTGCGGAACGCATTGAGA
GCGCCAGTCATCCGATAGACTGAGTCGCCCGGGTACCCGTGTTCCCAATAAAGCCTTTTGCTGTTTGCATCCGAAACGTGGCCTCGCTGTTCCTTGGGAGGGTCTCCTCTGAGTGATTGACTACCCGGCTCGGGGGTCTTTCATTTGGGGGCTCGTCCGGGATTTGGAGACCCCCGCCCAGGGACCACCGACCCACCGTCGGGAGGTAAGCTGGCCAGCGATCGTTTTGTCTCCGTCCCTGTCTTTGTGCGTGTGTGTGTGTGCCGGCATCTACTTTTTGCGCCTGCGTCTGAATCTGTACTAGTTAGCTAACTAGATCTGTATCTGGCGGTTCCGTGGAAGAACTGACGAGTTCGTATTCCCGACCGCAGCCCTGGGAGACGTCTCAGAGGCATCAGGGGCCCGCTGGGTGGCCCGATCAGTAAGTCCGAGTCCTGACCGATTCGGACTATTTGGAGCCCCTCCTTTGTCGGAGGGGGACGTGGTTCTTTTAGGAGACG
AAATTAAACCAACCCAAATCGATCTGACAACGAACAAAACGAACTCAAAGCACCCACAAGCTCTAGTTCAACAAAGTTCATCACGCAGAAAGCAATTCGTTCATTGTGAGCTCTCGCATAGAGATAAGCAATGGCAACAGCGAATTGTTTGCTCGGTGACTTCGGAAGGCAGGGGGTCGTCGCTAACGACCCATATGTACAGTGCAGAGCGCGCACGCTGATTTTCCTAAGCACTGAGGAGGAGGTTGATGTGGTGGTTAACCACCACGGACCAGGAAGCATTTTCTGGTCAAAAGAAGGTATCTTAACACAGACGGCTAAGAACCTTTACAAAGCTACTGCGTATGGCTTAGGCTACGACCTTGCAGCAAACGTCTTCGTTTGCGGCAAGTGTAGGTCCAGCTGCACTCAGTATAGGTACTTCATTGAGGATCACTTTGCTTGCGACAAACTCGTGGAGAAGAACTGCGCGTACATCAAGGATGATAAGTACGTGAAGG
AGCAAAAGCAGGGTGACAAAGACATAATGGATTCCAACACTGTGTCAAGCTTTCAGGTAGACTGCTTTCTTTGGCATGTCCGCAAACGATTTGCAGACCAAGAACTGGGTGATGCCCCATTCCTTGACCGGCTTCGCCGAGATCAGAAGTCCCTAAGAGGAAGAGGCAGCACTCTTGGTCTGGACATCAGAACTGCCACTCGTGAAGGAAAGCATATAGTGGAGCGGATTCTGGAGGAAGAATCTGACGAGGCACTTAAAATGACTATCGCTTCAGTGCCTGCTTCACGCTACCTAACTGAAATGACTCTTGAGGAAATGTCAAGGGATTGGTTAATGCTCATTCCCAAGCAGAAAGTGACAGGGCCCCTTTGCATTAGAATGGACCAGGCAGTAATGGGTAAAACCATCATATTGAAAGCAAACTTTAGTGTGATTTTTAATCGACTTGAAGCTCTGATACTACTTAGAGCGTTTACAGATGAAGGAGCAATAGTGGGC
GCGCAAAAGCCTCGCGCTTTTCTCTGTTTATCAGAGTTTCCTGCCTCCTTCATCTCTTGAGCGAATGGAAGAATTTACTCAAGATCCTACCCTACACAACGTACAAGCTGAGGAGTCTCATTCAATTGACACACTCCACCTACGCGATGCTAAGCGTGGGTCATCCACCAGCGAAGACGTTCTTCACAAGGGCTATGCTGATCCGTGTTTACGGGAAGTAGCCAAGTATGGTGGGTACTCAACCTACTCGTCTAACTCTAACACCGATCCTTGGATTAGAGAGACGCTAAAGATACATGATCGCGAAACCTATGAAGACATCTGGGGTAAAACCCGTCGTCCCGAGGGCACTCCTGGAATGTACAAAGCTCTAGGAAGGTTCGGAGGCGAAAAATGTGATTTCGACAATCTTTCTGACCCTCAGAAATCGTCAATGCGACGGGCAATCGCAAAGGCGAAGAAGGCTTTCAAACTCCCTTACAAGCGTGAACCGCTTGATT
TATTAAAATTTTTATATAAAATTTTGATAACCGCAAACGTGGGGAAACCCGAAACCTTTCTTTTCTTTTCTTTCAAAGCGAACGAGTATTCCAGCTTTCAAGCGAACCACTTTTCGTTGACACCTTACTTTTAGTAATCGTGTTGATTTATTGAAGAATAGCGTGTGGAGCGATCCTTGGTGTTAATTCACCTTGAGGAGCACGTTATATCTTTTCTTCCCTTCTTTCTCTTGGATTACAAATACGCAAGCATTCAATTGTCAGCACCCTTCATAGCTCTATTAATATATATGTTGGGAATTAGCAATTTGTGCAGATACTACCAAGGTCAAAGACGAGTGTGTGCCAATAAGTTTTACCAGAAGTATGTTAACCACTCAGATTTGTACTTTTTCGATCTCTGGGAAATTTCGGCTAACAATCTTTGGATTAAGTTAGCTTTTGTACTGTTACTTTGTCTCTTTGAAATAATTTCTGGGCTAGAATATCTTGGGAAAATG
GAATTAATTAAATTTTATCTGCCTAGAAGATAGTTATCGGCCCTGACCAGGTACGAGGCGAATCTAGCAACTCTGGATAATACCCGGAGGGGACGCTCGGCTTTAGTGCACGAGGCCCGTGCAATTAGCACCGCGGTCAATAAACTGGTGCGACAAACCATCCCATCTATTAGGAGTTCCAACATGGATAAGATCCTGAATCCGGTGCTTGCGCCGTTTTCCTCCGATCGCGCCTCGAAGACCTCTCCGGCCGGCATCGCCGTCGCCTACGGACTCATTGGTCTGTTGGTTGGTGTGCTCGTCCTGAAAGACTAAGGCATGAACGGTGGCCAATCGCAAGGATCCCTGGCCCAACAGAATCAGAACACTCGGCGTTTCCATCGGGTTTCTGTTCCTCTCTTACGGCTGTGGGATTCTCTCCACCGACGCGTGCGCAGTTCTGTCACCGGTTGCGGTAAAGGTCAAATCATCGATAGCTTTGCTGTGTACATACGGACTGA
GATGATTGAGGTTAATTCCCTGACTCACAGATAAGAAAATTGTGGTTAGAGAGGGAAATTTTTTAGTAGGGCAGGGATTTTTCTAATATTCCGCTACAACTCCTGCCAGAGCAAGCACAGAAAAAAGAGGAAGGTGCCTCTGTCAGCATTCCATTGCCCTTATTTGGACTATCCATATATGGTAATGAGCTGCCATTGGAACATTTAAACTGGGCTCGGGGCCAGGAAATGAGTGACTTACCGTGATTGGCCTGTTTAAAATAAACCGCGCGCGGGCTGTATAAGGAGAGACGTGCGGGCGGAAGGTAATCCCTAACAACCTCTGAACTTAAACAAAGGACAGCCGGGATGTCTGAGGCAACCCGGAAGCCAATGGATTCAGAGGGGCCTAGAGCAGCCTCGGCCGCGGCCGCCCCACGGACGGAGGTAAGTCTAACGGTTTTTTTGCTGCATGAATGCCTGTTAAACTTGTAGAACCTAACACTTGCATGCTTCCCAGG
GTGATTTAATTATAGAGAGATAGTGACTTTCACTTTTCTTTCTTTGCATTTCGCTGGACTCAAACTGTTCCATAATGGCTCCAGTTGTTTCCAGAGATCAATGTAAACCTAAAACACCAAAGCCCCACCGACCAGCCCCTCCCCACAGGTGCACTACCAGGTGCCCTGAGGATTGTGGGTGGTACGTGGGTCGCTGCTCCTGCCCCAACGTCTGCCAACGCGAGGGTTGGGACGACTTCTTCGTAGCTGACAAGGTGAAGCCTCCTAGCTACGTCGCCTCAAAGACCTCGGTCGCAGATGTTGTCGACTGGCTACTTGAAGAAGACCCTGCTACGGACGGCCCCTCGGAATTTGACCTCACGCAATTTTTCCAGGCTTACACGGACAAGTCCCACCAGATCCACCGTGACTATGCCCCGGACCAGCTTGCTCAGGCCCTTGACATGGCTTACATACTATCGGTGGACCCCCCGGACATCAAGCTCCCAGAGTATGAGGCA
NGGTATCGTTAGCCAGATATCCACTTCTCTCAGCATGTTGATCCAATTCGGAACAATGCCACCTGTAGAAGTTCAGGGGCCCCCGAGGGTTACCCCTTGGTCGAGCCCTAGCGCCATCGGCAAATTCCTCGTCGGCGTGTGTGGAGGCCTAGGTGATGCCTGGGCCGACACTGTCACACGGAACCGGACTACGCACATCAACGCTTTCGAGCGGTTTGGTGAATTCCCAATAGAATGGGCAATCAATAGTACCGGGGATGAGGTTTTTGAACCGGAAAGACCCACCAGAGAGGTGGGCAAGGGCAAGCGGGTCATCAATAGGCACGCTAAAGGGTACTTCCTCAAAGAGGCCGTCACTGCATGTCGGCTTCAGTTCAACGGAGTGCCCATGTCCACGAACGCCAATCTGCTGGGTGTTCGGAAGTTCCTTGCAGGTTTTTGCCAGGAACATGGGTTGACCAACCAACAATCTCTGAGGTTGGTCAATGCTGCTACACCCC
AGAGACCCACAAATCTCATGTTCCTGCCGTACTGGCTGGGTAAGAGGGAAAATGTTCTGCATTTCCCTCTGAATGGGTGCTTTGGGGGTAATGCCCTTGTACGTGCCCCTTAACAATCATGTCACCAAGACCTGATATGTTAAGAAAAACCCAACACACCTTAACTTCCCATCATGTCATACATCAACATCCCCGACGATGTCGTATCTAAGTACTCGGATGACCTCAAGACCTTCACTCAAAAGGCAGGTGAAATTCCCAGTTCYAAATCACTGATACCGCAGACTGCATACACCATTGCAGCCTTAAAAACTAAGTTAAAATTCTGGGAGGTCACCGCCAAGGACGACCCCACTATAGCCTCCGACTGGGCTGGAGTGTGCACCGCCATCACTGCAGGGACTTTTTCTGCCACCAACCTGAAAACAGTTTGCGAGTTGGCATTCAACCTTAGGAAGCCCCATGAAACCGGGAATGTCTTTATCCACACTGTTCCCTCT
GATAAAAACAGAAAATCCGATGGTAGACAGAGGCTGTTAAGAAGAAAAACATCCAATCAATTTAAAAACATATTTAGCTGAATAAATAAATATAATTTTAGAGAACGTTGGCTGCTGGTCCAGCTTACTGTCGAGCCGTCTGATGAGTAGCACCTCAGGGTCACGAAACGCTGGACGTAACGGCGGAACAGATTATTGAGGTTAGTAGAACATTATCAAACAACACAACACAACACAACATTAACACAACGAACAACAAAACAACCAAAGACAAGAAAAGGCAATAGCTTTCGAAATACAAGATGTCGAATTTCGAAAGTGTTTTTACCTACATGAAGGATGCTTCAAGCAACCTTGCACATGAGAGAATATTCAATACTACATTGTTGAAGAATGAGGGTAGTGTGGAGTTGAAGGACCTGGTGTCAAGCGAGTGGGCGGCGTTGAAGACTACGGAGAAAAACATCTTGTCAGGCATGTCATGCCCGATGAAATTCACT
GATCAAAAGAGTAACAGTCCTTGTACCAACTTTTCACAATCAAAATAGAACGCGAATCTTGACTGCTCTACCTCAACTTTTTACTTACTTTAACGTTGTTTATCAACCGTCCCTCTCAATGGAAGCTCATACTCCCGCTGCTGATGTCAATGGACCCAATATCCCCTCCGGTGCTGTCTCTCAGCCAGAAATCGCTCCACACAATCAAGCTGCCCCCAACGTCTCTGGTGCTGCTCAGGCTATAATAGCCCCCACCCCTGCTCGTAAGCGCACGCCTCACGGACCCATTCCTGCTGCCACCTCATCTGGCAACACCTCTGCTCCTGCTCTCCTGGAATTAGCTGCTGCTTATCCCATGTACACCGAGCAACGCCGTTCATTCAACTTTTTCATCCCAGACTCCCAAATGATGTTTCACTCTTTAGGTATCTGCGACTCAATGATGAACTCCACCGATCGTTTTCTTCGATCCTCACCCGCTTGGCTCCCCATCGTTTCAC
TTAAATTATAAAATCTCAACACAACTTATGCAAAGACAAAACAAACCAACTATAATCAAGCAATTTACTAAGCAAAACACCAATAGCAACATGACTAAAGCAACATTTTTCGTTAGAAACGTCAACTATGGGAATGCCAGAGCATCGGCATTGAGCGAGGAAGATAAGATCGCGCAGCGGCGTGAAATACTTGGCAACATACTTGATCGGTTGCAGACTAATAATCAGGCTCCATCATATGTTTTTGGGGCAACTGGTTACGGGAAAGTCCAAAATAGCAAAGCGTTATGTGCAAAGCGCATGGGAGCCCGGTATAACTGGGACGATGATGTATATGAATGCACTACCTGTAGTGGTGCATTTCAGACAAAACTGGACTTTAAGGAACATGACTGCGATGAGGAGAATGAAGACATTGACATGACTCCTGAAAATTTCTCTCTCAAAGCAGAGGAGTTTCCCAATCTGCAAGCAGACATCATTAGTGAGCCGAAGAATGA
ATGGGCGGCGCAAGAGAGAAGCCCAAACCAATTACCTACCCAAAATGGAGAAAGTTCACGTTGACATCGAGGAAGACAGCCCATTCCTCAGAGCTTTACAACGGAGCTTCCCGCAGTTTGAGGTAGAAGCCAAGCAGGTCACTGATAATGACCATGCTAATGCCAGAGCGTTTTCGCATCTGGCTTCAAAACTGATCGAAACGGAGGTGGACCCATCCGACACGATCCTTGACATTGGAAGTGCGCCCGCCCGCAGAATGTATTCTAAGCATAAGTATCATTGCATCTGTCCGATGAGATGTGCGGAAGATCCGGACAGATTGTACAAGTATGCAACTAAGCTGAAGAAAAATTGCAAGGAAATAACTGACAAGGAATTGGACAAGAAAATGAAGGAGCTCGCCGCCGTCATGAGCGACCCTGACCTGGAAACTGAGACTATGTGCCTCCACGACGATGAGTCATGTCGCTACGAGGGGCAAGTCGCTGTTTACCAGGAT
TGGTATCAGAGCTTGGTTATGTTCTTACAACGATGGGAGCTTAAGTTCTTCCATTAGGTCTGAGGAAAGAGTTGGTTGTATGGTGTGTTTAGTTCCTATCTGTATTGTTATTCCTGTGTTCATGATATAGAAAACGATCATCGCGAAAAGGGTGAAGGCACTATATCTGGCAGCGAGAGGAGAGTAAGTCCAGTGAAACCCTTCGCATGACGCTAAAGGTGATCTAATCTATGTCTAGAATTTGGGAAGAAGCAATACAGAAATGGTATGAGACATCCCATACAGCTAATCTCGAGTACTTAGATCTAGCTTCAAAACCAAAAGTTTCCAATTCAGAAATTTCACACAACCTTGCTGTAGTTTATGATCGTTTGAATCTGTTTAGCCGTGTCTCTATTAAAAATTTCAAAAGTATCCAAGAAACCTTAGAAAAACAAGACCTTAGAATTCGAAAGCTTGAGTCTAGTTTGAAAACCTTAACCAGTGAGTTTATAGCCCAT
ATGTATCTTTTTCACCTGTGCCTTGTTTTTGCCTGTGTTTCATGTCCTACTGTTCAAGCCTCCAAGCTGTGCCTTGGATGGCTTTGGGACATGGACATAGATCCCTATAAAGAATTTGGTTCATCCTACCAGTTGTTGAATTTTCTTCCTTTGGACTTCTTTCCTGAACTCAATGCCTTGGTGGACACTGCTACTGCTCTCTATGAAGAAGAATTAACAGGTAGGGAGCACTGCTCTCCTCATCACACAGCTATCAGACAAGCTTTAGTTTGCTGGGAAGAATTAACAAGATTAATTGCGTGGATGAGTGCTAACATTAATTCAGAAGAAGTAAGAAGAGTTATAGTTGCTCATGTCAATGACACTTGGGGACTTAAAGTTAGGCAGAATTTATGGTTTCACTTATCCTGTCTGACTTTTGGGCAACACACAGTGCAGGAATTTTTAGTCAGCTTTGGAGTAAGGATCAGAACTCCGGCTCCTTATAGACCTCCTAATGC
GTTAATGAGAAATGGCTTCTGCCATCGCTCTCTCGAGCTCAACCGCTCAAAACAAAATTACTCTTAAGTCTGTGGCCTCACGGCTACAGCAAACTGATGACCCTGACATTCGTGTCTGGTCTCAGTCTGTTGGTTTCCACCTTCAGTTTTCGAACTGGAAGTGTGCCAACGCCTTCTGTAGGTTCGTTACCGATGCCTACAACCTCACTCCCTACAAGGAGTGTGCTCGTAGCATCACCCGACAACTTACTTCCCTTTCCAACTACCTTTCCGCCCAAACTGGTGTAAGTGTAAGCGGAACCCAATTCCTTCTTTCCCCCTCCGACGTGGAGGTGCCCGTCGCCAAAACTGGTGAAAGTGTAAGCGACATCATGGTACCCTCTTACTCGGTAAACGGAACTTCAATGGAATTTGACTCAATGGCTCAACTGGCTCAGGCTTTGACAACCGGATTTACCTTCTCTGTTAACGACGCCCAAATCGGTAATGCCCCCGCCCAA
TCTCTCGGCCTCGGCCTCGCCGGGATGTCCCCATAGGGTGCCTGTGGGCGCTAGGGCGGCCTGTGGAGGCCTGAGAGAAGCTCTTAGTGTGGGCCAAAGGGTAACCTGAGGCCTGCCGGAGCGAGCGATAGGGACGCGTGTAGGCCGCTTGACAGCGTGTGTGGGCGTGGGCTATCTGTTCGTTTGCTCCGCTTACGCTACGCTTCACTCACGGCCTTGTGTACCTTAGGGTCTTCCTTATCGTGTACCTTGGGACAGTCTTAGTAACTACCTTAGTCACTTCCTTAGTAGCTTCCTTAGTGAGTAGCTTAGTGGCTATCTATTGCTGTCTTAGTGTTACCTTAGTGATTGCATAGCTACGCTATAAGATGCGAATAGGTCGCGGTCGGTAGACCGCTAAAGAAAGAGAAGAACAATAAGATGCAGTAGGAGGGACACCAGAATCCTAGCCAGCCTAACCTATCCTAGCTCTGTATCTATTGCTTTTCCTTAGTCCAACA
AGCACAGGCGGCCTAGTATTACCCGCCTGTGCTCCCCATCCTTTGCTCCCTATAAAAGGGAGCATTTCTCTCATTTGGTCATTTTACCAAATGCCAACTCTTCAAGGCACTTTCTGGTGTTTCACCCTCAACTTCTCTGGAGACGCTCCATCTCTCTCGTTCAACGAGAGAGTTCAATACGCATGCTGGCAACATGAGAGAGTGTCCCACGACCATCTCCAGGGTTATATTCAAATGAAGAAGAGGTCTACTCTGAAGATGATGAAGGAATTACTTCCAGGTGCACACCTGGAAGTATCCAAAGGAACACCAGAAGAAGCGTCGGATTACGCCATGAAAGAAGAAACAAGAGTTGCAGGTCCTTGGACTTACGGTGAGTTGTTGAAGAAAGGAAGTAACAAAAGAAAGCTACTAGATAGATATAAAGAAAACCCAGAAGATATGGAATTAGAAGATCCTGCTAAGGCGAGACGTTGTCGAGCTAAGATAGACAAAGAAAA
CGAAAATTCTCTTTGTTTTCCTGTGCTTTTAGCAATTCTGCGAAAAAGCAATTGAAAACGTTCCCGAGCTTGTTGCATTATTGCACCCAGCTCAACCACCTTTACTACGGGTTTATTGCATTATTGCAATCAACCTATCCACCCCTATCACCTACCCCAACAACAAATCCAAAATCACATCAACCCTGCCAGTAATTCAACATAATTAGACATAATCAACATTTACTGTTGTGTTGTCGGCGTGGGGCCAAATTATACGACTGTTTGAAGGGCTCATCAAACAGTGAAAGATGCCTTTGAAAGGTAAGCTTACCCTGTCCCCTTATGCCCCCTACTATTATTGTAAGTTAAATTTTGTAGAAAATCAAAAATTAAAAATAAACAAAAAATTTGATAGTTCTAGATTAAATTTTCTTAGGTCGTATTTTAATTTACATAATTGCTCCTTCAAGAGAATGCCAGTCCCCATTCTCAATAAATTCGGTACCGACTTCTACCGC
AGTTGTTAGTCTACGTGGACCGACAAGAACAGTTTCGAATCGGAAGCTTGCTTAACGTAGTTCTAACAGTTTTTTATTAGAGAGCAGATCTCTGATGAACAACCAACGGAAAAAGACGGGTCGACCGTCTTTCAATATGCTGAAACGCGCGAGAAACCGCGTGTCAACTGTTTCACAGTTGGCGAAGAGATTCTCAAAAGGATTGCTTTCAGGCCAAGGACCCATGAAATTGGTGATGGCTTTTATAGCATTCCTAAGATTTCTAGCCATACCTCCAACAGCAGGAATTTTGGCTAGATGGGGCTCATTCAAGAAGAATGGAGCGATCAAAGTGTTACGGGGTTTCAAGAAAGAAATCTCAAACATGTTGAACATAATGAACAGGAGGAAAAGATCTGTGACCATGCTCCTCATGCTGCTGCCCACAGCCCTGGCGTTCCATCTGACCACCCGAGGGGGAGAGCCGCACATGATAGTTAGCAAGCAGGAAAGAGGAAAAT
CTCAGGGCATAGGCGAATGTGTGTGTGACCTGGGGGTAGGGGGTTGAATGCCGTTCGCTTCCACGACGATCCGGGATCGTCGGCGGGCTGAGGTTCGCCGGCGTGACGGGGACGCTCCGTGTGCGTTGCGGATCACCGCGGATTGTCAGGCGTTGAGTGGCTTCATTGATTATGACGCTCGTGCGCCTCATCCGCGTTCGTTCGAGGTTGACCACATCGTCAGTACTGATGAGGCGCTTCGGATGGGTTGGTCTGAGGAAGAGGCTGACGCGTTGGACAATTGTCAGGGTGTGTGTCGGCAGTGTAATCGTGCGAAGTCGTCTGGTGTTCGTCCGGTGGCTGAGGTTCGTCCGTCGTATGTGAATCCACGTTTTATCTGATCTTGCGCTGTTTGGCGCGTTACGCCGACGCCGGGCGGTCAACCGGCGGGTCCGAGAGGATAGCCGATGGCTGAGTACACCACGTTGAATGAGGCGATGGCCGCTGGTGATGAGCTGGCG
AGCACGGGGGACTATTATTACCCCCCGTGCTCGGGACGGGACATGACGTCAGCAAGGATTATAATGGGCTTTTTATTAGCCCATTTATTGAATTGGGCCGGGTTTTGTCATTTTACAAAAGCCCGGTCCAGGATAAGTATAATGTCACGTGCCGAATTAAAAGGTTGCTTCGCCACGAAGAAACCTAATTTGAGGTTGCGTATTCAATACGCTACCGAATATCTATTAATATGTGAGTCTCTGCCGAAAAAAATCAGAGCGAAAGCGGAAGGCAGAAGCGATGGATTGGGCGGAATCACAATTCAAGACCTGTACTCATGGATGCGATTGGAAGAAGATATCATCGGATTCAGCCGATAATCGACAATATGTACCATGCGTCGATTCTGGAGCTGGAAGAAAGTCGCCTCGCAAGGTACTTCTTAGATCTATTGAAGCTGTGTTTAACGGAAGCTTCAGCGGAAATAATAGGAATGTTCGTGGATTTCTCTACGTATCGA
ACCGAGGGCCGCGGGTTTTTTGGTGTCCCGACCCCACTCCTGACATCATTGTCCCTTTTTGAATAATCTGAGCCGTTGCAAGGTAACACGTGTTACCATCTTAAGTCAGGAGCTTTTTAATGTTCTGACTATATATTGGTGTTATTTATTTTTCATCTCATTTGTAACTAAAAATGAGAGTTCCAATCCGGAGGAATTCAGGTTTTAATTCTGACCGTCGTCCTTCAAATGGTTCAATCCACCGGTGGAATTACCCATATTCCGGCTATTTTGGCAGGAGGATTGGCAACCGCGTATATGGCATGCCATTTGGAAGCCGTCAAGTTCAAAGACGTGAATTTCAGCAGACTCATCGTCCTATCAAGTTTTCTGACCATGTTTCTTCTCGGAGGAAGTTTATGAAGACTATAGAGGAAATTCACGATGGCACTGACTACTTGCTTTGCAATAACATGTCCAAGGTGTCATACATTAGTTACCCTCCTCTATCCGGTACTGAA
ACCGGTGGCGAGCGGATTTTTTGGGGTTTTGTGTGGGCCCCACACACAAAACAGATCTGGAAAACGTGAGTGGGCCGAATGAGTGGGCCGTTATATTGGGCTTTTATATCAAAATCGCATATTATTTATCAAGTCCATTATTATTCATTTAAGAAAAATTACATTATACATAGTCCGTATAAATACACATTTATACGGTTACATGCTTGTATACACGATATTCGTCGTTTACTTGGATGTCTATTACTGGAGCCTCTTGTTGCATCATCATATCTATGATTTCAACCATGTCTTCTGCTTTGATCTCTTCTATTGTTGAATCTTTATACATGATCCTTAGTAAGTTCTTGATACCTTCCTCTAAAGCATTGAAATTGAATGGTGGTATGATGCCATTATGTCCGTATGGGATGGAGAATTTGTGCCTAACTAGAGCAGGTGATCTAGTTGAATACATCTCTAGCTCAACTGTGATTTGTATTTCTGAGCTGAGCCTGACT
TGCCATGTATAATTAGGGGATAAAAATAAAAACGAGAAGATATGTGTCTCCTCGTTTTCCAATGTTGTAATGGGAAACTTTACCGTTGAATATGGAAAAGTTTTCTACTACAATCGATTCATAACAACTCTTTTTTCTCATTTAGAAATTGTGTGTAGAAAAGGAGTTGTTTACAGAATTGTTCTCGTTGAGATTCATTCAGGCCTGCGAAAACCGTTTGAATCTCCTCGAGAATGATTTTTAATCGTTCTTCAGATTCTGGGATGTTTCGTCCCAAAAGCGCATCAATAGATACATTGAAGAAGGATGCGATTCGATCTAACGAATCTAAGTCGGGTTCATTAAAGTGGTTTTCTAAGTTACTAATCTGACTCCGACTTAATTGGATCTTATCACCAAGCTCTGCTTGTGTTAGCGTGTGACTGTTTCTAAATTTTTTTAAATTTTCTCCAAAAGTGTTCATGCCTTTAGTATAAATAAAGGCATGTTTTTTAACTATA
CGGGGGGGTGTTTGTGGCGGGGGGGTAAAATTTGGCCAGCTGCCAAGTAAGAGCAGACGGAGACGGGGTCCAGCACAGCAGACAGACACGGGGCACTGGGAAAGCACAGAACAACACACGGAGAGGACACACAGAGACCCGCACAGAGGCGACACCGTTCACACACACACACAGCAGCAGGGCCGCAGTGACACCGCGGCAAACAGAGAGAGGCAGACGGACAACGAAGAACGCCGAAGCAGTAGAAGAGAAGGGCGAGGGCTATCCGCGGCCCCGGCGACCCCCTTCCCCAGTCGCCGTCGTGCCGAGGCCGCGGAGGACGGCTGCCCGGGGTTGGCGGTCTGCCAAGAACACGCGGCCCTTCCCCCTCCCTCCACGCGAGCCGCGCACGGTGAAACACACACAGGCAGACACCACCGCCGTCCCCCTGTCGGCCCGTTCCGGGAGGCTGGAGGGGGGCCCGGGGGTCGCGGCGGGGGGCGTCAAAACACGCGCCGTCT
TGGGGTGGCTGATGGGACTCGAACCCAAACTATAGGGGATTACAGGGGAATTGCGGGGACTTTTGCCTTTGATTTTGCAGGGTTTTGCGTGTTCCTCTGCCCCGGCATCCCCCGCATTTGTCCCAAGATTTGTCCCAAGCTACGGCGTGGCGCCAGGCTTCCCCGCAGGCGGATGCGCCCCGGTGTCGCTGGGCACCGTCACGCTGCCGGGCGACACGGCGAACTGGCGCACCTCGGCATTGGCGCGCTGGGTTTCCCCGGTGGTGCCGAACCAGAACGCGAGGGTCTGCTTCAACTCGTTGAACCAGTAACCGATGACCGTCCCTACCGTCAGGCTGGCGGTGGCGTCGCGCAGCAGGCCGTCCGCCAGGCCCGAGAACACGAAATAGACGATGCCCAGGGCGCCCACCAGCAGCACGGCGGTGATCGTCGGCCGTACCTTGTCGTTGGGCTGCTGCGCGGCCAGCTTGCGGGCGCTGTCGCGGTCGGATGCCTCGGCA
TAATATTACCGGATGGCCGCGATTTTTTTTTTTGGACCCCACAACGCACTAACTGACAAAGACATGCGGACCAATCACCTGACGCGCTCAAAGCTTAATTGTTTTGTGTTTTCTATTTAAACTTGGCCCCAAGTATTGTAGTTCGTACTATGTGGGATCCTTTGTTAAACGAGTTTCCTGAAACCGTTCACGGTTTTAGATGTATGTTAGCAGTTAAATATCTTCAATTAGTAGAAAAGACTTATTCTCCTGACACAGTCGGTTACGATTTAATCAGGGATTTAATTTCAGTTATTAGGGCTAGAAATTATGTCGAAGCGACCAGCAGATATGCTCATTTTCACGCCCGCTTCGAAGGTACGTCGCCGTCTCAACTTCGACAGCCCATCGGTGAGCCGTGCTGCTGCCCCCATTGTCCGCGTCACCAAAGCAAAGGCATGGGCCAACCGGCCCATGTATCGGAAGCCCAGAATCTACAGAATGTACAGGAGCCCTGATGT
GATAAATCTCCATGACTCTATTAGTGATCACCGAGCAGACCATACATTCACTGTGTCTCGACCACGGAGAAACTAACCAGATTATCGCGGAGATTAAACAACTTGAGAAGCCAGAACTCTTATTTTCATATATCACGGACGCCGAACCTTTAGCAACCGGAGAAGTATTTGTAGGACCCGACATCTGCGGCAATTGTATAACCCATACTTTCAGAGTTCCCGACTACGTCGCGAAACCCCCTCCTTATGATTCGAAGCGCGTGTATTATCCGTACTCTTATACTTGTTTGGGCTTCGATAGTCACCCTTACGATTATTTGCTTACTTTAGATACTAAGTCAATATTCCAAGCAATTCGGAAAATTACTCTAACGCGTAAGCTATCAATTGCCACACAGTCCGATCTGGATCTAATTATTTTAAAGAAGTTGACTACACAATCAAATTGCCAATCGCGCGTGTCTAGTATTTGGCGTCAGTGTGTAGCAGCATGCCTAGCG
GGTCTCACTCCCTCACAGTTGCTGTGGTGTTGTGATTCCTCTTCTGCAGAAGATATTAATAAAGTGTATAACAGACAAATGTGACTGGCCTGGGCTGCTTTCCTTTCTTCGAACATGGATATAATTTAGATAAGTGAATTTGAATTAACATTTTGGTGCCGTGACCCGGATTCTTCAAAAACCTCTGGATTGGATAAGGAGGCTTCAATTTATGAAGCAGGAATACCTACCTACACTAATAAACTGGTGAGTACCTTTATATTTTCTCATAACTTTGTCTAAATAAAACAATAAAAAGAGATAAATAAGGTACAAGATCCAGCATGTAGGTGGGAATACTCCTTTATTCAGAGAAATAGCAAGAATCACAAAAACAAACAAGAAAATAAATAAATTTATTTTGAAGGAAGGTAGACATGACCGTCACGTATGGCTTGGTATCATCAGCATCGGTGGCACCTTGATTACTCCATTCCTAGACAAAACCTCCAAGCCTTTTT
AGCAAAAGCAGGCAAACCATTTGAATGGATGTCAATCCGACCTTACTTTTCTTGAAAGTTCCAGCGCAAAATGCCATAAGTACTACATTCCCTTATACTGGAGATCCTCCATACAGCCATGGGACAGGAACAGGATACACCATGGACACAGTCAACAGAACACATCAATATTCAGAAAAGGGGAAGTGGACAACAAACACGGAAACTGGAGCGCCCCAACTTAACCCAATTGATGGACCACTACCTGAGGACAATGAACCAAGTGGATATGCACAAACAGACTGCGTCCTGGAAGCAATGGCTTTCCTTGAGGAATCACACCCAGGAATCTTTGAAAATTCGTGTCTTGAAACGATGGAAGTTATTCAACAAACAAGAGTGGACAAACTGACCCAAGGTCGTCAGACCTATGACTGGACATTGAACAGAAATCAGCCGGCTGCAACTGCGCTAGCCAACACTATAGAGGTCTTCAGATCGAATGGACTGACAGCTAATGA
GGCATTTAAAATCTCATTCACAATGGATGTACTTTTTTCTATAGCGAAAACTGTGTCAGATCTTAAAAAGAAAGTTGTGGTTGGAACAATTTATACTAATGTAGAAGATGTTGTACAACAGACGAATGAATTGATTAGAACTTTAAATGGAAATATTTTTCATACTGGTGGCATTGGAACACAGCCTCAGAAAGAGTGGAATTTTCAGCTGCCACAATTGGGTACAACTTTATTAAATTTAGATGATAATTATGTTCAATCAACTAGAGGCATAATCGATTTTTTATCATCTTTTATAGAAGCTGTATGTGATGATGAAATTGTTAGAGAAGCTTCAAGAAATGGTATGCAACCTCAATCACCAGCTCTTATATTATTATCTTCATCAAAATTTAAAACAATTAATTTTAATAATAGTTCTCAATCTATTAAAAATTGGAATGCTCAATCAAGACGTGAGAATCCTGTATATGAGTATAAAAATCCAATGTTGTTTGAAT
TGGATGGGATATATTACTCTGAAAGAAGAGAAAAGATCCTGAATTTGTATGCCTTGAACGAGTGGGGAATAATAGATGATTGGCAAGCTTACTCACCAGGCCCGGGGATAAGGTACCCGAGAGTCTTTGGCTTCTGCTTTAAGCTAGTCCCAGTGGACCTGCATGAGGAGGCACGCAACTGTGAGAGACACTGTCTGATGCATCCAGCACAGATGGGGGAAGATCCTGATGGAATAGATCATGGAGAAGTCTTGGTCTGGAAGTTTGACCCGAAGTTGGCGGTGGAGTACCGCCCGGACATGTTTAAGGACATGCACGAACATGCAAAGCGCTAGTGTCAGCACTTTGCGGTTGGGACTTTCCGCCAGGGACTTTCCACAGTGGGTGGATCGGAGGCGGTACAGGGGCGGTACTGGGAGTGGCTTTCCCCTCAGAGCTGCATAAAAGCAGATGCTCGCTGGCTTGTAACTCAGTCTCTTACTAGGAGACCAGCTAGAGCC
CGGTGGCATTTATGTAATAAGAAGGGGTACTCTGGATGAGTTACTCCACTTGAGGCTCCTCAAAACTTGCTCATGTAATTGGAGTATTGGAGGTCTTTATATACTAGAACTCTCATTAACGGATTTGCAACACGTGGCGGCCATCCGCTATAATATTACCGGATGGCCGCGCGACCCCCCTGGTGCCCGTACATCCCGCGCGCTTTTTCAACCTTTAATTTAGAATTAAAGGTAGTCCATGGCGCCTCGTCCAATAATAATGCGCCTGACGAGTCAATATAATTTGAACAACTTGTAGCGCTAAGTTGTTGGGTTGTCTATAAATGAAAGCCATTGGCCCACGAGCTTTAACCCAAAATGCCTAAGCGCGATCTCCCATGGCGATCGATGCCTGGAACATCAAAGACTAGTCGCAACGCTAATTATTCTCCTCGTGCTCGTATTGGGCCAAGAGTTGACAAGGCCTCTGAATGGGTGCACAGGCCCATGTACAGGAAGCC
GGTCTTTTTCCATTTCCACAGAATTTAGGTTCCCGAATGGCCCGTCACAAGCAGCCTGCCGAGGTCGCAAAGTTCAAGGGCGCGGACAAGAAGAACCCTCAGCGCTACCGGCAGGAGCCAGCAAAGGGCGAGGGGGATATCGGCGAAGCGCCCATCCATCTGCAAGGCCCCGCTCGTCTCGCATGGAAAGAGTTGTGCACTCAGTCGATCAAGGGCGTTCTGACGGGATCGGACCGGATCATCCTGGAGGTCACCGCGAACCTGCTTGCTGAATACCGCGCCGATCCGACTGAGTTCGCGGTTGGCAAGTACACCCACCTGATCGGAAATCTGGCCCGGCTTGGACTAACGCCGTCCGACCGCCAGAAGTTCGGCCTGGAAAAGCCGAAGGAGAAGGACGAGTTCGAGGATTTCTGAGATGACCCCCAGCGACATTGCGCGACAGTACGCTAGCGATGTCGTGGGTGGGGCTATCGTTGCGTGCCGGTATGTGGCGCTTG
GTTAAAAAAGTTGTGGTTGATGACGACGTCTCTGATCCTAGCTCCAGGTGACGTCCTTTTTTCAGTTCGTCACGAATTAGCTGAAAGAGGAATTCGAGTGCGATTTACTGAACAATTCAAAGACGGGGAATCAAAAGACAAAGATGGAAAAGATGAGGATGGACAAGATCAACGAATTAGCGGTGGAGGCGGAGAGAATAAACAAAAGGGAGGAGATGAAAGTTCAGATCGCACAACAGAGGCTAAGAGCAGAGATACTGTTACTGCAACTGAGGTGGGGAAACACGCAGACGGTGATGGAGGCTCTGGAGAATCAGATAAAAGTTCTACAAGAACAGGAACAGAGATTGGAGGAGGAGTGTTCGTTCTCACGTCAAGTGTTTCAAAAGCGCTAACTGAATATGGAAACATCATGATATATGAAAGTGGGGGTGGGACTGTAATCTTCTTAGATAAAAATCTACAGAATGAATTTAATCTTAGTAAATCAGATAGATTAG
CTTATTATCCCTTTAAAGGGATAATAGGGAGGAATATCCTCATACACTAAGTTAAGGTGTATCTAGACATAGAGAAAACTATGTTGAAGTATTAAGTTCACATAGGTGAATTGCTTAATATAAATATGAATAGCTCGGAGTTCTGTTTAAGGATAAACACTTAAATAAGTTTGACTTTAACAAATAAATTAAAATTAAAATCATATGAAAAGAAACAATCTTCAAATAATAATTATTAAAAGACTTATCTTACATATTTTTAAAATTAACTTAAGTGTTGAAATTGATAAATTTCTTGGTTTCATAAATCATTTAAGAAAAAGTAATGGTTTATTATACACTATCAAGTATATGAAAGCTGCAAAGCTTCATATAACAAGATATATGTGTGGTAAACCATTATATTCTAATAATGAAAATGTTGCACTTGATAAAACTGGTTTTCCTTTAAGATTTTGATATCTTAAAAGATTAGTTAATGATAATCCTAGAGCATTGTT
AAAGGATATTCGATATTCTATCATCTTTAACATCAAGATGGCTAGAGGTAAACAAAATTCTAATCAGATTCAAAACAATAGTAACGCAAACGGCAAGCGCCGTAAGCGTAATCGAAGGAATCGCAATCCGCAGACGGTTCCCAACTTTAACCCCATTGTCGCAAAGCCGACGGTTGCCCCACTTCAAACTAACATTAGAAGTGCTAGGAGTGACGTTAATGCCATCACTGTTTTAAATGGCAGTGATTTTCTTACAACTGTCAAAGTCCGAGGTTCTAACAATTTAACTGATTCCAAGTCTAGAATCTTGGTTAAGCAACCAATTTCTGCGAGTTCTTTTCTTGGTACCAGAATTTCTGGTCTATCGCAATTTTGGGAGCGTTATAGATGGCACAAGGCTGCAGTTAGATATGTTCCTGCAGTACCCAATACTTTAGCTTGCCAACTTATTGGTTACATCGATACAGATCCACTAGATGACCCCAACGTTATCCTCGATG
CGGGTTTCAATAGGAGAGTTGCTGACACGGTGAAGCTGAATGCCACGTGCGTCCTTGCGGAGTGGTGGAATACCCCGCAAGTGATTTAGCACCCCTATTAATGGAACCTACTCCTGAGAGACTATGCAGATTGGTTGCCTTGGTGGTCCCGAGTCCCCATGTGACCCTCCCAGCGAAGCAGGTGGAAGATCCTTCCGTTGGGTAGAAGTGCAGAGGAAACTGCACGCCCGGCTTACAGCAACTGCATAAGTTTACGACCAGGATGCCTGGTAGCACCTTGAATAGGTTGGCCAGGATCTCCATGAATCTCTCCTGGAGCGAAAAGGTGAGGGTTGTGTGCAAACATTGGCAGGCGTCCAACTGCCTGAATGTGGCATACATATCAACCCTACCTGAGAGACTGTGTTTGCGGCACGCCCGGTGGTCCCAGAGCCCTCGCGTGACCCCACAACGAAGCAGGTGGAAGACCCTTCCGTTGTGATAGAAGTGCTGAGGAACCA
GATACGATCGGTCTGACCCCGGGGGAGTCACCCTGGGACAGGCTGGCAAGGCCTTGTTCCAGGATGGAACTCCTCCTTCTACAATGCTATCATTGATGGTTAGTAGAGATCAGACAAACGATCGCAGCGATGACAAACCTGCAAGATCAAACCCAACAGATTGTTCCGTTCATACGGAGCCTTCTGATGCCAACAACCGGACCGGCGTCCATTCCGGACGACACCCTAGAGAAGCACACTCTCAGGTCAGAGACCTCGACCTACAATTTGACTGTGGGGGACACAGGGTCAGGGCTAATTGTCTTTTTCCCTGGCTTCCCTGGCTCAATTGTGGGTGCTCACTACACACTGCAGAGCAATGGGAACTACAAGTTCGATCAGATGCTCCTGACTGCCCAGAACCTACCGGCCAGCTACAACTACTGCAGGCTAGTGAGTCGGAGTCTCACAGTGAGGTCAAGCACACTCCCTGGTGGCGTTTATGCACTAAATGGCACCAT
CATCATCTATATATACCTACATGAATGACGCTGCTGTCACCTCGCACTACCGCTCCCGCCCGCTAGATGGCAAAATTGCTCCACCAAAGTATTTCCGTGATACAAAGTCCGGACTGGGCGCGGCGAATACGTGCCGGGCGAGGCACGGAGCCGACTTTCTGGCACCGATAGCAATAAATGGGCGTTCCCTTGCGTGCGGAATTGCGCCGGCACAGTCCCAATGGCTTGGGAGCGGTCCAGAAAGCGATTAGTTTTTGCGTACGCACGCGAAAGCTATTTTTGCAGCACTTACTTCCTTATTTGTTTACAACCGCCTCCGCCTGTGTGTAATTTAAAATTTGTACATACCGTTCCGATCGCCGTACTTGGGCTTGGAACGCGGACTTCGAGTCCCTAAATTGATTTATGGTGTCTTAATCAGCGCTTTTTGTGCCACGTTGTGCGTTCTCCGTTGACCTTTGAAAAGGCGCGTGGTATTTCTCGGTGTGTTTTTCGGGCGG
ACCAAACAAAGTTGGGTAAGGATAGATCAATCAATGATCATATTCTAGTACACTTAGGATTCAAGATCCTATTATCAGGGACAAGAGCAGGATTAGGGATATCCGAGATGGCCACACTTTTGAGGAGCTTAGCATTGTTCAAAAGAAACAAGGACAAACCACCCATTACATCAGGATCCGGTGGAGCCATCAGAGGAATCAAACACATTATTATAGTACCAATTCCTGGAGATTCCTCAATTACCACTCGATCCAGACTACTGGACCGGTTGGTCAGGTTAATTGGAAACCCGGATGTGAGCGGGCCCAAACTAACAGGGGCACTAATAGGTATATTATCCTTATTTGTGGAGTCTCCAGGTCAATTGATTCAGAGGATCACCGATGACCCTGACGTTAGCATCAGGCTGTTAGAGGTTGTTCAGAGTGACCAGTCACAATCTGGCCTTACCTTCGCATCAAGAGGTACCAACATGGAGGATGAGGCGGACCAATACTTT
TAGTAGTAGACTCCGCACGAAGAAGCAAACACTGAATAAAGGAGATACAGAATGGTAGGGTGGGTTTGCATCTTCCTCGTGGTCCTTACTACTGCAACTGCTGGGCTAACACGGAATCTTTATGAGTTGAAGATAGAATGTCCACATACTGTGGGTTTAGGTCAGGGTTACGTGACAGGTTCAGTGGAAATTACACCTATTCTCTTAACGCAGGTAGCTGATCTGAAGATTGAGAGTTCTTGTAATTTCGATTTGCATGTCCCGGCTACCACTACCCAAAAATACAATCAGGTTGACTGGACCAAAAAAAGTTCAACTACAGAAAGCACAAATGCAGGTGCAACTACATTTGAGGCTAAAACAAAAGAGATAAATTTGAAAGGCACATGTAATATTCCTCCAACTACATTTGAAGCTGCATATAAATCAAGGAAGACAGTAATTTGTTATGATTTAGCCTGTAATCAAACACATTGTCTTCCTACGGTCCATTTGATTGC
TGTCCATTTGCCGAAAACCCATTTTTTGAAAAATTTCGACTTTTTAGACTTGAATCCCAATAAATAGCGGTTTCTGATGCTGAAAGGAGGTGTGTTTTTTGCCTGAAAATCAACCAAAATTGACAGTATTGCACTCAAAAAGTTCAAATACCGTGACAGCTGATGACGATGATCTTAAGGAGATCCAGAACACACCGCCAGCTCATCTTGATGATGAAGCATCGCGTCTTTGGAAGGCGATTGTTCCGGAAATAAAGAAAATTGGCTTTCTCAAAAAGATTGACCAGCCAGCGCTTGAATTGTATTGCCGTTATTACTCTATTTACATTAAGTCTGAGCGGCTAATCGAAAAACAAGGGCTGTGGATTTATGACAACGACGATGTTGCGGTGAAGCGCTCTCCGGGAGCTGTTCAAATGGACTCTTGTGTGAAGAACATGAAGTCGTTAGGACATGATTTAGGCCTTACATTTGATTCTGGACTACGCCAGATCATTGTC
TGGCATTCTTGTAATAAGAAGTGGGACTCCAGTTGAGGGACTCCAATTGAGCTCTCTCAAACTTGCTCATTCAATTGGAGTATTAGAGTCTCATATATAGTAGAACCCTCTATAGAACTCTCAATCTGGTTCACACACGTGGCGGCCATCCGCTATAATATTACCGGATGGCCGCGCTTTGGAGTACGCTCCCTCCACCGCTCCCCCCATGGTGCCGCTCTCACACGCGCTCTCTCATTGGTGCTGGTGCCTCTCCATTTTTTATTGACTGCCCTTTAATTTGAATTAAAGGGAGTACTGCTAGTCGCGCGAGTATACTTTAAATTTGAAAAATTTCCTCGCGTCTCTAGACTATGGCCCGTTGTACTACACGATCGACGTGGCGTTTTCTGGACCATGTTGCTGAGTCTGTTTAACCAATTTGAACCATCCCTTTGTATATAATGGAGGAGACCGACAGTCATATCGTATTTAGGCTGACTCAGCCTTCCACCGCGTTT
ATGGCGGGCAAGTGACACTTGTTCCGCCGGTCGTCTCTAAGCTCTTCCTCTGCATTGCAAGAGTTTACCACTCATCATGTCGAAAGTCTTTGTAGACATCGAGGCCGAGAGCCCGTTTTTAAAATCACTACAAAGAGCATTTCCAGCATTTGAAGTGGAAGCACAGCAGGTCACGCCGAACGACCATGCTAATGCTAGAGCATTCTCGCATCTGGCTACGAAATTGATAGAGCAAGAGACAGAAAAAGACACGCTCATCCTGGATATCGGCAGTGCACCAGCCAGGAGAATGATGTCTGAGCACACATACCATTGTGTGTGCCCAATGCGCAGCGCTGAGGACCCAGAGCGTCTGCTGTATTATGCTAGGAAGTTGGCTAAGGCATCAGGCGAAGTCGTTGACAGAAACATCGCAGCGAAGATAGACGACCTGCAGTCAGTGATGGCAACCCCGGATAACGAGTCACGGACCTTTTGCCTTCACACAGATCAGACATGCA
TGCTTAACCGTGAGAGTTGGTGATATATGAGATGACTAATATGCAAAATAACGCAACATTTGGGGCGTATTTAGAATTGACAAAGAAACAACAAGCCTATATTCAAATTAAGACGGATACCGGCGCTAAGGATATGGATATTGCAGAACAAATTGATGTTAATAGAGCAACAATATCTAGGTGGAAAGCTAATGACAAATTTAGAGAAGGTTTTAAAGGATATCAAGCTGAACATCTACAAAAGCAAGTGCCTAAAGCCCTACAGACTATGATTAATCTATTAGACGCCAAAAGTGAATTAGTACGATTCCAAGCGTCAAAAGATATCTTAGATCGTACAGGTTATAATCCAGTCGAAAAACAAGAAGTTTCAATGCAGGGTGCGGTGACGTTCAATGACGACATCGATTAATTTATCTGAATTGATACCCGAGCATTTCCATGATTTATGGCGAGCAACGAAAGACCCTAACATACTAAATGTGGTTGGTAAAGGTGGA
TTCTCTCTCCTCAATCGGTACTCAGATAGTTTAGCCCCCATATTAGGTACTCAATATATACATGAGTACCAAATGGCATAGATGTAAATAATGGAAATATAATTTGAATTCAAAAGCGGCCATCCGTATAATATTACCGGATGGCCGCGCCCCCCTCTTTATGGTGGTCCCCCCCACGTGGATGGCCGCGCCCCCCTCTTTATGGTGGTCCCCCCCACGTGGATGGCCGCGCCCCCCGCTTTATGGTGGCCCCCCCCACGTGGAGATGTCCCCCACTCAGAACGCTCGCTCAAAGCTTGTATATGTGTGGTCCCCCTTTAAGTACTTGGGCAACAAGTCGTTGCCTGTACAATGTGGGACCCTTTACTAAACGAGTTCCCTGAGTCTGTCCACGGTTTCCGGTGTATGCTCGCCGTGAAATACCTTCAGCTGGTTGAATGTACTTATTCTCCTGATACACTCGGTTACGATTTAATTAGAGATTTGTTCTCTGTTATTAG
GAATAAACTAAATAAAGTCCCTATTCAAGCTCTCGATTTCTGCTTAAGTGCGGAAGTTGATACCGTGGCCGAGGTAATACAAGGCGACCAGAGCTCCACTCACGTGGCCGGTTGACTTGAAGCAGAGGTGAGGAGCCGAGCTGATAGTCCTAAGGTAACTACTTTGTGTAAGTCAAAGTCGGCCGACTCGAACGGTCGTGATTTCACCAACTAATGGTGTGGGATGGGTGCCCACGCAAGAGCTCTATGCAGATGAAGCCTCCCGATGCATAGATGAAACGCATCACGATCCAGGGGATAAAGACCTATGGTGAATGGTGACGTTATCACTCAACCATAACAGGAGTACAGCATGGCTGGTCCCCTCGTTTTGGCTGGTGAAGCCCTCGGCAGCACCGCGGCTCGTACCGCCGGTCGTGCCGGGATGCAGAAGCTGAAAGACATGCTGATCAGTCTTGGTATCTGGGAAGGTATCCAAGCGGCAGCTGACTACGCTCCGG
TTGAAAATAAATTTTCAAATTTTTACTTTGTGTAATTCCTCTGCTTTCTATCGAAGTCAAGGTAACGCCTTGCACCAACTTGTCTGCAACACTTCCACAACCATATTTGCAAATTTCTTTTCTTCTGCATTGCTGCGGTAATACAGCGTTGATTTCTTTTGAAATCAAACCAAGTCTTAACTTGGTGTGCATCTTTCTTTTCTTTCGAAGTGTAGGATAGCGCCTACCACTCGATTATTGGGATAGCGCCCAATACAATTTAATTTTCTTTTATCTTGTTGCCCACTATGGGCTTTCGGGAGCTTTTTGCTTCTTCACTCGGGGATGCTGCCCGAGCTAAGGCTTCCCTTGTCAGGGGGATGTCTGGGTGGTTAAATACCACCTTAGCTACTGTCCAGGCTGCCGGACCTGAAATCCGGGCTTGTGCATACTCTGCCCTTTGGGCTGAGGTTGACTCCGTTAAGGAGTTGGTGCCGCTTTCTGCGACTATGCTACTGAAT
AAAATGAAAAGCTCCCAACACAACACAACAGAACCTACGTCAATTGATTTTATCAATCGCAAAGCCTTACAAAGATCTTCGCAGTCGTTCATCAACAGATTCACCGAACCATTCTTGTTAGCTCTCGCACAGAGATAAGCAGGAAACAATGGCAGGTGAGTGGAACACAGTTGTCGGCAAGAGAAACCAGAGGAAGACTGAAGAACAGCGCATATTTGATGCACAGAAGAGATTTTACGAAACGCACCAAGTATACGATGCACAAAGAGCACTGCTACACAACAGTCGTATTCTGAAGCGCAACTTCGAGTTAACTAATGCAATTGAGAAACCAAAGAATGATCCAAAACCAATTAAGAAGGTTTTCAAACAAGTTTGGGTCGCGAAGGTGAAAGAAATACTCAATGAGCCCAAACCAATTGACATTAAACCAGTTCAAGCAAGAGATGAAGTGGTTAAGGTTGACATTGGTAAATTTGCAAGAGTGTTACTCGATCAAT
TAATATTACCGAATGGCCGCGCGATTTTTTATGTGGGCCCTCGACCAATGAAATTCACGCTACATGGCTTATTTATTACGTGGGGACCATTAAATAGACTTCCGCACCAAGTTTTGATCCACAACATGTGGGATCCACTTATGCACGAATTTCCTGAAAGTGTTCATGGTCTAAGGTGCATGTTAGCGGTGAAATATCTTCAAGAGGTGGAAAAAACATATTCTCCGGACACAGTCGGCTACGATCTTGTCCGCGATCTCATCCTTGTTCTCCGCGCAAAGAATTATGTCGAAGCGACCAGCCGATATTATCATTTCAACTCCCGCGTCGAAGGTACGCCGACGTCTCAACTTCGACAGCCCATATGTTTCCCGTGCAGTTGTCCCCATTGCCCGCGTCACAAAGGGAAAGGCCTGGACAAACAGGCCGATGAACAGAAAACCCAAGATGTACAGGATGTATAGAAGTCCCGACGTGCCAAGGGGCTGTGAAGGCCCTTG
TTAAAACAGCTCTGGGGTTGTTCCCACCCCAGAGGCCCACGTGGCGGCTAGTACTCCGGTACCCCGGTACCCTTGTACGCCTGTTTTATACTCCCTTTCCCAAGTAACTTTAGAAGAAATAAACTAATGTTCAACAGGAGGGGGTACAAACCAGTACCACCACGAACACACACTTCTGTTTCCCCGGTGAAGTTGCATAGACTGTACCCACGGTTGAAAGCGATGAATCCGTTACCCGCTTAGGTACTTCGAGAAGCCTAGTATCATCTTGGAATCTTCGATGCGTTGCGATCAGCACTCTACCCCGAGTGTAGCTTGGGTCGATGAGTCTGGACACCCCACACCGGCGACGTGGTCCAGGCTGCGTTGGCGGCCTACCCATGGCTAGCACCATGGGACGCTAGTTGTGAACAAGGTGCGAAGAGCCTATTGAGCTACCTGAGAGTCCTCCGGCCCCTGAATGCGGCTAATCCCAACCACGGAGCAAATGCTCACAATCC
GGTCGCGAGGGTCTAGCGCCTCGAAACCGGCTCGGAGCACAAGCAGACTCTAGCCCCCTCCCCTAGTACACAGAGCCCAGCAGGCAGCTACAGCCGCTCAACGCGAGTCCCTCCCCTTGCTCAAGCTCTTTAGTACACTTTTTGTCTTTTATACAATAGTTTTATTACTGCATAGTATAAGACATTTACTGCAGCACTATGTGATTCACTTTGATTCTTTTACATTTTTTTAAACATAATTACTAGCATTAAACCAATTATGATTAATAGCAAAACAATAATAACTAGCAGCAATAGGATAGTTACAGAACAGTCTGTGCATTTGTCACCTTCTTGCTCGTGTTCACTGTGCAGGCTTCCGACTTCTGCGTAGACATGTTCTTCACTTCCTGCTCCTCCGCAGCCACTGACACGTACTGCTGATAAGCCTACTGGGGTGCTTAAATGTGATGAGCTCCGTGAGCCAGATGGTGTTGGTAAGCCTACTGCTCCCGATAGTG
TGTCAGTGATGATGAGCTTCGAGACGGACCACAACCACCAACTGGAGGACAAATAGCTGAATCATCCGTCTGAGGGCCGTCTCACACTAGGATTGTGCCCAAAAAGAACACCAAGGCTCTGACGTCTCTCCCTACCCTGGCTCCCGGAAAAAACCGAAAACCACCCATTTCCTCATGTTTGCCTAAGGCTCTGACGATAACCCTAAAAATTTGACTAGCAAATAAAGAACCCTGGGTCCTATAAAAGGGGTGAGCAACCTAAAAATGGGATCTCTCTTTGCACCTTGCCTACCCCTCCCTCGGCCGTGGACCAGCCCTGGTCGCCTCGCTTACCTGGGTCGCCGTTTCGTGACCGGGCCATCTCCCTGCTGTTTGACGGCACCCCGCGTACTTCGCTTCCTCCTGCTCGGTAAGATCCCACCGGGTCGAGCTAGGCCATCACTCCCTGGCCGCTCCCCTGGAGCTCTCTCTCGTAGCTCTTACGGTTGCTCTCCCCCGGC
GTTTTAGAGAACATCCGGAGCAACCATGGCAGCCCCATCAGCTAAACTCGTCACTCAGGAGAACACCGAGCGTGTGACCCGCCTACTCGAGAACTACCCAACGCTCAGCCTCACGCTGCGTCAGGACACCTCATCTAGAGGAGCCATTGAGTCTAACTACAGCGCCTCAGGCCTAGCCGGATCTCTACGCCTCCTGAACCCCATCGCTGTCAACAAGAACCCCCACCAACCAACCTACTCTCGACCCGACCCCGAAGCTGCCAGACCTCCTCCTCTGCGTACCTTGATCAATGCTGGTCTCGACGCCGCCCTTCAGCACAACTCGCAGTGCACAGTCGATGCCGCCCTCCATGCGTTCATCAAGAAGGCGTGTCCCATGTGGCACAAGGACGTGCTTCCCGACGACTGGACTCGAGTCTGCCCCTTGACTCTTGCTTCCCGAATCAGTCTCGCCGCCTCGGGCTTTAATCCCAGATCTCTCGACCTCCAGCCTCCATCTG
GTATTACTGTTTTGTATCCGAAACAGAACCTCCAGAAATGGATTCCTTATCTTTACCCACCGTGTGTGACGTTGTTGTTCCGGCTTTGAACGTTGACAATCTCATTCGAGATTATGTCAGTAATGTGAGAGCCGATGATAGCAACAACGTCAGCCGCTTCCTTGGTGAAGTAGCCCTGAAAGAAATTAAATCTCAGGTAGACACCAGTAATGGTGATTTCCAGAAGTTGAACGTCGGTTTTCGTTTGACTCCTGATGAGAAAAATGCACTGAAAGCGAATTTTCCCGGTCTCGAAATTGCGTTTAGAGACTCGTGTCATTCGTCACACAGTTTTGCCGCAGCTCATAGAGTCTGTGAGACCCTAAATATATACAATCGGTTTAAAACAAAAACCGAGCGCATTATCGATCTTGGCGGTAACTATGTTACACACGCCAAACAAGGTCGTTCTAATGTGCATTCCTGCTGTCCCATCCTTGATGTTAGGGACGGTGCTAGGC
CGCGGCTGGGCCGCAGCCTCCCGCCGCCACAGGTGCACTCAGCCCGCGGGCTGCCGCACCCCGCGAACTGTCGGCTACAGGCAGAATGAACGCGCAGCATTGCGCGGACACAGTGGGTGACCGAAGCACACCACCACAGACTCTGACCCTGCCATAGCCCCGACCGTGAAATGAGGCCCGGCGAGGCCTAACAGTCACCCCGACCGTGATACATGACACCAACGCTGCCCGTTACATTAAAAGGTCCTAGCCCTACATGCCGTAACCGCCAAAGCCGCTACCCTTAATATGTCCTGACCCCGACTATGGACTATTACCCTAACCCTGAAAGGCCATAACAGTGACCCTAACAGTCCTGACGCCGACCCCGAGAGGCCCTAACCGCCACCGTAAACGGCCCTGGCCCAAGCCCTTAATGTGGCCCTAACAGGCACTAAAACGAATAAGACAGGCCCTAACCCCGACCGTGATGACAGGCCGAACCCCCGACCCTAACAGAC
GTTAAAAAAGTTCTCTAGTTGGCAACCACCAAACATGGAGCGCTTTTTGAGAAAATACAATATCAGTGGGGATTACGCAAATGCCACGAGAACTTTTTTGGCTATTTCACCACAATGGACTTGCAGTCACTTAAAAAGGAATTGTCTATTTAATGGAATGTGTGTCAAGCAGCATTTTGAGAGAGCGATGATCGCGGCAACTGATGCGGAGGAGCCGGCGAAAGCATACAAATTGGTTGAATTGGCAAAGGAAGCAATGTATGATCGGGAAACAGTCTGGCTTCAATGTTTCAAAAGCTTTTCCCAACCATACGAGGAGGATGTCGAAGGGAAGATGAAGCGATGCGGAGCGCAATTGCTTGAGGATTACCGCAAAAGTGGGATGATGGATGAAGCCGTGAAACAATCTGCGCTGGTTAATTCAGAAAGAATTAGATTGGATGATTCACTTTCCGCGATGCCTTACATCTACGTGCCAATCAATGATGGTCAAATTGTTA
TTAAAACTGGGAGTGGGTTGTTCCCACTCACTCCACCCATGCGGTGTTGTACTCTGTTATTACGGTAACTTTGTACGCCAGTTTTTCCCACCCTTCCCCATAATGTAACTTAGAAGTTTGTACAATATGACCAATAGGTGACAATCATCCAGACTGTCAAAGGTCAAGCACTTCTGTTTCCCCGGTCAATGAGGATATGCTTTACCCAAGGCAAAAACCTTAGAGATCGTTATCCCCACACTGCCTACACAGAGCCCAGTACCATTTTTGATATAATTGGGTTGGTCGCTCCCTGCAAACCCAGCAGTAGACCTGGCAGATGAGGCTGGACATTCCCCACTGGCGACAGTGGTCCAGCCTGCGTGGCTGCCTGCTCACCCTTCTTGGGTGAGAAGCCTAATTATTGACAAGGTGTGAAGAGCCGCGTGTGCTCAGTGTGCTTCCTCCGGCCCCTGAATGTGGCTAACCTTAACCCTGCAGCCGTTGCCCATAATCCAATG
CGAAAATTCTCTTTGTTTTCCTGTGCTTTTAGCAATTCTGCGAAAAAGCAATTGAAAACGTTCCCGAGCTTGTTGCATTATTGCACCCAGCTCAACCACCTTTACTACGGGTTTATTGCATTATTGCAATCAACCTATCCACCCCTATCACCTACCCCAACAACAAATCCAAAATCACATCAACCCTGCCAGTAATTCAACATAATTAGACATAATCAACATTTACTGTTGTGTTGTCGGCGTGGGGCCAAATTATACGACTGTTTGAAGGGCTCATCAAACAGTGAAAGATGCCTTTGAAAGGTAAGCTTACCCTGTCCCCTTATGCCCCCTACTATTATTGTAAGTTAAATTTTGTAGAAAATCAAAAATTAAAAATAAACAAAAAATTTGATAGTTCTAGATTAAATTTTCTTAGGTCGTATTTTAATTTACATAATTGCTCCTTCAAGAGAATGCCAGTCCCCATTCTCAATAAATTCGGTACCGACTTCTACCGC
GCTATTTTTGCCTCTTCCCAGACGTTGTCGCAATGGAGGTGTGCTTGCCCAACGGTCATCAGGTCGTGGACTTGATTAACAACGCTTTTGAAGGTCGTGTATCAATCTACAGCGCGCAAGAGGGATGGGACAAAACAATCTCAGCACAGCCAGATATGATGGTATGTGGTGGCGCCGTCGTTTGCATGCATTGTCTAGGTGTTGTTGGATCTCTACAACGCAAGCTGAAGCATTTGCCTCACCATAGATGTAATCAACAGATCCGTCATCAGGATTACGTCGATGTACAGTTCGCAGACCGTGTTACTGCTCACTGGAAGCGGGGTATGCTGTCCTTCGTTGCGCAGATGCACGAGATGATGAATGACGTGTCGCCAGATGACCTGGATCGTGTGCGTACTGAGGGAGGTTCACTAGTGGAGCTGAACCGGCTTCAGGTTGACCCAAATTCAATGTTTAGATCAATACACTCAAGTTGGACAGATCCTTTGCAGGTGGTG
TGTTTTAAAAAATTTTTAAAACAAACAGCTTTCGTTCGAATTCAAAACAGCTTTCTTTCAAAACAGCTTTCAGTTCTTGGAAACGCTTTTAATAGCTTTCAAAATTTATTTTGCATTCATCCTGATTGAACCCGGAAAAAGGGAGTGTGATTCAAAGCGCACCATATATTTCAGGAGAGTGATTGTTGTGTAGGTCATTCTTGTGTTGGAAATTTCTGTCACAAATTTCAAATGCCATTGATTCTTCTTTGGTTTTGCTTTCTTTGCATGATTTACGTGATTTTGAAGTTGGAGTATACATACGTGGTTAAGCCCTTTCTTAAAACTGCGTTTTTAAACACAACTTCACACTATTCAGACGAGTATTTGCGAGAGTACTCAGGCATTCGCTGGTTGCACACTTTCAAGGAGTATAGAGAGCATACGATTTTCTTTAACTTTCCTTCTTTTTACTGTAGTCCGGGATCTGGAATTAAACACACACTCTCGGAACTCATTAA
GGCTTTTAATGCTTTTCAGTGGTTGATGCTCAAGATGGAGTCTACTCAGCAGATGGCTAGTTCTATTATAAACACTTCTTTTGAAGCTGCAGTTGTTGCTGCCACTTCAACCCTTGAACTTATGGGAATTCAGTATGACTATAACGAAGTTTACACTAGAGTTAAAAGTAAATTTGATTACGTCATGGATGATTCTGGAGTTAAGAATAATTTATTGGGTAAAGCAGCGACTATTGATCAGGCACTGAATGGAAAATTTGGCTCAGCAGTAAGGAACAGAAACTGGATGACTGACACCAGGACTACAGCTAGACTAGATGAAGATGTAAACAAACTGAGAATGATGTTATCTTCTAAAGGAATTGATCAGAAGATGAGAGTACTTAATGCATGCTTCAGTGTTAAAAGAATTCCAGGAAAATCATCATCAATAATTAAGTGCACTAGACTAATGAGAGACAAAATTGAACGTGGTGAAGTTGAAGTGGATGATTCGTTCG
GGAAACAGTGGGTCAACGTTGGTGGCACCCGACATACCACGACTGTTTACGTATGCACGCAAGTGCCCTTTAACAAAACCCTATACACACAACTCATGATATGTCGGACATCTTCAACTCACCACAAAACAAGGCATCCATCTTGACTGCTCTGATGAAGAGCACAACAGGAGACGTAGAGGACGTGCTGATACCAAAACGCTTCAGGCCAGCCAAGGACCCCCTCGACAGCCCGCAAGCAGCAGCACAGTTCCTGAAGGACAACAAGTACCGGATACTTAGGCCGCGAGCCATCCCGACCATGGTCGAACTAGAGACAGATGCCGCTCTGCCTCGACTGCGACAAATGGTGGAAGACGGCAAGCTTAAGGACACGGTAAGCGTCCCAGAAGGAACCACTGCGTTCTACCCAAAGTACTACCCATTCCACAAGCCAGACCATGACGAAGTGGGGACGTTCGGGGCTCCGGACATCACACTTCTGAAGCAACTCACCTTCT
AAATTAAAACATCTCAATACAACACATGCAAAAACATACAAACAAATTAACAAACTCTCAAATTCAGAGCATTTCACAACAATTCGAACAGTTTACTTGAACTTCATATCTTACACACTACCACTAGATATTTACCACAGTCCAGGAAGTTGCAATTTTCTTAAAATGGCAACCATGATGCACTTTGGTCAATTCCCAAGTAACATTCCACTTAGAGCAGCTACATGCTGTACAAAAGTACATAGTACTTTAGTTACAAAAGAAATGATGGCCTCCTCCGTGAAGCCAGCTGAGAGCAGTTCTGTTGCTCGACCCATCATATACTCTTCTGCAGCCACTGATGGCTACGAGAAAGCTCAACGAGCTTTTGAAGCATCTTTCAGAGAGAAATACTCTGGTAAATTGGAAGCCATGAAATATGGCAAGATGGTCAAGAAAGGTGGTTTGACGTATGTCAAACGCGCAGGTCCCCAAGCAATTGCGAAGGGCATTGAGATGGA
GCCCTTTATAAAGTCATAATCTTTTTTCGTTTTGATGAGTGCGTTAGGGGATGTAATCTACGTAGTCTCTATTCTTTTCCCGGCCGTGGGTCTTCTCTCAAGAAACTATTTAGTTAATTTAATGGGGACGTTCTTAGGCGTCATAGGGTTTCTGGTTTTTGTCCAAGGCTACACGGATATAGCGTTCTCAGGGTCTACTTTCTATTTAGCGATATTCCCGCTCTTACTGGGGTTAGTGAACTTAGGGTTCTTTTTCAATTGGCTTAAGGAGGAACGAATATGATGAGGTGGATGTCAAATGGTCTTGTTAGTCCCAAAAACATACGCAGAAATAGCCCTAGGTTTAGATTCAATTATGCTCATTACTGCTTTACTATTCAGAAAGTCAAAGCCCAAGAAAGAGAGACAAACATTAAACCGCAAATCCATAGGGTACTATCTCATAGGGGGTTCGGCATTAGCCTTACTCGTAGGGCATTATGCCTTCTACACCACTTACG
GGTCAATCGGTGTCTCTCAAACTTGGCTATGCAATCGGGTGCTGGTGTCTTATTTATACCTGGACACCAAATGGCATAATTGTAATTTAGTAAATGTAATTCAAAATTCAAAATCCAATCGTGGCCATCCGTATAATATTACCGGATGGCCGCGATTTTTTTCAAGTGGTCCCACCACTGACATCTCAGCCCCACTGGGAAAATCATAGCCGTTGAATCGTAACACGCGTTACATATCCAATTGATTTGCAGTGTATTTATTCTGACTATAAATGTGATGTTATGGCGTCATTTGTTGTTGTGAAATAGCATGAGAGTTCCTATTAGACGACCTTTTGCTTAAACATGAACCCCTCCTCCGGCGGTTCCTATGTCCGTTATAATTATCCCTACGCCAATTACTTTGGCAGGAGGGTTGGCAACCGTGTATATGGAATGCCCTTTGGTAGTACCACCTCTGTCCGGCGACCAATTAGAAGTACAGTTCGGAGGAATTTATT
GAAAAATAAAGAAATGACGAAGCCAACCCAAGTATTAGTTAGATCCGTCAGTATATTATTTTTCATCACATTACTACACCTAGTCGTAGCGCTGAACGATGTGGCCGGTCCTGCAGAAACAGCACCAGTGTCATTACTACCTCGTGAAGCGCCGTGGTATGACAAGATCTGGGAAGTAAAAGATTGGCTATTACAGCGTGCCACAGATGGCAATTGGGGCAAGTCGATCACCTGGGGTTCATTCGTAGCGAGCGATGCAGGTGTAGTAATCTTTGGTATCAATGTGTGTAAGAACTGCGTGGGTGAGCGTAAGGATGATATCAGTACGGACTGCGGCAAGCAAACACTTGCTTTACTAGTCAGCATTTTTGTAGCAGTTACATCCGGCCATCATCTTATATGGGGTGGTAATAGGCCGGTGTCGCAGTCAGATCCTAATGGCGCTACCGTTGCTCGTCGTGACATTTCTACTGTCGCAGACGGGGATATTCCACTGGACT
ACCGGTGGCGAGCGGGGTCTCTGCTGTTTTGTGTGGGACCCACACCTGGAACATTCCTGGAAAGAACCTGAGTGGCCCAGATTATTTGTATAATTGATAATGTGAATTATCTAAAAAACTGTCTGACCTTAACCCTAGACCATAATTATGTATCCGAAAAAAAAAATTAAAAACAATGAAAAAATAACTAACCAATCAATATCATTTATTTGTCTATTGGTTGCGCAGCATGGAAAAGAAACTCAAAACATACAAACACATCTAAACATCCACAAAAGAAAAATAAAACAGAATAAAAGAAAAAAAAAATCCATATTTGAAATTAACTTTTTATCACAACTGTAAAAATTTATTACATTTACCGTACAAGGTAAATAGTTGGAACCCAAATAGGTGAATGAGGACACCAATATATCGGAGTTTCATTTGGGGTCTATATTGGGTATTTGACAAAAATACCCCCCACTCATTGACTGAAAGGCGCGTGAGAGTGCTCTGCA
GTAGATGGATTCTAATAAACAAATACAACCCCTTGAAATATCAATGCTTTCAAGGGGTTTTGTTATGTCTTTGTGTAGAAAAGGGGCAGGTAAGGGGCAGAATTAAAAAACACTATCCAAAGTTTTTACAAGTTTATCTTCCATATCTTGAGTTGTATGGGAATAAATCTCAAGTGTCATTTTTGCGTTTGCATGTCCGACACGATCCATAATTGACTTAATTGGAAGTCCGGCTTCTGCTAAATAGGAAATATGAGAATGTCTAAAAATATGGCTTGAAAGATTTTTTTCTATTCCAGCTTTTGCGCCGTATTTTTTTATAATTTGAATGAAAGATGGTAACGTTATTGGGCTATTCCAAACCTCTAAGCAAAAGATATAATCATCATCTTTTAGTGGTTGATAACGTTCAGTGAGTCGAACCACTTGACGTTGTATGGCCTTTATAACTGCATCTGATACCAGTATTGTTCTAATGGATTTTGCGGTTTTTGGCAATG
TGCCGAAGCAGAGCATTTTCTAATATCCACAAAATGAAGGCAATAATTGTACTACTCATGGTAGTAACATCCAATGCAGATCGAATCTGCACTGGGATAACATCGTCAAACTCACCTCATGTGGTCAAAACAGCTACTCAAGGGGAGGTCAATGTGACTGGTGTGATACCACTGACAACAACACCAACAAAATCTCATTTTGCAAATCTCAAAGGAACAAAGACCAGAGGGAAACTATGCCCAACCTGTCTCAACTGCACAGATCTGGATGTGGCCTTAGGCAGACCAATGTGTGTGGGGGTCACACCTTCGGCAAAAGCTTCAATACTCCACGAAGTCAGACCTGTTACATCCGGATGCTTTCCTATAATGCACGACAGAACAAAAATCAGACAGCTACCCAATCTTCTCAGAGGATATGAAAAAATCAGATTATCAACCCAAAACGTTATCAACGCAGAAAAGGCACCAGGAGGACCTTACAGACTTGGAACCTCAGG
GTATTTTTACAACAATTACCAACAACAACAAACAACAAACAACATTACAATTACTATTTACAATTACAATGGCATACACACAGACAGCTACCACATCAGCTTTGCTGGACACTGTCCGAGGAAACAACTCCTTGGTCAATGATCTAGCAAAGCGTCGTCTTTACGACACAGCGGTTGAAGAGTTTAACGCTCGTGACCGCAGGCCCAAGGTGAACTTTTCAAAAGTAATAAGCGAGGAGCAGACGCTTATTGCTACCCGGGCGTATCCAGAATTCCAAATTACATTTTATAACACGCAAAATGCCGTGCATTCGCTTGCAGGTGGATTGCGATCTTTAGAACTGGAATATCTGATGATGCAAATTCCCTACGGATCATTGACTTATGACATAGGCGGGAATTTTGCATCGCATCTGTTCAAGGGACGAGCATATGTACACTGCTGCATGCCCAACCTGGACGTTCGAGACATCATGCGGCACGAAGGCCAGAAAGACAGT
TGGTATCAGAGCCTAGTACTCTCACCAGTACGGGATCCAACTCATCATCTTCATCAACATCCAAGCATGTCTGAAGAAGAAATCAGAATGGACCAACCACAGGGCGGCCACGACGAGTACATCTTCGAAGAAGAAGGTACGTATGCACATGATGTTGCAATAGATTCTACTCTTTTAAAAGAGATAGAAAAGAAAGATCTTGAACTTACTTCTGAGGAAGTATTCAAGACTCCAAGCTTGTGGAAGAAATTCCTCAAAGCTCGGAAAAACATATGCATTTCTTGTGTCAGTTCTAGGGAATATCCCATAGAAATTGCTCAAGCAAATGGACTTACTGAGATTCCTTTCTTCAACAGAGAAGAAATCGAAAGTAAGAAAAGGGTGTTAAAACCCGAAGATCGTAAAAAGATAGATTTTATTCATATAGGATCTGTTAAAATTATGATCAAAAGCACCTTTAGGACAGGAATAGACTCTCCTATTAGTGTAGCACTCCTTGA
ATGAAAATTTCCCACAAGTTCTTACGTTACCGTGATTGCAATCTTTTCCTGTGAAGAGTTTAAGAAACTCAAGATTGAAATCCTTTGCGAAGAGTTTAAGAAACTCACCCCTCGAAGCGTTTAAGAAACGCATTGTTTTATTGTGCTTGTTGCTTATTTTGTGCAGTTTACTTTTAATCTACATATTTTACTGTGTTATTTATTTAAGTTTAATTTTGTAGTTGTAAAAGTTGTTTGCCACTATGTGGCAGGTGCCTGAGGGCTCCCAGTGCTGCTGCACTGGGAAGTCCTTTTCAAACGCGGAGGCTAAGGAACTCCGCTACGTGTGCTCATGTTGGATGAGCACACGTCTTGTTAAGGCTGAGGCTCCTCCTCAGCAATCAAGGAAGAGTGGGATAGCGCCCACTCCCCTAAAATCCAAAGGGACCATTCAGGTCTCACTCCCAAAGGCTACTGGGGTCAAACCCAGTATCCATAAATCCAAAGGAGCTTCTGTGGCT
ACCGAACAAAGGGAGTAATGATTAATTATAAACAAAAGGAATCGGTAAAAAATTTAGGAGTAAAGCTCCTAAAGCCTGGTTCCAGTACCGGCACCAAACCTACAATAATGTCTGGGGTGCTAAGTGCACTACGTGAGTTCAAAGATGCAAGACTTGCATCAAAAGGAGAGGGTCTTACCCGAGGAGCAATTACCGGGATTAAACAGAAGATTGCTGTTATCATCCCGGGCCAGGAGGGCTCAAAGGTGAGGTGGCAACTACTAAGACTACTACTGGGGGTAATATGGTCACAAGAGGCCAGTCCAGGAGTAATTACAGGAGCATTCTTATCCCTAATTTCCCTGATCTCAGAATCTCCGGGGAACATGGTAAGAAGATTGAATAACGATCCCGATCTTGCAATTACTATTATTGAATTCACTATTGGGCCAGATAGTGAATACAAATTTGCATCCAGAGGGATGAGCTATGAAGAACAGATGGCACACTACCTTCACCTA
AAGTTTTTTAAGCCTTTGTCTACCATGACTACCGGAACAGATGTACGGATATCATTGAGACTTTTATTTTACGAGCTATGGGATAATAATGCAAAACTAACCAAGAACAAAACAACTACCCCTACAACAAGTAAAACAACGTCTAAAATACTCTTTAACTCTAAGCGCACCACACCAACGCACGGCTATGACGCGGATTATATAGCAGAACTGAGCAATAATTTTGAATTTGCGGGATTTACGGCTCCGACGCCCCACAACATTCGAAAAGCCTTTACTCGACTTAAGATTATGTTTGAACGTATGAATAGGTACCCCGACGAGATATTTTTATCAAGACATCGAATGTTAGGATTCGTAATATATCAACCAGAAACTTCAGGACCAATACCTGCCTTTCATCCTAAGTGTAAGTTTTACAAACTTTCAGATAATCACACACATGACGAGAAAATTGAGATCGTTAAGAATCACATCTTAAACGGTGAGATAGTTAAAAC
TAATCTAACACCGCTTTGCAAGTCAAAATGGTACGCAAAGGTGATAAGAAATTGGCAAAACCCCCGACCACAAAGGCCGCCAATTCTCAACCACGTCGACGTGCAACACAGCGCCGTCGCAGTGGTAGGGCTGATGCACCCTTAGCTAAGGCATCGACTATCACGGGATTTGGACGTGCGACCAATGATGTCCATATCTCGGGAATGTCACGGATCGCTCAAGCAGTTGTTCCAGCCGGGACAGGAACAGATGGAAAGATTGTCGTCGATTCCACAATCGTTCCAGAACTCCTGCCACGGCTTGGACACGCTGCTCGAATCTTCCAGCGATACGCTGTTGAAACACTGGAGTTCGAAATTCAGCCAATGTGCCCCGCAAACACGGGCGGTGGTTACGTTGCTGGCTTCCTGCCTGATCCAACTGACAACGACCACACCTTCGATGCGCTCCAAGCAACTCGTGGTGCAGTCGTCGCCAAATGGTGGGAAAGTCGAACAGT
AAAAGGTGTGTTCTCTTATTGTAGCTAACAACAATCTTACTTACAGTAAAATTCCAAGACCGATTTCGGTCCTGGCAACTGTTTCGGTCGGTATATATAGCATGTTTTGGGGGGCACTGTTATCAATGGAGCGCCCGACGTCGGTGAGAGATCTTTGCATGTCTCTAAAGCTCTCTTTGCTTGATCTGTCGCTTGCTTGCAAATTTTGTGGCAATAATATAACAAATATAGAAAAGCTGCTTTTTGATAAAGCTGGTTTTCAGTTAATCTGGCGAGAAAACAACGCATTTGGATGCTGTCAGTACTGTGCAAGAGTCTGCAGCGTTGTGGAGCAATGTTTTGGAAGCCACAGACACTTGACTTCTGAGGAGCTTGTCAACGTAACAAAGACCTTGCAGCAGCTTAGTCTTAGATGTTTAGGATGCCTCAGTATTCTGAGTGAGGCGGACAAAGAACTATGTGCTGAATTGAACGATTTTTCTGTGGTCAGGGGGAAAACT
GCTACACGTTCCACAGCAATGTCATCCACGATACTGACTCAGTTTGGACCGTTTATTGAAAGCATTTCAGGAATTATTGATCAGTCTAATGATATATTTGAGGAGGCAGCAAAGGCGTTTTCGGCATTTACTAGAAGCGACGTATATAAAGCATTAGACGAGATTCCGTTCCATGATCATGCCACAGTCCATATACCACCAACCATCTACTCAAAACCATCCCACGATTCCTATTACTATGTCGACGCGCTTAACAGGGTCCGGAGGCGTACTTATCAAGGTGATGATGATGTATATGTGCCCAATTGCTCGATAGTCGAACTGCTGGAGCCGCACGAAACGTTAACATCTTATGGTCGTTTGTCATCCGCCATAGAGGCGAGGGCTAAAGAGGGTGATCCACAGGCACGAATTGCGACGACGTACGCGAGGATATCCGAGTCACAAGCCCGTCAGATCAAGGCGCCTTTGGAGAAGTTTGTTTTAGCGCTTCTTGTCGC
AAGTTTTTTCCTGCCGACCCACGTATCAAAAGGAACAATGATCGTACGAACCGTTTGTCGAGCAAAAGAGAAATGCCTAGAAAAATACAAGAACATACTAAAATACAAAGAACAACTAGCAAAACAAGATCAAAAAGAAAACGAAACTACCTCAAATAATAAAGACACATCATCTTCAGTCCCAAAACCCTCAAATTTTAGAAAGACAAAAGTGCAGAATCAATACAACCGCGTTTTTTCAATAGACGAGAAAGTTGCTGAGTATGAAAAAATTCTTAATGATAAAGTTAACATGATTGATGCCATTTTCAATAAAGCAGAAAAGATCCGGGATTTATTCATCGGAACAGAACCTTTGACTAAAGAACTAATAAAAAACGAATTGCAATATGGAGCTATTGTTTTAAATAGAGCGAGCGATTTAATTTTGGCTTTTGCCGATAACAACGAGCCACGTGAACCCGAATTTGTGCTTAATACAGATATGATTGTTAATGATT
TGTATTGATTCACTTGAAGTACGAAAAAAACCGGGAGGACATTGGATTATTCGGGATCTGATGGGATTAGATTTGGTGGGGCTTGCAAGCCTGTAGTGCAAATTTTAGTCGTTAATCAATGAAACGCGAAAGATAGTAAAAAATTGCTTTTGTTTCATTGAAAATACGAAAAACAAAAACACTGCAAATCATTTCAATAACAGCTTCAAAAAACGTTCAAAACCGATAACAACCAAGCTGTCACCAAATGACTCATATCACAAATCAGCTTATGCCGTTTAGGTATGTTACATGTGTGATTATGTGAGGTGAAGTATGTTTTAGCTGGTTCATGGTTGTTATACGGCTTTTTTTACCTCCTGTGGTTCCTGTGAAGGTACTACAACACTTTCCTGTTCATGAATCCCATACTTTGACAAAATCTCTTTGCGTTTTTCTTCAGGTAATGCATCTAGCATCATCAACGTCTGAATACTTTGCTGTGAAAATCCTATAAAGCT
TAATAGGGAAAAAGTTAGTATAAATTTACACCACCCCACCGTTTAAAATAAACGATTATACAAATCAAAACTTATAAATTTACTTATCATTTCTTTACTAAACTTAAAAATACTGTGCAACAACTTAACCAACTTATCTAACCTATTACATATTCATCAAATACAAAATTTATGTATCTATTGACTTTTATTCAAAATTATGATTTGAACTTAAAATCTTATTTCTTCTATTAAATAGTAGTTTTAAAATTATTTAAACTTTTTTAAGAAAAACTATTGACAAAACTTTTAAACGTTTGCTATACTAAGTATGTAATCAAAACAAGGAGTAACAAAAATGGAAAATGAAACAAAAAACATTGAGTTGAAGCATGTTTTTCGTTTTAAGAATGGAAGTTTATGTATAGCGTTATTTGATAGAACAGAAAATGAAATTTCATTTTATGATGTTGACATTGATGAAATTGAAGATTTAAATCATAATTCTGTTTTACGCGTAA
CTTGTAACACACTACACACTCGTTTTGTATTCGAGAAGTAGTTGCAACAACGGTCCCCTTATTGCCTGACTAGCTGAGGGCCACCCTTCTATCCCCACCGCCATCATGTTCTTCGAAATACTCATAGGAGCTAGCACTAAGGCGGTTAAAGACTTCATCAGTCATTGTTACTCTCGTTTGAAATCTATATATTATTGTTTCAAACGATGGCTGATGGAGATATCTGGGCAGTTTAAGGCCCATGACGCCTTTGTCAACATGTGCTTCGGGCATATGGCTGACATTGAGGACTTCGAGGCAGAGCTCGCTGAGGAGTTTGCCGAGAGGGAGGATGAGGTGGAAGAGGCAAGGAGCCTCTTGAAACTGCTGGTTGCCCAAAAATCTAAAACTGGGGTGACCGAGGCTTGGACCGACTTCTTTACGAAGTCGAGAGGTGGCGTCTACGCGCCACTTTCCTGTGAGCCTACCAGGCAGGACCTAGAAGTCAAGAGCGAGAAGCT
AAGTTTTTTAACCCTCGACATTTTTGAAAGACGACAAACACGGTGAAAACCTTTCGAGATGTCTGAAGAAGAAAAAATACGAATCATATGCAATACTAACAACGAACACAGAATACTGAAATATGAAAAAGACGAATCAAATACAAGAATAATCACTTCGATTATATTACACGAAATTGAAGACAAGTCATTAATCCCTGCAATCGACGAGATGATGGAAAATGAAGTTAATGCCGAAATTAAAACGAGTATCTCAGAATTTTTTGACTTAGTGTCAAATGCTTTTGTTGCTCATTACGATGAAATAGTCAGAAAGAATAATGAAAATGCGAATCAGAACATTACTGATCAAAACGAAATTATTGAAATTAAGACCCAGATTCCTGGACTTGAAAAGTTACACGTCAGAAAAGTTAAATTTGATCAACTGATGAAAATCTATAGCTTAAATGAAGAAGTTGCAAAAAAATTCCCTTTGTTAGATGTTATCAATGGCAAAT
CTCCGAAGGAGAGAGCGAATCGCTTCCCCCTTGATAGGGGTCGATGAGCTGTATAACAGAAAGACATAATGTCCATCAGGACTGACACACGCTTGCTAGCGGTAGTAATAGCACCGGACGACGTAGGAGGGAGGGGAGACACAAATCGTACCAGTCACATTCCCCCCAAATCTGGCACGAAGTATGCTAACTGTTTGTCACTGCTAGCTAATATGGCACGCTATATGCTTATAGCTTTGTGCCTTCTCTCACACTGGCATGCTTCCTGCTTGCCGTGCATAGATTGTGCCACACGCAATCCAGTTGCACTGGCATGAACACTGCATAGCTTGCAAGCTGTATGCCATCCTCTCATCTCATCCCAATGCAAACACTGTCACCACTGGTGGAGGGTACGTAACCCACTGGTCATACCAGTTGGTAAGTGTATGTATCCTCTCATGAATAGCACTGGTCGGACCGCCAGTCTCAACTGGTCGGACCACTTACACCACCATCAT
CGGGTGGTAATGCGGCAGCCCGATTATGTACGGGTTTCCAGGTTTCGATGGGGATGGACACGCCCAGGAAGGCCCCGTGGAGAGGCTCAGAGCCGCCCTCGCGGGCGACTGGACAGAGAACGGGGTAATGGGCTCGACCGCCGGCACGGGCCGGCACAGGGCCACACAGAGCCGGGACACCCGATAGTGGGTGCGTGTCTGCCAGATACCCGCAGTGGTGTGACCCTTTTCACTCCCAGCAGGGGGTGATGCGGGTTTTCCCGAAACCCGCACCCACTATTGGTTGTAGGGGGAAGAGAGAGGGGAACCTACGGAGGGGTGAGAGATGGGGCCTCNCCCTGGCTCGGCCCTCCGAGGAGCCGCCCCCAAGCGGCTCCCCTCCGGGAGCGCCCGGAGCGCTCCCCTTCCAATAGACCGGCCTTCGAGGGCCGGTCATACTTGACATAGAACCGGCCTCCAGGGCCGGTATCCAGCGGCCTCCAGGGCCGCTTCCGGCGGCG
GACATTTTAATAATGGCAACCCCGGGATGGGAGACAGTGGTACCGAGAACCTCAAGCTTTGATTATAATATTGTGAAATTACAAAATACAAATGAATCAAATAAAAAGAGCTTGATTATTCAGTTCCAGCCTGCATCTTATTTCTTCGGCGTAGCTTGGACTTTAAATGATCTTATTATTGTGAGGATTCCCAGGAATACACAGCCTTGGACGTCATTTGATAAGTTAACTACTATCCACCAGTTACCTTGGAAACTCATTGATGATGACATTCGGGTAGATATTACCGGTCCATTTGTTGATCGAATTTTGATGACATGTAATATTGGGACAATGTATTATACTGCAACGTTTTTGTTAAGCGCTATTCCTGAGAATGGTTTAACAGTGTATGGGATGTTTAATTATGTTTCATTATCAAACATAACTGTTACAGTTAATGGTTTGGATACTGGTTATGTTGAAGCTCTAATTGCAATCGAAGGAAGTGCAATACGTCA
AGTAATCTCCACCATGTGGCATTATACGAGTATCAACAATGACACGAGAGTAGCGCTAGACCCCAAACCGAATCAAATCAGAACAATAACAAAACCAAACACAGTACCTCAACTAGGCACAGACTATCTGTACACTTTCAATCCACAACGCCGATCACATACACTACGATTATTAGGACCCTTTCAATACTTTAATTTCTCAGAGACAGATAGAGGACATCCCTTATTCCGCTTACCTCTTAAGTATCCATCGAAAACGATACCAACAGATGAATTGGTAGACAATTTGCATTCATGGATGCGTTCAGTACACCTATTACACACACGCTCGGACGATAATTCTCTACGTTATAACTGGATGTTAGGTGTGTACGCACGTTCAACCAACTACACTACGCCGGTCGGACAGTTAGTAGTAAAAACACCAGCGATTCTTAATTATGCTAATCCGCAAGATGCATTTAATAGTGTGTTTATAGCGTTAGGTATAGATTATATAG
GCTAAAGTCACGCCTGTTGTCGTCACTATGGCTTCCTCACTCAGGGCTGCGATCTCTAAGATCAAGAGAGATGATGTTGGTCAGCAAGTTTGTCCAAATTATGTCATGCTTAGATCATCGGTCACAACGAAGGTGGTACGAAACGTTGTTGAGTATCAAATCCGTACAGGTGGATTCTTTTCGTGCCTAGCTATGTTGAGACCGCTCCAGTATGCTAAACGTGAGCGTCTGCTTGGACAAAGGAATCTGGAACGCATATCGACTAGGGACATTCTTCAGACACGCGATTTGCACTCATTGTGCATGCCAACTCCTGACGCGCCAATGTCCAATCATCAGGCAGCCACCATGAGAGAGCTGATCTGCAGCTACTTCAAGGTCGACCACACTGATGGGTTGAAATATATACCCATGGATGAGAGATATTCTCCATCATCGCTTGCCAGATTGTTCACTATGGGTATGGCTGGACTACACATTACCACTGAGCCTTCCTACAA
ATAAAACATTTCAATCCTTTGAACGCGGTAGAACGTGCTAATTGGATTTTGGTGAGAACGCGGTAGAACGTACTTATCACCTACAGTTTTATTTTGTTTTTCTTTTTGGTTTAATCTATCCAGCTTAGTACCGAGTGGGGGAAAGTGACTGGTGTGCCTAAAACCTTTTCTTTGATACTTTGTAAAAATACATACAGATACAATGGCGAACGGTAACTTCAAGTTGTCTCAATTGCTCAATGTGGACGAGATGTCTGCTGAGCAGAGGAGTCATTTCTTTGACTTGATGCTGACTAAACCTGATTGTGAGATCGGGCAAATGATGCAAAGAGTTGTTGTTGATAAAGTCGATGACATGATTAGAGAAAGAAAGACTAAAGATCCAGTGATTGTTCATGAAGTTCTTTCTCAGAAGGAACAGAACAAGTTAATGGAAATTTATCCTGAATTCAATATCGTGTTTAAAGACGACAAAAACATGGTTCATGGGTTTGCGGCTG
TAATATTACCGGATGGCCGCGCCCCCCCCTCCCCTTTGCCGTACACTCTGGTGGTCTCCCCCCTCAATCATTTTGGTGGCTACCTGGTCCCACCCACTAATTTGATGACGTGGTCCTCTGTCGTCCACTCATTATAGCTACTGTATTTCATTTATCTTTTTCTTTTTGACCAAAAGATAAATGAATTGGCGCTCTTGCATTTGAATTTTGAATTATTGAGAATGGGGCTAATATTATTGGCCATATGTTTAAGGTTATTTGTTGTGTACTCTTCTGTGCTATTTTACATTGACCAATCAAAATTCACATATCGAGTTACGTTAAATTGTGTATTTGTTATGTTTTTCTATATATTTGAGAATGATTTGATATGAACATTAATATTTGAATATGTATTCATACAAATATCGACGTGGTTCGTCTAACTATCAAAGACGATGGTATACACGTCATCACGTGTATAAACGTACATCTGCTGGTATACGTAATGATGGTAGACG
AGTAGTGTACTCCACACTACAAACTTGCTATTGTTGAAAATCGCTGTGCTATTAAATCCAACAGAAGGTCATTAAAGGCTCTTTAATGATTGAGTTGGAATTTCATGATGTCGCTGCTAACACCAGCAGTACTTTTGACCCAGAGGTCGCATACGCTAACTTTAAGCGTGTCCACACCACTGGGCTTAGTTATGACCACATACGAATCTTCTACATTAAAGGACGCGAGATTAAAACTAGTCTCGCAAAAAGAAGTGAATGGGAAGTTACACTTAACCTTGGGGGCTGGAAGATTACTGTATATAATACGAATTTTCCTGGCAACCGGAACAACCCAGTTCCTGACGATGGTCTTACCCTCCACCGCCTCAGTGGATTCCTTGCCAGGTACCTACTTGAGAAGATGCTGAAAGTCAGTGAACCAGAGAAATTGATTATTAAATCAAAAATAATCAACCCTTTGGCTGAAAAGAATGGGATCACTTGGAATGATGGAGAGG
TTAACGAGCCCGGATAAATTCAATATCTTGCATGATTTCAGGAGTTAATTCTATATCACTCATCGCAACAGCGTACAAAAGAGGATATTTTGATTGAATCTTGTTGATAGCATCGGTAAAGCGTTCAAAATATTCAACGTTGATATCATGAATCTTCGCTTTCATATCGTGGTATGCCTGGAATGCAGGGTTATTACCTTCGATCCAATCAACGATTTCAGCCATATGTTCGTCATTCTGCTTATCAAAAACTCTGGCAATTTCAACGTCGAAAAGATTGAACTTTTTCAGACGCAAGGCTGTTCCGAGGTCTTCGTCGTTTACATATGGGCATTCGCCATCCAAAACATCAAATTGCTTGACTTTTTCCATCAGCTTTTCATACATCCACATGAAACCACATTGCAGATTTGATTTCATGGCAGCAGAACGTTTTCCGTTCTCAATGATGTATACTTCTTCAACACCCTGGGCAAAAAGAGAATCAATAGCATGTCGAT
TTAAAAAACTGCACACGTCCACTCTCCACCATGGAAGACTATACACTGCGCGAAAGAGAACAAGAAATTTATAATAGGCAAGTTATCAAAAGACCCTTTGACCCCGATAGTTACCTCACCGCTGACCTCCATCTTTATCTCAAGAACGGGAAAACGTTGACGATCCACATCGAGCGGAACCTCTTCTTTAGCCATGAGTTCACTTGGGAAGAAATTTGTCGTGGCGCTTACCGCGAACATTATTTATCTAACTCTGGGCCTGGTAAATGCGATACTCAAGAATATATTGATGGTTTAGTTGCTGACAATGGTGGCCGTTCCACTCACAATTCATCCTACCTTGAACCTGTCGCTTTCCAACTTACTCTATTGGGCAACTTTGATTTGGGCAGCATTCACTTGAGGATTGGTGATTATCTAGGATTCCGCGACGGACAAAGATTCCCCTGCAAAGAAACGATTCACGGTAGACGCGATACTATTGGACCATTCATGCAAGG
GTAGAAAATTCATTTATGATGGTAGGATGCTAGACTTAGAATTTGAGAACTGTTTAATCGATGATTTGAAGACTATTGATAAATGGGAGAAACAACAATTGTCCGTTTATGATGAGTTATATGGAACTGAAACTGCTGAGTTTGTACTTGGAGAGGGTAAGTTACCCAACTCTTATAGGACAAACGTCTTTAAGATAACTGAATCTGGTGATAAGATATTTCTTGGTACACTAATTAACAAGTTGTTCAGACCGCAAATTGATTTAAGTAAGTTAAAAGATGAACGACTATTAAGATGTGTTGAGTATGATAATGGTTGGTATCAACTATGTGTTAAGATACAACGCGCTATCGATAACGGATTGGAGATAGAGAAAGCTGATTTACCTAAGTATGATCCAAAATTTGAATATAACATAAAACATCCAACCCGTGAGAATGGTTTCCTTAACTACTATGTTCTTAAGGAATGTAGTGTTGAGATATATATGAAGGATGAT
GTTAACAATTATAAGAGAAAAAGAAGGTTACCAGAGGATACCGAAGGCGGTGTCAGCTATATGAAGCATTAAAATATCCAGGAAGAACCTCAAACCTTAAGGTAAGCATGGCGGAGGAAAGCCCATGCACAATTAAATCTTTGTGCCTTGCATTTGGACTGCGTTTTGATGAATTGCTTATATCTTGTGTATTTTGTAGAACAAATCTAAGGACCTTTGAAGTATGGTCGTTTATGACCAGGAATTTAAAGGTCTTATGGAGGAAAGGATTTCCTTTTGCCTGCTGTCCTAAATGCCTGGAGGTACAGGCACTGGTGGCTTGGCTAAGGCATTTTGAAAGATCTGGAAATGCAAAGGCGGTAGAAGAGGACACCGGCGAATCCCTGGGGGACCTGCCCATGAGATGTGTAGGATGCTTTAAGCCTATGTCAGCCTCTGAAAAGCAGTTCCAGATAGAGGATAAAAGGCCATTTACCAAGGTTTCTGGATATTGGAGAGGG
GTTTATTTAGGATGGAACCTTACGCAATATTGTATGTTACGCAGGAGATCGAATACCTACTCAAAGATAGTTTCCTTCCGAAGTGGGAACTTGATGGAATTAAGGATCTTAATACATTATGGTTAGAGAGGGGCAGAATGGCGTGTGACACATACGCAATTGGAAAAATTGAGCAATGGTCGGTGCGGCAGCTACGCGCGCATAGATTTTTGTTTATAAGCACGAAAAGAAAGATCAGGCTGAAGGATTGCACGATTTCGCCCGACATATTCATTTTGAAAAAAGAATTAAAGGAGTATGATATGAAGAGATTCGAAACGTTAATTGGCAGAAGAAGGGTAACGTTAAGGAAGAGTTTCGGGAATATGTTAAGGGCTTATGCTTTCCAACACGTGACCGTTCTACACGGAAGTGAGGCGGAAACGTTGAGTTATGCGGATCCGAAGAGACACGTCGTGAAAGGCCAGCCTAAAGCTGCTCCAATGTATGATCATCCAGAC
AAAATATGACATCCAAGCACAAGACATCCGAAAATCTTCAAGCACACACACGATCTTAAGGTTTTCAACACGCTCTTCTGCCCGCCCCCAAGCAAGCGAACTGTCCCGAAGTTTGTTCAGAACACCTCACAATGGCTCAGAACACCTTCCTGCAGTTTGGTTCCCTCAACACTGGACTAGTGATGACAGGTAACAACTGGATCGTAAAGCCTTACGATCAGGAAACTGAAAAGCGTGCTATTGCACGTGAATGGCATGCATATTACCTCAACGCCGGTCGTGAGCTCACGACACCGACGAAGGCATTTGAAGCTTTCGATGCCAAGATGAGAGAGAAAGAGTCCGTAGAGCTACCAGTGGTACAACACGATGCAGACGAGACAACACCAGAATGCACACTCACGGATGATAAAGGTTGGTTCGTACAGAAGGTTTCACGCGCCAACAAACATAAGAAACCGAAGCACACAGGTGACGCCAGCAATTTAATCCGAGCTGTG
GTATTTCTTCTTCACATACGACAAGTGTTAACTTGTTCCGTGAGATTTTACCATTCTTCCCTGAGTGAGAATTAAAATAAACTTTGGATTGCTACTTGGATGAAACTTGGAGTTTCACTTGTCTCTCGTTACCATAGGCACGCTTTAACGCGATAAATCCTAGGTAATCAGCGGGGAGGAAACTAGTCGTCTCTTTCAAGTGGTATCGGTGCGCTGGATAAGTTTGCTAGACTCAAAGACCAGGTGGACCTGTCGCTGCAGAAAGCAGCTGGTAAAGTGACTGCTGAATCTACCGGACCATTATTGCCAAAGGTTACTACACCATTGCCAGTTATGGCGGTAAATAAAGGTTACACTGGTTACAACAAAGAGCTTAACGCGATGGCTGCGACTCACGCTTACATAAGACTCAGCACTTTGATGAGTCAGATTGAAAGTTGGCAGGCTACGAGGGCGAGTGTACTTACGCACTTAGGTGTTATGCTTAATGGCGTGAGTAA
GTCTTTTTGTCCAAAGTTATTATGACTTGTGATGCACAAACTACCGAAATTTCCGAGCTTTTAGATGCAGTTCTAAAAGCTCGATGCGCCGACGAATCGTCTACCGTCGGTAAGGTTTTTGCTGATTATGCAGCGCAAAAAGTCCGGAATTCCTTGGGGGATTCTAAGGTTAGGAGACCTTTGACTGTCTCGTTTCAGTTGACCCCCGACCAGCAAGCTTTGTTACGGCACAACTTTCCTGGTCGGGAGATTCGATTCAGTTCTTCGGCTCCTTCGTCCCACAGCTTTGCAGCAGCTCACAGGATTCTGGAAACAGATTTTTTGTATGACTGTTTGAGCAGTGAAGCCCCCGTTATTGATTTGGGGGGAAATTTTTCAACACATTTGAAAAACAAGCGACACAACGTTCATTGTTGTTGTCCCTTGCTTGACTATCGTGATGGTGCTAGACACACCGAACGAATATATTCTTGGGATAAATATTCCAAACATAACCGGGG
TAATATTACCGAATGGCCGCGCGATTTTTTATGTGGGCCCTCGACCAATGAAATTCACGCTACATGGCTTATTTATTACGTGGGGACCATTAAATAGACTTCCGCACCAAGTTTTGATCCACAACATGTGGGATCCACTTATGCACGAATTTCCTGAAAGTGTTCATGGTCTAAGGTGCATGTTAGCGGTGAAATATCTTCAAGAGGTGGAAAAAACATATTCTCCGGACACAGTCGGCTACGATCTTGTCCGCGATCTCATCCTTGTTCTCCGCGCAAAGAATTATGTCGAAGCGACCAGCCGATATTATCATTTCAACTCCCGCGTCGAAGGTACGCCGACGTCTCAACTTCGACAGCCCATATGTTTCCCGTGCAGTTGTCCCCATTGCCCGCGTCACAAAGGGAAAGGCCTGGACAAACAGGCCGATGAACAGAAAACCCAAGATGTACAGGATGTATAGAAGTCCCGACGTGCCAAGGGGCTGTGAAGGCCCTTG
ACCAGACAAAGCTGGCTAGGGGTAGAATAACAGATAATGATAAATTATCATACTTAGGATTAATGATCCTATCAATTGGCACAGGATTTGGATAAAGGTTCACAGTCATGGCGACACTTCTTCGGAGTCTAGCTCTGTTCAAGAGGAACAAAGATAGAACACCCCTAATTGCAGGTTCAGGAGGAGCCATAAGAGGGATTAAGCATGTTATCGTAGTCCCAGTACCCGGTGATTCATCGATTGTCACTAGGTCAAGATTATTGGACAGGTTAGTAAGACTTGCTGGTGACCCTTATATAAGTGGACCTAAGCTGACAGGCGTCATGATCAGTATACTATCATTGTTTGTTGAATCACCCAGTCAACTAATACAGCGAATCACTGACGACCCAGATGTCAGCATCAGATTAGTTGAAGTAATCCAAAGTGAGAAGTCCCTATCAGGGCTCACTTTTGCATCCAGAGGCGCTAATATGGAGGATGAGGCGGATGACTATTTC
GTAATCTTTACCAAACAACTTTCAAACTTTATAGTTTATGTAGTTGCTGTGATTCCCGTGAGCAGCGTTTAGATTACTGACTTGGACACATCGGTTTTTGAAGCATCGGATAGAGGTGATTAACGCTAAACCGTACCATAGTAGGCTGTTACCTGACTCGAACTCAGGCGGACGTCAGCTGACATTCACGGAATAGTTCGATATCATAATTCCTCGTTCTTTGCTGTTATAGCTCCCGATGTCTAACACTACTTTTAGACCTTTTACTGGTTCCTCCAGGACCGTGGTCGAGGGAGAACAAGCCGGCGCCCAGGATGATATGTCGTTGTTACAGTCACTTTTTTCCGACAAATCCAGGGAGGAGTTTGCTAAGGAGTGTAAGTTGGGTATGTATACCAATTTATCCTCTAATAACCGGCTTAATTATATAGATCTAGTCCCCAAGAACACTGGTAGTAGAGCTCTGAACTTATTTAAGTCAGAGTATGAAAAAGGTCACA
GTAAAAGAAATTTGAGACAATGTCTCAAACTCTGAGCTTCGTGCTTAAAACTCACAGTGTCCGTAAGGACTTTGTGCACTCCGTTAAGCGTACGCTTCAACGGAGGCGCGATCTTCAGTATCTTTATAACAAGCTTTCTCGCCCTATAAGGGCAGAAGCTTGTCCTTCTTGTGCCAGTTATGACGTTTGTCCTAACTGCACATCTGGTAGCATCCCCGATGATGGGTCTTCCAAAGGACAGATCCCCTCCTGGGAAGATGTTACAAAAACTTCTACCTACTCTCTCTTGTTGTCTGAGGACACATCCGACGAACTGCACCCTGACGACCTGGTTAACGTTGCTGCTCATATCCGAAAGGCCTTGTCCACTCAGTCTCACCCGGCAAATGTTGATATGTGCAAAGAACAGCTCACATCTCTGTTGGTTATGGCTGAAGCAATGCTACCCCAACGCTCTAGGTCGACACTCCCACTACACCAAAAATATGTGGCAGCTCGAT
ACAAATAGAGTTATTAAATTAACTCTATTGAACCCGTTATCCGGTGATATAGGACATCTGTGAACTAACATCACAATAATCAGTTAGCCCCCTCGATTTATGCCTTCAGTGGTTATCGAGGTTTGCTCATACGACGAGGAGACAGGAGATTGTGAACTTGAGAGTACGTCGAAGATATTCACCAGTAACTTCGACGGGACTTACGTCCTATATACTCACAGTTCCGGGCCGAAATACGCCGGATCAACTGTCACACTCGTCTGCCCTCACTGCGGGGTGAGTGAACAAGCGACGTTCCCGACCAGAGGCCTTTCAAGCAACTGGGGTCACCACGGGCCGCACGACTTACGACTTGATTGTAAGGCGCGGCACTGGCACGGAACGTGCGAGGTCATTCCCTCCTCTGAGCAAGAGTCGCGTGTAGCGTCTGACGGGGTTTTCGAACCAGGTCTAACGCACATCACCACGACTCGAGGGCAGTCTTGGACTAGACATCATTA
GGCATTTAAAATCTCATTCACAATGGATGTACTTTTTTCTATAGCGAAAACTGTGTCAGATCTTAAAAAGAAAGTTGTGGTTGGAACAATTTATACTAATGTAGAAGATGTTGTACAACAGACGAATGAATTGATTAGAACTTTAAATGGAAATATTTTTCATACTGGTGGCATTGGAACACAGCCTCAGAAAGAGTGGAATTTTCAGCTGCCACAATTGGGTACAACTTTATTAAATTTAGATGATAATTATGTTCAATCAACTAGAGGCATAATCGATTTTTTATCATCTTTTATAGAAGCTGTATGTGATGATGAAATTGTTAGAGAAGCTTCAAGAAATGGTATGCAACCTCAATCACCAGCTCTTATATTATTATCTTCATCAAAATTTAAAACAATTAATTTTAATAATAGTTCTCAATCTATTAAAAATTGGAATGCTCAATCAAGACGTGAGAATCCTGTATATGAGTATAAAAATCCAATGTTGTTTGAAT
NTAAACACTCCCGAATATACCTGAATATAAACAACCCGACGTTCATATTCAAGTACATATGGCACTCACATACAGAAGTCCAGTCGAGGAAGTGTTAACACTTTTCGAGCCCACAGCTCAATCACTAATCGCCAGTGCAGCAGTCTCAGCCTTCCAGAGACATGAGAAGGATAACTTCGAATGGTTCCGCTACAGTGTACCTGCTTTTGCTAAGGAGCACCTTAGCAAGGCGGGAATATACCTCAGCCCATACGCAGGTTTTCCGCATTCTCATCCCGTCTGCAAGACATTAGAGAATTATATCTTGTATGTAGTAGTACCTAGTATAGTTAATAGTACCTTTTTTTTTGTTGGCATTAAGGATTTTAAAATCAATTTCTTGAAGAGTAGATTCGATAAGTTAAATATGATAAGCGCTTTGAATAGGTATGTCAGTAGCGCAGATAAAATTAGGTATGGTAATGATTTCGTCATTCGCGCTGGTGTGGAACATCGTGCAT
CAGAAGCGGAGCCTTTAAGATGAATATAAATCCTTATTTTCTCTTCATAGATGTACCCATACAGGCAGCAATTTCAACAACATTCCCATACACCGGTGTTCCCCCTTATTCCCATGGAACGGGAACAGGCCACACAATAGACACCGTGATCAGAACACATGAGTACTCGAACAAAGGAAAACAGTATGTTTCTGACATCACAGGATGTACAATGGTAGATCCAACAAATGGACCATTACCCGAAGACAATGAGCCAAGTGCCTATGCACAATTAGATTGCGTTCTGGAGGCTTTGGATAGAATGGATGAGGAACATCCAGGTCTGTTTCAAGCAGCCTCACAGAATGCCATGGAGGCACTAATGGTCACAACTGTAGACAAATTAACCCAGGGGAGACAGACTTTTGATTGGACAGTATGCAGAAACCAGCCTGCTGCAACGGCACTAAACACAACAATAACCTCCTTTAGGTTGAATGATTTGAATGGAGCTGACAAGG
ACCGGATGGCCGCGCGATTTTTTTTAAAGTGGTCCCCCCCATGTGCGCGTTTGTCCAATAGAAGGCGCTCCTCAAAGCTTATTTATTAAATGGTCCCCTATAAAACGTAGCTCCCAAGTATATACGTTAAACATGTGGGATCCATTGCTTAATGAGTTTCCTGAAACCGTGCACGGTTTTAGGTGCATGTTAGCAATTAAGTATTTGCAGTTAGTCGAAAATACATACTCCCCCGATACATTAGGTTACGATTTAATTCGTGATTTAATTTCAGTTATTCGTGCTAGAGATTATGGCGAAACGTCCCGCCGATATTGTCATTTCCACTCCCGCCTCGAAGGTGCGTCGCCGGCTGAACTTCGACAGCCCCTATACGGGTCGTGTTGCTGCCCCCACTGTCCGCGTCACCAGAAGACAAATGTGGTCAAACAGGCCCATGTACCGGAAGCCCATGATGTACCGGATGTACAGAAGCCCTGATGTTCCAAGGGGTTGTGAAG
ACCCAACAAGGGGAAATAAGTCAACAAGAGAATTAAAATCTATTAAGTTGAAATTAGGATCAAAGACTCCAATCTACTGGGATTGTCTTTGATCAATTGTCATAACAATTATGGAGTTGTTTGACATCGCAGACGGGTTCGCTGATCATCAGATCAACCTAAGATCTTCTAAGCAGGCAACTGGAAGTCTCAGTGCAATCAAGGATCAAATCCTTGTATTGATCCCTGGAACACAAGATTCTGACATTTTAAGCAACCTCCTAATTGCCCTATTATCCTTGATCTTCAATGCAGGCTGTCCAGAGCCTATCTGCGCTGGGGCTTTCCTCAGCCTTTTAGTCCTCTTCACGAATAATCCAACTGCAGCCTTAGGAACTCATGCAAAGGACTCGGATACAGTCATCAGTACCTACACCATCACTGAGTTTTCAGGAATGGGTCCAGTATTAATGAACAGAGACCAAGTAGAAGAATTCATGACTAATAAACTTAACGATTTA
ACCGGATGGCCGCCCTTTTTTGGTGTCCTACACTTTATCCCAGGCCCAAGCCCAAAGCAACCACAACCTTTACTTTTCTATGGGACCACTATAATTATTCCAACCTATCAAATCGCTCCAGTACAGTCTATATAATTATGCCTTGGTGAGTCAGCGTGGTCCCTATAAATGAAAGCAGTCTAAACCCATACCTCTTTAATTCGAAATGGTTAAGAGGGATGCCCCATGGCGTTTAATGGCGGGGACCTCCAAGGTTTCCCGCTCTGCTAATTATTCGCCTCGTGGAGGTATGGGCCCTAAATTCAATAAGGCCGCTGCATGGGTTAATAGGCCCATGTACAGGAAGCCCAGAATTTATCGCACGTTACGAGGTCCTGACATCCCCAAAGGATGTGAAGGACCATGCAAGGTTCAATCATTTGAGCAGCGGCATGATATCTCTCATATTGGTAAGGTTATGTGTATTTCTGACGTGACGCGTGGCAATGGTATTACTCACC
ACGCGAAAAAATGCGTACTACAAACTTGCACATTCGGAAAAAATGGGGCAAATAAGAATTTGATAAGTGCTATTTAAGTCTAACCTTTTCAATCAGAAATGGGGTGCAATTCACTGAGCATGATAAAGGTTAGATTACAAAATTTATTTGACAATGACGAAGTAGCATTGTTAAAAATAACATGTTATACTGACAAATTAATTCTTCTGACCAATGCATTAGCCAAAGCAGCAATACATACAATTAAATTAAACGGTATAGTTTTTATACATGTTATAACAAGCAGTGAAGTGTGCCCTGATAACAACATTGTAGTAAAATCTAACTTTACAACAATGCCAATATTACAAAACGGAGGATACATATGGGAATTGATTGAGTTGACACACTGCTCTCAATTAAACGGTCTAATGGATGATAATTGTGAAATCAAATTTTCTAAAAGACTAAGTGACTCAGTAATGACTAATTATATGAATCAAATATCTGATTTACTTGGG
AGAGACAGAAACTCAGAAAATACAATCACCGTAGATTAACAGAATTATGTTCTGTTTTTTTGCTCGCGTAACCGGCAGGACGAACTCCTGCTGCTAGTGGCTGACGTTTTGGTGATTTTAACTGATTAGTAGATTAAAGAAAAACCAACATACACTCATCTCATATTATCGTATTTTTTGAGTATTTTAATTGCAGGTAATCATGAGCACTACACCAACAATCACTCTAGCAGACCTCGAACGTATTAGAGAACCGTACAAAGTTCTATCAAAAACAGCACGTCCGGAAAACCCATCAGGCCAATGCACCTACCGTGAGTATCTGTTCAGTGATGCAGTCAAGTATCCTATATACAAACGTGCCACAATGACAAATGAGGAGATTGTTACCTTCTTTGGGAAGATCACCTCCGACAAGCACACTCATATGACAGAGAGTGATATGTGGACATTCGTCCAATGTGCCCTAAGTTTGAAAGATCCTGTCGACAGGAGCAGCA
TGTATTGATTCACTTGAAGTACGAAAAAAACCGGGAGGACATTGGATTATTCGGGATCTGATGGGATTAGATTTGGTGGGGCTTGCAAGCCTGTAGTGCAAATTTTAGTCGTTAATCAATGAAACGCGAAAGATAGTAAAAAATTGCTTTTGTTTCATTGAAAATACGAAAAACAAAAACACTGCAAATCATTTCAATAACAGCTTCAAAAAACGTTCAAAACCGATAACAACCAAGCTGTCACCAAATGACTCATATCACAAATCAGCTTATGCCGTTTAGGTATGTTACATGTGTGATTATGTGAGGTGAAGTATGTTTTAGCTGGTTCATGGTTGTTATACGGCTTTTTTTACCTCCTGTGGTTCCTGTGAAGGTACTACAACACTTTCCTGTTCATGAATCCCATACTTTGACAAAATCTCTTTGCGTTTTTCTTCAGGTAATGCATCTAGCATCATCAACGTCTGAATACTTTGCTGTGAAAATCCTATAAAGCT
CGAAACAAGCTTAGGAGGAATCCAGTTTCGCAGCTTCTCTAGCTCAACTTGCTTGTTTCCGCTCGCAACAGCCATCCACACTCGTTATTAGTGTATGTTTGTTGCGACTCTTAGTGGAAGGGTTATCGTTCAATCGAGCGATAAAATCTACTCAGGGTTCGTGCAGTACGCCTCTTTCGGCTTACACTCCCTCTTCCACGCAGCGCGCTCGGATTACCACTATGGGCCCGAAGAAACTCAGCTTTTCTGTGTTTCTTTGGCTTATGTGTTTCCTCTCCTTCTCACAGGGGAATCACACGGGCATGGCAACGGGATCCGACTTCCCATCTCCTACTACCCTGATCTACTCAGGTGGGGTGTGGCCCTTGGTTACCCCCCACAGCTCACCCGTAGCAGGAGAAAAGTGCACATTGACTTGTGCACCATGTCCAGTCAGGTCCATTACAGAGCCGAGTTACAAAGAATTACTACAACAGCTCTGGGTGAAAGCCTGGTTAGAT
TAATATTACCGTGGGCCGCGCAAATTTTTTTTATATTTGGGCCTAATGGGCCTGTTGGATGTCGGCTGCGACCAATGGAAACGCTCCCTCATCGCTTAACAATTATGTTGTCCTCTATTTATTTCTGCTGCATCAGTTTTGAATTAAGAATGTGGGATCCTCTGGTACATCCATTTCCTGAAAGCTTACACGGCTTCAGATGTATGCTTGCCATCAAATATCTTCAGAGCTTACAGAATAAATATTCTCCGGACACTGTTGGGCATGAGTTTTTGAAAGATTTTATCTGCATATTGCGAAGTAAGAATTATGCCGAAGCGTTCAATAGATACAGTAACGTCGTTGCCAATGTCTATAACACGTCGGAGGCTCAATTACGGGAGTCAGTACAGTCTCCCTGCCTCTGTCCCCACTGTCCCAGACATGTCTTACAAGCGAAGGTCATGGACTTACAGGCCCATGTTTCGGAAGCCCAAGATATACAGAATGTATAGAAGCCG
CTTTAGTAAATACCACCGCCTCTTAATAAGTCTCGAGGCACTCCCCAACCTTTTTTTTCAATTTCTAAAGTAATTTTAAAATTGAACCGACAATGAAACTGCGCAATCCTAAAGCGCCCATAAGGAATGATCGTAAGGCTCAACGATCATTCCACAAGATGTTGAGCCTCAAAGCGCAAGCCAAGCTTGCTCTGACGATTCAAGATCGCCTCGAGCTTGGTCTTCTTTCTAATAATTTTATTAGAAAGAAGCTTCAATTTGTAGATGGCTACTGCTATCTAAAATTTCTCAGATGCGCTGAGAGGAAGACTGCCGCGCGGAATCTTGGTTCCGACCCATCTCTCGGGTTAATGAAGAGAAAATTGGTACCTAGTCAGTACCACTCGTGGCAAAGCAATTATACGTTGCTTGTCACTAAGTCCTCCAAATTGACGTTCGCTCACGTCAATCGAGCCCTTGGAGGCCAAAAATTAGCTGAGGTACCAGCTAATTGTTGTATC
AATGGGCGCCTGGTAACAAGTTAGACATAAACCACAGCGATCCATTGTCTCCAGATCCAAACATGGCGAAACCAGTTGTGAAGATCGACGTGGAACCTGAAAGCCATTTCGCTAAGCAGGTCCAGAGTTGCTTCCCGCAGTTTGAGATCGAAGCAGTGCAGACCACACCAAACGATCATGCACACGCGAGGGCGTTTTCGCACCTTGCTACGAAGCTCATAGAAATGGAGACAGCAAAAGATCAGATCATCCTCGATATCGGAAGTGCACCCGCGAGGAGACTGTATTCAGAACACAAGTACCACTGTGTTTGCCCAATGAAGTGCACGGAAGATCCAGAGAGAATGCTAGGATATGCACGTAAGTTGATCGCAGGCTCTGCGAAAGGGAAGGCAGAAAAGTTACGCGATCTCAGGGATGTCTTGGCTACGCCAGACATCGAGACGCAGTCGCTATGTCTCCACACAGACGCATCCTGCAGATACCGCGGTGATGTTGCC
AGTCAATACCAGACAGAAAGCAGATCTTACGTATTTAACAATGGAACATCTCGAAACAATCACAGATCTAATATTTCCGATTTTTATCAATAGATTTAGACAGAACAAATACAATAATCGATCAAATACTAAATTATTGAACAAACCTTCTCCAGTAGACATTAAACGTTACTATAGTTCATACAATTCCCAACATGCAGTACTACTCCGAGTAACTTATATGCCACATCATGAAAGATATCTACAAAGTTTGAACATACAAGATGCACAAAAACGCGGCTATACGGCTAAAAATCTTGATTTAATGTGGTATCGTCTTTTCACGGGCACGCAACGTGGTATTTACTATCCCCCTCATGTTTTCAATAATATAACTAAGAAATACGGTTTTGGGTTAATCATGAATGACATTCAAACTAAAGTTGATCTGGAAACTAAGAATACTCATTACGTCGTTGTTGATTTTGATGAAGCTGAAGAGTCTGATAATGGTATTCAAA
TAAAATGGGTTTAGGTTCAGAATTTGGAGATGTATTAGATGCTTTAAGGAAAAACATAGCAGATAGTTTAGCAGAACTAGAAGCGTTAGGAAGAGGCGGAGGAGATGTAGCAGCAGCTAGAGCAGCGGAAGAATTGGCACCCGAAGAAATAGCAGCTAGACAATTAGACCTAGCAGATTTCTTACGAAGAATTAGAGGAAAGAGAGCTTTAGCCGAAGAAATAGCACCTATAGCAGATGAAGAAAGAGCATTAAGAGAAGCAGAAATAGCAGATGAAGAAAGAGCGCTAAGAGAAAGAGTAGGAAGATTGAGTGGCTTGAAAAAGCAGCGTTAGCAGGTTTAGGAAATTGGAGGCGCCGCATTAGGTGGATTAGCATTATACAGGTTACTTGAATAGAAATCAGCCCGGTTCTCCCTACAATTTCCCAAATCCAAGCTCTCCAACTAACTTACCCCCTCCTTCCAGCCCCTACAACCTTCCTCCAACTAACTTACCAAAC
TTAAAAGCAATTGCATCGATTACAGAATTCATTCTTCAAATCTTTCTCTTCAAAGCTCTCTTGATTTCCCTCTCTTTCAAGCATCAAGCTCTCAGCATTCAAGATCAACCAACTTTAGGGACTACGTCTCTCTAAGTGCTAACCCGGAAAAAGGGCGTGTGATTAAAAGCGCACCAATAGGCACCTCGTGTTGAGTTATTAGTTTCATTTCCGCAAGCAATCTATCTCTCTCGATTCTCTTTTCTTTTAAAATCAATCCAATCTCTTTCTATTTCAGAATGTCTTCATCCAACTCGCAAAACTCTGTGAACATGGTTGACGGGGTCGACCTAAATGATCCCACCGCTGTTGCTATAGCGGCTGCTAGTGGAACATGGGGAGAACTGGATAGAGCATCCACCTGCATGTACAACTTCTTTGACGTGTCAGACGTTGAACGCAATCCTGGAGAGAGTTCCAAGCAATTGGTCTCCAGGATCAAAAAGAGGGCTGGCGCTCTC
GTTATTGTTAATCGAATGAGATAACAACCTCCGTAATGGATCAAATTCGAATTAACCTCATAGATTCTTTCTTGAGCAGCCGGTTGTGTTTCAACGCGACCTTTGGTGTTTACCACGATGACTACATGGAGTGGGTCAAGCTGTTCCTGTTTAAACATGTCATCGAGCATACTGCTAAGTTTGATTTTGCCACGATTCACATGACATTGGAAATGGTACTTTGCCGTTTGGTACCGGGCTTGGGTGATGCTCTTTATCCCGAGGAGGAGAATGAGGTAGATGGGCTTTCTTCTAGAGAGATTGATCCCTTTTATCTACCTTATGATGACCTCGATGTTGATTACACCGCCTTGTGTCGTGAACGTGATGATTCTATCCCGACCATACCGCCTGAGGATGAACTTTCGGTGATCGTGAAAAACATGACTTATATACCGGAGGGTACATCCTGGGGCGATGTTTCCGATTCGTCCTTTCAGGAACATCTCGAAGAAATACAA
GTTAACTACCATCATTCATTATTCTAGTTACAACAAGAACCTAGGAGTTATATGCCAGAAGTAAGCCTATAAAATACACAGGTAAGACTCTGCACAGGACCAGATGGCGACACCAATCCGGACCGTCAGACAGCTTTCCGAAAGCCTCTGTATCCCATATATTGATGTTTTATTGCCTTGTAATTTTTGTAATTATTTTTTGTCTAATGCTGAGAAGCTGCTTTTTGATCATTTTGATTTGCATCTTGTCTGGAGAGACAATTTGGTGTTTGGATGCTGTCAAGGGTGTGCTAGAACTGTTAGCCTATTGGAGTTTGTTTTATATTATCAGGAGTCTTATGAGGTACCGGAAATAGAAGAAATTTTGGACAGACCTTTATTGCAAATTGAACTCCGTTGTGTTACATGCATAAAAAAACTGAGTGTTGCTGAAAAATTGGAGGTTGTGTCAAACGGAGAAAGAGTGCATAGAGTTAGAAACAGACTTAAAGCAAAGTGTA
ATATTCTGTTGGCTTTCATCTGTGCTTGTGCTTCGGTTCAATCACACTCTGAAAGTTTCAGTTCCCCGGAATTTCGGTTTTCTTCAGAAACCTCATTCTTACAGGATGTCTAGCCTAGCTATCTCTACCCTTCCCTGCTCGGTTGCTCAATTGAGCTTTGGTCAGCCTGTTGCCGCGGTTGCCAAGTCATTTTTGATGACTTCCCTTCCGTCCCTTCAGACTTATCCATCTCTGTCTGAGTTGACTTCCTTTTCTTTTTGTTTTGGTGTTTTCCAAAATTTAAAAATGTTTATGTCTTTCCTGCGTTCGGTGCACGTTTTTGCATCTTTTTCTGAGCTTTCCACGTTTGGTTCATGCTATGAATTCATTCGCTTAGGAGGTGGTGCTCATCCTCTCTTCTTTTGTTCCTTCCAATGCGGACCTTTGTCCGTTTCTCTGGGTCTTGTTAACGGTGTTTTCGCTGTTTTAAACCTCTCCTTTCCCTTTTTAAGTAACGCGTC
GAATTCATGATCGACATGCTGGTGTTAAGGATACCTTTTAAAAGCTCTCTTGTGTCGGAGCGTCTTGATTCTAAGGGAAATTATGTTTCCCATGTGAATCTTGCTGAGGTTGCACGACTCTCCGGTCTGACTCTCGCAGCACATACCGTTGAATATGCCATTGATGGTGATTTAACTGTATCCGGCCTTAAGCATCCTTACGAATCTCTTCCGTCTCATTATGCGGGTATCGCGCTGAAAATTTTTGAGGGCGGTAAAAACTTCGAGCCTTGTGTAGAGTTGAAAGCATCTCCGGCGAAGTTGTTACAAGGTCACAACGTTTTTGGCCCGACTTCCTTTGAATTGTGTGGATTGGAGTTTTTCGGCGCTTTTGCGGCGGCTATGCCTGAACTGTATGACTTGTGCGATGTAACTAATACTGTAGTTGGTCGTATTGACGTTACATTTAGTGCAAAGGTTGCTAACGATCATATTGCTAATCAGGTCATTTCCTTCCTTCG
GTGTCCCAGTGTCATTATTCCGCTCAGTTTCAGATCTGCCGGAATTCTCCAAGCATCCCGCCCCAAAAGCCGGCTGCTTAAAATCTGATCTTCTCCATCTTGTCAAGTGTCGTTATGACCACATACGCCTTCCACCCGCTGCTCCCCACCCCGACCTCCTTCGCCACTATCACTGGGGGTGGTTTGAAGGATGTTATCGAAACCCTCTCGTCCACCATCCACAGAGACACGATCGCAGCACCCCTCATGGAGACCCTCGCCTCGCCTTACCGAGACTCCCTTCGCGACTTCCCTTGGGCCGTCCCCGCCTCCGCCCTGCCCTTCCTCCAGGAATGTGGCATCACGGTCGCCGGCCACGGTTTCAAAGCTCATCCCCACCCTGTCCACAAAACCATCGAGACCCACCTCCTCCACAAGGTTTGGCCTCACTATGCCCAAGTCCCTTCTTCCGTCCTCTTCATGAAGCCCTCGAAGTTCGCCAAACTCCAGCGGGGCAACGC
AGTCCCCGTCCTGCCGCGCGGGGGCGGGCGCGGGAAAAAAGCCGCGCGGGGGCGCCCGCGGGAAGGCAGCCCCGCGGCGCGCGGGGGGAGGGGCGGCGCCCGCGGGGGAGCGGCCGGCTCCGGGGGAGGGACGGGGAAGGGGGCGCGCGGGGCTGCCCTGCCGCCCGCCCGCCGCCGCCGCCCGCCTTCGCGCCCCCCCCCAAAAAACACCCCCCCCGGGGGTTGACTCCCCGGGGGAAAAGAGGCGGGGCGGGAGTCCCCGTCCTGCCGCCGCCCCTTAAGAGGGCCCGCAACACGGCCCGGGCTGCGCACGCCAGCCGGGACGGGTGAGTTCGCTAGGCAAGCACGGACTGGCGGTTACACGTGCATGCGTGCCGAGTGAACTCTCCCGCCCCGACGCGCTCCGGCTCCGGGCCTACGCCGAGCCCAGCCGCCCGCCATGTCCCGCCGCCGGGGTCCCCGCCGCCGGGGTCCCCGGCGCCGGCCGCGCCCCGGCGCTC
GCGCCAGTCCTCCGATAGACTGAGTCGCCCGGGTACCCGTGTATCCAATAAAGCCTTTTGCTGTTGCATCCGAATCGTGGTCTCGCTGATCCTTGGGAGGGTCTCCTCAGAGTGATTGACTGCCCAGCCTGGGGGTCTTTCATTTGGGGGCTCGTCCGGGATCCGGAGACCCCCGCCCAGGGACCACCGACCCACCGTCGGGAGGTAAGCTGGCCAGCGGTCGTTTTGTCTCCGTCTCTGTCTTTGTGCGTGTGTGTGTGTGCCGGCATCTAATCTTTGCGCCTGCGTCTGTATCTGTACTAGTTAGCTAACTAGATCTGTATCTGGCGGTTCCGTGAAAGAACTGACGAGTTCGTATTCCCGGCCGCAGCCCTGGGAGACGTCTCAGAGGCATCGGGGGCCATTTTTGTGGCCCAATCTGTATCTGAGAACCCGACCCGTTTCGGACTCTTTGGAGCTTCTCCATTGACTGAAGGATACGTGGTTCTATTGGGCGGCGA
ATGGCTGCGTGAGACACACGTAGCCTACCAGTTTCTTACTGCTCTACTCTGCAAAGCAAGAGATTAAGAACCCATCATGGATCCTGTGTACGTGGACATAGACGCTGACAGCGCCTTTTTGAAGGCCCTGCAACGTGCGTACCCCATGTTTGAGGTGGAACCTAGGCAGGTCACACCGAATGACCATGCTAATGCTAGAGCGTTCTCGCATCTAGCTATAAAACTAATAGAGCAGGAAATTGATCCCGACTCAACCATCCTGGATATTGGTAGTGCGCCAGCAAGGAGGATGATGTCGGACAGGAAGTACCACTGCGTTTGCCCGATGCGCAGTGCAGAAGATCCCGAGAGACTCGCCAATTATGCGAGAAAGCTAGCATCTGCCGCAGGAAAAGTCCTGGACAGAAACATCTCTGGAAAGATCGGGGACTTACAAGCAGTAATGGCCGTGCCAGACACGGAGACGCCAACATTCTGCTTACACACAGATGTATCATGTA
TTTTATATAACACCTAAATAGTATTCTAATAAATAGTCAAGACCTGGTATTAGCCAGGTTTTTTTGTTCAAATAGGTGAATGAGTTTACTTTTCAAAATACTTTTATTTTAGGAAAATTCTTTTATATTTAAACTTAACTTAAAAATTATTTATTATCTTACTTCATATTGTATGTGGTTTATATAAATGTATTATACATTTATATCAAACCACCACACCAACTAAGGAAATCAAATCAATAATTTTTTCCTATGCTTTAACCTATACACCGAATTTTCCTAAAGAAACAGGGAATATATAGTGATATACTTCCCAAAATTAAAATTTCAGGACTATATATACCTCCCCCTTTGAAAAAAAAGACCCACCGGAGTTTTTAATGCCCTTGTTATTTTAGAAAGGAAAAATATATGCTACTCACTACAAAACAGTTACAGGAATTTTACAAAATTGAAATGGAAAATATTGCAAAAAATAAATCTCTATTAACTAACTTCAA
ACACAAAGTCCTGGGCAATTATAGCAAAACAACACCTTCTTTAAGTACTCAGCTTTCCTTTAAACCACATTACTTCAGAATTCTCTAGCACATTGATCGTTATATGTCTGGCATGAATTCAGAAGAGTACATGGTGCTCAACACCATGCTTCAAACAGTAGGGTGTGATGCACACGAACTACTGAAAAAAACTCCAGGTTGTGAGAAGGCTGTGTATTTATTCTGTTGTAAGTCTACTATGATACGTGAATTAGTGACTGTGATCAGGAGTATTGATGAAAACACCATCAACGGTCAATTGCTATATTCTGTTTGCAGAGAGCTGCTAAAACTAATGTATCTGGAAGATGGCTCTGAGAACATAGCAATAATCAAACCATTGCTACTGTTACTCACTGAGAAAAATAAGATAGTGAACAAGGTCTCCACAAAGAACTGCTGGATCTGTAGCTTATACAAAAGAGAGTTGGCGGAAGGGTCCCCTCTAGTTGTTACTAAGA
ACGCGAAAAAAACGCGTATAAATTAAGTTACAAAAAAACATGGGACAAGTGAAAATGTCTCTTCAAGGGATTCACCTGAGTGATCTATCATACAAGCATGCTATATTAAAAGAGTCTCAGTATACAATAAAGAGAGATGTAGGCACAACAACAGCAGTGACACCCTCATCATTGCAACAAGAAATAACACTATTGTGTGGAGAAATTCTATATGCTAAGCATGCTGATTACAAATATGCTGCAGAAATAGGAATACAATATATTAGCACAGCTCTAGGATCAGAGAGAGTACAGCAGATTCTAAGAAACTCAGGCAGTGAAGTCCAAGTGGTTTTAACCAGAACGTACTCCTTGGGGAAAGTTAAAAACAACAAAGGAGAAGATTTACAGATGTTAGACATACACGGAGTAGAGAAAAGCTGGGTGGAAGAGATAGACAAAGAAGCAAGAAAAACAATGGCAACTTTGCTTAAAGAATCATCAGGCAATATTCCACAAAA
ACCGGATGGCCGCGATTTTGGAAAAAGTGGGCCCCGCCACTAACAAATGTCCGCCACTAAGAACGCTCCCTCAGAGTCTATTTAGTGTGTGGGCCCCTATTTATATCTTGGTGGCCAAGTTTTATGACAAATATGTGGGATCCACTTTTGAATGAGTTTCCGGAGACTGTTCATGGTCTACGGTGTATGTTAGCTAAGAAATACGTACAGGAAGTTCAGAAGACGTATTCTCCGGATACGATTGGGTACGATTTGTTCTGTGATCTCATCAATCTTCTCAACACAAAAAATTATGAGCAAGCGTCCAGCAGATATAGTCATTTCTACGCCCGTCTCCAAGGTACGCCGCCGTCTGAACTTCGACACCCCATATTCCAGCCGTGCTGTTGCCCCCACTGTCCTCGTCACAAACAAAAGGCGAGCATGGACACAGAGGCCCATGTATCGGAAGCCCAGAATGTACAGAATGTACAGAAGCCCTGATGTTCCCAAAGGATGCG
TAATTCAAATTCTTTATTCTTGTTTGCTGTCAGGGGTTCGACTCCCTTGTCAGTCGTTAGTCTGTCATGACTTGGTGTTGCTTTTCGACAAAAAAAATAAGATTATCGCTGACAGACCGACAATCTTTGGGAGGTGATAAGGCGTAAGCTGTTCAATTCTCATCTAAATTCTTGTAGCGTGCGTGGGTTCGAATCCCTCGTTCGTTGTTAGTCTGTCATGACTAGGTAATTTTTTCGACAAAACGTGTCAAGCTGACAGACCTTGACAACAAATCCAGTAAATATTTTATAGAAAAGAGGAAACCAATACATACTTTTTTTACTCTAGTCTTGCATTGCTGGTAGCAGACTGGAATTTAAACTAGAGGGGGGTGATAAAAAACCTCTTAATGTTTGTTTCTTGGGTAAAAACAAAAAAAGACCGACACAATTGCAGGCACTTTATGAAAGTTAACACTACTATTATATCAGAGAGGTTAGATCAATGCTATTGCCGGAAA
GGATTTCACGTACAACGTAGGGTTGTCCTTACGCGTTGCGCGCAAGGTCAGACAGGACGGGCTTGTCTGGTTTCGGTTGATGCCACCTATTTCCACCGCCCAGTGGTACCACTCACTCTTACTGAAAAGTTTGTTCGTGAACCGGTTTAGGCAATCGTCATTGTTCGGGGGGAGGGTTCCGTTGATCCCCAACACGACGATTGACGGCTACATTACCACACACCAGCACCACACAACCCCGAACTTTCCGATGGAGCACGCGCTCCGCAACGCATTCCTCGCCGCGGTTATCGCCTCGCCGCGGGGAGGAACACTCTTGACCGCACCGACAAAGAAAGGGAAAGAGAAGAAGGCGCCACTCGCGACTTACCGGCGCTACCGTGCGAATATTCGTACGGAGTCAACCATCGCCGGTAATGTCGACGCGCGTGTGGCTGGCATCCAATACGAGATTGGAGCTCGCTACGAACGCGTAGGGGAGGCTTTCGCTCCCGTCCCCG
AGAGCAATCGGTGCGCCAATTACTAGTTAAATCATCAAATAATTAACAAGAAATAATGTATCGCTTGTCTAATGTCTTAAAACCTTTCCGTCTTTCGAATAACACAAATAAAGAGATGGTCCCTGCTGTGAAAACGGAAAACAACAAGAGCATTATAGTTAGAAATGTCTCTAAAAAGGACATAGATGAGGCTATAATGAACAAAGTTAAGACAGCAAATGGGAAACAATATGTTTCTGGCATAGATTCTAGTATCTTGGGAACCTACTCCAGTGAATTAGATACAGGTGAGTCAGATGTAGGAGACAGTTCAGATGATATTTTATCCAGACTTGTAGTTGAACAAAGCACCCACTTGAGCAATTGGAAAAATGACTCTCTTGTTGGTAATGGAAATGACAAAGTCAGTTTCACTATAAGCATAATGCCTACATGGAATAGTGGGAGGAGATTCATGCATATATCTAGACTCATATTGTGGGTTGTCCCAACTATTCCCG
ACCGGATGGCCGCGATTTTTTTATGTGGTCCCCACCACTAAGAAATGTCCTCCACTTAGAACGCTCCCTCAAAGCCTATTTAATTCAAATCCGTTATAAATACTTGGTCCCCAAGTACTCACTTTAAAATATGTGGGATCCTTTACTGAATGAGTTTCCCGAAACCGTACATGGTTTCAGGTGTATGTTAGCCATCAAGTATTTGCAGCTGGTAGAAAATACATACTCCCCTGATACTTTAGGGTACGATTTAATTCGTGATTTAATTTTAGTCGTCCGTGCTAGAGATTATGTCGAAGCGTCCCGCCGATATAGTCATTTCCACTCCCGCATCCAAGGTGCGTCGCCGGCTGAACTTCGACAGCCCGTATGCCAGCCGTGCTGCTGTCCCCACTGTCCTCGTCACAAATCGAAAGCGATCATGGACCAACAGGCCCATGAATCGAAAGCCGAAAATGTACAGGATGTACAGAAGCCCTGATGTCCCTAGAGGATGTGAG
GTTAAAATTCCGCAATGGATGAATTTTCGCTTTGTATAGTGAAAGAGATACCTGAGGAGCATAGCGCTCATATAGTACACCATGAGCTGGCGTTGAATGAAGAGGATAGAGTTAAATGGACAGAGAAGAAGCGTGGTAGGATAAAAAAGGATCAGTCAAATAGAGAATATGATGAGAGACGAACACATCAGAGAGAAGGGTTGTTTCAACTGATATCAACTAAACCCATATATGACGCTTGGAATATAATAGATGGGGATGAAGGAAGGAGAACCTTTCCGAATTATTGTGATCTGTTCAATATTGTTATGAGATCTCGTAAAGGACCAAGAAATAAACCTGCCAATATTAAGAGAACATACTATGAACATATACCAACGTCAATACAGGCGGAGGAGAGTTTATATACACAAATCAGATCGTTTAGAGACTACAAGTGCGGTAAAATATGCGTTGAACCTTATGTAGGCTCTATTTCAGTGGATCCAACGTATAGTGAT
AGCAAAAACAGGCGCTCCAAACACAATGAACCTGTTCACCCCACGCTCAGAGATCAATCCCACCACCACTCAGGAGCTACTATACGCCTACACAGGACCGGCGCCCGTTGCTTATGGCACAAGAACCAGAGCAGTATTAGAGAACATAATCAGACCTTACCAATACTTCTACAAAGAACCCAATGTCCAGAGAGCTCTAGACATCAAGACAGGATGCAAGGAGCCAGAAGATATAAATGTGGAAGGTCCTAGCAGTGGATTTCACACCGCAAGTGTGTTAAAGCTAGCTGACAATTTCTTTAGAAAATACAGGCCTGCTATGGAAAAATTGAAGTACTGGATACTTGTAAAGCTTCCGAAGCTCAAGTATGCAGAGCTGAGCAAGGGCAGGCAGACCTACAGTTTTATACACAAAAGGAACCTCCCAGCACCTATCGCCCTAGAAGAGACAGTGGAGTTCTTAGAACAAAATCTAAGAAGAAAAATAGGCCCAACCCTCC
GGCTAAAAAAAATGGCGCAATCCATAGTCGTAGATGGGGACTACGACGCTCTTGCTAGTAGATATCTTAAATTTGTTTATGATTTTGAAAATGTAACTTATCAAAATAATTACTTCGCCACAGATAAATTTAAAAAAGACATAGAGCAATATCTTAAATCAATCCATGATGGAGAAAAGATTACACAGTCTAAGATTGATGAAAAGGAAAAAATACTGTTAGATAGAGTGCCTGCTGAAGAAAGATGTTTAATTTCAAAATTAGTATTCGCATATGGAAAACATGGAAATGTAGAAAATAAACTAGTAAAATATGGAGTAAAAGATGCGTTATCGCATGCACCTCAAAAAGACGCTAAACCTTATGAAAACAACATAATTACGTCTGAAATTTTTAAAGAAAAATCAGAATACACTGATATATACATGGACCCATCAATTAATACATCCTGTCAATCAAATTGTCAAGCTATGATGTTCACAATTTCTGAAATGAAATTA
TTAAAAAACACCAAAAGTATCAGAGATGGATGACACCTACACAAGAGCCATTGCGCAGAAATGCAACATTAATACGTCTGATCAAGCCGTAGTCCAAGCAGAGACATTCATAACAGACATAGAATTTGTTGACAATAACCAAGGCAATTTTTCAAAGCATGCATTAGGAAATGTTACTCACGCCGAATTACCCCCGCGCAATATTACATATGATATTAGTATCGAAAATGAGTTAGTATCGCCTATATTATGCCCAGACTTTCACGCAGGATATAATTCTAATTACATTAGTAGCTTGTGTTCGTTGGATAAAGACGTGCCAATCGGATACCTCTCAACAAGTGGAATAATTCACCGCACTCAACGGTCGGGTCATGAGTACTATGATGATGCAAAAGTTAAGAAATTTGCTGCTTGCTTTAAACATATCAATAGTTTTCAGATTCCTGCTCAGAAGGTAAACGTAACAGATGCGTTTGAGGATTTGACTTTCTTATATC
ACAGCTATATAGTCCAATATCGTTCTACCATGCTATTTAAGAGCTTTAAATAATAACCCACTATGTACCCTTAGGTTTTATTTTATCAACAATATAGCTTAAAATAGAAATATACCTAAGTGCTTTTTACTATACTACTATTATTTATCGGAGTTAATTAAGAATGTCTTTTTATCTACCGAAATACACCGATCCAATTGAAGCAATCGAATGGAAAAAGAACGGTGATATACCTGGTGATGGCGTTATCAATAATATCAACCAAGGTGCTATTGTTGGTTATGCTATACCTACTAAAGAGTCTACTCTTAGTAATGCGATTTGCCCATTATGTAATCTAACTGAATCTAGTCATGGTATTTTACGTGTAGGCCCAGATAAAGATAAAATTGTCTGTCCGGGTGATTTTATTATTTTAATTCGTAAAAATAATGGGCGTATACTAGATTACAAATTAATGCGTCAACGTGAATTTAATAAACTTTATCAACTGGTAACAA
GGTTTGAGTGCATTTTGTGTATTTGGTTCAATTCCAAATCGATTAAGTGACATTCTTACTTACAGCTATCAGTTCATAATGGCTGCTACTTCTTTTAATGTTCGTGACCTCATTAACTCCAATGGTGCTGATGCTATGGGAGTTAGGGGGTTGGTAGACGCCCACGCCACAAAAGCTGCCGAGGAGCAGTTCGAGTACATCAAACGCTCGAAGAAAGTGTGGGTAAGGCAAATTCTCTCCGCTTCAGATGGTGAAAAGATGCAGAAAAGGTTTGGCGGAACTTTCGATCTGCAATTGTCCAAGAATTTATGCCCACATAGCTTTGCTGGGGCTATGAGACAGTGCGAAACTTTGGAGTGTTTATCTTCGTTTCCCGAGGACTCCCTAATTCTCGACTTTGGGGGTTCCTGGTTATTTCATTGGCAGAGGCAGCACAATGTTCATAGTTGTTGCCCAGTGTTGGATGCCAGGGATATGGCGCGTCACCAAGAAAGAATGAT
ATTTGAATAAAAGAATGTTGATATAGCAATGTTTTAAGTAATAAAAACACCTTTTTGGCTAAGAAATGGCTAAAAAAGGTGTTTTTTTGTTTATATATTTAATTGCTTTAATGCATTGACTGCATCTTCTGTATTTTTCTTGTTAATATGAGTATAAATGTCTAAAGTCATTTGAATGTTTTCATGACCAAGTAACATCTGAACTGTTTTAGGTTTTACATTAGTTTCCGCAATAAGTAGTGTTGCAAAAGTATGTCTAAAACCGTGAACTGTAATATGACGTAAATCCGGTTGTGGCTCTTTTAAGTTATATTTTTTTGCATATTCAGCTTTTTCTTCGTGGTCTTTAGCGTAAATTGATTTTAACCATTGATCCGGTTTGCTTATTCTTAAATAAGTTCCCTTATTAGTGTGAAATAGCTCTTTAGAGATGATTTTCTGCTTTCGCTTGTAATCTATCAAAACTTCTTTCAAACCGTCAGAGATCGGCAAAATTCGTT
TGGGATGAGTATTGGAACCCTGAAGAAATAGAAAGAATGCTTATGGACTAGGGACTGTTTACGAACAAATGATAAAAGGAAATAGCTGAGCATGACTCATAGTTAAAGCGCTAGCAGCTGCCTAACCGCAAAACCACATCCTATGGAAAGCTTGCTAATGACGTATAAGTTGTTCCATTGTAAGAGTATATAACCAGTGCTTTGTGAAACTTCGAGGAGTCTCTTTGTTGAGGACTTTTGAGTTCTCCCTTGAGGCTCCCACAGATACAATAAATATTTGAGATTGAACCCTGTCGAGTATCTGTGTAATCTTTTTTACCTGTGAGGTCTCGGAATCCGGGCCGAGAACTTCGCAGTTGGCGCCCGAACAGGGACTTGATTGAGAGTGATTGAGGAAGTGAAGCTAGAGCAATAGAAAGCTGTTAAGCAGAACTCCTGCTGACCTAAATAGGGAAGCAGTAGCAGACGCTGCTAACAGTGAGTATCTCTAGTGAAGCGGA
GTGGGTAGTTTAATTCTTGCAATTTGAGTCATAACTATTTTCCTCCTTTCACATTTATTGAACGTAGCTCCTGCACAAGATGTAGGGGCATTTTTGTATTTAAATAACTAGAGTAATTAACACAAAGTGGGTGATACATGAAATGAGCGAACTGAATAAACGCCAAAGAACATTCGTTGAGGCTTATGCGATACCTGGAACAGAGTGCTATGGTAATGCTACTAAATCAGCTATTAAAGCTGGATATAAAGAAAGTAGAGCAGAAGTGACGGGGTGTGAGTTAGTAAGAAATAGTAAGATACAGGAATACATTAAAGGGGTCGAGCAAAAGCTTTTTGATGAGCAAATAATGAGTGGTAAAGAAGTTTTGTATCGACTAACAAGAACTGCAAGAGGCGAAACAGTCGAAATTGAACCGGTAGTGACAAAGCAAGGAACTTACAAGATCAATCCCACAACAGGCAAACATAACCTAGTCTATGATGAAGATGTAGAATTGA
GGGGTCCCTATGGAACCACGGACTTTACAGGAGCTTGGTCTCCTATTTGGAATTACTTTTGGAGATTTATACCTACCTTGTGCATTTTGCAATGACATCTTAACCTTTTTGGATAAGTCTGCGTTTGCATTTGGACAGTTTACTATTGCATGGCGTGATGGGTATCCTTATGGGATATGTAGACATTGTGCACGGACAGCTGCAGCATATGATATGAAATTTCATCTACAAAAAACAGTGTGTGTAACTGAGGTAGAATCCGTGACAGGTATTGCGTTTCGGGACATCAATGTGCGTTGTTCTGCATGTTTGAGGACACTCCTGCCCCATGAAAAGGGTGTGTTAGAAGCACAGCACGTATCTGTCCACCTAATAAGAAATAGGTGGCTAGCTCGGTGTACATTGTGCTTGACCTTGCATTAATCATGCATGGGGATCACGCAACAATACCTGATATTCTTTTGGAGGCTCTGGACTTAACACCACATATCCAAGAATAC
GCATTCTTGCTCGACTTTCGTGTAGCGAAAAGCGTATCAACGACAGAGCGTTTACCATCCCTTGTATCCAAACCGGTTTACCTACACTCTATCTTTGGGTTGTATCATTGTGACTTTGTTATTGTGGAGTTCGATTCGTTCGACTGAGCTAGCCTCTGCCTCCACGTTAACGACTTCGCAGGTTACGGCTGTATCTTTAGAGAGGGTAACGGAATTACCATCGGTTGGCGGTATTCTGTCCTATTACCGTGGTTTCCCAACCCGAGAAGTTCTTATAGACTGAGTTTTTAAAACTCTGCCTCCTCGGTTTCGGAAGTTCACGCTGAGAAGCTGAAGACCAGGGCTGACCCTTATCGGTTACTAGTCTTAGTTTCGCGTGTGCCATCCGCCTCTTGATTTTGTTATTGTGGAGTTCGATTCGTTCGACTGAGCTAGCCTCTGCCTCCACGTTAACGACTTCGCAGGTGTTTGGCCGTGAGACTAGTTCTTTTATTTTCCAC
GGCCAGGCTCTCTCTCGGGCGCGGGCCCGTGAAAAAAATTTTTCGGCCTCGCGACGGCCTCGAAGAAAACCGTAGAGGGGAGTGGGGGATGGGATTTTTTTATTAGGCCACGCCCACTGGGAGGCCACGCCCACTGGGAGGCCACGCCCACTGGGAGGCCACGCCCACTGGGAGGCCACGCCCACTGGGAGGCCACGCCCACTGGGAGGCCACGCCCACTGGGAGGCCACGCCCACTGGGAGGCCACGCCCACTGGGAGGCCACGCCCACTGGGAGGCCACGCCCACTGGGAGGCCACGCCCACTGGGAGGCCACGCCCACTGGGAGGCCACGCCCACTCCGGTGATGCAGCGGTTATGCGATTGTCCTCTCAGCGCTACAGTGGGGCTCACTGCTATGCTGGGGCTCACTGCTATGCTGGGGCTCACTGCTATGCTGGGGCTCACTGCTATGCTGGGGCTCACTGCTATGCTGGGGCTCACTGCTATGCTGGGGCTCAC
AGAGACCCACAAATCTCATGTTCCTGCCGTACTGGCTGGGTAAGAGGGAAAATGTTCTGCATTTCCCTCTGAATGGGTGCTTTGGGGGTAATGCCCTTGTACGTGCCCCTTAACAATCATGTCACCAAGACCTGATATGTTAAGAAAAACCCAACACACCTTAACTTCCCATCATGTCATACATCAACATCCCCGACGATGTCGTATCTAAGTACTCGGATGACCTCAAGACCTTCACTCAAAAGGCAGGTGAAATTCCCAGTTCYAAATCACTGATACCGCAGACTGCATACACCATTGCAGCCTTAAAAACTAAGTTAAAATTCTGGGAGGTCACCGCCAAGGACGACCCCACTATAGCCTCCGACTGGGCTGGAGTGTGCACCGCCATCACTGCAGGGACTTTTTCTGCCACCAACCTGAAAACAGTTTGCGAGTTGGCATTCAACCTTAGGAAGCCCCATGAAACCGGGAATGTCTTTATCCACACTGTTCCCTCT
GTATTGTGCAGTATTATTTTACGCACGACCCGGATTAATCAGTTATTCTGAGTATATACCCGTTAGTTACTCAATGGAATCCATCATTCAGCACGAGTCCACTGTTCTTCGAGTCGATGATCTAATCAATGACACGATTCGAAAGAACGCTGCTAGGTCCGAAACAGCCATTGGAAGGCTTGTTTCCGATGCCGCTGTGCGAGTCGTCGCAAGACAATGCGACTTAACTCCAGCGATGCCTCTCAATGTTTCATTTCAATTGTCACCGGAAGATCAAAATGCTTTGAGGAGAGATTTTCCTGGAAGAGAGCTCCAATTTAGGAATTCATCCTATTCGTCTCACTCATTTGGGGGTGCACACCGCGTTTGTGAGACAGATTATTTTTATGGACGCTTCCAGACGAAGAATACCACAATCATCGATATAGGAGGAAATTTTTGCACCCATAGTAAGATGGGTAGGGACAATGTACATTCGTGTTGCCCTATATTGGATGTGC
GATGATGTATAATAACCTCAAAAACTAACGCAGTCATAACCGGCCATAACCGCACGGTGTCACTCGGGTACAAATTATGAATTCGATCTTTGGACTTTTCGACGCGCCCAGTGACTGTACTTTATTGCGCCAATTCACCACGCCCGGGAGATTTCGAAATTGCTATTTCCGTGCAGTTCCGCATTCCGAAGTACAATTTAACCGGTTTTATGGGTGTTCGGTGTTTTTCTAGCTTAATCATTGTTTTTAGACGACACAGTGGGTATCTGTTTTCGCTTGGACTTGGCTCCGCTTTGTGAAAATTCAACTCGATCCAACATTTTCCTTATTGATGGAAGGCTTTTATTATTTGCACAACAGACATCGCGCTATTTACACAGAACGCAAAGTGCTGTCTTTTTTATTCCTTGTTCCGGGTACATCTTTTATTGCTAGTGCCTCGCCTATTTTTAGTCACGTATCTTCCTTGTTCTATAGCTATATATTCACGCGGTTTTCGG
TGGCATTTTTGTAATAAGAGATGGTACTCCAGTTGAGTTACTCCAATTCCCTCCCCTCAAAACTATCTCATTCTATTGGAGTATTGGAGTTACTTAAATACTAGAACCCTCAATCTGGTTTCGGAACACGTGGCGGTCATCCGTATAATATTACCGGATGGCCGCGCTTCGGAGTACGCTCTCTCTCCTCTCCCCTGGTGCGTTCCTGGTCCCCTGCCACCTGCCACTCTCCTAGTGGATGGTCGCTCGTCTTTTCCTGCGAGTTGTGGGCCGTAGTTTGAATGATTAATCTTTAATTTAAATTAAAGATGACTTTTACATGTCGCGCGATCTCATTTGAATCTTGAATAATTGTCTCGCGGTTCATGACTACGGCCCACTGTACTATATAATGGACGTGGCTGATTTTAGACCATGCTGCTATGTCTATTTATTCAATTTGAACAACCATTTTCTATAAATGAGGACGGACCATACATTCCATTCAAGCTGACTCAGCT
GACCCGGGCCCTCCCCCGGCGGCGCGCGCGCGAAAATAAACGCGCGGCGGGCCGCGGGCGCGGCGGCGCGGCGCCACGCGCGCGCACTCGCGAGGGACGGGCCGGGGCGCGCGCGGGGCCGGGAGCCCGCCCGGGAGCCCGCCCGGGAGCCCGCCCAAACGCGCCCCCCCGAACGAACCCCCGCCCCCCGAAAACGCGCGCGCCCCGGAAACGCGGGGAGGGGGGGCCCAAGGCTCCCGCGGGGCCCAAGGCTCCCGCGCGGGAGGAGGGGGGGGTCTCCCGCGCGCGCTCCGCCGCCGTCCGGCCGCGCCCGAGAGCGCGGGCAACCAGCACGTCGGGAGGTGCGTCCACGCGCTCGCCACCCTCACTCTCGGCCGCCGCCGGCGCATCCCGCGGCGCCCCGCCCCCCACGCGCGCAGGCCTTCCGCGCGCGGCGCTCTCGCGCGCGCCCGCCGCGAGCCCGGGCCGCCGGCGCGCCTGCGTGCGCACGCGCCTGCTGC
GGGTAAGCTGCTGAATGCTTATCTCTGGTTGCTCTCACCATGGGAATCCTAAGTGAACTGCTCGTTGGAACCACCTTAACAGGTGGGTTAGTTGCAGTGGGGCTGGCAGGCCTGCAATTGCGCATTGCCCTAAAGACTGTGGAAGTTTCCGTTGACCTGGTGCGGGACGCGTATGAATTTGTAGTTGACCACACAAAAACGCGCCCGCCACTGCCGGTAAGAGAGCATGTCCTCAGCATAACACGTGAGGACGATCCCGCTCCAGAGCTCGAATTAGCTGACTGCCTCGAGAAGATCGAGGACAAGGAGACGGATGAGGAGGGCAAGACAAAGGTGGTGCGCACTCGCACCACCAACCGTCATGCCCGTGGCTCGTTTTTGCGCCGGTTGATTGCGGAGGCTAAGTGCCACTTTGGTGGCACGCCTACCGCTACCCGCGCCAACGAGCTTGCTGCCATGAAGTTCTTGGTTGGCAAGTGCCGAGATCACCATCTGGTTGT
AGTTCGTGAACCAAGGATTAAATGTCGCTCGAAACGAAAGTTAATTATCTCTTATCTCTGGTGAATCGCCTCAATCAACATGAAAAATGGATGCAACAATTTGGATTTACGCAGCAAAACATACAAGAACAAACAGAAAATTTCTCAAAATTTATTAAGTACGAGAAGCTGAAACAGATAATAGATAGAAAATCACGCATCAATAATGCTAGGAAAACAGTTACTACAACTTATAATCTAAATATCTTTGACGAATTGTTAGACGACAATGTCGGATTTGTAAACAATGGAATTTCTAATTTGATCTCGTGTTACGGAATTATCAACAATGTGACAAACTTAGATGGAATAACGTTAAATTTTGAACTCAATGAAGTTAGGTATTGTATTTTTAAAATTTGTTATGCTAATATTCTTTATAAAGTTAATAAAGCGGAAACAGGTAAGGAGACGTTAGCGTTCAGGTATGATCGTGAAAATTCTGAGATGGTATTTACTTA
TGGTATCAGAGCATGGTTATGGAAATCATGCGTAACTAAACCATTCGATAGGGGAATCGGGGCTCTGCTGAGCACCGATTATCAGGTATGAACCTTTAATTTAAGTGTTTTAATAGGCTTATTACTACTCGACGACTGGTTTTATATACTATTCAGAGGGGTCAGGTAAGAACGTGTGTTCTAAGGTCATGAGTTCTGTCAAGCGGAAAAGGGGTACTAACGTAAGCGTAGCCGAGGTAAGACCACGAGGAGTGGCAGTGATGGCCAACGTGACACGGGTATCATGACTGCAAACGCAGAATTTGTAGCCGGATGAACACATTAATTATCTGATAATTCTGAGTTTTATACTTACCCAGTCCCAGAAGTAGCAGTATTCCTATTGAAATCCAAGAACTAAAAGGCGAATTACGTGATAAAAGGTAGGAAAGCATCCCTAGAGACCCCTATCACCTTAGTATTTGAAGTTAAACTCTCTTTGAATTACACTGTTTATGACC
GAGAATACTGGCAGTGATTGACCATCACGGTGAGTTGTCCAGCCATGGATACCGGTATTCTCTCGCGGCGCATAGTGACTGCTGAAGTTGACTTTCAATTTGGTTCTGTTGACTACAGTGACCCAAGAATAGTCCACGCATTATGCACCCCGGGTTTGAAGGAGCGGGCGACCTTCGGGCGTCAAATTGTTACTGCGCTCAAAATGGCCGTCATTGCACTGACGTTACCTGTGTGGTGGCCCCTCAGACTTGTCTGGAGGGTCATCATCATGGGAGTGCTGTGGGTCACCAGGTTCWTCACTCGGTGCACCAACCTCATCAAATGGTGCGTTAAGGAGACGCGCGTTACCGTGCGAGCTTATTGGAAYATTCTCAACAAGCGTGCCAGGGGGTTGGTTGTACTGGGTTGTTGGGCCTCCTTTGTGTTGTATGGTCCCTATGCCTTACTTTTGTGGCTGGGCGTGATTGTTGGATACATAATTTGTGTCCTACCGTCTAAT
GGGCCCTAATGGTGTAGTACGGAAATGTGTCGTTGTTTCTCTTTAACAAAAGGAACCGTTCTCTTCTTGTATTTTTATCAGGTTGAGGAGCCCTGTCTTCTACAGATATGTCAAGTTTCTTTTGGACCGTGTTTACTTTTTGGAGAACATCATCAACTCTCTCCAAAAGTTCATTGTTTTGGTCTAAAAGATCATTATTTTCGTGTCTTATGTCTTTGATTTCTACGCCCATAGAGCGAAGCATATTGTGTGATTCAATTAACATATTTTCTTGCCTGTGATTTGTTATTTTCATATCTTCCATCATTAATCTAAGATCCAACATTTCTCTTGACATAGTTTCTTTCTCCCTTTTTTGAAAAAGGGTTGTATATTGTGCATATAATCTTATTAGTTCTTCCATTTTTATGTAATATCGTTTGATAATGTCGGCGTTTTTAGTATTAAGTCTCAACATGGCCATTTTAATATTAAACGGTTCCATTACTAACCATTTTGAT
GGGGAATTCCAAAAGCAGGTAGATATTGAAAGATGAGTCTTCTAACCGAGGTCGAAACGTACGTTCTCTCTATCATCCCATCAGGCCCCCTCAAAGCCGAGATCGCGCAGAGACTTGAGGATGTTTTTGCAGGGAAGAACACAGATCTTGAGGCTCTCATGGAATGGCTAAAGACAAGACCAATCCTGTCACCTCTGACTAAGGGGATTTTAGGGTTTGTGTTCACGCTCACCGTGCCCAGTGAGCGAGGACTGCAGCGTAGACGATTTGTCCAAAATGCCCTAAATGGGAATGGAGACCCAAACAACATGGACAGGGCAGTTAAACTATACAAGAAGCTGAAGAGGGAAATGACATTCCATGGAGCAAAGGAAGTTGCACTCAGTTACTCAACTGGTGCGCTTGCCAGTTGCATGGGTCTCATATACAACCGGATGGGAACAGTGACCACAGAAGTGGCTCTTGGCCTAGTATGTGCCACTTGTGAACAGATTGCTGAT
ATGACACCTGAAATGTTCAGCCTTCTGAGTTCTGGTGTATACACATTCAAAGAAAGGGCAGTGATTCGTGAGCTGTCATGTAATGCAGTAGATGCTCAGAAAGAAGCTGGAAAAGAGAACATCCCATTCCATGTGCATTTACCTACTCGATTTGAGCCTTACTTTGAAGTCCGTGACTTTGGAACTGGTTTAACCCATGACAAAGTAATGAGTTTGTACCTGAACTACGGGGCTTCTACGAAGAACGACTCTAATGACTACATTGGTGCAATGGGTATCGGCTCAAAGTCACCGTTTGCAATTGCTCAGTCATTCACAGTATCTAGCTATGTTGATGGTGTTGTTAATAAGTACTCTGTTTACCTTGAGAATGGTATCCCTCAAGTGACTAAGCTTACTACCAACCCAACAAATGAACCTAATGGCTTAGCTGTACGTGTGGCAGTTGCTGACCATCGTATTTCAAAGTTCTTTGAAGAGGCTGGTAACGTATACTCATA
GTAATACAGTCATCAGGATGAGTGACTCACGTGCGTATGCTATCGAAATCCTCGATCTCTTCGCCGATCAGGTCCCCCCTTTACCGGGAGGTGATTCACGGGCTCTATCCCGAGCTCGAGCTTTCCTTCGGAACCCTATTGTGGTCAGGAACTACCCAAATCTTGATCCACTGGGCAATGATGCTACTGTTCGCAGGAATCTCTTCTTCGTGTGCCTCGACGTTGCTATGCTTGCTCTTGACATCAACGAGTTCAAGGTGCGTATTGAATCGCACCGCGTTGCTCGGGAGCTAGCGGCACTTCTGGGACCGACGGGAGCCGATCCTCAACCTACTGCTGTCCAGATAGCCGAGTCTTTCACGGACAAAGGCCGAACCACGTACGCAGTGGGTCAGGACGGCCCTGTATACATAGAAGGGGCTTACTCCCCTTCTCCCTTCACTTACGGCCCGCGTTACGTTCAGGACGGGAACTTCGTCAACGTGGTGGGTCCGGTGCGA
AAATAAAACATCTCAACACAACATAATCAAAAGTACTTCAACAAACATCAATTTATCTCATTTTCAATTGTCATAACAAGCAACAATGTCTTCTTTGTACACTCTTCGAGCAGCAGCTCAGTACGATAGGAGGTTGGAAAGCAAGAAAGGTTCTGGTTGGGTCGAGCACAAACTCGAAAGGAAAGGTGAGAGAGGAAACACTCACTATTGTAGTGAGTTTGACATTAGTAAGGGTGCCAAAATCCTGCAATTGGTGCAGATTGGTAACACTGAAGTTGGAAGGACCTTCCTGGAAGGTAACAGATTTGTTCGTGCGAATATATTTGAGATTATCCGGAAAACCATGGTTGGTCGTCTGGGATATGATTTCGAAAGTGAACTATGGGTCTGTCGCAACTGTGACAAAACTTCTGAAAAATACTTCAAGAAATGTGACTGTGGGGAAACATATTATTATTCTGAAAGAAACCTGATGAGGACAATGAATGACCTGATGTATC
ACCGGATGGCCGCGATTTTTTTCATGTGGTCCCCCCCACTATTATTTGTCGGCCAATACAGACGCTCCCTCAGAGCTTATTTATGTAACGGTTCCCTATAAAACTTGGTCCCCAAGTACGCATTCCAAACATGTGGGATCCGCTTTTAAACGAGTTCCCCGAAACCGTTCACGGTTTTAGGTGTATGCTAGCGATTAAATATTTGCAATTAGTAGAAAATACATACTCTCCCGATACATTAGGGTACGATTTAATACGTGATTTAATTTTAGTCATTCGTGCCAGGGATTATGTCGAAGCGTCCCGCAGATATAGTCATTTCCACTCCCGCATCCAAGGTTCGTCGCCGGCTGAACTTCGACAGCCCGTATACCAACCGTGCTGTTGCCCCCACTGTCCTCGTCACAAACAAAAGGAGGTCATGGGTGAATCGGCCCATGTACCGCAAGCCCAAGATGTACAGAATGTACAAAAGCCCTGATGTTCCACGAGGATGTGAA
GTAACATTACCAGATCAGCCCTCTTAACAGACAACTGATCTTTCCTCAATTAATCTGTCATCTAGTTTGTGAAAACTGATGTCAAATGGCTTTCCAACTAGCTCTCGATGCTCTAGCGTCGACTTCACACAAGGACCCCTCCTTGCACCCAGTCCTAGAGTCGGTTCACGACTCCTTAACGGACTCCCTCCAAACCTACCCCTGGATGGTCCCACAAGACCTCCAACCCTTCCTTCTCAAATCGGGAATCCCGATCAACTCCTTCGGAAGTTCCCCCCACCCCCACCCAGCGCACAAGACGCTGGAAACCCACCTACTCTTCACCCACTGGATGCATCTTTGCACCCAGCCTTCATCTGTCCTCTTCATGAAGCCTCAAAAATTCATGAAGCTCCAAAGGAAGAACAAGTTCTTCCAACATCTCCACAACTACCGCCTGACTCCCACCGATTCAGTGCGTTTTCCTTCAACCTCTCCCCACCTCCCAAACACCCCTTTCG
ACCGGATGGCCGCGCTTTTTTTCTTTTATGGGCTTTACTTGTATTGGGCTTTACTTTGGCCCAATCATAATCTGTCTGACAATCTTAGATAAGTGGAAATACTTTGGCGCTAAGTTGCTCTTTGTGTATAAATTAAAGCCTCTTGGCCCACTATCTTTAACTCAAAATGCCTAAGCGCGACGCTCCATGGCGTTCAATGGCGGGAACCTCAAAGGTTAGCCGCAACGCTAATTATTCTCCTCGTGCAGGAATTGGGCCAAGAATAAACAAGGCCGCTGAATGGGTTAACAGGCCCATGTATCGGAAGCCCAGGATCTATCGGACGTTGAGGACGCCTGATGTTCCAAGAGGTTGTGAAGGGCCTTGTAAGGTCCAGTCATTCGAGCAGCGACATGACATCTTACACACTGGTAAGGTAATGTGTATATCTGACGTTACACGTGGTAACGGTATTACCCACCGTGTCGGTAAGCGGTTTTGTGTTAAGTCCGTTTACATAT
ACCGGTGGCGAGCGGAGTTTTGGAGTCTATGTGGGTCCCACTATTGGAGTTGGACTGGAAATAACGTTAGTGGGCCTAATGGACGTGGCCTGTTAGTGGGCTTTATGTGCATTAGTTGGGCTTTGTGTCATGTGGCCTGATTGTTTTGAAGTACACGTACAACCGTACGTGTACGTAAAGGACTTATAGTATTCATTAAAAAGTATAAATACGGTTACATGGTTGTGGAGGAATACACCTGGTATTCCTCTCCTAGATTGATATCTAGTACCGGTGCTTCCTGCATCATGAGGATGTCAATTGCCTCGATCATGTCTTCGTATCTGAAATCTGCTTGGGGTGAGTCCCTATACATGAGTCGCAGGAGGTTCTTGATCCCCTCTTCGAGTGCGTTGAAATCGAATGGAGCTATGGTACCTTGATGCGTGTATGGGATGCGGAAGTGTTGCTTTTGGAGGAATGGTGTCCTGGTGGAGAAGAATTGTATCTCGGTGGATATC
CCATGGCCGCGGGATTGAACGCTCTTTAATAACCATGGAAACTCTAGTAGGAGGGCTGCTGACTGGAGAAGATTCTCTGATCAGTATGTCAAACGATGTATCTTGTCTTTATGTTTACGATGGACCAATGAGAGTTTTCTCTCAGAACGCATTAATGCCAACTCTGCAAAGTGTAAAAAGAAGTGACCAATTTTCCAAAGGGAAAACAAAGAGATTTATCATTGACCTGTTCGGAATGAAGAGAATGTGGGACATCGGAAACAAACAGTTGGAAGACGAGAACTTAGACGAAACTGTAGGCGTGGCTGACTTGGGGCTGGTGAAATATCTAATCAACAACAAGTACGATGAAGCAGAAAAGACAAGTTTAAGGAAGTCAATGGAAGAAGCATTCGAAAAATCCATGAACGAAGAATTTGTGGTTTTAAACAAAGGAAAGTCTGCAAACGACATCATTTCAGACACAAATGCGATGTGCAAATTCTGTGTAAAGAACTGGA
CGCCCCACCCCTAGTGATCGCGCGCGCTCTCTCTTGGGGCCTGACGGCCGAAGGCCGTCAGCTGCCGAGCTTCGCTCGGCAGGCCCCAAGAGAGAGCGCGCGCGATCACTAGGGGTGGGGCGAGTGCCCTGCTCAACGGGTTTTTTGGTGGGCGGAGCAATGACGTCAGCGGACATGTCTGGACATGTCTTTGAGCAAGTCCATATAAGGAGTTCCGCCGGATATGCAAATGAGCAATCGCGCAAAGCATTTTGGGTAGTCACCATGAATAAAAAGGACAGCAAGAAAGATGACGCCCCATAATTTTAATAGGAATTTTAACCATGGCGTTTTACGAGGTTGTGTTTCGTTTGCCAAGAGACAATAACAACTTGTTGGATGAAGATAGATATCAGCCAGAGTTGAAAGAAGAAGATGACTGGCCTGAGGAATATTTAACCAGTGAAGATGCCAGCTTTATCGGACTAGCGTATGCTGTGCTAAGTGAAATTCGGAGATTC
GTTTTATGTCAATCATCCTGGGGAACACCATCTCAAACACCGTTCAGTACACGGTACTGCAGGTCGACAGATCTTGCTGTATCAAAACTAGCCTCACCGCCACATCCGAAGCCACTTCCTGGGCCATCCCCCCTTTAGCCATCTGCTGTTGTTGCTGTGTCTGTTGTGCAGGCGGATTCTATCTTGTTCAATCTGGACGTTTTCCAAGCCTCAGCCGAAGGTTGGACGTGCTCGGAGATTCCTGGTCAACCCCAAAACACTCATTGCGTAGCCACAGGGTCCCAGAGCCACGTGTACGTCGCACTAGCCTCAGTGATTCTAGTGACTCTAGCTATATCACTGATTTGGAACTGTCTCGGCACCGGTCTAATCCTGTGGCGCATACACTCAGGCCTTCGATCCATCGCCCAAGCGTTGGTCCCTCGTCGCCGATCATCTCGCAGAACTCTATCCCACTCGTACCAATCAGAAGTAGACCGAGTGTAACTGATGGAGTCGTT
ATCGATTTTGCTGGTGTCGCTGCTCTTGTTACTGCTGCTGGTGTTTCCATCATTGGCATTACCATGGCTTTCAAAGGCATTTCACTTGGCAAACGCGCTGTCAACAAAGCCTAATCGGTAACTGAACTATGCTTATTGCCCTGCATGATATTCAGTTAATTATTTTCGCGTTGCTGGGTGGCATGTCGGGTTTTATAGCTGCTCTCAACTTCCGATAACAAAGGGGCTAACGCCCCTTTTTTTATGGTTATGTTTATGCGCAAATTCTTTATTATCTCTCTGGTCATTAGCTTATATTTCACCGTTCTCCCTGCTTTCGCTGCCTATCAGTTACCTTTTGACCAAACAAAGACTTTTCCAACTGTTCAGGCCGCTGCTGAGTATTATGCTAATTTACTTGGTGGTACTTCATGTAAGGCTGACGGTAACAGGTTTAAAATTTATAGAGTTAAATCTATTAGCGACCCCTCTTTTGTTATTCAACAAGAAACCTATTTGGA
GTAATGCGAATTGGCAGCATGGCCACCATCTCAATCCTAGTCGTGGACGAGGACCGGCTTCGGCGCAAGACCGGCCCTCCACACGCTGTCGCCTTTGGCGATGTCGACATTATCATTCTTCCTAGCGAGCGAAAGCCGCTTTTCCTTCCACCTGAATCAGATCCCGAGCATGTTGTTCAGGAACTTTTCAGAAGACCGAGAACTGAGGACTCCCTTATAGGATCCTTTGTCTTCTACGGTGAAGGGGAAGAAATGCAGACAGTGATGCGGACTGGACCTGCTCTTCCCAAAATACCCTCCATTTCTTCTCAGCCTTCTCCTCTTCTAGGAGATGGGTATGAGGTCATAGGCCTTCGATATCCACTTCTCTTTGATCAGGCTTTCTCCCCGAGGAAATTGCCTCCTTCTCGAGTTGAGAGGGATCCCCTTAGGCATGGAATCATTAGTGGGAGTCATGGTTGTTCGGTTTCCTCTCAAAACGGGACGTATTGTGTTCCTTT
AGATTTTCTTGCACGTGCGATAGCTTCGGACAGCTTTGGCAGCGGCAGGTTTGAAAGAGACATTTTTTTTTCTTTCATCAGCCGTGAACGTGTTGAGAAAAAGACAGCTTAGGAGAACAAGAGCTGGGGATGGGCAGGAAGACCATCCTGAAAGGCAAGGGGGGCGGTCCCCCTCGACGAGTGTCGAAAGAGACCGCGACGAAGACGCGTCAATCTAGAGTCCAAATGCCAAATGGACTGGTGTTGATGCGCATGATGGGGATCTTGTGGCATGCTGTGGCTGGCACTGCGAGAAACCCTGTTTTGAAAGCATTCTGGAATTCCGTCCCGTTGAGGCAGGCCACTGCAGCACTTCGGAAGATAAAGAGGACAGTGAGTGCTTTGATGGTTGGCTTGCAAAGGCGCGGAAAAAGGAGGTCAGTGACGAACTGGATGAACTGGTTGCTGGTCATTGCTCTGCTGGGGATGACACTTGCAGCGACAGTAAGGAAAGAAGGGGA
CATCATCTATATATACCTACATGAATGACGCTGCTGTCACCTCGCACTACCGCTCCCGCCCGCTAGATGGCAAAATTGCTCCACCAAAGTATTTCCGTGATACAAAGTCCGGACTGGGCGCGGCGAATACGTGCCGGGCGAGGCACGGAGCCGACTTTCTGGCACCGATAGCAATAAATGGGCGTTCCCTTGCGTGCGGAATTGCGCCGGCACAGTCCCAATGGCTTGGGAGCGGTCCAGAAAGCGATTAGTTTTTGCGTACGCACGCGAAAGCTATTTTTGCAGCACTTACTTCCTTATTTGTTTACAACCGCCTCCGCCTGTGTGTAATTTAAAATTTGTACATACCGTTCCGATCGCCGTACTTGGGCTTGGAACGCGGACTTCGAGTCCCTAAATTGATTTATGGTGTCTTAATCAGCGCTTTTTGTGCCACGTTGTGCGTTCTCCGTTGACCTTTGAAAAGGCGCGTGGTATTTCTCGGTGTGTTTTTCGGGCGG
ATGTACAGGTATAACATCAAAGATGGTATCAAGAACTAAGAATCGAAGGAACAAGGCAAGGAAGGTCGTCAGTCGCAGTACCGCTTTAGTGCCCATGGCACCAGCGTCACAGCGCACTGGTCCGGCCCCGAGAAAGCCGCGTAAGCGGAACCAAGCGCTCGTGCGTAATCCACGTTTGACAGATGCAGGTCTTGCTTTTCTGAAATGTGCGTTTGCTGCCCCTGATTTTAGTGTGGATCCCGGTAAGGGTATTCCGGACAATTTTCATGGTCGCACACTCGCCATTAAGGATTGCAACACCACGTCGGTGGTGTTTACACCGAACACCGACACGTACATCGTAGTGGCCCCCGTTCCGGGGTTCGCGTATTTCCGCGCAGAGGTCGCGGTTGGAGCGCAACCCACAACGTTCGTTGGTGTGCCCTACCCTACGTATGCCACTAACTTCGGTGCTGGTAGCCAAAACGGGCTTCCTGCTGTTAACAACTACAGTAAGTTCC
GGCCATCCGCTATAATATTACCGGATGGCCGCGCCCGCCCCCCCTCTCTCCACGCGCGCATCTTTTGTTGTTGTTCCACGCTCCTTCCTATTGGTACGTGTCCTTCACTTTCTCATCTTTTGAGTGGCCTTTAATTCAAATTGAAGGATAAAACTTTCCTCGCGTGATTTTCTTTTTCGAATTTATTAACACGCGATGAATTATTTATGTCCTACYGATTATGTGAAGGACGTGGCTTTATTTGGACCATGCTGCTGAGTTTATTTGCGATTGAAGTCTATCGATAGTCTATATATTTAACCTGTCAGTTAWGTCTGTTTATCCAACTCAGCAGCATACCACGTTTATATTGTTAGCTCTGTTTTATTTATATTYACAGCATGATAATGTATCAGTCAAAAGGTAAACGTGGTTTTCATATGACTAACCGACGATATAACTCTCGTTATTCTATGTTTAACCGTATGACCGCTATTAAACGACATGATGGAAAACGTCGA
ATCGCGATTTCTATTTTGTGACGGTTCGTGTCACGTGACCGAGAAAGGCGGTGTTCCGTGACGCGCTCATGTGTTGTCTGCGGCACGCCGTTCGAGGCAAAGAGACCGCAGGCCAGGTTCTGCGGCGCGACCTGCAGAAAGCGGCATTCACGCGGGGCAAGCGCCTCGGCGTCGACACCCCAGCAGCCGCCGGTTCCGATGACTGGGGCCCCGGAGGTCACGGATCCCACTCCGAGCGCCGCGATGCCGCCGCTGCTGCCCGCGGCGGGGCTGGTCGCGACGGTGGTCAAGGAGCTGACCGCGGCCGGGCGCATGGAGACGGTTCTCGGCCAGCAGGCGCTGCGGTTGGCGATGCGGCTGGAGACCTCGACAGTCGACACCGGTGCGGGCCTGGCGTCGCTGTCGAAAGAGCTGCGGGCGGTGATGGCGCAGGCGGTGGCTGGCGCGGCGGTCGAGGCGGATCCGGTGGACGAGTTGAAGGCCAGGCGTGACGCGAAGCG
ACCCAACCTCTCCACACTCACCTCTCCACACCTCCGTACAATAAAAATCCATATAAATGGCCCCGCAGGGTAAACGCTGGTGTTTCACTTCTTTTGACTCTGATCCTCCGTTTCTCTCACTTCCCGATGGATGTAGTTACTTGGTTTACCAAAGAGAAAAATGTCCTCAGACAGACAAAGAACACTGGCAGGGTTTCATCACCTTCGTCGGACAGAAGAGACTTAATACAGTTAAGTCTCTTGCAGGAGGAAACAATTGGCACTGGGAGGTCGCTCGAGGAAAAAATACAGAATGCAGAGCATACTGTACAAAAGAGGATACTCGAGTTGCTCCACCCGTCGAATTCGGTCAGTTCACAGAACTTGGGTCGAATAAGAGGAAGACGATGGAACTATTTCAGGAAGACCCAGAAGAACTCAAAATTGCCGACCCTCAGAAATATCGTCGATGCCTGGCAATTATCACAAATCAAAGATTCGTTGATGTTGCATTGCCTACT
ACAATTTTAAGCGAACGTGCCCCTGCGGTGTATCCCTCACCAAGCCTCTCTGTGTATCATCTATCAGATCCTTCCGCCACAATGCCTCTCACATCTAACAACTTTGCTACAGCCACTATTGTTGTCGAACGAACGAATCGCAATCAGAACAATCGTCGTGAAATCATTGCTAAACCAGCCTTTTTGACGCTCCTCTTTTCACACAAAGCTGATGCTCTCAAGAATCCTGAATTTCGCGGACTCAACCTTGACGCATTCTATTCTACTAAGGACATGATGGATACCAACGAAGTTCGTACCCGCCTTGGTTCCGGCAATGGATTGAAGTTTCATTATAGCAAGGGTGTTCCGACCATCTCACAACGTGGTGAAGCTCCGGTTAACGGAAAGATGATCGTCGTTTGGACGCCTGTGTTGTCGGGTTCCTCACTCCATGTCCTCAACCGTGTTATCCTCTCCATGTACTCCGAATATGTGATCAATGGTATCCCAGAATTTCT
GGATTTCACGTACAACGTAGGGTTGTCCTTACGCGTTGCGCGCAAGGTCAGACAGGACGGGCTTGTCTGGTTTCGGTTGATGCCACCTATTTCCACCGCCCAGTGGTACCACTCACTCTTACTGAAAAGTTTGTTCGTGAACCGGTTTAGGCAATCGTCATTGTTCGGGGGGAGGGTTCCGTTGATCCCCAACACGACGATTGACGGCTACATTACCACACACCAGCACCACACAACCCCGAACTTTCCGATGGAGCACGCGCTCCGCAACGCATTCCTCGCCGCGGTTATCGCCTCGCCGCGGGGAGGAACACTCTTGACCGCACCGACAAAGAAAGGGAAAGAGAAGAAGGCGCCACTCGCGACTTACCGGCGCTACCGTGCGAATATTCGTACGGAGTCAACCATCGCCGGTAATGTCGACGCGCGTGTGGCTGGCATCCAATACGAGATTGGAGCTCGCTACGAACGCGTAGGGGAGGCTTTCGCTCCCGTCCCCG
GAAATCTTAAATACAAATTTTAAAGAATATTATTCTTCACTCCTCGTCACAACATGCTTGCTAACATCCGCGACTATTTCCATGAGAAACTCACTCGCCTTTTATACGATCACAAGATTTTCCAATCTAACTCTAAAGATCCTGATCTAACACTCGAAGCACACCACTCCTCCGACATCGAAAGAATTTATAAATCAATTCACTACGACTTCAATCGTTCCCCAGCTCCTATCGACTATGAAGCACAATACCAATCAATCAAACATATCCTTGAAGATAAACAATCTCAACAAGGCTTTCCCCACGAATATTATCGTCTCCACGAATCTCCAATTCCTGATGACAGAATTCCTCCTTCCGGTATTAAACTCCTCCCATTTGAATACAAATCAATGAACGTCGTCACCGCTACTCCCGAAGTTCCAGAATCCGGTTTTAAAATACATCCTCGTATCGAAAGACTCCTCCGCTCGAAGTATCCACAGTATCTACAATATGTT
AGAGAAGATTTATCTGAAGTCGTTACGCGAGCAGAACAGGTCATCTACGACCAGAAATTCTCTGGCGCAGCCGCTGACCTTCTCAACGCTAACATCATCGCCCGTGATTTGGGCCTCAAAGAGCAGTCGCAAGTTGAAGACGTGACACCTGATAAGGGAGATCGCGATAAGCGACGCTCTCGTATCAAGGAGCTATTCAACCGTGGAACTGGACGCGATTCTTGATAACCTGAGCGATGAAGAGCAAATCGAATTGCTCGAGCTACTCGAAGAAGAAGAGAACTACCGAAATACACACTTGCTATATGAGTTTGCGCCATACAGCAAACAGCGTGAGTTCATCGACGCAGGTCATGACTATCCAGAGCGATGTTTTATGGCTGGTAACCAGCTTGGTAAGTCATTTACTGGCGCTGCTGAAGTCGCGTTTCACCTTACCGGGCGATACCCGGGAACGAAAGGTTATCCGGCTGATGGTAAATATGGCGGGGAGTGGAAAG
CGCCGCCCCCTCAACTTCGCAGAAAAATCCGTTTTTGCATATTTTTTTAAGGGGGTGTAATCATGGCTGGAAGAAATAAACAACCACTCTCTGTTATACAGGGAAAAGGTAGATCAAATCACATTACAAAAAGTGAGAAAAACAGACGAGAAAAACAAGAAGAAGCATTGCGGGGGCATACTGATAAAATTGAAGCTCCTTCTTATTTGACTGCAGCACAAAAAAAGGAATTCGATACTTTAGCTGCTGAATTAGTCAGATTGAAAATTTTCAGTAACTTAGATGTTGACAGTTTAGCAAGGTACGTTGATTCTAAAGACCAATATATAAAAATGGTTCGTCTGCTAAGAAAAACAAAACCTTCAGATGACTTTAAATTGTATTCTCAAATGCAAAGAAGTAAAAATCTTTTATTCAATGAATGCCGTTCTTCAGCTAGTGATTTAGGTTTGACCATTACATCCCGCTTAAAATTAGTTATTCCAGAAGTAGATACTTCA
GTTATTTTTGTGATGGCACAGCGTCAGTTTTTCGGACTCACCTACAACTTTTACGGCCAACCCGCCCCCTTATTTGACTTAAACGACTTACAAGAACTCGCCGGTTGCTACGCTCGCCCTTGGACTAGCCGGTTCAGCCATTTAGCTATCTCCACTGGTTCCCTCCCAGTCTGGTCAGCTCGATACCCCAGCGTTGCATCACGTAACATTATTGTTAATACTTTGCTTGGCGCCCATCTCAATCCATTTGCCGGTGGCCAAGTCACCAGCCATCAAGGTATCACTTGGCGAGACCCAGTTCTATCTTCATTAGCTCCTGTCCCCGCCATTCAACCACCTCCAGTATGGGCGGTCGCCGAAAACGTTCCTTTAGATTCGAACAATTACCCCACATACGTTCTCAATCTTTCGAGTATGTGGCCCATAAACCAGGATGTGCATATTATGACTATGTGGGCGCTTTCGGATCAGGGACCGATCTATCACCTGGAAGTACCAGT
AGCAAAAACAGGCAGTCAAAATGGCTACAGACCAGATGGACATCTCGGGCCCTCCTCCAAAGAAACAGCATGTGGACACAGAGAGTCAGATCCCAAAGATGTACGAGATGATCAGGGACCAGATGCGCACTTTGGCATCGACACACAAAATCCCCCTGAACATTGACCACAACTGCGAGGTTATCGGGTCCATCATAATGGCTGCCTGTACAAACAACAGAGACCTGAGACCAGTGGATAAGTACTGGTTTCTAATGGGCCCTGCAGGGGCGGAAGTTATGACCGAAGTGGAGATTGACATTCAACCACAACTTCAATGGGCAAAAGGAGCTGTCCATGACCCGAAATACAAGGGGCAATGGTATCCATTCCTTGCACTTCTACAGATCTCCAACAAGACCAAAGATACCATCTTGTGGCAGAAATACCCCGTCACCCAGGAGCTAGAGATTAGCAACTCCCTTGAGATCTACGCCAACGGTCACGGCATCAAAGACCGG
GTTATTTTGAGCTTACCGATTGACAACCATCATGGCACACACAGGCACCGCTACTCTGATCAATGCCGAGCGCACAGATCGAACTCTCCGCCTCCTCGAAACTTTTCCTTCCCTGACAATCACCATCAGACAGGACACGTCCGGGCGTGATCTCGTGTCTTCCGTGTACTCCGCGACTGGTATGTCTGCCGCAGCTCGAAACTTGAACCCCATCGCCAACGTCAAGAACATGCGCCAACCCGGCTACGTCAAGCCCGCCCACACCGCTACTAACACTGTCCCACTCCGCGTCGCCACCTCCACCGGCTTGGAACTCCCCACTGCTCATCTCGCCCAGATGCCCGTTGACCAAGCGCTGCGTGATGCCGTTGCCGCTGCCGTTCCCGCCCATGCTGCACGCGTGTTGCCCCCGAACGTCGACCGGGTCACTCCTCTAACGCTCGCCTCTCGCGTAGCCATGGTCTGCGCTGGTCTCGACTGTGACGATATCCACGAGATTG
GTGACCCATCACCTTTAAATGGATTATGGAAAGGTGCATCTGAGTTCATCTTTACTGGTGCATTAATCCTTGTTGCAGGAATAATAATAAAATTTGTATTTTTTAGAAAAAGAAAGGTGGGGTTCTAATGCTTAAAAAAACTTTGATGACTTTAATGTTATTTATAATCTCAATGTTTATTATATTAGAAGCACCAAAAGCCCATGCTGTTATAGTTGAAGATACTGGTTCTCTTGGACTCTGGCATGTTAATGATGGTAATACGTATTTATATACATAAGAGATTAAATGCAAAAGATTATAATAATTTTTATACATCAATTGGTGATTTCGGTTATACTATTCCCGGTTCAGATGCACCACAATATAATATCGAATCTGATAGTGAACACTATTTGAATTTCGGTATTGCTCATATTAATTTCAACAACGGAACAAATAACCAAATAACAAATCCAAATCCCGAAGTATACACAAGGTTCTATATTCAAATGAAGACA
ATATTTGGTGTCTGGCTGTTTAAGCGATAAGAATCTGCTGGTCTGACATCTATCTCTTGGGTATCCTTATTGACTACGGGGATTGTTTACTTGAGATATTCTTATGGAGTGCTTAGATTTCTCCAAGCTGTGGTTTTCTACGGCCGCTGGTCTCCAGCAACGGTGCTATTATGACTGTGTTGCGTGGGAATGCCTAGGTGATGATGATCTACAGATCTTCATTTCTGGCCTGAACCGCCTCATAGAGTCCGTTGCTGTTTCTTGTACCGGCGACGAAGATTTGGACTTCGTCGTGGACTCATGTAATGAGTTCGTTACGGGGAGAGACTTGAAGTCTTTCTTCGCTGCTGACCTCCCTGTTAGAGAGGTCAGTTCTGTGGGATGTATATCTCACTTTATTCCAGGTTCGGTTTCTGGACTGAATGTCTCGGACTTGCTGGATAACCAGTTGTATGGTTGTTCTGTATTTTCCTCCGATTTCGAATCGAAGCTGAGGGATA
GTAAAAAATCTCCTCGAGATGGATGCGATTGCGGCGCGCGCATTATCAGTTATTGAAGCATGTACAACTTTAGTGGATTCAAGGGTGAGCATGGACCCAGGAGTTATGGAGTTATTAGGTATCGCTCTAAATAGATATAATGCTATGTCATTAAGGGGTGTAACGATGCGGCCAACTACACAACAAGAAAGAAATGATATGTTCTTTATGTGCGTAGATATGACAATAGCTGCGTTAGGTATACAAATTGGAAATATATCTCAAACCTATAGACCATCAATGGCAACGATCGGTGCATTAGCAACAAGTGAAATTCCATATACAACGTCGGCAATGACAAGAGTTGTACGAATTACAGGTATGCTGAATACATATACACCAAGTAGGATGTACTTACCACCATATATAGCAGCGCGTGACATGCAAGCGCCAGGAAGATATTATGTACCTGCAGGACGGTCGAGATCCGCAGTAACATCAAGCAATACGATTGAAACATC
GGCCATCCGCTATAATATTACCGGATGGCCGCGCGAAATTTCCCCCCTTTTTCGGGTTTGGGCTCTCTTTAATTTGCACGACCAATCATAATGCGTCTTCTAGGCTTAGTTATGTACAACAACTTGGGCCTGAAGTTGTTGGGCCTTTATAAATTAAAGAGTATTCGGCCCACTATCTTTAATTCAAAATGCCTAAGCGCGATCGTACATGGCGTTCTATCGCGGGAACCTCAAAGGTTAGCCGCAATGCTAACTACTCGCCTCGTACAGGAAGTGGGCCGATAGGTAACAAGGCATCCGAATGGGTTAATAGGCCCATGTACAGGAAGCCCAAGATCTACCGGATGATGAGGACCCCCGATGTGCCCAGAGGATGTGAAGGCCCATGTAAGGTCCAGTCCTACGAACAGCGCCATGATATTTCACATGTCGGGAAGGTCATGTGTGTCTCTGACGTGACACGTGGTAATGGCATTACCCATCGTGTGGGCAAGCGCTTC
GTATTCTGTTGGCTTTCACCTGTGTTTGTGCCTCGGTTCAACCACAACCTGAAAGTTTCAGTTCCCAGGAGTATCGGTTTTTCCTCAGAAACCTTACTTCTTCAGAATGTCTAGCCTTGCTATTTCTGCTCTTCCCTCCGCGGTTGCTCAATTGAGTTTTGGTCAGCCTGCTGCCACGGTTGCCAAGTCATTTTACATGACTTCCCTTCCGTCCCTTCAGACTTGCTTCACTCAGTGCGAGTTTTCCTCTCTTTTTATTTGTTTGGCTTCTTTCCAAAAAATAAAAACATTTCTTTCTTTCCTAAGTTCAGTGCGTGAACTCGCTCTTTTTTCTGAACTGTCCACGATTGGATTCTGCTGTGAATTCATTCGCTTAGGTGTTGGAGAACATCCTTTGTTTTTTGTTTCCTTCCAGTGCGGACCTTTGTCCGTGTGTTTGGGGTGTGTGAATGGTATTTTTGCCGTTCTCAACATTTCTTTTCCCTTTTTAGACGTCGCTT
TGGGATGAGTATTGGAACCCTGAAGAAATAGAAAGAATGCTTATGGACTAGGGACTGTTTACGAACAAATGATAAAAGGAAATAGCTGAGCATGACTCATAGTTAAAGCGCTAGCAGCTGCCTAACCGCAAAACCACATCCTATGGAAAGCTTGCTAATGACGTATAAGTTGTTCCATTGTAAGAGTATATAACCAGTGCTTTGTGAAACTTCGAGGAGTCTCTTTGTTGAGGACTTTTGAGTTCTCCCTTGAGGCTCCCACAGATACAATAAATATTTGAGATTGAACCCTGTCGAGTATCTGTGTAATCTTTTTTACCTGTGAGGTCTCGGAATCCGGGCCGAGAACTTCGCAGTTGGCGCCCGAACAGGGACTTGATTGAGAGTGATTGAGGAAGTGAAGCTAGAGCAATAGAAAGCTGTTAAGCAGAACTCCTGCTGACCTAAATAGGGAAGCAGTAGCAGACGCTGCTAACAGTGAGTATCTCTAGTGAAGCGGA
TAGTAGTAGACTCCTTGAAAAGCTACTACTAAAACCGCTGGTATGAGCCAACTCAAAGAAATACAAGAGGAAATCACCCGCCATGAACAGCAAATTGTCATTGCCCGGCAAAAACTTAAAGATGTAGAAAAGACGGTGGAAGCCGACCCGGATGATGTTAACAAGAGCACACTACAGAGTAGACGGGCAGCTGTGTCAGCATTGGAGGACAAACTGGCAGACTTCAAGAGGCAGCTTGCAGATCTGGTGTCAAGTCAAAAAATGGGTGAAAAGCCTGTTGACCCGACTGGGCTTGAGCCGGATGATCACCTCAAGGAGAGATCAAGCCTTCGATATGGAAATGTCCTTGATGTGAATGCTATTGACATCGATGAGCCAAGTGGACAGACAGCAGATTGGTTTTCTATCGGCCAGTACATTACAGGCTTTGCACTTGCAATAATCTTGAAGGCATTGTATATGCTGTCAACTAGAGGGAGGCAAACAATCAAGGAAAATAA
GATGATTGAGGTTAATTCCCTGACTCACAGATAAGAAAATTGTGGTTAGAGAGGGAAATTTTTTAGTAGGGCAGGGATTTTTCTAATATTCCGCTACAACTCCTGCCAGAGCAAGCACAGAAAAAAGAGGAAGGTGCCTCTGTCAGCATTCCATTGCCCTTATTTGGACTATCCATATATGGTAATGAGCTGCCATTGGAACATTTAAACTGGGCTCGGGGCCAGGAAATGAGTGACTTACCGTGATTGGCCTGTTTAAAATAAACCGCGCGCGGGCTGTATAAGGAGAGACGTGCGGGCGGAAGGTAATCCCTAACAACCTCTGAACTTAAACAAAGGACAGCCGGGATGTCTGAGGCAACCCGGAAGCCAATGGATTCAGAGGGGCCTAGAGCAGCCTCGGCCGCGGCCGCCCCACGGACGGAGGTAAGTCTAACGGTTTTTTTGCTGCATGAATGCCTGTTAAACTTGTAGAACCTAACACTTGCATGCTTCCCAGG
ACCGGATGGCCGCGCCCCCCCCTTTCTTTTCCGTACGCCAACCACGTGCGCCTTTAATTTAAATTAAAGACAACTATTTTTGACTGACCAATCATATTGCATGCACATGGTTTATTTATGCGTTACAACTTGGTCCCCAAGTTGTTCGCCTATAAGTTTAATTTAAATTTTTGATTTCTTGTGCCCAAACCACGTGTAAGTCCAGGATGCCTAAGAGGGATGCCCCATGGCGTTTGATGGCGGGAACCTCAAAGGTTACCCGGTCTGGCAATTTTTCTCCAAAAAGTGGTTTGGGCCAAGGGTCCAACAAAAACGCTTGGGTGAACAGGCCTATGTATAGGAAGCCCAGGATATATCGGATGTACAGATCATCCGATGTGCCCAAGGGATGTGAAGGACCTTGCAAGGTCCAATCATATGAACAGCGACATGATATCTCTCATGTTGGTAAGGTGATGTGTATTTCTGACATTACTCGTGGTAATGGTATTACTCATCGT
GTATTTCTTCTTCACATACGACAAGTGTTAACTTGTTCCGTGAGATTTTACCATTCTTCCCTGAGTGAGAATTAAAATAAACTTTGGATTGCTACTTGGATGAAACTTGGAGTTTCACTTGTCTCTCGTTACCATAGGCACGCTTTAACGCGATAAATCCTAGGTAATCAGCGGGGAGGAAACTAGTCGTCTCTTTCAAGTGGTATCGGTGCGCTGGATAAGTTTGCTAGACTCAAAGACCAGGTGGACCTGTCGCTGCAGAAAGCAGCTGGTAAAGTGACTGCTGAATCTACCGGACCATTATTGCCAAAGGTTACTACACCATTGCCAGTTATGGCGGTAAATAAAGGTTACACTGGTTACAACAAAGAGCTTAACGCGATGGCTGCGACTCACGCTTACATAAGACTCAGCACTTTGATGAGTCAGATTGAAAGTTGGCAGGCTACGAGGGCGAGTGTACTTACGCACTTAGGTGTTATGCTTAATGGCGTGAGTAA
ACCGGATGGCCGCCCGCCCGCCACGTGTCTCAATCCTGACGCTCCGTGGAGTCTTATTTAGCGCTCCCGGATTTCAAATTTCACTATAAAACTTGGTCGACAAGTTGTACACAACTATCTAAATGTGGGACCCATTAGTCAATGACTTTCCTGACACACTGCATGGATTGCGGTGTATGTTAGCTGTGAAATTTGTGCAGGAATTATTGGAGACCTATCCGCGTGACTCTAATGGGCACATCCTATTGGAGGAACTAATCCAGGTGTTGCGTTGTAAACGTTATGCCAAAGCGCAATTTCGATATGGCGTTTTCTACTCCAAGACCCAGCGTACGTCGAAGGCTCAACTTCGACACTCCATCTGCAACACCGATGTCAGTTCGTCGAACTCCGAGCACCAGTCGTCGTAGACAATGGACCAATCGTCCCATGAATCGCAAACCGCGTCTATATCGTATGTATCGCTCACGCGATGTACCATATGGGTGCGAGGGACCATG
ATGTATACACGTTACAGCTATAACCCTTCTCTGGGCCGCACCTACGTTTACGACAACAAATACTACAAAAATTTGGGTGCCGTAATCAAGAATGCCAAGCGTAAGAAGCACTACGCCGAACATGAATTAGAAGAAAAAACCCTTGATCCCCTAGACAACTACTTGGTAGCTGAAGATCCTTTCCTGGGACCCGGTAAGAACCAAAAACTCACTTTGTTTAAAGAGATCCGTAATGTAAAGCCCGATACCATGAAGCTTGTCGTTAACTGGAGCGGCAAAGAGTTTCTCAGGGAAACTTGGACCCGCTTCATGGAGGACAGCTTCCCCATCGTTAACGACCAAGAAATCATGGACGTTTTCCTAGTAGTTAACATGCGCCCTACTAGACCTAACAGATGCTTCAAATTCCTTGCCCAACACGCTTTACGTTGCGACCCCGATTATGTTCCTCACGAGGTGATTAGAATCGTAGAGCCGTCTTGGGTAGGCAGCAACAACGA
CGTTTTTATCTCCCAGCTTTGTGCCTAAGAGATATTAAATCAAAATTTTACTTTTCAGCAACTTTCCTTTCCAGCAATGGCCTTTCTATTTTCAAATGTTGTCGAAGTTACCCTTTTTACCTGCATTTCACCAAACATAAAAATATCAAAAACAAAAGTTCCTACACCTGAATACCTAAAGCTGATGAAACGCGAGATCGAAAAATCTCTTGCATTAGCTAACGCTCGTTCTTCACCCAGAATCAGCGTTCCTGTTGCCGGTCCCATCACCCCCACTGCTATGATGACATTCTCTGAGTCTTCTGATATCAGCAGTCGTCTTATCGGAAAACTTCCCAAATTCATTCTGAAGAACTCGCGGGAAGCTGTTCTTGATAAACAAATGCATTTGACCAGGAATCCTGAAAATGCTACTGGGTTTTTCAAATGCCTGCCCAAACTTGCATCGAAGCCGACCTCAACCATTCGTTCTAAGACTCCTGCTGTTCGTACAGCAAAAC
TAGTAGTAGACTCCGCACGAAGAAGCAAACACTGAATAAAGGAGATACAGAATGGTAGGGTGGGTTTGCATCTTCCTCGTGGTCCTTACTACTGCAACTGCTGGGCTAACACGGAATCTTTATGAGTTGAAGATAGAATGTCCACATACTGTGGGTTTAGGTCAGGGTTACGTGACAGGTTCAGTGGAAATTACACCTATTCTCTTAACGCAGGTAGCTGATCTGAAGATTGAGAGTTCTTGTAATTTCGATTTGCATGTCCCGGCTACCACTACCCAAAAATACAATCAGGTTGACTGGACCAAAAAAAGTTCAACTACAGAAAGCACAAATGCAGGTGCAACTACATTTGAGGCTAAAACAAAAGAGATAAATTTGAAAGGCACATGTAATATTCCTCCAACTACATTTGAAGCTGCATATAAATCAAGGAAGACAGTAATTTGTTATGATTTAGCCTGTAATCAAACACATTGTCTTCCTACGGTCCATTTGATTGC
AAAAATAACACAACACAATACAACACAACAAAACTCAATCCAACACAATTTGCAATCTACCTGCTATTAGAAAATTTCAGTCAACTACGATCACTTCTGAGTTTTCACAATTCTGAAATGGCAACTGTAATGGCATCTGCGAAACCGGCTGGTAAGCGAAAGCTTACGTGGAAGGAGTGCTGCAACAAGTGGGGGAGAGCTGCAATGGAACAGCAGCAACAGCAGCAGTCTAAGAAGACTGTACACTTGGGACGCGACCATCTGGCCGCATATCTCCTTGCGTTTGTGCCAGAAACTGAATGGCACAAATATTATTATGGCAGTCGTGGAGGACCATCCCCTGCTCTGCTCATTCTGAAGGGCGCCATTGAACATGGCGAAGTTTACAAGTGGGAGTCTGAGCTCACTTTTTGTGCTGAATGTGATGATGTCCTGGATGGACATAATTGTGATAGCTGTGGACACCGCCACATTAAACGCGATGATAACATCGCAGATAA
ACACAAAGATGGTGCATTAAATGTATGTTTTATTAACAATTCTAACCTCGGTTCTGGTGTGTGAAGCGATTATTAGAGTGTCTCTAAGCTCCACAAGAGAAGAGACCTGCTTTGGTGACTCCACTAACCCAGAGATGATTGAAGGAGCTTGGGATTCACTCAGAGAGGAGGAGATGCCGGAGGAGCTCTCCTGTTCTATATCAGGCATAAGAGAGGTTAAGACCTCAAGCCAGGAGTTATACAGGGCATTAAAAGCCATCATTGCTGCTGATGGCTTGAACAACATCACCTGCCATGGTAAGGATCCTGAGGACAAGATTTCCCTCATAAAGGGTCCTCCTCACAAAAAGCGGGTGGGGATAGTTCGGTGTGAGAGACGAAGAGATGCTAAGCAAATAGGGAGAAAAACCATGGCAGGGATTGCAATGACAGTCCTTCCAGCCTTAGCAGTTTTTGCTTTGGCACCTGTTGTTTTTGCTGAAGACCCCCATCTCAGAAAC
GCTAATCGTCAGGATGAAGCGGATTCCAAGGAAGACAAAGGGCAAATCCAGCGGAAAGGGCAATGACTCAACAGAAAGATCGGACGATGGCTCGAGCCAATTACGAGACAAGCAAAACAATAAGGCTGGCCCTGCCACTACGGAGCCTGGCACATCTAACCGAGAGCAATACAGAGCCCGACCAGGTATTGCATCTGTGCAGAGGGCCACTGAAAGTGCAGAACTGCCCATGAAGAATAATGACGAAGGGACGCCAGATAAGAAAGGAAATACTAGGGGCGACTTAGTTAATGAGCATAGTGAGGCTAAAGACGAGGCGGATGAAGCGACGCAGAAGCAGGCAAAAGACACAGACAAAAGTAAAGCGCAAGTCACATATTCAGACACTGGTATCAATAATGCTAATGAACTGTCAAGATCTGGGAATGTGGATAATGAGGGTGGAAGTAATCAGAAGCCGATGTCCACCAGAATAGCTGAAGCAACGTCTGCTATAGTGT
GTTAACAATCACCAGATCTTGCCCGTTTTTGTGAGCGGGAAAGCTGGTTACAGGTTTATATAAAAAGGCCCACCGCACAAGTTTTCACAGACGGTTCAGGATACTTCTAATACATGCATGTGTGGCGAATGCTATGCATACCTCACCTGCATCTGGTGCAAGAAGGGCTTAGATAAGGTAGATGCAAAGCGATGCCATGAAAAAAAAATAAGAATAGCGTGCAGGAACGGAAAACATTGTGCTGTCTGTACATCTTGCCTGGAAAATGGGCTGTACCTTGAAAGGTCCCTTTTTCCTGGGCGACCCATCTACCCTGGAGACCTGTATGAGCCCGATCCATGGGTCATGTTCAACGACATTAGATGCATGTATTGTGGTGGATGCCTAACCCGCGACGAAAAAGAGAGACACAGACTGTTTTGTGAAGACTTCTGGATATTCAGGCATCAGGTGCGGGGACGTTGCTATCTCTGCACCAGGCATGGTTCACGGCCCCCGTA
TAATATTACCGGATGGCCGCGATTTTTTTTTCCTTCAAATCTGTCCGTCTATTTTGTACAAAAGCTTATCAAGGTGCTGCGATGCACAACACGTGTCCTCTATTACATCCTTTACTAAAGTAAAGGTTTGTACGATTTCCAAGTGCCGCACATGGTGGTCCCCAGTGACTAGATATGCAATATCTAGGAAATTGCGGATGTGTTCCACATCCTAAAAGCTGATGTTTATATATTGTTTAAAGTGTGGTCCTAGTGTCAGTACAAACGCATTAATGACCGTTGCGTTATTATATTTACGATATTTTGAACGGCTGAGATCAAAATATGAATTGCACCTTCATTTGACCGTTCGATTATTCTATATGTCTATAATTCGATCAAATATGTTGTGTCGTCCGCGTTCTATACATACACTCCACTGAATTATATCACTATATAATTCAAGGTCTGCATTGTCGTTACCATACGTAAGTTTGGTTCCAAATGGCCTTTACGACATC
TCATATGATAAACCCTGAGCTTTATTGTGTGACCCCCTGAGATTTCGATTGCGAAAACTTGCTATTTTTTGAATTGCGACGTGTAGAACCACTTACAAAACTTTTTGAAAGGATTGTTTAGCTAGGATTCACGCGTTGTACGAGCTTGCATACAAGATGCAAGATTCCTCTTGTGAGGACCCTGGGAGTTCCCCTCCCAACCAAAGTGTGGCACTTCCACGAGAGAGTATACTCTCTGGGGTGCTACGGAAAAATAATGTAGCAGAATGTGATGTACCTAAGAGTAAATCCATTCTCAAAAATAAAACGACTATGCTTATCACAATGGACCCTGATACCCCTTTTTCGAAGTATGTTGAGAATGCACAAAGGTTGGTGAATTCGATGGTACAGTATGGATATGATTATACTGTGGAATCCCATGTTAGATTTATTGCGACAAGGACAACTGTGACGTTGAAGAATGGTATTTTTAAGTATGTGATTGTTTGTGATGGATT
AAGTTTTTTGAGTCTGAGATACTGTTACCCATTGCGACCCTGAGAACGAGTTCAACAGAATCTCACGCCCAAAAAACAACGATGTCTGCCCACCTGACCAATTTAGCCCTTCTGAAAAAACGAATCCAAAGACGAAACAACACCGAGCAAGCGAAAGATGAACCAAAAGAAAGCCCGCCGATCCACCCGATCGAAAAGCCTCTCGAATCATCCGTCACTTCTGAGTCTTCTAATTCGAAAAAACGCTACGCACGTCCATCTAACAAAGCTTCTCCTCAACCTAACTCTTCCGAATCATCTAATGAGACTAAACTGCTTCACAATTTGATTTCTTCTGCTTCAAATTCCTCCGTGGTGATGAAACCTAATTCAGACGTACTCAACCTGTCTAAAACTCAAACTATCCTTCCTTCTTTAGTTGTGAATGCCACTTGCCAGTTACGAATGAAAAATCTCGATAATTGGAAAGGTTTTGTCCTCTGTCATCCTAGTTCTCCGCA
AGCAAAAGCAGGGGAAAATAAAAACAACCAAAATGAAGGCAAACCTACTGGTCCTGTTAAGTGCACTTGCAGCTGCAGATGCAGACACAATATGTATAGGCTACCATGCGAACAATTCAACCGACACTGTTGACACAGTACTCGAGAAGAATGTGACAGTGACACACTCTGTTAACCTGCTCGAAGACAGCCACAACGGAAAACTATGTAGATTAAAAGGAATAGCCCCACTACAATTGGGGAAATGTAACATCGCCGGATGGCTCTTGGGAAACCCAGAATGCGACCCACTGCTTCCAGTGAGATCATGGTCCTACATTGTAGAAACACCAAACTCTGAGAATGGAATATGTTATCCAGGAGATTTCATCGACTATGAGGAGCTGAGGGAGCAATTGAGCTCAGTGTCATCATTCGAAAGATTCGAAATATTTCCCAAAGAAAGCTCATGGCCCAACCACAACACAAACGGAGTAACGGCAGCATGCTCCCATGAGGGG
AAATAAATCTCCGGACAGGCACACAATACAACTGATCGCTCGCTGTAACTTTACGACAACCATCCCTACACGTAACCATGGAAACACAACAGAAAACTAAGAAAACAAAGAAGGTTCAACGTCTTGTAGAATTTGATGTCACTGATGACGAAGACTCGGATACAAAGGAGAATCCAGTACCACAAACTGATAGTAATACATCGCGGAAAAATATCGAGGATGTTGGAAAACAATCAAGCCCATCGACGAGTACAAATGATGATAGTCAAACTTTAAACGTCAAGAATACAATTAGTGATGTTAAAAACTCCGAGCAATCTGGTGGTGCTGAGAAATTACCAAGTAATATTGCAATGTCAGTAACTGAAGCGATTGATGAACAACGGTTACGAACGGAAATCCAAATAAAACAGACGTTAGAGGCAAAGTTAGCAGCAAAGGTTGCGACAGTATCAGTAACTAACCGTATTCAGGCGAAGGGTACTAGCTTCAGTACAACT
AAGTTTTTAAACCTGGAACTGACACATTCCTACAGCAAGTGGTGACGAAATGATGGCAGATTCTACTAGAAACGCATTTGGAGCATATTCTATAACTGAAATAATAACAACAAGAAACCAAAATAACTTTAATGCAAATACTAAAAATCAAAATCAAAATACCAGTAATACCCAATCCAGCGGAGGTATAACACGCAAACCAGTAATGAACGATGGGCTATATGCCCTATTCGACCAACTTCTAAAAGGAGTAACATTTGAAGAAAGCATTTATCGTGGTTATGATTACAGTCATTTACCTAATTTAGAGACAGTGTTCAATACTGCTAGCGATTATGTCAATGGACAGTATAAAATTGGATTTAGCGAAGCTCAACTTGATGGTTATACTTTGAACAAGACGTTTAGCGTAATAATGCCAGAATTTTCCTTTTCGTTAGAGTTTATCAAGAATGAAGAACAGTCTGACCGTAACCCGGACGAAAATGAGCAATTGAAAC
AAAAATCAAACCAGCCCAGCAAGACGTATAGAAGACTTCAAGCGATCAAATTTTCAAGCGCACAGAACCCTCTGTCATCTTCAAAGCGACGAAACCACTCAGTGCAAGCAAGATGATGAACTTTGGAAGTTTGAACGTTGGCCTCAAACAAGTGGATGGAACATGGGTTCCAAGGGTGTTTGAGGAAAAGGAGATGGCGCGCCTCCTGGCAGAAAAACAGCACGCTCGAGTTATGCGTGCTACACAGGAGATGATGAAAGCACCAAATCCTTTTGCTGAGTTTGATGAAATGCATCAGCGCGGGAATCCGTTCGCTGGTAGAGTGAGAAAATGTGAGACTCGTGAGCCAAAATCAGCGCAAAAGCCGATAGTAACTGTGGACACCGTTCCAGTGGCGATCTATACAGACGTTATCTGGCCAGAAAACGGCAAAGTGCATGCACTGAGCAGGCGGAGGGCACCTCGCAAGCACGCAAGAAGGAGCAAGATACTAGCGTGTG
ACCGGTGGCGAGCGGGGATTTTCCGAACTTGGTGGGCCCCACATACTGGAAGAAAGAGAAAGTGCACTCTGGTTATGCAATTGGGCCGTTAATGAATGGGCTTTATGTTAATGTAAATGTATATTGGGCTTGAGTAAAAAAAAAATAGTTGGGCTCAAATAAAATACAATATTATTTAATTATATATCTGAATACGTATAAATACGTGTTCATACATCTGAATTCATAAATACATCGTATTCATCACCTACATCTATATCCTCAACTGGTGCCTCTTCCATCATGAGTATGTCTATAACTTGTACCATATCTTCTTGCCTGAATTCCCAAATATTTGAGTGTTTGTACATTATTTTGAGGCAGTGTTTTATGCCTTCTTCTAGGCTGTTAAAGTCGATTGGTGGGATGAGCCCTTGGTGCCTGTAAGGGATCATGAATTTCTTCTTGGCTAATGCTGGTGATCGTGTTGAGCTTAGTTCGACCTGAACAAGGAAGGAAGT
TGACTTGGTCAATTGGTACCAATTGATCTCTCTCCTGGTATCGGTACATTGGTACCAATATATATGGTGGTACCTAATGGCATTATTGTAATTACTTTAATGTTGAATTTAAAATTCAAATTGGTAAAGCGGCCATCCGTCTAATATTACCGGATGGCCGCGCGAAATTTCGTGGTGGGCCCCCCTTGTCGGCCAATAGAGTTCGTGCCTTGAAAGTTAGATAAGTGGATGTTGACGTCACTTTTGTCTTTATATACGTCAGCCCTAATTTTAAAGGTTAAACATGTGGGATCCTTTACTTAACGATTTCCCTGAAACCGTACACGGTTTTCGGTGTATGCTAGCGGTTAAATACCTTCTTCTGGTTGAGGCTACATACTCTCCGGATACGGTGGGTTACGATCTAATACGCGATCTTATAGGTGTTGTTCGTGCGAAGAATTATGTCGAAGCGACCAGCAGATATAGGGATTTTCACTCCCGCATTCAGGGCACGTCGC
ACCGGTGGCGAGCTGGTTTTTTGGCGAAAAGGTGGGCCCCAGTAAGTGAAAGACTGGTTGACTGTGCCCTTTTACTGATTGGGCTTCTATTTATCAAATGGGCCTTATCTGCTTTGAACGAAAGATGGGTCAAAAAAACCCAATTGGGCTTTTTTTATTTTATTTCATTCATTACTTCATTAATTACGCACTTATACGGATGAGTGCGTATATACATCGTATCCTATTACAAGGTCTATATCCTCTACCCTTGCCTCTTGGATCATGAGGATATCTATTGCCTCCACCACGTCCTCCTGCCTGAAACTCGGTTGATAGCCGATTCCCGGGTACATGGTGTCTAATATGTTCCTTATCCCCTCCTCCAAGGAATTGAAGTCGAACGGCTCTATGACCCTTCCGTATGCGTATGGGGATGGAGGATGTCCCTCCTTGACAGCACTTGTGTCCGTGTTGAAGAACAGCCTCAGCTGAACTACGATAGAATCGTCCTCCTTCAA
ACCGGTGGGCGCGAAAAAAAAAAGTGGTCCCCGCCACGTGAACATGTCGCGCGTTGCTGTCCAATCAAAACGCGCGCTGTACGCATTATAATTTGAAATTTGAAATATAAACTTGGTCCCTAAGTAGTTGAAATTAAAATGTGGGATCCTTTGGTGAATGATTTCCCGGCAACCGTGCACGGTTTTCGGTGTATGTTAGCTATAAAATATATTCAGGCGGTTAGGTCCGAATACGATCCCGGTAGTTTAGGGTTTGATTTATTGTCTGATTTAATAGGTGTTCTTCGTGCCGGGAATTATGTCGAAGCGACCGGCAGATATCATAATTTCCACTCCCGCCTCGAAGGTACGACGTCGTCTGAACTTCGACAGCCCAATGCAGTCCGGTGTTCGTGCCCCCACTGTCCTCGTCACAAACAAACGCCGAGCGTGGTCCAACAGACCCAATTACAGGAAGCCCAGAATGTACAGAATGTATCGGAGCCCAGATGTCCCAAAGG
GGGTGGGACCCCTTTCGGGGTCCTGCTCAACTTCCTGTCGAGCTAATGCCATTTTTAATGTCTTTAGCGAGACGCTACCATGGCTATCGCTGTAGGTAGCCGGAATTCCATTCCTAGGAGGTTTGACCTGTGCGAGCTTTTAGTACCCTTGATAGGGAGAACGAGACCTTCGTCCCCTCCGTTCGCGTTTACGCGGACGGTGAGACTGAAGATAACTCATTCTCTTTAAAATATCGTTCGAACTGGACTCCCGGTCGTTTTAACTCGACTGGGGCCAAAACGAAACAGTGGCACTACCCCTCTCCGTATTCACGGGGGGCGTTAAGTGTCACATCGATAGATCAAGGTGCCTACAAGCGAAGTGGGTCATCGTGGGGTCGCCCGTACGAGGAGAAAGCCGGTTTCGGCTTCTCCCTCGACGCACGCTCCTGCTACAGCCTCTTCCCTGTAAGCCAAAACTTGACTTACATCGAAGTGCCGCAGAACGTTGCGAACCGGGC
ACCGGATGGCCGCGCGATTTTTTGTACTGGGCTTTTTACTAAGGCCCAACTAGGACTGGACTCAAGGCCCAAGTTGGACTGATCCCTCGCTTTCGTCGTCCTTTCTCTGTGTGTTCCTTTAACTTTAATTTAAAATAACTTTTAAATTAAATATTTCTCTCTTTTATGGGCAATTTCGACAACTGTTCCGCACAATATATATACTGACTACGTGGGTAATTCTCGACCAAGTTACATTGATAAGTCGAAATTGATTTTAACTTTTTCCATTTATGAGCTCATTTACTTACTGAGCTGTGCATTACACGTGTACCATTTAAATTGATCGTGTAGAGTCAATTTAAATAATTGTATAAACTGATATGTCTATATATTCGCTGACTAGGAATGAGCTCATTATTACGTGGTATAAAGACAGTAATTGATAATGTATCCTAATAGGCACAAGCGTGCTTCTTTTTCTAGCCAACCACGTACTTACCCACGTAATAGTTTGTTAA
TAATATTACCGGATGGCCGCGCCTTTTCCTTTTATGTGGTCCCCACGAGGGTTCCACAGACGTCACTGTCAACCAATCAAATTGCATACTCAAACGTTAAATAAGTGTTCATTTGTCTTTATATACTTGGTCCCCAAGTATTTTGTCTTGCAATATGTGGGACCCACTTCTAAATGAATTTCCTGAATCTGTTCACGGATTTCGTTGTATGTTAGCTATTAAATATTTGCAGTCCGTTGAGGAAACTTACGAGCCCAATACATTGGGCCACGATTTAATTAGGGATCTTATATCTGTTGTAAGGGCCCGTGACTATGTCGAAGCGACCAGGCGATATAATCATTTCCACGCCCGTCTCGAAGGTTCGCCGAAGGCTGAACTTCGACAGCCCATACAGCAGCCGTGCTGCTGTCCCCATTGTCCAAGGCACAAACAAGCGACGATCATGGACGTACAGGCCCATGTACCGAAAGCCCAGAATATACAGAATGTATCGAAGC
CGCAAAATATACGATATTTTTATTCACGTTTGCGTGATTTTCGCCTCCTTCATTTCAGTGTCATGTCCGAAGTTGACAACACTGATCCAACTTTACAAGATGTAGCCTTTGTTGAGTCCAGTGGTCTGGACACAACACACCTTCGGTCATCGGAGAAAACCGCTGGTGCAAGCTACTCTGTGATAAGTAGCAACTTCAACTCTCCTGGTCTAACTGAAATCGCGCGCTACGGCGGTTACAGTGTATACTCAGGGAATCAGAACACTGATCCTTGGGTTAGGGCCACACTCAAAAACTTTTCTCGTGAAACTTACGAGCGAATCTATGGATTCACCAGACAGCCCGAAGGTGTCATGGGAATGTATAGCTCACTGTTAAAGTTCAGTGATGGCAAGTGCAAGTTTGATCGTCTCAACCGTGTTCAACGGAAGGCGATGATTGGCGCAATTGCGAAAGCAAAGAAGGCGTTTCGTCTTCCATATAAATCCGAGCCTTTGGAT
CGCACCGGGGATCCTAGGCATACCTTGGACGCGCATATTTCTTGATCAAAGATGGGACAAATTGTGACTTTGATCCAGTCCATTCCTGAAGTCCTGCAAGAGGTCTTCAATGTTGCTCTGATCATTGTCTCAGTTCTATGCATTGTCAAAGGATTTGTCAATCTGATGAGATGTGGCCTTTTCCAGCTCGTCACCTTCCTCATTTTGTCTGGCAGAAGTTGTGACAGCATGATGATTGATAGAAGGCACAATCTCACCCATGTTGAATTCAATCTCACACGAATGTTTGACAATCTGCCTCAATCATGCAGCAAGAACAACACACACCATTACTATAAAGGACCATCCAACACGACATGGGGAATTGAACTGACCTTGACAAACACATCTATTGCTAATGAAACTAGTGGGAACTTCTCCAACATCGGGAGCCTTGGATATGGCAATATTAGCAATTGTGACAGGACAAGGGAAGCAGGACATACATTGAAATGGTTACT
AAGTTTTTTAGCCTGGAACTGACACATTCCTACAGGAACGAGCGTAAGAGAATGGCAGACCAAGAGCGGAGAACGTTTGGATCATATAAAATAGAAGAATTGACAATTAAAAACGACCAACCAAATAGAAACACAAATTCATCGACTTCTCAATCCACTGAAAATCGTCTTTCAACCAAGAAAATCCCCCTACTCGATGACGGCATCTTCGAACTTCTGAACTACCTTATTGATGGAACCAACTTCGACAAAACTTGTTATTGTGGTTTTAATTATTCTCATCTCCCTAACCTTGAACGTGAATTTAACGTTGCATCTATTTATGTCCGCGAGAATTTTGAATTATGCACTGAAAACTTAGATTTGAAAGATTATGATAGACAGGCAAATATAAGCGTGAAATCTCCTGATTTTACTTTGCTTCTAGAATATACTCTTAAACCATCATCAGAAACCGATCCTACTATTCCAGAGAATGAGAAAGAAGAGAATGCTAAACC
ACGGTGCAGGGACCGGATCGAGCGCAGCGAGGAGGTCCCCGGCTGCCCGTGGGCGGGAGCCCGAGGTGAGTGAAACCACCGAGGTCTAGGGGCAATTCGGGCTAGGGCAGTCTAGCGGAACGGGCAAGAAACTTAAAAATATTTCTTTTACAGATGCAAAACCTATCAGCTAAAGACTTCTACAAACCATGCAGATACAACTGTGAAACTAAAAACCAAATGTGGATGTCTGGCATTGCTGACTCCCATGACAGTTGGTGTGACTGTGATACTCCTTTTGCTCACCTCCTGGCTAGTATTTTTCCTCCTGGTCACACAGATCGCACACGAACCATCCAAGAAATACTTACCAGAGATTTTAGGAAAACATGCCTTTCTGGTGGGGCCGACGCAACAAATTCTGGTATGGCCGAAACTATAGAAGAAAAAAGAGAAGATTTCCAAAAAGAAGAAAAAGAAGATTTTACAGAAGAACAAAATATAGAAGACCTGCTCGCCGC
ACCGGCGCCTGTACTCCGTACTCCGCACCCTACGAGGAAGCTGCAGACACCGCTTAACGAGCCACCCCGAACATGGCGAAAAACGGCAACTACTCATACAAGAGGTGGGTCTTCACTATTAATAACCCTACCTTTGAAGATTACTGTGCCGTAGTTGAGTTCTGCAATCTGGATAACTGCAAGTTCGCGATAGTCGGCGAAGAGAAAGGAGAGAAAGAAGGCACACCTCACCTGCAGGGATTCCTGAGTCTGCGAAAGAATGCGAAAGCTGCTGCGCTTGAAGAGAACCTGGGAGGAAGAGCCTGGCTGTCTCGAGCTCGGGGATCTGACGAAGATAATGAAGAATATTGTTCCAAAGAGTCGACATACCTTCGAGTCGGTGAACCAAACCGAAAAGGTCGCTCAAGTGATCTCCCCGACGCGGCATCCGATGTGCTCGCTGGTCTGCCGATAACTGACGTGGCCCGGAAGTACCCGACGACTTATGTAATGTTTGGGCG
ACCGGATGGCCGCGCCCGAAAAAGCAGGGTGACCCCACAATGGCCCCCACGCACTAAGTAATGTCAGCCAATCATGTGCAAGACTGGAAGACGCGGTAGTTACGTATTGATGAGTAAGTGGTCCCGACGCACTAATGTTGACAGGCAATTGGATTGCTATGTGTGTATCATATTCATATAGGTGTGTTACTGGTTAATCTAAAGTTAGGTGATGGGGCCTATCATAAAAACGCAATACATAGGTACGTATGTACATATTGATTATATTTTTGTTTGCGGATATATGATCCGCCACGTGTATAATGGATATGGAATGTCCTATAAATATTTGGCATGTCTCCCGTCCGTTAATGCAAGATGTATTCTGTTTACAGGCGTGGGTATAAGACGCCGTATAGGAGTTCGTATGGCGCTCGTGTAACACCATATGTTTATCGTAAGACGGCTGGTAAACAGACGTCTAAATCTCGTGTACCGCGAAAGTTGGCGTATGAATCGCC
GGTCGGTTATGCGGCCGAGCCATCCTGTACGGGTTTCCAAGCCGATCAGAAGCACGGGCCGACGCTAGAGCGCCTCGCCCAGGCGCTGTGAGCCACCAGGAGCCACGAACTCGCGACCCACGGGGAGTTATACCCCCGGAATCGGCTACGGGCCATACAGGCCCGGTATCTGTCAAGGTGATCTACGCCACTCCGTGGGGTGGCTGTCAAACGCAGACTCCTTCCCTATTAATGAGGGGCTGAAGGCCCCTCCTAAGAGCCGCTTCAGGCGGCTCGCTAAGAGCGCCTTTCGGGCGCTCCTGAGTAATAACCGGCCCAACAAGGGCCGGGGAATTGATCCGGCAACCGCCGGATCTAGCGCCGCGCCTGAAGCGCGGCTTATTGAAGGGGTGACGCAACCGTGTACGGCACTCGTTCGAGTGCGTACTGGAGCACTCAACCGGGGAAGTTCGACGTTCTCAACCTTCGGATGACGTTCCCAAGCTCATCCGCGTACGAGA
ACCTGAGTGCCCCGCGACTGGGTGGGACCTGGATCACTCACGTGGGTGGTCCCGCTCATCGTGGCGCAACGAGGAGTCTCGTTGGGAGTTTTTATAATGGGTTACTACTTGGGAGAAGTGGGGAAACCGGAAGCTACCGCCGCAAATCGAGAAATTTGCTTTTAATGCGAAATTACGCTTTTTAGCAATCGGTGACCACCCTTGCCCTCCAATCAAATTCATTTGTTGAGGGTGTTTTTATGTCATTTCCACAAAATGACTCATTGCAACATAGTGTTTGAATTAAACAAACACGCGTCGTTGAATTTCGCGATCCTTATGTGGTTTTTAATTTGAGCGTCCATTAAGCCGATGTTAAACATACGATTTTGCTATAAATGTCGCTGTTGTGCCTATTAAAACCATGTGTAATGGTTTTGCCTTGTCTATTTGAGTATGTTTAACCGTAATTATCGTACTCCATCAAAATTGCGTAACAGTAATTTTGGTACTAAATGGAG
ACCGGATGGCCGCGATTTTTTGGAGTCTTTAGGGGACCACTCACAATAGAGGGCTGAGATTAAATAGACAGAGTGAGGGGACCACCAATTATTTGATTTTGACTGACCAATCACATCCCGCCTGTCAAGTCTAGATATTTGTGCCTTGGTGACCAAGGTGTGGGCCTATAAATGCACGTGCATCTGCATTTATCGCTTTAATTCAAAATGGTTAAGCGGGATGCCCCATGGCGTTTAATGGCGGGGACCTCTAAGGTTTCCGGCTCTGCGAATTATTCACGTGGCACGGGTATGGGGCCTAAATTCGATAAGGCCGCTGCTTGGGTTAACAGGCCCATGTACAGGAAGCCCAGTATATATCGTACGTATAGAAGCCCAGATGTGCCTAGASSATGTGAAGGGCCATGTAAGGTCCAGTCCTTCGAGCAGCGGCATGATATCTCGCATGTTGGCAAGGTCATGTGCATTTCTGACGTGACACGTGGTAATGGTATTACCCA
CCGAAGTGGGATGGCGGCTGCCGCCGCTTCGGCGCTTGGCGCTTCGGCGCCCAAGGCTCTTGCTCCAGCTGATGGGCCCATAGTGGCCGGCCTCGACAAACTAGTGAACCTGGAAGGGGTTCACGACTTGTTCGAGGCCATGCGAGGGGCTTATGGTGAAGATCCAGCATGGAAAGGCTTGATGTCTTGTGATGTTGTGTATCTTAAGGATATCACAACTGCTATTGGGGTGAAAGACACATCTGTAGGCATCTTCCGTAAATTTTCTGACGGCTGCTCTTGGTGTCCAACAGGGGCAGAGTGCTTTCTTAGCATGAAAGATTTGGCCTACATGAAAGCCCAGTCAGCAAAAGCACAAAGACTCACAGCCTCCCTCGCCACAACATCTAATCTGATCGCAAGGGCGATGCGAGCGGAATCTGAACTCAAGCGCGCCAGGGACGAAGAAAGAAAAGTTGATGCTAGGTATAAGGATATATTAGAGCACTCTCTTGCAGCGA
AGAGACCCACAAATCTCATGTTCCTGCCGTACTGGCTGGGTAAGAGGGAAAATGTTCTGCATTTCCCTCTGAATGGGTGCTTTGGGGGTAATGCCCTTGTACGTGCCCCTTAACAATCATGTCACCAAGACCTGATATGTTAAGAAAAACCCAACACACCTTAACTTCCCATCATGTCATACATCAACATCCCCGACGATGTCGTATCTAAGTACTCGGATGACCTCAAGACCTTCACTCAAAAGGCAGGTGAAATTCCCAGTTCYAAATCACTGATACCGCAGACTGCATACACCATTGCAGCCTTAAAAACTAAGTTAAAATTCTGGGAGGTCACCGCCAAGGACGACCCCACTATAGCCTCCGACTGGGCTGGAGTGTGCACCGCCATCACTGCAGGGACTTTTTCTGCCACCAACCTGAAAACAGTTTGCGAGTTGGCATTCAACCTTAGGAAGCCCCATGAAACCGGGAATGTCTTTATCCACACTGTTCCCTCT
NNAAATTCTCCAGGATTTCTCAACCTTGGTTGTGCTATCTGGTGACTTGCGCGTGTTGTCTGCGTAGAGAATTTCTCTCCTTAACCAAAAGGGGTTTGAAGACTGGGTCTACCGCTTGCGGGATAAATTGTAACTTCCAGTAAACGACGACATGGATACCATCAAGAGGATGCTGTGGCCTAAGAAAGAAATTTTTGTTGGCACGTTCGCGACCGGAGTGGAAAGGGACACCTCGGTGGACATCTTCCAATTAGTGTGTAGGGTTGTGTTGAGATACATGAGGACAGGGAAAATCGAGAATAACACTGACAGTCTGGGAAATTTCATCGTTGAACTTCTCAAGACAGATTGTGCAGCCAAATGGGAATGGTTCATGAAACGCAGGAGGGTTGGTGATTACGCCAAGTCACTCGCCATTGCTTCCATCCCAGTTATTCCGTTGCTTAGCTATGCCACGATGAAGAAGACCGTTGCGCTTCGGGCCTTTGGTAATGAACTCT
AGCGAAAGCAGGGGTTTAAAATGAATCCAAATCAGAAAATAACAACCATTGGATCAATCTGTCTGGTAGTCGGACTAATTAGCCTAATATTGCAAATAGGGAATATAATCTCAATATGGATTAGCCATTCAATTCAAACTGGAAGTCAAAACCATACTGGAATATGCAACCAAAACATCATTACCTATAAAAATAGCACCTGGGTAAAGGACACAACTTCAGTGATATTAACCGGCAATTCATCTCTTTGTCCCATCCGTGGGTGGGCTATATACAGCAAAGACAATAGCATAAGAATTGGTTCCAAAGGAGACGTTTTTGTCATAAGAGAGCCCTTTATTTCATGTTCTCACTTGGAATGCAGGACCTTTTTTCTGACCCAAGGTGCCTTACTGAATGACAAGCATTCAAATGGGACTGTTAAGGACAGAAGCCCTTATAGGGCCTTAATGAGCTGCCCTGTCGGTGAAGCTCCGTCCCCGTACAATTCAAGATTTGAA
GTAAATGAGAATTTGAGCTATGGCTCAAACGCTCTCAAAAATCTCTAACAAAGAAAACGCCTCTTCAGGCCTTCGGCCTAAGAGGTTTAAACCCCACCAACCCATCCCAACGTGGATGGTGCGGTGTGAGCCTCTTGACCACGACTCACGTCGTGGTCGAGACCCTGTACGTGCTTCGCCACAAGCGAAACGCGTCAGAACACCTACTCCCTACCCCCGCCATCTCAAACCTGCAGCATCTGCTGTAGTTAGGAGTGGTAACAATCCTTCCCATCTCAAACCTGCATCAACGGATGTAGTTAGGAGTGGACCCCAACCCCTTTGCTGCGAAGCCAAGGACGGAGGTGTAGTTAGGAGTTGCAAAACCTACAATCTCAAACCTGCACACGAATCCAAGGCTGTCGCCTTCTCCCTTCCCAAAACGGACGGACCCACCGGAAACGAACCCGAATTCATCGCTGAGGCTTGCCCTAGCTGCGCTCTTTACGACACGTGTCCAA
TGGCATATTTGTAAATATGCGAGTGTCTCCAAATGAGTTTGCGAGTGTCTCCAATTGAGGCTCCTCAAACTCTCGCTATGCAATTGGAGACTGGAGTACAATATATACTAGAACCCTCAATCTCTTGAATTATCACATCCATACACGTGGCGGCCATCCGATATAATATTACCGGATGGCCGCCCGCGCCCCTTTATATCCGTACTGCTCCACGTGGTGCTTTAATTTAAATTAAAGATGTCTATTTTTGACTGACCAATGCTTTTGCATGTGAGAAGCTTAGATATTTGTGTAAAACTTGGCGACTAAGTTTTACCTTCGTTTATAAATTTAAATTAAATGTATGCCCATTCCATGTGTAAGTCCAGAATGCCTAAGCGTGATGCGCCGTGGCGTCATATGGCGGGAACCTCCAAGGTTTCCCGTTCTGGCAATTATTCTCCAAGTGGTGGAATGGGCTCAAAATCCAACAAGGCCAATGCATGGGTCAACAGGCCCAT
GGATCCCTATGGTAGCCGTCCTAGCCATCCTGATGATGGTGCACTGCATGGTATACTTGTGGCATTTATTGCGGTGCTTTGCCTCATAGGTTGCCTTTGGGCAGCATACCGACTGTTCCTTAAGGAGTGCCTTACTGATTGCAGTCAGCACACTTCATCAGGCGTCGTCGCGGGTCCTCGTCCGGCTGCAACAGGTCCTACTGCTGTTGTTGTACATAATGGTGCAGAAGCGCAAAGATCTTCGGCGTTCTGATGCCGGTTCTGCCGTTCGGGCCAAACTGCATAAGGCCTCGACTGGGAAGGCCTTCCCTGTAGGGAAGCGGGCTCCTCTGCAGATACGGTCCTATGCATGGGAGACGCCTGCCACGGCGACCACCCCTTCCGGACCTATCAGTATTACTGACGGTACCATCTTCATGTGTAACACCATTGACCCTGGGACTGGAGACGATCAGAGATCGCGGCATACCACGATGCTCTATAAGATGTCATTGAACGTG
AGCAAAGATGGCACGATTCATAATTTTATTCCTACTGTTGGCGCCTGTTTACAGTCGTCTATGTCTTAGAAACCATCCTGACACCACCTGGATAGGTGACTCCCGAAGCGATCAATCAAGGGTGAACCAACAGTCTCTTGATCTGGTTACAAACTTCAAGGGAATTCTACAAGCCAAGAACGGGAATGGTCTCATGAAGCAGATGAGCGGAAGGTTCCCAAGTGATTGGTACCAACCTACTACAAAGTATAGGATTCTATACATTGGTACAAACGACTGCACTGAGGGCCCTAACGACGTGATCATACCGACGTCAATGACACTAGACAATGTGGCAAGGGACCTGTACCTGGGAGCATGTCGAGGAGATGTAAGAGTGACACCAACCTTCGTGGGAGCAGCTGAGCTTGGACTGATTGGGAGAACAGATGCCTTAACAGAATTTTCTGTAAAGGTGCTGACTTTCAACAACCCTACTATTGTAGTAGTTGGACTAAATG
TGCCATGTATAATTAGGGGATAAAAATAAAAACGAGAAGATATGTGTCTCCTCGTTTTCCAATGTTGTAATGGGAAACTTTACCGTTGAATATGGAAAAGTTTTCTACTACAATCGATTCATAACAACTCTTTTTTCTCATTTAGAAATTGTGTGTAGAAAAGGAGTTGTTTACAGAATTGTTCTCGTTGAGATTCATTCAGGCCTGCGAAAACCGTTTGAATCTCCTCGAGAATGATTTTTAATCGTTCTTCAGATTCTGGGATGTTTCGTCCCAAAAGCGCATCAATAGATACATTGAAGAAGGATGCGATTCGATCTAACGAATCTAAGTCGGGTTCATTAAAGTGGTTTTCTAAGTTACTAATCTGACTCCGACTTAATTGGATCTTATCACCAAGCTCTGCTTGTGTTAGCGTGTGACTGTTTCTAAATTTTTTTAAATTTTCTCCAAAAGTGTTCATGCCTTTAGTATAAATAAAGGCATGTTTTTTAACTATA
AGCAAAAGCAGGAGTAAAGATGAATCCAAATCAAAAGATAATAACGATTGGCTCTGTTTCTCTCACCATTTCCACAATATGCTTCTTCATGCAAATTGCCATCCTGATAACCACTGTAACATTGCATTTCAAGCAATATGAATTCAACTCCCCCCCAAACAACCAAGTGATGCTGTGTGAACCAACAATAATAGAAAGAAACATAACAGAGATAGTGTATCTGACCAACACCACCATAGAGAAGGAAATGTGCCCCAAACTAGCAGAATACAGAAATTGGTCAAAGCCGCAATGTGACATTACAGGATTTGCACCTTTTTCTAAGGACAATTCGATTAGGCTTTCCGCTGGTGGGGACATCTGGGTGACAAGAGAACCTTATGTGTCATGCGACCCTGACAAGTGTTACCAATTTGCCCTTGGACAGGGAACAACACTAAACAACGTGCATTCAAATGACACAGTACATGATAGGACCCCTTATCGGACCCTATTGATGA
ATTTATATCACACATGTTATATAAATTACAACATAATAATACTTGAAGTAAAGAGATCATTTTACAACAAGGACATTATCTTAAATCCTAATTAAGGTTACTAATAATTTAGTTGACTAAATTTTTAAAATACGAAACAACTTGTCGGACCGGACTTGTCTTTATCAAAGCTTTTGTGTCGGCTAAATCCAAGTAGAACTTAACTGCTTCGTAGCAAAAAAAGTACTGGAACGGATTGAACAAGCTGTGGTACCTTTTTTCCCGAATACTGGACACTATAGACGGAATTGAAACAGTTTGATTGTGATGAAACCTCGAAATGCTGATGTCGACCACGCAATAGCAGGGAGTCCTTCCCAGCCCGGCATTACAGTGCACAACAATTGGCGGCGGCTGGAGGCGTTTATGGCCATTCTGGAGCGAGTTTTCATAGAGTTCCCTCTGGCATTGTCTGACCTCCAGGACGAAGCTCACAAACTCTGACGTATTTTTGGGCACGT
TTTTCAAAAGTTCTCTCCTAGAACTTTTCCCACCTCTTTCTTGTCACTTTTGCTAGTTTCTCTCTGTTTTTCTCCATTCTTACTAGTTGGTGTTGTTCGGTTGTTTGGCTTCCCTGCTCTTTTTCCTTCCTTCCTTCGCTTTTGTTTTGGTTTGCTTTACCATGAGTGAGAGTGGTAACACCACATCCATGCCTGGGTGTGGTAGAATGTGTGCTCTGCGGAGCACTTGGTCAAAAAGAGCTTTCCTTGTTGCCTGCAAGGATGGCGCACTTACCAGTGATGGTAGGTGTCCGCAGTATGGTTGTGGGGCTCTTGTCTCCATTACCAAGGGTGTTCAGCAGCCCAAGAAAACCGCTTCCGCAAAAGTGGTAAAATGCTTGTGCTGGGTTCAACCAGCACGCTGGTGCGAAAAGCACTCGAAGGGGCCTGCAAGTCCCAATGGTTCTGTGACCACCAAAAGGTCAAACTCTGCGCGTGCAGCGCCAGCCCCGCTTCCTTAC
GGATCCTTCGAAAAATCAATTTGCCGCGCATCCTGAAGATTACATTCTCTATGAGATTGGATCTTACGATGACTCTACTGGAAACTTCATTCCCTTAGATGTGCCTAAAGCCTTAGGAACAGGCTTGGATTTTAAGCACAAACAGTAGGGAAGATATGGTTAGGAATCGGCGTTTGCCTTCAGTTATGAGTCATTCTTTCGCGCAAGTGCCATCAGCGCGAATTCAGAGAAGTTCTTTTGATAGATCTTGTGGTTTAAAGACTACATTCGACGCCGGTTACCTAATCCCTATCTTTTGTGATGAAGTTCTCCCTGGAGATACTTTCTCCTTGAAAGAGGCGTTTTTAGCACGTATGGCAACGCCTATCTTTCCTCTTATGGATAATTTGCGTTTAGATACGCAGTATTTCTTTGTTCCTCTTCGACTGTTATGGTCGAATTTCCAAAAGTTCTGTGGAGAACAAGATAATCCTGGAGATTCCACAGATTTTCTTACCCCA
ACCGGTTGGCCGCGCCCGAAAAAGCAGGTGGACCCCACAGGATGGCCGCGCCCGTGAAAGAAAGTGGTCCCCGCGCACTTGTTTCGGTCAGCCAGTCATATTCACGCGTGGAAGTCTAGATATTTGTTGTTTGTCTTTATAGACTTCGTCGCGAAGTAGTGGAGCGCGTCAACATGTGGGATCCATTGTTAAACGATTTCCCTGAAACCGTTCACGGTTTCCGTTCCATGCTTGCTGTTAAATACCTGTTACATCTTGAACAGGAATACGATCGCGGTACTGTCGGGGCTGAGTATATACGGGATCTAATAGGGGTTCTACGGTGTAAGAGTTATGTCGAAGCGACCAGGAGATATAATAATCTCAACACCCGTATCCAAGGTGCGGAGGAGGCTGAACTTCGACAGCCCATACACGAACCGTGTTGTTGCCCCCACTGTCCGCGTCACCAGAAGCAAAATATGGGCCAACAGGCCCATGTATCGGAAGCCCAAGATGTA
TTATATCCTTAGGATATAAAGAGCAAGCACCCAGGCACTTCTTCTATTCTGCCTCAGATCGTCGATATAAGCGGAGCTTTTCTGTGACTGTACGTAGTGTATTGATCTTCGTGTTCTGGAACTCAGGTATGTTGTTCGCTGCAGTAGAAGCGCCTCCAGCATGTACGTTCGAACCTCGTTCATTGCAACAGTTATCACTTAGAACTTTTGTAGAAAATACGGATTGGGACGTAATAAATTTTCTCTATAAAAATAATGAATTTTCTAGCAGGTTGTATTCATCGATGTTTTATGAAAGAAAATATCTGGATAATCCGCATGAATATCATGATTGGTCAGTACCAAATAATGTTCCCATTGAAACGTACATAAAGATAATGAATTATCACATGGAAGACGGTATTCCATCATTTGCTTTCCAACGCAATTTAGTGAATAGATGTTTCATACAAGTGCATTTCTGTGCTCCTGGTACTTTTGGCTTCCCTATTACAGATAAT
AAGTTTTTTAAGCCAAAGACGTTTTTGCGCATTGTGACCTTGAGAAAGAAATCACAAGACTTTGACTAAATCAACCATGAATTCTGCTCCATTAAACGATAAACTGATATTTCACACAAGAAGAAGAAGAAAACAAGATGCATTGCATTCACCAAGTTTGAATATGGATAAAAAGAATGATCAACCCACCGTTGAAATTAAGAACAAAGTATCTGAGAATGAAACTGACACCGTCCCCAGACGTGACAGTCAATTTAATGAAACTTCTAATCTTAAAAATGAACCGAAAGTTGTTAATCACAACATAAATATGAATGATAATCTACTGATACCTGTCGATCCGATCATTGGTAAAATTAAAGGAAATGCACTTCACAAAATGATAATAGGTAATTCCGTTCCAGATATTGGATTAACTATGCCTGAAGAAATTACACAAATCATGTTGTCTCAGAACATTGACAAGAAATTAAATGTAACTCCTGTTTCACAAGTGACTA
ATGAGCCAAGTTCCGAACAAGGATTCGCGGGGAGGATAGATCAGCGCCCGAGAGGGGTGAGTCGGTAAAGAGCATTGGAACGTCGGAGATACAACTCCCAAGAAGGAAAAAAGAGAAAGCAAGAAGCGGATGAATTTCCCCATAACGCCAGTGAAACTCTAGGAAGGGGAAAGAGGGAAGGTGGAAGAGAAGGAGGCGGGCCTCCCGATCCGAGGGGCCCGGCGGCCAAGTTTGGAGGACACTCCGGCCCGAAGGGTTGAGAGTACCCCAGAGGGAGGAAGCCACACGGAGTAGAACAGAGAAATCACCTCCAGAGGACCCCTTCAGCGAACAGAGAGCGCATCGCGAGAGGGAGTAGACCATAGCGATAGGAGGGGATGCTAGGAGTTGGGGGAGACCGAAGCGAGGAGGAAAGCAAAGAGAGCAGCGGGGCTAGCAGGTGGGTGTTCCGCCCCCCGAGAGGGGACGAGTGAGGCTTATCCCGGGGAACTCGACTTATC
GTTTTATCAAGAGCGTACGGTTCAACCCCTGCCTCCCCTGATTTACCAACTTCCCAGTTTCATTTTCTGTTAAGTTAAATTAATTCCTATGGCTGTGTCCTCGTTCAATCTTAATGAATTGGTAGCCTCCCACGGCTCTTCAGGACTTATAGCTTCAGCCCTCGTTGATAAGGTAGCTTCTGAGCAACTTGAGGAACAATTAAATCATCAACGCAGAGGTCTTAAGGTCTACATCCGAAACCGGTTGGATGTAAAGGAATCCGAAGTGATTCGAAATCGGTATGGAGGTAAGTACGACCTCCATCTGTCCCAGCAAGAGCACGCTCCTCACGGACTTGCTGGTGCCCTCCGCTTGTGTGAAACGCTTGATTGTCTGGACGCCTTTTCCCGCACTGGTCTGAGGCAAGGCCTCGTCCTAGACTTCGGTGGTAGTTGGGTCACACATTTCCTCCGCGGTCATAACGTACACTGCTGCTCTCCTTGCTTGGGCGTCCGGGATA
TAGTATTACCCCGTGCCGGGATCAGAGACATTTGACTAAATGTTGACTTGGAATAATAGCCCTTGGATTAGATGACACGTGGACGCTCAGGATCTGTGATGCTAGTGAAGCGCTTAAGCTGAACGAATCTGACGGAAGAGCGGACAAACGCACATGGACTATGGCCCACTGCTTTATTAAAGAAGTGAATGACAGCTGTCTTTGCTTCAAGACGAAGTAAAGAATAGTGGAAAACGCGTAAAGAATAAGCGTACTCAGTACGCTTCGTGGCTTTATAAATAGTGCTTCGTCTTATTCTTCGTTGTATCATCAACGAAGAAGTTAAGCTTTGTTCTGCGTTTTAATGGCGGACTGGTTTCACAGTGCGCTTAAGACATGTACTCATGTCTGTGATTTTTCAGATATTAAGGCGTCTTCACAACAGGATTTCTTCTGTTGTGATAGTATGCGAGGTAAATTATCTGAACCTAGGAAGGTGTTGTTAGTTAGTTGTTTTGTAA
CATGCACATCTAAAAGCTTATGCAAAAATTAACGAGGAATCTTTGGATCGGGCTAGACGATTGCTTTGGTGGCATTACAACTGTTTACTGTGGGGAGAAGCTACTGTAACAAACTATATTTCCCGCCTCCGTACTTGGTTGTCAACTCCTGAAAAGTATAGAGGCAGGGATGCCCCGACCATTGAAGCAATCACTAGACCAATCCAAGTGGCTCAGGGAGGCAGAAAAACATCTACGGCTACTAGAAAACCTCGTGGACTCGAACCTAGAAGAAGAAAAGTTAAAACCACAGTTGTCTATGGGAGAAGACGTTCAAAGTCCCGGGAAAGGAGAGCCTCTTCACCCCAACGTGCGGGCTCCCCTCTCCCACGTAGTTCGAGCAGCCACCACCGATCTCCCTCGCCTAGGAAATAAATTACCTGCTAGGCATCACTTAGGAAAATTGTCAGGTTTATATCAAATGAAGGGCTGTACTTTTAACCCAAATTGGAAAGTTCCTG
AAGTTTTTTACCGGACCCTAGAATTCACCCAAGATCAAGGACGAAATGAATTCTGAGGAGAAACGAAAAAAGAACGCTAACCAAAACGAAGACGAAAATAAAGAACCCGACAAAGAAGAGCGACAAGAAGAATCGAAAGATGAAAAGAAGAAAAATCAATCCGAAACAGAACAAACGTCATCACCCGACCCCAAACTTATAAACGACCAAGAAGGTATAACTAATGACTCAAGACCCGAAGAAATTACTTATCAGAGTGGTAACACAATTCAAGCTAAAACAGCATTAACTGTTGAAGCGATAATGAATATTCAAGGACATCTCAAACAATCAGACCAGAAATTAGTTGATGAACAAACCAGTCAATATCTTACTTATCTAACTTCAAATGTTCCCGCTTACACAACTACTTTTGGCATTACTGATTGTTCAGACTTTCAACTGGTACCTTTCTATCGAACCATCGACTATACTGAAGATACGTCACAACAATTCCCTTC
GTATAGCTTGAGCATTACCGTCGTGTAATTGCAACACTTGGCTTGCCAAATAACGCTAAAGCGTTCACGAAACAAACAACAATTCGGCATGGATGTTGTGAAGAAATTCGCCGTCATGTCAGTGACTGTAGTAGCAGGTCCCGTCCTTACGCTTTCATCACCTGTGGTGGTGACGTTTGGAACAAGCTTAATTGCCGTATCTTTGGTGAAACGGTTGCTACAGGAACAACCCCGTGTAATTGCTCACGATCACGAACATTACCCAGGTGGTTCTGAGAGCAGTTCTAGCTCTTGTGCTACCGCGCCTATTTTACGTAATCTTTCGCGAGATCAGTGCGATTCAGAGAATATTGGATGCAGTTCTAGCGCCTGTTCTCCGTCTGAAATTGTGAAAGTTACAAGGCAGGTAGTGGAAGTTGAACGTGGTCTTTACCGGGACAAACAACAATTCGGCATGGATGTTGTGAAGAAATTCGCCGTCATGTCAGTGACTGTAGTAG
ATGGAAGCTATCGGACCTCGCTTAGGACTCCCATTCCCATGGAGAAACTCCTAGATGAGGTTCTTGCCCCCGGTGGGCCTTATAACTTAACCGTCGGCAGTTGGGTAAGAGACCACGTCCGATCAATTGTCGAGGGCGCGTGGGAAGTGCGCGATGTTGTTACCGCTGCCCAAAAGCGGGCCATCGTAGCCGTGATACCCAGACCTGTGTTCACGCAGATGCAGGTCAGTGATCACCCAGCACTCCACGCAATTTCGCGGTATACCCGCCGCCATTGGATCGAGTGGGGCCCTAAAGAAGCCCTACACGTCCTCATCGACCCAAGCCCGGGCCTGCTCCGCGAGGTCGCTCGCGTTGAGCGCCGCTGGGTCGCACTGTGCCTCCACAGGACGGCACGCAAACTCGCCACCGCCCTGGCCGAGACGGCCAGCGAGGCGTGGCACGCTGACTACGTGTGCGCGCTGCGTGGCGCACCGAGCGGCCCCTTCTACGTCCACCCT
CTTGTACACACTTTTTGCAATCAAAATAGAACGCAAATCTTGACTGCTCTACCTCAACTTAATACCTACTCTACATGGATTACCTAATCACTGCATTTAACCGAATCACTCACTGGTTCTTAACTCCAACTAATCTCGAATACATCGGATCCTACTCCCTTCCCCCTGGGCTTCTTCGCGTAAATGATGTTGCTGTCGCAAATCATAAAGCTACCTTAGATCGCTCGTTTGACAAGTATCTCTATGAACATGAGATAAATCTTATCACTAAAGAGTACCGCCGATCTCCTATTGATGAAGACTCTATACTTGAGGACTTCTTCTCAGGTGACCTACCTTATTTCGAAATCCCTTTCGACGAACACGTCGAACGTGGACTGGAATGTATGGCTGCCGCCTTTCGGCCGCCTAGACCCTGTCGCCCTGCTCACATCTTAGATGTGAAACATGGATACCCTTACAAATGGAACGTCAATGCCGAACCTCCCTTCTCCACTGAT
AACATCTGCGACGACAAAACAAAGTAAAGAAACCAGGCGCATCTCGTGCGCCTTACACACCCCATTCCGTGACCACCCGATTTTAGCAGTCGCAGGCTATTGCGTGTTTGCAAAGACACATTCGGACCACTTTGGGACGTCTAAGCGCTGCATCCCGTTGTGTTTCAACTCTCGGTCAGAAACCGACTCCGTTGACACAGTCTCGGGCTCCACCGCTTTTTCACATACGGTTCACACACCGTCTTAGCGAGACCTAAACTCGCCTTCATAGACGGCTCATGACAGATCCGTTGCCCGCGCATCTGTTTCACTTACCCCCAGGCTATTCCGTTGCTATTATTCCCCCCGAGCAAGAAGGTTGGGAACTTTTAGAATGGACAGTAACACAGCCACCGGCAAAAGACGATCTCGCAATGTGCGGATTGCAGCCAACACCGTCAACGTCACACCTAAACAGCGCCAGGCTCGCCGTCGTAGAGCCCGCTCGCGAACTGACAACG
GTAAAATCTGAGGATCGAGGTTCAATTCCTTGACGACCTTTGGTGTTATCGATTGTTTGAACAAATCAATCTTTTAAACTTTTTATAACCTTTATTAATATGTCTAAGCCATACGTTCCTGATTTCGAATATCAGATCCCTAGTTTCCAATGGCTGATTGATGACTCTTTGAAGAGAGAGCCAGAAGTCGCCCTTGATGTAGAAACGGGAATGGACGTTAATAAAGTTTACCTACCTGAATCCGGATTTGTAGCGGATGGCTCATTAGCTAGCTATATCCTAGCTGTTCAACCTGTTGTTAAGGGTGAGGGTTCTTTTGAACCACCTTTTGACCAGGCGCGCTGGGGTGTGTGCTGCGAACATGCCGCGAGTGCTGCTGAGATTTTTACAGACCGTCATTTGTTACCAACGGCTGAGATTGCTAGGATGTTGTATTTAGACATTCCAGGCAGTTTCATTGATGAATCTGAAGAAGATGATTGGGTCGTTGAAGATACTAC
ACCGGATGGCCGCGCCCCGCCCCCCCACTTTCCGTACACACCCACGTGACGCTTTAATTTAAATTAAAGATAAGGATTTTTGACTGACCAATCAATTTGTTCGTGCATTGTCTATTTAATTTGTCGCAACTTGGTCACCAAGTTGCCAAATTTCCTATATAAGTTTAATTTAAATTCGAAACCCATGTGCCCAAACCACGTGTAAGTCCAGGATGCCTAAGAGGGATGCCCCATGGCGTTTGATGGCGGGAACCTCAAAGGTTTCCCGCACTGGCAATTATTCGTCTAATGGTGGTTTGGGCCAAAGATCCAACAAGGCCAACAACTGGGTCAACAGACCCATGTACAGGAAGCCCAGGATATATCGGATGTACAGATCATCCGACGTGCCGAAAGGATGTGAAGGGCCTTGTAAGGTGCAATCCTATGAACAGCGACATGATATCTCTCATGTCGGTAAGGTAATGTGTATATCTGATATTACACGTGGTAATGGTATT
CCGATTAACTACAGTGTATTCAGGATGAACCAATCTCGAAGCTTTGTTACGGGGAGAGGACGCGACTTGTCTCGGACTCCTTCGGCTTTAAGCTCGAATTCGGAAACTCCAGGATCAATGAGTTCACCATCTGAAGGGAAGACGAATGCTTGGGTCAACTCGGCGTACGTCAGCAACTTTCCTGCGTTGGGCCAATCGCAGGGGTTGCCATCCCATAAATGTTCAGCTTTGGCTCTGCGTAGTTCACAGACTACGTACATTATCAACTTTCCACGCCAGCACTGGAACATCATGACTTTTCCAAACCAGTCTGAGGCAATTCTGGCTACTGTTGCCTCATACGCAAAAGACCTCGATGGAAAGAACTCCTTCGCCGTATTTGATACGCTTAAGATGCCATGGTCCTGTCGCCTAGGAGAAAAGAGCTGTTCCGGAATAGATACTTTAGGCCACCTCGCTGATGTTCACATGCATGTGTTGGATCCAGCTGAGGCGGAAGG
ACACATAGTCAGAGGAAAAAATAATTTTGATTTTGTTTTCCACAAAAGAATTGAAGGATGACGACACCACCTCTCGTTATACCCTTGCATGTTCATGGCAGGTCTTATGAACTGTTGGCGGGGTATCATGAAGTTGATTGGCAGGAGATAGAAGAGTTGGAAGAAACAGATGTCAGAGGAGATGGATTTTGTCTTTATCATTCCATACTATATAGTATGGGCCTGAGCAAGGAGAACTCTCGCACCACTGAATTTATGATAAAGCTACGATCGAATCCAGCCATCTGCCAGCTGGATCAAGAAATGCAACTGAGCCTTATGAAGCAGCTTGATCCAAATGACTCATCAGCCTGGGGTGAAGATATAGCAATTGGGTTTATAGCTATAATATTGAGAATTAAGATAATTGCTTACCAGACAGTTGATGGGAAGTTGTTTAAGACTATTTATGGTGCTGAGTTTGAGAGTACTATTAGAATTAGGAACTATGGGAATTACCA
GGTATCCTAATTAGGATTATCGTCTTGTTAGACAATTGATAGCGCAATGCTTTGAAAGTGTTCCACAATCGTATTAACCATTTTTATTATCTAAAATCTAATATATTAAAATACTCTTACTGATATTATCTGCAAACAAAGTATTTAACTCTATCCTTGATGATATTTCTTACTCTTCATCAGACAGATATTCGCAGTCATCATCATCATCAACCAATTTTCTCATTTCTTCCACTGTCATATTTCTGTTTTTCTCCACTTCTTCATCTTGAACCCCCAGGAAACTTTTGAAGCCTTCAGACAATATGTTTGCTTGTTCATCAATTCCCTGAGCAAGATGTTCTTCTGTCATTTCCATCCTGACACCTTCCTTAGATAATTCATCTGTTATTGCAGAGAACAGTTCATTTATACCTTGACTTTCCAAATAATCTTCTAGTCTGTCGAACTCTCGCAATTTTAATATTTCCTCTTCTATTTCTCTTTGCTCCAGGAGTTCA
CATGCACACCTAAAAGCTTATGCAAAAATTAATGAGGAATCTTTGGATAGGGCTAGGAGATTGCTTTGGTGGCATTACAACTGTTTACTGTGGGGAGAAGCTAACGTTACTAATTACATTTCTCGGCTCCGTACTTGGTTGTCAACTCCGGAAAAGTACCGAGGCCGTGATGCCCCAACCATTGAAGCAATCACTAGACCAATCCAAGCGGCTCAGGGAGGCAGAAAAACATCTTCGGGAACTAGAAAACCTCGTGGACTCGAACCTAGAAGAAGAAAAGTTAAAACCACAGTTGTCTATGGGAGAAGACGTTCAAAGTCCAGGGAAAGGAGAGCCCCTTCACCCCAACGTGCGGGCTCCCCTCTCCCACGTAGTTCGAGCAGCCACCATAGATCTCCCTCGCCTAGGAAATAAATTACCTGCTAAGCATCACTTGGGGAAGTTGTCAGGTTTATATCAAATGAAGGGTTGTACCTTTAACCCTGAATGGAAAGTACCTG
AGATTTTCTTGCACGTGTGTGCGGGTGCTTTAGTCAGTGTCCGCAGCGTTCTGTTGAACGTGAGTGTGTTGAGAAAAAGACAGCTTAGGAGAACAAGAGCTGGGAGTGGTTATGATGACCACTTCTAAAGGAAAGGGGGGCGGTCCCCCTAGGCGCAAGCTTAAAGTGACCGCAAATAAGTCGCGACCAGCAACGAGCCCAATGCCAAAGGGCTTCGTGCTGTCGCGCATGCTGGGGATTCTTTGGCACGCCGTGACAGGCACGGCCAGACCCCCAGTGCTGAAAATGTTCTGGAAAACGGTACCACTGCGCCAGGCGGAGGCTGTTCTGAAGAAGATAAAGAGAGTTATCGGGAACTTGATGCAGAGCCTTCACATGAGAGGGCGTCGCAGGTCAGGTGTGGACTGGACTTGGATTTTTTTGACGATGGCGTTGATGACCATGGCCATGGCAACCACCATCCACCGGGACAGGGAAGGATACATGGTTATGCGGGCCAG
ACAAAAGATACGAGCGGGTGATGCAAATTGAGTCTGTCAAGCAACAATTAATTTTCAGACCTACCCGACGCACGAGCATAAACGATCGCAAGTTAAACGTAGCTAACTTTCTGATCAATCACTCTTTCTTTTTAGCGATCAATGGCACCAACCTACTTCGCCTTTTTCTTGCTCGTCTGCCTCTGCTCATCAGTGAGCAGTTATCAGGGGACTATGTTTATACCCCTGGAGCCAGCAAACGCATCATACTGGCTCGATTCCACCGACATTGCGGTGCCCCCCTCCCATCCTCAAGTGCAGTTGATCTACGACTGCCCGCCTCAAAAGATGTTGCGCGATTTTTCCTCGCGCGACATTACTCTAGAGCTCTGGGAGAGAGGATACAACGAAACCAGACAAGCCTTTTCAGAGGCTATGCAGAATTTGCAAAATTTATTAATGTCTGGTGTTCGTCAATTTCACACAGGCTTGGAGAGTTTACTCCACGTAATTTTACAAAC
AAATTTAAATCTATCACCACATTAGGTATTAATTTATTCGTCTCTAGACACTTTTGTAGCGTGCGCTAGCCCGCTGGCTTCCCGACCGACCTCAATCCAAGCGAGTTTATGTCCAGGTACCTCTTATTGAGAAATAGAGTGTCGAGTGAATAAACATAAAGATTACGTCATTACGGGGTAGTTGAGCGCTTTTGCATCAAGTTATTAACCACTCGCTACTCGGTGTCTAGACTACGTTGTGGTGTTGTAGTGTGAGCCTTGTGCCGCTACGTAAAATATATAAATTTAAATTTCCATACTTAACCTAGGTTGAGTGTGTTTGTTGCTGATAATAGTATATTATCGCAGCGCCCTTGCGTTGATCTTTGATCCGCCCTATCTTTAACTTTATTTGTATTAGTTTCTGTTGTCGTTGGTATTTAACGTCATGGATTTGAATACTATGATGCCAGCCTTTAATGTTGCTTATTGGGACGGCGTTCATGCTCCTTATGTTGTCA
GCTATTCGCACTCATGTCGGATCTAGTGCAGCTCATAAGAAGGGAGATCTTACTGTTAACTGGGAATGGAGAATCAGCCAACTCGAAACACGAGATCGAGGAAATTAAGAAACAAATTAAAGACATCTCTGCTGATGTCAACAGGATCAGTAACATCGTTGATTCAATCCAAGGACAACTGGGTGGATTATCTGTACGCGTGTCAGCCATTGAATCGGGAGTTAGTGAGAACGGCAATCGAATTGATAGACTCGAGCGAGATGTCTCCGGCATATCGGCTAGCGTTAGCGGAATCGATTCGCGTTTATCCGAGCTGGGTGACCGAGTCAATGTTGCAGAACAGCGAATTGGCCAGTTGGATACAGTCACGGATAATCTCCTTGAGCGAGCATCAAGACTGGAAACTGAAGTATCAGCCATTACTAATGACCTTGGATCATTGAATACGAGGGTGACGACTGAATTGAACGATGTCCGCCAAACTATTGCTGCGATAGACA
AATGAAGGCAATAATTGTACTACTCATGGTAGTAACATCCAATGCAGATCGAATCTGCACTGGGATAACATCGTCAAACTCACCTCATGTGGTCAAAACAGCTACTCAAGGGGAGGTCAATGTGACTGGTGTGATACCACTGACAACAACACCAACAAAATCTCATTTTGCAAATCTCAAAGGAACAAAGACCAGAGGGAAACTATGCCCAACCTGTCTCAACTGCACAGATCTGGATGTGGCCTTAGGCAGACCAATGTGTGTGGGGGTCACACCTTCGGCAAAAGCTTCAATACTCCACGAAGTCAGACCTGTTACATCCGGATGCTTTCCTATAATGCACGACAGAACAAAAATCAGACAGCTACCCAATCTTCTCAGAGGATATGAAAAAATCAGATTATCAACCCAAAACGTTATCAACGCAGAAAAGGCACCAGGAGGACCCTACAGACTTGGAACCTCAGGATCTTGCCCTAACGCTACCAGTAGAAGCGGAT
AGTTTTTGAAAACTTCTGTGAATGTTTATATCCTTAGTCGGATCGAGCTAAATTTTAAATCAAAGGAGTTGTTCGGAAAAGTGACCTTGGTTCGTTATGAATAGAGGAAGCTTGAAGAAGGGGCCTCCGGGCCCAACATCCAACCGTCCGTCGGTTGGACCGCCCGACTCGGCGGGAAAACGAGTCAAACAAGTGGCCCCACCACCAACTAGGGGTCACATGGAGAGAGGACTCTCTCTCTTAACCAAGAACGACAATGTGTCGCGACAGGCAAAACGGCAACGAAACCCTCGGCAACAGCTTTCTGGAATCTTTGGCGGTGGTGTTGGCGCCTGGCTGCGTGTGCTACACATGGACATCGGAACGGCAATCTTATGGCTTGCCCTGGCAACGGCATCTCTCGGACAGCGTATGTTTAAGCAACTGAACTCTCTTCGTAAGCGCGTGAAGCGCCTCGAAAAACAACGTAGTGGACCGAACCTTGTCATGATCATTGGGCT
GAAAAGAAACACAAAGCAAAGCAAAGCAAAGCAACTCAAATAAACCATATTTGGCCAAGGCACTTGGTAATCAAACGGGCACAACCCTAGATTAACGATATGGCAAATTTGAGGAGTGTTTTCGAACAGTTGAACGACGTCTCACTCCGGGCTGTTATTCAAGAAGAGGCCTACAGAGACATTAAGCTCACTATTAAGGAAACTAAAACCTACAATCCTTATGCACATCCAGTAGCAGTAGCGGATAGTTTAGAAAAATTAGGAATAGAAACTAACCCCTTTGCCGTCAAGGCGCATACGCATGCCGCGGCAAAGACAATAGAATTAGATATGTACAAAATAGTTTCTTTCTACCTCCCAAAGGAGAACCCCACCACCTTTATGTTCATGAAGAGGAGCAAGTTGCAATATTTTAGAAGAGGCCCACAGCAAAAAGATGTGTTCCTCAATGCTCACATAGAACCCAAAGACGTGGCTAGGTATGACGTGGACACCCTTTT
ATTTTGCTACGTCACTAACCACGTGACACCCACAGGCCAACCGAATGCTATGTCATCCATTTCCTGGGCCGGGTCTACGTCCTCATATAAGTAACTGCACTTCCGAATGGCTGAGTTTTCCACGCCCGTCCGCAGCGGTGAAGCCACGGAGGGAGATCTCCGCGTCCCGAGGGCGGGTGCCGAAGGTGAGTTTACACACCGAAGTCAAGGGGCAATTCGGGCTCGGGACTGGCCGGGCTATGGGCAAGGCTCTGAAAAAAGCATGTTTATTGGCAGGCATTACAGAAAGAAAAGGGCGCTGTCACTGCGTGCTGTGCGAACAACAAACAAGGCTTGCAAACTACTAATAGTAATGTGGACCCCACCTCGCAATGATCAACACTACCTTAACTGGCAATGGTACTCAAGTATACTTAGCTCCCACGCTGCTATGTGCGGGTGTCCCGACGCTGTCGCTCATTTTAATCATCTTGCTTCTGTGCTTCGTGCCCCGCAAAACC
ACCGTGGGCGAGCGGATTTTTTTGCGTCGTTGTGGGTCCCACCTGATAGATCTGCAGAATTAATGGGCCTTCTGTAGCAATTGGGCCTTAAAAAGAATTGGGCTTGGACCAATAGATTTGATATTGTGCTTATAAATAAAAGTACAAATTGGTCTTTGTAACAAAACGAACATTTTATTCATTTGAAATCAATTACACACTCACGCAGATACATTAGTACATACACCATATTCATCAAATATCTGAATATCAAATACTGGAGCTTCGTGCATCATTAATATATCAATTATCTCCGTCATGTCTTCCTGCCTGAACTCATCAAACGATGAGTCCCTATACATGATAGCCAAGATATTCCTAATCCCCTCTTCCAAATTATTGAAGTCGAAAGGAGGTATAATCCCATCATGCTTGTATGGAAGCATGAATTTCTTCTTCACAAGAGCTGGAGATCTTGTGGATGTTAGCTGAATGTAAACCTTAATAGATTCATCACCTCT
ACATTATACGAAGTTATATTAAGGGTTATTGAATATGATCAATTTACCTGTAAATCCATACAGTTCAATACCTTAGCAGGTCAAATAGTGACCACTTGATCATTTGATCAAGGTTGCGCTACGTAAAATCTGTGAAAAATTGGCGGTGTTAGTCCTACAGATTTCGCGTAGCGCACTTAGCACCACCAATCAATCAGAGGTGAAAAATGGGATATTCAACTGCTAAAGTGTCCACTCATCTTGAGCTTGAGAAAAACCGTGGTTACTGGCGGGCAAAAGGGTTTGATCGTGATAGTTGCCAACTGTCATTATCGCGCGGTGAAGAGAAAATAGAACGCACGCGCGGTCGCTGGCGTTTCTATGACGAGAACCATAAACAGGTAAAGGCAGAGCCGATCCTGTACACTTTACTTAAAACCATTATCTGAGTGTTAAATGTCCAATTTACTGACCGTACACCAAAATTTGCCTGCATTACCGGTCGATGCAACGAGTGATGA
