# Supplementary material for: Towards a better solution to the shortest common supersequence problem: the deposition and reduction algorithm
Source: BMC Bioinformatics. 2006 Dec 12;7(Suppl 4):S12. doi: 10.1186/1471-2105-7-S4-S12 (PMC1780115; doi:10.1186/1471-2105-7-S4-S12)
Supplement: Additional file 1 — Real DNA sequences DNA sequences are obtained from NCBI Viral Genomes, Accessed on 01/01/2006. . Sequences are randomly selected from different genome sequences. The specific length and number of sequences are specified for each dataset. There are 60 randomly selected datasets. File name indicate the number of sequences, sequence length, and dataset number. For example, file name "DNA_N100_K500_5" indicate that it is DNA sequences dataset, with 500 sequences, each truncated to length of 100. And this is number 5 datasets for this setting. Each sequence is represented as a row in the dataset file. [file 1471-2105-7-S4-S12-S1.zip › DNA_N500_K500_1]

GTTTTGAAACAAACAAAACAGAAAAGCGAACCTAAACAATGACTCTAAAAGTTATTCTTGGAGAACACCAGATCACCCGAACTGAATTGCCAGTCGGGATTGCAACCGTATCTGGGTGCGGTGCCGTAGTGTACTGCATATCCAAGTTCTGGGGCTATGGGGCAATTGCGCCCTATCCTCAGAGTGGAGGGAACCGAGTTACACGCGCATTGCAACGGGCTGTCATTGACAAAACGAAGACCCCGATAGAGACACGTTTCTATCCGCTTGACAGCCTGCGTACCGTAACGCCTAAGCGTGCCGTAGACAACGGGCATGCCGTTTCAGGGGCCGTACGTGATGCCGCACGTCGTTTGATCGACGAGTCCATCACGGCCGTTGGAGGATCCAAATTTGAGGTCAACCCCAACCCAAACTCAAGCACTGGACTGCGAAACCATTTCCACTTCGCCGTCGGTGATTTGGCACAAGATTTCCGCAATGACACACCTGCGGATGAT
TCTGATATAATATAAGATTACCTCTCAGAATCATTGATATCAAGGCTTTTTTAAAGTCTAAAAACAGACTTACTACGTTTCCCACTACGTTTGTGTTAAATAGCGACGAGTTCGGCCAATTTGTCAGCAACATTATCCTTTGATTTTTTGGACAAGTGAGTATATAAATCCATCGTGATTGCTATTTTAGCGTGGCCTAACCGCTCTTGTGCAATCTTAGCGGGAATCCCAGCCTCAAACAACAACGAAGCGTGGGTATGTCTAAACCCGTGGGGAGTAATCCTTTTTAATCCATGCTTCAATATAAATCTGTCCAGTCTTTTTCTCACGGTGTCGCTAGCAAAATTAAACAATTTAAACGATCCGTGTAAAGGTTTGATACTTTGCTTAATATATAATTTGGCTAACGACATGGTCTCAGCGTCCATTGATATAGTGCGATTGCTTTTTTTGGTTTTAGGAGATTGTACAGCCCATCCTTCTTTTGTATAAGCAATGGT
GGTAAAAAGCTCTTATCTTAGTCACATCATCCAGGGTTGCAGCTGGGAGAGAATGGTGTCGATCAAAGTGTCTTTAGCTGATTTCATTGTTAAGACTGAGGAAGGTTGGATTCCATCTGATAACTGTCCTGCTTTAGATAGATTTAAAACTAAAACTGAAAAGGAGCTGTTGGATTCAATAAAAAAAGAAGGAGCAGATAGAGCATCAATTCGAAAACAATTGTTTTTAACATCTATATCAAATAAAAGACTTACTCAACTTGGAGGTGTGCCTGTGCGAGATATTCGCACATCCACGACTATTCCATCTTCAACTAGAAATTTAATCACTGATTGGTTGTTAAATATATTTAATGATGAAGAGTCAGGTGAAGAGGTTGAAAGTGCTATTGCAAGCAAGTATCCTGATATATTTTGTTCTGCTGATAAAATTAGTCGAGTTGCACAGAGACTTGAAAATAGAAGAGATAGAGTACATGAAGATGGGTTTAGAATTTTAT
ATGAGCCAAGTTCCGAACAAGGATTCGCGGGGAGGATAGATCAGCGCCCGAGAGGGGTGAGTCGGTAAAGAGCATTGGAACGTCGGAGATACAACTCCCAAGAAGGAAAAAAGAGAAAGCAAGAAGCGGATGAATTTCCCCATAACGCCAGTGAAACTCTAGGAAGGGGAAAGAGGGAAGGTGGAAGAGAAGGAGGCGGGCCTCCCGATCCGAGGGGCCCGGCGGCCAAGTTTGGAGGACACTCCGGCCCGAAGGGTTGAGAGTACCCCAGAGGGAGGAAGCCACACGGAGTAGAACAGAGAAATCACCTCCAGAGGACCCCTTCAGCGAACAGAGAGCGCATCGCGAGAGGGAGTAGACCATAGCGATAGGAGGGGATGCTAGGAGTTGGGGGAGACCGAAGCGAGGAGGAAAGCAAAGAGAGCAGCGGGGCTAGCAGGTGGGTGTTCCGCCCCCCGAGAGGGGACGAGTGAGGCTTATCCCGGGGAACTCGACTTATC
CACAAAGGACTCCCGGCTGCGAATCCCCCAAAAAATCAAAAAGAAAAGTTTTAGCTGGTTCAATCTGATTTAATCTATTTTAATCTAGTACAATCTTGCTAAATCTTAAATCATAGGGCTATATGCTCATATTTTGGCTCGTATGAGCGTGTTTATATCATTGCGATATAATTCAAGTCTAATTAACTTAACGCTCACAGGAACGAAAATATAGGCTTTAAACGATATAACCACATTTAAAAGAAAGGACAATATGCAAACACAAAACGGTGGCAGGCCCACGATTTTACCTAAGATGTATGAAGAACCGCTTTTTAGTCAAATCATTGATAAAATTGAATCAGGTTGCAATGACAGAGAAATCTACACCAGTTTGCATTGTTCGGCTAAAACTTTTAGAAAGTGGCGAGATGACAATATAAAGGCGTATGACGAAGCTAAAGGTATCGCTAGGGGAAATCTATTAGAACTAGCTGAAAGTGCCTTGGCGAGCAAACTGA
GGTAAAGTTATACATTTACCGTTGGACAAGGTAAGATTACCGACATCCTAATAGAATTGTATAACTTTTGCTCTTTCAATCTTCTTGGAGAATTTCGATGGCACTCGAAGTTGAAAGCGCTTTTTCTTTATCTTATTTGCTAAAAGAAAACAAACAAACCTCAAATAATCTCTTTTCGCTGATACAAGTACCCTACACGAAAATGACCCATGCGAAAGGAAAGAAGACACATCTTCTTAGATGTATTTTAGGATCTCCGTTTGAGACTTTAACCAAGTCTAGCATCCGTAGGTCCCTGAAAAACCTAAGAGAAGTCTGTAATTTACCTTATTGCAATTTTAAGAAAATACCAAAAAATATAAGTTATAAGTATCAAAACCCTTTCCTTAAATTATATGAAATAAACAATAATTTTATTAATTGTAAAGTGGGCGCCACTGGTAACACGAATTCAACGTACGATTGGCGTAATTTGTCCACTATTGGTAATGGTTGGAGTG
TAGTAGTAGACTCCCTAAATAACAAACTCTGAAAAGAATGGATAAATATAGAGAAATTCACAATAAGTTGAAGGAGTTTTCTCCTGGTACATTAACTGCAGTAGAGTGTATAGATTATCTTGATAGACTTTACGCCGTGAGACATGACATTGTAGACCAAATGATTAAGCATGACTGGTCTGATAATAAGGATTCAGAAGAAGCAATAGGGAAAGTACTATTATTTGCAGGGGTCCCTTCAAACATTATAACAGCACTAGAGAAGAAAATAATACCAAATCATCCTACAGGAAAGAGTCTAAAGGCCTTCTTCAAGATGACACCTGATAATTATAAAATTAGTGGAACAACAATTGAGTTTGTTGAGGTTACTGTCACGGCAGATGTTGACAAGGGAATAAGAGAGAAGAAGCTTAAATATGAGGCAGGCTTAACCTATATTGAACAAGAGTTGCATAAGTTCTTCCTAAAGGGTGAGATCCCACAACCCTATAAAATAA
TGGTATCAGAGCTTGGTTATGTTCTTACAACGATGGGAGCTTAAGTTCTTCCATTAGGTCTGAGGAAAGAGTTGGTTGTATGGTGTGTTTAGTTCCTATCTGTATTGTTATTCCTGTGTTCATGATATAGAAAACGATCATCGCGAAAAGGGTGAAGGCACTATATCTGGCAGCGAGAGGAGAGTAAGTCCAGTGAAACCCTTCGCATGACGCTAAAGGTGATCTAATCTATGTCTAGAATTTGGGAAGAAGCAATACAGAAATGGTATGAGACATCCCATACAGCTAATCTCGAGTACTTAGATCTAGCTTCAAAACCAAAAGTTTCCAATTCAGAAATTTCACACAACCTTGCTGTAGTTTATGATCGTTTGAATCTGTTTAGCCGTGTCTCTATTAAAAATTTCAAAAGTATCCAAGAAACCTTAGAAAAACAAGACCTTAGAATTCGAAAGCTTGAGTCTAGTTTGAAAACCTTAACCAGTGAGTTTATAGCCCAT
TAGTATTACCCCGTGCCGGGATCAGAGACATTTGACTAAATATTGACTTGGAATAATAGCCCTTGGATTAGATGACACGTGGACGCTCAGGATCTGTGATGCTAGTGAAGCGCTTAAGCTGAACGAATCTGACGGAAGAGCGGACATACGCACATGGATTATGGCCCACATGTCTAAAGTGTATCTCTTTACAGCTATATTGATGTGACGTAAGATGCTTTACTTCGCTTCGAAGTAAAGTAGGAAATTGCTCGCTAAGTTATTCTTTTCTGAAAGAAATTAATTTAATTCTAATTAAATTAAATGAGTGGCTATAAATAGTGTCGATGCTGCCTCACATCGTATTCTTCTTCGCATCGTCTGTTCTGGTTTTAAGCGATGGTCAGTTTTAGTTTTCCTGAGATATACGATGTGAGCGACGATGTTCTTGTAAGCGATAGCAGAAGAAGTGTAGCTGTTGAGGTCGAAGAGAAGGTTCAAGTGATTAACGTGAAGGTACT
ACACTCATTTCCCCCCTCCACCCTTAAGGTGGTTGTATCCCCTACACCCTACCCTCCCTTCCACATAGGACGAATAAACGGACTTGAGATTAAGGCAAGTACATAAGGTATGGTTTTTGGATACACTTAAATGGCAGTAGCGTGGCGAGCTATGGAAAAATCGCAATTGTCGATAGCCATGTTAGCGACGCGCTTCGGCGTGCTCCTTTGGTGATTCGGCGACTGGTTACAGGAGAGTAGACAGTGAGCTATGGGCAAACCCCTACAGTATTACTTAGGGGAATGTGCAATTGAGACTTGACGAGCGTCTCTTTGAGATGTGGCGCATGCTCTTGGCATTACCATAGTGAGCTTCCAGGTTGGGAAACCTGGACTGGGTCTATACTGCCTGATAGGGTCGCGGCTGGCCGCCTGTAACTAGTATAGTCAGTTGAAAACCCCCCATGGAATCTACTACTACTCTTTCATTTTGCAACTGGATCCCCAAGAAACAGAGAGCC
GGCGGTGGCATTTTTGTAATAAGAATGGGTACTCTAGTTGGAGTACTCCAGTTGAGCCCTCTCAAACTTGCTCATTCTATTGGAGTATTAGAGTACCATATATACTACTTGTGTTTATCTTGGTTTTGGTACACGTGGCGGCCATCCGTATAATATTACCGGATGGCCGCGCGGAGTATGCTATGTGTCCGTACTCTACAGCTGGTGCGCATTACTCCGCTCCCCTCTCTCCTGGTGTCTTTGCCACCTGGCGCTCTCTCCGCCCTCGATTTATCTTTCCTTTCGTTGATTGGCGTCTCTTTATTGACCAGCCTTTAATTTAAATTAAAGTTTAGTCCTTTTATGTCGGCGCGATATCAATTCAATTTTGAATTATTGATTCGCGATTCCTGTTTATGGCCCCCATTGTACTACATGGTCGACGTGGACGATTTGAGACCATGCTGCTGAGTCAGGTTACGTTCTATTGCTAATTAGCCTTTTCTATATATTGGGGCCGG
AAAATTAAAACAAAACATAACAGAACAATCAAGAACAAACAAGCAATCAAGTTTTCAAGCATCCGTATTTGCAATCAGTAATTTTCAATCTTCAAGCATTTTACAGTAATCTTCATCAACTTTCGCATTTTTGTTTTAGATTTCACTCTAGTAATACCATTCGCAACGCTCAACAGATTTCAGATGGAATCAGTTCAAGCAACCATCATGTTCGGATCGTTCGAGTGCAAACTCACACAGTCAGTGGCTCCTAAGGCTACTCACATGGCCACTCTTAGTCATGAGAACCCAGTTAAACGTGTAATTAACCCATTTACTGCGCTGGAGAAATCGTTGCAGCCATATCTTGAAAAGCGCATGTTTGCTGACGTGCGCAAGAAGAGTAATGGCACGTTCGTTCTGAAGCATGCTTCTGCTAAGAAAGTTCAAAAATTGCAGAAGCTGGAAGCGACTCGTTTGAAGGAAATCTCTGACTTCAAAATGGGGAGTCCAAGCATCGT
ATGGATACTTTTATTACAAAGAATTTCCAGACTACAATAATACAAAAGGCCAAAAACACAATGGCAGAATTTAGTGAAGATCCTGAATTACAGCCAGCAGTACTATTCAACATCTGCGTCCATCTGGAGGTCTGCTATGTAATAAGTGATATGAACTTTCTTGATGAGGAAGGAAAGACATATACAGCATTAGAAGGACAAGGAAAAGAGCAAAATTTGAGACCACAGTATGAAGTGATTGAGGGAATGCCAAGAAACATAGCATGGATGGTTCAAAGATCCTTAGCCCAAGAGCATGGAATAGAGACTCCAAGGTATCTGGCTGATTTATTTGATTATAAAACCAAGAGGTTTATCGAAGTCGGAATAACAAAGGGATTGGCTGATGATTACTTTTGGAAAAAGAAAGAAAAGTTGGGGAATAGCATGGAACTGATGATATTCAGCTACAATCAAGACTACTCGTTAAGTGATGAATCTTCATTGGATGAGGAAGGAAA
GAATTATCTGAGAAACAAAGTCTCACAACCCTCTGCCTCCAACAATAAAGCAGATTTCTTTGCTCTTCTAACAGCTATTACTTGCCACAATGGACCACCTCACTTCCCTTTTCGAGCTTTTTGCTATCACACCGAAAACACAAAACAATCTACAGTTTGTTGGGATCTACCACAGACCTCCACACTCCGTTCGAGCAAACCTCCGCAACGTTGAGAAACACAAAATCACAGTCGCTCACGCCATGCACAAGTACCTTTACCCGCATGAAATCGACTTCGTTATCAACCAAATGCGACGCTCAGACGTCACTGAAGATGCCATACTTGCTGACTTTTTCGACAACAACGTCGAACCACTTGAACCTGTTCTTGACGAACACTTCGAACGTGGACTCTCCGCAATGCTGGATGCTTTTCGCCCTCCGCAGAAATGCCTGCCTGCCCACATCTATGATGTGCAGCACCACTACCCATACAAATGGCAAGTGAACGCTGAAGCC
CTTAAAGACCTAGCATCCCCCAAGAACCCCTAAAATCGTTGTTAAGCCCGTCAAGGAGGGCTACCCCTATGAANCTAATAAAGAACTAACCATAGNCCCTAGCTTTAAAGATATAGATCAGGAAGGGACTAGGCGACTACNTAGATTGCTGGAACCTAGACGTCCAATGGCTTGGTTGACTTGCTAGACCACGGCGACACGTATAACATGGCCGATAACCGAGTAGAATTAGACCGGTTTAACATGGTAGCCCGTATGTATGAAACTGAATAGAATACCTCAAAGACTAGCCGTTAAACTAGTCTTTTTTATTTTGTAAAAAGGGTTGACACCTACCCGCTAGCATGGTATACTATAAACATAGATAAGGAAAGGAGAAGAAAAAATAAAATAGTGTTAGTACCACGGCTACATAGTCCAAGCCCTTACTAGTTCTGTACGGGAAGTGTAAGCTATTTTATATTTTTAGCACGCACTTCCCTAATCATATCTGCAATCCC
AGTAGTGTACCCCTATCTACAAAACTTACAGAAAATTCAGTCATATCACAATATATGCATAATGGACTATCAAGAGTATCAACAATTCTTGGCTAGGATTAATACTGCAAGGGATGCATGTGTAGCCAAGGATATCGATGTTGACCTATTAATGGCCAGACATGATTATTTTGGTAGAGAGCTGTGCAAGTCCTTAAATATAGAATATAGGAATGATGTACCATTTGTAGATATAATTTTGGATATAAGGCCCGAAGTAGACCCATTAACCATAGATGCACCACATATTACCCCAGACAATTATCTATATATAAATAATGTGTTATATATCATAGATTATAAGGTCTCTGTATCGAATGAAAGCAGTGTTATAACATATGACAAATATTATGAGTTAACTAGGGACATATCCGATAGATTAAGTATTCCAATAGAAATAGTTATCGTCCGTATAGACCCTGTAAGTAAGGATTTGCATATTAACTCTGATAGATTTAAAG
GCTAAAGTGACCGTGGTCATGGCTTCATTCAAGGGATTCTCCGTCAACACTGTTCCAGTTTCCAAGGCCAAACGTGATATATCATCTCTTGCCGCTACTCCTGGAATTCGCTCACAACCCTTCACTCCGTCTGTAGACATGTCTCAATCGCGTGAATTCCTTACAAAGGCAATTGAGCAAGGGTCTATGTCTATACCTTATCAGCATGTGAATGTTCCAAAAGTTGATCGTAAGGTTGTTAGTTTGGTAGTGCGACCGTTTTCTTCAGGTGCTTTTTCTATCTCTGGAGTGATTTCACCGGCGCACGCTTATCTATTGGATTGTCTACCTCAGCTTGAACAGGCGATGGCGTTTGTTGCTTCACCTGAATCTTTCCAGGCTTCTGATGTCGCAAAACGCTTTGCTATAAAGCCGGGCATGAGCCTTCAGGATGCCATCACTGCCTTCATCAACTTTGTGTCCGCGATGCTGAAAATGACGGTGACTCGTCAAAATTTTGA
GTTAAAAATCTATAGAGATGGACACTATCGCCGCAAGAGCACTCACTGTGATGCGAGCATGTGCTACGCTTCAAGAGGCAAGAATTGTGTTGGAAGCCAATGTGATGGAAATTTTGGGGATAGCTATCAATAGGTACAATGGACTCACTTTACGAGGAGTGACGATGCGCCCGACCTCGTTAGCACAAAGAAATGAGATGTTTTTTATGTGTTTGGATATGATGCTGTCTGCTGCTGGGATAAATGTTGGACCGATATCGCCAGACTATACTCAACATATGGCTACGATTGGTGTACTAGCAACACCGGAAATACCTTTTACAACGGAAGCGGCGAATGAAATAGCTCGAGTGACTGGGGAGACTTCGACATGGGGGCCAGCGCGTCAGCCTTATGGTTTCTTCCTTGAAACTGAGGAAACCTTCCAACCAGGGAGGTGGTTCATGCGCGCCGCTCAAGCAGTAACTGCAGTAGTGTGCGGTCCGGATATGATTCAAGTG
AGTTCGAATCACAACGATATATGGAAGGTTAAGATTTGCACAAAAATGACTTTGCGACGAGCAACGAACAAATATAATGATTTTAGTAAAAAGTTTTATGACACTAGCTACGATGAACAACAGTACAGTATATTATATCAACCAATTAGCACCCATAAAGCACCGGTACGTTTAGAGAATTTCTCAAATTATTATTTGATTAGAACAGAACAAACGAAAATTATTGAAGAAATTGACCCCCCTGTATTCATTGACGAGCAATACGGATGTGATCATTTTACTCAAAGCGTCGATTTGAACCAAATCTTGTGGGAAGTGTTCATGGGAGATGGTGATGTCGCCGCTTTGAGTTTAAACATGCTACGTATATATGATACTTACAAAAGTAAATTTGCAATAGTAAATAGATTTGGTATTTACGAATATTTACCTGAAGGTCATGACGACGATTTTGATGATGAAATGTTAGGTGTAATGAACATTTTTGGAATTATCGGTAA
GTAATGCAAGAGATCAGCATGGCGCAGCATGTGATGATGGCACCAGGCGATCTTATTCTGGAAGTTGAGGACCAGATACGGAGGAGAGGTATGGCGGTTCATGTGTTACAACAGGATGGCGAGGGAACCAAATCTCGCCGTTCTTCCGCCGACCTTACCTCTTCCATTCCATCTCATTCACCGGCCGTTTCCACCCCTGAGGTATCGGAATATCTGAATCGAGCGTTTAACCTTAATGTGGGGTCGTATGACGAGGGTCCATTGCCAGAAGGCCCTCCCATCTTCCTTTCGCTCAAAGGATCCATCCTCAATGAGGCCAACCTTCTTCCTAGTGCCATTCGAAAGATGGCCTCCGTTCGTTCTACCTATGAGAAGGCTTTGAAAAAGTCCAATCTCAAGGTTTTCGAGTATCCTCAAACTGTTCGGACGCAAGACGAGCTCCTCAATGAGATAAAACACTCAGAGAGGGGTGCTTCTTCTACACGACGTAGGCAGAAACG
AAGTTTTTTAAGCCTTTGTCTACCATGACTACCGGAACAGATGTACGGATATCATTGAGACTTTTATTTTACGAGCTATGGGATAATAATGCAAAACTAACCAAGAACAAAACAACTACCCCTACAACAAGTAAAACAACGTCTAAAATACTCTTTAACTCTAAGCGCACCACACCAACGCACGGCTATGACGCGGATTATATAGCAGAACTGAGCAATAATTTTGAATTTGCGGGATTTACGGCTCCGACGCCCCACAACATTCGAAAAGCCTTTACTCGACTTAAGATTATGTTTGAACGTATGAATAGGTACCCCGACGAGATATTTTTATCAAGACATCGAATGTTAGGATTCGTAATATATCAACCAGAAACTTCAGGACCAATACCTGCCTTTCATCCTAAGTGTAAGTTTTACAAACTTTCAGATAATCACACACATGACGAGAAAATTGAGATCGTTAAGAATCACATCTTAAACGGTGAGATAGTTAAAAC
GTCTACCTACTAAAGTTGCAAATTATCGGCATCAAGTTTTGCCATTAAGAGCATATAATTTGATATTTAATGAGTATTATCGTGATGAGAATCTTCAGGAGTCTTTACCTGTTTGGACAGGAGATGCTGATCCTAAGGTTGATCCGACTACTGGAGAAGAATCTCAAGAGGATGATGCAGTTCCTTATGTATATAAGTTAATGCGTCGCAATAAGCGATATGATTATTTTACTTCTGCTCTTCCTGGTTTGCAGAAAGGTCCTTCTGTTGGAATAGGTATTACAGGTGGAGATTCAGGACGTCTTCCAGTTCATGGTTTAGCGATTAGATCTTATTTGGATGATTCTTCTGATGATCAGTTTAGTTTTGGTGTTTCTTATGTAAACGCTTCACAGAAATGGTTTACTGCAGATGGTCGTTTGACTTCTGGAATGGGTAGTGTTCCTGTTGGTACAACTGGTAATTTTCCTATTGATAATGTTGTGTATCCATCTTATTTT
ATGAAAATTCTCGTGGGGTTTTCATATAAACGCAGCCCACGACTTTTCTAATCAAGAGTTTAAGAAACTCAAGTTTGATATAGCCAATCCGTTAAGAGCGGAAACAAAATCAAACCGTTAAGAGCGGTATCAAGGCGAAGAGTTTAAGAAACTCACAATTGCTTTTCTTTATTCCTTACTTATTTACGCGTTTTATTTGTTTAGTGTTTATTTTGTTTGTATATTTAGTGCGGCATATTGTTACGTTAATTTCTCTGCCCGCAAGGGCATTTTCTCTTTTTCCTTTTCTGGCCTTATGGCCAAATTTTATTACTCCGACAGGCGTTTAGCCTGTTGGGCTGCTGGAAAGAACCCTCACCTTGGGGGTTCTATTGAGTCATGGCTGGCGGCCATTAAATCTGACTCCTCCTTCCGCCAAACTGTTAAGGAGGATGTACAGGTGAACAGATTGCAGCCTACGGCTGTCAGGATGTTTTCCTGGAAAGTGGGGTCTGGGCCCA
TCTCACAGTGTACGGACCTAAAGTTCCCCCATAGGGGGTACCTAAAGCCCAGCCAATCACCTAAAGTCAACCTTCGGTTGACCTTGAGGGTTCCCTAAGGGTTGGGGATGACCCTTGGGTTTGTCTTTGGGTGTTACCTTGAGTGTCTCTCTGTGTCCCTATCTGTTACAGTCTCCTAAAGTATCCTCCTAAAGTCACCTCCTAACGTCCATCCTAAAGCCAACACCTAAAGCCTACACCTAAAGACCCATCAAGTCAACGCCTATCTTAAAGTTTAAACATAAAGACCAGACCTAAAGACCAGACCTAAAGACACTACATAAAGACCAGACCTAAAGACGCCTTGTTGTTAGCCATAAAGTGATAACCTTTAATCATTGTCTTTATTAATACAACTCACTATAAGGAGAGACAACTTAAAGAGACTTAAAAGATTAATTTAAAATTTATCAAAAAGAGTATTGACTTAAAGTCTAACCTATAGGATACTTACAGCCATC
AGTCAATACCAGACAGAAAGCAGATCTTACGTATTTAACAATGGAACATCTCGAAACAATCACAGATCTAATATTTCCGATTTTTATCAATAGATTTAGACAGAACAAATACAATAATCGATCAAATACTAAATTATTGAACAAACCTTCTCCAGTAGACATTAAACGTTACTATAGTTCATACAATTCCCAACATGCAGTACTACTCCGAGTAACTTATATGCCACATCATGAAAGATATCTACAAAGTTTGAACATACAAGATGCACAAAAACGCGGCTATACGGCTAAAAATCTTGATTTAATGTGGTATCGTCTTTTCACGGGCACGCAACGTGGTATTTACTATCCCCCTCATGTTTTCAATAATATAACTAAGAAATACGGTTTTGGGTTAATCATGAATGACATTCAAACTAAAGTTGATCTGGAAACTAAGAATACTCATTACGTCGTTGTTGATTTTGATGAAGCTGAAGAGTCTGATAATGGTATTCAAA
ACCGGATGGCCGAAATTTTTTGGTGTCCTCTCTCTCAATCCCGTCCCGCTACGTGTCGCATTTTCGTTGTTCCCGCAATATGTACGTAGCGCAATCTTAACCGTTGAATGGGGTCCCCACTTTAATTTGAAACTGCCCAATCACGTTGTGTCTCACGAGTTTCGATATTTATGACTTGGTGACTAAGTTGTGGGGCAATCCTGACATTTGAATTGTGCTTTAATTTGAAACGGTTGAGTGGACGTACTATGCTTTAAACGATGTTTCATTTTTTTATGAAAGGACCACAATTCAAATTATATGATCAACCAATAGCCAAGTGGACCAATTAAATGTATGTTGTATAGCCTCATTAACACAAATGAGTTTTGGATTTTAATTATAAATAGCCTATTGGTTGATATTGTTATTACGTCTATGTTTTCACACTGATTATATTGATTCAGTTCCTTTCTTTACCAATGTACATGTATCATAATAGGAATAGACGTGGATGGTCA
GCCGGGTGGAAGGCCCGGAACCGCCCCACCACCTCAACTAGGTGGTAAGGGTACGTCTATCGGTCCGGCTGGCCCGAAAGGCGGTGGATCCTGTGTGTTAGGGTTCGTAGGTGGTAAATCCCAGCACAGGTGGTAATCGCTATAGGGCAGGCTTATCCCGGTGACCGCTTCCCTGGATCCTGGAGCGGGTCGTGGCGGCACGGTCCACAGGAGTGGGGCCTCCGGTGTGAATAAGCCCTCGTCTGGAGCATCAGACGTTAAACTGAGACGTCCCGAAGAGATCGGAACGACGCCCCACGTATGGCAACGCCGCTTAAAACCCTTCGGGGACAGCTATGCGGGTTGACAATGCCAGTGGGGGGCCGGGCCCACTATTGTTGTGGGCTCCGAGTTCCTCTAGGGATGGCCGAAAGGCAGCCATGGGGCCACCCAGGCGGCGCCGTGCTACAGGCGGCAAGGGGAAAAATCCTTCGGGTGACCCCGGGTGGCATTCCCTCCCT
GAAAACTCACCGCAACGAAACGAAACAAATCGTTCAGAAACACTAGACCACGAGGGCCCCCCTATAGTCCCGCTGAGGGTGTGGCAGGCCCCGTGCGATAGGCTAACTGTGGTGTTCCCCGCACTCCGTCGAGCGGTTAATACGACGCTTACCAAGACGATGGTTCGGAGGAGAAATCGTCGCCAGAGATCGCGTGTCTCCCAAATGACCGACATCATGTATGGCTCACTAACACTGGGCAGTACCACAACATGGACCAGGAAGAATTTCCCTGGGTTGGCCAATATGGGAGATCGACCTTTCCAGGTCATCTCTGTTAAAATTGTTGTCTCGTCTGCCTCCCCCATGCTTTACCAAGCCAGGCTTTACTCACCACACGATGATGACAATGTGGGGTCCACCGGGCTTCAAATGTCTGGAACCACTCCACACACTCACCATATGAGAGCTCTGCCAGGTCAAAACACCTGGTTTAGTGGCAACACGAGCTCTACTCAGGT
TAAACGTTTCACCGGTTTGTAAATTGGAACTTCGTAGTTCGCCAGACGCCTTCTTCGTATCAAGGAACTGGAAATTGTACGGTGAGTCTGTCATTTTATTTTCTACTTTTCGTACCAGTCATGGGTTTTATTAGTTTTTCGCTTTTTGATGTGGATAAATTGTTGGTATGGGTGAGCAAATTTAACCCAGGTAAGATACTGTCTTCCATATGCAACTTGGGTGTGGACTGTTGGAACCGCTTCCGTAAGTGGTTCTTTGGCCTCAACTTCGATGCGCATATGTGGGCCGTGGATGCTTTTATGCTGCTCATGCCATTTTACACGGAGCAGATGGAACGTGTAGTCGACGACTTCTGCAGCGAAACCCAAGAATCCAAATTAGAAGACTGTTTGGAATTGGACCCCTCCGTTAACGAGTTCTTCGATGAGGAGGTGTACAAGAGAGATGAGGAGGGCGTGATGGTTCTCCAAAGGACGAGCAGCCGTAAGCACATCAAACG
GTTATTTGTATTGATATGTACAAATATACTTAATCAGACACATTAATCCGATGGATTTTCTTGCAATACAGCAACTATTGCAAAAGTCGATCGAGGCTCAGGCCAACGACGCTACTTCCGAGATCGGAAAAGCTATATCTGAACGTGCTCTCAAATTAGTTGAGAATGCCACAGAGAAACGTCCCTGTGCTGAACCGTTGAACGTATCGTTCGCTTGTACCGCAGAACAACAAGCTGTTTTGCGAAGTCACTTCCCGGGACGGGAAGTTAGATTTTCTAATAAATCCTCGTCATCGCACTCGTTTGCTGCTGCCCACAGATTGCTGGAAACAGATTTTATCTATGGATGTTTTAATGACAGGAATTCCCCGATTCTAGACTTGGGAGGAAATTATGTATCGCACTTTAAACGAGGTCGGTTTAACGTGCATTCCTGCTGCCCATTGCTTGATGGCAGAGATGGTGCCCGTCATACGGAGCGCATGCTGCAATATGATGCA
ACTGCGTTTCCCTTATCGCAATTAGGAATAAAGGATCTATGTGGGTTGGCTGATTATAGCCAATCCCTTTTTTAATTTTAAAAAAGCGTATAGCGCGAGAGTTGGTGGTAAATGAAATGAACGAAAAACAAAAGAGATTCGCAGATGAATATATAATGAATGGATGTAATGGTAAAAAGGCAGCAATTACAGCAGGTTATAGTAAGAAAACAGCTGAGTCTTTAGCAAGTAGATTGTTAAGAAATGTTAATGTTTCGGAATATATTAAAGAACGATTAGAACAGATACAAGAAGAGCGTTTAATGAGTATTACAGAAGCTTTAGCCTTATCTGCTTCTATTGCTAGAGGAGAACCTCAAGAGGCTTACAGTAAGAAATATGACCATTTAAACGATGAAGTGGAAAAAGAGGTTACTTACACAATCACACCAACATTTGAAGAGCGTCAGAGATCTATTGACCATATACTAAAAGTTCATGGTGCGTATATCGACAAAAAA
TAAAATGAGATATTATGATAGTGTAGGATATTGACTATCTTACTGCGTTTCCCTTATCGCAATTAGGAATAAAGGATCTATGTGGGTTGGCTGATTATAGCCAATCCTTTTTTAATTTTAAAAAGCGTATAGCGCGAGAGTTGGTGGTAAATGAAATGAACGAAAAACAAAAGAGATTCGCAGATGAATATATAATGAATGGATGTAATGGTAAAAAAGCAGCAATTTCAGCAGGTTATAGTAAGAAAACAGCAGAGTCTTTAGCAAGTCGATTGTTAAGAAATGTTAATGTTTCGGAATATATTAAAGAACGATTAGAACAGATACAAGAAGAGCGTTTAATGAGCATTACAGAAGCTTTAGCGTTATCTGCTTCTATTGCTAGAGGAGAACCTCAAGAGGCTTACAGTAAGAAATATGACCATTTAAACGATGAAGTGGAAAAAGAGGTTACTTACACAATCACACCAACTTTTGAAGAGCGTCAGAGATCTATTGAC
AGCGAAAGCAGGCAAACCATTTGAATGGATGTCAATCCGACCTTACTTTTCTTAAAAGTGCCAGCACAAAATGCTATAAGCACAACTTTCCCTTATACCGGAGACCCTCCTTACAGCCATGGGACAGGAACAGGATACACCATGGATACTGTCAACAGGACACATCAGTACTCAGAAAAGGCAAGATGGACAACAAACACCGAAACTGGAGCACCGCAACTCAACCCGATTGATGGGCCACTGCCAGAAGACAATGAACCAAGTGGTTATGCCCAAACAGATTGTGTATTGGAAGCAATGGCTTTCCTTGAGGAATCCCATCCTGGTATTTTTGAAAACTCGTGTATTGAAACGATGGAGGTTGTTCAGCAAACACGAGTAGACAAGCTGACACAAGGCCGACAGACCTATGACTGGACTTTAAATAGAAACCAGCCTGCTGCAACAGCATTGGCCAACACAATAGAAGTGTTCAGATCAAATGGCCTCACGGCCAATGA
GGTCTTTTTCCATTTCCACAGAATTTAGGTTCCCGAATGGCCCGTCACAAGCAGCCTGCCGAGGTCGCAAAGTTCAAGGGCGCGGACAAGAAGAACCCTCAGCGCTACCGGCAGGAGCCAGCAAAGGGCGAGGGGGATATCGGCGAAGCGCCCATCCATCTGCAAGGCCCCGCTCGTCTCGCATGGAAAGAGTTGTGCACTCAGTCGATCAAGGGCGTTCTGACGGGATCGGACCGGATCATCCTGGAGGTCACCGCGAACCTGCTTGCTGAATACCGCGCCGATCCGACTGAGTTCGCGGTTGGCAAGTACACCCACCTGATCGGAAATCTGGCCCGGCTTGGACTAACGCCGTCCGACCGCCAGAAGTTCGGCCTGGAAAAGCCGAAGGAGAAGGACGAGTTCGAGGATTTCTGAGATGACCCCCAGCGACATTGCGCGACAGTACGCTAGCGATGTCGTGGGTGGGGCTATCGTTGCGTGCCGGTATGTGGCGCTTG
CTCAGGGCATAGGCGAATGTGTGTGTGACCTGGGGGTAGGGGGTTGAATGCCGTTCGCTTCCACGACGATCCGGGATCGTCGGCGGGCTGAGGTTCGCCGGCGTGACGGGGACGCTCCGTGTGCGTTGCGGATCACCGCGGATTGTCAGGCGTTGAGTGGCTTCATTGATTATGACGCTCGTGCGCCTCATCCGCGTTCGTTCGAGGTTGACCACATCGTCAGTACTGATGAGGCGCTTCGGATGGGTTGGTCTGAGGAAGAGGCTGACGCGTTGGACAATTGTCAGGGTGTGTGTCGGCAGTGTAATCGTGCGAAGTCGTCTGGTGTTCGTCCGGTGGCTGAGGTTCGTCCGTCGTATGTGAATCCACGTTTTATCTGATCTTGCGCTGTTTGGCGCGTTACGCCGACGCCGGGCGGTCAACCGGCGGGTCCGAGAGGATAGCCGATGGCTGAGTACACCACGTTGAATGAGGCGATGGCCGCTGGTGATGAGCTGGCG
GGGCCGCGTGGTGGGTCCTCGAGGGGCGGGGGGGTGTTTTTAGCGGGGGGGTGAAACTTGGAGTTGCGTGTGTGGACGGCGACTAGTTGCGTGTGGTGCGGAGGACGGCGACGGCGAATAAAAGCGACGTGCGGCGCGCACGGCGAAAAGAAGACGCGTGTCTGTGTCTGTGTGATTCCCCGGGGAAAAGAGGAAGTTCCCGGGGGACGGCAGCATGGGTCCCTGGGGACACACGAAAAGCAACGCCCGGGGGCGAGGGACGACGGCCCTGGGGACCGCGGGGGAAATAACGGCCGCGAGGCCACACACTCGTTCCTGCGAAGCCGCACACCCCGAGGCCGCGCACACCGCCGACACACCCCGCCACCACACCCCGCCGGCACACCCGCCACACGCCCGCGACACACCCGGCACGACACACCCGGCACACGCCCGCGACACACCCTGACACACCCTGCCAACACACCCCCGACACACCCAACACACGCCCGCGACACACC
ACCAGAAGGCCCGCGCCCCGCTTTTATTATGGCCCCTCCACTAATTTATGTCCGCCAGTAATAATGGGCCCTGGGAGCCTATTAAATTGACTGCTCCTCTTTATATAGTGGGCTCTGTATGTCATGTCTATTAAAATGTGGGATCCACTTTTAAACGAGTTTCCAGAAACTGTACATGGATTTAGGTGTATGCTTGCAATAAAATATCTGCAGCTTTGTGAGTCTACATACGCTCCTGATACTATTGGATTTGATTTAATACGCGACCTTATATTGGTCATAAGGGCTAGAGATTATGTCGAAGCGACCAGGAGATATAATCATTTCCACTCCCGCATCCAAAGTACGCCGTCGTCTGAATTTCGACAGCCCATACAGCAGTCGTGCTGTTGCCCCCACTGTCCTAGGCATAAGCCGAAAGAGAACATGGGTGCAACGTCCCATGTATCGGAAACCAAGACTATATAGAATGTATAGGAGCCCTGATGTTCCTAGGGGTT
TGGTATCAGAGCAAGGTTTTCTGTAAGTAATTTATGGCTTTCATGGGGTAAAACCCTTAGATAGGAGCCTGAGGGCTCTGCTATGTTCTATTTTGAGAAAATAACTGTGTAAGTAGTAATGCATGATAAATCGAATAAGTTCTTTACGGATGGTCCTAAATTTATGAAATCATTCTTTTACTATCTGAGTGAGACCCTTGTGTTTCCAAGTTCTACTGAGAAATCATGAGTAAATGGACGTTGACACACTGACTTAAGGAAAAGAAAGATGTGCCTAGGATGAAGTCGAGCACTGTTCTAGGCTGAAGGGTGAAAAGAAAAATGAGTTGAGTTGGGAGTAAGACTCTGAGAGGCTTGAGGCAAAAGAACCGGAACCTTACCTAGCAAAGTAAGACCCAAGGGAGGGCAGTAGCTGGAGAACCCCGGTGTGAGTTTCTTTACCTAGCAGAAGATATACTCTAGTATCCTCAAAACACCGTGAAGTATTTACAACCCTTTAT
GTAAAATTTATACAATACAACAACAACAATTTTACAACAACAAACAACATTTGCAACATACAACTACAATGGCACATATACAACAATCCATGCAGGGTGCTCTGCTAGACACCGTCAGAGGACAAAACTCTCTGGTGAATGATCTAGCCAAGCGTAGACTCTACGACACCGCTGTCGAAGAGTTTAACGCTAAAGACCGTAGGCCAAAAATTAACTTCTCAAAGTCGATTAATGAAGAACAGACATTAATCGTCTCACAGGCATATCCAGAATTCCAAATTACTTTCTATAATACACAACTCGCGGTTCATTCTCTTGCCGCTGGTTTGCGCTCACTCGAGTTGGAATATCTGATGATGCAAGTTCCGTACGGCTCATTGACGTATGATATAGGAGGGAACTTTGCAGCCCATCTGTTCAAAGGAAGAGATTACGTACACTGTTGCATGCCCAATTTGGATCTCAGAGATATTATGAGGCATGAAAATCAGAAAGATTCA
GCAGTGATAAGACGCCAGTCGATACCGAAAGGTTCCCGCTTGCGTGCGTTCCCTACTACTGGGAGTGCGGGATTCCGAGTGTCCTTTTATCTATTACTCGTGTTGTGAGATATGGCGAAAGCCCCCTATCTCGCTGTGTGCCCCATGGTCCCCTGGACCGCGCAACCGTGACCTGAAAAGACTCTTGGTAGCATCGGGCTTTGTTATAGTGGTTGGGCGAGGGTTCCGAAGACCCCTAAACTACAACAATTGCACACTTACACAACTTCTCAACTATGGCCAACGCCTACGAGACCAATTTCCAGACTGCCAATGCTAGCCCACTTACTGGGACCCTAGCTGACCCGGTCGGTGGCACTATCCAAGCCGACCACTACCGCCGCTATCGCGCCGGTGTCTTCATGTCCGTCCCGGATATGGGCCATGTGAGCAACGTGGGACGCAGCATCTTCTATGAAGTTGGGCGTCATCACGGCCGTGCTCGCGACCTCCTAGCCGCG
ACCAGCGCACTTCGGCAGCGGCAGCACCTCGGCAGCGTCAGTGAAAATGCCAAGCAAGAAAAGCGGCCCGCAACCCCATAAGAGGTGGGTGTTCACCCTTAATAATCCTTCCGAGGAGGAGAAAAACAAAATACGGGAGCTTCCAATCTCCCTTTTTGATTATTTTGTTTGCGGAGAGGAAGGTTTGGAAGAGGGTAGAACTCCTCACCTCCAGGGGTTTGCGAATTTTGCTAAGAAGCAGACTTTTAACAAGGTGAAGTGGTATTTTGGTGCCCGCTGCCACATCGAGAAAGCGAAAGGAACCGACCAGCAGAATAAAGAATACTGCAGTAAAGAAGGCCACATACTTATCGAGTGTGGAGCTCCGCGGAACCAGGGGAAGCGCAGCGACCTGTCTACTGCTGTGAGTACCCTTTTGGAGACGGGGTCTTTGGTGACTGTAGCCGAGCAGTTCCCTGTAACGTATGTGAGAAATTTCCGCGGGTTGGCTGAGCTTTTGA
AGTATAGCTTAAGCTATACTCAAGGACTACGTCCTCCCTCAGAGAATTAACACCCCTCTGAGATGGATGGAAACTTGTTTATACTTTCGCTATAGCTTTACGCGTATAGGGCAGTACCTTCCCCGCCGTGCGATCAATTAACGTAATTGTTAATGAACTCACAAATAAAGAATGTTTACCAGTTCTTTATGGCGATTCCCTGTAAGATACCTTACTTTAGTAGTAAGTGTGTCTTCCATCGGTTAAATCATATAAATATAATAAAACCATGAAAAGACTAACACTTTCACAAAACAAGAGTAATCAACTTACGAATAATGATTTATCTAATGTTGGATATATAACTAAACAGTTATTTCCTCATTGAATAAGATTATTAGTATGAAGCTTACAATTGTCTCCTGCTCCGTACAAGAAGTTCGGATCGAGAATAGCAATTCTTTGAAAGGCTAACGGTGTTTCTTTCACCGTTCAGTACTTAAAAGAATGTACTAGAATCG
AGTAAAAAGGTGTGCGGGGTAATCCCCCGCACGCCTTTGTTTGTAGAATGCACTTATACAGATTCCGCTCTTGCCGTTAATTATACCGCTCTTGCCGCAATCTGTCACCAGATCCGCCATTTCCGCTATAAACGCCATTTACGCAATCTAAACTTGTTTTCTCTTTCACTAGGTTATGCTCACCTAATTACTCAAATTTGCTACACCACCCACAGCACTTGATTAGTCACCACTTGCTGCTTGTATTATATAGACTCTTTTGTACACATTTAATGTACCATATTTATTTACCAATTATAGAAGAAAAATAAAAATCAAATAACCAGAAAATAAAAATATTTATAGACCCACAATGTCTTTAAAATTGGACTCAACTCTATTTCTTTGCCGATTTAGACTTGTTTGAACCTTTATTCCGAACTCCTCTTGTATATACGAGGCTAGTAAGGTAAAGTGATATGCCCTGGACGCATGTATCGTCCTGTTTGTGAGTAAAGTAT
TGTCCACTGCCTCCGGCGAAAATACTTAGTCTGCTAACCGCCACCCCCGTTACTATTACCATGCTAACTGTTTCACCCTGCAACCATTTTAATTGCAGGGTGAAACAATTTCAACTTTAATTATTACGCAACTTTTAATTTCTCAATATATTGTTGCGGGCTGCAACTATATTCTGCGCGTTCTTCTTCGGTCATACCTTCCCAACATAATTGCAGGCGGTCGGCTAGGAACTGATAATCATTATCATCCTCAAGAGATTCATCAATAAAGGTTTCACCTATCAATGTCACGCCGATTGATAGAATATCATTAACGGCTTGTGCGTCCAGCGTTTTAAATCCGTATGACGCTGCCGCTGATAGCACGCCTTTATGATCATCAATCATTGTAAAATCAGCGTTCGGATATAATTGTTTGAATAGCCCAAAATAGTAACTTTTATAAACTGCGTCTTTGCTGTGGTATATCTCGCTAACTTTATCAGCCTCAAAATATTTGT
TATAAGTATATTATATATTTTATAATTTTATATATATAAAGCAGGTACAATTTTATTATATAGTGCAGATCTTTTTTGTGAAAAAAAAATAATTATTTTTTTGCGCGCCGGAATAATTATTTTTTTTGCGCGGAAATATTTTTGCAGTGGCGATTGATTTTTTTTTCAGTTGTCTGCCCGTGGCGGAATAATTATTTTTTCGCCGGAAAGCATTTTGTAGTTTCACAAGATGCAGAATTTGGCGGGCCGGAATAATTATTTTTTCGCCGGAAAGTATTTTGTGTACCGTAGTTTCACTAGATTTCGCGGTGCATACCGGTGGGCGATAGGTATTAAAATAATTTGTACTGCTGTAGGCGTTAAAGATTAAAATTATTATTACTGCTGTAGGCGTTAAACATTAAACTTATTACTACTGCTATAGGCGTTAAACATTAAAATTATTACTACTGTTGTAGGCGTTAAACATTAAAATTATTACTACTGCTGTAGGCGTCAAA
TAATATTACCGGATGGCCGCGATGTCTTTAAAATGGGCCCCGCCACTAACTACTGTCGTCCACTAACAACGCTCCCTCAAAGCTTATTTAATATGTGGTCCCCTATTTAAACTTCCTCAGCAAGTAGAAACCCTAAAATGTGGGATCCACTCGTAAACGAATTCCCAGAGACTGTTCACGGTCTACGGTGTATGCTTGCTGTAAAATATCTTCAATTAGTTGAAGATACGTATTCTCCTGATACGATTGGGTACGATCTTGTACGTGATCTAATTTCAGTAATTCGTGCTCGCAATTATGTCGAAGCGACCCGCCGATATACTCATTTCCACTCCCGCCTCGAAGGTACGTCGCCGTCTGAACTTCGACACCCCCGTGATGAGCCGTGTTGCTGCCCCCACTGTCCTCGTCACCAACAAAAGAAGGACATGGACCAACAGGCCCATGTATCGCAAGCCCAGAATGTACAGAATGTACAGAAGCCCTGATGTCCCCAAAGG
GGCTACCATCGGGCATATAGGATACTGACACGTATACACTCAAGTCGTGAGTGAGCAGATAGACGTAACGCACCTATCGTGGTCTAGGACCGTCCAATTAAATTTGGAATCAAATCAAAGAAAATTCATGAAAATCTAGTTTCTTTGTTTTACACAACTACTTTTGTAGGTATTACTATGGCTTTCTCATATAGAACGCCACAGGAGGAGCTTCTGAACAGGTTACCCCAAACCCAACAGGAGATAATTGGCAATCTTCAATTTGAACGATTGCAGAAAGAGGAAGAGAGGAGAGTGGTTAGCTTCTCTTACGCTTTGCCAGAGAAAACTAAGGAGTGGTTCACTAAGTCAGGGGTCTATCTCTCACCCTTTTCTTTTGAAGTGCATTCTCATCCTGGTTGCAAAACTCTGGAGAACCACATATTATATAATATAGTGGCCCCGCACATATCCAAATATCCCTACATAGCCTGCTTGAGTATTAAAGCAAATAAAATGAG
GGATTTCACGTACAACGTAGGGTTGTCCTTACGCGTTGCGCGCAAGGTCAGACAGGACGGGCTTGTCTGGTTTCGGTTGATGCCACCTATTTCCACCGCCCAGTGGTACCACTCACTCTTACTGAAAAGTTTGTTCGTGAACCGGTTTAGGCAATCGTCATTGTTCGGGGGGAGGGTTCCGTTGATCCCCAACACGACGATTGACGGCTACATTACCACACACCAGCACCACACAACCCCGAACTTTCCGATGGAGCACGCGCTCCGCAACGCATTCCTCGCCGCGGTTATCGCCTCGCCGCGGGGAGGAACACTCTTGACCGCACCGACAAAGAAAGGGAAAGAGAAGAAGGCGCCACTCGCGACTTACCGGCGCTACCGTGCGAATATTCGTACGGAGTCAACCATCGCCGGTAATGTCGACGCGCGTGTGGCTGGCATCCAATACGAGATTGGAGCTCGCTACGAACGCGTAGGGGAGGCTTTCGCTCCCGTCCCCG
ACCGGATGGCCGCGAATTTTTTTGTGGGCCCCTCAACGCACTAACTGACAAGGACATGCTAACCAATCACATGACGCGCTCAAAGCTTAATTGTTTTGTGGTCCCCTATTTAAACTTCGGCACCAAGTATTGTATTTTGCACTATGTGGGATCCATTGTTAAACGAGTTTCCTGAAACCGTTCACGGTTTTAGATGTATGTTAGCAGTTAAATATCTGCAATTAGTAGAAAAGACCTATTCTCCCGACACATTAGGTTACGATTTAATTAGGGATTTAATTTCAGTTATTAGGGCTAGAAATTATGTCGAAGCGACCAGCAGATATAATCATTTCCACTCCCGCTTCGAAGGTACGTCGCCGTCTCAACTTCGACAGCCCATATGTGAGCCGTGCTGTTGCCCCCATTGTCCGCGTCACCAAAGCAAAAGCATGGGCGAACAGGCCCATGAACAGAAAGCCCAGGATGTACAGGATGTACAGAAGTCCAGATGTCCCTAG
ACCCAACAAGGGGAAATAAGTCAACAAGAGAATTAAAATCTATTAAGTTGAAATTAGGATCAAAGACTCCAATCTACTGGGATTGTCTTTGATCAATTGTCATAACAATTATGGAGTTGTTTGACATCGCAGACGGGTTCGCTGATCATCAGATCAACCTAAGATCTTCTAAGCAGGCAACTGGAAGTCTCAGTGCAATCAAGGATCAAATCCTTGTATTGATCCCTGGAACACAAGATTCTGACATTTTAAGCAACCTCCTAATTGCCCTATTATCCTTGATCTTCAATGCAGGCTGTCCAGAGCCTATCTGCGCTGGGGCTTTCCTCAGCCTTTTAGTCCTCTTCACGAATAATCCAACTGCAGCCTTAGGAACTCATGCAAAGGACTCGGATACAGTCATCAGTACCTACACCATCACTGAGTTTTCAGGAATGGGTCCAGTATTAATGAACAGAGACCAAGTAGAAGAATTCATGACTAATAAACTTAACGATTTA
AGCAGAAGCGTTGCATTTTCTAATATCCACAAAATGAAGGCAATAATTGTACTACTCATGGTAGTAACATCCAATGCAGATCGAATCTGCACTGGGATAACATCGTCAAACTCACCTCATGTGGTTAAAACTGCCACTCAAGGGGAAGTCAATGTGACTGGTGTGATACCACTAACAACAACACCTACCAAATCTCATTTTGCAAATCTCAAAGGAACACAGACCAGAGGAAAACTATGCCCAAACTGTTTTAACTGCACAGATCTGGACGTGGCCCTAGGCAGACCAAAATGCATGGGGAACACACCCTCCGCAAAAGTCTCAATACTCCATGAAGTCAAACCTGCTACATCTGGATGCTTTCCTATAATGCACGACAGAACAAAAATCAGACAACTACCTAATCTTCTCAGAGGATATGAAAACATCAGGTTATCAACCAGTAATGTTATCAATACAGAGACGGCACCAGGAGGACCCTACAAGGTGGGGACCTCAGG
GGTAAATGAGTGGAACATTACCCTTGGCTATGACGGCGAGTGAATCATTCGTTGGCATGCAAGTTTTGGCTCAAGACAAAGAAGTCAAAGCGACCTTTATTGCTCTCGACAGGAAATTACCTGCCAATCTGAAAGTACCATACATGAAAAATGCTAAATATAGAACTTGTATTTGTCCAAGTTCAAACCATTTGGTAGATGACTGTGTATGCGAAGATGTGATTATTGCGTATACTGCACACAGAAATAATGCGGTAGCTGCCCTTTTGTATAGTGACGGAAACGTCATACACAGGAGCGGTACTTTGAAACCCAAATCCCAAAATCGGTTTGATTTACGGGGTTTTTTAACCAGTGTTAACCCAGGGGAAAGCTCAAAAGCTGAAGCCGGCACCTCGAAATCCACGCAAAAAGCGTACGACAGGAAGGATAAGTCCCCTTCTAAAGGCAAAAATTCAAAGAAAGGTGGTAAAAAATCTTCATCCGAAAGAAAGAGGAAA
GAAATACTACCCAGGTTTTTTCCTTGAGTTATGCTTTTAGCTTAAGCTCATATCATTGGTTGTCGTCATGACTCGCATTTTTTGCGATGAATGACTCAATCTATTCGGGAGTCTATGGGACTTTGTAATCCGAGAACTCGCATCAGTGTGACGTATTGGATGCAAAGTGACTGCCCGTCATATCTTTTACTTTTCTGCGTTTATAAATCAAAAACCCAAAAATATATCTTCTCTCCATAAGAGAGTACCTAATATAATACCTAGCTCAGCCCACTAAACGAAACAGAATATCTTGAGCGATAAAAAAGGTAACACCAATGGGCCGGTAGTTATCGAAGTTTTGATGGGTTTATTCAAACCCATCCTCCCTTATAAGGGGTCTTACGATACCCCTATAGCCCCCGGTTATCAAGTAAATATTTATATATTGTGAATAGTTTTACTTTTGTTGATAGTTCTTCTTCAGATTTTATCTTAATGTCGATATTGCGATTACTATT
CGAGCCTTTAAGATGAATATAAATCCTTATTTTCTCTTCATAGATGTACCCATACAGGCAGCAATTTCAACAACATTCCCATACACCGGTGTTCCCCCTTATTCCCATGGAACGGGAACAGGCCACACAATAGACACCGTGATCAGAACACATGAGTACTCGAACAAAGGAAAACAGTATGTTTCTGACATCACAGGATGTACAATGGTAGATCCAACAAATGGACCATTACCCGAAGACAATGAGCCAAGTGCCTATGCACAATTAGATTGCGTTCTGGAGGCTTTGGATAGAATGGATGAGGAACATCCAGGTCTGTTTCAAGCAGCCTCACAGAATGCCATGGAGGCACTAATGGTCACAACTGTAGACAAATTAACCCAGGGGAGACAGACTTTTGATTGGACAGTATGCAGAAACCAGCCTGCTGCAACGGCACTAAACACAACAATAACCTCCTTTAGGTTGAATGATTTGAATGGAGCTGACAAGGGTGGATT
CATCATCAATAATATACGGAACACTTTTGCGTGATGACGTTGACGTGCTGTGCGTAAGGGGGCGTGGGAAAATTGTTCAAAGGTCGCTGGGCGGGAGTTTCTGGGAGGGGCGGGGAGTGTCCGTGTGCGTGCGAGCGGCGGGGCGAGGCGCTGAGTCAGGTGTATTTATGATGGGGTGTTTAGGGTATCAGCTGTTGGACTTTGACTTTCACTGTCGTAAATTTGCCACTTTATTGGAGCCCTTTGCCCGCGGACGTGGAGGGATTTTTCCCAATTTATGGCCACTTTTACTGCGATGCCGCACGAAACCTGTCTAAAGGTCTATGCCACGTCTCCCATCATGGGCGGTCTTTTTTCTCTATGCACCACTCCCAGTGAGCTATATATTACCTGCGCAGGTAAAGAGGTGCCACTCTTGACATCATCAATAATATACGGAACACTTTTGCGTGATGACGTTGACGTGCTGTGCGTAAGGGGGCGTGGGAAAATTGTTCAAA
ACCGGATGGCCGCGCGATTTTTTTTAGTGGTGGGTCCAGAACGCACGACGATGCAGACTCAAAGCTTAGATAACGCTCCTTCGGCTATAAGTACTTGCGCACTAAGTTTCAAATTGAAACATGTGGGATCCACTAGTAAACGAATTCCCGGATACGGTGCACGGGTTTCGTTGTATGCTTTCTGTCAAATATTTGCAACTTTTGTCGCAGGATTATTCTCCAGATACCCTTGGTTACGAGTTAATACGTGATTTAATCTGTATTCTACGCTCCCGTAATTATGTCGAAGCGAGCTGCCGATATCGTCATTTCTACGCCCGCGTCGAAAGTACGCCGGCGTCTGAACTTCGGCAGCCCATACACCAGCCGTGCTGCTGCCCCCATTGTCCGCGTCACAAAACAACAGGCATGGACAAACAGGCCTATGAACAGGAAACCCAGAATGTACCGGATGTACAGAAGTCCGGATGTTCCAAGGGGATGTGAGGGTCCCTGTAAGG
ACCGGATGGCCGCGCCCCGCCCCCCCACTTTCCGTACACACCCACGTGACGCTTTAATTTAAATTAAAGATAAGGATTTTTGACTGACCAATCAATTTGTTCGTGCATTGTCTATTTAATTTGTCGCAACTTGGTCACCAAGTTGCCAAATTTCCTATATAAGTTTAATTTAAATTCGAAACCCATGTGCCCAAACCACGTGTAAGTCCAGGATGCCTAAGAGGGATGCCCCATGGCGTTTGATGGCGGGAACCTCAAAGGTTTCCCGCACTGGCAATTATTCGTCTAATGGTGGTTTGGGCCAAAGATCCAACAAGGCCAACAACTGGGTCAACAGACCCATGTACAGGAAGCCCAGGATATATCGGATGTACAGATCATCCGACGTGCCGAAAGGATGTGAAGGGCCTTGTAAGGTGCAATCCTATGAACAGCGACATGATATCTCTCATGTCGGTAAGGTAATGTGTATATCTGATATTACACGTGGTAATGGTATT
TATTAAAATTTTCAAGAGAAGATTTTGATACCAAAAGCGATCAGAGGTTTGTGCCACCTTAAAACGCACAACAAAAAGCTTTCGTACCCTCTTTTCAAGAGTCAATCCGCATTCGAGATACCTTGAAAGAGTACTTTTCTTTCCCTCTTTTCTTAATTGCTACTTACGTTTTCAAAATCACTTTTTCTCTCTTAAGCTACACAAGTTTAACTAAAAGCCTAGAACGAACTTTTTATTGGACGCATTAAACTACAATATGAAGTTCTTTGCTGGGCAAACTGTTATGGATGTGCTGCAACATGTTTCCTCTCCCACCACCAATTTAAGGTTGTTATCTTATTGCAATCTTAAAAAGGAAGAGGATGGTAAGATGATGCTGGCTATTAAGGAGCAGAGGCACCGACGGTTGTTGACACTGTCATATGGTGCTATGTGTTTTCAATTCTCAAATTCAGTAGGGGATGAGGGCATAGAAGTGGATGATGATGAGTTGATGTTTG
ACCGGATGGCCGCGAATTTTTTGTGGCCCCCGCAACGCATTTACATGTGGACCAATGAAATTGGCTCCTCGTGGCTTAATTGTTTTGTGGTCCCCTATTTAAACTTGCTCACCAAGTAGTGCGCTCCGCACTATGTGGGATCCATTAGTAAACGAGTTTCCCGAAACCGTTCACGGTTTTAGATGTATGTTAGCAGTTAAATATCTGCAGTTAGTAGAGAAGACTTATTCGCCTGACACATTAGGGCACGATTTAATTAGGGATTTAATTTCAGTTATTAGGGCTAGAAATTATGTCGAAGCGACCAGCAGATATAATCATTTCCACGCCCGCTTCGAAGGGACGCCGACGTCTCAACTTCGACAGCCCATATGTGAGCCGTGCTGCTGCCCCCATTGTCCGCGTCACCAAAGCAAGAGCATGGGCGAACAGGCCCATGAACAGAAAACCCAGGATGTACAGGATGTACAGAAGTCCTGATGTCCCTAGAGGATGTGAAG
ATGGCGACTGAACCAAAAGCTGGTCGCCCCTCTGATTATATGCCGGAGGTGGCTGACGATATCTGCTCGTTGCTTTCTTCTGGCGAAAGTTTGCTGAAAGTATGTAAGCGTCCTGGTATGCCGGATAAGTCCACTGTTTTCCGCTGGTTGGCAAAGCATGAGGATTTTCGCGACAAGTACGCGAAGGCAACTGAGGCACGAGCTGATTCTATTTTCGAAGAGATATTCGAAATTGCTGACAATGCGATTCCAGATGCTGCTGAGGTGGCAAAGGCAAGACTTCGCGTTGATACCCGCAAATGGGCGCTGGCCAGAATGAATCCCCGTAAGTATGGCGACAAGGTAACTAATGAGCTTGTCGGCAAAGACGGAGGCGCAATTCAGATTGAAACATCACCGATGAGCACTCTATTCGGAAAATGACCTCGATTAATCCTATCTTTGAACCGTTCATTGAGGCGCATCGCTACAAAGTCGCCAAAGGCGGTCGAGGTAGCGGT
AAAAACAAACAAAACAAAACAAAACAAAATAGAAACTCAGCGAACAACTGCAGTTAACTATTCTGTTGCAATGGCTTTCCATCATCGCACTGGAGCCCAAGTTTTGTTAAATTCTCTAAACTCTGATGAACAGACGAAGGTGCTTAAAGAAGCAGTGACGGCACTGAAGAATTATGAATCACAGAACTTGAGTGTTAGTCCTTATTGCATGTCCGATAAGGCCCGACTTCTCTTGGATGAATCTGGAATTCCTCTTTCTTCCACGCCATTTGTTTCACATTCACACCCAGTCTGTAAAACTTTAGAGAATCATTTGCTTTTCAATGTGTTACCTATGTATATAAAGGATAACTCGTTTGTGATTATTAGTATGAAGCAAGAAAAATTTAATCTCTTTTCTGCTAGAAATAAGTTGCCCTTCCTGGACTTAGTGAATAGGTTTGTAACAGTTAAGGATGTGATTAGGTACAGTAATGATTTTGTTGTTCATAGTAGTAAGG
ACAAATAGAGTTATTAAATTAACTCTATTGAACCCGTTATCCGGTGATATAGGACATCTGTGAACTAACATCACAATAATCAGTTAGCCCCCTCGATTTATGCCTTCAGTGGTTATCGAGGTTTGCTCATACGACGAGGAGACAGGAGATTGTGAACTTGAGAGTACGTCGAAGATATTCACCAGTAACTTCGACGGGACTTACGTCCTATATACTCACAGTTCCGGGCCGAAATACGCCGGATCAACTGTCACACTCGTCTGCCCTCACTGCGGGGTGAGTGAACAAGCGACGTTCCCGACCAGAGGCCTTTCAAGCAACTGGGGTCACCACGGGCCGCACGACTTACGACTTGATTGTAAGGCGCGGCACTGGCACGGAACGTGCGAGGTCATTCCCTCCTCTGAGCAAGAGTCGCGTGTAGCGTCTGACGGGGTTTTCGAACCAGGTCTAACGCACATCACCACGACTCGAGGGCAGTCTTGGACTAGACATCATTA
TGGCATTTTTGTAATAAGAAGGGTGTACCCCGATTCGGCTCTCTCAAACTTGCTCATGCAATTGGGGTATTGGGGACAATATATACTAGAACCCTCAATAGAACTTTCAATCGTGTTCGCACACGTGGCGGCCATCCGCGCTTTGGGGTAAGCTCCCCTTCGCTTTAATTTGAATTAAAGCTTGCCGCTTTTCCTTTGTCCAATGATATTCCGCCTGGCGAGCCTAAATAATTCAAACAACTTGGGCCCTAAGTTGTTTGGGCCTATTAAAGGAAAAGCTTGTTGGGCCACCTATAACAGTCCAATATGTCTAAGCGCGATGGATCTTGGCGCTCCATCGCGGGAATGTCCAAGGTGCAACGCACTATGCATTTCTCTCCTCGTGGAGGTGGTGGCCCAAAAATGACAAGGGCCGCTCAATGGGTTAACAGGCCTATGTACAGGAAGCCCAGGATCTATCGGACTCTGAGGACGCCCGATATTCCAAAAGGATGTGAAGG
ACCGGTGGCGAGCGGGGTCTTTGGGTTCCAGGTGGGACCCACACCTGGAACAGGCCTGGAAAGAACGTTAGTGGGCCGAATGATTGGGCTGTTGAATTGGGCTTTTTATTCAAAACCATCTCAAATTTACGAAGTCCATTATTATTCATATAAGAATAATTACATTAAACATAGCCCGTATAAATATACATTTATACGGTTACATTCTTGTATACATGGTATTCGTCGTTTACTTGTATATCTATTACTGGAGCCTCTTCTTGCATCATGATATCTATTATTTCAACCATGTCCTCTGATTTGAACTCTTCTATTGTTGAATCTCTATACATGATCCTTAGTATGTTCTTTATACCTTCTTCTAAAGCATTAAAATTGAATGGTGGAATGATTCCGTTATGTCCGTATGGAATGGAGAATTTGTTCTTGACTAGTGCTGGTGACTTAGTTGAAAACACCTCTACGTCAACTCTGAATTTTATTTCTGATCTGAACTTGAC
GTCTTTTGCTGCACCCAACTTGAAGAATAAAGATTATTGCATCTGACCCGTCTTGAGCCTGAGTCGTACTTTCACCGTTTACAGTGGCGAGCCAGCCAGGAGCCTTTTCTTCATAAAGAGATTCGAGAAACGAAGCGTCAACCCCGGGGAGAAACGACAGGAGGAAGCGCGCCTGGAACATGAAGCTGGTTCTTCTGTTCAGCCTCAGCGTTCTACTTGGGTGAGTTCGTTCTAATCTATTTATCGGAAAGAATACAAGGCTACAAGAAACCTGGTAAAACAAAGAAAAGACATTACAAAAGAAAGTATTGGTAGACTAGGCAGCACGTAAAAGAAATGGCCTCCAACAAATGGTTTGTGTACAGCGACGAGCCAACAAAAGTAATACTAAAACGAGACAAAAGCAAGGAAAAAGATGAAACTAAAAAGAAGAAAATTAAAACAGAACAAAATTCAGATGCAGCTTACGAAACACCAGGCACCGCGCCTGTACAGAAACC
AATAAAACGGCAGCGCATTTCCATTGTTTGAACATTTCAAATAAGTTTTTTGGAGATATCAGTTGTCAATTATGTGCACCATTCCTCTGTTCTTCGAAAATGTGGAGCTCCAGTTCAAGTGTATCGTGCCTCGCGAGTGGGAGAGCTATTCTCAATATTTCATCCAGCTCATCATACTGAACGACATATACGAGTACTGGCACACAAATCAAAGTTACAACAACGCTGAGATAACAGTAGGAAATGTGAAGACTGTTTCCCAAGTGTACGGTTCTTATCTGTGGCTGCGAAAAGCTGACGAGCAATATATAATACCGCGTTTGGTAGATTACTATATTAATGAAATCCATTATACATATTATTAAATTGTTACAATTAAAATATGCTTATCATTTATAAAAGTGTTTGTTTTGCACACTTCGGAAGTGAAGCGGAGAGGTTTTGCTTTATAACGGATTTGTCGAGATAACGCGATTCTTTCGTATTAAAATGTATATATT
AAAATTAAAACAAAACATAACAGAACAACAAAACGCATACAAGCAAACAAATCTTCCAAGCAATCTACTTGCAATTTACAAGCAATTAAATTCGAGCAATTGAGCCTTGTTTACTTTTTACTTACTGAAGTTTTGCAATTTACTTGTTTTAAAAGATTTTTAGTCGCGCAATTGTAATTTTTGTTAAGTTTAAAATTAAGAAAAACCAAAAATATGGAAACAACACAAGTCAACATCATGTTTGGCTCTTTCATGTGCACCGTGCCACATGCCGTGCAACTTCCCGTCAAACCTGTGGTGGGAACCAGCCACGCTGAGCTGGAAGTAGCTGTAAAGGATCCTTTCGCGGATTTGGAGGTTTCTTTACAACCATACTTCGAAAGGCGCATGTTTGCAAACGTGCGAAAGAAGCAGAATGGCACCATTGTATACAAGAGGCCCACAGCTAACAAAGTTAGCAAACTGAAGAAGAGAGCTCTTTCTTTAAAGAAAGAGCATGA
TTGTAGAGYAGTAAGAAGGTATTGGGAGTTTTTTTCATTTTTTGCGTAAATTTCGCAACTAATGAGATAAATTGGAAATTCCAATTTTTTTCGTTTTTTTCGTTTTTTTCGCACCAAAGTTAATAAATTGAAAATTCCTAAATTCCTAAATTCCAATTATTCTGTCATTTTGCGTAATTTTCGAAATAAAGTTAATAAATTGGAAGTTCCTAAATTCCAATTAATTCTACACCTTGTAAAATTATTCCAACAAATTAATAAAATTGGAAATTCCTAAGTTCCTAAATTCCAATAAATTCTACATCTTGGAAATTTATTACAAAAAGTTAATAAAATTGTAAATTCCAAAATTCCAATTAATTGTACATCTTGGAAAATTATTCCAATTAGTTATGTAAATTGGAAATTACAAAATTCCAAATATTCTATCATTTGTTGAAATTTATAATATAAAATTGCTTAATTGTAAATTCCTAAATTCCAAATAATTATACATTTCC
GGCATTTAAAATCTCATTCACAATGGATGTACTTTTTTCTATAGCGAAAACTGTGTCAGATCTTAAAAAGAAAGTTGTGGTTGGAACAATTTATACTAATGTAGAAGATGTTGTACAACAGACGAATGAATTGATTAGAACTTTAAATGGAAATATTTTTCATACTGGTGGCATTGGAACACAGCCTCAGAAAGAGTGGAATTTTCAGCTGCCACAATTGGGTACAACTTTATTAAATTTAGATGATAATTATGTTCAATCAACTAGAGGCATAATCGATTTTTTATCATCTTTTATAGAAGCTGTATGTGATGATGAAATTGTTAGAGAAGCTTCAAGAAATGGTATGCAACCTCAATCACCAGCTCTTATATTATTATCTTCATCAAAATTTAAAACAATTAATTTTAATAATAGTTCTCAATCTATTAAAAATTGGAATGCTCAATCAAGACGTGAGAATCCTGTATATGAGTATAAAAATCCAATGTTGTTTGAAT
GTTTTATCTCCTTGCGCCCTTCTCAATCATGGGAAACGTCCAAACCTCAACTAATGTCTACAATGTCAACGGTGACAACAATGCCTTTACACCAACTTCAGAAATGGTGGCGTCACTCACCGGCTATTGATCTCAAACCTGGTGTTCTTAATCCGAATGGGAAACTTTACCAATTGGAAGCCGGTTCGGCCCCCGACCCATCGAACTTGGTCCTCGTTGTCGACGCGACAGAAGGCGATTTTTCATACCTGACCAACAACACTTGGGAGACATTGAGTAAATCCGCTCTCGAGACCAATTCATGGGAACCACTGTTTGCCGTCACGATGACTGGGTGCGGTCCTCTCAAGCTCAATGATTATACCGTCGTCATGTCTGGTTATGTCGGTGCTTCAGTGAGTGACGCTTTCGATGGTGGAGTGATTGAAGACGGGGATTTCATTTCCAGTCGCCGGTTGAAGAATTTCAAGCTCATGCTTTCGAATAGATGTGAGGCTATC
TTTTCAAAAGTTCTCTCCTAGAACTTTTCCCACCTCTTTCTTGTCACTTTTGCTAGTTTCTCTCTGTTTTTCTCCATTCTTACTAGTTGGTGTTGTTCGGTTGTTTGGCTTCCCTGCTCTTTTTCCTTCCTTCCTTCGCTTTTGTTTTGGTTTGCTTTACCATGAGTGAGAGTGGTAACACCACATCCATGCCTGGGTGTGGTAGAATGTGTGCTCTGCGGAGCACTTGGTCAAAAAGAGCTTTCCTTGTTGCCTGCAAGGATGGCGCACTTACCAGTGATGGTAGGTGTCCGCAGTATGGTTGTGGGGCTCTTGTCTCCATTACCAAGGGTGTTCAGCAGCCCAAGAAAACCGCTTCCGCAAAAGTGGTAAAATGCTTGTGCTGGGTTCAACCAGCACGCTGGTGCGAAAAGCACTCGAAGGGGCCTGCAAGTCCCAATGGTTCTGTGACCACCAAAAGGTCAAACTCTGCGCGTGCAGCGCCAGCCCCGCTTCCTTAC
TAATAATAATATTCTGTTTAAAAAATAGGAGGGACCGAAAACGGTTCAACCGAAATCGGTGATATATAAACCAGCCCAAAAATTGAGCAAGCGGGGCATAATGGAAAGTGTTAATGCCTCCACGCCTGCAAAAACGATAGACCAGTTGTGCAAGGACTGCAACCTTTGTATGCACAGTTTGCAGATTTTATGCGTGTTTTGCAAGAAAACCCTGTCCACTGCAGCTGCAGAGGTTTATTCATTTGAGTATAAGGATTTATATATTGTGTGGCGNGGCAATTTTCCATTTGCTGCCTGTGCATATTGTTTGGAATTACAAGGAAAAGTTAATCAGTATAGGCATTTTGACTATGCTGCATATGCTGTAACAGTGGAAGAAGAAACAAATAAGTCAATATTTGATATAAGAATTAGATGCTATTTGTGCCACAAACCATTGTGTGCCGTGGAAAAAGTAAGACACATTTTGGAGAAGGCGCGATTTATTAAATTAAACTGCG
ATCGGTGTCTCTCCATTTAACTCTATGTATCGGTGTATCGGTGTCTTATTTATATGTAGGAGAGTTACTAAAACCCTCAGGGGTCCTCAGCAATAATATTACCTGAGGACCCCGCGACCGGTGTACGCTTTTGCTTATGGACCCACCTTATCTTTAGTCGTTCAATGACATGCGCTCCTCAGCGCTTACATAATTCAAATTTGAATTATAAAGAGAGCTGCTACTTTCTTTATTGGCAGCCATGTGGGATCCATTGGTGAACGACTTTCCCAAATCGTTACATGGTTTCCGTTGTATGCTTGCCATTAAGTATTTACAATACATTCAGGCGAATTATCCCTCTAATTCTCTTGGTTACGTGTATTTAACAGAGTTAATACAGGTTTTACGTATACGGAAACATGCCAAAGCGGAATTACGATCACCGCCTTCTCTACCCCGATGTCGAATGTGCGGAGGAGGCTGATCTTCGACACCCCGCTTTCCTTACCTGCCACTGC
ACCGGTAGCGAGTTGGGGGACGCGGGGGAAAGGTGGGCCCCACCTTCTAGATAAGTTTTGGTTTATTGCACTTTGAGCCCCTGTACTTTGTCTTATTCACTTTACACCCTAAAAATGAATTTAATGAAGAATAAAAATAAAATTAATCATTAATTTTATTTACACGGAGATATGCAATACATTGCTTATCGTAGTACATGGTATTTATACGGTGTATGTATTTCGTACAACGTATCTATCTACTGTATCTACCCCCATATCACTTAACCAGTGCATCATCACCATATCAATTGAATCAATCATCTCTTCTTGTTTGAAATTGGAGATGTCTGAATCATCGTACATCAATTCCAGTGTATCCCTTACTAGCTCCTCTGTCCCGTTGAAGTCGAATGGTGGAACCATTTGGACGTATGTGTATGGTATGTTGCAGCGGATACCTGTCAGTACTGGTTGATTTGTTGAGTATACCTGGACTTGCACTCTGATGAACTGTTGGA
TAATATTACCGAAAGGCCGCGAAAATTTTGCCCCTTATCTTGACCGTTGCTGCGTAATCATTGCACCAAGTTACTCATCCGATTTGCAACACGTGTATCCCACTAGCAGACTTTATGCAATTAAATGTCTGATATCTGTGTGTACAATGCATATGTGTTCCCCTTATATCTTGTCGTACCCCTTTGAAATGCGCATGTGGTCCCCCCGCACTAATGAATGTCATCATTACAAATGTAGTGCATTCCAGCTGTCCCAATTTTGAACGGTTGAGATCAAAATTAATATGTGCAGAACATCGCAACCGTCTGATTTTTGTGATTTGGCTTAATTCAAACAAAAGTTGTTTGAATTGTATAATCCCCCAAAATGTAGATATATTAATTTGCTGCATATTTGACACTACATGGTTTTATTGTTGCCACACATTTGTTATCCGATAGAAATGGCTTTTCAATCTCCTTATCCCACCCCTCGTCGCTCCGGTTATCCAGTGAACAGA
AAAATAAATGGCGGCCGACAAGGCCGACCGATTTATCAGGGTAGAGGGACCTTACAAACCAGTGAAACCTCCAAAATTTTTTAAACTGATACAATACATGAATGACAATGAATACGACAAACGAATACTTGAAAACTCTTTTAAACCCAGCACAATTTATCTCAGACATTCCTGATGATATAATGATCCGACACGTAAACAGCGCCCAGACCATCACCTACAACTTGAAGTCAGGGGCCTCTGGCACCGGCCTGATCGTGGTCTATCCAAACACCCCGTCGAGTATTAGCGGCTTCCATTACATATGGGATTCCGCTACCTCGAATTGGGTGTTTGATCAGTACATCTACACAGCTCAGGAGTTGAAGGACTCATATGACTATGGCAGACTGATTTCAGGCTCGCTAAGCATTAAGTCCAGCACCTTACCTGCGGGTGTTTATGCACTGAATGGCACATTCAATGCAGTCTGGTTCCAAGGGACCTTGAGTGAAGTGTCT
TGATACCCCAAGTATTGGACGTCGAATAAAAATTTACCACGTTACAGAGTAAGTGAGAAAGTATGTTGCACTCAGACCCAAGTAGAGGGACTCATACAACATTTTTAGACAAATTTAAGAGAGAGGGTAAGGGCCCGAGAAAATAGACAAATAATTGGACATTTGTTTCCCCCCAATGAGTGGAAATTAGTAACGCCCTAAAATTCGACACCTTGCAATTGTCACCAAAAAATCTCTCTCGTTGTCCTGACGTCCTAGTGTTAACATCGTACATAGTTTAAATAAGTCTCAATAGACCACGTGTTAATCTATTGTACAGAAAATAAAACATTTGTAAAGGTAAAGTAAAATCGTAAAGTGAAACCAACTAAAACAAATTAAATCAACAAGGTTCATCAAATTTTTTATCAGGTATATTTTAAATTATTAATATTTGTGAATTTGGTAATATTGTAAAATCGTTATATGAAAGAAAAGTTAACTTCAATCACTGTGTAATA
CCTCAGACGGTGCTAAAAATACGGAAGCAAAGACATTCAAGTGTTTTTCTTATTGGACAGTATGCATTCTGTTACAAAGCAGTGAGATATGCTTTAATAACAGACCTAATAGAAAAAATATTGTATTAAGTGGTAATGTGTGATGTGATAAGCAACTCAATGCAGCTATTAACTTGTAAGTTTGTAGTTTTAATAATTGCGTTTATTTTATTGTAATTAGGTATAGTGTGAAGATTGGTATTTATGTTGCAGACACATTGTGAAATTAGATATTTCATGAACTGTCTAAATAACTTAGACATTTCATGTAGTTCTGTAATATTATACGATCTGTCTGAAGCCCTGTTGCATTTCATGAAATGCCTAAAAATTTTAGTCACTTTCGTGTAACGAAATGACTGTTACACGATCTGTCTGTAGTTTATGAAATGGTTAGACACTTTATGAAATGCCAAAACAGATCATGAAATGTCTAATTTCACAAAGTGTCTACGACATTT
GTTATTGTTTCCTTCCTTGCTTACTCGCCTTAAACTTCAAACATGGCCACCGCAGGAATCACCGCCGCTATCGACGACCTTGTCATTAGCCGCATTGATGAAGCAATTACCAACAACACACTTGTCCAACGACTCCGCAAGAAGGTCTCCTCCCTGTGGAAGGACTATGACGCTCACGTGTCTGACCCCACCGCCCACGAACTCCTCACCATGCCTGCCGCACTTGCTGACCTCCCCCCTCCGCCGCCCCCGACTGATGATGAGATCAATCGTAGTTTCTACGCGACTGCTCTGCCAAGCGTTGTGCCGACCTCCGACACTCTGTGGGGAACAGCCAGCTATGAGATAATCGGCCGCGCGGTCCGTATCGCATCGAGTGACAAAGCGCCGAGGTTGATTTTGCACGTCACGGACGAAACCATCCGCCTGGAGGTGCCGACAATGTCCTTCACTCTCGCCAGCCCTTTGTCCACTGGCTCTCTACTGCGCGTCACGCTCCC
AGTAAAGTTGACACCTTTACAGAAGTGATCTTGCAAGCAAGAGTTAATTCATCAAGAGTTAATACAAGATCCACCTCCCGGCACCTTCGTATCGTGTTTGAGGTATCTCTAGTGTTTGGTTGTTTAAATACTAGTTAATATTAATGTTTAATTTTGATAGTTTAGTGTCGGCCACCGCTAAGGTGGTCAAAGATTTTATACATTTTTGTTACAATAGGGCGAGGCACGTGTATTATGCCCTCAAACGCTGGCTCTGGGAGCTCCAGGGTGTGTTTGCTGCACATGACGCTTTTGTCGACATGTGCTACGACGCCATGTATGGCGTCGAGGAGTTTGAATGGGAACTGCAAAAGCAGTTCTCAAGTGCTGAACACGACGTGCTAATCGCCAAGCACGAATTTGAGCGCCTGTTAAAGGATGGCGCCCCATTGCGGGCATGGCCACAACCATGTGCTCCCATAGGTAGCTTCCGGTCGTCTGATGACTTCCAAGAAGCCGCT
TTATAACCGCTTACCATCTCACTGTAGAGATCAGTATAGCCACCAGCACTGCTCCGGCCACAAAGAACATTATCTTCCTGTTGGGCACCGGCCTGGGAGTGGGGGGATCTGGTTTGGGGGGAGTGGGGGGATCTGGTTTGGGAGGAGTGGGGGATCTGGTTTGGGAGGAGTGGGTTTGGGAGGCGGCGGAGGAGGGACGTACTTGGAAAAGTCACAGTTTATAGTGTTCTTGACGTCGTCCATGGTCACGCTCCCGTCGTCAAGCATGTTAAACACTATCTGGCACATTTGGGTAGGACAGTTTGTCGGCGTGTCCCTCTGGGTCCCCATCTTTAGCTCTCCGACGTCAGCCGCGCAGGGTACATACCAGCACTGGTCGGGGTAGGCGTGGAGAGCCTTTACCTTCTGGTAGACGGAATCGCTGGCCCTGTTTATGCACTTGCAGTCTGCCGCTCCGGGGTTCTTGATACAGAAGGAGCCCAGGGCGGCGTCCTGGTCGG
TGACACGCTATTTGTCTGTACTTTAAAGATTGATAGAAACGCGTGTTTGCATGAAGCCATAGGGGGAGAAAACGGCGTGGGGTTATGGGGGCCTTGGGGCCCCAAAAGGCCATGTCTCTATGTGATATCGCCTATTTATAAAGGTATCTCAGAGGGGTATTACGCGAAAGTGTTATATAACTGATAGATTTGATAAGAGTCATGGAAATCATAGGCGGGAACGCAGACAGTGGGAATTCCTCACCTAGTCAGCCGACCACAGTAGGTCCAGAACTATATAAACTTATCGTCAAGGAGTACCGCAATATAGGGGCGCTAGACGACAAAATATATGTAGAACTTAGGGACGGGCGCCAGCTTGAGGTTTGGGTCCACACTAGGCATGTATTCCTATATAACGGCGAAAGCGGCAATAAGAAGGAAAAGCCGATTGTCTTTAAGGTAAGCAAATGGTTGGTCAACTGGCTGGCGAAAATGGCTGGGTATAAGGGCGTCAAGGT
ATTATGTAAGTAATTTATAACCCTAGAAAAAAAGTATAAACCTACGTCCTGAAAGGAGGTAATATGGAGGAGTTTTAGAGACCTTTCTTCCACGTTAGGACGAAAGCGTGAGGGTTTCACATTAGCTGTAGAGAATATGTTTACTTCTACCATGTTAGAGGTGTAGAAACACGTACCCGTTCATTAGAAGCAGACCTACTAGAATCGCGTCTACTTATCTCCGGTAGAAGTAGAAAATAGAAACGAGGTTACTACTTATACCAATCATCCTCTCCCGGTGAAGTAGACCGTCTATCCCGTTGGTTTACCTATTCTCGAGGAGATGAAATACTGCTACTTCCTCGGCACGATCTATAAGATAAACAGACACGAAAGAAAAAAGCGAACAGTATCCCTATATGGTCTTTTAACTATTTATATAGGTGTAAACGTAGAAAAACACGGGGAATATCGCGTCTGTGATGACACGATTGCTTAATTACATGCCTTGAGTTTAGGCG
ATGAAAATTCTCGTGGGGTTTTCATATAAACGCAGCCCACGACTTTTCTAATCAAGAGTTTAAGAAACTCAAGTTTGATATAGCCAATCCGTTAAGAGCGGAAACAAAATCAAACCGTTAAGAGCGGTATCAAGGCGAAGAGTTTAAGAAACTCACAATTGCTTTTCTTTATTCCTTACTTATTTACGCGTTTTATTTGTTTAGTGTTTATTTTGTTTGTATATTTAGTGCGGCATATTGTTACGTTAATTTCTCTGCCCGCAAGGGCATTTTCTCTTTTTCCTTTTCTGGCCTTATGGCCAAATTTTATTACTCCGACAGGCGTTTAGCCTGTTGGGCTGCTGGAAAGAACCCTCACCTTGGGGGTTCTATTGAGTCATGGCTGGCGGCCATTAAATCTGACTCCTCCTTCCGCCAAACTGTTAAGGAGGATGTACAGGTGAACAGATTGCAGCCTACGGCTGTCAGGATGTTTTCCTGGAAAGTGGGGTCTGGGCCCA
TAGAAGTAATGTTATAGATAGGTCTGGATCATACCTATCTATATATTTTTTCTTGTCAAATTTGCGTAAAGTTATTAGTGCTACGGATATGGCGAAATAGAATATCGATAATTTAGCTCATTTACTTGTCTACGCATTAACTGGATAAACTTCTGTCACATTTATTTTACAATTAAAGAACGTAAATGTTGGGGGTATGAAGTTAAATAAGAAAAGAAACCCGAGCTATTAGCTGTAACGGAGTTGTTTTTTCTTCGCAGGAATTCCTAAATTATCATGGAGTGTTGTTAATACGATATGCAAATATGCATATCGTATTTTTTTGAGTTCTTTATGTGTTAAAATTAGATATAAAGATATGAAAATATAAAGAAGCAAAAGCAGGAATATCCAATGAATTTTGAGAGGTGTTATATGTTTACAAATAAGAAATTAATTCGATTTGGTTTATCGTTGTTTGTATTTTTAGGGATAATTAATTTTACAATCAGCTATTTCCA
CTTCGGATGACCTCCGGAGAGGCCACGATATGGACAATTGATTTCGTTCTTACGTTCACTGGGAACGCCCATATCTGGTTTATACTCTGTCGAGTCTAGAAGCCGCTGGCACCGTAAGTGCCCGGTGGCTCCGTCAGCCTAAGTTGACCCGAGAAGGGTCCAGGTTTTGGTCAATATGCCTAAGAAATGACACATGCAAAGTACCAGGGCTACCCCCCGAATGAGGGTCGATAAACTATGTTTTATCTTTTGCCGCGCGGGAGCTGCGCTGAGTGCCACTCAGCAGGTGTCTGAGCAACAACTCACCTACGGGGAAGTGGGCCCCCCCCCTATCAAGGCGGCCCCCCAGCGAGGGTCGATACCGACCAAGCTGGAGTACCACGACCTCGACCAGTTTGCGTGGCTGGGAGATGTATGGTTGACCATGTGTTTGCGGCTCACTTGCGTGACCCGCCACTCGGTGGTCGACCAACGGTGGTGCGAGACTATCCTGTCCAACG
GGATCCTATTAAATTAGCTGCTAAATATAAATTAACACACGTTATTAAATATTTAGTAGGACCGTATAAAAGTTTAACGGCGTTTGGACCATTACCATATTATGTTTATGCTTTAGCAGAAAAAGGACAACATAATTTAGCTATAGATGCTGTTTTGCAAAACATTATTAAAAAGCCGCCTCCTAGATCTAACAATGCTTTTTTACAAAGTTTTATCCATAATATCATTAGTACACGGTTTGCGTGGACTATTAAATTTGGTATGAATCATACAAAAATTTATAATTTTTTAACAAAACAACCACAAGCCATTACAGGGTTTCCAGAATTAGTTTGGCCGAGTTTATCTGATTTAGGACCTGAACAAATAGGTTTTCCAAAATATCAGGATATTAAATGTTTAGTTCCTCAGCCGGTTAATTATTTTGAACCAAGTTTAGGCTATCATATTGTTGGACCGATTCCAGATTTTATCGATATCCTTTTCAACTGTTGTGTTA
ATGGCGGGCAAGTGACACTTGTTCCGCCGGTCGTCTCTAAGCTCTTCCTCTGCATTGCAAGAGTTTACCACTCATCATGTCGAAAGTCTTTGTAGACATCGAGGCCGAGAGCCCGTTTTTAAAATCACTACAAAGAGCATTTCCAGCATTTGAAGTGGAAGCACAGCAGGTCACGCCGAACGACCATGCTAATGCTAGAGCATTCTCGCATCTGGCTACGAAATTGATAGAGCAAGAGACAGAAAAAGACACGCTCATCCTGGATATCGGCAGTGCACCAGCCAGGAGAATGATGTCTGAGCACACATACCATTGTGTGTGCCCAATGCGCAGCGCTGAGGACCCAGAGCGTCTGCTGTATTATGCTAGGAAGTTGGCTAAGGCATCAGGCGAAGTCGTTGACAGAAACATCGCAGCGAAGATAGACGACCTGCAGTCAGTGATGGCAACCCCGGATAACGAGTCACGGACCTTTTGCCTTCACACAGATCAGACATGCA
GGGTGGGACCCCTTTCGGGGTCCTGCTCGACTTCCTGTCAAGCTAAATGCCATTTTTAATGTCTTTAGCGAGACGCTACCATGGCTATCGCTGTAGGTAGCCGCAATTCCATTGCTAGGGAGCCTCGTGTGCGAAAGTTCATACCAACCGAGAGAATGAGTAAGAGCCACGTGGTCTCCGTCCGCGAATATGCTGACGGGGAACTCGAGGATAACTCTTTACCGTTGATTTACCGATCCAATTGGTCGCCGGGCCAGTACACAAGTACGGGTCCGCGCACAAAGGAATGGCACTACCCATCGTCCTACTCACGTGGGGCGATAGGAATCAAGGCTCTTGATCAAGGTAAGTACGCACGATTGGGCACATCGTGGGGCCGCGAGTTCGAAGAACGTGCCGGTTATGGCATGTCTATCGACGCACGTAGTTGTTATAGCCTATTCCCCGTTAGTCAAAACTTAACATGGATAGACGTACCAACGAACGTAGCTAATCGCGCC
GTTAATTTTTCCAGAAGCCATGGGAAAGTTCACATCTTTTTTGAAGCGCGCGGGCAATGCGACCAAGAGGGCGCTGACGTCGGATTCAGCAAAGAAGATGTATAAGTTGGCGGGGAAAACGTTACAGAGAGTGGTAGAAAGTGAAGTTGGAAGTGCAGCGATCGATGGCGTGATGCAGGGGGCGATACAAAGCATAATACAAGGCGAAAACCTTGGTGATTCAATTAAGCAGGCGGTTATTTTAAATGTTGCGGGGACATTGGAATCGGCGCCAGACCCGTTGAGCCCAGGGGAGCAGCTCCTTTACAATAAGGTTTCTGAAATCGAGAAAATGGAAAAAGAGGATCGAGTGATTGAAACACACAATGCGAAAATAGAAGAAAAATTTGGTAAAGATTTATTAGCGATTCGAAAGATTGTGAAAGGCGAGGTTGATGCAGAAAAGCTGGAAGGTAACGAAATTAAGTACGTAGAAAAAGCGCTTAGCGGTTTGCTGGAGA
TTGTAGAGYAGTAAGAAGGTATTGGGAGTTTTTTTCATTTTTTGCGTAAATTTCGCAACTAATGAGATAAATTGGAAATTCCAATTTTTTTCGTTTTTTTCGTTTTTTTCGCACCAAAGTTAATAAATTGAAAATTCCTAAATTCCTAAATTCCAATTATTCTGTCATTTTGCGTAATTTTCGAAATAAAGTTAATAAATTGGAAGTTCCTAAATTCCAATTAATTCTACACCTTGTAAAATTATTCCAACAAATTAATAAAATTGGAAATTCCTAAGTTCCTAAATTCCAATAAATTCTACATCTTGGAAATTTATTACAAAAAGTTAATAAAATTGTAAATTCCAAAATTCCAATTAATTGTACATCTTGGAAAATTATTCCAATTAGTTATGTAAATTGGAAATTACAAAATTCCAAATATTCTATCATTTGTTGAAATTTATAATATAAAATTGCTTAATTGTAAATTCCTAAATTCCAAATAATTATACATTTCC
ATGTATACTCGTTACAGTTACAGCCCTACTTTGGGCAAAACCTATGTGTACGACAACAAATACTTTAAGAATTTAGGTGCTGTTATTAAAATGCCAACGCAAGAGCATTTAGAGGAGCACGAACATGAAGAACGCAACTTGGATTCGCTCGACAAATACTTGGTGGCGGAAGATCCTTTTTTGGGACCTGGCAAAAATCAAAAACTAACTTTGTTTAAAGAGATTCGCAGCGTTAAGCCCGACACAATGAAGCTTGTAGTTAACTGGAGCGGTCGCGAATTTCTTCGCGAAACTTGGACGCGTTTCATGGAAGACAGTTTTCCCATTGTAAACGACCAAGAAATTATGGACGTGTTTCTGTCTGTTAATATGCGACCAACCAAACCGAACCGTTGTTACCGATTCTTAGCGCAACACGCTCTGCGTTGTGATCCCGACTATATTCCTCACGAAGTCATTCGTATTGTAGAACCTTCCTATGTAGGCAGTAACAACGAGTA
GTAGATGGATTCTAATAAACAAATACAACCCCTTGAAATATCAATGCTTTCAAGGGGTTTTGTTATGTCTTTGTGTAGAAAAGGGGCAGGTAAGGGGCAGAATTAAAAAACACTATCCAAAGTTTTTACAAGTTTATCTTCCATATCTTGAGTTGTATGGGAATAAATCTCAAGTGTCATTTTTGCGTTTGCATGTCCGACACGATCCATAATTGACTTAATTGGAAGTCCGGCTTCTGCTAAATAGGAAATATGAGAATGTCTAAAAATATGGCTTGAAAGATTTTTTTCTATTCCAGCTTTTGCGCCGTATTTTTTTATAATTTGAATGAAAGATGGTAACGTTATTGGGCTATTCCAAACCTCTAAGCAAAAGATATAATCATCATCTTTTAGTGGTTGATAACGTTCAGTGAGTCGAACCACTTGACGTTGTATGGCCTTTATAACTGCATCTGATACCAGTATTGTTCTAATGGATTTTGCGGTTTTTGGCAATG
ATGTATACTCGTTACAGTTACAGCCCTACTTTGGGCAAAACCTATGTGTACGACAACAAATACTTTAAGAATTTAGGTGCTGTTATTAAAAATGCCAAACGCAAGAAGCATTTAGAAGAGCACGAACATGAAGAACGCAACTTAGATTCGCTCGACAAATACTTGGTGGCGGAAGATCCTTTTTTGGGACCCGGCAAAAATCAAAAATTAACTTTGTTTAAAGAAATTCGCAGCGTTAAGCCCGACACAATGAAGCTTGTAGTTAACTGGAGCGGTCGCGAATTTCTTCGCGAAACTTGGACGCGTTTCATGGAAGACAGTTTTCCCATTGTAAACGACCAAGAAATTATGGACGTGTTTCTGTCTGTTAATATGCGACCAACCAAACCGAACCGTTGTTACCGATTCTTAGCGCAACACGCTCTGCGTTGTGATCCCGACTATATTCCTCACGAAGTCATTCGTATTGTAGAACCTTCCTATGTAGGCAGTAACAACGA
ATATTTTTATTACTCATTTCCTGCATCCACCATATTGGCTGCCCGGGCCAATAATGCGAGCGGCTGCGCCGCTGCGCGCTTCGCGCGCGCATTGTAAGGCCTAATCGGGCAGCCAATATGGTGGATGCAGGAAATGAGTAATAAAAATATAGAGCCTGTGATTAAGTGAAACGACATAGGCGAGGACAGGTGGACCAATCACGTTAAAGGTCAAGCTAATGATTAACCGGGGGGTGGAGACTAGAGGGTATATAAAGAAAGAACCAGGAAGTCAAAAATCAGACTGCTGCAGACCTCGACAGAGAACACACGTCTCTGCGCTCTGGTGAGTGAAGATGGCTACTGGGGGGCTAGCTAAATGGGTGGGGGCTGTGCAGGCCTTTGGGCATCCATCTTGGTCCTACGTCATCAAGCTACGTCATGGTCACGTGACCATGATTGAGAGAGGCTTCTATGAACTATGTGGGGGAGAGAATTGGAATATGCTCCACGAACTACCT
AAATTAAAACTACTCATAAAGACATCAAACAAAACAAACGCAAACAAATTCTCAAGTTTTCAAGCTATTTCAAGCAATTTGCATTTTCGATATTTATAAGTTTACGATTCATCAATATCAACAACAACACGAATGGCTACAATTATGTTTGGAGATTTCACTGTGCAACTGAAGCACAGCATAGTGACAGAAAAGAGAAAGCGGGTGATTGAAACCACCAAGTTGGAGCAAGAGGTGCGTATGGAAACCGTTTGCGAGACAGTTATGGAGAGCATCACTGTAGGGTGCACAACAAGGTGTGCGGGCCTGAGCGCATACACAAAATCGTCCCTCAGGAGAGCCATCAAGGAAGGAGACCTTAGTGCATCAGGAGGGTGCAATTATTGTGGTCTTCGAGCACTGGTAGGTGAGGGTCGCGAGAGGGTGATTTCTGTACCCAGAGTAGTGACACAGCAGAAGGAGATAATTGTTACTAAGGAAGTTCCTCATATTTATGAGGA
GGTGTCATCCTGGTGACATTTCCACGCCTGATAAGCTTAGAGGGGCACAATGCTTTGACCTCAAAGTATGACAGACTTTCGGATTGTCAAAAGAATTGTTTATTTAAAGCGAAACATGATTATCGCACTCTAGATATCATATATAAGAGCTATCTTAATCACACACAACTATTCCACTTTAATTTCATTCTTTTCAACCTTCATGCAATACTCTCTTGCACTTTTCGAGCCATGCTCAGTCACCTCAGCCCAAACATCATCCTTTATCCACATCCTACCCTCATCTCTACTATCCAATATCATCACCACTTCACCATCCTTCTCCAACAACACATCATCCCCAGCTGTCCTCATTCCGTCAATATGACCCTCTTCTTTCAGCAAAGTGTATGACAATATGTTGTCTCCCAGACTTTGATCAGAGAACATGAAAACATCTTTCAAAAGGAATTTGTTTCCAAATGTTTCAAATGAAAGTTTGGCCCGCTCAACTTCTAGTT
AATTCTATTAAAATTGGCGTTAAACTTAAACCCATTAAAGTGAACACAAATCAACCTTTGCCTGAGGCACCTGTTACAGATATATCGGTTATTGCGGGCACATTAAAAAAACGACGTGCAAATATTAGCCAGTCGGAATCTTCTAGCGAATCTAACAGTTCCCAAAGCTGGGATGAAGAAGGAAACACGCAAACAATCAGAAAGGCCAACAAAGATCATCTAAAATATGCAGTAAACTTGTATAACTTCTTTGCTACTACACACGCGTATCGTACAAATAGCGAATTACCTAAGCTGTTAGACAACGTGTTTAGTTTGTTAGATAGAAAACCAAGATCTGTTGAAAATGTAAATGAAGCAAAGAATATTTTAGATAATTTAAAAGAAAGGGTAAAATTGACTTCGAACCAATTAGACAACGCGGAAGCACAGTCATTGTACATCAATGACCCAAACCAATTTTACATTCAAGTGGAAGATCTCATTTTTGCTGGCCGCTA
CACGCGCGTAACGTGACAGGGATTAAGGGTAAACTAACTGATTTTGCAAGTTTTTATTTTACCCAACTTTCTTATGGGGCATACATGGGACACTTTCAGATAGTCTTTTGTTAAGGAGTTCTATCTGTTCGTGATTGTTGTCTTTCATCCATGCTCCGTAAACATTGAATACCATTTGTGCGTTTGTGTGGCCCATCTGGCTTGCGATAAAACTAGGATTAGCTCCAGCGGCAAGTGACCAGCATGCATAAGTATGCCTGGATTGGTACGATTTTCTGTGTCTCAGACCTGCGCGTTTTAAGATACTTGTCCATGACTCCCTGATGGAGTCAACTTTGTAGTGAGGTCCAGACAACTGCTGCTGTTTTATTACCTGAGGGCTAAAAACAAAAGTACATTTATGCACAGCTGTTCTCCCATATTCCCTCTGCTTTACCTCTACAGAATGTTGCTTTCCAAGCATGGTCATTTCCGCCTGGCTTTTAAGAGCATCAATAGCT
GTATTAAATTTTTGTAAGTCGTTATGGAATTATTTAGTGACAGTGGAAGCATAGTTGAAAACTTCAAGGAAAGAATAAACAAACTTGTGTTTGATTATTCATTAAACCATGGAGGATTTCGAAAAACATACAAAATTCAACGTGACAGGGTTTACTACATGCTTGGTGATGCACATCATGCAAACTTATCAGGTAAATGTTTGATGCTGTATAACAGCGAGAAGGATATCTTCGAAGGGTTGGGATTTAAGGTTAAGGGTTCAAGAATCAATGTTTCAAAAACTCAGATCTTGCGCAATTATGAGATTAACTTTGAAACCATTATCGGTGTCGAACCGAATGGATTGAAGACGATTTCAACTGCGAAAGATGTTAAGAAGTTGTACGATATTTACTCTTATAAAAGTAGTCTCCATCCATTTGATGACTTTATGGCGCATTGCATCAACCGCTGGGGTATGTCCATACCGGCATCACTTGAGCGTATTATCAAAAGTGAG
AGAAATACCTCAGGACCTGACCGTCCGGTGAGTTGCGCTTATCCCTTGCGTAAGGTATTTCTCTCTCCTTGTTAATATGGAGGGTTTGAAGGCTGAGTCTACCACAACTGTGGGGATAAATTGTAACTTCCAGCAAACAGTGATGACTGAGACCGGTGATAAGTTGATGTTCGGAAGTTTACCTTCAGTTTTGAATCGACCTGTTGCAAGGAGGAACTATTATCGTACATTATCGAACTGGGTTTTGACGTACACTAAGACAGGGAAAATAGAGGATACACATGATAATGCTGGGAGTTATGTCGAGGATCTCGTCAAGACTGACTTCAATGCTAAATATGACTGGTTGGCTAAGCGTGGTGTGGCTCGTGAGTATCGCACTGCCGTGGGGTTGGCCATCATACCTAGTATCCCGGCGATTGTGGCAAACACACGCATTGTTACTGGTACATGTGAGGTAGCGAGGGTTGCTGTAAAGCTGCCCAAGGTTCTGAACATTC
TAATATTACCGGATGGCCGCCCTTTTTTTTATGTGGGCCCTCGACCAATGAAATTCACGCTACATGGCTTCTTTATTACATGGGGACCATTAAATAGACTTCCGCACCAAGTTTTGATCACAACATGTGGGATCCACTTATGCACGAATTCCCTGAAAGTGTTCATGGTCTACGGTGCATGCTAGCTGTGAAATATCTTCAGGAGGTGGAAAAAACATATTCTCCGGACACAGTCGGCTACGATCTTGTTCGCGATCTTATTCTTGTTCTCCGCGCAAGGAACTATGTCGAAGCGACCAGCCGATATTATCATTTCAACTCCCGCGTCGAAGGTACGCCGACGTCTCAACTTCGACAGCCCCTATGTTTCCCGTGCAGTTGTCCCCATTGCCCGCGTCACAAAGGGAAAGGCCTGGACAAACAGGCCCATGAACAGAAAACCCAAGATGTACAGGATGTATAGAAGTCCCGACGTGCCAAGGGGCTGTGAAGGCCCTTGT
ACCGGATGGCCGCGCGATTTTTTTGGTGGGCCTTACCATTAACACTTGTCGGCCAATCATATGACTCCCTCAAAGCTAAATAACGCTCCCGCACACTATAAGTACTTGCGCACTAAGTTTCAAATTCAAACATGTGGGATCCACTATTAAACGAATTCCCTGATACGGTTCACGGGTTTCGGTGTATGCTTTCTGTGAAATATTTGCAACTTTTGTCGCAGGATTATTCACCGGATACGCTTGGGTACGAGTTAATACGGGATTTAATTTGTATTTTACGCTCCCGTAGTTATGTCGAAGCGAGCTGCCGATATCGTCATTTCTACGCCCGCGTCGAAAGTACGCCGGCGTCTGAACTTCGGCAGCCCATACACCAGCCGTGCTGCTGCCCCCATTGTCCGCGTCACAAAACAACAGGCATGGACAAACAGGCCTATGAACAGGAAGCCCAGGATGTACAGGATGTACAGAAGTCCAGATGTTCCTAGAGGATGTGAAGG
ACCGTGGGCGAGCGGTGACCGATGACTTCTTGGTGGGTCCCACATTGAAGGAGAAAGATAAATGGGCTGGTTCCATGCAATTGGGCCTGAAATGAAATGGGCTTGGACCAGTAGATTCGGGACTGGGCCAATACAATAAGATAAGAAATGGGGTGGTAAATTAAAACAAAGGATTTATTCATTTCAAATGCATTACACACTCACACACACACATTCGTACGTACATCGTATTCATCTCCTATACGTATATCAACTAATGGAGCTTCTTCCATCATGAGTAAATCAATTGTCTCCACCATATCCTCTTGACGAAACTCTCCTATAACAGAATCCTTGTACATGATTTGCAACAGATTTTGTATATCTTCCTCTAGAGCGTTGAAGTCGAACGGAGGTATGATCCCATCATGGCCGTATGGGATCATGAAGGTCTTCTTCGCCAGGGCTGATGATTGTGTTGAGAACAATTCAATCTGTACTACTATTGAATTGTCTTCGTT
AGCAAAAGCAGGGGATAATTCTATTAACCATGAAGACTATCATTGCTTTGAGCTACATTCTATGTCTGGTTTTCGCTCAAAAACTTCCCGGAAATGACAACAGCACGGCAACGCTGTGCCTTGGGCACCATGCAGTACCAAACGGAACGATAGTGAAAACAATCACGAATGACCAAATTGAAGTCACTAATGCTACTGAACTGGTTCAGAGTTCCTCAACAGGTGGAATATGCGACAGTCCTCATCAGATCCTTGATGGAGAAAACTGCACACTAATAGATGCTCTATTGGGAGACCCTCAGTGTGATGGCTTCCAAAATAAGAAATGGGACCTTTTTGTTGAACGCAGCAAAGCCTACAGCAACTGTTACCCTTATGATGTGCCGGATTATGCCTCCCTTAGGTCACTAGTTGCCTCATCCGGCACACTGGAGTTTAACAATGAAAGCTTCAATTGGACTGGAGTCACTCAAAATGGAACAAGCTCTGCTTGCAAAAGG
TTAAAAAACTGCACACGTCCACTCTCCACCATGGAAGACTATACACTGCGCGAAAGAGAACAAGAAATTTATAATAGGCAAGTTATCAAAAGACCCTTTGACCCCGATAGTTACCTCACCGCTGACCTCCATCTTTATCTCAAGAACGGGAAAACGTTGACGATCCACATCGAGCGGAACCTCTTCTTTAGCCATGAGTTCACTTGGGAAGAAATTTGTCGTGGCGCTTACCGCGAACATTATTTATCTAACTCTGGGCCTGGTAAATGCGATACTCAAGAATATATTGATGGTTTAGTTGCTGACAATGGTGGCCGTTCCACTCACAATTCATCCTACCTTGAACCTGTCGCTTTCCAACTTACTCTATTGGGCAACTTTGATTTGGGCAGCATTCACTTGAGGATTGGTGATTATCTAGGATTCCGCGACGGACAAAGATTCCCCTGCAAAGAAACGATTCACGGTAGACGCGATACTATTGGACCATTCATGCAAGG
AAGTTTTTTAACCCTATATCACGATGACTAGCATAAGCCTGACCATTGCTCCAGACCTTATTCATTGTGGTGTTCCTCAGAGACTATCCGATACAATAATACTAAACGACAAGCCAAAGATAACTCTACTCTCATATTTTGACAACATCTTTACAGAAGCAAACATTATTAAAGCGCCAAAAGAGCATTCTGTGCAATCGACCGTTAATATATATGTTAAATTGGAATTATTGAAACGCCTTTACGATAGGTTACAATCAGTCGACACGTCAACACTCCCGTATATTAGCCAAATCAAAGAAGCACTTCGCTCCTTTTTGCATAATGATATTCAGTATGTATTTACTCGAATTCCAGATTCTGAAATTGATGGGAATTACGTCGGTGTAACGACTCATGGATTAAGTTTATTTGCTAACGCGAAAAATGACGCGGAAGAAATCGAACGTGTTCAAATTGATACCCCGACCGAAGGTAATTTAACTTTAAAACCTATTTCA
ACGGTGCAGGGACCGGATCGAGCGCAGCGAGGAGGTCCCCGGCTGCCCGTGGGCGGGAGCCCGAGGTGAGTGAAACCACCGAGGTCTAGGGGCAATTCGGGCTAGGGCAGTCTAGCGGAACGGGCAAGAAACTTAAAAATATTTCTTTTACAGATGCAAAACCTATCAGCTAAAGACTTCTACAAACCATGCAGATACAACTGTGAAACTAAAAACCAAATGTGGATGTCTGGCATTGCTGACTCCCATGACAGTTGGTGTGACTGTGATACTCCTTTTGCTCACCTCCTGGCTAGTATTTTTCCTCCTGGTCACACAGATCGCACACGAACCATCCAAGAAATACTTACCAGAGATTTTAGGAAAACATGCCTTTCTGGTGGGGCCGACGCAACAAATTCTGGTATGGCCGAAACTATAGAAGAAAAAAGAGAAGATTTCCAAAAAGAAGAAAAAGAAGATTTTACAGAAGAACAAAATATAGAAGACCTGCTCGCCGC
GGCGTGGCGGGGAAAGCATTGCGCGCCAGAGGTGGCGCGTGAATGATAAAAATTATCGTCTGAGCGCCTCGTAATGGCGCTATCGTGGTGCTGTTGGTTCGTTGGTGGTCGTGTGTGTTTGTGCGCGTGTGGCGCGTCTGAGACGTGATGGTGGCGGGGTATGAAAAAGCCGCCATGCTGGCGGCTTGAGAGGGATTATTCCGGGTTGTCGAGGGTGTACTCTTTGAACCTGATGACCTCCATGCCGAGCCAGTCGTTTACCTCCCTGAACCTGTCCTGCAGCGGCGACAGGTCGTTACGCACAAATACCTTTGCCACTTTCTCAACGTCACCGAGCGAGCCGATATTCTCGGGCTTGCCGCCCATGAGCTGGAACGGTACGCGGTGCGCGTCCATCAGGTCGGCGGCGCTGGCTTTCTTGATGTTGAAAAAGTCATCCTTTGTGGCGACCTCGCTCAGTGGCACGATTTTAATGCCGTCCGGTTTTCCATTGGGAGCGT
GGTAAAGTTAATACCTTTAGAGTTTTTTATTGATAAAGAACGCTCCAAAATCCCTCCCACAGCTGAGAAAACATCGAACTTCGTTGTTGACATAAATAAATTGACATCCATGTGTGCAATAAGGAACATACATTATTTAGATCTAGATCTAATAGTTAGTAAAAATTCTATCGAAATACGTCACTTATCGAGCTCACATATGAACGTCGGTACATGACTTAGTCAACTTAGTAACGGAGGTGCAGAGCTGATAACTTATCATCATTGTTAAGATCAATCGATAACGACAATCCTTCCGCCGTGCGGTAGGGCCAGATTTTAGGGACACTTTTATAAAGATTCTGGTTTGACTTAAAGATTTCTTTAAGATCTACAATGACTGACTTCTTGGGCAGAGTCATCGTGCTTAGATCTAGTGTGTCTGACAAGAATGAAATAACGACAGAAGACACCACCTAAGAAAGAAAACTATCTGCTCCAGGAAGCACGTATATATGTAG
TAGTGTCACCGCGCGGCGGCCGAGCCGCCGTCCGCCCTGCCCCCCGCCCGCCCGCGCCCTCCCCCCCTCTCCCTCCCCCTCCCTCCTCTCCTCCCCGCGCCATCCCGCCGGCCGTCGCGGCCCCCGTCCCCGTCCCGGTCCGTGGGCACCCCGTCGCGGGACCAGGACCGCTGCCGCCGCCGCCGCCGCCGCCGCCACCGCCGCCACCGCCGCCGGGCCGCGCCGGGCTGCGGGCCGCCGCAGCCGCCGCCGCAGCCGCCGCCGCAGCCGCCGCCGCAGCCGCCGCCGCAGCCGCCGCCGCAGCCGCCGCCGCAGCCGGGCCCGCTCGCGGGGCCCGCGAGCACCAGGGGCGGCGGCGGCACCGCTGGCCCCGGGAGCACCAGGGGCGCCAGCCCCGCCAACTCCGCCAGCCCTGCCAGCCCCGCGAGCACCAGGGGCGGCGCCGGCGCGGGCGGCGGGGCCCGGGGGCGCGCCCCGCACCCCGCCCCCGCGCGCGCCGA
CATCGAGATCTATTGCTACCCTTCCAAATGCATATGAAGTTGTTGGCTGACTTGGTTAAGATGGTTGATACCTCAGGCGCATTTGGGACCAAACCTCGAACCCAACCAGTTGTGATTTGGTTGTTTGGTGAAAGTGGCGTAGGTAAGTCAGGCATGTCCTGGCCCCTAGCCATTGATCTGAATAATATTTTCATGACAAATAAGGAAGATGCCCGGAACTTCTCGCGCAACATATATATGCGAAATGTTGAGCAGGAGTTTTGGGACAATTATCAAGGACAAAACGTAGTTATATATGATGATTTTGGACAACGCAAAGATTCCCAAGCAAAACCCAACGAAGAATTCATGGAATTGATTCGTACAGCTAACATCGCTCCATATCCTTTACATATGGCACATTTAGAAGATAAACGAAAGACTAAATTTACATCAAAAATTCTACTTATGACATCCAACGTTTTTGAACAGAGTGTAGATTCTTTAACCTTTCCTGATGC
GAGATCTTGGAGAGTTCCTGTTTACATACATTGAACCGCCCCCATTGTCTTGGCTTCCTGCCATTGCCGTGTCCGGGCAATCAGCCATTGCGGTATCCGGGCAATCTGCCCGGTCTTGGCAAGGCGCCCGGGAGCACTTATGAATAACGCCCTTCCTCCTCTTAATAGCAATAAATTCTTGAGCAGCAGCCAACACAGTTTAAGCAGACTCATTTTTTTCCAAGGGTATAAGAGGCTGGAGGCCTTTGCCCCTACCTTCACTGCAGAAAGAGAGAGGCTTTTGAGAGGCTTTTCAGAGGCTTTCCGAGGCTTTAACCTTTGCCTGAAAAAAAAACAAAAATGGATCATCAGTTAACAAGAGAAGAAAGCCAAAGGCTTATGCACCTTTTAAAACTCCCTATGGAGCAATATGGGAATTTCCCTTTAATGAGAAAGGCTTTTCTAAGAGCCTGCAAAATTGTGCATCCAGATAAGGGAGGAAGCGATGAATTGTCTCAAGA
GGTATAGCTTTTTTCTCTGTATAGTGCACTGGCATGCCAGAGCGCGATTTATAAAAACAAGGGAAGTGCTGAGCAATCGTTACATAACATGCATTCCAAATAAGGGAATGCGGAAATCCATACTTGGGACTTACATAACATGCATTCCATATAAGGAATACGGATATGCCCATGTTTGTATCCAAACAGGCGGTCTCCCAGACTCCGCCTATCGTCCCATATTACGTGCCGCTCCATAAAAGGGAGGCGTACGTGACCTTTTTACAGGATATTACGCCCTAGCAACAGGATGTCTACTCCAGCGCGAGATCCAAACACGGCGGGCACTGCGGTAAGTTCCCCCATTTAAATTCAAATGTTTGCGCGCGAAACGTAACAATGCCTAACGGAACGCCTACCCTAAACAGGCCCTTAGCCCGTTTAGCACTCCGAATCACGAGCTGCGCGCACCAGGGCCTGGAGAGGCTCATTCGCCTTTTACACCTACTGCTGCACCTGGG
GTGGCATATTTGTAATTTTGAAGGTGTACACCAATTGGGCTCTCTCAAACTTGCTGATTCAATTGGTGTATTGGGGTAACTTATATACTAGAACCCTCTATAGAACTATTAATCTTGTTCCTACACGTGGCGGCCATCCGAATAATATTACCGGAATGGGCCGCTCCCCCCCTCTTGTGGTGGCCCCCCTCATTAGCTGGTTCCCACTCAATTACGATCACTGTACGTCTTACTCGCATGGTCACTTTCATCTGTTCCTTTAATTCAAATTAAAGACATACTTTGTCAGGCGTTTCTCTTTAATTTGTGTCGTGTCATACTATTATTGGCTATTACCCATTTACCTGGTAAATGACGTGTATATTTTGTGACCGTGCTGCTGAGTCTATATGTTTCTACTGTTCAACCATCCATGTGTATATAGTTTGGTGGCACAAATTAATTTTATTGGTCATGACTCAGCATTGCCACAGCTTTATTTTGTACATCTAATTTTGTAT
TAGTAGTAGACTCCGCACGAAGAAGCAAACACTGAATAAAGGAGATACAGAATGGTAGGGTGGGTTTGCATCTTCCTCGTGGTCCTTACTACTGCAACTGCTGGGCTAACACGGAATCTTTATGAGTTGAAGATAGAATGTCCACATACTGTGGGTTTAGGTCAGGGTTACGTGACAGGTTCAGTGGAAATTACACCTATTCTCTTAACGCAGGTAGCTGATCTGAAGATTGAGAGTTCTTGTAATTTCGATTTGCATGTCCCGGCTACCACTACCCAAAAATACAATCAGGTTGACTGGACCAAAAAAAGTTCAACTACAGAAAGCACAAATGCAGGTGCAACTACATTTGAGGCTAAAACAAAAGAGATAAATTTGAAAGGCACATGTAATATTCCTCCAACTACATTTGAAGCTGCATATAAATCAAGGAAGACAGTAATTTGTTATGATTTAGCCTGTAATCAAACACATTGTCTTCCTACGGTCCATTTGATTGC
CTAGAGAGATTGATACTAAATTAACTTTTTATCACGTTTATATTAGTGCTTATCAGGATGACCAATTCTCTTTTTCTCTTAACAATATAGATTTAGAAAAGATGGGTTATCAATTCGAGGCTTTAACGGAGTGCGTTTATCGTATTACTTGGGGCTCTAACTCCTGTGTCATTACCTGTATTGATGAAAGCCGATTTAATCAACAAAAGGCCGAAACGGTATTCGACCATGTTCCTAAACTTGGTATTTAGTAAGAAATTGCCGCAGGCAATCCGTAGGACGGGGCAACGCGCTAGCGTTGGGCAAGTTTCGCGCAGGGAGTGGCAGCCCCGCAGGGACTAGGCCATAACGTTAGCTCCAACACACTCTGAACGTATGCTACTGCATAGCCGAAACACTCCAATCGTTCGCGGCGGTTCGCTTGATTGCTAAAGCGCGCCAGTCAGTCAAGTGATCATCGATAGTGGTTGGCAGCATTCTCGCGAACTGTCCACAACTAG
CTAAGTAACACCTAGGAATTTCTACCTAAGATTCAACTTCTTTCTTTTTCTAGTTTTAAATTTTCCTGCTGTTTGAGGGAAGTTTGCCCTTCTTCTTCCGTCGTCCTTCGTAAACCATTATTTCTATTTCCTCTCCTTTTAAGTTTTTAAGTTTCGCTATGGACTACATTCGCCCATTGCGCGTTTTCTCCTTTCCTCACGTTAATAACACCTTGGAGTACGTTAGGTACAACAAGGCCAATGGTGATGTAGGAGCTTTCCTAACCACCATGAAGTTCATAGGGAACGTGAAGTTGTCGGACTTCACACCCAGGTGCGCAGCTATGATTTACATTGGAAAGCTCACCAAAGGGGTGAAGCGTACGTTTGTCCCCCCACCAGTTAAAGGGTTTGCACGGCAGTACGCTGTTGTCAGCGGCTCAGTCAGCGCGCTGAGAGGGGATGGTAAGAAGGTCTTGATGGAGGCAAGGACCTCAACTTCCGCAACTTCCGACGTGTCT
TTTCGTGGCATTTTTGTAAATATGAATGTTCTCCCAATATGTTCCCCCTATTGCTCTGGCTCTCAAAACTCTTATGAATTGGGGGAACTGGGGGAACTTATATAGTAGAAGTTCCTAAAGGCAGATCAACACGTGCGGCCATCCGTTATAATATTACCGGATGGCCGCGTTTTTTTTTTAATGGGCCTTATTTGTAATGGGCTTTAATTTGGCCCAATCAACGTTAGTCTGACACACCTAGATAAGTGGAATTACTTTGTCGCTAAGTTGTGATTTTGTCTATAAATTAAAGCCTCTTGGCCCACTATCTTTAACTCAAAATGCCTAAGCGCGATGCCCCATGGCGTTCAATGGCGGGAACCTCAAAGGTTAGCCGCAACGCTAATTACTCTCCTCGTTCAGGAATTGGGCCAAGAATAAACAAGGCCGCTGAATGGGTTAATAGGCCCATGTACCGGAAGCCCAGGATCTATCGGACGCTGAGGACGCCTGATGTTCCT
TAATATTACCGGTGCCCGCCGCGCCCTTCAAAAGTGGGCCCCACAAGGGGACCACGCGTCTTTTCCGTACTCTCTTTAATTATGACATTGCTTTATAAGGACCAATCCTGTTTCGCCCTTGGCGCCCAAGTATGGCTGAATTGTGGGACCCTTTGCAGAACCCACTACCAGATACTTTATACGGTTTTAGGTGTATGCTATCCGTAAAATACTTGCAAAGTATTTTGAAGAAATACGAGCCAGGAACCTTAGGGTTCGAGCTCTGTTCGGAGTTAATCCGTATATTCAGAGTCAGGCAGTATGACAGGGCGAATGCGCGTTTCGCCGAGATTTCATCCATATGGGGGGAGACCGGTAAGACGGAGGCTGAACTTCGAGACAGCTATCGTGCCCTACACTGGGAATGCTGTCCCAATTGCTGCCCGAAGCTATGTCCCGGTTTCAAGAGGCGTCCGGATGAAGAGAAGGAGGGGTGACCGCATCCCGAAGGGATGTGTGGG
TTAAAAATCACCAACGCTGACTCTGCGCGACATGCCGTACCTATGGTTGCTTGATCCAAACGATAAACGAAACATACAGAAAGACCTTAAGAAACTCAATCTATTCCCAAGAATATGGACGTCGAAATATAAAAATGACAAATCGTACACTTCCAGACTCTATCAAGAAGATAAACGCATTTATACTCTAAGTTTAGCACTTCATCGATCGTTAGCCACTTTAGCAAATCGTAATGGAGGCAAATTACTCGCTGAACAACAGATCGGAGAACTATTACGTAACGGCTCACTGAGTTTTACTTCGTTAAAGAGGTTAAAGGACAAAAGGATTAAAGAAATCATTCATCGTGGTCGCAACAAACTAACGTTCATTGAGAAAACAGGCACATCTGTTGATGAGGATACTAGCTTAGAACCTGAAGTGATTGATGAATTATTAGAATTAATTGAAGCTAATAATGAATTCAATTTTGAAAGTTTGCGTTTTATTAGAATAACAC
TAGTAGTAGACTCCTTGAGAAGCTACTGCTGCGAAAGCTGGAATGAGCACCCTCCAAGAATTGCAGGAAAACATCACAGCACACGAACAACAGCTCGTGACTGCTCGGCAAAAGCTTAAGGATGCCGAGAAGGCAGTGGAGGTGGACCCGGATGACGTTAACAAGAGCACACTACAAAGTAGACGGGCAGCTGTGTCTACATTGGAGACCAAACTCGGAGAACTTAAGAGGCAACTTGCAGATTTGGTGGCAGCTCAAAAATTGGCTACAAAACCAGTTGATCCAACAGGGCTTGAGCCTGATGATCATCTAAAGGAAAAATCATCTCTGAGATATGGGAATGTCCTGGATGTTAATTCAATTGATTTGGAAGAACCGAGTGGACAGACTGCTGATTGGAAGGCTATAGGAGCATACATCTTAGGGTTTGCAATTCCGATCATCCTAAAGGCCTTATACATGCTGTCAACCCGTGGGAGACAAACTGTGAAAGACAACAA
ATTCTCTCAATATATACCACCACCACAACCCCCCGGAACACAGGCCCAAAATTTTCGCTGACCACGACGCGCGAAACGCGTCACTTCGTGTGGTCACTTCGTAGCGAAAATTTTGGGCCTGTGTTCCGGGGGGTTGTGGTGGTGGTATATATTGAGAGAATTTTTTCTAGTCTTTGTCGGTTTGAACTGGTATGAACCTGTCTGTGACGTCATAGTTGGTGTACGTGACTTGCCTTGAGTACACAACTGATAATAAATAAGGTGGTAGTGATAATATAATAATATAGATATGATAAGAAGATAAAGATAGATATAAATACAGTATAAGAATAGCACACATTAAAATGTCCACACAGTCTGGCGCTTACGAGGACTCCTGGGAAGACGGGCTTAATCCATTTGACGAAGACTACGTAGATCTTGTAAGGTGCATGCGCAATAGAGGTGAACACGAAGAATATACAGACTTGCTTGATAATGTTAATACTCCTCGTGAACTT
CCCCCCGTTTCGTATTTCAAATCCTAAATAACCCCCGGGGGGTAAAAAAAGGGGGGGAGCTAACCCTAACCCTAGCTCTAACCCTAACCCTAACCCTAGCTCTAACCCTAACCCTAACCCTAAGTCTAACCCTGACCCTAACCCTAAGTCTAACCCTGACCCTAACCCTAACCCTAACCCTAGCTCTAACCCTAACCCTAGCTCTAACCCTAACCCTAACCCTAACCCTAGCCCTAACCCTAACCCTAACCCTAACCCTAACCCTAACCCTAACCCTAACCCTAACCCTAACCCTAGGTCTAACCCTAACCCTAACCCTAAGTCTAACCCTAACCCTAAGTCTAACCCTAACCCTAACCCTAACCCTAACCCTAACCCTGACCCTAACCCTAGCTCTAACCCTAACCCTAACCCTAACCCTAACCCTAACCCTAACCCTAACCCTAACCCTAAGTCTAACCCTAACCCTAAGTCTAACCCTAACTCTAAGTCTAACCCTA
ATAAAACATCAGAAGATTTGGAGGGACCTCCTTAACTTTTGGACTGAATTTACCGGGACCGGTTTATTTCAGGTTTTATTTTTATTTTTCTTATTTTGTAAAGTTACGTTTGTTCATAACAAAGATAATGGCTCAGGGTTTGAAAATTTCACAGTTACTAAACATTGATGAATTTGGTGCTGAACAGAGGGGTCAATTTCTTGATCTCATGATCACAAAACCAGATAGTCAATTGGGTGCTATGATGCAAAGGATATTGACTGATAAAATCGATGATTCTTTGCGTGAGAGGAAGACAAGGGAGACTGTCGTGATTCATGAATTGTTGTCTCAAAAAGATCAAAATAAACTTATGGAGATTTATCCAGAGTTTAATATTGTTTTTAAAGATGACAAAAACATGGTCCATGGTTTTGCTGCTGCTGAAAGAAAGTTGCAAGCTTTGTTGCTGATGGCTAGAGTTCCTAAACTCGAACCTGTAGATGACATTGGTGGGCAAT
ACTGGATGGCCGCGATTTTTTGGAGTCCTGCCAGCCTGTCCCCCACTATCTTTGTGACTCCAGGCACATTTCCCAAAGCATGGGCCCACAATGTCCCATCACCCGGGACCACTACAACTGAAGGCTGTTCTTTTTTTGGAGATCAATCAGGACCGTTGGCTAAACCTTATCGCGCCCGTTCTTTTGAAATTTGAATTATTGGCGCGATTACCAATAAATGGACCATGTGTATAACTGGGTCGATGTTGACAGATTTGTATTTGAGCAGTACATGGTCCAGTAAAAACTCAAGTGTAGAGTTATGTAATTTGAAATGATAATCGTGTTGACTATATAATGGACTTGAGTTTTGATACATGAAATCGTCAGTTAAGGATTAAAGATATACATCGTTCTAATATGTATCAGTCAAGGTATACACGTGTGGCACCCTATGTGCAGAGACGATTTCAACGACGTAATCAAGTGTTTAAGCGCACAGTATCAGGGAGACGTAATGA
GTGACCCATCACCTTTAAATGGATTATGGAAAGGTGCATCTGAGTTCATCTTTACTGGTGCATTAATCCTTGTTGCAGGAATAATAATAAAATTTGTATTTTTTAGAAAAAGAAAGGTGGGGTTCTAATGCTTAAAAAAACTTTGATGACTTTAATGTTATTTATAATCTCAATGTTTATTATATTAGAAGCACCAAAAGCCCATGCTGTTATAGTTGAAGATACTGGTTCTCTTGGACTCTGGCATGTTAATGATGGTAATACGTATTTATATACATAAGAGATTAAATGCAAAAGATTATAATAATTTTTATACATCAATTGGTGATTTCGGTTATACTATTCCCGGTTCAGATGCACCACAATATAATATCGAATCTGATAGTGAACACTATTTGAATTTCGGTATTGCTCATATTAATTTCAACAACGGAACAAATAACCAAATAACAAATCCAAATCCCGAAGTATACACAAGGTTCTATATTCAAATGAAGACA
CTATATAACCAAGTGGGGTGGCGAATGGCTGAGTTTACCCCGCTAGACGGTGCAGGGACCGGATCGAGCGCAGCGAGGAGGTCCCAGGCTGCCCATGGGCGGGAGCCCGAGGTGAGTGAAACCACCGAGGTCTAGGGGCAATTCGGGCTAGGGCAGTCTAGCGGAACGGGCAAGAAACTTAAATATATTTTATTTCAGATGCTGTGTGCCAAAGACTACTTCACCCAAACAGACTACAATACTGAAACCAAAAATCAACTATGGATGTCAATGATAGCTGATTCTCATGATATTCACTGCAAATGCCACACTCCATTTGCACACCTTTTGGCAAGTATTTTTCCACCAGGTCACAGTGACAGAGAACTAACTATTAACCAAATTCTTACCAGAGACTTCAAGGAACTAAGATGCCTTTCTGGTGGAGGAGGAGAAAAAGGTTTTGGAAAAGAAGAAACCCATACTTCAAGAGAAAGAATTACAGAAAAAGAAAACCTATA
GCGCACAGTGGATCCTAGGCATTGCTTTCACGCTTTGAGGTGAACCACCTCACTGGAGCACCAGATTTCATCTAATGGGTAACTCCAAGTCAAAATCAAAGCTGTCTGCTAACCAGTATGAACAGCAAACAGTCAATAGCACCAAACAGGTAGCCATTTTAAAGAGACAGGCTGAACCTAGTCTGTATGGAAGACACAACTGCAGGTGCTGCTGGTTCGCCAATACAAATCTAATAAAATGTTCCGACCATTATATTTGTCTAAAATGTTTGAACATAATGTTGGGGAAGTCTTCTTTTTGTGACATTTGTGGTGAAGAGCTCCCCACATCCATTGTGGTGCCCATCGAACCAAGTGCTCCACCTCCAGAAGACTAAATCGTGTCCGGGTACACCCCCGGGGGGCCCCACAGGGGCCCCCCGCGGGGAGTCCCCGGGGTGGTGTGGTTTACTCAATGTCTTCAACGGACTGCTGCTGTCTAAATAGTCTGCAGGTAACAC
GAAAACAAACAGACCAGAACTAGCACAGATCACCACAATCTGCCCTAGTATAGGCTTGCTGGCTGCCCTTCTGTCCTACAGAAGCACAACTACAACCCTATAATGGCCTTGCACACAATCACTCCCGCAGAGAGCGTCTTAGCTCAATTCTCTTCAGAAGAAGCTAGCAGGATAGGTGCCTCTGCTATTTCAAACTTCTCAAAATTGGAAGCTGACAATCATTCCCTCTTTCATTACAACCTGCCCGCTTATGCAAAAAGCAAGCTTTCTGAGAGAGGTTTTTACTTGTCACCCTTTTCATATGAGACTCACAGCCATCCAGTTAGTAAAACAATAGAGTCACATTTGATTAATATCAAATTACCTAATTATATTAATGAGAGTTTTTTGATTGTAGGTATTAAAGATAGTAAATTGAGTGTTTTGCGCAAAGATAAGAAGCTCAGATTCCTTGAGGCCCTAAACAGATGTGTCACCTCTCATGATATACAGAGATATGG
GTAACATTACCAGATCAGCCCTCTTAACAGACAACTGATCTTTCCTCAATTAATCTGTCATCTAGTTTGTGAAAACTGATGTCAAATGGCTTTCCAACTAGCTCTCGATGCTCTAGCGTCGACTTCACACAAGGACCCCTCCTTGCACCCAGTCCTAGAGTCGGTTCACGACTCCTTAACGGACTCCCTCCAAACCTACCCCTGGATGGTCCCACAAGACCTCCAACCCTTCCTTCTCAAATCGGGAATCCCGATCAACTCCTTCGGAAGTTCCCCCCACCCCCACCCAGCGCACAAGACGCTGGAAACCCACCTACTCTTCACCCACTGGATGCATCTTTGCACCCAGCCTTCATCTGTCCTCTTCATGAAGCCTCAAAAATTCATGAAGCTCCAAAGGAAGAACAAGTTCTTCCAACATCTCCACAACTACCGCCTGACTCCCACCGATTCAGTGCGTTTTCCTTCAACCTCTCCCCACCTCCCAAACACCCCTTTCG
ACCGGAGTGCCCTCCCTGGCCCTTTAAAATGTGGGTCCCACATGAGGGTATTGTTGTCTATTCACTCTATCAATTCCCGCTCAATTATTGGGCCTCTGTTCACTAAGGCCTTATAAGGCCCTTAATGAATTGGGCCCCAAGTTTGTCTTTATCTGCAGCTTTATATAAAGCTGCAGTTGCTTTCTTAAAGTAATGGCCACCACAAATTGTCGGATTTGTGGGTCCTCTTTTGCCTGCCCCATTAACGAACGCTTCAGCGTTTGTGAATCTCGAGGAGCTACTCTGAGTGATTTTTTGCTGTATTTTCGTAGAAAATACATAGAAACTTCCCCGGGTTTGATTTCCTATCTCAATGCCTTACAAGCGGAAATTAACGAGTTATTTTCCGCAATCAAAGAGGTTTCGCGGAGCGAAATCCGGCATGGCAGTTGTGAAGACAAGTGCCAGCCGTCGTCTATACAAAAAGGGAAAGCGGAAGCCTGACCGTATAAAAACATATA
GGCATTTCTTGTCCATATTTGCCTAACTGAACCAGGTGAATCACTCCCACCATGGGGCAATTCATTAGTTTCATGCAGGAGATACCTATTTTCTTGCAAGAAGCACTCAACATTGCATTGGTGGCAGTCAGCCTCATCTGTATAGTGAAAGGCTTGGTGAACCTATACAGGTGCGGACTGTTTCAATTGATGGTCTTCCTTGTGTTGGCTGGCAGATCATGTTCAGAGGAAACATTTAAGATAGGTATGCACACAAAATTCCAAGAGGTGTCCCTCTCTTTAAGTGCACTTTTGACCAATCAGTCTCATGAACTTCCTATGTTATGTTTAGCCAACAAAACACATCTCTATCTAAAGAGTGGTAGATCCAGTTTCAAAATCAACATTGATAGTGTCACTGTGTTAACAAGATCTGAAGTGAACTTAACATCAATTAATTTGACGAGATCGATCGATGTCTTTGTTCACTCTCCTAAACTTGGTTCTTGTTTTGAAAGTGA
CAGAGAGGGAGTGGCCAACTCCATCACTAGGGGTAGCGCGAAGCGCCTCCCACGCTGCCGCGTCAGCGCTGACGTAAATTACGTCATAGGGGAGTGGTCCTGTATTAGCTGTCACGTGAGTGCTTTTGCGGCATTTTGCGACACCACGTGGCCATTTGAGGTATATATGGCCGAGTGAGCGAGCAGGATCTCCATTTTGACCGCGAAATTTGAACGAGCAGCAGCCATGCCGGGCTTCTACGAGATCGTGATCAAGGTGCCGAGCGACCTGGACGAGCACCTGCCGGGCATTTCTGACTCGTTTGTGAACTGGGTGGCCGAGAAGGAATGGGAGCTGCCCCCGGATTCTGACATGGATCGGAATCTGATCGAGCAGGCACCCCTGACCGTGGCCGAGAAGCTGCAGCGCGACTTCCTGGTCCAATGGCGCCGCGTGAGTAAGGCCCCGGAGGCCCTCTTCTTTGTTCAGTTCGAGAAGGGCGAGAGCTACTTTCACCTGC
GAAATTTTGCTACTCGCGCCAATTTCACTAGCTCTCAAGCTCAAAGCCCTAGCAAATTAGCTCTACCAAGCTCAACCTCGAACCTTTTCAACCTACCAACACCACCCAACAACAATGTCTTCCTCCGCTGCTCGCATCCAAACTGCTTCTCGCGTCGCCCCGGCTGAAATCCGCACTCCCCCTGCCCTCGCCGCCATCGCAAAGAAATTCGCTCCGGTCATCCTCCAAGACAATGATGTTCCTGTTCCTCCGTCCAACGCTGACTACTTCGGCAGAATGAATCTTCCGACCAACATCGAACTCGACTCCGGCAACTACCACAACATCGACGTCCAATTTGACACCCGCTTCATATTGAACTACATTATGTATCACGTCATGAACCTCGCCCCGGAACTCAACTTCAAAGGTCATCCTTATTTCTCGCCCCTCTCGTATATCGGCTACTGTATGCATCTCTTCTACGCCCTGCTCCTCGCCTGTGACTGCACCTTCCGCTC
TCTCACAGTTCAAGAACCTCAAGTCTCCCCATAGGCCCTCTTTAAGTCCAGACCAAAGGCCCTACCCCAGTCTATCATAAGGTTGGACCGATGGTCAAGACGTCAGGTCAACGATAGGTCTAGGCTATGGCTTAGGGAAGGACGATAGGTGGTGACTATTGGTCTGTCTCTGAGTCTCTATCTGTATCAGACCATAGGTCACAGCCATAAGTCATAACCTCTACATCTCATAACCATAAGTCAAAACCTACAGTCTCACTAACCTACAGTCCTACAACCATAAGACACCAACACCTACAGTCATAGACCTACAGTTAATAGACACACAGCTATAGACTTAAGGTCAGAGACATGTTAGTCAAAGACTATATCCTCTTACACCATGAGGCCGACGATAGCTCAATCAATATTATTTCGAATTACCTATTGACTATAGGTCCAGACTATGGCCTAATAGCTTCCGTCAACACGACACGGCAACAACCGGATAGTGAAGACGC
TGATATATTTTTAAAATATATTTTGATTAACTGAAACAAACCAGCGGGTCGCAATGACCGTAATATAAAACTTGACACAGATCACACGAGAAAAAAGTAAGTATCCAAAGATGTCCTAATGCGAAACAGTAATTCATTCATCACCCCAGTCGCCAATGTCTTCTTGGGCCCAAGCATCAAAAAGCTCTTCTTCACCACAGTATTCTTGGACTTTTTCCCAAGTATCTAATTCTTTGTTCCTGGCAATGTCTTCTTCAGTTACTTCAAGGCCAAAAGTTGTAAGTGTATCCACAAGTGCATCTATAGGTTGGCATTCTTCTTTAATTCTTTCAGTCATGTTATCTACTGATAGATCGAAATTATTTAGAAAAGAAAAGTACTCATCATTCATTTCTTTGAAGAATTTGTTCAAAGATTCTATTGAATCTAATGCTGCATTTGCCCTTTCTATATCAATATCTGATTCTATACTACCTAAAGATCTCCAAATTTTCCCAAAT
AAATTCTAACTATTATCTCCATTGAATAGAATTTCACCGTCTGTTGGTTCTTATTTTGTTCTGGGGGCAATTTTATTCAGGGCCCTACTTTAAATATAGGTGCGAGTAATAAGTAGCCGCCGTCCAGAAGAAGATAGTACTAACATGTCGAGTGAAGGTAGATATATGACATGGAAGGATATGTCACATAATAAGTTTATGACCGATCGATGGGCCCGTGTTTCGGACGTCGTGAGTGTTATTAAACAATCGCATGCTATGGACTTGTCCAAGGCTGCGAATCTATCTATAATTAAAACTGCTTTGGCAGGATTGGGCTCGGGTTGGACTGACAATAATCCTTTTGTGTCCCCGATGACCCGTTTTCCACAGACACTAACTATGTACGGTGCACTTGTGTTATATGTTAATCTGTCTGACCCAGAATTTGCGTTGATAATGACTAAGGTAAGTACTTTAACTGATTCAGGGTTAGCAGATAACGCATCTGCTAATGTGCG
GTTTTGAAACAAACAAAACAGAAAAGCGAACCTAAACAATGACTCTAAAAGTTATTCTTGGAGAACACCAGATCACCCGAACTGAATTGCCAGTCGGGATTGCAACCGTATCTGGGTGCGGTGCCGTAGTGTACTGCATATCCAAGTTCTGGGGCTATGGGGCAATTGCGCCCTATCCTCAGAGTGGAGGGAACCGAGTTACACGCGCATTGCAACGGGCTGTCATTGACAAAACGAAGACCCCGATAGAGACACGTTTCTATCCGCTTGACAGCCTGCGTACCGTAACGCCTAAGCGTGCCGTAGACAACGGGCATGCCGTTTCAGGGGCCGTACGTGATGCCGCACGTCGTTTGATCGACGAGTCCATCACGGCCGTTGGAGGATCCAAATTTGAGGTCAACCCCAACCCAAACTCAAGCACTGGACTGCGAAACCATTTCCACTTCGCCGTCGGTGATTTGGCACAAGATTTCCGCAATGACACACCTGCGGATGAT
AAATTCGATTCTTCCCATTCGCCATCATTGAATCATTACTCGTGTACTGGAACGCAGTTAGGAGTGGCTCCAAAGCATCTTCTTTGAAAATAGATTGCGAAGTGAGTTCACCTAAGACGACGTCGGTGTTTTACGAGTTTTTACATAATCAACATGGCAGATTCGTTCGGTTTTACTCCAATGGAGGTTTTGCTTTTTGGTGGTGAATCGGTTCAGTTGTTAACTTCAGACATGCCTATTGATGTCCAGTGGGGCTTTGTACACTCCACTCGATGTTATGCTCTCTGGAAAGACGACTTGATTCATCTCAATCCGCTGTTGAAATATTCACAGCGAATTGCAAAACGGTGGGAAAGGTTAGTTTCGGGCTTTGTTGGCCCAGTACCGCTTGATAAGTTGTTGTCTTTGTTGGCAAAACTTATGAGGTATTGTGTTAACATGGGGGTGTCTGTACAGGAGATATATTTGTCTGATGCTATTGTTTCATCGTCTTATATGTT
GCTAATCGTCAGGATGAAGCGGATTCCAAGGAAGACAAAGGGCAAATCCAGCGGAAAGGGCAATGACTCAACAGAAAGATCGGACGATGGCTCGAGCCAATTACGAGACAAGCAAAACAATAAGGCTGGCCCTGCCACTACGGAGCCTGGCACATCTAACCGAGAGCAATACAGAGCCCGACCAGGTATTGCATCTGTGCAGAGGGCCACTGAAAGTGCAGAACTGCCCATGAAGAATAATGACGAAGGGACGCCAGATAAGAAAGGAAATACTAGGGGCGACTTAGTTAATGAGCATAGTGAGGCTAAAGACGAGGCGGATGAAGCGACGCAGAAGCAGGCAAAAGACACAGACAAAAGTAAAGCGCAAGTCACATATTCAGACACTGGTATCAATAATGCTAATGAACTGTCAAGATCTGGGAATGTGGATAATGAGGGTGGAAGTAATCAGAAGCCGATGTCCACCAGAATAGCTGAAGCAACGTCTGCTATAGTGT
GCAAAATGGGTACGTAGTTAACCACTGCGTATCAGGATTGCAGGCCACGAAGGGTATTTGCATATCTTTCTATGCGGTATTACGGCTTAAAACCCGTTGTATCTTGTAGTTTGACTGCCTGTATCACTAGTGGCCATTTTATTTAGGTTAGAGACCCCTGATAGTAGGAGAGTTACAAACTCTTTAAAAATTGTTGACCCCGGAAAAGATGGTGACCCCTGTAAGTAGTTGATCTAGAAGATCTATGCGCTGGCATAGTAATCCAGTGTTTCCTGTTTTAGGATGACCTCTGAAAGTAGATGACCGTGGAAAGTCACGTAGTGCCCCAATAAGCACGTTTGGGCAGCGTGCGCTATCACAAGGCTTGATCTCCGAGGAGCCCCTTGTTTTAGCTGGCTGGAAGCCAATGATCTTAAGTAGATAAGTGCTGTTGCTTGTAGTTCAACAGAAAGCTTTGAGTACGTCTTTCTTGCGAGAAAGAACACATGCATTCTTATGCT
GCAAAAGCAGGCAAACCATTTGAATGGATGTCAATCCGACTTTACTTTTCTTAAAAGTGCCAGCGCAAAATGCAATAAGTACCACATTCCCTTATACTGGAGATCCCCCATATAGCCATGGAACAGGAACAGGATACACCATGGACACAGTCAACAGAACACATCAATATTCAGAAAAAGGGAGGTGGACAACAAACACAGAGACCGGAGCACCCCAACTCAACCCTATTGATGGACCATTACCTGAAGACAATGAGCCGAGCGGGTATGCACAAACAGATTGTGTATTGGAAGCAATGGCTTTCCTTGAAGAATCCCACCCAGGACTCTTTGAAAACTCATGTCTTGAAACGATGGAAGTTGTCCAGCAAACGAGAGTGGATAAGCTGACCCAAGGTCGCCAGACTTATGACTGGACATTGAATAGAAACCAGCCGGCTGCAACTGCTTTGGCCAACACCATAGAAGTATTCAGATCGAACGGTCTAACAGCCAATGAG
TTGGAAAATTTTTCCAAAAGCTTATACGCTTGTGCTCTCGATCGCTTCGCAATCTCTTTTGCCTACTCTCCCTCACAATCTTTTGCTTTATAATTTTCCATTTTTTTAAATCACGTAACCAATCGTGTTATCTTTGTGGTGTATTGAAGAACCACTACCGAAGTTTGGGATAGCGCCCAACATCCGAAGTTGAGGATAGCGCCTCATAAATTGAAATGATGGATAGCACCATCATATTACCCTATGCCAAATATAATTATAGTTTAAATAAATATTTATTTTATAATTCTAATTTAGACATAGATTTAGATAGTTTTAATTTTTACAAAAAATACAATAATACCCTTTCTCTCTTAAAGAGAAAGTTTTTAGATTTATTTTGTATTCCTGTTTCCTCCTCTTCCCCCCCTGCCATTCAAAAGAATGGCCTTCTTTCAGCTTCCAATCCGAAGCATTTGTTCGCTTTTGCGAACTTTGTCTTGGATTGTGGAGTTAATCCA
GGCGAGGCGGGGAAAGCACTGCGCGCTGGCGGTGGTGCTGATTTTATTTTTTCAGCGTCTCAGCGCGTCGTGACGGCACTTAGTCTGCCCGTTGAGGCGTTGTGTGTCTGCGGGCTGTTTTGTGCGGTGGTGAGCGTGTGAGGGTGTGATGACGGGGTGTAAAAAAGCCGCCCGCAGGCGGCGATGTTCAGCCGTTGTCAGTGTCCAGTGAGTAGTTTTTAAAGCGGATGACCTCCTGACCGAGCCAGCCGTTTATTTCCCGAATCCTGTCCTGTAACGGGATAAGCTCATTGCGGACAAAGACCTTTGCCACTTTCTCAATATCACCCAGCGACCCGACGTTCTCCGGCTTGCCGCCCATCAACTGAAAGGGGATGCGGTGCGCGTCCAGCAGGTCAGCGGCGCTGGCTTTTTTGATATTAAAAAAATCGTCCTTCGTTGCGACTTCACTGAGCGGGATAATTTTAATGCCGTCGGCTTTCCCCTGTGGGGCATAGAGA
ACCGCGCTCTCTCATGCGAGGCCCACCAGGCCGAGCGGTCCCGCTTTGGGGCCCTATGTCTTTCGTTAAAGCCTGTATGTAGTAAGGCGCTTTGGATCGCATATAAGTTCGTGCCCAGGCTCAGTGGTGCTATGGACGGCTCTGGAGGAGCGTTGCCTGCTTTGCCTCAAAGTGTTCTGCCGCGGGTACCCTCGCCACCTCCGTCTGCCGGAGTGCTGCCGTGGAGTCGCGTCGGTGAGATAGTGATTTTCACCTTTGTTGCTTTGGTAGCTCTGTACCTGTTATGGTTGTGGGTGCTGAGAGATCTTATCTTCCTTGTTAAGGCTCGCCGCGGGATCTCAACGGAGGAGGTGAGCTTTGGTACGTCAGATCTGGTTGGTTCGCAGGCTCCAACGCCGGTCGGTGTCTCTGCTAGCTGTCCGCCGGGACCTGTGCCGTTCACGGCCTAGGTAGCCCTCAGCCACCATGCCTCTTGCCGGCAGCAAAAGGAAGAGGGCCGA
ACCGCTCACACCCCATGCGAGCCACGGCCCTGTGTGGCGAGCGGTCCCCGGATGTTCTTACCCCGGTGCGATTTCTTTAGCTGCGTGTTCTTTAGCAGCTGCCCCCACTGTCCTATAAGTTGCTCCCCGGTGCGATTCCGCATCATGGATGCTAGCAGCACCACTCCTTTTCCTTTCCCTCAGCCGCCTCGGGTACCCTCTGCAGCTCCGGTCGCCGGAGCGCTGCCGTGGAGTCGCGTCGGTGAGATAGTTATCTTTACCTTTGTTTCAGTGCTAGGCCTTTACCTGCTTTGGCTTTGGGTGCTCAAAGATTGTATCTTACTTCTGAAGGCTCAGCGAGGTAGATCCACGGAGGAGCTGATCTTTGGTCCTGGTGAGAGGCCAGCCGTCGCTTCTGCCGACGGTTCTCGCTCCGTTCCAGATCCGTCTCCGTCCTGTCCGCCGGGACCTAGACCTTTCGTGGTCTAGAGCACTCAGCATGTCCGGAGCTTTGAAGCGCA
GATAAAAACAGAAAATCCGATAACTCGACGGCGAATTGATCAATATCACACGGATCAGTTCGAAATTCAGGATACATAAACAAATTTACAGATTTAAATTCTATATAGTGGATTGGTTTGAGTACTGAACATACACAATGACAGGTGGTGGAACAACAACAGATAAGTCATGGGTAAGTATCCTAACTTGCTGGCTGGTACAGCAAGTCGTCGAGCCGTCTGATGAGTAGCACCTCAGGGTCACGAAACGCTGGTCGTAACGGCGGAACAAGATTATTGAGGTTAGTAACATTATCAACAACAACAACAACACAACAACACAAACATACAACACAACAACAACAAACACAAGCACAACAACAATTTCGTAGTTTGTCAGTTCTAAATAGGATCAACAAACATACAAGCAAAAATGGAGGCAATCGGACATCTACTTAAGGGAGTAGCGAAGGTGAATGGCGATAGACGGGTTGATAGCACGATGGGATCAATGGTAGAAC
GAATTATCTGAGAAACAAAGCTCCACAATTCTCTGCCTCCAACAATAAAGCAGATTTCTTTGCTCTTCTAACAGCTATTACTTACCACAATGGACCACCTCACTTCCCTTTTCGAGCTTTTTGCTATCACACCGAAAACACAAAACAATCTACAGTTTGTTGGGATCTACCACAGACCTCCACACTCCGTTCGAGCAAACCTCCGCAATGTTGAAAAACACAAAATCACAGTCGCTCACGCCATGCACAAGTACCTTTACCCGCATGAAATCGACTTTGTTATCAACCAAATGCGACGCTCAAACGTCACTGAAGATGCCATACTTGCTGACTTTTTCGACAACAACGTCGAACCACTTGAACCTGTTCTTGACGAACACTTCGAACGTGGACTCTCCGCAATGCTGGATGCTTTTCGCCCTCCGCAGAAATGCCTGCCTGCCCACATCTATGATGTGCAGCACCACTACCCATACAAATGGCAAGTGAACGCTGAAGCC
TAAACGTTTCACCGGTTTGTAAATTGGAACTTCGTAGTTCGCCAGACGCCTTCTTCGTATCAAGGAACTGGAAATTGTACGGTGAGTCTGTCATTTTATTTTCTACTTTTCGTACCAGTCATGGGTTTTATTAGTTTTTCGCTTTTTGATGTGGATAAATTGTTGGTATGGGTGAGCAAATTTAACCCAGGTAAGATACTGTCTTCCATATGCAACTTGGGTGTGGACTGTTGGAACCGCTTCCGTAAGTGGTTCTTTGGCCTCAACTTCGATGCGCATATGTGGGCCGTGGATGCTTTTATGCTGCTCATGCCATTTTACACGGAGCAGATGGAACGTGTAGTCGACGACTTCTGCAGCGAAACCCAAGAATCCAAATTAGAAGACTGTTTGGAATTGGACCCCTCCGTTAACGAGTTCTTCGATGAGGAGGTGTACAAGAGAGATGAGGAGGGCGTGATGGTTCTCCAAAGGACGAGCAGCCGTAAGCACATCAAACG
CGTTTTTATCTCCCAGCTTTGTGCCTAAGAGATATTAAATCAAAATTTTACTTTTCAGCAACTTTCCTTTCCAGCAATGGCCTTTCTATTTTCAAATGTTGTCGAAGTTACCCTTTTTACCTGCATTTCACCAAACATAAAAATATCAAAAACAAAAGTTCCTACACCTGAATACCTAAAGCTGATGAAACGCGAGATCGAAAAATCTCTTGCATTAGCTAACGCTCGTTCTTCACCCAGAATCAGCGTTCCTGTTGCCGGTCCCATCACCCCCACTGCTATGATGACATTCTCTGAGTCTTCTGATATCAGCAGTCGTCTTATCGGAAAACTTCCCAAATTCATTCTGAAGAACTCGCGGGAAGCTGTTCTTGATAAACAAATGCATTTGACCAGGAATCCTGAAAATGCTACTGGGTTTTTCAAATGCCTGCCCAAACTTGCATCGAAGCCGACCTCAACCATTCGTTCTAAGACTCCTGCTGTTCGTACAGCAAAAC
CTATTCATATATATAACGTTGCACAGAGGCGGGGCGTGTGGGTTTTTTATTGTTTATTGTCATGGAATTTACAAAGAAGTAAGTTGTTGGATCTTTATTCACAATTCTTTTAACAATGACTTTTTTACTTATTACATTTTTCATCTTTTTTACTTCACATGATATTTTACTTAAATTTTGTACATACAAGCCAAAATTCGCATAAAATGTCTTACTTTAAAAAGTTAAATTTTTTTTTTAACGCATAAATGGACGTACAGCAGCAATTGGAATAGCAGGAAGGGCCATTGTAAAGTGTGTTCCTGCTGATGCCGCTGCAGAAAGGATAGATGCTATCGTACGCATAAACCCCCCTCCTATTTGTTCATCTGCTGCTTTTATTATATCTTCTGCCAATCTAGGTGATATTTGCTTTTGAATGCTGTTTCCAAAAGCTTGCATCATCGGATTTTCAATTAAATGGATTGGATTTGCAGAATTTCCTAAAAAATAGCCCAACC
NNAGCGAAAAATCTGGTGATATTCCAACTTCTCTCAATTCACACTTCCATTGTGTCGTTTTGTTTTCTTTTCTTTTGATGTCCTCCATTTGTTTCGCCGGTGGCAACCACGCCAGGTTGCCATCGAAGGCTGCTTACTATCGGGCTATTTCCGATAGGGAGCTGGACCGCGAGGGTCGCTTCCCTTGCGGGTGTCTAGCACAGTATACTGTGCAAGCCCCCCCTCCTGCCAAGACACAGGAGAAAGCCGTAGGCAGGTCCGCTGACCTCCAAAAGGGTAATGTTGCTCCCCTTAAGAAGCAACGCTGCGATGTTGTGGTCGCAGTCTCTGGACCTCCTCCTTTGGAGTTGGTCTACCCTGCCCGGGTAGGGCAACATAGGTTGGACCAACCTTCAAAAGGTCCCTTGGCAGTTCCCTCTGCCAAGCAAACCTCCACTGCAATGGAGGTTGTTCTTTCTGTCGGGGAGGCGGCTCTTACTGCCCCCTGGCTTCTCTGCTCC
GGTACCTATACGCGAGTGGTCGTTGACGTTGTGGTTGTTTTACGAAGTAAAATATATAGCTATCAAGTACAGTTCTACTTTTGCATTGACGTCATAAGTCACGTGATTTTGTATTATAAATAGTATAAATACTCCTTCTTTTAATTTAGTTCTTCATAATGTCTGATCAAGTAGTGCCGGACGTACCTACGTTTACCGCGTTAGCTAGTGTTAAAGGAGGTTCGAAAGACGCTTTTTGGCAAAGTAATCAGAATTGGAAAAAAGAATTAGAATCGCGCGAGGGTCATCCACACGGACACCCGTTGAATCCAAAAGACGGTTTTTGGAATTGGTATCGTAAATATCAATTTGTGAATAATTTAAACGATAAAGGACAACCTCGTGTATCGAAGAAACCGCGTATTTCAAAGAAAAAAGCTGAGGTTAGTGGTTATAAATATTTTGACGCTTGGCGTAAAGAAAATCGTGAAAAATTAGACGAAGTATATAAACAATATTTA
TAGTAGTAGACTCCTTGAAAAGCTACTACGAGAAAGTCTGGAATGAGTGACTTGACAGATATCCAAGAGGATATAACCCGCCATGAACAGCAACTTATTGTTGCCAGACAAAAACTTAAGGATGCAGAGAGAGCAGTGGAAGTGGACCCAGATGACGTTAATAAAAACACACTGCAAGCCAGGCAACAAACAGTGTCAGCACTGGAGGACAAACTCGCAGACTACAAGAGAAGGATGGCAGATGCTGTGTCCAGGAAAAAAATGGATACTAAACCTACTGACCCGACTGGGATTGAACCTGATGACCACCTCAAGGAGAGATCAAGCCTTAGGTATGGAAATGTCCTTGATGTAAATGCAATTGACATTGAAGAACCAAGTGGCCAAACAGCAGATTGGTATACAATTGGAGTGTATGTGATAGGGTTCACACTTCCTATCATCCTTAAAGCTTTATACATGCTCTCAACGCGTGGGAGACAGACTGTAAAGGAAAATAA
CCCCCCCCCCCCCTTCCCCCTCTGGACTTGTAACTGGTAAGTGATAATCCTTGGAAGCTAGGTACTCGTTACGCAAGTTTTGGATTATCTTGTGCCCAACATTAGTTCTCGGACTTCTGTTGTGTTTAAACACAGAAATTTGATTGCCTGGTTATGAATTCATTGGATTAACCCTCTTGAAAGACCTGCTCTGGCGCGAGCTAAAGCGCAATTGTCACCGGGTATTGCACCAATGGTGGCGACAGGGTACAGAAGAGCAAGTACTCCTGACTGGGCAATGGGACTGCATTGCATATCCCTAGGCACCTATTGAGATTTCTCTGGGGCCCACCAGCATGGAGTTCCTGTATGGGAATGCAGGACTGGACTTGTGCTGCCTGACAGGGTCGCGGCTGGCCGTCTGTACTTTGTATAGTCAGTTGAAACTCACCATGGCATGTTTGAAAATTTTCTCTCTGAAACGCAAAGATAAGAGCCACTCATACTCTCCTCGTGAGATT
ATGAAAATTTCCCACAAGTTCTTACGTTACCGTGATTGCAATCTTTTCCTGTGAAGAGTTTAAGAAACTCAAGATTGAAATCCTTTGCGAAGAGTTTAAGAAACTCACCCCTCGAAGCGTTTAAGAAACGCATTGTTTTATTGTGCTTGTTGCTTATTTTGTGCAGTTTACTTTTAATCTACATATTTTACTGTGTTATTTATTTAAGTTTAATTTTGTAGTTGTAAAAGTTGTTTGCCACTATGTGGCAGGTGCCTGAGGGCTCCCAGTGCTGCTGCACTGGGAAGTCCTTTTCAAACGCGGAGGCTAAGGAACTCCGCTACGTGTGCTCATGTTGGATGAGCACACGTCTTGTTAAGGCTGAGGCTCCTCCTCAGCAATCAAGGAAGAGTGGGATAGCGCCCACTCCCCTAAAATCCAAAGGGACCATTCAGGTCTCACTCCCAAAGGCTACTGGGGTCAAACCCAGTATCCATAAATCCAAAGGAGCTTCTGTGGCT
GGTCTGTATCACATAGCTGATTAGTCCTCATGATGCTGGGCAAGAATGCTTGTGGGAAGATCCGCCCGCAACCTGCTCAATAACACATGATCAGGAAGTGACACAATCTGCGACTATTAACAAAAACCCAACCACCTCTAACCTTCTTCATCTCATCCTTCATAATGGCAAACATCAACATCCCGGATGACCTGGTATCCAAGTACTCGGAAGATGTAAAGGATCTCACACAAAAGGCAGGTAGCATTCCAAGTTCTAAATCATTGATCCCCCAAACCGCATTCACCCCTGATGAATTGAGGAGATCTTTGAAGTTCTGGCAAGTGACCACCAAAGTGGCAGCAACTGTAGCATCCGACTGGACTAATTTGGCGACTGCATTAACCAACGGGACATTCAGTGCGACGCATCTCAGGACACTGTGTGAGCTGGCATTCAACCTCAAGGCCCCAACTGGAACAGGCACAATCTTCATTCATGAGATTGCTGACCCGTGGAAA
TCTCACAGTTCAAGAACCTCAAGTCTCCCCATAGGCCCTCTTTAAGTCCAGACCAAAGGCCCTACCCCAGTCTATCATAAGGTTGGACCGATGGTCAAGACGTCAGGTCAACGATAGGTCTAGGCTATGGCTTAGGGAAGGACGATAGGTGGTGACTATTGGTCTGTCTCTGAGTCTCTATCTGTATCAGACCATAGGTCACAGCCATAAGTCATAACCTCTACATCTCATAACCATAAGTCAAAACCTACAGTCTCACTAACCTACAGTCCTACAACCATAAGACACCAACACCTACAGTCATAGACCTACAGTTAATAGACACACAGCTATAGACTTAAGGTCAGAGACATGTTAGTCAAAGACTATATCCTCTTACACCATGAGGCCGACGATAGCTCAATCAATATTATTTCGAATTACCTATTGACTATAGGTCCAGACTATGGCCTAATAGCTTCCGTCAACACGACACGGCAACAACCGGATAGTGAAGACGC
AGCGAAAGCAGGGGTTTAAAATGAATCCAAATCAGAAAATAATAACCATTGGATCAATCTGTCTGGTAGTCGGACTAATTAGCCTAATATTGCAAATAGGGAATATAATCTCAATATGGATTAGCCATTCAATTCAAACTGGAAGTCAAAACCATACTGGAATATGCAACCAAAACATCATTACCTATAAAAATAGCACCTGGGTAAAGGACACAACTTCAGTGATATTAACCGGCAATTCATCTCTTTGTCCCATCCGTGGGTGGGCTATATACAGCAAAGACAATAGCATAAGAATTGGTTCCAAAGGAGACGTTTTTGTCATAAGAGAGCCCTTTATTTCATGTTCTCACTTGGAATGCAGGACCTTTTTTCTGACCCAAGGTGCCTTACTGAATGACAGGCATTCAAATGGGACTGTTAAGGACAGAAGCCCTTATAGGGCCTTAATGAGCTGCCCTGTCGGTGAAGCTCCGTCCCCGTACAATTCAAGATTTGAA
GTCTTTTGCTGCACCCAACTTGAAGAATAAAGATTATTGCATCTGACCCGTCTTGAGCCTGAGTCGTACTTTCACCGTTTACAGTGGCGAGCCAGCCAGGAGCCTTTTCTTCATAAAGAGATTCGAGAAACGAAGCGTCAACCCCGGGGAGAAACGACAGGAGGAAGCGCGCCTGGAACATGAAGCTGGTTCTTCTGTTCAGCCTCAGCGTTCTACTTGGGTGAGTTCGTTCTAATCTATTTATCGGAAAGAATACAAGGCTACAAGAAACCTGGTAAAACAAAGAAAAGACATTACAAAAGAAAGTATTGGTAGACTAGGCAGCACGTAAAAGAAATGGCCTCCAACAAATGGTTTGTGTACAGCGACGAGCCAACAAAAGTAATACTAAAACGAGACAAAAGCAAGGAAAAAGATGAAACTAAAAAGAAGAAAATTAAAACAGAACAAAATTCAGATGCAGCTTACGAAACACCAGGCACCGCGCCTGTACAGAAACC
AGAGCAATCGGGGCATCTAATAATTCTAGAAAAACAACGATATACTCAAGAAATACTATTTCAGGCATGTCAACCGCAAGGAGTGCTGCTTCTGAATTCGTCAAAAGCTATGGCACAAGAGACAACAGAGCAATCAATGATTGCTATTCTGTCTTCTCTGGAGAAGGTGTCAACTTTCTCAATTTGTTCATGCATAACAATGCAGGTATTAAATCTGCATTCAGCATCAACGATTTGGGCAGGAATGAGGATATCAAAATCCATGAAGCTGAAGTTATTGATTCATGCCATGATTATCATTACTTTGAGAAGTTTGGGTTAGACATAATATTCTGTGAGCATGAAATGAGCCTGGTTGTGGGGAAACCAGGTGTGAAGAATACAGGCTGCAAATTCACAATGCACAACCAAATTTTCAATCCTAATTCTGATACACTTGCTTTAACTCCTGGAACAGTCTCAGAAAATGAGTTCTATGAAAAAATCAAAATAAGATCAAA
AAAAAATAAAAAGAAAAAAGAAAAGAAAAGAAAGAAAAGATAAAATAGATATATAATTAAGTCCTAAGTATTGTTATTGCTATTAGAATTAGTTAAGAGATAATGTCATTGGTAAGATCGATGATTTCATGGCCATCGCGGAGATCGATACGGAGATTGGGGACATCGATGATAGCAGGGACGGTAGGAGTAGTCCAAACGTCCAAGATGTCATTGTCAATGGGACCAACAACGTCGAAAGTAGCAATGGAGTCGGTATCGAACGGTACATCGGCGCCATCGTCAGAGGTTAAGTCGATAACATAGTGAACTTCGTCGGGATAGATGAACTGATACCAGATGTCAATGATAGGAGCATCGACGCAACGCTGAAGAGTTGGAGCCCAGAACAACTTAGCAGTGTAATGTGGATTGAACTTGTAGCCGCAGATAAGCATGTCCATGTACATAGTGAACTCGTTGTACATCATGAGGGTCCACTTCTGCTCTAGGAAGTAACG
GTCTACTGTTCCCCTCCTGCGCGGGCGGCGTCGATGGCATGCTCCAGTGCCTGCAATGTGCCGGGGAGGCCGCGGCTCGCGAAGAAGTCGGCCGCGCCGCACGCTTCTGCGCATGTCACCGGCCGGCGACCGACCTCCATAGCAGAAAGCGTCGCCGGAGACAGCGACATGCTTTTTGCCATGTCGTACAGCAGCGTGCCGGTGACGATCCGCAGCGCGCGCACGAGCATGCCGTACGGCGTCAGCGGATTCGTCAGGCTCGGTCGTTCATCCGTCACCTCGTCTCGCGGCTCCGGCTCCTTGCGACAGGCGTCGGGCACGCCAGCCCATTCGAGTAAGCTGGCGACAGTGACCGGCTCCGGCTGCTGGGTGGCGAGGATGTCAGCGAGCAGCCCGCGAAGCACATCAGCATCCGATGTATAGCCGCACGTGATAGCCGTTTCGATAGCCCATTCGAGCGATGCACGTCGTTCCATGGTCAGCGTCTTACTCATGCTTGG
ACCAAACAAAGAAGTGTGGGATTAATTTAACGAACAAGATGAATAATCAACCTTTAGGAGCAAAGTAGTTCTCCTTTGGTTGGGGACTTGGTTGCTCCACAATGTCGAAACTTAATAAGGTGTTGGATGAGTTCCGTGACTTCAAAAATAACCCGCCAAAAAAAGTAGGGCCAGTGACAGCACTGCAAGGATTCAAAAAGAATGTGGTTGTTCCTGTCCCTATGATGAAGGACACGGTCAAACGATTTCATTTTATAACATTTTGTTTGCAACTCGTTTGGTCAGACCTTTCTTCAGGAGCTTTTATAACAGGTGCATTTCTTGCTCTGCTATCTATATTTGCTGAGAACCCTGCAGCTATGCTAAGATCTCTCCTAAATGATCCAGACATTGATGTTCAATTGGCTGAGATTGCGGACATCGACAATGACAAACTAAAGTTGGCTACCAGAGGCAAAGAAATGAGCCGCTATGAGAATGACATGATGAGAATGGCTTCT
CAATCAATATATATACCGCATGCTTGGGAGGGGATTTCGGCTTGAAAAGTGATTTTCTTTTTACTGTACTTTTCTTTTTGTTTTCTACATGTTTCATTTTTTGTTTTCTGGTTATTTTACGTTTAAATTGTCTAATTGCTTTTAAAAAGTTGATTTGTTCGTTTTCTGTTTGAATTGTGGGCGGTTAAATTCTGTGTCGATCTTGGTCATGTGTTTCGGATTGGCGCTTAAAGCGCTTTCATTTCCCGTAAACGGTGTTGTAATTTTCGAGTCATCACAACTGACCTTGTCGTCCGTGCGGGGTAAGACCATGGAGTTTCCCTTTTCTGTTACTCCTGATAGCCCTAAGTGGCCAGTGAAGCGAAAATGGGAAGGGATAGAATGTGGCTATATAAAGTATGGGATACGGGCTGGAGAATATTCTCCGGCTGGTCCAAGGGCTGTGCGTTACCCTCTTCCATTTTGATGAAATAGATAGAGAGTTGGAATTTGATTCTCAT
GTTTTGAAACAAACAAAACAGAAAAGCGAACCTAAACAATGACTCTAAAAGTTATTCTTGGAGAACACCAGATCACCCGAACTGAATTGCCAGTCGGGATTGCAACCGTATCTGGGTGCGGTGCCGTAGTGTACTGCATATCCAAGTTCTGGGGCTATGGGGCAATTGCGCCCTATCCTCAGAGTGGAGGGAACCGAGTTACACGCGCATTGCAACGGGCTGTCATTGACAAAACGAAGACCCCGATAGAGACACGTTTCTATCCGCTTGACAGCCTGCGTACCGTAACGCCTAAGCGTGCCGTAGACAACGGGCATGCCGTTTCAGGGGCCGTACGTGATGCCGCACGTCGTTTGATCGACGAGTCCATCACGGCCGTTGGAGGATCCAAATTTGAGGTCAACCCCAACCCAAACTCAAGCACTGGACTGCGAAACCATTTCCACTTCGCCGTCGGTGATTTGGCACAAGATTTCCGCAATGACACACCTGCGGATGAT
GCTATTCGCTGGTCAGTTATGGCACGCGCCGCGTTCCTATTCAAGACCGTTGGATTTGGTGGGCTGCAAAATGTACCTATTAACGATGAGCTTGCTTCACATCTGTTACGAGCTGGAAATTCTCCATGGCAGCTGACGCAATTCCTTGACTGGATTAGTCTCGGGAGAGGATTGGCTACCTCTGCATTAGTGCCTACGGCGGGATCGCGTTACTATCAAATGAGTTGCCTACTGAGTGGTACGCTGCAAATTCCTTTTCGACCAAATCATAGATGGGGAGACGTACGATTTCTACGTCTGGTATGGTCTGCTCCTACCCTCGACGGTTTAGTTATTGCACCACCGCCCATTCTTGCGCAACCTGCGATACAGGCGCAAGCGGATAGAGCTTACGACTGTGATGACTATCCTTTCCTTGCACGTGATCCCCGCTTCAAACATAGAGTATATCAGCAACTTAGTGCGATTACCCTGCTTAATCTGACTGGCTTCGGTCCGAT
ACCAAGGGGAAAATGAAGTGGTGACTCAAATCATCGAAGACCCTCGAGATTACATAGGTCCGGAACCTATGGCCTTCGTGACCGACCTCGAGTCAGAGTAGTTCAATAAGGACCTATCAAGTTTGGGCAATTTTTCGTCCCCGACACAAAAATGTCATCCGTGCTTAAAGCATATGAGCGATTCACGCTCACTCAAGAACTGCAAGATCAGAGTGAGGAAGGTACAATCCCACCTACAACACTAAAACCGGTAATCAGGGTATTTATACTAACCTCTAATAACCCAGAGCTAAGATCCCGGCTTCTTCTATTCTGCCTACGGATTGTTCTCAGTAATGGTGCAAGGGATTCCCATCGCTTTGGAGCATTACTCACAATGTTTTCGCTACCATCAGCCACAATGCTCAATCATGTCAAATTAGCTGACCAGTCACCAGAAGCTGATATCGAAAGGGTAGAGATCGATGGCTTTGAGGAGGGATCATTCCGCTTAATCCCCA
AAAATAAATGGCGGCCGACAAGGCCGACCGATTTATCAGGGTAGAGGGACCTTACAAACCAGTGAAACCTCCAAAATTTTTTAAACTGATACAATACATGAATGACAATGAATACGACAAACGAATACTTGAAAACTCTTTTAAACCCAGCACAATTTATCTCAGACATTCCTGATGATATAATGATCCGACACGTAAACAGCGCCCAGACCATCACCTACAACTTGAAGTCAGGGGCCTCTGGCACCGGCCTGATCGTGGTCTATCCAAACACCCCGTCGAGTATTAGCGGCTTCCATTACATATGGGATTCCGCTACCTCGAATTGGGTGTTTGATCAGTACATCTACACAGCTCAGGAGTTGAAGGACTCATATGACTATGGCAGACTGATTTCAGGCTCGCTAAGCATTAAGTCCAGCACCTTACCTGCGGGTGTTTATGCACTGAATGGCACATTCAATGCAGTCTGGTTCCAAGGGACCTTGAGTGAAGTGTCT
GCCCTTTATAAAGTCATAATCTTTTTTCGTTTTGATGAGTGCGTTAGGGGATGTAATCTACGTAGTCTCTATTCTTTTCCCGGCCGTGGGTCTTCTCTCAAGAAACTATTTAGTTAATTTAATGGGGACGTTCTTAGGCGTCATAGGGTTTCTGGTTTTTGTCCAAGGCTACACGGATATAGCGTTCTCAGGGTCTACTTTCTATTTAGCGATATTCCCGCTCTTACTGGGGTTAGTGAACTTAGGGTTCTTTTTCAATTGGCTTAAGGAGGAACGAATATGATGAGGTGGATGTCAAATGGTCTTGTTAGTCCCAAAAACATACGCAGAAATAGCCCTAGGTTTAGATTCAATTATGCTCATTACTGCTTTACTATTCAGAAAGTCAAAGCCCAAGAAAGAGAGACAAACATTAAACCGCAAATCCATAGGGTACTATCTCATAGGGGGTTCGGCATTAGCCTTACTCGTAGGGCATTATGCCTTCTACACCACTTACG
TGGAATTCTAGATATCATTCGTGATGAAGAAGTTGTTCGTGCTGTTGTTAATGCTGGTGCTAGTAAAATCGGATCACATATGCATAACACATTGTGTGAAGATGCTACAGCGCAAGTGAAGGAAGCTTTGGAAGAAGCGAAGAAGAAACACAAAATAAATGTTCGGAGGAACATATCACAAGAACAAGTGCAACTGTTGAATTCGTTATACCCCGAGAGACATATTGATACAGATGGAAGTTCAAGAGGTACTCATAACATGGCAGCCGCGTCTAGAAAAATTGAAACTGATATTATCTTATCCTGGTTTCCAACAGGAGCCTGGATTTTTGATATTGGTGGAAATTGGGCGACGCATGCATGTAGAAGAGATGAAAGAAAAATACATTGCTGTTGTCCTATACTTGATTATCGCGATGCGCAGAGAAAAACTACCAGAGTATTGAGAATTGAGAAACTTGTTGAAGAGATAAATATGGTGACCAGCACTGGTAGAAAAA
AGCAAAAGCAGGGTGACAAAGACATAATGGATTCCAACACTGTGTCAAGCTTTCAGGTAGACTGCTTTCTTTGGCATGTCCGCAAACGATTTGCAGACCAAGAACTGGGTGATGCCCCATTCCTTGACCGGCTTCGCCGAGATCAGAAGTCCCTAAGAGGAAGAGGCAGCACTCTTGGTCTGGACATCAGAACTGCCACTCGTGAAGGAAAGCATATAGTGGAGCGGATTCTGGAGGAAGAATCTGACGAGGCACTTAAAATGACTATCGCTTCAGTGCCTGCTTCACGCTACCTAACTGAAATGACTCTTGAGGAAATGTCAAGGGATTGGTTAATGCTCATTCCCAAGCAGAAAGTGACAGGGCCCCTTTGCATTAGAATGGACCAGGCAGTAATGGGTAAAACCATCATATTGAAAGCAAACTTTAGTGTGATTTTTAATCGACTTGAAGCTCTGATACTACTTAGAGCGTTTACAGATGAAGGAGCAATAGTGGGC
CGATAAACATAACAACAGAATCTGCATTGCAGTAATATTCCTTGAATATAATTGCAACGCAATGGCCCTCTCTTATAGGCCTGCTGTTGAAGAGGTGCTCGCAAAATTCACCTCTGATGAACAATCCAGGGTTTCTGCTACAGCTCTCAAGGCATTAGTAGACTTAGAGGAAAGTCAGCACAATTTGTTCTCTTTCGCATTGCCTGATAGAAGCAAAGAAAGGCTGATATCTTCTGGCATTTACTTAAGTCCTTACAGTTTCAGACCCCACTCACATCCAGTTTGTAAAACTTTAGAAAATCACATTTTGTACAATGTTTTACCTAGTTATGTTAATAATTCATTTTACTTTGTAGGAATCAAGGATTTTAAGCTGCAGTTCTTGAAAAGGAGGAATAAGGATCTCAGCTTGGTAGCACTCATAAATAGGTTTGTGACAAGTCGTGATGTTAGTAGGTATGGGTCTGAGTTCGTTATAAGTTCTAGTGACAAATCAAGTC
TAATATTACCAGGTGCCCGTTGCTTTTCTGGGCCTTTAGGCGCCGCAGGCCAATTGGGCTGCTCTTAATGGGCCTGGGTTATCAAAAAATATGGGTCTATGAAATATTTGTGCCCAGTATACATGTATCGTATATGTACATATACGAGTATAAAAAAAATAAAAAAGAATAAATACAATCAATAGAAAAAAAAAGTGGTTAAGGCACTGTGACAAATAATTGACTTGAAGGACCCACTTACTGCTGGGTCCGTGTTAATTATTTATCCAAAAATAAAAAGAAAAAGAAAATAGATATGCAGTTAAAATTAGTTACCACAATAACTAATTGATTTACCATTTACCCAAATGGTAAATATTGAGACACCGATAGGTAAATTGTCCCCAATTGAATCGGTGTCTATTGGGGACAATGGGTATCATCGTTTTTTGGACTAAAATGCCCCTGTCATTGTGTCTGTGAGGCGCGTCGTAGTGCGCTGCAAAAGTAAGACCTGCAAC
ACCGATGGCCAAAAAAAAATTTATGCCGGGCCCACCTGGCAGCTTTTGTCTGCCACTAGACAATCCCGTCCAATCAGAATTCAGCCTCAAAGCTTAAATAAAATTGGCGCCCGCTTTAAATGCTTGGCCGCTACGTTTAGTGCGCTGTCCACTATGTGGGATCCGCTTTTGAACCCGTTTCCCCAGACCGTGCACGCCTTTCGTTGCATGCTTTCTGTAAAGTATTTACAGGCCGTTGAAGACACATACGCTCCTGATACTTTAGGCGCTGATTTAATTAGGGAGTTAATTGCAGTAATTAGGGCAAATAATTATGTCGAAGCGTGCAGCAGATATGATCATTTCATCAAGCGGGTCGAGGGTACGACGTCGGCTCAACTTCGACAGCCCTATGGCTCGCCGTGCTACTGCCCCCATTGTCCGTGCCACTCGAAAACAGCAGTGGTCGAGCCGCCCCATGTATCGCAAGCCAAGGTTGTACCGAATGTACAGAAGCCCTG
GTTATTTGTACCATGGAGGAATTGTTCAACGCCCTACCTCAACCACTACAACAACTCTCATTAGCTCTGGCCGGTGAGATACCATTGACAGATCACATTTTCGAACAAGCAGCTTCCACCTGGCACGTCCAGCCACGATCACTCACCTATAAGTTATTAGATCATATTCCATTTGCTACTCCCGTTGTAGTTCCCCCTTCCATATACCATTCATTAGACTGGAGTAAGTGCTTCGCCGTTAACCAAGATCGTGTAGAGCGCATTCCCACCATAGACAACCCAGACGATGTGTACGTTCCGAACTCCGACATCGGCCCCCTCCTCACTTCATTACATACCATTCCCGACTACGGGTTCCTGCACCCAACAATCGAGAACGATGCCACCACTCTGCGCGCGGAACGTGCTCGGTGTGCTTCCACTTTCTACAAGATTGCCTCCTCCCAAGCTCGTCAAGTTAAGCTGGATCCCATTCGCATGCTAGGTTTCCTACTTCTGGT
TTTTGCAAAAATTGCAAAAGAATAGGGATTTCCCCAAATAGTTTTGCTAGGCCTCAGAAAAAGCCTCCACACCCTTACTACTTGAGAGAAAGGGTGGAGGCAGAGGCGGCCTCGGCCTCTTATATATTATAAAAAAAAAGGCCACAGGGAGGAGCTGCTTACCCATGGAATGCAGCCAAACCATGACCTCAGGAAGGAAAGTGCATGACTCACAGGGGAATGCAGCCAAACCATGACCTCAGGAAGGAAAGTGCATGACTCACAGGGAGGAGCTGCTTACCCATGGAATGCAGCCAAACCATGACCTCAGGAAGGAAAGTGCATGACAGACATGTTTTGCGAGCCTAGGAATCTTGGCCTTGTCCCCAGTTAAACTGGACAAAGGCCATGGTTCTGCGCCAGCTGTCACGACAAGCTTCAGTGAAAGTTGGTAAAACCTGGACTGGAACAAAAAAAAGAGCTCAGAGGATTTTTATTTTTATTTTAGAGCTTTTGCTGGA
GTTAATTTTCTGCTGTGAACTCCAGAATGCAAGGGAATGAGAGAATACAAGATAAAAATGAGAAGGAGAAGGCGTATGCACCATATCTTGACGGAGCAGACGTATCAACGGATAATGGGCCCATTTTATCAGTGTTTGCCTTACAGGAAATCATGCAAAAAATTAGGCAAAATCAGAGCGATATGGCTGCACATGCTCCCGATGTTGATGGGGCGATACCAGAGGTAATGACTATAATCAGTGGAATTAAGGGATTGCTGGAAGAAAAGGATTACAAAGTAATAAACGCGCCACCGAATTCTTTTCGCACGATCCCGATGCAGAGTACGGAGTATGTTTTGCAAGTGAACACGTTTTATGAGAGGATGTCGGAAATTGGAGGGCCGGTGGATGAAACGGATCCAATTGGATTTTATGCATTGATACTGGAGAAATTGAAATTTTTGAAATCCGAGGGGGCTTTCATCTTGCAGGGGATAGCTACTAAAGATTATAGGGGT
ATGTATTTTAATTATAGCATGCAATAGGGCGGTTGTCAATAGTCTTGTGTGTTAAAGGTGTGAGTTTTGTCACGCTTTTTGCATTCTGGTGACCGAGTCGGGCGGCGGAAGGGTGGAACGGTGTTGGGGGTCTTCGCACTGGCTGATTGCGCACCAACGTACTAGTGGAATAGTACACATCCGCGAAGAAGCAAATGGGACCCGAAGGGTCGCGGAGTCGCACGTTCCGCTCCCCGTATTCGGAACTATGGGAATTATATTGCTCGATTTATGTCTATGGTCGTGTGTCTGTGATTGCATGTCCTCGTACGTGTGTGTGCGCATGCGTTCCTTGGTTACGCGTACGTGCGCGCGTGAGATGTAACGGTAGTTGACACAGAGCCAGAGGTGTGCTATAATGGAGGTAAGATGGCAGCAACATATGAGGTGAACATGACCAAACCATGGGAACCAACAGCCCTTGATATTCTACTAGACCCCCAACTCACAGAACTAGAAGC
ACCTGTTAGAAATCTCTCTAGCGCGAGAGCGGTGTTGCTTTGTTTGCTTATCCCACTGGGAGCCCAGGAAGCTGCTGGCACGTTTTAACGTTCGTGGACGTGCATTGTTAGTTAGTCAAGCCACTTTATTAGCCGTACAAATCATAACAAAGACTTTGAAGTGTTAATAGTAGGTCAGGCCAGTTTATTAACCAGACGAAACACTTATAGAGCACTGAGTAACGTAAGATTTAGGACCCCTACGACTATGGAATTTCCATTGCTCGATGTCACACTAAATAGAGCGCCGGCGTCAGCAACGGCGTGTTGGACATGTTTGGAATTCCTGAGTTTCACCTGTTGTGGCGTGGCGGTAGCTAATAAGACGCGTGTACGCGCAGTAGAATCAACTGCTGACGTAGACGAGCCGCCATTCCCTGCTCCGAAAAGTTGTATAATTAGGGTTGATATTCCGGACAGAGGCTATAGTAACGTCGCACGAGGTTACCCTCGATGGTCTG
GGTAAATGTTCTATAGCTAATTAAACCTAACAACTATGGTTTCCCCTACAACACCAATATCGTATACGTTATTACCAGATTTTTTCCACCCATTTTCAAGTTTCACCTCTTTGTCATATAGTCTGTAATTTCTGGAGAACACATTTCTTTGCATTAACACCTCTGACCACATCCAATTATTGTTAATAATGCGTGGTATTAACTCTCTCATTAAAGGATGCTTTATTACTATGTTTTCATTTATTGATGCATACGGTTCTGTGCCAATGAATTTTATATTTTTCTTGTCTCTTCCAAATCCAAGATGATCTATGTCTTGAGATATTCTATTTACAATGCTTTCCTCAAGCTGAAACTGTGCATTTATGGCATTGTAAGCACCATAAGAAAATATTGTTGATATTAAAAGAATAAAAGAAAAATATATTCTTGATATTAACTGCTTATCTTCAAAAGCATAGAATACGCATAGGCAACAAAAAAACATAAAGCCACCCATA
CTCTCTATTTAATATACCTTATAGATGGAATGGTGCCAATATGTAAATGAGGTAATTTAAAAAAGTGCGCGCTGTGTGGTGATTGGCTGTGGGGTTAACGGCTAAAATGGGCGGGGCGGCCGTGGGAAAATGACGTGACTTATGTGGGAGGAGCTATGTTGCAAGTTATTGCGGTAAATGTGACGTAAAACGAGGTGTGGTTTGAACACGGAAGTAGACAGTTTTCCCACGCTTACTGACAGGATATGAGGTAGTTTTGGGCGGATGCAAGTAAAAATTCTCCATTTTCGCGCGAAAACTGAATGAGGAAGTGAATTTCTGAGTCATTTCGCGGTTATGACAGGGTGGAGTATTTGCCGAGGGCCGAGTAGACTTTGACCGTTTACGTGGAGGTTTCGATTACCGTGTTTTTCACCTAAATTTCCGCGTACGGTGTCAAAGTCCTGTGTTTTTACGTAGGTGTCAGCTGATCGCTAGGGTATTTAAACCTGACGAGTTCC
ACCGGATGGCCGCGCGATTTTTTAAGTGGTGGGTCCAGAACGCACGACGATGCAGACTCAAAGCTTAGATAACGCTCCTTCGGCTATAAGTACGTGCGCACTAAGTTTCAATTCAAAAAATGTGGGATCCACTATTAAACGAATTTCCGGATACGGTTCACGGGTTTCGTTGTATGCTATCTCTAAAATATTTGCAACTTTTGTCGCAGGATTATTCTCCAGATACGCTTGGGTACGAGTTAATACGGGATTTAATTTGTATTTTACGTTCCCGTAATTATGTCGAAGCGAGCTGCCGATATCGTCATTTCTACGCCCGCGTCGAAAGTACGCCGGCGTCTGAACTTCGGCAGCCCATACACCAGCCGTGCTGCTGCCCCCATTGTCCGCGTCACAAAACAACAGGCATGGACAAACAGGCCTATGAACAGGAAACCCAGAATGTACCGGATGTACAGAAGTCCGGATGTTCCAAGGGGATGTGAGGGTCCCTGTAAGGT
NGTGAAGATTGACCATCTCACAAAAGCTGTTACGTGCTTGTAACACACTACGCGCCCGTTTTGTATTCGGGAAGTAGTTGCGAAAACGGTCCCCTTATTGCCTGACAAGCTAAGGGCCACCCTTCTTTCCCCACCGCCATCATGTTTTTCGAAATACTAATAGGTGCTAGCGCCAAGGCGGTCAAAGACTTCATTAGCCATTGCTATTCTAGATTGAAATCTATATACTATTCTTTCAAGCGATGGCTAATGGAGATATCAGGGCAATTTAAGGCCCACGACGCCTTTGTCAACATGTGCTTTGGGCACATGGCTGACATTGAGGACTTCGAGGCGGAACTCGCTGAGGAGTTCGCCGAGAGGGAGGATGAGGTGGAAGAGGCGAGGAGCCTCTTGAAACTGCTGGTCGCCCAAAAATCTAAATCTGGGGTGACCGAGGCTTGGACCGACTTTTTTACAAAGTCGAGAGGTGGTGTTTACGCACCACTTTCCTGCGAGCC
GCAACAATCTCCTCTCCATACTTTTTTCCACTGCACCGGTATCGTACAAACATATATAAGAAGACCCCATTGGCTATGGATTTGTTACTGCGGTAGCCGGATGGATAGGACCGTGCACTCCTTTGTGGAGCGGCTGGGAATTCCTCGGGAGGACCTCCTGCTGCCGTGCACATTCTGCTCGAGGTTTCTTACCCAGGAGGAATTAACTGCATTTGACTTTAGTGCTTTTAACCTTGTTTGGAGAGGAAGGTGTGCCCATGGAATCTGCACAGCCTGTGCTCGTGTCTGTGCATCCCTAGACCTGTTTCTGCACCATCAGAATTCGCGACCATTAGCAGATGTTCTGCGGGACGAAAATCTTACACTCCACGGACTGAAAGCACGGTGTCGCGTGTGCATGAAGATACTGTCAGTGACAGAAAAGCTAGAGTGTGCAGAAAGAGGGGAATCCTTTGCCAAAGTCAGGGGCCAGTGGAGGGCACGGTGCAGAATTTGCAAAC
GTAAATTAAATGCTATTTACAAAATTTAAACAGAAAGGAGAGATGTTATGAACCGGTTTTACAAGGTTTCATACATCGAAAATAGCACTACCTGGGGCAGCCGACACACTAACATCGTCTGTTTAACCAGAAGTGTTACTGAAAGGAGGTTATTTAATGACAGCTAATCAAATTGCCTATCAAAAGCATCTTGAAACGGCCAGAGTCAATGCCGTGGGTGAGATGCAACGTGGACTTGAACTTGATGAGTCCAGGAGGCACAACATTTCTCAGGAACAACTGAAAACACGTGAGTTAACTGAATTGGAACGCAGCAACCGCGCAGTTGAAAAGGAAACGTCTCGTCACAATGTCGTTACCGAAACTGAGACACGCAGATCTAATTTAGCTCGTGAGTGGGAAACTTATCGTAGCAATTCTGCGCGCGAAATGGAGACTCAGAGGAGTAACATTTCCTATGAGGCTATTAAGAGAGGACAGCTAGCTCTGGACCGAGCTGA
CATCGAGATCTATTGCTACCCTTCCAAATGCATATGAAGTTGTTGGCTGACTTGGTTAAGATGGTTGATACCTCAGGCGCATTTGGGACCAAACCTCGAACCCAACCAGTTGTGATTTGGTTGTTTGGTGAAAGTGGCGTAGGTAAGTCAGGCATGTCCTGGCCCCTAGCCATTGATCTGAATAATATTTTCATGACAAATAAGGAAGATGCCCGGAACTTCTCGCGCAACATATATATGCGAAATGTTGAGCAGGAGTTTTGGGACAATTATCAAGGACAAAACGTAGTTATATATGATGATTTTGGACAACGCAAAGATTCCCAAGCAAAACCCAACGAAGAATTCATGGAATTGATTCGTACAGCTAACATCGCTCCATATCCTTTACATATGGCACATTTAGAAGATAAACGAAAGACTAAATTTACATCAAAAATTCTACTTATGACATCCAACGTTTTTGAACAGAGTGTAGATTCTTTAACCTTTCCTGATGC
CATCATCAATAATCTACAGTACACTGATGGCAGCGGTCCAACTGCCAATCATTTTTGCCACGTCATTTATGACGCAACGACGGCGAGCGTGGCGTGCTGACGTAACTGTGGGGCGGAGCGCGTCGCGGAGGCGGCGGCGCTGGGCGGGGCTGAGGGCGGCGGGGGCGGCGCGCGGGGCGGCGCGCGGGGCGGGGCGAGGGGCGGAGTTCCGCACCCGCTACGTCATTTTCAGACATTTTTTAGCAAATTTGCGCCTTTTGCAAGCATTTTTCTCACATTTCAGGTATTTAGAGGGCGGATTTTTGGTGTTCGTACTTCCGTGTCACATAGTTCACTGTCAATCTTCATTACGGCTTAGACAAATTTTCGGCGTCTTTTCCGGGTTTATGTCCCCGGTCACCTTTATGACTGTGTGAAACACACCTGCCCATTGTTTACCCTTGGTCAGTTTTTTCGTCTCCTAGGGTGGGAACATCAAGAACAAATTTGCCGAGTAATTG
CAAAAAAACACTGATTGAATGCCGTATGTGTAATAAGAAAAACCTCGTTAAATACTGGTATATCTACGTTGTAGAGATTTTGTTTTTTAAAAAAGCTAAATTTATTACGAGATTTATTACGAGTAGCATTTTTTTACTAGAAATTTACAATTGATTCAAAGCGTTCAACTGCTTTTATTTTATTGTCAGATTCAAGGTGGCTGTATGTGTCCATAGTCATTTTTATGCTTGCGTGTCCTAAGCGTTCTTGTATCTCTTTATAGGGAACATCAGCATTAAGTAGAAGGCTAGCATGAGAATGTCTAAAACCATGAAAGCCAACTTGTGGTAGCTGGCAGGCTCTCAACCATTTTATTAAGAATGGCCTCATTGTCTGATAGTCCAACACCCCTCCTGTTCGGTTGGGAAATACCAGTTCTTGCTTTCCCTTTCCAATACTCATGAAGTATTTCGCTTGAAATAGTTCCCAATGCTTTAAAACTTCTACTGCTTTGCTGTCT
AGATGTCCCGAGTTAGTGCGCCACGTAAGCGCTGGGGCTTATTATTACCCCCAGCGCTCGGGACGGGACATTTGCATCTATAAATAGACCTCCCCCCTCTCCATTACAAGATCATCATCGACGACAGAATGGCGCGATATGTGGTATGCTGGATGTTCACCATCAACAATCCCACAACACTACCAGTGATGAGGGATGAGATAAAATATATGGTATATCAAGTGGAGAGGGGACAGGAGGGTACTCGTCATGTGCAAGGTTATGTCGAGATGAAGAGACGAAGCTCTCTGAAGCAGATGAGAGGCTTCTTCCCAGGCGCACACCTTGAGAAACGAAAGGGAAGCCAAGAAGAAGCGCGGTCATACTGTATGAAGGAAGATACAAGAATCGAAGGTCCCTTCGAGTTTGGTTCATTTAAATTGTCATGTAATGATAATTTATTTGATGTCATACAGGATATGCGTGAAACGCACAAAAGGCCTTTGGAGTATTTATATGAT
CTTTATGATACTATGCAAATTGTGCTACCAGAAATCCGTACAGTATGCGTAGGATTAGCCGCTTCAATGGGATCTGTTATCCTGGTCGGAGGAGAAATTACCAAACGTCTAGCATTCCCGAGAAATTGCAGCTTTAGCGCATAAACTCTACACTCATTGCAAACGTTATAGCATATGATTGTATTGACCCAGTCTGGAACCTTGCTTTTTGACCAAAGATTTAAACTCTCAAAGTTTCTCTTCGTTGTCATTGCAACAGGCTTTCCTCTTCTCCTGCAGCAAGCGAGCTTAATTTACGGCTATAATCATGAACAGATTTACCGCATATGCCGCTCTTTTCTTCATGTTCTCCCTTTGCTCAACTGCAAAAGAGGCAGGATTTCTACATCCGGCCTTCAACTTCCGAGGCACCTCCACTATGAGTGCCTCGAGTGGGGATTACTCTGCGGCACCCACCCCGCTATACAAATCGTGGGCCTTACCATCGTCATTAAACTTGA
ACCCAACAAGGGGAAATAAGTCAACAAGAGAATTAAAATCTATTAAGTTGAAATTAGGATCAAAGACTCCAATCTACTGGGATTGTCTTTGATCAATTGTCATAACAATTATGGAGTTGTTTGACATCGCAGACGGGTTCGCTGATCATCAGATCAACCTAAGATCTTCTAAGCAGGCAACTGGAAGTCTCAGTGCAATCAAGGATCAAATCCTTGTATTGATCCCTGGAACACAAGATTCTGACATTTTAAGCAACCTCCTAATTGCCCTATTATCCTTGATCTTCAATGCAGGCTGTCCAGAGCCTATCTGCGCTGGGGCTTTCCTCAGCCTTTTAGTCCTCTTCACGAATAATCCAACTGCAGCCTTAGGAACTCATGCAAAGGACTCGGATACAGTCATCAGTACCTACACCATCACTGAGTTTTCAGGAATGGGTCCAGTATTAATGAACAGAGACCAAGTAGAAGAATTCATGACTAATAAACTTAACGATTTA
GAAAACAAAATAAATAAATAAATATACAAAGTTAAACTAACACAACATAACCACGTGGAAAAACAGCGAAAGCACTTTACCACATTATGTCTCGTGTTAGAAATACTTTGGAAAAGATCAGAGACCCACAAGTACAGTCCAGCATTTGTGAAGCTGCCTATCAACATGTTCGACCTGTACTTAAAGAATCTCTAATCAATTGTCCTTACGCGCTTAATGATTATGAAGCAGACACCCTTGAGAATCTTGGTGTCACAATTAACCCCCATGCAATCCAAACACACACACATGCCGCAGCCAAAGTAGTCGAAAATCGTATGCTTGAAATTGTTGGACATCACTTGCCTAAAGATGAAAAAGTAACTTTCATCTTCCTCAAACGTAGCAAGCTGCGTTACATGAGAAGAGCTGCTGTGCATAAAGATGTCTTTGTCAATCATAACATTGAACCAAAAGACTTCTTCAGGTATGATGAAGAGTCTACATCAACCAGCTTTTCC
CATCATCAATAATATACGGAACACTTTTGCGTGATGACGTTGACGTGCTGTGCGTAAGGGGGCGTGGGAAAATTGTTCAAAGGTCGCTGGGCGGGAGTTTCTGGGAGGGGCGGGGAGTGTCCGTGTGCGTGCGAGCGGCGGGGCGAGGCGCTGAGTCAGGTGTATTTATGATGGGGTGTTTAGGGTATCAGCTGTTGGACTTTGACTTTCACTGTCGTAAATTTGCCACTTTATTGGAGCCCTTTGCCCGCGGACGTGGAGGGATTTTTCCCAATTTATGGCCACTTTTACTGCGATGCCGCACGAAACCTGTCTAAAGGTCTATGCCACGTCTCCCATCATGGGCGGTCTTTTTTCTCTATGCACCACTCCCAGTGAGCTATATATTACCTGCGCAGGTAAAGAGGTGCCACTCTTGACATCATCAATAATATACGGAACACTTTTGCGTGATGACGTTGACGTGCTGTGCGTAAGGGGGCGTGGGAAAATTGTTCAAA
GGTATCAGAGCTTGAGCTATAAAAAGTTCAAACTCGAAATATCTTAATGGAAATTCCCGATTTATCACAATTATCAAATATAGTACTCACTGATAACCCAGGAGCCAATCCAGGAATCCCTTATAAAGGAAAAATTATAAGTATACCTAAGAATTTACTACCAGAAAAAACTGAGTATTCATTAGCTTATGATGGATCTCACGAACAACGAATATTACCTATGTTAAGATTTATTACTGCTATATTAAATAATCAAACCGAAATATTAAGTTTCTTATCTATTAATCAAATAAAGTCTGGAACAGTATTTACAGAAAAATACTTTGAAGAACAAAAGAATAATATATCTATACAGCTTGAACAAAATCGTAAAAACATATTCCAAAAATTAGAAGAGTTAAAAGGATTATATGATAAAAAACAAGATACTATTATACAACATTCGAATAGAATAATAAACCTTATAACCGAAATAGAGCATAAAAAAGACTTAGACGAAA
ACCGGATGGCCGCGCGATTTTTTAAGTGGTGGGTCCAGAACGCACGACGATGCAGACTCAAAGCTTAGATAACGCTCCTTCGGCTATAAGTACGTGCGCACTAAGTTTCAATTCAAAAAATGTGGGATCCACTATTAAACGAATTTCCGGATACGGTTCACGGGTTTCGTTGTATGCTATCTCTAAAATATTTGCAACTTTTGTCGCAGGATTATTCTCCAGATACGCTTGGGTACGAGTTAATACGGGATTTAATTTGTATTTTACGTTCCCGTAATTATGTCGAAGCGAGCTGCCGATATCGTCATTTCTACGCCCGCGTCGAAAGTACGCCGGCGTCTGAACTTCGGCAGCCCATACACCAGCCGTGCTGCTGCCCCCATTGTCCGCGTCACAAAACAACAGGCATGGACAAACAGGCCTATGAACAGGAAACCCAGAATGTACCGGATGTACAGAAGTCCGGATGTTCCAAGGGGATGTGAGGGTCCCTGTAAGGT
ATGGTAGGTAAATTGAAAAACGCAAAAAATAAAGGGAGAACCCGGCTACGCCGGCCTCCCAAAGGGAAAGCCATGGGCATGGGACTGATTCTCGGAATCATGAACTACGCCTCCCACATCGCTCTTGGCATGAAAGTCAACAGCAGGCTAACGAGTTTCTGGAAAATGACTCCACCTGGGAAATTAGCTAAGGGGATAACCACTCTGATGAACATCCTCCGGACTCTGCTAAACGGAATCTTGGGACGCAAAAAACAAAGGAGAGGAGGAACTGAAAGCCTGTTCCCCATAATGTTTCTAACTGGATTGATGGCTATGCAGGTATCCCAAAATGGTGATGGTTGGCTGCTTTCACCTGATCAAATGGATATAGGAAAAACCTACAAAGTTGGTACTGGACTATGCATTTTCTCTTCACTGGATATTGGCGTGCCATGCAACTTGACCATAACATATGCGTGTGTCACCTTGGCTAATACTGAAGAGCCAGTGGATTTGGA
ACACAAAGGCGCCCAATCATGGATTCTATATTATCAAAACAGCTGGTTGACAAGACTGGTTTTGTTAGAGTGCCAATCAAGCATTTTGACTGTACAATGCTAACTCTGGCACTTCCAACATTTGATGTTTCCAAGATGGTAGATAGAATTACCATAGACTTCAATCTGGATGATATACAAGGAGCATCTGAAATAGGCTCAACTTTGCTACCCTCCATGTCGATAGATGTGGAAGATATGGCCAATTTTGTTCACGATTTCACCTTTGGCCACTTAGCTGACAAGACTGACAGACTGTTAATGCGTGAGTTTCCCATGATGAATGACGGGTTTGATCATTTGAGCCCTGATATGATCATTAAAACTACATCTGGCGTATACAACATCGTTGAGTTCACCAACTTTAGGGGAGATGAAAGAGGTGCATTCCAGGCTGCCATGATCAAACTCGCTAAGTATGAGGTTCCTTGTGAGAACAGATCTCAGGGCAGGACTGTTGT
GTATTTCAACTCTACCTAGCCGAGTGCTTACTTGAGTAAATTCCTGAGGTCTTTTTTAGATTTTAATTTCGCCCGTCTTTACGAAAGAAATTGAATTTCGAAAACACCTCGATCTAACGAGTCGCGAACACTTGATCGACTTTAGTCCTCTCTGTTGGTCATTGAAAACCGTCTAGAATCACATTTCGCCCGTTTGTACGATAGAAGTTGATTCTTGGAAGCTTTTCAATCTAACAGATTGTGAGTATTGCTGGTCTCTGGTCCTTTTCGTTGGGAAAGGTTGCAGATTTCAATATCCCGCCCGCTAAGCGATAGGGGTTTGTATTTGTTTACTTGGTTCGAATTCCTAATTGTTTCACGATTCCTTGTATGGAAAGCGGATTCAACGGAAGTAGACCACACAGAGTGAAGAAGGATTTGCCTGATAGAGTGAATCCGGTTAACACTCAGGGATCTTCTGGTACAACTGGTAACGCGTTTAGAAAGAATAATAATAATAA
GGGAGAACCAGGTGGGATTGACAGTGGTAAATGTGTTGACCACGAGTAAAAACAGGGCCCGGAAGCGGGGCTATATAGAAGAGCGCAAGAAGAACACATAAGGAGAGTTATTTTGATTGGGCAAATCGCTGGCAAAATTGGCAAAATTTCTTCAATAGTTTTTGTATCAAATAGCGAAAATATTTTTTTTCTCAAAAAGTTTTTTGACTGGTTAGCGTAAACTATTTTAGTTTCTCATTTATGAGTTTTATGCGAGTTGGTAATAAATCTCACAAAACTCTAAGGACAAACTCTGGCAGAAATCCTAAGGAGAAACATTAAGAGTTTCGTGGTCTCTGGTCTCGTATCGACAAACGAGGTCTTCGGTTGTATATGTTCTCTGGCAATCACTAAGGGCCGCCCGGTGTCATCTGCCGCATCACGAAGTACCCCCGAACCCTCAGGTGGTATGTAAACAGAGTATACAAGCTCAAGGACAATTCGTCGATACGAAATACTAA
TGGTATCAGAGCAAGGTTCGTTTTTATGGCTTTCATGGGGTAATTCCTTTAGATAGGAGCCGAAGGGCTCTGCTTTTCTCTAATTGAGTTACAAGTTTATGATTTAAATTGTTTAAATTGGAGCTGTATTCAGTCTTTCTTAGAAAAATGAGCATGATTTCGATTATAGCTGGTCAAGGCTGTAGGGAAAAATGATTATGTTTTATGCTAGTTGGTCCAAGAGAGCATGCCTACCCAAGAAAAAGTACCCGAAGAGAATGGGGGAAAAATTGGTTCTTCGCATGTATGAGGATAATATCCTAGAAACAGAACATAACCTGCGTGAAGTACTTACAAAGCCAAGATAATATCCTATATAGAAACATGGGCATCGTGAAGTATAAGACTGACTGAACTACAAGCTCCTTTATAAACAAAAGGATCATAGACCTCTGTACGTCAATACGGGTTAAGCATCCTGGAGGAGTACTCCTATCTAGTTTACGAAAAGAAAGTCATTC
ACAATTTTAAGAGAACGCCTTCGGCTTGATCACACCAAGTTTCAAACCTAGCACCTTCTCCCTCGGATTTTTACACCCTCACATTATGACAACTCCGCATTTCCATCACATTTCGTCAGTATCGTACGTCAGAGATGAACAGATTATTCGCGGCATAGTTATTAATAACGTGACATATCCACTCAGCGAATCGGGCCCACCAATCGAACGATATGAAGCTGCATTCATGAAATTTATTCCTAGGGAGTACGCGCGATACAATATAATTGCACAGTTGCCACGTCCTGACACCGATGCCTTCACTTCCGAACAGTACGCGCCTATCTATCATCAACTTTCATCACACTACGATTCGAAAGATCCGAAGCATGACACGATGACGCTTTTCATTACAGACTCTGGCCCCGACTTGCTTCAATTCCTTGGAGATATAGTGACACTACTTGGTACGAGTTCGAATCAACGCGTGTGTAGCGCGATTAAGTTTGTTATTCACGGAC
ACAAAAGAATAGCAGGAGGACAGTGAATGAACTTTGAGATTTGCTTCAAAACGAACAGCGAACTACTAGTGACGAGCGAAAGACACTTGCCACTAAAAGAGAGATCATTCATAATCGGAAGATTTCTCACGCAAATCCCTCAACTTTTGCACCATTTCAAATATGGACACCAAGTTGAACAGTTCTTACGCTCTATTCTTTTTCAGCTCCCTAATCTTATTTGGAGCTCTTGGGACCATGGCACCATCTTATATGGTGACAGGCCCTTTACACGCGCCGAAGATCTCCTCAGATTTTCCCTTACCACCGGATATTACCCAACTCCTACTAACACAGGACTCCGTGTGGGACTGCCCTCTTCAGAAAAAGCTGTCAGATTACAGCTACAAAGAACTTGTAATACACGTCTTGCAAAGAGGCTACAACGACACCCAGAAATACTTGCCACAACTAGCATCAATGGATTTCGGAAAGCACTGGGATACCATCTCAGGGCAATT
GTTTTTCTTTCTTTACCAAGTGTGGTAAAATTTAAACAAAGAAGAAAACCAGGACCGTAACCCGGCCCTTACACACCTCGAGTCCGTGACCACCGGATTATACGTCGCCCACCACACGGCGCCTTTTCCGACCACTCTCGAGAGTCGTTGGGAGTTTCGTCCGTGACCACCCGGTTGGCAGTCGACAGACGCTTCCGGACCACTAGAACCTCCTCGAGCGACGCACACACAGCACACACACCGCCTTAGCTGCACCTACGGCAGCGTTGATAGCGCGGATTTATGAGCGAGCACACCATCGCCCACTCCATCACATTACCACCCGGTTACACCCTTGCCCTAATACCCCCTGAACCTGAAGCAGGATGGGAGATGCTGGAGTGGCGTCACAGCGACCTCACAACCGTCGCGGAACCCGTAACGTTCGGGTCAGCGCCAACACCGTCACCGTCAATGGTAGAAGAAACCAACGGCGTCGGACCGGAAGGCAAGTTTCTCCC
ACCGGATGGCCGCGCCCGAAAAAGCAGGGTGACCCCACAATGGCCCCCACGCACTAAGTAATGTCAGCCAATCATGTGCAAGACTGGAAGACGCGGTAGTTACGTATTGATGAGTAAGTGGTCCCGACGCACTAATGTTGACAGGCAATTGGATTGCTATGTGTGTATCATATTCATATAGGTGTGTTACTGGTTAATCTAAAGTTAGGTGATGGGGCCTATCATAAAAACGCAATACATAGGTACGTATGTACATATTGATTATATTTTTGTTTGCGGATATATGATCCGCCACGTGTATAATGGATATGGAATGTCCTATAAATATTTGGCATGTCTCCCGTCCGTTAATGCAAGATGTATTCTGTTTACAGGCGTGGGTATAAGACGCCGTATAGGAGTTCGTATGGCGCTCGTGTAACACCATATGTTTATCGTAAGACGGCTGGTAAACAGACGTCTAAATCTCGTGTACCGCGAAAGTTGGCGTATGAATCGCC
TGTATTGATTCACTTGAAGTACGAAAAAAACCGGGAGGACATTGGATTATTCGGGATCTGATGGGATTAGATTTGGTGGGGCTTGCAAGCCTGTAGTGCAAATTTTAGTCGTTAATCAATGAAACGCGAAAGATAGTAAAAAATTGCTTTTGTTTCATTGAAAATACGAAAAACAAAAACACTGCAAATCATTTCAATAACAGCTTCAAAAAACGTTCAAAACCGATAACAACCAAGCTGTCACCAAATGACTCATATCACAAATCAGCTTATGCCGTTTAGGTATGTTACATGTGTGATTATGTGAGGTGAAGTATGTTTTAGCTGGTTCATGGTTGTTATACGGCTTTTTTTACCTCCTGTGGTTCCTGTGAAGGTACTACAACACTTTCCTGTTCATGAATCCCATACTTTGACAAAATCTCTTTGCGTTTTTCTTCAGGTAATGCATCTAGCATCATCAACGTCTGAATACTTTGCTGTGAAAATCCTATAAAGCT
ATGGCCGCGCGATTTTTTGCCCCCCCTCCTCCTCGAGATGAGCGCCTGCTTTTTGGGACCACTTAATAAAGCAACCAATCAGATTGCTCCTGGAGAGTTAAATTATTAATTCGTGGTCCCCAAGTTCCGCCTTTTCCTTTATAAAGGCTGCAAGTGATAATGATTAATCAATAATTCAAAATGCCTAAGCGCGATGCTCCTTGGCGCTTATCGGCTGGGACCACTAAGGTCAGTCGTTCCTCCAATTATTCCCCTAGGAGTAATATGGGCCCAAAGGCCTCTGCTTGGGTTAATAGGCCCATGTACAGGAAGCCCAGAATTTACAGGACGTTAAGGGGGCCTGATATTCCTAAGGGTTGTGAAGGCCCATGTAAAGTTCAGTCCTTCGAGCAGAGGCATGATATTTCTCATGTTGGCAAGGTGCTTTGTGTTTCTGATGTGACACGTGGTAACGGTATTACCCACCGTGTAGGCAAGAGGTTCTGTGTCAAGTCTGTGTA
ACCAGAAGGCCCGCGCCCCGCTTTTATTATGGCCCCTCCACTAATTTATGTCCGCCAGTAATAATGGGCCCTGGGAGCCTATTAAATTGACTGCTCCTCTTTATATAGTGGGCTCTGTATGTCATGTCTATTAAAATGTGGGATCCACTTTTAAACGAGTTTCCAGAAACTGTACATGGATTTAGGTGTATGCTTGCAATAAAATATCTGCAGCTTTGTGAGTCTACATACGCTCCTGATACTATTGGATTTGATTTAATACGCGACCTTATATTGGTCATAAGGGCTAGAGATTATGTCGAAGCGACCAGGAGATATAATCATTTCCACTCCCGCATCCAAAGTACGCCGTCGTCTGAATTTCGACAGCCCATACAGCAGTCGTGCTGTTGCCCCCACTGTCCTAGGCATAAGCCGAAAGAGAACATGGGTGCAACGTCCCATGTATCGGAAACCAAGACTATATAGAATGTATAGGAGCCCTGATGTTCCTAGGGGTT
TATTAATTTTGTTAAGATAACAATTCCTTTGTCTATTGCTATGCAATATGATAGTAAATATTTAAAATTTGTGCGTGATTTAAAAAATGATAAAGTACCAAGTTATATTAAACAAAATTGACCTAGTATTGTTAAAAAAGATATTACAATTAATGAATTACGAGAAATGGGTATGGAACATTTATTAAAGAATTTGGGGGAATTAGAAAATGATTAATTTACTTGCTAATGATGTATGAAATGGTGCCATTAATGTTGTAGTCGATATTTTTATGAAAATTATGGATTGAATGTGAGCATTAAAATTGCCTGGTACAAATATTCCTTTATTTGTAATTTGAGTAATTGGTGGTGTTATAAATGTTATTTTGTTATTAGTTAATAGTTCTCGTGGTTTAAGTTCAGTTTCTCGTTCATCTTTACAAGCAAGTAAGCAAATATCTAAGGGGGTTAAAAATATAAGTAATGATTCTAAAAGTGATAATAAGGAGAGTAATAAA
ACAGCTATATAGTCCAATATCGTTCTACCATGCTATTTAAGAGCTTTAAATAATAACCCACTATGTACCCTTAGGTTTTATTTTATCAACAATATAGCTTAAAATAGAAATATACCTAAGTGCTTTTTACTATACTACTATTATTTATCGGAGTTAATTAAGAATGTCTTTTTATCTACCGAAATACACCGATCCAATTGAAGCAATCGAATGGAAAAAGAACGGTGATATACCTGGTGATGGCGTTATCAATAATATCAACCAAGGTGCTATTGTTGGTTATGCTATACCTACTAAAGAGTCTACTCTTAGTAATGCGATTTGCCCATTATGTAATCTAACTGAATCTAGTCATGGTATTTTACGTGTAGGCCCAGATAAAGATAAAATTGTCTGTCCGGGTGATTTTATTATTTTAATTCGTAAAAATAATGGGCGTATACTAGATTACAAATTAATGCGTCAACGTGAATTTAATAAACTTTATCAACTGGTAACAA
GAAAACTAAACCATACACCAACAACACAACCAAACCCACCACGCCCAATTGTTACACACCCGCTTGGAAAAGTAAGTCTAACAAATGGCCAAAGTGCGCGAGGTTTACCAATCCTTTACAGACTCCACCACAAAAACTCTCATCCAAGATGAGGCTTATAGAAATATTCGTCCCATCATGGAAAAACATAAACTAGCTAACCCGTACGCTCAAACGGTTGAAGCGGCTAATGATCTAGAGGGGTTCGGCATAGCCACCAATCCCTATAGCATTGAATTGCATACACATGCAGCCGCTAAGACCATAGAGAACAAACTTCTAGAGGTGCTTGGTTCCATCCTACCACAAGAACCTGTTACATTTATGTTCCTTAAACCCAGGAAGCTAAACTACATGAGAAGAAACCCGCGGATCAAGGACATTTTCCACAATGTTGCCATTGAACCGAGAGATGTAGCAAGGTACCCCAAGGAAACAATAATTGACAAACTCACAGAGAT
CACGACTGTAGGAAACTCTGAGGGTAAGAAAAATCAATCGCTTTATAGAGACTATCAGAAAGAGGTTTAATATTTTTGTGAGACCATCGAAGGAGAAAGGATAAAACTTTTTTACGACTCCGTCAGAAAGAGGTTTAATATTTTCTTAGTACAAAAGTCAATGTTTTAAAATATATGGATGAGAGAATATTTGTCTGTATAAAAACTGTGTGAAATTTTGTACCAAAGAAAAAAACGTGAGCCGTATCCCCTACATGGATTTTACTAGATCATTTATATGCCAAAAAATATTATACTATATACGTTTATTATATGATGTTAACGTGTAAATTATAAACATTATTTTATGATGCAATTGTCTGGCAACCTAGATGGGCACAGGGGATGTTTGATAAGCTCTATGAGTATATGTTGTTGGACGTTATTGTTTAAGAAATAGTTGATGCATCAGAATGAGGTTTTAATATTTTTATGAGACCATCGAAGAGAGAAAGAGATAA
AGTAAAGTCCAGTACTAGTTAAAGACACTTGACCAGGATGACTACTAAACTTTTCAAGCAGACCATTATTCCAACCAATAAGGACGTAGATGAGAAATACATCTACTTCATCGAACGCGCAGACCACAAAACCATAAAACCACTACATCCATCATTTGAATCATGGCAATTCGCAGGCAACCAGCACGCCCATCAACTCGAACAAGGGTACTCTGAAGGGCATAGGTTCATCACGAACTACAACGCAACGAGCAGACTTAACAGCGCAATGACACTTCAAATCATGAACAAACCAATGATTACGATTGTCAAGAAGTTCACTACTAATACGCCGCATCAAGTCACCACTATACCTGAGGGTTATTCTTTCGGAGTAGTGAAGGAAAAGCTGTGCACGAACGAACAACTACTGTCCTTGCTTTCACTCACCGCTGAACCAACTGCTGAAAGTGATGAAGAGGTTAATGATGTTTCCCGAGACGACGAAGCAGAGAAGAAGG
ATGTCTTTTCTATTGACAATAGCAAAGGAATACAAAAGACTATGCCAAGATGCTAAGGCAGCTCAAATGATGACAGTAGGAACTGTATCAAACTACACTACGTTCAAGAAATGGACTACATCAAGGAAGGAAAAGAATCCTTCACTAAGAATGAGATGGGCAATGAGCAGCAAATTCCCAATAATAGCTAACAAGAGAATGCTGGAAGAAGCTCAAATTCCTAAAGAACACAACAATGTAGCCCTTTGGGAAGACACAGAAGATGTTTCAAAAAGGGATCATGTTCTTGCAAGCGCCTCTTGTATAAATTATTGGAATTTTTGTGGACCTTGTGTCAACAATTCAGAAGTGATCAAAGAAGTTTATAAATCTAGATTTGGAAGATTAGAAAGAAGGAAAGAAATAATGTGGAAAGAACTTAGATTTACATTAGTTGATAGACAACGAAGAAGAGTTGACACTCAGCCTGTAGAACAAAGATTGAGAACTGGAGAAATTAA
GCGCCAGTCCTTAGAGAGACTGAGCCGCCCGGGTACCCGTGTGTCCAATAAAACCTCTTGCTGATTGCATCCGGAGCCGTGGTCTCGTTGTTCCTTGGGAGGGTTTCTCCTAACTATTGACCGCCCACTTCGGGGGTCTCACATTTGGGGGCTCGTCCGGGATCGGAAACCCCACCCAGGGACCACCGACCCACCAACGGGAGGTAAGCTGGCCAGCGACCGTTGTGTGTCTCGCTTCTGTGTCTAAGTCCGTAATTCTGACTGTCCTTGTGTGTCTCGCTTCTGTGTCTGAGACCGTAACTCTGACTGCCCTTGTAAGTGCGCGCATTTTTTTGGTTTCAGTCTGTTCCGGGTGAATCACTCTGCGAGTGACGTGTGAGTAGCGAACAGACGTGTTCGGGGCTCACCGCCTGGTAATCCAGGGAGACGTCCCAGGATCAGGGGAGGACCAGGGACGCCTGGTGGACCCCTCGGTAACGGGTCGTTGTGACCCGATTTCA
GTTTTTATCTTTTCGCGATTGAAAAGATAAGTTTTTCAGTTTAATCTTTTCAATATGTTCACTCTTTTGAGATGTCTCGGATTCGGTGTTAATGAACCTACTAACACTTCCTCATCAGAGTATGTTCCCGAGTATTCCGTTGAAGAGATTTCCAACGAAGTCGCTGAACTCGATTCAGTGGATCCATTATTCCAATGTTACAAACATGTTTTTGTATCATTGATGCTCGTAAGAAAGATGACTCAAGCTGCCGAAGACTTCCTCGAGAGTTTTGGGGGAGAATTCGATAGCCCTTGTTGTAGGGTTTACCGTCTTTATAGACATTTTGTTAATGAAGACGATGCACCCGCTTGGGCCATACCGAATGTCGTGAATGAAGATTCTTACGACGATTATGCCTACCTCCGAGAGGAGTTAGATGCCATAGACAGCTCTTTTGAGTTGCTAAACGAAGAGCGTGAGTTATCGGAAATTACGGACAGACTCAACGCTTTAAGATT
CAATCAATATTTGTACCGCACGGTCGTGGACCATGAAAATTTTAGCATTAGTAATTGTTTAAGGTAGTTAGATGGCAAATGTAGTGCATTTATAGGTTATAAATTTGATTTTTGGGATTAAATTCAGTTTTGTGGAGGTTTTAAAGGTTAAAATTTTTATTTGGTGCTTTGGAAATTTTGTAGTCTCTCGCGCTCTTTCTGTTTCCTGTTATTCATGTGTTCTCTTTGGGACACTTTTGAGATTCGCCATCAGCTTGGCATCACGCGTCACACTCGTGTTCCTAATTCGGGTATTTTGGAAAGAAAATTCCCCAGCTTAATCATGGATTTTCCCTGGAATCCTACCGTGGCTATACCTGCATGGCCACTGAAGCGTCCTAAGCTTTCTGTTTCATCTTACGGGGTAGAGAGTATATCTACTGGTCCTGGGCTCTCTATTTCAGACAACAAAGTGACTCTGAACTTAAATCAGTCTCTCGTTGTCAATGAGGGTGATCTGG
TAATATTACCGGATGGCCGCGATTTTTTTAAAGTGTCCCCCCCACTAACAAATGTCCCCCAATCAGAACGCGCCCTCAAAGCTAAATTATTAACTGGTCCCCTATTTATACTTAGTCTCCAAGTATTATGTTAAACATGTGGGATCCCCTCGTAAACGAATTCCCAGAGACTGTTCACGGTCTACGGTGTATGCTAGCCGTAAAATATCTTCAATTAGTTGAAGCTACGTATTCTCCTGATACGATTGGGTACGATCTTGTACGCGATTTAATTTCAGTAATTCGTGCTCGCAATTATGTCGAAGCGTCCCGCCGATATAGTCATTTCCACTCCCGCCTCGAAGGTACGTCGTCGTCTGAACTTCGACACACCCGCGATGAGCCGTGCTGCTGCCCCCACTGTCCTCGTCACCAACAAAAGAAGGACATGGACCAACAGGCCCATGTATCGCAAGCCCAGAATGTACAGAATGTACAGAAGCCCTGATGTGCCCAAAGGT
CTCGAGTATCCAGGTGGCAACCTCATTCCGTTCAGGTACGGTGCAGCGCCTGCATATCTCAGAGCACGGCAAAATTTGCGCGAAATATCCGGCTAAGGCGAAAGAACTGCGAACCGGTACGCTTAATGCCGTCTCTGATGAATGCATTATTTTTGATGAGTCCACTGCTGAAGGCGTGGGTGGTGATTTTTACGAGATGAGTAACCGAGCACAGGAGATCACTGCATCAGGCTTATTGCTGACGGCACAGGATTATAAATTCCATTTTTACGCCTGGTGGCAGGATCCTAAATACAGCGCCAGAGTGCCGGAAAGCGGGCTGAAGCTGTCACGGGAAAAAATGACGTATTTTTCTGCGGTTGAGAAGGCAATGAACATCACGCTTACTGATGAACAGAAGCAGTGGTACATCAATAAGGAAACTGAACAGCGTGAGGAAATGAAGCAGGAGTTTCCCTCAACGCCACAGGAGGCGTTTCTGACGTCCGGACGACGTGTGT
GTTTTATCATCACGCATCATGCCACGCACCTCGCGCAACGTACGCGCCACCGAGGTTGCCACTACTGCCATACCACCTAGCAATGCCGCTACTGACACTACCGTTGATACTACCGTCGCTCCAACCATCGCTAGTGCAGACGCCGCCCAACATGCATCCAACATCTCGTCTTCACAACTTGGACCCGCTGGAGTTTCAGATAAGGTTCCTTCCTCCGTCGTGACCAATGATGGTGACATTTCAGTGACCCCCATCTCCGAGAACGCCGCGCAACTAGCATCATCCAACCAACCCGCGTCAGTCATCCGTAACCCTGTCGCCGCTGCCACCATTTCCATTGTCAATCCCTCATCCCTACGATGCCAACAATGCGGTGCCAAGTTCTCGTCGATGACCCAACTGGCCGAACACGTGCGGACCGAGCATCGAACTGGCGCGGGCTCCCTGGTGACATCTCCTGCGATTAATCAAGCTATCGAATCTTGGCTGCTCACTTGGGA
TAGAAGTAATGTTATAGATAGGTCTGGATCATACCTATCTATATATTTTTTCTTGTCAAATTTGCGTAAAGTTATTAGTGCTACGGATATGGCGAAATAGAATATCGATAATTTAGCTCATTTACTTGTCTACGCATTAACTGGATAAACTTCTGTCACATTTATTTTACAATTAAAGAACGTAAATGTTGGGGGTATGAAGTTAAATAAGAAAAGAAACCCGAGCTATTAGCTGTAACGGAGTTGTTTTTTCTTCGCAGGAATTCCTAAATTATCATGGAGTGTTGTTAATACGATATGCAAATATGCATATCGTATTTTTTTGAGTTCTTTATGTGTTAAAATTAGATATAAAGATATGAAAATATAAAGAAGCAAAAGCAGGAATATCCAATGAATTTTGAGAGGTGTTATATGTTTACAAATAAGAAATTAATTCGATTTGGTTTATCGTTGTTTGTATTTTTAGGGATAATTAATTTTACAATCAGCTATTTCCA
GTAGAAAATTCTGAATCGTAAACATGAATGTAATTATTCCAGCTCATTTGTTAGAGGGGGGTTTAGTAGACACTTTAGGTAACGATAGTTCGTTGCGTAAATTTGCTCGCACAACGAAGTACCTAGCTAATGATTGGCATGATGGAGCTGTCTCCGTTTTGAGAAATCGTAACAATGAATCCAAACTTGAAAATAGTTACCAAAGCTTCGCAGGTGAGAGGTTAACTCATGCACCAGGTGGTAACAGAGGTGGTTTGAGAACTGACTTACTGGTGCGTTGTATTCAATCAACAGTAACTCAGAATGTTGGTATCAACGTTCCTCAAGCTGAGAAGATAGCACTAGGTAATAGTTTAGCTTCAAGTGACACACCAGCTTCAGCCGACCACATTATGACAACTGTTCCTGTCATTTTGCAAAAACCAAACAATGTATCTCATTCAGTAACAGGTAGAAAAGAGATGGTAGCAACGTTTTCAAATGAAAATGGCGAAGCGATC
CTCTCTATTTAATATACCTTATAGATGGAATGGTGCCAATATGTAAATGAGGTAATTTAAAAAAGTGCGCGCTGTGTGGTGATTGGCTGTGGGGTTAACGGCTAAAATGGGCGGGGCGGCCGTGGGAAAATGACGTGACTTATGTGGGAGGAGCTATGTTGCAAGTTATTGCGGTAAATGTGACGTAAAACGAGGTGTGGTTTGAACACGGAAGTAGACAGTTTTCCCACGCTTACTGACAGGATATGAGGTAGTTTTGGGCGGATGCAAGTAAAAATTCTCCATTTTCGCGCGAAAACTGAATGAGGAAGTGAATTTCTGAGTCATTTCGCGGTTATGACAGGGTGGAGTATTTGCCGAGGGCCGAGTAGACTTTGACCGTTTACGTGGAGGTTTCGATTACCGTGTTTTTCACCTAAATTTCCGCGTACGGTGTCAAAGTCCTGTGTTTTTACGTAGGTGTCAGCTGATCGCTAGGGTATTTAAACCTGACGAGTTCC
ACCGTGGGCGAGCGAATTTCCGGAGTCCCTGGGTGGGCTCCACTGCTTGGCTTAACTGGATTTGACTTCTAATTGGGCTAATTTAATGGGCTTGAAAGTCTTTGGGCCGTTGAAGTTGGTCTGTTGGATGTTAGGTCCGTTTATGTTGTTAATGATATGTGTGTTGAATATGCATTGCTGGTTTGTGTTTGGAAATTAAACGGTGAATTTCTTATTGAATACGTACGGTTCGATTACATCCATTCCCAATATCTCTGGGTTTTCAAGTACAATTATATCTAGTCTATGAACTATGTCTTCTATCTCGATCTCTTGTATCTTTGCTCCGTTGTATGCGAATAGAAAATTGGCTATGATATTCCCTTCAAAGCCGTTGAAGTCGAATGGAACGTGCATGTTTCCGTATGTGTACTTGACGATCCCTTCATACTTTATGAGCGTTGGTGACTTGGTGGATACTAGCCTCATGTGAATGAAGATCTTCACGTTGTCCATGATGC
GTTAAAAAAGTTGTGGTTGATGACGACGTCTCTGATCCTAGCTCCAGGTGACGTCCTTTTTTCAGTTCGTCACGAATTAGCTGAAAGAGGAATTCGAGTGCGATTTACTGAACAATTCAAAGACGGGGAATCAAAAGACAAAGATGGAAAAGATGAGGATGGACAAGATCAACGAATTAGCGGTGGAGGCGGAGAGAATAAACAAAAGGGAGGAGATGAAAGTTCAGATCGCACAACAGAGGCTAAGAGCAGAGATACTGTTACTGCAACTGAGGTGGGGAAACACGCAGACGGTGATGGAGGCTCTGGAGAATCAGATAAAAGTTCTACAAGAACAGGAACAGAGATTGGAGGAGGAGTGTTCGTTCTCACGTCAAGTGTTTCAAAAGCGCTAACTGAATATGGAAACATCATGATATATGAAAGTGGGGGTGGGACTGTAATCTTCTTAGATAAAAATCTACAGAATGAATTTAATCTTAGTAAATCAGATAGATTAG
AAAATATTAAAATCTCAACAAGAACTAACGAAAACCAAGCAACCAAATCTTTGCTTACGTTCGTTTCTCGACACTCGAATTTAAATTCGAAATCTCGCAACTCGCAAAGAATCGTGCGTTCCGGTCTTTGCATTCCACACCCACATTCACACAATGGCAACCTGCGTTGGAAAACTCGCCGAAACAAGTCTGAACAACACAATCGCATTCCAGTTGCAGTTTGGAACACTTCCACCGGTATTTATTGGAATACCTGCAACCTCTTGTAAGACAATCGCAACGGACAAAAATGACGAACATGTCATTCAAAGTAAGTCTACTGAAGCACAAAAGAAGATGAATGTCAACAACAAAGCATTCATACACAAAATGCATGCTGAATATAACAAACAATGTGCAGTGCTTGACAAATGGGAGGAAGAGTACAACACAACTCGAAGTACGAATCCTAGTTCATACAAAGTTGTGTTGACGAAACAACAGAAGAGTGCTGTGCATAG
ACCGGATGGCCGCAAATTTTTTGGTGTCCTACTTTTCCAAGGCCCAAGCCCAACTCAACCACAACCTTTTACTTTAATTGGGACCACTACAAGTATTTCGACCAATCACATGTTTTCTGTGGTGACTAGTTATTATAGCTTGGTGCATAAGTGTGGTCCCTATAAATTAAAGCTGATACCGCCCATACGTCTTTAACTTAAAATGCCTAAGCGTGATGCCCCATCGCGTTTAATGGCGGGGACCTCGAAAGTCTCCCGCTCTGCTAACTATTCGCCTCGTGGAGGTATGGGCCCTAAATTCAATAAGGCCGCTGCGTGGGTGAACAGGCCCATGTATAGGAAGCCCAGGATCTATCGGACGTTCAGAAGTCCCGATGTTCCCAAGGGGTGTGAAGGACCTTGTAAGGTCCAGTCTTACGAGCAGCGGCATGATGTCTCTCATGTTGGCAAGGTAATGTGTATATCTGACGTGACCCGTGGTAACGGTATTACACACCGTG
GGGGATAATTATAGTTGGTTTCCCCTTTTGTTTTCGGACAACGGTCTCGGCAAGCTTCGGTATTGGCGGAGAGAAACGTAATCTCGTACAACTAACTTCCAAACTAGCCATTTGGATTTATCTCTTCTTCCCTTATGTCTATTCGGATGAAGTTTGGCTTAGCCCTTGTGGCCGGTTGTGCCTCAGTTATGTATGTGGCTTACCGACGCAGGGTAGTTCGTGGGAAAATGTTGCCCAGAAATCTGCAAATTGAAAACTCGCGGGTGGTGTTGAAGGTGTTGAATTCTCAGTCTGATGGAGTAGACTTCCCTGAAGAGGATTCGGTGGATTCCTCAGGTCCTGTGATTCTCATAGGATCTGTTGAAGTTAAGCTGCCGGCCCCTGTTACAGTGAAGCGTAAACCTAAAGCTAAACACAAGAGCATGCCTTTTATCACCAAGCTTATTAATGCCGCCAAGGTGCATTTTGATGGAGTGCCCAAACCTACCGAGAGTAACCAC
AAGTTTTTTAAGCCTTTGTCTACCATGACTACCGGAACAGATGTACGGATATCATTGAGACTTTTATTTTACGAGCTATGGGATAATAATGCAAAACTAACCAAGAACAAAACAACTACCCCTACAACAAGTAAAACAACGTCTAAAATACTCTTTAACTCTAAGCGCACCACACCAACGCACGGCTATGACGCGGATTATATAGCAGAACTGAGCAATAATTTTGAATTTGCGGGATTTACGGCTCCGACGCCCCACAACATTCGAAAAGCCTTTACTCGACTTAAGATTATGTTTGAACGTATGAATAGGTACCCCGACGAGATATTTTTATCAAGACATCGAATGTTAGGATTCGTAATATATCAACCAGAAACTTCAGGACCAATACCTGCCTTTCATCCTAAGTGTAAGTTTTACAAACTTTCAGATAATCACACACATGACGAGAAAATTGAGATCGTTAAGAATCACATCTTAAACGGTGAGATAGTTAAAAC
TGCTAAACGAAACGATTTAGGGTTTCGTGGCATTTTTGTAAATAATATTTAGGACTCCAGGGGAGGACGCCAGGAGAGCTCTCTCTAAAACCTATTGTTTTTGGTGTCTTGGTGTCCAATATATACTAAAAGCCTCTGGGGAACACCAGGGGCAAAAGCGGCCATCCGCAATAATATTACCGGATGGCCGCGATTTTTTTGGTGTCTTGCGTGGGACCACGCATTAAATGAAATCTAACCAATCACATGCCGCCTGACAAGGTTAGCTATTAAGGCTAACTGAGTGCGCTGTGGGCCTATATAAAGACATGTGATTTCAATTTATGCTTTACTTCGAAATGCCTAAGCGGGATGCCCCGTGGCGTTCTATGGCGGGGACCTCTAAAGTGTCCCGCAATGCTAACTATTCACCTCGTGCAGGTATGATCCATAAATTTGATAAGGCCGCTGCTTGGGTTAACAGGCCCATGTACAGGAAGCCCAGGATTTATAGGACGTTT
ACAGCTATATAGTCCAATATCGTTCTACCATGCTATTTAAGAGCTTTAAATAATAACCCACTATGTACCCTTAGGTTTTATTTTATCAACAATATAGCTTAAAATAGAAATATACCTAAGTGCTTTTTACTATACTACTATTATTTATCGGAGTTAATTAAGAATGTCTTTTTATCTACCGAAATACACCGATCCAATTGAAGCAATCGAATGGAAAAAGAACGGTGATATACCTGGTGATGGCGTTATCAATAATATCAACCAAGGTGCTATTGTTGGTTATGCTATACCTACTAAAGAGTCTACTCTTAGTAATGCGATTTGCCCATTATGTAATCTAACTGAATCTAGTCATGGTATTTTACGTGTAGGCCCAGATAAAGATAAAATTGTCTGTCCGGGTGATTTTATTATTTTAATTCGTAAAAATAATGGGCGTATACTAGATTACAAATTAATGCGTCAACGTGAATTTAATAAACTTTATCAACTGGTAACAA
AGAATTTCTCCTTATTCTATCAGTGCTTAATCAAGATGAGTATTTCACGCAGCGAGATAACCGATATTGGCGGACGATTATTATACACAGTATATTACACAACACTTGACAATTACAAATTAATCAAAAATGAATTTACTAGCAACGGGCTTGTGCACAAAGCCGTGAACAGTAAAGCCCTAACGAATGTCCGAATGCTTATTGAAAACTTTACTAAGAAGAACATTAATATTATCTACATTGAACAGGGCTCTATACTTGCCTCAAACATAACAACTTTAGCGCTAACATATAAAATGCTGATTGTGATCCAATCGCCTAAAGAGAAAACAATTGCTGGTGCTATTAAGTGGCGAAACGCTGTTGGTTCAAGAATAAACGGCCCAGTTCACATGGCATTAAGTGATTATATTGCCCTCATCAAGGCCGAGCGCGAGAAAGCTGTGCAATCATCCACTGTGGAGCCAGTCAGTGTCGTACCAGTTGCTAAATTAATGCAA
AGCGCTGGGGCTTATTATTACCCCCAGCGCTCGGGACGGGACATCACGTGCAACTAACAGACGCACGTGAGAATGCAGTAGCTTGCAGCGAAAGATAGACGTCAACATCAATAAAGAAGAAGGAATATTCTTTGCTTCGGCACGAAGCAAAGGGTATAGATATTTGTTCGAGATGCGAAAATGGAGGCTATTTAAACCTGATGGTTTTGTGATTTCCGAAATCACTCGTCGGAAGAGAAATGGAGTTCTGGGAATCGTCTGCCATGCCTGACGATGTCAAGAGAGAGATTAAGGAAATATATTGGGAAGATCGGAAGAAACTTCTGTTCTGTCAGAAGTTGAAGAGCTATGTCAGAAGGATTCTTGTTTATGGAGATCAAGAGGATGCCCTTGCCGGAGTGAAGGATATGAAGACTTCTATTATTCGCTATAGCGAATACTTGAAGAAACCATGTGTGGTAATTTGTTGTGTTAGCAATAAATCAATTGTGTATAGGTTA
GTTTTAATTTTTATAATTAAACAAACAACAACAACAACAACAAACAATTTTAAAACAACAATGGCAAACATTAATGAACAAATCAACAACCAACGTGACGCCGCGGCTAGCGGGAGAAACAATCTCGTTAGCCAATTGGCGTCAAAAAGGGTGTATGACGAGGCTGTTCGCTCGTTGGATCATCAAGACAGACGCCCGAAAATGAATTTTTCTCGTGTGGTCAGCACAGAGCACACCAGGCTTGTAACTGACGCGTATCCGGAGTTTTCGATTAGCTTTACCGCCACCAAGAACTCTGTACACTCCCTTGCGGGTGGTCTGAGGCTTCTTGAATTGGAATATATGATGATGCAGGTGCCCTACGGCTCACCTTGTTATGACATCGGCGGTAACTATACGCAGCACTTGTTCAAAGGTAGATCATATGTGCATTGCTGCAATCCGTGCCTAGATCTTAAGGATGTTGCGAGGAATGTGATGTACAACGATATGATTACGCA
TGGGGTGGCTGATGGGACTCGAACCCAAACTATAGGGGATTACAGGGGAATTGCGGGGACTTTTGCCTTTGATTTTGCAGGGTTTTGCGTGTTCCTCTGCCCCGGCATCCCCCGCATTTGTCCCAAGATTTGTCCCAAGCTACGGCGTGGCGCCAGGCTTCCCCGCAGGCGGATGCGCCCCGGTGTCGCTGGGCACCGTCACGCTGCCGGGCGACACGGCGAACTGGCGCACCTCGGCATTGGCGCGCTGGGTTTCCCCGGTGGTGCCGAACCAGAACGCGAGGGTCTGCTTCAACTCGTTGAACCAGTAACCGATGACCGTCCCTACCGTCAGGCTGGCGGTGGCGTCGCGCAGCAGGCCGTCCGCCAGGCCCGAGAACACGAAATAGACGATGCCCAGGGCGCCCACCAGCAGCACGGCGGTGATCGTCGGCCGTACCTTGTCGTTGGGCTGCTGCGCGGCCAGCTTGCGGGCGCTGTCGCGGTCGGATGCCTCGGCA
GGGATTTAGCATTCACTAGCGAACATGACGAATCTCAACATTGAGTCGCTAGTGGAAACCCAGCCAGCAGTATCCAAGTTAGTTGGATTACTGCCTAAATTAAGTTCTAGATTAATAGACGCGGCCAAAGTGCCAGCGACCTGCGGCCTCGTAGTGGCCGCAGGATTAGGATTGTACGCATACCGGAAGGTATGCATAAATAGATTAGAATTTAGTAGGGAGAACACTACCCCGCGGCCCACGGACTGTATAGAAGACGTGCTGGAGGCCGAAGAGGATGCCGTAACGTGCCTAGCACTTACGAAGATCGCTAAAGAGGCAGCGATGGAAGCAGCTCTAAACCCGGGCGAAATCACAGAAAGGGTTAGAGAAGCTGCCAAAATAAACGCCCAACCCTCCACCGATCCTCTTGCCAAGAGGAAAACTAGATTGCGGCCTAACAAAACAGGCCAATTCATAAGGGTGTTGAGGGCCGAAATAAAGTCCCAGATGGGGACCCC
GTTTTAACTTAAGCTTTTCGTAATCAAAATAGAACGCGAATCTCAACTGCTCTACCTCAACTTTTTACCTACTCTACCGCTAACTTAGCCGCCCTACCCACAAGATGAATCAAGACACTCCTCTCGCCAATCTCAATGGCCCCGAAGTTCCATCCGGCAACGTCCCTCCCGCCAACCCTCCTGGTCGAACAAACGTCGCCCCTCCCGCCCAAGGTGCTGTTCAACAGCCTCCTGCTCCGGCTGCTCGTCGTGCCCGCAACCCACACGGCCCTGTCCCTCCTGCTGGACCATCCCGTTCTGCTGGTGCCCCTGCTATGCTTGAACTTTCCGCTGCCTACCCTATGTACACCGAACAACGTCGTGCACCCAACTACTATGTGCCTGACGCACAACTTCTCTTCCACACCCTCGGTGTCTGCGACCAACTGATGACCACAACTGACCGCTTCCTCCGCTCCATGCCTTCATGGTTGCCAATCGTCTCTCAGCTTTACGTCTCT
GTTATTTGAACCCATGCCTTGCCAGGATACTGTCTCCCTTTCTATACAGCACACGTCGGTTTACGTGCAACATTCGTGTTGTGTGTCGACATCTACATCTGCCTCCACTTCCGCCACTGCGCTCGGTCTCGGTTGTCTCGCTTGCGGTATCGTCGGTGTCCTCGTTGTCGCTGGTGGCTTGTGTTGCCTCATCAATGGTAGGTGCCCCTCTTGCCGAAGGTTGGCTTTGCGGTCCCGTTCCTGGAAATCCCCTCCAGCATCACTGTGCACTAACCAACCTCTCGCTTTCAATCTTCGTGACCTTACTCGGTCTGATATTCGCTGCACTTCTGATCCTCGTTCTGTGGAGCTGCTGTCAGACGTTCATTCTGTGGTTTCGCATCGAGAGCGCCCTCCGGCATACGATTCGCTTGATTTTGAACCAACAGAATACACGCCTGAGGCGTTTCAGTAGCGCCCCCGAGTACACCAGACCCGGTTCACGCTTGTCCACCGCTAGT
ATGTATACCCGTTATAGTTACAACCCGTCGTTGGGACGTACCTACGTCTACGACAACAAGTACTACAAAAATCTAGGAGCAGTCATTAAGAACGCCAACCGCAAGAAGCACTTTATCGAACATGAACTCGAGGAGAAAACACTCGATCCCCTAGACAGATTTCTAGTGGCCGAGGACCCCTTCTTGGGACCGGGCAAAAACCAAAAGCTGACTCTCTTCAAAGAGATCAGAAATGTTAAGCCCGACACGATGAAGCTCGTCGTGAACTGGAGCGGCAAAGAGTTTCTCAGGGAAACTTGGACCCGTTTCATGGAAGACAGCTTTCCCATCGTTAACGACCAAGAAGTCATGGATGTTTTCCTCGTAATCAACATGCGTCCCACTAGACCCAACCGTTGTTACAAATTCCTGGCGCAGCATGCTCTGCGTTGCGATCCCGACTACGTGCCCCACGAAGTCATTCGCATCGTTGAGCCATCATACGTGGGCAGCAACAACGA
AAATAAAACATCTCAACACAACATAATCAAAAGTACTTCAACAAACATCAATTTATCTCATTTTCAATTGTCATAACAAGCAACAATGTCTTCTTTGTACACTCTTCGAGCAGCAGCTCAGTACGATAGGAGGTTGGAAAGCAAGAAAGGTTCTGGTTGGGTCGAGCACAAACTCGAAAGGAAAGGTGAGAGAGGAAACACTCACTATTGTAGTGAGTTTGACATTAGTAAGGGTGCCAAAATCCTGCAATTGGTGCAGATTGGTAACACTGAAGTTGGAAGGACCTTCCTGGAAGGTAACAGATTTGTTCGTGCGAATATATTTGAGATTATCCGGAAAACCATGGTTGGTCGTCTGGGATATGATTTCGAAAGTGAACTATGGGTCTGTCGCAACTGTGACAAAACTTCTGAAAAATACTTCAAGAAATGTGACTGTGGGGAAACATATTATTATTCTGAAAGAAACCTGATGAGGACAATGAATGACCTGATGTATC
GAAAAGAAACACAAAGCAAAGCAAAGCAAAGCAACTCAAATAAACCATATTTGGCCAAGGCACTTGGTAATCAAACGGGCACAACCCTAGATTAACGATATGGCAAATTTGAGGAGTGTTTTCGAACAGTTGAACGACGTCTCACTCCGGGCTGTTATTCAAGAAGAGGCCTACAGAGACATTAAGCTCACTATTAAGGAAACTAAAACCTACAATCCTTATGCACATCCAGTAGCAGTAGCGGATAGTTTAGAAAAATTAGGAATAGAAACTAACCCCTTTGCCGTCAAGGCGCATACGCATGCCGCGGCAAAGACAATAGAATTAGATATGTACAAAATAGTTTCTTTCTACCTCCCAAAGGAGAACCCCACCACCTTTATGTTCATGAAGAGGAGCAAGTTGCAATATTTTAGAAGAGGCCCACAGCAAAAAGATGTGTTCCTCAATGCTCACATAGAACCCAAAGACGTGGCTAGGTATGACGTGGACACCCTTTT
GGCTAATCTGCTGACCGTTACTCTGCAAAGATGGGGAACGCTTCCTCTATCGTTCAGACGATCAACGTCACTGGAGATGGCAATGTATTTAAACCATCAGCTGAAACTTCATCTACCGCTGTACCATCGTTAAGCTTATCACCTGGAATGCTGAATCCCGGAGGGGTACCATGGATTGCTGTTGGAGATGAGACATCTGTGACTTCACCAGGCGCATTACGTCGAATGACGTCAAAGGACATCCCGGAAACGGCAATAATCAACACAGACAATTCATCAGGCGCCGTGCCAAGCGAATCAGCCTTGGTGCCCTACATCGATGAGCCGCTGGTAGTGGTTACAGAGCATGCTATTACCAACTTCACCAAAGCTGAGATGGCACTTGAATTCAATCGTGAGTTCCTTGACAAGATGCGTGTGCTGTCAGTGTCACCAAAATATTCGGATCTTCTGACCTATGTTGACTGCTACGTCGGTGTGTCTGCTCGTCAGGCTTTAAA
GGGGCTCTGGATAGCTGACAGCTCCGAGCCCCCAGCTGGTAGCCTGTAAGGCACGGGCTCCGCTGGGTAGCCCGGCCGAGGTGAATAAAGGTCGTTTGGCTTTCGGCAAGTACCTGTGTCTTCTCATTTGTCTCCTCGACCCGAACAAGAACCACCCAACAGCTGGCGCCCAACGTGGGGCTCGAGGAGCAACAACCAAGTGAGGTGAGTACTTGCGAGACATCCCGGGATGAAGTTGAGCAAGCTTGAGAAGGCCCTTAAAAAGGTAAGGGTGACGCCCCAGAGAGATGATACTTATACAATAGGAAACGTCCTGTGGGCCATCAGGATGTGTAGATTGATGGGGCTGGATTGCTGCATAGATGAGGCTACAGCAGCGGAGGTGGCAATTTTGATAGGACGTTTCCAGTCGTTGGATTTACAAGACTCCCCTTTAAAGGGAAAGGATGAGAAAGCCATATTGACCACTCTGAAAGTTTTGTGGAGCCTGCTGGCGGGCC
GTTAATAACAATCTTGGTTTAAAAAATAGGAGGGACCGAAAACGGTTCAACCGAAAACGGTTGTATATAAACCAGCCCTAAAATTTAGCAAACGAGGCATTATGGAAAGTGCAAATGCCTCCACGTCTGCAACGACCATAGACCAGTTGTGCAAGACGTTTAATCTATCTATGCATACGTTGCAAATTAATTGTGTGTTTTGCAAGAATGCACTGACCACAGCAGAGATTTATTCATATGCATATAAACACCTAAAGGTCCTGTTTCGAGGCGGCTATCCATATGCAGCCTGCGCGTGCTGCCTAGAATTTCATGGAAAAATAAACCAATATAGACACTTTGATTATGCTGGATATGCAACAACAGTTGAAGAAGAAACTAAACAAGACATCTTAGACGTGCTAATTCGGTGCTACCTGTGTCACAAACCGCTGTGTGAAGTAGAAAAGGTAAAACATATACTAACCAAGGCGCGGTTCATAAAGCTAAATTGTACGTGG
ATATATATATTATGTATATTTTTACACAGCACACTAATAATTTTTATTTTATCTATCTCTATTTCTTCTATATTTCTTCTATATAAAAAAATTAAAGAGAATGTTTAGTGATGGTTTACGCGAAGCTGTTGGTTTGGGTAAGGTTAAAGGGTGTGTGTGTGTATGTGTGTGTGTGTGAGTAAATGATAACAAAGACATTTAATTAACAATTTTTTATTGATTCATATAACAAATTTTTACAATGCAAAAATCGTTGATTCAGGACAATGATGTGAAGGATTGGAAAACGCCGTACATTAAAAGCTACAAGTTACCTACTCAAATGTTGACCGTTAAAGACAAGGAGTTTATAGAGTATTTACGAATGGAGATTGCCGAGGATGCAGGAGGACCAGTAATGCCAAGAATATTTTTTAAACATGCATTTCAACCTGGATTGGGAGACAATAATTTATCCCTAACAACATTAATGAATTTCGAAATATCATATACTTTTGAAT
GGATCCCTCAACAGGAGGCGTCATGAACTTGAACCTCCCCTCGGACATGCCGGAGGACATCCGCCGGCAGATAGAAGACCTCGCCCAAAAGAACCCCGGCATGGCCCAGGGGCTCCTGCGCCTCTGGGAGGCGAAGCGGAAGCGGGAGGCGGGGGGCGTTTCTTGGAACGAGACCCCCGCTAAAACGCCCAAGGAGGCCCCCGAGGAGGAGCCCCCTTCCTCGGGGACCCCGGACCGGGCCGGCCTCGAGGCCGCCCCCCCTGAGCGCCCCACCCTGGCCAACACGGACTGGCGGGAGGTGCGGCGGTTTGAGTGGCAGGACCTCCTGGCCAAAGCGGAGCGCACCATAGAGGCCCACGGCTACAGGGAGGCGCTGGGCCCCCTCTTCCCCCTGGTGCGCCTCCTGTGGCCTACGCCATCCGGGAGGGGGCCCGCTTGGACCCCTCTAGGGAAGCCCATGTGTTTTTGCCCCAGTGGGAGGTGGCCCAGGCCCTGGAGGT
CTCGAGTATCCAGGTGGCAACCTCATTCCGTTCAGGTACGGTGCAGCGCCTGCATATCTCAGAGCACGGCAAAATTTGCGCGAAATATCCGGCTAAGGCGAAAGAACTGCGAACCGGTACGCTTAATGCCGTCTCTGATGAATGCATTATTTTTGATGAGTCCACTGCTGAAGGCGTGGGTGGTGATTTTTACGAGATGAGTAACCGAGCACAGGAGATCACTGCATCAGGCTTATTGCTGACGGCACAGGATTATAAATTCCATTTTTACGCCTGGTGGCAGGATCCTAAATACAGCGCCAGAGTGCCGGAAAGCGGGCTGAAGCTGTCACGGGAAAAAATGACGTATTTTTCTGCGGTTGAGAAGGCAATGAACATCACGCTTACTGATGAACAGAAGCAGTGGTACATCAATAAGGAAACTGAACAGCGTGAGGAAATGAAGCAGGAGTTTCCCTCAACGCCACAGGAGGCGTTTCTGACGTCCGGACGACGTGTGT
GTGAAAGGAAGGAATTGCATAATGACTTCACCACTCAAGCCCGGTCGTCCCGGTCGTTCACAAATGAGCCACGGAAAAGGGATGATGGCTCACCCCGATTCCAATTACCATCGCGCTGATTTGCCATTCGCAGAAGCGTCGGATAAGCACGACGCAACCAATCGACGCCGAGCAGAATTCCGCTCCGATCCGACAAATGGTGCCGAATCCATTACGCCGGATATGTATTTCGCCGAAGGCAACCCAGACCTTTTCGGACCCCAGCCCGCAATGGTCCAAGAATCGGCACAGACGCCTCCGGCGAAATTCCCGCAGCCGAATGTGCGTACCGGCGTGAACCGACAGGGGTAGACAGATGGCAGAGCGTGTAGAAGCACCGAACGCGCTCATGGGCAAACCGGACGGCCCGCACCTGTTTGTTCCTGAGCTTGACCTAGAGGTCCCTACGTTTGACGACCCGCGTGAGGATTTGATTCCACCGAAAGCGCGTGCTTTCAAAC
ACCGGATGGCCGAAATTTTTTGGTGTCCTCTCTCTCAATCCCGTCCCGCTACGTGTCGCATTTTCGTTGTTCCCGCAATATGTACGTAGCGCAATCTTAACCGTTGAATGGGGTCCCCACTTTAATTTGAAACTGCCCAATCACGTTGTGTCTCACGAGTTTCGATATTTATGACTTGGTGACTAAGTTGTGGGGCAATCCTGACATTTGAATTGTGCTTTAATTTGAAACGGTTGAGTGGACGTACTATGCTTTAAACGATGTTTCATTTTTTTATGAAAGGACCACAATTCAAATTATATGATCAACCAATAGCCAAGTGGACCAATTAAATGTATGTTGTATAGCCTCATTAACACAAATGAGTTTTGGATTTTAATTATAAATAGCCTATTGGTTGATATTGTTATTACGTCTATGTTTTCACACTGATTATATTGATTCAGTTCCTTTCTTTACCAATGTACATGTATCATAATAGGAATAGACGTGGATGGTCA
ACCGTGCAGCAGCCCCCGCTTTTGCCGTACGCTATAGCCGTTGCGATTATGCAACGTGGCGGTATTAGATACCGCCCATTGTAGGTTCTGCAATACACGCGCGGGAAACATGAAAAAAGTAAGGAAAAGACGCGCGTCAATGAAATTAAAATTGGACTATACCTGACATAGTTGGACACGTGGTCCATTCCTTTTAGTTGCTGTACGTCTATTAACGACTGTAATGGATAACCTTAACGACGAAGGACCCACCCATTCATTGGCTATGAACCTATTTGATATGACAATACCAAGTATAAAAGGACTATATCTCTTTACGTTTTCATTTGAATTTGAATTGCATTTCATTTCTATTAGTTTTGTTAACTATATTAATTGTTTTATTCTAATATAGTCTTTGACAGACTCCTCAACATCTAAGCATGTATACTATGCGGTATAGACATGGAGCTCCTCTCTCTGTACGACGACCAATTTATAGACGGACTTATGTCCGTCGG
ACCGGATGGCCGCGCCGGGGGACGTTCCCTCAACGTGTTGTCTCTCTATTGGCTCTCTCTCGCCAGCTGTTGCGCATTAACCCCGCCCCCTCCTCCCTCTGGTGGCCCTCTCAACGTGGCGTCTCTGTAATGGTCCTTTTCCCGCTACAATGGGCCCTTTTGTCAGTGAGTATTTATCTATCTCTTTAATTCAAATTAAAGGTAATTACTTTCATGTCTCGCGACCAGATTTGAATTTGAGACTATGTGTGTTGTCTTTTGAATATGGCCCATTGTACTACATGATGGACGTGGCTGATTTGAGACCGCGCTGCTGAGTTAAGTTAAGTCTTATTGTGAACTAGCTTTTCTATATATTGGGCCATGTTGATCTATTATATTCGATGTGACTCAGCAGTCTACCACGCTTAGTTGTTAATTAAACGTTTATTTTTGATAAAGTGGTATCATTTGATAATGTATCCTTTTAGGTCTAAGCGTGGTGCCTCATTTGTTGCACG
GTTTGAACTTAGTAATTGCATGTGTATAGTGTGTTTGCATCTTGCATTTCATAGTTTTGATTTGAGTGAATAGTTTCTTGTTCATCTACCGAGAGAACTGAAAACAAACTTGATACAACAGAATTCATTGTGACCCGTTGATCAAAGTCATAAATTGAATCTGTCGCGTACATTCAGCCTGGGACCCGTTGATCAAAGTCCTTTGCTGGCCTTGTTTGTTAGCTTTTCTCCGGATTTGAGGGTAGAGTTCTAGCTTCTCGCCTTCAACTCACACTTGTGAGAGATTGATTCAAGACGCAACTTCACACTTATCGCTTTTCTTATCAAACCGAAAATGTCTCTGATTCGGCGCTCCACATCTCACCAACTGAATGCTCTGGACAATAGTCTTCAAAGTTACCTTGGCTCGCAAGAGTTTAAGGAAGATATGAGAGAGCAGGCAGGTTTTGGTCGTTGGAAGCGAGTCAAAGCCTCTGCGGGGGAGAAACCAATCGTTTTAG
GTTATTGAAGAGCTTTGGAAGTAACATGGCACGCCGCATTACTTTGAACAGTTTGAAACCTCTGAGCACGATGAGCGATCATCCGTCTCTAACTCCTACCACCACCCCCACCGCCGCGACTGCCTCCACATCTACTGCTCCTTCAATTGACTCCTCCACTGCCTCCTCCCTACCGTCAACCTTCAACCAGATGATTTTCGAATTTAATGGTGCGAAGTACACTGGTGCCCCCCATGCTTGGATGATGCCTTACCGCGGTTTCGAACAGCACATGGTCAACATGGTGATTGAAACACGCCCAGACGCCACTTTCTCCCGCTTCGATGATCTCCTCTCTGCCATCGTCACCGCTCTCGCTGTTAACGGCATCACTGCTACCACCTCTCTCACCGACGGCGAACTCGTGCTTCTGCGCTTTGCTGACCTGGCCACTCGCCACGCTTCCCTGCCCTCTCCTTCACCTGCGATTTCTGACTGGTCCCAATCCGTTCCCGGTCCTC
AAAATAAAACAACCCTAAACCAAACAAAACAAAACAAAACAAACACAAACAACACACGCTCCCCAAGCTCATTACATTTGTAGAGTGATCTTTGTCATCCTACTCTTTGTGAGCTTTTCCGCAAATCAACCTGCTTGCTTTTGCGCCCCCTTCACCTTCACTCTCGCTCCCATGGAGCAAACCCTAGCTCAAGCTGTGTCACGGAGAAACAAAACAGACACACCTATGGCAGAAGAGCGGAAACATTTCAGCCCCATGAATTTTTCCGCAAACTTTGTTGCTCCTGAGCTCTTTTATAGTGCTAATGTGAGGAAAATCAAAAATATCTTCAAAGAGCGCAGCACAACTCGGTTTCTGGACGCGATTTCAAGTGACTTTGAGCTTGTCGCTTTTCTCACCTTGAGTCCTGCTCATTTAATGCAACTTGAAACAGTTCTGCGCCAAGAGATGCGTTCGTGCGCTGTGCCAATTGTCACCTCTGATGCTAGCTTTGAAACAGT
TGAATTCAAACGAGATGCCTATGAGTTTGGATTCGCTAGCTGTTGGGATGGTAGCGTTACTTGTGGACTACTACAGTAAAGCATTAAGGGCTAGCCTTAACTCCACTGGAATTGATAGAAGGTGGGGAGATCAGTGGCCTTCAACGGTTGAACTGACTGGACGGGGGGTAATCGAGTGGGAGTCCCCCACATTCTGCATTTGCAGTTCCTCACGATCCACAGCGATCGTCTGATTGTACCCAGGTTACTGCCGCGAGCGTAAGGGAGTGTTTTGGCAGACACAGTCTAAGACGCTGACTACGGTCGGTGTCAAGGATCCGAAACGTAAGCAAGTTTCTTGTTACTATTGATCAACAGCTACATCCTACAACAACAGCAAACATATCGTCCATCCTCAACCCAAGAATTCCACGTGAACATACCCTGAGTATACAATTCTTGGACAGGATGTCTGATACACCAAACTCTGATAAAGTCGCGTGTGGAAGGAAGCCCATGTT
CCCCAGGGCATGGCTCATTTGGCCTCCCCGGCCGCTAACTATGGCATCGAGGCGACGTCCATTGACCCTCTGTGACATCGAGGCGACGTTCTTTGGCCATCTTACTGAGTCCAATGACCCCTGAGGCTCATTCCCTGTGCCACCGATCAGCATTGCGGCATTCTACGATGCCCAGAAGAACCTTGAGGCGACGTACGAAGTCCATTATGCTGCTCCCTTGAGGAACTCATACCAAAACGCAGTGATGATGGTTCCAATCATGATGACCGTTGCCACCTTGATCGCCTGGGAGCGCCATGTGCGCGTCACGTGGGTGCCCTTGGGCATGTAGGCGGTGTGCTTCGTACGTCGCCATTCGGATTCAGAGGTGCGGAGTTCTTTGCGGGACATTGGAAGGACTCATCAGGGCGGTACTGTTCCGCCGACCTGACCCCTGTATGGGGCCAGGTTTCGTCCGAGGTTAACTTACTCGGTCACTTCAGCGTCACGAACTTCCTTGT
TTTGAAAAGGGGGTGGGGGGGCTTCGGCCCCCTCACCCTCTTTTCCGGCGGCGCATGTTCGCGTCGTCGTAAGTCTGGATTCCCAAGGCCCACTCGGTTCAACTTCGGTTTCCGGACAAATACAAAGAACCTCAGTCCTCTTGGTACTTTCTCGCCTGAGTCTACAAAGCGAGAAACCTGCCCCTCTAACGCCAGACGAGCGGCATAAAACTCGAACTTCTGGCACGTTCCACCACCCCTTCTCCTATCCCAACCCCCATTGCGCTCTCAAGGTCGCGCTTTTCCGAGACTAGCTCGGATTCAAAAAGTTCCTGGCACCCTTTACCCCTTCAGGCCCTTAAGGTAGGAACTGACCTTGTGCTGTGATCTCGGTGCGGAAGTGCTACTGCGTAGTGATTGTAAGATCCTTTTGTGGTTCTGCCCTGGCAAGGCTACAGAGTGCTGTGATCCGCTGCGGATGCCATCCTGGTAACAGGACCCCCAGTGTGCGCAACAGTATG
CTCCACAACATTCCACCAAGCTCTGCTAGATCCCAGAGTGAGGGGCCTATATTTTCCTGCTGGTGGCTCCAGTTCCGGAACAGTAAACCCTGTTCCGACTACTGCCTCACCCATATCGTCAATCTTCTCGAGGACTGGGGACCCTGCACCGAACATGGAGAGCACAACATCAGGATTCCTAGGACCCCTGCTCGTGTTACAGGCGGGGTTTTTCTTGTTGACAAGAATCCTCACAATACCACAGAGTCTAGACTCGTGGTGGACTTCTCTCAATTTTCTAGGGGGAGCACCCACGTGTCCTGGCCAAAATTCGCAGTCCCCAACCTCCAATCACTCACCAACCTCTTGTCCTCCAACTTGTCCTGGCTATCGCTGGATGTGTCTGCGGCGTTTTATCATATTCCTCTTCATCCTGCTGCTATGCCTCATCTTCTTGTTGGTTCTTCTGGACTACCAAGGTATGTTGCCCGTTTGTCCTCTACTTCCAGGAACATCAACTA
TTAAAACAGCCTGTGGGTTGTTCCCACCCACAGGGCCCACTGGGCGCTAGTACACTGGTATGCCTTACCTCGGTATTACGGTACCGATGTATATAGTACCTTTGTACGCCTGTTTTATATCCCTCCCCCACATGTAACCTTAGAAGTTTACACAAACAAAGACCAATAGGAGTCCAACACCCAGTTGGATTGCGGTCAAGCACTTCTGTTTCCCCGGACCTAGTAGTGATAGGCTGTACCCACGGCCGAAGATGAACCCGTCCGTTATCCGGCTACCTACTTCGGGAAGCCTAGTAACATTCTGAAGTCTCTGAGGCGTTTCGCTCAGCACGACCCCGGTGTAGATCGGGCTGATGGGTCTCCGCATACCCCACGGGCGACCGTGGCGGAGGCCGCGTTGGCGGCCCGCCTATGGCGAAAGCCATAGGACGCCTCTTAGATGACAGGGTGTGAAGAGCCTACTGAGCTGGGTAGTAGTCCTCCGGCCCCTGAATGCGGCT
AGGCACTTTCTTAAAATGTCGCTGTTTGGAGACACAATTGCCTACCTGCTTTCATTGACAGAAGATGGAGAAGGCAAAGCAGAACTAGCAGAAAAATTACACTGTTGGTTCGGTGGGAAAGAATTTGACCTAGACTCTGCCTTGGAATGGATAAAAAACAAAAGATGCTTAACTGATATACAAAAAGCACTAATTGGTGCCTCTATCTGCTTTTTAAAACCCAAAGACCAGGAAAGGAAAAGAAGATTCATCACAGAGCCCCTATCAGGAATGGGAACAACAGCAACAAAAAAGAAAGGCCTGATTCTAGCTGAGAGAAAAATGAGAAGATGTGTGAGCTTTCATGAAGCATTTGAAATAGCAGAAGGCCATGAAAGCTCAGCGCTACTATATTGTCTCATGGTCATGTACCTGAATCCTGGAAATTATTCAATGCAAGTAAAACTAGGAACGCTCTGTGCTTTGTGCGAGAAACAAGCATCACATTCACACAGGGCTCA
GGAATTTTAGTGGTTTCTCTGATTACATTGTCTGGCTTCTAGGACAGTTAGAAAGATGATGTCTATTCAAAGAGCTGCTCAAATTAACCGACAATTTGACTACATGTCAATTAAAGAACTGTGGATGGCGAAATTTCCATTGCATAAACCCGGTGATTGTTTGGATATGTTTAAAAATGGTGATTACACTGGACCAACAATGGGATGTATCCAAAAAACAAAAGCTTCAAAGAAAAATACAATTTTCCACATCAAGTCTGACTTTAATTCCACTGAATATGACGAACCTCCAATTAGCGGATTTAAAATGTTTACTCAACATTGCTGCCAACGTATAGATGAACATTTCTGTGGAGCCCTTCACCCTGTGATTAGTAATATTGAATTTGAGCATAATCAATTAAAAACTAGACCACAAGTGGCATCAGAGCTTAATCTGTTCATTCCATGTGGAATTAAAAATTTAAAAATAGAAAGTGGAGAAAAATCAACATGGATTG
CATCATCAATAATATACCCCACAAAGTAAACAAAAGTTAATATGCAAATGAGGTTTTAAATTTAGGGCGGGGCTACTGCTGATTGGCCGAGAAACGTTGATGCAAATGACGTCACGACGCACGGCTAACGGTCGCCGCGGAGGCGTGGCCTAGCCCGGAAGCAAGTCGCGGGGCTGATGACGTATAAAAAAGCGGACTTTAAACCCGGAAACGGCCGATTTTCCCGCGGCCACGCCCGGATATGAGGTAATTCTGGGCGGATGCAAGTGAAATTAGGTCATTTTGGCGCGAAAACTGAATGAGGAAGTGAAAAGTGAAAAATACCGGTCCCGCCCAGGGCGGAATATTTACCGAGGGCCGAGAGACTTTGACCGATTACGTGTGGGTTTCGATTGCGGTGTTTTTTCGCGAATTTCCGCGTCCGTGTCAAAGTCCGGTGTTTATGTCACAGATCAGCTGATCCACAGGGTATTTAAACCAGTCGAGCCCGTCAAGAGGCC
GAAAACAAAACGAAAACAAACAAAATCTTCGTAAACACCCTCCAACACACCATTCAATCCCGAATCGCCCGCAAACCAGCAAAGATTCGCATAAATGGCCCGTGTACGAGCATCTCTCTCCCAATTCACCGACCCATCACAAAAAATTCTCATACAAAGCGACCAATATGAAAATGTAAAGAAAACACTTGGTACATACAAACTAACCAACCCATACGCCCACTCCGAGTCCACCGCTGACTTATTAGAGGATTTAGGTATAGCAACTAACCCATTCGCTGCAGAACCACACACACATGGAGCTGCTAAAGCTATAGAAAACGACTTATATTACATAGCTTCAACCAGAATGACTAAGGAGGAACCAGTAACCTTCATGTTCATGAAAAGAGCTAAACTGCAATACTTCCGTAGAGGCCCCCAACAAAATGACACATTCATAAATCAAATTGTGGAGCCCAAAGACGTGGCGAGATACGACGAAGACACCCTTCATTCCA
ACCACAAACACTCCAGTTTGTTACACTCCGCTAGGAATGCTCCTGGAGCACCCCCCCTAGCAGGGCGTGGGGGATTTCCCCTGCCCGTCTGCAGAAGGGTGGAGCCAACCACCTTAGTATGTAGGCGGCGGGACTCATGACGCTCGCGTGATGACAAGCGCCAAGCTTGACTTGGATGGCCCTGATGGGCGTTCATGGGTTCGGTGGTGGTGGCGCTTTAGGCAGCCTCCACGCCCACCACCTCCCAGATAGAGCGGCGGCACTGTAGGGAAGACCGGGGACCGGTCACTACCAAGGACGCAGACCTCTTTTTGAGTATCACGCCTCCGGAAGTAGTTGGGCAAGCCCACCTATATGTGTTGGGATGGTTGGGGTTAGCCATCCATACCGTACTGCCTGATAGGGTCCTTGCGAGGGGATCTGGGAGTCTCGTAGACCGTAGCACATGCCTGTTATTTCTACTCAAACAAGTCCTGTACCTGCGCCCAGAACGCGCAAGA
GTATTCATCTGAGCATAAATACCCTTTGAGAACGAAAGACCATCTGTCAACCAAGCAAGTTGTCCATTCCGAAATTTCTAATAGGCGTCAGAATTTCGATTCCCACTACCTACTTAACTGTGGATTCAGTGGAAGTTTCGCTTGTGGACAGCTTCTGAGAACAGTTTAACGAGTGGAGGCTCGGGTTTTTCTGATCTTAGAAAGTGCATTCAGCGTGTTTTATCCGCTGTGCAACATTGGAATACTTCCTCGTCTAGTACGGGATAGCCCTCATTTTCAAGTGTTACCTCTGCACTTAGGGTTCTGTTGAGGTGTACTCGTTCGAGAAGAGCTTTTAAAATCGCAAAAGCTATTTATCATGGCACTTTCCAGTTTCAAGGCAATCTCTGTCGAACATAAAGATTTCTTGTCTCTGATGAATGAGGTTTGTGGTGTGATGCGAGAGCACGTCGCGGATTCCTCCACTTCCGGGTTGTCAGCCAAGGAAGCGCTAATCAAGG
GGCTAAAAAAAATGGCGCAATCCATAGTCGTAGATGGGGACTACGACGCTCTTGCTAGTAGATATCTTAAATTTGTTTATGATTTTGAAAATGTAACTTATCAAAATAATTACTTCGCCACAGATAAATTTAAAAAAGACATAGAGCAATATCTTAAATCAATCCATGATGGAGAAAAGATTACACAGTCTAAGATTGATGAAAAGGAAAAAATACTGTTAGATAGAGTGCCTGCTGAAGAAAGATGTTTAATTTCAAAATTAGTATTCGCATATGGAAAACATGGAAATGTAGAAAATAAACTAGTAAAATATGGAGTAAAAGATGCGTTATCGCATGCACCTCAAAAAGACGCTAAACCTTATGAAAACAACATAATTACGTCTGAAATTTTTAAAGAAAAATCAGAATACACTGATATATACATGGACCCATCAATTAATACATCCTGTCAATCAAATTGTCAAGCTATGATGTTCACAATTTCTGAAATGAAATTA
ACCTGTGGGCCGCGATTTTTTTTAAAGTGGGCCCGTTGATGTGATATGTCATCCAATCAGAACGCTCCCCCAAAGCTTAATTGTTTTGTGGTCCCTTATTTAAACTTGCTCACCAAGTAGTGCACTCCGCACTATGTGGGATCCATTATTAAACGAGTTTCCCGAAACCGTTCACGGCTTTAGGTGTATGTTAGCAGTTAAATATCTGCAGTTAGTAGAGAAGACTTATTCGCCTGATACATTAGGGCACGATTTAATTAGGGATTTAATTTCAGTTATTAGGGCTAGAAATTATGTCGAAGCGACCAGCAGATATAATCATTTCCACGCCCGCTTCGAAGGCACGCCGCCGTCTCAACTTCGACAGCCCATATGTGAGCCGTGCTGCTGCCCCCATTGTCCGCGTCACCAAAGCAAGATCATGGACGAACAGGCCCATGAACAGAAAGCCCAAGATGTACAGGATGTACAGAAGTCCAGATGTCCCTAGAGGATGTGAA
ACCGGCCACTTGGAGCCACGGAGCCACCACAATGGCACCTGTTAGAGCTGCTGCTGCAAAGAGATGGTGCTTTACGTTGAATAACTATACGGCAGAAGAAGAAGCTAAAGTGAGGGCCCTGCTCCCTGGTGAGTTCCACTTTGCAATATGTGGGAAGGAACGGGGGGAGCAGGGAACTCCTCATTTGCAGGGCTTTCTACATTTTAAAAAGAAGCAGCGACTTAGTGCCCTGAAGAAACTACTTGCCCGAGCTCACTGGGAAAAGGCCCGTGGCTCAGATCATGATAACGAGGAGTATTGTAGTAAGGAAAACGACGTGATACTCACCATTGGGGAGCCAGTTCAAGGCAACCGGAGTGACCTTGCCGGAGCTGTTGCCGCCGTGAAGGCCGGAAGGAGAATGGTGGATATCGCGCGAGAGTTCAGCGAGATCTACGTCAAGTATGGGCGTGGTCTGAGGGATTTGGCCCTGATGATTGGACAGAAACCCCGTGACTTCA
ACCCAGCCTCGGCACCCGCTCCTTGGAACCCTCGTGCTTTCCGCGTGCTCTCTCTCTTCTTCACAGAAATGCCTTCAATTACCTCTGTCTTCTGGTGTTTCACCCTCTTCTTCGCTTCCTCCTCTGCTCCCGACCTCGTTCCCGTGTTTGAGAACACTCACGTTAGTTACGCCTGCTGGCAAGAGGAAGAGTCTCCCACGACTCGACGTCGCCACCTGCAGGGGTATCTCCAATTGAAGGGTAAGAGGACTCTGAACCAGGTGAAGGCTATATTTGGGGATCTGAATCCCCATCTTGAGAAACAGCGAGCTCGTAAGACAGACGAAGCTTGCGACTATTGTATGAAAGAGGAAACTAGGGTTTCCGGTCCCTTTGAATTTGGGGATTATTGCCCTAGTGGTTCTCATAAACGCCGGCAAAGGGAAAGTGTAATTCGAAGTCCGGTGAGAATGGCTGAAGAAAATCCGTCCGTTTTCCGACGAGTCAAGGCTAAGCTTGCG
GTGACAAAGACATAATGGATTCCAACACGATAACCTCGTTTCAGGTAGATTGTTATCTATGGCACATAAGAAAGCTACTCAGTATGAGAGACATGTGTGATGCCCCCTTTGATGACAGGCTCCGAAGAGACCAAAAGGCATTAAAGGGAAGAGGCAGCACACTTGGACTCGATTTAAGAGTGGCTACAATGGAGGGGAAAAAGATCGTTGAGGACATCCTGAAGAGTGAGACAAATGAAAACCTCAAAATAGCCATTGCTTCCAGTCCTGCTCCTCGGTATATCACCGATATGAGCATAGAGGAGATGAGCCGAGAATGGTACATGCTGATGCCTAGGCAGAAAATAACTGGAGGCCTTATGGTGAAAATGGACCAAGCCATAATGGATAAAAGAATTATCCTTAAAGCAAATTTCTCAGTTCTATTTGATCAACTAGAGACATTAGTCTCTCTGAGGGCATTCACAGAAAGTGGTGCTATTGTGGCTGAAATATTTCCC
AGTAAAGTCCAGTACTAGTTAAAGACACTTGACCAGGATGACTACTAAACTTTTCAAGCAGACCATTATTCCAACCAATAAGGACGTAGATGAGAAATACATCTACTTCATCGAACGCGCAGACCACAAAACCATAAAACCACTACATCCATCATTTGAATCATGGCAATTCGCAGGCAACCAGCACGCCCATCAACTCGAACAAGGGTACTCTGAAGGGCATAGGTTCATCACGAACTACAACGCAACGAGCAGACTTAACAGCGCAATGACACTTCAAATCATGAACAAACCAATGATTACGATTGTCAAGAAGTTCACTACTAATACGCCGCATCAAGTCACCACTATACCTGAGGGTTATTCTTTCGGAGTAGTGAAGGAAAAGCTGTGCACGAACGAACAACTACTGTCCTTGCTTTCACTCACCGCTGAACCAACTGCTGAAAGTGATGAAGAGGTTAATGATGTTTCCCGAGACGACGAAGCAGAGAAGAAGG
AGCAGAAGCACGCACTTTCTTAAAATGTCGCTGTTTGGAGACACAATTGCCTACCTGCTTTCACTAATAGAAGATGGAGAAGGCAAAGCAGAACTAGCTGAAAAATTACACTGTTGGTTCGGTGGGAAAGAATTTGACCTAGATTCTGCTTTGGAATGGATAAAAAACAAAAGGTGCCTAACTGATATACAAAAAGCACTAATTGGTGCCTCTATATGCTTTTTAAAACCCAAAGACCAAGAAAGAAAAAGGAGATTCATCACAGAGCCCCTGTCAGGAATGGGAACAACAGCAACAAAGAAGAAAGGCCTAATTCTAGCTGAGAGAAAAATGAGAAGATGTGTAAGCTTTCATGAAGCATTTGAAATAGCAGAAGGCCACGAAAGCTCAGCATTACTATATTGTCTTATGGTCATGTACCTAAACCCTGAAAACTATTCAATGCAAGTAAAACTAGGAACGCTCTGTGCTTTATGCGAGAAACAAGCATCGCACTCGCA
AAGTTTTTTAGCCTGGAACTGACACATTCCTACAGGAACGAGCGTAAGAGAATGGCAGACCAAGAGCGGAGAACGTTTGGATCATATAAAATAGAAGAATTGACAATTAAAAACGACCAACCAAATAGAAACACAAATTCATCGACTTCTCAATCCACTGAAAATCGTCTTTCAACCAAGAAAATCCCCCTACTCGATGACGGCATCTTCGAACTTCTGAACTACCTTATTGATGGAACCAACTTCGACAAAACTTGTTATTGTGGTTTTAATTATTCTCATCTCCCTAACCTTGAACGTGAATTTAACGTTGCATCTATTTATGTCCGCGAGAATTTTGAATTATGCACTGAAAACTTAGATTTGAAAGATTATGATAGACAGGCAAATATAAGCGTGAAATCTCCTGATTTTACTTTGCTTCTAGAATATACTCTTAAACCATCATCAGAAACCGATCCTACTATTCCAGAGAATGAGAAAGAAGAGAATGCTAAACC
GTAAAATCTGAGGATCGAGGTTCAATTCCTTGACGACCTTTGGTGTTATCGATTGTTTGAACAAATCAATCTTTTAAACTTTTTATAACCTTTATTAATATGTCTAAGCCATACGTTCCTGATTTCGAATATCAGATCCCTAGTTTCCAATGGCTGATTGATGACTCTTTGAAGAGAGAGCCAGAAGTCGCCCTTGATGTAGAAACGGGAATGGACGTTAATAAAGTTTACCTACCTGAATCCGGATTTGTAGCGGATGGCTCATTAGCTAGCTATATCCTAGCTGTTCAACCTGTTGTTAAGGGTGAGGGTTCTTTTGAACCACCTTTTGACCAGGCGCGCTGGGGTGTGTGCTGCGAACATGCCGCGAGTGCTGCTGAGATTTTTACAGACCGTCATTTGTTACCAACGGCTGAGATTGCTAGGATGTTGTATTTAGACATTCCAGGCAGTTTCATTGATGAATCTGAAGAAGATGATTGGGTCGTTGAAGATACTAC
GGTCAATCGGTGTCTCTCAAACTTGGCTATGCAATCGGGTGCTGGTGTCTTATTTATACCTGGACACCAAATGGCATAATTGTAATTTAGTAAATGTAATTCAAAATTCAAAATCCAATCGTGGCCATCCGTATAATATTACCGGATGGCCGCGATTTTTTTCAAGTGGTCCCACCACTGACATCTCAGCCCCACTGGGAAAATCATAGCCGTTGAATCGTAACACGCGTTACATATCCAATTGATTTGCAGTGTATTTATTCTGACTATAAATGTGATGTTATGGCGTCATTTGTTGTTGTGAAATAGCATGAGAGTTCCTATTAGACGACCTTTTGCTTAAACATGAACCCCTCCTCCGGCGGTTCCTATGTCCGTTATAATTATCCCTACGCCAATTACTTTGGCAGGAGGGTTGGCAACCGTGTATATGGAATGCCCTTTGGTAGTACCACCTCTGTCCGGCGACCAATTAGAAGTACAGTTCGGAGGAATTTATT
TAATATTACCGAATGGCCGCGCAAATTTTTAGGTGGGCCCTCAACCAATGAAATTCACGCTACATGGCCTATTTAGTGCGTGGGGATCAATAAATAGACTTGCTCACCAAGTTTGGATCCACAAACATGTGGGATCCATTATTGCACGAATTTCCCGAAAGCGTTCATGGTCTAAGGTGCATGCTAGCTGTAAAATATCTCCAAGAGATAGAAAAGAACTATTCACCAGACACAGTCGGCTACGATCTTATTCGAGATCTCATTCTTGTTCTCCGAGCAAAGAACTATGGCGAAGCGACCAGCAGATATCATCATTTCAACGCCCGCATCGAAGGTACGCCGACGTCTCAACTTCGACAGCCCCTATGGAGCTCGTGCAGTTGTCCCCATTGCCCGCGTCACCAAAGCAAAGGCCTGGACCAACAGGCCGATGAACAGAAAACCCAGAATGTACAGAATGTATAGAAGTCCCGACGTGCCAAGGGGCTGTGAAGGCCCTT
TAATATTACCGGATGGCCGCCCTTTTTTTTATGTGGGCCCTCGACCAATGAAATTCACGCTACATGGCTTCTTTATTACATGGGGACCATTAAATAGACTTCCGCACCAAGTTTTGATCACAACATGTGGGATCCACTTATGCACGAATTCCCTGAAAGTGTTCATGGTCTACGGTGCATGCTAGCTGTGAAATATCTTCAGGAGGTGGAAAAAACATATTCTCCGGACACAGTCGGCTACGATCTTGTTCGCGATCTTATTCTTGTTCTCCGCGCAAGGAACTATGTCGAAGCGACCAGCCGATATTATCATTTCAACTCCCGCGTCGAAGGTACGCCGACGTCTCAACTTCGACAGCCCCTATGTTTCCCGTGCAGTTGTCCCCATTGCCCGCGTCACAAAGGGAAAGGCCTGGACAAACAGGCCCATGAACAGAAAACCCAAGATGTACAGGATGTATAGAAGTCCCGACGTGCCAAGGGGCTGTGAAGGCCCTTGT
GTTAAATTGTAGGATGGATGCTCAACGTACTAAGGATGAAAACAAAAAAGATGAACCTGGAGCTCCCTATTTGGATGGTGACGTGTTATCCAGAGATAATGGGGCTCTACTATCAATTTTCGCGCTGCAAGAGATCATGCAAAAAGTCAGACGGAATCAACAGGAATTAGCAACACACGCGCCAGAGATTGATGGAACTATACCAGAAGTAGCACTAATAATACCAGGAATCCGGGATTTACTTAAAACTAAAGCCTACAGAGTAGAGAAGAAGCCATTAAAAAGTTTTCGGGCAGTGAGCATGCAAAGTACCGATTTTTTCTTGAGAGTTGACACTTACTATGAGAGGATGTCAAAGGTAGGTGAAATGGTAGATGAAACAAAGCCAGAGGCGTTTTATGAGACAATTCTGAAGAAAATAAGGCATTTAAGGCAAGAGGGTGCTTTTTTATTACAAGATATTGAGACGCATAATCATCGTGGAGCAGAGGTTGCGGCGT
GGAGTGAACCCCGGAGGGGGTTCGCTGAAAGCCGAATCGAATTCGACTTTGCGTGATTCACATCACGTCTTACTCACGATACTAGTACCGCGAGTTATCTTGTGGTAATTAAAAACTACCAGGAGATAACTTTATGAAGAAAAGGACAAAAGCCTTGCTTCCCTATGCGGTTTTCATCATACTCAGCTTTCAACTAACATTGTTGACTGCCTTGTTTATGTATTACCATTATACCTTTTAGGAGATGGTGTCATGAACATGTACAAATGGGTACCTGAAAGTATCCGCGATTCTGGCGAGGGGCAACCCTCTTATTCAAATAATGGTGATTATGCACCGAGCGGCCCTTGGGTTGCTGCGGGTATTCATACCATGCCACAATCGCTGCGGGATTCCATGAGAAATTCTATCATGGTCACCGCGCAAGCTCGTCGTGATGTCATTGGCCCCGAATGGGGCCCTGACGGACGCTTTACTGGATATGCTTCAGTGATCGGGAC
AAATAAAACCCCTCCACAATAGAACCAGACCCATGGACTCAACGCGTCAAGTATCCCTTACACTGCAACAGATTACAAAACGACTACACTTACTTATTTCCACGCAACATAATCTGACCTCCTCAAAGCAAGATACACTAACAGTACAGACCAATAGTATTGCATTTAAAGCATGGTATGATACACTACAACGAAGGACAGACATATTATTCAACAAGACGGAACTAACACTTGAGGATATTACTGGATTTGACACATCAAGTCAGGTTGGCATCTATCACACGAGCTTGATTTTATTACTACTGCAAGAAATTAAATTTAGAGTTACATTATCATCGTCAGCTGAAAGTGATCTGGAACGGATTGTATCACCACCACATTATGAATTTGGAACATCATCATTTAGAGTTAATGAATTGGATCAGCATATTGAAGCAGCATCCGTGAGATATGTCTTAAATTACGATGCTTATAAGATTGTTCGAGATGCTGAGGCAATT
ATGCCGAATTATTCATACACCCCCACCATCGGGCGTACTTACGTGTACGACAATAAATATTACAAAAACTTGGGCTGTCTTATCAAAAACGCCAAGCGCAAGAAGCACCTAGTCGAACATGAACAAGAGGAGAAGCAATGGGATCTTCTAGACAACTACATGGTTGCCGAAGATCCCTTTTTAGGACCGGGCAAAAACCAAAAACTTACCCTTTTTAAAGAAATTCGCAGTGTGAAACCCGATACCATGAAGTTAATCGTCAACTGGAGCGGCAAAGAGTTTTTGCGTGAAACTTGGACCCGTTTTGTTGAGGACAGCTTCCCCATTGTAAACGACCAAGAGGTGATGGACGTGTACCTCGTCGCCAACCTCAAACCCACACGCCCCAACAGGTGCTACAAGTTCCTCGCTCAACACGCTCTTAGGTGGGAAGAAGACTACGTGCCCCACGAAGTAATCAGAATTGTGGAGCCATCCTACGTGGGCATGAACAACGAATA
AGTATGCTTTCCGTCAAAGTTTGCGACCTTGTACACGTCTATATAGCTCTTTCTGGAAAGCACATAACAATTGCGATAACGAAAAACTATCATTATTGATAAAAACCAACCTAACCGACATAATTCAGTGTAATAAACCTGTGATTAGTCACGATTTTGCCCTTTAAACGATTTAAGGATATCTCTTCACGATTTTATTCAATGGCTTTTAAATTTGACGCTTCTAATCTCAACAAAACTAGACAAGCACTTGCCACCATGTCTAACCCCAGTTTTCAGCCTAAAGGTTTTCCATCTAATAGCACTCAATTCAATGGTTCTAACGGTAGAAAAGGTAAATTTCCAGATGCCAAAAAAACAACTCTAAGTTCGCCTCCGCTGTTCAATGAAAGTCAAAAACCGAAAACAGTATCATCTATGATAACTTCTCCCATTATTGGTTCTGACCGCATCTTCACATCGTCTGAATTCATCCATCCTCAGAAGTTCGTCATGACTGA
CGTCGGGTGGGGGAGTGGTCAACCCAACCTGGCTGCATATAAGCAGCTCGCTTTGCGCTTGAAGTGAGTCTCTCCCTGAGAGGCTACCAGATTGAGCCTGGGTGTTCTCTGGTGAGTCTTGGAAGGAGTGCCTGCTTGTAGCCCTGGGTGGTTCGCAGGCCCCTGGCTTGTAGCTCTGGGCAGCTCGTCAGGTGTTCCTGAAGAGGCTCATCGGGGGCTCCCTTGCTTGGTCTTGGTAGACCTCTAGCAGTCTCGGTGGCCAAGAGGCTGTGGGATTGACTACCGCTTGCTTGCTTTTAAGTGCTCAATAAAAGCTTACCCAAGTTAAGAAAAGCAAGTGAGTGTACTCGCCTATTTTGTCTTTGGTAGAAACTCTGGTTACTGGAGATCCCTCAGATCGGTGGCAGAGATTTGATATCTAGTGGCAGTAGAGAAAAAATCCCCAGCAGTGGCGCCCGAACAGGGACTTGACAAGGGTTCGAGTCATTCCAACCTGTAAG
ATGAGCCAAGTTCCGAACAAGGATTCGCGGGGAGGATAGATCAGCGCCCGAGAGGGGTGAGTCGGTAAAGAGCATTGGAACGTCGGAGATACAACTCCCAAGAAGGAAAAAAGAGAAAGCAAGAAGCGGATGAATTTCCCCATAACGCCAGTGAAACTCTAGGAAGGGGAAAGAGGGAAGGTGGAAGAGAAGGAGGCGGGCCTCCCGATCCGAGGGGCCCGGCGGCCAAGTTTGGAGGACACTCCGGCCCGAAGGGTTGAGAGTACCCCAGAGGGAGGAAGCCACACGGAGTAGAACAGAGAAATCACCTCCAGAGGACCCCTTCAGCGAACAGAGAGCGCATCGCGAGAGGGAGTAGACCATAGCGATAGGAGGGGATGCTAGGAGTTGGGGGAGACCGAAGCGAGGAGGAAAGCAAAGAGAGCAGCGGGGCTAGCAGGTGGGTGTTCCGCCCCCCGAGAGGGGACGAGTGAGGCTTATCCCGGGGAACTCGACTTATC
ACCAAACAAGAGGAAAAACTTGTTTGGAATATATAATAATATTAAATAGTATTTTAGGGTTAAAGTAATACTTTAAAGGGACAAGTCACAGACATTTGATCTTAGTATAAATTTTTATAATGGCCGGGCTACTAAGTACTTTTGACACATTTAGTTCCAGGAGAAGTGAGAGCATCAATAAGTCTGGCGGAGGAGCAATTATACCTGGTCAAAGAAGTACCGTTTCTGTCTTCACATTAGGCCCGAGTGTGACAGATGATGCAGATAAATTATTAATAGCAACCACTTTCTTAGCCCACTCATTGGACACAGATAAACAACACTCTCAAAGAGGAGGATTTTTAGTATCACTCCTTGCAATGGCCTACAGTAGTCCGGAGTTATATCTCACTACAAACGGTGTCAATGCTGATGTCAAGTATGTGATATACAATATAGAGAGAGATCCTAAAAGAACAAAAACAGATGGGTTCATTGTCAAAACAAGAGACATGGAGTAT
GGTAAATGTTCTATAGCTAATTAAACCTAACAACTATGGTTTCCCCTACAACACCAATATCGTATACGTTATTACCAGATTTTTTCCACCCATTTTCAAGTTTCACCTCTTTGTCATATAGTCTGTAATTTCTGGAGAACACATTTCTTTGCATTAACACCTCTGACCACATCCAATTATTGTTAATAATGCGTGGTATTAACTCTCTCATTAAAGGATGCTTTATTACTATGTTTTCATTTATTGATGCATACGGTTCTGTGCCAATGAATTTTATATTTTTCTTGTCTCTTCCAAATCCAAGATGATCTATGTCTTGAGATATTCTATTTACAATGCTTTCCTCAAGCTGAAACTGTGCATTTATGGCATTGTAAGCACCATAAGAAAATATTGTTGATATTAAAAGAATAAAAGAAAAATATATTCTTGATATTAACTGCTTATCTTCAAAAGCATAGAATACGCATAGGCAACAAAAAAACATAAAGCCACCCATA
ACTAAAGCGCGTGTGCGCTCTCTACCTTAATGTTCTAACCGGCCCCCGTCCCCTGTCCCCCGTCGCTCGGGCTTGTACCCTCGGATATGTACGTCGTTGCTCTCCCTACGCGCGTACCTGCCTGCCTGCCTGTTCGTAGCTGGTTCCGTCCCCTGCCCCCTGCCCGTCCGTCTCTCCCCTGCCCGTCTCTCGGGCCGGTCGGCCCCTGCCCCTGCCCCGCGCGGGCCGTCTCTCCCCCCGCCCCCTGCCCGTCCATACGGGCCGTCTCTCGGGATTCTAATGGGCCGTGAAAACGGCGGATTCGGTAAGTACGGCCCGTTTCCCGTCCGTCTCTCCGGTTCCGTCCGTCTCTCCCCGTCTCTCCCCGTCCGTCCGTCTCTCCGGCCCCCCTACCCTATCCCATAATCCGGTATATCTGCCTCTTTTTCGTTTACCGTGTTTTACCGCATCGAGGCTTGTACCTACCACGTTCGGCGTTTCCGGTGTTTTCCCTTTTTATA
GTTATTGTTTCCTTCCTTGCTTACTCGCCTTAAACTTCAAACATGGCCACCGCAGGAATCACCGCCGCTATCGACGACCTTGTCATTAGCCGCATTGATGAAGCAATTACCAACAACACACTTGTCCAACGACTCCGCAAGAAGGTCTCCTCCCTGTGGAAGGACTATGACGCTCACGTGTCTGACCCCACCGCCCACGAACTCCTCACCATGCCTGCCGCACTTGCTGACCTCCCCCCTCCGCCGCCCCCGACTGATGATGAGATCAATCGTAGTTTCTACGCGACTGCTCTGCCAAGCGTTGTGCCGACCTCCGACACTCTGTGGGGAACAGCCAGCTATGAGATAATCGGCCGCGCGGTCCGTATCGCATCGAGTGACAAAGCGCCGAGGTTGATTTTGCACGTCACGGACGAAACCATCCGCCTGGAGGTGCCGACAATGTCCTTCACTCTCGCCAGCCCTTTGTCCACTGGCTCTCTACTGCGCGTCACGCTCCC
CATCGAGATCTATTGCTACCCTTCCAAATGCATATGAAGTTGTTGGCTGACTTGGTTAAGATGGTTGATACCTCAGGCGCATTTGGGACCAAACCTCGAACCCAACCAGTTGTGATTTGGTTGTTTGGTGAAAGTGGCGTAGGTAAGTCAGGCATGTCCTGGCCCCTAGCCATTGATCTGAATAATATTTTCATGACAAATAAGGAAGATGCCCGGAACTTCTCGCGCAACATATATATGCGAAATGTTGAGCAGGAGTTTTGGGACAATTATCAAGGACAAAACGTAGTTATATATGATGATTTTGGACAACGCAAAGATTCCCAAGCAAAACCCAACGAAGAATTCATGGAATTGATTCGTACAGCTAACATCGCTCCATATCCTTTACATATGGCACATTTAGAAGATAAACGAAAGACTAAATTTACATCAAAAATTCTACTTATGACATCCAACGTTTTTGAACAGAGTGTAGATTCTTTAACCTTTCCTGATGC
TGGTATCAGAGCAAGGTTAAGATTGATGGCATTCATGGGGTAAAACCCTAAGATAGGGGCCTGATTGAGTTCTACGTTTCTGTTAAGGTAAGATTTCCTTTCCTGATAAGTCGAATAATTTTTATGTATCTTTCTCAAGTAATCTTGAAAAACTGGCATGATTATTGAATGAAAAATGAGCTATTACCAAAAACAAAAAAATGGAGTTGGGAAGACAGAGGGGTTGTTTGCAGAAGGCCGTTCTAAGCCAAGTTTGGGCGTCAAAGGCCGTGTCAGACCCGGAGATCTTCTAATATCCTCCTGAGGTAATAAGCGCTTCGTGAAGTAGTTCAATAATTATGACTAGTTATTAAGAGAGCTTGGGTAAAAGGTAGCATCAAAAGTTAGTAAGACGTAAAGGAAGGAAGGAAAACCCTCAGATAACGTGTCTCATGAAGGTTACCCCTATCCTTCTATTCTGAAATTACTTCTACCTAACCTTGTATGAACTCCGACCTCAA
TGCTTAACCGTGAGAGTTGGTGATATATGAGATGACTAATATGCAAAATAACGCAACATTTGGGGCGTATTTAGAATTGACAAAGAAACAACAAGCCTATATTCAAATTAAGACGGATACCGGCGCTAAGGATATGGATATTGCAGAACAAATTGATGTTAATAGAGCAACAATATCTAGGTGGAAAGCTAATGACAAATTTAGAGAAGGTTTTAAAGGATATCAAGCTGAACATCTACAAAAGCAAGTGCCTAAAGCCCTACAGACTATGATTAATCTATTAGACGCCAAAAGTGAATTAGTACGATTCCAAGCGTCAAAAGATATCTTAGATCGTACAGGTTATAATCCAGTCGAAAAACAAGAAGTTTCAATGCAGGGTGCGGTGACGTTCAATGACGACATCGATTAATTTATCTGAATTGATACCCGAGCATTTCCATGATTTATGGCGAGCAACGAAAGACCCTAACATACTAAATGTGGTTGGTAAAGGTGGA
CAAGATGGATAACCTCCGTGAATGCATAAACCGCAAAAGAAGACTACTTGCCTTACCAGATGTTCCTGAAACTTCGGATGCCTTTCTAAGTGATTTGAGACATCTATACATGTGTGTTGCTTTCTGTGATCAACACAAAACCACTGGAGACGAATCAAGATTCACCAACCTGGAATTACTTGACCAAGATGAAGCACTAGGTGCCCAAAGAGCTTTTGAAGCCAAACATGGAATAAAAGGAGGTTCTTTAGGAGACGTTCTTGACCATGAACTGAAAAAGGTCATTGAATTTACTTTTACTTCTGGAAGTTTGTATATTGCCGAACAAAGAAAAAGAAAGACTCAAGCAGACTCAATAATTGTGTGCGTTTCAGAAGGACTTAACGACTTCAGCGTATCACACGGAGTGCTAGACATGGGACTTGTGGAAACAGGGGTGAATGCAGTAAGAGATTTCTGCACACAAAACGGAATACCAATGAAGATAAATCAGGTAGGAT
TTGAAAAGAAATTTTCAAGTCTTCGCTGATCGTAAAACTTTCCCTCTTCTCATCGAAGTTCAGGTAACGCCTGACACCCTCTTTGTTACGAAATTGTTTTCTTTCTCTCTCTTGATCCTGCTTTTCTCAAATCCTGTAACCAATCAGGTTATCTTTGTGGTGTATTGAAGAACCACTATTGAAGTGTAGGATAGCGCCTACCATTTGAATATCAGGATAGCGCCTGATTTCTCTTTTTTTTTTTTCTAATGTCAACTCACTCCTTATAGCCTACAATGGGTTTTAAGGAACTGTTTTCTTCTTCTCTCGGCGATGCCGCGAGAGCTAAGGTTTCCCTTGTCAGGGGGATGTCGGGGTGGCTTGATACCACCTTAGCTACTGTCCAGGCTGCCGGACCTGAAATCCGGAACTACGCATACTCTGCCCTTTGGGCTGAGGTTGATTCCGTTAAGGAATTGATGCCGGTAACGCCGGCTATGCTATGTGCCCAACTCCGTAAG
ACCGTGGGCGAGCGGTGCCTCTGGCGAACGCAGTGGGTCCCACTGCTTGTTTGGACTGGATTTGACTTGTATTGGGCCAAGTTAATGGGCTTGGAAGTGTTTGGGCCTTTGAAATTGGCCTTTTATGTGGTTTAGGGCTCTGTCTGTTGTAAGTGATATGTGTGTAATTATGCCTTGCTGGTCTGTGTTTGGAATTTAAACGGTGAATGTTTTATTGAATACGTACGGTTCGATTACATTTATTCCTAGAATATCTGGGTTTTCTAGTACAAGTATATCAAGCCTTTGAATTATGTCTTCTATCTCGATCTCATCTATTTTTGCCCCGTTGTTTGCGAATAGGAAATTCGCTATGATGTTCCCTTCAAAGCCGTTGAAGTCGAATGGAACGTGCATGTCTCCGTACGTGTACTTGACGATCCCTTCATACTTGATGATCGCTGATGACTTGGTGGATACCAACCTCATGTGAATGAATATCTTCATGTCCTCCATGATGC
GTAATCTGAACCACTGCTGGCCGTCTTTTGACCCTCAGCTTTTATTTTACTGCTTTTCAATTTCCTTCCCACGTGAAAGCCCTTCTCACGAAGCCCTTTCACCTTCTTCTGCCCAATTGCCTGCCCCCGCACCCAATTGATGTCTAATGTCGTTCCAACTAGCCTTGGACGCTCTCTCCCATACTACTCACCGGGACTCCTCTGTCTTCCCGGTTCTGGACTCTGTGTCCCAACCACTCCGCTCCTCCATTCAGGACTACCCATGGATAGTCCCAAAGGAACACCTGCCGTTCCTCATCCAATCCGGGATCCAAATCTCCGGATTCGGTTCAACCCCCCACCCTCACCCAGTTCACAAGGTCCTCGAGACCAACCTTCTGTTCAACCATTGGAACCACCTCTGCCGGGTTCCCTCGACCGTGCTTTTCATGAAGCCCTCAAAATTCAGGAGGCTTCAGGAAGCCAACCCCCACTTCTCCCAACTCCTCAACTACCGGCTG
AAAACAAACCAAACCTGAACCAAACACAACTACACAGCACAAACTTGACTTAAACTTGATAAGGACACCCAGCAAGGCCCTGTACATTTATTAAGCAAGTATGACAGCTGTGCAAAAGCTTTTTGACCAAATTAGCGACCCCAACACCAAAGCAGGCTATTCTAACGCGTGTTTTGAAGCAGCTCAAAACGCCTCCAAGAAAGCACTTGCAATCGCCCCCTTCTCTGTAACCAACCCCGAAGCTTTAACCCTTGAGCGAATCGGGATTACCACTTCCCCTTTTGCTACTACTTCACACACCCACGCTGCTGATAAAATCATCGAAAACGACTGCCTTTCCATTATTGGCCACTACCTCCCTAAGAAAGAAGCAGTTACTCTAATACAGCTCAAGCGTGGTAAACTCCATCTATTAGGGCGCAACCCAAACCTGGACAGATTCCAAAATTATTGTTACGAGCCTAAAGATGTCCTTCGCTACGGGCTAACAAATCCGAACT
ACCGTGCAGCAGCCCCCGCTTTTGCCGTACGCTATAGCCGTTGCGATTATGCAACGTGGCGGTATTAGATACCGCCCATTGTAGGTTCTGCAATACACGCGCGGGAAACATGAAAAAAGTAAGGAAAAGACGCGCGTCAATGAAATTAAAATTGGACTATACCTGACATAGTTGGACACGTGGTCCATTCCTTTTAGTTGCTGTACGTCTATTAACGACTGTAATGGATAACCTTAACGACGAAGGACCCACCCATTCATTGGCTATGAACCTATTTGATATGACAATACCAAGTATAAAAGGACTATATCTCTTTACGTTTTCATTTGAATTTGAATTGCATTTCATTTCTATTAGTTTTGTTAACTATATTAATTGTTTTATTCTAATATAGTCTTTGACAGACTCCTCAACATCTAAGCATGTATACTATGCGGTATAGACATGGAGCTCCTCTCTCTGTACGACGACCAATTTATAGACGGACTTATGTCCGTCGG
GTATAAATTTTGTATCCGATAGTAGCACATAGAATCACAATCACATCCCCGTTTTTTGAAATTTTATAATTTCTACAGCAAATTTTATATCAAATGCCTAGGAAAAAGGAGCAGGCCAGCAAGAGTGAAAATGAAAAGCAAACAAGTAACGTTCAAGCTCAAGATTTCAAAACTGCGATTCAACCTGATACTGCTACTGCACAACTGATCAAAACATATTCAAACCCAAAACAGCGTGGAGATAAGGGAGAAATTGTTTACGATGGAGGGCAGAGCTCTAAGCTTGCCGAGGTTGTTGATCAGACCACTGAGCCGCACAATGCAGATGGAGCTGTAAAGGATGGGAGGATAGCTCCAGTGAAGTTAGATTTAGAGAAGCAAAAACTTGATAAATTAAAGTTATTTGAAGCATCACCTTTCGACCCTTTGACAGTGAAGAATAATCAAGATGTTGTGGACAAGTTGTACGCTACTCAGTCATCATCAATTCAAGAAGTTGT
TAATATTACCGGATGGCCGCGATGTCTTTAAAATGGGCCCCGCCACTAACTACTGTCGTCCACTAACAACGCTCCCTCAAAGCTTATTTAATATGTGGTCCCCTATTTAAACTTCCTCAGCAAGTAGAAACCCTAAAATGTGGGATCCACTCGTAAACGAATTCCCAGAGACTGTTCACGGTCTACGGTGTATGCTTGCTGTAAAATATCTTCAATTAGTTGAAGATACGTATTCTCCTGATACGATTGGGTACGATCTTGTACGTGATCTAATTTCAGTAATTCGTGCTCGCAATTATGTCGAAGCGACCCGCCGATATACTCATTTCCACTCCCGCCTCGAAGGTACGTCGCCGTCTGAACTTCGACACCCCCGTGATGAGCCGTGTTGCTGCCCCCACTGTCCTCGTCACCAACAAAAGAAGGACATGGACCAACAGGCCCATGTATCGCAAGCCCAGAATGTACAGAATGTACAGAAGCCCTGATGTCCCCAAAGG
AGCAAAAGCAGGGGTTATACCATAGACAACCAAAAGCATAACAATGGCCATCATTTATCTCATACTCCTGTTCACAGCAGTGAGGGGGGACCAGATATGCATTGGATACCATGCCAATAATTCCACAGAAAAGGTCGACACAATTCTAGAGCGGAATGTCACTGTGACTCATGCCAAGGACATCCTTGAGAAGACCCATAACGGAAAGCTATGCAAACTAAACGGAATCCCTCCACTTGAACTAGGGGACTGTAGCATTGCCGGATGGCTCCTTGGAAATCCAGAATGTGATAGGCTTCTAAGTGTGCCAGAATGGTCCTATATAATGGAGAAAGAAAACCCGAGATACAGTTTGTGTTACCCAGGCAGCTTCAATGACTATGAAGAATTGAAACATCTCCTCAGCAGCGTGAAACATTTTGAGAAAGTTAAGATTTTGCCCAAAGATAGATGGACACAGCATACAACAACTGGAGGTTCATGGGCCTGCGCGGTGTCAG
GGATAATACAGAACACCTCAAATATAACAATTTTTAATCAAGCATTCAAAATTGTTACATATGGCACTCACTTACAGGAGTCCCATCGAGGAAATGCTAAATAGTTTCACAACTATTGAGCAGAGTTTGGTATCAGCAACTGCACTCCAGGGTATCAGGAAGGAAGAAAACAACAATTATGAGAATTTTTCATATGCGCTACCAGTAAAATCGAAGGAAAAATTGGTGCGTAGTGGGATATATCTCAGCCCTTATTCAGCCATGCCTCATTCCCATCCGGTGTGCAAAACTTTAGAGAATTATATGCTATACAGAGTGCTACCAGGGTATCTAGATAGTAGTTTTTACTTCGTTGGGATTAAGAATAGTAAACTAGATTTTATTAAGCAACGTAATAGTACTCTTAGTATGACTATAGCCATAAATAGGTACGTGACCAGTGCAGATAAATTGCGTTACGGTAGTGAATTTACGTGTGTTAGGTCTAAGCAGAGTGGGGG
ATGTTGTAGTACGAAAGTACCAATGGAGGAGCACATACCGCTACCAAGTCAGTATGAGAGCCCTAAGGCTTTGCCGCCTAGGGTGCCGAGCTCGCGATGGCTTAGGTCGTTGCGCCCACGGCTAGCCAACTCTTGTCTCGCGCTAAAGATCCGTGCGCACGAGAGTTTGGTGAAGATACGCTTGTGTAAGCCATATGATGCCCAGTCCCGGTCGAAAATTATAGAGAAAGTGATCGAACGCAGGGAAACGAGGAAAACGTTGGCACATCAATTAAAGGATTTAAAATTAGTACCAGTAGCACGAGACCACACTCACGGACGTGCGGCGAAGTTTCGTACTTCGGCGAACATCTGGATGAATGAGGCCATGCGAGCTGCTGGATACGAGCCTTATAATGTGTCAATGAGCAACCACGACATAGAGAGAGGAAACCGGTATTTTTACTTCGCAAAGGATCTCACCATACCCTACAGGAATGATCCGGTGTCGGATAATACAG
ACCGGATGGCCGCGATTTTTTGGAGTCTTTAGGGGACCACTCACAATAGAGGGCTGAGATTAAATAGACAGAGTGAGGGGACCACCAATTATTTGATTTTGACTGACCAATCACATCCCGCCTGTCAAGTCTAGATATTTGTGCCTTGGTGACCAAGGTGTGGGCCTATAAATGCACGTGCATCTGCATTTATCGCTTTAATTCAAAATGGTTAAGCGGGATGCCCCATGGCGTTTAATGGCGGGGACCTCTAAGGTTTCCGGCTCTGCGAATTATTCACGTGGCACGGGTATGGGGCCTAAATTCGATAAGGCCGCTGCTTGGGTTAACAGGCCCATGTACAGGAAGCCCAGTATATATCGTACGTATAGAAGCCCAGATGTGCCTAGASSATGTGAAGGGCCATGTAAGGTCCAGTCCTTCGAGCAGCGGCATGATATCTCGCATGTTGGCAAGGTCATGTGCATTTCTGACGTGACACGTGGTAATGGTATTACCCA
TGGGGTGGCTGATGGGACTCGAACCCAAACTATAGGGGATTACAGGGGAATTGCGGGGACTTTTGCCTTTGATTTTGCAGGGTTTTGCGTGTTCCTCTGCCCCGGCATCCCCCGCATTTGTCCCAAGATTTGTCCCAAGCTACGGCGTGGCGCCAGGCTTCCCCGCAGGCGGATGCGCCCCGGTGTCGCTGGGCACCGTCACGCTGCCGGGCGACACGGCGAACTGGCGCACCTCGGCATTGGCGCGCTGGGTTTCCCCGGTGGTGCCGAACCAGAACGCGAGGGTCTGCTTCAACTCGTTGAACCAGTAACCGATGACCGTCCCTACCGTCAGGCTGGCGGTGGCGTCGCGCAGCAGGCCGTCCGCCAGGCCCGAGAACACGAAATAGACGATGCCCAGGGCGCCCACCAGCAGCACGGCGGTGATCGTCGGCCGTACCTTGTCGTTGGGCTGCTGCGCGGCCAGCTTGCGGGCGCTGTCGCGGTCGGATGCCTCGGCA
AAAATATAAAAACTCAACACAACATACAAAATTTTATGCAATCAAATCAATCTCAAGCTATCAAAATTTTTCGAATCTCACTTGAAAGATCAAAAATCAACAAAGAAAATTCCTTAATTTCTTTACTAAATTTACTGCAAGTCAAGATGTCAACCATTGTATTTGGCTCATTCACTTGCCACCTCGATGCAGCTATCCACCAGGATAATGCAGACAGATTGGCAAAGGCCTGGACCCGTCCAGAGAACCGCCAAGTCAGTAACGCGCATCTACTGTGCCGAAGAGCGGCAGAAAGTCTCATAAACACATATGAGAGTGCAACAGCTAGTGCTTGGAAAGGGCTGGAAGAGAAGTTGCAGCCTATGTTTGCTAAGCGTGAGTTTAGCAAAACAGTCACAAAGAGAAAAGGGCTTCGGTGCTTCAAAGAAAGCTCTGAGAAGTTTATTGAGAAGAAGCTCAGGAAACAGTATCAAGAGGAGCGTGAGAGACTCCAATTCCTC
GTAAACAATTCCAAGTTCCAAAATGGTTAATAACAACAGACCAAGACGTCAACGAGCTCAACGCGTTGTCGTCACAACAACCCAAACAGCGCCTGTTCCACAGCAAAACGTGCCACGTAATGGTAGACGCCGACGTAATCGCACGAGGCGTAATCGCCGACGTGTGCGCGGAATGAACATGGCGGCGCTAACCAGATTAAGTCAACCTGGTTTGGCGTTTCTCAAATGTGCATTTGCACCACCTGACTTCAACACCGACCCCGGTAAGGGAATACCTGATAGATTTGAAGGCAAAGTGGTCAGCCGAAAGGATGTCCTCAATCAATCTATCAGCTTTACTGCCGGACAGGACACTTTTATACTCATCGCACCTACCCCCGGAGTCGCCTACTGGAGTGCTAGCGTTCCTGCTGGTACTTTTCCTACTAGTGCGACTACGTTTAACCCCGTTAATTATCCGGGTTTTACATCGATGTTCGGAACAACTTCAACATCTAGGT
CGCCGTGGGTCGACGGCCCGGGCTGGTAAACCCATTGAAATTTCCGTCAAACAAAAATACAATTATCTATTGTCTCACATCCAAAAACCTCGGACCAAACTAATTACTCCCATTATTGAACAGACTATTGTCAAAAAAGAAAAGATTATTTCTTTTAATTCTCCGACTAAAACTAATATCAGCGAACAAATTATGACTTATGTCAAAAAATATCATCCTACCACTAAATATTATGGTATTATTCATGGTGAAAAGTATGAATTACAAGACGTTTTATTTTACAGTTTTAATTACTCTAATAGAGAAGAAGTATGTCCAATTAGTGGTACTGCACATAAATCCAACGGATTTTATGTAATTGAAACCAGTAAAGGATACTTTATGAAATGCCATTCTGATAAATGTAAGAATAAAAAAGCCAAATATCTAGGTCCAGCTGATGCGACAGATATGTTTGTTAAATGTGCCAATCAAATTGATCAACAATACCTGATTATGAA
CGGACACACAAAAAGAAAGAAAAGTTTTTTATACTTTTTGTGTGCGAATAACTATGAGGAAGATTAATCATTTTCCTCAAACTCAAACTAATATTAACATTGAGATTGATCTCATCATTTACCAATTGGAGACAATTTAACTAGTCAATCCCCCATTTGGGGGCATTCCTAAAGTGTTGCAAAGGTATGTGGGTCGTATTGCTTTGCCTTTTCCTAACCTGGCTCCTCCTACAATTCTAACCTGCTTGATAAGTGTGATTACCTGAGTAATAGACTAATTTCGTCCTGGTAATTAGCATTTTCTAGTAAAACCAATACTATCTCAAGTCCTAAGAGAAGGTGAGAAGAGGGTCCCGAGGTATCCCTCCAGTCCACAAAATCTAGCTAATTTTAGCTGAGTGGACTGATTACTCTCATCACACGCTAACTACTAAGGGTTTACCTGAGAGCCTACAACATGGATAAACGGGTGAGAGGTTCATGGGCCCTGGGAGGACAAT
ACCGGCTCCCCCCGAGTCGGGGTGATAGTGACGACGTGTGATAGGTTGTTACGTATGGAGATCGAACCCCAAACGCTCCGGCCGCGCCCGATCGCGGACCTGACAGCGGAGAACCTGAAGATCCTCGTGGAGGACATGGGCGCGGAGCCCGGCTGGTACACGAGCGCCGCGCTGTACGGCTGGTACACCGGCATGTGCAAGGAGGCGGGCCTGGAGCCCGTGAGCCAGAAGAAGTTCGGGATGGTGCTCCGCGAGCTGGGCTACCGGACACAGGTCCGGCGCACCGGCGGGACCACGGCGCGGTGCTGGTACCTGACCCGGCGCGCCGCTCGGGGCGAGGTGGCTCCCCGTGGCTAACGGCGTGGTGACCGGCGACCCGGGCCAGGTGTACGGCCGGATCAGGGTGGCGGACGTGGTGCTGGCGATCCGGGACCTGGAGCCCGGGTTCCACACCGTGACCGAGGTCCACCGGCTGTACCTGGCGCGCACCGGCCAGGCGG
AAAATAAACAAACTACAAAACACAATCAAGAAATCAAACGAATTAGAGCAATCAATCTTCTAAATCTTCAAGCAGTTCACAACATTTTAAACACAATCAAAACTTGAACAAGTTCAATCAAACACCCAAATTCAGTTTAAATACTCAAAACGCAAGCATCAATGGCAACGCAAGTGATCATGGTTGGAGAATTCAAGATCCTGGAGGTTAACTGTAAGCCTCACGCACCTGTGGCCGCAATTCATGTGCCAACACAGACGCCCAAAACGAATGATATTAAGTGGGCTGATTTGGAATTCACCCTCGCAAAGTCCTTACAAAGGCAGGCCCATGGAGTGGTGAAGGTGGACAAGCATGGCACAGCTAGAATTAAGCGTGCAAGTAAGCACCACATGAGCTGTTTGGAACAACAGATGGCAGATGAGGTGGCAGAGAAAGAGGCCTTTATGGCCGCTCCAACCCAGCTGGTAACATCCATCATATTTGCTGGAACTACACCA
ACCGGATGGCCGCGCGATTTTTTTTAGTGGTGGGTCCAGAACGCACGACGATGCAGACTCAAAGCTTAGATAACGCTCCTTCGGCTATAAGTACTTGCGCACTAAGTTTCAAATTGAAACATGTGGGATCCACTAGTAAACGAATTCCCGGATACGGTGCACGGGTTTCGTTGTATGCTTTCTGTCAAATATTTGCAACTTTTGTCGCAGGATTATTCTCCAGATACCCTTGGTTACGAGTTAATACGTGATTTAATCTGTATTCTACGCTCCCGTAATTATGTCGAAGCGAGCTGCCGATATCGTCATTTCTACGCCCGCGTCGAAAGTACGCCGGCGTCTGAACTTCGGCAGCCCATACACCAGCCGTGCTGCTGCCCCCATTGTCCGCGTCACAAAACAACAGGCATGGACAAACAGGCCTATGAACAGGAAACCCAGAATGTACCGGATGTACAGAAGTCCGGATGTTCCAAGGGGATGTGAGGGTCCCTGTAAGG
GTATTTAAAATTATAGAAAGTTCTGAACCTAGGGGTCTTTCTGTCTCTGCTGTGTGGTGGGAATCACACGGTCTCCACTAATCACATACGAATCTGTAAAAGAATTCATACATGATGATTGCTTTAATTCAAATGAAGAATATGAAGTGCACTTTGAAAGTCGAGGAAACAACTGAAAATCAAGAATTGGAAGGCGTTTCATTCGATGAACTAGTTGCATTGAGAGAGGAGAATGCCAAACTGAAACAAGAGAATGAAGCTCTGAAGGCTAAGCTTCATCGTCTTGAAAGTGACTGGACTACTTCAGACATCGTTGAAAAGGTTGAGTTAATGGATGCTCAGTTTGATAGGATTGGGAAGATAATGGATAAGATGCGTGAGCCGATGCTGTTTAAGCGTGACGAAATCGAATTGCATGGTGATTTGCTAGCTAGAGTTGAAGGGTTACTACGCATTAAGAACGAGCGCAGTGAGATTGAATTTGAAAAGGACATTCAATG
TTGTCGGTCTGATTATCTTGGCTGAATTAAATAGCAGAAAATAAATTAACCCTGGCTTCGGTCAGGGCTTTTTCTTTACAAAAAGAACGGAAAGTTATATAATGTTCCTATTCCAAAAATACTTTTTTCATAAAGTTTATCCTAAGCGTCCCTCTCCTAACTGGGGCGCTTTTTTTATGCTATAATATAGTCGGGATGTTTGTTAGATTTCATCCTATTCCTAGAGTCAAGCCATTCTTCGGAGTGGCTTTTTTCATAGCTTCTTTTACTTCATCAGTTAGAGGTCTGCCATCAAATGAAACCCACTTGTCCCAATCAACTTTGCTATCATCTACTAAATCGGCAAGGTCAATACCTTGTTTTTGTTGTTCAGTTTTAATAGAAACAATTTTAGATTTCTGCTCTTCTTGTTCTTTTAATTGAACATTTGCAGTATCTAAAACTATTTTTTGTCTTGGCTCTTCCAATTTCTTCATAACTGTAATAGTTTCTTCTATAGT
AGAATTCGTCCCAGGCCCCCCAAAGTCTACTCGAAAGCTACCGCTCCAACCTTCTATTCTCTTTTTGCAAGCTCTTACAATGTCTTCTTCCCGCTACAATGCCGCTGCTCGTGCTGCCACCATTGCTCAGAAATCCTCTTCTGAAGCACCCAAGGAATCTAAAGTTCCCGACAATTCTGTCGACTTCCTGACCTCCTACAAGGCCGCCTCCTCCGCACGTCTCTCGACCGCCAATCTTTTTACGGTTGATGTACTTCCCGATTTCACTCCGATCCTCATGTTTATCATGTTCCACGCGATCCAACTCTCCTCCGACATCGACAACAGAAAACATCCTAAGATAACAACGCCCACCTTCGTCGTCTACTGCCTCTCGCTCGTCTATGGTTACTTCCTCCTCTCTGACATGTACGTTCGCCCTTCCGCCTCCGCTCCTGCCCAAGACTACTTCGACCAGCCCTATAAAAAACAGTTCTCTGACATGCTCCTTGGCCTCTACG
GGAAAATTATTTCAATCAGAAAACTCTCTTCATAGACTTGTTTTCTTCCTTCCCACCCCCTCTAAACCTCTCTTATCCAAGATCTCGTTTAGATTTATGGCCAATGGCTTTTCAACTAGCCCTAGACGCCCTATCCTCCACCACTCACCGAGATTCAATCTCGGCTCCTCTTCTCGACTCTTCTGTGAGTCAACTCCAATCTTCATTGGAACTATTCCCCTACACTGTCCCAAAGGAACTTGTCCCCCAGCTCAATCGCATGGGCATTCAAGTCTCCGGACTAACCTCAACTCCTCACCCCCACGCTGCCCACAAAACCCTGGAACTGAACCTTCTCTTCAACCATTGGGCAAAGTCCTGCAATGTGGACTCAGCCGTGGTCTTCATGAAACCCTCAAAGTTCTTCAAACTCCAAGAGAAGAACTCCCACTTCAAATCTCTTCACAATTACCGACTTCACCCTCACGACTCCAATCGGTACCCACATCCCAGCACAAGCC
AGTAATTGGTGGTAACAGCAAAGATGTTACAACAACCAGCAGGAGGATATACCACACTAGAACAATTTACTTTCACTATTCGAAATGACGGAACGAACGCAACACCCACACAATTCTTACAACTACTATCATACGAAGCAACAGAAAACGAACTTGTTAAGAAAGCTATTCCGACGCCTGAAACTCACTTACCTAGTGCTCGAAACGTGCCTGGAAATGTATATATAGAGGATGCAATCACGCAAGCGTTATTCGGTATCAGTGCGCAAAATGTGAACGCCCATGGCTACTTCTCACGGCTGTCTGCATTGGCTCTCCCTAATACCTCAGCGCGTTTAGGCCTGGACGGTGTCATCTATAACAACGAGACGGTTGGCATTCCATTCTACGATCCTGTCGCGGTAGCAAAGTTCGCAACTACTTACGCTAAATTAGGCAACGCCTCGACTCCGAGATATAGAGCGGACATGATCGATATTTACGCACACGTTGGATTAGAG
TGATAGTTTTTTATTAAAACTATCAGCTCACATACTCCCTATCGCAAAGGATAAGCGGAAAAAAGCAAATCTGTCCACAATTCCACATTCTTCACTATTCACTGCGATTCTGCCCTCATTTCTTTCCGTAAGCTGTCTTCACGGCCTCAACTGACAATTCAGAAAAGTCAGCATCTGCGTTAGTCAGAACAGGAAACGTGGGTTGTCCAAGAGCATTTAACCTTCCAAATATATTTTCATCTCTTTTGAAAGCCTCTATCTTTTTCTCTTCGATTGCTTTTCTCATGTCTAACCTCCCTTTGTAGGAAAGTGAAGTAACAATTGCAGAAGTCAATTGCAGAGTGAAATTCTTCCTCGATGATCTCTCAGGGGAGAGAGGATGCATTTTCACTTGTGCCTGGAAGTCAGAAGCAAGAGAACATAGAACATCAACTATCTTTTTTGCTTTTTCTATTTTCTCCTTTTTCTGCATGTATTCTGAGCTAGTTGTAGGATTCACT
TAGTAGTAGACTCCGCAAGAAATAGCAGTTAAATAACAGCATGATCATGTGGGGTTTACTATTGACAATGATTTTGATCGATTTTGGGGCATCCTTAAGGAATGTCTATGACATGAAAATAGAATGCCCACATTCAATCAACTTTGGGGAGAGTAGTGTAACAGGTAAGGTGGAGCTGCCACCCCTTCTGCTTACAGATGCAGAGGCCTTGGTCCCGGAAAGTTCTTGTAACATGGACAACCATCAGTCCATGTCAATTATACAAAAAGTGACAAAAGTAAGCTGGAGAAAAAAGGCAGACAAAGCCCAAGCTGCCAAGGACTCATTTGAGACAACATCAAGTGAGGTTAACTTAAAGGGAACATGTGCATTGAGTCATAGGATGGTTGAAGAATCTTACAGAAATAGGAGATCAGTAATATGTTATGACTTGTCTTGCAATTCAACACATTGCAAGCCAACGATGCATATGATTGTACCTGTGCACTCATGCAACATGA
ACCGGTGGCGAGCTGGTTTTTTGGCGAAAAGGTGGGCCCCAGTAAGTGAAAGACTGGTTGACTGTGCCCTTTTACTGATTGGGCTTCTATTTATCAAATGGGCCTTATCTGCTTTGAACGAAAGATGGGTCAAAAAAACCCAATTGGGCTTTTTTTATTTTATTTCATTCATTACTTCATTAATTACGCACTTATACGGATGAGTGCGTATATACATCGTATCCTATTACAAGGTCTATATCCTCTACCCTTGCCTCTTGGATCATGAGGATATCTATTGCCTCCACCACGTCCTCCTGCCTGAAACTCGGTTGATAGCCGATTCCCGGGTACATGGTGTCTAATATGTTCCTTATCCCCTCCTCCAAGGAATTGAAGTCGAACGGCTCTATGACCCTTCCGTATGCGTATGGGGATGGAGGATGTCCCTCCTTGACAGCACTTGTGTCCGTGTTGAAGAACAGCCTCAGCTGAACTACGATAGAATCGTCCTCCTTCAA
ACCCTACAAACTAATCGATCCAATATGGAAAGAATTCACGTTGACTTAGATGCTGACAGCCCGTATGTCAAGTCGTTACAGCGGACGTTTCCACAATTTGAGATCGAAGCAAGGCAGGTCACTGACAATGACCATGCCAATGCCAGAGCGTTTTCGCATGTGGCAACAAAGCTCATTGAGAGCGAAGTCGACCGGGACCAAGTTATCTTGGACATTGGAAGTGCGCCCGTCAGACATGCACATTCCAATCACCGCTATCATTGTATCTGCCCTATGATAAGCGCTGAAGACCCGGACAGACTACAACGGTATGCAGAAAGACTTAAGAAAAGTGACATTACCGACAAGAACATAGCCTCTAAGGCGGCAGACCTGCTGGAAGTCATGTCAACACCAGACGCAGAGACTCCATCTCTGTGTATGCACACAGACGCCACGTGTAGGTACTTTGGAAGTGTAGCAGTATACCAAGATGTGTACGCAGTCCATGCACCGACATC
GATAAAAACAAAAAATCCCTAGGCATGGCAAGAAAACTAAGAACAATGCAGTTTGAATAGATTTAAAAACAATTAATTTGTTTAATTTAATTTAACATTTGAACTGTCTGGCACAGTTAGACTGTCGAGCCGTCTGATGAGTAGCACCTCAGGGTCACGAAACGCTGGACGTAACGGCGGAACAGATTATTGAGGTTAGTAGAACACTTTCAGAACACAACAACACAACAAACAAATACAACACAACAACACAACACAACAACACAACACAACAACACTGTCAAACAAACAAGATGGCGGACATGTTTAACGCAGGTAAGTACGACAGGCGACAGGCCATATACATGGCAGTCCGCGCTGGGGCACCTGCTTTTAAGAAGGCAGTTGAGACGGTACAGAAACTTGAACATTGGGATCCTACCAAATTGCCAAACAAGATGGCAGATGGTAAGCCGATGTTATTCAAGGGGTTGCAGGCTGTTGAGTCATATATGGAGAGG
ATGAAGACACCAATTCGTTACGCTGGTGGTAAATCCAAAGCGTATAAGATTATTACCTCACATCTACCATCTACAGAGAGAATTGTATCGCCTTTTATTGGCGGCGGTTCACTTGAGTCACGCTGGTCTTCTGAACTGGGCATCGAAGTGCTAGGTTTTGACATTTTTTGTGCCTTGGTAAACTTCTGGGATGTCTTGCTCAAGACGCCAGATGAACTTGCAGATAAATTGCAAACTCTAACGCCAGACAAGCAAGAGTATGCTCGTGTGAAGGAAATTCTGCTATGTTGGAGATATACACAGGATATGCTGAAGGATTGGCACACAGACTACTACAAGCGCAATCCTATTGATCTATCAAAGATCGAAGCGGCAGCATACTATTATTACAATCATAATCTGTCTTATGGACCCATGTATATGGGTTGGATGAGTAAAATTTATGAGAATCAGAAGAAATGGGATAAGATGGTCAAGAACATTCGTGACTATAAAAATCC
CACTTTTTTCGAAATTTTGGTTTAGCGAAAAACGCCACACACCATCGAAACGGCAATAAACCGCAAAACCTTATGCAGCAAGGGGGCTGGACGATACCGCAAGCCGTCGAAAGTGCCTTAAAATCGCCTTTTTAAAATTTCGAAAATTGAAATTATTTTCAGTTAATTGCAAAACTGACGATCAGAAATGATCATGTGATTTTTATTAAGTGATTGAAATATATGAAGCGTTGACGGATTCTGTCACGGTTTTAATGATCATGTGCCAGAAAATGACGATCAGTTGATGGGCTAGCAAAGCCAAGCACAGCAAGGGATAGAGAGGATTTGACAGCAAAAACAGTTTTTCAAAAAATATCAGTGGCGAGAAGCAAACAGGCCAACAAAAAAGTGGCGGCATAAAAGCCACGAAAACAGGGTTTATTTTGGTTTCTGTCGCCACATTGTCGCCATTGTGATGATTATTTAAATGTAAGCTATTGTTTTGAAAGTGTATAAGA
AAAAAAATATCGTAAATTCGTAACCTTTACAAACTACACACTTTATCAGTCCTGATGTAACCTTTAACCCGGTGCTTCGATTTCATTATCGGGAACCCTCGAAATATTGCTTACGTACTTCTAACTCATGTCGTCAACCTTTTTTCTCAGCGATCTAATAAAAGAAATGAATCATAGTTCACAGGTTAAGTGGCCCGTTCCTATATTAGGCTCACTAGCCAATTTCGGACACAGTCGGACCCAATCATTCAGCAAACATGATGTACATCAAAGCCTTGGTCTTCTTTTTCGTCGCTACCATTGGCACAGTATGTAAGTTAACTTCTGCATAATTTATGTAAACTTTAAAATTAATTTTTTATTCAACCGCTAAGATCTCAGTTATCTGTTGGGCTGTCGAAAAGTTAGCCTAGAGCAACTTTTTTACGATATTATCAATAATCATCGTGTTATAAAAAGGTAACACCATAATTAATATCTACGTCCATGTAATCATAACT
AGCAGAAGCGGAGCTTTAAGATGAATATAAATCCATATTTTCTTTTCATAGATGTACCTATACAGGCAGCAATTTCAACAACATTCCCATACACCGGTGTTCCCCCTTATTCTCATGGAACGGGAACAGGCTACACAATAGACACCGTGATTAGAACACACGAGTACTCAAACAAGGGAAAACAATACATTTCTGATGTTACAGGATGTGTAATGGTAGATCCAACAAATGGGCCATTACCCGAAGACAATGAACCGAGTGCCTATGCACAATTGGATTGTGTTCTGGAGGCTTTGGATAGAATGGATGAAGAACATCCAGGTCTGTTTCAAGCAGGGTCACAGAATGCCATGGAGGCACTAATGGTCACAACAGTGGACAAATTGACTCAGGGGAGACAGACCTTTGATTGGACGGTGTGTAGAAACCAACCTGCTGCAACGGCACTGAACACAACAATAACCTCTTTTAGGTTGAATGATTTAAATGGAGCCGACAAG
TGTCCATTTGCCGAAAACCCATTTTTTGAAAAATTTCGACTTTTTAGACTTGAATCCCAATAAATAGCGGTTTCTGATGCTGAAAGGAGGTGTGTTTTTTGCCTGAAAATCAACCAAAATTGACAGTATTGCACTCAAAAAGTTCAAATACCGTGACAGCTGATGACGATGATCTTAAGGAGATCCAGAACACACCGCCAGCTCATCTTGATGATGAAGCATCGCGTCTTTGGAAGGCGATTGTTCCGGAAATAAAGAAAATTGGCTTTCTCAAAAAGATTGACCAGCCAGCGCTTGAATTGTATTGCCGTTATTACTCTATTTACATTAAGTCTGAGCGGCTAATCGAAAAACAAGGGCTGTGGATTTATGACAACGACGATGTTGCGGTGAAGCGCTCTCCGGGAGCTGTTCAAATGGACTCTTGTGTGAAGAACATGAAGTCGTTAGGACATGATTTAGGCCTTACATTTGATTCTGGACTACGCCAGATCATTGTC
AAATAGAGTCCACCCTTCCTCCCCTCCCTTCCATCCACTTCCCAACCAATTAAACTACAAAACTACCGTAAATCGAACCCAATTACACCCAAAACTACCATACAAAAGAACCAAAACTACTAAACTGGTTCATGCTTTTACTAGTTTTAAATTCAAAATAAAAAGCCCTCAAAATGAGGACTCTTTTAATTTCTATTTCTGATTATGTAGAAATTCATGAATGGTATACCATATTCTAGCATGCTCATAACCAACAACCGCTTCACAAATTTCCTGAGCTGTGGTGTTTCTCATTGCGCCACTCTCATACGCAAGGTCATATAACTTATTCATTTTAGTGAAGATTCCATCTAAACGCTCTTGATAGCTCTTAGCATTGAAATAAGATAGATGTTTGGTGTCAAAATAAATAAGTGAACTAATCTCTTTCTGTATCACTTTAGGAATAAAGTTATTATCAACCAACATTTTGTATTTAATATGTGTGTCTAAGTTTTCAA
CCAGGAGTGCCGCATATGGCTGGAACGGCGGGGCGTTCCGGGCGTCGCCCCAAGCCTACGGCGCGCAAGGAGCTGGCCGGGAACCCCGGAAAGCGAGCCCTGAATAAAGAAGAACCAGTATTCACACCAATAAATGGGGTTTCTCCTCCGGACTGGTTTAACGAAGAAGATATGCCTCTGGCATCAGTTATGTGGGAACTGACCACCAAAGAATTGTGTGGTCAGGGACTGCTGTGTGTTACGGATTTGGCTGTACTGGAGCGCTGGTGTGTCGCCTACGAGTTCTGGCGGAGAGCAGTAAAAAATATCGCAAAAGAAGGTAACACCATAACTGGCGCTATGGGGGGGAAAATAAAGAACCCTGAACTTACTGCCAAGAAAGAACAGGAATCGGAGATGAGTTCTACTGGTTCTATGCTGGGCCTTGACCCCAGTAGTCGACAGCGCCTTATTGGTCTGGCCGGACAGAAGAAAACATCTAACCCATTCCTGAAGATGAT
TATTAAAAATTTCTGGAGAAGAAACTTTTAATAACCATCTTCAAGGAATCGCGGGATTCCCACCAAAGCAATCTTTAAAGCAATCTTTAAACATTTTCTGTTTTCCAGCTTTGCACTTTACGGCCCTGTGGTAGATTGTGCAATTGCTTTTCTCCCTCCTTTCTTTTCTTTTCCCTCCTTCACTTTCCTACTTTCAAGTGTTTTTGTTTTGTTTGTGTGATTAAATTAATTCAAAATGAATTTCACTGGAAATGGGAGTGTTGCTAGCGTCCACCAAGTAGTCCATTCTGAGGATGTTATGTTTTATCTGAAAGCATATACCAATATGACAACTGACAACAAGGGCGCCACTCTACCCCGTATTGTGGCGACGTTGAAGGAGGAGCAAAACAGGCATGTTTTGTATTTATCCTTTTATGCCTATTGCTTGGATTTTGATGCTGGGTTGATGGAACCCCACTCTGTTGACGTTGAGGACTTTGTTTTTGAGCAATTTCATG
GCTACACGTTCCACAGCAATGTCATCCACGATACTGACTCAGTTTGGACCGTTTATTGAAAGCATTTCAGGAATTATTGATCAGTCTAATGATATATTTGAGGAGGCAGCAAAGGCGTTTTCGGCATTTACTAGAAGCGACGTATATAAAGCATTAGACGAGATTCCGTTCCATGATCATGCCACAGTCCATATACCACCAACCATCTACTCAAAACCATCCCACGATTCCTATTACTATGTCGACGCGCTTAACAGGGTCCGGAGGCGTACTTATCAAGGTGATGATGATGTATATGTGCCCAATTGCTCGATAGTCGAACTGCTGGAGCCGCACGAAACGTTAACATCTTATGGTCGTTTGTCATCCGCCATAGAGGCGAGGGCTAAAGAGGGTGATCCACAGGCACGAATTGCGACGACGTACGCGAGGATATCCGAGTCACAAGCCCGTCAGATCAAGGCGCCTTTGGAGAAGTTTGTTTTAGCGCTTCTTGTCGC
AATGTGGGAGGGAGCTCCGGGGGGGGGAATAGCGCTGGCTCGCTAACTGCCGTATTAGCTTCTGTAATCATGCTTGCTTGCCTTAGCCGCCATTGTACTTGATATATTTCGCTGATATCATTTCTCGGAATCAGCATCATTTCTCGGAATCGGCATCAAGAGCAGGCTCATAGACCATAAAAGGAAATGTTTGTTGAAGGCAAGCATCAGGCCACTTGCGCCATCCAATCACGAGCAAACACGAGATCGAACTATCATACTGAGCCAATGGTTGTAAAGGGCAGATGCTATCCTCCAATGAGGGAAAATGTCATGCAACATCCTGTCCTGTAAGCGGCTATATAAGCCAGGTGCACCTCTTGCTCGGGGTCGCCGTCCTACACATTGTTGTGACGTGCGGCCCAGATTCGAATCTGTAATAAAAGTTTTCTTTTCTTCTATATCCTCAGATTGGCAGTGAGAGGAGATTTTGTTCGTGGTGTAGGCTGGCCTACTGGGTG
CTCTCCCCCCTGTCGCGTTCGCTCGCTCGCTGGCTCGTTTGGGGGGGTGGCAGCTCAAAGAGCTGCCAGACGACGGCCCTCTGGCCGTCGCCCCCCCAAACGAGCCAGCGAGCGAGCGAACGCGACAGGGGGGAGAGTGCCACACTCTCAAGCAAGGGGGTTTTGTAAGCAGTGATGTCATAATGATGTAATGCTTATTGTCACGCGATAGTTAATGATTAACAGTCATGTGATGTGTTTTATCCAATAGGAAGAAAGCGCGCGTATGAGTTCTCGCGAGACTTCCGGGGTATAAAAGACCGAGTGAACGAGCCCGCCGCCATTCTTTGCTCTGGACTGCTAGAGGACCCTCGCTGCCATGGCTACCTTCTATGAAGTCATTGTTCGCGTCCCATTTGACGTGGAGGAACATCTGCCTGGAATTTCTGACAGCTTTGTGGACTGGGTAACTGGTCAAATTTGGGAGCTGCCTCCAGAGTCAGATTTAAATTTGACTCTGG
TAATCTTTGAATTATAAAAAAGTAGGGAGGAACCGATATCGGTTTAACCGAAAACGGTGCATATATAAACCACCCTGGGCAGTGGTCCTTGTTAAGGCAGAATGGCAAGTACTTCTGCCTCATCACAGCCAAGTACATTATACCAATTGTGCAAAGATTTTGGGCTGACCCTGCGGAATTTACAAATCTGCTGTATTTGGTGTAAAAACCACTTAACCAGTGCTGAAGCGTATGCATATCATTTTAAAGATTTGCACGTAGTGTGGAAGAAAGGCTTTCCATATGCCGCCTGTGCCTTCTGCTTAGAATTTTATTCTAAAGTGTGTGCACTGCGACACTACGACAGATCAGCATTTTGGCATACAGTAGAACAAGAAACAGGACTACTGTTGGAAGAACAAATAATTCGCTGTGCTATATGTCAAAAGCCTTTATCGCCAAGTGAGAAAGATCATCATATTTATAACGGACGGCATTTCAGATTCATTTTAAATAGGTGG
ACCAAACAAGGGAGAATATGGATACGTTAAAATATATAACGTATTTTTAAAACTTAGGAACCAAGACAAACACTTTTGGTCTTGGTATTGGATCCTCAAGAAATATATCATCATGAGTGATATCTTTGAAGAGGCGGCTAGTTTTAGGAGTTATCAATCTAAGTTAGGGAGAGATGGGAGGGCTAGTGCAGCAACTGCTACTTTGACAACCAAGATAAGGATATTTGTACCAGCTACTAATAGTCCAGAGCTCAGATGGGAACTAACATTGTTTGCACTTGATGTGATTAGATCTCCGAGTGCTGCCGAGTCAATGAAAGTTGGAGCTGCTTTCACACTCATCTCTATGTATTCAGAGAGACCCGGGGCTCTCATTAGAAGTCTCCTCAATGACCCAGACATTGAAGCTGTAATAATAGATGTTGGATCAATGGTCAACGGAATACCAGTAATGGAGAGGAGAGGAGACAAGGCTCAGGAGGAGATGGAAGGCTTGATGA
ATAAAGCAGGTGATGTTTTTATTATGACCTCTCAGCGGTCAACTCACTGCACAATTTTTTGCTGCAATTAAAAAACTGGTAAATTGATACTAAGATGGAGTGAGTCCAAGAATATAGATCGACGTCTTACTCACATGTTTWTCGCAAGACGCATATAATAAATCGCAATCTATTATTAACTTCTATTATTATTTTGTTTACATTGAAATGAACGATGACAAAACGGGTGTAATTTTTTTTTAAATTTGCATTACTAAATACTTATTGCCCGATTTAAGTTATGGTAGATCAGATTATTGCTCTAAATTAATTAACTTAGAACGCTAATACGTGAGGTAAAAAAAAAGTTGTCTTAAAGGTTTAATAGCTTTTGGAGTTTATAATTAATTTATGGACCATATGTGGTTGGTTAAAAGAAAATATTACGGAACGTTGACTGATTTGTAGAAGGTTACATAAATAAAACAGCTTGTGTAGGGTTATTTTCAACTAATAGGGTA
GATAAAAGAACCTATAATCCCTTCGCACACCGCGTCACACCGCGCTATATGCTGCTCATTAGGAATTACGGCTCCTTTTTTGTGGATACAATCTCTTGTATACGATATACTTATTGTTAATTTCATTGACCTTTACGCAATCCTGCGTAAATGCTGGTATAGGGTGTACTTCGGATTTCCGAGCCTATATTGGTTTTGAAAGGACCTTTAAGTCCCTACTATACTACATTGTACTAGCGTAGGCCACGTAGGCCCGTAAGATATTATAACTATTTTATTATATTTTATTCACCCCCCACATTAATCCCAGTTAAAGCTTTATAACTATAAGTAAGCCGTGCCGAAACGTTAATCGGTCGCTAGTTGCGTAACAACTGTTAGTTTAATTTTCCAAAATTTATTTTTCACAATTTTTAGTTAAGATTTTAGCTTGCCTTAAGCAGTCTTTATATCTTCTGTATATTATTTTAAAGTTTATAGGAGCAAAGTTCGCTTTACTC
GTTATTTGTAGCCAAGGATGATCACCATTGTGGTTATTCCAACAGCCCACTTCTCATGGACCGATACCAACTTTTTAAACTCTGTCGATTACCGACTCACTTCACAACCTAAAATCAGAGATCGCTTCGCTGTTTATGCCCCTGGTTGGCTTAGACGTCAGTTGGACGAGTTCTCCGCCTCCCTTACCGCTTCTGAACTCCTTCAAGCCCTTCAAACAATTCCAATCCCTGTTAAAGCTCGATGCCTCCTTCTGCCTAAGCCCAAGCGCTTTGCACAGTGGCTACTTGACGTTCCCTCTGCTAATATTTGGCATATCCCAGTGACCACTCTTCGCGCGACTGTAGCGTCCAAGCATCCTTCCTCAGACGTCTATAACTACATTCCCGATCACGTACCACCGAACGCCGAATTCGATACCGTCACCCGTCGCGTTGCTGCCGGCCGTGATATCTATGTCCGATCGACCAAGGTTATTGGCGCTCCTCTCTGTCTAGCTGCC
GAATTATCTGAGGAACGTAAATCTCAAAGTCTGACACCTCCAACATAAAAGTTCATTCCACGCTCTCCTAACAGGTATTACCTCCCCCCACACCCCACACATTTACGCTACCACGTCAAAATGTCTGCACCCGCGACCACCGGCTCCACGACGAGCACCGCTGCTGTCCCTGCAACTGAGCAAACTGCGCCTGCCACCGTCGCCGCTCCCCCGACCGCGCCCGCCACCGACGTCAAATACGTCGCCCCTGCCAAGAAGCAGAAGAGTTTCGCACCTCGCGAACCCACTGCAAGCTCCGCTGGCCCCAAGAACCCGGGTCTCTCAATGATGCTATCAGGCGTCTCCGACCTCCCCTTCTTCGGCATCAAGCACAATGACATATCTTATGTCGTGCCTGACACCACTCAGCTCTTCTACGTCCTGTCTATCATGGACACGCAGATGGTCAGAACCAAGCGTTTCACCGACGCCAACCCTGACTGGCACCCTTTCGTCTCCCA
TTTGTTTAGTCACTGGCAAACAGGAAAAATGGCGGACAACATGACCACAACACAAATTGAGGTGGGTCCGGGAGCAACCAATGCCACCATAAACTTTGAAGCAGGAATTCTGGAGTGCTATGAAAGGCTTTCATGGCAAAGAGCCCTTGACTACCCTGGTCAAGACCGCCTAAACAGACTAAAGAGAAAATTAGAGTCAAGAATAAAGACTCACAACAAAAGTGAGCCTGAAAGTAAAAGGATGTCTCTTGAAGAGAGAAAAGCAATTGGAGTAAAAATGATGAAAGTGCTCCTATTTATGGATCCATCTGCTGGAATTGAAGGGTTTGAGCCATACTGTATGAAAAGTTCCTCAAATAGCAACTGTCCGAAATACAATTGGACCGATTACCCTTCAACACCAGGAAGGTGCCTTGATGACATAGAAGAAGAACCAGAGGATGTTGATGGCCCAACTGAAATAGTATTAAGGGACATGAACAACAAAGATGCAAGGCAAA
AGAGCAATCGGTGCGCCAATTACTAGTTAAATCATCAAATAATTAACAAGAAATAATGTATCGCTTGTCTAATGTCTTAAAACCTTTCCGTCTTTCGAATAACACAAATAAAGAGATGGTCCCTGCTGTGAAAACGGAAAACAACAAGAGCATTATAGTTAGAAATGTCTCTAAAAAGGACATAGATGAGGCTATAATGAACAAAGTTAAGACAGCAAATGGGAAACAATATGTTTCTGGCATAGATTCTAGTATCTTGGGAACCTACTCCAGTGAATTAGATACAGGTGAGTCAGATGTAGGAGACAGTTCAGATGATATTTTATCCAGACTTGTAGTTGAACAAAGCACCCACTTGAGCAATTGGAAAAATGACTCTCTTGTTGGTAATGGAAATGACAAAGTCAGTTTCACTATAAGCATAATGCCTACATGGAATAGTGGGAGGAGATTCATGCATATATCTAGACTCATATTGTGGGTTGTCCCAACTATTCCCG
TGTCCACTGCCTCCGGCGAAAATACTTAGTCTGCTAACCGCCACCCCCGTTACTATTACCATGCTAACTGTTTCACCCTGCAACCATTTTAATTGCAGGGTGAAACAATTTCAACTTTAATTATTACGCAACTTTTAATTTCTCAATATATTGTTGCGGGCTGCAACTATATTCTGCGCGTTCTTCTTCGGTCATACCTTCCCAACATAATTGCAGGCGGTCGGCTAGGAACTGATAATCATTATCATCCTCAAGAGATTCATCAATAAAGGTTTCACCTATCAATGTCACGCCGATTGATAGAATATCATTAACGGCTTGTGCGTCCAGCGTTTTAAATCCGTATGACGCTGCCGCTGATAGCACGCCTTTATGATCATCAATCATTGTAAAATCAGCGTTCGGATATAATTGTTTGAATAGCCCAAAATAGTAACTTTTATAAACTGCGTCTTTGCTGTGGTATATCTCGCTAACTTTATCAGCCTCAAAATATTTGT
TTAACGAGCCCGGATAAATTCAATATCTTGCATGATTTCAGGAGTTAATTCTATATCGCTCATCGCAACAGCGTACAAAAGAGGATATTTTGATTGAATCTTGTTGATAGCATCGGTAAAGCGTTCAAAATATTCAACGTTGATATCATGAATCTTCGCTTTCATATCGTGGTATGCCTGGAATGCAGGGTTATTACCTTCGATCCAATCAACGATTTCAGCCAGATGATCGTCATTCTGCTTATCAAAAACTCTGGTAATTTCAACGTCGAAAAGATTGAACTTTTTCAGACGCAAGGCTGTTCCGAGGTCTTCGTCGTTTACATATGGGCATTCGCCATCCAAAACATCAAATTGCTCGACATTTTCCATCAGCTTTTCATACATCCACATGAAACCACATTGCAGATTTGATTTCATAGCAGCAGAACGTTTTCCGTTCTCAATGATGTATACTTCTTCAACACCCTGGGCAAAAAGAGAATCAATAGCATGTCGAT
GAAAACCCAACCCTAACCAACCTCAACCACCAACATCCTTAACGAAATTAAGCTCCCAGTAAGGATATATTCCGCGGGATGGCTCGTGTGCGCGAGGTTTACTCTTCCTTCTCCGACCCCTCTCTGAAAGCTATCATTCAGGATGAGGCCTACAAGGCCATTCAGACCCAAATGAGACAAGCTACTGTGGTCAACCCATACGCACTCTCCACCGATGCGGCGGACGCATTGGAAAACCTCGGAATCATCACCAACCCCTACTCAATCCAACTCCACACTCATGCTGCGGCGAAGGCAATTGAAAACGATCTATACAATACCGTGGCCTACCACTTGCCCAAAGAGCCAGTTACTTTCTACTACATGAAACCTGGGAAACTAGGGAAATTCAGAAGAGGGCCCCAGCACAAGGACAAATTCATCAATTCACTGTTTGAGCCCAAAGACATTGCAAGGTACCCCGAGGAGACCGTCGTCAAGCATCTTGAAGAAAGTCCCTG
TTGAAAGGGGGCACTAGGGTCTCATCTCTAGCACGCCAACGACGACTCCCGCGTCGCACTCCACACTTACGTCTCTGCGAGTGTAGGAACCGACGGACTGTCGCTCACCCACCTACAGCTGAACTCACAACACCGCGTGGCCATTTTTAGAGCTGGATTGTGCGGACAAACGCCGCTTCACGCACCTCGCGTGACCGGCCAGTACTCTTACCACTTTCCGCCTACTTGGTCGTCAGCGCTGTTTTGGGCACTCCTGTTGGGGGCTGTTCGACGCTCCACGGTCTCCTCCGTACTGACATCTACGGTGTTGGGGCCGCCACGTGCGAGCCGCTCGCCTGGTGTGCTTCGACTGTCACCCGACGCCCGCCTTTCACCCCCCCCCCCCTAGGTTCTACCGTCGTTCCCGACGTTTGAAGGGAGGAAACCACACGCTTGCAACACCACTCCCGGTGTCAACGGGATGCAACCGCAAGATGGACCTTCGCCCGGAAGTAAAACGG
GTATTGCCACCGACGACGACGACGGCAGTCCCTGCCGGCGAAGCCGGCCGCCGCGAAGCGGCAAGGGACTGCCGTCGTCGTCGTCGGTGGCAATACTCGTAGAGTATAAGCAAGTACTCAGCATGTATAGAGTACTTGATGACGTCACGGTGACCTTGACCTTTGACCTTCTATATGACCTTGACCTACTTCTGTGACCTTCTGGTCTACTGACCTTTGACCTTCTGAGCTGATGTCTACTGACCTGATGATGGAGAGGATCCGAAGACCTTGGAGCTGAAGGTGGAACACAGGACCTGATGTTAGTGAAGGACAGCAATAGTGTGCGAGTGAGATAGCACTATAGCAACTGTTAGAGCGAGATAGCAATATGAGTAAAAGAGATAGCATGCAAACAAACCTTGAGATAATTTATGCGCATTTTATTATCTTGTTATTGTGACCTCGTTTGACCGGCAAACTCGCGTCGAGGCTGGGCCGTGTGCAAAACAGGATGTGGC
TAGTAGTAGACTCCTTGAAAAGCTACTACGAGAAAGTCTGGAATGAGTGACTTGACAGATATCCAAGAGGATATAACCCGCCATGAACAGCAACTTATTGTTGCCAGACAAAAACTTAAGGATGCAGAGAGAGCAGTGGAAGTGGACCCAGATGACGTTAATAAAAACACACTGCAAGCCAGGCAACAAACAGTGTCAGCACTGGAGGACAAACTCGCAGACTACAAGAGAAGGATGGCAGATGCTGTGTCCAGGAAAAAAATGGATACTAAACCTACTGACCCGACTGGGATTGAACCTGATGACCACCTCAAGGAGAGATCAAGCCTTAGGTATGGAAATGTCCTTGATGTAAATGCAATTGACATTGAAGAACCAAGTGGCCAAACAGCAGATTGGTATACAATTGGAGTGTATGTGATAGGGTTCACACTTCCTATCATCCTTAAAGCTTTATACATGCTCTCAACGCGTGGGAGACAGACTGTAAAGGAAAATAA
ATATTTGGTGTCTGGCTGTTTAAGCGATAAGAATCTGCTGGTCTGACATCTATCTCTTGGGTATCCTTATTGACTACGGGGATTGTTTACTTGAGATATTCTTATGGAGTGCTTAGATTTCTCCAAGCTGTGGTTTTCTACGGCCGCTGGTCTCCAGCAACGGTGCTATTATGACTGTGTTGCGTGGGAATGCCTAGGTGATGATGATCTACAGATCTTCATTTCTGGCCTGAACCGCCTCATAGAGTCCGTTGCTGTTTCTTGTACCGGCGACGAAGATTTGGACTTCGTCGTGGACTCATGTAATGAGTTCGTTACGGGGAGAGACTTGAAGTCTTTCTTCGCTGCTGACCTCCCTGTTAGAGAGGTCAGTTCTGTGGGATGTATATCTCACTTTATTCCAGGTTCGGTTTCTGGACTGAATGTCTCGGACTTGCTGGATAACCAGTTGTATGGTTGTTCTGTATTTTCCTCCGATTTCGAATCGAAGCTGAGGGATA
CGCAAAATTTGACAAATTTTGGCCTGTGTATACGGGTGTTTTATTCTTCGAGCTTATTGTCTACAGCTCAAATTTTCAAGCCTCCATCACGTTCTGGTCATGTCTGACAGACAATCAGAAATCTCTTCCTCCGTCGCTCCAGGCGACAGCGTTTCTTCCCGTGGCGGGAAGAAAGGTAAACCTGGAAAAGCTGAACGCGCCGCGAGACGGGCAGGTCAGGGTTCCACACCTGGCGTTGCTGCCTCCTCCGCTAAAGCTTCTCTTTTCTCGTCTGCTGGCCAAGCAGACATCAACCCCACACCGGGTAAATTTCCCGTAGTCTTTGCTACGGGTGCTGGTGAGCCAACTCGGGACGCCGAATTTTCGTATGATTTTTCGGCTGTCAAGCGATGCGTTGTCGGTTTCGGAGACCGATATGTTAAAAACGCTCGCTACTCCGAGTTCAAGGCCAACTCGGGTGTTGCTGACTCGGCCTTCAAGTGTTACCTTGCTGCCTCCTG
TGGGGTGGCTGATGGGACTCGAACCCAAACTATAGGGGATTACAGGGGAATTGCGGGGACTTTTGCCTTTGATTTTGCAGGGTTTTGCGTGTTCCTCTGCCCCGGCATCCCCCGCATTTGTCCCAAGATTTGTCCCAAGCTACGGCGTGGCGCCAGGCTTCCCCGCAGGCGGATGCGCCCCGGTGTCGCTGGGCACCGTCACGCTGCCGGGCGACACGGCGAACTGGCGCACCTCGGCATTGGCGCGCTGGGTTTCCCCGGTGGTGCCGAACCAGAACGCGAGGGTCTGCTTCAACTCGTTGAACCAGTAACCGATGACCGTCCCTACCGTCAGGCTGGCGGTGGCGTCGCGCAGCAGGCCGTCCGCCAGGCCCGAGAACACGAAATAGACGATGCCCAGGGCGCCCACCAGCAGCACGGCGGTGATCGTCGGCCGTACCTTGTCGTTGGGCTGCTGCGCGGCCAGCTTGCGGGCGCTGTCGCGGTCGGATGCCTCGGCA
TTGGAAAATTTTTCCAAAAGCTTATACGCTTGTGCTCTCGATCGCTTCGCAATCTCTTTTGCCTACTCTCCCTCACAATCTTTTGCTTTATAATTTTCCATTTTTTTAAATCACGTAACCAATCGTGTTATCTTTGTGGTGTATTGAAGAACCACTACCGAAGTTTGGGATAGCGCCCAACATCCGAAGTTGAGGATAGCGCCTCATAAATTGAAATGATGGATAGCACCATCATATTACCCTATGCCAAATATAATTATAGTTTAAATAAATATTTATTTTATAATTCTAATTTAGACATAGATTTAGATAGTTTTAATTTTTACAAAAAATACAATAATACCCTTTCTCTCTTAAAGAGAAAGTTTTTAGATTTATTTTGTATTCCTGTTTCCTCCTCTTCCCCCCCTGCCATTCAAAAGAATGGCCTTCTTTCAGCTTCCAATCCGAAGCATTTGTTCGCTTTTGCGAACTTTGTCTTGGATTGTGGAGTTAATCCA
AAGTTTTCTCTAGAACGCCCCGCGCCTCTCGAAAATTTAAAGAATCATTCACATAATTGAATATTACTCTTCACTCTTACGCAATATCTACCTCTGCCCCAGCTAGACAACATGTCTCAACAAAACAATGCACGCGTCTCAACCGCTTCTCGCACCAGTTCCGTCGAACTCCGCACTCCCGCTGCCATCGCCGCAATTGCCAAACGCTTTGCCCCTGTTGTTTTCCAAACTGACGACACGCCTGTCCCACCATCCAATGCTGACTACTTCGCACGTATGAACATGCCCTCAAACATCGAACTTGACTCCGGTGACTATGCTACTATTGATGTACAATTTGACACACGCTTCATTATGAACTACATCCTGTACCATGCTACTAACCGCGCCCCCGAAATGAACTTCAAAGGACACCCCTACGCTACGCCTCTCTCCTATGCTGGCTATTGTCTCACTCTGCTATACACTTTCATGTTAGCTGTTGACGTAACCACTCGCCC
AGCGAAAGCAGGTCAATTATATTCAATATGGAAAGAATAAAAGAACTAAGAAATCTAATGTCGCAGTCTCGCACCCGCGAGATACTCACAAAAACCACCGTGGACCATATGGCCATAATCAAGAAGTACACATCAGGAAGACAGGAGAAGAACCCAGCACTTAGGATGAAATGGATGATGGCAATGAAATATCCAATTACAGCAGACAAGAGGATAACGGAAATGATTCCTGAGAGAAATGAGCAAGGACAAACTTTATGGAGTAAAATGAATGATGCAGGATCAGACCGAGTGATGGTATCACCTCTGGCTGTGACATGGTGGAATAGGAATGGACCAATAACAAATACAGTTCATTATCCAAAAATCTACAAAACTTATTTTGAAAGAGTCGAAAGGCTAAAGCATGGAACCTTTGGCCCTGTCCATTTTAGAAACCAAGTCAAAATACGTCGGAGAGTTGACATAAATCCTGGTCATGCAGATCTCAGTGCCAAGGA
ATGGATACTTTTATTACAAAGAATTTCCAGACTACAATAATACAAAAGGCCAAAAACACAATGGCAGAATTTAGTGAAGATCCTGAATTACAGCCAGCAGTACTATTCAACATCTGCGTCCATCTGGAGGTCTGCTATGTAATAAGTGATATGAACTTTCTTGATGAGGAAGGAAAGACATATACAGCATTAGAAGGACAAGGAAAAGAGCAAAATTTGAGACCACAGTATGAAGTGATTGAGGGAATGCCAAGAAACATAGCATGGATGGTTCAAAGATCCTTAGCCCAAGAGCATGGAATAGAGACTCCAAGGTATCTGGCTGATTTATTTGATTATAAAACCAAGAGGTTTATCGAAGTCGGAATAACAAAGGGATTGGCTGATGATTACTTTTGGAAAAAGAAAGAAAAGTTGGGGAATAGCATGGAACTGATGATATTCAGCTACAATCAAGACTACTCGTTAAGTGATGAATCTTCATTGGATGAGGAAGGAAA
TAGTAGTAGACACCGCAAAAGAAAGCAGTCAATCAGCAACATGGGGATATGGAAGTGGCTAGTGATGGCCAGTTTAGTATGGCCTGTTTTGACACTGAGAAATGTCTATGACATGAAAATTGAGTGCCCCCATACAGTAAGTTTTGGGGAAAACAGTGTGATAGGTTATGTAGAATTACCCCCCGTGCCATTGGCCGACACAGCACAGATGGTGCCTGAGAGTTCTTGTAACATGGATAATCACCAATCGTTGAATACAATAACAAAATATACCCAAGTAAGTTGGAGAGGAAAGGCTGATCAGTCACAGTCTAGTCAAAATTCATTTGAGACAGTGTCCACTGAAGTTGACTTGAAAGGAACATGTGTTCTAAAACACAAAATGGTGGAAGAATCATACCGTAGTAGGAAATCAGTAACCTGTTACGACCTGTCTTGCAATAGCACTTACTGCAAGCCAACACTATACATGATTGTACCAATTCATGCATGCAATATGA
ACAAAAGATACGAGCGGGTGATGCAAATTGAGTCTGTCAAGCAACAATTAATTTTCAGACCTACCCGACGCACGAGCATAAACGATCGCAAGTTAAACGTAGCTAACTTTCTGATCAATCACTCTTTCTTTTTAGCGATCAATGGCACCAACCTACTTCGCCTTTTTCTTGCTCGTCTGCCTCTGCTCATCAGTGAGCAGTTATCAGGGGACTATGTTTATACCCCTGGAGCCAGCAAACGCATCATACTGGCTCGATTCCACCGACATTGCGGTGCCCCCCTCCCATCCTCAAGTGCAGTTGATCTACGACTGCCCGCCTCAAAAGATGTTGCGCGATTTTTCCTCGCGCGACATTACTCTAGAGCTCTGGGAGAGAGGATACAACGAAACCAGACAAGCCTTTTCAGAGGCTATGCAGAATTTGCAAAATTTATTAATGTCTGGTGTTCGTCAATTTCACACAGGCTTGGAGAGTTTACTCCACGTAATTTTACAAAC
GTTAACTACCATCATTCATTATTCTAGTTACAACAAGAACCTAGGAGTTATATGCCAGAAGTAAGCCTATAAAATACACAGGTAAGACTCTGCACAGGACCAGATGGCGACACCAATCCGGACCGTCAGACAGCTTTCCGAAAGCCTCTGTATCCCATATATTGATGTTTTATTGCCTTGTAATTTTTGTAATTATTTTTTGTCTAATGCTGAGAAGCTGCTTTTTGATCATTTTGATTTGCATCTTGTCTGGAGAGACAATTTGGTGTTTGGATGCTGTCAAGGGTGTGCTAGAACTGTTAGCCTATTGGAGTTTGTTTTATATTATCAGGAGTCTTATGAGGTACCGGAAATAGAAGAAATTTTGGACAGACCTTTATTGCAAATTGAACTCCGTTGTGTTACATGCATAAAAAAACTGAGTGTTGCTGAAAAATTGGAGGTTGTGTCAAACGGAGAAAGAGTGCATAGAGTTAGAAACAGACTTAAAGCAAAGTGTA
ACCGGATGGCCGCTTTCTTAGTGGTGGGCCCTCGACCAATAGAATTGCGCGCTCATCGCTTAGTTATCGCGTGGTCCCCTATTTAATACTTCCTCGCGAAGTTTTGCTTCAAAAATGTGGGATCCACTTCTGAACGAGTTCCCTGATACCGTACATGGTTTCAGGTGTATGCTCGCTGTAAAATACTTGCAGTTGGTAGAATCTACGTATTCACCAGATACACTCGGATACGATCTTATTCGAGATTTAATTTCTGTCTTACGTGCAAGGAATTATGTCGAAGCGACCAGCAGATATTGTCATTTCCACACCCGCTTCGAAGGTACGCCGCCGTCTCAACTTCGACAGCCCTTACAGCAGCCGTGCTGCTGCCCCCACTGTCCTCGTCACAAACACAAGGAGAACATGGGTCAACCGGCCCATGTACCGGAAGCCCAGAATTTACAGAATGTACAGAAGCCCTGATGTCCCTCGTGGGTGTGAAGGCCCATGTAAGGTCC
TTAAATCGTCCCGATTTAGCAAGCCATGGCTCTTTATCCGTCTCAAGATGTCTTGGCCCTCACTCAGTGGGGTGCCAAATGGCTCAAGTTCGGTTTCAACATGGTTGTCGGTAACACACCCGAGGCGCAGTTTGCCCAAGGAACTCCTCACGGCGTTTGATACATGTAATGTGGCTCCCGAAGCACTTTTGGTGTTGCGGTCCACATCGTTGATGATACTTGAGGAAACCTGTGTGGTTGTGGGTGCGGCAGAGATGCCCACCGCTGAGGATAACTCTGGTCGGGAGTTGTTCATTGGCTCCAACGGTGACCCGATGGAAAGGAAAACCCGCACGGCGCACCATGCCATCAAGAAGACCGTGCGCATCAAGAAAGGGCATCGCACAACCTTCGCCATGACTGTGGCGAACGGGGCGTATGTCAAGTTTGGTGCCCGTCCATTGACGGAGGCAAATGTGCTGGTCGTGCGTAAATGGATCGTTAAGCTTATTGCTGACGAG
GGAAAGAGAGTTTCAACGTTAGTGGTAACCCACGAGCGGAGAGCTCTTACGGAGGAGCTCTCCGTCGATGGCGAAAGCCCTTTCTAACAAACAACCAACAATTCTTATCTACATGAATCATGAGCACATCCAAGGCAACCGCAACCTACTTGAGATCCATTATGCTTCCCGAGAATGGGCCAGCAAGCATTCCGGACGACATAACAGAGAGGCATATACTAAAACAAGAGACCTCGTCATACAACTTAGAGGTATCCGAATCAGGAAGTGGGCTTCTTGTCTGCTTCCCCGGAGCTCCTGGATCCAGGGTCGGTGCCCACTACAGGTGGAATCTGAACCAGACGGCACTAGAATTCGACCAGTGGCTAGAGACGTCACAGGACCTAAAGAAGGCATTCAACTACGGGAGACTGATCTCACGGAAATACGACATCCAGAGCTCAACCCTTCCCGCTGGTCTGTATGCACTCAATGGGACCCTGAACGCTGCCACCTTCGAA
CCGAATAGATGGGATGGCTTCGGCCGGCCCTACTGGGGCGGGGGCTCGCCCCCCAAAGGCTTTCACTGCTCAGGCCGGACTGGCCAAATTGGTCAATCCGGCCGGCTTAAATAGCATCCTCGCTAGAGGGAAAGAAAAGTTTGGAGGCACCCAAGCTTGGAAAGAACTCATGGGATGTGATGTTATTTTTGCAAGATCCATCAGTCACTGGTATGGGATTAAGGGGACGACTTACTATGAGCTTACTGTCGCACTCGGCCAACCTCTGTACAAACCAGTTACAGATCCTGAACTGACTGAAGAGGAAAAGGCCGTGATGACTGCAGTTCAATCTCGGTTTGCGCAAAGTAACTCTAGTGTTGTTCTCACCCGCACGCTCCTGAATAAAACCTGTGAACTCAAGGACAGAATTCGCGAACTTACTGATGAATTGGGACAAACAGAAGTTCACCTGGCGCGTGAAAAAGTGAAAGCAGCGGCCTTGAAGCTTGAGAATAGAA
ACCAGAAAAGGGTGGTCACGGGGTCGTAAGTTTCAAAGAAAATTATTTATGGCTTAGGAACAAAGTTTCCTATCGTGGGATCTGGTTCCGGTTAACTCTACAAACCAGATAACATGGCAGATTTGTTCAGCAAGGTAAATGACTTTCAAAAATATAGAACCAATCTAGGACGTCAAGGAGGGTTGACTGTCAAATTAGTGGGTGTGAGAAGCACAGTTGTGGTTCTCGTTCCATCGACCAAAGATCATAGGCTGAGATGGAAGTTAATCAGGTTATTAACCCTCGCAGTCTACAATGACTCCCTTCCAGATTCGATTTCTATTGGAGCCTTACTTTCTTTGCTTGCAATTTCCTTTGAACAGCCTGCAGCTGTGATTCGGGGGCTTCTAAGCGACCCAGATCTTGAGGTGCAGATGATAGAGGTAAGCTTGGATGATCAGGGTGAGATAAGATTTGCTGCCAGAGGAGACATACTAACCAGATATAAAGATGCTTACTTT
TAATATTACCGGATGGCCGCGCCCCCCCCTCCCCTTTGCCGTACACTCTTGTGGTCCCCCCTCACTTTAATTTGAATTAAATGTCTGTGGACCAATCATATTGCATGTGCAGAGTCTAGATATTTGTGTTACTACTTGCTGATTAAGTTTAGTGGGCCTATAAAATTCAAATTAAAGCCCATTCATTTTAATTCAAAATGTCTAAGAGGGATGCCCCATGGCGTATGATGGTGGGCCCCTCTAAGGTTAGGCGTACTCTCAATTTCTCCCCTGGTGGAGGAATGGGCTCAAAGTCCAATAGGGCCTCTAGTTGGGTTAACAGGCCCATGTATAGGAAGCCCAGAATATATCGTATGTACAGGACTCCTGATGTGCCCAAAGGCTGTGAAGGCCCATGTAAGGTCCAGTCCTATGAGCAGCGTCATGATATTTCACATGTTGGTAAGGTGATGTGTGTTTCTGATGTGACACGTGGTAATGGCATTACCCACCGTGTGGGG
AAAATTAAAACAATACATAACAGAAACAAACGAAAGCAAACAAACAAATCAATCTTCTACACTTTGCCTTGGCAATTTACAAGTTTAATTTCTCAATCGTTTCAATTCAACATTTGCAGTAATTCTCTTTACACAAATCTTGTTTTCGCAATTTAAAGCTTCCTAAGCATCCACCGTGACATTATTGTACAACCACAGCAAGGTATGGAAACCACACACATCAACATCATGTTTGGCACTTTTGAGTGCAAGTTGGCAAACCCAATGGGATTGGCCCCAGCTGTCATAGCCAGTGCTGAGCATAAGAGTAGCAACAAGCAAGCTGCTAATCCGTTTGCTGCCCTCGAAAGTGAGCTGCAACCATACCTCGACCGGCGTCTGTACGCTGGAATCAAGATGCAAAAGAATGGCACGTTAACCCTGAAACGTGCCACTGATCGAGCCGTGCGTAAGTGCAAGAAACTCGCTACAGCCAGAAAACAGGAACTTGAAGAGTTCAA
AGCTGCTACGGTAAGCGTCCCTCTTCTTGATGATTCTACCACCATGAGTGACGTTTTCAATAGTCCACAGGCGCGAAGCAAGATATCAGCAGCGTTCGGCATAAAGCCTACAGCTGGACAAGATGTGGAAGAACTCCTGATCCCTAAGGTCTGGGTGCCACCTGAGGATCCCTTGGCCAGCCCTAGTCGTCTGGCCAAGTTCCTCAGGGAAAACGGCTACAAGATTCTGCAGCCACGGTCTCTACCTGAGAATGAGGAGTATGAGACCGATCAAATACTCCCTGACCTAGCTTGGATGAGGCAGATAGAGGGACCTGTTTTAAAACCAACCCTATCTCTCCCCATTGGGGACCAGGAGTACTTCCCAAAATACTACCCAACACACCGCCCGAGCAAGGAAAAGCCCAATGCGTACCCGCCCGATATCGCATTACTCAAGCAGATGATCTACTTGTTTCTCCAGGTTCCCGAGGCCACAGATAACCTCAAAGATGAGGTCA
ACACAAAGTCCTGGGCAAACAACAAAGCGAAAAACCTTCCTAAAAGCAAAGTTCACTTTTGGTTTTTCTTCTTTTCTTATCATACATACTCTTTAACTTCATCTTTCTGATTAATTCTCCTAAGAGTCTTAGATTAATTAGAGGTATTTTTAGAATTTTATGTCACTTAGTTCAAGTAGTCTAATGGATATCTATGGAAACGTTAGACCACTAAACTGGGCAGCTGATGATGAAAGGTATATGCTTTCCTTATCAGGTCTCAGAAGGTTTTTAGAGTACATACCTCACTCTGATAGATTGACTGTTCTGAATTGGACTAGGCATATGGCTGCAAATGATATACAGATTGGGCCTCTAAATGCATTCAGAAAGAAGGTTTGTGATATCATGTATGAGACTAAGGACAAAAGAATAAATAATGAACTGATGAAGCTTTACAATGAACTGTGGAGCAAGACTAGTAGTATATACAATATAACACCCTGCACTACTTGTGAAAT
AGATCTGACCAACATGGAAGTAGACACTGCTACGTTTGTTCGGCTTCATCATGAGCTCCTTTGCGCTCACGAAGGACCAAGTATTATTTCCAAGTTTGATGCAATTAAAAAAGTCAAGCTTGGTACACTTGCTAATCAATCTGGTGGTGCTAATAACATCACCGAAGCTTTCTTCGATAAGCTTCGAAACTTTGAAAGAAAGTCTGAAGCCTATTTGGCATCGGATCTAGCTGAACGCGAATTGACTAGGGATACGCACAAGGCCATTGTGTTTGTTACCAAGTCTGTATTGCTAGGAGGGAAAAGTTTGAAAGACTTGCTACCTTATGGAGTGATAGTATGTGCTTTTATTTTTATTCCCGAAACTGCTTCTGTTTTGGACAATGTCCGTGTCATGATCGGGAACCAAAAACGACCATTGACAGTAGCTTTGATAAAATACATGGCTAAATCTTTGAATTGCGATTTAGTTGGTGACTCATATGATATTTTTTATTATT
CTAACGATTACGCGAACCTGAATGAAGCAGAAGGCTTCATTTGGTGACCCCGACGTGATCGTTAGGGAATAGTGGTCGGCCACAGGCGTGGCGATCCTGCCCTCATCCGTCTCGCTTAACGGAGCAGGACGATGACCCTAGTAGAGGGGGCTGCGGCTTAGGAGGGCAGAAGCTGAGTGACGTCGGAGGGAGCTCCACGGCCGGGGGGCAAGATAACCTACCGAGAACTCAGAGAGTCGTTGGAAGACGGGAAGGAAGCCCGACGACTGAGCAGTCCACCCCAGGCGTTGATTCTGGTCGCCCGGTGGATCAAAGCATGGAAGCCGTCATAAAGGTGATTTCGTCCGCGTGTAAAACCTATTGCGGAAAAACCTCTCCTTCTAAGAAGGAAATAGGGGCCATGTTGTCCCTCTTACAAAAGGAAGGGTTGCTTATGTCTCCCTCAGACTTATATTCCCCGGGGTCATGGGATCCCATTACCGCGGCACTCACCCAGCGGG
TAATTGATGTCTGGGATAGCGCCCAGCAATCTTATGAACCACAGGATAGCGCCTGTGGAAAATTTGTGAATCTTGGGATAGCGCCCAAGAAACTTTCGAAGTTGAGGATAGCGCCTCACATTTTATTTCTGTATATTTTATTTTAATTTTGTTGCAATGGGCTGGATTTGCCCAAATGTTTCTTGTTTAGGGCACACTAGTGTGCTCTCAAATAAAGAGATCTCCCGTGAAGGGAGATGTGAGAGAGCCATGTGTGGCTCATTACTTGTAAAGGTTGCTGTTCCACAGCAGCCTGCGAAGAAGAAAAAGCAGGCAACCCCTGCCCCCAGGCCTACCTATCCTCCATGTGTTGTGGAGAAGACTGCTGCCACCCCAGTTACGGTGGAAAAGGTTTTTGTGGAGGTGATTCCCACAGTGCCTTCTTGCCTTGCTCCGAAATGGATGCTCGGCATACAAAGGGTGGAAGGAGCCCCCTCTAAAGCTCCTAAACAAGCTGTGCC
GTAAAACCGAGAGATCGAGGTTCAATTCCTTGACAACTTGAGGTGTTTCCGAATTTGTTCCTTTTCTTTTCAAAGATGTCAAATTCTCTAGATTTACTAAAATTAATTTCTGAAAAAGGCGCTGCTAGTCGAAGCGTCGAAGATATTGTTGACAATCAAGCCGCAAAAATTCTCAATGCTCAGGTTGATTATGCCAACAGATCTAAGAAAATTAATATTAGAAATAAACTATCTCCCGAAGAAGCTGATGCGTTCCGGGCGCGCTATGGTGGTGCGTTTGACTTGAATCTTACACAACAATATAATGCACCTCATAGTTTAGCAGGAGCTCTGCGAATAGCGGAGCACTACGACTGTCTTGAAAACTTTCCATCGGATGACCCCATCATTGATTTTGGTGGTTCCTGGTGGCACCATTACTCTAGGAGAGATAACAGGGTACATTGTTGTACTCCCATTTTGGGCGTGCGCGATGCCTGCCGGCAAGAAGAACGACTGTG
CGCCCTTGTGGATCCTAGGCTTTTTGGTTGCGCATTTCTAGAGCATCTCGGAGATGGGGCAGATAGTCACCTTCTTTCAAGAGGTGCCACACATCCTTGAAGAAGTGATGAACATTGTGCTGATGACCCTCTCAATCTTGGCCATCCTAAAGGGCATCTACAATGTGATGACCTGTGGAATCATCGGTTTGATAACATTTTTGTTCTTGTGTGGGAGATCATGCTCAAGCATCTATAAGGACAACTATGAGTTCTTCTCTTTCGACCTCGACATGTCTTCACTGAATGCAACGATGCCTCTCTCCTGCTCAAAGAACAACTCCCATCACTACATCCAAGTTGGGAATGAGACAGGCCTAGAGCTGACATTGACAAACACTAGCATAATTGATCATAAGTTTTGCAACCTGTCTGATGCTCACAGGAGGAATCTTTATGACAAAGCACTTATGTCAATCTTGACAACATTCCACCTAAGCATTCCAGATTTTAACCAACAT
TTGAAAGGGGGCCCGGGGGATCTCCCCCGCGGTAACTGGTCACAGTTGCCGCGGACGGAGATCATCCCCCGGTTACCCCCTTTCGACGCGGGTACTGCGATAGTGCCACCCCAGTCCTTCCTACTCCCGACTCCCGACCCCAACCCAGGTTCCTTGGAACAGGAACACCAATTTATTCATCCCTTGGATGCTGACTAATCAGAGGAACGTCAGCATTTTCCGGCCCAGGCTAAGAGAAGTAGATAAGTTAGAATCTAAATTATTTATCATCCCCTTGACGAATTCGCGTTGGAAAAGCACCTCTCACTTGCCGCTCTTCACACCCATCATTCTAATTCGGCCCCTGTGTTGAGCCCCTTGTTGAAGTGTTTCCCTCCATCGCGACGTGGTTGGAGATCTAAGTTAACCGACTCCGACGAAACTACCATCATGCCTCCCCGATTATGTGATGCTTTCTGCCCTGCTGGGTGGAGCATCCTCGGGTTGAGAAATCTTTCTTC
GTTTCTGCGTTACTGACGCGGCAAGTCTAGCGCGCCTTCGTACCACGTCAGGTAGTAATCGCAGAGTGCCTGCCCGCCGGTGCCCGTTGTCGTGTCGAGGTTCGTGACGACGATGAGATAGTCGTGATTCGGCGCGAGCACACGATCGGCGCCTGGCGCGAGTCCACTGCCCGTGCGCCCGCCGGCTTGGCTTGCGCCATAAATGTGCGTCGGGTCGCCCCACGCCGTGCCGTTCGATGTGGTCGTCACGCCGCCGAGCACGGTCACGGTCGACGTCTGCGGAATGATGTCGTTGTAGTTCTGCACCGGAATGGCCGTACCGCCCGAAATGCCCGTCGGCGCTTTGAACAGCTGCAGGCCGACAGAGTTGCCGAGCGCGTAGAGCGCGCGATCCTTGATCAAGACAGGCTGCGCGGCAGTGCGGAACGCAATCTTCACGGCGTTTGTGCCGCCGCCCGCGATTGTCGGCAGCATGTACTGGAAATAAAATTGATACCCAA
ATACTTTGATTATAGTATTTTAAAATTTATATACAAGCAAATTGTTTTAAAACATTGATATTACAGCGTTTTAGTTTTTTTGTTTAGCCATAAAAAGTAACAAAAATCATAAAAAGTAATATTTTGTCGGGGACTATGTCGGGGAATTTTTATTTTATGCTGCCCATAAAAGCTGCTGTGACATTTTCCCCTACCTCGTCTTTTATGTGGGTGTATTGGCTAGTCATGTAATTATTTGAATGACCTAAAGCCGCTGCCATATGCTCGATTGGGACACCGGCTATTTGGCCCTGTGTAGCAAAAAAGTGCCTCATCATGTGCGGAGTAAAATGAACGTCGCAATTTTTATTAATTTTTTTAAATAAGCAGTAGATGTAATGGCTACCGATTGGTTTTCCTACAAAAGATGGCTTTACTTTTTCGTCGTCTCCTAAAAATAGGAAATCAGCCTTATTTAAGATGCGATCGTTGCACACGGCTATTTTGATAGAAGTATCAAT
GTTTTATCATCACGCATCATGCCACGCACCTCGCGCAACGTACGCGCCACCGAGGTTGCCACTACTGCCATACCACCTAGCAATGCCGCTACTGACACTACCGTTGATACTACCGTCGCTCCAACCATCGCTAGTGCAGACGCCGCCCAACATGCATCCAACATCTCGTCTTCACAACTTGGACCCGCTGGAGTTTCAGATAAGGTTCCTTCCTCCGTCGTGACCAATGATGGTGACATTTCAGTGACCCCCATCTCCGAGAACGCCGCGCAACTAGCATCATCCAACCAACCCGCGTCAGTCATCCGTAACCCTGTCGCCGCTGCCACCATTTCCATTGTCAATCCCTCATCCCTACGATGCCAACAATGCGGTGCCAAGTTCTCGTCGATGACCCAACTGGCCGAACACGTGCGGACCGAGCATCGAACTGGCGCGGGCTCCCTGGTGACATCTCCTGCGATTAATCAAGCTATCGAATCTTGGCTGCTCACTTGGGA
ATCGGTGTACACCGATTACTTCTCTATCCCCCTATCGGTGTATTGGTGTACTATATATAGTAAAGTTACTAGGGGCTCTCAGATATAATATTACCTGAGAGCCCCGCGATCGGTGTATCGGTTTAGAGCACGTGGGTGGTCCTCTAATACGTGGGCACTATGGAGTCTCGCTCGAAGCTTGTTTATTGAACGACTACTTAGAGTTACAGGTAACCGATGAGTGACCGTTCGTACATGGACAAATTTGTCTTTTCCTCAAAAAGACCGTTTTTGCATTCGGTGTTCAACTTTTAATGCCTAAGACCGGGAAACCCTTGGGGTATTTATGTCATTTCATTTGAAATGACTTTAATTTGAAATCGTTTTTCTTTAAAAAACGATATTCGTCCAATTTGTCCATACTAAGCTATACGCACAATGTCGTTCGTTTAATTTTATTTAAACATTTCAATATCTTCATCTACATATAAATCAAAACATGAACGTGAGTTTTCAACCAT
GCCGACGCACCGCCCCTAGCTCCGCGATAAGCCTTATCAGGCTCTCCGCCTACGGCGAGCAGCGGGCCTTCGGCCCCCCTTCGGGGCTGCTGGAGCCTGATAAGGCTTATCGCGGAGCTAGGGGCGGTGCGTCGGCAGACCCCTATATATTGGTAAACCTCGGGTGTGTGACAAGAGTCCTCTCCGATTGGTCTAGCAGTGAAGTTCTCAGCACGATGGCGAGCAAAGGTGACTATTATTATTTTACTCCTAGAGATCTAGTGAACTTTGTAAATACCTTGCTCTGTCATAAGATTAATGCTATAGCTGTGAAAATGCTAACCATGAAGGAGGAGGATTTCTTGAGCCAAGTCTGGTTGCCATACATACAAGGCTTTCAGACAGCTCATGACTTGGGTAGAGACAGTGATAAGTGCGGTGCGGCGGGGGATGAATTTCAAGAGGTTTTTCTGGATGAACGTAAATTCATAGATTTCATGACATCTTTCCGCCGCAGTGTA
AGCAAAAACAAGCGATGGACAGAGAAGAACCCGCGGAATCAGAGTGCACCTTAAGAGCTCTTGTAGAAGAGTACAATGGAGCATGCAAGGAAGCACCGAAAGAGATGTCGAAGCAATTCACAGACTACAACACATTCAAAAGGTATACCACAAGCAAGAAGGATCATGCACCCCAGATGAGACTAGTGTATTCAGTGAGAAAACCATGGCCAATCAGCATGACTCCCAGCAAGGAGATCCCTCTGGTGTTCAACGGGACCAAACTAAAAGATACTATCCTGGACCTAGGAGAATCCAAGAGAACCAGGGCAAACATAGTAGTACCAGATTACTGGTCCAAGTACGGAAGCCAGACCAGCCTAGAAGTAGTTAACGCCATTCTATATGCGGAAGACTTGAAAGTACAGAGATTTTTCAGCACAGAATGGGGTGAGATCCGCTACGGAAGAATGCTCCCCTTCAGAAAGCCTGTACAGGCATGTCCCACTATAGAGGAGGTA
TCATATGATAAACCCTGAGCTTTATTGTGTGACCCCCTGAGATTTCGATTGCGAAAACTTGCTATTTTTTGAATTGCGACGTGTAGAACCACTTACAAAACTTTTTGAAAGGATTGTTTAGCTAGGATTCACGCGTTGTACGAGCTTGCATACAAGATGCAAGATTCCTCTTGTGAGGACCCTGGGAGTTCCCCTCCCAACCAAAGTGTGGCACTTCCACGAGAGAGTATACTCTCTGGGGTGCTACGGAAAAATAATGTAGCAGAATGTGATGTACCTAAGAGTAAATCCATTCTCAAAAATAAAACGACTATGCTTATCACAATGGACCCTGATACCCCTTTTTCGAAGTATGTTGAGAATGCACAAAGGTTGGTGAATTCGATGGTACAGTATGGATATGATTATACTGTGGAATCCCATGTTAGATTTATTGCGACAAGGACAACTGTGACGTTGAAGAATGGTATTTTTAAGTATGTGATTGTTTGTGATGGATT
AAACTGTCTATTCTATTATATTATATAGACGGATTAGTCTCAAACCTTTGATATTAAAAGGTTTGAGTTTTTTATTTTTATCTAACAATAGAATTAACAGAGTTTTTAACAGAGTTCTATTTTAAAAGTTGGCATACTTAGTAAATAGTTCAAGCTCTTTATTCTTCTTTTCGGGCTCAAGATGTGAGTATAGGTCCATAGTCAATTGCAACTTTGAATGACCTAGCCTTTCTTGAATCACTTTATAACTCATTTCAGCATTTAAACAAAGGCTAGCGTGTGAACGCCTGAATCCATGAAAGCTCAACAACGGCAGTTCAGCATTTTTGATTATATTATTCAGCTTGTAGATAAGGTTGTGATAATCCATCACTCCACCTTCTATTTTTGGAAATACTAGGTTTTGTTGTGGATTTCCTAACTTCATAAAGTGTTTCTTTTGAAAGAAGTACCAGCTTTTTAATACATAAATTGCCTTATCGTCAATGCTAATAATTCGA
GTGAATGATGATGGCGTCAAAAGACGTCGTTCCTACTGCTGCTAGCAGTGAAAATGCTAACAACAATAGTAGTATTAAGTCTCGTCTATTGGCGAGACTCAAGGGTTCAGGTGGGGCTACGTCCCCACCCAACTCGATAAAGATAACCAACCAAGATATGGCTCTGGGGCTGATTGGACAGGTCCCAGCGCCAAAGGCCACATCCGTCGATGTCCCTAAACAACAGAGGGATAGACCACCACGGACTGTTGCCGAAGTTCAACAAAATTTGCGTTGGACTGAGAGACCACAAGACCAGAATGTTAAGACGTGGGATGAGCTTGACCACACAACAAAACAACAGATACTTGATGAACACGCTGAGTGGTTTGATGCCGGTGGCTTAGGTCCAAGTACACTACCCACTAGTCATGAACGGTACACACATGAGAATGATGAAGGCCACCAGGTAAAGTGGTCGGCTAGGGAAGGTGTAGACCTTGGCATATCCGGGCTCACGA
GTGAATGATGATGGCGTCAAAAGACGTCGTTCCTACTGCTGCTAGCAGTGAAAATGCTAACAACAATAGTAGTATTAAGTCTCGTCTATTGGCGAGACTCAAGGGTTCAGGTGGGGCTACGTCCCCACCCAACTCGATAAAGATAACCAACCAAGATATGGCTCTGGGGCTGATTGGACAGGTCCCAGCGCCAAAGGCCACATCCGTCGATGTCCCTAAACAACAGAGGGATAGACCACCACGGACTGTTGCCGAAGTTCAACAAAATTTGCGTTGGACTGAGAGACCACAAGACCAGAATGTTAAGACGTGGGATGAGCTTGACCACACAACAAAACAACAGATACTTGATGAACACGCTGAGTGGTTTGATGCCGGTGGCTTAGGTCCAAGTACACTACCCACTAGTCATGAACGGTACACACATGAGAATGATGAAGGCCACCAGGTAAAGTGGTCGGCTAGGGAAGGTGTAGACCTTGGCATATCCGGGCTCACGA
GCAAAAGCAGGGGAATTACTTAACTAGCAAAATGGAAACAATATCACTAATAACTATACTACTAGTAGTAACAGCAAGCAATGCAGATAAAATCTGCATCGGCCACCAGTCAACAAACTCCACAGAAACTGTGGACACGCTAACAGAAACCAATGTTCCTGTGACACATGCCAAAGAATTGCTCCACACAGAGCATAATGGAATGCTGTGTGCAACAAGCCTGGGACATCCCCTCATTCTAGACACATGCACTATTGAAGGACTAGTCTATGGCAACCCTTCTTGTGACCTGCTGTTGGGAGGAAGAGAATGGTCCTACATCGTCGAAAGATCATCAGCTGTAAATGGAACGTGTTACCCTGGGAATGTAGAAAACCTAGAGGAACTCAGGACACTTTTTAGTTCCGCTAGTTCCTACCAAAGAATCCAAATCTTCCCAGACACAACCTGGAATGTGACTTACACTGGAACAAGCAGAGCATGTTCAGGTTCATTCTACA
ACACAAAGACCCCCTAGTGCTTATCAAGTATATCATGGATTACTTTCCTGTGATATCTGTTGATTTGCAGAGTGGTCGTCGTGTTGTGTCAGTGGAGTACTTTAGAGGAGATGGTCCTCCCAGGATACCTTATTCTATGGTTGGGCCCTGTTGTGTCTTTCTCATGCACCATCGTCCTAGTCACGAGGTTCGCTTGCGATTCTCTGACTTCTACAATGTCGGAGAATTCCCATACCGAGTCGGACTTGGAGACTTTGCATCAAACGTTGCACCTCCACCAGCGAAGCCTTTTCAGAGACTTATTGATCTAATAGGCCATATGACTCTTAGTGATTTCACAAGGTTCCCCAATCTGAAAGAAGCCATATCCTGGCCTCTTGGAGAACCCTCACTGGCTTTCTTCGACCTAAGCTCTACTAGAGTGCATAGGAATGATGACATTAGAAGGGATCAGATTGCCACTCTAGCAATGAGGAGTTGCAAGATCACCAATGATCTAG
AACGAAAGGAATTAGGGTTTCGTGGCATATTTCGTAAATATGCATCGGGACACCAGGAGGTGTCCTCTCAACTTTCTCATATTGCTGGTGTCCTGGTGTCCTATATATACCTCAAGACACATAAAGCCTCTAGGGGACACCAAGGGGCAAAATCGGCCATCCGCAATAATATTACCGGATGGCCGCCCGTTTTTGGTGTCCTCTACTTTAGCCCACGGGGCAGGCCCAGGCCCAAATCAACCACAACCTTTTTTTATTTTATGGGACCACTTTAATTATTCCAACCAACCACGTTCCGCCTGACGAGTCTAATAATAATGCCTTGGTGACTAAGTGTGGTCCCTATAAATAAAGCTGACATATCCCATACCTCTTTAATTCAAAATGGTTAAGAGAGATGCCCCATGGCGTTTAATGGCGGGGACCTCAAAGGTCTCACGCTCTGCTAACTTTTCGCCTCGTGAAGGTATGGGCCCAAAATTCAACAAGGCCGCTGCATG
TTGGCCACTCCCTCTATGCGCGCTCGCTCGCTCGGTGGGGCCTGCGGACCAAAGGTCCGCAGACGGCAGAGCTCTGCTCTGCCGGCCCCACCGAGCGAGCGAGCGCGCATAGAGGGAGTGGCCAACTCCATCACTAGGGGTACCGCGAAGCGCCTCCCACGCTGCCGCGTCAGCGCTGACGTAAATCACGTCATAGGGGAGTGGTCCTGTATTAGCTGTCACGTGAGTGCTTTTGCGACATTTTGCGACACCACGTGGCCATTTGAGGTATATATGGCCGAGTGAGCGAGCAGGATCTCCATTTTGACCGCGAAATTTGAACGAGCAGCAGCCATGCCGGGTTTCTACGAGATCGTGATCAAGGTGCCGAGCGACCTGGACGAGCACCTGCCGGGCATTTCTGACTCGTTTGTGAACTGGGTGGCCGAGAAGGAATGGGAGCTGCCCCCGGATTCTGACATGGATCTGAATCTGATCGAGCAGGCACCCCTGACCGTGGC
AGCAAAGATGGCACGATTCATAATTTTATTCCTACTGTTGGCGCCTGTTTACAGTCGTCTATGTCTTAGAAACCATCCTGACACCACCTGGATAGGTGACTCCCGAAGCGATCAATCAAGGGTGAACCAACAGTCTCTTGATCTGGTTACAAACTTCAAGGGAATTCTACAAGCCAAGAACGGGAATGGTCTCATGAAGCAGATGAGCGGAAGGTTCCCAAGTGATTGGTACCAACCTACTACAAAGTATAGGATTCTATACATTGGTACAAACGACTGCACTGAGGGCCCTAACGACGTGATCATACCGACGTCAATGACACTAGACAATGTGGCAAGGGACCTGTACCTGGGAGCATGTCGAGGAGATGTAAGAGTGACACCAACCTTCGTGGGAGCAGCTGAGCTTGGACTGATTGGGAGAACAGATGCCTTAACAGAATTTTCTGTAAAGGTGCTGACTTTCAACAACCCTACTATTGTAGTAGTTGGACTAAATG
GCTCGAAGTGTGTATGGTGCCATATACGGCTCACCACCATATACACTGCAAGAATTACTATTCTTGTGGGCCCCTCTCGGTAAATCCTAGAGGGCTTTCCTCTCGTTATTGCGAGATTCGTCGTTAGATAACGGCAAGTTCCCTTTCTTACTATCCTATTTTCATCTTGTGGCTTGACGGGTCACTGCCATCGTCGTCGATCTCTATCAACTACCCTTGCGACTATGGCAACCTTCTCCGCTACTGGATTTGGAGGGAGTTTTGTTAGGGACTGGTCCCTGGACTTACCCGACGCTTGTGAGCATGGCGCGGGATTGTGCTGCGAAGTGGACGGCTCCACCTTATGCGCCGAGTGTTTTCGCGGTTGCGAAGGAATGGAGCAATGTCCTGGCTTGTTCATGGGACTGTTAAAACTGGCTTCGCCAGTTCCAGTGGGACATAAGTTCCTGATTGGTTGGTATCGAGCTGCCAAAGTCACCGGGCGTTACAATTTCCTTGAG
AAATTAAAACATAACATACAACATAAACGAAAGCAATCAAATTTTCAAGCATTTTTCTTGAGCTCTTTGATTTTTCCTGCATAAATTAAGCACTTTGATCAACAACATAGTCTCGATTTGAATATTTCAATTGTTTCCAGTTTTCTCTAATAGCACTCCATACTAAAATGGCAACCAGTGTTATTCAGTTTGGTTCATTTGTGTGCAATCTTCCAAAGTCCCAGCCACTATGCACAACTGTGCACTGCCCAAAACAGAGCATGAGCACTAATATAGTGCGCCCAAGTGATCCGTTTGCTGAGCTCGAGAAGCATCTTGAACCATACTTGCAGAAGAGGATGGATGCGACAATACGCCAAACTAAAGGCGGGACGCTTGTGTACAAACACATGAGCGAAGCTAAGCGCGCCAGAAAGCTTAGAAAGAAGCAACGTGAGGAAGAAGAGGTGCGTTTGTTCATGAACGCAGCCCCATACATTGTGAGTAACATCACAATAGGG
TTGTTCTACTTCTTACTCATTATTATAAATTATAATGTTTGTATAAGAAATATAGGTGTAACCGAAAACGGTGTAACCGAAATGGGTGCATATATAAAGCAATGCTTGGTTCAGCAGATTTAGCTATGTCCAGCGGGGACGCATACCCCACCAACCTCTTCAGACTGTGTAACCAGTACGACGTGGACCTGCAGGACCTGAACCTAACCTGCATATTCTGCAGAACAATTAACAGACGTGGAAGTCGTGGCCTTGCATATAAGGAGCTGAAAGTTGTGTGGAGAAGTGGTTTTCCGTTTGCTGCATGTGCCTGCTGTTTGGAAATAGCTGGAAAACTAAGGCAACTTAGATATTGGCAATTTTCAGGCTTTGCAAACACAGTGGAATTAGACACCGGAACGCCAGTTACAGAGCAACTAATACGGTGCTACGTGTGTCACAAGCCATTGTGTAGTGTGGAAAAAGAAAGAATAATTACAGAAGGCAGGCGATTTCATAAA
CATGCACATCTAAAAGCTTATGCAAAAATTAACGAGGAATCTTTGGATCGGGCTAGACGATTGCTTTGGTGGCATTACAACTGTTTACTGTGGGGAGAAGCTACTGTAACAAACTATATTTCCCGCCTCCGTACTTGGTTGTCAACTCCTGAAAAGTATAGAGGCAGGGATGCCCCGACCATTGAAGCAATCACTAGACCAATCCAAGTGGCTCAGGGAGGCAGAAAAACATCTACGGCTACTAGAAAACCTCGTGGACTCGAACCTAGAAGAAGAAAAGTTAAAACCACAGTTGTCTATGGGAGAAGACGTTCAAAGTCCCGGGAAAGGAGAGCCTCTTCACCCCAACGTGCGGGCTCCCCTCTCCCACGTAGTTCGAGCAGCCACCACCGATCTCCCTCGCCTAGGAAATAAATTACCTGCTAGGCATCACTTAGGAAAATTGTCAGGTTTATATCAAATGAAGGGCTGTACTTTTAACCCAAATTGGAAAGTTCCTG
AAGTTTTTTAGCCTGGAACTGACACATTCCTACAGGAACGAGCGTAAGAGAATGGCAGACCAAGAGCGGAGAACGTTTGGATCATATAAAATAGAAGAATTGACAATTAAAAACGACCAACCAAATAGAAACACAAATTCATCGACTTCTCAATCCACTGAAAATCGTCTTTCAACCAAGAAAATCCCCCTACTCGATGACGGCATCTTCGAACTTCTGAACTACCTTATTGATGGAACCAACTTCGACAAAACTTGTTATTGTGGTTTTAATTATTCTCATCTCCCTAACCTTGAACGTGAATTTAACGTTGCATCTATTTATGTCCGCGAGAATTTTGAATTATGCACTGAAAACTTAGATTTGAAAGATTATGATAGACAGGCAAATATAAGCGTGAAATCTCCTGATTTTACTTTGCTTCTAGAATATACTCTTAAACCATCATCAGAAACCGATCCTACTATTCCAGAGAATGAGAAAGAAGAGAATGCTAAACC
TAATATTACCGGATGGCCGCGATGTCTTTAAAATGGGCCCCGCCACTAACTACTGTCGTCCACTAACAACGCTCCCTCAAAGCTTATTTAATATGTGGTCCCCTATTTAAACTTCCTCAGCAAGTAGAAACCCTAAAATGTGGGATCCACTCGTAAACGAATTCCCAGAGACTGTTCACGGTCTACGGTGTATGCTTGCTGTAAAATATCTTCAATTAGTTGAAGATACGTATTCTCCTGATACGATTGGGTACGATCTTGTACGTGATCTAATTTCAGTAATTCGTGCTCGCAATTATGTCGAAGCGACCCGCCGATATACTCATTTCCACTCCCGCCTCGAAGGTACGTCGCCGTCTGAACTTCGACACCCCCGTGATGAGCCGTGTTGCTGCCCCCACTGTCCTCGTCACCAACAAAAGAAGGACATGGACCAACAGGCCCATGTATCGCAAGCCCAGAATGTACAGAATGTACAGAAGCCCTGATGTCCCCAAAGG
CGGACACACAAAAAGAAAAAAGGTTTTTTAAGACTTTTTGTGTGCGAGTAACTATGAGGAAGATTAACAGTTTTCCTCAGTTTAAGATATACACTGAAATTGAGATTGAGATTCTCCTCTTTGCTATTCTGTAACTTTCCCTGGTTGTGACAATTGAATCAGTTTTATCTATTACCAATTACCATCAACATGGTATGTCTAGTGATCTTGGGACTCTTCTTCATCTGGTTTTTCCTAGAGCTCTGAATCCATTTTGCGAGAAGTTCATCCAAACGACCCAGTGTCTGAAAATACAAAAGGTTCCCCTTTCCGTCAAGTTTAAGGGGTTGTTTTGATTGTGTGTAGATTTTATAATCCTAGAGTGCCAAGGAGTTGCGTGTCATCATTGATTGGGAAGATCAAGGAAACAATTTGTTCCAATAATATCGTACATCTTGACTAAGTCGAACAAGGGGAAGTCGATATGGATCGTGGGACCAGAAGAATCTGGGTGTCGCAAA
GGATCCTATTAAATTAGCTGCTAAATATAAATTAACACACGTTATTAAATATTTAGTAGGACCGTATAAAAGTTTAACGGCGTTTGGACCATTACCATATTATGTTTATGCTTTAGCAGAAAAAGGACAACATAATTTAGCTATAGATGCTGTTTTGCAAAACATTATTAAAAAGCCGCCTCCTAGATCTAACAATGCTTTTTTACAAAGTTTTATCCATAATATCATTAGTACACGGTTTGCGTGGACTATTAAATTTGGTATGAATCATACAAAAATTTATAATTTTTTAACAAAACAACCACAAGCCATTACAGGGTTTCCAGAATTAGTTTGGCCGAGTTTATCTGATTTAGGACCTGAACAAATAGGTTTTCCAAAATATCAGGATATTAAATGTTTAGTTCCTCAGCCGGTTAATTATTTTGAACCAAGTTTAGGCTATCATATTGTTGGACCGATTCCAGATTTTATCGATATCCTTTTCAACTGTTGTGTTA
TTAAAAAACAGTCAAAACCAAAATGCTTGATGCACGAACCTATATCCTTACGACCCACGAAACCCAAATGTAATACGGAAGAACCCGAAAATTGTCTATGTGAACTACACAGTATAGAAACGCGAAGTCAAGAGCCAAACCAAAGTATCACCTCCGTGCGGCGGAAGACTCAATTAGCTAGAAGACTGAGGGAGCGCTTAGACAGGCAACAAAGACGTAAAGATGAAAATCTGTAAACCATACATTCACAGACTACGCTCTGAGGGAAAGAGTTATTATGAAGTGATCGAAGATGTGTTTAATAATAGGACTAACGAAGTTGTGTCTAACTATGAGCATTCTTTCTCTACTTTTTATTTCTACGAGACACGTTCCGATTTAAGAGATTTATGTGAATACGTCTTATCGGTTAGCTTTGATAAAGGGATGAACGTATTTATTCTTGACCGTGATAACATGATAGGCACTAGCGTTAAAGTATTCCACCATAATGAATATCA
TATTAATTTTGTTAAGATAACAATTCCTTTGTCTATTGCTATGCAATATGATAGTAAATATTTAAAATTTGTGCGTGATTTAAAAAATGATAAAGTACCAAGTTATATTAAACAAAATTGACCTAGTATTGTTAAAAAAGATATTACAATTAATGAATTACGAGAAATGGGTATGGAACATTTATTAAAGAATTTGGGGGAATTAGAAAATGATTAATTTACTTGCTAATGATGTATGAAATGGTGCCATTAATGTTGTAGTCGATATTTTTATGAAAATTATGGATTGAATGTGAGCATTAAAATTGCCTGGTACAAATATTCCTTTATTTGTAATTTGAGTAATTGGTGGTGTTATAAATGTTATTTTGTTATTAGTTAATAGTTCTCGTGGTTTAAGTTCAGTTTCTCGTTCATCTTTACAAGCAAGTAAGCAAATATCTAAGGGGGTTAAAAATATAAGTAATGATTCTAAAAGTGATAATAAGGAGAGTAATAAA
CGGAGCGTTTTCAAGATGACATTGGCTAAAATTGAATTGTTAAAACAACTGTTAAGGGACAATGAAGCCAAAACAGTATTGAAACAAACAACGGTAGACCAATATAACATAATAAGAAAATTCAATACATCAAGAATTGAAAAGAACCCTTCATTAAGGATGAAGTGGGCAATGTGTTCTAATTTTCCCTTGGCTTTGACCAAGGGTGACATGGCAAACAGAATCCCCTTGGAATACAAGGGAATACAACTTAAAACAAATGCTGAAGACATAGGAACCAAAGGCCAAATGTGCTCAATAGCAGCAGTTACCTGGTGGAATACATATGGACCAATAGGAGATACTGAAGGTTTCGAAAAAGTCTACGAAAGCTTTTTTCTCAGAAAGATGAGACTTGACAATGCCACTTGGGGCCGAATAACTTTTGGCCCAGTTGAAAGAGTAAGAAAAAGGGTACTGCTAAACCCTCTCACTAAGGAAATGCCTCCAGATGAAGCAAG
GAATAAACTAAATAAAGTCCCTATTCAAGCTCTCGATTTCTGCTTAAGTGCGGAAGTTGATACCGTGGCCGAGGTAATACAAGGCGACCAGAGCTCCACTCACGTGGCCGGTTGACTTGAAGCAGAGGTGAGGAGCCGAGCTGATAGTCCTAAGGTAACTACTTTGTGTAAGTCAAAGTCGGCCGACTCGAACGGTCGTGATTTCACCAACTAATGGTGTGGGATGGGTGCCCACGCAAGAGCTCTATGCAGATGAAGCCTCCCGATGCATAGATGAAACGCATCACGATCCAGGGGATAAAGACCTATGGTGAATGGTGACGTTATCACTCAACCATAACAGGAGTACAGCATGGCTGGTCCCCTCGTTTTGGCTGGTGAAGCCCTCGGCAGCACCGCGGCTCGTACCGCCGGTCGTGCCGGGATGCAGAAGCTGAAAGACATGCTGATCAGTCTTGGTATCTGGGAAGGTATCCAAGCGGCAGCTGACTACGCTCCGG
AATGTAGTCTTATGCAATACTCTTGTAGTCTTGCAACATGCTTATGTAACGATGAGTTAGCAACATGCCTTATAAGGAAAGAAAAAGCACCGTGCATGCCGATTGGTGGAAGTAAGGTGGTATGATCGTGGTATGATCGTGGTATGATCGTGCCTTATTAGGAAGGCAACAGACGGGTCTAACACGGATTGGACGAACCACTGAATTCCGCATTGCAGAGATATTGTATTTAAGTGCCTAGCTCGATACAATAAACGCCATTTGACCATTCACCACATTGGTGTGCACCTGGGTTGATGGCCGGACCGTTGATTCCCTGACGACTACGAGCACATGCATGAAGCAGAAGGCTTCATTTGGTGACCCCGACGTGATCGTTAGGGAATAGTGGTCGGCCACAGGCGGCGTGGCGATCCTGTCCTCATCCGTCTCGCTTATTCGGGGAGCGGACGATGACCCTAGTAGAGGGGGCTGCGGCTTAGGAGGGCAGAAGCTGAGTG
CATCATCAATAATATACAGTTAGCAAAAAATGGCGCCTTTGTTTGGCTTTGTTCCAACTGTTTTTGGCCCGAGTTGGGTTTCGTTTTCCCGGGTTTCACGTGGTGCGTCAGGTGATGTTGAGTTTTTATACATGTTTGTGTGTGTTTTGTGCTTGTGTAAAGGAGTTTTGGTTTTTTACTTTGCGGAGCTTACGGACTAATTTACTTAATTTTTGGCAAATTATATCTGTTTTTGGGTATTTTGTTTGTTATTTGGTGCGATTTTTCGACTTTTGACTCAATGTCGCGGCTCCTACGTCTTTCTCTTTCTTCGCGTGTGTGGTTAGCAGCTCAGGAAGCTACTCGCAATGTTTCTGAGGATCCTGTTGTATGTCGTACGCCATGGGATGGTTCGCCTACTTGCACAGCTGTTCGTGTTGTACGAGCGGAGGTTCTGGCGGACGGTACGATGGACCTTGACATCGTGTTTCCTGAAGCTGCTGTACAGGCTGTTTTTAGTC
AAATTTAAATCTATCACCACATTAGGTATTAATTTATTCGTCTCTAGACACTTTTGTAGCGTGCGCTAGCCCGCTGGCTTCCCGACCGACCTCAATCCAAGCGAGTTTATGTCCAGGTACCTCTTATTGAGAAATAGAGTGTCGAGTGAATAAACATAAAGATTACGTCATTACGGGGTAGTTGAGCGCTTTTGCATCAAGTTATTAACCACTCGCTACTCGGTGTCTAGACTACGTTGTGGTGTTGTAGTGTGAGCCTTGTGCCGCTACGTAAAATATATAAATTTAAATTTCCATACTTAACCTAGGTTGAGTGTGTTTGTTGCTGATAATAGTATATTATCGCAGCGCCCTTGCGTTGATCTTTGATCCGCCCTATCTTTAACTTTATTTGTATTAGTTTCTGTTGTCGTTGGTATTTAACGTCATGGATTTGAATACTATGATGCCAGCCTTTAATGTTGCTTATTGGGACGGCGTTCATGCTCCTTATGTTGTCA
GTAACATTACCAGATCAGCCCTCTTAACAGACAACTGATCTTTCCTCAATTAATCTGTCATCTAGTTTGTGAAAACTGATGTCAAATGGCTTTCCAACTAGCTCTCGATGCTCTAGCGTCGACTTCACACAAGGACCCCTCCTTGCACCCAGTCCTAGAGTCGGTTCACGACTCCTTAACGGACTCCCTCCAAACCTACCCCTGGATGGTCCCACAAGACCTCCAACCCTTCCTTCTCAAATCGGGAATCCCGATCAACTCCTTCGGAAGTTCCCCCCACCCCCACCCAGCGCACAAGACGCTGGAAACCCACCTACTCTTCACCCACTGGATGCATCTTTGCACCCAGCCTTCATCTGTCCTCTTCATGAAGCCTCAAAAATTCATGAAGCTCCAAAGGAAGAACAAGTTCTTCCAACATCTCCACAACTACCGCCTGACTCCCACCGATTCAGTGCGTTTTCCTTCAACCTCTCCCCACCTCCCAAACACCCCTTTCG
TGTCTTTTTCACAACTATAATTAAATTTTATATATAAAAGGAGGTAGCGTTATGGAAAATGTAACTAAATTAAATAGCGAACAACTGAAGACCATAGACAAAACTCGCGACTGGTTGATGCAGCAAGTGGATGTTGAGAACTTAGTGGAGGTCGAAAAGGTAGATAGATATTGTAATTTATTAAAAATCTTTTATTATCTCGACAATGACGTATACGCGCGCGGGCCGGTAATCGAGGTGGGTAATGGCAAACAGGGGTTTATCAAGCCTAATCCAGCTCTTGCAGAAAAAAATAAAATCAACGGTTCTTTATTAGCAATCGAAAAGTCATTCAAGCTTGATAAGAAGTTAGAGCAACGTCGTTTAGAAAAGGCGCAAAAAGGACCTGAATTAACATGAAGACCCCAAAATACGTGACGCAATACATTGACAAGATTAAAACAGGTAAGATCATTGTTAATAAGGAGCGTCAAAATCTAGTTGATTACTTAGAAAAGTAC
CGTCGATGGCGAAAGCCCTTTCTAACAAACAACCTACAATTCCATCTACATGAATCATGAACACAACAAAGGCAACCGCAACTTACTTGAGATCCATTATGCTTCCCGAGAATGGTCCAGCAAGCATTCCGGACGACATAACAGAGAGACACATACTAAAACAAGAGACCTCGTCATACAACTTAGAGGTCTCAGACTCCGGAAGTGGGCTTCTTGTCTGCTTCCCTGGAGCTCCTGGATCCAGAGTCGGTGCCCACTACAAGTGGAATCAGAACCAGACGGAACTGGAATTCGACCAGTGGCTGGAAACATCACAGGACCTGAAGAAGGCATTCAACTACGGGAGGCTGATCTCACGGAAATACGACGTCCAGAGCTCAACCCTACCCGCTGGTCTGTATGCCCTGAATGGGACCCTGAACGCCGCGACCTTCGAAGGAAGTCTGTCTGAAGTGGAGAGCTTCTCCTACAACAGTCTGATGTCCCTCACCACGAACCCC
TTTTAATAAAATATTGAAACAAACAGCTTTCGTTCCGAAAACAGCTTTCAGTTACTAATCAGCTTTCGTTCCGAACAAACAGCTTTCAAACAAACAGCTTTCATTTCATTTAGCCTTTCGTGGTTTGTGTGACTTCTAAGAGAACCCGGAAAAAGGGAGTGTGATTAAAAGCGCACCATATATTTCGAAGATCATTTTGAATTTCATTTTGCTACCTTAATTTTGAGATGGATTTCAGTATGATGCAAATGACCGTGGGTTTCCTCAAAACTTCAATGGGTTTACAATCCATTAAGGATATTGTGGGAAAAGCTTGTGTGGCAGAGAAGGATAGAACCTTGCTCCACATTCATTTATGTTTCTTCCACGCCAATGAGATGGCTCGGGACTACAATGAAGGTATGGACATGGAGCAGATACAAAGTTCTGCTGCGATCAAATACCGAGCTGCAGTGTTAAAGCGCCATGTTGTGATGAATGTGGAGACAGGAAGATATGAT
ACCGGTGGCGAGCGGATTTTTTGGTGTTCATGTGGGTCCCACTTGGGAAATGTGCAGAATAACTGGGCCTGTTTTCTTAATTGGGCCTTATATGACTTGGGCATTTGACTGTATTTGGATTAGGCTTTATATATAAGACGAAGTTGGGCCAAATTGAATAGTGATTTTATTCATTTAACATTTTATTTATTACATGGAAAATACGTATTTAAACAGATGAGTTCGTACAGACATCGTATTCATCCATTACATCAATATCCACCACTGGAGCCTCATTCATCATAACAAGATCGATTATCTCTACTAGGTGCTCTTGCTTAAATTCCCTGATAGATGATTCCTTGTACATCAGATCTATCATGTTTCGTATTCCTTCTTCAAGTGCATTGAAATTGAAGGGTGGTATGATTCCACTATGGCCGTATGGAATCATGAATTGTTTTGTTGCTAATACTGGGGAGCCTGTTGAGAAGAGTCTAATATGAACTAATATTGAGGAG
ACGAGGCGGGTCTAGTATTACCCCGCCTCGTTACACCTCCTTGTTACACTTTCTCTCTCTAGATGGCTTCTAAGCGCTGGTGCTTTACTTTGAACTATAAAACAGCTGTAGAGAGAGAAAGTTTCATTTCCCTCTTTTCTCGAGACGAATTAAACTATTTCGTCTGCGGAGACGAAACTGCTCCTACTACGAATCAAAAACATCTTCAAGGTTATGTTTCGTTGAAGAAAATGATTCGTCTCGGTGGATTGAAAAAGAAATTTGGTTATCGTGCTCATTGGGAAATTGCGAAAGGAGACGATTTTCAAAATCGCGACTACTGTACCAAAGAAACCCTAATTTCTGAAATTGGGGCTCCTGTGAAGAAAGGCTCGAATCAAAGAAAGATTATGGATTTATATCTTCAAGATCCCGAAGAAATGCAATTGAAGGATCCAGATACTGCTCTTCGCTGTAACGCGAAGAGATTGAGAATTGAGTATTGTTCGTCGTTCGCTGTG
GCTCGAAGTGTGTATGGTGCCATATACGGCTCACCACCATATACACTGCAAGAATTACTATTCTTGTGGGCCCCTCTCGGTAAATCCTAGAGGGCTTTCCTCTCGTTATTGCGAGATTCGTCGTTAGATAACGGCAAGTTCCCTTTCTTACTATCCTATTTTCATCTTGTGGCTTGACGGGTCACTGCCATCGTCGTCGATCTCTATCAACTACCCTTGCGACTATGGCAACCTTCTCCGCTACTGGATTTGGAGGGAGTTTTGTTAGGGACTGGTCCCTGGACTTACCCGACGCTTGTGAGCATGGCGCGGGATTGTGCTGCGAAGTGGACGGCTCCACCTTATGCGCCGAGTGTTTTCGCGGTTGCGAAGGAATGGAGCAATGTCCTGGCTTGTTCATGGGACTGTTAAAACTGGCTTCGCCAGTTCCAGTGGGACATAAGTTCCTGATTGGTTGGTATCGAGCTGCCAAAGTCACCGGGCGTTACAATTTCCTTGAG
GATCCTTTTGGAAAAGAAAGAGGGATCTCCATGATTATTTTGTGCGGTACCGTGGCCGACACCAGCGTCCGTCACGTTGAGCCGGCGAATGGTGCACCGTTTGATGTTCAGCTGGTGCACATTCTGATGGGCCGCTGGGTTGATGCGGTCGCTCTGGCGAAGGACTTCCAGGGGGATGCGCCTGGCCTGGGTGAAGTGGTGGCGCTTGAGGTGATCGCGACGCCTTTCGCCCGGCGTAAGGGCGGCGCTGGGATTCAATACACCGCGCTGCGGCGTGTGTCTTCTTTGCCGACTGCTTCGCGAGCGGTGGCGGCTGCTTAAGGCGAACCGGTGGAGGGTAGCCGCCCTCCCCCGGTTCTAACTCATGACGATGAAAAGGATCGCAATGAGCTGTATTCACTCTAACTGGTGTAGTGCCTGGTGTAGTGCCGGTTCCCGTCGTCGGGTCGGCGGGTGTTGAGCCGTGGTGCGCTCGCGTCGGGTCGTCGTGGACCGGTCTG
GAATAAGAGCGAATTGCGTCCGTACCGTCTATCAGCTTACGATCTCTTGTCAGATCTCATTAAATCTAAACTTTTTAAACAAGATTCCCTGTTATCCATGCTTGTGAGTGTGGTTTAATCATAATCTTGTATTTTACTTTCCACACTTTTCATCTCTCTGCCAGTGACGTGTTGGTTGTCCTCAGCGTCCCTCCCATAGGTCGCAATGATTAAAACCAGCAAATACGGTCTCGGCTTCAAGTGGGCGCCAGAATTTCGTTGGCTGCTTCCGGATGCAGCGGAGGAGTTGGCTAGTCCTATGAAGTCAGATGAGGGTGGGTTATGCCCCTCTACTGGTCAAGCGATGGAAAGTGTTGGATTCGTTTATGATAATCATGTGAAGATAGATTGTCGCTGCATTCTTGGACAAGAATGGCATGTGCAGTCAAATCTTATCCGTGATATTTTTGTTCATGAAGATCTACATGTTGTAGAAGTTCTAACTAAAACAGCCGTAAAGT
AGTAATTTCCCCGTCACTTAAAGGTTCTACGATACAGGCACATAGCATCTTTGACGAGAAATCACGAAACATGAAACAACTATTCGCATTCCCACTCACATATCAATCACGTAAACACGAGAAACATGTCGCACAATATGCTCATGATTTGATCATGCGCGAGAACAGACTCATCCCAATGCACGATCTCAACAGTGCGATTCAACTTTCCACCGACTATGCAAAGGCGCTAGACCAATTCGATCTAAGTATGTATTTTCGACTTGCATATGCAGCGCCCTTCCTATCACGACGTGCGTTATGGATTGCATCCAGCAATGAGCATATTAAGGATTTGGACCATCACTTGGCATCGATAAGAACATGTGCAGTTTATATTGCCGAACAAGATTTTAAGCAAGCTACACGTAGTATCACAAAGAATGTCTACTTCACCGATATTGCTGTGCACAACATGCAGTTTCCGTTTGAGTTTGACAACTCGTACACCACAGCGTATA
TTTCAAAAGCTCTTTCCTAGAACTTTTGCCACCTCTTTCTCCTTATCTTCTCTTCTTGATTTTACAATGGTGAAAATAGGTTCCGATACCCTTGCTCCTAAGCAGTTGGTTCTTGAGAACAAATACATTGCTGCGTGCCTTTCTAAGCCAGCAAATTTCGCTCTTTCTTTCCTTGCTCAGGGTGCCTCCCTGAAGCCTAGTGTGGTCGCTCGTGCAGCCATCAATGGTGTCATTGCCTGTGACACCACCACCTTCCAACTCCTGGCGATGGATGGGACTCCCCTATCTTTCGCCGCTGCAGCGGTTGTGGTGCGCCAATTTCAATTGGCCCACAACCGCTTTGTTAAGATTGGCTTGCGCCAATTTTACAAGGAGTGCACAAGGCGCTGCAACGCCTTCAACCTTCAGAAAGCTGCTCGCCAGAGCAGAGAACGTAGAGCCGCCTGCAAGCGGATTCTTGCGTCCTTGGATGCAGACCTGCCATGTAGCAGGTCTTCTCG
ACCAAGGGGAGAATCAGATGGCATCGTTATATGACGAATTGCAAAAAGATTACGTAGGTCCGGAACCACTAGATTCGGTGCCGGTAACGATTCCAGTTTTATACTATCTGATCATTCTCTATCTCTATTAAGGATATTTCTAGTCTAAAGTTCAAAATGTCAAGTGTTTTAAAGACATTTGAAAGATTTACTATACAACAGGAGCTTCAGGAGCAATCTGATGACACTCCAGTACCTCTTGAGACAATCAAACCTACAATCAGGGTATTTGTCATCAATAATAATGATCCTGTCGTAAGATCTAGACTTTTATTCTTTAATCTACGAATCATTATGAGTAACACTGCAAGAGAGGGACATAGAGCTGGTGCTCTCCTCAGTCTTTTATCACTACCTTCTGCAGCTATGAGTAATCACATCAAATTAGCCATGCATTCACCAGAAGCCAGCATAGATAGAGTAGAGATAACAGGGTTTGAGAATAATTCATTCCGAGTCAT
AGCAAAAGCAGGAGTAAAGATGAATCCAAATCAAAAGATAATAACGATTGGCTCTGTTTCTCTCACCATTTCCACAATATGCTTCTTCATGCAAATTGCCATCCTGATAACCACTGTAACATTGCATTTCAAGCAATATGAATTCAACTCCCCCCCAAACAACCAAGTGATGCTGTGTGAACCAACAATAATAGAAAGAAACATAACAGAGATAGTGTATCTGACCAACACCACCATAGAGAAGGAAATGTGCCCCAAACTAGCAGAATACAGAAATTGGTCAAAGCCGCAATGTGACATTACAGGATTTGCACCTTTTTCTAAGGACAATTCGATTAGGCTTTCCGCTGGTGGGGACATCTGGGTGACAAGAGAACCTTATGTGTCATGCGACCCTGACAAGTGTTACCAATTTGCCCTTGGACAGGGAACAACACTAAACAACGTGCATTCAAATGACACAGTACATGATAGGACCCCTTATCGGACCCTATTGATGA
GCTATTGGCACCATGGCGAATGTCTGGGGCGTGAGGTTAGCAGATTCTTTATCGTCACCAACACTTGAATCAAGAAATAGATCGTATACCCTTCATGATTTTTGTTCTGATCTGGATGCATCAGCTGGAAAGGAACCATGGAAAGCCTTACGTAACCAACGAACTAGTGAGATAGTCGCTGTGCGGCTATTCAGGCCACTGCAGGGGTTGATATTAGATACGCACATGTATGGATTTCCTGGAGAGTTTGATGCTTGGGAGGTCTTCGTGAAAGAAAAACTGCGTGTGCTGAAATATGAAGTCTTGAGAGTGTATCCAATTAGCGGGTATAGTAACAGTCACGTTAACGTCTTTGTGGCTAACGCCCTCGTTGGAGCTTTCCTATCTAACCAAGCTTTCTATGATCTACTTCCGTTATTGATCATTAATGATACAATGATAAATGACCTTCTCGGTGCGGGTGTTAGCCTGGCACAGTTTTTCCAAGCCCACGGTGATGT
GGAAAAAACTTTTATAAATCGTCTTTTCAATGGTGCCGGAAGGTGCCCGTCAATCGTCCGACGCAAACAATAAACTCGCCGTTGGCGCCTGCACCCGCTCGCGCCTCGTACGGTCCCCGGAATCCTCCAACAGGTGGCTGACTGGGATGTGGGATATGACGAGATCCGACGCTTTCGAGCGCATAGTCACCTCTGAGAATGATGGTGTCTGCTCGCCACGATAGCCAACGCCCCATCTACCAAGTACGGGGTCCGCGGCTTGAAGGACTACGAGAGTACGTCTGGTGGTGCAACAAGAAGTGCTTTATTAACCCCACACACGTAAGGAATACGTATGGCCTTTCCATTAGCGGTCGTGGCGCAGACAGCAGGACGCTTTCTGCCCGCCCTTGCTTCCCGGCTGGGTGTCTCCGCCAAGATGGGCGAAGTTCTGAACTTCGCCAAGGCGAACCCGACTACCTTCATGCTGGCAACCAAGGAAGTCTATGACCAGGGCGTTT
AAAATGAAAAGCTCCCAACACAACACAACAGAACCTACGTCAATTGATTTTATCAATCGCAAAGCCTTACAAAGATCTTCGCAGTCGTTCATCAACAGATTCACCGAACCATTCTTGTTAGCTCTCGCACAGAGATAAGCAGGAAACAATGGCAGGTGAGTGGAACACAGTTGTCGGCAAGAGAAACCAGAGGAAGACTGAAGAACAGCGCATATTTGATGCACAGAAGAGATTTTACGAAACGCACCAAGTATACGATGCACAAAGAGCACTGCTACACAACAGTCGTATTCTGAAGCGCAACTTCGAGTTAACTAATGCAATTGAGAAACCAAAGAATGATCCAAAACCAATTAAGAAGGTTTTCAAACAAGTTTGGGTCGCGAAGGTGAAAGAAATACTCAATGAGCCCAAACCAATTGACATTAAACCAGTTCAAGCAAGAGATGAAGTGGTTAAGGTTGACATTGGTAAATTTGCAAGAGTGTTACTCGATCAAT
GGTAGATTTTTGCGCGTGAGAAATAAGAATTTTTTTTTGGCCGTTTTTTGGGGTGTTTCTGGATGAGTACAGGGATGCGATCGCCTGGTGGCGGAAGAAAATCAAATAATGCCGGAACACAGGTTAGCTCACTAACCAGAGCGGTTTCACCGCCGGACGAATTACTTGGCGATATGGCTGTCGATGCCTGGAAGCGGACGTGCAAAATCCTGATTAACCGCGGCACTTTCGAAATGGAAGATTGTTATTTGTTGATGGAGTACTGCAATACCGTGCAGCTGTTGTACGACGCCAATCAGGAAATTAAAAGCGATGGTCTCGGTGATGATACAGCAGCCGGAGGCCAGAAACTTGGCGCAGCCGTGAAAGCACGCAGTCGTTATATTAGCGAATTAATCCGGCTTTCCGTTGTACTGAAGCTGGACCCCAATAGCCGCATCCTGAAGAAAAAGCCTGGAGATAATAATAAAGCCAGCGGTGAATTCGACGAATTTTAATTG
GGTCGCGAGGGTCTAGCGCCTCGAAACCGGCTCGGAGCACAAGCAGACTCTAGCCCCCTCCCCTAGTACACAGAGCCCAGCAGGCAGCTACAGCCGCTCAACGCGAGTCCCTCCCCTTGCTCAAGCTCTTTAGTACACTTTTTGTCTTTTATACAATAGTTTTATTACTGCATAGTATAAGACATTTACTGCAGCACTATGTGATTCACTTTGATTCTTTTACATTTTTTTAAACATAATTACTAGCATTAAACCAATTATGATTAATAGCAAAACAATAATAACTAGCAGCAATAGGATAGTTACAGAACAGTCTGTGCATTTGTCACCTTCTTGCTCGTGTTCACTGTGCAGGCTTCCGACTTCTGCGTAGACATGTTCTTCACTTCCTGCTCCTCCGCAGCCACTGACACGTACTGCTGATAAGCCTACTGGGGTGCTTAAATGTGATGAGCTCCGTGAGCCAGATGGTGTTGGTAAGCCTACTGCTCCCGATAGTG
GCGCAAAAGCCTCGCGCTTTTCTCTGTTTATCAGAGTTTCCTGCCTCCTTCATCTCTTGAGCGAATGGAAGAATTTACTCAAGATCCTACCCTACACAACGTACAAGCTGAGGAGTCTCATTCAATTGACACACTCCACCTACGCGATGCTAAGCGTGGGTCATCCACCAGCGAAGACGTTCTTCACAAGGGCTATGCTGATCCGTGTTTACGGGAAGTAGCCAAGTATGGTGGGTACTCAACCTACTCGTCTAACTCTAACACCGATCCTTGGATTAGAGAGACGCTAAAGATACATGATCGCGAAACCTATGAAGACATCTGGGGTAAAACCCGTCGTCCCGAGGGCACTCCTGGAATGTACAAAGCTCTAGGAAGGTTCGGAGGCGAAAAATGTGATTTCGACAATCTTTCTGACCCTCAGAAATCGTCAATGCGACGGGCAATCGCAAAGGCGAAGAAGGCTTTCAAACTCCCTTACAAGCGTGAACCGCTTGATT
GCCATGGAGGCCCATCAGTTTATTAAGGCTCCTGGCATCACTACTGCTATTGAGCAGGCTGCTCTAGCAGCGGCCAACTCTGCCCTTGCGAATGCTGTGGTAGTTAGGCCTTTTCTCTCTCACCAGCAGATTGAGATCCTTATTAACCTAATGCAACCTCGCCAGCTTGTTTTCCGCCCCGAGGTTTTCTGGAACCATCCCATCCAGCGTGTTATCCATAATGAGCTGGAGCTTTACTGTCGCGCCCGTTCCGGCCGCTGCCTTGAAATTGGTGCCCACCCCCGCTCAATAAATGATAACCCTAATGTGGTCCACCGCTGCTTCCTCCGCCCTGCCGGGCGTGATGTTCAGCGTTGGTATACTGCCCCTACCCGCGGGCCGGCTGCTAATTGCCGGCGTTCCGCACTGCGCGGGCTCCCCGCTGCTGACCGCACTTACTGCTTCGACGGGTTTTCTGGCTGTAACTTTCCCGCCGAGACTGGCGTCGCCCTCTATTCTCT
GATATTTCGCACTCCTAGTGAATCTTCCTAGTATATCCGCTGAAAAACGAGAGAGGCAACAAACTACAGAGGTTACAGTCTCACCTTTTAAACAACAGAGAAAATGGATAGTGCCGCATTGGAAAAAATGACGGGAGCTAAGTTCCCTGCCGTACAAGGCGTGATAGAGGAGTTCTCACGCGACAGAGTACAGAATGTACTCGGTGATATGCGCTCCAGGCAGGTGATCAAGTACGCCGTAGGACTATCCGAGGCTAGTGTACAGGAGCTTCGATTCAATTGGCCCTGTTTCACTTGGGAGGAAGAATCCGTTCCGCTTCCCCCCCATCCCTTTGCCGCCTACTCGAGGCGAGCTTTTACGCGTTGGGCAATTGCTCAGTGTGGACCGGTCCCAATTAAAGATTTCGGGGGCAACTGGTTTTTACATTGGCAATGGCAGACGGGAGTTCACTCCTGTTGTCCACTTTTGAACCCTAGGGATGGAGCCCACCAAACACGTC
TTGAAAGCCGGGGGTGGGAGATCCGGATTGCCAGTCTGCTCGATATCGCAGGCTGGGTCCGTGACTACCCACTCCCCCTTTCAACGTGAAGGCTACGATAGTGCCAGGGCGGGTACTGCCGTAAGTGCCACCCCAAAATAACAACAGACCCCCCCCCCCCCCCCCCCCCCCCCCCCCCCCCCCCCCCCCCCCCCCCCCCCCCCCCCCCCCCCCCCCCCCCCCCCCCCCCCCCCCCCCCCCCCCCCCCCCCCCCCCCCCCCCCCTCTCCCTCCCCCCCCCCTAACGTTACTGGCCGAAGCCGCTTGGAATAAGGCCGGTGTGCGTTTGTCTATATGTTATTTTCCACCATATTGCCGTCTTTTGGCAATGTGAGGGCCCGGAAACCTGGCCCTGTCTTCTTGACGAGCATTCCTAGGGGTCTTTCCCCTCTCGCCAAAGGAATGCAAGGTCTGTTGAATGTCGTGAAGGAAGCAGTTCCTCTGGAAGCTTCTTGAAGACAA
GTATTGTGAAACGTTATTTCGTTCACGACCCGGATTAATCAGTTATTCTGAGTATATACCCGTTAGTTGCTCAATGGATTCATTTGTTGCTTCGCCTTCAAATGTGCTTCGTTTAGATGATATCTTAAATGATGTTGTCAGACGAAATGCCGCTAATGCCTCTACCGATGTTGGTAGATTAATTAGCGATGCCGCCGTTAACGTGGTTCGCCGACAGGTGGATCTCAGTCCGGCCAAGCCCTTAAACGTTTCGTTCGCGTTGACTCCTGAAGATCAGAATAGTTTAAGGAGAGATTTTCCAGGTAGGGAATTACAATTTCGTAATTCTGCTTCCTCTTCACACGCATACGCTGCTGCGCATCGTGTATGCGAGACTGATTATATTTACTCCAGATTTCAGACCGAGAATACGACGATTATTGATATTGGAGGTAATTTCAGTACTCATGCCAAAATGGGTAGGAGTAATGTTCATTCCTGTTGTCCAATTTTGGATGTCC
CGATTTATGCCTTCCATAGCGAATTACGGTGCAACTAACAATTTTAGATAGTAGCCATGAACAAACATTATAGTAGCTCACTACGTATTGATCATTTTTATAATGACTTGCGTAGCATGAAGCGCATGCTTGTAGTTGTAACTATGTTACTTTRCAAGTTGGAGTTTACTATYTTGGATTATGAATATGTGCACTTAGTGTCTGTATTTATAGTCGTTTGTGGTTCAAGGTTTTGTGTTAGTAGTACACTTATGTATGAATGTAYCTTTAGTATGAATGTTATAGAATGACAATATCGAARGAAAAATYTTTATAAAATACAAAAATATTGTTTTTATTATTTCGATATGGTGTTTTATAGAGTAGATTGCCATGTGACCGCTCRTAGAAGTCCATTATGGTTTATCAATCGAAGTTGAATGTATTTATAAGRATATTATACTTAATTAGTAATATTAGTAGTCCGTAACTATTATCATCCTTTTTCAGTTTGATGTGAT
AAATTAAAACAGCATAAATCGACATACGACAAACGCAAAGCTCACAAACTCACACAAAGCCTTCTAAAGTAATCAACTTTCGAAAGCCTTCACGACGCTCGTGGAACAAACTAGTCAGCGGACTAGGGTAAGCAAGAACGCAACGATGCAGCAGACGCACGTTAAGCAAGTTTGGCGACCAAAGACTGCAAGTTCAAAGGTAAAAACCAGTAACATGGTTTATCTTGCAGAGGAAAGTAGCCCACTTGCGAAGACTGAACTAAAGGAGGACGCAGTGGTAGCAGCTGACATGTCTGTTATTAATGCAGATGATGCTGTTTATGGGCATGCGCTCGAAGGGAAATATAGCGAGCGCAAGGCCCTTCCAGCAAGAAGCAACGAAACAATAGTTAGTTTCGCTTCTGGGGAGGATGGACTCTTCCTAGATCGTGCGGCTTGTGGATCGATCTTCAAGACGCGGACAGGGAAGGACACCCCAATTGCAACTGCAATCAGGGCAG
CGCCCGGGCAGGTGTTGGCTCTATGCCTCGGCATTTGTATTGTCAGGAGCTGTGACCATTGGCACAGCCCAAAACTTGCTGCACAGAAACACCCTTCTGTGACAGCCTCCTTCAGGGGAGCTTAGGGTTTGTCCCTAGCACCTTGCTTCCGGAGTTGCACTGCTTTACGGTCTCTCCACCCCTTTAACCATGTCTGGGATACTTGATCGGTGCACGTGTACCCCCAATGCCAGGGTGTTTGTGGCGGAGGGCCAAGTCTACTGCACACGATGTCTCAGTGCACGGTCTCTCCTTCCCCTGAACCTCCAAGTTTCTGAGCTCGGGGTGCTAGGCCTGTTCTACAGGCCCGAAGAGCCACTCCGGTGGACGTTGCCACGTGCATTCCCCACTGTTGAGTGCTCCCCCGCTGGGGCCTGCTGGCTTTCTGCAATCTTTCCAATCGCACGAATGACCAGTGGAAACCTGAACTTCCAACAAAGAATGGTACGGGTCGCAGCTGA
CCTTTTCAAACTTTCTCTTTATTGTTTGTTTCGAGTCTAAATTTTTGTATTTCTGTCCTTTTTCCCCCACTTCTAAATTCTATCTTTTTACTCATAGTCATCACTTGATTCTCACGCAAGTGTTTTTCACCGTAATTTGCTAAGATTTTCACAATTTCTTTCTCTAGTTTTCTTTGTGGTCCATCTGTCATTCTGTAGATTTCATTTCTCTCTTCCTTGTTTACGTATCTACATCCTTCTTCCCAGTCTTTTTCCGTGGCGGCGGTTATTCTGTAGTCTTCATCCCCGCTACATTCTTCTTCTTCTTCGTCCACCTCTGGGTAAGTCGTTCTTGGACCCAACCAGTATTCTGTGTGTGTCAGATCTCCTCTCTTATTTCTCCAATCTTTTTCTGGACGGAGGGGTTTTGTGCCCTTTTTCTCGTCTTGAGTCAGTTTTGTTTTAAATAATCTTCTCATCTTTTTGTTTTCTTTCTTTACTTTTTCTTGCTCCTTCTTTCT
ACCGGATGGCCGCGCCCCTCTTTTTAGTGGGTCCCACTCACGTCGCTATCAACCAATCAAAATGCATCCTCAAACGTTAGATAAGTGTTCATTTGTCCTTATATACTTGGTCCCCAAGTTGTTTGTCAAGCAATATGTGGGATCCACTTCTAAATGAATTTCCTGAATCTGTTCATGGATTTCGTTGTATGTTAGCTATTAAATATTTGCAGGCCGTTGAGGAAACTTACGAGCCCAATACATTGGGCCACGATTTAATTAGGGATCTTATATCTGTTGTAAGGGCCCGTGATTATGTCGAAGCGACCCGGCGATATAGTCATTTCCACGCCCGTCTCGAAGGTTCGCCGAAGGCTGAACTTCGACAGCCCATACAGCAGCCGTGCTGCTGTCCCCATTGTCCAAGGCACAAACAAGCGACGATCATGGACGTACAGGCCCATGTATCGAAAGCCCAGAATATACAGAATGTATCGAAGTCCTGATGTTCCCCGTGGATG
CGTTTTAGAGTGCATGAAGTTGTTGTTGTTGTTCTGTTTTGTTATCTTGTTTTGTTACCAAGATTTGTTCACAGTTGCTTCTTTTGTTTCTCTACCGTCAAACTCTCTGAATCTTTCAATTCAAATTTTCCTTTGCTTTCTGTTGGATTATACCCACAGAATTTTACCGGAAGTTTTATTCTTCCAAAAACTTGCTGCAAGCGACGCTCGTCTTAGAGCCAGCTCCAGCATTCCCTCTCCTCCTCCTTTGCCAATCTTGGCAGTTTTTGTTTTTCCTCTCTCTCCCCAAGCTATGGAACCAGAGCGTTCTCAACTGGCACCTGAAGAGGTGCCAGATTCTTTCCGGGTGGAAACACCCGCTGCTATGCTTGCTCGGCTTCGTGCTGAGAGTGCTGCCAAGAAAGAGGCAGCACGTAGGGCTGCTATGCCCTATAATGATGATCTGCTGGTGGGCTCTGAGCTCACCTATCTTGCCAAAGACGATGTCTTTGGCTGTGGGC
ACCGGATGGCCGCGATTTTTTTTTAAAGTGGTTCTTTGATGTGATGTTTCAGCCTATCAAATCGCTCCCTCACAGCTTAATTATTTATGGTCCCCTATTTAAGACTTAGTCCCCAAGTTTCCCCGAAATGCAAAATGTGGGATCCACTCCTAAACGAATTTCCAGAAAACGTCCACGGTTTTCGTTGTATGTTAGCGGTGAAGTACCTGCAAGAGATCGAAAAGACGTATTCCCCTGATACCCTAGGATTTGATCTCATTCGTGATCTTACCGGTGTAATTCGTGCGAAGAATTATGTCGAAGCGTCCAGCAGATATTCTCATTTCTACGCCCGTCTCGAAAGTACGTCGCCGTCTGAACTTCGACAGCCCATACAACAGCCGTGCTGCTGTCCCCACTGTCCGCGTCACAAAAGGGCAGATATGGAAGAACCGACCTGCATACAGAAAGCCCAAGTTCTACAGAATGTATAGAAGCCCTGATGTCCCTAAGGGATGTGA
GGGATTTATGAACTGAGCAACCCAGATTGAAATGTCTAGCCATCTGTTGAGCTCCAGTTTCTCCCTCCTCAAAGCCCTAAGTAGTGTGGGGCTCCCTTCTGTAAATACCATCAAATATAGTATACTAGGAGCATCTATAGTAGCTGCCGGAACGCTAGGTTCCATTGAGTATCTTAGGTATAGGTTAGGTAGATCAGATGCGGCGCATCTGGTTGAGGATAGTATAGATAGTATAGAAACTGTGCTGGAGGTAGACGACCCCGATGTAGAATTGTGGGAGTCCAGTCTACCTTCCGATCCCAGAGAGAGAGCAACCCTGGTCCTGAAGGGTAAAAAGAAGCTTTCCCGGCGTGTGAGACCGAGCAGAACTCAATCGTTCATAAGAGTTCTCCGAGCCGAGGTGAAAGCCGAGATGGGCACCCCTGCCTACAACGCTGCAAATGTGGCCGTCATACGGCACATGGTTGACAGATACTGCAGGGAGCGCAACATAAGGAAAA
TAGTAGTAGACTCCGCAAGAAACAGCAGTTAAATAACAGCAGGATCATGTGGAGTTTGCTATTACTGGCCGCTTTAGTTGGCCAAGGCTTTGCATTAAAAAATGTGTTTGACATGAGAATTCAGTGTCCCCACTCAGTCAACTTTGGGGAAACAAGTGTGTCAGGCTATACAGAATTGCCACCACTCTCATTACAGGAGGCAGAACAGCTAGTGCCAGAGAGCTCATGCAACATGGACAACCACCAATCACTCTCAACAATAAATAAATTAACTAAGGTAATATGGCGGAAAAAAGCAAATCAGGAATCAGCAAACCAGAATTCATTTGAAGTTGTGGAGAGTGAAGTCAGCTTTAAAGGGTTGTGTATGTTAAAGCATAGAATGGTTGAAGAGTCATATAGAAACAGGAGATCAGTAATCTGTTATGATCTAGCCTGTAATAGTACATTTTGTAAGCCAACTGTTTACATGATTGTTCCTATACATGCATGCAACATGA
ACCGGATGGCCGCGCTTTTTTTATACTGGGCTTTATATAGAGGCCCATTTGGAGTGGGTTTTTGGCCCATTTGGACTAACCACTCTCTTTCCTCGTATTTTCTCTGTGGTTTCTTTTAACTTTAATTTAAAATCACTTTTAAATTAAATATCTTTTTTTTTGTGTGGTCAATTTCGACAGCTGTTCTGCATAATATATATACTGACGACGTGGGTAATTTTCGACCAAGTTACAGTGTTTAAGTCGAAATTGTTTTTAACTGCTTTTGATTTAAGAGCTCATGGACCTATTGAGCTACATTGCACGTGTACCATTTAAATTGATCGTGTGGAGTCAAATTTTACATAATTGTATGAACTGACATGCATATATATTTGGCCGAAATAGGAAATGAGCTCATTATTACGTGGTATACAGACAATATTTGAAAATGTATCCTACGAAGTATAGGCGTGTGTCTTTGTCTAGCCAACCACGTAATTATTCACGTAATACTTCGA
GCTAAAGTCACGCCTGTTGTCGTCACTATGGCTTCCTCACTCAGGGCTGCGATCTCTAAGATCAAGAGAGATGATGTTGGTCAGCAAGTTTGTCCAAATTATGTCATGCTTAGATCATCGGTCACAACGAAGGTGGTACGAAACGTTGTTGAGTATCAAATCCGTACAGGTGGATTCTTTTCGTGCCTAGCTATGTTGAGACCGCTCCAGTATGCTAAACGTGAGCGTCTGCTTGGACAAAGGAATCTGGAACGCATATCGACTAGGGACATTCTTCAGACACGCGATTTGCACTCATTGTGCATGCCAACTCCTGACGCGCCAATGTCCAATCATCAGGCAGCCACCATGAGAGAGCTGATCTGCAGCTACTTCAAGGTCGACCACACTGATGGGTTGAAATATATACCCATGGATGAGAGATATTCTCCATCATCGCTTGCCAGATTGTTCACTATGGGTATGGCTGGACTACACATTACCACTGAGCCTTCCTACAA
TATTGTTGCCAACAATCATCACGCCATAGAAAAACACGTAACCGCCTGCGTTATAATACAAACAGCTAGTATATAAATACAGGCAGTGAAAGTGTTCCCATCACAATGGCAAAACCTCCTTCGGTGCAGGAACTTAGAAGACAGTTAGATATTCCATTGGAGGACATTTTATTGCATTGTAATTTTTGTGAGGCTTTTTTAACATTTGAGGAGCTACTGCAATTTGATGCAAAAAATTTAAATTTAATTTGGAAGGAGAATTATGCTTATGCTTGCTGTGGTGCTTGTGCTAAACAAGTAGCAGCAATAGAAACAAAACATTTTTATGAGTATAGTGTACAAGGAAAGGATGCTATAGAAAGGGACTCAGGTAGTCTTTTGTGTTGTTTAACTGTTAGATGTAAGTTTTGTTTAAGACATTTGGATTACTTAGAGAAATTGGCAGTTTGTGCATCAGGCATTCCTTTTGATAGAGTTAGAGGAGCTTGGAAGGCAGTGTG
AAAATAAAACAAACCAACAAGACTCAATACAACACAACCCAGCAGCTTTCAAACTCTCTTCTTTGCTTTCAAGCAAGTTTTTGATTCCTCTTTGGACTCACAACCAGTTTCAAAGCATTCTTCTCCACTCAACGCATTCACAACTGAAAGAGATGGCCTCATTCACGGTCGGATCGATCCTTGTGAACACCGCAAGCGTCCTGAAAGAAAGCTTTGCACAGAAAGTGCTCACGACACCTCCAGTGTTGGTAGCACAGCCTGTGCAGAGGAGCTTTGGTGCGGCACGGATGTGTGCACGCAAAGCAATCGCAGATGATGAAGAGAAGGTGGCCAAAGCCTTCTCAGCTCTGGAAGCACGGTGTGCTGCCAGGGTCTCAAGGATGGGAACCATCCGCGTGAAGGTCACGCGGTCTGGAACCTCGCGGGCGCAGCCACTCCCAAAAAGGGAGCAGGCACGTCTTAGGAAGGCTGAACGTAAGGCACGCTTGGATCGTGAAGAG
GCCGGCCCCTTTCCGCGTTAGTGTCGTCGTTATGGTCTGTCCTCGGTTATCCTCGGGGGTCTTCGTATCCACTCGCCCCTACCTTCGCCGTATCTACCAAGCTTCGCCCTCTGCGCTAAGCCTTCGACACTAACCCATCATACTCCCCGTCGCGCTTGAACCACGGGGTCTGTCAATTGATTGCGCTGGGACAGGCTACCAGTCGGGCCTTCTATGGTACAAGGCCAGGACCTACGCTCTTTCGGAGTGTGCGTTATTCCCTCAGCTTTCGGGTTTCTCCCTTGTTCAGTCCAAGGACCGTCGAAGGTACACTTTCCCCAGGTGGCCGTCACCTGATGGGTGCCCATGTTAGAGCCGTGGGCTTGCCTTGTCAACCCTCTGACGGGGGTTAGTTCGTCCAGTTATCTGGCATAGGCTCTTTTGATGAGTGGCCATCAGTCTTGCTTGTCAAGGCTACGCTAATCCATAAGGAGTCATGCACGTTATGCCGTTGACGTGGG
ACCGTGGGCGAGCGGTGCCTGGACTGTATTTGGTGGGTCCCAGCTACTGGGAATGAATGAAGTCTTGGATTATTGGGCTAGATCCAACCCAGTTGATATATATATTTAATTTATGATTAAATTAATAATGCGATAAATGATATTATAAAAACAAATAATATGTAAAATATTATTCATTATATATAAGTTAAAACATTACACGGATGATTTATTTATGATGCGGTAATGATTTATGAGTTCCATGCCTAAAACGTTCACGTTCTCAGCCATCACCATATCCACCACGTCTACTAATTCCTCCGTCCTTATCATCTGGTGAGTGGTGTCTTTGAACATATTCCTTAATCCATGCATTATTTCCTCCTCAGAGCCGTTAAAGTCGAATGGGATGAAGACATCAGCGAAGTGATATGGTATGATAAACGTTGATTTCCTCAGATATGATTCTTTTGTTGCCGTTACCTCTATCTTGCAGTCTATATGATCGTCTTTGAGGAAGA
GTAAAATTAAATTAATTATAAAATTATGTATATGATTTACTAACTTTAGTTAGATAAGTTAGTAATACATAAATTTTAGTATATTAATATTATATTTTAAATATTTATTTAGTGTCTAGAAAAAAATGTGTGACCAACGACCGTAGGAAACTCTAGAGGGTAAGAAAAATCAATCGCTTTATAGAGACCATCAGAAAGAGGTTTAATATTTTTGTGAGACCATCGAAGGAGAAAGAGATAAAACTTTTTTACGACTCCATCAGAAAGAGGTTTAATATTTTTGTGAGACCATCGAAGGAGAAAGAGATAAAACTTTTTTACGACTCCATCAGAAAGAGGTTTAATATTTTTGTGAGACCATCGAAGGAGAAAGAGATAAAACTTTTTTACGACTCCATCAGAAAGAGGTTTAATATTTTTGTGAGAAAGGAGAAAGAGATAAAACTTTTTTACGACTCCATCAGAAAGAGGTTTAATATTTTTGTGAGACCATCGAAGGA
ACCGTGGGCGAGCGGTGCCTGGACTGTATTTGGTGGGTCCCAGCTACTGGGAATGAATGAAGTCTTGGATTATTGGGCTAGATCCAACCCAGTTGATATATATATTTAATTTATGATTAAATTAATAATGCGATAAATGATATTATAAAAACAAATAATATGTAAAATATTATTCATTATATATAAGTTAAAACATTACACGGATGATTTATTTATGATGCGGTAATGATTTATGAGTTCCATGCCTAAAACGTTCACGTTCTCAGCCATCACCATATCCACCACGTCTACTAATTCCTCCGTCCTTATCATCTGGTGAGTGGTGTCTTTGAACATATTCCTTAATCCATGCATTATTTCCTCCTCAGAGCCGTTAAAGTCGAATGGGATGAAGACATCAGCGAAGTGATATGGTATGATAAACGTTGATTTCCTCAGATATGATTCTTTTGTTGCCGTTACCTCTATCTTGCAGTCTATATGATCGTCTTTGAGGAAGA
ACAATTTTAAGACGAACGACTCGCTACAATGGCTACGCTTGCACCACGATCTCGCAGACCTATTCGAACCGACGGATTAACCATACGCGCACTTACATCAGATGTCCAAACAGCTTTCACAACTCGATCCAGACACAGCGGTATGCTTGATCACATTCAGAACTCCGTGGTTGGCTTGAACCCACGTCATTGCATGGTTGACGCTGATGAATACGTCAATTATCTGATCAGCGACCTCGCTACCGTTTCTGAAGATGCTGATGGACTATTCGACGTTATAGGTGGCGTAATTAAAGGCATTGGAGGAATTACAGGCATAATCGACATTGGTAAAGAGGTTGTTGGATTCGTGCGCAAAGGGGTTGACATCATCCATAGCCATGTAGGGAATGGGAAGAAGTTTATTGGTGCAGATTTCGATAAAATTGTCGAGGCGGTACGTAAAGTTGATTCAATCGTGTCTGAGTTTTCGTCATCATTCAAACCTGGTTCAGTGCCCA
GTATTTCTTTCCTCTTACGTCGTTAGACAAAGTAAGGTGTTTGGAGTACTTGTGGTAATACAAAGGCACGCTTCGGCGATAAATCCTTTGTCTTCACCACTATGCCGATCGACAGCAGTTCAATTCTGGGGATCATAAGCGAGGAGGACGTGATCAGGGCAGCTATCAGTACTAGTGCGACTAAATTTGGTTCTCAGTTGCACAGTACTGTTTGTGATCATGTGAAGGAGACTTATTTGGATGCGGTTGAAAGACAAAAAGTAAAAAAGAAAATAGATGTGCGAAGAGATCTTTCGCAGGAGCAATTACAATTGTTGAACGATTTGTATCCTGAGAGACACATCGTTTCCAGCAACTGTGAACGTGGCACACATAGTTTTGCCGCAGCTTCGAGAAAGATTGAAACGGATTTGTTGCTGAGCAGGATTCCAAAAAGGTCATGGGTATATGATATTGGTGGCAACTGGGCAACTCATGTTAAGCGCAATGATGGAAGGAAA
TGGCATTTTTGTAATAAGAAGGGTGTACCCCGATTCGGCTCTCTCAAACTTGCTCATGCAATTGGGGTATTGGGGACAATATATACTAGAACCCTCAATAGAACTTTCAATCGTGTTCGCACACGTGGCGGCCATCCGCGCTTTGGGGTAAGCTCCCCTTCGCTTTAATTTGAATTAAAGCTTGCCGCTTTTCCTTTGTCCAATGATATTCCGCCTGGCGAGCCTAAATAATTCAAACAACTTGGGCCCTAAGTTGTTTGGGCCTATTAAAGGAAAAGCTTGTTGGGCCACCTATAACAGTCCAATATGTCTAAGCGCGATGGATCTTGGCGCTCCATCGCGGGAATGTCCAAGGTGCAACGCACTATGCATTTCTCTCCTCGTGGAGGTGGTGGCCCAAAAATGACAAGGGCCGCTCAATGGGTTAACAGGCCTATGTACAGGAAGCCCAGGATCTATCGGACTCTGAGGACGCCCGATATTCCAAAAGGATGTGAAGG
CATCATCAATAATATACGGAACAAAAATGCGTGATGACGTAGACGGCGTACGTAAGGGGCGGAGCCGTGTGACCCTTGTACGGGCGCGTCGGGGTTTTCCCGGCGGGCGGGCGCGCCCCGTGGCGTGCGAGGCGGCCCGTTTCGGTTCCACCCACTGTTGGGTGGTTTCTGTTGAACTTTGGCTGGTATTTTCCACAATGGGTGTGATATTGGACCTTTACCTGGGAGAGTCTGTCAACAGGTGTGGTACAGACTTCACACCCAGTGACTCAATTTTACCACGGAACGGTTCAGGTGTACGCCTCAGACTCCATTGGTCGATTTTTCCACACTGTTCCGGGTTGTCCCTATTTATTCTGCGCGTCTGCCTAGAGTCGCCACTCTTGAGTCGAAGAGAGGTGAACGTTCTCATCCGCCATGAGACATCTTAGAGTTGCCTTCGACGAGAGCTTCTGGCAGATGGCCAATGAATGGGCACACAACAATGAGCCGGACACCGA
CAAAATTGCGTGCGAGAAAGCACGCAAATCAAAGTCTAGTGCGTAATTCACTCACTACCGGCGTAATTTGTGGTTATGCTATTGCGTTGAGAGTGTTGTGGGCGTAGTACGGGGGCTTTTGGTTTGTGTGTGATTAATATGCATTCCCAGTTTTGTTTAGTTTTAGATTACTGATTTATTTTTCGAACTACCCGAATTTATTTAGGCTCTTCGAGAAATAATGATGAACTGTCCTCAACAAGTATGAAAAGCAATTATTTGTGAAGTTACTTGTTGTTGTAAGATTATTGACCTCTTAGATTTTTCTAAGTTGTAATGCTTTGTTTTCTGATTGACTAGATTATGAATCCAATTAAAAGGAGTAGTGGTCTAATATAGTCTGTGTGACCTGCAGGCATTTTGTGAAAAGGGTAAAGTATGAAAGCTACTCTCAGAAAAGTACTTATGTATTGATGAGAGCCTTAAAATGACTTTATATTCACAAAACTGCTGGAAGACAA
CATGAAGAACTACATAGTAAAGGATAGATGTGCTTTAGATAATGGCTTTATTCTTGATTTTTAATGATTTGTTGTATTTTTGTTGTAAGAAAATTATAACTCCATTAGTAGCTCAATTATTTTATCCTTATCTTTATTTTCTAGCTCTTTTATAATATGGATATAGGTTTGCTGTGTGATAGCCACACTTGCGTGTCCTAGGCGTTTTGAAACAGTCATGATATCAACTCCATGATAGAGGAGAACAGAAGCATGAGTATGCCTTAAACCGTGTACAGTAAGTGGAGTAGAAATATTTAGTTTTTTCAATGCATGATCTAATGTATTTTGCAAAGCTGAGAGAGTTATTATTTTTCTATAAGGATGATAACAAACAAAGTCATGTATCGGTTTTATACCCAAGCTTTCAAATAATGTTTTTTGCTGTTCTCTAAAATCTTTTAGCAATTGCATACTTTCATCATCTATAACAATATCTCTTATTCCAGCATCTGTTTTGG
GTAGAAAATTCTAAATATTAACACGACGCTTTGAGATTATCTCGACAACTTTTAACAGATTAAATTGAATTTTGTAAGTAAATTCGTCGAAAAGTAATCAAAATGTCAAATGCAAGATATAATATGATATCGGCTGTTTCAGCTAGTGGTTGCAAAAACGATAAACCATTTTGTGTTCATAAAGTAGTGGCAGTAATCGTAATCATTGTTTCATCTGGAATAACTGTAGTTAATCAGATTGGTCAAAGGAAGCTGTCAACTGATGATTATTTTGTTCTGTCCTTGGTTTGTGATGCAATTAGTAATATTATTGTGGTCGGTCTATCTGTTGTGGGAATGACCGCCAGTTCAAAGACCAAACAAGTATTAACTGATGGTGGTGAGAATGCGATTGAGCTTAATCATATGCCAAAACGTATTGTCAAGAAATTGCTGAAAGAAGAAGCTAAAAATGGAGTAGATTTTGTCAAATCAATAGGTAAAGATTTGAAGAGTAATGA
CTTTATGATACTATGCAAATTGTGCTACCAGAAATCCGTACAGTATGCGTAGGATTAGCCGCTTCAATGGGATCTGTTATCCTGGTCGGAGGAGAAATTACCAAACGTCTAGCATTCCCGAGAAATTGCAGCTTTAGCGCATAAACTCTACACTCATTGCAAACGTTATAGCATATGATTGTATTGACCCAGTCTGGAACCTTGCTTTTTGACCAAAGATTTAAACTCTCAAAGTTTCTCTTCGTTGTCATTGCAACAGGCTTTCCTCTTCTCCTGCAGCAAGCGAGCTTAATTTACGGCTATAATCATGAACAGATTTACCGCATATGCCGCTCTTTTCTTCATGTTCTCCCTTTGCTCAACTGCAAAAGAGGCAGGATTTCTACATCCGGCCTTCAACTTCCGAGGCACCTCCACTATGAGTGCCTCGAGTGGGGATTACTCTGCGGCACCCACCCCGCTATACAAATCGTGGGCCTTACCATCGTCATTAAACTTGA
GTCAAATTTTCACGCCCGCGAAATTAAAAATTCAGGAGTTTGCCAGTGGGAGGTATCGCGACAGTGCCGGGCCGGGGCAGAAAACCCAAGCCGACGGCACGGAAAATCGCTGCGGGAAATCCCGGTAAACGCGCGCTGAATAAGGACGAGCCAGACTTCGGCTTGGTCACGAACATCGAGCCGCCGGACTGGATTGTCGGCGAGGCGCGGGGCATGTGGGAGCGCGTTGTGCCGCTGCTTTGTGGACAAAACATCTTGCAAGTGACCGACCTGCACATTGTAGAAATCTTCTGTGCGGCCTACGGCAACTGGAGGACCGCCCAGGACGATTTGACTCGCAACGGCCCTGTCGTCGACAGCTCGCAAGGCAGTCCGATGAAGAATCCAGCTGCGACCGTTGTGAAGGAAGCGGCGGCGCAAATGGCGAGTTTCGGCGCAATGCTGGGGCTCGACCCGGCGAGCCGGCAGCGCCTGGTCGGCGCAAAGCCGAAAACACCCGA
GGGGTATACTCTGAATTATTTGAATTTATTCGAGTTTTGGGGTGTAACCTGAGATGCCTGATGATCTTAATGTGAAATCCCCGGATAGCATCAAAATGCAGTTCGCACATTATTTGCTCAATTGGCCAACATGGCTCATTCGGATCATTGCCACTTTGTGGTTACTTAGTTTTATTCTGCCGTTGTTTTTGCTTCTCACAGTGCTGCCCTTTGGGGTTTTTGCAGTTGCAATTGCATTTTTCATTCAGGGTGGCATCCTGACTTGGGCCGTTTTCCTTTTTTTCGTCCCTTTCTTCGTCATTATATGCAGTAAGTTCTGGCGTCGCGCCATAGCCAAGGAGAAAGCTCTCCGCGATGCCCTCGGGCCGGCGGCTTTTCTGTGGTATGACGAGGAGAAAACCGCAGCTGGTGTTGTGTTGCGTCCGGTCGTCATGGCCGGCTGGGACTTGATTGTCCCAGCTGCCGGCGATGCCTTACGCTCTGCACTGCCTGCTCAATGG
TCCCGACTCCGACACGCCCACCCTTCCCCCGTAGGCCCTCGTCTGGTGGGCCACTGCCTAGCCTCCTGGGAGCTTCCGGCTTCGCCGGGTGGCGAGGGCTTCCCTGCCCTCGCTGCCCATTCTACGCATCCTGGCGGGAGTGTCAACCCTGCGGTGGCGTGGCTGCCCATCGGCTCATACCCAGCGCCCTGCGGTGGGCTACCAGCGCCAGCCTACGGTCTTCCCTGGCTCTGGCCCTGGCTGCTGGGTACGGGCTGTGCTGCTCATCCTCTGTCGCCCACCTGGCTAGCTTCCTCTGCCATGCTGCGTCGCGCTGGTGCCAGGCTCGCTCGCCTCTGTCCTGTCTGCTCAGCATCCTCTGTGCCTCCTGTGGTGGTCTGTGGTCCTGTCGGGTGGTGGTGCGGGAGTGGCTAGCCTTGCCTCTCAGCGTAGCCTTGCCTCTTGTGGTATTGCCTCTTGTGGCTCTACCTGGGTACTCCCTGGGTGGTCCTGGCTTTGCC
GGTCTCACTCCCTCACAGTTGCTGTGGTGTTGTGATTCCTCTTCTGCAGAAGATATTAATAAAGTGTATAACAGACAAATGTGACTGGCCTGGGCTGCTTTCCTTTCTTCGAACATGGATATAATTTAGATAAGTGAATTTGAATTAACATTTTGGTGCCGTGACCCGGATTCTTCAAAAACCTCTGGATTGGATAAGGAGGCTTCAATTTATGAAGCAGGAATACCTACCTACACTAATAAACTGGTGAGTACCTTTATATTTTCTCATAACTTTGTCTAAATAAAACAATAAAAAGAGATAAATAAGGTACAAGATCCAGCATGTAGGTGGGAATACTCCTTTATTCAGAGAAATAGCAAGAATCACAAAAACAAACAAGAAAATAAATAAATTTATTTTGAAGGAAGGTAGACATGACCGTCACGTATGGCTTGGTATCATCAGCATCGGTGGCACCTTGATTACTCCATTCCTAGACAAAACCTCCAAGCCTTTTT
GGCTATTAAAGCAGTACTAGTAGTGTGTTTTACCTCTGATGGTGTAAACATGAAAGTACTAGCTTTAAGACACAGTGTGGCTCAGGTATATGCAGACACTCAGGTCTACACTCATGATGACACAAAGGATAGCTATGAAAATGCATTTCTCATTTCTAATCTTACAACGCATAATATCCTATATTTTAATTACAGTGTAAAAACGCTTGAAATATTAAATAAGTCAGGAATTGCGGCTATTGAGATTCAGTCTCTTGAAGAATTGTTCACCTTAATCAGATGCAATTTCACGTATGATTATGAAAATAATGTAGTTTATTTGCATGATTACTCTTATTATACTAACAACGAAATACGAACTGATCAACATTGGATTACTAAAACGAATATTGAAGAATATCTACTACCGGGTTGGAAGCTAACGTACGTAGGATACAATGGAAATGACACACGAGGGCATTATAATTTTTCATTTACATGTCAAAACGCAGCTACTGATG
ACCGGTGGCGAGCGGATTTTTTGGTGTTCATGTGGGTCCCACTTGGGAAATGTGCAGAATAACTGGGCCTGTTTTCTTAATTGGGCCTTATATGACTTGGGCATTTGACTGTATTTGGATTAGGCTTTATATATAAGACGAAGTTGGGCCAAATTGAATAGTGATTTTATTCATTTAACATTTTATTTATTACATGGAAAATACGTATTTAAACAGATGAGTTCGTACAGACATCGTATTCATCCATTACATCAATATCCACCACTGGAGCCTCATTCATCATAACAAGATCGATTATCTCTACTAGGTGCTCTTGCTTAAATTCCCTGATAGATGATTCCTTGTACATCAGATCTATCATGTTTCGTATTCCTTCTTCAAGTGCATTGAAATTGAAGGGTGGTATGATTCCACTATGGCCGTATGGAATCATGAATTGTTTTGTTGCTAATACTGGGGAGCCTGTTGAGAAGAGTCTAATATGAACTAATATTGAGGAG
AGCAAAAGCAGGTCAATTATATTCAATATGGAAAGAATAAAAGAACTACGGAATCTGATGTCGCAGTCTCGCACTCGCGAGATACTAACAAAAACCACAGTGGACCATATGGCCATAATTAAGAAGTACACATCAGGGAGACAGGAAAAGAACCCGTCACTTAGGATGAAATGGATGATGGCAATGAAATATCCAATTACAGCTGACAAGAGGATAACAGAAATGGTTCCTGAGAGAAATGAGCAAGGACAAACTCTATGGAGTAAAATGAGTGATGCCGGGTCAGATCGAGTAATGGTATCACCTTTGGCAGTGACATGGTGGAATAGAAATGGACCAATGACAAGTACGGTTCATTATCCAAAAATCTACAAGACTTATTTTGAGAAAGTCGAAAGGTTAAAACATGGAACCTTTGGCCCTGTCCATTTTAGAAACCAAGTCAAAATACGCCGAAGAGTTGACATAAACCCTGGTCATGCAGACCTCAGTGCCAAGGA
TTGGAAAATTATTTCCAAAGGCTACTTCCTTGTACTTTCGAGTACTTTGCAAATTCTCTTGCTTACTTTCTCTCACAATTAGAAGTCACACAATCAATTGTGCTGTCTTTATTGTGTTTTGAAGAACCACTACCGAAGTTCAGGATAGCGCCTGACACACGAAGTTAGGGATTGCGCCCTACATCAAACGATATTTGGGATAGCGCCCAAATTTGCAATGGGTTTTTCGGAATTTTTTGCTTCCGCCCTTGGCACTGTTGCCAGGGCTAAGGCAACCCTTCAAGGGGGGTTTGCCCGGTTTCTTTCTGAAACCGTTGTTACCTTGCAGGCTGCCTCACCTGAAATGAGGAAATTTGCCTACTCCAAGTTGTGGGAGGAGGTTGACTCCGTCAAGGAGTTAAAACCTCTCACAGCCCAGGAGCTGGTAGCCACACTCCGAAAGGAGTTGTGGTGTGCACAGGTGCGTGCCCAAAAATGCACCCTGGCATCCACCAGCCGGT
GTGGCATATTTGTAATTTTGAAGGTGTACACCAATTGGGCTCTCTCAAACTTGCTGATTCAATTGGTGTATTGGGGTAACTTATATACTAGAACCCTCTATAGAACTATTAATCTTGTTCCTACACGTGGCGGCCATCCGAATAATATTACCGGAATGGGCCGCTCCCCCCCTCTTGTGGTGGCCCCCCTCATTAGCTGGTTCCCACTCAATTACGATCACTGTACGTCTTACTCGCATGGTCACTTTCATCTGTTCCTTTAATTCAAATTAAAGACATACTTTGTCAGGCGTTTCTCTTTAATTTGTGTCGTGTCATACTATTATTGGCTATTACCCATTTACCTGGTAAATGACGTGTATATTTTGTGACCGTGCTGCTGAGTCTATATGTTTCTACTGTTCAACCATCCATGTGTATATAGTTTGGTGGCACAAATTAATTTTATTGGTCATGACTCAGCATTGCCACAGCTTTATTTTGTACATCTAATTTTGTAT
AGCAAAAGCAGGGGAAAATAAAAACAACCAAAATGAAGGCAAACCTACTGGTCCTGTTATGTGCACTTGCAGCTGCAGATGCAGACACAATATGTATAGGCTACCATGCGAACAATTCAACCGACACTGTTGACACAGTGCTCGAGAAGAATGTGACAGTGACACACTCTGTTAACCTGCTCGAAGACAGCCACAACGGAAAACTATGTAGATTAAAAGGAATAGCCCCACTACAATTGGGGAAATGTAACATCGCCGGATGGCTCTTGGGAAACCCAGAATGCGACCCACTGCTTCCAGTGAGATCATGGTCCTACATTGTAGAAACACCAAACTCTGAGAATGGAATATGTTATCCAGGAGATTTCATCGACTATGAGGAGCTGAGGGAGCAATTGAGCTCAGTGTCATCATTCGAAAGATTCGAAATATTTCCCAAAGAAAGCTCATGGCCCAACCACAACACAACCAAAGGAGTAACGGCAGCATGCTCCCATGCG
GGCAATTTCTTGCTACAAGTGACTGTGAAGGATGGATCTGATTGAGACGATTAATGCAGTTGTTGAACTGCAACATAGAGTTAGAAATTTATCACCAAATACTAATATATATCAAGATGGGCAGACAACAATTAATGATTATAATGCTATTGCATCTAGATGTAATGGAAAAGTGTACAATCTAAGAGACCAAATTGCTCAGTTGTCTCCATTTCAAGTTCATATGCCAGTGATTCCAATATCAACTATTTTATCAACAGATGATCATGAAACAATGTCGGCGGGAATTGAATCGCTGTTTGACGTTCTAGCCGCAGCTATTAGAACTGAGGGATCTAGACAGAATAGAGCTGTTGTCACTAAGTCTATTGAGCCTGAGGTTCTAAAAGCAGTTTTAGATATTGGAATTAGATCCCAGTTTTCAGAGAATCCTTATGCGAATATGTTACAAGTTGACACGGCAAAAATGGAGCAGCAACTAGAACCCATTGATGATCCAC
ACACAGAGAAGGTGCTTATGTTTATTGCAAAGTTGTTATTAATTTCCTGTTTAGTGCAGCAGGCCTATCTGAAATACACTATTATTTCAGAAATAGGGAACGGCACTAGAACTTCTTTTTGTTATAGCTCAAGGACCAGCTTGGGGAGCCTCCTGGAAGCTTGGGACAACATAACTGAGTCTATTGGTCTGACATCTGGCACTTGTAAAGTGGGATCACTGGAAAACAGGGATTGCAAAAGAGACATCATGTCAAATTATGTTGCAGAAGTGCATTCCAACTTACATGGCCTAGGAGCTATGATGCACAACTATGGTGATGACAAGAGGGTTGAGGTCCTCAATGATGTCATCCCAGATGAGCTCAATCCAGGACGCCACAACTGCAGTGACCTGGACCGGAAACCATTTTGGACAGAGTTTATTAATGTGGCAAAGCCAGCAAACAAAATAGCTCCTATATCAGTGATCCCACCACCAATTGTGAAGCCCATACCAATT
CACAAAATATAAGAAGGAAAGCTGGATTTCCTACCTTTGTGTTTCCATTGTCGAAGCATTGGTCAACGATTACAAAACGGTGCATTTTCTGCATGAGCTATCGTTTCCTAACAGTTAGAGCATTCGGCTTTACCGGTTTTCATTGCGACGCCACGCGCTTGCTAAGTGAAACAGAAGTCATAGACGTTCCATCGTCTCTTGATTTTGTTGGTGAAACCGAACTCAGACTTGAAACTGCTTGGCCCCAGTGTGAAGAGAATTGTTACACGATTCTCCCTCGATTCAACGTTCAAGTTGATTTCGAGTATTACCCTGTGCGTGTCGAGATTGTGTGCCGAGTCTGCGCTGCATCCCTATCTGTCATCTTCAGCAAGTGGGACTTCTACTGTAGTAGGAGAGGCCATTTTGTTCCTGTAGATCAAAACGGGGATCTGTTTAGGATTGGAACGCTCCAGGAGACGGGAGAGAAATACTTCTACTTCTGTGATAAATCTATCTGT
NGTGAAATAATTGTAAGAAAGCTCTAGTCTTCCCCTCTTATTTCCCTTTATGCTCTTTTCTTTGATTTCTCTATTTTTCCAGAAGTCGCTTGCATTTGCATCATTTACACATTTATTGTGTTTCTAGTGAGATCGTTTACGTTCATATCTATAGAGAACGCTTGTAAACGCAATCTATAGTTTATGCACGGAATTGAGCAGCCTCAACTACCGCTAGATTACGTTCACCGTTGCGCATCAACCTCCTTCTTGCTCGCATCACTAGATGGCCTCCTTTCTGAAGCCCGTGAACTCTCAGGGCCTCTGGCTCTCATTACTTCTAGCTATTACTTACTTGTTTCTATTGCCCTCTGCTGGGCAATCCCTGGATCCTTCTGGTATAGGCCTGGCTGCTGGTTGCAGCCAGTCTCAGGGCGGAATCTCATCTTTTGCGGCCCTACCGAGGCCTTGCAACGATTCCGTCTGTACGCTGCCAGACTTGGGTTGGTCCTGTCAGAGAA
TTGTTGACATTCCCCAATTCCTTATTAGACTCTTGCTTCAACGAAACGAATCAGGAGTCTTTTATGAAGCCCGCTCACTGTCTTACTCATCCCGTACTTGGTTCATGGTTTTTTAAGTGTCCCGTTTATATCCGTTATGAGCACCTTCATCACGGTCGTCTTATCAAGGTTCGCGCTGTTCGTGATTTGTCCCCGCGTCAGCAGCTTATTGCTAACCCTAAAAATTGCTTTGACGTTGTTATTGCTGAGATTGATGTTACTTATGGCTCCATTACTTGGTTTGACTATGAGCATGAGGAGTATGATGAGTTTGAGCCTGATGTTATAAATGGCCTCGTTAACTATATTGATATTCCTCACGTCATTCGTTCTGAGGAAGACCCTACTGTTTCTGTTGATGATATGGATTGGCTTTATGAAATTGCGGAGTAAATTATGGAGACTGTTATCGGAAAATTTATTGCTCTGGCTGTTGTTGCTTTTATGCTGTATGGAATTAC
AGTAAACTTACCAATCAAAAGACCTAACCAACAGGACTGTCGTGGTCATTTATGCTGTTGGGGGACATAGGGGGAAAACATATTGCCTTCTTCTACAAGAGGCCTTCAGTCGCCATAATTACTTGGCGCCCAATTTTGGGTTTCAGTTGCTGTTTCCAGCTATGGGGAGAGGTAAGGTTAAACCAAACCGTAAATCGACGGGTGACAATTCGAATGTTGTTACTATGATTAGAGCTGGAAGCTATCCTAAGGTCAATCCGACTCCAACGTGGGTCAGAGCCATACCTTTCGAAGTGTCAGTTCAATCTGGTATTGCTTTTAAAGTACCGGTCGGGTCACTATTTTCGGCAAATTTCCGGACAGATTCCTTTACAAGCGTCACAGTGATGAGTGTCCGTGCTTGGACCCAGTTAACACCGCCAGTAAATGAGTACAGTTTTGTGAGGCTGAAGCCATTGTTCAAGACTGGTGACTCTACTGAGGAGTTCGAAGGGCGTGCA
ATTGAAATAAACGAAATAAAAACTCGCAATTAAGCGAGTTGGAATTTAAATATGATATCTACATTATCAGCAGTAACATCAACCTTTGATACAAGGTTGTTGACGATTTTCTTTTTATTATCATATGATAGTTCATTAATCGGAATTGAGCCCAACTGAGTTTTAACTAACTCAAAAACATCAGTAGAGTCATTAAATTTATTTTCGCTAATCTTAGCTTTAAGCAGCTTTTTCTCAGCCTGAAGGGAATCAGTACGATCTTTCAACTCATCCATAGTGATAAAATCATTTAGGTACAAATCAGAGTTCTTTTGTATTTTTTTATCGATCTGTGAAATTTGCTTTTTAAATGACGAAGTATCAAGAATAGGTTGGTTGTTGCCATTGATAATTTTCAATAAGGAGTCATTATTTTCTTGAAATCCAATCAGGTTGTCAATAACAGTATTTTCTAAATTACTTAAATCATAAGTTCCTGAATCACACTTTTTATTGTCATT
TATTAAAATTTTCATAAGATTTGAAAATTTTGATAAACCGCGATCACAGGTTGCCGCACCTTAAAACCGGAAACAAAAGCAATCGTTACTTGATTTTAAAGACTTCTCAATTTCTCTCTACATTTCCTGTATACGGCTTTCAAAGTGAAAGAAAATCACTCTCTGTGCTGGTCACAGACTTCGTGAATCATTTTCTTTCCATTCTCAGTTCATTTGCTGAACACTCTCCTATTTGACATAGGACTTCGTGTCAGATTTGAACTTCTCCTATCTCTCTTTCTCGGTTCTTCATTTGTTGGTGAAATCTTCTGGGCTAGTGCTCTCACTCTCCTATCTGGCATAGGACTTCGTGAGTAGACTTTCCCATTTCTTTTCTCTTCTCCCCCTTTCTTCTCGTCTTATACACTGCTGTTCAAAGTGGCCTTATTTGAAAAACACTTGGGCATTGGTGCAAATGTTTGCTTCATTCATCTTTTCTGGTGACAATAAGCTTACTGAGA
ACCGGATGGCCGCGCCCCCGAAAAAGATATGGGCCCCACGCACTAATATGTGTCGACCAATCATATCGCAGCCTGAAAGGCTAGATATTTGTGTTTTGTCTTTATATACTTGGGCACCAAGTTTGGGCCTTGTCCATAATGTGGGATCCACTTTTGAACGAGTTTCCCGAGTCCGTTCACGGATTTCGTTGTATGCTCGCCATTAAATATTTGCAGGCCGTGGAGGAAACTTACGAGCCCAATACTTTGGGCCACGATTTAATTAGGGATCTTATTAGTGTTATTAGGGCTCGAGACTATGTCGAAGCGACCCGGCGATATAATCATTTCCACGCCCGTCTCGAAGGTTCGTCGAAGGCTGAACTTCGACAGCCCATACACCAGCCGTGCTGCTGTCTCCATTGCCCAAGGCATAAACAGGCGTCGATCATGGACCTACCGGCCCATGTATCGAAAACCCAGGATGTACAGAATGTTCAGAAGCCCTGATGTCCCTCGTG
TTTAAATAAAATTTTATGCCCCCCTGCCCATCGGCTTAAAATGTTTTTTCGCCGGGTACCGGAGAGGCCCAAACGCTAGCAACGCGGATAAATTTTTCATGAAAGGGGGTCTTTATATGAAGTTAACAAAAAAACAGCTAAAAGAATATATAGAAGATTACAAAAAATCTGATGACATATTAATTAATTTGTATATAGAAACATATGAATTTTATTGTCGGTTAAGAGATGAACTTAAAAATAGTGATTTAATGATAGAGCATACAAACAAGGCTGGTGCGAGCAATATTATTAAGAATCCATTAAGCATAGAACTGACAAAAACAGTTCAAACACTAAATAACTTACTCAAGTCTATGGGTTTAACTGCAGCACAAAGAAAAAAGATAGTTCAAGAAGAAGGTGGATTCGGTGACTATTAAAGTTTTAAATGAACCTTCACCAAAACTATTAACAACATGGTATGCAGAGCAAGTCACTCAAGGGAAAATAAAAACAAG
CGAAACAAGCTTAGGAGGAATCCAGTTTCGCAGCTTCTCTAGCTCAACTTGCTTGTTTCCGCTCGCAACAGCCATCCACACTCGTTATTAGTGTATGTTTGTTGCGACTCTTAGTGGAAGGGTTATCGTTCAATCGAGCGATAAAATCTACTCAGGGTTCGTGCAGTACGCCTCTTTCGGCTTACACTCCCTCTTCCACGCAGCGCGCTCGGATTACCACTATGGGCCCGAAGAAACTCAGCTTTTCTGTGTTTCTTTGGCTTATGTGTTTCCTCTCCTTCTCACAGGGGAATCACACGGGCATGGCAACGGGATCCGACTTCCCATCTCCTACTACCCTGATCTACTCAGGTGGGGTGTGGCCCTTGGTTACCCCCCACAGCTCACCCGTAGCAGGAGAAAAGTGCACATTGACTTGTGCACCATGTCCAGTCAGGTCCATTACAGAGCCGAGTTACAAAGAATTACTACAACAGCTCTGGGTGAAAGCCTGGTTAGAT
TAGTAAAATTAAATTAATTATAAAATTATATATATAATTTACTAACTTTAGTTAGATAAATTAATAATATATAAGTTTTAGTACATTAATATTATATTTTAAATATTTTATTTAGTGTCTAGAAAAAAATGTGTAACCCATGACTGTAGGAAACTCTAGAGGGTAAGAAAGATCGATCGCTTTATAGAGACCATCAGAAAGAGGTTTAATATTTTTGTGAGACCATTGAAGAGAGAAAGAGAAAGAGAATAAAAATATTTTAGTGACTCCATCAGAAAGAGGTTTAATATTTTTGTGAGACCATTGAAGAGAGAAAGAGAAAGAGAATAAAAATATTTTAGTGACTCCATCAGAAAGAGGTTTAATATTTTTGTGAGACCATCGAAGAGAGAAAGAGAATAAAAATATTTTTGTAAAACTTTTTTATGAGACCATTGAAGAGAGAAAGAGAATAAAAATATTTTTGTAAAACTTTTTTATGAGACCATTGAAGAGAGAAA
GACATTTGTCAACCATCAGAATGGGAAATCGAGTTTCCACGTATAGTCCTCAATACATCACAATCAAAGGAAATAACAATGCACTTGACACGAAGACTATGGAGCGATTTGATCAGACCAACTCTGTTGATGCAGCTGTTAAACTTCCAGATGGAATAAACCCTACAATAGCGGAGTTCAATTCTATTTATGACATGAGAAGCTTTATCGGGTTGCGGGATGATTTATTAAATGAAAATGATGACATTTTTGATGGCATGTTTGACCAAATGGTTGGATCAGAGGGCAAAATTAAAGGTGTAGTTTCAGGTACATTAGATGGATATGAAAAGATAAGAAAGGCTGCTAACTGGTTGGGTGGAACTTATAGTCGTCCGTGGAAAGTTGAAACTCGTGAAATGTCGGAAATACAGCAACGTATTGACAACGCGATTCCGGCGATGACTTCGATTATTGGGGGTACATTCGGCCCTGCTGGTGCTCGATCAGGCGGTGATCAC
GCGCACCGGGGATCCTAGGCATTTTTGGTTGCGCAATTCAAGTGTCCTATTTAAAATGGGACAAATAGTGACATTCTTCCAGGAAGTGCCTCATGTAATAGAAGAGGTGATGAACATTGTTCTCATTGCACTGTCTGTACTAGCAGTGCTGAAAGGTCTGTACAATTTTGCAACGTGTGGCCTTGTTGGTTTGGTCACTTTCCTCCTGTTGTGTGGTAGGTCTTGCACAACCAGTCTTTATAAAGGGGTTTATGAGCTTCAGACTCTGGAACTAAACATGGAGACACTCAATATGACCATGCCTCTCTCCTGCACAAAGAACAACAGTCATCATTATATAATGGTGGGCAATGAGACAGGACTAGAACTGACCTTGACCAACACGAGCATTATTAATCACAAATTTTGCAATCTGTCTGATGCCCACAAAAAGAACCTCTATGACCACGCTCTTATGAGCATAATCTCAACTTTCCACTTGTCCATCCCCAACTTCAATC
TAATAGGGAAAAAGTTAGTATAAATTTACACCACCCCACCGTTTAAAATAAACGATTATACAAATCAAAACTTATAAATTTACTTATCATTTCTTTACTAAACTTAAAAATACTGTGCAACAACTTAACCAACTTATCTAACCTATTACATATTCATCAAATACAAAATTTATGTATCTATTGACTTTTATTCAAAATTATGATTTGAACTTAAAATCTTATTTCTTCTATTAAATAGTAGTTTTAAAATTATTTAAACTTTTTTAAGAAAAACTATTGACAAAACTTTTAAACGTTTGCTATACTAAGTATGTAATCAAAACAAGGAGTAACAAAAATGGAAAATGAAACAAAAAACATTGAGTTGAAGCATGTTTTTCGTTTTAAGAATGGAAGTTTATGTATAGCGTTATTTGATAGAACAGAAAATGAAATTTCATTTTATGATGTTGACATTGATGAAATTGAAGATTTAAATCATAATTCTGTTTTACGCGTAA
GGATCCGATCCCGCAGACCCCGGCCCACAGGAAGGGGCGGGGCACGTGCATGGGGCGTGGCGGGAGATGAATGACCGCGGAGTTCCAAACTCCCGCACCGGCCCCTCTCTGCTCGCTCTCCTCCCCGCCGCCAATAGCTACGGCAKACAGCCCGGCCAATAGCTACGCGCAGACAGCCCGGCCAATAGGCGCGCGGTGGGCGTAGGCGGAGGAAGCTACAAGAGCCCCACGCGGGGTTCCCCCGGCACACGTGGCGGGTGGAAGGCTCCGCTGTGTCTAACCCTAATCGGAGGTATTGATGGTACTGTCGCCGCGCTCCCTCCGCCCGCTGTTTACTCGCTGACTTTCAGCGGGCTAGGGGAGCCGCCCCAGGGGGCGCCGCGGGGGGGAGGGGGTGGGGCGGACGCGGGAGAAAGGACCGAAAGGGGCTCCACGGCAAACAAAAAAAAAAAAACGTCAGCGAGGGGTCCTCTCGCCCCCATCCGCCCTGGGGTCCTCGC
ATCCGCCACGAAAACATCCCTCCCCTGGAGTGGGGAGAGAGATTTTTTCCCTCCCCACGCAGACTTTTTATTAATAAATTGGGCCAAGGAGCACGGAATTTGGCGGAAATTACATGCGAATTTTGCGGTAATTCATTTCCCCGGAAACCGGGGCGGGGCCGCCCCCCGAAATACTGCAGCGACTCCTGCCGAAACAAGGCCTACTATCAGCCCGTTAAGCCCGAGTATGTTCAGTGCGGGGCCTGTGGCGACTTCTTTCAGCGCCCCAATGGGTGGAGAAAGTTCTGCACGGGCGACGCCTGCCGTAAGGCGCGCGAGCGAGAGCGCTACCGCAGGCGCGACCAGCAGCGCGACTACAGCTACAAGAAACAAGCCAACTGCGACTCCTGTGGCGAGCTCACCTGGGGCAAGCCCGGCGACATCGTCATCTGCCATCCGTGCCGGCGCAAGAACGGCCCACCGGTCATGAGCCTGGAGGACCTCCGCCAGCTCCCGCCGGA
CACGACCAGTGATCGAACAACCTGAATCATTGGTGACCCCAACCCTGGGTACCTAGGTGCAATGGCCCCAATCTGCGGATTAAAATAAAACCTGAGATCGCCACTCTCATTAATCACAACTAATATTTGGAAGTTTTCAAAATGGCAAATGAGCACAAGAGTCCGCTTGACAAGCGTGTCACTGACCTCTTCAAGGACATACCAACTGATATCTCCACTCATTTGATCACTGGTGAAACCTTTTCTAATGAAAGTTTTCAGGCTATCCCAGTTTATACCTTAACCAATGTCACAGTTAAGCAAGCTGTGCATCTCTCATACAAGCTGTTTGAGAGTATGAAAACCACAAAGTGCGCTGCGGGATATCAATATGCCATATATCTCTTAGCGCAGAGACTGTTGACACCTGCAGCAGGATCAAATGATCTGGTGTTCAAAGACTATATTCCTCAGGGAGGATCGGATCTTCCACAGGAAATTAAGAACAAAATATACGTCAC
ATGTATACCCGTTACAGTTACAATCCGTCGTTGGGACGTACCTACGTCTACGACAACAAGTACTACAAAAATCTTGGATCAGTCATCAAAAACGCCAACCGCAAAAAGCACTATATCGAACATGAACTCGAGGAGAAAACACTCGACCCTTTAGACAGATATCTGGTGGCCGAAGACCCCTTCCTGGGACCGGGCAAAAACCAAAAACTAACTTTGTTTAAGGAAATCAGAAATGTTAAGCCCGACACCATGAAGCTTGTCGTAAACTGGAGCGGTAAAGAGTTTCTCAGAGAAACTTGGACCCGTTTCATGGAAGACAGCTTCCCCATTGTTAACGACCAAGAAGTCATGGACGTTTTCCTTGTAATCAACATGCGTCCCACTAGACCCAACCGTTGTTTCAAGTTCCTGGCTCAACATGCTCTGCGTTGCGATCCCGACTATGTGCCCCACGAAGTCATCCGCATCGTTGAACCGTCCTACGTGGGCAGCAACAACGA
TGGTATCAGAGCATTCCAGAAGTACGATTCAGTATGGAAAAGATTAACAAAATCTTGGAAAAAGTTCCAATTGGCGTAGCCCAGGAACTTAAACAAGAATTGGCTGAATGGATACCCCCAATAGCCAACAAAGAGGATTTACCAGAACAAACTCTATCTCAGTACGAGTTTTCGCATGGTACACAACCAGCTATTCCTTGGAAAGGAAAATGCTTTACTATTCCCAAAAACTTGAAGGGAGAATCAAGTTATCTCATGGGAACAGGAAGAGCCATGCCCACTCAAAATATGAGTGCAAACCTATTTAGTATCTCATGTGTACTAAACAATATTACGGAAATCCTTACCTATATTTCCCAGAAAAGAATAGGTTCTTTGTCAGCATCCCTAAACAAAGAACTCAAGGATCTGGAAAATAGGACAATCTCTAATCTTGAGATTAATCGAACTGATATAAAATCCGACTTGGAAAAACAAATCAGTTTGAATAAAGAAAATCT
AAAATATAAAAACTCAACACAACATACACGAATTGAATGAATTGACAAAATTTGCGTTTATTAGCTCAAATTCACTGCAATTAGCACTTTTCGTAACACACCATTCACAATGGCCGTGGCCACACTACACGCTCCGATAATCCAAACTAATAAAAATTATAAGAAATTAGCAGTTATTCAGTTCGGAGAGAACAAACCAATGTTAATCACTAGGATTAACACTGAGCAGATTAAGATTTCAAAAGCAAGTGATGTGGATCAGGTAATTGCTGGTCACTATAGACACCACAGAGCAAAGTGTAAGGTAGATCAGAATAAAATTGGTGTAGACCAATTGGTTGGACTTGTTTGTGATATCATGAAAGTCAAAGATAATGGCGAGATACACCTAATTGATAAGAAGGTCCAAAAATTTGACTTCAAAAGAAAGCACGGGACAATCTACGCACGTGCACAAGTGAAGCACCTACAAGGACGCAGACAACGCAGAGACTTCGAAT
CGCACCGGGGATCCTAGGCAATTTTGTGGATCTTTGCTGATACTTCATTCTGCACTCAAAGCCGCATCCGGCAAGAGTCATGGGGAAAACGCAGTCCAAGGGACAGCCCAGCACAAATCTCCTCAAGGAGACAGAACCAAGGCATCCAGTAATACCAGATGCCAGGGGAACTGGCCCTGAATTCTGCAAGAGCTGCTGGTTCGAAAGGAGGGGGTTAGTCAGGTGCAACGATCACTACCTATGTTTGAACTGTCTTACACTTTTACACACAGTGTCAGATAGGTGCCCCATCTGCAAACACAAACTACCCTTCAGACTAGAGCTCCAGACCCAGCCGACAGCACCACCAGAAATCCCACCATCCCAAAATCCCCCACCCTACAGCCCCTGAGGCAGAACTCCGCCCCGAAGCCCCTCCCAAACACCCCTCCCCTCCCCCCCGGGGGGACCCCCCGCCGGGGCTCCCCCCGGGGGGAGATGCGCGAGCTGTTCTCGGAGCA
ACCGGATGGCCGCAAATTTTTTGGTGTCCTACTTTTACAAGGCCCAGTCCCATACTATACACAAGTGGGCCGGTGTTTTAATCAAAGTAGCAGCCCATCAGTGTTTCACGGGGACCACACAGCACTATTGACCAATCATATTTAACCTGTCAAGTCATTATAATGTATCGTCGTACGAACATTCTGGCCCATTTCACATGGTGCTGTGTCAGATGATCTATCTTTAATACAAATTGCCAAAGTGACTAGTCGTTCTTTAATTTGAAATCTCAAATAAGGCTGGTCCATTGCTTTAATATATGTACGATCATCTTTTGTTAGCACCCACATGTGAGCAATTTGAATTAACTTTAATGTAACCAATTACATTTCAGGCAAGGAGTCTAGCTATATATATCCATATATGGGTCGTGTCTATTAATACGACGGAGGGTAATTGGTTATCACGTCGAATACATGTATAGATATATTGTCTAACGTGTATATTGTTGACTCCTCAG
AACAAATCTCCCACCGGTATAGCCTATGACATTGAGATGAGATATGAGCCGACATACGCACCATGATTGAAACTGTACAGACAACTAACTACTACTTACTTTGGGAACATATGCAGCGCAGTACTGAGTTATTGACAAAGTTGACCGGCATCTCCCAGCCTACGGAATCAAAGTATATAACAGTTCGTCGATCATTTGGGACGAGACTCGCACGATTATTTGATATTCATGGCTCGAAGTATCCAGATCAATTCTTACTCCAGGTCAGACGGCACAGAAGACTCGGAATTTGCATCTATATGGCGTATCCAAAGGTGTCAACCGTTAAGGAAGCGTTACGAAAAGCGGGAAGTACAAAACCAACCGTCAATGTTCTCAAGAGTGGTGGCACAGATAATCAATTTTGGGCATCGATTAGTAGCTATGATGCGACCGTAATTAGTGATTTAACGGGATCAAATGGTTTAGAGTTGTTTGTCTTAACGTTAGATGAGAAGACT
TGATATTTTTTCTAAAAATATTGTTGTTGAACCTTAAATGGTATTACGGTCGTGCGGCGAAACCAATGGCTTGTCCACCGCAACCCTCGTATAACCATTAACTGGCGGGTCGCAATGACCGTAGTATGGAGAAGCTAATTCCACTAGTGCATCTCAATGATAGGACTAGCTTCCTTAGTTCTCGCCTGCTTGATGTTTTATTAAAACATAACACACTTCTACATTATTACCAATCTCACTTACCATTCAAACTTTATTTTAAAGAAATATATTACATCACACTCAACATAATTTTAAGAAGTTTTCTAGAGTTTAACCATACTTATTCCGTCATCATTTCTCTGCTTGTGTCTCCTGATTTTTTGAACACCATGTAGCTGCCTGTACATGTTAGTTCAAATATTACTTTCCCGTTTTTGCACAAAACTGCTGATCCATCTTCCAATGTCTTCAGTGTATCGACGATTTTAGCTCTGCAGAGCCTCATGTAGGAGATCAAT
GTTTTATGCACACACGTCAGGATGATTACAGTCGTCTTCATCCCAGGACACGGCTTCAACTGGAACGACTCCACTCTACTTAAATACATTGACACCCGACTTTACCGAACTCGCATACCTAAAGACACTCTCACGATCTTCGCTCCCGCCTGGTTTAAATCTCAACTTGAGCATTATGTTGGGACTCATGGTATCGAGGAAGTGTTCGCCTGGTGTCAACGTCTGACGAGTCCTCTCACCCATCGTTTCATCCTACTTCCGCGACCCAAGTCGTTCGCTAAATGGCTGCTCAGTAGCCCCGGCGCCAACCAGTGGGACATACCACGATGGAAACTTGACTTGGCAGCTGCGGGGAAAGCCCCCCCTGATCTGTACGACGTCATCATTCCCCTGCTTGGGCCGGATGCTACTGTCTCCAAGTCTGTAGGCTTAATAGCCTCACAGCCCATCGTCTACACACGAACCCGACATGTCTTTGGAGGACCCCTCTACCTGGCAAC
ACTTAAGTACCTTATCTATCTACAGATAGAAAAGTTGCTTTTTAGACTTTGTGTCTACTTTTCTCAACTAAACGAAATTTTTGCTATGGCCGGCATCTTTGATGCTGGAGTCGTAGTGTAATTGAAATTTCATTTGGGTTGCAACAGTTTGGAAGCAAGTGCTGTGTGTCCTAGTCTAAGGGTTTCGTGTTCCGTCACGAGATTCCATTCTACAAACGCCTTACTCGAGGTTCCGTCTCGTGTTTGTGTGGAAGCAAAGTTCTGTCTTTGTGGAAACCAGTAACTGTTCCTAATGGCCTGCAACCGTGTGACACTTGCCGTAGCAAGTGATTCTGAAATTTCTGCAAATGGCTGTTCTACTATTGCGCAAGCCGTCCGCCGTTATAGCGAGGCCGCTAGCAATGGTTTTAGGGCATGCCGATTTGTTTCATTAGATTTGCAGGATTGCATCGTTGGCATTGCAGACGATACATATGTTATGGGTCTGCATGGCAATCAGA
TTGCCCTTACAAAGTTTAATGATATTAACTACTTCATGTCGATAGGTTTGAGAAAAATCAGAATTCAGATTGTCAAAGGAATGTTTTATTAGAATGCCTTCTGAATTATTGTACCAATTAATTCCAAAATTTAATGATATTTTTATGCTTAAAAATTTGAGTTAAATGCGGCAAACTCCAATGAAAATCAGTTGATTCATTCTGCAGAATTGCAATTAAAAATTTTAAAAAAGTTTTTTACCAACACATAACTACTCAATGATGTTAGTTATTAACAATACAGCAGAGTCACTCTGTATTTGACTGGTCCTTTTGTCCCCACTATAGCGATAATAATGTCTTTTATGCGCGAGTCTGCGTGCTTCAATGTGTAGTGAGCAAAAACAGTCTATCACCATAACCTCAAAGTTTCTGTTCTACTACAGTACTGTAGTCTAATAATTGAACTAAAACTATTTAAATATTCCCGCTACTGATTTTTTTTTTGATTGGCCGGATGA
TAGTAGTAGACACCGCAAAAGAAAGCAGTCAATCAGCAACATGGGGATATGGAAGTGGCTAGTGATGGCCAGTTTAGTATGGCCTGTTTTGACACTGAGAAATGTCTATGACATGAAAATTGAGTGCCCCCATACAGTAAGTTTTGGGGAAAACAGTGTGATAGGTTATGTAGAATTACCCCCCGTGCCATTGGCCGACACAGCACAGATGGTGCCTGAGAGTTCTTGTAACATGGATAATCACCAATCGTTGAATACAATAACAAAATATACCCAAGTAAGTTGGAGAGGAAAGGCTGATCAGTCACAGTCTAGTCAAAATTCATTTGAGACAGTGTCCACTGAAGTTGACTTGAAAGGAACATGTGTTCTAAAACACAAAATGGTGGAAGAATCATACCGTAGTAGGAAATCAGTAACCTGTTACGACCTGTCTTGCAATAGCACTTACTGCAAGCCAACACTATACATGATTGTACCAATTCATGCATGCAATATGA
GGGGCCATGCATCACAAGGTTAATGTGAAAACACAGCGAGAAGTCCATTTCCCAATGGACCTCTTGCAAGCCTGTGGTGCATCTGCCCCTAGGCCAGTTGCCCGTGTTTCACGTGCAACCGACCTAGACCGACGCTACAGGTGCGTCCTCAGTTTACCTGAGGAGCGTGCTCGCAGTGTTGGGTGTAAATGGTCGTCGACCCGAGCGGCGTTACGACGTGGACTCGAGGAGCTTGGCTCCCGCGAGTTCCGCCGTCGTCTCCGTTTGGCGGACGATTGCTGGCGCGCGATCTGCGCGGCCGTCTGCACGGGTCGGAAGTTTCCTTCCTTCTCGGTGACAGATCGGCCGGCAAGAGCTCGCCTTGCAAAAGTCTACCGTATGGGTCGTCGACTGCTAGTAGGTGTGGTCTGCCGAGGCGAATCGGTCGTCTCCGACCTCAAGCAGGAGTGTGCAGATTTGCGGCGTGTGATCTTCGAAGGGTCCACCCGGATCCCGTCCAG
GTAAAAAATCTCCTCGAGATGGATGCGATTGCGGCGCGCGCATTATCAGTTATTGAAGCATGTACAACTTTAGTGGATTCAAGGGTGAGCATGGACCCAGGAGTTATGGAGTTATTAGGTATCGCTCTAAATAGATATAATGCTATGTCATTAAGGGGTGTAACGATGCGGCCAACTACACAACAAGAAAGAAATGATATGTTCTTTATGTGCGTAGATATGACAATAGCTGCGTTAGGTATACAAATTGGAAATATATCTCAAACCTATAGACCATCAATGGCAACGATCGGTGCATTAGCAACAAGTGAAATTCCATATACAACGTCGGCAATGACAAGAGTTGTACGAATTACAGGTATGCTGAATACATATACACCAAGTAGGATGTACTTACCACCATATATAGCAGCGCGTGACATGCAAGCGCCAGGAAGATATTATGTACCTGCAGGACGGTCGAGATCCGCAGTAACATCAAGCAATACGATTGAAACATC
GTGGCATTTTTGTAATAAGAATGGGTACTCCAGATGAGTTACTCCAATTGAGCCTTCTCAAACTTGCTCATTCAATTGGAGTATTAGAGTAACTTATATATAAGAACCCTCTATAGAACTATTAATCTGGTTCCTACACGTGGCGGCCATCCGATATAATATTACCGGATGGCCGCGCCCCCCCCCCTTTTATACGCGCGCCTCTTTTGTTGTATTTCCACGCTCCTTCCTGTTGGTGCGTGTCCAACACTTCCCATCTTTTTGAGTAGCCTTTAATTTGAATTAAAGGTTAAAACTTTATCGCGATGACTAATCATATCACATTGACCATGTGAAGGACGTGGCATTATTTCGACCATGCTGCTGAGTTTATTTGCTATTATTGTTCTATCCATAATCTATATATTGGATTGGTCAGGAATATTTTGTTTATCCAACTCAGCTGCATACCACGTTTATATCGTTAGCTAAATTTTGATTAATCTTAGTTAAGTGTTTGA
TCTTGTCGCACGCAACTTTTGAGGATTTTTAAAGGGTGTCTATACCAAACGGAGAGGAGTAATGATGAGTGGTTAAGAATCCATACTTCAAGCAGAATTCGGGGCGGTTACCAAGCGACCCTCCGAACTATTTAGGTAATGTAGCTAGAGAAACATGGCGCAAAATCGTTCCGTTTTTAGAAGCTACTGAAAAGGTGGAACGAATTGATACATTCCTAGTTGAAACATACTGTACTAACTATGAACTATACAAGACAGCCTATGAAGACATCAAAGAAAATGGCATTCAAACTGAAATAATGAAGATTGTCCAAGCGCAAGGTAGCGGTGAAATCCTTGGTGAGCAATCAATGGGCTTTAAAAAAAATCCAGCGGTAGCAACTATGAAAGATGCCACAGAAACGCTTAACAAGATAGGTATTCAGTTAGGTTTGACACCTAAAGGAAGAGCAGAATTAGCTGAAATAGCTGGGAATCAAAATGATAATAAGTCTCTAGGA
NAAATTCTCTGACTTAAATGTCACTGCGCATGAGGAAGCGTGGAGGGTTTCTCTCGATTTAGTGCTTTCCGCTAAAATCCTAGGTAACCGCAGTAGTGTTAAGAACGAAACTGATTTAGCGATCTAGTATCGACCTGAACCGATGGACTACTCAAACGCGGCTAATTTAGTGGGTATGCATAGCAATTTCCTTTAATGAAATGCTATTGCGCTAGGAAAAATATCCTGTTAGCACATCTCGGGTTTGAAGGCTGGGCGTATCCGTGAGGAGCGTAAATGTAACTTCCAGCAAGTAGGGCTTAGCGGCCTGCCTCAATTCCCATCAATCCAAAAACAGGTGGCCTCTTTCATTAGGAGCTTCCATCTGTTGGTTGTGACGTGAGCTTTGTAGTTGCTATAAACGCAACTGTGGTTCTTTTGTGCGGTACGCCCTCGTTTGAAGGAGAGGAGGATTAAAGGTCGATTCCTACCATTGAGCATGGAATCCACACTTGAACTCT
AAAATTTTCAGAATGTCTTCGGGGGACCCCGCTGACTTCTGGCGTGTTGAGGATGGATGACTTGAGCTTAACTTCAACATGTTTATCCAGTTTCTAGGCCGTTTTTCCTAGAAGTTTTAAAATTTTCAGAATGTCTTCGGGGGACCCCGCTGACTTCTGGCGTCTTGAGGATGGATGACTTGAGCTTAACTTCAACATGTTTATCCGGTTTCTAGGCCGGTTTTCCTAGAAGTTTTAGAGTTAGATTTGTACATATTTTACTTTGAAAACAAGGAACGTGAGGTATGGCCTGCCGAACGCTCTGGTTAAAATAGAGTTAGATTTGTACATATTTTACTTTGAAAACAAGGAACGTGAGGTGTGGCTTGCCGAACGCTCTGGTTAAAAAATGCCCGTCTTATCGGAGCGCATGTGAAATCAACCACGATTTCTCTGGTTCAACAAGTTTCTTGTTGTAAGCCATCACACTTTTGTGTAATGGATGCATAATTATACTGATT
ACGTAGGGGCGGGGCTTAGTATTACCCCCGCCCCGGGTTCAGAGTCACGTACGGAGTGACTTACAGCCGTTAGATGTGTATACACGTGGACGATCAGGATCTGTGATTCGTGAAGCGAATCTGACGGAAGATCGTCCGAAGCTTCGTGGTAGGGCCCCTATGTTGCTTTATCTTTACTTTAATAAAGTAAAGTAAGATGCTGTCCCTTGCTTTATTCGTTTGCTAGTTGTTTACAGCTGTCTTTGCTTCGCCTCGAAGCAAAGGACATTCTCATCGTCTATAAAAGCTGTGTTTTTCTTCGTTGTAACAACAACGAAAATGGGTCTGAAATATTTCGCTCATCTTCCGTTAGAATTGAGAGAGAAGATCGTTCGTGATCATTTGCAAGAGGAGAGGAAGAAAGAGTTTCTGGAGAAGGCTATTGAAGATAGCTGTAGAAGACATGAGGCTTTGTTGATAGAAGACCCTTCACCTGCAGAACTGAATTCTCTGAGTAAGTT
GGTATCCTAATTAGGATTATCGTCTTGTTAGACAATTGATAGCGCAATGCTTTGAAAGTGTTCCACAATCGTATTAACCATTTTTATTATCTAAAATCTAATATATTAAAATACTCTTACTGATATTATCTGCAAACAAAGTATTTAACTCTATCCTTGATGATATTTCTTACTCTTCATCAGACAGATATTCGCAGTCATCATCATCATCAACCAATTTTCTCATTTCTTCCACTGTCATATTTCTGTTTTTCTCCACTTCTTCATCTTGAACCCCCAGGAAACTTTTGAAGCCTTCAGACAATATGTTTGCTTGTTCATCAATTCCCTGAGCAAGATGTTCTTCTGTCATTTCCATCCTGACACCTTCCTTAGATAATTCATCTGTTATTGCAGAGAACAGTTCATTTATACCTTGACTTTCCAAATAATCTTCTAGTCTGTCGAACTCTCGCAATTTTAATATTTCCTCTTCTATTTCTCTTTGCTCCAGGAGTTCA
GGGGCATTTTTGTAATAAGAAGAGGTACTCCAGATGAGTTACTCCATTTGAGCCTTCTCAAACTTGCTCATTCAATTGGAGTATTAGAGTAACTTATATATAAGAACCCTCTATAGAACTATTAATCTGGTTCATACACGTGGCGGCCATCCGATATAATATTACCGGATGGCCGCGCGATTTTTTTAATCCGTACAGTCCAACTCTCTCTCGTCCAATCATATTGCGTCGTACAAGCCTATATATTTCCAACAACTTGGGCCTTAAGTTGTTGGAGGCCCATTATAAATTAAAGTGATCTTGGCCCAATGTCTTTAACTCAAAATGCCTAAGCGTGATTTGCCATGGCGATCGATGGCGGGAACCTCAAAGGTTAGCCGCAATGCTAATTATTCTCCCCGTGCAGGTATTGGGCCAAGAATTAACAAGGCCGCTGAATGGGTGAACCGGCCCATGTACAGGAAGCCCAGGATGTATCGGACTCTTAGGACAACTGACGT
TGGCATTTTTGTAATAAGAGCTGGTACTCCAGTTGAGTTACTCCAATTCCCCCCTCTCAAAACTATCTCATTCTATTGGAGTATTGGAGTTACTTATATACTAGAACCCTCAATCTGGTTTCGGAACACGTGGCGGCCATCCGTATAATATTACCGGATGGCCGCGCTTCGGAGTACGCTCTCTCTCTCCCTTTAATTTGAATTAAAGCGCACTGCTTTCGTCTCAGCCAATCATATTGCGCCTGACGAGCTTAGATATTTATAACAACTTGGGCCCTAAGTTGTTGGTTGTACGATATAAATTAAAGGTAACCCGGCCCACTGTCTTTAACTCAAAATGCCTAAGCGCGATGCCCCATGGCGCTCTATGGCGGGAACGACAAAGGTCAGTCGCAATGCCAATTACTCTCCCCGTGGGGGAATTGGGCCAAAGATGACAAGGGCCGCAGAGTGGGTTAACAGGCCCATGTACAGGAAGCCCAGGATCTATCGAACGCTAA
AGTTAATAATTTACTCGTATAGCTCAGTGGTAGAGCACTCAACTTATAATTGAGGGGTCGATTGTTCAAGCCAATCTACGAGTATAACGTATGTTCTCGCCGAAAGGTGGGAACTTTTTTTATTTATTTAAAAATAATTGTTGACTTTGTGGTACAGTGCCACTATAATAATATACATCAAGTAAAGGAGGACAAAAATATGTCAAAGAAATCAGTCACGCCAAGTATTCGTATGAATGAGGAAGAGTATCTAAAACTCAAATCGTTAAAAGAACAGTATGGAATTTCTTGGAACAAGCTAATAAAGTTAGTCAATGAATTATTAGAAAAGGATATGAAAAAGAATGGACACTAAAAAATACGTCGATCGCTTTCGAAAAACAATTGTTGATTATGGCATTCCAAACGATCAAGTTGTGATTGCACCGTATTCGAATGGAAACAGTTCTGGAGTGACGATGTTCAATGGCATTAGCGTCATGGATTATATGACATGCAAC
