# Supplementary material for: Towards a better solution to the shortest common supersequence problem: the deposition and reduction algorithm
Source: BMC Bioinformatics. 2006 Dec 12;7(Suppl 4):S12. doi: 10.1186/1471-2105-7-S4-S12 (PMC1780115; doi:10.1186/1471-2105-7-S4-S12)
Supplement: Additional file 1 — Real DNA sequences DNA sequences are obtained from NCBI Viral Genomes, Accessed on 01/01/2006. . Sequences are randomly selected from different genome sequences. The specific length and number of sequences are specified for each dataset. There are 60 randomly selected datasets. File name indicate the number of sequences, sequence length, and dataset number. For example, file name "DNA_N100_K500_5" indicate that it is DNA sequences dataset, with 500 sequences, each truncated to length of 100. And this is number 5 datasets for this setting. Each sequence is represented as a row in the dataset file. [file 1471-2105-7-S4-S12-S1.zip › DNA_N500_K500_2]

ACCGGATGGCCGCGCGATTTTTTTGTGGGCCCTACCATTAACTCTTGTCGGCCAATCATATGACGCGCTCAAAGCTTAAATAATTCTCCCGCTTATTATAAGTACTTCGTTGCTAAGTATGCGTTTGAAAAATGTGGGATCCACTGTTAAATGAGTTCCCCGACACCGTTCACGGTTTTAGGTGTATGTTAGCAGTTAAATATTTGCAGTTAGTAGAGAAAACTTACTCTCCTGATACATTGGGTTACGATTTGATAAGGGATTTAATCCTGGTAATAAGGGCTAGGAATTATGTCGAAGCGACCAGCAGATATAATCATTTCCACGCCCGCTTCGAAGGTACGCCGCCGTCTCAACTTCGACAGCCCATATGTGAGCCGTGCTGCTGCCCCCATTGTCCGCGTCACCAAAGCAAAAGCATGGGCGAACAGGCCCATGAACAGAAAGCCCAGGATGTACAGGATGTACAGAAGTCCAGATGTTCCTAGAGGATGTGAAGG
TGGTATCAGAGCTTGGTTTGGTTATCAGAATGATGAGTGAGTAGTCTCTCACTAGGGGGAGATGTAGACGCCTACATCTCTAAGGTATGGAAAAACTTTTGTGTGGTTATCTTTCAATAAGTCGAATTACTCAGGTTTTAGTCAGGATTTATGGAGCTATTATTATTCATATTAAGTAGCAGAACTGTGAAGTAGGAAAGTTCTCTGAACTGTACAGATGCTAATAAAAATGTTTTGTTAGTATAAAGCCCTTAAACTGCAAAAGTACGTAAGCCATAAGACGCCAAGAGAGCGCAGAGGACTAAGTTGAGCAGAAAGATGGGTATAAAAGCTGACAAACATAATAAAAGGCAGAAGTCTGTTTTGAGTAAGGGAATACTTCATGGTTAAGGCTATATTTATGAATATATGTATAACTCTGTATTATCAGGATTAAAAGAGTAGTAAGTAAGACGTACCATGGATAACCAGTTACTGAAAGCAATTTCATACTAAATGAA
ATGGAGTGGTACCAGAGTGACACTGGCAATCAAAAGCCTCAAAGTCCCACGCAAGCTCCGTCTTTGCCGTGGAGTCGTCTCGGTGAGATAGCTATATTGACACTATTAGCAGTGCTTTGCATTTACCTGCTTTACATTTGGGTGCTGAGAGATCTTATCTTTGTTGTAAGATCTAACCGAGGACGCGTAGCGGAGGAGCTTGAATTTGGTCCCGCCGAGACAAGGAGCGCTTTGGCACAAAGCGCGGTGGTACCTAGATCTGAAGTTGTCCCGTCACAAGGAGCGGACCCTCCCGCTACTGAAAGCCATCTGCCATGTCTTCATCGATGAAGAGGAAGAGGACCGATGAGGGGAGCGGCTCCCGTCGCTTCACTAAGAAGAAATCCGCCGCGAAGGGGCGGACTAGCTCGTCAAGAGCTATTCGTCCCGCCCTCCAAATTCAAAGTTTTGTGTCTGCAGGTGCAGCCACAATTGCTGTTCCCACTGGCGGAGTATGTCAT
GACATTTTGAGATGCTCAAGCGTCCGGCTTACTACAACATTTTCTTGCTTCCTACTGGGCGACGACTGGCAAAAACTTACAATATACTAGAGAATTTAATCACCCTACCCAAAACCGATTGGAAACTGTACGAGACCATTGAACAGAAACTGAAATGGATGATTCAAGAATATCGAAGTGATTGGCGAGATAGACTTTCTCATCATGAAAGATATGGTATGAAAGTTAGGTTGACCTACCGATCTGAAAGCGAGCGAACGAAACTTGAAGAGAAAATCACTGATTTAGTTATATCTCATGGTAAGAAAGCTTCGACCGTTCATTTCTGTACACGTGAGTCATACAAAGGGAGAGTTCGTGCTAACCAAATTTTAATTTTGTTGGAGCCTGAGGGTTTAGGCGAAGTTGAGGGTTTGACCGTTCGAGCGGAAGGCAATTGGATGTCTTTAGTTACACATTGTTTATTTATCTTAGGCTCTACACTTACCTGTTTTGGTTTC
TTAAAACAGCTCTGGGGTTGCTCCCACCCCAGAGGCCCACGTGGCGGCTAGTAATCTGGTATCAGGTACCTTTGTACGCCTGTTTTATATCCCTTCCCCCGTAACTTTAGAAGCTTATCAAAAGTTCAATAGCAGGGGTACAAGCCAGTACCTCTACGAACAAGCACTTCTGTTTCCCCGGTGAAATCATATAGACTGTACCCACGGTCAAAAGTGATTGATCCGTTATCCGCTTGAGTACTTCGAGAAGCCTAGTATCGCCTTGGAATCTTCGACGCGTTGCGCTCAACACTCTGCCCCGAGTGTAGCTTAGGCTGATGAGTCTGGGCACTCCCCACCGGCGACGGTGGCCCAGGCTGCGTTGGCGGCCTACCCATGGCTGATGCCGTGGGACGCTAGTTGTGAACAAGGTGTGAAGAGCCTATTGAGCTACTCAAGAGTCCTCCGGCCCCTGAATGCGGCTAATCCTAACCACGGAGCAATCGCTCACGACCCAGTGA
AAAATAAATGGCGGCCGACAAGGCCGACCGATTTATCAGGGTAGAGGGACCTTACAAACCAGTGAAACCTCCAAAATTTTTTAAACTGATACAATACATGAATGACAATGAATACGACAAACGAATACTTGAAAACTCTTTTAAACCCAGCACAATTTATCTCAGACATTCCTGATGATATAATGATCCGACACGTAAACAGCGCCCAGACCATCACCTACAACTTGAAGTCAGGGGCCTCTGGCACCGGCCTGATCGTGGTCTATCCAAACACCCCGTCGAGTATTAGCGGCTTCCATTACATATGGGATTCCGCTACCTCGAATTGGGTGTTTGATCAGTACATCTACACAGCTCAGGAGTTGAAGGACTCATATGACTATGGCAGACTGATTTCAGGCTCGCTAAGCATTAAGTCCAGCACCTTACCTGCGGGTGTTTATGCACTGAATGGCACATTCAATGCAGTCTGGTTCCAAGGGACCTTGAGTGAAGTGTCT
TTGAAAAATCTAGTCAATGGCGAGAACCGTGATAATCCACGCTGTGGCCTCAACAAGGTCAGTTACAGCCTCTCCTACTACTGCCAATGGTAGGGGACGTGCGAGCAGGAAATGCACGAAAAACAATGCTGCCGTGGAGTCCTCAAGGCCACGTAAACTGCAGAGGACTGCTCCCATTAAGACCGGGACGAGGGATAATAGGTCTTATGCTCAAGTGGTGATGGAAAATTGTCACCACTCCCATCAATCCAAAGCGCGCTCGAGCGAAAAATTTGTGGCTGCTAAGAAGGTAGCCCGGCCCTCTGTGGCCGTCCCATCAAAATTGACAACTGGGAACAAATTTGATGTTCTTGGCTTTGAGCGCCATGCAATTGACCGCGCTGTCGCTACAAGCGTGCCCACCAAATCCGTTCAGGAGGTGGTATCTGTGCAGAAAGGCACACAGTACGTGGTCAACCATACTGGACACAGTTACGGCTGCTCCCGAAAGGGTAATTACG
TTAAAAAACACCTGTGACCATGACTACTACCGGCGACTTTGATGTGATTTATGAACTGATTGACAACCGAATGCAACAAGAGCTTAACCTGAACGAACTTGAACACTTTATCGACACCGATTTACGTAGTGGAGATTTTATCTATCGTTATGATGAACGCTCAAAGAGACATTATCTAAGTCTAAAGGGCTTATGGCGATACATTCCTCTCACAAATTTAGACAGACAGCGTGATCTATTTAAACTTCCAAGCTTATATCCACATGAAAAGATACCAGCAAAAGAGTTATTAAGAGAAGTGAATGAATTGCTGCGAACAATTAACATAATCATACCTTATGGAGATGGAGATTGTAAATATAATTGGATGTTATCAACAATGGCGAGAAATGTCGATTACGGAACCAATTGGGCAGATAGAATTGCTAAGAATCCACAGCTCTTACTTTATGATGAAAGAATGGATTCTTCATTTGATGAGCTATTTGCATCTATACCGG
GTTAACAATCACCAGATCTTGCCCGTTTTTGTGAGCGGGAAAGCTGGTTACAGGTTTATATAAAAAGGCCCACCGCACAAGTTTTCACAGACGGTTCAGGATACTTCTAATACATGCATGTGTGGCGAATGCTATGCATACCTCACCTGCATCTGGTGCAAGAAGGGCTTAGATAAGGTAGATGCAAAGCGATGCCATGAAAAAAAAATAAGAATAGCGTGCAGGAACGGAAAACATTGTGCTGTCTGTACATCTTGCCTGGAAAATGGGCTGTACCTTGAAAGGTCCCTTTTTCCTGGGCGACCCATCTACCCTGGAGACCTGTATGAGCCCGATCCATGGGTCATGTTCAACGACATTAGATGCATGTATTGTGGTGGATGCCTAACCCGCGACGAAAAAGAGAGACACAGACTGTTTTGTGAAGACTTCTGGATATTCAGGCATCAGGTGCGGGGACGTTGCTATCTCTGCACCAGGCATGGTTCACGGCCCCCGTA
GTATTAAAATTCAGCAATTGTCCAATTTAGGAAACATTCTGTTTAAGAGTTGACAAGGTCTCAATGAATAATGGACAAGCAACAATTACAAGAAATGGAGGAAGGTTCGAAATCAGGTGTCGTCACTTGGACCGTGACTACACCATGCCACTACCAAATGCTACTAGTAATGATAATTTTCTTGATTGTATTAAGTTTATCACTGAGTGTGTGGGCTTTGATTATGTAAGTAGTGGTTTTAAGCTAATTGCTAATGTTAATGACTTTCAACATTTAAACGGTAACTCAACTCTACTCATTGGTAAAACGAAGATCGGACCGTTAATATTAAAGAAAGTTAGATCATTGCCTTGTTGTAATGATGCTTTATTTAGAAATGAATTTCGTATTCTCGCAAAGATGCATGGCATACTACGATTAAAGAATGACGTTAACGGCCACAAGTATGGAATTATTCTAGAAAGGTGTTACAAGCCAAAAATCAATTTCTCAAATTTCGT
TAATCTAACACCGCTTTGCAAGTCAAAATGGTACGCAAAGGTGATAAGAAATTGGCAAAACCCCCGACCACAAAGGCCGCCAATTCTCAACCACGTCGACGTGCAACACAGCGCCGTCGCAGTGGTAGGGCTGATGCACCCTTAGCTAAGGCATCGACTATCACGGGATTTGGACGTGCGACCAATGATGTCCATATCTCGGGAATGTCACGGATCGCTCAAGCAGTTGTTCCAGCCGGGACAGGAACAGATGGAAAGATTGTCGTCGATTCCACAATCGTTCCAGAACTCCTGCCACGGCTTGGACACGCTGCTCGAATCTTCCAGCGATACGCTGTTGAAACACTGGAGTTCGAAATTCAGCCAATGTGCCCCGCAAACACGGGCGGTGGTTACGTTGCTGGCTTCCTGCCTGATCCAACTGACAACGACCACACCTTCGATGCGCTCCAAGCAACTCGTGGTGCAGTCGTCGCCAAATGGTGGGAAAGTCGAACAGT
TGGTATCAGAGCTTGGTTTGGTTATCAGAATGATGAGTGAGTAGTCTCTCACTAGGGGGAGATGTAGACGCCTACATCTCTAAGGTATGGAAAAACTTTTGTGTGGTTATCTTTCAATAAGTCGAATTACTCAGGTTTTAGTCAGGATTTATGGAGCTATTATTATTCATATTAAGTAGCAGAACTGTGAAGTAGGAAAGTTCTCTGAACTGTACAGATGCTAATAAAAATGTTTTGTTAGTATAAAGCCCTTAAACTGCAAAAGTACGTAAGCCATAAGACGCCAAGAGAGCGCAGAGGACTAAGTTGAGCAGAAAGATGGGTATAAAAGCTGACAAACATAATAAAAGGCAGAAGTCTGTTTTGAGTAAGGGAATACTTCATGGTTAAGGCTATATTTATGAATATATGTATAACTCTGTATTATCAGGATTAAAAGAGTAGTAAGTAAGACGTACCATGGATAACCAGTTACTGAAAGCAATTTCATACTAAATGAA
ACCAAGGGGAGAATCAGAGCGGGTCCGACCATAACGATGTACAAAAAGATATCGTAGGCCCGGAACCAGTGTGCTCCGGTGCCGGTTGCGATTCGCACCTGCACGGGTTGGTTGACCGGGCCTTTCAATTCGGACTGTTATCCAAATTGCTCTCATCATGTCGAGCGTTTTAAAGACATTCGAGAGGTTTACAATCCAACAAGAACTCCAGGATCATGAGGAGGATACCCCTGTACCTCTCGAAACGATAAGACCATTGATTCGGGTATTTGTTGTCAACAGCAATGATCCTGCATTAAGAGCACAGTTACTACTATTTAATCTTAGAATAATCATGAGCAATACGGCCAGAGAATCCCATAAAACAGGTGCACTTCTTAGTATGTTTTCCCTTCCTGCCGCTGCCATGGGTAACCACCTGAAGCTTGCCACTAGATCTCCAGAAGCAAGCATTGATCGGGTTGAAATAACAGGTTTTGAAGGGCGATCATTTAGAGTCG
ACTACAATAATTCATGTATAAAACTAAGGGCGTAACCGAAATCGGTTGAACCGAAACCGGTTAGTATAAAAGCAGACATTTTATGCACCAAAAGAGAACTGCAATGTTTCAGGACCCACAGGAGCGACCCAGAAAGTTACCACAGTTATGCACAGAGCTGCAAACAACTATACATGATATAATATTAGAATGTGTGTACTGCAAGCAACAGTTACTGCGACGTGAGGTATATGACTTTGCTTTTCGGGATTTATGCATAGTATATAGAGATGGGAATCCATATGCTGTATGTGATAAATGTTTAAAGTTTTATTCTAAAATTAGTGAGTATAGACATTATTGTTATAGTTTGTATGGAACAACATTAGAACAGCAATACAACAAACCGTTGTGTGATTTGTTAATTAGGTGTATTAACTGTCAAAAGCCACTGTGTCCTGAAGAAAAGCAAAGACATCTGGACAAAAAGCAAAGATTCCATAATATAAGGGGTCGGTGGA
GGCTGTGAATAAAATGGAATAAATTTAATTACCTAGGTGGCCTTAATACTTAATTATATCGGAAAATATCTCAGGGCAGCTTACCTAATGAGTTTTTGGAAAAGCCTCCAAAGCCTCTCTCTTTGTTGAAAGAAGAGGAGGAGGCTAGGGGCCCCTGGCCTCTTATACCAGGTAGAAAAAACTAGGGTTGCCATAGTGATTTTGCAGACTTGCAGACTTCAATAACAGGTTGTTTTTGCAGAATCAACTGAAAGAGGAAGCTGTGGTTAGACTCGCAGACTTCAATAACAGGTTGTTTTTGCAGAATCAACTGAAAGAGGAAGCTGTGGTTAGACTCGCTCACCGCCTCCAAAGCCTCTCTCTTTGTTGAAAGAAGAGGAGGAGGCTAGGGGCCCCTGGCCTCTTATACCAGGTAGAAAAAACTAGGGTTGCCATAGTGATTTTGCAGACTTGCAGACTTCAATAACAGGTTGTTTTTGCAGAATCAACTGAAAGAGGAA
AGTAGTGTGCTACCGGCAACAAACAGTGACAATGGCGAATTTAATAATTATTTCAATGGTTCTGGGCGTTGCCTATGGGCATCCGCTTTCAACAAGTCAAATTGGTGACCGCTGTTTTGCTGGTGGTAACCTCTTCAAGGAGATGAACTTGAGTGTAGGACTTGGCGAAATATGTGTTAAAGATGACATATCTATTGTTAAGAGTACTACTGTTTTTAGCAAGAATAAACCAGCTCTTGAGGCAACTACAAAATTTTATAGATCTTTTATTGTGAAAGATTGGTCTGAGTGCAATCCAGTGCTAGACAAATTTGGAAATTTTATGGTTTTAAGTGTTGATGATAATGGCCATATAATACCTAAAATGTATACATGTAGAGCAGCATGTGATATTAGATTAAACAAAGATAATGCCGAAATAATATTATCGTCAACAAAACTCAACCACTTTGAAATTGTCGGGACAACTTCGACATCAGGCTGGTTCAAGAACACAATAA
TTAACGAGCCCGGATAAATTCAATATCTTGCATGATTTCAGGAGTTAATTCTATATCACTCATCGCAACAGCGTACAAAAGAGGATATTTTGATTGAATCTTGTTGATAGCATCGGTAAAGCGTTCAAAATATTCAACGTTGATATCATGAATCTTCGCTTTCATATCGTGGTATGCCTGGAATGCAGGGTTATTACCTTCGATCCAATCAACGATTTCAGCCATATGTTCGTCATTCTGCTTATCAAAAACTCTGGCAATTTCAACGTCGAAAAGATTGAACTTTTTCAGACGCAAGGCTGTTCCGAGGTCTTCGTCGTTTACATATGGGCATTCGCCATCCAAAACATCAAATTGCTTGACTTTTTCCATCAGCTTTTCATACATCCACATGAAACCACATTGCAGATTTGATTTCATGGCAGCAGAACGTTTTCCGTTCTCAATGATGTATACTTCTTCAACACCCTGGGCAAAAAGAGAATCAATAGCATGTCGAT
CGAAAATTCTCTTTGTTTTCCTGTGCTTTTAGCAATTCTGCGAAAAAGCAATTGAAAACGTTCCCGAGCTTGTTGCATTATTGCACCCAGCTCAACCACCTTTACTACGGGTTTATTGCATTATTGCAATCAACCTATCCACCCCTATCACCTACCCCAACAACAAATCCAAAATCACATCAACCCTGCCAGTAATTCAACATAATTAGACATAATCAACATTTACTGTTGTGTTGTCGGCGTGGGGCCAAATTATACGACTGTTTGAAGGGCTCATCAAACAGTGAAAGATGCCTTTGAAAGGTAAGCTTACCCTGTCCCCTTATGCCCCCTACTATTATTGTAAGTTAAATTTTGTAGAAAATCAAAAATTAAAAATAAACAAAAAATTTGATAGTTCTAGATTAAATTTTCTTAGGTCGTATTTTAATTTACATAATTGCTCCTTCAAGAGAATGCCAGTCCCCATTCTCAATAAATTCGGTACCGACTTCTACCGC
AAGCTTCATCATTTCCCGCAGGTAGGCAGATATGCAAAACAATGTCGTGTTATGCGCATTGCAGACAAGCCCACTTTAGAGGATTTAGAGGCCATTGGTCGCGGCAATCTTTCTTATGATGAATCAAAAAACGGCCTTATTGTTTTAGATGAGTGTGGCACGTGGTTTAATTCCCGCAACTGGAGTGATAAAAGTCGCCAGCCTGTTATAGACTGGTTTTTACATGCCCGTAAATTAGGCTGGGATGTAATTTTTATTATTCAGGATATTTCCCTGATGGATAAGCAGGCACGCGAGGCTTTAGCCGAACATGTTGTTTATTGCCGTCGATTAGATAAATTAAATATACCTATCATTGGTGGTTTAATTTCGGTTCTTTCAGGTGGTAGATTGCCATTACCGAAAGTTCACTTTGGTATTGTTAAATATGGTGATAATCCTCAGTCATTAACTGTAGATAAATGGATTTATACTGGTACAGATTTATATGCTGCTTACGA
TGGGGTGGCTGATGGGACTCGAACCCAAACTATAGGGGATTACAGGGGAATTGCGGGGACTTTTGCCTTTGATTTTGCAGGGTTTTGCGTGTTCCTCTGCCCCGGCATCCCCCGCATTTGTCCCAAGATTTGTCCCAAGCTACGGCGTGGCGCCAGGCTTCCCCGCAGGCGGATGCGCCCCGGTGTCGCTGGGCACCGTCACGCTGCCGGGCGACACGGCGAACTGGCGCACCTCGGCATTGGCGCGCTGGGTTTCCCCGGTGGTGCCGAACCAGAACGCGAGGGTCTGCTTCAACTCGTTGAACCAGTAACCGATGACCGTCCCTACCGTCAGGCTGGCGGTGGCGTCGCGCAGCAGGCCGTCCGCCAGGCCCGAGAACACGAAATAGACGATGCCCAGGGCGCCCACCAGCAGCACGGCGGTGATCGTCGGCCGTACCTTGTCGTTGGGCTGCTGCGCGGCCAGCTTGCGGGCGCTGTCGCGGTCGGATGCCTCGGCA
ATTTATCCAACACACTCTAGACCAGGCCCTCCTGACGTACACAACAACTGCCTGCCGCAGTGCACTGTACCTCGATGGCAACTAGAGTAGCGAGCGTATTCTCCTCCCTCACGGACGTTGGAATTAAAGCGGCCTTACAAGATGAGGCATACAAGCGCATAAAATCCAACTTACGTGAAGCCGAAATCATCAACCCCTACTCGGTTGATGCCCGGGGTGCTGAAGCCCTGGAAGAACTTGCCATCATCACGAACCCACACTCCATCAGGCTACATACCCATGCAGCCGCAAAGAGCATTGAAAACCAGATGCTCAACATTGTGGGCCATGCGCTGCCTAAGGAACCAGTCACATTCCTTTTCCTGAAGCGCGGCAAGTTACGGTATCTCTCCCGTGGAAGAATCAAGGACATTTTCCAAAATCAGGAGATCGAACCGCGTGACGTAGCTAGGTACGAGCACAAGACTATTGTACAGAAGTCTTTGCTTTTAAATACTAGA
ACGCGTATATCAAATAGCACGATTTGCTAAAGACTACCGCGGCAGCCTTTGCTATAGTTACTCCATCGAAACGAAACATACTTACTAAGGAATACAAAATGACTAACTTCATCAAATCAGCAATCATCGCATGCAGCAGTAATCATGACGGTAGGTTGTTCTTCTGGTCCGCGCCCTGACGGATGGTGTGCGACTCAGGCGGGTGATGTTTGCGTAGCTAAGTGGAAAGGTGGTGTTATTGTTGCAGCTGGAGAGGTTGATATTCGTTATGCTGGCATTGAGTCAAAGGTTGGTGGAGGCTACGGCGGCTCAGTTGCAGATCACGGCTCAAAGGAGTGGAAATAATGCCTCAAGGTATCTTGATAGATTTGAATGACGGAAGGCCAGCAATGGAAATCACAGCTGGCTTGAGAGTTCCAGCCGTGACTGGTTCAATAAACACTAGCGGGTTAAGCTCACCAGCATCATCATGGGATTTCGGTCTGACTATGACTCCTGGC
GGCAGGGGACATTTTAAAGCCTTTAACCATGCGGTTTTAAAGCGTTTTGTCCACATTTTGTCCACATTTGTTTTATCTTTTCGTCGTTGCGTGATTTTTGTTCTTGCAATTGATGAGCATAAACTTCAAGCGTGATGTTCAGATTTTCATGCCCTAAAACTTGCGATACAGAAATCAAGTCAATATCGTGGGCAATTAAATAGCTAGCGTAAGTGTGCCTTAATGAGTGGACACGTACTTCACGACCAACGATTTTACGCAATGTCTTATTAACTGCATTGTTGGATAGTGAGGGTAGTAGTCTACCATCATCGGTTGGTGGCAGTTGGTCAATAAAATTTATAAATTCATCATCAAGCGGTATCTCTCGGATACTGCTTTTTGTTTTTGTGGGCATAAATCCAGTATTGTTCTTGTAGTCCCATGTTTTATTGACTGATAGCATGCCAGTATCTCGTTTGATATCATCCACTGTTAAGCCCAGGCACTCAGCAAAACGG
GCCACCATTAAATGAGACTTGATCAGAACACTGTCTTGTCTCCATTTCTTGTGTCTCTTGTTCCCTTCAATTCCCACTCCCTCCTCCAGGTTCCTACTGTTGATCCCGCGGGTCGGGACAGTTGGCGCCCAACGTGGGGCTGGATACGAGGGAATTTCGTGAGGAAGACGACGCGTTCGCCGGCCGGCGATTAAAAGTGAAAGTAAACTCTCTTGGCCGCCGCGGGAACCTGCCGCGTTGGACCTGAAAGTAAGTGTTGCGCTCGGATATGGGGCAAGAATTAAGCCAGCATGAACGTTATGTAGAACAATTGAAGCAGGCTTTAAAGACACGGGGAGTAAAGGTTAAATATGCTGATCTTTTGAAATTTTTTGATTTTGTGAAGGATACTTGTCCTTGGTTTCCGCAAGAGGGAACCATAGATATTAAACGGTGGCGTAGAGTAGGCGACTGTTTCCAAGACTATTACAATACTTTTGGCCCGGAGAAAGTCCCAGTAA
AAAATAAAACAACTCAACAAAACATAATCGAAAATCGCTTAAACCATATCTTGCATATTGTTCACAGCTTTTGATTATACTAGTTATCAATTTTTACACATTATTTGCAACTTTTCAATCACTTAAGTAACAAGCTCATCAAAATGTCAACATTAGTTTGCCAAGCAGTTGCAGCACCGGTTTGGTCAAATGGAGCCAGGACAAGGCGTATCAGGGATGCAGATGGTGAGTACAGGTGTACTCAGTGTGACATGGGTTTCGATTCTATGACCATGGCGCGTCCTGTGAATCATTGCTGTGATGGGATCATGATTGACGAGTATAATTTGTATGACGACGATCCTATTATGCATTTGGTTGATTCCAAAACACCAATCAAGCGGGGTTCGCAAGAGACTGAAGGTGATGGAATGGCAGCTGAAGCCATTAAGGTAACTGGAGCTGAACCAGTTAATTGCTTCATGGTTGGAACTATTAAATGCAAAATCAATGAGAATTCA
TAGTATTACCCCGTGCCGGGGTCAGAGACATTTGACTAAATATTGACTTGGAATAATAGCCCTTGGATTAGATGACACGTGGACGCTCAGGATCTGTGATGCTAGTGAAGCGCTTAAGCTGAACGAATCTGACGGAAGAGCGTCATGGTCCACATGTCTAAAGAATAATGCTTTACAGCTGTATTGATTTGACTTTACGCGCTTTACTTTAATTGCTTTAAGTAAAGTAAGATGCTTTACTTTGCTCGCGACGAAGCAAAGTGATTGTAGCTGCAGAAATTGATGCTTTAATTACCGGGTAACACGGTTTGATTGTGGGTATAAATATGTTCTGTTCGTTTTCTTCGTTGTCATTTTACAACGAAGATGGTTGCTGTTCGATGGGGAAGAAAGGGTCTGAGGTCTCAAAGGAGAAAATATTCGCGAATTGCTTACAAACCTCCTTCGTCTAAGGTTGTAAGTCATGTGGAGTCTGTTCTGAATAAGAGAGATGTTACTGG
AGTAAAGGGGGATGACGAGAGACTAAGACAGTAGGAAAAGATGGAAATAAATAGAGCGGAAATTCGACGAGAAATAACACGGTACGCAGGATTAATAGAACAACAAACGCAAATAAATATAACGGACAATGATCAGGACATTTTAAAGACGTTGATTGCGGATTACAATCTTAGAATGCGCAGAGATGCACTTTTAGGAGAATTAGCACGGCTTGATGAGTTAAGGGATATATCTCAAATTAAAGGTGATGAGTATAAACTAACGATACCTTTATTACCAATTATCTCTACACTGAATCAACATGAATTCGAGATTATTCAGGCTAATATTGAAACGGATTTTATTGCTGACAATGTTACTTTTATTACGTCATTTATTCCAGCTGATCTGGATCTAGAGCAGACTATTCAACACGTGTTCTTCCGTACTACAGCGACGACACCATACTTTCGATCATTTAATCTAGTTATTGCGATACTAGACTACGATGAAGATAAAG
GTCTTTTGCTGCACCCAACTTGAAGAATAAAGATTATTGCATCTGACCCGTCTTGAGCCTGAGTCGTACTTTCACCGTTTACAGTGGCGAGCCAGCCAGGAGCCTTTTCTTCATAAAGAGATTCGAGAAACGAAGCGTCAACCCCGGGGAGAAACGACAGGAGGAAGCGCGCCTGGAACATGAAGCTGGTTCTTCTGTTCAGCCTCAGCGTTCTACTTGGGTGAGTTCGTTCTAATCTATTTATCGGAAAGAATACAAGGCTACAAGAAACCTGGTAAAACAAAGAAAAGACATTACAAAAGAAAGTATTGGTAGACTAGGCAGCACGTAAAAGAAATGGCCTCCAACAAATGGTTTGTGTACAGCGACGAGCCAACAAAAGTAATACTAAAACGAGACAAAAGCAAGGAAAAAGATGAAACTAAAAAGAAGAAAATTAAAACAGAACAAAATTCAGATGCAGCTTACGAAACACCAGGCACCGCGCCTGTACAGAAACC
CAAAATTGCGTGCGAGAAAGCACGCAAATCAAAGTCTAGTGCGTAATTCACTCACTACCGGCGTAATTTGTGGTTATGCTATTGCGTTGAGAGTGTTGTGGGCGTAGTACGGGGGCTTTTGGTTTGTGTGTGATTAATATGCATTCCCAGTTTTGTTTAGTTTTAGATTACTGATTTATTTTTCGAACTACCCGAATTTATTTAGGCTCTTCGAGAAATAATGATGAACTGTCCTCAACAAGTATGAAAAGCAATTATTTGTGAAGTTACTTGTTGTTGTAAGATTATTGACCTCTTAGATTTTTCTAAGTTGTAATGCTTTGTTTTCTGATTGACTAGATTATGAATCCAATTAAAAGGAGTAGTGGTCTAATATAGTCTGTGTGACCTGCAGGCATTTTGTGAAAAGGGTAAAGTATGAAAGCTACTCTCAGAAAAGTACTTATGTATTGATGAGAGCCTTAAAATGACTTTATATTCACAAAACTGCTGGAAGACAA
CATTTTTAGAACTGACCAACCATGTTCACGCAAGTGACGTGATGACGCGCGCTGCGCGCGCTGCCTTCGGCAGTCACACGTCACTAGCGTTTCACATGGTTGGTCAGTTCTAAAAATGATAAGCGGTTCAGAGAGTTTGAAACCAAGGCGGGAAACGGAAGTGGGCGTGGCTAACTGTATATAAGCAGTCACTCTGGTCGGTTACTCACTCTGCTTTCATTTCTGAGTTTGTGAGACACAGGAGCGAGACTAACCAACTAACCATGGCTGGAAACGCTTACTCCGATGAGGTTTTGGGAGTAACAAACTGGCTGAAGGACAAAAGTAGCCAGGAGGTGTTCTCATTTGTTTTTAAAAATGAAAACGTCCAACTAAATGGAAAGGACATCGGTTGGAATAGTTACAGAAAGGAGCTACAAGATGACGAGCTGAAGTCTCTACAACGAGGGGCGGAGACCACTTGGGACCAAAGCGAGGACATGGAATGGGAGAGCGCAGTG
GTATACGAGAATTAGAAAAGGCACTCGTATACGTATTGGGCAATTAAAAATAATAATTAGGCCTAGGGAACAAATCCCTCTCAGCGAAGGCCGAAAAGAGGCTAGCCATGCCCTTAGTAGGACTAGCATAATGAGGGGGGTAGCAACAGTGGTGAGTTCGTTGGATGGCTTAAGCCCTGAGTACAGGGTAGTCGTCAGTGGTTCGACGCCTTGGAATAAAGGTCTCGAGATGCCACGTGGACGAGGGCATGCCCAAAGCACATCTTAACCTGAGCGGGGGTCGCCCAGGTAAAAGCAGTTTTAACCGACTGTTACGAATACAGCCTGATAGGGTGCTGCAGAGGCCCACTGTATTGCTACTAAAAATCTCTGCTGTACATGGCACATGGAGTTGATCACAAATGAACTTTTATACAAAACATACAAACAAAAACCCGTCGGGGTGGAGGAACCTGTTTATGATCAGGCAGGTGATCCCTTATTTGGTGAAAGGGGAGCAG
GTAAAAGAAAAGGAACAACCCTGTTGTTGTTCGACGCTATACTAAATATATATTATCTTATTAGTGCATTTCTTTTACCGCTTCACAGTATGCCGAACGTTTCTTTGACTGCTAAGGGTGGAGGACACTACATCGAGGATCAATGGGATACACAAGTTGTGGAAGCCGGAGTATTTGACGATTGGTGGGTCCACGTAGAAGCCTGGAATAAATTTCTAGACAATTTACGTGGTATCAACTTTAGCGTTGCTTCCTCTCGGTCGCAAGTCGCTGAATACTTAGCTGCGTTAGATCGTGATCTACCTGCTGATGTAGACAGACGGTTTGCAGGTGCTAGGGGACAAATTGGTTCACCCAATTATCTTCCTGCGCCAAAATTCTTTCGTCTCGATAAGCGAACTATCGCTGAACTGACTAGACTCTCTCGTCTTACGGATCAGCCGCACAACAATCGCGATATAGAACTTAACCGAGCGAAAAGAGCCACAACTAACCCATCT
AGTAGTGTACTCCACACTACAAACTTGCTATTGTTGAAAATCGCTGTGCTATTAAATCCAACAGAAGGTCATTAAAGGCTCTTTAATGATTGAGTTGGAATTTCATGATGTCGCTGCTAACACCAGCAGTACTTTTGACCCAGAGGTCGCATACGCTAACTTTAAGCGTGTCCACACCACTGGGCTTAGTTATGACCACATACGAATCTTCTACATTAAAGGACGCGAGATTAAAACTAGTCTCGCAAAAAGAAGTGAATGGGAAGTTACACTTAACCTTGGGGGCTGGAAGATTACTGTATATAATACGAATTTTCCTGGCAACCGGAACAACCCAGTTCCTGACGATGGTCTTACCCTCCACCGCCTCAGTGGATTCCTTGCCAGGTACCTACTTGAGAAGATGCTGAAAGTCAGTGAACCAGAGAAATTGATTATTAAATCAAAAATAATCAACCCTTTGGCTGAAAAGAATGGGATCACTTGGAATGATGGAGAGG
AAGTTTTTTTCAGGATGTTGAAAGTAAACGTGCAGGCTCTCATCTATCCTTTCAGTGGACAAATCACAGACATTCGAAGAAATCAACTCATTCCAACAGCCAAATTCAAACATACTGTCTTACATCAACCAATTTTTATCACTAAACTAAAGAATAAAACGTCACCACCCGACCCCTCAAAATCCAAAAATACTTTAAAAGTAAATCCAGTATGGTCAAATGCTTTTTTTGATTGGAATTCAGCTTTAATCAATCCATGGACAGTTCTTCCCTCTTCAACCGGCTCTGGCTCAATGTCAATACCATCTTCTAAAAATGCAAACTCTGATAATGCTGTTTTAAAGAATGCAGAATTCATTAACGAAAGACTTCCTTCATACATAAAATTGCTTTTTGATAGTCTTGATCTTAAAGGTAATGGCTATGTTAATCAATTTGGTTTTTGGGCATTATTATATTTGGATTACAGTCTACATTGTCTTGTTCCCCTCGAGTATTAT
GTATTTTTTAAGTCTAAACAGTTTGTGACTAACTAGACGAAAAACATATCAACTTTCTTGCAGAGCTTTTAGTAATACGACCAGGTGTTGGTTGCTATTAAGAGCTGCATTAAAGTGTTTTCTTGTGTCTTTTGCGGGTGGGCTACAGGTGAGCAGTCCGTATAAAGGTATCTGAAAGCGACGGCGATCACAAAGGCGCGAGTGGAAATTCTTTTGTGTTAGCGGTTTGAAAATTTTATTCTCTTACTGTGTTTGTTGTTCTATAATTCTCGGAGATCTGGAATCAGAGGAGGTTTGTTTACCACCCTTGGAAATGGCTGAAAACAGAGGTGAGCGAAGAGCAGCCGTCGAGAATAGATATGACGCTTGGGACCATGAGCAGGCCATGAAGGCTGCCGTGAGGAAATTTATTTCTTACGATCAATTCTCAGCTCAGTTAAGAAACTGGCGCGAAGCTAGGTTAAACATAATTGAACATGCCACTAGCGTGTTGAGCCAGG
GGTACCAGCTTAGCTTGCCTATTTACGTTCTCATTAAAACTAAACAAAAGTTTTCTCTCTTCTATATGTTTTAAAAAACGAAGACTATACTTCTCGTATACTGATCGATTATGCCGTTAAACTTCTGTGTTTGCGTTTTAGTTTCTAAGGGTTTATTTTCAGCCCAAGAGTTTTCAGGTTTTCCAAACACCAAATCAAGAGTTTCTTCATTGATTATTCCGTTAAACTTCTGTGCTTGCGTTTTAGTTTCTAAGGGTTTATTTTCAGCCCAAGAGTTTTCAGGTTTTCCAAACACCAAATCAAGAGTTTCTTCATTGATTATTCCGTTAAACTTCTGTGCTTGCGTTTTAGTTTCTAAGGGTTTATTTTCAGCCCAAGAGTTTTCAGGTTTTCCAAACACCAAATCAAGAGTTTCTTCATTGATTATTCCGTTAAACTTCTGTGCTTGCGTTTCAGTTTCTAAGGGTTTATTTTCAGCCCAAGAGTTTTCAGGTTTTCCA
TTGATTCAAGCGAAGCAGAAGCCCTGCAACAAAACTAAATCTTGTCCCTTCTTTCTCTCTCTCTAAGCGACAATCTTTTCTTGCTTTCAAATGACTTCTTTCTTCTCTTGCTCTATGATGTGTGGGATAGCGCCCACACTACGAAACTAGGGATAGCGCCCTAGCTCCGATTATTGGGATAGCGCCCAATATTTTCTGTTAATATTTCGATATTTTCATTTTGTAATTTCGATTACTTATATATAATAAAAACCAAAAAGATTTTCTTATTTCCTTAATTTCTTTTTTGTTTGCTTTTTCATGGAGATCTACGGATTCTCCCCCCTCTCCTTCCAGGACACCGAGTCCTGGAAGAACTCTGCTTTCGCAGCCTGCCGAGGCTGCAAGACCTACCCCATCGAGGAGGTAGGTACTGACGGATCCGTGAGGATCCGGGAGCTCCCGGTGGGGCTCGTGCTGAAGGGCGTCATGGCCCAATACCGGTCCATTTTATGGACCCA
GAATTATCTGAGAAACAAAGCTCCACAATTCTCTGCCTCCAACAATAAAGCAGATTTCTTTGCTCTTCTAACAGCTATTACTTACCACAATGGACCACCTCACTTCCCTTTTCGAGCTTTTTGCTATCACACCGAAAACACAAAACAATCTACAGTTTGTTGGGATCTACCACAGACCTCCACACTCCGTTCGAGCAAACCTCCGCAATGTTGAAAAACACAAAATCACAGTCGCTCACGCCATGCACAAGTACCTTTACCCGCATGAAATCGACTTTGTTATCAACCAAATGCGACGCTCAAACGTCACTGAAGATGCCATACTTGCTGACTTTTTCGACAACAACGTCGAACCACTTGAACCTGTTCTTGACGAACACTTCGAACGTGGACTCTCCGCAATGCTGGATGCTTTTCGCCCTCCGCAGAAATGCCTGCCTGCCCACATCTATGATGTGCAGCACCACTACCCATACAAATGGCAAGTGAACGCTGAAGCC
TTGTTGACATTCCCTAAACCCTTATGAGACTCTTGCTTCAACGAAACGAAGTAGGAGTCTTTTTTATGAAACCAGCTCATCGCCTCTATCATCCTGTGCTTGGTTCTTGGTTGTTTAAGTGCCCCGTTTATGTTCGTTATGAGTCCCTTCATCACGGTCGCCTCATTAAGGTTCGTGCTGTTCGTGACCTTTCCCGCGTCAGCAGTTGATTGCCAATCCTAAAAATTGCTTTGACGTTGTCATTGCTGAGATTGACGTTACTCACCTTTCTGTCACTTGGTATGATTTTGAAGCTGAAGAGTATGCTGAGTGTGATTCCGGCACTATGGAGCTTGTTGTTTCTCAGGTAAATTCTGGCGAGGTTATTCGCTCATCTGAAGACCTGTTTGTTGATGTTGATGATATGGAATGGCCTTATGAAATTGCGGAGTAAGTCATGGAAACTGTTATCGGAAAATTTATTGCTCTGGCTATTGTTGCTCTTATGCTGTATGGAATTG
GTTGACTTGGCCTATGACGATTACGACGGGATTTTTGATTGCGAATACGCTTACAAGGCGTGGCGTGACGACTGTTTCCGCACCGCTGAACGTGGTCGTGGTCCTGTGCTTCATGAAGACATGACCATTGCCAGTATCGGCAAAGATGGCAAACCGATTTACACCAAAGAGCAATACTCGATTGGTTCGCGTACCTCGCGCATTTACTGGCGTATCTACAACAAGGCTCTTGAGCAGAAACTCGCGAACACGGGTCTTGTCTGGTACCGCTCTGAAGTCGAGCTGAAAAAATGGAATGTTGATGTGTTGCTGAATCCAGCTGGCGCGTATGCCGCGCTGAATGATTTCGCTGCCTCGATTTCTACCGCTAAGAAATTCAATACCAAACCTGTCCCGACGAAACGCGCGGCGTTAGACCTGTTGGCCTCTGCGCACTGGATGCGTCGCCAGTACGGGAAAATCCTTAATTCACTTATCGAGTTCCATGAGGGCGACATTGA
CATGTGCAATTTTTTATTACTGCTAACACTAATATTCGTGCTTGCTAAGCTATTCGGCTTGATCGCATGGAGTTGGCTGCTAGTATTCGCGCCACTAATAGTGATGATTGCTTTGCTGGCGTTGTTTATCTTATTTGGGATCATCATTAGATTGCATGAGGACTAGCACATGCGTGTGAAGGTATGCCGCAAGGCTGGATGCAAGGATGTAATCCCGTATGATCAAGCAAACCCCATACTGCGCTAAGCACGCATTCCTGTATAAGCCTAACTATGCTGATGTCGCAAAGCGCGTTAAACGTGACACATCGTACTACGACAAGTACAAGCGCGACAAAGAGTCTGCTGCATTCTATAAGTCTAAGATATGGGAACACACCGCACGTGATGCCAAAGCTCATGCCTACTTCACTTGCGCGTGCTGTGGCAAGACCTATGACAAGCCTGGCTATCTAGTCACTGATCACATCGTGCCTTTGAGAGTTGACAGAAGCAAGTGC
ACCGGATGGCCGCGCGTCCCCTCGTGGTGTGGGCCCCCCACGTGTAGATGTCCCCCAATTAGAACGCGCCTTGGAAGGCTAGTTATTTGTGGTCCCCCTATATCAACTTGCTCACCAAGTTGTTCATCCACACAATGTGGGACCCTCTATTGAACGAGTTCCCAGAATCCGTCCACGGTTTCCGGTGTATGCTCGCCGTCAAATACCTTCAGCTGGTAGAAGGTACATATTCACCAGACACTCTGGGACACGAGTTAATCAGGGATCTCATATCCGTCATCAGGGCGAAGAATTATGTCGAAGCGACCAGCAGATATAATTATTTCTACTCCAGGCTCGAAGGTTCGTCGCCGTCTGAACTTCGACAGCCCATACAGCAGCCGTGCTGCTGCCCCCACTGTCCGCGTCACAAAAAGACAGCTATGGGCAAACAGGCCCATGAATCGGAAGCCCAGGTGGTATCGGATGTATAGGAGCCCAGATGTTCCTAAGGGCTGTGA
TTGGCCACTCCCTCTATGCGCGCTCGCTCGCTCGGTGGGGCCTGCGGACCAAAGGTCCGCAGACGGCAGAGCTCTGCTCTGCCGGCCCCACCGAGCGAGCGAGCGCGCATAGAGGGAGTGGCCAACTCCATCACTAGGGGTACCGCGAAGCGCCTCCCACGCTGCCGCGTCAGCGCTGACGTAAATCACGTCATAGGGGAGTGGTCCTGTATTAGCTGTCACGTGAGTGCTTTTGCGACATTTTGCGACACCACGTGGCCATTTGAGGTATATATGGCCGAGTGAGCGAGCAGGATCTCCATTTTGACCGCGAAATTTGAACGAGCAGCAGCCATGCCGGGTTTCTACGAGATCGTGATCAAGGTGCCGAGCGACCTGGACGAGCACCTGCCGGGCATTTCTGACTCGTTTGTGAACTGGGTGGCCGAGAAGGAATGGGAGCTGCCCCCGGATTCTGACATGGATCTGAATCTGATCGAGCAGGCACCCCTGACCGTGGC
TGAGTTTTTTTCATTTTTTGCGTAAATTTCGCAACTAATGAGATAAATTGGAAATTCCAATTTTTTTCGTTTTTTTCGTTTTTTTCGCACCAAAGTTAATAAATTGAAAATTCCTAAATTCCTAAATTCCAATTATTCTGTCATTTTTCGTAATTTGCGAAATAAAGTTAATAAATTGGAAGTTCCTAAATTCCAATTAATTCTACACCTTGTAAAATTATTCCAACAAATTAATAAAATTGAAAGTTAGGAAATTCCTAAATTCCAATAAATTGTACATCTTGGAAAATTATTACAAAAAGTTAATAAAATTGTAAATTCCAAAATTCCAATTAATTGTTCATCTTGTAAAATTATTTCAATTAGTTATGTAAATTGGAAATTACAAAATTCCAAATATTCTATCATTTATTGAAATTTATATTATAAAATTGTTTAATTGTAAATTCCTAAATTCCAAATAATTATACATCTTTAGTTATATATAACTTAGGAGCTAT
AAAGTTTACTATATACAAAACATAAGAGGTACTAACAATTTAAATATTAACAATTTTTCAGACAATTGTCAATTATTTATAGTAGTGTGTTATAATAGTTTTAGTGGATGAGAAAAACATTCAATTACACACACTTGATAATCTGCAGTTCCATCCATACAGATCTTATATAATAACCAAGATAAGTGCTACAGATTATCATACTAGGTTCTTTAGCTTAGTTGGTAGCTACCCGTTCGGTCGCTGGTTCGAGTCCAGCAAGAACCATAAAGAAATGGAGAGTGAAAAAAAAGAGGGGGAAATCTTGCTAACTCTTTTATAATAGTGTTTTAAAAACTCCCCTCGCCTCCATTGAATGGATTTTATAGAATCCAATAGTATTAGAAATCGCTCAATAGAGCGGTTTTTGTTTTTCTTAATCCGATATGATACGATATAATCTGATAAAAGGGAGGGAGAAAAAGAGGGAGAAAAATAAAAAAACCAGTTTATTAATACTG
TGGTATCAGAGCAAGGTTAAGATTGATGGCATTCATGGGGTAAAACCCTAAGATAGGGGCCTGATTGAGTTCTACGTTTCTGTTAAGGTAAGATTTCCTTTCCTGATAAGTCGAATAATTTTTATGTATCTTTCTCAAGTAATCTTGAAAAACTGGCATGATTATTGAATGAAAAATGAGCTATTACCAAAAACAAAAAAATGGAGTTGGGAAGACAGAGGGGTTGTTTGCAGAAGGCCGTTCTAAGCCAAGTTTGGGCGTCAAAGGCCGTGTCAGACCCGGAGATCTTCTAATATCCTCCTGAGGTAATAAGCGCTTCGTGAAGTAGTTCAATAATTATGACTAGTTATTAAGAGAGCTTGGGTAAAAGGTAGCATCAAAAGTTAGTAAGACGTAAAGGAAGGAAGGAAAACCCTCAGATAACGTGTCTCATGAAGGTTACCCCTATCCTTCTATTCTGAAATTACTTCTACCTAACCTTGTATGAACTCCGACCTCAA
GTTATTTCTGAGCCCCCGATCATCACCACGATGCCACTTCACATGATTCCGCAAGTCGCCCACGCTATGGTGCGTGCAGCCGCTGCAGGACGCCTTACCTTATACACAAGAACTAGAACTGAGACCACCAACTTTGATCACGCTGAGTACGTCACCTGCGGGCGGTACACCATCTGCGCCTTCTGCCTTACGACTCTGGCTCCCCACGCCAACGTCAAGACCATTCAAGACTCCCACGCTTGTTCACGTCAACCAAATGAAGCCATTCGCTCATTAGTCGAAGTGAGTGACAAAGCGCAGACCGCCCTCGTCGGTAGCCGTACTGTAGACTATCACGAATTGGATGTGAAAGCTGGGTTCGTCGCCCCAACTGCCGATGAAACAATAGCCCCCTCTAAGGATATCGTCGAACTTCCGTTTCGCACCTGTGACTTGGACGATTCCTCTGCTACCGCTTGCGTCCGAAATCACTGCCAGGCCGGTCACGACGGCGTTATCCA
GTAATCAGAACCAGAACTAACCCTGTTATCAGCCTTAGTTCTTTTACTTTCCTGTCCAAATTTCTGAACCGACTAGTGCCTTCCTAGAACCCACTACGTCAATGCCTCATGGCCTTTCAGTCTGCTCTCGAAGCTCTCAACTCAACTACTCACAGAGATGCTTCTACAAATCCAATTCTGAACTCCGTCGTGGAACCTCTCCGCGACTCTCTATCCCTATATCCCTGGCTCCTTCCCAAAGAAGCCGTTCCCCACCTTCTATCCTGGGGCATCCCGAACTCCGGCCTCGGAGTCACTCCCCACCCCCACCCAATCCACAAAACAGTCGAGACTTTTCTCCTGTTCAATCACTGGCATGCTCTCGCTCGCCTGCCTTCAACTGTGATGTTCATGAAACCGTCCAAGTTTCAAAAACTTGCGGCTCTAAACCCAAAATTCCAAGAGTTGATCAACTTTCGACTCACTGCCGCCGACACCACTCGCTACCCCTCCACCTCACT
AGTAAATCCCAGTTGTAAACCGAATATCACTACATTCGCAACTCGAAACCATCTGGAAAATACTTACGGATCATCATGGAAGCCTTCTTACTCGAAAACCGCAAACCCCAAATCACCACTCTCGCATCAGGAAAGACTCTCAAACCAGCGACACATCGTTTGAACTTGCCAGCGTACACGAAGTTGATTCATGAATTACGGACAAAGACGCATGCCAAGGTGGCCATTTCGCTTTCAACTGATAGCCAAATACATATGGTATGGGTAAAATCAGGTCTTGTTTTCTTCACGCCTAGCGCGTCTCATCCAGCGTATGTGAATTTCGCATCCTCGAACAGACTTACCGATGTGCCAGCACTCACTAAAACGACGTTCCCGCAATCAGATGTGAAGTTAATAGAGACGACTCCCTTGCCTAACGATGAAACCTCACATGTCGCATCATTCCAGCTCGTAACTTGGATGGAGGGAGCACTGAACATTCTGAATGATTTGAGTAA
ACCAAACAAGAGAAGAGACTTGTTTGGAAATATAAATTTAAATTAAAATTAACTTAGGATTAAAGACATTGACTAGAAGGTCAAGAAAAGGGAACTCTATAATTTCAAAAATGTTGAGCCTATTTGATACATTTAATGCACGTAGGCAAGAAAACATAACAAAATCAGCCGGTGGAGCTATCATTCCTGGACAGAAAAATACTGTCTCTATATTTGCTCTTGGACCGACAATAACTGATGATAATGAGAAAATGACATTAGCTCTTCTTTTTTTATCTCATTCACTGGATAATGAGAAACAACATGCACAAAGGGCAGGGTTCCTGGTGTCCTTATTATCAATGGCTTATGCCAATCCAGAGCTCTACCTAACAACAAATGGAAGTAATGCAGATGTCAAGTATGTCATATACATGATCGAGAAAGATCTAAAACGGCAAAAGTATGGAGGATTTGTGGTTAAGACGAGAGAGATGGTATATGACAAGACAACTGATTGG
ATGTATACCCGTTATAGTTACAACCCGTCGTTGGGACGTACCTACGTCTACGACAACAAGTACTACAAAAATCTAGGAGCAGTCATTAAGAACGCCAACCGCAAGAAGCACTTTATCGAACATGAACTCGAGGAGAAAACACTCGATCCCCTAGACAGATTTCTAGTGGCCGAGGACCCCTTCTTGGGACCGGGCAAAAACCAAAAGCTGACTCTCTTCAAAGAGATCAGAAATGTTAAGCCCGACACGATGAAGCTCGTCGTGAACTGGAGCGGCAAAGAGTTTCTCAGGGAAACTTGGACCCGTTTCATGGAAGACAGCTTTCCCATCGTTAACGACCAAGAAGTCATGGATGTTTTCCTCGTAATCAACATGCGTCCCACTAGACCCAACCGTTGTTACAAATTCCTGGCGCAGCATGCTCTGCGTTGCGATCCCGACTACGTGCCCCACGAAGTCATTCGCATCGTTGAGCCATCATACGTGGGCAGCAACAACGA
TTATTCTCTATAGTAAAGCGAATCTTTAGCAATACCCGCTACATAGATAATTTTTTCAATAGTTGGCACTGCGAGACGTATCGGCGGATGGTTGGAGTTAATTGAAAGCAGATGAACAACATCATCTCTTTGATACAGAAATGTTTTTACCATAACCTGGCCGTGATCGTCTTGAACGAGAACCTCATCACCCGGTTTATATTTATAGTTGGGCTCCATAACCACGAATTCTCCATGTTGAATTCTCGGCATCATGGATTCACCTTGACAACGAAGGGCAAAAGCATCTCGATCTTCAGTCGGCCAAATAATATAACCATAGTCATGTCCGGCTGATGATTCTTTAGGATTCCAATATCCACCTCCCCCCAATTGTGTTGTTCCCAGCACGGGCACCTTACAGAAGTTGAATGGAATAGCATTAACTTCGACTCTTTCGTATGCTTTTGTCTTATTTTCTATAGAAATATGTGATGTGATTAAATCTTTATATAGCAATT
ATTCTCTCAATATATACCACCACCACAACCCCCCGGAACACAGGCCCAAAATTTTCGCTGACCACGACGCGCGAAACGCGTCACTTCGTGTGGTCACTTCGTAGCGAAAATTTTGGGCCTGTGTTCCGGGGGGTTGTGGTGGTGGTATATATTGAGAGAATTTTTTCTAGTCTTTGTCGGTTTGAACTGGTATGAACCTGTCTGTGACGTCATAGTTGGTGTACGTGACTTGCCTTGAGTACACAACTGATAATAAATAAGGTGGTAGTGATAATATAATAATATAGATATGATAAGAAGATAAAGATAGATATAAATACAGTATAAGAATAGCACACATTAAAATGTCCACACAGTCTGGCGCTTACGAGGACTCCTGGGAAGACGGGCTTAATCCATTTGACGAAGACTACGTAGATCTTGTAAGGTGCATGCGCAATAGAGGTGAACACGAAGAATATACAGACTTGCTTGATAATGTTAATACTCCTCGTGAACTT
TCTCAAAGATATCAATCCCCCCGTTACCCACGTTAACACAGAGAGCTCTAGTAGTGGTCTTTCCTTTTGTGAAACCATGGACTTCTTGAGAAGCCTTGACTGGACTCAAGTGATTGCTGGTCAATATGTGTCCAACCCTAGGTTCAACATTTCTGATTATTTTGAGATTGTGCGGCAGCCTGGTGATGGGAACTGCTTCTATCACAGCATAGCTGAGTTAACCATGCCTAACAAAACAGATCACTCATATCATTACATCAAACGCCTAACCGAGTCGGCAGCACGGAAGTATTACCAAGAGGAGCCTGAAGCCAGACTTGTTGGCCTGAGCCTGGAAGATTACCTCAAGAGGATGCTGTCTGACAACGAGTGGGGATCAACTCTAGAAGCATCTATGTTGGCTAAAGAAATGGGCATTACCATCATCATTTGGACTGTTGCTGCCAGTGATGAAGTGGAAGCAGGTATAAAGTTCGGAGACGGTGATGTGTTTACAGCTG
ACCAGAAAAGGGTGGTCACGGGGTCGTAAGTTTCAAAGAAAATTATTTATGGCTTAGGAACAAAGTTTCCTATCGTGGGATCTGGTTCCGGTTAACTCTACAAACCAGATAACATGGCAGATTTGTTCAGCAAGGTAAATGACTTTCAAAAATATAGAACCAATCTAGGACGTCAAGGAGGGTTGACTGTCAAATTAGTGGGTGTGAGAAGCACAGTTGTGGTTCTCGTTCCATCGACCAAAGATCATAGGCTGAGATGGAAGTTAATCAGGTTATTAACCCTCGCAGTCTACAATGACTCCCTTCCAGATTCGATTTCTATTGGAGCCTTACTTTCTTTGCTTGCAATTTCCTTTGAACAGCCTGCAGCTGTGATTCGGGGGCTTCTAAGCGACCCAGATCTTGAGGTGCAGATGATAGAGGTAAGCTTGGATGATCAGGGTGAGATAAGATTTGCTGCCAGAGGAGACATACTAACCAGATATAAAGATGCTTACTTT
GGGGATACGTGCCCCTCCCCACCTACCCGCGCCCCTAACATTTTTATTTCCGTCTGTCAATACCCCCTGCATCCGATAGGCCCGAACTATCACAAACGGAAAAGCGATAGCCCAAAACACTAAGCCCCTTTTCATCATTTCATTTGTAAGCGCGTTTAAAATCATGGTAAAATAACCACTACCCCAAATTGCGCCCCTGCAATTTGCTGACGGTTTAACGGAAGGCGGAAACATGGCGAAGAAAAAACCAGTAGAAAAAAATGGGCTTGTTTATAAAGAGTTTCAAAAACAAGTTTCAAATTTGAAGAAAGCCGGACTAATCCCTAAAACCCTTGACGTGCGAAAAGTCAAGCCAACAAAACACTATAAAGGATTGGTAAGCAAATATAAAGACGTTGCAACAGGGGGCGCTAAACTTGCAGCAATCCCTAACCCCGCCGTTATTGAAACGCTTGAAGCGCGGGGCGAATCCATCATTAAGAAAGGCGGCAAGGCGTATC
AGTAAATCCCAGTTGTAAACCGAATATCACTACATTCGCAACTCGAAACCATCTGGAAAATACTTACGGATCATCATGGAAGCCTTCTTACTCGAAAACCGCAAACCCCAAATCACCACTCTCGCATCAGGAAAGACTCTCAAACCAGCGACACATCGTTTGAACTTGCCAGCGTACACGAAGTTGATTCATGAATTACGGACAAAGACGCATGCCAAGGTGGCCATTTCGCTTTCAACTGATAGCCAAATACATATGGTATGGGTAAAATCAGGTCTTGTTTTCTTCACGCCTAGCGCGTCTCATCCAGCGTATGTGAATTTCGCATCCTCGAACAGACTTACCGATGTGCCAGCACTCACTAAAACGACGTTCCCGCAATCAGATGTGAAGTTAATAGAGACGACTCCCTTGCCTAACGATGAAACCTCACATGTCGCATCATTCCAGCTCGTAACTTGGATGGAGGGAGCACTGAACATTCTGAATGATTTGAGTAA
TTAAAGCGCACTGGACCCAGCTCACTGAAAAAATTTCAATTTCGTACTGATCCTTTCTCACTTTTGAACCCCCCCTCTCCTTGCTTTACAAATCACTGGCTCACTTCCAGTACTTTGTAATCTCTGGGTTTCCATTCGATCTATTCTGTCAGGATGGGATACCTTTGTGATGATGTTGCACTCTGGATTAAAACTTTCACAGACCTTGGCATGCCTCTCGACATGGCCATGGAGGTCTACATGAACACGAAGATCAATGATCTGCGTAAATGTCCTGTTACTTACTCTGCTTGCTTCACTTACAAGGATTGGGTCGATGAACACTTCATTACCCAAGCACCAATTGATGATGATTATGTTCCCACTGAGGTTTTCCCTGATGAGCCTCCAGTGTCTCAAGTTCTTCCCGAACATCCAAAGGCTGGTGCCGATATTGCTCTTGTTGATATCGTTGCTGACCAGCTATATAGTTCTCCGATTTTCCCTCTCACTGAGGTAAA
AGGCACTTTCTTAAAATGTCGCTGTTTGGAGACACAATTGCCTACCTGCTTTCATTGACAGAAGATGGAGAAGGCAAAGCAGAACTAGCAGAAAAATTACACTGTTGGTTCGGTGGGAAAGAATTTGACCTAGACTCTGCCTTGGAATGGATAAAAAACAAAAGATGCTTAACTGATATACAAAAAGCACTAATTGGTGCCTCTATCTGCTTTTTAAAACCCAAAGACCAGGAAAGGAAAAGAAGATTCATCACAGAGCCTCTATCAGGAATGGGAACAACAGCAACAAAAAAGAAAGGCCTGATTCTAGCTGAGAGAAAAATGAGAAGATGTGTGAGCTTTCATGAAGCATTTGAAATAGCAGAAGGCCATGAAAGCTCAGCGCTACTATATTGTCTCATGGTCATGTACCTGAATCCTGGAAATTATTCAATGCAAGTAAAACTAGGAACGCTCTGTGCTTTGTGCGAGAAACAAGCATCACATTCACACAGGGCTCA
AAAATTAAAACAAAACATAACAGAACAACAAAACGCATACAAGCAAACAAATCTTCCAAGCAATCTACTTGCAATTTACAAGCAATTAAATTCGAGCAATTGAGCCTTGTTTACTTTTTACTTACTGAAGTTTTGCAATTTACTTGTTTTAAAAGATTTTTAGTCGCGCAATTGTAATTTTTGTTAAGTTTAAAATTAAGAAAAACCAAAAATATGGAAACAACACAAGTCAACATCATGTTTGGCTCTTTCATGTGCACCGTGCCACATGCCGTGCAACTTCCCGTCAAACCTGTGGTGGGAACCAGCCACGCTGAGCTGGAAGTAGCTGTAAAGGATCCTTTCGCGGATTTGGAGGTTTCTTTACAACCATACTTCGAAAGGCGCATGTTTGCAAACGTGCGAAAGAAGCAGAATGGCACCATTGTATACAAGAGGCCCACAGCTAACAAAGTTAGCAAACTGAAGAAGAGAGCTCTTTCTTTAAAGAAAGAGCATGA
GCTAATCTGCTGACCGTCACTCTGCAAAGATGGGGAACGCTTCCTCTATCGTTCAGACGATCAACGTTACTGGAGATGGCAATGTATTCAAACCCTCAGCTGAGACTTCATCCACCGCTGTACCGTCACTGAGTCTATCACCTGGAATGTTAAATCCTGGAGGAGTACCATGGATTGCGATTGGAGATGAAACATCCGTTACTTCACCGGGTGCATTGCGGCGAATGACTTCGAAGGATATCCCAGAGACAGCAATAATCAATACGGATAATTCATCAGGCGCGGTGCCAAGTGAATCAGCATTAGTGCCCTATAATGATGAGCCATTGGTAGTGGTGACGGAGCACGCTATCGCAAACTTCACCAAAGCCGAGATGGCACTTGAGTTCAATCGTGAGTTCCTCGATAAATTGCGCGTGCTGTCAGTGTCACCAAAATATTCCGACCTTCTGACGTATGTTGATTGTTACGTTGGTGTGTCGGCCCGTCAGGCCCTAAAT
GGTATTTTTTTTTCTTGCCGGTCGCTTGTGACCAATTAGAAAAAACTTATCATAAATAATCTTGTATGGGTACATATCAGCCGGTTTTAACCAATTGTTTGTACCTTATACTTTGGATTATTTTAATAAAAACACTATTAGACGTGTTTCTTCAATTTGAAATTTTTGATTTCGAATAATTTATTCTTAGGTATCCTTTTCTTCTTACAAGTCACCGCAATTTGGCATCGACTTGCTAGAAGTTCTGAGAACCTTTAAGATTGTTTTATTCGGTTTCGGGACCTCAATTTGAAGTTTTTCGTTTCGTATCGCAAAAGTAAAACCCAAGCTAGCAAAAACTTTTCTTATCGCCGTTTCTTGACACAGATTCGATAAGTTTATGTTATTTTGCGTTTTGCTTATTTATGGAAAAGGAGAAGTTGCAGAAGAAGGAGAGAAATCTAAATCGCAGGACTAACAAAAAGGGGGTCAGGCGCTTAGATAAGAAAAACTCCGAAGAA
TTAGTAGTGACTGAACCCTGCGGTTACATCGGTCATCACCTGATAACGACATACACGCATTTTGGCGTTGTCGTAATCTACTGGAATTGCTACCACATCGCGAGGGTTAGCCTTAACGTGGATCACGCGCCCACGTCCACCGCCATAGTGAGGAAGATATGATTTAGCGGCAACATGCAAACCACACGAGCAAGTTTTGGTTTTGTCTTCGTCTACCTGGTTGCGAGGCATTTTGACGATAGCACCAGGGCTGTTATCAAACTTGCCTGTTGCCATGTCTTTATAGTCTTCGCTAACACGTTTCCATGCGTAGAAATCACCATCATCAGCCAGTTCGATATCGTTATGCACCAGGAAGCCATAAAGCTGATACACAGCATCACGGGACGGGTTTTGCATCAGCTTTTCGAAGAAGTTCACCAGGTGTTCATACGGACGTTCATTATACATTTCACGAACGATTCGTTGGGTGATCCCTCCATCGAAAACGACATCTTTAT
GTTTATTTACAAGAGCGTACGGTTCAACCCCTGCCTCCCCTGTAAAACTCCCTAGACTTAAATCTTTTCTTTCTAGTATCTTTTCTATGGCTTTCCCTGCCCCCGCATTCTCACTAGCCAATCTTTTGAACGGCAGTTACGGTGTCGACACTCCCGAGGATGTGGAACGTTTGCGATCTGAGCAACGCGAAGAGGCTGCTGCGGCCTGTCGTAATTACAGGCCCCTACCCGCTGTGGATGTCAGCGAGAGTGTCACAGAGGACGCGCATTCCCTCCGAACTCCTGACGGAGCTCCCGCTGAAGCGGTGTCTGATGAGTTTGTAACTTATGGTGCTGAAGATTACCTTGAAAAATCTGATGATGAGCTCCTTGTCGCTTTTGAGACGATGGTCAAACCCATGCGTATCGGACAACTATGGTGCCCTGCGTTTAATAAATGTTCTTTTATTTCCAGCATTGCTATGGCCAGAGCTTTGTTGTTGGCACCTAGAACATCCCAC
GTTTTATCAAGAGCGTACGGTTCCAACCCCTGCCTCCTCTGATTTACCAACTCCTCAGTTTACACATTCTGTTAAGTTCTATGGCTACCTTCTCTCTTGAGTCCCTGTTATCAGGTGCTTACGGTGTTGACACTCCCGAAGAAGTAGCCCTTATTAGAGAGCGTGATCTCCTTTTCGCTTCCGGCGTGGATACCGGCGAGAGTGTCCCGAGCTCTCCTGACATTTCGGAGAGTGATTCGTGTTTTGAACACGATGATGCTCCGTCGACATCGGCTACTGGCTCTTTAGAGCGAGTTTCTTTCCTTGTTGAAGATTTGAATGCCATGTCTGACGTTGAGATTAGGACCGTCTTTGAGAATTTGATCAGGCCAACTTACGTAGGCTGTATTGAGGTGCCTGAATTTTGCAGGAATAAATTGACACTTAGCGTGTCCGTAGCTCGCAACCTCATCAGCACTGCTTCTAGGTATCCCCGTAAGTTAAAGGCCTATTCTGATCTT
TGGTATCAGAGCGATGTTCGAACTTTAAGGGAAAAATAGAATACAATCTAGTCAAACTAATTACATAAGTTCCAAAGAGGGATCTTATTTCTCAAAATATTGAGTCACGTTACGAAAAACTTGAATTCTTAGACTTAGCAGTCTGGGGAAAAGAGAAAAAACAAAAATATTTACTATCTACCGATAATATTAGCTTTTATTGTTACTTTGATACTAGTAAAACTAGTGAATCAGAAAGAAAGCATACCTTTCATTCTGATAATAAGCAACTCAATAGTATTGTAGACCTTATTATTAAGCATTCTGAAAAAACCAAAAATATTAAGGAAGAATTAGAAAAATATAGTCAGTTCCTAGATAAGATATTAGATTTAAAACCTACTAAAAAACAAGTTGAAAAACTATTAGAAAATCAAAACTTAATTAGCAAGAACTTTGATTATATCAAAGAACAAAACACTCAACTAGAAAAATCCCTAAGAAAAACAGTTAAGTTAGAA
AGTGGAAACAGGCAGTGGAGATGGCTTCCAACCTACCAGTGAGGTCTTTCAGCGAAGTCTGCTGTGCTGAGGCACGGGCGGCTATAATACAGATGGAGAACAACCCCGACGAAACCGTGTGTAATAGGATCTGGAAGATCCACCGGGACCTACAGTCAAGTGACCTCACCACCACTGTGCAAGTAATGATGGTGTATCGTTTCATATCAAAACGGGTGCCAGAAGGCTGCTTCGCCATCCTTTCTGGTGTGAACACTGGAATGTACAACCCAAGAGAGCTTAAACGAAGTTATGTGCAATCCCTGTCTTCAGGAACCTCCTGTGAGTTTCTGAGATCATTAGACAAGCTAGCAAAGAACTTGCTGGCTGTACATGTCTGCTCTGATGTGAAGATGTCCCTCAACAAAAGGCAGGTGATAGATTTTATAAGCGGTGAAGAAGATCCCACCCTCCACACAGCAGAGCATCTAACAAGCTTGGCCCTGGATGACAGCCCTTCT
TATTATGGTACCCCTACCAACCTATTAAAATATCTACCTATTGACATGTAATAACATTTATGAAACACGATATACAAAATTTTCTAAAATTAACTATTGACAATTTGGAAAATTTATTGGAATTTCCAAAAGGAAAAGTGTGACAAGATATTCCAAGGGTGCTATAATAGGAAATGAGTTAAAAAACGAACAAGCTTTTTATAAGTGTTCGGTTTTTGTAACATAACTGTAATATAAAAACATTTGCATTACTGGTAACTTTCGGGTAATATTGGTAGCAGAGAGGGACAAACGGGACAAATCGAGACACGATACATACTCTCTATACAAGTGAAAAGAAGGTGGTGCATATGTAATATGAGTAAACTACTGACTGCGCAAGAGGTTGCAGACTTATTGCGTGTTCATAAAAAGACTATCCATAGAATGATACATTCTGGAAAGTTGGACGCTTCAAAAGTAGCAAACAAATTCCTCATTAAAGAGGAAGATGCAAAAGG
GGTTATTTCACGTGGTTGTGAAATTAATTAATTATCTTTTCAACTGTGATCTCACATTTAACGAAAAGTTTATGTGATCATGGATCCCTTGTTCTCAGTTTTCCGGAATGTTGACTTTTCGGTGAAGAAAATGTTCACGTTCGATCATGAAGGAGACTTGGTGGAACCATTGCTCCAGTTGAAGCACCGAACCCTTACTGGGGTTTCGAAAACCGATGAGTACGCGAAGTTGAAGCAGGAATATGACGAATGCGTGACCGAAGAAGCGCGACAAGAAGCGCTAGCAGTTTTGAATGAGTACACTCGAAATCACCATGACCGAGTTATCGGGTTTACTAACCTGTTTATTGGGATGGCATTGGTGAAATTCCTTGGGCCGAAGATGCAAAGAGTGTTTACTCAATTCATAGGGACAGAGATGGGACCATTGCTGCAGACGCGATGGGGAGGACTGTTCGATTTAGAGCTTGAATCCGATTATTTCATCGAAGTCCCGAATT
GTAATACAAGTCAGGGTTGGCTTGACCGAACCAGAATGTCTGGTGCACCTTCCGTTCGTCCCGAAATGTGGGAACCAACTTCGAGTTCAATATCCGTGTATCTGACTCTCGACGCTTCAGGCGACCTTTTCCACCCGCTCCTGGAGAAGGATTCCCTTACGAAGATCGTCTTGAAGGAAGGTCTCGTCCGATTTGAACGCCCTTCGCAACTCACTCCTCGCTCAACCATTGCGATTGTCGCGACGTTTGGAAATTACGTCACGACGGTTGGACGTAACGTGCATTTGTATCTTTGTGTCGATAGGACGAGGCTTCAGGTTTCGCTCTTTCCTAGAGGGGATACAACTACACCAACGTCTCTGTGCGTCCCTTCGACATCCAGGCTGGTCATCCCTACCTCGCTGATCCTTCTGGAGCTAGGCGCGTCTATGCTGCCACGCTTCGCGACGGATCGCCGCCATTCTATCATAAGAAAGAGAAAGTCGTTCTCCCTCTTCCGT
AACGAAGTGAGTTAGGGTTTGAGTGGCATATTATGTAAATATGCATCGGGACACCAGGAGGTGTCCTCTCAACTTTCTCATATTGCTGGTGTCCTGGTGTCCTATATATACCTCAAGACACATAAAGCCTCTAGGGGACACCAAGGGGCAAAATCGGCCATCCGCAATAATATTACCGGATGGCCGCCCGATTTTTGGTGTCCTCCCCTTTAGCCCACGGCCCAGGCCCATGTTTTGCTTATTGGGCCGACTTTTGACCCATTTAAGCCGCGCGCCTTCTTCCTTCGGGGACCACACAGCACTTTCAACCAATCACGTTGTTACCAACGAACTTCGTTGATATGGACCGTACGACATGTGTGGACCACTGTCACATGATGCTGTGTCAGACGCTCGACTTTAATTCAAATTCACAAAGTGATTATCTTCGTCTTTAATTTGTACTGTCACAGAGTGTTGGACCATCTCTGTGCACTATCGACGATGTCCTTTTGTTCTGT
TTGTTGACATTCCCTAAACCCTTATGAGACTCTTGCTTCAACGAAACGAAGTAGGAGTCTTTTTTATGAAACCAGCTCATCGCCTCTATCATCCTGTGCTTGGTTCTTGGTTGTTTAAGTGCCCCGTTTATGTTCGTTATGAGTCCCTTCATCACGGTCGCCTCATTAAGGTTCGTGCTGTTCGTGACCTTTCCCGCGTCAGCAGTTGATTGCCAATCCTAAAAATTGCTTTGACGTTGTCATTGCTGAGATTGACGTTACTCACCTTTCTGTCACTTGGTATGATTTTGAAGCTGAAGAGTATGCTGAGTGTGATTCCGGCACTATGGAGCTTGTTGTTTCTCAGGTAAATTCTGGCGAGGTTATTCGCTCATCTGAAGACCTGTTTGTTGATGTTGATGATATGGAATGGCCTTATGAAATTGCGGAGTAAGTCATGGAAACTGTTATCGGAAAATTTATTGCTCTGGCTATTGTTGCTCTTATGCTGTATGGAATTG
ACCCCGCCTCGAGACTTTAGCCCGAGACCCTCCGTACAGTTTTTTGTGCTCTCGCTTATATTTCTGTCTTCTGCGATAGATGGCTGCAATTAAGTCACATTGGTGGTGTTTCACGGTGTTCTTCCTCTCTGCTACTGCACCTGACTTGGTGCCTCTGTTCGAAAACACTCACGTGAGTTATGCTTGTTGGCAAGAAGAGGAGTCTCCGACGACGAAACGTCGCCACCTTCAAGGATACCTGCAATTGAAGGGTCAGAGGACCCTGAACCAGGTGAAGGCCATATTTGGGGATTTGAAGCCCCATCTTGAGAAACAGCGAGCTCGTAAGACAGACGATGCTCGCGATTACTGTATGAAACCCGAAACTAGGGTTTCTGGCCCCTTTGAATTTGGGGAATACTGTCCTGCTGGTTCTCACAAACGACGACAAAGGGAACTCGTAATTCGATCTCCGGTGAGAATGGCAGAGGAAAATCCGTCCGTCTTCCGACGAGTAAAGG
GGGGTCCCTATGGAACCACGGACTTTACAGGAGCTTGGTCTCCTATTTGGAATTACTTTTGGAGATTTATACCTACCTTGTGCATTTTGCAATGACATCTTAACCTTTTTGGATAAGTCTGCGTTTGCATTTGGACAGTTTACTATTGCATGGCGTGATGGGTATCCTTATGGGATATGTAGACATTGTGCACGGACAGCTGCAGCATATGATATGAAATTTCATCTACAAAAAACAGTGTGTGTAACTGAGGTAGAATCCGTGACAGGTATTGCGTTTCGGGACATCAATGTGCGTTGTTCTGCATGTTTGAGGACACTCCTGCCCCATGAAAAGGGTGTGTTAGAAGCACAGCACGTATCTGTCCACCTAATAAGAAATAGGTGGCTAGCTCGGTGTACATTGTGCTTGACCTTGCATTAATCATGCATGGGGATCACGCAACAATACCTGATATTCTTTTGGAGGCTCTGGACTTAACACCACATATCCAAGAATAC
AATGTGGGAGGGAGCTCCGGGGGGGGGAATAGCGCTGGCTCGCTAACTGCCGTATTAGCTTCTGTAATCATGCTTGCTTGCCTTAGCCGCCATTGTACTTGATATATTTCGCTGATATCATTTCTCGGAATCAGCATCATTTCTCGGAATCGGCATCAAGAGCAGGCTCATAGACCATAAAAGGAAATGTTTGTTGAAGGCAAGCATCAGGCCACTTGCGCCATCCAATCACGAGCAAACACGAGATCGAACTATCATACTGAGCCAATGGTTGTAAAGGGCAGATGCTATCCTCCAATGAGGGAAAATGTCATGCAACATCCTGTCCTGTAAGCGGCTATATAAGCCAGGTGCACCTCTTGCTCGGGGTCGCCGTCCTACACATTGTTGTGACGTGCGGCCCAGATTCGAATCTGTAATAAAAGTTTTCTTTTCTTCTATATCCTCAGATTGGCAGTGAGAGGAGATTTTGTTCGTGGTGTAGGCTGGCCTACTGGGTG
ATGCCCAACAATCTTGCAGCAGGTTACCAAACCTCGGCCAAATCGTATATTTATGACAATAAATATTACAGAGGATTGGGTGATATAATCAACAGCGCTAAAAAACGCAAACATGACCAGGATTGGGAAAAACACGCGGAAGAACGTCGTGCTTTAAATGGTTTCATTTTGCCGTTGGACCCACGAACGGGTCCGGGTAAGCATGTAAAAATGGTTATGTTTCAGGAGGTTCGTAACATTAAAGCCAATACGATGAAATTGGCTATCAATTGGTCAGGTAGAGAGTATCTCAGGGAAGTATGGACTACGTTTATTGAAGATACTTTTCCCATCAATAATTACCAAGAATTTACTGATGTTTTTCTAGAAATACGTTGTACGCCAAACAAAAGCAACAGACATTATCGTTTCTTGGCACAACACGGTCTTCGTATGGACGAAGATTTTGTTCCGTGTGATACTATTCGTGTTATTGAACCAGAATATTTGCAGGGTAACAC
GAGGAGCACGAGCTGTGAGCTACGAACCGCCGGTCCGCGTCGAGATCCCGAGCGAGCTGCTGCCCCTGATACACCTGGTGGCCGAGCATCATGGCGTCTCGCCTCAGACCGTCGCTGTCGCCTGGATGACCTACGGCGCCGAGAACTCCTGCACCGAGGACGACATCAGGGACATGGTTGCCAAGCGGGGTGAGCGCATCCATGCCGGATTCCAGCGCTTCCTCAAAGATCACCTCGTCGGCAATCGCAAGAACCGGCTCGGCGGACGATGACCATGCCCTGTCAGCAGAGGGTCCAGACCGCCTTCGCCATCGCTGTGTTGGCCCTCGTCATCGGCCTGATCGGGTGGGTGCACGAGACGCGCCTACAGGACGAGACAAATCAGAATCCTGGCGTGCAGCACACCGACTACAATTGTCCTGTTGCCACACTGTCACACCCCTACACCCACACTGCAGGAAGACTATAGGCTATGAGTGTCAAGCCCACAGAAGAACTAC
TAGAGCGCGAAGCGCGAGTATCCATCATTTAAATTAGTGGTATGACGTCACATATTAAGTTAACGGTTTCTGCGAAGCGCTTCGCAGGAAACCGTTACAACCTATGACGTCATAGGTCCTATATAAGAGATGACGGACTCACCGGTCTCCCAGTTTCTAACTGACGAGTGAAGAGGCTATTCCAAGTGACTTAGGACAATTTTGGAACATGGAAGATACGAACGACCACCCATGGCAATCAATACCTAGTCCGTCATTATTTGGATCATCAAGTAACAGTGAACCAACAGAAGTCTTTCAAAACGTCTTCGGAGAAAGACAAACCCAAGGATACAAATGTAAGTACAAGTGACTGACTAAGTGACGATCCATTAAATTCCTAATTGACGCAAGTGACGACGTCATATGCGTCACTTACAAAAGACGTAACCGCTTTCGTCCATCACTCACATATATCTTTCTCTACCTTTCAGACAACATACCCCAACAAATATCGCTGC
GTGATTGGTTAGTATGGCTTCCAAGCCATTCTACCCAATAGAGTTCAACCCGAGTGTTGAGCTTCAAGTGCTCCGATCGGCCCACCTCAGGGTGGGTGGTCGTGAGCAAATGTTTGAAACCATTAATGACCTCAATGATCATGTCAGGGGTGTGGTGGCCAAACTGTGGTGCAAGCATTTGCACCGTAGTTTGGCTGCCGCCCCCACATTCACGGAGGAGGGCTTGTTAGACTCTTTCCTTTCAAAACCACCGGTTGACATCAATCCTGACACAACGTTCCGTGAGCTGTTTGGTATTAATCCCCACGAGCAGTTCCCGCTGTCCATTCATGATTTGGCAAAATTACAGGGTGAGCTTGTGGATGCGGCACGCAACCCAGGCCATGTGTTGCGGCGTCATTATTCCACCGATTCGCTCACCGCCCTAATTAACAAAATCACGAAATTTGTCCCTGTGCATGCCACACTTCAAGAAATGCAAGCACGCCGTGCTTTCGAGC
GTAGAAAATTCATTTATGATGGTAGGATGCTAGACTTAGAATTTGAGAACTGTTTAATCGATGATTTGAAGACTATTGATAAATGGGAGAAACAACAATTGTCCGTTTATGATGAGTTATATGGAACTGAAACTGCTGAGTTTGTACTTGGAGAGGGTAAGTTACCCAACTCTTATAGGACAAACGTCTTTAAGATAACTGAATCTGGTGATAAGATATTTCTTGGTACACTAATTAACAAGTTGTTCAGACCGCAAATTGATTTAAGTAAGTTAAAAGATGAACGACTATTAAGATGTGTTGAGTATGATAATGGTTGGTATCAACTATGTGTTAAGATACAACGCGCTATCGATAACGGATTGGAGATAGAGAAAGCTGATTTACCTAAGTATGATCCAAAATTTGAATATAACATAAAACATCCAACCCGTGAGAATGGTTTCCTTAACTACTATGTTCTTAAGGAATGTAGTGTTGAGATATATATGAAGGATGAT
GAAAACTAAACCATACACCAACAACACAACCAAACCCACCACGCCCAATTGTTACACACCCGCTTGGAAAAGTAAGTCTAACAAATGGCCAAAGTGCGCGAGGTTTACCAATCCTTTACAGACTCCACCACAAAAACTCTCATCCAAGATGAGGCTTATAGAAATATTCGTCCCATCATGGAAAAACATAAACTAGCTAACCCGTACGCTCAAACGGTTGAAGCGGCTAATGATCTAGAGGGGTTCGGCATAGCCACCAATCCCTATAGCATTGAATTGCATACACATGCAGCCGCTAAGACCATAGAGAACAAACTTCTAGAGGTGCTTGGTTCCATCCTACCACAAGAACCTGTTACATTTATGTTCCTTAAACCCAGGAAGCTAAACTACATGAGAAGAAACCCGCGGATCAAGGACATTTTCCACAATGTTGCCATTGAACCGAGAGATGTAGCAAGGTACCCCAAGGAAACAATAATTGACAAACTCACAGAGAT
AGCGAAAGCAGGTCAATTATATTCAATATGGAAAGAATAAAAGAACTAAGAAATCTAATGTCGCAGTCTCGCACCCGCGAGATACTCACAAAAACCACCGTGGACCATATGGCCATAATCAAGAAGTACACATCAGGAAGACAGGAGAAGAACCCAGCACTTAGGATGAAATGGATGATGGCAATGAAATATCCAATTACAGCAGACAAGAGGATAACGGAAATGATTCCTGAGAGAAATGAGCAAGGACAAACTTTATGGAGTAAAATGAATGATGCAGGATCAGACCGAGTGATGGTATCACCTCTGGCTGTGACATGGTGGAATAGGAATGGACCAATAACAAATACAGTTCATTATCCAAAAATCTACAAAACTTATTTTGAAAGAGTCGAAAGGCTAAAGCATGGAACCTTTGGCCCTGTCCATTTTAGAAACCAAGTCAAAATACGTCGGAGAGTTGACATAAATCCTGGTCATGCAGATCTCAGTGCCAAGGA
AGCGAAAGCAGGCAAACCATTTGAATGGATGTCAATCCGACCTTACTTTTCTTAAAAGTGCCAGCACAAAATGCTATAAGCACAACTTTCCCTTATACCGGAGACCCTCCTTACAGCCATGGGACAGGAACAGGATACACCATGGATACTGTCAACAGGACACATCAGTACTCAGAAAAGGCAAGATGGACAACAAACACCGAAACTGGAGCACCGCAACTCAACCCGATTGATGGGCCACTGCCAGAAGACAATGAACCAAGTGGTTATGCCCAAACAGATTGTGTATTGGAAGCAATGGCTTTCCTTGAGGAATCCCATCCTGGTATTTTTGAAAACTCGTGTATTGAAACGATGGAGGTTGTTCAGCAAACACGAGTAGACAAGCTGACACAAGGCCGACAGACCTATGACTGGACTTTAAATAGAAACCAGCCTGCTGCAACAGCATTGGCCAACACAATAGAAGTGTTCAGATCAAATGGCCTCACGGCCAATGA
GGGTTTCAATAGGAGAGTTGCTGACACGGTGAAGCCACGTGCGTCCGTGTGGAGTGGTGGAATACCCCACATGAGATTTAGCACCCCTATTTACGAGACCTACTCCTGAGAGACTGTGCAGTTTGGTAGCCTTGGTGGTCCCGAGTCCCCGTGTGACCCGTCCAATGAAGCAGGTGGAAGATCCTTCCATTGGATTGAAGTGTTGAGGAAGCAACACGCCCGGCTTGCAGCAACCGCACAAGTTTACGACCAGGACGCCCAGCAGCACCTTGGAAAGGTTGGCTGGGAACTCCATGTATCCTTCCTGGAGTGAAAAGGTGAGGGGTGTGTGCTTACGACGGCAGGCGTCCAACTGTCTGATTGTGGCACTCATGCCAACCCCACCTGAGAGACTGTGTATGCGGCACGCCCGGTGGTCCCAGAGCCCTCGCGTGACCCTCCAACGAAGCAGGTGGAAGATCCTTCCGTTGGATGAAGTGCTGAGGAACCAGCACGCCCGG
ACCGGATGGCCGCGATTTTTTTTAAAGTGGTCCCCGCATGCGCTGGTGTCCAATCCTATCCGCTCCTCAAAGCTTAATTATTAAGTGGTCCCCTATATAACTTGGTCCCCAAGTACTAAAGCTAAACATGTGGGATCCTTTACTAAACGAGTTTCCCGAGACCGTACATGGTTTCAGGTGTATGCTAGCAATTAAGTATTTGCAACTGGTAGAAAATACGTACTCTCCAGATACATTAGGGCACGACTTAATTCGTGATTTAATTTCAGTTATTCGTGCTAGAGATTATGTCGAAGCGACCCGCCGATATAGTCATTTCCACACCCGCATCCAAGGTGCGTCGCCGGCTGAATTTCGACAGCCCGTATGTCAGCCGTGCTGCTGCCCCCACTGTCCTCGTCACAAACAAAAGGAGGTCATGGGTGAATCGGCCCATGTACCGAAAGCCCAGGATGTACAGGATGTACAAAAGCCCTGATGTGCCTCGTGGTTGTGAGGGT
ACACAAAGTCCTGGGTAAAATAGTTATATTTTTACTATACAATACAATTCCGACATCATCTAAGTATGAACGTGTTCACATCGTCTGTGGGTTCTGTGGAATTTGATCATCCCCTGCTTTTGGAGAATGATCTGACCAGTTTGAGCATCAACTGTGACGATGTCCATTGTTCTTCAAGAGCCTTATGTTATATATATGACATCCATTCATCTAGGCACCCCTCCATTGATGAGCATCAGTTTCTGAGGCTTCTTCATGGCCCTGATGATGCTGTCACTCTAGGCTCCTTCTTGAAAACTCTGATCTGGATTCTGTCCCATGATAAGAATCTCCCAGAAGAGTACAGACTTCCTACCATAATGATGTCATCCTCTTATGTGAAATTCTTCACTGAAGTGAAGCCTAGACCCCCATCAACAAATTGCTGGACATGCAGAATGTCCAAAGACAATTTGCCCTTTACCGTTCCTAGTGTCAAGGGATTTCCCCCAGATGCAGAG
GTAAACAATTCCAAGTTCCAAAATGGTTAATAACAACAGACCAAGACGTCAACGAGCTCAACGCGTTGTCGTCACAACAACCCAAACAGCGCCTGTTCCACAGCAAAACGTGCCACGTAATGGTAGACGCCGACGTAATCGCACGAGGCGTAATCGCCGACGTGTGCGCGGAATGAACATGGCGGCGCTAACCAGATTAAGTCAACCTGGTTTGGCGTTTCTCAAATGTGCATTTGCACCACCTGACTTCAACACCGACCCCGGTAAGGGAATACCTGATAGATTTGAAGGCAAAGTGGTCAGCCGAAAGGATGTCCTCAATCAATCTATCAGCTTTACTGCCGGACAGGACACTTTTATACTCATCGCACCTACCCCCGGAGTCGCCTACTGGAGTGCTAGCGTTCCTGCTGGTACTTTTCCTACTAGTGCGACTACGTTTAACCCCGTTAATTATCCGGGTTTTACATCGATGTTCGGAACAACTTCAACATCTAGGT
AGTTTGTAGTGACTATTATATAAGATTACTTAATGCCTTCGTATTTGAATATAATAGAAATACTGCTCAATAAACATGACAGAATATAAACCAATTTTGTATCCATTCATAGGTAAAATAGATGACTCAAGATCAGATTTGCATTTAACGGTAGGAGATTTTATAGACAGATTAAAGAATGGGAATGTTTTAAGGATAATAACTAAACCAAACGAAGATTATATCGTAAAGTATGATGGTATTTATACATACCTTTTCTGTACAATCAAGGATTTAACAACATACTATCTTAATGTACACAATGTAGATATTCTCAATGATCCAATATACCAAGCAAAAGAGATAACCGCCCCAAGACTTGATCCTACTGGTAAGAAAATGAATTTGTATCAATTCAAGAATGGTGTCGAATGCTTTGTGCCGCTTAAAATGTGTAATTCAGATATCTCTATTAGAATGTGTTTCTTATCAACGTTTGTCAGGAACGCAATCCTTAGTTA
GGCGAGGCGGGGAAAGCACCGCGCGCAAACCGACAAGTTAGTTAATTATTTGTGTAGTCAAAGTGCCTTCAGTACATACCTCGTTAATACATTGGAGCATAATGAAGAAAATCTATGGCCTATGGTCCAAAACTGTCTTTTTTGATGGCACTATCCTGAAAAATATGCAAAAAATAGATTGATGTAAGGTGGTTCTTGTCAGTGTCGCAAGATCCTTAAGAATTCGTGGCATGAGAGAGTTAAAGGATGCTGAATCATGTATATGGATTAATTGGCGTTGTTGGGACCATAATCACTATTGCTACTAGCTTCATCCGCAACCAAGATATTTCACAATGGTTGCTCGTTTGTTCTGGATGGTTAGCTGCTTTACTTATTGGATGGTTTACACACAGAACGATTAAAGCAATTAGCAACAACCACACGAATGTTATAAAAAGTAATATGGAGGTAATCAACAGTCATAATGAATCCAATCAAAACTTGATGGCTGAAAACAA
TAATATTACCGTGGGCCGCGCAAATTTTTTTTATATTTGGGCCTAATGGGCCTGTTGGATGTCGGCTGCGACCAATGGAAACGCTCCCTCATCGCTTAACAATTATGTTGTCCTCTATTTATTTCTGCTGCATCAGTTTTGAATTAAGAATGTGGGATCCTCTGGTACATCCATTTCCTGAAAGCTTACACGGCTTCAGATGTATGCTTGCCATCAAATATCTTCAGAGCTTACAGAATAAATATTCTCCGGACACTGTTGGGCATGAGTTTTTGAAAGATTTTATCTGCATATTGCGAAGTAAGAATTATGCCGAAGCGTTCAATAGATACAGTAACGTCGTTGCCAATGTCTATAACACGTCGGAGGCTCAATTACGGGAGTCAGTACAGTCTCCCTGCCTCTGTCCCCACTGTCCCAGACATGTCTTACAAGCGAAGGTCATGGACTTACAGGCCCATGTTTCGGAAGCCCAAGATATACAGAATGTATAGAAGCCG
GTATTGTGCAGTATTATTTTACGCACGACCCGGATTAATCAGTTATTCTGAGTATATACCCGTTAGTTACTCAATGGAATCCATCATTCAGCACGAGTCCACTGTTCTTCGAGTCGATGATCTAATCAATGACACGATTCGAAAGAACGCTGCTAGGTCCGAAACAGCCATTGGAAGGCTTGTTTCCGATGCCGCTGTGCGAGTCGTCGCAAGACAATGCGACTTAACTCCAGCGATGCCTCTCAATGTTTCATTTCAATTGTCACCGGAAGATCAAAATGCTTTGAGGAGAGATTTTCCTGGAAGAGAGCTCCAATTTAGGAATTCATCCTATTCGTCTCACTCATTTGGGGGTGCACACCGCGTTTGTGAGACAGATTATTTTTATGGACGCTTCCAGACGAAGAATACCACAATCATCGATATAGGAGGAAATTTTTGCACCCATAGTAAGATGGGTAGGGACAATGTACATTCGTGTTGCCCTATATTGGATGTGC
GTATTTCAATCTGTACAAGTGCGGTGTTAACCAAACTAAATCAGATATACCTTTCTTCTCCCGAAAAGAAATAAAATATTTTCGGGAATCGTGGTAACTGATACTTTGGAACTGTATACTAAGCCAAGTTTAGGCCCGTTATGCGATAAATCCTAGGTTGGTGGAGAATACGGTTTCGTTGTTGAAGTGGCTGCTGTTACGCGGCGCTGGATAAGTTCAGTAGGCTGAAAGACGAGGTTTCTACCGCGTTATCTAAGTCTACAGGGAAAGTAACCGTTGAGGACACTGGTGAGGGTAGGACGCCGGTTACGGTGGTATTACCCATGGCCGTGAAATCTGGTTATACTGTTTTCAACAGGGAGTTGAATGTTATGGCCAATACTCATGCATATATACGTCTCAGTGCTCTTTTGAGCCAAGTTGAGACATGGCAGAGTACGAGGACGAGTGTGTTGTCTCACCTTGGTATTATGTTGAACGGGGTAAGTAAGTTGGGGGAA
ACATTATACGAAGTTATATTAAGGGTTATTGAATATGATCAATTTACCTGTAAATCCATACAGTTCAATACCTTAGCAGGTCAAATAGTGACCACTTGATCATTTGATCAAGGTTGCGCTACGTAAAATCTGTGAAAAATTGGCGGTGTTAGTCCTACAGATTTCGCGTAGCGCACTTAGCACCACCAATCAATCAGAGGTGAAAAATGGGATATTCAACTGCTAAAGTGTCCACTCATCTTGAGCTTGAGAAAAACCGTGGTTACTGGCGGGCAAAAGGGTTTGATCGTGATAGTTGCCAACTGTCATTATCGCGCGGTGAAGAGAAAATAGAACGCACGCGCGGTCGCTGGCGTTTCTATGACGAGAACCATAAACAGGTAAAGGCAGAGCCGATCCTGTACACTTTACTTAAAACCATTATCTGAGTGTTAAATGTCCAATTTACTGACCGTACACCAAAATTTGCCTGCATTACCGGTCGATGCAACGAGTGATGA
ATGGAAATCAACCCATATTTGATGTTTCTAAACAACGACGTCACATCGCTGATATCAACAACATACCCCTATACAGGGCCACCTCCAATGTCACATGGATCATCAACCAAATACACTTTGGAAACTATTAAAAGAACATATGACTACTCAAGAACATCAGTTGAAAAAACATCGAAAGTTTTCAATATACCAAGAAGAAAGTTTTGCAATTGTCTTGAAGACAAAGATGAGTTGGTAAAACCAACAGGAAACGTTGATATCAGTTCCTTGTTGGGCCTTGCAGAGATGATGGAGAAAAGAATGGGGGAAGGATTTTTTAAGCATTGTGTAATGGAGGCAGAAACAGAAATACTTAAAATGCACTTCTCTAGACTTACGGAAGGAAGACAAACATATGATTGGACTTCTGAAAGAAACATGCCAGCGGCCACTGCTTTGCAACTGACAGTTGATGCCATAAAAGAAACAGAAGGACCATTTAAAGGGACAACAATGCTTGA
TTGTAGAGYAGTAAGAAGGTATTGGGAGTTTTTTTCATTTTTTGCGTAAATTTCGCAACTAATGAGATAAATTGGAAATTCCAATTTTTTTCGTTTTTTTCGTTTTTTTCGCACCAAAGTTAATAAATTGAAAATTCCTAAATTCCTAAATTCCAATTATTCTGTCATTTTGCGTAATTTTCGAAATAAAGTTAATAAATTGGAAGTTCCTAAATTCCAATTAATTCTACACCTTGTAAAATTATTCCAACAAATTAATAAAATTGGAAATTCCTAAGTTCCTAAATTCCAATAAATTCTACATCTTGGAAATTTATTACAAAAAGTTAATAAAATTGTAAATTCCAAAATTCCAATTAATTGTACATCTTGGAAAATTATTCCAATTAGTTATGTAAATTGGAAATTACAAAATTCCAAATATTCTATCATTTGTTGAAATTTATAATATAAAATTGCTTAATTGTAAATTCCTAAATTCCAAATAATTATACATTTCC
AGTAGTGTGCTCCACAATTCAAAACATAAAAAGAAATTCCAATAATGTCAGAGTTCATTTTCAACGATGTACCACAACGGACTACATCTACATTTGATCCGGAGGCAGCATATGTGGCATTTGAAGCTAGATACGGACAAGTGCTCAATGCTGGTGTTGTTAGAGTCTTCTTCCTCAACCAAAAGAAGGCCAAAGATGTCTTACGTAAGACATCGAGGCCCATGGTTGACCTTACTTTTGGTGGGGTCCAATTTGCAATGGTTAATAACCATTTCCCACAGTTCCAGTCGAATCCAGTGCCGGACAACGGTCTTACCCTGCACCGTCTGTCAGGATACCTAGCGCGCTGGGCCTTTACCCAGATGCGATCACCAATTAAGCAAGCTGAGTTCAGAGCCACTGTAGTAGTGCCTTTGGCTGAGGTAAAGGGCTGTACTTGGAATGATGGTGACGCAATGTACCTGGGGTTTGCTGCTGGTGCTGAGATGTTCCTGCAAACA
ATGCCTAAAGATGCTAAGAAAGGTCAAGATGATAACTTCCTGACACCAACTAAATTTTCTCAGGAGATTGAACGGTTGGTAAAAGCAAGTAATGGATTGATCACTTACATTGAAGCCATTGTCACCTACTGCCAAGAGAATGAGGTTGAATTAGAAACTGTACCTAAGTTAGTTTCTAAACCATTAAAAGAACGTCTCCGTCATGAAGCACAGAGATTAAACTACATGAAAAAATCTTCTAAGGGAGTTCTACCACTGTGACAGGATTTGAAGTGTATAAAATGTATCTCGCATTGAAACAACACTTCACTAAAGAAAAGTATGATTACCACAAGTATCGTGGTAAAGTTCGTGCAAGTGAAGATGCTTTTGAACAAAGACATGATCGTTATTTCTTCAAGAAATTAGCAACCAAGTATTCAGATCAAGAAATTGTAGATTACTTCGTTGCTAATTTTGTCTCTGACCCTAAAGGTTATATAAAATCATTTAATGATGAT
GGCTTTTAAACGAAGTCTTCAACATGGATGTCCTGTATTCATTATCGAAAACTCTTAAAGATGCTAGAGACAAAATTGTCGAAGGCACATTATACTCCAACGTGAGTGATCTAATTCAGCAATTTAATCAAATGCTAATTACTATGAATGGAAATGAGTTCCAAACTGGGGGAATTGGTAATTTACCAGTTAGAAATTGGAATTTCGATTTTGGACTACTTGGAACGACTCTATTAAATTTAGACGCTAACTATGTTGAAACGGCACGTAATACAATTGATTACTTTGTAGACTTTGTAGATAATGTATGTATAGACGAAATGGTTAGAGAATCACAAAGAAATGGAATTGCACCGCAATCAGATTCACTTAGAAAACTGTCAGGCATCAAGTTTAAAAGAATAAACTTTGATAACTCATCGGAATACATAGAGAACTGGAATTTGCAAAATAGAAGACAGAGAACAGGTTTCACATTTCATAAACCGAATATTTTCCCT
TTAAAACAGCTCTGGGGTTGTTCCCACCCCAGAGGCCCACGTGGCGGCTAGTACTCCGGTACCCCGGTACCCTTGTACGCCTGTTTTATACTCCCTTTCCCAAGTAACTTTAGAAGAAATAAACTAATGTTCAACAGGAGGGGGTACAAACCAGTACCACCACGAACACACACTTCTGTTTCCCCGGTGAAGTTGCATAGACTGTACCCACGGTTGAAAGCGATGAATCCGTTACCCGCTTAGGTACTTCGAGAAGCCTAGTATCATCTTGGAATCTTCGATGCGTTGCGATCAGCACTCTACCCCGAGTGTAGCTTGGGTCGATGAGTCTGGACACCCCACACCGGCGACGTGGTCCAGGCTGCGTTGGCGGCCTACCCATGGCTAGCACCATGGGACGCTAGTTGTGAACAAGGTGCGAAGAGCCTATTGAGCTACCTGAGAGTCCTCCGGCCCCTGAATGCGGCTAATCCCAACCACGGAGCAAATGCTCACAATCC
AGAGAAGATTTATCTGAAGTCGTTACGCGAGCAGAACAGGTCATCTACGACCAGAAATTCTCTGGCGCAGCCGCTGACCTTCTCAACGCTAACATCATCGCCCGTGATTTGGGCCTCAAAGAGCAGTCGCAAGTTGAAGACGTGACACCTGATAAGGGAGATCGCGATAAGCGACGCTCTCGTATCAAGGAGCTATTCAACCGTGGAACTGGACGCGATTCTTGATAACCTGAGCGATGAAGAGCAAATCGAATTGCTCGAGCTACTCGAAGAAGAAGAGAACTACCGAAATACACACTTGCTATATGAGTTTGCGCCATACAGCAAACAGCGTGAGTTCATCGACGCAGGTCATGACTATCCAGAGCGATGTTTTATGGCTGGTAACCAGCTTGGTAAGTCATTTACTGGCGCTGCTGAAGTCGCGTTTCACCTTACCGGGCGATACCCGGGAACGAAAGGTTATCCGGCTGATGGTAAATATGGCGGGGAGTGGAAAG
AATCGAACGTAATTTAAGTTCGACAGTGACCCGAGGACCGGGGCGCAGAGGATAAGCCGCGACTAAGTAAGGTAGCTTGCGCCACCTCACTCAGCCGGGCATCCCAACACCCAGTGTTGTCCCCGGTGTAGCCTACCAGCTCTAATAGCTGTTAGGACGGTACGATTCGAGCGGTGCGGAATCCGTAATTTAAGTTGCACCGCTCAGAGAAAAGTAACCGGCCAAATAGGCCGCGTGTCACCGCCGAAGGGGGCCACAGTTTCGCTTTCATGGCTGTTGTCACAACGACGTGTGGTGAGATAGTCGTCACATAGATGAGTCGGAATTCCAGGATAACCTTGGGCCTCGGACCAAACGCGCAGAAGGCTGCAGCCCCCCGTTTTTCGCGCTCGATTGCAGTGCCAGTACGAGCACCATCACTGGTACAAGCTTACAACTGGCTGCGGAACGACCAGGTACAAAAAGCATTAGCTCTGCCTGAAATCGAACCACCTGCAAGG
ACCGGCGCTTGTACTCCGTACTCCGCGGCCAACGGGATAGCAACTGCAATGGCGAAGAGCGGCAACTACTCATACAAGAGGTGGGTCTTCACCCTTAATAACCCTACCTTTGAAGATTATGTTCATGTTCTAGAGTTTTGCACGCTCGACAATTGCAAGTTTGCTATCGTCGGCGAGGAGAAGGGCGCGAATGGTACGCCTCACCTTCAGGGATTCCTGAACCTTCGAAGTAACGCGCGAGCTGCCGCCCTTGAGGAGTCGCTGGGAGGAAGAGCCTGGCTCTCTCGTGCCCGGGGATCTGATGAAGATAATGAAGAATATTGCGCCAAAGAGTCGACATACCTTCGAGTTGGTGAGCCAGTCTCCAAGGGTCGATCCTCTGATCTGGCCGAAGCGACATCCGCTGTGATGGCTGGCGTCCCGCTGACTGAGGTGGCCCGGAAGTTCCCCACGACTTATGTAATCTTTGGGCGTGGCCTGGAACGCCTCCGGCACCTGAT
TATTAAAATTTTTCTAGGAAAATTTTAATACAAAAGCAATCAGAGGTTTGTGCCACCTTAAAACGCACACAAGCTTTCGTACCCTCTTTTCAAGAGTCAATCCGTACTCGAGATACCTTGAAAGAGATACATTCTTCCTCTCTTACTTTTCTTTATTTCTCTTTAAAACTCTCTTCTTTCTGATTATCAGATTCCAACAATCTCAGGCTTAACAGAGATACTGGGGACATACCAAGCTGCATTAAAATATTGATATGTCAACTTTCCGTTATAAGTGCAAGCAGTTGGATCAAGAGATACAGTGGTGGTTTTCTGGAACAGGCAACCGAGCATTTTGGAAATTTGAGAAAAAATTGGCTGAATTGCACGAGTGGTACTGGAGTTTGGCACTAGACCCATTTCCCTATTCTGGGTTCTTTTACAAGTGCTTTTACGAATTATTTCAACTGTGGGTCAAACTAGGACTAATTGTGCAAGTAAGCTACCTTATTTTGCTCCTT
ACCGGATGGCCGCGCAAATTTTTGTCCTCTTTTACTTTAGTGGACCCCACGCACTATCTTTGGTCGGCCAATGAGAATGCGCGCTCAAAGCTTAGATATCCTTGTGGTCCCGCCATAAATAACTTCCCCTCGAAGGTAAATTCAAAATGTGGGATCCGTTGGAACACGAGTTTCCGGAAACTCTTCACGGTTTCCGTTGTATGCTCGCTATCAAATACCTGCAGACTGTAGCGGATACGTATGCTCCGGATACGGTAGGTTACGATCTTATTCGTGATTTAATTTCTATTGTACGAGCTGGCAACTATGTCGAAGCGACCCGCCGATATAGTCATTTCAACACCCGTCTCCAAAGTACGTCGCCGGTTGAACTTCGATTCCCCCGGAATGAACCGTGCTGCTGCCCGCACTGTCCTCGGCATAACCCGAAAGAATGCCTGGACGTACAGGCCCACGTATCGCAAGCCCAGACTGTACAGAATGTACAGAAGCCCTGATGT
GTAGAAAATTCTAAATATTAACACGACGCTTTGAGATTATCTCGACAACTTTTAACAGATTAAATTGAATTTTGTAAGTAAATTCGTCGAAAAGTAATCAAAATGTCAAATGCAAGATATAATATGATATCGGCTGTTTCAGCTAGTGGTTGCAAAAACGATAAACCATTTTGTGTTCATAAAGTAGTGGCAGTAATCGTAATCATTGTTTCATCTGGAATAACTGTAGTTAATCAGATTGGTCAAAGGAAGCTGTCAACTGATGATTATTTTGTTCTGTCCTTGGTTTGTGATGCAATTAGTAATATTATTGTGGTCGGTCTATCTGTTGTGGGAATGACCGCCAGTTCAAAGACCAAACAAGTATTAACTGATGGTGGTGAGAATGCGATTGAGCTTAATCATATGCCAAAACGTATTGTCAAGAAATTGCTGAAAGAAGAAGCTAAAAATGGAGTAGATTTTGTCAAATCAATAGGTAAAGATTTGAAGAGTAATGA
GGATTTCACGTACAACGTAGGGTTGTCCTTACGCGTTGCGCGCAAGGTCAGACAGGACGGGCTTGTCTGGTTTCGGTTGATGCCACCTATTTCCACCGCCCAGTGGTACCACTCACTCTTACTGAAAAGTTTGTTCGTGAACCGGTTTAGGCAATCGTCATTGTTCGGGGGGAGGGTTCCGTTGATCCCCAACACGACGATTGACGGCTACATTACCACACACCAGCACCACACAACCCCGAACTTTCCGATGGAGCACGCGCTCCGCAACGCATTCCTCGCCGCGGTTATCGCCTCGCCGCGGGGAGGAACACTCTTGACCGCACCGACAAAGAAAGGGAAAGAGAAGAAGGCGCCACTCGCGACTTACCGGCGCTACCGTGCGAATATTCGTACGGAGTCAACCATCGCCGGTAATGTCGACGCGCGTGTGGCTGGCATCCAATACGAGATTGGAGCTCGCTACGAACGCGTAGGGGAGGCTTTCGCTCCCGTCCCCG
ACCGGATGGCCCCGAAAATTTTTCCCTCCCATTTGAAACGTGACACGTGTAATCGCATTATAAGTTGTCGGTACTTGGAAACTTACATAGGAAGTTTCCTTCTCTTATAAGTTTTGACTAGTCAAAAGTTGTGGCCGACAAATATTTTTACTTTTGTAAAGTAAAGGAATTGTTACTATTCAAAACTTGCTGTGTAAGTTTCGAATTTATTTCTACTTAAATAGCTATACGAATACGTATAGGTATTTATAAATGATGGTCTGTTTACCAGACTGGTTATTTTTGCTATTTATCTTCAGTATTCTACTGCAATCAGGTACGAACTTTTATGGGACCTTTCAGAGTGGATCAATTTCCAGACAATTATCCAGCCTTTCTAGCAGTATCGACCAGTTGTTTCTTAAGGTACAACAGGTGGTGTATACTAGGTATCCATCAAGAGATAGAGCCTCTGACCCTAGAAGAAGGCGAGGTCTTTCTGCAATTCCAGAAGGAAGTGA
GACATTTTGTGTCACGAGCGTTCACCCTACGTTCAGCATCATGTTTGGCTATATGCAACTCATCAACCCCACTTCTGACATTTATATTAAAGACTATGGAAACTTTTCTGGGATTGTTGCACATCAAGCCTATGATCCGATTCGCAGGGACCACATGCTCCTTCGTTCGATGAAACTCCATTTCGGACCTAATTCCAAGCTCCTATGGTTGGGAGATTTTCATGCCATCACATTATCTCATGCTAACATGATATTTGGTGCAGATTCGGTCGGATTTAAAGGTGTAAATGTATCAACATTGCCCCCGGACACTTTAACTACCGGAATCAGACCGAGACCAACAGTGACCATGGACCTTGCTCAGCTTAAAGCTTTCTACCAGGACTTGACAGACAAGGAGTTGTACATCTTATATTTTCATGATGTTCTTAGGTTCGTAAGTCAAACGGGAGGACCTGTTCTTGAGTTGCAGGATGTGTTTCGATGGATAAGCGAGACAG
ATGGCGGACGTGTGACATCACCGTTCGCTCTTTCTAGGATCCTTTGCTACTCCACATAGTGAGAGACAAACAACCCAAATGAAGGTAACCGTGGACGTTGAGGCTGATAGCCCATTCCTTAAGGCCCTTCAGAAGGCGTTTCCCGCCTTTGAGGTTGAATCACAGCAGGTCACACCGAATGACCATGCTAACGCTAGAGCATTTTCGCATCTGGCTACTAAACTGATTGAGCAAGAGGTTCCAACAGGCGTCACCATCCTGGACGTGGGTAGTGCACCCGCAAGGAGGTTGATGTCTGACCACACCTACCACTGCATCTGCCCCATGAAAAGTGCGGAAGACCCAGAGAGGCTGGCGAATTACGCTCGAAAGCTGGCGAAAGCATCGGGGACTGTGCTAGACAAGAATGTGTCCGGAAAGATAACGGACCTACAAGACGTCATGGCCACTCCAGACTTGGAATCCCCGACTTTTTGCCTGCATACTGACGAGACGTGCCG
ATGTCTAAAAAACCAGGAAAACCCGGTAGAAACCGGGTTGTCAATATGCTAAAACGCGGTGTGTCCCGCGTGAACCCCTTGACGGGGTTGAAGAGGATACTTGGAAGTCTGCTAGATGGTCGTGGACCCGTGCGGTTCATATTGGCCATTTTGACATTCTTCCGATTTACAGCTCTACAGCCAACTGAGGCGCTGAAGCGCAGATGGAGGGCTGTAGATAAAAGAACGGCATTGAAACATCTGAACGGATTCAAACGTGATCTCGGATCTATGCTAGACACCATTAATCGGCGGCCAAGCAAGAAGAGAGGAGGGACCGGATCATTGCTCGGATTAGCTATGCTAATTGGACTAGCGAGTTCATTGCAATTGTCAACTTACCAGGGGAAAGTATTAATATCAATAAACAAGACTGACGCCCAAAGCGCCATAAACATTCCCAGTGCCAACGGAGTAAACACTTGCATTGTGAGAGCTCTAGATGTGGGGGTCATGTGCAA
TTAAAACAGCCTGTGGGTTGTTCCCACCCACAGGCCCATTGGGCGCTAGCACTCTGGTATCACGGTACCTTTGTGCGCCTGTTTTACATCCCCTCCCCAAATTGTAATTTAGAAGTTTCACACACCGATCATTAGCAAGCGTGGCACACCAGCCATGTTTTGATCAAGCACTTCTGTTACCCCGGACTGAGTATCAATAGACCGCTAACGCGGTTGAAGGAGAAAACGTTCGTTACCCGGCCAACTACTTCGAAAAACCTAGTAACACCATGGAAGTTGCGGAGTGTTTCGCTCAGCACTACCCCAGTGTAGATCAGGTCGATGAGTCACCGCGTTCCCCACGGGCGACCGTGGCGGTGGCTGCGTTGGCGGCCTGCCTACGGGGAAACCCGTAGGACGCTCTAATACAGACATGGTGCGAAGAGTCTATTGAGCTAGTTGGTAATCCTCCGGCCCCTGAATGCGGCTAATCCTAACTGCGGAGCACATACCCTCAAACC
GCAAAAAGAATATTCCAAAGAAAAGTGTGCCGAGTGTTCATACAACTGAATTTCAGAACGAGTAATCCTGTTAAGGAAGAAAAGTTTGAACAGACGCCTGCTGTTGAGTGTGACGATACACATAGAGACAACACTTCTGCGTGTTCTGGTATTGGAAGTAATCGTCGCAAAGACGATATCGATAGACTGCAATCGGATCAAAAAGTTCACGGCACTTCAAGCGCTGACTGTAATACCTCCAAACGGCAGTGTAAACACTTTAAAATACTCCAGACCGAGTGTGGTTCCTTAAAGCTTCCGCCCCGTTACCAAGGTAACCGTGAGGCTCCTGTTGTCATTGCAAAAATTTGTGTAGAGTGTGGTTTTAAGCCTACGGGAAAACCGCTGAAACCTTTTCGAGGGGATCATTTTCGCACATCAACACTGTTGAAGAAATTCGACAAATATCTTTCGGAGAAATCAGGAAAAGGTTGTAATTTGACGAAGAAGGAAAACGAAGT
AGTTTCTAAACCACTAGAACTAGCGAATTCAAGGAAAAGATTACAATTCACTATGGAGAGCATCGGAAGATTCGAAATTACACCAAGGAAAAAGAATATTACAAGCGCTGGAACGGATAATGATCAGACTCGAGTTGAAGTTTATTATGATGTTAAAGAAAACATTTTTTCATTTTTGCATTCTGTTTTGTTAGGTGATCCTGTTAACCAAGCTTTTGTACATGCTGACAATAAACAGGTTAATTATTCCATATGGGCTGAACGAGTGCCAATAACATTAACACATTCTGATCCAGATATCACGTTTTCAGATATTGTAACGAGAAGCCAAAAATTGAAGAAAATTTTAGATCTTACTAAAGGACTGACGCCGTTCACAACATTTAATGTTATGGAGGGATATGAATTAATCTACAATTTAGAAGGTGAGACACAATTACAGGTGGTTTTTTCAATGTTTGATCAAACGGTGATAAATGAAACAATGGCGTTGTTTAAGG
ATTAAAAAACAGCACATTACGTTATCAGCGAGTATGTCCAAGGCAAGCAAACTAAAGAAAACTAAGGAAAAATCAAAAACTGATGAACTGATCAATGAAAATGAGTTACTAGAGACAGAACAAGAACGTAAAGAAAGTAAAAGTCCGCGCGAAAAGAAAAGAAGTAACATCAAACCAGAATCAGAAACCGATTCCTCTGAGGAAGACGAACCTACCGATAATGCGAAATCGTCTAAGAAAAATGGAACGAGATCAACTGATGCCCCAATGGCCTCAAGTTCTGGATTTAGCAATAGAAAGAAGACAGAGGCAGATCGTAACGAATCTAATGATGTATCAACGTCAGTTGGAAAGAGACAGACGTCAACTGGTACGACAACAAAGCATATCGAGACGCTCCTCCGTTTAGTCGACATCACTGGTACTGAAGAATCATCTGCGATAACACAAGAGCAGTTAACTCGTGTATTAAAGCTACTTTCTGAGGTTAAGACTGATAA
CAGAGAGGGAGTGGCCAACTCCATCACTAGGGGTAGCGCGAAGCGCCTCCCACGCTGCCGCGTCAGCGCTGACGTAAATTACGTCATAGGGGAGTGGTCCTGTATTAGCTGTCACGTGAGTGCTTTTGCGGCATTTTGCGACACCACGTGGCCATTTGAGGTATATATGGCCGAGTGAGCGAGCAGGATCTCCATTTTGACCGCGAAATTTGAACGAGCAGCAGCCATGCCGGGCTTCTACGAGATCGTGATCAAGGTGCCGAGCGACCTGGACGAGCACCTGCCGGGCATTTCTGACTCGTTTGTGAACTGGGTGGCCGAGAAGGAATGGGAGCTGCCCCCGGATTCTGACATGGATCGGAATCTGATCGAGCAGGCACCCCTGACCGTGGCCGAGAAGCTGCAGCGCGACTTCCTGGTCCAATGGCGCCGCGTGAGTAAGGCCCCGGAGGCCCTCTTCTTTGTTCAGTTCGAGAAGGGCGAGAGCTACTTTCACCTGC
CGGGGGGGTGTTTGTGGCGGGGGGGTAAAATTTGGCCAGCTGCCAAGTAAGAGCAGACGGAGACGGGGTCCAGCACAGCAGACAGACACGGGGCACTGGGAAAGCACAGAACAACACACGGAGAGGACACACAGAGACCCGCACAGAGGCGACACCGTTCACACACACACACAGCAGCAGGGCCGCAGTGACACCGCGGCAAACAGAGAGAGGCAGACGGACAACGAAGAACGCCGAAGCAGTAGAAGAGAAGGGCGAGGGCTATCCGCGGCCCCGGCGACCCCCTTCCCCAGTCGCCGTCGTGCCGAGGCCGCGGAGGACGGCTGCCCGGGGTTGGCGGTCTGCCAAGAACACGCGGCCCTTCCCCCTCCCTCCACGCGAGCCGCGCACGGTGAAACACACACAGGCAGACACCACCGCCGTCCCCCTGTCGGCCCGTTCCGGGAGGCTGGAGGGGGGCCCGGGGGTCGCGGCGGGGGGCGTCAAAACACGCGCCGTCT
AGCAAAAGCAGGGTGACAAAGACATAATGGATCCAAACACTGTGTCAAGCTTTCAGGTAGATTGCTTTCTTTGGCATGTCCGCAAACGAGTTGCAGACCAAGAACTAGGTGATGCCCCATTCCTTGATCGGCTTCGCCGAGATCAGAAATCCCTAAGAGGAAGGGGCAGCACCCTCGGTCTGGACATCGAGACAGCCACACGTGCTGGAAAGCAGATAGTGGAGCGGATTCTGAAAGAAGAATCCGATGAGGCACTTAAAATGACCATGGCCTCTGTACCTGCGTCGCGTTACCTAACTGACATGACTCTTGAGGAAATGTCAAGGGACTGGTCCATGCTCATACCCAAGCAGAAAGTGGCAGGCCCTCTTTGTATCAGAATGGACCAGGCGATCATGGATAAGAACATCATACTGAAAGCGAACTTCAGTGTGATTTTTGACCGGCTGGAGACTCTAATATTGCTAAGGGCTTTCACCGAAGAGGGAGCAATTGTTGGC
TCCCGGCCTCAAGGAAGCATGGTCTTCCTTACTGCAGCTATTTCCACTAGCCTGTGGGCTACTGGAACCACTGGCGCCGTTGGCGCCACCACTTACTTTGGGGTTAAGTTTCGCCGTCGTGTTCGAGCCTGGCTCCACTACCGCCAGCTTAACCTCCGTGTCGGACACTTCACCTCTAAGGGGAAGTTGTTTTATCGCGAGGACGCAGATGGGCCGCTTTACCAGGCGGTTCTAAAGCGTTCTAAAGGAATCAACCCTCGGGGCGAGCTTATTGATCCTGAGTACGATTACACTGAGTTGTCGACTTCGTTGATGTCTTTTAACGAGTCCTCCTTGGTGGGGTCGACTCCTGTGCGCCGCATTCCGCGTTCACTCGCGCCCAGTCATTTGGTTGTCCTATTTTCGGATGACCAAGTCTCCGGGGTTGGCTTTCGTATGGGCGAGAATCTGATTACTGCCCGTCATGTCCTCGATCTTACGCACAACCTTTGGGTCCAAGG
CCTCTCAAGGAAAACAGCCGAGAGTTCCCCCGTAGGGGCCTCTCAAGGATGATCCATAGGAGCCTCTCCCCGGTGACCTCTGAGTGAGATCGCCTCGGTTCCCTCAAGGGCATCTCATGGGGATCATTATGGGGCAGGACTCAGAGGGAATCCAATTGGGAATCTCAATGGGGACTGATGGGGTCGATAGGGAAACTCAATGGGCCCCTATCTGTCCCTATCTGTAAGTCCTCCTTGAGTCATCCATAGGATTGACACTGAGACCATCCATAGGCTATCGCGTGTGTGCGCTCATAAGGACCCCTCAAAGACTGTCTACCTGATGACCCATAGGATCAGGCTCCATAGGGATGATCTATCAGCTCTTAGGCAACGATAGAAACAATGTTGTTTACAACCATCGAGGATCAGTGTCTAATGGCTCCCATCAACGGCAAACACTGAGTTGATCGCCACGGTCTCTGGCCTTGGTCCTAACGGTCTCACTGAGATGACCATAG
AGACTGTGCGGAGGAGTGTGCAACTTTTTGGACGGAGAGATGTTGGCCGTGGGCAGCAACCCGTGGABTCGCTGATAAGATCGTCTAGAGGATGGGGACCTAAGGACCCCCACTGGCTCTCTCTCTTCTGTCAGAGCGGCTTGGTAGGCCGCCAGAGTGGACCGCTCGAGCGTAATGAAGACCTGTAAGYGGTCCGCTCTGGAGCCTGCAGGGTCCATGTCCTTCRCCCTTAGTTGGAGACTGTGGGTGCTTGGTGTGGTCCTGTKGGTGGCCCGCCATGAAGCTCCGATACTCAACCCTTTAGCCCTGTCCGTTGATACTTGTGGACCTCGCAGGAACCACTCGAACGAATCGGATACACAGGGAGTGCCTAGGGGATGGGCCAGCWTTGAACTGGRCATCAACGGCATCGGCTAGACACAGGACAGCACCGGCGGAAGATACTAACGCCTCGCCTCCTGTGGCTCTGTGAAARCAGACACTGATCGACCCACCTCAGT
GTTATTTCCACCATGCCGCGCCGATCAGCCCGTAAAGCTCAATCTGCCATTGCCTCCCCTGCCGACACGAATGTTGTGCCTGCCAAGGACGCTCCAACTACTAACTCACCTCCATCTACCACCTCACCAAATCAAGCCGCCGCCGATGCTAACCAACAGCAAGCCGGCATTGTCAGCTCCCAGAGCGGTCCTAACGCCGTTGGTGATTCCGCCCCCTCCTCATCCGTGAACAATGATGGCGACATTATCACGCGCCCAACCTCCGACAGCATTGCCGCCGTGGCTAACGCCACCAAGCCCGCCGCCGTGGTTTCTGACCCGCAATCGATGAAAGTGACACCTATCGTCAATCCCTCGTCATACGTGTGCAATGTCTGCAATGCCCGCTTTTCTACTATGTCTGCACTATCTGAGCATCTGCGGTCCGATCACCGTGATGACGCCTCCACTCTCCTCGCCACCCCCATGATTAATAATGCCATACGATCATTCCTTACTGC
TTAAAAAACACCTATGTCTATACACGTCTAATATGTCAATGAAAGAAATACGAAACGAAATTATAAAATATGCTATTACACTGGGCGGAAAAACTAAAAGACAAGATAAAACTGAGAATGAAATTATTGATGATGAGATCCGTGAATGGTTTGAAGAGAATAGAGAGTTAAATAAAATAGCTGAAAGGATATTTAATTTAGAACAATTGCAACAATCCCTTTCACAAATAGAAAAGAATTTATTTACTAAGTTCGAATTGCCATTTTACAATGATTTTACTCTTTCTAATTTGATAGATTACATCGATGTCCTTGATGAGGATCTTACCTTTGAATACGGTCAATTAGTGATAGATTATCAACTGTTTGAGTTTCTTCCTGATATTAGTGAATTATCTATGGGATACTGGCAAATTGAACATATGTTGATATGGCGAACTTCAGAAGATATACACGTGCATATCCGTATCATTCTCATATTCAAAATTGACTCTATTGAC
ACCGGATGGCCGCAAATTTTTTGGTGTCCTACTTTTACAAGGCCCAGTCCCATACTATACACAAGTGGGCCGGTGTTTTAATCAAAGTAGCAGCCCATCAGTGTTTCACGGGGACCACACAGCACTATTGACCAATCATATTTAACCTGTCAAGTCATTATAATGTATCGTCGTACGAACATTCTGGCCCATTTCACATGGTGCTGTGTCAGATGATCTATCTTTAATACAAATTGCCAAAGTGACTAGTCGTTCTTTAATTTGAAATCTCAAATAAGGCTGGTCCATTGCTTTAATATATGTACGATCATCTTTTGTTAGCACCCACATGTGAGCAATTTGAATTAACTTTAATGTAACCAATTACATTTCAGGCAAGGAGTCTAGCTATATATATCCATATATGGGTCGTGTCTATTAATACGACGGAGGGTAATTGGTTATCACGTCGAATACATGTATAGATATATTGTCTAACGTGTATATTGTTGACTCCTCAG
ACCGAGGGCCGCGGGGTTTTGGAGTCTGGTCCCACATGTACTGCTGACCAATCAGCTTTCAGATTGAAAGCTATTTAAGTGCGTACCGCACTACAAAAGCAGTCATACTTACAGCTAATGGAAAACATGTGGGATCCATTGCTACATCCTTTTCCAGAGAGTTTGCACGGCTTTAGATGTATGCTTGCAATCAAGTATCTTCAAAGCTTACAGAGTAAGTATTCTCCTGATACTCTTGGGAGTGAATTCTTGAAGGATTTCATCTGCATCTTGCGGAGTAGAAATTATGCCGAAGCGTTCAATAGATACAGTGACGTCGTTGCCAATGTCTATAACACGCCGGAGGTTAAACTTCGGGAGTCAGTACAGTCTCCCTGCCTCTGCCCCCACTGCCCCAGGCATGTCGTACAAACGAAGAGCTTGGAAAAACCGTCCTATGTACACGAAGCCACGGTTTTATCGGTGGCGAAGGAGCAGTGATGTTCCACGGGGTTGTGAGG
ACCAAGGGGAGAATCAGATGGCATCGTTATATGACGAATTGCAAAAAGATTACGTAGGTCCGGAACCACTAGATTCGGTGCCGGTAACGATTCCAGTTTTATACTATCTGATCATTCTCTATCTCTATTAAGGATATTTCTAGTCTAAAGTTCAAAATGTCAAGTGTTTTAAAGACATTTGAAAGATTTACTATACAACAGGAGCTTCAGGAGCAATCTGATGACACTCCAGTACCTCTTGAGACAATCAAACCTACAATCAGGGTATTTGTCATCAATAATAATGATCCTGTCGTAAGATCTAGACTTTTATTCTTTAATCTACGAATCATTATGAGTAACACTGCAAGAGAGGGACATAGAGCTGGTGCTCTCCTCAGTCTTTTATCACTACCTTCTGCAGCTATGAGTAATCACATCAAATTAGCCATGCATTCACCAGAAGCCAGCATAGATAGAGTAGAGATAACAGGGTTTGAGAATAATTCATTCCGAGTCAT
TTTATATCGTGTGTACATATAAATATGTACACACGGCTTTTAGGTAGAATATTGTTTTCAATGTTGATTTTAAAGGTAACTTTGGTTATTATGCTTTACGGTTTTCATTGTTGATGGTATTTGTGGCCTGCGGTCCCTAATTGTTGAATTATTTATTCTGATACGTTGTTTTCATTGTTGATGGTAAGGATTCTTATTTTGAAGTGGTTTTTCAGAAGATAACTCTAAATATGAATTATGCCTTATTGTTTTCAATGTTGATGGCCTTCGTTTAAATACTCTTTGTTAATGACGGTAATCAAAGATTACATCTCAAACTTAGATTAATATTTTTAAGTAGGGTATACTGAGTTAGTCCTCTCTCTTTACTGATTTTGATATCTGGTAATTGACTTCGAAGAAAGATGCGTCTTTTGGATTTGTAATGACTGGGCCTTAAGTTCATAGGTGTTATTACATGGAGGAACACATTACTTTGGTTGATGATGATGTTTTGATGA
AGTCGTTCGTCTGCGTGAGCTCTACTACTTAGTATTGTTTTTGGAGGATCGTGAGATTAACACAGTGCCGGCAGTTTCTTTGAGCGTTGATTTTCAATGTCTAAGAAACCAGGAGGGCCCGGAAGAAACCGGGCCATCAATATGCTGAAACGCGGCATACCCCGCGTATTCCCACTAGTGGGAGTGAAGAGGGTAGTCATGGGCTTGTTGGATGGAAGAGGACCAGTGCGATTCGTGCTGGCCTTGATGACATTCTTCAAGTTCACCGCGCTTGCCCCGACGAAGGCCTTGCTAGGCCGTTGGAAGCGCATCAACAAGACCACGGCAATGAAACACCTGACTAGCTTCAAAAAGGAATTAGGAACAATGATCAACGTGGTTAACAATCGGGGCACAAAAAAGAAGAGAGGCAACAATGGACCAGGACTAGTGATGATCATAACACTCATGACGGTTGTTTCAATGGTTTCCTCTTTAAAGCTTTCCAACTTCCAGGGGAA
CCGAAGTAGGTGTGTGTGTTGCCGTTATGGCTAACAACACTACCAGCGCTCTTCACCCTCGTGGCTCTGGCCAGCGCTGTGTCTATGACACAGTGCTCCGGTTTGGGGACCCCGATGCACGTCGCAGGGGTTTCCAATTGGACGAGGTGTCACATAATAAGTTGTGTGACATTTTTGACAGCGGCCCGCTCCACTTCGCTTTTGGTGATCTTAAAGTGATGAAGGTGGCGGGTGGTGTGGTCACACCGCATAAAACAGTTGTCAAAACAGTCTATGTCTCAGGTGTTCAAGAGGGTAACGATTATGTCACTTTTGCCTTCACGCCTGGACCTAACGAGTGGCGCGAAGTTGATCCCCGCATCGACAAGCGCACAGCACTCGTCGGTGTCCTTGTGCAAGAACATAAAAAATTGGACTCAGACCTTAAGGAGTCGCGCCGTGAGTTGTCCCAGCTCAAGTTGGAGCACTCACTGTTGAGACATGACTATGAGCGCTTGGTC
AGTATAGTGAAAAAATTTACAGTATTTTGTCCTACGGAATGTCTTGTGAAAAATCCGTACATACTTCAAATGCAAACTAAGTTATGGTAAATAATACTATTGAGAGCACAAGCAGCGACAATATAAATTAATAATGTTATAGGAGAATAAATAATAAATATACTTACATGAGACACCAATGATGGCGAACAGCAGTAACGCGGTTGCTTTGGTAGACAACATGATTGCTTCACTGTCAGAACAATAATGATGTTCCATGCTGTTCTTGGCTGATTATATAGAGCGTCTGACGTATATAGATAAAAAAAAAAAAAAAAGGTTTATAAAAGGTCAAATGATTTATAAACAGCTGCAAACCAGATTTCGGCTCTTCTCCGTTTTTTCGGACTATCTGGCCATGTGCCAAACATCAGACCATTACGCAATTGTTTTTTTGACCTGTGACTAACGTAGGCACGAAAACAGGAAAACTATTTATAAATAATTCTGGGAATTTTTGT
GGTCTTTTTCCATTTCCACAGAATTTAGGTTCCCGAATGGCCCGTCACAAGCAGCCTGCCGAGGTCGCAAAGTTCAAGGGCGCGGACAAGAAGAACCCTCAGCGCTACCGGCAGGAGCCAGCAAAGGGCGAGGGGGATATCGGCGAAGCGCCCATCCATCTGCAAGGCCCCGCTCGTCTCGCATGGAAAGAGTTGTGCACTCAGTCGATCAAGGGCGTTCTGACGGGATCGGACCGGATCATCCTGGAGGTCACCGCGAACCTGCTTGCTGAATACCGCGCCGATCCGACTGAGTTCGCGGTTGGCAAGTACACCCACCTGATCGGAAATCTGGCCCGGCTTGGACTAACGCCGTCCGACCGCCAGAAGTTCGGCCTGGAAAAGCCGAAGGAGAAGGACGAGTTCGAGGATTTCTGAGATGACCCCCAGCGACATTGCGCGACAGTACGCTAGCGATGTCGTGGGTGGGGCTATCGTTGCGTGCCGGTATGTGGCGCTTG
ACGAGGCGGGTTCTAGTATTACCCCGCCTCGTTACACTACCTCGTTACATTTTCTCTCTCTAGAGAGAATGGCATCTAAGCGTTGGTGCTTTACGCTGAACTATAAGACAGCGTTAGAGAGAGAAACATTCATTTCTCTCTTCTCTCGCGACGAATTGAACTATTTCGTTTGTGGAGACGAAATCGCTCCCACTACTGGGCAGAAACATCTCCAAGGATATGTTTCGATGAAGAAATTAATTCGTCTGGGTGGATTGAAGAAGAAATTTGGATCTATTGCTCATTGGGAGATCGCTAAGGGAGACGATTTTCAGAATCGCGATTACTGTACGAAAGAAACCCTAATTGCAGAAATTGGGGCTCCGGTGAAGAAAGGCTCAAATCGAAGGAAGATTATGGAGATATACGAAGAAGATCCAGAAGAAATGAAATTGCGAGATCCGGATACTGCCCTTCGCTGTAAGGCGAAGAAATTAAGAGAAGAGTATTGTTCTGAAGTT
TTAAATTATAAAATCTCAACACAACTTATGCAAAGACAAAACAAACCAACTATAATCAAGCAATTTACTAAGCAAAACACCAATAGCAACATGACTAAAGCAACATTTTTCGTTAGAAACGTCAACTATGGGAATGCCAGAGCATCGGCATTGAGCGAGGAAGATAAGATCGCGCAGCGGCGTGAAATACTTGGCAACATACTTGATCGGTTGCAGACTAATAATCAGGCTCCATCATATGTTTTTGGGGCAACTGGTTACGGGAAAGTCCAAAATAGCAAAGCGTTATGTGCAAAGCGCATGGGAGCCCGGTATAACTGGGACGATGATGTATATGAATGCACTACCTGTAGTGGTGCATTTCAGACAAAACTGGACTTTAAGGAACATGACTGCGATGAGGAGAATGAAGACATTGACATGACTCCTGAAAATTTCTCTCTCAAAGCAGAGGAGTTTCCCAATCTGCAAGCAGACATCATTAGTGAGCCGAAGAATGA
GTTAGTAAATTATATACATAATTTTATAATTAATTTAATTTTACTATTTTATTTAGTGTCTAGAAAAAAATGTGTGACCCACGACCGTAGGAAACTCTAGAGGGTAAGAAAAATCAATCGTTTATAGAGACCATCAGAAAGAGGTTTAATATTTTTGTGAGACCCATCGAAGAGAGAAAGGATAAAAACTTTTTACGACTCCATCAGAAAGAGGTTTAATATTTTTGTGAGACCCATCGACGAGAGAAAGAGATGGTTAGTCAAGATATTTTTCTTAGTACAAAAGTCAATGTTTTAAAATATATGGACGAGAATTAATTTGTCTGTATAAAAACTTGTGTGAAATTATGTACTAGAGAAAAAACGTGAGCAGTGTCCCCTACATGGATTTTACAGATCATTTATATTCCAAAAATATTAACTATATACGTTTATTATATGATGTTAACGTGTAAATTATAAACATTATTTTATGATGCAATTGTCTGACAACCTAGATT
GGCTTTTTTTTGAAAAGTCTTGTGTTAGCCATGGCAACTTTCAAAGATGCTTGCTTTCATTACAGAAGAATCACAAAACTGAATAGAGAACTACTGAGAATAGGAGCAAATTCAGTGTGGACTCCAGTTTCTACGAATAAAATTAAGGGGTGGTGTGTTGAATGCTGTCAACTTACTGAATTAACATTCTGTCATGGATGCTCATTAGCTCATGTATGTCAGTGGTGTATACAAAACAAACGTTGTTTTTTGGATAATGAACCACATCTTCTGAAGTTACGAACTTTTGAATCACCAATAACAAAGGAAAAATTACAATGTATTATTAATTTGTATAATATGCTCTTTCCAATTAACTCAAGTATCATAAATAAATTCAGGAAGACAGTTAAACAGAGGAAATGTAGAAATGAAATTGATAGATCATGGTATAATCAATTGCTACTTCCAATCACTCTAAATGCTGCAGTGTTTAAGTTTCATTCAAGGGAAGTTTACAT
AGCACAGGCGGCCTAGTATTACCCGCCTGTGCTCCCCATCCTTTGCTCCCTATAAAAGGGAGCATTTCTCTCATTTGGTCATTTTACCAAATGCCAACTCTTCAAGGCACTTTCTGGTGTTTCACCCTCAACTTCTCTGGAGACGCTCCATCTCTCTCGTTCAACGAGAGAGTTCAATACGCATGCTGGCAACATGAGAGAGTGTCCCACGACCATCTCCAGGGTTATATTCAAATGAAGAAGAGGTCTACTCTGAAGATGATGAAGGAATTACTTCCAGGTGCACACCTGGAAGTATCCAAAGGAACACCAGAAGAAGCGTCGGATTACGCCATGAAAGAAGAAACAAGAGTTGCAGGTCCTTGGACTTACGGTGAGTTGTTGAAGAAAGGAAGTAACAAAAGAAAGCTACTAGATAGATATAAAGAAAACCCAGAAGATATGGAATTAGAAGATCCTGCTAAGGCGAGACGTTGTCGAGCTAAGATAGACAAAGAAAA
GTAGAAAATTCTAAATATTAACACGACGCTTTGAGATTATCTCGACAACTTTTAACAGATTAAATTGAATTTTGTAAGTAAATTCGTCGAAAAGTAATCAAAATGTCAAATGCAAGATATAATATGATATCGGCTGTTTCAGCTAGTGGTTGCAAAAACGATAAACCATTTTGTGTTCATAAAGTAGTGGCAGTAATCGTAATCATTGTTTCATCTGGAATAACTGTAGTTAATCAGATTGGTCAAAGGAAGCTGTCAACTGATGATTATTTTGTTCTGTCCTTGGTTTGTGATGCAATTAGTAATATTATTGTGGTCGGTCTATCTGTTGTGGGAATGACCGCCAGTTCAAAGACCAAACAAGTATTAACTGATGGTGGTGAGAATGCGATTGAGCTTAATCATATGCCAAAACGTATTGTCAAGAAATTGCTGAAAGAAGAAGCTAAAAATGGAGTAGATTTTGTCAAATCAATAGGTAAAGATTTGAAGAGTAATGA
GGCCGGCCTCTCTCTCGGGCGCGGGCAGTTGAAAAAAAAAATTTGCCTAATCGCCATCGTGATAAGCACACGTTATGGGCGGTGGGGGATGGGATTTCAATGGAGGCCACACCCACATGGAGGCCACACCCACATGGAGGCCACACCCACATGGAGGCCACACCCACATGGAGGCCACACCCACATGGAGGCCACACCCACATGGAGGCCACACCCACATGGAGGCCACACCCACATGGAGGCCACACCCACATGGAGGCCACACCCACATGGAGGCCACACCCACATGGAGGCCACACCCACATGGAGGCCACACCCACATGGAGGCCACACCCACATGGAGGCCACACCCACATGGAGGCCACACCCACATGGAGGCCACACCCACATGGAGGCCACACCCACATGGAGGCCACACCCACATGGAGGCCACACCCACATGGAGGCCACACCCACATGGAGGCCACACCCACATGGAGGCCACACCCACATGGAGGCCA
GGAAAACTAAACGAAACAAATCGACTCGGCCAACCCGTAACGTACTCAAATCTCCCACGAGCTAGACTACGTAATGGCTTTGATATCACAGGCCCTCGATAGATTCACAGACGTGTCCCTCAAGGCAGTGATCCAGGAGGAACAATTACAGAACCTCCGCACCACACTGCGCCAGGCGAACACCATCATGCCGTATGCTGCGTCCACATCAGCAGCAACCGCTCTTGAATCCCTAGGGATACTGACGAACCCATACTCAGTATCTCTCCACACCCATGCCGCCTGTAAAGCCATCGAAAACCAGTTGCTGGCAATCGTTGGCCGACTACTCCCGCAAAGTCCTGTCACCTTCTACTTCCTAAAGCGTTCCAAACTCAACGCTCTAGGTCGAAACCCTCGGCTCAAAGACGTCTTTAACAACGCCACCATTGAGCCCCGCGACTTTGCCCGCTACGAGCCAGATACCCTTCGGGAACACCTCGTAGCCCCGACCACGCCCA
ACCGGATGGCCGCGCGATTTTTTGTACTGGGCTTTTTACTAAGGCCCAACTAGGACTGGACTCAAGGCCCAAGTTGGACTGATCCCTCGCTTTCGTCGTCCTTTCTCTGTGTGTTCCTTTAACTTTAATTTAAAATAACTTTTAAATTAAATATTTCTCTCTTTTATGGGCAATTTCGACAACTGTTCCGCACAATATATATACTGACTACGTGGGTAATTCTCGACCAAGTTACATTGATAAGTCGAAATTGATTTTAACTTTTTCCATTTATGAGCTCATTTACTTACTGAGCTGTGCATTACACGTGTACCATTTAAATTGATCGTGTAGAGTCAATTTAAATAATTGTATAAACTGATATGTCTATATATTCGCTGACTAGGAATGAGCTCATTATTACGTGGTATAAAGACAGTAATTGATAATGTATCCTAATAGGCACAAGCGTGCTTCTTTTTCTAGCCAACCACGTACTTACCCACGTAATAGTTTGTTAA
GTTTGAATTTAACGCTAACCCGATTTTTTTAGTTTTAAGGTGTTGACATATGGCAGATAAACGAATCCGTTCCGACAGTTCGGCGGCAGCGGTTCAGGCCATGAAAAATGCAGCTGTGGACACCATCGATCCGCCGTCCCATGCAGGTTTGGAGAAAAAAGCCGAACCATTCTGGCATGACAATATCAGATCGAAAGCTCTGGACAGCTGGACGCCTGCCGACCTTCTAGCCGCCGTAGAACTTGCTAATAATCAGCTCTATATCACCGTTTTACGCAAGGATTTACGCAAAGAAGAGCGCATACGCGGGGAGGAGCGAGACGAAGGCCTTATAAAAGACCTCCGCAAGCAAATTGTTGAGCTACAACGAACTATCCTGGCTCAGCGCCGCGACCTCCAGATCCACTCCCACGCAACCAACGGCGAAAGTCGCGACCAGAAGAAACGTAATCAGAACGATCGTGATGCACGGAATACCAAAAACGAGCATCAGGACCAGG
AGAATTTTTCGCCGACCATGGAAACTTTACAGAGACCCGACGGTGGATTCACCTCAAGACATATCGAAAAAATTCGCGTTACAAACGGCAGAGAAAAGCAAACACTATCACAATACATTCAAAAATTACGATTCACGCGCGCTGTTTATAACACTTTACCTCTAGTGCCCTATCCTACTGTAACCGAACCAGCGAATAGGGGAAGCGCACAATATCCACAGCAGAATATACTATACGCCTTCTCGCAAGCACTATTTAGCGTAGGAGAATATCATGTTACCGCACACCAACAGTTTGCTGGGCTTCAAGAGTTGCAGAAGGAAGGCACTTCATTTAGGTTGTCGACGGATGGATGGTTGTATCCAAATGAACGTCCAGGACAGGTATACTATTCGCAAGCTGATGCAGCACGATTCGCAAAATTCGCAGCGCCTTTGATGGGATGGCTAACAATCCTGAATATCGTGAAGATTACAATGGCCTTAGTAACCCTATTTGCG
GATAAACACTCCCGAAAATAATTGACTTAAACAACGCGACAGTTCAAGCAAATTACTTAACATGGCACTTACTTACAGAAGTCCAATCGAGGAAGTGTTAACACTACTAGAGCCTAATGCTCAATCCCTAATTTCCAACGTCGCCACCAGCAGCTTTCAAGAGAGTGAGAAGGATAACTTCGCCTGGTTTTGCTACCATGTGTCGGCTAGCGCCAAGGAACACCTTAGTAGAGCAGGAATTTACCTAAGCCCCTACTCGGGGTATCCTCACTCTCACCCGGTGTGCAAGACATTGGAAAACTACCTACTGTACAAAGTTCTACCACCACTTGTAAATAACACCTTTTATTTTGTAGGAATAAAAGAATTCAAGCTCAATTTTCTTAAGAAGAGAATCAAACAGATGAGCATGATTCAAGCCATAAATAGGTATGTGAGCAGTGCCGATAAGTTGCGATATGGTAATGAGTTCGTGATCAAATTCGGCGCGGCTTCGCCCG
GTATTCTCCGAGCTTAAGATACCACTTGCAATTTGATTCCGAATCGGACGATTTCCAACTTTGAATTCCTACAAGTTGAGACCATTGGTCGATCAAATTGCTCGTTATTCGAATACAACTGATTTCACAGGGGATCTTCTGGATTAAGTCTTCTCAAAGACTCAGTTGCTGTTTGAGCTGTGAAATTCAGGACCCGCCACTGAAAGGAAGATGGCGTTAGCACCAACGATGAAAGCTTTAACATTCTCTGCAGATGATGAAACATCCCTCGAGAAAGCTGTAACTGAAGCACTTTCAGGTTCCGTTGATTTGAACATGGGGTTACGTCGTTGCGCAGCATTTCCTGCTGAAAACACGGGTGCTTTCCTGTGTGAGTTGACTACTAAAGAAACGAAATCCTTTATCGGTAAATTTTCCGATAAAGTTAGAGGACGTGTCTTTATAGATCACGCGGTTATACACATGATGTATATACCCGTGATATTGAACACCACTCATGC
GTTAAAAAAGAACTGGCTTTCTGAGGCGTTTCAGAATGGAACGATTCCTAAATTACTTTGGTATTCACGGAGATGAAGCAGCGGATGTTTTGTTGTTTGGACAGATCTCGCCAGAGTGGACATGCTCTCATCACCGTAGGGATTGTTTGATGTGGGGAATATGCGCAAGACAGTTCTTTTCAACTTGTTGCGAGATGGCTGTTGATCATGCGGAATGGGGCATGGCTGATCAACTTGTAAAAATTGCTTCAACTGCGCTTCATGATAAAGATAGAGTATGGCTTAACCTGCTTAAATCGCTTGGCATATTGAGCAACCAATATAAAGATGAAGTTCAAATCAGAATAGATGATATTTATAGGAAATATGTAGAGGTAGGGGTAAGGGCTGATTTTCAAAGCTTCCGCAAAAAACGTAGGCCAATGCGTACATATACAGATGATAGCTTTTCATTAATGCATTGCTTTTATTTACCATATACTAAGGATGGAATTGTACCT
GGCAAAACCTCGCCATGGCTTATCCTAACGACGTCAGAAATGTTTGGGATGTGTACAATGTGTTCCGGGACGTGCCAAACCGTGAACATCTGATTCGAGATATCCGCAATGGACTGGTTACGGTCCGGAATCTCACAAATATGCTTACTAATATGGAGCGCGATGATCAGTTGATCATTGCTCAACTATCCAATATGATGAAATCGTTATCTATTGGGATTGAGAAGGCCCAAAATGAACTTAGCAAACTAAAGACTACGGATGCCGACCGTGCCGCAGTCTTAGCAGATTATCAAACTTCGGTCCTTAACATAGAGCGAAATACTATGTTATTGACTGGGTACTTCAAGCAGTTAGTTTTAGACTTAACTGGTTATGTGGGTGCCAGCGTATATCCTATCTTACCTTTCATGATTACAGGAGATCAGTCCATGATGGTTGACTCCATTAACGTTAACATGAAAAATGTGTTTGATGATAAGCATGAGCAGGAGATAGTC
GTTTATTTACAAGAGCGTACGGTTCAATCCCTGCCTCCCCTGTAAAACTACCCTTTGAAAACCTCTCTTTCTTAATCTTTTCTTTGTAATTCCTATGGCGACGTCCTCGTTCAACATCAATGAATTGGTAGCCTCCCACGGCGATAAAGGACTACTCGCGACCGCCCTCGTTGATAAGACAGCTCATGAGCAGCTCGAGGAGCAATTACAGCATCAACGTAGAGGCCGTAAGGTCTACATCCGGAACGTTTTGGGTGTAAAGGATTCCGAGGTCATCCGGAATCGGTATGGAGGAAAGTACGACCTCCATCTTACCCAGCAGGAGTTTGCTCCCCACGGCCTAGCTGGTGCCCTCCGCTTGTGTGAAACTCTCGATTGTCTAGACTCTTTCCCTTCATCAGGTCTGCGGCAGGACCTCGTCTTAGACTTCGGAGGAAGTTGGGTCACACATTACCTCCGCGGACATAACGTACACTGTTGTTCCCCTTGTTTGGGTATCC
CAAAGCCCGCTTTCGCGGGCTTTGTCGTTTTTGCGTTACTGACGCGGCAAGTCTAGCGCGCCTTCGTACCACGTCAGGTAGTAATCGCAGAGTGCCTGCCCGCCGGTGCCCGTTGTCGTGTCGAGGTTCGTGACGACGATGAGATAGTCGTGATTCGGCGCGAGCACACGATCGGCGCCTGGCGCGAGTCCACTGCCCGTGCGCCCGCCGGCTTGGCTTGCGCCATAAATGTGCGTCGGGTCGCCCCACGCCGTGCCGTTCGATGTGGTCGTCACGCCGCCGAGCACGGTCACGGTCGACGTCTGCGGAATGATGTCGTTGTAGTTCTGCACCGGAATGGCCGTACCGCCCGAAATGCCCGTCGGCGCTTTGAACAGCTGCAGGCCGACAGAGTTGCCGAGCGCGTAGAGCGCGCGATCCTTGATCAAGACAGGCTGCGCGGCAGTGCGGAACGCAATCTTCACGGCGTTTGTGCCGCCGCCCGCGATTGTCGGCAGCAT
GTAGAATAAACTAGGAATTGAAATCTGAACTGTCAAACTTAAACGGAATTTTTGCGGAAAGTCATTATTTCGTATTCAAAATCATTATGAATAACGTTAAGGGTATGCTTCAAGAGTTATGTGTTAAACGTGGATTGGAACTGCCTGTTTACGAAAAATTGTCTAAAGTTGGTCCTGACCATGCACCAACCATTACTGTTAAATTAACAGCTAATGGTATTGAAGTGATTGAGGCCGCTAGCTCACGAGCTCAAGCTGAAAAGCTGGCAGCAGCAACGTTGTATGAAAAGATGAAACATCTTGAGGTGCATGATGAAAGGAAGAGCGTTTCAATTATGAGTATTTTGATGGTATCGTTTGCTAATGCACTTATTAATAAGGTAATCGACTTATTCTCGACGTGTAAACAAGATATCATATTTTGCTCTGAAGTAGATGAAGTTACTGATGATGTTCATTTTGATCCAACATTGAGTAACCTGATGTCAAGTGGATTAACG
NAAATTCTCCAGGATTTCTCGACCTCGGTTGTTTTATCTGGTAGTTTGCGCTAATCTTCGCTTTGCGTAGGGAATTTCTCTCCTTAATACATTTCTGAGTTAAGGGGTTTGAAGGTTGGGTCTATCTTTTGAGTTTATCTCACTAGAGGATAAATTGTAACTTCCAACAAATAAGCGATATGGAGACCATCAAGAGCTGGATTTGTCCTAAGAAAGAGATTTTTGTAGGGGATTTTGCGATCGGAGTGAATAGGAAGGTTCCGGTGGACATCTTTCAGTTGGTGTGTCGTGTGGTTCTGAGATACATGAGGACAGGGAAAATAGAGTGCGATTCTGACAGCATGACTAAGTTTTTGGTAGAGTTACTTAAAACCGATTGTGCTGCTAAATGGGAGTGGTTCATGAAGAGACGGCAGAGAGGTGATTATGTCATCCCTCTATCTATAGCTGCTCTCCCAATCGTGCCGCTGTTGAGTTATGCCACTAGGGCACGCGCAGTC
GTCCCCTGTGATCGTCTCTCCCGCCCTCCAGCCGGAAAGATATTTTTGCTTTAACTTTTCTTCGCACTCCTACGCCAGATCTACGTGCCTTAGGTCATCTAAGCCGCTATGGATCGCATCTCTGCCCGCATTCCCGTCGCGCCCGCTTCCGCCGGCCCGACCGAGTACACTCCATACCCACACACTCACCCACTCCTACCCCGAGGTGTCTTCACCTCCGGGCCTATTCAACCCTGTCTCCACTTTCTTCCTCACCATGCCCAAGATGCCCCCATCCGCTGCTACAGACCCCTCACCTTCGCCAACCATCTCCGCTATGACCGTTCCGCCTCATCGCTCAAGACTCCGCCCGTCAAACTCCCACTGACCGGTGGTACCCTTGCCGATGCCATCCTTTCCTTGGCACCCACCACTCACCGCGACACCATCGCCACCCCCCTCATGGAAGCCCTTGCTGAACCTTACCGCCAATCCTTGAGCACCTACCCATGGCACATTCC
ACGCGTATATCAAATAGCACGATTTGCTAAAGACTACCGCGGCAGCCTTTGCTATAGTTACTCCATCGAAACGAAACATACTTACTAAGGAATACAAAATGACTAACTTCATCAAATCAGCAATCATCGCATGCAGCAGTAATCATGACGGTAGGTTGTTCTTCTGGTCCGCGCCCTGACGGATGGTGTGCGACTCAGGCGGGTGATGTTTGCGTAGCTAAGTGGAAAGGTGGTGTTATTGTTGCAGCTGGAGAGGTTGATATTCGTTATGCTGGCATTGAGTCAAAGGTTGGTGGAGGCTACGGCGGCTCAGTTGCAGATCACGGCTCAAAGGAGTGGAAATAATGCCTCAAGGTATCTTGATAGATTTGAATGACGGAAGGCCAGCAATGGAAATCACAGCTGGCTTGAGAGTTCCAGCCGTGACTGGTTCAATAAACACTAGCGGGTTAAGCTCACCAGCATCATCATGGGATTTCGGTCTGACTATGACTCCTGGC
AGTAATTGGTGGTAACAGCAAAGATGTTACAACAACCAGCAGGAGGATATACCACACTAGAACAATTTACTTTCACTATTCGAAATGACGGAACGAACGCAACACCCACACAATTCTTACAACTACTATCATACGAAGCAACAGAAAACGAACTTGTTAAGAAAGCTATTCCGACGCCTGAAACTCACTTACCTAGTGCTCGAAACGTGCCTGGAAATGTATATATAGAGGATGCAATCACGCAAGCGTTATTCGGTATCAGTGCGCAAAATGTGAACGCCCATGGCTACTTCTCACGGCTGTCTGCATTGGCTCTCCCTAATACCTCAGCGCGTTTAGGCCTGGACGGTGTCATCTATAACAACGAGACGGTTGGCATTCCATTCTACGATCCTGTCGCGGTAGCAAAGTTCGCAACTACTTACGCTAAATTAGGCAACGCCTCGACTCCGAGATATAGAGCGGACATGATCGATATTTACGCACACGTTGGATTAGAG
AATCTTTAAACTGACCAACTGTCTTTGCGTATGGTGACGTGATGACGCGCGCTACGCGCGCTGCCTTCGGCAGTCACACGTCACCATCAGCAAAGACAGTTGGTCAGTTTAAAGATTAATAAGACATTCCATTGGCTGAAAAGAGGCGGGAAATTCAAAAAAAGAGGCGGGAAAAAAAGAGGTGGAGCCTAACACTATAAATACAGTTGCTTACTTCAGTTAGTTCCTTTCTGCTTCAGACTGCACTTCGCTCCAGAGACACAGCTACAAACTACTCTCAGCTACTGCAGCATGGCAGCGGGAAACACTTACTCGGAAGAGGTACTAAAAGCTACCAACTGGCTTCAAGATAATGCTCAAAAAGAAGCATTCTCTTATGTATTTAAAACACAAAAAGTCAATCTAAATGGAAAAGAAATTGCTTGGAATAACTACAACAAAGATACAACAGATGCGGAAATGATAAACCTACAAAGAGGAGCAGAAACATCATGGGACCA
CGCAGAAGCAGAGGATTTATTTAGTCACTGGCAAACGGAAAGATGGCGGACAACATGACCACAACACAAATTGAGGTGGGTCCGGGAGCAACCAATGCCACTATAAACTTTGAAGCAGGAATTCTGGAGTGCTATGAAAGGTTTTCATGGCAAAGAGCCCTTGACTATCCTGGTCAAGACCGCCTACACAGACTAAAACGAAAATTAGAATCAAGAATAAAGACTCACAACAAGAGTGAGCCTGAGAATAAAAGGATGTCTCTTGAAGAGAGAAAAGCAATTGGGGTAAAAATGATGAAAGTGCTTCTGTTTATGGATCCCTCTGCTGGAATTGAAGGGTTTGAGCCATACTGTGTGAAAAATCCCTCAACTAGCAAATGTCCAAATTACGATTGGACCGATTACCCTCCAACCCCAGGAAAGTACCTTGATGACATAGAAGAAGAGCCGGAAAATGTCGATCACCCAATTGAGGTAGTATTAAGGGACATGAACAATAA
TGTCAGTGATGATGAGCTTCGAGACGGACCACAACCACCAACTGGAGGACAAATAGCTGAATCATCCGTCTGAGGGCCGTCTCACACTAGGATTGTGCCCAAAAAGAACACCAAGGCTCTGACGTCTCTCCCTACCCTGGCTCCCGGAAAAAACCGAAAACCACCCATTTCCTCATGTTTGCCTAAGGCTCTGACGATAACCCTAAAAATTTGACTAGCAAATAAAGAACCCTGGGTCCTATAAAAGGGGTGAGCAACCTAAAAATGGGATCTCTCTTTGCACCTTGCCTACCCCTCCCTCGGCCGTGGACCAGCCCTGGTCGCCTCGCTTACCTGGGTCGCCGTTTCGTGACCGGGCCATCTCCCTGCTGTTTGACGGCACCCCGCGTACTTCGCTTCCTCCTGCTCGGTAAGATCCCACCGGGTCGAGCTAGGCCATCACTCCCTGGCCGCTCCCCTGGAGCTCTCTCTCGTAGCTCTTACGGTTGCTCTCCCCCGGC
TAATTCAAATTCTTTATTCTTGTTTGCTGTCAGGGGTTCGACTCCCTTGTCAGTCGTTAGTCTGTCATGACTTGGTGTTGCTTTTCGACAAAAAAAATAAGATTATCGCTGACAGACCGACAATCTTTGGGAGGTGATAAGGCGTAAGCTGTTCAATTCTCATCTAAATTCTTGTAGCGTGCGTGGGTTCGAATCCCTCGTTCGTTGTTAGTCTGTCATGACTAGGTAATTTTTTCGACAAAACGTGTCAAGCTGACAGACCTTGACAACAAATCCAGTAAATATTTTATAGAAAAGAGGAAACCAATACATACTTTTTTTACTCTAGTCTTGCATTGCTGGTAGCAGACTGGAATTTAAACTAGAGGGGGGTGATAAAAAACCTCTTAATGTTTGTTTCTTGGGTAAAAACAAAAAAAGACCGACACAATTGCAGGCACTTTATGAAAGTTAACACTACTATTATATCAGAGAGGTTAGATCAATGCTATTGCCGGAAA
ACCAAACAGAGAATCGGTGAGTTACGATAAAAGGCGAAGGAGCAATTGAAGTCGCACGGGTAGAAGGTGTGAATCTCGAGTGCGAGCCCGAAGCACAAACTCGAGGAAGCCTTCTGCCAACATGTCTTCCGTATTCGACGAGTACGAACAGCTCCTCGCGGCTCAGACTCGCCCCAATGGAGCTCATGGAGGGGGGGAGAAAGGGAGTACCTTAAAAGTAGACGTCCCGGTATTCACTCTTAACAGTGATGACCCAGAAGATAGGTGGAGCTTTGTGGTATTCTGCCTCCGGATTGCTGTTAGCGAAGATGCCAACAAACCACTCAGGCAAGGTGCTCTCATATCTCTTTTATGCTCCCACTCACAGGTAATGAGGAACCATGTTGCCCTTGCAGGGAAACAGAATGAAGCCACATTGGCCGTGCTTGAGATTGATGGCTTTGCCAACGGCACGCCCCAGTTCAACAATAGGAGTGGAGTGTCTGAAGAGAGAGCACAGA
TAAAACCTCACCTACATTGATCTCGACTACCATTAGAAGGGCCGCTTCGGCGATAAATCCTTTTATGGCAGTTGTTGATTAATAGAAGTGCGAGAAGAAACTGGAGAAATTGAAGGGACAGATTGAGTCTAAGCAGCGCGGTACGATTTCGGAAGTTCAACCACAAAAATCTGTTACGGTCTCCATTCAGATGGCGGTCGAAGCCGGTTATGATACGTGGAATGCTGAAATCAACCGTATAGCAGTTCGCCATGCGTTTATAAGATATAATACTCTATTGGCGACGGTGCAAGACTGGACAAAGACGCGTACCTCCCTGGTGGCGCATGTTGGCACGGTATTGGCCGCGCTAAGTACGTTGGGAACTAGGGACTTTTTCTCTAGGAAGAAGCGTTTTGCCTTCGCGGAAGCTGATGGGGATATCATTTTCTGTGATCTTAGCGATGAAGGTACTCAACAGGCCATGAATCGCCTGAAGACGGTACTAATGGCTGTGAAGG
CCTGTCTCCGAGTTTAAGAACGGAAACTAGGGTACTATGTATGCGAAGGTTGCTGAAACACAGCGCGCCTATCAGGCGGCTGATGCAGCCTACGCTAACGTTTTGCAACGGAGTGCATTCAAGCTGGACTTTGCACCGCCTCTTAAGGCTTATGAAACTCTACAGCGATTGTACTATCCGTTGCGTTTTAAAGGGGGTGTCGGTATCCCCACTCAGCACCCCGTTTTGGCAGGCCACCAGCGTGTCGCCGAGGCCGCCTTACACGGGTTCGCCACGCGGCAAGCTTCCATCTTGGAGATTGGTCCCTCTCTCCACAGTGCCGCGAGGCTTTCGCACCTGCGTTATCACGGGTGCACGAAGACAGGGACGAGAGACCAGGCCCGCCACATAGCCGCTTTGCACTCCTCATTCGTCCGCGGCGTCTCCCCCCAGTTCCAAGCAGACGCCACGCTGCTTGCCGCTGGTATCCCCTCGGAGACGTTTTGCGTTGACGGCGTCGG
TGCTAAACGAAACGATTTAGGGTTTCGTGGCATTTTTGTAAATAATATTTAGGACTCCAGGGGAGGACGCCAGGAGAGCTCTCTCTAAAACCTATTGTTTTTGGTGTCTTGGTGTCCAATATATACTAAAAGCCTCTGGGGAACACCAGGGGCAAAAGCGGCCATCCGCAATAATATTACCGGATGGCCGCGATTTTTTTGGTGTCTTGCGTGGGACCACGCATTAAATGAAATCTAACCAATCACATGCCGCCTGACAAGGTTAGCTATTAAGGCTAACTGAGTGCGCTGTGGGCCTATATAAAGACATGTGATTTCAATTTATGCTTTACTTCGAAATGCCTAAGCGGGATGCCCCGTGGCGTTCTATGGCGGGGACCTCTAAAGTGTCCCGCAATGCTAACTATTCACCTCGTGCAGGTATGATCCATAAATTTGATAAGGCCGCTGCTTGGGTTAACAGGCCCATGTACAGGAAGCCCAGGATTTATAGGACGTTT
GTAGATGGATTCTAATAAACAAATACAACCCCTTGAAATATCAATGCTTTCAAGGGGTTTTGTTATGTCTTTGTGTAGAAAAGGGGCAGGTAAGGGGCAGAATTAAAAAACACTATCCAAAGTTTTTACAAGTTTATCTTCCATATCTTGAGTTGTATGGGAATAAATCTCAAGTGTCATTTTTGCGTTTGCATGTCCGACACGATCCATAATTGACTTAATTGGAAGTCCGGCTTCTGCTAAATAGGAAATATGAGAATGTCTAAAAATATGGCTTGAAAGATTTTTTTCTATTCCAGCTTTTGCGCCGTATTTTTTTATAATTTGAATGAAAGATGGTAACGTTATTGGGCTATTCCAAACCTCTAAGCAAAAGATATAATCATCATCTTTTAGTGGTTGATAACGTTCAGTGAGTCGAACCACTTGACGTTGTATGGCCTTTATAACTGCATCTGATACCAGTATTGTTCTAATGGATTTTGCGGTTTTTGGCAATG
TGGCATTTTTGTAATAATAAGGGGGTCACCGATTGAGGCTCTCTCAAACTTGCTCTAGCAATTGGGGAACGGGGTCTCATTTATACAAGAACCCTCAATAGAACTCTCAATCTCGTTCACACACGTGGCGGCCATCCGCAATAGTATTACCGGATGGCCGCGCGATTTTTTCCGCTTTTACTTTTCACGCGCGCCCGCTTTTCTCACTCGCGCTATCGTCCAATCATATTGCGCCTGCCGCGCCTAATTATTTTAAACAACTTGGGCCCTAAGTTGTTGATGGGCCTATAAATGATAAACGGGTTTGGGCCACACACTTTAATTCAAAATGACTAAGCGCGATTCATCTTGGCGCTCGATGGCTGGAACCACAAAGGTTCGTCGCACGTTGAATTTCTCCCCACGTGGAGGTGGTGGCCCAAAACAGACACGGGCCTCAGAGTGGGTTAATAGGCCTATGTATAGAAAGCCTTTGATCTACCGGACTTTAAGGACGCCCG
TTTTGTAACTGAGGTTTTGACATCTCATTGTTTTTGAGCCCCAACGTCTTGGTGGATGCTCAAAGAAGATTACTCTTGATGCTTGGCTCTCAGAAAGAATGGCACCTCAATGTTTTGAGACCCGATTCTTTTGAGTCGAGACCATTTCCCCTTCCCTGAAGATTGCTTTTCTTCCAACTAAACCCCTATTGATGTGTTGGTCGTTTGCCAATCGGAGGGCGACAGGCACAGGTCGCTCCGAGTTCTAGTAGTGTGGGAACTTGTTACTACTGATGAAACGAGGTAGTGACACTCAGTACCTGCGAACGAGGTCGGGGCCCTCCCTTCTTCCTTCACCCAACTTTCACTTTTCGTTCCACTTTAGCAGGGGTCTTCTTTCTATCCCCCTGGCGGCATTGGAACTAGCCGTCGCGTCTTAACGCGCAGCCCTGAAGGCCCCACACCTTGTGGATCTTGCCGTGGGTATGTTTCTGGCATGTGTTTCTCAAGCCTGCAACCGA
GCTAAATGGCGCGATGGCGAACGTTTGGGGGGTGAGACTTGCAGACTCGTTATCTTCACCCACTATTGAGACACGAACGCGTCAGTATACCTTACACGATCTTTGCTCAGACCTAGATGCTAATCCGGGGAGGGAACCGTGGAAACCTCTGCGTAATCAGCGTACTAATAATATTGTGGCTGTGCAATTATTCAGACCATTGCAGGGTTTAGTTTTAGATACCCAGCTTTATGGATTTCCAGGAGCATTTGATGACTGGGAGCGATTCATGAGAGAGAAGCTGCGTGTGCTAAAGTATGAAGTATTGCGCATCTATCCAATCAGCAACTATAGCAATGAACATGTCAACGTCTTCGTGGCCAATGCTTTGGTGGGCGCTTTCCTGTCGAATCAAGCTTTCTATGACCTGCTACCGTTGTTGATAATTAATGACACTATGATTGGTGATCTACTTGGCACGGGGGCATCGCTATCACAGTTCTTTCAATCTCATGGAGATG
CGCACCGAGGATCCTAGGCATTTCTTGATCATGGAGGAATACGTTTCCGAATTTAAAGACATGGTAAGAAAATGGGTTCCAGAATGGGAAGAGTTATCTGAGCAGAAGAATAACGTGCTTGCACAGGTTAAAGACAGAGCCATCACAATAGAAGGCCTGAAACTCTTATCCATGTTGGTAGAGGTGGACTCATGTAAGAAACATTCCTGCAGACACAACACAAGAATGACTGTCAATGCTATCCTTAGAGAGTTGAAAGTCACATGTCCTACACTACCGGATGTCACACCAGATGGCTACTGCATGGTTGGAGATGTCCTCATCCTTTTGGAAGTGTTTGTGAGGACCAGTCAAGAAGCATTTGAAAAAAAGTACAATCAGGACTTCTTGAAATTGATGCAGCTTAGTTCTGATCTCAAGAGGCAGAATATAACTTTAGTACCTGTTATTGATGGTAGATCCAGCTATTATGTGGAATATATTCCTGATTGGGTTGTAGA
TGGTATCAGAGCCTAGTACTCTCACCAGTACGGGATCCAACTCATCATCTTCATCAACATCCAAGCATGTCTGAAGAAGAAATCAGAATGGACCAACCACAGGGCGGCCACGACGAGTACATCTTCGAAGAAGAAGGTACGTATGCACATGATGTTGCAATAGATTCTACTCTTTTAAAAGAGATAGAAAAGAAAGATCTTGAACTTACTTCTGAGGAAGTATTCAAGACTCCAAGCTTGTGGAAGAAATTCCTCAAAGCTCGGAAAAACATATGCATTTCTTGTGTCAGTTCTAGGGAATATCCCATAGAAATTGCTCAAGCAAATGGACTTACTGAGATTCCTTTCTTCAACAGAGAAGAAATCGAAAGTAAGAAAAGGGTGTTAAAACCCGAAGATCGTAAAAAGATAGATTTTATTCATATAGGATCTGTTAAAATTATGATCAAAAGCACCTTTAGGACAGGAATAGACTCTCCTATTAGTGTAGCACTCCTTGA
GCTAATCGTCAGGATGAAGCGGATTCCAAGGAAGACAAAGGGCAAATCCAGCGGAAAGGGCAATGACTCAACAGAGAGAGCGGACGATGGCTCGAGCCAATTAAGAGACAAGCAAAACAATAAGGCTGGCCCCGCCACTACGGAGCCTGGCACATCCAACCGAGAGCAATACAAAGCTCGACCAGGTATTGCATCTGTGCAGAGGGCCACTGAAAGTGCAGAAATGCCCATGAAGAATAATGACGAAGGGACGCCAGATAAGAAAGGAAATACTAAGGGCGACCTAGTTAATGAGCATAGTGAGGCTAAAGACGAGGCGGATGAAGCGACGAAGAAGCAGGCAAAGGATACAGACAAAAGTAAAGCGCAAGTCACATATTCAGACACTGGTATCAATAATGCTAATGAACTGTCAAGATCTGGGAATGTGGATAATGAGGGTGGAAGTAATCAGAAGCCGATGTCTACCAGAATAGCTGAGGCAACGTCTGCTATAGTGT
ATGTATACTCGCTACAGCTATAACCCAGCCTTGGGTCGCACTTACGTGTACGACAACAAATTCTACAAGAATCTTGGTTCCGTCATCAAAAACGCCAAACGCAAGGAGCATCTATTGCAACATGAAATTGAAGAGAGAACTCTCGATCCTCTAGAAAGGTATGTCGTCGCCGAAGATCCCTTCTTGGGACCCGGCAAAAACCAAAAGTTGACTCTCTTCAAGGAAATTCGTATCGTCAAACCGGACACGATGAAACTGGTCGTCAACTGGAGCGGCAAAGAGTTTCTCCGCGAAACTTGGACGCGTTTCATGGAAGACAGCTTTCCCATCGTCAACGATCAAGAAATCATGGACGTTTTCCTCGTAATCAACATGAGACCAACGAGACCTAACCGTTGCTTCCGATTTTTGGCTCAGCACGCTCTCCGTTGCGATCCCGACTACGTTCCCCACGAAGTCATCCGCATCGTCGAGCCCGTGTACGTCGGCACCAACAACGA
ATGACACCTGAAATGTTCAGCCTTCTGAGTTCTGGTGTATACACATTCAAAGAAAGGGCAGTGATTCGTGAGCTGTCATGTAATGCAGTAGATGCTCAGAAAGAAGCTGGAAAAGAGAACATCCCATTCCATGTGCATTTACCTACTCGATTTGAGCCTTACTTTGAAGTCCGTGACTTTGGAACTGGTTTAACCCATGACAAAGTAATGAGTTTGTACCTGAACTACGGGGCTTCTACGAAGAACGACTCTAATGACTACATTGGTGCAATGGGTATCGGCTCAAAGTCACCGTTTGCAATTGCTCAGTCATTCACAGTATCTAGCTATGTTGATGGTGTTGTTAATAAGTACTCTGTTTACCTTGAGAATGGTATCCCTCAAGTGACTAAGCTTACTACCAACCCAACAAATGAACCTAATGGCTTAGCTGTACGTGTGGCAGTTGCTGACCATCGTATTTCAAAGTTCTTTGAAGAGGCTGGTAACGTATACTCATA
AGCGAAAGCAGGTCAATTATATTCAATATGGAAAGAATAAAAGAACTAAGAAATCTAATGTCGCAGTCTCGCACCCGCGAGATACTCACAAAAACCACCGTGGACCATATGGCCATAATCAAGAAGTACACATCAGGAAGACAGGAGAAGAACCCAGCACTTAGGATGAAATGGATGATGGCAATGAAATATCCAATTACAGCAGACAAGAGGATAACGGAAATGATTCCTGAGAGAAATGAGCAAGGACAAACTTTATGGAGTAAAATGAATGATGCAGGATCAGACCGAGTGATGGTATCACCTCTGGCTGTGACATGGTGGAATAGGAATGGACCAATAACAAATACAGTTCATTATCCAAAAATCTACAAAACTTATTTTGAAAGAGTCGAAAGGCTAAAGCATGGAACCTTTGGCCCTGTCCATTTTAGAAACCAAGTCAAAATACGTCGGAGAGTTGACATAAATCCTGGTCATGCAGATCTCAGTGCCAAGGA
AGTTGGTTTTGCCGGCTACAACGATCCTCCGTAGGAAGCGTTGGTGTCTTGGACATTGCCGAGTTGAAACCTTGGTTTCCGGCTGGAAACCACGTCGCTCTTCGTCAAATGACGAAAGGCAAAATGAAAAACGCGAATAAAAAGAAAGCAAAAAACTCTAAGACCAATCCTGGTCGAAGTGGCAGAAGTAATGGAATGGATTTGGTTATGGGAATCATGCACTTTGCCACTCATATTGCAATGGGAATGAAGGTCAACAAGAGACTGAAAACCTTTTGGAAGGTGACGCCCCCAGGTAGATTGGCTAAGGGAATAACAAGGCTGATCAACATCCTAAAAACTCTTCTGAATGCAGTATTGGGTAGAAAGAAACAAAGGTCTGCCAAGACGGTGTGGGTTCTCTTCAGCATGTTGGCTTTGATGGTGGCCATGGAGATTGAGCAACAGGGCACGTCATTAGTCATTAAGCCTCAAAGGAGTGATGTTGGACGGCCAGTTCG
GGCCATCCGTTATAATATTACCGGATGGCCGACCGCTTACCTTATCTATCCGTACTGCTTTATTTGAATTAAAGATGTTACTTTTATGCTATCCAATGAAGCGTAGCGTCTGGGAAGCTTAGTTATCAGTTCCAGACGTGGGGACCAAGTAGTGTATGACCACTTTATTGACTGTCAGCTTTATAAATTGAAATTAAAACATAAGTGGTCCATGTACCTTTAATTCAAAATGCCTAAGCGTGATGCTCCTTGGCGATTAACGGCGGGGACCGCCAAGATTAGCCGAACTGGCAATAATTCACGGGCTCTTATCATGGGCCCGAGTACTAGCAGGGCCTCAGCTTGGGTTAATCGCCCAATGTACAGGAAGCCCCGGATTTATCGTATGTACAGAACTCCGGATGTGCCGAAAGGTTGTGAAGGTCCCTGTAAGGTTCAATCGTTTGAACAACGACATGACGTCTCTCATGTTGGTAAGGTTATTTGTATATCCGACGTAA
TTTAATAAGTGTTGTGCAGATTAATCTGCACAGCACTAGCCACAAAGTTCAGTGGTCCCAATTATGGGATATAAAACTCAATGGTCGACGGAGTGACCTGGAAATGCTCCCCGTGAGAAACCTTGTTTAAACGCACTTGGACCTTCTCCGGCCTCAGCGCCAGGCATAGCTGGATCGTCAATCCCAAGTTTGGACTTAGACTTGCTCTATGTTACAATTGGGAGGAGCGTGACTTACCATTGGTCGTTGATGACGTTAATTCCAAACAAAAACAACAACAACAACTTAGTTTAAATAATTCCGGTCTTTAAGCATCAGGGTAGACCGATGAGGAATAAAGAACCCTATAAGACTGATTCGATACCAAGAGCTGGTGTCTGAGGGATTACGACTCGCGTGGTCGGACAGCACATGTTAGTCATGTATTATGGTGTTTCCCAACACGTATCTTTGCTCTAGTATTGAACTTTAGTGATGAGTGTACTTGGCATGTACACCTG
TGTGGTGGGAAGACCACCCGGAAATAAGCAAGGGCCAGCCCCCCTTTACTTGCCCGGAGGATTGGCTGGAGTGTGAGGAAGATAGTGAGAATGAGGAACTCAGTGTTTCTCCCCTCACAGGCTGGGAGCCTCATAGAGACTTAAAAAAGTGGGTAAATTTCGCCCTACCTTATGGATGGAGCCTTATGGACCCGCTAGGTAATCGTTTCAGGTCCCAGAGGAAAGATGATTCCGATGAATCCACTAGTACGGATTCTGAAGAGGAGTTACAAGAAATACAGCAGATCAACCCCGCTGAAGTAGGGCCAAGCAGGCCTCCCGGCGGGTACTCTAAGCTGCGCAGGCGCCGTCGGGTTCCAGCTGCTCGACTTTACGCAACTACAGACAGTAGTGAAGAAGACCTGGATCTGAAGACATCTCAATAAGGAGCTGGACTGTTTGAGATCTGTGTGTGATTACATTGTATTAAGATAGCCTGTTACTGGGGTTCGGAGGATGGC
ACCGGATGGCCGCCCTTTTTTGGTGTCCTACACTTTATCCCAGGCCCAAGCCCAAAGCAACCACAACCTTTACTTTTCTATGGGACCACTATAATTATTCCAACCTATCAAATCGCTCCAGTACAGTCTATATAATTATGCCTTGGTGAGTCAGCGTGGTCCCTATAAATGAAAGCAGTCTAAACCCATACCTCTTTAATTCGAAATGGTTAAGAGGGATGCCCCATGGCGTTTAATGGCGGGGACCTCCAAGGTTTCCCGCTCTGCTAATTATTCGCCTCGTGGAGGTATGGGCCCTAAATTCAATAAGGCCGCTGCATGGGTTAATAGGCCCATGTACAGGAAGCCCAGAATTTATCGCACGTTACGAGGTCCTGACATCCCCAAAGGATGTGAAGGACCATGCAAGGTTCAATCATTTGAGCAGCGGCATGATATCTCTCATATTGGTAAGGTTATGTGTATTTCTGACGTGACGCGTGGCAATGGTATTACTCACC
GGATCCTATTAAATTAGCTGCTAAATATAAATTAACACACGTTATTAAATATTTAGTAGGACCGTATAAAAGTTTAACGGCGTTTGGACCATTACCATATTATGTTTATGCTTTAGCAGAAAAAGGACAACATAATTTAGCTATAGATGCTGTTTTGCAAAACATTATTAAAAAGCCGCCTCCTAGATCTAACAATGCTTTTTTACAAAGTTTTATCCATAATATCATTAGTACACGGTTTGCGTGGACTATTAAATTTGGTATGAATCATACAAAAATTTATAATTTTTTAACAAAACAACCACAAGCCATTACAGGGTTTCCAGAATTAGTTTGGCCGAGTTTATCTGATTTAGGACCTGAACAAATAGGTTTTCCAAAATATCAGGATATTAAATGTTTAGTTCCTCAGCCGGTTAATTATTTTGAACCAAGTTTAGGCTATCATATTGTTGGACCGATTCCAGATTTTATCGATATCCTTTTCAACTGTTGTGTTA
GGCGAGGCGGGGAAAGCACCGCGCGCAAACCGACAAGTTAGTTAATTATTTGTGTAGTCAAAGTGCCTTCAGTACATACCTCGTTAATACATTGGAGCATAATGAAGAAAATCTATGGCCTATGGTCCAAAACTGTCTTTTTTGATGGCACTATCCTGAAAAATATGCAAAAAATAGATTGATGTAAGGTGGTTCTTGTCAGTGTCGCAAGATCCTTAAGAATTCGTGGCATGAGAGAGTTAAAGGATGCTGAATCATGTATATGGATTAATTGGCGTTGTTGGGACCATAATCACTATTGCTACTAGCTTCATCCGCAACCAAGATATTTCACAATGGTTGCTCGTTTGTTCTGGATGGTTAGCTGCTTTACTTATTGGATGGTTTACACACAGAACGATTAAAGCAATTAGCAACAACCACACGAATGTTATAAAAAGTAATATGGAGGTAATCAACAGTCATAATGAATCCAATCAAAACTTGATGGCTGAAAACAA
ACGAAGACAAACAAACCATTATTATCATTAAAAGGCTCAGGAGAAACTTTAACAGTAATCAAAATGTCTGTTACAGTCAAGAGAATCATTGACAACACAGTCATAGTTCCAAAACTTCCTGCAAATGAGGATCCAGTGGAATACCCGGCAGATTACTTCAGAAAATCAAAGGAGATTCCTCTTTACATCAATACTACAAAAAGTTTGTCAGATCTAAGAGGATATGTCTACCAAGGCCTCAAATCCGGAAATGTATCAATCATACATGTCAACAGCTACTTGTATGGAGCATTAAAGGACATCCGGGGTAAGTTGGATAAAGATTGGTCAAGTTTCGGAATAAACATCGGGAAAGCAGGGGATACAATCGGAATATTTGACCTTGTATCCTTGAAAGCCCTGGACGGCGTACTTCCAGATGGAGTATCGGATGCTTCCAGAACCAGCGCAGATGACAAATGGTTGCCTTTGTATCTACTTGGCTTATACAGAGTGGGCAG
ATGGCGACTGAACCAAAAGCTGGTCGCCCCTCTGATTATATGCCGGAGGTGGCTGACGATATCTGCTCGTTGCTTTCTTCTGGCGAAAGTTTGCTGAAAGTATGTAAGCGTCCTGGTATGCCGGATAAGTCCACTGTTTTCCGCTGGTTGGCAAAGCATGAGGATTTTCGCGACAAGTACGCGAAGGCAACTGAGGCACGAGCTGATTCTATTTTCGAAGAGATATTCGAAATTGCTGACAATGCGATTCCAGATGCTGCTGAGGTGGCAAAGGCAAGACTTCGCGTTGATACCCGCAAATGGGCGCTGGCCAGAATGAATCCCCGTAAGTATGGCGACAAGGTAACTAATGAGCTTGTCGGCAAAGACGGAGGCGCAATTCAGATTGAAACATCACCGATGAGCACTCTATTCGGAAAATGACCTCGATTAATCCTATCTTTGAACCGTTCATTGAGGCGCATCGCTACAAAGTCGCCAAAGGCGGTCGAGGTAGCGGT
ATGGCGGGGAATTTGAAGAAGAAATCTGCCAAACCCAAGGCCCAAAGGAGACCACCTCAGGGCCGAGGAGGGCAGGTCAAACAAAAACCCGGTGCTGCTATTGTGGGAGTCATGCATTACGTGACCCACCAGGCGCTGGGCATGAAGTTAAGTGGGAGACTTAAGAAGTTCTGGAGGAATACACCGCCAGGTCGCCTCTTGAAAGCAGCGATGGTCATACTTAACATCCTGAAGAACTTGGTGATGGGGCTTTTGGCAAAAAAGAAGGGAGGGAGGAGAGGTGGAAAGTCTGTTCCATTCTTCTTGATGCTTGTCCCCATTGCTCTGTCAGCAGTTGTGATGAACGACGGCGGTTGGATCTTTCTTAAACCTACAGTGGCTGACATAGGGAAAACAATCACAGTAAGAAATGGTACATGTGTGTTCTCCTCTCTAGACATTGGGAATGAATGTGAAGAAACCATGACTTATCCCTGTATAACACTGGCCGCAACAGAAGA
ACGCGAAAAAATGCATAACAAAACTATCAACCTGAAAAAGTTAGGACAAGTGAAGATTGCTAGTCCCAAAGACCAGAATCATGGGCTGTAATGTGATGATGGAGCTTGATTATGGTGGACGAGCTGCATGGCTGGCATTCCACATAACCAACTTTGATAGGTCAGATTTGGAAACTATCCTAAGAGGTGCTAGGGTGTGCAATACATGGCAAGATCAGAGACTCTCCGTGTACCTTGTGGGAAGGGATTGCAATTTGTTAAGACCATTTGTGCAAGCTGCCAAATTTATCCATAATACTAGGAGAGGCCAAACATTAACACATTGGTTCACAAAAAATATCGTGTTTAGTTCTACAGGGCAAGAGACAGAGCCTCCCATTGACCCCACATGTGAGCTGTTGGTAGAGCTGATCAGTGGTTAAGATGACAGCACATTATGTAGTTAATTAAAACAAAGGGTAGGACAAGTCCTAATGTCCACAGCTATGAACAAGTTCACT
GTTTTATGCACACACGTCAGGATGATTACAGTCGTCTTCATCCCAGGACACGGCTTCAACTGGAACGACTCCACTCTACTTAAATACATTGACACCCGACTTTACCGAACTCGCATACCTAAAGACACTCTCACGATCTTCGCTCCCGCCTGGTTTAAATCTCAACTTGAGCATTATGTTGGGACTCATGGTATCGAGGAAGTGTTCGCCTGGTGTCAACGTCTGACGAGTCCTCTCACCCATCGTTTCATCCTACTTCCGCGACCCAAGTCGTTCGCTAAATGGCTGCTCAGTAGCCCCGGCGCCAACCAGTGGGACATACCACGATGGAAACTTGACTTGGCAGCTGCGGGGAAAGCCCCCCCTGATCTGTACGACGTCATCATTCCCCTGCTTGGGCCGGATGCTACTGTCTCCAAGTCTGTAGGCTTAATAGCCTCACAGCCCATCGTCTACACACGAACCCGACATGTCTTTGGAGGACCCCTCTACCTGGCAAC
GGCCATCCGCTATAATATTACCGGATGGCCGCGCGAAATTTCCCCCCTTTTTCGGGTTTGGGCTCTCTTTAATTTGCACGACCAATCATAATGCGTCTTCTAGGCTTAGTTATGTACAACAACTTGGGCCTGAAGTTGTTGGGCCTTTATAAATTAAAGAGTATTCGGCCCACTATCTTTAATTCAAAATGCCTAAGCGCGATCGTACATGGCGTTCTATCGCGGGAACCTCAAAGGTTAGCCGCAATGCTAACTACTCGCCTCGTACAGGAAGTGGGCCGATAGGTAACAAGGCATCCGAATGGGTTAATAGGCCCATGTACAGGAAGCCCAAGATCTACCGGATGATGAGGACCCCCGATGTGCCCAGAGGATGTGAAGGCCCATGTAAGGTCCAGTCCTACGAACAGCGCCATGATATTTCACATGTCGGGAAGGTCATGTGTGTCTCTGACGTGACACGTGGTAATGGCATTACCCATCGTGTGGGCAAGCGCTTC
AAAATAAAACAAACCAACAAGACTCAATACAACACAACCCAGCAGCTTTCAAACTCTCTTCTTTGCTTTCAAGCAAGTTTTTGATTCCTCTTTGGACTCACAACCAGTTTCAAAGCATTCTTCTCCACTCAACGCATTCACAACTGAAAGAGATGGCCTCATTCACGGTCGGATCGATCCTTGTGAACACCGCAAGCGTCCTGAAAGAAAGCTTTGCACAGAAAGTGCTCACGACACCTCCAGTGTTGGTAGCACAGCCTGTGCAGAGGAGCTTTGGTGCGGCACGGATGTGTGCACGCAAAGCAATCGCAGATGATGAAGAGAAGGTGGCCAAAGCCTTCTCAGCTCTGGAAGCACGGTGTGCTGCCAGGGTCTCAAGGATGGGAACCATCCGCGTGAAGGTCACGCGGTCTGGAACCTCGCGGGCGCAGCCACTCCCAAAAAGGGAGCAGGCACGTCTTAGGAAGGCTGAACGTAAGGCACGCTTGGATCGTGAAGAG
CGCCCCACCCCTAGTGATCGCGCGCGCTCTCTCTTGGGGCCTGACGGCCGAAGGCCGTCAGCTGCCGAGCTTCGCTCGGCAGGCCCCAAGAGAGAGCGCGCGCGATCACTAGGGGTGGGGCGAGTGCCCTGCTCAACGGGTTTTTTGGTGGGCGGAGCAATGACGTCAGCGGACATGTCTGGACATGTCTTTGAGCAAGTCCATATAAGGAGTTCCGCCGGATATGCAAATGAGCAATCGCGCAAAGCATTTTGGGTAGTCACCATGAATAAAAAGGACAGCAAGAAAGATGACGCCCCATAATTTTAATAGGAATTTTAACCATGGCGTTTTACGAGGTTGTGTTTCGTTTGCCAAGAGACAATAACAACTTGTTGGATGAAGATAGATATCAGCCAGAGTTGAAAGAAGAAGATGACTGGCCTGAGGAATATTTAACCAGTGAAGATGCCAGCTTTATCGGACTAGCGTATGCTGTGCTAAGTGAAATTCGGAGATTC
CTAAATTAAAACAACTCAACAAGACATAACAACAAACGAAAGCAATCAAACATTCAAACTTTCAGATTTCCTAAAGCAATCTTAAACTCCCACGCTCTAGATATTCTCATACTTCTCTTTGAATCCCACATTCTCTCTTTGTTGACTATATACTTTCATCTACAATGGCAGCAGTCATGATTGGAAGTATCAATGTGCCGATTCCTGTGGCACAAAATGGAGAAAAAGCTGTGAATTTCTGTGCAGCTGCTGAATCGCATCTTGCGATAATACCAAAACAAAACCAGATGGCCACTCAAAAGCCGTCGGTTAAAGGTATACTCCACAAATTCAAGCAAATAGGAGATGAAGCTGTCCACTCCTATGAGCAAAGTTTGCTCATATTTGCGCAATTTTTCCAAAAAGATAGCACAAAGAATGAGTTACTCAGGTGTAAACATGGCTCAGTACAGAAGATGAAAGGTGGTGGTGCAAAGTTGCGTCGCGCATCTATGGAACAA
GTTGGTATTGCGAATCATTATTTTGATCGCGACCCGGATTAATCAGAGTTTTTCTCTGAGTATATACCCGTTAGCACTCAATGGCAACTCATGTTTTGGACCTAGTGTCTACTTGTGTTTTGCGTGACGCTTTGCAGTTGCATGCCTCCTTCTGTTTGGATCCCACACCTGAACTTAATTTCTATTTCCGTTTATGGGTTTTACGAGAGGTTGTGGTTCCAACAATGAAAGTCTTCTGGGACGCTGATGCGTTGCTAGGTAGATTGGAGACGGTCTTCTCGCTCGAAGAACCATGTTTTCCCAATCCCATCGTTTACGATGCTTCGATGCCGTTGCTTAGTTACGATGATGAATTTGGTGAAGTACCTGATGAAGCGTATCTTTCACCAGAAGAACGAGAAGAGATCCACAAACCCAAATTCTTGACTCATGAACACTGGGGTAGTGAGTCGTCTGGCTCAGTGTCTCTTGAAGATGTCAAATGCCTCTATGATGAGAGT
AAAAGTAACTCTCACGATGTTTAGATCACTAGTTACTGCAGCTCGAGTAGGCGGAGCACTTGCCGTGTTTGCGAAGGACTTGGCGGTCCTTCCAGCAGAAGTGGGGGTGTTTGCCACTCGACTCATCATCACCAGAACCATCGAAGTTATTCCAGAGTACTTACATATGATTGCGCCAGGAGCGTCGCGAATTCCCAAATCAGTCCTTACAGGACAGGCGTTCACCAGTTACGATGTGGAGTACAATGGCACGAGCGACCTCGAAAACAGTTGCGAGGTTGCCACTGAAGACGTGATTGAGGTAGAGGGCAAGACCACCAAGGTCGTGAAGACCAGAAGGGCGCGAAACAAGTTGCAATTCTCCGCCCTGCTGGCTATCGCGGCAAAGAACCATTTTGGTGGTATTGTACGCCCCACCCGAGCCAATGAGCTGTCTGTCATGAAGTTTTTGACTTCTAAGTGCAACGACCACAAACTAACCATCGCTCAGACCCGGTCTG
ACGCGTATATCAAATAGCACGATTTGCTAAAGACTACCGCGGCAGCCTTTGCTATAGTTACTCCATCGAAACGAAACATACTTACTAAGGAATACAAAATGACTAACTTCATCAAATCAGCAATCATCGCATGCAGCAGTAATCATGACGGTAGGTTGTTCTTCTGGTCCGCGCCCTGACGGATGGTGTGCGACTCAGGCGGGTGATGTTTGCGTAGCTAAGTGGAAAGGTGGTGTTATTGTTGCAGCTGGAGAGGTTGATATTCGTTATGCTGGCATTGAGTCAAAGGTTGGTGGAGGCTACGGCGGCTCAGTTGCAGATCACGGCTCAAAGGAGTGGAAATAATGCCTCAAGGTATCTTGATAGATTTGAATGACGGAAGGCCAGCAATGGAAATCACAGCTGGCTTGAGAGTTCCAGCCGTGACTGGTTCAATAAACACTAGCGGGTTAAGCTCACCAGCATCATCATGGGATTTCGGTCTGACTATGACTCCTGGC
GGAAATACACATCTCCAGTCAGCTCCTTTACGCAACTGACTTTTATTTATCCATCATCTGTTTGTTTGCCCCCGGTATATCCCATGGCATTCCAAGACGCTTTCAACAACCTATCCAGCACCGTCCACCGCGACACGGTTGCCGCACCTCTCTTAGAGAGCATTGCCCAACCTCTCCGCGACTCTCTTGAATTATATCCCTGGGCGATCAACGCCGAGAAACTTGACCTGCTGAAGAAATTTGGCATTTCTGTCTCCGGCCTGGGTCATCAAGCCCACCCTCATCCGTTCCACAAGATCATCGAAACACATCTCCTTTTCCAACATTGGAGCCACAACTGTCGAGAGGACTCTACAGTGCTTTTCATGAAGCCCGAAAAATTCCAAAAACTCGCCTCTTTCAACCCTCACTTCAAGCATCTTCTCAACTACCGCCTTCACGCCAAGGACACAACCCGCTTTCCAGAAACCGCGTGCAGTCTCCCCACCACTTCCACCGTG
ATGGGATATAACAAATCGCTCCGTTACAGCCGTCATGCTGGTACTACTTGTGTAATTGATAACAAACACTTGTACAGTTTAGGTTCGGTTCTTGACGATATTCACAAAAAGGACAGGCGTATATCGGAAGCTAAATATGCACCTTTGAAAGATCTCGCTAATCAATACATGGTGACCGAGGACCCTTTCCGCGGACCAGGAAAGAATGTTCGCATCACGCTGTTTAAAGAGATTCGTAGGGTTCAGCCCGACACAATGAAACTTATCTGCAACTGGAGCGGTAAAGAGTTCCTTCGCGAAACTTGGACACGTTTTATCTCGGAAGAGTTTCCCATCACCACAGATCAGGAGATTATGGATTTGTGGTTCGAGCTTCAGCTTCGCCCCATGCAACCCAACCGTTGTTACAGATTCACCATGCAATACGCGCTCGGCGCCCATCCAGATTACGTCGCTCACGACGTGATCCGTCAGCAAGATCCTTACTACGTAGGACCCAA
GCGCCAGTCCTCCGACAGACTGAGTCGCCCGGGTACCCGTGTATCCAATAAATCCTCTTGCTGTTGCATCCGACTTGTGGTCTCGCTGTTCCTTGGGAGGGTCTCCTCAGAGTGATTGACTACCCGTCTCGGGGGTCTTTCATTTGGGGGCTCGTCCGGGATCTGGAGACCCTTGCCCAGGGACCACCGACCCACCACCGGGAGGTAAGCTGGCCAGCAATTGATCTGTGTCTGTCCATTGTCCCGTGTTTTTGATTGATTTTATGCGCCTGCGTCTGAACTAGTTGGCCGACTAGCTCTGTATCTGGCGGACCCGTGGTGGAACTGACGAGTTCGAGACACCCGGCCGCAACCCTGGGAGACGTCCCAGGGACTTCGGGGGCCATTTTTGTGGCCCGGCCAGAGTCCAACCATCCCGATCGTTTTGGACTCTTTGGTGCACCCCCCTTAGAAGAGGGGTATGTGATTCTGGTAGGGGACGGAAGGCTAAAACGGTTTCC
GGCACTTAAGATGTCTCTCAGAAGTTTGTTGATTACAACTGAGGCGGTTGGAGAGACCACTCAAACGAGTGATCATCAAACATCATTTAGCACAAGAACGTATAACGAAATCAATGATAGACCTTCACTGAGAATAGAAAAGGATGGAGAAAAAGCATACTGTTTTAAAAATCTAGATCCAGTAAGATATGATACACGAATGGGAGAGTACCCGTTTGATTACGGTGGACAATCAACAGAAAATAATCAATTACAATTTGATCTTTTCACAAAGGATCTCAAAGCAGACACTGATATTGATTTATCTGATGATGTGAAAGATGATTTGAAACGGCAAATTATGGAATACTATCAACAAGGATACCGCGCAATTTTTTTAGTTAGACCTCAAAATCAAGAACAACATTATATAGCCAGTTATAGTTCAACTAATTTAAACTTCACATCACAGCCAAGTATCGGTGTTAACCTATCTATTTTAAATAAAATTCAAGAGAATA
TTATTTTGCGACTTCTACGATGTTTTTAGCGATTGCATCTTTCAAATCATAGATCTGATTGAGATACCCAATGATCAGAGGGTTATTCTTCTCAAATTCGCGAACTTTCGCATAAGCGCGGTCCGTTGCTTCCTTAACGAGTTTGGATACCACACCTTCAAGTGTACGCTGTTTGGCGTCTTTCAAGTCACAACGAGAATCACGAACTAACAGCAGGAATTCACCGATATCGCTACGTTGGCCGTTATGTCCACACAGATCGTCAGTCAGTGGCTTAGTGATTGGGTTAGATGACAGACGGTTGATCCAACGCTCATTCACAGTCACACCGAAGTGATCCATAGTGACTTTGCCCATCTGATCCACAACATAATCGGTAACCATGAACTCGTTAAACTGCTCGATATCCTTGTTTTTATCTGCCCGTGCCCAGTGCTGGGACTTGAAGACATAAACAGTTTTACCTTCCAGTTTAGACCAAGTTTTAATGATTCGATCAT
GTAATCTTACCACTGTGTGTGTGCGTGTGTGTGTGTCGAGTCGTGTTGTCCGCACATTTGAGTCGTGCTGTCCGCACATATTTTATCTTTTGGGTACAGTGTGTTAGATTTCCCGAGGCATGGCTTTCCAAGGTACCAGTAGGACTTTAACTCAACAGTCCTCAGCGGCTACGTCTGACGATCTTCAAAAGATATTATTTAGCCCTGAAGCCATTAAGAAAATGGCTACTGAGTGTGACCTAGGCCGGCATCATTGGATGCGCGCTGATAATGCTATTTCAGTCCGGCCCCTCGTTCCCGAAGTAACCCACGGTCGTATTGCTTCCTTCTTTAAGTCTGGATATGATGTTGGTGAATTATGCTCAAAAGGATACATGAGTGTCCCTCAAGTGTTATGTGCTGTTACTCGAACAGTTTCCACTGATGCTGAAGGGTCTTTGAGAATTTACTTAGCTGATCTGGGCGACAAGGAGTTATCTCCCATAGATGGGCAATGCGTT
ATTAAAAAACAGCACATTACGTTATCAGCGAGTATGTCCAAGGCAAGCAAACTAAAGAAAACTAAGGAAAAATCAAAAACTGATGAACTGATCAATGAAAATGAGTTACTAGAGACAGAACAAGAACGTAAAGAAAGTAAAAGTCCGCGCGAAAAGAAAAGAAGTAACATCAAACCAGAATCAGAAACCGATTCCTCTGAGGAAGACGAACCTACCGATAATGCGAAATCGTCTAAGAAAAATGGAACGAGATCAACTGATGCCCCAATGGCCTCAAGTTCTGGATTTAGCAATAGAAAGAAGACAGAGGCAGATCGTAACGAATCTAATGATGTATCAACGTCAGTTGGAAAGAGACAGACGTCAACTGGTACGACAACAAAGCATATCGAGACGCTCCTCCGTTTAGTCGACATCACTGGTACTGAAGAATCATCTGCGATAACACAAGAGCAGTTAACTCGTGTATTAAAGCTACTTTCTGAGGTTAAGACTGATAA
AAGAATAACTCACAATTCGGTGGAATAGTTGCTAGAAAATAAATTATCACATTATTAATGAAAAAATAATGGTCTATAGACTCGAAGCTTGAACATCTCTGTCGTCTAATGTTGAACACAACTGCTGGTATCGATACCGTTGCTGTGTTTACTAATTGAAATATACAGAGATCCACAGCACAAAACGTTGGAGCTCTCCCGATGCCAGTGGTACTGTAGACAACTATTGGACCCGGCGGACTTATCAAGCCAAGTTTAATGTAATACTGGTGCCTTTCATTTACTACTATCATGAAATTGATAAGCGTCAATATGTCAGTAACACTTTCTTTTGGCCAGCTCAGGTATTTGAAACAATGAACAGTTCTTGATCGCATGATTTTAGTATTAAATAAATTCATAACTATTTCAACATAATCACTTTGCAAAGCGATACTTGTTACGGTGACCGTAAATCCTTCCAATTCGGAATAGTCACTTACAGTGGACACTGCAGGTAC
ACGAAGACAAACAAACCATTATTATCATTAAAAGGCTCAGGAGAAACTTTAACAGTAATCAAAATGTCTGTTACAGTCAAGAGAATCATTGACAACACAGTCATAGTTCCAAAACTTCCTGCAAATGAGGATCCAGTGGAATACCCGGCAGATTACTTCAGAAAATCAAAGGAGATTCCTCTTTACATCAATACTACAAAAAGTTTGTCAGATCTAAGAGGATATGTCTACCAAGGCCTCAAATCCGGAAATGTATCAATCATACATGTCAACAGCTACTTGTATGGAGCATTAAAGGACATCCGGGGTAAGTTGGATAAAGATTGGTCAAGTTTCGGAATAAACATCGGGAAAGCAGGGGATACAATCGGAATATTTGACCTTGTATCCTTGAAAGCCCTGGACGGCGTACTTCCAGATGGAGTATCGGATGCTTCCAGAACCAGCGCAGATGACAAATGGTTGCCTTTGTATCTACTTGGCTTATACAGAGTGGGCAG
GGCACTTAATGGCTAAGTTAATTATAATCAACAGTGAGAAAGGCGAGAAAGTAGAAACACATGAAGACATTTTTAAATTATCAAATTTACAACAACGTGAAATATACGCAATTACAAATGAGAGGACTAAATCGATTCTGCTGAATCAGACATTTTATACTATCTTAGATATTGAAAATGAGCCAAAAGATAAAGTTGCTTTTGATAGCTATAATAGTCTATTCCCTACATCAATTTTTTCATATAGCAGGCAAGACCGCCTATTCGGTACTTGTAATCATGTTTTGGATAATAACATTCATTATTCTTTTGCTCTCTTTGATTCTATGGTTGATAATCTTTCAACCTACCTTCCAAATGATTGGAATATTATTAAGATATCTGATTCAATTGATTACCCCATAGGCAATGATTTGTTATTCTACGTATTTGATAATTTAGTACATATGACTATAGACCAATTTGTCAATTCTGAGGAGAAACAAATGAATACTGTACCA
GGAAAACAAAACAACACAGAAACACTCGCAACTTAACTGCCCATATAAGGAGAATAACCGCACCCCGCACTATAATCCCATATGGCCAGAGTACGAGCGTCGTTGGAGAAGATCCGGGACCCATCTGTACAAACAGCTATCTCTGAAGCTGCTTACGCACATGTACGCCCTGTTCTAAAAGAAGCCCTCGTTAATTGCCCCTATGCTCTCAATGATGCCGAAGCGGACTGCCTTGAAAACTTCGGTATTACTGTAAATCCGTACGCCACCCAAACTCACACACACGCCGCTTGTAAAGCGATAGAGAATAGGATGTTAGAAATAGTAGGTAAACATCTCCCAAAAGAACGCTGCACAATGCTTTTCCTGAAACGCAGCAAGCTAAGATACCTTAGACGTGCCGCAGCCTTGAAAGATGACTTCATCAACCAGGACATTGAACCTAAGGACCTTTTTCGTTACGATCGGGATACTATACGAACCCGCCTTAAGGATATTAC
GTATTCTGTGGTGTTTGTTTTTGGCCTAGGTCAAGGATTAGATACCACGGTTTCGCAATTCCTGCAACTTTCGCTTTGCGACGCGGGGCCCCTTTGCTGTCTTGTATCATTTCGTTCGCGACGATATCAAGATGGCTCAATCTAACATTTATTCTGACATGATTGACAGATACGTTAACGATGAGACTGTGGTGCAGAATCTGTTTATGACAGCTTCTTCTACTACAAAATCGTTGTTACATGATGTCATCGCTGACCGTGCAGCTAACCATTTAAAAAGTTTGGAAAAGAAACAAAAACAAAAAGAGTTAGTTGATGTGAGGCGTGTGTTAAGTTCCGAGTCATTAAACGCATTGTGTGCATTGTATCCTGAGTTTCATGTTATCACTAGTAACTGTGAGCGTGGGAGTCATACAATGGCGGCTGTTTGTCGAACGTTGGAGACTCTGTATATAAAAAGTCTGTTGCCTGTAAAACATACAGTTGTGTGGGATGTTGGT
AAATAGAGTCCACCCTTCCTCCCCTCCCTTCCATCCACTTCCCAACCAATTAAACTACAAAACTACCGTAAATCGAACCCAATTACACCCAAAACTACCATACAAAAGAACCAAAACTACTAAACTGGTTCATGCTTTTACTAGTTTTAAATTCAAAATAAAAAGCCCTCAAAATGAGGACTCTTTTAATTTCTATTTCTGATTATGTAGAAATTCATGAATGGTATACCATATTCTAGCATGCTCATAACCAACAACCGCTTCACAAATTTCCTGAGCTGTGGTGTTTCTCATTGCGCCACTCTCATACGCAAGGTCATATAACTTATTCATTTTAGTGAAGATTCCATCTAAACGCTCTTGATAGCTCTTAGCATTGAAATAAGATAGATGTTTGGTGTCAAAATAAATAAGTGAACTAATCTCTTTCTGTATCACTTTAGGAATAAAGTTATTATCAACCAACATTTTGTATTTAATATGTGTGTCTAAGTTTTCAA
TGCTGTGGGGAGGTGACTGTTTTGACACATGCCAAAAGAGGGCGGGATAGGCTAGAGCCCCTATAGCACTAGGACTCCAGCCAGACAGGCAGTGTGAGGGCGTTTGGAAAATATCGATCAGGATTGAGCAAGGACTGCAAAATATTGATCGTTAATTGGCACAGAATGAGCGCTAAACCATCCAGCGGCTAGCCCATACAACCCTTCCGATGATCTCCAGGTCCGACAGCTTTGCCTTTGGGACAATCATTTCGGTATAGGCCTTGTTTTCGCTGATGATCGACACCGACCCGTCAAAGCGCCTTTGCAGGCGCTTTGCATAGAGATGGTCATCCAGGCGAACGACGTAGACTGCCGCGTCTTGGACCGTTGACTTGGTGTGATCCACAAGCACTGTATCGCCATCGCACAGCAGAGGCTCCATAGAGTCACCGCCAATGCGGATCGCTGAGATACTGGAGGGGTCCAAGCCCTTTTTTCGCAGGCTGTACCGGGTGAAT
GGCGGTGGCATTTTTGTAATAAGAATGGGTACTCTAGTTGGAGTACTCCAGTTGAGCCCTCTCAAACTTGCTCATTCTATTGGAGTATTAGAGTACCATATATACTACTTGTGTTTATCTTGGTTTTGGTACACGTGGCGGCCATCCGTATAATATTACCGGATGGCCGCGCGGAGTATGCTATGTGTCCGTACTCTACAGCTGGTGCGCATTACTCCGCTCCCCTCTCTCCTGGTGTCTTTGCCACCTGGCGCTCTCTCCGCCCTCGATTTATCTTTCCTTTCGTTGATTGGCGTCTCTTTATTGACCAGCCTTTAATTTAAATTAAAGTTTAGTCCTTTTATGTCGGCGCGATATCAATTCAATTTTGAATTATTGATTCGCGATTCCTGTTTATGGCCCCCATTGTACTACATGGTCGACGTGGACGATTTGAGACCATGCTGCTGAGTCAGGTTACGTTCTATTGCTAATTAGCCTTTTCTATATATTGGGGCCGG
GCCAATTAAACCTAATTATCAAAAGCCAATTAAACCTAATAAGTGGAAGCCAATTAAGTAGAAGCCAATTAAACCTAATAAGTAGAAGCCAATTAAACCTAATTATAAAAAGCCAATTAAACCTAATAAGTGGAAGCCAATTAAGTAGAAGCCAATTAAACCTAATAAGTGGAAGCCAATTAAGTAGAAGCCAATTAAACCTAATAAGTGGAAGCCAATTAAGTAGAAGCCAATTAAACCTGTAAATGGATACTTTTTTCATTCAATCTTTTAAGTCTAATTATTAGTGCTGATTTCACTAGCGAAATATCGTTGTCAGAAACGAGGTCTCGAAGCAATACCAACACTTTCACAGAAGAACAAGTTGGAGATGATTCACCACCCCAATATTCTGCTGCTCTTGCTAAAATGCCAATCACTGCACATGATTCCCTAATGTAATTTTCTTTTTTTAACATGGAATTAATCATAATTTTTGATTGTTCAAATCCAATTTTAGA
GACACACAAAAACAAGAGATGATGATTTTGTGTATCATATAAATAAAGAAGAATATTAACATTGACATTGAGACTTGTCAGTCTGTTAATATTCTTGAAAAGATGGATTTACATAGCTTGTTAGAGTTGGGTACAAAACCCACTGCCCCTCATGTTCGTAATAAGAAGGTGATATTATTTGACACAAATCATCAGGTTAGTATCTGTAATCAGATAATAGATGCAATAAACTCAGGGATTGATCTTGGAGATCTTCTAGAAGGGGGTTTGCTGACGTTGTGTGTTGAACATTACTATAATTCCGATAAAGATAAATTCAACACAAGTCCTATCGCAAAATACTTGCGTGATGCGGGCTATGAGTTTGATGTCGTCAAGAATGCAGATGCAACCCGCTTTCTGGATGTGATTCCTAACGAACCTCATTACAGTCCTTTAATTTTGGCCCTTAAGACATTGGAAAGTACTGAATCTCAGAGGGGGAGAATTGGGCTCTTTTT
GGAAAGAGAGTGTTGACCAAGGGTGACTCCCCTAGGTCACCCTTGATTGGTGCCTACCACATAGGCCACTTCCAAAACCAATATTCAACACTGCTAACTGATTTTGACCAAGCTTTCAGATAATTGCAACCAGAGTACTACAAACAACTAACATCAAACGTTCAAATGGATTTCTCAAAGGAAAATACACAGATCAGATACCTTAACTCCCTTCTCGTTCCAGAGACCGGGTCCACATCCATTCCAGATGACACTCTTGACAGACATTGTCTGAAAACAGAGACCACAACAGAAAATCTAGTGGCAGCTCTGGGAGGGAGCGGACTAATCGTTCTCTTTCCAAACTCACCATCAGGCCTACTGGGGGCACATTACACCAAAACCCCCCAAGGGTCTCTAATTTTTGACAAGGCCATCACAACATCCCAAGACCTCAAGAAAGCGTACAACTATGCCAGACTTGTCAGCCGCATTGTGCAGGTGCGGAGCTCAACGCTCCC
CGAGTGTTACGAGGTAACGAGTGTTACGAGTAATTTCGTAAAGGTTACCTCATCTCCAGTGTTAACGAGTGTTACGAGGTAACGAGTGTTACGAGAAATCTCAAATGTTACCTCTAGAGTTAACGAGTGTTACGAGGTAACGAGTGTTACGAGGTAACGAGTGTTACGAGTAATTTCGTAAAGGTTACCTCCTCTCCAGTGTTAACGAGTGTTACGAGAAATCTCAAATGTTACCTCTAGAGGTAACGAGTGTTACGAGGTAACGAGTGTTACGAGTAATTTCGTAAAGGTTACCGCATCTCCAGTGTTAACGAGTGTTACGAGAAATCTCAAATGTTACCTCTAGAGTTAACGAGTGTTACGAGTTAACGAGTGTTACGAGGTAACGAGTGTTACGAGGTAACGAGTGTTACGAGGTAACGAGTGTTACGAGGTAACGAGTGTTACGAGGTAACGAGTGTTACGAGGTAACGAGTGTTACGAGTAATTTCGTAAAGGTT
GGAATTTTCGATTCTTAAGACGAGCTTGCTCCGATAGAGTCGGAAATGGCGGAACTTGTTTGTGATGCACTGGCTACCTTAACCCGCAACACATATGGTGACAACGATGAATCAGCTAAATTTTGCAGAATGTTTCGAACTATGATAAGAGATTCTGGTCTATACGGCAATATTGAAAACTGGAGAGCCGCATTCTACAGAGAGCGATTGCCAAAAAGAATGTCACACTCAACTGTATCAATTCAATTAGATAATTTAGAACGCGAGGTGCTAAAAATTAGAGCTGAAGGATTTTGTCAGGGATATACTAGAAAGGAGAGAACTTTGAATGCATTTGATTTGAGTGATGATGGCAAAGGAAATACAATAATTAAACCAACAACACATCTTTCTAGCATTATTCTGCAAAATTCATATAATTCGGCTTTTAAGCTTCCAAAAATTCCAGATGGACTACTTGAAAAAACTAGATATGAATTGGAGGAAGAAAAGAAAAATAA
GGCACTTAAGATGTCTCTCAGAAGTTTGTTGATTACAACTGAGGCGGTTGGAGAGACCACTCAAACGAGTGATCATCAAACATCATTTAGCACAAGAACGTATAACGAAATCAATGATAGACCTTCACTGAGAATAGAAAAGGATGGAGAAAAAGCATACTGTTTTAAAAATCTAGATCCAGTAAGATATGATACACGAATGGGAGAGTACCCGTTTGATTACGGTGGACAATCAACAGAAAATAATCAATTACAATTTGATCTTTTCACAAAGGATCTCAAAGCAGACACTGATATTGATTTATCTGATGATGTGAAAGATGATTTGAAACGGCAAATTATGGAATACTATCAACAAGGATACCGCGCAATTTTTTTAGTTAGACCTCAAAATCAAGAACAACATTATATAGCCAGTTATAGTTCAACTAATTTAAACTTCACATCACAGCCAAGTATCGGTGTTAACCTATCTATTTTAAATAAAATTCAAGAGAATA
TTTGTCTTTCATCTCAGTCTCATTGTTGAAGCTCACATATCTTTATCTCTTCTCGATATCTCTTCTTCAATCTCTCTATTTGTCGTGACAAAGCAAAGTTTACAGTTTTCTTATAATTGGTTAAAAACTGGTTACAATGGGGTGGACTTGCCCTGTTCAGGGGTGTATGTATTCCCGCTCCACTTGGAGCAATCGTGGCCTCAAGGAGGATGGTCTATCCTCCACCATGCGTTGTCCTGGTGCCATGTGTGGCGCCATGCTCGTCAGGTCGGAGCCCGTTCAAGCTCCAAAGGCTACTGTGGTGCCTCAAACCCCGGTTACTGCTGTCCGCCCCAAGAGGACAGTGGTTAGTGCGACACCCCTGCGTAAGCAGGATTGTGTCGTAGTGGTGGAGGTGGGGTTCCCAGCCCTACTCTCCCTGGAATACCCTGCACTTGCAGGAAGAGCTCGCCACACTGGCGAGTTTGACTCCGCGCTGCTCGCGCGAAAGCCCTCCAATG
GAAATAGTATTCGTGTGATTACACAAAGTACTAATTAACTTAGCTTTAAGGCTTTCTGGTGTGTTGCCAGTTTGCCTGCCCGGTTGCCACTGTGTTCAGTGTCGACCTTATTATACCAGCATTCACCGCCATAGCATTACTAGAAACAGCACGACGAGTACACTAAACTAATCTGCCTGCTTTACTTTGCGTTCTCCTTTTCGTCCCGGAGAGCGCGCCCCTTGCCCGCCGTTGTGGGTTGTTAGTGCTCTCGCTATATAACCCCCTCTTGTTGTGATTTAGTAGTTTGTATTTTAGCTATTATGGATTCTCAGCAAAACCTAGTTTCGTTTAACGTAGATTTTACTGAAAAGAAAATAAAAGATACGTTTAGAGTAGTTAAGAGGCATATTAGTAATAAATATAATAAATCCTTTAAGAAGAGACTGTTTTTGTGCAGTTGCGATTTAAATGTCTCAATTGCCGCAAACTCAGTGTCGACTGCTCAGGGATGTGGTGTG
AAATAACAAATCTCAACACAACATATACAAAACAAACGAATCTCAAGCAATCAAGCATTCTACTTCTATTGCAGCAATTTAAATCATTTCTTTTAAAGCAAAAGCAATTTTCTGAAAATTTTCACCATTTACGAACGATAGCAATGGCACTCATCTTTGGCACAGTCAACGCTAACATCCTGAAGGAAGTGTTCGGTGGAGCTCGTATGGCTTGCGTTACCAGCGCACATATGGCTGGAGCGAATGGAAGCATTTTGAAGAAGGCAGAAGAGACCTCTCGTGCAATCATGCACAAACCAGTGATCTTCGGAGAAGACTACATTACCGAGGCAGACTTGCCTTACACACCACTCCATTTAGAGGTCGATGCTGAAATGGAGCGGATGTATTATCTTGGTCGTCGCGCGCTCACCCATGGCAAGAGACGCAAAGTTTCTGTGAATAACAAGAGGAACAGGAGAAGGAAAGTGGCCAAAACGTACGTGGGGCGTGATTCCATT
CTTTTCAGCAACGGCGGTATTGAGTAATCTCTTAAGATTATTTAATACGTGTTCTTACATTTAAATTCAAATAGTTAAGATTTAATTAGGATTAATTACCGATATTGTAATCTTCTATTATTTTATCGGTTTGAATCTCCCTTACACATATGATTATGTAGCGTGCTTATTAGTAGTAGATACATCTAAATTCTACAACGACCTAATAAGTTTTGATTATATAAGATAGGATGTGAAGGCTCCGATTTGTGAATAGGTTTTTATATTCGAAGTAGGTAGTATTGCGCATACTATTAATTCCACAATACGTGGTCTTCGTCTTAGCAAATTTACCTTTCGTCCCTATGGAAATGGCTCTTCGGACCTGAGTACAGTGGGACAACCCCAACGATGATGACGACCCAAACAAACCAACTATTTAATAGATCTCTTAACGACGAACTTGGCAACCGCACGGACACGATTACTTTGCATCCATGGAATGTTTCTGAGTATGTTAC
GGGTATTTATAGAGATCAGTATGAACTGTGTCGCTAGGATCAAGCGGTGGTTCACACCTGACTTCACCCCTGGCGAGGGCGTGAAGTCTAGAGCTCAACTGGAAAGAGAGCTGGATCCCACCTGGGCGCTTCTCGTGTGCCAAGAACGAGCGCGTCGTGATGCTGACAGTATTGCTAATGAGTGGTACGAGGGCAGCATGGAGTGCAACCTCCTTATCCCTCGGCCCACAACCGAGGATGTATTTGGCCCCTCCATCGCCCCTGAGCCTGTGGCTCTAGTGGAGGAAACTACCCGTTCCCGCGCGCCGTGCGTGGATGTCCCTGCCGAGGAGTCCTGTAAGTCAGCGGAGATTGATCCTGTTGATCTCGCCAAGTTCGACTCCCTCCATCGTCGCCTGTTGGCTGAAGCCAACCCTTGCAGGGAAATGGTTCTGTGGGTGCCTCCTGGCCTACCAGCAGAGCGCGACGTCCTGCCCAGGGCACGTGGGGTGATAATGATC
GATAAAAAGAAAAATTCCATGAGCACAGAGGTGACAAAAGAAGAACAAATTAAGTTGGATTTTGAAAAAATATATTATTTAATTTAGTTTGTCGAGTCGCCTGAAGAGTAGTGCCTCAGGGCCACGAAACGCTGGTCGTAGCGGCGGAACAAACTGTGGTAACAAAGACTTTAAACTAGCAACAACATCTAACAACAATCGAACACAATGCAGAAAAGACAACAGCAGGAGAGAGAGAGTCAGGGTGAAAGGAGGTTGGCTAGGCACATTGAGTCTAGTATGGAGGTTATTCGTGGTGATTTTTCTTCAAGCAAAACGGATCATGATTACACAATGCGGCTTGAGAATTCAATGTCCAGATTCAGTAAGCGTAGGATAGACAATCTCTTTGCTATCATACTACCTGCTGGGACCGGGAAAACGTATCTAGCCAAAAAGTATGGCTTCATCGATGTGGATAAGTGTGTGACATACAATGAACATGTCCTACTTTACCATGA
GATATTTCGCACTCCTAGTGAATCTTCCTAGTATATCCGTTGAAAAAACGAGAGTGCAACAACAAAAACTACAGAGTTCTTTTTTTTTAAAAAAAAAAAAAAATCAAAGAGACATGGCCGGAGTACTTTATGATGAGGAGTACGTTCCCCAGGAACCGGATTACTTGTATTGCCCGTACGAGTGGGAGGGTGAAGATCCTACCCAATGCGATGCAAATGTTCCGTCCGTCAGCTACCTTGTGGAGGCTGTAAAAAAATCCTTTACTGAGGGTAACCACGATATGCTGATTTCTTGCGAGTCGTACCACGCCGAGTGTTGCGAGGGTCCCTTGATGAACAAGGGTTTGACCCTCTCGACTTACTTTATGAGTTATCCGGGCATTTCATTACCTGCGTTCGGCGGTGGTGTGATTCATGTCACTTCAGCTCGCGTCTGCATGCAAGCTTTTTATGCCGTGACCCCAGGAAGGTGTAGTTGTTCGTGTGGTACGCAATTCATC
ACCGGTGGCGAGCGGATTTTTTGGGGTTTTGTGTGGGCCCCACACACAAAACAGATCTGGAAAACGTGAGTGGGCCGAATGAGTGGGCCGTTATATTGGGCTTTTATATCAAAATCGCATATTATTTATCAAGTCCATTATTATTCATTTAAGAAAAATTACATTATACATAGTCCGTATAAATACACATTTATACGGTTACATGCTTGTATACACGATATTCGTCGTTTACTTGGATGTCTATTACTGGAGCCTCTTGTTGCATCATCATATCTATGATTTCAACCATGTCTTCTGCTTTGATCTCTTCTATTGTTGAATCTTTATACATGATCCTTAGTAAGTTCTTGATACCTTCCTCTAAAGCATTGAAATTGAATGGTGGTATGATGCCATTATGTCCGTATGGGATGGAGAATTTGTGCCTAACTAGAGCAGGTGATCTAGTTGAATACATCTCTAGCTCAACTGTGATTTGTATTTCTGAGCTGAGCCTGACT
CGAAACAAGCTTAGGAGGAATCCAGTTTCGCAGCTTCTCTAGCTCAACTTGCTTGTTTCCGCTCGCAACAGCCATCCACACTCGTTATTAGTGTATGTTTGTTGCGACTCTTAGTGGAAGGGTTATCGTTCAATCGAGCGATAAAATCTACTCAGGGTTCGTGCAGTACGCCTCTTTCGGCTTACACTCCCTCTTCCACGCAGCGCGCTCGGATTACCACTATGGGCCCGAAGAAACTCAGCTTTTCTGTGTTTCTTTGGCTTATGTGTTTCCTCTCCTTCTCACAGGGGAATCACACGGGCATGGCAACGGGATCCGACTTCCCATCTCCTACTACCCTGATCTACTCAGGTGGGGTGTGGCCCTTGGTTACCCCCCACAGCTCACCCGTAGCAGGAGAAAAGTGCACATTGACTTGTGCACCATGTCCAGTCAGGTCCATTACAGAGCCGAGTTACAAAGAATTACTACAACAGCTCTGGGTGAAAGCCTGGTTAGAT
GGCATTTTGTTCATCACAAATCACGATGGAAGGAACTAGTGAAAGTCCAGTGTTAGATGAATTCGAAGTCAACAACAATGACTATGATAATGATTTTATTTCTAGATTTTCACAAAATCCGTTAAATGCTTTTTCTTTATTTACAGATGGGAACTTACAGGAATATTTTATGAACAATTCGTTAGAGAAGATAGTCATACACGTTGTGTTAATAGTTATTTCATTATGTGGGATAAAAGCCCAAACATCAAAGATAATCTATGTTGTCAGATTACTGTTTTGGAAAATATATAATGTGATTAACAATCTAGTAAATAAAGTGATAAATAGAGAGAAGATTATTAATCATCAAGTAGTTGATAATAGATTTAGAGAGTTTGAAGAACGTTTTAGACTTTTATTACTTCAGCATGATAAAAACATTGCTAAACAGGATGATATAGTACAGTATAATAAGTTGGATAATTTCGCTGAATCCATAAAGAGTGAATTCAACTTAA
ACCGGATGGCCGCGCGATTTTCCCCCCCCCCTCACGTGGCGCTCTGGTGGCCGCCCGATCCCCTTCTCCCCCGCTCCCGTGGTGGCCCCCTTGCTCGCGCGATGTTCTCCTTTAATTTAAATTAAAGGATTTAACTTTCGTCTGACCAATTATAGTGCGCCTGAGGAGCTTAGATAACTGTGTTAAGACTTGGTCCCTAAGTTTTATGACCCCTATAAAACTAAAGCAAGCGTGAAGTCAGTCTTTAATTCGAAATGCCTAAGCGGGATCCCTCATGGCGCCAGATGGCGGGAACCTCAAAGGTAAGCCGCTCTTCCAATTTCTCTCCTCGTGGAGGTATAGGCCCAAAGTTCAACAAGGCCTCTGAATGGGTTAACAGGCCCATGTATAGGAAGCCCAGGATATATCGGACGATCAGAACGCCTGATGTTCCTAGAGGCTGTGAAGGGCCCTGTAAGGTCCAGTCCTACGAGCAACGTCACGATATCTCCCATGTTGGG
AAGTTTTTTGAGTCTGAGATACTGTTACCCATTGCGACCCTGAGAACGAGTTCAACAGAATCTCACGCCCAAAAAACAACGATGTCTGCCCACCTGACCAATTTAGCCCTTCTGAAAAAACGAATCCAAAGACGAAACAACACCGAGCAAGCGAAAGATGAACCAAAAGAAAGCCCGCCGATCCACCCGATCGAAAAGCCTCTCGAATCATCCGTCACTTCTGAGTCTTCTAATTCGAAAAAACGCTACGCACGTCCATCTAACAAAGCTTCTCCTCAACCTAACTCTTCCGAATCATCTAATGAGACTAAACTGCTTCACAATTTGATTTCTTCTGCTTCAAATTCCTCCGTGGTGATGAAACCTAATTCAGACGTACTCAACCTGTCTAAAACTCAAACTATCCTTCCTTCTTTAGTTGTGAATGCCACTTGCCAGTTACGAATGAAAAATCTCGATAATTGGAAAGGTTTTGTCCTCTGTCATCCTAGTTCTCCGCA
GTGATTGGTTGGATGGCTTCCAAGCCATTCTACCCAATAGAGTTCAACCCAAGGGTTGAGCTTCAAGTGCTCCGATCGGCCCACCTCAGGGTGGGTGGTCGTGAGCAAATGTTTGAAACCATCAATGATCTTAACGATCATGTTAGGGGTGTGGTGGCCGGACTGTGGTGTAAGCATTTGCACCGTAGTTTGGCTACCGCCCCCACATTCACAGAGGAGGGCTTACTGGACTCTTTCCTCTCAAAGCCACCTGTTGATATCAATCCTGACACAACGTTCCGTGAGCTGTTTGGTGTTGACCCCCACGAACAATTCCCGTTGTCCATTCACGATTTGGCAAAGTTACAGGGTGAGCTTGTGGATGCGGCACGTAACCCAGGCCATGTGTTGCGTCGTCATTACTCCACCGATTCGCTCACCGCCCTAATTAATAAAATCACAAAATATGTCCCTGTGCATGCCACACTTCAAGAAATGCAAGCACGCAGAGCTTTCGAGCG
TTGAAAGCCGGGGGTGGGAGATCCGGATTGCCAGTCTGCTCGATATCGCAGGCTGGGTCCGTGACTACCCACTCCCCCTTTCAACGTGAAGGCTACGATAGTGCCAGGGCGGGTACTGCCGTAAGTGCCACCCCAAAATAACAACAGACCCCCCCCCCCCCCCCCCCCCCCCCCCCCCCCCCCCCCCCCCCCCCCCCCCCCCCCCCCCCCCCCCCCCCCCCCCCCCCCCCCCCCCCCCCCCCCCCCCCCCCCCCCCCCCCCCCTCTCCCTCCCCCCCCCCTAACGTTACTGGCCGAAGCCGCTTGGAATAAGGCCGGTGTGCGTTTGTCTATATGTTATTTTCCACCATATTGCCGTCTTTTGGCAATGTGAGGGCCCGGAAACCTGGCCCTGTCTTCTTGACGAGCATTCCTAGGGGTCTTTCCCCTCTCGCCAAAGGAATGCAAGGTCTGTTGAATGTCGTGAAGGAAGCAGTTCCTCTGGAAGCTTCTTGAAGACAA
TATTAAAATCAATACAGGTTTTGATAAAAGCGAACGTGGAGAAATCCAAACCTTTCTTTCTTTCCTCAATCTCTTCAATTGCGAACGAAATCCAAGCTTTGGTTTTGCTGAAACAAATACACAACGTATACTGAATTTGGCAAATTTCTCTCTCTCTCTCTGTCATTTTCTTTCTTCTGTCGGGACTTTCTTAGTCTTGACCCAACATGGGTCTCCCAGAATATGAGGCCGATAGTGAGGCTTTATTAAGTCAACTCACTATCGAATTCACACCCGGCATGACAGTTTCTTCATTGTTGGCACAAGTCACCACTAATGACTTTCACAGTGCCATTGAGTTTTTTGCTGCAGAAAAAGCAGTAGACATTGAGGGCGTTCATTACAATGCGTATATGCAACAAATTAGGAAAAACCCTAGTTTATTACGCATTTCCGTGGTAGCTTATGCTTTCCACGTTTCAGACATGGTAGCTGAGACCATGTCTTATGATGTTTATGAA
CCACATTCGTTCCAGCTACATTTTGGCGCCAACTCTTTGGCAGCAACACCAGAACGATAACGGTAAGTTTCAATCGGGCGCGGTCACATTATACTTAGTCATCTCTTGTGGTTGTTAACAACAATCTTGAAACAGATATACATGTAACCGCTTGCGTGCTGTACTTTCTTTATTCTTGGAAAGAATACAGACAGGACACATGGCTAGACCTGTTAAGGTATGTGAGCTAGCCCACCACTTAAATATACCTATTTGGGAAGTTTTGCTTCCTTGTAATTTTTGCACGGGGTTTCTAACATATCAGGAGTTGTTAGAATTTGACTATAAAGACTTTAATTTGCTGTGGAAAGACGGATTTGTCTTTGGTTGTTGTGCAGCTTGTGCCTATAGATCAGCATATCACGAGTTTACTAATTATCACCAAGAAATTGTCGTAGGCATCGAAATAGAAGGACGAGCAGCGGCTAATATTGCTGAGATAGTAGTCAGATGTCTCATTT
CCGAAGTAGGTGTGTGTGTTGCCGTTATGGCTAACAACACTACCAGCGCTCTTCACCCTCGTGGCTCTGGCCAGCGCTGTGTCTATGACACAGTGCTCCGGTTTGGGGACCCCGATGCACGTCGCAGGGGTTTCCAATTGGACGAGGTGTCACATAATAAGTTGTGTGACATTTTTGACAGCGGCCCGCTCCACTTCGCTTTTGGTGATCTTAAAGTGATGAAGGTGGCGGGTGGTGTGGTCACACCGCATAAAACAGTTGTCAAAACAGTCTATGTCTCAGGTGTTCAAGAGGGTAACGATTATGTCACTTTTGCCTTCACGCCTGGACCTAACGAGTGGCGCGAAGTTGATCCCCGCATCGACAAGCGCACAGCACTCGTCGGTGTCCTTGTGCAAGAACATAAAAAATTGGACTCAGACCTTAAGGAGTCGCGCCGTGAGTTGTCCCAGCTCAAGTTGGAGCACTCACTGTTGAGACATGACTATGAGCGCTTGGTC
ATCGGTGTCTCTCCATTTAACTCTATGTATCGGTGTATCGGTGTCTTATTTATATGTAGGAGAGTTACTAAAACCCTCAGGGGTCCTCAGCAATAATATTACCTGAGGACCCCGCGACCGGTGTACGCTTTTGCTTATGGACCCACCTTATCTTTAGTCGTTCAATGACATGCGCTCCTCAGCGCTTACATAATTCAAATTTGAATTATAAAGAGAGCTGCTACTTTCTTTATTGGCAGCCATGTGGGATCCATTGGTGAACGACTTTCCCAAATCGTTACATGGTTTCCGTTGTATGCTTGCCATTAAGTATTTACAATACATTCAGGCGAATTATCCCTCTAATTCTCTTGGTTACGTGTATTTAACAGAGTTAATACAGGTTTTACGTATACGGAAACATGCCAAAGCGGAATTACGATCACCGCCTTCTCTACCCCGATGTCGAATGTGCGGAGGAGGCTGATCTTCGACACCCCGCTTTCCTTACCTGCCACTGC
GTTATTTGTAGCCAAGGATGATCACCATTGTGGTTATTCCAACAGCCCACTTCTCATGGACCGATACCAACTTTTTAAACTCTGTCGATTACCGACTCACTTCACAACCTAAAATCAGAGATCGCTTCGCTGTTTATGCCCCTGGTTGGCTTAGACGTCAGTTGGACGAGTTCTCCGCCTCCCTTACCGCTTCTGAACTCCTTCAAGCCCTTCAAACAATTCCAATCCCTGTTAAAGCTCGATGCCTCCTTCTGCCTAAGCCCAAGCGCTTTGCACAGTGGCTACTTGACGTTCCCTCTGCTAATATTTGGCATATCCCAGTGACCACTCTTCGCGCGACTGTAGCGTCCAAGCATCCTTCCTCAGACGTCTATAACTACATTCCCGATCACGTACCACCGAACGCCGAATTCGATACCGTCACCCGTCGCGTTGCTGCCGGCCGTGATATCTATGTCCGATCGACCAAGGTTATTGGCGCTCCTCTCTGTCTAGCTGCC
ACCGATGGCCAAAAAAAAATTTATGCCGGGCCCACCTGGCAGCTTTTGTCTGCCACTAGACAATCCCGTCCAATCAGAATTCAGCCTCAAAGCTTAAATAAAATTGGCGCCCGCTTTAAATGCTTGGCCGCTACGTTTAGTGCGCTGTCCACTATGTGGGATCCGCTTTTGAACCCGTTTCCCCAGACCGTGCACGCCTTTCGTTGCATGCTTTCTGTAAAGTATTTACAGGCCGTTGAAGACACATACGCTCCTGATACTTTAGGCGCTGATTTAATTAGGGAGTTAATTGCAGTAATTAGGGCAAATAATTATGTCGAAGCGTGCAGCAGATATGATCATTTCATCAAGCGGGTCGAGGGTACGACGTCGGCTCAACTTCGACAGCCCTATGGCTCGCCGTGCTACTGCCCCCATTGTCCGTGCCACTCGAAAACAGCAGTGGTCGAGCCGCCCCATGTATCGCAAGCCAAGGTTGTACCGAATGTACAGAAGCCCTG
ATGTATACTCGTTACAGTTACAGCCCTACTTTGGGCAAAACCTATGTGTACGACAACAAATACTTTAAGAATTTAGGTGCTGTTATTAAAAATGCCAAACGCAAGAAGCATTTAGAGGAGCACGAACATGAAGAACGCAACTTGGATTCGCTCGACAAATACTTGGTGGCGGAAGATCCTTTTTTGGGACCTGGCAAAAATCAAAAACTAACTTTGTTTAAAGAGATTCGCAGCGTTAAGCCCGACACAATGAAGCTTGTAGTTAACTGGAGCGGTCGCGAATTTCTTCGCGAAACTTGGACTCGTTTCATGGAAGACAGTTTTCCCATTGTAAACGACCAAGAAATTATGGACGTGTTTCTGTCTGTTAATATGCGACCAACCAAACCGAACCGTTGTTACCGATTCTTAGCGCAACACGCTCTGCGTTGTGATCCCGACTATATTCCTCACGAAGTCATTCGTATTGTAGAACCTTCCTATGTAGGCAGTAACAACGA
GTAATACAAGTCAGGGTTGGCTTGACCGAACCAGAATGTCTGGTGCACCTTCCGTTCGTCCCGAAATGTGGGAACCAACTTCGAGTTCAATATCCGTGTATCTGACTCTCGACGCTTCAGGCGACCTTTTCCACCCGCTCCTGGAGAAGGATTCCCTTACGAAGATCGTCTTGAAGGAAGGTCTCGTCCGATTTGAACGCCCTTCGCAACTCACTCCTCGCTCAACCATTGCGATTGTCGCGACGTTTGGAAATTACGTCACGACGGTTGGACGTAACGTGCATTTGTATCTTTGTGTCGATAGGACGAGGCTTCAGGTTTCGCTCTTTCCTAGAGGGGATACAACTACACCAACGTCTCTGTGCGTCCCTTCGACATCCAGGCTGGTCATCCCTACCTCGCTGATCCTTCTGGAGCTAGGCGCGTCTATGCTGCCACGCTTCGCGACGGATCGCCGCCATTCTATCATAAGAAAGAGAAAGTCGTTCTCCCTCTTCCGT
CTATTGTACTTTTTGCTAAATCGCAAGAAGTATTTTTATTTCCTGGGTTGTTTCTAAAATAAAAGTTTATGCATTGCAAGTGTTTTTACCTTTATAAATTAGATATCATAAACGGAATTAATTAACATCGCTACATACGTAAGAGTTACGCTACTGCTTAATTAATTCCGTATCTAGACCACTCAATCTTTAACAAGTTAATCAACTTGCAATGCATCCAATAGCAAAAGTATAGTTAGTTTATATTGTACTTTTTGCATAGTAAATGTATCGTTTCTAAAGTTTTTCGCTTCATTACTAGGGGGCGAAAAAAAATAGACTTAACCAACATTTAATGAAAGGTTAAAAAATGGAAGCATATTGATTAAATGAATTAATTGTTAAGAAAGACAATTTCATCTCTGGCGAAGAAAATACCATAAAAACAAACATTGATATTTTGGATAAAAATCTAAATGGTTTAATTAGTAATCAACTTTACATTTTTGCAGGTAGACCAG
CGGGGGGGTGTTTGTGGCGGGGGGGTAAAATTTGGCCAGCTGCCAAGTAAGAGCAGACGGAGACGGGGTCCAGCACAGCAGACAGACACGGGGCACTGGGAAAGCACAGAACAACACACGGAGAGGACACACAGAGACCCGCACAGAGGCGACACCGTTCACACACACACACAGCAGCAGGGCCGCAGTGACACCGCGGCAAACAGAGAGAGGCAGACGGACAACGAAGAACGCCGAAGCAGTAGAAGAGAAGGGCGAGGGCTATCCGCGGCCCCGGCGACCCCCTTCCCCAGTCGCCGTCGTGCCGAGGCCGCGGAGGACGGCTGCCCGGGGTTGGCGGTCTGCCAAGAACACGCGGCCCTTCCCCCTCCCTCCACGCGAGCCGCGCACGGTGAAACACACACAGGCAGACACCACCGCCGTCCCCCTGTCGGCCCGTTCCGGGAGGCTGGAGGGGGGCCCGGGGGTCGCGGCGGGGGGCGTCAAAACACGCGCCGTCT
TTAAAAAACTGCACACGTCCACTCTCCACCATGGAAGACTATACACTGCGCGAAAGAGAACAAGAAATTTATAATAGGCAAGTTATCAAAAGACCCTTTGACCCCGATAGTTACCTCACCGCTGACCTCCATCTTTATCTCAAGAACGGGAAAACGTTGACGATCCACATCGAGCGGAACCTCTTCTTTAGCCATGAGTTCACTTGGGAAGAAATTTGTCGTGGCGCTTACCGCGAACATTATTTATCTAACTCTGGGCCTGGTAAATGCGATACTCAAGAATATATTGATGGTTTAGTTGCTGACAATGGTGGCCGTTCCACTCACAATTCATCCTACCTTGAACCTGTCGCTTTCCAACTTACTCTATTGGGCAACTTTGATTTGGGCAGCATTCACTTGAGGATTGGTGATTATCTAGGATTCCGCGACGGACAAAGATTCCCCTGCAAAGAAACGATTCACGGTAGACGCGATACTATTGGACCATTCATGCAAGG
CTGGGGCGGGGCTTAGTATTACCCCCGCCCCAGGTTCAGCGGAGTCATCACGTGAGACGCACATGACATTAAATGTTATAAGTAATTGCAAGTGGATCGTGGTCCCTACCACGCACTAAGAAGATGCTGCACTGAATATATGCTTTGCTTCGTTAGTAAGCAAAGGTAACGAATATAAATGACCCCACACTGCTTTATTCCATGTGCAGAGACTTTAAATGAATGGTTCAGATTTAATCTCACATATATATCTTCCAGTGGAAGCTTGCATATATTGTATAAATAATGATTTCCTATAAAACTAATGCCTGTTCGTCGCCTTCGTTTTGTTCGAGAGCTCCATGGCTGATACAGGCTACTACGCAGGTTATCAAGACGATGTCGATGTGGACGAGCAGAAGAGGCATCAAGCTTTGTATCTTATAGGAATCATTTTATTGGTTACGGTATGTCTAACTGTTTTATGGGTTTGTATTATGCTTGCGTGTTATGTTCCTGGG
ATTAATTCTCAACCAATATTCGTTAGCAACCAACACCAGCTCGCTTCGCTCGCGCACCTTCGGCGCTGGTGTTGGGCGCTTCGCGCTTGCTAACTTCATATTGGTTGAGAATTAATCCGTGTCTTTCCTGTGGAATGAGGAAGTAGTGTGGTATATAAGCAGAGGTTGCTTGGAGCAAAGCACAGACCGGTTACAGCAAAGTAACATGGCTCAGGCTCAAATTGATGAGCAGAGGAGACTGCAGGACCTGTATGTGCAGTTGAAGAAGGAGATTAACGACGGTGAAGGAGTTGCCTGGTTGTTCCAACAAAAGACCTACACCGACAAGGACAACAAACCAACCAAAGCAACACCGCCACTGAGGACAACCTCTTCTGACCTAAGGTTAGCTTTTGACTCTATTGAAGAGAATTTAACAGCTTCTAATGAACACTTAACTAACAATGAGATAAACTTTTGTAAACTAACCTTGGGGAAGACGTTGCTGTTAATTGATAAGC
GGATTTCACGTACAACGTAGGGTTGTCCTTACGCGTTGCGCGCAAGGTCAGACAGGACGGGCTTGTCTGGTTTCGGTTGATGCCACCTATTTCCACCGCCCAGTGGTACCACTCACTCTTACTGAAAAGTTTGTTCGTGAACCGGTTTAGGCAATCGTCATTGTTCGGGGGGAGGGTTCCGTTGATCCCCAACACGACGATTGACGGCTACATTACCACACACCAGCACCACACAACCCCGAACTTTCCGATGGAGCACGCGCTCCGCAACGCATTCCTCGCCGCGGTTATCGCCTCGCCGCGGGGAGGAACACTCTTGACCGCACCGACAAAGAAAGGGAAAGAGAAGAAGGCGCCACTCGCGACTTACCGGCGCTACCGTGCGAATATTCGTACGGAGTCAACCATCGCCGGTAATGTCGACGCGCGTGTGGCTGGCATCCAATACGAGATTGGAGCTCGCTACGAACGCGTAGGGGAGGCTTTCGCTCCCGTCCCCG
GGCAAAACCTCGCCATGGCTTATCCTAACGACGTCAGAAATGTTTGGGATGTGTACAATGTGTTCCGGGACGTGCCAAACCGTGAACATCTGATTCGAGATATCCGCAATGGACTGGTTACGGTCCGGAATCTCACAAATATGCTTACTAATATGGAGCGCGATGATCAGTTGATCATTGCTCAACTATCCAATATGATGAAATCGTTATCTATTGGGATTGAGAAGGCCCAAAATGAACTTAGCAAACTAAAGACTACGGATGCCGACCGTGCCGCAGTCTTAGCAGATTATCAAACTTCGGTCCTTAACATAGAGCGAAATACTATGTTATTGACTGGGTACTTCAAGCAGTTAGTTTTAGACTTAACTGGTTATGTGGGTGCCAGCGTATATCCTATCTTACCTTTCATGATTACAGGAGATCAGTCCATGATGGTTGACTCCATTAACGTTAACATGAAAAATGTGTTTGATGATAAGCATGAGCAGGAGATAGTC
GGCAGGGGACATTTTAAAGCCTTTAACCATGCGGTTTTAAAGCGTTTTGTCCACATTTTGTCCACATTTGTTTTATCTTTTCGTCGTTGCGTGATTTTTGTTCTTGCAATTGATGAGCATAAACTTCAAGCGTGATGTTCAGATTTTCATGCCCTAAAACTTGCGATACAGAAATCAAGTCAATATCGTGGGCAATTAAATAGCTAGCGTAAGTGTGCCTTAATGAGTGGACACGTACTTCACGACCAACGATTTTACGCAATGTCTTATTAACTGCATTGTTGGATAGTGAGGGTAGTAGTCTACCATCATCGGTTGGTGGCAGTTGGTCAATAAAATTTATAAATTCATCATCAAGCGGTATCTCTCGGATACTGCTTTTTGTTTTTGTGGGCATAAATCCAGTATTGTTCTTGTAGTCCCATGTTTTATTGACTGATAGCATGCCAGTATCTCGTTTGATATCATCCACTGTTAAGCCCAGGCACTCAGCAAAACGG
TTCTCTCAATATATACCACCACCACAACCCCCCGGAACACAGGCCCAAAATTTTCGCTGACCACGACGCGCGAAGCGCGTCACTTCGTGTGGTCACTTCGTAGCGAAAATTTTGGGCCTGTGTTCCGGGGGGTTGTGGTGGTGGTATATATTGAGAGAATTTTTTCTAGTCTTTGTCGGTTTGAACTGGTATGAACCTGTCTGTGACGTCATAGTTGGTGTACGTGACTTGCCTTGAGTACACAACTGATAATAAATAAGGTGGTAGTGATAATATAATAATATAGATATGATAAGAAGATAAAGATAGATATAAATACAGTATAAGAATAGCACACATTAAAATGTCCACACAGTCTGGCGCTTACGAGGACTCCTGGGAAGACGGGCTTAATCCATTTGACGAAGACTACGTAGATCTTGTAAGGTGCATGCGCAATAGAGGTGAACACGAAGAATATACAGACTTGCTTGATAATGTTAATACTCCTCGTGAACTTT
GAATTATCTGAGGAACGTAAATCTAAAAGTCTGACACCTCCAACTTCAAAGTTCATTCCACGCTCTCCCAACAGGTATTACCTCCCCCCACATCCCACACATTTACACTACTACGTCAAAATGTCTGCACCCGCGACCACCGGCTCCACGACGAGCACCGCCTCTGTCCCTGCAACTGAGCAAACAGCCCCTGCCTCCGTCGCCGTTCCCCCGACCGCACCCGCCACCGACGTCAAATACGTCGCTCCTGCCAAGAAGCAGAAGAGCTTCGCTCCCCGCGAGCCCACTGCAACTTCCGGTGGCCCCAAGAACCCGGGTCTTTCAATGATGCTTTCCGGCGTATCCGACCTCCCCTTCTTTGGAATCAAGCACAACGATGTTTCTTATGTCGTGCCTGACACCACCCAGCTTTTCTACGTCCTATCCATCATGGACACGCAGATGGCCAGAACCAAGCGTTTCACCGACGCCAACCCTGACTGGCACCCTTTCGTCTCCCA
CCCCAGGGCATGGCTCATTTGGCCTCCCCGGCCGCTAACTATGGCATCGAGGCGACGTCCATTGACCCTCTGTGACATCGAGGCGACGTTCTTTGGCCATCTTACTGAGTCCAATGACCCCTGAGGCTCATTCCCTGTGCCACCGATCAGCATTGCGGCATTCTACGATGCCCAGAAGAACCTTGAGGCGACGTACGAAGTCCATTATGCTGCTCCCTTGAGGAACTCATACCAAAACGCAGTGATGATGGTTCCAATCATGATGACCGTTGCCACCTTGATCGCCTGGGAGCGCCATGTGCGCGTCACGTGGGTGCCCTTGGGCATGTAGGCGGTGTGCTTCGTACGTCGCCATTCGGATTCAGAGGTGCGGAGTTCTTTGCGGGACATTGGAAGGACTCATCAGGGCGGTACTGTTCCGCCGACCTGACCCCTGTATGGGGCCAGGTTTCGTCCGAGGTTAACTTACTCGGTCACTTCAGCGTCACGAACTTCCTTGT
GTTTTTAGTTCGTGGTTGAACTATTTATCATGGATCCAGAATCTTTGTCACAGTTGCTTGTTTCTACTTTGCAAAAACAATGCGCTGATGAAACCTCGACAGTGGGGAAGGTATTCTCCGAGAGAGGTGTAGCTCTAGTCGAGCGATCTATTCCTAAGGCCGAGGGTGAGCGACTTAATATAAGTTTTGCTTTGAGTGCCGAGCAAAAGTCTTTGTTGTCTCGAAATTTTCCCGGTAGAGACATTCATTTCGCACAACGAGACTCTTCGAGTCATAGTTTTGCGGCAGCCCATAGGTTGTTAGAAACCGATTATATTTATAAGTGCTTCGGCACGACTGAAGAATCGGTGATTGATCTTGGGGGAAATTTTGTTTCTCACATAAAGCAAAAGAGGTATAATGTGCACAGCTGTTGCCCACTTTTGGACGATCGCGATGGTGCCAGATTTACCGAACGTTTGATCTCATTGAAGACCTACTTGCGAACGCACAAGGAGGAA
GATCTATAAGTTACCCCGTCATCAACAAATTGAAGATTTTGGTTCCTAACGATTTGTTCTTTGTTACAGATTAGCATCAAAAAAAGTCATCATTTTCCTCCTTGTCATCGCTATCACCTCTGGATCAATCGTGTTACTATTGTCAATTTACTTGACAATTACTTTTTCGAAATAAGTCATTGAACATATTGTGTAAACATTCTATTTTTCTACCGGAAGATTATGAAATAAGACAAGTCGGTTTCTGTAGCAATATTGTTTACTTTCTATTTAGATCAAGTGATAAGAAAGTCACTATACCACACAGGGGGTCGATCAAGATGACAACATTCAATTACTTAGGTTCTAACAAATATAACGTACCTAACTTATATAACTTATTATAACGTTGCACTTTTCCAGTTAACACATAGTTAGTTTATTCTAATTATAACTTATTAAATTAGATACGAATGATTAGCACACCCGCGCGTTAATTTATACGCTTTTTTAACGACTCT
ACCGGCGCTTGTACTCCGTACTCCGCGGCCAACGGGATAGCAACTGCAATGGCGAAGAGCGGCAACTACTCATACAAGAGGTGGGTCTTCACCCTTAATAACCCTACCTTTGAAGATTATGTTCATGTTCTAGAGTTTTGCACGCTCGACAATTGCAAGTTTGCTATCGTCGGCGAGGAGAAGGGCGCGAATGGTACGCCTCACCTTCAGGGATTCCTGAACCTTCGAAGTAACGCGCGAGCTGCCGCCCTTGAGGAGTCGCTGGGAGGAAGAGCCTGGCTCTCTCGTGCCCGGGGATCTGATGAAGATAATGAAGAATATTGCGCCAAAGAGTCGACATACCTTCGAGTTGGTGAGCCAGTCTCCAAGGGTCGATCCTCTGATCTGGCCGAAGCGACATCCGCTGTGATGGCTGGCGTCCCGCTGACTGAGGTGGCCCGGAAGTTCCCCACGACTTATGTAATCTTTGGGCGTGGCCTGGAACGCCTCCGGCACCTGAT
CCCGGCCCCAGCTCGGAAAACGCACGCTAGGTGTGACGCCGGACCCCGGCCCCCCAGCGACCACGACCCTTGATAACACTGGGCAAGCGGCACTTCGGCACGCTGAGAATGGGTCAGTTAACGACCCGTTAAGGGGGTGCTAAGTGAGTCGAGCGAAGGCGCCGGACATGCGTACCGGCAACGCCAACAACGCCGCTACCCCTGAGCCGGCCCCCATCGTGTACGAGGGTCGAGCGCCCCGTGTGCCGCATCACTTGAAGCCGACGGGCAAGGACGTTTGGCGCTCCGTGTGGTCCGCCGGTATGGGTGCCTTCTCGCCGGACACGGACCGAAACGTAATCCTGCGGTACTGCGAACTTCACGACCGACGCGCTGACCTTCTCGCGCTGATCGAAGCCGACGGGTACATGAGCGAAGGCTATAACGGCCAACCCGTTGCACACCCGATGCTCCGTTACGTCGAGTCGACTGAGAAGGAATTGCGCTCGATAGAGACGGCA
TTGAAAATAAATTTTCAAATTTTTACTTTGTGTAATTCCTCTGCTTTCTATCGAAGTCAAGGTAACGCCTTGCACCAACTTGTCTGCAACACTTCCACAACCATATTTGCAAATTTCTTTTCTTCTGCATTGCTGCGGTAATACAGCGTTGATTTCTTTTGAAATCAAACCAAGTCTTAACTTGGTGTGCATCTTTCTTTTCTTTCGAAGTGTAGGATAGCGCCTACCACTCGATTATTGGGATAGCGCCCAATACAATTTAATTTTCTTTTATCTTGTTGCCCACTATGGGCTTTCGGGAGCTTTTTGCTTCTTCACTCGGGGATGCTGCCCGAGCTAAGGCTTCCCTTGTCAGGGGGATGTCTGGGTGGTTAAATACCACCTTAGCTACTGTCCAGGCTGCCGGACCTGAAATCCGGGCTTGTGCATACTCTGCCCTTTGGGCTGAGGTTGACTCCGTTAAGGAGTTGGTGCCGCTTTCTGCGACTATGCTACTGAAT
CGAAAATTCTCTTTGTTTTCCTGTGCTTTTAGCAATTCTGCGAAAAAGCAATTGAAAACGTTCCCGAGCTTGTTGCATTATTGCACCCAGCTCAACCACCTTTACTACGGGTTTATTGCATTATTGCAATCAACCTATCCACCCCTATCACCTACCCCAACAACAAATCCAAAATCACATCAACCCTGCCAGTAATTCAACATAATTAGACATAATCAACATTTACTGTTGTGTTGTCGGCGTGGGGCCAAATTATACGACTGTTTGAAGGGCTCATCAAACAGTGAAAGATGCCTTTGAAAGGTAAGCTTACCCTGTCCCCTTATGCCCCCTACTATTATTGTAAGTTAAATTTTGTAGAAAATCAAAAATTAAAAATAAACAAAAAATTTGATAGTTCTAGATTAAATTTTCTTAGGTCGTATTTTAATTTACATAATTGCTCCTTCAAGAGAATGCCAGTCCCCATTCTCAATAAATTCGGTACCGACTTCTACCGC
NGGTATCGTTAGCCAGATATCCACTTCTCTCAGCATGTTGATCCAATTCGGAACAATGCCACCTGTAGAAGTTCAGGGGCCCCCGAGGGTTACCCCTTGGTCGAGCCCTAGCGCCATCGGCAAATTCCTCGTCGGCGTGTGTGGAGGCCTAGGTGATGCCTGGGCCGACACTGTCACACGGAACCGGACTACGCACATCAACGCTTTCGAGCGGTTTGGTGAATTCCCAATAGAATGGGCAATCAATAGTACCGGGGATGAGGTTTTTGAACCGGAAAGACCCACCAGAGAGGTGGGCAAGGGCAAGCGGGTCATCAATAGGCACGCTAAAGGGTACTTCCTCAAAGAGGCCGTCACTGCATGTCGGCTTCAGTTCAACGGAGTGCCCATGTCCACGAACGCCAATCTGCTGGGTGTTCGGAAGTTCCTTGCAGGTTTTTGCCAGGAACATGGGTTGACCAACCAACAATCTCTGAGGTTGGTCAATGCTGCTACACCCC
AGTAGTGTACTCCTACATATAGAAAATTTAAAAATATAACCAGTAGGAGTATGGAGGACCAAGCTTATGATCAATACCTGCACAGAATCCAAGCAGCTAGAACAGCTACAGTTGCTAAAGACATCAGTGCTGATATCCTTGAGGCAAGGCATGACTATTTTGGTCGGGAGCTTTGTAACTCTTTAGGAATTGAATACAAAAATAATGTTCTTTTGGATGAAATCATCCTTGATGTTGTGCCAGGTGTTAACTTGTTAAACTATAACATACCCAATGTGACACCAGACAACTATATATGGGATGGTCACTTCTTGATAATTCTTGATTACAAAGTCTCAGTTGGGAATGATAGTAGTGAAATCACATATAAGAAATACACCAGTTTGATTCTCCCAGTGATGTCTGAATTGGGTATAGATACAGAAATAGCTATTATTAGGGCAAATCCTGTTACATATCAGATATCTATAATTGGAGAAGAATTCAAACAAAGATTCCCA
GTGATTGGTTAGTATGGCTTCCAAGCCATTCTACCCAATAGAGTTCAACCCGAGTGTTGAGCTTCAAGTGCTCCGATCGGCCCACCTCAGGGTGGGTGGTCGTGAGCAAATGTTTGAAACCATTAATGACCTCAATGATCATGTCAGGGGTGTGGTGGCCAAACTGTGGTGCAAGCATTTGCACCGTAGTTTGGCTGCCGCCCCCACATTCACGGAGGAGGGCTTGTTAGACTCTTTCCTTTCAAAACCACCGGTTGACATCAATCCTGACACAACGTTCCGTGAGCTGTTTGGTATTAATCCCCACGAGCAGTTCCCGCTGTCCATTCATGATTTGGCAAAATTACAGGGTGAGCTTGTGGATGCGGCACGCAACCCAGGCCATGTGTTGCGGCGTCATTATTCCACCGATTCGCTCACCGCCCTAATTAACAAAATCACGAAATTTGTCCCTGTGCATGCCACACTTCAAGAAATGCAAGCACGCCGTGCTTTCGAGC
ATAGAAACCTTGTAACAACAGTATTTATTGGGTTTGGAGTCCCTAATGGGTCCCTAAATTACATACTTTCTAAAATTTTAGTTGTTTTTTTGTCCTCTTCATTAAATTTTTCTTCTAACAAATGAGAATACACGGATGTAGTTATTGCTATATTTTTATGACCTAATCTTTTAGAAATGTAATGTATAGATACACCTTTTGCTAGTAAATAAGAACAATGAGTGTGTCTTAATGCGTGCGATGTAATAATTGGTATATTATTGACTCTACAGGCTGATTTCAAAGCATTATTGATAGCCTGAAGGTTAATTATAGATCCGGCTTCTTTGAAAATGTAACCATCATAGCTAATTGCAAATGTACTTATGACGTCCATAATGTGTTTCATATCAGATTTAGCGATACTGATATATCTAGGGGAAGTATCGGTTTTTCGCTCGTCAATAAATATAGTGTTTTTCACTTGGTTGATATGCTCAATCTTTATATTTCTTGCACCA
GTTTATTTACAAGAGCGTACGGTTCAACCCCTGCCTCCCCTGTAAAACTCCCTAGACTTAAATCTTTTCTTTCTAGTATCTTTTCTATGGCTTTCCCTGCCCCCGCATTCTCACTAGCCAATCTTTTGAACGGCAGTTACGGTGTCGACACTCCCGAGGATGTGGAACGTTTGCGATCTGAGCAACGCGAAGAGGCTGCTGCGGCCTGTCGTAATTACAGGCCCCTACCCGCTGTGGATGTCAGCGAGAGTGTCACAGAGGACGCGCATTCCCTCCGAACTCCTGACGGAGCTCCCGCTGAAGCGGTGTCTGATGAGTTTGTAACTTATGGTGCTGAAGATTACCTTGAAAAATCTGATGATGAGCTCCTTGTCGCTTTTGAGACGATGGTCAAACCCATGCGTATCGGACAACTATGGTGCCCTGCGTTTAATAAATGTTCTTTTATTTCCAGCATTGCTATGGCCAGAGCTTTGTTGTTGGCACCTAGAACATCCCAC
GAAAACAAAACGAAAACAAACAAAATCTTCGTAAACACCCTCCAACACACCATTCAATCCCGAATCGCCCGCAAACCAGCAAAGATTCGCATAAATGGCCCGTGTACGAGCATCTCTCTCCCAATTCACCGACCCATCACAAAAAATTCTCATACAAAGCGACCAATATGAAAATGTAAAGAAAACACTTGGTACATACAAACTAACCAACCCATACGCCCACTCCGAGTCCACCGCTGACTTATTAGAGGATTTAGGTATAGCAACTAACCCATTCGCTGCAGAACCACACACACATGGAGCTGCTAAAGCTATAGAAAACGACTTATATTACATAGCTTCAACCAGAATGACTAAGGAGGAACCAGTAACCTTCATGTTCATGAAAAGAGCTAAACTGCAATACTTCCGTAGAGGCCCCCAACAAAATGACACATTCATAAATCAAATTGTGGAGCCCAAAGACGTGGCGAGATACGACGAAGACACCCTTCATTCCA
GTAGAAAATTCTAAATATTAACACGACGCTTTGAGATTATCTCGACAACTTTTAACAGATTAAATTGAATTTTGTAAGTAAATTCGTCGAAAAGTAATCAAAATGTCAAATGCAAGATATAATATGATATCGGCTGTTTCAGCTAGTGGTTGCAAAAACGATAAACCATTTTGTGTTCATAAAGTAGTGGCAGTAATCGTAATCATTGTTTCATCTGGAATAACTGTAGTTAATCAGATTGGTCAAAGGAAGCTGTCAACTGATGATTATTTTGTTCTGTCCTTGGTTTGTGATGCAATTAGTAATATTATTGTGGTCGGTCTATCTGTTGTGGGAATGACCGCCAGTTCAAAGACCAAACAAGTATTAACTGATGGTGGTGAGAATGCGATTGAGCTTAATCATATGCCAAAACGTATTGTCAAGAAATTGCTGAAAGAAGAAGCTAAAAATGGAGTAGATTTTGTCAAATCAATAGGTAAAGATTTGAAGAGTAATGA
AGTATAGCTTAAGCTATACTCAAGGACTACGTCCTCCCTCAGAGAATTAACACCCCTCTGAGATGGATGGAAACTTGTTTATACTTTCGCTATAGCTTTACGCGTATAGGGCAGTACCTTCCCCGCCGTGCGATCAATTAACGTAATTGTTAATGAACTCACAAATAAAGAATGTTTACCAGTTCTTTATGGCGATTCCCTGTAAGATACCTTACTTTAGTAGTAAGTGTGTCTTCCATCGGTTAAATCATATAAATATAATAAAACCATGAAAAGACTAACACTTTCACAAAACAAGAGTAATCAACTTACGAATAATGATTTATCTAATGTTGGATATATAACTAAACAGTTATTTCCTCATTGAATAAGATTATTAGTATGAAGCTTACAATTGTCTCCTGCTCCGTACAAGAAGTTCGGATCGAGAATAGCAATTCTTTGAAAGGCTAACGGTGTTTCTTTCACCGTTCAGTACTTAAAAGAATGTACTAGAATCG
TAATATTACCGGATGGCCGCGCTCCCCGATAAAGAAGTGGGTCCTACGCAGTAGTTTCTGTCGACCAATGAAATTGCAGCCTCAAAGCTTAAATAACTGTTCAGCTGTGTTATAAACTTGCTCCCTAAGTTTAAAAAATATACAAAATGTGGGATCCATTATTAAATGAATTTCCTGATTCAGTCCATGGTCTCCGATGCATGCTCGCAATTAAATATTTGCAGCTAGTTGAAGAAACCTACGAACCTAATACCCTTGGTCACGACTTAATTAGGGATCTCATCTCCGTCATTCGTGCTCGTGACTATGCCGAAGCGAACCGGCGATATACTAATTTCAACGCCCGTCTCGAAGGTTCGTCGAAGACTGAACTTCGACAGCCCGTATACCAGCCGTGCTGCTGCCCCCACTGTCCAAGGCATCAAGCGTCGATCATGGACTTACAGGCCCATGTATCGAAAGCCGCGGATGTACAGAATGTACAGAAGCCCTGATGTACC
NNNNNNNNNNNNNNNTGGCCCGACAAAGACAGATTCTTTGAGGGAGCTGAGCTCAACGTAGTTCTGACTGTTTTTTGATTAGAGAGCAGATCTCTGATGAATGACCAACGGAAAAAGGCGAGAAACACGCCTTTCAATATGCTGAAACGCGAGAGAAACCGCGTGTCAACTGTACAACAGTTGACAAAGAGATTCTCACTTGGAATGCTGCAGGGACGAGGACCACTAAAATTGTTCATGGCCCTGGTGGCATTCCTTCGTTTCCTAACAATCCCACCAACAGCAGGGATATTAAAAAGATGGGGAACAATTAAAAAATCAAAGGCTATTAATGTTCTGAGAGGCTTCAGGAAAGAGATTGGAAGGATGCTGAATATCTTAAACAGGAGACGTAGAACTGCAGGCATGATCATCATGCTGATTCCAACAGTGATGGCGTTTCATCTGACCACACGCAACGGAGAACCACACATGATCGTCAGTAGACAAGAAAAAGGGAA
GTTATTTGTATTGATATGTACAAATATACTTAATCAGACACATTAATCCGATGGATTTTCTTGCAATACAGCAACTATTGCAAAAGTCGATCGAGGCTCAGGCCAACGACGCTACTTCCGAGATCGGAAAAGCTATATCTGAACGTGCTCTCAAATTAGTTGAGAATGCCACAGAGAAACGTCCCTGTGCTGAACCGTTGAACGTATCGTTCGCTTGTACCGCAGAACAACAAGCTGTTTTGCGAAGTCACTTCCCGGGACGGGAAGTTAGATTTTCTAATAAATCCTCGTCATCGCACTCGTTTGCTGCTGCCCACAGATTGCTGGAAACAGATTTTATCTATGGATGTTTTAATGACAGGAATTCCCCGATTCTAGACTTGGGAGGAAATTATGTATCGCACTTTAAACGAGGTCGGTTTAACGTGCATTCCTGCTGCCCATTGCTTGATGGCAGAGATGGTGCCCGTCATACGGAGCGCATGCTGCAATATGATGCA
TAGTAGTAGACTCCCTAAAGAGCTACTACACTTACAAGAAAAATGGCAACTATGGAAGAAATCCAGAGAGAAATCAGTGCTCACGAGGGGCAGCTTGTGATAGCACGCCAGAAGGTCAAGGATGCAGAAAAGCAGTATGAGAAGGATCCTGATGACTTTAACAAGAGGGCACTGCATGATCGGGAGAGTGTCGCAGCTTCAATACAATCAAAAATTGATGAATTGAAGCGCCAACTTGCCGACAGGATTGCAGCAGGGAAGAACATCGGGCAAGACCGGGATCCTACAGGGGTAGAGCCGGGTGATCATCTCAAGGAAAGATCAGCACTAAGCTATGGGAATACACTGGACCTGAATAGTCTTGACATTGATGAACCTACAGGACAGACAGCTGATTGGTTGACCATAATTGTCTATCTAACATCATTTGTGGTCCCGATCATCTTGAAGGCACTGTACATGTTAACAACAAGAGGTAGGCAGACTTCAAAGGACAACAA
GTTTGAATTTAACGCTAACCCGATTTTTTTAGTTTTAAGGTGTTGACATATGGCAGATAAACGAATCCGTTCAGACAGTTCGGCGGCAGCGGTTCAGGCCATGAAAAATGCAGCTGTGGACACCATCGATCCGCCGTCCCATGCAGGTTTGGAGAAAAAAGCCGAACCATTCTGGCATGACAATATCAGATCGAAAGCTCTGGACAGCTGGACGCCTGCCGACCTTCTAGCCGCCGTAGAACTTGCTAATAATCAGCTCTATATCACCGTTTTACGCAAGGATTTACGCAAAGAAGAGCGCATACGCGGGGAGGAGCGAGACGAAGGCCTTATAAAAGACCTCCGCAAGCAAATTGTTGAGCTACAACGAACTATCCTGGCTCAGCGCCGCGACCTCCAGATCCACTCCCACGCAACCAACGGCGAAAGTCGCGACCAGAAGAAACGTAATCAGAACGATCGTGATGCACGGAATACCAAAAACGAGCATCAGGACCAGG
AAAATAAAACAACTCAACAAAACATAATCGAAAATCGCTTAAACCATATCTTGCATATTGTTCACAGCTTTTGATTATACTAGTTATCAATTTTTACACATTATTTGCAACTTTTCAATCACTTAAGTAACAAGCTCATCAAAATGTCAACATTAGTTTGCCAAGCAGTTGCAGCACCGGTTTGGTCAAATGGAGCCAGGACAAGGCGTATCAGGGATGCAGATGGTGAGTACAGGTGTACTCAGTGTGACATGGGTTTCGATTCTATGACCATGGCGCGTCCTGTGAATCATTGCTGTGATGGGATCATGATTGACGAGTATAATTTGTATGACGACGATCCTATTATGCATTTGGTTGATTCCAAAACACCAATCAAGCGGGGTTCGCAAGAGACTGAAGGTGATGGAATGGCAGCTGAAGCCATTAAGGTAACTGGAGCTGAACCAGTTAATTGCTTCATGGTTGGAACTATTAAATGCAAAATCAATGAGAATTCA
GGTAAAGTTATACATTTACCGTTGGACAAGGTAAGATTACCGACATCCTAATAGAATTGTATAACTTTTGCTCTTTCAATCTTCTTGGAGAATTTCGATGGCACTCGAAGTTGAAAGCGCTTTTTCTTTATCTTATTTGCTAAAAGAAAACAAACAAACCTCAAATAATCTCTTTTCGCTGATACAAGTACCCTACACGAAAATGACCCATGCGAAAGGAAAGAAGACACATCTTCTTAGATGTATTTTAGGATCTCCGTTTGAGACTTTAACCAAGTCTAGCATCCGTAGGTCCCTGAAAAACCTAAGAGAAGTCTGTAATTTACCTTATTGCAATTTTAAGAAAATACCAAAAAATATAAGTTATAAGTATCAAAACCCTTTCCTTAAATTATATGAAATAAACAATAATTTTATTAATTGTAAAGTGGGCGCCACTGGTAACACGAATTCAACGTACGATTGGCGTAATTTGTCCACTATTGGTAATGGTTGGAGTG
GTATTTTTATCAACTCTAACTAGCCAAGTGCTTAATTGAGTGGTTGGAGACCAGTGATTTTGAAGCGACCGCTTGCGATAAAACGCTTCAAAAAATTTGCTGTTGTTATATTCAATGGATCAGTCTATTTTGAGTAAAATCACCAGTGATGATTATGTGAATGCGATACTTCACACTAGTGCCACTAGAGTGGGTTCGGATTTACATAATGCTATGTGTAATGTAATAGTAGATCAGATAAAAGATAGTACAGAAAAAAACAAAAAGAAAAAGAAAATAGATGTAAAAAGGAATCTTAATGAGGATCAGATACAGTTGCTTGCTGAACTTTTTCCTGAAAGAAGAGTGGTGACATCTTCAGTGCACAGAGGTACGCACAGCATGGCTGCGGCCATGAGAAAGATAGAAACCGATGTTATTTTCACCTCGTTTCCAAAGAATGGAGTGATATATGATATTGGTGGAAATTGGGCGACCCACGCCAAACGAGATGATGGTGG
ACCGGATGGCCGCGATTTTTTTTAAAGTGGGCCCCTTGATGTGATATGTCATCCAATCAAAATGCTCCCCCAAAGCTTAATTGTTTTGTGGTCCCTTATTTAAACTTGCTCACCAAGTAGTGCACTCCGCACTATGTGGGATCCATTAGTAAACGAGTTTCCCGAAACCGTTCACGGCTTTAGGTGTATGTTAGCAGTTAAATATCTGCAGTTAGTAGAGAAGACTTATTCGCCTGACACATTAGGGCACGATTTAATTAGGGATTTAATTTCAGTTATTAGGGCTAGAAATTATGTCGAAGCGTCCAGCAGATATAATCATTTCCACGCCCGCTTCGAAGGTACGCCGCCGTCTCAACTTCGACAGCCCATATGTGAGCCGTGCTGCTGCCCCCATTGTCCGCGTCACCAAAGCAAGAGCATGGGCGAACAGGCCCATGAACAGAAAACCCAGGATGTACAGGATGTACAGAAGTCCTGATGTCCCTAGAGGATGTGAA
GCGAATTCAAACGAGATGCCTAAGAGTTTGGATTCGCTAGCTGTCCGGATGGTAGTGTTACCTGTGGTCCACCACGGTAAAGCATTAAGGGCTAGCCTTAACCTCACTGGAATTGAATGAAAGTGGGAGATCAGTGGCCTCCAACGGTTGGACTGACTGGACGGGGGGTAATCGAGTGGGAGTCCCCCACATCCTACATTTATGTAGTTCCTCACGATCCACAGCAATCGTCTGGTTGTATCCAGGTTACTGCCGCGAGCGTAAGGGAGTGTTTTGGCAGACACAATCCAATATGCTGACTACGGTCGGTGTGGAGGATCCGAAACGTAAGCAAGTTTCTTGTTACTATTGATCAACAGCTACATCCTACAACGACAGCTATCATACCAGCCATCTTTAACCCAAGAATTCCACGTGAACATACCTTGAGTATACAATTCTTGAGCAAAATGGCTGATATACCAAACTCTGATAAGATTGCTTGCGGTCGCAAGCCTATG
CTCCGAAGGAGAGAGCGAATCGCTTCCCCCTTGATAGGGGTCGATGAGCTGTATAACAGAAAGACATAATGTCCATCAGGACTGACACACGCTTGCTAGCGGTAGTAATAGCACCGGACGACGTAGGAGGGAGGGGAGACACAAATCGTACCAGTCACATTCCCCCCAAATCTGGCACGAAGTATGCTAACTGTTTGTCACTGCTAGCTAATATGGCACGCTATATGCTTATAGCTTTGTGCCTTCTCTCACACTGGCATGCTTCCTGCTTGCCGTGCATAGATTGTGCCACACGCAATCCAGTTGCACTGGCATGAACACTGCATAGCTTGCAAGCTGTATGCCATCCTCTCATCTCATCCCAATGCAAACACTGTCACCACTGGTGGAGGGTACGTAACCCACTGGTCATACCAGTTGGTAAGTGTATGTATCCTCTCATGAATAGCACTGGTCGGACCGCCAGTCTCAACTGGTCGGACCACTTACACCACCATCAT
GTTATTTTGTGATGGCACAGCGTCAGTTTTTCGGACTCACCTACAACTTTTACGGCCAACCCGCCCCCTTATTTGACTTAAACGACTTACAAGAACTTGCCGGTTGCTACGCTCGCCCTTGGACTAGCCGGTTCAGCCATTTAGCTATCTCCACTGGTTCTCTTCCAGTCTGGTCAGCCCGATACCCCAGTGTTGCATCACGCAACATCGTTGTCAATACTTTGCTTGGTGCCCATCTCAATCCGTTTGCCGGTGGCCAAATCACTAGCCATCAAGGTATCACTTGGCGAGACCCAGTCCTATCTTCACTAGCTCCAGTCCCTGCCATTCAACCACCCCCAGTATGGGCGGTCGCCGAAAACGTTCTTTTAGATTCGAACAATTACCCCACATACGTCCTCAATCTTTCGAGTATGTGGCCCATAAACCAGGATGTGCATATTATGACTATGTGGGCGCTTTCGGATCAGGGACCGATTTATCACCTGGAAGTACCAGTG
GAAATTTAGGGCACACACGAACTCTCAGTTCTTGCCCGCACGGTAGTCCGATGCCTACGCTCCCCTGGGGGCTATCGAGGCGGCAACATGGGTGTGTTTTCGGTGTTCAAGAAGAGCCTGTCGTCTCCCAAGCGACTAGGGTTGCCTCGCACTGTATAGTGTAGTTCGCGACCCGAAGAGCAAGGGTGGTGTTGGTTGGCGAGGGGGGGCTTCGGCCTTCCGTTGACCCAACTGATATCACACTTATCTTCTTGACTCAACGGATTTGAAAAACGAACCCTAAATTTCCATGTCTCACACCACGATCACCAACTTCCTTGCCGGCGTTATCGCTAGGCCGCAGGAGGAAACATTACTAGCGACGAAACGTTCAGACGTTATCGGACAATTGTGCGCACCTCAGCCACTATCGGCTGGCAATGAGGACTCGCGCACGACCTCGATCTTTCACGAGATCGGTCGGGCTGTCAACACCAAAGGAAAGGCGTTGGCAGTCGCCG
ACAAAAGAATATAGCGAGAAACCAGCGAATGCTCTTTGAAACTTACAATCACATTTTGATTTTCAGAGCTAATCGTTTCTTGACAGCAGGCGAGCGAATCTTGAACACAGCAGAGTTCTTGATCGCATATTTGATTCTTTTTGTTAAACATGACAATGCGAATGTTAACATTTTTCTTGCTCGCCTCCCTTTGCTCCTTAGCGAGCAGCTACAAGGGGACTTCCGTTATGTCCCCGGGCGCCGCCAACGTCACCGTTTGGCCAGGCTACACAAAGCCTGTGGCGCCTCATTACATTCCTCAGGCGCAGTTAACTTACGACTGCCCCCCACCCAAGACGTTGCAGGACTATTCCTCGCACGAAATGCTTCACGAAGTATGGGGGAGAGGATCCACAAACACCAAGACCTCCTTGCTAAGGGTAAAGACGAGTTTGATAGATTTCTGTCGGTCTGGTGTGCCGATGCTGAGCGCAGTCTCTCACAAACTTCTAAAGTATGTG
GGCAAAACCTCGCCATGGCTTATCCTAACGACGTCAGAAATGTTTGGGATGTGTACAATGTGTTCCGGGACGTGCCAAACCGTGAACATCTGATTCGAGATATCCGCAATGGACTGGTTACGGTCCGGAATCTCACAAATATGCTTACTAATATGGAGCGCGATGATCAGTTGATCATTGCTCAACTATCCAATATGATGAAATCGTTATCTATTGGGATTGAGAAGGCCCAAAATGAACTTAGCAAACTAAAGACTACGGATGCCGACCGTGCCGCAGTCTTAGCAGATTATCAAACTTCGGTCCTTAACATAGAGCGAAATACTATGTTATTGACTGGGTACTTCAAGCAGTTAGTTTTAGACTTAACTGGTTATGTGGGTGCCAGCGTATATCCTATCTTACCTTTCATGATTACAGGAGATCAGTCCATGATGGTTGACTCCATTAACGTTAACATGAAAAATGTGTTTGATGATAAGCATGAGCAGGAGATAGTC
GATGATTGAGGTTAATTCCCTGACTCACAGATAAGAAAATTGTGGTTAGAGAGGGAAATTTTTTAGTAGGGCAGGGATTTTTCTAATATTCCGCTACAACTCCTGCCAGAGCAAGCACAGAAAAAAGAGGAAGGTGCCTCTGTCAGCATTCCATTGCCCTTATTTGGACTATCCATATATGGTAATGAGCTGCCATTGGAACATTTAAACTGGGCTCGGGGCCAGGAAATGAGTGACTTACCGTGATTGGCCTGTTTAAAATAAACCGCGCGCGGGCTGTATAAGGAGAGACGTGCGGGCGGAAGGTAATCCCTAACAACCTCTGAACTTAAACAAAGGACAGCCGGGATGTCTGAGGCAACCCGGAAGCCAATGGATTCAGAGGGGCCTAGAGCAGCCTCGGCCGCGGCCGCCCCACGGACGGAGGTAAGTCTAACGGTTTTTTTGCTGCATGAATGCCTGTTAAACTTGTAGAACCTAACACTTGCATGCTTCCCAGG
GCAAAAGCAGGGGAATTACTTAACTAGCAAAATGGAAACAATATCACTAATAACTATACTACTAGTAGTAACAGCAAGCAATGCAGATAAAATCTGCATCGGCCACCAGTCAACAAACTCCACAGAAACTGTGGACACGCTAACAGAAACCAATGTTCCTGTGACACATGCCAAAGAATTGCTCCACACAGAGCATAATGGAATGCTGTGTGCAACAAGCCTGGGACATCCCCTCATTCTAGACACATGCACTATTGAAGGACTAGTCTATGGCAACCCTTCTTGTGACCTGCTGTTGGGAGGAAGAGAATGGTCCTACATCGTCGAAAGATCATCAGCTGTAAATGGAACGTGTTACCCTGGGAATGTAGAAAACCTAGAGGAACTCAGGACACTTTTTAGTTCCGCTAGTTCCTACCAAAGAATCCAAATCTTCCCAGACACAACCTGGAATGTGACTTACACTGGAACAAGCAGAGCATGTTCAGGTTCATTCTACA
GGAAATACACATCTCCAGTCAGCTCCTTTACGCAACTGACTTTTATTTATCCATCATCTGTTTGTTTGCCCCCGGTATATCCCATGGCATTCCAAGACGCTTTCAACAACCTATCCAGCACCGTCCACCGCGACACGGTTGCCGCACCTCTCTTAGAGAGCATTGCCCAACCTCTCCGCGACTCTCTTGAATTATATCCCTGGGCGATCAACGCCGAGAAACTTGACCTGCTGAAGAAATTTGGCATTTCTGTCTCCGGCCTGGGTCATCAAGCCCACCCTCATCCGTTCCACAAGATCATCGAAACACATCTCCTTTTCCAACATTGGAGCCACAACTGTCGAGAGGACTCTACAGTGCTTTTCATGAAGCCCGAAAAATTCCAAAAACTCGCCTCTTTCAACCCTCACTTCAAGCATCTTCTCAACTACCGCCTTCACGCCAAGGACACAACCCGCTTTCCAGAAACCGCGTGCAGTCTCCCCACCACTTCCACCGTG
GGATCCGATCCCGCAGACCCCGGCCCACAGGAAGGGGCGGGGCACGTGCATGGGGCGTGGCGGGAGATGAATGACCGCGGAGTTCCAAACTCCCGCACCGGCCCCTCTCTGCTCGCTCTCCTCCCCGCCGCCAATAGCTACGGCAKACAGCCCGGCCAATAGCTACGCGCAGACAGCCCGGCCAATAGGCGCGCGGTGGGCGTAGGCGGAGGAAGCTACAAGAGCCCCACGCGGGGTTCCCCCGGCACACGTGGCGGGTGGAAGGCTCCGCTGTGTCTAACCCTAATCGGAGGTATTGATGGTACTGTCGCCGCGCTCCCTCCGCCCGCTGTTTACTCGCTGACTTTCAGCGGGCTAGGGGAGCCGCCCCAGGGGGCGCCGCGGGGGGGAGGGGGTGGGGCGGACGCGGGAGAAAGGACCGAAAGGGGCTCCACGGCAAACAAAAAAAAAAAAACGTCAGCGAGGGGTCCTCTCGCCCCCATCCGCCCTGGGGTCCTCGC
GGCATTTCTTGTCCATATTTGCCTAACTGAACCAGGTGAATCACTCCCACCATGGGGCAATTCATTAGTTTCATGCAGGAGATACCTATTTTCTTGCAAGAAGCACTCAACATTGCATTGGTGGCAGTCAGCCTCATCTGTATAGTGAAAGGCTTGGTGAACCTATACAGGTGCGGACTGTTTCAATTGATGGTCTTCCTTGTGTTGGCTGGCAGATCATGTTCAGAGGAAACATTTAAGATAGGTATGCACACAAAATTCCAAGAGGTGTCCCTCTCTTTAAGTGCACTTTTGACCAATCAGTCTCATGAACTTCCTATGTTATGTTTAGCCAACAAAACACATCTCTATCTAAAGAGTGGTAGATCCAGTTTCAAAATCAACATTGATAGTGTCACTGTGTTAACAAGATCTGAAGTGAACTTAACATCAATTAATTTGACGAGATCGATCGATGTCTTTGTTCACTCTCCTAAACTTGGTTCTTGTTTTGAAAGTGA
GTTTTTATCTTACACACGCTTGTGTAAGATAGTTAATCCATTTATTTTTCCATGCTCTTTCCACAGCATTACGTTCATTCAATACTGTGAAGATTTCACTATGAATGCTGACGCCCAATCCACCGATGCCAGCCTTAGTATGCGAGAACCTTTATCTCATGCCTCCATTCAGGAGATGCTTCGACGTGTAGTCGAAAAGCAAGCTGCAGACGACACAACTGCAATCGGAAAAGTTTTTTCCGAAGCGGGTCGTGCCTATGCCCAGGATGCTCTCCCTTCAGACAAAGGTGAAGTCTTGAAGATATCCTTTTCCCTGGACGCCACGCAACAAAACATACTACGCGCCAACTTTCCTGGTCGACGCACTGTATTTTCAAACAGTTCGAGTTCATCTCACTGTTTTGCGGCTGCCCATCGTCTACTAGAAACCGATTTTGTTTACCGATGTTTCGGTAATACGGTTGATAGTATTATAGACCTTGGAGGAAATTTTGTTTCCC
GATGATGTATAATAACCTCAAAAACTAACGCAGTCATAACCGGCCATAACCGCACGGTGTCACTCGGGTACAAATTATGAATTCGATCTTTGGACTTTTCGACGCGCCCAGTGACTGTACTTTATTGCGCCAATTCACCACGCCCGGGAGATTTCGAAATTGCTATTTCCGTGCAGTTCCGCATTCCGAAGTACAATTTAACCGGTTTTATGGGTGTTCGGTGTTTTTCTAGCTTAATCATTGTTTTTAGACGACACAGTGGGTATCTGTTTTCGCTTGGACTTGGCTCCGCTTTGTGAAAATTCAACTCGATCCAACATTTTCCTTATTGATGGAAGGCTTTTATTATTTGCACAACAGACATCGCGCTATTTACACAGAACGCAAAGTGCTGTCTTTTTTATTCCTTGTTCCGGGTACATCTTTTATTGCTAGTGCCTCGCCTATTTTTAGTCACGTATCTTCCTTGTTCTATAGCTATATATTCACGCGGTTTTCGG
GATAAAAAAAGAATAATTCCTTTGGACCTGAGGAGGTTACGAAATGGCTGGTCCATAGTCCAACAGGATATTATTAACACAGTATATAAACAACAAGAACAATACAATACACACAACAACAACAAGAACAACAACCATTTCAAAATGACCGTCTCCGGCCGCTCAAGCTGGCAGAATGGTAAAACAACAAACGCAATGAGAGCAGGGAAGCTCGCTACTGAACGGGACCTTGAGTCGGCTAACTACGGGTCACGCTCGGTTGAGAAACTAAGGCATGAGCGTGCAGTAGGGAACTTGAATAAAGGGAGGTTTCTGGGGATGAACAAGTGGAGCGACGAGCAGTTGAAGCATTCGATGGCTAGATACGAGGACCTGGCGGCGACACGGCATAATTTATTCGCCGTTATCATGCCATCAGGGTGTGGAAAGACATCGCTAGCTAGGACGTATGGTATGGTCGATGTAGATGAGCTGGTGTCCCGTGCTGAGCACGACCAATA
CATGAAGAACTACATAGTAAAGGATAGATGTGCTTTAGATAATGGCTTTATTCTTGATTTTTAATGATTTGTTGTATTTTTGTTGTAAGAAAATTATAACTCCATTAGTAGCTCAATTATTTTATCCTTATCTTTATTTTCTAGCTCTTTTATAATATGGATATAGGTTTGCTGTGTGATAGCCACACTTGCGTGTCCTAGGCGTTTTGAAACAGTCATGATATCAACTCCATGATAGAGGAGAACAGAAGCATGAGTATGCCTTAAACCGTGTACAGTAAGTGGAGTAGAAATCTTTAGTTTTTTTAATGCATGTTCTAATGTATTTTGCAAAGCTGAGAGAGTTATTATTTTTCTATAAGGATGATAACAAACGAAGTCATGTATCGGTTTTATACCCAAACTTTCAAATAATGTTTTTTGCTGTTCTCTAAAATATTTTAGCAATTGCATACTTTCATCATCTATAACAATATCTCTTATTCCAGCATCTGTTTTGG
ATGGACTTTATATCAGAAAACACGATCAGCGACAAAACCACGTTAGAAGAACTGAAAAATGCTACTTTATTCCAAGTTACTAAAGTAGACGACAGGGACTGTCTAAGAGCAAGAAGAATATGTAATGCACCTAAAGGGCACTGGGCTGGTCTAATGGAAAAAGCCAAGGCAATGGGAGACCCAACTGAAGAGGAAAAAGATGAATTAAAGAAAATAGTCGAGTCATACAACACAGTATCAGTGCTGGGTGTGTCCAAGTCAGAAGGAGCAACAGGACCAAGGCTGGTCTCTAGTTTGAAAGGACTAAAAAACCTTCTACCTGGGGTAAACCCCAAGACACTACAGGAAACACTTCTGGTAGGGGCACCATGCCCCTCAACGGAACCAACTACCGAGGAGTACTGGAATGTGTGTAGAGCAGCAGTTGGAGCATCAATGGGATCAGCAAAGATCAACATGTCTCAGAAGGTGGTGATGGGAGCTAGCGTCATCGGATGGGG
ATGGGAAAAAGTTAGTATAAATTTACACCTCCCCACCGTTTAAAATAAACGATTATACAAATCAAAACTTATAAATTCACTTATCATTTCTTTACTAAACTTATAAATACTGTTCGTCAACTTAACCAACTTACATAACCTATTACATATTCATCAAATACAAAATTTATGTATCTATTGACTTTTATTCAAAATTATGATTTCAACATATAATAAAATTAATTTACTTATTTAAATATTCTATGATATAATTAGTTATAAAATATTTGGAGGTGTCTAAATGACAGAATTTGATGAAATCGTAAAACCAGACGACAAAGAAGAAACTTCAGAATCAACTGAAGAAAATTCAGAATCAACTGAAGAAACTTCAGAATCAACTGAAGAATCAACTGAAGAATCAACTGAAGATAAAACAGTAGAAACAATCGAAGAAGAAAATGAAAACAAATTAGAACCTACTACAACAGATGAAGATAGTTCGAAATTTGACCCTGTTG
GTATCATAAAAGATGATGAGTTATGTTACAAGGGACAGGAAAAAAGAAAATAACGGCACATAAGTAGCAAAAAGTTTTCAAGTTTGAAATTCCAAGAATTTGGAAAGTGAAAGTTGAACACAGAGTCATATCTCATAATCGTTGAACAAAAGAACTCAGTCGAAGAAATGGAAGGAGGACTTCGTGCAGCGTTTTCAGGCCTGAATGAGGTTAGGATCGACCCCACCGGTGGAGAGGGACGGGTACTTGTACCTGGTGACGTGGAGCTCATCGTGTATGTTGGTGGATTTGGTGAGGAAGACAGGAAGGTGATTGTGGATGCACTCTCCGCACTCGGGGGACCCCAGACTGTACAGGCGTTGTCCGTGCTTCTCTCCTATGTACTCCAAGGGAACACACAGGAGGACCTAGAAACAAAGTGCAAGGTCCTCACAGACATGGGCTTCAAGGTGACACAGGCAGTCAGGGCCACGAGCATCGAGGCGGGAATCATGATGCCC
ATACAATATAAAATACATCAAATACAATTTAAAATACATCAAATATAATTATTATAGCATTATATCTAAAATACATCAAATACAATTTAAAATACATCAAATACAATTTAAAATACATCAAATACAATTATTATAGCATTATATCTAAAATACATCAAATACAATTTAAAATACATCAAATACAATTTAAAATACATCAAATATAATTATTATAGCATTATATCTAAAATACATCAAATACAATTTAAAATACATCAAATACAATTTAAAATACATCAAATATAATTATTATAGCATTATATCTAAAATACATCAAATACAATTTAAAATACATCAAATACAATTTAAAATACATCAAATATAATTATTATAGCATTATATCTAAAATACATCAAATACAATTTAAAATACATCAAATACAATTTAAAATACATCAAATATAATTATTATAGCATTATATCTAAAATACATCAAATACAATTTAAAATACATCAAATACA
AATGTAGTCTTATGCAATACTCTTGTAGTCTTGCAACATGCTTATGTAACGATGAGTTAGCAACATGCCTTATAAGGAAAGAAAAAGCACCGTGCATGCCGATTGGTGGAAGTAAGGTGGTATGATCGTGGTATGATCGTGGTATGATCGTGCCTTATTAGGAAGGCAACAGACGGGTCTAACACGGATTGGACGAACCACTGAATTCCGCATTGCAGAGATATTGTATTTAAGTGCCTAGCTCGATACAATAAACGCCATTTGACCATTCACCACATTGGTGTGCACCTGGGTTGATGGCCGGACCGTTGATTCCCTGACGACTACGAGCACATGCATGAAGCAGAAGGCTTCATTTGGTGACCCCGACGTGATCGTTAGGGAATAGTGGTCGGCCACAGGCGGCGTGGCGATCCTGTCCTCATCCGTCTCGCTTATTCGGGGAGCGGACGATGACCCTAGTAGAGGGGGCTGCGGCTTAGGAGGGCAGAAGCTGAGTG
ATAAAATTTGTGAAGCTTGGGGGGACCCCCTTGCTGAACTACATGATGTGTGATAGATGACTTTGAGCTTAACTACATCATGACTTATCCCTTAGTTGAGAGGTTTTTCTCAACCGTAACAAAATCCTGGATTTAGTTGGTCGCTAGAAGACTGAAAGGATGGAGTTGCGTTTTTAGGTAGAAGTATAAGTGTCTTCTCATACACATAAAACCTGAGACGTTGGGAGTACGAAAACTCTTTTACAAAAAGAATTGTGAGGCATTGCTCTTTTGTGCACACAAGGTTAAAAACGCTGTAGTAATACATGCGCAAGAACAGGCTGAGCATCTTGTTCTGGGGTTTCACACTATCTTTAGAGAAAGTGTTAAGTTAATTAAGTTATCTTAATTAAGAGCATAATTATACTGATTTGTCTCTCGTTGATAGAGTCTATCATTCTGTTATTAAAAATTTGACAACTCGGTTTGCTGACCTACTGGTTACTGTATCACTTACCCGA
AAATTTAAATCTATCACCACATTAGGTATTAATTTATTCGTCTCTAGACACTTTTGTAGCGTGCGCTAGCCCGCTGGCTTCCCGACCGACCTCAATCCAAGCGAGTTTATGTCCAGGTACCTCTTATTGAGAAATAGAGTGTCGAGTGAATAAACATAAAGATTACGTCATTACGGGGTAGTTGAGCGCTTTTGCATCAAGTTATTAACCACTCGCTACTCGGTGTCTAGACTACGTTGTGGTGTTGTAGTGTGAGCCTTGTGCCGCTACGTAAAATATATAAATTTAAATTTCCATACTTAACCTAGGTTGAGTGTGTTTGTTGCTGATAATAGTATATTATCGCAGCGCCCTTGCGTTGATCTTTGATCCGCCCTATCTTTAACTTTATTTGTATTAGTTTCTGTTGTCGTTGGTATTTAACGTCATGGATTTGAATACTATGATGCCAGCCTTTAATGTTGCTTATTGGGACGGCGTTCATGCTCCTTATGTTGTCA
ACCGGATGGCCGCGCTTTTTTTATACTGGGCTTTATATAGAGGCCCATTTGGAGTGGGTTTTTGGCCCATTTGGACTAACCACTCTCTTTCCTCGTATTTTCTCTGTGGTTTCTTTTAACTTTAATTTAAAATCACTTTTAAATTAAATATCTTTTTTTTTGTGTGGTCAATTTCGACAGCTGTTCTGCATAATATATATACTGACGACGTGGGTAATTTTCGACCAAGTTACAGTGTTTAAGTCGAAATTGTTTTTAACTGCTTTTGATTTAAGAGCTCATGGACCTATTGAGCTACATTGCACGTGTACCATTTAAATTGATCGTGTGGAGTCAAATTTTACATAATTGTATGAACTGACATGCATATATATTTGGCCGAAATAGGAAATGAGCTCATTATTACGTGGTATACAGACAATATTTGAAAATGTATCCTACGAAGTATAGGCGTGTGTCTTTGTCTAGCCAACCACGTAATTATTCACGTAATACTTCGA
ACAATTTTAAGAGAACGTCCAAGTGGCCCCACCCTACCCAGTCCCATCTCTAGCATCCCATCACGGCATCTTTACCACAATTTTATCATTCTACACCAATCGCTGATTCCATCCAACCGACTGTTACAGATAGTGGATCTGGTTGTTGTTCACATACGTCTCGGAATGTCGCCATCGTTGCAATCAGTAGCTTCATACCTTTACTCCTTGTGCTCGCCGAACACTCTTTTTTGCATTTTGGTCCCAGTCTTAGTCAGCGCGATTATGAATTCTATACCTTATGCTACCGCCTCATTGCAGGTTACATCTCCTTCATTGCCGGTTTCTGTTCCGTTAAATTCGCAGGACGTCCGCCCGGAGTCAGGTTCGGATTCTACGATAGGGTCAACGCCACCGAGTACGACCAGCAGCTCTCCCTCAACCCTTCTGGACCAAGCGCACCAGTTTTTAGAGAATACAAAGGATTCTGAGTACGACAATCTTCGTATATCCGACGGAAA
GAGTCTTTTAGTATCGATCCCTCGACTCGCACTAAATCTCATTGTTTTTAAGAACAAACTCTCAACTCTCGCAACCTGATGCCTTCGCCAAAGATATCACTCCAAGACCGTCTATCTAAGGTCACGAATCTTAACCCTGAAGTAAAATTTACTCAAGGTGATAAAATTCCCGACCGTGCAATCGACTTTCATGAAGTATACAAAGCCAACTCCTCTTCAAAGATTGACTCCGCTAACGTTTTTACTATCGACGTTCTCCCAAACTTTGTCCCAATCCTCTGCTTTGTTATCTATCATGCTAATGTCTATTCGACTGACATTAACAAGCATGGACACTCCAAAACATCTGTCCCAACGTTCGTCTCCTACTGTATGTCTATCATATACGGATACTTCCTACTCTCCGACATGTATGTTCGCCCATCTCCGTCCGTCTTCGCCTCCTCCTGGAAAAATTCGACTTTCCGCGACAATTTTGCAACTTTCCTTGCTTCTCTCCC
TCACCCTCTTTCCCGGTGGTCTGGTCCCGGACCACCGTTACTCCATTCAGCTTCTTCGGAACCTGTTCGGAGGAATTAAACGGGCACCCATACTCCCCCCACCCCCCTTTGGTAACTAAGTATGTGTGCTCGTGATCTTGGCTCCCACGGAGCGGACCGATCCGTTGGTGAACAAACAGCTAGGTCCACATCCTCCCTTCCCCTGGGAGGGCCCCCGCCCTCCCACATCCTCCCCCCAGCCTGACGTATCACAGGCTGTGTGAAGCCCCCGCGAAAGCTGCTCACGTGGCAATTGTGGGTCCCCCCTTCATCAAGACACCAGGTCTTTCCTCCTTAAGGCTAGCCCCGGCGTGTGAATTCACGTTGGGCAACTAGTGGTGTCACTGTGCGCTCCCAATCTCGGCCGCGGAGTGCTGTTCCCCAAGCCAAACCCCTGGCCCTTCACTATGTGCCTGGCAAGCATATCTGAGAAGGTGTTCCGCTGTGGCTGCCAACCTGGT
TAATATTACCGAATGGCCGCGCAAATTTTTAGGTGGGCCCTCAACCAATGAAATTCACGCTACATGGCCTATTTAGTGCGTGGGGATCAATAAATAGACTTGCTCACCAAGTTTGGATCCACAAACATGTGGGATCCATTATTGCACGAATTTCCCGAAAGCGTTCATGGTCTAAGGTGCATGCTAGCTGTAAAATATCTCCAAGAGATAGAAAAGAACTATTCACCAGACACAGTCGGCTACGATCTTATTCGAGATCTCATTCTTGTTCTCCGAGCAAAGAACTATGGCGAAGCGACCAGCAGATATCATCATTTCAACGCCCGCATCGAAGGTACGCCGACGTCTCAACTTCGACAGCCCCTATGGAGCTCGTGCAGTTGTCCCCATTGCCCGCGTCACCAAAGCAAAGGCCTGGACCAACAGGCCGATGAACAGAAAACCCAGAATGTACAGAATGTATAGAAGTCCCGACGTGCCAAGGGGCTGTGAAGGCCCTT
ACCGGCGTGGCCCCACCTTATCGCGAGTGCTTTAGCACGAGCGGTCCAGATTTAAAGTAGAAAAGTTCCCGCCCACTAGGGTTAAAGGTGTTCACACTATAAAAGCATATACGATGTGATGGTATTTGATGGAGCGTATATTGTATCAGGTATTTCCGTCGGATACGAATTATTCGTACGACCCTCCTGCAGTAACTGCTCCTTCACAGGGTTCATCTCAAACGGATTTCGGTAAGGTTGTTATTGCTTTGGTGGTTATCTTGGTCAGCGTAGGTGTTTTCTATCTGGCCTATACCTTGTTCTTGAAGGACTGCATCCTTCTGTTCAAGGCGAAGAAGCAGAGAACCACAACCGAAATCGGGTTTGGACAAACCCCGGCTAGAAATCAGGATCATCCAGGACCGTAGGCGGGGTGCATCATGTCTACTGTGACATGGGGTAAGAAGCGGAAGCGAAGCGGAGGGGATTCTAAGGCGAAGAGTAGGGGCTCCAGTTCCTAT
GCGCTCCCCTCCCCATTTTGATAAATTCCCTAAATGAAAATTCGGAAGGAGGTGAGGGAATGGCTAGACCGCGGCAACCTGTTGACTTGCTACTGGTGAAAGGCAAGAAAAACTTGACAAAGCAAGAGATTGAGGAGCGTCGAGCACAGGAAGTAAAGGCACCAAACGACAAAGTAAAAGCTCCATCATATTTGCCAAAAGACTTAAAAAGAGAGTTTAAAAAGATAGCGGATGAGCTAAAAAACATCGGAATTATGACTAATTTAGATGTGGACGCGCTTGCCCGTTTTTTGTTTGCTCAAAAACAATACTTGGAAATGACCGAAGTCTTACTCGAAACGCCCATTACTGCATTAGTTGAGGATGATGACGGAAATAAATTTGAAGTAGCGAACAAGACATACAGTGATTTGCTTATCAATCAAGACAAGCTGTTCAAACAATGCCGGCAAGCCTCTAGTGATTTAGGGCTGACCATTTCCTCTCGCTGTAAACTTGTT
GTTTTTCAACAAAAGCAAACTTTACAATGACTATTAAAATCATTCTTGGAGAACACCAGATCACCCGCACGGAATTGCTCGGCGGGATTGTGATTGTATCTGGATGCGGTGCTGTAGCGTACTGCATATCCAAGTTTTGGGGCTATGGGGCAATTGCGCCCTACCCCCAAAGTGGAGGGAACCGAGTTACACGCGCATTGCAACGGGCTGTCATCGACAAAACGAAAACCCCGATAAAAACGCATTTTTATCCGCTTGACAGCCTGCGTACCGTAACGCCGAGACGTGCCTCAGATAATGGGCACGCAGTTTCAGGAGCCGTCCGTGACGCAGCTCGTAGATTAATCAACGAGTCGATCGAGACGGTTGGGGGGTCCAAATTTGAACTCAACCCGAACCCCAATTCAACGATGGGGCCTAGAAACCATTTCCACTTCGCCGTCGGTGATTTGGCACAGAATTTCCGCGATGACCAACCCGCGGCTGATGCCTTCATCGTC
GGTTCGAAAATTACATTAAGTTTGGAGGTGATAACAGCGTAACTGTCGCTATAATTCAAATTCTTTATTCTTGTTTGCTGTCAGGGGTTCGACTCCCTTGTCAGTCGTTAGTCTGTCATGACTAGGTAATTTTTTCGACAAAACGTCAAGCTGACAGACCTTGACAACAAATCCAGTAAATATTTTATAGAAAAGAGGAAACCAATACATACTTTTTTTACTCTAGTCTTGCATTGCTGGTAGCAGACTGGAATTTAAACTAGAGGGGGGTGATAAAAGACCCAAGAACAAACACTCTTATCTTTTCATAACCTCTTAATGTTTGTTTCTTGGGTAAAAACAAAAAAAGACCGACACAATTGCAGGCACTTTATGAAAGTTAACACTACTATTATATCAGAGAGGTTAGTACAATGCTATTGCCGGAAATTGATGAGAAAGCAACACTCAAACGTTGCAAACGCAAGCTTCGAGAATATCCACGCTGGCGAGAGATTGCA
ATATATATATATATATATATATATATATATATATATATACAGTCTTGTGGCTTTTTTATTTTATTAATTGTATATGAACGACACTGAATTACCTAACCATTCGCATTTAGCGACTTACAATTCTCTCCAAGAATTTAAAAAAAAAAAATTTAATTAAATTGATGCATTTGTTTCGAAAGTTAGAGTGTTTTAGAGAGTTAAAGTGTTAGAGAGTTTTCAGGGTTCCATAAATGACGGACAGGAAAATTTTTTGACCTATTTTGATGTTTTTTTTCGTTTCTAGTGCACTAAATCAATTTTTGAAAAGTGTCAAATTAATCTCTATTAAATTATCTTGACAATAGTATGCAAAATATCTTGAATCCGTGAACTAACAAGACTATAATGATGAAAATAGTTGCCGAAATGAGGTGAAAAAAATTTTTCGATCGTAAAGCACTCTCTGATGTTTCTCATCATGAGTCATGCAATAAAATAATTATAATATTATTATCCGCGTT
GGCATTTCTTGTCCATATTTGCCTAACTGAACCAGGTGAATCACTCCCACCATGGGGCAATTCATTAGTTTCATGCAGGAGATACCTATTTTCTTGCAAGAAGCACTCAACATTGCATTGGTGGCAGTCAGCCTCATCTGTATAGTGAAAGGCTTGGTGAACCTATACAGGTGCGGACTGTTTCAATTGATGGTCTTCCTTGTGTTGGCTGGCAGATCATGTTCAGAGGAAACATTTAAGATAGGTATGCACACAAAATTCCAAGAGGTGTCCCTCTCTTTAAGTGCACTTTTGACCAATCAGTCTCATGAACTTCCTATGTTATGTTTAGCCAACAAAACACATCTCTATCTAAAGAGTGGTAGATCCAGTTTCAAAATCAACATTGATAGTGTCACTGTGTTAACAAGATCTGAAGTGAACTTAACATCAATTAATTTGACGAGATCGATCGATGTCTTTGTTCACTCTCCTAAACTTGGTTCTTGTTTTGAAAGTGA
ACCGGATGGCCGCCCGCTATTTTACAGCCGTACACGTGTCCCAGATGTACGCTTTAACCGAAAGAAGTGGTCCCGCCCACTATCCGATGTCGGCCAATAGCAACGAACCCTCGTGTCTATATGTTTTTACTTTGTCCTTATATACTTGGTCCCCACCCAAGCATTATTGCAATATGTGGGATCCACTGCTAAATGAATTTCCGGATTCCGTCCATGGGTTTCGTTGTATGTTGGCCGTAAAGTATCTGCAGGCCGTGGAGGATACGTACGAGCCCAATACATTGGGCCACGATTTAGTCCGAGATTTGATATCCGTGATACGGGCCAGGGACTATGTCGAAGCGACCCGCAGATATCATCATTTCCACGCCCGTTTCGAAGGTGCGTCGAAGGCTGAACTTCGACAGCCCATATACCAACCGTGTTGCTGTCCCCATTGTCCAAGGCACAAACAAACGACGGTCATGGACCTACCGGCCCAGTTACCGAAAGCCCAGAAT
GCAACAATCTCCTCTCCATACTTTTTTCCACTGCACCGGTATCGTACAAACATATATAAGAAGACCCCATTGGCTATGGATTTGTTACTGCGGTAGCCGGATGGATAGGACCGTGCACTCCTTTGTGGAGCGGCTGGGAATTCCTCGGGAGGACCTCCTGCTGCCGTGCACATTCTGCTCGAGGTTTCTTACCCAGGAGGAATTAACTGCATTTGACTTTAGTGCTTTTAACCTTGTTTGGAGAGGAAGGTGTGCCCATGGAATCTGCACAGCCTGTGCTCGTGTCTGTGCATCCCTAGACCTGTTTCTGCACCATCAGAATTCGCGACCATTAGCAGATGTTCTGCGGGACGAAAATCTTACACTCCACGGACTGAAAGCACGGTGTCGCGTGTGCATGAAGATACTGTCAGTGACAGAAAAGCTAGAGTGTGCAGAAAGAGGGGAATCCTTTGCCAAAGTCAGGGGCCAGTGGAGGGCACGGTGCAGAATTTGCAAAC
TGGCCAGTTTCCAAGACAGGCTCGCTCGCTCACTCGGGCCGGGGCCCCAAAGGGGCCCCTAGCGACCGCTTCGCGGTCGCGGCCCGAGTGAGCGAGCGAGCCTGTCTTGGAAACTGGCCAGCACTCCGGTGAGGTAATGCCGTCACGTGGTCGGGAATGGGAACGGGAAATCTCGCGAGAACGTAAACAAATATAAGACGGCGCCACACGGCGCTGCGTCATACGCGCGCGCGCACCGGCGAGATGAGGTCGTACTACGAGGTCATCGTTCAGCTGCCCAACGACGTCGAGAGTCAGGTACCTGGAATCTCCGATTCGTTCGTCAACTGGATTACGTCGCGAGAATGGACGTTGCCTGAGGACGCCGATTGGGATTTGGACCAGGTCGATCAAGTTCAACTGACGCTCGGCGACAAAATCCAACGGGAGATTCGAACTCATTGGGGGACGATGGCCAAAGAACCGGACTTTCACTATTTTATCCAACTGGAACAAGGTGA
GGAAAAAAACTTTATATAACTCTTATATAAGTGCCCTTAGCGGGGCTCCCCGGCTACGGTCGGATCCCTACGGGGAGGATAGGGTGAAAACCCCTAGTGCAAGCTGACACTCATACCTCCCAAGGTCCATGAGTCGACGCAAAGGTCCTCGAAAGCATGTTGTCCTTTCGTACAACCGAGTAGGTTCGTTGCCTTAATTGGTGACGCTTGCAGGATGAGGATGGTCCCGACGCCTAACGGACCTTGCTGCCTTCTTTCCCTGGATTGGCGGTGTTGTTCCCACTAATAATAAAGGAATACGCACATGTTGCTGCCTGTAGTAGCCCGTGCGGCCGTCCCTGCTATTGAGAGTGCCATTGCGGCTACTCCTGGCCTGGTTTCCCGAATCGCAGCCGCGATCGGTTCCAAGGTCAGCCCTTCCGCCATTTTGGCGGCGGTCAAGAGCAACCCGGTCGTCGCAGGTCTGACACTCGCTCAGATCGGAAGCACCGGTTATGACG
AACGAAAGGAATTAGGGTTTCGTGGCATATTTCGTAAATATGCATCGGGACACCAGGAGGTGTCCTCTCAACTTTCTCATATTGCTGGTGTCCTGGTGTCCTATATATACCTCAAGACACATAAAGCCTCTAGGGGACACCAAGGGGCAAAATCGGCCATCCGCAATAATATTACCGGATGGCCGCCCGTTTTTGGTGTCCTCTACTTTAGCCCACGGGGCAGGCCCAGGCCCAAATCAACCACAACCTTTTTTTATTTTATGGGACCACTTTAATTATTCCAACCAACCACGTTCCGCCTGACGAGTCTAATAATAATGCCTTGGTGACTAAGTGTGGTCCCTATAAATAAAGCTGACATATCCCATACCTCTTTAATTCAAAATGGTTAAGAGAGATGCCCCATGGCGTTTAATGGCGGGGACCTCAAAGGTCTCACGCTCTGCTAACTTTTCGCCTCGTGAAGGTATGGGCCCAAAATTCAACAAGGCCGCTGCATG
TGGCATTTTTGTAATAAGAGGGTGTACTCCTGATGAGCTCCCTCAAAACTGGCCTATTCAATTGGAGTATTGGAGGCTAATATATAGTAGAACTCTCATTAACGGATTTGCAACACGTGGCGGCCATCCGCTATAATATTACCGGATGGCCGCGCGCCGCCCGCTCCCTGCCACCTGGCGCTCTCTCCTCCCTTGGTGCTGGTGACCCTGACACTTGGCGCGCTCTCGACCCTCGATCTTTATATACCCACGTGGTTCGGCTAGTCTTTGTTGACCGACGCTTTAATTCAAATTAAAGCTCAACTCTTTTATGTCGCGCGATATCAATTCGAATTTGAATTATTGATTCGCGTTTTCTGAGTGTGCCCCATTGTACTACATGGACGACGTGGCCGATTTGAGACCATGCTGCTGAGCTAAGTTAAGTGTATGTCTGACTCATCCTTGTCTTTAAATTGGTCCGGAATGATATATTATATTTTAAGTGACTCAGCTGTTAA
TGGATGGGATATATTACTCTGAAAGAAGAGAAAAGATCCTGAATTTGTATGCCTTGAACGAGTGGGGAATAATAGATGATTGGCAAGCTTACTCACCAGGCCCGGGGATAAGGTACCCGAGAGTCTTTGGCTTCTGCTTTAAGCTAGTCCCAGTGGACCTGCATGAGGAGGCACGCAACTGTGAGAGACACTGTCTGATGCATCCAGCACAGATGGGGGAAGATCCTGATGGAATAGATCATGGAGAAGTCTTGGTCTGGAAGTTTGACCCGAAGTTGGCGGTGGAGTACCGCCCGGACATGTTTAAGGACATGCACGAACATGCAAAGCGCTAGTGTCAGCACTTTGCGGTTGGGACTTTCCGCCAGGGACTTTCCACAGTGGGTGGATCGGAGGCGGTACAGGGGCGGTACTGGGAGTGGCTTTCCCCTCAGAGCTGCATAAAAGCAGATGCTCGCTGGCTTGTAACTCAGTCTCTTACTAGGAGACCAGCTAGAGCC
AAGTTTTTTTCACTCATGACATATTCGAAAGTGAAGATGACCACAGATCCTTCCGAAATGTCTCTGAAAAAAGTGCTCTTCGACCCAACCAACGAAATTAGAATTCTCAACCACGAACAAGCCGATAACACACTACTTACCACAATGATGATCGTTCACGAATTCTCCGACCTAACGACCCGCGACTCAGTAGTCCCTCAAATTGCTGAAATGGCAAAAAATGAAATTAACCAAACAATTGACTCGATCGTTGATTCAGTCAGTACTGCGTTTGTTGACCATTACCATGAAATCATTGACAAGAATGCTAAGTTGGGAAATCCTCTTTCTCCAAATTTCAAAAATGTTATATCTATAAACACATGTATCCCTGGTCTAGAAACTTTGTACGTTGAACGTGAGAAATGGGAATTACTCAATCGTTTGTATCGATTAAACAAAAAGTTAAGCCAAAAATATCCTTTGGATGATCTGCTTAAAGGACATTTTCCTGACATTTC
ACCGAGGGCCGCGGGGTTTTGGAGTCTGGTCCCACATGTACTGCTGACCAATCAGCTTTCAGATTGAAAGCTATTTAAGTGCGTACCGCACTACAAAAGCAGTCATACTTACAGCTAATGGAAAACATGTGGGATCCATTGCTACATCCTTTTCCAGAGAGTTTGCACGGCTTTAGATGTATGCTTGCAATCAAGTATCTTCAAAGCTTACAGAGTAAGTATTCTCCTGATACTCTTGGGAGTGAATTCTTGAAGGATTTCATCTGCATCTTGCGGAGTAGAAATTATGCCGAAGCGTTCAATAGATACAGTGACGTCGTTGCCAATGTCTATAACACGCCGGAGGTTAAACTTCGGGAGTCAGTACAGTCTCCCTGCCTCTGCCCCCACTGCCCCAGGCATGTCGTACAAACGAAGAGCTTGGAAAAACCGTCCTATGTACACGAAGCCACGGTTTTATCGGTGGCGAAGGAGCAGTGATGTTCCACGGGGTTGTGAGG
GCTATTTTTGCCTCTTCCTAGACGTTGTCGCAATGGAGGTGTGCCTGCCTAACGGTCATCAGATCGTCGACTGGATCAATAACGCATTTGAAGGACGAGTGTCAATTTACAGTGCTCAGCAAGGATGGGACAAAACAATCTCAGCACAGCCGGACATGATGGTGTGTGGTGGCGCCGTCGTATGCATGCATTGTCTAGGTGTGGTTGGGTCACTGCAGCGAAAGCTGAAGCACTTGCCCCATCATAAGTGCAACCAACAGCTACGCCAACAGGACTACGTTGATGTGCAGTTCGCTGATCGGGTTACTGCTCACTGGAAACGTGGTATGCTATCATTTGTCTCTCAGATGCATGCTATCATGAACGATGTGACACCCGAAGAGCTTGAAAGAGTGAGAACTGACGGAGGTTCTTTGGCTGAGCTTAACTGGCTACAAGTGGATCCTGGCTCAATGTTTCGATCAATTCATTCCAGCTGGACTGATCCCCTTCAAGTGGTT
ACCGTGGGCGAGCGGAGATCGGTGCTCAAAAGTGGGTCCCGCATGGTTGTGGACTGAAGAAGAAGACCATTATAATGGGCTTTAATCAGTAAATCCCAATAAGAAATGTTGGGCCTTGATATGGCCTGTGTGATGTTAGGGCCCTGTATGGTGGTAAGCGTTTGTTTTCGTTAATTATGTCCTTGATCGGCTGTGTTTGGAATTTAAACGGTGAACTTCTTATTGAACACGTACGGTTCGATTACATCCATTCCCAATATTTCTGGGTTTTCAAGTACAAGTATATCTAGTCTTTGAACTATGTCTTCTATCTCGATCTCTTCTATCTTTGCTCCGTTGTTTGCGAATAAGAAATTCGCAATGATATTGCCTTCAAATCCGTTGAAGTCGAATGGAACGTGCATGTCTCCGTACGTGTACTTGACGAACCCTTCATACTTGATGAGCGCTGGTGACATGGTGGATACTATCCGAATGTGAATGAATATTTTCATGTTCTC
GGAAAATAATTGGCGGCCGATAAGGCCGACCGATTTCGGGCAGAGGTGCAATCACACGGAGAGGGGTGTCAGCACCAATTAATAAGATAACAAATATAACAATCATGAGTGACATTTTCAATCAACAGGGACTGAAATCCAAATTTTCGAACATTGTCAAGAATGAAGGACAAGGTGACTCGGACATCAGAGAGGTATTCAATGAATTAGCAAGACCTCAAGCCGAAGTTGGCCGAGACATAGAATATTCAGAACTTAGTCAGGCATTAAATGACAATAGCGTTAAAGTCTTTAGACCGCAGCCGTATGATGAATTGGTTAATATTCCCTTTATAGAGGCCGCATCTCCTAGAATGATGGCCCTGTACGGGGAACTGTTGGATTCCAAAGACGTTTCACTGCCTGTTGGCTCTGGCCTGCACATACCAACCTATAAGCCAGGCCATGAGGTCACCCCACCCCTCCTCACTTTACCTAACTCGCTTTCCTATGAGTACATG
GTTAAAGAACCTAGGCGGTTTGGCAACACACAAACATGGATAGGTTCTTGACTTATTTCCAGGTACGAGGAGAGAGAGCAAACGCTGTTCGGCTGTTTGGAGAGATTTCCGAACAAATAGATTGCTCACATCTCAAACGAGATTGCTTTGTAAATGGAATATGTGCAAGACAACACTTTAAAGAATGCTGTAATATTGCTACAGATAATGGCTCACGCACAAATGCAGATAAACTAGTGGCTTTAGCTTTGCGAGCACTTTTAGATAGACAAACTATTTGGACTTGTGTCATCAAAAATGCGGATTACGTTAGTCAATATGCTGATGAGCAGATGGAGGAAGAAGTTAATAAGCTGTATGATGTCTATCTCCAGAGCGGGACGAGAGAGGAATTTGAAGGATTTAGACAGAGGAATAGACCGAGTAGAGTTGTGATGGATGATAGCTGCTCAATGCTCTCATATTTTTACATTCCAATGAATCAAGGGAATCCAGCTCCA
ATGCCTAATCTAGCGCAAGGATATCAAACGTCAGCCAAGTCGTATATTTACGATAATAAATATTACAAAGGACTTGGTGACATTATAAACAGCGCCAAGAAACGCAAGCATGACCAAGATTGGGAAAAGCATGCTGACGAAAGACGGGCGTTGAATGGTTTCATCCTACCTTTGGACCCGCGTACGGGTCCAGGTAAACATGTCAAAATGGTTATGTTTCAGGAAGTGCGTAACATCAAGGCCAATACAATGAAATTGGCTATCAACTGGTCATCGAAAGAATATCTGCGCGAAGTATGGACTACCTTTATTGAAGATACTTTCCCTATCAACAACTATCAAGAATTCACCGATGTGTTTCTCGAAATACGTTGTACTCCCAACAAAAGCAACAGGCATTACAGATTTTTAGCTCAGCACGGTCTTCGTATGGACAATGATTTTGTCCCATGCGATACCATTCGCGTTATCGAACCTTTGTATCTTGAGGGAAACACCGT
AAATTAAAACTACTCATAAAGACAACAAACAATTTAAGCGCAAACAGAAATTTTCGTAATTACATTTCTACAAGCAACCATTACTCTAGTTATTTGCAGTTTCACATTTCCTCACAGCAACAGCAAGTCAAATGGCAACAATCATGATTGGAAGCATGGCGATTTCTGTGCCAAACACTCACGTCTCGTGCGCATCGAATTCTGTGATGCCGGTTCAAGCAGTTCAGATGGCAAAACAAGTGCCTTCTGCTCGAGGGGTGTTATACACACTTAAGAGAGAGGGTAGCACGCAAGTGCATAAGCATGAGGAGGCACTGCGCAAATTTCAAGAAGCATTCGACCAAGATGTTGGCATTCAGCGAAGACTTCTAGTAAACAAGCATAGTTCCATACAATCCACAAAGAAGAATGGTTTGACCTTGCGTCGCTTAACTTTAGAGCAGGCTCGAGCAAAAGAAGCGGCAATTGCAAGGCGAAAGCAAGAAGAGGAAGACTTTCTC
CCAAATCAGATGCCGCCGGTCGCCGCCGGTAGGCGGGACTTCCGGTACAAGATGGCGGACAATTACGTCATTTCCTGTGACGTCATTTCCTGTGACGTCACTTCCGGTGGGCGGGACTTCCGGAATTAGGGTTGGCTCTGGGCCAGCTTGCTTGGGGTTGCCTTGACACTAAGACAAGCGGCGCGCCGCTTGTCTTAGTGGCACGTCAACCCCAAGCGCTGGCCCAGAGCCAACCCTAATTCCGGAAGTCCCGCCCACCGGAAGTGACGTCACAGGAAATGACGTCACAGGAAATGACGTAATTGTCCGCCATCTTGTACCGGAAGTCCCGCCTACCGGCGGCGACCGGCGGCATCTGATTTGGTGTCTTCTTTTAAATTTTAGCGGGCTTTTTTCCCGCCTTATGCAAATGGGCAGCCATTTTAAGTGTTTCACTATAATTTTATTGGTCAGTTTTGTAACGGTTAAAATGGGCGGAGCGTAGGCGGGGACTACAGTAT
GACATTTTGTCTCAGAACGATGCCCTGTAATCGCGCTGTTTTCGGAGCCTTCGTATTAGCGTTACTCATAAGCCTACAGTCAGTATATTTCAAACTTTACGAATTTTACAAGAATAACGAAACTGCAAGAAATACGAGTGTCGCCGGGTTTTTGAAACGTCACGAAGTTGCTGTCAACGTGATTGTTGAGTTCTCTTTTGACATTTTGTTCTTTCTTTGTGGACTACTCGGATTTGAGTTAAGCCCAACCGCTCGACGCCTTATTTTTAGACGAACAGCTAGTGCAGAAAAAGCTGATACTGTTGAACTTGAACATGTGTCGTCACGACGACGGAATGACTCTAGAGATGATTCGACAGTACGCAATGTCTCGAAGACATCACCACTTGCCTCCCAACGCTCCCGTGATCACTTTGACGGAGATCCACGAGAACCCGCCCCCCCAGCTTATTCTCCCGCCGACTTCTATCCTCCGCCAGCCTCTCCTCACATATGTGAGA
ACCGGCGCCTGTACTCCGTACTCCGCACCCTACGAGGAAGCTGCAGACACCGCTTAACGAGCCACCCCGAACATGGCGAAAAACGGCAACTACTCATACAAGAGGTGGGTCTTCACTATTAATAACCCTACCTTTGAAGATTACTGTGCCGTAGTTGAGTTCTGCAATCTGGATAACTGCAAGTTCGCGATAGTCGGCGAAGAGAAAGGAGAGAAAGAAGGCACACCTCACCTGCAGGGATTCCTGAGTCTGCGAAAGAATGCGAAAGCTGCTGCGCTTGAAGAGAACCTGGGAGGAAGAGCCTGGCTGTCTCGAGCTCGGGGATCTGACGAAGATAATGAAGAATATTGTTCCAAAGAGTCGACATACCTTCGAGTCGGTGAACCAAACCGAAAAGGTCGCTCAAGTGATCTCCCCGACGCGGCATCCGATGTGCTCGCTGGTCTGCCGATAACTGACGTGGCCCGGAAGTACCCGACGACTTATGTAATGTTTGGGCG
ACTTTTAAAGTAAAGTGAGTGTAGCGTGGCTATAACTCTTTTTTTTACTTTAACTAGCCTTGTGCTAGATTTGTCTTCGGACACCAACTCGAACTAAACGAAATATTTGTCTCTCTATGAAACCATAGAAGACAAGCGTTGATTATTTCACCAGTTTGGCAATCACTCCTAGGAACGGGGTTGAGAGAACGGCGCACCAGGGTTCCGTCCCTGTTTGGTAAGTCGTCTAGTATTAGCTGCGGCGGTTCCGCCCGTCGTAGTTGGGTAGACCGGGTTCCGTCCTGTGATCTCCCTCGCCGGCCGCCAGGAGAATGAGTTCCAAACAATTTAAGATCCTCGTTAATGAGGACTACCAAGTCAACGTTCCTAGCCTTCCTTTCCGTGACGCACTGCAGGAAATTAAGTACTGCTACCGTAACGGTTTTGATGGCTATGTCTTCGTGCCTGAATACCGTCGTGACCTAGTTGATTGCAATCGTAAGGATCACTACGTCATTGGT
ATGCGAACAATGCGCTACCACTACCCCACGGAGACGGACGACAGCAGTCCTGATGAAGGTGAGACTGGCAACCATGCTGTAACCCACTTGCTAATGCAGCTGCAGGAACAACTGCATGCACTTAACTATCCCACAGATGATAGCGACGACTCCACAGACGGTGAGGAATTAGTATTCCGATTAACCGTGGAGGAAAGCGCAAGCGAGGACGACAATGACAGCCGTCAAAGCCTGTCCGTAGACGATGTGGGGGCAGAGGTAGATGTAGAGGTGGAAGGGGCATACGGTGGTGTTGCATCGGATAATTTACTATGTCATGAAAGTATGGATGATCCCGAGTACAGCGGTGCCAGCGTCGGGAGTCGCCCTGACGGGTATGATGAAAGGGCACCCTGGAAATGCACAATATGTGGGAGACCTGTCACTCCACAAGAGCTAGCTACCTTCGGGGTAGTCAATCCCTGGAATAAGCAGGGAGTGTGCACCGTGTGCTTTCACGG
AAATTCTAACTATTATCTCCATTGAATAGAATTTCACCGTCTGTTGGTTCTTATTTTGTTCTGGGGGCAATTTTATTCAGGGCCCTACTTTAAATATAGGTGCGAGTAATAAGTAGCCGCCGTCCAGAAGAAGATAGTACTAACATGTCGAGTGAAGGTAGATATATGACATGGAAGGATATGTCACATAATAAGTTTATGACCGATCGATGGGCCCGTGTTTCGGACGTCGTGAGTGTTATTAAACAATCGCATGCTATGGACTTGTCCAAGGCTGCGAATCTATCTATAATTAAAACTGCTTTGGCAGGATTGGGCTCGGGTTGGACTGACAATAATCCTTTTGTGTCCCCGATGACCCGTTTTCCACAGACACTAACTATGTACGGTGCACTTGTGTTATATGTTAATCTGTCTGACCCAGAATTTGCGTTGATAATGACTAAGGTAAGTACTTTAACTGATTCAGGGTTAGCAGATAACGCATCTGCTAATGTGCG
GACAATTTGTCCTAGTAAGATGCCCTGCAACCGCGCTGTGTTTGGTGCTTTCATACTAGCAGTTCTCATTGGTCTTCAATCAGCATATTTCAAACTTTATGAATTCTACAGAAATAATGATAATGCTCAGAACACTACTGCCTCTGCTTTTTTGAAACAACACGAAGTCGCTGTTAACGTTGTAGTTGAATTTCTTTTTGACATTTTGTTCTTTTTGTGCGGATTACTCGGGTTTGAACTCACCCCGGCTGCGCGTCGGCTTACATTCAGGAAGAGCTCTAGTGCAGTGAAAGCAGACTTGGTAGAACTTCAAGATGCGTCGTCGAAAAAACGGAATGACCCCGCAGATGGTGAGGGAATACGCAATGTTTCGAAGACATCGCTTCTTAACGCTGAGTGTCCCAGTGATGCAGTTGATAGAGATACAGGAACCCTCGTACCTCCAGCTTACTCTTCCTCAGAGTTCTTTCCTCCGCCGCCCGCTCCTCACCTGTATGAGA
TTAAATAAGAAACTATATATTCTTACAATATACATTTCTTGCGCTTTTAAGGAGAAATCCTCAAACCTTAGACCCGTAAGACACTAAGGAAGAAAAAGGAAAGATTTCTCTCTTGCCCCAAGCCCGTCCAGCTCACGACGTGATATAAACCTCAGCATTAAGCCCGTCTAGCTCCCGACGTGATATAAACGTAGCATTAAGCCCGTCTAGCTCCCGACGTGATATAAACGTAGCATTAAGCCCGTCCAGCTCACGACGTGATATAAACCTCAGCAACACTTTCCAACCAAAACACCAATTAGATATTTAAGTTATTTTTACAATTGATTATAAATATTTACTGCGTACGTCCTTGATCGGAGCTCGTACAGTATTCGTACTGATTTGCACAAATCTTCGCAGTGTTATTGGCTTCTTTTTGCCTAAAGTTTTGCTATTGATATTTACACTCTTTTTCTTTTGCGGTTTAGTAAATAAGAAGAGTTATTTATCTTGTTTGT
AGTCATTAATTACATTAAGTTTGGAGGTGATAACAGCGTAAACCATCTATTTCGGTATATTAAACATCTTTATTCTTGTAGCGTTCGAGGGTTCGACTCCCTCGCTCGCTGTTAGTCTGTCATGACTAGGTAATTTTTTAGACACTTGTATCGCTGACAGACCGATACACAAACCCAGTAAATATTTTATAGAAATGAGGATCCAATACATACTTTTTTTACTCTAGTCTTGCATTGCTGGTAGCAAGACTGGAATTTAAAATAAAGGGGGTGGTAAATAAAAAAAGCCCAAGGCAAAGCTTGCCGAGAACTATTTAAATAATCTGACAATATTATTATACCATAAAAAGGAAAGACAATTTATGAGAACAGTTGAACGGCTTCAAAAAATCAAGGCACTTGATAGATATATTGAGAGTCAGATAGAGCAAATTAAGAGACTGGAATCACAAGCACTTAAAGTGACATCTGGTTCAATGCATACTGACATGGTTCAGGGT
GGCAACAACAATTGACAGGAGAATTTAGAAGAGAAACAACCTTTATCGGTCTGCCAACTTTTAGGGTATAAATAAGTAGTTTCTACGGAAATTTTCAAATGGAGGAGCCACGCACCTTGGTGGAGCTTTGCGACCGTCTAAATTGTACCTTTGAAAGCTTGAATATTCCTTGTATCTTTTGTAGTGCGCCGCTGTCTTTGGGGGATAAAGCATTGTTTGATTTTAGTCAGCTAAAACTTGTATGGAGGGACGGGTGGCCTCATGGCAGCTGCAGAGTATGTTGTAGATATTTTTGTTATATGGATTTGGTTTTTAACCTGGATTATATTAATTCTTGGAGTCAAATTGAAGCGCTTTTTAATCAGGACATTGCAGAATGGTTCATGCGTTGTACATGTTGTGCAAGAGTGCTAACTACGTCTGATAAGATTGATCTGAAATCTGAGAATAGAGATTTATTTAGAATTGTTTCATATTCGGGAACCGTGCAGTGGAGAGCA
GATAAATCCTCTGAAAAGGAGCCAAACCTCTTGCTTTGACATGCAGCTCTTCATAGTCAAACTTGACAGTCGATCGTCGGCTTCCAACGAAATTCTTGTTTTAGACATCAACGAATTACGTAAATATGTTTCGAAACATCAACTCAGCTTTCGCGGTGCTCAAGTCCACGAAACCAATTCGGAACATTCGGTGCGTAATTGGGAGGATGACAACATTACTATGTTTTTCCACACGTCGAACGTTTTTCCTTCAGAAAAGAGTGTTAGACACGCCTTATTTTCTAGAAACTCTGTCCATGTATGCGGCCCGCTAAATATAGGTGCATTTCGCGATTCCTTGCGTGTATTACAGAGTCCTCAATTTCCAATCCATACTTACGGTGACGACATCACGGTGTTTGATAAGTTGAGGGAATTTGTAGTTGTGCCTAATAGTTTAGCAGTTGTAGACATGGACACTTCAGCCTGGGAGCGTTACACCTACTCGCTCTTCACAGATG
CGTCGGGTGGGGGAGTGGTCAACCCAACCTGGCTGCATATAAGCAGCTCGCTTTGCGCTTGAAGTGAGTCTCTCCCTGAGAGGCTACCAGATTGAGCCTGGGTGTTCTCTGGTGAGTCTTGGAAGGAGTGCCTGCTTGTAGCCCTGGGTGGTTCGCAGGCCCCTGGCTTGTAGCTCTGGGCAGCTCGTCAGGTGTTCCTGAAGAGGCTCATCGGGGGCTCCCTTGCTTGGTCTTGGTAGACCTCTAGCAGTCTCGGTGGCCAAGAGGCTGTGGGATTGACTACCGCTTGCTTGCTTTTAAGTGCTCAATAAAAGCTTACCCAAGTTAAGAAAAGCAAGTGAGTGTACTCGCCTATTTTGTCTTTGGTAGAAACTCTGGTTACTGGAGATCCCTCAGATCGGTGGCAGAGATTTGATATCTAGTGGCAGTAGAGAAAAAATCCCCAGCAGTGGCGCCCGAACAGGGACTTGACAAGGGTTCGAGTCATTCCAACCTGTAAG
GGCTTTAAAAAAGAGCTGGACTTGGAGGTGTGTCAACATGGCAAATTCATTTAGAGAAATGCTGTATTGGTACAGAAAAATTATTGATAGAAAATTACCATGTGTGAATGTAAACATATGGAGAAGAGAGATAGCATATAAAGCAAATGGAATATGTCTTAACTGTCTAAATGAATGTAAAGTTTGTCCATGTGATTATTGTGGAATACGGCATAAATGTGAAAATTGCTTAAACTCAGACTGTTTCATGAATACAAACAATGAATTCAATTCTCATAGATGGATTACTTTTGATGAAGAACCAAGTCAGATGGTATTGTTTGAGTATTGGATTATGTATAAAGACTATTTTCTAAGTAAATTCAATTATAATTATAAAGCACAATTGAAAATTCTTAATATGAATAAAAATCGGAGATTTCATATTAATGAGAGCAAAAAGAAAGCATTATCAGTACCAATTACTTCTCAATATCTAAAATTTAAATTTAATAATAAGA
GGTACCACTACGCTTACGCAGCAGCCTTAGCTACGCCAGGAGCTTAGCTCGCCCACGTTCTAATATTACCGTGGGCGAGCGGTGCCTGGACTGAAATTGGTGGGTCCCAGCTATTGGGAATGGATGAAATCTTGGGAAATTGGGCTAGATCCAACCCAATTGTTATATATAATTAATTTATGATTAAATTAATACTGCTTTAAATGATATTATAAAACAGATAAGACATAAAATATTATTCATTACATATAATTTAAAACATTACACCGATGATTTATTTATGATGCGGTAATGATTTATGAGTTCCATGCCTAAAATGTTCAGGTTCTCAGCCATTATCATATCCACCACTTCGACTAACTCTTCCGTCTTGATCATCTGGTGAGTGGTGTCTTTGAACATATTCTTTAACCCATTCATTATTTCCTCCTCAGAGCCGTTAAAGTCGAATGGGATGAAGACATCAGCGAAGTTGTATGGTATGATAAACGTTGATTTCC
GATTTAACACTATGGCGAAGAAACGTAAGACCAAGCCAAAGAGAGTCCGCGTTGCGAAAACTTCCCCCCCAGCGAAACAGCTGACGCTATTAGGCCAAGCGTTGCGTTCGCTTGGAGGGTTGGGAGGTGGAGCAGTAGGCGGCCTCCTTGGCAATCCTCTGGTTGGAGCTAATGTTGGTTCCTCCCTTGGGGCGGCTATAAGTCGTTGGTTAGGCTCAGGTGATTACAAGGTGTCCCAGAATTCTCTGGTGAGCCGTGCAAGTACTAGCATACCAATGATGCACAAGGCCGATCAGAAGATTATGGTTCGGCACAGGGAGTTCGTGATGGAGGTTCGTTCAGCTATTAATTTTAGCGTACAGAGAACTTTTCCATTGAACCCTGGCATGAGCCAGAGCTTCCCGTGGCTAGCAAAATTAGCCAGTTCGTTTCAGCAATACTCCATCAAAGGTATGGTGTTCCATTATGTTCCTACTAGTGGTTCTGCTATTTCTGGTACC
GTTTATTTGAGCGATGGTCATCACCGTGCAAGGTGCAGATCTAGTCAGGAGGGCTTTAAATCGATTATTTAAGTATGGGAGGATAGATGGAACTAAGATGTATTATGAATATTACAGATATTCAAGTAAAATGAGGGAGACTAGGAGGAAAAAAGGGACGAAGTATAAAACAGATGATGAGTTTTTAGAGCGCGAGAGGGATGCGGGGAGGTTGAAGCTTTATGATCTACAAGTGATACGGGAAGCGTCTTGGGAAGATTTGTTGTATGAAAATGTTCACACTGCTGAGTTAGATATTTATGTTAGATCAATCTTGAAATTAGAGGACTTAGAGCCAGAAGAAGAATTTTTGCGAAATTACGCAGTTTATGATGGTGTGCACCCGCTGAAGGATTTCGTTGAAATGAGAGCGAAAAATGAAATGCAGATTTTTGGTGATATGCCCATTAAGGCGTGGATCTCAGTATTGATGGAAATCTCGCGCGAAACAAAGCATAAAC
TCTCAAAGACATCAATCCCCCTTTTCCCCAAAACTTAAACATGGACTTCTTAGACAGTCTAATTTGGGAAAGGGTTGTTGATGAACAATATATCACTAACCCAACATTTTGTGTTAGTGACTATTTTGAAGTTATCAGACAGCCAGGGGATGGCAACTGTTTTTACCATAGCATTGCAGAACTGTTCTTTGATGTCAAAACACCATCTAGCTTTAGAAAAGTAAAGGAGCATTTACAGTTAGCAGCAGAAGTGTACTATGACACTGAGCCAGAGGCAGTAGGAACTGGAATCTCAAAAGATGAGTACATCAAGGTCGCAATGAAAGACAATGAATGGGGAGGTTCCTTGGAAGCTTCAATGTTATCAAAGCATCTCCAAACAACCATCATCTTGTGGGTGGTCAATTCGACAGAACAGGTTACGGCCGCTATTAAGTTTGGACCAGGCAGGGTATCAACAGCTCTAAATCTTATGCATGTTGGTCGCACACACTTCGATG
ACCGTGGGCGAGCGGATTTTTTTGCGTCGTTGTGGGTCCCACCTGATAGATCTGCAGAATTAATGGGCCTTCTGTAGCAATTGGGCCTTAAAAAGAATTGGGCTTGGACCAATAGATTTGATATTGTGCTTATAAATAAAAGTACAAATTGGTCTTTGTAACAAAACGAACATTTTATTCATTTGAAATCAATTACACACTCACGCAGATACATTAGTACATACACCATATTCATCAAATATCTGAATATCAAATACTGGAGCTTCGTGCATCATTAATATATCAATTATCTCCGTCATGTCTTCCTGCCTGAACTCATCAAACGATGAGTCCCTATACATGATAGCCAAGATATTCCTAATCCCCTCTTCCAAATTATTGAAGTCGAAAGGAGGTATAATCCCATCATGCTTGTATGGAAGCATGAATTTCTTCTTCACAAGAGCTGGAGATCTTGTGGATGTTAGCTGAATGTAAACCTTAATAGATTCATCACCTCT
ACCGGCGCTTGTACTCCGTACTCCGCGGCCAACGGGATAGCAACTGCAATGGCGAAGAGCGGCAACTACTCATACAAGAGGTGGGTCTTCACCCTTAATAACCCTACCTTTGAAGATTATGTTCATGTTCTAGAGTTTTGCACGCTCGACAATTGCAAGTTTGCTATCGTCGGCGAGGAGAAGGGCGCGAATGGTACGCCTCACCTTCAGGGATTCCTGAACCTTCGAAGTAACGCGCGAGCTGCCGCCCTTGAGGAGTCGCTGGGAGGAAGAGCCTGGCTCTCTCGTGCCCGGGGATCTGATGAAGATAATGAAGAATATTGCGCCAAAGAGTCGACATACCTTCGAGTTGGTGAGCCAGTCTCCAAGGGTCGATCCTCTGATCTGGCCGAAGCGACATCCGCTGTGATGGCTGGCGTCCCGCTGACTGAGGTGGCCCGGAAGTTCCCCACGACTTATGTAATCTTTGGGCGTGGCCTGGAACGCCTCCGGCACCTGAT
ACCGGATGGCCGCTTTCTTAGTGGTGGGCCCTCGACCAATAGAATTGCGCGCTCATCGCTTAGTTATCGCGTGGTCCCCTATTTAATACTTCCTCGCGAAGTTTTGCTTCAAAAATGTGGGATCCACTTCTGAACGAGTTCCCTGATACCGTACATGGTTTCAGGTGTATGCTCGCTGTAAAATACTTGCAGTTGGTAGAATCTACGTATTCACCAGATACACTCGGATACGATCTTATTCGAGATTTAATTTCTGTCTTACGTGCAAGGAATTATGTCGAAGCGACCAGCAGATATTGTCATTTCCACACCCGCTTCGAAGGTACGCCGCCGTCTCAACTTCGACAGCCCTTACAGCAGCCGTGCTGCTGCCCCCACTGTCCTCGTCACAAACACAAGGAGAACATGGGTCAACCGGCCCATGTACCGGAAGCCCAGAATTTACAGAATGTACAGAAGCCCTGATGTCCCTCGTGGGTGTGAAGGCCCATGTAAGGTCC
GATTTAACTATCATAAACCATACTAATTGCAACTTGACGATTCGAAGATAGGAACTGCTTAGTATGATGCCGTGGAAGCCAGGTAAATGTCACCTGTTGGCAGCAGGCCTTGCAGGGGTCTGTTGCATCGCCTACACGAAGCGGGGGAGTTTGCGGGATGCTGCTTCTGCCCTGTGTGAATGGCTAGCCGATGAACCAGCTATTGTGTCTGATTTGTCGCGTGATGCCTTCACTACCACTTGTGTGGATCCCGTTGTAGCTATTTCGGGCCACACGCATGCTAGTGCCGCTAGCTTGAGGACCGCCGCCACAAGATATGCCCAGAATGTCGCGCAATATTGCGGGACTGAGGTCTATGTGGTGGGCATGTCACGTTCCGATCAAAGGAAGGACATGAAGGGTTCTCGCCAGTGGTACTGGACCAAGGACGTTAACGCTGCGAATCGCAACGATAGGCCTGGTCATAGGGACATCCGCTTCCTGTGCGATGTCGATTATTA
TGAAAACAAAACTACACAATTGAGCTCAAACTGCTACAATATCCACTCAATATACCTTATTGATTCATATTGATGGCAATTCTCACCTTCAAACCCCCTAAGCAGCTCTTAATCGCTCAATTGTCCTCTGAAGAGCAGGCCAGAATTAGGAGCTCTGTGACACGAAAGTTAGCGCAGGAGGAAGAGAATGATCAAGGTTTATTCAGTTATCATGTCTCTCCATACTGTGCAGAGAAGTTGATCAAGTCTGGTGTTCAACTCTGTGCCTACTCCTCTGATGTACATAGTCATCCTTGTTGTAAAATGCTAGAAAATCATATTTTATACAGAGTTCTTCCTTCTTATGTAGATTCAGATTTTATCCTTGTAGGTATTAAGCATTCTAAGTTAGCCTTTCTTAAACCAAGAGGCGCGAAAAAGAATGTTGATCTTTCAACTGTTAAGGTGCTCAATCGTTTTGTCACAAGTCTTGACAGATCCAGGTATGGTAAAGAGTTTAA
GGCTGTGAATAAAATGGAATAAATTTAATTACCTAGGTGGCCTTAATACTTAATTATATCGGAAAATATCTCAGGGCAGCTTACCTAATGAGTTTTTGGAAAAGCCTCCAAAGCCTCTCTCTTTGTTGAAAGAAGAGGAGGAGGCTAGGGGCCCCTGGCCTCTTATACCAGGTAGAAAAAACTAGGGTTGCCATAGTGATTTTGCAGACTTGCAGACTTCAATAACAGGTTGTTTTTGCAGAATCAACTGAAAGAGGAAGCTGTGGTTAGACTCGCAGACTTCAATAACAGGTTGTTTTTGCAGAATCAACTGAAAGAGGAAGCTGTGGTTAGACTCGCTCACCGCCTCCAAAGCCTCTCTCTTTGTTGAAAGAAGAGGAGGAGGCTAGGGGCCCCTGGCCTCTTATACCAGGTAGAAAAAACTAGGGTTGCCATAGTGATTTTGCAGACTTGCAGACTTCAATAACAGGTTGTTTTTGCAGAATCAACTGAAAGAGGAA
TATGAAAAATTTCTATGGACTCTTACGTTACCGTGGATCCATCTTTTCACTCTCCCAGAATCTCACTTGAGATTCTGGTCCCTACCAAGTATGCGAAGCTGTTTACCCTTAAGCAGCTCTCTCGCATGCTTGCATTGTCGTGTAAGCACCGTGCACGGCAAGCCGCTAACCCGGTAAGCAAACGGACCTCCCGAGACCGAAATGGGAGTAAAACAATGGGTCAGGGTCCTTCTGCTGTGGCCCCGCAAGTGTCGAAGGGACACAATCAGCAAGTAGATGGAGGGGTTTGTCTAGCCCCGGTGAAGTCAAAGCGTGCGGTACGGCGTGAAAAGCGCCGTACTGCCGCTAAGAAGGCCACTAATAAGGCCAAGACCGAGACCAAACTCGTTAAAAAGGGTGGGTCTAGTATCCACGCCCCAAAGGCACCGAAGCGGACGTCGTATTTGTCTAGTCTGCTTTCGAGTCCTTCTGGGGCGAAAGCCAAAATGGGGGCTCTGAGC
AAATTATCAAAACCAAACACAACATAATGAAGAACAGCCAAGCAACTTACGTCCTAGCAGGATTCTCAACCAACTCACAAAAGCAATACGCCAAAGCCACCGGAAAGCGGAGGATAAGTAGGAGGGAGAGATTAGTCTGTCATTGCGATGGGGATGAGGAAGGTCACTTTCACTGCACTCATTGCGGAAGGGAATGCGCTTCATTAACTATGCTGAAACAAAAGAACCATACGTGTTATGATTCTTTTGAGGATGCACATATCAGTGTCAAAGTGTCTGACACTCAAATAAAAGACCTGAGCACCATGGGGCGCGACAGAAATGTAGGTTCAAATGCTCAAAAAGACACACGCAAAGCAATTAGCCCAGCAAAGAAAGTTGTTTTTAAACAATTTGACGATGTTGAGCCTATTGCTACAGGATGGGACATCAATAACGATCTGCAAAAGGAGCAGATTACTGAGGATGCAACACACACTGTAGTTGGCAATTTGCCAAAA
GTAAGACCACGAGAACGAGGTTCAATTCCTTGTCGACTCACGGTTTTAATCAACTTTTGTTAAAGTTTTAAAATGGCTTCTTTAATTGATTTGAACTCTCTCATATCCAAAAAGGGCGCTGAGTCCAGAGGCGTCCTAGATATTGTGGACAACCAGGCCACTCAACAAGTGTTAAGTCAGGTTGAACACCTTAGGAGATCGAAGAAAATCAATATACGTAATAAGTTGGCACCGAGTGAAGTAGAGGCATTCAAAGCTCGTTATGGTGGCGCATTTGATCTTAATTTGACTCAAGAATACAATGCACCCCATAGTCTGGCTGGGGCTTTGAGAATTGCCGAACACTATGATTGCATGGACTCATTCCCACCCGAAGACAGGATCATAGATTTTGGTGGGTCCTGGTGGCATCATTATGCCAGGAAGGATTTCAGAGTTCACTGTTGCTGTCCCATTTTGGGGGTAAGAGACGCTGCGCGTCATGAAGAGCGCATGTGTCG
GTTATTTGAACCCATGCCTTGCCAGGATACTGTCTCCCTTTCTATACAGCACACGTCGGTTTACGTGCAACATTCGTGTTGTGTGTCGACATCTACATCTGCCTCCACTTCCGCCACTGCGCTCGGTCTCGGTTGTCTCGCTTGCGGTATCGTCGGTGTCCTCGTTGTCGCTGGTGGCTTGTGTTGCCTCATCAATGGTAGGTGCCCCTCTTGCCGAAGGTTGGCTTTGCGGTCCCGTTCCTGGAAATCCCCTCCAGCATCACTGTGCACTAACCAACCTCTCGCTTTCAATCTTCGTGACCTTACTCGGTCTGATATTCGCTGCACTTCTGATCCTCGTTCTGTGGAGCTGCTGTCAGACGTTCATTCTGTGGTTTCGCATCGAGAGCGCCCTCCGGCATACGATTCGCTTGATTTTGAACCAACAGAATACACGCCTGAGGCGTTTCAGTAGCGCCCCCGAGTACACCAGACCCGGTTCACGCTTGTCCACCGCTAGT
TGCTTGACTAATACTCAATCACCACTCTAATATGCCTCCCATCAAACGGAGGCTTTTCATGTTTAAAACACATTCTGACTACTTTAATAAACCTAACATCGACGCTATCAAACCTCTCGTCGAAACTGCTGGTATGTCTGTTCTTACTCAATCCCCAAACCTCCGTATCTGGAAACAGTGCAATACTCGCATTAAACTACTGGAAGAAATCCTTGCTCACTACACAAATGGTATTCGCCGTGACGACAATGGTGACTTCTGGATGAATCCCAACTCTCAACTCGCAACCACTATCGCCTATCGTGCCCACCACAAAGGCCATAACCCTAAATTCAAACAATATCCAGAATCCTTTACTCTGGATGACATTATTACTGGTAAACCAATCCCTCAATCTGCCCCTGACGAATTACAACTCTCCGATGAAATCGGTGAAGACTATCGCCTTACAGTCCTCTCCATAATCGAAGAATTGCAAGAATGCTACGACGTGCTCGGAC
TAAAACCTCACCTACATTGATCTCGACTACCATTAGAAGGGCCGCTTCGGCGATAAATCCTTTTATGGCAGTTGTTGATTAATAGAAGTGCGAGAAGAAACTGGAGAAATTGAAGGGACAGATTGAGTCTAAGCAGCGCGGTACGATTTCGGAAGTTCAACCACAAAAATCTGTTACGGTCTCCATTCAGATGGCGGTCGAAGCCGGTTATGATACGTGGAATGCTGAAATCAACCGTATAGCAGTTCGCCATGCGTTTATAAGATATAATACTCTATTGGCGACGGTGCAAGACTGGACAAAGACGCGTACCTCCCTGGTGGCGCATGTTGGCACGGTATTGGCCGCGCTAAGTACGTTGGGAACTAGGGACTTTTTCTCTAGGAAGAAGCGTTTTGCCTTCGCGGAAGCTGATGGGGATATCATTTTCTGTGATCTTAGCGATGAAGGTACTCAACAGGCCATGAATCGCCTGAAGACGGTACTAATGGCTGTGAAGG
TAACATCAGCTCTTGCTCTGTTGTTTTGAACACTTACGCAAGGTTACCGTTTAGCATACAATACGACAATTGTAAGCCATGCGCCGCTTTGAGTTTGAACTCGCACGCATGTCTGGAGCAGCATTTTGTGTCGTTACGGGCTACCGCCTGTTGACATCAAAATGGCTTGCGGATAGGGTTGAGGATTATCGCCAACGTGTCATTGCGGATCGAAAACAAATTCTCCGCGACGCGGCGGTGATCCGCACGAGTATCCAGAAGCAGATGGAACTAGTGCGCATTTCAGTGCGCAAGGGCCATTCCCACCAGGAGGCTGCTACCGAGCGGAACAGCGCTACCGACACCATGATCGGTGTGGTTGAGAAATGTGGCTACGAGCCATACATTATCTCACCCTCACCGCGTGAGAAGGAGTACCACGGGTCCCGTCAGTTCTATAGTCTTGCCGACTTCCGTCAGGACTACCGCCGTGATGAAATCACTGACCGGCACGTTATCGT
ATAAAACATCAGAAGATTTGGAGGGACCTCCTTAACTTTTGGACTGAATTTACCGGGACCGGTTTATTTCAGGTTTTATTTTTATTTTTCTTATTTTGTAAAGTTACGTTTGTTCATAACAAAGATAATGGCTCAGGGTTTGAAAATTTCACAGTTACTAAACATTGATGAATTTGGTGCTGAACAGAGGGGTCAATTTCTTGATCTCATGATCACAAAACCAGATAGTCAATTGGGTGCTATGATGCAAAGGATATTGACTGATAAAATCGATGATTCTTTGCGTGAGAGGAAGACAAGGGAGACTGTCGTGATTCATGAATTGTTGTCTCAAAAAGATCAAAATAAACTTATGGAGATTTATCCAGAGTTTAATATTGTTTTTAAAGATGACAAAAACATGGTCCATGGTTTTGCTGCTGCTGAAAGAAAGTTGCAAGCTTTGTTGCTGATGGCTAGAGTTCCTAAACTCGAACCTGTAGATGACATTGGTGGGCAAT
TAGTATTACCCCCGTGCCGGGATCAGAGACATTTGACCAATAGTTGACTAGTATAATAGCCCTTGGATTAAATGACACGTGGACGCTCAGGATCTGTGATGCTAGTGAAGCGCTTAAGCTGAACGAATCTGACGGAAGAGCGTTCACACTTAGATCTAGTTAGCGTACTTAGTACGCGTTGTCTTGGGTCTATAAATAGAGTGCTTCTGAACAGATTGTTCAGAATTTCATAGCGAGATGGATTCTGGTGATGGTTACAATACATACTCATATGAAGAAGGTGCTGGAGATGCGAAGAAGGAAGTTTTATATAAAATAGGTATTATTATGTTATGTATTGTAGGGATTGTAGTTTTATGGGTTTTAATTATATTATGTTGTGCTGTTCCTCGCTATGCTAAATCAACGATGGACGCTTGGTTATCTTCGTCTTCTATTATGAAGAGGAAGATGGCTTCAAGGATTACTGGTACTCCGTTTGAAGAAACTGGTCCTCATCG
ATGCCCAACAATCTTGCAGCAGGTTACCAAACCTCGGCCAAATCGTATATTTATGACAATAAATATTACAGAGGATTGGGTGATATAATCAACAGCGCTAAAAAACGCAAACATGACCAGGATTGGGAAAAACACGCGGAAGAACGTCGTGCTTTAAATGGTTTCATTTTGCCGTTGGACCCACGAACGGGTCCGGGTAAGCATGTAAAAATGGTTATGTTTCAGGAGGTTCGTAACATTAAAGCCAATACGATGAAATTGGCTATCAATTGGTCAGGTAGAGAGTATCTCAGGGAAGTATGGACTACGTTTATTGAAGATACTTTTCCCATCAATAATTACCAAGAATTTACTGATGTTTTTCTAGAAATACGTTGTACGCCAAACAAAAGCAACAGACATTATCGTTTCTTGGCACAACACGGTCTTCGTATGGACGAAGATTTTGTTCCGTGTGATACTATTCGTGTTATTGAACCAGAATATTTGCAGGGTAACAC
GTTTTATCATCACGCATCATGCCACGCACCTCGCGCAACGTACGCGCCACCGAGGTTGCCACTACTGCCATACCACCTAGCAATGCCGCTACTGACACTACCGTTGATACTACCGTCGCTCCAACCATCGCTAGTGCAGACGCCGCCCAACATGCATCCAACATCTCGTCTTCACAACTTGGACCCGCTGGAGTTTCAGATAAGGTTCCTTCCTCCGTCGTGACCAATGATGGTGACATTTCAGTGACCCCCATCTCCGAGAACGCCGCGCAACTAGCATCATCCAACCAACCCGCGTCAGTCATCCGTAACCCTGTCGCCGCTGCCACCATTTCCATTGTCAATCCCTCATCCCTACGATGCCAACAATGCGGTGCCAAGTTCTCGTCGATGACCCAACTGGCCGAACACGTGCGGACCGAGCATCGAACTGGCGCGGGCTCCCTGGTGACATCTCCTGCGATTAATCAAGCTATCGAATCTTGGCTGCTCACTTGGGA
GTATTTCAATCTGTACAAGTGCGGTGTTAACCAAACTAAATCAGATATACCTTTCTTCTCCCGAAAAGAAATAAAATATTTTCGGGAATCGTGGTAACTGATACTTTGGAACTGTATACTAAGCCAAGTTTAGGCCCGTTATGCGATAAATCCTAGGTTGGTGGAGAATACGGTTTCGTTGTTGAAGTGGCTGCTGTTACGCGGCGCTGGATAAGTTCAGTAGGCTGAAAGACGAGGTTTCTACCGCGTTATCTAAGTCTACAGGGAAAGTAACCGTTGAGGACACTGGTGAGGGTAGGACGCCGGTTACGGTGGTATTACCCATGGCCGTGAAATCTGGTTATACTGTTTTCAACAGGGAGTTGAATGTTATGGCCAATACTCATGCATATATACGTCTCAGTGCTCTTTTGAGCCAAGTTGAGACATGGCAGAGTACGAGGACGAGTGTGTTGTCTCACCTTGGTATTATGTTGAACGGGGTAAGTAAGTTGGGGGAA
TTTGTCTCAAATCTCAATCTCATTACTGCAGCTCTCATCTCTCTCTGATTCTCATTCTCTGATTCTCTCTTGTTGTGGTTTTCAATATCTCTTGTGGTTTGGTACAAAGTCAAGTTTTCCGGAAGTTTCCTTTTAATTGTTTAATAAACTTCCACTTTTATTTCTCCTCTTCTTATTCTGTTACTGCGTTGTGCCTTGGCACAATGTCCCAGTTTTGGGGAGAATTCCCCGAGGCTGTTATTAACACCTTTCAGCGCCTTCAAATAGCGCTGATTGGTGACATAAAGAAATGTCCCCTCTCCTCCCCTCTCTTCCCCGAGCTTTCTAAGCTCGATGCTCACTCCCAGCATCATTTGCTGGCCTCCTTCGAACTCCCCAGGTTCGGAGGAGTTACTCCTGGTGTCATGGAGCAACTCCATGATGCGGAGTCTGAACTGGCTGAAGCCAGGGCTAGACTCCTTCGCGAACGGCTACACGCGGTAGCCAATAAGGAGAACATC
AATGGGCGCCTGGTAACAAGTTAGACATAAACCACAGCGATCCATTGTCTCCAGATCCAAACATGGCGAAACCAGTTGTGAAGATCGACGTGGAACCTGAAAGCCATTTCGCTAAGCAGGTCCAGAGTTGCTTCCCGCAGTTTGAGATCGAAGCAGTGCAGACCACACCAAACGATCATGCACACGCGAGGGCGTTTTCGCACCTTGCTACGAAGCTCATAGAAATGGAGACAGCAAAAGATCAGATCATCCTCGATATCGGAAGTGCACCCGCGAGGAGACTGTATTCAGAACACAAGTACCACTGTGTTTGCCCAATGAAGTGCACGGAAGATCCAGAGAGAATGCTAGGATATGCACGTAAGTTGATCGCAGGCTCTGCGAAAGGGAAGGCAGAAAAGTTACGCGATCTCAGGGATGTCTTGGCTACGCCAGACATCGAGACGCAGTCGCTATGTCTCCACACAGACGCATCCTGCAGATACCGCGGTGATGTTGCC
CCAAGAGGGGGGTGGTGATTGGCCTTTGGCTTATCAGTGTATAGATAACATTTCTCTGACCGTTTACCACACAATTAACAACAATATGGCATACGGTGAGCCATACTATAGCTCTAAACCTGACAAAGATTTCAATTTTGGAAGCACAATGGCACGTAGGCAGATGACACCTACTATGGTAACAAAGCTTCCCAAATTTGTTAGGAATTCTCCACAAGCTTATGATTGGATCGTAAGAGGTCTGATCTTTCCCACCATTGGTAAAACTTATTTCCAACGAGTTGTTGTGATTACTGGTGGGCTTGAGGATGGAACATATGGCTCATTCGCATTTGACGGTAAAGAGTGGGTAGGGATCTACCCAATAGAGCACTTAAATCTCATGTCATCTTTGAAACTGATACACAAAGCCAACGCTCTTCAGGAGAGACTGCGTCTCTCCCAAGAAGAGAAAGCCACCCTCGCTCTGGATGTGCAATTCCTTCAACATGAAAACGTGC
TAAAACCTCACCTACATTGATCTCGACTACCATTAGAAGGGCCGCTTCGGCGATAAATCCTTTTATGGCAGTTGTTGATTAATAGAAGTGCGAGAAGAAACTGGAGAAATTGAAGGGACAGATTGAGTCTAAGCAGCGCGGTACGATTTCGGAAGTTCAACCACAAAAATCTGTTACGGTCTCCATTCAGATGGCGGTCGAAGCCGGTTATGATACGTGGAATGCTGAAATCAACCGTATAGCAGTTCGCCATGCGTTTATAAGATATAATACTCTATTGGCGACGGTGCAAGACTGGACAAAGACGCGTACCTCCCTGGTGGCGCATGTTGGCACGGTATTGGCCGCGCTAAGTACGTTGGGAACTAGGGACTTTTTCTCTAGGAAGAAGCGTTTTGCCTTCGCGGAAGCTGATGGGGATATCATTTTCTGTGATCTTAGCGATGAAGGTACTCAACAGGCCATGAATCGCCTGAAGACGGTACTAATGGCTGTGAAGG
ACGTAGTCAAAATGTCCGTTGATGACATTACATGGTTTATTTGTCTTCAGAAAAATGGTAACAGACATCATGAGTGTCATTCGGATCAAAACAAATGCTACCGTTGCTGCCGTGCTTCCAGCTAGCGAAGATCAGGCCGATTATCCTTCCACCTTTTTTGAAGGGGGGAATGAGATTAGATTGTATGTTAACAAGGAGGAAAAATTGGATGTTTTAAGGCAATATGTCTATATGGGACTGGTGGAGAAAAACTGTAAGATACAGCATGTGAATGCTTATCTCTATGCAGTGCTGAAAGGAGAAAGGGAGCTGCTAGAGGCGGACTGGGATAGCTTCGGACACAAGATTGGGATTCAGGGAGAGAAGATCGGGCCTTTTAACCTGGTGCGAGTGGAAGACATCCCCGACGGGCTACCAGATGGGAAACTGAACGCTGAGGTGAGTGCTGAGGATGATGCATGGCTGCCTCTCTTCTTGCTAGGTCTCTACAGAGTGGGAAG
ACCAAGGGGAAAATGAAGATGGGATGTTGGTAGAACAAATAGTGTAAGAAACAGTAAGCCCGGAAGTGGTGTTTTGCGATTTCGAGGCCGGGCTCGATCCTCACCTTTCATTGTCGATAGGGGACATTTTGACACTACCTGGAAAATGTCGTCTGTGCTCAAAGCATTTGAGCGATTCACAATAGAACAGGAACTTCAAGACAGGGGTGAGGAGGGTTCAATTCCGCCGGAGACTTTAAAGTCAGCAGTCAAAGTCTTCGTTATTAACACACCCAATCCCACCACACGCTACCATATGCTAAACTTTTGCCTAAGGATAATCTGCAGTCAAAATGCTAGGGCATCTCACAGGGTAGGTGCATTGATAACATTATTCTCTCTTCCCTCAGCAGGCATGCAAAATCATATTAGATTGGCAGATAGATCACCTGAAGCTCAGATAGAACGCTGTGAGATTGACGGTTTTGAGCCAGGCACATATAGGCTAATTCCGAATGCAC
TATCAGTAGGCCGCTAAATCTAGTATCTTTCACTAGAACAAACAACTTCCAGATGTGGGTGGATCTATAAATGCTAATTCCCTAATCAGCTATGTTTGTCGCTAATTTTGCTAATTAAAATTGTTTCTATGTTTTGCGTAATAACAAGGAAAATGATTCTACTAAATAAAAAAAAAGTTTGGAAAATCCAAAAGTACACACCTCATAACGCTCATTCATTTTTTAAGAACAAAATGAGTTGTGTAATTGATTAAACAAAAGAATAATAATTAAATAATTTCTTACAGAGAATATTTTATTTTTTTTTTTAATATCGGCGCCCGTTTTTCTTGTTATATGGGCATGCGTTTAAAAAAATCTAGCTCGATCAAGTGGCGCCATAGTTTTCATGTGAGAGAAATAAGAAAAGTTCGTTTGTTTTTGTAAGTGTGTATCGTAATGAATTTTAATACAAATTCAATTAAAAAAAAAAAATATACGTAAACTGGGCTACTGATCTG
GATAAATCTTCCGAGCTAAATGCCAATAAGCAGGTTGACACCCGAAACCCCCGCATAGCTGTCTGAGGAGTTCTAGTTTCCACCCCAATCGATTCAACGTGACCAATCAATCTTTCTCAATCAATATCAAAACCATCAATCATGCCTTTCGTGCAATTCCCGAACTTGTTTGAAATCAGTAAATTCGCAAGACAAGGCAAGACTGTTTCTGAATTGAAATGTGAAGTTTGGACTGATTTGCTATCATATCTTCGTACTGGATTGCCAACTGGATTGTTGTCTGATTTTGCTGAGCATCATGAACTTAATCAATTGCAAGCGTTCACAGCCGTTCAGTTTGATGAACCATGTTTCGTTCTACCAGCCCGAGCCGCCATCATAGTATACTGTCCTGAGCAAGATGATATGCTGTCTGGAGTTTTTGAGGTTGACGCCACAGGTAAGCGTACATTCGTTAGAACGTCAAACACTGATATCATCGGTTCAGCAAAGAGTGACGT
TTAAATCGTCCCGATTTAGCAAGCCATGGCTCTTTATCCGTCTCAAGATGTCTTGGCCCTCACTCAGTGGGGTGCCAAATGGCTCAAGTTCGGTTTCAACATGGTTGTCGGTAACACACCCGAGGCGCAGTTTGCCCAAGGAACTCCTCACGGCGTTTGATACATGTAATGTGGCTCCCGAAGCACTTTTGGTGTTGCGGTCCACATCGTTGATGATACTTGAGGAAACCTGTGTGGTTGTGGGTGCGGCAGAGATGCCCACCGCTGAGGATAACTCTGGTCGGGAGTTGTTCATTGGCTCCAACGGTGACCCGATGGAAAGGAAAACCCGCACGGCGCACCATGCCATCAAGAAGACCGTGCGCATCAAGAAAGGGCATCGCACAACCTTCGCCATGACTGTGGCGAACGGGGCGTATGTCAAGTTTGGTGCCCGTCCATTGACGGAGGCAAATGTGCTGGTCGTGCGTAAATGGATCGTTAAGCTTATTGCTGACGAG
CCACGACTCTCCCGGCCGCGCATTGCAGAAAAAAAAACTAACCCCTAACCCTAACCCTAACCCTAACCCTAACCCTAACCCTAACCCTAACCCTAACCCTAACCCTAACCCTAACCCTAACCCTAACCCTAACCCTAACCCCCCCCTCAATTTATACCCCCGGGGTTAACAGGTACCCGTCTTATTTCAAACCCTAAACCTAACCACGACTCTCCCGGCCGCGCATTGCAGAAAAGTACACACCGCTCCCCCCAAACAAACCGATGGCCCCCTTCCCATTGCATGGTACGCACAGACAAACAAGGAGACTTCGTGACAATTCAGTGGTGTTTATTTTGCTTTGTCAGGTGCCCACGGGTAATCATCACAACAAAAACATTGCGACCAGAGAGAAATATAAGAATGTCGGCTCACATAGAGGGCCGATCAGAGAGCCGGCGAGAAACGAACCTGAGAAATCTCGGTCGCTTCATCCCGAAACCTCCAGTGACCTGTTTTCC
AAGTTTTTTTCACCGTATAACTAAGGACGACCGCAACCTTGCGCGAGAAATGAAATCGTTCAAATGGAAAGAAAATACAGAAGAAAAGGATGATGAAGAAAAAACAAACGAAAAAGAACAAAATAAGCCTAAAGAAATCGACTCTAAAACAGAACAAGAAGCAAAACAAGAAAAAGTATCTGAAGCTGATAATTCAGTTAAAGATCAAGAAGGTATAACAAACAAAAATAGACCCGAAGATATTAGTTACGTTGATGACTCGACCATTCAGGCCAAAACCGCATTGACAGTTGAAGCTATCACAAATATTAAAGGACATTTAATTGAATCAGACCAAAAATTAGCTGATGAACGAGCAAGCCAGTATTTACAAACATTGACAAATAATGCTGTTAGATATACTACAACGTTTGGGATATCAGAGATATCAGATGAAATTTTAATTCCTTATTATCATGAAATTGATTTTCAGGGTAGTGATAAAGAATTACCTTCACTGT
GGCAAAAAAAGCCCAACACGCAATGCGTTTATTGCAATTCAGTTCACTGGTGCAATGAGGGTATTGGGGCTTTTTGAACGTGGGAATAACTTGAATTTCGCAGATACCTACGTATATACATGGAACCAACAGTACTCGTATCATGAAAATGCATTCCTAATTTCAAATCAAGTAGCTACGACAATCATATTATATCTGGATGGTATAAACATAAATGAAGTCAATAAAGCATTTGAATTATTGAACTCAAATGGTATACCAGCACTTATTATAAAACCAGATCATATTGGAATATTTACGTCATCAAACTTTACATATGATTGGCAATACAAAATAGTATATTTTCATGAGTATACATATTACAAAAATAATGAATTTATTGTGAGTGATGAATTCTGGTTATATACTAATATAAATGAATTATTACCATATAAAATACTTTATTATGAACGAGGAATGAGAGAATTATATGCTGGTAGAGAATATACATTGTATAATAC
GATTTGCCATAATGGATACTTTTATTACAAGAAACTTCCAGACTACAATAATACAAAAGGCCAAAAACACAATGGCAGAATTTAGTGAAGATCCTGAATTACAACCAGCAATGCTATTCAACATCTGCGTCCATCTAGAGGTTTGCTATGTAATAAGTGACATGAATTTTCTTGACGAAGAAGGAAAAGCATATACAGCATTAGAAGGACAAGGGAAAGAACAAAACTTGAGACCACAATATGAAGTAATTGAGGGAATGCCAAGAACCATAGCATGGATGGTCCAAAGATCCTTAGCTCAAGAGCATGGAATAGAGACTCCAAAGTATCTGGCTGATTTGTTTGATTATAAAACCAAGAGATTTATAGAAGTTGGAATAACAAAAGGATTGGCTGATGATTACTTTTGGAAAAAGAAAGAAAAGCTGGGAAATAGCATGGAACTGATGATATTCAGCTACAATCAAGACTATTCGTTAAGTAATGAATCCTCATTGGAT
AAATTTAACAGGCTTAATTTCCGCGCTTTACGTCAATGGCTTTCACTTACAGAAACCCCCTCGAAATTGCAATCAACAAACTTCCTAGTAAGCAGTCTGATCAACTGCTTTCCTTGACCACCGACGAGATTGAAAAGACCTTAGAAGTGACCAACCGCTTCTTCTCTTTTTCAATCACACCAGAAGATCAAGAATTGTTGACTAAGCATGGTCTAACACTTGCACCTATAGGGTTTAAGTCACACTCCCATCCAATATCCAAAATGATAGAAAATCATCTCCTGTATATATGTGTTCCGAGTCTTTTATCCTCCTTTAAGTCAGTTGCCTTTTTTTCACTTAGGGAAAATAAAGTAGACAGTTTTCTTAAGATGCATTCAGTCTTTTCCCATGGAAAAATTAAATCTTTGGGGATGTACAATGCTATAATTGATGGGAAAGATAAATATAGGTATGGTGATGTAGAGTTTTCATCTTTTAGGGATAGAGTGATTGGTCTT
TGGGATGAGTATTGGAACCCTGAAGAAATAGAAAGAATGCTTATGGACTAGGGACTGTTTACGAACAAATGATAAAAGGAAATAGCTGAGCATGACTCATAGTTAAAGCGCTAGCAGCTGCCTAACCGCAAAACCACATCCTATGGAAAGCTTGCTAATGACGTATAAGTTGTTCCATTGTAAGAGTATATAACCAGTGCTTTGTGAAACTTCGAGGAGTCTCTTTGTTGAGGACTTTTGAGTTCTCCCTTGAGGCTCCCACAGATACAATAAATATTTGAGATTGAACCCTGTCGAGTATCTGTGTAATCTTTTTTACCTGTGAGGTCTCGGAATCCGGGCCGAGAACTTCGCAGTTGGCGCCCGAACAGGGACTTGATTGAGAGTGATTGAGGAAGTGAAGCTAGAGCAATAGAAAGCTGTTAAGCAGAACTCCTGCTGACCTAAATAGGGAAGCAGTAGCAGACGCTGCTAACAGTGAGTATCTCTAGTGAAGCGGA
CGTAAAAATAATGGAAACTACAACACCCGATCTGCCATTTGATTTACATACAAGAGAAGCCTACGATTACGCCACTTTTCATCGTACCCTGCTTCACAAACCCGGTTTATCAAGGATAAAAGAGGACCGCTGGGTTTACAAATACAATGTCGAACAAACAAGGATGAACACTGACCCTTTTGTCAGAAAGTCAATGAAACTTTGGGATGAGCACGCTTATCACGATATGTATGGTTTTACTAAGAAAGCTAGACTTTCTAACGGACTTGACGCATTTCAAGGATTTGCCAAACCCCAAAAACAGAGATCTTCTATGTCACCTGAAATGGCTTCTTGTTACGAGAAGGCACTTGAGGAGGCTAGACATGTCTTTACCCCACATGAACGATTGACAAGACTTTCTGTCCCAAATGTTTGCGATTCAACGAATCTTGATTCTGCCGCTGGATTTTCTTTTCCAGGCAAGAAGAAGAGTGAAGTTGTTGAGGAAGCATTCGATG
AAAAAATAAAACTACACAAAAACCCAACGACTTAAAACGATCACAATCAAACGAGCAAACACACAACAAGCAAACACAACAGATTGCAGCGCACAGTTCTGAAACACGAACTCATCCACTGCAGTCTTGGAATCCGATCGCGATGATGATGAACTCTACGATTCGCCAAGGATGGCAGCAAGTGCTCAGGCGCTTTTCCATCCCAGCATCCGGAGATAGACTCATCGTCTCCAATTCCACTGATCAGCCCATAGGTCTTTTCGGAGCATTTGATACATCACTCCAAACACTCTCACAAGTCACCAATGACCCTGAGATTTTGAAGCAGAAGTCCAACATCCCCACGCATCTAGACATAGCATCTGTGCTCGAAACCAGCCCTCGATCTTTTCCATGGGTTTTCCTCACAAACTCCTTCTGCACTTTCGGTGGCTCCATACACGCTCAGAACCTTCAAGCCTTTGCAACCGCCGAGTTCAAGAGTGGATTTTGTTACATGA
AAATTAAAACATAACATACAACATAAACGAAAGCAATCAAATTTTCAAGCATTTTTCTTGAGCTCTTTGATTTTTCCTGCATAAATTAAGCACTTTGATCAACAACATAGTCTCGATTTGAATATTTCAATTGTTTCCAGTTTTCTCTAATAGCACTCCATACTAAAATGGCAACCAGTGTTATTCAGTTTGGTTCATTTGTGTGCAATCTTCCAAAGTCCCAGCCACTATGCACAACTGTGCACTGCCCAAAACAGAGCATGAGCACTAATATAGTGCGCCCAAGTGATCCGTTTGCTGAGCTCGAGAAGCATCTTGAACCATACTTGCAGAAGAGGATGGATGCGACAATACGCCAAACTAAAGGCGGGACGCTTGTGTACAAACACATGAGCGAAGCTAAGCGCGCCAGAAAGCTTAGAAAGAAGCAACGTGAGGAAGAAGAGGTGCGTTTGTTCATGAACGCAGCCCCATACATTGTGAGTAACATCACAATAGGG
CCCCCCGTTTCGTATTTCAAATCCTAAATAACCCCCGGGGGGTAAAAAAAGGGGGGGAGCTAACCCTAACCCTAGCTCTAACCCTAACCCTAACCCTAGCTCTAACCCTAACCCTAACCCTAAGTCTAACCCTGACCCTAACCCTAAGTCTAACCCTGACCCTAACCCTAACCCTAACCCTAGCTCTAACCCTAACCCTAGCTCTAACCCTAACCCTAACCCTAACCCTAGCCCTAACCCTAACCCTAACCCTAACCCTAACCCTAACCCTAACCCTAACCCTAACCCTAACCCTAGGTCTAACCCTAACCCTAACCCTAAGTCTAACCCTAACCCTAAGTCTAACCCTAACCCTAACCCTAACCCTAACCCTAACCCTGACCCTAACCCTAGCTCTAACCCTAACCCTAACCCTAACCCTAACCCTAACCCTAACCCTAACCCTAACCCTAAGTCTAACCCTAACCCTAAGTCTAACCCTAACTCTAAGTCTAACCCTA
AGCAAAAACAGGCAGTCAAAATGGCTACAGACCAGATGGACATCTCGGGCCCTCCTCCAAAGAAACAGCATGTGGACACAGAGAGTCAGATCCCAAAGATGTACGAGATGATCAGGGACCAGATGCGCACTTTGGCATCGACACACAAAATCCCCCTGAACATTGACCACAACTGCGAGGTTATCGGGTCCATCATAATGGCTGCCTGTACAAACAACAGAGACCTGAGACCAGTGGATAAGTACTGGTTTCTAATGGGCCCTGCAGGGGCGGAAGTTATGACCGAAGTGGAGATTGACATTCAACCACAACTTCAATGGGCAAAAGGAGCTGTCCATGACCCGAAATACAAGGGGCAATGGTATCCATTCCTTGCACTTCTACAGATCTCCAACAAGACCAAAGATACCATCTTGTGGCAGAAATACCCCGTCACCCAGGAGCTAGAGATTAGCAACTCCCTTGAGATCTACGCCAACGGTCACGGCATCAAAGACCGG
AGTAAAGACAGGAAACTTTACTGACTAACATGGCAAAACAACAGAACAACAGGCGAAAATCCGCAACAATGCGTGCAGTGAAGCGCATGATAAATACACACTTGGAGCATAAAAGGTTTGCACTGATCAACTCAGGGAACACCAATGCAACTGCTGGTACAGTACAAAATCTGTCCAACGGTATAATCCAAGGAGATGATATCAACCAGAGAAGTGGTGATCAAGTGCGTATAGTTTCACATAAACTTCACGTACGAGGCACTGCCATCACCGTCAGCCAGACCTTTAGATTTATCTGGTTTCGTGATAACATGAACCGTGGGACCACTCCCACAGTTCTTGAGGTGTTGAACACTGCGAATTTCATGTCGCAGTATAACCCAATCACGTTGCAGCAAAAGAGATTTACAATACTCAAGGATGTAACTCTCAATTGTTCGCTGACAGGGGAGAGCATTAAAGATCGGATAATTAACCTTCCAGGACAACTGGTGAACTAT
ATGGGCGGCGCAAGAGAGAAGCCCAAACCAATTACCTACCCAAAATGGAGAAAGTTCACGTTGACATCGAGGAAGACAGCCCATTCCTCAGAGCTTTACAACGGAGCTTCCCGCAGTTTGAGGTAGAAGCCAAGCAGGTCACTGATAATGACCATGCTAATGCCAGAGCGTTTTCGCATCTGGCTTCAAAACTGATCGAAACGGAGGTGGACCCATCCGACACGATCCTTGACATTGGAAGTGCGCCCGCCCGCAGAATGTATTCTAAGCATAAGTATCATTGCATCTGTCCGATGAGATGTGCGGAAGATCCGGACAGATTGTACAAGTATGCAACTAAGCTGAAGAAAAATTGCAAGGAAATAACTGACAAGGAATTGGACAAGAAAATGAAGGAGCTCGCCGCCGTCATGAGCGACCCTGACCTGGAAACTGAGACTATGTGCCTCCACGACGATGAGTCATGTCGCTACGAGGGGCAAGTCGCTGTTTACCAGGAT
AGCGAAAGCAGGTCAATTATATTCAATATGGAAAGAATAAAAGAACTAAGAAATCTAATGTCGCAGTCTCGCACCCGCGAGATACTCACAAAAACCACCGTGGACCATATGGCCATAATCAAGAAGTACACATCAGGAAGACAGGAGAAGAACCCAGCACTTAGGATGAAATGGATGATGGCAATGAAATATCCAATTACAGCAGACAAGAGGATAACGGAAATGATTCCTGAGAGAAATGAGCAAGGACAAACTTTATGGAGTAAAATGAATGATGCCGGATCAGACCGAGTGATGGTATCACCTCTGGCTGTGACATGGTGGAATAGGAATGGACCAATGACAAATACAGTTCATTATCCAAAAATCTACAAAACTTATTTTGAAAGAGTCGAAAGGCTAAAGCATGGAACCTTTGGCCCTGTCCATTTTAGAAACCAAGTCAAAATACGTCGGAGAGTTGACATAAATCCTGGTCATGCAGATCTCAGTGCCAAGGA
TCTCAAAGACATACCTGCGGCACATACAAGTGTTAAAGGTGTTCACAATGTCTAAGAGGGTACTGATCATAGCCGTAGTGGTTTATCTGGTATTCACCACTCAAAACCAGATAACCGGCAACCACACAACAATCAACAGCAGCAGCCCGTCCACAACAGAGGCAAGCAGCACGCCAACAGTCAGCAGAACTCCACAAACAACCACCACCTCCACTGCAGTATCCACCACCATCACCGCAACCACCACTCCAACAGCTTCATGGACCACACAGAGTCAATATTTTAATAAAACAACACAACACCATTGGAGAGAAGAAACCATGATCTCAAGGAATCCTACTGTGCTGGACAGACAGAGCAGAGCAAGTTCTGTGAGAGAACTACTCAACACCAAGTTCTTAATGTTGTTAGGTTTCATTCCAAAGGGTGAAGTCAATCACCTAGAAAATGCCTGCAACAGGGAAGGGAAAAACTGCACAGAATTAATACTGAAAGAAAGG
ATGGGATATAACAAATCTTTGCGTTACAGTCGTCACGAAGGCACCACCTGTGTTATCGACAATCACCACCTTAAAAGTCTTGGTTCGGTGTTGAACGATGTGCGTCGTAAAAAAGACCGAATCCGCGAGGCGGAATACGAACCTATTCTAGACATTGCCGACCAGTACATGGTTACGGAGGATCCTTTTCGTGGTCCGGGTAAAAATGTACGCATCACCTTGTTCAAAGAAATTCGTCGAGTACATCCCGATACGATGAAGCTTGTGTGCAACTGGAGCGGGAAAGAGTTTCTGAGAGAGACTTGGACTCGTTTCATTTCCGAAGAATTCCCGATCACCACCGATCAGGAGATCATGGACCTGTGGTTCGAGATTCAGCTGCGACCGATGCATCCCAATAGGTGTTACAAGTTCACGATGCAATACGCGCTGGGCGCTCACCCCGATTACGTGGCTCACGATGTTATCCGTCAACACGATCCTTACTACGTAGGACCCAA
GGCATTTAAAAAAGAAGAAGCTGTCTGACAAACTGGTCTTCTTTTTAAATGGTTTGTACAACATTGTACACTGTTTGCGCCATTCTCTTCATTCTTTTCATTTATATATTATTATTTAGAAAAATGTTCCACCTAATAACTGATACTCTAATAGTGATACTTATTTTATCTAATTGTGTAGAGTGGTCACAAGGTCAGATGTTTACTGATGATATATATTATAATGGTAACGTTGAGACTATCATAAATTCTACTGATCCTTTTAATGTTGAATCTTTATGTATTTATTTTCCAAATGCAGTTGTAGGATCACAAGGACCAGGTAAATCTGATGGACATTTGAACGATGGTAATTATGCTCAGACCATCGCCACTTTATTTGAAACAAAAGGATTCCCAAAAGGTTCAATAATACTTAAAACATACACACAGACATCAGACTTTATAAATTCAGTAGAAATGACATGCTCTTACAACATAGTTATTATTCCTGATAGCCC
GGGGGCCCCTGGCCTCCGCTTACTCTGGAGAAAAAGAAGAGAGGCATTGTAGAGGCTTCCAGAGGCAACTTGTCAAAACAGGACTGGCGCCTTGGAGGCGCTGTGGGGCCACCCAAATTGATATAATTAAGCCCCAACCGCCTCTTCCCGCCTCATTTCAGCCTCACCACCATCATGGATAGAGTTCTGAGCAGAGCTGACAAAGAAAGGCTGCTAGAACTTCTAAAACTTCCCAGACAACTATGGGGGGATTTTGGAAGAATGCAGCAGGCATATAAGCAGCAGTCACTGCTACTGCACCCAGACAAAGGTGGAAGCCATGCCTTAATGCAGGAATTGAACAGTCTCTGGGGAACATTTAAAACTGAAGTATACAATCTGAGAATGAATCTAGGAGGAACCGGCTTCCAGGTAAGAAGGCTACATGCGGATGGGTGGAATCTAAGTACCAAAGACACCTTTGGTGATAGATACTACCAGCGGTTCTGCAGAATGCCTCT
ATGTATACACGTTACAGCTTTAATCCGCACTTGGGTAAAACCTACGTGTACGACAACAAATACTACAAAAATCTAGGTAGCGTAATCAAAAACGCCAAGCGCAGGCGTCATCAGCTCGAGCATGAACTCGAGGAGCGCAATCTGGACCCTCTAGACAAGTACTTGGTGGCCGAAGACCCGTTCTTAGGACCGGGCAAAAACCAAAAATTGACTCTTTTCAAAGAGATACGTAATGTCAAGCCCGACACGATGAAACTTGTCGTCAACTGGAGCGGTAAAGAGTTTCTCCGTGAAACCTGGACGCGCTTTATGGAAGACAGTTTCCCTATAGTTAACGATCAAGAGATTATGGATGTATTTCTGGTAATTAATATGCGACCCACTAGGCCTAATCGTTGCTACAAGTTCTTGGCTCAACACGCGCTGCGTTGCGACCCAGATTACGTGCCTCATGAAGTCATCCGTATCGTCGAACCATCGTGGGTAGGTAGCAACAACGA
GCCATTTTACCACTCACCACATTGGTGTGCACCTGGGTTGATGGCCGGACCGTCGATTCCCTGACGACTACGAACACCTAAATGAAGCGGAAGGCTTCATTTGGTGACCCCGACGTGATAGTTAGGGAATAGTGGTCGGCCACAGACGGCGTGGCGATCCTGTCCTCATCCGTCTCGCTTGTTCGGGGAGCGGGCGATGACCCTAGTAGAGGGGGCTTCGGCTTAGGAGGGCGAAAAGCTGAGTGGCGTCGGAGGGAGCTCTACTGCAGGGAGCCAACATACCCTACCGAGCACTCAGAGAGTCGTTGGAAGACGGGAAGGAAGCCCGACGACTGAGCGGTCCACCCCAGACGTGATTCTGGTCGCCCGGAGATCAAGCATGGAAGCCGTCATAAAGGTGATTTCGTCCGCGTGTAAAACCTATTGCGGAAAAACCTCTCCTTCTAAGAAGGAAATCGGGGCCATGTTGTCCCTCTTACAAAAAGAAGGGTTGCTTATGT
GCTAATCGTCAGGATGAAGCGGATTCCAAGGAAGACAAAGGGCAAATCCAGCGGAAAGGGCAATGACTCAACAGAAAGATCGGACGATGGCTCGAGCCAATTACGAGACAAGCAAAACAATAAGGCTGGCCCTGCCACTACGGAGCCTGGCACATCTAACCGAGAGCAATACAGAGCCCGACCAGGTATTGCATCTGTGCAGAGGGCCACTGAAAGTGCAGAACTGCCCATGAAGAATAATGACGAAGGGACGCCAGATAAGAAAGGAAATACTAGGGGCGACTTAGTTAATGAGCATAGTGAGGCTAAAGACGAGGCGGATGAAGCGACGCAGAAGCAGGCAAAAGACACAGACAAAAGTAAAGCGCAAGTCACATATTCAGACACTGGTATCAATAATGCTAATGAACTGTCAAGATCTGGGAATGTGGATAATGAGGGTGGAAGTAATCAGAAGCCGATGTCCACCAGAATAGCTGAAGCAACGTCTGCTATAGTGT
GTATTTCAATCTGTACAAGTGCGGTGTTAACCAAACTAAATCAGATATACCTTTCTTCTCCCGAAAAGAAATAAAATATTTTCGGGAATCGTGGTAACTGATACTTTGGAACTGTATACTAAGCCAAGTTTAGGCCCGTTATGCGATAAATCCTAGGTTGGTGGAGAATACGGTTTCGTTGTTGAAGTGGCTGCTGTTACGCGGCGCTGGATAAGTTCAGTAGGCTGAAAGACGAGGTTTCTACCGCGTTATCTAAGTCTACAGGGAAAGTAACCGTTGAGGACACTGGTGAGGGTAGGACGCCGGTTACGGTGGTATTACCCATGGCCGTGAAATCTGGTTATACTGTTTTCAACAGGGAGTTGAATGTTATGGCCAATACTCATGCATATATACGTCTCAGTGCTCTTTTGAGCCAAGTTGAGACATGGCAGAGTACGAGGACGAGTGTGTTGTCTCACCTTGGTATTATGTTGAACGGGGTAAGTAAGTTGGGGGAA
TGGCATTTTTGTAATAAGAGGGTGTACTCCTGATGAGCTCCCTCAAAACTGGCCTATTCAATTGGAGTATTGGAGGCTAATATATAGTAGAACTCTCATTAACGGATTTGCAACACGTGGCGGCCATCCGCTATAATATTACCGGATGGCCGCGCGCCGCCCGCTCCCTGCCACCTGGCGCTCTCTCCTCCCTTGGTGCTGGTGACCCTGACACTTGGCGCGCTCTCGACCCTCGATCTTTATATACCCACGTGGTTCGGCTAGTCTTTGTTGACCGACGCTTTAATTCAAATTAAAGCTCAACTCTTTTATGTCGCGCGATATCAATTCGAATTTGAATTATTGATTCGCGTTTTCTGAGTGTGCCCCATTGTACTACATGGACGACGTGGCCGATTTGAGACCATGCTGCTGAGCTAAGTTAAGTGTATGTCTGACTCATCCTTGTCTTTAAATTGGTCCGGAATGATATATTATATTTTAAGTGACTCAGCTGTTAA
AGTAAAAGTCAGTATCTTACCGGCATAGTACGTAAAGGATCATGGCAGACGTAGCAGGAACAAGTAACCGAGACTTTCGCGGACGCGAACAAAGACTATTCAATAGCGAACAATACAACTACAACAACAGCTTAAACGGAGAAGTGAGCGTGTGGGTATACGCATACTACTCGGATGGATCAGTGCTCGTAATCAACAAGAACTCGCAATACAAGGTTGGCATTTCCGAGACTTTCAAGGCACTCAAGGAGTATCGCGAAGGGCAGCGCAACGATTCTTACGATGAGTACGAAGTGAATCAGAGCATCTACTATCCTAATGGCGGCGACGCGCATAAATTCCATTCAAACGCCAAGCCACGTGCGATCCAGATCATCTTCAGTCCAAGTGTGAATGTGCGCACCATCAAGATGGCTAAAGATAACTCGGTCTCTGTGCCCGATGATTACTTGCAGCGGTCTCACCCATGGGAGGCAACCGGAATTAAGTATCGCAAGATT
ACACAAAGTCCTGGGCACCATAGAAAGCGAATAACCAACCTATTGAACAAAATTGCTTTTTAAATATTGATTAGATTATATATTCTGTCAACTGCTAATTTAAGTTCAAACTCAAATCTTGATAAATCCTATTTTAGCATTTTAATTAGATCCATATTTCCAAAATAAATAAAGAGTGCAAAAAAATCTTAAATAGTGAGAAGCTGCCACTCAAGGTGTTTGCCAGTATGGCAAACTTATTCTTCAGTACTCCACAGGAGCTGAGGATTTTAAATTATATAATAACTAGGAATACTGTACAATTTAACTGGACAATTCCTAAAAATTCTGATAACCCTATTATTTACACAACACTCTTGCAGAACACTAAAGATTTCTATTTCACAGAGTTGAGAAGTAAAGATTTAAACACTGAAATGCTGGGCTTATGCATCAAGTTAATAATTAAAGTAGTGATCAAAATAAACCAAGGAATCAATATACCATTAGAAGATGTGTTC
GTATTCTGTGGTGTTTGTTTTTGGCCTTGGTCAAGTACACAACATTACAGGTTCGCAATTCCTGCAACTTTCGCTTTGCGACGCGGGGCAACCTTTGCTATCTGGTGTCATTTCATTCGTGACGATATCAGTATGGCGCAATCTAACATTTATTCTGACATGATTGACAGGTATGTCAACGATGAGACGGTGGTTCAGAATCTGTTTATGACGGCTTCTTCTACCACAAAATCGTTGTTGCATGATGTCATCGCTGACCGTGCAGCTAACCACCTTAAAAGTTTGGAGAAAAAACAAAAACAAAAAGAGTTGGTTGATGTGAGAAGGGTTCTGAGTTCTGAGTCTTTGAACGCTTTGTGTTCGTTGTATCCTGAGTTCAATGTCATTACAAGTAACCGTGAACGAGGTAGCCATACTATGGCAGCTGTGTGTCGAACGTTGGAGACTTTGTATATAAAAAGTTTGTTACCTGTGAATGATACTGTTGTGTGGGATGTTGG
ACCGGTGGCGAGCGAAATTTTTTGCGTCGTTGTGGGTCCCACCTGATAGATCTGCAGAGTTAATGGGCCTGTAAATGCTATTGGGCTTGTTTGTATTGGGCTTGTACATACATTAAAATTGGGCTTTGTACACGAGAGAATATAATAATAAAACATCATTTATTTATTATTTGTATAAATACGCATTTATACGGATGAATGCGTATACACATCGTATGCATCCATTACATTAATGTCTATTACAGGAGCCTCTTCCATCATGAGCATATCAATGCACTCCACCATGTCTTCTTGCTTAAATTCCCCTATATTAGACTCCTTGTACATGAGGGCTAACATGTTGTGTATTCCTTGTTCCAGAGTATTGAAGTTGAATGGCGGTATGATTCCACTATGTCCGTATGGAATCATGAATTTCCTTGTTGCCAGTGCTGGAGATCCGGTTGAGAATAATTGTATTTGAACCAGAATGGAGTTATCTTCTTTCAATCGCACGTCTA
TAAAATGGGTTTAGGTTCAGAATTTGGAGATGTATTAGATGCTTTAAGGAAAAACATAGCAGATAGTTTAGCAGAACTAGAAGCGTTAGGAAGAGGCGGAGGAGATGTAGCAGCAGCTAGAGCAGCGGAAGAATTGGCACCCGAAGAAATAGCAGCTAGACAATTAGACCTAGCAGATTTCTTACGAAGAATTAGAGGAAAGAGAGCTTTAGCCGAAGAAATAGCACCTATAGCAGATGAAGAAAGAGCATTAAGAGAAGCAGAAATAGCAGATGAAGAAAGAGCGCTAAGAGAAAGAGTAGGAAGATTGAGTGGCTTGAAAAAGCAGCGTTAGCAGGTTTAGGAAATTGGAGGCGCCGCATTAGGTGGATTAGCATTATACAGGTTACTTGAATAGAAATCAGCCCGGTTCTCCCTACAATTTCCCAAATCCAAGCTCTCCAACTAACTTACCCCCTCCTTCCAGCCCCTACAACCTTCCTCCAACTAACTTACCAAAC
ATGCCTAAAGATGCTAAGAAAGGTCAAGATGATAACTTCCTGACACCAACTAAATTTTCTCAGGAGATTGAACGGTTGGTAAAAGCAAGTAATGGATTGATCACTTACATTGAAGCCATTGTCACCTACTGCCAAGAGAATGAGGTTGAATTAGAAACTGTACCTAAGTTAGTTTCTAAACCATTAAAAGAACGTCTCCGTCATGAAGCACAGAGATTAAACTACATGAAAAAATCTTCTAAGGGAGTTCTACCACTGTGACAGGATTTGAAGTGTATAAAATGTATCTCGCATTGAAACAACACTTCACTAAAGAAAAGTATGATTACCACAAGTATCGTGGTAAAGTTCGTGCAAGTGAAGATGCTTTTGAACAAAGACATGATCGTTATTTCTTCAAGAAATTAGCAACCAAGTATTCAGATCAAGAAATTGTAGATTACTTCGTTGCTAATTTTGTCTCTGACCCTAAAGGTTATATAAAATCATTTAATGATGAT
CCCGTCAAAATAACAACTTATAACACGATGTTACCCGAAGAAACCATTTTAGTGTAACATTTAAGATTAGAAGTAGTTCATCTAATAGAGATAGGCACTATTAGAAGGAGGCCTTTTCTAAAGGAGCCGTTAGTCAGCCCAGACAAGCGCAGTACTTTAGAAGAGAGAAGTTCCCCGATAGCGACCGAAAAGACGCGTTTTCCGTGCTAACTAATTTAAATGTGGGAACGAATATTATTATTGAAATTATGTGAGCCACGTAGCAATCAAGTCATGTTTTTGTCACTACGTTTACTCATCTAATGTAGATAATTTTGTTTAAGTACCTATTTAGGTGTCATCCCACCAGAGAAGAAATAATACGTACCGGAACCCAGAGTACACCCCTTATTTTAAGCCTTACTGGGCTTCTCTGTTAGTTAGTAATCTGGCCCACGTTTTGCGTTGAGTGGGGTCCCAACAGTAGGAATTCGACGGACAAGTAGCAAGCGAGTCGGTAC
AAATTAAAACAACTCAATCAGACAATATACAACACAAACGCACAAGCTTTTAAACTCTCAGACTCTCAAGTAAACTTTTGCCAATATTTCTCCAGTTCACTCAGTTATTTCTCACTCTCTCAAAATCACAACAATCTTCCCATTATCTTCAGTACACACCCGATCACTAATGGCAACCATCATGTTTGGATCCATTGCTGCTGAGATTCCAGTGATCAAGGAGGCTATTATGATAGCCATGCCCAAATCCAAGCACACACTGCATGTTGTGCAAGTGGAGGCCAAACACATGGCCACTGAGATTAGATCTGAGCGCGGCAAGCTGTATGTCGCGAAGAGATTTGCTGATAATGCCATCAAGGCATATGATAGCCAGCTGAAGGCCTTCGATGAACTTTTGAAGAAAAACTCTGATCTTCAGAAGAGATTGTTTATTGGGCAGAATAGCCCAATTAAGCAGAAGAAGGGAGGTGCATGTTTCGTGCGTAGTCTTTCATTTA
GATCAAAATACTTGGGGAACGGTTAGGGAGTAAACTTCGCGATAATTTTAAAAATTCATGTATAACCCCCCTCTTATAACCATTTTAAGGCAGGTGATGAAATGGAGATTATAGTCGATGAAAATTTAGTGCTTAAAGAAAAAGAAAGGCTACAAGTATTATATAAAGACATACCTAGCAATAAATTAAAAGTAGTTGATGGTTTAATTATTCAAGCAGCAAGGCTACGTGTAATGCTTGATTACATGTGGGAAGACATAAAAGAAAAAGGTGATTATGATTTATTTACTCAATCTGAAAAGGCGCCACCATATGAAAGGGAAAGACCAGTAGCCAAACTATTTAATGCTAGAGATGCTGCATATCAAAAAATAATCAAACAATTATCGGATTTATTGCCCGAAGAGAAAGAAGACACAGAAACGCCATCTGATGATTACCTATGATTAGTAATAAATACGTTGATGAATATATAAATTTGTGGAAACAAGGAAAGATAA
GAAAGTAACAATCCTACTTTTATAGACAGGGAGTAACCGAAATAGGTTTAGGACCGAAAACGGTACATATAAAAGCACTGTGTACAACACCCAGGACATCCATGGATCGTCAGTTATTTGAAAATACAGAAGAGCGACCACGTACATTGCACCAGCTATGTGAAGTTGTGAATAAACCATTGCTGGAGCTGCAACTTGGCTGTGTGTTCTGCAAGAAGGCATTGACAGCGTCAGAGGTATATAATTTTGCATATACAGATCTAAGAGTAGTGTATAGAGACGGGTATCCGTATGGAGTGTGCAAATTCTGTTTGCTATTTTATAGTAAGGTCCGAAAATTAAGATATTACAATTGTTCAGTGTACGGGGCTAGCCTGGAAGCACTAACTAAAAAAAAGTTATCTGATTTATCAATAAGGTGCTACAGATGTCAACATCCGTTGACACCAGAGGAAAAACAGTTACACTGTGACTATAAGAAACGGTTTCACAAAATTTCA
TTATACCTCCTTTACGCAATGCATATGCTTTTCTCACGTTCAAAAATGGCAAGGTGATAAGGAACGTTTTTCAATGCAAATTTTATTTCCGTTCTGATCAAATTTCAGCGCGAGGCGCCTACATTTGTATTTTTGTATACCCTTTTGTTTAAAATTTGGGTTTTAAGGAAAAACTTGACATTAATTTAGGCAAATTTAGAGAAATTGTAATATTAATAATACGCTGAAATTAATTCTCAAGTTTATGAGCGATTTCATAAAGTATCTCATATGTGATATTATTTCTACTACTAATAAAAGTTTTTACTGTATTAACTTTATATAGCCATTTTGAATTTATATGTTATCAATATGTTTTTCCTATTTTTTATCAGTACCTATAAGTTTTTTGAGTTTAGATAATAAAGTTTTTGTGGCATATAGTTATTTTCACAAATAATGATATATAGTTATTATTGAAAATAAGAATATCAATTATAAAAAGTTTTTGTGATAATTGT
CATCATCATAATATACCTTATTTTGGATTGAAGCCAATATGATAATGAGGGGGTGGAGTTTGTGACGTGGCGCGGGGCGTGGGAACGGGGCGGGTGACGTAGTAGTGTGGCGGAAGTGTGATGTTGCAAGTGTGGCGGAACACATGTAAGCGCCGGATGTGGTAAAAGTGACGTTTTTGGTGTGCGCCGGTGTATACGGGAAGTGACAATTTTCGCGCGGTTTTAGGCGGATGTTGTAGTAAATTTGGGCGTAACCAAGTAATGTTTGGCCATTTTCGCGGGAAAACTGAATAAGAGGAAGTGAAATCTGAATAATTCTGTGTTACTCATAGCGCGTAATATTTGTCTAGGGCCGCGGGGACTTTGACCGTTTACGTGGAGACTCGCCCAGGTGTTTTTCTCAGGTGTTTTCCGCGTTCCGGGTCAAAGTTGGCGTTTTATTATTATAGTCAGCTGACGCGCAGTGTATTTATACCCGGTGAGTTCCTCAAGAGGCCACT
ACCGGATGGCCGCGATTTTGGAAAAAGTGGGCCCCGCCACTAACAAATGTCCGCCACTAAGAACGCTCCCTCAGAGTCTATTTAGTGTGTGGGCCCCTATTTATATCTTGGTGGCCAAGTTTTATGACAAATATGTGGGATCCACTTTTGAATGAGTTTCCGGAGACTGTTCATGGTCTACGGTGTATGTTAGCTAAGAAATACGTACAGGAAGTTCAGAAGACGTATTCTCCGGATACGATTGGGTACGATTTGTTCTGTGATCTCATCAATCTTCTCAACACAAAAAATTATGAGCAAGCGTCCAGCAGATATAGTCATTTCTACGCCCGTCTCCAAGGTACGCCGCCGTCTGAACTTCGACACCCCATATTCCAGCCGTGCTGTTGCCCCCACTGTCCTCGTCACAAACAAAAGGCGAGCATGGACACAGAGGCCCATGTATCGGAAGCCCAGAATGTACAGAATGTACAGAAGCCCTGATGTTCCCAAAGGATGCG
AAATAAAAACAGCTTAGACAACCAAAGAAGAGAACGATTCAGCAGCTTACAAACCTACAGCGAACGAACACCCTCTTCAACTCTCAAATCTCTCTCTCAACTCTCCTTCAACACTCAAACTCTCTCAACTCCGATGGCGACGTCAACAATGATGGTTTTTGGTGATTTTGTCACTGTAGTGAGGCAGCGGGGAGCTGTGGTTAAGTCGAAGTGCCTAGGTATTCGCTGCCCTGGTAGCGATTATATGGCCACTCTGCCTAACCCAACAGCTGGACAGATGGTGAGGTCGCTCAACATTGCCTCCAAAGCAATGTTGGACGATTACAGTAAGACAACAGCAGCAGCGTTTGCAACTCTGCGCAACGTCGAGGCGAAAGCCAAGGCAAGGCATGAGGAATCACGCATCTGCAGCGTGAGGAAAGGAGTGTTTGGCTATAAGCCATACACAAAGAACTTCCTTCGCAAACGATCTCTTCAGCAGAAACAGAGAGAAGATGAAG
ACCAAGGGGAGAATCAGAGCGGGTCCGACCATAACGATGTACAAAAAGATATCGTAGGCCCGGAACCAGTGTGCTCCGGTGCCGGTTGCGATTCGCACCTGCACGGGTTGGTTGACCGGGCCTTTCAATTCGGACTGTTATCCAAATTGCTCTCATCATGTCGAGCGTTTTAAAGACATTCGAGAGGTTTACAATCCAACAAGAACTCCAGGATCATGAGGAGGATACCCCTGTACCTCTCGAAACGATAAGACCATTGATTCGGGTATTTGTTGTCAACAGCAATGATCCTGCATTAAGAGCACAGTTACTACTATTTAATCTTAGAATAATCATGAGCAATACGGCCAGAGAATCCCATAAAACAGGTGCACTTCTTAGTATGTTTTCCCTTCCTGCCGCTGCCATGGGTAACCACCTGAAGCTTGCCACTAGATCTCCAGAAGCAAGCATTGATCGGGTTGAAATAACAGGTTTTGAAGGGCGATCATTTAGAGTCG
ACATTATACGAAGTTATATTAAGGGTTATTGAATATGATCAATTTACCTGTAAATCCATACAGTTCAATACCTTAGCAGGTCAAATAGTGACCACTTGATCATTTGATCAAGGTTGCGCTACGTAAAATCTGTGAAAAATTGGCGGTGTTAGTCCTACAGATTTCGCGTAGCGCACTTAGCACCACCAATCAATCAGAGGTGAAAAATGGGATATTCAACTGCTAAAGTGTCCACTCATCTTGAGCTTGAGAAAAACCGTGGTTACTGGCGGGCAAAAGGGTTTGATCGTGATAGTTGCCAACTGTCATTATCGCGCGGTGAAGAGAAAATAGAACGCACGCGCGGTCGCTGGCGTTTCTATGACGAGAACCATAAACAGGTAAAGGCAGAGCCGATCCTGTACACTTTACTTAAAACCATTATCTGAGTGTTAAATGTCCAATTTACTGACCGTACACCAAAATTTGCCTGCATTACCGGTCGATGCAACGAGTGATGA
TGCAAGGGATGTTTTACAGTAGGAGGAGACATAGAATCCTAGACATATACCTAGAAAAAGAGGAAGGGATAATACCAGATTGGCAGAATTATACTCATGGGCCAGGAGTAAGGTACCCAATGTACTTCGGGTGGCTGTGGAAGCTAGTATCAGTAGAACTCTCACAAGAGGCAGAGGAAGATGAGGCCAACTGCTTAGTACACCCAGCACAAACAAGCAGACATGATGATGAGCATGGGGAGACATTAGTGTGGCAGTTTGACTCCATGCTGGCCTATAACTACAAGGCCTTCACTCTGTACCCAGAAGAGTTTGGGCACAAGTCAGGATTGCCAGAGAAAGAATGGAAGGCAAAACTGAAAGCAAGAGGGATACCATATAGTGAATAACAGGAACAACCATACTTGGTCAAGGCAGGAAGTAGCTACTAAGAAACAGCTGAGGCTGCAGGGACTTTCCAGAAGGGGCTGTAACCAAGGGAGGGACATGGGAGGAGCTGG
GTGGCATTTTTGTAATTTAGAGGTGTACACCAATTGAGCTCTCTCAAACTTGCTGATTCAATTGGTGTATTGGGGTAACTTATATACTAGAACCCTCTATAGAACTATTAATCTTGTTCCTACACGTGGCGGCCATCCGTATAATATTACCGGATGGCCGCGCGCCCTTTTCTCTTTCCGTACAATTGGTAGCGCATCCTTTTTCTTTATTTCTCTCTTTAATTTAAATTCGTCCAATCATGTTACGTCTGACGAGCTTATGTACATTCAACAACTTGGGCCTCAAGTTGTTGGGCCTGGGTTATAAATTAAAGAGAGTTTGGCCCAATAGTGTTAATCCAAAATGCCTAAGCGTGATTTGCCATGGCGTTCTATGGCGGTAACCTCAAAGGTTAGCCGCAACGCTAATTGTTCTCCTCGGTCAGGTATTGGGCCAAAATACAACAAGGCCGCTGAATGGGTTAACAGGCCCATGTACCGGAAGCCCAGGATCTATCGGA
CATTCATACTCACTTCAGTTTTCAGGCAATACTAATGTGCGACTCTAACGGCCTGGATGAAAATAGAACGATCGATGTATGTTTTGTAGCCGCGGCCGTGAACGGTGGCGGCATGCCGTCTAATACCAAAACAACGAGAAAGTGAGACGTAGTTTTGATGTTTGATATTCACAAAAATGTTGATTTTGTAATCCTTGTTTGTAAGATAAGAATAATGTTTTTTTGGATATGTTAACTTATAGGTGCCAATCAGCATATCTACATATAATAAAAAAAAACAGTTGATATCATCTGTTTACTTTATATCAATGTACGAAACATGTAAGATAAAGATATGAATAGTTCCAAAACTTCTGAAGCATAGGATTGTTTGATGTCATCTCGAACGTTGTAGCGCCAGGTCGAGTTAGCGCTTCCTGTGAACTTTTCTTTACTTAATGAGCGTTTTGGATGTGTAATCAAAATAATGAGTTTTCATTGAATGAATGTATTTTGTTGAC
CATCATCAATAATATACCTTATAGATGGAATGGTGCCAATATGTAAATGAGGTGATTTTAAAAAGTGTGGATCGTGTGGTGATTGGCTGTGGGGTTAACGGCTAAAAGGGGCGGTGCGACCGTGGGAAAATGACGTTTTGTGGGGGTGGAGTTTTTTTGCAAGTTGTCGCGGGAAATGTGACGCATAAAAAGGCTTTTTTCTCACGGAACTACTTAGTTTTCCCACGGTATTTAACAGGAAATGAGGTAGTTTTGACCGGATGCAAGTGAAAATTGTTGATTTTCGCGCGAAAACTGAATGAGGAAGTGTTTTTCTGAATAATGTGGTATTTATGGCAGGGTGGAGTATTTGTTCAGGGCCAGGTAGACTTTGACCCATTACGTGGAGGTTTCGATTACCGTGTTTTTTACCTGAATTTCCGCGTACCGTGTCAAAGTCTTCTGTTTTTACGTAGGTGTCAGCTGATCGCTAGGGTATTTATACCTCAGGGTTTGTGTCA
ACCTGTTAGAAATCTCTCTAGCGCGAGAGCGGTGTTGCTTTGTTTGCTTATCCCACTGGGAGCCCAGGAAGCTGCTGGCACGTTTTAACGTTCGTGGACGTGCATTGTTAGTTAGTCAAGCCACTTTATTAGCCGTACAAATCATAACAAAGACTTTGAAGTGTTAATAGTAGGTCAGGCCAGTTTATTAACCAGACGAAACACTTATAGAGCACTGAGTAACGTAAGATTTAGGACCCCTACGACTATGGAATTTCCATTGCTCGATGTCACACTAAATAGAGCGCCGGCGTCAGCAACGGCGTGTTGGACATGTTTGGAATTCCTGAGTTTCACCTGTTGTGGCGTGGCGGTAGCTAATAAGACGCGTGTACGCGCAGTAGAATCAACTGCTGACGTAGACGAGCCGCCATTCCCTGCTCCGAAAAGTTGTATAATTAGGGTTGATATTCCGGACAGAGGCTATAGTAACGTCGCACGAGGTTACCCTCGATGGTCTG
GGGCGGCGACCTCGCGGGTTTTCGCTATTTATGAAAATTTTCCGGTTTAAGGCGTTTCCGTTCTTCTTCGTCATAACTTAATGTTTTTATTTAAAATACCCTCTGAAAAGAAAGGAAACGACAGGTGCTGAAAGCGAGGCTTTTTGGCCTCTGTCGTTTCCTTTCTCTGTTTTTGTCCGTGGAATGAACAATGGAAGTCAACAAAAAGCAGCTGGCTGACATTTTCGGTGCGAGTATCCGTACCATTCAGAACTGGCAGGAACAGGGAATGCCCGTTCTGCGAGGCGGTGGCAAGGGTAATGAGGTGCTTTATGACTCTGCCGCCGTCATAAAATGGTATGCCGAAAGGGATGCTGAAATTGAGAACGAAAAGCTGCGCCGGGAGGTTGAAGAACTGCGGCAGGCCAGCGAGGCAGATCTCCAGCCAGGAACTATTGAGTACGAACGCCATCGACTTACGCGTGCGCAGGCCGACGCACAGGAACTGAAGAATGCCAGAG
GGTTTATTATCATTGCGAATCGATCGATTCCTTTGTATAAGCCTCCTATTTGGTATCTTGACGTTGCTTTCAAGTTTGTCGTGTAAAACTACGGTGTTAACGGGTGTCACAGGCTTGGACGAAAGAGTTCGAAGGTGTTAACCTCTTACAATTTCGAAACCTCTCAAGATGACAACACTGGGAGATAAACCCTCCTCCGACTTTGAAGTTGGGGAGTGTTCCATGGAACAGTTCCAACAGGTATCTAACGATCTGCATAAGCTGATGCTATCAGCAGAGATGCGAAACTTACCCACGAAAGGATGTCACGTACTTCGACTTAGAAATATGTCGAAGACAAAGTCCTTAAAGCTCGAATCCAAAGAGCAGAGAGGGTTCATCGCGAAGATGGCCGATGGATTAAGAAGAAAGTTTACCGAGATGTTGGTAGGATTTTTTATCATCTATGTGCCATTGATTCAGAAAACCACGAGTGGTCTGATGACTTTAAAGATGATTCA
TTCTCTCTCCTCAATCGGTACTCAGATAGTTTAGCCCCCATATTAGGTACTCAATATATACATGAGTACCAAATGGCATAGATGTAAATAATGGAAATATAATTTGAATTCAAAAGCGGCCATCCGTATAATATTACCGGATGGCCGCGCCCCCCTCTTTATGGTGGTCCCCCCCACGTGGATGGCCGCGCCCCCCTCTTTATGGTGGTCCCCCCCACGTGGATGGCCGCGCCCCCCGCTTTATGGTGGCCCCCCCCACGTGGAGATGTCCCCCACTCAGAACGCTCGCTCAAAGCTTGTATATGTGTGGTCCCCCTTTAAGTACTTGGGCAACAAGTCGTTGCCTGTACAATGTGGGACCCTTTACTAAACGAGTTCCCTGAGTCTGTCCACGGTTTCCGGTGTATGCTCGCCGTGAAATACCTTCAGCTGGTTGAATGTACTTATTCTCCTGATACACTCGGTTACGATTTAATTAGAGATTTGTTCTCTGTTATTAG
CACTCTCTCTCTCTCTCTGGGGGCCGCCGACCGCCGAGCGCCGCCTGGGAGCCGCCGGGGTTCCTGCCGCCGCCACACGCTCCTCCTCCCTGCGGTCGTCGTCGCTCCCGCACCGCACCGCACCGCCCCGCCGTCGTCGCTCTACTACTTCTCCTTCTTCTACATGGTCCGACCGTCGGACCGAGCAGTACGGCCCGCTGGCGGCCTCCTCGGCGTCTCTCCCCCCCGAATCCCCTTTTCGCCTTTAAGACAGATACCCCCCTCTTTAAATCCCCCCGGTGGTCAAACCAGCGGTCCGACCGAGGCGGCCGCCGAAACCGCACGACGGCAGGCGGATACGGCGCTAACCCTTTATTACCCCCCTACGTCAGACGCTCGGCTGACAGCTCAAAACCGCACGACGGCAGGGCCGTTGCTGTGAGAGGCGCTGTGCGGGCCGCTGTGCGGTTCCCGCTCCGGGAGGATGCAGACCCTTCACCGACCCGCTCCGACGGACGGCG
GTTTTTCAACAAAAGCAAACTTTACAATGACTATTAAAATCATTCTTGGAGAACACCAGATCACCCGCACGGAATTGCTCGGCGGGATTGTGATTGTATCTGGATGCGGTGCTGTAGCGTACTGCATATCCAAGTTTTGGGGCTATGGGGCAATTGCGCCCTACCCCCAAAGTGGAGGGAACCGAGTTACACGCGCATTGCAACGGGCTGTCATCGACAAAACGAAAACCCCGATAAAAACGCATTTTTATCCGCTTGACAGCCTGCGTACCGTAACGCCGAGACGTGCCTCAGATAATGGGCACGCAGTTTCAGGAGCCGTCCGTGACGCAGCTCGTAGATTAATCAACGAGTCGATCGAGACGGTTGGGGGGTCCAAATTTGAACTCAACCCGAACCCCAATTCAACGATGGGGCCTAGAAACCATTTCCACTTCGCCGTCGGTGATTTGGCACAGAATTTCCGCGATGACCAACCCGCGGCTGATGCCTTCATCGTC
NGATTACTCTAGCCGGATCCCCGACTCTCTTATTTCCTTAAGTTAGTTCGTGTATTGATTATCTGTCTTGATCAGTATAGGTTAGCAATGGATACTGGTTTGAAATTTCTTGTTTCTGGGGGTTTAGCCACCTCATCTGTTATTAGGAAAGTGAGTGCTGTGAGTTCATTGGATTCGTCCCTTCCTTCATCATCTATATTATCTGCCATCCATGGGTCTTGGACTAGTGCTATCAGCCACGATTGTAGTAAGATTGCCAAGGTTGCCGCCATAGTTGGGATTGGTTATCTTGGGGTTAGGATTGGTGCCGCTTGGTGCCGCCGTACTCCCGGAATAACGAATTCCATAATCACCTATGGGGAAGAAGTGGTTGAGCAAGTGAAGGTAGATATTGATGAAGATGCTGAAGAGGAGTCCGATATTGGTGAGGAAATTGTGGTTGGTACGATAGGTATTGGTATACACACAAACGTCAACCCTGAAGTTCGAGCTAAGCGCAG
ACTGATGGCCGCGCGAAGTCCCGGTATGCCTTTTCAGCCGTTGGATCTGGAGCCGTACCTTTTTCGCGTTCCCATTTTGCCCCTGGAGTCCCGAGCTATTTACGACCCCCTGCCACCGAGTCCCCTTCGTGGAGCGCTCTTCGTCCAACACGTGTCCCAACTTTTGCGCATTTTTGACTACCTGTCGCGCACTTGAATTAAAGTTGCCCTTTTATTTTCTTCCAATTATTTTGCGGCTGAGTAGTCTAGATAATTGTGACAACTTAGTGAGCAAGTTGTAGGAGGACCCTATCCGTCTGGGAAAATAATTGGGTTTTCACGTGTACCAATGGGAAATAATATGTATAGCCTATTTAATTTAGAAAATTAAATAGTTTTAGTAATTCCTATATAATAGCGTTTACTAGTCTGGGTAAAATTCGTATAGGAAAAAATATTTATTATTTTTTAAATTTAACCTATTGAAAATGTACAGTTTAAAGAGTAGACGTGGATCGAAT
NAAATTCTCCAGGATTTCTCGACCTAGTTCGTTTATCTGGTGACTTGCGCTACCGTTGCTTTGCGTAGAGAATTTCTCTCCATAATTATTATCTTTAGTTGTGGGGTTTGAAGGTTGGGTCTACCTTTCGGGGGGATAAATTGTAACTTCCAACAAACAAGCGACATGGAGACCATCAAGAGAATGATTTGGCCTAAGAAAGAGATTTTTGTGGGTGATTTCGCAACCGGAGTGAATAGGACAGTTCCGGTGAACATCTTTCAATTGGTGTGTCGTGTGGTTCTGAGATACATGAGGACAGGGAAAATAGAGTGTGATTCTGACAGCATGACTAAGTTTATAGTTGAATTACTCAAAACTGATTGTGCTGCCAAATGGGAATGGTTCATGAAGAGACGGCAGAGGGGTGATTACATTGTCCCTCTATCTATAGCCTCCATACCAATCATACCGCTGTTGAGTTATGCCACTAGGGTACGCGCAGTCTCAGTCAAGGCTTT
CTGGGGCGGGGCTTAGTATTACCCCCGCCCCAGGATCAGCGGAGTCATCACGTGACCCGCACATGCCTAATGAATACAATGTATATAACCAAGTGGACATGGTCCCCACCATTATATTTGAATTAAATGCACTGAATATATGCCTTGCTTCGTCTCGAAGCAAAGTAAGGAATAAATGGGACCCATATGAGCTGTATCCCATGTGCATCGCTTTATTTGTATGGTGGACATTACATAGCTTTTAAGCGGCGTACATGTTACGCTTATTCTTTGTTTATAAAAACTGAAATGCTATCGGCCATTTCTGCTATTTCTCGCGTTGTTTATTGTCCGTCGAGGCTTCATGGCGGATCCAGTATATTATCAAGGTTATCAGGACGACGGTGATATAGATGCCCAGAAGAGACATCAAGCTCTATATTTGATTGGCATAATCATATTAATCATGGTATGTATTATTATCCTTTGGGTGTGTATAATGTTAGCGTGTTATATTCCTG
CATGAAAAACTACATAGTAAAGGATAGATATGCTTTAGATAATGGCTTTATTCTTGATTTTTAATGATTTGTTGTATTTTTGTTGTAAGAAAATTATAACTCCATTAGTAGCTCAATTATTTTATCCTTATCTTTATTTTCTAGCTCTTTTATAATATGGATATAGGTTTGCTGTGTGATAGCCACACTTGCGTGTCCTAGGCGTTTTGAAACAGTCATGATATCAACTCCATGATAGAGGAGAACAGAAGCATGAGTATGCCTTAAACCGTGTACAGTAAGTGGAGTAGAAATATTTAGTTTTTTCAATGCATGATCTAATGTATTTTGCAAAGCTGAGAGAGTTATTATTTTTCTATAAGGATGATAACAAACAAAGTCATGTATCGGTTTTATACCCAAACTTTCAAATAATGTTTTTTGCTGTTCTCTAAAATCTTTTAGCAATTGCATACTTTCATCATCTATAACAATATCTCTTATTCCAGCATCTGTTTTGG
CATTCATACTCACTTCAGTTTTCAGGCAATACTAATGTGCGACTCTAACGGCCTGGATGAAAATAGAACGATCGATGTATGTTTTGTAGCCGCGGCCGTGAACGGTGGCGGCATGCCGTCTAATACCAAAACAACGAGAAAGTGAGACGTAGTTTTGATGTTTGATATTCACAAAAATGTTGATTTTGTAATCCTTGTTTGTAAGATAAGAATAATGTTTTTTTGGATATGTTAACTTATAGGTGCCAATCAGCATATCTACATATAATAAAAAAAAACAGTTGATATCATCTGTTTACTTTATATCAATGTACGAAACATGTAAGATAAAGATATGAATAGTTCCAAAACTTCTGAAGCATAGGATTGTTTGATGTCATCTCGAACGTTGTAGCGCCAGGTCGAGTTAGCGCTTCCTGTGAACTTTTCTTTACTTAATGAGCGTTTTGGATGTGTAATCAAAATAATGAGTTTTCATTGAATGAATGTATTTTGTTGAC
GGCCTTAAAGCTTTTAGAGAACTCTTTTTGCAGTAAAAAGCACAAGGCGTATGACACGCTCAAAGCCTTACGCATTACAAAAAACCTAAATTGATAACTCGTTTATGCCATAGCAACAATTACGAGTGCGTCGTGCTTGCACGTAGCACATCAACAACAATATGTCATATGCCAATGCAATGGAAATCAACAACAAAAAAATCAAAAGAAAGAAAATCAATCAAATCGTTGACATACAAAAAAAAATCATTATAATAGAAAGCATTAAGGGTAGCGACACTAAATCACGCTTAAACAAGAAAGGTTCAAAAATGAAAAAATATATCAATTATTAGTAATCGTAGATTACCAAGAAAAACAAGAAATACACACTCTACACGTTGGTCCAAAACACCAATGTGTAGCAGTTCAATTATTAGCGAAAAACACCTCAAAAAAAATATATTCCAAAAGAAGGCAAAAGTTCAATATAAAATAAAAAAAAATAGAAGAGGTCAAAT
TCTCAAAGACATACCTGCGGCACATACAAGTGTTAAAGGTGTTCACAATGTCTAAGAGGGTACTGATCATAGCCGTAGTGGTTTATCTGGTATTCACCACTCAAAACCAGATAACCGGCAACCACACAACAATCAACAGCAGCAGCCCGTCCACAACAGAGGCAAGCAGCACGCCAACAGTCAGCAGAACTCCACAAACAACCACCACCTCCACTGCAGTATCCACCACCATCACCGCAACCACCACTCCAACAGCTTCATGGACCACACAGAGTCAATATTTTAATAAAACAACACAACACCATTGGAGAGAAGAAACCATGATCTCAAGGAATCCTACTGTGCTGGACAGACAGAGCAGAGCAAGTTCTGTGAGAGAACTACTCAACACCAAGTTCTTAATGTTGTTAGGTTTCATTCCAAAGGGTGAAGTCAATCACCTAGAAAATGCCTGCAACAGGGAAGGGAAAAACTGCACAGAATTAATACTGAAAGAAAGG
GAATTCTACTCGTAAAGCGAGTTCGGTTTTGAAAAACAAATGATGTCATTCTTGATCATGTTTTACGAGCAGAATTCTACCCGTAAAGCGAGTTCAGGTTTAAAAACAAATGACATCATTTATATAATGACATCATCTCTGATCGCGTGTTACAAGTAGAATTCTACCCGTAAAGCAAGTTTAGTTTTGAAAAACAAATGAGTCATATTTAACACGTTAATAATCTTTTTAGCTTATGACTCAAGTTATGAGCCGTGTGCAAAACATGACATAGCCTATGAGTCATAATTGATCGTGCGTTACAAGTAAAATTCTACTCGTAAAACGAGTTAAAAAGGGTCATATTTAAATTTAGTTGAGTTTATGAGATAAGATTAAAAGCACGTGTAAAATGTTTCCTTCGCGTTGGCACAATTATTTACAATGCGGCCAAGTTATAAAAGATTCTAATCTAATATGTTTTAAAACCCCTTTGCGGCCCGAGTTGTTTGCGTACGTAA
ACCGGCGTGGCCCCACCTTATCGCGAGTGCTTTAGCACGAGCGGTCCAGATTTAAAGTAGAAAAGTTCCCGCCCACTAGGGTTAAAGGTGTTCACACTATAAAAGCATATACGATGTGATGGTATTTGATGGAGCGTATATTGTATCAGGTATTTCCGTCGGATACGAATTATTCGTACGACCCTCCTGCAGTAACTGCTCCTTCACAGGGTTCATCTCAAACGGATTTCGGTAAGGTTGTTATTGCTTTGGTGGTTATCTTGGTCAGCGTAGGTGTTTTCTATCTGGCCTATACCTTGTTCTTGAAGGACTGCATCCTTCTGTTCAAGGCGAAGAAGCAGAGAACCACAACCGAAATCGGGTTTGGACAAACCCCGGCTAGAAATCAGGATCATCCAGGACCGTAGGCGGGGTGCATCATGTCTACTGTGACATGGGGTAAGAAGCGGAAGCGAAGCGGAGGGGATTCTAAGGCGAAGAGTAGGGGCTCCAGTTCCTAT
CACTTTTTTCGAAATTTTGGTTTAGCGAAAAACGCCACACACCATCGAAACGGCAATAAACCGCAAAACCTTATGCAGCAAGGGGGCTGGACGATACCGCAAGCCGTCGAAAGTGCCTTAAAATCGCCTTTTTAAAATTTCGAAAATTGAAATTATTTTCAGTTAATTGCAAAACTGACGATCAGAAATGATCATGTGATTTTTATTAAGTGATTGAAATATATGAAGCGTTGACGGATTCTGTCACGGTTTTAATGATCATGTGCCAGAAAATGACGATCAGTTGATGGGCTAGCAAAGCCAAGCACAGCAAGGGATAGAGAGGATTTGACAGCAAAAACAGTTTTTCAAAAAATATCAGTGGCGAGAAGCAAACAGGCCAACAAAAAAGTGGCGGCATAAAAGCCACGAAAACAGGGTTTATTTTGGTTTCTGTCGCCACATTGTCGCCATTGTGATGATTATTTAAATGTAAGCTATTGTTTTGAAAGTGTATAAGA
ATGGCTGCGTGAGACACACGTAGCCTACCAGTTTCTTACTGCTCTACTCTGCAAAGCAAGAGATTAAGAACCCATCATGGATCCTGTGTACGTGGACATAGACGCTGACAGCGCCTTTTTGAAGGCCCTGCAACGTGCGTACCCCATGTTTGAGGTGGAACCTAGGCAGGTCACACCGAATGACCATGCTAATGCTAGAGCGTTCTCGCATCTAGCTATAAAACTAATAGAGCAGGAAATTGATCCCGACTCAACCATCCTGGATATTGGTAGTGCGCCAGCAAGGAGGATGATGTCGGACAGGAAGTACCACTGCGTTTGCCCGATGCGCAGTGCAGAAGATCCCGAGAGACTCGCCAATTATGCGAGAAAGCTAGCATCTGCCGCAGGAAAAGTCCTGGACAGAAACATCTCTGGAAAGATCGGGGACTTACAAGCAGTAATGGCCGTGCCAGACACGGAGACGCCAACATTCTGCTTACACACAGATGTATCATGTA
GGCTTAAAAAGTAGAGATCGATGGCGTCTTCACTGTACGCACAATTAATCTCACAAAATTACTATTCTCTAGGAAATGAAATTTTATCTGATCAACAAACTAATAAAGTGGTATCAGACTATGTGGATGCAGGAAACTACACCTATGCTCAATTGCCACCTACAACGTGGGGATCTGGGTCAATACTTAAATCGGCATTCTCTACACCTGAAATAACTGGACCACATACGAATACAGTAATTGAATGGAGTAACTTAATAAATACTAATACTTGGCTGTTATATCAGAAACCATTAAATTCAGTTAGATTATTAAAGCATGGTCCAGACACTTATAACAGCAATCTAGCAGCATTTGAGCTATGGTATGGAAAATCTGGAACTACTATAACATCCGTATATTATAACACTATCAATAACCAAAATAAGACGCATGATGCTAATTCAGATTGTTTAATTTTATTTTGGAACGAGGGATCTACACAGTTAGAAAAACAAGTC
ACCTGTTAGAAATCTCTCTAGCGCGAGAGCGGTGTTGCTTTGTTTGCTTATCCCACTGGGAGCCCAGGAAGCTGCTGGCACGTTTTAACGTTCGTGGACGTGCATTGTTAGTTAGTCAAGCCACTTTATTAGCCGTACAAATCATAACAAAGACTTTGAAGTGTTAATAGTAGGTCAGGCCAGTTTATTAACCAGACGAAACACTTATAGAGCACTGAGTAACGTAAGATTTAGGACCCCTACGACTATGGAATTTCCATTGCTCGATGTCACACTAAATAGAGCGCCGGCGTCAGCAACGGCGTGTTGGACATGTTTGGAATTCCTGAGTTTCACCTGTTGTGGCGTGGCGGTAGCTAATAAGACGCGTGTACGCGCAGTAGAATCAACTGCTGACGTAGACGAGCCGCCATTCCCTGCTCCGAAAAGTTGTATAATTAGGGTTGATATTCCGGACAGAGGCTATAGTAACGTCGCACGAGGTTACCCTCGATGGTCTG
GTATTGTGCAGTATTATTTTACGCACGACCCGGATTAATCAGTTTTCTGAGTATATACCCGTCAGAAACTCAAGTATGGATTCCCACTTGCTATTGTCGAGTCTTTGCAAACTAGACGTGTATACCCAACACGCCGAAGTTTCCACTTCCTTCGACATTGCTGATGAAGCAACGGATTTTTACATGCAAGTTTGGATGTTTTCCCGTGTTATTGTCCCAGTTTGCAAGTATCATCTTGCAGGATTCACCATTATGGACAAGTTACACGATGTTTTCCTCGAACCGTTTGTTGTTAGAGATGCGGACGACGATGATTACGTGCAGGTCTTTTCTCATGTTGAAAGTGATGATGATGAACCCCCCCCAGAAGCATATTTGCCACTTGAAGAGCGTGAGAAGATTCAGGCTGCTACGTTCCTCGGCCATGAACATTGGGCCAGTGTTACCTCAGGATCAGATTTTCTTGATGATATTGAGATGCTCGCTGATGAGACCATCAA
GATGATGTATAATAACCTCAAAAACTAACGCAGTCATAACCGGCCATAACCGCACGGTGTCACTCGGGTACAAATTATGAATTCGATCTTTGGACTTTTCGACGCGCCCAGTGACTGTACTTTATTGCGCCAATTCACCACGCCCGGGAGATTTCGAAATTGCTATTTCCGTGCAGTTCCGCATTCCGAAGTACAATTTAACCGGTTTTATGGGTGTTCGGTGTTTTTCTAGCTTAATCATTGTTTTTAGACGACACAGTGGGTATCTGTTTTCGCTTGGACTTGGCTCCGCTTTGTGAAAATTCAACTCGATCCAACATTTTCCTTATTGATGGAAGGCTTTTATTATTTGCACAACAGACATCGCGCTATTTACACAGAACGCAAAGTGCTGTCTTTTTTATTCCTTGTTCCGGGTACATCTTTTATTGCTAGTGCCTCGCCTATTTTTAGTCACGTATCTTCCTTGTTCTATAGCTATATATTCACGCGGTTTTCGG
AGCGCTGGGGACTATTATTACCCCCAGCGCTCGGGACGGGACATGGGCTAATGGATTGTGGATATAGGGCCCAAAGGGCCCGTTTAGATGGGTTTTGGGCTCATGGGCTTTATCCAGAAGACCAAAAACAGGCGGGAACCGTCCCAAATTCAAACTTCGATTGCTTGCCCTGCAACGCATCTAGAAGTCTATAAATACCAGTGTCTAGATAGATGTTCAGACAAGAAATGGCTAGGTATCCGAAGAAATCCATCAAGAAGAGGCGGGTTGGGCGCCGGAAGTATGGCAGCAAGGCGGCAACGAGCCACGACTACTCGTCGTCAGGGTCAATATTGGTTCCTGAAAACACCGTCAAGGTATTTCGGATTGAGCCTACTGATAAAACATTACCCAGATATTTTATCTGGAAAATGTTTATGCTTCTTGTGTGCAAGGTGAAGCCCGGAAGAATACTTCATTGGGCTATGATCAAGAGTTCTTGGGAAATCAACCAGCCGACA
AGAAGTTTATCTGTGTGAACTTCTTGGCTTAGTATCGTTGAGAAGAATCGAGAGATTAGTGCAGTTTAAACAGTTTTTTAGAACGGAAGATAACCATGACTAAAAAACCAGGAGGGCCCGGTAAAAACCGGGCTATCAATATGCTGAAACGCGGCCTACCCCGCGTATTCCCACTAGTGGGAGTGAAGAGGGTAGTAATGAGCTTGTTGGACGGCAGAGGGCCAGTACGTTTCGTGCTGGCTCTTATCACGTTCTTCAAGTTTACAGCATTAGCCCCGACCAAGGCGCTTTTAGGCCGATGGAAAGCAGTGGAAAAGAGTGTGGCAATGAAACATCTTACTAGTTTCAAACGAGAACTTGGAACACTCATTGACGCCGTGAACAAGCGGGGCAGAAAACAAAACAAAAGAGGAGGAAATGAAGGCTCAATCATGTGGCTCGCAAGCTTGGCAGTTGTCATAGCTTACGCAGGAGCAATGAAGTTGTCGAATTTCCAGGGG
TGGGGATACGTGCCCCTCCACCCCCACCGCCACCCCCTACCAAAATAATTTCCGGTTGTCAATAGCCCCGCCTCATCATAGGCCCGAACTATCACAAACGGAAAAGCGATAGCCCAAAACACTAAGCCCCTTTTCATCATTTCATTTGTAAGCGCGTTTAAAATCATGGTAAAATAATGACTACCCCAAATTGCGCCCCTGCAATTTGCTGACGGTTTAGCGAAAGGTGAAAACATGGCGAAGAAAAAACCAGTAGAAAAAAACGGGCTTGTTTATAAAGAGTTTCAAAAGCAAGTATCAAAGTTAAAGAAAGCTGGCTTAGTTCCTAAAACACTTGACGTTCGCAAAGTCAAGCCAACAAAACACTATAAAGGATTGGTAAGCAAATATAATGACGTGGCAACAGGCGGCGCTAAACTTGCCGCTATCCCTAACCCCGCCATTATAGAAACACTTGAGGCGCGGGGCGAATCAATCATAAAGAAAGGCGGTAAGGCATT
TTTCCTCTTTTAGGGCGCGCCTCGGAGGCCTGTCCACTACTTCTGTAGAACAGGTTGGAGGCTTAAGCCTCCGGCCTCAGCTATATAGAAAAAAAATTACAGGGTGGCTCCGCCCAGACTCCGCCCATCTCTCCGCCCCATCTCTCCGCCCAGTCTCCGCCTAAGGGAAACCAGTCCCATCCGCAGGAGTCCCTCAGGACAAGAAACAATAGGAACAACATGGCCTTACAATGGGTGTGGCTGTGTCTTAGAAAAAGTTTAAGAAACAACAAATTAATGATGTGTAGAATATTGATTGAACTATTGAAAATATTGTTAGATGTTCTGGACAGTGGGGACTATGCTGATGGGCCCTCAGATAACCCTGGTACAGGTATTGCTAAGGAGGAGATTGTGAAATGCATTGACTTTCTTAAGATGCTGGAGGCAGGAGATGACGACATAGATAAGTATGGGTTTCCTGAGCTGCTTGCGGCACACTTTGCCAACTGTTTGGCAGT
GTTAACAATAACCAGACCTTAGCCGTTTTTGGGTGAGCGGGAAAGATGGGTTACAGGTTCTATAAAAGCACCACACCGCACAAGGTTGCTATCACTTGTCACTCTGCTCAGACCCTTCCTTCTGCATGTCTGCTGATTACTATGAACATCTATACTGTGTATTTTGCTACTGTGTTCTTGGAAAGGTGGAAGCTCGCCGATGCTATGACAAAAAAATTAGAACAGTGGTAAGAGGAGGGCTCAGATGTGCAGTTTGCACTGCATGCTTGGAAAAAGGGCTCTATCTGGAAAGAGTGCTGAATGCGCCTCAACCTGTATATCAGGGGTCCATTGAAGAGCCTGATCCTTTCATTCAAAAAGCCTGCATAAGATGCATGTACTGTGGGGGAATACTGACCCGTGACGAAAAGGACAGGCACAGATATTTTGAAGAGCTTTACGTGATATTCAGGAATCAGGTTCTTGGCAGATGCTACACCTGTACTAGGCATGGCATGTGC
CGTTATAGTTGTCAACAACAATCACTCTGTCAAGTAATGACATGACCGGTAGGGGTTATATTAAGGGACCGCTTTGGGGGTTCAGCACAAATGGCTGACGAGGACGTGATATTCGTGGACCGACTGCGAGCTCCGTGGTGTATCCTTTGCATGTGCTGTAAAAGATCCCTAACAAATGACGAGAGAAAAGATTTTTTAAATAAGGGTTTAAAAACTTTTAAGAAATGGAATAATGGGAAGAAGCGTTCGTTTGGCTGCTGCGAGACTTGCTGTGTATTTTTAGCAAATGAAGAGGCAGAAAAAACTCGCGCAGAAGAGATTCATTTAGAAGCAGATGGTGTGCAGCTTTTTTGTGGAGCCCCTTTGAGAGATATTTCCATGAACTGTCGCTATTGCTTAGCTGTGCTAACTTTTTATGACAAGTACTTAAATAAGGAGAACAGACTGCCCTTTTGCCTACGCAGGAAAAAGTGGAGAGGCACTTGTGAGAAGTGCCTGAA
GCACATTAGTACTGACCACCAGCCCGACTTTGACGCCACCCTGTCCAAGTCCGGCCCGTGCTCACTCTTTTGTTTTTCTTTGTTCTTTTCCCCTGCTCCCACGTTCGACGACCTCGCGGCCGTCCTCCTCGCTTCGTGCTCTGCATCCTTTAACTTCCTCCCCCTCTTCCTCCTCGCCCTTTCCTTTCTCATCCACCTCCCTCCCAACCTCTCTTCCTCCCTTCACTCTCTTCTTCTTGCTTTTCCCTTTCTCTTCTTCTTTCTTCCTCCTGCTCTCCCCATCCTCCCGCCATGGTGCTCACGCTCTGCTTCCACTCGGACCGTGACCATCACTTCCTCTCCACCCTCCCCCTCGCCGAGATCAGACGTCTCGCGCCAGGCGGCTTCTCCGTCTTCGTCCCTGAAGACCTCCTCCCCCACCTCTCCCCCTCCCCCTCCTGCCCCACCCCCCCCCTTCCCCGCGAGCTCACCTGGAGCGCCGCTTGCAACCCCACCAACTT
GAATTCATGATCGACATGCTGGTGTTAAGGATACCTTTTAAAAGCTCTCTTGTGTCGGAGCGTCTTGATTCTAAGGGAAATTATGTTTCCCATGTGAATCTTGCTGAGGTTGCACGACTCTCCGGTCTGACTCTCGCAGCACATACCGTTGAATATGCCATTGATGGTGATTTAACTGTATCCGGCCTTAAGCATCCTTACGAATCTCTTCCGTCTCATTATGCGGGTATCGCGCTGAAAATTTTTGAGGGCGGTAAAAACTTCGAGCCTTGTGTAGAGTTGAAAGCATCTCCGGCGAAGTTGTTACAAGGTCACAACGTTTTTGGCCCGACTTCCTTTGAATTGTGTGGATTGGAGTTTTTCGGCGCTTTTGCGGCGGCTATGCCTGAACTGTATGACTTGTGCGATGTAACTAATACTGTAGTTGGTCGTATTGACGTTACATTTAGTGCAAAGGTTGCTAACGATCATATTGCTAATCAGGTCATTTCCTTCCTTCG
GTAATGCAAAAGCAGTCTCATCTTACGATGATGCCGCGCCCAACCGCTGTGGTTATGACGAAGGACGGAATTGGAGCTGAGAGAGTTACTCTCATGCCCTCCGCGCCTTCTGTTTCTCCACTACAAGTTATCTCCGAAACACTTTCTGTTCCTTCGGCGAAAACGCCACCCGAGAGAATGGAGAAAGCCGCGCTTAAGGGGGCGCAAGAGGCGATCTCCGATTCTTCGGATCCCATCGGGATGCTCATTAAGGTAGAGGCGAACGCGTCGACGATTAGCGCTCTCCAACATGGTGAGCGTAAGCTGGCGAGACGCAAGAGCCTGCTTTTTTGGCTGCATCTCACAACGGTGATACTGATGTTGGTTTTTACAGCCATCTCTTCTATCGCCAACCTTTCAATTCATCTGGAGCACTACCTCCGGATGGCCAATCTCTCTTCGAACATGATATGTTTAGGTTTTGCCACTTCGACCATGTTTATCACTCGAACGCGACTGTC
ATGGCATTCAAGAGGTCGTCGGTTCGATCCCGATTATCTCCACCAAATTTTATAGCTTTATCAATTAGTTAGTTATTGATAAGGTTTTTTCCTCTTTGTGTTTGTGCCAATTTTGTGGCAAAAAGTTGAACATTGTTGGCGTGGTTTTGTAAATGCTCAACAGATAAATGCGCATATTTTCTCACGGTGTCTGATTTACTCCACCCGCCCAACTCTTGCAGCACATATAACGGCGTTCCCGACATAATGTGTCTTGTCGCCCAAGTATGGCGCAAGTCGTGAAAACGGAAGTCTTTGATTCCAGCTCGTTGTAATGCCGCACGGAACGCTTTAGTGTTTGCAATGCGAACCGGCTTGCCTTTATATGTGAACACGTTTTCTTTGTGCTTGCCAAATTGTGATACAATCACTTCAATAGCTTTGTCGTTTAACGGTACGCCAATGCTATTACCTGTTTTTGATTGTTCCGAATTTATCCAAGCCTGTCTTTTGGATAAGTC
AAGTTTTTTCCTGCCGACCCACGTATCAAAAGGAACAATGATCGTACGAACCGTTTGTCGAGCAAAAGAGAAATGCCTAGAAAAATACAAGAACATACTAAAATACAAAGAACAACTAGCAAAACAAGATCAAAAAGAAAACGAAACTACCTCAAATAATAAAGACACATCATCTTCAGTCCCAAAACCCTCAAATTTTAGAAAGACAAAAGTGCAGAATCAATACAACCGCGTTTTTTCAATAGACGAGAAAGTTGCTGAGTATGAAAAAATTCTTAATGATAAAGTTAACATGATTGATGCCATTTTCAATAAAGCAGAAAAGATCCGGGATTTATTCATCGGAACAGAACCTTTGACTAAAGAACTAATAAAAAACGAATTGCAATATGGAGCTATTGTTTTAAATAGAGCGAGCGATTTAATTTTGGCTTTTGCCGATAACAACGAGCCACGTGAACCCGAATTTGTGCTTAATACAGATATGATTGTTAATGATT
ATTAAGGCTCAAGTACCGTACGATGAAACTCTATTCTTAACTAGTGAGTGAGCCAGTGAGCCAGGTTTATGTGGCATTTATATTGGTAGGTGGACCGTTAGGATCTTGACGCGTGGGGCACACTCACGGATTTTAATATTACCCGTGAGTGCTCTCTTGGCCCCACGCGAGCCCTTTAGGGCGAGCGAAAGTGCGCCGTAGTTTCCTTTAGTGGTTCATGAGTCATTATAGTGCTATATAAAGATGATGTGACATCCCAAAGTTGAAAATGTATCCCGCCAAATACCAAGTGGTCCCATCTGGTATAAATTACTCAGATACCCCTGTTGGTACTTTTGAGCAATATCAGCCGCAGAAAGCGGGTGAGTCATCGGAGCACTTCTTTTCGAAAGTTGTTGTTGCTTTGATTGTTATCCTTTTTGCTGTAGGTATCGTATACTTAGCGTATACGTTATTCTTGAAGGATTTGATCCTTCTTTTGAAAGCAAAGAAGCAGAAGA
CCGAATAGATGGGATGGCTTCGGCCGGCCCTACTGGGGCGGGGGCTCGCCCCCCAAAGGCTTTCACTGCTCAGGCCGGACTGGCCAAATTGGTCAATCCGGCCGGCTTAAATAGCATCCTCGCTAGAGGGAAAGAAAAGTTTGGAGGCACCCAAGCTTGGAAAGAACTCATGGGATGTGATGTTATTTTTGCAAGATCCATCAGTCACTGGTATGGGATTAAGGGGACGACTTACTATGAGCTTACTGTCGCACTCGGCCAACCTCTGTACAAACCAGTTACAGATCCTGAACTGACTGAAGAGGAAAAGGCCGTGATGACTGCAGTTCAATCTCGGTTTGCGCAAAGTAACTCTAGTGTTGTTCTCACCCGCACGCTCCTGAATAAAACCTGTGAACTCAAGGACAGAATTCGCGAACTTACTGATGAATTGGGACAAACAGAAGTTCACCTGGCGCGTGAAAAAGTGAAAGCAGCGGCCTTGAAGCTTGAGAATAGAA
CATCATCAATAATATACAGTTAGCAAAAAATGGCGCCTTTGTTTGGCTTTGTTCCAACTGTTTTTGGCCCGAGTTGGGTTTCGTTTTCCCGGGTTTCACGTGGTGCGTCAGGTGATGTTGAGTTTTTATACATGTTTGTGTGTGTTTTGTGCTTGTGTAAAGGAGTTTTGGTTTTTTACTTTGCGGAGCTTACGGACTAATTTACTTAATTTTTGGCAAATTATATCTGTTTTTGGGTATTTTGTTTGTTATTTGGTGCGATTTTTCGACTTTTGACTCAATGTCGCGGCTCCTACGTCTTTCTCTTTCTTCGCGTGTGTGGTTAGCAGCTCAGGAAGCTACTCGCAATGTTTCTGAGGATCCTGTTGTATGTCGTACGCCATGGGATGGTTCGCCTACTTGCACAGCTGTTCGTGTTGTACGAGCGGAGGTTCTGGCGGACGGTACGATGGACCTTGACATCGTGTTTCCTGAAGCTGCTGTACAGGCTGTTTTTAGTC
GTTTGTCTATCAAGAGCGTACGGTTCAACCCCTGCCTCCCCTGTTAGCAACCCTTTGTCAGTTTTCTATCTTAACTACTCTGTTTCTAATTCCTATGGCAGCGTCCGCTTTTAATATTCACAAGCTAGTCGCCTCCCACGGCGACAAAGGACTGCTCGCATCTGCCCTCGTTGATAAACTAGCACACGAACAGCTAGAGGAGCAAGTACAACATCAACGTAGAGGCCTTAAGGTCTACATCCGTAATGCTTTGGATGTAAAGGATTCCGAAATCATTCGGGATCGGTATGGTGGGAAGTACGATCTCCACCTCACCCAGCAAGAACAAGCTCCTCATGGGCTTGCTGGTGCCCTCCGCCTGTGTGAGCTACTCGATTGTCTAGACTCCTTTCCCCGAACTGGTCTGCGGCAGGACCTGGTCTTAGACTTCGGTGGTAGTTGGGTCACACACTACCTCCGCGGACATAACGTACATTGCTGCTCTCCTTGTCTCGGTATTC
ATGTATACTCGTTACAGTTACAGCCCTACTTTGGGCAAAACCTATGTGTACGACAACAAATACTTTAAGAATTTAGGTGCTGTTATTAAAATGCCAACGCAAGAGCATTTAGAGGAGCACGAACATGAAGAACGCAACTTGGATTCGCTCGACAAATACTTGGTGGCGGAAGATCCTTTTTTGGGACCTGGCAAAAATCAAAAACTAACTTTGTTTAAAGAGATTCGCAGCGTTAAGCCCGACACAATGAAGCTTGTAGTTAACTGGAGCGGTCGCGAATTTCTTCGCGAAACTTGGACGCGTTTCATGGAAGACAGTTTTCCCATTGTAAACGACCAAGAAATTATGGACGTGTTTCTGTCTGTTAATATGCGACCAACCAAACCGAACCGTTGTTACCGATTCTTAGCGCAACACGCTCTGCGTTGTGATCCCGACTATATTCCTCACGAAGTCATTCGTATTGTAGAACCTTCCTATGTAGGCAGTAACAACGAGTA
GTAACATTACCAGATCAGCCCTCTTAACAGACAACTGATCTTTCCTCAATTAATCTGTCATCTAGTTTGTGAAAACTGATGTCAAATGGCTTTCCAACTAGCTCTCGATGCTCTAGCGTCGACTTCACACAAGGACCCCTCCTTGCACCCAGTCCTAGAGTCGGTTCACGACTCCTTAACGGACTCCCTCCAAACCTACCCCTGGATGGTCCCACAAGACCTCCAACCCTTCCTTCTCAAATCGGGAATCCCGATCAACTCCTTCGGAAGTTCCCCCCACCCCCACCCAGCGCACAAGACGCTGGAAACCCACCTACTCTTCACCCACTGGATGCATCTTTGCACCCAGCCTTCATCTGTCCTCTTCATGAAGCCTCAAAAATTCATGAAGCTCCAAAGGAAGAACAAGTTCTTCCAACATCTCCACAACTACCGCCTGACTCCCACCGATTCAGTGCGTTTTCCTTCAACCTCTCCCCACCTCCCAAACACCCCTTTCG
GTAATACAAGTCAGGGTTGGCTTGACCGAACCAGAATGTCTGGTGCACCTTCCGTTCGTCCCGAAATGTGGGAACCAACTTCGAGTTCAATATCCGTGTATCTGACTCTCGACGCTTCAGGCGACCTTTTCCACCCGCTCCTGGAGAAGGATTCCCTTACGAAGATCGTCTTGAAGGAAGGTCTCGTCCGATTTGAACGCCCTTCGCAACTCACTCCTCGCTCAACCATTGCGATTGTCGCGACGTTTGGAAATTACGTCACGACGGTTGGACGTAACGTGCATTTGTATCTTTGTGTCGATAGGACGAGGCTTCAGGTTTCGCTCTTTCCTAGAGGGGATACAACTACACCAACGTCTCTGTGCGTCCCTTCGACATCCAGGCTGGTCATCCCTACCTCGCTGATCCTTCTGGAGCTAGGCGCGTCTATGCTGCCACGCTTCGCGACGGATCGCCGCCATTCTATCATAAGAAAGAGAAAGTCGTTCTCCCTCTTCCGT
TAGTAGTAGGCTCCCTAAAAAGCACTACACTAAAGATGGCAACATTAGAGGAACTCCAAAAAGAAATCAACAACCACGAGGGCCAATTGGTGATAGCCAGGCAGAAGGTGAAAGATGCAGAAAAGCAGTATGAAAAGGATCCTGACGACCTGAATAAAAGGGCATTGAGTGACCGGGAAAGCATTGCACAATCAATTCAGGGAAAAATAGATGAATTAAGGAGACAGCTGGCTGATCGTGTGGCAGCAGGGAAAAACATTGGCAAAGAGAGGGACCCAACTGGACTAGACCCTGGAGATCACCTCAAAGAGAAGTCAATGCTCAGTTATGGAAATGTCATTGACCTCAACCATCTTGACATTGATGAACCTACAGGGCAAACCGCAGACTGGCTGAGCATTGTGGTCTACCTGACATCATTCGTGGTTCCAATATTGTTGAAGGCTCTTTACATGCTTACCACCAGAGGGAGACAAACTACTAAAGACAATAAGGGAATG
GTTATTTCTGAGCCCCCGATCATCACCACGATGCCACTTCACATGATTCCGCAAGTCGCCCACGCTATGGTGCGTGCAGCCGCTGCAGGACGCCTTACCTTATACACAAGAACTAGAACTGAGACCACCAACTTTGATCACGCTGAGTACGTCACCTGCGGGCGGTACACCATCTGCGCCTTCTGCCTTACGACTCTGGCTCCCCACGCCAACGTCAAGACCATTCAAGACTCCCACGCTTGTTCACGTCAACCAAATGAAGCCATTCGCTCATTAGTCGAAGTGAGTGACAAAGCGCAGACCGCCCTCGTCGGTAGCCGTACTGTAGACTATCACGAATTGGATGTGAAAGCTGGGTTCGTCGCCCCAACTGCCGATGAAACAATAGCCCCCTCTAAGGATATCGTCGAACTTCCGTTTCGCACCTGTGACTTGGACGATTCCTCTGCTACCGCTTGCGTCCGAAATCACTGCCAGGCCGGTCACGACGGCGTTATCCA
GTTTTAGAAAGCACACCAATTATCACCATGGAGACCAAACCAATTCATCCCACTATCGCTACTCAGTTCTGTGACTCTCTTGTTCATGGTCATCTATCTGGTGCCCGCATTGACGGCCAGTGGTCGAACGACGCGCGTGATCCCGAACTATTGACTGACGGATCGTATATAGTATGTGCCAGTTACTTCAAGATCCTGCTTAATCATTACGCCCCTCCTACTCATATCACCCATCAGTGTCATGATTCTCTCGCGTCTCGGCAGATGGGTCGTTCCCTGGCATCCAACTTGCTCCACATTCAGGACACGATTCAGAGGACCGTTCAGGATGGGTTCCTCGCACTACGCAGTCGGGATTCACTCTCCAAGATGTTGTCAGGTGCCGGGAATCAAATGACTGAGGAGGCTTTTGCTGATATCAAGGCGACAATCAAGATGGCCGGGGCCGGCAAAGTCAATAAGGTTATGAGTCTCGACCGCATCTGCGGTGCCGTTAATTG
GAATTCTACTCGTAAAGCGAGTTCGGTTTTGAAAAACAAATGATGTCATTCTTGATCATGTTTTACGAGCAGAATTCTACCCGTAAAGCGAGTTCAGGTTTAAAAACAAATGACATCATTTATATAATGACATCATCTCTGATCGCGTGTTACAAGTAGAATTCTACCCGTAAAGCAAGTTTAGTTTTGAAAAACAAATGAGTCATATTTAACACGTTAATAATCTTTTTAGCTTATGACTCAAGTTATGAGCCGTGTGCAAAACATGACATAGCCTATGAGTCATAATTGATCGTGCGTTACAAGTAAAATTCTACTCGTAAAACGAGTTAAAAAGGGTCATATTTAAATTTAGTTGAGTTTATGAGATAAGATTAAAAGCACGTGTAAAATGTTTCCTTCGCGTTGGCACAATTATTTACAATGCGGCCAAGTTATAAAAGATTCTAATCTAATATGTTTTAAAACCCCTTTGCGGCCCGAGTTGTTTGCGTACGTAA
TGCCTATATGGTGGGTAGTTTAATTCTTGCATTTTGAGTCATAACTATTTTCCTCCTTTCACATTTATTGAACGTAGCTCCTGCACAAGATGTAGGGGCATTTTTTATATTTAAATAACTAGAGTAATTAACGTAAAGGCGTGTGATACAGTGAAAACAATTGATTAAATTAACACCGAAGCAAGAAAAGTTTGTGCTAGGACTCATAGAGGGCAAGAGCCAACGGAAAGCATATATTGACGCAGGGTATTCGACTAAAGGTAAGAGTGGGGAATATCTAGATAAAGAAGCGAGTACACTTTTTAAAAATCGGAAGGTTTCCGGAAGGTACGAAAAATTGCGTCAAGAAGTAGCTGAACAATCAAAATGGACACGCCAAAAGGCCTTTGAAGAATATGAGTGGCTAAAGAATGTAGCTAAGAATGACATTGAAATAGAGGGAGTGAAGAAAGCGACAGCTGATGCATTCCTCGCTAGTTTAGATGGTATGAATAGAATGA
CATCATCAATAATATACAGTTAGCAAAAAATGGCGCCTTTGTTTGGCTTTGTTCCAACTGTTTTTGGCCCGAGTTGGGTTTCGTTTTCCCGGGTTTCACGTGGTGCGTCAGGTGATGTTGAGTTTTTATACATGTTTGTGTGTGTTTTGTGCTTGTGTAAAGGAGTTTTGGTTTTTTACTTTGCGGAGCTTACGGACTAATTTACTTAATTTTTGGCAAATTATATCTGTTTTTGGGTATTTTGTTTGTTATTTGGTGCGATTTTTCGACTTTTGACTCAATGTCGCGGCTCCTACGTCTTTCTCTTTCTTCGCGTGTGTGGTTAGCAGCTCAGGAAGCTACTCGCAATGTTTCTGAGGATCCTGTTGTATGTCGTACGCCATGGGATGGTTCGCCTACTTGCACAGCTGTTCGTGTTGTACGAGCGGAGGTTCTGGCGGACGGTACGATGGACCTTGACATCGTGTTTCCTGAAGCTGCTGTACAGGCTGTTTTTAGTC
CATGCACATCTAAAAGCTTATGCAAAAATTAACGAGGAATCTTTGGATCGGGCTAGACGATTGCTTTGGTGGCATTACAACTGTTTACTGTGGGGAGAAGCTACTGTAACAAACTATATTTCCCGCCTCCGTACTTGGTTGTCAACTCCTGAAAAGTATAGAGGCAGGGATGCCCCGACCATTGAAGCAATCACTAGACCAATCCAAGTGGCTCAGGGAGGCAGAAAAACATCTACGGCTACTAGAAAACCTCGTGGACTCGAACCTAGAAGAAGAAAAGTTAAAACCACAGTTGTCTATGGGAGAAGACGTTCAAAGTCCCGGGAAAGGAGAGCCTCTTCACCCCAACGTGCGGGCTCCCCTCTCCCACGTAGTTCGAGCAGCCACCACCGATCTCCCTCGCCTAGGAAATAAATTACCTGCTAGGCATCACTTAGGAAAATTGTCAGGTTTATATCAAATGAAGGGCTGTACTTTTAACCCAAATTGGAAAGTTCCTG
CCTGGGCAAACCTTGTAATATATTGAAAAATATAAACATTTAAAAATAAGGCCGCAATTTAGCGGCCTTTTTAAGTTTAGGCGCGTTGTTTATCGCCGTATTTCATTACAATTTCTTTTAGTGCTAAAGAGTCCGACATTTTAATCAAATCATTGCCAATTGTTTTAAGCGTTTCACTCGCAGCAACCAAGTCATGTAAATGGTCAATTTGATTTTGAAGCGCGTTAACATGGCTTTCATTGTAGCGCACCGAGCTTTGTAAAAAATCCAGCTTGTTAATATAACTCGCATCGTATTTTTTACCGCGCGGTGTCCACAAATAACCGCCCCGACAAATATAAAACCCGCCCCAGTCTTTATGTAAAGCCATACCGCCGTTAATGCGCTGCTTAAGCATAGCAACAGCGCGGGGGCATGGTTTGTTTTCAGCAATCCAGCGTTCAAGCGTTCGCTCTGAATTTATAAATAAAAACTCCATTGCGGCGCGTCGGTCAAGCTTG
NAAATTCTCTGGCTTTGATGCCGATGCCCATCACTGGGGTTGAGGGTTTCTCTCTATGTTCTTTGCACAACTGTGCACTAGATTTAACAGTACCATGTACTTAAACACTCCCACCACACCTGGTGGATTGGGATAGTCATGGCCTAACTTGTTCTGGAGTACATATGTGGCATGATGATTTGCGTACGTGTTATTTCTAGGTGAGTATGGTAACATACATATAACTCTAGTTGAACTCTGAATCCTGAGAACTTAGTTACACTCTCCGGAAGAAGACATAGGGTTTTGAAGGTGGGGCCTACCAATTCTGTTTGGGGGTAAATTGTAACTTCCCACAATTGTGACGATAGCAGGTAATGATCAATAGAGATTGAAGGATGAAGAATCTTGGCGGCGGCGAGGAGCTTAGCTAGCCATTACGGGATTCCTCGGGACTACGGTCTATTCTCTAGGGTCTATCATTGCGCTGTTACCCGGCCATCGTATACTTGAGCAGACGT
GGTCGGTTATGCGGCCGAGCCATCCTGTACGGGTTTCCAAGTCGATCAGAGGTAGGGGCCGGCACAGAAACCACTCACATCAGGGCTGTGCGCCTCCAGGGCGCGTGAACTCCCACACCCCGGTGTAGTTACATCCCGGAATTGTCTCAGCGCCTCTCAGGGCGCTTCTCATAAACAGTGATCTACGCCACTCCTGACGGGTGGCTGTCAAGGATACTCACCTTCCCTACTAATGAGGGGCTAAGAGCCCCTCTCTATAGAGCGCCGCACAGGCGGCGCGATAAGAGCGCCACCAGGCGCTCATCTAAAGACCGGCCTTGAAGGGCCGGTCATAGAGATCTATTCGATCCGGCAACCGCCGGATCTCAAGGCCGCGCCAGTGCGCGGCCCTATAGAGGGGTGACTCAACTGTGCATGGCACTCGCTCGAGTGCCCACTGGAGCACTCAACCGGGGAAGTTCGACGTTCTCAACCTGCGAATGACGTTTGAATCGTCATCC
GTTATTTTGTGATGGCACAGCGTCAGTTTTTCGGACTCACCTACAACTTTTACGGCCAACCCGCCCCCTTATTTGACTTAAACGACTTACAAGAACTTGCCGGTTGCTACGCTCGCCCTTGGACTAGCCGGTTCAGCCATTTAGCTATCTCCACTGGTTCTCTTCCAGTCTGGTCAGCCCGATACCCCAGTGTTGCATCACGCAACATCGTTGTCAATACTTTGCTTGGTGCCCATCTCAATCCGTTTGCCGGTGGCCAAATCACTAGCCATCAAGGTATCACTTGGCGAGACCCAGTCCTATCTTCACTAGCTCCAGTCCCTGCCATTCAACCACCCCCAGTATGGGCGGTCGCCGAAAACGTTCTTTTAGATTCGAACAATTACCCCACATACGTCCTCAATCTTTCGAGTATGTGGCCCATAAACCAGGATGTGCATATTATGACTATGTGGGCGCTTTCGGATCAGGGACCGATTTATCACCTGGAAGTACCAGTG
CCATTCCGGGCCGTGTGCTGGGTCCCCGAGGGGCGGGGGGGTGTTTTCTGCGGGGGGGTGAAATTTGGAGTTGCGTGTGTGGACGGCGACGGCGACTAGTTGCGTGTGCTGCGGTGGGTACGGCGACGGCGAATAAAAGCGACGTGCGGCGCGCACGGCGAAAAGCAGACGCGCGTCTGTGTCTGTTTGAGTCCCCAGGGGACGGCAGCGCGGGTCCTTGGGGACACACGCAAAACAACGGCCAGACAAGACGCGGGCGCAAGGGAGGAGTCGCGGGCCCCGGGGCACACTGCACAACCCGCGTCGAGGACACACGCAGACACGGCCCGCCAACACACCCCGACACACCCCTGACACACCCCGCCGACACACCCGGCACACGCCCGCGACACACCCGGCCAACACACCCCGACACACCCGGCACACGCCCGCGACACACCCGGCCAACACACCCCGACACACCCGGCACACGCCCGCGACACACCCGCGGCACACCCTGA
AAAATTATCAAAACAAAACAAAACAAAGCAAAACACATACAAGCAAAACAAACAAACGATCTAGCCTTCAAACAATCGCAAACACAAACACACTCAAACGCAATTCACTGAAGATGATGAACGCACGTGGAATCAACGGTAAAGCCAGCAAATTGACACTAGCTCAACGCAAGCGTGCTTGCTACTGCAGTGAGGATGATGCTGTGCACTACCATTGCACTAAATGCAACTTCGCCTTCGAATCACTTCGAATGGTGCGACCCGTGAACCATGATTGTGACGGACCAATGTCCGACGATGATTATGATTCTCCGCGTCCAACCATAACCAACAAAACATTTCGGGATTTCTTTAGTGACGATGTCTTTAGGCATTTAGCTAATGACAATGCCGAACCACACAGTGAAATTACTAATGATGTTGCCATAGCTGAGGCCCCTAAACCTCATAGCAATGTCGTGGAAGTGACTGAGATGAAGCTCGGAGAGCTTAAGGGGACC
GTAGAAATTTGTAAAGATTAACAATGTCGAGTTTAAAGGAACATAGGACTAATAAAGCGAATTCAAGAAACTTAATTCGTAGTCCAGATGAAGCTCCACCAACAGATAACAGTTTATTGAACAAAGGTGAAATATTAGCACTTACTTTCAGTGATGAATACATCAAATCAAAACTATTACTTGGTCCGAAACTGCAAGGTTTACCTCCTCCATCACTTCCACCCAATTCGTACGGTTATCATTGCAATGGGTCGTTCGCCACCTATTTGCTAAGAGAATCATTGATTAATGTCAGACACATTTTCGCTCACTGTGCACCAAATTTGAATAATTCAGTAGCTACTAATGTTGCAAAATCGGCTGTTGCAGCAACAATCGCTAGTGGTACAGTTGAGCAATTAAGATACTGTCAACTTGGTTCATTAGGTGGTGATCTACCAGATAGATCATCAACTTTAATGGTACTATATGAGTGTGATGTCGCAGGTTCAACCACTTCA
CCTGGGCAAACCTTGTAATATATTGAAAAATATAAACATTTAAAAATAAGGCCGCAATTTAGCGGCCTTTTTAAGTTTAGGCGCGTTGTTTATCGCCGTATTTCATTACAATTTCTTTTAGTGCTAAAGAGTCCGACATTTTAATCAAATCATTGCCAATTGTTTTAAGCGTTTCACTCGCAGCAACCAAGTCATGTAAATGGTCAATTTGATTTTGAAGCGCGTTAACATGGCTTTCATTGTAGCGCACCGAGCTTTGTAAAAAATCCAGCTTGTTAATATAACTCGCATCGTATTTTTTACCGCGCGGTGTCCACAAATAACCGCCCCGACAAATATAAAACCCGCCCCAGTCTTTATGTAAAGCCATACCGCCGTTAATGCGCTGCTTAAGCATAGCAACAGCGCGGGGGCATGGTTTGTTTTCAGCAATCCAGCGTTCAAGCGTTCGCTCTGAATTTATAAATAAAAACTCCATTGCGGCGCGTCGGTCAAGCTTG
CCTATCTAATAATATACCTTATACTGGACTAGTGCCAATATTAAAATGAAGTGGGCGTAGTGTGTAATTTGATTGGGTGGAGGTGTGGCTTTGGCGTGCTTGTAAGTTTGGGCGGATGAGGAAGTGGGGCGCGGCGTGGGAGCCGGGCGCGCCGGATGTGACGTTTTAGACGCCATTTTACACGGAAATGATGTTTTTTGGGCGTTGTTTGTGCAAATTTTGTGTTTTAGGCGCGAAAACTGAAATGCGGAAGTGAAAATTGATGACGGCAATTTTATTATAGGCGCGGAATATTTACCGAGGGCAGAGTGAACTCTGAGCCTCTACGTGTGGGTTTCGATACGTGAGCGACGGGGAAACTCCACGTTGGCGCTCAAAGGGCGCGTTTATTGTTCTGTCAGCTGATCGTTTGGGTATTTAATGCCGCCGTGTTCGTCAAGAGGCCACTCTTGAGTGCCAGCGAGAAGAGTTTTCTCTGCCAGCTCATTTTCACGGCGCCA
AAATTAAAACTACTCATAAAGACAACAAACAATTTAAGCGCAAACAGAAATTTTCGTAATTACATTTCTACAAGCAACCATTACTCTAGTTATTTGCAGTTTCACATTTCCTCACAGCAACAGCAAGTCAAATGGCAACAATCATGATTGGAAGCATGGCGATTTCTGTGCCAAACACTCACGTCTCGTGCGCATCGAATTCTGTGATGCCGGTTCAAGCAGTTCAGATGGCAAAACAAGTGCCTTCTGCTCGAGGGGTGTTATACACACTTAAGAGAGAGGGTAGCACGCAAGTGCATAAGCATGAGGAGGCACTGCGCAAATTTCAAGAAGCATTCGACCAAGATGTTGGCATTCAGCGAAGACTTCTAGTAAACAAGCATAGTTCCATACAATCCACAAAGAAGAATGGTTTGACCTTGCGTCGCTTAACTTTAGAGCAGGCTCGAGCAAAAGAAGCGGCAATTGCAAGGCGAAAGCAAGAAGAGGAAGACTTTCTC
AACGAAGTGAGTTAGGGTTTGAGTGGCATATTATGTAAATATGCATCGGGACACCAGGAGGTGTCCTCTCAACTTTCTCATATTGCTGGTGTCCTGGTGTCCTATATATACCTCAAGACACATAAAGCCTCTAGGGGACACCAAGGGGCAAAATCGGCCATCCGCAATAATATTACCGGATGGCCGCCCGATTTTTGGTGTCCTCCCCTTTAGCCCACGGCCCAGGCCCATGTTTTGCTTATTGGGCCGACTTTTGACCCATTTAAGCCGCGCGCCTTCTTCCTTCGGGGACCACACAGCACTTTCAACCAATCACGTTGTTACCAACGAACTTCGTTGATATGGACCGTACGACATGTGTGGACCACTGTCACATGATGCTGTGTCAGACGCTCGACTTTAATTCAAATTCACAAAGTGATTATCTTCGTCTTTAATTTGTACTGTCACAGAGTGTTGGACCATCTCTGTGCACTATCGACGATGTCCTTTTGTTCTGT
TTGAAAAGAAATTTTCAAGTCTTCGCTGATCGTAAAACTTTCCCTCTTCTCATCGAAGTTCAGGTAACGCCTGACACCCTCTTTGTTACGAAATTGTTTTCTTTCTCTCTCTTGATCCTGCTTTTCTCAAATCCTGTAACCAATCAGGTTATCTTTGTGGTGTATTGAAGAACCACTATTGAAGTGTAGGATAGCGCCTACCATTTGAATATCAGGATAGCGCCTGATTTCTCTTTTTTTTTTTTCTAATGTCAACTCACTCCTTATAGCCTACAATGGGTTTTAAGGAACTGTTTTCTTCTTCTCTCGGCGATGCCGCGAGAGCTAAGGTTTCCCTTGTCAGGGGGATGTCGGGGTGGCTTGATACCACCTTAGCTACTGTCCAGGCTGCCGGACCTGAAATCCGGAACTACGCATACTCTGCCCTTTGGGCTGAGGTTGATTCCGTTAAGGAATTGATGCCGGTAACGCCGGCTATGCTATGTGCCCAACTCCGTAAG
CCCGGCCCCAGCTCGGAAAACGCGCGCTAGGTGAGCCGCCGGACCCAGGCGCCCCCCAGGCCAACGACCCGTGTGAACGCTGGGCAAGCGGCACTTCGGCACGCTGAGAATGGGTCAGTTAACGACCCGTTAAGGGGGTGCTAAGTGAGTCGAGCGAAGAGCCCGGAGCTTCGGACCGGGAACGCCAACGCTGCCGCTGAGTCCGCTGCCCCCGTCGTGTACGAGGGTCGAGCGCCCCGTGTGCCCGCGCACCTGAAGGCGACCGGCAAGGACGTATGGCGGAACGTGTGGCAAGCCGGTATGGGCGCCTACTCCCCCGACACGGACCGGAACGTGATCTTGCGTTACTGCGAGCTTCACGACCGTCGCGCCGACCTGTTGTCGCTCATCGAAGCCGACGGGTACATGTCTGAGGGTTACAACGGTCAGCCGGTCGCGCACCCGATGCTTCGCTATGTCGAGTCGACTGAGAAAGAGCTTCGGTCGATAGAGACGGCAAT
ACTAAAGCGCGTGTGCGCTCTCTACCTTAATGTTCTAACCGGCCCCCGTCCCCTGTCCCCCGTCGCTCGGGCTTGTACCCTCGGATATGTACGTCGTTGCTCTCCCTACGCGCGTACCTGCCTGCCTGCCTGTTCGTAGCTGGTTCCGTCCCCTGCCCCCTGCCCGTCCGTCTCTCCCCTGCCCGTCTCTCGGGCCGGTCGGCCCCTGCCCCTGCCCCGCGCGGGCCGTCTCTCCCCCCGCCCCCTGCCCGTCCATACGGGCCGTCTCTCGGGATTCTAATGGGCCGTGAAAACGGCGGATTCGGTAAGTACGGCCCGTTTCCCGTCCGTCTCTCCGGTTCCGTCCGTCTCTCCCCGTCTCTCCCCGTCCGTCCGTCTCTCCGGCCCCCCTACCCTATCCCATAATCCGGTATATCTGCCTCTTTTTCGTTTACCGTGTTTTACCGCATCGAGGCTTGTACCTACCACGTTCGGCGTTTCCGGTGTTTTCCCTTTTTATA
CATACCCACTTACGTGTTTATACTAAATTGAATGAACAAGCTTTGGACAAAGCTCGCAGATTGCTTTGGTGGCATTACAATTGCCTCCTCTGGGGAGAAGCCACTGTTACAAATTATATTTCTCGCCTCCGTACTTGGCTTTCTACTCCCGAAAAATATCGAGGCAAGGATGCCCCAACCATTGAAGCAATCACTAGACCAATCCAGGTGGCTCAAGGAGGCAGAAATCAAACTAAGGGAACTAGAAAACCTCGTGGACTCGAACCTAGAAGACGAAAGGTTAAAACCACAGTTGTCTATGGGAGAAGACGTTCTAAGTCCCGAGGCAGGAGATCCTCTCCATCCCAACGTGCGGGCTCCCCTCTCCCACGTAATCGGGGAAACCAGACACGATCCCCCTCACCTAGGGAATAGGGACCCTGCACGGCATAAACTGGGAAAATTAACTGGGTTGTATCAAATGAAGGGCTGTGAGTTTAACCCACACTGGAAGATACCAG
ATGGTTAGGAATCGGCGTTTGCCTTCAGTTATGAGTCATTCTTTCGCGCAAGTCCCGTCAGCGCGAATTCAGAGAAGTTCTTTTGATAGATCTTGTGGTTTAAAAACTACATTCGACGCCGGTTACCTAATCCCTATCTTTTGCGATGAAGTTCTCCCTGGAGATACTTTCTCCTTGAAAGAGGCGTTTTTAGCACGTATGGCAACGCCTATCTTTCCTCTTATGGATAATTTGCGTTTAGATACGCAGTATTTCTTTGTTCCTCTTCGACTGTTATGGTCGAATTTCCAAAAGTTCTGTGGAGAACAAGATAATCCTGATGATTCTACAGATTTTCTTACCCCCATTTTAACCGCTCCTGCTGGGGGATTTACTGAAGGATCGATCCATGATTATCTTGGTCTACCTACTAAAGTTGCTGGAGTTCAATGTGTTGCGTTCTGGCACAGAGCTTACAATTTGATTTGGAACCAGTACTATCGCGACGAAAACATTCAGGA
AGCGAAAGCAGGTCAATTATATTCAATATGGAAAGAATAAAAGAACTAAGAAATCTAATGTCGCAGTCTCGCACCCGCGAGATACTCACAAAAACCACCGTGGACCATATGGCCATAATCAAGAAGTACACATCAGGAAGACAGGAGAAGAACCCAGCACTTAGGATGAAATGGATGATGGCAATGAAATATCCAATTACAGCAGACAAGAGGATAACGGAAATGATTCCTGAGAGAAATGAGCAAGGACAAACTTTATGGAGTAAAATGAATGATGCCGGATCAGACCGAGTGATGGTATCACCTCTGGCTGTGACATGGTGGAATAGGAATGGACCAATGACAAATACAGTTCATTATCCAAAAATCTACAAAACTTATTTTGAAAGAGTCGAAAGGCTAAAGCATGGAACCTTTGGCCCTGTCCATTTTAGAAACCAAGTCAAAATACGTCGGAGAGTTGACATAAATCCTGGTCATGCAGATCTCAGTGCCAAGGA
GGCTTTTAAAGCGTCTCAGTCGCCGTTTGAGCCTTGCGGTGTAGCCATGGCTGAGCTAGCTTGCTTTTGTTATCCCCATTTGGAGAACGATAGCTATAAATTCATTCCGTTTAACAGTTTAGCTATAAAGTGTATGTTGACAGCGAAAGTGGATAAAAAAGATCAGGATAAATTTTACAATTCAATAATTTATGGTATTGCGCCACCACCACAATTCAAAAAACGGTATAACACAAATGACAATTCAAGAGGAATGAATTATGAAACCTCAATGTTTAATAAGGTGGCGGTGTTAATTTGTGAAGCATTAAATTCAATTAAAGTTACTCAATCTGATGTTGCGAATGTACTATCAAAAGTAGTTTCTGTAAGACATCTAGAGAATCTGGTGCTAAGGAGAGAGAATCATCAGGATGTACTTTTCCATTCTAGAGATTTGTTGCTGAAATCAGTCCTAATAGCTATTGGTCACTCTAAAGAAATAGAGACAACTGCCACTG
GATAAATCTCCATGACTCTATTAGTGATCACCGAGCAGACCATACATTCACTGTGTCTCGACCACGGAGAAACTAACCAGATTATCGCGGAGATTAAACAACTTGAGAAGCCAGAACTCTTATTTTCATATATCACGGACGCCGAACCTTTAGCAACCGGAGAAGTATTTGTAGGACCCGACATCTGCGGCAATTGTATAACCCATACTTTCAGAGTTCCCGACTACGTCGCGAAACCCCCTCCTTATGATTCGAAGCGCGTGTATTATCCGTACTCTTATACTTGTTTGGGCTTCGATAGTCACCCTTACGATTATTTGCTTACTTTAGATACTAAGTCAATATTCCAAGCAATTCGGAAAATTACTCTAACGCGTAAGCTATCAATTGCCACACAGTCCGATCTGGATCTAATTATTTTAAAGAAGTTGACTACACAATCAAATTGCCAATCGCGCGTGTCTAGTATTTGGCGTCAGTGTGTAGCAGCATGCCTAGCG
GTAAAAACAACTCAAAAAAGAAGAAAAGAAACGACGGTTTCTCTTTCTTTAACAAGCCGAATAATAGTTGTTCTTCAGCGGGCGACCAATAGTTTTACGTTCATGGAACCTAAAACGCAAGTGAATTATGCTGAAGTTGTGGGCGGTAGATATAACCGCCCAGCGGAGGTTAGAGCCATGAGATTCTTGGCTTCTAACCTCTACGGCGCCGGCATCGTTTTCGATGCCACTGAGGGGGGGGCGAAGTGCTTCACTTCTCCTCCTCCTCACCCCGCCTCTCTCAGATTTTGTTCTGTAAGAGGCATGCCCGCTCTCGCAGTTTGCCAGACGCAAGGATGGTGGGCTAGCTTTGTCCTGAAAAGTTTACCTTTTCCGGCTCGCTGGCTTATTTTCCAGTTTCTAAATTACTGTTGGGAGTGGGTTGAGCTCCAGGATAGGAGTGCGGTTTTTACTGCTACTACTTGGACGCTCTTGCCAATGGCCAAAAGGTTTATGGGCCC
GTTTTTCAACAAAAGCAAACTTTACAATGACTATTAAAATCATTCTTGGAGAACACCAGATCACCCGCACGGAATTGCTCGGCGGGATTGTGATTGTATCTGGATGCGGTGCTGTAGCGTACTGCATATCCAAGTTTTGGGGCTATGGGGCAATTGCGCCCTACCCCCAAAGTGGAGGGAACCGAGTTACACGCGCATTGCAACGGGCTGTCATCGACAAAACGAAAACCCCGATAAAAACGCATTTTTATCCGCTTGACAGCCTGCGTACCGTAACGCCGAGACGTGCCTCAGATAATGGGCACGCAGTTTCAGGAGCCGTCCGTGACGCAGCTCGTAGATTAATCAACGAGTCGATCGAGACGGTTGGGGGGTCCAAATTTGAACTCAACCCGAACCCCAATTCAACGATGGGGCCTAGAAACCATTTCCACTTCGCCGTCGGTGATTTGGCACAGAATTTCCGCGATGACCAACCCGCGGCTGATGCCTTCATCGTC
GTTATTTGTACCATGGAGGAATTGTTCAACGCCCTACCTCAACCACTACAACAACTCTCATTAGCTCTGGCCGGTGAGATACCATTGACAGATCACATTTTCGAACAAGCAGCTTCCACCTGGCACGTCCAGCCACGATCACTCACCTATAAGTTATTAGATCATATTCCATTTGCTACTCCCGTTGTAGTTCCCCCTTCCATATACCATTCATTAGACTGGAGTAAGTGCTTCGCCGTTAACCAAGATCGTGTAGAGCGCATTCCCACCATAGACAACCCAGACGATGTGTACGTTCCGAACTCCGACATCGGCCCCCTCCTCACTTCATTACATACCATTCCCGACTACGGGTTCCTGCACCCAACAATCGAGAACGATGCCACCACTCTGCGCGCGGAACGTGCTCGGTGTGCTTCCACTTTCTACAAGATTGCCTCCTCCCAAGCTCGTCAAGTTAAGCTGGATCCCATTCGCATGCTAGGTTTCCTACTTCTGGT
ACCGGATGGCCGCGCGATTTTTTGGTGGGCCCTAAACCAATGGTATGACGCGCTGAAAGCTTAAATAACTCTCCCCCCTTATAAATACTTCGGGCCTAAGTATCCGATTTGAAAATGTGGGATCCACTTGTAAACGAGTTCCCCGAGACGGTTCACGGGTTTCGGTGCATGATTTCTATCAAATATCTGCAGTTACTCTCTGAAGGATACTCCCCAGATACTGTTGGTTACGATCTAATACGTGAATTAATTTCTATTTTGCGTTCCAGGAATTATGTCGAAGCGTCCTGCAGATATCGTCATTTCTACCCCCGCGTCGAAGGTGCGTCGTCGTCTGAACTTCGACAGCCCTTACTCAACCCGTGTAACTGTCCCCACTGTCCGCGCCACAAAATCTCGAATGTGGGCGAACAGGCCCATGAACCGCAAACCCAGAATGTACAGGATGTACAGAAGTCCTGATGTTCCACGAGGCTGTGAAGGTCCATGTAAGGTCCAGT
ACCGGATGGCCGCGATTTTTTTTAAAGTGGGCCCCTTGATGTGATATGTCATCCAATCAAAATGCTCCCCCAAAGCTTAATTGTTTTGTGGTCCCTTATTTAAACTTGCTCACCAAGTAGTGCACTCCGCACTATGTGGGATCCATTAGTAAACGAGTTTCCCGAAACCGTTCACGGCTTTAGGTGTATGTTAGCAGTTAAATATCTGCAGTTAGTAGAGAAGACTTATTCGCCTGACACATTAGGGCACGATTTAATTAGGGATTTAATTTCAGTTATTAGGGCTAGAAATTATGTCGAAGCGTCCAGCAGATATAATCATTTCCACGCCCGCTTCGAAGGTACGCCGCCGTCTCAACTTCGACAGCCCATATGTGAGCCGTGCTGCTGCCCCCATTGTCCGCGTCACCAAAGCAAGAGCATGGGCGAACAGGCCCATGAACAGAAAACCCAGGATGTACAGGATGTACAGAAGTCCTGATGTCCCTAGAGGATGTGAA
GTGCGCACGTGTTGTCTCCGGGGAGATTTCCGCGCCGCAACGTGGTATGCGCGGCATTGTCCTAAGCTGCTCGACATGGCCTCGACCAAGTCATCGCCGTTTGGCAGCTCGCCCGGCGCAACACCTGCACCCGTGTTCAGCGACGCCAGCCCGGAAACGCCGGTCGAACCGGTGACCGGGTTGGTCGGGACCACCACCAAGGTGGCCCTGGCAACGCTGAGCACCTACTACAAGAACCCCCGGCGCGGTAACACCGAGCTGATCGCCAACAGCCTGCGCACGCATGGCCAGTACAAACCGATCTGTGCCAACATCGGGACCAAGACCGGGCGGCCCAACGAGGTGTTGGCGGGCAACCACACCCTGATGGCCATGCGCGACCTGGCCGAGACCGACGGCCCCGCGTACGGGGAAATCCTGGTGCACTGGGTCGACGTGGACGAGGACACCGCTGCGCGCATCGTGGCCGTGGACAACCGGGCCAGCGAGGTCGGCAGCAC
ATAGCGGACGGACTAGTACTTGTACTACAGAATTAACTGCCGTGTGCCGCCCGCTAAACTAGCCCCAATCATCGAAAATGGAGAAACCGACAGTGCACGTTGACGTAGACCCCCAAAGTCCGTTTGTGCTACAACTGCAGAAGAGTTTCCCACAATTCGAGATTGTGGCTCAGCAGGTCACTCCGAATGACCATGCTAATGCCAGAGCTTTTTCGCATCTGGCTAGTAAACTGATCGAACATGAGATCCCCACCTCAGTTACGATCTTGGACATAGGAAGCGCACCAGCTCGTAGAATGTATTCCGAGCATAAGTATCACTGTGTGTGCCCCATGCGTAGTCCTGAAGACCCGGACCGTCTTATGAATTACGCATCCCGACTCGCAGACAAAGCAGGGGAAATTACCAACAAGAGGCTGCATGATAAACTTGCAGACCTCAAGTCGGTCCTCGAGTCGCCGGATGCTGAAACTGGTACCATTTGTTTCCACAATGACGTA
ACGCGTATATCAAATAGCACGATTTGCTAAAGACTACCGCGGCAGCCTTTGCTATAGTTACTCCATCGAAACGAAACATACTTACTAAGGAATACAAAATGACTAACTTCATCAAATCAGCAATCATCGCATGCAGCAGTAATCATGACGGTAGGTTGTTCTTCTGGTCCGCGCCCTGACGGATGGTGTGCGACTCAGGCGGGTGATGTTTGCGTAGCTAAGTGGAAAGGTGGTGTTATTGTTGCAGCTGGAGAGGTTGATATTCGTTATGCTGGCATTGAGTCAAAGGTTGGTGGAGGCTACGGCGGCTCAGTTGCAGATCACGGCTCAAAGGAGTGGAAATAATGCCTCAAGGTATCTTGATAGATTTGAATGACGGAAGGCCAGCAATGGAAATCACAGCTGGCTTGAGAGTTCCAGCCGTGACTGGTTCAATAAACACTAGCGGGTTAAGCTCACCAGCATCATCATGGGATTTCGGTCTGACTATGACTCCTGGC
TGACTAATTTACTTGTCTGGGCTGTGAACACCAGACTAGACGCAGGAAATACCCATGAGATTTTTTCTCAGCATACAAAGGTTACTGATCTGAATAGCCTCTCTTTATTTTAGCCAGCCACCGCCCCCCTTAGGTGCGCATTAGCCGCGCTTCTCCGGCTTTAACAATATTCCCGTTTTCTAAATGTGTGGAGATCGTTATATAATAGACTCGTGACTTTTTTTCGACTTTAGGTTCCTTTTTCTAACATAACAAACCTTACTGAAACACGTTTACATATAACAGGGTCGCATTTTCGTGGCGACATTTACATTTTCTGGTTTCCCGCGCCTCTGCAGCTTTTCAGTAAGACCGGACTCCAGGTTGTTCATTTCGAAAACCTTTCCTCCCACCCATCCGCCTTCCTTTGAAATTTAAACTCTCCGCACCATTGCATTGCATCTCAGTGCTCGCGGAGGACCGTGTAAAGACTTTCCTTCAACGATGGCTCCCCGGCGGAG
TGATAAGACGCCAGTCGATACCGAAAGGTTCCTGCTTGCGTGCGTTCCCTACTACTGGGAGTGCGGGATTCCGAGTGTCCCTTTATCTACTACTCGTGTTGTGAGATATGGCGAAAGCCCCTATCTCGCTGTGTGCCCCATGGTCCCCTGGACCGCGCAACCGTGACCTGAAAAGACTCTTGGTAGCATCGGGCTTTGTTATAGTGGCCGGGCGAGGGTTCCGAAGACCCCTAAAACTACAACAATTGCACACTTACACAACTTCTCAACTATGGCCAACGCCTACGAGACCAATTTCCAAACCGCCAATGCTAGCCCACTTACTGGGACCCTAGCTGACCCGGTCGGCGGTACGATCCAAGCCGACCAATACCGTCGCTATCGCGCCGGTGTTTTCATGTCCGTCCCGGACATGGGCCATGTGAGCAACGTGGGACGCAGCATCTTCTACGAAGTTGGGCGTCACCACGGCCGCGCTCGCGACCTCTTAGCCGCGCCCC
GCATTCTTGCTCGACTTTCGTGTAGCGAAAAGCGTATCAACGACAGAGCGTTTACCATCCCTTGTATCCAAACCGGTTTACCTACACTCTATCTTTGGGTTGTATCATTGTGACTTTGTTATTGTGGAGTTCGATTCGTTCGACTGAGCTAGCCTCTGCCTCCACGTTAACGACTTCGCAGGTTACGGCTGTATCTTTAGAGAGGGTAACGGAATTACCATCGGTTGGCGGTATTCTGTCCTATTACCGTGGTTTCCCAACCCGAGAAGTTCTTATAGACTGAGTTTTTAAAACTCTGCCTCCTCGGTTTCGGAAGTTCACGCTGAGAAGCTGAAGACCAGGGCTGACCCTTATCGGTTACTAGTCTTAGTTTCGCGTGTGCCATCCGCCTCTTGATTTTGTTATTGTGGAGTTCGATTCGTTCGACTGAGCTAGCCTCTGCCTCCACGTTAACGACTTCGCAGGTGTTTGGCCGTGAGACTAGTTCTTTTATTTTCCAC
AGAAATTTCTTTCTTCAGTACTCTCAACAAGTCAATACACTCGGAAAAGAAAACCTAACAACTAAACAATGGCATACACAACGCAAGCTACCGGAATCATGAGACAATTAATGACACTTAGGCTATTAAAAAAGGTACCCGACGTCGATGCTGCGATCATCATGCAACGTGACCTGCCAGAAATGCCTTCAGCTGATCAATCATTAAAATACAATCGATTTTTGCAGGATATGTCTGTGCTCGGTCAAGTGGTTACGGTTGAGGCTCAGAACAGCGTTATGCCGTTATTGCGTGCTATGGGCAGTGATCTATCATCATCTCTTCTAAGCGGTGATATTACAAAGGAGCAATATGTTTTAACCATTTTAAGTGCATTGAATCTACGCATGCAGAATACTAAAGCATTTCACGATTTTCAGGAAGAATTACGCGGCATGGGCATGAACAGTATGCAACTACAAAATTGCGGTATTATGACCTCTTTTTTCACACAACCAAAG
GGAATTTTCGATTCTTAAGACGAGCTTGCTCCGATAGAGTCGGAAATGGCGGAACTTGTTTGTGATGCACTGGCTACCTTAACCCGCAACACATATGGTGACAACGATGAATCAGCTAAATTTTGCAGAATGTTTCGAACTATGATAAGAGATTCTGGTCTATACGGCAATATTGAAAACTGGAGAGCCGCATTCTACAGAGAGCGATTGCCAAAAAGAATGTCACACTCAACTGTATCAATTCAATTAGATAATTTAGAACGCGAGGTGCTAAAAATTAGAGCTGAAGGATTTTGTCAGGGATATACTAGAAAGGAGAGAACTTTGAATGCATTTGATTTGAGTGATGATGGCAAAGGAAATACAATAATTAAACCAACAACACATCTTTCTAGCATTATTCTGCAAAATTCATATAATTCGGCTTTTAAGCTTCCAAAAATTCCAGATGGACTACTTGAAAAAACTAGATATGAATTGGAGGAAGAAAAGAAAAATAA
GACATTTTGTCCACATCACGAACATGGCAGCTCGACTTCCTATCGACGCCTTCGGCATGTCAGTGATTCAACAAAATGGTCTCAAAGTATACACAATCCTACCAACAAGCAACTTGTCCAATCTGAGTGATCAAATATCTCAAAACAAACTCTATGCTGTAAGTGAACGACACGTTCGTGAACTTGATCAAAGAGATAAAGGAAAAGTCAAGAAAATTAAATTTATAGTCACATCTAAGTCGGTTGATTATGAAAATTGGTTTGGCCCAGACACAGACACAGAAATTATACAGTATCTTGAAGAAGGAGGTTTGTACCATGCACTTTACAACGCCTGCAAAGAACAGAAAAGTACTCCATCTTTTGTTGCCAGCCCCTCAAACCCTGCTCCTGTGTCACTTAAGCAAAAAGAAATTTTATCGAACTGGAAGCTGGGCACTATCGTGGAATTCTGTCAAGCTGTTGGTTTGAATCGAACACCTGAGGAACCATGGCGTCAG
ACAATTTTAAGCGAACGTGCCCCTGCGGTGTATCCCTCACCAAGCCTCTCTGTGTATCATCTATCAGATCCTTCCGCCACAATGCCTCTCACATCTAACAACTTTGCTACAGCCACTATTGTTGTCGAACGAACGAATCGCAATCAGAACAATCGTCGTGAAATCATTGCTAAACCAGCCTTTTTGACGCTCCTCTTTTCACACAAAGCTGATGCTCTCAAGAATCCTGAATTTCGCGGACTCAACCTTGACGCATTCTATTCTACTAAGGACATGATGGATACCAACGAAGTTCGTACCCGCCTTGGTTCCGGCAATGGATTGAAGTTTCATTATAGCAAGGGTGTTCCGACCATCTCACAACGTGGTGAAGCTCCGGTTAACGGAAAGATGATCGTCGTTTGGACGCCTGTGTTGTCGGGTTCCTCACTCCATGTCCTCAACCGTGTTATCCTCTCCATGTACTCCGAATATGTGATCAATGGTATCCCAGAATTTCT
AATTTCACAAATTCAACCTGTTCGCCCAGAAAATACGTCTGGCACAACAGGGATCCGGAATAGGTCCAGCCTTTAAGCTCTAATATTCCCACAACAAAAATTACACTATGTCGAAACTCAGAGGAAGCTTCTGGTCTTCGGCCATCGCTGTTAACAGCGATTACACGATATCGCGCATCTGGCGCAAACTTAACACCATAGTAGTCCTGCACTACTTTGGTTTTGTTAGAATCACCAAGGTGATTCGTGACAAATCGGCTGATATGCCGATAGTCCCTTTACGGAAATCTGTATTTCCGTTTTCTGTTCGCGCGGCTGTCACGAGCTTCGTGCTGCTGGGCGTCCTCTTGACGCTCCGCATTCAGGGTGCCTCTGTGGCCTTCCCGTTATCAACGCATCTGGCGTTGTTCGTCCCCGCTCTGTTCGCGGGTTTTTCGAGGTTTTCTCTGTGCAAACCTCCGCTCACCTCTGCCGCTAAGAGGTCCCTCCGTCAGGCAAAG
GATAAATCTCCCAGGACCAAGCATGAATACCAAGGGCTTCGCGCAGAAGATCCAGAGAACCTTCCACTTGATTCACCAGAGTCACTACACACCTCCACCAAACAAAATATCTACCCATGTTGAAATTTTCTCAGAACTGCTAACATACGTTGACTATGAATGGCAGAGGGCAGCGATCGGCGCTTCACGATGGGTTGAGTTAGCTGCTGAGGAAAACGAAATACACATCCCTTTTAATACCAAGGACGAGCGACAGGTCAACTTCTTAATCGCCATTATCCATGTTGCTATTTCGTTGTATTCGAACTCAGGAGTAGAGCCTTTCGCTGATTGTGATCTAGAGAAAATTTTGAATGGCGACTATGAGAGTAGTAAGTTCGATTGGAATGTGGTGTTCGACATTGTTTTGCCAAATGATGTAAGATTGAAAGAAAAGACGCTTAAAGCAGCGGTGGTTGAGGAAGAACGTGTTGAACCTCGTCCAAAACGTAGAGAGATAA
ACCGGTGGCGAGCGGAGTTTTGGAGTCTATGTGGGTCCCACTATTGGAGTTGGACTGGAAATAACGTTAGTGGGCCTAATGGACGTGGCCTGTTAGTGGGCTTTATGTGCATTAGTTGGGCTTTGTGTCATGTGGCCTGATTGTTTTGAAGTACACGTACAACCGTACGTGTACGTAAAGGACTTATAGTATTCATTAAAAAGTATAAATACGGTTACATGGTTGTGGAGGAATACACCTGGTATTCCTCTCCTAGATTGATATCTAGTACCGGTGCTTCCTGCATCATGAGGATGTCAATTGCCTCGATCATGTCTTCGTATCTGAAATCTGCTTGGGGTGAGTCCCTATACATGAGTCGCAGGAGGTTCTTGATCCCCTCTTCGAGTGCGTTGAAATCGAATGGAGCTATGGTACCTTGATGCGTGTATGGGATGCGGAAGTGTTGCTTTTGGAGGAATGGTGTCCTGGTGGAGAAGAATTGTATCTCGGTGGATATC
GACATTTTGTCCTGAAGACTGAGACTGCGTCTTGTTTTCTGCCGTGCTTTTGCTCAACTCACTTACCAAATCTCAACATGTTCACCAACAAAGCAATTCTTGCCGTTTACCAACTCCCTGAAGAATGTACTTTGGAACTGGTCGTGCGTGATGGAACTGGTAACCTTGTGAATTCATGCTATGTGGAGACATTCCAGCACAGAGGAAACATTAAATTCGGTGACCGTCAGGCTCAAGTGATCTCTCATTTCAATCAAGTCATTGATTTGCTAAGAACATCAGTCAGCGACAGTATTGACAGTATGATTAGGTACGTTGGTGAGCAGGGAAATGATGACACTCGAGCCCTTGTTGTTCGTGCTATGAATGACTTCTTTCCAGCCAAGGTCGGGGAGGCTGTGTTTCAGGCTGTTCAGGCGGCGCTTCAAGGACCAGGCATGCTGACAACGTTGATGACCAGACAACTGGAGTTTCTTGGAAATACGACGCTTTACAACACT
TTTGTTTAGTCACTGGCAAACAGGAAAAATGGCGGACAACATGACCACAACACAAATTGAGGTGGGTCCGGGAGCAACCAATGCCACCATAAACTTTGAAGCAGGAATTCTGGAGTGCTATGAAAGGCTTTCATGGCAAAGAGCCCTTGACTACCCTGGTCAAGACCGCCTAAACAGACTAAAGAGAAAATTAGAGTCAAGAATAAAGACTCACAACAAAAGTGAGCCTGAAAGTAAAAGGATGTCTCTTGAAGAGAGAAAAGCAATTGGAGTAAAAATGATGAAAGTGCTCCTATTTATGGATCCATCTGCTGGAATTGAAGGGTTTGAGCCATACTGTATGAAAAGTTCCTCAAATAGCAACTGTCCGAAATACAATTGGACCGATTACCCTTCAACACCAGGAAGGTGCCTTGATGACATAGAAGAAGAACCAGAGGATGTTGATGGCCCAACTGAAATAGTATTAAGGGACATGAACAACAAAGATGCAAGGCAAA
CATCATCAATAATATACAGGACAAAGAGGTGTGGCCTAAATGTTGTTTTTTTTTTTAAAAAGTTTTTGTTTGATTGTTTTGACAAGGTTACACCCTGTTCAGGGCGTTTCCCACGGGAAAGACCATGACGTCAATTGGGTGTTTTTGTGGACTTTGGCCCGCGAGCCCGTTTTTGACTGTTTACTGAAATTGTGGTTTTTGGGTGGAGTGTTTACTCATGTCAGAGGAAATTTTCTGGGTTTATTGTTCTAGCCTTGGAGCCAATTTTCCACACCCGGCGCCAGACTGTCTGACATTGTTTTGAGAAACTCTCCGTTCCCAGGGTCACAGGACCGCACCCGCGAGAATGGTCACGCCTTTTGTTTTTTCTGCTTTAAATTCACTGCAGAGACGAAAGAGGAGTACTCTTGAGTGCGCAGCGAGAAGAGTTTTCTCTCAGCGAATCTGCCAAAAATGAAGTTAACTCTTGAGCCGGCACCGCGCTGTCTTCATGAATATGT
ACCGGTGGCGAGCGGATTTTTTGGTGTTCATGTGGGTCCCACTTGGGAAATGTGCAGAATAACTGGGCCTGTTTTCTTAATTGGGCCTTATATGACTTGGGCATTTGACTGTATTTGGATTAGGCTTTATATATAAGACGAAGTTGGGCCAAATTGAATAGTGATTTTATTCATTTAACATTTTATTTATTACATGGAAAATACGTATTTAAACAGATGAGTTCGTACAGACATCGTATTCATCCATTACATCAATATCCACCACTGGAGCCTCATTCATCATAACAAGATCGATTATCTCTACTAGGTGCTCTTGCTTAAATTCCCTGATAGATGATTCCTTGTACATCAGATCTATCATGTTTCGTATTCCTTCTTCAAGTGCATTGAAATTGAAGGGTGGTATGATTCCACTATGGCCGTATGGAATCATGAATTGTTTTGTTGCTAATACTGGGGAGCCTGTTGAGAAGAGTCTAATATGAACTAATATTGAGGAG
AAAACAGCACAGAGCAATAAGACACAATCCAGAACGATTTAAACCAAAAAAATCATTCTGCAATGTCTCTTACTTTTCGCTCTCCTGCTGAAGAGGCACTATCCTCCTTCTCATCCGTCGAACAATCCCAAATTACGCGCAAAGCTCTTGCCACGTTCATAAGCATTGAAGAGAGGGAACACACTTTCTTTAATTATGCTGTCAAGATACATGCCAAGGAACGTTTGACGAATGCAGGGATATACCTCTCCCCTGTTTCACCAGTACCACATTCACATCCAGTATGTAAGGTATTAGAGAATTATCTTCTGTACAAAGTTCTCCCAAGTATTATAGATAATAGTTTCTTCTTTGTTGGTATAAAGGATAATAAGTTTGCAGCTTTTAAAACTAGAGAACCAAAGCTAGATATAGTCACCTGTATTAATAGATTTGTCACAAGTCATGATAAGAATAGGTACTTTGGTTGGAGATCGGCGAAATGTAGTGTGTCTGAATTT
CTTATACTCTAAGAGTATTGCCACCGACGACGACGACGGCAGTCGCTGCCCGGCGAAGCCGGGCCGCCGCGAAGCGGCGAGCGACTGCCGTCGTCGTCGTCGGTGGCAATACTCTTAGAGTATAAGCAAGTACTCAGCATGTATAGAGTACTTGATGACGTCATCGGTGACCTTGACCTTTGACCTTCTATTTGACCTTGACCTACTTCTGTGACCTTCTGGTCTACTGACCTTTGACCTTCTGAGCTGATGGTCTACTGACCTGATGATGGAGAGGATCCGAAGACCTTGGAGCTGAAGGTGGAACACCAGGACCTGATGTTAGTGAAGGATAGCAATAGTGTGCGAGTGAGATAGCAATATAGTAACTGTTAGAAAGAGATAGCAATATGAGTGAGCGAGATAGCATGAAAACAAACCTTGAGATAATTTATGCGCATTTTTATTATCTTGTTATTGTGACCTCGTCTGACCGGCAAACTCGCGTCGAAGCTGGGCCG
TTTTAGTATATAGCGTAGTGATTTCTCCCTCCCCCCTCCTAATGTAAATGTTTTCAGAAAACACTTTCATAAATATTTCTGTTGACACCACAGCTGCAACATGATATAATTAATACATAAATAAGAAAGAGGTACACAACATGGTTCACAAAGTAACAACACGCAAATCACTAACTGACACAAGCATTGACAGATTGTTAAGCACATACGCGCAGATTGTAGCGACTTACGGCTCACCAAATGTTCAAATAGTCCGCTTCGTTAAGAACGGAAATAGCGCAACAATGACTTACGACATAACAATATTAATTTAAAAAAGTAAACTTTCTAGTTGACAACGACATAACGGTTTGATATAATTAGTATATAAAATAGAGATAGAGGTAACAACAATGACATTTCAAAAAGTCCTTAGATTTAAAGACGTATCACGTGAAGAGATGATGAAAAACTACAGGGAATTAACAGCCCGCTATGGTATGAATAACATCATCTTAGAA
ACCGGAGTGCCCTCCCTGGCCCTTTAAAATGTGGGTCCCACATGAGGGTATTGTTGTCTATTCACTCTATCAATTCCCGCTCAATTATTGGGCCTCTGTTCACTAAGGCCTTATAAGGCCCTTAATGAATTGGGCCCCAAGTTTGTCTTTATCTGCAGCTTTATATAAAGCTGCAGTTGCTTTCTTAAAGTAATGGCCACCACAAATTGTCGGATTTGTGGGTCCTCTTTTGCCTGCCCCATTAACGAACGCTTCAGCGTTTGTGAATCTCGAGGAGCTACTCTGAGTGATTTTTTGCTGTATTTTCGTAGAAAATACATAGAAACTTCCCCGGGTTTGATTTCCTATCTCAATGCCTTACAAGCGGAAATTAACGAGTTATTTTCCGCAATCAAAGAGGTTTCGCGGAGCGAAATCCGGCATGGCAGTTGTGAAGACAAGTGCCAGCCGTCGTCTATACAAAAAGGGAAAGCGGAAGCCTGACCGTATAAAAACATATA
GAAAGTAATTCTATTACAACAATCAATTCAAGTCTTCGTGAGTGTCAGATTGTATCGTCGTTCGTGAAATATATTGCCTTGAACTTGCCTAACGGTGGCTTGCTTGATCCCTATTTCACTCGTCAGTTACATAGTCCAGAAGACTTACGGAGATTGTTAGATTTACACCATACACGATATTGTTATTGGTTTGCTTGAGGTCCACTCGCTTACTGTGACATTTGTCGTAAGAATCACTTAGTGAAGTTGGTTTACTTGAGGTCCACTCGTTTACCAAATCATTTTGCGATTATCAAGCTGTGAAGATGGCTTTTGCTGGTAGTTCTCGTACTATCAATGAAACACTATCCAGATCTAGATCTGTGGGTGTTAGTTCAGCTTTTGAATTTTCTGAATCGGAATGGGCTAGTACCATGTCTGATTTAGATAAATTCTATGAAGATGTTCTTATTCAAAACGCTCCTACTAGGAAGTGTTTTAAGATTGATTTAAAGAACAAT
GCTAATCGTCAGGATGAAGCGGATTCCAAGGAAAACGCGTGGTAAGTCCAGTGGTAAAGGCAATGATTCAACCGAGAGAGCTGATGATGGCTCCGCGCAATTGCGTGATAAACAGAGTAGCAAGGTGACGCAGAATGTCAAGGAACCAGGCACGACATTGAAGGAACAGTATAAAACCAGACCAAGTCTACAGACCGTACAGAAAGCAACTGAGAATGCTGAACTTCCGATGCAAACGAATGATGAGGGTGCCGTTGACAAGAAAGGAAACACGAAGGGCGACAAGACTAATGAACACGTTGAAGCCGAGGTTAATGCAGCCGATGCCACAAAGAGACAGGCCAAGGACACAGACAAACAGAAGGCTCAGGTAACATATAATGATACTGGAATCAATAATGCAAATGAGTTGTCGCGGTCGGGTAACGTTGACAACGAGGGTGGTGATAATCAGAAACCAATGACAACAAGAATTGCTGAAGCGACATCCGCCATAATAT
GTTTTATTTTTGTTGCAACAACAACAACAAATTACAATAACAACAAAACAAATACAAACAACAACAACATGGCACAATTTCAACAAACAGTAAACATGCAAACATTGCAGGCTGCCGCGGGGCGCAACAGCCTGGTGAATGATTTAGCATCTCGACGCGTTTATGATAATGCTGTCGAGGAGCTAAATGCACGCTCGAGACGCCCTAAGGTCCATTTCTCCAAATCAGTGTCTACGGAACAGACGCTGTTGGCTTCAAACGCTTATCCGGAGTTTGAGATTTCCTTTACTCATACCCAACAGGCCGTACACTCCCTAGCGGGTGGTCTAAGGACTCTTGAGTTGGAGTATCTCATGATGCAAGTTCCGTTCGGTTCTCTAACGTACGATATCGGTGGTAACTTCGCTGCGCACCTTTTCAAGGGACGCGATTACGTTCACTGCTGCATGCCAAATTTGGATGTCCGTGATATAGCTCGTCATGAGGGGCACAAGGAGGCA
GATAAATCTTCCCGAAGCAACCACGTTTGACGTAACCTACTGAAGAGTCCCCCGGAAGTTTCACTCAGGAGTTGAGTCCTTGAACCCCAGCATTCAATCAAAAGAACATATCATCATCATCATTCAAATCGCTTTCTTCGTACTTGTTGTTTGTTGGATTTCCTTAAAATGACGGAGTATACAAATTTGCCAGTTAAATGGACGAACGGCATAGTCATTTCAGACGAACGTATGATGCTCGATCCCTTACCGTCAGAAGTTTCAGCCGTACTGGACGCACCAATCAACTATTCCTATCGGTACAACGAACTGCGGCGCACGCATAGTCTTAAATTATTCGGTGTTTGGTCGGGCTACATACCAAGTCATGCTGATAAGCATTTGATGATCTTCCAATTATTGCAGCAAGAAAAGGAATTAACAGGTGACGAGATAAGATTGGCGCTTAGGCAGATGCAAGGATCAATTAAGTTACCTATAAATGACAAGCTGCTTGATTC
TACTTATTAGTACCGCTGTTCTAAGTGACGTAAGTGGGGTGTAGGCCCGGGGAGCTGGATGCAGTAATTTATCGATGTACCTTTTCGACTACCTCAATTTGAAAACGAGTGTAAAGTAAAAGGGAGGTTACTAAACAAAATAGCCCTCCATACGGTACGATTCATAATCATATTTATATGCCCACTTGGTGTCACTCAGAAGCAGTGTTTGTGAAAAATTTGTGCGTGAGCCTTGTGCCGCACTTGCGTGAGCCTTTGGCCGCTTTTCCTTTGCGATTGTACTTTGTTTTTCCGCTCGCACAAGCGTTAAAGTACTAGTTACGGTGCTTAAAATAAAAATAAAATAAATAACTTAAATTATCAATAGTAATTTGCAATTTGTAAGTTACGACTATAATTATAATTATAATTACAATTTGTGATGGATATCGATCATTGTATGCCTGTATTTGATATGGCATATAGCGACGATAATCACCTCCCTTATTACATACAGAGAT
GGCTATTAAAGCAGTACTAGTAGTGTGTTTTACCTCTGATGGTGTAAACATGAAAGTACTAGCTTTAAGACACAGTGTGGCTCAGGTATATGCAGACACTCAGGTCTACACTCATGATGACACAAAGGATAGCTATGAAAATGCATTTCTCATTTCTAATCTTACAACGCATAATATCCTATATTTTAATTACAGTGTAAAAACGCTTGAAATATTAAATAAGTCAGGAATTGCGGCTATTGAGATTCAGTCTCTTGAAGAATTGTTCACCTTAATCAGATGCAATTTCACGTATGATTATGAAAATAATGTAGTTTATTTGCATGATTACTCTTATTATACTAACAACGAAATACGAACTGATCAACATTGGATTACTAAAACGAATATTGAAGAATATCTACTACCGGGTTGGAAGCTAACGTACGTAGGATACAATGGAAATGACACACGAGGGCATTATAATTTTTCATTTACATGTCAAAACGCAGCTACTGATG
AGCAAAAGCAGGGGATAATTCTATTAACCATGAAGACTATCATTGCTTTGAGCTACATTCTATGTCTGGTTTTCGCTCAAAAACTTCCCGGAAATGACAACAGCACGGCAACGCTGTGCCTTGGGCACCATGCAGTACCAAACGGAACGATAGTGAAAACAATCACGAATGACCAAATTGAAGTCACTAATGCTACTGAACTGGTTCAGAGTTCCTCAACAGGTGGAATATGCGACAGTCCTCATCAGATCCTTGATGGAGAAAACTGCACACTAATAGATGCTCTATTGGGAGACCCTCAGTGTGATGGCTTCCAAAATAAGAAATGGGACCTTTTTGTTGAACGCAGCAAAGCCTACAGCAACTGTTACCCTTATGATGTGCCGGATTATGCCTCCCTTAGGTCACTAGTTGCCTCATCCGGCACACTGGAGTTTAACAATGAAAGCTTCAATTGGACTGGAGTCACTCAAAATGGAACAAGCTCTGCTTGCAAAAGG
