# Supplementary material for: Towards a better solution to the shortest common supersequence problem: the deposition and reduction algorithm
Source: BMC Bioinformatics. 2006 Dec 12;7(Suppl 4):S12. doi: 10.1186/1471-2105-7-S4-S12 (PMC1780115; doi:10.1186/1471-2105-7-S4-S12)
Supplement: Additional file 1 — Real DNA sequences DNA sequences are obtained from NCBI Viral Genomes, Accessed on 01/01/2006. . Sequences are randomly selected from different genome sequences. The specific length and number of sequences are specified for each dataset. There are 60 randomly selected datasets. File name indicate the number of sequences, sequence length, and dataset number. For example, file name "DNA_N100_K500_5" indicate that it is DNA sequences dataset, with 500 sequences, each truncated to length of 100. And this is number 5 datasets for this setting. Each sequence is represented as a row in the dataset file. [file 1471-2105-7-S4-S12-S1.zip › DNA_N500_K500_3]

GTTAAAAAAGAACTGGCTTTCTGAGGCGTTTCAGAATGGAACGATTCCTAAATTACTTTGGTATTCACGGAGATGAAGCAGCGGATGTTTTGTTGTTTGGACAGATCTCGCCAGAGTGGACATGCTCTCATCACCGTAGGGATTGTTTGATGTGGGGAATATGCGCAAGACAGTTCTTTTCAACTTGTTGCGAGATGGCTGTTGATCATGCGGAATGGGGCATGGCTGATCAACTTGTAAAAATTGCTTCAACTGCGCTTCATGATAAAGATAGAGTATGGCTTAACCTGCTTAAATCGCTTGGCATATTGAGCAACCAATATAAAGATGAAGTTCAAATCAGAATAGATGATATTTATAGGAAATATGTAGAGGTAGGGGTAAGGGCTGATTTTCAAAGCTTCCGCAAAAAACGTAGGCCAATGCGTACATATACAGATGATAGCTTTTCATTAATGCATTGCTTTTATTTACCATATACTAAGGATGGAATTGTACCT
GTATTGAATCCAAAACTCAAAATGCTGAACTACGAGACAATCATCAACGGCGCATCGAGCGCTCTGAACATCGTTTCGCGTGCGTTAGGATACCGCGTGCCACTAGCCAAATCGCTGGCGCTGGTCGCGGGGTCCTGCGTGGTGTACAAAATAATCGTGCATCGACGCACGCTCGTGGCGTTCCTGGTAATCGGACCATACGCCACGGTGGTGCAGCACCGTCTGCCGATGGCCCTTCAGAGGGCCATCATTGAATATACACGAGAAGACCGTGAGATCAGCCTGTTTCCGCAAAATTCCATCGTTTCCGCAGAACACGCGCGGAAAGCGGATAATGGGCATCCGATCTCCGGGGGAACGCGTGATGTCGCGAGGGAGACTATTTCCCTTGCCATAAGGGCCGCTGGTTTTCGTCATTACGAAATCAGCCCCGCGAGGCAATCACCAGCTGAGGCGGCAAGCCACCAACATTATGCCGCCGCTGACCTCGTGAGAGCGGC
ATGGGATATAACAAATCGCTCCGTTACAGCCGTCATGCTGGTACTACTTGTGTAATTGATAACAAACACTTGTACAGTTTAGGTTCGGTTCTTGACGATATTCACAAAAAGGACAGGCGTATATCGGAAGCTAAATATGCACCTTTGAAAGATCTCGCTAATCAATACATGGTGACCGAGGACCCTTTCCGCGGACCAGGAAAGAATGTTCGCATCACGCTGTTTAAAGAGATTCGTAGGGTTCAGCCCGACACAATGAAACTTATCTGCAACTGGAGCGGTAAAGAGTTCCTTCGCGAAACTTGGACACGTTTTATCTCGGAAGAGTTTCCCATCACCACAGATCAGGAGATTATGGATTTGTGGTTCGAGCTTCAGCTTCGCCCCATGCAACCCAACCGTTGTTACAGATTCACCATGCAATACGCGCTCGGCGCCCATCCAGATTACGTCGCTCACGACGTGATCCGTCAGCAAGATCCTTACTACGTAGGACCCAA
GTATCAAAAAAGATGATGATACTTGGAAGAAGAGATGAAGGAAAAGAAAAAGATGGCACGTAAGTTGCAAAGAGTTTCAGTTTACCAAAACAGAAAGCCCTAGAAACAAGCGTGAGATATCAGAATCTGACACAGAGGAGAGATATCAAGAATCAAACCGAGACAATCACAAGATGGCTTTTCAGAAAGAGTTCTTTGGACTGAGAGATGTGAAAGTGGATTTATCCGCTGGAGAGGGATTGGACTTTGACCCATCCGAGGTTGAATTGACCGTTTATCGGACCGGGGCTGATACTGATGGAAACACCATCATCAAGGCCTTGGCTGCAGTGGGTGGCCCAAAGACCAATGAGGCCCTATCTGTGCTTTTGGCTTTTGTCACGTTAGGCACAGATCAAGATGAATATGAGACCAGGATTAAGATCTTGAAAGAGATTGGATTCAGTGTAAAGGAGGTTCCCATGGCGAAAGATGCAAGTTCGGGGATTGAGGCGCCGCTG
TAATATTACCGTGGGCCGCGCAAATTTTTTTTATATTTGGGCCTAATGGGCCTGTTGGATGTCGGCTGCGACCAATGGAAACGCTCCCTCATCGCTTAACAATTATGTTGTCCTCTATTTATTTCTGCTGCATCAGTTTTGAATTAAGAATGTGGGATCCTCTGGTACATCCATTTCCTGAAAGCTTACACGGCTTCAGATGTATGCTTGCCATCAAATATCTTCAGAGCTTACAGAATAAATATTCTCCGGACACTGTTGGGCATGAGTTTTTGAAAGATTTTATCTGCATATTGCGAAGTAAGAATTATGCCGAAGCGTTCAATAGATACAGTAACGTCGTTGCCAATGTCTATAACACGTCGGAGGCTCAATTACGGGAGTCAGTACAGTCTCCCTGCCTCTGTCCCCACTGTCCCAGACATGTCTTACAAGCGAAGGTCATGGACTTACAGGCCCATGTTTCGGAAGCCCAAGATATACAGAATGTATAGAAGCCG
AAGAAACCTAACCAGTTTCTCGTTGATCAGCGATCATGGATTCAATCCCGTATGTGATCCTGCGCATACTCGATTTTATCTTCCACTCCATCTTCTTTCCATCTTTACTCTTTATCATCAACCACAACACCACCATCCTGTGGGCATGTGCCTGTGCCTATGGGTTCTACCGTGCATTCCGCCTCATCTTCAAGATAAAGGTGGAAGTACACCCAGCCACCCGAGCCGTCTTCAAGGATATGGTCACTCGCTTCCAGCGGGAGAGTATGTTCTCACCTGACGACGAAGTGCCGGAGGGCATCCCTATCCACGAGGATGTTGACCTTGTTAGCGACCCCACACACAAAGATATTAAGCGGGTCCGTGCTAGCAGGCGAGTCTCTTATGCCGTGAGGGTTGCCCATGTAGCCAAGTCTAAGGTGGGATTGCTCGCCAATACCAAGGCGAATGAGCTGGTGTACTCCCGTCTTTGCCGAGACGAGATGGTTACCCACGGTGTG
ATGCGTAATAGGCTGCCCATAGGGGCACAAGGACCTCCTGGGGGACAACCGTCCAATAACCCAAGTGAGAACAATTTCAATCCAGAGGATTGGGATATCCTACTGGATACTGACTCTAGTTCTGGTTCTGAGACTGAAACTGCAGAAGCAACCTCTCCTTCATCTTCTGAAGAGTCTGCTGAGTTCGACTGGGAAGTGAAACTTATCGTAACAGGTAACAGTCAGGACCCTATAACCCTGCAGGAGCTTGAGGATCTTAACCAGGTGTTGGTAGCCGAGCTTGGACATCCTGCTACTGTTTATAGCATTCAAGACCAAGCCGATGGGGCTTCCTACCCTCCTGGGTCTCCTACTCCTTCTACTTCTACTTTTCCTTTTGAGACTCCTCAGGGGAATAATCAGTTTACTAGCATGGCTGTTGCAGGTTCATCCGCTGCTGCTGACCCTCCTTCATTTCCTAGTCCTGCAAGCGTTGTAGACCTTGTTTGTCACGAAAGCAT
TTAAACCTGCAAATGGATACTTTTTTCATTCAATCTTTTAAGTCTAATTATTAGTGCTGATTTAACTAGCGAAATATCGTTGTCAGAAACGAGGTCTCGAAGCAATACCAACACTTTCACAGAAGAACAAGTTGGAGATGATTCACCACCCCAATATTCTGCTGCTCTTGCTAAAATACCAATCACTGCACATGATTCCCTAATGTAATTTTCTTTTTTTAACATGGAATTAATCATAATTTTTGATTGTTCAAATCCAATTTTAGAATCCAAAAACATGTTTTTGACAAAAGCTGTTAGATCATTTCCAAATACAAGTGAGGCATCCTTTTTGAAAGATTCAAAAACTAAGAACACATTTCCAGCAACCTCCCTGGAGGAAAATGCCAGTGATGACCAAAACAAATAATCAGAGATGGCGGTTGTGATATCGTCATCATCTGAAAAGTTGTTTCGGTAGACATAGTTACCGGAAGACATCTTGTAAAATGAACGGGAAA
CGGGTTTCAATAGGAGAGTTGCTGACACGGTGAAGCTGAATGCCACGTGCGTCCTTGCGGAGTGGTGGAATACCCCGCAAGTGATTTAGCACCCCTATTAATGGAACCTACTCCTGAGAGACTATGCAGATTGGTTGCCTTGGTGGTCCCGAGTCCCCATGTGACCCTCCCAGCGAAGCAGGTGGAAGATCCTTCCGTTGGGTAGAAGTGCAGAGGAAACTGCACGCCCGGCTTACAGCAACTGCATAAGTTTACGACCAGGATGCCTGGTAGCACCTTGAATAGGTTGGCCAGGATCTCCATGAATCTCTCCTGGAGCGAAAAGGTGAGGGTTGTGTGCAAACATTGGCAGGCGTCCAACTGCCTGAATGTGGCATACATATCAACCCTACCTGAGAGACTGTGTTTGCGGCACGCCCGGTGGTCCCAGAGCCCTCGCGTGACCCCACAACGAAGCAGGTGGAAGACCCTTCCGTTGTGATAGAAGTGCTGAGGAACCA
TCATATGATAAACCCTGAGCTTTATTGTGTGACCCCCTGAGATTTCGATTGCGAAAACTTGCTATTTTTTGAATTGCGACGTGTAGAACCACTTACAAAACTTTTTGAAAGGATTGTTTAGCTAGGATTCACGCGTTGTACGAGCTTGCATACAAGATGCAAGATTCCTCTTGTGAGGACCCTGGGAGTTCCCCTCCCAACCAAAGTGTGGCACTTCCACGAGAGAGTATACTCTCTGGGGTGCTACGGAAAAATAATGTAGCAGAATGTGATGTACCTAAGAGTAAATCCATTCTCAAAAATAAAACGACTATGCTTATCACAATGGACCCTGATACCCCTTTTTCGAAGTATGTTGAGAATGCACAAAGGTTGGTGAATTCGATGGTACAGTATGGATATGATTATACTGTGGAATCCCATGTTAGATTTATTGCGACAAGGACAACTGTGACGTTGAAGAATGGTATTTTTAAGTATGTGATTGTTTGTGATGGATT
ACAAAATATATCGGGAGGGAAACCCCTGATATATTTGGACCAAGCCTCTGACTTGTAAACTGCTCTATGCTTTTCAACGAATTCTCTGTTGAGGGAATTAAATTCAGAGCACACGAAAGCACTTCACCCGTCTTTCGTGGGGAGGTTTCCAGGTGTTTGACCTACTACAGAGTCTTCGCCTGCAAGTGGGTTGAGTTGACCTATCAAGATCCACTCACACGCCATTTAGTACAAAATTACTATGGCCCCAACACTCCCGTTTACAACTGGCTGGAGCACATTCGCCTTATTGTTGTCACTATGGTGCCTATTCTGCTCCTGCCAGACACAACCATTGGACGGCACATCCATATTAAGAGACAGTACCTCCAGTCTGTCCTTTTATGGCTTGCCCGCAACAAACTCTACTATAGAGTTAAGAGATGCCGTTCCAAGCGGTTTGTACTCGAGCAAGATCACATCGGCCCCGAACTTTTCCGAACTCAGCTACTCCAGTATGC
AGAGCAATCAGTGCATCAAAATTATATCTAGCCGAATTCAATCATTATCTTCTCAATATTTTAATTCTTAATCTACCGTCCAGAGATGAATAGTTTTTTCAAATCACTCAGATCATCTAGCAGCAGGGAGCTAGATCACCCTAGGGTTACAACTACCCTCTCTAAACAAGGAGCAGACATTGTTGTACACAATCCTTCTGCTAATCACAACAACAAGGAAGTTCTCCAAAGAGCCATGGATAGCTCTAAAGGGAAGATTTTGATGAACAATACAGGCACCTCATCACTAGGCACATATGAGTCTGACCAGATATCTGAATCAGAGTCTTATGATCTTTCTGCTAGAATGATTGTTGATACAAATCATCATATCTCCAGCTGGAAAAATGATCTTTTTGTAGGTAATGGTGATAAAGCTGCAACCAAGATAATTAAGATACATCCAACCTGGGATAGCAGAAAACAATACATGATGATCTCAAGGATAGTTATCTGGATAT
TGGCATTTCTGTAATAAGAAGGGTGTACACCAGTTGAGCTCTCTCAAACTTGCTGATTCAATTGGTGTATTGGGGTGCAATATATAGTATAACTCTCATTAACGGATTCTCAACACGTGGCGGCCATCCGTATAATATTACCGGATGGCCGCGCGGGGTACGCTCCCTGCCACCTGGCGTGCTCTCCTCCCTTGGTGCTGGTGCCCCTGCCACCTGGCGCTCTCTCCGCCCTCGATGTATTCGTCGTTCGGCGAGTCTTTGTTGACTGACGCTTTAATTTGAAATAAAGCACAACTCTTTTATGTCCCGCGATCATCAATTCAAATTTTGAATTATTGATTCGCGTTTCCTGAGTATGCCCCATTGTACTACATGGTCTACGTGGTCGATTTGAGACCATGCTGCTGAGCTAAGTTAAGTTATTGTCTGACTCATGCTTGCTATATATTGGGTCCGAATGATATATTATATTCGAGGTGACTCAGCAGCCAATTACGTTA
GTAAAAGAAATTTGAGACAATGTCTCAAACTCTGAGCTTCGTGCTTAAAACTCACAGTGTCCGTAAGGACTTTGTGCACTCCGTTAAGCGTACGCTTCAACGGAGGCGCGATCTTCAGTATCTTTATAACAAGCTTTCTCGCCCTATAAGGGCAGAAGCTTGTCCTTCTTGTGCCAGTTATGACGTTTGTCCTAACTGCACATCTGGTAGCATCCCCGATGATGGGTCTTCCAAAGGACAGATCCCCTCCTGGGAAGATGTTACAAAAACTTCTACCTACTCTCTCTTGTTGTCTGAGGACACATCCGACGAACTGCACCCTGACGACCTGGTTAACGTTGCTGCTCATATCCGAAAGGCCTTGTCCACTCAGTCTCACCCGGCAAATGTTGATATGTGCAAAGAACAGCTCACATCTCTGTTGGTTATGGCTGAAGCAATGCTACCCCAACGCTCTAGGTCGACACTCCCACTACACCAAAAATATGTGGCAGCTCGAT
GTTAAAACATGCCTGAGCCACACGCAGTACTCTATGTCACAAATGAGCTCTCTCATATCGTTAAGAATGAATTTTTGCCAATATGGAAACTAACTGGAGATGAGAGTTTAAATGACTTATGGCTTGAAAATGGAAAGTACGCGACAGACGTATATGCGTACGGAGACGTTTCAAAGTGGACGATACGACAATTACGGGGTCATGGATTCATTTTTATAAGCACGCACAAGAACGTACAGCTAGCTGACATTATTAAGACGGTTGACGTCCGCGTTCCTCGGGAGGTTGCAAGAAGTCATGATATGAAAGCTTTTGAAAATGAGATCGGCAGACGCAGGATCCGTATGCGCAAGGGATTTGGTGATGCATTGAGAAATTACGCCTTTAAGATGGCTATCGAATTTCACGGGTCGGAGGCGGAAACGTTGAACGATGCAAATCCTCGGTTACATAAAATTTATGGAATGCCGGAAATACCGCCATTATACATGGAATATGCG
ATAAAGCAGGTGATGTTTTTATTATGACCTCTCAGCGGTCAACTCACTGCACAATTTTTTGCTGCAATTAAAAAACTGGTAAATTGATACTAAGATGGAGTGAGTCCAAGAATATAGATCGACGTCTTACTCACATGTTTWTCGCAAGACGCATATAATAAATCGCAATCTATTATTAACTTCTATTATTATTTTGTTTACATTGAAATGAACGATGACAAAACGGGTGTAATTTTTTTTTAAATTTGCATTACTAAATACTTATTGCCCGATTTAAGTTATGGTAGATCAGATTATTGCTCTAAATTAATTAACTTAGAACGCTAATACGTGAGGTAAAAAAAAAGTTGTCTTAAAGGTTTAATAGCTTTTGGAGTTTATAATTAATTTATGGACCATATGTGGTTGGTTAAAAGAAAATATTACGGAACGTTGACTGATTTGTAGAAGGTTACATAAATAAAACAGCTTGTGTAGGGTTATTTTCAACTAATAGGGTA
ACCGTGGGCGAGCGGTGCCTGGACTGAAATTGGTGGGTCCCAGCTATTGGGAATGGATGAAGTTCTGGGAAATTGGGTTTTATCCGACCCAATTGTTATATGTATTTAATTTATGAGTTAATTAATTATGAGTTAAATGAATTTATGAAACCAATAATATATAAAATATTATTCATTATATATAATTTAAAACATTACACGGATGATTTATTTATGATGCGGTAATGATTTAAGAGGTCCATGCCTAAAACGTTCACGTTCTCAGCCATCACCATATCTACGACGTCGACTAATTCCTCCGTCTTTATCATCTGGTGAGTGAAGTCTTTGAACATATTCCTTAACCCATTCATTATCTCCTCCTCAGAGCCGTTAAAGTCGAATGGGATGAAGACATCATCGAAGTGGTATGGTATGATAAATGTTGATTTCCTCAGATATGCCTCCTTTGTTGCCGTCACCTCTATCCTGCATTCTATATGATCGTCTTTGAGGAAGAC
GAAAAGCAAACATAACCATACACACTCAAAATATTGACTATTCTCTCCGCATCAACAGCACAGCTGAGAACCGGGGACATGGCCACTATTAGGGGTGCCATCGATCGTATCACAGACACCACCGTACGCACGACACTACAGGAGGAGGCTTGCAGACAAATCCGTACCGAACTTAAGAACGTAGAACATGTTAACAGGTACGCCATCCCGCCAGATGCCGCAGACGCCCTAGAACATCTTGGCATTGGCACCAACCCCTTCTCGGTCAAATTGCATACACACGGTGCCTGTAAAGCGATCGAAAACCAGCTACTCTACGTAGTTGGTACTTTGCTACCAAAAGAAAGAGTCACCATGCTCTTCCTTAAGAAAGCTAAGCTCAACTTCATGAAGAGATGCCCGAAGTTCCAAGACATCTTCCTAAATCAGCACATAGAACCTAGGGACGTCTCAAGATACTGCGATTTCAACGTGCAATCCACATCCACTAGCATTCCTAC
GTAATTATCCAGAACAACACCTTGCTCTTCAGCAACCTTGTTCTTTACCTTTCTTCCCTTCTACTCGTTACCCTCTTCTGAGCCTAACGAATCTTCTTTCCCAACTGACCCACCTCGGTCCGTCAGTTAATGGCAAATGGCTTTTCAGTCAGCCCTAGAAGCACTCAACTCGACCACACATCGAGATGCTGTGTCTCATCCAATTCTAACTTCGGTCGTTCGACCTCTCCAGGATTCTCTGGAAACTTATCCATGGCTTCTTCCAAAAGAGGCTCTTCCTTTCTTGAACAACCAGGGGATACCGGCTTCATCCTTCGGGACTATGCCCCACCCTCACCCCATCCACAAAACTCTGGAGACTTTTCTCCTACACCAACACTGGAGCTTCCTCTGTGTCACTCCCTCCACAGTCCTCTTCATGAAACCCTCGAAGTTTCAAAAGCTCCAACGGAAAAACCCCAATTTCCAGGAGTTAAAAAATTACCGGCTCACGTCATCAG
GGCTATTAAAGGCTCAATGGCGTACAGGAAACGTGGAGCGCGCCGTGAGGCGAACGTAAACAATAATGATCGAATGCAAGAGAAGGATGTTGAAAAGCAAGATCAAAATAGTAAAACACAACTATCAGATAAAGTACTTTCAAAGAAAGAAGAAATCATAACTGATAATCAGGAAGAGGTTAAAATTGCTGATGAAGTGAAAAAATCGACAAAAGAGGAATCTAAGCAGTTACTTGAAGTGTTGAAAACGAAAGAAGAGCACCAAAAAGAAATACAGTATGAAATTTTACAAAAGACGATACCAACATTCGAACCAAAAGAGTCAATATTGAAGAAACTAGAAGATATTAAACCGGAGCAAGCGAAGAAGCAGACTAAATTATTTAGAATATTTGAACCAAGACAGCTACCTATTTATAGGGCAAATGGCGAAAAAGAATTGCGTAATAGATGGTATTGGAAGTTGAAGAAAGACACTTTACCGGATGGAGATTATGATG
GATAAATCTCCCAGGACCAAGCATGAATACCAAGGGCTTCGCGCAGAAGATCCAGAGAACCTTCCACTTGATTCACCAGAGTCACTACACACCTCCACCAAACAAAATATCTACCCATGTTGAAATTTTCTCAGAACTGCTAACATACGTTGACTATGAATGGCAGAGGGCAGCGATCGGCGCTTCACGATGGGTTGAGTTAGCTGCTGAGGAAAACGAAATACACATCCCTTTTAATACCAAGGACGAGCGACAGGTCAACTTCTTAATCGCCATTATCCATGTTGCTATTTCGTTGTATTCGAACTCAGGAGTAGAGCCTTTCGCTGATTGTGATCTAGAGAAAATTTTGAATGGCGACTATGAGAGTAGTAAGTTCGATTGGAATGTGGTGTTCGACATTGTTTTGCCAAATGATGTAAGATTGAAAGAAAAGACGCTTAAAGCAGCGGTGGTTGAGGAAGAACGTGTTGAACCTCGTCCAAAACGTAGAGAGATAA
GAAAACCACTCCAAACGAAACGAAAAGAAAAGAAAAGACGAAAGAAAACGAAACTGCCAATTGTCCCCTACAATGCCCTGCGCGTGCGGCAACAATGGCACTCGTTTCTAAAGTCTTTGACAGCATCACCGACCCATCCTTGAGGGCTGTACTCCAAGAGGAAGCGCACTCCCAAGTTAAACAAGTGCTCAAAGACACAGCGCTCTACTCCAGATACGCCCTCCTCCCCACTGCTGCAAACACGCTTGAACGGTACGCAATCCCTCATAACCCGTTCAGCACAAAATTACACACACACGCAGCAGCAAAAGCCCTTGAGAATGACCTCTACCGGACGGCCTCATATCTCCTCCCAAAAGAAAGAGTGTCATTTCTTTTTATGAAGCCATCTAAGATGCAATATTTCCGGAGAAGAGGAGATGTCGACACCTTCATCAATGCTGACATCGTTGCTAAAGACCTTGCCAGGTACCCTCTCGAGACTATCTACCCCCGCCTCC
AAAAATAAAACAAAACAACACAACATACACGAAACACTTGCAAACAAACAACAAACCCTCGAACAAACTCATTTGAGCTTTCATCAACAACGAATTTGAAGTTCAAATGGCAGTCGCAATGATCATGAACACTTTGGTGAACAATCTCAGCGCACCACCCATAATTCCGAGCAAGTACACTTTAAGTGACATGGAGAAGCGACAGTACGCATCTGTTTGCATCTTTGGTGACTTTGGTGCACTGAAACCAATCACAACGAACGCTGCTAACAACAACGCAGCTAAAGCGATTGTGACGGAGATGACTGGAAGAGAGAGCCAGGGGCCGATGGTTCTAGCTAAACACATGGCGAAACCATCGAATGGTGGTAGCGTAGTGCATGTGCGGAGAGGACCTAATGCCTGGGTGCTGCAAGCCCGAGCACAAATTAGGTCAAGTGAACAACAAATGGATACCGCCTTCGGAAGACTTGCAACGGCATGTGCGGAACGCATTGAGA
GCTATTCGCTGGTCAGTTATGGCTCGCGCTGCGTTCCTATTCAAGACTGTTGGATTTGGTGGTCTGCAAAATGTGCCAATTAATGATGAGCTATCGTCACATCTACTGCGAGCTGGTAATTCGCCATGGCAGCTGACTCAGTTCTTAGATTGGATAAGTCTTGGAAGAGGATTAGCTACATCAGCTCTTGTTCCAACCGCTGGTTCAAGATATTATCAAATGAGTTGTCTATTGAGTGGTACCCTCCAGATTCCATTTCGCCCTAATCATCGATGGGGAGATGTTAGGTTTCTGCGTCTAGTGTGGTCAGCTCCTACGCTGGACGGGTTAGTTGTTGCCCCACCGCAGGTCTTAGCTCAGCCAGCTTTACAGGCGCAGGCTGATCGAGTGTATGATTGTGATGATTACCCATTCTTGGCACGCGATCCGAGATTTAAGCATCGAGTGTATCAACAATTGAGCGCCGTAACTCTGCTTAACTTGACGGGGTTTGGTCCAAT
GCCAATTAAACCTAATTATCAAAAGCCAATTAAACCTAATAAGTGGAAGCCAATTAAGTAGAAGCCAATTAAACCTAATAAGTAGAAGCCAATTAAACCTAATTATAAAAAGCCAATTAAACCTAATAAGTGGAAGCCAATTAAGTAGAAGCCAATTAAACCTAATAAGTGGAAGCCAATTAAGTAGAAGCCAATTAAACCTAATAAGTGGAAGCCAATTAAGTAGAAGCCAATTAAACCTGTAAATGGATACTTTTTTCATTCAATCTTTTAAGTCTAATTATTAGTGCTGATTTCACTAGCGAAATATCGTTGTCAGAAACGAGGTCTCGAAGCAATACCAACACTTTCACAGAAGAACAAGTTGGAGATGATTCACCACCCCAATATTCTGCTGCTCTTGCTAAAATGCCAATCACTGCACATGATTCCCTAATGTAATTTTCTTTTTTTAACATGGAATTAATCATAATTTTTGATTGTTCAAATCCAATTTTAGA
AGTAAAAAGGTGTGCGGGGTAATCCCCCGCACGCCTTTGTTTGTAGAATGCACTTATACAGATTCCGCTCTTGCCGTTAATTATACCGCTCTTGCCGCAATCTGTCACCAGATCCGCCATTTCCGCTATAAACGCCATTTACGCAATCTAAACTTGTTTTCTCTTTCACTAGGTTATGCTCACCTAATTACTCAAATTTGCTACACCACCCACAGCACTTGATTAGTCACCACTTGCTGCTTGTATTATATAGACTCTTTTGTACACATTTAATGTACCATATTTATTTACCAATTATAGAAGAAAAATAAAAATCAAATAACCAGAAAATAAAAATATTTATAGACCCACAATGTCTTTAAAATTGGACTCAACTCTATTTCTTTGCCGATTTAGACTTGTTTGAACCTTTATTCCGAACTCCTCTTGTATATACGAGGCTAGTAAGGTAAAGTGATATGCCCTGGACGCATGTATCGTCCTGTTTGTGAGTAAAGTAT
ACCGGCTCCCCCCGAGTCGGGGTGATAGTGACGACGTGTGATAGGTTGTTACGTATGGAGATCGAACCCCAAACGCTCCGGCCGCGCCCGATCGCGGACCTGACAGCGGAGAACCTGAAGATCCTCGTGGAGGACATGGGCGCGGAGCCCGGCTGGTACACGAGCGCCGCGCTGTACGGCTGGTACACCGGCATGTGCAAGGAGGCGGGCCTGGAGCCCGTGAGCCAGAAGAAGTTCGGGATGGTGCTCCGCGAGCTGGGCTACCGGACACAGGTCCGGCGCACCGGCGGGACCACGGCGCGGTGCTGGTACCTGACCCGGCGCGCCGCTCGGGGCGAGGTGGCTCCCCGTGGCTAACGGCGTGGTGACCGGCGACCCGGGCCAGGTGTACGGCCGGATCAGGGTGGCGGACGTGGTGCTGGCGATCCGGGACCTGGAGCCCGGGTTCCACACCGTGACCGAGGTCCACCGGCTGTACCTGGCGCGCACCGGCCAGGCGG
GTGACCCATCACCTTTAAATGGATTATGGAAAGGTGCATCTGAGTTCATCTTTACTGGTGCATTAATCCTTGTTGCAGGAATAATAATAAAATTTGTATTTTTTAGAAAAAGAAAGGTGGGGTTCTAATGCTTAAAAAAACTTTGATGACTTTAATGTTATTTATAATCTCAATGTTTATTATATTAGAAGCACCAAAAGCCCATGCTGTTATAGTTGAAGATACTGGTTCTCTTGGACTCTGGCATGTTAATGATGGTAATACGTATTTATATACATAAGAGATTAAATGCAAAAGATTATAATAATTTTTATACATCAATTGGTGATTTCGGTTATACTATTCCCGGTTCAGATGCACCACAATATAATATCGAATCTGATAGTGAACACTATTTGAATTTCGGTATTGCTCATATTAATTTCAACAACGGAACAAATAACCAAATAACAAATCCAAATCCCGAAGTATACACAAGGTTCTATATTCAAATGAAGACA
ACCAAACAAGAGAAGAGACTTGTTTGGAAATATAAATTTAAATTAAAATTAACTTAGGATTAAAGACATTGACTAGAAGGTCAAGAAAAGGGAACTCTATAATTTCAAAAATGTTGAGCCTATTTGATACATTTAATGCACGTAGGCAAGAAAACATAACAAAATCAGCCGGTGGAGCTATCATTCCTGGACAGAAAAATACTGTCTCTATATTTGCTCTTGGACCGACAATAACTGATGATAATGAGAAAATGACATTAGCTCTTCTTTTTTTATCTCATTCACTGGATAATGAGAAACAACATGCACAAAGGGCAGGGTTCCTGGTGTCCTTATTATCAATGGCTTATGCCAATCCAGAGCTCTACCTAACAACAAATGGAAGTAATGCAGATGTCAAGTATGTCATATACATGATCGAGAAAGATCTAAAACGGCAAAAGTATGGAGGATTTGTGGTTAAGACGAGAGAGATGGTATATGACAAGACAACTGATTGG
GCGCCAGTCCTTAGAGAGACTGAGCCGCCCGGGTACCCGTGTGTCCAATAAAACCTCTTGCTGATTGCATCCGGAGCCGTGGTCTCGTTGTTCCTTGGGAGGGTTTCTCCTAACTATTGACCGCCCACTTCGGGGGTCTCACATTTGGGGGCTCGTCCGGGATCGGAAACCCCACCCAGGGACCACCGACCCACCAACGGGAGGTAAGCTGGCCAGCGACCGTTGTGTGTCTCGCTTCTGTGTCTAAGTCCGTAATTCTGACTGTCCTTGTGTGTCTCGCTTCTGTGTCTGAGACCGTAACTCTGACTGCCCTTGTAAGTGCGCGCATTTTTTTGGTTTCAGTCTGTTCCGGGTGAATCACTCTGCGAGTGACGTGTGAGTAGCGAACAGACGTGTTCGGGGCTCACCGCCTGGTAATCCAGGGAGACGTCCCAGGATCAGGGGAGGACCAGGGACGCCTGGTGGACCCCTCGGTAACGGGTCGTTGTGACCCGATTTCA
AATTTATAGCTCTTAAAAAAAAGTATAACCCTACCTACCCTGGACGTACGATAGAGGGATTTAGAGACCTTTCTTCCACGTTAGAACGACGACGTAAGGACGAAAGGGAGGTTTCTTTTTCGCCTTACGCCGAGGCGTAAAGGGTGGGGTATTTTCACGCGTTCGTGGTACGGTAGAAATAGGGTCACATCTTCCACGTTAGAAGTAGWAGTAGAAGTAGGTCGTCTACACGCGGAAGTCTGCCTATTTATTCCTCTTACCTAGACGTAGACCCGCGTCTACTTGTTCTCGGGTGTAGATGTACTATCCCGCGAACGGTCGTAGGCCTAACTAGACGGTACCTATCCTATCGCTTCGGAGAACTAGACGTGGAAAACGAGCGGCGGTAGAAACGTAGGAATAGGTGTACCGTCGTACCCTCTGGACGACCTAGGTCTGTCTATGTATTCTATCTCCTCCGGTAGACGTAGAAAAACGAATACTCGGTCTATCCTCGGGCA
ACCGGCTCCCCCCGAGTCGGGGTGATAGTGACGACGTGTGATAGGTTGTTACGTATGGAGATCGAACCCCAAACGCTCCGGCCGCGCCCGATCGCGGACCTGACAGCGGAGAACCTGAAGATCCTCGTGGAGGACATGGGCGCGGAGCCCGGCTGGTACACGAGCGCCGCGCTGTACGGCTGGTACACCGGCATGTGCAAGGAGGCGGGCCTGGAGCCCGTGAGCCAGAAGAAGTTCGGGATGGTGCTCCGCGAGCTGGGCTACCGGACACAGGTCCGGCGCACCGGCGGGACCACGGCGCGGTGCTGGTACCTGACCCGGCGCGCCGCTCGGGGCGAGGTGGCTCCCCGTGGCTAACGGCGTGGTGACCGGCGACCCGGGCCAGGTGTACGGCCGGATCAGGGTGGCGGACGTGGTGCTGGCGATCCGGGACCTGGAGCCCGGGTTCCACACCGTGACCGAGGTCCACCGGCTGTACCTGGCGCGCACCGGCCAGGCGG
AGTAAATCCCAGTTGTAAACCGAATATCACTACATTCGCAACTCGAAACCATCTGGAAAATACTTACGGATCATCATGGAAGCCTTCTTACTCGAAAACCGCAAACCCCAAATCACCACTCTCGCATCAGGAAAGACTCTCAAACCAGCGACACATCGTTTGAACTTGCCAGCGTACACGAAGTTGATTCATGAATTACGGACAAAGACGCATGCCAAGGTGGCCATTTCGCTTTCAACTGATAGCCAAATACATATGGTATGGGTAAAATCAGGTCTTGTTTTCTTCACGCCTAGCGCGTCTCATCCAGCGTATGTGAATTTCGCATCCTCGAACAGACTTACCGATGTGCCAGCACTCACTAAAACGACGTTCCCGCAATCAGATGTGAAGTTAATAGAGACGACTCCCTTGCCTAACGATGAAACCTCACATGTCGCATCATTCCAGCTCGTAACTTGGATGGAGGGAGCACTGAACATTCTGAATGATTTGAGTAA
TAAAATGGGTTTAGGTTCAGAATTTGGAGATGTATTAGATGCTTTAAGGAAAAACATAGCAGATAGTTTAGCAGAACTAGAAGCGTTAGGAAGAGGCGGAGGAGATGTAGCAGCAGCTAGAGCAGCGGAAGAATTGGCACCCGAAGAAATAGCAGCTAGACAATTAGACCTAGCAGATTTCTTACGAAGAATTAGAGGAAAGAGAGCTTTAGCCGAAGAAATAGCACCTATAGCAGATGAAGAAAGAGCATTAAGAGAAGCAGAAATAGCAGATGAAGAAAGAGCGCTAAGAGAAAGAGTAGGAAGATTGAGTGGCTTGAAAAAGCAGCGTTAGCAGGTTTAGGAAATTGGAGGCGCCGCATTAGGTGGATTAGCATTATACAGGTTACTTGAATAGAAATCAGCCCGGTTCTCCCTACAATTTCCCAAATCCAAGCTCTCCAACTAACTTACCCCCTCCTTCCAGCCCCTACAACCTTCCTCCAACTAACTTACCAAAC
GTTTCTTTGCAAACCTTTTTGTGTGCCCGCTTTCACAAGTCTGTACACATTCTTCCTCTCACGTCCCCTGCGTGTTTGGTTTTTTCGCTGAACTTCGCTCTCTCTCTCTCCTTCTTCTTTCTCTCTGCTCACTGTCCCTGCTCCTTTCCTCTCACCACCTTTCCCCGACCACTCGATCCTCATGGCCGTTTGCGTCTTCGCCGTCCCGATCTTTTCATCCGGCAACCTGTCGGTTCCACGTCTCTCATTTGAGATCGCTCCAGCCACCGCCGTCCCCGGTCTCTCGCAGCTCACTTTTTCAATGAGCGACTGCACTGGGAAAGAGATTGTGCTTTCCACCGTCCCATCCACCGGGGTTGCCCCTAGTTGCACCCCGTCAACTCTTGCTAAGCGCAGGAGCATCCTTCGACGTCCCACCCATCTTCCTAAGGGTGAGTGCACTTTCTACTGTGGTCTTACTGAAGGGACCGCGCACCGCAGTCCGAGGCGGGATATTGGTA
CTCGAGTATCCAGGTGGCAACCTCATTCCGTTCAGGTACGGTGCAGCGCCTGCATATCTCAGAGCACGGCAAAATTTGCGCGAAATATCCGGCTAAGGCGAAAGAACTGCGAACCGGTACGCTTAATGCCGTCTCTGATGAATGCATTATTTTTGATGAGTCCACTGCTGAAGGCGTGGGTGGTGATTTTTACGAGATGAGTAACCGAGCACAGGAGATCACTGCATCAGGCTTATTGCTGACGGCACAGGATTATAAATTCCATTTTTACGCCTGGTGGCAGGATCCTAAATACAGCGCCAGAGTGCCGGAAAGCGGGCTGAAGCTGTCACGGGAAAAAATGACGTATTTTTCTGCGGTTGAGAAGGCAATGAACATCACGCTTACTGATGAACAGAAGCAGTGGTACATCAATAAGGAAACTGAACAGCGTGAGGAAATGAAGCAGGAGTTTCCCTCAACGCCACAGGAGGCGTTTCTGACGTCCGGACGACGTGTGT
AGTTGTTAGTCTGTGTGGACCGACAAGGACAGTTCCAAATCGGAAGCTTGCTTAACACAGTTCTAACAGTTTGTTTGAATAGAGAGCAGATCTCTGGAAAAATGAACCAACGAAAAAAGGTGGTTAGACCACCTTTCAATATGCTGAAACGCGAGAGAAACCGCGTATCAACCCCTCAAGGGTTGGTGAAGAGATTCTCAACCGGACTTTTTTCTGGGAAAGGACCCTTACGGATGGTGCTAGCATTCATCACGTTTTTGCGAGTCCTTTCCATCCCACCAACAGCAGGGATTCTGAAGAGATGGGGACAGTTGAAGAAAAATAAGGCCATCAAGATACTGATTGGATTCAGGAAGGAGATAGGCCGCATGCTGAACATCTTGAACGGGAGAAAAAGGTCAACGATAACATTGCTGTGCTTGATTCCCACCGTAATGGCGTTTTCCCTCAGCACAAGAGATGGCGAACCCCTCATGATAGTGGCAAAACATGAAAGGGGG
CTTATTATCCCTTTAAAGGGATAATAGGGAGGAATATCCTCATACACTAAGTTAAGGTGTATCTAGACATAGAGAAAACTATGTTGAAGTATTAAGTTCACATAGGTGAATTGCTTAATATAAATATGAATAGCTCGGAGTTCTGTTTAAGGATAAACACTTAAATAAGTTTGACTTTAACAAATAAATTAAAATTAAAATCATATGAAAAGAAACAATCTTCAAATAATAATTATTAAAAGACTTATCTTACATATTTTTAAAATTAACTTAAGTGTTGAAATTGATAAATTTCTTGGTTTCATAAATCATTTAAGAAAAAGTAATGGTTTATTATACACTATCAAGTATATGAAAGCTGCAAAGCTTCATATAACAAGATATATGTGTGGTAAACCATTATATTCTAATAATGAAAATGTTGCACTTGATAAAACTGGTTTTCCTTTAAGATTTTGATATCTTAAAAGATTAGTTAATGATAATCCTAGAGCATTGTT
CTCATTGGAGGGTTCGTTCGTTCGAACCAGCCAATCAGGGGAGGGGGGAAGTGACGTAAGTTCCGGTCACGTGCTTCCGGTCACGTGCTTCCGGTCATGTGACTTCCGGTCATGTGACTTCCGGTGACGTGTCTCCTGTCACGTGACTTCCGGTGACGCACTTCCTTTGATGACGTATTTCCGGTTGTCAAGGCTGATCGGGCGCATGCGCCCGATCTGCCATGAAAATTAAACCGGAAATACGTCATCAAAGGAAGTGCGTCACCGGAAGTCACGTGACAGGAGACACGTCACCGGAAGTCACATGACCGGAAGTCACATGACCGGAAGCACGTGACCGGAAGCACGTGACCGGAACTTACGTCACTTCCCCCCTCCCCTGATTGGCTGGTTCGAACGAACGAACCCTCCAATGAGACTCAAGGACAGCAGGACTTTTTGCGCGCCAGGAAATGGTGCAATCTAGGAGAGTGTATAAGGAGAGCTTTTTCCGGTTGCAT
AAAAATAACACAACACAATACAACACAACAAAACTCAATCCAACACAATTTGCAATCTACCTGCTATTAGAAAATTTCAGTCAACTACGATCACTTCTGAGTTTTCACAATTCTGAAATGGCAACTGTAATGGCATCTGCGAAACCGGCTGGTAAGCGAAAGCTTACGTGGAAGGAGTGCTGCAACAAGTGGGGGAGAGCTGCAATGGAACAGCAGCAACAGCAGCAGTCTAAGAAGACTGTACACTTGGGACGCGACCATCTGGCCGCATATCTCCTTGCGTTTGTGCCAGAAACTGAATGGCACAAATATTATTATGGCAGTCGTGGAGGACCATCCCCTGCTCTGCTCATTCTGAAGGGCGCCATTGAACATGGCGAAGTTTACAAGTGGGAGTCTGAGCTCACTTTTTGTGCTGAATGTGATGATGTCCTGGATGGACATAATTGTGATAGCTGTGGACACCGCCACATTAAACGCGATGATAACATCGCAGATAA
GGTGGCATTTTTGTAATAAGAAGTGGTACTCCAGTTGAGGTACTCCAATTGAGCCCCCTCAAACTTGCTCATTCAATTGGAGTATTAGAGTAACTTATATAGTAGAACCCTCTATAGAACTCTAAATCTGGTTCACACACGTGGCGGCCATCCGCTATAATATTACCGGATGGCCGCGCGCCCCCCTGGTGCCGTACACTCTCGCGCGATCTTTAATTTCAATTAAAGATGGTCCCAGACGCTTTCGTCCAATCAGGTCGCGTCTGACGAGTCTAGATATTTGCAACAACTTAGGGCCCAAGTTGTTGGGTGTCTGCTATAAATGAAAGAGACTTTGGCCCACTGCTTTTAACTCAAAATGCCTAAGCGCGAATTGCCATGGCGCTCTATGGCGGGAACCTCAAAGGTTAGCCGCAACGCTAATTATTCTCCTCGTGCAGGTAGTGGGCCAAGAGTTCACAAGGCCTCTGAATGGGTAAACAGGCCCATGTACAGGAAGC
GTAAAATTAAATTAATTATAAAATTATGTATATGATTTACTAACTTTAGTTAGATAAGTTAGTAATACATAAATTTTAGTATATTAATATTATATTTTAAATATTTATTTAGTGTCTAGAAAAAAATGTGTGACCAACGACCGTAGGAAACTCTAGAGGGTAAGAAAAATCAATCGCTTTATAGAGACCATCAGAAAGAGGTTTAATATTTTTGTGAGACCATCGAAGGAGAAAGAGATAAAACTTTTTTACGACTCCATCAGAAAGAGGTTTAATATTTTTGTGAGACCATCGAAGGAGAAAGAGATAAAACTTTTTTACGACTCCATCAGAAAGAGGTTTAATATTTTTGTGAGACCATCGAAGGAGAAAGAGATAAAACTTTTTTACGACTCCATCAGAAAGAGGTTTAATATTTTTGTGAGAAAGGAGAAAGAGATAAAACTTTTTTACGACTCCATCAGAAAGAGGTTTAATATTTTTGTGAGACCATCGAAGGA
CCCGGCCCCAGCTCGGAAAACGCACGCTAGGTGTGACGCCGGACCCCGGCCCCCCAGCGACCACGACCCTTGATAACACTGGGCAAGCGGCACTTCGGCACGCTGAGAATGGGTCAGTTAACGACCCGTTAAGGGGGTGCTAAGTGAGTCGAGCGAAGGCGCCGGACATGCGTACCGGCAACGCCAACAACGCCGCTACCCCTGAGCCGGCCCCCATCGTGTACGAGGGTCGAGCGCCCCGTGTGCCGCATCACTTGAAGCCGACGGGCAAGGACGTTTGGCGCTCCGTGTGGTCCGCCGGTATGGGTGCCTTCTCGCCGGACACGGACCGAAACGTAATCCTGCGGTACTGCGAACTTCACGACCGACGCGCTGACCTTCTCGCGCTGATCGAAGCCGACGGGTACATGAGCGAAGGCTATAACGGCCAACCCGTTGCACACCCGATGCTCCGTTACGTCGAGTCGACTGAGAAGGAATTGCGCTCGATAGAGACGGCA
AGGGTTCCGTTGATCCACCTGCTCAACGTCGATTTCACGAAAGCCTAACCATCTGTTGCCAATGGCATCAAGCACGCGTTTCCTCGCGTCGGCCGCCAGTCCGTTAACTGGTACAGTCGCGGGTATCTCGGCGGGTACCATCGGCCAAGACAATCAATACCGCCGATACAGAGCCGGCCTTACTATCGGGGTCCACGAACACGGTTCGTATACCCAGGCTCGCCGGTCCATCTTCTACGAAGTGGGCCGCCGATACGGGCGTCTTACAGACGCCCTAGGGCCACACGGTGCCGAGGCAGTGCCCATTGATGCGAGTGTTCGCATCAACGCTGCTGAGGCCGCTAATTTCGAGGGCTTTGCCCGGAAGTTTAGCAATTTCAGCCCCCAGTGGCTGACAATGGACCTCTGCGGTATCGCGGAGCGTCTGGCAAAAGGTGTTGCCGCCCAGTCCGTGTACGGCGGGGTCAACATCGTTAATTTGCGTGGACACTTGCCTGTCC
CTTCGGATGACCTCCGGAGAGGCCACGATATGGACAATTGATTTCGTTCTTACGTTCACTGGGAACGCCCATATCTGGTTTATACTCTGTCGAGTCTAGAAGCCGCTGGCACCGTAAGTGCCCGGTGGCTCCGTCAGCCTAAGTTGACCCGAGAAGGGTCCAGGTTTTGGTCAATATGCCTAAGAAATGACACATGCAAAGTACCAGGGCTACCCCCCGAATGAGGGTCGATAAACTATGTTTTATCTTTTGCCGCGCGGGAGCTGCGCTGAGTGCCACTCAGCAGGTGTCTGAGCAACAACTCACCTACGGGGAAGTGGGCCCCCCCCCTATCAAGGCGGCCCCCCAGCGAGGGTCGATACCGACCAAGCTGGAGTACCACGACCTCGACCAGTTTGCGTGGCTGGGAGATGTATGGTTGACCATGTGTTTGCGGCTCACTTGCGTGACCCGCCACTCGGTGGTCGACCAACGGTGGTGCGAGACTATCCTGTCCAACG
TCATATGATAAACCCTGAGCTTTATTGTGTGACCCCCTGAGATTTCGATTGCGAAAACTTGCTATTTTTTGAATTGCGACGTGTAGAACCACTTACAAAACTTTTTGAAAGGATTGTTTAGCTAGGATTCACGCGTTGTACGAGCTTGCATACAAGATGCAAGATTCCTCTTGTGAGGACCCTGGGAGTTCCCCTCCCAACCAAAGTGTGGCACTTCCACGAGAGAGTATACTCTCTGGGGTGCTACGGAAAAATAATGTAGCAGAATGTGATGTACCTAAGAGTAAATCCATTCTCAAAAATAAAACGACTATGCTTATCACAATGGACCCTGATACCCCTTTTTCGAAGTATGTTGAGAATGCACAAAGGTTGGTGAATTCGATGGTACAGTATGGATATGATTATACTGTGGAATCCCATGTTAGATTTATTGCGACAAGGACAACTGTGACGTTGAAGAATGGTATTTTTAAGTATGTGATTGTTTGTGATGGATT
GAATTATCTGAGGAACGTAAATCTAAAAGTCTGACACCTCCAACTTCAAAGTTCATTCCACGCTCTCCCAACAGGTATTACCTCCCCCCACATCCCACACATTTACACTACTACGTCAAAATGTCTGCACCCGCGACCACCGGCTCCACGACGAGCACCGCCTCTGTCCCTGCAACTGAGCAAACAGCCCCTGCCTCCGTCGCCGTTCCCCCGACCGCACCCGCCACCGACGTCAAATACGTCGCTCCTGCCAAGAAGCAGAAGAGCTTCGCTCCCCGCGAGCCCACTGCAACTTCCGGTGGCCCCAAGAACCCGGGTCTTTCAATGATGCTTTCCGGCGTATCCGACCTCCCCTTCTTTGGAATCAAGCACAACGATGTTTCTTATGTCGTGCCTGACACCACCCAGCTTTTCTACGTCCTATCCATCATGGACACGCAGATGGCCAGAACCAAGCGTTTCACCGACGCCAACCCTGACTGGCACCCTTTCGTCTCCCA
CTAGCGGGAAGTTGCACGGATGGCCTTTAGGGTGAACCGTTTTTCTAATTTTTAACTTCCCGCTAAAAATCTGAGATTTTCAAAAATCGGGAAGTTATTGTTCTCACCCCATTTTACAAAAATCGAGTTTTCATCAGATCTCGACGTTTGAAGGTCACAGAAAGCTTCCCTGACTATTTTTACGATGATGTCCGTAGGTCTGTATGCGTATGTGTGTGTGTGTGTGTGTGTGTGTGTGTGTGTGTGTGTGTGTGTTTTTCCCTTTAGGGGGGGGGGGAATCCTTTTTAAGGATTCTAGGCATAGATGTTGGCCCGGATATGTGGCGACTCGACGCAGCGTCATACTAAAACTTGACGCTGACGCCCCTACCCACTAAACCCTAAACCCCTTTCTCTTCTATCCTCTGATCCCCCATGGTACCGCCGTAAGGCATTTCTTCGCGGGGGGAGGAATTAGCTGCCGCTCTTCCTTCTGGTGGCTAAGATGTTATTTCTTCCTT
ACCGTGGGCGAGCGGTGACCGATGACTTCTTGGTGGGTCCCACATTGAAGGAGAAAGATAAATGGGCTGGTTCCATGCAATTGGGCCTGAAATGAAATGGGCTTGGACCAGTAGATTCGGGACTGGGCCAATACAATAAGATAAGAAATGGGGTGGTAAATTAAAACAAAGGATTTATTCATTTCAAATGCATTACACACTCACACACACACATTCGTACGTACATCGTATTCATCTCCTATACGTATATCAACTAATGGAGCTTCTTCCATCATGAGTAAATCAATTGTCTCCACCATATCCTCTTGACGAAACTCTCCTATAACAGAATCCTTGTACATGATTTGCAACAGATTTTGTATATCTTCCTCTAGAGCGTTGAAGTCGAACGGAGGTATGATCCCATCATGGCCGTATGGGATCATGAAGGTCTTCTTCGCCAGGGCTGATGATTGTGTTGAGAACAATTCAATCTGTACTACTATTGAATTGTCTTCGTT
ATGACCAACGGAGACTACTGCCCAAGAAATATCTTCCTATTGTGCAAAGTCTATGAACTGGACCTGCAGGACCTGAACATAACCTGCGTGTTTTGCGGAACAGCATTAACAGAGGAGGAGGTTGTATCGTTTGCATACAAGGAGCTACAAGTTGTGTGGAGAAAGCATTTTCCATTTGCAGCATGTCCTGCGTGTCTGGAAGCAGCCGGGAAACTAAGGCAATTTAGATACTGGCAGTATTCTAGCTATGCACCCACAGTGGAATATGAAACAGGAGTGCCTATTTTAGAATTGCTTATTAGATGCTACCTGTGCCATAAACCACTGTGCAGTGAGGAAAAGGAACGGCTTATCAGTGAAGGCAAACGGTTCCATAAAATAGCTGGGCTTTGGCGAGGCGCTTGCCTGCAGTGTTGGAAACCATGCATGGCCAACGACCAACCTTAAAGGACATATTTCTAGAGCTGGATCAGCCTGATGCGGTTGACCTACATTGTAAC
CTTCCCATGGATCGTTTTGAATTCTTATTTTAGGCTTGTTATTACGCATTTTATAAACTCCTTAATTGTTATTTGATACCAATATGATACCGTTTAATCAAATATGCTCATAGCTTGATGTTTTTTATCAGTATATAAATGAGAGTACGTTTGAATTGTTTCTGTAATGTTAGAGTGCCTCATTAATTCCATTAATAAATACATATCTACACCATTATTAATTAAATAGCTTGCGTACGAGTGTCTTAAATGGTGTATTTTTAGATTCGAGAATACAGATTTAAAATGATACGAATAAGTAATGTATCTAATAGGTTCTAAACCCCCGAATATAAAATAGTTTTCGTCAAAATATTTATATCTTTTAGAAGATTCGTTATACATGTTTTCAAGCATCTCTCTAATTAAATTTGGCACAGGTATTATCCCTTTAGAGCTTTCTTTTTTAGATTATATTCAATTTTTCTATTACTTAAATTGATTTTCTTATTTACGTCAAT
GATAAATCTTCCCGAAGCAACCACGTTTGACGTAACCTACTGAAGAGTCCCCCGGAAGTTTCACTCAGGAGTTGAGTCCTTGAACCCCAGCATTCAATCAAAAGAACATATCATCATCATCATTCAAATCGCTTTCTTCGTACTTGTTGTTTGTTGGATTTCCTTAAAATGACGGAGTATACAAATTTGCCAGTTAAATGGACGAACGGCATAGTCATTTCAGACGAACGTATGATGCTCGATCCCTTACCGTCAGAAGTTTCAGCCGTACTGGACGCACCAATCAACTATTCCTATCGGTACAACGAACTGCGGCGCACGCATAGTCTTAAATTATTCGGTGTTTGGTCGGGCTACATACCAAGTCATGCTGATAAGCATTTGATGATCTTCCAATTATTGCAGCAAGAAAAGGAATTAACAGGTGACGAGATAAGATTGGCGCTTAGGCAGATGCAAGGATCAATTAAGTTACCTATAAATGACAAGCTGCTTGATTC
AAGTTTTTTAGCCTGGAACTGACACATTCCTACAGGAACGAGCGTAAGAGAATGGCAGACCAAGAGCGGAGAACGTTTGGATCATATAAAATAGAAGAATTGACAATTAAAAACGACCAACCAAATAGAAACACAAATTCATCGACTTCTCAATCCACTGAAAATCGTCTTTCAACCAAGAAAATCCCCCTACTCGATGACGGCATCTTCGAACTTCTGAACTACCTTATTGATGGAACCAACTTCGACAAAACTTGTTATTGTGGTTTTAATTATTCTCATCTCCCTAACCTTGAACGTGAATTTAACGTTGCATCTATTTATGTCCGCGAGAATTTTGAATTATGCACTGAAAACTTAGATTTGAAAGATTATGATAGACAGGCAAATATAAGCGTGAAATCTCCTGATTTTACTTTGCTTCTAGAATATACTCTTAAACCATCATCAGAAACCGATCCTACTATTCCAGAGAATGAGAAAGAAGAGAATGCTAAACC
GGATCCTATTAAATTAGCTGCTAAATATAAATTAACACACGTTATTAAATATTTAGTAGGACCGTATAAAAGTTTAACGGCGTTTGGACCATTACCATATTATGTTTATGCTTTAGCAGAAAAAGGACAACATAATTTAGCTATAGATGCTGTTTTGCAAAACATTATTAAAAAGCCGCCTCCTAGATCTAACAATGCTTTTTTACAAAGTTTTATCCATAATATCATTAGTACACGGTTTGCGTGGACTATTAAATTTGGTATGAATCATACAAAAATTTATAATTTTTTAACAAAACAACCACAAGCCATTACAGGGTTTCCAGAATTAGTTTGGCCGAGTTTATCTGATTTAGGACCTGAACAAATAGGTTTTCCAAAATATCAGGATATTAAATGTTTAGTTCCTCAGCCGGTTAATTATTTTGAACCAAGTTTAGGCTATCATATTGTTGGACCGATTCCAGATTTTATCGATATCCTTTTCAACTGTTGTGTTA
TGACTAATTTACTTGTCTGGGCTGTGAACACCAGACTAGACGCAGGAAATACCCATGAGATTTTTTCTCAGCATACAAAGGTTACTGATCTGAATAGCCTCTCTTTATTTTAGCCAGCCACCGCCCCCCTTAGGTGCGCATTAGCCGCGCTTCTCCGGCTTTAACAATATTCCCGTTTTCTAAATGTGTGGAGATCGTTATATAATAGACTCGTGACTTTTTTTCGACTTTAGGTTCCTTTTTCTAACATAACAAACCTTACTGAAACACGTTTACATATAACAGGGTCGCATTTTCGTGGCGACATTTACATTTTCTGGTTTCCCGCGCCTCTGCAGCTTTTCAGTAAGACCGGACTCCAGGTTGTTCATTTCGAAAACCTTTCCTCCCACCCATCCGCCTTCCTTTGAAATTTAAACTCTCCGCACCATTGCATTGCATCTCAGTGCTCGCGGAGGACCGTGTAAAGACTTTCCTTCAACGATGGCTCCCCGGCGGAG
GAATTATCTGAGAAACAAAGTCTCACAACCCTCTGCCTCCAACAATAAAGCAGATTTCTTTGCTCTTCTAACAGCTATTACTTGCCACAATGGACCACCTCACTTCCCTTTTCGAGCTTTTTGCTATCACACCGAAAACACAAAACAATCTACAGTTTGTTGGGATCTACCACAGACCTCCACACTCCGTTCGAGCAAACCTCCGCAACGTTGAGAAACACAAAATCACAGTCGCTCACGCCATGCACAAGTACCTTTACCCGCATGAAATCGACTTCGTTATCAACCAAATGCGACGCTCAGACGTCACTGAAGATGCCATACTTGCTGACTTTTTCGACAACAACGTCGAACCACTTGAACCTGTTCTTGACGAACACTTCGAACGTGGACTCTCCGCAATGCTGGATGCTTTTCGCCCTCCGCAGAAATGCCTGCCTGCCCACATCTATGATGTGCAGCACCACTACCCATACAAATGGCAAGTGAACGCTGAAGCC
GGCGAGTGCGTGCGGCTCGTCGTCGCCGGCCGTTTGGGCCGGACGCCAGCGCGGGCGGCGCGTCGGCCGGTCCGGCGGTCGGTCGGGGCGGCTCGGGGCGGCTCAGGGCGTGGGTGCGGCGTCCGCCGTGGGCGTTGTGGGCGTGTGCCGGGGCGGCTTATTTAGGCCGCGCGGCGGGCGAGTCCGGGCAAGCGGGGCGTCGGTGTGGGTGCGTGCGAGCGGCTCCGTGTGCGGATCGGGACGCGTGTGTGGCCAGGATGCCGCTGACTCACTCGTTCGCGCAGTACGAGTCCCTGGTCCGGGCGTTCGGTTTTCTGTACATGAGCCACTACTCGGCGAAGGCGACGCGGCGGTGCGTGCAGCGGTGCGCGGGTCGGTGCGTGTCGCTGCAGTCCCCGCCGGGGTGGTCGGTGCTGGTGACGCCGCGCGGGCTGCTGCCGCAGCTGGCGGGGCTGGACCTGACGGCGCTGTGCCCGGGCAAGGAGAGCTGGACGGCGGTG
AGCAAAAGCAGGGGTTATACCATAGACAACCAAAAGCATAACAATGGCCATCATTTATCTCATACTCCTGTTCACAGCAGTGAGGGGGGACCAGATATGCATTGGATACCATGCCAATAATTCCACAGAAAAGGTCGACACAATTCTAGAGCGGAATGTCACTGTGACTCATGCCAAGGACATCCTTGAGAAGACCCATAACGGAAAGCTATGCAAACTAAACGGAATCCCTCCACTTGAACTAGGGGACTGTAGCATTGCCGGATGGCTCCTTGGAAATCCAGAATGTGATAGGCTTCTAAGTGTGCCAGAATGGTCCTATATAATGGAGAAAGAAAACCCGAGATACAGTTTGTGTTACCCAGGCAGCTTCAATGACTATGAAGAATTGAAACATCTCCTCAGCAGCGTGAAACATTTTGAGAAAGTTAAGATTTTGCCCAAAGATAGATGGACACAGCATACAACAACTGGAGGTTCATGGGCCTGCGCGGTGTCAG
ATAGCGGACGGACTAGTACTTGTACTACAGAATTAACTGCCGTGTGCCGCCCGCTAAACTAGCCCCAATCATCGAAAATGGAGAAACCGACAGTGCACGTTGACGTAGACCCCCAAAGTCCGTTTGTGCTACAACTGCAGAAGAGTTTCCCACAATTCGAGATTGTGGCTCAGCAGGTCACTCCGAATGACCATGCTAATGCCAGAGCTTTTTCGCATCTGGCTAGTAAACTGATCGAACATGAGATCCCCACCTCAGTTACGATCTTGGACATAGGAAGCGCACCAGCTCGTAGAATGTATTCCGAGCATAAGTATCACTGTGTGTGCCCCATGCGTAGTCCTGAAGACCCGGACCGTCTTATGAATTACGCATCCCGACTCGCAGACAAAGCAGGGGAAATTACCAACAAGAGGCTGCATGATAAACTTGCAGACCTCAAGTCGGTCCTCGAGTCGCCGGATGCTGAAACTGGTACCATTTGTTTCCACAATGACGTA
TTAAAAATCACACTCTTCCGATCCCAACGGTACATCTTTATAGCACTCTCTTTAAAAACCTCCGCCCGAAACATGGACAGCTTCGTCTTAACCAGTACTAACCCTAAATCCAAGCATGAAATAATCTTACCAAGTATCGAAAAGCTGATTCGCCAAGCAAAGGAACGTTCAGGTTATTTTTCAAGCGATGAATTTGCACGTCTTAAAGGTCAACGTCATTTGATGTGGATGCAAGGTTCTTTAACAATGGCTACGCTAACTGAGGATGATATTTCTTACGTTAAGGCGCGCACTCTTGAGCCCCCTCAACCTAATGATAAATTGAGTCAAATGCTACCAGGTAATGGTGAAAATAGCAGCATGAGTCGCCAAACTGTATCTGATTTTGTCTCTCTTTCACGTGAGGTATCTGAGAAAATTGTTCGTGATGCATACACTGACTTTTCTGAACTATTGACTTGTTTTAAGCGTATTCGATCGGATACTACTGAACTTGCTAT
GCAACGTTATGGATCACATAACTAAGTTCTTGCGAATGGACTTCTCGCCCAAAGATGGCGTCCTAACCAGACGCCAATGTGCTGAACGCTTCGATGACACCTGGGGACTCTTAATTACCCAGGCGAGAATGACCACAGCGCACACAGCGGATATGTGTGCATGGTACGAGGGGTCCCGGGAGACCAACCAGTACCTCCCCCTAGAGCAGTTCGTGGACTCCAGGGATGCCAGCAAGGAAGCTGAAGACAAGGTGGACAAATTGTCCTCCCCCCCTACCCGAGGCTGTGGTGGTACCACGGTAAATGCTGATGGGGGCCTTGTGGAGAACCCTCTCCCAACTAATAGGGATGAGATGCCTGCATCTAGCATGCAGATGAATGCCCCATCGGGTGGCATTGCCGTGGCCTCTGTTAATAGTGAGGTCGCGCGTTGGGTATTTGCTCTACCCCGTGAACTGGATGAACCTATTATGGAGACTCCAGTAGACCCGTCTGCTCCT
GATATTTCGCACTCCTAGTGAATCTTCCTAGTATATCCGCTGAAAAACGAGAGAGGCAACAAACTACAGAGGTTACAGTCTCACCTTTTAAACAACAGAGAAAATGGATAGTGCCGCATTGGAAAAAATGACGGGAGCTAAGTTCCCTGCCGTACAAGGCGTGATAGAGGAGTTCTCACGCGACAGAGTACAGAATGTACTCGGTGATATGCGCTCCAGGCAGGTGATCAAGTACGCCGTAGGACTATCCGAGGCTAGTGTACAGGAGCTTCGATTCAATTGGCCCTGTTTCACTTGGGAGGAAGAATCCGTTCCGCTTCCCCCCCATCCCTTTGCCGCCTACTCGAGGCGAGCTTTTACGCGTTGGGCAATTGCTCAGTGTGGACCGGTCCCAATTAAAGATTTCGGGGGCAACTGGTTTTTACATTGGCAATGGCAGACGGGAGTTCACTCCTGTTGTCCACTTTTGAACCCTAGGGATGGAGCCCACCAAACACGTC
GAAATATTTTCCTTGGTATAAGAGAGGAACTCCCACTACCAACTACATTTCCAACACCCTTCCATCAGACTCTTCCCAACACTCTTTTGGAATTATGTCGTCGTCACTAGTTGCCGCTGACAACCAAACTAACGTTGCTCTCACCAGCACCGTTAATGTGAAAGGAAGTTTCTACCAACACCACAACCTCCACAAACACGGAAACAAAACAAATAAAGCCATCAAGCGAGTAAAAAGACAGAACAAGACTCAAACAAGCGCGATGAGCTATTCGCTGGCGGGTCGCGGCTCTCCTAAGACTTTTAGGAATAGATTGGTTGCACCAGGTCTTAATCCCCACGATGTCATTATCCTCAGTAACGGCAACGCCCAGTTAATTCCAATTAAAAAATCTTTTGTAAAAAATCGTTTAAATATATTAAGGTCTATCTGTTCTATCCCCACCTGCAATTTTAATAAAATGCCGAAACCTGTCATCTACAAGTTCGGTTATGATGTAG
AAAATATAAAATCTCAATACAACACACAAGAAATTAAGCAATCTAAGACCTTCTTTTGCAGCTAGCTTTCAAGCACAGGAAGTTTGACAACTTGACACTTGCTTCGTAGTCGATTTGTGAACACTTTAATAGCAATGGCATTCGTGATGTTTGGACAGTTTGAAAGTGCTTTGCCACTACTCCATAGTGGGGGGGCATCGCTGACCGTAGCACCTAACTGTGTGGCACCCATTAAGAGGGATATACTGAAGGAGACTCGGTTCCAAATGATGAAGGAAGAGGCTCAGCGTGAAAGGGCTTGGGCCAAGTTGGAAGAGGAAACACGTGAACGCTATGAAAGTTTTCAAAGGGGAACACTTAAAAGACTTCCATACGGTTTCATGACACTAAAGAAACCATCAATAGTGAAACTGCATAAGGAAAGGATCGAGCGAGAGAATCAAGAGCGAGAGGAACGCATATTTGATAGTTTAAGTCCATTTCCTATTACGCATATTAAT
GCGCACAGTGGATCCTAGGCGTAACTTTCACGCCTATAAGTTGAGATTTTCACAACTTGAACCCATTTACAAACATGGGCAATTCAAAATCTAAATCCAACCCATCCAGTTCCTCAGAGTCTCAAAAAGGGGCACCAACAGTCACAGAATTTAGGAGGACTGCCATTCACAGTCTCTATGGGAGGTACAACTGCAAGTGTTGCTGGTTTGCTGACAAGAATCTGATTAAATGCTCTGATCATTACCTCTGCTTGAGGTGTTTAAATGTCATGCTGAAAAACTCTGATCTTTGCAACATTTGTTGGGAGCAGCTGCCCACATGCATCACAGTTCCGGAGGAGCCAAGCGCTCCACCGGAATGAATGCGGGTGGCGTAGATCATCACTCCCACCCCCGGGGGCCCCAGTGGGGCCCCCACCGGGGATGCCCGGGGGTGTTGCTGGTCCTCTGTGGCCTACTCAATTTCGGTGACTGAATTTGACAGATTGATGGGTTTACAG
GTATAGCTTGAGCATTACCGTCGTGTAATTGCAACACTTGGCTTGCCAAATAACGCTAAAGCGTTCACGAAACAAACAACAATTCGGCATGGATGTTGTGAAGAAATTCGCCGTCATGTCAGTGACTGTAGTAGCAGGTCCCGTCCTTACGCTTTCATCACCTGTGGTGGTGACGTTTGGAACAAGCTTAATTGCCGTATCTTTGGTGAAACGGTTGCTACAGGAACAACCCCGTGTAATTGCTCACGATCACGAACATTACCCAGGTGGTTCTGAGAGCAGTTCTAGCTCTTGTGCTACCGCGCCTATTTTACGTAATCTTTCGCGAGATCAGTGCGATTCAGAGAATATTGGATGCAGTTCTAGCGCCTGTTCTCCGTCTGAAATTGTGAAAGTTACAAGGCAGGTAGTGGAAGTTGAACGTGGTCTTTACCGGGACAAACAACAATTCGGCATGGATGTTGTGAAGAAATTCGCCGTCATGTCAGTGACTGTAGTAG
GAAATACTAGTCCAGGTGTTTCCTGTGGGTACGCGATGAGCCTCCCCCACGTTAATTACCCCACCGTCACTAGGTGGACGTGATTGTGGGCGCTGCCGGCTTCGGTCGTCGGTGTCTGCTTTCATTTTCTAGTGACGCTATGTTAATTAATATTAACATATAACAAAACAAAACAAGAAGAAAATAAAATAGCAGGCCGAGTACCATAAACTTAACTGAACTGCTCGAGTTTTTGCACATGCCTACGGCTGGTATGTTGCAGCCCCTCTTGCACTTTGTTATAGTGTATGTTATGTTCTCGCCTATACCCCCTTACTCTTTCTTTGTGAAACTTAAATGACCAAATAGTGAGTTTGTACGATCAAATTACTATAAACCGGAAAGTTCAGAGTTACTCTGCACTTTCGAAGTCGGCAAGTTGGTACCGACAGTTGATCCATATGAATTCACTATTGACGTTATTTAGAAACGTGTTGTCGTGCTTTACTATTTGTAATAAT
ATGGATACTTTTATTACAAAGAATTTCCAGACTACAATAATACAAAAGGCCAAAAACACAATGGCAGAATTTAGTGAAGATCCTGAATTACAGCCAGCAGTACTATTCAACATCTGCGTCCATCTGGAGGTCTGCTATGTAATAAGTGATATGAACTTTCTTGATGAGGAAGGAAAGACATATACAGCATTAGAAGGACAAGGAAAAGAGCAAAATTTGAGACCACAGTATGAAGTGATTGAGGGAATGCCAAGAAACATAGCATGGATGGTTCAAAGATCCTTAGCCCAAGAGCATGGAATAGAGACTCCAAGGTATCTGGCTGATTTATTTGATTATAAAACCAAGAGGTTTATCGAAGTCGGAATAACAAAGGGATTGGCTGATGATTACTTTTGGAAAAAGAAAGAAAAGTTGGGGAATAGCATGGAACTGATGATATTCAGCTACAATCAAGACTACTCGTTAAGTGATGAATCTTCATTGGATGAGGAAGGAAA
ATGAAAAATGTTTACGTTTTCTTACGTTACCGTGATTTCACTTTTCTTTAGCCAAGAGTTTAAGAAACTCAAAAGTGAAACTGCCAAGAGTTTAAGAAACTCACAAAGCGAAGAGTTTAAGAAACTCATCATTGCTTTTTTGTTCTTTTATTTTGCGCTTTATTTGTTTAGCATTTTATTTAGTTCTTTTAAAAAGCTTTTGTTTTGTTTTTCTTTTTCTTTACTTGCCCTTATGGGCAAATTTTATTATTCCAACAGGCGGCTTGCCTGTTGGGCTGCTGGGAAGAACCCTCATCTTGGGGGTTCTGTTGAACAATGGCTGGCGGCCATTAACACTGATCCCTCCTTCCGCCAAACTGTTAAGGAGGATGTCCAAGAAAACCGAGAACAGCCAACTGCTGTTCGAATGTTTTCTTGGAAAGTTGGGTCCGGGCCCATTGACAATCCCGAGAAATGCGACTGGCATTTTGTCCTTACGGGCGAGAGGCCAGCGCCGTCCC
AGTAGTGTACTACCAAGTATAGATAACGTTTGAATATTAAAGTTTTGAATCAAAGCCAAAGATGATTTGTATATTGGTGCTAATTACAGTTGCAGCTGCAAGCCCAGTGTATCAAAGGTGTTTCCAAGATGGGGCTATAGTGAAGCAAAACCCATCCAAAGAAGCAGTTACAGAGGTGTGCCTGAAAGATGATGTTAGCATGATCAAAACAGAGGCCAGGTATGTAAGAAATGCAACAGGAGTTTTTTCAAATAATGTCGCAATAAGGAAATGGCTAGTCTCTGATTGGCATGATTGCAGGCCTAAGAAGATCGTTGGGGGACACATCAATGTAATAGAAGTTGGTGATGACCTGTCACTCCATACTGAATCATATGTTTGCAGCGCAGATTGTACCATAGGTGTAGACAAAGAGACTGCACAGGTCAGGCTTCAGACAGATACCACAAATCATTTTGAAATTGCAGGCACTACTGTGAAGTCAGGATGGTTCAAGAGCA
GAAACCTCGCTCTATAAACAGATTAATTGATTGGAAGAAAACAAGATCGTAAGACTACCAACAATACAAAGAGGTTTGGATGGCTGTTCATGTGGAAAATTTAAGTGATTTGGCAAAGACAAATGATGGAGTAGCAGTATCATTGAACCGTTATACTGATTGGAAATGCAGGTCTGGAGTTTCTGAAGCTCCTCTTATACCTGCCAGTATGATGAGTAAGATCACTGACTACGCTAAAACTACTGCTAAAGGAAACAGTGTTGCGCTTAATTACACCCACGTAGTTCTTTCGCTAGCACCGACAATTGGTGTGGCAATTCCAGGACACGTCACCGTAGAATTGATAAATCCAAACGTGGAAGGACCGTTTCAAGTTATGTCAGGTCAGACCTTGTCGTGGTCGCCAGGAGCTGGAAAGCCCTGCCTGATGATATTCTCAGTCCACCACCAACTCAACTCGGATCACGAGCCTTTTAGGGTGCGAATCACGAATACCGGAA
ACCGGTTGGCCGCGCCCGAAAAAGCAGGTGGACCCCACAGGATGGCCGCGCCCGTGAAAGAAAGTGGTCCCCGCGCACTTGTTTCGGTCAGCCAGTCATATTCACGCGTGGAAGTCTAGATATTTGTTGTTTGTCTTTATAGACTTCGTCGCGAAGTAGTGGAGCGCGTCAACATGTGGGATCCATTGTTAAACGATTTCCCTGAAACCGTTCACGGTTTCCGTTCCATGCTTGCTGTTAAATACCTGTTACATCTTGAACAGGAATACGATCGCGGTACTGTCGGGGCTGAGTATATACGGGATCTAATAGGGGTTCTACGGTGTAAGAGTTATGTCGAAGCGACCAGGAGATATAATAATCTCAACACCCGTATCCAAGGTGCGGAGGAGGCTGAACTTCGACAGCCCATACACGAACCGTGTTGTTGCCCCCACTGTCCGCGTCACCAGAAGCAAAATATGGGCCAACAGGCCCATGTATCGGAAGCCCAAGATGTA
ACCGGCGTGGCCCCACCTTATCGCGAGTGCTTTAGCACGAGCGGTCCAGATTTAAAGTAGAAAAGTTCCCGCCCACTAGGGTTAAAGGTGTTCACACTATAAAAGCATATACGATGTGATGGTATTTGATGGAGCGTATATTGTATCAGGTATTTCCGTCGGATACGAATTATTCGTACGACCCTCCTGCAGTAACTGCTCCTTCACAGGGTTCATCTCAAACGGATTTCGGTAAGGTTGTTATTGCTTTGGTGGTTATCTTGGTCAGCGTAGGTGTTTTCTATCTGGCCTATACCTTGTTCTTGAAGGACTGCATCCTTCTGTTCAAGGCGAAGAAGCAGAGAACCACAACCGAAATCGGGTTTGGACAAACCCCGGCTAGAAATCAGGATCATCCAGGACCGTAGGCGGGGTGCATCATGTCTACTGTGACATGGGGTAAGAAGCGGAAGCGAAGCGGAGGGGATTCTAAGGCGAAGAGTAGGGGCTCCAGTTCCTAT
CATCATCAATAATATACGGAACAAAAATGCGTGATGACGTAGACGGCGTACGTAAGGGGCGGAGCCGTGTGACCCTTGTACGGGCGCGTCGGGGTTTTCCCGGCGGGCGGGCGCGCCCCGTGGCGTGCGAGGCGGCCCGTTTCGGTTCCACCCACTGTTGGGTGGTTTCTGTTGAACTTTGGCTGGTATTTTCCACAATGGGTGTGATATTGGACCTTTACCTGGGAGAGTCTGTCAACAGGTGTGGTACAGACTTCACACCCAGTGACTCAATTTTACCACGGAACGGTTCAGGTGTACGCCTCAGACTCCATTGGTCGATTTTTCCACACTGTTCCGGGTTGTCCCTATTTATTCTGCGCGTCTGCCTAGAGTCGCCACTCTTGAGTCGAAGAGAGGTGAACGTTCTCATCCGCCATGAGACATCTTAGAGTTGCCTTCGACGAGAGCTTCTGGCAGATGGCCAATGAATGGGCACACAACAATGAGCCGGACACCGA
CATCATCAATATAACACCGCAAGATGGCGACCGAGTTAACATGCAAATGAGGTGGGCGGAGTTACGCGACCTTTGTCTCGGGAACGCGGAAGTGGGCGCGGCGGGTTTCGGGGAGGAGCGCGGGGCGGGGCGGGCGTGTCGCGCGGCGGTGACGCGCCGGGGACCCGGAAATTGAGTAGTTTTTATTCATTTTGCAAGTTTTTCTGTACATTTTGGCGCGAAAACTGAAACGAGGAAGTGAAAAGTGAAAAATGCCGAGGTAGTCACCGGGTGGAGATCTGACCTTTGCCATGTGGAGTTTACCCGCTGACGTGTGGGTTTCGGTCTCTATTTTTCACTGTGGTTTTTCCGGGTACGGTCAAAGGTCCCCATTTTATGACTCCACGTCAGCTGATCGCTAGGGTATTTAATGCGCCTCAGACCGTCAAGAGGCCACTCTTGAGTGCCGGCGAGAAGAGTTTTCTCCTCCGCGCTCCGCCAATTGTGAAAAATGAGGAATT
GTAAATTAAATGCTATTTACAAAATTTAAACAGAAAGGAGAGATGTTATGAACCGGTTTTACAAGGTTTCATACATCGAAAATAGCACTACCTGGGGCAGCCGACACACTAACATCGTCTGTTTAACCAGAAGTGTTACTGAAAGGAGGTTATTTAATGACAGCTAATCAAATTGCCTATCAAAAGCATCTTGAAACGGCCAGAGTCAATGCCGTGGGTGAGATGCAACGTGGACTTGAACTTGATGAGTCCAGGAGGCACAACATTTCTCAGGAACAACTGAAAACACGTGAGTTAACTGAATTGGAACGCAGCAACCGCGCAGTTGAAAAGGAAACGTCTCGTCACAATGTCGTTACCGAAACTGAGACACGCAGATCTAATTTAGCTCGTGAGTGGGAAACTTATCGTAGCAATTCTGCGCGCGAAATGGAGACTCAGAGGAGTAACATTTCCTATGAGGCTATTAAGAGAGGACAGCTAGCTCTGGACCGAGCTGA
AAGTTTTTTAAGCCTTTGTCTACCATGACTACCGGAACAGATGTACGGATATCATTGAGACTTTTATTTTACGAGCTATGGGATAATAATGCAAAACTAACCAAGAACAAAACAACTACCCCTACAACAAGTAAAACAACGTCTAAAATACTCTTTAACTCTAAGCGCACCACACCAACGCACGGCTATGACGCGGATTATATAGCAGAACTGAGCAATAATTTTGAATTTGCGGGATTTACGGCTCCGACGCCCCACAACATTCGAAAAGCCTTTACTCGACTTAAGATTATGTTTGAACGTATGAATAGGTACCCCGACGAGATATTTTTATCAAGACATCGAATGTTAGGATTCGTAATATATCAACCAGAAACTTCAGGACCAATACCTGCCTTTCATCCTAAGTGTAAGTTTTACAAACTTTCAGATAATCACACACATGACGAGAAAATTGAGATCGTTAAGAATCACATCTTAAACGGTGAGATAGTTAAAAC
TAATATTACCGGATGGCCGCGCCCCCCCCTCCCCTTTGCCGTACACTCTGGTGGTCTCCCCCCTCAATCATTTTGGTGGCTACCTGGTCCCACCCACTAATTTGATGACGTGGTCCTCTGTCGTCCACTCATTATAGCTACTGTATTTCATTTATCTTTTTCTTTTTGACCAAAAGATAAATGAATTGGCGCTCTTGCATTTGAATTTTGAATTATTGAGAATGGGGCTAATATTATTGGCCATATGTTTAAGGTTATTTGTTGTGTACTCTTCTGTGCTATTTTACATTGACCAATCAAAATTCACATATCGAGTTACGTTAAATTGTGTATTTGTTATGTTTTTCTATATATTTGAGAATGATTTGATATGAACATTAATATTTGAATATGTATTCATACAAATATCGACGTGGTTCGTCTAACTATCAAAGACGATGGTATACACGTCATCACGTGTATAAACGTACATCTGCTGGTATACGTAATGATGGTAGACG
GTAATCTTTACCAAACAACTTTCAAACTTTATAGTTTATGTAGTTGCTGTGATTCCCGTGAGCAGCGTTTAGATTACTGACTTGGACACATCGGTTTTTGAAGCATCGGATAGAGGTGATTAACGCTAAACCGTACCATAGTAGGCTGTTACCTGACTCGAACTCAGGCGGACGTCAGCTGACATTCACGGAATAGTTCGATATCATAATTCCTCGTTCTTTGCTGTTATAGCTCCCGATGTCTAACACTACTTTTAGACCTTTTACTGGTTCCTCCAGGACCGTGGTCGAGGGAGAACAAGCCGGCGCCCAGGATGATATGTCGTTGTTACAGTCACTTTTTTCCGACAAATCCAGGGAGGAGTTTGCTAAGGAGTGTAAGTTGGGTATGTATACCAATTTATCCTCTAATAACCGGCTTAATTATATAGATCTAGTCCCCAAGAACACTGGTAGTAGAGCTCTGAACTTATTTAAGTCAGAGTATGAAAAAGGTCACA
NNTGGCGGACGTGTGACATCACCGTTCGCCTTTCTTGGATCCCTTGTTACTCCACCGCAGTGAGAGATAAACAACCCAGAATGAAGGTCACTGTAGATGTTGAGGCTGACAGCCCATTTTTGAAGGCCCTTCAGAAAGCATTCCCGGCTTTTGAGGTTGAATCACAGCAGGTCACACCTAATGACCATGCTAATGCCAGAGCTTTTTCGCATCTGGCCACAAAGTTAATTGAACAAGAGGTTCCAGCCAACATCACCATCCTGGACGTGGGCAGTGCGCCCGCAAGGAGGTTGATGTCTGACCACAGCTACCATTGCATTTGTCCCATGAAGAGTGCGGAAGACCCAGAGAGATTAGCGAACTACGCCCGGAAACTGGCAAAAACAGCAGGGGAAGTGCTAGACAAAAATGTGTCCGGTAAGATCACGGACCTGCAGGACGTCATGGCAACCCCCGATCTGGAATCTCCAACGTTCTGTCTCCACACCGATGAGACGTGT
AGCAAAAGCAGGGGATAATTCTATTAACCATGAAGACTATCATTGCTTTGAGCTACATTCTATGTCTGGTTTTCGCTCAAAAACTTCCCGGAAATGACAACAGCACGGCAACGCTGTGCCTTGGGCACCATGCAGTACCAAACGGAACGATAGTGAAAACAATCACGAATGACCAAATTGAAGTCACTAATGCTACTGAACTGGTTCAGAGTTCCTCAACAGGTGGAATATGCGACAGTCCTCATCAGATCCTTGATGGAGAAAACTGCACACTAATAGATGCTCTATTGGGAGACCCTCAGTGTGATGGCTTCCAAAATAAGAAATGGGACCTTTTTGTTGAACGCAGCAAAGCCTACAGCAACTGTTACCCTTATGATGTGCCGGATTATGCCTCCCTTAGGTCACTAGTTGCCTCATCCGGCACACTGGAGTTTAACAATGAAAGCTTCAATTGGACTGGAGTCACTCAAAATGGAACAAGCTCTGCTTGCAAAAGG
ACACAAAGTCCTGGGTAAAATAGTTATATTTTTACTATACAATACAATTCCGACATCATCTAAGTATGAACGTGTTCACATCGTCTGTGGGTTCTGTGGAATTTGATCATCCCCTGCTTTTGGAGAATGATCTGACCAGTTTGAGCATCAACTGTGACGATGTCCATTGTTCTTCAAGAGCCTTATGTTATATATATGACATCCATTCATCTAGGCACCCCTCCATTGATGAGCATCAGTTTCTGAGGCTTCTTCATGGCCCTGATGATGCTGTCACTCTAGGCTCCTTCTTGAAAACTCTGATCTGGATTCTGTCCCATGATAAGAATCTCCCAGAAGAGTACAGACTTCCTACCATAATGATGTCATCCTCTTATGTGAAATTCTTCACTGAAGTGAAGCCTAGACCCCCATCAACAAATTGCTGGACATGCAGAATGTCCAAAGACAATTTGCCCTTTACCGTTCCTAGTGTCAAGGGATTTCCCCCAGATGCAGAG
CTCACACTCATTTCCCCCCTCGCCTGTCACAGGCAACCCCCACCCCTTCTCTTACGGGAGTTAGGGCCAAGGATCTGTTGCATAGGCGTTGTATCCCCTAACCTTTTACCTACCCATCCCAATAGGACTGGTATTTCGGTTTTGATTGAGTAATGGATACTGATTCTATACCTGTTACCCATTCAGGGGAAAAATGGAGTTTCTTTCATGGATCTGACTTGATATGACCAAGAGTCAACACTTTGCGTGTTGGCCGTATGGAATGCTTTAAGGTTTATTCTTTGGATTATGACTTCAGGGTTGGCCGCCCAGGATAAAAGGCAATTGTGGTAAGTGATGTTAGTCATTGGTGGTTGAAACCTGCCTAAGACGTCCTAGGTCTACGCTGTGCGGGCCGAAGTAAGCTTAGGAATAACAGGGAGTATGCCATTTTCTGCTTTCACCCAACACGACCGTACACGAAAGAGCTAGAGGCACTTTGGGGCAAAGGGAAAAGCTTT
AAAAAATATAAAAACTCAACATAACATACACAAAACGATTAAAGCAAACACAAATCTTTCAAAGCATTCAAGCAATCAAAGATTCTCAAATCTTTCATCGTTATCAAAGCAATCACCAACAGCAAACCAAATGGCAGCAGTTACATTCGCATCAGCTATCACCAACGCCATCACCAGCAAACCAGCACTCACCGGAATGGTGCAGTTTGGGAGTTTCCCACCAATGCCATTGCGATCCACCACCGTCACCACAGTCGCCACTTCAGTGGCGCAACCTAAACTGTACACAGTGCAGTTTGGAAGCCTTGACCCAGTAGTCGTCAAGAGTGGAGCAGGGTCCCTTGCTAAGGCAACACGCCAGCAGCCTAACGTTGAAATAGACGTTAGCCTCAGTGAAGCCGCAGCTCTGGAGGTTGCGAAACCTAGATCGAATGCCGTGTTGAGGATGCACGAGGAAGCAAACAAGGAGAGAGCACTCTTTTTGGACTGGGAGGCTAGTT
GTTTTGAAACAAACAAAACAGAAAAGCGAACCTAAACAATGACTCTAAAAGTTATTCTTGGAGAACACCAGATCACCCGAACTGAATTGCCAGTCGGGATTGCAACCGTATCTGGGTGCGGTGCCGTAGTGTACTGCATATCCAAGTTCTGGGGCTATGGGGCAATTGCGCCCTATCCTCAGAGTGGAGGGAACCGAGTTACACGCGCATTGCAACGGGCTGTCATTGACAAAACGAAGACCCCGATAGAGACACGTTTCTATCCGCTTGACAGCCTGCGTACCGTAACGCCTAAGCGTGCCGTAGACAACGGGCATGCCGTTTCAGGGGCCGTACGTGATGCCGCACGTCGTTTGATCGACGAGTCCATCACGGCCGTTGGAGGATCCAAATTTGAGGTCAACCCCAACCCAAACTCAAGCACTGGACTGCGAAACCATTTCCACTTCGCCGTCGGTGATTTGGCACAAGATTTCCGCAATGACACACCTGCGGATGAT
ACCGGATGGCCGCGCCCCCGAAAAAGAAGTGGTCCCCCCCACTATACTATGTCGTCCAATGAAATTGTGTCCTGGAAGGTTATTTATTGGGTTTTGTCCTTATATACTTGGCCGCTAAGTTTGTGGGCCTGTCACAATGTGGGATCCATTGTTAAATGAGTTCCCTGATTCTGTTCATGGTTTTCGTTGTATGCTTGCTGTAAAATATTTGCAGGCCGTTGAGGAAACGTATGAGCCCAACACTTTGGGCCACGATTTAATTCGCGATCTTATCTCTGTTATTAGGGCTCGTGACTATGTCGAAGCGACCCGGCGATATAATCATTTCCACGCCCGTCTCGAAGGTTCGTCGAAGGCTGAACTTCGACAGCCCATATACCAACCGTGTTGCTGTCCCCATTGCCCCCGCCACAAACAGGCGTCGGTCATGGACTTACCGGCCCATGTACCGAAAGCCCAGGATGTACAGAATGTACAGAAGCCCTGATGTTCCTAAGGGC
ACAATTTTTAGTGAACGTGCCCTTGGTCGCCTCTGCTATCTTCTTATCTTGGCATTCACCTCATGGCTGATTCTACACCTCTCGATCCACTCACCAGCACCCCTCCCAATGACGAACAAACAACCTCTCACCCTGAGAAGTCAGCTGAAGCGTGGGAATCATTCGGTCGCATCCTCAAAGACGACATCTTGACAGCAAATTCCATCTCGGCGGTTTTTAATCAACTTGTCGCCACACGAGAACTATCTCGCATTCACGCCAACTCCTCTTTGCCGCTCACCACCCCGGCATTTTCTGTTCGTCAGGATGCGTTTTCACTGTCAGCCGTGAAAGTTGTCGAACACGTCGCCATCGCTACCCCAGAGCACATTCCCCATTTTTATGCGTTGCGTCCCGACTTAGATATGCCTTCTGGAGATGTCTTCGGCCTGTCATTCTTAAACCCCGGCCCTGTTGCAGTTGATAGTCCCATGATGTTTCCGTTTGAGCAGCCCACCATT
ATGTACAGGTATAACATCAAAGATGGTATCAAGAACTAAGAATCGAAGGAACAAGGCAAGGAAGGTCGTCAGTCGCAGTACCGCTTTAGTGCCCATGGCACCAGCGTCACAGCGCACTGGTCCGGCCCCGAGAAAGCCGCGTAAGCGGAACCAAGCGCTCGTGCGTAATCCACGTTTGACAGATGCAGGTCTTGCTTTTCTGAAATGTGCGTTTGCTGCCCCTGATTTTAGTGTGGATCCCGGTAAGGGTATTCCGGACAATTTTCATGGTCGCACACTCGCCATTAAGGATTGCAACACCACGTCGGTGGTGTTTACACCGAACACCGACACGTACATCGTAGTGGCCCCCGTTCCGGGGTTCGCGTATTTCCGCGCAGAGGTCGCGGTTGGAGCGCAACCCACAACGTTCGTTGGTGTGCCCTACCCTACGTATGCCACTAACTTCGGTGCTGGTAGCCAAAACGGGCTTCCTGCTGTTAACAACTACAGTAAGTTCC
CATCATCAATAATATACAGGACAAAGAGGTGTGGCCTAAATGTTGTTTTTTTTTTTAAAAAGTTTTTGTTTGATTGTTTTGACAAGGTTACACCCTGTTCAGGGCGTTTCCCACGGGAAAGACCATGACGTCAATTGGGTGTTTTTGTGGACTTTGGCCCGCGAGCCCGTTTTTGACTGTTTACTGAAATTGTGGTTTTTGGGTGGAGTGTTTACTCATGTCAGAGGAAATTTTCTGGGTTTATTGTTCTAGCCTTGGAGCCAATTTTCCACACCCGGCGCCAGACTGTCTGACATTGTTTTGAGAAACTCTCCGTTCCCAGGGTCACAGGACCGCACCCGCGAGAATGGTCACGCCTTTTGTTTTTTCTGCTTTAAATTCACTGCAGAGACGAAAGAGGAGTACTCTTGAGTGCGCAGCGAGAAGAGTTTTCTCTCAGCGAATCTGCCAAAAATGAAGTTAACTCTTGAGCCGGCACCGCGCTGTCTTCATGAATATGT
ATTGAATCGGGCTCTCTTCAAATCCCCTATCAATTGGGTGCTTTGGGTGCTCTTAAATACCACCAAGGGGCCATCCGCATTAATATTACCGGATGGCCCCCAAAAAATACGTGGCCCAATGAAAATATGCCACGTGGAAAGCTAAAGATGTTGATGTGATGGATTTGGGCGGGAAACTTCCTGAAGAAGTTTTCATTCCCGCCCCTTTTTTTGACTTAGTCAAAAAAGTAGCCGACATACTGTTTGAAATAAAGTTAAAAGTAGATCATTGTGGTCCCCACAAGAAACTTGCTAAGCAAGTTTCGAATTATTTCTGTTTAAATACGTTATTTTTACATGTATATGTACTTATAAATGATGGTCTGTCTACCAGACTGGTTATTTTTGCTATTTATCTTCAGTATTCTCCTGCAATCAGGTACGAACTTTTATGGGACCTTTCAGAGTGGATCAATTTCCAGACAATTATCCAGCCTTTCTAGCAGTATCGACCAGTTGTT
GTTATTTCGACACTTCGCACTCTCTCTACAATGGGGAACGTTCAAACCTCCGTCAACACTTACAATATTACTGGGGATGGTAATTCATTTACCCCCACCTCTGACATGACATCCACCGCCGCCCCGGCCATTGACCTCAAACCTGGGGTTCTCAATCCTACCGGTAAGCTATGGCGACCCGTCGGTACCTCTGTTGCTACCATCGACTCACTTGCCATCGTTAGCGATCGTTTTGGTCAGTATTCATTTGTCAATGAAGGCATGCGAGAGACCTTTTCAAAAGCGCTCTTCGACATCAACATGTGGCAACCTTTATTCCAAGCGACAAAGACTGGCTGCGGACCGATTGTACTCTCCTCCTTCACAACCACCACCTCCGGTTATGTTGGCGCCACCGCCGGTGATGCCCTTGACAACCCTGTAACGAATGGCGTTTTCATCAGTACTGTGCAAATCATGAACCTTCAGCGGACCATCGCTGCCCGCATGCGTGACGTCGC
GGGATTTAGCATTCACTAGCGAACATGACGAATCTCAACATTGAGTCGCTAGTGGAAACCCAGCCAGCAGTATCCAAGTTAGTTGGATTACTGCCTAAATTAAGTTCTAGATTAATAGACGCGGCCAAAGTGCCAGCGACCTGCGGCCTCGTAGTGGCCGCAGGATTAGGATTGTACGCATACCGGAAGGTATGCATAAATAGATTAGAATTTAGTAGGGAGAACACTACCCCGCGGCCCACGGACTGTATAGAAGACGTGCTGGAGGCCGAAGAGGATGCCGTAACGTGCCTAGCACTTACGAAGATCGCTAAAGAGGCAGCGATGGAAGCAGCTCTAAACCCGGGCGAAATCACAGAAAGGGTTAGAGAAGCTGCCAAAATAAACGCCCAACCCTCCACCGATCCTCTTGCCAAGAGGAAAACTAGATTGCGGCCTAACAAAACAGGCCAATTCATAAGGGTGTTGAGGGCCGAAATAAAGTCCCAGATGGGGACCCC
GTTAAAATTCGGTTAGGATGGACGCGATAGCAGCAAGAGCCTTGTCCGTTGTACGGGCATGCGTCACAGTGACAGATGCGAGAGTTAGCTTGGATCCAGGAGTGATGGAGACGTTAGGGATTGCAATTAATAGGTACAATGGTTTAACGAATCATTCGGTATCGATGAGGCCACAAACCCAAGCAGAACGAAATGAAATGTTTTTTATGTGTACTGATATGGTTTTAGCGGCATTGAACGTCCAAATTGGGAATATTTCACCAGATTATGATCAGGCGTTGGCAACTGTGGGAGCTCTTGCAACGACTGAAATTCCATATAATGTTCAGGCCATGAATGACATCGTTAGAATAACGGGTCAAATGCAAACATTCGGACCAAGCAAAGTACAGACGGGACCTTATGCAGGAGCAGTTGAGGTGCAACAATCTGGCAGATATTACGTACCGCAAGGTCGAACACGTGGTGGGTACATTAATTCAAATATTGCTGAAGTGTGT
AGGCGTGGCGGGGGGACGACTGCGCGCGCCGGCGAATGAGCCGATGCGGCCAGGAAACGCCATGTCCTCCTGGCGGCAAGCTCTAAAAGCACAACCCCTGCTAAAAAGCAGGGGTTGTCATCGGACTGAAACACACCCTGGCGCGTTTTTTTGCCTGTGGCTTTGCTGGGCGTACGTGTCGTGCCTGAGAGGAAAAATCACGTCATGCAGAATGAAGTAGGCACCTACCAATATTCGCAGTCGGGTTTATTTTTTTTTCGCCAATACTAAGGCGTGGTTGTAGCCAAACAGTTCAGGAGCAATAACATAATAACTCCCAAGGTCAGATGGCGGTCGGCCCTTCAATCATAGGAATGACACCATGAACGATATCGACACGATCACCAATGCGTGGGGACGTTGGAAAACGGCTCAATACGGAACCACCTGCTGGTTCACTGAAAGTACCCAGTACGGGCGGAACAAGGACACTCGCAGCTATATGCAACATCAGACCAACG
ACCCAGCCTCGGCACCCGCTCCTTGGAACCCTCGTGCTATCCGCGTGCTCTCTCTCTTCTGTAATCCTTAAAAGAAAAAAATTATGCCTTCGGTCACGTCAGTGTTTTGGTGTTTCACCGTCTTCTTCACCGCTGCTACTGCGCCCGATCTCGTTTCTGTGTTTGAGAACACCCACGTTAGTTACGCTTGCTGGCAGGAGGAGGAATCTCCGACGACCAAGCGTCGTCACTTGCAGGGATATCTTCAATTGAAGGGTAAAAGGACCCTGAATCAGGTGAAATCGCTATTTGGGGATTTGAAACCCCATCTGGAGAAACAGCGAGCTCGTAAGACAGACGAAGCTTGCGACTATTGTATGAAAGAGGAAACTAGGGTTTCCGGTCCCTTTGAATTTGGGGATTATTGCCCTAGTGGGTCTCATAGACGCCGGCAAAGGGAAAGTGTAATTCGAAGTCCGGTAAGGATGTCTGAAGAAAATCCGTCAGTATTCCGGCGAGTA
ATTGTAAAAATTTGTTATATGAATCAATAAAAAATTGTTAATTAAATGTCTTTGTTATCATTTACTCACACACACACACATACACACACACACCCTTTTACCTTACCCATACCAACAGCTTCGCGTATACCATCACTATACATTCTCTTTAATTTTTTTATATAGAAGAAATATAGAAGAAATAGAGATAGATAAAATAAAAATTATTAGTGTGCTCTGTAAAAATATACATAATATATATATCTTACCATATGCTCGAATTGTATCGTTTCACACTCTTTACTCATAGGAAATGTATAACTTTTTCCACCCTCTACGAATCTTGTTCCCAATAATGATCCCATGTTTGCATGGACATCGTTAGAGGAGAATATCTTATGGTGTGTATTATCGAATCGTAATATTTGCTGTTCTTGTCCCTTGTCACTACTGCTCTTATTTTTCTGTACAAAGAACTCAACAGTTGAACGAGGGACACTATCATTTGGCATATCAAAATT
AGTAAATTTTGCGTGCTAGTCGCTGAGCGTCAGACCGCAAAGTGAGTTTTTAGTGATCTAAAGTGAGGAGTTATTCTTACTGTCATCAAACACTACAAATAAACACGTTGAAATTATTTCCGGAAGAACAACTGTCCGGAATCAAAGACGATGAAAAATCGTAGACAAAACACCCGAATTTCGGGTGTCAATATAAAAAAGCAAAATCCAAAAAACAAAAAACAAACAAAAATAAAAACATCTGTTGTAAAAAGAGGCAAGCGCTCTGTGCAACCTTTTGGATTCCTGAATCCAATCATGAGAGTGCGAGCTCTGATAGTCTATCTAATCACCATGATTTTGACTGGGCGCCAATGGACCAAAGGAATGAAACTTTTCTGGAAGCGGGTTAACCCACAGATGGCTATAGCGACCTTGAAACGAGTCCGCAACATCACAACCAATTTACTGACTGGACTCATGAAACGGAAACGCAGAAGCTCTGTCAGTTGTGAACTCTT
TAACTACAACCATGATTTATAAAATAAGGGAGGGACCGAAAACGGTTCAACCGAAACCGGTACATATAAAAGCGGTTGTAGAAAACAGTTATTTGGGGGCAATGTCTGCTACTGAACCCCACACGGACCAGCCGCGTACTCTAGCTGATTTGTGCAAGGTATGCAATATTCCTATGCATAGTTTGCAACTTCCTTGTGCCTTTTGCAAGAAGACGGTGTGTACAGCAGAGATTTATGCATTTCAATATAAGGACCTATTTGTGGTGTGGAGACACGGCTTTCCACATGCTGCATGTGCACTGTGCCTAGAACTGCACGGGCAAATAAATTATAGAAGGCATCGCGACCGTGCGTGCCTGTGGGAAACAGTGGAACAAGAGTGTGGAAAGCCATTGGAAGAAATATTTATAAGGTGCTGGCTGTGCCATAAACCTTTGTGCAACGTGGAAAAGCAACGGCACGTAGATTACAACAGGCGATTCCACTGTGTTAGAGGCTAT
GTGAATGATGATGGCGTCAAAAGACGTCGTTCCTACTGCTGCTAGCAGTGAAAATGCTAACAACAATAGTAGTATTAAGTCTCGTCTATTGGCGAGACTCAAGGGTTCAGGTGGGGCTACGTCCCCACCCAACTCGATAAAGATAACCAACCAAGATATGGCTCTGGGGCTGATTGGACAGGTCCCAGCGCCAAAGGCCACATCCGTCGATGTCCCTAAACAACAGAGGGATAGACCACCACGGACTGTTGCCGAAGTTCAACAAAATTTGCGTTGGACTGAGAGACCACAAGACCAGAATGTTAAGACGTGGGATGAGCTTGACCACACAACAAAACAACAGATACTTGATGAACACGCTGAGTGGTTTGATGCCGGTGGCTTAGGTCCAAGTACACTACCCACTAGTCATGAACGGTACACACATGAGAATGATGAAGGCCACCAGGTAAAGTGGTCGGCTAGGGAAGGTGTAGACCTTGGCATATCCGGGCTCACGA
TTGGCCACTCCCTCTATGCGCGCTCGCTCGCTCGGTGGGGCCTGCGGACCAAAGGTCCGCAGACGGCAGAGCTCTGCTCTGCCGGCCCCACCGAGCGAGCGAGCGCGCATAGAGGGAGTGGCCAACTCCATCACTAGGGGTACCGCGAAGCGCCTCCCACGCTGCCGCGTCAGCGCTGACGTAAATCACGTCATAGGGGAGTGGTCCTGTATTAGCTGTCACGTGAGTGCTTTTGCGACATTTTGCGACACCACGTGGCCATTTGAGGTATATATGGCCGAGTGAGCGAGCAGGATCTCCATTTTGACCGCGAAATTTGAACGAGCAGCAGCCATGCCGGGTTTCTACGAGATCGTGATCAAGGTGCCGAGCGACCTGGACGAGCACCTGCCGGGCATTTCTGACTCGTTTGTGAACTGGGTGGCCGAGAAGGAATGGGAGCTGCCCCCGGATTCTGACATGGATCTGAATCTGATCGAGCAGGCACCCCTGACCGTGGC
GCTCTCCTTCATTACAATTGCCTGCCTGACAAGCACAACATGTCATCTTCTGTCGCCCCTGGCGACTTTGTCTCTTCTGCGGGAAGCGGGAAGAAAAACCGTCCCGGCAAGAAGGAGCGACAGGCCCGTCGAGGTCTGTCTGAGGCTACGGCGTCTAACGCCCCCTCATCCCTTACGGGAGCTGCTGTCTTTGCCGCCGGTGCCCCTGCTGACCCCGTCCCCCAACCGGGACGCTACCCTGTGGTCTTTCCATCGGGTGCGGGAGAACCCACGCGCGATAGCCTATTCGCGTATGATGGTGAAAGCATTCAGGACACGGTTAGTGAACTTACTGATCGTTATGTCCAGAACTCTAAGTATGCCGAGTTCGCCGCTCACTCCGGACTGAACTTCGGCGACCTGGAGACGCTGATCCTCCGTGGAATCTTCCTCGGTCTGGCGCAGCAAACCGTCCATTCCCATGTCAATATGGGTCTACCTATGGGTGATTTTTCTCCCGT
GACATTTTAATAATGGCAACCCCGGGATGGGAGACAGTGGTACCGAGAACCTCAAGCTTTGATTATAATATTGTGAAATTACAAAATACAAATGAATCAAATAAAAAGAGCTTGATTATTCAGTTCCAGCCTGCATCTTATTTCTTCGGCGTAGCTTGGACTTTAAATGATCTTATTATTGTGAGGATTCCCAGGAATACACAGCCTTGGACGTCATTTGATAAGTTAACTACTATCCACCAGTTACCTTGGAAACTCATTGATGATGACATTCGGGTAGATATTACCGGTCCATTTGTTGATCGAATTTTGATGACATGTAATATTGGGACAATGTATTATACTGCAACGTTTTTGTTAAGCGCTATTCCTGAGAATGGTTTAACAGTGTATGGGATGTTTAATTATGTTTCATTATCAAACATAACTGTTACAGTTAATGGTTTGGATACTGGTTATGTTGAAGCTCTAATTGCAATCGAAGGAAGTGCAATACGTCA
ATGACGTTGGCTAAAATTGAACTACTAAAGCAGCTGTTAAGGGACAATGAAGCCAAAACGGTGTTGAGACAGACAACGGTAGACCAATACAACATAATAAGAAAATTCAATACATCAAGAATTGAAAAGAACCCTTCATTAAGAATGAAGTGGGCCATGTGTTCCAATTTTCCCTTAGCTCTGACCAAGGGTGATATGGCAAATCGAATCCCCTTGGAATACAAGGGAATACAACTTAAAACAAATGCTGAAGACATAGGAACTAAAGGACAAATGTGTTCAATAGCAGCAGTTACCTGGTGGAATACATATGGGCCCATAGGGGATACTGAAGGGTTTGAAAAGGTCTACGAAAGCTTTTTTCTCAGAAAGATGAGACTTGACAATGCCACTTGGGGCCGAATAACCTTTGGCCCTGTTGAGAGAGTAAGAAAAAGAGTACTACTAAACCCGCTCACCAAGGAAATGCCCCCAGATGAAGCGAGCAATGTAATAATGGA
GGCCGGGGGTCCCCCCGGCCCACAGAGCCCGCCCTTATTAATGCCCTATCAATGCCCTACCCCCCTTACACGCTCCCAACCACTCATATATAACGTTACTGTTGCCTGCTTTTCCCGGCCCGCCATTTCCGTCGCGCCATGTCCGCGGCTACCCACCGCCCGTCTACCCCTCCGCCCGGTGTGTATGTTCTCTTCAAACGACCGCGCTCATCTCCGAACGCCTTTCAACCCGCTGGAATAGTCTGTGTTTCTCCAGAACGTCATGTTTTTATTCCGCTTTCATCGTCTGCATTGTCGTCTCTCCAATCTATCGCTCCTCCCACACCCCCTACTTACGATCGGACGTGTGCCATTGCCTCCAATCCACCTACTTACGAACATGCTCCACCCCCAACTTACGAACAGGCGTGTGCCTTTGGTTCCAATTCTTCGCTTCCAGATCTTAGGATAGAACCGAGGACAGAACCGAGGACGGATCTGCCCCCAGCTTACACTTCCGA
GTTATTGTTAATCGAATGAGATAACAACCTCCGTAATGGATCAAATTCGAATTAACCTCATAGATTCTTTCTTGAGCAGCCGGTTGTGTTTCAACGCGACCTTTGGTGTTTACCACGATGACTACATGGAGTGGGTCAAGCTGTTCCTGTTTAAACATGTCATCGAGCATACTGCTAAGTTTGATTTTGCCACGATTCACATGACATTGGAAATGGTACTTTGCCGTTTGGTACCGGGCTTGGGTGATGCTCTTTATCCCGAGGAGGAGAATGAGGTAGATGGGCTTTCTTCTAGAGAGATTGATCCCTTTTATCTACCTTATGATGACCTCGATGTTGATTACACCGCCTTGTGTCGTGAACGTGATGATTCTATCCCGACCATACCGCCTGAGGATGAACTTTCGGTGATCGTGAAAAACATGACTTATATACCGGAGGGTACATCCTGGGGCGATGTTTCCGATTCGTCCTTTCAGGAACATCTCGAAGAAATACAA
GTAAAATTATTCTCAGCCGTTGTTTAAACAATTGAGTGATTTTATCAGTTTTTGCAACTTTGCGAGTCCATCACAGGAGGGTGGCTCAGCATCATACTTCGGCAATAATCCGCGGGTGATGTATTGTTGTTAAAAACAGGATCGGATTTTTCAGTTTTGCGAGAACAGTACTAAACTGACTTTGTGTGTGTTTGTCGTGTTTTGTTTTTGTGTGGAAAGATTCCAGAGATCAGCGTTGACACCTCGCTAGACGAAAGTCGTCGCCAGACCTCAAGTGTTTTTCCTCCGCGTATTGTAATTTCTTTACCGTCTGTTGTGTCTAGAAGTATGGTTGATCCAAGATATGAGCATTGGACCGCGGAACATGCCAAAGCTGCGGCAAAAAATAAATTTGGATCGTATGAAACGTTGTTATCGCTGGTTAAAAACTGGCGTGAAGTGCGACTTAGTGTAGTTGAGCATTCCGCGACTATATTGACGCAAATCAATGAGTTTGGGAA
AGCAAAAGCAGGTAGATATTGAAAAATGAGTCTTCTAACCGAGGTCGAAACGTACGTTCTCTCTATCGTCCCGTCAGGCCCCCTCAAAGCCGAGATCGCGCAGAGACTTGAGGATGTCTTTGCAGGAAAGAACACCGATCTCGAGGCTCTCATGGAATGGCTAAAGACAAGACCAATCCTGTCACCTCTGACTAAAGGGATTTTAGGATTTGTGTTCACGCTCACCGTGCCCAGTGAGCGAGGACTGCAGCGTAGACGCTTTGTCCAGAATGCCTTAAATGGAAATGGAGATCCAAACAATATGGATAGGGCAGTTAAGCTATACAAGAAGCTGAAAAGAGAAATAACATTCCATGGGGCTAAGGAGGTCGCACTCAGCTACTCAACCGGTGCACTTGCCAGTTGTATGGGTCTCATATACAACAGGATGGGAACGGTGACCACAGAAGTGGCTTTTGGCCTAGTGTGTGCCACTTGTGAGCAGATTGCAGATTCACAGC
ACCGGATGGCCGCTTTCTTAGTGGTGGGCCCTCGACCAATAGAATTGCGCGCTCATCGCTTAGTTATCGCGTGGTCCCCTATTTAATACTTCCTCGCGAAGTTTTGCTTCAAAAATGTGGGATCCACTTCTGAACGAGTTCCCTGATACCGTACATGGTTTCAGGTGTATGCTCGCTGTAAAATACTTGCAGTTGGTAGAATCTACGTATTCACCAGATACACTCGGATACGATCTTATTCGAGATTTAATTTCTGTCTTACGTGCAAGGAATTATGTCGAAGCGACCAGCAGATATTGTCATTTCCACACCCGCTTCGAAGGTACGCCGCCGTCTCAACTTCGACAGCCCTTACAGCAGCCGTGCTGCTGCCCCCACTGTCCTCGTCACAAACACAAGGAGAACATGGGTCAACCGGCCCATGTACCGGAAGCCCAGAATTTACAGAATGTACAGAAGCCCTGATGTCCCTCGTGGGTGTGAAGGCCCATGTAAGGTCC
AAGGGAGACTCCCCAGTGTGTAATTTTTTGGACGGAGAGATGTTGGCCGTGGGCAGCAACCCGTGGATAGCTGATAAGATCGTCTAGAGGGTGGGGACCTAAGGACCCCCATTGGCTCTCTCTCTTCTGTCAGAGCGGCTTGGTAGGCCGCCAGAGTGGACCGCTCGAGCGTAATGAAGACCTATAAGCGGTCCGCTCTGGAGCCTGCAGAGTCCATGTCCTTCGCCCTTAGTTGGAGACTGTGGGTGCTTGGTGTGGTCCTGTGGGTGGCCCGCCATGAAGCTCCGATACTCAACCCTTTAGCCCTGTCCGTTGATACTTGTGGGCCGCGCAGGAACCACTCGAACGAATCGGATGCACAGGGAGTGCCTAGGGGATGGACCAGCTTCGAACTGGACATCAACGGCATCGGCTAGACACAGGACAGCACCGGCGGAAGATACTAACGCCTCGCCTCCTGTGGCTCTGTGAAAGCAGACATTGATCAACCCACCTCAGTC
ATGGCGGGGAATTTGAAGAAGAAATCTGCCAAACCCAAGGCCCAAAGGAGACCACCTCAGGGCCGAGGAGGGCAGGTCAAACAAAAACCCGGTGCTGCTATTGTGGGAGTCATGCATTACGTGACCCACCAGGCGCTGGGCATGAAGTTAAGTGGGAGACTTAAGAAGTTCTGGAGGAATACACCGCCAGGTCGCCTCTTGAAAGCAGCGATGGTCATACTTAACATCCTGAAGAACTTGGTGATGGGGCTTTTGGCAAAAAAGAAGGGAGGGAGGAGAGGTGGAAAGTCTGTTCCATTCTTCTTGATGCTTGTCCCCATTGCTCTGTCAGCAGTTGTGATGAACGACGGCGGTTGGATCTTTCTTAAACCTACAGTGGCTGACATAGGGAAAACAATCACAGTAAGAAATGGTACATGTGTGTTCTCCTCTCTAGACATTGGGAATGAATGTGAAGAAACCATGACTTATCCCTGTATAACACTGGCCGCAACAGAAGA
CTTATTATCCCTTTAAAGGGATAATAGGGAGGAATATCCTCATACACTAAGTTAAGGTGTATCTAGACATAGAGAAAACTATGTTGAAGTATTAAGTTCACATAGGTGAATTGCTTAATATAAATATGAATAGCTCGGAGTTCTGTTTAAGGATAAACACTTAAATAAGTTTGACTTTAACAAATAAATTAAAATTAAAATCATATGAAAAGAAACAATCTTCAAATAATAATTATTAAAAGACTTATCTTACATATTTTTAAAATTAACTTAAGTGTTGAAATTGATAAATTTCTTGGTTTCATAAATCATTTAAGAAAAAGTAATGGTTTATTATACACTATCAAGTATATGAAAGCTGCAAAGCTTCATATAACAAGATATATGTGTGGTAAACCATTATATTCTAATAATGAAAATGTTGCACTTGATAAAACTGGTTTTCCTTTAAGATTTTGATATCTTAAAAGATTAGTTAATGATAATCCTAGAGCATTGTT
ACATTATACGAAGTTATATTAAGGGTTATTGAATATGATCAATTTACCTGTAAATCCATACAGTTCAATACCTTAGCAGGTCAAATAGTGACCACTTGATCATTTGATCAAGGTTGCGCTACGTAAAATCTGTGAAAAATTGGCGGTGTTAGTCCTACAGATTTCGCGTAGCGCACTTAGCACCACCAATCAATCAGAGGTGAAAAATGGGATATTCAACTGCTAAAGTGTCCACTCATCTTGAGCTTGAGAAAAACCGTGGTTACTGGCGGGCAAAAGGGTTTGATCGTGATAGTTGCCAACTGTCATTATCGCGCGGTGAAGAGAAAATAGAACGCACGCGCGGTCGCTGGCGTTTCTATGACGAGAACCATAAACAGGTAAAGGCAGAGCCGATCCTGTACACTTTACTTAAAACCATTATCTGAGTGTTAAATGTCCAATTTACTGACCGTACACCAAAATTTGCCTGCATTACCGGTCGATGCAACGAGTGATGA
GATACCTAACCAGTGTCTCGTTGATCAGTGATCAGGTATGCATACTCCTCAATGTATCGCACGCTTCGGCACTACATGTCACACACACATCCGCACCGCACGTCTCCTTTATGTCAAAACCACTTACTTTCAACGCTTTCTTTTTATGTTTTTTGTTTATTCCGCTGTTCCTGTGTTGTTTGTACCCATTCTTTTCATCGCTTTTTTTCACCGGTTTTTCAAGCTGCAGCTGGGGTTTTCCCCCGAAGCTACAGCCCTTATGCATAGGTTCGTGGACCTCTTTTCACGGGACGATGAGCCTGTCATCACAGAGACTTCATGCAATGTAGATTTCCTTCCTGGACCAGAAAGTAGGAAAGAAAATCTTGTAGCTCCTAAGAGAAGGAATCACTACATTGTAAAAGTCGCTATGGCAGCAAAGTCCCAAGTGGGGTTACTCGGCAATTCTAGGGCTAATGAGCTTGTATATGCCAGGTTGTGTAGGGAGGAGATGGTTAAGC
GGAACTTAAAACATCAATCGTTGCTGCAACAGCGGTTGGTTACCTCTTGCCTTAGAATGAGCGAAGTGCCTCGATTTGAATTAAGAAGCAAACGAAAGATTGGAAAGAAACAAAAAGTTGATATATTTGGAGATAAAGATGATGAATCTATGTTACAGATCGACTGTGAGACAGATTCTCTTATTTCAGAATCGGTTAGTTCAACTCATAGTTACGAAGATTATTCTAAAGCGTATAAAGAGTTAACTTTAGAGACTCCAGCCGATGTAAATGACTCAGCTTCTACAATCGTTGACAGTGTTTGTGAAGAGTCTTGGTATGATAAAACGATTAAAGATGAACAAACTAAAGAGGATAAAAAAACAGATAAAAAACTTAAAAGAATAGAAAAAGTTAAAGAGAATAATCAAAATGATTCAATGAGTTTGCAAATAGCTCAATTATCATTACGAATACAAAGAATAGAATCAGAAACAAAGTTGAAAACACTTGATTCAGCT
AAAATATAAAATCTCAATACAACACACAAGAAATTAAGCAATCTAAGACCTTCTTTTGCAGCTAGCTTTCAAGCACAGGAAGTTTGACAACTTGACACTTGCTTCGTAGTCGATTTGTGAACACTTTAATAGCAATGGCATTCGTGATGTTTGGACAGTTTGAAAGTGCTTTGCCACTACTCCATAGTGGGGGGGCATCGCTGACCGTAGCACCTAACTGTGTGGCACCCATTAAGAGGGATATACTGAAGGAGACTCGGTTCCAAATGATGAAGGAAGAGGCTCAGCGTGAAAGGGCTTGGGCCAAGTTGGAAGAGGAAACACGTGAACGCTATGAAAGTTTTCAAAGGGGAACACTTAAAAGACTTCCATACGGTTTCATGACACTAAAGAAACCATCAATAGTGAAACTGCATAAGGAAAGGATCGAGCGAGAGAATCAAGAGCGAGAGGAACGCATATTTGATAGTTTAAGTCCATTTCCTATTACGCATATTAAT
GAATTCATGATCGACATGCTGGTGTTAAGGATACCTTTTAAAAGCTCTCTTGTGTCGGAGCGTCTTGATTCTAAGGGAAATTATGTTTCCCATGTGAATCTTGCTGAGGTTGCACGACTCTCCGGTCTGACTCTCGCAGCACATACCGTTGAATATGCCATTGATGGTGATTTAACTGTATCCGGCCTTAAGCATCCTTACGAATCTCTTCCGTCTCATTATGCGGGTATCGCGCTGAAAATTTTTGAGGGCGGTAAAAACTTCGAGCCTTGTGTAGAGTTGAAAGCATCTCCGGCGAAGTTGTTACAAGGTCACAACGTTTTTGGCCCGACTTCCTTTGAATTGTGTGGATTGGAGTTTTTCGGCGCTTTTGCGGCGGCTATGCCTGAACTGTATGACTTGTGCGATGTAACTAATACTGTAGTTGGTCGTATTGACGTTACATTTAGTGCAAAGGTTGCTAACGATCATATTGCTAATCAGGTCATTTCCTTCCTTCG
AGCAAAAGCAGGTCAATTATATTCAATATGGAAAGAATAAAAGAACTAAGAGATCTAATGTCGCAGTCCCGCACTCGCGAGATACTAACAAAAACCACTGTGGATCATATGGCCATAATCAAGAAATACACATCAGGAAGACAAGAGAAGAACCCTGCTCTCAGAATGAAATGGATGATGGCAATGAAATATCCAATCACAGCAGACAAGAGAATAATGGAGATGATTCCTGAAAGGAATGAGCAAGGACAAACGCTTTGGAGCAAGACAAATGATGCTGGGTCGGACAGAGTGATGGTGTCTCCCCTAGCTGTAACTTGGTGGAACAGGAATGGGCCGACAACAAGTACAGTCCATTATCCAAAGGTTTACAAAACATACTTTGAGAAGGTTGAAAGGTTAAAACATGGAACCTTCGGTCCCGTTCATTTCCGAAACCAAGTTAAAATACGTCGCCGGGTGGATATAAACCCGGGCCATGCAGATCTCAGTGCTAAAGA
GGGCGGCGACCTCGCGGGTTTTCGCTATTTATGAAAATTTTCCGGTTTAAGGCGTTTCCGTTCTTCTTCGTCATAACTTAATGTTTTTATTTAAAATACCCTCTGAAAAGAAAGGAAACGACAGGTGCTGAAAGCGAGGCTTTTTGGCCTCTGTCGTTTCCTTTCTCTGTTTTTGTCCGTGGAATGAACAATGGAAGTCAACAAAAAGCAGCTGGCTGACATTTTCGGTGCGAGTATCCGTACCATTCAGAACTGGCAGGAACAGGGAATGCCCGTTCTGCGAGGCGGTGGCAAGGGTAATGAGGTGCTTTATGACTCTGCCGCCGTCATAAAATGGTATGCCGAAAGGGATGCTGAAATTGAGAACGAAAAGCTGCGCCGGGAGGTTGAAGAACTGCGGCAGGCCAGCGAGGCAGATCTCCAGCCAGGAACTATTGAGTACGAACGCCATCGACTTACGCGTGCGCAGGCCGACGCACAGGAACTGAAGAATGCCAGAG
AAGTTTTTTAAGCCTTTGTCTACCATGACTACCGGAACAGATGTACGGATATCATTGAGACTTTTATTTTACGAGCTATGGGATAATAATGCAAAACTAACCAAGAACAAAACAACTACCCCTACAACAAGTAAAACAACGTCTAAAATACTCTTTAACTCTAAGCGCACCACACCAACGCACGGCTATGACGCGGATTATATAGCAGAACTGAGCAATAATTTTGAATTTGCGGGATTTACGGCTCCGACGCCCCACAACATTCGAAAAGCCTTTACTCGACTTAAGATTATGTTTGAACGTATGAATAGGTACCCCGACGAGATATTTTTATCAAGACATCGAATGTTAGGATTCGTAATATATCAACCAGAAACTTCAGGACCAATACCTGCCTTTCATCCTAAGTGTAAGTTTTACAAACTTTCAGATAATCACACACATGACGAGAAAATTGAGATCGTTAAGAATCACATCTTAAACGGTGAGATAGTTAAAAC
GAATTCAAACCCAATCTTCAGGGATTGCTGGTTTGGATTCAGAGCTCACTATAAATAGTGGATAAAGCTCCTCAGGTCGAGTGAATCGGCCCACTGGTAGGGTAATACTGACGACCCAGTGTTCAATAGTTGCTTAAGTTTCGTGCTGGAGCTACCCGGCTGTAAAACCCGATAGTTAATCACTCGCGTCACCTCAATGGTTTGTCGGTCTGTAAGGCCTGCGATTCTTATTCTAACACCTGTTGATGCCGGAAAAAATAGGGTAATGGGTTGGCACCCCGCTCCGTACGTTTTCCAGTCTCTGGTCTACTATTGAATCTCAATCTATATCCACTGCAAAATGACTTCACCGATTCCACAAATGAATACATCTGTATTCAATCTAACTCGAGGTCGACGTGTTGTATCAGGAGATACATCTGAAAGAGTTTACACGGCGGTCCTCAACTATTGCTCGACAGTTCGTCAGTCTTACCAGGCTACGACGAATGTTCATTGGC
CAAGGGCCCGCGAAACGGGCCCTTGTCGCATCTGCGTCACTGGCGCGGCAGGTCGGGCGCGCCTTCGTACCAGGTGAGGTAGTAATCGCATAGCGCCTGCCCGCCGGTGCCGGTAGTCGTGTCGAGGTTCGTGACGACGATCAGATAATCACGGTTCGGTGCGAGCACGCGATCCGCGCCCGGGGCGAGCCCGCTGCCCGTGCGCCCGGCCGCTTGGTTGGCACCGTAGATATGCGTGGGATCGCCCCACGGCGTACCGTTCGATGTGGTCGTCACGCCACCGAGCACGGTCACGGTCGACGTCTGCGGAATGATGTCGTTGTAGTTCTGCACCGGAATGGCCGTACCGCCCGAAATGCCCGTCGGCGCTTTGAACAGCTGCAGGCCGACAGAATTGCCGAGCGCGTAGAGCGCACGATCCTTGATCAAGACAGGCTGCGCGGCAGTGCGGAACGCAATCTTCACGGCGTTTGTGCCGCCGCCCGCGATTGTCGGCAGCA
GTTTCTTTGCAAACCTTTTTGTGTGCCCGCTTTCACAAGTCTGTACACATTCTTCCTCTCACGTCCCCTGCGTGTTTGGTTTTTTCGCTGAACTTCGCTCTCTCTCTCTCCTTCTTCTTTCTCTCTGCTCACTGTCCCTGCTCCTTTCCTCTCACCACCTTTCCCCGACCACTCGATCCTCATGGCCGTTTGCGTCTTCGCCGTCCCGATCTTTTCATCCGGCAACCTGTCGGTTCCACGTCTCTCATTTGAGATCGCTCCAGCCACCGCCGTCCCCGGTCTCTCGCAGCTCACTTTTTCAATGAGCGACTGCACTGGGAAAGAGATTGTGCTTTCCACCGTCCCATCCACCGGGGTTGCCCCTAGTTGCACCCCGTCAACTCTTGCTAAGCGCAGGAGCATCCTTCGACGTCCCACCCATCTTCCTAAGGGTGAGTGCACTTTCTACTGTGGTCTTACTGAAGGGACCGCGCACCGCAGTCCGAGGCGGGATATTGGTA
AGAATTCGTCCCAGGCCCCCCAAAGTCTACTCGAAAGCTACCGCTCCAACCTTCTATTCTCTTTTTGCAAGCTCTTACAATGTCTTCTTCCCGCTACAATGCCGCTGCTCGTGCTGCCACCATTGCTCAGAAATCCTCTTCTGAAGCACCCAAGGAATCTAAAGTTCCCGACAATTCTGTCGACTTCCTGACCTCCTACAAGGCCGCCTCCTCCGCACGTCTCTCGACCGCCAATCTTTTTACGGTTGATGTACTTCCCGATTTCACTCCGATCCTCATGTTTATCATGTTCCACGCGATCCAACTCTCCTCCGACATCGACAACAGAAAACATCCTAAGATAACAACGCCCACCTTCGTCGTCTACTGCCTCTCGCTCGTCTATGGTTACTTCCTCCTCTCTGACATGTACGTTCGCCCTTCCGCCTCCGCTCCTGCCCAAGACTACTTCGACCAGCCCTATAAAAAACAGTTCTCTGACATGCTCCTTGGCCTCTACG
ACACAAAGACGCCAAGATGCTTTTAGCGATTTGCTCGAGGACCATCCGACAACAGGGTCTTAACTGCCCTCCAGCTGTGACCTTTACCTCCAGCCATATGAGACCGCCAATTCCATCATTTCTGCTCTGGACTGAGGGGTCTGATGTTCTGATGGATTTTGATTTGGACACCATCCCAGCTGGATCAGTTACTGGATCATCCATTGGTCCAAAGTTCAAAATCAAAACACAGGCTGCTTCATCTTTTGTGCATGATTTCACCTTTGCCCACTGGTGCGATGCGTCCGACATGCCCCTCAGAGACCACTTCCCGCTGGTCAATGACACTTTTGACCACTGGACTCCTGATTTCATCTCGCAGAGGCTAGATGGAAGCAAGGTGGTGGTTGAGTTTACAACCAACCGGTCAGACCAGGAACAATCTCTGATCAGTGCTTTCAACACCAAAGTAGGAAAGTACGAGGTTGCTCTTCACAATCGATCGACTACCAGCAGCATAC
ACCCCGCGTGGTGGCCCCCGACGCGCACTCGGCTTTTCGTGAGTGCGCGGAGGCTTTTGGACCACATCTTTTCTGATCACTTTCGTGGAAGATGTTGATTTATCACACTTTTGACTTGGAAATCTGTGCCATGCCTTAGCTTATAAGGAAGTGCGCGGTAGCCCATCTCGATGGAGCAGGCAATAGCCCCCCCGCTTCCTATACGGGACTATCAATACCAGACCCCTTCCAATCCCGGTTCCTCCGACTACGCCTGGCGAACATTTGTGTTCGTTACCTTCGGTTTGTTAATAGCCGTAGGCGTTGCTTGGCTTGCTTACACTCTGTTTCTGAAAGATTTAATTTTAGTGTGTAAGGCGAAGAAGCAAAGGAGGACCGAGGAAATTGGTTACGGGAATACACCGGCCAGATTAAATGGTGACCAACAAGGACTCCCGAGGTAAGGGGAAACGTAAGCTCGAAGAGGGAGAATCCAGCGGAAGGTGGAAGGGGGCTGTGTA
GTGAAAGGAAGGAATTGCATAATGACTTCACCACTCAAGCCCGGTCGTCCCGGTCGTTCACAAATGAGCCACGGAAAAGGGATGATGGCTCACCCCGATTCCAATTACCATCGCGCTGATTTGCCATTCGCAGAAGCGTCGGATAAGCACGACGCAACCAATCGACGCCGAGCAGAATTCCGCTCCGATCCGACAAATGGTGCCGAATCCATTACGCCGGATATGTATTTCGCCGAAGGCAACCCAGACCTTTTCGGACCCCAGCCCGCAATGGTCCAAGAATCGGCACAGACGCCTCCGGCGAAATTCCCGCAGCCGAATGTGCGTACCGGCGTGAACCGACAGGGGTAGACAGATGGCAGAGCGTGTAGAAGCACCGAACGCGCTCATGGGCAAACCGGACGGCCCGCACCTGTTTGTTCCTGAGCTTGACCTAGAGGTCCCTACGTTTGACGACCCGCGTGAGGATTTGATTCCACCGAAAGCGCGTGCTTTCAAAC
AAATAAAACCCAACAATGGCGGATTTGACCCAACTTGATGTACATGAATGGCTCGATAGTACACGTTATCCACTTACCTTTACATTACCACTCACAAGCATAGCACCAACGATATTACTGGATGAATACGTAGGATTATTACGAACAAGTGAACTTTTTAGCTTGACATGGCGGAATAACCATTTAGAAATATCGTTTTTAAATGCATTTGCAATTGTCGGTTTTGAACCAACAACCTTCCTACTTCAAACAGAATACGATCGGATTGAGATAGTGCGAATGCTGGTTCGCGGAATCACTCGAAGGCTGAAGATTATGAAACTCGGATTGGAGAATTTATCCACGAACGATTTGATTCAAGTTATTAAAGATGAGACCGTTGGAACTAGCTTATGGCAGTTAATTGAGAATATTCATTTATTGCAAGCACGGCTACTCCAGACTTTTTCCCCAACAAACTTAAAGTATTTATCTCCAATTTTGGTTTCTCATTGGATTGA
TATTGAACGTAGCTCCTGCACAAGATGTAGGAGCATTTTTGTATTTAAATAACTAGAGTAATTAACATAAAGTGGGTGGTATTATACGATGAGTAATATGCAAAATAACGCAACATTTGGCGCGTATTTAGAATTAACGAAGAAACAACAAGCTTATATACAAATAAAGACAGACACTGGCGCAAAAGATATGGATATCGCAGAGCAAATTGACGTGAACCGCGCTACTATATCAAGATGGAAAGCTAACGATAAATTTAGAGAAGGGTTTAAAGGGTATCAAGCTGAGCACTTGCAAAAACAAGTGCCTAAAGCTCTACAAACAATGATTAATTTATTGGACGCTAAAAGTGAGCTTGTAAGATTCCAAGCTTCTAAAGATATTTTAGATCGTACAGGTTATAACCCTGTCGACAAACAAGAAATAACAATGCAGAGCGCGGTGACGTTTAATGACGATATCGATTAACCTATCTGACTTGCTACCTATGCACTTTCAT
TGGTATCAGAGCTATGGTGATGTTTTCTATGGCTATGGCAGCGTAAACTTCTTCTGCTCAAGAGGGAAGTCTACCATGTCTTTTATTTGCTGATGCAACTTCATTTAATTTGCCTATATTTTGTTTGATATATCTCATTATTTGTAAGCCTCGTACTTACAGTACAGACCGATAACATAAGGTAAGCTAAGGTAGCAGGCAAAAGAGGGAACAAAGTAGCCGCAGGAGAAAGGCGAAGAAGTACCGTGAGTCTTCTACCCGAAACTTACTAAGTGTTATTTCTATCTGGGATAGTTTAGGTCTTGGAAAATAATGCGACCTTACAATTATATGATTTATATCACATTTTATGGCAAAGAAATTTGAAGCAGCTATTAAAGACTGGTATGATAACTCTCGACGAGCAGATCTTTCCTATCTTGACCTAGCCACCACTACAAAACCTTCTGCATCACAATTAGCTCATAATCTACAAGTCATTTTTGATAGATTATCCTTAC
GAGAGGCGGCATAGTATTACCCGCCTCTCATCCCTCACCTTTCATCCCGGTCCCACCATGCCAACTGTGCAATCCACTTGTTGGGTGTTCACACTTAACTTTAAAGGGGAAATTCCTATTTTGCCCTTTAATGAACGCGTTCAGTACGCCTGTTGGCAACACGAAAGAGTGGGCCATGACCACTTACAGGGCTTTATTCAGATGAAGGCCCAACAATCTTTGGGCCAAATGAAGGCCATTATTCCTGGAGCCCATTTTGAGAAAATGAGGGCATTAAATTCAGACCAGGCTAAGGCTTACGCTATGAAGGAAGACACACGAATAGAAGGACCATGGGAGTATGGAAAATACATTAAGAAGGGATCGCATAAGAGAAAAATTATGGAGCGATTTGAAGACGACCCAGAAGAAATGAAGATTGAAGATCCCTCACTATATCGTCGTTGTCTATCAAGGAAGATGACAGAAGAACAACGATCAACTGCAGAGTGGAATTACGA
ACCTGTGGGCCGCGATTTTTTTTAAAGTGGGCCCGTTGATGTGATATGTCATCCAATCAGAACGCTCCCCCAAAGCTTAATTGTTTTGTGGTCCCTTATTTAAACTTGCTCACCAAGTAGTGCACTCCGCACTATGTGGGATCCATTATTAAACGAGTTTCCCGAAACCGTTCACGGCTTTAGGTGTATGTTAGCAGTTAAATATCTGCAGTTAGTAGAGAAGACTTATTCGCCTGATACATTAGGGCACGATTTAATTAGGGATTTAATTTCAGTTATTAGGGCTAGAAATTATGTCGAAGCGACCAGCAGATATAATCATTTCCACGCCCGCTTCGAAGGCACGCCGCCGTCTCAACTTCGACAGCCCATATGTGAGCCGTGCTGCTGCCCCCATTGTCCGCGTCACCAAAGCAAGATCATGGACGAACAGGCCCATGAACAGAAAGCCCAAGATGTACAGGATGTACAGAAGTCCAGATGTCCCTAGAGGATGTGAA
ATAAGTGTAGAATCGAGGTTCAATTCCTACGACAACCCTACACTTTTCACTTTTAAGTTGCCATACTTAATCGTATCTTTCCTTTATTTCTTACTTTATCGTATTTGTCATGTCGAAGTTTGTTGCCGCTGATGAGTATATTGTCCCATCGTTCCAATGGTTGCTCGGACCTACCAGCAGCCAAGTTGAGTCTTTCGATTCCTCCGTTGCGGGCTGGATAAAGAGATATGAAGATGAATCAAAAAGACCTGAAAGCACAGTAGATGGAAGCTGTGAATCCTTTGTCCTGGCCGTTAAACCCGTTATGATAGGTGGTCAATGCGAACCAGCCTATGATCAGGCCAAGTGGGCCGAAACGTGCCTCAATGTTACCAATCTAGCATCGGGACTAACCGGAGTGAGACTAATTCCGCTCCCGGAAATGGCTCGTATGATATATCTTGATGAAGAGGATTCGTTTGTTGACGAATCCGAAGTCGATGATTGGTATCCTGAAGACA
ATAAACTGAGAGACCGAGGTTCAATTCCTTGATAACTCGAAGTGTATCAGCGTAATTTCACAATTATGTCTTCTTTTGTTAATCTTGAATCTTTAATTTCTGAACGAGGTGCCAACTGCCGAGGTGCCGATGAGATCGTTAATAATGAAACGACTAGAATCTTGACTAGTCAAATTGAACACAGTCAACGATCTAAGAAAGTTAATATCAGGAATAAATTATCCGTAGCCGAATGCGATGCATTTCGAGCTCGCTATGGTGGTGCATTTGACGTGAATCTAACTCATGAATATACAGCACCACATAGCTTGGCAGGTGCCTTGCGGGTGGCCGAACATTATGATTGTATAGACTCCTTCCCTCCTGAAGATAAAATAATAGATTTTGGGGGATCTTGGTTGCATCACTACTCCCGAGGGGATAGTAGAGTGCACAGCTGCTGTCCTATTTTAGGACCACGTGATGCGACGAGACACGAAGAGAGAATGTGTCGTTTGAGA
CATCGAGATCTATTGCTACCCTTCCAAATGCATATGAAGTTGTTGGCTGACTTGGTTAAGATGGTTGATACCTCAGGCGCATTTGGGACCAAACCTCGAACCCAACCAGTTGTGATTTGGTTGTTTGGTGAAAGTGGCGTAGGTAAGTCAGGCATGTCCTGGCCCCTAGCCATTGATCTGAATAATATTTTCATGACAAATAAGGAAGATGCCCGGAACTTCTCGCGCAACATATATATGCGAAATGTTGAGCAGGAGTTTTGGGACAATTATCAAGGACAAAACGTAGTTATATATGATGATTTTGGACAACGCAAAGATTCCCAAGCAAAACCCAACGAAGAATTCATGGAATTGATTCGTACAGCTAACATCGCTCCATATCCTTTACATATGGCACATTTAGAAGATAAACGAAAGACTAAATTTACATCAAAAATTCTACTTATGACATCCAACGTTTTTGAACAGAGTGTAGATTCTTTAACCTTTCCTGATGC
TTATAACCGCTTACCATCTCACTGTAGAGATCAGTATAGCCACCAGCACTGCTCCGGCCACAAAGAACATTATCTTCCTGTTGGGCACCGGCCTGGGAGTGGGGGGATCTGGTTTGGGGGGAGTGGGGGGATCTGGTTTGGGAGGAGTGGGGGATCTGGTTTGGGAGGAGTGGGTTTGGGAGGCGGCGGAGGAGGGACGTACTTGGAAAAGTCACAGTTTATAGTGTTCTTGACGTCGTCCATGGTCACGCTCCCGTCGTCAAGCATGTTAAACACTATCTGGCACATTTGGGTAGGACAGTTTGTCGGCGTGTCCCTCTGGGTCCCCATCTTTAGCTCTCCGACGTCAGCCGCGCAGGGTACATACCAGCACTGGTCGGGGTAGGCGTGGAGAGCCTTTACCTTCTGGTAGACGGAATCGCTGGCCCTGTTTATGCACTTGCAGTCTGCCGCTCCGGGGTTCTTGATACAGAAGGAGCCCAGGGCGGCGTCCTGGTCGG
ACCGTGGGCGAGCGGAGTCTGAGTCGTTGTGGAACCCTCTTATGAATGAAGTTTATGGGTGATTTCTAGTATATGGAGGAAATTGTGGATGAGAAAAGGAATCAAGTTTTGGTTTTGCAAATTATTTTAGATAACAGTCTCCTAATAATAATTAATATGCAAACATATTACTAACAAAATTAAATTATTATCTTATTATCAATAGTTACTGGTTCGTTTACATCCATTCCCATGATATCTGGGTTTTCAATAATAATAATATCCACCATATGTATGATGTCTTCTTCTAGTATTTCTTCTGCTTTAGAACCCCAGTAATGAAACTTGAAGGTTGATGTGATCGTTCCTTCTAACCCGTTGAAGTCGAATGGAATGTGTAATTGTTGGTATGTGTAGTCGATGATGAATGTTCTTGTTGAAATGGCTGGAGATCTTGTTGAACTGATCTGCATATGGACTGATATCCTTTGTTGTTGCATGAGCCTTACATCTACTTTGAA
GTAATGCAAAAGCAGTCTCATCTTACGATGATGCCGCGCCCAACCGCTGTGGTTATGACGAAGGACGGAATTGGAGCTGAGAGAGTTACTCTCATGCCCTCCGCGCCTTCTGTTTCTCCACTACAAGTTATCTCCGAAACACTTTCTGTTCCTTCGGCGAAAACGCCACCCGAGAGAATGGAGAAAGCCGCGCTTAAGGGGGCGCAAGAGGCGATCTCCGATTCTTCGGATCCCATCGGGATGCTCATTAAGGTAGAGGCGAACGCGTCGACGATTAGCGCTCTCCAACATGGTGAGCGTAAGCTGGCGAGACGCAAGAGCCTGCTTTTTTGGCTGCATCTCACAACGGTGATACTGATGTTGGTTTTTACAGCCATCTCTTCTATCGCCAACCTTTCAATTCATCTGGAGCACTACCTCCGGATGGCCAATCTCTCTTCGAACATGATATGTTTAGGTTTTGCCACTTCGACCATGTTTATCACTCGAACGCGACTGTC
GATAAAAAAACAATAATTCCGCAGCCTGAGGAGGTTCGAAACAGCTGGCCTGTAGCTGCGACCGGATTATTGGACACAGTAAAAAAATACAATTACAAGAAAATACAAACAACAAACAATAACAACAACAACAACAAACAACAACAACAACAACAACATGGCTGCTCCTGTTTTATATGGTGGCGCTGGCGGTACAGCCACAGGTCCTGGTGACATGAGGCGTTCGCTAATGCATGAGAAGAAACAGGTGTTCGCTGAACTGAGGAGAGAAGCACAGGCTTTGAGGGTGGCGAAAGAGGCGAGAGGGAAGATGAGTGTGTGGGACCCGAGCACCCGTGAAGGTGCCCGAGGCTACAGGGAGAAAGTAGTCAGGTTTGGTCGGCAGATTGCGTCGCTCTTGCAATACTTTGAGAATATGCACTCCCCCGCCTTAGACATCATCGCGTGCGACAAGTTTCTGCTCAAGTACCAGATCTATGGAGACATCGATCGGGACCCAG
GCACATTAGTACTGACCACCAGCCCGACTTTGACGCCACCCTGTCCAAGTCCGGCCCGTGCTCACTCTTTTGTTTTTCTTTGTTCTTTTCCCCTGCTCCCACGTTCGACGACCTCGCGGCCGTCCTCCTCGCTTCGTGCTCTGCATCCTTTAACTTCCTCCCCCTCTTCCTCCTCGCCCTTTCCTTTCTCATCCACCTCCCTCCCAACCTCTCTTCCTCCCTTCACTCTCTTCTTCTTGCTTTTCCCTTTCTCTTCTTCTTTCTTCCTCCTGCTCTCCCCATCCTCCCGCCATGGTGCTCACGCTCTGCTTCCACTCGGACCGTGACCATCACTTCCTCTCCACCCTCCCCCTCGCCGAGATCAGACGTCTCGCGCCAGGCGGCTTCTCCGTCTTCGTCCCTGAAGACCTCCTCCCCCACCTCTCCCCCTCCCCCTCCTGCCCCACCCCCCCCCTTCCCCGCGAGCTCACCTGGAGCGCCGCTTGCAACCCCACCAACTT
ACAAAATATATCGGGAGGGAAACCCCTGATATATTTGGACCAAGCCTCTGACTTGTAAACTGCTCTATGCTTTTCAACGAATTCTCTGTTGAGGGAATTAAATTCAGAGCACACGAAAGCACTTCACCCGTCTTTCGTGGGGAGGTTTCCAGGTGTTTGACCTACTACAGAGTCTTCGCCTGCAAGTGGGTTGAGTTGACCTATCAAGATCCACTCACACGCCATTTAGTACAAAATTACTATGGCCCCAACACTCCCGTTTACAACTGGCTGGAGCACATTCGCCTTATTGTTGTCACTATGGTGCCTATTCTGCTCCTGCCAGACACAACCATTGGACGGCACATCCATATTAAGAGACAGTACCTCCAGTCTGTCCTTTTATGGCTTGCCCGCAACAAACTCTACTATAGAGTTAAGAGATGCCGTTCCAAGCGGTTTGTACTCGAGCAAGATCACATCGGCCCCGAACTTTTCCGAACTCAGCTACTCCAGTATGC
TCTGACGCATAATAATTGTTGGCAACAATCGTGCATAATAACTTAGGAACCGAGACAGTATCATATAAATACTGCTGAACAGTAGATTTCTTCAGAAGCTGATGGAGCCACAATTTCCTACTGATTTGGATTCATACTGCAAATATTTTAACATAAGCTTTTTTGACTTAGTTCTTAAGTGTATCTTTTGTAAATTTTCTGTATCTATTGTTGATCTTGCTTCTTTTCATAACAAACGACTGTCTGTAATTTGGAGAGATAATACACCATTTGCATGTTGTACTAAATGTTTAAGATTAACTGCATTATATGAAAAAGATAATTTTTTTGTCTGTACTGCAAAAAGTCATTTGTTAACTGGTTTAGTTAAAAAGGAATTGTCAGATATTAATATTAGGTGCCAACATTGTTATTCATTTTTAGATTATTTAGAAAAGTTGTACCATTTATATAATGATGTTGATTTTCTGTTAATTCGCGGGACTTGGAGAGGTGTTTGT
AAATTAAAACAACTCAATCAGACAATATACAACACAAACGCACAAGCTTTTAAACTCTCAGACTCTCAAGTAAACTTTTGCCAATATTTCTCCAGTTCACTCAGTTATTTCTCACTCTCTCAAAATCACAACAATCTTCCCATTATCTTCAGTACACACCCGATCACTAATGGCAACCATCATGTTTGGATCCATTGCTGCTGAGATTCCAGTGATCAAGGAGGCTATTATGATAGCCATGCCCAAATCCAAGCACACACTGCATGTTGTGCAAGTGGAGGCCAAACACATGGCCACTGAGATTAGATCTGAGCGCGGCAAGCTGTATGTCGCGAAGAGATTTGCTGATAATGCCATCAAGGCATATGATAGCCAGCTGAAGGCCTTCGATGAACTTTTGAAGAAAAACTCTGATCTTCAGAAGAGATTGTTTATTGGGCAGAATAGCCCAATTAAGCAGAAGAAGGGAGGTGCATGTTTCGTGCGTAGTCTTTCATTTA
GCTCATTGGATCCCGACATGTCTGCGATTGTAGGCCTCTGCCTCCTATCGGAAAAAGTCGTTTTATCTAGAAGCCTGACAGACGAGGTTTCTAAACTGTATAAATTGAATCGGGGCAACGTCAAAGAACCCCGAAAGTATGCTACTGAACGTATGTCTACACAGTCCAAACCTGTGGCGTTGCAGGTTCCTGTTTCGACAATAATTCTAGACTATAAGGATGAGGATTTTATTAAACAAAACCCAACTTATAGTGCCATGGATATAATTGGAAGCCCTAGTAATACGGCTCCGCAAACGGCGTTTCAAAGTATAATGCCGTCTCTATCTGCGCTATTTAATACCCCTTTCATCCAGGGGGCTTTTCGGCACCGGGTCATATCAAGTATGGGACCTGAAATTTCATACTTAGTTATGGTCATCGGACCACCAAGTGGTTTTATGGATACGCCAATGTATCGTACAGTCAATCATCTGTCCATACTGATGTCAAATGCTGAT
TGGTATCAGAGCCATAGTGCTCAAAAATCATGAATTCCTCTGTTGAAAAACAGAATTCTGAAATTCCTGAAAAGGAAAATGAAGAGTTTACTTTCCAAGATAACTCTCAAGGATTTGAACTAGAGTTTTCTACCAACAAGAAAACTTTATCAAAAATTCAAAAAGCTAATCTCAGCTTAAAAACTAATGATGCTTTCAACATTAGTTTCCTTAAGGCATTCAGCCGAAAAAATCATATCTACTACCACGTGAATTATAAAGAATTCTCTGTAGATATATGTGATACGCATGGTAAAAACTATTTACCATTAGTCACTAAATCTGAAATCAAGAAGAATCTTGATAAAATAAAGGATGAGAAAGTAAGGTCTACTATCTCAGATATCCACTTCGGAGCTATTAAAGTTCTGATAAAAGCGAGATTCCGAGAAGGGATAAATTCTCCGATAAAAATGGCGTTAATCGATGATAGAATCACCGACCGTCAAGACAGTATTCTA
TTAGTAGTGACTGAACCCTGCGGTTACATCGGTCATCACCTGATAACGACATACACGCATTTTGGCGTTGTCGTAATCTACTGGAATTGCTACCACATCGCGAGGGTTAGCCTTAACGTGGATCACGCGCCCACGTCCACCGCCATAGTGAGGAAGATATGATTTAGCGGCAACATGCAAACCACACGAGCAAGTTTTGGTTTTGTCTTCGTCTACCTGGTTGCGAGGCATTTTGACGATAGCACCAGGGCTGTTATCAAACTTGCCTGTTGCCATGTCTTTATAGTCTTCGCTAACACGTTTCCATGCGTAGAAATCACCATCATCAGCCAGTTCGATATCGTTATGCACCAGGAAGCCATAAAGCTGATACACAGCATCACGGGACGGGTTTTGCATCAGCTTTTCGAAGAAGTTCACCAGGTGTTCATACGGACGTTCATTATACATTTCACGAACGATTCGTTGGGTGATCCCTCCATCGAAAACGACATCTTTAT
CCATCATCAATAATATACCTTAAACTTTTGGTGCGTGTTAATATGCAAATGAGGCGTTTGAATTTGGGGAGGGTGAAAGGTGATTGGCTGTGGGGACGGCGACCGTTAGGGGCGGGGCGGGTGACGTTTTGATGACGTGGTCGTGAGGCGGAGTTGGTTTGCAAGTTCTCGTGGGAAAAGTGACGTCAAACGAGGTGTGGTTTGAACACGGAAATACTCAATTTTCCCGCGCTCTCTGACAGGAAATGATGTGTTTTTGGGCGGATGCAAGTGAAAATTCCTCATTTTCGCGCGAAAACTAAATGAGGAAGTGAATTTCTGAGTAATTTCGTGTTTATGACAGGGTGGAGTATTTACCGAGGGCCGAGTAGACTTTGACCGATTACGTGGAGGTTTCGATTACCGTGTTTTTCACCTAAATTTCCGCGTACGGTGTCAAAGTCCTGTGTTTTTACGTAGGTGTCAGCTGATCGCTAGAGTATTTAAACCTGACGAGTTCC
GAAATTTTGCTACTCGCGCCAATTTCACTAGCTCTCAAGCTCAAAGCCCTAGCAAATTAGCTCTACCAAGCTCAACCTCGAACCTTTTCAACCTACCAACACCACCCAACAACAATGTCTTCCTCCGCTGCTCGCATCCAAACTGCTTCTCGCGTCGCCCCGGCTGAAATCCGCACTCCCCCTGCCCTCGCCGCCATCGCAAAGAAATTCGCTCCGGTCATCCTCCAAGACAATGATGTTCCTGTTCCTCCGTCCAACGCTGACTACTTCGGCAGAATGAATCTTCCGACCAACATCGAACTCGACTCCGGCAACTACCACAACATCGACGTCCAATTTGACACCCGCTTCATATTGAACTACATTATGTATCACGTCATGAACCTCGCCCCGGAACTCAACTTCAAAGGTCATCCTTATTTCTCGCCCCTCTCGTATATCGGCTACTGTATGCATCTCTTCTACGCCCTGCTCCTCGCCTGTGACTGCACCTTCCGCTC
TTTGTCTCAAATCTCAATCTCATTACTGCAGCTCTCATCTCTCTCTGATTCTCATTCTCTGATTCTCTCTTGTTGTGGTTTTCAATATCTCTTGTGGTTTGGTACAAAGTCAAGTTTTCCGGAAGTTTCCTTTTAATTGTTTAATAAACTTCCACTTTTATTTCTCCTCTTCTTATTCTGTTACTGCGTTGTGCCTTGGCACAATGTCCCAGTTTTGGGGAGAATTCCCCGAGGCTGTTATTAACACCTTTCAGCGCCTTCAAATAGCGCTGATTGGTGACATAAAGAAATGTCCCCTCTCCTCCCCTCTCTTCCCCGAGCTTTCTAAGCTCGATGCTCACTCCCAGCATCATTTGCTGGCCTCCTTCGAACTCCCCAGGTTCGGAGGAGTTACTCCTGGTGTCATGGAGCAACTCCATGATGCGGAGTCTGAACTGGCTGAAGCCAGGGCTAGACTCCTTCGCGAACGGCTACACGCGGTAGCCAATAAGGAGAACATC
AGCACAGGCGGCCTAGTATTACCCGCCTGTGCTCCCCATCCTTTGCTCCCTATAAAAGGGAGCATTTCTCTCATTTGGTCATTTTACCAAATGCCAACTCTTCAAGGCACTTTCTGGTGTTTCACCCTCAACTTCTCTGGAGACGCTCCATCTCTCTCGTTCAACGAGAGAGTTCAATACGCATGCTGGCAACATGAGAGAGTGTCCCACGACCATCTCCAGGGTTATATTCAAATGAAGAAGAGGTCTACTCTGAAGATGATGAAGGAATTACTTCCAGGTGCACACCTGGAAGTATCCAAAGGAACACCAGAAGAAGCGTCGGATTACGCCATGAAAGAAGAAACAAGAGTTGCAGGTCCTTGGACTTACGGTGAGTTGTTGAAGAAAGGAAGTAACAAAAGAAAGCTACTAGATAGATATAAAGAAAACCCAGAAGATATGGAATTAGAAGATCCTGCTAAGGCGAGACGTTGTCGAGCTAAGATAGACAAAGAAAA
ACTCTCCTTATTTGATTAAAAGAATGTTGATATAGCAACGTTTAGAACACTAAAAATACTAGAATGGTAACATTTTGGTAACATAAAGAAAAAATGCATCCGGAAGGGTGCATTTTCTTTATATATTTAATTGTTTTAATGCATTAACTGCATCTTCTTTATTTTTATTATTTACATGCGTATAAATATCTAAAGTCATTTGGATATTTTCATGACCAAGCAGCATTTGAACAGTTTTAGGTTTTACATTAGTTTCCGCAATAAGTAGTGTTGCAAAAGTATGTCTAAAGCCATGAACTGTTATATGACGTAAATCAGGTTGTGGTTCTTTTAAGTTGTGTGTTTTTGCATACTTAACTTTTTCCTCATGATCTTTAGCATAAATTGATTTAAGCCATTGATCTGGTTTGCTCATTTTTAAATACGTTCCTTTAATTGTGTGAAAGAGCTTGTTAGAGATGATTTTTTGCTTTTGCTTATAATCTATCAAAACTTCTTTT
ATGTCAAAAACTTTTGCCGAAATAGCAGAGGCTTTTCTAGAGCCAGAAGCTGTAAGAATAGCCAAAGAAGCAGTAGAAGAATATGGGGATCACGAAAGAAAAATAATACAAATTGGAATACACTTTCAAGTTTGCTGCATGTTCTGTGATGAGTATTTGAGTACAAATGGGAGTGATAGATTTGTGCTCATTGAAGGAAGAAAAAGAGGAACTGCAGTGTCTTTACAAAATGAGCTATGTAAAAGTTATGATCTTGAACCACTACCTTTTCTTTGTGACATTTTTGACAGGGAGGAAAAACAATTCGTTGAAATTGGAATAACAAGAAAAGCAGATGATAGCTATTTTCAATCCAAGTTTGGTAAACTTGGAAATAGCTGCAAGATATTTGTATTCTCCTATGATGGAAGATTAGACAAAAATTGTGAAGGCCCTATGGAGGAACAAAAATTGAGAATTTTCAGTTTTCTTGCAACTGCTGCTGATTTTCTTAGGAAAGA
TGAGTTTTTTTCATTTTTTGCGTAAATTTCGCAACTAATGAGATAAATTGGAAATTCCAATTTTTTTCGTTTTTTTCGTTTTTTTCGCACCAAAGTTAATAAATTGAAAATTCCTAAATTCCTAAATTCCAATTATTCTGTCATTTTTCGTAATTTGCGAAATAAAGTTAATAAATTGGAAGTTCCTAAATTCCAATTAATTCTACACCTTGTAAAATTATTCCAACAAATTAATAAAATTGAAAGTTAGGAAATTCCTAAATTCCAATAAATTGTACATCTTGGAAAATTATTACAAAAAGTTAATAAAATTGTAAATTCCAAAATTCCAATTAATTGTTCATCTTGTAAAATTATTTCAATTAGTTATGTAAATTGGAAATTACAAAATTCCAAATATTCTATCATTTATTGAAATTTATATTATAAAATTGTTTAATTGTAAATTCCTAAATTCCAAATAATTATACATCTTTAGTTATATATAACTTAGGAGCTAT
GTCCCCTGTGATCGTCTCTCCCGCCCTCCAGCCGGAAAGATATTTTTGCTTTAACTTTTCTTCGCACTCCTACGCCAGATCTACGTGCCTTAGGTCATCTAAGCCGCTATGGATCGCATCTCTGCCCGCATTCCCGTCGCGCCCGCTTCCGCCGGCCCGACCGAGTACACTCCATACCCACACACTCACCCACTCCTACCCCGAGGTGTCTTCACCTCCGGGCCTATTCAACCCTGTCTCCACTTTCTTCCTCACCATGCCCAAGATGCCCCCATCCGCTGCTACAGACCCCTCACCTTCGCCAACCATCTCCGCTATGACCGTTCCGCCTCATCGCTCAAGACTCCGCCCGTCAAACTCCCACTGACCGGTGGTACCCTTGCCGATGCCATCCTTTCCTTGGCACCCACCACTCACCGCGACACCATCGCCACCCCCCTCATGGAAGCCCTTGCTGAACCTTACCGCCAATCCTTGAGCACCTACCCATGGCACATTCC
ATGCAGGTTGTGCCCCCGGCAGGATTCGAACCTGCGACACCCGCTTTAGGAGAGAACGTAAAGCGATCATGAGCCTCAGTGAGTCTGAGTGAGTCTCAGTGAGCCTGTCGCCATAGGGGCTTCACCTGCATAAATGAGTTTCAGTGAGTCTCGGTGAGTCTCAGTGAGGGGGTGTTGTGGCATCCCTGTGGCATCTGCGTGGCATCCGGCGTCACACCGCCCGCAGCGTTCGAACACCCTCGGTCTCGGGAGCCATCGCCGCCCGCACCTTCGCCGCCACGTCGGCCGGCGAATGCTGGTACAACCACGTCACCTTCGACCCTCGCTCGTGACCCATCACGGTCTGCGTGTCCTTCTCGTCAATGCCCACATCCTTGAGCCACGTGGCGAACACGTGGCGAAGGTCGTGCACCCGCGGCCACCACTCCATGCGGCCGGTGTCCCGGTTCTTCACCTCGCGGGCGAGGCCTGCAGCCTTGATTGCAGGGATCCATGTGCGC
AGCTGCTACGGTAAGCGTCCCTCTTCTTGATGATTCTACCACCATGAGTGACGTTTTCAATAGTCCACAGGCGCGAAGCAAGATATCAGCAGCGTTCGGCATAAAGCCTACAGCTGGACAAGATGTGGAAGAACTCCTGATCCCTAAGGTCTGGGTGCCACCTGAGGATCCCTTGGCCAGCCCTAGTCGTCTGGCCAAGTTCCTCAGGGAAAACGGCTACAAGATTCTGCAGCCACGGTCTCTACCTGAGAATGAGGAGTATGAGACCGATCAAATACTCCCTGACCTAGCTTGGATGAGGCAGATAGAGGGACCTGTTTTAAAACCAACCCTATCTCTCCCCATTGGGGACCAGGAGTACTTCCCAAAATACTACCCAACACACCGCCCGAGCAAGGAAAAGCCCAATGCGTACCCGCCCGATATCGCATTACTCAAGCAGATGATCTACTTGTTTCTCCAGGTTCCCGAGGCCACAGATAACCTCAAAGATGAGGTCA
GTAATGCAAGAGATCAGCATGGCGCAGCATGTGATGATGGCACCAGGCGATCTTATTCTGGAAGTTGAGGACCAGATACGGAGGAGAGGTATGGCGGTTCATGTGTTACAACAGGATGGCGAGGGAACCAAATCTCGCCGTTCTTCCGCCGACCTTACCTCTTCCATTCCATCTCATTCACCGGCCGTTTCCACCCCTGAGGTATCGGAATATCTGAATCGAGCGTTTAACCTTAATGTGGGGTCGTATGACGAGGGTCCATTGCCAGAAGGCCCTCCCATCTTCCTTTCGCTCAAAGGATCCATCCTCAATGAGGCCAACCTTCTTCCTAGTGCCATTCGAAAGATGGCCTCCGTTCGTTCTACCTATGAGAAGGCTTTGAAAAAGTCCAATCTCAAGGTTTTCGAGTATCCTCAAACTGTTCGGACGCAAGACGAGCTCCTCAATGAGATAAAACACTCAGAGAGGGGTGCTTCTTCTACACGACGTAGGCAGAAACG
TCTCTCGGCCTCGGCCTCGCCGGGATGTCCCCATAGGGTGCCTGTGGGCGCTAGGGCGGCCTGTGGAGGCCTGAGAGAAGCTCTTAGTGTGGGCCAAAGGGTAACCTGAGGCCTGCCGGAGCGAGCGATAGGGACGCGTGTAGGCCGCTTGACAGCGTGTGTGGGCGTGGGCTATCTGTTCGTTTGCTCCGCTTACGCTACGCTTCACTCACGGCCTTGTGTACCTTAGGGTCTTCCTTATCGTGTACCTTGGGACAGTCTTAGTAACTACCTTAGTCACTTCCTTAGTAGCTTCCTTAGTGAGTAGCTTAGTGGCTATCTATTGCTGTCTTAGTGTTACCTTAGTGATTGCATAGCTACGCTATAAGATGCGAATAGGTCGCGGTCGGTAGACCGCTAAAGAAAGAGAAGAACAATAAGATGCAGTAGGAGGGACACCAGAATCCTAGCCAGCCTAACCTATCCTAGCTCTGTATCTATTGCTTTTCCTTAGTCCAACA
GTTTTATCACGACATGGCGACCGTATATGGCATTCAACTCACTAACAGATTGAACACCGCGACTGTCCGACGTCCGCTTAGGCTACGTCGATATGATTCCTGCATTACTACTTTTACAACCCCGAATGGCATTTCCCAACTCTATAGAGCATTAGATTTCCAACCTACATCATTCCAGGCCTCCATCCTTCAAACGTTTCCTCCCCTCAACGCCTGGAGCCCTTCACCACAGTTCGTTCCTGATGACCTGAGTCTCTCCCAGTGGAAGGAATGGATCACCGAGCGCATGCGGGCACTTGCAACCGTTCTGCAACGAGCTCATCCCCTCGTGGCTAACGCTGGTCGTGAAGTCAATCCCATCACTATCGGCTTGATCACGTCTTCGTTCCTCAACCAGCGGCCGATCGATGGCTATCTCCCGTTCCTATTTCTAGCTCGGAACGCCCGTGATCCGATTGCCCCTCTTGTCACGGTTGACATCACGTTCTCTGATGATACCT
ACCGGCGTGGCCCCACCTTATCGCGAGTGCTTTAGCACGAGCGGTCCAGATTTAAAGTAGAAAAGTTCCCGCCCACTAGGGTTAAAGGTGTTCACACTATAAAAGCATATACGATGTGATGGTATTTGATGGAGCGTATATTGTATCAGGTATTTCCGTCGGATACGAATTATTCGTACGACCCTCCTGCAGTAACTGCTCCTTCACAGGGTTCATCTCAAACGGATTTCGGTAAGGTTGTTATTGCTTTGGTGGTTATCTTGGTCAGCGTAGGTGTTTTCTATCTGGCCTATACCTTGTTCTTGAAGGACTGCATCCTTCTGTTCAAGGCGAAGAAGCAGAGAACCACAACCGAAATCGGGTTTGGACAAACCCCGGCTAGAAATCAGGATCATCCAGGACCGTAGGCGGGGTGCATCATGTCTACTGTGACATGGGGTAAGAAGCGGAAGCGAAGCGGAGGGGATTCTAAGGCGAAGAGTAGGGGCTCCAGTTCCTAT
ATTACGCATGAGCTTGTGGGTTCTCATAAAGCTCTCAGGAATAAGGGTTGACGTAGCCCGGAATCAGGGACTTCTCCTCTCTGGACAGGCCGCCACACTAAGAACTTCAAACAGAACATGGGCGCTGCCCGTAAGCCTGAAGTACTGGCCCTGCAGAAGGGACGCCGCGCTGCCTGATACACTGAACACATCAACACGGAGCAACCATGAACATCTACCTCCCAGACGTTGCCTACGCCAAACAGGAGCTCGCCCGGTTGCATGGCATCCGAGCCTCCCTCGCCCGCAACATCGTGGCCTGTAGGACCGATTACGTAAGCGTCAAGAGCGCTGAGACGTGGGTCAAGATCTATCAGGCCCGCCTTAAGGAGAATGTGCTCCCAGCCATCAAGAAGTGTGAGTCCTACATCAGGCTCCACAGCAACTGATCAACCAACACCACCACCACCACCACGGAGACACACCATGACCAACGAACAACGCGCGAACGCTGCAATCCG
AAAAATCAAACCAGCCCAGCAAGACGTATAGAAGACTTCAAGCGATCAAATTTTCAAGCGCACAGAACCCTCTGTCATCTTCAAAGCGACGAAACCACTCAGTGCAAGCAAGATGATGAACTTTGGAAGTTTGAACGTTGGCCTCAAACAAGTGGATGGAACATGGGTTCCAAGGGTGTTTGAGGAAAAGGAGATGGCGCGCCTCCTGGCAGAAAAACAGCACGCTCGAGTTATGCGTGCTACACAGGAGATGATGAAAGCACCAAATCCTTTTGCTGAGTTTGATGAAATGCATCAGCGCGGGAATCCGTTCGCTGGTAGAGTGAGAAAATGTGAGACTCGTGAGCCAAAATCAGCGCAAAAGCCGATAGTAACTGTGGACACCGTTCCAGTGGCGATCTATACAGACGTTATCTGGCCAGAAAACGGCAAAGTGCATGCACTGAGCAGGCGGAGGGCACCTCGCAAGCACGCAAGAAGGAGCAAGATACTAGCGTGTG
GTTTATTTGAGCGATGGTCATCACCGTGCAAGGTGCAGATCTAGTCAGGAGGGCTTTAAATCGATTATTTAAGTATGGGAGGATAGATGGAACTAAGATGTATTATGAATATTACAGATATTCAAGTAAAATGAGGGAGACTAGGAGGAAAAAAGGGACGAAGTATAAAACAGATGATGAGTTTTTAGAGCGCGAGAGGGATGCGGGGAGGTTGAAGCTTTATGATCTACAAGTGATACGGGAAGCGTCTTGGGAAGATTTGTTGTATGAAAATGTTCACACTGCTGAGTTAGATATTTATGTTAGATCAATCTTGAAATTAGAGGACTTAGAGCCAGAAGAAGAATTTTTGCGAAATTACGCAGTTTATGATGGTGTGCACCCGCTGAAGGATTTCGTTGAAATGAGAGCGAAAAATGAAATGCAGATTTTTGGTGATATGCCCATTAAGGCGTGGATCTCAGTATTGATGGAAATCTCGCGCGAAACAAAGCATAAAC
TGGCCACTCCCTCTATGCGCACTCGCTCGCTCGGTGGGGCCTGGCGACCAAAGGTCGCCAGACGGACGTGCTTTGCACGTCCGGCCCCACCGAGCGAGCGAGTGCGCATAGAGGGAGTGGCCAACTCCATCACTAGAGGTATGGCAGTGACGTAACGCGAAGCGCGCGAAGCGAGACCACGCCTACCAGCTGCGTCAGCAGTCAGGTGACCCTTTTGCGACAGTTTGCGACACCACGTGGCCGCTGAGGGTATATATTCTCGAGTGAGCGAACCAGGAGCTCCATTTTGACCGCGAAATTTGAACGAGCAGCAGCCATGCCGGGGTTCTACGAGATTGTCCTGAAGGTCCCGAGTGACCTGGACGAGCACCTGCCGGGCATTTCTAACTCGTTTGTTAACTGGGTGGCCGAGAAGGAATGGGAGCTGCCGCCGGATTCTGACATGGATCCGAATCTGATTGAGCAGGCACCCCTGACCGTGGCCGAAAAGCTTCAGCGCG
ATAATTTGATCAGTTGAGATCAGTTTGCTGCCACAAACGCATATGGAGCGGTTCCTAAGCCTCTTCTCCCTGAGAGGATATAGACGTCGAGCGCTCGCAGCGCTCTCTGTCCACCAGGGTCTCTTTTCTTGTTCACACATACACCGTGACTGTCAATTTTCAGGTCGGTGCTTTCTGACTCATCCTCTCGAAGCTTTCCCAAACGGGAAGGTCCCCTCGGAAGGTGAGATTAAACGGATGCACTCACTCCTGGATCGGATTTCTCAGCCGCACCATTTATTCACTGTGTTTAGTCGATGCACTGACGTGCTTCCTTCCGATGAACTTGCTTCTCTCAAACTCTCTCCTTTGCAGTCTATACAAGAGTTCAAATCAACTCTATATCCTGCTGCCCGAGTTGAAGAAATCGCTCGTCCGAATGACGGACGTCCGCCAGTCTATCTTGATGACGCTGTTACCGCGTTCAACCTTTTCTTTCCACCATTACCTTCAGGGGATGA
AAAATATAAAAACTCAACACAACATACACGAATTGAATGAATTGACAAAATTTGCGTTTATTAGCTCAAATTCACTGCAATTAGCACTTTTCGTAACACACCATTCACAATGGCCGTGGCCACACTACACGCTCCGATAATCCAAACTAATAAAAATTATAAGAAATTAGCAGTTATTCAGTTCGGAGAGAACAAACCAATGTTAATCACTAGGATTAACACTGAGCAGATTAAGATTTCAAAAGCAAGTGATGTGGATCAGGTAATTGCTGGTCACTATAGACACCACAGAGCAAAGTGTAAGGTAGATCAGAATAAAATTGGTGTAGACCAATTGGTTGGACTTGTTTGTGATATCATGAAAGTCAAAGATAATGGCGAGATACACCTAATTGATAAGAAGGTCCAAAAATTTGACTTCAAAAGAAAGCACGGGACAATCTACGCACGTGCACAAGTGAAGCACCTACAAGGACGCAGACAACGCAGAGACTTCGAAT
GGCACTTAAGCGCTGCAAGATGGAAGTGATTGAAAAGCTCGAGACAATTAGAGAAACGTTAAATGACACAAAAGATAAAAAAGATTTCCAAAAAATTCATGATGAACTAGTTCAATATCTTGACGGTATAGATCCACTGACTATCGATGATGATAAATGGAATGAAATCCTTAAACTTTTTAAAATTATCATAGTAAAGTTAAAAAACTCAACAATCAAAACGACTTCTCTTGAAAATGAGTTAACCCAACATGAGAAAAAAAGAACGGTTAAAGAAGTGGAAAAAGTTGAAGAAGACATGAAGGTGGATGTGGCGAATGATAATAGCAAACCAACTCTTATGGATAAAGTATTACAGGTGTCAAGTCAGCCAAATAATCCATATTCTGCTGATGTATTACAAATAAGAACAATTTTATCAAAAACTTTGTTTGTTGATACGGATTCTGAGGCATATTCACTATATGTTCCAGAATCTCAGAAACTTGATGTTTCACCAA
TAGTATTACCCCGTGCCGGGGTCAGAGACATTTGACTAAATATTGACTTGGAATAATAGCCCTTGGATTAGATGACACGTGGACGCTCAGGATCTGTGATGCTAGTGAAGCGCTTAAGCTGAACGAATCTGACGGAAGAGCGTCATGGTCCACATGTCTAAAGAATAATGCTTTACAGCTGTATTGATTTGACTTTACGCGCTTTACTTTAATTGCTTTAAGTAAAGTAAGATGCTTTACTTTGCTCGCGACGAAGCAAAGTGATTGTAGCTGCAGAAATTGATGCTTTAATTACCGGGTAACACGGTTTGATTGTGGGTATAAATATGTTCTGTTCGTTTTCTTCGTTGTCATTTTACAACGAAGATGGTTGCTGTTCGATGGGGAAGAAAGGGTCTGAGGTCTCAAAGGAGAAAATATTCGCGAATTGCTTACAAACCTCCTTCGTCTAAGGTTGTAAGTCATGTGGAGTCTGTTCTGAATAAGAGAGATGTTACTGG
AGGTTACACTTTTTTTTACCGTTTATAAATTATTATTTTATAAAATAAAGATGTTAATTTACTTACCTTAGGTATAGATAAATATAATCATCTATTATTTTTATTAAAAATAATAATTTATAAACGGTAAAAAAAAGTGTAACCTAATCCCTTATAGTCATGTTTTTTGAGAATAAAAACAAACGCATACTTTTTGAACGGAGAAATACCTGTATCCTTAATCCCCTATAACCATATTTTTTTAATCCAACATACTTTTTGAACGGAGAAATACCTGTATCCTTTAACCATATTTTTTTAATCTAACAATGGCCGCTGTCTTAACAAACTTCAACTCGTTATCCGTCAATAATTCCTTTAATAATAATAGCACTTTAGTAGAGGCGCTTGTAGGACGTTCGTCACCACCCCAATAGGATGCGGCTCTTGCTAATAGACCAACGACAGCACATGATTCTCTTATATAATTTTCCTTTTTTAGCATCGTCGATATCATGGAT
GTATTTTCTTTTCACACAGTTCAAGCGTTAGCTTCGGACGACGTGGAGACTACCTTTCTTACCAGGATAAGAAATAAGATATTTTCTGGGTTCTGCAACAAACGTTGTGGAAATTCAAAATTGTTGTCCTAGGCCTGCCACGGCAATAAATCCTAGGCGTCTCAGTTTTGGTTTTTCGCTACGTTAGTTGTTACCACGCTGCGCTGGATAAGCCACTTAAGTTGAAGGGCGATATCCATCAGTCGTTGCAGGCAGCTAGTTAAATCACCAAGGAGAGTACTGAGGCTTTGGAGAAGCTCGTTACTACGGTCTTACCAAAGATGCCTGTTACACCGGGTTACACAGGTTACAACAAGGAACTGAACGTAATGGCAAATACTCATGCATTTATAAGGATGAGTACTTTAATGAACCAGATAGAAGGATGGCAGAGTACTAGAGCAAGCGTTCTGTCTCACCTTGGTATCATGCTCAACGCTGTGAGTAAGTTGGGGGAAAGG
TGATATTTTTTTATTAAAAATATCTGTTCAACTTTGTCTCAGTGACTTTCATTGACATTCGTCTTTGAATTTTCTACAAGATTTATCGTTATATAGCCTCACCTGTTAATTTGGATCCCTGACCCCGACCCCCACTTGGCAGGGTCCGTCCACCAGCGGCCACTAAGGTTGAAAAGAGAAAATATGTTCTCGTATCAACCTCTACATGGCGTAACAGTATGTGGGAGATCCGCAGTAGTCTTTGACACCCAGCAAGGGTACTCACCACTTTGAAGGCTTTCTCATCGGTAGGGCTGCCATTGACCGTGGTTCTGGCTCCACCTGATTTTTTATTAAAACAACTATTATCAATTTCCCCAGTGGTCAATATTCTCTTTTTCTCTGGTTTTTATCCTAATTATGTTGTTATCAAGTGGCATCCTAGGGTAAAAGTAATCACTCAGGGAGTCATCAAAGAAAGATAAGCTTTGAGCAACTCTTATTATGAAACTTGATTCTAT
TGGGGTGGCTGATGGGACTCGAACCCAAACTATAGGGGATTACAGGGGAATTGCGGGGACTTTTGCCTTTGATTTTGCAGGGTTTTGCGTGTTCCTCTGCCCCGGCATCCCCCGCATTTGTCCCAAGATTTGTCCCAAGCTACGGCGTGGCGCCAGGCTTCCCCGCAGGCGGATGCGCCCCGGTGTCGCTGGGCACCGTCACGCTGCCGGGCGACACGGCGAACTGGCGCACCTCGGCATTGGCGCGCTGGGTTTCCCCGGTGGTGCCGAACCAGAACGCGAGGGTCTGCTTCAACTCGTTGAACCAGTAACCGATGACCGTCCCTACCGTCAGGCTGGCGGTGGCGTCGCGCAGCAGGCCGTCCGCCAGGCCCGAGAACACGAAATAGACGATGCCCAGGGCGCCCACCAGCAGCACGGCGGTGATCGTCGGCCGTACCTTGTCGTTGGGCTGCTGCGCGGCCAGCTTGCGGGCGCTGTCGCGGTCGGATGCCTCGGCA
TTTTCAAAAATTCTGATATAGAACCATGACTACCTCTGCGGTACATGATTCTCACTCTTTGAGGAAAGGCGAGCGCAGTCGATGGACGCGCCGTACACTTTCCCTTAGCGTGCTCGGTCCCGCCTGGCGAAAGATGGGTGGGACCGGTGCGCTAAGAGGTACGCGCCAGCGGGGCTCCATGTGGGTCCCGGTCACCGTAGTTGCGGAAGCGGTGAAGCTCTCTAGGAGAGCGCATTATTCCGCTCCATCCTGCGCCAACAGGGTGGACGTCCGAGCAGGAAATGGACGTAAAATAATTGCTGCCGTGGTGGCACCCGCTACCAAAGGTGCGAAAAAGGCTCCGCTTCGGCCGAGCTTAGTATCCCCTAAGGTAGTGCCATCGTCACGGGGGGTATCCCGCCCCAGCGGACGCAAAGGTGCCTACTCCCACAGCTCCGGGACAATAGATAATAGGAGCTACAAGCAAGCACTAGTGGGAAATGCTAGTGTTAAGGAAACTG
GGCCATCCGTTATAATATTACCGGATGGCCGACCGCTTACCTTATCTATCCGTACTGCTTTATTTGAATTAAAGATGTTACTTTTATGCTATCCAATGAAGCGTAGCGTCTGGGAAGCTTAGTTATCAGTTCCAGACGTGGGGACCAAGTAGTGTATGACCACTTTATTGACTGTCAGCTTTATAAATTGAAATTAAAACATAAGTGGTCCATGTACCTTTAATTCAAAATGCCTAAGCGTGATGCTCCTTGGCGATTAACGGCGGGGACCGCCAAGATTAGCCGAACTGGCAATAATTCACGGGCTCTTATCATGGGCCCGAGTACTAGCAGGGCCTCAGCTTGGGTTAATCGCCCAATGTACAGGAAGCCCCGGATTTATCGTATGTACAGAACTCCGGATGTGCCGAAAGGTTGTGAAGGTCCCTGTAAGGTTCAATCGTTTGAACAACGACATGACGTCTCTCATGTTGGTAAGGTTATTTGTATATCCGACGTAA
TACGAATCGTGATTCGATTCATTATTTCGCCTGAGTAAATCGAGATTTACCTTGACGGGGTTTGCTTGACGTTGCGTCAGACCCGTTATCTTTGTGATTTTTAGGTTGTGAAGATTTATTCGAGTAAGTTTATTAAACGTAGAGTTTATAATATAGAAAGAGGCATAATAAGTTTATTATGGACGATATTTCTCCTATGTTTTATGGAGATGTTAGAAATACCAACCGATTCCTCAGTAGTGGAGGAATCAGAAGAAATCAGTCTTCTGAATATAGTTCACGCGCCAGAATCTATAAAACCAAGTTGGAGGCGCGTAATTGCGGAGTGGAAAGATTATCTACAATCCTTACCTCTAGTAAGAAGACATTTGATACAGTGGACTCTTATACCGATTTGTTTAATGGTTGGGTTTCTGGTATGTTTGTTGACAAGAACGTCCACTACACCGAAATGTCCAGTGATGAGAGTGGACGAAGAATCTGGAATGTTAGACGCGCAG
CAATCAATATATATACCGCATGCTTGGGAGGGGATTTCGGCTTGAAAAGTGATTTTCTTTTTACTGTACTTTTCTTTTTGTTTTCTACATGTTTCATTTTTTGTTTTCTGGTTATTTTACGTTTAAATTGTCTAATTGCTTTTAAAAAGTTGATTTGTTCGTTTTCTGTTTGAATTGTGGGCGGTTAAATTCTGTGTCGATCTTGGTCATGTGTTTCGGATTGGCGCTTAAAGCGCTTTCATTTCCCGTAAACGGTGTTGTAATTTTCGAGTCATCACAACTGACCTTGTCGTCCGTGCGGGGTAAGACCATGGAGTTTCCCTTTTCTGTTACTCCTGATAGCCCTAAGTGGCCAGTGAAGCGAAAATGGGAAGGGATAGAATGTGGCTATATAAAGTATGGGATACGGGCTGGAGAATATTCTCCGGCTGGTCCAAGGGCTGTGCGTTACCCTCTTCCATTTTGATGAAATAGATAGAGAGTTGGAATTTGATTCTCAT
GAGATCTTGGAGAGTTCCTGTTTACATACATTGAACCGCCCCCATTGTCTTGGCTTCCTGCCATTGCCGTGTCCGGGCAATCAGCCATTGCGGTATCCGGGCAATCTGCCCGGTCTTGGCAAGGCGCCCGGGAGCACTTATGAATAACGCCCTTCCTCCTCTTAATAGCAATAAATTCTTGAGCAGCAGCCAACACAGTTTAAGCAGACTCATTTTTTTCCAAGGGTATAAGAGGCTGGAGGCCTTTGCCCCTACCTTCACTGCAGAAAGAGAGAGGCTTTTGAGAGGCTTTTCAGAGGCTTTCCGAGGCTTTAACCTTTGCCTGAAAAAAAAACAAAAATGGATCATCAGTTAACAAGAGAAGAAAGCCAAAGGCTTATGCACCTTTTAAAACTCCCTATGGAGCAATATGGGAATTTCCCTTTAATGAGAAAGGCTTTTCTAAGAGCCTGCAAAATTGTGCATCCAGATAAGGGAGGAAGCGATGAATTGTCTCAAGA
ATGTCCAACATGGATATTGACGGTATCAACACTGGGACAATTGACAAAACACCGGAAGAAATAACTTCTGGAACCAGTGGGACAACCAGACCAATCATCAGACCAGCAACCCTTGCCCCACCAAGCAACAAACGAACCCGGAACCCATCCCCGGAAAGAGCAACCACAAGCAGTGAAGCTGATGTCGGAAGGAAAACCCAAAAGAAACAGACCCCGACAGAGATAAAGAAGAGCGTCTACAATATGGTAGTGAAACTGGGCGAATTCTATAACCAGATGATGGTCAAAGCTGGACTCAACGATGACATGGAGAGAAACCTAATCCAAAATGCGCATGCTGTGGAAAGAATTCTATTGGCTGCCACTGATGACAAGAAAACTGAATTTCAGAAGAAAAAGAATGCCAGAGATGTCAAAGAAGGGAAAGAAGAAATAGATCACAACAAAACAGGAGGCACCTTTTACAAGATGGTAAGAGATGATAAAACCATCTACTTCAG
GATCTATAAGTTACCCCGTCATCAACAAATTGAAGATTTTGGTTCCTAACGATTTGTTCTTTGTTACAGATTAGCATCAAAAAAAGTCATCATTTTCCTCCTTGTCATCGCTATCACCTCTGGATCAATCGTGTTACTATTGTCAATTTACTTGACAATTACTTTTTCGAAATAAGTCATTGAACATATTGTGTAAACATTCTATTTTTCTACCGGAAGATTATGAAATAAGACAAGTCGGTTTCTGTAGCAATATTGTTTACTTTCTATTTAGATCAAGTGATAAGAAAGTCACTATACCACACAGGGGGTCGATCAAGATGACAACATTCAATTACTTAGGTTCTAACAAATATAACGTACCTAACTTATATAACTTATTATAACGTTGCACTTTTCCAGTTAACACATAGTTAGTTTATTCTAATTATAACTTATTAAATTAGATACGAATGATTAGCACACCCGCGCGTTAATTTATACGCTTTTTTAACGACTCT
AAATTAAAACAAATCACAAAGACTACAGAAATCAACGAACAAGCAGACGATTTCTAAACCGTGTTTACAAACAAGCAATCTATAATTCGCACAGCATCAAGAATTTCTGCAATCACTTTGTTTATTTTAGACACAACAATGGCCTCAGTTATGATTGGTTCAATCTCCGTACCTATCGCACAACCTGCGCAGTATGCAAACACCCAAGCGAGCAACCGGGTTAATATAGTGGCACCTGGCCACATGGCAACATGCCCACCACCATTGAAGACGCACACATACTACAGGCATGAGTCCAAGAAGTTGATGCAATCAAACAAAAGCATTGACATTCTGAACAACTTCTTCAGCACTGACGAGATGAAGTTTAGGCTCACTCGAAACGAGATGAGCAAGGTGAAAAAGGGTCCGAGTGGGAGGATAGTCCTCCGCAAGCCGAATAAGCAGCGGGTTTTCGCCCGTATTGAGCAGGATGAGGCAGCACGCAAGGAAGAGGCTGT
TAAAATGAGATATTATGATAGTGTAGGATATTGACTATCTTACTGCGTTTCCCTTATCGCAATTAGGAATAAAGGATCTATGTGGGTTGGCTGATTATAGCCAATCCTTTTTTAATTTTAAAAAGCGTATAGCGCGAGAGTTGGTGGTAAATGAAATGAACGAAAAACAAAAGAGATTCGCAGATGAATATATAATGAATGGATGTAATGGTAAAAAAGCAGCAATTTCAGCAGGTTATAGTAAGAAAACAGCAGAGTCTTTAGCAAGTCGATTGTTAAGAAATGTTAATGTTTCGGAATATATTAAAGAACGATTAGAACAGATACAAGAAGAGCGTTTAATGAGCATTACAGAAGCTTTAGCGTTATCTGCTTCTATTGCTAGAGGAGAACCTCAAGAGGCTTACAGTAAGAAATATGACCATTTAAACGATGAAGTGGAAAAAGAGGTTACTTACACAATCACACCAACTTTTGAAGAGCGTCAGAGATCTATTGAC
TTAATTAAAAGTTGAACCTGTAGCGTCAGTAAAACGCAGTAACCGCAAGCAATTGCCTGTAGCGTCAGTAAAACGCAATACACAAGATTTGAGCCTGTAGCGTCAGTAAAACGCTGCAACCACAAGCTATTGACTGTAGCGTCAGTAAAACGCAAACATTCTTGTGGCGCTCGCGTAGCGCTCAAGTGCAGAGCTTCCCGGCTTTAAGGGTTACTGCTCGTAATGAGAGCACATGACATTTTGCCAAGATTTCCTAGCAATTGTCACGGGAGAGAGGAGCCCGTTCTCGGGCACTTTTCTCTCAAACAATGTTGGCGCGCCTCGGCGCGCCCCCCCTTTTTCAGCCCCCTGTCATTGACTGGTCGAAGGCGCTCGCAATAAGACTGGTCGTTGCTTGGCTTTTCTATTGTTTCAGGCTTTAGCGCGCCCTTGCGCGGCGGGCCGTCAAGCCCGTGTGCTGTACAGCACCAGGTAACCGGACAGCGGCTTGCTGGATTTTC
TCTCAAAGACAAACGTGCCGCAGTCGCCCGATTGTACTTTGAAGAAGCAAGATGGAGAATCAGATCAAGGCAAACAATAAAAAAGAGTTTGATGAGTGGTTTAAACCTTTTAGTGAAAAGCTCCAATTAAGGTCAAACCTCACAAACTCTGCATCCCTGTGTGATAGAGTACCTGACCTAGCTCTAGCAGAAATGAAAATGGCCCTTGCCACAGATGATAAAGAAAAAGACTCAATCTTTTCTAATGCTCTGGTGGAGGCAACACGTTTCTGTGCTCCAATCTATGAGTGTGCTTGGACCTGCAGTACAGGTGTAGTGCAGAAGAGCTTAAGCTGGTTTGATAAGAACAAAGACTTCATCAAACTCTGGGACGCAAAGTACATGGATCTCAAAAAGGGTATCCCTGAACCAGAGCAACTAGTTTCATACCAGCAGGCGGCCCAAAAGTGGAGAAAGGACGTTGGTTATGAAATTAACCAATTCACAAGGTCTCTCACACA
ATTGAATCGGGCTCTCTTCAAATCCCCTATCAATTGGGTGCTTTGGGTGCTCTTAAATACCACCAAGGGGCCATCCGCATTAATATTACCGGATGGCCCCCAAAAAATACGTGGCCCAATGAAAATATGCCACGTGGAAAGCTAAAGATGTTGATGTGATGGATTTGGGCGGGAAACTTCCTGAAGAAGTTTTCATTCCCGCCCCTTTTTTTGACTTAGTCAAAAAAGTAGCCGACATACTGTTTGAAATAAAGTTAAAAGTAGATCATTGTGGTCCCCACAAGAAACTTGCTAAGCAAGTTTCGAATTATTTCTGTTTAAATACGTTATTTTTACATGTATATGTACTTATAAATGATGGTCTGTCTACCAGACTGGTTATTTTTGCTATTTATCTTCAGTATTCTCCTGCAATCAGGTACGAACTTTTATGGGACCTTTCAGAGTGGATCAATTTCCAGACAATTATCCAGCCTTTCTAGCAGTATCGACCAGTTGTT
CGCGTTTTAAAAATTACGTCAAATCCCCCGGGGGGGCTAAAAAAAGGGGGGGTAATAACCCTAACCCTAACCCTAGGGCTAGCCCTAACCCTAACCCTAACCCTAGGTCTAGCCCTAACCCTAACCCTAACCCTAGGTCTAGCCCTAACCCTAACCCTAGGTCTAGCCCTAACCAAAACATTAACCCTAACCAAAACATCAACCCTAACTCTAACACCAACGATAACACTAACCATAAAACTATCCCTAACACTAAACCTAGCCCTAGCCAAAGTACTAACCCTAACCGTAGCCAAAGTACTAACCCTAGCCATACCCCTAGTCATAACCCTAGCCATAACCGCATAACTCTGTTCACAACCCTAACACTAATCCTCGCATCCGCACCTAACGCTGCCCCTCTTTCACACCATCACCCCCTGCCGCTTCAACTTCACCTTCTTCCTCCATCTCGCCCCGCTTGTTTCTACACTTGTCCGCCCCTCTATTCTTACTCTAGG
TTTATTATTAAAAATTTTCTATTATTGTATATTTTTATTTGCAATGCGAGTATACATACCATCCATGCCCACCAAGAAAACACACCCAACAAAAGAAGAACTTCTCCAAGACCCTCTCCTACAAGAATTCATATTTTCCAGGAACATAAAAGAAAAAACTATAGAGACATACATTGCAGCAATACAACACTACTCACAAGTCACAGGAAAAACAATCACAGAATTAATAGAAGAAGCGGAAAAAGAGGAAGATTCAGGGGTTAAAAGAAGAAAACGCAAGATCAGACAATATTTCCTAAAATACATTCAACACCTACAAGACCAGGGGGTCAAAGGATCAACTATCAGATTATACATCTCCAAAATCAAAGCACTATACAATGAATATGAGATTGACCCCCCAAAGATCACATACAAAATTCGACCTGAAAATAAATCCATGGATGATCTTATAAATCTCCATGAGATCAAAAATGTCCTGGACAACACCCATCCACGGG
TATTTGCGATTTTACCACACCCTACACCCCCAGTACTGGCCCGTAGCTTCGCTGTGTGGTACGAAGTGCCGCTTCGCGGCACCACACACGGGCCAGTACTGGGGGTGTAGGGTGTGGTAAAATCGCAAATAATTTCGCATCTGCGCAGTTTATAAGTAGGTAGTAACAGAGCATGCATGATAAATAGGTGGTGGCGTGATCGAATGACGCAAATCATTGACCTCGAATGCTTTTAGTGCCGTGTGCAACAATAACAAGATAATAAATAAAGATAAAGATAAAGATAGAGAGTATAAATACATATGGGAGTGGAAATATTCTATAATCATGAACGCGCAGTCAACAAGTGAACAAGTAATAATAAGTGAAGATATAAATCCAGACTCAGTCTACGCAGTGCTGCCAAACGGTATAGACGTACATCACGCTCCTTACACCTGTAATCAGAACCAGTGTCACAATTTAACGTCGCAGCAAATAATAAATATTGAAAATGTTCC
AAATTATAAAGGCAACTTCATAATTTACTCGAAATGGCTCTTCTATCAAGAACAGCTGCAGAGGAAGTAATCGCATCATTCACTTCTGAGGAACAATCCAGAATTTCAACCCAAGCTGTGTTGGCTTTGACAAACGTGGAGAAGGACAAACATGACCTTTTTAACTATGCGTTGCCAGAGTTGGCAAAGATGAGGTTGTTCAATTCTGGGATCTACCTCAGCCCCCATTCCTACAGACCTCATTCCCACCCAGTTTGCAAGACTCTTGAAAATAATATTTTGTTCAATATTTTACCTAGCTATTTAGACAATTCCTTTTATTTAGTTAGTATTAAGAAAAATAAGGTCGACTTTTTGAAGAGAAGACATCCAGATTTGCAAATGGTTGAAACCATCAATAGGTACATATCAAGCATTGACAAGACCAGGTATGGTGGTTTCTTCCATGTTAGCCCTTCCAAGATCAGTGCAAAATTCAAGTGTGACCGGAGAACAGGTTT
AAATAAAATCTCGGAACATGGAGCGTCTCATTAATTCGTACCGAACCATCTCACACTCACTGCGTCAGTTAGTCCCAGCATACACTACTTTTGAAGATCTCGAAGCACAACTACCGCCAGACTATGTATTTCCAGAAAGTTTTCAGTATCCCCCGAGGATTAGATATCGTGAAATTCACTCTGATGCAGGGTTTACACGTGAAGTTGAAGCTGCGATGGCAGGTAGATTAGCAAACGATGAGGATAACCCAATCATGTTTGATTACCGCGAACCAGTACGACCAGGTAGAATAGCAAATTGGTTAACAGGTTACGCCGAAGCAGCTAACACCTTATTCGATCAAGTATTATCAGAAGTTGATGCACTGGCTTCAGTATTCTATGACGTCGACGAACTTCTACGCCGCCGCTTTCAAGAAGGAGATGTAATACCCAACGATCATGATCATCCATCAAATGATGTACTTGAACCTTCTGAGCATGAAGCAGCAAGAGTCCAT
ACCGGATGGCCGCTTTCTTAGTGGTGGGCCCTCGACCAATAGAATTGCGCGCTCATCGCTTAGTTATCGCGTGGTCCCCTATTTAATACTTCCTCGCGAAGTTTTGCTTCAAAAATGTGGGATCCACTTCTGAACGAGTTCCCTGATACCGTACATGGTTTCAGGTGTATGCTCGCTGTAAAATACTTGCAGTTGGTAGAATCTACGTATTCACCAGATACACTCGGATACGATCTTATTCGAGATTTAATTTCTGTCTTACGTGCAAGGAATTATGTCGAAGCGACCAGCAGATATTGTCATTTCCACACCCGCTTCGAAGGTACGCCGCCGTCTCAACTTCGACAGCCCTTACAGCAGCCGTGCTGCTGCCCCCACTGTCCTCGTCACAAACACAAGGAGAACATGGGTCAACCGGCCCATGTACCGGAAGCCCAGAATTTACAGAATGTACAGAAGCCCTGATGTCCCTCGTGGGTGTGAAGGCCCATGTAAGGTCC
CGCAGCGTGGACTTGTGATACAATTACGAATAGAAAAAAAAAAAAGTTTGAATTATTTGAATCGAATTTATTTGTCTTGCATTTGTTTATCTTGCATTTGTTTGTCTTGAATTTGACCAACGGGGCTGTTGTTCAGCGTGCACTCGTTCAGCGTAACGTTGAAGTAGTTGATGGCCTGCATGGGACTATAATCCCCGTTCGAGCGGGGCTGCACAACAATTTGGTTAATCGCTTCGACGGTACTTTTAACCACATCGACCACCGCCTCGTGGAACCGGTCTTGCTCGGTGAAGCACCGCTCCATCAACTCGAGCTCGCTTCCAATGTCGAGAGTGTCACGGCCGTTCTCAACGTCCGACCGGTACCGATTCAGCAACTCCTCGCGGTTCAATGCGCACAGCTCGACCTGGTGGGTGTTCAGAAACTTGACACCATAGAAGAAATACGGGTTTCGTTTTTTACACTCGATCCACACCGAAACCCCGTTGGCGCACGGCAAA
TTAAAGCGCACTGGACCCAGCTCACTGAAAAAATTTCAATTTCGTACTGATCCTTTCTCACTTTTGAACCCCCCCTCTCCTTGCTTTACAAATCACTGGCTCACTTCCAGTACTTTGTAATCTCTGGGTTTCCATTCGATCTATTCTGTCAGGATGGGATACCTTTGTGATGATGTTGCACTCTGGATTAAAACTTTCACAGACCTTGGCATGCCTCTCGACATGGCCATGGAGGTCTACATGAACACGAAGATCAATGATCTGCGTAAATGTCCTGTTACTTACTCTGCTTGCTTCACTTACAAGGATTGGGTCGATGAACACTTCATTACCCAAGCACCAATTGATGATGATTATGTTCCCACTGAGGTTTTCCCTGATGAGCCTCCAGTGTCTCAAGTTCTTCCCGAACATCCAAAGGCTGGTGCCGATATTGCTCTTGTTGATATCGTTGCTGACCAGCTATATAGTTCTCCGATTTTCCCTCTCACTGAGGTAAA
CGCACCGAGGATCCTAGGCTTTTTGATGCGCAATGGATGAAATCATCTCAGAATTGAGAGAGTTATGTTTAAACTATATAGAACAGGATGAGAGGTTGTCAAGGCAGAAACTCAACTTTCTGGGACAAAGGGAACCCAGAATGGTTCTGATTGAGGGACTCAAGTTGCTGTCACGCTGCATTGAAATAGACAGTGCAGACAAGAGTGGCTGCACACACAACCACGACGATAAGTCTGTGGAAACAATTTTGGTGGAGTCTGGAATTGTATGCCCAGGACTACCACTTATCATTCCTGATGGTTACAAGCTGATAGACAATTCTCTCATTCTTCTTGAGTGTTTTGTTAGGAGCTCACCAGCCAGTTTTGAGAAGAAATTTATAGAGGACACTAACAAATTGGCATGCATCAGGGAAGACCTTGCTGTTGCGGGTGTCACATTAGTTCCAATAGTAGATGGTCGTTGTGATTATGATAATAGTTTTATGCCAGAGTGGGCA
AAAGCAGGTACTGATCCAAAATGGAAGACTTTGTGCGACAGTGCTTCAATCCAATGATTGTCGAGCTTGCGGAAAAGACAATGAAGGAATATGGGGAAGACCCGAAAATTGAAACAAATAAGTTCGCTGCAATATGCACACACTTAGAAGTCTGCTTCATGTATTCAGACTTCCATTTCATTGACGAACGAGGCGAATCAATAATTGTGGAATCTGGTGATCCAAATGCATTGTTGAAGCACAGGTTTGAAATAATTGAAGGAAGAGACCGAGCAATGGCCTGGACAGTGGTGAATAGCATCTGCAACACAACAGGAGTCGATAAACCCAAATTTCTTCCGGATCTATACGACTACAAGGAAAACCGATTCACTGAAATTGGTGTGACACGGAGGGAAGTTCACATATATTACTTAGAAAAAGCTAACAAGATAAAATCCGAGAAAACACATATCCACATCTTTTCATTCACTGGAGAAGAAATGGCCACTAAAGCTGAC
AAATTAAAACATCTCAATACAACACATGCAAAAACATACAAACAAATTAACAAACTCTCAAATTCAGAGCATTTCACAACAATTCGAACAGTTTACTTGAACTTCATATCTTACACACTACCACTAGATATTTACCACAGTCCAGGAAGTTGCAATTTTCTTAAAATGGCAACCATGATGCACTTTGGTCAATTCCCAAGTAACATTCCACTTAGAGCAGCTACATGCTGTACAAAAGTACATAGTACTTTAGTTACAAAAGAAATGATGGCCTCCTCCGTGAAGCCAGCTGAGAGCAGTTCTGTTGCTCGACCCATCATATACTCTTCTGCAGCCACTGATGGCTACGAGAAAGCTCAACGAGCTTTTGAAGCATCTTTCAGAGAGAAATACTCTGGTAAATTGGAAGCCATGAAATATGGCAAGATGGTCAAGAAAGGTGGTTTGACGTATGTCAAACGCGCAGGTCCCCAAGCAATTGCGAAGGGCATTGAGATGGA
ATTATGTACCTCTACTAGCCTATTAAAATATTTACCTATTGACACGTAATAACATTTATGAAATATGATATACAAAATTTTCTAAAATTAACTATTGACAATTTGGAAAATTTATTGGAATTTCCAAAAGGAAAAGTGTGACAAGATATTCCAAGGGTGCTATAATAGGAAATGAGTTGAAAACGAACACGCGTTTTATAGATGTTCGGTTTTTGTAACATAACTGTAACATAAAAACATTTGCATTACTGGTAACTTTCGGGTAATATTGGTAGCAGAGAGGGACAAACGGGACAAATCGAGACACGATACATACTCTCTATACAAGTGAAAAGAAGGTGGTGCATATGTAATATGAGTAAACTACTGACTGCGCAAGAGGTTGCAGACTTATTGCGTGTTCATAAAAAGACTATCCATAGAATGATACATTCTGGAAAGTTAGACGCTTCTAAGGTAGCAAACAAATTCCTTATTAAAGAGGAAGATGCAAAAGGACT
CTTATTATCCCTTTAAAGGGATAATAGGGAGGAATATCCTCATACACTAAGTTAAGGTGTATCTAGACATAGAGAAAACTATGTTGAAGTATTAAGTTCACATAGGTGAATTGCTTAATATAAATATGAATAGCTCGGAGTTCTGTTTAAGGATAAACACTTAAATAAGTTTGACTTTAACAAATAAATTAAAATTAAAATCATATGAAAAGAAACAATCTTCAAATAATAATTATTAAAAGACTTATCTTACATATTTTTAAAATTAACTTAAGTGTTGAAATTGATAAATTTCTTGGTTTCATAAATCATTTAAGAAAAAGTAATGGTTTATTATACACTATCAAGTATATGAAAGCTGCAAAGCTTCATATAACAAGATATATGTGTGGTAAACCATTATATTCTAATAATGAAAATGTTGCACTTGATAAAACTGGTTTTCCTTTAAGATTTTGATATCTTAAAAGATTAGTTAATGATAATCCTAGAGCATTGTT
ATGGTTGAAATCACAGTGACTGGCGGTGGCTCGACCACCGTCGACGCGGAGAGTGCCACTGTCAACGTGAACGGCGACGGAGACACCATTGTCAATGAAGTGCAGATGGTTGGAGGCATTCCAGTGTACACTGATCTTGCTGAACTGCCAGTCGACGGATCTGTATTGATAGCTATTTTCCAACCAGAATTTGGAATCTATAACGGAGGAGATGACACCATCTACAACGGTCTTCTGTTCTATCAGGGTTTCACCACTGGTAATTTCGGTGATTCGACAGCCAGCTTTGATGTTTGGGATCAAGCTGCCAAAACGAGCGTTTCAACCGTGATCTCTCCTAATGGTTGGAGAGCTGTTGGGCTGGCACAATCGTGATCTGGCTTCTAAAGAACTGGCGAAAGGTGGCGATTGGCTTGGCAGCCGTCGCCATCTTGGGTATCATCAGTGCAGGTTACATCCACTACACAGGACTGGTGAACGAAAATGCCCGGATCAAGCAA
GATTCTCCCACTTGATTGTACGGAGAACCCGAAACACGGTGGAGGGGGCCACCGATCCCAAGCCTTGATATCGCTTGTGTTAGGCACAAGTGATGGAAGACGCAAGCAAGCAGCTCCGCGTCCTGGATGCCCAGGAGCGCGCGAAGGCCGCCTTCCAACTCGACTTCATAGCCTCTGTCGAGACTTTGGAAGACGCTCAGGAGAAGTACGAGGGCATGATGTTTCGCAGTGGCACGAAACTGCCATCAACCCATATTAAGTTGGCAATCGATCTGAGAGTTGCGGAGAAAGATCTACGCCGGCACGTTAAGAATGTACCGACAGTGCTGGAAATTGGACCCAGTGTTGAGAGCGTGCGTTACGCTGTGCAGACTCGAGACAAGGAGAGAGTCCATGGCTGCACCTTCTCCGACGCGCGTGATAACCTCCGCCACAATAAGATCGGTTATGAAGCCCATTACGACAGAAAGATTGGACCTGACGCCGCCCTTCTGGCCGCT
GTAATACAGTCATCAGGATGAGTGACTCACGTGCGTATGCTATCGAAATCCTCGATCTCTTCGCCGATCAGGTCCCCCCTTTACCGGGAGGTGATTCACGGGCTCTATCCCGAGCTCGAGCTTTCCTTCGGAACCCTATTGTGGTCAGGAACTACCCAAATCTTGATCCACTGGGCAATGATGCTACTGTTCGCAGGAATCTCTTCTTCGTGTGCCTCGACGTTGCTATGCTTGCTCTTGACATCAACGAGTTCAAGGTGCGTATTGAATCGCACCGCGTTGCTCGGGAGCTAGCGGCACTTCTGGGACCGACGGGAGCCGATCCTCAACCTACTGCTGTCCAGATAGCCGAGTCTTTCACGGACAAAGGCCGAACCACGTACGCAGTGGGTCAGGACGGCCCTGTATACATAGAAGGGGCTTACTCCCCTTCTCCCTTCACTTACGGCCCGCGTTACGTTCAGGACGGGAACTTCGTCAACGTGGTGGGTCCGGTGCGA
TATGCAGAAAAAATTTTTTTCGGTTTATAAAGTGAAAGGGGGTATATTATAGTTTGGCTAGAAAGATGATTTCAGTTAATCAAATTATTGCAAATGGAAATAAGAGCCATTTACCTAATGAAGAAATTGAAAAAAGAAAGGAACAGGAAGAAAAATTAAAAAAATTACCTAGAGATAAAATAAGACCACCAACATGGCTATCAAAAGAGGGCAAAAGCATATTTAAGAAAATTGTCAAGGAGTTAGAAGTTGTAGATATACTCGCAAATATAGATAATTATAATTTAGCTGTTCTAGCTAATGCTATAGAGCAGTATATAGAATGTACAAGAAAATTAAATTGTGATGAACTTACAATTACTCATATTAATAAAAGAGGTTTTGAAACTACTCAAAAGAATCCTTTAATATCTATTCAAATTCAATATGCAGATGTTATTAAAAAATTAGGAAGTGAGTTTGGACTAAGTCCAGCAGCTAGATTAAAAATTATTCAAGAA
GTGATTTAATTATAGAGAGATAGTGACTTTCACTTTTCTTTCTTTGTGTTTCGCTGGATTCAAACTGTCCCATAATGGCTCCAGTTGTTTCCAGAGACCAATACAAACTCAAAACACCAAAACCCCACCAGCCATCCCCCCCCCATAGGTGCACCACCAAGTGCCTTGAGGATTGTGGGTGGTTCGTGGGTCGCTGCTCCTGCCCCAGCGTCTGCCAACGCGAGGGCTGGGATGATTTCTTTGTGGCTGACAGGGTCAAGCCTCCCAGCTACGTCGCCTCGAAGACCTCGGTTGCAGACGTTGTCGATTGGCTGCTTGAGGAAGACCCTGCCACTGACGGCCCTTCGGAGTTTGATCTCACACAATTTTTCCAGGCCTACACAGACAAATCCCACCAGATTCACCGCGACTATGCCCCGGACCAGCTTGCCCAGGCCCTCGACATGGCCTATATACTATCGGTGGACCCCCCAGATATCAAGCTCCCAGAGTATGAGGCA
GACTCAACCAAAACAACACACAACCACACAAAACGCACAAACTTGACTTGAGTCTGATAAGGAAACTCAGCAAAGCCCTGTACACCCATCAAGCAAGTATGACTGCTGTGCAAAAACTTTTTGACCAAATTAGCGACCCGAACACGAAAGCTGGCTACTCCAATGCTTGCTTTGAAGCGGCGCAACGGCGTCCAAAGAAAGCTATGGCTATAGCCCCTTTCTCCGTCACCACCCCAGAAGCTCTCACGCTTGAGCGCTTCGGCATCACCACCTCCCCTTTCGCCACCACTTCACACACACATGCTGCCGACAAAATAATTGAGAATGACTGCCTCACAATTATTGGCCACTATCTACCCAAACGAGAGGCAGTGACTCTTATCCAACTCAAACGCAGCAAAATTCATCTTCTGGGCAGGCAACCCAGTCAAGACAATTTCCAAAATTATTGCCACGAGCCAAAGGACGTACTTAGGTACGGGATCACCCACCCAAACTCT
GTATTGTGAAACGTTATTTCGTTCACAACCCGGATTAATCAGTTTTTCTGAGTATATACCCGTTAGCTACTCAATGGACACTTTACTACATTTTGTAAAGTTTTCTAAAGTCCTAAGTTTCTTGGACGTTAATGCCACGTTTGAGATCCCACTATCTGATGAACAAATTAAGTACATTCAGTTGTGGATGCTCCGTGATGTGGTGATTCCAGCCATGAAGTTTTCTTGGTGTGGATTCATCTTGCTCGATAAGTTGGAGATGGAACTTGAACGAATTTATCAGAATGATTATTCTCCACCTATCTTGATGCATGTCCCCTCTCAGTTGGTTACTGATGAGTTGGCAGACTTCATCGATGAGTTCGGTGAAGTACCTGAAGAAGCTTACTTGAGTCCTGAAGAAAGAGAGAAGATACATGAACCCACTTTCTTGAACCATGAACATTGGGGAAGTGAGTCTTCAGGGTCGAGTTTCCTCGATGAAATCGAGATGCTGTACG
GGTAGATTTTTACGTGCATGTAATAAGATCTTTTTTTTTCTACATTTTTTAACATTTGGAGTGTTGCCTATGAGCGCTGGAATTCGTGCTCCGGGCGGTGGTGCAAAACCAAAAAACGGAGTGCAACAAAAAGGTAGTGTCACTCGCGCCGTTTCACCGCCTGATGAGTTAATGGGTGAGATGGCCATTGATGCATGGAACCGCACAATTCGAATTCTGATAAAGCAGGGATTCGAAATGCAGGACTGCTATTTGTTGATGGAATATTGCAATACGGTCCAGATTCTTTATGACGCAAATCTGGAAATAAAAAATGATGGGCTTTCCGATGAAACTGCTGCCGGTGGAGCTAAGTTAGGTTCTGCAATTAAAACGCGCGATAAGTGCATTTCACAGTTGATCAGGCTCAGCGTCGTATTAAGGCTAGACCCAACAAGCCGTGTTAGAAGCGACCCTCCAAATAAAGATAAGACTCCGGGCCAAAACGAATTTAACCAATT
TATCGTCTTGCGTGAAAACCCATTTTTCAAAATTTTTATATAGGGGGGGTCAAAACACTAAAAGAAAGGAGAAAAAATGACAGCTAAGAAGTTCAAAGACAGTAATGACGGGAAGTTGTCCTATCGTGCACCTAAGCACCTTTCTCCTCTCGCAAGTGCTTGTTGGCGTAAAACTGTTCCCTTTCTTGAGGAGCAAAAGCCAGTTGATAAGATTGATTCATTTTTAGTTGAAATGTACTGTACTCAGTATGAAATTTATAGAAATTCATACGAACATTTAAAAAAACATGGTGAGGTTCAAGAAATTTATAAACCAGTTCAAGATATGACTGGTGAAATTATTGACAGACAATTTCAAGGTTTTAAACGTAATCCAATGACTCAAATTTACTCGGATGCAATAAAAAATCTTACAAAGATTGGTTCTGAGTTAGGTTTATCGCCAAAATCACGTTCTGAATTGATAGATCTTAACATGCAAGATACGAATGAAAAAAGCA
CTCGAGTATCCAGGTGGCAACCTCATTCCGTTCAGGTACGGTGCAGCGCCTGCATATCTCAGAGCACGGCAAAATTTGCGCGAAATATCCGGCTAAGGCGAAAGAACTGCGAACCGGTACGCTTAATGCCGTCTCTGATGAATGCATTATTTTTGATGAGTCCACTGCTGAAGGCGTGGGTGGTGATTTTTACGAGATGAGTAACCGAGCACAGGAGATCACTGCATCAGGCTTATTGCTGACGGCACAGGATTATAAATTCCATTTTTACGCCTGGTGGCAGGATCCTAAATACAGCGCCAGAGTGCCGGAAAGCGGGCTGAAGCTGTCACGGGAAAAAATGACGTATTTTTCTGCGGTTGAGAAGGCAATGAACATCACGCTTACTGATGAACAGAAGCAGTGGTACATCAATAAGGAAACTGAACAGCGTGAGGAAATGAAGCAGGAGTTTCCCTCAACGCCACAGGAGGCGTTTCTGACGTCCGGACGACGTGTGT
GGAAAATCAAACTACAACAAACTACACTGCACAAAACAAACTTTAACAACACTTGATAAGGAAACCTAGCGAGGCCCTGTACACTTGTTGATCAAAGTATGACCACTGTGCAAAAACTCCTCGACCAAATTTCTGACCCCAGTGCGAGGGCTGCATATTCACAAGATTGTCTTTCTGCTGCCAAAACAGCAGCAACGAAAGCAATGACTATTGCACCTTATGCAGTCACTCCAACGGAAGCCCTCACGTTGGAACGCATTGGAATCACCACTTCCCCATTCGCCACCACCTCCCACACCCATGCGGCCGACAAGATCATCGAGAACGACTGCTTAGACATTATCGGACGCTACCTACCGAAAGAACCAGTAACGCTGATCCAGCTTAAAAGAGCTAAGTTGCACCTGCTTAGAAGAGGCCCCAGCGGCGACATCTTCAAGAATTATTGCCACGAACCCAAAGACGTGTTACGCTTCGGCCTCACGAACCCTCACACTTGC
CGCCGTGGGTCGACGGCCCGGGCTGGTAAACCCATTGAAATTTCCGTCAAACAAAAATACAATTATCTATTGTCTCACATCCAAAAACCTCGGACCAAACTAATTACTCCCATTATTGAACAGACTATTGTCAAAAAAGAAAAGATTATTTCTTTTAATTCTCCGACTAAAACTAATATCAGCGAACAAATTATGACTTATGTCAAAAAATATCATCCTACCACTAAATATTATGGTATTATTCATGGTGAAAAGTATGAATTACAAGACGTTTTATTTTACAGTTTTAATTACTCTAATAGAGAAGAAGTATGTCCAATTAGTGGTACTGCACATAAATCCAACGGATTTTATGTAATTGAAACCAGTAAAGGATACTTTATGAAATGCCATTCTGATAAATGTAAGAATAAAAAAGCCAAATATCTAGGTCCAGCTGATGCGACAGATATGTTTGTTAAATGTGCCAATCAAATTGATCAACAATACCTGATTATGAA
AAAAAAATATCGTAAATTCGTAACCTTTACAAACTACACACTTTATCAGTCCTGATGTAACCTTTAACCCGGTGCTTCGATTTCATTATCGGGAACCCTCGAAATATTGCTTACGTACTTCTAACTCATGTCGTCAACCTTTTTTCTCAGCGATCTAATAAAAGAAATGAATCATAGTTCACAGGTTAAGTGGCCCGTTCCTATATTAGGCTCACTAGCCAATTTCGGACACAGTCGGACCCAATCATTCAGCAAACATGATGTACATCAAAGCCTTGGTCTTCTTTTTCGTCGCTACCATTGGCACAGTATGTAAGTTAACTTCTGCATAATTTATGTAAACTTTAAAATTAATTTTTTATTCAACCGCTAAGATCTCAGTTATCTGTTGGGCTGTCGAAAAGTTAGCCTAGAGCAACTTTTTTACGATATTATCAATAATCATCGTGTTATAAAAAGGTAACACCATAATTAATATCTACGTCCATGTAATCATAACT
CTTGTAACACACTACACACTCGTTTTGTATTCGAGAAGTAGTTGCAACAACGGTCCCCTTATTGCCTGACTAGCTGAGGGCCACCCTTCTATCCCCACCGCCATCATGTTCTTCGAAATACTCATAGGAGCTAGCACTAAGGCGGTTAAAGACTTCATCAGTCATTGTTACTCTCGTTTGAAATCTATATATTATTGTTTCAAACGATGGCTGATGGAGATATCTGGGCAGTTTAAGGCCCATGACGCCTTTGTCAACATGTGCTTCGGGCATATGGCTGACATTGAGGACTTCGAGGCAGAGCTCGCTGAGGAGTTTGCCGAGAGGGAGGATGAGGTGGAAGAGGCAAGGAGCCTCTTGAAACTGCTGGTTGCCCAAAAATCTAAAACTGGGGTGACCGAGGCTTGGACCGACTTCTTTACGAAGTCGAGAGGTGGCGTCTACGCGCCACTTTCCTGTGAGCCTACCAGGCAGGACCTAGAAGTCAAGAGCGAGAAGCT
TTGGCCACTCCCTCTATGCGCACTCGCTCGCTCGGTGGGGCCTGGCGACCAAAGGTCGCCAGACGGACGTGCTTTGCACGTCCGGCCCCACCGAGCGAGCGAGTGCGCATAGAGGGAGTGGCCAACTCCATCACTAGAGGTATGGCAGTGACGTAACGCGAAGCGCGCGAAGCGAGACCACGCCTACCAGCTGCGTCAGCAGTCAGGTGACCCTTTTGCGACAGTTTGCGACACCACGTGGCCGCTGAGGGTATATATTCTCGAGTGAGCGAACCAGGAGCTCCATTTTGACCGCGAAATTTGAACGAGCAGCAGCCATGCCGGGGTTCTACGAGATTGTCCTGAAGGTCCCGAGTGACCTGGACGAGCGCCTGCCGGGCATTTCTAACTCGTTTGTTAACTGGGTGGCCGAGAAGGAATGGGACGTGCCGCCGGATTCTGACATGGATCCGAATCTGATTGAGCAGGCACCCCTGACCGTGGCCGAAAAGCTTCAGCGC
ACCAAACAAAGTTGGGTAAGGATAGATCTTATAATAACTATGGACTGGCAAACTTAGGAGTAAAGATCCTACTGTCGGGGGGAGGAGGAGGAGCAAGATCTTTGACTATGGCGACTCTTCTTAAAAGCTTAGCATTGTTCAAGAGGAACAAAGACAAAGCGCCGACGGCATCAGGTTCAGGAGGGGCCATCCGGGGGATTAAGAATGTTATCATAGTCCCGATTCCCGGAGACTCGTCCATCATTACCCGTTCAAGACTGCTCGACAGGCTTGTCAGATTGGCCGGAGATCCTGACATCAACGGGTCAAAGTTAACCGGCGTGATGATCAGCATGTTATCTTTGTTCGTAGAGTCACCCGGGCAATTGATACAGCGAATCACAGATGATCCAGATGTTAGTATCCGCCTTGTTGAGGTAGTTCAAAGTACTAGGTCTCAGTCCGGGTTGACCTTTGCATCACGTGGTGCTGATTTAGACAACGAGGCAGACATGTATTTT
CCTATCTAATAATATACCTTATACTGGACTAGTGCCAATATTAAAATGAAGTGGGCGTAGTGTGTAATTTGATTGGGTGGAGGTGTGGCTTTGGCGTGCTTGTAAGTTTGGGCGGATGAGGAAGTGGGGCGCGGCGTGGGAGCCGGGCGCGCCGGATGTGACGTTTTAGACGCCATTTTACACGGAAATGATGTTTTTTGGGCGTTGTTTGTGCAAATTTTGTGTTTTAGGCGCGAAAACTGAAATGCGGAAGTGAAAATTGATGACGGCAATTTTATTATAGGCGCGGAATATTTACCGAGGGCAGAGTGAACTCTGAGCCTCTACGTGTGGGTTTCGATACGTGAGCGACGGGGAAACTCCACGTTGGCGCTCAAAGGGCGCGTTTATTGTTCTGTCAGCTGATCGTTTGGGTATTTAATGCCGCCGTGTTCGTCAAGAGGCCACTCTTGAGTGCCAGCGAGAAGAGTTTTCTCTGCCAGCTCATTTTCACGGCGCCA
GCGCTCCCCTCCCCATTTTGATAAATTCCCTAAATGAAAATTCGGAAGGAGGTGAGGGAATGGCTAGACCGCGGCAACCTGTTGACTTGCTACTGGTGAAAGGCAAGAAAAACTTGACAAAGCAAGAGATTGAGGAGCGTCGAGCACAGGAAGTAAAGGCACCAAACGACAAAGTAAAAGCTCCATCATATTTGCCAAAAGACTTAAAAAGAGAGTTTAAAAAGATAGCGGATGAGCTAAAAAACATCGGAATTATGACTAATTTAGATGTGGACGCGCTTGCCCGTTTTTTGTTTGCTCAAAAACAATACTTGGAAATGACCGAAGTCTTACTCGAAACGCCCATTACTGCATTAGTTGAGGATGATGACGGAAATAAATTTGAAGTAGCGAACAAGACATACAGTGATTTGCTTATCAATCAAGACAAGCTGTTCAAACAATGCCGGCAAGCCTCTAGTGATTTAGGGCTGACCATTTCCTCTCGCTGTAAACTTGTT
ACCGGTGGCGAGCGGGGTCTTTGGTGCTGATGGTGGGCCCCACATATGAAATTGGGCCTTAAATGGGCCAAAAAAGATTACTGGGTATGCAATTTGGTCTCTTGTTGGGCTCTTTCAATTTGGGTCTACACAGTACTACGTTGATAATATAAATATTTATTTTATTATTTAATACTTATGTTATGCATTACATACGGATTAAAATACGTATTCATACATTAGCTATTGTCCCTATATCATAATCTTCCTCTACGTCTATATCCTCAACAGCCGCTTCTTGCATCATCAGGATATCAATCGTCTGGACCATGTCCTCCTGTTTGAAATCTCGTATTGTGGATTCGTTGTACATTATACGTAATAAATTACGTATTCCTTCCTCTAAGTTATTGAAATTGAATGGTGGTATGATCCCACTATGTCCGTATGGGATGATGTATTTCCTCTTTGCCAGTGCTGGTGATTTTGTTGATATCAATTCAATCTGAACAACGATTGAA
GCGCCAGTCCTTAGAGAGACTGAGCCGCCCGGGTACCCGTGTGTCCAATAAAACCTCTTGCTGATTGCATCCGGAGCCGTGGTCTCGTTGTTCCTTGGGAGGGTTTCTCCTAACTATTGACCGCCCACTTCGGGGGTCTCACATTTGGGGGCTCGTCCGGGATCGGAAACCCCACCCAGGGACCACCGACCCACCAACGGGAGGTAAGCTGGCCAGCGACCGTTGTGTGTCTCGCTTCTGTGTCTAAGTCCGTAATTCTGACTGTCCTTGTGTGTCTCGCTTCTGTGTCTGAGACCGTAACTCTGACTGCCCTTGTAAGTGCGCGCATTTTTTTGGTTTCAGTCTGTTCCGGGTGAATCACTCTGCGAGTGACGTGTGAGTAGCGAACAGACGTGTTCGGGGCTCACCGCCTGGTAATCCAGGGAGACGTCCCAGGATCAGGGGAGGACCAGGGACGCCTGGTGGACCCCTCGGTAACGGGTCGTTGTGACCCGATTTCA
GACATTTTGTCCACATCACGAACATGGCAGCTCGACTTCCTATCGACGCCTTCGGCATGTCAGTGATTCAACAAAATGGTCTCAAAGTATACACAATCCTACCAACAAGCAACTTGTCCAATCTGAGTGATCAAATATCTCAAAACAAACTCTATGCTGTAAGTGAACGACACGTTCGTGAACTTGATCAAAGAGATAAAGGAAAAGTCAAGAAAATTAAATTTATAGTCACATCTAAGTCGGTTGATTATGAAAATTGGTTTGGCCCAGACACAGACACAGAAATTATACAGTATCTTGAAGAAGGAGGTTTGTACCATGCACTTTACAACGCCTGCAAAGAACAGAAAAGTACTCCATCTTTTGTTGCCAGCCCCTCAAACCCTGCTCCTGTGTCACTTAAGCAAAAAGAAATTTTATCGAACTGGAAGCTGGGCACTATCGTGGAATTCTGTCAAGCTGTTGGTTTGAATCGAACACCTGAGGAACCATGGCGTCAG
AAAAAATATAAAAACTCAACATAACATACACAAAACGATTAAAGCAAACACAAATCTTTCAAAGCATTCAAGCAATCAAAGATTCTCAAATCTTTCATCGTTATCAAAGCAATCACCAACAGCAAACCAAATGGCAGCAGTTACATTCGCATCAGCTATCACCAACGCCATCACCAGCAAACCAGCACTCACCGGAATGGTGCAGTTTGGGAGTTTCCCACCAATGCCATTGCGATCCACCACCGTCACCACAGTCGCCACTTCAGTGGCGCAACCTAAACTGTACACAGTGCAGTTTGGAAGCCTTGACCCAGTAGTCGTCAAGAGTGGAGCAGGGTCCCTTGCTAAGGCAACACGCCAGCAGCCTAACGTTGAAATAGACGTTAGCCTCAGTGAAGCCGCAGCTCTGGAGGTTGCGAAACCTAGATCGAATGCCGTGTTGAGGATGCACGAGGAAGCAAACAAGGAGAGAGCACTCTTTTTGGACTGGGAGGCTAGTT
ACGTGGGGGAGTTGATCCCCCCCCCCCGGCACTGGGTGCAAGCCCCAGAAACCGACGCCTATCTAAGTAGACGCAATGACTCGGCGCCGACTCGGCGACCGGCCAAAAGGTGGTGGATGGGTGATGACAGGGTTGGTAGGTCGTAAATCCCGGTCACCTTGGTAGCCACTATAGGTGGGTCTTAAGAGAAGGTTAAGATTCCTCTTGTGCCTGCGGCGAGACCGCGCACGGTCCACAGGTGTTGGCCCTACCGGTGGGAATAAGGGCCCGACGTCAGGCTCGTCGTTAAACCGAGCCCGTTACCCACCTGGGCAAACGACGCCCACGTACGGTCCACGTCGCCCTTCAATGTCTCTCTTGACCAATAGGCGTAGCCGGCGAGTTGACAAGGACCAGTGGGGGCCGGGGGCTTGGAGAGGGACTCCAAGTCCCGCCCTTCCCGGTGGGCCGGGAAATGCATGGGGCCACCCAGCTCCGCGGCGGCCTGCAGCCGGGGTAGC
GTTATTTTGAGCTTACCGATTGACAACCATCATGGCACACACAGGCACCGCTACTCTGATCAATGCCGAGCGCACAGATCGAACTCTCCGCCTCCTCGAAACTTTCCCCTCCCTGACAATCACCATCAGACAGGATACGTCTGGGCGTGATCTTGTGTCTTCCGTGTACTCCGCGACTGGTATGTCTGCCGCAGCTCGAAACTTGAACCCCATCGCCAACGTCAAGAACATGCGCCAACCCGGTTACGTCAAACCTGCTCACACCGCTACCAATACTGTCCCACTCCGTGTCGCCACCTCCACTGGTTTGGAACTCCCTACTGCTCATCTCGCCCAGATGCCCGTCGATCAAGCTTTGCGTGACGCCGTCGCCGCTGCCGTTCCTGCCCACGCTGCACGCGTGTTGCCCCCAAACGTTGACCGTGTCACTCCTCTGACGCTTGCCTCCCGCGTGGCTATGGTTTGCGCTGGTCTTGATTGTGACGACATCCACGAGATTG
TTTTCAAAAATTCTGATATAGAACCATGACTACCTCTGCGGTACATGATTCTCACTCTTTGAGGAAAGGCGAGCGCAGTCGATGGACGCGCCGTACACTTTCCCTTAGCGTGCTCGGTCCCGCCTGGCGAAAGATGGGTGGGACCGGTGCGCTAAGAGGTACGCGCCAGCGGGGCTCCATGTGGGTCCCGGTCACCGTAGTTGCGGAAGCGGTGAAGCTCTCTAGGAGAGCGCATTATTCCGCTCCATCCTGCGCCAACAGGGTGGACGTCCGAGCAGGAAATGGACGTAAAATAATTGCTGCCGTGGTGGCACCCGCTACCAAAGGTGCGAAAAAGGCTCCGCTTCGGCCGAGCTTAGTATCCCCTAAGGTAGTGCCATCGTCACGGGGGGTATCCCGCCCCAGCGGACGCAAAGGTGCCTACTCCCACAGCTCCGGGACAATAGATAATAGGAGCTACAAGCAAGCACTAGTGGGAAATGCTAGTGTTAAGGAAACTG
CGAAACAAGCTTAGGAGGAATCCAGTTTCGCAGCTTCTCTAGCTCAACTTGCTTGTTTCCGCTCGCAACAGCCATCCACACTCGTTATTAGTGTATGTTTGTTGCGACTCTTAGTGGAAGGGTTATCGTTCAATCGAGCGATAAAATCTACTCAGGGTTCGTGCAGTACGCCTCTTTCGGCTTACACTCCCTCTTCCACGCAGCGCGCTCGGATTACCACTATGGGCCCGAAGAAACTCAGCTTTTCTGTGTTTCTTTGGCTTATGTGTTTCCTCTCCTTCTCACAGGGGAATCACACGGGCATGGCAACGGGATCCGACTTCCCATCTCCTACTACCCTGATCTACTCAGGTGGGGTGTGGCCCTTGGTTACCCCCCACAGCTCACCCGTAGCAGGAGAAAAGTGCACATTGACTTGTGCACCATGTCCAGTCAGGTCCATTACAGAGCCGAGTTACAAAGAATTACTACAACAGCTCTGGGTGAAAGCCTGGTTAGAT
TGCCTATATGGTGGGTAGTTTAATTCTTGCATTTTGAGTCATAACTATTTTCCTCCTTTCACATTTATTGAACGTAGCTCCTGCACAAGATGTAGGGGCATTTTTTATATTTAAATAACTAGAGTAATTAACGTAAAGGCGTGTGATACAGTGAAAACAATTGATTAAATTAACACCGAAGCAAGAAAAGTTTGTGCTAGGACTCATAGAGGGCAAGAGCCAACGGAAAGCATATATTGACGCAGGGTATTCGACTAAAGGTAAGAGTGGGGAATATCTAGATAAAGAAGCGAGTACACTTTTTAAAAATCGGAAGGTTTCCGGAAGGTACGAAAAATTGCGTCAAGAAGTAGCTGAACAATCAAAATGGACACGCCAAAAGGCCTTTGAAGAATATGAGTGGCTAAAGAATGTAGCTAAGAATGACATTGAAATAGAGGGAGTGAAGAAAGCGACAGCTGATGCATTCCTCGCTAGTTTAGATGGTATGAATAGAATGA
TTGAAAGGGGGCGCTAGGGTCCCACCCCTAACATGCCAACGACAGCTCCTGCGCTGCACTCCACACTTACGTTTGTGCACGCGCGGGAACCGATGGACTTTCGTTCAACCACCTCCAGCTGGACTCACTGCACCGCGTGGCCATGTTAGCTGGATTGTGTGGACGAACACCGCTTGCGCTTCTTGCGTGACCGGTTAGTACTCTTAACACTCTCCGCCTACTTGGTCGTCAGCGCTGTCTTGGGCACATCTGTTGGGGTTAGTTCGACGCTCTACGGTATCCCCCGCGTGACGAACTACGGTGTTGGGGCCGCTTCGTGCGAGCCGATCGCCTGGTGTGTTTCGGCTGTCACCCGGCGCCCGCCTTTCATCCCCCCCCCCCCCCCTTTTACCGTCGTTCCCGACGTTAAATGGGAGTAACCACAAGCTTGCGCCGCCTTTCCCGGCGTCAAAGGGATGTAACCGCAAGATGAACCTTCACCCGGAAGTAAAACGGCAACT
GGGGATACGTGCCCCTCCACCGCCACCCGCACCCCCTACCAAAATTATTTCCGTCTGTCAATACCCCCTGCATCCAATAGGCCCGAACTATCACAAACGGAAAAGCGATAGCCCGAAACACTAAGCCCCTTTTCATCATTTCATTTGTAAGCGCGTTTAAAATCATGGTAAAATAACCACTACCCCAAATTGCGCCCCTGCAATTTGCTGACGGTTTAACGGAAGGCGGAAACATGGCGAAGAAAAAACCAGTAGAAAAAAATGGGCTTGTTTATAAAGAGTTTCAAAAACAAGTTTCAAATTTGAAGAAAGCCGGACTAATCCCTAAAACCCTTGACGTGCGAAAAGTCAAGCCAACAAAACACTATAAAGGATTGGTAAGCAAATATAAAGACGTTGCAACAGGGGGCGCTAAACTTGCAGCAATCCCTAACCCCGCCGTTATTGAAACGCTTGAAGCGCGGGGCGAATCCATCATTAAGAAAGGCGGTAAGGCGTAT
GAAAACCAACCCAACACCAAACCAACTCACTCACACCTATCCAACTCAGAAGGGAGCTACCGTTACCGGTATATATTCTGTGGGATGGCCCGTGTGCGTGAAGTTTTCTCATCGATCACTGACTCATCTCTTAAAGCCGTAATTCAGGAGGAGGCCTATAAGACCATCCAAACTCAATTACAACTCGCGGCCACAATCAACCCATACTCACAACCCACCGACGCTGCTGATGTTTTAGAGAACTTAGGAATCATCACTAACCCATTGGCCATTGAAGCCCATACCCATGGGGCGGCAAAGGCCATTGAAAATGACATGTATAACATAGTTGCTAATTATCTGCCCAAGGGGAATCCAGTCACATTCTACTACATGAAGAAAGGCAAGCTCGGAAAATTTAGGAGAGGCCCACACCAGAATGATCGTTTTGTCAACTCCCATTTTGAGCCCAAGGACATAGCCCGCTACCCAGAGGAAACGGTTGTGGAACACCTTGAGTC
GGTAAAGTTGACACCTTTACAAGAGCAGGTTTTACAAGTTGACTACTTGTGTATTGGAAACCTCACTGCCCAACGCCTCCGTATCGCGATTGCAGTTTACATTAGTGTCTTTTAAATGTTTAACCTCACTGCCCAACGCCTCCGTAYCGCGATTGCAGTTTGTATTAGTRTCTTTTAAATGTTTAATTTTGATAGCTTGATCACCGCGTCTTCGCGGGTGGTCAAAGATTTTATTCATTTTTGTTACAATAGGGCAAGGTCAGTATACTGTGCCCTTAAACGCTGGCTGTGGGAGCTGCAGGGAAAATTTGATGCACATAATGCGTTTGTTGATCTCTGCTACGATGCCATGTATGGCATTGAAAAATTTGAGGAGGAGCTAGCCGAGGAATATACCCTGGCTGAATCTGAAGTCGCCCTAGCTGAGTGCCATTATAGGTACTTGGTTAGCAATGGTGCTCCCCTCACCCACTGGCCGGTACCTTGCCCGCCTCCTGGTG
TGACTTGGTCAATTGGTACCAATTGATCTCTCTCCTGGTATCGGTACATTGGTACCAATATATATGGTGGTACCTAATGGCATTATTGTAATTACTTTAATGTTGAATTTAAAATTCAAATTGGTAAAGCGGCCATCCGTCTAATATTACCGGATGGCCGCGCGAAATTTCGTGGTGGGCCCCCCTTGTCGGCCAATAGAGTTCGTGCCTTGAAAGTTAGATAAGTGGATGTTGACGTCACTTTTGTCTTTATATACGTCAGCCCTAATTTTAAAGGTTAAACATGTGGGATCCTTTACTTAACGATTTCCCTGAAACCGTACACGGTTTTCGGTGTATGCTAGCGGTTAAATACCTTCTTCTGGTTGAGGCTACATACTCTCCGGATACGGTGGGTTACGATCTAATACGCGATCTTATAGGTGTTGTTCGTGCGAAGAATTATGTCGAAGCGACCAGCAGATATAGGGATTTTCACTCCCGCATTCAGGGCACGTCGC
AGAGCAATCGAGGCAAATAATAATTCTAGAAAAACAACGTTATACTCAAGTAATACTATTTCAGGCATGTCTACTGCAAAGAATGCTGCTTCGGAATTTATCAAAAGTTATGGCACAAGAGACAACAGAGCAGTTAATGATTGCTACTCTGTATTCACTGGAGAAGGTGTCAACTTTCTCAATTTGTTCATGCATAATAATGCAGGTATTAAATCTGCATTCAGCATCAACGATTTGGGCAGGAATGAAGATGTCAAAATCCATGAGGCTGAAGTTGTTGATTCATGCCATGATTATCATTATTTTGAAAAATTTGGACTAGACATAACATTCTGCGAGCATGAAATGAACTTAATTGTAAGGAAACCAGGTGTGAAGAACACAGGCTGCAAGTTCACAATGCACAATCAAATCTTTAATCCAAATTCCAATATACTGAACATGACGCCCGGAACAATTTCAGAAGATGCTTTCTATGACAGAAGCAAAATAGCATCTAG
GAGGTGATGGCATTTTGGTAATTAGAAGGGTTACTACCATTTGGTTTGGGGCTACAAAAGTTATATGAATTGGTAGTAAGGTAGCTCTTATATATTAGAAGTTCCTAAGGGGCACGTGGCGGCCATCCGTTTTAATATTACCGGATGGCCGCGCGATCGTCCTCCCGACCCGTGTCCGTGAATTGCGCCGCATTGTCGGCCACTTGGTGTGGTCCCCTTGTGTTAACCAATCATATTTAAGCTGCAGAGTCTTGTTATTTCTGCACTCATTAACTGGTCCCTTTAATTTGAAATATCTTTAGATATTGCGGTGTGACGTCATCGATGACAGTATATCCAACTTTGTTTCTTTTGACGTGGACCAGTTACATTATGGCGTGGAAGCCAATTAAGCAATATATGCAAGAGGAATTTTATATATAAATTCCATATTTAATTGAACAGGATATTATAAGTTAATATGTACTCAACAAAATATCGACGAGGATTTTTAGCTAATC
CCACATTCGTTCCAGCTACATTTTGGCGCCAACTCTTTGGCAGCAACACCAGAACGATAACGGTAAGTTTCAATCGGGCGCGGTCACATTATACTTAGTCATCTCTTGTGGTTGTTAACAACAATCTTGAAACAGATATACATGTAACCGCTTGCGTGCTGTACTTTCTTTATTCTTGGAAAGAATACAGACAGGACACATGGCTAGACCTGTTAAGGTATGTGAGCTAGCCCACCACTTAAATATACCTATTTGGGAAGTTTTGCTTCCTTGTAATTTTTGCACGGGGTTTCTAACATATCAGGAGTTGTTAGAATTTGACTATAAAGACTTTAATTTGCTGTGGAAAGACGGATTTGTCTTTGGTTGTTGTGCAGCTTGTGCCTATAGATCAGCATATCACGAGTTTACTAATTATCACCAAGAAATTGTCGTAGGCATCGAAATAGAAGGACGAGCAGCGGCTAATATTGCTGAGATAGTAGTCAGATGTCTCATTT
GCAAGGTATCAGCCGTTCTGGTCTGATCCTCTCAACCCCATCTTTTGTCTTTCTCAGTTTCTTAGCGGGGACCGTCCGTTCTCTCCCTGTGCAGGTGCGACTCTTGTTTGTGCTGGTCGCGGCAGGTGGCGCCCAACGTGGGGCTCGAGCTCGACAGTTTTCTTCCGCCACTACTCTCATTAATTGAACTAAGTAAGTATATGGATAAACAAGTAGCCTAAATTAAGGAGGAGTAGTAAGGTATATAGTTGAGAGTATAAATATGGGACACACGCATAGTCGTCAGTTGTTTGTGCATATGTTATCTGTAATGTTAAAACATAGGGGGATCACTGTTTCTAAAACTAAATTAATTAATTTTCTTTCATTTATTGAGGAAGTTTGCCCTTGGTTTCCTAGGGAAGGCACAGTGAATTTGGAGACATGGAAGAAGGTGGGAGAGCAAATTCGGACGCATTATACCTTACACGGCCCTGAAAAGGTCCCTGTCGAGACATTAT
AGATTTTCTTGCGCGTGCATGCGTGTGCTTCAGACAGCCCAGGCAGCGACTGTGATTGTGGATATTCTTTCTGCAAGTTTTGTCGTGAACGTGTTGAGAAAAAGACAGCTTAGGAGAACAAGAGCTGGGAATGGCCGGGAAGGCCGTTCTAAAAGGAAAGGGGGGGGGTCCCCCTCGACGAGCGTCGAAAGTGGCCCCAAAGAAGACGCGTCAGTTGCGGGTCCAAATGCCAAATGGACTTGTACTGATGCGCATGCTGGGAGTTCTGTGGCATGCCCTGACTGGGACTGCACGAAGCCCAGTACTGAAAGCGTTTTGGAAAGTCGTTCCTTTGAAGCAGGCTACTCTGGCACTGCGTAAGATCAAGAGAACGGTGAGCACCCTCATGGTAGGCCTGCACCGCCGAGGAAGTAGAAGGACGACCATTGACTGGATGACTCCCTTGTTGATCACTGTCATGCTTGGAATGTGCCTCACGGCAACTGTCCGTAGAGAGAGAG
CCCCCCGTTTCGTATTTCAAATCCTAAATAACCCCCGGGGGGTAAAAAAAGGGGGGGAGCTAACCCTAACCCTAGCTCTAACCCTAACCCTAACCCTAGCTCTAACCCTAACCCTAACCCTAAGTCTAACCCTGACCCTAACCCTAAGTCTAACCCTGACCCTAACCCTAACCCTAACCCTAGCTCTAACCCTAACCCTAGCTCTAACCCTAACCCTAACCCTAACCCTAGCCCTAACCCTAACCCTAACCCTAACCCTAACCCTAACCCTAACCCTAACCCTAACCCTAACCCTAGGTCTAACCCTAACCCTAACCCTAAGTCTAACCCTAACCCTAAGTCTAACCCTAACCCTAACCCTAACCCTAACCCTAACCCTGACCCTAACCCTAGCTCTAACCCTAACCCTAACCCTAACCCTAACCCTAACCCTAACCCTAACCCTAACCCTAAGTCTAACCCTAACCCTAAGTCTAACCCTAACTCTAAGTCTAACCCTA
GTTAAATTCACCATGGCTTCCGAATTTGGCATTTTGATTTGTGATAAATTGAAGGAAAATACTTTAGAAAAAACGAATTGTGACGTTATTATTACGGGAGTGGGAAAAGTAGGTGTACACGAAGAGGACGGTGTGTTAGGATATGAGTGGGAGGAGACTAACTATAGGTTAGGATTGTGCGAAATAGAGAATACGATGTCAATCAGTGATTTTGTTTATAAGCAAATAAGATGTGAGGGAGCATACCCCATTTTGCCGCACTATGTTACAGACGTCATTAAATATGGCATGGTAATTCATAGAAATGATCATCAGATCCGAGTTGACAGAGATGAAAAAAGTATTGGAAAAATCCAGATTCAGCCGTATTTTGGCGATATGTATTTCTCCCCCGAGTACTACCCGGCAACTTTTATTAAACGTGAGTCTTTACCAATCTCAGTAGATACGATCAGAGGTTATATTGGAGCTAGAATGCGAGGGATTGAAGCTAGGGCTGG
AAGTTTTTTTCAGGATGTTGAAAGTAAACGTGCAGGCTCTCATCTATCCTTTCAGTGGACAAATCACAGACATTCGAAGAAATCAACTCATTCCAACAGCCAAATTCAAACATACTGTCTTACATCAACCAATTTTTATCACTAAACTAAAGAATAAAACGTCACCACCCGACCCCTCAAAATCCAAAAATACTTTAAAAGTAAATCCAGTATGGTCAAATGCTTTTTTTGATTGGAATTCAGCTTTAATCAATCCATGGACAGTTCTTCCCTCTTCAACCGGCTCTGGCTCAATGTCAATACCATCTTCTAAAAATGCAAACTCTGATAATGCTGTTTTAAAGAATGCAGAATTCATTAACGAAAGACTTCCTTCATACATAAAATTGCTTTTTGATAGTCTTGATCTTAAAGGTAATGGCTATGTTAATCAATTTGGTTTTTGGGCATTATTATATTTGGATTACAGTCTACATTGTCTTGTTCCCCTCGAGTATTAT
CACGCTATTATTCCCTAACTCGAACTGTGCGGACGCGCTGTTGTCGTTAGTAATGGTGAACGTGTCGATAAGTTTAAGCGGAGCGGCGCCGTCATAGGCGGATACGTCAACCGATGCAAACGGACGGGCGCTAAAATTGGTCGTGAAATCTGAACCACTCGGCGGTACTTGTAGGATTTCCTGATTCAAGCCAATGAACGGGAAAGAGCCGGTCACCATCGCGTTAACTGCCTGTTCGATAGTGAACCCGGTAAACTCGACTCCGCGGGTTATGATGTATGAATCTGGGTTCCCGCATTTACCTTTCAACCATGTCAAGATTGAATAGGTTTTACACAAGTTACCAGTTTCAAGTTTATCTGCGATACGCAAATTGGCTTGAATATCTGATTCGGCGGTAAGGGTATGCTGGATGCCCGTCCCGGTTACGACTGTAGCGGTTACTGCGGTAACGAGGAAAGCTTTGTCGTTATTCCCGGATAAACCATCGAATTGCACCA
CTTTAAAAGTCGTGCGTGGCTTCACCACGCACGATCAGTACTATCAGTTAACCACTCTTGAATATGCTCAATGACCCTATTCAACACTGGTGTCTCTTAGTACATTATTTTAGCACTTAACGTGCATGAGTTTTGCCCATTTCTTTCAAAAAAATGAGTATTCGAGGAGACGTCCCGCTCCCCGTCTTATTTCAACCGTAGACTCGACATCTATTGGTGGACATTTAATTCCAGTCGCCGTAAGTTGCTTCTGCCCCGCGCTATATTTTCTTATACTTATGGTTCTATAGGTCTGGTTTAAAACGTAAATAGACGGCCCACAAACTATAGAACGCGTACCCGGAACGCCAATCCCGGATAAGTCCCTGGATATATAGATGCACCGCAATATAAGCCTGCAGACTGTCTCATATACTATGGCCTCTTATTATCTAAACATTAAAACCCACAATCTCCGCAGAACCCCTGTTGCCGACCGAGCCTTCTATGTGATGAACGAT
GTATTTCTTTCCTCTTACGTCGTTAGACAAAGTAAGGTGTTTGGAGTACTTGTGGTAATACAAAGGCACGCTTCGGCGATAAATCCTTTGTCTTCACCACTATGCCGATCGACAGCAGTTCAATTCTGGGGATCATAAGCGAGGAGGACGTGATCAGGGCAGCTATCAGTACTAGTGCGACTAAATTTGGTTCTCAGTTGCACAGTACTGTTTGTGATCATGTGAAGGAGACTTATTTGGATGCGGTTGAAAGACAAAAAGTAAAAAAGAAAATAGATGTGCGAAGAGATCTTTCGCAGGAGCAATTACAATTGTTGAACGATTTGTATCCTGAGAGACACATCGTTTCCAGCAACTGTGAACGTGGCACACATAGTTTTGCCGCAGCTTCGAGAAAGATTGAAACGGATTTGTTGCTGAGCAGGATTCCAAAAAGGTCATGGGTATATGATATTGGTGGCAACTGGGCAACTCATGTTAAGCGCAATGATGGAAGGAAA
ACACAAAGTCCTGGGCACCATAGAAAGCGAATAACCAACCTATTGAACAAAATTGCTTTTTAAATATTGATTAGATTATATATTCTGTCAACTGCTAATTTAAGTTCAAACTCAAATCTTGATAAATCCTATTTTAGCATTTTAATTAGATCCATATTTCCAAAATAAATAAAGAGTGCAAAAAAATCTTAAATAGTGAGAAGCTGCCACTCAAGGTGTTTGCCAGTATGGCAAACTTATTCTTCAGTACTCCACAGGAGCTGAGGATTTTAAATTATATAATAACTAGGAATACTGTACAATTTAACTGGACAATTCCTAAAAATTCTGATAACCCTATTATTTACACAACACTCTTGCAGAACACTAAAGATTTCTATTTCACAGAGTTGAGAAGTAAAGATTTAAACACTGAAATGCTGGGCTTATGCATCAAGTTAATAATTAAAGTAGTGATCAAAATAAACCAAGGAATCAATATACCATTAGAAGATGTGTTC
GCTATTTTTGCCTCTTCCCAAACGTTGTCGCAATGGAGGTGTGCTTGCCCAACGGTCATCAGATCGTGGACTTGATTAACAACGCTTTTGAAGGTCGTGTATCAATCTACAGCGCGCAAGAGGGATGGGACAAAACAATCTCAGCACAGCCAGATATGATGGTATGTGGTGGTGCCGTCGTTTGCATGCATTGTCTAGGTGTTGTTGGATCTCTGCAACGCAAGCTGAAGCATTTGCCTCACCATAGATGTAATCAACAGATTCGTCATCAGGATTACGTCGATGTACAGTTCGCAGATCGTGTTACTGCTCACTGGAAGCGGGGTATGCTGTCCTTTGTTGCGCAGATGCACGCGATGATGAATGACGTATCACCAGAGGATCTAGACCGTGTGCGTACTGAGGGAGGTTCACTAGTGGAGTTAAACTGGCTTCAGGTTGATCCAAATTCAATGTTTAGATCAATACACTCAAGTTGGACAGATCCTCTGCAGGTAGTG
CGCGGCTGGGCCGCAGCCTCCCGCCGCCACAGGTGCACTCAGCCCGCGGGCTGCCGCACCCCGCGAACTGTCGGCTACAGGCAGAATGAACGCGCAGCATTGCGCGGACACAGTGGGTGACCGAAGCACACCACCACAGACTCTGACCCTGCCATAGCCCCGACCGTGAAATGAGGCCCGGCGAGGCCTAACAGTCACCCCGACCGTGATACATGACACCAACGCTGCCCGTTACATTAAAAGGTCCTAGCCCTACATGCCGTAACCGCCAAAGCCGCTACCCTTAATATGTCCTGACCCCGACTATGGACTATTACCCTAACCCTGAAAGGCCATAACAGTGACCCTAACAGTCCTGACGCCGACCCCGAGAGGCCCTAACCGCCACCGTAAACGGCCCTGGCCCAAGCCCTTAATGTGGCCCTAACAGGCACTAAAACGAATAAGACAGGCCCTAACCCCGACCGTGATGACAGGCCGAACCCCCGACCCTAACAGAC
GAAAATCAACCAACCCAGAAAACACCAAACCAAACTCAAATAGACATACTCGGCCGTAAAAGGTTACCAATTTGCTAAGAAGCTAGGTAAACGACATGTCGAACTTGAGAAACGTTTTCGCCCAGCTCACAGACCCCTCACTCAAGGCCGTCATTCAAGACGAGGCCTACCGAGTGATGAAGAAAGAGCTTACCGCCACCAGACATTCTAACCCCTTCGCACAGAGCCCCGCGGCCGCAGACACCCTCGAACTACTAGGTATTAATTCACACCCACTTGCCATAACCCCACACACCCACGCCGCCGCCAAGGCTATCGAGTCAGACTTGTACGAGGTCACCTCCCACTACCTTCCCAAGGAAAACCCTGTCACATTCCTGTTCATGAAGCCCTCCAAGCTGAGATACTTCCACAGAGGGCCCCAGCACAGTGACATCTTCCTCAACGCCTACATCGAACCCAAGGATGTCCCCCGCTACCCCACGGACACCGTCATCGAA
CGGAGCAGAGTTTTCTTCTCAAAAAATTCCCTTTATTTAAGTTTTTTTAGTAGGAGGTGCTAATTTATGGCGGGTAGACCTAAGAAGCTTTTGTCAAATTCGAACAAGAATTATACAAAAGAAGAAATTATTGAAAAAGAGCGTCAAGAAGCTCAATTAAATAAATTTTCTAAAATCGATACTGAACCACCGCACTTTTTAGATGAAATAGCGAAACAAGAATACTTAAGAATATTACCGCACATGCAAGAATTGCCAATTTCCAACTTAGATAAAGCACAATTAGCACAATATTGTAGTTTTTATAGTGACTTTGTTAAAGCAAGTTTGATTTTAGAGCGCGAAGACTTGATTTTAGAAGACGACAAAGGAAATCAAAAGGTTAATCCGGCGTTCAACATAAAGGAAAAAGCGGGTATTCGATTGCAACAAACAGCTAATACTTTAGGATTAACTATTGATAGCCGATTGCGTATTATGGTTCCTGATGAAAAAGAAGA
GGCTTTAAAAAAGAGCTGGACTTGGAGGTGTGTCAACATGGCAAATTCATTTAGAGAAATGCTGTATTGGTACAGAAAAATTATTGATAGAAAATTACCATGTGTGAATGTAAACATATGGAGAAGAGAGATAGCATATAAAGCAAATGGAATATGTCTTAACTGTCTAAATGAATGTAAAGTTTGTCCATGTGATTATTGTGGAATACGGCATAAATGTGAAAATTGCTTAAACTCAGACTGTTTCATGAATACAAACAATGAATTCAATTCTCATAGATGGATTACTTTTGATGAAGAACCAAGTCAGATGGTATTGTTTGAGTATTGGATTATGTATAAAGACTATTTTCTAAGTAAATTCAATTATAATTATAAAGCACAATTGAAAATTCTTAATATGAATAAAAATCGGAGATTTCATATTAATGAGAGCAAAAAGAAAGCATTATCAGTACCAATTACTTCTCAATATCTAAAATTTAAATTTAATAATAAGA
ACCGGATGGCCGCGCGATTTTTCCCCCCTTGTACGTGGACGGTCACGATTGTCTCTTTCCGCCCGCACGCTCCTCTTTAATTTGAATTAAAGCTCTCCGCTTTCGTCTCGTCCAATCATGTAACGCCTGACGAGCTTAGATATTTTTAACTACTTGGGCTCGAAGTAGTTATCGTTATAAATTAAAGAGGCTTTTGGCCCACTGAATTCAATTCAAAATGCCTAAGCGCGATCTACCCTGGCGCTCGATCGCGGGAACTTCGAAGGTGAGCCGCAATGCCAATTATTCCCCTCGTGGAGGAAGTGGGCCTCGAATTAACAAGGCCGCTGAATGGGTTAACAGGCCCATGTACAGGAAGCCCAGGATCTACCGGACGCTGAGAACGCCTGACGTTCCAAGAGGATGTGAAGGCCCATGTAAGGTCCAGTCCTATGAACAGCGCCACGATATTTCACATACAGGTAAGGTTATGTGCATATCCGACGTGACACGTGGTAATG
GTTAAAAAAGTTCTCTAGTTGGCAACCACCAAACATGGAGCGCTTTTTGAGAAAATACAATATCAGTGGGGATTACGCAAATGCCACGAGAACTTTTTTGGCTATTTCACCACAATGGACTTGCAGTCACTTAAAAAGGAATTGTCTATTTAATGGAATGTGTGTCAAGCAGCATTTTGAGAGAGCGATGATCGCGGCAACTGATGCGGAGGAGCCGGCGAAAGCATACAAATTGGTTGAATTGGCAAAGGAAGCAATGTATGATCGGGAAACAGTCTGGCTTCAATGTTTCAAAAGCTTTTCCCAACCATACGAGGAGGATGTCGAAGGGAAGATGAAGCGATGCGGAGCGCAATTGCTTGAGGATTACCGCAAAAGTGGGATGATGGATGAAGCCGTGAAACAATCTGCGCTGGTTAATTCAGAAAGAATTAGATTGGATGATTCACTTTCCGCGATGCCTTACATCTACGTGCCAATCAATGATGGTCAAATTGTTA
ACAATTTTAAGACGAACGACTCGCTACAATGGCTACGCTTGCACCACGATCTCGCAGACCTATTCGAACCGACGGATTAACCATACGCGCACTTACATCAGATGTCCAAACAGCTTTCACAACTCGATCCAGACACAGCGGTATGCTTGATCACATTCAGAACTCCGTGGTTGGCTTGAACCCACGTCATTGCATGGTTGACGCTGATGAATACGTCAATTATCTGATCAGCGACCTCGCTACCGTTTCTGAAGATGCTGATGGACTATTCGACGTTATAGGTGGCGTAATTAAAGGCATTGGAGGAATTACAGGCATAATCGACATTGGTAAAGAGGTTGTTGGATTCGTGCGCAAAGGGGTTGACATCATCCATAGCCATGTAGGGAATGGGAAGAAGTTTATTGGTGCAGATTTCGATAAAATTGTCGAGGCGGTACGTAAAGTTGATTCAATCGTGTCTGAGTTTTCGTCATCATTCAAACCTGGTTCAGTGCCCA
GGCAGAAGCACAGCATTTTCTTGTGAGCTTCGAGCACTAATAAAACTGAAAATCAAAATGTCCAACATGGATATTGACAGTATAAATACCGGAACAATCGATAAAACACCAGAAGAACTGACTCCCGGAACCAGTGGGGCAACCAGACCAATCATCAAGCCAGCAACCCTTGCTCCGCCAAGCAACAAACGAACCCGAAATCCATCTCCAGAAAGGACAACCACAAGCAGTGAAACCGATATCGGAAGGAAAATCCAAAAGAAACAAACCCCAACAGAGATAAAGAAGAGCGTCTACAAAATGGTGGTAAAACTGGGTGAATTCTACAACCAGATGATGGTCAAAGCTGGACTTAATGATGACATGGAAAGGAATCTAATTCAAAATGCACAAGCTGTGGAGAGAATCCTATTGGCTGCAACTGATGACAAGAAAACTGAATACCAAAAGAAAAGGAATGCCAGAGATGTCAAAGAAGGGAAGGAAGAAATAGACCACAA
GTTATTTGTACCATGGAGGAATTGTTCAACGCCCTACCTCAACCACTACAACAACTCTCATTAGCTCTGGCCGGTGAGATACCATTGACAGATCACATTTTCGAACAAGCAGCTTCCACCTGGCACGTCCAGCCCCGATCACTCACCTATAAGTTATTAGATCATATTCCCTTTTCTACTCCTGTTGTAGTTCCCCCTTCCATATACCATTCATTAGACTGGAGTAAGTGCTTCGCTGTTAACCAGGATCGTGTAGAGCGCGTTCCTACTATAGACGACCCAGACGACGTGTACGTTCCGAACTCCGACATCGGCCCCCTCCTCACTTCCTTACATACCATTCCCGACTACGGTTTCTTGCATCCTGCAATCGAAAATGATGCCACCACCCTGCGCGCGGAACGTGCTCGATGCGCTTCCACTTTCTACAAGATTGCCTCCTCCCAAGCTCGTCAAGTTAAGCTGGATCCCATTCGCATGCTAGGTTTCTTACTTCTGGT
GTATTAAAAATTGATAGCGCTTGCGTAAGAGTAAGATCTCAAGATGGATCCTGTATCTGTAGTACATAGCTTCGCTAGGAGTCAAGGCCTGCCACTTAACTTTGAAACTGTGGGTTGTGAGGGTCCAAGTCACGACCCACGCTTTGTAATTGAATGTAAATTTCTTGATTTCCAGCACCAGTGTACCGATAGCAGTAAGAAACGAGCTATTCAAAAGATTTGTGTCTTAATTAGTAATGATCTAAAGGAGAATGGATTATTAGAAGAGGCTAAAACATTCAAACCAGAGTATAAATCAATCGCCCAAGTATATGGTAAATTCTTCAAACGATACATCGCCGAAAAGGAATCATCAGTTATTACACCATTTAAACTAGTAAATAATCAAATTTTACTTCATGATATTGACGAATTGGTTGAGTATGGTAGTTCAGAATATATGTTTAGACATATGTTGTTGTGCTACATTATTCATAAGCAAGGAATTGACATTAAGGAGA
AAATTAACTCAACCCAAAGCAATCTGACAACGAACAAAGCGAACACAAGCTCTCTTCAAGCTCTCACTCGCTCTCAGTCGTCTGATCGCGCACACCTCGTTCATTGTGAGCTCTCGCATAGAGATAAGCAATGGAGCACTCGAAGTGTGTTCTCGACGGATTCGGCAAGCAGGGGGTCATCGCTAATGACCCGTACGTCCGGTGCGAAGCGCGCACGCTGCTATTCCTCAGCACCGAAGAGGAGGTTGACATTGTGGTCAACCACCACGGATCAGGTAGCATTTTCTGGTCCAAGGATGGAGTTAGAACACAAACAAGCAAGAATCTGTACAAGGCTATGTCACTTGGACTAGGCTACGACCTCGCAGCCGATGTCTTTGTGTGTGGCATGTGCAGATCAAGCTGTGCACACTACCGGTACTTCATTGAAGATCATTTCGCTTGCGAAAAACTGGTAGAAAAGAATTGTGCATACATCAAGAATGAACGATTCACCAAGG
ACGTAGGGGCGGGGCTTAGTATTACCCCCGCCCCAGGATCAGCGGAGTCATTTAGACTCGCTATAAGCCGTTAGATGTGTATACACGTGGACGATCAGGATCTGTGATTCGTGAAGCGAATCTGACGGAAGATCGTCCGAAGCTTCGTGGTAGGGCCCCCATGTTGCTTTATCTTTACTTTAATAAAGTAAAGTAAGATGCTGTCCCTTGCTTTATTCGTTTGCTAGTTGTTTACAGCTGTCTTTGCTTCGCCTCGAAGCAAAGGACATTCTCATCGTCTATAAAAGCTGTGTTCTCCGTGTGTAATTCGTCGGAATTATCGAGCGTAAGTCTCGTTCTTGTTCTATGGAAGATTTCAAGCAACCAAAGCTCTCTTATGGAGAGATAGTTCAAATGAAGGAAGAACAAGATGCTTTCTGGAGTTGTTATCATGAGTTTCTCCGTCGCAATGAAGATGTTCTTGGAGAGATGTGCAGACGCCATGGAAGGAAATTGCCTGC
TATTAAAATTTTCATAAGATTTGAAATTTTGATAAACCGCGATCATAGGTTGCCGCACCTTAAAACCGGAAACAAAAGCAATCGTTACTTGATTTCAAAGACTTCTCAATTTCTCTCTACATTTCTTGTATACGGCTTTCAAAGTGAAAGAAAATCACTCTCTGTGCTGGTCGCAGCATTCGTGAATCATTTTCTTTCTGCTCTCAGTTCATTCGCTGAACACTCTCCTATTTGATATAGGACTTCGTGTCAGATTTGAACTTCTCTTACCTCTCTTTCTCGGTTCTTCATTTGATTTCAAATTTCTCTGAAATTTAAATTTCTTTTGACATTTTGAACTTTGTGTTGGTTCCATTTGAAAAACAACATGAAGTTCTATCCTGGTCAGAATATTTCTGAAATTGTTTACCACTTTCAGAGTAATGAGACAGCCAATAGGTTAGATGCATATTTTGCTTGTGGCTGTGAGGAGGATACTGAAGTCCTCGCTCGTTTGAAGC
ACCGGATGGCCGACCGCTGTACAACCCCCCCCCTTTGGCGCACTCACCGCTTGTCGTACAACTTTATTTTGAATTAAAGATATTTCTTTTGCGACGCCATATGATATTGCGTCTGGCGAGCCTAGTTATCCGCTTCCAACTTAGTGCGCAAGTTGTTGACTGTCTGCTATTTAAATTCAAATTGTGGAGCCAGCGTCTTTAATTCAAAATGCCTAAGCGGGATGCTCCGTGGCGTTTGAGTGCGGGGACCTCAAAGGTGTCCCGTTCTGCCAATTACTCCCCTGGTGGAGGTATGGGCCCTAAATCCAACAGGGCCAATGCTTGGGTTAACAGGCCCATGTACAGGAAGCCAAGGATATATCGGATGTACAGATCTCCCGATGTTCCGAAAGGGTGTGAAGGGCCTTGTAAGGTGCAGTCCTTTGAATCACGACATGACGTTACTCATGTTGGTAAGGTTCTGTGTATATCCGACATTACACGTGGGAGTGGTATTACCC
GGCTTTTTTTTGAAAAGTCTTGTGTTAGCCATGGCAACTTTCAAAGATGCTTGCTTTCATTACAGAAGAATCACAAAACTGAATAGAGAACTACTGAGAATAGGAGCAAATTCAGTGTGGACTCCAGTTTCTACGAATAAAATTAAGGGGTGGTGTGTTGAATGCTGTCAACTTACTGAATTAACATTCTGTCATGGATGCTCATTAGCTCATGTATGTCAGTGGTGTATACAAAACAAACGTTGTTTTTTGGATAATGAACCACATCTTCTGAAGTTACGAACTTTTGAATCACCAATAACAAAGGAAAAATTACAATGTATTATTAATTTGTATAATATGCTCTTTCCAATTAACTCAAGTATCATAAATAAATTCAGGAAGACAGTTAAACAGAGGAAATGTAGAAATGAAATTGATAGATCATGGTATAATCAATTGCTACTTCCAATCACTCTAAATGCTGCAGTGTTTAAGTTTCATTCAAGGGAAGTTTACAT
TAATATTACCGGATGGCCGCGATTTCTTTAGTGGGCCCTTAACGCATTAACTGACAAGGACATGCGAACCAATCATATGACACGCTCAAAGCCTAATTGTTTTTTGGTCCCTTATTTAAACTTCGTCCCCAAGTATTTTCTTTTGCACTATGTGGGATCCATTGTTGAACGAGTTTCCCGAAACCGTCCACGGTTTTATATGTATGTTAGCAGTTAAATATCTGCAGTTATTAAAAAAGACTTATTCTCCTGACACATTAGGTTACGATTTATTTAGGGATTTAATTTCAGTTATTAGGGCTAGAAATTATGTCGAAGCGACCAGCAGATATATTCATTTCCACGCCCGCTTCGAAGGTACGCCGCCGTCTCAACTTCGACAGCCCGTATGTGAGCCGTGCTGCTGCCCCCATTGTCCGCGTCACCAAAGCAAAAGCATGGGCGAACAGGCCCATGAACAGAAAGCCCAGGATGTACAGGATGTACAGAAGTCCAGATGT
TCATATGATAAACCCTGAGCTTTATTGTGTGACCCCCTGAGATTTCGATTGCGAAAACTTGCTATTTTTTGAATTGCGACGTGTAGAACCACTTACAAAACTTTTTGAAAGGATTGTTTAGCTAGGATTCACGCGTTGTACGAGCTTGCATACAAGATGCAAGATTCCTCTTGTGAGGACCCTGGGAGTTCCCCTCCCAACCAAAGTGTGGCACTTCCACGAGAGAGTATACTCTCTGGGGTGCTACGGAAAAATAATGTAGCAGAATGTGATGTACCTAAGAGTAAATCCATTCTCAAAAATAAAACGACTATGCTTATCACAATGGACCCTGATACCCCTTTTTCGAAGTATGTTGAGAATGCACAAAGGTTGGTGAATTCGATGGTACAGTATGGATATGATTATACTGTGGAATCCCATGTTAGATTTATTGCGACAAGGACAACTGTGACGTTGAAGAATGGTATTTTTAAGTATGTGATTGTTTGTGATGGATT
ACCGTGGGCGAGCGGAGATCGGTGCTCAAAAGTGGGTCCCGCATGGTTGTGGACTGAAGAAGAAGACCATTATAATGGGCTTTAATCAGTAAATCCCAATAAGAAATGTTGGGCCTTGATATGGCCTGTGTGATGTTAGGGCCCTGTATGGTGGTAAGCGTTTGTTTTCGTTAATTATGTCCTTGATCGGCTGTGTTTGGAATTTAAACGGTGAACTTCTTATTGAACACGTACGGTTCGATTACATCCATTCCCAATATTTCTGGGTTTTCAAGTACAAGTATATCTAGTCTTTGAACTATGTCTTCTATCTCGATCTCTTCTATCTTTGCTCCGTTGTTTGCGAATAAGAAATTCGCAATGATATTGCCTTCAAATCCGTTGAAGTCGAATGGAACGTGCATGTCTCCGTACGTGTACTTGACGAACCCTTCATACTTGATGAGCGCTGGTGACATGGTGGATACTATCCGAATGTGAATGAATATTTTCATGTTCTC
AAAATATAAAATCTCAATACAACACACAAGAAATTAAGCAATCTAAGACCTTCTTTTGCAGCTAGCTTTCAAGCACAGGAAGTTTGACAACTTGACACTTGCTTCGTAGTCGATTTGTGAACACTTTAATAGCAATGGCATTCGTGATGTTTGGACAGTTTGAAAGTGCTTTGCCACTACTCCATAGTGGGGGGGCATCGCTGACCGTAGCACCTAACTGTGTGGCACCCATTAAGAGGGATATACTGAAGGAGACTCGGTTCCAAATGATGAAGGAAGAGGCTCAGCGTGAAAGGGCTTGGGCCAAGTTGGAAGAGGAAACACGTGAACGCTATGAAAGTTTTCAAAGGGGAACACTTAAAAGACTTCCATACGGTTTCATGACACTAAAGAAACCATCAATAGTGAAACTGCATAAGGAAAGGATCGAGCGAGAGAATCAAGAGCGAGAGGAACGCATATTTGATAGTTTAAGTCCATTTCCTATTACGCATATTAAT
TGATCCTTATACTTACATTACGATAAATAGAAACTTTTTATCCGACTAATCTGAGCAGGGTTTGTTCTACCACTTAGTTTTTAGCGCATCAATATAGCAGCATAGGTTTAGCTCGGTCCTAAAAACAATAGAGCAAATATTACTATTATACGAATAGTAAGGCTCAAAGACGGTACCATGAGTTGTTTGTACTTATACTGTGACTAAGCGCTCACGTTTCGGGGATAAGTACAAGGTGGCACGATAACCAATTGTAATCATTACAGTATCTTTGAAAGTTGTTTACGCGTCACGCTTCGTGGCCTTCCCCCACTCTCTAGTTTCGGGGTCATGGTATTTTATCAAAAACGGCATGCGCACTTGCGCACACCTCATTCAAACTTCTTCCTTCAAGTTGATACAACTTATCTCTTTGAAGACTATACGTAAATAAAAAGTAGAAGAAATTGGCTTATTTATTAACAAGGAAAAAAGATACTGATGGAAACATTTGGAATTTA
AAGACGCTGTTAAATAATTGCATATATAAAAGCCCATTGTACAAGCGTTGTAGCCTGTGCAGTGGGCTTTTTTGTGTTCAGGGGGGTAAAAAAGGGGTAAAAAATTTAATAGTTTTCCATAATATCAGCTACACTTGATTTCATTTTCTTTGTGACATGAGTATAAATTTGGGCAGTAGTTTTAGCGTCTGCATGTCCTACACGTTCCATGATTGATTTTAGCGGCACGTTATTCTCTGCTAGACGGCTAATAAGAGTGTGACGGAAGATGTGGCTAGTAAGTTTTTTTGTAATTGGGTCTTCCAATCTTTCATTAGCTTTTTTTAAAGCTAAGTTGAATGAGTTAGTCTGAATTGGAACACCGTTTTTTGTTGTAAAAAGGTATCCCATATCTCTATATCTATGATTTGTATTTTTTTCTAGTTCGTTCATAAATTCTAACTCTTGTAGAATTTCAAGTTCTCTACTTGTCATGATGGTTTCACGATAAGAAGCTAATG
GAGTTTTATCGCTTCCATGACGCAGAAGTTAACACTTTCGGATATTTCTGATGAGTCGAAAAATTATCTTGATAAAGCAGGAATTACTACTGCTTGTTTACGAATTAAATCGAAGTGGACTGCTGGCGGAAAATGAGAAAATTCGACCTATCCTTGCGCAGCTCGAGAAGCTCTTACTTTGCGACCTTTCGCCATCAACTAACGATTCTGTCAAAAACTGACGCGTTGGATGAGGAGAAGTGGCTTAATATGCTTGGCACGTTCGTCAAGGACTGGTTTAGATATGAGTCACATTTTGTTCATGGTAGAGATTCTCTTGTTGACATTTTAAAAGAGCGTGGATTACTATCTGAGTCCGATGCTGTTCAACCACTAATAGGTAAGAAATCATGAGTCAAGTTACTGAACAATCCGTACGTTTCCAGACCGCTTTGGCCTCTATTAAGCTCATTCAGGCTTCTGCCGTTTTGGATTTAACCGAAGATGATTTCGATTTTCTG
CATCATCAATAATATACCCCACAAAGTAAACAAAAGTTAATATGCAAATGAGGTTTTAAATTTAGGGCGGGGCTACTGCTGATTGGCCGAGAAACGTTGATGCAAATGACGTCACGACGCACGGCTAACGGTCGCCGCGGAGGCGTGGCCTAGCCCGGAAGCAAGTCGCGGGGCTGATGACGTATAAAAAAGCGGACTTTAAACCCGGAAACGGCCGATTTTCCCGCGGCCACGCCCGGATATGAGGTAATTCTGGGCGGATGCAAGTGAAATTAGGTCATTTTGGCGCGAAAACTGAATGAGGAAGTGAAAAGTGAAAAATACCGGTCCCGCCCAGGGCGGAATATTTACCGAGGGCCGAGAGACTTTGACCGATTACGTGTGGGTTTCGATTGCGGTGTTTTTTCGCGAATTTCCGCGTCCGTGTCAAAGTCCGGTGTTTATGTCACAGATCAGCTGATCCACAGGGTATTTAAACCAGTCGAGCCCGTCAAGAGGCC
ACCATCACAATATGATGATATGTTTATTTCAAGAAAAGCTTTAACGCCAGTGTTCTCAAGCGTTTTATAAAGCTTGTAAAAAATATAAGGGCAAAAAAAGGGCGGATTTAAGCTAACTTGGAATGTTTTCGAGTTTTTGAGTTAGTTCTCTATCCATTTTTTCAGTTACATGAGTATATATGCGAATGGTTGTTTTTTCATCTACATGTCCTACCCTTTTCATAATTGCTTTTAAAGAAACATTCATTTCTACTAATAAAGTTATGTGTGTATGTCTAAATGTGTGCGTGGTAACTTTCTTATTCATATTTAAAGCTTTTGTAGTTTTCTTAAGCACACCGGCGATTTGATTATTACATAAAGGATTCCCTTTTTTTGTTGTGAATATGAACCCTCTGTCAACATAGCTCGAATTCCACCTTTTCAACATTTTGTTTTCCAGTATTATCTTTTTAAAAATTTCTACGGTTCTAGAATTGATGCTGATACTTCTTTTTGAA
ACCGGATGGCCGCGATTTTTTTTAAAGTGGTCCCCGCATGCGCTGGTGTCCAATCCTATCCGCTCCTCAAAGCTTAATTATTAAGTGGTCCCCTATATAACTTGGTCCCCAAGTACTAAAGCTAAACATGTGGGATCCTTTACTAAACGAGTTTCCCGAGACCGTACATGGTTTCAGGTGTATGCTAGCAATTAAGTATTTGCAACTGGTAGAAAATACGTACTCTCCAGATACATTAGGGCACGACTTAATTCGTGATTTAATTTCAGTTATTCGTGCTAGAGATTATGTCGAAGCGACCCGCCGATATAGTCATTTCCACACCCGCATCCAAGGTGCGTCGCCGGCTGAATTTCGACAGCCCGTATGTCAGCCGTGCTGCTGCCCCCACTGTCCTCGTCACAAACAAAAGGAGGTCATGGGTGAATCGGCCCATGTACCGAAAGCCCAGGATGTACAGGATGTACAAAAGCCCTGATGTGCCTCGTGGTTGTGAGGGT
TGACAATGGCGACTAGCCTCCCAAGCCAGCCACCCAGGGCGAGTCATCGACCCAAAAGGTCAGACCGTCTCACACAAACAATCCCAAGTAAAGGCTCTGACGTCTCCCCCTTTTTTTAGGAACTGAAACCACGGCCCTGACGTCCCTCCCCCCTAGGAACAGGAACAGCTCTCCAGAAAAAAATAGACCTCACCCTTACCCACTTCCCCTAGCGCTGAAAAACAAGGCTCTGACGATTACCCCCTGCCCATAAAATTTGCCTAGTCAAAATAAAAGATGCCGAGTCTATAAAAGCGCAAGGACAGTTCAGGAGGTGGCTCGCTCCCTCACCGACCCTCTGGTCACGGAGACTCACCTTGGGGATCCATCCTCTCCAAGCGGCCTCGGTTGAGACGCCTTCCGTGGGACCGTCTCCCGGCCTCGGCACCTCCTGAACTGCTCCTCCCAAGGTAAGTCTCCTCTCAGGTCGAGCTCGGCTGCCCCTTAGGTAGTCGCTCCCC
AGCAAAAGCAGGCAAACCATTTGAATGGATGTCAATCCGACCTTACTTTTCTTGAAAGTTCCAGCGCAAAATGCCATAAGTACTACATTCCCTTATACTGGAGATCCTCCATACAGCCATGGGACAGGAACAGGATACACCATGGACACAGTCAACAGAACACATCAATATTCAGAAAAGGGGAAGTGGACAACAAACACGGAAACTGGAGCGCCCCAACTTAACCCAATTGATGGACCACTACCTGAGGACAATGAACCAAGTGGATATGCACAAACAGACTGCGTCCTGGAAGCAATGGCTTTCCTTGAGGAATCACACCCAGGAATCTTTGAAAATTCGTGTCTTGAAACGATGGAAGTTATTCAACAAACAAGAGTGGACAAACTGACCCAAGGTCGTCAGACCTATGACTGGACATTGAACAGAAATCAGCCGGCTGCAACTGCGCTAGCCAACACTATAGAGGTCTTCAGATCGAATGGACTGACAGCTAATGA
GTAATGATCCATGGCTGCCGCTCTGCAACGGCTGCAGTCAGCAAGGGATCGGGTCGCCACGCTTATGCATGGCCTCCCACCGTTCCCGCACTGTGCGAGGAACTTCCACATCGCGCACAGATTCTCTGAGCGTTCCGCTGTTGCGTACGGCGGACCCGTGAGATCTGTTCGCGCGGGTGGACAGGATCGAATTCATCCTTCCTTCGAAACACTTCAAGAGTCCAAGTCAAATGAGACTCAAGAAGCGCGAATTCCTTCGGATTCTCCTGCCTTCTCCTCTTCGCTTCGGCGTTCACCTGGAGACATCGTCTTCGGACACCCTGTCGTTGTCGAACGGACGTGGGAGGAGATCTCTCGAGATGTGCCTTTTAACACAAAAGGTAAGCTCGCCCTTCGTATATTCCTCTCTTCTATTCAACACCCTGATACATTCCAGCCTGAGGAGGAGTTCCTCCGACATTATCGGCTTATTCCAGATCACCCTTTCACATCGTTTATAC
GAAATTTAGGGCACACACGAACTCTCAGTTCTTGCCCGCACGGTAGTCCGATGCCTACGCTCCCCTGGGGGCTATCGAGGCGGCAACATGGGTGTGTTTTCGGTGTTCAAGAAGAGCCTGTCGTCTCCCAAGCGACTAGGGTTGCCTCGCACTGTATAGTGTAGTTCGCGACCCGAAGAGCAAGGGTGGTGTTGGTTGGCGAGGGGGGGCTTCGGCCTTCCGTTGACCCAACTGATATCACACTTATCTTCTTGACTCAACGGATTTGAAAAACGAACCCTAAATTTCCATGTCTCACACCACGATCACCAACTTCCTTGCCGGCGTTATCGCTAGGCCGCAGGAGGAAACATTACTAGCGACGAAACGTTCAGACGTTATCGGACAATTGTGCGCACCTCAGCCACTATCGGCTGGCAATGAGGACTCGCGCACGACCTCGATCTTTCACGAGATCGGTCGGGCTGTCAACACCAAAGGAAAGGCGTTGGCAGTCGCCG
ACAGGATGGCCGCGCCCGAAAAAGAAAGTGGTCCCTCCTCACTAATTTATGTCGGCCAATCAGAATGTCAGTGAAAACGTTAGATAAGTAGTGTTTTGTCTTATATACTTTGGTCCCAAGTATGTTACAGTTGCACTATGTGGGATCCATTATTGAATGAATTCCCTGAATCAGTACATGGGTTTCGATGTATGCTGGCCATAAAATATTTGCAGGCCATAGAGGAAACATACGAGCCCAATACATTGGGTTACGATTTAATTCGTGATCTCATATCAGTAGTTAGGGCCTCCAACTATGTTGAAGCGACCCGCCGATATATTCATTTCCACTCCCGCCTCGAAGGTTCGTCGAAAACTGAACTTCGACAGCCCATACTCCAGCCGTGCTGTTGTCCCCACTGTCCGAGGCACAAGCAAGCGTCAACTATGGACGTACCGGCCCATGTACCGAAAGCCCAAGTTTTACAAAATGTACAGAAGTCCTGATGTACCACGGGG
GTTAAAATGCAATGGTCGCAATCACCGTGCAAGGTGCACAGCTCATCAAGCGAGTGGTCGAACGCTTTTATCCAGGGATAGCATTTGATATAAATGAAGGAGCATGTTATATATATAAGTTTTCTGATCATATACGACGTATAAGGATGAAACATGGGACGAAATATCGGCGGCAGGCGGAAGAGATTATGCGCAGTATAAGTCTGAGAAAGGAGCGATTGTATGGGATACCAGTGTTAGATGAGGTTGAGTGGAAATACGTGTTTGACGGCCAAACGTTCCAAAGTTACGCTTTTGAGGTGTACGTGAACTCAATTTTGCCGTGGAGTGAACTTGATCCGGAGGAGGAGTTCTTACGTAATTATAGAGTTTCAAGGGAGACGACTGAAGTGGAAAAATTTATCGAATTTCGTGCTAAAAACGAGATGCAAATATACGGAGATATACCCATTAAAGTATGGTGTTGTTTCATCAACGAACTGAGTATAGAATTAAATCCA
CATCATCAATAATATACAGTTAGCAAAAAATGGCGCCTTTGTTTGGCTTTGTTCCAACTGTTTTTGGCCCGAGTTGGGTTTCGTTTTCCCGGGTTTCACGTGGTGCGTCAGGTGATGTTGAGTTTTTATACATGTTTGTGTGTGTTTTGTGCTTGTGTAAAGGAGTTTTGGTTTTTTACTTTGCGGAGCTTACGGACTAATTTACTTAATTTTTGGCAAATTATATCTGTTTTTGGGTATTTTGTTTGTTATTTGGTGCGATTTTTCGACTTTTGACTCAATGTCGCGGCTCCTACGTCTTTCTCTTTCTTCGCGTGTGTGGTTAGCAGCTCAGGAAGCTACTCGCAATGTTTCTGAGGATCCTGTTGTATGTCGTACGCCATGGGATGGTTCGCCTACTTGCACAGCTGTTCGTGTTGTACGAGCGGAGGTTCTGGCGGACGGTACGATGGACCTTGACATCGTGTTTCCTGAAGCTGCTGTACAGGCTGTTTTTAGTC
TTAAATCGTCCCGATTTAGCAAGCCATGGCTCTTTATCCGTCTCAAGATGTCTTGGCCCTCACTCAGTGGGGTGCCAAATGGCTCAAGTTCGGTTTCAACATGGTTGTCGGTAACACACCCGAGGCGCAGTTTGCCCAAGGAACTCCTCACGGCGTTTGATACATGTAATGTGGCTCCCGAAGCACTTTTGGTGTTGCGGTCCACATCGTTGATGATACTTGAGGAAACCTGTGTGGTTGTGGGTGCGGCAGAGATGCCCACCGCTGAGGATAACTCTGGTCGGGAGTTGTTCATTGGCTCCAACGGTGACCCGATGGAAAGGAAAACCCGCACGGCGCACCATGCCATCAAGAAGACCGTGCGCATCAAGAAAGGGCATCGCACAACCTTCGCCATGACTGTGGCGAACGGGGCGTATGTCAAGTTTGGTGCCCGTCCATTGACGGAGGCAAATGTGCTGGTCGTGCGTAAATGGATCGTTAAGCTTATTGCTGACGAG
ACCGTGGGCGAGCGGTGCCGGGACTGAATTTGGTGGGTCCCAGCTATTGGGAATGAATGAAGTTTTGGGAAATTGGGCTAGATCCAACCCATTTGTTATATATATTTAATTTATGATTAAATCATCGTAAGAGATAAAAATTAAATAAAATGAAAAAAAAAACACGAACAAACAAAGAAAAATAAATAAGAAATAATTAGAAATTAGAAAGAAACAAGGGAGCGCAGCGAGAAAAAAAAGACCCGAACAGAGAAAGAAAAATAAATAGAAAAAAAAACCGTACAAGTTCTTCTCAGAAGGACTTGGTTGATAAAAAAAACACATTAATTCCGTACTATCATACTATGTCGTTTTGTTTGAAGTCCGTACTCAAATCATTATTTAAACGGTAGACTCAATTTCATCACGAATCCCGTTCCGTTATTTGTATATCCGTTCCGTTATTTATCACCATTCCGTTATTTGAGTACCGATATATCGGTGCCTATCGGTGTATATTG
ATGTATACTCGCTACAGCTATAACCCAGCCTTGGGTCGCACTTACGTGTACGACAACAAATTCTACAAGAATCTTGGTTCCGTCATCAAAAACGCCAAACGCAAGGAGCATCTATTGCAACATGAAATTGAAGAGAGAACTCTCGATCCTCTAGAAAGGTATGTCGTCGCCGAAGATCCCTTCTTGGGACCCGGCAAAAACCAAAAGTTGACTCTCTTCAAGGAAATTCGTATCGTCAAACCGGACACGATGAAACTGGTCGTCAACTGGAGCGGCAAAGAGTTTCTCCGCGAAACTTGGACGCGTTTCATGGAAGACAGCTTTCCCATCGTCAACGATCAAGAAATCATGGACGTTTTCCTCGTAATCAACATGAGACCAACGAGACCTAACCGTTGCTTCCGATTTTTGGCTCAGCACGCTCTCCGTTGCGATCCCGACTACGTTCCCCACGAAGTCATCCGCATCGTCGAGCCCGTGTACGTCGGCACCAACAACGA
GCGTGTTACTATTACCAAAACGGTAATTATTACTTCGGTGGTAACAATGCCAGCAGAACCAAAAGCACCAAAACGCAAATCAACGCAGTACAAGCCCCTCACAGCTATGCAGGAGGCTTACGCGCAGGAATATACAAAATGCCCTGAGAATCAGACGCAGGCAGCGATTAACGCAGGATTCTCGCCTAATACGGCAGCCGTCAAAGCCAGTGTCATGATGCGTGATGAGCGTATCCAGAAACGGATCGCCGAGTTGATGGAGGAACGCAATAAGCGCCTGCGCGTCAGTGCTGATTACGTGTTGCTTCGCCTGGTGGAAATAGACCAGATGGATGTGATCGACATCCTTAACGATGACATGAGTATCAAGCCGGTTTCCGAATGGCCTAAGGTCTGGCGTCAGTATCTTACCGGTTTCGAGCTGGCCGACATGTTCGAAGGCCGCGGCGACGAGAAAGAACTTGTTGGCATACTCAAAAAAATAAAATGGCCTGACAAGG
GTATTTCAATCTGTACAAGTGCGGTGTTAACCAAACTAAATCAGATATACCTTTCTTCTCCCGAAAAGAAATAAAATATTTTCGGGAATCGTGGTAACTGATACTTTGGAACTGTATACTAAGCCAAGTTTAGGCCCGTTATGCGATAAATCCTAGGTTGGTGGAGAATACGGTTTCGTTGTTGAAGTGGCTGCTGTTACGCGGCGCTGGATAAGTTCAGTAGGCTGAAAGACGAGGTTTCTACCGCGTTATCTAAGTCTACAGGGAAAGTAACCGTTGAGGACACTGGTGAGGGTAGGACGCCGGTTACGGTGGTATTACCCATGGCCGTGAAATCTGGTTATACTGTTTTCAACAGGGAGTTGAATGTTATGGCCAATACTCATGCATATATACGTCTCAGTGCTCTTTTGAGCCAAGTTGAGACATGGCAGAGTACGAGGACGAGTGTGTTGTCTCACCTTGGTATTATGTTGAACGGGGTAAGTAAGTTGGGGGAA
TCCCCCTCGGATCATGGTGCCAAACCTCGCCTTGCCTTCGTAGCAAGGCTTTTTTGTTGCTCTTTTTATGATTTGTGCCAAATTTGTGCCAAATCACTCATCGTTTATTTCACTAAAGATTTTTTTGATATTCTCATTATCTTTTTCTTCAAGCTCTTTTAGGATATGGGAATATACTGACATTGTAACGTTCAAACTACTATGACCGAGCCTTTTAGAAACATATAAAATATTAATTCCCTTATAAAGCATAGTAGAAGCGTGAGTATGTCTTAATCCGTGACAAGTAATTATTTTTTTAAATCCAAGTTTTTTACACATATTTCTTAGCTGTTTATTGAGTGAATTATTAGTTATCAATCCATTCTTGATATTGTAGAATACAAAAGGGTGTTCTGGCTCAATTTCGAGCCGTTTTAAGAGTTTTTCTTGCTGTTCCTTATAATTTATCATGACTTGCATAGTCGAGCTGTCAATGGCTAAAAAACGAACTGATTGGT
GAAAGCTACGTGGTCATGGTAGAGAACTCGTGTACCAATGATTGCACCTTACCGTAGTACCTCCTACACTTGAGCAGGCGTCCCACATATGTAAGTGTTAAGTGGACCAGTACCTGCTGGAGGTAGTCAGAGTGGAAGAAGCTGTAAGATTGCTCCTACTCTGGTAAAATCCACGTCCCCTTTCCAACCCTCCATGGTCCGGTTGTAAAATAAGGATACTATGTTGAAACTGTTTTCCCAAGACAGTATAATCGTTTGGGAGGTAGTATTTGATATCATTCAAGTCTGCCAGGGAAGGTGAGGGATGTCACGCATTCTCTTGGTTAAATGTATTGCATTTTCCAAGTAACAAGACTCAAACCTTGGTGCGTGCCCCTTCTGTCCCTGTCAGATGGACGACGTAGAGAACGGTCCATGAATGCTATCGACACCAGGAAGCTGCCTCTATAGGACAACACAGTTCACATGATAACCGTTGGTATGCGGTGTGTTGGCTCTTT
AAATAAAACATCTCAACACAACATAATCAAAAGTACTTCAACAAACATCAATTTATCTCATTTTCAATTGTCATAACAAGCAACAATGTCTTCTTTGTACACTCTTCGAGCAGCAGCTCAGTACGATAGGAGGTTGGAAAGCAAGAAAGGTTCTGGTTGGGTCGAGCACAAACTCGAAAGGAAAGGTGAGAGAGGAAACACTCACTATTGTAGTGAGTTTGACATTAGTAAGGGTGCCAAAATCCTGCAATTGGTGCAGATTGGTAACACTGAAGTTGGAAGGACCTTCCTGGAAGGTAACAGATTTGTTCGTGCGAATATATTTGAGATTATCCGGAAAACCATGGTTGGTCGTCTGGGATATGATTTCGAAAGTGAACTATGGGTCTGTCGCAACTGTGACAAAACTTCTGAAAAATACTTCAAGAAATGTGACTGTGGGGAAACATATTATTATTCTGAAAGAAACCTGATGAGGACAATGAATGACCTGATGTATC
AGCCCGGGCCCCCCGCGGGCGCGCGCGCGCGCAAAAAAGGCGGGCGGCGGTCCGGGCGGCGTGCGCGCGCGCGGCGGGCGTGGGGGGCGGGGCCGCGGGAGCGGGGGGAGGAGCGGGGGGAGGAGCGGGGGGAGGAGCGGGGGGAGGAGCGGGGGGAGGAGCGGGGGGAGGAGCGGGGGGAGGAGCGGGGGGAGGAGCGGGGGGAGGAGCGGGGGGAGGAGCGGGGGGAGGAGCGGGGGGAGGAGCGGGGGGAGGAGCGGGGGGAGGAGCGGGGGGAGGAGCGGGGGGAGGAGCGGGGGGAGGAGCGGGGGGAGGAGCGGCCAGACGCCGAAAACGGGCCCCCCCCAAAACACACCCCCCGGGGGTCGCGCGCGGCCCTTTAAAGCGGTGGCGGCGGGCAGCCCGGGCCCCCCGCGGCCGAGACTAGCGAGTTAGACAGGCAAGCACTACTCGCCTCTGCACGCACATGCTTGCCTGTCAAACTCTACCACCCCGGCACG
GGTCGCGAGGGTCTAGCGCCTCGAAACCGGCTCGGAGCACAAGCAGACTCTAGCCCCCTCCCCTAGTACACAGAGCCCAGCAGGCAGCTACAGCCGCTCAACGCGAGTCCCTCCCCTTGCTCAAGCTCTTTAGTACACTTTTTGTCTTTTATACAATAGTTTTATTACTGCATAGTATAAGACATTTACTGCAGCACTATGTGATTCACTTTGATTCTTTTACATTTTTTTAAACATAATTACTAGCATTAAACCAATTATGATTAATAGCAAAACAATAATAACTAGCAGCAATAGGATAGTTACAGAACAGTCTGTGCATTTGTCACCTTCTTGCTCGTGTTCACTGTGCAGGCTTCCGACTTCTGCGTAGACATGTTCTTCACTTCCTGCTCCTCCGCAGCCACTGACACGTACTGCTGATAAGCCTACTGGGGTGCTTAAATGTGATGAGCTCCGTGAGCCAGATGGTGTTGGTAAGCCTACTGCTCCCGATAGTG
TAATATTACCGAATGGCCGCGCGATTTTTTATGTGGGCCCTCGACCAATGAAATTCACGCTACATGGCTTATTTATTACGTGGGGACCATTAAATAGACTTCCGCACCAAGTTTTGATCCACAACATGTGGGATCCACTTATGCACGAATTTCCTGAAAGTGTTCATGGTCTAAGGTGCATGTTAGCGGTGAAATATCTTCAAGAGGTGGAAAAAACATATTCTCCGGACACAGTCGGCTACGATCTTGTCCGCGATCTCATCCTTGTTCTCCGCGCAAAGAATTATGTCGAAGCGACCAGCCGATATTATCATTTCAACTCCCGCGTCGAAGGTACGCCGACGTCTCAACTTCGACAGCCCATATGTTTCCCGTGCAGTTGTCCCCATTGCCCGCGTCACAAAGGGAAAGGCCTGGACAAACAGGCCGATGAACAGAAAACCCAAGATGTACAGGATGTATAGAAGTCCCGACGTGCCAAGGGGCTGTGAAGGCCCTTG
ACAACAAGAAAACCAGATCTCTTCTAAGGCTGATACAACTTACAAAGATCACGGATTTGTTGCACGATGGGCAGCCGAACATCTGAAACCAGAAACATAAATCGGATCTGAACACGAGCGATCGACTTTACAACAAAAAGACCTAAACTCCTTCCAAAAAACCAAATTCCTTCTGAGCAAGACAAAATTCTCGTTTATCGAGATATTTCACAATGGCTAGCCAGTAACTATCAATCTGCTGAACAAAACGGATCTCACAACCAGCTAGGTCAGGTAACCAATGGGAATCTTTTTCAGCAATATAGTGGGCAGATTTCGAATTACAACGTGCCTAATAACAATAATCCTTATGAAGGTCGGCCTTTCTTAACTTGGCTCAACAATGTGTTTAAATCGAAATTGTGTATATTAAGCGGATTTACAAGATGTTAAATAAACCTTTTTTCAGAAAATGATGTGGTTTTATTGATTAGTGTTGACTTTCATGAGTTTCTAGCATG
ACCGGTGGCGAGCGGAGTTTTGGAGTCTATGTGGGTCCCACTATTGGAGTTGGACTGGAAATAACGTTAGTGGGCCTAATGGACGTGGCCTGTTAGTGGGCTTTATGTGCATTAGTTGGGCTTTGTGTCATGTGGCCTGATTGTTTTGAAGTACACGTACAACCGTACGTGTACGTAAAGGACTTATAGTATTCATTAAAAAGTATAAATACGGTTACATGGTTGTGGAGGAATACACCTGGTATTCCTCTCCTAGATTGATATCTAGTACCGGTGCTTCCTGCATCATGAGGATGTCAATTGCCTCGATCATGTCTTCGTATCTGAAATCTGCTTGGGGTGAGTCCCTATACATGAGTCGCAGGAGGTTCTTGATCCCCTCTTCGAGTGCGTTGAAATCGAATGGAGCTATGGTACCTTGATGCGTGTATGGGATGCGGAAGTGTTGCTTTTGGAGGAATGGTGTCCTGGTGGAGAAGAATTGTATCTCGGTGGATATC
TGCCTATATGGTGGGTAGTTTAATTCTTGCATTTTGAGTCATAACTATTTTCCTCCTTTCACATTTATTGAACGTAGCTCCTGCACAAGATGTAGGGGCATTTTTTATATTTAAATAACTAGAGTAATTAACGTAAAGGCGTGTGATACAGTGAAAACAATTGATTAAATTAACACCGAAGCAAGAAAAGTTTGTGCTAGGACTCATAGAGGGCAAGAGCCAACGGAAAGCATATATTGACGCAGGGTATTCGACTAAAGGTAAGAGTGGGGAATATCTAGATAAAGAAGCGAGTACACTTTTTAAAAATCGGAAGGTTTCCGGAAGGTACGAAAAATTGCGTCAAGAAGTAGCTGAACAATCAAAATGGACACGCCAAAAGGCCTTTGAAGAATATGAGTGGCTAAAGAATGTAGCTAAGAATGACATTGAAATAGAGGGAGTGAAGAAAGCGACAGCTGATGCATTCCTCGCTAGTTTAGATGGTATGAATAGAATGA
GGCAATTTGAAGCCATGTTGCTCTTTATTATTCTATCTGTTGGCGTTGACGCCATAAGTTACATTCAAAATGATAGAAGTAATGACTTGTGTATCGTTTATGAAATGACTAGTTTTGGAACAAGTTTTAACAACGCAAATGACTCATTAGTTAAGCTACATAAGCATATGGGATTGAAATATGAAGTTTGTAAAATAGAATCGAACGCTAATGCATTAACTCAAATGCAAAAGTGTAATTGTATATATGATGATACACCACAAATAGTTGTCTTCACCAATTTTAAAAAATCTAGTTTAAAAACGTTAATTGGAACTGAAAATAAATGTGAATTACTACCACAGACAACAATCTACACTCCAACCGTTGATATTGAATCGGAATATTTCATATATGGAAACGATGTCAAAATATGTTATTTAGACAAAAATTTACTGGGAATTGGATGTGATGCCACTGATACAACTTCTTGGCTTGATTTAGACGCCGGATTACCTACC
GCTAAAGTCACGCCTGTCGTCGTCACTATGGCTTCCTCACTCAGAGCTGCGATCTCCAAGATCAAGAGGGATGACGTCGGTCAGCAAGTTTGTCCTAATTATGTCATGCTGCGGTCCTCTGTCACAACAAAGGTGGTACGAAATGTGGTTGAGTATCAAATTCGTACGGGCGGATTCTTTTCGTGCTTAGCTATGCTAAGGCCACTCCAGTACGCTAAGCGTGAGCGTTTGCTTGGTCAGAGGAATCTGGAACGTATATCGACTAGGGATATCCTTCAGACTCGTGATTTACACTCACTATGTATGCCAACTCCTGATGCGCCAATGTCTAATCATCAAGCATCCACCATGAGAGAGCTGATTTGCAGTTACTTCAAGGTCGATCATGCGGATGGGTTGAAATATATACCCATGGATGAGAGATACTCTCCGTCATCACTTGCCAGATTGTTTACCATGGGCATGGCTGGGCTGCACATTACCACTGAGCCATCTTATAA
CATCATCAATAATATACGGAACAAAAATGCGTGATGACGTAGACGGCGTACGTAAGGGGCGGAGCCGTGTGACCCTTGTACGGGCGCGTCGGGGTTTTCCCGGCGGGCGGGCGCGCCCCGTGGCGTGCGAGGCGGCCCGTTTCGGTTCCACCCACTGTTGGGTGGTTTCTGTTGAACTTTGGCTGGTATTTTCCACAATGGGTGTGATATTGGACCTTTACCTGGGAGAGTCTGTCAACAGGTGTGGTACAGACTTCACACCCAGTGACTCAATTTTACCACGGAACGGTTCAGGTGTACGCCTCAGACTCCATTGGTCGATTTTTCCACACTGTTCCGGGTTGTCCCTATTTATTCTGCGCGTCTGCCTAGAGTCGCCACTCTTGAGTCGAAGAGAGGTGAACGTTCTCATCCGCCATGAGACATCTTAGAGTTGCCTTCGACGAGAGCTTCTGGCAGATGGCCAATGAATGGGCACACAACAATGAGCCGGACACCGA
TGTCTTTTTCACAACTATAATTAAATTTTATATATAAAAGGAGGTAGCGTTATGGAAAATGTAACTAAATTAAATAGCGAACAACTGAAGACCATAGACAAAACTCGCGACTGGTTGATGCAGCAAGTGGATGTTGAGAACTTAGTGGAGGTCGAAAAGGTAGATAGATATTGTAATTTATTAAAAATCTTTTATTATCTCGACAATGACGTATACGCGCGCGGGCCGGTAATCGAGGTGGGTAATGGCAAACAGGGGTTTATCAAGCCTAATCCAGCTCTTGCAGAAAAAAATAAAATCAACGGTTCTTTATTAGCAATCGAAAAGTCATTCAAGCTTGATAAGAAGTTAGAGCAACGTCGTTTAGAAAAGGCGCAAAAAGGACCTGAATTAACATGAAGACCCCAAAATACGTGACGCAATACATTGACAAGATTAAAACAGGTAAGATCATTGTTAATAAGGAGCGTCAAAATCTAGTTGATTACTTAGAAAAGTAC
GAACTCGGGAGGCGGTCGTGCGGACGCACGGACGCACGGACGCACGGACGGGCTGACTCGAGAACTCGGGAGGCGGTCGTGCGGACGCACGGACGCACGGACGGGCTGACTCGAGAACTCGGGAGGCGGTCGTGCGGACGCACGGACGCACGGACGCACGGACGGGCTGACTCGAGAACTCGGGAGGCGGTCGTGCGGACGCACGGACGCACGGACGCACGGACGGGCTGACTCGAGAACTCGGGAGGCGGTCGTGCGGACGCACGGACGCACGGACGCACGGACGGGCTGACTCGAGAACTCGGGAGGCGGTCGTGCGGACGCACGGACGCACGGACGCACGGACGGGCTGACTCGAGAACTCGGGAGGCGGTCGTGCGGACGCACGGACGCACGGACGCACGGACGGGCTGACTCGAGAACTCGGGAGGCGGTCGTGCGGACGCACGGACGCCTTGACAAAAATAAGGTAAGAAAGATAAGGTCGGGTGAGGCCGAAT
AATTTATAGCTCTTAAAAAAAAGTATAACCCTACCTACCCTGGACGTACGATAGAGGGATTTAGAGACCTTTCTTCCACGTTAGAACGACGACGTAAGGACGAAAGGGAGGTTTCTTTTTCGCCTTACGCCGAGGCGTAAAGGGTGGGGTATTTTCACGCGTTCGTGGTACGGTAGAAATAGGGTCACATCTTCCACGTTAGAAGTAGWAGTAGAAGTAGGTCGTCTACACGCGGAAGTCTGCCTATTTATTCCTCTTACCTAGACGTAGACCCGCGTCTACTTGTTCTCGGGTGTAGATGTACTATCCCGCGAACGGTCGTAGGCCTAACTAGACGGTACCTATCCTATCGCTTCGGAGAACTAGACGTGGAAAACGAGCGGCGGTAGAAACGTAGGAATAGGTGTACCGTCGTACCCTCTGGACGACCTAGGTCTGTCTATGTATTCTATCTCCTCCGGTAGACGTAGAAAAACGAATACTCGGTCTATCCTCGGGCA
AAGCTTGCCGGAAGGTTCAGGCTTGCAAATTGGCGGGATGTTATTGCTACTTTCCGCCACCGCTTGGGGTATTCAACAAATAGCCCGTTTACTTTTAAATCGTTGATGAGGTGTCTTTTATGCAATCCGTGATTACTGATGTGACAGGCCAACTGACAGCGGTGCAAGCTGATATCACTACCATTGGTGGTGCTATTATTGTTCTGGCCGCTGTTGTGCTGGGTATTCGCTGGATCAAAGCGCAATTCTTTTGATCCGTCCTTGGGCTTTTGGCCTCAATCGTTATAAGGGGGCTTCGGCTCCCTTATTCGTTTAGCGGCTAAAATTTTTCAATTCACGGGGCTTTTATGGAGATTATGGAATGGGTCTACATTATTTATTTGGGTTTTGTCTTGCCCTTTTTTCTTTTTCCGCGATAGCTGCTGGGCCTGTTTCTACAGAGGTTGCTGCTGGTACTACTACCTATAGAGTCACCAATACAACCGTTCGAACTCCTCCTA
GCCCTTTATAAAGCCATTTTTCTTTTTTTCCTCTTGATGAGTGCGTTAGGCGATGTAATCTATATTTTAGGTATTTTAATCCCACTCCTAGGATTGGTCGTAAGGAACTATCTAGTTGAATTGCTAGGTTTTGTAATGGGTACGATTGCGTTCTTAGCGTTTGTGCAAAATTATACAGACATAACATTTTCAGCGTCAAACTTCTATTTGGCGTTACTACCTTTAGCGTTTGGCTTAATGGACTTTGCCTTCTTCTTTAACTGGCTTAAGGAGGAAAGAATATGAAGGTGATACACAATGATATACGTTTCAGAAAATTACGCATTGGACATACTTATTTTCGATATAACTATGCTCATTACTGCACTACTATTCAGAAAGCCAAAGCCCAAACCCGTGAAATCAACATTAGACCACAAAACCATAAGGCGATTAGGGTATTACACCGTAGGAGCCGGGGTATTAACGCTCTTCTTAGGCCATTTGGGTTTTTACGAAAG
GTTGCGTTAACAACAAACCACTCATCATTCTTCTAACAAAATGAACACACGCAATGCCACCCAAGAGACGCCTGGTTGATGACGCCGATGCCATGGAGGATCAAGATCTATATGAACCCCCAGCGAGCCTCCCTAAGCTCCCTGGGAAATTCCTACAATACACCGTTGGGGGGTCTGACCCGCATCCGGGTATAGGGCATGAGAAAGACATCAGGCAGAACGCAGTGGCATTGTTAGACCAGTCACGGCGCGATATGTTTCACACAGTAACGCCTAGCCTTGTGTTTCTATGTTTGCTAATCCCAGGACTGCACGCTGCGTTTGTTCACGGAGGGGTGCCTCGTGAATCCTACCTGTCGACGCCTGTCACGCGTGGAGAACAGACTGTTGTTAAGACTGCGAAGTTTTACGGGGAAAAGACGACGCAGCGTGATCTCACCGAGCTGGAGATCTCCTCTATCTTCAGCCATTGTTGCTCATTACTAATAGGGGTTGTGATA
TAGTAGTAGACTCCGGGATAGAAAAAGTTAGAAAAATGGAAAAGTATAGAGAGATTCATCAGAGAGTTAGGGACCTTGCACCTGGAACGGTATCAGCATTAGAATGCATAGATCTACTGGATAGGCTCTACGCTGTCAGACATGACCTGGTTGACCAGATGATAAAACATGACTGGTCTGATAATAAAGATGTAGAAAGACCTATAGGTCAAGTTTTACTGATGGCTGGCATACCTAATGATATTATACAAGGCATGGAGAAGAAGATTATACCAAATAGCCCTTCTGGACAAGTATTGAAAAGCTTTTTCCGAATGACACCAGATAATTATAAAATTACAGGTAACTTGATTGAGTTTATTGAAGTGACTGTAACAGCTGATGTGTCACGAGGTATTAGGGAGAAGAAAATAAAGTATGAAGGAGGCCTCCAATTTGTTGAGCACTTACTGGAAACTGAATCAAGGAAGGGTAATATACCGCAACCTTATAAAATAACA
TAGTAGTAGACTCCTTGAAAAGCTACTACTAAAACCGCTGGTATGAGCCAACTCAAAGAAATACAAGAGGAAATCACCCGCCATGAACAGCAAATTGTCATTGCCCGGCAAAAACTTAAAGATGTAGAAAAGACGGTGGAAGCCGACCCGGATGATGTTAACAAGAGCACACTACAGAGTAGACGGGCAGCTGTGTCAGCATTGGAGGACAAACTGGCAGACTTCAAGAGGCAGCTTGCAGATCTGGTGTCAAGTCAAAAAATGGGTGAAAAGCCTGTTGACCCGACTGGGCTTGAGCCGGATGATCACCTCAAGGAGAGATCAAGCCTTCGATATGGAAATGTCCTTGATGTGAATGCTATTGACATCGATGAGCCAAGTGGACAGACAGCAGATTGGTTTTCTATCGGCCAGTACATTACAGGCTTTGCACTTGCAATAATCTTGAAGGCATTGTATATGCTGTCAACTAGAGGGAGGCAAACAATCAAGGAAAATAA
GTATACGAGGTTAGTTCATTCTCGTATGCATGATTGGACAAATCAAAATTTCAATTTGGTTCAGGGCCTCCCTCCAGCGACGGCCGAACTGGGCTAGCCATGCCCACAGTAGGACTAGCAAACGGAGGGACTAGCCGTAGTGGCGAGCTCCCTGGGTGGTCTAAGTCCTGAGTACAGGACAGTCGTCAGTAGTTCGACGTGAGCAGAAGCCCACCTCGAGATGCTATGTGGACGAGGGCATGCCCAAGACACACCTTAACCCTAGCGGGGGTCGCTAGGGTGAAATCACACCACGTGATGGGAGTACGACCTGATAGGGCGCTGCAGAGGCCCACTATTAGGCTAGTATAAAAATCTCTGCTGTACATGGCACATGGAGTTGAATCATTTTGAACTTTTATACAAAACAAACAAACAAAAACCAATGGGAGTGGAGGAACCGGTATACGATGCCACGGGGAGGCCATTGTTTGGAGACCCGAGTGAGGTACACCCACAAT
ACCGAACAAGGGGAAATATGGATACGTGTTAAAAAACTGCGTATGTTTAAAACTTAGGAACCAAGACAGTGACAATTGGTCTTGGTATTGGACAATTGTTCAAGGTTCCAAAATGAGTGATATATTTGACGAGGCGGCTAGTTTCAGAAGCTATCAATCGAAACTCGGTCGAGATGGGCGGGCAAGTGCGGCAACAGCTACTTTGACTACTAAGATAAGAATTTTTGTACCAGCAACTAATAGCCCAGAACTGAGATGGGAGTTGACTTTGTTCGCTCTCGATGTAATCAGATCACCAAGTGCAGCAGAATCAATGAAGATTGGTGCTGCTTTCACTCTGATATCAATGTACTCAGAAAGACCTGGCGCTTTAATCAGGAGCCTCCTTAACGACCCAGACATAGAAGCTGTCATCATAGATGTGGGTTCCATGCTCAACGGGATCCCTGTGATGGAAAGGAGAGGGGACAAAGCACAAGAGGAGATGGAAGGTTTGATGA
ACGAGGCCTCGTCGCATATGTATTACATCAAAAATTAGCCACGCCCTTCCGGTTCCGGCCACGCCCTTCCGGTTCCGGTGACGTGCTTCCGGCCACGTCAACTTCCGGCCACGTCAACTTCCGGTGACGTATTTCCGCTTCCGGTCCCGCGAAAATTACGTATTTCCGCTTCCGGGACACGTCCGCTTAAAAGCGGAAGTGACGCCCTTTCCCAACCACACCTACCTCGCCTATAAGAATCAGTGTCAGTTCCTCTGACTCACTCTGTTCGTAGAGGTCACCATGGACGCTCCTGCCTGGATTGCCGTGCTACAAATTCCTACTGGATTTCTCTCCAACCCAGCAAACTGGAGGGATTGGGATGGCCTGCAAAGACCCCGCAATCTTCTCGCCGACGACTGGCCTATACAGGAGCTCCGTGAGTCTGTTCCATTTTTTGACCATGCTGTTAATTTAGGCTACTGCATATTACAACAGCTGTTTGCCTCGCATGCTGTTAC
GGAAGGAGTGCCAGGCCATTACCTTCCGCCCCTGCCTAACAAAACTGGCTCGCCAGAGGCGGGGGGGCGTGGTAGACGGTATGTCTAGGTCCAGAGAAAGCGGCCGCTGTTAGGCTGCTAGACTTCGCCACGCTTACACCATTGAGAACACATAGGTGGTGTAATATTATGTGTTTGGCTGCGTGTGTCACGAGCACGATCTATGGGGGAATCTAACCCAGGTGGTGTTGTGTATGATGAGGTACAAGCCCGTCAACACCACAGGTGGAGAGGGACAGGAGTCTCATTTCCCCTCCAAAAAACAGCAGTGGTCCGCCCCTCATGCCCTATGAAACATTAGGGGGCCGACACTAGTGGGCAAGCCCGATGGTGTGGGGGACTGGATATGGGAACCCCAGTCCGTTAAACCCGTACGGCTTCGCCAGCCTACACCGGGGGGGGCTTAATCCCCTTATTTTGGCACCTGAAAATATTACTTTTGACACTTTAAACACACACAA
TTTGTCTTTCATCTCAGTCTCATTGTTGAAGCTCACATATCTTTATCTCTTCTCGATATCTCTTCTTCAATCTCTCTATTTGTCGTGACAAAGCAAAGTTTACAGTTTTCTTATAATTGGTTAAAAACTGGTTACAATGGGGTGGACTTGCCCTGTTCAGGGGTGTATGTATTCCCGCTCCACTTGGAGCAATCGTGGCCTCAAGGAGGATGGTCTATCCTCCACCATGCGTTGTCCTGGTGCCATGTGTGGCGCCATGCTCGTCAGGTCGGAGCCCGTTCAAGCTCCAAAGGCTACTGTGGTGCCTCAAACCCCGGTTACTGCTGTCCGCCCCAAGAGGACAGTGGTTAGTGCGACACCCCTGCGTAAGCAGGATTGTGTCGTAGTGGTGGAGGTGGGGTTCCCAGCCCTACTCTCCCTGGAATACCCTGCACTTGCAGGAAGAGCTCGCCACACTGGCGAGTTTGACTCCGCGCTGCTCGCGCGAAAGCCCTCCAATG
GAATTCATGATCGACATGCTGGTGTTAAGGATACCTTTTAAAAGCTCTCTTGTGTCGGAGCGTCTTGATTCTAAGGGAAATTATGTTTCCCATGTGAATCTTGCTGAGGTTGCACGACTCTCCGGTCTGACTCTCGCAGCACATACCGTTGAATATGCCATTGATGGTGATTTAACTGTATCCGGCCTTAAGCATCCTTACGAATCTCTTCCGTCTCATTATGCGGGTATCGCGCTGAAAATTTTTGAGGGCGGTAAAAACTTCGAGCCTTGTGTAGAGTTGAAAGCATCTCCGGCGAAGTTGTTACAAGGTCACAACGTTTTTGGCCCGACTTCCTTTGAATTGTGTGGATTGGAGTTTTTCGGCGCTTTTGCGGCGGCTATGCCTGAACTGTATGACTTGTGCGATGTAACTAATACTGTAGTTGGTCGTATTGACGTTACATTTAGTGCAAAGGTTGCTAACGATCATATTGCTAATCAGGTCATTTCCTTCCTTCG
TTGAAAGGGGGCGCTAGGGTTTCACCCCTAGCATGCCACTGCAGTCCCTGCGATACACTCCACACTTACGTTCTTGTGTGCGCGGGACCCGATGGACTTTCGTTCACCCACTTACAGCTGGACCCACGACACCGCGTGACCACTTTGCTGGATTGTGCGGACGAACACCGCTTGCGCTTTGCGTGACCGGTTAATACTCTTACCACTTTCCGCCAACTTGGTCGTTAGCGCTGTCTTGGGCACTCCTGTTTGGGGCTGTCCGACGCTCCACGGGCTCTCCCGTACAGTGAACTACGGTGATGGGGCCGTTTCGCGCGGGCTGATCATTTGGCCTGCTTTGGCTGACGCCCGAAACCCGCCTTTCACCCCCCCCCCCCTAAGTTTTACCGTCGTTTCCGACGTAAAAGGAAGCAACCACAAGCTTGACACCGCCTGTCCCGGCGTTAAAGGGAAGTAACCGCAAGCTTACTACCGCCTACCCCGGCGTTAACGGGGAACAA
NNNNNNNNNNNNNNNTGGCCCGACAAAGACAGATTCTTTGAGGGAGCTGAGCTCAACGTAGTTCTGACTGTTTTTTGATTAGAGAGCAGATCTCTGATGAATGACCAACGGAAAAAGGCGAGAAACACGCCTTTCAATATGCTGAAACGCGAGAGAAACCGCGTGTCAACTGTACAACAGTTGACAAAGAGATTCTCACTTGGAATGCTGCAGGGACGAGGACCACTAAAATTGTTCATGGCCCTGGTGGCATTCCTTCGTTTCCTAACAATCCCACCAACAGCAGGGATATTAAAAAGATGGGGAACAATTAAAAAATCAAAGGCTATTAATGTTCTGAGAGGCTTCAGGAAAGAGATTGGAAGGATGCTGAATATCTTAAACAGGAGACGTAGAACTGCAGGCATGATCATCATGCTGATTCCAACAGTGATGGCGTTTCATCTGACCACACGCAACGGAGAACCACACATGATCGTCAGTAGACAAGAAAAAGGGAA
TCCGGACTGCCCGCCCCATCGTTTTTTTATACCCGCGAAAAATGAAATTTAACCAGGAGTGCCGCATATGGCTGGAACGGCGGGGCGTTCCGGGCGTCGCCCCAAGCCAACGGCGCGCAAGGCGCTGGCCGGAAACCCCGGCAAGCGAGCCCTGAATAAAGATGAACCTGTTTTTACGCCCATCAAAGGTGTTGAGCCACCGGAGTGGTTCGCTGAAGAAGATCTCCCTCTCGCTACGATCATGTGGCAACTGACAACTAAAGAACTCTGCGGTCAGGGCCTGCTGTGCGTGACTGACCTCGCGGTGCTTGAGCGGTGGTGCGTGGCCTACGAGTTCTGGCGGCGTGCCGTGAAAAATATTGCCAGACAGGGCAACACCATCACCGGTGCAATGGGCGGTATGGTCAAAAATCCGGAGCTGACCGCCAAAAAAGAACAGGAGTCCGAGATGAGCAGTACGGGGGCAATGCTCGGACTCGACCCCAGCAGCCGCCAGCGTC
GTAAAATACCAACTAATTCTCGTTCGATTCCGGCGAACATTCTATTTTACCAACATCGGTTTTTTCAGTAGTGATACTGTTTTTGTTCCCGATGTCTAACATAGTTTCTCCCTTCAGTGGTTCCTCACGAACTACGTCTGACGTTGGCAAGCAAGCGGGAGGTACTAGCGATGAGAAGCTCATTGAGTCGCTGTTCTCTGAAAAGGCTGTGAAAGAGATAGCTGCCGAGTGTAAACTCGGATGTTATAACTATCTGAAGTCTAATGAACCCCGCAACTATATAGACCTGGTGCCAAAGTCACACGTATCTGCTTGGCTCTCATGGGCTACATCCAAGTATGATAAAGGAGAGTTACCTTCCAGGGGATTCATGAACGTTCCACGCATCGTTTGTTTTCTCGTTCGTACCACAGATAGCGCAGAGTCCGGTTCTATAACCGTGAGCCTGTGCGATTCTGGTAAGGCTGCTCGTGCTGGAGTACTCGAAGCCATTGATAATC
ATACAATATAAAATACATCAAATACAATTTAAAATACATCAAATATAATTATTATAGCATTATATCTAAAATACATCAAATACAATTTAAAATACATCAAATACAATTTAAAATACATCAAATACAATTATTATAGCATTATATCTAAAATACATCAAATACAATTTAAAATACATCAAATACAATTTAAAATACATCAAATATAATTATTATAGCATTATATCTAAAATACATCAAATACAATTTAAAATACATCAAATACAATTTAAAATACATCAAATATAATTATTATAGCATTATATCTAAAATACATCAAATACAATTTAAAATACATCAAATACAATTTAAAATACATCAAATATAATTATTATAGCATTATATCTAAAATACATCAAATACAATTTAAAATACATCAAATACAATTTAAAATACATCAAATATAATTATTATAGCATTATATCTAAAATACATCAAATACAATTTAAAATACATCAAATACA
TGGTATCAGAGCAAGGTTAAACATGGTCATGTCCGGCTAAAAACCTAGTGTTAGGTTCGGGGAAAGAGGTCTACTGTGTGTTTCAAATATCCATTTGTTATTATCCAAACAGTGTCTGTTCCTTGTGTTTAGGATGGAAACCTGAGGTTGCGAACTACGTGTTCAAAGGAGTGATCATTTCAAAAGGAATGTCATTCTAACTATCGTATGCTCTAGACTTGCCCTGTTATAGCAACAGAGGATCCTGTCTATCAGAAAATAGTTTGAACAATTCCGATGATCTCTCATACTTTAGGTATAACAACGCCACGTATAAGGAGCTAATTCTTTTGTAAAAGACGTAACCCAGAAGAGAGTACCCAGAGAGGGGAAGACTTGGGGAGAAGGTGAACAGAAGAGAGAGCTTACTGTACCTGGTACTGTTATAGGAAGATTTTGTTATGTCCAGTCGCTGGGAGAATAGTATACAAGAGTGGTATGAGAAGTCACACACAGCAAAC
AATGAAGGCAATAATTGTACTACTCATGGTAGTAACATCCAATGCAGATCGAATCTGCACTGGGATAACATCGTCAAACTCACCTCATGTGGTCAAAACAGCTACTCAAGGGGAGGTCAATGTGACTGGTGTGATACCACTGACAACAACACCAACAAAATCTCATTTTGCAAATCTCAAAGGAACAAAGACCAGAGGGAAACTATGCCCAACCTGTCTCAACTGCACAGATCTGGATGTGGCCTTAGGCAGACCAATGTGTGTGGGGGTCACACCTTCGGCAAAAGCTTCAATACTCCACGAAGTCAGACCTGTTACATCCGGATGCTTTCCTATAATGCACGACAGAACAAAAATCAGACAGCTACCCAATCTTCTCAGAGGATATGAAAAAATCAGATTATCAACCCAAAACGTTATCAACGCAGAAAAGGCACCAGGAGGACCCTACAGACTTGGAACCTCAGGATCTTGCCCTAACGCTACCAGTAGAAGCGGAT
GAGTTCTAGGAGAGTCCCTCCTAGTCTCTCCTCTCCGAGGAGGTACCGAGACCTCAAAATAAAGGAGTGATTGCCTTACTGCCGAGTGGAGAGTGATTACTGAGCGGCCGGTGTATCGGGAGTCGTCCCTTAATCTGTGCAATACCAGAGCGGCTCTCGCAGCTGGCGCCCAACGTGGGGCCCGAGGAGAAGAAAAGAAAGCGGCCCTGAGAACTCGGCTTCTGAAAAAGAGGAAGAGGACAAGTTGCTATAGCAACAAGAGAGAAGAAGTAGAGCAAAGGTCCAGTGGCTCGGAAAAAGAGGAACTGAAACTTCGGGGACGCCTGAAGGAGTAAGGTAAGTGACTCTGCTGTACGCGGGGCGAGGCAGAGGTTTCCTTCTAAATTGAAAGAGAAGTGTTGCTGCGAGAGGTCTTGGTGGTCGAGAATCCTGTACAAAAAAAAGGAGGGATCTCGGTCAGGACCAGGACCCCTGGGAGTAATACAACAGCAACACCGTAA
GAAAACAAACCTACACAAACCTAACGTCAACAGACATACACGGCCCTACACGGTAACCGACTCGCCCACAAGCTAGGTTAACGGTATGTCTAACGTTCGGAACGTCTTCTCCCAGCTCACCGACCCATCCCTCAAGGCCGTCATCCAAGACGAAGCCTACCGGGTGCTCAAACGTGAGCTAGCTCAAACACGCCACACCAACCCCTTCGCGCAATCGCCCGAGGCCGCAGACGCCCTCGAGGCACTCGGGATCAACTCCCACCCCTACGCCATCACCTCACACACCCACGCCGCCGCCAAGGCCATAGAGTCCGACCTCTATGAAGTCGTCTCGCACTACCTCCCCAAAGAGAACCCCGTCTCCTTCCTCTTCATGAAACCAGCCAAACTCCGGTTCTTCCACCGAGGACCCACACATGGAGACCACTTTCTCAATGCCCACGTGGAACCAAAAGACGTCCCGAGATACCCGCAAGAAACCATCATCAACAGACTCGCGG
ACCTGTGGGCCGCGATTTTTTTTAAAGTGGGCCCGTTGATGTGATATGTCATCCAATCAGAACGCTCCCCCAAAGCTTAATTGTTTTGTGGTCCCTTATTTAAACTTGCTCACCAAGTAGTGCACTCCGCACTATGTGGGATCCATTATTAAACGAGTTTCCCGAAACCGTTCACGGCTTTAGGTGTATGTTAGCAGTTAAATATCTGCAGTTAGTAGAGAAGACTTATTCGCCTGATACATTAGGGCACGATTTAATTAGGGATTTAATTTCAGTTATTAGGGCTAGAAATTATGTCGAAGCGACCAGCAGATATAATCATTTCCACGCCCGCTTCGAAGGCACGCCGCCGTCTCAACTTCGACAGCCCATATGTGAGCCGTGCTGCTGCCCCCATTGTCCGCGTCACCAAAGCAAGATCATGGACGAACAGGCCCATGAACAGAAAGCCCAAGATGTACAGGATGTACAGAAGTCCAGATGTCCCTAGAGGATGTGAA
AGTAAATTTTGCGTGCTAGTCGCTGAGCGTCAGACCGCAAAGTGAGTTTTTAGTGATCTAAAGTGAGGAGTTATTCTTACTGTCATCAAACACTACAAATAAACACGTTGAAATTATTTCCGGAAGAACAACTGTCCGGAATCAAAGACGATGAAAAATCGTAGACAAAACACCCGAATTTCGGGTGTCAATATAAAAAAGCAAAATCCAAAAAACAAAAAACAAACAAAAATAAAAACATCTGTTGTAAAAAGAGGCAAGCGCTCTGTGCAACCTTTTGGATTCCTGAATCCAATCATGAGAGTGCGAGCTCTGATAGTCTATCTAATCACCATGATTTTGACTGGGCGCCAATGGACCAAAGGAATGAAACTTTTCTGGAAGCGGGTTAACCCACAGATGGCTATAGCGACCTTGAAACGAGTCCGCAACATCACAACCAATTTACTGACTGGACTCATGAAACGGAAACGCAGAAGCTCTGTCAGTTGTGAACTCTT
GTATTTCCTATCACTTAACGTCGTTAGACAACACAAGTGTTAACGAAATACAGATCTTGTTAGACAAAGGCACGCTTCGGCGATAAATCCTTTGTTTACAAGACACAATGCCGATTGATAGCAGTTCAATATTGGGTATTATCAGTGAGGAAGATGTTGTGCGGGCTGCAATCAGCACTAGTGCCACGAAATTCGGTTCGCAATTACATGGTACAGTGTGTGATCATGTGAAGGAGACATATCTTGACGCGGTTGAAAGACAAAAAATAAAAAAGAAAATTGACGTTCGTAGGGACCTATCACAGGAGCAGCTGCAGTTGCTGAACGATTTGTATCCCGAACGACACATCGTTTCTAGCAATTGCGAACGCGGTACACACAGCTTTGCAGCGGCTTCTAGGAAGATCGAGACGGACTTGTTGTTAAGTCGAATACCAAAAAGGGCGTGGGTTTACGATATTGGTGGCAATTGGGCGACACATGTGAAGCGGAACGATGGT
GATTCTCCCACTTGATTGTACGGAGAACCCGAAACACGGTGGAGGGGGCCACCGATCCCAAGCCTTGATATCGCTTGTGTTAGGCACAAGTGATGGAAGACGCAAGCAAGCAGCTCCGCGTCCTGGATGCCCAGGAGCGCGCGAAGGCCGCCTTCCAACTCGACTTCATAGCCTCTGTCGAGACTTTGGAAGACGCTCAGGAGAAGTACGAGGGCATGATGTTTCGCAGTGGCACGAAACTGCCATCAACCCATATTAAGTTGGCAATCGATCTGAGAGTTGCGGAGAAAGATCTACGCCGGCACGTTAAGAATGTACCGACAGTGCTGGAAATTGGACCCAGTGTTGAGAGCGTGCGTTACGCTGTGCAGACTCGAGACAAGGAGAGAGTCCATGGCTGCACCTTCTCCGACGCGCGTGATAACCTCCGCCACAATAAGATCGGTTATGAAGCCCATTACGACAGAAAGATTGGACCTGACGCCGCCCTTCTGGCCGCT
ACGCTTAACAACCAGATCAAAGAAGACACAGATAGTATCAGTGACCTAAACAAAATGTAACACTCCTACAATGGAGTCTGACAAGATTGTGTTCAAGGTGAATAACCAAGTTGTTTCTTTGAAGCCTGAGGTCATATCAGATCAATATGAGTATAAATATCCCGCCATTCTAGATGGGAAGAAACCAGGGATCACCTTGGGGAAGGCACCTGATCTAAACACTGCATACAAATCCATCCTATCAGGTATGAAGGCTGCAAAGCTTGACCCAGACGATGTTTGCTCTTACTTAGCAGCTGCTATGCATCTATTCGAGGGGGTCTGTCCCGAGGACTGGGTTAGTTATGGGATTGTCATTGCGAAGAAGGGAGAGAAAATCAACCCCAGCGTGATCGTCGATATAGTTCGCACTAACGTTGAGGGGAATTGGGCTCAAGCGGGAGGAACTGATGTGATTAGAGATCCTACAATGGCAGAGCATGCTTCATTGGTCGGACTGT
AAACTGTCTATTCTATTATATTATATAGACGGATTAGTCTCAAACCTTTGATATTAAAAGGTTTGAGTTTTTTATTTTTATCTAACAATAGAATTAACAGAGTTTTTAACAGAGTTCTATTTTAAAAGTTGGCATACTTAGTAAATAGTTCAAGCTCTTTATTCTTCTTTTCGGGCTCAAGATGTGAGTATAGGTCCATAGTCAATTGCAACTTTGAATGACCTAGCCTTTCTTGAATCACTTTATAACTCATTTCAGCATTTAAACAAAGGCTAGCGTGTGAACGCCTGAATCCATGAAAGCTCAACAACGGCAGTTCAGCATTTTTGATTATATTATTCAGCTTGTAGATAAGGTTGTGATAATCCATCACTCCACCTTCTATTTTTGGAAATACTAGGTTTTGTTGTGGATTTCCTAACTTCATAAAGTGTTTCTTTTGAAAGAAGTACCAGCTTTTTAATACATAAATTGCCTTATCGTCAATGCTAATAATTCGA
TAACAATCATATATGTAAAAAGTAGGTTGGCACCGAAAACGGTCGGACCGACCTGGGTACATATATAAAGAAACCGTAGGGTCAGCAAAGCACACTCATCTATGGGACCGTGCAATCCAACTAATATTTTCCTGCTCTGCAAGGACTACGAGGTGGACTTTGAGGATTTAAGGCTGACATGTGTATTTTGCAAAAATGAATTAACAACAGAAGAATTGCTGGCGTTTGCACTAAAGGAGCTAAGCATTGTGTGGAGACATAACTGGCCATTTGGAGTATGCGCACCATGCTTGGCACGTGAAGTAAAAGTGAGGGAGCTGCGACATTGGGACCATTCCTGTTACGGACCCACTGTGGAACAGACAACAGGACGGTCATTAGCTGAACTATATATACGGTGCCATGCATGCAGCAAACCGTTAAGTATACAGGAAAAGGAGCATCAGGTACAGGCATACATCCACTTCCACTATATAGCTGGACAGTGGACGGGAAGGTGT
AGTTGGTTTTGCCGGCTACAACGATCCTCCGTAGGAAGCGTTGGTGTCTTGGACATTGCCGAGTTGAAACCTTGGTTTCCGGCTGGAAACCACGTCGCTCTTCGTCAAATGACGAAAGGCAAAATGAAAAACGCGAATAAAAAGAAAGCAAAAAACTCTAAGACCAATCCTGGTCGAAGTGGCAGAAGTAATGGAATGGATTTGGTTATGGGAATCATGCACTTTGCCACTCATATTGCAATGGGAATGAAGGTCAACAAGAGACTGAAAACCTTTTGGAAGGTGACGCCCCCAGGTAGATTGGCTAAGGGAATAACAAGGCTGATCAACATCCTAAAAACTCTTCTGAATGCAGTATTGGGTAGAAAGAAACAAAGGTCTGCCAAGACGGTGTGGGTTCTCTTCAGCATGTTGGCTTTGATGGTGGCCATGGAGATTGAGCAACAGGGCACGTCATTAGTCATTAAGCCTCAAAGGAGTGATGTTGGACGGCCAGTTCG
TAATAATAATATTCTGTTTAAAAAATAGGAGGGACCGAAAACGGTTCAACCGAAATCGGTGATATATAAACCAGCCCAAAAATTGAGCAAGCGGGGCATAATGGAAAGTGTTAATGCCTCCACGCCTGCAAAAACGATAGACCAGTTGTGCAAGGACTGCAACCTTTGTATGCACAGTTTGCAGATTTTATGCGTGTTTTGCAAGAAAACCCTGTCCACTGCAGCTGCAGAGGTTTATTCATTTGAGTATAAGGATTTATATATTGTGTGGCGNGGCAATTTTCCATTTGCTGCCTGTGCATATTGTTTGGAATTACAAGGAAAAGTTAATCAGTATAGGCATTTTGACTATGCTGCATATGCTGTAACAGTGGAAGAAGAAACAAATAAGTCAATATTTGATATAAGAATTAGATGCTATTTGTGCCACAAACCATTGTGTGCCGTGGAAAAAGTAAGACACATTTTGGAGAAGGCGCGATTTATTAAATTAAACTGCG
ACCGAACAAAGGGAGTAATGATTAATTATAAACAAAAGGAATCGGTAAAAAATTTAGGAGTAAAGCTCCTAAAGCCTGGTTCCAGTACCGGCACCAAACCTACAATAATGTCTGGGGTGCTAAGTGCACTACGTGAGTTCAAAGATGCAAGACTTGCATCAAAAGGAGAGGGTCTTACCCGAGGAGCAATTACCGGGATTAAACAGAAGATTGCTGTTATCATCCCGGGCCAGGAGGGCTCAAAGGTGAGGTGGCAACTACTAAGACTACTACTGGGGGTAATATGGTCACAAGAGGCCAGTCCAGGAGTAATTACAGGAGCATTCTTATCCCTAATTTCCCTGATCTCAGAATCTCCGGGGAACATGGTAAGAAGATTGAATAACGATCCCGATCTTGCAATTACTATTATTGAATTCACTATTGGGCCAGATAGTGAATACAAATTTGCATCCAGAGGGATGAGCTATGAAGAACAGATGGCACACTACCTTCACCTA
AAAAGCCGCAATGTCTACTACGTTGATGGATTTCAAGATGAGAAGAAATTTTTATGCACTCGACACCCAACAGGGGATTCAGTGGAAGACTTTTTCAAGACCTTGTGGAAAGAACACATTTATATCATCGTATCGCTATCAAGACCAACATCACACAATGCCAACCAGTGTTACCAGTACTGGTCAAAAGAACAAGACGGCGTTCTTCAAGCTGGACAGTACCAAATGAAAACCGTGAAAACAAAGAAAATTAATAATTTCGTGGTAACGGAGTTACATCTGAAGCATGGAAACGGACCTTCACGTCAACTCTGCCATTTTATATACAGTGACTGGACTGTGAGTGACGTTCCTTGTGATGTGACTAAGTTCTTTCAATTCATTCTGAAAGTGAACCATCTAAGTGAAATGGCCAAACGAGCGCTGAAAGTTCATCAAGTTCCTATGGGTCCTATTGTTGTACATAGTACCCATGGAAGTAGTAAAACCGCCACGTTTTG
TATAAGAGTGATTGGCGTCCGTACGTACCCTCTCTACTCTAAAACTCTTGTAGTTTAAATCTAATCTAATCTAAACTTTATAAACGGCACTTCCTGCGTGTCCATGCCCGTGGGCCTGGTCTTGTCATAGTGCTGACATTTGTGGTTCCTTGACTTTCGTTCTCTGCCAGTGACGTGTCCATTCGGCGCCAGCAGCCCACCCATAGGTTGCATAATGGCAAAGATGGGCAAATACGGTCTCGGCTTCAAATGGGCCCCAGAATTTCCATGGATGCTTCCGAACGCATCGGAGAAGTTGGGTAACCCTGAGAGGTCAGAGGAGGATGGGTTTTGCCCCTCTGCTGCGCAAGAACCGAAAGTTAAAGGAAAAACTTTGGTTAATCACGTGAGGGTGGATTGTAGCCGGCTTCCAGCCTTGGAGTGCTGTGTTCAGTCCGCCATAATCCGTGATATTTTTGTTGACGAGGATCCCCAGAAGGTGGAGGCCTCGACTATGATGG
TTGCCCTTACAAAGTTTAATGATATTAACTACTTCATGTCGATAGGTTTGAGAAAAATCAGAATTCAGATTGTCAAAGGAATGTTTTATTAGAATGCCTTCTGAATTATTGTACCAATTAATTCCAAAATTTAATGATATTTTTATGCTTAAAAATTTGAGTTAAATGCGGCAAACTCCAATGAAAATCAGTTGATTCATTCTGCAGAATTGCAATTAAAAATTTTAAAAAAGTTTTTTACCAACACATAACTACTCAATGATGTTAGTTATTAACAATACAGCAGAGTCACTCTGTATTTGACTGGTCCTTTTGTCCCCACTATAGCGATAATAATGTCTTTTATGCGCGAGTCTGCGTGCTTCAATGTGTAGTGAGCAAAAACAGTCTATCACCATAACCTCAAAGTTTCTGTTCTACTACAGTACTGTAGTCTAATAATTGAACTAAAACTATTTAAATATTCCCGCTACTGATTTTTTTTTTGATTGGCCGGATGA
ACAATTTTTAGTGAACGTGCCCTTGGTCGCCTCTGCTATCTTCTTATCTTGGCATTCACCTCATGGCTGATTCTACACCTCTCGATCCACTCACCAGCACCCCTCCCAATGACGAACAAACAACCTCTCACCCTGAGAAGTCAGCTGAAGCGTGGGAATCATTCGGTCGCATCCTCAAAGACGACATCTTGACAGCAAATTCCATCTCGGCGGTTTTTAATCAACTTGTCGCCACACGAGAACTATCTCGCATTCACGCCAACTCCTCTTTGCCGCTCACCACCCCGGCATTTTCTGTTCGTCAGGATGCGTTTTCACTGTCAGCCGTGAAAGTTGTCGAACACGTCGCCATCGCTACCCCAGAGCACATTCCCCATTTTTATGCGTTGCGTCCCGACTTAGATATGCCTTCTGGAGATGTCTTCGGCCTGTCATTCTTAAACCCCGGCCCTGTTGCAGTTGATAGTCCCATGATGTTTCCGTTTGAGCAGCCCACCATT
AAAATTATCAAAACAAAACAAAACAAAGCAAAACACATACAAGCAAAACAAACAAACGATCTAGCCTTCAAACAATCGCAAACACAAACACACTCAAACGCAATTCACTGAAGATGATGAACGCACGTGGAATCAACGGTAAAGCCAGCAAATTGACACTAGCTCAACGCAAGCGTGCTTGCTACTGCAGTGAGGATGATGCTGTGCACTACCATTGCACTAAATGCAACTTCGCCTTCGAATCACTTCGAATGGTGCGACCCGTGAACCATGATTGTGACGGACCAATGTCCGACGATGATTATGATTCTCCGCGTCCAACCATAACCAACAAAACATTTCGGGATTTCTTTAGTGACGATGTCTTTAGGCATTTAGCTAATGACAATGCCGAACCACACAGTGAAATTACTAATGATGTTGCCATAGCTGAGGCCCCTAAACCTCATAGCAATGTCGTGGAAGTGACTGAGATGAAGCTCGGAGAGCTTAAGGGGACC
ACAAATAGAGTTATTAAATTAACTCTATTGAACCCGTTATCCGGTGATATAGGACATCTGTGAACTAACATCACAATAATCAGTTAGCCCCCTCGATTTATGCCTTCAGTGGTTATCGAGGTTTGCTCATACGACGAGGAGACAGGAGATTGTGAACTTGAGAGTACGTCGAAGATATTCACCAGTAACTTCGACGGGACTTACGTCCTATATACTCACAGTTCCGGGCCGAAATACGCCGGATCAACTGTCACACTCGTCTGCCCTCACTGCGGGGTGAGTGAACAAGCGACGTTCCCGACCAGAGGCCTTTCAAGCAACTGGGGTCACCACGGGCCGCACGACTTACGACTTGATTGTAAGGCGCGGCACTGGCACGGAACGTGCGAGGTCATTCCCTCCTCTGAGCAAGAGTCGCGTGTAGCGTCTGACGGGGTTTTCGAACCAGGTCTAACGCACATCACCACGACTCGAGGGCAGTCTTGGACTAGACATCATTA
GTAGATGGATTCTAATAAACAAATACAACCCCTTGAAATATCAATGCTTTCAAGGGGTTTTGTTATGTCTTTGTGTAGAAAAGGGGCAGGTAAGGGGCAGAATTAAAAAACACTATCCAAAGTTTTTACAAGTTTATCTTCCATATCTTGAGTTGTATGGGAATAAATCTCAAGTGTCATTTTTGCGTTTGCATGTCCGACACGATCCATAATTGACTTAATTGGAAGTCCGGCTTCTGCTAAATAGGAAATATGAGAATGTCTAAAAATATGGCTTGAAAGATTTTTTTCTATTCCAGCTTTTGCGCCGTATTTTTTTATAATTTGAATGAAAGATGGTAACGTTATTGGGCTATTCCAAACCTCTAAGCAAAAGATATAATCATCATCTTTTAGTGGTTGATAACGTTCAGTGAGTCGAACCACTTGACGTTGTATGGCCTTTATAACTGCATCTGATACCAGTATTGTTCTAATGGATTTTGCGGTTTTTGGCAATG
GAAATTTATTTAAAGCTTTCTCGTTGAAATCCTGGGAGCCTTACAGAGGACGCACATCTCGAAACTCAATTGAGTCTAGAACATGACGGACAGTAAGGATGGTTGAGAGCGAAGAATTCGATTCATAGCGCATATGCGTGAGACCCGTTTCCACTTCACTCAAAAGCTGATCACATAACAAGTGATTAGATAAGTTTCATTTCGCGTTCATCGCGATCATCAATTAATAGTTAATAATAGGAGTTATGACTCATGTCCTCACCATCTGTAGCGTACTCAACTACGCTCGATATGATCCGGCACGACCTAGGCGAAAAAGTCTGGTCCGATGCATTTGATGCTTTACACTTCAGCATCACCGGACACTACCCGGGTGACCCACAGACCGCACCGATAGCGGCAAGTCACCTGTTAAGGACGAGCATATCTGAGGTCATCGCCAACGGCCATCAGACACATCACATTCCCTCATTCACGGCACGTGACCAGCAGGGAGCATC
TTCTCTCTCCTCAATCGGTACTCAGATAGTTTAGCCCCCATATTAGGTACTCAATATATACATGAGTACCAAATGGCATAGATGTAAATAATGGAAATATAATTTGAATTCAAAAGCGGCCATCCGTATAATATTACCGGATGGCCGCGCCCCCCTCTTTATGGTGGTCCCCCCCACGTGGATGGCCGCGCCCCCCTCTTTATGGTGGTCCCCCCCACGTGGATGGCCGCGCCCCCCGCTTTATGGTGGCCCCCCCCACGTGGAGATGTCCCCCACTCAGAACGCTCGCTCAAAGCTTGTATATGTGTGGTCCCCCTTTAAGTACTTGGGCAACAAGTCGTTGCCTGTACAATGTGGGACCCTTTACTAAACGAGTTCCCTGAGTCTGTCCACGGTTTCCGGTGTATGCTCGCCGTGAAATACCTTCAGCTGGTTGAATGTACTTATTCTCCTGATACACTCGGTTACGATTTAATTAGAGATTTGTTCTCTGTTATTAG
TCGAGACTTGCTCCTGCCCTGTTCTACACTGCACTGTGGTGCTACTCTACCGGTTGCTCTGAGCGACTCGTACTCTGGTGTGCACTTTTACCAGTAAAGTAACCAGGTGACTTTAAAATTACACATCTCTGAACTCTGCCTGCTGTGTTGGTGTGGTGTATGCTGGTGTAGTGTTTGCTGGTATAGTGTTTGCTGGTGTTGTTTGCTAGTGGCGTATACTGGTGTTCTGCGGCTGCTGTATACTAGACTAGTGTTTTTTGTAGTATAGAGTTAGAGTTGGTTTGCATTTTAGTTTTACTTTGCATCTTAGTTTTACTTTGCATCTTAGATTTATTTTGCATGTTATTGTATTTTAGGACTTGCATTATAGTTTGAATTGTAGTTTTAGTTGCATCCCAGTTACTCTTGTTATTTAACTCTATTTTATTATTGTATTACTTTACTACTCTATCCATTTATATTTTGTATTCTTTTGTGTACTCTTTTCATTTACTCTTAGT
AGTAAATTTTGCGTGCTAGTCGCTGAGCGTCAGACCGCAAAGTGAGTTTTTAGTGATCTAAAGTGAGGAGTTATTCTTACTGTCATCAAACACTACAAATAAACACGTTGAAATTATTTCCGGAAGAACAACTGTCCGGAATCAAAGACGATGAAAAATCGTAGACAAAACACCCGAATTTCGGGTGTCAATATAAAAAAGCAAAATCCAAAAAACAAAAAACAAACAAAAATAAAAACATCTGTTGTAAAAAGAGGCAAGCGCTCTGTGCAACCTTTTGGATTCCTGAATCCAATCATGAGAGTGCGAGCTCTGATAGTCTATCTAATCACCATGATTTTGACTGGGCGCCAATGGACCAAAGGAATGAAACTTTTCTGGAAGCGGGTTAACCCACAGATGGCTATAGCGACCTTGAAACGAGTCCGCAACATCACAACCAATTTACTGACTGGACTCATGAAACGGAAACGCAGAAGCTCTGTCAGTTGTGAACTCTT
GTATTCATCTGAGCATAAATACCCTTTGAGAACGAAAGACCATCTGTCAACCAAGCAAGTTGTCCATTCCGAAATTTCTAATAGGCGTCAGAATTTCGATTCCCACTACCTACTTAACTGTGGATTCAGTGGAAGTTTCGCTTGTGGACAGCTTCTGAGAACAGTTTAACGAGTGGAGGCTCGGGTTTTTCTGATCTTAGAAAGTGCATTCAGCGTGTTTTATCCGCTGTGCAACATTGGAATACTTCCTCGTCTAGTACGGGATAGCCCTCATTTTCAAGTGTTACCTCTGCACTTAGGGTTCTGTTGAGGTGTACTCGTTCGAGAAGAGCTTTTAAAATCGCAAAAGCTATTTATCATGGCACTTTCCAGTTTCAAGGCAATCTCTGTCGAACATAAAGATTTCTTGTCTCTGATGAATGAGGTTTGTGGTGTGATGCGAGAGCACGTCGCGGATTCCTCCACTTCCGGGTTGTCAGCCAAGGAAGCGCTAATCAAGG
GGCTTTTTTTTGAAAAGTCTTGTGTTAGCCATGGCAACTTTCAAAGATGCTTGCTTTCATTACAGAAGAATCACAAAACTGAATAGAGAACTACTGAGAATAGGAGCAAATTCAGTGTGGACTCCAGTTTCTACGAATAAAATTAAGGGGTGGTGTGTTGAATGCTGTCAACTTACTGAATTAACATTCTGTCATGGATGCTCATTAGCTCATGTATGTCAGTGGTGTATACAAAACAAACGTTGTTTTTTGGATAATGAACCACATCTTCTGAAGTTACGAACTTTTGAATCACCAATAACAAAGGAAAAATTACAATGTATTATTAATTTGTATAATATGCTCTTTCCAATTAACTCAAGTATCATAAATAAATTCAGGAAGACAGTTAAACAGAGGAAATGTAGAAATGAAATTGATAGATCATGGTATAATCAATTGCTACTTCCAATCACTCTAAATGCTGCAGTGTTTAAGTTTCATTCAAGGGAAGTTTACAT
ATGTCAAAAACTTTTGCCGAAATAGCAGAGGCTTTTCTAGAGCCAGAAGCTGTAAGAATAGCCAAAGAAGCAGTAGAAGAATATGGGGATCACGAAAGAAAAATAATACAAATTGGAATACACTTTCAAGTTTGCTGCATGTTCTGTGATGAGTATTTGAGTACAAATGGGAGTGATAGATTTGTGCTCATTGAAGGAAGAAAAAGAGGAACTGCAGTGTCTTTACAAAATGAGCTATGTAAAAGTTATGATCTTGAACCACTACCTTTTCTTTGTGACATTTTTGACAGGGAGGAAAAACAATTCGTTGAAATTGGAATAACAAGAAAAGCAGATGATAGCTATTTTCAATCCAAGTTTGGTAAACTTGGAAATAGCTGCAAGATATTTGTATTCTCCTATGATGGAAGATTAGACAAAAATTGTGAAGGCCCTATGGAGGAACAAAAATTGAGAATTTTCAGTTTTCTTGCAACTGCTGCTGATTTTCTTAGGAAAGA
GGTAAATGAGTGGAACATTACCCTTGGCTATGACGGCGAGTGAATCATTCGTTGGCATGCAAGTTTTGGCTCAAGACAAAGAAGTCAAAGCGACCTTTATTGCTCTCGACAGGAAATTACCTGCCAATCTGAAAGTACCATACATGAAAAATGCTAAATATAGAACTTGTATTTGTCCAAGTTCAAACCATTTGGTAGATGACTGTGTATGCGAAGATGTGATTATTGCGTATACTGCACACAGAAATAATGCGGTAGCTGCCCTTTTGTATAGTGACGGAAACGTCATACACAGGAGCGGTACTTTGAAACCCAAATCCCAAAATCGGTTTGATTTACGGGGTTTTTTAACCAGTGTTAACCCAGGGGAAAGCTCAAAAGCTGAAGCCGGCACCTCGAAATCCACGCAAAAAGCGTACGACAGGAAGGATAAGTCCCCTTCTAAAGGCAAAAATTCAAAGAAAGGTGGTAAAAAATCTTCATCCGAAAGAAAGAGGAAA
CTAAATTAAAACAACTCAACAAGACATAACAACAAACGAAAGCAATCAAACATTCAAACTTTCAGATTTCCTAAAGCAATCTTAAACTCCCACGCTCTAGATATTCTCATACTTCTCTTTGAATCCCACATTCTCTCTTTGTTGACTATATACTTTCATCTACAATGGCAGCAGTCATGATTGGAAGTATCAATGTGCCGATTCCTGTGGCACAAAATGGAGAAAAAGCTGTGAATTTCTGTGCAGCTGCTGAATCGCATCTTGCGATAATACCAAAACAAAACCAGATGGCCACTCAAAAGCCGTCGGTTAAAGGTATACTCCACAAATTCAAGCAAATAGGAGATGAAGCTGTCCACTCCTATGAGCAAAGTTTGCTCATATTTGCGCAATTTTTCCAAAAAGATAGCACAAAGAATGAGTTACTCAGGTGTAAACATGGCTCAGTACAGAAGATGAAAGGTGGTGGTGCAAAGTTGCGTCGCGCATCTATGGAACAA
GGTAAAGACGCCAATCTTTGCTAGTCAACCAAAGACTATAACATGGGGGCTATATCGAAGATTTCTAAGATTAGTTCGTTCGTAGTGGCAGGCATTGTTGCATATAAGGTTGGTAAAGCTACATACAATGCTTTTAGGTACAGGAACCAGGAATCTATTACAGCAGCCCGGGACCTCCAAGCAGCAGTGGAAGCTGTGGAAGAACAACCGGAATTCGGTAGTGTAGAAGAATGTCTTGAGGAAACTCCAGCTTCTCAATCTGAAAGAACCACCATTCAGAATGAGGGGGACCTAGCCAAAATGCCTGTCAGTCGTAAACGTCGTATTCGAAACAGGAAACACGGTCGGTTTGTTAGCTATCTAGTTAACGAGGCTAAGGCAGAGTACGGACTACCCAAACCAACTGAAGCATATAGGCTAATGGTTGGTGGATTTCTCAATCGATTATGTAAAGAATGGGGAGTGGTGACTAGCCACACACATCAAGCGGTTTCTATTGC
GTTGCATGGTGTGCAACTGTTGATGTGATTGTTGCTTAGAATGCAATGATTGTGAGAGGGGGGATCTAGTGTTACCAGGTTCGCCTGGTAGTCATCTCCATTTTTAGCAAAAAGTGCTATCGATTACGATTACGCTTGATTGCGTGTTAATCATTGTATATGATTTGCCTAAATCGCAATCGTATACAAAATTACGCCAAATTACGCCTTATAATATACATATAGATATATGTATATATATAATATATAAGTGTTTTTTTTATTTATATATATAGATACTATTATTTGTAATATGGTTGTATAGCGTGTCTTTTATGTTAATCGTTGGATGCTCTGATTATGATGCTCATGTTTATATATACAGTAGTTTTATCGGCGCATATTTATTTAGGGAAATCGATTAACACGATTAACACGATTAACCACACTTAAAATCGCCCCGCAGACCTTGACACATGCGGGTCGTCGTGTAACACTACGATTAGAGACACGGTGTTACA
AGCAGAAGCAGGAGATTTGATTTTCAAAAATGTCTGACAGACGTCAAAACAGAAAGACGCCAGATGAGCAACGCAAAGCCAATGCTCTCATAATAAATGAGAACATTGAAGCCTACATTGCCATTTGTAAGGAAGTGGGCCTTAATGGCGATGAAATGTTGATCCTGGAAAATGGCATAGCAATTGAAAAAGCTATAAGAATATGTTGTGATGGAAAGTATCAGGAAAAAAGGGAAAAGAAAGCAAGAGAAGCCCAAAGAGCGGACAGCAACTTCAATGCAGATTCCATTGGGATCAGACTAGTTAAAAGAGCTGGTTCAGGCACCAATATAACCTACCATGCAGTTGTTGAATTGACAAGCCGCTCAAGAATTGTTCAAATTCTCAAATCTCATTGGGGAAATGAACTAAACAGAGCAAAAATTGCAGGAAAAAGACTCGGCTTCTCTGCACTCTTTGCTTCTAACTTAGAAGCAATTATTTATCAAAGAGGAAGAAAT
ATGAAAATTCTCGTGGGGTTTTCATATAAACGCAGCCCACGACTTTTCTAATCAAGAGTTTAAGAAACTCAAGTTTGATATAGCCAATCCGTTAAGAGCGGAAACAAAATCAAACCGTTAAGAGCGGTATCAAGGCGAAGAGTTTAAGAAACTCACAATTGCTTTTCTTTATTCCTTACTTATTTACGCGTTTTATTTGTTTAGTGTTTATTTTGTTTGTATATTTAGTGCGGCATATTGTTACGTTAATTTCTCTGCCCGCAAGGGCATTTTCTCTTTTTCCTTTTCTGGCCTTATGGCCAAATTTTATTACTCCGACAGGCGTTTAGCCTGTTGGGCTGCTGGAAAGAACCCTCACCTTGGGGGTTCTATTGAGTCATGGCTGGCGGCCATTAAATCTGACTCCTCCTTCCGCCAAACTGTTAAGGAGGATGTACAGGTGAACAGATTGCAGCCTACGGCTGTCAGGATGTTTTCCTGGAAAGTGGGGTCTGGGCCCA
GCGCAAAACGACCGAGTTTTACCTGTGACACAGGGTTGAGCCTACTTCATATCTTGAGCGAATGGAAGGATTTACTCAAGAACCGACAAACACTACCGTCTTAGCTGAGGAGTTGCATTCAGTTGACACACTCCATCTGCGTCCAGGCAAGACCAGATCAACCACCAGCGAGGACGTGCTTCCAAACAATTACGAGGATCCGTGCTTACGTGAAATCGCTAAGTATGGTGGGTATTCTACCTACTCGTCAAACTCTAATACTGATCCGTGGATTAGAGAGACACTAAAATTACACGATCGACAAATCTACGAAGACATCTGGGGTAAAACCCGTCGTCCAGAAGGAACACCAGGCATGTACAAGGCATTGGGTCGTTTCGGAGGCGAAAGGTGCGGATTCGATGACTTGTCTAGTCAACAGAAATCGTCTATGCGACGTGCCATCGCAAAGGCGAAGAAAGCTTTCAAATTACCTTATAAGCGTGAACCGCTTGATTGGC
ACCGGATGGCCGCGCGATTTTCCCCCCCCCCCACGTGGCGCTCTGGTGGTCGTGCGATTTCTCTCCCCCCCTCTCGCGCGACGTGGAGCTCTGGTGTCCGCGCGTTCCACCCGCGCGCTCTGCCTTTAATTTAAATTAAAGGGAATAACTTTCATCAGGACCAATGAAATTGCGTCCTTTAAGCGTAAATATCAGCGTAAGACTTGGGCCCTAAGTTGTTTGACGTCTATAAAATTAGGTCATGTATGACGTCAGTATTATTTCAAAATGCCTAAGCGGGATCCCTCATGGCGCCAGATGGCGGGAACCTCAAAGGTTAGCCGCTCTTCTAATTTCTCACCTCGTGGAGGTGGAGGCCCAAAATATAACAAGGCCTCAGAATGGGTGAACAGGCCCATGTACAGGAAGCCCAGGATATACAGGACGCTAAGGACGCCTGATATTCCTAGAGGCTGTGAAGGGCCTTGTAAAGTCCAGTCATACGAGCAACGCCATGATAT
GTTTTGAAACAAACAAAACAGAAAAGCGAACCTAAACAATGACTCTAAAAGTTATTCTTGGAGAACACCAGATCACCCGAACTGAATTGCCAGTCGGGATTGCAACCGTATCTGGGTGCGGTGCCGTAGTGTACTGCATATCCAAGTTCTGGGGCTATGGGGCAATTGCGCCCTATCCTCAGAGTGGAGGGAACCGAGTTACACGCGCATTGCAACGGGCTGTCATTGACAAAACGAAGACCCCGATAGAGACACGTTTCTATCCGCTTGACAGCCTGCGTACCGTAACGCCTAAGCGTGCCGTAGACAACGGGCATGCCGTTTCAGGGGCCGTACGTGATGCCGCACGTCGTTTGATCGACGAGTCCATCACGGCCGTTGGAGGATCCAAATTTGAGGTCAACCCCAACCCAAACTCAAGCACTGGACTGCGAAACCATTTCCACTTCGCCGTCGGTGATTTGGCACAAGATTTCCGCAATGACACACCTGCGGATGAT
GAAATACTACGGTAAATCCATTGGGATACGGCCAGACAGCCTTCCTCCCACTCCACCCCCCCCTCTCTTCTAATGAAGAGTATTAGATATGGTAAACTTTAAACCAATATCGTGACACTATGTGTCCCGGTTGTTCCAGCAAGTTGGTACTGGAGCCATGTCTAATATTTAGATTTAGACCCATCTATATATATATGTATATGTATATATTAGATTAGTTTATTCATACATAAACATAACACAACACAAACAAAATCAGCATATGTGAGTACCTTAAACTAGGCTAGGCTAGACAAGCTTCGGTTGATTGCATTATCACATAGGTGCATCAACAAACTGGTGGTTGCCACAGTGGAGACGAACTCCGAAGGCAGCCGACCACCTTGTTGTGAAGAGCCCCGTTTAAGCCCCCCCATATATGTTGATTAGTACTTTCCAAATCAAACGGTTTTATGGTTAAAATTTTTACTATAAACCTAGTCTGAGATGATAAGATTCAA
GGATAAACAAACATACAATATCTAGACATACTCTGAACGATACTCACAAGCACTACCGATCAGACTACGTCATCATGGCTCTAACATATAGGACGCCCATGGAAGATATTGTAATTTCATTTGAACCACAAGTGCAATCACTGATAGCTAATAGCGCCGCCGAGCTGTACAAGAATCTAGAAAAAGAAAACTGCAAGTACTTCAATTACTATTTGCCTGCTGTGGCAAAGAAAAAATTGAGTGCAGCAGGAATATACTTGAGTCCGTACTCAGCCGTGGTGCATTCGCACCCTGTTTGCAAGACCTTAGAAAATTATATGCTATATAGTGTACTCCCGAACTACCTAGATGGGAAGTACTTTTTTGTTGGAATTAAGAATAAAAAAATAAATCTGTTGAAGTCTAGGAATAAAAAGTTGGAAAGTGTGATATGTATCAATCGCTTGGTGACTAGCGCTGATAGGTTGCGGTACTCCAATGATTTTGTGACCTTTGAGTCC
AGCAGAAGCGGAGCTTTAAGATGAATATAAATCCATATTTTCTTTTCATAGATGTACCTATACAGGCAGCAATTTCAACAACATTCCCATACACCGGTGTTCCCCCTTATTCTCATGGAACGGGAACAGGCTACACAATAGACACCGTGATTAGAACACACGAGTACTCAAACAAGGGAAAACAATACATTTCTGATGTTACAGGATGTGTAATGGTAGATCCAACAAATGGGCCATTACCCGAAGACAATGAACCGAGTGCCTATGCACAATTGGATTGTGTTCTGGAGGCTTTGGATAGAATGGATGAAGAACATCCAGGTCTGTTTCAAGCAGGGTCACAGAATGCCATGGAGGCACTAATGGTCACAACAGTGGACAAATTGACTCAGGGGAGACAGACCTTTGATTGGACGGTGTGTAGAAACCAACCTGCTGCAACGGCACTGAACACAACAATAACCTCTTTTAGGTTGAATGATTTAAATGGAGCCGACAAG
TGGCCAGTTTCCAAAACAGGCTCGCTCGCTCACTCGGGCCCCGGCCCCAAGGGGGCCGGTAGCGACGCCTTTGGCGTCGCGGCCCGAGTGAGCGAGCGAGCCTGTTTTGGAAACTGGCCAGCACTCCGGTGAGGTAATGCCGTCACGTGGTCGGGAACGGGAACGGGAAATCTCGCGAGAACGTAAACAAATATAAGACGACGCCACACGGCGCTGCGTCATACGCGCGCGCGCACCGGCGAGATGAGGTCGTACTACGAGGTCATCGTTCAACTGCCGAACGACGTCGAGAGTCAGGTACCTGGAATCTCCGATTCATTCGTCAACTGGATTACGTCGCGAGAATGGACGTTGCCGGAAGACGCCGATTGGGATTTGGACCAGGTCGATCAAGTTCAACTGACGCTCGGCGACAAAATCCAACGGGAGATTCGAAATCACTGGGGGACGATGGCGAAAGAACCGGACTTTCACTATTTTATCCAACTGGAACAAGGTGA
GTGAAATTATGGCGGTTGCGTCGCGCCCTTGCGGCGTGGCGACTTCAGTCTTACCGGCTAAGAAGCCCTTAAGCTTCTTTACGGACCTCGTGGGAAAGACCCCCCCACGTTGTATCAGGGCACCACACACACTGGCTTGGCCAGTGTTTGCGGACCTTGACAACGAAGAAGAATCTCCAGAGATTTGTAGAAAATGTGGTAAGTATGCTAACGGCTTTGGTGTTTTTGATTTAACGGACCTGGGTGATGTTTGCTTGTGTTCAATTCGGCCACAGAGACATGTTGGTGGACCCTGTTGTTTGTGTAACAAGCAGTACATACGCGCGTGTGGTCGGTACTGCGCGCGCGTTTTGAAACACTACAAGGCTTTCAATAAGGTCATCCCTTGCTTGCACTCTCGTCAGGTTAAACCAGTCTTTGAGGGCGAAGTTGAAGACCTGTTTGTTGAATTGGGAGCCCCGACAAGGATGAACTTCACTGAGGCTGAACTTGCCTCTCAG
AAAAACAACAAAACTCAACACAACACAACAAAACACAACCAAGCAAATCCAAGTTTCCTTTACTCAGATTGTAGTGAACGGCTCGGTAGGAAAGGTTCCTCGAGATCACTCTCTGATTCTTCTCTCTCAACCAACTTCATTCAAGCGAGATGGCGGGCTCTTGGACTCACGTGACATACAAGTGGCAACCAGATGTCAACAACGCACGTGATGTGAAAAGAGTGATGGAGATGTTTGCAGCAAAACATCAACATTACACTGAGGAGCAAAGGCTTGCTCACAACAGCAAGCTATTAAGGAAGGCTTGTGTCACTAGTGCTGAGTTTATTAAACCAGCACAGAAACCAAAATGTCACCAGACATGGGTTGAAAAGTGCGACCACAACCCCACAGAGCACTTTGTTTATCAACGCTCTACACCTGAGAAGAAAGTGCTTAGCACCAAACCTAAGACAACCTCTGTTACGAAGTTAATCAGGGATGTCCTTGAGATTTCGAAG
ATGTATACTCGTTACAGTTACAGCCCTACTTTGGGCAAAACCTATGTGTACGACAACAAATACTTTAAGAATTTAGGTGCTGTTATTAAAAATGCCAAACGCAAGAAGCATTTAGAAGAGCACGAACATGAAGAACGCAACTTAGATTCGCTCGACAAATACTTGGTGGCGGAAGATCCTTTTTTGGGACCCGGCAAAAATCAAAAATTAACTTTGTTTAAAGAAATTCGCAGCGTTAAGCCCGACACAATGAAGCTTGTAGTTAACTGGAGCGGTCGCGAATTTCTTCGCGAAACTTGGACGCGTTTCATGGAAGACAGTTTTCCCATTGTAAACGACCAAGAAATTATGGACGTGTTTCTGTCTGTTAATATGCGACCAACCAAACCGAACCGTTGTTACCGATTCTTAGCGCAACACGCTCTGCGTTGTGATCCCGACTATATTCCTCACGAAGTCATTCGTATTGTAGAACCTTCCTATGTAGGCAGTAACAACGA
ACCGGATGGCCGCCCGCTATTTTACAGCCGTACACGTGTCCCAGATGTACGCTTTAACCGAAAGAAGTGGTCCCGCCCACTATCCGATGTCGGCCAATAGCAACGAACCCTCGTGTCTATATGTTTTTACTTTGTCCTTATATACTTGGTCCCCACCCAAGCATTATTGCAATATGTGGGATCCACTGCTAAATGAATTTCCGGATTCCGTCCATGGGTTTCGTTGTATGTTGGCCGTAAAGTATCTGCAGGCCGTGGAGGATACGTACGAGCCCAATACATTGGGCCACGATTTAGTCCGAGATTTGATATCCGTGATACGGGCCAGGGACTATGTCGAAGCGACCCGCAGATATCATCATTTCCACGCCCGTTTCGAAGGTGCGTCGAAGGCTGAACTTCGACAGCCCATATACCAACCGTGTTGCTGTCCCCATTGTCCAAGGCACAAACAAACGACGGTCATGGACCTACCGGCCCAGTTACCGAAAGCCCAGAAT
AAGTTTTTTAAGCCAAAGACGTTTTTGCGCATTGTGACCTTGAGAAAGAAATCACAAGACTTTGACTAAATCAACCATGAATTCTGCTCCATTAAACGATAAACTGATATTTCACACAAGAAGAAGAAGAAAACAAGATGCATTGCATTCACCAAGTTTGAATATGGATAAAAAGAATGATCAACCCACCGTTGAAATTAAGAACAAAGTATCTGAGAATGAAACTGACACCGTCCCCAGACGTGACAGTCAATTTAATGAAACTTCTAATCTTAAAAATGAACCGAAAGTTGTTAATCACAACATAAATATGAATGATAATCTACTGATACCTGTCGATCCGATCATTGGTAAAATTAAAGGAAATGCACTTCACAAAATGATAATAGGTAATTCCGTTCCAGATATTGGATTAACTATGCCTGAAGAAATTACACAAATCATGTTGTCTCAGAACATTGACAAGAAATTAAATGTAACTCCTGTTTCACAAGTGACTA
GAGATCTTGGAGAGTTCCTGTTTACATACATTGAACCGCCCCCATTGTCTTGGCTTCCTGCCATTGCCGTGTCCGGGCAATCAGCCATTGCGGTATCCGGGCAATCTGCCCGGTCTTGGCAAGGCGCCCGGGAGCACTTATGAATAACGCCCTTCCTCCTCTTAATAGCAATAAATTCTTGAGCAGCAGCCAACACAGTTTAAGCAGACTCATTTTTTTCCAAGGGTATAAGAGGCTGGAGGCCTTTGCCCCTACCTTCACTGCAGAAAGAGAGAGGCTTTTGAGAGGCTTTTCAGAGGCTTTCCGAGGCTTTAACCTTTGCCTGAAAAAAAAACAAAAATGGATCATCAGTTAACAAGAGAAGAAAGCCAAAGGCTTATGCACCTTTTAAAACTCCCTATGGAGCAATATGGGAATTTCCCTTTAATGAGAAAGGCTTTTCTAAGAGCCTGCAAAATTGTGCATCCAGATAAGGGAGGAAGCGATGAATTGTCTCAAGA
AAAATAAAATAACAAACAAAACCGACCAAAGCTATCACAAACCCACACACACCGCTCTATCATCTGAGCACACAGCTTTTCTCTGTCTTCACCCGCGCGTGTCCGTCCCTCTTGAGCCGTAGCCTTGATTCCATCTTGTGCTTCGTTCTCCTAGTTCTTTCCGCTTCTATGGCATCCACCAGTTCTAACACTTATTACATGGATGGCGACCCTAGATGGCCGACGCGAGACCCAGGAGCCCCTATTACTAGGGACGCTCTACCACAGCGCATATCTGAAGCTTGGAACACCGTCATCATAAGGCACATGCTTTCTGATAGCGATGACCAGGACTCCATTCTTGGTAGAGATGGTTTACCAGCAACACGATTCAACGCTTACAGTGGCTTGCTGCCAACCTTCGTTCAATCTCTTGGTCTCCCCGTTAACCGCTTATGGCTTCATGCACCTGTGTCAGCAATTGAAGCCCCGTTATGCGTAGACACCTCCTATGTCGTCCA
ACCGGATGGCCGCGAATTTTTTGTGGCCCCCGCAACGCATTTACATGTGGACCAATGAAATTGGCTCCTCGTGGCTTAATTGTTTTGTGGTCCCCTATTTAAACTTGCTCACCAAGTAGTGCGCTCCGCACTATGTGGGATCCATTAGTAAACGAGTTTCCCGAAACCGTTCACGGTTTTAGATGTATGTTAGCAGTTAAATATCTGCAGTTAGTAGAGAAGACTTATTCGCCTGACACATTAGGGCACGATTTAATTAGGGATTTAATTTCAGTTATTAGGGCTAGAAATTATGTCGAAGCGACCAGCAGATATAATCATTTCCACGCCCGCTTCGAAGGGACGCCGACGTCTCAACTTCGACAGCCCATATGTGAGCCGTGCTGCTGCCCCCATTGTCCGCGTCACCAAAGCAAGAGCATGGGCGAACAGGCCCATGAACAGAAAACCCAGGATGTACAGGATGTACAGAAGTCCTGATGTCCCTAGAGGATGTGAAG
AAATTCAAAACTCAAAAATATAATTTTGTATTTCCAGTTGATTATCTGTAAAATAATCTCGGTTAACTAGTTGTCCGATTAACAACTCGAGTCTGATCTGCTTAAAGATCCCCAATATTATTATCAATATTATTATCAATTTTAACGTGTCGCTACTCATCTACTGTTGTTGATTGTGGTTGGTAGTCATTGGAAAGGTGCCTGTGCTTGGTGTTGCACTGATCAGTCGGTTTGTGGTTGCAGAAAGCTACTTAGGTGAGGCTAAGGCCCGTGTTCGGAACCTTAGATTCACGAGCCCGCGTGATTAATCGGGTTTGTCACTGGGATCCGGTCTATCAGTAAGAGCTATTCCTTTGTTAATACCCTTTTTGGTTAGTAACAATTATGGCCGATGTGGAGATTTGCCGATGTCAGGATAGTCAGGAACCTTTGCTTAATGTTACCGGATATGATCTTACTTCTCGTGTGATGTTTGAGCGAATTGATATTGGCCCCTTAGG
TGAAAGACCCCCTACCCCAAAATTTAGCCAGCTACTGCAGTGGTGCCATTTCACAAGGCATGGAAAATTACTCAAGTATGTTCCCATGAGATACAAGGAAGTTAGAGGCTAAAACAGGATATCTGTGGTTAAGCACCTGGGCCCCGGCTTGAGGCCAAGAACAGTTAAACCCCGGATATAGCTGAAACAGCAGAAGTTTCAAGGCCGCTACCAGCAGTCTCCAGGCTCCCCAGTTGACCAGGGTTCGACCTTCCGCCTCATTTAAACTAACCAATCCCCACGCCTCTCGCTTCTGTGCGCGCGCTTTCTGCTATAAAACGAGCCATCAGCCCCCAACGGGCGCGCAAGTCTTTGCTGAGACTTGACCGCCCCGGGTACCCGTGTACGAATAAACCTCTTGCTGATTGCATCTGACTCGTGGTCTCGGTGTTCTGTGGGCGCGGGGTCTCATCGCCGAGGAAGACCTAGTTCAGGGGTCTTTCATTTGGGGGCTCGTCCGG
GAGAGTAGGGTATACCTATCGTTCCACTTTTTTTCCACACCCCCTAAAAATCTCCGCCTCAAATTAAGCGGCAAAAAAATTCCACTTCAATTTCTTCTTTTTGCAAATGTGCCTCTAAAACACTCATAAACCCCCCTATTTTGCTAGTTTTTCCTTTTCTAGTCTCCTAACCTTATTATACACATAAATGCCCTTAATTAGCCTCTTTTTAATCTAACCTCCAAAAGCATGATACACCAAGGCAAGTTGTTGCTATTTTAGCCCCTCATCATAGCCAATGTGGAAAATTTACCACATTTTGTAACTTTTTTAACTTTTTATTTATTTTTTTCCTTTTGTGTGGTATAATATGGGTAAAATGAATAAAAAGATGATAAAGCCAACTTTAGTTTTAGCGGCGGACTTTGAGACAAGGACTATCAACCAAAAGAGTGAAGATGTTCAAGCTATAGCTCAAGCTTTTGGTCTTTCTCCTGTTTTATTAAAGTATAAAGATAAAA
GTATTTTTATCAACTCTAACTAGCCAAGTGCTTAATTGAGTGGTTGGAGACCAGTGATTTTGAAGCGACCGCTTGCGATAAAACGCTTCAAAAAATTTGCTGTTGTTATATTCAATGGATCAGTCTATTTTGAGTAAAATCACCAGTGATGATTATGTGAATGCGATACTTCACACTAGTGCCACTAGAGTGGGTTCGGATTTACATAATGCTATGTGTAATGTAATAGTAGATCAGATAAAAGATAGTACAGAAAAAAACAAAAAGAAAAAGAAAATAGATGTAAAAAGGAATCTTAATGAGGATCAGATACAGTTGCTTGCTGAACTTTTTCCTGAAAGAAGAGTGGTGACATCTTCAGTGCACAGAGGTACGCACAGCATGGCTGCGGCCATGAGAAAGATAGAAACCGATGTTATTTTCACCTCGTTTCCAAAGAATGGAGTGATATATGATATTGGTGGAAATTGGGCGACCCACGCCAAACGAGATGATGGTGG
AATTGAAGTTCTTCAAAAGAAGAACTTTAATTGTACTAAGTACCAACCATTCACATGGTTGCCAAACATATTACCAGATTAATTTATTAATTTAAATTAAACGTTCTGGAATATAGTCCGATCCTTTTTATCCGCTACTCCTTTTCAGAAGTAACCCATTTGTTACCTATGACTAGGCACTAAGGCTCATCAGTTCGGATCAAATAATAAATATAAACTATAAACATATGAAAAAAATAAACAAAACAATAAAAATCTTATTGTCTATCTATTTCAATCGTAAGTACAGTTCATATGGAATTAGATGAATTGTAACAGTAGAACGTATGAGAAAGATAAATGGTCTTAAATTCACAATTAAGTATATGAAAGCTGTTAAGCTTCATATTACTAAATATATTGCAAATGAAAGATTATTATCGATTTCAGGTTCTCGTGTTAGTGTTGATAAAGATGGTTTCCCAACAAAGTTTAATTATATTAAACATATAATTGACTCT
GGCCTTAAAGCTTTTAGAGAACTCTTTTTGCAGTAAAAAGCACAAGGCGTATGACACGCTCAAAGCCTTACGCATTACAAAAAACCTAAATTGATAACTCGTTTATGCCATAGCAACAATTACGAGTGCGTCGTGCTTGCACGTAGCACATCAACAACAATATGTCATATGCCAATGCAATGGAAATCAACAACAAAAAAATCAAAAGAAAGAAAATCAATCAAATCGTTGACATACAAAAAAAAATCATTATAATAGAAAGCATTAAGGGTAGCGACACTAAATCACGCTTAAACAAGAAAGGTTCAAAAATGAAAAAATATATCAATTATTAGTAATCGTAGATTACCAAGAAAAACAAGAAATACACACTCTACACGTTGGTCCAAAACACCAATGTGTAGCAGTTCAATTATTAGCGAAAAACACCTCAAAAAAAATATATTCCAAAAGAAGGCAAAAGTTCAATATAAAATAAAAAAAAATAGAAGAGGTCAAAT
CATCTCCCGTTTCAGCTCTCTTCTGTGTGCCTCTCATCAGCCTCTTGCAAATCGGTGGTATCTTCTCCCCTGCGTGCCATTGCTTGACCTCGCTCTCAGTTTTAAAACAAAGTTTCGCCGCTTCTTCAACGCTTAAACCGCATTCAAATTCACGAAAAACAAAATTCTTTGTCATTTCGCTTCGATTCATTGATAAAACTCCCAAAAGCGGAAGTTTTATAAGCATTATTTATAGCAACTTTTACCATAAGCCGACATACTGCGAAGTAAGAAACAGCCTCGTTAAACTGGCTGATTGACACCGCTAGATCACCGCAAAGCATTGATATTGTTCTTAATCCTAGCCCGTTTTGCTTTTTTGCTATGCTTTCCCAAATCGCTTTTGTGCGTGGGTTTTCGTTGCGGTCTGCGTGACATCCTAACAGTGCGATTTCAGGGTCAATTCCTGCTGATTCAGCTAAAAAAATTGCTTCTTCATCAGATATATAACCCCTAACTCC
CATCATCTATATATACCTACATGAATGACGCTGCTGTCACCTCGCACTACCGCTCCCGCCCGCTAGATGGCAAAATTGCTCCACCAAAGTATTTCCGTGATACAAAGTCCGGACTGGGCGCGGCGAATACGTGCCGGGCGAGGCACGGAGCCGACTTTCTGGCACCGATAGCAATAAATGGGCGTTCCCTTGCGTGCGGAATTGCGCCGGCACAGTCCCAATGGCTTGGGAGCGGTCCAGAAAGCGATTAGTTTTTGCGTACGCACGCGAAAGCTATTTTTGCAGCACTTACTTCCTTATTTGTTTACAACCGCCTCCGCCTGTGTGTAATTTAAAATTTGTACATACCGTTCCGATCGCCGTACTTGGGCTTGGAACGCGGACTTCGAGTCCCTAAATTGATTTATGGTGTCTTAATCAGCGCTTTTTGTGCCACGTTGTGCGTTCTCCGTTGACCTTTGAAAAGGCGCGTGGTATTTCTCGGTGTGTTTTTCGGGCGG
CCCCACGCCCCCTTGGGGTCTCGCCAAAGGGGGCGGGGCCCAATTTAAAACCACACCCCCTTACTTCCGGGGCGTAACCCGAAAGTTCTCACCACACCCACTTCCAGGGCGTAACCCGAAAGTTCTCACCACACCCACTTCCGGGGCGTAACCCGAAAGTTCTCACCACACCCACTTCCAGGGCGTAACCCGAAAGTTCTCACCACACCCACTTCCAGGGCGTAACCCGAAAGTTCTCACCACACCCACTTCCAGGGCGTAACCCGAAAGTTCGAACCGGGAGGTCAACCATGGGAACCGATGTTTCGACAAATCAAACCTTTGTCACCACCGGCCCGATAATCCCGAGAATGGACCGCTTGGTCAATTAGGTTATCAGTGTTTGTGTTTTTTTTTGTGTTTCCTATCTGGTCAGAATGAACCAAAACTCTCCCGGTTCACCTATCACGTGTTTTTTTTAAGTTATTTTACTATTGAGCCACCTATACACTCTGTTACAA
GCAAAATGGGTACGTAGTTAACCACTGCGTATCAGGATTGCAGGCCACGAAGGGTATTTGCATATCTTTCTATGCGGTATTACGGCTTAAAACCCGTTGTATCTTGTAGTTTGACTGCCTGTATCACTAGTGGCCATTTTATTTAGGTTAGAGACCCCTGATAGTAGGAGAGTTACAAACTCTTTAAAAATTGTTGACCCCGGAAAAGATGGTGACCCCTGTAAGTAGTTGATCTAGAAGATCTATGCGCTGGCATAGTAATCCAGTGTTTCCTGTTTTAGGATGACCTCTGAAAGTAGATGACCGTGGAAAGTCACGTAGTGCCCCAATAAGCACGTTTGGGCAGCGTGCGCTATCACAAGGCTTGATCTCCGAGGAGCCCCTTGTTTTAGCTGGCTGGAAGCCAATGATCTTAAGTAGATAAGTGCTGTTGCTTGTAGTTCAACAGAAAGCTTTGAGTACGTCTTTCTTGCGAGAAAGAACACATGCATTCTTATGCT
TAATAAAAGACGACGTGGCTTGATGGACAGCCGTAGGATGTGTTCTGAGATGTGGACTCCGAGCAAAACTATCTCTAATACCAGTTGCCCACCTGCCGAGTGCCCTCTTCGGCTTTTATGGGCCATAACAGGCCGGCTCTTTGCATGGGCGGGGGGGCAACCATAATATTACCGCCCCCCCGGCCCATGCGAGGGCCCATGCTCAACGGGTCCCGAGCGGCTTTGGCTTTCACATGGGCTTGTCCCCCGCGATGCGATCTGCTCTGCCATGCTTTGGCGGCTTTATAAAGCCGTTCTCAGACCTTTGTTTTCCAATGCAGTACCAGGGGTACGAGCAGCTCAGTAGATCTGGATCCGTGGAGCAACCCAGCCCCGGTGCTAGCTTTGCTTTCCCGGTGAAGGTGACAGCCCTCGTCTGTTTCGCAGCGATTGTTGGAGCCTGTATTCTTGTATTCTTGTACAAGACGTGCATTGCGGACTGCATAACGCAGTACCGGCTT
ACTTTTAGTTTTCTATAATTTTTTACGCGGGCAAGGTATAGATGTTTACTGGTCTATATGTTGGTGTAATTGACCCTACACCTGAGAGCCTAGGTAACTGTGTGGCTTTTCGGATTCTCTCTTGGGCCCTCTGCAGTGTTTTAAATCCTAATTCATCGAATTTTCCCAGCTTACTTTTGTTTGCTCTTGGAGGTCAGCCCTGGTAGACCCGCTTACCCCCAACGTTTCAACAAGTTGGGGTTTCGATTGAATTCCTAACCCAAGTCTTGGCAATTTCTGGTGTGAAAACTGGAAGCCATTTGTGCTGTGCCTAGACTGGTAGTGTAAAAGCGTGTCGAGGGGGGTGTGAATTAGGTTTTTTGTGTTTCAGTTTTCTCGTGTTTGTTATCTGTTCACATTAATAAGAGGGAGTATCGTACGTATCCTATGCTTACGGGTGGTGCAGTAATGCCAGAGACCAGCTTAGTGGATATTGTGGGCTACACGCGCGCTGAGAAGCC
TGTTTTAAAAAATTTTTAAAACAAACAGCTTTCGTTCGAATTCAAAACAGCTTTCTTTCAAAACAGCTTTCAGTTCTTGGAAACGCTTTTAATAGCTTTCAAAATTTATTTTGCATTCATCCTGATTGAACCCGGAAAAAGGGAGTGTGATTCAAAGCGCACCATATATTTCAGGAGAGTGATTGTTGTGTAGGTCATTCTTGTGTTGGAAATTTCTGTCACAAATTTCAAATGCCATTGATTCTTCTTTGGTTTTGCTTTCTTTGCATGATTTACGTGATTTTGAAGTTGGAGTATACATACGTGGTTAAGCCCTTTCTTAAAACTGCGTTTTTAAACACAACTTCACACTATTCAGACGAGTATTTGCGAGAGTACTCAGGCATTCGCTGGTTGCACACTTTCAAGGAGTATAGAGAGCATACGATTTTCTTTAACTTTCCTTCTTTTTACTGTAGTCCGGGATCTGGAATTAAACACACACTCTCGGAACTCATTAA
CATCATCTATATATACCTACATGAATGACGCTGCTGTCACCTCGCACTACCGCTCCCGCCCGCTAGATGGCAAAATTGCTCCACCAAAGTATTTCCGTGATACAAAGTCCGGACTGGGCGCGGCGAATACGTGCCGGGCGAGGCACGGAGCCGACTTTCTGGCACCGATAGCAATAAATGGGCGTTCCCTTGCGTGCGGAATTGCGCCGGCACAGTCCCAATGGCTTGGGAGCGGTCCAGAAAGCGATTAGTTTTTGCGTACGCACGCGAAAGCTATTTTTGCAGCACTTACTTCCTTATTTGTTTACAACCGCCTCCGCCTGTGTGTAATTTAAAATTTGTACATACCGTTCCGATCGCCGTACTTGGGCTTGGAACGCGGACTTCGAGTCCCTAAATTGATTTATGGTGTCTTAATCAGCGCTTTTTGTGCCACGTTGTGCGTTCTCCGTTGACCTTTGAAAAGGCGCGTGGTATTTCTCGGTGTGTTTTTCGGGCGG
AGCTGCTACGGTAAGCGTCCCTCTTCTTGATGATTCTACCACCATGAGTGACGTTTTCAATAGTCCACAGGCGCGAAGCAAGATATCAGCAGCGTTCGGCATAAAGCCTACAGCTGGACAAGATGTGGAAGAACTCCTGATCCCTAAGGTCTGGGTGCCACCTGAGGATCCCTTGGCCAGCCCTAGTCGTCTGGCCAAGTTCCTCAGGGAAAACGGCTACAAGATTCTGCAGCCACGGTCTCTACCTGAGAATGAGGAGTATGAGACCGATCAAATACTCCCTGACCTAGCTTGGATGAGGCAGATAGAGGGACCTGTTTTAAAACCAACCCTATCTCTCCCCATTGGGGACCAGGAGTACTTCCCAAAATACTACCCAACACACCGCCCGAGCAAGGAAAAGCCCAATGCGTACCCGCCCGATATCGCATTACTCAAGCAGATGATCTACTTGTTTCTCCAGGTTCCCGAGGCCACAGATAACCTCAAAGATGAGGTCA
AAAATAAAACAAATCAACACAACATTATAACGAACCAGCAATCTCAAGCAATCAAGCTATTCTCAGCAATTTCAGCAAACACAACTACAGAAAGTAATTTTTCACTCAATTAATTTTCATTAGTTTTTAACTGCGACAATAGCAGAGAGATCAATGGCAGCAACAATGATCTTTGGTTCCTTCACTCACGATCTTTTGGGCAAGGCCATGTCAACCATTCACTCAGCCGTCACAGCTGAGAAAGACATATTCTCCAGCATAAAGGAGCGTCTTGAAAGAAAGAGGCATGGGAAAATATGCCGAATGAAAAACGGCAGCATATACATCAAGGCTGCTTCGTCCACGAAAGTGGAGAAAATAAACGCAGCAGCCAAGAAGCTAGCCGATGATAAAGCAGCTTTCTTGAAGGCTCAACCAACAATTGTTGACAAAATCATTGTCAATGAGAAGATACAAGTGGTGGAAGCTGAAGAAGTGCACAAGCGAGAGGATGTGCAAAC
CTGGGGCGGGGCTTAGTATTACCCCCGCCCCAGGTTCAGCGGAGTCATCACGTGGATTACACGTGATATTAGTCTATATATAGCTCAAGTTGTAATATTTTATCATTCATTGAATAAAATATGGCTCGGCAAGTTATATGCTGGTGCTTTACATTAAATAATCCTCTCTCTCCTCTTTCTCTTCATGATTCAATGAAGTATCTTGTTTATCAAACTGAACAAGGTGAAGCTGGAAATATTCATTTCCAGGGTTATATTGAAATGAAGAAGCGTACATCTCTTGCTGGTATGAAGAAATTAATTCCAGGTGCTCATTTTGAAAAGAGGAGAGGTACTCAAGGAGAAGCTAGAGCTTATTCAATGAAAGAAGATCCAAGGCTTGAAGGTCCATGGGAGTATGAAGAGTTCGTTCCCACCATTGAAGATAAGCTCAGAGAAGTTATGAATGATATGAAGATTACAGGTAAGAGACCTATTGAGTACATCGAAGAGTGCTGTAA
TGTCAGTGATGATGAGCTTCGAGACGGACCACAACCACCAACTGGAGGACAAATAGCTGAATCATCCGTCTGAGGGCCGTCTCACACTAGGATTGTGCCCAAAAAGAACACCAAGGCTCTGACGTCTCTCCCTACCCTGGCTCCCGGAAAAAACCGAAAACCACCCATTTCCTCATGTTTGCCTAAGGCTCTGACGATAACCCTAAAAATTTGACTAGCAAATAAAGAACCCTGGGTCCTATAAAAGGGGTGAGCAACCTAAAAATGGGATCTCTCTTTGCACCTTGCCTACCCCTCCCTCGGCCGTGGACCAGCCCTGGTCGCCTCGCTTACCTGGGTCGCCGTTTCGTGACCGGGCCATCTCCCTGCTGTTTGACGGCACCCCGCGTACTTCGCTTCCTCCTGCTCGGTAAGATCCCACCGGGTCGAGCTAGGCCATCACTCCCTGGCCGCTCCCCTGGAGCTCTCTCTCGTAGCTCTTACGGTTGCTCTCCCCCGGC
GTTAAAATTCCGCAATGGATGAATTTTCGCTTTGTATAGTGAAAGAGATACCTGAGGAGCATAGCGCTCATATAGTACACCATGAGCTGGCGTTGAATGAAGAGGATAGAGTTAAATGGACAGAGAAGAAGCGTGGTAGGATAAAAAAGGATCAGTCAAATAGAGAATATGATGAGAGACGAACACATCAGAGAGAAGGGTTGTTTCAACTGATATCAACTAAACCCATATATGACGCTTGGAATATAATAGATGGGGATGAAGGAAGGAGAACCTTTCCGAATTATTGTGATCTGTTCAATATTGTTATGAGATCTCGTAAAGGACCAAGAAATAAACCTGCCAATATTAAGAGAACATACTATGAACATATACCAACGTCAATACAGGCGGAGGAGAGTTTATATACACAAATCAGATCGTTTAGAGACTACAAGTGCGGTAAAATATGCGTTGAACCTTATGTAGGCTCTATTTCAGTGGATCCAACGTATAGTGAT
GGCTTTTAAATTGCACGTCGGTCCCAGCTGATCACTGGTGCCATGGCCGAGCTAGCCTGTTTCGTTTCCTTCTCACTGACTGAAGATAAAGTAGTATGGTATCCAATTAATAAAAAAGCAGTACAAACCATGTTGTGTGCTAAAGTGGAAAAAGATCAGAGGAGTAATTATTATGATACTATACTATATGGTGTTGCACCACCACCGGAGTTTAGAAATAGATTTAAAACAAATGAAAGATATGGCTTAGACTATGAATCAGATCAATATACCGAATTAGTTAATCTGTTAGCAGATACATTGAATATGGTGTCTATGCCAACTGAAAAATTTCAATTTGACATAGTTAAAACAGTAGTGCAAGTTAGGCATCTTGAAAATTTGCTTTGCAGAATAAAAGATGTTAATGATATTTTGAATGCAAATGTGAAATTAAGAGTAAAAGCAGTTATGATTGCATGCAATTTAGTAAATGAAACTGAAACTACTCCATTGACAGA
CGGAGCGTTTTCAAGATGACATTGGCTAAAATTGAATTGTTAAAACAACTGTTAAGGGACAATGAAGCCAAAACAGTATTGAAACAAACAACGGTAGACCAATATAACATAATAAGAAAATTCAATACATCAAGAATTGAAAAGAACCCTTCATTAAGGATGAAGTGGGCAATGTGTTCTAATTTTCCCTTGGCTTTGACCAAGGGTGACATGGCAAACAGAATCCCCTTGGAATACAAGGGAATACAACTTAAAACAAATGCTGAAGACATAGGAACCAAAGGCCAAATGTGCTCAATAGCAGCAGTTACCTGGTGGAATACATATGGACCAATAGGAGATACTGAAGGTTTCGAAAAAGTCTACGAAAGCTTTTTTCTCAGAAAGATGAGACTTGACAATGCCACTTGGGGCCGAATAACTTTTGGCCCAGTTGAAAGAGTAAGAAAAAGGGTACTGCTAAACCCTCTCACTAAGGAAATGCCTCCAGATGAAGCAAG
GCGCTCCCCTCCCCATTTTGATAAATTCCCTAAATGAAAATTCGGAAGGAGGTGAGGGAATGGCTAGACCGCGGCAACCTGTTGACTTGCTACTGGTGAAAGGCAAGAAAAACTTGACAAAGCAAGAGATTGAGGAGCGTCGAGCACAGGAAGTAAAGGCACCAAACGACAAAGTAAAAGCTCCATCATATTTGCCAAAAGACTTAAAAAGAGAGTTTAAAAAGATAGCGGATGAGCTAAAAAACATCGGAATTATGACTAATTTAGATGTGGACGCGCTTGCCCGTTTTTTGTTTGCTCAAAAACAATACTTGGAAATGACCGAAGTCTTACTCGAAACGCCCATTACTGCATTAGTTGAGGATGATGACGGAAATAAATTTGAAGTAGCGAACAAGACATACAGTGATTTGCTTATCAATCAAGACAAGCTGTTCAAACAATGCCGGCAAGCCTCTAGTGATTTAGGGCTGACCATTTCCTCTCGCTGTAAACTTGTT
TGGCATTTTTGTAATAAGAGGGTGTACTCCTGATGAGCTCCCTCAAAACTGGCCTATTCAATTGGAGTATTGGAGGCTAATATATAGTAGAACTCTCATTAACGGATTTGCAACACGTGGCGGCCATCCGCTATAATATTACCGGATGGCCGCGCGCCGCCCGCTCCCTGCCACCTGGCGCTCTCTCCTCCCTTGGTGCTGGTGACCCTGACACTTGGCGCGCTCTCGACCCTCGATCTTTATATACCCACGTGGTTCGGCTAGTCTTTGTTGACCGACGCTTTAATTCAAATTAAAGCTCAACTCTTTTATGTCGCGCGATATCAATTCGAATTTGAATTATTGATTCGCGTTTTCTGAGTGTGCCCCATTGTACTACATGGACGACGTGGCCGATTTGAGACCATGCTGCTGAGCTAAGTTAAGTGTATGTCTGACTCATCCTTGTCTTTAAATTGGTCCGGAATGATATATTATATTTTAAGTGACTCAGCTGTTAA
AAAATATAAAATCAATACAAGACAAATACAGACAAAGCAATCAAACTCTCGAATTTTCAAGCATTCAAGCAAGTTACACAAACAAAGCAAAGTAAGCCAACAGTTTTCTGTAAGATCATTTCAGTTTCGTCTTTCTTTAATCGTACTTGCAATTTCTTATTTGTAATTTTAGTATAATTTTATATAAGCAATGGCACAAATCATGATTGGAAGCATTATGGTTCCCTTAAACAAGGAATCTAGTGTTTCTGAGAGTAATATAAATATTAGTAGTATTATTCCTAAAACAAAAACCAGTACTCATATCGAGGCTGGACTCAAAAACATGTCTTTTAATTTACAACCAACCACTGATCCATTCAAAGCGATAACTCTAGCTTGCAAAGAAAGAGTTGCAAAGTTTGGTGATATGGTTTTTAAGACTAGAAGAGGCATTACCACAATGGTGCCAAAACCAGCGCGTTTAGTGGAAGAGGAAAAGAGAGCAGCTGAAGCTCTAA
TGGTATCAGAGCTTAGTTTAAAAATAATAATGGATAGTAAAGATTTTACACAACTTAATCTAGAAGAACATAGTTATAAAGTTAATAGAGAAAAATTACCTATAGACTCATATATTCAGTATGGAGGATTTACTTATGCAAATTTTACACCATATATTATACATGGAGATGATGGATTTGGAGAACATAAACAACTGAATTGGACTAATAAATTATTATGGAATAAATTAGGTAAATTAAATATCAAAGATACACAAATTCTAATGCAGAATAATATTAGTGAAGAACAACATAATGAATTAATAAGCTTAGAAGCACAAAAAATAGCTAGAGAAAATTTAGCTGATAGAATTAATTATTTACAAAATATTAATACTTCAATAGATTTTAAGTTATGGAAAATGAATAAAGAAAATTTAGAAAGGCAAGAATTATTATTAAGACAAATAAATGAATTAAAAGAAGAAATAAAATCATTAAAAAATATACCAAGTACAGTA
GGCTTTAAAAATTGCGACAATGTCTGATTTTGGAATTAATCTTGATGCCATTTGCGACAATGTAAAAAAAGGCCAAACAGAATCAAGAACTGGTTCTCAATTATCAAATCGGAGTTCACGAAGAATGGATTTTGTTGATGATGAAGAGTTAAGTACTTACTTTAACTCAAAAGCCTCTGTGACACAATCAGACTCATGTTCGAATGATTTAGAAATTAAACATTCTATTATAACAGAGGCAGTAGTATGCGATGAATCTGCGCATGTGTCGGCAGATGCTATCCAGGAGAAAGATGAAACTGTTCCGCAAATGGACCATCGTATTATGAAGTGGATGTTGGATTCTCACGATGGAGTTAGTTTGAATGGAGGAATAAATTTTACAAAGGCAAAAAGTAAGTTGAAAGAAACAGAAAATGAGATTACTGAAATGAAATCAAAGACAAATTTATTAGTTAACGCTTCAGTAGGTATTAATTCAAACGTAGGAGCATTTAATC
GGCTATTAAAGGCTCAATGGCGTACAGGAAACGTGGAGCGCGCCGTGAGGCGAACGTAAACAATAATGATCGAATGCAAGAGAAGGATGTTGAAAAGCAAGATCAAAATAGTAAAACACAACTATCAGATAAAGTACTTTCAAAGAAAGAAGAAATCATAACTGATAATCAGGAAGAGGTTAAAATTGCTGATGAAGTGAAAAAATCGACAAAAGAGGAATCTAAGCAGTTACTTGAAGTGTTGAAAACGAAAGAAGAGCACCAAAAAGAAATACAGTATGAAATTTTACAAAAGACGATACCAACATTCGAACCAAAAGAGTCAATATTGAAGAAACTAGAAGATATTAAACCGGAGCAAGCGAAGAAGCAGACTAAATTATTTAGAATATTTGAACCAAGACAGCTACCTATTTATAGGGCAAATGGCGAAAAAGAATTGCGTAATAGATGGTATTGGAAGTTGAAGAAAGACACTTTACCGGATGGAGATTATGATG
ATGAAAAATGTTTACGTTTTCTTACGTTACCGTGATTTCACTTTTCTTTAGCCAAGAGTTTAAGAAACTCAAAAGTGAAACTGCCAAGAGTTTAAGAAACTCACAAAGCGAAGAGTTTAAGAAACTCATCATTGCTTTTTTGTTCTTTTATTTTGCGCTTTATTTGTTTAGCATTTTATTTAGTTCTTTTAAAAAGCTTTTGTTTTGTTTTTCTTTTTCTTTACTTGCCCTTATGGGCAAATTTTATTATTCCAACAGGCGGCTTGCCTGTTGGGCTGCTGGGAAGAACCCTCATCTTGGGGGTTCTGTTGAACAATGGCTGGCGGCCATTAACACTGATCCCTCCTTCCGCCAAACTGTTAAGGAGGATGTCCAAGAAAACCGAGAACAGCCAACTGCTGTTCGAATGTTTTCTTGGAAAGTTGGGTCCGGGCCCATTGACAATCCCGAGAAATGCGACTGGCATTTTGTCCTTACGGGCGAGAGGCCAGCGCCGTCCC
GTAATTTTTTGCCAGTTCAACCCTTTCGAGCCTTGAACTTTACCTTTACCTTTTCTTTTTCTTCCTTTGACTTCGCTCTCCGGCCCGAAGTTTTCCTTGAACACTCCCTCCTAGAGCCAGTGTTCTTTTTTTTCCCTTCTTTAATTCACACCCTTTCGAGCCTGTGAATTCATGTCTAATGGCCTTCGAACTAGCTTTGAACGCATTAGCCTCTTCCACCCACAAGGATTCATCTCTGAATCCAGTGCTGAATTCTGCTGTTCAGCCCCTTCAAACCTCTCTCCAAAATTTCCCATGGATCATTGGGAAAGAACATCTTCCTTTTCTCCTCGCTGCAGGCATCCCGACCTCCGGGTTCGGCTGCAATCCTCACCCCCACGCGGTCCACAAAGTGATCGAAACCTTCCTTCTCTTCAACCACTGGAGCTTCATGGCGACCGTCCAGGCCTCTGTGATGTTCATGAAACCCTCCAAGTTCAAAAAATTGGCCTCCGTCAATC
GTGGTATTGTGCATTATTATTTTAACGCACAACCCGGATTAATCAGGTTTTCTGAGTATATACCCGTTAGTACTCAATGGATACAATTGTTCAAATGAAAGTATTGTGTTACGAGTCGATGATATTATTAATGATACCTTCAGACGTAAACGCACCAAGGCCGGAAACTGCCATTGGTAGGTTGATTTCCGATGCCGCTGTTTCAGGTGTTTTGCGACAATGCGATTTCACTGCAGCGGAAGCCTCTCAATGTTTTGTTCCAATTATCACCGGAAGATCAGAATGCATTGAGACGCGATTTTCTGGAAGAGAAATACAGTTTCGCAATTTTTCGTATTCCTCACAATCATTCGCTGCTGCGCATCGAGTGTGTGAAGCGGATTATATTTATAGTCGATTCCAGACGAGAAATACCACGATCATTGATATTGGAGGAAATTTTTGCACCCATAGTAAAATGGGTAGAGATAATGTTCATTCATGTTGCCCGATATTGGACG
GGCTATTAAAGGCTCAATGGCGTACAGGAAACGTGGAGCGCGCCGTGAGGCGAACGTAAACAATAATGATCGAATGCAAGAGAAGGATGTTGAAAAGCAAGATCAAAATAGTAAAACACAACTATCAGATAAAGTACTTTCAAAGAAAGAAGAAATCATAACTGATAATCAGGAAGAGGTTAAAATTGCTGATGAAGTGAAAAAATCGACAAAAGAGGAATCTAAGCAGTTACTTGAAGTGTTGAAAACGAAAGAAGAGCACCAAAAAGAAATACAGTATGAAATTTTACAAAAGACGATACCAACATTCGAACCAAAAGAGTCAATATTGAAGAAACTAGAAGATATTAAACCGGAGCAAGCGAAGAAGCAGACTAAATTATTTAGAATATTTGAACCAAGACAGCTACCTATTTATAGGGCAAATGGCGAAAAAGAATTGCGTAATAGATGGTATTGGAAGTTGAAGAAAGACACTTTACCGGATGGAGATTATGATG
TGGTATCAGAGCATGGTTATGGAAATCATGCGTAACTAAACCATTCGATAGGGGAATCGGGGCTCTGCTGAGCACCGATTATCAGGTATGAACCTTTAATTTAAGTGTTTTAATAGGCTTATTACTACTCGACGACTGGTTTTATATACTATTCAGAGGGGTCAGGTAAGAACGTGTGTTCTAAGGTCATGAGTTCTGTCAAGCGGAAAAGGGGTACTAACGTAAGCGTAGCCGAGGTAAGACCACGAGGAGTGGCAGTGATGGCCAACGTGACACGGGTATCATGACTGCAAACGCAGAATTTGTAGCCGGATGAACACATTAATTATCTGATAATTCTGAGTTTTATACTTACCCAGTCCCAGAAGTAGCAGTATTCCTATTGAAATCCAAGAACTAAAAGGCGAATTACGTGATAAAAGGTAGGAAAGCATCCCTAGAGACCCCTATCACCTTAGTATTTGAAGTTAAACTCTCTTTGAATTACACTGTTTATGACC
GGTTTATTATCATTGCGAATCGATCGATTCCTTTGTATAAGCCTCCTATTTGGTATCTTGACGTTGCTTTCAAGTTTGTCGTGTAAAACTACGGTGTTAACGGGTGTCACAGGCTTGGACGAAAGAGTTCGAAGGTGTTAACCTCTTACAATTTCGAAACCTCTCAAGATGACAACACTGGGAGATAAACCCTCCTCCGACTTTGAAGTTGGGGAGTGTTCCATGGAACAGTTCCAACAGGTATCTAACGATCTGCATAAGCTGATGCTATCAGCAGAGATGCGAAACTTACCCACGAAAGGATGTCACGTACTTCGACTTAGAAATATGTCGAAGACAAAGTCCTTAAAGCTCGAATCCAAAGAGCAGAGAGGGTTCATCGCGAAGATGGCCGATGGATTAAGAAGAAAGTTTACCGAGATGTTGGTAGGATTTTTTATCATCTATGTGCCATTGATTCAGAAAACCACGAGTGGTCTGATGACTTTAAAGATGATTCA
GTATTGTGAAACGTTATTTCGTTCACAACCCGGATTAATCAGTTTTTCTGAGTATATACCCGTTAGCTACTCAATGGACACTTTACTACATTTTGTAAAGTTTTCTAAAGTCCTAAGTTTCTTGGACGTTAATGCCACGTTTGAGATCCCACTATCTGATGAACAAATTAAGTACATTCAGTTGTGGATGCTCCGTGATGTGGTGATTCCAGCCATGAAGTTTTCTTGGTGTGGATTCATCTTGCTCGATAAGTTGGAGATGGAACTTGAACGAATTTATCAGAATGATTATTCTCCACCTATCTTGATGCATGTCCCCTCTCAGTTGGTTACTGATGAGTTGGCAGACTTCATCGATGAGTTCGGTGAAGTACCTGAAGAAGCTTACTTGAGTCCTGAAGAAAGAGAGAAGATACATGAACCCACTTTCTTGAACCATGAACATTGGGGAAGTGAGTCTTCAGGGTCGAGTTTCCTCGATGAAATCGAGATGCTGTACG
GTCTACCTACTAAAGTTGCAAATTATCGGCATCAAGTTTTGCCATTAAGAGCATATAATTTGATATTTAATGAGTATTATCGTGATGAGAATCTTCAGGAGTCTTTACCTGTTTGGACAGGAGATGCTGATCCTAAGGTTGATCCGACTACTGGAGAAGAATCTCAAGAGGATGATGCAGTTCCTTATGTATATAAGTTAATGCGTCGCAATAAGCGATATGATTATTTTACTTCTGCTCTTCCTGGTTTGCAGAAAGGTCCTTCTGTTGGAATAGGTATTACAGGTGGAGATTCAGGACGTCTTCCAGTTCATGGTTTAGCGATTAGATCTTATTTGGATGATTCTTCTGATGATCAGTTTAGTTTTGGTGTTTCTTATGTAAACGCTTCACAGAAATGGTTTACTGCAGATGGTCGTTTGACTTCTGGAATGGGTAGTGTTCCTGTTGGTACAACTGGTAATTTTCCTATTGATAATGTTGTGTATCCATCTTATTTT
ATAAAACATCAGAAGATTTGGAGGGACCTCCTTAACTTTTGGACTGAATTTACCGGGACCGGTTTATTTCAGGTTTTATTTTTATTTTTCTTATTTTGTAAAGTTACGTTTGTTCATAACAAAGATAATGGCTCAGGGTTTGAAAATTTCACAGTTACTAAACATTGATGAATTTGGTGCTGAACAGAGGGGTCAATTTCTTGATCTCATGATCACAAAACCAGATAGTCAATTGGGTGCTATGATGCAAAGGATATTGACTGATAAAATCGATGATTCTTTGCGTGAGAGGAAGACAAGGGAGACTGTCGTGATTCATGAATTGTTGTCTCAAAAAGATCAAAATAAACTTATGGAGATTTATCCAGAGTTTAATATTGTTTTTAAAGATGACAAAAACATGGTCCATGGTTTTGCTGCTGCTGAAAGAAAGTTGCAAGCTTTGTTGCTGATGGCTAGAGTTCCTAAACTCGAACCTGTAGATGACATTGGTGGGCAAT
ACCGGTGGGCGCGAAAAAAAAAAGTGGTCCCCGCCCCACGTGAACATGTCGCGCGAGTGCTGAACATGTCGCGCGATGATGTCCAATCAGAACGCGCGCTCTACGCATTATAATTTGAAATTTGAAATATAAACTTGCTCCCTAAGTTTGTCCGGCATAACTATGTGGGATCCGTTATTGAACGACTTCCCTGAATCCGTTCACGGTTTCCGTTGTATGCTCGCCGTGAAATATTTGCAGGCTGTTCGAGAGTCGTACGATCCTTCCACTCTTGGGTACGATCTTCTTAGCGATCTCATCGGAGTTGTTCGCCGTACCAACTATGTCGAAGCGACCAGCAGATATCATCATTTCCACTCCCGCCTCGAAAGTGCGTCGCCGTCTGAACTTCGACAGTCCCGGGTTATCCTCTGCACGTGCCCCCACTGTCCTCGTCACAAACAAACGCCGGGCGTGGTCCAACAGACCCAATTACAGGAAGCCCAGAATGTACAGAATGT
GTGCGCACGTGTTGTCTCCGGGGAGATTTCCGCGCCGCAACGTGGTATGCGCGGCATTGTCCTAAGCTGCTCGACATGGCCTCGACCAAGTCATCGCCGTTTGGCAGCTCGCCCGGCGCAACACCTGCACCCGTGTTCAGCGACGCCAGCCCGGAAACGCCGGTCGAACCGGTGACCGGGTTGGTCGGGACCACCACCAAGGTGGCCCTGGCAACGCTGAGCACCTACTACAAGAACCCCCGGCGCGGTAACACCGAGCTGATCGCCAACAGCCTGCGCACGCATGGCCAGTACAAACCGATCTGTGCCAACATCGGGACCAAGACCGGGCGGCCCAACGAGGTGTTGGCGGGCAACCACACCCTGATGGCCATGCGCGACCTGGCCGAGACCGACGGCCCCGCGTACGGGGAAATCCTGGTGCACTGGGTCGACGTGGACGAGGACACCGCTGCGCGCATCGTGGCCGTGGACAACCGGGCCAGCGAGGTCGGCAGCAC
CTTTAAAAGTCGTGCGTGGCTTCACCACGCACGATCAGTACTATCAGTTAACCACTCTTGAATATGCTCAATGACCCTATTCAACACTGGTGTCTCTTAGTACATTATTTTAGCACTTAACGTGCATGAGTTTTGCCCATTTCTTTCAAAAAAATGAGTATTCGAGGAGACGTCCCGCTCCCCGTCTTATTTCAACCGTAGACTCGACATCTATTGGTGGACATTTAATTCCAGTCGCCGTAAGTTGCTTCTGCCCCGCGCTATATTTTCTTATACTTATGGTTCTATAGGTCTGGTTTAAAACGTAAATAGACGGCCCACAAACTATAGAACGCGTACCCGGAACGCCAATCCCGGATAAGTCCCTGGATATATAGATGCACCGCAATATAAGCCTGCAGACTGTCTCATATACTATGGCCTCTTATTATCTAAACATTAAAACCCACAATCTCCGCAGAACCCCTGTTGCCGACCGAGCCTTCTATGTGATGAACGAT
GCTAACAATAATTAAGAAACATGTAATGGCCAGAAACCGATATCGGTTGCTGGCACTGTATATCTGAGATCGCATCGGTTGCTGGCACTGTGTATCTGAGATCGCAACGCATTGCCAGGAATTTCTGCATATAAGACAAGAAACTTAGAGCAGATGGAGAACTGCCTGCCACGCTCGCTAGAGAAGCTGCAGCAAATATTACAAATATCATTGGAGGACTTGCCGTTTGGTTGTATATTTTGCGGGAAATTGCTTGGGGCTGCAGAAAAACAATTGTTCAAATGCACGGGGCTATGCATTGTATGGCATAAAGGGTGGCCGTATGGGACCTGCAGAGACTGCACTGTATTGTCTTGTGCTTTGGATCTTTATTGTCACCTTGCTCTTACTGCTCCTGCTTTGGAGGCTGAAGCGCTGGTTGGTCAGGAAATATCTAGCTGGTTCATGCGTTGTACAGTTTGCGGAAGAAGATTAACTATTCCAGAAAAGATTGAATTAAG
TTTCGTGGCATTTTTGTAAATATGAATGTTCTCCCAATATGTTCCCCCTATTGCTCTGGCTCTCAAAACTCTTATGAATTGGGGGAACTGGGGGAACTTATATAGTAGAAGTTCCTAAAGGCAGATCAACACGTGCGGCCATCCGTTATAATATTACCGGATGGCCGCGTTTTTTTTTTAATGGGCCTTATTTGTAATGGGCTTTAATTTGGCCCAATCAACGTTAGTCTGACACACCTAGATAAGTGGAATTACTTTGTCGCTAAGTTGTGATTTTGTCTATAAATTAAAGCCTCTTGGCCCACTATCTTTAACTCAAAATGCCTAAGCGCGATGCCCCATGGCGTTCAATGGCGGGAACCTCAAAGGTTAGCCGCAACGCTAATTACTCTCCTCGTTCAGGAATTGGGCCAAGAATAAACAAGGCCGCTGAATGGGTTAATAGGCCCATGTACCGGAAGCCCAGGATCTATCGGACGCTGAGGACGCCTGATGTTCCT
GTTTTTCTTTCTTTACCAAGTGTGGTAAAATTTAAACAAAGAAGAAAACCAGGACCGTAACCCGGCCCTTACACACCTCGAGTCCGTGACCACCGGATTATACGTCGCCCACCACACGGCGCCTTTTCCGACCACTCTCGAGAGTCGTTGGGAGTTTCGTCCGTGACCACCCGGTTGGCAGTCGACAGACGCTTCCGGACCACTAGAACCTCCTCGAGCGACGCACACACAGCACACACACCGCCTTAGCTGCACCTACGGCAGCGTTGATAGCGCGGATTTATGAGCGAGCACACCATCGCCCACTCCATCACATTACCACCCGGTTACACCCTTGCCCTAATACCCCCTGAACCTGAAGCAGGATGGGAGATGCTGGAGTGGCGTCACAGCGACCTCACAACCGTCGCGGAACCCGTAACGTTCGGGTCAGCGCCAACACCGTCACCGTCAATGGTAGAAGAAACCAACGGCGTCGGACCGGAAGGCAAGTTTCTCCC
GTAGATGGATTCTAATAAACAAATACAACCCCTTGAAATATCAATGCTTTCAAGGGGTTTTGTTATGTCTTTGTGTAGAAAAGGGGCAGGTAAGGGGCAGAATTAAAAAACACTATCCAAAGTTTTTACAAGTTTATCTTCCATATCTTGAGTTGTATGGGAATAAATCTCAAGTGTCATTTTTGCGTTTGCATGTCCGACACGATCCATAATTGACTTAATTGGAAGTCCGGCTTCTGCTAAATAGGAAATATGAGAATGTCTAAAAATATGGCTTGAAAGATTTTTTTCTATTCCAGCTTTTGCGCCGTATTTTTTTATAATTTGAATGAAAGATGGTAACGTTATTGGGCTATTCCAAACCTCTAAGCAAAAGATATAATCATCATCTTTTAGTGGTTGATAACGTTCAGTGAGTCGAACCACTTGACGTTGTATGGCCTTTATAACTGCATCTGATACCAGTATTGTTCTAATGGATTTTGCGGTTTTTGGCAATG
CCTCTCAAGGAAAACAGCCGAGAGTTCCCCCGTAGGGGCCTCTCAAGGATGATCCATAGGAGCCTCTCCCCGGTGACCTCTGAGTGAGATCGCCTCGGTTCCCTCAAGGGCATCTCATGGGGATCATTATGGGGCAGGACTCAGAGGGAATCCAATTGGGAATCTCAATGGGGACTGATGGGGTCGATAGGGAAACTCAATGGGCCCCTATCTGTCCCTATCTGTAAGTCCTCCTTGAGTCATCCATAGGATTGACACTGAGACCATCCATAGGCTATCGCGTGTGTGCGCTCATAAGGACCCCTCAAAGACTGTCTACCTGATGACCCATAGGATCAGGCTCCATAGGGATGATCTATCAGCTCTTAGGCAACGATAGAAACAATGTTGTTTACAACCATCGAGGATCAGTGTCTAATGGCTCCCATCAACGGCAAACACTGAGTTGATCGCCACGGTCTCTGGCCTTGGTCCTAACGGTCTCACTGAGATGACCATAG
TATGCGCCTGCGTCGGTACTAGTTAGCTAACTAGCTCTGTATCTGGCGGACCCGTGGTGGAACTGACGAGTTCGGAACACCCGGCCGCAACCCTGGGAGACGTCCCAGGGACTTCGGGGGCCGTTTTTGTGGCCCGACCTGAGTCCAAAAATCCCGATCGTTTTGGACTCTTTGGTGCACCCCCCTTAGAGGAGGGATATGTGGTTCTGGTAGGAGACGAGAACCTAAAACAGTTCCCGCCTCCGTCTGAATTTTTGCTTTCGGTTTGGGACCGAAGCCGCGCCGCGCGTCTTGTCTGCTGCAGCATCGTTCTGTGTTGTCTCTGTCTGACTGTGTTTCTGTATTTGTCTGAGAATATGGGCCAGACTGTTACCACTCCCTTAAGTTTGACCTTAGGTCACTGGAAAGATGTCGAGCGGATCGCTCACAACCAGTCGGTAGATGTCAAGAAGAGACGTTGGGTTACCTTCTGCTCTGCAGAATGGCCAACCTTTAACGTC
CATCATCAATATAACACCGCAAGATGGCGACCGAGTTAACATGCAAATGAGGTGGGCGGAGTTACGCGACCTTTGTCTCGGGAACGCGGAAGTGGGCGCGGCGGGTTTCGGGGAGGAGCGCGGGGCGGGGCGGGCGTGTCGCGCGGCGGTGACGCGCCGGGGACCCGGAAATTGAGTAGTTTTTATTCATTTTGCAAGTTTTTCTGTACATTTTGGCGCGAAAACTGAAACGAGGAAGTGAAAAGTGAAAAATGCCGAGGTAGTCACCGGGTGGAGATCTGACCTTTGCCATGTGGAGTTTACCCGCTGACGTGTGGGTTTCGGTCTCTATTTTTCACTGTGGTTTTTCCGGGTACGGTCAAAGGTCCCCATTTTATGACTCCACGTCAGCTGATCGCTAGGGTATTTAATGCGCCTCAGACCGTCAAGAGGCCACTCTTGAGTGCCGGCGAGAAGAGTTTTCTCCTCCGCGCTCCGCCAATTGTGAAAAATGAGGAATT
ACCTGAGTGCCCCGCGATCGTTCCACTCTGCTTTTGCTTTTGGACCGCTTTACTTTTAGTCGTTCAATGAGAAGCGCTCCTCAGCACTACGATAATTCAAATTTGAATTATAAAGCTAATAGCCACGTTGCATCGCACTAACCATGTGGGATCCATTGTTGAACGACTTTCCCAAAACAGTTCATGGTTTCCGTATGCTTGCAATTAAGTACTTGCAGCAAGTTCAAGAGAATTATTCCACTAATTCTGTTGGTTTTTTGTATATCACAGAGCTAATACAGGTATTACGCATTCGGAAACATGCCAAAGCGGAACTACGATACCGCCTTCTCTACCCCGGGATCCAGTGTTCGTCGGAGACTGACTTACGACACCCCCCTGGCGCTACCTGCTTCTGCGGGAAGTGCTCCTGCCAGCGTGAGAAGACGTCGGTGGACCAACCGTCCCATGTGGAGGAAACCGAGATTTTATCGGTTGTATCGCTCTCCTGATGTCCCACG
AGTAGTGTGCTCCTATTCCGAAACAAACAAAAACAATCTCAAAATGTCACAACTGTTGCTCAACCAATATCGGAATAGGATATTGCACTGCCGTGAACCTGAGATAGCAAAGGATATATGGCGAGATCTATTAAATGATCGACACAATTACTTTTCTCGGGAATTTTGCAGAGCTGCAAATCTTGAGTACAGAAATGATGTTCCTGCTGAGGATATTTGTGCTGAAGTTCTTGATGGTTATAAAGCAAGGAAAGTTCGCTTTTGTACACCTGATAATTACTTACTACATGATGGAAAGATGTATATAATAGACTTCAAAGTGTCTGTAGACGACCGATCTTCTAGAATCACAAGGGAGAAATATAATGAGATTTTTGGAGAGGTATTCAATCCAGAAGGTGTAGATTTTGAAATTGTTATTATTAGATTAGATCCTTCAAATATGACGATACATGTGGACTCTCGAGATTTCGTGAATACAATTGGGCCGATTACATTAA
TAGTAGTAGACTCCGGAAGAGACAAACTACTATAAAGATGGAAAAATACAGAGAAATTCATAGGGATCTACAATCCTTTCCAGTTGGGTCACTGACAGCAGTAGAGTGTATAGACTACCTGGATCGTCTCTATGCAATAAGGCATGACATTGTTGATCAGATGATAAAGCATGACTGGTCAGATAACAAGGATTCAGAGGAATCTATAGGAAAGGTTTTGCTGTTTGCTGGGGTGCCTAATAATGTTATAACTGCAATGGAAAAAAAGATCATTCCTGACCACCCAAGTGGTAAAACACTTCGTTCCTTCTTCAAGATGACACCTGATAATTATAAGATTACAGGGTCAACGATTGAGTTTGTAGAAGTAACAGTTACTGTTGATGTTGACAAAGGAATCAGAGAGAAAAGGCTCAAGTATGAGGCAGGGCTAAAGTACATTGAACAAGAACTGCATAATCATTTTCTTAGAGGAGATATTCCACAACCTTATAAGATAA
ACCGGATGGCCGCGATTTTTTTTTTTAAAGTGGTCCCCACCACTAACAAAAATCCCCCACTTAGAACGCTCCCTCAAAGCCTATTTAATTCAAATCGACTATAAATACTTGGTCCCTACGTTTTTAAATTAAAGCAATGTGGGATCCTCTTTTGAACGAGTTTCCCCCGAAACCTGTAACCACCCGGGGTCCTTTAAGGGTGTTAATGCCTTTTGCCCGTAAAATATTGTCAGTTAATTCCGAACAGACATACTCTCCAGATACGGTTGGTTACGATCTTATACGAGATTTAATTTCCGTAATTCGTGCTCGCAATTATGTCGAAGCGACCCGCCGATATAGTCATTTCCACTCCCGCCTCGAAGGTACGACGCCGTCTGAACTTCGACACCCCCGTGATGAGCCGTGCTGCTGCCCCCACTGTCCTCGTCACCAACAAAAGAAGGACGTGGATCAACAGGCCCGTGTATCGCAAGCCCAGAGTCTTCAGAATGTACAGA
CGAAATAATTCGACACTTCCCTCCCTCTTTGGGGAAGTGCCTTAAAGAATCATTTCTTTGTGGTGATATTACTATATGGATATTACGCAGTGACGGCTGAGTTAACCTAAATGGAACTCGGAAAGAGCAGACAGGTCAATTTTCAATTCCGAAGCTATATACTTTGGACAGTAAAGGTTTTAAAGGATCCTTCTTAAGAAAATCCTGAAGTAGACAGACGAGCAATGCTTTGGTACCTTGCGCCCGTCGGGTTATGAGAATTAACTACCTCATTAACTATAATCGCAAGATGAAAACTTTCACTAGATGATTTTCAGGGCTTCCCACCGTAATAGGGACGACACGAAATGTCGAAAACACAAACAAACCCTGTGGGAGTCAGGTCCTCTCCCCCTAAGCCACAAGGTAAAATACGGCAACCCTCAGCTTCTCAGCTGAGGTTTAAGAAAGCGTTAGCACGAGCGCTTTCTGTACGCTCCAAGTTCTTGAAGCGCCGGCTT
GCTATTTTTGCCTCTTCCCAGACGTTGTCGCAATGGAGGTGTGCTTGCCCAACGGTCATCAGGTCGTGGACTTGATTAACAACGCTTTTGAAGGTCGTGTATCAATCTACAGCGCGCAAGAGGGATGGGACAAAACAATCTCAGCACAGCCAGATATGATGGTATGTGGTGGCGCCGTCGTTTGCATGCATTGTCTAGGTGTTGTTGGATCTCTACAACGCAAGCTGAAGCATTTGCCTCACCATAGATGTAATCAACAGATCCGTCATCAGGATTACGTCGATGTACAGTTCGCAGACCGTGTTACTGCTCACTGGAAGCGGGGTATGCTGTCCTTCGTTGCGCAGATGCACGAGATGATGAATGACGTGTCGCCAGATGACCTGGATCGTGTGCGTACTGAGGGAGGTTCACTAGTGGAGCTGAACCGGCTTCAGGTTGACCCAAATTCAATGTTTAGATCAATACACTCAAGTTGGACAGATCCTTTGCAGGTGGTG
CGGGTTTCAATAGGAGAGTTGCTGACACGGTGAAGCTGAATGCCACGTGCGTCCTTGCGGAGTGGTGGAATACCCCGCAAGTGATTTAGCACCCCTATTAATGGAACCTACTCCTGAGAGACTATGCAGATTGGTTGCCTTGGTGGTCCCGAGTCCCCATGTGACCCTCCCAGCGAAGCAGGTGGAAGATCCTTCCGTTGGGTAGAAGTGCAGAGGAAACTGCACGCCCGGCTTACAGCAACTGCATAAGTTTACGACCAGGATGCCTGGTAGCACCTTGAATAGGTTGGCCAGGATCTCCATGAATCTCTCCTGGAGCGAAAAGGTGAGGGTTGTGTGCAAACATTGGCAGGCGTCCAACTGCCTGAATGTGGCATACATATCAACCCTACCTGAGAGACTGTGTTTGCGGCACGCCCGGTGGTCCCAGAGCCCTCGCGTGACCCCACAACGAAGCAGGTGGAAGACCCTTCCGTTGTGATAGAAGTGCTGAGGAACCA
AAGTTTTTTTCAGGATGTTGAAAGTAAACGTGCAGGCTCTCATCTATCCTTTCAGTGGACAAATCACAGACATTCGAAGAAATCAACTCATTCCAACAGCCAAATTCAAACATACTGTCTTACATCAACCAATTTTTATCACTAAACTAAAGAATAAAACGTCACCACCCGACCCCTCAAAATCCAAAAATACTTTAAAAGTAAATCCAGTATGGTCAAATGCTTTTTTTGATTGGAATTCAGCTTTAATCAATCCATGGACAGTTCTTCCCTCTTCAACCGGCTCTGGCTCAATGTCAATACCATCTTCTAAAAATGCAAACTCTGATAATGCTGTTTTAAAGAATGCAGAATTCATTAACGAAAGACTTCCTTCATACATAAAATTGCTTTTTGATAGTCTTGATCTTAAAGGTAATGGCTATGTTAATCAATTTGGTTTTTGGGCATTATTATATTTGGATTACAGTCTACATTGTCTTGTTCCCCTCGAGTATTAT
ATGAACATGTTTGCAACCCAAGGCGGCGTCGTCGAACTGTGGGTCACCAAGACCGACACCTATACCTCGACCAAGACCGGGGAAATCTACGCCTCGGTCCAGTCCATCGCCCCGATCCCGGAAGGCGCCCGTGGCAACGCCAAGGGCTTCGAGATCAGCGAATACAACATCGAGCCGACCCTGCTGGACGCCATCGTCTTCGAAGGCCAGCCGGTGCTCTGCAAGTTCGCCAGCGTGGTCCGCCCGACCCAAGACCGTTTCGGTCGGATCACCAATACCCAGGTCCTCGTGGATCTGCTGGCCGTGGGCGGCAAGCCGATGGCGCCGACCGCCCAAGCCCCGGCCCGCCCGCAAGCACAGGCCCAAGCCCCGCGTCCGGCCCAGCAGCCGCAGGGCCAGGACAAACAAGACAAGTCTCCGGACGCCAAGGCGTAAGCCTTAGGAGGCCACGATGCTCCGCTATCTCTCGCTGTTCGCGGTAGGTCTGGCCACCGGTTACG
ATGAACAATGCTACCTTCAACTATACAAACGTTAACCCTATTTCTCACATCAGGGGGAGTGTTATTATCACTATATGTGTCAGCTTCACTGTCATACTTACTATATTCGGATATATTGCTAAAATTTTCACCAACAGAAATAACTGCACCAACAATGCCATTGAATTGTGCAAACGCATCAAATGTTCAGGCTGTGAACCGTTCTGCAACAAAAGGGGTGACACTTCCTCTCCCAGAACCGGAGTGGACATACCCTCGTTTATCTTGCCCGGGCTCAACCTTTCAGAAAGCACTCCTAATTAGCCCTCATAGATTCGGAGAAACCAAAGGAAACTCAGCTCCCTTGATAATAAGGGAACCTTTTATTGCTTGTGGACCAAAGGAATGCAAACACTTTGCTCTAACCCATTATGCAGCCCAACCAGGGGGATACTACAATGGAACAAGAGAAGACAGAAACAAGCTGAGGCATCTAATTTCAGTCAAATTGGGCAAAATCC
AGATGTCCCGAGTTAGTGCGCCACGTAAGCGCTGGGGCTTATTATTACCCCCAGCGCTCGGGACGGGACATTTGCATCTATAAATAGACCTCCCCCCTCTCCATTACAAGATCATCATCGACGACAGAATGGCGCGATATGTGGTATGCTGGATGTTCACCATCAACAATCCCACAACACTACCAGTGATGAGGGATGAGATAAAATATATGGTATATCAAGTGGAGAGGGGACAGGAGGGTACTCGTCATGTGCAAGGTTATGTCGAGATGAAGAGACGAAGCTCTCTGAAGCAGATGAGAGGCTTCTTCCCAGGCGCACACCTTGAGAAACGAAAGGGAAGCCAAGAAGAAGCGCGGTCATACTGTATGAAGGAAGATACAAGAATCGAAGGTCCCTTCGAGTTTGGTTCATTTAAATTGTCATGTAATGATAATTTATTTGATGTCATACAGGATATGCGTGAAACGCACAAAAGGCCTTTGGAGTATTTATATGAT
GAGAGGCGGCATAGTATTACCCGCCTCTCATCCCTCACCTTTCATCCCGGTCCCACCATGCCAACTGTGCAATCCACTTGTTGGGTGTTCACACTTAACTTTAAAGGGGAAATTCCTATTTTGCCCTTTAATGAACGCGTTCAGTACGCCTGTTGGCAACACGAAAGAGTGGGCCATGACCACTTACAGGGCTTTATTCAGATGAAGGCCCAACAATCTTTGGGCCAAATGAAGGCCATTATTCCTGGAGCCCATTTTGAGAAAATGAGGGCATTAAATTCAGACCAGGCTAAGGCTTACGCTATGAAGGAAGACACACGAATAGAAGGACCATGGGAGTATGGAAAATACATTAAGAAGGGATCGCATAAGAGAAAAATTATGGAGCGATTTGAAGACGACCCAGAAGAAATGAAGATTGAAGATCCCTCACTATATCGTCGTTGTCTATCAAGGAAGATGACAGAAGAACAACGATCAACTGCAGAGTGGAATTACGA
GGTTTGAGTGCATTTTGTGTATTTGGTTCAATTCCAAATCGATTAAGTGACATTCTTACTTACAGCTATCAGTTCATAATGGCTGCTACTTCTTTTAATGTTCGTGACCTCATTAACTCCAATGGTGCTGATGCTATGGGAGTTAGGGGGTTGGTAGACGCCCACGCCACAAAAGCTGCCGAGGAGCAGTTCGAGTACATCAAACGCTCGAAGAAAGTGTGGGTAAGGCAAATTCTCTCCGCTTCAGATGGTGAAAAGATGCAGAAAAGGTTTGGCGGAACTTTCGATCTGCAATTGTCCAAGAATTTATGCCCACATAGCTTTGCTGGGGCTATGAGACAGTGCGAAACTTTGGAGTGTTTATCTTCGTTTCCCGAGGACTCCCTAATTCTCGACTTTGGGGGTTCCTGGTTATTTCATTGGCAGAGGCAGCACAATGTTCATAGTTGTTGCCCAGTGTTGGATGCCAGGGATATGGCGCGTCACCAAGAAAGAATGAT
CACAAAATATAAGAAGGAAAAGTGCTGATTTTCCTACCTTTGTGTTTCATGATTTATGAGACATTGGTTTTAAGCAAAACTGAGTTAGAGCAACTCAACGTCGATTTACCTCGATATTCCTACAGGTTTCGTTACAGTCGTTCGATTGGCGATACTGTAGTAGAGTTTCCTGGTACTCTCTCGGACCCCTGTATCCCTGTCGTTGACGTACTCCTTGGAGCTTGTTGGGCTTGGCCTCAACCTTCACGACACGGTGGTTTGGGGTTAGATGATATCGACCCTTTTGACGCTAGCTTCTCGTGCTGCGTGACCTCTCCGGAAAGGTACTGCCTATCAAGGTCTGTATTAAGCGGAGTTGACGCGTTTGTTGTCCGCGGATCCTGCAAGTTGTGTGGATTAGGATTTCTCGACAATTTCAATCCTTTTGAAATTCGTGCGTTGCTTGGTCAAACCACTCCTGGTTTGTGGTGGCAACCCGTCAAGCCAGTCTACGACGACAG
GCCGACGCACCGCCCCTAGCTCCGCGATAAGCCTTATCAGGCTCTCCGCCTACGGCGAGCAGCGGGCCTTCGGCCCCCCTTCGGGGCTGCTGGAGCCTGATAAGGCTTATCGCGGAGCTAGGGGCGGTGCGTCGGCAGACCCCTATATATTGGTAAACCTCGGGTGTGTGACAAGAGTCCTCTCCGATTGGTCTAGCAGTGAAGTTCTCAGCACGATGGCGAGCAAAGGTGACTATTATTATTTTACTCCTAGAGATCTAGTGAACTTTGTAAATACCTTGCTCTGTCATAAGATTAATGCTATAGCTGTGAAAATGCTAACCATGAAGGAGGAGGATTTCTTGAGCCAAGTCTGGTTGCCATACATACAAGGCTTTCAGACAGCTCATGACTTGGGTAGAGACAGTGATAAGTGCGGTGCGGCGGGGGATGAATTTCAAGAGGTTTTTCTGGATGAACGTAAATTCATAGATTTCATGACATCTTTCCGCCGCAGTGTA
TAGTAGTAGACTCCGGGATAGAAAAAGTTAGAAAAATGGAAAAGTATAGAGAGATTCATCAGAGAGTTAGGGACCTTGCACCTGGAACGGTATCAGCATTAGAATGCATAGATCTACTGGATAGGCTCTACGCTGTCAGACATGACCTGGTTGACCAGATGATAAAACATGACTGGTCTGATAATAAAGATGTAGAAAGACCTATAGGTCAAGTTTTACTGATGGCTGGCATACCTAATGATATTATACAAGGCATGGAGAAGAAGATTATACCAAATAGCCCTTCTGGACAAGTATTGAAAAGCTTTTTCCGAATGACACCAGATAATTATAAAATTACAGGTAACTTGATTGAGTTTATTGAAGTGACTGTAACAGCTGATGTGTCACGAGGTATTAGGGAGAAGAAAATAAAGTATGAAGGAGGCCTCCAATTTGTTGAGCACTTACTGGAAACTGAATCAAGGAAGGGTAATATACCGCAACCTTATAAAATAACA
ACTTTTAAAGTAAAGTGAGTGTAGCGTGGCTATATCTCTTCTTTTACTTTAACTAGCCTTGTGCTAGATTTTGTCTTCGGACACCAACTCGAACTAAACGAAATATTTGTCTTTCTATGAAATCATAGAGGACAAGCGTTGATTATTTCCATTCAGTTTGGCAATCACTCCTTGGAACGGGGTTGAGCGAACGGTGCAGTAGGGTTCCGTCCCTATTTCGTAAGTCGCCTAGTAGTAGCGAGTGCGGTTCCGCCCGTACAACGTTGGGTAGACCGGGTTCCGTCCTGTGATCTCCCTCGCCGGCCGCCAGGAGAATGAGTTCCAAACAATTCAAGATCCTTGTTAATGAGGACTATCAAGTCAACGTGCCTAGTCTTCCTATTCGTGACGTGTTACAGGAAATTAAGTACTGCTACCGTAATGGATTTGAGGGCTATGTTTTCGTACCAGAATACTGTCGTGACCTAGTTGATTGCGATCGTAAGGATCACTACGTCATT
GTGGTATTGTGCATTATTATTTTAACGCACAACCCGGATTAATCAGGTTTTCTGAGTATATACCCGTTAGTACTCAATGGATACAATTGTTCAAATGAAAGTATTGTGTTACGAGTCGATGATATTATTAATGATACCTTCAGACGTAAACGCACCAAGGCCGGAAACTGCCATTGGTAGGTTGATTTCCGATGCCGCTGTTTCAGGTGTTTTGCGACAATGCGATTTCACTGCAGCGGAAGCCTCTCAATGTTTTGTTCCAATTATCACCGGAAGATCAGAATGCATTGAGACGCGATTTTCTGGAAGAGAAATACAGTTTCGCAATTTTTCGTATTCCTCACAATCATTCGCTGCTGCGCATCGAGTGTGTGAAGCGGATTATATTTATAGTCGATTCCAGACGAGAAATACCACGATCATTGATATTGGAGGAAATTTTTGCACCCATAGTAAAATGGGTAGAGATAATGTTCATTCATGTTGCCCGATATTGGACG
GGCTAAAAAAAATGGCGCAATCCATAGTCGTAGATGGGGACTACGACGCTCTTGCTAGTAGATATCTTAAATTTGTTTATGATTTTGAAAATGTAACTTATCAAAATAATTACTTCGCCACAGATAAATTTAAAAAAGACATAGAGCAATATCTTAAATCAATCCATGATGGAGAAAAGATTACACAGTCTAAGATTGATGAAAAGGAAAAAATACTGTTAGATAGAGTGCCTGCTGAAGAAAGATGTTTAATTTCAAAATTAGTATTCGCATATGGAAAACATGGAAATGTAGAAAATAAACTAGTAAAATATGGAGTAAAAGATGCGTTATCGCATGCACCTCAAAAAGACGCTAAACCTTATGAAAACAACATAATTACGTCTGAAATTTTTAAAGAAAAATCAGAATACACTGATATATACATGGACCCATCAATTAATACATCCTGTCAATCAAATTGTCAAGCTATGATGTTCACAATTTCTGAAATGAAATTA
AGTATGCTTTCCGTCAAAGTTTGCGACCTTGTACACGTCTATATAGCTCTTTCTGGAAAGCACATAACAATTGCGATAACGAAAAACTATCATTATTGATAAAAACCAACCTAACCGACATAATTCAGTGTAATAAACCTGTGATTAGTCACGATTTTGCCCTTTAAACGATTTAAGGATATCTCTTCACGATTTTATTCAATGGCTTTTAAATTTGACGCTTCTAATCTCAACAAAACTAGACAAGCACTTGCCACCATGTCTAACCCCAGTTTTCAGCCTAAAGGTTTTCCATCTAATAGCACTCAATTCAATGGTTCTAACGGTAGAAAAGGTAAATTTCCAGATGCCAAAAAAACAACTCTAAGTTCGCCTCCGCTGTTCAATGAAAGTCAAAAACCGAAAACAGTATCATCTATGATAACTTCTCCCATTATTGGTTCTGACCGCATCTTCACATCGTCTGAATTCATCCATCCTCAGAAGTTCGTCATGACTGA
GGGCGGCGACCTCGCGGGTTTTCGCTATTTATGAAAATTTTCCGGTTTAAGGCGTTTCCGTTCTTCTTCGTCATAACTTAATGTTTTTATTTAAAATACCCTCTGAAAAGAAAGGAAACGACAGGTGCTGAAAGCGAGGCTTTTTGGCCTCTGTCGTTTCCTTTCTCTGTTTTTGTCCGTGGAATGAACAATGGAAGTCAACAAAAAGCAGCTGGCTGACATTTTCGGTGCGAGTATCCGTACCATTCAGAACTGGCAGGAACAGGGAATGCCCGTTCTGCGAGGCGGTGGCAAGGGTAATGAGGTGCTTTATGACTCTGCCGCCGTCATAAAATGGTATGCCGAAAGGGATGCTGAAATTGAGAACGAAAAGCTGCGCCGGGAGGTTGAAGAACTGCGGCAGGCCAGCGAGGCAGATCTCCAGCCAGGAACTATTGAGTACGAACGCCATCGACTTACGCGTGCGCAGGCCGACGCACAGGAACTGAAGAATGCCAGAG
AAAAACAAACAAAACAAAACAAAACAAAATAGAAACTCAGCGAACAACTGCAGTTAACTATTCTGTTGCAATGGCTTTCCATCATCGCACTGGAGCCCAAGTTTTGTTAAATTCTCTAAACTCTGATGAACAGACGAAGGTGCTTAAAGAAGCAGTGACGGCACTGAAGAATTATGAATCACAGAACTTGAGTGTTAGTCCTTATTGCATGTCCGATAAGGCCCGACTTCTCTTGGATGAATCTGGAATTCCTCTTTCTTCCACGCCATTTGTTTCACATTCACACCCAGTCTGTAAAACTTTAGAGAATCATTTGCTTTTCAATGTGTTACCTATGTATATAAAGGATAACTCGTTTGTGATTATTAGTATGAAGCAAGAAAAATTTAATCTCTTTTCTGCTAGAAATAAGTTGCCCTTCCTGGACTTAGTGAATAGGTTTGTAACAGTTAAGGATGTGATTAGGTACAGTAATGATTTTGTTGTTCATAGTAGTAAGG
CGATTTATGCCTTCCATAGCGAATTACGGTGCAACTAACAATTTTAGATAGTAGCCATGAACAAACATTATAGTAGCTCACTACGTATTGATCATTTTTATAATGACTTGCGTAGCATGAAGCGCATGCTTGTAGTTGTAACTATGTTACTTTRCAAGTTGGAGTTTACTATYTTGGATTATGAATATGTGCACTTAGTGTCTGTATTTATAGTCGTTTGTGGTTCAAGGTTTTGTGTTAGTAGTACACTTATGTATGAATGTAYCTTTAGTATGAATGTTATAGAATGACAATATCGAARGAAAAATYTTTATAAAATACAAAAATATTGTTTTTATTATTTCGATATGGTGTTTTATAGAGTAGATTGCCATGTGACCGCTCRTAGAAGTCCATTATGGTTTATCAATCGAAGTTGAATGTATTTATAAGRATATTATACTTAATTAGTAATATTAGTAGTCCGTAACTATTATCATCCTTTTTCAGTTTGATGTGAT
AAATTAAAACATCTCAACAAAACCTACAGAAAACTGACTACAGACTCACTCGCTCTCTTTGTGAACTTGCAATCAGCATTCCGCCTGCCCTTACTTTTTGCTCCAAGCACTCTACAGCACTTAAAAGAAAGCCACATCTTGACTTTTGCACACACCCATTACTTCAAATGGCGTGCATGGTTTTTGGCTCTTTCACAAACTCTCACTTGGCCAGCACCAGGGTGGTGACTGGAAATGTACGTGAGGAGTCACGTACTACTACTCAATTCAACGGAGGTTCGATTTTATTCCCCACCATTCAGGAGGGGAATAAGCCACAAGTGCTGAATGGACCTAATTTTATGATTGGGTCATACAATCCACTGTTAGCACAGAGCAGTGGAGTGAAGGTGAGTGGTGCGCACACTGAAGTGCGCACTATTAAGATGGTGGGAATTCATGGAGCAACAACAGTCATTGCCCCAAACATTATGGCGCCAGCAGTAAAAGTGACACGCCCA
ACTTAAAAAGATTTTCTATCTACGGATAGTTAGCTCTTTTTCTAGACCTTGTCTACTCAATTCAACTAAACAGAAATTTTGTCCTTCCTTCCGGCCGCATGTTCATGCTGCTGGAAGCTGGCGTGGAATTTCATTAGGTTTGCTTAAGTAGCCATCGCAAGTGCTGTGCTGTCCTCTAGTTCCTGGTTGGCGTTCCGTCGCCTTCTACATACTAGACAAACAGCCTTCCTCCGGTTCCGTCTGGGGGTTGTGTGGATAACTAGTTCCGTCTAGTTTGAAACCAGTAACTGCCGGCTATGGCTAGCAACCATGTCACATTGGCGTTTGCCAATGATGCAGAAATTTCGGCTTTTGGCTTTTGCACTGCTAGTGAAGCCGTCTCATACTATTCTGAGGCCGCCGCTAGTGGATTTATGCAATGCCGTTTTGTGTCCCTCGATCTCGCTGACACTGTTGAGGGATTGCTTCCTGAAGACTATGTCATGGTGGTGATCGGCACT
GTTAAAAATCTATAGAGATGGACACTATCGCCGCAAGAGCACTCACTGTGATGCGAGCATGTGCTACGCTTCAAGAGGCAAGAATTGTGTTGGAAGCCAATGTGATGGAAATTTTGGGGATAGCTATCAATAGGTACAATGGACTCACTTTACGAGGAGTGACGATGCGCCCGACCTCGTTAGCACAAAGAAATGAGATGTTTTTTATGTGTTTGGATATGATGCTGTCTGCTGCTGGGATAAATGTTGGACCGATATCGCCAGACTATACTCAACATATGGCTACGATTGGTGTACTAGCAACACCGGAAATACCTTTTACAACGGAAGCGGCGAATGAAATAGCTCGAGTGACTGGGGAGACTTCGACATGGGGGCCAGCGCGTCAGCCTTATGGTTTCTTCCTTGAAACTGAGGAAACCTTCCAACCAGGGAGGTGGTTCATGCGCGCCGCTCAAGCAGTAACTGCAGTAGTGTGCGGTCCGGATATGATTCAAGTG
GGAAAAAACTTATATTTTGACCTCTTTGACGAAAGGCTAATCGTCCGGACAGGGTTTCCGGAGGTCTACCGACCTCACCCCGCGGCTCCTCCGCATACGTGCAAGCTACCACCCGGTACGCAAGCATGATGGATGATCTGGACGCCCCTGCGTCGAGACCGAGGCAACTCGGATATGTCGTGCGTCTGCGATGACAGTGACGGTTGTTCCACCAGGAACGCACCCGTCGCTCGATGATCTGCTTTGCAGGTGATGTGTACGCACGCTTCGTTGAGACCCGTCGGGTCGATGCGGATCGCCCCCCACTCAGTCGTAAGGATACGATATGAACAAAGTAACTAACGCACTCCTCCTCAAGGATGAGGCACCGCGTTCCCACGTTGCCATCGCCTACGGCCTGATCGGTCTGGTCGTCGGTGCATTTGTCCTCAGCAACAAGTAACCATGGATGAACCGTCAGGTGGATCCGTGGGCCAGCAGAATAAGGGCCGTCGGATTTT
GAATTCCGAGTGGTTACTATTCCATCACCATTCTAGCCTGTACACAGAAAGTCAAGATGGACGAATCGCTCGACTTCGCTCGCGATTCGTCGAAGGCGGGGGGCCGGAGGCCCCCCGGTGGCCCCCCTCCAACGAGTGGAGCACGTACAGGGGGGTACGTCATCCGTACAGGGGGGTACGTCATCCGTACAGGGGGGTACGTCACAAAGAGGCGTTCCCGTACAGGGGGGTACGTCACGCGTACAGGGGGGTACGTCACAGCCAATCAAAAGCTGCCACGTTGCGAAAGTGACGTTTCGAAAATGGGCGGCGCAAGCCTCTCTATATATTGAGCGCACATACCGGTCGGCAGTAGGTATACGCAAGGCGGTCCGGGTGGATGCACGGGAACGGCGGACAACCGGCCGCTGGGGGCAGTGAATCGGCGCTTAGCCGAGAGGGGCAACCTGGGCCCAGCGGAGCCGCGCAGGGGCAAGTAATTTCAAATGAACGCTCTCCAA
AGTTTGATGACCATGGATCAGAAACTTAAAATATCAGTGAACCCTGCTCTTTTAACAAGTGGACCTATAGTACGACCAGGAGACAATGTAATTTCAACACAGAAAAATTTACTAACATTTAAGAGATGTTTCGAAGAAATGTTTGAATATGATAATATTATCATTATACCTCAAAACTCAGGAGATATGAATTCAGTAACAATAAAAATAAAAACAGAAATTGTCGAACAACTTTTAAATTTATTTTCGGGACGCGATTTAACAGGATATGAACATTTATCTAATTTTGTAGCATGTTTGAAAGAATATATGACTAGGATAAGCGGCACATCAGTAAGGAACATCAATCCCGCATTAGGTAATTCAAATTCATTTGTAGCTCTTACTCGTAAAATAGTTGGCATGGTTGATGAAGCGTATCAGGATGTTATCAACATGGAAGATGATCTTATTACTACTAAAGTTGAAGCCGATATGTTATTAAAACCAGCTTGTGCTGA
TGGTATCAGAGCTTGGTTATGTTCTTACAACGATGGGAGCTTAAGTTCTTCCATTAGGTCTGAGGAAAGAGTTGGTTGTATGGTGTGTTTAGTTCCTATCTGTATTGTTATTCCTGTGTTCATGATATAGAAAACGATCATCGCGAAAAGGGTGAAGGCACTATATCTGGCAGCGAGAGGAGAGTAAGTCCAGTGAAACCCTTCGCATGACGCTAAAGGTGATCTAATCTATGTCTAGAATTTGGGAAGAAGCAATACAGAAATGGTATGAGACATCCCATACAGCTAATCTCGAGTACTTAGATCTAGCTTCAAAACCAAAAGTTTCCAATTCAGAAATTTCACACAACCTTGCTGTAGTTTATGATCGTTTGAATCTGTTTAGCCGTGTCTCTATTAAAAATTTCAAAAGTATCCAAGAAACCTTAGAAAAACAAGACCTTAGAATTCGAAAGCTTGAGTCTAGTTTGAAAACCTTAACCAGTGAGTTTATAGCCCAT
ACAAATCTTTACCACAACGAATCGATTACAAGATTAAGGATTTGAGATGGCAGTTCATGTAGATAACGTTAAAGACTTAGCCAAGACTAACGAAGGGGTCTCAGTAATTCTGAACAGATACACCGACTGGAAATGCAAATCTGGAGTGACTGAAGCACCACTCTTGCCGAGCAATCTAGGAACCAGAATCACTGATTATGCCAAGACCACGCTGAAAGGTGACAGTGTTGCACTGAACTTTTCGGACTTAGTTCTTTCGTTGGGTGCCACAGTTTCTGTCGGCACTCCTGGTAGTGTACTAGTCGAATTGATCAATCCAAATATGGATGGGCCTTTTCAGTTGGTACAAGGGCAATCGCTCTCTTGGAGTCCAGGCTCTGGGAGGCCCTGTCTTATGATATTTTCCATCCATCATCAATTGACAGCAGATGCAGAACCTTTTCGGATCCGGATTTCCAATAACGGTATCCCCACGAAGAAAACCTTCGCAAGGTGTCATG
TGATATATTTTTAAAATATATTTTGATTAACTGAAACAAACCAGCGGGTCGCAATGACCGTAATATAAAACTTGACACAGATCACACGAGAAAAAAGTAAGTATCCAAAGATGTCCTAATGCGAAACAGTAATTCATTCATCACCCCAGTCGCCAATGTCTTCTTGGGCCCAAGCATCAAAAAGCTCTTCTTCACCACAGTATTCTTGGACTTTTTCCCAAGTATCTAATTCTTTGTTCCTGGCAATGTCTTCTTCAGTTACTTCAAGGCCAAAAGTTGTAAGTGTATCCACAAGTGCATCTATAGGTTGGCATTCTTCTTTAATTCTTTCAGTCATGTTATCTACTGATAGATCGAAATTATTTAGAAAAGAAAAGTACTCATCATTCATTTCTTTGAAGAATTTGTTCAAAGATTCTATTGAATCTAATGCTGCATTTGCCCTTTCTATATCAATATCTGATTCTATACTACCTAAAGATCTCCAAATTTTCCCAAAT
ACCGGATGGCCGCGATTTTTTTGGTGTCCTCTCTCTCGCTTGGTCCACGTGTCCCATACCCGTACGTGGACCACCCATCGTCCAATCATAACGCGCCTGCTGAGTTTAAATATTTAAAACTTACTCACAAAGTTCGATGAGGATAAATACGTTGGACGACTCCCGATATTTTCGTCTTTAATTCGAAATGCCTAAGCGGGATGCCCCATGGCGTAACATGGCGGGGACCTCAAAGGTAACCCGTTCTAGCAATTATTCTCCTCGCGGTGGTCCCAAATTCAACAAGGCCGATGCATGGGTTAACAGGCCCATGTATAGGAAGCCCAGAATTTATCGGACATTGAGAGGCCCCGATGTTCCAAGAGGGTGTGAAGGACCTTGTAAGGTTCAGTCTTACGAGCAGAGACATGATGTTTCTCATGTCGGGAAGGTTATGTGCATTTCTGATATTACCCGTGGTAACGGTATTACCCACCGCGTTGGTAAGCGTTTTTGTGTTA
TAAAATGAGATATTATGATAGTGTAGGATATTGACTATCTTACTGCGTTTCCCTTATCGCAATTAGGAATAAAGGATCTATGTGGGTTGGCTGATTATAGCCAATCCTTTTTTAATTTTAAAAAGCGTATAGCGCGAGAGTTGGTGGTAAATGAAATGAACGAAAAACAAAAGAGATTCGCAGATGAATATATAATGAATGGATGTAATGGTAAAAAAGCAGCAATTTCAGCAGGTTATAGTAAGAAAACAGCAGAGTCTTTAGCAAGTCGATTGTTAAGAAATGTTAATGTTTCGGAATATATTAAAGAACGATTAGAACAGATACAAGAAGAGCGTTTAATGAGCATTACAGAAGCTTTAGCGTTATCTGCTTCTATTGCTAGAGGAGAACCTCAAGAGGCTTACAGTAAGAAATATGACCATTTAAACGATGAAGTGGAAAAAGAGGTTACTTACACAATCACACCAACTTTTGAAGAGCGTCAGAGATCTATTGAC
TCTACTTATCAATTTTTTTTCTCTTTCCAGGGGCCCACAAGATAGAAGAACGGGTAGAGATTGTCATCGGGTCAAGACACTCACAAGCTGAAAACAATCCTCAACCGACACAGGCACCTAATGGAAACAACCCATCTACGGTTGTTGAATATATTCTCGGATCCGTGACCAATCAAACACGCAACAGATATGCATTGTTCGGGAAGGTCAAAGAAATAGATATATTAGTGCCTTATACATATGATCCAAGAAATGGTGCACCACAAAATATTGAAGGAATAATTAACGGGCCAAGTAGTAGTGCGAATATTATGAGTCAAGTTAGGCATCAAGTGATACAACAAACAATAAACTTTTTGACTAAATCATGCCAAGACTTTAAGATAGAGCTGTATGAGCTGATTAAGAAAGGTAAAAATGTTCGAACTATAGCAGATATCAATATGCAAGTTATGTCGATTGAAAGTTCCCTTCAAAATGAACAATATCTTCTAGATGAC
CTTCCTCCCCCGCCGAATTTACGTTAAAAATTTGTGTTTTTTCAGTTAGATTTCAAAATAAAAATTAATCTAACTTATTGAAGTAAAAGAGATCATTAATGCAACTGAATAGAGATCTTAACTGTAAAAATTTCAATCTTTTTCATCATTTTTCACTTAAAATAGATCATTGATAATAAGAATAACAAGATAACCTAATGATTTTTAAATTGTTTTTAAATTTTCCGTGTGAAATATGAGAGTAATTGATTTCAGTTAATTGACTGGCGGTTATCGCCATTGTTTAAAGATAGGTTTAAAAGTAAAGATAAAAACTAGATATTTATAACCGCCACTTTGTCGCCAGTTGAATATTATTGGTGGGTCGTGAAGGATTCGAACCTTCGACCAACGGATTAAAAGTCCGCTGCTCTACCGACTGAGCTAACGACCCAATTAGATGATTTTAAAGTAAATTTTAAAATCTTTGGATTGGTGTTTAAATGGTGCCCGAAGCCAGA
ACCGGATGGCCGCGCGCCCGAAAAAGCATGTGGTCCCCGCGCACTATCGTTTGTCATCCAATCCGAATCGCGCGTCAAAGCTTAGATAATTGTTTTTGTCTTTATATACTTCCTCGCGAAGGAGTTATCCCACAAAATGTGGGATCCACTCCTAAACGAGTTCCCAGACTCTGTTCACGGTTTTCGTTGTATGCTAGCTATCAAATATTTACAGGCCATCGAGCAGACGTACGAGCCCAATACTCTGGGCCACGAATTGATCCGTGATCTCATCTGTGTCGTTAGAGCCCGTGATTATGTCGAAGCGACCCGCCGATATAATCATTTCCACGCCCGCCTCGAAGGTTCGTCGGAGACTGAACTTCGACAGCCCTTATACCAGCCGTGCTGTTGCCCCCATTGTCCCAGGCACAAGCAGACGTCGGTCATGGACGTACAGGCCCATGTACAGAAAGCCCAGGACGTACAGAATGTACAGAAGCCCTGATGTCCCAAAGGGT
AGCAAAAGCAGGGTAGATAATCACTCACTGAGTGACATCAACATCATGGCGTCTCAGGGCACCAAACGATCTTATGAACAGATGGAAACTGGTGGAGAACGCCAGAATGCTACTGAGATCAGAGCATCTGTTGGAAGAATGGTTGGTGGAATTGGGAGGTTTTATATACAGATGTGCACTGAACTCAAACTCAGCGACTATGAAGGAAGGCTGATTCAGAACAGCATAACAATAGAGAGAATGGTTCTCTCTGCATTTGATGAAAGGAGGAACAAATACCTGGAAGAACATCCCAGTGCGGGGAAGGACCCAAAGAAAACTGGAGGTCCAATCTACCGAAGAAGAGACGGAAAATGGGTGAGAGAGCTGATTCTGTATGACAAAGAGGAGATCAGGAGAATTTGGCGTCAAGCGAACAATGGAGAAGATGCAACTGCTGGTCTCACTCACATGATGATCTGGCATTCCAATCTAAATGATGCCACATACCAGAGAACAAG
GATACCTAACCAGTGTCTCGTTGATCAGTGATCAGGTATGCATACTCCTCAATGTATCGCACGCTTCGGCACTACATGTCACACACACATCCGCACCGCACGTCTCCTTTATGTCAAAACCACTTACTTTCAACGCTTTCTTTTTATGTTTTTTGTTTATTCCGCTGTTCCTGTGTTGTTTGTACCCATTCTTTTCATCGCTTTTTTTCACCGGTTTTTCAAGCTGCAGCTGGGGTTTTCCCCCGAAGCTACAGCCCTTATGCATAGGTTCGTGGACCTCTTTTCACGGGACGATGAGCCTGTCATCACAGAGACTTCATGCAATGTAGATTTCCTTCCTGGACCAGAAAGTAGGAAAGAAAATCTTGTAGCTCCTAAGAGAAGGAATCACTACATTGTAAAAGTCGCTATGGCAGCAAAGTCCCAAGTGGGGTTACTCGGCAATTCTAGGGCTAATGAGCTTGTATATGCCAGGTTGTGTAGGGAGGAGATGGTTAAGC
GTTTTATCAAGAGCGTACGGTTCAACCCCTGCCTCCCCTGATTTACCAACTTCCCAGTTTCATTTTCTGTTAAGTTAAATTAATTCCTATGGCTGTGTCCTCGTTCAATCTTAATGAATTGGTAGCCTCCCACGGCTCTTCAGGACTTATAGCTTCAGCCCTCGTTGATAAGGTAGCTTCTGAGCAACTTGAGGAACAATTAAATCATCAACGCAGAGGTCTTAAGGTCTACATCCGAAACCGGTTGGATGTAAAGGAATCCGAAGTGATTCGAAATCGGTATGGAGGTAAGTACGACCTCCATCTGTCCCAGCAAGAGCACGCTCCTCACGGACTTGCTGGTGCCCTCCGCTTGTGTGAAACGCTTGATTGTCTGGACGCCTTTTCCCGCACTGGTCTGAGGCAAGGCCTCGTCCTAGACTTCGGTGGTAGTTGGGTCACACATTTCCTCCGCGGTCATAACGTACACTGCTGCTCTCCTTGCTTGGGCGTCCGGGATA
AGCGAAAGCAGGTAGATATTGAAAGATGAGTCTTCTAACCGAGGTCGAAACGTACGTTCTCTCTATCATCCCGTCAGGCCCCCTCAAAGCCGAGATCGCACAGAGACTTGAAGATGTCTTTGCAGGGAAGAACACCGATCTTGAGGTTCTCATGGAATGGCTAAAGACAAGACCAATCCTGTCACCTCTGACTAAGGGGATTTTAGGATTTGTGTTCACGCTCACCGTGCCCAGTGAGCGAGGACTGCAGCGTAGACGCTTTGTCCAAAATGCCCTTAATGGGAACGGGGATCCAAATAACATGGACAAAGCAGTTAAACTGTATAGGAAGCTCAAGAGGGAGATAACATTCCATGGGGCCAAAGAAATCTCACTCAGTTATTCTGCTGGTGCACTTGCCAGTTGTATGGGCCTCATATACAACAGGATGGGGGCTGTGACCACTGAAGTGGCATTTGGCCTGGTATGTGCAACCTGTGAACAGATTGCTGACTCCCAGC
GGGGATACGTGCCCCTCCACCGCCACCCGCACCCCCTACCAAAATAATTTCCGTCTGTCAATACCCCCTGCATCCGATAGGCCCGAACTATCACAAACGGAAAAGCGATAGCCCGAAACACTAAGCCCCTTTTCATCATTTCATTTGTAAGCGCGTTTAAAATCATGGTAAAATAACCACTACCCCAAATTGCGCCCCTGCAATTTGCTGACGGTTTAACGGAAGGCGGAAATATGGCGAAGAAAAAACCAGTAGAAAAAAACGGGCTTGTTTATAAAGAGTTTCAAAAGCAAGTTTCAAATTTGAAGAAAGCCGGACTAATCCCTAAAACCCTTGACGTGCGAAAAGTCAAGCCAACAAAACACTATAAAGGATTGGTAAGCAAATATAAGGACGTTGCAACAGGGGGCGCTAAACTTGCAGCAATCCCTAACCCCGCCGTTATTGAAACGCTTGAAGCGCGGGGCGAATCCATCATTAAGAAAGGCGGCAAGGCGTAT
GCTAATCTGCTGACCGTTACTCTGCAAACATGGGGAACGCTTCGTCCATTGTTCAGACAATCAATGTCACAGGAGACGGAAATGTCTTCAAACCATCAGCTGAAACGTCTTCAACGGCTGTACCCTCATTGAGCCTTTCACCTGGGATGCTCAACCCTGGCGGTGTGCCATGGATTGCCATCGGGGACGAAACGTCGGTGACTTCACCAGGTGCTTTGCGCCGGATGACATCTAAGGACATACCGGAAACAGCTATTATCAACACTGATAATTCATCTGGGGCTGTACCGAGCGAGTCCGCTTTAGTGCCATACAATGATGAACCGCTAGTAGTTGTCACTGAGCATGCAATTGCTAACTTCACCAAAGCCGAGATGGCCTTAGAATTCAACAGAGAGTTTTTGGACAAACTCCGAGTGTTATCCGTGTCACCGAAGTACTCCGATCTGTTGACGTACGTCGATTGCTACGTTGGAGTCTCCGCGCGCCAGGCGCTCAAT
CGATAGTCAAAAAGGTTATCAACAGTGGACTAGTAAAACGATTTCTCGTTTTTGAGATAAAGGATTTCATACTATTGGTGAGTTGACTTATCATTCTGCAAATTATACTGCTCGTTATACTACTAAAAAATTAGGTGTTAAAGATTATAAGGCATTGCAGTTAGTACCTGAAAAATTAAGAATGTCAAAAGGAATTGGTTTAAAGTATTTTATGGAAAATAAAGAGCGTATATATAAGGAAGACAGTGTTTTAATTTCAACTGATAAAGGTATTAAAAGATTTAAAGTTCCTAAGTATTTTGACCGTCGTATGGAGCGTGAATGGCAGGATGAGTTTTATTTAGACTATATTAAAGAAAAACGAGAGAAAGTGGCTAAAAGGACGCTCTTTCAGCGTCAGATTGTTAGTTCAAGGAGTTATACAGATTATTTAGGTGATGAACAAAAAAAATTAAATAATATTGTAAAAAGGTTGACTCGACCTTTGAAAACTGGTAAAA
GGTCTACGGGCCCATATGGGCCCGTGACTGGTGGGTTGCTTTCGCAGCTCGCTATTGAGCCCCCGTAGACGAGGATAGCATGCTCGAAGAACACTATTACAGCCGGAAAACGTGTGGATCTGGAGGCGGTCTATCGGTTCAAAGAACCGGTTACCCGCAAACTGACCCCCCCGTTTTTAAGGCTGTTAATAGCTTCGAACGTGCTCCCTTGATCGTCGGTGATCACGTACACAGCTTGCCGTACTGGTCTCGGAAGATAACGCTCGAGTGTACTCCGTACCCCTTCACACTTCGGTGGGAGGGCGGAGTTCACAAGGACGGTATTCCCGATAAGGTACCGCATCCCTCTTGCGACCCTGGGAGTGAGCTTGTCTCATATACCCATTCGCGTGAGGTTGACTGTGAACGGTTTATCGGCCCCGTCCCAAGTTCTTTCACTGATCCGAAGGTAACTTCGGCACAATGGAAGTTCTTGGAGGACATGGCTGATATGAAGGCGC
GTTAAAAAGTGTCGCTGCCATGCTATCCGGGCTGATCCAAAGGTTCGAAGAAGAAAAGATGAAACACAATCAAGATAGAGTTGAAGAACTGAGTTTAGTGCGCGTGGATGATACCATTTCTCAACCGCCAAGGTATGCTCCGAGTGCACCGATGCCATCATCCATGCCAACGGTTGCCCTTGAAATACTGGACAAAGCGATGTCAAACACAACTGGTGCAACGCAAACACAAAAGGCGGAGAAGGCTGCATTCGCATCGTACGCAGAAGCGTTTCGTGATGACGTAAGACTAAGACAGATTAAACGCCATGTAAATGAACAGATTTTACCTAAATTGAAAAGTGATCTAAGTGAATTGAAGAAGAAGCGAGCAATCATACACACTACTCTACTAGTGGCTGCTGTGGTTGCGCTGCTGACATCAGTTTGCACCCTTTCAAGTGATATGAGTGTGGCCTTCAAAATAAATGGGACCAAAACAGAAGTGCCTTCATGGTTTA
GAGTGTTCCCACCCAACAGGCCCACTGGGTGTTGTACTCTGGTATTACGGTACCTTTGTACGCCTATTTTATTTCCCCCCCCTTTTTGAAACTTAGAAGTTAATAATAAACACGCTCACTAGGTGCACTACATCCAGTAGTGTAATGAGCAAGCACTTCTGTCTYCCCCGGGAGGGATATATGGTACGCTGTGCAAACGGCGGAAATTAATCCTACCGTTAACCGCCCACCTACTCCGAGAAGCCTAGTACCTAATTGGATTTATCAATGGAGTTGCGCTCAGCAGGTGACCCTGACCTGCCAGCTCCGGCTGATGGACCTGGGCTTTCCCCACAGGCGACTGTGGCCCAGGTCGCGTGGCGGCCGGCCCACCCCCCTGGGTGGGACGCCTTGATAATGACAAGGTGGGAAGAGCCTATTGGGCTAGCTGGTTTCCTCCGGCCTCCTGAATGCGGCTAACCTTAACCCCAGAGCATATGGTAGCAACCCAGCTACTAGTA
GGAGAGATCAGAGCACTCTTGGGAGTGGAAGCTCCCGGGTCTCTCCTGCCTGACTGTGGAGACAATAAAGGAGTTACTTTACAACTGCGCTAGCCTGGTTATTATCGGGATTCGTCACTAATTCTGTGCAACACCAGAGCGGATCTCGCAGCTGGCGCCCAACGTGGGGCTCGAGAAAAGAAGACAGCAGTCCGCAGAAATCAGGAGAAGAAGAGTCATGGAAGGAGTTATGGGACCTCGGACTTTGCTGTTGTAAAGAGAAACCAGCGCGCAGCGGAAGAGCGGAGACACGGACAAAAGGGAAACAAAAACTTCGGGGACGCCTGAAGTAAGGTAAGAGAGACACCTACTGGGAAAAGTAGGGAAATACCCTTCACAGGACGAAAAGGCGCTGCTGGGGGACAGGAGGAGGGTTCGCAGCCCTGAGACTTAAAGAAGGGGACGAGCCCTCCGCCTGAACCTGAGGAGTGCAAAGGCAGCGCTAGTAAGAAAACCGCCGT
TCTCAAAGACATCAATCCCCCTTTTCCCCAAAACTTAAACATGGACTTCTTAGACAGTCTAATTTGGGAAAGGGTTGTTGATGAACAATATATCACTAACCCAACATTTTGTGTTAGTGACTATTTTGAAGTTATCAGACAGCCAGGGGATGGCAACTGTTTTTACCATAGCATTGCAGAACTGTTCTTTGATGTCAAAACACCATCTAGCTTTAGAAAAGTAAAGGAGCATTTACAGTTAGCAGCAGAAGTGTACTATGACACTGAGCCAGAGGCAGTAGGAACTGGAATCTCAAAAGATGAGTACATCAAGGTCGCAATGAAAGACAATGAATGGGGAGGTTCCTTGGAAGCTTCAATGTTATCAAAGCATCTCCAAACAACCATCATCTTGTGGGTGGTCAATTCGACAGAACAGGTTACGGCCGCTATTAAGTTTGGACCAGGCAGGGTATCAACAGCTCTAAATCTTATGCATGTTGGTCGCACACACTTCGATG
AAAAGGTGTGTTCTCTTATTGTAGCTAACAACAATCTTACTTACAGTAAAATTCCAAGACCGATTTCGGTCCTGGCAACTGTTTCGGTCGGTATATATAGCATGTTTTGGGGGGCACTGTTATCAATGGAGCGCCCGACGTCGGTGAGAGATCTTTGCATGTCTCTAAAGCTCTCTTTGCTTGATCTGTCGCTTGCTTGCAAATTTTGTGGCAATAATATAACAAATATAGAAAAGCTGCTTTTTGATAAAGCTGGTTTTCAGTTAATCTGGCGAGAAAACAACGCATTTGGATGCTGTCAGTACTGTGCAAGAGTCTGCAGCGTTGTGGAGCAATGTTTTGGAAGCCACAGACACTTGACTTCTGAGGAGCTTGTCAACGTAACAAAGACCTTGCAGCAGCTTAGTCTTAGATGTTTAGGATGCCTCAGTATTCTGAGTGAGGCGGACAAAGAACTATGTGCTGAATTGAACGATTTTTCTGTGGTCAGGGGGAAAACT
GAAAACAAACAGACCAGAACTAGCACAGATCACCACAATCTGCCCTAGTATAGGCTTGCTGGCTGCCCTTCTGTCCTACAGAAGCACAACTACAACCCTATAATGGCCTTGCACACAATCACTCCCGCAGAGAGCGTCTTAGCTCAATTCTCTTCAGAAGAAGCTAGCAGGATAGGTGCCTCTGCTATTTCAAACTTCTCAAAATTGGAAGCTGACAATCATTCCCTCTTTCATTACAACCTGCCCGCTTATGCAAAAAGCAAGCTTTCTGAGAGAGGTTTTTACTTGTCACCCTTTTCATATGAGACTCACAGCCATCCAGTTAGTAAAACAATAGAGTCACATTTGATTAATATCAAATTACCTAATTATATTAATGAGAGTTTTTTGATTGTAGGTATTAAAGATAGTAAATTGAGTGTTTTGCGCAAAGATAAGAAGCTCAGATTCCTTGAGGCCCTAAACAGATGTGTCACCTCTCATGATATACAGAGATATGG
ACCGGTGGCGAGCGGGGTCTCTGCTGTTTTGTGTGGGACCCACACCTGGAACATTCCTGGAAAGAACCTGAGTGGCCCAGATTATTTGTATAATTGATAATGTGAATTATCTAAAAAACTGTCTGACCTTAACCCTAGACCATAATTATGTATCCGAAAAAAAAAATTAAAAACAATGAAAAAATAACTAACCAATCAATATCATTTATTTGTCTATTGGTTGCGCAGCATGGAAAAGAAACTCAAAACATACAAACACATCTAAACATCCACAAAAGAAAAATAAAACAGAATAAAAGAAAAAAAAAATCCATATTTGAAATTAACTTTTTATCACAACTGTAAAAATTTATTACATTTACCGTACAAGGTAAATAGTTGGAACCCAAATAGGTGAATGAGGACACCAATATATCGGAGTTTCATTTGGGGTCTATATTGGGTATTTGACAAAAATACCCCCCACTCATTGACTGAAAGGCGCGTGAGAGTGCTCTGCA
TGGATATATGAAGAATTCGACCTTCCCACGCGTACGTGTAAACAGGGCTAATCACCCGGCCAAGTATAATTTTCTTGGTCCCAGTTAGCAATACTATGAGAGTATTCTAGATTTCTTCGAGTGTCCCTTTTGGTTAATTTCTGAAGGCTGGAAACTCCAACCGTTGGAAATACCCTGCAAAAGAGCTAAGTTATAGCATCGTAGATAACTATAATCGCTCTTGGGCCGCAAGTCGGCTATGCGGTACAACCGTTAAGACTTAATTATTATGAACAAAAATTTATTTCAAATAGTAATTAAACTATTCGTAATGATATTTTTGAACACAGATGTTAAGCTCTTCGTATCTCTTTATTTTAGATGTTTAACTAAACATTTAAAACACCACGGGGTAGTGAGTACAGTAAAAATATTTAAACAAATAAGATTACATGTTACTCGTTACCTTTGTGGATCACCATTGAGAACAAACTCAATGATGATAGGGATAGATAAAGATG
AAAATAAAACAACCCTAAACCAAACAAAACAAAACAAAACAAACACAAACAACACACGCTCCCCAAGCTCATTACATTTGTAGAGTGATCTTTGTCATCCTACTCTTTGTGAGCTTTTCCGCAAATCAACCTGCTTGCTTTTGCGCCCCCTTCACCTTCACTCTCGCTCCCATGGAGCAAACCCTAGCTCAAGCTGTGTCACGGAGAAACAAAACAGACACACCTATGGCAGAAGAGCGGAAACATTTCAGCCCCATGAATTTTTCCGCAAACTTTGTTGCTCCTGAGCTCTTTTATAGTGCTAATGTGAGGAAAATCAAAAATATCTTCAAAGAGCGCAGCACAACTCGGTTTCTGGACGCGATTTCAAGTGACTTTGAGCTTGTCGCTTTTCTCACCTTGAGTCCTGCTCATTTAATGCAACTTGAAACAGTTCTGCGCCAAGAGATGCGTTCGTGCGCTGTGCCAATTGTCACCTCTGATGCTAGCTTTGAAACAGT
ACCGGATGGCCGCGCGATTTTTTTTAGTGGTGGGTCCAGAACGCACGACGATGCAGACTCAAAGCTTAGATAACGCTTCTTTGGCTATAAGTACTTGCGCACTAAGTTTAAATTCAAAACATGTGGGATCCACTAGTAAACGAGTTCCCGGATACGGTTCACGGGTTTCGTTGTATGCTATCTGTAAAATATTTGCAACTTTTGTCGCAGGATTATTCTCCAGATACTCTTGGGTACGAGTTAATACGGGATTTAATTTGTATTTTACGCTCCCGTAATTATGTCGAAGCGAGCTGCCGATATCGTCATTTCTACGCCCGCGTCGAAAGTACGCCGGCGTCTGAACTTCGGCAGCCCATACACCAGCCGTGCTGCTGCCCCCATTGTCCGCGTCACAAAACAACAGGCATGGACAAACAGGCCTATGAACAGGAAACCCAGAATGTACCGGATGTACAGAAGTCCGGATGTTCCAAGGGGATGTGAGGGTCCCTGTAAGG
AAATTAACTCAACCCAAAGCAATCTGACAACGAACAAAGCGAACACAAGCTCTCTTCAAGCTCTCACTCGCTCTCAGTCGTCTGATCGCGCACACCTCGTTCATTGTGAGCTCTCGCATAGAGATAAGCAATGGAGCACTCGAAGTGTGTTCTCGACGGATTCGGCAAGCAGGGGGTCATCGCTAATGACCCGTACGTCCGGTGCGAAGCGCGCACGCTGCTATTCCTCAGCACCGAAGAGGAGGTTGACATTGTGGTCAACCACCACGGATCAGGTAGCATTTTCTGGTCCAAGGATGGAGTTAGAACACAAACAAGCAAGAATCTGTACAAGGCTATGTCACTTGGACTAGGCTACGACCTCGCAGCCGATGTCTTTGTGTGTGGCATGTGCAGATCAAGCTGTGCACACTACCGGTACTTCATTGAAGATCATTTCGCTTGCGAAAAACTGGTAGAAAAGAATTGTGCATACATCAAGAATGAACGATTCACCAAGG
GTGGCATATTTGTAATTTTGAAGGTGTACACCAATTGGGCTCTCTCAAACTTGCTGATTCAATTGGTGTATTGGGGTAACTTATATACTAGAACCCTCTATAGAACTATTAATCTTGTTCCTACACGTGGCGGCCATCCGAATAATATTACCGGAATGGGCCGCTCCCCCCCTCTTGTGGTGGCCCCCCTCATTAGCTGGTTCCCACTCAATTACGATCACTGTACGTCTTACTCGCATGGTCACTTTCATCTGTTCCTTTAATTCAAATTAAAGACATACTTTGTCAGGCGTTTCTCTTTAATTTGTGTCGTGTCATACTATTATTGGCTATTACCCATTTACCTGGTAAATGACGTGTATATTTTGTGACCGTGCTGCTGAGTCTATATGTTTCTACTGTTCAACCATCCATGTGTATATAGTTTGGTGGCACAAATTAATTTTATTGGTCATGACTCAGCATTGCCACAGCTTTATTTTGTACATCTAATTTTGTAT
TTTTGTAACTGAGGTTTTGACATCTCATTGTTTTTGAGCCCCAACGTCTTGGTGGATGCTCAAAGAAGATTACTCTTGATGCTTGGCTCTCAGAAAGAATGGCACCTCAATGTTTTGAGACCCGATTCTTTTGAGTCGAGACCATTTCCCCTTCCCTGAAGATTGCTTTTCTTCCAACTAAACCCCTATTGATGTGTTGGTCGTTTGCCAATCGGAGGGCGACAGGCACAGGTCGCTCCGAGTTCTAGTAGTGTGGGAACTTGTTACTACTGATGAAACGAGGTAGTGACACTCAGTACCTGCGAACGAGGTCGGGGCCCTCCCTTCTTCCTTCACCCAACTTTCACTTTTCGTTCCACTTTAGCAGGGGTCTTCTTTCTATCCCCCTGGCGGCATTGGAACTAGCCGTCGCGTCTTAACGCGCAGCCCTGAAGGCCCCACACCTTGTGGATCTTGCCGTGGGTATGTTTCTGGCATGTGTTTCTCAAGCCTGCAACCGA
GTAACATTACCAGATCAGCCCTCTTAACAGACAACTGATCTTTCCTCAATTAATCTGTCATCTAGTTTGTGAAAACTGATGTCAAATGGCTTTCCAACTAGCTCTCGATGCTCTAGCGTCGACTTCACACAAGGACCCCTCCTTGCACCCAGTCCTAGAGTCGGTTCACGACTCCTTAACGGACTCCCTCCAAACCTACCCCTGGATGGTCCCACAAGACCTCCAACCCTTCCTTCTCAAATCGGGAATCCCGATCAACTCCTTCGGAAGTTCCCCCCACCCCCACCCAGCGCACAAGACGCTGGAAACCCACCTACTCTTCACCCACTGGATGCATCTTTGCACCCAGCCTTCATCTGTCCTCTTCATGAAGCCTCAAAAATTCATGAAGCTCCAAAGGAAGAACAAGTTCTTCCAACATCTCCACAACTACCGCCTGACTCCCACCGATTCAGTGCGTTTTCCTTCAACCTCTCCCCACCTCCCAAACACCCCTTTCG
ACCGGATGGCCGCGGGGTTTTTTTAAGGCCCATTCATTTGGGCCGTTTCTTTTGGGCCTTGACCTTTATTTTAAATGTGTTGAGTCATTTTTTGTGTTCCGCTTTGGGATGGCCGCCACGTGGTTCAATTTAATACCGTCAAAATAAATATGATAAGCGGAACTTTATCGAATTTCAGTGTGTGTTTTTGACCACATATAACTATGAAATTCGACCGTTAGATTGCACTTGATATTTGAATTAATGATTAACATGCTCGATTTTATGTCAGTTGTACAAGTATTTGATGTGTGTGCAATCGTACAACGTTTATATCGTGGACCAATCATATATTAACTGTACAATTAAAATAACGCATTGCTGCAACTACTGCTATGTATATAAGGTATATGATATTGATTTTTGAATATATCCTATTAACAATTTTGATCATGTATTTCAATGGTAACAAGCGTCGTTGGTTGTCCACCAATCGCCGTAATTACTTACGATTTCCTACG
CATCATCAATAATCTACAGTACACTGATGGCAGCGGTCCAACTGCCAATCATTTTTGCCACGTCATTTATGACGCAACGACGGCGAGCGTGGCGTGCTGACGTAACTGTGGGGCGGAGCGCGTCGCGGAGGCGGCGGCGCTGGGCGGGGCTGAGGGCGGCGGGGGCGGCGCGCGGGGCGGCGCGCGGGGCGGGGCGAGGGGCGGAGTTCCGCACCCGCTACGTCATTTTCAGACATTTTTTAGCAAATTTGCGCCTTTTGCAAGCATTTTTCTCACATTTCAGGTATTTAGAGGGCGGATTTTTGGTGTTCGTACTTCCGTGTCACATAGTTCACTGTCAATCTTCATTACGGCTTAGACAAATTTTCGGCGTCTTTTCCGGGTTTATGTCCCCGGTCACCTTTATGACTGTGTGAAACACACCTGCCCATTGTTTACCCTTGGTCAGTTTTTTCGTCTCCTAGGGTGGGAACATCAAGAACAAATTTGCCGAGTAATTG
GAAAACCACATCGCAAATCCCCGCACCAGCCATAGCCACAAGCCAGTATTCTGCCACGCCCCACCCCACGGAGGCTGTCCTTTTACCTTGTCGCTATGTCTGCACTCCGCTCTCTCGCCTCTGACTTGTCAGACCCCACAACAAAAGCCGCTGCCAACGAAATAGCTTTCAAACACTTCTCCGACGGTATCAAATCCACTAAATTATCCTTCCCCTACAAAGTCGACGAATCCACTGCCATCCTCCTGGAGAAAGAAGGCGTACTCACCAACCCATTCTCCACCACCCTTCATACGCATGCCGCTGAGAAGATGCTGGAAAATCGCACCCTCAATGAAGTTGGAAAGAAACTGAAAGTGCACACGGGACCCTTCACGTTCATCCAGTTCAAAACGGGCAAGCTCGGACACGTCGGCAGAGGCCACAACCAAGGAGACCAAATCATTAACTACGCACGCGAGGCCAAGGACCTCTCCCGATTTGAAACCCTTGACACAGCC
GTTTTTCTTTCTTTACCAAGTGTGGTAAAATTTAAACAAAGAAGAAAACCAGGACCGTAACCCGGCCCTTACACACCTCGAGTCCGTGACCACCGGATTATACGTCGCCCACCACACGGCGCCTTTTCCGACCACTCTCGAGAGTCGTTGGGAGTTTCGTCCGTGACCACCCGGTTGGCAGTCGACAGACGCTTCCGGACCACTAGAACCTCCTCGAGCGACGCACACACAGCACACACACCGCCTTAGCTGCACCTACGGCAGCGTTGATAGCGCGGATTTATGAGCGAGCACACCATCGCCCACTCCATCACATTACCACCCGGTTACACCCTTGCCCTAATACCCCCTGAACCTGAAGCAGGATGGGAGATGCTGGAGTGGCGTCACAGCGACCTCACAACCGTCGCGGAACCCGTAACGTTCGGGTCAGCGCCAACACCGTCACCGTCAATGGTAGAAGAAACCAACGGCGTCGGACCGGAAGGCAAGTTTCTCCC
ACCGGCGCCTGTACTCCGTACTCCGCACCCTACGAGGAAGCTGCAGACACCGCTTAACGAGCCACCCCGAACATGGCGAAAAACGGCAACTACTCATACAAGAGGTGGGTCTTCACTATTAATAACCCTACCTTTGAAGATTACTGTGCCGTAGTTGAGTTCTGCAATCTGGATAACTGCAAGTTCGCGATAGTCGGCGAAGAGAAAGGAGAGAAAGAAGGCACACCTCACCTGCAGGGATTCCTGAGTCTGCGAAAGAATGCGAAAGCTGCTGCGCTTGAAGAGAACCTGGGAGGAAGAGCCTGGCTGTCTCGAGCTCGGGGATCTGACGAAGATAATGAAGAATATTGTTCCAAAGAGTCGACATACCTTCGAGTCGGTGAACCAAACCGAAAAGGTCGCTCAAGTGATCTCCCCGACGCGGCATCCGATGTGCTCGCTGGTCTGCCGATAACTGACGTGGCCCGGAAGTACCCGACGACTTATGTAATGTTTGGGCG
AGCAAAAGCAGGTAGATATTGAAAGATGAGCCTTCTAACCGAGGTCGAAACGTATGTTCTCTCTATCGTTCCATCAGGCCCCCTCAAAGCCGAGATCGCGCAGAGACTTGAAGATGTCTTTGCTGGGAAAAACACAGATCTTGAGGCTCTCATGGAATGGCTAAAGACAAGACCAATTCTGTCACCTCTGACTAAGGGGATTTTGGGGTTTGTGTTCACGCTCACCGTGCCCAGTGAGCGAGGACTGCAGCGTAGACGCTTTGTCCAAAATGCCCTCAATGGGAATGGAGATCCAAATAACATGGACAAAGCAGTTAAACTGTATAGGAAACTTAAGAGGGAGATAACGTTCCATGGGGCCAAAGAAATAGCTCTCAGTTATTCTGCTGGTGCACTTGCCAGTTGCATGGGCCTCATATACAATAGGATGGGGGCTGTAACCACTGAAGTGGCATTTGGCCTGGTATGTGCAACATGTGAACAGATTGCTGACTCCCAGC
CATCATCATAATATACCTTATTTTGGATTGAAGCCAATATGATAATGAGGGGGTGGAGTTTGTGACGTGGCGCGGGGCGTGGGAACGGGGCGGGTGACGTAGTAGTGTGGCGGAAGTGTGATGTTGCAAGTGTGGCGGAACACATGTAAGCGCCGGATGTGGTAAAAGTGACGTTTTTGGTGTGCGCCGGTGTATACGGGAAGTGACAATTTTCGCGCGGTTTTAGGCGGATGTTGTAGTAAATTTGGGCGTAACCAAGTAATGTTTGGCCATTTTCGCGGGAAAACTGAATAAGAGGAAGTGAAATCTGAATAATTCTGTGTTACTCATAGCGCGTAATATTTGTCTAGGGCCGCGGGGACTTTGACCGTTTACGTGGAGACTCGCCCAGGTGTTTTTCTCAGGTGTTTTCCGCGTTCCGGGTCAAAGTTGGCGTTTTATTATTATAGTCAGCTGACGCGCAGTGTATTTATACCCGGTGAGTTCCTCAAGAGGCCACT
CACAAAGGACTCCCGGCTGCGAATCCCCCAAAAAATCAAAAAGAAAAGTTTTAGCTGGTTCAATCTGATTTAATCTATTTTAATCTAGTACAATCTTGCTAAATCTTAAATCATAGGGCTATATGCTCATATTTTGGCTCGTATGAGCGTGTTTATATCATTGCGATATAATTCAAGTCTAATTAACTTAACGCTCACAGGAACGAAAATATAGGCTTTAAACGATATAACCACATTTAAAAGAAAGGACAATATGCAAACACAAAACGGTGGCAGGCCCACGATTTTACCTAAGATGTATGAAGAACCGCTTTTTAGTCAAATCATTGATAAAATTGAATCAGGTTGCAATGACAGAGAAATCTACACCAGTTTGCATTGTTCGGCTAAAACTTTTAGAAAGTGGCGAGATGACAATATAAAGGCGTATGACGAAGCTAAAGGTATCGCTAGGGGAAATCTATTAGAACTAGCTGAAAGTGCCTTGGCGAGCAAACTGA
CCTACCAGTCAGGAATTCCAATGTTAGGCCTGAGTGCAACTTGTTACAAACGTTAAATTTTCGGCATGCCAATGTTCGTTTTGCCTCATAAAGTTCTGACAAGATACGAATTAGGCTTACCTTAGTTAGGCAAGCCTAGTTCGAGCCAAACTGATTTTTCGGCAAGCCTCACCAAAATTTCTAGTCGGGAAGATTTTTATCCAAAAGTATTGGTTTCGATGAGGATTTTAACTTATTTGACTGATGGTTATGCGTTTGCTTGATGGATGACGTAATGATTCAATTGATCGTTAAACAATAGCTAAGTTATTACCGTCTCACAAACAGCGTTGTTATTCAACTCTTAATTACCGTTCATAATTAGCCAGTAACAAACCACAATTATCACAAATATTGCAGAACTTTCCGGTTTTTATCACATATAATAATTACTGCGCATGTTAGTGGTTATTCCATATCAATTTCCTTTATGACCCTCTGTTATCAGAGTAGTAACCGGA
GTTTTATCACGACATGGCGACCGTATATGGCATTCAACTCACTAACAGATTGAACACCGCGACTGTCCGACGTCCGCTTAGGCTACGTCGATATGATTCCTGCATTACTACTTTTACAACCCCGAATGGCATTTCCCAACTCTATAGAGCATTAGATTTCCAACCTACATCATTCCAGGCCTCCATCCTTCAAACGTTTCCTCCCCTCAACGCCTGGAGCCCTTCACCACAGTTCGTTCCTGATGACCTGAGTCTCTCCCAGTGGAAGGAATGGATCACCGAGCGCATGCGGGCACTTGCAACCGTTCTGCAACGAGCTCATCCCCTCGTGGCTAACGCTGGTCGTGAAGTCAATCCCATCACTATCGGCTTGATCACGTCTTCGTTCCTCAACCAGCGGCCGATCGATGGCTATCTCCCGTTCCTATTTCTAGCTCGGAACGCCCGTGATCCGATTGCCCCTCTTGTCACGGTTGACATCACGTTCTCTGATGATACCT
GTTAAATTTCCGTAGCCATGGCTGCTCAGAATGAGCAACGTCCGGAACGAATAAAAACGACGCCGTATTTAGAAGGAGATGTGCTTTCGAGTGACTCAGGGCCACTGCTTTCTGTGTTCGCGTTACAAGAGATAATGCAAAAGGTGAGGCAAGTGCAAGCTGACTATATGACGGCAACACGAGAGGTTGATTTTACAGTACCGGATGTACAAAAGATTCTTGATGACATTAAAACGTTAGCTGCAGAACAAGTGTACAAAATCGTTAAAGTTCCTAGTATTTCATTCAGACATATCGTAATGCAGTCAAGAGATCGAGTTTTACGAGTGGATACCTACTATGAAGAGATGTCACAGGTTGGAGATGTTATAACGGAAGATGAACCAGAAAAATTCTATTCAACTATAATCAAGAAAGTGCGGTTCATACGCGGAAAAGGATCCTTTATATTACATGATATTCCGACCAGAGATCACCGCGGTATGGAGGTTGCTGAACCA
ATGTATACCCGTTATAGTTACAACCCGTCGTTGGGACGTACCTACGTCTACGACAACAAGTACTACAAAAATCTAGGAGCAGTCATTAAGAACGCCAACCGCAAGAAGCACTTTATCGAACATGAACTCGAGGAGAAAACACTCGATCCCCTAGACAGATTTCTAGTGGCCGAGGACCCCTTCTTGGGACCGGGCAAAAACCAAAAGCTGACTCTCTTCAAAGAGATCAGAAATGTTAAGCCCGACACGATGAAGCTCGTCGTGAACTGGAGCGGCAAAGAGTTTCTCAGGGAAACTTGGACCCGTTTCATGGAAGACAGCTTTCCCATCGTTAACGACCAAGAAGTCATGGATGTTTTCCTCGTAATCAACATGCGTCCCACTAGACCCAACCGTTGTTACAAATTCCTGGCGCAGCATGCTCTGCGTTGCGATCCCGACTACGTGCCCCACGAAGTCATTCGCATCGTTGAGCCATCATACGTGGGCAGCAACAACGA
ATGTATACACGTTACAGCTATAACCCTTCTCTGGGCCGCACCTACGTTTACGACAACAAATACTACAAAAATTTGGGTGCCGTAATCAAGAATGCCAAGCGTAAGAAGCACTACGCCGAACATGAATTAGAAGAAAAAACCCTTGATCCCCTAGACAACTACTTGGTAGCTGAAGATCCTTTCCTGGGACCCGGTAAGAACCAAAAACTCACTTTGTTTAAAGAGATCCGTAATGTAAAGCCCGATACCATGAAGCTTGTCGTTAACTGGAGCGGCAAAGAGTTTCTCAGGGAAACTTGGACCCGCTTCATGGAGGACAGCTTCCCCATCGTTAACGACCAAGAAATCATGGACGTTTTCCTAGTAGTTAACATGCGCCCTACTAGACCTAACAGATGCTTCAAATTCCTTGCCCAACACGCTTTACGTTGCGACCCCGATTATGTTCCTCACGAGGTGATTAGAATCGTAGAGCCGTCTTGGGTAGGCAGCAACAACGA
GATGATGTATAATAACCTCAAAAACTAACGCAGTCATAACCGGCCATAACCGCACGGTGTCACTCGGGTACAAATTATGAATTCGATCTTTGGACTTTTCGACGCGCCCAGTGACTGTACTTTATTGCGCCAATTCACCACGCCCGGGAGATTTCGAAATTGCTATTTCCGTGCAGTTCCGCATTCCGAAGTACAATTTAACCGGTTTTATGGGTGTTCGGTGTTTTTCTAGCTTAATCATTGTTTTTAGACGACACAGTGGGTATCTGTTTTCGCTTGGACTTGGCTCCGCTTTGTGAAAATTCAACTCGATCCAACATTTTCCTTATTGATGGAAGGCTTTTATTATTTGCACAACAGACATCGCGCTATTTACACAGAACGCAAAGTGCTGTCTTTTTTATTCCTTGTTCCGGGTACATCTTTTATTGCTAGTGCCTCGCCTATTTTTAGTCACGTATCTTCCTTGTTCTATAGCTATATATTCACGCGGTTTTCGG
GTGGTATTGTGCATTATTATTTTAACGCACAACCCGGATTAATCAGGTTTTCTGAGTATATACCCGTTAGTACTCAATGGATACAATTGTTCAAATGAAAGTATTGTGTTACGAGTCGATGATATTATTAATGATACCTTCAGACGTAAACGCACCAAGGCCGGAAACTGCCATTGGTAGGTTGATTTCCGATGCCGCTGTTTCAGGTGTTTTGCGACAATGCGATTTCACTGCAGCGGAAGCCTCTCAATGTTTTGTTCCAATTATCACCGGAAGATCAGAATGCATTGAGACGCGATTTTCTGGAAGAGAAATACAGTTTCGCAATTTTTCGTATTCCTCACAATCATTCGCTGCTGCGCATCGAGTGTGTGAAGCGGATTATATTTATAGTCGATTCCAGACGAGAAATACCACGATCATTGATATTGGAGGAAATTTTTGCACCCATAGTAAAATGGGTAGAGATAATGTTCATTCATGTTGCCCGATATTGGACG
CGCACAGTGGATCCTAGGCGTTTTTACTCACGCAATAATTTGTCCACACTATTGTTGGGTGTGACCTAGCATAATGGGACAGTTAATCAGTTTCTTTCAGGACATACCGATCTTCTTTGAAGAAGCACTCAATGTAGCCTTGGCTGTGGTTACACTGCTTGCTATTATAAAGGGCATTGTGAATGTTTGGAAATCAGGAATTCTTCAGCTGTTTGTGTTCTTGGTTCTGGCGGGAAGGTCATGCTCTTTCAAAGTTGGTCATCATACAAATTTTGAGTCATTTACAGTTAAGCTAGGAGGTGTCTTCCATGAATTACCTTCACTATGTAGGGTCAACAACTCTTACAGTCTAATTAGGCTTTCTCATAACAGTAATCAGGCATTATCAGTTGAGTATGTGGATGTGCACCCTGTCCTCTGTTCGTCCAGTCCAACCATACTCGACAACTACACTCAATGTATAAAAGGCTCTCCAGAGTTTGATTGGATTCTTGGGTGGA
CGGGTTTCAATAGGAGAGTTGCTGACACGGTGAAGCTGAATGCCACGTGCGTCCTTGCGGAGTGGTGGAATACCCCGCAAGTGATTTAGCACCCCTATTAATGGAACCTACTCCTGAGAGACTATGCAGATTGGTTGCCTTGGTGGTCCCGAGTCCCCATGTGACCCTCCCAGCGAAGCAGGTGGAAGATCCTTCCGTTGGGTAGAAGTGCAGAGGAAACTGCACGCCCGGCTTACAGCAACTGCATAAGTTTACGACCAGGATGCCTGGTAGCACCTTGAATAGGTTGGCCAGGATCTCCATGAATCTCTCCTGGAGCGAAAAGGTGAGGGTTGTGTGCAAACATTGGCAGGCGTCCAACTGCCTGAATGTGGCATACATATCAACCCTACCTGAGAGACTGTGTTTGCGGCACGCCCGGTGGTCCCAGAGCCCTCGCGTGACCCCACAACGAAGCAGGTGGAAGACCCTTCCGTTGTGATAGAAGTGCTGAGGAACCA
GCTCTCCTTCATTACAATTGCCTGCCTGACAAGCACAACATGTCATCTTCTGTCGCCCCTGGCGACTTTGTCTCTTCTGCGGGAAGCGGGAAGAAAAACCGTCCCGGCAAGAAGGAGCGACAGGCCCGTCGAGGTCTGTCTGAGGCTACGGCGTCTAACGCCCCCTCATCCCTTACGGGAGCTGCTGTCTTTGCCGCCGGTGCCCCTGCTGACCCCGTCCCCCAACCGGGACGCTACCCTGTGGTCTTTCCATCGGGTGCGGGAGAACCCACGCGCGATAGCCTATTCGCGTATGATGGTGAAAGCATTCAGGACACGGTTAGTGAACTTACTGATCGTTATGTCCAGAACTCTAAGTATGCCGAGTTCGCCGCTCACTCCGGACTGAACTTCGGCGACCTGGAGACGCTGATCCTCCGTGGAATCTTCCTCGGTCTGGCGCAGCAAACCGTCCATTCCCATGTCAATATGGGTCTACCTATGGGTGATTTTTCTCCCGT
CCAAAGATAGTTTTGGGTAGGTCTGTCTTTGTAGTTCCATTCAAAATGAATGTCTATGACAAAGTGCTGCAGTTCGGCTCTAAGAAGGCCAGAGCTCGTGGCATGGCCCTCAACAAGCTCTCACGTAACCGGCTTGAGGACATTTATGCAGGCTCCGGGCCATTGGTCTTTGGCTTTGGACCAATCGATATGGTTGACCCTGGCTCGCTGAACCCTTCCATTAAAACTTTGGATACGGTTTATGTTGCCGCTGTTCAACCCGATAACCAATATGTTGTCCACCACTTTGTACCAGGCCGGAACGAGTGGGTAGAGACTGATGCTTCAACCCACCAGCCTACAGCCCTTGTCGGTGTACTTGTGCAAGATCATAAGGCGAAGACACGTGAGGTTGAGGACCTGAAGAGTCAATTAAGTCAGCTTAGAATGGAACATGAAATCCTACGACATGAGTATGAGAGGCTGAAGTTAAAATCTCCCATAGTCAAACCTTTTAAACC
TGGCACCCGACATACCACGACTGTTTACGTATGCACGCAAGTGCCCCTTTTAAAACCTCTACATTTACAACTCATGATATGTCGGACATCTTCAACTCACCTCAGAACAAGGCGTCAATCTTGAGTGCTCTCATGAAAAGCACAGCAGGAGATGTGGAAGACGTGCTAATTCCAAAGCGCTTCCGACCAGCCAAGGATCCCCTTGACAGTCCACAAGCTGCAGCACAGTTCCTAAAGGACAACAAGTACCGCATACTTAGGCCGCGAGCCATTCCAACCATGGTCGAACTAGAGACAGATGCCGCTCTGCCTCGACTGCGACAGATGGTCGACGATGGCAAGCTTAAGGACACGGTAAGCGTCCCAGAAGGAACCACCGCATTCTATCCAAAATACTACCCATTCCACAAGCCAGATCATGACGAAGTTGGAACGTTTGGGGCTCCAGACATCACACTTCTGAAACAACTCACATTCTTCCTACTGGAAAATGACTTTCC
TTAAAGCGCACTGGACCCAGCTCACTGAAAAAATTTCAATTTCGTACTGATCCTTTCTCACTTTTGAACCCCCCCTCTCCTTGCTTTACAAATCACTGGCTCACTTCCAGTACTTTGTAATCTCTGGGTTTCCATTCGATCTATTCTGTCAGGATGGGATACCTTTGTGATGATGTTGCACTCTGGATTAAAACTTTCACAGACCTTGGCATGCCTCTCGACATGGCCATGGAGGTCTACATGAACACGAAGATCAATGATCTGCGTAAATGTCCTGTTACTTACTCTGCTTGCTTCACTTACAAGGATTGGGTCGATGAACACTTCATTACCCAAGCACCAATTGATGATGATTATGTTCCCACTGAGGTTTTCCCTGATGAGCCTCCAGTGTCTCAAGTTCTTCCCGAACATCCAAAGGCTGGTGCCGATATTGCTCTTGTTGATATCGTTGCTGACCAGCTATATAGTTCTCCGATTTTCCCTCTCACTGAGGTAAA
AGCAAAAGCAGGAGATTAAAATGAATCCAAATCAGAAGATAATAACCATTGGATCAATCTGTATGGTAGTTGGGATAATTAGCTTGATGTTACAAATTGGGAACATAATCTCAATATGGGTCAGTCATTCAATTCAGACAGGGAATCAACACCAAGCTGAACCATGCAATCAAAGCATTATTACTTATGAAAACAACACCTGGGTAAATCAAACATATGTCAACATCAGCAATACCAATTTTCTTACTGAAAAAGCTGTGGCTTCAGTAACATTAGCGGGCAATTCATCTCTTTGCCCCATTAGCGGATGGGCTGTACACAGTAAGGACAACGGTATAAGAATCGGTTCCAAGGGGGATGTGTTTGTTATAAGAGAGCCGTTCATCTCATGCTCCCACTTGGAATGCAGAACTTTCTTTTTGACTCAGGGAGCCTTGCTGAATGACAAGCACTCCAATGGGACCGTCAAAGACAGAAGCCCTCACAGAACATTGATGAGT
GAGCATTTGTTTAGTCACTGGCAAACAGGAAAAATGGCGGACAACATGACCACAACACAAATTGAGGTGGGTCCGGGAGCAACCAATGCCACCATAAACTTTGAAGCAGGAATTTTGGAGTGCTATGAAAGGCTTTCATGGCAAAGAGCCCTTGACTACCCTGGTCAAGACCGCCTAAACAGACTAAAGAGAAAATTAGAGTCAAGAATAAAGACTCACAACAAAAGTGAGCCTGAAAGTAAAAGGATGTCTCTTGAAGAGAGAAAAGCAATTGGAGTAAAAATGATGAAAGTGCTCCTATTTATGGATCCATCTGCTGGAATTGAAGGGTTTGAGCCATACTGTATGAAAAGTTCCTCAAATAGCAACTGTCCGAAATACAATTGGACCGATTACCCTTCAACACCAGGAAGGTGCCTTGATGACATAGAAGAAGAACCAGAGGATGTTGATGGCCCAACTGAAATAGTATTAAGGGACATGAACAACAAAGATGCAAG
GTAGTATTACCAGCGCACTTCGGCAGCGGCAGCACCTCGGCAGCGTCAGTGAAAATGCCAAGCAAGAAAAGCGGCCCGCAACCCCATAAGAGGTGGGTGTTCACCCTTAATAATCCTTCCGAGGAGGAGAAAAACAAAATACGGGAGCTTCCAATCTCCCTTTTTGATTATTTTGTTTGCGGAGAGGAAGGTTTGGAAGAGGGTAGAACTCCTCACCTCCAGGGGTTTGCGAATTTTGCTAAGAAGCAGACTTTTAACAAGGTGAAGTGGTATTTTGGTGCCCGCTGCCACATCGAGAAAGCGAAAGGAACCGACCAGCAGAATAAAGAATACTGCAGTAAAGAAGGTCACATACTTATCGAGTGTGGAGCTCCGCGGAACCAGGGGAAGCGCAGCGACCTGTCTACTGCTGTGAGTACCCTTTTGGAGACGGGGTCTTTGGTGACTGTAGCCGAGCAGTTCCCTGTAACGTATGTGAGAAATTTCCGCGGGCTGGCTGA
AGTTCGAAACGACCTATAATATTGACGATAAACAGATTACGAACACTCCTATCATAAAAACTTTGTTGAGACAAGCATAGAAAAATTTGATACTTTACAATTAACCTCTTAAGTTAAATATTAAAAATATTGTTCATAAATAAATAAAAATGTCAGCATCATCATCTACGGCAAGTCAATCTGATGATTCATCACCATATGATATACAAGCGGAAATTGATTTAATCGATAGTTATCAACGACAGAGAGATGAGGCAATGTTAAACATCTTATCGAAATTTAGTGAGTCCCTAACAGATAACAATCTAATTAGAATGAAGGGTTTTCATGATTTAATTTCTCCTCCATCAGCAAGTGTTGGCACTCGTAAGGACGCCAGGAAAAGATATTTAAAGGAGTTGATTATGAAAAATGAAACAACGATGGTCCATCCTCTTTTCATTGAATTATTCTACCAGGTACTTGATGAAGATGACCCGAAATTCCCCGAAGTTGATTTT
TGTCAGTGATGATGAGCTTCGAGACGGACCACAACCACCAACTGGAGGACAAATAGCTGAATCATCCGTCTGAGGGCCGTCTCACACTAGGATTGTGCCCAAAAAGAACACCAAGGCTCTGACGTCTCTCCCTACCCTGGCTCCCGGAAAAAACCGAAAACCACCCATTTCCTCATGTTTGCCTAAGGCTCTGACGATAACCCTAAAAATTTGACTAGCAAATAAAGAACCCTGGGTCCTATAAAAGGGGTGAGCAACCTAAAAATGGGATCTCTCTTTGCACCTTGCCTACCCCTCCCTCGGCCGTGGACCAGCCCTGGTCGCCTCGCTTACCTGGGTCGCCGTTTCGTGACCGGGCCATCTCCCTGCTGTTTGACGGCACCCCGCGTACTTCGCTTCCTCCTGCTCGGTAAGATCCCACCGGGTCGAGCTAGGCCATCACTCCCTGGCCGCTCCCCTGGAGCTCTCTCTCGTAGCTCTTACGGTTGCTCTCCCCCGGC
ACCTGAGTGCCCCGCGATCGTTCCACTCTGCTTTTGCTTTTGGACCGCTTTACTTTTAGTCGTTCAATGAGAAGCGCTCCTCAGCACTACGATAATTCAAATTTGAATTATAAAGCTAATAGCCACGTTGCATCGCACTAACCATGTGGGATCCATTGTTGAACGACTTTCCCAAAACAGTTCATGGTTTCCGTATGCTTGCAATTAAGTACTTGCAGCAAGTTCAAGAGAATTATTCCACTAATTCTGTTGGTTTTTTGTATATCACAGAGCTAATACAGGTATTACGCATTCGGAAACATGCCAAAGCGGAACTACGATACCGCCTTCTCTACCCCGGGATCCAGTGTTCGTCGGAGACTGACTTACGACACCCCCCTGGCGCTACCTGCTTCTGCGGGAAGTGCTCCTGCCAGCGTGAGAAGACGTCGGTGGACCAACCGTCCCATGTGGAGGAAACCGAGATTTTATCGGTTGTATCGCTCTCCTGATGTCCCACG
GGTTATTTCACGTGGTTGTGAAATTAATTAATTATCTTTTCAACTGTGATCTCACATTTAACGAAAAGTTTATGTGATCATGGATCCCTTGTTCTCAGTTTTCCGGAATGTTGACTTTTCGGTGAAGAAAATGTTCACGTTCGATCATGAAGGAGACTTGGTGGAACCATTGCTCCAGTTGAAGCACCGAACCCTTACTGGGGTTTCGAAAACCGATGAGTACGCGAAGTTGAAGCAGGAATATGACGAATGCGTGACCGAAGAAGCGCGACAAGAAGCGCTAGCAGTTTTGAATGAGTACACTCGAAATCACCATGACCGAGTTATCGGGTTTACTAACCTGTTTATTGGGATGGCATTGGTGAAATTCCTTGGGCCGAAGATGCAAAGAGTGTTTACTCAATTCATAGGGACAGAGATGGGACCATTGCTGCAGACGCGATGGGGAGGACTGTTCGATTTAGAGCTTGAATCCGATTATTTCATCGAAGTCCCGAATT
TCTGACGCATAATAATTGTTGGCAACAATCGTGCATAATAACTTAGGAACCGAGACAGTATCATATAAATACTGCTGAACAGTAGATTTCTTCAGAAGCTGATGGAGCCACAATTTCCTACTGATTTGGATTCATACTGCAAATATTTTAACATAAGCTTTTTTGACTTAGTTCTTAAGTGTATCTTTTGTAAATTTTCTGTATCTATTGTTGATCTTGCTTCTTTTCATAACAAACGACTGTCTGTAATTTGGAGAGATAATACACCATTTGCATGTTGTACTAAATGTTTAAGATTAACTGCATTATATGAAAAAGATAATTTTTTTGTCTGTACTGCAAAAAGTCATTTGTTAACTGGTTTAGTTAAAAAGGAATTGTCAGATATTAATATTAGGTGCCAACATTGTTATTCATTTTTAGATTATTTAGAAAAGTTGTACCATTTATATAATGATGTTGATTTTCTGTTAATTCGCGGGACTTGGAGAGGTGTTTGT
AGACGTTCATCTGCGTGAGCTTCCGATCTCAGTATTGTTTGGAAGGATCATTGATTAACGCGGTTTGAACAGTTTTTTGGAGCTTTTGATTTCAAATGTCTAAAAAACCAGGAGGACCCGGGAAGCCCCGGGTCGTCAATATGCTAAAACGCGGCATACCCCGCGTATTCCCACTAGTGGGAGTGAAGAGGGTAGTAATGAACTTGCTAGATGGCAGAGGGCCAATACGGTTTGTGTTGGCTCTCTTAGCTTTCTTCAGGTTTACAGCACTTGCCCCGACCAAGGCCTTGATGAGGCGCTGGAAGAGCGTGAACAAGACAACGGCCATGAAACATCTGACCAGTTTTAAGAAAGAATTAGGAACACTGATTGATGTGGTGAACAAAAGGGGCAAAAAACAAAAGAAAAGAGGTGGCAGTGAAACATCCGTGCTTATGCTCATTTTCATGCTGATTGGATTTGCCGCTGCCTTAAAGCTTTCCACCTTCCAGGGCAAGATA
GGATAAACAAACATACAATATCTAGACATACTCTGAACGATACTCACAAGCACTACCGATCAGACTACGTCATCATGGCTCTAACATATAGGACGCCCATGGAAGATATTGTAATTTCATTTGAACCACAAGTGCAATCACTGATAGCTAATAGCGCCGCCGAGCTGTACAAGAATCTAGAAAAAGAAAACTGCAAGTACTTCAATTACTATTTGCCTGCTGTGGCAAAGAAAAAATTGAGTGCAGCAGGAATATACTTGAGTCCGTACTCAGCCGTGGTGCATTCGCACCCTGTTTGCAAGACCTTAGAAAATTATATGCTATATAGTGTACTCCCGAACTACCTAGATGGGAAGTACTTTTTTGTTGGAATTAAGAATAAAAAAATAAATCTGTTGAAGTCTAGGAATAAAAAGTTGGAAAGTGTGATATGTATCAATCGCTTGGTGACTAGCGCTGATAGGTTGCGGTACTCCAATGATTTTGTGACCTTTGAGTCC
ACCGGATGGCCGCGAATTTTTTGTGGGCCCTTCAACGTACTAACTGACAAGGACATGCGAACCAATCATATGACGCGCTCAAAGCCTAATTATTTTGTGGTCCCCTATTTAAACTTCGTCCCTAAGTAGTATCTTTTGTACTATGTGGGATCCATTGTTAAACGAGTTTCCCGAAACCGTTCACGGTTTTAGATGTATGTTAGCAGTTAAATATCTGCAGTTAGCAGAAAAGACTTATTCCCCTGACACATTAGGTTACGATTTAATTAGGGATTTAATTTCAGTAATTAGGGCTAGAAATTATGTCGAAGCGTCCAGCAGATATAATCATTTCCACGCCCGTTTCGAAGGTACGCCGTCGTCTCAGCTTCGACAGCCCATATGTGAACCGTGCTGCTGCCCCCATTGTCCGCGTCACCAAGGCAAAGGCATGGGCGAACAGGCCCATGTACCGGAAGCCCAGAATGTACAGGATGTACAGAAGCCCTGATGTTCCCAAG
ATGGCGGGGAATTTGAAGAAGAAATCTGCCAAACCCAAGGCCCAAAGGAGACCACCTCAGGGCCGAGGAGGGCAGGTCAAACAAAAACCCGGTGCTGCTATTGTGGGAGTCATGCATTACGTGACCCACCAGGCGCTGGGCATGAAGTTAAGTGGGAGACTTAAGAAGTTCTGGAGGAATACACCGCCAGGTCGCCTCTTGAAAGCAGCGATGGTCATACTTAACATCCTGAAGAACTTGGTGATGGGGCTTTTGGCAAAAAAGAAGGGAGGGAGGAGAGGTGGAAAGTCTGTTCCATTCTTCTTGATGCTTGTCCCCATTGCTCTGTCAGCAGTTGTGATGAACGACGGCGGTTGGATCTTTCTTAAACCTACAGTGGCTGACATAGGGAAAACAATCACAGTAAGAAATGGTACATGTGTGTTCTCCTCTCTAGACATTGGGAATGAATGTGAAGAAACCATGACTTATCCCTGTATAACACTGGCCGCAACAGAAGA
AGCAAAAGCAGGCAAACCATTTGAATGGATGTCAATCCGACTCTACTGTTCCTAAAGGTTCCAGCGCAAAATGCCATAAGCACCACATTCCCTTATACTGGAGATCCTCCATACAGCCATGGAACAGGAACAGGATACACCATGGACACAGTCAACAGAACACACCAATATTCAGAGAAGGGGAAGTGGACGACAAATACAGAAACTGGGGCACCCCAACTCAACCCAATTGATGGACCACTACCTGAGGATAATGAGCCAAGTGGATATGCACAAACAGACTGTGTCCTGGAGGCTATGGCCTTCCTTGAAGAATCCCACCCAGGTATCTTTGAGAACTCATGCCTTGAAACAATGGAAGTCGTTCAACAAACAAGGGTGGACAAACTAACCCAAGGCCGCCAGACTTATGATTGGACATTAAACAGAAATCAACCGGCAGCAACTGCATTAGCCAACACCATAGAAGTTTTTAGATCGAATGGACTAACAGCCAATGA
TGCGTCTGCCAGATCGTGTACGGGTTTGGAAGTCGACGGAGAGAACAGCGCGGGCCTAGAAGGCCCCGTAATGCCCCCTGAGAGCCCCGTAGACGGACGAACGGTGCGGATCGGTAGACAGCGCCGGAGACAAGCGAAGACGGCCGCAGAGCCGTCGCCGGCTGACGCCCGCGTAGGAAGATATTCGTGTGAAGTGCATCACATTCTACGGTCAAAACTCAGAAGTGGAAGCTACATAACCTATGGAGGGGTAAGGGAGCGAGCTCCAGCGAGCGACCGCACCCCGACATAGGTTCTTGTCGGGGTAGTCGAACGGAGAGAGACTACCCCCTTTTAGCGACCTCCGGTCGCCCAGGTAGGTACCGAACGATGAGAGAGGTACCTAGACCGTACAGGCCGGGGTTTATCCCCCGGCCGATACAGCATGGTCGTTTTGGGTAGGTACGTTACGTAAGCATCACTCACCAACAGAACCAGTGGTTACGTAACCAGGTACGTTA
AAAATGTCCGACAAAACAGTCAAATCAACAAATTTAATGGCATTTGTAGCCACAAAAATGTTAGAGAGACAAGAAGATTTAGACACATGCACTGAAATGCAAGTAGAAAAAATGAAGACGTCAACAAAAGCCAGGTTGAGAACAGAATCCTCTTTTGCACCTAGAACATGGGAAGATGCGATAAAAGATGGTGAGCTTCTATTCAACGGGACGATTCTGCAAGCAGAGTCTCCTACAATGACGCCAGCGTCCGTAGAAATGAAGGGGAAGAAATTTCCTATTGATTTTGCTCCAAGCAACATAGCACCAATTGGGCAAAATCCAATATATTTGTCACCATGTATTCCTAACTTTGATGGAAACGTCTGGGAAGCAACGATGTATCATCATCGTGGAGCAACTTTGACAAAGACAATGAATTGCAACTGTTTTCAAAGGACAATTTGGTGCCATCCAAATCCTTCACGTATGAGATTGAGCTATGCATTTGTTTTGTATTG
GACATTTGTCAACCATCAGAATGGGAAATCGAGTTTCCACGTATAGTCCTCAATACATCACAATCAAAGGAAATAACAATGCACTTGACACGAAGACTATGGAGCGATTTGATCAGACCAACTCTGTTGATGCAGCTGTTAAACTTCCAGATGGAATAAACCCTACAATAGCGGAGTTCAATTCTATTTATGACATGAGAAGCTTTATCGGGTTGCGGGATGATTTATTAAATGAAAATGATGACATTTTTGATGGCATGTTTGACCAAATGGTTGGATCAGAGGGCAAAATTAAAGGTGTAGTTTCAGGTACATTAGATGGATATGAAAAGATAAGAAAGGCTGCTAACTGGTTGGGTGGAACTTATAGTCGTCCGTGGAAAGTTGAAACTCGTGAAATGTCGGAAATACAGCAACGTATTGACAACGCGATTCCGGCGATGACTTCGATTATTGGGGGTACATTCGGCCCTGCTGGTGCTCGATCAGGCGGTGATCAC
