# Supplementary material for: Towards a better solution to the shortest common supersequence problem: the deposition and reduction algorithm
Source: BMC Bioinformatics. 2006 Dec 12;7(Suppl 4):S12. doi: 10.1186/1471-2105-7-S4-S12 (PMC1780115; doi:10.1186/1471-2105-7-S4-S12)
Supplement: Additional file 1 — Real DNA sequences DNA sequences are obtained from NCBI Viral Genomes, Accessed on 01/01/2006. . Sequences are randomly selected from different genome sequences. The specific length and number of sequences are specified for each dataset. There are 60 randomly selected datasets. File name indicate the number of sequences, sequence length, and dataset number. For example, file name "DNA_N100_K500_5" indicate that it is DNA sequences dataset, with 500 sequences, each truncated to length of 100. And this is number 5 datasets for this setting. Each sequence is represented as a row in the dataset file. [file 1471-2105-7-S4-S12-S1.zip › DNA_N500_K500_4]

GTTATTTCTGAGCCCCCGATCATCACCACGATGCCACTTCACATGATTCCGCAAGTCGCCCACGCTATGGTGCGTGCAGCTGCTACAGGACGTCTTACCTTATACACCAAAACCAGAACTGAGACCACTAACCTTGATCACGCCGAGTACGTCACCTGCGGGCGGTACACCATCTGCGCCTTCTGTCTCACGACTTTGGCCCCTCACGCTAACGTCAAGACCATCCAAGACTCCCACGCTTGCTCCCGTCAGCCAAACGAAGCCATTCGCTCTTTAGTCGAAGTGAGTGACAAAGCGCAGATCGCCCTCGTCGGTAGCCGTACCGTGGACTATCACGAATTGGATGTGAAAGCTGGATTCGTCGCCCCAACAGCAGATGAGACAGTCGCCCCCTCCAAGGACATCGTCGAACTTCCGTTTCGCACCTGTGACTTAGATGATTCTTCTGCCACCGCCTGCGTCCGCAATCACTGCCAGGCCGGTCATGACGGCGTCACTCA
TTGGAAAATTTTTCCAAAAGCTTATACGCTTGTGCTCTCGATCGCTTCGCAATCTCTTTTGCCTACTCTCCCTCACAATCTTTTGCTTTATAATTTTCCATTTTTTTAAATCACGTAACCAATCGTGTTATCTTTGTGGTGTATTGAAGAACCACTACCGAAGTTTGGGATAGCGCCCAACATCCGAAGTTGAGGATAGCGCCTCATAAATTGAAATGATGGATAGCACCATCATATTACCCTATGCCAAATATAATTATAGTTTAAATAAATATTTATTTTATAATTCTAATTTAGACATAGATTTAGATAGTTTTAATTTTTACAAAAAATACAATAATACCCTTTCTCTCTTAAAGAGAAAGTTTTTAGATTTATTTTGTATTCCTGTTTCCTCCTCTTCCCCCCCTGCCATTCAAAAGAATGGCCTTCTTTCAGCTTCCAATCCGAAGCATTTGTTCGCTTTTGCGAACTTTGTCTTGGATTGTGGAGTTAATCCA
ACAATTTTAAACGAACGCGATGGCACAACAGGTTCATGCAGTGCAACTCTCCCCACGACTCCGAAATGACGTCCTACTCCAGCTAACAAAGCGCTCCCTCATGACAATTGATACTGGAACGATACTTCAACAAGTCGAACTACCCTTGAACTTATTCCTGCTCGGTGTGTGTTTTGTTGGCGATGGCGATGTTCCATATCTACTGATCAGGCAGATTGCAGGATACACGTGGCACATCGATCCAGGGTATGGCATTGAGATGTATGAGGTCGACGTTGGCGAGGAGATGCCTGTACTACAAGCTAGAATTGACTCACTTGCATACGTTATGACTATTGATGAAAGAGATTACCTGTATCCAGTCATTACAGTCGACGAGGATGGTCGAACGCTAAACATCAACTATACCGACGATCCTTCGCTACGTCATGATGTCGATACGTATGCCAGACTTTCTCGTGAGCTTCAACTTGTTCGCGACGACATTTCTGTTCGCTCGC
CTCGAGTATCCAGGTGGCAACCTCATTCCGTTCAGGTACGGTGCAGCGCCTGCATATCTCAGAGCACGGCAAAATTTGCGCGAAATATCCGGCTAAGGCGAAAGAACTGCGAACCGGTACGCTTAATGCCGTCTCTGATGAATGCATTATTTTTGATGAGTCCACTGCTGAAGGCGTGGGTGGTGATTTTTACGAGATGAGTAACCGAGCACAGGAGATCACTGCATCAGGCTTATTGCTGACGGCACAGGATTATAAATTCCATTTTTACGCCTGGTGGCAGGATCCTAAATACAGCGCCAGAGTGCCGGAAAGCGGGCTGAAGCTGTCACGGGAAAAAATGACGTATTTTTCTGCGGTTGAGAAGGCAATGAACATCACGCTTACTGATGAACAGAAGCAGTGGTACATCAATAAGGAAACTGAACAGCGTGAGGAAATGAAGCAGGAGTTTCCCTCAACGCCACAGGAGGCGTTTCTGACGTCCGGACGACGTGTGT
GAAATTTTCAAATCTTTTGACTATTTCGCTGGCATAGCTCTTCGGAGTGAAGCCTTCCCTGAAAGGCGCGAAGGTCCCCACCAGCTCGGGGTGATTCGTGACATTTCCTGGGATCTCGGAGTCAGCTTTGTCTCTAGGAGACTGAGCGTTCGGTCTCAGGTTTAAACTGAGATTGAGGATAAAGACAATGGGTAGAATCTTTCAACTGTTGATGCGCTTAGGCGTTAAACAGGGTGCAGCAAGTGTTGGTAAAGCCGGGATCGATGCTGGTAGCAAGCGATTGCTCCAGCAGATCATGTCCAAAGACGGTGCTATTCAGCTGTCTAAGGCACTCGGTTTCACCGCTGTGGAGCAGATGTCGAGTGAAGTGCTCGAAGCGTATCTCTATGAGATCGTTGAGCATCTTCTGCTCGTCGACGAGGCCACGTTGGCCGATGCGCTTATGGCGTGTATCACCGATGCAGGTGATATCGCCATTGAGCGTCTGCTTCCTTCCGTAG
GAGTTTTATCGCTTCCATGACGCAGAAGTTAACACTTTCGGATATTTCTGATGAGTCGAAAAATTATCTTGATAAAGCAGGAATTACTACTGCTTGTTTACGAATTAAATCGAAGTGGACTGCTGGCGGAAAATGAGAAAATTCGACCTATCCTTGCGCAGCTCGAGAAGCTCTTACTTTGCGACCTTTCGCCATCAACTAACGATTCTGTCAAAAACTGACGCGTTGGATGAGGAGAAGTGGCTTAATATGCTTGGCACGTTCGTCAAGGACTGGTTTAGATATGAGTCACATTTTGTTCATGGTAGAGATTCTCTTGTTGACATTTTAAAAGAGCGTGGATTACTATCTGAGTCCGATGCTGTTCAACCACTAATAGGTAAGAAATCATGAGTCAAGTTACTGAACAATCCGTACGTTTCCAGACCGCTTTGGCCTCTATTAAGCTCATTCAGGCTTCTGCCGTTTTGGATTTAACCGAAGATGATTTCGATTTTCTG
GGCCTTAAAGCTTTTAGAGAACTCTTTTTGCAGTAAAAAGCACAAGGCGTATGACACGCTCAAAGCCTTACGCATTACAAAAAACCTAAATTGATAACTCGTTTATGCCATAGCAACAATTACGAGTGCGTCGTGCTTGCACGTAGCACATCAACAACAATATGTCATATGCCAATGCAATGGAAATCAACAACAAAAAAATCAAAAGAAAGAAAATCAATCAAATCGTTGACATACAAAAAAAAATCATTATAATAGAAAGCATTAAGGGTAGCGACACTAAATCACGCTTAAACAAGAAAGGTTCAAAAATGAAAAAATATATCAATTATTAGTAATCGTAGATTACCAAGAAAAACAAGAAATACACACTCTACACGTTGGTCCAAAACACCAATGTGTAGCAGTTCAATTATTAGCGAAAAACACCTCAAAAAAAATATATTCCAAAAGAAGGCAAAAGTTCAATATAAAATAAAAAAAAATAGAAGAGGTCAAAT
TCCTACCTGGGAAATCTACATAGGAAGTATGGATTCCTATAGTGAATTCATATAAGTTAAATAAACAGATCTTGTAAGAACGTGACTTAGGCCAGTGAGTAGCGTAGAAGACTGTTAACCATAAGGTACCGGGTTCAAGTCCATCAGACGTAAGCAATTTTTAATAAATTAATAGCAATTATTTAATAATTATTTTTGGTTTTTTAAATAAGTTTTTTTTATTTAACAATGCGATGAATTCCAGTCACTGGCTTTCCGGGAGTTCCATAGGTCGGTTATCATCTAACAAGTGATGTTAAGTTGATTCATCCACGTGTTTCTTTAAAGTAGCTTTCGGTAAGTATGCACTTAGTAATCCGCTTCACATATAGGGCGGGGGATTATCATCTCAATAATGACATCCATATTGCACTATGCATTACCTTGAATGATGTTGCTACGTCGCTATGCCAGGATTGGTAACAGGAATATTTCATCCGTCGATTTGTTCATTTAAATAA
TACACCTGTGCAAGTTGGTATGTGTACAGTTAATTTATTGATATATGTACAGTTAATAAAATAAATATATGTACACTTATATAATTATTTTTATGTGTACACTTGCGGCAGTGCAAAAGGTGTGCTATGTTTTGTATGTGTACAGATAAAGAAGGCAAACAAGGAGCCTGGCATGAAACTAACTGACGGAATGGACCGCACAAAGTACATCGTTAAAGCGGCCAAACATATCCAAGAAGAAGGTCAAAAAAAGGGACCTAAATACATCACTGACCGCTGCGGTCGTGTCGCTAAGGATGAGCACAAACGTCTTGGCTGGGTTGTGGACCCAGGTGTCAGGTGAGCTGGCCAGCAATCCACAAATCAGCCATAACCACTATATCAATCTTATGAATAATTACCGTAGAGCCATCAAGGCCCTAGGGTATAAGCATCACCAAATAGAAAAGACATTGGTGACTTTTATCAATAAATATCAAGAATATAGACCTGAAATAGCA
ATGTCCAACATGGATATTGACGGTATCAACACTGGGACAATTGACAAAACACCGGAAGAAATAACTTCTGGAACCAGTGGGACAACCAGACCAATCATCAGACCAGCAACCCTTGCCCCACCAAGCAACAAACGAACCCGGAACCCATCCCCGGAAAGAGCAACCACAAGCAGTGAAGCTGATGTCGGAAGGAAAACCCAAAAGAAACAGACCCCGACAGAGATAAAGAAGAGCGTCTACAATATGGTAGTGAAACTGGGCGAATTCTATAACCAGATGATGGTCAAAGCTGGACTCAACGATGACATGGAGAGAAACCTAATCCAAAATGCGCATGCTGTGGAAAGAATTCTATTGGCTGCCACTGATGACAAGAAAACTGAATTTCAGAAGAAAAAGAATGCCAGAGATGTCAAAGAAGGGAAAGAAGAAATAGATCACAACAAAACAGGAGGCACCTTTTACAAGATGGTAAGAGATGATAAAACCATCTACTTCAG
ACAATTTTAAATCAACGCCCGCGCCCGTGCCTACTCTCCCACGACATGCATCTTCTAACCCCTGGTCTCGTTTCACATCTCTCTGCTAAGCACCACTCTACCGCCAATTATGTCTCCTCACGTATGGCTTGGAAACCTTTCTCCGTTCAGATTGCAAACAACTCATTCGTCTGTGCCTCCGCCCAGCAGCTCAACGTTGCACAAACTGATTCATCGCGTGCTCAAGTTGAACAGAAAGTCAAATTTGCAAAGTACGAGGAACGCGACTTGATTGTAGGGTACACCCTCACTGCGTCATGTCCTTTGTGTGGCGAATATACTGAACAAATCGATACCACCGCCCCTCGAGTTCGCACTCCTACTGTTCCGGTCCCTGCCCAATCTACGTCTGTCAGTGATGATCGCGAGCTAACTTGGAAATCTGACCTAGATGAATTCGCAAAATCAGGAGCGTCCATTACATCGACTGAGTGGAACGAGCGATTTTCCCACATTCCGTC
AAATAAATCTCCGGACAGGCACACAATACAACTGATCGCTCGCTGTAACTTTACGACAACCATCCCTACACGTAACCATGGAAACACAACAGAAAACTAAGAAAACAAAGAAGGTTCAACGTCTTGTAGAATTTGATGTCACTGATGACGAAGACTCGGATACAAAGGAGAATCCAGTACCACAAACTGATAGTAATACATCGCGGAAAAATATCGAGGATGTTGGAAAACAATCAAGCCCATCGACGAGTACAAATGATGATAGTCAAACTTTAAACGTCAAGAATACAATTAGTGATGTTAAAAACTCCGAGCAATCTGGTGGTGCTGAGAAATTACCAAGTAATATTGCAATGTCAGTAACTGAAGCGATTGATGAACAACGGTTACGAACGGAAATCCAAATAAAACAGACGTTAGAGGCAAAGTTAGCAGCAAAGGTTGCGACAGTATCAGTAACTAACCGTATTCAGGCGAAGGGTACTAGCTTCAGTACAACT
TGTCTTTTTCACAACTATAATTAAATTTTATATATAAAAGGAGGTAGCGTTATGGAAAATGTAACTAAATTAAATAGCGAACAACTGAAGACCATAGACAAAACTCGCGACTGGTTGATGCAGCAAGTGGATGTTGAGAACTTAGTGGAGGTCGAAAAGGTAGATAGATATTGTAATTTATTAAAAATCTTTTATTATCTCGACAATGACGTATACGCGCGCGGGCCGGTAATCGAGGTGGGTAATGGCAAACAGGGGTTTATCAAGCCTAATCCAGCTCTTGCAGAAAAAAATAAAATCAACGGTTCTTTATTAGCAATCGAAAAGTCATTCAAGCTTGATAAGAAGTTAGAGCAACGTCGTTTAGAAAAGGCGCAAAAAGGACCTGAATTAACATGAAGACCCCAAAATACGTGACGCAATACATTGACAAGATTAAAACAGGTAAGATCATTGTTAATAAGGAGCGTCAAAATCTAGTTGATTACTTAGAAAAGTAC
ACCGGATGGCCGCGCCTTTCTGTCACTATCATGGTCCCCTCCACTAAATCATTTCCACCAATCATATGTCACGCTGAAAGCTTAATTATTTATTTTTGTCCTTATATAAACTTAGTCGCCAAGTTTTACCATTAAATAAAATGTGGGATCCACTTACAAATGATTTTCCCGAAACCGTACACGGATTCAGGTGTATGCTTGCTATAAAATACTTGCAGTTGGTAGAAAATACGTATTCCCCCGATTCTTTGGGATACGATCTAATACGTGATTTAATTTCTGTCGTCAGGGCTAAAAGCTATGTCCAAGCGTCCGGCAGATATGATCATTTCCGGGCCCGTCTCGAAGTATCGCCGACTTCTGAGCTCAATCAGCCCATACAGCAAGCGTGCTGCTGTCCGCATTGTCCGCGGCACAAAGGGAAAGGAATGGGCCAACAGGCCCATGAATCGGAAGCCCATGTTTTACAGGATGTTCAGAGGTCCTGATGTTCCTAGAGG
CCGTCAGGATTGACACCTTTCTAATTGTGTGATTTCATGCCTCCAAACTTTGGAGGCTTTTTTATGGTTCGTTCTTATTACCCTTCTGAATGTCACGCTGATTATTTTGACTTTGAGCGCATCGAGGCTCTTAAACCTGCTATTGAGGCTTGTGGCATTTCTACTCTTTCTCAATCCCCTATGCTTGGCTTCCATAAGCAGATGGATAACCGCATTAAGCTCTTGGAAGAGATTCTGTCTTTTCGTATGCAGGGCGTTGAGTTCGATAATGGTGATATGTATGTTTACGGCCATAAGGCTGCTTCTGACGTTCGTGATGAGTTTGTATCTGTTACTGAGAAGTTAATGGATGAATTGGCACAATGCTACAATGTGCTCCCCCAACTTGATATTAATAACACTATAGACCACCCGCCCGAAGGGGACGAAAAATGGTTTTTAGAGAACGAGAAGACGGTTACGCAGTTTTGCCGCAAGCTGGCTGCTGAACGCCCTCTTAA
ATGAAACTCGGTTCAAGACACAACCAACACAGCTTCGCACAGATCCCAAGCGTTCACACAACTCGCTCAAAATTCAACCGCTCCTTCGGAACTAAAGACACCTTCAAATTCGATGACCTGACACCAATCTTCATCGACGAGATCCTACCCGGTGACACAATCAACATGAACACAAAAACATTCATCCGACTTGCGACTCAAGTAGTCCCTGTTATGGACAGAATGATGCTCGACTTCTATTTCTTCTTCGTCCCTTGCCGACTAGTATGGGACAACTGGGAAAAATTCAACGGAGCACAAGACAACCCATCGGACTCAACGGACTATTTGATCCCAACAATCACAGCACCCGCTGGTGGCTTCGAAAACATGTCCATCTACGATCACTTCGGAATTCCGACACAAGTTGCAAATCTCGAGATAAATGCTCTACCTTTCAGAGCTTACAATCTTATCTATAACGACTGGTTCCGAGACCAAAATCTTATCGGAAAAATCGC
TTAACGAGCCCGGATAAATTCAATATCTTGCATGATTTCAGGAGTTAATTCTATATCGCTCATCGCAACAGCGTACAAAAGAGGATATTTTGATTGAATCTTGTTGATAGCATCGGTAAAGCGTTCAAAATATTCAACGTTGATATCATGAATCTTCGCTTTCATATCGTGGTATGCCTGGAATGCAGGGTTATTACCTTCGATCCAATCAACGATTTCAGCCAGATGATCGTCATTCTGCTTATCAAAAACTCTGGTAATTTCAACGTCGAAAAGATTGAACTTTTTCAGACGCAAGGCTGTTCCGAGGTCTTCGTCGTTTACATATGGGCATTCGCCATCCAAAACATCAAATTGCTCGACATTTTCCATCAGCTTTTCATACATCCACATGAAACCACATTGCAGATTTGATTTCATAGCAGCAGAACGTTTTCCGTTCTCAATGATGTATACTTCTTCAACACCCTGGGCAAAAAGAGAATCAATAGCATGTCGAT
GATTTAACTATCATAAACCATACTAATTGCAACTTGACGATTCGAAGATAGGAACTGCTTAGTATGATGCCGTGGAAGCCAGGTAAATGTCACCTGTTGGCAGCAGGCCTTGCAGGGGTCTGTTGCATCGCCTACACGAAGCGGGGGAGTTTGCGGGATGCTGCTTCTGCCCTGTGTGAATGGCTAGCCGATGAACCAGCTATTGTGTCTGATTTGTCGCGTGATGCCTTCACTACCACTTGTGTGGATCCCGTTGTAGCTATTTCGGGCCACACGCATGCTAGTGCCGCTAGCTTGAGGACCGCCGCCACAAGATATGCCCAGAATGTCGCGCAATATTGCGGGACTGAGGTCTATGTGGTGGGCATGTCACGTTCCGATCAAAGGAAGGACATGAAGGGTTCTCGCCAGTGGTACTGGACCAAGGACGTTAACGCTGCGAATCGCAACGATAGGCCTGGTCATAGGGACATCCGCTTCCTGTGCGATGTCGATTATTA
GTAGATGGATTCTAATAAACAAATACAACCCCTTGAAATATCAATGCTTTCAAGGGGTTTTGTTATGTCTTTGTGTAGAAAAGGGGCAGGTAAGGGGCAGAATTAAAAAACACTATCCAAAGTTTTTACAAGTTTATCTTCCATATCTTGAGTTGTATGGGAATAAATCTCAAGTGTCATTTTTGCGTTTGCATGTCCGACACGATCCATAATTGACTTAATTGGAAGTCCGGCTTCTGCTAAATAGGAAATATGAGAATGTCTAAAAATATGGCTTGAAAGATTTTTTTCTATTCCAGCTTTTGCGCCGTATTTTTTTATAATTTGAATGAAAGATGGTAACGTTATTGGGCTATTCCAAACCTCTAAGCAAAAGATATAATCATCATCTTTTAGTGGTTGATAACGTTCAGTGAGTCGAACCACTTGACGTTGTATGGCCTTTATAACTGCATCTGATACCAGTATTGTTCTAATGGATTTTGCGGTTTTTGGCAATG
TGGCATTCTTGTAATAAGAAGTGGGACTCCAGTTGAGGGACTCCAATTGAGCTCTCTCAAACTTGCTCATTCAATTGGAGTATTAGAGTCTCATATATAGTAGAACCCTCTATAGAACTCTCAATCTGGTTCACACACGTGGCGGCCATCCGCTATAATATTACCGGATGGCCGCGCTTTGGAGTACGCTCCCTCCACCGCTCCCCCCATGGTGCCGCTCTCACACGCGCTCTCTCATTGGTGCTGGTGCCTCTCCATTTTTTATTGACTGCCCTTTAATTTGAATTAAAGGGAGTACTGCTAGTCGCGCGAGTATACTTTAAATTTGAAAAATTTCCTCGCGTCTCTAGACTATGGCCCGTTGTACTACACGATCGACGTGGCGTTTTCTGGACCATGTTGCTGAGTCTGTTTAACCAATTTGAACCATCCCTTTGTATATAATGGAGGAGACCGACAGTCATATCGTATTTAGGCTGACTCAGCCTTCCACCGCGTTT
GATAAAAACTTTATATTAAGCTTTTATCCTTCCCCGCGTTGGAGCGCGGTTAGCTAGCTATCACCTCAGGTGATAGCGGAAGGTGGGTCTCAGACCCACAAGGTGACGGCTTGTCTCGCGACGCACGTCCGCGCTTTCTGCCCAAGGCTCTGTACCCACTTTGCCCGGCTTGCGCGAAATCTCCGCCCGCTGTAAGGTTCGTTACCACCAGGTATTCGACCCTGTATGTTCATTTACGATTGGAGATTCACATGCTTAAACTGATCCCTCCGTTTACCGACTCGAAACCAGCTGTGCTGGACACCATCGACCGGTCTGGCGCTACCTTCGTCGAGGTAGATAAGCTCTACAAATTGTGGCCACACGTGGCTACCGGTGCTATCGTCATCGCGTCGATCACCACCGAAGAGCTCGCTCTTCTCCAGCGGTTCATGTCCTCCCTGCTTCAGGATGTTCCCACGGTCATCACCGCGGTGCCGGGCTGTTTCTACAGCTCTGAG
AAGCTTGCCGGAAGGTTCAGGCTTGCAAATTGGCGGGATGTTATTGCTACTTTCCGCCACCGCTTGGGGTATTCAACAAATAGCCCGTTTACTTTTAAATCGTTGATGAGGTGTCTTTTATGCAATCCGTGATTACTGATGTGACAGGCCAACTGACAGCGGTGCAAGCTGATATCACTACCATTGGTGGTGCTATTATTGTTCTGGCCGCTGTTGTGCTGGGTATTCGCTGGATCAAAGCGCAATTCTTTTGATCCGTCCTTGGGCTTTTGGCCTCAATCGTTATAAGGGGGCTTCGGCTCCCTTATTCGTTTAGCGGCTAAAATTTTTCAATTCACGGGGCTTTTATGGAGATTATGGAATGGGTCTACATTATTTATTTGGGTTTTGTCTTGCCCTTTTTTCTTTTTCCGCGATAGCTGCTGGGCCTGTTTCTACAGAGGTTGCTGCTGGTACTACTACCTATAGAGTCACCAATACAACCGTTCGAACTCCTCCTA
CTGGGGCGGGGCTTAGTATTACCCCCGCCCCAGGTTCAGCGGAGTCATTTAGACGTAAGGATAGCCATTGGATTGTAAGACACGTGTACAATCAGGATCTGTGATTCGTGAAGCGAATCTGACGGAAGATTGTACGCAGCTTCGTTGAAGCTTCGTGGTAGGTCCCATTTGTTGCTTTATGTTTACTTTATTAAAGTAAAGTAAGATGCTGTCCCTTACTTTATTCCCTTTGAGTGGAATACAGCTGTCTTTGCTTCCTCACGAAGCAAAGCATTATTTCTCTCTCTATAAAAGCTACATCTGTTTTTCGTTGTTCATACAACGAAAATGGCGAGTAAATGGAATTGGTCTGGTACGAAAGGAAGAAGAACACCACGTCGTCCTTATGGTAGACCATATAAGTCGTCTGTTCCTACAACGAGAGTCGTTGTTCATCAATCTGCTGTTTTGAAGAAGGATGAAGTTGTTGGTACTGAGATAAAACCGGAAGGAGATGTTGC
GGCGAGGCGGGGAAAGCACTGCGCGCTGGCGGTGGTGCTGATTTTATTTTTTCAGCGTCTCAGCGCGTCGTGACGGCACTTAGTCTGCCCGTTGAGGCGTTGTGTGTCTGCGGGCTGTTTTGTGCGGTGGTGAGCGTGTGAGGGTGTGATGACGGGGTGTAAAAAAGCCGCCCGCAGGCGGCGATGTTCAGCCGTTGTCAGTGTCCAGTGAGTAGTTTTTAAAGCGGATGACCTCCTGACCGAGCCAGCCGTTTATTTCCCGAATCCTGTCCTGTAACGGGATAAGCTCATTGCGGACAAAGACCTTTGCCACTTTCTCAATATCACCCAGCGACCCGACGTTCTCCGGCTTGCCGCCCATCAACTGAAAGGGGATGCGGTGCGCGTCCAGCAGGTCAGCGGCGCTGGCTTTTTTGATATTAAAAAAATCGTCCTTCGTTGCGACTTCACTGAGCGGGATAATTTTAATGCCGTCGGCTTTCCCCTGTGGGGCATAGAGA
TGAAAATTGGGGTATAGAGATACCCCAAATCAATTGCCTTATGGCCGCTTGCGAGTAGTCGCCATATAGGTGTTGCCGAAACATGTGAAAGGATTCACAAACTACTCATCCATTGAAGATTGATGAACATCTCATGATTTTCCGATTAGTGTCTGACGTAGCACAGAACACTTAGTATGCACACAGGGCTTCCCTGTCCCTCTGCTAAGCTAGTAATGCGAAATCAGTTTGCCGTGCACACTGGGCTTCCTGGTCCCTCCGGCTATTCAAACACTTAGACGAAATAGTGAGTTTGCCATGCACACTGGGCTTCCTGGTCCCTCTGGCTTTAAAATTGTTCAGATATCTGATTTGGTTGTGGTGTATTCCAGTTTTCTGGTTTCCCACTTGGCCGAGTGAGTAGTTGAGCTAGCAATATATTCCGGTCGGGCGGATACTATTGTTAGTGTGTCTCCGAGTAGCGTGTGTAGGCGCACCTAGTTTCTTACGCATAAGAATTC
GCTGGTATTCAACTGAGCTTAAATACCCTTGTCGAACAGATTGATTTTTTTTAAATCGAGTATAAGTATAATTCCGGTGATTTTTAATAGGCGTCAGAAATTCCGATTTCCCACTACCTAATTAACTGTGGATTCAGTGGAAGTTACCGATTTAAATTTATCCGAGAACTGATTAAGGAGGTGTAGGCTTCGTTGATCTGTGACTCAAGAAAGACGTGTGAACGTTATTCTCACGCGTAACATTGGAATACTCTCGACTTGTACGGGAAAGCCTTCATAAACGCCATTCCTCTTGGTGTTGGGTTCTGAAGAGGAGTACCTGTTCGAAAGAATCACCTAAAATCGCTGGTGATTGTTACTACCATGGCACTGGTAAAGACTAAACCGCTTGTGTTAACAGCCGCCAATGAAGAACAATTATATAAGCAAATTTCTGGCGCGCTTGAATCTGTGAACAAGAACATGAAAATGTTCAGAGCCTGTGTTCCGCTTGAGCTGAA
GTAGAAAATTCTAAATATTAACACGACGCTTTGAGATTATCTCGACAACTTTTAACAGATTAAATTGAATTTTGTAAGTAAATTCGTCGAAAAGTAATCAAAATGTCAAATGCAAGATATAATATGATATCGGCTGTTTCAGCTAGTGGTTGCAAAAACGATAAACCATTTTGTGTTCATAAAGTAGTGGCAGTAATCGTAATCATTGTTTCATCTGGAATAACTGTAGTTAATCAGATTGGTCAAAGGAAGCTGTCAACTGATGATTATTTTGTTCTGTCCTTGGTTTGTGATGCAATTAGTAATATTATTGTGGTCGGTCTATCTGTTGTGGGAATGACCGCCAGTTCAAAGACCAAACAAGTATTAACTGATGGTGGTGAGAATGCGATTGAGCTTAATCATATGCCAAAACGTATTGTCAAGAAATTGCTGAAAGAAGAAGCTAAAAATGGAGTAGATTTTGTCAAATCAATAGGTAAAGATTTGAAGAGTAATGA
GAAAAGCAACGAAAGCAACCTACACAACCCAAAATTAATATATTGCAATAACTGTTATCACTCAATATAAGCCATGGCTTTGATGAGCAACAAAACTGCAATTGAATCTATTTTGGGTAACTTTGAAAAGAAACACGTCGATGCAATCTACAATGCCGCCGCACAAACTATCCTCTCTCACTCTGAATTTAGGAATAAGCATTTTGCTTATTCACTCAATTCTTATCAAAAGAAGATAGCCTCAAAGGTGGGTATTGAATTGTATCCAAATGGTTATTTACCACATTCCCATCCATTGTCAAAAATTTTTGAGAACCATTTGCTTTTTGATGTACTTCCTGGCGTAGTAAATACTAGTAGATTAGTTATGTGTAGCATAAAGGAGTCCAAAGTTCTGGTTTTTAAAGGGATTCGCGACAAATCCAGAAGACAGGTTTCAGACCTCAATGCCCTCAATTCCTTAAATAATAGTCATACATCATTCATTAATAGGTTAGTTG
TGGTATCAGAGCAAGGTTCGTTTTTATGGCTTTCATGGGGTAATTCCTTTAGATAGGAGCCGAAGGGCTCTGCTTTTCTCTAATTGAGTTACAAGTTTATGATTTAAATTGTTTAAATTGGAGCTGTATTCAGTCTTTCTTAGAAAAATGAGCATGATTTCGATTATAGCTGGTCAAGGCTGTAGGGAAAAATGATTATGTTTTATGCTAGTTGGTCCAAGAGAGCATGCCTACCCAAGAAAAAGTACCCGAAGAGAATGGGGGAAAAATTGGTTCTTCGCATGTATGAGGATAATATCCTAGAAACAGAACATAACCTGCGTGAAGTACTTACAAAGCCAAGATAATATCCTATATAGAAACATGGGCATCGTGAAGTATAAGACTGACTGAACTACAAGCTCCTTTATAAACAAAAGGATCATAGACCTCTGTACGTCAATACGGGTTAAGCATCCTGGAGGAGTACTCCTATCTAGTTTACGAAAAGAAAGTCATTC
ATGCAGGTTGTGCCCCCGGCAGGATTCGAACCTGCGACACCCGCTTTAGGAGAGAACGTAAAGCGATCATGAGCCTCAGTGAGTCTGAGTGAGTCTCAGTGAGCCTGTCGCCATAGGGGCTTCACCTGCATAAATGAGTTTCAGTGAGTCTCGGTGAGTCTCAGTGAGGGGGTGTTGTGGCATCCCTGTGGCATCTGCGTGGCATCCGGCGTCACACCGCCCGCAGCGTTCGAACACCCTCGGTCTCGGGAGCCATCGCCGCCCGCACCTTCGCCGCCACGTCGGCCGGCGAATGCTGGTACAACCACGTCACCTTCGACCCTCGCTCGTGACCCATCACGGTCTGCGTGTCCTTCTCGTCAATGCCCACATCCTTGAGCCACGTGGCGAACACGTGGCGAAGGTCGTGCACCCGCGGCCACCACTCCATGCGGCCGGTGTCCCGGTTCTTCACCTCGCGGGCGAGGCCTGCAGCCTTGATTGCAGGGATCCATGTGCGC
AGTCGTTCGTCTGCGTGAGCTCTACTACTTAGTATTGTTTTTGGAGGATCGTGAGATTAACACAGTGCCGGCAGTTTCTTTGAGCGTTGATTTTCAATGTCTAAGAAACCAGGAGGGCCCGGAAGAAACCGGGCCATCAATATGCTGAAACGCGGCATACCCCGCGTATTCCCACTAGTGGGAGTGAAGAGGGTAGTCATGGGCTTGTTGGATGGAAGAGGACCAGTGCGATTCGTGCTGGCCTTGATGACATTCTTCAAGTTCACCGCGCTTGCCCCGACGAAGGCCTTGCTAGGCCGTTGGAAGCGCATCAACAAGACCACGGCAATGAAACACCTGACTAGCTTCAAAAAGGAATTAGGAACAATGATCAACGTGGTTAACAATCGGGGCACAAAAAAGAAGAGAGGCAACAATGGACCAGGACTAGTGATGATCATAACACTCATGACGGTTGTTTCAATGGTTTCCTCTTTAAAGCTTTCCAACTTCCAGGGGAA
GGGGCGGGGCATAGTATTACCCCCGCCCCGGGTTCAGAGTCACGTACGGAGTGACTTATGGCCTTTAGATTATAATACACGTGTACAATCAGGATCTGTGATTCGTGAAGCGAATCTGACGGAAGATTGTACGCAGCTTCGTTGAAGCTTCGTGGTAGGTCCCATTTGTTGCTTTATGTTTACTTTATTAAAGTAAAGTAAGATGCTGTCCCTTACTTTATTCCATTTGAATGGAATACAGCTGTCTTTGCTTCCTCACGAAGCAAAGCATGGTTTCTCTCTCTATAAAAGCTGTGTTCGTCTGAGAAGTTCAGTGTTCATTTCTTCTTCCTCTATGAATCATCATATATTTATCATCAACAACAAGCGTCATGGGTGTTTCACCAGTTCGCGATTCGTGGCTTGTTGATGAGGCTTCAGATGAGTTAATATCGTCTGAAAGGAAATTGATTGCTGTTGAATGTCACGATGATGATTCTCAGGTAATTAACGTGAAGGTT
AATTTAAACCTTTATTTATAATTTATAACTGGAAAAAAAATAGTAAACACACACGTTTATAATTAACTTTTAATGTGTTTTTAATGAAAAACGGCTTTTAAAGCCAACGTAAATAGAATTTTTTGTTTTAATTGTTAAAAATGTCCATTACGCTTTCCATGAAACTTTTTTCTTTAGATGGAGGAGGAAAATAGTACTTTTTAAAAGGGTTGGGTATTTTTAACGTGTCGAAGCTACCTACTCTTTTATACTCTTCCGGAATTGTGTTGGGATCGTATACCGATAATTCTTTATCGTTTATTTTTTTAATTTGTTTAGGCGTATTGTCGGTTTCCTTTTTGTCTTTTTTTTCGTCGTCTGTGACAGGATAAAACGGCCAAAAAGTTGGTTTTTTATAATCTTCCTCATCAAAAAAATCTCCTAATATTAACGATGTTAACCATTTTATGGGATACAGTATTAGACTAGCCGCACTCGATACAAACAACCGAGAAAATTTT
CACAAAATATAAGAAGGAAAGCTGGATTTCCTACCTTTGTGTTTCCATTGTCGAAGCATTGGTCAAACCCTATTTGATGCAAGCTCAGCATACTTTCACCATCAAATTTCTGAGACACGCGTGCTTCATTGGTTTTGAGGACCCTAGAGTTGTTCTTGACCACGAAGAGATCGATATTCCCTGTGAAGTGGAATTTGATTGCAACGCTGAGTCCGTTTGTTTGGTGAGAGCCCACAACCAACCGTATAGCGAAGGAGAAGTTAAGAACTATTCTGTTTACTTTAACAGTGGTCTTAACGACTACTACGGCCCACTACTCCCTGTTTGGTTAGAGATTGTGTGCCGGGTGTGTGCTACCTCTTATTCCTTTGTCTTGGCACCAGAGGATCTGGAAGACGAGGCTGGTCGAGTTTCGAGGAAGTACGCTCCTTGTGAAAACGGGAAAGTGTTTCAGCGGGCTGTGCGGCGCGCAACAGGAGAGGAATACTTCTATTCGTGTC
GCTATTTTTGCCTCTTCCCAAACGTTGTCGCAATGGAGGTGTGCTTGCCCAACGGTCATCAGATCGTGGACTTGATTAACAACGCTTTTGAAGGTCGTGTATCAATCTACAGCGCGCAAGAGGGATGGGACAAAACAATCTCAGCACAGCCAGATATGATGGTATGTGGTGGTGCCGTCGTTTGCATGCATTGTCTAGGTGTTGTTGGATCTCTGCAACGCAAGCTGAAGCATTTGCCTCACCATAGATGTAATCAACAGATTCGTCATCAGGATTACGTCGATGTACAGTTCGCAGATCGTGTTACTGCTCACTGGAAGCGGGGTATGCTGTCCTTTGTTGCGCAGATGCACGCGATGATGAATGACGTATCACCAGAGGATCTAGACCGTGTGCGTACTGAGGGAGGTTCACTAGTGGAGTTAAACTGGCTTCAGGTTGATCCAAATTCAATGTTTAGATCAATACACTCAAGTTGGACAGATCCTCTGCAGGTAGTG
TTAAAAAACACCAAAAGTATCAGAGATGGATGACACCTACACAAGAGCCATTGCGCAGAAATGCAACATTAATACGTCTGATCAAGCCGTAGTCCAAGCAGAGACATTCATAACAGACATAGAATTTGTTGACAATAACCAAGGCAATTTTTCAAAGCATGCATTAGGAAATGTTACTCACGCCGAATTACCCCCGCGCAATATTACATATGATATTAGTATCGAAAATGAGTTAGTATCGCCTATATTATGCCCAGACTTTCACGCAGGATATAATTCTAATTACATTAGTAGCTTGTGTTCGTTGGATAAAGACGTGCCAATCGGATACCTCTCAACAAGTGGAATAATTCACCGCACTCAACGGTCGGGTCATGAGTACTATGATGATGCAAAAGTTAAGAAATTTGCTGCTTGCTTTAAACATATCAATAGTTTTCAGATTCCTGCTCAGAAGGTAAACGTAACAGATGCGTTTGAGGATTTGACTTTCTTATATC
GACATTTTGTGTCACGAACGTTCACCCTGCGTTCAGCATCATGTTTGGATATCTGCAGCTCATCAACCCCACCACTGACATTTACATTAAAGATTATGGAAACTTTTCTGGGATTGTTGCACACCAAGCTTATGACCCTGTCCGCCGAGACCATATGCTTTTGAGATCAATGAAATTGCACTTTGGACCAAATTCAAAATTACTATGGCTAGGCGATTTTCACGCCATCACCCTGTCACATGCAAATATGATATTTGGAGCAAGCTCGGTCGGATTTAAGGGCGTTAATGTGTCTACTTTGCCCCCTGACACCCTGACGACTGGCATTCGCCCTCGCCCCGTAGTCACAATGGATTTTGCACAGCTAAAAGGTTTTTACAGCGACTTAGCTCAGAAGGAGGATTACATCATGTATTTCCATGACATGGTGAAGTTTGTCAGCCAGACAGGAGGTGCTCCTGTATCATTGAGAGATGTGTTCTTGTGGATTAGTGAAAGCG
ACCGGATGGCCGACCGCTGTACAACCCCCCCCCTTTGGCGCACTCACCGCTTGTCGTACAACTTTATTTTGAATTAAAGATATTTCTTTTGCGACGCCATATGATATTGCGTCTGGCGAGCCTAGTTATCCGCTTCCAACTTAGTGCGCAAGTTGTTGACTGTCTGCTATTTAAATTCAAATTGTGGAGCCAGCGTCTTTAATTCAAAATGCCTAAGCGGGATGCTCCGTGGCGTTTGAGTGCGGGGACCTCAAAGGTGTCCCGTTCTGCCAATTACTCCCCTGGTGGAGGTATGGGCCCTAAATCCAACAGGGCCAATGCTTGGGTTAACAGGCCCATGTACAGGAAGCCAAGGATATATCGGATGTACAGATCTCCCGATGTTCCGAAAGGGTGTGAAGGGCCTTGTAAGGTGCAGTCCTTTGAATCACGACATGACGTTACTCATGTTGGTAAGGTTCTGTGTATATCCGACATTACACGTGGGAGTGGTATTACCC
NGTGAAGATTGACCATCTCACAAAAGCTGTTACGTGCTTGTAACACACTACGCGCCCGTTTTGTATTCGGGAAGTAGTTGCGAAAACGGTCCCCTTATTGCCTGACAAGCTAAGGGCCACCCTTCTTTCCCCACCGCCATCATGTTTTTCGAAATACTAATAGGTGCTAGCGCCAAGGCGGTCAAAGACTTCATTAGCCATTGCTATTCTAGATTGAAATCTATATACTATTCTTTCAAGCGATGGCTAATGGAGATATCAGGGCAATTTAAGGCCCACGACGCCTTTGTCAACATGTGCTTTGGGCACATGGCTGACATTGAGGACTTCGAGGCGGAACTCGCTGAGGAGTTCGCCGAGAGGGAGGATGAGGTGGAAGAGGCGAGGAGCCTCTTGAAACTGCTGGTCGCCCAAAAATCTAAATCTGGGGTGACCGAGGCTTGGACCGACTTTTTTACAAAGTCGAGAGGTGGTGTTTACGCACCACTTTCCTGCGAGCC
GGCTTTAAAAGCGAGAATTTCCGTTTGGCTAGCGGTTAGCTCCTTTTAATGTATGGTATTGAATATACCACAGTTCTAACCTTTTTGATATCATTCATTTTACTGAATTATATACTTAAATCTTTGACTAGAATGATGGACTTTGTCATTTATAGATTTCTTTTCGTTATAGTCGTCCTGTCACCATTATTAAAAGCACAAAATTATGGAATAAACCTGCCAATCACTGGTTCAATGGATACTGCATACGCTAATTCCACACAAGAAGAGACATTCCTTACGTCTACTCTATGCCTGTACTATCCTACTGAGGCTGCAACAGAAATAAATGATAATTCGTGGAAAGACACGCTCTCACAATTATTTCTGACTAAGGGATGGCCTACTGGATCCATTTATTTCAGAGAGTATACAGACATAGTATCCTTCTCAGTTGATCCACAATTATACTGTGACTACAACGTAGTGTTAATGAAATATGACGCGGCATTACAGTTAGA
TAAACAAACATACAATATCTGGACTTACACTACAATATACTACCAGGAAATACTATATTCGGTCTAAGTCAGCATGGCAGTCACATACAGAACGCCAATGGAAGATATTGTTAATTGCTTCGAGCCAGCAACTCAGGCTGTGATAGCTAATAGCGCTGCTACACTGTACAAGAACTTCGAGGAGCAACACTGCCAATACTTCAATTACTACCTTTCTCCCTTGGCGAAAAGGAAATTGAGCATGGCAGGCATATACTTGAGTCCGTACTCGGCAGTCGTGCATTCGCATCCGGTTTGTAAGACGCTGGAAAATTACATATTGTATAGTGTTTTACCTTCGTACATAAATTCTAGCTTTTACTTTGTAGGTATTAAGGAGAGAAAACTGCAGCTGTTGAAATCAAAATGCAAAAATTTGGACAGTGTGCAGGTGGTGAATAGATACGTGACCAGTGCAGACAGAATGAGGTACACAAATGATTTCGTGCCATATGGCTCAT
ACACAGAGAAGGTGCTTATGTTTATTGCAAAGTTGTTATTAATTTCCTGTTTAGTGCAGCAGGCCTATCTGAAATACACTATTATTTCAGAAATAGGGAACGGCACTAGAACTTCTTTTTGTTATAGCTCAAGGACCAGCTTGGGGAGCCTCCTGGAAGCTTGGGACAACATAACTGAGTCTATTGGTCTGACATCTGGCACTTGTAAAGTGGGATCACTGGAAAACAGGGATTGCAAAAGAGACATCATGTCAAATTATGTTGCAGAAGTGCATTCCAACTTACATGGCCTAGGAGCTATGATGCACAACTATGGTGATGACAAGAGGGTTGAGGTCCTCAATGATGTCATCCCAGATGAGCTCAATCCAGGACGCCACAACTGCAGTGACCTGGACCGGAAACCATTTTGGACAGAGTTTATTAATGTGGCAAAGCCAGCAAACAAAATAGCTCCTATATCAGTGATCCCACCACCAATTGTGAAGCCCATACCAATT
TAGTAGTAGACTCCCTAAAGAGCTACTACACTTACAAGAAAAATGGCAACTATGGAAGAAATCCAGAGAGAAATCAGTGCTCACGAGGGGCAGCTTGTGATAGCACGCCAGAAGGTCAAGGATGCAGAAAAGCAGTATGAGAAGGATCCTGATGACTTTAACAAGAGGGCACTGCATGATCGGGAGAGTGTCGCAGCTTCAATACAATCAAAAATTGATGAATTGAAGCGCCAACTTGCCGACAGGATTGCAGCAGGGAAGAACATCGGGCAAGACCGGGATCCTACAGGGGTAGAGCCGGGTGATCATCTCAAGGAAAGATCAGCACTAAGCTATGGGAATACACTGGACCTGAATAGTCTTGACATTGATGAACCTACAGGACAGACAGCTGATTGGTTGACCATAATTGTCTATCTAACATCATTTGTGGTCCCGATCATCTTGAAGGCACTGTACATGTTAACAACAAGAGGTAGGCAGACTTCAAAGGACAACAA
GTGTTTTAAAAAATTTTTAAAACAAACAGCTTTCGTTCGGAAACAAAACAGCTTTCTTTCAAAACAGCTTTCGGTTACACAAACAGCTTTCATCCTGTTTTACTTCTTTTGCATTTGAACCCGGAAAAAGGGAGTGTGATTTAAAGCGCACCATATATTCGCAAAAGTTGTCGCGATTTCATTTAAACTCATTTTGTGAAATGGATTCTGAGACTATTGACATGTGTGTGAAGTTTCTCAAGATTTCTTTTGGACTTCAGTCCTTGAAGAATCTTGTAAAAGAATTGTTTGGTGGTTCTGAATTGGAAAAGCTTGCCTATGTGCATGCTGCTTTTTTCCATGCCAATGAGATGGCAATTCATTGGAATGCTGACCTTCCTTGGGAGGAAGTGATGTCTTCTAAAAGGATTAAGGAAAGATTTGGCTATGTAAAGAGCCATTTTCTGAGAAATGTTGTCTACAATGCTGATGCCTCTGGTCAGATGATTCGCTACAACACC
TGCCGAAGCAGAGCATTTTCTAATATCCACAAAATGAAGGCAATAATTGTACTACTCATGGTAGTAACATCCAATGCAGATCGAATCTGCACTGGGATAACATCGTCAAACTCACCTCATGTGGTCAAAACAGCTACTCAAGGGGAGGTCAATGTGACTGGTGTGATACCACTGACAACAACACCAACAAAATCTCATTTTGCAAATCTCAAAGGAACAAAGACCAGAGGGAAACTATGCCCAACCTGTCTCAACTGCACAGATCTGGATGTGGCCTTAGGCAGACCAATGTGTGTGGGGGTCACACCTTCGGCAAAAGCTTCAATACTCCACGAAGTCAGACCTGTTACATCCGGATGCTTTCCTATAATGCACGACAGAACAAAAATCAGACAGCTACCCAATCTTCTCAGAGGATATGAAAAAATCAGATTATCAACCCAAAACGTTATCAACGCAGAAAAGGCACCAGGAGGACCTTACAGACTTGGAACCTCAGG
CCGATCCGGCCTCCGCTGCGGGTCCCGGGGGGTGGGGGGGTGTTTTTGGCGGGGGGGCACTAAATTGGCGCAAGGTTGCGCGTGTCGCTTGCCGCGGGCGTGCAGGGAGGCCGAAGCGGCGGCCGGAGCCGTGCAGAAACACGTACGTACGCACGCCAAACCAGTCCCCGCGACGACCCGCCGGCCCGAAACACGTCCGACCGGCCGGCCCGCCGCACGCCGCCGCGGAAACCGGTTCCGTGACTCACCGATCCCGGCCACGGCAAACACGCGCCACACTCGCTGCGCGGATAGACTAGGGTGGTAGGGCAAGTTTCCGGATGAGACTGTGGTGGTGACAGCGGGTAAGGAGGGCAAACGATGTGGGCGGCGTGCTGTGGAACGAAGGTGAGTGTGTGCTGGCGCGCGGCTGTGACTGCAGCTGTGTGCTGGCGAGGCCAAGCCGGCGGTAAGCCAGCCGGTGAGGCAGCGTTGCGTCACAGGCTCTGCCAGCGTTGAGT
GGCTTTAAAAATTGCGACAATGTCTGATTTTGGAATTAATCTTGATGCCATTTGCGACAATGTAAAAAAAGGCCAAACAGAATCAAGAACTGGTTCTCAATTATCAAATCGGAGTTCACGAAGAATGGATTTTGTTGATGATGAAGAGTTAAGTACTTACTTTAACTCAAAAGCCTCTGTGACACAATCAGACTCATGTTCGAATGATTTAGAAATTAAACATTCTATTATAACAGAGGCAGTAGTATGCGATGAATCTGCGCATGTGTCGGCAGATGCTATCCAGGAGAAAGATGAAACTGTTCCGCAAATGGACCATCGTATTATGAAGTGGATGTTGGATTCTCACGATGGAGTTAGTTTGAATGGAGGAATAAATTTTACAAAGGCAAAAAGTAAGTTGAAAGAAACAGAAAATGAGATTACTGAAATGAAATCAAAGACAAATTTATTAGTTAACGCTTCAGTAGGTATTAATTCAAACGTAGGAGCATTTAATC
GTGATTGGTTAGTATGGCTTCCAAGCCATTCTACCCAATAGAGTTCAACCCGAGTGTTGAGCTTCAAGTGCTCCGATCGGCCCACCTCAGGGTGGGTGGTCGTGAGCAAATGTTTGAAACCATTAATGACCTCAATGATCATGTCAGGGGTGTGGTGGCCAAACTGTGGTGCAAGCATTTGCACCGTAGTTTGGCTGCCGCCCCCACATTCACGGAGGAGGGCTTGTTAGACTCTTTCCTTTCAAAACCACCGGTTGACATCAATCCTGACACAACGTTCCGTGAGCTGTTTGGTATTAATCCCCACGAGCAGTTCCCGCTGTCCATTCATGATTTGGCAAAATTACAGGGTGAGCTTGTGGATGCGGCACGCAACCCAGGCCATGTGTTGCGGCGTCATTATTCCACCGATTCGCTCACCGCCCTAATTAACAAAATCACGAAATTTGTCCCTGTGCATGCCACACTTCAAGAAATGCAAGCACGCCGTGCTTTCGAGC
TCTCACAGTGTACGGACCTAAAGTTCCCCCCATAGGGGTACCTAAAGCCCAGCCAATCACCTAAAGTCAACCTTCGGTTGACCTTGAGGGTTCCCTAAGGGTTGGGGATGACCCTTGGGTTTACCTTGAGTGTCTCTCCTTGTCCCCTATCTGTTACAGCCTCCTAAAGTATCCTCCTAAAGTCACCTCCTAACGTCATTCCTAAAGCCAACACCTAAAGCCTACACCTAAAGACACCATGAGTCAACGCCTATCTTAAAGTTTCCTCTAAAGACCATCCTAAAGACCATCCTAAAGCCTACACCTAAAGACGCCTTGTTGTTATCCATAGAGAGATAATCTTCAATCATTGTCTTTAATACGACTCACTATAGAGAGAGAGAGAGAGAGAGAGAGAGAGATAGACAGAGAGACTACTTAAAGAGCCTTAAAGAGATTAATTAAAGAATTTATTAAAAAGAGTATTGACTTTAAGTCTAACCTATAGGATACTTACAGCC
TGGTATCAGAGCATTCCAGAAGTACGATTCAGTATGGAAAAGATTAACAAAATCTTGGAAAAAGTTCCAATTGGCGTAGCCCAGGAACTTAAACAAGAATTGGCTGAATGGATACCCCCAATAGCCAACAAAGAGGATTTACCAGAACAAACTCTATCTCAGTACGAGTTTTCGCATGGTACACAACCAGCTATTCCTTGGAAAGGAAAATGCTTTACTATTCCCAAAAACTTGAAGGGAGAATCAAGTTATCTCATGGGAACAGGAAGAGCCATGCCCACTCAAAATATGAGTGCAAACCTATTTAGTATCTCATGTGTACTAAACAATATTACGGAAATCCTTACCTATATTTCCCAGAAAAGAATAGGTTCTTTGTCAGCATCCCTAAACAAAGAACTCAAGGATCTGGAAAATAGGACAATCTCTAATCTTGAGATTAATCGAACTGATATAAAATCCGACTTGGAAAAACAAATCAGTTTGAATAAAGAAAATCT
GACAATTGAGATGCTCAAGCGTCCGGCTTACTATAACATTTTCCTGCTTCCAACTGGGCGACGTCTTGCAAAAACTTACAATATACTTGAAAACTTAACACTTCTCCCAAAAGCAGACTGGAAATTGTATGAAGCCATTGAACAAAAGTTGAAATGGATGATTCAAGAATACCGAAGCGACTGGCGAGACAGACTTTCCCACCATGAGAGATATGGCGTGAAGTTAAGATTAACCTATCGTTCTGAGAGTGAACGTAGTTTACTAGAAACGAGGGTTATAGACTTTGTTGTTTCTTCAGGTAAGAAGGCTTCAACCGTTCAGTTTTGCACTCGTGATTCTTATAAAGGTAGAGTCCGTGCCAATCAGATATTAATTTTGTTGGAACCGGAAGGGCTTGGCGAAGTTGAGGGCTTAACGGTAAAATATGGTGGTAATTGGATGTCTCTTATGACTCATTGTCTTTTTGTGCTAGGCTCGACCCTCACATGTTTTGGTTTCG
GCCCCCCGCCCCCCGGAAGTAGGTAGTGGTTATTATTAGTAGGGGATCTTTTTATATAATAAAAAGATAGCAGGTATCCAGTAGGCGACTAGGTGGGGGTGACGTCATCACTATTTACTCAAGTGTTTTGTTATTCGGCGTCAAGTGTTGTGTTGACACTTGAAAAGTGGCGTGATTGATTATTTACAAGTACGTCAGATAAGATAAACACAAGTGGTACTTGACTCGGAATATATAATGAAGTGTGGAACCTACAACAATATCAGTACTCATCAAAATGTCAAACTCGCAAGAAGTGAACCAACAACAATTCAACGACGAGGAGGAAATACCATGTGGCCAACGGTATCCTACAGCGGGACGATTCAAACGGACCACCAACAGACTGGCGTGAATGGATCGACCCCGATGTTCGAACTCAAATCGACAGCGCGCAAAGAATATGGGACAGCCATTTCAGCGGACAATGGCACTGACACTGAAGACGCTGTGCAAAGTGT
TAATATTACCGAATGGCCGCGCAAATTTTTAGGTGGGCCCTCAACCAATGAAATTCACGCTACATGGCCTATTTAGTGCGTGGGGATCAATAAATAGACTTGCTCACCAAGTTTGGATCCACAAACATGTGGGATCCATTATTGCACGAATTTCCCGAAAGCGTTCATGGTCTAAGGTGCATGCTAGCTGTAAAATATCTCCAAGAGATAGAAAAGAACTATTCACCAGACACAGTCGGCTACGATCTTATTCGAGATCTCATTCTTGTTCTCCGAGCAAAGAACTATGGCGAAGCGACCAGCAGATATCATCATTTCAACGCCCGCATCGAAGGTACGCCGACGTCTCAACTTCGACAGCCCCTATGGAGCTCGTGCAGTTGTCCCCATTGCCCGCGTCACCAAAGCAAAGGCCTGGACCAACAGGCCGATGAACAGAAAACCCAGAATGTACAGAATGTATAGAAGTCCCGACGTGCCAAGGGGCTGTGAAGGCCCTT
ATGTCAAAAACTTTTGCCGAAATAGCAGAGGCTTTTCTAGAGCCAGAAGCTGTAAGAATAGCCAAAGAAGCAGTAGAAGAATATGGGGATCACGAAAGAAAAATAATACAAATTGGAATACACTTTCAAGTTTGCTGCATGTTCTGTGATGAGTATTTGAGTACAAATGGGAGTGATAGATTTGTGCTCATTGAAGGAAGAAAAAGAGGAACTGCAGTGTCTTTACAAAATGAGCTATGTAAAAGTTATGATCTTGAACCACTACCTTTTCTTTGTGACATTTTTGACAGGGAGGAAAAACAATTCGTTGAAATTGGAATAACAAGAAAAGCAGATGATAGCTATTTTCAATCCAAGTTTGGTAAACTTGGAAATAGCTGCAAGATATTTGTATTCTCCTATGATGGAAGATTAGACAAAAATTGTGAAGGCCCTATGGAGGAACAAAAATTGAGAATTTTCAGTTTTCTTGCAACTGCTGCTGATTTTCTTAGGAAAGA
ATGGCGGACGTGTGACATCACCGTTCGCTCTTTCTAGGATCCTTTGCTACTCCACATAGTGAGAGACAAACAACCCAAATGAAGGTAACCGTGGACGTTGAGGCTGATAGCCCATTCCTTAAGGCCCTTCAGAAGGCGTTTCCCGCCTTTGAGGTTGAATCACAGCAGGTCACACCGAATGACCATGCTAACGCTAGAGCATTTTCGCATCTGGCTACTAAACTGATTGAGCAAGAGGTTCCAACAGGCGTCACCATCCTGGACGTGGGTAGTGCACCCGCAAGGAGGTTGATGTCTGACCACACCTACCACTGCATCTGCCCCATGAAAAGTGCGGAAGACCCAGAGAGGCTGGCGAATTACGCTCGAAAGCTGGCGAAAGCATCGGGGACTGTGCTAGACAAGAATGTGTCCGGAAAGATAACGGACCTACAAGACGTCATGGCCACTCCAGACTTGGAATCCCCGACTTTTTGCCTGCATACTGACGAGACGTGCCG
AAATTAAAACATCTCAATACAACACATGCAAAAACATACAAACAAATTAACAAACTCTCAAATTCAGAGCATTTCACAACAATTCGAACAGTTTACTTGAACTTCATATCTTACACACTACCACTAGATATTTACCACAGTCCAGGAAGTTGCAATTTTCTTAAAATGGCAACCATGATGCACTTTGGTCAATTCCCAAGTAACATTCCACTTAGAGCAGCTACATGCTGTACAAAAGTACATAGTACTTTAGTTACAAAAGAAATGATGGCCTCCTCCGTGAAGCCAGCTGAGAGCAGTTCTGTTGCTCGACCCATCATATACTCTTCTGCAGCCACTGATGGCTACGAGAAAGCTCAACGAGCTTTTGAAGCATCTTTCAGAGAGAAATACTCTGGTAAATTGGAAGCCATGAAATATGGCAAGATGGTCAAGAAAGGTGGTTTGACGTATGTCAAACGCGCAGGTCCCCAAGCAATTGCGAAGGGCATTGAGATGGA
GTATTCATCTGAGCATAAATACCCTTTGAGAGCAGAAGATCTTTCGTCAACCAAGCAATTTGTCTAAATCGAAACTTCTAATAGGCGTCAGAATTTCGATTCCCACTACCTACTTAACTGTGGATTCAGTGGAAGTTTCGCTGGTGACATTTTCTGAGAACGATTAACCGGTGGAGTCCGGGTCTTCGATACTCAAAGAAAGAAGTGTTAAGAGTGGTTTTATCCTCTTCACTTACCAACTGAATACGTCCTCGCTTGTACGGGATAGGCTCATTTTGAAGTAGTTCCTCACTACTTGAGCTTCTGTTGAGGAGTACCTGCTTGAGAAGAGCTTCTAAAATCGCTGAAGCTAACAATTATGGCCCTTATTCGATCTAAGCCAATCGTCCTGACAGCCGCTAATGAAGAGGAATTGTACAAGCAAATTACTAGCGCGCTGGTTTCCGTGAATGCCAACTTGAAGATGTTCCAAGCTTGTTTTCCACTCGAATTGAAGAATA
AAATTACAAAACATTCGATCACATATTATAACATTATCTGCAACAATTTCACAACAATTCAAACACAATGGCCGAAGTTTACAGTTTCGTTCCCAAAACAGACTATGAAAAGAGAATGGTAAAGCGTTTTGGAACTGATAAGTTTCTTCAGTTTCGAGAGCAATGCCCTTTAAGTCAAGTCCGTAAGTGCTGGACTCATTTCAAGGTGTGCGATGGCGCCTGCTACGCGTATCTTCTTGTACACTTTACTGAAGAAGGGGCACGGGAGTTCCTGGAACTCAGTGCGGGAAGAAGAAAGTTAGTTCTGGACAATGTTAGGCGGGCTCTGTGTTCTGCGCTATACTATAATCCTAACGAAGAGGATTTTGAGTGTGAATGTGGAAACTCAAACACGAGTTGGAAACGTGTTTGTGAAGACTGCGAACAGGTTTATGCATATTCTGAAATGAACCTGTTGCAAGAACTGTCGAAAATTGCACGCGGGCTAAGCTGCTACATTA
ACAAAACAAACCGAGGGAGATAATCTTGATGCTCTTGATCACTCTTAAAGGAACAGTATCTTACTACGTCCCGACAGACTCATCAGCTCGATTATTTGCTTACAAATACTTTATACACCACGTGCTTGCTTTGTCATTTGCAACTTTACAATTGTACAATGTCGAGCCGTGTTTTTATGGCAATCTTCCTCGTGCTCTGCTATATATCCTGCCCTGCATTCTCAACAATGACTACAAAATGGGCGGGTCTGCCATCTGGTGCAAGCCAGATTATATTCGCGAACTTGTCCTATGGGGACTTGTTTGTGGATTCTACCCCCGAATACAAAATAGGGGAAGGAGAGGTTACCGGGTTAACTTACAAAGACTCGGGAATCGCAGAGCTTACCTCTCATTCTTACACAGGCTTGATGGGCGCAATCTTAGCGAAAATCTACTCAGACGTCCAGAAGCCTTTTTCACCACTGTGGAAGATTTCTCTCGAACGATTGGAGTCTTTT
TAGTAGTAGACTCCGAGATAGAGAAATTTACTACAAATGGAGAAATACAGAGATATTCATGAGAGAGTCAAGGAGGCAGTCCCAGGGGAAACATCAGCAGTAGAATGTTTAGATTTATTGGATAGATTGTATGCAGTGAGGCATGATGTTGTAGACCAGATGATAAAACATGACTGGTCTGACAATAAAGATAGAGAACAGCCTATAGGCCTTGTCTTACTAATGGCAGGTGTTCCAAATGATGTAATTCAGAGTATGGAGAAAAGAGTCATCCCAGGAAGTCCCAGTGGTCAGATCCTTAGATCATTTTTTAAAATGACACCTGACAATTATAAAATAACAGGGAACCTTATAGAGTTCATTGAGGTCACAGTGACAGCTGATGTGGCAAGGGGAGTTAGAGAGAAGATATTAAAGTATCAAGGGGGTTTAGAATTTATTGAACAATTGTTACAGATAGAAGCTCAGAAAGGTAATTGTCAATCTGGTTTTAAGATAAA
GACTCAACCAAAACAACACACAACCACACAAAACGCACAAACTTGACTTGAGTCTGATAAGGAAACTCAGCAAAGCCCTGTACACCCATCAAGCAAGTATGACTGCTGTGCAAAAACTTTTTGACCAAATTAGCGACCCGAACACGAAAGCTGGCTACTCCAATGCTTGCTTTGAAGCGGCGCAACGGCGTCCAAAGAAAGCTATGGCTATAGCCCCTTTCTCCGTCACCACCCCAGAAGCTCTCACGCTTGAGCGCTTCGGCATCACCACCTCCCCTTTCGCCACCACTTCACACACACATGCTGCCGACAAAATAATTGAGAATGACTGCCTCACAATTATTGGCCACTATCTACCCAAACGAGAGGCAGTGACTCTTATCCAACTCAAACGCAGCAAAATTCATCTTCTGGGCAGGCAACCCAGTCAAGACAATTTCCAAAATTATTGCCACGAGCCAAAGGACGTACTTAGGTACGGGATCACCCACCCAAACTCT
GGGGCCATGCATCACAAGGTTAATGTGAAAACACAGCGAGAAGTCCATTTCCCAATGGACCTCTTGCAAGCCTGTGGTGCATCTGCCCCTAGGCCAGTTGCCCGTGTTTCACGTGCAACCGACCTAGACCGACGCTACAGGTGCGTCCTCAGTTTACCTGAGGAGCGTGCTCGCAGTGTTGGGTGTAAATGGTCGTCGACCCGAGCGGCGTTACGACGTGGACTCGAGGAGCTTGGCTCCCGCGAGTTCCGCCGTCGTCTCCGTTTGGCGGACGATTGCTGGCGCGCGATCTGCGCGGCCGTCTGCACGGGTCGGAAGTTTCCTTCCTTCTCGGTGACAGATCGGCCGGCAAGAGCTCGCCTTGCAAAAGTCTACCGTATGGGTCGTCGACTGCTAGTAGGTGTGGTCTGCCGAGGCGAATCGGTCGTCTCCGACCTCAAGCAGGAGTGTGCAGATTTGCGGCGTGTGATCTTCGAAGGGTCCACCCGGATCCCGTCCAG
ATGCGAACAATGCGCTACCACTACCCCACGGAGACGGACGACAGCAGTCCTGATGAAGGTGAGACTGGCAACCATGCTGTAACCCACTTGCTAATGCAGCTGCAGGAACAACTGCATGCACTTAACTATCCCACAGATGATAGCGACGACTCCACAGACGGTGAGGAATTAGTATTCCGATTAACCGTGGAGGAAAGCGCAAGCGAGGACGACAATGACAGCCGTCAAAGCCTGTCCGTAGACGATGTGGGGGCAGAGGTAGATGTAGAGGTGGAAGGGGCATACGGTGGTGTTGCATCGGATAATTTACTATGTCATGAAAGTATGGATGATCCCGAGTACAGCGGTGCCAGCGTCGGGAGTCGCCCTGACGGGTATGATGAAAGGGCACCCTGGAAATGCACAATATGTGGGAGACCTGTCACTCCACAAGAGCTAGCTACCTTCGGGGTAGTCAATCCCTGGAATAAGCAGGGAGTGTGCACCGTGTGCTTTCACGG
TTAAAGCGCACTGGACCCAGCTCACTGAAAAAATTTCAATTTCGTACTGATCCTTTCTCACTTTTGAACCCCCCCTCTCCTTGCTTTACAAATCACTGGCTCACTTCCAGTACTTTGTAATCTCTGGGTTTCCATTCGATCTATTCTGTCAGGATGGGATACCTTTGTGATGATGTTGCACTCTGGATTAAAACTTTCACAGACCTTGGCATGCCTCTCGACATGGCCATGGAGGTCTACATGAACACGAAGATCAATGATCTGCGTAAATGTCCTGTTACTTACTCTGCTTGCTTCACTTACAAGGATTGGGTCGATGAACACTTCATTACCCAAGCACCAATTGATGATGATTATGTTCCCACTGAGGTTTTCCCTGATGAGCCTCCAGTGTCTCAAGTTCTTCCCGAACATCCAAAGGCTGGTGCCGATATTGCTCTTGTTGATATCGTTGCTGACCAGCTATATAGTTCTCCGATTTTCCCTCTCACTGAGGTAAA
ATAATTTGATCAGTTGAGATCAGTTTGCTGCCACAAACGCATATGGAGCGGTTCCTAAGCCTCTTCTCCCTGAGAGGATATAGACGTCGAGCGCTCGCAGCGCTCTCTGTCCACCAGGGTCTCTTTTCTTGTTCACACATACACCGTGACTGTCAATTTTCAGGTCGGTGCTTTCTGACTCATCCTCTCGAAGCTTTCCCAAACGGGAAGGTCCCCTCGGAAGGTGAGATTAAACGGATGCACTCACTCCTGGATCGGATTTCTCAGCCGCACCATTTATTCACTGTGTTTAGTCGATGCACTGACGTGCTTCCTTCCGATGAACTTGCTTCTCTCAAACTCTCTCCTTTGCAGTCTATACAAGAGTTCAAATCAACTCTATATCCTGCTGCCCGAGTTGAAGAAATCGCTCGTCCGAATGACGGACGTCCGCCAGTCTATCTTGATGACGCTGTTACCGCGTTCAACCTTTTCTTTCCACCATTACCTTCAGGGGATGA
ACCAGCGCACTTCGGCAGCGGCAGCACCTCGGCAGCACCTCAGCAGCAACATGCCCAGCAAGAAGAATGGAAGAAGCGGACCCCAACCACACAAAAGGTGGGTGTTCACGCTGAATAATCCTTCCGAAGACGAGCGCAAGAAAATACGGGAGCTTCCAATCTCCCTTTTTGATTATTTTATTGTTGGCGAGGAGGGTAATGAGGAAGGACGAACACCCCACCTCCAGGGGTTCGCTAATTTTGTGAAGAAGCAAACATTTAATAAAGTGAAATGGTATTTCGGTGCCCGCTGCCACATCGAGAAAGCGAAAGGAACTGATCAGCAGAATAAAGAATACTGCAGTAAAGAAGGCAACTTACTGATGGAATGTGGAGCTCCTAGATCTCAAGGACAACGGAGTGACCTGTCTACTGCTGTGAGTACCTTGTTGGAGAGCGGGAGTCTGGTGACCGTTGCAGAGCAGCACCCTGTAACGTTTGTCAGAAATTTCCGCGGGCTG
AGCGCTGGGGCTTATTATTACCCCCAGCGCTCGGGACGGGACATCACGTGCGTCAACAAATGCACGTGACTGATATAAGGGACATAACGGGTTTAGATAACGGTTTATGCGGATTAGAATATAACGTCACGTGTGAAAGCCGAAAGGCACGTGACGAAGACAAATGGATTGAATAAACATTTGACGTCCGGTAGCTTCCGAAGGAAGTAAGCTTCGCGGCGAAGCAAACCATTTATATATTTGCGTAGGCTTGCGGCCTATAAATAGGACGCAGCTAAATGGCATTAACAACAGAGCGGGTGAAACTATTCTTTGAATGGTTTCTGTTCTTTGGAGCAATATTTATTGCGATTACAATATTATATATATTGTTGGTTTTGCTCTTTGAGGTACCCAGGTATATTAAGGAGCTCGTGAGGTGTTTGGTAGAATACCTGACCAGACGACGTGTATGGATGCAGAGGACGCAGTTGACGGAGGCAACTGGAGATGTAGAGATC
ACACAAAGACCTCCCGTATTGCTAAACCAGAGCTAGTAATAGACTTCTAGACAGCCATGCAATCCAGAGCTGTCATCTTGAAGTATAGATCTGGTTCAGGCCACAAGAGGTCTTTGCCCAGGTTCTACATAGACTGTGATTTGGACACCTTTGATTTTGAGAAGGATTGCTCTCTGATTGAGAATGAGTTCCCCATTTACATAAACAATTATAAGGTGGTCTATAAGTCAAAGCCAACTCTCTCACATTTCCTCATTGAGAAGGAGTTTCCTGCTGTGCTGGGGCCTGGTATGATCAGTGCAGTTCGAACCAGACTTTACGAGCCAACTATGAGAGAGCTCTACCAGGAATCGATTCACCAACTAAAGAGGAGCAACAAGAAATACCTTTTGTCTGCTCTCAGGTGGCCCACAGGGATTCCTACTCTAGAGTTTATAGACTATTACTTCGAGGAGCTCCTGTTCTTGTCAGAGTTTGACCCGGGGTCTATCCAGAGATAC
GTTGACTTGGCCTATGACGATTACGACGGGATTTTTGATTGCGAATACGCTTACAAGGCGTGGCGTGACGACTGTTTCCGCACCGCTGAACGTGGTCGTGGTCCTGTGCTTCATGAAGACATGACCATTGCCAGTATCGGCAAAGATGGCAAACCGATTTACACCAAAGAGCAATACTCGATTGGTTCGCGTACCTCGCGCATTTACTGGCGTATCTACAACAAGGCTCTTGAGCAGAAACTCGCGAACACGGGTCTTGTCTGGTACCGCTCTGAAGTCGAGCTGAAAAAATGGAATGTTGATGTGTTGCTGAATCCAGCTGGCGCGTATGCCGCGCTGAATGATTTCGCTGCCTCGATTTCTACCGCTAAGAAATTCAATACCAAACCTGTCCCGACGAAACGCGCGGCGTTAGACCTGTTGGCCTCTGCGCACTGGATGCGTCGCCAGTACGGGAAAATCCTTAATTCACTTATCGAGTTCCATGAGGGCGACATTGA
CGGGGGGGTGTTTGTGGCGGGGGGGTAAAATTTGGCCAGCTGCCAAGTAAGAGCAGACGGAGACGGGGTCCAGCACAGCAGACAGACACGGGGCACTGGGAAAGCACAGAACAACACACGGAGAGGACACACAGAGACCCGCACAGAGGCGACACCGTTCACACACACACACAGCAGCAGGGCCGCAGTGACACCGCGGCAAACAGAGAGAGGCAGACGGACAACGAAGAACGCCGAAGCAGTAGAAGAGAAGGGCGAGGGCTATCCGCGGCCCCGGCGACCCCCTTCCCCAGTCGCCGTCGTGCCGAGGCCGCGGAGGACGGCTGCCCGGGGTTGGCGGTCTGCCAAGAACACGCGGCCCTTCCCCCTCCCTCCACGCGAGCCGCGCACGGTGAAACACACACAGGCAGACACCACCGCCGTCCCCCTGTCGGCCCGTTCCGGGAGGCTGGAGGGGGGCCCGGGGGTCGCGGCGGGGGGCGTCAAAACACGCGCCGTCT
CATGTGCAATTTTTTATTACTGCTAACACTAATATTCGTGCTTGCTAAGCTATTCGGCTTGATCGCATGGAGTTGGCTGCTAGTATTCGCGCCACTAATAGTGATGATTGCTTTGCTGGCGTTGTTTATCTTATTTGGGATCATCATTAGATTGCATGAGGACTAGCACATGCGTGTGAAGGTATGCCGCAAGGCTGGATGCAAGGATGTAATCCCGTATGATCAAGCAAACCCCATACTGCGCTAAGCACGCATTCCTGTATAAGCCTAACTATGCTGATGTCGCAAAGCGCGTTAAACGTGACACATCGTACTACGACAAGTACAAGCGCGACAAAGAGTCTGCTGCATTCTATAAGTCTAAGATATGGGAACACACCGCACGTGATGCCAAAGCTCATGCCTACTTCACTTGCGCGTGCTGTGGCAAGACCTATGACAAGCCTGGCTATCTAGTCACTGATCACATCGTGCCTTTGAGAGTTGACAGAAGCAAGTGC
GTATTTTTATCAACTCTAACTAGCCAAGTGCTTAATTGAGTGGTTGGAGACCAGTGATTTTGAAGCGACCGCTTGCGATAAAACGCTTCAAAAAATTTGCTGTTGTTATATTCAATGGATCAGTCTATTTTGAGTAAAATCACCAGTGATGATTATGTGAATGCGATACTTCACACTAGTGCCACTAGAGTGGGTTCGGATTTACATAATGCTATGTGTAATGTAATAGTAGATCAGATAAAAGATAGTACAGAAAAAAACAAAAAGAAAAAGAAAATAGATGTAAAAAGGAATCTTAATGAGGATCAGATACAGTTGCTTGCTGAACTTTTTCCTGAAAGAAGAGTGGTGACATCTTCAGTGCACAGAGGTACGCACAGCATGGCTGCGGCCATGAGAAAGATAGAAACCGATGTTATTTTCACCTCGTTTCCAAAGAATGGAGTGATATATGATATTGGTGGAAATTGGGCGACCCACGCCAAACGAGATGATGGTGG
AAAGCAGGTACTGATCCAAAATGGAAGACTTTGTGCGACAGTGCTTCAATCCAATGATTGTCGAGCTTGCGGAAAAGACAATGAAGGAATATGGGGAAGACCCGAAAATTGAAACAAATAAGTTCGCTGCAATATGCACACACTTAGAAGTCTGCTTCATGTATTCAGACTTCCATTTCATTGACGAACGAGGCGAATCAATAATTGTGGAATCTGGTGATCCAAATGCATTGTTGAAGCACAGGTTTGAAATAATTGAAGGAAGAGACCGAGCAATGGCCTGGACAGTGGTGAATAGCATCTGCAACACAACAGGAGTCGATAAACCCAAATTTCTTCCGGATCTATACGACTACAAGGAAAACCGATTCACTGAAATTGGTGTGACACGGAGGGAAGTTCACATATATTACTTAGAAAAAGCTAACAAGATAAAATCCGAGAAAACACATATCCACATCTTTTCATTCACTGGAGAAGAAATGGCCACTAAAGCTGAC
TTTAAAACGCTTTGGTGATGGCATACTCGTAAATAAGAGGGTGTACCCCGATTGAGCTCTCGTTCAAAAGTCTCTATGAATCGGTGTAATGGTGCCAATATATAGTATGAAGTTCTTTAAGGATCTGGAGACACGTGGCGGCCATCCGTTATAATATTACCGGATGGCCGCGCGATTTTTTCCCCTCTGAAATCCTGGCCGTTTATTTCAGTTCCGCAAAACTAGTTGAGCGTGTTTTTGAAATCCGTTGTCCATGTGTTGACACGTGTTCCATACAGGGGCTTATTTGTCATATTAGGTGATGACCAACTTTAGTTTTGCACGTGGCGCGTTTTACAATGTTGCATTTAATTGGAAATTTTTATCTAACGGCTATATTTGATTCAAATTTTGAATCATGTGAGAGTTGTCAGAAATTGGCTTTATATTTCTGACATTGTACTATATATTGAGATGGACCAATTAAATGCCTTGTTTCGTGTCTATTTAAATATTGTTGT
GAAATTTTGCTACTCGCGCCAATTTCACTAGCTCTCAAGCTCAAAGCCCTAGCAAATTAGCTCTACCAAGCTCAACCTCGAACCTTTTCAACCTACCAACACCACCCAACAACAATGTCTTCCTCCGCTGCTCGCATCCAAACTGCTTCTCGCGTCGCCCCGGCTGAAATCCGCACTCCCCCTGCCCTCGCCGCCATCGCAAAGAAATTCGCTCCGGTCATCCTCCAAGACAATGATGTTCCTGTTCCTCCGTCCAACGCTGACTACTTCGGCAGAATGAATCTTCCGACCAACATCGAACTCGACTCCGGCAACTACCACAACATCGACGTCCAATTTGACACCCGCTTCATATTGAACTACATTATGTATCACGTCATGAACCTCGCCCCGGAACTCAACTTCAAAGGTCATCCTTATTTCTCGCCCCTCTCGTATATCGGCTACTGTATGCATCTCTTCTACGCCCTGCTCCTCGCCTGTGACTGCACCTTCCGCTC
ATAGCTGCGTGATACACACACGCAGCTTACGGGTTTCATACTGCTCTACTCTGCATTGCAAGAGATTAAAGTACCCATCATGGATTCAGTGTATGTAGACATAGATGCTGACAGCGCGTTTCTGAAGGCGTTGCAGCAAGCATACCCCATGTTTGAGGTGGAACCAAAGCAGGTCACGCCAAATGACCATGCAAACGCTAGAGCATTTTCGCATCTAGCAATAAAACTGATAGAGCAGGAAATTGATCCAGACTCAACCATTCTAGACATTGGTAGCGCACCAGCTAGGAGGATGATGTCTGATAGAAAATACCACTGCGTCTGCCCGATGCGCAGCGCAGAAGACCCTGAGAGGCTCGCGAATTACGCGAGAAAACTTGCGTCAGCCGCTGGAAAGGTGACAGATAAAAACATCTCCGGAAAAATTAATGATCTACAAGCTGTGATGGCCGTACCGAATATGGAAACATCCACATTCTGCCTACACACTGATGCTACAT
AAGTTTTTTTCACTCATGACATATTCGAAAGTGAAGATGACCACAGATCCTTCCGAAATGTCTCTGAAAAAAGTGCTCTTCGACCCAACCAACGAAATTAGAATTCTCAACCACGAACAAGCCGATAACACACTACTTACCACAATGATGATCGTTCACGAATTCTCCGACCTAACGACCCGCGACTCAGTAGTCCCTCAAATTGCTGAAATGGCAAAAAATGAAATTAACCAAACAATTGACTCGATCGTTGATTCAGTCAGTACTGCGTTTGTTGACCATTACCATGAAATCATTGACAAGAATGCTAAGTTGGGAAATCCTCTTTCTCCAAATTTCAAAAATGTTATATCTATAAACACATGTATCCCTGGTCTAGAAACTTTGTACGTTGAACGTGAGAAATGGGAATTACTCAATCGTTTGTATCGATTAAACAAAAAGTTAAGCCAAAAATATCCTTTGGATGATCTGCTTAAAGGACATTTTCCTGACATTTC
CGGATTGGATGTCGACAAATATTGAATTGGCAACGTAGGGAACCTTCCCCTCAGCGAAGGCCGAAAAGAGGCTAGCCATGCCCTTAGTAGGACTAGCAAAAGGAGGGGACTAGCGGTAGCAGTGAGTTCATTGGATGGCCGAACCCCTGAGTACAGGGGAGTCGTCAATGGTTCGACACTCCATTAGTCGAGGAGTCTCGAGATGCCATGTGGACGAGGGCATGCCCACGGCACATCTTAACCCACGCGGGGGTTGCATGGGTGAAAGCGCTATTCGTGGCGTTATGGACACAGCCTGATAGGGTGTAGCAGAGACCTGCTATTCCGCTAGTAAAAACTCTGCTGTACATGGCACATGGAGTTGTTTTCAAATGAACTTTTATACAAAACATATAAACAAAAACCAGCAGGCGTCGTGGAACCTGTTTACGACGTCAACGGGCGTCCACTGTTTGGAGAGAGCAGTGACTTGCACCCGCAGTCCACACTAAAACTACCAC
ACCCAGCCTCGGCACCCGCTCCTTGGAACCCTCGTGCTTTCCGCGTGCTCTCTCTCTTCAAATCACAGAAATGCCTTCGATTACTTCTGTCTTCTGGTGTTTCACAATCTTCTTCACTTCCGCATCTGCTCCCGACCTCGTTCCCGTGTTTGAAAACACTCACGTTAGTTACGCCTGCTGGCAAGAGGAAGAGTCTCCCACGACTCGACGTCGCCACCTGCAGGGGTATCTGCAATTGAAAGGCAAGAGGACTCTGAACCAGGTGAAAGCCATATTCGGTGATCTGAAACCCCATCTTGAGAAACAGCGAGCTCGTAAGACAGACGAAGCTTGCGACTATTGTATGAAAGAGGAAACTAGGGTTTCCGGTCCATTTGAATTTGGGGATTATTGCCCTAGTGGTTCTCATAAACGCCGGCAAAGGGAAAGTGTAATTCGAAGTCCGGTGAGAATGGCGGAGGAAAATCCGTCCGTATTCCGACGAGTCAAGGCAAAGATTG
GTTAACAATAATCACACCATCACCGTTTTTTCAAGCGGGAAAAAATAGCCAGCTAACTATAAAAAGCTGCTGACAGACCCCGGTTTTCACATGGACCTGAAACCTTTTGCAAGAACCAATCCATTCTCAGGGTTGGATTGTCTGTGGTGCAGAGAGCCTCTTACAGAAGTTGATGCTTTTAGGTGCATGGTCAAAGACTTTCATGTTGTAATTCGGGAAGGCTGTAGATATGGTGCATGTACCATTTGTCTTGAAAACTGTTTAGCTACTGAAAGAAGACTTTGGCAAGGTGTTCCAGTAACAGGTGAGGAAGCTGAATTATTGCATGGCAAAACACTTGATAGGCTTTGCATAAGATGCTGCTACTGTGGGGGCAAACTAACAAAAAATGAAAAACATCGGCATGTGCTTTTTAATGAGCCTTTCTGCAAAACCAGAGCTAACATAATTAGAGGACGCTGCTACGACTGCTGCAGACATGGTTCAAGGTCCAAATACCC
AGTATAGTGAAAAAATTTACAGTATTTTGTCCTACGGAATGTCTTGTGAAAAATCCGTACATACTTCAAATGCAAACTAAGTTATGGTAAATAATACTATTGAGAGCACAAGCAGCGACAATATAAATTAATAATGTTATAGGAGAATAAATAATAAATATACTTACATGAGACACCAATGATGGCGAACAGCAGTAACGCGGTTGCTTTGGTAGACAACATGATTGCTTCACTGTCAGAACAATAATGATGTTCCATGCTGTTCTTGGCTGATTATATAGAGCGTCTGACGTATATAGATAAAAAAAAAAAAAAAAGGTTTATAAAAGGTCAAATGATTTATAAACAGCTGCAAACCAGATTTCGGCTCTTCTCCGTTTTTTCGGACTATCTGGCCATGTGCCAAACATCAGACCATTACGCAATTGTTTTTTTGACCTGTGACTAACGTAGGCACGAAAACAGGAAAACTATTTATAAATAATTCTGGGAATTTTTGT
TGATATATTTCTAAAATATATTACTGTTTCACCCACTAAGGCAAAGAGTCGCAATGACTGTAGAAAGGTACACACACTCTAAAACATCCTTTGATAAACTCAAATATTACACACGCACTAAATATCAATCTTCAATGTCTCCCCAATCTTCCCCTCCCCATGCATCATAGACTTCTTCCTCTCCGTAATAATCAACTAATTCTTCATGAGATTGTAATTGTGAATTAAGAATTATTTCCTCTTCACTAGCAGCTAAACCGAAAGCTTTTAGTTCTTCTACCAATTCCTCATTTGGTCTTATATCACTAACTATTCTAGCATTCATATCATTAACCGCATCAGAAAAATGTCCCGCAAAAGAGAAAAGTTCTTTGTCAAGTTCCCTGAAGAACTGATTCATTTCACTAGGTTCTCTAACTATATTGTGTATCCTATTGATATCAATGTTTGTTTCAGCTTCTTCAATGTTGTTCCATATTCTTAAATATTCATCTCTTGAA
GACATTTTGTCCACATCACGAACATGGCAGCTCGACTTCCTATCGACGCCTTCGGCATGTCAGTGATTCAACAAAATGGTCTCAAAGTATACACAATCCTACCAACAAGCAACTTGTCCAATCTGAGTGATCAAATATCTCAAAACAAACTCTATGCTGTAAGTGAACGACACGTTCGTGAACTTGATCAAAGAGATAAAGGAAAAGTCAAGAAAATTAAATTTATAGTCACATCTAAGTCGGTTGATTATGAAAATTGGTTTGGCCCAGACACAGACACAGAAATTATACAGTATCTTGAAGAAGGAGGTTTGTACCATGCACTTTACAACGCCTGCAAAGAACAGAAAAGTACTCCATCTTTTGTTGCCAGCCCCTCAAACCCTGCTCCTGTGTCACTTAAGCAAAAAGAAATTTTATCGAACTGGAAGCTGGGCACTATCGTGGAATTCTGTCAAGCTGTTGGTTTGAATCGAACACCTGAGGAACCATGGCGTCAG
ATTACGCATGAGCTTGTGGGTTCTCATAAAGCTCTCAGGAATAAGGGTTGACGTAGCCCGGAATCAGGGACTTCTCCTCTCTGGACAGGCCGCCACACTAAGAACTTCAAACAGAACATGGGCGCTGCCCGTAAGCCTGAAGTACTGGCCCTGCAGAAGGGACGCCGCGCTGCCTGATACACTGAACACATCAACACGGAGCAACCATGAACATCTACCTCCCAGACGTTGCCTACGCCAAACAGGAGCTCGCCCGGTTGCATGGCATCCGAGCCTCCCTCGCCCGCAACATCGTGGCCTGTAGGACCGATTACGTAAGCGTCAAGAGCGCTGAGACGTGGGTCAAGATCTATCAGGCCCGCCTTAAGGAGAATGTGCTCCCAGCCATCAAGAAGTGTGAGTCCTACATCAGGCTCCACAGCAACTGATCAACCAACACCACCACCACCACCACGGAGACACACCATGACCAACGAACAACGCGCGAACGCTGCAATCCG
ACGCGTATATCAAATAGCACGATTTGCTAAAGACTACCGCGGCAGCCTTTGCTATAGTTACTCCATCGAAACGAAACATACTTACTAAGGAATACAAAATGACTAACTTCATCAAATCAGCAATCATCGCATGCAGCAGTAATCATGACGGTAGGTTGTTCTTCTGGTCCGCGCCCTGACGGATGGTGTGCGACTCAGGCGGGTGATGTTTGCGTAGCTAAGTGGAAAGGTGGTGTTATTGTTGCAGCTGGAGAGGTTGATATTCGTTATGCTGGCATTGAGTCAAAGGTTGGTGGAGGCTACGGCGGCTCAGTTGCAGATCACGGCTCAAAGGAGTGGAAATAATGCCTCAAGGTATCTTGATAGATTTGAATGACGGAAGGCCAGCAATGGAAATCACAGCTGGCTTGAGAGTTCCAGCCGTGACTGGTTCAATAAACACTAGCGGGTTAAGCTCACCAGCATCATCATGGGATTTCGGTCTGACTATGACTCCTGGC
TAACATCACCTTCTTGCTCTGTTGAGTAATCACTTACGCAAGGTTACCGTACAGCTTAGACAACGACAAGTCTACGCCATGCGTCGCTTTGAGTTTGCACTCGCACGCATGTCTGGAGCAGCATTTTGTGTGTACACAGGCTACCGCCTGTTGACCTCAAAATGGCTCGCGGACCGTGTTGAGGATTATCGCCAACGCATCATCGCTGAGAAGAAACAAATTCTCCGTGATGCGGCCATGATCCGTACTCAGATCCAGCGGGAAATGGAGCTGGTGCGCATCTCGGTGCGCAAAGGCCATTCCCACCAGGAAGCTGCTACTGAGCGTAACAGCGCCACTGAGACCATGCTCGGTGTGGTGGAGAAATGTGGCTACGAGCCATATGTCATTTCTCCATCACCCCGTGAGGTTGGATACCACGGGTCACGTCAGTTCTATAGTCTGGCAGATTTTCGCCAAGACTACCGTCGTGATGACATCACCGACCGTCACATCATTGT
TAATATTACCGGAAGGCCGCGCAAATTTTTCCTCTCCCCACAGTCGTTGATTTGTTCTAAAGGCGCGCACGATTGCATGTTTTCGCAACACGTGTCCTCTTATGATTACTTTATGAAAATAAAGTTAGCTGTGTTCTGAAATTTCGCACATGGTGGTCCCCCAGATACTAGATAGAAATATCTAGTTATATCGCTCTTTGTTCCCAATTTATCTGATATGGTTCGTATTTTGCACGGCTGAGATCAAAATAGGAATGATAAGAAAAAGTCTGTCATACATTTCCGACTAATTTTGAACGACTGAGATCAAAATAGGAATTCCATCAAATTTAACCCATTCAATTATCCCACTATACATATAACTCCATTTAACATGTTCTATTTTAATGTTTGCTATATTATTCTAATTGGAATAATATTTCTATATATTGTACTATGTGGCATATTGGTTGCCACATTTAAATCTTAACATCCAAATGCCTTTTCACTCCCCCTATTCT
AAGTTTTTTAAGCCAAAGACGTTTTTGCGCATTGTGACCTTGAGAAAGAAATCACAAGACTTTGACTAAATCAACCATGAATTCTGCTCCATTAAACGATAAACTGATATTTCACACAAGAAGAAGAAGAAAACAAGATGCATTGCATTCACCAAGTTTGAATATGGATAAAAAGAATGATCAACCCACCGTTGAAATTAAGAACAAAGTATCTGAGAATGAAACTGACACCGTCCCCAGACGTGACAGTCAATTTAATGAAACTTCTAATCTTAAAAATGAACCGAAAGTTGTTAATCACAACATAAATATGAATGATAATCTACTGATACCTGTCGATCCGATCATTGGTAAAATTAAAGGAAATGCACTTCACAAAATGATAATAGGTAATTCCGTTCCAGATATTGGATTAACTATGCCTGAAGAAATTACACAAATCATGTTGTCTCAGAACATTGACAAGAAATTAAATGTAACTCCTGTTTCACAAGTGACTA
ATGGAGTCTGATAAGATTGCCTTTAAGATCAACAATCAATTGGTGTCTGTTAAGCCGGAGGTGATAGTAGATCAGTATGAATATAAGTACCCTGCAATCAAAGATCAGAGGAAGCCTAGCATTACTCTTGGAAAGGCCCCAGATTTAAATAAAGCGTACAAGTCTATATTATCTGGCATGAACGCCGCGAAGTTGGACCCGGACGATGTTTGCTCCTACCTAGCTGCAGCTATGGAGTTATTTGAGGGGATCTGCCCAGAGGACTGGACAAGTTACGGGATTTTGATTGCCAGAAAAGGAGACAAAATCACACCGGCTACTTTAGTTGACATAAGGAGAACAGATATTCAGGGCAGCTGGGCTCTGGCAGGGGGGCAGGACTTTACCAGAGACCCTACAATCGCAGAGCATGCATCTCTGGTGGGTCTTCTTCTGAGCCTCTACAGATTGAGCAAAATTTCAGGTCAAAACACGGGAAACTACAAAACCAACATCGCAGA
NTTAAATCCAGAAGCATACATATATCAATGATGCAAAATCTCACAGCTAACCCCTCCGCCGGCGCTACAGTTACTGTAAATCTGCCCGCGGACCACCCGGCCCTGAACCAGTTCAAGACTGCGTTTCCAGGGTTCGAAGTGGTGGCCAGCAATAGGTCGTCTAACGACCATGCCGCCGCCAGAGCTTTCTCCCACTTGGCTACCAAGTGGATTGAGCGCGACATCGGTGGCCGTCAGGTCATCGTTGCCGACATAGGGAGCGCACCAGCGAGAAGAATCGGGGCACCCGATAACGTCACATACCACAGTGTGTGTCCTCGCAAATGCGCTGAAGACCCTGAGAGGCTGGCTTCTTATGCCAGGAAACTCGTCAGGGCTGTGGAGAGAGGAGATGGACACCTCGTCAATGAAAAAATCACTGACTTGAAGGATGTTCTGGAGAACCCGGACACGTCACTGGAAACCACCAGTATCTGCCTGAACGACGACGTGAGTTGTAA
GCGCCAGTCCTTAGAGAGACTGAGCCGCCCGGGTACCCGTGTGTCCAATAAAACCTCTTGCTGATTGCATCCGGAGCCGTGGTCTCGTTGTTCCTTGGGAGGGTTTCTCCTAACTATTGACCGCCCACTTCGGGGGTCTCACATTTGGGGGCTCGTCCGGGATCGGAAACCCCACCCAGGGACCACCGACCCACCAACGGGAGGTAAGCTGGCCAGCGACCGTTGTGTGTCTCGCTTCTGTGTCTAAGTCCGTAATTCTGACTGTCCTTGTGTGTCTCGCTTCTGTGTCTGAGACCGTAACTCTGACTGCCCTTGTAAGTGCGCGCATTTTTTTGGTTTCAGTCTGTTCCGGGTGAATCACTCTGCGAGTGACGTGTGAGTAGCGAACAGACGTGTTCGGGGCTCACCGCCTGGTAATCCAGGGAGACGTCCCAGGATCAGGGGAGGACCAGGGACGCCTGGTGGACCCCTCGGTAACGGGTCGTTGTGACCCGATTTCA
TGATATTTTTTTATTAAAAATATCTGTTCAACTTTGTCTCAGTGACTTTCATTGACATTCGTCTTTGAATTTTCTACAAGATTTATCGTTATATAGCCTCACCTGTTAATTTGGATCCCTGACCCCGACCCCCACTTGGCAGGGTCCGTCCACCAGCGGCCACTAAGGTTGAAAAGAGAAAATATGTTCTCGTATCAACCTCTACATGGCGTAACAGTATGTGGGAGATCCGCAGTAGTCTTTGACACCCAGCAAGGGTACTCACCACTTTGAAGGCTTTCTCATCGGTAGGGCTGCCATTGACCGTGGTTCTGGCTCCACCTGATTTTTTATTAAAACAACTATTATCAATTTCCCCAGTGGTCAATATTCTCTTTTTCTCTGGTTTTTATCCTAATTATGTTGTTATCAAGTGGCATCCTAGGGTAAAAGTAATCACTCAGGGAGTCATCAAAGAAAGATAAGCTTTGAGCAACTCTTATTATGAAACTTGATTCTAT
ATGAAAATTCTCGTGGGGTTTTCATATAAACGCAGCCCACGACTTTTCTAATCAAGAGTTTAAGAAACTCAAGTTTGATATAGCCAATCCGTTAAGAGCGGAAACAAAATCAAACCGTTAAGAGCGGTATCAAGGCGAAGAGTTTAAGAAACTCACAATTGCTTTTCTTTATTCCTTACTTATTTACGCGTTTTATTTGTTTAGTGTTTATTTTGTTTGTATATTTAGTGCGGCATATTGTTACGTTAATTTCTCTGCCCGCAAGGGCATTTTCTCTTTTTCCTTTTCTGGCCTTATGGCCAAATTTTATTACTCCGACAGGCGTTTAGCCTGTTGGGCTGCTGGAAAGAACCCTCACCTTGGGGGTTCTATTGAGTCATGGCTGGCGGCCATTAAATCTGACTCCTCCTTCCGCCAAACTGTTAAGGAGGATGTACAGGTGAACAGATTGCAGCCTACGGCTGTCAGGATGTTTTCCTGGAAAGTGGGGTCTGGGCCCA
GGGGAATTCCAAAAGCAGGTAGATATTGAAAGATGAGTCTTCTAACCGAGGTCGAAACGTACGTTCTCTCTATCATCCCATCAGGCCCCCTCAAAGCCGAGATCGCGCAGAGACTTGAGGATGTTTTTGCAGGGAAGAACACAGATCTTGAGGCTCTCATGGAATGGCTAAAGACAAGACCAATCCTGTCACCTCTGACTAAGGGGATTTTAGGGTTTGTGTTCACGCTCACCGTGCCCAGTGAGCGAGGACTGCAGCGTAGACGATTTGTCCAAAATGCCCTAAATGGGAATGGAGACCCAAACAACATGGACAGGGCAGTTAAACTATACAAGAAGCTGAAGAGGGAAATGACATTCCATGGAGCAAAGGAAGTTGCACTCAGTTACTCAACTGGTGCGCTTGCCAGTTGCATGGGTCTCATATACAACCGGATGGGAACAGTGACCACAGAAGTGGCTCTTGGCCTAGTATGTGCCACTTGTGAACAGATTGCTGAT
ACCGGATGGCCGCGCGATTTTTTTGGTGGGCCTTACCATTAACACTTGTCGGCCAATCATATGACTCCCTCAAAGCTAAATAACGCTCCCGCACACTATAAGTACTTGCGCACTAAGTTTCAAATTCAAACATGTGGGATCCACTATTAAACGAATTCCCTGATACGGTTCACGGGTTTCGGTGTATGCTTTCTGTGAAATATTTGCAACTTTTGTCGCAGGATTATTCACCGGATACGCTTGGGTACGAGTTAATACGGGATTTAATTTGTATTTTACGCTCCCGTAGTTATGTCGAAGCGAGCTGCCGATATCGTCATTTCTACGCCCGCGTCGAAAGTACGCCGGCGTCTGAACTTCGGCAGCCCATACACCAGCCGTGCTGCTGCCCCCATTGTCCGCGTCACAAAACAACAGGCATGGACAAACAGGCCTATGAACAGGAAGCCCAGGATGTACAGGATGTACAGAAGTCCAGATGTTCCTAGAGGATGTGAAGG
CGAAATTTAACAGTTTCCCAGAGGTTAAGCTGTATGAGCTGTCACCTTTTGAAAGTTACTTGGTAGTCAACACATGCCTGCCGCCGCCAGTCGGTTTCAGGAAGTGTAGATTTGCCCAAAACACAACACCACACCAAACCAAACAACTCCAGCCAGTATCCTAAAATAAAAAGAACTAATAAATAGCTGCTTAACAGTCGTTATTTAATAGCTCGCACTCCGGAGTTACAAACAACCACTTTGGCACAGTGGGCAACACACCACTCACGGTTCTACAATCGTGAACATTATCCCCGCATAAACCCAAAAAGTAAAAAATAATAAATACAAAAAGAAAAGAAAAAATTTTTGTCAATTTTAATTAAAAATAAATAAAATTTGTTTACTTATAAAAAGAAAAAGAAAAAGAAAAAAATTTTTGTCAAGTTTTATTAAAAAGAAAGAGAAAATTTAAAATTTAGTTAGAAAATTTTATAGTGATTGTATTTTTGTTCTGAACT
TGTCTTGTGCAAGGGTACGACCGAATCGTAATGGAGAGGCAGTGTAGTACTAAAAGTCAATCTTGGTGTGTAAGAACAGCCGAAGATGAAGAAAACAATTTTATGATGATTTGCCGTAAGGGTAACGTTTATGAGCTAATGGAATTGGCACCATTCATTAGCGTTGATGGACATCTGCTGCATAAATACGACCATCGTGGGAGACAGTGTATTCACATGGTGGCATTGTACGACAGAAAAAATGCTATTATGAAAATAGAAATACTTGTAAACATGGGTGCAGACATTAATGCAAGGGAACGAAATACTGGTAATTCATTACTTCATATTGCTGTGAAGACAAAAAATTACGAATTGGCTGAGTGGCTGTGCCGAGAGCCAACCGTTAATCTAGGAGCTATTAATTATGAGCATCATACTGCTTACCACATGGCCTACTACCTTCATGATGAGAAGATGAAGGAGCTTTTGATAACCAACAGAGCTGTCTGTGACAATCC
ACCGGATGCCCCGGGGCCAAAAAGGACCCCACAGGACACGTGCACCAATGAAATTGCGTGCTTTGAGGTAAGTTAGCTGGAAATGGGGTTTTGAAAGCGACAAGTCATACGAGTCGTATTTATACTGCTGCTGCGGATCAACTTTTGTCAGGATGTGGGATCCATTGCTTAATGACTTTCCCGAGTCGGTTCACGGCTTTCGGTGTATGCTAGCTGTCAAGTACTTGCAGGCCGTTGAATCGACCTACGAGCCCAATACTTTGGGCCACGAATTGATCCGCGATCTGATTCTTGTCCTCCGGGCCCGTGATTATGGCGAAGCGAACAGGAGATATTCTCATTTCCACTCCCGTTTCGAAGGTTCGTCGAAAACTGAACTTCGACAGCCCCTACATGAGCCGTGCTGTTGCCCCCACTGTCCTGGTCACAAGCAAGCGTCGACAATGGGCCAACAGGCCCATGTATCGAAAGCCCAGGATGTACAGGATGTATCGAAGCCC
GCTAAAGTCACGCCTGTTGTCGTCACTATGGCTTCCTCACTCAGGGCTGCGATCTCTAAGATCAAGAGAGATGATGTTGGTCAGCAAGTTTGTCCAAATTATGTCATGCTTAGATCATCGGTCACAACGAAGGTGGTACGAAACGTTGTTGAGTATCAAATCCGTACAGGTGGATTCTTTTCGTGCCTAGCTATGTTGAGACCGCTCCAGTATGCTAAACGTGAGCGTCTGCTTGGACAAAGGAATCTGGAACGCATATCGACTAGGGACATTCTTCAGACACGCGATTTGCACTCATTGTGCATGCCAACTCCTGACGCGCCAATGTCCAATCATCAGGCAGCCACCATGAGAGAGCTGATCTGCAGCTACTTCAAGGTCGACCACACTGATGGGTTGAAATATATACCCATGGATGAGAGATATTCTCCATCATCGCTTGCCAGATTGTTCACTATGGGTATGGCTGGACTACACATTACCACTGAGCCTTCCTACAA
ATCGATTTTGCTGGTGTCGCTGCTCTTGTTACTGCTGCTGGTGTTTCCATCATTGGCATTACCATGGCTTTCAAAGGCATTTCACTTGGCAAACGCGCTGTCAACAAAGCCTAATCGGTAACTGAACTATGCTTATTGCCCTGCATGATATTCAGTTAATTATTTTCGCGTTGCTGGGTGGCATGTCGGGTTTTATAGCTGCTCTCAACTTCCGATAACAAAGGGGCTAACGCCCCTTTTTTTATGGTTATGTTTATGCGCAAATTCTTTATTATCTCTCTGGTCATTAGCTTATATTTCACCGTTCTCCCTGCTTTCGCTGCCTATCAGTTACCTTTTGACCAAACAAAGACTTTTCCAACTGTTCAGGCCGCTGCTGAGTATTATGCTAATTTACTTGGTGGTACTTCATGTAAGGCTGACGGTAACAGGTTTAAAATTTATAGAGTTAAATCTATTAGCGACCCCTCTTTTGTTATTCAACAAGAAACCTATTTGGA
AAGGGAGACTCCCCAGTGTGTAATTTTTTGGACGGAGAGATGTTGGCCGTGGGCAGCAACCCGTGGATAGCTGATAAGATCGTCTAGAGGGTGGGGACCTAAGGACCCCCATTGGCTCTCTCTCTTCTGTCAGAGCGGCTTGGTAGGCCGCCAGAGTGGACCGCTCGAGCGTAATGAAGACCTATAAGCGGTCCGCTCTGGAGCCTGCAGAGTCCATGTCCTTCGCCCTTAGTTGGAGACTGTGGGTGCTTGGTGTGGTCCTGTGGGTGGCCCGCCATGAAGCTCCGATACTCAACCCTTTAGCCCTGTCCGTTGATACTTGTGGGCCGCGCAGGAACCACTCGAACGAATCGGATGCACAGGGAGTGCCTAGGGGATGGACCAGCTTCGAACTGGACATCAACGGCATCGGCTAGACACAGGACAGCACCGGCGGAAGATACTAACGCCTCGCCTCCTGTGGCTCTGTGAAAGCAGACATTGATCAACCCACCTCAGTC
CGGATTGGATGTCGACAAATATTGAATTGGCAACGTAGGGAACCTTCCCCTCAGCGAAGGCCGAAAAGAGGCTAGCCATGCCCTTAGTAGGACTAGCAAAAGGAGGGGACTAGCGGTAGCAGTGAGTTCATTGGATGGCCGAACCCCTGAGTACAGGGGAGTCGTCAATGGTTCGACACTCCATTAGTCGAGGAGTCTCGAGATGCCATGTGGACGAGGGCATGCCCACGGCACATCTTAACCCACGCGGGGGTTGCATGGGTGAAAGCGCTATTCGTGGCGTTATGGACACAGCCTGATAGGGTGTAGCAGAGACCTGCTATTCCGCTAGTAAAAACTCTGCTGTACATGGCACATGGAGTTGTTTTCAAATGAACTTTTATACAAAACATATAAACAAAAACCAGCAGGCGTCGTGGAACCTGTTTACGACGTCAACGGGCGTCCACTGTTTGGAGAGAGCAGTGACTTGCACCCGCAGTCCACACTAAAACTACCAC
ATGAATAAGAATAAGAAACAAAAACCAAACACTAAAATGAGGAGTAATCCTCAGAAAAACAAAATTAAATTGGTTAATAAAAAATTGCAAACTTTCTTTATGGCCTTCTTCCAAATTCTGCTGGCGGTGTTCAAGAATTTTAAGGTTTCACTCCAACTGAGGTTCCTGGAAAAAGTTTACCGGACTGTCTTTAAGAACTTGGCAATCAGGAGCCCTAAAGGAGCTGTGGCTATAATGAAATGGGGTGTCGGTTACCTTAAGAAGAGAAAGCAAAAGAGGCAAAAATCTAGTGGTGGCTATGAAATTGAGGCTGCAAGACAGGCTCTCTATCCAATTACTTTAGGAGTTATGGTCATTTTTTGTGGCTATCAGAGTGGAAATGAACCTGTGTGTGTCGATTTCAACAATCAGACTAACATCGTTCCTTATGAGAATGGGAAAGTTATCTTTGGGAACGTCACCATTGTCCCTCCAATTGATAGATTTGGTCTTTTGATTCC
TAATATTACCGGATGGCCGCGCCCCCCCCTCCCCTTTGCCGTACACTCTGGTGGTCTCCCCCCTCAATCATTTTGGTGGCTACCTGGTCCCACCCACTAATTTGATGACGTGGTCCTCTGTCGTCCACTCATTATAGCTACTGTATTTCATTTATCTTTTTCTTTTTGACCAAAAGATAAATGAATTGGCGCTCTTGCATTTGAATTTTGAATTATTGAGAATGGGGCTAATATTATTGGCCATATGTTTAAGGTTATTTGTTGTGTACTCTTCTGTGCTATTTTACATTGACCAATCAAAATTCACATATCGAGTTACGTTAAATTGTGTATTTGTTATGTTTTTCTATATATTTGAGAATGATTTGATATGAACATTAATATTTGAATATGTATTCATACAAATATCGACGTGGTTCGTCTAACTATCAAAGACGATGGTATACACGTCATCACGTGTATAAACGTACATCTGCTGGTATACGTAATGATGGTAGACG
GTTAAATTCACCATGGCTTCCGAATTTGGCATTTTGATTTGTGATAAATTGAAGGAAAATACTTTAGAAAAAACGAATTGTGACGTTATTATTACGGGAGTGGGAAAAGTAGGTGTACACGAAGAGGACGGTGTGTTAGGATATGAGTGGGAGGAGACTAACTATAGGTTAGGATTGTGCGAAATAGAGAATACGATGTCAATCAGTGATTTTGTTTATAAGCAAATAAGATGTGAGGGAGCATACCCCATTTTGCCGCACTATGTTACAGACGTCATTAAATATGGCATGGTAATTCATAGAAATGATCATCAGATCCGAGTTGACAGAGATGAAAAAAGTATTGGAAAAATCCAGATTCAGCCGTATTTTGGCGATATGTATTTCTCCCCCGAGTACTACCCGGCAACTTTTATTAAACGTGAGTCTTTACCAATCTCAGTAGATACGATCAGAGGTTATATTGGAGCTAGAATGCGAGGGATTGAAGCTAGGGCTGG
GAATTCTAGGGCGATTTATGCCTTCCATAGCGAATTACGGTGCAACTAACAATTTTAGATAGTAGCCATGAACAAACATTATAGTAGCTCACTACGTATTGATCATTTTTATAATGACTTGCGTAGYATGAAGCGCTGCTTGTAGTTGTAACTATGTTAYTTTGCAAGTTGGAGTTTACTATTTTGGATTATGAATATGTGCACTTAGTGTCTGTATTTATAGTCGTTTGTGGTTCAAGGTTTTGTGTTAGTAGTACATTTATGTATGAATGTACCTTTAGTATGAATGTTATAGAATGACAATATCGAAGGAAAAATCTTTATAAAATACAAAAATATTGTTTTWATTACTTCGATATGGTGTTTTATAGAGTAGATTGCCATGTGACCGCTCATAGAAGTCCATTATGGTTTATCAATCGAAGTTGAATGTATTTATAAGAATATTATACTTAATTAGTAATATTAGTAGTCCGTAACTATTATCATCCTTTTTTACA
GTAATACAAGATGGACCCTTCGCATGTCGTCCTCTACCTCAGTCGGTCGCTCTGTCGCTATCTGGGCGCGGGTGCTGACCTATTGACACTGAGGGGAGCGGAAGATCCCCAATGGTTATGGCAGGCTTCTTCCACTCGTTTCAAGGACTTCTATTGCACTGGTCCCATACATAACTTTTCCATTCGACAGCTAAGGGGATACTCCTTCCTTTTCGTCGTATATGAGGGAGATCGTGTGCGATGTTTAGATGGAGATGTCCCCCGTGATGTCGTTATCACCCCACATCAACTCTCTTCACTTAAGGGACAGAAGGATCTCGAATCTCTTATCGGCAAAGCTCGCGTCCCGCTTCGCCGAACTTTTGGTGACGAGATCCGGAAACACGCTGCCACCTTTTGTGATAGCTTCTCAGGATCGGAGGCCGAAACGATCATGATGCTGCGAACTGATAGGTATCACATCTCAGGTCGCACTCCGAACCCTCCGAATTCCAATTTTC
GGCGAGGCGGGGAAAGCACTGCGCGCTGGCGGTGGTGCTGATTTTATTTTTTCAGCGTCTCAGCGCGTCGTGACGGCACTTAGTCTGCCCGTTGAGGCGTTGTGTGTCTGCGGGCTGTTTTGTGCGGTGGTGAGCGTGTGAGGGTGTGATGACGGGGTGTAAAAAAGCCGCCCGCAGGCGGCGATGTTCAGCCGTTGTCAGTGTCCAGTGAGTAGTTTTTAAAGCGGATGACCTCCTGACCGAGCCAGCCGTTTATTTCCCGAATCCTGTCCTGTAACGGGATAAGCTCATTGCGGACAAAGACCTTTGCCACTTTCTCAATATCACCCAGCGACCCGACGTTCTCCGGCTTGCCGCCCATCAACTGAAAGGGGATGCGGTGCGCGTCCAGCAGGTCAGCGGCGCTGGCTTTTTTGATATTAAAAAAATCGTCCTTCGTTGCGACTTCACTGAGCGGGATAATTTTAATGCCGTCGGCTTTCCCCTGTGGGGCATAGAGA
ACGCGAAAAAATGCGTACAACAAACTTGCGTAAACCAAAAAAATGGGGCAAATAAGAATTTGATAAGTACCACTTAAATTTAACTCCCTTGGTTAGAGATGGGCAGCAATTCATTGAGTATGATAAAAGTTAGATTACAAAATTTGTTTGACAATGATGAAGTAGCATTGTTAAAAATAACATGCTATACTGACAAATTAATACATTTAACTAATGCATTGGCTAAGGCAGTGATACATACAATCAAATTGAATGGCATTGTATTTGTGCATGTTATTACAAGTAGTGATATTTGCCCTAATAATAATATTGTAGTGAAATCCAATTTCACAACAATGCCAGTGTTACAAAATGGAGGTTATATATGGGAAATGATGGAATTAACACACTGCTCTCAACCTAATGGCCTAATAGATGACAATTGTGAAATTAAATTCTCCAAAAAACTAAGTGATTCAACAATGACCAATTATATGAATCAATTATCTGAATTACTTGGA
CGGAGCAGAGTTTTCTTCTCAAAAAATTCCCTTTATTTAAGTTTTTTTAGTAGGAGGTGCTAATTTATGGCGGGTAGACCTAAGAAGCTTTTGTCAAATTCGAACAAGAATTATACAAAAGAAGAAATTATTGAAAAAGAGCGTCAAGAAGCTCAATTAAATAAATTTTCTAAAATCGATACTGAACCACCGCACTTTTTAGATGAAATAGCGAAACAAGAATACTTAAGAATATTACCGCACATGCAAGAATTGCCAATTTCCAACTTAGATAAAGCACAATTAGCACAATATTGTAGTTTTTATAGTGACTTTGTTAAAGCAAGTTTGATTTTAGAGCGCGAAGACTTGATTTTAGAAGACGACAAAGGAAATCAAAAGGTTAATCCGGCGTTCAACATAAAGGAAAAAGCGGGTATTCGATTGCAACAAACAGCTAATACTTTAGGATTAACTATTGATAGCCGATTGCGTATTATGGTTCCTGATGAAAAAGAAGA
CGCAAAATTGCGTATAGTATATAAAATACTATACGCGCTTGGTTGTTTTCACATATCAAGTGGGTTAAAAGCCCCGTATGCTTGGAGACCAGGTTTGTTTGCCGACTTACGGAATGTCGTTAAACTCTAGGCTTTCCGGATGGCTTCTAATTATCCGAGGCCCGTACGTGGGCTCGAAGTTTAGTAGAGAGTACGCGTACAAAAGTCCTAGTTGTTTTCATACATCAAGTGGGTTAAAAGCCCCGTGTACTTGGAGGCTAGGCAACACGATTACAGTAGCCTGTACTACCTGAAGCATGTAGTAAAACTGCACAGTTGAAAATTGTCACAAACGGGCTGAAAGCGTAGGGCTGGATTGTTGAGGGATAGCATTCTGCGGGATGTGAAAGAACATGTTAGACATGTATTATGGTTTTTCCCAATACGCAGTCTTTGCTGTGCGTGTGTAGGCAAAAGGAAGTGAGAGAGCTGACCGTCTCTCATGGGTATCTAGGTTATTC
TACTTATTAGTACCGCTGTTCTAAGTGACGTAAGTGGGGTGTAGGCCCGGGGAGCTGGATGCAGTAATTTATCGATGTACCTTTTCGACTACCTCAATTTGAAAACGAGTGTAAAGTAAAAGGGAGGTTACTAAACAAAATAGCCCTCCATACGGTACGATTCATAATCATATTTATATGCCCACTTGGTGTCACTCAGAAGCAGTGTTTGTGAAAAATTTGTGCGTGAGCCTTGTGCCGCACTTGCGTGAGCCTTTGGCCGCTTTTCCTTTGCGATTGTACTTTGTTTTTCCGCTCGCACAAGCGTTAAAGTACTAGTTACGGTGCTTAAAATAAAAATAAAATAAATAACTTAAATTATCAATAGTAATTTGCAATTTGTAAGTTACGACTATAATTATAATTATAATTACAATTTGTGATGGATATCGATCATTGTATGCCTGTATTTGATATGGCATATAGCGACGATAATCACCTCCCTTATTACATACAGAGAT
GTAGAAAATTTCAAGATTGTTTAATTTTAAAGCGTTTGTTAGTTATGTCTTTTGTAGAGGATGATACGTCTTGTGTTAGAGAATTTGACAGATTGTTGAAAGTTTTAGAGTTTGGTTATTCCGTTAGTGAAGATGGAACACTACCTAAAACTTACAATAATATGAATGATAGAATTTATTATTCTTTAGGTGATATGTTTCAATCTAATTATAATAACACAAGATATGTCATACCACATGGTACTAATGCCTTATTTCAGAAAGTAGGTTATTTTAAAATTGGAACCGAAAGAGCGAACAGGACGGCTGTGTTGAGGAGCGCAGCTGCAAGTTTCGCAAATATCATTGGAGTAGAACCGAACGGTATAAAAGCAATTAGTTTCAAAGGAAATGGTTTTAGATTATATGATGGTTACATATACTCATGTTCTAATTCCCCGATTAATGATTTTGTTGACCATTGCTCACGCAGATGGAAGTACGACTTTGATGATGAACGT
GGTTCGAAAATTACATTAAGTTTGGAGGTGATAACAGCGTAACTGTCGCTATAATTCAAATTCTTTATTCTTGTTTGCTGTCAGGGGTTCGACTCCCTTGTCAGTCGTTAGTCTGTCATGACTAGGTAATTTTTTCGACAAAACGTCAAGCTGACAGACCTTGACAACAAATCCAGTAAATATTTTATAGAAAAGAGGAAACCAATACATACTTTTTTTACTCTAGTCTTGCATTGCTGGTAGCAGACTGGAATTTAAACTAGAGGGGGGTGATAAAAGACCCAAGAACAAACACTCTTATCTTTTCATAACCTCTTAATGTTTGTTTCTTGGGTAAAAACAAAAAAAGACCGACACAATTGCAGGCACTTTATGAAAGTTAACACTACTATTATATCAGAGAGGTTAGTACAATGCTATTGCCGGAAATTGATGAGAAAGCAACACTCAAACGTTGCAAACGCAAGCTTCGAGAATATCCACGCTGGCGAGAGATTGCA
GGCTTTAAAAATTGCGACAATGTCTGATTTTGGAATTAATCTTGATGCCATTTGCGACAATGTAAAAAAAGGCCAAACAGAATCAAGAACTGGTTCTCAATTATCAAATCGGAGTTCACGAAGAATGGATTTTGTTGATGATGAAGAGTTAAGTACTTACTTTAACTCAAAAGCCTCTGTGACACAATCAGACTCATGTTCGAATGATTTAGAAATTAAACATTCTATTATAACAGAGGCAGTAGTATGCGATGAATCTGCGCATGTGTCGGCAGATGCTATCCAGGAGAAAGATGAAACTGTTCCGCAAATGGACCATCGTATTATGAAGTGGATGTTGGATTCTCACGATGGAGTTAGTTTGAATGGAGGAATAAATTTTACAAAGGCAAAAAGTAAGTTGAAAGAAACAGAAAATGAGATTACTGAAATGAAATCAAAGACAAATTTATTAGTTAACGCTTCAGTAGGTATTAATTCAAACGTAGGAGCATTTAATC
TAATATTACCGGAAGGCCGCGCAAATTTTTCCTCTCCCCACAGTCGTTGATTTGTTCTAAAGGCGCGCACGATTGCATGTTTTCGCAACACGTGTCCTCTTATGATTACTTTATGAAAATAAAGTTAGCTGTGTTCTGAAATTTCGCACATGGTGGTCCCCCAGATACTAGATAGAAATATCTAGTTATATCGCTCTTTGTTCCCAATTTATCTGATATGGTTCGTATTTTGCACGGCTGAGATCAAAATAGGAATGATAAGAAAAAGTCTGTCATACATTTCCGACTAATTTTGAACGACTGAGATCAAAATAGGAATTCCATCAAATTTAACCCATTCAATTATCCCACTATACATATAACTCCATTTAACATGTTCTATTTTAATGTTTGCTATATTATTCTAATTGGAATAATATTTCTATATATTGTACTATGTGGCATATTGGTTGCCACATTTAAATCTTAACATCCAAATGCCTTTTCACTCCCCCTATTCT
GATAAATCTTCCGAGCTAAATGCCAATAAGCAGGTTGACACCCGAAACCCCCGCATAGCTGTCTGAGGAGTTCTAGTTTCCACCCCAATCGATTCAACGTGACCAATCAATCTTTCTCAATCAATATCAAAACCATCAATCATGCCTTTCGTGCAATTCCCGAACTTGTTTGAAATCAGTAAATTCGCAAGACAAGGCAAGACTGTTTCTGAATTGAAATGTGAAGTTTGGACTGATTTGCTATCATATCTTCGTACTGGATTGCCAACTGGATTGTTGTCTGATTTTGCTGAGCATCATGAACTTAATCAATTGCAAGCGTTCACAGCCGTTCAGTTTGATGAACCATGTTTCGTTCTACCAGCCCGAGCCGCCATCATAGTATACTGTCCTGAGCAAGATGATATGCTGTCTGGAGTTTTTGAGGTTGACGCCACAGGTAAGCGTACATTCGTTAGAACGTCAAACACTGATATCATCGGTTCAGCAAAGAGTGACGT
TTGGAAAATTTTTCCAAAAGCTTATACGCTTGTGCTCTCGATCGCTTCGCAATCTCTTTTGCCTACTCTCCCTCACAATCTTTTGCTTTATAATTTTCCATTTTTTTAAATCACGTAACCAATCGTGTTATCTTTGTGGTGTATTGAAGAACCACTACCGAAGTTTGGGATAGCGCCCAACATCCGAAGTTGAGGATAGCGCCTCATAAATTGAAATGATGGATAGCACCATCATATTACCCTATGCCAAATATAATTATAGTTTAAATAAATATTTATTTTATAATTCTAATTTAGACATAGATTTAGATAGTTTTAATTTTTACAAAAAATACAATAATACCCTTTCTCTCTTAAAGAGAAAGTTTTTAGATTTATTTTGTATTCCTGTTTCCTCCTCTTCCCCCCCTGCCATTCAAAAGAATGGCCTTCTTTCAGCTTCCAATCCGAAGCATTTGTTCGCTTTTGCGAACTTTGTCTTGGATTGTGGAGTTAATCCA
GGGGGAAGGGGTGGAGAGAGTCCCCTCTTTTTCTGCAGAAAACTGGCCTCTTGACTGTGGTGGGTGGTATGTCTTTGTCTATGTGTATCAAAAAATAAAAATCATGAAAACGGTCTTTGCTCCCTTTTCTACTGTTTCCAACAGCCCTCCACGGCCCTTCCCCCACAGTGAGACACTAAAGGACAAAAGCTGCCCGGGAGGTTCTGACGGAAATTGGCCGGGGAGGGGTTTCCAGTGAAACACTGAGGCGCCATCAGGCCAGTCCCCGGAGTCACATCCCCCCTTCCTCCCGGGGATAGGAGTTCATCACACGTTCTCCACTTCTGAGTTTCAGTCTAGAGAGTTTCCTTTTCTTGTTTCTCGAGGGTGGGGTTGTTTCTGCAAATCAGTGCTCTGTTCTCCTGTTACCGAAACACTTCTACATCCTATAGACCCACGACACACTTAAGGCCACATTCCAGGCAAGCTATGATGAAAGCTATTGTTTCGCTTCACTGCAC
GCTAAAGTGACCGTGGTCATGGCTTCATTCAAGGGATTCTCCGCCAACACTGTTCCAGTTTCTAAGGCCAAGCGTGACATATCATCTCTTGCCGCTACTCCTGGACTTCGTTCACAATCCTTCACTCCGTCTGTGGATATGTCTCAATCGCGTGAATTCCTCATAAAGGCAATTGAGCAAGGGTCCATGTCTATACCTTATCAGCATGTGAATGTACCGAAAGTTGATCGTAAAGTTGTTAGCCTGGTAGTGCGACCTTTCTCTTCAGGTGCTTTCTCTATCTCTGGAGTGATTTCGCCAGCCCATGCCTATCTACTAGAGTGTCTACCCCAGCTTGAGCAGGCGATGGCTTTTGTTGCTTCACCTGAGTCTTTCCAGGCTTCCGACGTCGCGAAGTTTGCCATAAAGCCAGGTATGAGCCTCCAGGATGCCATCACTGCCTTTATTAACTTTGTGTCCGCGATGCTGAAAATGACGGTGACTCGTCAAAACTTTGACGT
AATCTTTAAACTGACCAACTGTCTTTGCGTATGGTGACGTGATGACGCGCGCTACGCGCGCTGCCTTCGGCAGTCACACGTCACCATCAGCAAAGACAGTTGGTCAGTTTAAAGATTAATAAGACATTCCATTGGCTGAAAAGAGGCGGGAAATTCAAAAAAAGAGGCGGGAAAAAAAGAGGTGGAGCCTAACACTATAAATACAGTTGCTTACTTCAGTTAGTTCCTTTCTGCTTCAGACTGCACTTCGCTCCAGAGACACAGCTACAAACTACTCTCAGCTACTGCAGCATGGCAGCGGGAAACACTTACTCGGAAGAGGTACTAAAAGCTACCAACTGGCTTCAAGATAATGCTCAAAAAGAAGCATTCTCTTATGTATTTAAAACACAAAAAGTCAATCTAAATGGAAAAGAAATTGCTTGGAATAACTACAACAAAGATACAACAGATGCGGAAATGATAAACCTACAAAGAGGAGCAGAAACATCATGGGACCA
AGTAGTGTACTCCTACATATAGAAAATTTAAAAATATAACCAGTAGGAGTATGGAGGACCAAGCTTATGATCAATACCTGCACAGAATCCAAGCAGCTAGAACAGCTACAGTTGCTAAAGACATCAGTGCTGATATCCTTGAGGCAAGGCATGACTATTTTGGTCGGGAGCTTTGTAACTCTTTAGGAATTGAATACAAAAATAATGTTCTTTTGGATGAAATCATCCTTGATGTTGTGCCAGGTGTTAACTTGTTAAACTATAACATACCCAATGTGACACCAGACAACTATATATGGGATGGTCACTTCTTGATAATTCTTGATTACAAAGTCTCAGTTGGGAATGATAGTAGTGAAATCACATATAAGAAATACACCAGTTTGATTCTCCCAGTGATGTCTGAATTGGGTATAGATACAGAAATAGCTATTATTAGGGCAAATCCTGTTACATATCAGATATCTATAATTGGAGAAGAATTCAAACAAAGATTCCCA
ACCAGCGCACTTCGGCAGCGGCAGCACCTCGGCAGCACCTCAGCAGCAACATGCCCAGCAAGAAGAATGGAAGAAGCGGACCCCAACCACACAAAAGGTGGGTGTTCACGCTGAATAATCCTTCCGAAGACGAGCGCAAGAAAATACGGGAGCTTCCAATCTCCCTTTTTGATTATTTTATTGTTGGCGAGGAGGGTAATGAGGAAGGACGAACACCCCACCTCCAGGGGTTCGCTAATTTTGTGAAGAAGCAAACATTTAATAAAGTGAAATGGTATTTCGGTGCCCGCTGCCACATCGAGAAAGCGAAAGGAACTGATCAGCAGAATAAAGAATACTGCAGTAAAGAAGGCAACTTACTGATGGAATGTGGAGCTCCTAGATCTCAAGGACAACGGAGTGACCTGTCTACTGCTGTGAGTACCTTGTTGGAGAGCGGGAGTCTGGTGACCGTTGCAGAGCAGCACCCTGTAACGTTTGTCAGAAATTTCCGCGGGCTG
GCAACAGTCCTAACATTCACCTCTCGTGTGTTTGTGTCTGTTCGCCATCCCGTCTCCGCTCGTCACTTATCCTTCACTTTCCAGAGGGTCCCCCCGCAGACCCCGGTGACCCTCAGGTCGGCCGACTGCGGCAGCTGGCGCCCGAACAGGGACCCTCGGATAAGTGACCCTTGTCTCTATTTCTACTATTTTGTGTTCGTCTTGTTTTGTCTCTATCTTATCTGGCTATTATCACAAGAGCGGAACGGACTCACCACAGGGAACTGCAGTCTCGCCTACAGAGAAGAGGTAGGTTACGGTGAGCCATTGGAAATGGGGGTCTCGGGATCAAAAGGGCAGAAACTCTTTGTTTCTGTTCTACAAAGACTCCTCTCAGAGAGGGGTCTTCATGTGAAAGAGAGCAGTGCAATAGAGTTTTATCAGTTCCTAATAAAGGTCTCTCCTTGGTTTCCCGAAGAAGGAGGATTAAATTTACAAGATTGGAAAAGGGTGGGAAGAGA
CGAAAAACTGAACATACAATATCCTGACATACACAGAAGTACACTACTATACCCTGAAATTAGTACTACACTACTGTCTACGTCACTATGGCTCTCACTTACAGAACGCCTATGGAGGATATTGTTATCTCATTTGAACCCCAGACACAAGCAGTAATTGCTCAGAGTGCTGCAGTCATCTACCAGAAATTGGAGGAAAGTAATTGCCGGTACTTCAACTACTACTTAACAGCTATTGCCAAGCGGAAGTTGAGTTGCGCCGGTATTTATTTAAGCCCATATTCTGCGGCTGTGCACTCTCATCCAGTGTGCAAAACACTGGAGAATTACATCTTGTACGATGTGTTACCGCATTATGTAAATAGTAGCTATTTCTTTGTAGGCATTAAAGATAGGAAACTTAAGTTACTTAAGTCTAGAGATCGCAGGCTCGAAGGTGTGCAACTCATCAATAGAGTTGTTACCTGTGCTGACAAATTGCGCTACAGCAATGAACTAGT
ACCGGTGGCGAGCGGTGCCTCTGGTGTTCAGTTGGTGGGACCCACTTTCTGGGGAAGAAGAAAGACTTAATGGGCCTGGCACAGGCCCAGCAATATTGGTGGGCTTGGTAAAATAACGGAGTCGGCCTTTAATAAGTAGCACTTTATTGACTTGACTTGGAACGTACAGGCAATCAAGTTATACATACATGAGAAATACGTATTTATACAATGACCCCATTAAATACATGGCAGGCCTCCTCTAAATCTATATCCATCACTGGAGCCTCTGCCATCATGATCATATCGATCATCTCTATCATGTCCTCCTGCTGGAAATCTCCAATGGTAGATTCCTTGTACATGATTTTGAGTATATTGCATATCCCCTCCTCCAAACTGTTGAAGTCGAATGGTGGTATGATCCCGTGGTGGCCGTATGGAATGAGGAACTTCTTCTTGGATAGTGCTGCTGACTTGGTGGAGAACAAGTCAATCTGCACTATGATTGAATCATCAGC
ATATAATAGGGAAAAAGTTAGTATAAATTTACACCACCCCACCGTTTAAAATAAACGATTATACAAATCAAAACTTATAAATTTACTTATCATTTCTTTACTAAACTTAAAAATACTGTGCAACAACTTAACCAACTTATCTAACCTATTACATATTCATCAAATACAAAATTTATGTATCTATTGACTTTTATTCAAAATTATGATTTGAACTTAAAATCTTATTTCTTCTATTAAATAGTAGTTTTAAAATTATTTAAACTTTTTTAAGAAAAACTATTGACAAAACTTTTAAACGTTTGCTATACTAAGTATGTAATCAAAACAAGGAGGTAACAAAAATGGAAAATGAAACAAAAAACATTGAGTTGAAGCATGTTTTTCGTTTTAAGAATGGAAGTTTATGTATAGCGTTATTTGATAGAACAGAAAATGAAATTTCATTTTATGATGTTGACATTGATGAAATTGAAGATTTAAATCATAATTCTGTTTTACGC
NGGTATCGTTAGCCAGATATCCACTTCTCTCAGCATGTTGATCCAATTCGGAACAATGCCACCTGTAGAAGTTCAGGGGCCCCCGAGGGTTACCCCTTGGTCGAGCCCTAGCGCCATCGGCAAATTCCTCGTCGGCGTGTGTGGAGGCCTAGGTGATGCCTGGGCCGACACTGTCACACGGAACCGGACTACGCACATCAACGCTTTCGAGCGGTTTGGTGAATTCCCAATAGAATGGGCAATCAATAGTACCGGGGATGAGGTTTTTGAACCGGAAAGACCCACCAGAGAGGTGGGCAAGGGCAAGCGGGTCATCAATAGGCACGCTAAAGGGTACTTCCTCAAAGAGGCCGTCACTGCATGTCGGCTTCAGTTCAACGGAGTGCCCATGTCCACGAACGCCAATCTGCTGGGTGTTCGGAAGTTCCTTGCAGGTTTTTGCCAGGAACATGGGTTGACCAACCAACAATCTCTGAGGTTGGTCAATGCTGCTACACCCC
GAAAATCAACCAACCCAGAAAACACCAAACCAAACTCAAATAGACATACTCGGCCGTAAAAGGTTACCAATTTGCTAAGAAGCTAGGTAAACGACATGTCGAACTTGAGAAACGTTTTCGCCCAGCTCACAGACCCCTCACTCAAGGCCGTCATTCAAGACGAGGCCTACCGAGTGATGAAGAAAGAGCTTACCGCCACCAGACATTCTAACCCCTTCGCACAGAGCCCCGCGGCCGCAGACACCCTCGAACTACTAGGTATTAATTCACACCCACTTGCCATAACCCCACACACCCACGCCGCCGCCAAGGCTATCGAGTCAGACTTGTACGAGGTCACCTCCCACTACCTTCCCAAGGAAAACCCTGTCACATTCCTGTTCATGAAGCCCTCCAAGCTGAGATACTTCCACAGAGGGCCCCAGCACAGTGACATCTTCCTCAACGCCTACATCGAACCCAAGGATGTCCCCCGCTACCCCACGGACACCGTCATCGAA
GGCTGTGAATAAAATGGAATAAATTTAATTACCTAGGTGGCCTTAATACTTAATTATATCGGAAAATATCTCAGGGCAGCTTACCTAATGAGTTTTTGGAAAAGCCTCCAAAGCCTCTCTCTTTGTTGAAAGAAGAGGAGGAGGCTAGGGGCCCCTGGCCTCTTATACCAGGTAGAAAAAACTAGGGTTGCCATAGTGATTTTGCAGACTTGCAGACTTCAATAACAGGTTGTTTTTGCAGAATCAACTGAAAGAGGAAGCTGTGGTTAGACTCGCAGACTTCAATAACAGGTTGTTTTTGCAGAATCAACTGAAAGAGGAAGCTGTGGTTAGACTCGCTCACCGCCTCCAAAGCCTCTCTCTTTGTTGAAAGAAGAGGAGGAGGCTAGGGGCCCCTGGCCTCTTATACCAGGTAGAAAAAACTAGGGTTGCCATAGTGATTTTGCAGACTTGCAGACTTCAATAACAGGTTGTTTTTGCAGAATCAACTGAAAGAGGAA
TACTAATTTTCAAAGGCGGGGTTCTGCCAGGCATAGTCTTTTTTTCTGGCGGCCCTTGTGTAAACCTGTCTTTCAGACCTTGTTGGACATCCTGTACAATCAAGATGTTCCTGTATGTTGTCTGCAGTCTGGCGGTTTGCTTTCGAGGACTATTAAGCCTTTCTCTGCTATCGTCTCCAAATTTGTGCCCTGGAGTGATTTCAACGCCTTACACGTTGACCTGTCTGTCTAATGCATCCTTGCCAATATCCTGGTATTGCAACAATACTCGGCTTTTGCGACTGACGGAGAGAAGAGTCATTCTTGACACCATTGCCTGCAATTTTACTTGTGTGGAACAATCTGGGCATCGACAGAGCATTTGGATTACATGGCGTGCACAACCTGTCTTACAAACCTTGTGTGCACAGCCATCAAACACAGTCACTTGTGGTCAGCATGTTACTTTGTATTGTTCTACCTCTGGAAATAATGTTACCGTTTGGCATCTACCAAACGGA
GAGAAAAAAACAAACCAGTCTAGCACAGATTAGCACAATCTGCCCTAGCTTACAGGCTTGCAAACTGCCCTTCCTACTTTCAAGTTGAAATTAGGAAGCACAATCTACAACCCTGTAATGGCCCTTCATACTATTACCCCAGCTGAGAGCGTTCTTGCTCAATTTTCTTCAGAGGAAGCTAGCCGTATTGGATCTTCTGCTATCGCTAACTTTTCAAGGCTTGAGGCTGATAATCATAACCTGTTTCACTATCACTTGCCAGCCTATGCCAAGAAGAAATTGTCTGCAAGAGGCTTTTATCTCTCACCTTTTTCCTATGAGACTCATAGTCATCCTGTGAGCAAAACCATTGAGTCCCATTTAATTAATATTAAGCTGCCTAATTATATTAGTGAAGATTTCTTAATTGTAGGCATTAAGGATAATAAATTGAGTGTTCTAAGAAAAGAAAAAAAATTAAGATTTTTAGAAGCTGTAAATAGATGTGTATCTTCCCATGA
AAAACTAAAGAAAGAGGTACTTATAAATGACAACTACAACAATCACGGGTGATACGTGGGATGTATATTTTAATGATAGACGTTATAGAAATTTGTTAGGAGATTTTGAAGATCTAATAACAGAAACGAAATCATTAATTAGACAAGGCTATAAAACGGATGTTATTAAAAATAAAATGGATAATAAGGCTTTGAGCCTACAATCTAAATTCAAAGAATTAGGACAAATATTATTAGATGAACATGAAGAAAAAATAGTAGAAATCCAACAAAAAGAGAAAGAATCTTCATATGAGAATCCACAAGTTGAAATGTTGAAACGTCAAGACATAGAGGCGAAAGTAAATTTAATTGATGCAGAAGAACTATTTAATCTTGTTTATAATGCCAATCCTAAAACCACTAATGTATATGAACTTAATATCTATAAAAAAGCGATAGAAAGTCGTCTTACTGAAGATGAAAATGTAAGGTTAAAACCTTACTTTGATGTATTGGTA
ACCGCGCTTTCTCATGCGAGCCCGTTAGGGCGAGCGGTCCCCTAGGCTTTAGGAGAGCTTGTTTTTCTCAGTCGGCCCCGATATTAAAGGGCCGCGTATGAATCGCACTATAAGTAGAGCCCTAGGTGCGATCTCTGCATGGATAGCCTTGAAGGAGCGTCCCCTGCTTTGCCCGCAGTAGCTTTGCCTCGTGTCCCCCGGGCAGCTCCGTCCGCTCCTGCGTTGCCGTGGAGCCGCGTTGGTGAAATAGCTATCTTTACCTTTGTTGCAGTGCTAGCGCTTTACTTACTTTGGGTTTGGGTGCTGAGAGATCTTGTCTTCGTTTTGAAGGCTCGACGAGGCGGATCTACGGAGGAGCTGCATTTTGGGCCCAGGGAGCGGGAGTCTGTCGCTTCTGCCGACAGTTCTCGTCCAGTCGCTGCTCCGTCGGCCCCTCCTGTAAGTGACGCTAGGCCTTTCTCGGTCTAGCTGCCGTGAGCATGCCTACTACCGCCGGGAAA
GATTAAAATAAAAGTGTGAAGCTCCCTGTGCTTTCATGCCAGGACAGCAATCCAATACCCTAGCCCGGATTGGATAAGCTTAGTCCAGGAGTTGTGAGGTCTACAGACACCTCGCAGCAACCTACACCTCTCTATCCCCGAGAGCAGCGTAGGCTCCTTTTATTTTGATTTGCCACTGGTGGCTTGGGATTTGCAGACCCTCCTTAACCATGTTCTGTGAGTGCCCTCGTTCAAACCTTGTGGTAATGTGCTCTGGCGCCTTCTGTTGCGTGCTCTGCGGCCACCGCCGTCGGCCACGACCCGCTTCAGAATCCGACCGTGCTAAGTATGGACCCATCGTGCAATACGTGGAAGCCCGCGTTGCACATGTGTATTCTGGATTGGAAGGGCGCTATTGCGCTCTTGAGATGATACCCATTACTTACGGTAACAAGTTCCCTTACTGTAAGCCACTGCCGGTTTCCTTCGTGATCAAAACCTTAGCCGGAGTCCAAGGAGAC
NGGTATCGTTAGCCAGATATCCACTTCTCTCAGCATGTTGATCCAATTCGGAACAATGCCACCTGTAGAAGTTCAGGGGCCCCCGAGGGTTACCCCTTGGTCGAGCCCTAGCGCCATCGGCAAATTCCTCGTCGGCGTGTGTGGAGGCCTAGGTGATGCCTGGGCCGACACTGTCACACGGAACCGGACTACGCACATCAACGCTTTCGAGCGGTTTGGTGAATTCCCAATAGAATGGGCAATCAATAGTACCGGGGATGAGGTTTTTGAACCGGAAAGACCCACCAGAGAGGTGGGCAAGGGCAAGCGGGTCATCAATAGGCACGCTAAAGGGTACTTCCTCAAAGAGGCCGTCACTGCATGTCGGCTTCAGTTCAACGGAGTGCCCATGTCCACGAACGCCAATCTGCTGGGTGTTCGGAAGTTCCTTGCAGGTTTTTGCCAGGAACATGGGTTGACCAACCAACAATCTCTGAGGTTGGTCAATGCTGCTACACCCC
GGTTTGAGTGCATTTTGTGTATTTGGTTCAATTCCAAATCGATTAAGTGACATTCTTACTCGCTGTCATTTCAGTTCATAAATGGCTGCTTTTACTTTCGAAAACTTTCTTTCTGGCGCCTACACAGGCCTTCCTATCGATAAATTCAGAGCTCTCGGTCTTAACACCGAGGATTATGATGAACAACGTTGGGAGATGCTTGTGAAGTGTGTGGACAGTGGACTTATGCAGTTCTCGTGTTCGCGCGACGAGGCGCTCGTGCTGCTGTGGAACGAAGAGGAACTCCCAAAAGATGATGATGATGAGGTTCCTTATGAGGTCCCCTGCTGGACACCCGACACTGATGCTACAGTAATAGACGACGTGTCTGAGTGGTTGGCGGAGAAGACTTCTGTTCGTGACACAGTAGTGGTGTGTTCTGATTACGATGCTGTCTCTGAGACTCCTGTTGAAGTACTTTCTGTTGAATTGGAGGAGGACTCTGAAGAGGACACGATTGC
GTTAAATTCACCATGGCTTCCGAATTTGGCATTTTGATTTGTGATAAATTGAAGGAAAATACTTTAGAAAAAACGAATTGTGACGTTATTATTACGGGAGTGGGAAAAGTAGGTGTACACGAAGAGGACGGTGTGTTAGGATATGAGTGGGAGGAGACTAACTATAGGTTAGGATTGTGCGAAATAGAGAATACGATGTCAATCAGTGATTTTGTTTATAAGCAAATAAGATGTGAGGGAGCATACCCCATTTTGCCGCACTATGTTACAGACGTCATTAAATATGGCATGGTAATTCATAGAAATGATCATCAGATCCGAGTTGACAGAGATGAAAAAAGTATTGGAAAAATCCAGATTCAGCCGTATTTTGGCGATATGTATTTCTCCCCCGAGTACTACCCGGCAACTTTTATTAAACGTGAGTCTTTACCAATCTCAGTAGATACGATCAGAGGTTATATTGGAGCTAGAATGCGAGGGATTGAAGCTAGGGCTGG
AGACTGTGCGGAGGAGTGTGCAACTTTTTGGACGGAGAGATGTTGGCCGTGGGCAGCAACCCGTGGABTCGCTGATAAGATCGTCTAGAGGATGGGGACCTAAGGACCCCCACTGGCTCTCTCTCTTCTGTCAGAGCGGCTTGGTAGGCCGCCAGAGTGGACCGCTCGAGCGTAATGAAGACCTGTAAGYGGTCCGCTCTGGAGCCTGCAGGGTCCATGTCCTTCRCCCTTAGTTGGAGACTGTGGGTGCTTGGTGTGGTCCTGTKGGTGGCCCGCCATGAAGCTCCGATACTCAACCCTTTAGCCCTGTCCGTTGATACTTGTGGACCTCGCAGGAACCACTCGAACGAATCGGATACACAGGGAGTGCCTAGGGGATGGGCCAGCWTTGAACTGGRCATCAACGGCATCGGCTAGACACAGGACAGCACCGGCGGAAGATACTAACGCCTCGCCTCCTGTGGCTCTGTGAAARCAGACACTGATCGACCCACCTCAGT
AAAAATAAAACTCCACTCCAACCCAATACAAACAACGAACAACAAACAACGAATTTGCAACTTACCACAGCAATATCGACCGCTAGTAACAGTTTAACCAAACTCAGCAACAAATCATCCTTCGACCAAACGAACTCTCACCATCGAGATGGAGGAGTTCATTCCTGAAGTGTTCTACCAGAACCAGGTTCAGAGTCTTAAGAAAATTCTTAAATCCTGGAAACGCGACACTTCTATTTACGCGTATCTTGCTCGCGAGCAAGAGGTCCTAGCCTTCCTTGTACTGAGTCCCGCACACATTGCCAAATTGAACAAACTACTCACTGAGGAGTCTGCACGATGTGCCCTGCTTGCCCAGAACTGTGAAACCATCGAAGCTCTGGCCGTTGTTCGGCAAGCCCTGCAGGGTGTCACGCTACACTTTGGTGATAATGGCATGGAGAAAGGCTGGTTGCATATGATGAAAGCACTTGATGCATGTCTTGACGAAAGCTTCAGCG
ACTTAAGTACCTTATCTATCTACAGATAGAAAAGTTGCTTTTTAGACTTTGTGTCTACTTTTCTCAACTAAACGAAATTTTTGCTATGGCCGGCATCTTTGATGCTGGAGTCGTAGTGTAATTGAAATTTCATTTGGGTTGCAACAGTTTGGAAGCAAGTGCTGTGTGTCCTAGTCTAAGGGTTTCGTGTTCCGTCACGAGATTCCATTCTACAAACGCCTTACTCGAGGTTCCGTCTCGTGTTTGTGTGGAAGCAAAGTTCTGTCTTTGTGGAAACCAGTAACTGTTCCTAATGGCCTGCAACCGTGTGACACTTGCCGTAGCAAGTGATTCTGAAATTTCTGCAAATGGCTGTTCTACTATTGCGCAAGCCGTCCGCCGTTATAGCGAGGCCGCTAGCAATGGTTTTAGGGCATGCCGATTTGTTTCATTAGATTTGCAGGATTGCATCGTTGGCATTGCAGACGATACATATGTTATGGGTCTGCATGGCAATCAGA
AGTAAATCCTGTGTGCTAATTGAGGTGCATTGGTCTGCAAATCGAGTTGCTAGGCAATAAACACATTTGGATTAATTTTAATCGTTCGTTGAGCGATTAGCAGAGAACTGACCAGAACATGTCTGGTCGTAAAGCTCAGGGAAAAACCCTGGGCGTCAATATGGTACGACGAGGAGTTCGCTCCTTGTCAAACAAAATAAAACAAAAAACAAAACAAATTGGAAACAGACCTGGACCTTCAAGAGGTGTTCAAGGATTTATCTTTTTCTTTTTGTTCAACATTTTGACTGGAAAAAAGATCACAGCCCACCTAAAGAGGTTGTGGAAAATGCTGGACCCAAGACAAGGCTTGGCTGTTCTAAGGAAAGTCAAGAGAGTGGTGGCCAGTTTGATGAGAGGATTGTCCTCAAGGAAACGCCGTTCCCATGATGTTCTGACTGTGCAATTCCTAATTTTGGGAATGCTGTTGATGACGGGTGGAGTGACCTTGGTGCGGAAAA
CGGTGGCGTTTTTGTAATAAGAAGGGGTACTCTGGATGAGTTACTCCACTTGAGGCTCCTCAAAACTTGCTCATGTAATTGGAGTATTGGAGGTCTTTATATACTAGAACTCTCATTAACGGATTTGCAACACGTGGCGGCCATCCGCTATAATATTACCGGATGGCCGCGCGACCCCCCCCCCTGGTGCTGCTCTCGCACTCGCTCTACCCTGGTGCTCTTCTCACACGCGCTCTCCCATTGGTGCGGGTCCTTCACGCTCCTCTTTTGGCTGGACCTTTAATTTGAATTAAAGGTGTTTACTTTCTCGTGCGACGTGCTTTATAGTTTGAATTGTTGTCGCGCGAATACTGGCTATGGACCATTGTACCTGGTCAAGGACGTGTCATAATTGGACCTTGCTTCTGAGTCTATTTGCGATTAATGGTGGACCATCTAACTATATATTTGGCCGGATAGGTACTTTTGTGGTAAAAGACTCAGCAATCCCCCACGTTTTT
TACCGGATGGCCGCGCGAATTTTTGGCCCTCCACGTGTCCAGATGAGCGCCTGCTTATTGGTGATCCCCCCCTCTCTGGAATTGGTCCCCCCCACTTTTGACCACTTTTGACCAATATTTGAATTAAATGCGCTCCCCCAGTCCGTACAGTACACGTGGCGCAATCTGGTCCATGCATTAAAGCTTAGTCATTCACTAGGAAAAAGTTTGTATATCCCCCCCCCCAACTTTGAATTTGTCCAGGTTTAGTCCCTCACATTATTTATATATACGTGGACCAGTCATAACCCATATGTGAAGGCTATTTACTATTATTCAAAATTCAAGTTGCTCTATTTAAAGGACGTTGTTGTCATTTTGGAGTAGTATCCGATATCTTAATATGTATCCAGTTAGATATAAACCTGATGCTAATAATTATAAGAGGAGATATTATTCACGTTCTAATGTGTTTAAGAGATCATCTGGTGTTAAACGTGCAGATGGGAAACGTAGAGCTA
TAGTAGTAGACACCGCAAAAGAAAGCAGTCAATCAGCAACATGGGGATATGGAAGTGGCTAGTGATGGCCAGTTTAGTATGGCCTGTTTTGACACTGAGAAATGTCTATGACATGAAAATTGAGTGCCCCCATACAGTAAGTTTTGGGGAAAACAGTGTGATAGGTTATGTAGAATTACCCCCCGTGCCATTGGCCGACACAGCACAGATGGTGCCTGAGAGTTCTTGTAACATGGATAATCACCAATCGTTGAATACAATAACAAAATATACCCAAGTAAGTTGGAGAGGAAAGGCTGATCAGTCACAGTCTAGTCAAAATTCATTTGAGACAGTGTCCACTGAAGTTGACTTGAAAGGAACATGTGTTCTAAAACACAAAATGGTGGAAGAATCATACCGTAGTAGGAAATCAGTAACCTGTTACGACCTGTCTTGCAATAGCACTTACTGCAAGCCAACACTATACATGATTGTACCAATTCATGCATGCAATATGA
TAACAATTATATGTTACTAAAAGGGTGTAACCGAAAACGGTTGCAACCGAAACCGGTACATATAAAAGTAAAAGGCTAGCTACGTGCAAAACAGCTATGTTCGAGGATCCTAGAGAACGACCCAGAACGCTACATGAGCTATGTGAAAGCTTGAATACTACTTTGCAAAATTTGCAGGTACAGTGTGTATATTGCAAGGAAACCTTACAATGGGCTGATGTATATAATTTTGCAATTTGTGACCTAAGAGTAGTATATAGAGATAGGAGTCCGTATGCTGCATGCAAAAGATGTGTAATATTTTATTCAAAAATAACAGAGTATAGACGCTATACATGTTCTGTGTATGGTGCAACATTAGAAGCCTTAACTAAAAAAAGTTTATGTAATTTGTTAATAAGGTGTCATAGATGTCAAATGCCATTGGGGCCAGAAGAAAAACAAAGAATTGTGGATGAAAAGCGACGATTTCACGAAATAGCAGGGCAGTGGAAAGGGTT
GACATTTTGTGTCACGAACGTTCACCCTGCGTTCAGCATCATGTTTGGATATCTGCAGCTCATCAACCCCACCACTGACATTTACATTAAAGATTATGGAAACTTTTCTGGGATTGTTGCACACCAAGCTTATGACCCTGTCCGCCGAGACCATATGCTTTTGAGATCAATGAAATTGCACTTTGGACCAAATTCAAAATTACTATGGCTAGGCGATTTTCACGCCATCACCCTGTCACATGCAAATATGATATTTGGAGCAAGCTCGGTCGGATTTAAGGGCGTTAATGTGTCTACTTTGCCCCCTGACACCCTGACGACTGGCATTCGCCCTCGCCCCGTAGTCACAATGGATTTTGCACAGCTAAAAGGTTTTTACAGCGACTTAGCTCAGAAGGAGGATTACATCATGTATTTCCATGACATGGTGAAGTTTGTCAGCCAGACAGGAGGTGCTCCTGTATCATTGAGAGATGTGTTCTTGTGGATTAGTGAAAGCG
AAAATAAAACAACCCTAAACCAAACAAAACAAAACAAAACAAACACAAACAACACACGCTCCCCAAGCTCATTACATTTGTAGAGTGATCTTTGTCATCCTACTCTTTGTGAGCTTTTCCGCAAATCAACCTGCTTGCTTTTGCGCCCCCTTCACCTTCACTCTCGCTCCCATGGAGCAAACCCTAGCTCAAGCTGTGTCACGGAGAAACAAAACAGACACACCTATGGCAGAAGAGCGGAAACATTTCAGCCCCATGAATTTTTCCGCAAACTTTGTTGCTCCTGAGCTCTTTTATAGTGCTAATGTGAGGAAAATCAAAAATATCTTCAAAGAGCGCAGCACAACTCGGTTTCTGGACGCGATTTCAAGTGACTTTGAGCTTGTCGCTTTTCTCACCTTGAGTCCTGCTCATTTAATGCAACTTGAAACAGTTCTGCGCCAAGAGATGCGTTCGTGCGCTGTGCCAATTGTCACCTCTGATGCTAGCTTTGAAACAGT
TAATATTACCGGATGGCCGCGCTCCCCGATAAAGTAGTGGGCCCTACGCAGTAATTTGTGTCGACCAATGAAAATGCAGCCTCAAAGCTTAAATAATGTATTTACTTTGTTATAAACTTGGCTTCTAAGTTTTGAAAAAACCATCAATATGTGGGATCCTTTATTAAATGAATTTCCAGATTCAGTTCATGGTCTCCGTTGTATGCTTGCAATAAAATATTTGCAGCTAGTTGAAGAAACCTATGAACCCAATACTCTGGGTCATGATCTAATTAGGGATCTCATTTCCGTCATTCGTGCTCGTGACTATGCCGAAGCGAACAGGCGATATACTAATTTCAACGCCCGTTTCGAAGGTTCGTCGAAAACTGAACTTCGACAGCCCGTATACCAGCCGTGCTGCTGCCCCCACTGTCCAAGGCATCAAGCGTCGATCATGGACTTACAGGCCCATGTATCGAAAGCCGCGGATGTACAGAATGTACAGAAGCCCTGATGTC
GATAAAACTCCAAGACCCAACAAGACGGCATGGAACAAAGACAGTACATCCTTGATCTGGTACGCAGAGAACTCACGGACACACCACAAACCCAAGACTTACAAAAACTAACTGAACGTATTATTTCGCTTGAAAAGACCATCACGCAGCTCGGAACTTTGCTTTTAGGGCCTAACTCCACCACAGCGCACGAAGTGTCATCGTTAGCTACGGCAATGCAAAAAGTTTTATATTATAATCGAGCTAAAGCAGCGATAAGTGATTTCATCATGGCTATTCCAAGATATCCACTTTACAGCTATTATGGTAATGATGATATTGATGATTATCATTTAGCTGTTGTTAATCGTAAGCCAATCTTGCCACAGTTTAGGTATTTAGGTCTCATGTTCGGTAAGCCGGCTACTGGAATACAGCCTTACAATTTTGAAGTGAGTTTCAATCTGAGCAAAGTAGAACAAACTTTGATTTCCGAGTTAGCTCCAACGGAATCGCAGGTC
CGCCGCCCCCTCAACTTCGCAGAAAAATCCGTTTTTGCATATTTTTTTAAGGGGGTGTAATCATGGCTGGAAGAAATAAACAACCACTCTCTGTTATACAGGGAAAAGGTAGATCAAATCACATTACAAAAAGTGAGAAAAACAGACGAGAAAAACAAGAAGAAGCATTGCGGGGGCATACTGATAAAATTGAAGCTCCTTCTTATTTGACTGCAGCACAAAAAAAGGAATTCGATACTTTAGCTGCTGAATTAGTCAGATTGAAAATTTTCAGTAACTTAGATGTTGACAGTTTAGCAAGGTACGTTGATTCTAAAGACCAATATATAAAAATGGTTCGTCTGCTAAGAAAAACAAAACCTTCAGATGACTTTAAATTGTATTCTCAAATGCAAAGAAGTAAAAATCTTTTATTCAATGAATGCCGTTCTTCAGCTAGTGATTTAGGTTTGACCATTACATCCCGCTTAAAATTAGTTATTCCAGAAGTAGATACTTCA
ATATTTTTATTACTCATTTCCTGCATCCACCATATTGGCTGCCCGGGCCAATAATGCGAGCGGCTGCGCCGCTGCGCGCTTCGCGCGCGCATTGTAAGGCCTAATCGGGCAGCCAATATGGTGGATGCAGGAAATGAGTAATAAAAATATAGAGCCTGTGATTAAGTGAAACGACATAGGCGAGGACAGGTGGACCAATCACGTTAAAGGTCAAGCTAATGATTAACCGGGGGGTGGAGACTAGAGGGTATATAAAGAAAGAACCAGGAAGTCAAAAATCAGACTGCTGCAGACCTCGACAGAGAACACACGTCTCTGCGCTCTGGTGAGTGAAGATGGCTACTGGGGGGCTAGCTAAATGGGTGGGGGCTGTGCAGGCCTTTGGGCATCCATCTTGGTCCTACGTCATCAAGCTACGTCATGGTCACGTGACCATGATTGAGAGAGGCTTCTATGAACTATGTGGGGGAGAGAATTGGAATATGCTCCACGAACTACCT
GTATTGAATCCAAAACTCAAAATGCTGAACTACGAGACAATCATCAACGGCGCATCGAGCGCTCTGAACATCGTTTCGCGTGCGTTAGGATACCGCGTGCCACTAGCCAAATCGCTGGCGCTGGTCGCGGGGTCCTGCGTGGTGTACAAAATAATCGTGCATCGACGCACGCTCGTGGCGTTCCTGGTAATCGGACCATACGCCACGGTGGTGCAGCACCGTCTGCCGATGGCCCTTCAGAGGGCCATCATTGAATATACACGAGAAGACCGTGAGATCAGCCTGTTTCCGCAAAATTCCATCGTTTCCGCAGAACACGCGCGGAAAGCGGATAATGGGCATCCGATCTCCGGGGGAACGCGTGATGTCGCGAGGGAGACTATTTCCCTTGCCATAAGGGCCGCTGGTTTTCGTCATTACGAAATCAGCCCCGCGAGGCAATCACCAGCTGAGGCGGCAAGCCACCAACATTATGCCGCCGCTGACCTCGTGAGAGCGGC
CATCATCAATAATATACCTTATAGATGGAATGGTGCCAATATGTAAATGAGGTGATTTTAAAAAGTGTGGGCCGTGTGGTGATTGGCTGTGGGGTTAACGGTTAAAAGGGGCGGCGCGGCCGTGGGAAAATGACGTTTTATGGGGGTGGAGTTTTTTTGCAAGTTGTCGCGGGAAATGTTACGCATAAAAAGGCTTCTTTTCTCACGGAACTACTTAGTTTTCCCACGGTATTTAACAGGAAATGAGGTAGTTTTGACCGGATGCAAGTGAAAATTGCTGATTTTCGCGCGAAAACTGAATGAGGAAGTGTTTTTCTGAATAATGTGGTATTTATGGCAGGGTGGAGTATTTGTTCAGGGCCAGGTAGACTTTGACCCATTACGTGGAGGTTTCGATTACCGTGTTTTTTACCTGAATTTCCGCGTACCGTGTCAAAGTCTTCTGTTTTTACGTAGGTGTCAGCTGATCGCTAGGGTATTTATACCTCAGGGTTTGTGTC
CTAAGTAACACCTAGGAATTTCTACCTAAGATTCAACTTCTTTCTTTTTCTAGTTTTAAATTTTCCTGCTGTTTGAGGGAAGTTTGCCCTTCTTCTTCCGTCGTCCTTCGTAAACCATTATTTCTATTTCCTCTCCTTTTAAGTTTTTAAGTTTCGCTATGGACTACATTCGCCCATTGCGCGTTTTCTCCTTTCCTCACGTTAATAACACCTTGGAGTACGTTAGGTACAACAAGGCCAATGGTGATGTAGGAGCTTTCCTAACCACCATGAAGTTCATAGGGAACGTGAAGTTGTCGGACTTCACACCCAGGTGCGCAGCTATGATTTACATTGGAAAGCTCACCAAAGGGGTGAAGCGTACGTTTGTCCCCCCACCAGTTAAAGGGTTTGCACGGCAGTACGCTGTTGTCAGCGGCTCAGTCAGCGCGCTGAGAGGGGATGGTAAGAAGGTCTTGATGGAGGCAAGGACCTCAACTTCCGCAACTTCCGACGTGTCT
TGACAATGGCGACTAGCCTCCCAAGCCAGCCACCCAGGGCGAGTCATCGACCCAAAAGGTCAGACCGTCTCACACAAACAATCCCAAGTAAAGGCTCTGACGTCTCCCCCTTTTTTTAGGAACTGAAACCACGGCCCTGACGTCCCTCCCCCCTAGGAACAGGAACAGCTCTCCAGAAAAAAATAGACCTCACCCTTACCCACTTCCCCTAGCGCTGAAAAACAAGGCTCTGACGATTACCCCCTGCCCATAAAATTTGCCTAGTCAAAATAAAAGATGCCGAGTCTATAAAAGCGCAAGGACAGTTCAGGAGGTGGCTCGCTCCCTCACCGACCCTCTGGTCACGGAGACTCACCTTGGGGATCCATCCTCTCCAAGCGGCCTCGGTTGAGACGCCTTCCGTGGGACCGTCTCCCGGCCTCGGCACCTCCTGAACTGCTCCTCCCAAGGTAAGTCTCCTCTCAGGTCGAGCTCGGCTGCCCCTTAGGTAGTCGCTCCCC
CAAGGGCCCGCGAAACGGGCCCTTGTCGCATCTGCGTCACTGGCGCGGCAGGTCGGGCGCGCCTTCGTACCAGGTGAGGTAGTAATCGCATAGCGCCTGCCCGCCGGTGCCGGTAGTCGTGTCGAGGTTCGTGACGACGATCAGATAATCACGGTTCGGTGCGAGCACGCGATCCGCGCCCGGGGCGAGCCCGCTGCCCGTGCGCCCGGCCGCTTGGTTGGCACCGTAGATATGCGTGGGATCGCCCCACGGCGTACCGTTCGATGTGGTCGTCACGCCACCGAGCACGGTCACGGTCGACGTCTGCGGAATGATGTCGTTGTAGTTCTGCACCGGAATGGCCGTACCGCCCGAAATGCCCGTCGGCGCTTTGAACAGCTGCAGGCCGACAGAATTGCCGAGCGCGTAGAGCGCACGATCCTTGATCAAGACAGGCTGCGCGGCAGTGCGGAACGCAATCTTCACGGCGTTTGTGCCGCCGCCCGCGATTGTCGGCAGCA
AGTAAAGTTGACACCTTTACAGAAGTGATCTTGCAAGCAAGAGTTAATTCATCAAGAGTTAATACAAGATCCACCTCCCGGCACCTTCGTATCGTGTTTGAGGTATCTCTAGTGTTTGGTTGTTTAAATACTAGTTAATATTAATGTTTAATTTTGATAGTTTAGTGTCGGCCACCGCTAAGGTGGTCAAAGATTTTATACATTTTTGTTACAATAGGGCGAGGCACGTGTATTATGCCCTCAAACGCTGGCTCTGGGAGCTCCAGGGTGTGTTTGCTGCACATGACGCTTTTGTCGACATGTGCTACGACGCCATGTATGGCGTCGAGGAGTTTGAATGGGAACTGCAAAAGCAGTTCTCAAGTGCTGAACACGACGTGCTAATCGCCAAGCACGAATTTGAGCGCCTGTTAAAGGATGGCGCCCCATTGCGGGCATGGCCACAACCATGTGCTCCCATAGGTAGCTTCCGGTCGTCTGATGACTTCCAAGAAGCCGCT
ATGTATACTCGCTACAGCTATAACCCAGCCTTGGGTCGCACTTACGTGTACGACAACAAATTCTACAAGAATCTTGGTTCCGTCATCAAAAACGCCAAACGCAAGGAGCATCTATTGCAACATGAAATTGAAGAGAGAACTCTCGATCCTCTAGAAAGGTATGTCGTCGCCGAAGATCCCTTCTTGGGACCCGGCAAAAACCAAAAGTTGACTCTCTTCAAGGAAATTCGTATCGTCAAACCGGACACGATGAAACTGGTCGTCAACTGGAGCGGCAAAGAGTTTCTCCGCGAAACTTGGACGCGTTTCATGGAAGACAGCTTTCCCATCGTCAACGATCAAGAAATCATGGACGTTTTCCTCGTAATCAACATGAGACCAACGAGACCTAACCGTTGCTTCCGATTTTTGGCTCAGCACGCTCTCCGTTGCGATCCCGACTACGTTCCCCACGAAGTCATCCGCATCGTCGAGCCCGTGTACGTCGGCACCAACAACGA
AAATTAAAACATAACATACAACATAAACGAAAGCAATCAAATTTTCAAGCATTTTTCTTGAGCTCTTTGATTTTTCCTGCATAAATTAAGCACTTTGATCAACAACATAGTCTCGATTTGAATATTTCAATTGTTTCCAGTTTTCTCTAATAGCACTCCATACTAAAATGGCAACCAGTGTTATTCAGTTTGGTTCATTTGTGTGCAATCTTCCAAAGTCCCAGCCACTATGCACAACTGTGCACTGCCCAAAACAGAGCATGAGCACTAATATAGTGCGCCCAAGTGATCCGTTTGCTGAGCTCGAGAAGCATCTTGAACCATACTTGCAGAAGAGGATGGATGCGACAATACGCCAAACTAAAGGCGGGACGCTTGTGTACAAACACATGAGCGAAGCTAAGCGCGCCAGAAAGCTTAGAAAGAAGCAACGTGAGGAAGAAGAGGTGCGTTTGTTCATGAACGCAGCCCCATACATTGTGAGTAACATCACAATAGGG
GAAAATCAAACAACCACAAACTAAACTACACAGAACAAACCTCAACACTACTTGATAAGGATACTTAGCGAAGCCCTGAACATTTAGCTCTTGAGGTATGACAACTGTGCAGAAGTTACTCGACCAAATTTCTGATCCCAACGCTAGGGCGGCGTATTCACAAGACTGTCTTTCTGCTGCCAAAAATGCAGCAACGAAAGCGATGACCATTGCCCCCTACGCAGTCACACAGACTGAAGCGCTTACTTTGGAGCGCATTGGGATCACCACCTCACCTTTCGCCACGACTTCCAACACCCATGCTGCCGATAAAATTATTGAAAATGATTGCTTAGAAATTATCGGTAGATACTTGCCGAAGGAGCCCGTCACACTTATACAGCTCAAACGGGCTAAGTTACATTTGTTAAAAAGAGGGCCTAATACAGACATCTTCCAGAATTATTGTCATGAGCCTAAAGACGTACTCAGATTTGGGTTAACAAACCCCCATGTATGCC
ATGGTTGAAATCACAGTGACTGGCGGTGGCTCGACCACCGTCGACGCGGAGAGTGCCACTGTCAACGTGAACGGCGACGGAGACACCATTGTCAATGAAGTGCAGATGGTTGGAGGCATTCCAGTGTACACTGATCTTGCTGAACTGCCAGTCGACGGATCTGTATTGATAGCTATTTTCCAACCAGAATTTGGAATCTATAACGGAGGAGATGACACCATCTACAACGGTCTTCTGTTCTATCAGGGTTTCACCACTGGTAATTTCGGTGATTCGACAGCCAGCTTTGATGTTTGGGATCAAGCTGCCAAAACGAGCGTTTCAACCGTGATCTCTCCTAATGGTTGGAGAGCTGTTGGGCTGGCACAATCGTGATCTGGCTTCTAAAGAACTGGCGAAAGGTGGCGATTGGCTTGGCAGCCGTCGCCATCTTGGGTATCATCAGTGCAGGTTACATCCACTACACAGGACTGGTGAACGAAAATGCCCGGATCAAGCAA
ATGAATCCAAATCAAAAGATAATAACAATTGGCTCTGTCTCTCTCACCATTGCAACAGTATGCTTCCTCATGCAGATTGCCATCCTGGTAACTACTGTGACATTGCATTTTAAGCAACATGAGTGCGACTCCCCCGCGAGCAACCAAGTAATGCCGTGTGAACCAATAATAATAGAAAGGAACATAACAGAGATAGTGTATTTGAATAACACCACCATAGAGAAAGAGATCTGCCCCGAAGTAGTGGAATACAGAAATTGGTCAAAGCCGCAATGTCAAATTACAGGATTTGCACCTTTTTCTAAGGACAATTCAATCCGGCTTTCTGCTGGTGGGGACATTTGGGTGACGAGAGAACCTTATGTGTCATGCGATCCTGGCAAGTGTTATCAATTTGCACTCGGGCAGGGGACCACACTAGACAACAAACATTCAAATGACACAATACATGATAGAATCCCTCATCGAACCCTATTAATGAATGAGTTGGGTGTTCCATT
AAGTTTTTTTGCCGACCTACGTATCTCACAGACAGATGGTGGAACGAAAGTTCAGTAGATCTGCAGAAATTTGCTTAAAGAAATTTGAATCAATCCAACAATTTAGACAAAAGAGACAACAACAAGAAGCAAGCACAGATAAATCACATTCTCAAAACGAAAAAACTAAATCACCCGGCCCCCGTACTTCCGACAGTAAAAAAGATTCTTCAACACGACAAAATGAAAATTCGTCCAAGTGTAGTCCAAATTTTCAACAAGCCAAAGATGAGTATATTCAATTATTACATTCCAAAGATGTTGCGCTAGATTTAATTATTGAAAAAGCTGAAGACATAAGAAATGTTTTTATTGGTGAACTTCCTCTCACTCAAGAAGTGATAGAAAATAACCTTAATGATGTTGCTGTAGTCCTGAATAATGCAAGTGATTTAATTTTTAAATTATTTCAATCAGATAATGGAATTCTTCAAGAGTGTGTTGTTCCAGTCAACGTAATC
AGTTGGTTTTGCCGGCTACAACGATCCTCCGTAGGAAGCGTTGGTGTCTTGGACATTGCCGAGTTGAAACCTTGGTTTCCGGCTGGAAACCACGTCGCTCTTCGTCAAATGACGAAAGGCAAAATGAAAAACGCGAATAAAAAGAAAGCAAAAAACTCTAAGACCAATCCTGGTCGAAGTGGCAGAAGTAATGGAATGGATTTGGTTATGGGAATCATGCACTTTGCCACTCATATTGCAATGGGAATGAAGGTCAACAAGAGACTGAAAACCTTTTGGAAGGTGACGCCCCCAGGTAGATTGGCTAAGGGAATAACAAGGCTGATCAACATCCTAAAAACTCTTCTGAATGCAGTATTGGGTAGAAAGAAACAAAGGTCTGCCAAGACGGTGTGGGTTCTCTTCAGCATGTTGGCTTTGATGGTGGCCATGGAGATTGAGCAACAGGGCACGTCATTAGTCATTAAGCCTCAAAGGAGTGATGTTGGACGGCCAGTTCG
AGAGAAGATTTATCTGAAGTCGTTACGCGAGCAGAACAGGTCATCTACGACCAGAAATTCTCTGGCGCAGCCGCTGACCTTCTCAACGCTAACATCATCGCCCGTGATTTGGGCCTCAAAGAGCAGTCGCAAGTTGAAGACGTGACACCTGATAAGGGAGATCGCGATAAGCGACGCTCTCGTATCAAGGAGCTATTCAACCGTGGAACTGGACGCGATTCTTGATAACCTGAGCGATGAAGAGCAAATCGAATTGCTCGAGCTACTCGAAGAAGAAGAGAACTACCGAAATACACACTTGCTATATGAGTTTGCGCCATACAGCAAACAGCGTGAGTTCATCGACGCAGGTCATGACTATCCAGAGCGATGTTTTATGGCTGGTAACCAGCTTGGTAAGTCATTTACTGGCGCTGCTGAAGTCGCGTTTCACCTTACCGGGCGATACCCGGGAACGAAAGGTTATCCGGCTGATGGTAAATATGGCGGGGAGTGGAAAG
TGCTTAACCGTGAGAGTTGGTGATATATGAGATGACTAATATGCAAAATAACGCAACATTTGGGGCGTATTTAGAATTGACAAAGAAACAACAAGCCTATATTCAAATTAAGACGGATACCGGCGCTAAGGATATGGATATTGCAGAACAAATTGATGTTAATAGAGCAACAATATCTAGGTGGAAAGCTAATGACAAATTTAGAGAAGGTTTTAAAGGATATCAAGCTGAACATCTACAAAAGCAAGTGCCTAAAGCCCTACAGACTATGATTAATCTATTAGACGCCAAAAGTGAATTAGTACGATTCCAAGCGTCAAAAGATATCTTAGATCGTACAGGTTATAATCCAGTCGAAAAACAAGAAGTTTCAATGCAGGGTGCGGTGACGTTCAATGACGACATCGATTAATTTATCTGAATTGATACCCGAGCATTTCCATGATTTATGGCGAGCAACGAAAGACCCTAACATACTAAATGTGGTTGGTAAAGGTGGA
ACCGGATGGCCGCGATTTTTTTTAACGTGGGCCCAACAACAAGTGTGATGACAAAGACCTGTTGACCAATGAAAATTGTCCCTCAAAGCTTAATTGTGTCCTGGTCCCCTCTATAAACTTGGTCCCCAAGTTCCCACATTACAAAATGTGGGATCCTTTAGTAAACGAGTTTCCCGAAACCGTTCACGGTTTTAGATGTATGTTAGCAGTTAAATATCTTCAGTTAGTAGAAAAGACTTATTCTCCCGACACATTAGGGTACGATTTAATTAGGGATTTAATTTCAGTCATTAGGGCTAGAAATTATGTCGAAGCGACCAGCAGATATAATCATTTCCACGCCCGCTTCGAAGGTACGCCGCCGTCTCAACTTCGACAGCCCATATGCGAGCCGTGCTGCTGCCCCCATTGTCCGCGTCACCAAAGCAAGAGCATGGGCCAACAGGCCCATGAACAGGAAGCCCAGGATGTACAGGATGTACAGAAGTCCAGATGTCCCT
TTTGAAAGAGGCCTCCGGAGTGTCCGGAGGCTCTCTTTCGACCCAACCCATACTGGGGGGTGTGTGGGACCGTACCTGGAGTGCACGGTATATATGCATTCCCGCATGGCAAGGGCGTGCTACCTTGCCCCTTGACGCATGGTATGCGTCATCATTTGCCTTGGTTAAGCCCCATAGAAACGAGGCGTCACGTGCCGAAAATCCCTTTGCGTTTCACAGAACCATCCTAACCATGGGTGTAGTATGGGAATCGTGTATGGGGATGATTAGGATCTCTCGTAGAGGGATAGGTGTGCCATTCAAATCCAGGGAGTACTCTGGCTCTGACATTGGGACATTTGATGTAACCGGACCTGGTTCAGTATCCGGGTTGTCCTGTATTGTTACGGTGTATCCGTCTTGGCACACTGAAAGGGTATTTTTGGGTAATCCTTTCCTACTGCCTGATAGGGTGGCGTGCCCGGCCACGAGAGATTAAGGGTAGCAATTTAAACATGAGC
AAAATATAAAATCTCAATACAACACACAAGAAATTAAGCAATCTAAGACCTTCTTTTGCAGCTAGCTTTCAAGCACAGGAAGTTTGACAACTTGACACTTGCTTCGTAGTCGATTTGTGAACACTTTAATAGCAATGGCATTCGTGATGTTTGGACAGTTTGAAAGTGCTTTGCCACTACTCCATAGTGGGGGGGCATCGCTGACCGTAGCACCTAACTGTGTGGCACCCATTAAGAGGGATATACTGAAGGAGACTCGGTTCCAAATGATGAAGGAAGAGGCTCAGCGTGAAAGGGCTTGGGCCAAGTTGGAAGAGGAAACACGTGAACGCTATGAAAGTTTTCAAAGGGGAACACTTAAAAGACTTCCATACGGTTTCATGACACTAAAGAAACCATCAATAGTGAAACTGCATAAGGAAAGGATCGAGCGAGAGAATCAAGAGCGAGAGGAACGCATATTTGATAGTTTAAGTCCATTTCCTATTACGCATATTAAT
GTATTTTTACAACAATTACCAACAACAACAACAAACAACAACAACATTACATTTTACATTCTACAACTACAATGGCATACACACAAACAGCCACATCGTCCGCTTTGCTTGAGACCGTCCGAGGTAACAATACCTTGGTCAACGATCTTGCAAAGCGGCGTCTATATGACACAGCGGTAGATGAATTTAATGCTAGGGACCGCAGGCCTAAAGTCAATTTTTCCAAAGTAGTAAGCGAAGAACAGACGCTTATTGCAACCAAAGCCTACCCAGAATTCCAAATTACATTCTACAACACGCAGAATGCTGTGCATTCCCTTGCAGGCGGTCTCCGATCATTAGAATTGGAATATCTGATGATGCAAATTCCCTACGGATCATTGACATATGATATCGGAGGTAATTTTGCATCTCATCTGTTCAAAGGGCGAGCATACGTTCACTGCTGTATGCCGAATCTAGATGTCCGCGACATAATGCGGCACGAGGGCCAAAAGGAC
AGCAAAAGCAGGTCAATTATATTCAGTATGGAAAGAATAAAAGAACTACGGAACCTGATGTCGCAGTCTCGCACTCGCGAGATACTGACAAAAACCACAGTGGACCATATGGCCATAATTAAGAAGTACACATCGGGGAGACAGGAAAAGAACCCGTCACTTAGGATGAAATGGATGATGGCAATGAAATACCCAATCACTGCTGACAAAAGGATAACAGAAATGGTTCCGGAGAGAAATGAACAAGGACAAACTCTATGGAGTAAAATGAGTGATGCTGGATCAGATCGAGTGATGGTATCACCTTTGGCTGTAACATGGTGGAATAGAAATGGACCCGTGGCAAGTACGGTCCATTACCCAAAAGTATACAAGACTTATTTTGACAAAGTCGAAAGGTTAAAACATGGAACCTTTGGCCCTGTTCATTTTAGAAATCAAGTCAAGATACGCAGAAGAGTAGACATAAACCCTGGTCATGCAGACCTCAGTGCCAAAGA
CACGCTATTATTCCCTAACTCGAACTGTGCGGACGCGCTGTTGTCGTTAGTAATGGTGAACGTGTCGATAAGTTTAAGCGGAGCGGCGCCGTCATAGGCGGATACGTCAACCGATGCAAACGGACGGGCGCTAAAATTGGTCGTGAAATCTGAACCACTCGGCGGTACTTGTAGGATTTCCTGATTCAAGCCAATGAACGGGAAAGAGCCGGTCACCATCGCGTTAACTGCCTGTTCGATAGTGAACCCGGTAAACTCGACTCCGCGGGTTATGATGTATGAATCTGGGTTCCCGCATTTACCTTTCAACCATGTCAAGATTGAATAGGTTTTACACAAGTTACCAGTTTCAAGTTTATCTGCGATACGCAAATTGGCTTGAATATCTGATTCGGCGGTAAGGGTATGCTGGATGCCCGTCCCGGTTACGACTGTAGCGGTTACTGCGGTAACGAGGAAAGCTTTGTCGTTATTCCCGGATAAACCATCGAATTGCACCA
AGCAAAAGCAGGTCAATTATATTCAATATGGAAAGAATAAAAGAACTAAGAGATCTAATGTCGCAGTCCCGCACTCGCGAGATACTAACAAAAACCACTGTGGATCATATGGCCATAATCAAGAAATACACATCAGGAAGACAAGAGAAGAACCCTGCTCTCAGAATGAAATGGATGATGGCAATGAAATATCCAATCACAGCAGACAAGAGAATAATGGAGATGATTCCTGAAAGGAATGAGCAAGGACAAACGCTTTGGAGCAAGACAAATGATGCTGGGTCGGACAGAGTGATGGTGTCTCCCCTAGCTGTAACTTGGTGGAACAGGAATGGGCCGACAACAAGTACAGTCCATTATCCAAAGGTTTACAAAACATACTTTGAGAAGGTTGAAAGGTTAAAACATGGAACCTTCGGTCCCGTTCATTTCCGAAACCAAGTTAAAATACGTCGCCGGGTGGATATAAACCCGGGCCATGCAGATCTCAGTGCTAAAGA
GTAGAAATTTCATTAGAGGATAACGGTTGATAAGTTTGTTTGTAATGCCTAATAAAAGAAGTAATAAAGGAAAAGCTTCGAAAGATGTAAAAGTTACAAGTTCAGACACTAAAACAATTAACGGTGGTTCACTAAACGATGAAAAAGCTAACTCGATTTTAGACGAAGCGTTCAACTCACGTCAAGTCAACGATTCTGGCGATCGCTTGATAACGTCAAGCTCTAAGATAGTTAACAATGTTCTACCAGGTCCTGAAACATTCGCAGAAATTCGTGATAGTAAGAAAGATGGCACTGTTGTGAGAGGTGAGAATCAGGCTATATTGATTGATGTTAATAATGATGTGAGTGGTGCAACAGCCGAAGCGTTTTCGAAGAGCACAACTCAACCGCTAGCTGCTGCTAATACTAGGGAGCTTCTTGAGCAATCGCGATTGGCTGCATCTGAAGGATTGAGAAAGGTGATACCTACAAAGGAGTTGCTAGTTGCTGCCTATCTT
GCGCCAGTCCTTAGAGAGACTGAGCCGCCCGGGTACCCGTGTGTCCAATAAAACCTCTTGCTGATTGCATCCGGAGCCGTGGTCTCGTTGTTCCTTGGGAGGGTTTCTCCTAACTATTGACCGCCCACTTCGGGGGTCTCACATTTGGGGGCTCGTCCGGGATCGGAAACCCCACCCAGGGACCACCGACCCACCAACGGGAGGTAAGCTGGCCAGCGACCGTTGTGTGTCTCGCTTCTGTGTCTAAGTCCGTAATTCTGACTGTCCTTGTGTGTCTCGCTTCTGTGTCTGAGACCGTAACTCTGACTGCCCTTGTAAGTGCGCGCATTTTTTTGGTTTCAGTCTGTTCCGGGTGAATCACTCTGCGAGTGACGTGTGAGTAGCGAACAGACGTGTTCGGGGCTCACCGCCTGGTAATCCAGGGAGACGTCCCAGGATCAGGGGAGGACCAGGGACGCCTGGTGGACCCCTCGGTAACGGGTCGTTGTGACCCGATTTCA
GAGTATATTCCAAAAATAATTTAGTATACTTTGAAGTATATTGGCTATAGTTTGAAATTTTTTTTCACCACAGATATCATGGAGAATACTATACGAGGATGTGCAGTGTCTTTTTATTATTTCCGTGTATAGGGTAGAAGTACCGTTTGTGGCCACTGTACCGTTTATGGCCATTTATTGTTCAAATAAACGATAGAAATGAATTTATGTTAATAAACCATTACAAACTCAATTTGTTTTAATATAATATTTTTAAAACTCAACAAAAATATGGTTATAATATTGTTATTTTTTATAAATTAATTCAAATGTTAACTGGCCAAACACGGTGCTAAGGTGGCCAAAAACGGTACTTCTACCCTATTATTATAAAGACAACTACTGAACACGCGATCAGTAATTTGACTGAAAGGTTTTTTATCATAAGGGTTGTTAAACAATAGTATATTACACTACAAGAGCAGAAAGTTGAGATTCCTGCACTGCGGGCATCATGGCAC
TGGTATCAGAGCAAGGTTAAGATTGATGGCATTCATGGGGTAAAACCCTAAGATAGGGGCCTGATTGAGTTCTACGTTTCTGTTAAGGTAAGATTTCCTTTCCTGATAAGTCGAATAATTTTTATGTATCTTTCTCAAGTAATCTTGAAAAACTGGCATGATTATTGAATGAAAAATGAGCTATTACCAAAAACAAAAAAATGGAGTTGGGAAGACAGAGGGGTTGTTTGCAGAAGGCCGTTCTAAGCCAAGTTTGGGCGTCAAAGGCCGTGTCAGACCCGGAGATCTTCTAATATCCTCCTGAGGTAATAAGCGCTTCGTGAAGTAGTTCAATAATTATGACTAGTTATTAAGAGAGCTTGGGTAAAAGGTAGCATCAAAAGTTAGTAAGACGTAAAGGAAGGAAGGAAAACCCTCAGATAACGTGTCTCATGAAGGTTACCCCTATCCTTCTATTCTGAAATTACTTCTACCTAACCTTGTATGAACTCCGACCTCAA
ATGTATACACGTTACAGCTACAGCCCGTCTCTGGGCCGCACCTACGTTTACGACAACAAATACTACAAAAATTTGGGTGCCGTAATCAAGAATGCAAAGCGCAAGAAGCACTACGCCGAACATGAATTAGAAGAAGCCACCTTAGATCCCCTGGACAACTACCTAGTGGCTGAGGATCCTTTCCTGGGACCAGGTAAGAACCAAAAACTCACTTTGTTCAAAGAAATCCGTAATGTAAAGCCCGATACCATGAAGCTTGTCGTCAATTGGAGCGGTAAAGAGTTTCTGAGGGAAACTTGGACCCGCTTTATGGAAGACAGCTTCCCTATTGTTAACGACCAAGAAATTATGGATGTTTTTCTGGTAGTTAACATGCGCCCAACTAGACCTAACAGATGCTTTAAATTCCTTGCCCAACATGCTCTGCGTTGCGATCCCGACTACGTGCCTCATGAGGTGATCAGGATCGTAGAGCCTTCCTGGGTGGGCAGCAACAACGA
GGCTTTAAAAATTGCGACAATGTCTGATTTTGGAATTAATCTTGATGCCATTTGCGACAATGTAAAAAAAGGCCAAACAGAATCAAGAACTGGTTCTCAATTATCAAATCGGAGTTCACGAAGAATGGATTTTGTTGATGATGAAGAGTTAAGTACTTACTTTAACTCAAAAGCCTCTGTGACACAATCAGACTCATGTTCGAATGATTTAGAAATTAAACATTCTATTATAACAGAGGCAGTAGTATGCGATGAATCTGCGCATGTGTCGGCAGATGCTATCCAGGAGAAAGATGAAACTGTTCCGCAAATGGACCATCGTATTATGAAGTGGATGTTGGATTCTCACGATGGAGTTAGTTTGAATGGAGGAATAAATTTTACAAAGGCAAAAAGTAAGTTGAAAGAAACAGAAAATGAGATTACTGAAATGAAATCAAAGACAAATTTATTAGTTAACGCTTCAGTAGGTATTAATTCAAACGTAGGAGCATTTAATC
GAAAGCATTACATTAAACATACAAAGTTTAATTACAATTACTTTTATATACAATACAATGGCAAACATTACACAACAAATTATCGATACAAGAGAGGCTGCTGCCGCTGGACGGAATCCGTTGATAGCGCAGTTAGCCTCAAAAAGGGTTTATGACGAGGCTGTGAAGTCTCTGGACACACAAGACAAACGCCCTAAAGTGAACTTTTCGAGAGTGCTTTCCACGGAGCAGATGCGCGTGGTCACCGAGAACTACCCCGAGTTCTCGGTTTCTTACACTGGCTCTGCTTTATCTGTACATTCCCTCGCAGGAGGGTTGAGGTACTTAGAAGGGGAATACCTCATGATGCAAGTGCCGTACGGTTCGCCGTGCTATGATATCGGAGGAAACTATTCCCAACACATGTTGAAGGGAAGATCTTATGTGCATTGCTGCAACCCCTGCTTAGATTTGAAGGATGTCGCACGCAATGAAATGTACAAGGATGCGATCGAACGATA
GACATTTTGTGTCACGAGCGTTCACCCTACGTTCAGCATCATGTTTGGCTATATGCAACTCATCAACCCCACTTCTGACATTTATATTAAAGACTATGGAAACTTTTCTGGGATTGTTGCACATCAAGCCTATGATCCGATTCGCAGGGACCACATGCTCCTTCGTTCGATGAAACTCCATTTCGGACCTAATTCCAAGCTCCTATGGTTGGGAGATTTTCATGCCATCACATTATCTCATGCTAACATGATATTTGGTGCAGATTCGGTCGGATTTAAAGGTGTAAATGTATCAACATTGCCCCCGGACACTTTAACTACCGGAATCAGACCGAGACCAACAGTGACCATGGACCTTGCTCAGCTTAAAGCTTTCTACCAGGACTTGACAGACAAGGAGTTGTACATCTTATATTTTCATGATGTTCTTAGGTTCGTAAGTCAAACGGGAGGACCTGTTCTTGAGTTGCAGGATGTGTTTCGATGGATAAGCGAGACAG
AGAGCAATCGGGGCATCTAATAATTCTAGAAAAACAACGATATACTCAAGAAATACTATTTCAGGCATGTCAACCGCAAGGAGTGCTGCTTCTGAATTCGTCAAAAGCTATGGCACAAGAGACAACAGAGCAATCAATGATTGCTATTCTGTCTTCTCTGGAGAAGGTGTCAACTTTCTCAATTTGTTCATGCATAACAATGCAGGTATTAAATCTGCATTCAGCATCAACGATTTGGGCAGGAATGAGGATATCAAAATCCATGAAGCTGAAGTTATTGATTCATGCCATGATTATCATTACTTTGAGAAGTTTGGGTTAGACATAATATTCTGTGAGCATGAAATGAGCCTGGTTGTGGGGAAACCAGGTGTGAAGAATACAGGCTGCAAATTCACAATGCACAACCAAATTTTCAATCCTAATTCTGATACACTTGCTTTAACTCCTGGAACAGTCTCAGAAAATGAGTTCTATGAAAAAATCAAAATAAGATCAAA
AAAAATAAAACAAAACAACACAACATACACGAAACACTTGCAAACAAACAACAAACCCTCGAACAAACTCATTTGAGCTTTCATCAACAACGAATTTGAAGTTCAAATGGCAGTCGCAATGATCATGAACACTTTGGTGAACAATCTCAGCGCACCACCCATAATTCCGAGCAAGTACACTTTAAGTGACATGGAGAAGCGACAGTACGCATCTGTTTGCATCTTTGGTGACTTTGGTGCACTGAAACCAATCACAACGAACGCTGCTAACAACAACGCAGCTAAAGCGATTGTGACGGAGATGACTGGAAGAGAGAGCCAGGGGCCGATGGTTCTAGCTAAACACATGGCGAAACCATCGAATGGTGGTAGCGTAGTGCATGTGCGGAGAGGACCTAATGCCTGGGTGCTGCAAGCCCGAGCACAAATTAGGTCAAGTGAACAACAAATGGATACCGCCTTCGGAAGACTTGCAACGGCATGTGCGGAACGCATTGAGA
AGAATTTCTGCCGATATGGATTGGTCATTTTTTGCAATCAAGATAGACGATAGAGTACAACAAGACCCACGCCCGAATGAAATATTAGCATTGCGAACACAAACGATTGATAGACTATCATCCAACTCTTACACATACGATTACGATGCTACCCTTCGCTCTCACTCATTACAGTTCAAGGCGCCATGGAATTATGTTCAGTACACTGCGTCAGATTACAGCCACAAGTTATTTCAACTACCAACAAAATATGCGGATAGACGAATTCCTACTGATGAGCTACAAACGAACATTAAGGATTTCAGAAACACTATACAATTGCTTGCGGTTATGTCCAATGATCCAGATGTGAAATACAATTTGATGATGGGCTTGTACGCACGTGCAGAACGCGATTCATGGCAAATAGCGAAATTGTTAAATGAGTCACCTCAACTTTTGAATTATGTGCAGCCAAACGAAACGTTTGTTAAAATAATGCGCATTTTGAATATACAAAG
GTCTACCTACTAAAGTTGCAAATTATCGGCATCAAGTTTTGCCATTAAGAGCATATAATTTGATATTTAATGAGTATTATCGTGATGAGAATCTTCAGGAGTCTTTACCTGTTTGGACAGGAGATGCTGATCCTAAGGTTGATCCGACTACTGGAGAAGAATCTCAAGAGGATGATGCAGTTCCTTATGTATATAAGTTAATGCGTCGCAATAAGCGATATGATTATTTTACTTCTGCTCTTCCTGGTTTGCAGAAAGGTCCTTCTGTTGGAATAGGTATTACAGGTGGAGATTCAGGACGTCTTCCAGTTCATGGTTTAGCGATTAGATCTTATTTGGATGATTCTTCTGATGATCAGTTTAGTTTTGGTGTTTCTTATGTAAACGCTTCACAGAAATGGTTTACTGCAGATGGTCGTTTGACTTCTGGAATGGGTAGTGTTCCTGTTGGTACAACTGGTAATTTTCCTATTGATAATGTTGTGTATCCATCTTATTTT
GAAACCTCGCTCTATAAACAGATTAATTGATTGGAAGAAAACAAGATCGTAAGACTACCAACAATACAAAGAGGTTTGGATGGCTGTTCATGTGGAAAATTTAAGTGATTTGGCAAAGACAAATGATGGAGTAGCAGTATCATTGAACCGTTATACTGATTGGAAATGCAGGTCTGGAGTTTCTGAAGCTCCTCTTATACCTGCCAGTATGATGAGTAAGATCACTGACTACGCTAAAACTACTGCTAAAGGAAACAGTGTTGCGCTTAATTACACCCACGTAGTTCTTTCGCTAGCACCGACAATTGGTGTGGCAATTCCAGGACACGTCACCGTAGAATTGATAAATCCAAACGTGGAAGGACCGTTTCAAGTTATGTCAGGTCAGACCTTGTCGTGGTCGCCAGGAGCTGGAAAGCCCTGCCTGATGATATTCTCAGTCCACCACCAACTCAACTCGGATCACGAGCCTTTTAGGGTGCGAATCACGAATACCGGAA
GGAATTTTAGTGGTTTCTCTGATTACATTGTCTGGCTTCTAGGACAGTTAGAAAGATGATGTCTATTCAAAGAGCTGCTCAAATTAACCGACAATTTGACTACATGTCAATTAAAGAACTGTGGATGGCGAAATTTCCATTGCATAAACCCGGTGATTGTTTGGATATGTTTAAAAATGGTGATTACACTGGACCAACAATGGGATGTATCCAAAAAACAAAAGCTTCAAAGAAAAATACAATTTTCCACATCAAGTCTGACTTTAATTCCACTGAATATGACGAACCTCCAATTAGCGGATTTAAAATGTTTACTCAACATTGCTGCCAACGTATAGATGAACATTTCTGTGGAGCCCTTCACCCTGTGATTAGTAATATTGAATTTGAGCATAATCAATTAAAAACTAGACCACAAGTGGCATCAGAGCTTAATCTGTTCATTCCATGTGGAATTAAAAATTTAAAAATAGAAAGTGGAGAAAAATCAACATGGATTG
CGAAATAATTCGACACTTCCCTCCCTCTTTGGGGAAGTGCCTTAAAGAATCATTTCTTTGTGGTGATATTACTATATGGATATTACGCAGTGACGGCTGAGTTAACCTAAATGGAACTCGGAAAGAGCAGACAGGTCAATTTTCAATTCCGAAGCTATATACTTTGGACAGTAAAGGTTTTAAAGGATCCTTCTTAAGAAAATCCTGAAGTAGACAGACGAGCAATGCTTTGGTACCTTGCGCCCGTCGGGTTATGAGAATTAACTACCTCATTAACTATAATCGCAAGATGAAAACTTTCACTAGATGATTTTCAGGGCTTCCCACCGTAATAGGGACGACACGAAATGTCGAAAACACAAACAAACCCTGTGGGAGTCAGGTCCTCTCCCCCTAAGCCACAAGGTAAAATACGGCAACCCTCAGCTTCTCAGCTGAGGTTTAAGAAAGCGTTAGCACGAGCGCTTTCTGTACGCTCCAAGTTCTTGAAGCGCCGGCTT
CCGAATAGATGGGATGGCTTCGGCCGGCCCTACTGGGGCGGGGGCTCGCCCCCCAAAGGCTTTCACTGCTCAGGCCGGACTGGCCAAATTGGTCAATCCGGCCGGCTTAAATAGCATCCTCGCTAGAGGGAAAGAAAAGTTTGGAGGCACCCAAGCTTGGAAAGAACTCATGGGATGTGATGTTATTTTTGCAAGATCCATCAGTCACTGGTATGGGATTAAGGGGACGACTTACTATGAGCTTACTGTCGCACTCGGCCAACCTCTGTACAAACCAGTTACAGATCCTGAACTGACTGAAGAGGAAAAGGCCGTGATGACTGCAGTTCAATCTCGGTTTGCGCAAAGTAACTCTAGTGTTGTTCTCACCCGCACGCTCCTGAATAAAACCTGTGAACTCAAGGACAGAATTCGCGAACTTACTGATGAATTGGGACAAACAGAAGTTCACCTGGCGCGTGAAAAAGTGAAAGCAGCGGCCTTGAAGCTTGAGAATAGAA
GCTATGGCTCAAACGCTCTCAAAAATCTCTAACAAGGAAAACTCCTCTTCAGGCCATTGGCCTAAGAGGTTTAAACCGCACCAACCCATCCCAACGTGGATGGTACGGTGTGGGCTTCTCGACTACGACTCACGTCGTGGTCGGGAACCTGTCCGTGCTTCGCCACAAGCGAAGCGCGTCAGGACACCTACCCCCTACCCTCGCCATCTCAAACCTGCAGCATCTGCTGTAGTTAGGAGTGGCAACAATCCTCCCCATCTCAAACCCACATCAACAGATGTGGTTAGGAGTGGACCCGAAACCCCCTGCTGTGAAGTTAAGGACGGAGGTGTAGTTAGGAGTTGCAAGACCTGCAATCTCAAACCTGCACACGAATCCAAGACTGTCAGCTTCTCCCTTCCCCAAACGGACGGACCCAACGGCAACGAACCCGAATTCATCGCTGAAGCTTGCCCCAGTTGCGCACTGTACGACACATGTCCGAACTGCACATCTAAGGT
TAGTGTCACCGCGCGGCGGCCGAGCCGCCGTCCGCCCTGCCCCCCGCCCGCCCGCGCCCTCCCCCCCTCTCCCTCCCCCTCCCTCCTCTCCTCCCCGCGCCATCCCGCCGGCCGTCGCGGCCCCCGTCCCCGTCCCGGTCCGTGGGCACCCCGTCGCGGGACCAGGACCGCTGCCGCCGCCGCCGCCGCCGCCGCCACCGCCGCCACCGCCGCCGGGCCGCGCCGGGCTGCGGGCCGCCGCAGCCGCCGCCGCAGCCGCCGCCGCAGCCGCCGCCGCAGCCGCCGCCGCAGCCGCCGCCGCAGCCGCCGCCGCAGCCGGGCCCGCTCGCGGGGCCCGCGAGCACCAGGGGCGGCGGCGGCACCGCTGGCCCCGGGAGCACCAGGGGCGCCAGCCCCGCCAACTCCGCCAGCCCTGCCAGCCCCGCGAGCACCAGGGGCGGCGCCGGCGCGGGCGGCGGGGCCCGGGGGCGCGCCCCGCACCCCGCCCCCGCGCGCGCCGA
ACACAGAGAAGGTGCTTATGTTTATTGCAAAGTTGTTATTAATTTCCTGTTTAGTGCAGCAGGCCTATCTGAAATACACTATTATTTCAGAAATAGGGAACGGCACTAGAACTTCTTTTTGTTATAGCTCAAGGACCAGCTTGGGGAGCCTCCTGGAAGCTTGGGACAACATAACTGAGTCTATTGGTCTGACATCTGGCACTTGTAAAGTGGGATCACTGGAAAACAGGGATTGCAAAAGAGACATCATGTCAAATTATGTTGCAGAAGTGCATTCCAACTTACATGGCCTAGGAGCTATGATGCACAACTATGGTGATGACAAGAGGGTTGAGGTCCTCAATGATGTCATCCCAGATGAGCTCAATCCAGGACGCCACAACTGCAGTGACCTGGACCGGAAACCATTTTGGACAGAGTTTATTAATGTGGCAAAGCCAGCAAACAAAATAGCTCCTATATCAGTGATCCCACCACCAATTGTGAAGCCCATACCAATT
TAGTAGTAGACTCCGCAAGAAGAAGCAAACACAGACAAATATGGGAAAATCGAGTCCAGTTTGTCTGTATCTGATTCTTCAGGGTCTATTACTATTTGATACAGTAAATGCCAAAAACCTGAATGAACTTAAAATGGAGTGTCCGCACACTATTGGGCTAGGTCAAGGCCTTGTTGTAGGTTCAGTAGAACTACCACCTGTCCCAATACAGCAAATTGAATCCTTAAAATTAGAGAGTTCTTGTAATTTTGATTTGCACACCAGTACAGCAGGGCAACAGTCATTTACAAAATGGACATGGGAGACAAAAGGTGATCTTGCAGAAAATACACAAGCATCATCAACAAGTTTTCAGACAAAAAGTAGTGAGGTCAATTTAAGAGGTCTGTGCTTGATCCCTACCCTAGTGGTTGAAACAGCAGCAAGGATGCGGAAGACAATAGCATGTTATGACTTGTCATGTAATCAAACAGTATGTCAGCCTACTGTTTATTTAATGG
GTTTTAATTTTATTGCAACAACAACAACAAATTACAATAACAATAAAACAAATACAAACAACAACAACATGGCACAATTTCAACAAACAGTAAACATGCAAACATTGCAGGCTGCCGCAGGGCGCAACAGCCTGGTGAATGATTTAGCCTCACGACGTGTTTATGACAATGCTGTCGAGGAGCTAAATGCACGCTCGAGACGCCCTAAGGTTCATTTCTCCAAATCAGTGTCTACGGAACAGACGCTGTTAGCTTCAAACGCTTATCCGGAGTTTGAGATTTCCTTTACTCATACCCAACATGCCGTACACTCCCTTGCGGGTGGCCTAAGGACTCTTGAGTTGGAGTATCTCATGATGCAAGTTCCGTTCGGTTCTCTGACGTACGACATCGGTGGTAACTTTGCAGCGCACCTTTTCAAAGGACGCGACTACGTTCACTGCTGTATGCCAAACTTGGATGTACGTGATATAGCTCGTCATGAAGGGCACAAAGAAGCG
TGGATGGGATATATTACTCTGAAAGAAGAGAAAAGATCCTGAATTTGTATGCCTTGAACGAGTGGGGAATAATAGATGATTGGCAAGCTTACTCACCAGGCCCGGGGATAAGGTACCCGAGAGTCTTTGGCTTCTGCTTTAAGCTAGTCCCAGTGGACCTGCATGAGGAGGCACGCAACTGTGAGAGACACTGTCTGATGCATCCAGCACAGATGGGGGAAGATCCTGATGGAATAGATCATGGAGAAGTCTTGGTCTGGAAGTTTGACCCGAAGTTGGCGGTGGAGTACCGCCCGGACATGTTTAAGGACATGCACGAACATGCAAAGCGCTAGTGTCAGCACTTTGCGGTTGGGACTTTCCGCCAGGGACTTTCCACAGTGGGTGGATCGGAGGCGGTACAGGGGCGGTACTGGGAGTGGCTTTCCCCTCAGAGCTGCATAAAAGCAGATGCTCGCTGGCTTGTAACTCAGTCTCTTACTAGGAGACCAGCTAGAGCC
GTTAACAATTATAAGAGAAAAAGAAGGTTACCAGAGGATACCGAAGGCGGTGTCAGCTATATGAAGCATTAAAATATCCAGGAAGAACCTCAAACCTTAAGGTAAGCATGGCGGAGGAAAGCCCATGCACAATTAAATCTTTGTGCCTTGCATTTGGACTGCGTTTTGATGAATTGCTTATATCTTGTGTATTTTGTAGAACAAATCTAAGGACCTTTGAAGTATGGTCGTTTATGACCAGGAATTTAAAGGTCTTATGGAGGAAAGGATTTCCTTTTGCCTGCTGTCCTAAATGCCTGGAGGTACAGGCACTGGTGGCTTGGCTAAGGCATTTTGAAAGATCTGGAAATGCAAAGGCGGTAGAAGAGGACACCGGCGAATCCCTGGGGGACCTGCCCATGAGATGTGTAGGATGCTTTAAGCCTATGTCAGCCTCTGAAAAGCAGTTCCAGATAGAGGATAAAAGGCCATTTACCAAGGTTTCTGGATATTGGAGAGGG
GGAAAGAGAGTGTTGACCAAGGGTGACTCCCCTAGGTCACCCTTGATTGGTGCCTACCACATAGGCCACTTCCAAAACCAATATTCAACACTGCTAACTGATTTTGACCAAGCTTTCAGATAATTGCAACCAGAGTACTACAAACAACTAACATCAAACGTTCAAATGGATTTCTCAAAGGAAAATACACAGATCAGATACCTTAACTCCCTTCTCGTTCCAGAGACCGGGTCCACATCCATTCCAGATGACACTCTTGACAGACATTGTCTGAAAACAGAGACCACAACAGAAAATCTAGTGGCAGCTCTGGGAGGGAGCGGACTAATCGTTCTCTTTCCAAACTCACCATCAGGCCTACTGGGGGCACATTACACCAAAACCCCCCAAGGGTCTCTAATTTTTGACAAGGCCATCACAACATCCCAAGACCTCAAGAAAGCGTACAACTATGCCAGACTTGTCAGCCGCATTGTGCAGGTGCGGAGCTCAACGCTCCC
GTATAAGAAAAGTAACTTGACTAAGCTCAGAAGGACACAAGGACAGAAAAAAGAAAAAGGTGGCACTTCAGTTGTAACCTGATAACGTGCTTTAGACACTATAAACCGAGACAGAACAAGCAGAACTATTTTCACTGAAAACCACACCTGAGAGACAGAAACGGATCACGAACGATGACAAGCGCACTCAGAGAGACGTTCACTGGACTCAGAGACATCAAGGGGGGAGTCCTCGAGGATCCAGAGACGGAGTATCGTCCCAGTACGATAACCCTCCCTCTATTTTTCTCCAAGACAGACTTAGACCTAGAGATGATCAAGCGGGCGGTGAGTCAAGTCGGAGGAGAGGGAACGAGAAAGGCATTGAGCCTCCTGTGCGCGTTCGTCATTGCAGAGACGGTCCCATCGGAGGCAGGTACGGTCGCCGAACTTCTGGAAGCCCTGGGTTTCGTGCTGGAGTCTTTGGACACTGGGGCACCACCAGACGCTACCTTCGCAGA
CATTCATATATATTAACATGCACCGGGGGCGTGGCGCGGCCATTTTGAATACTCGGCGTTTGGCGGCGGCGCGAAAATTTGAATGCTGCGTAAGAATACAAGTTTTGTGTGAAAAATTTATTAAAAATGAAGTTTAAAGAATATTAAATTTGACGTACAGGCTTTAATTTTATTCTTATTTTAAACCTTATTGGACATTGAGGTGAGTTTTTGGTATTTATTCTACTTTTCCCGCATTTTGCTTTTCCTTTGATTCGCTTTGTGTTTTCTTTAATGTTCTACCACATGTTTTTTCGGGCGGTTGGCTATAAAAATTATTTTCCAGAAATCATTTTTTAGTTTTTACAAGACTTTTTACCTTTGAAATGGTTTAATGACTGCAAGTGGGATGGCTGGAAGTGCAATTTTCAGATGCGTTCCTGCAGATGCAGCTGCGGATAATAATGCTGCTAACGTTCGCATAAAGCCTCCTCCTAGCTGTTCTTCTGCTGCACGTACTA
ACCGGATGGCCGCCCGAAATTTCGTGGTGGTCCCCCCCATGTCGGCCGTGGTCCCCCCCATGTCGGCCAATGAATAACGTGCCTTGAATGTTAGATAAGTGGAAAGTGACGTTTGCTTTTGTCTTTATATACGTCAGCCCTAATTTTAACGGTGTAAGATGTGGGATCCTTTAGTTAACGATTTCCCTGAAACCGTTCACGGTTTTAGGTGTATGTTAGCGGTTAAGTACCTCCTACTTGTTGAATCTACGTACGCTCCAGATACTGTTGGGTACGATCTTGTACGCGATCTTATTGGAGTTGTTCGAGCTAAGAACTATGTCGAAGCGTCCTGCAGATATAGGAATTTTCACACCCGTCTCCAAGGTACGGCGCCGTCTGAACTTCGACAGCCCGTATGTCAGCCGTGCGAGTGCCCCCATTGCCCTCGTCACAAACAAAAGGAGATCATGGGCTCAGCGGCCCATGTATCGGAAGCCCAGGATGTACAGAATGTACAG
GGCAATTTGAAGCCATGTTGCTCTTTATTATTCTATCTGTTGGCGTTGACGCCATAAGTTACATTCAAAATGATAGAAGTAATGACTTGTGTATCGTTTATGAAATGACTAGTTTTGGAACAAGTTTTAACAACGCAAATGACTCATTAGTTAAGCTACATAAGCATATGGGATTGAAATATGAAGTTTGTAAAATAGAATCGAACGCTAATGCATTAACTCAAATGCAAAAGTGTAATTGTATATATGATGATACACCACAAATAGTTGTCTTCACCAATTTTAAAAAATCTAGTTTAAAAACGTTAATTGGAACTGAAAATAAATGTGAATTACTACCACAGACAACAATCTACACTCCAACCGTTGATATTGAATCGGAATATTTCATATATGGAAACGATGTCAAAATATGTTATTTAGACAAAAATTTACTGGGAATTGGATGTGATGCCACTGATACAACTTCTTGGCTTGATTTAGACGCCGGATTACCTACC
AGAGCAATCAGGTAACAACGATTTTAAGCAAACATGAACATCCAGAAAATACAAAAATTAATAGAAAATGGAACCACTTTACTGTTGTCTATTGAGGATTGTGTAGGTTCTAACCACGATCTAGCTTTGGATTTACATAAGAGAAATAGTGATGAGATCCCAGAAGATGTGATTATAAATAATAATGCAAAAAATTATGAGACAATGAGAGAGTTAATTGTCAAAATCACTGCTGATGGTGAAGGACTAAACAAAGGGATGGCAACTGTGGATGTCAAAAAGCTAAGTGAGATGGTCTCTCTGTTTGAGCAAAAATACCTAGAAACAGAGTTAGCAAGGCATGACATTTTTGGAGAGCTGATCTCCAGGCACCTGAGAATAAAGCCCAAACAAAGAAATGAAGTGGAGATAGAGCATGCACTAAGAGAATATCTGGATGAACTCAACAAAAAGTCCTGCATTAACAAGCTCTCTGATGATGAGTTTGAGAGAATAAATAA
ACCAAGGGGAAAATCAAGAAGGATATTGAACGTACGAAATAGTAGCAGATATCGTGAGCCCAGAAGTGGTGAATTCCGCGGTCGACAACGACCAAGAAACATTGCTTCTGGGCACTTGCACAGGTTGTCTGTCCTACTACTCTGTTACTTCCCACTGTGCAAGGATGTCTTCCGTGTTTCGTGCGTTCGAGCTCTTTACCTTAGAGCAAGAACAGCAAGAACTCGGAAATGACATTGAGATACCTCCTGAAACGTTGAGATCAAACATTAAAGTTTGTATCTTAAACAGTCAGGATCCTCAAACACGTCATGATATGATGTGTTTCTGTCTACGCTTGATTGCTAGCAACTCCGCACGCGCTGCCCACAAAACTGGTGCCATCTTGACTTTGCTTAACTTACCAACTGCCATGATGCAAAATCATATCAGGATTGCAGACCGTTCTCCTGATGCGGACATTGAACGAATTGAGGTGGATGGCTTCGAGCCAGGAACTTAT
GTTGACTTGGCCTATGACGATTACGACGGAATTTTTGATTGTGAATACGCTTACAAGGCGTGGCGTGACGACTGTTTCCGCACCGCCGAACGTGGTCGTGGCCCTGTGCTTCATGAAGATATGACCATTGCCAGTATCGGCAAAGACGGCAAACCGATTTACACCAAAGAGCAATACTCGATTGGTTCGCGTACCTCGCGCATTTACTGGCGTATCTACAACAAGGCTCTTGAGCAGAAACTCGCAAACACGGGTCTTGTCTGGTATCGCTCTGAAGTCGAGCTGAAAAAATGGAATGTTGATGTGTTGCTGAATCCAGCTGGCGCGTATGCCGCGCTCAATGATTTCGCAGCCTCGATTTCTACCGCTAAGAAATTCAATACCAAACCTGTCCCGACGAAACGCGCAGCGTTAGACCTGCTGGCCTCTGCGCATTGGATGCGTCGTCAGTACGGGAAAATCCTTAATTCACTTATCGAATTCCATGAGGGCGACATTGA
ACCGGTGGCGAGCGATTTTTTTGGTGTTGCAGGTGGGACCCACTTTACAGTAAAAGGAAAACTGGACTGGGCCTCTCTTATTGGGCCGTATTTTATTGGGCTTTGAACTGAATTTGTATTGGGCCTTTTATTAAATTATGTAATTTAAGATTTTATTTATTGATAGTATAAATATACACTTATACAGTAGCATTCGTACATATATCGTAGTCATCTCCTATACGTATATCAATTACTGGTGCCTCTTGCATCATCAGCATATCAATAGTTTCGACCATGTCCTCCTGTCGGAAATCACCAATATGAGAATCCTTGTACATGAACTTCAGTATATTACGTATCCCTTCCTCTAAATTGATGAAGTCGAATGGTGGTATGATCCCATCATGGCCGTATGGAATCATGAATATCTTCTTTGCCAGTGTTGGTGATCTTGTCGAGCACAGTTCAATTTGAACAATAATTGAATTGTCTTCTTTGAGCTTCACATCAATGGTAAT
GTAAAACCGAGAGATCGAGGTTCAATTCCTTGACAACTTGAGGTGTTTCCGAATTTGTTCCTTTTCTTTTCAAAGATGTCAAATTCTCTAGATTTACTAAAATTAATTTCTGAAAAAGGCGCTGCTAGTCGAAGCGTCGAAGATATTGTTGACAATCAAGCCGCAAAAATTCTCAATGCTCAGGTTGATTATGCCAACAGATCTAAGAAAATTAATATTAGAAATAAACTATCTCCCGAAGAAGCTGATGCGTTCCGGGCGCGCTATGGTGGTGCGTTTGACTTGAATCTTACACAACAATATAATGCACCTCATAGTTTAGCAGGAGCTCTGCGAATAGCGGAGCACTACGACTGTCTTGAAAACTTTCCATCGGATGACCCCATCATTGATTTTGGTGGTTCCTGGTGGCACCATTACTCTAGGAGAGATAACAGGGTACATTGTTGTACTCCCATTTTGGGCGTGCGCGATGCCTGCCGGCAAGAAGAACGACTGTG
GGGGATAATTATAGTTGGTTTCCCCTTTTGTTTTCGGACAACGGTCTCGGCAAGCTTCGGTATTGGCGGAGAGAAACGTAATCTCGTACAACTAACTTCCAAACTAGCCATTTGGATTTATCTCTTCTTCCCTTATGTCTATTCGGATGAAGTTTGGCTTAGCCCTTGTGGCCGGTTGTGCCTCAGTTATGTATGTGGCTTACCGACGCAGGGTAGTTCGTGGGAAAATGTTGCCCAGAAATCTGCAAATTGAAAACTCGCGGGTGGTGTTGAAGGTGTTGAATTCTCAGTCTGATGGAGTAGACTTCCCTGAAGAGGATTCGGTGGATTCCTCAGGTCCTGTGATTCTCATAGGATCTGTTGAAGTTAAGCTGCCGGCCCCTGTTACAGTGAAGCGTAAACCTAAAGCTAAACACAAGAGCATGCCTTTTATCACCAAGCTTATTAATGCCGCCAAGGTGCATTTTGATGGAGTGCCCAAACCTACCGAGAGTAACCAC
TATAAGTATATTATATATTTTATAATTTTATATATATAAAGCAGGTACAATTTTATTATATAGTGCAGATCTTTTTTGTGAAAAAAAAATAATTATTTTTTTGCGCGCCGGAATAATTATTTTTTTTGCGCGGAAATATTTTTGCAGTGGCGATTGATTTTTTTTTCAGTTGTCTGCCCGTGGCGGAATAATTATTTTTTCGCCGGAAAGCATTTTGTAGTTTCACAAGATGCAGAATTTGGCGGGCCGGAATAATTATTTTTTCGCCGGAAAGTATTTTGTGTACCGTAGTTTCACTAGATTTCGCGGTGCATACCGGTGGGCGATAGGTATTAAAATAATTTGTACTGCTGTAGGCGTTAAAGATTAAAATTATTATTACTGCTGTAGGCGTTAAACATTAAACTTATTACTACTGCTATAGGCGTTAAACATTAAAATTATTACTACTGTTGTAGGCGTTAAACATTAAAATTATTACTACTGCTGTAGGCGTCAAA
GTTTGTCTATCAAGAGCGTACGGTTCAACCCCTGCCTCCCCTGTTAGCAACCCTTTGTCAGTTTTCTATCTTAACTACTCTGTTTCTAATTCCTATGGCAGCGTCCGCTTTTAATATTCACAAGCTAGTCGCCTCCCACGGCGACAAAGGACTGCTCGCATCTGCCCTCGTTGATAAACTAGCACACGAACAGCTAGAGGAGCAAGTACAACATCAACGTAGAGGCCTTAAGGTCTACATCCGTAATGCTTTGGATGTAAAGGATTCCGAAATCATTCGGGATCGGTATGGTGGGAAGTACGATCTCCACCTCACCCAGCAAGAACAAGCTCCTCATGGGCTTGCTGGTGCCCTCCGCCTGTGTGAGCTACTCGATTGTCTAGACTCCTTTCCCCGAACTGGTCTGCGGCAGGACCTGGTCTTAGACTTCGGTGGTAGTTGGGTCACACACTACCTCCGCGGACATAACGTACATTGCTGCTCTCCTTGTCTCGGTATTC
GTAGATGGATTCTAATAAACAAATACAACCCCTTGAAATATCAATGCTTTCAAGGGGTTTTGTTATGTCTTTGTGTAGAAAAGGGGCAGGTAAGGGGCAGAATTAAAAAACACTATCCAAAGTTTTTACAAGTTTATCTTCCATATCTTGAGTTGTATGGGAATAAATCTCAAGTGTCATTTTTGCGTTTGCATGTCCGACACGATCCATAATTGACTTAATTGGAAGTCCGGCTTCTGCTAAATAGGAAATATGAGAATGTCTAAAAATATGGCTTGAAAGATTTTTTTCTATTCCAGCTTTTGCGCCGTATTTTTTTATAATTTGAATGAAAGATGGTAACGTTATTGGGCTATTCCAAACCTCTAAGCAAAAGATATAATCATCATCTTTTAGTGGTTGATAACGTTCAGTGAGTCGAACCACTTGACGTTGTATGGCCTTTATAACTGCATCTGATACCAGTATTGTTCTAATGGATTTTGCGGTTTTTGGCAATG
GAGCAATAAATAAAGCCCTGTAGCAATAGTGCTATAGGGCTTTTATGTGTGATTGTTAAACTTGAAAAGGGACAGAAAAGGGACAGTTTTATTCAAAATTTTGCATAGCTTCATCGAATTCTAAGTGTTGTTTATGGGTAACGTGTAAATAAATTTTTCTTGTAATATCAGAATTGGCATGACCAACTCTATCTGTAATTAAACTTAATGGATATCCTTCTTCTGCAAGTTTGGAAACGTGAGTGTGTCGGAATATATGCGAGGTAGCTTTTTTCTTCCATTTCTGTTCGTTTACAAACTCTCTTAGAAATCTACTTACAGCTGATGTATTTATCGGTCCATTAGTATTACTGTATTTATTATGAAATAGGAAATCATTAGAGTTTTGTCCCTTAGAAAATTCTTTATATATCACAACTGCTTCTTTAGGCAAAACAATAGTTCGTTGACTAGAGGAAGTTTTGGTAAACTCCTGTCTTTCATTGCGATGACCTTCAGTG
ACCGATGGCCAAAAAAAAATTTATGCCGGGCCCACCTGGCAGCTTTTGTCTGCCACTAGACAATCCCGTCCAATCAGAATTCAGCCTCAAAGCTTAAATAAAATTGGCGCCCGCTTTAAATGCTTGGCCGCTACGTTTAGTGCGCTGTCCACTATGTGGGATCCGCTTTTGAACCCGTTTCCCCAGACCGTGCACGCCTTTCGTTGCATGCTTTCTGTAAAGTATTTACAGGCCGTTGAAGACACATACGCTCCTGATACTTTAGGCGCTGATTTAATTAGGGAGTTAATTGCAGTAATTAGGGCAAATAATTATGTCGAAGCGTGCAGCAGATATGATCATTTCATCAAGCGGGTCGAGGGTACGACGTCGGCTCAACTTCGACAGCCCTATGGCTCGCCGTGCTACTGCCCCCATTGTCCGTGCCACTCGAAAACAGCAGTGGTCGAGCCGCCCCATGTATCGCAAGCCAAGGTTGTACCGAATGTACAGAAGCCCTG
GGCCGCTAGTAATCGTGTAATTCAAATTGATAAACGATTATTAGACGTATTAAAGAGATATAAGCGCGTTTCTGGTTTATTGGTACAAGTAACAAGAGAAGCGATTAATCACGTTCTAACAAAAGATTTAAAGCACATAGAAGCAAAAAACGTTACCTTTCACGCCTTGCGCCATAGCCATGCAAGTTATTTATTATCTAAGGGTGTTTCAATTCAATATGTAAGCGAGCGTTTGGGACATTCCAATGTTGGAATTACAGAAAATGTGTATTCTCATTTATTAAAAACGCTCAGGGAAAACGAAGAAAAAAAGATCACTGATTTAATGGATTTTCAGTGATTTTTTTGTGCGATTTTTGTGCGATGTGCGCAAATTTGTGCGATTTTTTTGCGTTTATTTGCTTTTGTTTGCGTTGGTTTGAACGGGCTGAAAGCCTTGGTACGACTGCGTTTAAGCAAACAAAAAGCTCTATATCAACTTTCGTCAATATAGAGCCTAA
GTATTGCCACCGACGACGACGACGGCAGTCCCTGCCGGCGAAGCCGGCCGCCGCGAAGCGGCAAGGGACTGCCGTCGTCGTCGTCGGTGGCAATACTCGTAGAGTATAAGCAAGTACTCAGCATGTATAGAGTACTTGATGACGTCACGGTGACCTTGACCTTTGACCTTCTATATGACCTTGACCTACTTCTGTGACCTTCTGGTCTACTGACCTTTGACCTTCTGAGCTGATGTCTACTGACCTGATGATGGAGAGGATCCGAAGACCTTGGAGCTGAAGGTGGAACACAGGACCTGATGTTAGTGAAGGACAGCAATAGTGTGCGAGTGAGATAGCACTATAGCAACTGTTAGAGCGAGATAGCAATATGAGTAAAAGAGATAGCATGCAAACAAACCTTGAGATAATTTATGCGCATTTTATTATCTTGTTATTGTGACCTCGTTTGACCGGCAAACTCGCGTCGAGGCTGGGCCGTGTGCAAAACAGGATGTGGC
TGCAAAGATTGGCTATCTACCATGCATGAGAGAAGCAAACCCAAAACCACGGGAGCTGATCAGACATGCCTTGAAGAAGAAAAAGAGACCAGAGGTGGTTTACGCAATGGGAGTTCTTCTGACACTGGGGGGAGAGAGCGGACTGACCGTGGAGTTTCCTGTTCCAGAAGGAAAAACTGTGAAGGTCAAAACCTTGAACCAATTGGTGAACGGGATGATCAGTCGAGCGACGATGACCCTCTACTGTGTGATGAAAGATCCACCATCGGGAGGCATGGCAACGCTGATGAGAGACCACATCAGGAACTGGCTGAAGGAGGAATCAGGATGCCAGGACGCGGATGGTGGAGAGGAAAAATGGGCAATGGTGTATGGTATGATTTCACCCGACATGGCAGAGGAGAAGACGATGCTGAAGGAGCTGAAAACAATGCTACACAGCAGGATGCAGATGTATGCTCTGGGTGCAAGTTCGAAAGCCCTAGAGAATTTAGAAAAGG
ACCGGATGGCCGAAATTTTTTGGTGTCCTCTCTCTCAATCCCGTCCCGCTACGTGTCGCATTTTCGTTGTTCCCGCAATATGTACGTAGCGCAATCTTAACCGTTGAATGGGGTCCCCACTTTAATTTGAAACTGCCCAATCACGTTGTGTCTCACGAGTTTCGATATTTATGACTTGGTGACTAAGTTGTGGGGCAATCCTGACATTTGAATTGTGCTTTAATTTGAAACGGTTGAGTGGACGTACTATGCTTTAAACGATGTTTCATTTTTTTATGAAAGGACCACAATTCAAATTATATGATCAACCAATAGCCAAGTGGACCAATTAAATGTATGTTGTATAGCCTCATTAACACAAATGAGTTTTGGATTTTAATTATAAATAGCCTATTGGTTGATATTGTTATTACGTCTATGTTTTCACACTGATTATATTGATTCAGTTCCTTTCTTTACCAATGTACATGTATCATAATAGGAATAGACGTGGATGGTCA
TAACGTGAAAAAAAATAGTAAACACACACGTTTATAATTAAACTTTAATGTTTTTTTTAATAGAAATTGGCTTTTACATCCAACGTGTTTAAAACAGATTAATTAATTGCTAAAAATGTCCATCAAGCTCTCCATAAAACTCTTTTCTTTAGAAGGTGGAGGAAAATAATACTTTTTTAAAGGGGTTAGGTATTTTTAACGTATCGAAACTTCCCACTCTTTTGTATTCTTCGGGGTCGTATATAGATAATTCTTTGGATTCGGGTTCGTTATTTTTTTAAATCTGTTTAGGTTGTGGTTGTTGTTTGTTAACAACCGTCTCATCCTTCTTTGATTCAAACGGCCAAAAAGTAGTTGTTTTTTTTACATTCGTCGTCCGTCATCCGATAGAAAGGCCAGAAAGTAGTTTTTTTGTATTCTTCTTCGTCAAAAAAGTCTCCCAATATAAACGACGTTAACCATTTTATAGGATACAGTATCAAACCAGCAGCGCTCGACAC
CTGGGGCGGGGCTTAGTATTACCCCCGCCCCAGGATCAGCGGAGTCATCACGTGACCCGCACATGCCTAATGAATACAATGTATATAACCAAGTGGACATGGTCCCCACCATTATATTTGAATTAAATGCACTGAATATATGCCTTGCTTCGTCTCGAAGCAAAGTAAGGAATAAATGGGACCCATATGAGCTGTATCCCATGTGCATCGCTTTATTTGTATGGTGGACATTACATAGCTTTTAAGCGGCGTACATGTTACGCTTATTCTTTGTTTATAAAAACTGAAATGCTATCGGCCATTTCTGCTATTTCTCGCGTTGTTTATTGTCCGTCGAGGCTTCATGGCGGATCCAGTATATTATCAAGGTTATCAGGACGACGGTGATATAGATGCCCAGAAGAGACATCAAGCTCTATATTTGATTGGCATAATCATATTAATCATGGTATGTATTATTATCCTTTGGGTGTGTATAATGTTAGCGTGTTATATTCCTG
ATCCAGTTCTTCTTGGTACTCTGAAAGATTCCCTATAGCAATCAAGACCACGTCTGGTAAGGCGTAATTTGGGAGCTCGAGAATCTCTGCGTACGTGCGTACGAGCACGGTTTCTCCGAGTTTGCTGACCGCGTAGTCTTTTTGCGTCTCTGTTTGTACGACTACTACGGCGCAGTCTCGGTCGCGCTCGGCTCTGATTTTGATTGCCGAGAGCAACGAAGATGTCCATTCGGTTCCAAATTCTTGGGTCAGATCGTGTTTGTACTCTGGGCACCAGCGATAAATGCACTCCCTGTAATCGTCAAAAGTGTTGTCAGTCACTGCCATTTCTTCAACGGACTTGGCGGACAGCATGGGAATGGTGTCAGAGTTTTCTTGCATCATCATTTTGACGTAAGCAACATCTGGCCAAAACAGAGACTCTTCTGGAATCTCTCTGCGTTCTCGTACGTTCAAGTAGCATCTGTATTCGCCTGTGAAAACCGCAAATAGGAAACGTT
AGTAAACTTACCAATCAAAAGACCTAACCAACAGGACTGTCGTGGTCATTTATGCTGTTGGGGGACATAGGGGGAAAACATATTGCCTTCTTCTACAAGAGGCCTTCAGTCGCCATAATTACTTGGCGCCCAATTTTGGGTTTCAGTTGCTGTTTCCAGCTATGGGGAGAGGTAAGGTTAAACCAAACCGTAAATCGACGGGTGACAATTCGAATGTTGTTACTATGATTAGAGCTGGAAGCTATCCTAAGGTCAATCCGACTCCAACGTGGGTCAGAGCCATACCTTTCGAAGTGTCAGTTCAATCTGGTATTGCTTTTAAAGTACCGGTCGGGTCACTATTTTCGGCAAATTTCCGGACAGATTCCTTTACAAGCGTCACAGTGATGAGTGTCCGTGCTTGGACCCAGTTAACACCGCCAGTAAATGAGTACAGTTTTGTGAGGCTGAAGCCATTGTTCAAGACTGGTGACTCTACTGAGGAGTTCGAAGGGCGTGCA
GAGAGGCGGCATAGTATTACCCGCCTCTCATCCCTCACCTTTCATCCCGGTCCCACCATGCCAACTGTGCAATCCACTTGTTGGGTGTTCACACTTAACTTTAAAGGGGAAATTCCTATTTTGCCCTTTAATGAACGCGTTCAGTACGCCTGTTGGCAACACGAAAGAGTGGGCCATGACCACTTACAGGGCTTTATTCAGATGAAGGCCCAACAATCTTTGGGCCAAATGAAGGCCATTATTCCTGGAGCCCATTTTGAGAAAATGAGGGCATTAAATTCAGACCAGGCTAAGGCTTACGCTATGAAGGAAGACACACGAATAGAAGGACCATGGGAGTATGGAAAATACATTAAGAAGGGATCGCATAAGAGAAAAATTATGGAGCGATTTGAAGACGACCCAGAAGAAATGAAGATTGAAGATCCCTCACTATATCGTCGTTGTCTATCAAGGAAGATGACAGAAGAACAACGATCAACTGCAGAGTGGAATTACGA
TAATAAATATTCATAAAGGAAACCGCTAATTTGAATTGCCGACCACAAACTGACATATGCAAATTAACTTCTCCAATTTACCTTAACTTCCTCAAAAATTAATTAATAATCATCGTCACAGTGGGAGGAGACTCCACACTATATAATAAACTACACTTCCGAATGGCTGAGTTTATGCCGCCAGACGGAGACTGGAGCAGTTCACTGATTACAGGCTGACCAAGGGCGGGTGCCGAAGGTGAGTGAAACCACCGAAGTCAAGGGGCAATTCGGGCTAGGTCAGTCTGGCGGAACGGGCAAGAAACTTAAAATAATGTTATTTTACAGAATGTCAAGATATATTCCATCAAAATCAACACTTAGACAAAAAAAACTACAATGGATGAATTTAATTGTTCACGGCCACGACATCTTTTGTGACTGCTGCAAACCACTTGAATGCACCATTGGAACCATAATTAACCAAGAACCAGACCTAAAATTCAACACAGAAGAAAAAA
ACCGGATGGCCGCGATTTTTTTTGTGTGGGCCCCACAACGCACGTGCTGACAAGGACAAATGGACCAATGAAATTGGCTCCTCGTAGCTTAATTATTCAATGGTCCCCTATATAAACTTGGTCCCCAAGTAGTGCACACATACCAATGTGGGATCCATTATTAAACGAGTTCCCCGAAACCGTTCACGGTTTTCGGTGTATGCTAGCCGTTAAATATCTGCAGCTAGTAGAAAAGACGTATTCTCCAGATACTTTGGGGTACGACTTAATCCGGGATTTAATATCAGTCATCAGGGCCAGAAATTATGTCGAAGCGACCAGCAGATATAATCATTTCCACGCCCGCCTCGAAGGTACGCCGCCGTCTCAACTTCGACAGCCCATATTCCAGCCGTGCTGCTGCCCCCATTGTCCGCGTCACCAAAGCAAAAGCATGGGCGAACAGGCCCATGAACAGGAAGCCCAGGATGTACAGGATGTACAGAAGCCCAGATGTTCCT
AGCAAAAGCAGGGTGACAAAGACATAATGGATCCAAACACTGTGTCAAGCTTTCAGGTAGATTGCTTTCTTTGGCATGTCCGCAAACGAGTTGCAGACCAAGAACTAGGTGATGCCCCATTCCTTGATCGGCTTCGCCGAGATCAGAAATCCCTAAGAGGAAGGGGCAGCACTCTTGGTCTGGACATCGAGACAGCCACACGTGCTGGAAAGCAGATAGTGGAGCGGATTCTGAAAGAAGAATCCGATGAGGCACTTAAAATGACCATGGCCTCTGTACCTGCGTCGCGTTACCTAACCGACATGACTCTTGAGGAAATGTCAAGGGAATGGTCCATGCTCATACCCAAGCAGAAAGTGGCAGGCCCTCTTTGTATCAGAATGGACCAGGCGATCATGGATAAAAACATCATACTGAAAGCGAACTTCAGTGTGATTTTTGACCGGCTGGAGACTCTAATATTGCTAAGGGCTTTCACCGAAGAGGGAGCAATTGTTGGC
AGTAGTGTGCTCCACAATTCAAAACATAAAAAGAAATTCCAATAATGTCAGAGTTCATTTTCAACGATGTACCACAACGGACTACATCTACATTTGATCCGGAGGCAGCATATGTGGCATTTGAAGCTAGATACGGACAAGTGCTCAATGCTGGTGTTGTTAGAGTCTTCTTCCTCAACCAAAAGAAGGCCAAAGATGTCTTACGTAAGACATCGAGGCCCATGGTTGACCTTACTTTTGGTGGGGTCCAATTTGCAATGGTTAATAACCATTTCCCACAGTTCCAGTCGAATCCAGTGCCGGACAACGGTCTTACCCTGCACCGTCTGTCAGGATACCTAGCGCGCTGGGCCTTTACCCAGATGCGATCACCAATTAAGCAAGCTGAGTTCAGAGCCACTGTAGTAGTGCCTTTGGCTGAGGTAAAGGGCTGTACTTGGAATGATGGTGACGCAATGTACCTGGGGTTTGCTGCTGGTGCTGAGATGTTCCTGCAAACA
AACGGTCGGCCTCTTTTTTTCACCCCAAATTGTAACGATTTTTAGGGGATAGGAGGTCAATAAGACCCATTTTATATAGATATTAGGAGGTGAAGTGGGAAATGGCTGGAAAATACAAAGTGTTGCAAATGTCGAAGGGTGATTTGACCAAAGAACGGCAGGAAGCCAAACTACATGCGGAATTGATGGCCAAAGATGGCATTCCAAAACTTCAGGTGACGCCTCCTAATCATCTTGACCCAGTCGCAAAACAAGAATACAAGCGAATTATCGAATCTTTGGGGACCTTACCACTTAGAAATCTCGATCGCGCCGAGTTGGAAAACTATTGTCATAGGTATTCGGTTTACAAAAACACATCGGTCAACATGAAATTGGCTTTAAAGAATGGAGATCAAGATGAATATTATGCGTACATTAGCATCTTGAATAAAGCCACAGCAAATATTAAAAGTCTAGCCAGTGATCTTGGCCTTAATGTCAACAGCCGGATGCAGATG
ACCAGACAAAGCTGGCTAGGGGTAGAATAACAGATAATGATAAATTATCATACTTAGGATTAATGATCCTATCAATTGGCACAGGATTTGGATAAAGGTTCACAGTCATGGCGACACTTCTTCGGAGTCTAGCTCTGTTCAAGAGGAACAAAGATAGAACACCCCTAATTGCAGGTTCAGGAGGAGCCATAAGAGGGATTAAGCATGTTATCGTAGTCCCAGTACCCGGTGATTCATCGATTGTCACTAGGTCAAGATTATTGGACAGGTTAGTAAGACTTGCTGGTGACCCTTATATAAGTGGACCTAAGCTGACAGGCGTCATGATCAGTATACTATCATTGTTTGTTGAATCACCCAGTCAACTAATACAGCGAATCACTGACGACCCAGATGTCAGCATCAGATTAGTTGAAGTAATCCAAAGTGAGAAGTCCCTATCAGGGCTCACTTTTGCATCCAGAGGCGCTAATATGGAGGATGAGGCGGATGACTATTTC
AAAAGCCGCAATGTCTACTACGTTGATGGATTTCAAGATGAGAAGAAATTTTTATGCACTCGACACCCAACAGGGGATTCAGTGGAAGACTTTTTCAAGACCTTGTGGAAAGAACACATTTATATCATCGTATCGCTATCAAGACCAACATCACACAATGCCAACCAGTGTTACCAGTACTGGTCAAAAGAACAAGACGGCGTTCTTCAAGCTGGACAGTACCAAATGAAAACCGTGAAAACAAAGAAAATTAATAATTTCGTGGTAACGGAGTTACATCTGAAGCATGGAAACGGACCTTCACGTCAACTCTGCCATTTTATATACAGTGACTGGACTGTGAGTGACGTTCCTTGTGATGTGACTAAGTTCTTTCAATTCATTCTGAAAGTGAACCATCTAAGTGAAATGGCCAAACGAGCGCTGAAAGTTCATCAAGTTCCTATGGGTCCTATTGTTGTACATAGTACCCATGGAAGTAGTAAAACCGCCACGTTTTG
ACTGCGTTTCCCTTATCGCAATTAGGAATAAAGGATCTATGTGGGTTGGCTGATTATAGCCAATCCCTTTTTTAATTTTAAAAAAGCGTATAGCGCGAGAGTTGGTGGTAAATGAAATGAACGAAAAACAAAAGAGATTCGCAGATGAATATATAATGAATGGATGTAATGGTAAAAAGGCAGCAATTACAGCAGGTTATAGTAAGAAAACAGCTGAGTCTTTAGCAAGTAGATTGTTAAGAAATGTTAATGTTTCGGAATATATTAAAGAACGATTAGAACAGATACAAGAAGAGCGTTTAATGAGTATTACAGAAGCTTTAGCCTTATCTGCTTCTATTGCTAGAGGAGAACCTCAAGAGGCTTACAGTAAGAAATATGACCATTTAAACGATGAAGTGGAAAAAGAGGTTACTTACACAATCACACCAACATTTGAAGAGCGTCAGAGATCTATTGACCATATACTAAAAGTTCATGGTGCGTATATCGACAAAAAA
TTAAATTATAAAATCTCAACACAACTTATGCAAAGACAAAACAAACCAACTATAATCAAGCAATTTACTAAGCAAAACACCAATAGCAACATGACTAAAGCAACATTTTTCGTTAGAAACGTCAACTATGGGAATGCCAGAGCATCGGCATTGAGCGAGGAAGATAAGATCGCGCAGCGGCGTGAAATACTTGGCAACATACTTGATCGGTTGCAGACTAATAATCAGGCTCCATCATATGTTTTTGGGGCAACTGGTTACGGGAAAGTCCAAAATAGCAAAGCGTTATGTGCAAAGCGCATGGGAGCCCGGTATAACTGGGACGATGATGTATATGAATGCACTACCTGTAGTGGTGCATTTCAGACAAAACTGGACTTTAAGGAACATGACTGCGATGAGGAGAATGAAGACATTGACATGACTCCTGAAAATTTCTCTCTCAAAGCAGAGGAGTTTCCCAATCTGCAAGCAGACATCATTAGTGAGCCGAAGAATGA
ACCACAAACACTCCAGTTTGTTACACTCCGCTAGGAATGCTCCTGGAGCACCCCCCCTAGCAGGGCGTGGGGGATTTCCCCTGCCCGTCTGCAGAAGGGTGGAGCCAACCACCTTAGTATGTAGGCGGCGGGACTCATGACGCTCGCGTGATGACAAGCGCCAAGCTTGACTTGGATGGCCCTGATGGGCGTTCATGGGTTCGGTGGTGGTGGCGCTTTAGGCAGCCTCCACGCCCACCACCTCCCAGATAGAGCGGCGGCACTGTAGGGAAGACCGGGGACCGGTCACTACCAAGGACGCAGACCTCTTTTTGAGTATCACGCCTCCGGAAGTAGTTGGGCAAGCCCACCTATATGTGTTGGGATGGTTGGGGTTAGCCATCCATACCGTACTGCCTGATAGGGTCCTTGCGAGGGGATCTGGGAGTCTCGTAGACCGTAGCACATGCCTGTTATTTCTACTCAAACAAGTCCTGTACCTGCGCCCAGAACGCGCAAGA
CGAAAATTAAAAAATTTCCTTACTATTAGCTTTTCAGCGAAATAGTATTTAAAATCAACAGGTTGCCGCTGCTAGTCAGTTTCAACCATTTTCAGATTGCCGCTGCCAGTCAGTTTCAATCACACAAACCAAAACAAACCAAACCACACAAGGCTTGCCAGTACCCTAAACTGATCTTAATTATGAGCCTCATAAACAACCACTGTGGCAAAGTGGGCAACTCCACCCCCCTCTCCGGGAAATTGTCGTTGTACCATTATACCCCCATAGGAAAAACCATAAAAAAATACTTAAAGTGCAATAAAATCAGTACCAGAAACTTTCATGATGTTGAAAGGTTGAAAGTGCTGTACTCGTATTTTAATATTCAAATAAGAAAGTACAAGAGGATGCCAGCAGTAATCAGGCATAAATTTGGAGCAGATTATTTGTCCATCAATAAATTCATAGACTCACTAATGCAAACTGAAGTGGGTTCTAAAGAAAAATCTGAGCCAGTT
AAAATAACACGTCCCGACCACACATGAACCGAACCAACCTCAAGCGATCATATCATGCAACGCCTAAAAGCTTTGCAACCTCTCCTTAATTGGACTCCGACAACTCCTCGATTTGCGTCATCTGATCGCTCAAGCCTTTGCGCTTTGCTAGACGAAAGAAGTGGAATTTCAGCACGATGACTTCCACCGGAACTTTCCTAGCCCCTGAGACCTTCTACCGTAACAATGTGGCCAAGGTTAAAGCCATATTCCATAGCAATGACACCGCACGTGTTATAAATGCCATATCTGGTGACTTTGAGCTTGTAGCTTTTCTGGTTCTCAGTCCCGCTCACCTCCTGAAGCTCGAAGACACATTAAGAAAGGAACTGAATTTCACAGCAACTCTCATGGCAAGCACTGATGCGAGCTTCGAGACCATTGCCGTGCTTCAAACAGCGCTTGATGGCTTCAAGTACCACTTTGGAACAACCACTCTCGAAAAGGGGTGGTTCTCCATG
GAAAGTTTTCTTTCCATTTGGTTATATGGATTTTCAAAATCTTTCGTCTTCTGCTGTCCCTTCTCCTGTCTCTGTACAAGATTTATTGTCAGAGACATTGAAGAGACAATGCACCGATGAGACCACTGCTATCGGTAAGCTTTTTGCCGAAGAGGCAAAAAGATTGGTTACCCAGAGTTTTGGTAGTGATGCTGCCAAACCTTTGAATGTTTCGTTTCAACTCTCTGCTGAGCAGCAGAGTTTGTTAAAACGAAATTTTCCTGGACGTGTTATTCAGTTTTCCAATAGTTCATCGTCGTCGCATTCATTTGCTGCGGCTCATAGGCTGTTGGAAACTGACTTTGTTTACTCTTGTTTTGGTAACAAGAATGCCACCATTTTGGACTTAGGTGGTAATCATGTGTCCCATCTTAAGATGGAGAGGCACAATGTTCACTGTTGCTGTCCACTTCTTGACGGCAGGGATTGTGCCAGACATACTGAACGTTTGATTTCATACT
ATATATATATATATATATATATATATATATATATATATACAGTCTTGTGGCTTTTTTATTTTATTAATTGTATATGAACGACACTGAATTACCTAACCATTCGCATTTAGCGACTTACAATTCTCTCCAAGAATTTAAAAAAAAAAAATTTAATTAAATTGATGCATTTGTTTCGAAAGTTAGAGTGTTTTAGAGAGTTAAAGTGTTAGAGAGTTTTCAGGGTTCCATAAATGACGGACAGGAAAATTTTTTGACCTATTTTGATGTTTTTTTTCGTTTCTAGTGCACTAAATCAATTTTTGAAAAGTGTCAAATTAATCTCTATTAAATTATCTTGACAATAGTATGCAAAATATCTTGAATCCGTGAACTAACAAGACTATAATGATGAAAATAGTTGCCGAAATGAGGTGAAAAAAATTTTTCGATCGTAAAGCACTCTCTGATGTTTCTCATCATGAGTCATGCAATAAAATAATTATAATATTATTATCCGCGTT
CATCATCAATATAACACCGCAAGATGGCGACCGAGTTAACATGCAAATGAGGTGGGCGGAGTTACGCGACCTTTGTCTCGGGAACGCGGAAGTGGGCGCGGCGGGTTTCGGGGAGGAGCGCGGGGCGGGGCGGGCGTGTCGCGCGGCGGTGACGCGCCGGGGACCCGGAAATTGAGTAGTTTTTATTCATTTTGCAAGTTTTTCTGTACATTTTGGCGCGAAAACTGAAACGAGGAAGTGAAAAGTGAAAAATGCCGAGGTAGTCACCGGGTGGAGATCTGACCTTTGCCATGTGGAGTTTACCCGCTGACGTGTGGGTTTCGGTCTCTATTTTTCACTGTGGTTTTTCCGGGTACGGTCAAAGGTCCCCATTTTATGACTCCACGTCAGCTGATCGCTAGGGTATTTAATGCGCCTCAGACCGTCAAGAGGCCACTCTTGAGTGCCGGCGAGAAGAGTTTTCTCCTCCGCGCTCCGCCAATTGTGAAAAATGAGGAATT
AGGTTACACTTTTTTTTACCGTTTATAAATTATTATTTTATAAAATAAAGATGTTAATTTACTTACCTTAGGTATAGATAAATATAATCATCTATTATTTTTATTAAAAATAATAATTTATAAACGGTAAAAAAAAGTGTAACCTAATCCCTTATAGTCATGTTTTTTGAGAATAAAAACAAACGCATACTTTTTGAACGGAGAAATACCTGTATCCTTAATCCCCTATAACCATATTTTTTTAATCCAACATACTTTTTGAACGGAGAAATACCTGTATCCTTTAACCATATTTTTTTAATCTAACAATGGCCGCTGTCTTAACAAACTTCAACTCGTTATCCGTCAATAATTCCTTTAATAATAATAGCACTTTAGTAGAGGCGCTTGTAGGACGTTCGTCACCACCCCAATAGGATGCGGCTCTTGCTAATAGACCAACGACAGCACATGATTCTCTTATATAATTTTCCTTTTTTAGCATCGTCGATATCATGGAT
GTATTCATTTGCTTAAATAATACCCTTTCGAGACTAATAGAATTCAATCAATCGAGGCGTTTCATTCGTAATAACTTCTAATAGGCGTCAGAAGTTATCTTCCCACTACCTACTTAACTGTGGATGCAGTGGAAGTTATTCCGATTTGATTCGTCCGCAAGTTTGTTAAGAGGTGGAGTCCTCTTCTATTATTCTTGCAAGAAAGACACGTGAGTGTTTATCCTCCGTGTACCTAAGAATACTCTCGACTTGTACGGGAAAGCCCTCACAAACGCTATTCCTCTTAGTGTTGGGTTCTGTTGAGGAGTACTAGCTCGAAAGCGACTTCTAAAATCGCAGAAGTCTGTATCAATGGCCTTGGTTAAGTCAAAACCACTCGTCCTTACAGCCGCCAATGAAGACCAGTTATACAAGCAAATTTCTGGCGCGCTAGAATCCGTGAACAAGAACTTAAAAATGTTCAGAGCCTGTGTTCCGCTTGAGCTTAAAAACAATGGTTA
GTATTTCTTTCTCTCTACGTCGTTAGACAGTGTAGAGTGTTTGGAATACTTGTTGCAATACAAAGGCACGCTTCGGCGATAAATCCTTTGTTTGTAACAAAATGCCGATCGATAGCAGTTCGATACTTGGTATTATTAGTGAAGAGGATGTCATTAGGGCCGCCATTAGTACTAGTGCGACAAAATTTGGTTCGCAGTTGCATAGTACTGTGTGCGATCATGTTAAAGAGACGTACTTGGACGCTATGGAAAGACAAAAAACAAAAAAGAAGATAGATGTGAGGCGCGACTTGTCACAGGAACAGCTTCAACTTCTAAATGACCTTTATCCGGAGAGACACATTGTGTCAAGCAACTGTGAAAGAGGTACGCACAGCTTTGCAGCGGCTTCGAGGAAAATCGAGACTGATTTGTTGTTGAGTCGTATTCCTAAAAAATCGTGGGTCTACGATATTGGGGGCAACTGGGCCACGCACATCAAGCGCAATGATGGGCGTAGG
ATGCCATACTGGTTGCCCACATATAACTTCGAAGGACTGCAATGCTTGCAGTGCAAGAAAGCTTTAGGGTCCCTGGATGCTCTAAAATGCAAGAATCATAAATATAGGAGGGTGCATAGAGGGGGAAAGCCTTATGGCATGTGTCAAATTTGCTTAGAGGCTTTGCTGCAATTAGAAAGGCAAGAATTTCCTTGGACATTGCTACTGCCAAAGGACTTTGTTAAAGTTTTGGGGAGACTGCCTGGAGACTATTGTGTACGCTGCTATTACTGTGGCTGCGTGTTGTCAGACAGTGAAAAAGATCGCCACGCCTTGGACCACGAAGGTTACCTGTACGTCCGTGGAAGAGCCAGAGGCCGCTGCTACTCTTGCTCTAGTGATGGTCGCCGGCCCTGCGTGTTCTAAATTTCTGCCACAAGACCCTCCACCACCCTCAGTGACACTGGTTCTTCATGATTTGACTCAAGAAGAGGATGAACAGGATTTTGTAACGCTGCACG
AAAATAAAACGACCTGACAACATATGACACGAAACGACTTGGAAATACACAACTCTGCGTGCAACCTTGCTCTCTCCATGTCCTCCTCCCGCAACTTGGCGCTCCTCGCAACAATGGAGAACCAAGTCCCCGAGTGGGCGCAACGGATCGTCCGTAGCTCTCGCAACGAGAACCAGGAAATGCCACGCCCGATTAGTGACACCTGGAAGAAAATCATTACTGCTAATATGTTGCCACCTGGTAACCCAACTACTACAATATCTGATAAGGATGGTAGTGTTGTGGCCCACTTTGGTGCCTATGACAGTTATCTTAGCACCATCCTTCAGGCACTTGGCACGCCCTTACAACGACTGCGCATGCACACCAAACCCACTCCGCAGGAAGCTGCGCTCTTCGAGGATTGCTCTGATAAGCCTTGGTTCTTCACCAAAAATGATTACCACGCTTGGGCCTTCCAATATGAGACTGTTGTACAAACCTTCGTAACTTTCACATTT
TGTCTTGTGCAAGGGTACGACCGAATCGTAATGGAGAGGCAGTGTAGTACTAAAAGTCAATCTTGGTGTGTAAGAACAGCCGAAGATGAAGAAAACAATTTTATGATGATTTGCCGTAAGGGTAACGTTTATGAGCTAATGGAATTGGCACCATTCATTAGCGTTGATGGACATCTGCTGCATAAATACGACCATCGTGGGAGACAGTGTATTCACATGGTGGCATTGTACGACAGAAAAAATGCTATTATGAAAATAGAAATACTTGTAAACATGGGTGCAGACATTAATGCAAGGGAACGAAATACTGGTAATTCATTACTTCATATTGCTGTGAAGACAAAAAATTACGAATTGGCTGAGTGGCTGTGCCGAGAGCCAACCGTTAATCTAGGAGCTATTAATTATGAGCATCATACTGCTTACCACATGGCCTACTACCTTCATGATGAGAAGATGAAGGAGCTTTTGATAACCAACAGAGCTGTCTGTGACAATCC
CAGTATTACCGCACCTCGCTTACCCTCCTCGCTTCCCTGGGCCCACTATGCCTACTAGACAAAGCACTAGTTGGGTGTTCACACTTAACTTTGAGGGCGAAATTCCTATTTTGCCCTTTAATGAAAGCGTTCAGTACGCTTGTTGGCAGCATGAGAGAGTGGGACACGATCATTTACAGGGATTTATACAATTTAAATCCCGCAACACTACATTGCGTCAGGCTAAGTATATTTTTAATGGACTGAATCCTCATCTGGAAATTGCTAGGGATGTAGAGAAGGCGCAATTGTACGCGATGAAGGAAGATAGTAGAGTAGCTGGTCCCTGGGAGTATGGGTTGTTTATTAAGAGAGGATCGCATAAGCGTAAGCTGATGGAGAGATTTGAAGAAGATGGAGAAGAGATGAAAATTGCTGATCCCTCTCTCTATAGGCGTTGTCTATCAAGGAAGATGGCTGAAGAACAACGTTGTTCTTCTGAGTGGAATTATGACTTACGC
CTCATGTCATTAATAAGACCATGCAGAAAATGCAAATGAGGCGAAGTGACGTAAAAAAGGGGGCGTGGCCATATGCAAATTAAGAAAAATGGCAGAAAATTAGTCCTTTTAAGAGCTTTATTGGAATTTTATATAAAATTTATGAGACACTTCTGTTTTTTCTATCAAGTTTTAATATTATTGTCATCATGTAAGTTTTTGTAAGTTACAAGCTGATTTTAAACTCCGAGTATTTTTCTTTTTTCTTGTTTTAGCGATCGCGTAGGAAAACTGCATGCAGCAGCGCGGCGAGGCTGGCGGTGAACGTATTTCCTCCGAGTTGTCGGTCTGCCGCCGCTGCGATTTCTTCGGCAGTGTGTGGAGGAATTGATGATTGAACGCGTTTTGCGAGTTCAACGAAACCTGGGTCGTATGTAATTTGAAGCACTTCTTGCCCTTTACCAAGTAAATACCCTAGCCCGTCAAATGTGTTTAAAATGATCCATCCTCCGGGTATAATA
TTAAAACAGCGGATGGGTATCCCACCATTCGACCCATTGGGTGTAGTACTCTGGTACTATGTACCTTTGTACGCCTGTTTCTCCCCAACCACCCTTCCTTAAAATTCCCACCCATGAAACGTTAGAAGCTTGACATTAAAGTACAATAGGTGGCGCCATATCCAATGGTGTCTATGTACAAGCACTTCTGTTTCCCAGGAGCGAGGTATAGGCTGTACCCACTGCCAAAAGCCTTTAACCGTTATCCGCCAACCAACTACGTAACAGTTAGTACCATCTTGTTCTTGACTGGACGTTCGATCAGGTGGATTTTCCCTCCACTAGTTTGGTCGATGAGGCTAGGAATTCCCCACGGGTGACCGTGTCCTAGCCTGCGTGGCGGCCAACCCAGCTTATGCTGGGACGCCCTTTTAAGGACATGGTGTGAAGACTCGCATGTGCTTGGTTGTGAGTCCTCCGGCCCCTGAATGCGGCTAACCTTAACCCTAGAGCCTTATGCC
AAGTTTTTTTTCGACCTGTCTGGACCAGTACATAAAGGAACATGGATAGACCTGCTCGAGAACATTTAAAATTCAGTAAAGCAAACACCAAAAACGAAATTAGAGAAATGAGAATTTACAAAGATGATACTGCTGATGGATTATGTTTTAGCGAAATCAATGTTGGATGCACCTCCTCCACCCCGAAAATGTCACTTTCTGATTATTTTAGCTCAGTTAGTTGCTCTTTTGATGGCGAAATGCGTATACCTGACGTGCCTTTGAAGATGTATGGCGATCTCCACTTCCACGAACAATTCACTAATGACGTAGATTTAGATTTATTATGTTGGCAATTGCTTAGTTCAAATCAAGATTCACGAGCATTGTGCGTCAATATTTTACGAATGGTTACTTCACTCTCTCTTGGCAACGCTTTCATATCTGAAGGTAGATATCATTATGCTATTGACACAACCGAACAAACTAGTGCTGAAGATGCTGATGCTTTAAGGTTTCTA
ACTCAACATTGCTACTTCATCATGACGAACCCGTGACGCGGACACGTAACAAGCGTAGTGTCCTCGACGATTGCCATCCTCGTGTGAATTCCGGGCTCCGCTTGCACTGATGGTACCTCCTACGAAACTTGGAGAGGCTTCGGTCTCGAAGAGCGGTAATGTACCCTCTGCGCCTGGGACCTAATCGCGTTTTGCTGTAGGTAATTCAGTAGATGGAAGGATTAAGGGTCAAACATCTTGGTTCGCCAAGTATGTCCTTACCAGTACTCTACTGAGCTTGAATACCCATGGAGGCTTCTGCTAATGGGTTATCACATGATGATAATGCGAATAAATCGCAAAATGTTGGACCTTCTACTCTTCCGAGGTCAGATAAACAAGGAGGAGAAAAACACGAAAATTCTTTTAATTCTTTTTCTAATGATTTCTTTTTTAACTTCTTACGTATGTCAACCAACACGCACATCTCAGACAGTCCAGGCGTTTCTTTCGTTGCTAAA
GACCCGGGCCCTCCCCCGGCGGCGCGCGCGCGAAAATAAACGCGCGGCGGGCCGCGGGCGCGGCGGCGCGGCGCCACGCGCGCGCACTCGCGAGGGACGGGCCGGGGCGCGCGCGGGGCCGGGAGCCCGCCCGGGAGCCCGCCCGGGAGCCCGCCCAAACGCGCCCCCCCGAACGAACCCCCGCCCCCCGAAAACGCGCGCGCCCCGGAAACGCGGGGAGGGGGGGCCCAAGGCTCCCGCGGGGCCCAAGGCTCCCGCGCGGGAGGAGGGGGGGGTCTCCCGCGCGCGCTCCGCCGCCGTCCGGCCGCGCCCGAGAGCGCGGGCAACCAGCACGTCGGGAGGTGCGTCCACGCGCTCGCCACCCTCACTCTCGGCCGCCGCCGGCGCATCCCGCGGCGCCCCGCCCCCCACGCGCGCAGGCCTTCCGCGCGCGGCGCTCTCGCGCGCGCCCGCCGCGAGCCCGGGCCGCCGGCGCGCCTGCGTGCGCACGCGCCTGCTGC
AACGGTAAGTTGCAATTTCCTTGTACCAGGTGCGGTATTGGGATTTCACAATTATAATGGTTGTTGCCAACTACCATAGGCATATTCAAGTTTTTGCCTGTATCGTTTTCGTATCCTGTAATAATATCCAATATATGTATACATAAATAAATATATATATATATAAGTGTCTAAGATTGGGTTCTTCTGTAATCAGGCAATGGCTGAGGGAGCCGAACACCAACAGAAACTGACAGAAAAAGATAAGGCAGAATTACCTTTAAGTATTAGAGACTTAGCTGAAGCCTTAGGCATCCCTGTGATTGATTGTTTAATACCTTGCAATTTCTGTGGCAACTTTCTAAATTATTTGGAAGCTTGTGAATTCGACTACAAAAGGCTTAGTCTAATTTGGAAAGATTATTGTGTGTTTGCGTGCTGTCGCGTATGCTGTGGCGCCACTGCAACTTATGAATTTAACCAATTTTATGAGCAGACAGTGTTAGGAAGAGATATTGAAT
ACTTTTAAAGTAAAGTGAGTGTAGCGTGGCTATATCTCTTCTTTTACTTTAACTAGCCTTGTGCTAGATTTTGTCTTCGGACACCAACTCGAACTAAACGAAATATTTGTCTTTCTATGAAATCATAGAGGACAAGCGTTGATTATTTCCATTCAGTTTGGCAATCACTCCTTGGAACGGGGTTGAGCGAACGGTGCAGTAGGGTTCCGTCCCTATTTCGTAAGTCGCCTAGTAGTAGCGAGTGCGGTTCCGCCCGTACAACGTTGGGTAGACCGGGTTCCGTCCTGTGATCTCCCTCGCCGGCCGCCAGGAGAATGAGTTCCAAACAATTCAAGATCCTTGTTAATGAGGACTATCAAGTCAACGTGCCTAGTCTTCCTATTCGTGACGTGTTACAGGAAATTAAGTACTGCTACCGTAATGGATTTGAGGGCTATGTTTTCGTACCAGAATACTGTCGTGACCTAGTTGATTGCGATCGTAAGGATCACTACGTCATT
GTGGCACTCCCCCCCCTGTCGCGTTCGCTCGTTCGCTGGCTCGATTGGGGGGGTGGCAGCTCAAAGAGCTGCCAGACGACGGCCCTCTGGGCCGTCGCCCCCCCAATCGAGCCAGCGAACGAGCGAACGCGACAGGGGGGGGAGTGCCACACTCTCTAGCAAGGGGGTTTTGTAGGTGGTGATGTCATTGTTGATGTCATTATAGTTGTCACGCGATAGTTAATGATTAACAGTCATGTGATGTGTGTTATCCAATAGGATGAAAGCGCGCGAATGAGATCTCGCGAGACTTCCGGGGTATAAAAGGGGTGAGTGAACGAGCCCGCCGCCATTCTCTGCTCTGGACTGCTAGAGGACCCTCGCTGCCATGGCTACCTTCTATGAAGTCATTGTTCGCGTTCCATTTGATGTGGAAGAGCACCTGCCTGGAATTTCTGACAACTTTGTAGACTGGGTAACTGGTCAAATTTGGGAGCTGCCTCCCGAGTCAGATTTGAATT
GCCGGCCCCTTTCCGCGTTAGTGTCGTCGTTATGGTCTGTCCTCGGTTATCCTCGGGGGTCTTCGTATCCACTCGCCCCTACCTTCGCCGTATCTACCAAGCTTCGCCCTCTGCGCTAAGCCTTCGACACTAACCCATCATACTCCCCGTCGCGCTTGAACCACGGGGTCTGTCAATTGATTGCGCTGGGACAGGCTACCAGTCGGGCCTTCTATGGTACAAGGCCAGGACCTACGCTCTTTCGGAGTGTGCGTTATTCCCTCAGCTTTCGGGTTTCTCCCTTGTTCAGTCCAAGGACCGTCGAAGGTACACTTTCCCCAGGTGGCCGTCACCTGATGGGTGCCCATGTTAGAGCCGTGGGCTTGCCTTGTCAACCCTCTGACGGGGGTTAGTTCGTCCAGTTATCTGGCATAGGCTCTTTTGATGAGTGGCCATCAGTCTTGCTTGTCAAGGCTACGCTAATCCATAAGGAGTCATGCACGTTATGCCGTTGACGTGGG
GTTATTTCGACACTTCGCACTCTCTCTACAATGGGGAACGTTCAAACCTCCGTCAACACTTACAATATTACTGGGGATGGTAATTCATTTACCCCCACCTCTGACATGACATCCACTGCCGCCCCGGCCATTGACCTTAAACCTGGGGTCCTCAATCCTACTGGCAAGCTATGGCGACCCGTCGGTACTTCCGTTGCCACCATCGACTCACTTGCCATCGTCAGCGATCGTTTTGGTCAGTATTCATTTGTCAATGAAGGCATGCGAGAGACCTTTTCAAAAGCACTCTTCGACATCAATATGTGGCAACCTCTGTTCCAAGCGACAAAGACTGGCTGCGGACCGATCGTACTCTCCTCCTTCACAACCACCACCTCTGGTTATGTTGGTGCCACTGCCGGTGATGCCCTTGATAACCCTGTGACGAATGGCGTTTTCATCAGTACGGTGCAAGTCATGAACCTCCAGCGGACCATCGCTGCTCGCATGCGTGATGTCGC
ACCGGATGGCCGCCCTTTTTTGGTGTCCTACACTTTATCCCAGGCCCAAGCCCAAAGCAACCACAACCTTTACTTTTCTATGGGACCACTATAATTATTCCAACCTATCAAATCGCTCCAGTACAGTCTATATAATTATGCCTTGGTGAGTCAGCGTGGTCCCTATAAATGAAAGCAGTCTAAACCCATACCTCTTTAATTCGAAATGGTTAAGAGGGATGCCCCATGGCGTTTAATGGCGGGGACCTCCAAGGTTTCCCGCTCTGCTAATTATTCGCCTCGTGGAGGTATGGGCCCTAAATTCAATAAGGCCGCTGCATGGGTTAATAGGCCCATGTACAGGAAGCCCAGAATTTATCGCACGTTACGAGGTCCTGACATCCCCAAAGGATGTGAAGGACCATGCAAGGTTCAATCATTTGAGCAGCGGCATGATATCTCTCATATTGGTAAGGTTATGTGTATTTCTGACGTGACGCGTGGCAATGGTATTACTCACC
GTATTTAAAATTGTGAGGAAAGACCAACATGGATGTACTGAGTAAAAGTTCTTTGAAGGAGTTGTTAGCTCATTTGGAGAGAACTCCACTTGAGGAAGCGATTTCTTATAAGATTGGAACTATACCATATCAGAATGTTTTGATAAGCAGAAATGAATATTATAATCAACCGTATCCAGATGTGACTTCATTAATTGACGGTGTTGCTAGAGAAGGACAGCGTAACGTCAACGGCTTGATAATGTCAATAATATCATATGTGGTAAGTGGCTCTGGTCACTATATTCCTAATATCGGTTATACATTACTGAGGCGATCGATACTGGACATTCTAACTAAGCATGACACTGGGTTGAACACGAACAACATCAACTACGATATGATTGCTCGAAACTTAACGGTCAGTAAAATGAATTGTGAACAGAGAAAAAGGATGTTAATATGTTTCAAACTCCTAGCATACAAAGATGGTAATCTTAACGATTATGAAACGTATTTGA
GGTTGGCGCCCCTTTCGGGGCGCTTGCTTTCTTCCTTGAAGGCGCTAGGGATGTTTTGCAAAAGCGACTCATGCCTGCAGTCTTTTCATCATGCCGTTAGGTTTAGATGACGGTATATCCATATACCGGAGGAACTATGTTTCCGAAACAGAATATCGATCGAATTTATCATGTTAAACTTGTCTCTTACGATAATAAAGGAAAAGTAACTTCTGACGACTCTTTTGAGTCTGTCGAGAATTACCTCCTCCAAAATCGTTCGACCACGTATAAACCTGGTTATATTCGAAAAGATTTCCGTAAACCCACGAACTTTTGGAATGGCTATCGCTATTTCCATCAGCCCGTCGGCACGTTTACTCGGAAACTATCTGATGGTGGGCGTCAAGAGGCCGATTATGGTATAGTGAACCCTAATAAGTTCACCGCCAACAGTCAGCATCTTGGAGAGAACATGGTTATTTATCCAGGTCCTTTCTCAATAAATATTGACAACAGAG
GTAATCTTACCACTGTGTGTGTGCGTGTGTGTGTGTCGAGTCGTGTTGTCCGCACATTTGAGTCGTGCTGTCCGCACATATTTTATCTTTTGGGTACAGTGTGTTAGATTTCCCGAGGCATGGCTTTCCAAGGTACCAGTAGGACTTTAACTCAACAGTCCTCAGCGGCTACGTCTGACGATCTTCAAAAGATATTATTTAGCCCTGAAGCCATTAAGAAAATGGCTACTGAGTGTGACCTAGGCCGGCATCATTGGATGCGCGCTGATAATGCTATTTCAGTCCGGCCCCTCGTTCCCGAAGTAACCCACGGTCGTATTGCTTCCTTCTTTAAGTCTGGATATGATGTTGGTGAATTATGCTCAAAAGGATACATGAGTGTCCCTCAAGTGTTATGTGCTGTTACTCGAACAGTTTCCACTGATGCTGAAGGGTCTTTGAGAATTTACTTAGCTGATCTGGGCGACAAGGAGTTATCTCCCATAGATGGGCAATGCGTT
AAAATAAAACAACTCAACAAAACATAATCGAAAATCGCTTAAACCATATCTTGCATATTGTTCACAGCTTTTGATTATACTAGTTATCAATTTTTACACATTATTTGCAACTTTTCAATCACTTAAGTAACAAGCTCATCAAAATGTCAACATTAGTTTGCCAAGCAGTTGCAGCACCGGTTTGGTCAAATGGAGCCAGGACAAGGCGTATCAGGGATGCAGATGGTGAGTACAGGTGTACTCAGTGTGACATGGGTTTCGATTCTATGACCATGGCGCGTCCTGTGAATCATTGCTGTGATGGGATCATGATTGACGAGTATAATTTGTATGACGACGATCCTATTATGCATTTGGTTGATTCCAAAACACCAATCAAGCGGGGTTCGCAAGAGACTGAAGGTGATGGAATGGCAGCTGAAGCCATTAAGGTAACTGGAGCTGAACCAGTTAATTGCTTCATGGTTGGAACTATTAAATGCAAAATCAATGAGAATTCA
TATTAAAATTTTCAAGAGAAGATTTTGATACCAAAAGCGATCAGAGGTTTGTGCCACCTTAAAACGCACAACAAAAAGCTTTCGTACCCTCTTTTCAAGAGTCAATCCGCATTCGAGATACCTTGAAAGAGTACTTTTCTTTCCCTCTTTTCTTAATTGCTACTTACGTTTTCAAAATCACTTTTTCTCTCTTAAGCTACACAAGTTTAACTAAAAGCCTAGAACGAACTTTTTATTGGACGCATTAAACTACAATATGAAGTTCTTTGCTGGGCAAACTGTTATGGATGTGCTGCAACATGTTTCCTCTCCCACCACCAATTTAAGGTTGTTATCTTATTGCAATCTTAAAAAGGAAGAGGATGGTAAGATGATGCTGGCTATTAAGGAGCAGAGGCACCGACGGTTGTTGACACTGTCATATGGTGCTATGTGTTTTCAATTCTCAAATTCAGTAGGGGATGAGGGCATAGAAGTGGATGATGATGAGTTGATGTTTG
GTTAACAATCACCAGATCTTGCCCGTTTTTGTGAGCGGGAAAGCTGGTTACAGGTTTATATAAAAAGGCCCACCGCACAAGTTTTCACAGACGGTTCAGGATACTTCTAATACATGCATGTGTGGCGAATGCTATGCATACCTCACCTGCATCTGGTGCAAGAAGGGCTTAGATAAGGTAGATGCAAAGCGATGCCATGAAAAAAAAATAAGAATAGCGTGCAGGAACGGAAAACATTGTGCTGTCTGTACATCTTGCCTGGAAAATGGGCTGTACCTTGAAAGGTCCCTTTTTCCTGGGCGACCCATCTACCCTGGAGACCTGTATGAGCCCGATCCATGGGTCATGTTCAACGACATTAGATGCATGTATTGTGGTGGATGCCTAACCCGCGACGAAAAAGAGAGACACAGACTGTTTTGTGAAGACTTCTGGATATTCAGGCATCAGGTGCGGGGACGTTGCTATCTCTGCACCAGGCATGGTTCACGGCCCCCGTA
ACCGGATGGCCGCAAATTTTTTGGTGTCCTACTTTTCCAAGGCCCAAGCCCAACTCAACCACAACCTTTTACTTTAATTGGGACCACTACAAGTATTTCGACCAATCACATGTTTTCTGTGGTGACTAGTTATTATAGCTTGGTGCATAAGTGTGGTCCCTATAAATTAAAGCTGATACCGCCCATACGTCTTTAACTTAAAATGCCTAAGCGTGATGCCCCATCGCGTTTAATGGCGGGGACCTCGAAAGTCTCCCGCTCTGCTAACTATTCGCCTCGTGGAGGTATGGGCCCTAAATTCAATAAGGCCGCTGCGTGGGTGAACAGGCCCATGTATAGGAAGCCCAGGATCTATCGGACGTTCAGAAGTCCCGATGTTCCCAAGGGGTGTGAAGGACCTTGTAAGGTCCAGTCTTACGAGCAGCGGCATGATGTCTCTCATGTTGGCAAGGTAATGTGTATATCTGACGTGACCCGTGGTAACGGTATTACACACCGTG
GTTTGAACTTAGTAATTGCATGTGTATAGTGTGTTTGCATCTTGCATTTCATAGTTTTGATTTGAGTGAATAGTTTCTTGTTCATCTACCGAGAGAACTGAAAACAAACTTGATACAACAGAATTCATTGTGACCCGTTGATCAAAGTCATAAATTGAATCTGTCGCGTACATTCAGCCTGGGACCCGTTGATCAAAGTCCTTTGCTGGCCTTGTTTGTTAGCTTTTCTCCGGATTTGAGGGTAGAGTTCTAGCTTCTCGCCTTCAACTCACACTTGTGAGAGATTGATTCAAGACGCAACTTCACACTTATCGCTTTTCTTATCAAACCGAAAATGTCTCTGATTCGGCGCTCCACATCTCACCAACTGAATGCTCTGGACAATAGTCTTCAAAGTTACCTTGGCTCGCAAGAGTTTAAGGAAGATATGAGAGAGCAGGCAGGTTTTGGTCGTTGGAAGCGAGTCAAAGCCTCTGCGGGGGAGAAACCAATCGTTTTAG
ACCGGCGCTTGTACTCCGTACTCCAGCAATCTACGGCGAGCCCTGCAATGGCTAAGAGTGGCAACTACTCCTACAAAAGGTGGGTCTTTACAATTAATAACCCTACCTTTGAAGATTATGTTCATGTTTTAGAGTTCAGCACGCTCGACAATTGCAAGTTCGCAATCGTCGGAGAGGAAAAGGGCGCGAACGGTACACCTCACCTTCAGGGATTCCTGAATCTCCGAAGCAATGCGAGAGCTGCCGCCCTTGAAGAGTCGCTGGGAGGAAGAGCCTGGCTCTCTCGTGCCCGGGGATCTGACGAAGATAACGAAGAATATTGCTCCAAAGAGTCGACATACCTGAGAGTTGGTGAACCAGGCGGTAAGGGTCGATCCTCCCAGCTCGCCGATGCGACATCCGCTGTGCTCGCTGGTCTCCCGCTGACTGACGTTGCCCGGAAGTATCCGACGACTTATGTTATCTTTGGGCGTGGCCTCGAACGTCTTCGTCACCTGATC
AGCAAAAGCAGGTCAATTATATTCAATATGGAAAGAATAAAAGAACTAAGAGATCTAATGTCGCAGTCCCGCACTCGCGAGATACTAACAAAAACCACTGTGGATCATATGGCCATAATCAAGAAATACACATCAGGAAGACAAGAGAAGAACCCTGCTCTCAGAATGAAATGGATGATGGCAATGAAATATCCAATCACAGCAGACAAGAGAATAATGGAGATGATTCCTGAAAGGAATGAGCAAGGACAAACGCTTTGGAGCAAGACAAATGATGCTGGGTCGGACAGAGTGATGGTGTCTCCCCTAGCTGTAACTTGGTGGAACAGGAATGGGCCGACAACAAGTACAGTCCATTATCCAAAGGTTTACAAAACATACTTTGAGAAGGTTGAAAGGTTAAAACATGGAACCTTCGGTCCCGTTCATTTCCGAAACCAAGTTAAAATACGTCGCCGGGTGGATATAAACCCGGGCCATGCAGATCTCAGTGCTAAAGA
ACGTAGGGGCGGGGCTTAGTATTACCCCCGCCCCGGGTTCAGAGTCACGTACGGAGTGACTTACAGCCGTTGGATTTTAAATAAGATGGACGATCAGGATCTGTGATTCGTGAAGCGAATGTGACGGAAGATCGTCCGAAGCTTCGTGGTAGGGCCCCCATGTTGCTTTATCTTTACTTTAATAAAGTAAAGTAAGATGCTGTCCCTTGCTTTATTCGTTTGCTAGTTGTTTACAGCTGTCTTTGCTTCGCCTCGAAGCAAAGGACATTCTCATCGTCTATAAAAGCTGTGTTTCTGAAGAAGATGCATTGTTCATCTTCTTCTTTCTCACAAACAACATTGTTTGTTTCATCAAACTAAAGCTTCTCAGAGGTCATGTCTGTGAACGATTATTCGTTGTTTGATGAGGCTACCGATGAGTTAGTATCGTCTGAGAGGAAATTGATAGCCGTCGACTGCCATGATGACGATTCTCAGGTAATTAACGTTAAGGTTGAAGA
TAACATCACCTTCTTGCTCTGTTGAGTAATCACTTACGCAAGGTTACCGTACAGCTTAGACAACGACAAGTCTACGCCATGCGTCGCTTTGAGTTTGCACTCGCACGCATGTCTGGAGCAGCATTTTGTGTGTACACAGGCTACCGCCTGTTGACCTCAAAATGGCTCGCGGACCGTGTTGAGGATTATCGCCAACGCATCATCGCTGAGAAGAAACAAATTCTCCGTGATGCGGCCATGATCCGTACTCAGATCCAGCGGGAAATGGAGCTGGTGCGCATCTCGGTGCGCAAAGGCCATTCCCACCAGGAAGCTGCTACTGAGCGTAACAGCGCCACTGAGACCATGCTCGGTGTGGTGGAGAAATGTGGCTACGAGCCATATGTCATTTCTCCATCACCCCGTGAGGTTGGATACCACGGGTCACGTCAGTTCTATAGTCTGGCAGATTTTCGCCAAGACTACCGTCGTGATGACATCACCGACCGTCACATCATTGT
ACCGGTGGCGAGCTGGTTTTTTGGCGAAAAGGTGGGCCCCAGTAAGTGAAAGACTGGTTGACTGTGCCCTTTTACTGATTGGGCTTCTATTTATCAAATGGGCCTTATCTGCTTTGAACGAAAGATGGGTCAAAAAAACCCAATTGGGCTTTTTTTATTTTATTTCATTCATTACTTCATTAATTACGCACTTATACGGATGAGTGCGTATATACATCGTATCCTATTACAAGGTCTATATCCTCTACCCTTGCCTCTTGGATCATGAGGATATCTATTGCCTCCACCACGTCCTCCTGCCTGAAACTCGGTTGATAGCCGATTCCCGGGTACATGGTGTCTAATATGTTCCTTATCCCCTCCTCCAAGGAATTGAAGTCGAACGGCTCTATGACCCTTCCGTATGCGTATGGGGATGGAGGATGTCCCTCCTTGACAGCACTTGTGTCCGTGTTGAAGAACAGCCTCAGCTGAACTACGATAGAATCGTCCTCCTTCAA
AGCAAAAGCAGGGGTTATACCATAGACAACCAAAAGCATAACAATGGCCATCATTTATCTCATACTCCTGTTCACAGCAGTGAGGGGGGACCAGATATGCATTGGATACCATGCCAATAATTCCACAGAAAAGGTCGACACAATTCTAGAGCGGAATGTCACTGTGACTCATGCCAAGGACATCCTTGAGAAGACCCATAACGGAAAGCTATGCAAACTAAACGGAATCCCTCCACTTGAACTAGGGGACTGTAGCATTGCCGGATGGCTCCTTGGAAATCCAGAATGTGATAGGCTTCTAAGTGTGCCAGAATGGTCCTATATAATGGAGAAAGAAAACCCGAGATACAGTTTGTGTTACCCAGGCAGCTTCAATGACTATGAAGAATTGAAACATCTCCTCAGCAGCGTGAAACATTTTGAGAAAGTTAAGATTTTGCCCAAAGATAGATGGACACAGCATACAACAACTGGAGGTTCATGGGCCTGCGCGGTGTCAG
GTGATTGGTTAGATGGTTTCCAAGCCATTCAAGCCAATAGTTCTCAATGCCACTTTCGAGTGGCAGGTCTTCAAGCGGTGCTACCTCAGGGTAGCGCCACGTGAAGCATTTTGCGAGAACTTGAGTGAACTTCATCACTACTTTGCCAGGCGTGTGAACGCCTGGCTCAAGCATGCCACAAGGACCCTCCCAGACGGATATACGTTCGTCGAGGAGGGTCTCCTTGACATGTTTGGTACAAAGGCCCCTGACAGTGTTCAAGAAGGTACACTGTTCCGGGAGCTGTTCGGGGTTGACCAAACCGAGCAGTTCCCTTTGTCCCTCGCAGACCTGGCCAAGTTGCAAGGGGAACTTGTTGACGCAACTCGCACCCCAGGACATGCATTGCGTCAAAAGTATACAATGACCACTATACAGGACTTGATCAACAAGATCACCAAGGTTGTGCCAGTGCAGGCCACGCTCACTGAGATGCACGCACGTAGGCAATTCGAGCGTGA
ATGGATAGCTTTGGCAGAGCTCCTCCTCTTTGGCCGCAGTCAGCTTTGCCTCGGGTCCCTGGTGCTGCTCCGTCGTCCTCTGGACTGCCGTGGAGCCGCGTCGGTGAGATAGCTATCTTTACCTTTGTTGCAGTATTGGCGCTTTACCTGCTCTGGAGTTGGGTGGGTAGAGATCTTCTCTTGGTTCTTAAGGCTCGCCGCGGAGGCACTACGGAGGAGCTGACATTTGGGCCCAGGGAGCGCCACAGTTTACCAGCTGTAGCTGTTGCTCGGGTGGAAAATCCTCCGTGTCCCAGTGGTTCAGTGGAAGCTAGACCGTTCACCGGTTAGCTGTGCCCTCAGCATGCCTCTCTCTGGAATGAAGCGTAAGAGGTCCGATGAGACGGGTCGCCGTAAGAGATCTTCTGGGGTGAAGCAGGGGCGTACATCTGCCGCCCGTGCTGGTTCTGCTGTTCGCAGGACTCGTCCCTCTCTGCAGATCCAGACGCTGCAGGCGGCTG
AGTATAGTGAAAAAATTTACAGTATTTTGTCCTACGGAATGTCTTGTGAAAAATCCGTACATACTTCAAATGCAAACTAAGTTATGGTAAATAATACTATTGAGAGCACAAGCAGCGACAATATAAATTAATAATGTTATAGGAGAATAAATAATAAATATACTTACATGAGACACCAATGATGGCGAACAGCAGTAACGCGGTTGCTTTGGTAGACAACATGATTGCTTCACTGTCAGAACAATAATGATGTTCCATGCTGTTCTTGGCTGATTATATAGAGCGTCTGACGTATATAGATAAAAAAAAAAAAAAAAGGTTTATAAAAGGTCAAATGATTTATAAACAGCTGCAAACCAGATTTCGGCTCTTCTCCGTTTTTTCGGACTATCTGGCCATGTGCCAAACATCAGACCATTACGCAATTGTTTTTTTGACCTGTGACTAACGTAGGCACGAAAACAGGAAAACTATTTATAAATAATTCTGGGAATTTTTGT
TCGCGGACCAGGAGTTCCTGCGGGAGGAGTTACAGCGGAGGCTGGAACTGCTGAATGCCCTTGAGGACGGGCGTCCGCAGAAACGCGACTCCGCGGAAGAGGACTCCGACTCCGCGGAGGCGGCACCCCGCAGCCGCGAGACCTCGCTCTAGAAGTCAAGGAGTCAGGAGTCAGGAGTCCGGGAGACAGGGAGACCGGGAGACAGAAGTCGAGGAGTAAGAAGTCAGGGAGTCGGGTGGTCGGGTGGCAGTGCCGTCCGAGTCCCGCGAAAAGTTTTTAGACTTCGAGGGAGGCCGACCACCTTTCAACGGGTCCGCGTAAAAGTTTATAAAAAGTTTTATAAAAGTTTTCGAGGGAGGCCGACCACCTTTCAACGGGTCCGCGTAAAAGTTTATAAAAAGTTTTATAAAAGTTTTCGAGGGAGGCCGACCACCTTTCAACGGTCCCTCCCGCTCGCGTGCCGCGGGCGGCCGCGCGTCCGCGACGGCCCCGCTAAAGCG
ACCGTGGGCGAGCGGAGTCTGAGTCGTTGTGGAACCCTCTTATGAATGAAGTTTATGGGTGATTTCTAGTATATGGAGGAAATTGTGGATGAGAAAAGGAATCAAGTTTTGGTTTTGCAAATTATTTTAGATAACAGTCTCCTAATAATAATTAATATGCAAACATATTACTAACAAAATTAAATTATTATCTTATTATCAATAGTTACTGGTTCGTTTACATCCATTCCCATGATATCTGGGTTTTCAATAATAATAATATCCACCATATGTATGATGTCTTCTTCTAGTATTTCTTCTGCTTTAGAACCCCAGTAATGAAACTTGAAGGTTGATGTGATCGTTCCTTCTAACCCGTTGAAGTCGAATGGAATGTGTAATTGTTGGTATGTGTAGTCGATGATGAATGTTCTTGTTGAAATGGCTGGAGATCTTGTTGAACTGATCTGCATATGGACTGATATCCTTTGTTGTTGCATGAGCCTTACATCTACTTTGAA
TTGCCCTTACAAAGTTTAATGATATTAACTACTTCATGTCGATAGGTTTGAGAAAAATCAGAATTCAGATTGTCAAAGGAATGTTTTATTAGAATGCCTTCTGAATTATTGTACCAATTAATTCCAAAATTTAATGATATTTTTATGCTTAAAAATTTGAGTTAAATGCGGCAAACTCCAATGAAAATCAGTTGATTCATTCTGCAGAATTGCAATTAAAAATTTTAAAAAAGTTTTTTACCAACACATAACTACTCAATGATGTTAGTTATTAACAATACAGCAGAGTCACTCTGTATTTGACTGGTCCTTTTGTCCCCACTATAGCGATAATAATGTCTTTTATGCGCGAGTCTGCGTGCTTCAATGTGTAGTGAGCAAAAACAGTCTATCACCATAACCTCAAAGTTTCTGTTCTACTACAGTACTGTAGTCTAATAATTGAACTAAAACTATTTAAATATTCCCGCTACTGATTTTTTTTTTGATTGGCCGGATGA
ATGAACAATGCTACCTTCAACTATACAAACGTTAACCCTATTCCTCACATCAGGGGGAGTGTTATTATCACTATATGTGTCAGCTTCACTGTCATACTTACTATATTCGGATATATTGCTAAAATTTTCACCAACAGAAATAACTGCACCAACAATGCCATTGAATTGTACAAACGCATCAAATGTTCAGGCTGTGAACCGTTCTGCAACAAAAGGGGTGACACTTCCTCTCCCAGAACCGGAGTGGACATACCCTCGTTTATCTTGCCCGGGCTCAACCTTTCAGAAAGCACTCCTAATTAGCCCTCATAGATTCGGAGAAACCAAAGGAAACTCAGCTCCCTTGATAATAAGGGAACCTTTTATTGCTTGTGGACCAAAGGAATGCAAACACTTTGCTCTAACCCATTATGCAGCCCAACCAGGGGGATACTACAATGGAACAAGAGAAGACAGAAACAAGCTGAGGCATCTAATTTCAGTCAAATTGGGCAAAATCC
GTGATTGGTTAGTATGGCTTCCAAGCCATTCTACCCAATAGAGTTCAACCCGAGTGTTGAGCTTCAAGTGCTCCGATCGGCCCACCTCAGGGTGGGTGGTCGTGAGCAAATGTTTGAAACCATTAATGACCTCAATGATCATGTCAGGGGTGTGGTGGCCAAACTGTGGTGCAAGCATTTGCACCGTAGTTTGGCTGCCGCCCCCACATTCACGGAGGAGGGCTTGTTAGACTCTTTCCTTTCAAAACCACCGGTTGACATCAATCCTGACACAACGTTCCGTGAGCTGTTTGGTATTAATCCCCACGAGCAGTTCCCGCTGTCCATTCATGATTTGGCAAAATTACAGGGTGAGCTTGTGGATGCGGCACGCAACCCAGGCCATGTGTTGCGGCGTCATTATTCCACCGATTCGCTCACCGCCCTAATTAACAAAATCACGAAATTTGTCCCTGTGCATGCCACACTTCAAGAAATGCAAGCACGCCGTGCTTTCGAGC
TGGTATCAGAGCTATGGTGATGTTTTCTATGGCTATGGCAGCGTAAACTTCTTCTGCTCAAGAGGGAAGTCTACCATGTCTTTTATTTGCTGATGCAACTTCATTTAATTTGCCTATATTTTGTTTGATATATCTCATTATTTGTAAGCCTCGTACTTACAGTACAGACCGATAACATAAGGTAAGCTAAGGTAGCAGGCAAAAGAGGGAACAAAGTAGCCGCAGGAGAAAGGCGAAGAAGTACCGTGAGTCTTCTACCCGAAACTTACTAAGTGTTATTTCTATCTGGGATAGTTTAGGTCTTGGAAAATAATGCGACCTTACAATTATATGATTTATATCACATTTTATGGCAAAGAAATTTGAAGCAGCTATTAAAGACTGGTATGATAACTCTCGACGAGCAGATCTTTCCTATCTTGACCTAGCCACCACTACAAAACCTTCTGCATCACAATTAGCTCATAATCTACAAGTCATTTTTGATAGATTATCCTTAC
GTTGACTGGTCAATCGGTGTCTCTCAAAGTTCTATGCAATCGGTGTCTCTGGAGTCTTATTTATAGTAGAGACTCCAAATGGCATAAATGGTAATTATTGGGGGTAGGAGCGTGTCTTTTTGAATTTCAAATCGCCAAAGCGGCCATCCGTATAATATTACCGGATGGCCGCCGATTTTTTTTGTGGCCCCTCCCTGTCGGCTGATCCTGACCGTTCCTCAACGCTTAATTAAATACTGGTCCCCGTACGTCTTTAAGTATTTAATACTTGCGCCCTAAGCTTTATACGTGTATAATGTGGGATCCATTAGTTAACGAGTTCCCTGAAACCGTACACGGTTTTAGGTGTATGCTTGCAATTAAATACCTACAGCTTGTAGAATCTACGTATTCTCCAGATACGGTAGGTCGCGATCTTATTCGTGACCTAATACTTGTTATTCGTGCTAAGAATTATGTCGAAGCGTCCTGCAGATATAGTGATTTCCACACCCGCCTCC
GAATTCGGCGGGGTCGATCCAGCGTCGTGAGCGGTCTTTCATGGGCAATAAAAAACCACCAGTTTTTACGCTGGTGGTTGTCTTTGTAGACCCCTCGGCTCGGTGGTCTTGCTCGGTTCAGGTTTCGCATAATTTGCATTATGAAAACCTGAACCTTCAGCTCATCGAATCACGCGTAGCGCAAGGCCCCGCGCGGGTTCAGCCATTCGATGAGCGGCTTAAAAGATTTGGAAATTTTTTCCCTTTTTTGTTCTTTTCTGGCGCGTGCTTCGTTCGCCAAAATTTTAAAAGCTTCTGAGTCGTCAATTCCTGCTTCATGCGCAAGGATTAGCGCATCGTCATAATCCGGAAGGCGCTCTGCCTTTGAATATCGGTCTAGGCTGCGTTGGTGGATTCCCAGTTCTTTCGCAGCTCTGTGTACCGATCGCCCGTGTAGGGCTTTAGCTATCAGTTCTTGGTAGCTCATAAAAATTTCCAATTTCCAAGTTGAGACCAAATGG
GATAAAAGAACCTATAATCCCTTCGCACACCGCGTCACACCGCGCTATATGCTGCTCATTAGGAATTACGGCTCCTTTTTTGTGGATACAATCTCTTGTATACGATATACTTATTGTTAATTTCATTGACCTTTACGCAATCCTGCGTAAATGCTGGTATAGGGTGTACTTCGGATTTCCGAGCCTATATTGGTTTTGAAAGGACCTTTAAGTCCCTACTATACTACATTGTACTAGCGTAGGCCACGTAGGCCCGTAAGATATTATAACTATTTTATTATATTTTATTCACCCCCCACATTAATCCCAGTTAAAGCTTTATAACTATAAGTAAGCCGTGCCGAAACGTTAATCGGTCGCTAGTTGCGTAACAACTGTTAGTTTAATTTTCCAAAATTTATTTTTCACAATTTTTAGTTAAGATTTTAGCTTGCCTTAAGCAGTCTTTATATCTTCTGTATATTATTTTAAAGTTTATAGGAGCAAAGTTCGCTTTACTC
CTCAACTAGAGACACTCTTGAGCATCTCCTCCTATTAATTGGAGACATTATATAGGTGTCTCTAAATGGCATTCTTGTAATAAGTTGAACTTTAATTTGAATTAAAAGGCTCAAAAGGCTCAGAACACCCAAGGGGCCAACCGTATAATATTACCGGTTGGCCCCGCCCCCTTTAATGTGGTCCCCGCGCACTACTTATGTCGGCCAATCATGATGTAGCTTTAAAGGTTATGTATTAGTGGTGGGCCACTATATACTTGCAGGCGAAGTTGTGGCTAGTGCGCAATGTGGGATCCACTGGTGAATGAGTTTCCAGACTCGGTGCATGGGCTTAGGTGTATGCTGGCAATTAAATATTTGCAGGCCTTAGAGGATACATACGAGCCCAGTACGTTGGGCCACGAACTGGTGAGGGATCTAGTCTCAGTTATCAGGGCTCGTAATTATGTCGAAGCGACCAGGAGATATCATCATTTCCACTCCAGGATCCAAGGTTCGTC
TAGTATTACCCCGTGCCGGGATCAGAGACATTTGACTAAATGTTGACTTGGAATAATAGCCCTTGGATTAGATGACACGTGGACGCTCAGGATCTGTGATGCTAGTGAAGCGCTTAAGCTGAACGAATCTGACGGAAGAGCGGACAAACGCACATGGACTATGGCCCACTGCTTTATTAAAGAAGTGAATGACAGCTGTCTTTGCTTCAAGACGAAGTAAAGAATAGTGGAAAACGCGTAAAGAATAAGCGTACTCAGTACGCTTCGTGGCTTTATAAATAGTGCTTCGTCTTATTCTTCGTTGTATCATCAACGAAGAAGTTAAGCTTTGTTCTGCGTTTTAATGGCGGACTGGTTTCACAGTGCGCTTAAGACATGTACTCATGTCTGTGATTTTTCAGATATTAAGGCGTCTTCACAACAGGATTTCTTCTGTTGTGATAGTATGCGAGGTAAATTATCTGAACCTAGGAAGGTGTTGTTAGTTAGTTGTTTTGTAA
CTCGAGTATCCAGGTGGCAACCTCATTCCGTTCAGGTACGGTGCAGCGCCTGCATATCTCAGAGCACGGCAAAATTTGCGCGAAATATCCGGCTAAGGCGAAAGAACTGCGAACCGGTACGCTTAATGCCGTCTCTGATGAATGCATTATTTTTGATGAGTCCACAGCTGAAGGCGTGGGTGGTGATTTTTACGAGATGAGTAACCGAGCACAGGAGATCACTGCATCAGGCTTATTGCTGACGGCACAGGATTATAAATTCCATTTTTACGCCTGGTGGCAGGATCCTAAATACAGCGCCAGAGTGCCGGAAAGCGGGCTGAAGCTGTCACGGGAAAAAATGACGTATTTTTCTGCGGTTGAGAAGGCAATGAACATCACGCTTACTGATGAACAGAAGCAGTGGTACATCAATAAGGAAACTGAACAGCGTGAGGAAATGAAGCAGGAGTTTCCCTCAACGCCACAGGAGGCGTTTCTGACGTCCGGACGACGTGTGT
AACAAATCTCCCACCGGTATAGCCTATGACATTGAGATGAGATATGAGCCGACATACGCACCATGATTGAAACTGTACAGACAACTAACTACTACTTACTTTGGGAACATATGCAGCGCAGTACTGAGTTATTGACAAAGTTGACCGGCATCTCCCAGCCTACGGAATCAAAGTATATAACAGTTCGTCGATCATTTGGGACGAGACTCGCACGATTATTTGATATTCATGGCTCGAAGTATCCAGATCAATTCTTACTCCAGGTCAGACGGCACAGAAGACTCGGAATTTGCATCTATATGGCGTATCCAAAGGTGTCAACCGTTAAGGAAGCGTTACGAAAAGCGGGAAGTACAAAACCAACCGTCAATGTTCTCAAGAGTGGTGGCACAGATAATCAATTTTGGGCATCGATTAGTAGCTATGATGCGACCGTAATTAGTGATTTAACGGGATCAAATGGTTTAGAGTTGTTTGTCTTAACGTTAGATGAGAAGACT
ATGTACAGGTATAACATCAAAGATGGTATCAAGAACTAAGAATCGAAGGAACAAGGCAAGGAAGGTCGTCAGTCGCAGTACCGCTTTAGTGCCCATGGCACCAGCGTCACAGCGCACTGGTCCGGCCCCGAGAAAGCCGCGTAAGCGGAACCAAGCGCTCGTGCGTAATCCACGTTTGACAGATGCAGGTCTTGCTTTTCTGAAATGTGCGTTTGCTGCCCCTGATTTTAGTGTGGATCCCGGTAAGGGTATTCCGGACAATTTTCATGGTCGCACACTCGCCATTAAGGATTGCAACACCACGTCGGTGGTGTTTACACCGAACACCGACACGTACATCGTAGTGGCCCCCGTTCCGGGGTTCGCGTATTTCCGCGCAGAGGTCGCGGTTGGAGCGCAACCCACAACGTTCGTTGGTGTGCCCTACCCTACGTATGCCACTAACTTCGGTGCTGGTAGCCAAAACGGGCTTCCTGCTGTTAACAACTACAGTAAGTTCC
GAAAAACTATCCCCGCTGGTCGGTGGGCCGATACCCAATCGGTCTATGGAGGGAATTCAAATAGGGCTCTGGTAGTCCGCTCGCCATCGCCTTCGGTCTTTCCGTTATGGAAGGTTTGCTTACGGTCCACGTAGGTTCTCCGACCTTGCGAGGAAAGATTGCGCTGCTTTGCAGTTCCCTTAACTGGGGCGGGTTAGGACGTCGGTAGGGTGCCTGTGGCCCTGCGGCAGGCGGATCTAGCACGTAACGTATCCCTTGCCAGGGAGAGCGTGCCGAATTGCTATGGGTTGGTGTAGGTCCTCGGTTGTGTACGGCTCCTCGTCCACCTACATCACACATGAGAAACTGATGACGACACAGGCGTGTCTAGGACTCATGCGTAACTGCTCCGATGGGATATTAGGTGTAACGACTGCCTGTAAAGTTAAAGAGTTAGCAACTCGGGCTGACCAGTCTGCCCTTTGCGTGGGGTGTGGCATACGCTAGGACGTGGACAAAAA
TAATATTACCGGATGGCCGCGCTCCCCGATAAAGAAGTGGGTCCTACGCAGTAGTTTCTGTCGACCAATGAAATTGCAGCCTCAAAGCTTAAATAACTGTTCAGCTGTGTTATAAACTTGCTCCCTAAGTTTAAAAAATATACAAAATGTGGGATCCATTATTAAATGAATTTCCTGATTCAGTCCATGGTCTCCGATGCATGCTCGCAATTAAATATTTGCAGCTAGTTGAAGAAACCTACGAACCTAATACCCTTGGTCACGACTTAATTAGGGATCTCATCTCCGTCATTCGTGCTCGTGACTATGCCGAAGCGAACCGGCGATATACTAATTTCAACGCCCGTCTCGAAGGTTCGTCGAAGACTGAACTTCGACAGCCCGTATACCAGCCGTGCTGCTGCCCCCACTGTCCAAGGCATCAAGCGTCGATCATGGACTTACAGGCCCATGTATCGAAAGCCGCGGATGTACAGAATGTACAGAAGCCCTGATGTACC
TGGCATTTTTGTAATAATAGGTGTGTACCCCGATTGAGCTCTCTCAAACTTGCTGATTCAATTGGTGTATTGGGGTGCAATATATAGTATAACTCTCATTAACGGATTCTCAACACGTGGCGGCCATCCGTATAATATTACCGGATGGCCGCGATTTTTTCCCCCCTACGCGCGCACGCTCCTCTTTAATTGAATTAAAGCCTCCGCTTTCGTCTCGTCCAATCATGTAGCGTCTGACGAGCTTAGATATTTTAAACAACTTGGGCGCTAAGTTGTTCTGTGGTTATAAATTAAAGAGGCTTTGGCCCACCTTATTTAATTCAAAATGCCTAAGCGCGATCTCCCATGGCGCTCGATCGCGGGCACTTCAAAGGTTAGTCGCAATGCTAATTATTCTCCACGTGCAGGAAGTGGGCCTAAGATCAACAAGGCCTCAGAATGGGTTAACAGGCCCATGTACAGGAAGCCCAGGATTTACCGGACGCTGAGAACGCCTGGTG
CTTCGGATGACCTCCGGAGAGGCCACGATATGGACAATTGATTTCGTTCTTACGTTCACTGGGAACGCCCATATCTGGTTTATACTCTGTCGAGTCTAGAAGCCGCTGGCACCGTAAGTGCCCGGTGGCTCCGTCAGCCTAAGTTGACCCGAGAAGGGTCCAGGTTTTGGTCAATATGCCTAAGAAATGACACATGCAAAGTACCAGGGCTACCCCCCGAATGAGGGTCGATAAACTATGTTTTATCTTTTGCCGCGCGGGAGCTGCGCTGAGTGCCACTCAGCAGGTGTCTGAGCAACAACTCACCTACGGGGAAGTGGGCCCCCCCCCTATCAAGGCGGCCCCCCAGCGAGGGTCGATACCGACCAAGCTGGAGTACCACGACCTCGACCAGTTTGCGTGGCTGGGAGATGTATGGTTGACCATGTGTTTGCGGCTCACTTGCGTGACCCGCCACTCGGTGGTCGACCAACGGTGGTGCGAGACTATCCTGTCCAACG
TGATAAGACGCCAGTCGATACCGAAAGGTTCCTGCTTGCGTGCGTTCCCTACTACTGGGAGTGCGGGATTCCGAGTGTCCCTTTATCTACTACTCGTGTTGTGAGATATGGCGAAAGCCCCTATCTCGCTGTGTGCCCCATGGTCCCCTGGACCGCGCAACCGTGACCTGAAAAGACTCTTGGTAGCATCGGGCTTTGTTATAGTGGCCGGGCGAGGGTTCCGAAGACCCCTAAAACTACAACAATTGCACACTTACACAACTTCTCAACTATGGCCAACGCCTACGAGACCAATTTCCAAACCGCCAATGCTAGCCCACTTACTGGGACCCTAGCTGACCCGGTCGGCGGTACGATCCAAGCCGACCAATACCGTCGCTATCGCGCCGGTGTTTTCATGTCCGTCCCGGACATGGGCCATGTGAGCAACGTGGGACGCAGCATCTTCTACGAAGTTGGGCGTCACCACGGCCGCGCTCGCGACCTCTTAGCCGCGCCCC
GCGTGTTACTATTACCAAAACGGTAATTATTACTTCGGTGGTAACAATGCCAGCAGAACCAAAAGCACCAAAACGCAAATCAACGCAGTACAAGCCCCTCACAGCTATGCAGGAGGCTTACGCGCAGGAATATACAAAATGCCCTGAGAATCAGACGCAGGCAGCGATTAACGCAGGATTCTCGCCTAATACGGCAGCCGTCAAAGCCAGTGTCATGATGCGTGATGAGCGTATCCAGAAACGGATCGCCGAGTTGATGGAGGAACGCAATAAGCGCCTGCGCGTCAGTGCTGATTACGTGTTGCTTCGCCTGGTGGAAATAGACCAGATGGATGTGATCGACATCCTTAACGATGACATGAGTATCAAGCCGGTTTCCGAATGGCCTAAGGTCTGGCGTCAGTATCTTACCGGTTTCGAGCTGGCCGACATGTTCGAAGGCCGCGGCGACGAGAAAGAACTTGTTGGCATACTCAAAAAAATAAAATGGCCTGACAAGG
TGAAGAGAGGTGAGATATTTCCAAGGGAGAACGCGCGATATTTCCGGTATGAGGCGGGACGGAACGGGATCACACGGAACGGCGCTTGCAAACCACTTGCGTAGGTTGAAACAGAAATATATCTCTCTGGGGCAAGGCCCGCGAGGGCCGCGTCAGGCCGAAGGCAAGGCTCGCGAGGAGACAGTGGTCAACGGTGGAACCGCGTAGCGGTTGTCCCCGCCCTTGTGGTGGGGGCAACACCGTTGTCCACTGGCGGACGCGGGATCTACGACGACCCCTGCGGACCGATTCTGCGGCATTACATCGACGGCTGCGGAGAAGTCTGAGGGGCGGTTACCTACCTGTCAAGGCAGCCTCCTCGGGCTCAATCGGTAGAAGTGGGGCTCGCGAACAGGTCGCGTTGGCGAGCGGCGATCTCCTCGCGCCGGACCGCCTTGATGATCTTGTAAATCCACTGGAGTGACACGCCGAACTTCCGTGCCAGCTCGGCATGGTTGTCG
GGCACGGGGCTTAGTATTACCCCCGTGCCGGGGTCAGAGACATCACGTGACTCTCACATTATTGTTTAATATATATATGTGTGTTGGGTTGATTATTTTATTCAATAAAATATGGCTAGACAAGTTATATGCTGGTGCTTTACATTAAACAATCCTCTCGCTCCTCTCTCTCTTCATGAAAGTATGAAATACTTAGTTTATCAGACTGAAGCTGGTGATAATGGAACTATTCATTATCAAGGCTATGTGGAAATGAAGAAGAGAACTTCTCTGGTGCAAATGAAGAAATTGCTTCCTGGTGCTCATCTGGAGAAGAGAAGAGGTTCACAAGGAGAAGCTAGAGCTTATGCTATGAAAGAAGATTCAAGGGTTGAAGGTCCTTGGGAGTTTGGAGAGTTTAAGGAGGTTTTGGAAGATAAGCTGCGTTCTGTCATGGAAGACATGAAATCAACTGGGAAACGTCCAGTTGAGTATATAGAAGATTGTTGTAACACTTACGA
GTCTTTTTGTCCAAAGTTATTATGACTTGTGATGCACAAACTACCGAAATTTCCGAGCTTTTAGATGCAGTTCTAAAAGCTCGATGCGCCGACGAATCGTCTACCGTCGGTAAGGTTTTTGCTGATTATGCAGCGCAAAAAGTCCGGAATTCCTTGGGGGATTCTAAGGTTAGGAGACCTTTGACTGTCTCGTTTCAGTTGACCCCCGACCAGCAAGCTTTGTTACGGCACAACTTTCCTGGTCGGGAGATTCGATTCAGTTCTTCGGCTCCTTCGTCCCACAGCTTTGCAGCAGCTCACAGGATTCTGGAAACAGATTTTTTGTATGACTGTTTGAGCAGTGAAGCCCCCGTTATTGATTTGGGGGGAAATTTTTCAACACATTTGAAAAACAAGCGACACAACGTTCATTGTTGTTGTCCCTTGCTTGACTATCGTGATGGTGCTAGACACACCGAACGAATATATTCTTGGGATAAATATTCCAAACATAACCGGGG
CTTATTATCCCTTTAAAGGGATAATAGGGAGGAATATCCTCATACACTAAGTTAAGGTGTATCTAGACATAGAGAAAACTATGTTGAAGTATTAAGTTCACATAGGTGAATTGCTTAATATAAATATGAATAGCTCGGAGTTCTGTTTAAGGATAAACACTTAAATAAGTTTGACTTTAACAAATAAATTAAAATTAAAATCATATGAAAAGAAACAATCTTCAAATAATAATTATTAAAAGACTTATCTTACATATTTTTAAAATTAACTTAAGTGTTGAAATTGATAAATTTCTTGGTTTCATAAATCATTTAAGAAAAAGTAATGGTTTATTATACACTATCAAGTATATGAAAGCTGCAAAGCTTCATATAACAAGATATATGTGTGGTAAACCATTATATTCTAATAATGAAAATGTTGCACTTGATAAAACTGGTTTTCCTTTAAGATTTTGATATCTTAAAAGATTAGTTAATGATAATCCTAGAGCATTGTT
GGTAGTTTAATTCTTGCAATTTGAGTCATAACTATTTTCCTCCTTTCACATTTATTGAACGTAGCTCCTGCACAAGATGTAGGGGCATTTTTGTATTTAAATAACTAGAGTAATTAACACAAAGTGGGTGATACATGAAATGAGCGAACTGAATAAACGCCAAAGAACATTCGTTGAGGCTTATGCGATACCTGGAACAGAGTGCTATGGTAATGCTACTAAATCAGCTATTAAAGCTGGATATAAAGAAAGTAGAGCAGAAGTGACGGGGTGTGAGTTAGTAAGAAATAGTAAGATACAGGAATACATTAAAGGGGTCGAGCAAAAGCTTTTTGATGAGCAAATAATGAGTGGTAAAGAAGTTTTGTATCGACTAACAAGAACTGCAAGAGGCGAAACAGTCGAAATTGAACCGGTAGTGACAAAGCAAGGAACTTACAAGATCAATCCCACAACAGGCAAACATAACCTAGTCTATGATGAAGATGTAGAATTGATTG
AGTAGTTCGCCTGTGTGAGCTGACAAACTTAGTAGTGTTTGTGAGGATTAACAACAATTAACACAGTGCGAGCTGTTTCTTGGCACGAAGATCTCGATGTCTAAGAAACCAGGAGGGCCCGGTAAAAACCGGGCTGTCAATATGCTAAAACGCGGTATGCCCCGCGGATTGTCCTTGATAGGACTAAAGAGGGCTATGCTGAGTCTGATTGACGGGAAGGGCCCAATACGTTTCGTGTTGGCTCTTTTGGCGTTTTTCAGATTCACTGCAATCGCTCCGACTCGTGCGGTGCTGGACAGATGGAGAGGCGTCAACAAACAAACAGCAATGAAGCATCTCTTGAGTTTCAAGAAAGAACTAGGAACTCTGACCAGTGCCATCAACCGCCGGAGCACAAAACAAAAGAAAAGAGGAGGCACAGCGGGCTTTACTATCTTGCTTGGGCTGATCGCCTGTGCTGGAGCTGTGACCCTCTCGAACTTCCAGGGCAAAGTGATGAT
TAGTGAAGATTGACCATCTCACAAAAGCTGTTACGTGCTTGTAACACACTACACACTCGTTTTGTAATCGAGAAGTAGTTGCAAGAACGGTCCTCTCATTGCCTGACTAGCTGAGAGCCATCCTTCTATCCCCACCGCCACCATGTTCTTCGAAATTCTTATAGGAGCTAGTGCCAAGGCGGTCAAAGATTTCATCAGCCACTGCTACTCTAGACTGAAATCTATATATTATTCTTTCAAACGATGGCTGATGGAAATATCTGGGCAATTTAAGGCCCATGACGCCTTTGTCAATATGTGCTTTGGGCACATGGCTGACATTGAAGACTTCGAGGCTGAACTCGCTGAAGAGTTCGCCGAGAGGGAGGATGAGGTGGAAGAGGCCAGGAGCCTCTTGAAACTGCTGGTCGCCCAAAAATCTAAATCCGGGGTGACCGAGGCTTGGAACGACTTCTTCTTGAAGTCGAGGGGCGGTGTTTACGCACCGCTCTCTTGTGAGC
ACCGGATGGCCGCGAATTTTTTGTGGGCCCTTCAACGTACTAACTGACAAGGACATGCGAACCAATCATATGACGCGCTCAAAGCCTAATTATTTTGTGGTCCCCTATTTAAACTTCGTCCCTAAGTAGTATCTTTTGTACTATGTGGGATCCATTGTTAAACGAGTTTCCCGAAACCGTTCACGGTTTTAGATGTATGTTAGCAGTTAAATATCTGCAGTTAGCAGAAAAGACTTATTCCCCTGACACATTAGGTTACGATTTAATTAGGGATTTAATTTCAGTAATTAGGGCTAGAAATTATGTCGAAGCGTCCAGCAGATATAATCATTTCCACGCCCGTTTCGAAGGTACGCCGTCGTCTCAGCTTCGACAGCCCATATGTGAACCGTGCTGCTGCCCCCATTGTCCGCGTCACCAAGGCAAAGGCATGGGCGAACAGGCCCATGTACCGGAAGCCCAGAATGTACAGGATGTACAGAAGCCCTGATGTTCCCAAG
ACCGGCTCCCCCCGAGTCGGGGTGATAGTGACGACGTGTGATAGGTTGTTACGTATGGAGATCGAACCCCAAACGCTCCGGCCGCGCCCGATCGCGGACCTGACAGCGGAGAACCTGAAGATCCTCGTGGAGGACATGGGCGCGGAGCCCGGCTGGTACACGAGCGCCGCGCTGTACGGCTGGTACACCGGCATGTGCAAGGAGGCGGGCCTGGAGCCCGTGAGCCAGAAGAAGTTCGGGATGGTGCTCCGCGAGCTGGGCTACCGGACACAGGTCCGGCGCACCGGCGGGACCACGGCGCGGTGCTGGTACCTGACCCGGCGCGCCGCTCGGGGCGAGGTGGCTCCCCGTGGCTAACGGCGTGGTGACCGGCGACCCGGGCCAGGTGTACGGCCGGATCAGGGTGGCGGACGTGGTGCTGGCGATCCGGGACCTGGAGCCCGGGTTCCACACCGTGACCGAGGTCCACCGGCTGTACCTGGCGCGCACCGGCCAGGCGG
CTTATTATCCCTTTAAAGGGATAATAGGGAGGAATATCCTCATACACTAAGTTAAGGTGTATCTAGACATAGAGAAAACTATGTTGAAGTATTAAGTTCACATAGGTGAATTGCTTAATATAAATATGAATAGCTCGGAGTTCTGTTTAAGGATAAACACTTAAATAAGTTTGACTTTAACAAATAAATTAAAATTAAAATCATATGAAAAGAAACAATCTTCAAATAATAATTATTAAAAGACTTATCTTACATATTTTTAAAATTAACTTAAGTGTTGAAATTGATAAATTTCTTGGTTTCATAAATCATTTAAGAAAAAGTAATGGTTTATTATACACTATCAAGTATATGAAAGCTGCAAAGCTTCATATAACAAGATATATGTGTGGTAAACCATTATATTCTAATAATGAAAATGTTGCACTTGATAAAACTGGTTTTCCTTTAAGATTTTGATATCTTAAAAGATTAGTTAATGATAATCCTAGAGCATTGTT
TTAAAAGCAATTGCATCGATTACAGAATTCATTCTTCAAATCTTTCTCTTCAAAGCTCTCTTGATTTCCCTCTCTTTCAAGCATCAAGCTCTCAGCATTCAAGATCAACCAACTTTAGGGACTACGTCTCTCTAAGTGCTAACCCGGAAAAAGGGCGTGTGATTAAAAGCGCACCAATAGGCACCTCGTGTTGAGTTATTAGTTTCATTTCCGCAAGCAATCTATCTCTCTCGATTCTCTTTTCTTTTAAAATCAATCCAATCTCTTTCTATTTCAGAATGTCTTCATCCAACTCGCAAAACTCTGTGAACATGGTTGACGGGGTCGACCTAAATGATCCCACCGCTGTTGCTATAGCGGCTGCTAGTGGAACATGGGGAGAACTGGATAGAGCATCCACCTGCATGTACAACTTCTTTGACGTGTCAGACGTTGAACGCAATCCTGGAGAGAGTTCCAAGCAATTGGTCTCCAGGATCAAAAAGAGGGCTGGCGCTCTC
TTAAAACAGCTCTGGGGTTGCTCCCACCCCAGAGGCCCACGTGGCGGCTAGTAATCTGGTATCAGGTACCTTTGTACGCCTGTTTTATATCCCTTCCCCCGTAACTTTAGAAGCTTATCAAAAGTTCAATAGCAGGGGTACAAGCCAGTACCTCTACGAACAAGCACTTCTGTTTCCCCGGTGAAATCATATAGACTGTACCCACGGTCAAAAGTGATTGATCCGTTATCCGCTTGAGTACTTCGAGAAGCCTAGTATCGCCTTGGAATCTTCGACGCGTTGCGCTCAACACTCTGCCCCGAGTGTAGCTTAGGCTGATGAGTCTGGGCACTCCCCACCGGCGACGGTGGCCCAGGCTGCGTTGGCGGCCTACCCATGGCTGATGCCGTGGGACGCTAGTTGTGAACAAGGTGTGAAGAGCCTATTGAGCTACTCAAGAGTCCTCCGGCCCCTGAATGCGGCTAATCCTAACCACGGAGCAATCGCTCACGACCCAGTGA
ACCGGTGGCGAGCGGGGTCTTTGGTGCTGATGGTGGGCCCCACATATGAAATTGGGCCTTAAATGGGCCAAAAAAGATTACTGGGTATGCAATTTGGTCTCTTGTTGGGCTCTTTCAATTTGGGTCTACACAGTACTACGTTGATAATATAAATATTTATTTTATTATTTAATACTTATGTTATGCATTACATACGGATTAAAATACGTATTCATACATTAGCTATTGTCCCTATATCATAATCTTCCTCTACGTCTATATCCTCAACAGCCGCTTCTTGCATCATCAGGATATCAATCGTCTGGACCATGTCCTCCTGTTTGAAATCTCGTATTGTGGATTCGTTGTACATTATACGTAATAAATTACGTATTCCTTCCTCTAAGTTATTGAAATTGAATGGTGGTATGATCCCACTATGTCCGTATGGGATGATGTATTTCCTCTTTGCCAGTGCTGGTGATTTTGTTGATATCAATTCAATCTGAACAACGATTGAA
GTTCTTTAGGGGCTTGCAACTGCCTGCAACCGGCACCGAACATGAAAGAACAGAAAAAGACACAATTATTATTTCAAACTTGAGAAAAATAGTCGAAAAAAGATACGCAGAAAACAACAGGGAAAAACAAAAAAGCGGAAAACTTCGTGAGTTAAGAAGAGGGTTTAAGACGTTCTAGCTTTAGACAGTCAATTTTGTTGAACCATCTTGCTTTCCACTCATAACATACCTGATAAGGTGTTGGAAAGAGTTGAAGATAAGCGTGAGCGATTTTGAGGGCGTCGTCCTTAAACGAATTGTTATGATCTACGTAATAGTGATAAGGAATCCTCAATGCCTCGTCGTATGTATAACCGGCTAGAATGGGTTGCTCTTCGGCAACTATTCTCTCAATATCATTGAACTCGTCTGCTGTTATTGTCCTTGGTTTATTACCCAATTTCTGTTCAACAATCTGAGGAATACGCAAAGCTCTGGCAAGAGAGTCAATGTCGTAAATA
TCTGATATAATATAAGATTACCTCTCAGAATCATTGATATCAAGGCTTTTTTAAAGTCTAAAAACAGACTTACTACGTTTCCCACTACGTTTGTGTTAAATAGCGACGAGTTCGGCCAATTTGTCAGCAACATTATCCTTTGATTTTTTGGACAAGTGAGTATATAAATCCATCGTGATTGCTATTTTAGCGTGGCCTAACCGCTCTTGTGCAATCTTAGCGGGAATCCCAGCCTCAAACAACAACGAAGCGTGGGTATGTCTAAACCCGTGGGGAGTAATCCTTTTTAATCCATGCTTCAATATAAATCTGTCCAGTCTTTTTCTCACGGTGTCGCTAGCAAAATTAAACAATTTAAACGATCCGTGTAAAGGTTTGATACTTTGCTTAATATATAATTTGGCTAACGACATGGTCTCAGCGTCCATTGATATAGTGCGATTGCTTTTTTTGGTTTTAGGAGATTGTACAGCCCATCCTTCTTTTGTATAAGCAATGGT
AAAATTAAAACAAAACATAACAGAACAATCAAGAACAAACAAGCAATCAAGTTTTCAAGCATCCGTATTTGCAATCAGTAATTTTCAATCTTCAAGCATTTTACAGTAATCTTCATCAACTTTCGCATTTTTGTTTTAGATTTCACTCTAGTAATACCATTCGCAACGCTCAACAGATTTCAGATGGAATCAGTTCAAGCAACCATCATGTTCGGATCGTTCGAGTGCAAACTCACACAGTCAGTGGCTCCTAAGGCTACTCACATGGCCACTCTTAGTCATGAGAACCCAGTTAAACGTGTAATTAACCCATTTACTGCGCTGGAGAAATCGTTGCAGCCATATCTTGAAAAGCGCATGTTTGCTGACGTGCGCAAGAAGAGTAATGGCACGTTCGTTCTGAAGCATGCTTCTGCTAAGAAAGTTCAAAAATTGCAGAAGCTGGAAGCGACTCGTTTGAAGGAAATCTCTGACTTCAAAATGGGGAGTCCAAGCATCGT
AATGGGCGCCTGGTAACAAGTTAGACATAAACCACAGCGATCCATTGTCTCCAGATCCAAACATGGCGAAACCAGTTGTGAAGATCGACGTGGAACCTGAAAGCCATTTCGCTAAGCAGGTCCAGAGTTGCTTCCCGCAGTTTGAGATCGAAGCAGTGCAGACCACACCAAACGATCATGCACACGCGAGGGCGTTTTCGCACCTTGCTACGAAGCTCATAGAAATGGAGACAGCAAAAGATCAGATCATCCTCGATATCGGAAGTGCACCCGCGAGGAGACTGTATTCAGAACACAAGTACCACTGTGTTTGCCCAATGAAGTGCACGGAAGATCCAGAGAGAATGCTAGGATATGCACGTAAGTTGATCGCAGGCTCTGCGAAAGGGAAGGCAGAAAAGTTACGCGATCTCAGGGATGTCTTGGCTACGCCAGACATCGAGACGCAGTCGCTATGTCTCCACACAGACGCATCCTGCAGATACCGCGGTGATGTTGCC
ACCGGATGGCCGCGATTTTTTTAAAGTGGTCCCCACCACTAACAAATGTTCCCCACTTAGAACGCTCCCTCAAAGTCTATTTAATTCAAATCCACTATAAATACTTGGTCCCCAAGTAGTCACGTCAAACATGTGGGATCCTTTATTAAACGAGTTTCCCGAGACCGTACATGGTTTCAGGTGTATGCTAGCAATTAAGTATTTGCAACTGGTAGAAAATACGTACTCTCCAGATACATTAGGGTACGATTTAATTCGTGATTTAATTTTAGTTATTCGTGCTAGAGATTATGTCGAAGCGACCCGCCGATATAGTCATTTCCACACCCGCATCCAAGGTGCGTCGCCGTCTCAATTTCGACAGCCCGTATGTCAGCCGTGCTGCTGCCCCCACTGTCCTCGTCACAAACAAAAGGAGGTCATGGGTGAATCGGCCCATGTACCGAAAGCCCAGGATTTACCGGATGTACAAAAGCCCTGATGTTCCTCGTGGTTGTGAG
CAATCAATATATATACCGCATGCTTGGGAGGGGATTTCGGCTTGAAAAGTGATTTTCTTTTTACTGTACTTTTCTTTTTGTTTTCTACATGTTTCATTTTTTGTTTTCTGGTTATTTTACGTTTAAATTGTCTAATTGCTTTTAAAAAGTTGATTTGTTCGTTTTCTGTTTGAATTGTGGGCGGTTAAATTCTGTGTCGATCTTGGTCATGTGTTTCGGATTGGCGCTTAAAGCGCTTTCATTTCCCGTAAACGGTGTTGTAATTTTCGAGTCATCACAACTGACCTTGTCGTCCGTGCGGGGTAAGACCATGGAGTTTCCCTTTTCTGTTACTCCTGATAGCCCTAAGTGGCCAGTGAAGCGAAAATGGGAAGGGATAGAATGTGGCTATATAAAGTATGGGATACGGGCTGGAGAATATTCTCCGGCTGGTCCAAGGGCTGTGCGTTACCCTCTTCCATTTTGATGAAATAGATAGAGAGTTGGAATTTGATTCTCAT
ACCAGAAGGCCCGCGCCCCGCTTTTATTATGGCCCCTCCACTAATTTATGTCCGCCAGTAATAATGGGCCCTGGGAGCCTATTAAATTGACTGCTCCTCTTTATATAGTGGGCTCTGTATGTCATGTCTATTAAAATGTGGGATCCACTTTTAAACGAGTTTCCAGAAACTGTACATGGATTTAGGTGTATGCTTGCAATAAAATATCTGCAGCTTTGTGAGTCTACATACGCTCCTGATACTATTGGATTTGATTTAATACGCGACCTTATATTGGTCATAAGGGCTAGAGATTATGTCGAAGCGACCAGGAGATATAATCATTTCCACTCCCGCATCCAAAGTACGCCGTCGTCTGAATTTCGACAGCCCATACAGCAGTCGTGCTGTTGCCCCCACTGTCCTAGGCATAAGCCGAAAGAGAACATGGGTGCAACGTCCCATGTATCGGAAACCAAGACTATATAGAATGTATAGGAGCCCTGATGTTCCTAGGGGTT
GGGGCTCTGGATAGCTGACAGCTCCGAGCCCCCAGCTGGTAGCCTGTAAGGCACGGGCTCCGCTGGGTAGCCCGGCCGAGGTGAATAAAGGTCGTTTGGCTTTCGGCAAGTACCTGTGTCTTCTCATTTGTCTCCTCGACCCGAACAAGAACCACCCAACAGCTGGCGCCCAACGTGGGGCTCGAGGAGCAACAACCAAGTGAGGTGAGTACTTGCGAGACATCCCGGGATGAAGTTGAGCAAGCTTGAGAAGGCCCTTAAAAAGGTAAGGGTGACGCCCCAGAGAGATGATACTTATACAATAGGAAACGTCCTGTGGGCCATCAGGATGTGTAGATTGATGGGGCTGGATTGCTGCATAGATGAGGCTACAGCAGCGGAGGTGGCAATTTTGATAGGACGTTTCCAGTCGTTGGATTTACAAGACTCCCCTTTAAAGGGAAAGGATGAGAAAGCCATATTGACCACTCTGAAAGTTTTGTGGAGCCTGCTGGCGGGCC
TTTTAATAAAATATTGAAACAAACAGCTTTCGTTCCGAAAACAGCTTTCAGTTACTAATCAGCTTTCGTTCCGAACAAACAGCTTTCAAACAAACAGCTTTCATTTCATTTAGCCTTTCGTGGTTTGTGTGACTTCTAAGAGAACCCGGAAAAAGGGAGTGTGATTAAAAGCGCACCATATATTTCGAAGATCATTTTGAATTTCATTTTGCTACCTTAATTTTGAGATGGATTTCAGTATGATGCAAATGACCGTGGGTTTCCTCAAAACTTCAATGGGTTTACAATCCATTAAGGATATTGTGGGAAAAGCTTGTGTGGCAGAGAAGGATAGAACCTTGCTCCACATTCATTTATGTTTCTTCCACGCCAATGAGATGGCTCGGGACTACAATGAAGGTATGGACATGGAGCAGATACAAAGTTCTGCTGCGATCAAATACCGAGCTGCAGTGTTAAAGCGCCATGTTGTGATGAATGTGGAGACAGGAAGATATGAT
GAGTTCTCCGAGCGTGAATTCCAGCAATATATTTGACTCATCCAGATCGTTACAGTTTTCTGCCCTGATTAAGGATCTTCCGATTCAGTCTTCCCTAGGACTCGGATGCTGTTGGGGTGATTGGGCTGACTGTTTAATAGGTGAACACCTATTGCAACGATCCTAGTCTTATATATTGTTATCTATCGAATACAACTTGAACTGCCAAGGATCTTCCGGCTCAGGTTTTCTGCAAAACCCGGTTGCTGTTGCAGGCTGCTTCAAGGATCCCATTTCATAAATAGGGTTTGAAATGGCATTTGTTCCCACGAAGACCGCACTTACTTTCTCGGCTGAAGATGAGTCAGGCCTTGAAAAAGCTGTTTCCGACGCACTCTCGGGGTGCGTTGAGCTAAACATGGGTATCCGGAGATGTGCCGCTTTCCCCGCCATAAACCAAGACGCTTTCCTTTGTGAATTGACAACCAAAGAAGCTAAAGGCGTCTTGAGGTCTCTCGCCG
GTAATCTGAACCACTGCTGGCCGTCTTTTGACCCTCAGCTTTTATTTTACTGCTTTTCAATTTCCTTCCCACGTGAAAGCCCTTCTCACGAAGCCCTTTCACCTTCTTCTGCCCAATTGCCTGCCCCCGCACCCAATTGATGTCTAATGTCGTTCCAACTAGCCTTGGACGCTCTCTCCCATACTACTCACCGGGACTCCTCTGTCTTCCCGGTTCTGGACTCTGTGTCCCAACCACTCCGCTCCTCCATTCAGGACTACCCATGGATAGTCCCAAAGGAACACCTGCCGTTCCTCATCCAATCCGGGATCCAAATCTCCGGATTCGGTTCAACCCCCCACCCTCACCCAGTTCACAAGGTCCTCGAGACCAACCTTCTGTTCAACCATTGGAACCACCTCTGCCGGGTTCCCTCGACCGTGCTTTTCATGAAGCCCTCAAAATTCAGGAGGCTTCAGGAAGCCAACCCCCACTTCTCCCAACTCCTCAACTACCGGCTG
AACACGTCCTCCTTCCAGAGTTATCTTCAGAATCCAAAGGTCAGAGGCCTCTACTTTCCTGCTGGTGGCTCAACTTCAAGCATTGTCAACCCTGTTCCGACCACTGCCTCCACCACATCGTCAAGCTTCTCGACGACTGGGGTCCCTGTCAGCACCATGGACATCACTTCATCAGGATTCCTAGGACCCCTTCTCGCATTACAGGCGGTGTTTTTCTTGTTGACAAAAATCCTCACAATGCCACAGAGTCTAGACTCGTTGTGGACTTCTCTCAATTTTCTAGGGGGAACACCAGCGTGTCCTGGCCTAAATTCGCAGTCCCCAACCTCCAGTCACTCACCAACCTGCTGTCCACCGACTTGTCCTGGGTATCGCTGGATGTGTTTGCGGCGTTCTATCATCTTCCTCTTCATCCTGCTTCTATGCCTCATCTTCTTGTTGGTTCTTCTGGACTACCAAGGTATGTTGCCCGTGTGTCCTCTTCTACCAACAGTTACAGG
GCATTCTTGCTCGACTTTCGTGTAGCGAAAAGCGTATCAACGACAGAGCGTTTACCATCCCTTGTATCCAAACCGGTTTACCTACACTCTATCTTTGGGTTGTATCATTGTGACTTTGTTATTGTGGAGTTCGATTCGTTCGACTGAGCTAGCCTCTGCCTCCACGTTAACGACTTCGCAGGTTACGGCTGTATCTTTAGAGAGGGTAACGGAATTACCATCGGTTGGCGGTATTCTGTCCTATTACCGTGGTTTCCCAACCCGAGAAGTTCTTATAGACTGAGTTTTTAAAACTCTGCCTCCTCGGTTTCGGAAGTTCACGCTGAGAAGCTGAAGACCAGGGCTGACCCTTATCGGTTACTAGTCTTAGTTTCGCGTGTGCCATCCGCCTCTTGATTTTGTTATTGTGGAGTTCGATTCGTTCGACTGAGCTAGCCTCTGCCTCCACGTTAACGACTTCGCAGGTGTTTGGCCGTGAGACTAGTTCTTTTATTTTCCAC
GTTGACTTGGCCTATGACGATTACGACGGAATTTTTGATTGTGAATACGCTTACAAGGCGTGGCGTGACGACTGTTTCCGCACCGCCGAACGTGGTCGTGGCCCTGTGCTTCATGAAGATATGACCATTGCCAGTATCGGCAAAGACGGCAAACCGATTTACACCAAAGAGCAATACTCGATTGGTTCGCGTACCTCGCGCATTTACTGGCGTATCTACAACAAGGCTCTTGAGCAGAAACTCGCAAACACGGGTCTTGTCTGGTATCGCTCTGAAGTCGAGCTGAAAAAATGGAATGTTGATGTGTTGCTGAATCCAGCTGGCGCGTATGCCGCGCTCAATGATTTCGCAGCCTCGATTTCTACCGCTAAGAAATTCAATACCAAACCTGTCCCGACGAAACGCGCAGCGTTAGACCTGCTGGCCTCTGCGCATTGGATGCGTCGTCAGTACGGGAAAATCCTTAATTCACTTATCGAATTCCATGAGGGCGACATTGA
ACAATTTTAAGACGAACGACTCGCTACAATGGCTACGCTTGCACCACGATCTCGCAGACCTATTCGAACCGACGGATTAACCATACGCGCACTTACATCAGATGTCCAAACAGCTTTCACAACTCGATCCAGACACAGCGGTATGCTTGATCACATTCAGAACTCCGTGGTTGGCTTGAACCCACGTCATTGCATGGTTGACGCTGATGAATACGTCAATTATCTGATCAGCGACCTCGCTACCGTTTCTGAAGATGCTGATGGACTATTCGACGTTATAGGTGGCGTAATTAAAGGCATTGGAGGAATTACAGGCATAATCGACATTGGTAAAGAGGTTGTTGGATTCGTGCGCAAAGGGGTTGACATCATCCATAGCCATGTAGGGAATGGGAAGAAGTTTATTGGTGCAGATTTCGATAAAATTGTCGAGGCGGTACGTAAAGTTGATTCAATCGTGTCTGAGTTTTCGTCATCATTCAAACCTGGTTCAGTGCCCA
TTTTTTTAAACCTTCGCGCGCGAGCGGGCTCGACCTCGATGATCGACTCCGGCCGACGCGTAAAATCCTACGCGCCCGCCGAGCTCGAGCTTGGGCGTGATGTCATCGGTACAAGCATGATCTCATCGGGCTTGAACCCGATTGACCCTTGCCGGCGCGTAAAATCCTACGCGTCCGCCGAGCTCGAGTTAAGGCATGATCTCATCGGGCTTGAACTCTGTTGACCCTAGCCGACGCGTAAAATCTTACGCGTCCGCCGAGCTCGAGTTTGGGCATGATGTCATCGGGCTTGAACTCGATCGACCCTAGCCGACGCGTAAAATCTTACGCGTCCGCCGAGCTCAGTTTAGGCGTGATCTCATCGGGCTCGACCTCCATCGACCCTGGCCGGCACGTAAAATCCTACGCGTCCGCCGAGCTCAGTTTAGGCATGATGTCATCGGGTTTGAACTCGATCGACACCGGCCGACGCGTAAAATCTTACGCGTCCGCCGAGCTCG
TTAATTAAAAGTTGAACCTGTAGCGTCAGTAAAACGCAGTAACCGCAAGCAATTGCCTGTAGCGTCAGTAAAACGCAATACACAAGATTTGAGCCTGTAGCGTCAGTAAAACGCTGCAACCACAAGCTATTGACTGTAGCGTCAGTAAAACGCAAACATTCTTGTGGCGCTCGCGTAGCGCTCAAGTGCAGAGCTTCCCGGCTTTAAGGGTTACTGCTCGTAATGAGAGCACATGACATTTTGCCAAGATTTCCTAGCAATTGTCACGGGAGAGAGGAGCCCGTTCTCGGGCACTTTTCTCTCAAACAATGTTGGCGCGCCTCGGCGCGCCCCCCCTTTTTCAGCCCCCTGTCATTGACTGGTCGAAGGCGCTCGCAATAAGACTGGTCGTTGCTTGGCTTTTCTATTGTTTCAGGCTTTAGCGCGCCCTTGCGCGGCGGGCCGTCAAGCCCGTGTGCTGTACAGCACCAGGTAACCGGACAGCGGCTTGCTGGATTTTC
ACCGTGGGCGAGCGGAGATCGGTGCTCAAAAGTGGGTCCCGCATGGTTGTGGACTGAAGAAGAAGACCATTATAATGGGCTTTAATCAGTAAATCCCAATAAGAAATGTTGGGCCTTGATATGGCCTGTGTGATGTTAGGGCCCTGTATGGTGGTAAGCGTTTGTTTTCGTTAATTATGTCCTTGATCGGCTGTGTTTGGAATTTAAACGGTGAACTTCTTATTGAACACGTACGGTTCGATTACATCCATTCCCAATATTTCTGGGTTTTCAAGTACAAGTATATCTAGTCTTTGAACTATGTCTTCTATCTCGATCTCTTCTATCTTTGCTCCGTTGTTTGCGAATAAGAAATTCGCAATGATATTGCCTTCAAATCCGTTGAAGTCGAATGGAACGTGCATGTCTCCGTACGTGTACTTGACGAACCCTTCATACTTGATGAGCGCTGGTGACATGGTGGATACTATCCGAATGTGAATGAATATTTTCATGTTCTC
GCACATTAGTACTGACCACCAGCCCGACTTTGACGCCACCCTGTCCAAGTCCGGCCCGTGCTCACTCTTTTGTTTTTCTTTGTTCTTTTCCCCTGCTCCCACGTTCGACGACCTCGCGGCCGTCCTCCTCGCTTCGTGCTCTGCATCCTTTAACTTCCTCCCCCTCTTCCTCCTCGCCCTTTCCTTTCTCATCCACCTCCCTCCCAACCTCTCTTCCTCCCTTCACTCTCTTCTTCTTGCTTTTCCCTTTCTCTTCTTCTTTCTTCCTCCTGCTCTCCCCATCCTCCCGCCATGGTGCTCACGCTCTGCTTCCACTCGGACCGTGACCATCACTTCCTCTCCACCCTCCCCCTCGCCGAGATCAGACGTCTCGCGCCAGGCGGCTTCTCCGTCTTCGTCCCTGAAGACCTCCTCCCCCACCTCTCCCCCTCCCCCTCCTGCCCCACCCCCCCCCTTCCCCGCGAGCTCACCTGGAGCGCCGCTTGCAACCCCACCAACTT
AGCAAAAACAAGCGATGGACAGAGAAGAACCCGCGGAATCAGAGTGCACCTTAAGAGCTCTTGTAGAAGAGTACAATGGAGCATGCAAGGAAGCACCGAAAGAGATGTCGAAGCAATTCACAGACTACAACACATTCAAAAGGTATACCACAAGCAAGAAGGATCATGCACCCCAGATGAGACTAGTGTATTCAGTGAGAAAACCATGGCCAATCAGCATGACTCCCAGCAAGGAGATCCCTCTGGTGTTCAACGGGACCAAACTAAAAGATACTATCCTGGACCTAGGAGAATCCAAGAGAACCAGGGCAAACATAGTAGTACCAGATTACTGGTCCAAGTACGGAAGCCAGACCAGCCTAGAAGTAGTTAACGCCATTCTATATGCGGAAGACTTGAAAGTACAGAGATTTTTCAGCACAGAATGGGGTGAGATCCGCTACGGAAGAATGCTCCCCTTCAGAAAGCCTGTACAGGCATGTCCCACTATAGAGGAGGTA
AGCAAAAGCAGGGTAGATAATCACTCACTGAGTGACATCAACATCATGGCGTCCCAAGGCACCAAACGATCCTATGAACAGATGGAAACTGGTGGAGAACGCCAGAATGCCACTGAGATCAGGGCATCTGTTGGAAGAATGGTTGGTGGAATTGGGAGGTTTTACGTACAGATGTGCACTGAACTCAAACTCAGCGACCAAGAAGGAAGGTTGATCCAGAACAGTATAACAATAGAGAGAATGGTTCTCTCCGCATTTGATGAAAGGAGGAACAGGTACCTAGAGGAACATCCCAGTGCGGGGAAGGACCCGAAGAAGACCGGAGGTCCAATCTACCGAAGGAGAGACGGGAAATGGGTGAGAGAGCTGATTCTGTATGACAAAGAGGAGATAAGGAGAATTTGGCGTCAAGCGAACAATGGAGAAGACGCAACTGCTGGTCTCACTCATATGATGATCTGGCATTCCAACCTAAATGATGCCACATACCAGAGAACAAG
GTTTCAACATGTCTAAGGATATGGTTTATCATTTTGAAAAATATAATTTTATTTCATCCTCCTGGTCACTTTGGGGCACGTCTGGGGCACGGGCATTAAGGACATTATTCAACATGGCAACTTGAGTCACGCTGCACTCAGGCATCCATGCACCATAAACATTGTAGACCATGCTGGCGCTGGAGTGCCCCATCTGTGATGCAATAAATGTCGGGTTTGCTCCGGAAGATAAAGCCCAGCACGCATAGGTATGGCGTGACTGATACGCTTTACGGGATCGGATACCCGCTCTTTTTATTGCTGAATCCCATGTCGCTCCGATGGAGCTTACCGCGTAGTTAATACCCGCCTTGTGATTCTTGCGAACGATTTGCGGACAGAAAACAAAAGTGCACTCGTGCAAAATTGTTCTTCCGTACTCGCGTAATTGAACAGTGATCTGATGCTGCCTGCTAAGACGAGTAAGCATCGCCTGGTTTTTAAGCGCTTCAATTGCTGGT
CATTCATATATATTAACATGCACCGGGGGCGTGGCGCGGCCATTTTGAATACTCGGCGTTTGGCGGCGGCGCGAAAATTTGAATGCTGCGTAAGAATACAAGTTTTGTGTGAAAAATTTATTAAAAATGAAGTTTAAAGAATATTAAATTTGACGTACAGGCTTTAATTTTATTCTTATTTTAAACCTTATTGGACATTGAGGTGAGTTTTTGGTATTTATTCTACTTTTCCCGCATTTTGCTTTTCCTTTGATTCGCTTTGTGTTTTCTTTAATGTTCTACCACATGTTTTTTCGGGCGGTTGGCTATAAAAATTATTTTCCAGAAATCATTTTTTAGTTTTTACAAGACTTTTTACCTTTGAAATGGTTTAATGACTGCAAGTGGGATGGCTGGAAGTGCAATTTTCAGATGCGTTCCTGCAGATGCAGCTGCGGATAATAATGCTGCTAACGTTCGCATAAAGCCTCCTCCTAGCTGTTCTTCTGCTGCACGTACTA
GTAATGCAAGAGATCAGCATGGCGCAGCATGTGATGATGGCACCAGGCGATCTTATTCTGGAAGTTGAGGACCAGATACGGAGGAGAGGTATGGCGGTTCATGTGTTACAACAGGATGGCGAGGGAACCAAATCTCGCCGTTCTTCCGCCGACCTTACCTCTTCCATTCCATCTCATTCACCGGCCGTTTCCACCCCTGAGGTATCGGAATATCTGAATCGAGCGTTTAACCTTAATGTGGGGTCGTATGACGAGGGTCCATTGCCAGAAGGCCCTCCCATCTTCCTTTCGCTCAAAGGATCCATCCTCAATGAGGCCAACCTTCTTCCTAGTGCCATTCGAAAGATGGCCTCCGTTCGTTCTACCTATGAGAAGGCTTTGAAAAAGTCCAATCTCAAGGTTTTCGAGTATCCTCAAACTGTTCGGACGCAAGACGAGCTCCTCAATGAGATAAAACACTCAGAGAGGGGTGCTTCTTCTACACGACGTAGGCAGAAACG
GCTATTCGCGGTCATGGCTTACGTCGCAGTTCCTGCGGTCGTGGACTCGCGCTCGAGTGAAGCCATCGGGTTGCTGGAATCGTTTGGTGTTACTGCCACGAAGGAGGAGAGTGATGTTCAATATCAAGATCATGATTATGTGCTCGACCAATTGCAATATATGTTGGATGGATATGAAGCTGGAGATGTAATAGACGCTCTAGTGTATAGAAATTGGTTACATGAATCAGTATATTGCCTGCTACCGCCAAAGTCACAGTTACTTGAGTACTGGAAGAGTAATCCGGCAGTCATCCCAGAGTCAGTTGACCGTCGTTTGAGAAAGCGTTTAATGATGAAGAAAGATCTGAGGAAGGATGACGAATACAATCAATTAGTCCGGGCCTTTAAACTCTCCGATGTGTATACTCCACTGGTATCATCATCCACATCACCAATGACTATGATCCAGAGTATCAATCAGAACCAGATTGTCTATTCAACAACTGACAGAGTGATTG
AGATATTCTGTTAACGATTGTATCTATTTAATCTTCAGCTACTATCTACCCTACAACCACTTACCAAAGAAATGTCTTCCAATGACTCCGCACAAACCCGCAACCTCCAGGAAGAGAGATTCAATGAAAGAACCTCTACCCCTACAGTTGTCACCGCAGTCCTCCCAGACACCAATGGACCGACCACGAACTCCACTTCCGGTTCAGTTGGACCTCCACACCCAACCCCGAACGTTCCAGTTCCCACCCAATCCAGTTCTGACCCACCGTCAGCGTCTGGAATCTTTGCAAAGGAAATTGACCTTCCCCGCAATGTTATCCAACACAGCGGAAACAAGTTCATCCTTGACGTCGTCCCAGACTCAAGATTTCCCACATTTGCTATTACAGAGTTTGTTCAACGAAGTTTCTCCAACTTTACCTTCGAACAATACTCCTACGTCAGTCCCGCCTCACTCGTCGGATACCTAGTCTACATGATTCACGCATTCGTGTTTCTT
AAACTCTCAATCACACATATACAAAAACGTTCAAGCAACCAAACTTTCTTTAAACTCTCTCTCTTAAACTCTTCCTAAATCTCGCAGAAATTTCCCTTCAAGCTTTTCAATCACTGAACTCAATGGCATCCATTACTTTCGGTAACGCATGCACTGTTGTCTTCGGACAAGTGAGGAAGGAGGAAGTCACTGCCGGACCTGTGGCAGTGAACTTGAATGAAGGCACAAGAATGGTGGTTGTGCCAACTGCGGCACAAATGGCAACACCCACGCCAAGTGTTAGCATTAAGATTATCAATAGATGGTCTAATAAAGCTGTCTCCTCATATGAGAGACAAGTAGAGGATGTGTTCGCGAACTTTTTCGCAAAAAAGGAGAGGAGTGACGAGCTTTTAACTCGTTACTATGGAAAAGTTGTCCAGAAAGGCAACAAATTGATGGTTAAACGCGCACCGCTACATGTAGCTCGCGTTTTGGAGAAACAACGTCTTCAAGATATT
ACCGGATGGCCGCGCGCCCGAAAAAGCATGTGGTCCCCGCGCACTATCGTTTGTCATCCAATCCGAATCGCGCGTCAAAGCTTAGATAATTGTTTTTGTCTTTATATACTTCCTCGCGAAGGAGTTATCCCACAAAATGTGGGATCCACTCCTAAACGAGTTCCCAGACTCTGTTCACGGTTTTCGTTGTATGCTAGCTATCAAATATTTACAGGCCATCGAGCAGACGTACGAGCCCAATACTCTGGGCCACGAATTGATCCGTGATCTCATCTGTGTCGTTAGAGCCCGTGATTATGTCGAAGCGACCCGCCGATATAATCATTTCCACGCCCGCCTCGAAGGTTCGTCGGAGACTGAACTTCGACAGCCCTTATACCAGCCGTGCTGTTGCCCCCATTGTCCCAGGCACAAGCAGACGTCGGTCATGGACGTACAGGCCCATGTACAGAAAGCCCAGGACGTACAGAATGTACAGAAGCCCTGATGTCCCAAAGGGT
GGCTCGCATCTCTCCTTCACGCGCCCGCCGCCTTACCTGAGGCCGCCATCCACGCCGGTTGAGTCGCGTTCTGCCGCCTCCCGCCTGTGGTGCCTCCTGAACTACGTCCGCCGTCTAGGTAAGTTTAGAGCTCAGGTCGAGACCGGGCCTTTGTCCGGCGCTCCCTTGGAGCCTACCTAGACTCAGCCGGCTCTCCACGCTTTGCCTGACCCTGCTTGCTCAACTCTACGTCTTTGTTTCGTTTTCTGTTCTGCGCCGTTACAGATCGAAAGTTCCACCCCTTTCCCTTTCATTCACGACTGACTGCCGGCTTGGCCCACGGCCAAGTACCGGCAACTCTGCTGGCTCGGAGCCAGCGACAGCCCATTCTATAGCACTCTCCAGGAGAGAAATTTAGTACACAGTTGGGGGCTCGTCCGGGATTCGAGCGCCCCTTTATTCCCTAGGCAATGGGCCAAATCTTTTCCCGTAGCGCTAGCCCTATTCCGCGGCCGCCCCGG
ACCGGATGGCCGGCGCGATTTTCCCCCCCCTCACGTGGCGCTCTGGTGGCCGCTCGATCTCTCTCTCCCCCGCTCCCGAGGAGCCCCCCCTGCTCGCGCGATGTTCTCCTTTAATTCAAATTAAAGGATTTAACTTTTGTCTGACCAATTATAGTGCGCCTGAGGAGCTTAGATAACTGTGTTAATACTTGGTCCCTAAGTTTTATGGCCCCTATAAAACTAAAGCAAGCATGACGTCAGTCTTTAATTCGAAATGCCTAAGCGGGATCCCTCATGGCGCCAGATGGCGGGAACCTCAAAGGTAAGCCGCTCTTCCAATTTCTCTCCTCGTGGAGGTGGAGGCCCAAAACCCACTAGGGCCTTTGAATGGGTTAACAGGCCCATGTACAGGAAGCCCAGGATATATCGGACGATCAGAACGCCTGATGTTCCTAGAGGCTGTGAAGGGCCCTGTAAGGTCCAGTCCTACGAGCAACGTCACGATATTTCCCATGTTGGGA
GTTATCATAACCACACACTGAAATTAAACTTGCCCGTTGGGTTTTCAGTGCGATAACGAGATCAAAGCCTTATCTTTAAACTTGCCCTTTGGGTAGATAAGTGAGCTAATATGGCGTCTAGTGGAAATAATACCACGGACACAAGGCCAAGCACCAGTTTCCAAGTGGACCATCAAGCTCTTAAGGAGCTTGCTAAAGTGGTCCACGATGCCAAACTTGAAAGTTTGATGGAACTTGAAACCAAATGCTGCTACGCTAGAATTATGAAGAATTCTAGTGATATGCAATGCCTGGATTTTCGATCGATCCAAACGCGATCCTTTCTTTCCAAGATAAAGTTATCCTTGAATAAAAAGGAGGATATATTTGTGGATCATGCAATCATATATGCACTTTATGTGCCGATGGTTTTGCCTACTACGTCAGCCTTAGCAAGCGTTAAGTTATTAAACTTAGCGACTGCTGAGAGCATTGATATAGAAGATGACATGAACGCCGCA
CTGGGGCGGGGCTTAGTATTACCCCCGCCCAGGATCAGCGGAGTCATCACGTGACCCGCACATGCCATTAGTCTATATATAGCTCAAGTTGTAATATTTTATCATTCATGAATAAAATATGGCTCGGCAAGTTATATGCTGGTGCTTTACATTAAATAATCCTCTCTCTCCTCTTTCTCTTCATGAATTAATGAAGTACCTTGTTTATCAAAGAGAACAAGGTGAAGCTGGAAATATTCATTTCCAGGGTTATATTGAGATGAAGAAACGCACGTCTCTTGCAGGTATGAAGAAATTAATCCCAGGTGCCCACTTCGAAAAGAGGAGAGGTACTCAAGGTGAAGCTAGAGCTTACGCCATGAAGGAAGACACCCGTCTTGAAGGTCCATGGGAGTATGGGGAGTTCATCCCCACCATTGAAGATAAGCTCAGAGAAGTTATGAACGACATGAAGATTACAGGTAAGAGACCTATTGAGTATATAGAAGAGTGTTGTAATA
GAATTCGGCCGTCGCATCCGGCTGATCCCTGATGCAACCGCCAAAGCTGCGCAGCCTGCTGCACGTGTCTCCTAACCCAGATGCATGAGAGCAGGGATTCTGAGCAATGGCAAAGGTCCTGACCTGCACGCAATACAACGATTCAACGCAGCAATGCGAGGTCCAAGCCTGGATTGATCAATCGGATTGGACGACACCACTTCCCACCATCGAACAGGCCGCGATGGTGGGCGGCGCTTACTTCATCGGCCTGATGACCCTTGCAGTCATTAAAGGACTGCTCAACCCAAAATCAATAGAGGAATAGCATCAATGGAAAAGAACATTTCGACCGTTGTCACCAAGGCTAAGTCGGCTGTCAGCAACGCCAAGACCGCCGCAATTCTGGGTAGCACTGCCTTGATGGCCATGCCCGGTTTCGCCTTCGCGTCCGGTGGCGGCGGCGACTTCGACGGCACCGCAATCATCGGCAAGGTGACTACCTATACCGCCATCGGCGT
CGATAAACATAACAACAGAATCTGCATTGCAGTAATATTCCTTGAATATAATTGCAACGCAATGGCCCTCTCTTATAGGCCTGCTGTTGAAGAGGTGCTCGCAAAATTCACCTCTGATGAACAATCCAGGGTTTCTGCTACAGCTCTCAAGGCATTAGTAGACTTAGAGGAAAGTCAGCACAATTTGTTCTCTTTCGCATTGCCTGATAGAAGCAAAGAAAGGCTGATATCTTCTGGCATTTACTTAAGTCCTTACAGTTTCAGACCCCACTCACATCCAGTTTGTAAAACTTTAGAAAATCACATTTTGTACAATGTTTTACCTAGTTATGTTAATAATTCATTTTACTTTGTAGGAATCAAGGATTTTAAGCTGCAGTTCTTGAAAAGGAGGAATAAGGATCTCAGCTTGGTAGCACTCATAAATAGGTTTGTGACAAGTCGTGATGTTAGTAGGTATGGGTCTGAGTTCGTTATAAGTTCTAGTGACAAATCAAGTC
TTAGTATTACCCGCCGCCTGGGGCACCGGGGCACCGCAGCTATTGGCTGCCTTGCGGAGGTGCCCGCCCCTAGGGAGGAGTAAATGGCGCCGTTAGGCGCCCGTTAATCTCCGGAGGATCACACTCGTCCGGGAACCATCCCGTCCAAGGAGGGCTCTGGCTGTCGCCGTTGGTGTTTCACTCTTAACAACCCTACAGACGGCGAAATCGAATTCGTCCGTTCTCTCGGGCCTGACGAATTCTACTATGCCATCGTTGGACGGGAAAAGGGTGAGCAAGGCACTCCCCATTTGCAAGGCTACTTTCATTTTAAAAATAAGAAGCGACTGAGCGCGCTTAAGAAAATGCTGCCGCGAGGTCATTTTGAGCGCGCTAAAGGGAGCGACGCGGATAACGAGAAGTATTGCAGTAAAGAGGGGGACGTCATACTTACCCTGGGCATTGTGGCGAGAGACGGTCACCGCGCTTTCGATGGAGCTGTTGCTGCCGTGATGTCCGGA
GTTTGTCTATCAAGAGCGTACGGTTCAACCCCTGCCTCCCCTGTTAGCACCCAATCGTTACTACTCTATCCGTTTCGTTTGTTCATTATGTCGACTTTCTCCCTCGAGAACTGCTTAAATGGTTCATACGGTGTTGACACTCCCGAGGAAGTCACTTTTATTAGACGTCGTGATGCCAATCCTTCTGCATTTCACGGTGAGGAAACTGTTCCGTCTAATACCACTGAAGTACACAGTGAGAGTGTCTCTTATTCTTCCGACTTTGAAGGATATTCCTGTGACTCTGATTTCACAGGTGATAATCAATACTCATCGTTTGATGGTGCCGATTCTCTATTATTATCTTATGATATTGATGAGTACATTGATTTGTCGGAATCTGAATTACGTGTCTTGTTTGATGAAATGGTCCAACCTATTCATTTCGGTATGGTTTTAAGCCCGACTTTCTCGAGGAACAGATTTCTATCCTGCTTGTCTTTAGCAAAATCTGTTGTTGT
TGTAAAGTTTGAGAGAGTTTAATACCGTCTCTTGATCAAAGATCCCACCAAAGTGTCTTAAAGTGATCTCTGCTCCCTCTCGCACTTTACGGCTCGGTAGACTGTGCTAAGAGTTTCTCCCTCTTTCTTTTTCTTCCTCAACCATTCTAAAGTTTCTCAGCCAAATGTATGCATTTGCTTAATTCAACTAATTTGCATTCATGTGGCATTTCTGTGAACAAGTTTATGAGTGTTTTGAGGGTTACCATAAAGACTACTCTGTTCAAACAGTCCCTGTGGAATATTTGGCCTCACATTACATTGTCAACAAGTTTAGACCCGACCCTTTAGCTGTTTTGTGGCTTTTCTGTTTGGGAATTTGGTGGGAGATTATTCAAATACTCCACTATCTATTTCAGTATAAAGAACCAGCACTTTTTATTAGCAGCTGTCAGAACCTTGCTGCTTTTTTAGAGAGAAAGTATTCCATGGAAGTGATTCAAAAGGAAGGTTTGGCTGCT
ACAGGATGGCCGCGCCCGAAAAAGAAAGTGGTCCCTCCTCACTAATTTATGTCGGCCAATCAGAATGTCAGTGAAAACGTTAGATAAGTAGTGTTTTGTCTTATATACTTTGGTCCCAAGTATGTTACAGTTGCACTATGTGGGATCCATTATTGAATGAATTCCCTGAATCAGTACATGGGTTTCGATGTATGCTGGCCATAAAATATTTGCAGGCCATAGAGGAAACATACGAGCCCAATACATTGGGTTACGATTTAATTCGTGATCTCATATCAGTAGTTAGGGCCTCCAACTATGTTGAAGCGACCCGCCGATATATTCATTTCCACTCCCGCCTCGAAGGTTCGTCGAAAACTGAACTTCGACAGCCCATACTCCAGCCGTGCTGTTGTCCCCACTGTCCGAGGCACAAGCAAGCGTCAACTATGGACGTACCGGCCCATGTACCGAAAGCCCAAGTTTTACAAAATGTACAGAAGTCCTGATGTACCACGGGG
ATGACACCTGAAATGTTCAGCCTTCTGAGTTCTGGTGTATACACATTCAAAGAAAGGGCAGTGATTCGTGAGCTGTCATGTAATGCAGTAGATGCTCAGAAAGAAGCTGGAAAAGAGAACATCCCATTCCATGTGCATTTACCTACTCGATTTGAGCCTTACTTTGAAGTCCGTGACTTTGGAACTGGTTTAACCCATGACAAAGTAATGAGTTTGTACCTGAACTACGGGGCTTCTACGAAGAACGACTCTAATGACTACATTGGTGCAATGGGTATCGGCTCAAAGTCACCGTTTGCAATTGCTCAGTCATTCACAGTATCTAGCTATGTTGATGGTGTTGTTAATAAGTACTCTGTTTACCTTGAGAATGGTATCCCTCAAGTGACTAAGCTTACTACCAACCCAACAAATGAACCTAATGGCTTAGCTGTACGTGTGGCAGTTGCTGACCATCGTATTTCAAAGTTCTTTGAAGAGGCTGGTAACGTATACTCATA
TTAAAAAACACCTGTGACCATGACTACTACCGGCGACTTTGATGTGATTTATGAACTGATTGACAACCGAATGCAACAAGAGCTTAACCTGAACGAACTTGAACACTTTATCGACACCGATTTACGTAGTGGAGATTTTATCTATCGTTATGATGAACGCTCAAAGAGACATTATCTAAGTCTAAAGGGCTTATGGCGATACATTCCTCTCACAAATTTAGACAGACAGCGTGATCTATTTAAACTTCCAAGCTTATATCCACATGAAAAGATACCAGCAAAAGAGTTATTAAGAGAAGTGAATGAATTGCTGCGAACAATTAACATAATCATACCTTATGGAGATGGAGATTGTAAATATAATTGGATGTTATCAACAATGGCGAGAAATGTCGATTACGGAACCAATTGGGCAGATAGAATTGCTAAGAATCCACAGCTCTTACTTTATGATGAAAGAATGGATTCTTCATTTGATGAGCTATTTGCATCTATACCGG
GTGATTTAATTATAGAGAGATAGTGACTTTCACTTTTCTTTCTTTGTGTTTCGCTGGATTCAAACTGTCCCATAATGGCTCCAGTTGTTTCCAGAGACCAATACAAACTCAAAACACCAAAACCCCACCAGCCATCCCCCCCCCATAGGTGCACCACCAAGTGCCTTGAGGATTGTGGGTGGTTCGTGGGTCGCTGCTCCTGCCCCAGCGTCTGCCAACGCGAGGGCTGGGATGATTTCTTTGTGGCTGACAGGGTCAAGCCTCCCAGCTACGTCGCCTCGAAGACCTCGGTTGCAGACGTTGTCGATTGGCTGCTTGAGGAAGACCCTGCCACTGACGGCCCTTCGGAGTTTGATCTCACACAATTTTTCCAGGCCTACACAGACAAATCCCACCAGATTCACCGCGACTATGCCCCGGACCAGCTTGCCCAGGCCCTCGACATGGCCTATATACTATCGGTGGACCCCCCAGATATCAAGCTCCCAGAGTATGAGGCA
GTATTGTGAAACGTTATTTCGTTCACAACCCGGATTAATCAGTTTTTCTGAGTATATACCCGTTAGCTACTCAATGGACACTTTACTACATTTTGTAAAGTTTTCTAAAGTCCTAAGTTTCTTGGACGTTAATGCCACGTTTGAGATCCCACTATCTGATGAACAAATTAAGTACATTCAGTTGTGGATGCTCCGTGATGTGGTGATTCCAGCCATGAAGTTTTCTTGGTGTGGATTCATCTTGCTCGATAAGTTGGAGATGGAACTTGAACGAATTTATCAGAATGATTATTCTCCACCTATCTTGATGCATGTCCCCTCTCAGTTGGTTACTGATGAGTTGGCAGACTTCATCGATGAGTTCGGTGAAGTACCTGAAGAAGCTTACTTGAGTCCTGAAGAAAGAGAGAAGATACATGAACCCACTTTCTTGAACCATGAACATTGGGGAAGTGAGTCTTCAGGGTCGAGTTTCCTCGATGAAATCGAGATGCTGTACG
ATGGGATACAACAAATCATTGAGATACAGCCGTCACAATGGCACCACATGTGTAATTGACAACAAGCACCTTAAAAGCTTAGGCTCTGTACTGGGTGATGTGAGGCACAAGGAGGAGTTGATTCGCGAAGCACAGTTTGACCCAATCAAAGATATCGCCAACCAGTACATGGTGACTGAGGATCCGTTCCGCGGTCCTGGTAAAAATGTAAAAATCACCCTGTTCAAAGAGATTCGCCGGATCCAGCCCGACACCATGAAGCTCGTGTGCAACTGGAGCGGCAAAGAGTTTTTGCGCGAGACCTGGACTCGTTTCATCTCCGAAGAGTTCCCGATCACCACCGATCAAGAAATTATGGACCTGTGGTTTGAACTGCAACTGAGACCCATGCAGCCCAACAGATGTTACAAGTTTACCATGCAATACGCTCTGGCTGCCAACCCCGATTACGTTGCCCACGACGTGATCCGTCAGCACGATCCCTATTACGTTGGTCCCGA
GTCTTTTTGTCCAAAGTTATTATGACTTGTGATGCACAAACTACCGAAATTTCCGAGCTTTTAGATGCAGTTCTAAAAGCTCGATGCGCCGACGAATCGTCTACCGTCGGTAAGGTTTTTGCTGATTATGCAGCGCAAAAAGTCCGGAATTCCTTGGGGGATTCTAAGGTTAGGAGACCTTTGACTGTCTCGTTTCAGTTGACCCCCGACCAGCAAGCTTTGTTACGGCACAACTTTCCTGGTCGGGAGATTCGATTCAGTTCTTCGGCTCCTTCGTCCCACAGCTTTGCAGCAGCTCACAGGATTCTGGAAACAGATTTTTTGTATGACTGTTTGAGCAGTGAAGCCCCCGTTATTGATTTGGGGGGAAATTTTTCAACACATTTGAAAAACAAGCGACACAACGTTCATTGTTGTTGTCCCTTGCTTGACTATCGTGATGGTGCTAGACACACCGAACGAATATATTCTTGGGATAAATATTCCAAACATAACCGGGG
TTAATTAAAAGTTGAACCTGTAGCGTCAGTAAAACGCAGTAACCGCAAGCAATTGCCTGTAGCGTCAGTAAAACGCAATACACAAGATTTGAGCCTGTAGCGTCAGTAAAACGCTGCAACCACAAGCTATTGACTGTAGCGTCAGTAAAACGCAAACATTCTTGTGGCGCTCGCGTAGCGCTCAAGTGCAGAGCTTCCCGGCTTTAAGGGTTACTGCTCGTAATGAGAGCACATGACATTTTGCCAAGATTTCCTAGCAATTGTCACGGGAGAGAGGAGCCCGTTCTCGGGCACTTTTCTCTCAAACAATGTTGGCGCGCCTCGGCGCGCCCCCCCTTTTTCAGCCCCCTGTCATTGACTGGTCGAAGGCGCTCGCAATAAGACTGGTCGTTGCTTGGCTTTTCTATTGTTTCAGGCTTTAGCGCGCCCTTGCGCGGCGGGCCGTCAAGCCCGTGTGCTGTACAGCACCAGGTAACCGGACAGCGGCTTGCTGGATTTTC
TAGTAGTAGACACCGCAAAAGAAAGCAGTCAATCAGCAACATGGGGATATGGAAGTGGCTAGTGATGGCCAGTTTAGTATGGCCTGTTTTGACACTGAGAAATGTCTATGACATGAAAATTGAGTGCCCCCATACAGTAAGTTTTGGGGAAAACAGTGTGATAGGTTATGTAGAATTACCCCCCGTGCCATTGGCCGACACAGCACAGATGGTGCCTGAGAGTTCTTGTAACATGGATAATCACCAATCGTTGAATACAATAACAAAATATACCCAAGTAAGTTGGAGAGGAAAGGCTGATCAGTCACAGTCTAGTCAAAATTCATTTGAGACAGTGTCCACTGAAGTTGACTTGAAAGGAACATGTGTTCTAAAACACAAAATGGTGGAAGAATCATACCGTAGTAGGAAATCAGTAACCTGTTACGACCTGTCTTGCAATAGCACTTACTGCAAGCCAACACTATACATGATTGTACCAATTCATGCATGCAATATGA
ACAAAATAATTGAAGAAATTATTTTTGTTTTACATATTTAGATCTTTTTATCCGATCTATATGAATAATGTCGAAATATCTCGCGACGAGTGTAAGGCTATGTCTCATGGTCTGTATTGTCGGGTGGCTTCTGATGCCCAGTTACAAAGAGCTGGATGGTTGGTGCAGTTCGCTGTCGTCCCTAGAAAGGGACAAAAGCAACTGGCTGCTAACTGGCCTTTCTACTTGGTTTTGCATCGTGCCCTCCGGAACGGACCAGAGTTCGTTGGTTTCCTACTTTTCGCCGCTCGAGAAATTGAGCAAATTCGTACAAGACTTGGATCTGGATTTCGTAAAACTTTGGTGGTTGGAAACGATCACTTTAATAAATACATTAAATACAACGGAAAAACTATTGTCTGGTGTGACGTTCTCTGTGGTACTGTGGTACCCAAGGATTCTAGTCACTGTCCTGATGTTGGTCTGGAAACTTTGGTTCCCGGTACGGTTCTTAGTGGTAG
TAGTATTACCCGACCTTGCCACACCTCCTTGGAACACTTTCTCTCTCTAGAAAGTGTGAGACTTTCTCTCTCTAAGCTTATATGGCTAGAAGGTACTGTTTTACATTAAATTACGCTACTGAGATAGAGAGAGAAACATTCCTCTCCCTCTTCTCTCAAGACGAATTAAACTATTTCGTTGTCGGCGACGAAACTGCAACTACTGGACAGAAACACCTCCAGGGATTTGTATCGTTCAAGAACAAAATTCGTCTTGGTGGATTGAAGAAGAAATTTGGTAATCGAGCTCACTGGGAAATTGCGAGAGGCAGCGATTCTCAGAATCGCGATTATTGCTGTAAAGAAACCCTAATTTCTGAAATTGGGATTCCGGTCATGAAGGGTTCGAACAAGCGGAAGACGATGGAGATTTATGAAGAGGATCCCGAAGAAATGCAATTGAAGGATCCAGATACTGCTCTTCGATGTAAGGCGAAGAAATTGAAAGAGGAATATTGTTC
TTGAAAGGGGGCGCTAGGGTCTAGCCCTAGTGTCGCGCAACGACCGCCCCCGGTTGAAACGCTACTACTCAGACCTCTGGCTGTCGTACCTCTATTAGGCAGACAGGAACCACCCTTTTGGGGCCTACGCTACTGTGCCCTTTTGGGGCCCGCGGTTGTCATCACCGCGCCTCCACTAGGCTCACAGTCGTACCTCCTCCAGGCTGACGACTGTCGCCCTTCTAGGGCCTACGACCTTCAAGTTACGGTTTTGGCGTTCTTCCCGCGGCCGGATCGCCTGCGCGAACGCTGGCTCTTCACCCGAAGGCCTACCTTTCACCCCCCCCCCCCATAAAGAACGTTTCCGTCTTTTCCGACGTTAAAGGATTGTAACCAAACGCTTCTTACCGTCTTTTCCGACGTTAAAGGATTGTAACCGCATGAATCACCGTCTTTTCCGACGTTAAAGGATTGTGACCACACGATACTACCTTCCACCCGAAGTAAAAGGGGACAAGAAC
GGCAACAACAATTGACAGGAGAATTTAGAAGAGAAACAACCTTTATCGGTCTGCCAACTTTTAGGGTATAAATAAGTAGTTTCTACGGAAATTTTCAAATGGAGGAGCCACGCACCTTGGTGGAGCTTTGCGACCGTCTAAATTGTACCTTTGAAAGCTTGAATATTCCTTGTATCTTTTGTAGTGCGCCGCTGTCTTTGGGGGATAAAGCATTGTTTGATTTTAGTCAGCTAAAACTTGTATGGAGGGACGGGTGGCCTCATGGCAGCTGCAGAGTATGTTGTAGATATTTTTGTTATATGGATTTGGTTTTTAACCTGGATTATATTAATTCTTGGAGTCAAATTGAAGCGCTTTTTAATCAGGACATTGCAGAATGGTTCATGCGTTGTACATGTTGTGCAAGAGTGCTAACTACGTCTGATAAGATTGATCTGAAATCTGAGAATAGAGATTTATTTAGAATTGTTTCATATTCGGGAACCGTGCAGTGGAGAGCA
ACCGGATGGCCGCGCTTTTTTTATACTGGGCTTTATATAGAGGCCCATTTGGAGTGGGTTTTTGGCCCATTTGGACTAACCACTCTCTTTCCTCGTATTTTCTCTGTGGTTTCTTTTAACTTTAATTTAAAATCACTTTTAAATTAAATATCTTTTTTTTTGTGTGGTCAATTTCGACAGCTGTTCTGCATAATATATATACTGACGACGTGGGTAATTTTCGACCAAGTTACAGTGTTTAAGTCGAAATTGTTTTTAACTGCTTTTGATTTAAGAGCTCATGGACCTATTGAGCTACATTGCACGTGTACCATTTAAATTGATCGTGTGGAGTCAAATTTTACATAATTGTATGAACTGACATGCATATATATTTGGCCGAAATAGGAAATGAGCTCATTATTACGTGGTATACAGACAATATTTGAAAATGTATCCTACGAAGTATAGGCGTGTGTCTTTGTCTAGCCAACCACGTAATTATTCACGTAATACTTCGA
GCGGATGAATTATAACGATATAAAGCAACCCCTTGAATTATCAATATCTTCAAGGGGTTTTGTTGTGTTATGAAATCAAAAAGGGGCAACCAAGGGGCAGAATTAAAAAATAGTATCTAATTTATTGACCAGTTTATCCTCCATATCTTCAGTAGTATGAGAATAGATTTCCAAAGTCATTTTTGCATTTGAGTGCCCAACTCGATCCATTATTGATTTTATTGGGAGGCCAGACTCTGCTAAAAACGAAATATGAGAATGCCTAAAAATATGGCTAGATAAATTTTTTTCTATTTTGGCCTGTTTTCCATATTTTTTTAATATCTGTATGAAGCAAGCTATTGTTGTAGGTTGATTCCATTTTTCAAAACAGAAAATATAATCATCGCTTGACAATGGCTGGAAACGTTCGCTAAGTCGTACTATTTGTCTTTGAATAGCTTCTATGACACTCTCTGATACTTTGATTGTCCGTATTGAATTTGTAGTCTTTGGTAGCG
GGGTTTCAATAGGAGAGTTGCTGACACGGTGAAGCCACGTGCGTCCGTGTGGAGTGGTGGAATACCCCACATGAGATTTAGCACCCCTATTTACGAGACCTACTCCTGAGAGACTGTGCAGTTTGGTAGCCTTGGTGGTCCCGAGTCCCCGTGTGACCCGTCCAATGAAGCAGGTGGAAGATCCTTCCATTGGATTGAAGTGTTGAGGAAGCAACACGCCCGGCTTGCAGCAACCGCACAAGTTTACGACCAGGACGCCCAGCAGCACCTTGGAAAGGTTGGCTGGGAACTCCATGTATCCTTCCTGGAGTGAAAAGGTGAGGGGTGTGTGCTTACGACGGCAGGCGTCCAACTGTCTGATTGTGGCACTCATGCCAACCCCACCTGAGAGACTGTGTATGCGGCACGCCCGGTGGTCCCAGAGCCCTCGCGTGACCCTCCAACGAAGCAGGTGGAAGATCCTTCCGTTGGATGAAGTGCTGAGGAACCAGCACGCCCGG
AGAGCAATCGTGCAACAATAAGAATATCAGTAATGAACATCCAGACTATAAACAGTTTCCTAGATACTTCAGGCGAAATTACCGTGTACCTTCAAGCAATAAAAGATGAAATTATGTTGATGTCAAACATTGTGGAAAGAAGCTATCCTGAAGGTAAAGGAGTAATTGACTCTGGGCTGAATTCAATAATGTCAATGAACTATATTTTAGACAAGATTGAAGACATGAAATCTAAATATCATCAAAGTTCTTCTTCTATTGACCAAAAAGAGATGGAGACAGAGATCTATCTGTTTCTTGATAAATATAAAGAACTAGAACTGATGAGACATGATCTTTTTGGTGTCTTAGCAGGAAGGAGGTTGCATTTTGCTCCGAAACACAGGTCTGATGTTTTCCTTAAAGACTGTCTCATGTCTTATATAGAGTTCTGCAACACATCTACATCTATCATAAATCAGATAAACAACGTTGATGATCTGAAAGAGAAACTTGTTTTC
ATAGCGGACGGACTAGTACTTGTACTACAGAATTAACTGCCGTGTGCCGCCCGCTAAACTAGCCCCAATCATCGAAAATGGAGAAACCGACAGTGCACGTTGACGTAGACCCCCAAAGTCCGTTTGTGCTACAACTGCAGAAGAGTTTCCCACAATTCGAGATTGTGGCTCAGCAGGTCACTCCGAATGACCATGCTAATGCCAGAGCTTTTTCGCATCTGGCTAGTAAACTGATCGAACATGAGATCCCCACCTCAGTTACGATCTTGGACATAGGAAGCGCACCAGCTCGTAGAATGTATTCCGAGCATAAGTATCACTGTGTGTGCCCCATGCGTAGTCCTGAAGACCCGGACCGTCTTATGAATTACGCATCCCGACTCGCAGACAAAGCAGGGGAAATTACCAACAAGAGGCTGCATGATAAACTTGCAGACCTCAAGTCGGTCCTCGAGTCGCCGGATGCTGAAACTGGTACCATTTGTTTCCACAATGACGTA
GTTATTTGCATTATGGCTGCGGTTTTCGGCATTCAGCTCGTACCAAAACTCAACACCTCTACGACACGTCGTACATTTTTACCTCTCAGATTTGACCTACTCCTCGATCGCTTGCAGTCCACCAATCTTCATGGTGTGTTATATCGGGCGCTAGATTTTAATCCAGTCGATCGGTCTGCCACTGTTATCCAGACGTATCCCCCCTTAAATGCCTGGTCTCCCCACCCCGCTTTCATCGAGAACCCACTTGACTACCGCGATTGGACGGAATTCATTCATGACCGCGCTCTCGCTTTTGTCGGCGTACTCACTCAGCGCTACCCTCTCACGCAGAACGCTCAGCGATACACTAACCCGTTAGTGCTTGGTGCAGCCTTCGGTGATTTCCTTAATGCTCGTTCCATTGATATATTCCTTGATCGATTGTTCTATGGTCCAACCCAGGAATCCCCTATCACGTCGATCACTAAATTCCCTTACCAATGGACCATCGACTTCAA
TGGCATTTTTGTAATAAGAGATGGTACTCCAGTTGAGTTACTCCAATTCCCTCCCCTCAAAACTATCTCATTCTATTGGAGTATTGGAGTTACTTAAATACTAGAACCCTCAATCTGGTTTCGGAACACGTGGCGGTCATCCGTATAATATTACCGGATGGCCGCGCTTCGGAGTACGCTCTCTCTCCTCTCCCCTGGTGCGTTCCTGGTCCCCTGCCACCTGCCACTCTCCTAGTGGATGGTCGCTCGTCTTTTCCTGCGAGTTGTGGGCCGTAGTTTGAATGATTAATCTTTAATTTAAATTAAAGATGACTTTTACATGTCGCGCGATCTCATTTGAATCTTGAATAATTGTCTCGCGGTTCATGACTACGGCCCACTGTACTATATAATGGACGTGGCTGATTTTAGACCATGCTGCTATGTCTATTTATTCAATTTGAACAACCATTTTCTATAAATGAGGACGGACCATACATTCCATTCAAGCTGACTCAGCT
GATTTAACACTATGGCGAAGAAACGTAAGACCAAGCCAAAGAGAGTCCGCGTTGCGAAAACTTCCCCCCCAGCGAAACAGCTGACGCTATTAGGCCAAGCGTTGCGTTCGCTTGGAGGGTTGGGAGGTGGAGCAGTAGGCGGCCTCCTTGGCAATCCTCTGGTTGGAGCTAATGTTGGTTCCTCCCTTGGGGCGGCTATAAGTCGTTGGTTAGGCTCAGGTGATTACAAGGTGTCCCAGAATTCTCTGGTGAGCCGTGCAAGTACTAGCATACCAATGATGCACAAGGCCGATCAGAAGATTATGGTTCGGCACAGGGAGTTCGTGATGGAGGTTCGTTCAGCTATTAATTTTAGCGTACAGAGAACTTTTCCATTGAACCCTGGCATGAGCCAGAGCTTCCCGTGGCTAGCAAAATTAGCCAGTTCGTTTCAGCAATACTCCATCAAAGGTATGGTGTTCCATTATGTTCCTACTAGTGGTTCTGCTATTTCTGGTACC
GGGAAACCGTGGCAAGTTTCCGAATTCTCTATGCTCTCACATGCTTTCTCAATTGCTTTCGAAACTGCTTCTCTCGGTGCGGCACTATGTGTCGCACCTTTCGCCGCAGCTGTTGAAATTATCACGCACCCCCGTATCGCTCCACGAGATCCTTGCATCGCTGAAGAGCTCTGTATGCGCGATGAGCTTGAGGTTGCTGATCCCACTGATGAGGAACCTGAAGCTTGTCTGGAAAATATTTCCGGTACTTCAAGCGATAAGAAAGTGTCTAAAATCAAAAGGCGACACAGGGGTAAGTTTGCTCTCCATGCGGCAATCGCAGCAAAGCTACATTTTGGGGGCACTCCAACCCCAACGCGCTCGAATGAGCTTGCTGTGCGGCGGTGGCTTGCAAGTTATTGCAAGGAAAGGAGGTTGGTTGATACACACGCTATACAAGCGATCGCTCTGGCCACTCCTCTGGTACTTACGCCAGGGGCCGCTGAAATCACTGAGCGAGC
GGCAGAAGCACAGCATTTTCTTGTGAGCTTCGAGCACTAATAAAACTGAAAATCAAAATGTCCAACATGGATATTGACAGTATAAATACCGGAACAATCGATAAAACACCAGAAGAACTGACTCCCGGAACCAGTGGGGCAACCAGACCAATCATCAAGCCAGCAACCCTTGCTCCGCCAAGCAACAAACGAACCCGAAATCCATCTCCAGAAAGGACAACCACAAGCAGTGAAACCGATATCGGAAGGAAAATCCAAAAGAAACAAACCCCAACAGAGATAAAGAAGAGCGTCTACAAAATGGTGGTAAAACTGGGTGAATTCTACAACCAGATGATGGTCAAAGCTGGACTTAATGATGACATGGAAAGGAATCTAATTCAAAATGCACAAGCTGTGGAGAGAATCCTATTGGCTGCAACTGATGACAAGAAAACTGAATACCAAAAGAAAAGGAATGCCAGAGATGTCAAAGAAGGGAAGGAAGAAATAGACCACAA
TTAAAGCGCACTGGACCCAGCTCACTGAAAAAATTTCAATTTCGTACTGATCCTTTCTCACTTTTGAACCCCCCCTCTCCTTGCTTTACAAATCACTGGCTCACTTCCAGTACTTTGTAATCTCTGGGTTTCCATTCGATCTATTCTGTCAGGATGGGATACCTTTGTGATGATGTTGCACTCTGGATTAAAACTTTCACAGACCTTGGCATGCCTCTCGACATGGCCATGGAGGTCTACATGAACACGAAGATCAATGATCTGCGTAAATGTCCTGTTACTTACTCTGCTTGCTTCACTTACAAGGATTGGGTCGATGAACACTTCATTACCCAAGCACCAATTGATGATGATTATGTTCCCACTGAGGTTTTCCCTGATGAGCCTCCAGTGTCTCAAGTTCTTCCCGAACATCCAAAGGCTGGTGCCGATATTGCTCTTGTTGATATCGTTGCTGACCAGCTATATAGTTCTCCGATTTTCCCTCTCACTGAGGTAAA
AGAATTCGTCCCAGGCCCCCCAAAGTCTACTCGAAAGCTACCGCTCCAACCTTCTATTCTCTTTTTGCAAGCTCTTACAATGTCTTCTTCCCGCTACAATGCCGCTGCTCGTGCTGCCACCATTGCTCAGAAATCCTCTTCTGAAGCACCCAAGGAATCTAAAGTTCCCGACAATTCTGTCGACTTCCTGACCTCCTACAAGGCCGCCTCCTCCGCACGTCTCTCGACCGCCAATCTTTTTACGGTTGATGTACTTCCCGATTTCACTCCGATCCTCATGTTTATCATGTTCCACGCGATCCAACTCTCCTCCGACATCGACAACAGAAAACATCCTAAGATAACAACGCCCACCTTCGTCGTCTACTGCCTCTCGCTCGTCTATGGTTACTTCCTCCTCTCTGACATGTACGTTCGCCCTTCCGCCTCCGCTCCTGCCCAAGACTACTTCGACCAGCCCTATAAAAAACAGTTCTCTGACATGCTCCTTGGCCTCTACG
AACAAAAACCCCCACATCCGAAAGTTCTCGTAAGCCTTAGCAAGCATTCATGCATACACGTAATTAATCTTAAACTAATACGTAATTACAACTACATCATGGAAAACGACTCGTATTTAAGTGACTTAACACCATTCGTTGGTCCAGTATCTTACGTCGGCCGTAATCTAACACGTATTCTTTATGATCTCCAAGCTTTAAGTTCAAAATGTCGTGGTAAAGTATTACTCTCGTCGAAGACCGGTCAGCCACCAAGAGTTCAAGTCACACGCATATTAGTTGAGCAAATGTTTACCGTTTATACCCAGTTACGTGGCTATAACTTTTCAGTTACACTAACCTCCTTATTGAATGAATTAAGTACTGCTTTAGCGATGTCAGTTGGTCGTTCTGAGCTAACTCTAAATAGTAATGTATTATACATGATTACCAATGTTAATAGCGACATTGCAATTTCAATTGGGAAAGTTTGGAATGGAGTACCTCCTTTGCGCTTGTTA
CGAAAATAAGTATATATTGCTTCTATTTCGATATTGTTCAAGCGTTGACCGTTGCAGGCGCTTGTCCTATTATATGTGCGGGGTTAGGATTTCTCAGAATTTATAAGAAAGGTATTTTCTCTCTTGTCTTATAGAAATTTCCACATTATTTACTTAATTGGTTGATTTGAACTTTTATCGTTCGTATTTTGTTATTTTGCTTTTAGCAAGAATTGTTTTATTTCACCCATAGGTGAGTTTTAAATTTATAATCGTTATAAAATCACGATGTCTTTGTCAAAACCATCTGAACTTGAACAGGTTAAACCTAGTTCATTGTGGATAACAACATACCACACTATTAAACAACTCATAAAAGAATGGTTTACTAAACTCGTTGAGGCTGTACTTAATCCCGGAGAAATCCGCATAGCTATAACAGCTGTAGTACATACTCTCACTGGCGTTGTCCTTTCAACGATGACCTTGTTTAAGAAAGGGACGGGTTATTTAATGAAAAT
ACCGGTGGCGAGCGGGGAATTTGGGTTCCAGGTGGGACCCACACCTGGAACAGCCTGGAAAGAACGTGAGTGGGCCAAATAAGTGGGCCGTTGAATTGGGCTTTTTATTCAAAACTATCTCAAATTTACGAAGCCCATTATTATTCATTTGAGAAAAATTACATTAAACATAGTCCGTATAAATATACATTTATACGGTTACATTCTTGTATACATGGTATTCGTCGTTTACTTGGATATCTATTACTGGAGCTTCCTGTTGCATCATGATATCTATTATTTCAACCATGTCTTCTGATTTGAACTCTTCTATTGTTGAATCTCTATACATGATCCTTAGTATGTTCTTGATACCTTCTTCTAAAGCATTAAAATTGAATGGTGGTATGATACCGTGATGTCCGTATGGAATGGAGAATTTGTTCTTGACTAGTGCTGGTGACCTTGTTGAAAACACTTCTACGTCAACTCTGAATTTTATTTCTGATCTGAACTTGACG
CTGGGGCGGGGCTTAGTATTACCCCCGCCCCAGGATCAGCGGAGTCATCACGTGACCCGCACATGCCTAATGAATACAATGTATATAACCAAGTGGACATGGTCCCCACCATTATATTTGAATTAAATGCACTGAATATATGCCTTGCTTCGTCTCGAAGCAAAGTAAGGAATAAATGGGACCCATATGAGCTGTATCCCATGTGCATCGCTTTATTTGTATGGTGGACATTACATAGCTTTTAAGCGGCGTACATGTTACGCTTATTCTTTGTTTATAAAAACTGAAATGCTATCGGCCATTTCTGCTATTTCTCGCGTTGTTTATTGTCCGTCGAGGCTTCATGGCGGATCCAGTATATTATCAAGGTTATCAGGACGACGGTGATATAGATGCCCAGAAGAGACATCAAGCTCTATATTTGATTGGCATAATCATATTAATCATGGTATGTATTATTATCCTTTGGGTGTGTATAATGTTAGCGTGTTATATTCCTG
ATGTATACTCGCTACAGCTATAACCCAGCCTTGGGTCGCACTTACGTGTACGACAACAAATTCTACAAGAATCTTGGTTCCGTCATCAAAAACGCCAAACGCAAGGAGCATCTATTGCAACATGAAATTGAAGAGAGAACTCTCGATCCTCTAGAAAGGTATGTCGTCGCCGAAGATCCCTTCTTGGGACCCGGCAAAAACCAAAAGTTGACTCTCTTCAAGGAAATTCGTATCGTCAAACCGGACACGATGAAACTGGTCGTCAACTGGAGCGGCAAAGAGTTTCTCCGCGAAACTTGGACGCGTTTCATGGAAGACAGCTTTCCCATCGTCAACGATCAAGAAATCATGGACGTTTTCCTCGTAATCAACATGAGACCAACGAGACCTAACCGTTGCTTCCGATTTTTGGCTCAGCACGCTCTCCGTTGCGATCCCGACTACGTTCCCCACGAAGTCATCCGCATCGTCGAGCCCGTGTACGTCGGCACCAACAACGA
ACCGGATGGCCGCGCGATTTTTTTTAGTGGTGGGTCCAGAACGCACGACGATGCAGACTCAAAGCTTAGATAACGCTCCTTCGGCTATAAGTACTTGCGCACTAAGTTTCAAATTGAAACATGTGGGATCCACTAGTAAACGAATTCCCGGATACGGTGCACGGGTTTCGTTGTATGCTTTCTGTCAAATATTTGCAACTTTTGTCGCAGGATTATTCTCCAGATACCCTTGGTTACGAGTTAATACGTGATTTAATCTGTATTCTACGCTCCCGTAATTATGTCGAAGCGAGCTGCCGATATCGTCATTTCTACGCCCGCGTCGAAAGTACGCCGGCGTCTGAACTTCGGCAGCCCATACACCAGCCGTGCTGCTGCCCCCATTGTCCGCGTCACAAAACAACAGGCATGGACAAACAGGCCTATGAACAGGAAACCCAGAATGTACCGGATGTACAGAAGTCCGGATGTTCCAAGGGGATGTGAGGGTCCCTGTAAGG
GTATTGCCACCGACGACGACGACGGCAGTCCCTGCCGGCGAAGCCGGCCGCCGCGAAGCGGCAAGGGACTGCCGTCGTCGTCGTCGGTGGCAATACTCGTAGAGTATAAGCAAGTACTCAGCATGTATAGAGTACTTGATGACGTCACGGTGACCTTGACCTTTGACCTTCTATATGACCTTGACCTACTTCTGTGACCTTCTGGTCTACTGACCTTTGACCTTCTGAGCTGATGTCTACTGACCTGATGATGGAGAGGATCCGAAGACCTTGGAGCTGAAGGTGGAACACAGGACCTGATGTTAGTGAAGGACAGCAATAGTGTGCGAGTGAGATAGCACTATAGCAACTGTTAGAGCGAGATAGCAATATGAGTAAAAGAGATAGCATGCAAACAAACCTTGAGATAATTTATGCGCATTTTATTATCTTGTTATTGTGACCTCGTTTGACCGGCAAACTCGCGTCGAGGCTGGGCCGTGTGCAAAACAGGATGTGGC
GGATTTGATTATTATGACAAATACAATACAAGCATTTTTACAAGGACAAGAAGCAAGCACAGTTAAGGACGTAGCAACTCATGGAGTACAAAGCGGAGCAATTGGCAAATTAATCTACACATCAGACGTAGTAAACTTCTTTGATAGTTACGAGCAGGACATTGAAGCGGTCATCACTGAATACATTGAAGAGGTTACAGGACAACAATATTATGACTTATTGAACTATGAGCTTATGAGAGACCTCGAGAATTATGCAAATGTAGAATTTGAAGACGAAGACGAATATAATAACATTCAATTTGACCTAGCAGAAAACATTGCTTCTGATGAGGTTGAAGGATTTGAAGACATGGACGAAGCAGACCGGGCGGAAGCAATCTATGAGGCTATGGATGATGTTGAATTAGAACTACAAGAAACTGACAAGGTTCAATATGTTAATCTAGCGGTTGAGATTGTAGCTCAAAGAATGGCACTATAGAAAGCACACAGAGAAG
GCGCAAAAGCCTCGCGCTTTTCTCTGTTTATCAGAGTTTCCTGCCTCCTTCATCTCTTGAGCGAATGGAAGAATTTACTCAAGATCCTACCCTACACAACGTACAAGCTGAGGAGTCTCATTCAATTGACACACTCCACCTACGCGATGCTAAGCGTGGGTCATCCACCAGCGAAGACGTTCTTCACAAGGGCTATGCTGATCCGTGTTTACGGGAAGTAGCCAAGTATGGTGGGTACTCAACCTACTCGTCTAACTCTAACACCGATCCTTGGATTAGAGAGACGCTAAAGATACATGATCGCGAAACCTATGAAGACATCTGGGGTAAAACCCGTCGTCCCGAGGGCACTCCTGGAATGTACAAAGCTCTAGGAAGGTTCGGAGGCGAAAAATGTGATTTCGACAATCTTTCTGACCCTCAGAAATCGTCAATGCGACGGGCAATCGCAAAGGCGAAGAAGGCTTTCAAACTCCCTTACAAGCGTGAACCGCTTGATT
GCCATGGAGGCCCATCAGTTTATTAAGGCTCCTGGCATCACTACTGCTATTGAGCAGGCTGCTCTAGCAGCGGCCAACTCTGCCCTTGCGAATGCTGTGGTAGTTAGGCCTTTTCTCTCTCACCAGCAGATTGAGATCCTTATTAACCTAATGCAACCTCGCCAGCTTGTTTTCCGCCCCGAGGTTTTCTGGAACCATCCCATCCAGCGTGTTATCCATAATGAGCTGGAGCTTTACTGTCGCGCCCGTTCCGGCCGCTGCCTTGAAATTGGTGCCCACCCCCGCTCAATAAATGATAACCCTAATGTGGTCCACCGCTGCTTCCTCCGCCCTGCCGGGCGTGATGTTCAGCGTTGGTATACTGCCCCTACCCGCGGGCCGGCTGCTAATTGCCGGCGTTCCGCACTGCGCGGGCTCCCCGCTGCTGACCGCACTTACTGCTTCGACGGGTTTTCTGGCTGTAACTTTCCCGCCGAGACTGGCGTCGCCCTCTATTCTCT
GAAATAGTATTCGTGTGATTACACAAAGTACTAATTAACTTAGCTTTAAGGCTTTCTGGTGTGTTGCCAGTTTGCCTGCCCGGTTGCCACTGTGTTCAGTGTCGACCTTATTATACCAGCATTCACCGCCATAGCATTACTAGAAACAGCACGACGAGTACACTAAACTAATCTGCCTGCTTTACTTTGCGTTCTCCTTTTCGTCCCGGAGAGCGCGCCCCTTGCCCGCCGTTGTGGGTTGTTAGTGCTCTCGCTATATAACCCCCTCTTGTTGTGATTTAGTAGTTTGTATTTTAGCTATTATGGATTCTCAGCAAAACCTAGTTTCGTTTAACGTAGATTTTACTGAAAAGAAAATAAAAGATACGTTTAGAGTAGTTAAGAGGCATATTAGTAATAAATATAATAAATCCTTTAAGAAGAGACTGTTTTTGTGCAGTTGCGATTTAAATGTCTCAATTGCCGCAAACTCAGTGTCGACTGCTCAGGGATGTGGTGTG
ACCGGATGGCCGCCGGATCCCATTTGTGCGGACCCCACCGAGTCTCCAAATGGCATTTTGGTAATTTCAGTGTCCTCATATGGTTTTTTTGTAATTTATGTGAAATTAAAAAGAGGGACCACCGCACTATCGCTCTCTTGGCCAATCAAAGTGCGCCCTGATTCTTAAGGGGATAAAATTGGGCCTGGGCCCAATTTATCGATGTGACAGGACGTACGTCTGCTTTACGAGATTGGCCCACAACGACTGCGTAGTCTGACAGGACCACATGGTACACTGACAGGTCTGTTCTTGAACCTTAAGAAAATTCAGGGAATTTTCCCGCCTATTTCGCCTCGAGGAGCAAACAGTCGTTGGATGGCCGCCACCTGTCCCTGGTTCGTTCGTTCGATTTTCGTTTTTCGGTTAATTTGTGGTCTCTGTACATATGGGCCTGGTATTTATGACAGTGTGGCGCCCATAATGAGGTGTCCAACTGGGACTGTATTCGTATTGAGAGG
GATTTAACACTATGGTGTTGAATCCGTGAGGAAACGCGTTAGCTCCCTCTGCCTGATGTTGCGGAGTAGGTCAAGGAAAAGACCGTAAACCGGAGTTTGTGGCGGCTCCTAAAGTAAGTCACCTCACCTCTTATCACTGTTTTTGGAGTAGCTTGTCCGGTCCTCTCCTTCGTGAAAAGGAAGATTCTACCAAGCAGGCCACTGTCACGTAAGCAGCGTTGTAGCACACCGTGGTTTCCATGGAATGCTCCGTTGTTCCCTGACAGGCTTGAGTGGGGTTTTCTCTTTTGTGGAAGGCGTTATGGATCCAAGTGAAACCAGTACTGCTTCTTTTGAAGCTGTATAGAGGTCGACTAGCGATTCTTGCATGGGACAGCCTCTCGTTGAGGTCCTCATAACTGTGCAGTCTTCTTGACTAGTCTTCCTTACATTGATAGGTCCGTAGCTGGGCAACGGTGGCGTCGATTTGCGCCGCTTCCGTTGTGGTGATGCGCCTCCTG
ACAGCTATATAGTCCAATATCGTTCTACCATGCTATTTAAGAGCTTTAAATAATAACCCACTATGTACCCTTAGGTTTTATTTTATCAACAATATAGCTTAAAATAGAAATATACCTAAGTGCTTTTTACTATACTACTATTATTTATCGGAGTTAATTAAGAATGTCTTTTTATCTACCGAAATACACCGATCCAATTGAAGCAATCGAATGGAAAAAGAACGGTGATATACCTGGTGATGGCGTTATCAATAATATCAACCAAGGTGCTATTGTTGGTTATGCTATACCTACTAAAGAGTCTACTCTTAGTAATGCGATTTGCCCATTATGTAATCTAACTGAATCTAGTCATGGTATTTTACGTGTAGGCCCAGATAAAGATAAAATTGTCTGTCCGGGTGATTTTATTATTTTAATTCGTAAAAATAATGGGCGTATACTAGATTACAAATTAATGCGTCAACGTGAATTTAATAAACTTTATCAACTGGTAACAA
GGCTTTAAAAAAGAGCTGGACTTGGAGGTGTGTCAACATGGCAAATTCATTTAGAGAAATGCTGTATTGGTACAGAAAAATTATTGATAGAAAATTACCATGTGTGAATGTAAACATATGGAGAAGAGAGATAGCATATAAAGCAAATGGAATATGTCTTAACTGTCTAAATGAATGTAAAGTTTGTCCATGTGATTATTGTGGAATACGGCATAAATGTGAAAATTGCTTAAACTCAGACTGTTTCATGAATACAAACAATGAATTCAATTCTCATAGATGGATTACTTTTGATGAAGAACCAAGTCAGATGGTATTGTTTGAGTATTGGATTATGTATAAAGACTATTTTCTAAGTAAATTCAATTATAATTATAAAGCACAATTGAAAATTCTTAATATGAATAAAAATCGGAGATTTCATATTAATGAGAGCAAAAAGAAAGCATTATCAGTACCAATTACTTCTCAATATCTAAAATTTAAATTTAATAATAAGA
GGTATAGCTTTTTTCTCTGTATAGTGCACTGGCATGCCAGAGCGCGATTTATAAAAACAAGGGAAGTGCTGAGCAATCGTTACATAACATGCATTCCAAATAAGGGAATGCGGAAATCCATACTTGGGACTTACATAACATGCATTCCATATAAGGAATACGGATATGCCCATGTTTGTATCCAAACAGGCGGTCTCCCAGACTCCGCCTATCGTCCCATATTACGTGCCGCTCCATAAAAGGGAGGCGTACGTGACCTTTTTACAGGATATTACGCCCTAGCAACAGGATGTCTACTCCAGCGCGAGATCCAAACACGGCGGGCACTGCGGTAAGTTCCCCCATTTAAATTCAAATGTTTGCGCGCGAAACGTAACAATGCCTAACGGAACGCCTACCCTAAACAGGCCCTTAGCCCGTTTAGCACTCCGAATCACGAGCTGCGCGCACCAGGGCCTGGAGAGGCTCATTCGCCTTTTACACCTACTGCTGCACCTGGG
ACCAGAAGGCCCGCGCCCCGCTTTTATTATGGCCCCTCCACTAATTTATGTCCGCCAGTAATAATGGGCCCTGGGAGCCTATTAAATTGACTGCTCCTCTTTATATAGTGGGCTCTGTATGTCATGTCTATTAAAATGTGGGATCCACTTTTAAACGAGTTTCCAGAAACTGTACATGGATTTAGGTGTATGCTTGCAATAAAATATCTGCAGCTTTGTGAGTCTACATACGCTCCTGATACTATTGGATTTGATTTAATACGCGACCTTATATTGGTCATAAGGGCTAGAGATTATGTCGAAGCGACCAGGAGATATAATCATTTCCACTCCCGCATCCAAAGTACGCCGTCGTCTGAATTTCGACAGCCCATACAGCAGTCGTGCTGTTGCCCCCACTGTCCTAGGCATAAGCCGAAAGAGAACATGGGTGCAACGTCCCATGTATCGGAAACCAAGACTATATAGAATGTATAGGAGCCCTGATGTTCCTAGGGGTT
ACCGGTGGCGAGCGGGGTCTTTGGGTTCCAGGTGGGACCCACACCTGGAACAGGCCTGGAAAGAACGTTAGTGGGCCGAATGATTGGGCTGTTGAATTGGGCTTTTTATTCAAAACCATCTCAAATTTACGAAGTCCATTATTATTCATATAAGAATAATTACATTAAACATAGCCCGTATAAATATACATTTATACGGTTACATTCTTGTATACATGGTATTCGTCGTTTACTTGTATATCTATTACTGGAGCCTCTTCTTGCATCATGATATCTATTATTTCAACCATGTCCTCTGATTTGAACTCTTCTATTGTTGAATCTCTATACATGATCCTTAGTATGTTCTTTATACCTTCTTCTAAAGCATTAAAATTGAATGGTGGAATGATTCCGTTATGTCCGTATGGAATGGAGAATTTGTTCTTGACTAGTGCTGGTGACTTAGTTGAAAACACCTCTACGTCAACTCTGAATTTTATTTCTGATCTGAACTTGAC
GATATTTCTGCTAGAAAGACTCTTAATCGTTCTGAACACTTTCTTGAAAGTTGCGGCTGACCACCGTACAGGAATTCTCTCGCACTAGTCGGGTTTGAAGCGCGGGTGTATCTAGGAGGGTAAGCCTAGAGCATAAATTGTAACTACCGCGAATAAGGTCATGGCCACCCAGCTCACAACGAGAGCTAGAAGGGCAACTCGGGTTTCTCGTAAGGGATCCCAGCCTGCTTCTAAGCAGGACGTGAAACAAGTTGTCAAGTCCATCCTTGGACAAAGCCTGGAACACAAGAGAGCTAACCTACTCCTGCCTCCCACCGTGGTTAACACTACAGGGAACATTTACTGCCTGACGCAGTTTGTGATTGAGGGCGACGGCATTAGCCAAAGGACCGGTCGTGTCATTAACTTGGAGCAGATGGTGTTGCGCTATCGGCGCACTCTGGACACCACATCTGCAAACTCCGGGTTCCTGCGCTATATAGTGTTCCTTGATACTCAGA
ACCGTGGGCGAGCGGTGACCGATGGCTTCTTGGTGGGTCCCATTGCTGGTATTGACTTGATTTGACCTATATTGGGCCAATTTAATGGGTTGAAAATGTTTGGGCCTTTGGAAGAGGGTCTTTTATGGAATAGGGCTCTGTATATTGTTGGTGATATGTGTGTTAAATATGCATTGCTTGTTTGTGTTTGGAATTTAAACGGTGAACTTTTTATTGAATACGTACGGTTCGTTTACATCCATTCCCAATATCTCTGGGTTTTCAAGTACAAGTATATCAAGTCTGTGAACTATATCTTCTATCTCGATCTCTTCTATCTTTGCCCCGTTGTATGCGAATAGGAAATTCGCTATGATGCTCCCTTCAAAGCCGTTGAAGTCGAATGGAACGTGTATGTCTTCGTACGTGTACTGGACGATCCCTTCATACTTGATTAGCGATGGTGACTTTGTGGATAGTATCCTCATGTGAATGAAGATCTTCATATTCTCCATGATGCG
TGATATATTTTTAAAATATATTTTGATTAACTGAAACAAACCAGCGGGTCGCAATGACCGTAATATAAAACTTGACACAGATCACACGAGAAAAAAGTAAGTATCCAAAGATGTCCTAATGCGAAACAGTAATTCATTCATCACCCCAGTCGCCAATGTCTTCTTGGGCCCAAGCATCAAAAAGCTCTTCTTCACCACAGTATTCTTGGACTTTTTCCCAAGTATCTAATTCTTTGTTCCTGGCAATGTCTTCTTCAGTTACTTCAAGGCCAAAAGTTGTAAGTGTATCCACAAGTGCATCTATAGGTTGGCATTCTTCTTTAATTCTTTCAGTCATGTTATCTACTGATAGATCGAAATTATTTAGAAAAGAAAAGTACTCATCATTCATTTCTTTGAAGAATTTGTTCAAAGATTCTATTGAATCTAATGCTGCATTTGCCCTTTCTATATCAATATCTGATTCTATACTACCTAAAGATCTCCAAATTTTCCCAAAT
AGAAGTTTATCTGTGTGAACTTCTTGGCTTAGTATCGTTGAGAAGAATCGAGAGATTAGTGCAGTTTAAACAGTTTTTTAGAACGGAAGATAACCATGACTAAAAAACCAGGAGGGCCCGGTAAAAACCGGGCTATCAATATGCTGAAACGCGGCCTACCCCGCGTATTCCCACTAGTGGGAGTGAAGAGGGTAGTAATGAGCTTGTTGGACGGCAGAGGGCCAGTACGTTTCGTGCTGGCTCTTATCACGTTCTTCAAGTTTACAGCATTAGCCCCGACCAAGGCGCTTTTAGGCCGATGGAAAGCAGTGGAAAAGAGTGTGGCAATGAAACATCTTACTAGTTTCAAACGAGAACTTGGAACACTCATTGACGCCGTGAACAAGCGGGGCAGAAAACAAAACAAAAGAGGAGGAAATGAAGGCTCAATCATGTGGCTCGCAAGCTTGGCAGTTGTCATAGCTTACGCAGGAGCAATGAAGTTGTCGAATTTCCAGGGG
GTATACGAGAATTAGAAAAGGCACTCGTATACGTATTGGGCAATTAAAAATAATAATTAGGCCTAGGGAACAAATCCCTCTCAGCGAAGGCCGAAAAGAGGCTAGCCATGCCCTTAGTAGGACTAGCATAATGAGGGGGGTAGCAACAGTGGTGAGTTCGTTGGATGGCTTAAGCCCTGAGTACAGGGTAGTCGTCAGTGGTTCGACGCCTTGGAATAAAGGTCTCGAGATGCCACGTGGACGAGGGCATGCCCAAAGCACATCTTAACCTGAGCGGGGGTCGCCCAGGTAAAAGCAGTTTTAACCGACTGTTACGAATACAGCCTGATAGGGTGCTGCAGAGGCCCACTGTATTGCTACTAAAAATCTCTGCTGTACATGGCACATGGAGTTGATCACAAATGAACTTTTATACAAAACATACAAACAAAAACCCGTCGGGGTGGAGGAACCTGTTTATGATCAGGCAGGTGATCCCTTATTTGGTGAAAGGGGAGCAG
GTGGCATTTTTGTAATAAGAATGGGTACTCCAGATGAGTTACTCCAATTGAGCCTTCTCAAACTTGCTCATTCAATTGGAGTATTAGAGTAACTTATATATAAGAACCCTCTATAGAACTATTAATCTGGTTCCTACACGTGGCGGCCATCCGATATAATATTACCGGATGGCCGCGCCCCCCCCCCTTTTATACGCGCGCCTCTTTTGTTGTATTTCCACGCTCCTTCCTGTTGGTGCGTGTCCAACACTTCCCATCTTTTTGAGTAGCCTTTAATTTGAATTAAAGGTTAAAACTTTATCGCGATGACTAATCATATCACATTGACCATGTGAAGGACGTGGCATTATTTCGACCATGCTGCTGAGTTTATTTGCTATTATTGTTCTATCCATAATCTATATATTGGATTGGTCAGGAATATTTTGTTTATCCAACTCAGCTGCATACCACGTTTATATCGTTAGCTAAATTTTGATTAATCTTAGTTAAGTGTTTGA
AGTAGTGTACTACCGATACATCACAAACCTTTCAGAGACACATCTTTATTTCCAAGATGAGAATTCTAATACTGCTTTTAGCAGTCACTCAACTGGCTGTGAGTAGCCCAGTTATCACTAGATGCTTTCATGGTGGGCAACTGATTGCAGAAAGGAAATCCCAAACATCGATTTCAGAATTCTGCATTAAAGATGACGTTTCTATGTTAAAATCAGAGATTGTCTACACAAAAAATGATACTGGGATTTTTGGCCACAGTAAAGTGTTTCGTCACTGGACGATCACAGACTGGAAAGCATGCAACCCTGTTGTTACGGCCGGTGGTAGTATAAATGTTATAGAGGTTGATAAAAATCTAAACCTTGTAACTAGAAATTATGTGTGCACAGGGGATTGCACTATAACAGTTGATAGGAAAAATGCCCAAATTATATTTCAGACAGACAAACTTAATCATTTTGAAGTGACAGGAACTACTATCAGCACTGGCTGGTTTAAG
TAGTTTAATTCTTGCATTTTGAGTCATAACTATTTTCCTCCTTTCACATTTATTGAACGTAGCTCCTGCACAAGATGTAGGGGCATTTTTTATATTTAAATAACTAGAGTAATTAACATAAAGTGGGTGATATTATACGATGAGCAGTATGCAAAATAACGCAACATTTGGCGTGTATTTAGAATTAACAAAGAAACAACAAGCTTATATACAAATAAAGACAGACACTGGCGCAAAAGATATGGATATCGCAGAGCAAATTGATGTGAACCGTGCTACTATATCAAGGTGGAAAGCTAACGATAAATTTAGAGAAGGATTTAAAGGGTATCAAGCTGAACATTTACAAAAGCAAGTTCCTAAAGCCTTACAAACTATGATTAATTTATTAGACGCTAAAAGTGAACTTGTGAGGTTCCAAGCTTCTAAAGATATTTTAGATCGTACAGGTTATAATCCTGTTGACAAACAAGAGATAACAATGCAAAGCGCGGTGACGT
AATTTTCCTTATTAGGCCGCAAGGGCCTTCATAGTTTTAGCGATTTGGGAAACTTCATCATCACTTAAAGAGTTGCGATAACCGATGAAGTCGGAAACAATACGGAATTTCTTGGTAAACTCAGCAACCATTTTATCACTGTTTTTTGAAGCATTATTTGATAATACATCAAAAAGATTAGTTACTGTCCAAATGTCATGACCGATGGTATCTTTTCCACCATTAAAATATACACCCTGTAATGAACTAACCATATTAGCGAGTCGTGTATATTCTTCAGAAACTTCATCTATACTGAAGTACTTCATCATAAAATCTAACTCAGGATACTTGATAATTTTATCAATATATCGTTTAGCTGAACTTGAATAACCTACATACTTATCATAATCTACATCATCAAAAGCATCTACATATAAATCACGCAAAGCTTCAAAAATACATTGGCACTGACCGAGTTCTTTTACCTTTTTCTGTAAAAGCGGACGAATAACATAAAA
CGCACAGTGGATCCTAGGCTATTGGATTGCGCTTTGCTTTTGTCATTTTGGCAGATAGTCTCAGTTCTTTGTTGCGTGCATACAACACAACAATCTGGCGATGAGTGCCTCAAAGGAAATAAAATCCTTTTTGTGGACACAATCTTTGAGGAGGGAATTATCTGGTTACTGCTCCAACATCAAACTACAGGTGGTGAAAGATGCCCAGGCTCTTTTACATGGACTTGACTTCTCCGAAGTCAGTAATGTTCAACGGTTGATGCGCAAGGAGAGAAGGGATGACAATGATTTGAAACGGTTGAGGGACCTAAATCAAGCGGTCAACAATCTTGTTGAATTAAAATCAACTCAACAAAAGAGTATACTGAGAGTTGGGACTCTAACCTCAGATGACTTATTAATCTTAGCCGCTGATCTAGAGAAGTTAAAGTCAAAGGTGATCAGAACAGAAAGGCCATTAAGTGCAGGTGTCTATATGGGCAACCTAAGCTCACAGCAAC
GTAATCAGAACCAGAACTAACCCTGTTATCAGCCTTAGTTCTTTTACTTTCCTGTCCAAATTTCTGAACCGACTAGTGCCTTCCTAGAACCCACTACGTCAATGCCTCATGGCCTTTCAGTCTGCTCTCGAAGCTCTCAACTCAACTACTCACAGAGATGCTTCTACAAATCCAATTCTGAACTCCGTCGTGGAACCTCTCCGCGACTCTCTATCCCTATATCCCTGGCTCCTTCCCAAAGAAGCCGTTCCCCACCTTCTATCCTGGGGCATCCCGAACTCCGGCCTCGGAGTCACTCCCCACCCCCACCCAATCCACAAAACAGTCGAGACTTTTCTCCTGTTCAATCACTGGCATGCTCTCGCTCGCCTGCCTTCAACTGTGATGTTCATGAAACCGTCCAAGTTTCAAAAACTTGCGGCTCTAAACCCAAAATTCCAAGAGTTGATCAACTTTCGACTCACTGCCGCCGACACCACTCGCTACCCCTCCACCTCACT
AGCAAAAGCAGGGTGACAAAGACATAATGGATTCCAACACTGTGTCAAGTTTCCAGGTAGATTGCTTTCTTTGGCATATCCGGAAACAAGTTGTAGACCAAGAACTGAGTGATGCCCCATTCCTTGATCGGCTTCGCCGAGATCAGAGGTCCCTAAGGGGAAGAGGCAATACTCTCGGTCTAGACATCAAAGCAGCCACCCATGTTGGAAAGCAAATTGTAGAAAAGATTCTGAAAGAAGAATCTGATGAGGCACTTAAAATGACCATGGTCTCCACACCTGCTTCGCGATACATAACTGACATGACTATTGAGGAATTGTCAAGAAACTGGTTCATGCTAATGCCCAAGCAGAAAGTGGAAGGACCTCTTTGCATCAGAATGGACCAGGCAATCATGGAGAAAAACATCATGTTGAAAGCGAATTTCAGTGTGATTTTTGACCGACTAGAGACCATAGTATTACTAAGGGCTTTCACCGAAGAGGGAGCAATTGTTGGC
GAAAACAAACAGACCAGAACTAGCACAGATCACCACAATCTGCCCTAGTATAGGCTTGCTGGCTGCCCTTCTGTCCTACAGAAGCACAACTACAACCCTATAATGGCCTTGCACACAATCACTCCCGCAGAGAGCGTCTTAGCTCAATTCTCTTCAGAAGAAGCTAGCAGGATAGGTGCCTCTGCTATTTCAAACTTCTCAAAATTGGAAGCTGACAATCATTCCCTCTTTCATTACAACCTGCCCGCTTATGCAAAAAGCAAGCTTTCTGAGAGAGGTTTTTACTTGTCACCCTTTTCATATGAGACTCACAGCCATCCAGTTAGTAAAACAATAGAGTCACATTTGATTAATATCAAATTACCTAATTATATTAATGAGAGTTTTTTGATTGTAGGTATTAAAGATAGTAAATTGAGTGTTTTGCGCAAAGATAAGAAGCTCAGATTCCTTGAGGCCCTAAACAGATGTGTCACCTCTCATGATATACAGAGATATGG
GTATGTAAGTTGCCTTTGGGTGTAAAATTTCTTGCATGCACATAATCGTAATCGATTCTTCTTGATCTCTAAACAACACTTTCCCGTTAGCATGGCTAGCGATGAGATTGTCCGCAATCTGATCTCCCGTGAGGAGGTGATGGGTAATTTGATTAGCACAGCTTCTAGCTCAGTAAGGTCACCCTTACATGACGTACTGTGCTCGCACGTAAGGACCATCGTCGATTCCGTGGATAAGAAAGCGGTCAGTCGCAAGCATGAAGATGTACGGCGCAACATCTCCTCTGAGGAATTGCAGATGTTGATAAATGCATATCCTGAATATGCCGTTTCATCCTCAGCTTGTGAATCTGGTACTCATAGCATGGCGGCTTGTTTTCGATTTCTGGAGACAGAATATCTCTTAGATATGGTTCCAATGAAAGAGACTTTTGTTTATGACATTGGTGGCAACTGGTTTTCTCATATGAAGTTTCGTGCTGATAGAGAAATTCATTGTT
GTTAAAATTCGGTTAGGATGGACGCGATAGCAGCAAGAGCCTTGTCCGTTGTACGGGCATGCGTCACAGTGACAGATGCGAGAGTTAGCTTGGATCCAGGAGTGATGGAGACGTTAGGGATTGCAATTAATAGGTACAATGGTTTAACGAATCATTCGGTATCGATGAGGCCACAAACCCAAGCAGAACGAAATGAAATGTTTTTTATGTGTACTGATATGGTTTTAGCGGCATTGAACGTCCAAATTGGGAATATTTCACCAGATTATGATCAGGCGTTGGCAACTGTGGGAGCTCTTGCAACGACTGAAATTCCATATAATGTTCAGGCCATGAATGACATCGTTAGAATAACGGGTCAAATGCAAACATTCGGACCAAGCAAAGTACAGACGGGACCTTATGCAGGAGCAGTTGAGGTGCAACAATCTGGCAGATATTACGTACCGCAAGGTCGAACACGTGGTGGGTACATTAATTCAAATATTGCTGAAGTGTGT
GTTGCGTTAACAACAAACCACTCATCATTCTTCTAACAAAATGAACACACGCAATGCCACCCAAGAGACGCCTGGTTGATGACGCCGATGCCATGGAGGATCAAGATCTATATGAACCCCCAGCGAGCCTCCCTAAGCTCCCTGGGAAATTCCTACAATACACCGTTGGGGGGTCTGACCCGCATCCGGGTATAGGGCATGAGAAAGACATCAGGCAGAACGCAGTGGCATTGTTAGACCAGTCACGGCGCGATATGTTTCACACAGTAACGCCTAGCCTTGTGTTTCTATGTTTGCTAATCCCAGGACTGCACGCTGCGTTTGTTCACGGAGGGGTGCCTCGTGAATCCTACCTGTCGACGCCTGTCACGCGTGGAGAACAGACTGTTGTTAAGACTGCGAAGTTTTACGGGGAAAAGACGACGCAGCGTGATCTCACCGAGCTGGAGATCTCCTCTATCTTCAGCCATTGTTGCTCATTACTAATAGGGGTTGTGATA
GNGAAGGTGGGGGGGCATTTCAATCAAGTTTTGAAGCCACNTCAACCNTGTANTAGGTACCTGTCCCCGAGGAATGTCTTTAAATTGTTGNACAAAGCAAAACCGTAAGAGTCACCAGCTTCTTTTTTTTTCCCACGAAATCATGGCAAGTCTGCTATGGTCGCCTATAGTGTTGCTTGGGAGTGAGCCAAGAACCCTACTCTCCGTGACTGTATATCTCAGCAACATCTAACCTAGCTCAGAAACAACTCTCGTTTATCAAGAACATCTTCGAGTCCGATATACACCAGAAGTACTGGCCTGAGCATCTCCACAAGGATGAAAGTAAACGTGAGAAGTGGACTACATCAGAGATTGCACTTGACCACCCAGACCGTAAGAAGGAAGCTATCCGTGACCCTTCTATCTTTACAGGTGGCCTTACTACCTCTCTTACAGGTATGCACTGCGATATTGCCGTACTAGATGACGTTGTTGTTTTTGAGAACGCCTACACAAAC
GCAAAAGCAGGGGAATTACTTAACTAGCAAAATGGAAACAATATCACTAATAACTATACTACTAGTAGTAACAGCAAGCAATGCAGATAAAATCTGCATCGGCCACCAGTCAACAAACTCCACAGAAACTGTGGACACGCTAACAGAAACCAATGTTCCTGTGACACATGCCAAAGAATTGCTCCACACAGAGCATAATGGAATGCTGTGTGCAACAAGCCTGGGACATCCCCTCATTCTAGACACATGCACTATTGAAGGACTAGTCTATGGCAACCCTTCTTGTGACCTGCTGTTGGGAGGAAGAGAATGGTCCTACATCGTCGAAAGATCATCAGCTGTAAATGGAACGTGTTACCCTGGGAATGTAGAAAACCTAGAGGAACTCAGGACACTTTTTAGTTCCGCTAGTTCCTACCAAAGAATCCAAATCTTCCCAGACACAACCTGGAATGTGACTTACACTGGAACAAGCAGAGCATGTTCAGGTTCATTCTACA
GACAATTTGTCCTAGTAAGATGCCCTGCAACCGCGCTGTGTTTGGTGCTTTCATACTAGCAGTTCTCATTGGTCTTCAATCAGCATATTTCAAACTTTATGAATTCTACAGAAATAATGATAATGCTCAGAACACTACTGCCTCTGCTTTTTTGAAACAACACGAAGTCGCTGTTAACGTTGTAGTTGAATTTCTTTTTGACATTTTGTTCTTTTTGTGCGGATTACTCGGGTTTGAACTCACCCCGGCTGCGCGTCGGCTTACATTCAGGAAGAGCTCTAGTGCAGTGAAAGCAGACTTGGTAGAACTTCAAGATGCGTCGTCGAAAAAACGGAATGACCCCGCAGATGGTGAGGGAATACGCAATGTTTCGAAGACATCGCTTCTTAACGCTGAGTGTCCCAGTGATGCAGTTGATAGAGATACAGGAACCCTCGTACCTCCAGCTTACTCTTCCTCAGAGTTCTTTCCTCCGCCGCCCGCTCCTCACCTGTATGAGA
ACGAAGACAAACAAACCATTATTATCATTAAAAGGCTCAGGAGAAACTTTAACAGTAATCAAAATGTCTGTTACAGTCAAGAGAATCATTGACAACACAGTCATAGTTCCAAAACTTCCTGCAAATGAGGATCCAGTGGAATACCCGGCAGATTACTTCAGAAAATCAAAGGAGATTCCTCTTTACATCAATACTACAAAAAGTTTGTCAGATCTAAGAGGATATGTCTACCAAGGCCTCAAATCCGGAAATGTATCAATCATACATGTCAACAGCTACTTGTATGGAGCATTAAAGGACATCCGGGGTAAGTTGGATAAAGATTGGTCAAGTTTCGGAATAAACATCGGGAAAGCAGGGGATACAATCGGAATATTTGACCTTGTATCCTTGAAAGCCCTGGACGGCGTACTTCCAGATGGAGTATCGGATGCTTCCAGAACCAGCGCAGATGACAAATGGTTGCCTTTGTATCTACTTGGCTTATACAGAGTGGGCAG
TCCTCGCGTTTCAAAAATTACTTTAAACTCCCCGGGGGGGTTAAAAAAAGGGGGGTATTAACCCTAACCCTAACCCTAGGCCCTAACCCTAACCCTAGGTCTAACCCTAACCCTAACCCTAACCCTAGGTCTAACCCTAACCCTAACCCTAACCCTAACCCTAACCCTAACCCTAACCCTAACCCTAACCCTAACCCTAGGTCTAACCCTAACCCTAACCCTAACCCTAGGTCTAACCCTAACCCTAACCCTAACCCTAGGTCTAACCCTAACCCTAACCCTAGGTCTAACCCTAACCCTAACCCTAACCCTAACCCTAACCCTAACCCTAACCCTAACCCTAACCCTAACCCTAACTCTAGCCTTAGCCCTAGCCCTAGCCCTAGCCCTAACACTCATCCTCGCATCTGGCCCTACCGCTACCCCTCTTTCAACCCCTCACCATCACCCAACCCGCTGCCCCACCCACATCCCCCCCACCGCCACCGCTACCGTCACCT
GCTAATCTGCTGACCGTCACTCTGCAAAGATGGGGAACGCTTCCTCTATCGTTCAGACGATCAACGTTACTGGAGATGGCAATGTATTCAAACCCTCAGCTGAGACTTCATCCACCGCTGTACCGTCACTGAGTCTATCACCTGGAATGTTAAATCCTGGAGGAGTACCATGGATTGCGATTGGAGATGAAACATCCGTTACTTCACCGGGTGCATTGCGGCGAATGACTTCGAAGGATATCCCAGAGACAGCAATAATCAATACGGATAATTCATCAGGCGCGGTGCCAAGTGAATCAGCATTAGTGCCCTATAATGATGAGCCATTGGTAGTGGTGACGGAGCACGCTATCGCAAACTTCACCAAAGCCGAGATGGCACTTGAGTTCAATCGTGAGTTCCTCGATAAATTGCGCGTGCTGTCAGTGTCACCAAAATATTCCGACCTTCTGACGTATGTTGATTGTTACGTTGGTGTGTCGGCCCGTCAGGCCCTAAAT
GGGATACCTTACACTCGGTATCTGGTTCCAACATGCTACGATTCGGATCTCAGTTGGTGGTGGGTTCCACCTTAATCGGTGGTCTCACTGCTGTCGGGCTGGCAGGCCTGAGCGTGCGTGCTACAATAGGTGTAGTGGAATTCAACCTCCGCTGTGCTAGAGTGGTGGGTGACATTATACGTGACCCATTTAATGCCCTCCCTTCGGCCCCTCTATTCCCCGGGCCCAGCGTTGAGGTTTTCGCTGAGGAGGTGAGGAAGGACCTCGAGCCGGAGCTTGAGGCTAAGGATTACCTCGTCATCCACGAGGAAAAAGAAATGGATGAGGAGGGGAAGAGCAAGGTGGTTAGGCAGAGGTCTACTGTCAACCGCCACAAGAAGGGCCGGTTTGTACACCGGCTAGTCTGTGATGGGAAAAACCACTTTGGTGGGACCCCTTCAGCTAGCCGGGCCAACGAGCTGGCAGTGATGAAGTATCTCGTGGGTAAGTGCCGCGAGCAC
CGTTCTTGTCGAAAAACGTCAACATTTTATAAAAAAGGGTTGCAAAAAGTTATACAGGTATGGTTAAATAGAGAACGTAGACAACAACCTTTTATTAAAACCTTGTAAAACTTTGTCGAACATTTTATAGAAAAGGGTTGAAAATTGTCGAACAGGGTGATATAATAAAAGAGTAGAAGAGTTACTGATTGTAATTGACTGGGTAAGTATTATGATTAGAATCAGTAAAACTTAGTCTACAAAATAAAAAAGAGAAAGTGGGACGAAGAAAATGGCAAAAATGATGCAAAGAGAAATCACAAAGACAACCGTCAATGTTGCCAAAATGGTGATGGTGGACGGTGAAGTGCAAGTGGAGCAATTACCTTCTGAAACATTTGTAGGTAATCTGTCAATGGAGCAGGCTCAATGGAGAATGAAACGCAAATACAAGGGCGAACCTGTTCAAGTGGTAAGTGTTGAACCTAACACAGAGGTTTATGAGCTACCAGTGGAAAAAT
ATAAATTTATTTTATCATTTGTTATTACGTACGGCGGAAATAACTTTTCAATTCCCAACCGCTGATTAACGTCAGCACCCCAGTGCGGCACTACTGTGTCTCACTAATTGGTTAACGATTTCGCGGCGATTTATCGTCTCGAATCTACAACCATTCTACCCAATACCAAACAATACCAGGCCGCCAGTACCTCAAACTAACCTGACTTTATCAAGCATTCCTTGGTAGTAAACGTCAAAACAATGCCGTCAATTAATAGGACAATCACTGGCACTGAGTTGTCCAACAACTTGTCCCTCAAAGGGAAAATCACAGTGTTCCCATTAGACCCTTTCACAGAAGAGAAGTTCGACTTCCTCAGAGAGAAAAACTTCAACCCTAAGAAGGTCTTTTGTGCCCACAGATTGCAAGTTTTGGTCGACCACTTCAATCTCCACGGCTGCTCATTCAAGAAAATGCCAGTTCCGCTGATCAATGCTTTTGGCTACGACTTTTCGAAG
CGGACACACAAAAAGAAAAAAGGTTTTTTAAGACTTTTTGTGTGCGAGTAACTATGAGGAAGATTAACAGTTTTCCTCAGTTTAAGATATACACTGAAATTGAGATTGAGATTCTCCTCTTTGCTATTCTGTAACTTTCCCTGGTTGTGACAATTGAATCAGTTTTATCTATTACCAATTACCATCAACATGGTATGTCTAGTGATCTTGGGACTCTTCTTCATCTGGTTTTTCCTAGAGCTCTGAATCCATTTTGCGAGAAGTTCATCCAAACGACCCAGTGTCTGAAAATACAAAAGGTTCCCCTTTCCGTCAAGTTTAAGGGGTTGTTTTGATTGTGTGTAGATTTTATAATCCTAGAGTGCCAAGGAGTTGCGTGTCATCATTGATTGGGAAGATCAAGGAAACAATTTGTTCCAATAATATCGTACATCTTGACTAAGTCGAACAAGGGGAAGTCGATATGGATCGTGGGACCAGAAGAATCTGGGTGTCGCAAA
ACCGTGGGCGAGCGGTGCCTGGACTGAAATTGGTGGGTCCCAGCTATTGGGAATGGATGAAGTTCTGGGAAATTGGGTTTTATCCGACCCAATTGTTATATGTATTTAATTTATGAGTTAATTAATTATGAGTTAAATGAATTTATGAAACCAATAATATATAAAATATTATTCATTATATATAATTTAAAACATTACACGGATGATTTATTTATGATGCGGTAATGATTTAAGAGGTCCATGCCTAAAACGTTCACGTTCTCAGCCATCACCATATCTACGACGTCGACTAATTCCTCCGTCTTTATCATCTGGTGAGTGAAGTCTTTGAACATATTCCTTAACCCATTCATTATCTCCTCCTCAGAGCCGTTAAAGTCGAATGGGATGAAGACATCATCGAAGTGGTATGGTATGATAAATGTTGATTTCCTCAGATATGCCTCCTTTGTTGCCGTCACCTCTATCCTGCATTCTATATGATCGTCTTTGAGGAAGAC
TAGTGTCACCGCGCGGCGGCCGAGCCGCCGTCCGCCCTGCCCCCCGCCCGCCCGCGCCCTCCCCCCCTCTCCCTCCCCCTCCCTCCTCTCCTCCCCGCGCCATCCCGCCGGCCGTCGCGGCCCCCGTCCCCGTCCCGGTCCGTGGGCACCCCGTCGCGGGACCAGGACCGCTGCCGCCGCCGCCGCCGCCGCCGCCACCGCCGCCACCGCCGCCGGGCCGCGCCGGGCTGCGGGCCGCCGCAGCCGCCGCCGCAGCCGCCGCCGCAGCCGCCGCCGCAGCCGCCGCCGCAGCCGCCGCCGCAGCCGCCGCCGCAGCCGGGCCCGCTCGCGGGGCCCGCGAGCACCAGGGGCGGCGGCGGCACCGCTGGCCCCGGGAGCACCAGGGGCGCCAGCCCCGCCAACTCCGCCAGCCCTGCCAGCCCCGCGAGCACCAGGGGCGGCGCCGGCGCGGGCGGCGGGGCCCGGGGGCGCGCCCCGCACCCCGCCCCCGCGCGCGCCGA
GAGTATATTCCAAAAATAATTTAGTATACTTTGAAGTATATTGGCTATAGTTTGAAATTTTTTTTCACCACAGATATCATGGAGAATACTATACGAGGATGTGCAGTGTCTTTTTATTATTTCCGTGTATAGGGTAGAAGTACCGTTTGTGGCCACTGTACCGTTTATGGCCATTTATTGTTCAAATAAACGATAGAAATGAATTTATGTTAATAAACCATTACAAACTCAATTTGTTTTAATATAATATTTTTAAAACTCAACAAAAATATGGTTATAATATTGTTATTTTTTATAAATTAATTCAAATGTTAACTGGCCAAACACGGTGCTAAGGTGGCCAAAAACGGTACTTCTACCCTATTATTATAAAGACAACTACTGAACACGCGATCAGTAATTTGACTGAAAGGTTTTTTATCATAAGGGTTGTTAAACAATAGTATATTACACTACAAGAGCAGAAAGTTGAGATTCCTGCACTGCGGGCATCATGGCAC
GTATTCGGTTCTCTTACAGTGTAGCGTGAAGCGGAGCACGACTAGAGACCATACCATCCCTTGTATCCAAACCATTTCTCTTCACCTTAGGGTGTTGAAAGGTGTCCAACGACCGTGTAGGAAAAGAAGAGTTCGTTCGCGACTGGGCTTTGTCCCTGCCTCTTCTTCTGTTACCATTTCGTGGATTACCTCTATCGCCTTAAGGACGAGGGTGGAACTACCATCGGTTGGCGGTGTCTGTGTTTACCACTCGTGACGACGTTCAGAACTTCTGTACGGTTCTCTTCGTGAGACTGAGCACGGCTCTGCCCGTCAGTCGTTTTGACATTTTCGTCTGTAGTGGAGCGCGAATACCAGGGCCGGCCCTTATCGGTTACTTAGTTAATCCTTATGTCTAACATTGCTGAGGTTAGTCGCGGAGGAGGACATTACGGTGTCGATCCGTGGCGCCAGCATATTATTAAGAATAGGATTAACGCTGATTGGTGGATTCGCTTAGA
ACTTAAAAAGATTTTCTATCTACGGATAGTTAGCTCTTTTTCTAGACCTTGTCTACTCAATTCAACTAAACAGAAATTTTGTCCTTCCTTCCGGCCGCATGTTCATGCTGCTGGAAGCTGGCGTGGAATTTCATTAGGTTTGCTTAAGTAGCCATCGCAAGTGCTGTGCTGTCCTCTAGTTCCTGGTTGGCGTTCCGTCGCCTTCTACATACTAGACAAACAGCCTTCCTCCGGTTCCGTCTGGGGGTTGTGTGGATAACTAGTTCCGTCTAGTTTGAAACCAGTAACTGCCGGCTATGGCTAGCAACCATGTCACATTGGCGTTTGCCAATGATGCAGAAATTTCGGCTTTTGGCTTTTGCACTGCTAGTGAAGCCGTCTCATACTATTCTGAGGCCGCCGCTAGTGGATTTATGCAATGCCGTTTTGTGTCCCTCGATCTCGCTGACACTGTTGAGGGATTGCTTCCTGAAGACTATGTCATGGTGGTGATCGGCACT
ATGACCAACGGAGACTACTGCCCAAGAAATATCTTCCTATTGTGCAAAGTCTATGAACTGGACCTGCAGGACCTGAACATAACCTGCGTGTTTTGCGGAACAGCATTAACAGAGGAGGAGGTTGTATCGTTTGCATACAAGGAGCTACAAGTTGTGTGGAGAAAGCATTTTCCATTTGCAGCATGTCCTGCGTGTCTGGAAGCAGCCGGGAAACTAAGGCAATTTAGATACTGGCAGTATTCTAGCTATGCACCCACAGTGGAATATGAAACAGGAGTGCCTATTTTAGAATTGCTTATTAGATGCTACCTGTGCCATAAACCACTGTGCAGTGAGGAAAAGGAACGGCTTATCAGTGAAGGCAAACGGTTCCATAAAATAGCTGGGCTTTGGCGAGGCGCTTGCCTGCAGTGTTGGAAACCATGCATGGCCAACGACCAACCTTAAAGGACATATTTCTAGAGCTGGATCAGCCTGATGCGGTTGACCTACATTGTAAC
CCGAAGTAGGTGTGTGTGTTGCCGTTATGGCTAACAACACTACCAGCGCTCTTCACCCTCGTGGCTCTGGCCAGCGCTGTGTCTATGACACAGTGCTCCGGTTTGGGGACCCCGATGCACGTCGCAGGGGTTTCCAATTGGACGAGGTGTCACATAATAAGTTGTGTGACATTTTTGACAGCGGCCCGCTCCACTTCGCTTTTGGTGATCTTAAAGTGATGAAGGTGGCGGGTGGTGTGGTCACACCGCATAAAACAGTTGTCAAAACAGTCTATGTCTCAGGTGTTCAAGAGGGTAACGATTATGTCACTTTTGCCTTCACGCCTGGACCTAACGAGTGGCGCGAAGTTGATCCCCGCATCGACAAGCGCACAGCACTCGTCGGTGTCCTTGTGCAAGAACATAAAAAATTGGACTCAGACCTTAAGGAGTCGCGCCGTGAGTTGTCCCAGCTCAAGTTGGAGCACTCACTGTTGAGACATGACTATGAGCGCTTGGTC
GTTTCTTTGCAAACCTTTTTGTGTGCCCGCTTTCACAAGTCTGTACACATTCTTCCTCTCACGTCCCCTGCGTGTTTGGTTTTTTCGCTGAACTTCGCTCTCTCTCTCTCCTTCTTCTTTCTCTCTGCTCACTGTCCCTGCTCCTTTCCTCTCACCACCTTTCCCCGACCACTCGATCCTCATGGCCGTTTGCGTCTTCGCCGTCCCGATCTTTTCATCCGGCAACCTGTCGGTTCCACGTCTCTCATTTGAGATCGCTCCAGCCACCGCCGTCCCCGGTCTCTCGCAGCTCACTTTTTCAATGAGCGACTGCACTGGGAAAGAGATTGTGCTTTCCACCGTCCCATCCACCGGGGTTGCCCCTAGTTGCACCCCGTCAACTCTTGCTAAGCGCAGGAGCATCCTTCGACGTCCCACCCATCTTCCTAAGGGTGAGTGCACTTTCTACTGTGGTCTTACTGAAGGGACCGCGCACCGCAGTCCGAGGCGGGATATTGGTA
ATACACAGACAGTGGGAACCAACCGTGCTAAATATTTAATTTAATTATTGACAAAGTAACAAGATATGATATAATTAAACTAAGTTAAAAGCCTAACGACTAAATTTCTAGGTAACTTACAAAAAGGTGTAAGTGAGAACTAGATAAAAATTACTTAACATGAAAACACTACCATAAAATAACAGATAAGGAGGGGAGTACAACGACTAAAAAGAAAACCCATGAAGAATTTAAAAGTGAGTTAGATTATAAATTTAATAATGAATTTATTCTTTTAAGTAATTATAATGGTATAAATTCACGTATTAAAGTAAGACATAAACACTGTGGATACGAATTTGAACCTATAGCTAAATATTTATTAAGGGACGGAAAATGTAAAAGATGTTCAGATAACAAGAAAGGTAAAAAAAGAAGAAAAACACATGAACAATTTTTAAAAGAAGTACAAGAAATTCACGGTAATAATTATCAAGTTTTAACTAAATATAAAACTAGTC
ATGTATACACGTTACAGCTTTAATCCGCACTTGGGTAAAACCTACGTGTACGACAACAAATACTACAAAAATCTAGGTAGCGTAATCAAAAACGCCAAGCGCAGGCGTCATCAGCTCGAGCATGAACTCGAGGAGCGCAATCTGGACCCTCTAGACAAGTACTTGGTGGCCGAAGACCCGTTCTTAGGACCGGGCAAAAACCAAAAATTGACTCTTTTCAAAGAGATACGTAATGTCAAGCCCGACACGATGAAACTTGTCGTCAACTGGAGCGGTAAAGAGTTTCTCCGTGAAACCTGGACGCGCTTTATGGAAGACAGTTTCCCTATAGTTAACGATCAAGAGATTATGGATGTATTTCTGGTAATTAATATGCGACCCACTAGGCCTAATCGTTGCTACAAGTTCTTGGCTCAACACGCGCTGCGTTGCGACCCAGATTACGTGCCTCATGAAGTCATCCGTATCGTCGAACCATCGTGGGTAGGTAGCAACAACGA
TGGCATTTTTGTAATAAGAGATGGTACTCCAGTTGAGTTACTCCAATTCCCTCCCCTCAAAACTATCTCATTCTATTGGAGTATTGGAGTTACTTAAATACTAGAACCCTCAATCTGGTTTCGGAACACGTGGCGGTCATCCGTATAATATTACCGGATGGCCGCGCTTCGGAGTACGCTCTCTCTCCTCTCCCCTGGTGCGTTCCTGGTCCCCTGCCACCTGCCACTCTCCTAGTGGATGGTCGCTCGTCTTTTCCTGCGAGTTGTGGGCCGTAGTTTGAATGATTAATCTTTAATTTAAATTAAAGATGACTTTTACATGTCGCGCGATCTCATTTGAATCTTGAATAATTGTCTCGCGGTTCATGACTACGGCCCACTGTACTATATAATGGACGTGGCTGATTTTAGACCATGCTGCTATGTCTATTTATTCAATTTGAACAACCATTTTCTATAAATGAGGACGGACCATACATTCCATTCAAGCTGACTCAGCT
ACCGGTAGCGAGTTGGGGGACGCGGGGGAAAGGTGGGCCCCACCTTCTAGATAAGTTTTGGTTTATTGCACTTTGAGCCCCTGTACTTTGTCTTATTCACTTTACACCCTAAAAATGAATTTAATGAAGAATAAAAATAAAATTAATCATTAATTTTATTTACACGGAGATATGCAATACATTGCTTATCGTAGTACATGGTATTTATACGGTGTATGTATTTCGTACAACGTATCTATCTACTGTATCTACCCCCATATCACTTAACCAGTGCATCATCACCATATCAATTGAATCAATCATCTCTTCTTGTTTGAAATTGGAGATGTCTGAATCATCGTACATCAATTCCAGTGTATCCCTTACTAGCTCCTCTGTCCCGTTGAAGTCGAATGGTGGAACCATTTGGACGTATGTGTATGGTATGTTGCAGCGGATACCTGTCAGTACTGGTTGATTTGTTGAGTATACCTGGACTTGCACTCTGATGAACTGTTGGA
TTATATCCTTAGGATATAAAGAGCAAGCACCCAGGCACTTCTTCTATTCTGCCTCAGATCGTCGATATAAGCGGAGCTTTTCTGTGACTGTACGTAGTGTATTGATCTTCGTGTTCTGGAACTCAGGTATGTTGTTCGCTGCAGTAGAAGCGCCTCCAGCATGTACGTTCGAACCTCGTTCATTGCAACAGTTATCACTTAGAACTTTTGTAGAAAATACGGATTGGGACGTAATAAATTTTCTCTATAAAAATAATGAATTTTCTAGCAGGTTGTATTCATCGATGTTTTATGAAAGAAAATATCTGGATAATCCGCATGAATATCATGATTGGTCAGTACCAAATAATGTTCCCATTGAAACGTACATAAAGATAATGAATTATCACATGGAAGACGGTATTCCATCATTTGCTTTCCAACGCAATTTAGTGAATAGATGTTTCATACAAGTGCATTTCTGTGCTCCTGGTACTTTTGGCTTCCCTATTACAGATAAT
TAACACCATAGCCGTTATAGAAAAAGCGGGAAAGTGTTTTTCAAGCCCTATAAAAGCTGAACCGCTTAGGTTGTTGCACCCAAGCACTTCTAGGACTCAGGATGCTGAGCAGTAAATTCTTGGGAAAACAGTGCTTATGGTGCAGGGTAGAATTAACTAGCTTAGATAAATATCGCTGCACCTCAAAAGGTATTAATGTAGTGCAGAGAGGAAAAGGACTATATGGGGTCTGCTTAGCATGTCTAGAAACTGCTTTAACCCTAGAAAGGTCCCTATATCCTGCACAGAGTATTCCTGCAACAGTAGAGCATCTTGAGCGCACTATTAGATGCTGTTACTGTGGGGGAAAGTTAAATATAGATGAAAAAAGGAGACACTTTTTGGAGAATGAATGCTATGCACTTGTAAGAGGCTGCTTGAGAGGACGGTGCTACGAGTGCACTAAGGATGGTGCACGGACCAAATACCCATAAGGACCTACCACAAGATGAATCACCTGA
GTATTTCTTTCTCTCTACGTCGTTAGACAGTGTAGAGTGTTTGGAATACTTGTTGCAATACAAAGGCACGCTTCGGCGATAAATCCTTTGTTTGTAACAAAATGCCGATCGATAGCAGTTCGATACTTGGTATTATTAGTGAAGAGGATGTCATTAGGGCCGCCATTAGTACTAGTGCGACAAAATTTGGTTCGCAGTTGCATAGTACTGTGTGCGATCATGTTAAAGAGACGTACTTGGACGCTATGGAAAGACAAAAAACAAAAAAGAAGATAGATGTGAGGCGCGACTTGTCACAGGAACAGCTTCAACTTCTAAATGACCTTTATCCGGAGAGACACATTGTGTCAAGCAACTGTGAAAGAGGTACGCACAGCTTTGCAGCGGCTTCGAGGAAAATCGAGACTGATTTGTTGTTGAGTCGTATTCCTAAAAAATCGTGGGTCTACGATATTGGGGGCAACTGGGCCACGCACATCAAGCGCAATGATGGGCGTAGG
AAGAAACCTAACCAGTTTCTCGTTGATCAGCGATCATGGATTCAATCCCGTATGTGATCCTGCGCATACTCGATTTTATCTTCCACTCCATCTTCTTTCCATCTTTACTCTTTATCATCAACCACAACACCACCATCCTGTGGGCATGTGCCTGTGCCTATGGGTTCTACCGTGCATTCCGCCTCATCTTCAAGATAAAGGTGGAAGTACACCCAGCCACCCGAGCCGTCTTCAAGGATATGGTCACTCGCTTCCAGCGGGAGAGTATGTTCTCACCTGACGACGAAGTGCCGGAGGGCATCCCTATCCACGAGGATGTTGACCTTGTTAGCGACCCCACACACAAAGATATTAAGCGGGTCCGTGCTAGCAGGCGAGTCTCTTATGCCGTGAGGGTTGCCCATGTAGCCAAGTCTAAGGTGGGATTGCTCGCCAATACCAAGGCGAATGAGCTGGTGTACTCCCGTCTTTGCCGAGACGAGATGGTTACCCACGGTGTG
ACAATCATAATCATCGCCCTTTCGTGTTATTTCTTGTAACGAATTCGTTACAAAACACACACACAGTATATAAGATAGAGGAACGGATTGGTACACCACAGATGGCATCAACAAGCGGTGTGGGATCCGTCGGGCCTGCAAGCTGTTGCGAGACGCAGAAGCCACATACCATACGGGAGTTGTGTTTGGCGCAGCAGATAACTTATCCATGCATACAGCTCTGCTGCCATTATTGCTATAAGATCCTTAGCGTATTGGATATTTACGCTTTCGACCAGAGCTGTCTGTACTTATCCTGGGGAGAAGGGGGGCCAACGGGTATTTGTTCTCAGTGTACTAGAGTGCTTGCAAGGCTGGAGTTCACTGCACGGCACGAAGTGTCTTGTGCAGCCAGCCGTCTGCCGCACTTTATAGGACAGAGCCTCAGCGACCTTGAGGTGAGGTGTGTGAGGTGCCTAGCTCTTCTACAATCTGTGGAAAAGGATTACATATTGCGGGAA
CCCATTCGCAGAAAAATTACCCGTGTAATCGTTTAATCAGAGGCCATTTCCAGGCCATTTCCTGTCAACGCTCGGCGACATTCACATAAATTCAATTTAGGAGGCCTTTTATGGCAGAAAATCAACCAAAACGGCGTGGGCGCCCTGCTAAGGCCCCTGACGCAGCGCCCGCTACCGATGTAGCGCCCGAAGCAAGCGAATCTGCTGTGGCGCTTCCTGCGAGCTCTGAGAGCGTATCAGACGCCAAGGTAGAGACGGCTCGTAAGAAGGTTGCATTTGAATCGATTGAGCACTACCTGCGTTACCTGTCGGAGGAGAAATCTAAATGACTGCCCAGACCGGAGTTGGTAAGGGCGGAAAGCGCCCCGGAGCTGGTCGACCCAAGGGCACCACCAAGAAACCGCAGCAGGTTGAGGACAACGGCATCACCATGCTTGAGCTGCTCCGGAAGATTGCCTTGGGCGAAGTTGACGCCAGCCCGAATCAGCTGAAAGCCGCAA
TAGTAGTAGACTCCTTGAGAAGCTACTACGACTAAAGCTGGAATGAGCACCCTCAAAGAAGTGCAAGACAACATCACTCTCCACGAACAACAACTCGTGACTGCCAGGCAGAAGCTCAAAGATGCAGAAAGAGCGGTGGAATTGGACCCCGATGATGTTAACAAAAGCACATTACAGAGCAGACGGGCAGCTGTGTCTGCATTGGAGACCAAACTCGGAGAACTTAAGCGGGAACTGGCTGATCTTATTGCAGCTCAGAAATTGGCTTCAAAACCTGTTGATCCAACAGGGATTGAACCTGATGACCATCTAAAGGAAAAGTCATCATTGAGATATGGAAATGTCCTTGATGTAAATTCCATTGACTTAGAAGAGCCAAGTGGGCAAACAGCTGATTGGAAATCCATCGGACTCTACATTCTAAGTTTCGCATTACCGATTATTCTTAAAGCCTTGTACATGTTATCTACTAGGGGCCGTCAAACAATCAAAGAAAACAA
TAATATTACCGGAAGGCCGCGCGATTTTTTTTGTGGGCCCTTGACCAATGAAATTCAAGCTACATGGCTTATTTATTACCTGGGGACCATTAAATAGACTTCCTCACCAAGTTTGGATTCAAAACATGTGGGATCCATTATTGCACGAATTTCCTGAAAGCGTTCATGGTCTACGGTGCATGCTAGCGGTGAAATATCTTCAGGAAGTGGAAAAGACATATTCCCCGGACACAGTCGGCTACGATCTTGTCCGTGATCTGATTTTAGTTCTCCGCGCGAAGAACTATGTCGAAGCGACCAGCCGATATTATCATTTCAACTCCCGCATCGAAGGTACGTCGACGTCTGAACTTCGACAGCCCATATGTATCCCGTGCAGTTGTCCCCATTGCCCGCGTCACAAAGGGAAAGGCCTGGACAAACAGGCCGATGAACAGAAAACCTAGAATGTACAGGATGTACAGAAGTCCTGACGTGCCCAGGGGCTGTGAAGGCCCTTG
ATGTATACTCGCTACAGCTATAACCCAGCCTTGGGTCGCACTTACGTGTACGACAACAAATTCTACAAGAATCTTGGTTCCGTCATCAAAAACGCCAAACGCAAGGAGCATCTATTGCAACATGAAATTGAAGAGAGAACTCTCGATCCTCTAGAAAGGTATGTCGTCGCCGAAGATCCCTTCTTGGGACCCGGCAAAAACCAAAAGTTGACTCTCTTCAAGGAAATTCGTATCGTCAAACCGGACACGATGAAACTGGTCGTCAACTGGAGCGGCAAAGAGTTTCTCCGCGAAACTTGGACGCGTTTCATGGAAGACAGCTTTCCCATCGTCAACGATCAAGAAATCATGGACGTTTTCCTCGTAATCAACATGAGACCAACGAGACCTAACCGTTGCTTCCGATTTTTGGCTCAGCACGCTCTCCGTTGCGATCCCGACTACGTTCCCCACGAAGTCATCCGCATCGTCGAGCCCGTGTACGTCGGCACCAACAACGA
TGGTATCAGAGCAAGGTTAAACATGGTCATGTCCGGCTAAAAACCTAGTGTTAGGTTCGGGGAAAGAGGTCTACTGTGTGTTTCAAATATCCATTTGTTATTATCCAAACAGTGTCTGTTCCTTGTGTTTAGGATGGAAACCTGAGGTTGCGAACTACGTGTTCAAAGGAGTGATCATTTCAAAAGGAATGTCATTCTAACTATCGTATGCTCTAGACTTGCCCTGTTATAGCAACAGAGGATCCTGTCTATCAGAAAATAGTTTGAACAATTCCGATGATCTCTCATACTTTAGGTATAACAACGCCACGTATAAGGAGCTAATTCTTTTGTAAAAGACGTAACCCAGAAGAGAGTACCCAGAGAGGGGAAGACTTGGGGAGAAGGTGAACAGAAGAGAGAGCTTACTGTACCTGGTACTGTTATAGGAAGATTTTGTTATGTCCAGTCGCTGGGAGAATAGTATACAAGAGTGGTATGAGAAGTCACACACAGCAAAC
ATGTATTTTAATTATAGCATGCAATAGGGCGGTTGTCAATAGTCTTGTGTGTTAAAGGTGTGAGTTTTGTCACGCTTTTTGCATTCTGGTGACCGAGTCGGGCGGCGGAAGGGTGGAACGGTGTTGGGGGTCTTCGCACTGGCTGATTGCGCACCAACGTACTAGTGGAATAGTACACATCCGCGAAGAAGCAAATGGGACCCGAAGGGTCGCGGAGTCGCACGTTCCGCTCCCCGTATTCGGAACTATGGGAATTATATTGCTCGATTTATGTCTATGGTCGTGTGTCTGTGATTGCATGTCCTCGTACGTGTGTGTGCGCATGCGTTCCTTGGTTACGCGTACGTGCGCGCGTGAGATGTAACGGTAGTTGACACAGAGCCAGAGGTGTGCTATAATGGAGGTAAGATGGCAGCAACATATGAGGTGAACATGACCAAACCATGGGAACCAACAGCCCTTGATATTCTACTAGACCCCCAACTCACAGAACTAGAAGC
ATGGGATATAACAAATCTTTGCGTTACAGTCGTCACGAAGGCACCACCTGTGTTATCGACAATCACCACCTTAAAAGTCTTGGTTCGGTGTTGAACGATGTGCGTCGTAAAAAAGACCGAATCCGCGAGGCGGAATACGAACCTATTCTAGACATTGCCGACCAGTACATGGTTACGGAGGATCCTTTTCGTGGTCCGGGTAAAAATGTACGCATCACCTTGTTCAAAGAAATTCGTCGAGTACATCCCGATACGATGAAGCTTGTGTGCAACTGGAGCGGGAAAGAGTTTCTGAGAGAGACTTGGACTCGTTTCATTTCCGAAGAATTCCCGATCACCACCGATCAGGAGATCATGGACCTGTGGTTCGAGATTCAGCTGCGACCGATGCATCCCAATAGGTGTTACAAGTTCACGATGCAATACGCGCTGGGCGCTCACCCCGATTACGTGGCTCACGATGTTATCCGTCAACACGATCCTTACTACGTAGGACCCAA
TAACTACAACCATGATTTATAAAATAAGGGAGGGACCGAAAACGGTTCAACCGAAACCGGTACATATAAAAGCGGTTGTAGAAAACAGTTATTTGGGGGCAATGTCTGCTACTGAACCCCACACGGACCAGCCGCGTACTCTAGCTGATTTGTGCAAGGTATGCAATATTCCTATGCATAGTTTGCAACTTCCTTGTGCCTTTTGCAAGAAGACGGTGTGTACAGCAGAGATTTATGCATTTCAATATAAGGACCTATTTGTGGTGTGGAGACACGGCTTTCCACATGCTGCATGTGCACTGTGCCTAGAACTGCACGGGCAAATAAATTATAGAAGGCATCGCGACCGTGCGTGCCTGTGGGAAACAGTGGAACAAGAGTGTGGAAAGCCATTGGAAGAAATATTTATAAGGTGCTGGCTGTGCCATAAACCTTTGTGCAACGTGGAAAAGCAACGGCACGTAGATTACAACAGGCGATTCCACTGTGTTAGAGGCTAT
CGCAGAAGCAGAGGATTTATTTAGTCACTGGCAAACGGAAAGATGGCGGACAACATGACCACAACACAAATTGAGGTGGGTCCGGGAGCAACCAATGCCACTATAAACTTTGAAGCAGGAATTCTGGAGTGCTATGAAAGGTTTTCATGGCAAAGAGCCCTTGACTATCCTGGTCAAGACCGCCTACACAGACTAAAACGAAAATTAGAATCAAGAATAAAGACTCACAACAAGAGTGAGCCTGAGAATAAAAGGATGTCTCTTGAAGAGAGAAAAGCAATTGGGGTAAAAATGATGAAAGTGCTTCTGTTTATGGATCCCTCTGCTGGAATTGAAGGGTTTGAGCCATACTGTGTGAAAAATCCCTCAACTAGCAAATGTCCAAATTACGATTGGACCGATTACCCTCCAACCCCAGGAAAGTACCTTGATGACATAGAAGAAGAGCCGGAAAATGTCGATCACCCAATTGAGGTAGTATTAAGGGACATGAACAATAA
TTGAAAAGAAATTTTCAAGTCTTCGCTGATCGTAAAACTTTCCCTCTTCTCATCGAAGTTCAGGTAACGCCTGACACCCTCTTTGTTACGAAATTGTTTTCTTTCTCTCTCTTGATCCTGCTTTTCTCAAATCCTGTAACCAATCAGGTTATCTTTGTGGTGTATTGAAGAACCACTATTGAAGTGTAGGATAGCGCCTACCATTTGAATATCAGGATAGCGCCTGATTTCTCTTTTTTTTTTTTCTAATGTCAACTCACTCCTTATAGCCTACAATGGGTTTTAAGGAACTGTTTTCTTCTTCTCTCGGCGATGCCGCGAGAGCTAAGGTTTCCCTTGTCAGGGGGATGTCGGGGTGGCTTGATACCACCTTAGCTACTGTCCAGGCTGCCGGACCTGAAATCCGGAACTACGCATACTCTGCCCTTTGGGCTGAGGTTGATTCCGTTAAGGAATTGATGCCGGTAACGCCGGCTATGCTATGTGCCCAACTCCGTAAG
ACCGGATGGCCGCGATTTTTTTTAACGTGGGCCCAACAACAAGTGTGATGACAAAGACCTGTTGACCAATGAAAATTGTCCCTCAAAGCTTAATTGTGTCCTGGTCCCCTCTATAAACTTGGTCCCCAAGTTCCCACATTACAAAATGTGGGATCCTTTAGTAAACGAGTTTCCCGAAACCGTTCACGGTTTTAGATGTATGTTAGCAGTTAAATATCTTCAGTTAGTAGAAAAGACTTATTCTCCCGACACATTAGGGTACGATTTAATTAGGGATTTAATTTCAGTCATTAGGGCTAGAAATTATGTCGAAGCGACCAGCAGATATAATCATTTCCACGCCCGCTTCGAAGGTACGCCGCCGTCTCAACTTCGACAGCCCATATGCGAGCCGTGCTGCTGCCCCCATTGTCCGCGTCACCAAAGCAAGAGCATGGGCCAACAGGCCCATGAACAGGAAGCCCAGGATGTACAGGATGTACAGAAGTCCAGATGTCCCT
CGTTTTAGAGTGCATGAAGTTGTTGTTGTTGTTCTGTTTTGTTATCTTGTTTTGTTACCAAGATTTGTTCACAGTTGCTTCTTTTGTTTCTCTACCGTCAAACTCTCTGAATCTTTCAATTCAAATTTTCCTTTGCTTTCTGTTGGATTATACCCACAGAATTTTACCGGAAGTTTTATTCTTCCAAAAACTTGCTGCAAGCGACGCTCGTCTTAGAGCCAGCTCCAGCATTCCCTCTCCTCCTCCTTTGCCAATCTTGGCAGTTTTTGTTTTTCCTCTCTCTCCCCAAGCTATGGAACCAGAGCGTTCTCAACTGGCACCTGAAGAGGTGCCAGATTCTTTCCGGGTGGAAACACCCGCTGCTATGCTTGCTCGGCTTCGTGCTGAGAGTGCTGCCAAGAAAGAGGCAGCACGTAGGGCTGCTATGCCCTATAATGATGATCTGCTGGTGGGCTCTGAGCTCACCTATCTTGCCAAAGACGATGTCTTTGGCTGTGGGC
GTTAAAAAAGAACTGGCTTTCTGAGGCGTTTCAGAATGGAACGATTCCTAAATTACTTTGGTATTCACGGAGATGAAGCAGCGGATGTTTTGTTGTTTGGACAGATCTCGCCAGAGTGGACATGCTCTCATCACCGTAGGGATTGTTTGATGTGGGGAATATGCGCAAGACAGTTCTTTTCAACTTGTTGCGAGATGGCTGTTGATCATGCGGAATGGGGCATGGCTGATCAACTTGTAAAAATTGCTTCAACTGCGCTTCATGATAAAGATAGAGTATGGCTTAACCTGCTTAAATCGCTTGGCATATTGAGCAACCAATATAAAGATGAAGTTCAAATCAGAATAGATGATATTTATAGGAAATATGTAGAGGTAGGGGTAAGGGCTGATTTTCAAAGCTTCCGCAAAAAACGTAGGCCAATGCGTACATATACAGATGATAGCTTTTCATTAATGCATTGCTTTTATTTACCATATACTAAGGATGGAATTGTACCT
GAATTCAAACCCAATCTTCAGGGATTGCTGGTTTGGATTCAGAGCTCACTATAAATAGTGGATAAAGCTCCTCAGGTCGAGTGAATCGGCCCACTGGTAGGGTAATACTGACGACCCAGTGTTCAATAGTTGCTTAAGTTTCGTGCTGGAGCTACCCGGCTGTAAAACCCGATAGTTAATCACTCGCGTCACCTCAATGGTTTGTCGGTCTGTAAGGCCTGCGATTCTTATTCTAACACCTGTTGATGCCGGAAAAAATAGGGTAATGGGTTGGCACCCCGCTCCGTACGTTTTCCAGTCTCTGGTCTACTATTGAATCTCAATCTATATCCACTGCAAAATGACTTCACCGATTCCACAAATGAATACATCTGTATTCAATCTAACTCGAGGTCGACGTGTTGTATCAGGAGATACATCTGAAAGAGTTTACACGGCGGTCCTCAACTATTGCTCGACAGTTCGTCAGTCTTACCAGGCTACGACGAATGTTCATTGGC
ACAAAAGAATATAGCGAGAAACCAGCGAATGCTCTTTGAAACTTACAATCACATTTTGATTTTCAGAGCTAATCGTTTCTTGACAGCAGGCGAGCGAATCTTGAACACAGCAGAGTTCTTGATCGCATATTTGATTCTTTTTGTTAAACATGACAATGCGAATGTTAACATTTTTCTTGCTCGCCTCCCTTTGCTCCTTAGCGAGCAGCTACAAGGGGACTTCCGTTATGTCCCCGGGCGCCGCCAACGTCACCGTTTGGCCAGGCTACACAAAGCCTGTGGCGCCTCATTACATTCCTCAGGCGCAGTTAACTTACGACTGCCCCCCACCCAAGACGTTGCAGGACTATTCCTCGCACGAAATGCTTCACGAAGTATGGGGGAGAGGATCCACAAACACCAAGACCTCCTTGCTAAGGGTAAAGACGAGTTTGATAGATTTCTGTCGGTCTGGTGTGCCGATGCTGAGCGCAGTCTCTCACAAACTTCTAAAGTATGTG
TGCGTCTGCCAGATCGTGTACGGGTTTGGAAGTCGACGGAGAGAACAGCGCGGGCCTAGAAGGCCCCGTAATGCCCCCTGAGAGCCCCGTAGACGGACGAACGGTGCGGATCGGTAGACAGCGCCGGAGACAAGCGAAGACGGCCGCAGAGCCGTCGCCGGCTGACGCCCGCGTAGGAAGATATTCGTGTGAAGTGCATCACATTCTACGGTCAAAACTCAGAAGTGGAAGCTACATAACCTATGGAGGGGTAAGGGAGCGAGCTCCAGCGAGCGACCGCACCCCGACATAGGTTCTTGTCGGGGTAGTCGAACGGAGAGAGACTACCCCCTTTTAGCGACCTCCGGTCGCCCAGGTAGGTACCGAACGATGAGAGAGGTACCTAGACCGTACAGGCCGGGGTTTATCCCCCGGCCGATACAGCATGGTCGTTTTGGGTAGGTACGTTACGTAAGCATCACTCACCAACAGAACCAGTGGTTACGTAACCAGGTACGTTA
GCAAGGTATCAGCCGTTCTGGTCTGATCCTCTCAACCCCATCTTTTGTCTTTCTCAGTTTCTTAGCGGGGACCGTCCGTTCTCTCCCTGTGCAGGTGCGACTCTTGTTTGTGCTGGTCGCGGCAGGTGGCGCCCAACGTGGGGCTCGAGCTCGACAGTTTTCTTCCGCCACTACTCTCATTAATTGAACTAAGTAAGTATATGGATAAACAAGTAGCCTAAATTAAGGAGGAGTAGTAAGGTATATAGTTGAGAGTATAAATATGGGACACACGCATAGTCGTCAGTTGTTTGTGCATATGTTATCTGTAATGTTAAAACATAGGGGGATCACTGTTTCTAAAACTAAATTAATTAATTTTCTTTCATTTATTGAGGAAGTTTGCCCTTGGTTTCCTAGGGAAGGCACAGTGAATTTGGAGACATGGAAGAAGGTGGGAGAGCAAATTCGGACGCATTATACCTTACACGGCCCTGAAAAGGTCCCTGTCGAGACATTAT
AAGTTTTTTTCGCACTGTCTAAAGATGACTGGCACCCATGACGACCGGATTTCTTTAAGACTTTTATTCTTCAACTTATGGAACAAAAAACGACCAAACGACCCAATCAACCACCGAAAAACGAAGAAAAAGCTAAAACCTCAAACAGCAAATCCTACATCAAACCCCATTTTGGTATCCCCTTCAATTACTGATTATGCTGAACAAATATCAGACGAATTTGCTAAGGCTCGAAAACCGATTTTGGTCCCGACTCAAATATTTTCCGCTTTCACTAGACTTGAAACGATTTTCAACAGAACAGGCTCTTATCCTGATTTGTTCAGTAATCCAATCAAATACCTCGGATTTTTAATCTTCATGCCCGATGTTTCAATACATTTAGACCCTCCCACTGTAGATCATTCATATTATAATTTGAAGAGAAATCATAAAATGAGTTTTGACGAACTTCAATCAAATTTAACTTCACGAATGTTAACTGGCCAAATTGTGAAAAC
AGTATAGCTTAAGCTATACTCAAGGACTACGTCCTCCCTCAGAGAATTAACACCCCTCTGAGATGGATGGAAACTTGTTTATACTTTCGCTATAGCTTTACGCGTATAGGGCAGTACCTTCCCCGCCGTGCGATCAATTAACGTAATTGTTAATGAACTCACAAATAAAGAATGTTTACCAGTTCTTTATGGCGATTCCCTGTAAGATACCTTACTTTAGTAGTAAGTGTGTCTTCCATCGGTTAAATCATATAAATATAATAAAACCATGAAAAGACTAACACTTTCACAAAACAAGAGTAATCAACTTACGAATAATGATTTATCTAATGTTGGATATATAACTAAACAGTTATTTCCTCATTGAATAAGATTATTAGTATGAAGCTTACAATTGTCTCCTGCTCCGTACAAGAAGTTCGGATCGAGAATAGCAATTCTTTGAAAGGCTAACGGTGTTTCTTTCACCGTTCAGTACTTAAAAGAATGTACTAGAATCG
TGGTATCAGAGCTATGGTGATGTTTTCTATGGCTATGGCAGCGTAAACTTCTTCTGCTCAAGAGGGAAGTCTACCATGTCTTTTATTTGCTGATGCAACTTCATTTAATTTGCCTATATTTTGTTTGATATATCTCATTATTTGTAAGCCTCGTACTTACAGTACAGACCGATAACATAAGGTAAGCTAAGGTAGCAGGCAAAAGAGGGAACAAAGTAGCCGCAGGAGAAAGGCGAAGAAGTACCGTGAGTCTTCTACCCGAAACTTACTAAGTGTTATTTCTATCTGGGATAGTTTAGGTCTTGGAAAATAATGCGACCTTACAATTATATGATTTATATCACATTTTATGGCAAAGAAATTTGAAGCAGCTATTAAAGACTGGTATGATAACTCTCGACGAGCAGATCTTTCCTATCTTGACCTAGCCACCACTACAAAACCTTCTGCATCACAATTAGCTCATAATCTACAAGTCATTTTTGATAGATTATCCTTAC
NNNNNNNNNNNNNNNTGGCCCGACAAAGACAGATTCTTTGAGGGAGCTGAGCTCAACGTAGTTCTGACTGTTTTTTGATTAGAGAGCAGATCTCTGATGAATGACCAACGGAAAAAGGCGAGAAACACGCCTTTCAATATGCTGAAACGCGAGAGAAACCGCGTGTCAACTGTACAACAGTTGACAAAGAGATTCTCACTTGGAATGCTGCAGGGACGAGGACCACTAAAATTGTTCATGGCCCTGGTGGCATTCCTTCGTTTCCTAACAATCCCACCAACAGCAGGGATATTAAAAAGATGGGGAACAATTAAAAAATCAAAGGCTATTAATGTTCTGAGAGGCTTCAGGAAAGAGATTGGAAGGATGCTGAATATCTTAAACAGGAGACGTAGAACTGCAGGCATGATCATCATGCTGATTCCAACAGTGATGGCGTTTCATCTGACCACACGCAACGGAGAACCACACATGATCGTCAGTAGACAAGAAAAAGGGAA
GTAGAAATTTCATTAGAGGATAACGGTTGATAAGTTTGTTTGTAATGCCTAATAAAAGAAGTAATAAAGGAAAAGCTTCGAAAGATGTAAAAGTTACAAGTTCAGACACTAAAACAATTAACGGTGGTTCACTAAACGATGAAAAAGCTAACTCGATTTTAGACGAAGCGTTCAACTCACGTCAAGTCAACGATTCTGGCGATCGCTTGATAACGTCAAGCTCTAAGATAGTTAACAATGTTCTACCAGGTCCTGAAACATTCGCAGAAATTCGTGATAGTAAGAAAGATGGCACTGTTGTGAGAGGTGAGAATCAGGCTATATTGATTGATGTTAATAATGATGTGAGTGGTGCAACAGCCGAAGCGTTTTCGAAGAGCACAACTCAACCGCTAGCTGCTGCTAATACTAGGGAGCTTCTTGAGCAATCGCGATTGGCTGCATCTGAAGGATTGAGAAAGGTGATACCTACAAAGGAGTTGCTAGTTGCTGCCTATCTT
AAGTTTTTTCCTGCCGACCCACGTATCAAAAGGAACAATGATCGTACGAACCGTTTGTCGAGCAAAAGAGAAATGCCTAGAAAAATACAAGAACATACTAAAATACAAAGAACAACTAGCAAAACAAGATCAAAAAGAAAACGAAACTACCTCAAATAATAAAGACACATCATCTTCAGTCCCAAAACCCTCAAATTTTAGAAAGACAAAAGTGCAGAATCAATACAACCGCGTTTTTTCAATAGACGAGAAAGTTGCTGAGTATGAAAAAATTCTTAATGATAAAGTTAACATGATTGATGCCATTTTCAATAAAGCAGAAAAGATCCGGGATTTATTCATCGGAACAGAACCTTTGACTAAAGAACTAATAAAAAACGAATTGCAATATGGAGCTATTGTTTTAAATAGAGCGAGCGATTTAATTTTGGCTTTTGCCGATAACAACGAGCCACGTGAACCCGAATTTGTGCTTAATACAGATATGATTGTTAATGATT
GCACCCGTCGTGAGGGCCGGTCCTCCTCCCCCGGGGGCGTCTTGCAAGGGGGGGGGGCTTTGCGGCGTCGGTCGCGGGCGCGAGGAGGCGAGAGGCGGCGGGGGGAGAGGAGGCCGGCAGGAGGCGGCAGAGGAGGCGAGAGGAGGCGGTCGGCGGAGGAGGCGGCAGGAGGCGGCAGAGGAGGCCGGAGGGCGTGGGCTGCCCTGGCCCCCCGTCGCGCCGCTCTCTCTCCCCTTTTCCCGCTCTCTCTCCCCTTTTCCCGCCCGCCTGCCCTTCGGTCCCCGCTCCCTCTCCGCCCGGGCCCCTTCTCGCCCCCGTCCCTCCCGGCGCGCGCTCCTCCGCCGGCGCCCCGCCCGGCTCCCCGGCGTTTCTCCTTTTCTCCGCCGCCTCCGCCCACCCGCCCTTTCTTGACATCCACCTCCCCCCCCTTCCCCTCCTCCCGCTCATCCCGCTCATCCCGCTTGCGCTTTTTTCCCCCCTCTCCTCCCGGGTGCGCGCCG
GGCAATTTCTTGCTACAAGTGACTGTGAAGGATGGATCTGATTGAGACGATTAATGCAGTTGTTGAACTGCAACATAGAGTTAGAAATTTATCACCAAATACTAATATATATCAAGATGGGCAGACAACAATTAATGATTATAATGCTATTGCATCTAGATGTAATGGAAAAGTGTACAATCTAAGAGACCAAATTGCTCAGTTGTCTCCATTTCAAGTTCATATGCCAGTGATTCCAATATCAACTATTTTATCAACAGATGATCATGAAACAATGTCGGCGGGAATTGAATCGCTGTTTGACGTTCTAGCCGCAGCTATTAGAACTGAGGGATCTAGACAGAATAGAGCTGTTGTCACTAAGTCTATTGAGCCTGAGGTTCTAAAAGCAGTTTTAGATATTGGAATTAGATCCCAGTTTTCAGAGAATCCTTATGCGAATATGTTACAAGTTGACACGGCAAAAATGGAGCAGCAACTAGAACCCATTGATGATCCAC
ACCCAGCCTCGGCACCCGCTCCTTGGAACCCTCGTGCTTTCCGCGTGCTCTCTCTCTTCTTCACAGAAATGCCTTCAATTACCTCTGTCTTCTGGTGTTTCACCCTCTTCTTCGCTTCCTCCTCTGCTCCCGACCTCGTTCCCGTGTTTGAGAACACTCACGTTAGTTACGCCTGCTGGCAAGAGGAAGAGTCTCCCACGACTCGACGTCGCCACCTGCAGGGGTATCTCCAATTGAAGGGTAAGAGGACTCTGAACCAGGTGAAGGCTATATTTGGGGATCTGAATCCCCATCTTGAGAAACAGCGAGCTCGTAAGACAGACGAAGCTTGCGACTATTGTATGAAAGAGGAAACTAGGGTTTCCGGTCCCTTTGAATTTGGGGATTATTGCCCTAGTGGTTCTCATAAACGCCGGCAAAGGGAAAGTGTAATTCGAAGTCCGGTGAGAATGGCTGAAGAAAATCCGTCCGTTTTCCGACGAGTCAAGGCTAAGCTTGCG
AGAGACCCACAAATCTCATGTTCCTGCCGTACTGGCTGGGTAAGAGGGAAAATGTTCTGCATTTCCCTCTGAATGGGTGCTTTGGGGGTAATGCCCTTGTACGTGCCCCTTAACAATCATGTCACCAAGACCTGATATGTTAAGAAAAACCCAACACACCTTAACTTCCCATCATGTCATACATCAACATCCCCGACGATGTCGTATCTAAGTACTCGGATGACCTCAAGACCTTCACTCAAAAGGCAGGTGAAATTCCCAGTTCYAAATCACTGATACCGCAGACTGCATACACCATTGCAGCCTTAAAAACTAAGTTAAAATTCTGGGAGGTCACCGCCAAGGACGACCCCACTATAGCCTCCGACTGGGCTGGAGTGTGCACCGCCATCACTGCAGGGACTTTTTCTGCCACCAACCTGAAAACAGTTTGCGAGTTGGCATTCAACCTTAGGAAGCCCCATGAAACCGGGAATGTCTTTATCCACACTGTTCCCTCT
GGCTACCATCGGGCATATAGGATACTGACACGTATACACTCAAGTCGTGAGTGAGCAGATAGACGTAACGCACCTATCGTGGTCTAGGACCGTCCAATTAAATTTGGAATCAAATCAAAGAAAATTCATGAAAATCTAGTTTCTTTGTTTTACACAACTACTTTTGTAGGTATTACTATGGCTTTCTCATATAGAACGCCACAGGAGGAGCTTCTGAACAGGTTACCCCAAACCCAACAGGAGATAATTGGCAATCTTCAATTTGAACGATTGCAGAAAGAGGAAGAGAGGAGAGTGGTTAGCTTCTCTTACGCTTTGCCAGAGAAAACTAAGGAGTGGTTCACTAAGTCAGGGGTCTATCTCTCACCCTTTTCTTTTGAAGTGCATTCTCATCCTGGTTGCAAAACTCTGGAGAACCACATATTATATAATATAGTGGCCCCGCACATATCCAAATATCCCTACATAGCCTGCTTGAGTATTAAAGCAAATAAAATGAG
ACCGGATGGCCGCGCGATTTTCCCCCCCCCCCACGTGGCGCTCTGGTGGTCGTGCGATTTCTCTCCCCCCCTCTCGCGCGACGTGGAGCTCTGGTGTCCGCGCGTTCCACCCGCGCGCTCTGCCTTTAATTTAAATTAAAGGGAATAACTTTCATCAGGACCAATGAAATTGCGTCCTTTAAGCGTAAATATCAGCGTAAGACTTGGGCCCTAAGTTGTTTGACGTCTATAAAATTAGGTCATGTATGACGTCAGTATTATTTCAAAATGCCTAAGCGGGATCCCTCATGGCGCCAGATGGCGGGAACCTCAAAGGTTAGCCGCTCTTCTAATTTCTCACCTCGTGGAGGTGGAGGCCCAAAATATAACAAGGCCTCAGAATGGGTGAACAGGCCCATGTACAGGAAGCCCAGGATATACAGGACGCTAAGGACGCCTGATATTCCTAGAGGCTGTGAAGGGCCTTGTAAAGTCCAGTCATACGAGCAACGCCATGATAT
CGAAAATAAGTATATATTGCTTCTATTTCGATATTGTTCAAGCGTTGACCGTTGCAGGCGCTTGTCCTATTATATGTGCGGGGTTAGGATTTCTCAGAATTTATAAGAAAGGTATTTTCTCTCTTGTCTTATAGAAATTTCCACATTATTTACTTAATTGGTTGATTTGAACTTTTATCGTTCGTATTTTGTTATTTTGCTTTTAGCAAGAATTGTTTTATTTCACCCATAGGTGAGTTTTAAATTTATAATCGTTATAAAATCACGATGTCTTTGTCAAAACCATCTGAACTTGAACAGGTTAAACCTAGTTCATTGTGGATAACAACATACCACACTATTAAACAACTCATAAAAGAATGGTTTACTAAACTCGTTGAGGCTGTACTTAATCCCGGAGAAATCCGCATAGCTATAACAGCTGTAGTACATACTCTCACTGGCGTTGTCCTTTCAACGATGACCTTGTTTAAGAAAGGGACGGGTTATTTAATGAAAAT
ACCGTGGGCGAGCGGTGCCCGATGGCTTCTTGGTGGGTCCCATTGCTGGTATTGACTTGATTTGACTTATATTGGGCCAATTTAATGGGTTGAAAATGTTTGGGCCTTTGGAAGAGGGTCTTTTATGGAATAGGGCTCTGTATATTGTTGGTGATATGTGTGTTAAATATGCATTGCTGGTTTGTGTTTGGAATTTAAACGGTGAACTTTTTATTGAATAAGTACGGTTCGTTTACATCCATTCCCAATATCTCTGGGTTTTCAAGTACAAGTATATCAAGTCTGTGAACTATATCTTCTACCTCGATCTCTTCTATCTTTGCCCCGTTGTATGCGAATAGGAAATTCGCTATGATGCTCCCTTCAAAGCCGTTGAAGTCGAATGGAACGTGTATGTCTTCGTACGTGTACTGGACGATCCCTTCATACTTGATTAGCGATGGTGACTTTGTGGATAGTATCCTCATGTGAATGAAGATCTTCATATTCTCCATGATGCG
TTGAAAAGCAATCTGCGAACTTTGTTACTAAATATTTCTTCTAAAGCTATCCTGTATTTTGATACAGACCCCTTTCGCATTTCACTAGCTGCTGGGCCTATCCAGTTTGTTCTGTTCCTTGCTATTGCTTGTTTTGACAAGTATTGTTCTTTTGTTGTGCTGCGGTTATACAGCTTTCCTTGTGGAATTTGAGTCTTAACTCAAACAACATTTTCTTTTATCTTACTCTCTGTTTAACCATTTTAATTTTCCATGGGTTACTCACGAGGTTCACGTGGTGGTGCTGATAAGCCCAAACTGTGTGGAATTTGTTTTGCTAGCTTTCCTGATGCTCAGGAGAGGAAGTGCCACTACAGGAAGTATAACTGCCGGGACTCTGGTGGTCAACTTGGTGGCCTTGTTAGCACAGGGCGCTGTGCTTCTGCTAAAGAGAGAAATTTGAAAGTTGAGGCTGATAGGAAGGAACTGGAGTCCTCCTGTGATGATTTCCTGACTGAGCA
ATACTTTGATTATAGTATTTTAAAATTTATATACAAGCAAATTGTTTTAAAACATTGATATTACAGCGTTTTAGTTTTTTTGTTTAGCCATAAAAAGTAACAAAAATCATAAAAAGTAATATTTTGTCGGGGACTATGTCGGGGAATTTTTATTTTATGCTGCCCATAAAAGCTGCTGTGACATTTTCCCCTACCTCGTCTTTTATGTGGGTGTATTGGCTAGTCATGTAATTATTTGAATGACCTAAAGCCGCTGCCATATGCTCGATTGGGACACCGGCTATTTGGCCCTGTGTAGCAAAAAAGTGCCTCATCATGTGCGGAGTAAAATGAACGTCGCAATTTTTATTAATTTTTTTAAATAAGCAGTAGATGTAATGGCTACCGATTGGTTTTCCTACAAAAGATGGCTTTACTTTTTCGTCGTCTCCTAAAAATAGGAAATCAGCCTTATTTAAGATGCGATCGTTGCACACGGCTATTTTGATAGAAGTATCAAT
CTTCGGATGACCTCCGGAGAGGCCACGATATGGACAATTGATTTCGTTCTTACGTTCACTGGGAACGCCCATATCTGGTTTATACTCTGTCGAGTCTAGAAGCCGCTGGCACCGTAAGTGCCCGGTGGCTCCGTCAGCCTAAGTTGACCCGAGAAGGGTCCAGGTTTTGGTCAATATGCCTAAGAAATGACACATGCAAAGTACCAGGGCTACCCCCCGAATGAGGGTCGATAAACTATGTTTTATCTTTTGCCGCGCGGGAGCTGCGCTGAGTGCCACTCAGCAGGTGTCTGAGCAACAACTCACCTACGGGGAAGTGGGCCCCCCCCCTATCAAGGCGGCCCCCCAGCGAGGGTCGATACCGACCAAGCTGGAGTACCACGACCTCGACCAGTTTGCGTGGCTGGGAGATGTATGGTTGACCATGTGTTTGCGGCTCACTTGCGTGACCCGCCACTCGGTGGTCGACCAACGGTGGTGCGAGACTATCCTGTCCAACG
ACTTCCGGGTCACGCCCGGTAGTTCCGGGTCAAGTGACGTAGTTCCGGTGACGTGTCGCTCACGGCTAGGGGGTTGGGTTACGAGTGTCGAAAAAATTTACATAAGAGGAACGAATATTAATGAGGTGGCGAAACATTGTCCTAATATGGTGCTGAACGCTGATTGGTTGTCTATATAAGGTAACACACAACCTGATTGGCTAGCGTCACATCCTGATAGGAGGTATATAAAGCACAACACGGAAGTGACAGCTCATTCTTCTCTCAGCTGTCAGAGAGGGAGGACGTCTCTTGGTGAGTACAAAATGAGCTACTACACTTTTGTTGTAACTATACCTGATAAAATTGAAGACTATGGACAAGCTTACTATGATGTAGTTAACAGAGTAACTTTAACTCATAGAGACAATGAGAAATGGGTATATGACCCAGAAGACAGGGAAATTATTTTTAAACAGGCTCAGGTATATGTTGACTGCTTAGAAAGAAGGTTAAAACAG
AATCTTTAAACTGACCAACTGTCTTTGCGTATGGTGACGTGATGACGCGCGCTACGCGCGCTGCCTTCGGCAGTCACACGTCACCATCAGCAAAGACAGTTGGTCAGTTTAAAGATTAATAAGACATTCCATTGGCTGAAAAGAGGCGGGAAATTCAAAAAAAGAGGCGGGAAAAAAAGAGGTGGAGCCTAACACTATAAATACAGTTGCTTACTTCAGTTAGTTCCTTTCTGCTTCAGACTGCACTTCGCTCCAGAGACACAGCTACAAACTACTCTCAGCTACTGCAGCATGGCAGCGGGAAACACTTACTCGGAAGAGGTACTAAAAGCTACCAACTGGCTTCAAGATAATGCTCAAAAAGAAGCATTCTCTTATGTATTTAAAACACAAAAAGTCAATCTAAATGGAAAAGAAATTGCTTGGAATAACTACAACAAAGATACAACAGATGCGGAAATGATAAACCTACAAAGAGGAGCAGAAACATCATGGGACCA
CAATCAATATATATACCGCATGCTTGGGAGGGGATTTCGGCTTGAAAAGTGATTTTCTTTTTACTGTACTTTTCTTTTTGTTTTCTACATGTTTCATTTTTTGTTTTCTGGTTATTTTACGTTTAAATTGTCTAATTGCTTTTAAAAAGTTGATTTGTTCGTTTTCTGTTTGAATTGTGGGCGGTTAAATTCTGTGTCGATCTTGGTCATGTGTTTCGGATTGGCGCTTAAAGCGCTTTCATTTCCCGTAAACGGTGTTGTAATTTTCGAGTCATCACAACTGACCTTGTCGTCCGTGCGGGGTAAGACCATGGAGTTTCCCTTTTCTGTTACTCCTGATAGCCCTAAGTGGCCAGTGAAGCGAAAATGGGAAGGGATAGAATGTGGCTATATAAAGTATGGGATACGGGCTGGAGAATATTCTCCGGCTGGTCCAAGGGCTGTGCGTTACCCTCTTCCATTTTGATGAAATAGATAGAGAGTTGGAATTTGATTCTCAT
CACGCAGTTAACATGACGGGTATTAAAGACTAACCCACTGATTTTAATAGGTCTCTTGTGTCACTTTGGTGACTATGGGACATCATTGGGACATAATCTGCCAGCTTCTGATTCAGCATTGCGATCTGTTCTGCATTGCTGTCAGTCATCCATGCTCCGTATACATTGAAAACCATCTGGGCACTTGCATGGCCCATCTGGCTGGCAATGAAGCTTGGATTTGCTCCGGCAGATAATGACCAGCACGCATAAGTGTGTCGTGACTGGTATGCCTTTCGATGCCTGATGCCTGCACGCTTAATGGCTGTTTCCCATGAGTCGCCAATGGAATCTACCTTGTAGATAAAACCTACCTGTTTGCTTTTTCTAACCACCTGGGGGTTGAATACGAAAGTACATTCATGATTCACTGAACGTCCATATTCACGTAGTTGAACCTTGATGTGGTGCTGCTTACCCAGTCTTGTCATTTCAGCCTGATTTTTCAGGACACTGATAGC
GTCTTTTTGTCCAAAGTTATTATGACTTGTGATGCACAAACTACCGAAATTTCCGAGCTTTTAGATGCAGTTCTAAAAGCTCGATGCGCCGACGAATCGTCTACCGTCGGTAAGGTTTTTGCTGATTATGCAGCGCAAAAAGTCCGGAATTCCTTGGGGGATTCTAAGGTTAGGAGACCTTTGACTGTCTCGTTTCAGTTGACCCCCGACCAGCAAGCTTTGTTACGGCACAACTTTCCTGGTCGGGAGATTCGATTCAGTTCTTCGGCTCCTTCGTCCCACAGCTTTGCAGCAGCTCACAGGATTCTGGAAACAGATTTTTTGTATGACTGTTTGAGCAGTGAAGCCCCCGTTATTGATTTGGGGGGAAATTTTTCAACACATTTGAAAAACAAGCGACACAACGTTCATTGTTGTTGTCCCTTGCTTGACTATCGTGATGGTGCTAGACACACCGAACGAATATATTCTTGGGATAAATATTCCAAACATAACCGGGG
GTATTGTGAAACGTTATTTCGTTCACAACCCGGATTAATCAGTTTTTCTGAGTATATACCCGTTAGCTACTCAATGGACACTTTACTACATTTTGTAAAGTTTTCTAAAGTCCTAAGTTTCTTGGACGTTAATGCCACGTTTGAGATCCCACTATCTGATGAACAAATTAAGTACATTCAGTTGTGGATGCTCCGTGATGTGGTGATTCCAGCCATGAAGTTTTCTTGGTGTGGATTCATCTTGCTCGATAAGTTGGAGATGGAACTTGAACGAATTTATCAGAATGATTATTCTCCACCTATCTTGATGCATGTCCCCTCTCAGTTGGTTACTGATGAGTTGGCAGACTTCATCGATGAGTTCGGTGAAGTACCTGAAGAAGCTTACTTGAGTCCTGAAGAAAGAGAGAAGATACATGAACCCACTTTCTTGAACCATGAACATTGGGGAAGTGAGTCTTCAGGGTCGAGTTTCCTCGATGAAATCGAGATGCTGTACG
TATTATGGTACCCCTACCAACCTATTAAAATATCTACCTATTGACATGTAATAACATTTATGAAACACGATATACAAAATTTTCTAAAATTAACTATTGACAATTTGGAAAATTTATTGGAATTTCCAAAAGGAAAAGTGTGACAAGATATTCCAAGGGTGCTATAATAGGAAATGAGTTAAAAAACGAACAAGCTTTTTATAAGTGTTCGGTTTTTGTAACATAACTGTAATATAAAAACATTTGCATTACTGGTAACTTTCGGGTAATATTGGTAGCAGAGAGGGACAAACGGGACAAATCGAGACACGATACATACTCTCTATACAAGTGAAAAGAAGGTGGTGCATATGTAATATGAGTAAACTACTGACTGCGCAAGAGGTTGCAGACTTATTGCGTGTTCATAAAAAGACTATCCATAGAATGATACATTCTGGAAAGTTGGACGCTTCAAAAGTAGCAAACAAATTCCTCATTAAAGAGGAAGATGCAAAAGG
AAATAAATCTCCGGACAGGCACACAATACAACTGATCGCTCGCTGTAACTTTACGACAACCATCCCTACACGTAACCATGGAAACACAACAGAAAACTAAGAAAACAAAGAAGGTTCAACGTCTTGTAGAATTTGATGTCACTGATGACGAAGACTCGGATACAAAGGAGAATCCAGTACCACAAACTGATAGTAATACATCGCGGAAAAATATCGAGGATGTTGGAAAACAATCAAGCCCATCGACGAGTACAAATGATGATAGTCAAACTTTAAACGTCAAGAATACAATTAGTGATGTTAAAAACTCCGAGCAATCTGGTGGTGCTGAGAAATTACCAAGTAATATTGCAATGTCAGTAACTGAAGCGATTGATGAACAACGGTTACGAACGGAAATCCAAATAAAACAGACGTTAGAGGCAAAGTTAGCAGCAAAGGTTGCGACAGTATCAGTAACTAACCGTATTCAGGCGAAGGGTACTAGCTTCAGTACAACT
GCTATTGGCACCATGGCGAATGTCTGGGGCGTGAGGTTAGCAGATTCTTTATCGTCACCAACACTTGAATCAAGAAATAGATCGTATACCCTTCATGATTTTTGTTCTGATCTGGATGCATCAGCTGGAAAGGAACCATGGAAAGCCTTACGTAACCAACGAACTAGTGAGATAGTCGCTGTGCGGCTATTCAGGCCACTGCAGGGGTTGATATTAGATACGCACATGTATGGATTTCCTGGAGAGTTTGATGCTTGGGAGGTCTTCGTGAAAGAAAAACTGCGTGTGCTGAAATATGAAGTCTTGAGAGTGTATCCAATTAGCGGGTATAGTAACAGTCACGTTAACGTCTTTGTGGCTAACGCCCTCGTTGGAGCTTTCCTATCTAACCAAGCTTTCTATGATCTACTTCCGTTATTGATCATTAATGATACAATGATAAATGACCTTCTCGGTGCGGGTGTTAGCCTGGCACAGTTTTTCCAAGCCCACGGTGATGT
CCGCAGGCAACCGCCAATTTCACTGCCAAGGTTCGTTGGCAGACCGTCCTGGCTTCAAAACGACCGATAACGGTAAGTCTTGGCACGTAGGTGGTTATTTGATCGTTGGGATGATTGTGGTTAACAACAATCTACATACACATTTTCATATGACCGCCTTCGTTAATAAGCTTATATAGACATAAATATATAAGGTGCCATGTATTTAACAGAGCAGATTATGGACAGGCCAAAACCTAGAACAGTAAAGGAACTAGCAGACACTCTTGTGATTCCTTTAATAGATTTGTTGATACCTTGTAAATTTTGCAATAGATTTTTATCTTATTTTGAGCTACTTAATTTTGATCACAAGTGTTTACAGCTTATTTGGACAGAGGAGGATTTGGTGTATGGACTCTGTAGTAGCTGTGCTTATGCGTCTGCACAGTTAGAATTTACACATTTTTTTCAATTTGCTGTAGTTGGAAAAGATATAGAAACTGTAGAAGGAACAGCTA
AGGTTACACTTTTTTTTACCGTTTATAAATTATTATTTTATAAAATAAAGATGTTAATTTACTTACCTTAGGTATAGATAAATATAATCATCTATTATTTTTATTAAAAATAATAATTTATAAACGGTAAAAAAAAGTGTAACCTAATCCCTTATAGTCATGTTTTTTGAGAATAAAAACAAACGCATACTTTTTGAACGGAGAAATACCTGTATCCTTAATCCCCTATAACCATATTTTTTTAATCCAACATACTTTTTGAACGGAGAAATACCTGTATCCTTTAACCATATTTTTTTAATCTAACAATGGCCGCTGTCTTAACAAACTTCAACTCGTTATCCGTCAATAATTCCTTTAATAATAATAGCACTTTAGTAGAGGCGCTTGTAGGACGTTCGTCACCACCCCAATAGGATGCGGCTCTTGCTAATAGACCAACGACAGCACATGATTCTCTTATATAATTTTCCTTTTTTAGCATCGTCGATATCATGGAT
GGTAAATTGAGCAGTATTTCAACATTGTTGTTGGAGTTATAATGTTCAAGAGTGGGTCCGGTTCTTTGAAGCGAAGCGGGTCCATTTCAAGTGTTAAATCATTTTCTGGCGATAGTGAAAAAGGACTACCACCCATTTCCCGAGGTAGTGTGTCCATAACTAGTCAGAACTATGAACCATTGATCGTCCCCGCAAATAGTTCTTCTTTTGCGGCGGCCTCTGACTTTGTACCTGAAAAAACAAAGTCTGAAGGGAATTTGAAAAATAAGTCTTCCGTCATAACCGGAAACTTCGAGTCCTCTGGACCAACTAATGCTCACTATAATCAGAACGCTGATGGCGATCGATTGGTTGAAAATCTTCTGCTTAAGGAAATCGCCAAAGGACGAGGACCAAGCACATCCGATGCTAGACATACTGCCACAGACTCTCGACTCAGTCAAGAAGTCAAGCAGCCGTTTTCCGAGGAAAATGCTGGCGGCAACGATCTCAATACTGGA
CGTAAAATATCAACATACTTACAAACAAGAGAATAGGCATTTCTGCAATTCTTATTCACAATCTTCCATATCGCTTGAATTTCTGGTAGATTAACCCCAAACATGAGTTTTGAAACTTCGGAAGGCATGAGTAGGCCTGGGGACAACCCAAACAAACTCAACGCCAAGCCCCGGCAAAGCGCTAGACCTAAGACTCGCAATTCCACTGCACAATCTAACCAAACTATGAGACTCGGTTGGATTGATCCACTTCCTCAAGTGGACACAATTTTCCCATTGGGATTGGAGCCTAACGTCGAAAGCATTCCTGCCGGAGAGGTTGAACTTGATTTCAACCTTCCTGAAACTATTGCTAAGCCCTTCGCTGACACTGTTACTTCAGTCGGCGATCGTATTCAACTTGTCGACGATGATAAGGAGAATATCGCTACCTCGATCTATGGACTGTCTTTCTTTAAGGCAGCCCGACAATTGTATTCCACGATGCTGGATCACGAGAA
TAGTAGTAGACTCCGCAAGAAACAGCAGTTAAATAACAGCAGGATCATGTGGAGTTTGCTATTACTGGCCGCTTTAGTTGGCCAAGGCTTTGCATTAAAAAATGTGTTTGACATGAGAATTCAGTGCCCCCACTCAGTCAAATTTGGGGAAACAAGTGTGTCAGGCTACACAGAACTGCCCCCACTCTCATTACAGGAGGCAGAACAGCTGGTGCCAGAGAGCTCATGCAACATGGACAACCACCAATCACTCTCAACAATAAATAAATTAACCAAGGTCATATGGCGGAAAAAGGCAAATCAGGAATCAGCAAACCAGAATTCATTTGAACTTATGGAGAGTGAAGTCAGCTTTAAAGGGTTGTGTATGTTAAAGCATAGAATGGTTGAAGAATCCTACAGAAATAGGAGATCAGTAATCTGTTATGATCTAGCCTGTAATAGTACATTCTGTAAGCCAACTGTCTACATGATTGTTCCTATACATGCATGCAACATGA
GCATGCGCTACTAGAAGAAGCAACAGAATTGTCAAAAAAATTAAAGTTACCCAACTTAGCAGCAACCACCGCCGCTTCTTATCAAATAGAAGAAGATAGAGTAGAACAAAAAAGTAAATGAACCAATATTCAATGAGGAAAAATAAACCAACTAAATCAGCATGACTCATTGATATAAAGCTTCCAGCAGTTCTGCCAAGGCCGCCACCATGGCAGGACTTTTCTTTGTTTTCGGGTTATTGGCAATCTCAACTACTAGGTTAGTAACTGATTGCGATACTTGCGTAGCTGAATATGTTTCATGCTCTTCACTCATTTTGCTGCCTCCTTTGTCAATTTGTTTGCTTTTGCCGATATGATACGTTTGGTATCCTTATCTGGCAAAAAAATATCAGGAAACAAAATTTCAGGTTTAACCTCAAAAAGATATGAAAATTTCGCAATTAATTTGCTACTAGGGTTGCGTGATCCATTTTCTATGCTTCTAACAGTTATTTCCG
GTTTTTAACAAATTGAAATCGTAACATCCATTAATTGGTTGATTTCTCTTTTACTTGACTAGGTACCCATTGAAACGGAATTAAAAAGTCCTATTTCTCTAAGTAACATCCCCTTTGTGGGTTTAGAGATTGTTGGTTGTCTATTCGTAATTCCACTAGTTGGTTGAATAGTGTTTCAGTATGGCCGATGTCAGTAAAAAACCCCTCCACTAGTGATTTCTCAGTAGTGGAGTGTTCTATGGACGAAATGAGCCAGATATCAGAGGATTTGCATAAACTTATGCTGTCCGATGAGATGAGGGCGTTACCAACGAAAGGTTGTCATATCCTGCATTTAGTTAACCTCCCGAAATCCAATATATTGAGATTAGCGAGTAAGGAGCAGAAAGGTTTCCTCTCCCGACAGGCCGATAAAGTAAAGAAGAAAATTTACAGATGTGTAGGCCGAGTATTCCTCGTTTATGTACCGATCATTCAAGCAACGACCTCGGGTCTGATAA
TGGCACCCGACATACCACGACTGTTTACGTATGCACGCAAGTGCCCCTTTTAAAACCTCTACATTTACAACTCATGATATGTCGGACATCTTCAACTCACCTCAGAACAAGGCGTCAATCTTGAGTGCTCTCATGAAAAGCACAGCAGGAGATGTGGAAGACGTGCTAATTCCAAAGCGCTTCCGACCAGCCAAGGATCCCCTTGACAGTCCACAAGCTGCAGCACAGTTCCTAAAGGACAACAAGTACCGCATACTTAGGCCGCGAGCCATTCCAACCATGGTCGAACTAGAGACAGATGCCGCTCTGCCTCGACTGCGACAGATGGTCGACGATGGCAAGCTTAAGGACACGGTAAGCGTCCCAGAAGGAACCACCGCATTCTATCCAAAATACTACCCATTCCACAAGCCAGATCATGACGAAGTTGGAACGTTTGGGGCTCCAGACATCACACTTCTGAAACAACTCACATTCTTCCTACTGGAAAATGACTTTCC
TGAGAGAGAGTGAGAAATACCAGGGTGGGGGAGCGCGATAAAGTGGGATGTACTGGGACAGATCGGACTATAGCGGGATGGGGCAATGAAAATGTTTTGCCACTGGGGAAAGAAAGACCCGGCTCATTCGGCCGGGTCAAAAAGGCCCAACTGATCGGTTCGGCGTTGTCTCCGGTGCTTTCGAACAACGCTGTAGATCCAGTCCTCGGTGACGCCGAACTCCCGGACCAATTTGTCAGCATTCGAGCCATCGTACCGCTGCAGTATATGCAGTTCCAGGCGCTTGCGAGCCAGCTCATCCTTGACCGGAAAAACAAACGTGATGCCGGCCCAGCGCCGATGCAATTGGAACACCAGTTCCTCTGACTCAGATACTGCTTTCTCCCGAGAGAGCCCGTTACGCACGAACGCTTCGACGATCAGTTCGGCCAGCTCGCTGAGCATGTTGTTCCGGCGGCGGATCTGCTGCGAACGGATCTCCTTCATTATTACCTCCGCTT
GAATTTTTCGGTGAACCGGAATTATGTCGTCTCTGTTAAATTCATTACTACCAGAATATTTTAAACCTAAAACTAATTTGAATATCAACTCTTCTAGGGTCCAATATGGCTTTAATGCTCGCATTGATATGCAGTATGAAGACGATAGTGGGACTAGAAAAGGCTCAAGACCCAATGCATTTATGTCTAACACAGTTGCTTTTATAGGAAACTATGAAGGTATTATTGTTGATGACATTCCGATATTGGATGGTCTTAGGGCCGACATTTTTGATACTCATGGTGACTTAGACATGGGCCTCGTTGAGGATGCATTGTCTAAGAGTACCATGATTAGAAGGAATGTACCAACTTATACTGCTTACGCGAGTGAATTACTGTATAAGAGAAACCTTACATCTCTATTTTACAATATGCTCCGTTTATACTACATTAAAAAATGGGGCAGTATTAAGTATGAAAAAGATGCCATCTTTTATGATAATGGCCACGCCTGTCTT
ACCGAGGGCCGCGGGGTTTTGGAGTCTGGTCCCACATGTACTGCTGACCAATCAGCTTTCAGATTGAAAGCTATTTAAGTGCGTACCGCACTACAAAAGCAGTCATACTTACAGCTAATGGAAAACATGTGGGATCCATTGCTACATCCTTTTCCAGAGAGTTTGCACGGCTTTAGATGTATGCTTGCAATCAAGTATCTTCAAAGCTTACAGAGTAAGTATTCTCCTGATACTCTTGGGAGTGAATTCTTGAAGGATTTCATCTGCATCTTGCGGAGTAGAAATTATGCCGAAGCGTTCAATAGATACAGTGACGTCGTTGCCAATGTCTATAACACGCCGGAGGTTAAACTTCGGGAGTCAGTACAGTCTCCCTGCCTCTGCCCCCACTGCCCCAGGCATGTCGTACAAACGAAGAGCTTGGAAAAACCGTCCTATGTACACGAAGCCACGGTTTTATCGGTGGCGAAGGAGCAGTGATGTTCCACGGGGTTGTGAGG
ATGGATAGCTTTGGCAGAGCTCCTCCTCTTTGGCCGCAGTCAGCTTTGCCTCGGGTCCCTGGTGCTGCTCCGTCGTCCTCTGGACTGCCGTGGAGCCGCGTCGGTGAGATAGCTATCTTTACCTTTGTTGCAGTATTGGCGCTTTACCTGCTCTGGAGTTGGGTGGGTAGAGATCTTCTCTTGGTTCTTAAGGCTCGCCGCGGAGGCACTACGGAGGAGCTGACATTTGGGCCCAGGGAGCGCCACAGTTTACCAGCTGTAGCTGTTGCTCGGGTGGAAAATCCTCCGTGTCCCAGTGGTTCAGTGGAAGCTAGACCGTTCACCGGTTAGCTGTGCCCTCAGCATGCCTCTCTCTGGAATGAAGCGTAAGAGGTCCGATGAGACGGGTCGCCGTAAGAGATCTTCTGGGGTGAAGCAGGGGCGTACATCTGCCGCCCGTGCTGGTTCTGCTGTTCGCAGGACTCGTCCCTCTCTGCAGATCCAGACGCTGCAGGCGGCTG
TTAAATTATAAAATCTCAACACAACTTATGCAAAGACAAAACAAACCAACTATAATCAAGCAATTTACTAAGCAAAACACCAATAGCAACATGACTAAAGCAACATTTTTCGTTAGAAACGTCAACTATGGGAATGCCAGAGCATCGGCATTGAGCGAGGAAGATAAGATCGCGCAGCGGCGTGAAATACTTGGCAACATACTTGATCGGTTGCAGACTAATAATCAGGCTCCATCATATGTTTTTGGGGCAACTGGTTACGGGAAAGTCCAAAATAGCAAAGCGTTATGTGCAAAGCGCATGGGAGCCCGGTATAACTGGGACGATGATGTATATGAATGCACTACCTGTAGTGGTGCATTTCAGACAAAACTGGACTTTAAGGAACATGACTGCGATGAGGAGAATGAAGACATTGACATGACTCCTGAAAATTTCTCTCTCAAAGCAGAGGAGTTTCCCAATCTGCAAGCAGACATCATTAGTGAGCCGAAGAATGA
AGTAGTGTACTCCTACATATAGAAAATTTAAAAATATAACCAGTAGGAGTATGGAGGACCAAGCTTATGATCAATACCTGCACAGAATCCAAGCAGCTAGAACAGCTACAGTTGCTAAAGACATCAGTGCTGATATCCTTGAGGCAAGGCATGACTATTTTGGTCGGGAGCTTTGTAACTCTTTAGGAATTGAATACAAAAATAATGTTCTTTTGGATGAAATCATCCTTGATGTTGTGCCAGGTGTTAACTTGTTAAACTATAACATACCCAATGTGACACCAGACAACTATATATGGGATGGTCACTTCTTGATAATTCTTGATTACAAAGTCTCAGTTGGGAATGATAGTAGTGAAATCACATATAAGAAATACACCAGTTTGATTCTCCCAGTGATGTCTGAATTGGGTATAGATACAGAAATAGCTATTATTAGGGCAAATCCTGTTACATATCAGATATCTATAATTGGAGAAGAATTCAAACAAAGATTCCCA
ACCGGATGGCCGCGCTTTCCCTTCCTTTCCGTACATCGCATGGAATGCTTTAATTTGAATTAAAGATGACTTTGTTTGCGTTGTCCAATCATGTGTGTGCTGGAAAGTTAAATTATTTAACTTGGTCTTTAAGTTTATGACTTTTGGTTATAAATTCAAATTAAATGTACCTGTTGTGACAGTGCTTTAATTCGACATGCCTAAGCGGGATGCCCCGTGGCGCTCTTCTGCGGGAACCTCTAAGGTTAGCCGTAATTTGAATTATTCTCCCGGGGGAGGCCCAAAATCCAACAGGGCCAATGCATGGGTTAATAGGCCCATGTACAGGAAGCCCAGGATATATCGGATGTACAGGACTCCCGATGTTCCTAGAGGCTGTGAAGGACCCTGTAAAATCCAGTCGTTTGAACAACGCCATGATGTGTCTCATATTGGTAAGGTTATGTGTATATCTGATGTTACACGTGGTAACGGTATTACTCATCGCGTTGGCAAACGTT
ACCGGATGGCCGCGGGGTTTTTTTAAAGGCCCATTCATTTGGGCCGATTCTTTTGGGCCTTCACATTTAATTTAAATGAGTGTAAAATTGGCCCAATCAGATTACGTTTGACGAGCTAAGATATTTACGACTACTTAGTGCCCAAGTTGTATAACGGCTATAAATTAAACGTGCATATGTCGATAACTTTAATTCAAAATGCCTAAGCGCGATGCCCCATGGCGCCACATGGCAAGTACGTCTAAGATTAGCCGGGGTGTTAATAATTCTCCTCGGGCAGGAGTTGGGCCAAAATCCAATAAGGCCGCTGATTGGGTAAACAGGCCCATGTACAGGAAGCCCAAGATATACAGGATGTACAGAACCCCCGATGTTCCAAGGGGCTGTGAAGGCCCATGTAAAGTCCAATCGTTTGAACAGCGTCACGACATCTCCCATACTGGGAAGGTGATGTGCGTCTCTGATGTGACACGTGGTAACGGTATTACACACCGTGTGGG
GATGTTTTAATAGTTTTCGACAACAACAATTAAAACAAAAACAACATATTACAAACAACAAACAACAACAATGGCACACATACAATCTATAATTAGCAACGCCCTTCTTGAAAGCGTGAGTGGTAAAAACACTCTCGTTAATGACCTTGCAAGAAGGCGCATGTACGATACGGCCGTGGAAGAATTTAACGCCCGCGACCGTAGACCAAAGGTCAACTTTTCCAAAACTATTAGCGAAGAGCAAACGCTTCTAGTCTCCAACGCGTACCCGGAGTTCCAGATTACCTTTTATAATACTCAAAATGCCGTACACAGTTTGGCTGGAGGTTTGAGAGCATTAGAATTGGAATATCTGATGCTACAAGTTCCCTATGGATCGCCGACATATGATATAGGTGGGAACTTTGCAGCACATTTGTTCAAAGGCAGGGATTACGTGCATTGCTGTATGCCCAATCTGGACATACGAGATATAATGAGGCACGAAGGACAAAAGGACT
AAGTTTTTTCCTGCCGACCCACGTATCAAAAGGAACAATGATCGTACGAACCGTTTGTCGAGCAAAAGAGAAATGCCTAGAAAAATACAAGAACATACTAAAATACAAAGAACAACTAGCAAAACAAGATCAAAAAGAAAACGAAACTACCTCAAATAATAAAGACACATCATCTTCAGTCCCAAAACCCTCAAATTTTAGAAAGACAAAAGTGCAGAATCAATACAACCGCGTTTTTTCAATAGACGAGAAAGTTGCTGAGTATGAAAAAATTCTTAATGATAAAGTTAACATGATTGATGCCATTTTCAATAAAGCAGAAAAGATCCGGGATTTATTCATCGGAACAGAACCTTTGACTAAAGAACTAATAAAAAACGAATTGCAATATGGAGCTATTGTTTTAAATAGAGCGAGCGATTTAATTTTGGCTTTTGCCGATAACAACGAGCCACGTGAACCCGAATTTGTGCTTAATACAGATATGATTGTTAATGATT
GGCTTTTAAATTGCACGTCGGTCCCAGCTGATCACTGGTGCCATGGCCGAGCTAGCCTGTTTCGTTTCCTTCTCACTGACTGAAGATAAAGTAGTATGGTATCCAATTAATAAAAAAGCAGTACAAACCATGTTGTGTGCTAAAGTGGAAAAAGATCAGAGGAGTAATTATTATGATACTATACTATATGGTGTTGCACCACCACCGGAGTTTAGAAATAGATTTAAAACAAATGAAAGATATGGCTTAGACTATGAATCAGATCAATATACCGAATTAGTTAATCTGTTAGCAGATACATTGAATATGGTGTCTATGCCAACTGAAAAATTTCAATTTGACATAGTTAAAACAGTAGTGCAAGTTAGGCATCTTGAAAATTTGCTTTGCAGAATAAAAGATGTTAATGATATTTTGAATGCAAATGTGAAATTAAGAGTAAAAGCAGTTATGATTGCATGCAATTTAGTAAATGAAACTGAAACTACTCCATTGACAGA
GTATTTTTCTATTACTACAATTACAACAAACAATTACAACAAAATTCACAATTACAACAACAAACAAACATGGCACACTTCCAACAAACAATGAACACCAAAGTTACTGAGGCTGGTATCGGCAGAAACAGCCTCATTAACGATTTGGCTCAGAGACGTGTGTACGATAAACCTGTCGAAGAGCTAAACCACCGTTCTAGACGCCCAAAGGTTAACTTTTCCAAGGTCATTTCTCAGGAACAGATTATTCAAGCTACTAATGCGTACGCTGAGTTTGAAATCACCTTTTACAACACTCAACTCGCTGTCCACTCGATGGCGGGAGGTCTTCGAGCACTCGAGCTCGAGTATCGTAGGATGCAAATCCCATTTGGTTCTATTACGTATGACATCGCGGGAAACTTTTCAGCGCACATATATAAAGGACGAGATTACGTCCATAGCTGTATGCGTAATCTTGACATTCGCGATGTGGCTCGTCACATCAATCAACAAGATAC
TTTGAAAAGGGGGTGGGGGGGCTTCGGCCCCCTCACCCTCTTTTCCGGCGGCGCATGTTCGCGTCGTCGTAAGTCTGGATTCCCAAGGCCCACTCGGTTCAACTTCGGTTTCCGGACAAATACAAAGAACCTCAGTCCTCTTGGTACTTTCTCGCCTGAGTCTACAAAGCGAGAAACCTGCCCCTCTAACGCCAGACGAGCGGCATAAAACTCGAACTTCTGGCACGTTCCACCACCCCTTCTCCTATCCCAACCCCCATTGCGCTCTCAAGGTCGCGCTTTTCCGAGACTAGCTCGGATTCAAAAAGTTCCTGGCACCCTTTACCCCTTCAGGCCCTTAAGGTAGGAACTGACCTTGTGCTGTGATCTCGGTGCGGAAGTGCTACTGCGTAGTGATTGTAAGATCCTTTTGTGGTTCTGCCCTGGCAAGGCTACAGAGTGCTGTGATCCGCTGCGGATGCCATCCTGGTAACAGGACCCCCAGTGTGCGCAACAGTATG
TACACTTCTGGTGATCTTTAACTTTACACAAGGTTCAATGTACTTGAGTTCACAGGAAACAACCTTCTATTCAGAATTCCCTGTTTCAGCGGAATTTTTTTATCTCTGGTAAAATTCATCAGTAACCGAGCTACCTGGGGTTCCAAAATACCTTGGCGTGATTCTGGGTAATGAATTAATTGTGTCTAAAGCATGATCTATAAACGAATGATTTTATACTTGATGGAGTATTCTAATAGCTTTTTAAGAAGTGAACAAAACTTCTGAACAGCTAATCATCTTAAGAGATGCAAGAGATATTAAAACAGATACGGAGTTATAGATTTTATCAAATCTAATGGTATAACTTTATTAGCACAATATGTGTGTTGAGGATGCGATCATCAGAAACCTACCCGCAAGCAATATCATTTATTTCAAGGTCATACTTGGGTCAACCAATATTCTTCTGCTTGTTATCGCTTGGATATTTATCAGTATGCGTACGTTTAATATGTCGG
CATGCTCATTTGAAAGCATACGCTAAGATTAATGAGGAATCCTTGGATAAGGCTAGGAGATTGCTTTGGTGGCATTATAATTGTTTACTGTGGGGAGAAGCTAACGTTACTAATTATATTTCTCGTTTACGTACTTGGTTATCAACACCTGAGAGATATAGAGGTAGAGATGCCCCAACCATTGAAGCAATCACTAGACCAATCCAAGTGGCTCAGGGAGGCAGAAATAAAACTCAGGGTTCTAGAAAACCTCGTGGATTGCAACCTAGAAGAAGGAAAGTTAAAACCACAGTTGTCTATGGGAGAAGACGTTCAAAGTCCAGGGATAGGAGAGCCCCTTCACCCCAACGTGCGGGCTCCCCTCTCCCACGTCCTTCAACTAGTCACCACCGATCTCCCTCGCCTAGGAAATAAAGAACCTGCAAGGCATCATTTAGGTAAATTGTCAGGATTATATCAAATGAAGGGTTGTGAATTTAATCCTGCATGGAAAGTACCAG
GTATCTTTCTTATTGTTGTTAACAATCATCATCAGTATATGTTATAACAGGCCGACCGATTGCGGTTTTTTTAACACCAAAGGTTATATAGCGACCGTTACAGTTAAACCGGGGTACAGAATGGCTCGACCGACATCGGTGGAGGATCTTGGTAAACTTCTTGGGGTACCCTTCATTGACATTCTTCTTCCCTGCACCTTCTGCTCGCGCTTCCTTACTAACCTTGAAAAACTGCATTTCGACAAGAAGCCTCTGTCCTTGCTTTGGAAAGGAGGGTGTGTGTATGGGTGTTGTCAAAGTTGTGTGAGACGTTGCAGCTTTGTGGAAGCAGCCTTCCATCCACATAAAAGGGTCGCAGAGAAGGACTTATATCAGTTGAGCAAGGACCCAGTAAGATGCTCTGCGTGTCAAGCAACTCTCAGCACGTCTGAGAAAGTCCGCTGTGCTGCAGAAGGCAGTTTGAGTCGTTGTAGAGGAAGGGTCAGGGGCCCCTGCGACCT
AGCAAAAGCAGGTCAATTATATTCAATATGGAAAGAATAAAAGAACTAAGAGATCTAATGTCGCAGTCCCGCACTCGCGAGATACTAACAAAAACCACTGTGGATCATATGGCCATAATCAAGAAATACACATCAGGAAGACAAGAGAAGAACCCTGCTCTCAGAATGAAATGGATGATGGCAATGAAATATCCAATCACAGCAGACAAGAGAATAATGGAGATGATTCCTGAAAGGAATGAGCAAGGACAAACGCTTTGGAGCAAGACAAATGATGCTGGGTCGGACAGAGTGATGGTGTCTCCCCTAGCTGTAACTTGGTGGAACAGGAATGGGCCGACAACAAGTACAGTCCATTATCCAAAGGTTTACAAAACATACTTTGAGAAGGTTGAAAGGTTAAAACATGGAACCTTCGGTCCCGTTCATTTCCGAAACCAAGTTAAAATACGTCGCCGGGTGGATATAAACCCGGGCCATGCAGATCTCAGTGCTAAAGA
AAAATAAAAATGATATAGAAAAAATTTGAAAGAAAAGCGTGAATTTAGCAAACTTATTTGCAACTCAACTTTATTTTAAAGACTTTGTTTCAATTTTATCGAACTGTGGTGTCCGCTTAGAAACGGATCACACGCAGAAATGGGGAAATCCAAACTCACTTACAAACAATGCATAGCTAAATGGGGAAAAGCCGCACTTGAAGCGCAAAATAATGGGTCGAGAAGAAGTGTCTCTGTTGGCACTCACCAAATTGCGGCAAATATTTTTGCGTTCTATGACGCAAAAGATTACCATCTATTTGCCATGGGCAAAAGAGGTGGACTGACTCCAGCAGCTGAGCAACTGAGAATCGCAATTGCGCGAGGAACAATTTACAAGGTGCAGTACAACTGCCACTTCTGTCCCGATTGTGACGTAATTGTCGATTCTGAGGAAGGATGGTTTTGCGAGGATTGCGGTTCGCAATTCAACAAGCGCGACGACAACGTACTTGATAACA
ATGGGAAAAAGTTAGTATAAATTTACACCTCCCCACCGTTTAAAATAAACGATTATACAAATCAAAACTTATAAATTCACTTATCATTTCTTTACTAAACTTATAAATACTGTTCGTCAACTTAACCAACTTACATAACCTATTACATATTCATCAAATACAAAATTTATGTATCTATTGACTTTTATTCAAAATTATGATTTCAACATATAATAAAATTAATTTACTTATTTAAATATTCTATGATATAATTAGTTATAAAATATTTGGAGGTGTCTAAATGACAGAATTTGATGAAATCGTAAAACCAGACGACAAAGAAGAAACTTCAGAATCAACTGAAGAAAATTCAGAATCAACTGAAGAAACTTCAGAATCAACTGAAGAATCAACTGAAGAATCAACTGAAGATAAAACAGTAGAAACAATCGAAGAAGAAAATGAAAACAAATTAGAACCTACTACAACAGATGAAGATAGTTCGAAATTTGACCCTGTTG
AGAGCAATCAGGCACAACTAAAATCTTAATCTAACCATACTAAATATATAAAACTAATATTAAGATCAAAATTATGGCACTATTTGCTCTTTCAGTTGTATGGCTACTTATGCTAGATGCTCATGTAAAAATATTTTTGGTTCTTGTTTAGTTTGCTTCATTCAAATATTTCAAAAGTATTTCTATGCTGTCTGAAGAATCACCATCATCAAGTTCTTTGATTTTATTTATAATTATTTCTCTAGTTTCCATGATGTATCTGTTGATATCTTCAAATGTCATTCTACCGTATAATGTTTTGTCTGTCAAGCATAAAGGGTTATTTGATAAAAACCCATATATTGCTCTAAAGACTTCCAATTTCTTGCTCTTGTTTTTTTCATTTCTTAATTGAATCAAAACCTTCTTTAATTTTCCCTCAAGTATAGGTTCAGAAATTTCTGATTTGGTTATTTTTAAAAATCCTTCTAGGCACTCTGATATCTCATTCAAAGGGCAAT
CTATTGTACTTTTTGCTAAATCGCAAGAAGTATTTTTATTTCCTGGGTTGTTTCTAAAATAAAAGTTTATGCATTGCAAGTGTTTTTACCTTTATAAATTAGATATCATAAACGGAATTAATTAACATCGCTACATACGTAAGAGTTACGCTACTGCTTAATTAATTCCGTATCTAGACCACTCAATCTTTAACAAGTTAATCAACTTGCAATGCATCCAATAGCAAAAGTATAGTTAGTTTATATTGTACTTTTTGCATAGTAAATGTATCGTTTCTAAAGTTTTTCGCTTCATTACTAGGGGGCGAAAAAAAATAGACTTAACCAACATTTAATGAAAGGTTAAAAAATGGAAGCATATTGATTAAATGAATTAATTGTTAAGAAAGACAATTTCATCTCTGGCGAAGAAAATACCATAAAAACAAACATTGATATTTTGGATAAAAATCTAAATGGTTTAATTAGTAATCAACTTTACATTTTTGCAGGTAGACCAG
