# Supplementary material for: Towards a better solution to the shortest common supersequence problem: the deposition and reduction algorithm
Source: BMC Bioinformatics. 2006 Dec 12;7(Suppl 4):S12. doi: 10.1186/1471-2105-7-S4-S12 (PMC1780115; doi:10.1186/1471-2105-7-S4-S12)
Supplement: Additional file 1 — Real DNA sequences DNA sequences are obtained from NCBI Viral Genomes, Accessed on 01/01/2006. . Sequences are randomly selected from different genome sequences. The specific length and number of sequences are specified for each dataset. There are 60 randomly selected datasets. File name indicate the number of sequences, sequence length, and dataset number. For example, file name "DNA_N100_K500_5" indicate that it is DNA sequences dataset, with 500 sequences, each truncated to length of 100. And this is number 5 datasets for this setting. Each sequence is represented as a row in the dataset file. [file 1471-2105-7-S4-S12-S1.zip › DNA_N500_K500_5]

TGTACTCCGATGACGTGGCTTAGCATATTAACATATCTATTGGAGTATTGGAGTATTATATATATTAGTACAACTTTCATAAGGGCCATCCGTTATAATATTACCGGATGGCCCGAAAAAAATGGGCACCCAATCAAAACGTGACACGTGGAAGGGGACTGTTGAATGATGTGACGTTTTTGAGCGGGAAACTTCCTGAAGAAGATTCCTGCGGGAAACTTCCTGAAGAAGATTCCTTTCAGATAAGATTTGTTGACTGGTCAAAAGAAGGGGACAACTTTATTAAAGTAACTTTACTTTAGTAAAAGTAAAGTAAGTGTGCCCCACAGGAAACTTGCTCAGCAAGTTTTGAATTATGTCGTTTTATATACGTTATTTTTACATGTATATGTAATTATAAATGATGGTCTGTCTACCAGACTGGTTATTTTTGCTATTTATCTTCAGTATTCTACTGCAATCAGGTACGAACTTTTATGGGACCTTTCAGAGTGGATCAA
CACGCTATTATTCCCTAACTCGAACTGTGCGGACGCGCTGTTGTCGTTAGTAATGGTGAACGTGTCGATAAGTTTAAGCGGAGCGGCGCCGTCATAGGCGGATACGTCAACCGATGCAAACGGACGGGCGCTAAAATTGGTCGTGAAATCTGAACCACTCGGCGGTACTTGTAGGATTTCCTGATTCAAGCCAATGAACGGGAAAGAGCCGGTCACCATCGCGTTAACTGCCTGTTCGATAGTGAACCCGGTAAACTCGACTCCGCGGGTTATGATGTATGAATCTGGGTTCCCGCATTTACCTTTCAACCATGTCAAGATTGAATAGGTTTTACACAAGTTACCAGTTTCAAGTTTATCTGCGATACGCAAATTGGCTTGAATATCTGATTCGGCGGTAAGGGTATGCTGGATGCCCGTCCCGGTTACGACTGTAGCGGTTACTGCGGTAACGAGGAAAGCTTTGTCGTTATTCCCGGATAAACCATCGAATTGCACCA
GCAAAATGGGTACGTAGTTAACCACTGCGTATCAGGATTGCAGGCCACGAAGGGTATTTGCATATCTTTCTATGCGGTATTACGGCTTAAAACCCGTTGTATCTTGTAGTTTGACTGCCTGTATCACTAGTGGCCATTTTATTTAGGTTAGAGACCCCTGATAGTAGGAGAGTTACAAACTCTTTAAAAATTGTTGACCCCGGAAAAGATGGTGACCCCTGTAAGTAGTTGATCTAGAAGATCTATGCGCTGGCATAGTAATCCAGTGTTTCCTGTTTTAGGATGACCTCTGAAAGTAGATGACCGTGGAAAGTCACGTAGTGCCCCAATAAGCACGTTTGGGCAGCGTGCGCTATCACAAGGCTTGATCTCCGAGGAGCCCCTTGTTTTAGCTGGCTGGAAGCCAATGATCTTAAGTAGATAAGTGCTGTTGCTTGTAGTTCAACAGAAAGCTTTGAGTACGTCTTTCTTGCGAGAAAGAACACATGCATTCTTATGCT
ACCGGATGGCCGCGCGATTTTTTTTAGTGGTGGGTCCAGAACGCACGACGATGCAGACTCAAAGCTTAGATAACGCTTCTTTGGCTATAAGTACTTGCGCACTAAGTTTAAATTCAAAACATGTGGGATCCACTAGTAAACGAGTTCCCGGATACGGTTCACGGGTTTCGTTGTATGCTATCTGTAAAATATTTGCAACTTTTGTCGCAGGATTATTCTCCAGATACTCTTGGGTACGAGTTAATACGGGATTTAATTTGTATTTTACGCTCCCGTAATTATGTCGAAGCGAGCTGCCGATATCGTCATTTCTACGCCCGCGTCGAAAGTACGCCGGCGTCTGAACTTCGGCAGCCCATACACCAGCCGTGCTGCTGCCCCCATTGTCCGCGTCACAAAACAACAGGCATGGACAAACAGGCCTATGAACAGGAAACCCAGAATGTACCGGATGTACAGAAGTCCGGATGTTCCAAGGGGATGTGAGGGTCCCTGTAAGG
ACTGATGGCCGCGCGAAGTCCCGGTATGCCTTTTCAGCCGTTGGATCTGGAGCCGTACCTTTTTCGCGTTCCCATTTTGCCCCTGGAGTCCCGAGCTATTTACGACCCCCTGCCACCGAGTCCCCTTCGTGGAGCGCTCTTCGTCCAACACGTGTCCCAACTTTTGCGCATTTTTGACTACCTGTCGCGCACTTGAATTAAAGTTGCCCTTTTATTTTCTTCCAATTATTTTGCGGCTGAGTAGTCTAGATAATTGTGACAACTTAGTGAGCAAGTTGTAGGAGGACCCTATCCGTCTGGGAAAATAATTGGGTTTTCACGTGTACCAATGGGAAATAATATGTATAGCCTATTTAATTTAGAAAATTAAATAGTTTTAGTAATTCCTATATAATAGCGTTTACTAGTCTGGGTAAAATTCGTATAGGAAAAAATATTTATTATTTTTTAAATTTAACCTATTGAAAATGTACAGTTTAAAGAGTAGACGTGGATCGAAT
GTTATTTGTACCATGGAGGAATTGTTCAACGCCCTACCTCAACCACTACAACAACTCTCATTAGCTCTGGCCGGTGAGATACCATTGACAGATCACATTTTCGAACAAGCAGCTTCCACCTGGCACGTCCAGCCACGATCACTCACCTATAAGTTATTAGATCATATTCCATTTGCTACTCCCGTTGTAGTTCCCCCTTCCATATACCATTCATTAGACTGGAGTAAGTGCTTCGCCGTTAACCAAGATCGTGTAGAGCGCATTCCCACCATAGACAACCCAGACGATGTGTACGTTCCGAACTCCGACATCGGCCCCCTCCTCACTTCATTACATACCATTCCCGACTACGGGTTCCTGCACCCAACAATCGAGAACGATGCCACCACTCTGCGCGCGGAACGTGCTCGGTGTGCTTCCACTTTCTACAAGATTGCCTCCTCCCAAGCTCGTCAAGTTAAGCTGGATCCCATTCGCATGCTAGGTTTCCTACTTCTGGT
GAAATTTTGCTACTCGCGCCAATTTCACTAGCTCTCAAGCTCAAAGCCCTAGCAAATTAGCTCTACCAAGCTCAACCTCGAACCTTTTCAACCTACCAACACCACCCAACAACAATGTCTTCCTCCGCTGCTCGCATCCAAACTGCTTCTCGCGTCGCCCCGGCTGAAATCCGCACTCCCCCTGCCCTCGCCGCCATCGCAAAGAAATTCGCTCCGGTCATCCTCCAAGACAATGATGTTCCTGTTCCTCCGTCCAACGCTGACTACTTCGGCAGAATGAATCTTCCGACCAACATCGAACTCGACTCCGGCAACTACCACAACATCGACGTCCAATTTGACACCCGCTTCATATTGAACTACATTATGTATCACGTCATGAACCTCGCCCCGGAACTCAACTTCAAAGGTCATCCTTATTTCTCGCCCCTCTCGTATATCGGCTACTGTATGCATCTCTTCTACGCCCTGCTCCTCGCCTGTGACTGCACCTTCCGCTC
ATATATATATATATATATATATATATATATATATATATACAGTCTTGTGGCTTTTTTATTTTATTAATTGTATATGAACGACACTGAATTACCTAACCATTCGCATTTAGCGACTTACAATTCTCTCCAAGAATTTAAAAAAAAAAAATTTAATTAAATTGATGCATTTGTTTCGAAAGTTAGAGTGTTTTAGAGAGTTAAAGTGTTAGAGAGTTTTCAGGGTTCCATAAATGACGGACAGGAAAATTTTTTGACCTATTTTGATGTTTTTTTTCGTTTCTAGTGCACTAAATCAATTTTTGAAAAGTGTCAAATTAATCTCTATTAAATTATCTTGACAATAGTATGCAAAATATCTTGAATCCGTGAACTAACAAGACTATAATGATGAAAATAGTTGCCGAAATGAGGTGAAAAAAATTTTTCGATCGTAAAGCACTCTCTGATGTTTCTCATCATGAGTCATGCAATAAAATAATTATAATATTATTATCCGCGTT
NCCTATGGGTTGGTCTACATAGGTGTGTCGGGAGCGACACGTATAGACCATTTCAGTAGTTCCGCGCTAAAAGCGACTCCTTTGGAATCGGTGATTTGCCGATTACATGGAGGCTCCCTGGAGGGATTGCCTATCTGAAAGATAAGATGGCTGCTGCACAGCCGTGGGCGAAACGTTTGCGTTTACAACGCGTAGGAGAGGTCCTAACAAACAACCTCTAACGTGGTCCAGGTGGTGACACTCTCCATTCCGTCAAGGACGAAGCTCGTCCGTGAAACGAGTGACTCGCACCCTGAATGAGAAGAGAGAATAACGGATGCTTCTGGTAGTTGTGGAGTAGTGACCCTAGAAACTAATCCCCAGAAGACCTCTCGCTCATGGATGCCGGACCAGGTCCACACCTAGTTTAGGTGTTTTGATGGTAAAAGAAACACCGCAGACTCTGTCTTGACATGACCGGTTGACCCCGTACGAGGTCCGACTTATAATGTCTAAACAAA
GTTTTAGAGAACATCCGGAGCAACCATGGCAGCCCCATCAGCTAAACTCGTCACTCAGGAGAACACCGAGCGTGTGACCCGCCTACTCGAGAACTACCCAACGCTCAGCCTCACGCTGCGTCAGGACACCTCATCTAGAGGAGCCATTGAGTCTAACTACAGCGCCTCAGGCCTAGCCGGATCTCTACGCCTCCTGAACCCCATCGCTGTCAACAAGAACCCCCACCAACCAACCTACTCTCGACCCGACCCCGAAGCTGCCAGACCTCCTCCTCTGCGTACCTTGATCAATGCTGGTCTCGACGCCGCCCTTCAGCACAACTCGCAGTGCACAGTCGATGCCGCCCTCCATGCGTTCATCAAGAAGGCGTGTCCCATGTGGCACAAGGACGTGCTTCCCGACGACTGGACTCGAGTCTGCCCCTTGACTCTTGCTTCCCGAATCAGTCTCGCCGCCTCGGGCTTTAATCCCAGATCTCTCGACCTCCAGCCTCCATCTG
GGGAAAAGCAGAGTGCTTTGGAGAGCTCGAAGGAAAGAGTCTCCGGGCCTCTCCTGCCTGCCTGAAAAGCTCAATAAAGGAGTTGGCTGATATCTGAGCTTGCCTGGTTATTATCGGGATTCGTTACTAATTCCGTGCAACACCGGAGCGGATCTCGCAGCTGGCGCCCAACGTGGGGCTCGACAAAGAATCAGAAGAAAAATGAGAGTTACGGGACCACGGACGCTGCTCCTGTGAGGACGGCGAGGAGAGTAACGGACACGGACAAAAAGTGAAAGAAAGCTTCGGGGACGCCTGAAGTAAGGTAAGAGAGACACCTACTGGGGAAGTAGGGAATAGCCCTTCAGTGAAAGAGAAAGTGTTGCTTGGGCACAGGAGGAGGGTTCGCGACCCCTTAAAAGACGGAGGGGCACGGGCGTCCTCCTGGGCCGAGGGGACACAAGAGCAACACTGGTAAGGAAGCCGCCGTGGTGAGGCTAGCTAGAGACATGGCGAAGCAA
GCTAATCGTCAGGATGAAGCGGATTCCAAGGAAGACAAAGGGCAAATCCAGCGGAAAGGGCAATGACTCAACAGAGAGAGCGGACGATGGCTCGAGCCAATTAAGAGACAAGCAAAACAATAAGGCTGGCCCCGCCACTACGGAGCCTGGCACATCCAACCGAGAGCAATACAAAGCTCGACCAGGTATTGCATCTGTGCAGAGGGCCACTGAAAGTGCAGAAATGCCCATGAAGAATAATGACGAAGGGACGCCAGATAAGAAAGGAAATACTAAGGGCGACCTAGTTAATGAGCATAGTGAGGCTAAAGACGAGGCGGATGAAGCGACGAAGAAGCAGGCAAAGGATACAGACAAAAGTAAAGCGCAAGTCACATATTCAGACACTGGTATCAATAATGCTAATGAACTGTCAAGATCTGGGAATGTGGATAATGAGGGTGGAAGTAATCAGAAGCCGATGTCTACCAGAATAGCTGAGGCAACGTCTGCTATAGTGT
GGGTAAGCTGCTGAATGCTTATCTCTGGTTGCTCTCACCATGGGAATCCTAAGTGAACTGCTCGTTGGAACCACCTTAACAGGTGGGTTAGTTGCAGTGGGGCTGGCAGGCCTGCAATTGCGCATTGCCCTAAAGACTGTGGAAGTTTCCGTTGACCTGGTGCGGGACGCGTATGAATTTGTAGTTGACCACACAAAAACGCGCCCGCCACTGCCGGTAAGAGAGCATGTCCTCAGCATAACACGTGAGGACGATCCCGCTCCAGAGCTCGAATTAGCTGACTGCCTCGAGAAGATCGAGGACAAGGAGACGGATGAGGAGGGCAAGACAAAGGTGGTGCGCACTCGCACCACCAACCGTCATGCCCGTGGCTCGTTTTTGCGCCGGTTGATTGCGGAGGCTAAGTGCCACTTTGGTGGCACGCCTACCGCTACCCGCGCCAACGAGCTTGCTGCCATGAAGTTCTTGGTTGGCAAGTGCCGAGATCACCATCTGGTTGT
GATAAAAACTTTATATTAAGCTTTTATCCTTCCCCGCGTTGGAGCGCGGTTAGCTAGCTATCACCTCAGGTGATAGCGGAAGGTGGGTCTCAGACCCACAAGGTGACGGCTTGTCTCGCGACGCACGTCCGCGCTTTCTGCCCAAGGCTCTGTACCCACTTTGCCCGGCTTGCGCGAAATCTCCGCCCGCTGTAAGGTTCGTTACCACCAGGTATTCGACCCTGTATGTTCATTTACGATTGGAGATTCACATGCTTAAACTGATCCCTCCGTTTACCGACTCGAAACCAGCTGTGCTGGACACCATCGACCGGTCTGGCGCTACCTTCGTCGAGGTAGATAAGCTCTACAAATTGTGGCCACACGTGGCTACCGGTGCTATCGTCATCGCGTCGATCACCACCGAAGAGCTCGCTCTTCTCCAGCGGTTCATGTCCTCCCTGCTTCAGGATGTTCCCACGGTCATCACCGCGGTGCCGGGCTGTTTCTACAGCTCTGAG
GCAGTGATAAGACGCCAGTCGATACCGAAAGGTTCCCGCTTGCGTGCGTTCCCTACTACTGGGAGTGCGGGATTCCGAGTGTCCTTTTATCTATTACTCGTGTTGTGAGATATGGCGAAAGCCCCCTATCTCGCTGTGTGCCCCATGGTCCCCTGGACCGCGCAACCGTGACCTGAAAAGACTCTTGGTAGCATCGGGCTTTGTTATAGTGGTTGGGCGAGGGTTCCGAAGACCCCTAAACTACAACAATTGCACACTTACACAACTTCTCAACTATGGCCAACGCCTACGAGACCAATTTCCAGACTGCCAATGCTAGCCCACTTACTGGGACCCTAGCTGACCCGGTCGGTGGCACTATCCAAGCCGACCACTACCGCCGCTATCGCGCCGGTGTCTTCATGTCCGTCCCGGATATGGGCCATGTGAGCAACGTGGGACGCAGCATCTTCTATGAAGTTGGGCGTCATCACGGCCGTGCTCGCGACCTCCTAGCCGCG
TTAAGGTATGTCTTCTGATTGTTGTTAACAACCACAATCGCCTCTAAAAAAATAAGACACCGAATCCGGTCGGAGAGACCGGATTCGGTCTTCTGGCATTCTAGGTATAAGCTGTGCCTGTACGTGTTTGGAGGGCATTCATGGCGCGACCATCTTCAGTACAAGGTCTTTGCGCAGCCACCGGGGCTGCTTTTGCTGACTTGCTTCTACCCTGCTCCTTTTGTTTGCGCTTTCTCACTTCTGTAGAGAAATCTCTTTTCGATGCTTACCCTTTGCAGTTGCAATGGAAACAGGGCTGTGCTTTTGGGTGCTGCCAGAGCTGCATACGAAAATGTGCTTTAGTTGAACGTGCATGCTATTTTCAGAGAAAAGTGACAGACTCTGAAGTTGCTGGTTTGTTGGAGAGAGTAAGGGAGGCATGTGTTAGGTGTGGCTATTGCATGAGAGCTCTTGGACCTCCCGACAAAATCCAGTGCTGCCTCGAAAGAGACCTGGACCTT
GAAAACCACATCGCAAATCCCCGCACCAGCCATAGCCACAAGCCAGTATTCTGCCACGCCCCACCCCACGGAGGCTGTCCTTTTACCTTGTCGCTATGTCTGCACTCCGCTCTCTCGCCTCTGACTTGTCAGACCCCACAACAAAAGCCGCTGCCAACGAAATAGCTTTCAAACACTTCTCCGACGGTATCAAATCCACTAAATTATCCTTCCCCTACAAAGTCGACGAATCCACTGCCATCCTCCTGGAGAAAGAAGGCGTACTCACCAACCCATTCTCCACCACCCTTCATACGCATGCCGCTGAGAAGATGCTGGAAAATCGCACCCTCAATGAAGTTGGAAAGAAACTGAAAGTGCACACGGGACCCTTCACGTTCATCCAGTTCAAAACGGGCAAGCTCGGACACGTCGGCAGAGGCCACAACCAAGGAGACCAAATCATTAACTACGCACGCGAGGCCAAGGACCTCTCCCGATTTGAAACCCTTGACACAGCC
AGTTAATAATTTACTCGTATAGCTCAGTGGTAGAGCACTCAACTTATAATTGAGGGGTCGATTGTTCAAGCCAATCTACGAGTATAACGTATGTTCTCGCCGAAAGGTGGGAACTTTTTTTATTTATTTAAAAATAATTGTTGACTTTGTGGTACAGTGCCACTATAATAATATACATCAAGTAAAGGAGGACAAAAATATGTCAAAGAAATCAGTCACGCCAAGTATTCGTATGAATGAGGAAGAGTATCTAAAACTCAAATCGTTAAAAGAACAGTATGGAATTTCTTGGAACAAGCTAATAAAGTTAGTCAATGAATTATTAGAAAAGGATATGAAAAAGAATGGACACTAAAAAATACGTCGATCGCTTTCGAAAAACAATTGTTGATTATGGCATTCCAAACGATCAAGTTGTGATTGCACCGTATTCGAATGGAAACAGTTCTGGAGTGACGATGTTCAATGGCATTAGCGTCATGGATTATATGACATGCAAC
ATGAAAAATGTTTACGTTTTCTTACGTTACCGTGATTTCACTTTTCTTTAGCCAAGAGTTTAAGAAACTCAAAAGTGAAACTGCCAAGAGTTTAAGAAACTCACAAAGCGAAGAGTTTAAGAAACTCATCATTGCTTTTTTGTTCTTTTATTTTGCGCTTTATTTGTTTAGCATTTTATTTAGTTCTTTTAAAAAGCTTTTGTTTTGTTTTTCTTTTTCTTTACTTGCCCTTATGGGCAAATTTTATTATTCCAACAGGCGGCTTGCCTGTTGGGCTGCTGGGAAGAACCCTCATCTTGGGGGTTCTGTTGAACAATGGCTGGCGGCCATTAACACTGATCCCTCCTTCCGCCAAACTGTTAAGGAGGATGTCCAAGAAAACCGAGAACAGCCAACTGCTGTTCGAATGTTTTCTTGGAAAGTTGGGTCCGGGCCCATTGACAATCCCGAGAAATGCGACTGGCATTTTGTCCTTACGGGCGAGAGGCCAGCGCCGTCCC
AAAAATAACACAACACAATACAACACAACAAAACTCAATCCAACACAATTTGCAATCTACCTGCTATTAGAAAATTTCAGTCAACTACGATCACTTCTGAGTTTTCACAATTCTGAAATGGCAACTGTAATGGCATCTGCGAAACCGGCTGGTAAGCGAAAGCTTACGTGGAAGGAGTGCTGCAACAAGTGGGGGAGAGCTGCAATGGAACAGCAGCAACAGCAGCAGTCTAAGAAGACTGTACACTTGGGACGCGACCATCTGGCCGCATATCTCCTTGCGTTTGTGCCAGAAACTGAATGGCACAAATATTATTATGGCAGTCGTGGAGGACCATCCCCTGCTCTGCTCATTCTGAAGGGCGCCATTGAACATGGCGAAGTTTACAAGTGGGAGTCTGAGCTCACTTTTTGTGCTGAATGTGATGATGTCCTGGATGGACATAATTGTGATAGCTGTGGACACCGCCACATTAAACGCGATGATAACATCGCAGATAA
GGTTATTTCACGTGGTTGTGAAATTAATTAATTATCTTTTCAACTGTGATCTCACATTTAACGAAAAGTTTATGTGATCATGGATCCCTTGTTCTCAGTTTTCCGGAATGTTGACTTTTCGGTGAAGAAAATGTTCACGTTCGATCATGAAGGAGACTTGGTGGAACCATTGCTCCAGTTGAAGCACCGAACCCTTACTGGGGTTTCGAAAACCGATGAGTACGCGAAGTTGAAGCAGGAATATGACGAATGCGTGACCGAAGAAGCGCGACAAGAAGCGCTAGCAGTTTTGAATGAGTACACTCGAAATCACCATGACCGAGTTATCGGGTTTACTAACCTGTTTATTGGGATGGCATTGGTGAAATTCCTTGGGCCGAAGATGCAAAGAGTGTTTACTCAATTCATAGGGACAGAGATGGGACCATTGCTGCAGACGCGATGGGGAGGACTGTTCGATTTAGAGCTTGAATCCGATTATTTCATCGAAGTCCCGAATT
GTTTTTCTTTCTTTACCAAGTGTGGTAAAATTTAAACAAAGAAGAAAACCAGGACCGTAACCCGGCCCTTACACACCTCGAGTCCGTGACCACCGGATTATACGTCGCCCACCACACGGCGCCTTTTCCGACCACTCTCGAGAGTCGTTGGGAGTTTCGTCCGTGACCACCCGGTTGGCAGTCGACAGACGCTTCCGGACCACTAGAACCTCCTCGAGCGACGCACACACAGCACACACACCGCCTTAGCTGCACCTACGGCAGCGTTGATAGCGCGGATTTATGAGCGAGCACACCATCGCCCACTCCATCACATTACCACCCGGTTACACCCTTGCCCTAATACCCCCTGAACCTGAAGCAGGATGGGAGATGCTGGAGTGGCGTCACAGCGACCTCACAACCGTCGCGGAACCCGTAACGTTCGGGTCAGCGCCAACACCGTCACCGTCAATGGTAGAAGAAACCAACGGCGTCGGACCGGAAGGCAAGTTTCTCCC
GGATTTGATTATTATGACAAATACAATACAAGCATTTTTACAAGGACAAGAAGCAAGCACAGTTAAGGACGTAGCAACTCATGGAGTACAAAGCGGAGCAATTGGCAAATTAATCTACACATCAGACGTAGTAAACTTCTTTGATAGTTACGAGCAGGACATTGAAGCGGTCATCACTGAATACATTGAAGAGGTTACAGGACAACAATATTATGACTTATTGAACTATGAGCTTATGAGAGACCTCGAGAATTATGCAAATGTAGAATTTGAAGACGAAGACGAATATAATAACATTCAATTTGACCTAGCAGAAAACATTGCTTCTGATGAGGTTGAAGGATTTGAAGACATGGACGAAGCAGACCGGGCGGAAGCAATCTATGAGGCTATGGATGATGTTGAATTAGAACTACAAGAAACTGACAAGGTTCAATATGTTAATCTAGCGGTTGAGATTGTAGCTCAAAGAATGGCACTATAGAAAGCACACAGAGAAG
ACCATCACAATATGATGATATGTTTATTTCAAGAAAAGCTTTAACGCCAGTGTTCTCAAGCGTTTTATAAAGCTTGTAAAAAATATAAGGGCAAAAAAAGGGCGGATTTAAGCTAACTTGGAATGTTTTCGAGTTTTTGAGTTAGTTCTCTATCCATTTTTTCAGTTACATGAGTATATATGCGAATGGTTGTTTTTTCATCTACATGTCCTACCCTTTTCATAATTGCTTTTAAAGAAACATTCATTTCTACTAATAAAGTTATGTGTGTATGTCTAAATGTGTGCGTGGTAACTTTCTTATTCATATTTAAAGCTTTTGTAGTTTTCTTAAGCACACCGGCGATTTGATTATTACATAAAGGATTCCCTTTTTTTGTTGTGAATATGAACCCTCTGTCAACATAGCTCGAATTCCACCTTTTCAACATTTTGTTTTCCAGTATTATCTTTTTAAAAATTTCTACGGTTCTAGAATTGATGCTGATACTTCTTTTTGAA
GTTGACGACCCCGACGTGTGCCTAAACGCACACGTCCCCACGCAGTTGGTGCTCAACTCGGCGGCGGCGGCGAACGACACCAATGACGCGCCGCCCGATCCGCCGCCGGCCCAATGCACCATTCAAATATAGTCGTGTCGGCTGGCCAAAAACGAATGTTTTGCAATCTGCTTGTAGTCGGTCGACCTGCACTCAAAGTTGAACCTGGTCAAGCAAAACACAAAGTCGCGCGCCATCAAATTGCGCACGTTTTTCAGCGCGGCGGGGTCGTTGTATTGCTGGCGTCGCCGCATGCTGGCCAGGTCCAGCACCTCGTCCGCGCTCCGCTCAAACGGATGCCGGCCCCCGGTTAGGAGTTTGTAGGCTAGCACGCCGACGGCGTACCAGTCGAATGACCGCGCGTAGTTGTGGCGGCGAATTTTTTCCGGGCTAAAGTACTCGAGCGTGCCGTCGTGCACCGGCGAGTGTTCGCGCTTGCACAGGCCGTAGTCGCAAAGATA
GAATATTTAACTTGATTCCCATCGATTATAAGTGAACAAACGTTGCCAGCACCCACGCTCTGCAAAGCACCTGCTAATTCACTACCATGTCGATATCAGTATCCTCCCAACGTGTCGCAGTCTCCAACCTGTACACGAATGGATCTGAGGAGTCAGTTAAAGCTATTAAGGAGTTGAAAAGCAAACGGTTATTGGAAACCGAAACCAGGCTAGATGGACTATTTGATTACTACATTCCAGATACCTTAAGAGAAATTCTTACAGGCTATGGTATGGAGTTCAGTGTCCACTCTTTCCAAGGACATGCTCACCCCGTAAGTAAGATGATAGAAAACCACATGTTGTATAGAGTAGCACCAAATTACTTTTCTAGTAATACATTGGTAGTTAGTTGTAAAGAGAGCAAGATAAAGCGCCTACGTCTGAAGAATGCAAACAATAGGAATTTGAACTTCACACAGTACAATAGATTGGTGCATGCAAACCATCACCACAGATAC
TGAGTTTTTTTCATTTTTTGCGTAAATTTCGCAACTAATGAGATAAATTGGAAATTCCAATTTTTTTCGTTTTTTTCGTTTTTTTCGCACCAAAGTTAATAAATTGAAAATTCCTAAATTCCTAAATTCCAATTATTCTGTCATTTTTCGTAATTTGCGAAATAAAGTTAATAAATTGGAAGTTCCTAAATTCCAATTAATTCTACACCTTGTAAAATTATTCCAACAAATTAATAAAATTGAAAGTTAGGAAATTCCTAAATTCCAATAAATTGTACATCTTGGAAAATTATTACAAAAAGTTAATAAAATTGTAAATTCCAAAATTCCAATTAATTGTTCATCTTGTAAAATTATTTCAATTAGTTATGTAAATTGGAAATTACAAAATTCCAAATATTCTATCATTTATTGAAATTTATATTATAAAATTGTTTAATTGTAAATTCCTAAATTCCAAATAATTATACATCTTTAGTTATATATAACTTAGGAGCTAT
GGGTAAACGAGTATATATACAACGTGAACCCATGTTGTGGTACGAGGAGTTGACGATGAGTCTACTAGGGTCGAGGTTTGTGCCTAAGCCTCTGGCGATCGTTGGTGGGCTGTCTCTCTGTGTGACTGTCGCTGTGCGGGAAACTGTGCAAGATGGCATCTCCATGGGGCTCAGTTCATTTGGCGATTACTGTAGGAACAAGGTCCAAGCCGGATTAAACCCGCTGGACGTCAGCCACGACTTCAAGCAAGCGACACCGCAACATCCTAGCATGGACCTCATGCTGGACAATCCCCAGTTGTGCGAAGAACCGGAGGATTGCCTTGAGGTCCTGGTGGCGAACGAGCAAGTGACCAAGAAACGGGTCAATCGCCACGCTAGGGGAACATTCGCCGCCCACGCCGCTATGGCCTGTAAACTGCACTTCGGGTTGGTTCCAATGAACACGCGGGCCAACCTCAGCGTAGCAACCAGGTTCATCACCAACTATTGCCAGGAGA
GTATCAAAAAAGATGATGATACTTGGAAGAAGAGATGAAGGAAAAGAAAAAGATGGCACGTAAGTTGCAAAGAGTTTCAGTTTACCAAAACAGAAAGCCCTAGAAACAAGCGTGAGATATCAGAATCTGACACAGAGGAGAGATATCAAGAATCAAACCGAGACAATCACAAGATGGCTTTTCAGAAAGAGTTCTTTGGACTGAGAGATGTGAAAGTGGATTTATCCGCTGGAGAGGGATTGGACTTTGACCCATCCGAGGTTGAATTGACCGTTTATCGGACCGGGGCTGATACTGATGGAAACACCATCATCAAGGCCTTGGCTGCAGTGGGTGGCCCAAAGACCAATGAGGCCCTATCTGTGCTTTTGGCTTTTGTCACGTTAGGCACAGATCAAGATGAATATGAGACCAGGATTAAGATCTTGAAAGAGATTGGATTCAGTGTAAAGGAGGTTCCCATGGCGAAAGATGCAAGTTCGGGGATTGAGGCGCCGCTG
CGAAACAAGCTTAGGAGGAATCCAGTTTCGCAGCTTCTCTAGCTCAACTTGCTTGTTTCCGCTCGCAACAGCCATCCACACTCGTTATTAGTGTATGTTTGTTGCGACTCTTAGTGGAAGGGTTATCGTTCAATCGAGCGATAAAATCTACTCAGGGTTCGTGCAGTACGCCTCTTTCGGCTTACACTCCCTCTTCCACGCAGCGCGCTCGGATTACCACTATGGGCCCGAAGAAACTCAGCTTTTCTGTGTTTCTTTGGCTTATGTGTTTCCTCTCCTTCTCACAGGGGAATCACACGGGCATGGCAACGGGATCCGACTTCCCATCTCCTACTACCCTGATCTACTCAGGTGGGGTGTGGCCCTTGGTTACCCCCCACAGCTCACCCGTAGCAGGAGAAAAGTGCACATTGACTTGTGCACCATGTCCAGTCAGGTCCATTACAGAGCCGAGTTACAAAGAATTACTACAACAGCTCTGGGTGAAAGCCTGGTTAGAT
TGATATATTTCTAAAATATATTACTGTTTCACCCACTAAGGCAAAGAGTCGCAATGACTGTAGAAAGGTACACACACTCTAAAACATCCTTTGATAAACTCAAATATTACACACGCACTAAATATCAATCTTCAATGTCTCCCCAATCTTCCCCTCCCCATGCATCATAGACTTCTTCCTCTCCGTAATAATCAACTAATTCTTCATGAGATTGTAATTGTGAATTAAGAATTATTTCCTCTTCACTAGCAGCTAAACCGAAAGCTTTTAGTTCTTCTACCAATTCCTCATTTGGTCTTATATCACTAACTATTCTAGCATTCATATCATTAACCGCATCAGAAAAATGTCCCGCAAAAGAGAAAAGTTCTTTGTCAAGTTCCCTGAAGAACTGATTCATTTCACTAGGTTCTCTAACTATATTGTGTATCCTATTGATATCAATGTTTGTTTCAGCTTCTTCAATGTTGTTCCATATTCTTAAATATTCATCTCTTGAA
ATGTATACCCGTTATAGTTACAACCCGTCGTTGGGACGTACCTACGTCTACGACAACAAGTACTACAAAAATCTAGGAGCAGTCATTAAGAACGCCAACCGCAAGAAGCACTTTATCGAACATGAACTCGAGGAGAAAACACTCGATCCCCTAGACAGATTTCTAGTGGCCGAGGACCCCTTCTTGGGACCGGGCAAAAACCAAAAGCTGACTCTCTTCAAAGAGATCAGAAATGTTAAGCCCGACACGATGAAGCTCGTCGTGAACTGGAGCGGCAAAGAGTTTCTCAGGGAAACTTGGACCCGTTTCATGGAAGACAGCTTTCCCATCGTTAACGACCAAGAAGTCATGGATGTTTTCCTCGTAATCAACATGCGTCCCACTAGACCCAACCGTTGTTACAAATTCCTGGCGCAGCATGCTCTGCGTTGCGATCCCGACTACGTGCCCCACGAAGTCATTCGCATCGTTGAGCCATCATACGTGGGCAGCAACAACGA
AGTAGTGTACCCCTATCTACAAAACTTACAGAAAATTCAGTCATATCACAATATATGCATAATGGACTATCAAGAGTATCAACAATTCTTGGCTAGGATTAATACTGCAAGGGATGCATGTGTAGCCAAGGATATCGATGTTGACCTATTAATGGCCAGACATGATTATTTTGGTAGAGAGCTGTGCAAGTCCTTAAATATAGAATATAGGAATGATGTACCATTTGTAGATATAATTTTGGATATAAGGCCCGAAGTAGACCCATTAACCATAGATGCACCACATATTACCCCAGACAATTATCTATATATAAATAATGTGTTATATATCATAGATTATAAGGTCTCTGTATCGAATGAAAGCAGTGTTATAACATATGACAAATATTATGAGTTAACTAGGGACATATCCGATAGATTAAGTATTCCAATAGAAATAGTTATCGTCCGTATAGACCCTGTAAGTAAGGATTTGCATATTAACTCTGATAGATTTAAAG
AGCGAAAGCAGGCAAACCATTTGAATGGATGTCAATCCGACCTTACTTTTCTTAAAAGTGCCAGCACAAAATGCTATAAGCACAACTTTCCCTTATACTGGAGACCCTCCTTACAGCCATGGGACAGGAACAGGATACACCATGGATACTGTCAACAGGACACATCAGTACTCAGAAAAGGGAAGATGGACAACAAACACCGAAACTGGAGCACCGCAACTCAACCCGATTGATGGGCCACTGCCAGAAGACAATGAACCAAGTGGTTATGCCCAAACAGATTGTGTATTGGAAGCAATGGCTTTCCTTGAGGAATCCCATCCTGGTATTTTTGAAAACTCGTGTATTGAAACGATGGAGGTTGTTCAGCAAACACGAGTAGACAAGCTGACACAAGGCCGACAGACCTATGACTGGACTCTAAATAGAAACCAACCTGCTGCAACAGCATTGGCCAACACAATAGAAGTGTTCAGATCAAATGGCCTCACGGCCAATGA
GTATTGTGAAACGTTATTTCGTTCACAACCCGGATTAATCAGTTTTTCTGAGTATATACCCGTTAGCTACTCAATGGACACTTTACTACATTTTGTAAAGTTTTCTAAAGTCCTAAGTTTCTTGGACGTTAATGCCACGTTTGAGATCCCACTATCTGATGAACAAATTAAGTACATTCAGTTGTGGATGCTCCGTGATGTGGTGATTCCAGCCATGAAGTTTTCTTGGTGTGGATTCATCTTGCTCGATAAGTTGGAGATGGAACTTGAACGAATTTATCAGAATGATTATTCTCCACCTATCTTGATGCATGTCCCCTCTCAGTTGGTTACTGATGAGTTGGCAGACTTCATCGATGAGTTCGGTGAAGTACCTGAAGAAGCTTACTTGAGTCCTGAAGAAAGAGAGAAGATACATGAACCCACTTTCTTGAACCATGAACATTGGGGAAGTGAGTCTTCAGGGTCGAGTTTCCTCGATGAAATCGAGATGCTGTACG
ACACAAAGACCTCCCGTATTGCTAAACCAGAGCTAGTAATAGACTTCTAGACAGCCATGCAATCCAGAGCTGTCATCTTGAAGTATAGATCTGGTTCAGGCCACAAGAGGTCTTTGCCCAGGTTCTACATAGACTGTGATTTGGACACCTTTGATTTTGAGAAGGATTGCTCTCTGATTGAGAATGAGTTCCCCATTTACATAAACAATTATAAGGTGGTCTATAAGTCAAAGCCAACTCTCTCACATTTCCTCATTGAGAAGGAGTTTCCTGCTGTGCTGGGGCCTGGTATGATCAGTGCAGTTCGAACCAGACTTTACGAGCCAACTATGAGAGAGCTCTACCAGGAATCGATTCACCAACTAAAGAGGAGCAACAAGAAATACCTTTTGTCTGCTCTCAGGTGGCCCACAGGGATTCCTACTCTAGAGTTTATAGACTATTACTTCGAGGAGCTCCTGTTCTTGTCAGAGTTTGACCCGGGGTCTATCCAGAGATAC
GCGCGCCCTGGAGATCCGGGGCTGATGCTGGGTTCAGGAGTTCAGGGCGGCCGACCATTCGATGCAAATGTTGGGTGTGTGCACCCCACTATCTCTGGTTCTGCAAAGCTTGCTTTTTGTGCTGGTGCCAGAGTAGCTCAATTGGTAGAGCAACAGGTCACCGATCCTGGTGGTTCTCGGTTCAAGTCCGAGCTCTGGTCGAGGAAGTGGGTCCAACTTTATCCCTATAGTGTGATAGAAATGGCCGTACTTCCTTTATAATTAAGAACCCTCAGTGCAATCACTTGTCTGCATTTGGAGTGATTACACGGAAGGTTCTTTTGTTTTGGGACTTGCTGCTTTGATATAGCCCAGGCTTTTATGTGCAACTTTCTATTTTTCTACTATGCAAAAGACCCTTGATTATTGAGAGTCTAGCAACCTCATGCAAATTGTCCTTTTAAAGACCCGTAGGTTCATCAAGCCCAACAGATACTATTTACATAAGGCCAGGGTAGCTC
TAGTAGTAGACTCCGGAAATAACAAACTCTGAAAAGAATGGATAAATATAGAGAAATTCACAATAAACTTAAGGAGTTCTCTCCTGGTACATTGACTGCAGTAGAGTGTATAGATTACTTGGATAGGCTCTATGCAGTAAGACATGATATTGTAGATCAGATGATAAAGCATGATTGGTCTGACAATAAGGATTCAGAGGAGGCAATAGGAAAAGTACTTTTATTTGCAGGGGTCCCATCCAACATTATAACAGCATTGGAAAAGAAGGTCATACCAAATCATCCTACAGGGAAGAACCTTAAGGCATTTTTTAAGATGACACCTGACAACTACAAAATTAGTGGAACAAATATTGAGTTTGTTGAGGTTACTGTTACTGCTGATGTTGACAAAGGAATAAGAGAAAAGAAATTAAAATATGAGGCGGGTTTATCATATATTGAACAGGAACTACACAAGTTCTTTCTAAAGGGTGAAATTCCACAGCCCTATAAGATAA
ACAACAAGAAAACCAGATCTCTTCTAAGGCTGATACAACTTACAAAGATCACGGATTTGTTGCACGATGGGCAGCCGAACATCTGAAACCAGAAACATAAATCGGATCTGAACACGAGCGATCGACTTTACAACAAAAAGACCTAAACTCCTTCCAAAAAACCAAATTCCTTCTGAGCAAGACAAAATTCTCGTTTATCGAGATATTTCACAATGGCTAGCCAGTAACTATCAATCTGCTGAACAAAACGGATCTCACAACCAGCTAGGTCAGGTAACCAATGGGAATCTTTTTCAGCAATATAGTGGGCAGATTTCGAATTACAACGTGCCTAATAACAATAATCCTTATGAAGGTCGGCCTTTCTTAACTTGGCTCAACAATGTGTTTAAATCGAAATTGTGTATATTAAGCGGATTTACAAGATGTTAAATAAACCTTTTTTCAGAAAATGATGTGGTTTTATTGATTAGTGTTGACTTTCATGAGTTTCTAGCATG
GAATAAAGTTCGCTTTTTCTTTAATCTTCCGTAACGTTACCAAAAGTAATGTCAATATCCGTCTCATCACAGCGTGTTGCAAGTGCAGCCCTGTATCAGAATGGATCTACGGACCAGATTGAAGAAATTAAAAAAATTAAAAGTTCCAGGTTATTAAACTCGGAAAAACATAGTGATGGGTTGTTTGATTACCATGTACCTGACTTTCTAAGGGATTATTTCGCTAAGAAAGGGGTACATACGAGTGTGCACTCATTTCAGGCACACCCTCACCCATGTTCAAAAATGATTGAAAATCACATTCTTTATAATATAGTTAGTCAATATGTAGATGACTCCACATTATTTGTTAGTTGTAAGGAATCAAAGCTCAGGACCTTGTTCATGAAAAGACCAAAATCCTTGAGCAATGTGACTCAATACAACAGGTTGGTCCACGCAAAGGATGTGCTAAGATACACAGACCCCGTAAGGGAGCTGGACATGGAGCATCTTGTCAA
TGAGTTTTTTTCATTTTTTGCGTAAATTTCGCAACTAATGAGATAAATTGGAAATTCCAATTTTTTTCGTTTTTTTCGTTTTTTTCGCACCAAAGTTAATAAATTGAAAATTCCTAAATTCCTAAATTCCAATTATTCTGTCATTTTTCGTAATTTGCGAAATAAAGTTAATAAATTGGAAGTTCCTAAATTCCAATTAATTCTACACCTTGTAAAATTATTCCAACAAATTAATAAAATTGAAAGTTAGGAAATTCCTAAATTCCAATAAATTGTACATCTTGGAAAATTATTACAAAAAGTTAATAAAATTGTAAATTCCAAAATTCCAATTAATTGTTCATCTTGTAAAATTATTTCAATTAGTTATGTAAATTGGAAATTACAAAATTCCAAATATTCTATCATTTATTGAAATTTATATTATAAAATTGTTTAATTGTAAATTCCTAAATTCCAAATAATTATACATCTTTAGTTATATATAACTTAGGAGCTAT
GTATTTTTCTATTACTACAATTACAACAAACAATTACAACAAAATTCACAATTACAACAACAAACAAACATGGCACACTTCCAACAAACAATGAACACCAAAGTTACTGAGGCTGGTATCGGCAGAAACAGCCTCATTAACGATTTGGCTCAGAGACGTGTGTACGATAAACCTGTCGAAGAGCTAAACCACCGTTCTAGACGCCCAAAGGTTAACTTTTCCAAGGTCATTTCTCAGGAACAGATTATTCAAGCTACTAATGCGTACGCTGAGTTTGAAATCACCTTTTACAACACTCAACTCGCTGTCCACTCGATGGCGGGAGGTCTTCGAGCACTCGAGCTCGAGTATCGTAGGATGCAAATCCCATTTGGTTCTATTACGTATGACATCGCGGGAAACTTTTCAGCGCACATATATAAAGGACGAGATTACGTCCATAGCTGTATGCGTAATCTTGACATTCGCGATGTGGCTCGTCACATCAATCAACAAGATAC
ACCAAACAAAGTTGGGTAAGGATAGATCAATCAATGATCATATTCTAGTACACTTAGGATTCAAGATCCTATTATCAGGGACAAGAGCAGGATTAGGGATATCCGAGATGGCCACACTTTTGAGGAGCTTAGCATTGTTCAAAAGAAACAAGGACAAACCACCCATTACATCAGGATCCGGTGGAGCCATCAGAGGAATCAAACACATTATTATAGTACCAATTCCTGGAGATTCCTCAATTACCACTCGATCCAGACTACTGGACCGGTTGGTCAGGTTAATTGGAAACCCGGATGTGAGCGGGCCCAAACTAACAGGGGCACTAATAGGTATATTATCCTTATTTGTGGAGTCTCCAGGTCAATTGATTCAGAGGATCACCGATGACCCTGACGTTAGCATCAGGCTGTTAGAGGTTGTTCAGAGTGACCAGTCACAATCTGGCCTTACCTTCGCATCAAGAGGTACCAACATGGAGGATGAGGCGGACCAATACTTT
GAGTGTTCCCACCCAACAGGCCCACTGGGTGTTGTACTCTGGTATTACGGTACCTTTGTACGCCTATTTTATTTCCCCCCCCTTTTTGAAACTTAGAAGTTAATAATAAACACGCTCACTAGGTGCACTACATCCAGTAGTGTAATGAGCAAGCACTTCTGTCTYCCCCGGGAGGGATATATGGTACGCTGTGCAAACGGCGGAAATTAATCCTACCGTTAACCGCCCACCTACTCCGAGAAGCCTAGTACCTAATTGGATTTATCAATGGAGTTGCGCTCAGCAGGTGACCCTGACCTGCCAGCTCCGGCTGATGGACCTGGGCTTTCCCCACAGGCGACTGTGGCCCAGGTCGCGTGGCGGCCGGCCCACCCCCCTGGGTGGGACGCCTTGATAATGACAAGGTGGGAAGAGCCTATTGGGCTAGCTGGTTTCCTCCGGCCTCCTGAATGCGGCTAACCTTAACCCCAGAGCATATGGTAGCAACCCAGCTACTAGTA
TTTAATAAGTGTTGTGCAGATTAATCTGCACAGCACTAGCCACAAAGTTCAGTGGTCCCAATTATGGGATATAAAACTCAATGGTCGACGGAGTGACCTGGAAATGCTCCCCGTGAGAAACCTTGTTTAAACGCACTTGGACCTTCTCCGGCCTCAGCGCCAGGCATAGCTGGATCGTCAATCCCAAGTTTGGACTTAGACTTGCTCTATGTTACAATTGGGAGGAGCGTGACTTACCATTGGTCGTTGATGACGTTAATTCCAAACAAAAACAACAACAACAACTTAGTTTAAATAATTCCGGTCTTTAAGCATCAGGGTAGACCGATGAGGAATAAAGAACCCTATAAGACTGATTCGATACCAAGAGCTGGTGTCTGAGGGATTACGACTCGCGTGGTCGGACAGCACATGTTAGTCATGTATTATGGTGTTTCCCAACACGTATCTTTGCTCTAGTATTGAACTTTAGTGATGAGTGTACTTGGCATGTACACCTG
ATGATACGGTTCGCCCTGTCAAAGTTGACCACTTGGCTTTTACTTTCGCCTATGCGGACTTGCGCCACTTGGACAAAAGCAACGACCAAGACTTTATCAATCTACAGATGCCCGTTTATCACGAGCCAAAGACCCGAACCAAGGAACAAGGCGCGGTGTGCTCTACCTTGGAACAAATCGAGCATCATATGGAAGCGCACCGAAACAAAGTGTCCAAGATGCTCTTTCATCGCTTTGATTTGTTCATGTCCAAAATCATGGCTTTCGTTATCGCCTATGCGTGGTCGTGGCCTTCATGGTTACAACGATTCTATGGTCATTCTCGATATGACCGGACAAGTTGAGTGTGGCCTTGTCGGAATTGGCGGAAACAACGATACCGTTTTTGTCCAAATCAACGGCACGGGGTGCACCAAACTTTTCGACCGTATCGACTCTAAGAAGCTTCATTGGTGGCTCGCTCAGGTTCTTGGCATTACTCGCTTAGTTCGTCTCGACTT
AGAATTCGTCTTGCTCTATTCACCCTTACTTTTCTTCTTGCCCGTTCTCTTTCTTAGTATGAATCCAGTATGCCTGCCTGTAATTGTTGCGCCCTACCTCTTTTGGCTGGCGGCTATTGCCGCCTCGTGTTTCACGGCCTCAGTTAGTACCGTTGTGACCGCCACCGGCTTGGCCCTCTCACTTCTACTCTTGGCAGCAGTGGCCAGCTCATATGCCGCTGCACAAAGGAAACTGCTGACACCGGTGACAGTGCTTACTGCGGTTGTCACTTGTGAGTACACACGCACCATTTACAATGCATGATGTTCGTGAGATTGATCTGTCTCTAACAGTTCACTTCCTCTGCTTTTCTCCTCAGTCTTTGCAATTTGCCTAACATGGAGGATTGAGGACCCACCTTTTAATTCTCTTCTGTTTGCATTGCTGGCCGCAGCTGGCGGACTACAAGGCATTTACGGTTAGTGTGCCTCTGTTATGAAATGCAGGTTTGACTTCATAT
AACATCTGCGACGACAAAACAAAGTAAAGAAACCAGGCGCATCTCGTGCGCCTTACACACCCCATTCCGTGACCACCCGATTTTAGCAGTCGCAGGCTATTGCGTGTTTGCAAAGACACATTCGGACCACTTTGGGACGTCTAAGCGCTGCATCCCGTTGTGTTTCAACTCTCGGTCAGAAACCGACTCCGTTGACACAGTCTCGGGCTCCACCGCTTTTTCACATACGGTTCACACACCGTCTTAGCGAGACCTAAACTCGCCTTCATAGACGGCTCATGACAGATCCGTTGCCCGCGCATCTGTTTCACTTACCCCCAGGCTATTCCGTTGCTATTATTCCCCCCGAGCAAGAAGGTTGGGAACTTTTAGAATGGACAGTAACACAGCCACCGGCAAAAGACGATCTCGCAATGTGCGGATTGCAGCCAACACCGTCAACGTCACACCTAAACAGCGCCAGGCTCGCCGTCGTAGAGCCCGCTCGCGAACTGACAACG
ACCGGTGGCGAGCGGGGTCTTTGGAGTTCCAGGTGGACCCCACACATGGAACAGGACATGGACAGAACGTGAGTGGGCCAGATGAATGGGCTTTATTAATGGGTTCTTTAATTTGGGCTTGGATTGACTAAATATACTCGTATATTTATGAAAATGCATTACATTTATTGAAACGTATAAATACGTATTACACGGATGTATGTTTTGACACCTTATATTCTTCGTCTAAATTTATTTCTATTACATGGGCTTCTTGCATCATGAGGATATCTACTAGTTCTATCATGTCCTCTGCCTTGAACCCCCCCGTTGGTGAATCTTCGTACATGACCTTGAATATGTTCTTGATGCTCTCTTCTAGCCCGTTGAAGTCGAATGGACCTATCAGTCCCTGGTGTCCGTATGGTATGATGTACCTCTGCTTGTGAAGAAATGGAGTTGTGGTGGAGAACAAATCTATCTCAACGGAAACCCTCCTTGTTGTTCTTAGCCTGACATCT
AGTATAGTGAAAAAATTTACAGTATTTTGTCCTACGGAATGTCTTGTGAAAAATCCGTACATACTTCAAATGCAAACTAAGTTATGGTAAATAATACTATTGAGAGCACAAGCAGCGACAATATAAATTAATAATGTTATAGGAGAATAAATAATAAATATACTTACATGAGACACCAATGATGGCGAACAGCAGTAACGCGGTTGCTTTGGTAGACAACATGATTGCTTCACTGTCAGAACAATAATGATGTTCCATGCTGTTCTTGGCTGATTATATAGAGCGTCTGACGTATATAGATAAAAAAAAAAAAAAAAGGTTTATAAAAGGTCAAATGATTTATAAACAGCTGCAAACCAGATTTCGGCTCTTCTCCGTTTTTTCGGACTATCTGGCCATGTGCCAAACATCAGACCATTACGCAATTGTTTTTTTGACCTGTGACTAACGTAGGCACGAAAACAGGAAAACTATTTATAAATAATTCTGGGAATTTTTGT
ACACAGAGAAGGTGCTTATGTTTATTGCAAAGTTGTTATTAATTTCCTGTTTAGTGCAGCAGGCCTATCTGAAATACACTATTATTTCAGAAATAGGGAACGGCACTAGAACTTCTTTTTGTTATAGCTCAAGGACCAGCTTGGGGAGCCTCCTGGAAGCTTGGGACAACATAACTGAGTCTATTGGTCTGACATCTGGCACTTGTAAAGTGGGATCACTGGAAAACAGGGATTGCAAAAGAGACATCATGTCAAATTATGTTGCAGAAGTGCATTCCAACTTACATGGCCTAGGAGCTATGATGCACAACTATGGTGATGACAAGAGGGTTGAGGTCCTCAATGATGTCATCCCAGATGAGCTCAATCCAGGACGCCACAACTGCAGTGACCTGGACCGGAAACCATTTTGGACAGAGTTTATTAATGTGGCAAAGCCAGCAAACAAAATAGCTCCTATATCAGTGATCCCACCACCAATTGTGAAGCCCATACCAATT
GTATTCGGTTCTCTTACAGTGTAGCGTGAAGCGGAGCACGACTAGAGACCATACCATCCCTTGTATCCAAACCATTTCTCTTCACCTTAGGGTGTTGAAAGGTGTCCAACGACCGTGTAGGAAAAGAAGAGTTCGTTCGCGACTGGGCTTTGTCCCTGCCTCTTCTTCTGTTACCATTTCGTGGATTACCTCTATCGCCTTAAGGACGAGGGTGGAACTACCATCGGTTGGCGGTGTCTGTGTTTACCACTCGTGACGACGTTCAGAACTTCTGTACGGTTCTCTTCGTGAGACTGAGCACGGCTCTGCCCGTCAGTCGTTTTGACATTTTCGTCTGTAGTGGAGCGCGAATACCAGGGCCGGCCCTTATCGGTTACTTAGTTAATCCTTATGTCTAACATTGCTGAGGTTAGTCGCGGAGGAGGACATTACGGTGTCGATCCGTGGCGCCAGCATATTATTAAGAATAGGATTAACGCTGATTGGTGGATTCGCTTAGA
AAAATAAACAAACTACAAAACACAATCAAGAAATCAAACGAATTAGAGCAATCAATCTTCTAAATCTTCAAGCAGTTCACAACATTTTAAACACAATCAAAACTTGAACAAGTTCAATCAAACACCCAAATTCAGTTTAAATACTCAAAACGCAAGCATCAATGGCAACGCAAGTGATCATGGTTGGAGAATTCAAGATCCTGGAGGTTAACTGTAAGCCTCACGCACCTGTGGCCGCAATTCATGTGCCAACACAGACGCCCAAAACGAATGATATTAAGTGGGCTGATTTGGAATTCACCCTCGCAAAGTCCTTACAAAGGCAGGCCCATGGAGTGGTGAAGGTGGACAAGCATGGCACAGCTAGAATTAAGCGTGCAAGTAAGCACCACATGAGCTGTTTGGAACAACAGATGGCAGATGAGGTGGCAGAGAAAGAGGCCTTTATGGCCGCTCCAACCCAGCTGGTAACATCCATCATATTTGCTGGAACTACACCA
AAACTCTCAATCACACATATACAAAAACGTTCAAGCAACCAAACTTTCTTTAAACTCTCTCTCTTAAACTCTTCCTAAATCTCGCAGAAATTTCCCTTCAAGCTTTTCAATCACTGAACTCAATGGCATCCATTACTTTCGGTAACGCATGCACTGTTGTCTTCGGACAAGTGAGGAAGGAGGAAGTCACTGCCGGACCTGTGGCAGTGAACTTGAATGAAGGCACAAGAATGGTGGTTGTGCCAACTGCGGCACAAATGGCAACACCCACGCCAAGTGTTAGCATTAAGATTATCAATAGATGGTCTAATAAAGCTGTCTCCTCATATGAGAGACAAGTAGAGGATGTGTTCGCGAACTTTTTCGCAAAAAAGGAGAGGAGTGACGAGCTTTTAACTCGTTACTATGGAAAAGTTGTCCAGAAAGGCAACAAATTGATGGTTAAACGCGCACCGCTACATGTAGCTCGCGTTTTGGAGAAACAACGTCTTCAAGATATT
CGCAAAATTGCGTATAGTATATAAAATACTATACGCGCTTGGTTGTTTTCACATATCAAGTGGGTTAAAAGCCCCGTATGCTTGGAGACCAGGTTTGTTTGCCGACTTACGGAATGTCGTTAAACTCTAGGCTTTCCGGATGGCTTCTAATTATCCGAGGCCCGTACGTGGGCTCGAAGTTTAGTAGAGAGTACGCGTACAAAAGTCCTAGTTGTTTTCATACATCAAGTGGGTTAAAAGCCCCGTGTACTTGGAGGCTAGGCAACACGATTACAGTAGCCTGTACTACCTGAAGCATGTAGTAAAACTGCACAGTTGAAAATTGTCACAAACGGGCTGAAAGCGTAGGGCTGGATTGTTGAGGGATAGCATTCTGCGGGATGTGAAAGAACATGTTAGACATGTATTATGGTTTTTCCCAATACGCAGTCTTTGCTGTGCGTGTGTAGGCAAAAGGAAGTGAGAGAGCTGACCGTCTCTCATGGGTATCTAGGTTATTC
CATCATCTATATATACCTACATGAATGACGCTGCTGTCACCTCGCACTACCGCTCCCGCCCGCTAGATGGCAAAATTGCTCCACCAAAGTATTTCCGTGATACAAAGTCCGGACTGGGCGCGGCGAATACGTGCCGGGCGAGGCACGGAGCCGACTTTCTGGCACCGATAGCAATAAATGGGCGTTCCCTTGCGTGCGGAATTGCGCCGGCACAGTCCCAATGGCTTGGGAGCGGTCCAGAAAGCGATTAGTTTTTGCGTACGCACGCGAAAGCTATTTTTGCAGCACTTACTTCCTTATTTGTTTACAACCGCCTCCGCCTGTGTGTAATTTAAAATTTGTACATACCGTTCCGATCGCCGTACTTGGGCTTGGAACGCGGACTTCGAGTCCCTAAATTGATTTATGGTGTCTTAATCAGCGCTTTTTGTGCCACGTTGTGCGTTCTCCGTTGACCTTTGAAAAGGCGCGTGGTATTTCTCGGTGTGTTTTTCGGGCGG
NAAATTCTCTGGCTTTGATGCCGATGCCCATCACTGGGGTTGAGGGTTTCTCTCTATGTTCTTTGCACAACTGTGCACTAGATTTAACAGTACCATGTACTTAAACACTCCCACCACACCTGGTGGATTGGGATAGTCATGGCCTAACTTGTTCTGGAGTACATATGTGGCATGATGATTTGCGTACGTGTTATTTCTAGGTGAGTATGGTAACATACATATAACTCTAGTTGAACTCTGAATCCTGAGAACTTAGTTACACTCTCCGGAAGAAGACATAGGGTTTTGAAGGTGGGGCCTACCAATTCTGTTTGGGGGTAAATTGTAACTTCCCACAATTGTGACGATAGCAGGTAATGATCAATAGAGATTGAAGGATGAAGAATCTTGGCGGCGGCGAGGAGCTTAGCTAGCCATTACGGGATTCCTCGGGACTACGGTCTATTCTCTAGGGTCTATCATTGCGCTGTTACCCGGCCATCGTATACTTGAGCAGACGT
CGCACAGTGGATCCTAGGCATACAAGTCTACGCCTTACTCTTGATCATGGGGCAATTCATAACTTTGATGCAATCGATACCAGAAGCATTGAACATGGCTTTCAATGTTGCTCTAGTGATTGTGTCACTGTTATGTGTTACCAAGGGACTGATCAACCTCTGGAAATGCGGGATCATTCAACTCCTAATGTTTCTTGCATTAGCAGGAAGATCCTGTGATGGTGAATACAAGATCGATAGGAGACATGTCCTGTCACATGTAGAGTTTAACCTAACTAGGATGTTTGACAATCTGCCACAATCCTGCTCTATCAACAATACACACCATTACTATAAGGGACCAGAAAACACCACTTGGGGTGTTGAGCTCACACTCACCAATACTTCAGTGATGAATAGATCTGATGAGAATGTCACATCAATCAGAAGTCTTGGGTTTGGGAACATAACCAACTGTGACAAGACAGGTGAGGCAGGCCACACTCTGAAATGGCTCCTGA
TTAAAAGCAATTGCATCGATTACAGAATTCATTCTTCAAATCTTTCTCTTCAAAGCTCTCTTGATTTCCCTCTCTTTCAAGCATCAAGCTCTCAGCATTCAAGATCAACCAACTTTAGGGACTACGTCTCTCTAAGTGCTAACCCGGAAAAAGGGCGTGTGATTAAAAGCGCACCAATAGGCACCTCGTGTTGAGTTATTAGTTTCATTTCCGCAAGCAATCTATCTCTCTCGATTCTCTTTTCTTTTAAAATCAATCCAATCTCTTTCTATTTCAGAATGTCTTCATCCAACTCGCAAAACTCTGTGAACATGGTTGACGGGGTCGACCTAAATGATCCCACCGCTGTTGCTATAGCGGCTGCTAGTGGAACATGGGGAGAACTGGATAGAGCATCCACCTGCATGTACAACTTCTTTGACGTGTCAGACGTTGAACGCAATCCTGGAGAGAGTTCCAAGCAATTGGTCTCCAGGATCAAAAAGAGGGCTGGCGCTCTC
AATTCGGTTTTTTAAAATAATTATTCCCCTTGAATTTGCTAATAAGTATGATAGTCAATGGTTAAAGTTTGTGCGTGATTTAAAGAATGATGAAATTGTTAATAAAAAAGAATATTATTGGTCGGAAATCACAAAATTAAGTGTTAAAGAACGATTGGAGTTATTTGATATTGATATTTTGAAAAAGAATTTAAAACCTAAAAAAGAGAAAGGAAATGGTAAAGATGATTAATTTATTAGTTGAAAATAATAATAGTAATTGAGACAAGATTTTTAGTTTTGTTTTTGATATATTTTTGTTTATTTTTGATGTAATTTGAAATACAAAATTACCGATGACAAATACGTCAATTGCTTATTTTTTAATCTTTTTTATGGTTATTAAGTTATCGATTTATGCAATTCACGGGACATCAACACAATATAATAATTTAGGTTCAACAGTTAATAATGGTGTTTCACAAGTATATTCTTCAACAGTTCGCGGTGTTTCTGATACT
ACCGATGGCCAAAAAAAAATTTATGCCGGGCCCACCTGGCAGCTTTTGTCTGCCACTAGACAATCCCGTCCAATCAGAATTCAGCCTCAAAGCTTAAATAAAATTGGCGCCCGCTTTAAATGCTTGGCCGCTACGTTTAGTGCGCTGTCCACTATGTGGGATCCGCTTTTGAACCCGTTTCCCCAGACCGTGCACGCCTTTCGTTGCATGCTTTCTGTAAAGTATTTACAGGCCGTTGAAGACACATACGCTCCTGATACTTTAGGCGCTGATTTAATTAGGGAGTTAATTGCAGTAATTAGGGCAAATAATTATGTCGAAGCGTGCAGCAGATATGATCATTTCATCAAGCGGGTCGAGGGTACGACGTCGGCTCAACTTCGACAGCCCTATGGCTCGCCGTGCTACTGCCCCCATTGTCCGTGCCACTCGAAAACAGCAGTGGTCGAGCCGCCCCATGTATCGCAAGCCAAGGTTGTACCGAATGTACAGAAGCCCTG
CTCCATATAAAGACAATATCAAAATGGAGGACGGAAGTGTGATTCTGCTTACTCATAGTTATATAACACACTTATGAATATGCTAATACAGAGATTAGAATATCCAATCATATTGAAACACAAGTACTGCAGTAGTAGATGTGGCTGCTTCTGATTGGATGTTAAGAGTATATAAGGATAGGTATTTCCTGCTTCTGTTCATTTCGCTTCCGGACTTCGTCGAGAGAACATCTCTGACTTCTAACCGTGAGTGATGTCGACGCTTCCAATCGCGTCTTTAGACGACCTTACTCAATTTTTCTACTCCTGCTTATACTTATATCCTGAAATTTCCATATGTGGGGTGGAAGGCTGATGAAGTTCGTCTGCAAAGAGCACTGGGCGGTATTCGGGGAGACGCTCTCGATGATCCATCCGTGTACATCGGGATGCCTGGTCCCGATAGTCCGGTTGAGCAGACGAGTTTTCTCGAGACACATGGACCTGATTCCAGTTATCAT
GGTGTCATCCTGGTGACATTTCCACGCCTGATAAGCTTAGAGGGGCACAATGCTTTGACCTCAAAGTATGACAGACTTTCGGATTGTCAAAAGAATTGTTTATTTAAAGCGAAACATGATTATCGCACTCTAGATATCATATATAAGAGCTATCTTAATCACACACAACTATTCCACTTTAATTTCATTCTTTTCAACCTTCATGCAATACTCTCTTGCACTTTTCGAGCCATGCTCAGTCACCTCAGCCCAAACATCATCCTTTATCCACATCCTACCCTCATCTCTACTATCCAATATCATCACCACTTCACCATCCTTCTCCAACAACACATCATCCCCAGCTGTCCTCATTCCGTCAATATGACCCTCTTCTTTCAGCAAAGTGTATGACAATATGTTGTCTCCCAGACTTTGATCAGAGAACATGAAAACATCTTTCAAAAGGAATTTGTTTCCAAATGTTTCAAATGAAAGTTTGGCCCGCTCAACTTCTAGTT
CAATCAATATATATACCGCATGCTTGGGAGGGGATTTCGGCTTGAAAAGTGATTTTCTTTTTACTGTACTTTTCTTTTTGTTTTCTACATGTTTCATTTTTTGTTTTCTGGTTATTTTACGTTTAAATTGTCTAATTGCTTTTAAAAAGTTGATTTGTTCGTTTTCTGTTTGAATTGTGGGCGGTTAAATTCTGTGTCGATCTTGGTCATGTGTTTCGGATTGGCGCTTAAAGCGCTTTCATTTCCCGTAAACGGTGTTGTAATTTTCGAGTCATCACAACTGACCTTGTCGTCCGTGCGGGGTAAGACCATGGAGTTTCCCTTTTCTGTTACTCCTGATAGCCCTAAGTGGCCAGTGAAGCGAAAATGGGAAGGGATAGAATGTGGCTATATAAAGTATGGGATACGGGCTGGAGAATATTCTCCGGCTGGTCCAAGGGCTGTGCGTTACCCTCTTCCATTTTGATGAAATAGATAGAGAGTTGGAATTTGATTCTCAT
CTAAATTAAAACAACTCAACAAGACATAACAACAAACGAAAGCAATCAAACATTCAAACTTTCAGATTTCCTAAAGCAATCTTAAACTCCCACGCTCTAGATATTCTCATACTTCTCTTTGAATCCCACATTCTCTCTTTGTTGACTATATACTTTCATCTACAATGGCAGCAGTCATGATTGGAAGTATCAATGTGCCGATTCCTGTGGCACAAAATGGAGAAAAAGCTGTGAATTTCTGTGCAGCTGCTGAATCGCATCTTGCGATAATACCAAAACAAAACCAGATGGCCACTCAAAAGCCGTCGGTTAAAGGTATACTCCACAAATTCAAGCAAATAGGAGATGAAGCTGTCCACTCCTATGAGCAAAGTTTGCTCATATTTGCGCAATTTTTCCAAAAAGATAGCACAAAGAATGAGTTACTCAGGTGTAAACATGGCTCAGTACAGAAGATGAAAGGTGGTGGTGCAAAGTTGCGTCGCGCATCTATGGAACAA
ATTGAATCGGGCTCTCTTCAAATCCCCTATCAATTGGGTGCTTTGGGTGCTCTTAAATACCACCAAGGGGCCATCCGCATTAATATTACCGGATGGCCCCCAAAAAATACGTGGCCCAATGAAAATATGCCACGTGGAAAGCTAAAGATGTTGATGTGATGGATTTGGGCGGGAAACTTCCTGAAGAAGTTTTCATTCCCGCCCCTTTTTTTGACTTAGTCAAAAAAGTAGCCGACATACTGTTTGAAATAAAGTTAAAAGTAGATCATTGTGGTCCCCACAAGAAACTTGCTAAGCAAGTTTCGAATTATTTCTGTTTAAATACGTTATTTTTACATGTATATGTACTTATAAATGATGGTCTGTCTACCAGACTGGTTATTTTTGCTATTTATCTTCAGTATTCTCCTGCAATCAGGTACGAACTTTTATGGGACCTTTCAGAGTGGATCAATTTCCAGACAATTATCCAGCCTTTCTAGCAGTATCGACCAGTTGTT
ACACCACCAGATACATTCTGTAAATAGTTTGCTGTGGTTGCTTAGGGAATAGGCATAGAATACAACCATGGTTATAAGATAGAGCAGGTGTATCTGGGGTAACGGCGGAGACCCGTGACGGCGCCGCTACTCAGATATCTACCTAGGTAGAAGAAGGTTGCAGGGACACATTGCATATGTCAATAAGAGATAGGATTTAAAAACCCAACACCACATTAATCATGGCTAATGATAATGTTTCAGATTATGCTAATGCTGCACCTTTTGCCAGGTTTGCCAACCTGCAGAATCGTGAGACTCTTAATCCTATAGGGAATGAAGCAAAGGAGATCCCTTACAACAGAGATCAATACCTGACATGGCTTGCTGAAGGGAAATTGTTTCAGATAGGTGCCCTGACAGATGCTGAGATAGTTGCTGCATGGACGACCATCAAGACAGCAATGGGGAACAACACTTTCAGCGAGACACATATGAGAAGCATCGTAAAGATAGCATGC
GTAATCTTACCACTGTGTGTGTGCGTGTGTGTGTGTCGAGTCGTGTTGTCCGCACATTTGAGTCGTGCTGTCCGCACATATTTTATCTTTTGGGTACAGTGTGTTAGATTTCCCGAGGCATGGCTTTCCAAGGTACCAGTAGGACTTTAACTCAACAGTCCTCAGCGGCTACGTCTGACGATCTTCAAAAGATATTATTTAGCCCTGAAGCCATTAAGAAAATGGCTACTGAGTGTGACCTAGGCCGGCATCATTGGATGCGCGCTGATAATGCTATTTCAGTCCGGCCCCTCGTTCCCGAAGTAACCCACGGTCGTATTGCTTCCTTCTTTAAGTCTGGATATGATGTTGGTGAATTATGCTCAAAAGGATACATGAGTGTCCCTCAAGTGTTATGTGCTGTTACTCGAACAGTTTCCACTGATGCTGAAGGGTCTTTGAGAATTTACTTAGCTGATCTGGGCGACAAGGAGTTATCTCCCATAGATGGGCAATGCGTT
ACGGTGCAGGGACCGGATCGAGCGCAGCGAGGAGGTCCCCGGCTGCCCGTGGGCGGGAGCCCGAGGTGAGTGAAACCACCGAGGTCTAGGGGCAATTCGGGCTAGGGCAGTCTAGCGGAACGGGCAAGAAACTTAAAAATATTTCTTTTACAGATGCAAAACCTATCAGCTAAAGACTTCTACAAACCATGCAGATACAACTGTGAAACTAAAAACCAAATGTGGATGTCTGGCATTGCTGACTCCCATGACAGTTGGTGTGACTGTGATACTCCTTTTGCTCACCTCCTGGCTAGTATTTTTCCTCCTGGTCACACAGATCGCACACGAACCATCCAAGAAATACTTACCAGAGATTTTAGGAAAACATGCCTTTCTGGTGGGGCCGACGCAACAAATTCTGGTATGGCCGAAACTATAGAAGAAAAAAGAGAAGATTTCCAAAAAGAAGAAAAAGAAGATTTTACAGAAGAACAAAATATAGAAGACCTGCTCGCCGC
GCTAAATGGCGCGATGGCGAACGTTTGGGGGGTGAGACTTGCAGACTCGTTATCTTCACCCACTATTGAGACACGAACGCGTCAGTATACCTTACACGATCTTTGCTCAGACCTAGATGCTAATCCGGGGAGGGAACCGTGGAAACCTCTGCGTAATCAGCGTACTAATAATATTGTGGCTGTGCAATTATTCAGACCATTGCAGGGTTTAGTTTTAGATACCCAGCTTTATGGATTTCCAGGAGCATTTGATGACTGGGAGCGATTCATGAGAGAGAAGCTGCGTGTGCTAAAGTATGAAGTATTGCGCATCTATCCAATCAGCAACTATAGCAATGAACATGTCAACGTCTTCGTGGCCAATGCTTTGGTGGGCGCTTTCCTGTCGAATCAAGCTTTCTATGACCTGCTACCGTTGTTGATAATTAATGACACTATGATTGGTGATCTACTTGGCACGGGGGCATCGCTATCACAGTTCTTTCAATCTCATGGAGATG
GCCTAACCAGCTTGTTGAGAGTTGTGGAGCCATCCATATAGTTATTCTCTCGCGCGATTTTAATTGTGTGGGTTTGAAGGACCAGTCTATCACTTTGTGAGGATAAATTGTAACTGTGGTCAAAATGGCAAACTGGTGTATGAGTGTTCTTATGTTTTCTTTCGTTACTGTCTACACGATTGTGACTTCCCTTGGGCAGGGCATCAGACGTGGCTTTCGGGCCATTGTCGATGAAGTTGAGAACATCTATGGGGACATGTGTGCTGGATTCAAGGTTGCTTTAAGCAAGCTTAGTGTCTCCTGGATAGTTGTTGTGGGCATGATATTTGTTCTTAATAGTCTCGTGGTTGGCCTCGTCCCCACCCTAACCATGGTTGCTATTATAGCAGCCTGTGTTGGGGCAAAGTATGGGGGTCGTGTCCCACGATACATTCGGGCCCATGTGGATAGAATACGAAAATCTTGGGAAAAAGGGGTGGATGATGATGATTGCTGCGCTC
ATGCCTAATCTAGCGCAAGGATATCAAACGTCAGCCAAGTCGTATATTTACGATAATAAATATTACAAAGGACTTGGTGACATTATAAACAGCGCCAAGAAACGCAAGCATGACCAAGATTGGGAAAAGCATGCTGACGAAAGACGGGCGTTGAATGGTTTCATCCTACCTTTGGACCCGCGTACGGGTCCAGGTAAACATGTCAAAATGGTTATGTTTCAGGAAGTGCGTAACATCAAGGCCAATACAATGAAATTGGCTATCAACTGGTCATCGAAAGAATATCTGCGCGAAGTATGGACTACCTTTATTGAAGATACTTTCCCTATCAACAACTATCAAGAATTCACCGATGTGTTTCTCGAAATACGTTGTACTCCCAACAAAAGCAACAGGCATTACAGATTTTTAGCTCAGCACGGTCTTCGTATGGACAATGATTTTGTCCCATGCGATACCATTCGCGTTATCGAACCTTTGTATCTTGAGGGAAACACCGT
ACCGTGGGCGAGCGGTGCCTCTGGTGAACGCAGTGGGCCCCACTTCAAACATGTGACTAAAAATGGGCCTTTTGTAGCAATTGGGCCTTAAAAAGAATTGGGCTTGGACCAATAGATTTGATATTGGGCCTATAAATTAAAATTGCTCTTTGTAAAAAAACGAACATTTTATTCATTTGAAATCAATTACACACTCACGCAGATACATTGGTACATACACCATATTCATCAAATATCTGAATATCAAATACTGGAGCTTCATGCATCATTAATATATCAATTATCTCCGTCATGTCTTCCTGCTTGAACTCATCAAACGATGAGTCCCTATACATGATAGCCAAGATATTCCTAATCCCCTCTTCCAAATTATTGAAGTCGAAAGGAGGTATAATCCCATCATGCTTGTATGGAAGCATGAATTTCTTCTTCACAAGAACTGGAGATCTTGTGGATGTTAGCTGAATGTAAACCTTAATAGATTCATCACCTCTCAATGT
GGTAGATTTTTACGTGCATGTAATAAGATCTTTTTTTTTCTACATTTTTTAACATTTGGAGTGTTGCCTATGAGCGCTGGAATTCGTGCTCCGGGCGGTGGTGCAAAACCAAAAAACGGAGTGCAACAAAAAGGTAGTGTCACTCGCGCCGTTTCACCGCCTGATGAGTTAATGGGTGAGATGGCCATTGATGCATGGAACCGCACAATTCGAATTCTGATAAAGCAGGGATTCGAAATGCAGGACTGCTATTTGTTGATGGAATATTGCAATACGGTCCAGATTCTTTATGACGCAAATCTGGAAATAAAAAATGATGGGCTTTCCGATGAAACTGCTGCCGGTGGAGCTAAGTTAGGTTCTGCAATTAAAACGCGCGATAAGTGCATTTCACAGTTGATCAGGCTCAGCGTCGTATTAAGGCTAGACCCAACAAGCCGTGTTAGAAGCGACCCTCCAAATAAAGATAAGACTCCGGGCCAAAACGAATTTAACCAATT
ACAAAAGAATATAGCGAGAAACCAGCGAATGCTCTTTGAAACTTACAATCACATTTTGATTTTCAGAGCTAATCGTTTCTTGACAGCAGGCGAGCGAATCTTGAACACAGCAGAGTTCTTGATCGCATATTTGATTCTTTTTGTTAAACATGACAATGCGAATGTTAACATTTTTCTTGCTCGCCTCCCTTTGCTCCTTAGCGAGCAGCTACAAGGGGACTTCCGTTATGTCCCCGGGCGCCGCCAACGTCACCGTTTGGCCAGGCTACACAAAGCCTGTGGCGCCTCATTACATTCCTCAGGCGCAGTTAACTTACGACTGCCCCCCACCCAAGACGTTGCAGGACTATTCCTCGCACGAAATGCTTCACGAAGTATGGGGGAGAGGATCCACAAACACCAAGACCTCCTTGCTAAGGGTAAAGACGAGTTTGATAGATTTCTGTCGGTCTGGTGTGCCGATGCTGAGCGCAGTCTCTCACAAACTTCTAAAGTATGTG
GTAAAATACCAACTAATTCTCGTTCGATTCCGGCGAACATTCTATTTTACCAACATCGGTTTTTTCAGTAGTGATACTGTTTTTGTTCCCGATGTCTAACATAGTTTCTCCCTTCAGTGGTTCCTCACGAACTACGTCTGACGTTGGCAAGCAAGCGGGAGGTACTAGCGATGAGAAGCTCATTGAGTCGCTGTTCTCTGAAAAGGCTGTGAAAGAGATAGCTGCCGAGTGTAAACTCGGATGTTATAACTATCTGAAGTCTAATGAACCCCGCAACTATATAGACCTGGTGCCAAAGTCACACGTATCTGCTTGGCTCTCATGGGCTACATCCAAGTATGATAAAGGAGAGTTACCTTCCAGGGGATTCATGAACGTTCCACGCATCGTTTGTTTTCTCGTTCGTACCACAGATAGCGCAGAGTCCGGTTCTATAACCGTGAGCCTGTGCGATTCTGGTAAGGCTGCTCGTGCTGGAGTACTCGAAGCCATTGATAATC
GCCATTTTACCATTCACCACATTGGTGTGCACCTGGGTAGATGGACAGACCGTTGAGTCCCTAACGATTGCGAACACCTGAATGAAGCGGAAGGCTTCATTTGGTGACCCCGACGTGATCGTTAGGGAATAGTGGTCGGCCACAGGCGGCGTGGCGATCCTGCCCTCATCCGTCTCGCTTAATCGGGGAGCGGACGATGACCCTAGCAGAGGGGGCTGCGGCTTAGGAGGGCAGAAGCTGAGTGACGTCGGAGGGAGCTCCACGGCCGGGGGCCAAGATAACCTACCGAGAACTCAGAGAGTCGTTGGAAGACGGGAAGGAAGCCCAACGACTGAGCAGTCCACCCCAGGCGTGATTCTGGTCGCCCGGTGGATCAAGCATGGAAGCCGTCATAAAGGTGATTTCGTCCGCGTGTAAAACCTATTGCGGGAAAACCTCTCCTTCTAAGAAGGAAATAGGGGCCATGTTGTCCCAGTTACAAAAGGAAGGGTTGCTTATGT
ATGGCGCGGCCGCGACCTATGCTAGGGAAACTATGTATGTGGTGCCATGAGCCACTGACCAATCTGGACGCACTGAACTTTCTTGAGTGTAACCTCTCTATGGTCTGGAGGAACGGGACGCCATACGGCGCGTGTAAGGCGTGTGTGGAGTTCCAGTGCTTTCTGGAGGTCTATCTACACAGCGAAGGCGACTATAGGCCCCGTGAGGTAGCGCAGGAGGTGGGACGGTCCCTCTGTGATGTGCGAGTACGGTGCTGGTCCTGCAGCAAGCCCCTGACGAAGAACGAGAAGCAGGAAATAGAGCTGCTGGGGAAGCCATTAACGAAGGTGCGCCACAAGGAGTGGAGAGCTCTGTGCTACAACTGCGGTCTGCCACGACATGATAGGGAATGGCTCCCCGTCATTGAGGGAGATTGTTCTATCTGAGCTACCGCAAAGCCTGGCAGACCCAGCAGAAGCGGAAAGCGAAGAGGAGGAGGTGGAGGTGGAATTGGACGCCG
TTAAAACTGGGAGTGGGTTGTTCCCACTCACTCCACCCATGCGGTGTTGTACTCTGTTATTACGGTAACTTTGTACGCCAGTTTTTCCCACCCTTCCCCATAATGTAACTTAGAAGTTTGTACAATATGACCAATAGGTGACAATCATCCAGACTGTCAAAGGTCAAGCACTTCTGTTTCCCCGGTCAATGAGGATATGCTTTACCCAAGGCAAAAACCTTAGAGATCGTTATCCCCACACTGCCTACACAGAGCCCAGTACCATTTTTGATATAATTGGGTTGGTCGCTCCCTGCAAACCCAGCAGTAGACCTGGCAGATGAGGCTGGACATTCCCCACTGGCGACAGTGGTCCAGCCTGCGTGGCTGCCTGCTCACCCTTCTTGGGTGAGAAGCCTAATTATTGACAAGGTGTGAAGAGCCGCGTGTGCTCAGTGTGCTTCCTCCGGCCCCTGAATGTGGCTAACCTTAACCCTGCAGCCGTTGCCCATAATCCAATG
TTGGCCATAGCTTCGCTATACCCCACCACAACCACCACCACCACGACCGGACACATGGCCTTTGGCCGTGTCCATGGTGTGGTGGTGGTGGTTGTGGTGGGGTATAGCGAAGCTATGGCCAAGCACCAAGGGGAAGGGGTAACCGAAGGTGGTGGGGGAAGCGAGGATATAAAAGAGCGCGCGCAGAGCGGGAGCGTCAGTATGGGATCAGAGCTGAGACCGTTGATATCGGAGGTACAACAGGAAAGGTTTAGTACAGATACAAATAGAATATATAACGCAGGATATAGTGAAATACGGGAACCGAACTGGGGACTCCGGAATAGAATTAGTGGATGGAGTGAACGTGTGCGTGAGCTAACAAGACCAAATAATTATAGTGTTATTGAAGGAAGTGATATAGAATTACCTATAAGTGTCGACGACGATGTGCATATTCCTATTGAAGAAGAAACAAGTTTTAGTGTAAGTGTTCCAGAAGCAACAGAAACTACAGGTTT
GATGATGTATAATAACCTCAAAAACTAACGCAGTCATAACCGGCCATAACCGCACGGTGTCACTCGGGTACAAATTATGAATTCGATCTTTGGACTTTTCGACGCGCCCAGTGACTGTACTTTATTGCGCCAATTCACCACGCCCGGGAGATTTCGAAATTGCTATTTCCGTGCAGTTCCGCATTCCGAAGTACAATTTAACCGGTTTTATGGGTGTTCGGTGTTTTTCTAGCTTAATCATTGTTTTTAGACGACACAGTGGGTATCTGTTTTCGCTTGGACTTGGCTCCGCTTTGTGAAAATTCAACTCGATCCAACATTTTCCTTATTGATGGAAGGCTTTTATTATTTGCACAACAGACATCGCGCTATTTACACAGAACGCAAAGTGCTGTCTTTTTTATTCCTTGTTCCGGGTACATCTTTTATTGCTAGTGCCTCGCCTATTTTTAGTCACGTATCTTCCTTGTTCTATAGCTATATATTCACGCGGTTTTCGG
AGTAAAAGTCAGTATCTTACCGGCATAGTACGTAAAGGATCATGGCAGACGTAGCAGGAACAAGTAACCGAGACTTTCGCGGACGCGAACAAAGACTATTCAATAGCGAACAATACAACTACAACAACAGCTTAAACGGAGAAGTGAGCGTGTGGGTATACGCATACTACTCGGATGGATCAGTGCTCGTAATCAACAAGAACTCGCAATACAAGGTTGGCATTTCCGAGACTTTCAAGGCACTCAAGGAGTATCGCGAAGGGCAGCGCAACGATTCTTACGATGAGTACGAAGTGAATCAGAGCATCTACTATCCTAATGGCGGCGACGCGCATAAATTCCATTCAAACGCCAAGCCACGTGCGATCCAGATCATCTTCAGTCCAAGTGTGAATGTGCGCACCATCAAGATGGCTAAAGATAACTCGGTCTCTGTGCCCGATGATTACTTGCAGCGGTCTCACCCATGGGAGGCAACCGGAATTAAGTATCGCAAGATT
TATTAATTTTGTTAAGATAACAATTCCTTTGTCTATTGCTATGCAATATGATAGTAAATATTTAAAATTTGTGCGTGATTTAAAAAATGATAAAGTACCAAGTTATATTAAACAAAATTGACCTAGTATTGTTAAAAAAGATATTACAATTAATGAATTACGAGAAATGGGTATGGAACATTTATTAAAGAATTTGGGGGAATTAGAAAATGATTAATTTACTTGCTAATGATGTATGAAATGGTGCCATTAATGTTGTAGTCGATATTTTTATGAAAATTATGGATTGAATGTGAGCATTAAAATTGCCTGGTACAAATATTCCTTTATTTGTAATTTGAGTAATTGGTGGTGTTATAAATGTTATTTTGTTATTAGTTAATAGTTCTCGTGGTTTAAGTTCAGTTTCTCGTTCATCTTTACAAGCAAGTAAGCAAATATCTAAGGGGGTTAAAAATATAAGTAATGATTCTAAAAGTGATAATAAGGAGAGTAATAAA
GCGAATTTGGGAACTTTTGTTTATTTAAAACGATAACATGCAAGCAAACAGTAGTAATTATATTTTAGATTACATAGTTGATGCTACCCCAAAGATACCTTTGAGTCCATCAACCGTGATATTGCTGAAATCTGCTTCCGGTTTTGTCAACACACTCCATGTCCTAGTTGGCCCTTCACCATCGCCAAAGAAGTTTCTATCATTCTGAAACCCCTTGTTCTTGTCGGTTATTATCCTCTCGGCCATGTCAATTCTGCCATCTGGAGTGAGGCTGTAAATTATGGCACATGTCAACTTCAAAGTGAAGTTTTTTATCGTTGGTTTTTCATCAGATAAAGGATGAAGCCTTTTCTGATTCTTCCATTGTCCCTCCATTGTTTTCAGAAAATCTCTTATTGCAATTGATTTTTCAATCTTCTGATTAGTTTCCAGCAATGGCATCAGGGATTCAGGAGTTGCACCAACAGCAGGGGACAACTTTTGCTTGGTCTGAAAACTGC
TCGTGTCTAACAATTGAAATTTATCCACACTCGGTTGTGTGTTCCAAACAACCAAAACCCTAATATCCAAAGTAACGAGATTTTATTATTTACACCCGAAAAGTGATATTGGACAACTGTATTGTTAATAACTTGAAGTTATACATACGCCTGAAAAATATTCACTGGACGAAAGTATTGATATAATTTGGAGTTGCAATACTTGTATACAGTTACGTAATCGAACACCCGCATTTGTGAACGTTTGTTGCGTGATTTGTGTATAGGTTCGTCTAAAATCAAATTTGTCCTGCTGGCAGATCTATATTCAAATATAGACGAATTCGAATCAGTTTCAGACCTCATTGAGAGTTTTGGTACTGCAGGAGTTAATTCGAGTGCCGTGATCGAAGAAGTAGAAAGAAAAACAAAAATGACTGCAGCTATGGAACCTCATTATGCTGTTTTCAGTAATAAGATGGCTAAATATGCTGCTGCTCACCCGTTTATAAAATATAACG
GTTGCATGGTGTGCAACTGTTGATGTGATTGTTGCTTAGAATGCAATGATTGTGAGAGGGGGGATCTAGTGTTACCAGGTTCGCCTGGTAGTCATCTCCATTTTTAGCAAAAAGTGCTATCGATTACGATTACGCTTGATTGCGTGTTAATCATTGTATATGATTTGCCTAAATCGCAATCGTATACAAAATTACGCCAAATTACGCCTTATAATATACATATAGATATATGTATATATATAATATATAAGTGTTTTTTTTATTTATATATATAGATACTATTATTTGTAATATGGTTGTATAGCGTGTCTTTTATGTTAATCGTTGGATGCTCTGATTATGATGCTCATGTTTATATATACAGTAGTTTTATCGGCGCATATTTATTTAGGGAAATCGATTAACACGATTAACACGATTAACCACACTTAAAATCGCCCCGCAGACCTTGACACATGCGGGTCGTCGTGTAACACTACGATTAGAGACACGGTGTTACA
TTTGTTTAGTCACTGGCAAACAGGAAAAATGGCGGACAACATGACCACAACACAAATTGAGGTGGGTCCGGGAGCAACCAATGCCACCATAAACTTTGAAGCAGGAATTCTGGAGTGCTATGAAAGGCTTTCATGGCAAAGAGCCCTTGACTACCCTGGTCAAGACCGCCTAAACAGACTAAAGAGAAAATTAGAGTCAAGAATAAAGACTCACAACAAAAGTGAGCCTGAAAGTAAAAGGATGTCTCTTGAAGAGAGAAAAGCAATTGGAGTAAAAATGATGAAAGTGCTCCTATTTATGGATCCATCTGCTGGAATTGAAGGGTTTGAGCCATACTGTATGAAAAGTTCCTCAAATAGCAACTGTCCGAAATACAATTGGACCGATTACCCTTCAACACCAGGAAGGTGCCTTGATGACATAGAAGAAGAACCAGAGGATGTTGATGGCCCAACTGAAATAGTATTAAGGGACATGAACAACAAAGATGCAAGGCAAA
GTTATTTCGACACTTCGCACTCTCTCTACAATGGGGAACGTTCAAACCTCCGTCAACACTTACAATATTACTGGGGATGGTAATTCATTTACCCCCACCTCTGACATGACATCCACCGCCGCCCCGGCCATTGACCTCAAACCTGGGGTTCTCAATCCTACCGGTAAGCTATGGCGACCCGTCGGTACCTCTGTTGCTACCATCGACTCACTTGCCATCGTTAGCGATCGTTTTGGTCAGTATTCATTTGTCAATGAAGGCATGCGAGAGACCTTTTCAAAAGCGCTCTTCGACATCAACATGTGGCAACCTTTATTCCAAGCGACAAAGACTGGCTGCGGACCGATTGTACTCTCCTCCTTCACAACCACCACCTCCGGTTATGTTGGCGCCACCGCCGGTGATGCCCTTGACAACCCTGTAACGAATGGCGTTTTCATCAGTACTGTGCAAATCATGAACCTTCAGCGGACCATCGCTGCCCGCATGCGTGACGTCGC
ACCGGATGGCCGCGCCCGACAAAGTAGGTGGACCCCATTGGATGACCGCGCCCGTAAAAGAAAGTGGTCCCCACGCACGTGTTGCTGTCGGCCAGTCATATTCACGCGTGAAAGCCTAGATATTTGTTTTATGTCGTTATAGACTTCGTCGCGAAGTAGTGGAGCGTGTCAACATGTGGGATCCATTGTTGAATGAGTTCCCCGAGTCTGTGCACGGTTTTCGCTGTATGCTTGCTATTAAATATTTGCAGGCCTTGGAGGAAACCTACGAGCCCAATACTTTGGGCCACGATCTAGTCCGTGATCTCATCGGTGTGATCCGAGCCCGTGATTATGTCGAAGCGTCCCGCCGATATAATCATTTCCACTCCCGTCTCGAAGGTGCGTCGAAGGCTGAACTTCGACAGCCCGTTCAGCAGCCGTGCTGCTGTCCCCATTGTCCAAGGCACAAACAAGCGTCGATCATGGACGTTCCGGCCCATGTACCGAAAGCCCAGAAT
GACATTTGTCATGGCACAACTGTTGTTCAGGAAAACGACCCAAGACTTTAGAGATTGCTTTGGACTCAAACACGAAATACTTTCCGCAATTTACAATGATAAAAGCACTTTCTCTAGCGAAAATGGACTCGTTCAAATTCTGGAAGAAGCAGAGGTTAACGCTTTAGGAGAATTAATTCGCGACGGTACAGTTGCAATATCATTTGGTCCTGGGATTTACTCTCGCATGTTTCCTCATTTACGTGATGATTCAGACTATCGATCTGCATTAATTGACTGTGTGGCTCATGGGTGGAAAAAGTCAAGAGACGCGAGGGACATTAGAGAATGGCAGCGATCTGCAGCTATTATGTGCGCAGAGAGATATATGTATAAGGTACGGCAGGCGTACAAGAGGGTCGTTGAAAATCTCGACTTGTCGTATACTTGGCACTGTTTGACTGAGGGGCCAGCTGAGGATGTTTTCATTCTACCCGCAATGTATGAGTCTGTGCGACATG
AGTTTGTAGTGACTATTATATAAGATTACTTAATGCCTTCGTATTTGAATATAATAGAAATACTGCTCAATAAACATGACAGAATATAAACCAATTTTGTATCCATTCATAGGTAAAATAGATGACTCAAGATCAGATTTGCATTTAACGGTAGGAGATTTTATAGACAGATTAAAGAATGGGAATGTTTTAAGGATAATAACTAAACCAAACGAAGATTATATCGTAAAGTATGATGGTATTTATACATACCTTTTCTGTACAATCAAGGATTTAACAACATACTATCTTAATGTACACAATGTAGATATTCTCAATGATCCAATATACCAAGCAAAAGAGATAACCGCCCCAAGACTTGATCCTACTGGTAAGAAAATGAATTTGTATCAATTCAAGAATGGTGTCGAATGCTTTGTGCCGCTTAAAATGTGTAATTCAGATATCTCTATTAGAATGTGTTTCTTATCAACGTTTGTCAGGAACGCAATCCTTAGTTA
GTTTTATCCACTATGTCCGCGTTGTTCAACGCGCTGCCACCCGAGCTCTAGCACCTTTCACTCGCACTTTCAGGTTCACAACCACTTACTGATAAGATATTTACCGCCGCTGCCGATGCCTGGCACGTACGCCCCCGTTCCCAATGTATATCACCTGCTCGATCACCTCACCTTTCGATCCTCCGTGGTTATCCCAAACTCTAACTTCGTCGGTCGCATATGGTCGGATTATTGGGCCTTGCAGGACAACATCGTCATTAGGGTCAGTCCGGAAGGTGCGAAAGATGCGGACTATTGTCACAATTCGAACATTTCCCCTATCCTGTCGCCTCTTAAGACGATTACAGAGTATGGTACGCTCCATCCTACGATTGACAAGGATGCATCAGAACGAGGTTACCCTTCGGCCCGGATGGCTTCATCCTTCTTCAAGCTAGCTTCGTGCCAGGCACGACAGGTGAAGATCGACCCAACTCGTTTCCTCGAGTTCCTACTGGTGA
GGTCTTTTTCCATTTCCACAGAATTTAGGTTCCCGAATGGCCCGTCACAAGCAGCCTGCCGAGGTCGCAAAGTTCAAGGGCGCGGACAAGAAGAACCCTCAGCGCTACCGGCAGGAGCCAGCAAAGGGCGAGGGGGATATCGGCGAAGCGCCCATCCATCTGCAAGGCCCCGCTCGTCTCGCATGGAAAGAGTTGTGCACTCAGTCGATCAAGGGCGTTCTGACGGGATCGGACCGGATCATCCTGGAGGTCACCGCGAACCTGCTTGCTGAATACCGCGCCGATCCGACTGAGTTCGCGGTTGGCAAGTACACCCACCTGATCGGAAATCTGGCCCGGCTTGGACTAACGCCGTCCGACCGCCAGAAGTTCGGCCTGGAAAAGCCGAAGGAGAAGGACGAGTTCGAGGATTTCTGAGATGACCCCCAGCGACATTGCGCGACAGTACGCTAGCGATGTCGTGGGTGGGGCTATCGTTGCGTGCCGGTATGTGGCGCTTG
ACGCGAAAAAAACGCGTATAAATTAAGTTACAAAAAAACATGGGACAAGTGAAAATGTCTCTTCAAGGGATTCACCTGAGTGATCTATCATACAAGCATGCTATATTAAAAGAGTCTCAGTATACAATAAAGAGAGATGTAGGCACAACAACAGCAGTGACACCCTCATCATTGCAACAAGAAATAACACTATTGTGTGGAGAAATTCTATATGCTAAGCATGCTGATTACAAATATGCTGCAGAAATAGGAATACAATATATTAGCACAGCTCTAGGATCAGAGAGAGTACAGCAGATTCTAAGAAACTCAGGCAGTGAAGTCCAAGTGGTTTTAACCAGAACGTACTCCTTGGGGAAAGTTAAAAACAACAAAGGAGAAGATTTACAGATGTTAGACATACACGGAGTAGAGAAAAGCTGGGTGGAAGAGATAGACAAAGAAGCAAGAAAAACAATGGCAACTTTGCTTAAAGAATCATCAGGCAATATTCCACAAAA
CAAGGGCCCGCGAAACGGGCCCTTGTCGCATCTGCGTCACTGGCGCGGCAGGTCGGGCGCGCCTTCGTACCAGGTGAGGTAGTAATCGCATAGCGCCTGCCCGCCGGTGCCGGTAGTCGTGTCGAGGTTCGTGACGACGATCAGATAATCACGGTTCGGTGCGAGCACGCGATCCGCGCCCGGGGCGAGCCCGCTGCCCGTGCGCCCGGCCGCTTGGTTGGCACCGTAGATATGCGTGGGATCGCCCCACGGCGTACCGTTCGATGTGGTCGTCACGCCACCGAGCACGGTCACGGTCGACGTCTGCGGAATGATGTCGTTGTAGTTCTGCACCGGAATGGCCGTACCGCCCGAAATGCCCGTCGGCGCTTTGAACAGCTGCAGGCCGACAGAATTGCCGAGCGCGTAGAGCGCACGATCCTTGATCAAGACAGGCTGCGCGGCAGTGCGGAACGCAATCTTCACGGCGTTTGTGCCGCCGCCCGCGATTGTCGGCAGCA
GAGGAGCACGAGCTGTGAGCTACGAACCGCCGGTCCGCGTCGAGATCCCGAGCGAGCTGCTGCCCCTGATACACCTGGTGGCCGAGCATCATGGCGTCTCGCCTCAGACCGTCGCTGTCGCCTGGATGACCTACGGCGCCGAGAACTCCTGCACCGAGGACGACATCAGGGACATGGTTGCCAAGCGGGGTGAGCGCATCCATGCCGGATTCCAGCGCTTCCTCAAAGATCACCTCGTCGGCAATCGCAAGAACCGGCTCGGCGGACGATGACCATGCCCTGTCAGCAGAGGGTCCAGACCGCCTTCGCCATCGCTGTGTTGGCCCTCGTCATCGGCCTGATCGGGTGGGTGCACGAGACGCGCCTACAGGACGAGACAAATCAGAATCCTGGCGTGCAGCACACCGACTACAATTGTCCTGTTGCCACACTGTCACACCCCTACACCCACACTGCAGGAAGACTATAGGCTATGAGTGTCAAGCCCACAGAAGAACTAC
AAAAGTAGGTGATAGTATAAGATGACTAAATTAACATTAAAACAACAGAGGTTCGCAGATGAATATATAAGACTAGGGGAAATTACTAAGGCAGCAGTTAATGCTGGTTATAGTACCAAAACCGCTTATGCAGTAGGTAGCGAAAACTTGAAGAAACCAAGAATTAAAGCCTATATTGACGAACGATTAGAGGAATTAAAAAAACAATCAATCGCACAGCAAGATGAAGTGTTGCAGTATCTTACTTCGGTTATGCGAGGGGAAGTAACTGATCAAGAGTTGATACCTATCGGAATCGGTAAAGGCGAAATGGAAGTAGAACGACTAGAAAGACGTTCTGATACTAATGCTAGAACGAAAGCAGCAGAGTTATTAGGTAAACGTTACCGACTATTCACTGATAAACAAGAAGTAGAACACACTGGATCGGTTCAATTTGTGGATGACATCTAATGCGAGTGAAGTTAAGTGAGTTAATACCTGAACACTTTCATTCCTTA
TGCCCCTAGAAAAGAGTTCATTTATAGGGGGAAAAATTTGGCAAAACCGCGCACGTACAAAGGGCGCCCTGACGGCACTAAGGACGAGAGTCCTTACGGCACTAGGAGAAGGGACCATCTTACGAGAGAACACGTACACACGACGGAACGGACGCCCTTTGGCTGACACAAAACAAAACAGTGGTTGTTTTCGCATGTACGAGTACCGGGTACACAGTAAAAAAAAAATATTTTTTTTCCTCATCCCGTGTGTGCGAGTGCGTGAAGGTGCCGGGCACACATGACAACAAAACCATTTTTTTTCCTCATCCCGTGTGTGCGAGTGCGTGAAGGTGCCGGGCACACATGACAACAAAACCATTTTTTTTCCTCATCCCGTGTGTGCGAGTGCGTGAAGGTGCCGGGCACACATGACAACAAAACCATTTTTTTTTCCTCATCCCGTGTGTGCGAGTGCGTGAAGGTGCCGGGCACACATGACAACAAAACCATTTTTTTCC
AAGAATAACTCACAATTCGGTGGAATAGTTGCTAGAAAATAAATTATCACATTATTAATGAAAAAATAATGGTCTATAGACTCGAAGCTTGAACATCTCTGTCGTCTAATGTTGAACACAACTGCTGGTATCGATACCGTTGCTGTGTTTACTAATTGAAATATACAGAGATCCACAGCACAAAACGTTGGAGCTCTCCCGATGCCAGTGGTACTGTAGACAACTATTGGACCCGGCGGACTTATCAAGCCAAGTTTAATGTAATACTGGTGCCTTTCATTTACTACTATCATGAAATTGATAAGCGTCAATATGTCAGTAACACTTTCTTTTGGCCAGCTCAGGTATTTGAAACAATGAACAGTTCTTGATCGCATGATTTTAGTATTAAATAAATTCATAACTATTTCAACATAATCACTTTGCAAAGCGATACTTGTTACGGTGACCGTAAATCCTTCCAATTCGGAATAGTCACTTACAGTGGACACTGCAGGTAC
CTCGAGTATCCAGGTGGCAACCTCATTCCGTTCAGGTACGGTGCAGCGCCTGCATATCTCAGAGCACGGCAAAATTTGCGCGAAATATCCGGCTAAGGCGAAAGAACTGCGAACCGGTACGCTTAATGCCGTCTCTGATGAATGCATTATTTTTGATGAGTCCACAGCTGAAGGCGTGGGTGGTGATTTTTACGAGATGAGTAACCGAGCACAGGAGATCACTGCATCAGGCTTATTGCTGACGGCACAGGATTATAAATTCCATTTTTACGCCTGGTGGCAGGATCCTAAATACAGCGCCAGAGTGCCGGAAAGCGGGCTGAAGCTGTCACGGGAAAAAATGACGTATTTTTCTGCGGTTGAGAAGGCAATGAACATCACGCTTACTGATGAACAGAAGCAGTGGTACATCAATAAGGAAACTGAACAGCGTGAGGAAATGAAGCAGGAGTTTCCCTCAACGCCACAGGAGGCGTTTCTGACGTCCGGACGACGTGTGT
ACACAAAGATGGTGCATTAAATGTATGTTTTATTAACAATTCTAACCTCGGTTCTGGTGTGTGAAGCGATTATTAGAGTGTCTCTAAGCTCCACAAGAGAAGAGACCTGCTTTGGTGACTCCACTAACCCAGAGATGATTGAAGGAGCTTGGGATTCACTCAGAGAGGAGGAGATGCCGGAGGAGCTCTCCTGTTCTATATCAGGCATAAGAGAGGTTAAGACCTCAAGCCAGGAGTTATACAGGGCATTAAAAGCCATCATTGCTGCTGATGGCTTGAACAACATCACCTGCCATGGTAAGGATCCTGAGGACAAGATTTCCCTCATAAAGGGTCCTCCTCACAAAAAGCGGGTGGGGATAGTTCGGTGTGAGAGACGAAGAGATGCTAAGCAAATAGGGAGAAAAACCATGGCAGGGATTGCAATGACAGTCCTTCCAGCCTTAGCAGTTTTTGCTTTGGCACCTGTTGTTTTTGCTGAAGACCCCCATCTCAGAAAC
GAAATTTATTTAAAGCTTTCTCGTTGAAATCCTGGGAGCCTTACAGAGGACGCACATCTCGAAACTCAATTGAGTCTAGAACATGACGGACAGTAAGGATGGTTGAGAGCGAAGAATTCGATTCATAGCGCATATGCGTGAGACCCGTTTCCACTTCACTCAAAAGCTGATCACATAACAAGTGATTAGATAAGTTTCATTTCGCGTTCATCGCGATCATCAATTAATAGTTAATAATAGGAGTTATGACTCATGTCCTCACCATCTGTAGCGTACTCAACTACGCTCGATATGATCCGGCACGACCTAGGCGAAAAAGTCTGGTCCGATGCATTTGATGCTTTACACTTCAGCATCACCGGACACTACCCGGGTGACCCACAGACCGCACCGATAGCGGCAAGTCACCTGTTAAGGACGAGCATATCTGAGGTCATCGCCAACGGCCATCAGACACATCACATTCCCTCATTCACGGCACGTGACCAGCAGGGAGCATC
GATCAAAAGAGTAACAGCTCTTGCCACGCTTTTCGCAATCAAAATAGAACACGAATCTCAGCTGCTCTACCTCAACTTTTTACTTACTCTACATGGATTACCTCATTTCCGCTTTCAACCGAATCACTCACTGGTTCATCACTCCGACCAATTTCGAGTACATCGGGTACTTCTCCCTTCCCCCCGGCCTTCTCCGTGTCAATGACGTCGCTATCGCGAATCATAAATGCACACTTGAACGATCTTTCCACACCTATCTCTTTGATCACGAAATCAAAAGAATAATGATAGATCATCGCCGCTCAGACATCACAGAAGATTCTATTTTAGAAGACTTCTTCGCTGGTGACTTCCCCTACTTCGAAGTACCTTTCGACGAACACGTCGAATATGGTTTACAGTGTATGGCAGACGCCTTCCGTCCGCCCCGACCTTGCCGCCCTGCTCACATCTTAGATGTTAAGCACGGTTACCCTTACAAATGGAACGTCAACGCAGAA
NGAAATCCTCCAGGACACCTCGACCTAGGTTGTGTATCCGGTGATTTGCGTACTGTTGCTTTGCGTAGAGGATTTCTCTCCTGTTCACTACATATCAGGGGTTTGAAGGCAGGGTCTACCTTTCGGGGGGATAAATTGTAACTTCCTGCAAATAAGCAAAATGGAGACCATCAAGAGATTAATCTGGCCTAAGAAAGAAATTTTTGTAGGCGATTTCGCGATCGGTGTTAATAGGACGGTACCGGTGGATGTCTTCCAATTGGTGTGCCGTGTTGTGCTGAGATATATGAGGACAGGGAAAATAGAGTGTGAGTCAGACAGTCTGTCTAAGTTCGTTGTGGAGTTATTAAAGACAGATTGTGCTGCTAAGTGGGAATGGTTTATGAAGAGACGGCAGGGGGGTGATTACATCGTCCCTCTATCTATAGCCACCATCCCTCTCATGCCGCTGTTGAGTTGTACCACCTCGGTACGCGCAGTCTCAGTCGGGGTTTTGGGTT
ACCGTGGGCGAGCGGTGACCGATGGCTCTTGGTGGGTCCCACTGACTGCCTTGACTGGATTTGACTTCTATTTGGGCCATATGAATTGGATCTAATGTGATTGGGCCTTTGAAAGTGGCCTGTTGGGTGTTAGGTCCGTTTATGTTGTTGATTATAGTAAGGCTTATTATCTACTTGATGATCTGTTATTTGAAATTAAACGGTGAATGTTTTATTGAATACATAAGGCTCGATTACATCCATGCCCATAATCTCATGGTTTTCGAGTACAAATATATCCAGCCGTTCGACTATGTCTACGATGTCGATCTTTTCTATTTTTGCCCCGTTGTAGGCGAATAAGAAATTGGCGATGATGTTGGTCTCGAATCCGTTGAAGTCGAATGGAATGAGCAGGTCTCCGTATGTGTACTTGACGATCCCCTCATACTTGATGATCGCTGGTGTCCTGGTGGATACTAGTTTCATGTGAATGAAGAGCCTCATGCCTTCCATGATGC
ATATATATATATATATATATATATATATATATATATATACAGTCTTGTGGCTTTTTTATTTTATTAATTGTATATGAACGACACTGAATTACCTAACCATTCGCATTTAGCGACTTACAATTCTCTCCAAGAATTTAAAAAAAAAAAATTTAATTAAATTGATGCATTTGTTTCGAAAGTTAGAGTGTTTTAGAGAGTTAAAGTGTTAGAGAGTTTTCAGGGTTCCATAAATGACGGACAGGAAAATTTTTTGACCTATTTTGATGTTTTTTTTCGTTTCTAGTGCACTAAATCAATTTTTGAAAAGTGTCAAATTAATCTCTATTAAATTATCTTGACAATAGTATGCAAAATATCTTGAATCCGTGAACTAACAAGACTATAATGATGAAAATAGTTGCCGAAATGAGGTGAAAAAAATTTTTCGATCGTAAAGCACTCTCTGATGTTTCTCATCATGAGTCATGCAATAAAATAATTATAATATTATTATCCGCGTT
CGAAAATTAAAAAATTTCCTTACTATTAGCTTTTCAGCGAAATAGTATTTAAAATCAACAGGTTGCCGCTGCTAGTCAGTTTCAACCATTTTCAGATTGCCGCTGCCAGTCAGTTTCAATCACACAAACCAAAACAAACCAAACCACACAAGGCTTGCCAGTACCCTAAACTGATCTTAATTATGAGCCTCATAAACAACCACTGTGGCAAAGTGGGCAACTCCACCCCCCTCTCCGGGAAATTGTCGTTGTACCATTATACCCCCATAGGAAAAACCATAAAAAAATACTTAAAGTGCAATAAAATCAGTACCAGAAACTTTCATGATGTTGAAAGGTTGAAAGTGCTGTACTCGTATTTTAATATTCAAATAAGAAAGTACAAGAGGATGCCAGCAGTAATCAGGCATAAATTTGGAGCAGATTATTTGTCCATCAATAAATTCATAGACTCACTAATGCAAACTGAAGTGGGTTCTAAAGAAAAATCTGAGCCAGTT
CATCATCTATATATACCTACATGAATGACGCTGCTGTCACCTCGCACTACCGCTCCCGCCCGCTAGATGGCAAAATTGCTCCACCAAAGTATTTCCGTGATACAAAGTCCGGACTGGGCGCGGCGAATACGTGCCGGGCGAGGCACGGAGCCGACTTTCTGGCACCGATAGCAATAAATGGGCGTTCCCTTGCGTGCGGAATTGCGCCGGCACAGTCCCAATGGCTTGGGAGCGGTCCAGAAAGCGATTAGTTTTTGCGTACGCACGCGAAAGCTATTTTTGCAGCACTTACTTCCTTATTTGTTTACAACCGCCTCCGCCTGTGTGTAATTTAAAATTTGTACATACCGTTCCGATCGCCGTACTTGGGCTTGGAACGCGGACTTCGAGTCCCTAAATTGATTTATGGTGTCTTAATCAGCGCTTTTTGTGCCACGTTGTGCGTTCTCCGTTGACCTTTGAAAAGGCGCGTGGTATTTCTCGGTGTGTTTTTCGGGCGG
ACCGGATGGCCGCGATTTTTTTGGTGTCCTCTCTCTCGCTTGGTCCACGTGTCCCATACCCGTACGTGGACCACCCATCGTCCAATCATAACGCGCCTGCTGAGTTTAAATATTTAAAACTTACTCACAAAGTTCGATGAGGATAAATACGTTGGACGACTCCCGATATTTTCGTCTTTAATTCGAAATGCCTAAGCGGGATGCCCCATGGCGTAACATGGCGGGGACCTCAAAGGTAACCCGTTCTAGCAATTATTCTCCTCGCGGTGGTCCCAAATTCAACAAGGCCGATGCATGGGTTAACAGGCCCATGTATAGGAAGCCCAGAATTTATCGGACATTGAGAGGCCCCGATGTTCCAAGAGGGTGTGAAGGACCTTGTAAGGTTCAGTCTTACGAGCAGAGACATGATGTTTCTCATGTCGGGAAGGTTATGTGCATTTCTGATATTACCCGTGGTAACGGTATTACCCACCGCGTTGGTAAGCGTTTTTGTGTTA
CGAGCCTTTAAGATGAATATAAATCCTTATTTTCTCTTCATAGATGTACCCATACAGGCAGCAATTTCAACAACATTCCCATACACCGGTGTTCCCCCTTATTCCCATGGAACGGGAACAGGCCACACAATAGACACCGTGATCAGAACACATGAGTACTCGAACAAAGGAAAACAGTATGTTTCTGACATCACAGGATGTACAATGGTAGATCCAACAAATGGACCATTACCCGAAGACAATGAGCCAAGTGCCTATGCACAATTAGATTGCGTTCTGGAGGCTTTGGATAGAATGGATGAGGAACATCCAGGTCTGTTTCAAGCAGCCTCACAGAATGCCATGGAGGCACTAATGGTCACAACTGTAGACAAATTAACCCAGGGGAGACAGACTTTTGATTGGACAGTATGCAGAAACCAGCCTGCTGCAACGGCACTAAACACAACAATAACCTCCTTTAGGTTGAATGATTTGAATGGAGCTGACAAGGGTGGATT
GTTTTGAAACAAACAAAACAGAAAAGCGAACCTAAACAATGACTCTAAAAGTTATTCTTGGAGAACACCAGATCACCCGAACTGAATTGCCAGTCGGGATTGCAACCGTATCTGGGTGCGGTGCCGTAGTGTACTGCATATCCAAGTTCTGGGGCTATGGGGCAATTGCGCCCTATCCTCAGAGTGGAGGGAACCGAGTTACACGCGCATTGCAACGGGCTGTCATTGACAAAACGAAGACCCCGATAGAGACACGTTTCTATCCGCTTGACAGCCTGCGTACCGTAACGCCTAAGCGTGCCGTAGACAACGGGCATGCCGTTTCAGGGGCCGTACGTGATGCCGCACGTCGTTTGATCGACGAGTCCATCACGGCCGTTGGAGGATCCAAATTTGAGGTCAACCCCAACCCAAACTCAAGCACTGGACTGCGAAACCATTTCCACTTCGCCGTCGGTGATTTGGCACAAGATTTCCGCAATGACACACCTGCGGATGAT
GTAATACAAGATGGACCCTTCGCATGTCGTCCTCTACCTCAGTCGGTCGCTCTGTCGCTATCTGGGCGCGGGTGCTGACCTATTGACACTGAGGGGAGCGGAAGATCCCCAATGGTTATGGCAGGCTTCTTCCACTCGTTTCAAGGACTTCTATTGCACTGGTCCCATACATAACTTTTCCATTCGACAGCTAAGGGGATACTCCTTCCTTTTCGTCGTATATGAGGGAGATCGTGTGCGATGTTTAGATGGAGATGTCCCCCGTGATGTCGTTATCACCCCACATCAACTCTCTTCACTTAAGGGACAGAAGGATCTCGAATCTCTTATCGGCAAAGCTCGCGTCCCGCTTCGCCGAACTTTTGGTGACGAGATCCGGAAACACGCTGCCACCTTTTGTGATAGCTTCTCAGGATCGGAGGCCGAAACGATCATGATGCTGCGAACTGATAGGTATCACATCTCAGGTCGCACTCCGAACCCTCCGAATTCCAATTTTC
ATTAAGGCTCAAGTACCGTACGATGAAACTCTATTCTTAACTAGTGAGTGAGCCAGTGAGCCAGGTTTATGTGGCATTTATATTGGTAGGTGGACCGTTAGGATCTTGACGCGTGGGGCACACTCACGGATTTTAATATTACCCGTGAGTGCTCTCTTGGCCCCACGCGAGCCCTTTAGGGCGAGCGAAAGTGCGCCGTAGTTTCCTTTAGTGGTTCATGAGTCATTATAGTGCTATATAAAGATGATGTGACATCCCAAAGTTGAAAATGTATCCCGCCAAATACCAAGTGGTCCCATCTGGTATAAATTACTCAGATACCCCTGTTGGTACTTTTGAGCAATATCAGCCGCAGAAAGCGGGTGAGTCATCGGAGCACTTCTTTTCGAAAGTTGTTGTTGCTTTGATTGTTATCCTTTTTGCTGTAGGTATCGTATACTTAGCGTATACGTTATTCTTGAAGGATTTGATCCTTCTTTTGAAAGCAAAGAAGCAGAAGA
AGCGAAAGCAGGCAAACCATTTGAATGGATGTCAATCCGACCTTACTTTTCTTAAAAGTGCCAGCACAAAATGCTATAAGCACAACTTTCCCTTATACTGGAGACCCTCCTTACAGCCATGGGACAGGAACAGGATACACCATGGATACTGTCAACAGGACACATCAGTACTCAGAAAAGGGAAGATGGACAACAAACACCGAAACTGGAGCACCGCAACTCAACCCGATTGATGGGCCACTGCCAGAAGACAATGAACCAAGTGGTTATGCCCAAACAGATTGTGTATTGGAAGCAATGGCTTTCCTTGAGGAATCCCATCCTGGTATTTTTGAAAACTCGTGTATTGAAACGATGGAGGTTGTTCAGCAAACACGAGTAGACAAGCTGACACAAGGCCGACAGACCTATGACTGGACTCTAAATAGAAACCAACCTGCTGCAACAGCATTGGCCAACACAATAGAAGTGTTCAGATCAAATGGCCTCACGGCCAATGA
TATAGGATATACACTGATTGTTGGCAACTATCATTAAATCATAAAAAAAATATGACCAGAAGAGGTATATATAAATAGCTGAGACGTTCGTAAACTTTAGGATGCAGATGGAAGAAGACAGGTTTCCAACAACAGTGGCTGATTATTGCTCTGAATTTGATATTCCTTTAAAAGATCTTAAGTTAAAATGTGTATTTTGTAGATTTTACTTAACTGAACAGCAGTTGGCTGCATTTTATATTAAGAATTTAAAGTTAGTTTGGAAAAACCGTTATTGCTTTGCTTGTTGTACTCCGTGTCTTAGACTTACTGCTAAATTTGAAGCTGAAAACTATTTTCAGTGTATGTGTAAAGGAGAAGTATTAGAAGTTCTAACTCGTATTCCTTTGAGTTCTCTTTCTGTACGCTGTTTTGATTGCCTTACATTGTTATCTTTTGCAGAAAAAATAGATTGTATAATTAGTGGTCAAAACTTTTATCTTGTAAGGGGTCGCTGGAGA
ATGGGCGGCGCAAGAGAGAAGCCCAAACCAATTACCTACCCAAAATGGAGAAAGTTCACGTTGACATCGAGGAAGACAGCCCATTCCTCAGAGCTTTACAACGGAGCTTCCCGCAGTTTGAGGTAGAAGCCAAGCAGGTCACTGATAATGACCATGCTAATGCCAGAGCGTTTTCGCATCTGGCTTCAAAACTGATCGAAACGGAGGTGGACCCATCCGACACGATCCTTGACATTGGAAGTGCGCCCGCCCGCAGAATGTATTCTAAGCATAAGTATCATTGCATCTGTCCGATGAGATGTGCGGAAGATCCGGACAGATTGTACAAGTATGCAACTAAGCTGAAGAAAAATTGCAAGGAAATAACTGACAAGGAATTGGACAAGAAAATGAAGGAGCTCGCCGCCGTCATGAGCGACCCTGACCTGGAAACTGAGACTATGTGCCTCCACGACGATGAGTCATGTCGCTACGAGGGGCAAGTCGCTGTTTACCAGGAT
NNTGGCGGACGTGTGACATCACCGTTCGCCTTTCTTGGATCCCTTGTTACTCCACCGCAGTGAGAGATAAACAACCCAGAATGAAGGTCACTGTAGATGTTGAGGCTGACAGCCCATTTTTGAAGGCCCTTCAGAAAGCATTCCCGGCTTTTGAGGTTGAATCACAGCAGGTCACACCTAATGACCATGCTAATGCCAGAGCTTTTTCGCATCTGGCCACAAAGTTAATTGAACAAGAGGTTCCAGCCAACATCACCATCCTGGACGTGGGCAGTGCGCCCGCAAGGAGGTTGATGTCTGACCACAGCTACCATTGCATTTGTCCCATGAAGAGTGCGGAAGACCCAGAGAGATTAGCGAACTACGCCCGGAAACTGGCAAAAACAGCAGGGGAAGTGCTAGACAAAAATGTGTCCGGTAAGATCACGGACCTGCAGGACGTCATGGCAACCCCCGATCTGGAATCTCCAACGTTCTGTCTCCACACCGATGAGACGTGT
TAATATTACCGGAAGGCCGCGCAAATTTTTCCTCTCCCCACAGTCGTTGATTTGTTCTAAAGGCGCGCACGATTGCATGTTTTCGCAACACGTGTCCTCTTATGATTACTTTATGAAAATAAAGTTAGCTGTGTTCTGAAATTTCGCACATGGTGGTCCCCCAGATACTAGATAGAAATATCTAGTTATATCGCTCTTTGTTCCCAATTTATCTGATATGGTTCGTATTTTGCACGGCTGAGATCAAAATAGGAATGATAAGAAAAAGTCTGTCATACATTTCCGACTAATTTTGAACGACTGAGATCAAAATAGGAATTCCATCAAATTTAACCCATTCAATTATCCCACTATACATATAACTCCATTTAACATGTTCTATTTTAATGTTTGCTATATTATTCTAATTGGAATAATATTTCTATATATTGTACTATGTGGCATATTGGTTGCCACATTTAAATCTTAACATCCAAATGCCTTTTCACTCCCCCTATTCT
TAATATTACCGGAAGGCCGCGCGATTTTTTTTGTGGGCCCTTGACCAATGAAATTCAAGCTACATGGCTTATTTATTACCTGGGGACCATTAAATAGACTTCCTCACCAAGTTTGGATTCAAAACATGTGGGATCCATTATTGCACGAATTTCCTGAAAGCGTTCATGGTCTACGGTGCATGCTAGCGGTGAAATATCTTCAGGAAGTGGAAAAGACATATTCCCCGGACACAGTCGGCTACGATCTTGTCCGTGATCTGATTTTAGTTCTCCGCGCGAAGAACTATGTCGAAGCGACCAGCCGATATTATCATTTCAACTCCCGCATCGAAGGTACGTCGACGTCTGAACTTCGACAGCCCATATGTATCCCGTGCAGTTGTCCCCATTGCCCGCGTCACAAAGGGAAAGGCCTGGACAAACAGGCCGATGAACAGAAAACCTAGAATGTACAGGATGTACAGAAGTCCTGACGTGCCCAGGGGCTGTGAAGGCCCTTG
GGCTATTAAAGCTATACAATGGGGAAGTATAATCTAATCTTGTCAGAATATTTATCATTCATATATAATTCACAATCCGCAGTTCAAATTCCAATTTACTATTCTTCCAATAGTGAATTAGAAAATAGATGCATTGAATTTCATTCTAAATGCTTAGAGAACTCAAAGAATGGACTATCACTGAAAAAACTTTTTACTGAATACAGCGATGTTATAGAGAATGCTACACTGTTGTCAATATTATCATACTCTTATGACAAATATAATGCCGTTGAAAGAAAGTTGGTAAAATATGCAAAAGGTAAGCCGCTAGAAGCAGACTTGACAGTGAATGAATTAGATTATGAAAACAACAAGATTACGTCCGAACTTTTTCCAACAGCAGAGGAATACACTGATTCATTGATGGATCCAGCAATTCTAACTTCATTGTCATCAAATTTAAATGCAGTTATGTTCTGGTTGGAAAAGCATGAAAATGACGTTGCTGAAAAACTTAA
CAGTATTACCGCACCTCGCTTACCCTCCTCGCTTCCCTGGGCCCACTATGCCTACTAGACAAAGCACTAGTTGGGTGTTCACACTTAACTTTGAGGGCGAAATTCCTATTTTGCCCTTTAATGAAAGCGTTCAGTACGCTTGTTGGCAGCATGAGAGAGTGGGACACGATCATTTACAGGGATTTATACAATTTAAATCCCGCAACACTACATTGCGTCAGGCTAAGTATATTTTTAATGGACTGAATCCTCATCTGGAAATTGCTAGGGATGTAGAGAAGGCGCAATTGTACGCGATGAAGGAAGATAGTAGAGTAGCTGGTCCCTGGGAGTATGGGTTGTTTATTAAGAGAGGATCGCATAAGCGTAAGCTGATGGAGAGATTTGAAGAAGATGGAGAAGAGATGAAAATTGCTGATCCCTCTCTCTATAGGCGTTGTCTATCAAGGAAGATGGCTGAAGAACAACGTTGTTCTTCTGAGTGGAATTATGACTTACGC
TGAAAGACCCCCTACCCCAAAATTTAGCCAGCTACTGCAGTGGTGCCATTTCACAAGGCATGGAAAATTACTCAAGTATGTTCCCATGAGATACAAGGAAGTTAGAGGCTAAAACAGGATATCTGTGGTTAAGCACCTGGGCCCCGGCTTGAGGCCAAGAACAGTTAAACCCCGGATATAGCTGAAACAGCAGAAGTTTCAAGGCCGCTACCAGCAGTCTCCAGGCTCCCCAGTTGACCAGGGTTCGACCTTCCGCCTCATTTAAACTAACCAATCCCCACGCCTCTCGCTTCTGTGCGCGCGCTTTCTGCTATAAAACGAGCCATCAGCCCCCAACGGGCGCGCAAGTCTTTGCTGAGACTTGACCGCCCCGGGTACCCGTGTACGAATAAACCTCTTGCTGATTGCATCTGACTCGTGGTCTCGGTGTTCTGTGGGCGCGGGGTCTCATCGCCGAGGAAGACCTAGTTCAGGGGTCTTTCATTTGGGGGCTCGTCCGG
ACCGGATGGCCGCGCGTCCCCTCGTGGTGTGGGCCCCCCACGTGTAGATGTCCCCCAATTAGAACGCGCCTTGGAAGGCTAGTTATTTGTGGTCCCCCTATATCAACTTGCTCACCAAGTTGTTCATCCACACAATGTGGGACCCTCTATTGAACGAGTTCCCAGAATCCGTCCACGGTTTCCGGTGTATGCTCGCCGTCAAATACCTTCAGCTGGTAGAAGGTACATATTCACCAGACACTCTGGGACACGAGTTAATCAGGGATCTCATATCCGTCATCAGGGCGAAGAATTATGTCGAAGCGACCAGCAGATATAATTATTTCTACTCCAGGCTCGAAGGTTCGTCGCCGTCTGAACTTCGACAGCCCATACAGCAGCCGTGCTGCTGCCCCCACTGTCCGCGTCACAAAAAGACAGCTATGGGCAAACAGGCCCATGAATCGGAAGCCCAGGTGGTATCGGATGTATAGGAGCCCAGATGTTCCTAAGGGCTGTGA
ACTAAAGCGCGTGTGCGCTCTCTACCTTAATGTTCTAACCGGCCCCCGTCCCCTGTCCCCCGTCGCTCGGGCTTGTACCCTCGGATATGTACGTCGTTGCTCTCCCTACGCGCGTACCTGCCTGCCTGCCTGTTCGTAGCTGGTTCCGTCCCCTGCCCCCTGCCCGTCCGTCTCTCCCCTGCCCGTCTCTCGGGCCGGTCGGCCCCTGCCCCTGCCCCGCGCGGGCCGTCTCTCCCCCCGCCCCCTGCCCGTCCATACGGGCCGTCTCTCGGGATTCTAATGGGCCGTGAAAACGGCGGATTCGGTAAGTACGGCCCGTTTCCCGTCCGTCTCTCCGGTTCCGTCCGTCTCTCCCCGTCTCTCCCCGTCCGTCCGTCTCTCCGGCCCCCCTACCCTATCCCATAATCCGGTATATCTGCCTCTTTTTCGTTTACCGTGTTTTACCGCATCGAGGCTTGTACCTACCACGTTCGGCGTTTCCGGTGTTTTCCCTTTTTATA
CACTTTTTTCGAAATTTTGGTTTAGCGAAAAACGCCACACACCATCGAAACGGCAATAAACCGCAAAACCTTATGCAGCAAGGGGGCTGGACGATACCGCAAGCCGTCGAAAGTGCCTTAAAATCGCCTTTTTAAAATTTCGAAAATTGAAATTATTTTCAGTTAATTGCAAAACTGACGATCAGAAATGATCATGTGATTTTTATTAAGTGATTGAAATATATGAAGCGTTGACGGATTCTGTCACGGTTTTAATGATCATGTGCCAGAAAATGACGATCAGTTGATGGGCTAGCAAAGCCAAGCACAGCAAGGGATAGAGAGGATTTGACAGCAAAAACAGTTTTTCAAAAAATATCAGTGGCGAGAAGCAAACAGGCCAACAAAAAAGTGGCGGCATAAAAGCCACGAAAACAGGGTTTATTTTGGTTTCTGTCGCCACATTGTCGCCATTGTGATGATTATTTAAATGTAAGCTATTGTTTTGAAAGTGTATAAGA
ACCGGATGGCCGCGATTTTTTTACCGTGGGCCCCACCTTGCACGTGCTGACAAAGACATGTGGACCAATGAAAATTGTCCCTCATAGCTTAATTATTTCATGGTCCCCCCTATAAACTTGGGCTCCAAGTAGTGCACTCTTACCAATGTGGGATCCATTAGTAAACGAGTTTCCTGAAACCGTTCACGGTTTTAGGTGTATGTTAGCAGTTAAACATCTGCAGCTACTAGAAAATACATATTCTCCAGACACTCTGGGGTACGATTTAATTCGGGATTTGATCTCCGTTATTAGGGCTAAGAATTATGTCCAAGCGACCAGCAGATATAATCATTTCCACGCCCGCCTCGAAGGTACGCCGCCGTCTCAACTTCGACAGCCCTTATGCCAGCCGTGCTGCTGCCCCCATTGTCCGCGTCACAAAGGCCAGAGCATGGGCGAACAGGCCCATGAACAGGAAGCCCAGGATGTACAGGATGTACAGAAGCCCAGATGTTCCT
ACCGGATGGCCGCGCCCTTCCTTTTTGTGGTCCCCCTTGGGTCCTATAGACGTCACTATCAACCAATCAAATTGCATCCTTAAACGTTAGATAAGTGTTTATTTGTCTTTATATACTTGGTCTCCAAGTTTTTTTGTCATGTAATATGTGGGATCCACTCCTAAATGAATTTCCTGAATCTGTTCACGGATTTCGTTGTATGTTAGCTATTAAATATTTGCAGGCCGTTGAAGAAACGTATGAGCCCAATACTTTGGGCCACGATTTAATTAGGGATCTTATATCTGTTGTAAGGGCCCGTGACTATGTCGAAGCGACCCGGCGATATAATCATTTCCACGCCCGTCTCGAAGGTTCGCCGAAGGCTGAACTTCGACAGCCCATACAGCAGCCGTGCTGCTGCCCCCATTGTCCAAGGCATAAACAAGCGACGGTCATGGACGTACAGGCCCATGTACCGAAAGCCCAGAATATACAGAATGTATCGAAGCCCTGATGTT
ATCGGTGTCTCTCCATTTAACTCTATGTATCGGTGTATCGGTGTCTTATTTATATGTAGGAGAGTTACTAAAACCCTCAGGGGTCCTCAGCAATAATATTACCTGAGGACCCCGCGACCGGTGTACGCTTTTGCTTATGGACCCACCTTATCTTTAGTCGTTCAATGACATGCGCTCCTCAGCGCTTACATAATTCAAATTTGAATTATAAAGAGAGCTGCTACTTTCTTTATTGGCAGCCATGTGGGATCCATTGGTGAACGACTTTCCCAAATCGTTACATGGTTTCCGTTGTATGCTTGCCATTAAGTATTTACAATACATTCAGGCGAATTATCCCTCTAATTCTCTTGGTTACGTGTATTTAACAGAGTTAATACAGGTTTTACGTATACGGAAACATGCCAAAGCGGAATTACGATCACCGCCTTCTCTACCCCGATGTCGAATGTGCGGAGGAGGCTGATCTTCGACACCCCGCTTTCCTTACCTGCCACTGC
TTATTCTAAAAAAAAAATATTATTCAAGAAAAATGAATAATTTCATTTATTTAATGCTTTTACCCGTAGTGGCTGGGTGCAAGGATGTCGATTGAGGGGAGAAATCGAGAATTGAAGATCACTTACCATGTATTGAAGTACATTAAATATTTTAAGTAAATAAACTTAAGAGTTGAATTTATAATCGTTTGATCTAGATAACAACAGATCTATTAGGCACGTGTACTTATTAATAGTGATCATTTTTAAGACAGTAATAAGAAGCTTACACATACACACCGATATATAGAACATATAAAGATTTCTTAAAATATATTGTTAGAAGCTTAACACTTTAGTGCTTAGGAGTATTGAGTTGCTTACGCGTTAGACTCGTAGGAAGAGCGTGAATTGTTAAGGTTGTCCTGATGTTAGGTTTGTCCTGATGAAATAAAGGACTGACATTGCAAATCAATTGCAGCATAAGAAGACCGGATGCATATACTTTTCTCGATATACGC
TAGTAGTAGACACCGCAAAAGAAAGCAGTCAATCAGCAACATGGGGATATGGAAGTGGCTAGTGATGGCCAGTTTAGTATGGCCTGTTTTGACACTGAGAAATGTCTATGACATGAAAATTGAGTGCCCCCATACAGTAAGTTTTGGGGAAAACAGTGTGATAGGTTATGTAGAATTACCCCCCGTGCCATTGGCCGACACAGCACAGATGGTGCCTGAGAGTTCTTGTAACATGGATAATCACCAATCGTTGAATACAATAACAAAATATACCCAAGTAAGTTGGAGAGGAAAGGCTGATCAGTCACAGTCTAGTCAAAATTCATTTGAGACAGTGTCCACTGAAGTTGACTTGAAAGGAACATGTGTTCTAAAACACAAAATGGTGGAAGAATCATACCGTAGTAGGAAATCAGTAACCTGTTACGACCTGTCTTGCAATAGCACTTACTGCAAGCCAACACTATACATGATTGTACCAATTCATGCATGCAATATGA
CTCATGTCATTAATAAGACCATGCAGAAAATGCAAATGAGGCGAAGTGACGTAAAAAAGGGGGCGTGGCCATATGCAAATTAAGAAAAATGGCAGAAAATTAGTCCTTTTAAGAGCTTTATTGGAATTTTATATAAAATTTATGAGACACTTCTGTTTTTTCTATCAAGTTTTAATATTATTGTCATCATGTAAGTTTTTGTAAGTTACAAGCTGATTTTAAACTCCGAGTATTTTTCTTTTTTCTTGTTTTAGCGATCGCGTAGGAAAACTGCATGCAGCAGCGCGGCGAGGCTGGCGGTGAACGTATTTCCTCCGAGTTGTCGGTCTGCCGCCGCTGCGATTTCTTCGGCAGTGTGTGGAGGAATTGATGATTGAACGCGTTTTGCGAGTTCAACGAAACCTGGGTCGTATGTAATTTGAAGCACTTCTTGCCCTTTACCAAGTAAATACCCTAGCCCGTCAAATGTGTTTAAAATGATCCATCCTCCGGGTATAATA
TCTCAAAGACATACCTGCGGCACATACAAGTGTTAAAGGTGTTCACAATGTCTAAGAGGGTACTGATCATAGCCGTAGTGGTTTATCTGGTATTCACCACTCAAAACCAGATAACCGGCAACCACACAACAATCAACAGCAGCAGCCCGTCCACAACAGAGGCAAGCAGCACGCCAACAGTCAGCAGAACTCCACAAACAACCACCACCTCCACTGCAGTATCCACCACCATCACCGCAACCACCACTCCAACAGCTTCATGGACCACACAGAGTCAATATTTTAATAAAACAACACAACACCATTGGAGAGAAGAAACCATGATCTCAAGGAATCCTACTGTGCTGGACAGACAGAGCAGAGCAAGTTCTGTGAGAGAACTACTCAACACCAAGTTCTTAATGTTGTTAGGTTTCATTCCAAAGGGTGAAGTCAATCACCTAGAAAATGCCTGCAACAGGGAAGGGAAAAACTGCACAGAATTAATACTGAAAGAAAGG
TTGGCCACTCCCTCTCTGCGCGCTCGCTCGCTCACTGAGGCCGGGCGACCAAAGGTCGCCCGACGCCCGGGCTTTGCCCGGGCGGCCTCAGTGAGCGAGCGAGCGCGCAGAGAGGGAGTGGCCAACTCCATCACTAGGGGTTCCTGGAGGGGTGGAGTCGTGACGTGAATTACGTCATAGGGTTAGGGAGGTCCTGTATTAGAGGTCACGTGAGTGTTTTGCGACATTTTGCGACACCATGTGGTCACGCTGGGTATTTAAGCCCGAGTGAGCACGCAGGGTCTCCATTTTGAAGCGGGAGGTTTGAACGCGCAGCCGCCATGCCGGGGTTTTACGAGATTGTGATTAAGGTCCCCAGCGACCTTGACGGGCATCTGCCCGGCATTTCTGACAGCTTTGTGAACTGGGTGGCCGAGAAGGAATGGGAGTTGCCGCCAGATTCTGACATGGATCTGAATCTGATTGAGCAGGCACCCCTGACCGTGGCCGAGAAGCTGCAG
ACCGGATGGCCGCGCGATTTTTTTTAGTGGTGGGTCCAGAACGCACGACGATGCAGACTCAAAGCTTAGATAACGCTCCTTCGGCTATAAGTACTTGCGCACTAAGTTTCAAATTGAAACATGTGGGATCCACTAGTAAACGAATTCCCGGATACGGTGCACGGGTTTCGTTGTATGCTTTCTGTCAAATATTTGCAACTTTTGTCGCAGGATTATTCTCCAGATACCCTTGGTTACGAGTTAATACGTGATTTAATCTGTATTCTACGCTCCCGTAATTATGTCGAAGCGAGCTGCCGATATCGTCATTTCTACGCCCGCGTCGAAAGTACGCCGGCGTCTGAACTTCGGCAGCCCATACACCAGCCGTGCTGCTGCCCCCATTGTCCGCGTCACAAAACAACAGGCATGGACAAACAGGCCTATGAACAGGAAACCCAGAATGTACCGGATGTACAGAAGTCCGGATGTTCCAAGGGGATGTGAGGGTCCCTGTAAGG
GTTAACAATAATCACACCATCACCGTTTTTTCAAGCGGGAAAAAATAGCCAGCTAACTATAAAAAGCTGCTGACAGACCCCGGTTTTCACATGGACCTGAAACCTTTTGCAAGAACCAATCCATTCTCAGGGTTGGATTGTCTGTGGTGCAGAGAGCCTCTTACAGAAGTTGATGCTTTTAGGTGCATGGTCAAAGACTTTCATGTTGTAATTCGGGAAGGCTGTAGATATGGTGCATGTACCATTTGTCTTGAAAACTGTTTAGCTACTGAAAGAAGACTTTGGCAAGGTGTTCCAGTAACAGGTGAGGAAGCTGAATTATTGCATGGCAAAACACTTGATAGGCTTTGCATAAGATGCTGCTACTGTGGGGGCAAACTAACAAAAAATGAAAAACATCGGCATGTGCTTTTTAATGAGCCTTTCTGCAAAACCAGAGCTAACATAATTAGAGGACGCTGCTACGACTGCTGCAGACATGGTTCAAGGTCCAAATACCC
TTGAAAAATCTAGTCAATGGCGAGAACCGTGATAATCCACGCTGTGGCCTCAACAAGGTCAGTTACAGCCTCTCCTACTACTGCCAATGGTAGGGGACGTGCGAGCAGGAAATGCACGAAAAACAATGCTGCCGTGGAGTCCTCAAGGCCACGTAAACTGCAGAGGACTGCTCCCATTAAGACCGGGACGAGGGATAATAGGTCTTATGCTCAAGTGGTGATGGAAAATTGTCACCACTCCCATCAATCCAAAGCGCGCTCGAGCGAAAAATTTGTGGCTGCTAAGAAGGTAGCCCGGCCCTCTGTGGCCGTCCCATCAAAATTGACAACTGGGAACAAATTTGATGTTCTTGGCTTTGAGCGCCATGCAATTGACCGCGCTGTCGCTACAAGCGTGCCCACCAAATCCGTTCAGGAGGTGGTATCTGTGCAGAAAGGCACACAGTACGTGGTCAACCATACTGGACACAGTTACGGCTGCTCCCGAAAGGGTAATTACG
TGGTATCAGAGCCAGTACACAAAAAGAAACACATCAAGTTAATAAAGAAGACCAAATAAGAAACAGTGTAAGAAAAACAAACAAGAAACTAAGAAAGTTATACTCTGAATATAAAAAATTACACATAACAAAGATAGATAATAATAGGTTAGAACAACTAATAGATATCATATCTAATACAGAATATAAATATATCCAGTATTTGAAAAAACAGTATGAACAAGGAAGAATATAAACAACAACTTTTTGAAAAAATTACAGAAAAAAGACAAGAATTACGACATAGACAAGATAGGCTTAAGAATAATATATTTGCTGGAACTTGCCAGAAATCTTTACTAGTTCAAAGAAAAATTATATTAAATTTACAAATACAAATACAACAGTTTGAATATATACTCCAACATAACCTATAATGAATAAAGAAGAATTTGCGATAGATGAAAAGACATATGAAAACCAAGATGGATTGAAAATAAAGATAATATTTTCAAATCTAG
AAAAATAAAACAAAACAACACAACATACACGAAACACTTGCAAACAAACAACAAACCCTCGAACAAACTCATTTGAGCTTTCATCAACAACGAATTTGAAGTTCAAATGGCAGTCGCAATGATCATGAACACTTTGGTGAACAATCTCAGCGCACCACCCATAATTCCGAGCAAGTACACTTTAAGTGACATGGAGAAGCGACAGTACGCATCTGTTTGCATCTTTGGTGACTTTGGTGCACTGAAACCAATCACAACGAACGCTGCTAACAACAACGCAGCTAAAGCGATTGTGACGGAGATGACTGGAAGAGAGAGCCAGGGGCCGATGGTTCTAGCTAAACACATGGCGAAACCATCGAATGGTGGTAGCGTAGTGCATGTGCGGAGAGGACCTAATGCCTGGGTGCTGCAAGCCCGAGCACAAATTAGGTCAAGTGAACAACAAATGGATACCGCCTTCGGAAGACTTGCAACGGCATGTGCGGAACGCATTGAGA
GCTGGTATTCAACTGAGCTTAAATACCCTTGTCGAACAGATTGATTTTTTTTAAATCGAGTATAAGTATAATTCCGGTGATTTTTAATAGGCGTCAGAAATTCCGATTTCCCACTACCTAATTAACTGTGGATTCAGTGGAAGTTACCGATTTAAATTTATCCGAGAACTGATTAAGGAGGTGTAGGCTTCGTTGATCTGTGACTCAAGAAAGACGTGTGAACGTTATTCTCACGCGTAACATTGGAATACTCTCGACTTGTACGGGAAAGCCTTCATAAACGCCATTCCTCTTGGTGTTGGGTTCTGAAGAGGAGTACCTGTTCGAAAGAATCACCTAAAATCGCTGGTGATTGTTACTACCATGGCACTGGTAAAGACTAAACCGCTTGTGTTAACAGCCGCCAATGAAGAACAATTATATAAGCAAATTTCTGGCGCGCTTGAATCTGTGAACAAGAACATGAAAATGTTCAGAGCCTGTGTTCCGCTTGAGCTGAA
ACCAGAAAAGGGTGGTCACGGGGTCGTAAGTTTCAAAGAAAATTATTTATGGCTTAGGAACAAAGTTTCCTATCGTGGGATCTGGTTCCGGTTAACTCTACAAACCAGATAACATGGCAGATTTGTTCAGCAAGGTAAATGACTTTCAAAAATATAGAACCAATCTAGGACGTCAAGGAGGGTTGACTGTCAAATTAGTGGGTGTGAGAAGCACAGTTGTGGTTCTCGTTCCATCGACCAAAGATCATAGGCTGAGATGGAAGTTAATCAGGTTATTAACCCTCGCAGTCTACAATGACTCCCTTCCAGATTCGATTTCTATTGGAGCCTTACTTTCTTTGCTTGCAATTTCCTTTGAACAGCCTGCAGCTGTGATTCGGGGGCTTCTAAGCGACCCAGATCTTGAGGTGCAGATGATAGAGGTAAGCTTGGATGATCAGGGTGAGATAAGATTTGCTGCCAGAGGAGACATACTAACCAGATATAAAGATGCTTACTTT
GTTATTTGTAGCCAAGGATGATCACCATTGTGGTTATTCCAACAGCCCACTTCTCATGGACCGATACCAACTTTTTAAACTCTGTCGACTACCGACTCACTTCACAACCTAAAATCAGAGATCGCTTCGCTGTTTATGCCCCTGGTTGGCTTAGACGTCAGTTAGACGAGTTCTCCGCTTCCCTCACCGCGTCCGAACTCCTCCAAGCCCTCCAAACAATTCCGATCCCTGTTAAGGCTCGATGTCTCCTTCTGCCTAAACCCAAGCGCTTCGCACAGTGGCTACTCGACGTGCCCTCAGCTAACATTTGGCATATTCCAGTAACCACTCTTCGCGCGACTGTGGCGTCCAAGCATCCCTCCTCTGACGTCTACAATTACATCCCCGATCACGTACCCCCGAGCGCCGAATTCGATACCGTCACACGTCGTGTCGCCGCTGGCCGTGATATCTATGTCCGATCAACTAAGGTCCTTGGCGCTCCTCTTTGTCTAGCAGCT
TGGTATCAGAGCATGGTTATGGAAATCATGCGTAACTAAACCATTCGATAGGGGAATCGGGGCTCTGCTGAGCACCGATTATCAGGTATGAACCTTTAATTTAAGTGTTTTAATAGGCTTATTACTACTCGACGACTGGTTTTATATACTATTCAGAGGGGTCAGGTAAGAACGTGTGTTCTAAGGTCATGAGTTCTGTCAAGCGGAAAAGGGGTACTAACGTAAGCGTAGCCGAGGTAAGACCACGAGGAGTGGCAGTGATGGCCAACGTGACACGGGTATCATGACTGCAAACGCAGAATTTGTAGCCGGATGAACACATTAATTATCTGATAATTCTGAGTTTTATACTTACCCAGTCCCAGAAGTAGCAGTATTCCTATTGAAATCCAAGAACTAAAAGGCGAATTACGTGATAAAAGGTAGGAAAGCATCCCTAGAGACCCCTATCACCTTAGTATTTGAAGTTAAACTCTCTTTGAATTACACTGTTTATGACC
ATGGCTGCGTGACACACACACGCAGCTTACGGGTATCATACTGCTCTACTCTGCATTGCAAGAGATTAAAGTACCCATCATGGATTCAGTGTATGTAGACATAGATGCTGACAGCGCGTTTCTGAAGGCGTTGCAGCGAGCATACCCCATGTTTGAGGTGGAACCAAAGCAGGTCACGCCAAACGACCATGCAAACGCTAGAGCATTTTCGCATCTAGCAATAAAACTGATAGAGCAGGAAATCGATCCAGGCTCAACCATTCTAGGCATTGGTAGTGCACCAGCTAGGAGGATGATGTCTGATAGAAAATACCACTGCGTCTGCCCGATGCGCAGCGCAGAAGACCCCGAGAGGCTCGCGAATTACGCGAGAAAACTTGCATCAGCCGCTGGAAAGGTGACAGATAAAAACATCTCCGGAAAAATTAATGATCTACAAGCTGTGATGGCCGTACCGAATATGGAAACATCCACATTCTGCCTACACACTGATGCTACAT
GAATTCATGATCGACATGCTGGTGTTAAGGATACCTTTTAAAAGCTCTCTTGTGTCGGAGCGTCTTGATTCTAAGGGAAATTATGTTTCCCATGTGAATCTTGCTGAGGTTGCACGACTCTCCGGTCTGACTCTCGCAGCACATACCGTTGAATATGCCATTGATGGTGATTTAACTGTATCCGGCCTTAAGCATCCTTACGAATCTCTTCCGTCTCATTATGCGGGTATCGCGCTGAAAATTTTTGAGGGCGGTAAAAACTTCGAGCCTTGTGTAGAGTTGAAAGCATCTCCGGCGAAGTTGTTACAAGGTCACAACGTTTTTGGCCCGACTTCCTTTGAATTGTGTGGATTGGAGTTTTTCGGCGCTTTTGCGGCGGCTATGCCTGAACTGTATGACTTGTGCGATGTAACTAATACTGTAGTTGGTCGTATTGACGTTACATTTAGTGCAAAGGTTGCTAACGATCATATTGCTAATCAGGTCATTTCCTTCCTTCG
CCACCACAAGGTGTCTTCTCTTGTCACGCGCAACTTTTGAGGATTTTTAAAGGGTGTCTAGACCAATAAAGATAAGAAATACAACCGTAGTTCCAACTACACTTGTAAATTGGACATGGCACTATGATACAGCGTACCGATAAAGGAAAACAAGATGGGCAAATCGCTATTGTCCAACAAGACGTTCTAAAAGGCGTCTAAAACGCCCGTAGAACGATTTTATGACAAGGGTGGTATTATTACACTTAAACGGTATTAAAAACGACATACGACGCTATTATGGGGCTTTTAGGAGGCGATACTATGAAAGTAGCTCATGAACTTCCAAATTCTACGACGTCGTACAATTTAGGGATAAACGCCCTTTACCTAATCGCAACACTTCCAGAGGAAGAACTAAAAAAACAGGGTATAGCTCGTTTTTTCAAAAAAAGGGGGGGTATTCAACGAGGTGTCGATTTTCTAAACCCTTGATATGACTGCGTTTCTAAGGGGTCGAT
CATCATCAATAATATACCTTATTTTTTTTGTGTGAGTTAATATGCAAATAAGGCGTGAAAATTTGGGGATGGGGCGCGCTGATTGGCTGTGACAGCGGCGTTCGTTAGGGGCGGGGCAGGTGACGTTTTGATGACGCGACTATGAGGAGGAGTTAGTTTGCAAGTTCTGGTGGGGAAAAGTGACGTCAAACGAGGTGTGGTTTAAACACGGAAATACTCAATTTTCCCACGCTGTCTAACAGGAAATGAGGTGTTTTTGGGCGGATGCAAGTGAAAACGGACCATTTTCGCGCGAAAACTGAATGAGGAAGTGAAATCTGAGTAATTTAGTGTTTATGACAGGGAGGAGTATTTGCCGAGGGCCGAGTAGACTTTGACCGTTTACGTGGGGGTTTCGATTACCGTGTTTTTCACCTAAAGTTCCGCGTACGGTGTCAAAGTCCGGTGTTTTTACGTAGGTGTCAGCTGATCGTCAGGGTATTTAAACCTGCGCTCTGCAG
AATTCGGTTTTTTAAAATAATTATTCCCCTTGAATTTGCTAATAAGTATGATAGTCAATGGTTAAAGTTTGTGCGTGATTTAAAGAATGATGAAATTGTTAATAAAAAAGAATATTATTGGTCGGAAATCACAAAATTAAGTGTTAAAGAACGATTGGAGTTATTTGATATTGATATTTTGAAAAAGAATTTAAAACCTAAAAAAGAGAAAGGAAATGGTAAAGATGATTAATTTATTAGTTGAAAATAATAATAGTAATTGAGACAAGATTTTTAGTTTTGTTTTTGATATATTTTTGTTTATTTTTGATGTAATTTGAAATACAAAATTACCGATGACAAATACGTCAATTGCTTATTTTTTAATCTTTTTTATGGTTATTAAGTTATCGATTTATGCAATTCACGGGACATCAACACAATATAATAATTTAGGTTCAACAGTTAATAATGGTGTTTCACAAGTATATTCTTCAACAGTTCGCGGTGTTTCTGATACT
AGAGCAATTGTGTCAGAATTTTGTTCATAATCAAACCTCACTTAGAAAATCACAATACTGTAATAAGAACACAGTACCAATAACCATAATGTCTTCAAGTGTTTATGAGTCGATCATTCAGACAAGAGCTTCAGTCTGGGGATCAACTGCATCTGGTAAAGCTGTTGTAGATTCTTACTGGATTCATGAACTTGGTACTGGTTCTCAACTAGTTCAGACCCAGCTGTATTCTGATTCAAGAAGCAAAGTAGTCCTTTGGCTATACTGCAAAGTAGGGATCTTCCCTGTGAAGAAGAAGAGATTTCTTTCTCAGCATGTGTATATCCCTATTTTTGATGATATTGATTTTAGCATCAATATTGATAACTCTGTTCTGGCACTATCTGTTTGCTCAAATACAGTCAATGCTAACGGAGTGAAACATCAAGGTCATTTGAAGGTTTTGTCTCCTGCCCAGCTCCACTCTATTGAATCTATCATGAACAGATCTGATATTACAG
ATATTTAGACACACGATATACACATATAGGAAACGGTAACATGAGTTTAGAGGGTTTCTTCAAACGAAAGACAAAATCGTTTGACGGCTTGCCAGCGGGGGTTAATCTCGTTGACTTCAGTCAGATTGTTTTGAGTACAATCATGGCGACATACAAGCCAACTGACTTGCTTACAGTCGATTTGATTCGGCATATCGTTTTGAACACGCTACGAAGTAACGTGCTTAAAAACAAGATTAAATATCCACGCATCATCTTGTGTATTGATAACGGCAAAGGCGGTTATTGGCGCAAGAAAGAAGCATGGTATTACAAATTCAAGCGTAGTGAACAGCGTGACGAATCTGGTTGGGATTTTGAGACTATTTTCGATGCAATGGCACAAATCAAAGACGAAATAAAGCAGAATATGCCGTATTACGTCATGGACATCGAAGGCGTTGAAGCCGATGACCATATTGGTGTGCTGACTAATTACTACGTGAGCAAAAACGTACCAG
CGCCCGGGCAGGTGTTGGCTCTATGCCTCGGCATTTGTATTGTCAGGAGCTGTGACCATTGGCACAGCCCAAAACTTGCTGCACAGAAACACCCTTCTGTGACAGCCTCCTTCAGGGGAGCTTAGGGTTTGTCCCTAGCACCTTGCTTCCGGAGTTGCACTGCTTTACGGTCTCTCCACCCCTTTAACCATGTCTGGGATACTTGATCGGTGCACGTGTACCCCCAATGCCAGGGTGTTTGTGGCGGAGGGCCAAGTCTACTGCACACGATGTCTCAGTGCACGGTCTCTCCTTCCCCTGAACCTCCAAGTTTCTGAGCTCGGGGTGCTAGGCCTGTTCTACAGGCCCGAAGAGCCACTCCGGTGGACGTTGCCACGTGCATTCCCCACTGTTGAGTGCTCCCCCGCTGGGGCCTGCTGGCTTTCTGCAATCTTTCCAATCGCACGAATGACCAGTGGAAACCTGAACTTCCAACAAAGAATGGTACGGGTCGCAGCTGA
GTTAAAAAAGTTGTGGTTGATGACGACGTCTCTGATCCTAGCTCCAGGTGACGTCCTTTTTTCAGTTCGTCACGAATTAGCTGAAAGAGGAATTCGAGTGCGATTTACTGAACAATTCAAAGACGGGGAATCAAAAGACAAAGATGGAAAAGATGAGGATGGACAAGATCAACGAATTAGCGGTGGAGGCGGAGAGAATAAACAAAAGGGAGGAGATGAAAGTTCAGATCGCACAACAGAGGCTAAGAGCAGAGATACTGTTACTGCAACTGAGGTGGGGAAACACGCAGACGGTGATGGAGGCTCTGGAGAATCAGATAAAAGTTCTACAAGAACAGGAACAGAGATTGGAGGAGGAGTGTTCGTTCTCACGTCAAGTGTTTCAAAAGCGCTAACTGAATATGGAAACATCATGATATATGAAAGTGGGGGTGGGACTGTAATCTTCTTAGATAAAAATCTACAGAATGAATTTAATCTTAGTAAATCAGATAGATTAG
ATTTATATCACACATGTTATATAAATTACAACATAATAATACTTGAAGTAAAGAGATCATTTTACAACAAGGACATTATCTTAAATCCTAATTAAGGTTACTAATAATTTAGTTGACTAAATTTTTAAAATACGAAACAACTTGTCGGACCGGACTTGTCTTTATCAAAGCTTTTGTGTCGGCTAAATCCAAGTAGAACTTAACTGCTTCGTAGCAAAAAAAGTACTGGAACGGATTGAACAAGCTGTGGTACCTTTTTTCCCGAATACTGGACACTATAGACGGAATTGAAACAGTTTGATTGTGATGAAACCTCGAAATGCTGATGTCGACCACGCAATAGCAGGGAGTCCTTCCCAGCCCGGCATTACAGTGCACAACAATTGGCGGCGGCTGGAGGCGTTTATGGCCATTCTGGAGCGAGTTTTCATAGAGTTCCCTCTGGCATTGTCTGACCTCCAGGACGAAGCTCACAAACTCTGACGTATTTTTGGGCACGT
TTGATTCAAGCGAAGCAGAAGCCCTGCAACAAAACTAAATCTTGTCCCTTCTTTCTCTCTCTCTAAGCGACAATCTTTTCTTGCTTTCAAATGACTTCTTTCTTCTCTTGCTCTATGATGTGTGGGATAGCGCCCACACTACGAAACTAGGGATAGCGCCCTAGCTCCGATTATTGGGATAGCGCCCAATATTTTCTGTTAATATTTCGATATTTTCATTTTGTAATTTCGATTACTTATATATAATAAAAACCAAAAAGATTTTCTTATTTCCTTAATTTCTTTTTTGTTTGCTTTTTCATGGAGATCTACGGATTCTCCCCCCTCTCCTTCCAGGACACCGAGTCCTGGAAGAACTCTGCTTTCGCAGCCTGCCGAGGCTGCAAGACCTACCCCATCGAGGAGGTAGGTACTGACGGATCCGTGAGGATCCGGGAGCTCCCGGTGGGGCTCGTGCTGAAGGGCGTCATGGCCCAATACCGGTCCATTTTATGGACCCA
TAGTAGTAGACTCCGCAAGAAGAAGCAAAAAATTAAAGAAGTGAGTTTAAAATGGAAGGGTGGTATCTGGTTGTTCTTGGAGTCTGCTATACGCTGACACTGGCAATGCCCAAGACCATTTATGAGCTTAAAATGGAATGCCCGCACACTGTGGGTCTCGGTCAAGGTTACATCATTGGCTCAACAGAACTAGGTTTGATCTCAATTGAGGCTGCATCTGATATAAAGCTCGAGAGCTCTTGCAATTTTGATCTTCATACAACATCTATGGCCCAGAAGAGTTTCACCCAAGTTGAATGGAGAAAGAAAAGTGACACAACTGATACCACAAATGCTGCGTCCACTACCTTTGAAGCACAAACTAAAACTGTTAACCTTAGAGGGACTTGTATACTGGCACCTGAACTCTATGATACATTGAAGAAAGTAAAAAAGACAGTCCTGTGCTATGATCTAACATGTAATCAAACACATTGTCAGCCAACTGTCTATCTGATTGC
ACCTGCCTCCTCCTGTGTATGACCTCCTGCCTGCCCCTGGACCCAGCTACCTGCCTCCTCCTGTGTATGACCTCCTGCCTGCCCCTGGACCCAGCTACCTGCATCCTCCTGTGTATGACCTCCTGCCTGCCCCTGGACCCAGCTACCTGCCCCTCTACAACCAGGGTCTTGAGATCCACGCTGAGCGCGCCTTCTTTTCGTCCTTTCCTCACCATGTCAATGGCAAGTGGGTCGCACCTACTTCCGTTCTCAATGTCGTGGCTGGAGTTGAGGAGGATCTCAATGACTTAACCATTCACACTGTCAGAGCGACCGATTGTCGTGGCATGTACGAGATGACAGCTAACAATGGTGAGGTGGTGTCTAAGCTCAACGTCATGTTCATCGACGCGACCACTACTCTTGCATCCCTCACCAGCTTCATCACTTCGCACCCGCTCGTGTTCGTAAACCCGCTTGCCGCCGCCCTGATGGTCCAGTTACGGCTTACCAAAGGCGTG
GGTACCACTACGCTTACGCAGCAGCCTTAGCTACGCCAGGAGCTTAGCTCGCCCACGTTCTAATATTACCGTGGGCGAGCGGTGCCTGGACTGAAATTGGTGGGTCCCAGCTATTGGGAATGGATGAAATCTTGGGAAATTGGGCTAGATCCAACCCAATTGTTATATATAATTAATTTATGATTAAATTAATACTGCTTTAAATGATATTATAAAACAGATAAGACATAAAATATTATTCATTACATATAATTTAAAACATTACACCGATGATTTATTTATGATGCGGTAATGATTTATGAGTTCCATGCCTAAAATGTTCAGGTTCTCAGCCATTATCATATCCACCACTTCGACTAACTCTTCCGTCTTGATCATCTGGTGAGTGGTGTCTTTGAACATATTCTTTAACCCATTCATTATTTCCTCCTCAGAGCCGTTAAAGTCGAATGGGATGAAGACATCAGCGAAGTTGTATGGTATGATAAACGTTGATTTCC
ATTTAAAATATAATATTAATGTACTAAAACTTATATATTATTAATTTATCTAACTAAAGTTAGTAAATTATATATATAATTTTATAATTAATTTAATTTTACTAATTTTATTTAGTGTCTAGAAAAAAATGTGTGACCCATGACTGTAGGAAACTCTAGAGTGTAAGAAAGATCGATCGCTTTATAGAGACCATCAGAAAGAGGTTTAATATTTTTGTGAGACCATCGAAGAGAGAAAGAGATAAAACTTTTTTACGACTCCATCAGAAAGAGGTTTAATATTTTTGTGAGACCATCGAAGAGAGAAAGAGATAAAACTTTTTTACGACTCCATCAGAAAGAGGTTTAATATTTTTGTGAGACCATCGAAGGAGAAAGAGATAAAACTTTTTTACGACTCCATCAGAAAGAGGTTTAATATTTTTGTGAGACCATCGAAGGAGAAAGAGATAAAACTTTTTTACGACTCCATCAGAAAGAGGTTTAATATTTTTGTGAGA
ACCGGTGGCGAGCGGGGTCTTTGGAGTTCCAGGTGGACCCCACACATGGAACAGGACATGGACAGAACGTGAGTGGGCCAGATGAATGGGCTTTATTAATGGGTTCTTTAATTTGGGCTTGGATTGACTAAATATACTCGTATATTTATGAAAATGCATTACATTTATTGAAACGTATAAATACGTATTACACGGATGTATGTTTTGACACCTTATATTCTTCGTCTAAATTTATTTCTATTACATGGGCTTCTTGCATCATGAGGATATCTACTAGTTCTATCATGTCCTCTGCCTTGAACCCCCCCGTTGGTGAATCTTCGTACATGACCTTGAATATGTTCTTGATGCTCTCTTCTAGCCCGTTGAAGTCGAATGGACCTATCAGTCCCTGGTGTCCGTATGGTATGATGTACCTCTGCTTGTGAAGAAATGGAGTTGTGGTGGAGAACAAATCTATCTCAACGGAAACCCTCCTTGTTGTTCTTAGCCTGACATCT
AGCAAAAACAGGCAGTCAAAATGGCTACAGACCAGATGGACATCTCGGGCCCTCCTCCAAAGAAACAGCATGTGGACACAGAGAGTCAGATCCCAAAGATGTACGAGATGATCAGGGACCAGATGCGCACTTTGGCATCGACACACAAAATCCCCCTGAACATTGACCACAACTGCGAGGTTATCGGGTCCATCATAATGGCTGCCTGTACAAACAACAGAGACCTGAGACCAGTGGATAAGTACTGGTTTCTAATGGGCCCTGCAGGGGCGGAAGTTATGACCGAAGTGGAGATTGACATTCAACCACAACTTCAATGGGCAAAAGGAGCTGTCCATGACCCGAAATACAAGGGGCAATGGTATCCATTCCTTGCACTTCTACAGATCTCCAACAAGACCAAAGATACCATCTTGTGGCAGAAATACCCCGTCACCCAGGAGCTAGAGATTAGCAACTCCCTTGAGATCTACGCCAACGGTCACGGCATCAAAGACCGG
CATCATCAATAATATACGGAACAAAAATGCGTGATGACGTAGACGGCGTACGTAAGGGGCGGAGCCGTGTGACCCTTGTACGGGCGCGTCGGGGTTTTCCCGGCGGGCGGGCGCGCCCCGTGGCGTGCGAGGCGGCCCGTTTCGGTTCCACCCACTGTTGGGTGGTTTCTGTTGAACTTTGGCTGGTATTTTCCACAATGGGTGTGATATTGGACCTTTACCTGGGAGAGTCTGTCAACAGGTGTGGTACAGACTTCACACCCAGTGACTCAATTTTACCACGGAACGGTTCAGGTGTACGCCTCAGACTCCATTGGTCGATTTTTCCACACTGTTCCGGGTTGTCCCTATTTATTCTGCGCGTCTGCCTAGAGTCGCCACTCTTGAGTCGAAGAGAGGTGAACGTTCTCATCCGCCATGAGACATCTTAGAGTTGCCTTCGACGAGAGCTTCTGGCAGATGGCCAATGAATGGGCACACAACAATGAGCCGGACACCGA
ATATTTTTATTACTCATTTCCTGCATCCACCATATTGGCTGCCCGGGCCAATAATGCGAGCGGCTGCGCCGCTGCGCGCTTCGCGCGCGCATTGTAAGGCCTAATCGGGCAGCCAATATGGTGGATGCAGGAAATGAGTAATAAAAATATAGAGCCTGTGATTAAGTGAAACGACATAGGCGAGGACAGGTGGACCAATCACGTTAAAGGTCAAGCTAATGATTAACCGGGGGGTGGAGACTAGAGGGTATATAAAGAAAGAACCAGGAAGTCAAAAATCAGACTGCTGCAGACCTCGACAGAGAACACACGTCTCTGCGCTCTGGTGAGTGAAGATGGCTACTGGGGGGCTAGCTAAATGGGTGGGGGCTGTGCAGGCCTTTGGGCATCCATCTTGGTCCTACGTCATCAAGCTACGTCATGGTCACGTGACCATGATTGAGAGAGGCTTCTATGAACTATGTGGGGGAGAGAATTGGAATATGCTCCACGAACTACCT
CGTTTTAGAGCTTGGCAATTGTTGTTATCTGTTGTTGTTGTTGTTTGTTATCACTCATTGCGATCCTTCAGTCACTTTGTTGTCATTCTCTACCGTCAAACTTTATTTTACTTCAAAACTTTCCATTTTGAAGTTTCTTATGGGTATTTTTACCCTTTGCTCTTGTGGGGTTCCTTGCCCCACACGTTCTTTCTATCGGAGGCATATGGCCTCTGGTTGTGATCTGCTGCCTACCAGGCAGCAACTTGCTGATGTTGGCTACACTGAGCCAACAGTTATTGCTGAGGTGGTAACCCCACCCACTCAGGCTCCTCTTGAGCTTTTTGTGGAGATCTCTCCACCTGTCTTGGCTCCTTTTGAGCCTTCGGTGGAGATCTCTCTGCCCATTCAGGCTCCAGCTGAGCCTATTGTGGAGGCCTCTCCACCTGCTGCCACACAGTTTGTGGGTATTGAGGCACTTATTGCCTCTGGCCCTTGCTTCTTCGGGAGCTTTGGGCCCT
AGAATCTTTCCCGTCACATAAGCTCTTGAGATGTTAGCCATTGATTACCTGCAAAATGAAAGACTTTATCACACATACATGCTGAAAACTAAAACGAATGAAAACAATAATGCACCAACTCCAGAAGTTAAACAATTTCTGCTGCAATCCTCCATTGCCCACAAGCTGTTGCGAGCGTATTCAAATAAAACGAAAGGCGTGATTAAAGATCCAGCATTGCTAGGCGCAATAATATCCACTGGTTCGTATGATGTGCAAGTGTCAAATAAAAAGGATCGAAAGATAGTGGGAAAAGCTATAGACGGTGCAAATGTCAAGGTTACAGTTAAGAAAGGTAGAAAGAAAAGAGATGTTATGGCGGACATGCCTGCGCAAACGTCACTAGCTGCCGACCAGGAAGGTGTATTAACTTTAGAGGATATGAATGAACTGAGCGAAATGGCAAAGAAATTAAGGACAGTATACAATACCTCAGAATCGAAGAGTTTGTGGTATATTAA
ACCGGATGGCCGCGATTTTTTTTAAAGTGGTCCCCAGAGCACGTGGTCCAATAATAGACGCTCCTTAAAGCTTAATTAATGGCTTGTGGGCCTATATACTTGCCCACCAAGTAGTGGGATTTGTCATCATGTGGGATCCTCTTTTAAACGAGTTCCCCGATACGGTTCACGGATTCCGGTGTATGCTTGCTGTAAAATACTTACAGCTCGTAGAAAATACGTATTCACCTGATTCGTTGGGTTACGATCTAATTCGTGATTTAATCTCAGTTATTAGGGCTAAGAATTATGTCGAAGCGACCAGCAGATATAATCATTTCCACTCCCGCATCGAAGGTGCGTCGCCGTCTCAACTTCGAGACCCCGTACACGAGCCGTGTAGCTGTCCCCACTGTCCGCGTCACAAAGTCACGAGCATGGGCCAACAGGCCCATGAATCGGAAACCCAGAATATACAGAATGTACAGAAGTCCTGATGTTCCCAGAGGATGCGAAGGCCC
GTTTTAGAAGACATCGGAGCAGGCATGGCTCAAGACTTGATCAACGTTTCCCAACTGGCCAACAAATTATCCCACATCACCATAAACAATGCAGAAAGACTCGTCACTGGGGCGGAACTCGTCACCCTCGAGAATAGACTCGAGCACTCGATCAAAGCCGCCAAATCCAGCGTTGATCGTCACCTCTCCCGTCATGCTGCAGACCCGTACGCTCACGAGCACACTTCCGGAGGTGCCCCCCCTGCCGCTGCCCCCCTCCCTTCTGTCCCATGCCAAAGCTATCGGCTTTCCGCTATGTCCGTCGTGCTCCACTCTTGCGGGGGCCACAGTTCTACCGTGTCTGTGCCAACTAAGATCATTATCGAGGCAACTCAATGCACCCTTACTCTCCACACCCCCGCTTTCGACTTTGCCACGTCCCCCCCACTGTCCCTGGCGGGAAGTTGTTCATCAAAGTAGACAAAGGTTCCTGGCACGATACAGCCTTCGGTGCGTTCAAT
GGGCGGCGACCTCGCGGGTTTTCGCTATTTATGAAAATTTTCCGGTTTAAGGCGTTTCCGTTCTTCTTCGTCATAACTTAATGTTTTTATTTAAAATACCCTCTGAAAAGAAAGGAAACGACAGGTGCTGAAAGCGAGGCTTTTTGGCCTCTGTCGTTTCCTTTCTCTGTTTTTGTCCGTGGAATGAACAATGGAAGTCAACAAAAAGCAGCTGGCTGACATTTTCGGTGCGAGTATCCGTACCATTCAGAACTGGCAGGAACAGGGAATGCCCGTTCTGCGAGGCGGTGGCAAGGGTAATGAGGTGCTTTATGACTCTGCCGCCGTCATAAAATGGTATGCCGAAAGGGATGCTGAAATTGAGAACGAAAAGCTGCGCCGGGAGGTTGAAGAACTGCGGCAGGCCAGCGAGGCAGATCTCCAGCCAGGAACTATTGAGTACGAACGCCATCGACTTACGCGTGCGCAGGCCGACGCACAGGAACTGAAGAATGCCAGAG
GAAAACAAACAGACCAGAACTAGCACAGATCACCACAATCTGCCCTAGTATAGGCTTGCTGGCTGCCCTTCTGTCCTACAGAAGCACAACTACAACCCTATAATGGCCTTGCACACAATCACTCCCGCAGAGAGCGTCTTAGCTCAATTCTCTTCAGAAGAAGCTAGCAGGATAGGTGCCTCTGCTATTTCAAACTTCTCAAAATTGGAAGCTGACAATCATTCCCTCTTTCATTACAACCTGCCCGCTTATGCAAAAAGCAAGCTTTCTGAGAGAGGTTTTTACTTGTCACCCTTTTCATATGAGACTCACAGCCATCCAGTTAGTAAAACAATAGAGTCACATTTGATTAATATCAAATTACCTAATTATATTAATGAGAGTTTTTTGATTGTAGGTATTAAAGATAGTAAATTGAGTGTTTTGCGCAAAGATAAGAAGCTCAGATTCCTTGAGGCCCTAAACAGATGTGTCACCTCTCATGATATACAGAGATATGG
GGAAGGAGTGCCAGGCCATTACCTTCCGCCCCTGCCTAACAAAACTGGCTCGCCAGAGGCGGGGGGGCGTGGTAGACGGTATGTCTAGGTCCAGAGAAAGCGGCCGCTGTTAGGCTGCTAGACTTCGCCACGCTTACACCATTGAGAACACATAGGTGGTGTAATATTATGTGTTTGGCTGCGTGTGTCACGAGCACGATCTATGGGGGAATCTAACCCAGGTGGTGTTGTGTATGATGAGGTACAAGCCCGTCAACACCACAGGTGGAGAGGGACAGGAGTCTCATTTCCCCTCCAAAAAACAGCAGTGGTCCGCCCCTCATGCCCTATGAAACATTAGGGGGCCGACACTAGTGGGCAAGCCCGATGGTGTGGGGGACTGGATATGGGAACCCCAGTCCGTTAAACCCGTACGGCTTCGCCAGCCTACACCGGGGGGGGCTTAATCCCCTTATTTTGGCACCTGAAAATATTACTTTTGACACTTTAAACACACACAA
TGAAAATTAAACACAAACAAACTACACTGCACAAAACCAAACTTCAACACTACTTGATAAGGAAACTTAGCGAAGCCCTGTACATTTAGTTATTGAAGTATGACCACTGTGCAAAAACTCCTCGACCAAATTTCTGACCCAAATGCGCGAGCGGCTTATTCCCAGGAATGCCTTTCAGCTGCGAAGAATGCAGCTACCAAGGCAATGACCATAGCCCCTTACGCTGTCACACAGACAGAAGCACTCACCCTAGAGCGCATTGGAATTACTACTTCACCATTTGCCACCACTTCACACACACACGCGGCTGATAAAATAATTGAGAATGATTGTCTTGAGATCATCAGCCATTACCTACCTAAAGACCCTATTACTCTGATACAATTAAAACGATCTAAATTGCATCTGCTGAAGAGGGGGCCCACAGATGATGCTTTCCAGAACTATTGCCACGAACCAAAGGATGTATTGAGATTCGGGCTAACCAACCCACACACGTG
CTATATATAGTATGTTTTACTAATTTTCAAGCTGCTTAATAATAAAATCAAAAAAACTTTAAAAAAAATCAAGAAAACTGTTGACATTGAATTTAATTTAAGTTATAATATGTTTGTAAGTTAGTTAGAGAGGAGGAACAAAATGACAGAAGTAGTTCCAAAAATTACAATCAAAGAACTCCGAGCACGTCACAATTTGACACAAGAGGAGTTTGCTAAAAGCGTTGGTACTACACCTCAAACGGTGAGTGCATGGGAGAAGAATGTACTTTCTATTTCTCCTAAGAATATGTCAAATATTTGTAATAAATACCACATTCGTTCGTCTGATTTGTATGGCTTTTGATTTTTATTACAACAAAACTTGGATTAAATTCAAGTTAGAAAGGAACAAGATGAACGAAATAGCATTATCAAATAATCTTTCTCAAATTGAGTTAGAGATAAAACACCATAAGCAAATTGCTGGGCAATCAATTTGGGAAATTGGGAGAAGATTA
ACCGGATGGCCGCGCAAAGTGTTAAAGTGGTCCCCCCTCCACTAACTGACAAAGACATGTCGCGCCAATAAAAACGCTCCCTCAAAGTTAAATTAGTGGTGGTCCCTCTATTTAAACTTCCTTAGCAAGTAGTTCATTCCGCACTATGTGGGATCCTTTAGTAAACGAGTTTCCCGAAACCGTTCACGGTTTTAGATGTATGTTGGCAGTGAAATATCTCCAACTAGTTGCAGATACGTATTCCCCAGATACGGTGGGATACAATTTAATACGTGATTTAATTTGTATTCTACGTTCCAGGAATTATGTCGAAGCGCAAAGCAGATATAATCATTTCCACCCCAGGCTCGAAGGTTCGACGGAGGCTGAACTTCGACAGTCCAGGATCGAGCCGTGCTTATGTCCCTACTGTCCGCGTCACCAAATCAAGTCTATGGGCCAACAGGCCAATGAACAGAAAGCCCAGGATGTACAGGATGTACAGAAGTCCAGATGTCCCT
TTAAAACAGCGGATGGGTATCCCACCATTCGACCCATTGGGTGTAGTACTCTGGTACTATGTACCTTTGTACGCCTGTTTCTCCCCAACCACCCTTCCTTAAAATTCCCACCCATGAAACGTTAGAAGCTTGACATTAAAGTACAATAGGTGGCGCCATATCCAATGGTGTCTATGTACAAGCACTTCTGTTTCCCAGGAGCGAGGTATAGGCTGTACCCACTGCCAAAAGCCTTTAACCGTTATCCGCCAACCAACTACGTAACAGTTAGTACCATCTTGTTCTTGACTGGACGTTCGATCAGGTGGATTTTCCCTCCACTAGTTTGGTCGATGAGGCTAGGAATTCCCCACGGGTGACCGTGTCCTAGCCTGCGTGGCGGCCAACCCAGCTTATGCTGGGACGCCCTTTTAAGGACATGGTGTGAAGACTCGCATGTGCTTGGTTGTGAGTCCTCCGGCCCCTGAATGCGGCTAACCTTAACCCTAGAGCCTTATGCC
CTGGGGCGGGGCTTAGTATTACCCCCGCCCAGGATCAGCGGAGTCATCACGTGACCCGCACATGCCATTAGTCTATATATAGCTCAAGTTGTAATATTTTATCATTCATGAATAAAATATGGCTCGGCAAGTTATATGCTGGTGCTTTACATTAAATAATCCTCTCTCTCCTCTTTCTCTTCATGAATTAATGAAGTACCTTGTTTATCAAAGAGAACAAGGTGAAGCTGGAAATATTCATTTCCAGGGTTATATTGAGATGAAGAAACGCACGTCTCTTGCAGGTATGAAGAAATTAATCCCAGGTGCCCACTTCGAAAAGAGGAGAGGTACTCAAGGTGAAGCTAGAGCTTACGCCATGAAGGAAGACACCCGTCTTGAAGGTCCATGGGAGTATGGGGAGTTCATCCCCACCATTGAAGATAAGCTCAGAGAAGTTATGAACGACATGAAGATTACAGGTAAGAGACCTATTGAGTATATAGAAGAGTGTTGTAATA
TAGTAGTAGACTCCGCAAGAAACAGCAGTTAAATAACAGCAGGATCATGTGGAGTTTGCTATTACTGGCCGCTTTAGTTGGCCAAGGCTTTGCATTAAAAAATGTGTTTGACATGAGAATTCAGTGCCCCCACTCAGTCAAATTTGGGGAAACAAGTGTGTCAGGCTACACAGAACTGCCCCCACTCTCATTACAGGAGGCAGAACAGCTGGTGCCAGAGAGCTCATGCAACATGGACAACCACCAATCACTCTCAACAATAAATAAATTAACCAAGGTCATATGGCGGAAAAAGGCAAATCAGGAATCAGCAAACCAGAATTCATTTGAACTTATGGAGAGTGAAGTCAGCTTTAAAGGGTTGTGTATGTTAAAGCATAGAATGGTTGAAGAATCCTACAGAAATAGGAGATCAGTAATCTGTTATGATCTAGCCTGTAATAGTACATTCTGTAAGCCAACTGTCTACATGATTGTTCCTATACATGCATGCAACATGA
ACGCGTATATCAAATAGCACGATTTGCTAAAGACTACCGCGGCAGCCTTTGCTATAGTTACTCCATCGAAACGAAACATACTTACTAAGGAATACAAAATGACTAACTTCATCAAATCAGCAATCATCGCATGCAGCAGTAATCATGACGGTAGGTTGTTCTTCTGGTCCGCGCCCTGACGGATGGTGTGCGACTCAGGCGGGTGATGTTTGCGTAGCTAAGTGGAAAGGTGGTGTTATTGTTGCAGCTGGAGAGGTTGATATTCGTTATGCTGGCATTGAGTCAAAGGTTGGTGGAGGCTACGGCGGCTCAGTTGCAGATCACGGCTCAAAGGAGTGGAAATAATGCCTCAAGGTATCTTGATAGATTTGAATGACGGAAGGCCAGCAATGGAAATCACAGCTGGCTTGAGAGTTCCAGCCGTGACTGGTTCAATAAACACTAGCGGGTTAAGCTCACCAGCATCATCATGGGATTTCGGTCTGACTATGACTCCTGGC
GGATTTCACGTACAACGTAGGGTTGTCCTTACGCGTTGCGCGCAAGGTCAGACAGGACGGGCTTGTCTGGTTTCGGTTGATGCCACCTATTTCCACCGCCCAGTGGTACCACTCACTCTTACTGAAAAGTTTGTTCGTGAACCGGTTTAGGCAATCGTCATTGTTCGGGGGGAGGGTTCCGTTGATCCCCAACACGACGATTGACGGCTACATTACCACACACCAGCACCACACAACCCCGAACTTTCCGATGGAGCACGCGCTCCGCAACGCATTCCTCGCCGCGGTTATCGCCTCGCCGCGGGGAGGAACACTCTTGACCGCACCGACAAAGAAAGGGAAAGAGAAGAAGGCGCCACTCGCGACTTACCGGCGCTACCGTGCGAATATTCGTACGGAGTCAACCATCGCCGGTAATGTCGACGCGCGTGTGGCTGGCATCCAATACGAGATTGGAGCTCGCTACGAACGCGTAGGGGAGGCTTTCGCTCCCGTCCCCG
AGTGGAAACAGGCAGTGGAGATGGCTTCCAACCTACCAGTGAGGTCTTTCAGCGAAGTCTGCTGTGCTGAGGCACGGGCGGCTATAATACAGATGGAGAACAACCCCGACGAAACCGTGTGTAATAGGATCTGGAAGATCCACCGGGACCTACAGTCAAGTGACCTCACCACCACTGTGCAAGTAATGATGGTGTATCGTTTCATATCAAAACGGGTGCCAGAAGGCTGCTTCGCCATCCTTTCTGGTGTGAACACTGGAATGTACAACCCAAGAGAGCTTAAACGAAGTTATGTGCAATCCCTGTCTTCAGGAACCTCCTGTGAGTTTCTGAGATCATTAGACAAGCTAGCAAAGAACTTGCTGGCTGTACATGTCTGCTCTGATGTGAAGATGTCCCTCAACAAAAGGCAGGTGATAGATTTTATAAGCGGTGAAGAAGATCCCACCCTCCACACAGCAGAGCATCTAACAAGCTTGGCCCTGGATGACAGCCCTTCT
GAAAGTAATTCTATTACAACAATCAATTCAAGTCTTCGTGAGTGTCAGATTGTATCGTCGTTCGTGAAATATATTGCCTTGAACTTGCCTAACGGTGGCTTGCTTGATCCCTATTTCACTCGTCAGTTACATAGTCCAGAAGACTTACGGAGATTGTTAGATTTACACCATACACGATATTGTTATTGGTTTGCTTGAGGTCCACTCGCTTACTGTGACATTTGTCGTAAGAATCACTTAGTGAAGTTGGTTTACTTGAGGTCCACTCGTTTACCAAATCATTTTGCGATTATCAAGCTGTGAAGATGGCTTTTGCTGGTAGTTCTCGTACTATCAATGAAACACTATCCAGATCTAGATCTGTGGGTGTTAGTTCAGCTTTTGAATTTTCTGAATCGGAATGGGCTAGTACCATGTCTGATTTAGATAAATTCTATGAAGATGTTCTTATTCAAAACGCTCCTACTAGGAAGTGTTTTAAGATTGATTTAAAGAACAAT
GTTAATTTTCTGCTGTGAACTCCAGAATGCAAGGGAATGAGAGAATACAAGATAAAAATGAGAAGGAGAAGGCGTATGCACCATATCTTGACGGAGCAGACGTATCAACGGATAATGGGCCCATTTTATCAGTGTTTGCCTTACAGGAAATCATGCAAAAAATTAGGCAAAATCAGAGCGATATGGCTGCACATGCTCCCGATGTTGATGGGGCGATACCAGAGGTAATGACTATAATCAGTGGAATTAAGGGATTGCTGGAAGAAAAGGATTACAAAGTAATAAACGCGCCACCGAATTCTTTTCGCACGATCCCGATGCAGAGTACGGAGTATGTTTTGCAAGTGAACACGTTTTATGAGAGGATGTCGGAAATTGGAGGGCCGGTGGATGAAACGGATCCAATTGGATTTTATGCATTGATACTGGAGAAATTGAAATTTTTGAAATCCGAGGGGGCTTTCATCTTGCAGGGGATAGCTACTAAAGATTATAGGGGT
ACCGGTGGCGAGCGGGGTCTTTGGGTTCCAGGTGGGACCCACACCTGGAACAGGCCTGGAAAGAACGTTAGTGGGCCGAATGATTGGGCTGTTGAATTGGGCTTTTTATTCAAAACCATCTCAAATTTACGAAGTCCATTATTATTCATATAAGAATAATTACATTAAACATAGCCCGTATAAATATACATTTATACGGTTACATTCTTGTATACATGGTATTCGTCGTTTACTTGTATATCTATTACTGGAGCCTCTTCTTGCATCATGATATCTATTATTTCAACCATGTCCTCTGATTTGAACTCTTCTATTGTTGAATCTCTATACATGATCCTTAGTATGTTCTTTATACCTTCTTCTAAAGCATTAAAATTGAATGGTGGAATGATTCCGTTATGTCCGTATGGAATGGAGAATTTGTTCTTGACTAGTGCTGGTGACTTAGTTGAAAACACCTCTACGTCAACTCTGAATTTTATTTCTGATCTGAACTTGAC
GGTAAAGACGCCAATCTTTGCTAGTCAACCAAAGACTATAACATGGGGGCTATATCGAAGATTTCTAAGATTAGTTCGTTCGTAGTGGCAGGCATTGTTGCATATAAGGTTGGTAAAGCTACATACAATGCTTTTAGGTACAGGAACCAGGAATCTATTACAGCAGCCCGGGACCTCCAAGCAGCAGTGGAAGCTGTGGAAGAACAACCGGAATTCGGTAGTGTAGAAGAATGTCTTGAGGAAACTCCAGCTTCTCAATCTGAAAGAACCACCATTCAGAATGAGGGGGACCTAGCCAAAATGCCTGTCAGTCGTAAACGTCGTATTCGAAACAGGAAACACGGTCGGTTTGTTAGCTATCTAGTTAACGAGGCTAAGGCAGAGTACGGACTACCCAAACCAACTGAAGCATATAGGCTAATGGTTGGTGGATTTCTCAATCGATTATGTAAAGAATGGGGAGTGGTGACTAGCCACACACATCAAGCGGTTTCTATTGC
GTTTTTAACCATCCTTCTACTAGACGTACACTCGTACATCCTCTAGTATTTCCTTTATTTATCTTCCCATAAGCCCCTGCCTTTAACGTTTAACTCTCGCTATCGACATGGCATTCTTGAACGTTTCTGCTGTCCCCAGCTGTGCTTTCGCACCTGCTTTCGCACCCCACGCCGGTGCAAGCCCCATTGTGCCCGACAGTTTCCCTTGCGTACCCCGTTATTCGGACGACATATCCCATTTCCGTTTAACGTTGTCGCTTGACTTCTCTGTCCCACGCCCGCTCTCTTTGAACGCGCGTGTGCACTTGAGTGCTTCTACCGACAACCCCTTACCATCGCTTCCCCTTGGTTTCCACGCTGAAACCTTTGTTTTGGAATTGAACGGCAGTTCGGCTCCCTTCTCTATACCGTCCCGCCACATTGACTTCGTTGTGAACCGGCCTTTCTCCGTGTTCCCTACTGAAGTCCTCTCCGTCAGTTCCCTTCGAACACCTTCTAGG
ACCCAGCCTCGGCACCCGCTCCTTGGAACCCTCGTGCTTTCCGCGTGCTCTCTCTCTTCTTCACAGAAATGCCTTCAATTACCTCTGTCTTCTGGTGTTTCACCCTCTTCTTCGCTTCCTCCTCTGCTCCCGACCTCGTTCCCGTGTTTGAGAACACTCACGTTAGTTACGCCTGCTGGCAAGAGGAAGAGTCTCCCACGACTCGACGTCGCCACCTGCAGGGGTATCTCCAATTGAAGGGTAAGAGGACTCTGAACCAGGTGAAGGCTATATTTGGGGATCTGAATCCCCATCTTGAGAAACAGCGAGCTCGTAAGACAGACGAAGCTTGCGACTATTGTATGAAAGAGGAAACTAGGGTTTCCGGTCCCTTTGAATTTGGGGATTATTGCCCTAGTGGTTCTCATAAACGCCGGCAAAGGGAAAGTGTAATTCGAAGTCCGGTGAGAATGGCTGAAGAAAATCCGTCCGTTTTCCGACGAGTCAAGGCTAAGCTTGCG
CAAAATTGCGTGCGAGAAAGCACGCAAATCAAAGTCTAGTGCGTAATTCACTCACTACCGGCGTAATTTGTGGTTATGCTATTGCGTTGAGAGTGTTGTGGGCGTAGTACGGGGGCTTTTGGTTTGTGTGTGATTAATATGCATTCCCAGTTTTGTTTAGTTTTAGATTACTGATTTATTTTTCGAACTACCCGAATTTATTTAGGCTCTTCGAGAAATAATGATGAACTGTCCTCAACAAGTATGAAAAGCAATTATTTGTGAAGTTACTTGTTGTTGTAAGATTATTGACCTCTTAGATTTTTCTAAGTTGTAATGCTTTGTTTTCTGATTGACTAGATTATGAATCCAATTAAAAGGAGTAGTGGTCTAATATAGTCTGTGTGACCTGCAGGCATTTTGTGAAAAGGGTAAAGTATGAAAGCTACTCTCAGAAAAGTACTTATGTATTGATGAGAGCCTTAAAATGACTTTATATTCACAAAACTGCTGGAAGACAA
TCCTCGCGTTTCAAAAATTACTTTAAACTCCCCGGGGGGGTTAAAAAAAGGGGGGTATTAACCCTAACCCTAACCCTAGGCCCTAACCCTAACCCTAGGTCTAACCCTAACCCTAACCCTAACCCTAGGTCTAACCCTAACCCTAACCCTAACCCTAACCCTAACCCTAACCCTAACCCTAACCCTAACCCTAACCCTAGGTCTAACCCTAACCCTAACCCTAACCCTAGGTCTAACCCTAACCCTAACCCTAACCCTAGGTCTAACCCTAACCCTAACCCTAGGTCTAACCCTAACCCTAACCCTAACCCTAACCCTAACCCTAACCCTAACCCTAACCCTAACCCTAACCCTAACTCTAGCCTTAGCCCTAGCCCTAGCCCTAGCCCTAACACTCATCCTCGCATCTGGCCCTACCGCTACCCCTCTTTCAACCCCTCACCATCACCCAACCCGCTGCCCCACCCACATCCCCCCCACCGCCACCGCTACCGTCACCT
GATATTTCGCACTCCTAGTGAATCTTCCTAGTATATCCGCTGAAAAACGAGAGAGGCAACAAACTACAGAGGTTACAGTCTCACCTTTTAAACAACAGAGAAAATGGATAGTGCCGCATTGGAAAAAATGACGGGAGCTAAGTTCCCTGCCGTACAAGGCGTGATAGAGGAGTTCTCACGCGACAGAGTACAGAATGTACTCGGTGATATGCGCTCCAGGCAGGTGATCAAGTACGCCGTAGGACTATCCGAGGCTAGTGTACAGGAGCTTCGATTCAATTGGCCCTGTTTCACTTGGGAGGAAGAATCCGTTCCGCTTCCCCCCCATCCCTTTGCCGCCTACTCGAGGCGAGCTTTTACGCGTTGGGCAATTGCTCAGTGTGGACCGGTCCCAATTAAAGATTTCGGGGGCAACTGGTTTTTACATTGGCAATGGCAGACGGGAGTTCACTCCTGTTGTCCACTTTTGAACCCTAGGGATGGAGCCCACCAAACACGTC
GAATTCTACTCGTAAAGCGAGTTCGGTTTTGAAAAACAAATGATGTCATTCTTGATCATGTTTTACGAGCAGAATTCTACCCGTAAAGCGAGTTCAGGTTTAAAAACAAATGACATCATTTATATAATGACATCATCTCTGATCGCGTGTTACAAGTAGAATTCTACCCGTAAAGCAAGTTTAGTTTTGAAAAACAAATGAGTCATATTTAACACGTTAATAATCTTTTTAGCTTATGACTCAAGTTATGAGCCGTGTGCAAAACATGACATAGCCTATGAGTCATAATTGATCGTGCGTTACAAGTAAAATTCTACTCGTAAAACGAGTTAAAAAGGGTCATATTTAAATTTAGTTGAGTTTATGAGATAAGATTAAAAGCACGTGTAAAATGTTTCCTTCGCGTTGGCACAATTATTTACAATGCGGCCAAGTTATAAAAGATTCTAATCTAATATGTTTTAAAACCCCTTTGCGGCCCGAGTTGTTTGCGTACGTAA
CGCGGCTGGGCCGCAGCCTCCCGCCGCCACAGGTGCACTCAGCCCGCGGGCTGCCGCACCCCGCGAACTGTCGGCTACAGGCAGAATGAACGCGCAGCATTGCGCGGACACAGTGGGTGACCGAAGCACACCACCACAGACTCTGACCCTGCCATAGCCCCGACCGTGAAATGAGGCCCGGCGAGGCCTAACAGTCACCCCGACCGTGATACATGACACCAACGCTGCCCGTTACATTAAAAGGTCCTAGCCCTACATGCCGTAACCGCCAAAGCCGCTACCCTTAATATGTCCTGACCCCGACTATGGACTATTACCCTAACCCTGAAAGGCCATAACAGTGACCCTAACAGTCCTGACGCCGACCCCGAGAGGCCCTAACCGCCACCGTAAACGGCCCTGGCCCAAGCCCTTAATGTGGCCCTAACAGGCACTAAAACGAATAAGACAGGCCCTAACCCCGACCGTGATGACAGGCCGAACCCCCGACCCTAACAGAC
CATCATCAATAATATACCTTAAAACTGGAAACGAGCCAATATGATAATGAGGGAGGAGGGACTAGGGGTGGTGTAAGGTGACGTAGAGGCGGGCGGGGTGGGAAAGGGTGGAGGCGGATGACGTGTGGGGTCGGAGGACGGGCGCGGTGCGGCGGAAGTGACGGAAAATCTGGTGTATTGGGCGGGTTTTTGTAACTTTTGGCCATTTTGGCGCGAAAACTGAGTAATGAGGACGTGGGACGAACTTTGGACTTTTGTGTTTATGGAGGAAAAACTGCTGATTATTACTGAACTTTGGCCCATGACGAACCGGTTTTTCTACGTGGCAGTGCCACGAGACGGCTCAAAGTCCTAATTTTTTATTGTGTGCTCAGCCCGTTTGAGGGTATTTAAACACAGCCAGAACATCAAGAGGCCACTCTTGAGTGCGAGCGAGTAGAGTTTTCTCCTCCATTGCTGTTGGCGCTTTTGACATAGCCACCAAGATGAGAATGCTGCCG
TGATATATTTTTAAAATATATTTTGATTAACTGAAACAAACCAGCGGGTCGCAATGACCGTAATATAAAACTTGACACAGATCACACGAGAAAAAAGTAAGTATCCAAAGATGTCCTAATGCGAAACAGTAATTCATTCATCACCCCAGTCGCCAATGTCTTCTTGGGCCCAAGCATCAAAAAGCTCTTCTTCACCACAGTATTCTTGGACTTTTTCCCAAGTATCTAATTCTTTGTTCCTGGCAATGTCTTCTTCAGTTACTTCAAGGCCAAAAGTTGTAAGTGTATCCACAAGTGCATCTATAGGTTGGCATTCTTCTTTAATTCTTTCAGTCATGTTATCTACTGATAGATCGAAATTATTTAGAAAAGAAAAGTACTCATCATTCATTTCTTTGAAGAATTTGTTCAAAGATTCTATTGAATCTAATGCTGCATTTGCCCTTTCTATATCAATATCTGATTCTATACTACCTAAAGATCTCCAAATTTTCCCAAAT
GTTCTGCCTCCCCCGGACGGTAAATATAGGGGAACAATGTACGCGAAAGCGACAGACGTGGCGCGTGTCTACGCCGCGGCAGATGTCGCCTACGCGAACGTACTGCAGCAGAGAGCAGTCAAGTTGGACTTCGCCCCGCCACTGAAGGCACTAGAAACCCTCCACAGACTGTACTATCCGCTGCGCTTCAAAGGGGGCACTTTACCCCCGACACAACACCCGATCCTGGCCGGGCACCAACGTGTCGCAGAAGAGGTTCTGCACAATTTCGCCAGGGGACGTAGCACAGTGCTCGAGATAGGGCCGTCTCTGCACAGCGCACTTAAGCTACATGGGGCACCGAACGCCCCCGTCGCAGACTATCACGGGTGCACCAAGTACGGCACCCGCGACGGCTCGCGACACATTACGGCCTTAGAGTCTAGATCCGTCGCCACAGGCCGGCCCGAGTTCAAGGCCGACGCCTCACTGCTCGCCAACGGCATTGCCTCCCGCACCTT
GGATCCCTCAACAGGAGGCGTCATGAACTTGAACCTCCCCTCGGACATGCCGGAGGACATCCGCCGGCAGATAGAAGACCTCGCCCAAAAGAACCCCGGCATGGCCCAGGGGCTCCTGCGCCTCTGGGAGGCGAAGCGGAAGCGGGAGGCGGGGGGCGTTTCTTGGAACGAGACCCCCGCTAAAACGCCCAAGGAGGCCCCCGAGGAGGAGCCCCCTTCCTCGGGGACCCCGGACCGGGCCGGCCTCGAGGCCGCCCCCCCTGAGCGCCCCACCCTGGCCAACACGGACTGGCGGGAGGTGCGGCGGTTTGAGTGGCAGGACCTCCTGGCCAAAGCGGAGCGCACCATAGAGGCCCACGGCTACAGGGAGGCGCTGGGCCCCCTCTTCCCCCTGGTGCGCCTCCTGTGGCCTACGCCATCCGGGAGGGGGCCCGCTTGGACCCCTCTAGGGAAGCCCATGTGTTTTTGCCCCAGTGGGAGGTGGCCCAGGCCCTGGAGGT
CCGATTAACTACAGTGTATTCAGGATGAACCAATCTCGAAGCTTTGTTACGGGGAGAGGACGCGACTTGTCTCGGACTCCTTCGGCTTTAAGCTCGAATTCGGAAACTCCAGGATCAATGAGTTCACCATCTGAAGGGAAGACGAATGCTTGGGTCAACTCGGCGTACGTCAGCAACTTTCCTGCGTTGGGCCAATCGCAGGGGTTGCCATCCCATAAATGTTCAGCTTTGGCTCTGCGTAGTTCACAGACTACGTACATTATCAACTTTCCACGCCAGCACTGGAACATCATGACTTTTCCAAACCAGTCTGAGGCAATTCTGGCTACTGTTGCCTCATACGCAAAAGACCTCGATGGAAAGAACTCCTTCGCCGTATTTGATACGCTTAAGATGCCATGGTCCTGTCGCCTAGGAGAAAAGAGCTGTTCCGGAATAGATACTTTAGGCCACCTCGCTGATGTTCACATGCATGTGTTGGATCCAGCTGAGGCGGAAGG
GCGCCAGTCATCCGATAGACTGAGTCGCCCGGGTACCCGTGTTCCCAATAAAGCCTTTTGCTGTTTGCATCCGAAACGTGGCCTCGCTGTTCCTTGGGAGGGTCTCCTCTGAGTGATTGACTACCCGGCTCGGGGGTCTTTCATTTGGGGGCTCGTCCGGGATTTGGAGACCCCCGCCCAGGGACCACCGACCCACCGTCGGGAGGTAAGCTGGCCAGCGATCGTTTTGTCTCCGTCCCTGTCTTTGTGCGTGTGTGTGTGTGCCGGCATCTACTTTTTGCGCCTGCGTCTGAATCTGTACTAGTTAGCTAACTAGATCTGTATCTGGCGGTTCCGTGGAAGAACTGACGAGTTCGTATTCCCGACCGCAGCCCTGGGAGACGTCTCAGAGGCATCAGGGGCCCGCTGGGTGGCCCGATCAGTAAGTCCGAGTCCTGACCGATTCGGACTATTTGGAGCCCCTCCTTTGTCGGAGGGGGACGTGGTTCTTTTAGGAGACG
GTTTATTTAGGATGGAACCTTACGCAATATTGTATGTTACGCAGGAGATCGAATACCTACTCAAAGATAGTTTCCTTCCGAAGTGGGAACTTGATGGAATTAAGGATCTTAATACATTATGGTTAGAGAGGGGCAGAATGGCGTGTGACACATACGCAATTGGAAAAATTGAGCAATGGTCGGTGCGGCAGCTACGCGCGCATAGATTTTTGTTTATAAGCACGAAAAGAAAGATCAGGCTGAAGGATTGCACGATTTCGCCCGACATATTCATTTTGAAAAAAGAATTAAAGGAGTATGATATGAAGAGATTCGAAACGTTAATTGGCAGAAGAAGGGTAACGTTAAGGAAGAGTTTCGGGAATATGTTAAGGGCTTATGCTTTCCAACACGTGACCGTTCTACACGGAAGTGAGGCGGAAACGTTGAGTTATGCGGATCCGAAGAGACACGTCGTGAAAGGCCAGCCTAAAGCTGCTCCAATGTATGATCATCCAGAC
ACCGGTGGCGAGCGGGGTCTTTGCCGTTGAGGTGGGTCCCACATGAAAAAAGAAAGAGAAAATGGGCCTTGGTGATGCAATTGGGCCTTTAATTTATGGGCTTTGAGTATTGGACTTTGTATATTGGGCCTACTTAAAATAATTCAAATGGGCAGGAATAACAGGAATTTTATTTAATTCATATATTTGAATACGTATAAATACGTATTCATACATCTGAATTCATAAATACATCATATTCATCTCCTACATCTATATCTTCAACTGGTGCTTCTTCCATCATGATTATATCTATAACTTGTACCATATCTTCTTGCCTGAATTCTCCAATTGTAGCTTCTTTGTACATTATTTTGAGGCAGTTTTTGATGCCTTCTTCTAGGCTGTTGAAGTCGAATGGTGGGATTATCCCATGGTGTCTGTATGGGATCATGAATTTCTTCTTGGCTAATGCTGGTGACTTTGTTGATGCTAGTTCAATCTGTACAAGGATTGAAGTG
TGATATATTTCTAAAATATATTACTGTTTCACCCACTAAGGCAAAGAGTCGCAATGACTGTAGAAAGGTACACACACTCTAAAACATCCTTTGATAAACTCAAATATTACACACGCACTAAATATCAATCTTCAATGTCTCCCCAATCTTCCCCTCCCCATGCATCATAGACTTCTTCCTCTCCGTAATAATCAACTAATTCTTCATGAGATTGTAATTGTGAATTAAGAATTATTTCCTCTTCACTAGCAGCTAAACCGAAAGCTTTTAGTTCTTCTACCAATTCCTCATTTGGTCTTATATCACTAACTATTCTAGCATTCATATCATTAACCGCATCAGAAAAATGTCCCGCAAAAGAGAAAAGTTCTTTGTCAAGTTCCCTGAAGAACTGATTCATTTCACTAGGTTCTCTAACTATATTGTGTATCCTATTGATATCAATGTTTGTTTCAGCTTCTTCAATGTTGTTCCATATTCTTAAATATTCATCTCTTGAA
AGGTCCACCTTTCTTGTATAAGAAAGGTGGTGATTCGCTTACCTTTGACCCAGTTCTTTAACTCCCACAACCTTAGACAACTTGATGATAAAATATGGAAGCCAGTAACCCCGTTATAGCGCCAACCCGCTTAAGTTTGGAAGCTATGTTAGAGGAAAGAGCATCTGTTGTTCGTCAAGATCTACAAAGTCTTAGGGTGAGACTGGAGGGGGCGCCCAGGACGTTGGCCCCCCAAGCACCCGAAAAACAGGGGAGGGACAGCGCCCAAGCCGCCGCCAAGAGCATTGTGACGGAGCTTCGGGACGCTGTCAAAGAAGCGCAAGGTCTGGAGCATAAGAGCCTAGACTTTTTGGAACAACTGGGTGAGTATCCCGTGTGTGGTATTATACACGGGGACCATCCTATCCACCCCTCCGGCACTAACAACAATAAAGGGAAAGTTAGCGTCCAGAGACAGTTCACAACAAGTATGAACAGTGTGGACGCTCTCCAGGTGGCCC
TGAAAGACCCCCTACCCCAAAATTTAGCCAGCTACTGCAGTGGTGCCATTTCACAAGGCATGGAAAATTACTCAAGTATGTTCCCATGAGATACAAGGAAGTTAGAGGCTAAAACAGGATATCTGTGGTTAAGCACCTGGGCCCCGGCTTGAGGCCAAGAACAGTTAAACCCCGGATATAGCTGAAACAGCAGAAGTTTCAAGGCCGCTACCAGCAGTCTCCAGGCTCCCCAGTTGACCAGGGTTCGACCTTCCGCCTCATTTAAACTAACCAATCCCCACGCCTCTCGCTTCTGTGCGCGCGCTTTCTGCTATAAAACGAGCCATCAGCCCCCAACGGGCGCGCAAGTCTTTGCTGAGACTTGACCGCCCCGGGTACCCGTGTACGAATAAACCTCTTGCTGATTGCATCTGACTCGTGGTCTCGGTGTTCTGTGGGCGCGGGGTCTCATCGCCGAGGAAGACCTAGTTCAGGGGTCTTTCATTTGGGGGCTCGTCCGG
ACAAAAGAATAGCAGGAGGACAGTGAATGAACTTTGAGATTTGCTTCAAAACGAACAGCGAACTACTAGTGACGAGCGAAAGACACTTGCCACTAAAAGAGAGATCATTCATAATCGGAAGATTTCTCACGCAAATCCCTCAACTTTTGCACCATTTCAAATATGGACACCAAGTTGAACAGTTCTTACGCTCTATTCTTTTTCAGCTCCCTAATCTTATTTGGAGCTCTTGGGACCATGGCACCATCTTATATGGTGACAGGCCCTTTACACGCGCCGAAGATCTCCTCAGATTTTCCCTTACCACCGGATATTACCCAACTCCTACTAACACAGGACTCCGTGTGGGACTGCCCTCTTCAGAAAAAGCTGTCAGATTACAGCTACAAAGAACTTGTAATACACGTCTTGCAAAGAGGCTACAACGACACCCAGAAATACTTGCCACAACTAGCATCAATGGATTTCGGAAAGCACTGGGATACCATCTCAGGGCAATT
GAATAAGAGCGAATTGCGTCCGTACCGTCTATCAGCTTACGATCTCTTGTCAGATCTCATTAAATCTAAACTTTTTAAACAAGATTCCCTGTTATCCATGCTTGTGAGTGTGGTTTAATCATAATCTTGTATTTTACTTTCCACACTTTTCATCTCTCTGCCAGTGACGTGTTGGTTGTCCTCAGCGTCCCTCCCATAGGTCGCAATGATTAAAACCAGCAAATACGGTCTCGGCTTCAAGTGGGCGCCAGAATTTCGTTGGCTGCTTCCGGATGCAGCGGAGGAGTTGGCTAGTCCTATGAAGTCAGATGAGGGTGGGTTATGCCCCTCTACTGGTCAAGCGATGGAAAGTGTTGGATTCGTTTATGATAATCATGTGAAGATAGATTGTCGCTGCATTCTTGGACAAGAATGGCATGTGCAGTCAAATCTTATCCGTGATATTTTTGTTCATGAAGATCTACATGTTGTAGAAGTTCTAACTAAAACAGCCGTAAAGT
GAAATATTTTCCTTGGTATAAGAGAGGAACTCCCACTACCAACTACATTTCCAACACCCTTCCATCAGACTCTTCCCAACACTCTTTTGGAATTATGTCGTCGTCACTAGTTGCCGCTGACAACCAAACTAACGTTGCTCTCACCAGCACCGTTAATGTGAAAGGAAGTTTCTACCAACACCACAACCTCCACAAACACGGAAACAAAACAAATAAAGCCATCAAGCGAGTAAAAAGACAGAACAAGACTCAAACAAGCGCGATGAGCTATTCGCTGGCGGGTCGCGGCTCTCCTAAGACTTTTAGGAATAGATTGGTTGCACCAGGTCTTAATCCCCACGATGTCATTATCCTCAGTAACGGCAACGCCCAGTTAATTCCAATTAAAAAATCTTTTGTAAAAAATCGTTTAAATATATTAAGGTCTATCTGTTCTATCCCCACCTGCAATTTTAATAAAATGCCGAAACCTGTCATCTACAAGTTCGGTTATGATGTAG
TTAAAACTGGGAGTGGGTTGTTCCCACTCACTCCACCCATGCGGTGTTGTACTCTGTTATTACGGTAACTTTGTACGCCAGTTTTTCCCACCCTTCCCCATAATGTAACTTAGAAGTTTGTACAATATGACCAATAGGTGACAATCATCCAGACTGTCAAAGGTCAAGCACTTCTGTTTCCCCGGTCAATGAGGATATGCTTTACCCAAGGCAAAAACCTTAGAGATCGTTATCCCCACACTGCCTACACAGAGCCCAGTACCATTTTTGATATAATTGGGTTGGTCGCTCCCTGCAAACCCAGCAGTAGACCTGGCAGATGAGGCTGGACATTCCCCACTGGCGACAGTGGTCCAGCCTGCGTGGCTGCCTGCTCACCCTTCTTGGGTGAGAAGCCTAATTATTGACAAGGTGTGAAGAGCCGCGTGTGCTCAGTGTGCTTCCTCCGGCCCCTGAATGTGGCTAACCTTAACCCTGCAGCCGTTGCCCATAATCCAATG
TGGGGATACGTGCCCCTCCACCCCCACCGCCACCCCCTACCAAAATAATTTCCGGTTGTCAATAGCCCCGCCTCATCATAGGCCCGAACTATCACAAACGGAAAAGCGATAGCCCAAAACACTAAGCCCCTTTTCATCATTTCATTTGTAAGCGCGTTTAAAATCATGGTAAAATAATGACTACCCCAAATTGCGCCCCTGCAATTTGCTGACGGTTTAGCGAAAGGTGAAAACATGGCGAAGAAAAAACCAGTAGAAAAAAACGGGCTTGTTTATAAAGAGTTTCAAAAGCAAGTATCAAAGTTAAAGAAAGCTGGCTTAGTTCCTAAAACACTTGACGTTCGCAAAGTCAAGCCAACAAAACACTATAAAGGATTGGTAAGCAAATATAATGACGTGGCAACAGGCGGCGCTAAACTTGCCGCTATCCCTAACCCCGCCATTATAGAAACACTTGAGGCGCGGGGCGAATCAATCATAAAGAAAGGCGGTAAGGCATT
ACCTGCCTCCTCCTGTGTATGACCTCCTGCCTGCCCCTGGACCCAGCTACCTGCCTCCTCCTGTGTATGACCTCCTGCCTGCCCCTGGACCCAGCTACCTGCATCCTCCTGTGTATGACCTCCTGCCTGCCCCTGGACCCAGCTACCTGCCCCTCTACAACCAGGGTCTTGAGATCCACGCTGAGCGCGCCTTCTTTTCGTCCTTTCCTCACCATGTCAATGGCAAGTGGGTCGCACCTACTTCCGTTCTCAATGTCGTGGCTGGAGTTGAGGAGGATCTCAATGACTTAACCATTCACACTGTCAGAGCGACCGATTGTCGTGGCATGTACGAGATGACAGCTAACAATGGTGAGGTGGTGTCTAAGCTCAACGTCATGTTCATCGACGCGACCACTACTCTTGCATCCCTCACCAGCTTCATCACTTCGCACCCGCTCGTGTTCGTAAACCCGCTTGCCGCCGCCCTGATGGTCCAGTTACGGCTTACCAAAGGCGTG
ACCGGATGGCCGCGATTTTTTTTCAAGTGGTCCCCCCGCGTGCGCTGGACCAATCATAACCATCCCTCAAAGCTTGCATGCCTGCAGGTTATCCCATCAAAACGTGGTCCCCAAGTACTTACATCAAAACATGTGGGATCCTTTACTAAACGAAGTTTCCTGAAAACCGTAACATGGTTTTAAGGTGTATGTTAGCAATTAAGTATTTGCAACTAGTAGAGAATACATACTCTCCTGATACATTAGGCTACGACCTAATACGTGATCTCATCTTGGTTATTCGTGCTAGGGATTATGTCGAAGCGTCCCGCAGATATAGTCATTTCCACTCCCGCCTCCAAGGTGCGTCGCCGTTTGAACTTCGACAGCCCATATGTCAGCCGTGCTGCTGCCCCTACTGTCCTCGTCACAAACAAAAGGAGGTCATGGGCCAACCGGACCATGTACAGAAAGCCCAGGATATACAGGATGTACAAAAGCCCTGATGTTCCTCGGGGCTG
CATAAATTTATCCTTAGGGTTAAAGAAAGTTTTCCTCCCCCCTGTAGCATTCCCCCCGTTAGCGAGAACATTTGTTCTCTCTAACACCTCGTCAGCTGAAATACCGATAGGCCTAACGGTACCTATGCGGCTGATTCTCTCCCTCTTTCTCTAGTAGAATTAGGTACCTAACAAAAACCCAAACCACACAATATCACGGTGCCAGTAACACAAACTAAACCGACCAATAGAACTCTTGCAATCGTCAAGATGGTCATTAATTCCGGTCTAGTATCAGGGCCCACCCGTGGCGGGGTGATCCCAACAATCCTTGGTTTGTTTGATGTTCCCATTAGGCCCCACAAAAACATTTATGAAATAAGTGGTTTCTTTAATATGTTGATATTATGTGTTTTGATTTTCTTGTTTTTGAATCGTTTTCTACTCAGATTTAGGTCTAACGGTTATGTAATTAGAGATAATAGATTTGATTCAGTGTAAGAATCTTCACTTTTTGCTCA
GGCAAAATCGAGCGAAGAATCCTTTATCCTCGTGAGCTATGGACAGTACCGGCCGAGCATATGACGGTGCGTCTGAATTCAAAAGTGTCCTTGTTACCGAGGGTACTTCACACTACACACCAGTGGAAGTATATAACATCCTCGATGAATTGAAAACCATTAAAATAACGTCTACCATAGCTGAGCAATCAGTGGTGTCACGTACTCCAATTCCTCTTTCGAAAATTGGTTTATCAGACGTTAAGAAATTGTTTGACATTAATGTCATAAAATGTGGCTCATCTTTGCGGATAGTGGACGAACCTCAAGTTACGTTCATCGTATCGTATGCAAAGGATATCTATGATAAGTTCATGTGCATCGAACATGACTCTGCCTATGAACCGAGTCTGACGATGCATAGAGTGCGGGTTATTTACTCGATGCTCAATGACTATTGTGCAAAAATGATTTCGGAGGTACCCTACGAAAGTAGCTTTGTAGGGGAGCTCCCTGTCAAA
GGCATTTAAAAAAGAAGAAGCTGTCTGACAAACTGGTCTTCTTTTTAAATGGTTTGTACAACATTGTACACTGTTTGCGCCATTCTCTTCATTCTTTTCATTTATATATTATTATTTAGAAAAATGTTCCACCTAATAACTGATACTCTAATAGTGATACTTATTTTATCTAATTGTGTAGAGTGGTCACAAGGTCAGATGTTTACTGATGATATATATTATAATGGTAACGTTGAGACTATCATAAATTCTACTGATCCTTTTAATGTTGAATCTTTATGTATTTATTTTCCAAATGCAGTTGTAGGATCACAAGGACCAGGTAAATCTGATGGACATTTGAACGATGGTAATTATGCTCAGACCATCGCCACTTTATTTGAAACAAAAGGATTCCCAAAAGGTTCAATAATACTTAAAACATACACACAGACATCAGACTTTATAAATTCAGTAGAAATGACATGCTCTTACAACATAGTTATTATTCCTGATAGCCC
TAATATTACCGAAAGGCCGCGCTTTTTTTTTCCTTCAAATCTGGCCGTCTATTTTCTATAAATGCGCATCAAACTAATGCGATGAACAACACGTGTCCTATGTGTCATCCTTTACTAAAGTAAAGGATTGTACGATTTTCAAATGTGCACATGCTGGTCCCCAGTGGCTAGATATGCAATATCTAGGAAGCTGCATCTGTGGTCCCCAGCATATAAGGCTGCTGGTCTATTGCGTTTAAAGTTTGGTCTTAGCGATAATTCACCATGCATCAGTGCCCGTTGCTCTATCATATGTAAGGTATTTTGAACGGCTGAGATCAAAATAGGAATTTGACCTTTATCTGACCGTTCGATTATTTTAGATGCCCGTAATTCGATAAAACATGTCCTATCGTTCGTGTTCCATACAAACATTGAACTGAATTATATCACTATATAATTCACGATCTTGCATAGTCGTCGCCATTCGTAATTATCGATCCAAATGGCTTTTATCGCAC
AGCAAAAGCAGGTACTGATTCGAAATGGAAGATTTTGTGCGACAATGCTTCAACCCGATGATTGTCGAACTTGCAGAAAAAGCAATGAAAGAGTATGGAGAGGATCTGAAAATTGAAACAAACAAATTTGCAGCAATATGCACCCACTTGGAGGTATGTTTCATGTATTCAGATTTTCATTTCATCAATGAACAAGGCGAATCAATAGTGGTAGAACTTGATGATCCAAATGCACTGTTAAAGCACAGATTTGAAATAATCGAGGGGAGAGACAGAACAATGGCCTGGACAGTAGTAAACAGTATCTGCAACACTACTGGAGCAGAAAAACCAAAGTTTCTACCAGATTTGTATGATTACAAGGAGAATAGATTCATCGAAATTGGAGTGACAAGAAGAGAAGTCCACATATATTACCTTGAAAAGGCCAATAAAATTAAATCTGAGAACACACACATTCACATCTTCTCATTCACTGGGGAGGAAATAGCCACAAAGGC
GCCGGGTGGAAGGCCCGGAACCGCCCCACCACCTCAACTAGGTGGTAAGGGTACGTCTATCGGTCCGGCTGGCCCGAAAGGCGGTGGATCCTGTGTGTTAGGGTTCGTAGGTGGTAAATCCCAGCACAGGTGGTAATCGCTATAGGGCAGGCTTATCCCGGTGACCGCTTCCCTGGATCCTGGAGCGGGTCGTGGCGGCACGGTCCACAGGAGTGGGGCCTCCGGTGTGAATAAGCCCTCGTCTGGAGCATCAGACGTTAAACTGAGACGTCCCGAAGAGATCGGAACGACGCCCCACGTATGGCAACGCCGCTTAAAACCCTTCGGGGACAGCTATGCGGGTTGACAATGCCAGTGGGGGGCCGGGCCCACTATTGTTGTGGGCTCCGAGTTCCTCTAGGGATGGCCGAAAGGCAGCCATGGGGCCACCCAGGCGGCGCCGTGCTACAGGCGGCAAGGGGAAAAATCCTTCGGGTGACCCCGGGTGGCATTCCCTCCCT
TGGTATCAGAGCTTAGTTTAAAAATAATAATGGATAGTAAAGATTTTACACAACTTAATCTAGAAGAACATAGTTATAAAGTTAATAGAGAAAAATTACCTATAGACTCATATATTCAGTATGGAGGATTTACTTATGCAAATTTTACACCATATATTATACATGGAGATGATGGATTTGGAGAACATAAACAACTGAATTGGACTAATAAATTATTATGGAATAAATTAGGTAAATTAAATATCAAAGATACACAAATTCTAATGCAGAATAATATTAGTGAAGAACAACATAATGAATTAATAAGCTTAGAAGCACAAAAAATAGCTAGAGAAAATTTAGCTGATAGAATTAATTATTTACAAAATATTAATACTTCAATAGATTTTAAGTTATGGAAAATGAATAAAGAAAATTTAGAAAGGCAAGAATTATTATTAAGACAAATAAATGAATTAAAAGAAGAAATAAAATCATTAAAAAATATACCAAGTACAGTA
ACAAATAGAGTTATTAAATTAACTCTATTGAACCCGTTATCCGGTGATATAGGACATCTGTGAACTAACATCACAATAATCAGTTAGCCCCCTCGATTTATGCCTTCAGTGGTTATCGAGGTTTGCTCATACGACGAGGAGACAGGAGATTGTGAACTTGAGAGTACGTCGAAGATATTCACCAGTAACTTCGACGGGACTTACGTCCTATATACTCACAGTTCCGGGCCGAAATACGCCGGATCAACTGTCACACTCGTCTGCCCTCACTGCGGGGTGAGTGAACAAGCGACGTTCCCGACCAGAGGCCTTTCAAGCAACTGGGGTCACCACGGGCCGCACGACTTACGACTTGATTGTAAGGCGCGGCACTGGCACGGAACGTGCGAGGTCATTCCCTCCTCTGAGCAAGAGTCGCGTGTAGCGTCTGACGGGGTTTTCGAACCAGGTCTAACGCACATCACCACGACTCGAGGGCAGTCTTGGACTAGACATCATTA
ACCCAGCCTCGGCACCCGCTCCTTGGAACCCTCGTGCTATCCGCGTGCTCTCTCTCTTCTGTAATCCTTAAAAGAAAAAAATTATGCCTTCGGTCACGTCAGTGTTTTGGTGTTTCACCGTCTTCTTCACCGCTGCTACTGCGCCCGATCTCGTTTCTGTGTTTGAGAACACCCACGTTAGTTACGCTTGCTGGCAGGAGGAGGAATCTCCGACGACCAAGCGTCGTCACTTGCAGGGATATCTTCAATTGAAGGGTAAAAGGACCCTGAATCAGGTGAAATCGCTATTTGGGGATTTGAAACCCCATCTGGAGAAACAGCGAGCTCGTAAGACAGACGAAGCTTGCGACTATTGTATGAAAGAGGAAACTAGGGTTTCCGGTCCCTTTGAATTTGGGGATTATTGCCCTAGTGGGTCTCATAGACGCCGGCAAAGGGAAAGTGTAATTCGAAGTCCGGTAAGGATGTCTGAAGAAAATCCGTCAGTATTCCGGCGAGTA
GGCCATCCGTTATAATATTACCGGATGGCCGACCGCTTCCACTCTCTTTCCTTTGGGACAGCTGGCGCGCACTATGTATTATGTTTACGTGGCATCATGTGGGTCGTTGGATGAATTCAATCGCGCGCCTTCATTTCAAATTAAAGTGTGTGTCCATACATCGAGAAATGTGTAATGACGTGGAGCGTTCTCCACCATTCCTGAATCGTTAGATAATTGTTTGACCAGGACCACAGCTGTCATTTGGGACCACACGTCCTTTGGGACCACCACTATAATGATAATGTTTCCTGTTATTGCGGTCCACGTGGTCCAATTAAATTGCACCTCGCGAGTCTACATATCCACAATTTTGAATATCCTATTCTATAAAATGGCTTCCATTTTTATATTCAAAATTATATTCACATCTCTTTTAATATATATTTATCTTTAAGCAATTTAATATGTATTCTACTAGATTTAGACGTGGGTTATCCTATGTTCCACGGCGTTATAAT
GTAACATTACCAGATCAGCCCTCTTAACAGACAACTGATCTTTCCTCAATTAATCTGTCATCTAGTTTGTGAAAACTGATGTCAAATGGCTTTCCAACTAGCTCTCGATGCTCTAGCGTCGACTTCACACAAGGACCCCTCCTTGCACCCAGTCCTAGAGTCGGTTCACGACTCCTTAACGGACTCCCTCCAAACCTACCCCTGGATGGTCCCACAAGACCTCCAACCCTTCCTTCTCAAATCGGGAATCCCGATCAACTCCTTCGGAAGTTCCCCCCACCCCCACCCAGCGCACAAGACGCTGGAAACCCACCTACTCTTCACCCACTGGATGCATCTTTGCACCCAGCCTTCATCTGTCCTCTTCATGAAGCCTCAAAAATTCATGAAGCTCCAAAGGAAGAACAAGTTCTTCCAACATCTCCACAACTACCGCCTGACTCCCACCGATTCAGTGCGTTTTCCTTCAACCTCTCCCCACCTCCCAAACACCCCTTTCG
TCTTGCATATTTCCTTGTTGGTTGTTGGCTCCGATCTGTAGAGGCCATGGTTGGTTGTTGATTCCGTACGGTGTATAATAGGTAGGGTACAGTGAGTAGGGATATCCATTCGGCATAGGAGGATATCCTACGGATCCATACGGCATAGAAGGGATCTGGTTGAAGAATCCCGATGTAGGTATAGTAGGCTGCAGGTTTCCAGACCCTTGTTGCATAGCAGACTGCATGTTACTCAACCCCTGTTGTACAGTAATCTGCAGATTGCCGATTCCGCTTTGGATAGTAGCCTGCTGATTTCCGTTTCCGACTTGGACAGTAGCCTGCTGATTCGGGTAGTATACGTATGCAGCGGTTAATCCACTCCCTGGGAACACTATCAAAGAAATAACAAATTTTTTAAATTATACTCATAGATTAGCGCTATATTCTAAAAATGACAGAACTATGCTAAGAAAGACCATGCTTTTGAAAGTAAGAGAATTGAAGAAGCAATAAGATGA
AGGTTACGATATGGAGTTCATCAACAAGATAAAGCAATTGTTGGCAATGAATTTCAAGCCCTCAAAGGGCGTAATGTCTCGGGAGGAGCTCCGTGAAGCTTTCGATCCCACTTGGGAGCTCCTCATCACACAGGCCCGTGTCACCAATGAGGTGTCACGCCAGTGTGAGGATTGGTACACTCTAGCTGTACCCACCACCTACCGCTTGCCAGAGTTGGCGGTAGAAGAGGCTGTGCGTGAAAAGAACATAGCGCGAGAGGTGGCGGTCAAGTGCCCCCCTGAGGACCCGATTCCTGCAATCCCGCAGGGGTCACAGCCTGTCCCCTTGGTGATGAGCTCTGAACGCTCTAGCCAGGATGCCGAGCGTGAGGCGCTCGATGAGATATGGGGGCTCCCCACTCCCGAGTCACATCCTCTGCCCAAGTACTTCGAGCGGCGCTACCAGGCGCTGGCTCGGACCTGCGAGAAGGACTACTCCAACTGGCAGATTGTACCCTACA
ATGGCCGCGCGATTTTTTGCCCCCCCTCCTCCTCGAGATGAGCGCCTGCTTTTTGGGACCACTTAATAAAGCAACCAATCAGATTGCTCCTGGAGAGTTAAATTATTAATTCGTGGTCCCCAAGTTCCGCCTTTTCCTTTATAAAGGCTGCAAGTGATAATGATTAATCAATAATTCAAAATGCCTAAGCGCGATGCTCCTTGGCGCTTATCGGCTGGGACCACTAAGGTCAGTCGTTCCTCCAATTATTCCCCTAGGAGTAATATGGGCCCAAAGGCCTCTGCTTGGGTTAATAGGCCCATGTACAGGAAGCCCAGAATTTACAGGACGTTAAGGGGGCCTGATATTCCTAAGGGTTGTGAAGGCCCATGTAAAGTTCAGTCCTTCGAGCAGAGGCATGATATTTCTCATGTTGGCAAGGTGCTTTGTGTTTCTGATGTGACACGTGGTAACGGTATTACCCACCGTGTAGGCAAGAGGTTCTGTGTCAAGTCTGTGTA
CATGAAGAACTACATAGTAAAGGATAGATGTGCTTTAGATAATGGCTTTATTCTTGATTTTTAATGATTTGTTGTATTTTTGTTGTAAGAAAATTATAACTCCATTAGTAGCTCAATTATTTTATCCTTATCTTTATTTTCTAGCTCTTTTATAATATGGATATAGGTTTGCTGTGTGATAGCCACACTTGCGTGTCCTAGGCGTTTTGAAACAGTCATGATATCAACTCCATGATAGAGGAGAACAGAAGCATGAGTATGCCTTAAACCGTGTACAGTAAGTGGAGTAGAAATCTTTAGTTTTTTTAATGCATGTTCTAATGTATTTTGCAAAGCTGAGAGAGTTATTATTTTTCTATAAGGATGATAACAAACGAAGTCATGTATCGGTTTTATACCCAAACTTTCAAATAATGTTTTTTGCTGTTCTCTAAAATATTTTAGCAATTGCATACTTTCATCATCTATAACAATATCTCTTATTCCAGCATCTGTTTTGG
CAAGGGCCCGCGAAACGGGCCCTTGTCGCATCTGCGTCACTGGCGCGGCAGGTCGGGCGCGCCTTCGTACCAGGTGAGGTAGTAATCGCATAGCGCCTGCCCGCCGGTGCCGGTAGTCGTGTCGAGGTTCGTGACGACGATCAGATAATCACGGTTCGGTGCGAGCACGCGATCCGCGCCCGGGGCGAGCCCGCTGCCCGTGCGCCCGGCCGCTTGGTTGGCACCGTAGATATGCGTGGGATCGCCCCACGGCGTACCGTTCGATGTGGTCGTCACGCCACCGAGCACGGTCACGGTCGACGTCTGCGGAATGATGTCGTTGTAGTTCTGCACCGGAATGGCCGTACCGCCCGAAATGCCCGTCGGCGCTTTGAACAGCTGCAGGCCGACAGAATTGCCGAGCGCGTAGAGCGCACGATCCTTGATCAAGACAGGCTGCGCGGCAGTGCGGAACGCAATCTTCACGGCGTTTGTGCCGCCGCCCGCGATTGTCGGCAGCA
GNGAAGGTGGGGGGGCATTTCAATCAAGTTTTGAAGCCACNTCAACCNTGTANTAGGTACCTGTCCCCGAGGAATGTCTTTAAATTGTTGNACAAAGCAAAACCGTAAGAGTCACCAGCTTCTTTTTTTTTCCCACGAAATCATGGCAAGTCTGCTATGGTCGCCTATAGTGTTGCTTGGGAGTGAGCCAAGAACCCTACTCTCCGTGACTGTATATCTCAGCAACATCTAACCTAGCTCAGAAACAACTCTCGTTTATCAAGAACATCTTCGAGTCCGATATACACCAGAAGTACTGGCCTGAGCATCTCCACAAGGATGAAAGTAAACGTGAGAAGTGGACTACATCAGAGATTGCACTTGACCACCCAGACCGTAAGAAGGAAGCTATCCGTGACCCTTCTATCTTTACAGGTGGCCTTACTACCTCTCTTACAGGTATGCACTGCGATATTGCCGTACTAGATGACGTTGTTGTTTTTGAGAACGCCTACACAAAC
GGCGAGTGCGTGCGGCTCGTCGTCGCCGGCCGTTTGGGCCGGACGCCAGCGCGGGCGGCGCGTCGGCCGGTCCGGCGGTCGGTCGGGGCGGCTCGGGGCGGCTCAGGGCGTGGGTGCGGCGTCCGCCGTGGGCGTTGTGGGCGTGTGCCGGGGCGGCTTATTTAGGCCGCGCGGCGGGCGAGTCCGGGCAAGCGGGGCGTCGGTGTGGGTGCGTGCGAGCGGCTCCGTGTGCGGATCGGGACGCGTGTGTGGCCAGGATGCCGCTGACTCACTCGTTCGCGCAGTACGAGTCCCTGGTCCGGGCGTTCGGTTTTCTGTACATGAGCCACTACTCGGCGAAGGCGACGCGGCGGTGCGTGCAGCGGTGCGCGGGTCGGTGCGTGTCGCTGCAGTCCCCGCCGGGGTGGTCGGTGCTGGTGACGCCGCGCGGGCTGCTGCCGCAGCTGGCGGGGCTGGACCTGACGGCGCTGTGCCCGGGCAAGGAGAGCTGGACGGCGGTG
TGGATGGGATATATTACTCTGAAAGAAGAGAAAAGATCCTGAATTTGTATGCCTTGAACGAGTGGGGAATAATAGATGATTGGCAAGCTTACTCACCAGGCCCGGGGATAAGGTACCCGAGAGTCTTTGGCTTCTGCTTTAAGCTAGTCCCAGTGGACCTGCATGAGGAGGCACGCAACTGTGAGAGACACTGTCTGATGCATCCAGCACAGATGGGGGAAGATCCTGATGGAATAGATCATGGAGAAGTCTTGGTCTGGAAGTTTGACCCGAAGTTGGCGGTGGAGTACCGCCCGGACATGTTTAAGGACATGCACGAACATGCAAAGCGCTAGTGTCAGCACTTTGCGGTTGGGACTTTCCGCCAGGGACTTTCCACAGTGGGTGGATCGGAGGCGGTACAGGGGCGGTACTGGGAGTGGCTTTCCCCTCAGAGCTGCATAAAAGCAGATGCTCGCTGGCTTGTAACTCAGTCTCTTACTAGGAGACCAGCTAGAGCC
GTCTGTAATGATAGTTGGCAACAATCATTACTTATAGCTATATATAACCGGAAGAGATACATATAAAAAGGGACAGTGCATTTCTACTAAATCCTGTCCAGATGGCAGATGGCAGACCTGCAACCTTGGACGACTTCTGCAGACGATTCGACATTTCCTTTTTTGATTTGCGCCTTACTTGTATTTTTTGTTCTCATACTGTCGATCTTGCGGATCTTGCTTTATTCTATCTTAAGAAACTTAGTTTAGTATTTAGAGGAAATTGTTATTATGCATGTTGTTCTGAATGCTTAAGATTAAGTGCACTGTTTGAACAAGAGAATTATTTTCAATGTTCTATTAAAGCTGTACATTTGGAGGAAATTGCTCAGAAAAAGATTAAGGAAATTTGCATTAGATGCATTTGCTGCCTTAGATTACTTGATATTGTTGAGAAATTAGATTTATTATACTCTGACGAGACTTGCTATTTAATAAGGGGTTTGTGGAGGGGCTATTGC
TGATCCTTATACTTACATTACGATAAATAGAAACTTTTTATCCGACTAATCTGAGCAGGGTTTGTTCTACCACTTAGTTTTTAGCGCATCAATATAGCAGCATAGGTTTAGCTCGGTCCTAAAAACAATAGAGCAAATATTACTATTATACGAATAGTAAGGCTCAAAGACGGTACCATGAGTTGTTTGTACTTATACTGTGACTAAGCGCTCACGTTTCGGGGATAAGTACAAGGTGGCACGATAACCAATTGTAATCATTACAGTATCTTTGAAAGTTGTTTACGCGTCACGCTTCGTGGCCTTCCCCCACTCTCTAGTTTCGGGGTCATGGTATTTTATCAAAAACGGCATGCGCACTTGCGCACACCTCATTCAAACTTCTTCCTTCAAGTTGATACAACTTATCTCTTTGAAGACTATACGTAAATAAAAAGTAGAAGAAATTGGCTTATTTATTAACAAGGAAAAAAGATACTGATGGAAACATTTGGAATTTA
TGACAATGGCGACTAGCCTCCCAAGCCAGCCACCCAGGGCGAGTCATCGACCCAAAAGGTCAGACCGTCTCACACAAACAATCCCAAGTAAAGGCTCTGACGTCTCCCCCTTTTTTTAGGAACTGAAACCACGGCCCTGACGTCCCTCCCCCCTAGGAACAGGAACAGCTCTCCAGAAAAAAATAGACCTCACCCTTACCCACTTCCCCTAGCGCTGAAAAACAAGGCTCTGACGATTACCCCCTGCCCATAAAATTTGCCTAGTCAAAATAAAAGATGCCGAGTCTATAAAAGCGCAAGGACAGTTCAGGAGGTGGCTCGCTCCCTCACCGACCCTCTGGTCACGGAGACTCACCTTGGGGATCCATCCTCTCCAAGCGGCCTCGGTTGAGACGCCTTCCGTGGGACCGTCTCCCGGCCTCGGCACCTCCTGAACTGCTCCTCCCAAGGTAAGTCTCCTCTCAGGTCGAGCTCGGCTGCCCCTTAGGTAGTCGCTCCCC
GGCACTTAATGGCTAAGTTAATTATAATCAACAGTGAGAAAGGCGAGAAAGTAGAAACACATGAAGACATTTTTAAATTATCAAATTTACAACAACGTGAAATATACGCAATTACAAATGAGAGGACTAAATCGATTCTGCTGAATCAGACATTTTATACTATCTTAGATATTGAAAATGAGCCAAAAGATAAAGTTGCTTTTGATAGCTATAATAGTCTATTCCCTACATCAATTTTTTCATATAGCAGGCAAGACCGCCTATTCGGTACTTGTAATCATGTTTTGGATAATAACATTCATTATTCTTTTGCTCTCTTTGATTCTATGGTTGATAATCTTTCAACCTACCTTCCAAATGATTGGAATATTATTAAGATATCTGATTCAATTGATTACCCCATAGGCAATGATTTGTTATTCTACGTATTTGATAATTTAGTACATATGACTATAGACCAATTTGTCAATTCTGAGGAGAAACAAATGAATACTGTACCA
TAGTCCAAGTGAGTTTCAAGCTTCAAATAAAACTTTATTATTATAAAAACGTGACCCAGTTAATACAATGAGCGTCTGTTTAAGGTAATTGATAACAAGTTTTTTTTTTTGCTACCATTAATTTTAATAAGCATTCCCAGTTTTTATGTGAATTCCATAATTAATCCTTCTGAAAAATATAACGATTAACTGTTTTATAAATACAAGCTTATCAAGAAGTGGTTCGATGCATACATAGTGCTTATTGTTCTATATAATAAGTAAAGCTCGCGATAACTTATTCAGTATGTACTAAACCACTGACTTGTATACTAGTTAATATCATTAGTCTCCACAAATTCTGGATCAGTGTCTGGATCAATCTTGGTAGCAAGTACGATCAAACATACATAAGAGTTATTTATTTAATTAGAATGTTAATGTGTTTCGATATTATAAACAGATTGTGGTATTTTATTTTCAGAATGAGTGGTATGAGGGAACGATCTCGTAGCATCAGC
AGGGAGTGTGGTGATATGTAGTGAAACTAACCGAAAAACAAAAACGATTTGCGGATGAATATATAAAATGCGGTAATGCTACAGAAGCCGCTCGCTTGGCTGGTTATAGTTTGAAAACGGCTAATCGTATAGCGACCGAAAACTTGTCAAAACCAGTCATCAAAGACTATATAGCCAACGCTTTAGAGAAGTTAGAAGCAGATCGTGTTATGGACTACACGGAAGCAATGCAATTGCTAACTGAAATAGCTCGCGGTGAAATGACAGAAAAGGTCGTTGTGACTTACGGAGATAACTACGATGTTATAGATAAAGAACCTGAAATAAGCCAACGCATAAACGCATTGAAGGAAATAGTTAAGCGCCATGCAGCAGGCGGTAGAGACAAATTACAAGAAGAACTTATTCAAGCGCAAATTGATAAGTTAAGAGCAGATACAAAACAAGAAAGCAATCAAGGGATAACAACAATTATCATGTCAAACGTTGACGAAATGCAA
GCCACCATTAAATGAGACTTGATCAGAACACTGTCTTGTCTCCATTTCTTGTGTCTCTTGTTCCCTTCAATTCCCACTCCCTCCTCCAGGTTCCTACTGTTGATCCCGCGGGTCGGGACAGTTGGCGCCCAACGTGGGGCTGGATACGAGGGAATTTCGTGAGGAAGACGACGCGTTCGCCGGCCGGCGATTAAAAGTGAAAGTAAACTCTCTTGGCCGCCGCGGGAACCTGCCGCGTTGGACCTGAAAGTAAGTGTTGCGCTCGGATATGGGGCAAGAATTAAGCCAGCATGAACGTTATGTAGAACAATTGAAGCAGGCTTTAAAGACACGGGGAGTAAAGGTTAAATATGCTGATCTTTTGAAATTTTTTGATTTTGTGAAGGATACTTGTCCTTGGTTTCCGCAAGAGGGAACCATAGATATTAAACGGTGGCGTAGAGTAGGCGACTGTTTCCAAGACTATTACAATACTTTTGGCCCGGAGAAAGTCCCAGTAA
TGATATATTTCTAAAATATATTACTGTTTCACCCACTAAGGCAAAGAGTCGCAATGACTGTAGAAAGGTACACACACTCTAAAACATCCTTTGATAAACTCAAATATTACACACGCACTAAATATCAATCTTCAATGTCTCCCCAATCTTCCCCTCCCCATGCATCATAGACTTCTTCCTCTCCGTAATAATCAACTAATTCTTCATGAGATTGTAATTGTGAATTAAGAATTATTTCCTCTTCACTAGCAGCTAAACCGAAAGCTTTTAGTTCTTCTACCAATTCCTCATTTGGTCTTATATCACTAACTATTCTAGCATTCATATCATTAACCGCATCAGAAAAATGTCCCGCAAAAGAGAAAAGTTCTTTGTCAAGTTCCCTGAAGAACTGATTCATTTCACTAGGTTCTCTAACTATATTGTGTATCCTATTGATATCAATGTTTGTTTCAGCTTCTTCAATGTTGTTCCATATTCTTAAATATTCATCTCTTGAA
AAAATATGACATCCAAGCACAAGACATCCGAAAATCTTCAAGCACACACACGATCTTAAGGTTTTCAACACGCTCTTCTGCCCGCCCCCAAGCAAGCGAACTGTCCCGAAGTTTGTTCAGAACACCTCACAATGGCTCAGAACACCTTCCTGCAGTTTGGTTCCCTCAACACTGGACTAGTGATGACAGGTAACAACTGGATCGTAAAGCCTTACGATCAGGAAACTGAAAAGCGTGCTATTGCACGTGAATGGCATGCATATTACCTCAACGCCGGTCGTGAGCTCACGACACCGACGAAGGCATTTGAAGCTTTCGATGCCAAGATGAGAGAGAAAGAGTCCGTAGAGCTACCAGTGGTACAACACGATGCAGACGAGACAACACCAGAATGCACACTCACGGATGATAAAGGTTGGTTCGTACAGAAGGTTTCACGCGCCAACAAACATAAGAAACCGAAGCACACAGGTGACGCCAGCAATTTAATCCGAGCTGTG
ACACAAAGTCCTGGGCAAAAGAAAAGCAAAATAACCAACTATAGATTAGCCAAAACCTTTTTGTTTAAACAGTTAGTAATTTATAAGTTTTAATTTATAAGTTTAAATTTATAAGTTTTAATTCATAACTTAAGATTTAAAATTTATAATTTATAACATACTAATTAATCTTAAGTATATTGTATTTGATTTAGTAGAGTGTAGCAAATATGTCTATTTCAATACCAGCAAGTGAATATCAAAGTAGCAAGACTTATAGTCAACTACTCATGACTTTTAGAGACATGGTCTCTGAAGAGCAATATAGAGTAATCAAAGAAAGAATGGTTGAAAACAATAAGCATTACTATGCTCTAGATAAATTCTCGCAGGGTGTTTATGATATAAAAGACATGCAGATATTAGTTGCAGACTTGTCATGGCTTTGTGCTTTTGATAAATCTTCAGATCAAAGAACTAGAGAAACATTGGTAATGATTAGCAAGTGTGTTTTAGATATT
NNAAATTCTCCAGGATTTCTCAACCTTGGTTGTGCTATCTGGTGACTTGCGCGTGTTGTCTGCGTAGAGAATTTCTCTCCTTAACCAAAAGGGGTTTGAAGACTGGGTCTACCGCTTGCGGGATAAATTGTAACTTCCAGTAAACGACGACATGGATACCATCAAGAGGATGCTGTGGCCTAAGAAAGAAATTTTTGTTGGCACGTTCGCGACCGGAGTGGAAAGGGACACCTCGGTGGACATCTTCCAATTAGTGTGTAGGGTTGTGTTGAGATACATGAGGACAGGGAAAATCGAGAATAACACTGACAGTCTGGGAAATTTCATCGTTGAACTTCTCAAGACAGATTGTGCAGCCAAATGGGAATGGTTCATGAAACGCAGGAGGGTTGGTGATTACGCCAAGTCACTCGCCATTGCTTCCATCCCAGTTATTCCGTTGCTTAGCTATGCCACGATGAAGAAGACCGTTGCGCTTCGGGCCTTTGGTAATGAACTCT
TTAAAACAGCCTGTGGGTTGTTCCCACCCACAGGCCCATTGGGCGCTAGCACTCTGGTATCACGGTACCTTTGTGCGCCTGTTTTACATCCCCTCCCCAAATTGTAATTTAGAAGTTTCACACACCGATCATTAGCAAGCGTGGCACACCAGCCATGTTTTGATCAAGCACTTCTGTTACCCCGGACTGAGTATCAATAGACCGCTAACGCGGTTGAAGGAGAAAACGTTCGTTACCCGGCCAACTACTTCGAAAAACCTAGTAACACCATGGAAGTTGCGGAGTGTTTCGCTCAGCACTACCCCAGTGTAGATCAGGTCGATGAGTCACCGCGTTCCCCACGGGCGACCGTGGCGGTGGCTGCGTTGGCGGCCTGCCTACGGGGAAACCCGTAGGACGCTCTAATACAGACATGGTGCGAAGAGTCTATTGAGCTAGTTGGTAATCCTCCGGCCCCTGAATGCGGCTAATCCTAACTGCGGAGCACATACCCTCAAACC
GTTTTTATCTTTTCGCGATTGAAAAGATAAGTTTTTCAGTTTAATCTTTTCAATATGTTCACTCTTTTGAGATGTCTCGGATTCGGTGTTAATGAACCTACTAACACTTCCTCATCAGAGTATGTTCCCGAGTATTCCGTTGAAGAGATTTCCAACGAAGTCGCTGAACTCGATTCAGTGGATCCATTATTCCAATGTTACAAACATGTTTTTGTATCATTGATGCTCGTAAGAAAGATGACTCAAGCTGCCGAAGACTTCCTCGAGAGTTTTGGGGGAGAATTCGATAGCCCTTGTTGTAGGGTTTACCGTCTTTATAGACATTTTGTTAATGAAGACGATGCACCCGCTTGGGCCATACCGAATGTCGTGAATGAAGATTCTTACGACGATTATGCCTACCTCCGAGAGGAGTTAGATGCCATAGACAGCTCTTTTGAGTTGCTAAACGAAGAGCGTGAGTTATCGGAAATTACGGACAGACTCAACGCTTTAAGATT
GAATTCATGATCGACATGCTGGTGTTAAGGATACCTTTTAAAAGCTCTCTTGTGTCGGAGCGTCTTGATTCTAAGGGAAATTATGTTTCCCATGTGAATCTTGCTGAGGTTGCACGACTCTCCGGTCTGACTCTCGCAGCACATACCGTTGAATATGCCATTGATGGTGATTTAACTGTATCCGGCCTTAAGCATCCTTACGAATCTCTTCCGTCTCATTATGCGGGTATCGCGCTGAAAATTTTTGAGGGCGGTAAAAACTTCGAGCCTTGTGTAGAGTTGAAAGCATCTCCGGCGAAGTTGTTACAAGGTCACAACGTTTTTGGCCCGACTTCCTTTGAATTGTGTGGATTGGAGTTTTTCGGCGCTTTTGCGGCGGCTATGCCTGAACTGTATGACTTGTGCGATGTAACTAATACTGTAGTTGGTCGTATTGACGTTACATTTAGTGCAAAGGTTGCTAACGATCATATTGCTAATCAGGTCATTTCCTTCCTTCG
GTATTGCCACCGACGACGACGACGGCAGTCCCTGCCGGCGAAGCCGGCCGCCGCGAAGCGGCAAGGGACTGCCGTCGTCGTCGTCGGTGGCAATACTCGTAGAGTATAAGCAAGTACTCAGCATGTATAGAGTACTTGATGACGTCACGGTGACCTTGACCTTTGACCTTCTATATGACCTTGACCTACTTCTGTGACCTTCTGGTCTACTGACCTTTGACCTTCTGAGCTGATGTCTACTGACCTGATGATGGAGAGGATCCGAAGACCTTGGAGCTGAAGGTGGAACACAGGACCTGATGTTAGTGAAGGACAGCAATAGTGTGCGAGTGAGATAGCACTATAGCAACTGTTAGAGCGAGATAGCAATATGAGTAAAAGAGATAGCATGCAAACAAACCTTGAGATAATTTATGCGCATTTTATTATCTTGTTATTGTGACCTCGTTTGACCGGCAAACTCGCGTCGAGGCTGGGCCGTGTGCAAAACAGGATGTGGC
TCTTGTCGCACGCAACTTTTGAGGATTTTTAAAGGGTGTCTATACCAAACGGAGAGGAGTAATGATGAGTGGTTAAGAATCCATACTTCAAGCAGAATTCGGGGCGGTTACCAAGCGACCCTCCGAACTATTTAGGTAATGTAGCTAGAGAAACATGGCGCAAAATCGTTCCGTTTTTAGAAGCTACTGAAAAGGTGGAACGAATTGATACATTCCTAGTTGAAACATACTGTACTAACTATGAACTATACAAGACAGCCTATGAAGACATCAAAGAAAATGGCATTCAAACTGAAATAATGAAGATTGTCCAAGCGCAAGGTAGCGGTGAAATCCTTGGTGAGCAATCAATGGGCTTTAAAAAAAATCCAGCGGTAGCAACTATGAAAGATGCCACAGAAACGCTTAACAAGATAGGTATTCAGTTAGGTTTGACACCTAAAGGAAGAGCAGAATTAGCTGAAATAGCTGGGAATCAAAATGATAATAAGTCTCTAGGA
AAAAGGTGTGTTCTCTTATTGTAGCTAACAACAATCTTACTTACAGTAAAATTCCAAGACCGATTTCGGTCCTGGCAACTGTTTCGGTCGGTATATATAGCATGTTTTGGGGGGCACTGTTATCAATGGAGCGCCCGACGTCGGTGAGAGATCTTTGCATGTCTCTAAAGCTCTCTTTGCTTGATCTGTCGCTTGCTTGCAAATTTTGTGGCAATAATATAACAAATATAGAAAAGCTGCTTTTTGATAAAGCTGGTTTTCAGTTAATCTGGCGAGAAAACAACGCATTTGGATGCTGTCAGTACTGTGCAAGAGTCTGCAGCGTTGTGGAGCAATGTTTTGGAAGCCACAGACACTTGACTTCTGAGGAGCTTGTCAACGTAACAAAGACCTTGCAGCAGCTTAGTCTTAGATGTTTAGGATGCCTCAGTATTCTGAGTGAGGCGGACAAAGAACTATGTGCTGAATTGAACGATTTTTCTGTGGTCAGGGGGAAAACT
AGGTTGATGGAAGTATTCAACTAATACAGGCACATCTGAATCTGATATGAATGTGAGATACTATCTAAGTATTTTAATGACTTACTAATAACAATATACGTCCAATCGTGACAAGATTCAAGGTCAAGTTCTAAGATTTGTACTTTGTGTAATTTTAGGAAGTCAATCATGACTTTTTTTTTTGAGCGATGAAGGGCCCGTTTTTTAATCAGAGGTTTGTAACTATATTCAGAAGAAGCAAAGGTATTATTTTAATAATCTGCTAACATTGGTCTGAAATAATACACTAACTCTCGTGCAATAGAGTCTCATCAAAGTTAAAAAATTGGCCATAAACAGATGAATTCAATAGGAGAATGAACAAGGTGGTTAAATAAGAGCGCAACTGAATAGAATATTCTACAAAAAACAGTTTCACTGTAAAATGTCGCGCCAAGTACACGTCCAACTATTGTAACAGAGACAATGATAACCTCATTATTGCAAAAATAAAAAAATCT
AAAATGTCCGACAAAACAGTCAAATCAACAAATTTAATGGCATTTGTAGCCACAAAAATGTTAGAGAGACAAGAAGATTTAGACACATGCACTGAAATGCAAGTAGAAAAAATGAAGACGTCAACAAAAGCCAGGTTGAGAACAGAATCCTCTTTTGCACCTAGAACATGGGAAGATGCGATAAAAGATGGTGAGCTTCTATTCAACGGGACGATTCTGCAAGCAGAGTCTCCTACAATGACGCCAGCGTCCGTAGAAATGAAGGGGAAGAAATTTCCTATTGATTTTGCTCCAAGCAACATAGCACCAATTGGGCAAAATCCAATATATTTGTCACCATGTATTCCTAACTTTGATGGAAACGTCTGGGAAGCAACGATGTATCATCATCGTGGAGCAACTTTGACAAAGACAATGAATTGCAACTGTTTTCAAAGGACAATTTGGTGCCATCCAAATCCTTCACGTATGAGATTGAGCTATGCATTTGTTTTGTATTG
TGGTATCAGAGCCAGTACACAAAAAGAAACACATCAAGTTAATAAAGAAGACCAAATAAGAAACAGTGTAAGAAAAACAAACAAGAAACTAAGAAAGTTATACTCTGAATATAAAAAATTACACATAACAAAGATAGATAATAATAGGTTAGAACAACTAATAGATATCATATCTAATACAGAATATAAATATATCCAGTATTTGAAAAAACAGTATGAACAAGGAAGAATATAAACAACAACTTTTTGAAAAAATTACAGAAAAAAGACAAGAATTACGACATAGACAAGATAGGCTTAAGAATAATATATTTGCTGGAACTTGCCAGAAATCTTTACTAGTTCAAAGAAAAATTATATTAAATTTACAAATACAAATACAACAGTTTGAATATATACTCCAACATAACCTATAATGAATAAAGAAGAATTTGCGATAGATGAAAAGACATATGAAAACCAAGATGGATTGAAAATAAAGATAATATTTTCAAATCTAG
ACCGGATGGCCGCGATTTTTTTTAAAGTGGTCCCCAGAGCACGTGGTCCAATAATAGACGCTCCTTAAAGCTTAATTAATGGCTTGTGGGCCTATATACTTGCCCACCAAGTAGTGGGATTTGTCATCATGTGGGATCCTCTTTTAAACGAGTTCCCCGATACGGTTCACGGATTCCGGTGTATGCTTGCTGTAAAATACTTACAGCTCGTAGAAAATACGTATTCACCTGATTCGTTGGGTTACGATCTAATTCGTGATTTAATCTCAGTTATTAGGGCTAAGAATTATGTCGAAGCGACCAGCAGATATAATCATTTCCACTCCCGCATCGAAGGTGCGTCGCCGTCTCAACTTCGAGACCCCGTACACGAGCCGTGTAGCTGTCCCCACTGTCCGCGTCACAAAGTCACGAGCATGGGCCAACAGGCCCATGAATCGGAAACCCAGAATATACAGAATGTACAGAAGTCCTGATGTTCCCAGAGGATGCGAAGGCCC
ATGAAGACACCAATTCGTTACGCTGGTGGTAAATCCAAAGCGTATAAGATTATTACCTCACATCTACCATCTACAGAGAGAATTGTATCGCCTTTTATTGGCGGCGGTTCACTTGAGTCACGCTGGTCTTCTGAACTGGGCATCGAAGTGCTAGGTTTTGACATTTTTTGTGCCTTGGTAAACTTCTGGGATGTCTTGCTCAAGACGCCAGATGAACTTGCAGATAAATTGCAAACTCTAACGCCAGACAAGCAAGAGTATGCTCGTGTGAAGGAAATTCTGCTATGTTGGAGATATACACAGGATATGCTGAAGGATTGGCACACAGACTACTACAAGCGCAATCCTATTGATCTATCAAAGATCGAAGCGGCAGCATACTATTATTACAATCATAATCTGTCTTATGGACCCATGTATATGGGTTGGATGAGTAAAATTTATGAGAATCAGAAGAAATGGGATAAGATGGTCAAGAACATTCGTGACTATAAAAATCC
ACACCACCAGATACATTCTGTAAATAGTTTGCTGTGGTTGCTTAGGGAATAGGCATAGAATACAACCATGGTTATAAGATAGAGCAGGTGTATCTGGGGTAACGGCGGAGACCCGTGACGGCGCCGCTACTCAGATATCTACCTAGGTAGAAGAAGGTTGCAGGGACACATTGCATATGTCAATAAGAGATAGGATTTAAAAACCCAACACCACATTAATCATGGCTAATGATAATGTTTCAGATTATGCTAATGCTGCACCTTTTGCCAGGTTTGCCAACCTGCAGAATCGTGAGACTCTTAATCCTATAGGGAATGAAGCAAAGGAGATCCCTTACAACAGAGATCAATACCTGACATGGCTTGCTGAAGGGAAATTGTTTCAGATAGGTGCCCTGACAGATGCTGAGATAGTTGCTGCATGGACGACCATCAAGACAGCAATGGGGAACAACACTTTCAGCGAGACACATATGAGAAGCATCGTAAAGATAGCATGC
ACCGGATGGCCGCAAATTTTTGGTGTCCTCCTTATTGGACGCTGACAGGCCCATCTCAGGGCCCATTAACAGGCCCAGGCCCAATAAGTTTCTCGGCCCTAATCCCCGTGGTGCTCTCCAGTTGGCGCATCGGGTCCACACATACCCATTGTCCAATCCCCTCCATCCTGACAAGTCTCGGTGGCTTTAACTTGGTCGTTAAGGATGGTCCCACAAGTACATGGTTATGTCAACATCATATTGTCTTTAAACGAAAGTGCGGACGTGGTGTATACTTTCTTTAATTCAAATTTCAGAAGCGTTTAGGTCCACAACGATCAGGACTGTTCTTTATTCACTCCGGTTATATCTTAGTTCGGGAAATTTGAATTAGAGGAGTCTGTCCAATAACATGATTTTTGACCAATCAAATTTCAAGTATGGAGTCTAGCTATTTTTGTTCGTCGTAATTGAACTATAAATATGTTATTGGAAGAGATATACACCACATCTAAAAATTG
AGCAAAAACAAGCGATGGACAGAGAAGAACCCGCGGAATCAGAGTGCACCTTAAGAGCTCTTGTAGAAGAGTACAATGGAGCATGCAAGGAAGCACCGAAAGAGATGTCGAAGCAATTCACAGACTACAACACATTCAAAAGGTATACCACAAGCAAGAAGGATCATGCACCCCAGATGAGACTAGTGTATTCAGTGAGAAAACCATGGCCAATCAGCATGACTCCCAGCAAGGAGATCCCTCTGGTGTTCAACGGGACCAAACTAAAAGATACTATCCTGGACCTAGGAGAATCCAAGAGAACCAGGGCAAACATAGTAGTACCAGATTACTGGTCCAAGTACGGAAGCCAGACCAGCCTAGAAGTAGTTAACGCCATTCTATATGCGGAAGACTTGAAAGTACAGAGATTTTTCAGCACAGAATGGGGTGAGATCCGCTACGGAAGAATGCTCCCCTTCAGAAAGCCTGTACAGGCATGTCCCACTATAGAGGAGGTA
AGCAAAAGCAGGGTAGATAATCACTCACTGAGTGACATCAAAATCATGGCGTCCCAAGGCACCAAACGGTCTTACGAACAGATGGAGACTGATGGAGAACGCCAGAATGCCACTGAAATCAGAGCATCCGTCGGAAAAATGATTGGTGGAATTGGACGATTCTACATCCAAATGTGCACAGAACTTAAACTCAGTGATTATGAGGGACGGTTGATCCAAAACAGCTTAACAATAGAGAGAATGGTGCTCTCTGCTTTTGACGAAAGGAGAAATAAATACCTGGAAGAACATCCCAGTGCGGGGAAGGATCCTAAGAAAACTGGAGGACCTATATACAGAAGAGTAAACGGAAAGTGGATGAGAGAACTCATCCTTTATGACAAAGAAGAAATAAGGCGAATCTGGCGCCAAGCTAATAATGGTGACGATGCAACGGCTGGTCTGACTCACATGATGATCTGGCATTCCAATTTGAATGATGCAACTTATCAGAGGACAAG
CATCATCAATAATATACCTTATAGATGGAATGGTGCCAATATGTAAATGAGGTGATTTTAAAAAGTGTGGGCCGTGTGGTGATTGGCTGTGGGGTTAACGGTTAAAAGGGGCGGCGCGGCCGTGGGAAAATGACGTTTTATGGGGGTGGAGTTTTTTTGCAAGTTGTCGCGGGAAATGTTACGCATAAAAAGGCTTCTTTTCTCACGGAACTACTTAGTTTTCCCACGGTATTTAACAGGAAATGAGGTAGTTTTGACCGGATGCAAGTGAAAATTGCTGATTTTCGCGCGAAAACTGAATGAGGAAGTGTTTTTCTGAATAATGTGGTATTTATGGCAGGGTGGAGTATTTGTTCAGGGCCAGGTAGACTTTGACCCATTACGTGGAGGTTTCGATTACCGTGTTTTTTACCTGAATTTCCGCGTACCGTGTCAAAGTCTTCTGTTTTTACGTAGGTGTCAGCTGATCGCTAGGGTATTTATACCTCAGGGTTTGTGTC
GGCCGGCCTCTCTCTCGGGCGCGGGCAGTTGAAAAAAAAAATTTGCCTAATCGCCATCGTGATAAGCACACGTTATGGGCGGTGGGGGATGGGATTTCAATGGAGGCCACACCCACATGGAGGCCACACCCACATGGAGGCCACACCCACATGGAGGCCACACCCACATGGAGGCCACACCCACATGGAGGCCACACCCACATGGAGGCCACACCCACATGGAGGCCACACCCACATGGAGGCCACACCCACATGGAGGCCACACCCACATGGAGGCCACACCCACATGGAGGCCACACCCACATGGAGGCCACACCCACATGGAGGCCACACCCACATGGAGGCCACACCCACATGGAGGCCACACCCACATGGAGGCCACACCCACATGGAGGCCACACCCACATGGAGGCCACACCCACATGGAGGCCACACCCACATGGAGGCCACACCCACATGGAGGCCACACCCACATGGAGGCCACACCCACATGGAGGCCA
GTTTTATCATCTATGGCGCGTCGCACATTCGTAGGGTTCACTCCGAGCTTTTACGGCCAACCTGGCCCATTATTTACTAACGACGATTACCTTGACCTCGCAGGTACGACCGTCCGCCCATGGCAGAACCGCATCACAAATATTGCGATTAACTCTGGTGGCTACCCAGTCTGGGGAGGTAAGTACCCAACCGTCGCAGCCCGTCAGCTCATCCTCAACGCACTGCTTGGAGCTCACGTCGCCCCTTACTCAGCCGGAGCTATTAACCAGTTTGATGGCGTTGCTTGGAGAGATGCGGTACTCAGTTCATTTGTCACGGTAACTCCCGCCGTTCCCCCCGCTCCTGCGAACCCACCGATCTGGGCCCCTGCAGATGACGTTCGTATTGACTCAGCTCTTTACCCGACCTACGCCCTGAAGTTCGACACGATGTGGCCTCAGAATCAGGATCTTCACATGATGACTATGTGGTCGCTCACTGATAAGGGCCCCATTTCCCT
TTTGATAAGATTGCTAGTTACTGGAATTACGAGAAAGTTAGTCGTTCATTTTATAGTACTGCAAATGATTTATTAAAAGATTTAAATAATTATAGCTAAATCAATTATTTAGTTGTAAGTTTGTTGAAAATTAAACCAAATAAAAAATAGAAATTATGGAATGTAAAATTTGTAAAAACACAACTAATGATTTACATAGTCATCACATTGTGCCTAAATCTAGGGGAGGTAGCGATAATGATTCTAATTTAATAAAAATATGTATAAAGTGTCATGGATTAGCACATGACGTATCTTTTAAAAATAAAGAAAAAGGATTAGTTGCTCAAGCTGTAAAGAAATCAGTAAAAGAATATGATGATGCCATAACATGGTTAAATCAAAATAATAATTTATTTTTAGAAAAAATGAAGGATTTATATCAATTAGATGAAAAAAAACATATGTTTGTTTTGTTACTTATAGAGAATGGTTGTTTTACTCCACCAAATATATATAAA
GTATTAAAAATTACAAGAACCTAACATTGCAATGGAGATCTTGAGAACGAAATCGCAGTCAGCTGCAGTGGTTATTGGAATTTCCAAATTCTTCGATGAGAAGGAAAACCGTGATGTTATTGTGACTGCTTCGGATTTCAAACGTAACAATGCTTTCATTTTCAAAGATTCTGGTAACTATTTCCTTGGCTTAGAGAATATTTTCCGCAATTCACTTGATGAACTAAAGGATATACTGATTTTAGCTGGTGGCTCAATTTCAAAGAGTAAGATCACTCAGGCCGGGTTGTCGCACATGATAACCTTTCTTGAGAAATTGTGTCTTAGTGATGACGCTGGTGTGAACAAAGCTTTGATCTTTATCGTCTTTCAGATTCATGATAGCTCACAACGCAGAGGTGGTGTTTGTACTCTTTTCGATGTATTATACAATTACCTCGTACAGCGCAAACTGAATCAGGAGAGTGAGTTCTTAAGCTATGGCACGTACAAGGAAAAGA
GTTTGAACTTAGTAATTGCATGTGTATAGTGTGTTTGCATCTTGCATTTCATAGTTTTGATTTGAGTGAATAGTTTCTTGTTCATCTACCGAGAGAACTGAAAACAAACTTGATACAACAGAATTCATTGTGACCCGTTGATCAAAGTCATAAATTGAATCTGTCGCGTACATTCAGCCTGGGACCCGTTGATCAAAGTCCTTTGCTGGCCTTGTTTGTTAGCTTTTCTCCGGATTTGAGGGTAGAGTTCTAGCTTCTCGCCTTCAACTCACACTTGTGAGAGATTGATTCAAGACGCAACTTCACACTTATCGCTTTTCTTATCAAACCGAAAATGTCTCTGATTCGGCGCTCCACATCTCACCAACTGAATGCTCTGGACAATAGTCTTCAAAGTTACCTTGGCTCGCAAGAGTTTAAGGAAGATATGAGAGAGCAGGCAGGTTTTGGTCGTTGGAAGCGAGTCAAAGCCTCTGCGGGGGAGAAACCAATCGTTTTAG
CTCGCGGCATAGGCAGCCCTCTCTCGCCAGCGTTTTTTCCACCAGCAAACACCGGCCGGTCATCCCGGCTACGTCGCCACACCACCAGGAGGCAGACACATGGACCCCGAGCTGATGCGCGCCCGCCTCGATGCGGTCGCCCTCGCGATCCGCGCCGCCGAGCTGGGCCTGCTGGCCGACGGCAAGACGGTGCTCGACTCGGCCCGCGACATTGCCGCGTTCGTCGAGGGTTGACATGCGCGCCCCCGACATGCTCAGCGTGCAGTGCCCTGGCTGCGCCGCGCCGGTCGAGTGCACGATCACGACCGAGCCGGTGGAGCCCGAGCCCGGCGACACGCACGCCAAGATCCGCGTGCGCGCGGTCGATCTGCGCGAGCGGTTCCGCGCCCATCTCGTCGAGTGCACTCGCACCCCCGAGGCTGTGCTGGCGGTGGCTTATGGCGGTTAAGTCTGTCGCCGCCGCGGCGGCCGACGGCGACCGGCGCGAGCTGCTCGTCGCG
GAAAGTTTTCTTTCCATTTGGTTATATGGATTTTCAAAATCTTTCGTCTTCTGCTGTCCCTTCTCCTGTCTCTGTACAAGATTTATTGTCAGAGACATTGAAGAGACAATGCACCGATGAGACCACTGCTATCGGTAAGCTTTTTGCCGAAGAGGCAAAAAGATTGGTTACCCAGAGTTTTGGTAGTGATGCTGCCAAACCTTTGAATGTTTCGTTTCAACTCTCTGCTGAGCAGCAGAGTTTGTTAAAACGAAATTTTCCTGGACGTGTTATTCAGTTTTCCAATAGTTCATCGTCGTCGCATTCATTTGCTGCGGCTCATAGGCTGTTGGAAACTGACTTTGTTTACTCTTGTTTTGGTAACAAGAATGCCACCATTTTGGACTTAGGTGGTAATCATGTGTCCCATCTTAAGATGGAGAGGCACAATGTTCACTGTTGCTGTCCACTTCTTGACGGCAGGGATTGTGCCAGACATACTGAACGTTTGATTTCATACT
AAAATAAAAATGATATAGAAAAAATTTGAAAGAAAAGCGTGAATTTAGCAAACTTATTTGCAACTCAACTTTATTTTAAAGACTTTGTTTCAATTTTATCGAACTGTGGTGTCCGCTTAGAAACGGATCACACGCAGAAATGGGGAAATCCAAACTCACTTACAAACAATGCATAGCTAAATGGGGAAAAGCCGCACTTGAAGCGCAAAATAATGGGTCGAGAAGAAGTGTCTCTGTTGGCACTCACCAAATTGCGGCAAATATTTTTGCGTTCTATGACGCAAAAGATTACCATCTATTTGCCATGGGCAAAAGAGGTGGACTGACTCCAGCAGCTGAGCAACTGAGAATCGCAATTGCGCGAGGAACAATTTACAAGGTGCAGTACAACTGCCACTTCTGTCCCGATTGTGACGTAATTGTCGATTCTGAGGAAGGATGGTTTTGCGAGGATTGCGGTTCGCAATTCAACAAGCGCGACGACAACGTACTTGATAACA
ATCATTTTTAGAACTAACCAACCATGTTCACGTAAGTGACGTGATGACGCGCGCTACGCGCGCTGCCTTCGGCAGTCACACGTCACTTACGTCTCACATGGTTGGTTAGTTCTAAAAATGATAAGCGGTTCAGGGAGTTTAAACCAAGGCGCGAAAAGGAAGTGGGCGTGGTTTTAAGTATATAAGCGACACGTTAAGTCAGTTACTTACTCTTTCGCTTATTCTGTAAGTCGAGACACACAGAGTAACCAACTAACCAACTAGCCATGGCTGGAAACGCGTACTCTGATGAAGTTTTGGGAACAACTAACTGGTTGAAGGATAAGAGCAACCAGGAAGTATTCTCATTTGTTTTTAAAAATGAGGATGTTCAGCTCAATGGAAAAAATATCGGATGGAACAGTTACAGAAAGGAGCTGCAAGAGGAGGAGCTGAAATCTTTACAACGAGGAGCTGAAACTACCTGGGACCAGAGCGAGGACATGGAATGGGAATCTTCA
ATGAAACTCGGTTCAAGACACAACCAACACAGCTTCGCACAGATCCCAAGCGTTCACACAACTCGCTCAAAATTCAACCGCTCCTTCGGAACTAAAGACACCTTCAAATTCGATGACCTGACACCAATCTTCATCGACGAGATCCTACCCGGTGACACAATCAACATGAACACAAAAACATTCATCCGACTTGCGACTCAAGTAGTCCCTGTTATGGACAGAATGATGCTCGACTTCTATTTCTTCTTCGTCCCTTGCCGACTAGTATGGGACAACTGGGAAAAATTCAACGGAGCACAAGACAACCCATCGGACTCAACGGACTATTTGATCCCAACAATCACAGCACCCGCTGGTGGCTTCGAAAACATGTCCATCTACGATCACTTCGGAATTCCGACACAAGTTGCAAATCTCGAGATAAATGCTCTACCTTTCAGAGCTTACAATCTTATCTATAACGACTGGTTCCGAGACCAAAATCTTATCGGAAAAATCGC
AAATTAAAACAAATCACAAAGACTACAGAAATCAACGAACAAGCAGACGATTTCTAAACCGTGTTTACAAACAAGCAATCTATAATTCGCACAGCATCAAGAATTTCTGCAATCACTTTGTTTATTTTAGACACAACAATGGCCTCAGTTATGATTGGTTCAATCTCCGTACCTATCGCACAACCTGCGCAGTATGCAAACACCCAAGCGAGCAACCGGGTTAATATAGTGGCACCTGGCCACATGGCAACATGCCCACCACCATTGAAGACGCACACATACTACAGGCATGAGTCCAAGAAGTTGATGCAATCAAACAAAAGCATTGACATTCTGAACAACTTCTTCAGCACTGACGAGATGAAGTTTAGGCTCACTCGAAACGAGATGAGCAAGGTGAAAAAGGGTCCGAGTGGGAGGATAGTCCTCCGCAAGCCGAATAAGCAGCGGGTTTTCGCCCGTATTGAGCAGGATGAGGCAGCACGCAAGGAAGAGGCTGT
GGCGAGGCGGGGAAAGCACTGCGCGCTGACGGTGGTGCTGATTGTATTTTTTCAGCGTCTCAGCGCGTCGTGACGGCACTTAGTCTGCCCGTTGAGGCGTTGTGTGTCTGCGGGGTGTTTTGTGCGGTGGTGAGCGTGTGAGGGGGGATGACGGGGTGTAAAAAAGCCGCCCGCAGGCGGCGATGTTCAGTCGTTGTCAGTGTCCAGTGAGTAGTTTTTAAAGCGGATGACCTCCTGACCGAGCCAGCCGTTTATCTCGCGGATCCTGTCCTGTAACGGGATAAGCTCATTGCGGACAAAGACCTTTGCCACTTTCTCAATATCACCCAGCGACCCGACGTTCTCCGGCTTGCCACCCATCAACTGAAAGGGGATGCGGTGCGCGTCCAGCAGGTCAGCGGCGCTGGCTTTTTTGATATTAAAAAAATCGTCCTTCGTCGCCACTTCACTGAGGGGGATAATTTTAATGCCGTCGGCTTTCCCCTGTGGGGCATAGAGAA
GTATTGTGAAACGTTATTTCGTTCACGACCCGGATTAATCAGTTATTCTGAGTATATACCCGTTAGTTGCTCAATGGATTCATTTGTTGCTTCGCCTTCAAATGTGCTTCGTTTAGATGATATCTTAAATGATGTTGTCAGACGAAATGCCGCTAATGCCTCTACCGATGTTGGTAGATTAATTAGCGATGCCGCCGTTAACGTGGTTCGCCGACAGGTGGATCTCAGTCCGGCCAAGCCCTTAAACGTTTCGTTCGCGTTGACTCCTGAAGATCAGAATAGTTTAAGGAGAGATTTTCCAGGTAGGGAATTACAATTTCGTAATTCTGCTTCCTCTTCACACGCATACGCTGCTGCGCATCGTGTATGCGAGACTGATTATATTTACTCCAGATTTCAGACCGAGAATACGACGATTATTGATATTGGAGGTAATTTCAGTACTCATGCCAAAATGGGTAGGAGTAATGTTCATTCCTGTTGTCCAATTTTGGATGTCC
TACGAATCGTGATTCGATTCATTATTTCGCCTGAGTAAATCGAGATTTACCTTGACGGGGTTTGCTTGACGTTGCGTCAGACCCGTTATCTTTGTGATTTTTAGGTTGTGAAGATTTATTCGAGTAAGTTTATTAAACGTAGAGTTTATAATATAGAAAGAGGCATAATAAGTTTATTATGGACGATATTTCTCCTATGTTTTATGGAGATGTTAGAAATACCAACCGATTCCTCAGTAGTGGAGGAATCAGAAGAAATCAGTCTTCTGAATATAGTTCACGCGCCAGAATCTATAAAACCAAGTTGGAGGCGCGTAATTGCGGAGTGGAAAGATTATCTACAATCCTTACCTCTAGTAAGAAGACATTTGATACAGTGGACTCTTATACCGATTTGTTTAATGGTTGGGTTTCTGGTATGTTTGTTGACAAGAACGTCCACTACACCGAAATGTCCAGTGATGAGAGTGGACGAAGAATCTGGAATGTTAGACGCGCAG
GACATTTTGTCACCCGTCAGAATGGGGAACCGAGTGTCAACATACAGCCCTCAATTCATCACAATCAATGGAAATAATAATGCACTGGATACAAAAACGATGGAACGCTTTGATCAGACTAATTCGGTAGACGCAGCCGTTAAATTACCCGATGGAATCAATCCAACTAGAGCTGAATTCTCAACTGTGAATGACATGCGTGCATTTCTCGGACTGCGAGATGATTTGCTATGTGAGGATGATGATATCTTCGAAGATATGTTTGATCAGATGGTTGGTTCAGAAGGTAAAATCAAAGGTGTGGTGTCTGGTACATTGGATGGCTATGAAAAGATCCGAAAAGCAGCGAATTGGCTCGGTGGAACGTATAGCCGACCGTGGAGAGTTGAAACAAGGGAAATGTCTGAGATTCAGAAGCGGATTGATACTGCGTTACCTGCCATGACATCAATCATTGGAGGGACCTTTGGACCCGGTGCAGCCAGAGTAGGAGGGGATCA
CATCATCAATAATATACGGAACAAAAATGCGTGATGACGTAGACGGCGTACGTAAGGGGCGGAGCCGTGTGACCCTTGTACGGGCGCGTCGGGGTTTTCCCGGCGGGCGGGCGCGCCCCGTGGCGTGCGAGGCGGCCCGTTTCGGTTCCACCCACTGTTGGGTGGTTTCTGTTGAACTTTGGCTGGTATTTTCCACAATGGGTGTGATATTGGACCTTTACCTGGGAGAGTCTGTCAACAGGTGTGGTACAGACTTCACACCCAGTGACTCAATTTTACCACGGAACGGTTCAGGTGTACGCCTCAGACTCCATTGGTCGATTTTTCCACACTGTTCCGGGTTGTCCCTATTTATTCTGCGCGTCTGCCTAGAGTCGCCACTCTTGAGTCGAAGAGAGGTGAACGTTCTCATCCGCCATGAGACATCTTAGAGTTGCCTTCGACGAGAGCTTCTGGCAGATGGCCAATGAATGGGCACACAACAATGAGCCGGACACCGA
ACCGGATGGCCGCGCGATTTTTTTGTGGGTCCCGCCACTAACACTTGTCTGCCAATCACATGGCGCGCTCAAAGCTTAAATAATTTCCCGCTTATTATAAGTACTTCGTCCCTAAGTTTCTGTTTGAAAAATGTGGGATCCACTGTTAAACGAGTTCCCCGAGACGGAACACGGGTTTCGTTGCGTGCTTGCTATCAAATATCTTCAACAATTGTCTGAAGAATACTCCCCTGATACGCTAGGTTACGATTTAATCCGCGATTTAATGTCAATTTTGCGTTCTAGGAATTATGTCGAAGCGTCCTGCCGATATCGTCATTTCTACCCCCGCGTCGAAGGTGCGTCGGCGTCTGAACTTCGACAGCCCTTATGCAACCCGTGCAGTTGTCCCCACTGTCCGCGTCACAAAATCTCGCATGTGGGCGAACAGGCCCATGAACCGCAAGCCCAGAATGTACAGGATGTACAGAAGCCTTGATGTTCCAAGAGGCTGTGAGGGT
AGCGAAAGCAGGCAAACCATTTGAATGGATGTCAATCCGACCTTACTTTTCTTAAAAGTGCCAGCACAAAATGCTATAAGCACAACTTTCCCTTATACCGGAGACCCTCCTTACAGCCATGGGACAGGAACAGGATACACCATGGATACTGTCAACAGGACACATCAGTACTCAGAAAAGGCAAGATGGACAACAAACACCGAAACTGGAGCACCGCAACTCAACCCGATTGATGGGCCACTGCCAGAAGACAATGAACCAAGTGGTTATGCCCAAACAGATTGTGTATTGGAAGCAATGGCTTTCCTTGAGGAATCCCATCCTGGTATTTTTGAAAACTCGTGTATTGAAACGATGGAGGTTGTTCAGCAAACACGAGTAGACAAGCTGACACAAGGCCGACAGACCTATGACTGGACTTTAAATAGAAACCAGCCTGCTGCAACAGCATTGGCCAACACAATAGAAGTGTTCAGATCAAATGGCCTCACGGCCAATGA
CAATCAATATATATACCGCATGCTTGGGAGGGGATTTCGGCTTGAAAAGTGATTTTCTTTTTACTGTACTTTTCTTTTTGTTTTCTACATGTTTCATTTTTTGTTTTCTGGTTATTTTACGTTTAAATTGTCTAATTGCTTTTAAAAAGTTGATTTGTTCGTTTTCTGTTTGAATTGTGGGCGGTTAAATTCTGTGTCGATCTTGGTCATGTGTTTCGGATTGGCGCTTAAAGCGCTTTCATTTCCCGTAAACGGTGTTGTAATTTTCGAGTCATCACAACTGACCTTGTCGTCCGTGCGGGGTAAGACCATGGAGTTTCCCTTTTCTGTTACTCCTGATAGCCCTAAGTGGCCAGTGAAGCGAAAATGGGAAGGGATAGAATGTGGCTATATAAAGTATGGGATACGGGCTGGAGAATATTCTCCGGCTGGTCCAAGGGCTGTGCGTTACCCTCTTCCATTTTGATGAAATAGATAGAGAGTTGGAATTTGATTCTCAT
AAAATATAAAAACTCAACACAACATACACGAATTGAATGAATTGACAAAATTTGCGTTTATTAGCTCAAATTCACTGCAATTAGCACTTTTCGTAACACACCATTCACAATGGCCGTGGCCACACTACACGCTCCGATAATCCAAACTAATAAAAATTATAAGAAATTAGCAGTTATTCAGTTCGGAGAGAACAAACCAATGTTAATCACTAGGATTAACACTGAGCAGATTAAGATTTCAAAAGCAAGTGATGTGGATCAGGTAATTGCTGGTCACTATAGACACCACAGAGCAAAGTGTAAGGTAGATCAGAATAAAATTGGTGTAGACCAATTGGTTGGACTTGTTTGTGATATCATGAAAGTCAAAGATAATGGCGAGATACACCTAATTGATAAGAAGGTCCAAAAATTTGACTTCAAAAGAAAGCACGGGACAATCTACGCACGTGCACAAGTGAAGCACCTACAAGGACGCAGACAACGCAGAGACTTCGAAT
TTATAACCGCTTACCATCTCACTGTAGAGATCAGTATAGCCACCAGCACTGCTCCGGCCACAAAGAACATTATCTTCCTGTTGGGCACCGGCCTGGGAGTGGGGGGATCTGGTTTGGGGGGAGTGGGGGGATCTGGTTTGGGAGGAGTGGGGGATCTGGTTTGGGAGGAGTGGGTTTGGGAGGCGGCGGAGGAGGGACGTACTTGGAAAAGTCACAGTTTATAGTGTTCTTGACGTCGTCCATGGTCACGCTCCCGTCGTCAAGCATGTTAAACACTATCTGGCACATTTGGGTAGGACAGTTTGTCGGCGTGTCCCTCTGGGTCCCCATCTTTAGCTCTCCGACGTCAGCCGCGCAGGGTACATACCAGCACTGGTCGGGGTAGGCGTGGAGAGCCTTTACCTTCTGGTAGACGGAATCGCTGGCCCTGTTTATGCACTTGCAGTCTGCCGCTCCGGGGTTCTTGATACAGAAGGAGCCCAGGGCGGCGTCCTGGTCGG
GTTTTATTTTTGTTGCAACAACAACAACAAATTACAATAACAACAAAACAAATACAAACAACAACAACATGGCACAATTTCAACAAACAGTAAACATGCAAACATTGCAGGCTGCCGCGGGGCGCAACAGCCTGGTGAATGATTTAGCATCTCGACGCGTTTATGATAATGCTGTCGAGGAGCTAAATGCACGCTCGAGACGCCCTAAGGTCCATTTCTCCAAATCAGTGTCTACGGAACAGACGCTGTTGGCTTCAAACGCTTATCCGGAGTTTGAGATTTCCTTTACTCATACCCAACAGGCCGTACACTCCCTAGCGGGTGGTCTAAGGACTCTTGAGTTGGAGTATCTCATGATGCAAGTTCCGTTCGGTTCTCTAACGTACGATATCGGTGGTAACTTCGCTGCGCACCTTTTCAAGGGACGCGATTACGTTCACTGCTGCATGCCAAATTTGGATGTCCGTGATATAGCTCGTCATGAGGGGCACAAGGAGGCA
CGTAAAATATCAACATACTTACAAACAAGAGAATAGGCATTTCTGCAATTCTTATTCACAATCTTCCATATCGCTTGAATTTCTGGTAGATTAACCCCAAACATGAGTTTTGAAACTTCGGAAGGCATGAGTAGGCCTGGGGACAACCCAAACAAACTCAACGCCAAGCCCCGGCAAAGCGCTAGACCTAAGACTCGCAATTCCACTGCACAATCTAACCAAACTATGAGACTCGGTTGGATTGATCCACTTCCTCAAGTGGACACAATTTTCCCATTGGGATTGGAGCCTAACGTCGAAAGCATTCCTGCCGGAGAGGTTGAACTTGATTTCAACCTTCCTGAAACTATTGCTAAGCCCTTCGCTGACACTGTTACTTCAGTCGGCGATCGTATTCAACTTGTCGACGATGATAAGGAGAATATCGCTACCTCGATCTATGGACTGTCTTTCTTTAAGGCAGCCCGACAATTGTATTCCACGATGCTGGATCACGAGAA
GCAAAAGCAGGCAAACCATTTGAATGGATGTCAATCCGACTTTACTTTTCTTAAAAGTGCCAGCGCAAAATGCAATAAGTACCACATTCCCTTATACTGGAGATCCCCCATATAGCCATGGAACAGGAACAGGATACACCATGGACACAGTCAACAGAACACATCAATATTCAGAAAAAGGGAGGTGGACAACAAACACAGAGACCGGAGCACCCCAACTCAACCCTATTGATGGACCATTACCTGAAGACAATGAGCCGAGCGGGTATGCACAAACAGATTGTGTATTGGAAGCAATGGCTTTCCTTGAAGAATCCCACCCAGGACTCTTTGAAAACTCATGTCTTGAAACGATGGAAGTTGTCCAGCAAACGAGAGTGGATAAGCTGACCCAAGGTCGCCAGACTTATGACTGGACATTGAATAGAAACCAGCCGGCTGCAACTGCTTTGGCCAACACCATAGAAGTATTCAGATCGAACGGTCTAACAGCCAATGAG
ATGTCCAACATGGATATTGACGGTATCAACACTGGGACAATTGACAAAACACCGGAAGAAATAACTTCTGGAACCAGTGGGACAACCAGACCAATCATCAGACCAGCAACCCTTGCCCCACCAAGCAACAAACGAACCCGGAACCCATCCCCGGAAAGAGCAACCACAAGCAGTGAAGCTGATGTCGGAAGGAAAACCCAAAAGAAACAGACCCCGACAGAGATAAAGAAGAGCGTCTACAATATGGTAGTGAAACTGGGCGAATTCTATAACCAGATGATGGTCAAAGCTGGACTCAACGATGACATGGAGAGAAACCTAATCCAAAATGCGCATGCTGTGGAAAGAATTCTATTGGCTGCCACTGATGACAAGAAAACTGAATTTCAGAAGAAAAAGAATGCCAGAGATGTCAAAGAAGGGAAAGAAGAAATAGATCACAACAAAACAGGAGGCACCTTTTACAAGATGGTAAGAGATGATAAAACCATCTACTTCAG
GTTAAATTCACCATGGCTTCCGAATTTGGCATTTTGATTTGTGATAAATTGAAGGAAAATACTTTAGAAAAAACGAATTGTGACGTTATTATTACGGGAGTGGGAAAAGTAGGTGTACACGAAGAGGACGGTGTGTTAGGATATGAGTGGGAGGAGACTAACTATAGGTTAGGATTGTGCGAAATAGAGAATACGATGTCAATCAGTGATTTTGTTTATAAGCAAATAAGATGTGAGGGAGCATACCCCATTTTGCCGCACTATGTTACAGACGTCATTAAATATGGCATGGTAATTCATAGAAATGATCATCAGATCCGAGTTGACAGAGATGAAAAAAGTATTGGAAAAATCCAGATTCAGCCGTATTTTGGCGATATGTATTTCTCCCCCGAGTACTACCCGGCAACTTTTATTAAACGTGAGTCTTTACCAATCTCAGTAGATACGATCAGAGGTTATATTGGAGCTAGAATGCGAGGGATTGAAGCTAGGGCTGG
TATAAGAGTGATTGGCGTCCGTACGTACCCTCTCTACTCTAAAACTCTTGTAGTTTAAATCTAATCTAATCTAAACTTTATAAACGGCACTTCCTGCGTGTCCATGCCCGTGGGCCTGGTCTTGTCATAGTGCTGACATTTGTGGTTCCTTGACTTTCGTTCTCTGCCAGTGACGTGTCCATTCGGCGCCAGCAGCCCACCCATAGGTTGCATAATGGCAAAGATGGGCAAATACGGTCTCGGCTTCAAATGGGCCCCAGAATTTCCATGGATGCTTCCGAACGCATCGGAGAAGTTGGGTAACCCTGAGAGGTCAGAGGAGGATGGGTTTTGCCCCTCTGCTGCGCAAGAACCGAAAGTTAAAGGAAAAACTTTGGTTAATCACGTGAGGGTGGATTGTAGCCGGCTTCCAGCCTTGGAGTGCTGTGTTCAGTCCGCCATAATCCGTGATATTTTTGTTGACGAGGATCCCCAGAAGGTGGAGGCCTCGACTATGATGG
AAATAAAACCCCTTATGTGTATTGCTCGCAATGTCTTCTACCAACGTAATCCTCCAACCAACATGGCCAATATTTCAACAATTTCAAAGCGGAGACACCATACAAATATCATTAGTGCGAAATAATAGAGTCGTCAACTCATTTGTTGATCAACAACCCATCCATCCATCTTGCATCGGGGAATCTCTAACTACAACGATTATCGTGAATCAGGTTAAGTATCTGGACTGGTTAATTGCTCAGAGTGAAGCACCATTGATACCATTACTATCAGCGAAACATGAACTACAAGCTGCCAATTCGAATGGCTTTTTCAGTCGTTATCTAGCACACGCAATTACCTCACGGAGTAATCCATATGAAGTAACTTCAGAGCAAATTCTTGGTATGGTTAATGATAGTTTGATTGAAGTTAAGGCAGTTACAACTCAAGTCGCTCGGAATACATACGATGTTACAATCGGATTACAAAGTTTATCGAAACAATTGACTGACGCTAT
GTTTTAGAAAGCACACCAATTATCACCATGGAGACCAAACCAATTCATCCCACTATCGCTACTCAGTTCTGTGACTCTCTTGTTCATGGTCATCTATCTGGTGCCCGCATTGACGGCCAGTGGTCGAACGACGCGCGTGATCCCGAACTATTGACTGACGGATCGTATATAGTATGTGCCAGTTACTTCAAGATCCTGCTTAATCATTACGCCCCTCCTACTCATATCACCCATCAGTGTCATGATTCTCTCGCGTCTCGGCAGATGGGTCGTTCCCTGGCATCCAACTTGCTCCACATTCAGGACACGATTCAGAGGACCGTTCAGGATGGGTTCCTCGCACTACGCAGTCGGGATTCACTCTCCAAGATGTTGTCAGGTGCCGGGAATCAAATGACTGAGGAGGCTTTTGCTGATATCAAGGCGACAATCAAGATGGCCGGGGCCGGCAAAGTCAATAAGGTTATGAGTCTCGACCGCATCTGCGGTGCCGTTAATTG
GGGCGGCGACCTCGCGGGTTTTCGCTATTTATGAAAATTTTCCGGTTTAAGGCGTTTCCGTTCTTCTTCGTCATAACTTAATGTTTTTATTTAAAATACCCTCTGAAAAGAAAGGAAACGACAGGTGCTGAAAGCGAGGCTTTTTGGCCTCTGTCGTTTCCTTTCTCTGTTTTTGTCCGTGGAATGAACAATGGAAGTCAACAAAAAGCAGCTGGCTGACATTTTCGGTGCGAGTATCCGTACCATTCAGAACTGGCAGGAACAGGGAATGCCCGTTCTGCGAGGCGGTGGCAAGGGTAATGAGGTGCTTTATGACTCTGCCGCCGTCATAAAATGGTATGCCGAAAGGGATGCTGAAATTGAGAACGAAAAGCTGCGCCGGGAGGTTGAAGAACTGCGGCAGGCCAGCGAGGCAGATCTCCAGCCAGGAACTATTGAGTACGAACGCCATCGACTTACGCGTGCGCAGGCCGACGCACAGGAACTGAAGAATGCCAGAG
GTTTCAACATGTCTAAGGATATGGTTTATCATTTTGAAAAATATAATTTTATTTCATCCTCCTGGTCACTTTGGGGCACGTCTGGGGCACGGGCATTAAGGACATTATTCAACATGGCAACTTGAGTCACGCTGCACTCAGGCATCCATGCACCATAAACATTGTAGACCATGCTGGCGCTGGAGTGCCCCATCTGTGATGCAATAAATGTCGGGTTTGCTCCGGAAGATAAAGCCCAGCACGCATAGGTATGGCGTGACTGATACGCTTTACGGGATCGGATACCCGCTCTTTTTATTGCTGAATCCCATGTCGCTCCGATGGAGCTTACCGCGTAGTTAATACCCGCCTTGTGATTCTTGCGAACGATTTGCGGACAGAAAACAAAAGTGCACTCGTGCAAAATTGTTCTTCCGTACTCGCGTAATTGAACAGTGATCTGATGCTGCCTGCTAAGACGAGTAAGCATCGCCTGGTTTTTAAGCGCTTCAATTGCTGGT
TTATACCTCCTTTACGCAATGCATATGCTTTTCTCACGTTCAAAAATGGCAAGGTGATAAGGAACGTTTTTCAATGCAAATTTTATTTCCGTTCTGATCAAATTTCAGCGCGAGGCGCCTACATTTGTATTTTTGTATACCCTTTTGTTTAAAATTTGGGTTTTAAGGAAAAACTTGACATTAATTTAGGCAAATTTAGAGAAATTGTAATATTAATAATACGCTGAAATTAATTCTCAAGTTTATGAGCGATTTCATAAAGTATCTCATATGTGATATTATTTCTACTACTAATAAAAGTTTTTACTGTATTAACTTTATATAGCCATTTTGAATTTATATGTTATCAATATGTTTTTCCTATTTTTTATCAGTACCTATAAGTTTTTTGAGTTTAGATAATAAAGTTTTTGTGGCATATAGTTATTTTCACAAATAATGATATATAGTTATTATTGAAAATAAGAATATCAATTATAAAAAGTTTTTGTGATAATTGT
CACGGGAAACTGTTTTACCAGTAGGATACGGCATCCGCCCTCCCCCTACTCAATTCTCCCTGTCAGCGGATACTATGTATTCTCTGACAAACCCTTGTTGGGTTTTCCCGCTGCGCGCCTTAGGGTGATCAGTGCCAGCAAGCTCTATCCCTTTTTCTCAAAGTTTTAATTAAAAATTTTGAAACAAAACAAAATATATCAACCACGCCCGTTCCCTAAACTAAACTGATCTGCGATCAGCATGGATAAAGAGTCCGCTCTCCATGTGTTATTGGTTCTCTGGCACATAGTCTGGCACGCTATGTGTTATATTTATGTTGTGAGCTTCACAGCTCGCGACCATCGCAGATTTGTCCGCCCCCCGCATACCCCCCAGTTCAAAAGAAAAAGAAAATTACCCAGAATTCTTTTAAATGTTCTTGCGTTCTAAATTTTAAAAGACTATAAATTCTTTCCTTCTTTCATTCTTTATACTTTTTATTATTGTTAAGATTAATTCA
AAGGGAGACTCCCCAGTGTGTAATTTTTTGGACGGAGAGATGTTGGCCGTGGGCAGCAACCCGTGGATAGCTGATAAGATCGTCTAGAGGGTGGGGACCTAAGGACCCCCATTGGCTCTCTCTCTTCTGTCAGAGCGGCTTGGTAGGCCGCCAGAGTGGACCGCTCGAGCGTAATGAAGACCTATAAGCGGTCCGCTCTGGAGCCTGCAGAGTCCATGTCCTTCGCCCTTAGTTGGAGACTGTGGGTGCTTGGTGTGGTCCTGTGGGTGGCCCGCCATGAAGCTCCGATACTCAACCCTTTAGCCCTGTCCGTTGATACTTGTGGGCCGCGCAGGAACCACTCGAACGAATCGGATGCACAGGGAGTGCCTAGGGGATGGACCAGCTTCGAACTGGACATCAACGGCATCGGCTAGACACAGGACAGCACCGGCGGAAGATACTAACGCCTCGCCTCCTGTGGCTCTGTGAAAGCAGACATTGATCAACCCACCTCAGTC
GAAAAACTATCCCCGCTGGTCGGTGGGCCGATACCCAATCGGTCTATGGAGGGAATTCAAATAGGGCTCTGGTAGTCCGCTCGCCATCGCCTTCGGTCTTTCCGTTATGGAAGGTTTGCTTACGGTCCACGTAGGTTCTCCGACCTTGCGAGGAAAGATTGCGCTGCTTTGCAGTTCCCTTAACTGGGGCGGGTTAGGACGTCGGTAGGGTGCCTGTGGCCCTGCGGCAGGCGGATCTAGCACGTAACGTATCCCTTGCCAGGGAGAGCGTGCCGAATTGCTATGGGTTGGTGTAGGTCCTCGGTTGTGTACGGCTCCTCGTCCACCTACATCACACATGAGAAACTGATGACGACACAGGCGTGTCTAGGACTCATGCGTAACTGCTCCGATGGGATATTAGGTGTAACGACTGCCTGTAAAGTTAAAGAGTTAGCAACTCGGGCTGACCAGTCTGCCCTTTGCGTGGGGTGTGGCATACGCTAGGACGTGGACAAAAA
TAATATTACCGGATGGCCGCGATGTCTTTAAAATGGGCCCCGCCACTAACTACTGTCGTCCACTAACAACGCTCCCTCAAAGCTTATTTAATATGTGGTCCCCTATTTAAACTTCCTCAGCAAGTAGAAACCCTAAAATGTGGGATCCACTCGTAAACGAATTCCCAGAGACTGTTCACGGTCTACGGTGTATGCTTGCTGTAAAATATCTTCAATTAGTTGAAGATACGTATTCTCCTGATACGATTGGGTACGATCTTGTACGTGATCTAATTTCAGTAATTCGTGCTCGCAATTATGTCGAAGCGACCCGCCGATATACTCATTTCCACTCCCGCCTCGAAGGTACGTCGCCGTCTGAACTTCGACACCCCCGTGATGAGCCGTGTTGCTGCCCCCACTGTCCTCGTCACCAACAAAAGAAGGACATGGACCAACAGGCCCATGTATCGCAAGCCCAGAATGTACAGAATGTACAGAAGCCCTGATGTCCCCAAAGG
TGATATATTTCTAAAATATATTACTGTTTCACCCACTAAGGCAAAGAGTCGCAATGACTGTAGAAAGGTACACACACTCTAAAACATCCTTTGATAAACTCAAATATTACACACGCACTAAATATCAATCTTCAATGTCTCCCCAATCTTCCCCTCCCCATGCATCATAGACTTCTTCCTCTCCGTAATAATCAACTAATTCTTCATGAGATTGTAATTGTGAATTAAGAATTATTTCCTCTTCACTAGCAGCTAAACCGAAAGCTTTTAGTTCTTCTACCAATTCCTCATTTGGTCTTATATCACTAACTATTCTAGCATTCATATCATTAACCGCATCAGAAAAATGTCCCGCAAAAGAGAAAAGTTCTTTGTCAAGTTCCCTGAAGAACTGATTCATTTCACTAGGTTCTCTAACTATATTGTGTATCCTATTGATATCAATGTTTGTTTCAGCTTCTTCAATGTTGTTCCATATTCTTAAATATTCATCTCTTGAA
GTTATTTGCATTATGGCTGCGGTTTTCGGCATTCAGCTCGTACCAAAACTCAACACTTCTACGACACGTCGTACATTTTTACCTCTCAGATTTGACCTACTTCTCGATCGCTTGCAGTCCACCAATCTTCATGGTGTGTTATATCGGGCGCTAGATTTTAATCCAGTCGATCGGTCCGCCACTGTTATTCAGACGTATCCCCCTTTAAATGCTTGGTCTCCCCACCACGCTTTCATCGAGAACCCACTTGACTACCGCGATTGGACGGAGTTCATTCATGACCGTGCCCTCGCCTTTGTCGGTGTACTCACTCAACGTTACCCTCTCACACAGAACGCTCAGCGATATACCAACCCGTTAGTGCTTGGTGCAGCCTTCGGTGATTTCCTTAATGCTCGTTCCATTGATATATTCCTCGATCGACTGTTCTATGACCCAACCCAGGACTCTCCTATCACGGCGATTACTAAATTTCCTTACCAATGGACCATTGACTCCAA
TGCTTAACCGTGAGAGTTGGTGATATATGAGATGACTAATATGCAAAATAACGCAACATTTGGGGCGTATTTAGAATTGACAAAGAAACAACAAGCCTATATTCAAATTAAGACGGATACCGGCGCTAAGGATATGGATATTGCAGAACAAATTGATGTTAATAGAGCAACAATATCTAGGTGGAAAGCTAATGACAAATTTAGAGAAGGTTTTAAAGGATATCAAGCTGAACATCTACAAAAGCAAGTGCCTAAAGCCCTACAGACTATGATTAATCTATTAGACGCCAAAAGTGAATTAGTACGATTCCAAGCGTCAAAAGATATCTTAGATCGTACAGGTTATAATCCAGTCGAAAAACAAGAAGTTTCAATGCAGGGTGCGGTGACGTTCAATGACGACATCGATTAATTTATCTGAATTGATACCCGAGCATTTCCATGATTTATGGCGAGCAACGAAAGACCCTAACATACTAAATGTGGTTGGTAAAGGTGGA
AGTGGCCGCAATATCCCATGGTATACGCAGAAAGATACAATGTTCGCAATCGATCCACTCAAGCATTCAAAGTTATACGAAGAATATGGCCTATATCTACGTCCTCACCAGATCAACCAAGAAATTAAACCAACAACAATCAAGAAAAAGGAATTAGCACCAACAATTCGCTCAATTAGATATGCTTCACTATTACATAGTATGCTCGCGAAGCATGCTGCCAGACACAATGGTACTTTGATCAATCCACGTATGTACGCCGACATGATCACATTAGGTAACACGAAGGTTACAGTTACCAAAGGTACACCGAAAGCTCAAATAGACACTTTAAAGATGAATGGCTTAACAGTCGTATCCAAGAGCAGACGTAATAATAAGAAAAAGCCTGTGTCAGACACAACGGCAACCACCGACGAAAACACTAATGATATTGTCACATATAAGGCGTTAACCGAGATGTCTACATTAGTTGAGAGTTTCCACTTGCCATCTGGGTT
AGCAAAAGCAGGTAGATATTGAAAAATGAGTCTTCTAACCGAGGTCGAAACGTACGTTCTCTCTATCGTCCCGTCAGGCCCCCTCAAAGCCGAGATCGCGCAGAGACTTGAGGATGTCTTTGCAGGAAAGAACACCGATCTCGAGGCTCTCATGGAATGGCTAAAGACAAGACCAATCCTGTCACCTCTGACTAAAGGGATTTTAGGATTTGTGTTCACGCTCACCGTGCCCAGTGAGCGAGGACTGCAGCGTAGACGCTTTGTCCAGAATGCCTTAAATGGAAATGGAGATCCAAACAATATGGATAGGGCAGTTAAGCTATACAAGAAGCTGAAAAGAGAAATAACATTCCATGGGGCTAAGGAGGTCGCACTCAGCTACTCAACCGGTGCACTTGCCAGTTGTATGGGTCTCATATACAACAGGATGGGAACGGTGACCACAGAAGTGGCTTTTGGCCTAGTGTGTGCCACTTGTGAGCAGATTGCAGATTCACAGC
AAAAAATAAATAACACAGACCAAAACCATCAAAACGATCACAAGCCAACACATACCTTCTGCTTCCTTTTGAGCCCAAGCTTTCGTCTCTCAATCCCCTCGCGACGCCTCACTCTTTCCAATCGAGCCCCTCGGCTCTGCCTTCTTCTTCACTCCCTTCGAGATGGAGCAGACAGCAGCCCAGACCGCCGCGCATCACGGCACACACACGAACTCCGCACAAGAGCAGCCTCCTGTCAGCCCTATGAATCTGTCTGCAAACTTTGTTGCCCCTGAGCTTTTCTACGGTTCAAATGTCGAGAAGATCAAGAGTATCATAAAGATGCGTAGCACGACGCGCATCATTGATGCGATATCCAGGGATTTCGAACTTGTTGCTTTTCTCATACTCAGCGCCGCACATCTCATGCAGCTAGAAACCACACTACGCTGCGAGATGAGATCCAGCATTGTACCTATTGCAAACTCAGATGCTGGTTTTGAGACTTGCGCCGTCCTCAA
GTTTTATCATCACGCATCATGCCACGCACCTCGCGCAACGTACGCGCCACCGAGGTTGCCACTACTGCCATACCACCTAGCAATGCCGCTACTGACACTACCGTTGATACTACCGTCGCTCCAACCATCGCTAGTGCAGACGCCGCCCAACATGCATCCAACATCTCGTCTTCACAACTTGGACCCGCTGGAGTTTCAGATAAGGTTCCTTCCTCCGTCGTGACCAATGATGGTGACATTTCAGTGACCCCCATCTCCGAGAACGCCGCGCAACTAGCATCATCCAACCAACCCGCGTCAGTCATCCGTAACCCTGTCGCCGCTGCCACCATTTCCATTGTCAATCCCTCATCCCTACGATGCCAACAATGCGGTGCCAAGTTCTCGTCGATGACCCAACTGGCCGAACACGTGCGGACCGAGCATCGAACTGGCGCGGGCTCCCTGGTGACATCTCCTGCGATTAATCAAGCTATCGAATCTTGGCTGCTCACTTGGGA
AGTTCGAATCACAACGATATATGGAAGGTTAAGATTTGCACAAAAATGACTTTGCGACGAGCAACGAACAAATATAATGATTTTAGTAAAAAGTTTTATGACACTAGCTACGATGAACAACAGTACAGTATATTATATCAACCAATTAGCACCCATAAAGCACCGGTACGTTTAGAGAATTTCTCAAATTATTATTTGATTAGAACAGAACAAACGAAAATTATTGAAGAAATTGACCCCCCTGTATTCATTGACGAGCAATACGGATGTGATCATTTTACTCAAAGCGTCGATTTGAACCAAATCTTGTGGGAAGTGTTCATGGGAGATGGTGATGTCGCCGCTTTGAGTTTAAACATGCTACGTATATATGATACTTACAAAAGTAAATTTGCAATAGTAAATAGATTTGGTATTTACGAATATTTACCTGAAGGTCATGACGACGATTTTGATGATGAAATGTTAGGTGTAATGAACATTTTTGGAATTATCGGTAA
GCTATTTTTGCCTCTTCCTAGACGTTGTCGCAATGGAGGTGTGCCTGCCTAACGGTCATCAGATCGTCGACTGGATCAATAACGCATTTGAAGGACGAGTGTCAATTTACAGTGCTCAGCAAGGATGGGACAAAACAATCTCAGCACAGCCGGACATGATGGTGTGTGGTGGCGCCGTCGTATGCATGCATTGTCTAGGTGTGGTTGGGTCACTGCAGCGAAAGCTGAAGCACTTGCCCCATCATAAGTGCAACCAACAGCTACGCCAACAGGACTACGTTGATGTGCAGTTCGCTGATCGGGTTACTGCTCACTGGAAACGTGGTATGCTATCATTTGTCTCTCAGATGCATGCTATCATGAACGATGTGACACCCGAAGAGCTTGAAAGAGTGAGAACTGACGGAGGTTCTTTGGCTGAGCTTAACTGGCTACAAGTGGATCCTGGCTCAATGTTTCGATCAATTCATTCCAGCTGGACTGATCCCCTTCAAGTGGTT
GAAAACCAACCCAACACCAAACCAACTCACTCACACCTATCCAACTCAGAAGGGAGCTACCGTTACCGGTATATATTCTGTGGGATGGCCCGTGTGCGTGAAGTTTTCTCATCGATCACTGACTCATCTCTTAAAGCCGTAATTCAGGAGGAGGCCTATAAGACCATCCAAACTCAATTACAACTCGCGGCCACAATCAACCCATACTCACAACCCACCGACGCTGCTGATGTTTTAGAGAACTTAGGAATCATCACTAACCCATTGGCCATTGAAGCCCATACCCATGGGGCGGCAAAGGCCATTGAAAATGACATGTATAACATAGTTGCTAATTATCTGCCCAAGGGGAATCCAGTCACATTCTACTACATGAAGAAAGGCAAGCTCGGAAAATTTAGGAGAGGCCCACACCAGAATGATCGTTTTGTCAACTCCCATTTTGAGCCCAAGGACATAGCCCGCTACCCAGAGGAAACGGTTGTGGAACACCTTGAGTC
AGATTTTCTTGCACGTGCATGCGTTTGCTTCGGACAGCATTAGCAGCGGTTGGTTTGAAAGAGATATTCTTTTGTTTCTACCAGTCGTGAACGTGTTGAGAAAAAGACAGCTTAGGAGAACAAGAGCTGGGGATGGTCAAGAAGGCCATCCTGAAAGGTAAGGGGGGCGGTCCCCCTCGACGAGTGTCGAAAGAGACCGCAACGAAGACGCGTCAACCCAGAGTCCAAATGCCAAATGGGCTTGTGTTGATGCGCATGATGGGGATCTTGTGGCATGCCGTAGCCGGCACCGCGAGAAACCCCGTATTGAAGGCGTTCTGGAACTCAGTCCCTCTGAAACAGGCAACAGCAGCACTGCGGAAGATCAAAAGGACGGTGAGTGCCCTAATGGTTGGCTTGCAAAAACGTGGGAAAAGGAGGTCAGCGACGGACTGGATGAGCTGGTTGCTGGTCATCACTCTGTTGGGGATGACGCTTGCTGCAACGGTGAGGAAAGAAAG
GACATTTTGTCATGGCACAGCTGTTGTTCAGGAAAACGACTCAAGACTTCCGAGATTGCTTTGGACTGAAACACGAAATACTTGCATCAATTTACAACGAAAAAAGCACCTTCTCTAGTGAAAACGGGTCAATCCAAATATTGGAAGAAGCAGAAGTTAATGCTCTAGGTGAGTTAGTAAGAGATGGCACGGTCGCAATTTCATTCGGACCTGGGATTTATTCACGTATGTTTTCTCATTTACGTGATGATTCTGATTATCGGTCTGCCCTTACTGACTGCGTGGCTCATGGGTGGAAGCAAACTCGAGATGCGAGGGATGTTCGAGAGTGGCAACGATCTGCTGCGATTATGTGCGCGGAGAGGTATATGTATAAGGTGAGGCAGGCGTATAAGAGGGTGGTTGAAAACTTGGATCATATGTACGCCTGGCATTACTTGACCGAAGGGCCCTCCGAGCATGTCTTTATTCTGCCAGCTATGTATGAATCTGTACGGCAT
AAGCTTGCCGGAAGGTTCAGGCTTGCAAATTGGCGGGATGTTATTGCTACTTTCCGCCACCGCTTGGGGTATTCAACAAATAGCCCGTTTACTTTTAAATCGTTGATGAGGTGTCTTTTATGCAATCCGTGATTACTGATGTGACAGGCCAACTGACAGCGGTGCAAGCTGATATCACTACCATTGGTGGTGCTATTATTGTTCTGGCCGCTGTTGTGCTGGGTATTCGCTGGATCAAAGCGCAATTCTTTTGATCCGTCCTTGGGCTTTTGGCCTCAATCGTTATAAGGGGGCTTCGGCTCCCTTATTCGTTTAGCGGCTAAAATTTTTCAATTCACGGGGCTTTTATGGAGATTATGGAATGGGTCTACATTATTTATTTGGGTTTTGTCTTGCCCTTTTTTCTTTTTCCGCGATAGCTGCTGGGCCTGTTTCTACAGAGGTTGCTGCTGGTACTACTACCTATAGAGTCACCAATACAACCGTTCGAACTCCTCCTA
GAGAGTAGGGTATACCTATCGTTCCACTTTTTTTCCACACCCCCTAAAAATCTCCGCCTCAAATTAAGCGGCAAAAAAATTCCACTTCAATTTCTTCTTTTTGCAAATGTGCCTCTAAAACACTCATAAACCCCCCTATTTTGCTAGTTTTTCCTTTTCTAGTCTCCTAACCTTATTATACACATAAATGCCCTTAATTAGCCTCTTTTTAATCTAACCTCCAAAAGCATGATACACCAAGGCAAGTTGTTGCTATTTTAGCCCCTCATCATAGCCAATGTGGAAAATTTACCACATTTTGTAACTTTTTTAACTTTTTATTTATTTTTTTCCTTTTGTGTGGTATAATATGGGTAAAATGAATAAAAAGATGATAAAGCCAACTTTAGTTTTAGCGGCGGACTTTGAGACAAGGACTATCAACCAAAAGAGTGAAGATGTTCAAGCTATAGCTCAAGCTTTTGGTCTTTCTCCTGTTTTATTAAAGTATAAAGATAAAA
GTATAGCTTGAGCATTACCGTCGTGTAATTGCAACACTTGGCTTGCCAAATAACGCTAAAGCGTTCACGAAACAAACAACAATTCGGCATGGATGTTGTGAAGAAATTCGCCGTCATGTCAGTGACTGTAGTAGCAGGTCCCGTCCTTACGCTTTCATCACCTGTGGTGGTGACGTTTGGAACAAGCTTAATTGCCGTATCTTTGGTGAAACGGTTGCTACAGGAACAACCCCGTGTAATTGCTCACGATCACGAACATTACCCAGGTGGTTCTGAGAGCAGTTCTAGCTCTTGTGCTACCGCGCCTATTTTACGTAATCTTTCGCGAGATCAGTGCGATTCAGAGAATATTGGATGCAGTTCTAGCGCCTGTTCTCCGTCTGAAATTGTGAAAGTTACAAGGCAGGTAGTGGAAGTTGAACGTGGTCTTTACCGGGACAAACAACAATTCGGCATGGATGTTGTGAAGAAATTCGCCGTCATGTCAGTGACTGTAGTAG
GTTTATTTACAAGAGCGTACGGTTCAACCCCTGCCTCCCCTGTAAAACTCCCTAGACTTAAATCTTTTCTTTCTAGTATCTTTTCTATGGCTTTCCCTGCCCCCGCATTCTCACTAGCCAATCTTTTGAACGGCAGTTACGGTGTCGACACTCCCGAGGATGTGGAACGTTTGCGATCTGAGCAACGCGAAGAGGCTGCTGCGGCCTGTCGTAATTACAGGCCCCTACCCGCTGTGGATGTCAGCGAGAGTGTCACAGAGGACGCGCATTCCCTCCGAACTCCTGACGGAGCTCCCGCTGAAGCGGTGTCTGATGAGTTTGTAACTTATGGTGCTGAAGATTACCTTGAAAAATCTGATGATGAGCTCCTTGTCGCTTTTGAGACGATGGTCAAACCCATGCGTATCGGACAACTATGGTGCCCTGCGTTTAATAAATGTTCTTTTATTTCCAGCATTGCTATGGCCAGAGCTTTGTTGTTGGCACCTAGAACATCCCAC
GCTAAATGGCGCGATGGCGAACGTTTGGGGGGTGAGACTTGCAGACTCGTTATCTTCACCCACTATTGAGACACGAACGCGTCAGTATACCTTACACGATCTTTGCTCAGACCTAGATGCTAATCCGGGGAGGGAACCGTGGAAACCTCTGCGTAATCAGCGTACTAATAATATTGTGGCTGTGCAATTATTCAGACCATTGCAGGGTTTAGTTTTAGATACCCAGCTTTATGGATTTCCAGGAGCATTTGATGACTGGGAGCGATTCATGAGAGAGAAGCTGCGTGTGCTAAAGTATGAAGTATTGCGCATCTATCCAATCAGCAACTATAGCAATGAACATGTCAACGTCTTCGTGGCCAATGCTTTGGTGGGCGCTTTCCTGTCGAATCAAGCTTTCTATGACCTGCTACCGTTGTTGATAATTAATGACACTATGATTGGTGATCTACTTGGCACGGGGGCATCGCTATCACAGTTCTTTCAATCTCATGGAGATG
GTGTCCCAGTGTCATTATTCCGCTCAGTTTCAGATCTGCCGGAATTCTCCAAGCATCCCGCCCCAAAAGCCGGCTGCTTAAAATCTGATCTTCTCCATCTTGTCAAGTGTCGTTATGACCACATACGCCTTCCACCCGCTGCTCCCCACCCCGACCTCCTTCGCCACTATCACTGGGGGTGGTTTGAAGGATGTTATCGAAACCCTCTCGTCCACCATCCACAGAGACACGATCGCAGCACCCCTCATGGAGACCCTCGCCTCGCCTTACCGAGACTCCCTTCGCGACTTCCCTTGGGCCGTCCCCGCCTCCGCCCTGCCCTTCCTCCAGGAATGTGGCATCACGGTCGCCGGCCACGGTTTCAAAGCTCATCCCCACCCTGTCCACAAAACCATCGAGACCCACCTCCTCCACAAGGTTTGGCCTCACTATGCCCAAGTCCCTTCTTCCGTCCTCTTCATGAAGCCCTCGAAGTTCGCCAAACTCCAGCGGGGCAACGC
AGAATTCGTTCTAGGCCCCCCCTGTCTACACGAAAGCAACCCGCTCCAACCTTCTAATTTCCTCTCGCATACAAAATGGTTCTCACCATCATCCGCGACTATCTACACGAGGCTCAACTCCGCCTTAAGAAAGAATGGCAAACTTTTCAGAAATCTGATCAAGAATCAGGCTACTCCGACAAGCTTCCAACCGACTACGACCTTCGCCGCTACTACGACTCCGCACGCGACTACGACGCTGAAAAACACAAAACCGAAGAATATCAACACAACTTCGCCCTGACTCATGAACGCTATACGCAAATGAACGCTGACCGAAACGAACCCTTCGAATTTTACCGTCCCCTTGAAGACAACGAACTTCCAGACATCCGCTTCCCTGCACCTGGCATAACCGTTCTTCCCTTCCGCTACCACACTGGACAAATAGTTGAAACAACTGACGAACTCCCCGACTCCGGTTTCTCACTCCATCCTCTCATCGATTATCTCACCAAAAC
CATCATCAATAATATACCGCACACTTTTATTGCCCCTTTTGTGGCGTGGTGATTGGCGGAGAGGGTTGGGGGCGGCGGGCGGTGATTGGTGGAGAGGGGTGTGACGTAGCGTGGGAACGTGACGTCGCGTGGGAAAATGACGTGTGATGACGTCCCGTGGGAACGGGTCAAAGTCCAAGGGGAAGGGGTGGAGCCCTGGGGCGGTCCTCCGCGGGGCGGGGCCGAGCGGCGGAAATTCCCGCACAGGTGGAGAGTACCGCGGGATTTTGTGCCCTCTGGACCGGACCTTCGCCCTCCGGTGTGGCACTTCCGCACCACACGTCCGCGGCCCGGTATTCCCCACCTGACGACGGTGACACCACTCACCTGAGCGGGGTGTCCTTCGCGCTGAGAGGTCCGCGGCGGCCGCCCGAGATGACGTGTGTGGGTGTATTTTTTCCCCTCAGTGTATATAGTCCGCGCAGCGCCCGAGAGTCACTACTCTTGAGTCCGAAGGGAGT
CGCGTTTTAAAAATTACGTCAAATCCCCCGGGGGGGCTAAAAAAAGGGGGGGTAATAACCCTAACCCTAACCCTAGGGCTAGCCCTAACCCTAACCCTAACCCTAGGTCTAGCCCTAACCCTAACCCTAACCCTAGGTCTAGCCCTAACCCTAACCCTAGGTCTAGCCCTAACCAAAACATTAACCCTAACCAAAACATCAACCCTAACTCTAACACCAACGATAACACTAACCATAAAACTATCCCTAACACTAAACCTAGCCCTAGCCAAAGTACTAACCCTAACCGTAGCCAAAGTACTAACCCTAGCCATACCCCTAGTCATAACCCTAGCCATAACCGCATAACTCTGTTCACAACCCTAACACTAATCCTCGCATCCGCACCTAACGCTGCCCCTCTTTCACACCATCACCCCCTGCCGCTTCAACTTCACCTTCTTCCTCCATCTCGCCCCGCTTGTTTCTACACTTGTCCGCCCCTCTATTCTTACTCTAGG
AGTAAAAAGGTGTGCGGGGTAATCCCCCGCACGCCTTTGTTTGTAGAATGCACTTATACAGATTCCGCTCTTGCCGTTAATTATACCGCTCTTGCCGCAATCTGTCACCAGATCCGCCATTTCCGCTATAAACGCCATTTACGCAATCTAAACTTGTTTTCTCTTTCACTAGGTTATGCTCACCTAATTACTCAAATTTGCTACACCACCCACAGCACTTGATTAGTCACCACTTGCTGCTTGTATTATATAGACTCTTTTGTACACATTTAATGTACCATATTTATTTACCAATTATAGAAGAAAAATAAAAATCAAATAACCAGAAAATAAAAATATTTATAGACCCACAATGTCTTTAAAATTGGACTCAACTCTATTTCTTTGCCGATTTAGACTTGTTTGAACCTTTATTCCGAACTCCTCTTGTATATACGAGGCTAGTAAGGTAAAGTGATATGCCCTGGACGCATGTATCGTCCTGTTTGTGAGTAAAGTAT
AAATTCAAAATTTACCATTACATATTGGTATTTATTTACCCTCAGTTGGTGATATATGTGAGGACGCTAGCCTGTTGGGTTTCCTGACCGACCAAATCCAAGCGAGCTTAATCCAAGTACCTCGTCTCAAATTGAGTGTCAAGTGAATAAGCATAGTGACCCCATCGTTTCAGGGTAGTTGACGGCTATTAATAGACATATTACAAACGCTTCTCTTTATTTATCACCAACATGGGATGTAATGTTTATGCGTGAGCTACGGCCGCATTGTAAAATTAGTGGTTTTGAATTTCTATTCTTCGGAATATACAAGGTTTAAAAGACCAACATTTGGGTTAAAAATTTTTAAACCTTACTATCTTTAACTAGTAACTCGAACTCGATTTATATTCAGATTTTAAATATCAAGTTGTTGTGTTTTCTGATCATCATTAAGTGACCGTCATGGGTGATATATTAGGCGCAGTTTATGATTTAGGGCACAGACCTTACCTAGCACG
TTGCCCACTCCCTCTCTGCGCGCTCGCTCGCTCGGTGGGGCCTGCGGACCAAAGGTCCGCAGACGGCAGAGCTCTGCTCTGCCGGCCCCACCGAGCGAGCGAGCGCGCAGAGAGGGAGTGGGCAACTCCATCACTAGGGGTAATCGCGAAGCGCCTCCCACGCTGCCGCGTCAGCGCTGACGTAAATTACGTCATAGGGGAGTGGTCCTGTATTAGCTGTCACGTGAGTGCTTTTGCGACATTTTGCGACACCACGTGGCCATTTAGGGTATATATGGCCGAGTGAGCGAGCAGGATCTCCATTTTGACCGCGAAATTTGAACGAGCAGCAGCCATGCCGGGCTTCTACGAGATCGTGATCAAGGTGCCGAGCGACCTGGACGAGCACCTGCCGGGCATTTCTGACTCGTTTGTGAGCTGGGTGGCCGAGAAGGAATGGGAGCTGCCCCCGGATTCTGACATGGATCTGAATCTGATTGAGCAGGCACCCCTGACCGTGG
ACACAAAGTCCTGGGCAATTACAAACAAGAAAAACTTAATTAAATACTAAGGTTTACTTTTTCTTCAAATAGGTATGTCTAAATCTCATTCTGACGTTGTGGGCACTGTGTCTGGTCTTAATTATAGACTATTTTATGATATGATTCCTGATAGGATATCTCAGAAACTCAGATTAAGAGAGATAACTGATCCAAAGACATGCAACGCAAGCAAGATACCCTTAGTGCTCAAAGCTGCTGAGGAAGTGTCTAGGATGGATATAGACCATGATAAGGATGGCTACACAAAGGTCCAGGTCAAAATGCCTGAGTACATGAAAGCTTACCTGGAAGAGATGCTCAGTGCAAGCAACTCAACTACCACTGGTATCTCCTATAGTGTGTTCTTAGTGTACATGCAAGACAAGTGTGGTGACTGGATAACAGAACATTACCTAAAGAATGTTCACTCTATGTCAAAGCAACAATTGCATGAACTGATTACTGGAATAATTGAAACC
TGGTATCAGAGCTATGGTGATGTTTTCTATGGCTATGGCAGCGTAAACTTCTTCTGCTCAAGAGGGAAGTCTACCATGTCTTTTATTTGCTGATGCAACTTCATTTAATTTGCCTATATTTTGTTTGATATATCTCATTATTTGTAAGCCTCGTACTTACAGTACAGACCGATAACATAAGGTAAGCTAAGGTAGCAGGCAAAAGAGGGAACAAAGTAGCCGCAGGAGAAAGGCGAAGAAGTACCGTGAGTCTTCTACCCGAAACTTACTAAGTGTTATTTCTATCTGGGATAGTTTAGGTCTTGGAAAATAATGCGACCTTACAATTATATGATTTATATCACATTTTATGGCAAAGAAATTTGAAGCAGCTATTAAAGACTGGTATGATAACTCTCGACGAGCAGATCTTTCCTATCTTGACCTAGCCACCACTACAAAACCTTCTGCATCACAATTAGCTCATAATCTACAAGTCATTTTTGATAGATTATCCTTAC
GTTTTCGAAACAAATAAAACAGAAAAGCGAACCTAAACAATGACTCTAAAAGTTATTCTTGGAGAACACCAGATCACCCGAACTGAATTGTTAGTCGGGATTGCAACCGTATCTGGGTGCGGTGCCGTAGTGTACTGCATATCCAAGTTCTGGGGCTATGGGGCAATTGCGCCCTATCCTCAGAGTGGAGGGAACCGAGTTACACGCGCATTGCAACGGGCTGTCATTGACAAAACGAAGACCCCGATAGAGACACGTTTCTATCCGCTTGACAGCCTGCGTACCGTGACGCCTAAGCGTGTCGCAGACAACGGGCACGCCGTTTCAGGGGCCGTACGTGATGCCGCACGTCGTTTGATCGACGAGTCCATCACGGCCGTTGGAGGATCCAAATTTGAGGTCAACCCCAACCCAAACTCAAGCACTGGACTGCGAAACCATTTCCACTTCGCCGTCGGTGATTTGGCACAAGATTTCCGTAATGACACACCTGCGGATGA
AAAATGAAAAGCTCCCAACACAACACAACAGAACCTACGTCAATTGATTTTATCAATCGCAAAGCCTTACAAAGATCTTCGCAGTCGTTCATCAACAGATTCACCGAACCATTCTTGTTAGCTCTCGCACAGAGATAAGCAGGAAACAATGGCAGGTGAGTGGAACACAGTTGTCGGCAAGAGAAACCAGAGGAAGACTGAAGAACAGCGCATATTTGATGCACAGAAGAGATTTTACGAAACGCACCAAGTATACGATGCACAAAGAGCACTGCTACACAACAGTCGTATTCTGAAGCGCAACTTCGAGTTAACTAATGCAATTGAGAAACCAAAGAATGATCCAAAACCAATTAAGAAGGTTTTCAAACAAGTTTGGGTCGCGAAGGTGAAAGAAATACTCAATGAGCCCAAACCAATTGACATTAAACCAGTTCAAGCAAGAGATGAAGTGGTTAAGGTTGACATTGGTAAATTTGCAAGAGTGTTACTCGATCAAT
AGTATACATACCAAGTATACGGAATAGGTGTGAACCCTTGCTCAGCTAAAGAGGATAAAATGGAGCTCACTAACCACCACAAGCAAACTGCTGCTGAAGGATTTGTAAGCTTTCTGAACTGGCTTTGTAACCCATGGAGACGACAACGAACAGTCAACGCTGCTGTTAAGTTCCAACAGGCTCTCCTCTCAATAGAGGATACTGAACACTTCGAGGACATCAACGAATGCCTCGAGGAGTCTGCTGGAGCCCAATCACAGCGAACTAAGGTTGTCGCCGAAGGGGCATATTCTCCCGTCAAAACCAATCGTACCCGCCGAGTCCGCAAGCAGAAGAAGGCCAAGTTTGTCAAGTACTTGGTCAATGAGGCTCGTGCCGAGTTTGGTCTACCCAAAGCCACTGAGGCCAATCGACTTATGGTACAACACTTCTTGCTCAGAACGTGTAAGGAATGGGGTGTGGTCACCTCCCAATGTCACAACAACGTTGCACTTGCGTTA
GCCAATTAAACCTAATTATCAAAAGCCAATTAAACCTAATAAGTGGAAGCCAATTAAGTAGAAGCCAATTAAACCTAATAAGTAGAAGCCAATTAAACCTAATTATAAAAAGCCAATTAAACCTAATAAGTGGAAGCCAATTAAGTAGAAGCCAATTAAACCTAATAAGTGGAAGCCAATTAAGTAGAAGCCAATTAAACCTAATAAGTGGAAGCCAATTAAGTAGAAGCCAATTAAACCTGTAAATGGATACTTTTTTCATTCAATCTTTTAAGTCTAATTATTAGTGCTGATTTCACTAGCGAAATATCGTTGTCAGAAACGAGGTCTCGAAGCAATACCAACACTTTCACAGAAGAACAAGTTGGAGATGATTCACCACCCCAATATTCTGCTGCTCTTGCTAAAATGCCAATCACTGCACATGATTCCCTAATGTAATTTTCTTTTTTTAACATGGAATTAATCATAATTTTTGATTGTTCAAATCCAATTTTAGA
GTCTTTTTGTCCAAAGTTATTATGACTTGTGATGCACAAACTACCGAAATTTCCGAGCTTTTAGATGCAGTTCTAAAAGCTCGATGCGCCGACGAATCGTCTACCGTCGGTAAGGTTTTTGCTGATTATGCAGCGCAAAAAGTCCGGAATTCCTTGGGGGATTCTAAGGTTAGGAGACCTTTGACTGTCTCGTTTCAGTTGACCCCCGACCAGCAAGCTTTGTTACGGCACAACTTTCCTGGTCGGGAGATTCGATTCAGTTCTTCGGCTCCTTCGTCCCACAGCTTTGCAGCAGCTCACAGGATTCTGGAAACAGATTTTTTGTATGACTGTTTGAGCAGTGAAGCCCCCGTTATTGATTTGGGGGGAAATTTTTCAACACATTTGAAAAACAAGCGACACAACGTTCATTGTTGTTGTCCCTTGCTTGACTATCGTGATGGTGCTAGACACACCGAACGAATATATTCTTGGGATAAATATTCCAAACATAACCGGGG
GTGATTGGTTAGTATGGCTTCCAAGCCATTCTACCCAATAGAGTTCAACCCGAGTGTTGAGCTTCAAGTGCTCCGATCGGCCCACCTCAGGGTGGGTGGTCGTGAGCAAATGTTTGAAACCATTAATGACCTCAATGATCATGTCAGGGGTGTGGTGGCCAAACTGTGGTGCAAGCATTTGCACCGTAGTTTGGCTGCCGCCCCCACATTCACGGAGGAGGGCTTGTTAGACTCTTTCCTTTCAAAACCACCGGTTGACATCAATCCTGACACAACGTTCCGTGAGCTGTTTGGTATTAATCCCCACGAGCAGTTCCCGCTGTCCATTCATGATTTGGCAAAATTACAGGGTGAGCTTGTGGATGCGGCACGCAACCCAGGCCATGTGTTGCGGCGTCATTATTCCACCGATTCGCTCACCGCCCTAATTAACAAAATCACGAAATTTGTCCCTGTGCATGCCACACTTCAAGAAATGCAAGCACGCCGTGCTTTCGAGC
CATCATCAATAATATACGGTGCATTTTGTGCGTGATGACGTATACAGCGTACGTAAGGGAGGAGCTTGCAAGCGTGGGAAACTTGACCTTTGAACGGGCGCGGTGAAGTGGCACGTGATGACGCAGCACTGCGGACCTTTGCCCATCGCGTGGCTGTTACAGTACAGCTCATTAATAATTAACAGAGTTTTTAGTCAGCTTTGTGGAATTTCTGTTTACACTTGTCGAACTTTAGACTCTTTGGCAATAAATGGGTGTGCTAGTAAAACACCTAGTTGTTCTACACATGAAGTCACTTTTACCACGCTACAGGTAAAAATGGCTCTCAATAGCTCCAAAGGTCTATTAGACGTCAGTAGGTGCGGCCGGGATTTCTGTTTCAGTTCCTCATAGCCAGTATAAAGCCTTCACAGGTGTTTAGAGTCGCCACTCTTGAGTCTAAGAGAAGTAGAGCTTTCTCCTCTACACCTAGACATCATGAGGCACTTGCGCTTAGCTTT
TAATAAAAGACGACGTGGCTTGATGGACAGCCGTAGGATGTGTTCTGAGATGTGGACTCCGAGCAAAACTATCTCTAATACCAGTTGCCCACCTGCCGAGTGCCCTCTTCGGCTTTTATGGGCCATAACAGGCCGGCTCTTTGCATGGGCGGGGGGGCAACCATAATATTACCGCCCCCCCGGCCCATGCGAGGGCCCATGCTCAACGGGTCCCGAGCGGCTTTGGCTTTCACATGGGCTTGTCCCCCGCGATGCGATCTGCTCTGCCATGCTTTGGCGGCTTTATAAAGCCGTTCTCAGACCTTTGTTTTCCAATGCAGTACCAGGGGTACGAGCAGCTCAGTAGATCTGGATCCGTGGAGCAACCCAGCCCCGGTGCTAGCTTTGCTTTCCCGGTGAAGGTGACAGCCCTCGTCTGTTTCGCAGCGATTGTTGGAGCCTGTATTCTTGTATTCTTGTACAAGACGTGCATTGCGGACTGCATAACGCAGTACCGGCTT
ACCGGTGGCGAGCGGAGTTTTGGAGTCTATGTGGGTCCCACTATTGGAGTTGGACTGGAAATAACGTTAGTGGGCCTAATGGACGTGGCCTGTTAGTGGGCTTTATGTGCATTAGTTGGGCTTTGTGTCATGTGGCCTGATTGTTTTGAAGTACACGTACAACCGTACGTGTACGTAAAGGACTTATAGTATTCATTAAAAAGTATAAATACGGTTACATGGTTGTGGAGGAATACACCTGGTATTCCTCTCCTAGATTGATATCTAGTACCGGTGCTTCCTGCATCATGAGGATGTCAATTGCCTCGATCATGTCTTCGTATCTGAAATCTGCTTGGGGTGAGTCCCTATACATGAGTCGCAGGAGGTTCTTGATCCCCTCTTCGAGTGCGTTGAAATCGAATGGAGCTATGGTACCTTGATGCGTGTATGGGATGCGGAAGTGTTGCTTTTGGAGGAATGGTGTCCTGGTGGAGAAGAATTGTATCTCGGTGGATATC
GGCTATTAAAGCTATACAATGGGGAAGTATAATCTAATCTTGTCAGAATATTTATCATTCATATATAATTCACAATCCGCAGTTCAAATTCCAATTTACTATTCTTCCAATAGTGAATTAGAAAATAGATGCATTGAATTTCATTCTAAATGCTTAGAGAACTCAAAGAATGGACTATCACTGAAAAAACTTTTTACTGAATACAGCGATGTTATAGAGAATGCTACACTGTTGTCAATATTATCATACTCTTATGACAAATATAATGCCGTTGAAAGAAAGTTGGTAAAATATGCAAAAGGTAAGCCGCTAGAAGCAGACTTGACAGTGAATGAATTAGATTATGAAAACAACAAGATTACGTCCGAACTTTTTCCAACAGCAGAGGAATACACTGATTCATTGATGGATCCAGCAATTCTAACTTCATTGTCATCAAATTTAAATGCAGTTATGTTCTGGTTGGAAAAGCATGAAAATGACGTTGCTGAAAAACTTAA
GCTAAAGTGACCGTGGTCATGGCTTCATTCAAGGGATTCTCCGTCAACACTGTTCCAGTTTCCAAGGCCAAACGTGATATATCATCTCTTGCCGCTACTCCTGGAATTCGCTCACAACCCTTCACTCCGTCTGTAGACATGTCTCAATCGCGTGAATTCCTTACAAAGGCAATTGAGCAAGGGTCTATGTCTATACCTTATCAGCATGTGAATGTTCCAAAAGTTGATCGTAAGGTTGTTAGTTTGGTAGTGCGACCGTTTTCTTCAGGTGCTTTTTCTATCTCTGGAGTGATTTCACCGGCGCACGCTTATCTATTGGATTGTCTACCTCAGCTTGAACAGGCGATGGCGTTTGTTGCTTCACCTGAATCTTTCCAGGCTTCTGATGTCGCAAAACGCTTTGCTATAAAGCCGGGCATGAGCCTTCAGGATGCCATCACTGCCTTCATCAACTTTGTGTCCGCGATGCTGAAAATGACGGTGACTCGTCAAAATTTTGA
ACCACAAACACTCCAGTTTGTTACACTCCGCTAGGAATGCTCCTGGAGCACCCCCCCTAGCAGGGCGTGGGGGATTTCCCCTGCCCGTCTGCAGAAGGGTGGAGCCAACCACCTTAGTATGTAGGCGGCGGGACTCATGACGCTCGCGTGATGACAAGCGCCAAGCTTGACTTGGATGGCCCTGATGGGCGTTCATGGGTTCGGTGGTGGTGGCGCTTTAGGCAGCCTCCACGCCCACCACCTCCCAGATAGAGCGGCGGCACTGTAGGGAAGACCGGGGACCGGTCACTACCAAGGACGCAGACCTCTTTTTGAGTATCACGCCTCCGGAAGTAGTTGGGCAAGCCCACCTATATGTGTTGGGATGGTTGGGGTTAGCCATCCATACCGTACTGCCTGATAGGGTCCTTGCGAGGGGATCTGGGAGTCTCGTAGACCGTAGCACATGCCTGTTATTTCTACTCAAACAAGTCCTGTACCTGCGCCCAGAACGCGCAAGA
AGTAGTGTGCTCCACAATTCAAAACATAAAAAGAAATTCCAATAATGTCAGAGTTCATTTTCAACGATGTACCACAACGGACTACATCTACATTTGATCCGGAGGCAGCATATGTGGCATTTGAAGCTAGATACGGACAAGTGCTCAATGCTGGTGTTGTTAGAGTCTTCTTCCTCAACCAAAAGAAGGCCAAAGATGTCTTACGTAAGACATCGAGGCCCATGGTTGACCTTACTTTTGGTGGGGTCCAATTTGCAATGGTTAATAACCATTTCCCACAGTTCCAGTCGAATCCAGTGCCGGACAACGGTCTTACCCTGCACCGTCTGTCAGGATACCTAGCGCGCTGGGCCTTTACCCAGATGCGATCACCAATTAAGCAAGCTGAGTTCAGAGCCACTGTAGTAGTGCCTTTGGCTGAGGTAAAGGGCTGTACTTGGAATGATGGTGACGCAATGTACCTGGGGTTTGCTGCTGGTGCTGAGATGTTCCTGCAAACA
GGAAAGAGAGTGTTGACCAAGGGTGACTCCCCTAGGTCACCCTTGATTGGTGCCTACCACATAGGCCACTTCCAAAACCAATATTCAACACTGCTAACTGATTTTGACCAAGCTTTCAGATAATTGCAACCAGAGTACTACAAACAACTAACATCAAACGTTCAAATGGATTTCTCAAAGGAAAATACACAGATCAGATACCTTAACTCCCTTCTCGTTCCAGAGACCGGGTCCACATCCATTCCAGATGACACTCTTGACAGACATTGTCTGAAAACAGAGACCACAACAGAAAATCTAGTGGCAGCTCTGGGAGGGAGCGGACTAATCGTTCTCTTTCCAAACTCACCATCAGGCCTACTGGGGGCACATTACACCAAAACCCCCCAAGGGTCTCTAATTTTTGACAAGGCCATCACAACATCCCAAGACCTCAAGAAAGCGTACAACTATGCCAGACTTGTCAGCCGCATTGTGCAGGTGCGGAGCTCAACGCTCCC
TATTGAACGTAGCTCCTGCACAAGATGTAGGAGCATTTTTGTATTTAAATAACTAGAGTAATTAACATAAAGTGGGTGGTATTATACGATGAGTAATATGCAAAATAACGCAACATTTGGCGCGTATTTAGAATTAACGAAGAAACAACAAGCTTATATACAAATAAAGACAGACACTGGCGCAAAAGATATGGATATCGCAGAGCAAATTGACGTGAACCGCGCTACTATATCAAGATGGAAAGCTAACGATAAATTTAGAGAAGGGTTTAAAGGGTATCAAGCTGAGCACTTGCAAAAACAAGTGCCTAAAGCTCTACAAACAATGATTAATTTATTGGACGCTAAAAGTGAGCTTGTAAGATTCCAAGCTTCTAAAGATATTTTAGATCGTACAGGTTATAACCCTGTCGACAAACAAGAAATAACAATGCAGAGCGCGGTGACGTTTAATGACGATATCGATTAACCTATCTGACTTGCTACCTATGCACTTTCAT
TGAAAATTAAACACAAACAAACTACACTGCACAAAACCAAACTTCAACACTACTTGATAAGGAAACTTAGCGAAGCCCTGTACATTTAGTTATTGAAGTATGACCACTGTGCAAAAACTCCTCGACCAAATTTCTGACCCAAATGCGCGAGCGGCTTATTCCCAGGAATGCCTTTCAGCTGCGAAGAATGCAGCTACCAAGGCAATGACCATAGCCCCTTACGCTGTCACACAGACAGAAGCACTCACCCTAGAGCGCATTGGAATTACTACTTCACCATTTGCCACCACTTCACACACACACGCGGCTGATAAAATAATTGAGAATGATTGTCTTGAGATCATCAGCCATTACCTACCTAAAGACCCTATTACTCTGATACAATTAAAACGATCTAAATTGCATCTGCTGAAGAGGGGGCCCACAGATGATGCTTTCCAGAACTATTGCCACGAACCAAAGGATGTATTGAGATTCGGGCTAACCAACCCACACACGTG
AAAAGCCGCAATGTCTACTACGTTGATGGATTTCAAGATGAGAAGAAATTTTTATGCACTCGACACCCAACAGGGGATTCAGTGGAAGACTTTTTCAAGACCTTGTGGAAAGAACACATTTATATCATCGTATCGCTATCAAGACCAACATCACACAATGCCAACCAGTGTTACCAGTACTGGTCAAAAGAACAAGACGGCGTTCTTCAAGCTGGACAGTACCAAATGAAAACCGTGAAAACAAAGAAAATTAATAATTTCGTGGTAACGGAGTTACATCTGAAGCATGGAAACGGACCTTCACGTCAACTCTGCCATTTTATATACAGTGACTGGACTGTGAGTGACGTTCCTTGTGATGTGACTAAGTTCTTTCAATTCATTCTGAAAGTGAACCATCTAAGTGAAATGGCCAAACGAGCGCTGAAAGTTCATCAAGTTCCTATGGGTCCTATTGTTGTACATAGTACCCATGGAAGTAGTAAAACCGCCACGTTTTG
CGGTGGCGTTTTTGTAATAAGAAGGGGTACTCTGGATGAGTTACTCCACTTGAGGCTCCTCAAAACTTGCTCATGTAATTGGAGTATTGGAGGTCTTTATATACTAGAACTCTCATTAACGGATTTGCAACACGTGGCGGCCATCCGCTATAATATTACCGGATGGCCGCGCGACCCCCCCCCCTGGTGCTGCTCTCGCACTCGCTCTACCCTGGTGCTCTTCTCACACGCGCTCTCCCATTGGTGCGGGTCCTTCACGCTCCTCTTTTGGCTGGACCTTTAATTTGAATTAAAGGTGTTTACTTTCTCGTGCGACGTGCTTTATAGTTTGAATTGTTGTCGCGCGAATACTGGCTATGGACCATTGTACCTGGTCAAGGACGTGTCATAATTGGACCTTGCTTCTGAGTCTATTTGCGATTAATGGTGGACCATCTAACTATATATTTGGCCGGATAGGTACTTTTGTGGTAAAAGACTCAGCAATCCCCCACGTTTTT
CGGACACACAAAAAGAAAGAAAAGTTTTTTATACTTTTTGTGTGCGAATAACTATGAGGAAGATTAATCATTTTCCTCAAACTCAAACTAATATTAACATTGAGATTGATCTCATCATTTACCAATTGGAGACAATTTAACTAGTCAATCCCCCATTTGGGGGCATTCCTAAAGTGTTGCAAAGGTATGTGGGTCGTATTGCTTTGCCTTTTCCTAACCTGGCTCCTCCTACAATTCTAACCTGCTTGATAAGTGTGATTACCTGAGTAATAGACTAATTTCGTCCTGGTAATTAGCATTTTCTAGTAAAACCAATACTATCTCAAGTCCTAAGAGAAGGTGAGAAGAGGGTCCCGAGGTATCCCTCCAGTCCACAAAATCTAGCTAATTTTAGCTGAGTGGACTGATTACTCTCATCACACGCTAACTACTAAGGGTTTACCTGAGAGCCTACAACATGGATAAACGGGTGAGAGGTTCATGGGCCCTGGGAGGACAAT
TTAAAACAGCCTGTGGGTTGTTCCCACCCACAGGGCCCACTGGGCGCTAGTACACTGGTATGCCTTACCTCGGTATTACGGTACCGATGTATATAGTACCTTTGTACGCCTGTTTTATATCCCTCCCCCACATGTAACCTTAGAAGTTTACACAAACAAAGACCAATAGGAGTCCAACACCCAGTTGGATTGCGGTCAAGCACTTCTGTTTCCCCGGACCTAGTAGTGATAGGCTGTACCCACGGCCGAAGATGAACCCGTCCGTTATCCGGCTACCTACTTCGGGAAGCCTAGTAACATTCTGAAGTCTCTGAGGCGTTTCGCTCAGCACGACCCCGGTGTAGATCGGGCTGATGGGTCTCCGCATACCCCACGGGCGACCGTGGCGGAGGCCGCGTTGGCGGCCCGCCTATGGCGAAAGCCATAGGACGCCTCTTAGATGACAGGGTGTGAAGAGCCTACTGAGCTGGGTAGTAGTCCTCCGGCCCCTGAATGCGGCT
CGTAAAAATAATGGAAACTACAACACCCGATCTGCCATTTGATTTACATACAAGAGAAGCCTACGATTACGCCACTTTTCATCGTACCCTGCTTCACAAACCCGGTTTATCAAGGATAAAAGAGGACCGCTGGGTTTACAAATACAATGTCGAACAAACAAGGATGAACACTGACCCTTTTGTCAGAAAGTCAATGAAACTTTGGGATGAGCACGCTTATCACGATATGTATGGTTTTACTAAGAAAGCTAGACTTTCTAACGGACTTGACGCATTTCAAGGATTTGCCAAACCCCAAAAACAGAGATCTTCTATGTCACCTGAAATGGCTTCTTGTTACGAGAAGGCACTTGAGGAGGCTAGACATGTCTTTACCCCACATGAACGATTGACAAGACTTTCTGTCCCAAATGTTTGCGATTCAACGAATCTTGATTCTGCCGCTGGATTTTCTTTTCCAGGCAAGAAGAAGAGTGAAGTTGTTGAGGAAGCATTCGATG
TGGTATCAGAGCTATGGTGATGTTTTCTATGGCTATGGCAGCGTAAACTTCTTCTGCTCAAGAGGGAAGTCTACCATGTCTTTTATTTGCTGATGCAACTTCATTTAATTTGCCTATATTTTGTTTGATATATCTCATTATTTGTAAGCCTCGTACTTACAGTACAGACCGATAACATAAGGTAAGCTAAGGTAGCAGGCAAAAGAGGGAACAAAGTAGCCGCAGGAGAAAGGCGAAGAAGTACCGTGAGTCTTCTACCCGAAACTTACTAAGTGTTATTTCTATCTGGGATAGTTTAGGTCTTGGAAAATAATGCGACCTTACAATTATATGATTTATATCACATTTTATGGCAAAGAAATTTGAAGCAGCTATTAAAGACTGGTATGATAACTCTCGACGAGCAGATCTTTCCTATCTTGACCTAGCCACCACTACAAAACCTTCTGCATCACAATTAGCTCATAATCTACAAGTCATTTTTGATAGATTATCCTTAC
AAGTTTTTTAAGCCAAAGACGTTTTTGCGCATTGTGACCTTGAGAAAGAAATCACAAGACTTTGACTAAATCAACCATGAATTCTGCTCCATTAAACGATAAACTGATATTTCACACAAGAAGAAGAAGAAAACAAGATGCATTGCATTCACCAAGTTTGAATATGGATAAAAAGAATGATCAACCCACCGTTGAAATTAAGAACAAAGTATCTGAGAATGAAACTGACACCGTCCCCAGACGTGACAGTCAATTTAATGAAACTTCTAATCTTAAAAATGAACCGAAAGTTGTTAATCACAACATAAATATGAATGATAATCTACTGATACCTGTCGATCCGATCATTGGTAAAATTAAAGGAAATGCACTTCACAAAATGATAATAGGTAATTCCGTTCCAGATATTGGATTAACTATGCCTGAAGAAATTACACAAATCATGTTGTCTCAGAACATTGACAAGAAATTAAATGTAACTCCTGTTTCACAAGTGACTA
CATCATCAATAATATACCCCACAAAGTAAACAAAAGTTAATATGCAAATGAGGTTTTAAATTTAGGGCGGGGCTACTGCTGATTGGCCGAGAAACGTTGATGCAAATGACGTCACGACGCACGGCTAACGGTCGCCGCGGAGGCGTGGCCTAGCCCGGAAGCAAGTCGCGGGGCTGATGACGTATAAAAAAGCGGACTTTAAACCCGGAAACGGCCGATTTTCCCGCGGCCACGCCCGGATATGAGGTAATTCTGGGCGGATGCAAGTGAAATTAGGTCATTTTGGCGCGAAAACTGAATGAGGAAGTGAAAAGTGAAAAATACCGGTCCCGCCCAGGGCGGAATATTTACCGAGGGCCGAGAGACTTTGACCGATTACGTGTGGGTTTCGATTGCGGTGTTTTTTCGCGAATTTCCGCGTCCGTGTCAAAGTCCGGTGTTTATGTCACAGATCAGCTGATCCACAGGGTATTTAAACCAGTCGAGCCCGTCAAGAGGCC
GAAATTTTGCTACTCGCGCCAATTTCACTAGCTCTCAAGCTCAAAGCCCTAGCAAATTAGCTCTACCAAGCTCAACCTCGAACCTTTTCAACCTACCAACACCACCCAACAACAATGTCTTCCTCCGCTGCTCGCATCCAAACTGCTTCTCGCGTCGCCCCGGCTGAAATCCGCACTCCCCCTGCCCTCGCCGCCATCGCAAAGAAATTCGCTCCGGTCATCCTCCAAGACAATGATGTTCCTGTTCCTCCGTCCAACGCTGACTACTTCGGCAGAATGAATCTTCCGACCAACATCGAACTCGACTCCGGCAACTACCACAACATCGACGTCCAATTTGACACCCGCTTCATATTGAACTACATTATGTATCACGTCATGAACCTCGCCCCGGAACTCAACTTCAAAGGTCATCCTTATTTCTCGCCCCTCTCGTATATCGGCTACTGTATGCATCTCTTCTACGCCCTGCTCCTCGCCTGTGACTGCACCTTCCGCTC
GCTATTGGCGCAATGGCGAACGTTTGGGGAGTGAGACTTGCAGACTCTTTATCATCACCCACTATTGAGACAAGAACTCGTCATTACACACTACGCGATTTCTGTTCCGACCTGGATGCTGTGGCTGGCAAGGAACCCTGGAGACCTTTGCGCAATCAGAGAACGAATGACATTGTCGCCGTTCAATTGTTTAGGCCACTGCAGGGATTGGTGCTTGACACGCAGTTCTATGGATTCCCTGGCATTTTCTCAGAATGGGAGCAGTTTATAAAGGAAAAACTCCGCGTATTAAAATATGAGGTTTTGCGGATCTACCCAATCAGTAATTATAATCATGAACGTGTCAATGTCTTCGTAGCAAATGCTCTTGTCGGTGCGTTCCTATCCAACCAAGCCTTCTATGACCTGTTGCCTCTATTAGTAATAAATGATACCATGATAAATGACTTACTTGGGACAGGTGCCGCCCTTTCTCAATTTTTTCAATCCCATGGTGAGGT
TGAAAACAAAACTACACAATTGAGCTCAAACTGCTACAATATCCACTCAATATACCTTATTGATTCATATTGATGGCAATTCTCACCTTCAAACCCCCTAAGCAGCTCTTAATCGCTCAATTGTCCTCTGAAGAGCAGGCCAGAATTAGGAGCTCTGTGACACGAAAGTTAGCGCAGGAGGAAGAGAATGATCAAGGTTTATTCAGTTATCATGTCTCTCCATACTGTGCAGAGAAGTTGATCAAGTCTGGTGTTCAACTCTGTGCCTACTCCTCTGATGTACATAGTCATCCTTGTTGTAAAATGCTAGAAAATCATATTTTATACAGAGTTCTTCCTTCTTATGTAGATTCAGATTTTATCCTTGTAGGTATTAAGCATTCTAAGTTAGCCTTTCTTAAACCAAGAGGCGCGAAAAAGAATGTTGATCTTTCAACTGTTAAGGTGCTCAATCGTTTTGTCACAAGTCTTGACAGATCCAGGTATGGTAAAGAGTTTAA
GGATCCCTATGGTAGCCGTCCTAGCCATCCTGATGATGGTGCACTGCATGGTATACTTGTGGCATTTATTGCGGTGCTTTGCCTCATAGGTTGCCTTTGGGCAGCATACCGACTGTTCCTTAAGGAGTGCCTTACTGATTGCAGTCAGCACACTTCATCAGGCGTCGTCGCGGGTCCTCGTCCGGCTGCAACAGGTCCTACTGCTGTTGTTGTACATAATGGTGCAGAAGCGCAAAGATCTTCGGCGTTCTGATGCCGGTTCTGCCGTTCGGGCCAAACTGCATAAGGCCTCGACTGGGAAGGCCTTCCCTGTAGGGAAGCGGGCTCCTCTGCAGATACGGTCCTATGCATGGGAGACGCCTGCCACGGCGACCACCCCTTCCGGACCTATCAGTATTACTGACGGTACCATCTTCATGTGTAACACCATTGACCCTGGGACTGGAGACGATCAGAGATCGCGGCATACCACGATGCTCTATAAGATGTCATTGAACGTG
ATCTGTATTCTTAAAGACTATCATCAAGACTCACATCAAGTTAATCCTCAAATCATCTCCTCTTTAGGTAATCATCAAGTCATACATCAAGTCATACATCAAGATATACATCAAGATATACATCAAGATATACATCAAAGACTATCATCAAGACTAACATCAAGTCAAGACCTATCTAAAGGATAGACCATAAGCCAATCAATAAGCCCTGACTATAAGGAGGGAGACTATAAGAGATGATAACTAATAAAGAGAATAATACTATTACAATCATAGACTTAAAGACTATCTTAAAGATTATCTTAAAATACCTATTGACTATGGTGTCTGGCCTATGTATTATTCACCACATCAGGTAACTGATAACAGTCGAGACGGGACATAGAGACCTTACCCGAAAGGAAGTCACTAAGTCTGGTAACGTTAAGTAGCAATCAACAAGGCGTACGAAAGTTGTTGACTCGATATCAAAATAAGATGTATAAGATACACCACATAAC
CGTTCTTGTCGAAAAACGTCAACATTTTATAAAAAAGGGTTGCAAAAAGTTATACAGGTATGGTTAAATAGAGAACGTAGACAACAACCTTTTATTAAAACCTTGTAAAACTTTGTCGAACATTTTATAGAAAAGGGTTGAAAATTGTCGAACAGGGTGATATAATAAAAGAGTAGAAGAGTTACTGATTGTAATTGACTGGGTAAGTATTATGATTAGAATCAGTAAAACTTAGTCTACAAAATAAAAAAGAGAAAGTGGGACGAAGAAAATGGCAAAAATGATGCAAAGAGAAATCACAAAGACAACCGTCAATGTTGCCAAAATGGTGATGGTGGACGGTGAAGTGCAAGTGGAGCAATTACCTTCTGAAACATTTGTAGGTAATCTGTCAATGGAGCAGGCTCAATGGAGAATGAAACGCAAATACAAGGGCGAACCTGTTCAAGTGGTAAGTGTTGAACCTAACACAGAGGTTTATGAGCTACCAGTGGAAAAAT
NAAATTCTCCAGGATTTCTCGACCTAGTTCGTTTATCTGGTGACTTGCGCTACCGTTGCTTTGCGTAGAGAATTTCTCTCCATAATTATTATCTTTAGTTGTGGGGTTTGAAGGTTGGGTCTACCTTTCGGGGGGATAAATTGTAACTTCCAACAAACAAGCGACATGGAGACCATCAAGAGAATGATTTGGCCTAAGAAAGAGATTTTTGTGGGTGATTTCGCAACCGGAGTGAATAGGACAGTTCCGGTGAACATCTTTCAATTGGTGTGTCGTGTGGTTCTGAGATACATGAGGACAGGGAAAATAGAGTGTGATTCTGACAGCATGACTAAGTTTATAGTTGAATTACTCAAAACTGATTGTGCTGCCAAATGGGAATGGTTCATGAAGAGACGGCAGAGGGGTGATTACATTGTCCCTCTATCTATAGCCTCCATACCAATCATACCGCTGTTGAGTTATGCCACTAGGGTACGCGCAGTCTCAGTCAAGGCTTT
CGGGTGGTAATGCGGCAGCCCGATTATGTACGGGTTTCCAGGTTTCGATGGGGATGGACACGCCCAGGAAGGCCCCGTGGAGAGGCTCAGAGCCGCCCTCGCGGGCGACTGGACAGAGAACGGGGTAATGGGCTCGACCGCCGGCACGGGCCGGCACAGGGCCACACAGAGCCGGGACACCCGATAGTGGGTGCGTGTCTGCCAGATACCCGCAGTGGTGTGACCCTTTTCACTCCCAGCAGGGGGTGATGCGGGTTTTCCCGAAACCCGCACCCACTATTGGTTGTAGGGGGAAGAGAGAGGGGAACCTACGGAGGGGTGAGAGATGGGGCCTCNCCCTGGCTCGGCCCTCCGAGGAGCCGCCCCCAAGCGGCTCCCCTCCGGGAGCGCCCGGAGCGCTCCCCTTCCAATAGACCGGCCTTCGAGGGCCGGTCATACTTGACATAGAACCGGCCTCCAGGGCCGGTATCCAGCGGCCTCCAGGGCCGCTTCCGGCGGCG
ATGTACAGGTATAACATCAAAGATGGTATCAAGAACTAAGAATCGAAGGAACAAGGCAAGGAAGGTCGTCAGTCGCAGTACCGCTTTAGTGCCCATGGCACCAGCGTCACAGCGCACTGGTCCGGCCCCGAGAAAGCCGCGTAAGCGGAACCAAGCGCTCGTGCGTAATCCACGTTTGACAGATGCAGGTCTTGCTTTTCTGAAATGTGCGTTTGCTGCCCCTGATTTTAGTGTGGATCCCGGTAAGGGTATTCCGGACAATTTTCATGGTCGCACACTCGCCATTAAGGATTGCAACACCACGTCGGTGGTGTTTACACCGAACACCGACACGTACATCGTAGTGGCCCCCGTTCCGGGGTTCGCGTATTTCCGCGCAGAGGTCGCGGTTGGAGCGCAACCCACAACGTTCGTTGGTGTGCCCTACCCTACGTATGCCACTAACTTCGGTGCTGGTAGCCAAAACGGGCTTCCTGCTGTTAACAACTACAGTAAGTTCC
GTAAAAACAACTCAAAAAAGAAGAAAAGAAACGACGGTTTCTCTTTCTTTAACAAGCCGAATAATAGTTGTTCTTCAGCGGGCGACCAATAGTTTTACGTTCATGGAACCTAAAACGCAAGTGAATTATGCTGAAGTTGTGGGCGGTAGATATAACCGCCCAGCGGAGGTTAGAGCCATGAGATTCTTGGCTTCTAACCTCTACGGCGCCGGCATCGTTTTCGATGCCACTGAGGGGGGGGCGAAGTGCTTCACTTCTCCTCCTCCTCACCCCGCCTCTCTCAGATTTTGTTCTGTAAGAGGCATGCCCGCTCTCGCAGTTTGCCAGACGCAAGGATGGTGGGCTAGCTTTGTCCTGAAAAGTTTACCTTTTCCGGCTCGCTGGCTTATTTTCCAGTTTCTAAATTACTGTTGGGAGTGGGTTGAGCTCCAGGATAGGAGTGCGGTTTTTACTGCTACTACTTGGACGCTCTTGCCAATGGCCAAAAGGTTTATGGGCCC
ATGGGATATAACAAATCGCTCCGTTACAGCCGTCATGCTGGTACTACTTGTGTAATTGATAACAAACACTTGTACAGTTTAGGTTCGGTTCTTGACGATATTCACAAAAAGGACAGGCGTATATCGGAAGCTAAATATGCACCTTTGAAAGATCTCGCTAATCAATACATGGTGACCGAGGACCCTTTCCGCGGACCAGGAAAGAATGTTCGCATCACGCTGTTTAAAGAGATTCGTAGGGTTCAGCCCGACACAATGAAACTTATCTGCAACTGGAGCGGTAAAGAGTTCCTTCGCGAAACTTGGACACGTTTTATCTCGGAAGAGTTTCCCATCACCACAGATCAGGAGATTATGGATTTGTGGTTCGAGCTTCAGCTTCGCCCCATGCAACCCAACCGTTGTTACAGATTCACCATGCAATACGCGCTCGGCGCCCATCCAGATTACGTCGCTCACGACGTGATCCGTCAGCAAGATCCTTACTACGTAGGACCCAA
GTTAATGAGAAATGGCTTCTGCCATCGCTCTCTCGAGCTCAACCGCTCAAAACAAAATTACTCTTAAGTCTGTGGCCTCACGGCTACAGCAAACTGATGACCCTGACATTCGTGTCTGGTCTCAGTCTGTTGGTTTCCACCTTCAGTTTTCGAACTGGAAGTGTGCCAACGCCTTCTGTAGGTTCGTTACCGATGCCTACAACCTCACTCCCTACAAGGAGTGTGCTCGTAGCATCACCCGACAACTTACTTCCCTTTCCAACTACCTTTCCGCCCAAACTGGTGTAAGTGTAAGCGGAACCCAATTCCTTCTTTCCCCCTCCGACGTGGAGGTGCCCGTCGCCAAAACTGGTGAAAGTGTAAGCGACATCATGGTACCCTCTTACTCGGTAAACGGAACTTCAATGGAATTTGACTCAATGGCTCAACTGGCTCAGGCTTTGACAACCGGATTTACCTTCTCTGTTAACGACGCCCAAATCGGTAATGCCCCCGCCCAA
AGAATCATTCCGTCTCTAGATGAAGACTAATAAACGATGTGTCCGAAAAAACGATAAAAACGCTTAAAGATGATGAATCAATCAAGAAAAACAAACCAAACGCAGGAAGTGCAACACCAGAAGAGGCAAATACAAGCGGAAGCAATGTACCAGCTGGAACAGTCCAAGATAGCGCAGAATCTGAAGCGAAACTTGTTGTTGCGGCAGCTAAGCCAGTTAGCGAAGGAGCGTCAGCGACAAGCGGCAATGATAATGCGAAAATGAGTAATACTATAACGTATGCGACAGAGAGTAGCGGCGATATCCAATCAATATCTACTATAAGTGACATCCGCAAGATGACTTTTAATGAGCAATTCGATAGCGGTCAAACTGAAATGGTTTTTAGACAAATATTCCAAACCCTAGACTTGAATGCGATTAGAAAGCAAAACTATGCGCCTTTTGTTTATACAGATTCGCCGAAAGGATATCTAACATACAAAGTTTTCATACTTCCA
ACTCTCCTTATTTGATTAAAAGAATGTTGATATAGCAACGTTTAGAACACTAAAAATACTAGAATGGTAACATTTTGGTAACATAAAGAAAAAATGCATCCGGAAGGGTGCATTTTCTTTATATATTTAATTGTTTTAATGCATTAACTGCATCTTCTTTATTTTTATTATTTACATGCGTATAAATATCTAAAGTCATTTGGATATTTTCATGACCAAGCAGCATTTGAACAGTTTTAGGTTTTACATTAGTTTCCGCAATAAGTAGTGTTGCAAAAGTATGTCTAAAGCCATGAACTGTTATATGACGTAAATCAGGTTGTGGTTCTTTTAAGTTGTGTGTTTTTGCATACTTAACTTTTTCCTCATGATCTTTAGCATAAATTGATTTAAGCCATTGATCTGGTTTGCTCATTTTTAAATACGTTCCTTTAATTGTGTGAAAGAGCTTGTTAGAGATGATTTTTTGCTTTTGCTTATAATCTATCAAAACTTCTTTT
TGCACTGGATTGCAAGGTTTTGTTTCTATCAGATAGTGGTTAAGGTGGATCACTCTACCTTTTCATCAAGCCAGTCCGCCCACCACTGCATCATTTCTCTGCGCTTATCGAGATACTGAGCATGGTTGTAAATCCCACGCACAGATCCGCCGTTGGCATGTGCCAGTTGCACTTCAATAGCGTCAGCAGGCCATTCGTGCTCGTTCATAATTGTGCTGAATTCATGCCTGAATCCGTGACCGCTTTCCAGACCCTCATAGCCGATTTGTTTGATCACAAGTAATACCGCGTTCTCGCAGATTGGCTTTTTCTTATCGTTGCGCCCGGCAAAAACAAACTCTGATACTGGTTTGGTGATTGAGCTTAGCGTAGTGAGAAGTTCAACTACCTGGTCTGACATAGGAACCACATGAATTTTGCGTCCCTTCATCACACTGGCGTCGATGGTGATAATCCTGTTTTCAAAATCGACGTTCTTCCATTGCATGGAACGAAGCTCT
GAAAGCTACGTGGTCATGGTAGAGAACTCGTGTACCAATGATTGCACCTTACCGTAGTACCTCCTACACTTGAGCAGGCGTCCCACATATGTAAGTGTTAAGTGGACCAGTACCTGCTGGAGGTAGTCAGAGTGGAAGAAGCTGTAAGATTGCTCCTACTCTGGTAAAATCCACGTCCCCTTTCCAACCCTCCATGGTCCGGTTGTAAAATAAGGATACTATGTTGAAACTGTTTTCCCAAGACAGTATAATCGTTTGGGAGGTAGTATTTGATATCATTCAAGTCTGCCAGGGAAGGTGAGGGATGTCACGCATTCTCTTGGTTAAATGTATTGCATTTTCCAAGTAACAAGACTCAAACCTTGGTGCGTGCCCCTTCTGTCCCTGTCAGATGGACGACGTAGAGAACGGTCCATGAATGCTATCGACACCAGGAAGCTGCCTCTATAGGACAACACAGTTCACATGATAACCGTTGGTATGCGGTGTGTTGGCTCTTT
ATCGGTGTACACCGATTACTTCTCTATCCCCCTATCGGTGTATTGGTGTACTATATATAGTAAAGTTACTAGGGGCTCTCAGATATAATATTACCTGAGAGCCCCGCGATCGGTGTATCGGTTTAGAGCACGTGGGTGGTCCTCTAATACGTGGGCACTATGGAGTCTCGCTCGAAGCTTGTTTATTGAACGACTACTTAGAGTTACAGGTAACCGATGAGTGACCGTTCGTACATGGACAAATTTGTCTTTTCCTCAAAAAGACCGTTTTTGCATTCGGTGTTCAACTTTTAATGCCTAAGACCGGGAAACCCTTGGGGTATTTATGTCATTTCATTTGAAATGACTTTAATTTGAAATCGTTTTTCTTTAAAAAACGATATTCGTCCAATTTGTCCATACTAAGCTATACGCACAATGTCGTTCGTTTAATTTTATTTAAACATTTCAATATCTTCATCTACATATAAATCAAAACATGAACGTGAGTTTTCAACCAT
GTTATTTGTACCATGGAGGAATTGTTCAACGCCCTACCTCAACCACTACAACAACTCTCATTAGCTCTGGCCGGTGAGATACCATTGACAGATCACATTTTCGAACAAGCAGCTTCCACCTGGCACGTCCAGCCCCGATCACTCACCTATAAGTTATTAGATCATATTCCCTTTTCTACTCCTGTTGTAGTTCCCCCTTCCATATACCATTCATTAGACTGGAGTAAGTGCTTCGCTGTTAACCAGGATCGTGTAGAGCGCGTTCCTACTATAGACGACCCAGACGACGTGTACGTTCCGAACTCCGACATCGGCCCCCTCCTCACTTCCTTACATACCATTCCCGACTACGGTTTCTTGCATCCTGCAATCGAAAATGATGCCACCACCCTGCGCGCGGAACGTGCTCGATGCGCTTCCACTTTCTACAAGATTGCCTCCTCCCAAGCTCGTCAAGTTAAGCTGGATCCCATTCGCATGCTAGGTTTCTTACTTCTGGT
AGAAATTCTCCAGCCTGACCAGGTGGTGAGTTGCGGTGTTGTCTACCGTAGAGGATTTCTCTCGTGCCTTGTTACGGGTTTGAAGGGCGAGCCTATCTTCGGAGGGTAAATTGTAACTTTCGCCAAACAGGACTATGGATACTATCAGGCGGCTTTTCGGGAAGAACCAGCAGATCTTTGTTGGACAGCATGCGATTGGTGTAGAAACTGGACCCAAGATTGACATGTTCTCTCTCATATGTAAAGTGGTCCTCAGGTATATGCAGACAGGGAAAATAGAGCACAAGGTCGATGGACTGAGTGGATTCGTGGTTGAGTTACTCAAGACTGATGCCGCTGCTAAGTGGGATTGGTTTATGAGAAGGGCGAGGAGAACTGACTACGTTGGTGCGGTCAGTTGTCTTTCTGCCATAGCCATCCTTCCACTCTGGTGCGCCAAGAGGTGGTACTCTCGGCTGGCGGTGGGAATGCTGTTAACACCAGTTTGTGTTGCAGCAGCA
GTTTCTTTGCAAACCTTTTTGTGTGCCCGCTTTCACAAGTCTGTACACATTCTTCCTCTCACGTCCCCTGCGTGTTTGGTTTTTTCGCTGAACTTCGCTCTCTCTCTCTCCTTCTTCTTTCTCTCTGCTCACTGTCCCTGCTCCTTTCCTCTCACCACCTTTCCCCGACCACTCGATCCTCATGGCCGTTTGCGTCTTCGCCGTCCCGATCTTTTCATCCGGCAACCTGTCGGTTCCACGTCTCTCATTTGAGATCGCTCCAGCCACCGCCGTCCCCGGTCTCTCGCAGCTCACTTTTTCAATGAGCGACTGCACTGGGAAAGAGATTGTGCTTTCCACCGTCCCATCCACCGGGGTTGCCCCTAGTTGCACCCCGTCAACTCTTGCTAAGCGCAGGAGCATCCTTCGACGTCCCACCCATCTTCCTAAGGGTGAGTGCACTTTCTACTGTGGTCTTACTGAAGGGACCGCGCACCGCAGTCCGAGGCGGGATATTGGTA
TCTATCGACGCTAAAACAAAACAGCCCGCATCGATGCGGGCTGTTCTTTATGCTACCGGCAGACGTTTGTATAACAGCGCCAATGTTCGCGAATCATCACCGACACGTGCAATCGTTGTTCCAGCGAGCGATCCTTTGCCGGGCGGATAGTACACGATATAGCGTTGTGGCGTTTCGATGAATTGTGCGCACATCGGATGCGCCTTGATGTCGTCGACGGTCATTTCTTCACCATCGTTGCGGCATACCCCTTGCACGCCTGAAGCTGCGCAGTTACTTCGTCGATGCCGCGTCGAAGGGCGAAATAAGCTGATCCAGCAGTTGAATCAAGTCGGGCGAATCCTGAAGAATCGACGGCGACGGTTGCGGGCACTGTTGCACCTGAAGCGTTCGATCCGGTTGCGACGGTAACGACCCGCACGCGGAGACCGCAACCACTACCGCTGTTGACGCAAGCTTGGAGACGATTTGTTTCATTCTGAGCATCCTTGAGGTTTTTA
GAATTCTACTCGTAAAGCGAGTTCGGTTTTGAAAAACAAATGATGTCATTCTTGATCATGTTTTACGAGCAGAATTCTACCCGTAAAGCGAGTTCAGGTTTAAAAACAAATGACATCATTTATATAATGACATCATCTCTGATCGCGTGTTACAAGTAGAATTCTACCCGTAAAGCAAGTTTAGTTTTGAAAAACAAATGAGTCATATTTAACACGTTAATAATCTTTTTAGCTTATGACTCAAGTTATGAGCCGTGTGCAAAACATGACATAGCCTATGAGTCATAATTGATCGTGCGTTACAAGTAAAATTCTACTCGTAAAACGAGTTAAAAAGGGTCATATTTAAATTTAGTTGAGTTTATGAGATAAGATTAAAAGCACGTGTAAAATGTTTCCTTCGCGTTGGCACAATTATTTACAATGCGGCCAAGTTATAAAAGATTCTAATCTAATATGTTTTAAAACCCCTTTGCGGCCCGAGTTGTTTGCGTACGTAA
TTAGTAGTGACTGAACCCTGCGGTTACATCGGTCATCACCTGATAACGACATACACGCATTTTGGCGTTGTCGTAATCTACTGGAATTGCTACCACATCGCGAGGGTTAGCCTTAACGTGGATCACGCGCCCACGTCCACCGCCATAGTGAGGAAGATATGATTTAGCGGCAACATGCAAACCACACGAGCAAGTTTTGGTTTTGTCTTCGTCTACCTGGTTGCGAGGCATTTTGACGATAGCACCAGGGCTGTTATCAAACTTGCCTGTTGCCATGTCTTTATAGTCTTCGCTAACACGTTTCCATGCGTAGAAATCACCATCATCAGCCAGTTCGATATCGTTATGCACCAGGAAGCCATAAAGCTGATACACAGCATCACGGGACGGGTTTTGCATCAGCTTTTCGAAGAAGTTCACCAGGTGTTCATACGGACGTTCATTATACATTTCACGAACGATTCGTTGGGTGATCCCTCCATCGAAAACGACATCTTTAT
GTATTAAAAATTACAAGAACCTAACATTGCAATGGAGATCTTGAGAACGAAATCGCAGTCAGCTGCAGTGGTTATTGGAATTTCCAAATTCTTCGATGAGAAGGAAAACCGTGATGTTATTGTGACTGCTTCGGATTTCAAACGTAACAATGCTTTCATTTTCAAAGATTCTGGTAACTATTTCCTTGGCTTAGAGAATATTTTCCGCAATTCACTTGATGAACTAAAGGATATACTGATTTTAGCTGGTGGCTCAATTTCAAAGAGTAAGATCACTCAGGCCGGGTTGTCGCACATGATAACCTTTCTTGAGAAATTGTGTCTTAGTGATGACGCTGGTGTGAACAAAGCTTTGATCTTTATCGTCTTTCAGATTCATGATAGCTCACAACGCAGAGGTGGTGTTTGTACTCTTTTCGATGTATTATACAATTACCTCGTACAGCGCAAACTGAATCAGGAGAGTGAGTTCTTAAGCTATGGCACGTACAAGGAAAAGA
ACCGGATGGCCGCGCGATTTTTTTCCCCCCTACGTGGCGCGCTGGTGACCATTGGATACCGCTCTCCCTGGTGGTCCCCCTCCCAAGGTGTTACTCCCCCCTCCCCGGCTGAATTCAATTGAGCGCTATTTTGGAGTCCGCGAAATGGGTTAACCGCATTTTTTGACGTCCGCATACGATTGGTCCCTTTAATTTGAATTAAAGGATGTATAAATTCTATTGTCCAATCATTTCGCTCGGGTTGTCTCCTCGCGCGACGCTCGCTTTTGCCCAACGGGATGAGATGTGATCTTGGTCGTTGGATAATAATATAATTTATTCAGCCTCTTTAATGTGAAATTTGAATTATTGGCGAGCGTCGTACTACCATGTCCCATCGTACGAACTTGATGAGTTGGACCAGTCAAGTTGCACCTACAGAGTTAAATTGATCAAGGAATTTATGTTTAAATTCCCTGGTGACAGATGGTGATATCAGGTTAATTTACCACGTCTATTGT
CCATGGCCGCGGGATTGAACGCTCTTTAATAACCATGGAAACTCTAGTAGGAGGGCTGCTGACTGGAGAAGATTCTCTGATCAGTATGTCAAACGATGTATCTTGTCTTTATGTTTACGATGGACCAATGAGAGTTTTCTCTCAGAACGCATTAATGCCAACTCTGCAAAGTGTAAAAAGAAGTGACCAATTTTCCAAAGGGAAAACAAAGAGATTTATCATTGACCTGTTCGGAATGAAGAGAATGTGGGACATCGGAAACAAACAGTTGGAAGACGAGAACTTAGACGAAACTGTAGGCGTGGCTGACTTGGGGCTGGTGAAATATCTAATCAACAACAAGTACGATGAAGCAGAAAAGACAAGTTTAAGGAAGTCAATGGAAGAAGCATTCGAAAAATCCATGAACGAAGAATTTGTGGTTTTAAACAAAGGAAAGTCTGCAAACGACATCATTTCAGACACAAATGCGATGTGCAAATTCTGTGTAAAGAACTGGA
TAAAACCTCACCTACATTGATCTCGACTACCATTAGAAGGGCCGCTTCGGCGATAAATCCTTTTATGGCAGTTGTTGATTAATAGAAGTGCGAGAAGAAACTGGAGAAATTGAAGGGACAGATTGAGTCTAAGCAGCGCGGTACGATTTCGGAAGTTCAACCACAAAAATCTGTTACGGTCTCCATTCAGATGGCGGTCGAAGCCGGTTATGATACGTGGAATGCTGAAATCAACCGTATAGCAGTTCGCCATGCGTTTATAAGATATAATACTCTATTGGCGACGGTGCAAGACTGGACAAAGACGCGTACCTCCCTGGTGGCGCATGTTGGCACGGTATTGGCCGCGCTAAGTACGTTGGGAACTAGGGACTTTTTCTCTAGGAAGAAGCGTTTTGCCTTCGCGGAAGCTGATGGGGATATCATTTTCTGTGATCTTAGCGATGAAGGTACTCAACAGGCCATGAATCGCCTGAAGACGGTACTAATGGCTGTGAAGG
TGTCCACTGCCTCCGGCGAAAATACTTAGTCTGCTAACCGCCACCCCCGTTACTATTACCATGCTAACTGTTTCACCCTGCAACCATTTTAATTGCAGGGTGAAACAATTTCAACTTTAATTATTACGCAACTTTTAATTTCTCAATATATTGTTGCGGGCTGCAACTATATTCTGCGCGTTCTTCTTCGGTCATACCTTCCCAACATAATTGCAGGCGGTCGGCTAGGAACTGATAATCATTATCATCCTCAAGAGATTCATCAATAAAGGTTTCACCTATCAATGTCACGCCGATTGATAGAATATCATTAACGGCTTGTGCGTCCAGCGTTTTAAATCCGTATGACGCTGCCGCTGATAGCACGCCTTTATGATCATCAATCATTGTAAAATCAGCGTTCGGATATAATTGTTTGAATAGCCCAAAATAGTAACTTTTATAAACTGCGTCTTTGCTGTGGTATATCTCGCTAACTTTATCAGCCTCAAAATATTTGT
ACCGGATGGCCGCGCCCCGCCCCCCCCTTTCCGTACTCTCGTCCCCCGCAATACCCTTACCCGTACCTCTTTTGTAGGGGTAATGTTGTCCTTCTATATATGAAACGTGTCAATTGTTTTATCGTTCGATAAAAGTTATCCTGACCGTTCCTTTGAAATTTGAATTTGTGGCGTTGCTTTTAATAATGTTTTGAGATAATGTGTTCTGACACATTACGCTAGATTTTACACTTGGTCGAGTCAAATTTCAATTTCGGAGTCAATGTAATTTTTTATGGCTCAATTTATTATTATAAATTGGTTGGAGAATAATTTGATAATGCACGTTTCATATTTTAACAGCACTAATGTATATGTCTAGATATGGTCAAGGGTCGTCTTATCACGTAAGACGAGGTTATTCACGTTATCAAACTTTAATATGTTCAGGTGCTGTTAAACGGAATGGTGTCAAACGTCGAGATTGTCATGTGTTCAAGGTGCATGATGAGACGAAGTTG
GTTATTTGTATTGAAATATACAAATATACTTAATCAAAATTTAAATGGCTTCCTTCAAGGATATTGTAAATGCCTTGTTTGCGTCAGCGCAACAAAAGTTGGGTTTATCTGTACCACTGCTTACCGGTGATAAAATTATTGTTAATATGCCTTCTAACCAAAAAAAAAAAATGGAATTGGTTGCCGTGCCTCTTTTGCGGGAAAATGTACGCTTTTCTAGGGAAACTCTTGTTGTGTTTCTTAGACACCCATGCTTGGCTAACATGCTCAATCAATGGGAATTTTGGGCGTGGGAGTTTAATGAAGAGTTGTTACCATATGGCTGTTCTGTGACCAGAGTTAAAGATATCTGTGTCGACGGGCCTTATGAAGATAAATCCGGATATTTTCACGGATCTTACACGTATGCCGAAAATTCAGTTTACGTCGATGATTATCAAGTGGAATTGTGTCCACTGGATGATAATATGCCTCCCGAATCTGTTTATGAAGAGGGAGAG
GTTTTATCACGACATGGCGACCGTATATGGCATTCAACTCACTAACAGATTGAACACCGCGACTGTCCGACGTCCGCTTAGGCTACGTCGATATGATTCCTGCATTACTACTTTTACAACCCCGAATGGCATTTCCCAACTCTATAGAGCATTAGATTTCCAACCTACATCATTCCAGGCCTCCATCCTTCAAACGTTTCCTCCCCTCAACGCCTGGAGCCCTTCACCACAGTTCGTTCCTGATGACCTGAGTCTCTCCCAGTGGAAGGAATGGATCACCGAGCGCATGCGGGCACTTGCAACCGTTCTGCAACGAGCTCATCCCCTCGTGGCTAACGCTGGTCGTGAAGTCAATCCCATCACTATCGGCTTGATCACGTCTTCGTTCCTCAACCAGCGGCCGATCGATGGCTATCTCCCGTTCCTATTTCTAGCTCGGAACGCCCGTGATCCGATTGCCCCTCTTGTCACGGTTGACATCACGTTCTCTGATGATACCT
CTTAAAGAATTTTTCTATCTATAGATAGAGAATTTTCTTATTTAGACTTTGTGTCTACTCTTCTCAACTAAACGAAATTTTTCTAGTGCTGTCATTTGTTATGGCAGTCCTAGTGTAATTGAAATTTCGTCAAGTTTGTAAACTGGTTAGGCAAGTGTTGTATTTTCTGTGTCTAAGCACTGGTGATTCTGTTCACTAGTGCATACATTGATATTTAAGTGGTGTTCCGTCACTGCTTATTGTGGAAGCAACGTTCTGTCGTTGTGGAAACCAATAACTGCTAACCATGTTTTACAATCAAGTGACACTTGCTGTTGCAAGTGATTCGGAAATTTCAGGTTTTGGTTTTGCCATTCCTTCTGTAGCCGTTCGCACCTATAGCGAAGCCGCTGCACAAGGTTTTCAGGCATGCCGTTTTGTTGCTTTTGGCTTACAGGATTGTGTAACCGGTATTAATGATGATGATTATGTCATTGCATTGACTGGTACTAATCAGCTCT
AAAATATTAAAATCTCAACAAGAACTAACGAAAACCAAGCAACCAAATCTTTGCTTACGTTCGTTTCTCGACACTCGAATTTAAATTCGAAATCTCGCAACTCGCAAAGAATCGTGCGTTCCGGTCTTTGCATTCCACACCCACATTCACACAATGGCAACCTGCGTTGGAAAACTCGCCGAAACAAGTCTGAACAACACAATCGCATTCCAGTTGCAGTTTGGAACACTTCCACCGGTATTTATTGGAATACCTGCAACCTCTTGTAAGACAATCGCAACGGACAAAAATGACGAACATGTCATTCAAAGTAAGTCTACTGAAGCACAAAAGAAGATGAATGTCAACAACAAAGCATTCATACACAAAATGCATGCTGAATATAACAAACAATGTGCAGTGCTTGACAAATGGGAGGAAGAGTACAACACAACTCGAAGTACGAATCCTAGTTCATACAAAGTTGTGTTGACGAAACAACAGAAGAGTGCTGTGCATAG
TTAAATTATAAAATCTCAACACAACTTATGCAAAGACAAAACAAACCAACTATAATCAAGCAATTTACTAAGCAAAACACCAATAGCAACATGACTAAAGCAACATTTTTCGTTAGAAACGTCAACTATGGGAATGCCAGAGCATCGGCATTGAGCGAGGAAGATAAGATCGCGCAGCGGCGTGAAATACTTGGCAACATACTTGATCGGTTGCAGACTAATAATCAGGCTCCATCATATGTTTTTGGGGCAACTGGTTACGGGAAAGTCCAAAATAGCAAAGCGTTATGTGCAAAGCGCATGGGAGCCCGGTATAACTGGGACGATGATGTATATGAATGCACTACCTGTAGTGGTGCATTTCAGACAAAACTGGACTTTAAGGAACATGACTGCGATGAGGAGAATGAAGACATTGACATGACTCCTGAAAATTTCTCTCTCAAAGCAGAGGAGTTTCCCAATCTGCAAGCAGACATCATTAGTGAGCCGAAGAATGA
TTTTTTTAAACCTTCGCGCGCGAGCGGGCTCGACCTCGATGATCGACTCCGGCCGACGCGTAAAATCCTACGCGCCCGCCGAGCTCGAGCTTGGGCGTGATGTCATCGGTACAAGCATGATCTCATCGGGCTTGAACCCGATTGACCCTTGCCGGCGCGTAAAATCCTACGCGTCCGCCGAGCTCGAGTTAAGGCATGATCTCATCGGGCTTGAACTCTGTTGACCCTAGCCGACGCGTAAAATCTTACGCGTCCGCCGAGCTCGAGTTTGGGCATGATGTCATCGGGCTTGAACTCGATCGACCCTAGCCGACGCGTAAAATCTTACGCGTCCGCCGAGCTCAGTTTAGGCGTGATCTCATCGGGCTCGACCTCCATCGACCCTGGCCGGCACGTAAAATCCTACGCGTCCGCCGAGCTCAGTTTAGGCATGATGTCATCGGGTTTGAACTCGATCGACACCGGCCGACGCGTAAAATCTTACGCGTCCGCCGAGCTCG
CATCATCAATAATCTACAGTACACTGATGGCAGCGGTCCAACTGCCAATCATTTTTGCCACGTCATTTATGACGCAACGACGGCGAGCGTGGCGTGCTGACGTAACTGTGGGGCGGAGCGCGTCGCGGAGGCGGCGGCGCTGGGCGGGGCTGAGGGCGGCGGGGGCGGCGCGCGGGGCGGCGCGCGGGGCGGGGCGAGGGGCGGAGTTCCGCACCCGCTACGTCATTTTCAGACATTTTTTAGCAAATTTGCGCCTTTTGCAAGCATTTTTCTCACATTTCAGGTATTTAGAGGGCGGATTTTTGGTGTTCGTACTTCCGTGTCACATAGTTCACTGTCAATCTTCATTACGGCTTAGACAAATTTTCGGCGTCTTTTCCGGGTTTATGTCCCCGGTCACCTTTATGACTGTGTGAAACACACCTGCCCATTGTTTACCCTTGGTCAGTTTTTTCGTCTCCTAGGGTGGGAACATCAAGAACAAATTTGCCGAGTAATTG
ACCGGATGGCCGCGCTTTTTTTCTTTTATGGGCTTTACTTGTATTGGGCTTTACTTTGGCCCAATCATAATCTGTCTGACAATCTTAGATAAGTGGAAATACTTTGGCGCTAAGTTGCTCTTTGTGTATAAATTAAAGCCTCTTGGCCCACTATCTTTAACTCAAAATGCCTAAGCGCGACGCTCCATGGCGTTCAATGGCGGGAACCTCAAAGGTTAGCCGCAACGCTAATTATTCTCCTCGTGCAGGAATTGGGCCAAGAATAAACAAGGCCGCTGAATGGGTTAACAGGCCCATGTATCGGAAGCCCAGGATCTATCGGACGTTGAGGACGCCTGATGTTCCAAGAGGTTGTGAAGGGCCTTGTAAGGTCCAGTCATTCGAGCAGCGACATGACATCTTACACACTGGTAAGGTAATGTGTATATCTGACGTTACACGTGGTAACGGTATTACCCACCGTGTCGGTAAGCGGTTTTGTGTTAAGTCCGTTTACATAT
NTAAACACTCCCGAATATACCTGAATATAAACAACCCGACGTTCATATTCAAGTACATATGGCACTCACATACAGAAGTCCAGTCGAGGAAGTGTTAACACTTTTCGAGCCCACAGCTCAATCACTAATCGCCAGTGCAGCAGTCTCAGCCTTCCAGAGACATGAGAAGGATAACTTCGAATGGTTCCGCTACAGTGTACCTGCTTTTGCTAAGGAGCACCTTAGCAAGGCGGGAATATACCTCAGCCCATACGCAGGTTTTCCGCATTCTCATCCCGTCTGCAAGACATTAGAGAATTATATCTTGTATGTAGTAGTACCTAGTATAGTTAATAGTACCTTTTTTTTTGTTGGCATTAAGGATTTTAAAATCAATTTCTTGAAGAGTAGATTCGATAAGTTAAATATGATAAGCGCTTTGAATAGGTATGTCAGTAGCGCAGATAAAATTAGGTATGGTAATGATTTCGTCATTCGCGCTGGTGTGGAACATCGTGCAT
ATCCGCCACGAAAACATCCCTCCCCTGGAGTGGGGAGAGAGATTTTTTCCCTCCCCACGCAGACTTTTTATTAATAAATTGGGCCAAGGAGCACGGAATTTGGCGGAAATTACATGCGAATTTTGCGGTAATTCATTTCCCCGGAAACCGGGGCGGGGCCGCCCCCCGAAATACTGCAGCGACTCCTGCCGAAACAAGGCCTACTATCAGCCCGTTAAGCCCGAGTATGTTCAGTGCGGGGCCTGTGGCGACTTCTTTCAGCGCCCCAATGGGTGGAGAAAGTTCTGCACGGGCGACGCCTGCCGTAAGGCGCGCGAGCGAGAGCGCTACCGCAGGCGCGACCAGCAGCGCGACTACAGCTACAAGAAACAAGCCAACTGCGACTCCTGTGGCGAGCTCACCTGGGGCAAGCCCGGCGACATCGTCATCTGCCATCCGTGCCGGCGCAAGAACGGCCCACCGGTCATGAGCCTGGAGGACCTCCGCCAGCTCCCGCCGGA
GACATTTGTCATGGCACAACTGTTGTTCAGGAAAACGACCCAAGACTTTAGAGATTGCTTTGGACTCAAACACGAAATACTTTCCGCAATTTACAATGATAAAAGCACTTTCTCTAGCGAAAATGGACTCGTTCAAATTCTGGAAGAAGCAGAGGTTAACGCTTTAGGAGAATTAATTCGCGACGGTACAGTTGCAATATCATTTGGTCCTGGGATTTACTCTCGCATGTTTCCTCATTTACGTGATGATTCAGACTATCGATCTGCATTAATTGACTGTGTGGCTCATGGGTGGAAAAAGTCAAGAGACGCGAGGGACATTAGAGAATGGCAGCGATCTGCAGCTATTATGTGCGCAGAGAGATATATGTATAAGGTACGGCAGGCGTACAAGAGGGTCGTTGAAAATCTCGACTTGTCGTATACTTGGCACTGTTTGACTGAGGGGCCAGCTGAGGATGTTTTCATTCTACCCGCAATGTATGAGTCTGTGCGACATG
CCATGGCCGCGGGATTGAACGCTCTTTAATAACCATGGAAACTCTAGTAGGAGGGCTGCTGACTGGAGAAGATTCTCTGATCAGTATGTCAAACGATGTATCTTGTCTTTATGTTTACGATGGACCAATGAGAGTTTTCTCTCAGAACGCATTAATGCCAACTCTGCAAAGTGTAAAAAGAAGTGACCAATTTTCCAAAGGGAAAACAAAGAGATTTATCATTGACCTGTTCGGAATGAAGAGAATGTGGGACATCGGAAACAAACAGTTGGAAGACGAGAACTTAGACGAAACTGTAGGCGTGGCTGACTTGGGGCTGGTGAAATATCTAATCAACAACAAGTACGATGAAGCAGAAAAGACAAGTTTAAGGAAGTCAATGGAAGAAGCATTCGAAAAATCCATGAACGAAGAATTTGTGGTTTTAAACAAAGGAAAGTCTGCAAACGACATCATTTCAGACACAAATGCGATGTGCAAATTCTGTGTAAAGAACTGGA
AAAATTAAAACAAAACATAACAGAACAACAAAACGCATACAAGCAAACAAATCTTCCAAGCAATCTACTTGCAATTTACAAGCAATTAAATTCGAGCAATTGAGCCTTGTTTACTTTTTACTTACTGAAGTTTTGCAATTTACTTGTTTTAAAAGATTTTTAGTCGCGCAATTGTAATTTTTGTTAAGTTTAAAATTAAGAAAAACCAAAAATATGGAAACAACACAAGTCAACATCATGTTTGGCTCTTTCATGTGCACCGTGCCACATGCCGTGCAACTTCCCGTCAAACCTGTGGTGGGAACCAGCCACGCTGAGCTGGAAGTAGCTGTAAAGGATCCTTTCGCGGATTTGGAGGTTTCTTTACAACCATACTTCGAAAGGCGCATGTTTGCAAACGTGCGAAAGAAGCAGAATGGCACCATTGTATACAAGAGGCCCACAGCTAACAAAGTTAGCAAACTGAAGAAGAGAGCTCTTTCTTTAAAGAAAGAGCATGA
GTTGACTGGTCAATCGGTGTCTCTCAAAGTTCTATGCAATCGGTGTCTCTGGAGTCTTATTTATAGTAGAGACTCCAAATGGCATAAATGGTAATTATTGGGGGTAGGAGCGTGTCTTTTTGAATTTCAAATCGCCAAAGCGGCCATCCGTATAATATTACCGGATGGCCGCCGATTTTTTTTGTGGCCCCTCCCTGTCGGCTGATCCTGACCGTTCCTCAACGCTTAATTAAATACTGGTCCCCGTACGTCTTTAAGTATTTAATACTTGCGCCCTAAGCTTTATACGTGTATAATGTGGGATCCATTAGTTAACGAGTTCCCTGAAACCGTACACGGTTTTAGGTGTATGCTTGCAATTAAATACCTACAGCTTGTAGAATCTACGTATTCTCCAGATACGGTAGGTCGCGATCTTATTCGTGACCTAATACTTGTTATTCGTGCTAAGAATTATGTCGAAGCGTCCTGCAGATATAGTGATTTCCACACCCGCCTCC
TGAGAGAGAGTGAGAAATACCAGGGTGGGGGAGCGCGATAAAGTGGGATGTACTGGGACAGATCGGACTATAGCGGGATGGGGCAATGAAAATGTTTTGCCACTGGGGAAAGAAAGACCCGGCTCATTCGGCCGGGTCAAAAAGGCCCAACTGATCGGTTCGGCGTTGTCTCCGGTGCTTTCGAACAACGCTGTAGATCCAGTCCTCGGTGACGCCGAACTCCCGGACCAATTTGTCAGCATTCGAGCCATCGTACCGCTGCAGTATATGCAGTTCCAGGCGCTTGCGAGCCAGCTCATCCTTGACCGGAAAAACAAACGTGATGCCGGCCCAGCGCCGATGCAATTGGAACACCAGTTCCTCTGACTCAGATACTGCTTTCTCCCGAGAGAGCCCGTTACGCACGAACGCTTCGACGATCAGTTCGGCCAGCTCGCTGAGCATGTTGTTCCGGCGGCGGATCTGCTGCGAACGGATCTCCTTCATTATTACCTCCGCTT
ACCAGACAAAGTTGGCTAAGGATAGTTAAATTATTGAATATTTTATTAAAAACTTAGGGTCAATGATCCTACCTTAAAGAACAAGGCTAGGGTTCAGACCTACCAATATGGCTAGCCTTCTTAAAAGCCTCACACTGTTCAAGAGGACTCGGGACCAACCCCCTCTTGCCTCTGGCTCCGGGGGAGCAATAAGAGGAATAAAGCATGTCATTATAGTCCTAATCCCGGGTGATTCAAGCATTGTTACAAGATCTCGACTATTGGATAGACTTGTTAGGTTGGTTGGTGATCCAAAAATCAACGGCCCTAAATTAACTGGGATCTTAATCAGTATCCTCTCCTTGTTTGTGGAATCCCCTGGACAGTTGATCCAGAGGATCATAGACGACCCTGATGTAAGCATCAAGTTAGTAGAGGTAATACCAAGCATCAACTCTGCTTGCGGTCTTACATTTGCATCCAGAGGAGCAAGTCTGGATTCTGAGGCAGATGAGTTCTTC
AGGTTGATGGAAGTATTCAACTAATACAGGCACATCTGAATCTGATATGAATGTGAGATACTATCTAAGTATTTTAATGACTTACTAATAACAATATACGTCCAATCGTGACAAGATTCAAGGTCAAGTTCTAAGATTTGTACTTTGTGTAATTTTAGGAAGTCAATCATGACTTTTTTTTTTGAGCGATGAAGGGCCCGTTTTTTAATCAGAGGTTTGTAACTATATTCAGAAGAAGCAAAGGTATTATTTTAATAATCTGCTAACATTGGTCTGAAATAATACACTAACTCTCGTGCAATAGAGTCTCATCAAAGTTAAAAAATTGGCCATAAACAGATGAATTCAATAGGAGAATGAACAAGGTGGTTAAATAAGAGCGCAACTGAATAGAATATTCTACAAAAAACAGTTTCACTGTAAAATGTCGCGCCAAGTACACGTCCAACTATTGTAACAGAGACAATGATAACCTCATTATTGCAAAAATAAAAAAATCT
AGGTTACGATATGGAGTTCATCAACAAGATAAAGCAATTGTTGGCAATGAATTTCAAGCCCTCAAAGGGCGTAATGTCTCGGGAGGAGCTCCGTGAAGCTTTCGATCCCACTTGGGAGCTCCTCATCACACAGGCCCGTGTCACCAATGAGGTGTCACGCCAGTGTGAGGATTGGTACACTCTAGCTGTACCCACCACCTACCGCTTGCCAGAGTTGGCGGTAGAAGAGGCTGTGCGTGAAAAGAACATAGCGCGAGAGGTGGCGGTCAAGTGCCCCCCTGAGGACCCGATTCCTGCAATCCCGCAGGGGTCACAGCCTGTCCCCTTGGTGATGAGCTCTGAACGCTCTAGCCAGGATGCCGAGCGTGAGGCGCTCGATGAGATATGGGGGCTCCCCACTCCCGAGTCACATCCTCTGCCCAAGTACTTCGAGCGGCGCTACCAGGCGCTGGCTCGGACCTGCGAGAAGGACTACTCCAACTGGCAGATTGTACCCTACA
GTTATTTGCATTATGGCTGCGGTTTTCGGCATTCAGCTCGTACCAAAACTCAACACTTCTACGACACGTCGTACATTTTTACCTCTCAGATTTGACCTACTTCTCGATCGCTTGCAGTCCACCAATCTTCATGGTGTGTTATATCGGGCGCTAGATTTTAATCCAGTCGATCGGTCCGCCACTGTTATTCAGACGTATCCCCCTTTAAATGCTTGGTCTCCCCACCACGCTTTCATCGAGAACCCACTTGACTACCGCGATTGGACGGAGTTCATTCATGACCGTGCCCTCGCCTTTGTCGGTGTACTCACTCAACGTTACCCTCTCACACAGAACGCTCAGCGATATACCAACCCGTTAGTGCTTGGTGCAGCCTTCGGTGATTTCCTTAATGCTCGTTCCATTGATATATTCCTCGATCGACTGTTCTATGACCCAACCCAGGACTCTCCTATCACGGCGATTACTAAATTTCCTTACCAATGGACCATTGACTCCAA
GTTTAAATTATCCCTTGTCATGAGTCTAGCTACGATCGCCGAAAATTATATGATGCATAATGGAAATCAGAGAGCAATTGTACCGTATGTTCCACCCCCTTATGCGTATGCAAATGCTCCGACGCTTGGTGGTCAGGCGGGTGAAATGGAGTCCATGTCGCTTGGGATACTTAATCAAGCCATGTCAAGTACAACTGGTGCAAGTCGGGCTCTTAAGGATGAAAAAGCAGCGTTTGGTGCGATGGCGGAAGCATTACGTGATCCAGAACCGATACGTCAAATAAAGAAACATGTTGGATTAAGAACGCTCAAGCATTTAAAGATAGAGTTGGCGTCAATGAGACGTAGGTATGCGATACTACGTGTAGTGATCTTTATGAGCGGGTGCGTAACGATGGCTACCTCGATGGCGGGCGGGTTAACGATTATTGATAATGAAATATATGAAGACCTTAGTGGAGATGGTTGGCTGTCGAAGACGATTCACGGTTTGAATTTGC
GCGGATGAATTATAACGATATAAAGCAACCCCTTGAATTATCAATATCTTCAAGGGGTTTTGTTGTGTTATGAAATCAAAAAGGGGCAACCAAGGGGCAGAATTAAAAAATAGTATCTAATTTATTGACCAGTTTATCCTCCATATCTTCAGTAGTATGAGAATAGATTTCCAAAGTCATTTTTGCATTTGAGTGCCCAACTCGATCCATTATTGATTTTATTGGGAGGCCAGACTCTGCTAAAAACGAAATATGAGAATGCCTAAAAATATGGCTAGATAAATTTTTTTCTATTTTGGCCTGTTTTCCATATTTTTTTAATATCTGTATGAAGCAAGCTATTGTTGTAGGTTGATTCCATTTTTCAAAACAGAAAATATAATCATCGCTTGACAATGGCTGGAAACGTTCGCTAAGTCGTACTATTTGTCTTTGAATAGCTTCTATGACACTCTCTGATACTTTGATTGTCCGTATTGAATTTGTAGTCTTTGGTAGCG
GGAAAAAACTTTTATAAATCGTCTTTTCAATGGTGCCGGAAGGTGCCCGTCAATCGTCCGACGCAAACAATAAACTCGCCGTTGGCGCCTGCACCCGCTCGCGCCTCGTACGGTCCCCGGAATCCTCCAACAGGTGGCTGACTGGGATGTGGGATATGACGAGATCCGACGCTTTCGAGCGCATAGTCACCTCTGAGAATGATGGTGTCTGCTCGCCACGATAGCCAACGCCCCATCTACCAAGTACGGGGTCCGCGGCTTGAAGGACTACGAGAGTACGTCTGGTGGTGCAACAAGAAGTGCTTTATTAACCCCACACACGTAAGGAATACGTATGGCCTTTCCATTAGCGGTCGTGGCGCAGACAGCAGGACGCTTTCTGCCCGCCCTTGCTTCCCGGCTGGGTGTCTCCGCCAAGATGGGCGAAGTTCTGAACTTCGCCAAGGCGAACCCGACTACCTTCATGCTGGCAACCAAGGAAGTCTATGACCAGGGCGTTT
AAAACAAACCAAACCTGAACCAAACACAACTACACAGCACAAACTTGACTTAAACTTGATAAGGACACCCAGCAAGGCCCTGTACATTTATTAAGCAAGTATGACAGCTGTGCAAAAGCTTTTTGACCAAATTAGCGACCCCAACACCAAAGCAGGCTATTCTAACGCGTGTTTTGAAGCAGCTCAAAACGCCTCCAAGAAAGCACTTGCAATCGCCCCCTTCTCTGTAACCAACCCCGAAGCTTTAACCCTTGAGCGAATCGGGATTACCACTTCCCCTTTTGCTACTACTTCACACACCCACGCTGCTGATAAAATCATCGAAAACGACTGCCTTTCCATTATTGGCCACTACCTCCCTAAGAAAGAAGCAGTTACTCTAATACAGCTCAAGCGTGGTAAACTCCATCTATTAGGGCGCAACCCAAACCTGGACAGATTCCAAAATTATTGTTACGAGCCTAAAGATGTCCTTCGCTACGGGCTAACAAATCCGAACT
GATAAAAACAGAAAATCCGATAACTCGACGGCGAATTGATCAATATCACACGGATCAGTTCGAAATTCAGGATACATAAACAAATTTACAGATTTAAATTCTATATAGTGGATTGGTTTGAGTACTGAACATACACAATGACAGGTGGTGGAACAACAACAGATAAGTCATGGGTAAGTATCCTAACTTGCTGGCTGGTACAGCAAGTCGTCGAGCCGTCTGATGAGTAGCACCTCAGGGTCACGAAACGCTGGTCGTAACGGCGGAACAAGATTATTGAGGTTAGTAACATTATCAACAACAACAACAACACAACAACACAAACATACAACACAACAACAACAAACACAAGCACAACAACAATTTCGTAGTTTGTCAGTTCTAAATAGGATCAACAAACATACAAGCAAAAATGGAGGCAATCGGACATCTACTTAAGGGAGTAGCGAAGGTGAATGGCGATAGACGGGTTGATAGCACGATGGGATCAATGGTAGAAC
TGGCATTTTTGTAATAATAGGTGTGTACCCCGATTGAGCTCTCTCAAACTTGCTGATTCAATTGGTGTATTGGGGTGCAATATATAGTATAACTCTCATTAACGGATTCTCAACACGTGGCGGCCATCCGTATAATATTACCGGATGGCCGCGATTTTTTCCCCCCTACGCGCGCACGCTCCTCTTTAATTGAATTAAAGCCTCCGCTTTCGTCTCGTCCAATCATGTAGCGTCTGACGAGCTTAGATATTTTAAACAACTTGGGCGCTAAGTTGTTCTGTGGTTATAAATTAAAGAGGCTTTGGCCCACCTTATTTAATTCAAAATGCCTAAGCGCGATCTCCCATGGCGCTCGATCGCGGGCACTTCAAAGGTTAGTCGCAATGCTAATTATTCTCCACGTGCAGGAAGTGGGCCTAAGATCAACAAGGCCTCAGAATGGGTTAACAGGCCCATGTACAGGAAGCCCAGGATTTACCGGACGCTGAGAACGCCTGGTG
GGGGATACGTGCCCCTCCACCCCCACCGCCACCCCCTACCAAAATAATTTCCGGTTGTCAATAGCCCCGCCTCATCATAGGCCCGAACTATCACAAACGGAAAAGCGATAGCCCAAAACACTAAGCCCCTTTTCATCATTTCATTTGTAAGCGCGTTTAAAATCATGGTAAAATAATGACTACCCCAAATTGCGCCCCTGCAATTTGCTGACGGTTTAGCGAAAGGTGAAAACATGGCGAAGAAAAAACCAGTAGAAAAAAACGGGCTTGTTTATAAAGAGTTTCAAAAGCAAGTATCAAAGTTAAAGAAAGCTGGCTTAGTTCCTAAAACGCTTGACGTTCGCAAAGTCAAGCCAACAAAACACTATAAAGGATTGGTAAGCAAATATAAGGACGTGGCAACAGGCGGCGCTAAACTTGCCGCTATCCCTAACCCCGCCATTATAGAAACACTTGAGGCGCGGGGCGAATCAATCATAAAGAAAGGCGGTAAGGCATTT
GTATTAAAAATTGATAGCGCTTGCGTAAGAGTAAGATCTCAAGATGGATCCTGTATCTGTAGTACATAGCTTCGCTAGGAGTCAAGGCCTGCCACTTAACTTTGAAACTGTGGGTTGTGAGGGTCCAAGTCACGACCCACGCTTTGTAATTGAATGTAAATTTCTTGATTTCCAGCACCAGTGTACCGATAGCAGTAAGAAACGAGCTATTCAAAAGATTTGTGTCTTAATTAGTAATGATCTAAAGGAGAATGGATTATTAGAAGAGGCTAAAACATTCAAACCAGAGTATAAATCAATCGCCCAAGTATATGGTAAATTCTTCAAACGATACATCGCCGAAAAGGAATCATCAGTTATTACACCATTTAAACTAGTAAATAATCAAATTTTACTTCATGATATTGACGAATTGGTTGAGTATGGTAGTTCAGAATATATGTTTAGACATATGTTGTTGTGCTACATTATTCATAAGCAAGGAATTGACATTAAGGAGA
TTTTTTTAAACCTTCGCGCGCGAGCGGGCTCGACCTCGATGATCGACTCCGGCCGACGCGTAAAATCCTACGCGCCCGCCGAGCTCGAGCTTGGGCGTGATGTCATCGGTACAAGCATGATCTCATCGGGCTTGAACCCGATTGACCCTTGCCGGCGCGTAAAATCCTACGCGTCCGCCGAGCTCGAGTTAAGGCATGATCTCATCGGGCTTGAACTCTGTTGACCCTAGCCGACGCGTAAAATCTTACGCGTCCGCCGAGCTCGAGTTTGGGCATGATGTCATCGGGCTTGAACTCGATCGACCCTAGCCGACGCGTAAAATCTTACGCGTCCGCCGAGCTCAGTTTAGGCGTGATCTCATCGGGCTCGACCTCCATCGACCCTGGCCGGCACGTAAAATCCTACGCGTCCGCCGAGCTCAGTTTAGGCATGATGTCATCGGGTTTGAACTCGATCGACACCGGCCGACGCGTAAAATCTTACGCGTCCGCCGAGCTCG
TTGTTGACATTCCCCAATTCCTTATTAGACTCTTGCTTCAACGAAACGAATCAGGAGTCTTTTATGAAGCCCGCTCACTGTCTTACTCATCCCGTACTTGGTTCATGGTTTTTTAAGTGTCCCGTTTATATCCGTTATGAGCACCTTCATCACGGTCGTCTTATCAAGGTTCGCGCTGTTCGTGATTTGTCCCCGCGTCAGCAGCTTATTGCTAACCCTAAAAATTGCTTTGACGTTGTTATTGCTGAGATTGATGTTACTTATGGCTCCATTACTTGGTTTGACTATGAGCATGAGGAGTATGATGAGTTTGAGCCTGATGTTATAAATGGCCTCGTTAACTATATTGATATTCCTCACGTCATTCGTTCTGAGGAAGACCCTACTGTTTCTGTTGATGATATGGATTGGCTTTATGAAATTGCGGAGTAAATTATGGAGACTGTTATCGGAAAATTTATTGCTCTGGCTGTTGTTGCTTTTATGCTGTATGGAATTAC
AGTAGTTCGCCTGTGTGAGCTGACAAACTTAGTAGTGTTTGTGAGGATTAACAACAATTAACACAGTGCGAGCTGTTTCTTGGCACGAAGATCTCGATGTCTAAGAAACCAGGAGGGCCCGGTAAAAACCGGGCTGTCAATATGCTAAAACGCGGTATGCCCCGCGGATTGTCCTTGATAGGACTAAAGAGGGCTATGCTGAGTCTGATTGACGGGAAGGGCCCAATACGTTTCGTGTTGGCTCTTTTGGCGTTTTTCAGATTCACTGCAATCGCTCCGACTCGTGCGGTGCTGGACAGATGGAGAGGCGTCAACAAACAAACAGCAATGAAGCATCTCTTGAGTTTCAAGAAAGAACTAGGAACTCTGACCAGTGCCATCAACCGCCGGAGCACAAAACAAAAGAAAAGAGGAGGCACAGCGGGCTTTACTATCTTGCTTGGGCTGATCGCCTGTGCTGGAGCTGTGACCCTCTCGAACTTCCAGGGCAAAGTGATGAT
AGTCATTAATTACATTAAGTTTGGAGGTGATAACAGCGTAAACCATCTATTTCGGTATATTAAACATCTTTATTCTTGTAGCGTTCGAGGGTTCGACTCCCTCGCTCGCTGTTAGTCTGTCATGACTAGGTAATTTTTTAGACACTTGTATCGCTGACAGACCGATACACAAACCCAGTAAATATTTTATAGAAATGAGGATCCAATACATACTTTTTTTACTCTAGTCTTGCATTGCTGGTAGCAAGACTGGAATTTAAAATAAAGGGGGTGGTAAATAAAAAAAGCCCAAGGCAAAGCTTGCCGAGAACTATTTAAATAATCTGACAATATTATTATACCATAAAAAGGAAAGACAATTTATGAGAACAGTTGAACGGCTTCAAAAAATCAAGGCACTTGATAGATATATTGAGAGTCAGATAGAGCAAATTAAGAGACTGGAATCACAAGCACTTAAAGTGACATCTGGTTCAATGCATACTGACATGGTTCAGGGT
CTCAACTGGAGACACACTTGAGCATCTCCTCCTATTAATTGGAGACATTATATAGGTGTCTCTAAAGGGCATTCTTGTAATAAGTTGAACTTTAATTTCAAATAAAAGGCTCAAAAGGCTCAGAACACCCAAGGGGCCAACCGTATAATATTACCGGTTGGCCCCGCCCCTTTTGAAATGTGGACCCCGCGCACTGGTTGGCTTCGTCTCCATTTGAAAGTGGGTCCCCATCTTTTTCTCTTTCCTGCAGATACAACGGTGGTCCCCGCATATAGATGTTGTCAGCTATGGATATTGCATGTGTGGCCCACATGCAAATAAATAATCTGCGGGCCAATCGAATGACAGCTTGTGATACTAAATTATATTTAGTATATTGTTCATGGCTCTGAGTGTAATAAAAGGATATATGTTAGTTAACGTTTAATATTAGCCATTCGATATTATTGATTGATAGTCGTCAATCTGACAACGACCATTAAGGACAATTAAGGCCAGTA
CATCATCAATAATATACAGTTAGCAAAAAATGGCGCCTTTGTTTGGCTTTGTTCCAACTGTTTTTGGCCCGAGTTGGGTTTCGTTTTCCCGGGTTTCACGTGGTGCGTCAGGTGATGTTGAGTTTTTATACATGTTTGTGTGTGTTTTGTGCTTGTGTAAAGGAGTTTTGGTTTTTTACTTTGCGGAGCTTACGGACTAATTTACTTAATTTTTGGCAAATTATATCTGTTTTTGGGTATTTTGTTTGTTATTTGGTGCGATTTTTCGACTTTTGACTCAATGTCGCGGCTCCTACGTCTTTCTCTTTCTTCGCGTGTGTGGTTAGCAGCTCAGGAAGCTACTCGCAATGTTTCTGAGGATCCTGTTGTATGTCGTACGCCATGGGATGGTTCGCCTACTTGCACAGCTGTTCGTGTTGTACGAGCGGAGGTTCTGGCGGACGGTACGATGGACCTTGACATCGTGTTTCCTGAAGCTGCTGTACAGGCTGTTTTTAGTC
AAATTCTTCCCATTCGCCATCATTGAATCGTTATTCGTATACTGGAACGCAGTTAGGAGTGGCTCCAAAGCGTCTCGTTTAAAAATAGATTGCGAAGTGAGTTCACCTAAGACGACGTCGGTGTTTTACGAATTTTTATATAATCAAGATGGCAGATTCGTTTGGTTTTTCTCCAATGGAGGTTTTGCTGTTTCGTGGTGAGTCATTAGATCAGCTGACATCTGACATGCCTTTGGATGTTCAGTGGGATGTTGTCTACTCAGCTAGATGCTATGCCATTTGGAAGCATGATCTTACTCATCTCAATCCGTTGCTTAAGAATTCGCAACGTTTGGCAAAACGCTGGGACAAGTTGATTTCGGGCTTTGGTGGTCCTGTACCTTTAGACAAGTTATTGACTGCTTTACTTGCTCTTATGAGGTATTGTATCACCATGGGGGTGTCTGTACAGGATATCTATTTATCTGATGTTGGTACAACTTCAGATAATTTGTTACATG
CGAAATAATTCGACACTTCCCTCCCTCTTTGGGGAAGTGCCTTAAAGAATCATTTCTTTGTGGTGATATTACTATATGGATATTACGCAGTGACGGCTGAGTTAACCTAAATGGAACTCGGAAAGAGCAGACAGGTCAATTTTCAATTCCGAAGCTATATACTTTGGACAGTAAAGGTTTTAAAGGATCCTTCTTAAGAAAATCCTGAAGTAGACAGACGAGCAATGCTTTGGTACCTTGCGCCCGTCGGGTTATGAGAATTAACTACCTCATTAACTATAATCGCAAGATGAAAACTTTCACTAGATGATTTTCAGGGCTTCCCACCGTAATAGGGACGACACGAAATGTCGAAAACACAAACAAACCCTGTGGGAGTCAGGTCCTCTCCCCCTAAGCCACAAGGTAAAATACGGCAACCCTCAGCTTCTCAGCTGAGGTTTAAGAAAGCGTTAGCACGAGCGCTTTCTGTACGCTCCAAGTTCTTGAAGCGCCGGCTT
GTAGTATTACCAGCGCACTTCGGCAGCGGCAGCACCTCGGCAGCGTCAGTGAAAATGCCAAGCAAGAAAAGCGGCCCGCAACCCCATAAGAGGTGGGTGTTCACCCTTAATAATCCTTCCGAGGAGGAGAAAAACAAAATACGGGAGCTTCCAATCTCCCTTTTTGATTATTTTGTTTGCGGAGAGGAAGGTTTGGAAGAGGGTAGAACTCCTCACCTCCAGGGGTTTGCGAATTTTGCTAAGAAGCAGACTTTTAACAAGGTGAAGTGGTATTTTGGTGCCCGCTGCCACATCGAGAAAGCGAAAGGAACCGACCAGCAGAATAAAGAATACTGCAGTAAAGAAGGTCACATACTTATCGAGTGTGGAGCTCCGCGGAACCAGGGGAAGCGCAGCGACCTGTCTACTGCTGTGAGTACCCTTTTGGAGACGGGGTCTTTGGTGACTGTAGCCGAGCAGTTCCCTGTAACGTATGTGAGAAATTTCCGCGGGCTGGCTGA
ACCGATGGCCAAAAAAAAATTTATGCCGGGCCCACCTGGCAGCTTTTGTCTGCCACTAGACAATCCCGTCCAATCAGAATTCAGCCTCAAAGCTTAAATAAAATTGGCGCCCGCTTTAAATGCTTGGCCGCTACGTTTAGTGCGCTGTCCACTATGTGGGATCCGCTTTTGAACCCGTTTCCCCAGACCGTGCACGCCTTTCGTTGCATGCTTTCTGTAAAGTATTTACAGGCCGTTGAAGACACATACGCTCCTGATACTTTAGGCGCTGATTTAATTAGGGAGTTAATTGCAGTAATTAGGGCAAATAATTATGTCGAAGCGTGCAGCAGATATGATCATTTCATCAAGCGGGTCGAGGGTACGACGTCGGCTCAACTTCGACAGCCCTATGGCTCGCCGTGCTACTGCCCCCATTGTCCGTGCCACTCGAAAACAGCAGTGGTCGAGCCGCCCCATGTATCGCAAGCCAAGGTTGTACCGAATGTACAGAAGCCCTG
TCATATGATAAACCCTGAGCTTTATTGTGTGACCCCCTGAGATTTCGATTGCGAAAACTTGCTATTTTTTGAATTGCGACGTGTAGAACCACTTACAAAACTTTTTGAAAGGATTGTTTAGCTAGGATTCACGCGTTGTACGAGCTTGCATACAAGATGCAAGATTCCTCTTGTGAGGACCCTGGGAGTTCCCCTCCCAACCAAAGTGTGGCACTTCCACGAGAGAGTATACTCTCTGGGGTGCTACGGAAAAATAATGTAGCAGAATGTGATGTACCTAAGAGTAAATCCATTCTCAAAAATAAAACGACTATGCTTATCACAATGGACCCTGATACCCCTTTTTCGAAGTATGTTGAGAATGCACAAAGGTTGGTGAATTCGATGGTACAGTATGGATATGATTATACTGTGGAATCCCATGTTAGATTTATTGCGACAAGGACAACTGTGACGTTGAAGAATGGTATTTTTAAGTATGTGATTGTTTGTGATGGATT
GAGTATATTCCAAAAATAATTTAGTATACTTTGAAGTATATTGGCTATAGTTTGAAATTTTTTTTCACCACAGATATCATGGAGAATACTATACGAGGATGTGCAGTGTCTTTTTATTATTTCCGTGTATAGGGTAGAAGTACCGTTTGTGGCCACTGTACCGTTTATGGCCATTTATTGTTCAAATAAACGATAGAAATGAATTTATGTTAATAAACCATTACAAACTCAATTTGTTTTAATATAATATTTTTAAAACTCAACAAAAATATGGTTATAATATTGTTATTTTTTATAAATTAATTCAAATGTTAACTGGCCAAACACGGTGCTAAGGTGGCCAAAAACGGTACTTCTACCCTATTATTATAAAGACAACTACTGAACACGCGATCAGTAATTTGACTGAAAGGTTTTTTATCATAAGGGTTGTTAAACAATAGTATATTACACTACAAGAGCAGAAAGTTGAGATTCCTGCACTGCGGGCATCATGGCAC
GCCATGGAGGCCCATCAGTTTATTAAGGCTCCTGGCATCACTACTGCTATTGAGCAGGCTGCTCTAGCAGCGGCCAACTCTGCCCTTGCGAATGCTGTGGTAGTTAGGCCTTTTCTCTCTCACCAGCAGATTGAGATCCTTATTAACCTAATGCAACCTCGCCAGCTTGTTTTCCGCCCCGAGGTTTTCTGGAACCATCCCATCCAGCGTGTTATCCATAATGAGCTGGAGCTTTACTGTCGCGCCCGTTCCGGCCGCTGCCTTGAAATTGGTGCCCACCCCCGCTCAATAAATGATAACCCTAATGTGGTCCACCGCTGCTTCCTCCGCCCTGCCGGGCGTGATGTTCAGCGTTGGTATACTGCCCCTACCCGCGGGCCGGCTGCTAATTGCCGGCGTTCCGCACTGCGCGGGCTCCCCGCTGCTGACCGCACTTACTGCTTCGACGGGTTTTCTGGCTGTAACTTTCCCGCCGAGACTGGCGTCGCCCTCTATTCTCT
TAATATTACCGGATGGCCGCGCTCCCCGATAAAGTAGTGGGCCCTACGCAGTAATTTGTGTCGACCAATGAAAATGCAGCCTCAAAGCTTAAATAATGTATTTACTTTGTTATAAACTTGGCTTCTAAGTTTTGAAAAAACCATCAATATGTGGGATCCTTTATTAAATGAATTTCCAGATTCAGTTCATGGTCTCCGTTGTATGCTTGCAATAAAATATTTGCAGCTAGTTGAAGAAACCTATGAACCCAATACTCTGGGTCATGATCTAATTAGGGATCTCATTTCCGTCATTCGTGCTCGTGACTATGCCGAAGCGAACAGGCGATATACTAATTTCAACGCCCGTTTCGAAGGTTCGTCGAAAACTGAACTTCGACAGCCCGTATACCAGCCGTGCTGCTGCCCCCACTGTCCAAGGCATCAAGCGTCGATCATGGACTTACAGGCCCATGTATCGAAAGCCGCGGATGTACAGAATGTACAGAAGCCCTGATGTC
GGGAAACCGTGGCAAGTTTCCGAATTCTCTATGCTCTCACATGCTTTCTCAATTGCTTTCGAAACTGCTTCTCTCGGTGCGGCACTATGTGTCGCACCTTTCGCCGCAGCTGTTGAAATTATCACGCACCCCCGTATCGCTCCACGAGATCCTTGCATCGCTGAAGAGCTCTGTATGCGCGATGAGCTTGAGGTTGCTGATCCCACTGATGAGGAACCTGAAGCTTGTCTGGAAAATATTTCCGGTACTTCAAGCGATAAGAAAGTGTCTAAAATCAAAAGGCGACACAGGGGTAAGTTTGCTCTCCATGCGGCAATCGCAGCAAAGCTACATTTTGGGGGCACTCCAACCCCAACGCGCTCGAATGAGCTTGCTGTGCGGCGGTGGCTTGCAAGTTATTGCAAGGAAAGGAGGTTGGTTGATACACACGCTATACAAGCGATCGCTCTGGCCACTCCTCTGGTACTTACGCCAGGGGCCGCTGAAATCACTGAGCGAGC
GCGTGTTACTATTACCAAAACGGTAATTATTACTTCGGTGGTAACAATGCCAGCAGAACCAAAAGCACCAAAACGCAAATCAACGCAGTACAAGCCCCTCACAGCTATGCAGGAGGCTTACGCGCAGGAATATACAAAATGCCCTGAGAATCAGACGCAGGCAGCGATTAACGCAGGATTCTCGCCTAATACGGCAGCCGTCAAAGCCAGTGTCATGATGCGTGATGAGCGTATCCAGAAACGGATCGCCGAGTTGATGGAGGAACGCAATAAGCGCCTGCGCGTCAGTGCTGATTACGTGTTGCTTCGCCTGGTGGAAATAGACCAGATGGATGTGATCGACATCCTTAACGATGACATGAGTATCAAGCCGGTTTCCGAATGGCCTAAGGTCTGGCGTCAGTATCTTACCGGTTTCGAGCTGGCCGACATGTTCGAAGGCCGCGGCGACGAGAAAGAACTTGTTGGCATACTCAAAAAAATAAAATGGCCTGACAAGG
GGGTGATGCCCCCTCCGATGTCGTTGCGTCTTTCGTTGACGCTTGGTATTTCGTTGAAGTTTCCGATGAAGTTTCCGATGAAGTTTCCGATGAAGTTTCCGATGAAGTTTCCCATGACGTTGTCACACGGTCTTTCGTTGACGCTTGGTCTGCGAGGGTCTTTCCGTAACACCAATTGTTGACATGCGACGCAACCAAGGGTACCACTCAACTCAGATTTATGCACAGTATGGTTGCCCAAAGATGTAACACCTGGCTGTGTAGCCAGACAAATTGCCATTTGGCTGCTTGTATAAGTGGAGGATGTGCTATTGCGATTCAAGGGAGTCTCGGTGGAGCTATGCGGTGTGTCCCGTGCACCACAGTTGCCAGGATGGTGATATATTTTCTGAAATCTGATTTTTTTTTTCAAATGTATCCGTCCGCCTGGTCTGAGATCCTGGACCTAGTTTTTTCATCGTCGGCCTATGATAGGAGTTTCACCCTTGGTATTTTCTTAA
GAAAACCCAACCCTAACCAACCTCAACCACCAACATCCTTAACGAAATTAAGCTCCCAGTAAGGATATATTCCGCGGGATGGCTCGTGTGCGCGAGGTTTACTCTTCCTTCTCCGACCCCTCTCTGAAAGCTATCATTCAGGATGAGGCCTACAAGGCCATTCAGACCCAAATGAGACAAGCTACTGTGGTCAACCCATACGCACTCTCCACCGATGCGGCGGACGCATTGGAAAACCTCGGAATCATCACCAACCCCTACTCAATCCAACTCCACACTCATGCTGCGGCGAAGGCAATTGAAAACGATCTATACAATACCGTGGCCTACCACTTGCCCAAAGAGCCAGTTACTTTCTACTACATGAAACCTGGGAAACTAGGGAAATTCAGAAGAGGGCCCCAGCACAAGGACAAATTCATCAATTCACTGTTTGAGCCCAAAGACATTGCAAGGTACCCCGAGGAGACCGTCGTCAAGCATCTTGAAGAAAGTCCCTG
GAATTCTAGGGCGATTTATGCCTTCCATAGCGAATTACGGTGCAACTAACAATTTTAGATAGTAGCCATGAACAAACATTATAGTAGCTCACTACGTATTGATCATTTTTATAATGACTTGCGTAGYATGAAGCGCTGCTTGTAGTTGTAACTATGTTAYTTTGCAAGTTGGAGTTTACTATTTTGGATTATGAATATGTGCACTTAGTGTCTGTATTTATAGTCGTTTGTGGTTCAAGGTTTTGTGTTAGTAGTACATTTATGTATGAATGTACCTTTAGTATGAATGTTATAGAATGACAATATCGAAGGAAAAATCTTTATAAAATACAAAAATATTGTTTTWATTACTTCGATATGGTGTTTTATAGAGTAGATTGCCATGTGACCGCTCATAGAAGTCCATTATGGTTTATCAATCGAAGTTGAATGTATTTATAAGAATATTATACTTAATTAGTAATATTAGTAGTCCGTAACTATTATCATCCTTTTTTACA
GCCGGCCCCTTTCCGCGTTAGTGTCGTCGTTATGGTCTGTCCTCGGTTATCCTCGGGGGTCTTCGTATCCACTCGCCCCTACCTTCGCCGTATCTACCAAGCTTCGCCCTCTGCGCTAAGCCTTCGACACTAACCCATCATACTCCCCGTCGCGCTTGAACCACGGGGTCTGTCAATTGATTGCGCTGGGACAGGCTACCAGTCGGGCCTTCTATGGTACAAGGCCAGGACCTACGCTCTTTCGGAGTGTGCGTTATTCCCTCAGCTTTCGGGTTTCTCCCTTGTTCAGTCCAAGGACCGTCGAAGGTACACTTTCCCCAGGTGGCCGTCACCTGATGGGTGCCCATGTTAGAGCCGTGGGCTTGCCTTGTCAACCCTCTGACGGGGGTTAGTTCGTCCAGTTATCTGGCATAGGCTCTTTTGATGAGTGGCCATCAGTCTTGCTTGTCAAGGCTACGCTAATCCATAAGGAGTCATGCACGTTATGCCGTTGACGTGGG
GGCGAGGCGGGGAAAGCACTGCGCGCTGGCGGTGGTGCTGATTTTATTTTTTCAGCGTCTCAGCGCGTCGTGACGGCACTTAGTCTGCCCGTTGAGGCGTTGTGTGTCTGCGGGCTGTTTTGTGCGGTGGTGAGCGTGTGAGGGTGTGATGACGGGGTGTAAAAAAGCCGCCCGCAGGCGGCGATGTTCAGCCGTTGTCAGTGTCCAGTGAGTAGTTTTTAAAGCGGATGACCTCCTGACCGAGCCAGCCGTTTATTTCCCGAATCCTGTCCTGTAACGGGATAAGCTCATTGCGGACAAAGACCTTTGCCACTTTCTCAATATCACCCAGCGACCCGACGTTCTCCGGCTTGCCGCCCATCAACTGAAAGGGGATGCGGTGCGCGTCCAGCAGGTCAGCGGCGCTGGCTTTTTTGATATTAAAAAAATCGTCCTTCGTTGCGACTTCACTGAGCGGGATAATTTTAATGCCGTCGGCTTTCCCCTGTGGGGCATAGAGA
AGAGCAATCAGTGCATCAAAATTATATCTAGCCGAATTCAATCATTATCTTCTCAATATTTTAATTCTTAATCTACCGTCCAGAGATGAATAGTTTTTTCAAATCACTCAGATCATCTAGCAGCAGGGAGCTAGATCACCCTAGGGTTACAACTACCCTCTCTAAACAAGGAGCAGACATTGTTGTACACAATCCTTCTGCTAATCACAACAACAAGGAAGTTCTCCAAAGAGCCATGGATAGCTCTAAAGGGAAGATTTTGATGAACAATACAGGCACCTCATCACTAGGCACATATGAGTCTGACCAGATATCTGAATCAGAGTCTTATGATCTTTCTGCTAGAATGATTGTTGATACAAATCATCATATCTCCAGCTGGAAAAATGATCTTTTTGTAGGTAATGGTGATAAAGCTGCAACCAAGATAATTAAGATACATCCAACCTGGGATAGCAGAAAACAATACATGATGATCTCAAGGATAGTTATCTGGATAT
ACACAAAGTCCTGGGCAAACAACAAAGCGAAAAACCTTCCTAAAAGCAAAGTTCACTTTTGGTTTTTCTTCTTTTCTTATCATACATACTCTTTAACTTCATCTTTCTGATTAATTCTCCTAAGAGTCTTAGATTAATTAGAGGTATTTTTAGAATTTTATGTCACTTAGTTCAAGTAGTCTAATGGATATCTATGGAAACGTTAGACCACTAAACTGGGCAGCTGATGATGAAAGGTATATGCTTTCCTTATCAGGTCTCAGAAGGTTTTTAGAGTACATACCTCACTCTGATAGATTGACTGTTCTGAATTGGACTAGGCATATGGCTGCAAATGATATACAGATTGGGCCTCTAAATGCATTCAGAAAGAAGGTTTGTGATATCATGTATGAGACTAAGGACAAAAGAATAAATAATGAACTGATGAAGCTTTACAATGAACTGTGGAGCAAGACTAGTAGTATATACAATATAACACCCTGCACTACTTGTGAAAT
GCGCACAGTGGATCCTAGGCATTGCTTTCACGCTTTGAGGTGAACCACCTCACTGGAGCACCAGATTTCATCTAATGGGTAACTCCAAGTCAAAATCAAAGCTGTCTGCTAACCAGTATGAACAGCAAACAGTCAATAGCACCAAACAGGTAGCCATTTTAAAGAGACAGGCTGAACCTAGTCTGTATGGAAGACACAACTGCAGGTGCTGCTGGTTCGCCAATACAAATCTAATAAAATGTTCCGACCATTATATTTGTCTAAAATGTTTGAACATAATGTTGGGGAAGTCTTCTTTTTGTGACATTTGTGGTGAAGAGCTCCCCACATCCATTGTGGTGCCCATCGAACCAAGTGCTCCACCTCCAGAAGACTAAATCGTGTCCGGGTACACCCCCGGGGGGCCCCACAGGGGCCCCCCGCGGGGAGTCCCCGGGGTGGTGTGGTTTACTCAATGTCTTCAACGGACTGCTGCTGTCTAAATAGTCTGCAGGTAACAC
GAATAAGAGCGAATTGCGTCCGTACCGTCTATCAGCTTACGATCTCTTGTCAGATCTCATTAAATCTAAACTTTTTAAACAAGATTCCCTGTTATCCATGCTTGTGAGTGTGGTTTAATCATAATCTTGTATTTTACTTTCCACACTTTTCATCTCTCTGCCAGTGACGTGTTGGTTGTCCTCAGCGTCCCTCCCATAGGTCGCAATGATTAAAACCAGCAAATACGGTCTCGGCTTCAAGTGGGCGCCAGAATTTCGTTGGCTGCTTCCGGATGCAGCGGAGGAGTTGGCTAGTCCTATGAAGTCAGATGAGGGTGGGTTATGCCCCTCTACTGGTCAAGCGATGGAAAGTGTTGGATTCGTTTATGATAATCATGTGAAGATAGATTGTCGCTGCATTCTTGGACAAGAATGGCATGTGCAGTCAAATCTTATCCGTGATATTTTTGTTCATGAAGATCTACATGTTGTAGAAGTTCTAACTAAAACAGCCGTAAAGT
GTTTATTTGAGCGATGGTCATCACCGTGCAAGGTGCAGATCTAGTCAGGAGGGCTTTAAATCGATTATTTAAGTATGGGAGGATAGATGGAACTAAGATGTATTATGAATATTACAGATATTCAAGTAAAATGAGGGAGACTAGGAGGAAAAAAGGGACGAAGTATAAAACAGATGATGAGTTTTTAGAGCGCGAGAGGGATGCGGGGAGGTTGAAGCTTTATGATCTACAAGTGATACGGGAAGCGTCTTGGGAAGATTTGTTGTATGAAAATGTTCACACTGCTGAGTTAGATATTTATGTTAGATCAATCTTGAAATTAGAGGACTTAGAGCCAGAAGAAGAATTTTTGCGAAATTACGCAGTTTATGATGGTGTGCACCCGCTGAAGGATTTCGTTGAAATGAGAGCGAAAAATGAAATGCAGATTTTTGGTGATATGCCCATTAAGGCGTGGATCTCAGTATTGATGGAAATCTCGCGCGAAACAAAGCATAAAC
GTTAAAACATGCCTGAGCCACACGCAGTACTCTATGTCACAAATGAGCTCTCTCATATCGTTAAGAATGAATTTTTGCCAATATGGAAACTAACTGGAGATGAGAGTTTAAATGACTTATGGCTTGAAAATGGAAAGTACGCGACAGACGTATATGCGTACGGAGACGTTTCAAAGTGGACGATACGACAATTACGGGGTCATGGATTCATTTTTATAAGCACGCACAAGAACGTACAGCTAGCTGACATTATTAAGACGGTTGACGTCCGCGTTCCTCGGGAGGTTGCAAGAAGTCATGATATGAAAGCTTTTGAAAATGAGATCGGCAGACGCAGGATCCGTATGCGCAAGGGATTTGGTGATGCATTGAGAAATTACGCCTTTAAGATGGCTATCGAATTTCACGGGTCGGAGGCGGAAACGTTGAACGATGCAAATCCTCGGTTACATAAAATTTATGGAATGCCGGAAATACCGCCATTATACATGGAATATGCG
AAAAACAACAAAACTCAACACAACACAACAAAACACAACCAAGCAAATCCAAGTTTCCTTTACTCAGATTGTAGTGAACGGCTCGGTAGGAAAGGTTCCTCGAGATCACTCTCTGATTCTTCTCTCTCAACCAACTTCATTCAAGCGAGATGGCGGGCTCTTGGACTCACGTGACATACAAGTGGCAACCAGATGTCAACAACGCACGTGATGTGAAAAGAGTGATGGAGATGTTTGCAGCAAAACATCAACATTACACTGAGGAGCAAAGGCTTGCTCACAACAGCAAGCTATTAAGGAAGGCTTGTGTCACTAGTGCTGAGTTTATTAAACCAGCACAGAAACCAAAATGTCACCAGACATGGGTTGAAAAGTGCGACCACAACCCCACAGAGCACTTTGTTTATCAACGCTCTACACCTGAGAAGAAAGTGCTTAGCACCAAACCTAAGACAACCTCTGTTACGAAGTTAATCAGGGATGTCCTTGAGATTTCGAAG
GATTTAACACTATGGTGTTGAATCCGTGAGGAAACGCGTTAGCTCCCTCTGCCTGATGTTGCGGAGTAGGTCAAGGAAAAGACCGTAAACCGGAGTTTGTGGCGGCTCCTAAAGTAAGTCACCTCACCTCTTATCACTGTTTTTGGAGTAGCTTGTCCGGTCCTCTCCTTCGTGAAAAGGAAGATTCTACCAAGCAGGCCACTGTCACGTAAGCAGCGTTGTAGCACACCGTGGTTTCCATGGAATGCTCCGTTGTTCCCTGACAGGCTTGAGTGGGGTTTTCTCTTTTGTGGAAGGCGTTATGGATCCAAGTGAAACCAGTACTGCTTCTTTTGAAGCTGTATAGAGGTCGACTAGCGATTCTTGCATGGGACAGCCTCTCGTTGAGGTCCTCATAACTGTGCAGTCTTCTTGACTAGTCTTCCTTACATTGATAGGTCCGTAGCTGGGCAACGGTGGCGTCGATTTGCGCCGCTTCCGTTGTGGTGATGCGCCTCCTG
GTTAACAACTATCAGGCGATTCTCTAGTTCTAACACGAACGTTTACGGTCGTTGCCAGCTTTTTCCTTATAAAACTCTGGTGGGAATTTCTCTTGGGACAGATGGACCTGACATCTGTACATTCGGTTCGGGATCTGAGTTCTGCTCTCCGTATCCCATTTATTGATTTGGTTGTTCCTTGCAATTTTTGCTTGAAATTTCTTACAAATGCTGAAAAATTGCTGTTTGATTATTTTGACTTGCATCTTATCTGGCGAGATAATTTCGTGTTTGCTTGTTGTCAGTGCTGTGCTAGGCATGTTAGTCTGCTTGAGTTTATGCTTTATTATCAGGAGTCTTTCGAGGTATCTGAAGTAGAAGAATTACTTAATCAACCTCTTGTAAATATTGGTTTAAGGTGTGTTACATGCACAAAAAAACTGACTGTTTCAGAAAAGTTAGCTGTTGTTTCTGCTGGAGAAAGAGTTCATAAAGTAAGGAACAAATTCAAAGCAAAGTGC
AGGGAGTGTGGTGATATGTAGTGAAACTAACCGAAAAACAAAAACGATTTGCGGATGAATATATAAAATGCGGTAATGCTACAGAAGCCGCTCGCTTGGCTGGTTATAGTTTGAAAACGGCTAATCGTATAGCGACCGAAAACTTGTCAAAACCAGTCATCAAAGACTATATAGCCAACGCTTTAGAGAAGTTAGAAGCAGATCGTGTTATGGACTACACGGAAGCAATGCAATTGCTAACTGAAATAGCTCGCGGTGAAATGACAGAAAAGGTCGTTGTGACTTACGGAGATAACTACGATGTTATAGATAAAGAACCTGAAATAAGCCAACGCATAAACGCATTGAAGGAAATAGTTAAGCGCCATGCAGCAGGCGGTAGAGACAAATTACAAGAAGAACTTATTCAAGCGCAAATTGATAAGTTAAGAGCAGATACAAAACAAGAAAGCAATCAAGGGATAACAACAATTATCATGTCAAACGTTGACGAAATGCAA
TTTATATTTAAATAACTAGAGTAATTAACGTAAAGGCGTGTGATACAGTGAAAACAATTGATTAAATTAACACCGAAGCAAGAAAAGTTTGTATTAGGACTCATCGAGGGCAAGAGCCAACGCAAAGCTTATATTGACGCAGGCTATTCGACTAAAGGCAAAAGTGATAATTATATAGATAGTCGAGCTTTTGAGTTGAGTAAGAATAGTGCGGTTTTAGATAGGTATGAAGAATTGCGTCAAGAAGCAGCTGAACAATCAAAATGGACACGCCAAAAGGCTTTTGAAGAATATGAGTGGTTAAAGAATGTAGCTAAGAATGACATTGAAATAGAGGGAGTAAAGAAAGCGACAGCTGATGCATTCCTCGCTAGTTTGGACGGCATGAATAGAATGACGTTAGGAAATGAAGTTCTGACTAACAAAAAGATTGAAACTGAAATCAAGATGCTTGAGAAAAAAATTGACCAAATGGATAAATCAGAAAATAATTCACAAGA
GGCTAATCTGCTGACCGTTACTCTGCAAAGATGGGGAACGCTTCCTCTATCGTTCAGACGATCAACGTCACTGGAGATGGCAATGTATTTAAACCATCAGCTGAAACTTCATCTACCGCTGTACCATCGTTAAGCTTATCACCTGGAATGCTGAATCCCGGAGGGGTACCATGGATTGCTGTTGGAGATGAGACATCTGTGACTTCACCAGGCGCATTACGTCGAATGACGTCAAAGGACATCCCGGAAACGGCAATAATCAACACAGACAATTCATCAGGCGCCGTGCCAAGCGAATCAGCCTTGGTGCCCTACATCGATGAGCCGCTGGTAGTGGTTACAGAGCATGCTATTACCAACTTCACCAAAGCTGAGATGGCACTTGAATTCAATCGTGAGTTCCTTGACAAGATGCGTGTGCTGTCAGTGTCACCAAAATATTCGGATCTTCTGACCTATGTTGACTGCTACGTCGGTGTGTCTGCTCGTCAGGCTTTAAA
AGAGCAATCGGGGCATCTAATAATTCTAGAAAAACAACGATATACTCAAGAAATACTATTTCAGGCATGTCAACCGCAAGGAGTGCTGCTTCTGAATTCGTCAAAAGCTATGGCACAAGAGACAACAGAGCAATCAATGATTGCTATTCTGTCTTCTCTGGAGAAGGTGTCAACTTTCTCAATTTGTTCATGCATAACAATGCAGGTATTAAATCTGCATTCAGCATCAACGATTTGGGCAGGAATGAGGATATCAAAATCCATGAAGCTGAAGTTATTGATTCATGCCATGATTATCATTACTTTGAGAAGTTTGGGTTAGACATAATATTCTGTGAGCATGAAATGAGCCTGGTTGTGGGGAAACCAGGTGTGAAGAATACAGGCTGCAAATTCACAATGCACAACCAAATTTTCAATCCTAATTCTGATACACTTGCTTTAACTCCTGGAACAGTCTCAGAAAATGAGTTCTATGAAAAAATCAAAATAAGATCAAA
GTATTTAAAATTGTGAGGAAAGACCAACATGGATGTACTGAGTAAAAGTTCTTTGAAGGAGTTGTTAGCTCATTTGGAGAGAACTCCACTTGAGGAAGCGATTTCTTATAAGATTGGAACTATACCATATCAGAATGTTTTGATAAGCAGAAATGAATATTATAATCAACCGTATCCAGATGTGACTTCATTAATTGACGGTGTTGCTAGAGAAGGACAGCGTAACGTCAACGGCTTGATAATGTCAATAATATCATATGTGGTAAGTGGCTCTGGTCACTATATTCCTAATATCGGTTATACATTACTGAGGCGATCGATACTGGACATTCTAACTAAGCATGACACTGGGTTGAACACGAACAACATCAACTACGATATGATTGCTCGAAACTTAACGGTCAGTAAAATGAATTGTGAACAGAGAAAAAGGATGTTAATATGTTTCAAACTCCTAGCATACAAAGATGGTAATCTTAACGATTATGAAACGTATTTGA
CCAGGGACCCCTGCAGCCCCCTGTTTGTCAGCGCCTGTAATAGGGTACTACATTGCTGCAGGCTGGTAGCGTGAGCGGTCGGTAACACTTCCGTTCTCCACGCCAGAGTTGCCCCTCGTGGGCGTGTCTGCCGGAAGGGCTGAAAAGTATCCGGCCGGTAGCTCGCCCCCGCGCATGTGCCCGAATAGGGATTGGGTGCGCGGTTGAGGGTCTGGTGTCGTAATGGGGCGAGGAGGGTTCCGAAGATCCAAACCATTACACACCTGCAACTCTGATTACCATCACCACTAGCGCCATGGCTGAAGCTCCCGCTTCCCACCATCGTTACCCCGCCCCTTTAGTGGGCACTCTAGCCGACCCGCAAGGCGGGGGTCTGGCTGCTGACAACCAGTTCCGCCGATACCGTGCCGCGCTCCGCATCCGTGCTCCGGACCGTGGTAACTACCTCACGAGCACGCGTTCGATCTTCTACGAAGTCGGACGACGCTACGGCAGCGGCG
ATGGTTAGGAATCGGCGTTTGCCTTCAGTTATGAGTCATTCTTTCGCGCAAGTCCCATCAGCGCGAATTCAGAGAAGTTCTTTTGATAGATCTTGTGGTTTAAAAACTACATTCGACGCCGGTTACCTAATCCCTATCTTTTGTGATGAAGTTCTCCCTGGAGATACTTTCTCCTTGAAAGAGGCGTTTTTAGCACGTATGGCAACGCCTATCTTTCCTCTTATGGATAATTTGCGTTTAGATACGCAGTATTTCTTTGTTCCTCTTCGACTATTATGGTCGAATTTTCAAAAGTTCTGTGGAGAACAAGATGATCCTGGAGATTCTACAGATTTTCTTACCCCAATTTTGACCGCTCCTCAGAATGGTGGTTTTGCTGAAGGATCGATCCATGATTATCTTGGTCTACCTACTAAAGTTGCAGGAGTTCAATGTGTTGCGTTTTGGCACAGAGCTTACAATTTGATTTGGAACCAGTACTATCGTGATGAAAATATTCA
AAGTTTTTTTCCACGCTCCAAATACGATACCTAGAATGGAGACCGACAATCTACTAAAATATCTTATATCTCAGAACACAGAACAACGAATAGAACAAATAGAAAATTGGCAAACGCTTATGCAACAATCAGGTTATACATCAGATTACCTTACCGCCACGGCAGGCACCCTGCGAACGAAGCGAGAAATACAACATTGCAAAGATGTCCTTTCTGATATATCAATGAAAAGATGGAACACTTCACTTACTCAAGGCAGATATTCTTCAGATCAGCTATTCTTTGGATTGAACGAATGTTCAGGAACAAATAAAGCGTTAGTCGACAGAATGAAAATCAATTTTAATTTTCACAAACTTAATTTTCATGGATTTGCTAAGTACTGGATACTTAATGGAGATTTTGATAAAATGTGTTGCTACGATAGCGATAGAACTAAACTCTTTTTAACTAAAAAAGGAAATCATATCACAATCGATTTAAATGGGATTACATCCAGT
CAGTCGCTCTGCGGAGAGGCTGGCAGATTGAGCCCTGGGAGGTTCTCTCCAGCACTAGCAGGTAGAGCCTGGGTGTTCCCTGCTAGACTCTCACCAGCACTTGGCCGGTGCTGGGCAGAGTGACTCCACGCTTGCTTGCTTAAAGCCCTCTTCAATAAAGCTGCCATTTTAGAAGTAAGCTAGTGTGTGTTCCCATCTCTCCTAGCCGCCGCCTGGTCAACTCGGTACTCAATAATAAGAAGACCCTGGTCTGTTAGGACCCTTTCTGCTTTGGGAAACCGAAGCAGGAAAATCCCTAGCAGATTGGCGCCTGAACAGGGACTTGAAGGAGAGTGAGAGACTCCTGAGTACGGCTGAGTGAAGGCAGTAAGGGCGGCAGGAACCAACCACGACGGAGTGCTCCTATAAAGGCGCGGGTCGGTACCAGACGGCGTGAGGAGCGGGAGAGGAAGAGGCCTCCGGTTGCAGGTAAGTGCAACACAAAAAAGAAATAGCTGTCT
AGTCCCCGTCCTGCCGCGCGGGGGCGGGCGCGGGAAAAAAGCCGCGCGGGGGCGCCCGCGGGAAGGCAGCCCCGCGGCGCGCGGGGGGAGGGGCGGCGCCCGCGGGGGAGCGGCCGGCTCCGGGGGAGGGACGGGGAAGGGGGCGCGCGGGGCTGCCCTGCCGCCCGCCCGCCGCCGCCGCCCGCCTTCGCGCCCCCCCCCAAAAAACACCCCCCCCGGGGGTTGACTCCCCGGGGGAAAAGAGGCGGGGCGGGAGTCCCCGTCCTGCCGCCGCCCCTTAAGAGGGCCCGCAACACGGCCCGGGCTGCGCACGCCAGCCGGGACGGGTGAGTTCGCTAGGCAAGCACGGACTGGCGGTTACACGTGCATGCGTGCCGAGTGAACTCTCCCGCCCCGACGCGCTCCGGCTCCGGGCCTACGCCGAGCCCAGCCGCCCGCCATGTCCCGCCGCCGGGGTCCCCGCCGCCGGGGTCCCCGGCGCCGGCCGCGCCCCGGCGCTC
CGGAGCAGAGTTTTCTTCTCAAAAAATTCCCTTTATTTAAGTTTTTTTAGTAGGAGGTGCTAATTTATGGCGGGTAGACCTAAGAAGCTTTTGTCAAATTCGAACAAGAATTATACAAAAGAAGAAATTATTGAAAAAGAGCGTCAAGAAGCTCAATTAAATAAATTTTCTAAAATCGATACTGAACCACCGCACTTTTTAGATGAAATAGCGAAACAAGAATACTTAAGAATATTACCGCACATGCAAGAATTGCCAATTTCCAACTTAGATAAAGCACAATTAGCACAATATTGTAGTTTTTATAGTGACTTTGTTAAAGCAAGTTTGATTTTAGAGCGCGAAGACTTGATTTTAGAAGACGACAAAGGAAATCAAAAGGTTAATCCGGCGTTCAACATAAAGGAAAAAGCGGGTATTCGATTGCAACAAACAGCTAATACTTTAGGATTAACTATTGATAGCCGATTGCGTATTATGGTTCCTGATGAAAAAGAAGA
TAATATTACCGGATGGCCGCGCCCCCCCCTCCCCTTTGCCGTACACTCTTGTGGTCCCCCCTCACTTTAATTTGAATTAAATGTCTGTGGACCAATCATATTGCATGTGCAGAGTCTAGATATTTGTGTTACTACTTGCTGATTAAGTTTAGTGGGCCTATAAAATTCAAATTAAAGCCCATTCATTTTAATTCAAAATGTCTAAGAGGGATGCCCCATGGCGTATGATGGTGGGCCCCTCTAAGGTTAGGCGTACTCTCAATTTCTCCCCTGGTGGAGGAATGGGCTCAAAGTCCAATAGGGCCTCTAGTTGGGTTAACAGGCCCATGTATAGGAAGCCCAGAATATATCGTATGTACAGGACTCCTGATGTGCCCAAAGGCTGTGAAGGCCCATGTAAGGTCCAGTCCTATGAGCAGCGTCATGATATTTCACATGTTGGTAAGGTGATGTGTGTTTCTGATGTGACACGTGGTAATGGCATTACCCACCGTGTGGGG
ACGTAGTCAAAATGTCCGTTGATGACATTACATGGTTTATTTGTCTTCAGAAAAATGGTAACAGACATCATGAGTGTCATTCGGATCAAAACAAATGCTACCGTTGCTGCCGTGCTTCCAGCTAGCGAAGATCAGGCCGATTATCCTTCCACCTTTTTTGAAGGGGGGAATGAGATTAGATTGTATGTTAACAAGGAGGAAAAATTGGATGTTTTAAGGCAATATGTCTATATGGGACTGGTGGAGAAAAACTGTAAGATACAGCATGTGAATGCTTATCTCTATGCAGTGCTGAAAGGAGAAAGGGAGCTGCTAGAGGCGGACTGGGATAGCTTCGGACACAAGATTGGGATTCAGGGAGAGAAGATCGGGCCTTTTAACCTGGTGCGAGTGGAAGACATCCCCGACGGGCTACCAGATGGGAAACTGAACGCTGAGGTGAGTGCTGAGGATGATGCATGGCTGCCTCTCTTCTTGCTAGGTCTCTACAGAGTGGGAAG
AAGTTTTTAAACCTGGAACTGACACATTCCTACAGCAAGTGGTGACGAAATGATGGCAGATTCTACTAGAAACGCATTTGGAGCATATTCTATAACTGAAATAATAACAACAAGAAACCAAAATAACTTTAATGCAAATACTAAAAATCAAAATCAAAATACCAGTAATACCCAATCCAGCGGAGGTATAACACGCAAACCAGTAATGAACGATGGGCTATATGCCCTATTCGACCAACTTCTAAAAGGAGTAACATTTGAAGAAAGCATTTATCGTGGTTATGATTACAGTCATTTACCTAATTTAGAGACAGTGTTCAATACTGCTAGCGATTATGTCAATGGACAGTATAAAATTGGATTTAGCGAAGCTCAACTTGATGGTTATACTTTGAACAAGACGTTTAGCGTAATAATGCCAGAATTTTCCTTTTCGTTAGAGTTTATCAAGAATGAAGAACAGTCTGACCGTAACCCGGACGAAAATGAGCAATTGAAAC
AAACTCTCAATCACACATATACAAAAACGTTCAAGCAACCAAACTTTCTTTAAACTCTCTCTCTTAAACTCTTCCTAAATCTCGCAGAAATTTCCCTTCAAGCTTTTCAATCACTGAACTCAATGGCATCCATTACTTTCGGTAACGCATGCACTGTTGTCTTCGGACAAGTGAGGAAGGAGGAAGTCACTGCCGGACCTGTGGCAGTGAACTTGAATGAAGGCACAAGAATGGTGGTTGTGCCAACTGCGGCACAAATGGCAACACCCACGCCAAGTGTTAGCATTAAGATTATCAATAGATGGTCTAATAAAGCTGTCTCCTCATATGAGAGACAAGTAGAGGATGTGTTCGCGAACTTTTTCGCAAAAAAGGAGAGGAGTGACGAGCTTTTAACTCGTTACTATGGAAAAGTTGTCCAGAAAGGCAACAAATTGATGGTTAAACGCGCACCGCTACATGTAGCTCGCGTTTTGGAGAAACAACGTCTTCAAGATATT
GGGCCCTAATGGTGTAGTACGGAAATGTGTCGTTGTTTCTCTTTAACAAAAGGAACCGTTCTCTTCTTGTATTTTTATCAGGTTGAGGAGCCCTGTCTTCTACAGATATGTCAAGTTTCTTTTGGACCGTGTTTACTTTTTGGAGAACATCATCAACTCTCTCCAAAAGTTCATTGTTTTGGTCTAAAAGATCATTATTTTCGTGTCTTATGTCTTTGATTTCTACGCCCATAGAGCGAAGCATATTGTGTGATTCAATTAACATATTTTCTTGCCTGTGATTTGTTATTTTCATATCTTCCATCATTAATCTAAGATCCAACATTTCTCTTGACATAGTTTCTTTCTCCCTTTTTTGAAAAAGGGTTGTATATTGTGCATATAATCTTATTAGTTCTTCCATTTTTATGTAATATCGTTTGATAATGTCGGCGTTTTTAGTATTAAGTCTCAACATGGCCATTTTAATATTAAACGGTTCCATTACTAACCATTTTGAT
GAGGTGATGGCATTTTGGTAATTAGAAGGGTTACTACCATTTGGTTTGGGGCTACAAAAGTTATATGAATTGGTAGTAAGGTAGCTCTTATATATTAGAAGTTCCTAAGGGGCACGTGGCGGCCATCCGTTTTAATATTACCGGATGGCCGCGCGATCGTCCTCCCGACCCGTGTCCGTGAATTGCGCCGCATTGTCGGCCACTTGGTGTGGTCCCCTTGTGTTAACCAATCATATTTAAGCTGCAGAGTCTTGTTATTTCTGCACTCATTAACTGGTCCCTTTAATTTGAAATATCTTTAGATATTGCGGTGTGACGTCATCGATGACAGTATATCCAACTTTGTTTCTTTTGACGTGGACCAGTTACATTATGGCGTGGAAGCCAATTAAGCAATATATGCAAGAGGAATTTTATATATAAATTCCATATTTAATTGAACAGGATATTATAAGTTAATATGTACTCAACAAAATATCGACGAGGATTTTTAGCTAATC
GTATCTTTACCAAATACCATTTCCGTACAATTCACTGAGTAAATCTAGGTAGCTTGCTCCAGTGTTTGTGTCTTGTACGAAGACTGTTTGTTTTCCGATTTAGGTCGGATTACTGTTTGCAGTACCTCCAGTAATTCCAGGTAGCTTGCTCCGGTTTGGGGGATCCATCGACCGTGGTCTAATCACCCGCTCGAACATCATTCCATTCTTGCCATCTTCTTCTCACATGGCGAAAGAATCCTCAAGTGGTTTTTCCACTAGAGTTACCTCCCGCTTAGACGCAATTGCCGAAGAGCGGGAGATGGACGAATTCTTAGATTTCGTCACAAAATCACCCATCAAACAAAAGATGTGTTGTGATATTCCTCTGAAAAATTCAGAGATGCTTTCATTCGTCAATTTAGTGACGAAAGAATCAAAAAGTTTCTTAAGTTTATTTAAGAAAATTCCCGTTTACACGAACCACCCGTTGATATCGGTCATATATATACCGGTGGTTT
ACTATAATCCTACTATAAAATATAGGGTGTAACCGAAAACGGTTGCAACCGATATCGGTGCATATATAAGTGCTGCAGTACACTGCTGGACAGATTGGGAAATGTTTTTTCCCAATCCTGAGGAACGGCCATACAAGCTACCAGCCTTATGTGAAGAGGTCAACATTTCAATACATGAAATAGAATTGGACTGTGTGTATTGCGAACGACAACTGTACAGATGTGAGGTATATGATTTTATATTTAGAGATTTATGTGTTGTATATAGAAAGGGGAAACCACTTGGGGTATGTCAACCGTGTTTACTGTTTTACTCAAAGGTTAGACAATATAGAAGATATAACCAATCAGTGTATGGACGGACGTTAGAGAATTTAACTAACAAACAGTTGTGTAATATTTTAATAAGGTGCGGAAAATGCCAAAAACCACTGTGTCCATTGGAAAAGCAAAGGCATGTAGATGAAAACAAACGGTTTCACCAAATAGCGGATCAGTGG
GTTTGTCTATCAAGAGCGTACGGTTCAACCCCTGCCTCCCCTGTTAGCAACCCTTTGTCAGTTTTCTATCTTAACTACTCTGTTTCTAATTCCTATGGCAGCGTCCGCTTTTAATATTCACAAGCTAGTCGCCTCCCACGGCGACAAAGGACTGCTCGCATCTGCCCTCGTTGATAAACTAGCACACGAACAGCTAGAGGAGCAAGTACAACATCAACGTAGAGGCCTTAAGGTCTACATCCGTAATGCTTTGGATGTAAAGGATTCCGAAATCATTCGGGATCGGTATGGTGGGAAGTACGATCTCCACCTCACCCAGCAAGAACAAGCTCCTCATGGGCTTGCTGGTGCCCTCCGCCTGTGTGAGCTACTCGATTGTCTAGACTCCTTTCCCCGAACTGGTCTGCGGCAGGACCTGGTCTTAGACTTCGGTGGTAGTTGGGTCACACACTACCTCCGCGGACATAACGTACATTGCTGCTCTCCTTGTCTCGGTATTC
ACCGGATGCCCCGGGGCCAAAAAGGACCCCACAGGACACGTGCACCAATGAAATTGCGTGCTTTGAGGTAAGTTAGCTGGAAATGGGGTTTTGAAAGCGACAAGTCATACGAGTCGTATTTATACTGCTGCTGCGGATCAACTTTTGTCAGGATGTGGGATCCATTGCTTAATGACTTTCCCGAGTCGGTTCACGGCTTTCGGTGTATGCTAGCTGTCAAGTACTTGCAGGCCGTTGAATCGACCTACGAGCCCAATACTTTGGGCCACGAATTGATCCGCGATCTGATTCTTGTCCTCCGGGCCCGTGATTATGGCGAAGCGAACAGGAGATATTCTCATTTCCACTCCCGTTTCGAAGGTTCGTCGAAAACTGAACTTCGACAGCCCCTACATGAGCCGTGCTGTTGCCCCCACTGTCCTGGTCACAAGCAAGCGTCGACAATGGGCCAACAGGCCCATGTATCGAAAGCCCAGGATGTACAGGATGTATCGAAGCCC
AAATTAAAACAAATCACAAAGACTACAGAAATCAACGAACAAGCAGACGATTTCTAAACCGTGTTTACAAACAAGCAATCTATAATTCGCACAGCATCAAGAATTTCTGCAATCACTTTGTTTATTTTAGACACAACAATGGCCTCAGTTATGATTGGTTCAATCTCCGTACCTATCGCACAACCTGCGCAGTATGCAAACACCCAAGCGAGCAACCGGGTTAATATAGTGGCACCTGGCCACATGGCAACATGCCCACCACCATTGAAGACGCACACATACTACAGGCATGAGTCCAAGAAGTTGATGCAATCAAACAAAAGCATTGACATTCTGAACAACTTCTTCAGCACTGACGAGATGAAGTTTAGGCTCACTCGAAACGAGATGAGCAAGGTGAAAAAGGGTCCGAGTGGGAGGATAGTCCTCCGCAAGCCGAATAAGCAGCGGGTTTTCGCCCGTATTGAGCAGGATGAGGCAGCACGCAAGGAAGAGGCTGT
GAAAGTAATTCTATTACAACAATCAATTCAAGTCTTCGTGAGTGTCAGATTGTATCGTCGTTCGTGAAATATATTGCCTTGAACTTGCCTAACGGTGGCTTGCTTGATCCCTATTTCACTCGTCAGTTACATAGTCCAGAAGACTTACGGAGATTGTTAGATTTACACCATACACGATATTGTTATTGGTTTGCTTGAGGTCCACTCGCTTACTGTGACATTTGTCGTAAGAATCACTTAGTGAAGTTGGTTTACTTGAGGTCCACTCGTTTACCAAATCATTTTGCGATTATCAAGCTGTGAAGATGGCTTTTGCTGGTAGTTCTCGTACTATCAATGAAACACTATCCAGATCTAGATCTGTGGGTGTTAGTTCAGCTTTTGAATTTTCTGAATCGGAATGGGCTAGTACCATGTCTGATTTAGATAAATTCTATGAAGATGTTCTTATTCAAAACGCTCCTACTAGGAAGTGTTTTAAGATTGATTTAAAGAACAAT
CATTCATACTCACTTCAGTTTTCAGGCAATACTAATGTGCGACTCTAACGGCCTGGATGAAAATAGAACGATCGATGTATGTTTTGTAGCCGCGGCCGTGAACGGTGGCGGCATGCCGTCTAATACCAAAACAACGAGAAAGTGAGACGTAGTTTTGATGTTTGATATTCACAAAAATGTTGATTTTGTAATCCTTGTTTGTAAGATAAGAATAATGTTTTTTTGGATATGTTAACTTATAGGTGCCAATCAGCATATCTACATATAATAAAAAAAAACAGTTGATATCATCTGTTTACTTTATATCAATGTACGAAACATGTAAGATAAAGATATGAATAGTTCCAAAACTTCTGAAGCATAGGATTGTTTGATGTCATCTCGAACGTTGTAGCGCCAGGTCGAGTTAGCGCTTCCTGTGAACTTTTCTTTACTTAATGAGCGTTTTGGATGTGTAATCAAAATAATGAGTTTTCATTGAATGAATGTATTTTGTTGAC
GCTATTTTTGCCTCTTCCTAGACGTTGTCGCAATGGAGGTGTGCCTGCCTAACGGTCATCAGATCGTCGACTGGATCAATAACGCATTTGAAGGACGAGTGTCAATTTACAGTGCTCAGCAAGGATGGGACAAAACAATCTCAGCACAGCCGGACATGATGGTGTGTGGTGGCGCCGTCGTATGCATGCATTGTCTAGGTGTGGTTGGGTCACTGCAGCGAAAGCTGAAGCACTTGCCCCATCATAAGTGCAACCAACAGCTACGCCAACAGGACTACGTTGATGTGCAGTTCGCTGATCGGGTTACTGCTCACTGGAAACGTGGTATGCTATCATTTGTCTCTCAGATGCATGCTATCATGAACGATGTGACACCCGAAGAGCTTGAAAGAGTGAGAACTGACGGAGGTTCTTTGGCTGAGCTTAACTGGCTACAAGTGGATCCTGGCTCAATGTTTCGATCAATTCATTCCAGCTGGACTGATCCCCTTCAAGTGGTT
AAAACAACAAGACTCAACACAACACAACCAAACACATCCAAGCAAGCCCAAACTTATCGCACAGACAAGCAAAGCAACACATTCACTTTCAATTTAGATCGAAGTTCACGGTTCAAGCGCAAGGTGCCTTGAAAGAACTCTCTAAATTTCTTCACCCAATTTCACCATTTTCAATGGCCGGAGCGTGGAAAACTGTTTCGCACAAGTGGAAGCCGGATTTGGACAGTCCGAGGGATGTCAGAAAGGTTATGGAACACTTCGCAGCCAAGCACCAAACTTATGATGCAAAGAGAGCTGAAGCCCATAACGCTAAAAGACTCCGGAGAACGTTTATACTAGAAACGTCTGATGAGATTCCCAAGAGAGCCCCTATTAAGAAACAGGTTTATGTCGAGAAGGAAGATCACAATCCGACACAGCACCTTAAATATGAAGGGTTCGATGTGATTAAAAACAAACGTGTTGAGAAACCTGTTACAACATCAGTTACAAAACTGATA
ACGCTTAACAACCAGATCAAAGAAAAAACAGACAGCGTCAATGGCAGAGCAAAAATGTAACACCTCTACAATGGATGCCGACAAGATTGTATTCAAAGTCAATAATCAGGTGGTCTCTTTGAAGCCTGAGATTATCGTGGATCAATATGAGTACAAGTACCCTGCCATCAAAGATTTGAAAAAGCCCTGTATAACTCTAGGAAAGGCTCCCGATTTAAATAAAGCATACAAGTCAGTTTTATCATGCATGAGCGCCGCCAAACTTGATCCTGACGATGTATGTTCCTATTTGGCGGCGGCAATGCAGTTTTTTGAGGGGACATGTCCGGAAGACTGGACCAGCTATGGAATCGTGATTGCACGAAAAGGAGATAAGATCACCCCAGGTTCTCTGGTGGAGATAAAACGTACTGATGTAGAAGGGAATTGGGCTCTGACAGGAGGCATGGAACTGACAAGAGACCCCACTGTCCCTGAGCATGCGTCCTTAGTCGGTCTTC
GTTCTGCCTCCCCCGGACGGTAAATATAGGGGAACAATGTACGCGAAAGCGACAGACGTGGCGCGTGTCTACGCCGCGGCAGATGTCGCCTACGCGAACGTACTGCAGCAGAGAGCAGTCAAGTTGGACTTCGCCCCGCCACTGAAGGCACTAGAAACCCTCCACAGACTGTACTATCCGCTGCGCTTCAAAGGGGGCACTTTACCCCCGACACAACACCCGATCCTGGCCGGGCACCAACGTGTCGCAGAAGAGGTTCTGCACAATTTCGCCAGGGGACGTAGCACAGTGCTCGAGATAGGGCCGTCTCTGCACAGCGCACTTAAGCTACATGGGGCACCGAACGCCCCCGTCGCAGACTATCACGGGTGCACCAAGTACGGCACCCGCGACGGCTCGCGACACATTACGGCCTTAGAGTCTAGATCCGTCGCCACAGGCCGGCCCGAGTTCAAGGCCGACGCCTCACTGCTCGCCAACGGCATTGCCTCCCGCACCTT
GGAATGGACCGCCTTGACGGCTAAGCCAGTTGACAGCGGCCTCTGCCGAGACTTCGACGTGCTTACGAATCGTGCGCAGCCGGGTGCACACGCCCTTGATGAGGTCTTGCAACGCGCTGTACGAACCGCGCAGGTACGCGCCCGGGTTCAACAGCACATCGAGTGGGATTTCCATGTGCTTGCCGTACAGTCGCACTTCTGCGCGCACCCAGCGCGAGGACGGCAGGCCCTCGGCTTTGCCTTTCTCGTACACGCACAGTTCCTTGTGGCCTTTGCCGCCGACATACAGCGTGCAGCCGGTGTTGTGGCCTTCGTCGGAAATGAAGCGGTGGCGCGGAGGGCATCCGCCCTCGGTAAAGCCGCCCTGCGCGGCAACCTCGCGGAGCGCATGCACGTCCAGGCGTTCGCCCTCGTAGTCGTCGTGCGCGCAGTCAACACGGGTGATCTTGGCATCGAGCATGGCGCACTGCTTGTAGACGCGTGCCCAGTCACGAATCCAC
ACCGGATGGCCGCGATGCTACCACGTGTCTTAAAATTGTTGGCTGGTCAAAAGTGGCGGCGACCGGTTTTATAAAGTAAAGTAAAGTAGACCCCACTAGGAAACTTGGTCGGCAAGTTTAACTTTATCCTTTTAAATAAATACGGTATTTGTACATATATTTATATATGTACAAATGATGGTATGTCTACCAGACTGGGTATTCCTACTATTCATAGCTAGTATTCTTCTACAGGCTTGTACGAATTTTTATGGGACCTTTCACAGTGGGTCAATTTCCAAGAAATTATCCAGCCTTGTTAGCCGTTTCGACGAGTTGTTTTTTCAGATACAACAAGTGGTGTATACTAGGTATCCGTCACGAAGTCGAATCGTTAACCCTAGAAGAAGGGGAAGCCTTTCTGGGATTCCAGAAGGAGGTGAAGAAACTGTTGAAGCGTAAGTGTACTTTTTCTAGAAAGTGTGAGTTGTATGAGGAGATATACAAGAAATACTTATCAG
GTTTTGAAACAAACAAAACAGAAAAGCGAACCTAAACAATGACTCTAAAAGTTATTCTTGGAGAACACCAGATCACCCGAACTGAATTGCCAGTCGGGATTGCAACCGTATCTGGGTGCGGTGCCGTAGTGTACTGCATATCCAAGTTCTGGGGCTATGGGGCAATTGCGCCCTATCCTCAGAGTGGAGGGAACCGAGTTACACGCGCATTGCAACGGGCTGTCATTGACAAAACGAAGACCCCGATAGAGACACGTTTCTATCCGCTTGACAGCCTGCGTACCGTAACGCCTAAGCGTGCCGTAGACAACGGGCATGCCGTTTCAGGGGCCGTACGTGATGCCGCACGTCGTTTGATCGACGAGTCCATCACGGCCGTTGGAGGATCCAAATTTGAGGTCAACCCCAACCCAAACTCAAGCACTGGACTGCGAAACCATTTCCACTTCGCCGTCGGTGATTTGGCACAAGATTTCCGCAATGACACACCTGCGGATGAT
AGAACTTTCCCAACACTCGTTCCGAATTCTGATACTCAATTGCATTTCGAATCAATGACGTTTACATTTAACCTGATTGCGCGCTACATATCACACTATAAAACTACTATTATAACGACCGTTCATCTAACAGTGATCTTGTGCGATTTGACGTTGCTAACACTCGTTAGTTCCTCACTCGTGAACGTTCAATCACCAGGTAACTCAACGCGTATTGTCGCAGTCGAGCATATTTCTCAAGATCTTTATTTGCAACTTGAATTGGCAATATCTATCGTAATATTATTATTTCTATTATATACGTTTTGGCGTAACAAAACTTTTCAATCATTTGCTATTTATGACGTGTAGTGGTCATGGGAGGCAGTTGTAGTTGTCAAGGTGCTGAACAACAACAAGGATTCTTTGATGCTAATGATCCAATGCACATGATAGGTGGCGCTGCTTTAGTAATTATCATTTTAACCATAACTTTTATGCTTGGTCGTTGGTTTGGTAGA
ATATTTAGACACACGATATACACATATAGGAAACGGTAACATGAGTTTAGAGGGTTTCTTCAAACGAAAGACAAAATCGTTTGACGGCTTGCCAGCGGGGGTTAATCTCGTTGACTTCAGTCAGATTGTTTTGAGTACAATCATGGCGACATACAAGCCAACTGACTTGCTTACAGTCGATTTGATTCGGCATATCGTTTTGAACACGCTACGAAGTAACGTGCTTAAAAACAAGATTAAATATCCACGCATCATCTTGTGTATTGATAACGGCAAAGGCGGTTATTGGCGCAAGAAAGAAGCATGGTATTACAAATTCAAGCGTAGTGAACAGCGTGACGAATCTGGTTGGGATTTTGAGACTATTTTCGATGCAATGGCACAAATCAAAGACGAAATAAAGCAGAATATGCCGTATTACGTCATGGACATCGAAGGCGTTGAAGCCGATGACCATATTGGTGTGCTGACTAATTACTACGTGAGCAAAAACGTACCAG
TAGTAGTAGACTCCGCAAGAAGAAGCAAACACAGAGAAAACTGGAATAAAGAAGTATGTTTTGTCTGTGTTTGAGTCTTCTCGGTCTACTACTATGTTGGCCAGCAGCTACAAGAAACCTTTTAGAACTGAAGGTTGAATGTCCACACACAATTGGGTTAGGACAAGGTATTGTGATTGGTAGTGCAGAATTGCCACCTGTGCCTTTAGCGAAGGTAGAGTCACTGAAGCTGGAAAGTTCTTGTAACTTTGACTTGCATACAAGCACAGCTGCACAACAGGCTTTTACTAAATGGTCATGGGAGAAGAAGGCTGATACTGCTGAGAATGCAAAAGCAGCATCAACAACATTTCAATCTAGCAGTAAGGAAGTGCAATTAAGAGGTCTTTGTGTCATACCAACCCTTGTCCTTGAGACTGCTTCTCGGACAAGGAAAACTGTCACATGTTTTGACCTTTCATGTAATCAGACTGTATGTCAACCCACAGTGTATTTAATGG
GGGGCTGATCCCATGAAGGAACCAGTAGACTGCCGTCTTTCGACGCCAGCCGGTTTCTCGGGGACAGTCCCCCCTCCTGGTCGCACTAAGGCGGCCAGGCCGGGAACCATCCCTGTGAGGCGTTCGCGTGGAAGCGCGTCTGCCTTACCGGGTAAAATCTACGGTTGGAGCCGTCGACAACGGGATAGGTTCGCGATGTTGCTGTCGTCTTTCGACGCGGCTCTCGCGGCCTACTCCGGCGTCGTCGTCTCCAGAGGTACACGCTCTCTACCGCCATCGCTCCGGTTATTCCGGGCGATGACGCGTAAGTGGCTTTCAGTGACCGCCCGCGGGAACGGGGTCGAGTTCGCCATCGCTTCTGCGAAGGAGTTCTCAGCCGCGTGCCGCGCGGGTTGGATTTCGGGGACCGTTCCGGACCACTTCTTTATGAAGTGGCTTCCGGAACCCGTTCGCCGTAAATCCGGGTTGTGGGCCCAGCTTTCATTCATTGGACGTTCGCT
AAAATTTTCAGAATGTCTTCGGGGGACCCCGCTGACTTCTGGCGTGTTGAGGATGGATGACTTGAGCTTAACTTCAACATGTTTATCCAGTTTCTAGGCCGTTTTTCCTAGAAGTTTTAAAATTTTCAGAATGTCTTCGGGGGACCCCGCTGACTTCTGGCGTCTTGAGGATGGATGACTTGAGCTTAACTTCAACATGTTTATCCGGTTTCTAGGCCGGTTTTCCTAGAAGTTTTAGAGTTAGATTTGTACATATTTTACTTTGAAAACAAGGAACGTGAGGTATGGCCTGCCGAACGCTCTGGTTAAAATAGAGTTAGATTTGTACATATTTTACTTTGAAAACAAGGAACGTGAGGTGTGGCTTGCCGAACGCTCTGGTTAAAAAATGCCCGTCTTATCGGAGCGCATGTGAAATCAACCACGATTTCTCTGGTTCAACAAGTTTCTTGTTGTAAGCCATCACACTTTTGTGTAATGGATGCATAATTATACTGATT
GAATTCTAGGGCGATTTATGCCTTCCATAGCGAATTACGGTGCAACTAACAATTTTAGATAGTAGCCATGAACAAACATTATAGTAGCTCACTACGTATTGATCATTTTTATAATGACTTGCGTAGYATGAAGCGCTGCTTGTAGTTGTAACTATGTTAYTTTGCAAGTTGGAGTTTACTATTTTGGATTATGAATATGTGCACTTAGTGTCTGTATTTATAGTCGTTTGTGGTTCAAGGTTTTGTGTTAGTAGTACATTTATGTATGAATGTACCTTTAGTATGAATGTTATAGAATGACAATATCGAAGGAAAAATCTTTATAAAATACAAAAATATTGTTTTWATTACTTCGATATGGTGTTTTATAGAGTAGATTGCCATGTGACCGCTCATAGAAGTCCATTATGGTTTATCAATCGAAGTTGAATGTATTTATAAGAATATTATACTTAATTAGTAATATTAGTAGTCCGTAACTATTATCATCCTTTTTTACA
TTTTATATAACACCTAAATAGTATTCTAATAAATAGTCAAGACCTGGTATTAGCCAGGTTTTTTTGTTCAAATAGGTGAATGAGTTTACTTTTCAAAATACTTTTATTTTAGGAAAATTCTTTTATATTTAAACTTAACTTAAAAATTATTTATTATCTTACTTCATATTGTATGTGGTTTATATAAATGTATTATACATTTATATCAAACCACCACACCAACTAAGGAAATCAAATCAATAATTTTTTCCTATGCTTTAACCTATACACCGAATTTTCCTAAAGAAACAGGGAATATATAGTGATATACTTCCCAAAATTAAAATTTCAGGACTATATATACCTCCCCCTTTGAAAAAAAAGACCCACCGGAGTTTTTAATGCCCTTGTTATTTTAGAAAGGAAAAATATATGCTACTCACTACAAAACAGTTACAGGAATTTTACAAAATTGAAATGGAAAATATTGCAAAAAATAAATCTCTATTAACTAACTTCAA
CATGCACATCTAAAAGCTTATGCAAAAATTAACGAGGAATCTTTGGATCGGGCTAGACGATTGCTTTGGTGGCATTACAACTGTTTACTGTGGGGAGAAGCTACTGTAACAAACTATATTTCCCGCCTCCGTACTTGGTTGTCAACTCCTGAAAAGTATAGAGGCAGGGATGCCCCGACCATTGAAGCAATCACTAGACCAATCCAAGTGGCTCAGGGAGGCAGAAAAACATCTACGGCTACTAGAAAACCTCGTGGACTCGAACCTAGAAGAAGAAAAGTTAAAACCACAGTTGTCTATGGGAGAAGACGTTCAAAGTCCCGGGAAAGGAGAGCCTCTTCACCCCAACGTGCGGGCTCCCCTCTCCCACGTAGTTCGAGCAGCCACCACCGATCTCCCTCGCCTAGGAAATAAATTACCTGCTAGGCATCACTTAGGAAAATTGTCAGGTTTATATCAAATGAAGGGCTGTACTTTTAACCCAAATTGGAAAGTTCCTG
CACGCTATTATTCCCTAACTCGAACTGTGCGGACGCGCTGTTGTCGTTAGTAATGGTGAACGTGTCGATAAGTTTAAGCGGAGCGGCGCCGTCATAGGCGGATACGTCAACCGATGCAAACGGACGGGCGCTAAAATTGGTCGTGAAATCTGAACCACTCGGCGGTACTTGTAGGATTTCCTGATTCAAGCCAATGAACGGGAAAGAGCCGGTCACCATCGCGTTAACTGCCTGTTCGATAGTGAACCCGGTAAACTCGACTCCGCGGGTTATGATGTATGAATCTGGGTTCCCGCATTTACCTTTCAACCATGTCAAGATTGAATAGGTTTTACACAAGTTACCAGTTTCAAGTTTATCTGCGATACGCAAATTGGCTTGAATATCTGATTCGGCGGTAAGGGTATGCTGGATGCCCGTCCCGGTTACGACTGTAGCGGTTACTGCGGTAACGAGGAAAGCTTTGTCGTTATTCCCGGATAAACCATCGAATTGCACCA
ACCAAACAAGAGAAGAAACTTGTTTGGAATATATAATGAAGTTAGACAGGATTTTAGGGTCAAAGTATCCACCCTGAAGAGCAGGTTCCAGACCCTTAACTTTGCTGCCAAAGTACACGATGGCTGGGTTGTTGAGCACCTTCGACACGTTTAGCTCTAGGAGGAGTGAGAGTATTAATAAGTCAGGAGGAGGTGCTGTTATCCCCGGCCAGAGGAGCACAGTCTCAGTGTTCGTACTAGGCCCAAGTGTTACTGATGATGCAGACAAGTTATCCATTGCAACCACCTTCTTAGCTCACTCATTAGACACAGATAAGCAGCACTCTCAGAGAGGAGGGTTCCTAGTCTCCCTACTTGCCATGGCTTACAGTAGTCCAGAATTATACTTGACAACAAATGGAGTAAATGCCGATGTTAAGTACGTGATCTACAACATAGAGAAGGACCCTAAGAGGACGAAGACGGATGGATTTATTGTGAAGACAAGGGACATGGAATAT
GATAAAAACAGAAAATCCGATAACTCGACGGCGAATTGATCAATATCACACGGATCAGTTCGAAATTCAGGATACATAAACAAATTTACAGATTTAAATTCTATATAGTGGATTGGTTTGAGTACTGAACATACACAATGACAGGTGGTGGAACAACAACAGATAAGTCATGGGTAAGTATCCTAACTTGCTGGCTGGTACAGCAAGTCGTCGAGCCGTCTGATGAGTAGCACCTCAGGGTCACGAAACGCTGGTCGTAACGGCGGAACAAGATTATTGAGGTTAGTAACATTATCAACAACAACAACAACACAACAACACAAACATACAACACAACAACAACAAACACAAGCACAACAACAATTTCGTAGTTTGTCAGTTCTAAATAGGATCAACAAACATACAAGCAAAAATGGAGGCAATCGGACATCTACTTAAGGGAGTAGCGAAGGTGAATGGCGATAGACGGGTTGATAGCACGATGGGATCAATGGTAGAAC
TCACTTCCATCAATTTCCAAACACTTTCAAAACTCCCAAACACAAGCAAGTGCAATGGCATTTGTGGCTAAATTTGCTGAAGAAAACTACTTCAACTCACTCCCTAGTAATGTCACTGACGCATTTCTTAGGGATGGATTCAATGCTGAGCATAACCGTTTTGAGATTCTCTCAAGACATTTTGCCTTTGCATTAAAACCAAGTCAGAGAACTTATTTGAATGATTGTGGCATTCAACTAGCACCTATTGCATCCAAGACACACCCACACCCTGTGTCTAAGATTATTGAAAATCATCTCCTCTATTGTGTAGTATCAAATATGATTTCCAACTTCAAGTTTCTGGTCTTCTTAAGCATTAAGGAAGTCAAAGCTGAATACATCTGGAACAAAAATACAGCTGACACAGTTAGAGAGATTTCCAATCGCATTCTTGATATCAAGGATGCTTTCCGCTATGGTCCAACCAATACAGTCAATGGTGGCATAAACAACTTTAG
AGGAGGTGCGGCTCAGTATTACCCGCACCTCCTCCCCCTTACCTTCTCCCCCTGTACGGATGCCTAGTATAAGAGCAACGCACTGGTGTTTTACATTAAATTTCTCAGGATCAATTCCTGAGATTAACTGGACGGCAGACGTACAATATTCAATATGGCAACATGAAAGAGTCGGACACGATCATCTCCAAGGTTATATTCAGATGAATAAACATGTAACTCTGAAGAAAATGAAAGAGCTCCTTCCAGGAGCTCATCTGGAGATGGCTAAAGCTCCAAAGAAAGCTATTGAATACTGTCAAAAGAAAGAATCAGCCATAGCTGGACCATGGGAGTATGGAACATGGATTTCATCAGGAAGTCATAAACGTAAGTTAATGGAAAGATTTGAAGACGGCCCAGAAGAGATGAAGCTTGAAGATCCTGGATTATATAGGCGATGCTTATCGCGAGTTCAGATGAAGAAGATTAGAGAAAGCTGTACATGGAACTTCGATCTT
TAATAATAAAATATTAAACCAAACAGCTTTCGTTCCGAGAAAACAGCTTTCAGTTACAAAACAGCTTTCAGTTACATAACAGCTTTCAGATACTTTGAAGTTTCAAATTGAACCCGGAAAAAGGGAGTGTGATTCAAAGCGCACCATATATTTTGAAAACTTCATCTTTTAGTTTTGTTAGTGCATTATCATTCAAAATTTTGATTTTGAATATGTTGTAATGCGTCCTGAACTTGTTGCAGTGTTAGATAGATACTTTACAGAAGTCATAAGTTGTTTCTTCTTGGGTTGGTTAATAAATTTTCTACTCGTTTGGTTTAATTCAGCAAGAAGTGCTTTCTTGTTGTGGTCAGTTTTCTTATACGTTTCATATTACATATTGAGAATCGAATTTGCATATATCGTTGCGCCCTTCTTAAAAACGATATACACAAATAGTTCTCAATACCACATTGTAGATTGGGAGAACGCATACACAGCTTTACCTAAAGGACTGTGGG
CGAAAATTACGTCTGGACAACGTAGTGACCCCTTGGGTTAAGACTGAGTTCTGTCACCCTATGTGAATTACTTCCGTAGCCGAAAATATCCACTTGGACCATGTCTGAGTTTTCAGTTGCACCACACACACAAGACCACAATTTATTTTTCCCAGCCAGTAAATTAAATTAAAAAAATAAAAAATATTTTATTTTTGAAATCTCGGGATAAAAACAACCATCTTGGCACGATGGGCAACACACCCCCCAACCTTAGCCGTATGGCTAATGGCTCTGGAGAATTTGGTTGTCCTTTATCCCCGGATTAGTATTTTCCATTCAATTTCTCATGGCATAGTAGAATGAATCTCTGATGTTGAACTAGTGAGTATGTCCAAACTTCACTCAGTTCGACGTCAACAGATTGCGAGATTTCAGATTTGATTCTGAGATAGTCGTCTGCCAGGTCTAAGATTCTTCAGACCTTCTATTGTGTTCTAGAGAAATATAAACAAAAAATT
TGGCATATTTGTAAATATGACCCTTACTACCAATTGGTAGCTGCTCTAAAACTCATATGAATTGGTAGTAATGGTAGCTCTTATATAGTAGAAGTTCCTTTAAGGAGATTGCTACACGTGGCCGGCCATCCGTTATAATATTACCGGATGGCCGCCCGATTTTTCTTATCTGCTACGTGGCGAAATCGTGTACGTTGCCTCGCGCTTTCCATTTTAATTGAGCGCTTTTTTGAAGTCCGCGAAATGAGTTAATTGTCTTTTTGAAATCCGCTGTTTATGAATCACCTTTAATTTGAATTAAAGGTTGGATAGTTCGTATTGATCAATCATTTCGCTGGTTTATTTCCTGTCGTGGTGTAATTACAACCGTTCGTTAAAAATATAAGAAATTTACGACGTGGACTGTCTAAATTTCATCTACATAGTTAATTTGACAAATGAATGCATATTTAAACTCTGCTTTCGTGTGGGTTTACACCACGTCTATACATATTGTCCAG
GATGATGTATAATAACCTCAAAAACTAACGCAGTCATAACCGGCCATAACCGCACGGTGTCACTCGGGTACAAATTATGAATTCGATCTTTGGACTTTTCGACGCGCCCAGTGACTGTACTTTATTGCGCCAATTCACCACGCCCGGGAGATTTCGAAATTGCTATTTCCGTGCAGTTCCGCATTCCGAAGTACAATTTAACCGGTTTTATGGGTGTTCGGTGTTTTTCTAGCTTAATCATTGTTTTTAGACGACACAGTGGGTATCTGTTTTCGCTTGGACTTGGCTCCGCTTTGTGAAAATTCAACTCGATCCAACATTTTCCTTATTGATGGAAGGCTTTTATTATTTGCACAACAGACATCGCGCTATTTACACAGAACGCAAAGTGCTGTCTTTTTTATTCCTTGTTCCGGGTACATCTTTTATTGCTAGTGCCTCGCCTATTTTTAGTCACGTATCTTCCTTGTTCTATAGCTATATATTCACGCGGTTTTCGG
AAAATAAAAATGATATAGAAAAAATTTGAAAGAAAAGCGTGAATTTAGCAAACTTATTTGCAACTCAACTTTATTTTAAAGACTTTGTTTCAATTTTATCGAACTGTGGTGTCCGCTTAGAAACGGATCACACGCAGAAATGGGGAAATCCAAACTCACTTACAAACAATGCATAGCTAAATGGGGAAAAGCCGCACTTGAAGCGCAAAATAATGGGTCGAGAAGAAGTGTCTCTGTTGGCACTCACCAAATTGCGGCAAATATTTTTGCGTTCTATGACGCAAAAGATTACCATCTATTTGCCATGGGCAAAAGAGGTGGACTGACTCCAGCAGCTGAGCAACTGAGAATCGCAATTGCGCGAGGAACAATTTACAAGGTGCAGTACAACTGCCACTTCTGTCCCGATTGTGACGTAATTGTCGATTCTGAGGAAGGATGGTTTTGCGAGGATTGCGGTTCGCAATTCAACAAGCGCGACGACAACGTACTTGATAACA
CGCACAGTGGATCCTAGGCGTTTTTACTCACGCAATAATTTGTCCACACTATTGTTGGGTGTGACCTAGCATAATGGGACAGTTAATCAGTTTCTTTCAGGACATACCGATCTTCTTTGAAGAAGCACTCAATGTAGCCTTGGCTGTGGTTACACTGCTTGCTATTATAAAGGGCATTGTGAATGTTTGGAAATCAGGAATTCTTCAGCTGTTTGTGTTCTTGGTTCTGGCGGGAAGGTCATGCTCTTTCAAAGTTGGTCATCATACAAATTTTGAGTCATTTACAGTTAAGCTAGGAGGTGTCTTCCATGAATTACCTTCACTATGTAGGGTCAACAACTCTTACAGTCTAATTAGGCTTTCTCATAACAGTAATCAGGCATTATCAGTTGAGTATGTGGATGTGCACCCTGTCCTCTGTTCGTCCAGTCCAACCATACTCGACAACTACACTCAATGTATAAAAGGCTCTCCAGAGTTTGATTGGATTCTTGGGTGGA
GTTTTAAAACCATTTTCAAAATATTCCAATTCAACTCAATTAACGCTTTTACAGTGTAATTCGTACTTTTCGTAAGTAAGTTTCTGTAAAAGCGTTTCTTGTTTTAATTTGGTCTAACACGTAATTCGTACTCTTCGTGAGTAAGTTGTGTTAGCCATACCTATCCTTTAAATTTCTGTCAATTTAAAAAGAAAATCATTCCCATTTGCGTAATTCGTACTCTTCGTGAGTAAGTTGTAAATGGAGAATACAAAAACAAATGCCTCGAGTTCTGGAATGTCTTCTTCCTCCAGCTTTTCAGTGTCTTATGCTGAGGAAATGTTACTAGCTGATGAAGTTTCAAAAATTAACTCAATGTCGATTCTGGGTCCTAATCAGCTAAAGCTCTGCACTCAATTGGTGCTGTCTAATGGAGCAGCGCCAGTAGTTTTAAGCCTTGTGTCAAAGGAAAAGAAATCGATTTTAAATCGTATGCTTCCTAAGATTGGACAGAGGATGTA
GTTAAATTTCCGTAGCCATGGCTGCTCAGAATGAGCAACGTCCGGAACGAATAAAAACGACGCCGTATTTAGAAGGAGATGTGCTTTCGAGTGACTCAGGGCCACTGCTTTCTGTGTTCGCGTTACAAGAGATAATGCAAAAGGTGAGGCAAGTGCAAGCTGACTATATGACGGCAACACGAGAGGTTGATTTTACAGTACCGGATGTACAAAAGATTCTTGATGACATTAAAACGTTAGCTGCAGAACAAGTGTACAAAATCGTTAAAGTTCCTAGTATTTCATTCAGACATATCGTAATGCAGTCAAGAGATCGAGTTTTACGAGTGGATACCTACTATGAAGAGATGTCACAGGTTGGAGATGTTATAACGGAAGATGAACCAGAAAAATTCTATTCAACTATAATCAAGAAAGTGCGGTTCATACGCGGAAAAGGATCCTTTATATTACATGATATTCCGACCAGAGATCACCGCGGTATGGAGGTTGCTGAACCA
GTTTGAATTTAACGCTAACCCGATTTTTTTAGTTTTAAGGTGTTGACATATGGCAGATAAACGAATCCGTTCAGACAGTTCGGCGGCAGCGGTTCAGGCCATGAAAAATGCAGCTGTGGACACCATCGATCCGCCGTCCCATGCAGGTTTGGAGAAAAAAGCCGAACCATTCTGGCATGACAATATCAGATCGAAAGCTCTGGACAGCTGGACGCCTGCCGACCTTCTAGCCGCCGTAGAACTTGCTAATAATCAGCTCTATATCACCGTTTTACGCAAGGATTTACGCAAAGAAGAGCGCATACGCGGGGAGGAGCGAGACGAAGGCCTTATAAAAGACCTCCGCAAGCAAATTGTTGAGCTACAACGAACTATCCTGGCTCAGCGCCGCGACCTCCAGATCCACTCCCACGCAACCAACGGCGAAAGTCGCGACCAGAAGAAACGTAATCAGAACGATCGTGATGCACGGAATACCAAAAACGAGCATCAGGACCAGG
GGTACCAGCTTAGCTTGCCTATTTACGTTCTCATTAAAACTAAACAAAAGTTTTCTCTCTTCTATATGTTTTAAAAAACGAAGACTATACTTCTCGTATACTGATCGATTATGCCGTTAAACTTCTGTGTTTGCGTTTTAGTTTCTAAGGGTTTATTTTCAGCCCAAGAGTTTTCAGGTTTTCCAAACACCAAATCAAGAGTTTCTTCATTGATTATTCCGTTAAACTTCTGTGCTTGCGTTTTAGTTTCTAAGGGTTTATTTTCAGCCCAAGAGTTTTCAGGTTTTCCAAACACCAAATCAAGAGTTTCTTCATTGATTATTCCGTTAAACTTCTGTGCTTGCGTTTTAGTTTCTAAGGGTTTATTTTCAGCCCAAGAGTTTTCAGGTTTTCCAAACACCAAATCAAGAGTTTCTTCATTGATTATTCCGTTAAACTTCTGTGCTTGCGTTTCAGTTTCTAAGGGTTTATTTTCAGCCCAAGAGTTTTCAGGTTTTCCA
NGAAATCCTCCAGGACACCTCGACCTAGGTTGTGTATCCGGTGATTTGCGTACTGTTGCTTTGCGTAGAGGATTTCTCTCCTGTTCACTACATATCAGGGGTTTGAAGGCAGGGTCTACCTTTCGGGGGGATAAATTGTAACTTCCTGCAAATAAGCAAAATGGAGACCATCAAGAGATTAATCTGGCCTAAGAAAGAAATTTTTGTAGGCGATTTCGCGATCGGTGTTAATAGGACGGTACCGGTGGATGTCTTCCAATTGGTGTGCCGTGTTGTGCTGAGATATATGAGGACAGGGAAAATAGAGTGTGAGTCAGACAGTCTGTCTAAGTTCGTTGTGGAGTTATTAAAGACAGATTGTGCTGCTAAGTGGGAATGGTTTATGAAGAGACGGCAGGGGGGTGATTACATCGTCCCTCTATCTATAGCCACCATCCCTCTCATGCCGCTGTTGAGTTGTACCACCTCGGTACGCGCAGTCTCAGTCGGGGTTTTGGGTT
TACTAGGCACAATATGACTGCTTTACCCCCACTAAACAATGAAAAATACGCCCCCTCTAGTGATATTACTTTAAAATATTTGATCCTAAAGTTTCAAGACATAACTATTATTATGTGTTGAAAAAATTATACTCAATCCCTACAGCCGTTGTCACGTCTAGGTTTGAACACACTTTACTGTACTAAAGTTATGATAATTTTGGGTGCAAAATAGATATTTTTTATACAAATATAGAGATAGTAGAGTATTTTTATATCCTTATATGATATATATTACTATTTAATATTATTTAATATTTTGTATTATGTAATAATTACTACTATATATTATTAATAATGGAAAATGAAGTTTTGTATTTAGTTTATTGCAATATCGAAATAAAAGCTTATATAATGAAACAAATACTTCACTATTAACTTTCACTCTATTGTGAATCTTCTACTCTATTAGTGTAATTTTACATCATACTATATTATCTTTATTTATCTTCATTTATCTA
GGGTTTCAATAGGAGAGTTGCTGACACGGTGAAGCTGAATGCCACGTGCGTCTGTGCGGAGTGGTGGAATACCCCGCATGTGATTTAGCACCCCTATTAACGAAACCTACTCCTGAGAGACTGTGCAGATCGGTAGCCTTGGTGGTCCCGAGTCCCCGTGCGACCCTCCAACGAAGCAGGTGGAAGATCCTTCCGTTGGGATAGAAGTGCTGAGAAGCAGCACGCCCGGCTTACAGCGACTGCACAAGTTTACGACCAGGACGCCCAGTAGCACCTTGGAAAGGTTGGCTGGGATCTCCAAGAATCCTTCCTGGAGTGAAAAGGTGAGGGGTGTGTGCTAACAACGGTAGGCGTCCAACTACTTGATTGTTGCACCCATACCAACCCCACCTGAGAGACTGTGTATGTGGCACGCCCGGTGGTCCCAGAGCCCTCGCGTGACCCTCCTACGAAGCAGGTGGAAGACCCTTCCGTAGGTTGAAGTGCTGAGGAACCAGCAC
GTTGACTTGGCCTATGACGATTACGACGGAATTTTTGATTGTGAATACGCTTACAAGGCGTGGCGTGACGACTGTTTCCGCACCGCCGAACGTGGTCGTGGCCCTGTGCTTCATGAAGATATGACCATTGCCAGTATCGGCAAAGACGGCAAACCGATTTACACCAAAGAGCAATACTCGATTGGTTCGCGTACCTCGCGCATTTACTGGCGTATCTACAACAAGGCTCTTGAGCAGAAACTCGCAAACACGGGTCTTGTCTGGTATCGCTCTGAAGTCGAGCTGAAAAAATGGAATGTTGATGTGTTGCTGAATCCAGCTGGCGCGTATGCCGCGCTCAATGATTTCGCAGCCTCGATTTCTACCGCTAAGAAATTCAATACCAAACCTGTCCCGACGAAACGCGCAGCGTTAGACCTGCTGGCCTCTGCGCATTGGATGCGTCGTCAGTACGGGAAAATCCTTAATTCACTTATCGAATTCCATGAGGGCGACATTGA
AGTCAATACCAGACAGAAAGCAGATCTTACGTATTTAACAATGGAACATCTCGAAACAATCACAGATCTAATATTTCCGATTTTTATCAATAGATTTAGACAGAACAAATACAATAATCGATCAAATACTAAATTATTGAACAAACCTTCTCCAGTAGACATTAAACGTTACTATAGTTCATACAATTCCCAACATGCAGTACTACTCCGAGTAACTTATATGCCACATCATGAAAGATATCTACAAAGTTTGAACATACAAGATGCACAAAAACGCGGCTATACGGCTAAAAATCTTGATTTAATGTGGTATCGTCTTTTCACGGGCACGCAACGTGGTATTTACTATCCCCCTCATGTTTTCAATAATATAACTAAGAAATACGGTTTTGGGTTAATCATGAATGACATTCAAACTAAAGTTGATCTGGAAACTAAGAATACTCATTACGTCGTTGTTGATTTTGATGAAGCTGAAGAGTCTGATAATGGTATTCAAA
TGGTATCAGAGCATTCCAGAAGTACGATTCAGTATGGAAAAGATTAACAAAATCTTGGAAAAAGTTCCAATTGGCGTAGCCCAGGAACTTAAACAAGAATTGGCTGAATGGATACCCCCAATAGCCAACAAAGAGGATTTACCAGAACAAACTCTATCTCAGTACGAGTTTTCGCATGGTACACAACCAGCTATTCCTTGGAAAGGAAAATGCTTTACTATTCCCAAAAACTTGAAGGGAGAATCAAGTTATCTCATGGGAACAGGAAGAGCCATGCCCACTCAAAATATGAGTGCAAACCTATTTAGTATCTCATGTGTACTAAACAATATTACGGAAATCCTTACCTATATTTCCCAGAAAAGAATAGGTTCTTTGTCAGCATCCCTAAACAAAGAACTCAAGGATCTGGAAAATAGGACAATCTCTAATCTTGAGATTAATCGAACTGATATAAAATCCGACTTGGAAAAACAAATCAGTTTGAATAAAGAAAATCT
GGGTATTGGCTGCAACCCATACCTGAAGATGGAGTCGCTCATACAGCACATTCTCTCTGCTACATCTTCGCTTTCCATGCCATCAGTGGACAGTGACAAACTGCAACTACTACTTACACGCTTCCCACAGGCTACACTCTCATGGCTGAGTGGAATAGACGGCCTAAGCGTGCATCAATTCAAGGTAGTGGCTACCCACGTAATCAAGGAAAGCTATTCCCATCTCTCACCTTCCGTTGCAGTGTTGCTGGCGAAGCCCAGTGACTACTACAAGCTGGTGGTCCACGGACTCACCCAAAAGCAATGGAACGAGTTTGACGATAAAGTCACAGACGCTCCGCGGACCGCTATATCATGGTTATACAACCAAATTTTGGTAGTTGGACAGCCATGGATGAAGAGTCTGAACGAGGGATTAAAGGAATACCTGCCAGGTTGGCTTCACACCTGTCTAAGAATGCTAGCCAATCTGTGGTTCGGGGCTGAAAGAGTTCTACATG
GATATTTCGCACTCCTAGTGAATCTTCCTAGTATATCCGCTGAAAAACGAGAGAGGCAACAAACTACAGAGGTTACAGTCTCACCTTTTAAACAACAGAGAAAATGGATAGTGCCGCATTGGAAAAAATGACGGGAGCTAAGTTCCCTGCCGTACAAGGCGTGATAGAGGAGTTCTCACGCGACAGAGTACAGAATGTACTCGGTGATATGCGCTCCAGGCAGGTGATCAAGTACGCCGTAGGACTATCCGAGGCTAGTGTACAGGAGCTTCGATTCAATTGGCCCTGTTTCACTTGGGAGGAAGAATCCGTTCCGCTTCCCCCCCATCCCTTTGCCGCCTACTCGAGGCGAGCTTTTACGCGTTGGGCAATTGCTCAGTGTGGACCGGTCCCAATTAAAGATTTCGGGGGCAACTGGTTTTTACATTGGCAATGGCAGACGGGAGTTCACTCCTGTTGTCCACTTTTGAACCCTAGGGATGGAGCCCACCAAACACGTC
ACCGTGGGCGAGCGAATTTCCGGAGTCCCTGGGTGGGCTCCACTGCTTGGCTTAACTGGATTTGACTTCTAATTGGGCTAATTTAATGGGCTTGAAAGTCTTTGGGCCGTTGAAGTTGGTCTGTTGGATGTTAGGTCCGTTTATGTTGTTAATGATATGTGTGTTGAATATGCATTGCTGGTTTGTGTTTGGAAATTAAACGGTGAATTTCTTATTGAATACGTACGGTTCGATTACATCCATTCCCAATATCTCTGGGTTTTCAAGTACAATTATATCTAGTCTATGAACTATGTCTTCTATCTCGATCTCTTGTATCTTTGCTCCGTTGTATGCGAATAGAAAATTGGCTATGATATTCCCTTCAAAGCCGTTGAAGTCGAATGGAACGTGCATGTTTCCGTATGTGTACTTGACGATCCCTTCATACTTTATGAGCGTTGGTGACTTGGTGGATACTAGCCTCATGTGAATGAAGATCTTCACGTTGTCCATGATGC
ACCGGATGGCCGCGATTTTTTTTAAAGTGGGCCCCTTGATGTGATATGTCATCCAATCAAAATGCTCCCCCAAAGCTTAATTGTTTTGTGGTCCCTTATTTAAACTTGCTCACCAAGTAGTGCACTCCGCACTATGTGGGATCCATTAGTAAACGAGTTTCCCGAAACCGTTCACGGCTTTAGGTGTATGTTAGCAGTTAAATATCTGCAGTTAGTAGAGAAGACTTATTCGCCTGACACATTAGGGCACGATTTAATTAGGGATTTAATTTCAGTTATTAGGGCTAGAAATTATGTCGAAGCGTCCAGCAGATATAATCATTTCCACGCCCGCTTCGAAGGTACGCCGCCGTCTCAACTTCGACAGCCCATATGTGAGCCGTGCTGCTGCCCCCATTGTCCGCGTCACCAAAGCAAGAGCATGGGCGAACAGGCCCATGAACAGAAAACCCAGGATGTACAGGATGTACAGAAGTCCTGATGTCCCTAGAGGATGTGAA
AGCGAAAGCAGGCAAACCATTTGAATGGATGTCAATCCGACCTTACTTTTCTTAAAAGTGCCAGCACAAAATGCTATAAGCACAACTTTCCCTTATACTGGAGACCCTCCTTACAGCCATGGGACAGGAACAGGATACACCATGGATACTGTCAACAGGACACATCAGTACTCAGAAAAGGGAAGATGGACAACAAACACCGAAACTGGAGCACCGCAACTCAACCCGATTGATGGGCCACTGCCAGAAGACAATGAACCAAGTGGTTATGCCCAAACAGATTGTGTATTGGAAGCAATGGCTTTCCTTGAGGAATCCCATCCTGGTATTTTTGAAAACTCGTGTATTGAAACGATGGAGGTTGTTCAGCAAACACGAGTAGACAAGCTGACACAAGGCCGACAGACCTATGACTGGACTCTAAATAGAAACCAACCTGCTGCAACAGCATTGGCCAACACAATAGAAGTGTTCAGATCAAATGGCCTCACGGCCAATGA
TAATATTACCGGATGGCCGCGATTTTTTTAAAGTGTCCCCCCCACTAACAAATGTCCCCCAATCAGAACGCGCCCTCAAAGCTAAATTATTAACTGGTCCCCTATTTATACTTAGTCTCCAAGTATTATGTTAAACATGTGGGATCCCCTCGTAAACGAATTCCCAGAGACTGTTCACGGTCTACGGTGTATGCTAGCCGTAAAATATCTTCAATTAGTTGAAGCTACGTATTCTCCTGATACGATTGGGTACGATCTTGTACGCGATTTAATTTCAGTAATTCGTGCTCGCAATTATGTCGAAGCGTCCCGCCGATATAGTCATTTCCACTCCCGCCTCGAAGGTACGTCGTCGTCTGAACTTCGACACACCCGCGATGAGCCGTGCTGCTGCCCCCACTGTCCTCGTCACCAACAAAAGAAGGACATGGACCAACAGGCCCATGTATCGCAAGCCCAGAATGTACAGAATGTACAGAAGCCCTGATGTGCCCAAAGGT
ATACAGCTTTATCTGTTTTTTAAGATACTTACTACTTTTCTTAGTGGAAACTATTAGTGGCTGTGAGGTCAAAAATGAAATTAAACCTTAGGATAGGGGTTATTTCAAATTGAGCTGGTATAGGCCCTTTTCTTTTTTGTGTCATGTTAACAATAACATCTTTTAAGACCATCCTTAATAGCTCGTTCTTTTTCTCTGAGCTTGATTCAATGTGATACTGGTCAATTATTTTATTTATGTTGTTTCTCACTGTATTACTGTCTATTTCTGATTGTGTATCTTGTAATCCATTGAGCTCATTCTTTGCATTCTGGAGCTCTTTAAATTCTTCATCTAATGCAGCTTTTCTCTTCAAAAAAAGTTCATCACTGTAAATGCCACTTTCATATTTATCGAAGATGAAGTTCTCTTTGTTTTTTAGCTCTTTCTCTTTTTGTGAAAGGTGTTCAGACATTTGCTTTTTTGTTTTCATGTTACTGTTGTCGTCTTCGTACTTTGAA
AAGCTTGCCGGAAGGTTCAGGCTTGCAAATTGGCGGGATGTTATTGCTACTTTCCGCCACCGCTTGGGGTATTCAACAAATAGCCCGTTTACTTTTAAATCGTTGATGAGGTGTCTTTTATGCAATCCGTGATTACTGATGTGACAGGCCAACTGACAGCGGTGCAAGCTGATATCACTACCATTGGTGGTGCTATTATTGTTCTGGCCGCTGTTGTGCTGGGTATTCGCTGGATCAAAGCGCAATTCTTTTGATCCGTCCTTGGGCTTTTGGCCTCAATCGTTATAAGGGGGCTTCGGCTCCCTTATTCGTTTAGCGGCTAAAATTTTTCAATTCACGGGGCTTTTATGGAGATTATGGAATGGGTCTACATTATTTATTTGGGTTTTGTCTTGCCCTTTTTTCTTTTTCCGCGATAGCTGCTGGGCCTGTTTCTACAGAGGTTGCTGCTGGTACTACTACCTATAGAGTCACCAATACAACCGTTCGAACTCCTCCTA
GACATTTGTCAACCATCAGAATGGGAAATCGAGTTTCCACGTATAGTCCTCAATACATCACAATCAAAGGAAATAACAATGCACTTGACACGAAGACTATGGAGCGATTTGATCAGACCAACTCTGTTGATGCAGCTGTTAAACTTCCAGATGGAATAAACCCTACAATAGCGGAGTTCAATTCTATTTATGACATGAGAAGCTTTATCGGGTTGCGGGATGATTTATTAAATGAAAATGATGACATTTTTGATGGCATGTTTGACCAAATGGTTGGATCAGAGGGCAAAATTAAAGGTGTAGTTTCAGGTACATTAGATGGATATGAAAAGATAAGAAAGGCTGCTAACTGGTTGGGTGGAACTTATAGTCGTCCGTGGAAAGTTGAAACTCGTGAAATGTCGGAAATACAGCAACGTATTGACAACGCGATTCCGGCGATGACTTCGATTATTGGGGGTACATTCGGCCCTGCTGGTGCTCGATCAGGCGGTGATCAC
ACCAAACAAGAGAAGAAACTTGTTTGGAATATATAATGAAGTTAGACAGGATTTTAGGGTCAAAGTATCCACCCTGAAGAGCAGGTTCCAGACCCTTAACTTTGCTGCCAAAGTACACGATGGCTGGGTTGTTGAGCACCTTCGACACGTTTAGCTCTAGGAGGAGTGAGAGTATTAATAAGTCAGGAGGAGGTGCTGTTATCCCCGGCCAGAGGAGCACAGTCTCAGTGTTCGTACTAGGCCCAAGTGTTACTGATGATGCAGACAAGTTATCCATTGCAACCACCTTCTTAGCTCACTCATTAGACACAGATAAGCAGCACTCTCAGAGAGGAGGGTTCCTAGTCTCCCTACTTGCCATGGCTTACAGTAGTCCAGAATTATACTTGACAACAAATGGAGTAAATGCCGATGTTAAGTACGTGATCTACAACATAGAGAAGGACCCTAAGAGGACGAAGACGGATGGATTTATTGTGAAGACAAGGGACATGGAATAT
AGCAAAAGCAGGGTAGATAATCACTCACTGAGTGACATCAAAATCATGGCGTCCCAAGGCACCAAACGGTCTTACGAACAGATGGAGACTGATGGAGAACGCCAGAATGCCACTGAAATCAGAGCATCCGTCGGAAAAATGATTGGTGGAATTGGACGATTCTACATCCAAATGTGCACAGAACTTAAACTCAGTGATTATGAGGGACGGTTGATCCAAAACAGCTTAACAATAGAGAGAATGGTGCTCTCTGCTTTTGACGAAAGGAGAAATAAATACCTGGAAGAACATCCCAGTGCGGGGAAGGATCCTAAGAAAACTGGAGGACCTATATACAGAAGAGTAAACGGAAAGTGGATGAGAGAACTCATCCTTTATGACAAAGAAGAAATAAGGCGAATCTGGCGCCAAGCTAATAATGGTGACGATGCAACGGCTGGTCTGACTCACATGATGATCTGGCATTCCAATTTGAATGATGCAACTTATCAGAGGACAAG
ATGGATACTTTTATTACAAAGAATTTCCAGACTACAATAATACAAAAGGCCAAAAACACAATGGCAGAATTTAGTGAAGATCCTGAATTACAGCCAGCAGTACTATTCAACATCTGCGTCCATCTGGAGGTCTGCTATGTAATAAGTGATATGAACTTTCTTGATGAGGAAGGAAAGACATATACAGCATTAGAAGGACAAGGAAAAGAGCAAAATTTGAGACCACAGTATGAAGTGATTGAGGGAATGCCAAGAAACATAGCATGGATGGTTCAAAGATCCTTAGCCCAAGAGCATGGAATAGAGACTCCAAGGTATCTGGCTGATTTATTTGATTATAAAACCAAGAGGTTTATCGAAGTCGGAATAACAAAGGGATTGGCTGATGATTACTTTTGGAAAAAGAAAGAAAAGTTGGGGAATAGCATGGAACTGATGATATTCAGCTACAATCAAGACTACTCGTTAAGTGATGAATCTTCATTGGATGAGGAAGGAAA
TCGTTTTGAATACTTATTTTAGGCTTGTTATTACGCATTTTATAAACTCCTTAATTGTTATTTGATACCAATTTGATACCGTTTAATCAAATATGCTCATAGCTTGATGTTTTTTATCAGTATATAAATGAGAGTACGTTTGAATTGTTTCTGTAATGTTAGAATGCCTCATTAATTCCATTAATAAATACATATCTACACCATTATTAATTAAATAGCTAGCGTACGAGTGTCTTAAATGGTGTATTTTTAGATTCGGGAATACAGATTTAAAATGATACGAATAAGTAACGTATCTAATAGGTTCTAAACCCCCGAATATAAAATAGTTTTCGTCAAAATATTTATATCTTTTAGAAGATTCATTATACATGTTTTTAAGCATCTCTCTAATTAAATTTGGTACAGGTATTATCCCTTTAGAGCTTTCTTTTTTTAGATTATATTCAATTTTTCTATTACTTAAATTGATTTTCTTATTTACGTCAATTTCGCCTTTT
GATCAAAAGAGTAACAGTCCTTGTACCAACTTTTCACAATCAAAATAGAACGCGAATCTTGACTGCTCTACCTCAACTTTTTACTTACTTTAACGTTGTTTATCAACCGTCCCTCTCAATGGAAGCTCATACTCCCGCTGCTGATGTCAATGGACCCAATATCCCCTCCGGTGCTGTCTCTCAGCCAGAAATCGCTCCACACAATCAAGCTGCCCCCAACGTCTCTGGTGCTGCTCAGGCTATAATAGCCCCCACCCCTGCTCGTAAGCGCACGCCTCACGGACCCATTCCTGCTGCCACCTCATCTGGCAACACCTCTGCTCCTGCTCTCCTGGAATTAGCTGCTGCTTATCCCATGTACACCGAGCAACGCCGTTCATTCAACTTTTTCATCCCAGACTCCCAAATGATGTTTCACTCTTTAGGTATCTGCGACTCAATGATGAACTCCACCGATCGTTTTCTTCGATCCTCACCCGCTTGGCTCCCCATCGTTTCAC
AGTCCCCGTCCTGCCGCGCGGGGGCGGGCGCGGGAAAAAAGCCGCGCGGGGGCGCCCGCGGGAAGGCAGCCCCGCGGCGCGCGGGGGGAGGGGCGGCGCCCGCGGGGGAGCGGCCGGCTCCGGGGGAGGGACGGGGAAGGGGGCGCGCGGGGCTGCCCTGCCGCCCGCCCGCCGCCGCCGCCCGCCTTCGCGCCCCCCCCCAAAAAACACCCCCCCCGGGGGTTGACTCCCCGGGGGAAAAGAGGCGGGGCGGGAGTCCCCGTCCTGCCGCCGCCCCTTAAGAGGGCCCGCAACACGGCCCGGGCTGCGCACGCCAGCCGGGACGGGTGAGTTCGCTAGGCAAGCACGGACTGGCGGTTACACGTGCATGCGTGCCGAGTGAACTCTCCCGCCCCGACGCGCTCCGGCTCCGGGCCTACGCCGAGCCCAGCCGCCCGCCATGTCCCGCCGCCGGGGTCCCCGCCGCCGGGGTCCCCGGCGCCGGCCGCGCCCCGGCGCTC
GATATTTCGCACTCCTAGTGAATCTTCCTAGTATATCCGTTGAAAAAACGAGAGTGCAACAACAAAAACTACAGAGTTCTTTTTTTTTAAAAAAAAAAAAAAATCAAAGAGACATGGCCGGAGTACTTTATGATGAGGAGTACGTTCCCCAGGAACCGGATTACTTGTATTGCCCGTACGAGTGGGAGGGTGAAGATCCTACCCAATGCGATGCAAATGTTCCGTCCGTCAGCTACCTTGTGGAGGCTGTAAAAAAATCCTTTACTGAGGGTAACCACGATATGCTGATTTCTTGCGAGTCGTACCACGCCGAGTGTTGCGAGGGTCCCTTGATGAACAAGGGTTTGACCCTCTCGACTTACTTTATGAGTTATCCGGGCATTTCATTACCTGCGTTCGGCGGTGGTGTGATTCATGTCACTTCAGCTCGCGTCTGCATGCAAGCTTTTTATGCCGTGACCCCAGGAAGGTGTAGTTGTTCGTGTGGTACGCAATTCATC
