# Supplementary material for: Towards a better solution to the shortest common supersequence problem: the deposition and reduction algorithm
Source: BMC Bioinformatics. 2006 Dec 12;7(Suppl 4):S12. doi: 10.1186/1471-2105-7-S4-S12 (PMC1780115; doi:10.1186/1471-2105-7-S4-S12)
Supplement: Additional file 1 — Real DNA sequences DNA sequences are obtained from NCBI Viral Genomes, Accessed on 01/01/2006. . Sequences are randomly selected from different genome sequences. The specific length and number of sequences are specified for each dataset. There are 60 randomly selected datasets. File name indicate the number of sequences, sequence length, and dataset number. For example, file name "DNA_N100_K500_5" indicate that it is DNA sequences dataset, with 500 sequences, each truncated to length of 100. And this is number 5 datasets for this setting. Each sequence is represented as a row in the dataset file. [file 1471-2105-7-S4-S12-S1.zip › DNA_N500_K500_6]

GGGTATTCCAACGCTAGCAACGAGTGTAAGACGTCCATCTGCAAGTGGCGCAACAGCAATTGAACTAGTCTCACGAGGGATACTCCTGATGGCTCCCAAGCGTTCCAGGCGATCTAATCGTCGGGCGGGCTCCCGGGCTGCCGCTACATCACTGGTGTACGACACGTGCTACGCCACCTTGACGGAGCGCGCGACTACCTCTTTCCAGAGGCAGAGTTTTCCAACCCTTAAAGGGATGGGGGACCGTGCATTCCAGGTTGTCTCGTTTACAATCCAGGGGGTGTCAGCAGCCCCCCTGATGTACAACGCGCGCCTGTATAACCCGGGCGACACAGACTCTGTCCATGCCACCGGGGTACAGTTGATGGGCACAGTTCCTAGAACCGTTCGGCTCACCCCCAGGGTAGGCCAGAACAACTGGTTCTTTGGCAACACTGAAGAAGCCGAGACCATTTTGGCCATTGACGGACTCGTGTCTGCCAAGGGTGCCAACGCCCCCA
GTATTTCTTTCTCTCTACGTCGTTAGACAGTGTAGAGTGTTTGGAATACTTGTTGCAATACAAAGGCACGCTTCGGCGATAAATCCTTTGTTTGTAACAAAATGCCGATCGATAGCAGTTCGATACTTGGTATTATTAGTGAAGAGGATGTCATTAGGGCCGCCATTAGTACTAGTGCGACAAAATTTGGTTCGCAGTTGCATAGTACTGTGTGCGATCATGTTAAAGAGACGTACTTGGACGCTATGGAAAGACAAAAAACAAAAAAGAAGATAGATGTGAGGCGCGACTTGTCACAGGAACAGCTTCAACTTCTAAATGACCTTTATCCGGAGAGACACATTGTGTCAAGCAACTGTGAAAGAGGTACGCACAGCTTTGCAGCGGCTTCGAGGAAAATCGAGACTGATTTGTTGTTGAGTCGTATTCCTAAAAAATCGTGGGTCTACGATATTGGGGGCAACTGGGCCACGCACATCAAGCGCAATGATGGGCGTAGG
CGGGGGGGAGCATGTGGTTTGCGGTTTGAGGTTCGCACTTGTGATTTTTGTTCAGTTCAGTGTGGTAATTGTTTTTTGTTCTTGTGTGTGTTTTTATCTGTTTGTTTTTGTGTTTTTCTGTTTAGTTCTGTTCTTGTTCTGTTTTTGAATTTATTTCTGGACCTAAAGTGTTTTAATTGTTTTTTGTTCTTGTGTGTGTTTTTATCTGTTCTGTTCAGTTAAGTTCAGTTTTGTTTCTGTTCTGTTTTGTTTTTGAATTTTGGCTAACTGCAGCCGTGATAAAAATTCAAGAAAATCCTTTTAAACCTAGAAAGCGGGTATGAAAATGGGGAAAAAAATGAGTGAAGACCTAACTTTTGAAGAAAGGTACCAAAAAGACATAAGAAGAAGAGAGTCATTTTTTTCAGACTTTCACCTAACTGATTACTCAAACTATTTGGGTATGAAAGATACAGATGAACTGCAAACAAAGGGTTATGTGGTATATATTGCAGACGGGT
GACTCAACCAAAACAACACACAACCACACAAAACGCACAAACTTGACTTGAGTCTGATAAGGAAACTCAGCAAAGCCCTGTACACCCATCAAGCAAGTATGACTGCTGTGCAAAAACTTTTTGACCAAATTAGCGACCCGAACACGAAAGCTGGCTACTCCAATGCTTGCTTTGAAGCGGCGCAACGGCGTCCAAAGAAAGCTATGGCTATAGCCCCTTTCTCCGTCACCACCCCAGAAGCTCTCACGCTTGAGCGCTTCGGCATCACCACCTCCCCTTTCGCCACCACTTCACACACACATGCTGCCGACAAAATAATTGAGAATGACTGCCTCACAATTATTGGCCACTATCTACCCAAACGAGAGGCAGTGACTCTTATCCAACTCAAACGCAGCAAAATTCATCTTCTGGGCAGGCAACCCAGTCAAGACAATTTCCAAAATTATTGCCACGAGCCAAAGGACGTACTTAGGTACGGGATCACCCACCCAAACTCT
ACCGGATGGCCGCAAATTTTTGGTGTCCTCTCGGCCCAAGGCCCAGCCCAAATCCCCGGCCCATGATTCAACCACAACTTTACCCTTTTGGACCACGTAAAAGAATACGCACCAACCGCGTTGCTTCTGACAAGTCTACATATTTATGCTTTCTTGACTAAGACGTGGTCCTTTATCTATAAATGATAATGACAATTTAGGACACTTTAACTCAAAATGCCGAAGCGCGATGCCCCATGGCGTTCATTGGCGGGGACCTCAAAGGTTTCCCGCTCTGCTAACTATACTCCACGTGGAGGTCCTAAATTGGACAAGGCCGCTGTGTGGGTCAACCGGCCCATGTACCGGAAGCCCAGGATCTATCGGACATTCAAGAGTCCCGATGTTCCCAAGGGTTGTGAAGGGCCGTGTAAGGTTCAGTCTTTCGAGCAGCGGCATGATATATCTCATGTTGGGAAGGTGATGTGCATATCTGACGTGACCCGTGGTAACGGTATTAC
AGAACTTTCCCAACACTCGTTCCGAATTCTGATACTCAATTGCATTTCGAATCAATGACGTTTACATTTAACCTGATTGCGCGCTACATATCACACTATAAAACTACTATTATAACGACCGTTCATCTAACAGTGATCTTGTGCGATTTGACGTTGCTAACACTCGTTAGTTCCTCACTCGTGAACGTTCAATCACCAGGTAACTCAACGCGTATTGTCGCAGTCGAGCATATTTCTCAAGATCTTTATTTGCAACTTGAATTGGCAATATCTATCGTAATATTATTATTTCTATTATATACGTTTTGGCGTAACAAAACTTTTCAATCATTTGCTATTTATGACGTGTAGTGGTCATGGGAGGCAGTTGTAGTTGTCAAGGTGCTGAACAACAACAAGGATTCTTTGATGCTAATGATCCAATGCACATGATAGGTGGCGCTGCTTTAGTAATTATCATTTTAACCATAACTTTTATGCTTGGTCGTTGGTTTGGTAGA
ATCGGTGTACACCGATTACTTCTCTATCCCCCTATCGGTGTATTGGTGTACTATATATAGTAAAGTTACTAGGGGCTCTCAGATATAATATTACCTGAGAGCCCCGCGATCGGTGTATCGGTTTAGAGCACGTGGGTGGTCCTCTAATACGTGGGCACTATGGAGTCTCGCTCGAAGCTTGTTTATTGAACGACTACTTAGAGTTACAGGTAACCGATGAGTGACCGTTCGTACATGGACAAATTTGTCTTTTCCTCAAAAAGACCGTTTTTGCATTCGGTGTTCAACTTTTAATGCCTAAGACCGGGAAACCCTTGGGGTATTTATGTCATTTCATTTGAAATGACTTTAATTTGAAATCGTTTTTCTTTAAAAAACGATATTCGTCCAATTTGTCCATACTAAGCTATACGCACAATGTCGTTCGTTTAATTTTATTTAAACATTTCAATATCTTCATCTACATATAAATCAAAACATGAACGTGAGTTTTCAACCAT
ACGCGAAAAAATGCATAACAAAACTATCAACCTGAAAAAGTTAGGACAAGTGAAGATTGCTAGTCCCAAAGACCAGAATCATGGGCTGTAATGTGATGATGGAGCTTGATTATGGTGGACGAGCTGCATGGCTGGCATTCCACATAACCAACTTTGATAGGTCAGATTTGGAAACTATCCTAAGAGGTGCTAGGGTGTGCAATACATGGCAAGATCAGAGACTCTCCGTGTACCTTGTGGGAAGGGATTGCAATTTGTTAAGACCATTTGTGCAAGCTGCCAAATTTATCCATAATACTAGGAGAGGCCAAACATTAACACATTGGTTCACAAAAAATATCGTGTTTAGTTCTACAGGGCAAGAGACAGAGCCTCCCATTGACCCCACATGTGAGCTGTTGGTAGAGCTGATCAGTGGTTAAGATGACAGCACATTATGTAGTTAATTAAAACAAAGGGTAGGACAAGTCCTAATGTCCACAGCTATGAACAAGTTCACT
TTGAAAATTCTCTCACAGGGTTCCGGTTACGTTGTTCTTTTACTCTCTTTTTATTTTAATTGTTCAAAATTGCGATTCTGAAGCTTCCTACTTTCTGGTGCCCGCATTTTCTCTCTGCTCCGATGGAGCCCCTCTTATGGCACGTTGATGCCACCACTCCTTCCCACATCCAGGCTCTCCAGTCAGGGTCTCTCCCTCCTGCTTCTCCGGCCGCGGCTCTCACCCGCGTCCAACGCGCCCTTTCCTTCTTCCGGACTGCTGCCCGGAAGTACTGCAAGCAGGCCGATGCGCCTGACTTGTTTGCCCTGGCAATGACCAGGGTTGCTGAGCACAACGACATTGCCGTTGATGCAAGAAATGTGGAACAGCTGTTCCACTTTGTTGGCCAACATGTGGCCAACACTGCTGAGCGCAAGGCGCTCCGGGCTGCTCTTCGTGAGCAGCGGGCTTTATTTAAGGCATCCCTGCCCGGTGCCTGTTTTCCTGCTCCAGCTCCTCCA
CATCATCATAATATACCTTATTTTGGATTGAAGCCAATATGATAATGAGGGGGTGGAGTTTGTGACGTGGCGCGGGGCGTGGGAACGGGGCGGGTGACGTAGTAGTGTGGCGGAAGTGTGATGTTGCAAGTGTGGCGGAACACATGTAAGCGCCGGATGTGGTAAAAGTGACGTTTTTGGTGTGCGCCGGTGTATACGGGAAGTGACAATTTTCGCGCGGTTTTAGGCGGATGTTGTAGTAAATTTGGGCGTAACCAAGTAATGTTTGGCCATTTTCGCGGGAAAACTGAATAAGAGGAAGTGAAATCTGAATAATTCTGTGTTACTCATAGCGCGTAATATTTGTCTAGGGCCGCGGGGACTTTGACCGTTTACGTGGAGACTCGCCCAGGTGTTTTTCTCAGGTGTTTTCCGCGTTCCGGGTCAAAGTTGGCGTTTTATTATTATAGTCAGCTGACGCGCAGTGTATTTATACCCGGTGAGTTCCTCAAGAGGCCACT
GTCCCCTGTGATCGTCTCTCCCGCCCTCCAGCCGGAAAGATATTTTTGCTTTAACTTTTCTTCGCACTCCTACGCCAGATCTACGTGCCTTAGGTCATCTAAGCCGCTATGGATCGCATCTCTGCCCGCATTCCCGTCGCGCCCGCTTCCGCCGGCCCGACCGAGTACACTCCATACCCACACACTCACCCACTCCTACCCCGAGGTGTCTTCACCTCCGGGCCTATTCAACCCTGTCTCCACTTTCTTCCTCACCATGCCCAAGATGCCCCCATCCGCTGCTACAGACCCCTCACCTTCGCCAACCATCTCCGCTATGACCGTTCCGCCTCATCGCTCAAGACTCCGCCCGTCAAACTCCCACTGACCGGTGGTACCCTTGCCGATGCCATCCTTTCCTTGGCACCCACCACTCACCGCGACACCATCGCCACCCCCCTCATGGAAGCCCTTGCTGAACCTTACCGCCAATCCTTGAGCACCTACCCATGGCACATTCC
CTATATATAGTATGTTTTACTAATTTTCAAGCTGCTTAATAATAAAATCAAAAAAACTTTAAAAAAAATCAAGAAAACTGTTGACATTGAATTTAATTTAAGTTATAATATGTTTGTAAGTTAGTTAGAGAGGAGGAACAAAATGACAGAAGTAGTTCCAAAAATTACAATCAAAGAACTCCGAGCACGTCACAATTTGACACAAGAGGAGTTTGCTAAAAGCGTTGGTACTACACCTCAAACGGTGAGTGCATGGGAGAAGAATGTACTTTCTATTTCTCCTAAGAATATGTCAAATATTTGTAATAAATACCACATTCGTTCGTCTGATTTGTATGGCTTTTGATTTTTATTACAACAAAACTTGGATTAAATTCAAGTTAGAAAGGAACAAGATGAACGAAATAGCATTATCAAATAATCTTTCTCAAATTGAGTTAGAGATAAAACACCATAAGCAAATTGCTGGGCAATCAATTTGGGAAATTGGGAGAAGATTA
CGGGGGGGTGTTTGTGGCGGGGGGGTAAAATTTGGCCAGCTGCCAAGTAAGAGCAGACGGAGACGGGGTCCAGCACAGCAGACAGACACGGGGCACTGGGAAAGCACAGAACAACACACGGAGAGGACACACAGAGACCCGCACAGAGGCGACACCGTTCACACACACACACAGCAGCAGGGCCGCAGTGACACCGCGGCAAACAGAGAGAGGCAGACGGACAACGAAGAACGCCGAAGCAGTAGAAGAGAAGGGCGAGGGCTATCCGCGGCCCCGGCGACCCCCTTCCCCAGTCGCCGTCGTGCCGAGGCCGCGGAGGACGGCTGCCCGGGGTTGGCGGTCTGCCAAGAACACGCGGCCCTTCCCCCTCCCTCCACGCGAGCCGCGCACGGTGAAACACACACAGGCAGACACCACCGCCGTCCCCCTGTCGGCCCGTTCCGGGAGGCTGGAGGGGGGCCCGGGGGTCGCGGCGGGGGGCGTCAAAACACGCGCCGTCT
GTAAAACTTCTAACAACTGACTACTCGCACTTTACCCAGAAAAGTGTGTGTTAGAATACATCGTTTTTTCTCACTCAAATTGGTAGTCTTGAGTGATTGTAGCTAACGATGTCTAGTGTTTTTACCCCGTTTTCAGGTTCCTCGCGAACGGTGGCGATTGGACAACAAACTGGAGGTGTGGATCAGAGCTCTCTGTTGTCGACCCTTTTTTCAGAAGAGTCTCGAGATCAATTCGCTAAGGAGTGCAAACTTGGTTTGTACACAAACTTACGATCATCCCAGAGGTTTAATTATGTTGATCTAGTCCCCCAAGCCCACGGTTCGAAAGTCCTCAACCTGTTCAGAACGGAATATGAAAAGGGTAGGATTCCCTCGAGCGGCGTTCTTAGCATTCCCAGGGTACTCGTTTTTCTCGTTAGAACTTCTTCTGCGAGTGAAGGCGGTAGTGTCACCTTGAGATTGGTCGATCTCAAAGGTGCTTCGAACCTCGACGGTTTAGA
AGCAAAAGCAGGTACTGATCCAAAATGGAAGACTTTGTGCGACAATGCTTCAATCCAATGATTGTCGAGCTTGCGGAAAAGGCAATGAAAGAATATGGGGAAGATCCGAAAATCGAAACGAACAAATTTGCCGCAATATGCACGCACTTAGAAGTCTGTTTCATGTATTCAGATTTCCACTTTATTGATGAACGGGGCGAATCAACAATTATAGAATCTGGCGATCCCAATGCATTATTGAAACACCGGTTTGAAATAATCGAAGGGAGGGACCGAACAATGGCCTGGACAGTGGTGAATAGTATCTGCAACACCACAGGAGTTGAGAAGCCTAAATTTCTCCCAGATTTGTATGACTACAAGGAGAACCGATTTATTGAAATTGGAGTGACACGGAGGGAAGTTCACACATACTATCTAGAAAAAGCCAACAAGATAAAATCTGAGAAGACACACATTCACATATTCTCATTCACTGGAGAGGAAATGGCCACCAAAGC
TGCACTGGATTGCAAGGTTTTGTTTCTATCAGATAGTGGTTAAGGTGGATCACTCTACCTTTTCATCAAGCCAGTCCGCCCACCACTGCATCATTTCTCTGCGCTTATCGAGATACTGAGCATGGTTGTAAATCCCACGCACAGATCCGCCGTTGGCATGTGCCAGTTGCACTTCAATAGCGTCAGCAGGCCATTCGTGCTCGTTCATAATTGTGCTGAATTCATGCCTGAATCCGTGACCGCTTTCCAGACCCTCATAGCCGATTTGTTTGATCACAAGTAATACCGCGTTCTCGCAGATTGGCTTTTTCTTATCGTTGCGCCCGGCAAAAACAAACTCTGATACTGGTTTGGTGATTGAGCTTAGCGTAGTGAGAAGTTCAACTACCTGGTCTGACATAGGAACCACATGAATTTTGCGTCCCTTCATCACACTGGCGTCGATGGTGATAATCCTGTTTTCAAAATCGACGTTCTTCCATTGCATGGAACGAAGCTCT
AGAATTCGTCCCAGGCCCCCCAAAGTCTACTCGAAAGCTACCGCTCCAACCTTCTATTCTCTTTTTGCAAGCTCTTACAATGTCTTCTTCCCGCTACAATGCCGCTGCTCGTGCTGCCACCATTGCTCAGAAATCCTCTTCTGAAGCACCCAAGGAATCTAAAGTTCCCGACAATTCTGTCGACTTCCTGACCTCCTACAAGGCCGCCTCCTCCGCACGTCTCTCGACCGCCAATCTTTTTACGGTTGATGTACTTCCCGATTTCACTCCGATCCTCATGTTTATCATGTTCCACGCGATCCAACTCTCCTCCGACATCGACAACAGAAAACATCCTAAGATAACAACGCCCACCTTCGTCGTCTACTGCCTCTCGCTCGTCTATGGTTACTTCCTCCTCTCTGACATGTACGTTCGCCCTTCCGCCTCCGCTCCTGCCCAAGACTACTTCGACCAGCCCTATAAAAAACAGTTCTCTGACATGCTCCTTGGCCTCTACG
ACCGGATGGCCGCGATTTTTTTTCAAGTGGTCCCCCCGCGTGCGCTGGACCAATCATAACCATCCCTCAAAGCTTGCATGCCTGCAGGTTATCCCATCAAAACGTGGTCCCCAAGTACTTACATCAAAACATGTGGGATCCTTTACTAAACGAAGTTTCCTGAAAACCGTAACATGGTTTTAAGGTGTATGTTAGCAATTAAGTATTTGCAACTAGTAGAGAATACATACTCTCCTGATACATTAGGCTACGACCTAATACGTGATCTCATCTTGGTTATTCGTGCTAGGGATTATGTCGAAGCGTCCCGCAGATATAGTCATTTCCACTCCCGCCTCCAAGGTGCGTCGCCGTTTGAACTTCGACAGCCCATATGTCAGCCGTGCTGCTGCCCCTACTGTCCTCGTCACAAACAAAAGGAGGTCATGGGCCAACCGGACCATGTACAGAAAGCCCAGGATATACAGGATGTACAAAAGCCCTGATGTTCCTCGGGGCTG
GTATTCTGTGGTGTTTGTTTTTGGCCTAGGTCAAGGATTAGATACCACGGTTTCGCAATTCCTGCAACTTTCGCTTTGCGACGCGGGGCCCCTTTGCTGTCTTGTATCATTTCGTTCGCGACGATATCAAGATGGCTCAATCTAACATTTATTCTGACATGATTGACAGATACGTTAACGATGAGACTGTGGTGCAGAATCTGTTTATGACAGCTTCTTCTACTACAAAATCGTTGTTACATGATGTCATCGCTGACCGTGCAGCTAACCATTTAAAAAGTTTGGAAAAGAAACAAAAACAAAAAGAGTTAGTTGATGTGAGGCGTGTGTTAAGTTCCGAGTCATTAAACGCATTGTGTGCATTGTATCCTGAGTTTCATGTTATCACTAGTAACTGTGAGCGTGGGAGTCATACAATGGCGGCTGTTTGTCGAACGTTGGAGACTCTGTATATAAAAAGTCTGTTGCCTGTAAAACATACAGTTGTGTGGGATGTTGGT
GAATTCATGATCGACATGCTGGTGTTAAGGATACCTTTTAAAAGCTCTCTTGTGTCGGAGCGTCTTGATTCTAAGGGAAATTATGTTTCCCATGTGAATCTTGCTGAGGTTGCACGACTCTCCGGTCTGACTCTCGCAGCACATACCGTTGAATATGCCATTGATGGTGATTTAACTGTATCCGGCCTTAAGCATCCTTACGAATCTCTTCCGTCTCATTATGCGGGTATCGCGCTGAAAATTTTTGAGGGCGGTAAAAACTTCGAGCCTTGTGTAGAGTTGAAAGCATCTCCGGCGAAGTTGTTACAAGGTCACAACGTTTTTGGCCCGACTTCCTTTGAATTGTGTGGATTGGAGTTTTTCGGCGCTTTTGCGGCGGCTATGCCTGAACTGTATGACTTGTGCGATGTAACTAATACTGTAGTTGGTCGTATTGACGTTACATTTAGTGCAAAGGTTGCTAACGATCATATTGCTAATCAGGTCATTTCCTTCCTTCG
CATCATCAATATAACACCGCAAGATGGCGACCGAGTTAACATGCAAATGAGGTGGGCGGAGTTACGCGACCTTTGTCTCGGGAACGCGGAAGTGGGCGCGGCGGGTTTCGGGGAGGAGCGCGGGGCGGGGCGGGCGTGTCGCGCGGCGGTGACGCGCCGGGGACCCGGAAATTGAGTAGTTTTTATTCATTTTGCAAGTTTTTCTGTACATTTTGGCGCGAAAACTGAAACGAGGAAGTGAAAAGTGAAAAATGCCGAGGTAGTCACCGGGTGGAGATCTGACCTTTGCCATGTGGAGTTTACCCGCTGACGTGTGGGTTTCGGTCTCTATTTTTCACTGTGGTTTTTCCGGGTACGGTCAAAGGTCCCCATTTTATGACTCCACGTCAGCTGATCGCTAGGGTATTTAATGCGCCTCAGACCGTCAAGAGGCCACTCTTGAGTGCCGGCGAGAAGAGTTTTCTCCTCCGCGCTCCGCCAATTGTGAAAAATGAGGAATT
ATGATACGGTTCGCCCTGTCAAAGTTGACCACTTGGCTTTTACTTTCGCCTATGCGGACTTGCGCCACTTGGACAAAAGCAACGACCAAGACTTTATCAATCTACAGATGCCCGTTTATCACGAGCCAAAGACCCGAACCAAGGAACAAGGCGCGGTGTGCTCTACCTTGGAACAAATCGAGCATCATATGGAAGCGCACCGAAACAAAGTGTCCAAGATGCTCTTTCATCGCTTTGATTTGTTCATGTCCAAAATCATGGCTTTCGTTATCGCCTATGCGTGGTCGTGGCCTTCATGGTTACAACGATTCTATGGTCATTCTCGATATGACCGGACAAGTTGAGTGTGGCCTTGTCGGAATTGGCGGAAACAACGATACCGTTTTTGTCCAAATCAACGGCACGGGGTGCACCAAACTTTTCGACCGTATCGACTCTAAGAAGCTTCATTGGTGGCTCGCTCAGGTTCTTGGCATTACTCGCTTAGTTCGTCTCGACTT
CTTTGAAGGAGTGACGACCTTTAAAGCCCAGGCCTAATCAGCCTGGTCAGACACTCCTGGGGTCCATCAGGAGACGGATCGCTAACGCGAACTGGATGTCAGTGTCAAAAGCCTTGTGCGCCATGGATACTTGGTACACTTTTACGGGAGTAGGTGCCCCGCGAACTCTGGACAGTTTATTGGGATTTAAAACTGTACTCTGAATTGCTAGCCTTATGCAATTGACGTGTATTGAGAGGGCTTATTTGTGGCTTTCATACTAGTATTGTGTGATYGTCTACATTTAATTACGATAATGGCTTCGACGCTAATATCGTCTGATAATTCTGCCACGTTAGGCAAAGATAGTGAAGTTATCAACAACACAAATACTTCACCACCCGACAATCCATCTAGTGACCACTCAAATCCCCGGTTAACAAAGGTTCTAGATGAGATGTCCAAAAAACCATGTGTTAATATAAACGAAATAAGAAAAATGATTAGAAATTTTCAACCTC
TTAAGCCATTCTTAACTTCCGGAAATGGCTATTGATACCATTTTGATACCATTTACTTGTCAAAAATGGCTATTGCATCGTGTTTTTTCTGAGTGTATAAATGGCTGTAAGTGCCCATCGTTTCAGTGATTTGAGCATGTCTCATGAGTGACTGTAAAACGAAAATATCTACACCATTATTTGCAAGATAAGATGCATAAGAATGTCTTAACGCGTGAATGTTATAATGGGGAAAAGCTTTTTGAAATTTCTTTTGAACATGACTGTAATGTTTGGGAGCCATTCCTCCGAAAATAAAATAACTACGTTCATCAAAATATTTGTTTAACTCTTTTTCACGTTGATGTCGTTCAGTTAACATTGTATTGATGAATTTAGGTAAAGGAACAATATCCTCTGAACTATCTGTTTTTGGTCTCGGATATATAGTTCTATTAGAGATGTCCATTGTTTTATTTATGGATATCTCTTTTTTATATTTATTGTAGTCTGTCCAAACA
AAAATAAAACAACTCATAAAGCAACAAAGAATACGAACGCAATCAAAACTTTTACTTTTCACTTACGAACGATTCAAGTTTAACAAAAATTTTTAAGCAACTCAGCATTTCCTCCCAACCATCATCTGAAATGGCTTCAATTATGATTGGCACAATCACTGTACCGCTCGTTGGATATGAATGTAACTATAAGGACGTTGAAGAGCTCATAGAAGTGGAAACACAAGAGCGTGTTTATATAAATCCAAAACCAATCTCTGCACGAAAGCGGAACCTGTGCTTTTGTGACGATGATGAGGATGGCCACTACCACTGCCACTTTTGCGATTGTGAGTGTGATTCAAAGAATCACTTGGAAGAACACGAACGTGATATTTGCGAAGACGCATATTCAGTGCGTGCATTTGGGTACAAGCTGGTTCCAAGGATTGAAATTAAAAAGATCATCAAGACAGTGCCATGTATAGCCACTGAAATAATGCAACCAATGGTAGTTGTAG
GTTATTTCGACACTTCGCACTCTCTCTACAATGGGGAACGTTCAAACCTCCGTCAACACTTACAATATTACTGGGGATGGTAATTCATTTACCCCCACCTCTGACATGACATCCACCGCCGCCCCGGCCATTGACCTCAAACCTGGGGTTCTCAATCCTACCGGTAAGCTATGGCGACCCGTCGGTACCTCTGTTGCTACCATCGACTCACTTGCCATCGTTAGCGATCGTTTTGGTCAGTATTCATTTGTCAATGAAGGCATGCGAGAGACCTTTTCAAAAGCGCTCTTCGACATCAACATGTGGCAACCTTTATTCCAAGCGACAAAGACTGGCTGCGGACCGATTGTACTCTCCTCCTTCACAACCACCACCTCCGGTTATGTTGGCGCCACCGCCGGTGATGCCCTTGACAACCCTGTAACGAATGGCGTTTTCATCAGTACTGTGCAAATCATGAACCTTCAGCGGACCATCGCTGCCCGCATGCGTGACGTCGC
TTAAAACAGCTCTGGGGTTGTACCCACCCCAGAGGCCCACGTGGCGGCTAGTACTCCGGTATTGCGGTACCCTTGTACGCCTGTTTTATACTCCCTTCCCGTAACTTAGACGCACAAAACCAAGTTCAATAGAAGGGGGTACAAACCAGTACCACCACGAACAAGCACTTCTGTTTCCCCGGTGATGTCGTATAGACTGCTTGCGTGGTTGAAAGCGACGGATCCGTTATCCGCTTATGTACTTCGAGAAGCCCAGTACCACCTCGGAATCTTCGATGCGTTGCGCTCAGCACTCAACCCCAGAGTGTAGCTTAGGCTGATGAGTCTGGACATCCCTCACCGGTGACGGTGGTCCAGGCTGCGTTGGCGGCCTACCTATGGCTAACGCCATGGGACGCTAGTTGTGAACAAGGTGTGAAGAGCCTATTGAGCTACATAAGAATCCTCCGGCCCCTGAATGCGGCTAATCCCAACCTCGGAGCAGGTGGTCACAAACCAGT
AGTTGATCCTGCCAGCGGTGGGTCGCTACTGTTTCGCGAACCAGTCGTTTTGACAGTTGGTTGGGATCAAATTTGTTCTGTGCGCGTCACGCCACTTTTTGTGGCGGGAATGTGCGAAAATAACAGGAAAAAGAACCCTGGAAAGGGTTCAAAGAAGAAAAAGAATGCTGGAAGGAATGGGAAGGAAGTCCCGGGACTTGCTCTGGTGATGGGCGTGATCCATTACGCCAGCCATATAGCCTTGGGAATGAAAGTTAATTCACGGCTTAAAAGGTTTTGGAAGATGACTCCGGCCAGCAAACTTGCAAAAACAATAACAACATTGATTAACATACTTAGAAATTTGCTGTCCTTCACTTTGAAAAGAAAGACTAAGCAAAGATCAGCTGGATGGACCATGGGTGTGATTTTCATATGGATGATGGGAACCATATTGTCAATTGAAGTTGTTAAAAACAACGGGGGTTGGCTCATGAAACCCCGTCTTCAAGACACTGGAT
TGTGTCCTCCGTGATGGGTAAGCTCCAAGATGGAATCGCCATTAAGCGGATCAACGACGCGATTACCACTTTCAAGAATTACAAGCTCGGTGAATTGAAACAGGGCGGCTCAATGGCCATCAACACATTGAGTAACGTCCGCGCCCATGTTGGGCTGGCTTGGCCGGCCATCTTGCGAAATTGCTTGATACACACTTCATCCCATCTTGGGTTTATGAAGTTTATGATTGATATTGCTACTACCTGGAAAGTTGGTGCTTTCACTCTTCTGGGTAGCGTCGGTGATGAAGATCCCTTCACTGACGTTGATTTGATTTACACTAAGACCTGCTTACATTTGGGTCTTAAAGACAACGATTTTCTGCAATTTCCAGAAGAATTTGCTTATGAGGCGAATTCCTTTCTAGAAGCGCAGTCGATGAATGCTAAGGTGGACATGCTTACTGGTGTCCACAATATTGAAGACAAATACGTTTTCAGGATGCAGTCTATATCTAAGT
AAAATATAAAATCTCAATACAACACACAAGAAATTAAGCAATCTAAGACCTTCTTTTGCAGCTAGCTTTCAAGCACAGGAAGTTTGACAACTTGACACTTGCTTCGTAGTCGATTTGTGAACACTTTAATAGCAATGGCATTCGTGATGTTTGGACAGTTTGAAAGTGCTTTGCCACTACTCCATAGTGGGGGGGCATCGCTGACCGTAGCACCTAACTGTGTGGCACCCATTAAGAGGGATATACTGAAGGAGACTCGGTTCCAAATGATGAAGGAAGAGGCTCAGCGTGAAAGGGCTTGGGCCAAGTTGGAAGAGGAAACACGTGAACGCTATGAAAGTTTTCAAAGGGGAACACTTAAAAGACTTCCATACGGTTTCATGACACTAAAGAAACCATCAATAGTGAAACTGCATAAGGAAAGGATCGAGCGAGAGAATCAAGAGCGAGAGGAACGCATATTTGATAGTTTAAGTCCATTTCCTATTACGCATATTAAT
GAAATTTTGCTACTCGCGCCAATTTCACTAGCTCTCAAGCTCAAAGCCCTAGCAAATTAGCTCTACCAAGCTCAACCTCGAACCTTTTCAACCTACCAACACCACCCAACAACAATGTCTTCCTCCGCTGCTCGCATCCAAACTGCTTCTCGCGTCGCCCCGGCTGAAATCCGCACTCCCCCTGCCCTCGCCGCCATCGCAAAGAAATTCGCTCCGGTCATCCTCCAAGACAATGATGTTCCTGTTCCTCCGTCCAACGCTGACTACTTCGGCAGAATGAATCTTCCGACCAACATCGAACTCGACTCCGGCAACTACCACAACATCGACGTCCAATTTGACACCCGCTTCATATTGAACTACATTATGTATCACGTCATGAACCTCGCCCCGGAACTCAACTTCAAAGGTCATCCTTATTTCTCGCCCCTCTCGTATATCGGCTACTGTATGCATCTCTTCTACGCCCTGCTCCTCGCCTGTGACTGCACCTTCCGCTC
GTAGTATTACCAGCGCACTTCGGCAGCGGCAGCACCTCGGCAGCGTCAGTGAAAATGCCAAGCAAGAAAAGCGGCCCGCAACCCCATAAGAGGTGGGTGTTCACCCTTAATAATCCTTCCGAGGAGGAGAAAAACAAAATACGGGAGCTTCCAATCTCCCTTTTTGATTATTTTGTTTGCGGAGAGGAAGGTTTGGAAGAGGGTAGAACTCCTCACCTCCAGGGGTTTGCGAATTTTGCTAAGAAGCAGACTTTTAACAAGGTGAAGTGGTATTTTGGTGCCCGCTGCCACATCGAGAAAGCGAAAGGAACCGACCAGCAGAATAAAGAATACTGCAGTAAAGAAGGTCACATACTTATCGAGTGTGGAGCTCCGCGGAACCAGGGGAAGCGCAGCGACCTGTCTACTGCTGTGAGTACCCTTTTGGAGACGGGGTCTTTGGTGACTGTAGCCGAGCAGTTCCCTGTAACGTATGTGAGAAATTTCCGCGGGCTGGCTGA
GAAAAGAAACACAAAGCAAAGCAAAGCAAAGCAACTCAAATAAACCATATTTGGCCAAGGCACTTGGTAATCAAACGGGCACAACCCTAGATTAACGATATGGCAAATTTGAGGAGTGTTTTCGAACAGTTGAACGACGTCTCACTCCGGGCTGTTATTCAAGAAGAGGCCTACAGAGACATTAAGCTCACTATTAAGGAAACTAAAACCTACAATCCTTATGCACATCCAGTAGCAGTAGCGGATAGTTTAGAAAAATTAGGAATAGAAACTAACCCCTTTGCCGTCAAGGCGCATACGCATGCCGCGGCAAAGACAATAGAATTAGATATGTACAAAATAGTTTCTTTCTACCTCCCAAAGGAGAACCCCACCACCTTTATGTTCATGAAGAGGAGCAAGTTGCAATATTTTAGAAGAGGCCCACAGCAAAAAGATGTGTTCCTCAATGCTCACATAGAACCCAAAGACGTGGCTAGGTATGACGTGGACACCCTTTT
CTGAGCGGATAATCTCTGAGATCATCCGACTCCAGGACAAGAACGCAATAACCCCATCCATCAGGGGGCACTTCTTATGAGGAGGAATGACGTGGATGTGGGGGCCATGGCCCTCATCATCCTCATATTCTTTTTTTTCATCCTCTTATTGAGGATCCAAATCGTTGAAATAGCACCATACCAAGGAGGTTGGCTAATATGATGGATGCATTACTCCTTGAATTAGAAAATGATGAAGGATGGGAGGATATGGACGACATAGGAAGGTTCTGGAACCCTCAAGAAGGGGAGAGTATACGTGGTATCTGCAAGAGGATCAAGGAGATACACACAAAACTCGGCAGCCTACGGGTCATGACACTCCAGACCCTGGACGGGGAATACTATGTGAAGGGGCACCGCGCCCTAGAGAGGTACTTCGACAGGATACAGGAAGGATGGGGTGTCTGGATCACATACAATGGAAAGGCAAAGTCACAGAAGGGTGCGGAGTACCACAG
TCCATGATATAGAAAAGAAATATTATTTCGTGATACGGATACTCCAAGATACAGTTACTATTAGTAACGATCTGTCAGATCTGTATCTTGGAGTATCCGTATCACGAAATAATATTTCTTTTCTATATCATGGACTTATATTAACCTTCCAATTGGAACACACGGACGTGGAAATTTAGAAAGTATTTTTCTGTGGAACACACGGACGTGGAAATTTAGAAAGTATTTTTCTGTGGAAAATAATTAATTTCCACCTACCATTGGGGCCTTAAAATCCACCACCACATGATCCACAGAGTATATAAGAGGTATAAATGAAGGGAGAGTCAGTAGTATGGAATCAGTCTGCAGTGAACATTCGCCGTGTGAACACGGCAATATAGAGTGTGAGTGCATTTTTTGTTGGGAGCATGACGCACAGTGTAAATCCAGGAGGAGAGAATTGGATTTGGGAGAGCCAACTGGAAGTGAGAGAGGAATGGCCAACAATTACGAACAAT
AGAATGATCTTCAAGTTGACCAAGCGATAAATACTCTACACAATGAACAACCGAATGAATGACAGACTTACGATAACCAATTATGCGCGCACACAAACATTACAGAGAGATATGGAGCATGTGATTAATTTGCTAGCCGGCATGGATTTGGACGAAGGCACATCTGCATATTTTAGATTACTTATGAATGATTATAGAGAAAGAATGGAAGCAAATAAATTAATGGGTTTGTCTTTCGAAAACAATGCACGAGCAAATAGATCACTGATTGAGTACGATAAATTTAACAAAGAGAAATTCATGATACTACCGATAATGATGACAACGACGCCAACAGATTTTGATATTCTGACAACTGAGCTTAGAGCGTTGAGCGCGGATAATAATGTTGACTATACTGCTATGCATGATAGGATAGCGTTGATATTTTCATCAACTCTTCTTGAGCTATTTTCGAGTGTTGAGGAGGACTATGTCGTTGGGCAGCGTGTGTTTTTCGA
CACGACCAGTGATCGAACAACCTGAATCATTGGTGACCCCAACCCTGGGTACCTAGGTGCAATGGCCCCAATCTGCGGATTAAAATAAAACCTGAGATCGCCACTCTCATTAATCACAACTAATATTTGGAAGTTTTCAAAATGGCAAATGAGCACAAGAGTCCGCTTGACAAGCGTGTCACTGACCTCTTCAAGGACATACCAACTGATATCTCCACTCATTTGATCACTGGTGAAACCTTTTCTAATGAAAGTTTTCAGGCTATCCCAGTTTATACCTTAACCAATGTCACAGTTAAGCAAGCTGTGCATCTCTCATACAAGCTGTTTGAGAGTATGAAAACCACAAAGTGCGCTGCGGGATATCAATATGCCATATATCTCTTAGCGCAGAGACTGTTGACACCTGCAGCAGGATCAAATGATCTGGTGTTCAAAGACTATATTCCTCAGGGAGGATCGGATCTTCCACAGGAAATTAAGAACAAAATATACGTCAC
ACGCGAAAAAATGCGTACAACAAACTTGCGTAAACCAAAAAAATGGGGCAAATAAGAATTTGATAAGTACCACTTAAATTTAACTCCCTTGGTTAGAGATGGGCAGCAATTCATTGAGTATGATAAAAGTTAGATTACAAAATTTGTTTGACAATGATGAAGTAGCATTGTTAAAAATAACATGCTATACTGACAAATTAATACATTTAACTAATGCATTGGCTAAGGCAGTGATACATACAATCAAATTGAATGGCATTGTATTTGTGCATGTTATTACAAGTAGTGATATTTGCCCTAATAATAATATTGTAGTGAAATCCAATTTCACAACAATGCCAGTGTTACAAAATGGAGGTTATATATGGGAAATGATGGAATTAACACACTGCTCTCAACCTAATGGCCTAATAGATGACAATTGTGAAATTAAATTCTCCAAAAAACTAAGTGATTCAACAATGACCAATTATATGAATCAATTATCTGAATTACTTGGA
GGAAAACTAAACGAAACAAATCGACTCGGCCAACCCGTAACGTACTCAAATCTCCCACGAGCTAGACTACGTAATGGCTTTGATATCACAGGCCCTCGATAGATTCACAGACGTGTCCCTCAAGGCAGTGATCCAGGAGGAACAATTACAGAACCTCCGCACCACACTGCGCCAGGCGAACACCATCATGCCGTATGCTGCGTCCACATCAGCAGCAACCGCTCTTGAATCCCTAGGGATACTGACGAACCCATACTCAGTATCTCTCCACACCCATGCCGCCTGTAAAGCCATCGAAAACCAGTTGCTGGCAATCGTTGGCCGACTACTCCCGCAAAGTCCTGTCACCTTCTACTTCCTAAAGCGTTCCAAACTCAACGCTCTAGGTCGAAACCCTCGGCTCAAAGACGTCTTTAACAACGCCACCATTGAGCCCCGCGACTTTGCCCGCTACGAGCCAGATACCCTTCGGGAACACCTCGTAGCCCCGACCACGCCCA
TGGCATTTTTGTAATAATAGGTGTGTACCCCGATTGAGCTCTCTCAAACTTGCTGATTCAATTGGTGTATTGGGGTGCAATATATAGTATAACTCTCATTAACGGATTCTCAACACGTGGCGGCCATCCGTATAATATTACCGGATGGCCGCGATTTTTTCCCCCCTACGCGCGCACGCTCCTCTTTAATTGAATTAAAGCCTCCGCTTTCGTCTCGTCCAATCATGTAGCGTCTGACGAGCTTAGATATTTTAAACAACTTGGGCGCTAAGTTGTTCTGTGGTTATAAATTAAAGAGGCTTTGGCCCACCTTATTTAATTCAAAATGCCTAAGCGCGATCTCCCATGGCGCTCGATCGCGGGCACTTCAAAGGTTAGTCGCAATGCTAATTATTCTCCACGTGCAGGAAGTGGGCCTAAGATCAACAAGGCCTCAGAATGGGTTAACAGGCCCATGTACAGGAAGCCCAGGATTTACCGGACGCTGAGAACGCCTGGTG
GAAATTTAGGGCACACACGAACTCTCAGTTCTTGCCCGCACGGTAGTCCGATGCCTACGCTCCCCTGGGGGCTATCGAGGCGGCAACATGGGTGTGTTTTCGGTGTTCAAGAAGAGCCTGTCGTCTCCCAAGCGACTAGGGTTGCCTCGCACTGTATAGTGTAGTTCGCGACCCGAAGAGCAAGGGTGGTGTTGGTTGGCGAGGGGGGGCTTCGGCCTTCCGTTGACCCAACTGATATCACACTTATCTTCTTGACTCAACGGATTTGAAAAACGAACCCTAAATTTCCATGTCTCACACCACGATCACCAACTTCCTTGCCGGCGTTATCGCTAGGCCGCAGGAGGAAACATTACTAGCGACGAAACGTTCAGACGTTATCGGACAATTGTGCGCACCTCAGCCACTATCGGCTGGCAATGAGGACTCGCGCACGACCTCGATCTTTCACGAGATCGGTCGGGCTGTCAACACCAAAGGAAAGGCGTTGGCAGTCGCCG
ATTTTTTTAAAATGAAAAAAAAAAATATCATAACTACTAACTATGGATTTACCTATAGAAATTTTAGAAATTATATTTAATTATACAGATACATACATAAAATTATAATTTATATATTTAAAATATTTAGAATTTATTGAAAATTAGTAAAATTAGATTGTTCTAAAACATATATTGATTCTCTAAAAGGAATACATTATCTTACTAATTTACAAAAATTAATTCTTTAAAAGAAATATGTTGCCTTAATAATATTAAAAAAATAAATTGTTCATATACAATCATTGATTCTCTAAAAGGAATAAGTCTTAATAATTTAGAAGAATTATATTGTTATAATATAAAAATTTATTCTTTAAATATAATAATAAAAAATCTGCTTATTAAAAATATTAAATGGTTATAAATACATAAATTAATTATTTTATATAAATTATTGTTAAACATTTATATTAATATTCTAATATTAAAAATTGAAAAAAAAAATAATTATGTTAAAA
TAATATTACCGGAAGGCCGCGCGATTTTTTTTGTGGGCCCTTGACCAATGAAATTCAAGCTACATGGCTTATTTATTACCTGGGGACCATTAAATAGACTTCCTCACCAAGTTTGGATTCAAAACATGTGGGATCCATTATTGCACGAATTTCCTGAAAGCGTTCATGGTCTACGGTGCATGCTAGCGGTGAAATATCTTCAGGAAGTGGAAAAGACATATTCCCCGGACACAGTCGGCTACGATCTTGTCCGTGATCTGATTTTAGTTCTCCGCGCGAAGAACTATGTCGAAGCGACCAGCCGATATTATCATTTCAACTCCCGCATCGAAGGTACGTCGACGTCTGAACTTCGACAGCCCATATGTATCCCGTGCAGTTGTCCCCATTGCCCGCGTCACAAAGGGAAAGGCCTGGACAAACAGGCCGATGAACAGAAAACCTAGAATGTACAGGATGTACAGAAGTCCTGACGTGCCCAGGGGCTGTGAAGGCCCTTG
AACGGTAAGTCTCGCCCTTGTACCAGGTGCGGTACGATTTCTCAATAGCTCCTTCAATAACAGGTTGTTATTGCCAACTACCATCATCACTTTCAAGTTTTTGCTTGTATCGTTTTCGTATCATCTCCTATTTGTATATAATTAAATAAATAAATATATATAATGTTTGAGGCTTGGTTATTTTGCAACTGTGATTGGGACAAATGGCTCAGCAGACTACACCAGACCAACAGAAACCTAAAGAGGAAACATTTGAACTGCCCACAACTATTAAAGAGTTAGCTGACCTCTTACAAATTCCTTTAGTTGATTGCTTAGTGCCTTGCAACTTCTGTGGAAGGTTCTTAGATTTTTTGGAGGTTTGCGAGTTTGACAAAAAGCAGCTAACATTGATTTGGAAAGACTACTTTGTTTCTGCTTGCTGTCGAAGTTGTTGTGTAGCTACTGCAACTTTCGAATTCAATGAATATTACCAGCAAACAGTTTTAGGTAGAGATATA
AAACTGTCTATTCTATTATATTATATAGACGGATTAGTCTCAAACCTTTGATATTAAAAGGTTTGAGTTTTTTATTTTTATCTAACAATAGAATTAACAGAGTTTTTAACAGAGTTCTATTTTAAAAGTTGGCATACTTAGTAAATAGTTCAAGCTCTTTATTCTTCTTTTCGGGCTCAAGATGTGAGTATAGGTCCATAGTCAATTGCAACTTTGAATGACCTAGCCTTTCTTGAATCACTTTATAACTCATTTCAGCATTTAAACAAAGGCTAGCGTGTGAACGCCTGAATCCATGAAAGCTCAACAACGGCAGTTCAGCATTTTTGATTATATTATTCAGCTTGTAGATAAGGTTGTGATAATCCATCACTCCACCTTCTATTTTTGGAAATACTAGGTTTTGTTGTGGATTTCCTAACTTCATAAAGTGTTTCTTTTGAAAGAAGTACCAGCTTTTTAATACATAAATTGCCTTATCGTCAATGCTAATAATTCGA
TAGTAGTAGACTCCCTAAAGAGCTACTACACTTACAAGAAAAATGGCAACTATGGAAGAAATCCAGAGAGAAATCAGTGCTCACGAGGGGCAGCTTGTGATAGCACGCCAGAAGGTCAAGGATGCAGAAAAGCAGTATGAGAAGGATCCTGATGACTTTAACAAGAGGGCACTGCATGATCGGGAGAGTGTCGCAGCTTCAATACAATCAAAAATTGATGAATTGAAGCGCCAACTTGCCGACAGGATTGCAGCAGGGAAGAACATCGGGCAAGACCGGGATCCTACAGGGGTAGAGCCGGGTGATCATCTCAAGGAAAGATCAGCACTAAGCTATGGGAATACACTGGACCTGAATAGTCTTGACATTGATGAACCTACAGGACAGACAGCTGATTGGTTGACCATAATTGTCTATCTAACATCATTTGTGGTCCCGATCATCTTGAAGGCACTGTACATGTTAACAACAAGAGGTAGGCAGACTTCAAAGGACAACAA
TCCTACCTGGGAAATCTACATAGGAAGTATGGATTCCTATAGTGAATTCATATAAGTTAAATAAACAGATCTTGTAAGAACGTGACTTAGGCCAGTGAGTAGCGTAGAAGACTGTTAACCATAAGGTACCGGGTTCAAGTCCATCAGACGTAAGCAATTTTTAATAAATTAATAGCAATTATTTAATAATTATTTTTGGTTTTTTAAATAAGTTTTTTTTATTTAACAATGCGATGAATTCCAGTCACTGGCTTTCCGGGAGTTCCATAGGTCGGTTATCATCTAACAAGTGATGTTAAGTTGATTCATCCACGTGTTTCTTTAAAGTAGCTTTCGGTAAGTATGCACTTAGTAATCCGCTTCACATATAGGGCGGGGGATTATCATCTCAATAATGACATCCATATTGCACTATGCATTACCTTGAATGATGTTGCTACGTCGCTATGCCAGGATTGGTAACAGGAATATTTCATCCGTCGATTTGTTCATTTAAATAA
GAGGTGACGTCCAGTATTACCGTCACCTCTCCCCCCGACCTCTAACCCCTGTACGGATGCCTAGTATAAGAGCAATTCATTGGTGTTTCACATTAAATTTCTCAGGAAAAATTCCTGAGATCGTCTGGACGGCAGACGTACAATATTCTATCTGGCAACATGAGAGAGTGAATCACGACCATCTCCAAGGCTATATTCAGATGAAGAAGCAGACGACTCTGAAGAAAATGAAAGAGCTACTTCCAGGAGCTCATCTGGAGATGGCAAGAGCACCAAAGAAAGCTATTGACTATTGCCAGAAGAAAGAAACCGCCATAGATGGACCTTGGGAGTATGGGACCTGGATTTCTACAGGTAGTCACAAACGAAAGCTTATGGAAAGATTTGATGAAGACCCAGAAGAGATGAAGCTTGAAGATCCAGGATTATACAGGCGATGTTTATCGCGAGTTCAGATGACTAAAGTTAGAGAGAAGAATTCTTGGGATTACGATCTTCGT
GAAAATCAAACAACCACAAACTAAACTACACAGAACAAACCTCAACACTACTTGATAAGGATACTTAGCGAAGCCCTGAACATTTAGCTCTTGAGGTATGACAACTGTGCAGAAGTTACTCGACCAAATTTCTGATCCCAACGCTAGGGCGGCGTATTCACAAGACTGTCTTTCTGCTGCCAAAAATGCAGCAACGAAAGCGATGACCATTGCCCCCTACGCAGTCACACAGACTGAAGCGCTTACTTTGGAGCGCATTGGGATCACCACCTCACCTTTCGCCACGACTTCCAACACCCATGCTGCCGATAAAATTATTGAAAATGATTGCTTAGAAATTATCGGTAGATACTTGCCGAAGGAGCCCGTCACACTTATACAGCTCAAACGGGCTAAGTTACATTTGTTAAAAAGAGGGCCTAATACAGACATCTTCCAGAATTATTGTCATGAGCCTAAAGACGTACTCAGATTTGGGTTAACAAACCCCCATGTATGCC
ATAAATTTATCCTTAGGGTTAAAGAAAGTTTTCCTCCCCCCTATAGCATTCCCCCCGTTAGCGAGAACATTTGTTCTCTCTAACACCTCGTCGGCTGAAATACCGATAGCCTAACGGTACCTATGCGGCTGATTCTCTCCCTCTTTCTCCAGTAGAATTAGGTACCTAACAAAAACCCAAACCACACAATATCACGGTGCCAGTAACACAAACTAAACCGACCAATAGAACTCTTGCAATCGTCAAGATGGTCATTAATTCCGGTCTAGTATCAGGGCCCACCGTGGCGGGGTGATCCCAACAATCCTTGGTTTGTTTGATGTTCCCATTAGGCCCCACAAAAACATTTATGAAATAAGTGGTTTCTTTAATATGTTGATATTATGTGTTTTGATTTTCTTGTTTTTGAATCGTTTTCTACTCAGATTTAGGTCTAACGGTTATATAATTAGAGATAATAGATTTGATTCAGTGTAAGAATCTTCACTTTTTGCTCATTT
GACATTTTGTGTCACGAACGTTCACCCTGCGTTCAGCATCATGTTTGGATATCTGCAGCTCATCAACCCCACCACTGACATTTACATTAAAGATTATGGAAACTTTTCTGGGATTGTTGCACACCAAGCTTATGACCCTGTCCGCCGAGACCATATGCTTTTGAGATCAATGAAATTGCACTTTGGACCAAATTCAAAATTACTATGGCTAGGCGATTTTCACGCCATCACCCTGTCACATGCAAATATGATATTTGGAGCAAGCTCGGTCGGATTTAAGGGCGTTAATGTGTCTACTTTGCCCCCTGACACCCTGACGACTGGCATTCGCCCTCGCCCCGTAGTCACAATGGATTTTGCACAGCTAAAAGGTTTTTACAGCGACTTAGCTCAGAAGGAGGATTACATCATGTATTTCCATGACATGGTGAAGTTTGTCAGCCAGACAGGAGGTGCTCCTGTATCATTGAGAGATGTGTTCTTGTGGATTAGTGAAAGCG
GTTAAAAGGGCATATAAGTTTTCAAGAAGAATACCTTTTATGTAGTTGATAGATTTATCTGTCATACGTTTATAGGTTTCTTCAAGAATAATTTAGATACCCCTTTTGGAAGTGCACTTAATTACGTGCTTGCTACTATGTTAAGTCCGTGCGCCTGTTGTTAACCGCAGCACGTACGTCCTTTACTTGTAGCACATGTTTTTAATGTGGGCGAGAGAAATTTAAAACCCAATTTCTTAATAGATGTAACGTTACTTTATGTCATTTAGTAGTATTCATCTCCAAGTCTTAAGTGCAAAAGTTGTCTAGAACAAACACTTAAGCAACCAAGATTTTCTGTGCAAAAGTCATCTAGAATGAACACAGAATTTCTCCGGACAATGACATCCAACCCTAAGTGTAATAGCGAAGTGATTCAATACTATACGACAAGAACTGATACTCAAAAATCAGACGTAAGTTTAGCCTTCATGAACTTGAAGCCTTTATTTACAGCTTAG
CTATTCATATATATAACGTTGCACAGAGGCGGGGCGTGTGGGTTTTTTATTGTTTATTGTCATGGAATTTACAAAGAAGTAAGTTGTTGGATCTTTATTCACAATTCTTTTAACAATGACTTTTTTACTTATTACATTTTTCATCTTTTTTACTTCACATGATATTTTACTTAAATTTTGTACATACAAGCCAAAATTCGCATAAAATGTCTTACTTTAAAAAGTTAAATTTTTTTTTTAACGCATAAATGGACGTACAGCAGCAATTGGAATAGCAGGAAGGGCCATTGTAAAGTGTGTTCCTGCTGATGCCGCTGCAGAAAGGATAGATGCTATCGTACGCATAAACCCCCCTCCTATTTGTTCATCTGCTGCTTTTATTATATCTTCTGCCAATCTAGGTGATATTTGCTTTTGAATGCTGTTTCCAAAAGCTTGCATCATCGGATTTTCAATTAAATGGATTGGATTTGCAGAATTTCCTAAAAAATAGCCCAACC
GTCTCCGAGCGATCTATCCACGACCAATTTGACATGGGTGCGCCGTTTGTAAAGGTCGTGGACAAAGCAGAACCCCCGGCATCGGGGGGGGGTGCCGGGGGCCTGTTGGCGTGGACGCCGTTGCTGCGCTCTTGGGGTAGACGCGTCTCTCAGGCTACGCGGCGCGCCATCAGTCGGACCTCAGTCGGTCGATGAACGCTTCGACCATGCCCCGCGTCATCAAAGGCGACTGCCCGCGTTTGACGAACGCGCACACCGACGACACCGACTCTTGCTCGTCTGCGCCGGGTTCGGGGTCGTCGTCGAACCCGATGCCCGACACGATGAGCGTGTATCCGCTCAACATGACGCCGGGGTCGAATGCGCGGCGAGCGGTCACCAGCGCATCGACAGCCGCCTCGAGCTGCTCGTAGGCGGCGGCGAGCTCGGGGCTAAGCATCAGCCGCGGTCGGTGAGGTCGGCGCCAAAGATGCGATCGGCGATGGCTTCGGTGAGCGCAG
AACGGTAAGTCTCGCCCTTGTACCAGGTGCGGTACGATTTCTCAATAGCTCCTTCAATAACAGGTTGTTATTGCCAACTACCATCATCACTTTCAAGTTTTTGCTTGTATCGTTTTCGTATCATCTCCTATTTGTATATAATTAAATAAATAAATATATATAATGTTTGAGGCTTGGTTATTTTGCAACTGTGATTGGGACAAATGGCTCAGCAGACTACACCAGACCAACAGAAACCTAAAGAGGAAACATTTGAACTGCCCACAACTATTAAAGAGTTAGCTGACCTCTTACAAATTCCTTTAGTTGATTGCTTAGTGCCTTGCAACTTCTGTGGAAGGTTCTTAGATTTTTTGGAGGTTTGCGAGTTTGACAAAAAGCAGCTAACATTGATTTGGAAAGACTACTTTGTTTCTGCTTGCTGTCGAAGTTGTTGTGTAGCTACTGCAACTTTCGAATTCAATGAATATTACCAGCAAACAGTTTTAGGTAGAGATATA
TAGACCCTGTTTCAGCCTCTATCTTTTCTTTTCCCTTGTTTATTCCTGCACCTGACTAGGCCCTTCTAAAGCCCCTAGTCCCTTTTCCTAGCCACCCTCTAAGGCCCTTTCCAAAGCCCCTTAGAGACTCCTATCTTCCACTCATCTTAATGAGCCATGTCTTACCAGGCTGCTCTAGATGCCCTCAACTCAACATCTCATCGAGATGCTTCTACCAACCCCATACTCAATTCAGTCGTCGAGCCTCTTCGCGACTCTCTTTCCTCCTATCCCTACCTCATACCAAAGGAGGACATTCCTCTCATCTTATCCTTCGGCATTCCAGTTTCAGGACTGGGTACCGACCCTCACCCTCACCCCATCCACAAAACCATCGAAATCCATCTTCTTTTCACTCACTGGCGCCACCTTGCTCGTCTCCCATCCACTGTGATGTTCATGAAACCTTCCAAATTCCGGAAGCTTCAGGCCATCAATCCCAACTTCTCTCATCTCCTCAA
GGAACTTAAAACATCAATCGTTGCTGCAACAGCGGTTGGTTACCTCTTGCCTTAGAATGAGCGAAGTGCCTCGATTTGAATTAAGAAGCAAACGAAAGATTGGAAAGAAACAAAAAGTTGATATATTTGGAGATAAAGATGATGAATCTATGTTACAGATCGACTGTGAGACAGATTCTCTTATTTCAGAATCGGTTAGTTCAACTCATAGTTACGAAGATTATTCTAAAGCGTATAAAGAGTTAACTTTAGAGACTCCAGCCGATGTAAATGACTCAGCTTCTACAATCGTTGACAGTGTTTGTGAAGAGTCTTGGTATGATAAAACGATTAAAGATGAACAAACTAAAGAGGATAAAAAAACAGATAAAAAACTTAAAAGAATAGAAAAAGTTAAAGAGAATAATCAAAATGATTCAATGAGTTTGCAAATAGCTCAATTATCATTACGAATACAAAGAATAGAATCAGAAACAAAGTTGAAAACACTTGATTCAGCT
CGCAATTAGGAATAAAGGATCTATGTGGGTTGGCTGATTATAGCCAATCCCTTTTTTAATTTTAAAAAGCGTATAGCGCGAGAGTTGGTGGTAAATGAAATGAACGAAAAACAAAAGAGATTCGCAGATGAATATATAATGAATGGATGTAATGGTAAAAAAGCAGCAATTTCAGCAGGTTATAGTAAGAAAACAGCAGAGTCTTTAGCAAGTCGATTGTTAAGAAATGTTAATGTTTCGGAATATATTAAAGAACGATTAGAACAGATACAAGAAGAGCGTTTAATGAGTATTACAGAAGCTTTAGCGTTATCTGCTTCTATTGCTAGAGGAGAACCTCAAGAGGCTTACAGTAAGAAATATGACCATTTAAACGATGAAGTGGAAAAAGAGGTTACTTACACAATCACACCAACTTTTGAAGAGCGTCAGAGATCTATTGACCACATACTAAAAGTTCATGGTGCGTATATCGATAAAAAAGAAATTACTCAGAAGAA
TTAAAACAGCCTGTGGGTTGTACCCACCCACAGGGCCCACTGGGCGCTAGCACTCTGATTCTACGGAATCCTTGTGCGCCTGTTTTATGTCCCTTCCCCCAATCAGTAACTTAGAAGCATTGCACCTCTTTCGACCGTTAGCAGGCGTGGCGCACCAGCCATGTCTTGGTCAAGCACTTCTGTTTCCCCGGACCGAGTATCAATAGACTGCTCACGCGGTTGAGGGAGAAAACGTCCGTTACCCGGCTAACTACTTCGAGAAGCCTAGTAGCACCATGAAAGTTGCAGAGTGTTTCGCTCAGCACTTCCCCCGTGTAGATCAGGTCGATGAGTCACTGCGATCCCCACGGGCGACCGTGGCAGTGGCTGCGTTGGCGGCCTGCCTGTGGGGTAACCCACAGGACGCTCTAATATGGACATGGTGCAAAGAGTCTATTGAGCTAGTTAGTAGTCCTCCGGCCCCTGAATGCGGCTAATCCTAACTGCGGAGCACATACCCT
ACACAAAGTCCTGGGCAATTACAAACAAGAAAAACTTAATTAAATACTAAGGTTTACTTTTTCTTCAAATAGGTATGTCTAAATCTCATTCTGACGTTGTGGGCACTGTGTCTGGTCTTAATTATAGACTATTTTATGATATGATTCCTGATAGGATATCTCAGAAACTCAGATTAAGAGAGATAACTGATCCAAAGACATGCAACGCAAGCAAGATACCCTTAGTGCTCAAAGCTGCTGAGGAAGTGTCTAGGATGGATATAGACCATGATAAGGATGGCTACACAAAGGTCCAGGTCAAAATGCCTGAGTACATGAAAGCTTACCTGGAAGAGATGCTCAGTGCAAGCAACTCAACTACCACTGGTATCTCCTATAGTGTGTTCTTAGTGTACATGCAAGACAAGTGTGGTGACTGGATAACAGAACATTACCTAAAGAATGTTCACTCTATGTCAAAGCAACAATTGCATGAACTGATTACTGGAATAATTGAAACC
GTATTCGGTTCTCTTACAGTGTAGCGTGAAGCGGAGCACGACTAGAGACCATACCATCCCTTGTATCCAAACCATTTCTCTTCACCTTAGGGTGTTGAAAGGTGTCCAACGACCGTGTAGGAAAAGAAGAGTTCGTTCGCGACTGGGCTTTGTCCCTGCCTCTTCTTCTGTTACCATTTCGTGGATTACCTCTATCGCCTTAAGGACGAGGGTGGAACTACCATCGGTTGGCGGTGTCTGTGTTTACCACTCGTGACGACGTTCAGAACTTCTGTACGGTTCTCTTCGTGAGACTGAGCACGGCTCTGCCCGTCAGTCGTTTTGACATTTTCGTCTGTAGTGGAGCGCGAATACCAGGGCCGGCCCTTATCGGTTACTTAGTTAATCCTTATGTCTAACATTGCTGAGGTTAGTCGCGGAGGAGGACATTACGGTGTCGATCCGTGGCGCCAGCATATTATTAAGAATAGGATTAACGCTGATTGGTGGATTCGCTTAGA
ACACACCAAAAAGGGTGACGCATCCAAGAACCGGAAATTGAGTCATTGCTGGATCCTCCATATGGTGGATTCGGGCACCGTCCTGGGCCCCGCTGTAGTCGTGCTGGCTAGCGGTCACACAAAACGAGTGTCCAAAACTCAGAAACAAATCGAGACAATCCGTCATCCGATTATTTAAATAAAACATCAACCTAAAGCCACCTCATTCTCCAACCAACAACACAACACATCACTCCAAAACTCCCACACAATCATGAATTACAACCGTTTGAAATTCGAGGATGCATTCCTCACACCAAGTGCTGACTATGCTGCCTTTAAAACCCCTCTTCCATATCCTGACCTCACCACAGGACCCACAGAAGTCCCCTACACTAAAGAGAAGCTTATAACTGCGAGTTATCCTTACTGGACTATGACAAAAGTCAACTCAGGGGACATCAAGACACTAGGAAAGACAGTATTGACAAAGTTATCTGATAAAAAGATCACTGAAAAGA
GAATTCCGAGTGGTTACTATTCCATCACCATTCTAGCCTGTACACAGAAAGTCAAGATGGACGAATCGCTCGACTTCGCTCGCGATTCGTCGAAGGCGGGGGGCCGGAGGCCCCCCGGTGGCCCCCCTCCAACGAGTGGAGCACGTACAGGGGGGTACGTCATCCGTACAGGGGGGTACGTCATCCGTACAGGGGGGTACGTCACAAAGAGGCGTTCCCGTACAGGGGGGTACGTCACGCGTACAGGGGGGTACGTCACAGCCAATCAAAAGCTGCCACGTTGCGAAAGTGACGTTTCGAAAATGGGCGGCGCAAGCCTCTCTATATATTGAGCGCACATACCGGTCGGCAGTAGGTATACGCAAGGCGGTCCGGGTGGATGCACGGGAACGGCGGACAACCGGCCGCTGGGGGCAGTGAATCGGCGCTTAGCCGAGAGGGGCAACCTGGGCCCAGCGGAGCCGCGCAGGGGCAAGTAATTTCAAATGAACGCTCTCCAA
GCTAATCTGCTGACCGTCACTCTGCAAAGATGGGGAACGCTTCCTCTATCGTTCAGACGATCAACGTTACTGGAGATGGCAATGTATTCAAACCCTCAGCTGAGACTTCATCCACCGCTGTACCGTCACTGAGTCTATCACCTGGAATGTTAAATCCTGGAGGAGTACCATGGATTGCGATTGGAGATGAAACATCCGTTACTTCACCGGGTGCATTGCGGCGAATGACTTCGAAGGATATCCCAGAGACAGCAATAATCAATACGGATAATTCATCAGGCGCGGTGCCAAGTGAATCAGCATTAGTGCCCTATAATGATGAGCCATTGGTAGTGGTGACGGAGCACGCTATCGCAAACTTCACCAAAGCCGAGATGGCACTTGAGTTCAATCGTGAGTTCCTCGATAAATTGCGCGTGCTGTCAGTGTCACCAAAATATTCCGACCTTCTGACGTATGTTGATTGTTACGTTGGTGTGTCGGCCCGTCAGGCCCTAAAT
AAGTTTTTTTCACCGTATAACTAAGGACGACCGCAACCTTGCGCGAGAAATGAAATCGTTCAAATGGAAAGAAAATACAGAAGAAAAGGATGATGAAGAAAAAACAAACGAAAAAGAACAAAATAAGCCTAAAGAAATCGACTCTAAAACAGAACAAGAAGCAAAACAAGAAAAAGTATCTGAAGCTGATAATTCAGTTAAAGATCAAGAAGGTATAACAAACAAAAATAGACCCGAAGATATTAGTTACGTTGATGACTCGACCATTCAGGCCAAAACCGCATTGACAGTTGAAGCTATCACAAATATTAAAGGACATTTAATTGAATCAGACCAAAAATTAGCTGATGAACGAGCAAGCCAGTATTTACAAACATTGACAAATAATGCTGTTAGATATACTACAACGTTTGGGATATCAGAGATATCAGATGAAATTTTAATTCCTTATTATCATGAAATTGATTTTCAGGGTAGTGATAAAGAATTACCTTCACTGT
GTATGTAAGTTGCCTTTGGGTGTAAAATTTCTTGCATGCACATAATCGTAATCGATTCTTCTTGATCTCTAAACAACACTTTCCCGTTAGCATGGCTAGCGATGAGATTGTCCGCAATCTGATCTCCCGTGAGGAGGTGATGGGTAATTTGATTAGCACAGCTTCTAGCTCAGTAAGGTCACCCTTACATGACGTACTGTGCTCGCACGTAAGGACCATCGTCGATTCCGTGGATAAGAAAGCGGTCAGTCGCAAGCATGAAGATGTACGGCGCAACATCTCCTCTGAGGAATTGCAGATGTTGATAAATGCATATCCTGAATATGCCGTTTCATCCTCAGCTTGTGAATCTGGTACTCATAGCATGGCGGCTTGTTTTCGATTTCTGGAGACAGAATATCTCTTAGATATGGTTCCAATGAAAGAGACTTTTGTTTATGACATTGGTGGCAACTGGTTTTCTCATATGAAGTTTCGTGCTGATAGAGAAATTCATTGTT
GCTATTCGCTGGTCAGTTATGGCTCGCGCTGCGTTCCTATTCAAGACTGTTGGATTTGGTGGTCTGCAAAATGTGCCAATTAATGATGAGCTATCGTCACATCTACTGCGAGCTGGTAATTCGCCATGGCAGCTGACTCAGTTCTTAGATTGGATAAGTCTTGGAAGAGGATTAGCTACATCAGCTCTTGTTCCAACCGCTGGTTCAAGATATTATCAAATGAGTTGTCTATTGAGTGGTACCCTCCAGATTCCATTTCGCCCTAATCATCGATGGGGAGATGTTAGGTTTCTGCGTCTAGTGTGGTCAGCTCCTACGCTGGACGGGTTAGTTGTTGCCCCACCGCAGGTCTTAGCTCAGCCAGCTTTACAGGCGCAGGCTGATCGAGTGTATGATTGTGATGATTACCCATTCTTGGCACGCGATCCGAGATTTAAGCATCGAGTGTATCAACAATTGAGCGCCGTAACTCTGCTTAACTTGACGGGGTTTGGTCCAAT
GAATTTTTCGGTGAACCGGAATTATGTCGTCTCTGTTAAATTCATTACTACCAGAATATTTTAAACCTAAAACTAATTTGAATATCAACTCTTCTAGGGTCCAATATGGCTTTAATGCTCGCATTGATATGCAGTATGAAGACGATAGTGGGACTAGAAAAGGCTCAAGACCCAATGCATTTATGTCTAACACAGTTGCTTTTATAGGAAACTATGAAGGTATTATTGTTGATGACATTCCGATATTGGATGGTCTTAGGGCCGACATTTTTGATACTCATGGTGACTTAGACATGGGCCTCGTTGAGGATGCATTGTCTAAGAGTACCATGATTAGAAGGAATGTACCAACTTATACTGCTTACGCGAGTGAATTACTGTATAAGAGAAACCTTACATCTCTATTTTACAATATGCTCCGTTTATACTACATTAAAAAATGGGGCAGTATTAAGTATGAAAAAGATGCCATCTTTTATGATAATGGCCACGCCTGTCTT
ATGTATACTCGTTACAGTTACAGCCCTACTTTGGGCAAAACCTATGTGTACGACAACAAATACTTTAAGAATTTAGGTGCTGTTATTAAAAATGCCAAACGCAAGAAGCATTTAGAGGAGCACGAACATGAAGAACGCAACTTGGATTCGCTCGACAAATACTTGGTGGCGGAAGATCCTTTTTTGGGACCTGGCAAAAATCAAAAACTAACTTTGTTTAAAGAGATTCGCAGCGTTAAGCCCGACACAATGAAGCTTGTAGTTAACTGGAGCGGTCGCGAATTTCTTCGCGAAACTTGGACTCGTTTCATGGAAGACAGTTTTCCCATTGTAAACGACCAAGAAATTATGGACGTGTTTCTGTCTGTTAATATGCGACCAACCAAACCGAACCGTTGTTACCGATTCTTAGCGCAACACGCTCTGCGTTGTGATCCCGACTATATTCCTCACGAAGTCATTCGTATTGTAGAACCTTCCTATGTAGGCAGTAACAACGA
GGCCGGCCTCTCTCTCGGGCGCGGGCAGTTGAAAAAAAAAATTTGCCTAATCGCCATCGTGATAAGCACACGTTATGGGCGGTGGGGGATGGGATTTCAATGGAGGCCACACCCACATGGAGGCCACACCCACATGGAGGCCACACCCACATGGAGGCCACACCCACATGGAGGCCACACCCACATGGAGGCCACACCCACATGGAGGCCACACCCACATGGAGGCCACACCCACATGGAGGCCACACCCACATGGAGGCCACACCCACATGGAGGCCACACCCACATGGAGGCCACACCCACATGGAGGCCACACCCACATGGAGGCCACACCCACATGGAGGCCACACCCACATGGAGGCCACACCCACATGGAGGCCACACCCACATGGAGGCCACACCCACATGGAGGCCACACCCACATGGAGGCCACACCCACATGGAGGCCACACCCACATGGAGGCCACACCCACATGGAGGCCACACCCACATGGAGGCCA
CATCATCAATAATATACCTTATTCTGGAAACGTGCCAATATGATAATGAGCGGGGAGGAGCGAGGCGGGGCCGGGGTGACGTGCGGTGACGTGGGGTGACGCGGGGTGGCGCGAGGGCGGGGCGGGAGTGGGGAGGCGCTTAGTTTTTACGTATGCGGAAGGAGGTTTTATACCGGAAGTTGGGTAATTTGGGCGTATACTTGTAAGTTTTGTGTAATTTGGCGCGAAAACCGGGTAATGAGGAAGTTGAGGTTAATATGTACTTTTTATGACTGGGCGGAATTTCTGCTGATCAGCAGTGAACTTTGGGCGCTGACGGGGAGGTTTCGCTACGTGGCAGTACCACGAGAAGGCTCAAAGGTCCCATTTATTGTACTCCTCAGCGTTTTCGCTGGGTATTTAAACGCTGTCAGATCATCAAGAGGCCACTCTTGAGTGCCGGCGAGTAGAGTTTTCTCCTCCGCGCTGCCGCGATGAGGCTGGTTCCCGAGATGTACGGT
GCGCAAAAGCCTCGCGCTTTTCTCTGTTTATCAGAGTTTCCTGCCTCCTTCATCTCTTGAGCGAATGGAAGAATTTACTCAAGATCCTACCCTACACAACGTACAAGCTGAGGAGTCTCATTCAATTGACACACTCCACCTACGCGATGCTAAGCGTGGGTCATCCACCAGCGAAGACGTTCTTCACAAGGGCTATGCTGATCCGTGTTTACGGGAAGTAGCCAAGTATGGTGGGTACTCAACCTACTCGTCTAACTCTAACACCGATCCTTGGATTAGAGAGACGCTAAAGATACATGATCGCGAAACCTATGAAGACATCTGGGGTAAAACCCGTCGTCCCGAGGGCACTCCTGGAATGTACAAAGCTCTAGGAAGGTTCGGAGGCGAAAAATGTGATTTCGACAATCTTTCTGACCCTCAGAAATCGTCAATGCGACGGGCAATCGCAAAGGCGAAGAAGGCTTTCAAACTCCCTTACAAGCGTGAACCGCTTGATT
GGGATACCTTACACTCGGTATCTGGTTCCAACATGCTACGATTCGGATCTCAGTTGGTGGTGGGTTCCACCTTAATCGGTGGTCTCACTGCTGTCGGGCTGGCAGGCCTGAGCGTGCGTGCTACAATAGGTGTAGTGGAATTCAACCTCCGCTGTGCTAGAGTGGTGGGTGACATTATACGTGACCCATTTAATGCCCTCCCTTCGGCCCCTCTATTCCCCGGGCCCAGCGTTGAGGTTTTCGCTGAGGAGGTGAGGAAGGACCTCGAGCCGGAGCTTGAGGCTAAGGATTACCTCGTCATCCACGAGGAAAAAGAAATGGATGAGGAGGGGAAGAGCAAGGTGGTTAGGCAGAGGTCTACTGTCAACCGCCACAAGAAGGGCCGGTTTGTACACCGGCTAGTCTGTGATGGGAAAAACCACTTTGGTGGGACCCCTTCAGCTAGCCGGGCCAACGAGCTGGCAGTGATGAAGTATCTCGTGGGTAAGTGCCGCGAGCAC
AAATTCGATTCTTCCCATTCGCCATCATTGAATCATTACTCGTGTACTGGAACGCAGTTAGGAGTGGCTCCAAAGCATCTTCTTTGAAAATAGATTGCGAAGTGAGTTCACCTAAGACGACGTCGGTGTTTTACGAGTTTTTACATAATCAACATGGCAGATTCGTTCGGTTTTACTCCAATGGAGGTTTTGCTTTTTGGTGGTGAATCGGTTCAGTTGTTAACTTCAGACATGCCTATTGATGTCCAGTGGGGCTTTGTACACTCCACTCGATGTTATGCTCTCTGGAAAGACGACTTGATTCATCTCAATCCGCTGTTGAAATATTCACAGCGAATTGCAAAACGGTGGGAAAGGTTAGTTTCGGGCTTTGTTGGCCCAGTACCGCTTGATAAGTTGTTGTCTTTGTTGGCAAAACTTATGAGGTATTGTGTTAACATGGGGGTGTCTGTACAGGAGATATATTTGTCTGATGCTATTGTTTCATCGTCTTATATGTT
GAGTATATTCCAAAAATAATTTAGTATACTTTGAAGTATATTGGCTATAGTTTGAAATTTTTTTTCACCACAGATATCATGGAGAATACTATACGAGGATGTGCAGTGTCTTTTTATTATTTCCGTGTATAGGGTAGAAGTACCGTTTGTGGCCACTGTACCGTTTATGGCCATTTATTGTTCAAATAAACGATAGAAATGAATTTATGTTAATAAACCATTACAAACTCAATTTGTTTTAATATAATATTTTTAAAACTCAACAAAAATATGGTTATAATATTGTTATTTTTTATAAATTAATTCAAATGTTAACTGGCCAAACACGGTGCTAAGGTGGCCAAAAACGGTACTTCTACCCTATTATTATAAAGACAACTACTGAACACGCGATCAGTAATTTGACTGAAAGGTTTTTTATCATAAGGGTTGTTAAACAATAGTATATTACACTACAAGAGCAGAAAGTTGAGATTCCTGCACTGCGGGCATCATGGCAC
GGATCCTATTAAATTAGCTGCTAAATATAAATTAACACACGTTATTAAATATTTAGTAGGACCGTATAAAAGTTTAACGGCGTTTGGACCATTACCATATTATGTTTATGCTTTAGCAGAAAAAGGACAACATAATTTAGCTATAGATGCTGTTTTGCAAAACATTATTAAAAAGCCGCCTCCTAGATCTAACAATGCTTTTTTACAAAGTTTTATCCATAATATCATTAGTACACGGTTTGCGTGGACTATTAAATTTGGTATGAATCATACAAAAATTTATAATTTTTTAACAAAACAACCACAAGCCATTACAGGGTTTCCAGAATTAGTTTGGCCGAGTTTATCTGATTTAGGACCTGAACAAATAGGTTTTCCAAAATATCAGGATATTAAATGTTTAGTTCCTCAGCCGGTTAATTATTTTGAACCAAGTTTAGGCTATCATATTGTTGGACCGATTCCAGATTTTATCGATATCCTTTTCAACTGTTGTGTTA
AAATCCTCTGGAATTGCGCGGTCATGCAGCGCATGCGCGAGTCGGGCGTTCCTATCATGGGGCTGATTTCCATTCAAGGCGTGCGCCACGGCTGCCTCGTTCAGACCTACGACGAGTGCTTCATGGAGCACGTCTACGAATGGACGCCCGGCCCGGATTCGCCGAAAGAAGTTGACCCGGCAGCCGGTCTCTGACCAACACAATATGGGAGTAACCATGAGCAAGATCGAGAAGGCCAGTGTCACGGTCAGTTTCAAGACCGACAGCGGCTACGAATCGGTATTTGGCGCGCAGAACAAGCCGGGCATCGACGCACTGAAAGATGGCCTGCACGAGATCGTCCGCGTGCTGACCATCAACGGCAATGTCGCTACCGTCGACGCCGTCGTGAAGGCGGCCAAGCGGCGGGGAGAGCGCGCGGTTCTCACGCACGCGACGGCGCAGGTCGAGCAGCAATCGGCGGTCGATCAGCGCGCAGGCGACAAGCCGCCGTCCGATGA
TAGTAGTAGACTCCGGGATAGAAAAAGTTAGAAAAATGGAAAAGTATAGAGAGATTCATCAGAGAGTTAGGGACCTTGCACCTGGAACGGTATCAGCATTAGAATGCATAGATCTACTGGATAGGCTCTACGCTGTCAGACATGACCTGGTTGACCAGATGATAAAACATGACTGGTCTGATAATAAAGATGTAGAAAGACCTATAGGTCAAGTTTTACTGATGGCTGGCATACCTAATGATATTATACAAGGCATGGAGAAGAAGATTATACCAAATAGCCCTTCTGGACAAGTATTGAAAAGCTTTTTCCGAATGACACCAGATAATTATAAAATTACAGGTAACTTGATTGAGTTTATTGAAGTGACTGTAACAGCTGATGTGTCACGAGGTATTAGGGAGAAGAAAATAAAGTATGAAGGAGGCCTCCAATTTGTTGAGCACTTACTGGAAACTGAATCAAGGAAGGGTAATATACCGCAACCTTATAAAATAACA
GGCCCAGCCCCCGCGCGGGGGGCGCGGAGAAAAAAAAAATTTTTTCCGCGCGGCGCGTGCATTGCGGCGGGCGGGGGCGGGGTGGGGGATGGGCGCGGAGCGCGAGGGTAGGGTTGGCACACTGCCAAGATCACCAAGCATGTGCGCGGCCATCTTGCTTCCAAACTCATTAGCATACCCCGCCCATTATTCCATTCTCATTTGCATACCCACCGTTGCACATGCCGCCATATTGCTCCTCCTCCCTCGCTCCTCCTCCCTCGCTCCTCCTCCCTCGCTCCTCCTCCCTCGCTCCTCCTCCCTCGCTCCTCCTCCCTCGCTCCTCCTCCCTCGCTCCTCCTCCCTCGCTCCTCCTCCCTCGCTCCTCCTCCCTCGCTCCTCCTCCCTCGCTCCTCCTCCCTCGCTCCTCCTCCCTCGCTCCTCCTCCCTCGCTCCTCTTCAAAACACTACCGCGGGCGTCCGCTCTCACTAGCTTCGGCGCCGTCATGGGTGCCCGCGCC
ACGATAGGGACGATAGTTTGGCTTTTTCCCCTATCTTTTTTATCACTATATAGAGATCAAAAAGATAGGGAAAAAACGGGTTTTATCGTCCCTATCGTCCCAAACCGGAACGTGCTGAAAATTACACGTTAAGTTGTACTTATTTACGAGTTTGACTTTACCGGAGCGATGAACAATGCTCCGGTCAACGATGAAGGAAGGGCAAACCATGACCCAAAGCGGAATTGATTGGCGTGAGGTGCTGTTTGACCTGCGGCGCCTCGACCTGATGCCGAAAGACGTGGCGCGGGAACTGCGTGGCGTGATCAGCGAGGCCGCGGTGCGCGCGTACACCGAGGAAGTGCGCGAGCCGTCGCATGTGCGCGGTGAGCTGATCCTCGATCTCTGGTGCGAAAAGACGGGCAAGCGCCGCGAAGACGCGCCGCGCCGCCCGCTGTTGCTGCGCTCGAACCCTCTGGCGCGTGTGGTGCGGGCATGAGCAAGCTGACCGCAAAGCAGCA
AACACGTCCTCCTTCCAGAGTTATCTTCAGAATCCAAAGGTCAGAGGCCTCTACTTTCCTGCTGGTGGCTCAACTTCAAGCATTGTCAACCCTGTTCCGACCACTGCCTCCACCACATCGTCAAGCTTCTCGACGACTGGGGTCCCTGTCAGCACCATGGACATCACTTCATCAGGATTCCTAGGACCCCTTCTCGCATTACAGGCGGTGTTTTTCTTGTTGACAAAAATCCTCACAATGCCACAGAGTCTAGACTCGTTGTGGACTTCTCTCAATTTTCTAGGGGGAACACCAGCGTGTCCTGGCCTAAATTCGCAGTCCCCAACCTCCAGTCACTCACCAACCTGCTGTCCACCGACTTGTCCTGGGTATCGCTGGATGTGTTTGCGGCGTTCTATCATCTTCCTCTTCATCCTGCTTCTATGCCTCATCTTCTTGTTGGTTCTTCTGGACTACCAAGGTATGTTGCCCGTGTGTCCTCTTCTACCAACAGTTACAGG
AAAATAAACAAACTACAAAACACAATCAAGAAATCAAACGAATTAGAGCAATCAATCTTCTAAATCTTCAAGCAGTTCACAACATTTTAAACACAATCAAAACTTGAACAAGTTCAATCAAACACCCAAATTCAGTTTAAATACTCAAAACGCAAGCATCAATGGCAACGCAAGTGATCATGGTTGGAGAATTCAAGATCCTGGAGGTTAACTGTAAGCCTCACGCACCTGTGGCCGCAATTCATGTGCCAACACAGACGCCCAAAACGAATGATATTAAGTGGGCTGATTTGGAATTCACCCTCGCAAAGTCCTTACAAAGGCAGGCCCATGGAGTGGTGAAGGTGGACAAGCATGGCACAGCTAGAATTAAGCGTGCAAGTAAGCACCACATGAGCTGTTTGGAACAACAGATGGCAGATGAGGTGGCAGAGAAAGAGGCCTTTATGGCCGCTCCAACCCAGCTGGTAACATCCATCATATTTGCTGGAACTACACCA
GGAAAATCAAACTACAACAAACTACACTGCACAAAACAAACTTTAACAACACTTGATAAGGAAACCTAGCGAGGCCCTGTACACTTGTTGATCAAAGTATGACCACTGTGCAAAAACTCCTCGACCAAATTTCTGACCCCAGTGCGAGGGCTGCATATTCACAAGATTGTCTTTCTGCTGCCAAAACAGCAGCAACGAAAGCAATGACTATTGCACCTTATGCAGTCACTCCAACGGAAGCCCTCACGTTGGAACGCATTGGAATCACCACTTCCCCATTCGCCACCACCTCCCACACCCATGCGGCCGACAAGATCATCGAGAACGACTGCTTAGACATTATCGGACGCTACCTACCGAAAGAACCAGTAACGCTGATCCAGCTTAAAAGAGCTAAGTTGCACCTGCTTAGAAGAGGCCCCAGCGGCGACATCTTCAAGAATTATTGCCACGAACCCAAAGACGTGTTACGCTTCGGCCTCACGAACCCTCACACTTGC
GTTTAGTTTTATTGCAACAACAACAACAAATTACAATAACAACAAACAAAATACAAACAACAACAACATGGCACAATTTCAACAAACAATTGACATGCAAACTCTCCAAGCCGCTGCGGGACGCAACAGCTTGGTGAATGATTTGGCATCTCGTCGCGTTTACGATAATGCAGTCGAGGAGCTGAATGCTCGTTCCAGACGTCCCAAGGTTCATTTCTCCAAGGCAGTGTCTACGGAACAGACACTGATTGCAACAAACGCATATCCGGAGTTCGAGATTTCCTTTACTCATACGCAATCCGCTGTGCACTCCTTGGCCGGAGGCCTTCGGTCACTTGAGTTGGAGTATCTCATGATGCAAGTTCCGTTCGGTTCTCTGACGTACGACATCGGCGGTAACTTTTCCGCGCACCTTTTCAAAGGGCGCGATTACGTTCACTGCTGCATGCCTAATCTGGATGTACGTGACATTGCTCGCCATGAAGGACACAAGGAAGCTA
GGCTACCATCGGGCATATAGGATACTGACACGTATACACTCAAGTCGTGAGTGAGCAGATAGACGTAACGCACCTATCGTGGTCTAGGACCGTCCAATTAAATTTGGAATCAAATCAAAGAAAATTCATGAAAATCTAGTTTCTTTGTTTTACACAACTACTTTTGTAGGTATTACTATGGCTTTCTCATATAGAACGCCACAGGAGGAGCTTCTGAACAGGTTACCCCAAACCCAACAGGAGATAATTGGCAATCTTCAATTTGAACGATTGCAGAAAGAGGAAGAGAGGAGAGTGGTTAGCTTCTCTTACGCTTTGCCAGAGAAAACTAAGGAGTGGTTCACTAAGTCAGGGGTCTATCTCTCACCCTTTTCTTTTGAAGTGCATTCTCATCCTGGTTGCAAAACTCTGGAGAACCACATATTATATAATATAGTGGCCCCGCACATATCCAAATATCCCTACATAGCCTGCTTGAGTATTAAAGCAAATAAAATGAG
GCCTCGGCCTCTGCATAAATAAAAAAAATTAGTCAGCCATGGGGCGGAGAATGGGCGGAACTGGGCGGAGTTAGGGGCGGGATGGGCGGAGTTAGGGGCGGGACTATGGTTGCTGACTAATTGAGATGCATGCTTTGCATACTTCTGCCTGCTGGGGAGCCTGGGGACTTTCCACACCTGGTTGCTGACTAATTGAGATGCATGCTTTGCATACTTCTGCCTGCTGGGGAGCCTGGGGACTTTCCACACCCTAACTGACACACATTCCACAGCTGGTTCTTTCCGCCTCAGAAGGTACCTAACCAAGTTCCTCTTTCAGAGGTTATTTCAGGCCATGGTGCTGCGCCGGCTGTCACGCCAGGCCTCCGTTAAGGTTCGTAGGTCATGGACTGAAAGTAAAAAAACAGCTCAACGCCTTTTTGTGTTTGTTTTAGAGCTTTTGCTGCAATTTTGTGAAGGGGAAGATACTGTTGACGGGAAACGCAAAAAACCAGAAAGGT
GGCTTTAAAAATTGCGACAATGTCTGATTTTGGAATTAATCTTGATGCCATTTGCGACAATGTAAAAAAAGGCCAAACAGAATCAAGAACTGGTTCTCAATTATCAAATCGGAGTTCACGAAGAATGGATTTTGTTGATGATGAAGAGTTAAGTACTTACTTTAACTCAAAAGCCTCTGTGACACAATCAGACTCATGTTCGAATGATTTAGAAATTAAACATTCTATTATAACAGAGGCAGTAGTATGCGATGAATCTGCGCATGTGTCGGCAGATGCTATCCAGGAGAAAGATGAAACTGTTCCGCAAATGGACCATCGTATTATGAAGTGGATGTTGGATTCTCACGATGGAGTTAGTTTGAATGGAGGAATAAATTTTACAAAGGCAAAAAGTAAGTTGAAAGAAACAGAAAATGAGATTACTGAAATGAAATCAAAGACAAATTTATTAGTTAACGCTTCAGTAGGTATTAATTCAAACGTAGGAGCATTTAATC
GATAAACACTCCCGAAAATAATTGACTTAAACAACGCGACAGTTCAAGCAAATTACTTAACATGGCACTTACTTACAGAAGTCCAATCGAGGAAGTGTTAACACTACTAGAGCCTAATGCTCAATCCCTAATTTCCAACGTCGCCACCAGCAGCTTTCAAGAGAGTGAGAAGGATAACTTCGCCTGGTTTTGCTACCATGTGTCGGCTAGCGCCAAGGAACACCTTAGTAGAGCAGGAATTTACCTAAGCCCCTACTCGGGGTATCCTCACTCTCACCCGGTGTGCAAGACATTGGAAAACTACCTACTGTACAAAGTTCTACCACCACTTGTAAATAACACCTTTTATTTTGTAGGAATAAAAGAATTCAAGCTCAATTTTCTTAAGAAGAGAATCAAACAGATGAGCATGATTCAAGCCATAAATAGGTATGTGAGCAGTGCCGATAAGTTGCGATATGGTAATGAGTTCGTGATCAAATTCGGCGCGGCTTCGCCCG
TGAAAATTGGGGTATAGAGATACCCCAAATCAATTGCCTTATGGCCGCTTGCGAGTAGTCGCCATATAGGTGTTGCCGAAACATGTGAAAGGATTCACAAACTACTCATCCATTGAAGATTGATGAACATCTCATGATTTTCCGATTAGTGTCTGACGTAGCACAGAACACTTAGTATGCACACAGGGCTTCCCTGTCCCTCTGCTAAGCTAGTAATGCGAAATCAGTTTGCCGTGCACACTGGGCTTCCTGGTCCCTCCGGCTATTCAAACACTTAGACGAAATAGTGAGTTTGCCATGCACACTGGGCTTCCTGGTCCCTCTGGCTTTAAAATTGTTCAGATATCTGATTTGGTTGTGGTGTATTCCAGTTTTCTGGTTTCCCACTTGGCCGAGTGAGTAGTTGAGCTAGCAATATATTCCGGTCGGGCGGATACTATTGTTAGTGTGTCTCCGAGTAGCGTGTGTAGGCGCACCTAGTTTCTTACGCATAAGAATTC
CATTCATATATATTAACATGCACCGGGGGCGTGGCGCGGCCATTTTGAATACTCGGCGTTTGGCGGCGGCGCGAAAATTTGAATGCTGCGTAAGAATACAAGTTTTGTGTGAAAAATTTATTAAAAATGAAGTTTAAAGAATATTAAATTTGACGTACAGGCTTTAATTTTATTCTTATTTTAAACCTTATTGGACATTGAGGTGAGTTTTTGGTATTTATTCTACTTTTCCCGCATTTTGCTTTTCCTTTGATTCGCTTTGTGTTTTCTTTAATGTTCTACCACATGTTTTTTCGGGCGGTTGGCTATAAAAATTATTTTCCAGAAATCATTTTTTAGTTTTTACAAGACTTTTTACCTTTGAAATGGTTTAATGACTGCAAGTGGGATGGCTGGAAGTGCAATTTTCAGATGCGTTCCTGCAGATGCAGCTGCGGATAATAATGCTGCTAACGTTCGCATAAAGCCTCCTCCTAGCTGTTCTTCTGCTGCACGTACTA
GTGAATGATGATGGCGTCAAAAGACGTCGTTCCTACTGCTGCTAGCAGTGAAAATGCTAACAACAATAGTAGTATTAAGTCTCGTCTATTGGCGAGACTCAAGGGTTCAGGTGGGGCTACGTCCCCACCCAACTCGATAAAGATAACCAACCAAGATATGGCTCTGGGGCTGATTGGACAGGTCCCAGCGCCAAAGGCCACATCCGTCGATGTCCCTAAACAACAGAGGGATAGACCACCACGGACTGTTGCCGAAGTTCAACAAAATTTGCGTTGGACTGAGAGACCACAAGACCAGAATGTTAAGACGTGGGATGAGCTTGACCACACAACAAAACAACAGATACTTGATGAACACGCTGAGTGGTTTGATGCCGGTGGCTTAGGTCCAAGTACACTACCCACTAGTCATGAACGGTACACACATGAGAATGATGAAGGCCACCAGGTAAAGTGGTCGGCTAGGGAAGGTGTAGACCTTGGCATATCCGGGCTCACGA
GTGGCATATTTGTAATTTTGAAGGTGTACACCAATTGGGCTCTCTCAAACTTGCTGATTCAATTGGTGTATTGGGGTAACTTATATACTAGAACCCTCTATAGAACTATTAATCTTGTTCCTACACGTGGCGGCCATCCGAATAATATTACCGGAATGGGCCGCTCCCCCCCTCTTGTGGTGGCCCCCCTCATTAGCTGGTTCCCACTCAATTACGATCACTGTACGTCTTACTCGCATGGTCACTTTCATCTGTTCCTTTAATTCAAATTAAAGACATACTTTGTCAGGCGTTTCTCTTTAATTTGTGTCGTGTCATACTATTATTGGCTATTACCCATTTACCTGGTAAATGACGTGTATATTTTGTGACCGTGCTGCTGAGTCTATATGTTTCTACTGTTCAACCATCCATGTGTATATAGTTTGGTGGCACAAATTAATTTTATTGGTCATGACTCAGCATTGCCACAGCTTTATTTTGTACATCTAATTTTGTAT
AAGTTTTTTAGCCTGGAACTGACACATTCCTACAGGAACGAGCGTAAGAGAATGGCAGACCAAGAGCGGAGAACGTTTGGATCATATAAAATAGAAGAATTGACAATTAAAAACGACCAACCAAATAGAAACACAAATTCATCGACTTCTCAATCCACTGAAAATCGTCTTTCAACCAAGAAAATCCCCCTACTCGATGACGGCATCTTCGAACTTCTGAACTACCTTATTGATGGAACCAACTTCGACAAAACTTGTTATTGTGGTTTTAATTATTCTCATCTCCCTAACCTTGAACGTGAATTTAACGTTGCATCTATTTATGTCCGCGAGAATTTTGAATTATGCACTGAAAACTTAGATTTGAAAGATTATGATAGACAGGCAAATATAAGCGTGAAATCTCCTGATTTTACTTTGCTTCTAGAATATACTCTTAAACCATCATCAGAAACCGATCCTACTATTCCAGAGAATGAGAAAGAAGAGAATGCTAAACC
GTTATTTGTATTGATATGTACAAATATACTTAATCAGACACATTAATCCGATGGATTTTCTTGCAATACAGCAACTATTGCAAAAGTCGATCGAGGCTCAGGCCAACGACGCTACTTCCGAGATCGGAAAAGCTATATCTGAACGTGCTCTCAAATTAGTTGAGAATGCCACAGAGAAACGTCCCTGTGCTGAACCGTTGAACGTATCGTTCGCTTGTACCGCAGAACAACAAGCTGTTTTGCGAAGTCACTTCCCGGGACGGGAAGTTAGATTTTCTAATAAATCCTCGTCATCGCACTCGTTTGCTGCTGCCCACAGATTGCTGGAAACAGATTTTATCTATGGATGTTTTAATGACAGGAATTCCCCGATTCTAGACTTGGGAGGAAATTATGTATCGCACTTTAAACGAGGTCGGTTTAACGTGCATTCCTGCTGCCCATTGCTTGATGGCAGAGATGGTGCCCGTCATACGGAGCGCATGCTGCAATATGATGCA
ACGTCTATAGCAAGGCGTTACTCGATGCCTAACGATGCACGGTGGATCGCTCAGAATGCAGGCTATACCTGGATTCATGCGTGATCGAGAGGTTCAATTCCTCTCCCATCAATTGCTACTCACTGAGAGTAGCCAATTTTCACAATGGTTAAAGTTCACATCACTGCGAAATCTTCCAACATGAAAGTTGGTAAGATCCCAGTAACAACAACTGAAGAGAGCAGTTGCCCAACAACATGCCCATTCTATGGGGGTGGTTGTTATGCCAAGTCAGGCTTTCACTTACGTTCACACTGGGAGAAAGTCTCCAAAGGAGAGCGAGGTACTGACTGGGATGGACTGACTGACTTTATTAAGTCACTTAAAGCGGGTCAATTATGGAGACATAATCAAGCTGGTGACTTGCCCCATGTTGATGGACACATCAACTTGAGACACTTGTTTGATCTAGTGCAAGCTAACCAAGCAAGCCAAGCCAAAGGCTACACATATACACACCA
ACGTGGGGGAGTTGATCCCCCCCCCCCGGCACTGGGTGCAAGCCCCAGAAACCGACGCCTATCTAAGTAGACGCAATGACTCGGCGCCGACTCGGCGACCGGCCAAAAGGTGGTGGATGGGTGATGACAGGGTTGGTAGGTCGTAAATCCCGGTCACCTTGGTAGCCACTATAGGTGGGTCTTAAGAGAAGGTTAAGATTCCTCTTGTGCCTGCGGCGAGACCGCGCACGGTCCACAGGTGTTGGCCCTACCGGTGGGAATAAGGGCCCGACGTCAGGCTCGTCGTTAAACCGAGCCCGTTACCCACCTGGGCAAACGACGCCCACGTACGGTCCACGTCGCCCTTCAATGTCTCTCTTGACCAATAGGCGTAGCCGGCGAGTTGACAAGGACCAGTGGGGGCCGGGGGCTTGGAGAGGGACTCCAAGTCCCGCCCTTCCCGGTGGGCCGGGAAATGCATGGGGCCACCCAGCTCCGCGGCGGCCTGCAGCCGGGGTAGC
ATGTATACTCGTTACAGTTACAGCCCTACTTTGGGCAAAACCTATGTGTACGACAACAAATACTTTAAGAATTTAGGTGCTGTTATTAAAATGCCAACGCAAGAGCATTTAGAGGAGCACGAACATGAAGAACGCAACTTGGATTCGCTCGACAAATACTTGGTGGCGGAAGATCCTTTTTTGGGACCTGGCAAAAATCAAAAACTAACTTTGTTTAAAGAGATTCGCAGCGTTAAGCCCGACACAATGAAGCTTGTAGTTAACTGGAGCGGTCGCGAATTTCTTCGCGAAACTTGGACGCGTTTCATGGAAGACAGTTTTCCCATTGTAAACGACCAAGAAATTATGGACGTGTTTCTGTCTGTTAATATGCGACCAACCAAACCGAACCGTTGTTACCGATTCTTAGCGCAACACGCTCTGCGTTGTGATCCCGACTATATTCCTCACGAAGTCATTCGTATTGTAGAACCTTCCTATGTAGGCAGTAACAACGAGTA
ACCAAACAAAGTTGGGTAAGGATAGATCTTATAATAACTATGGACTGGCAAACTTAGGAGTAAAGATCCTACTGTCGGGGGGAGGAGGAGGAGCAAGATCTTTGACTATGGCGACTCTTCTTAAAAGCTTAGCATTGTTCAAGAGGAACAAAGACAAAGCGCCGACGGCATCAGGTTCAGGAGGGGCCATCCGGGGGATTAAGAATGTTATCATAGTCCCGATTCCCGGAGACTCGTCCATCATTACCCGTTCAAGACTGCTCGACAGGCTTGTCAGATTGGCCGGAGATCCTGACATCAACGGGTCAAAGTTAACCGGCGTGATGATCAGCATGTTATCTTTGTTCGTAGAGTCACCCGGGCAATTGATACAGCGAATCACAGATGATCCAGATGTTAGTATCCGCCTTGTTGAGGTAGTTCAAAGTACTAGGTCTCAGTCCGGGTTGACCTTTGCATCACGTGGTGCTGATTTAGACAACGAGGCAGACATGTATTTT
TCTCTCGGCCTCGGCCTCGCCGGGATGTCCCCATAGGGTGCCTGTGGGCGCTAGGGCGGCCTGTGGAGGCCTGAGAGAAGCTCTTAGTGTGGGCCAAAGGGTAACCTGAGGCCTGCCGGAGCGAGCGATAGGGACGCGTGTAGGCCGCTTGACAGCGTGTGTGGGCGTGGGCTATCTGTTCGTTTGCTCCGCTTACGCTACGCTTCACTCACGGCCTTGTGTACCTTAGGGTCTTCCTTATCGTGTACCTTGGGACAGTCTTAGTAACTACCTTAGTCACTTCCTTAGTAGCTTCCTTAGTGAGTAGCTTAGTGGCTATCTATTGCTGTCTTAGTGTTACCTTAGTGATTGCATAGCTACGCTATAAGATGCGAATAGGTCGCGGTCGGTAGACCGCTAAAGAAAGAGAAGAACAATAAGATGCAGTAGGAGGGACACCAGAATCCTAGCCAGCCTAACCTATCCTAGCTCTGTATCTATTGCTTTTCCTTAGTCCAACA
TTAAGGTATGTCTTCTGATTGTTGTTAACAACCACAATCGCCTCTAAAAAAATAAGACACCGAATCCGGTCGGAGAGACCGGATTCGGTCTTCTGGCATTCTAGGTATAAGCTGTGCCTGTACGTGTTTGGAGGGCATTCATGGCGCGACCATCTTCAGTACAAGGTCTTTGCGCAGCCACCGGGGCTGCTTTTGCTGACTTGCTTCTACCCTGCTCCTTTTGTTTGCGCTTTCTCACTTCTGTAGAGAAATCTCTTTTCGATGCTTACCCTTTGCAGTTGCAATGGAAACAGGGCTGTGCTTTTGGGTGCTGCCAGAGCTGCATACGAAAATGTGCTTTAGTTGAACGTGCATGCTATTTTCAGAGAAAAGTGACAGACTCTGAAGTTGCTGGTTTGTTGGAGAGAGTAAGGGAGGCATGTGTTAGGTGTGGCTATTGCATGAGAGCTCTTGGACCTCCCGACAAAATCCAGTGCTGCCTCGAAAGAGACCTGGACCTT
TAGTAGTAGACTCCTTGAAAAGCTACTACGAGAAAGTCTGGAATGAGTGACTTGACAGATATCCAAGAGGATATAACCCGCCATGAACAGCAACTTATTGTTGCCAGACAAAAACTTAAGGATGCAGAGAGAGCAGTGGAAGTGGACCCAGATGACGTTAATAAAAACACACTGCAAGCCAGGCAACAAACAGTGTCAGCACTGGAGGACAAACTCGCAGACTACAAGAGAAGGATGGCAGATGCTGTGTCCAGGAAAAAAATGGATACTAAACCTACTGACCCGACTGGGATTGAACCTGATGACCACCTCAAGGAGAGATCAAGCCTTAGGTATGGAAATGTCCTTGATGTAAATGCAATTGACATTGAAGAACCAAGTGGCCAAACAGCAGATTGGTATACAATTGGAGTGTATGTGATAGGGTTCACACTTCCTATCATCCTTAAAGCTTTATACATGCTCTCAACGCGTGGGAGACAGACTGTAAAGGAAAATAA
ACCTGTTAGAAATCTCTCTAGCGCGAGAGCGGTGTTGCTTTGTTTGCTTATCCCACTGGGAGCCCAGGAAGCTGCTGGCACGTTTTAACGTTCGTGGACGTGCATTGTTAGTTAGTCAAGCCACTTTATTAGCCGTACAAATCATAACAAAGACTTTGAAGTGTTAATAGTAGGTCAGGCCAGTTTATTAACCAGACGAAACACTTATAGAGCACTGAGTAACGTAAGATTTAGGACCCCTACGACTATGGAATTTCCATTGCTCGATGTCACACTAAATAGAGCGCCGGCGTCAGCAACGGCGTGTTGGACATGTTTGGAATTCCTGAGTTTCACCTGTTGTGGCGTGGCGGTAGCTAATAAGACGCGTGTACGCGCAGTAGAATCAACTGCTGACGTAGACGAGCCGCCATTCCCTGCTCCGAAAAGTTGTATAATTAGGGTTGATATTCCGGACAGAGGCTATAGTAACGTCGCACGAGGTTACCCTCGATGGTCTG
GTTTTATTTTTGTTGCAACAACAACAACAAATTACAATAACAACAAAACAAATACAAACAACAACAACATGGCACAATTTCAACAAACAGTAAACATGCAAACATTGCAGGCTGCCGCGGGGCGCAACAGCCTGGTGAATGATTTAGCATCTCGACGCGTTTATGATAATGCTGTCGAGGAGCTAAATGCACGCTCGAGACGCCCTAAGGTCCATTTCTCCAAATCAGTGTCTACGGAACAGACGCTGTTGGCTTCAAACGCTTATCCGGAGTTTGAGATTTCCTTTACTCATACCCAACAGGCCGTACACTCCCTAGCGGGTGGTCTAAGGACTCTTGAGTTGGAGTATCTCATGATGCAAGTTCCGTTCGGTTCTCTAACGTACGATATCGGTGGTAACTTCGCTGCGCACCTTTTCAAGGGACGCGATTACGTTCACTGCTGCATGCCAAATTTGGATGTCCGTGATATAGCTCGTCATGAGGGGCACAAGGAGGCA
NAAATTCTCCAGGATTTCTCGACCTAGTTCGTTTATCTGGTGACTTGCGCTACCGTTGCTTTGCGTAGAGAATTTCTCTCCATAATTATTATCTTTAGTTGTGGGGTTTGAAGGTTGGGTCTACCTTTCGGGGGGATAAATTGTAACTTCCAACAAACAAGCGACATGGAGACCATCAAGAGAATGATTTGGCCTAAGAAAGAGATTTTTGTGGGTGATTTCGCAACCGGAGTGAATAGGACAGTTCCGGTGAACATCTTTCAATTGGTGTGTCGTGTGGTTCTGAGATACATGAGGACAGGGAAAATAGAGTGTGATTCTGACAGCATGACTAAGTTTATAGTTGAATTACTCAAAACTGATTGTGCTGCCAAATGGGAATGGTTCATGAAGAGACGGCAGAGGGGTGATTACATTGTCCCTCTATCTATAGCCTCCATACCAATCATACCGCTGTTGAGTTATGCCACTAGGGTACGCGCAGTCTCAGTCAAGGCTTT
ACCGGATGGCCGTGCCCCCAAAAAAAAGTGGTCCCCACGCACTATTTTATGTCGACCAATCAGAATGTCGCCTTATCGCTTAGTTATCTGCTATTTTGTCTTTATATGGGAAACTTCGCGGAAGTTACCATTGTCAAGATGTGGGATCCACTGTTAAACGAATTCCCAGACTCCGTCCACGGTTTTCGTTGTATGCTTGCTGTTAAATATCTGCAGTCCGTTGAAGCCACATACGAGCCCAACACATTGGGCCACGATCTTATACGAGATCTGATTCTGGTTATCAGGGCAAAAGATTATGTCGAAGCGTCCCGCCGATATAATCATTTCCACGCCCGCCTCGAAGGTGCGGAGAAGGCTGAACTTCGACAGCCCGTTCACCAGCCGTGCTGTTGTCCCCATTGCCCCAGGCACAAACAAGCGACGATCATGGACGTACAGGCCCATGTATCGAAAGCCCAAGATGTACAGAATGTATAGAAGCCCTGATGTCCCTCGAG
GAAAACCCAACCCTAACCAACCTCAACCACCAACATCCTTAACGAAATTAAGCTCCCAGTAAGGATATATTCCGCGGGATGGCTCGTGTGCGCGAGGTTTACTCTTCCTTCTCCGACCCCTCTCTGAAAGCTATCATTCAGGATGAGGCCTACAAGGCCATTCAGACCCAAATGAGACAAGCTACTGTGGTCAACCCATACGCACTCTCCACCGATGCGGCGGACGCATTGGAAAACCTCGGAATCATCACCAACCCCTACTCAATCCAACTCCACACTCATGCTGCGGCGAAGGCAATTGAAAACGATCTATACAATACCGTGGCCTACCACTTGCCCAAAGAGCCAGTTACTTTCTACTACATGAAACCTGGGAAACTAGGGAAATTCAGAAGAGGGCCCCAGCACAAGGACAAATTCATCAATTCACTGTTTGAGCCCAAAGACATTGCAAGGTACCCCGAGGAGACCGTCGTCAAGCATCTTGAAGAAAGTCCCTG
GGTATCAGAGCCATGAATCGGTTTAAGACCAAAACTCAAGAGGGTAAAACCTCACCAAAATACGAAAGAGTTCTTAACTCTAAAAATAAAAGATCTTTCAAGATCAAACATAGTTCCCTCACACCGGTGACCGACAGGATTACCACCGTAAGGTTTCAGAACAACATCGAAAGCGTTTACGCCAACTTCGACTCTCAACTCAAGTCGTCGTACGATGGTAGATCTAAAAAGATCAAGACTCTAAGCCTTAAAAATCTTAGATGTTACGAAGCCTTCCTCAGGAAGTACCTTCTGGAACAATAAATCTCTCTGAGAATAGTACTCTATTGAGTATCCACAGGAAAAATAACCTTCTGTGTTGAGATGGATTTGTATCCAGAAGAAAATACCCAAAGCGAGCAATCGCAGAATTCTGAAAATAATATGCAAATATTTAAATCAGAAAATTCGGATGGATTCTCCTCCGATCTAATGATCTCAAACGATCAATTAAAAAATAT
AAATCTCGCTCTTCAAAGACTAATTGAATCCAAGCAAGCAAAGACTGTAAGACTACGATCAACATAGAGAGATTTGAGATGGCTGTTCAAGTGGAAAACGTACAGGATTTGGCCAAGACAAATAAAGGAGAAGAGGTCCTTAAGAACCGTTATACTGATTGGAAATGCAGGTCTGGAGTGACTGAAGCTCCTCTCATACCTGCCAGTATAATGAGTAAAATAACCGACTATGCCAAGACAACTGCCAAAGGCAACAGTGTTGCGCTTAATTATACACACGTAATCCTTTCACTAGCACCAACAATTGGTGTGGCAATTCCAGGACACGTTACCGTAGAACTGGTAAACCCAAACGTGGATGGACCCTTTCAAGTCATGAGCGGACAGACCTTGTCATGGTCGCCGGGAGCAGGAAGACCCTGCCTCATGATATTTTCAGTCCACCACCAACTCAACTCGGATCACGAGCCTTTTAGGGTGCGTATCACTAATTCCGGAAT
TAGTTTAATTCTTGCATTTTGAGTCATAACTATTTTCCTCCTTTCACATTTATTGAACGTAGCTCCTGCACAAGATGTAGGGGCATTTTTTATATTTAAATAACTAGAGTAATTAACATAAAGTGGGTGATATTATACGATGAGCAGTATGCAAAATAACGCAACATTTGGCGTGTATTTAGAATTAACAAAGAAACAACAAGCTTATATACAAATAAAGACAGACACTGGCGCAAAAGATATGGATATCGCAGAGCAAATTGATGTGAACCGTGCTACTATATCAAGGTGGAAAGCTAACGATAAATTTAGAGAAGGATTTAAAGGGTATCAAGCTGAACATTTACAAAAGCAAGTTCCTAAAGCCTTACAAACTATGATTAATTTATTAGACGCTAAAAGTGAACTTGTGAGGTTCCAAGCTTCTAAAGATATTTTAGATCGTACAGGTTATAATCCTGTTGACAAACAAGAGATAACAATGCAAAGCGCGGTGACGT
GCTAAAGTCACACCTGTTATCGTCGCCATGGCTTCCTCACTCAGAGCTGCGATCTCAAAGATCAAGCGCGATGATGTCGGTCAGCAAGTATGCCCTAACTATGTCATGTTGAGGTCTTCTGTGAATACCAAAGTGGTGAGAAATGTGGTTGACTACCAGATTAAAACTGGCGGCTTCTTCTCCTGTATCGCAATGCTGCGTCCTTTGCAATATGCCAAGCGTGAAAGATTGCTGGGTCAACGCAACCTAGAACGTATCGCTGCCCGAGACGTGCTGCAAACCAGGGATCTACACTCACTATGCATGCCCACGCCTGATGCTCCGATGACTAATTACCAGGCTTCCACCATGAGAGAATTAGTTTGTGACCACTTCAAGGTTGATCACGTGGATGGACTACGCTATGTCCCCATGGATGACAGGTACTCCCCCTCTTCCTTAGCTCGACTGTTTACAATGGGAATGGCTGGTCTCCACATCACGACTGAGCCTGCGTATAA
GCTAAAGTCACGCCTGTTGTCGTCACTATGGCTTCCTCACTCAGGGCTGCGATCTCTAAGATCAAGAGAGATGATGTTGGTCAGCAAGTTTGTCCAAATTATGTCATGCTTAGATCATCGGTCACAACGAAGGTGGTACGAAACGTTGTTGAGTATCAAATCCGTACAGGTGGATTCTTTTCGTGCCTAGCTATGTTGAGACCGCTCCAGTATGCTAAACGTGAGCGTCTGCTTGGACAAAGGAATCTGGAACGCATATCGACTAGGGACATTCTTCAGACACGCGATTTGCACTCATTGTGCATGCCAACTCCTGACGCGCCAATGTCCAATCATCAGGCAGCCACCATGAGAGAGCTGATCTGCAGCTACTTCAAGGTCGACCACACTGATGGGTTGAAATATATACCCATGGATGAGAGATATTCTCCATCATCGCTTGCCAGATTGTTCACTATGGGTATGGCTGGACTACACATTACCACTGAGCCTTCCTACAA
GGGATACCTTACACTCGGTATCTGGTTCCAACATGCTACGATTCGGATCTCAGTTGGTGGTGGGTTCCACCTTAATCGGTGGTCTCACTGCTGTCGGGCTGGCAGGCCTGAGCGTGCGTGCTACAATAGGTGTAGTGGAATTCAACCTCCGCTGTGCTAGAGTGGTGGGTGACATTATACGTGACCCATTTAATGCCCTCCCTTCGGCCCCTCTATTCCCCGGGCCCAGCGTTGAGGTTTTCGCTGAGGAGGTGAGGAAGGACCTCGAGCCGGAGCTTGAGGCTAAGGATTACCTCGTCATCCACGAGGAAAAAGAAATGGATGAGGAGGGGAAGAGCAAGGTGGTTAGGCAGAGGTCTACTGTCAACCGCCACAAGAAGGGCCGGTTTGTACACCGGCTAGTCTGTGATGGGAAAAACCACTTTGGTGGGACCCCTTCAGCTAGCCGGGCCAACGAGCTGGCAGTGATGAAGTATCTCGTGGGTAAGTGCCGCGAGCAC
CATTTTTAGAACTGACCAACCATGTTCACGCAAGTGACGTGATGACGCGCGCTGCGCGCGCTGCCTTCGGCAGTCACACGTCACTAGCGTTTCACATGGTTGGTCAGTTCTAAAAATGATAAGCGGTTCAGAGAGTTTGAAACCAAGGCGGGAAACGGAAGTGGGCGTGGCTAACTGTATATAAGCAGTCACTCTGGTCGGTTACTCACTCTGCTTTCATTTCTGAGTTTGTGAGACACAGGAGCGAGACTAACCAACTAACCATGGCTGGAAACGCTTACTCCGATGAGGTTTTGGGAGTAACAAACTGGCTGAAGGACAAAAGTAGCCAGGAGGTGTTCTCATTTGTTTTTAAAAATGAAAACGTCCAACTAAATGGAAAGGACATCGGTTGGAATAGTTACAGAAAGGAGCTACAAGATGACGAGCTGAAGTCTCTACAACGAGGGGCGGAGACCACTTGGGACCAAAGCGAGGACATGGAATGGGAGAGCGCAGTG
AAATTAAAACATAACATACAACATAAACGAAAGCAATCAAATTTTCAAGCATTTTTCTTGAGCTCTTTGATTTTTCCTGCATAAATTAAGCACTTTGATCAACAACATAGTCTCGATTTGAATATTTCAATTGTTTCCAGTTTTCTCTAATAGCACTCCATACTAAAATGGCAACCAGTGTTATTCAGTTTGGTTCATTTGTGTGCAATCTTCCAAAGTCCCAGCCACTATGCACAACTGTGCACTGCCCAAAACAGAGCATGAGCACTAATATAGTGCGCCCAAGTGATCCGTTTGCTGAGCTCGAGAAGCATCTTGAACCATACTTGCAGAAGAGGATGGATGCGACAATACGCCAAACTAAAGGCGGGACGCTTGTGTACAAACACATGAGCGAAGCTAAGCGCGCCAGAAAGCTTAGAAAGAAGCAACGTGAGGAAGAAGAGGTGCGTTTGTTCATGAACGCAGCCCCATACATTGTGAGTAACATCACAATAGGG
TGAAAGACCCCACCAAGTTGCTTAGCCTGATAGCCGCAGTAACGCCATTTTGCAAGGCATGGAAAAATACCAAACCAAGAATAGGGAAGTTCAGATCAAGGGCGGGTACACGAAAACAGCTAACGTTGGGCCAAACAAGATATCTGCGGTAAGCAGTTTCGGCCCCGGCCCGGGGCCAAGAACAGATGGTCCCCAGATATGGCCCAACCCTCAGCAGTTTCTTAAGACCCATCAGATGTTTCCAGGCTCCCCCAAGGACCTGAAATGACCCTGTGCCTTATTTGAATTAACCAATCAGCCCGCTTCTCGCTTCTGTTCGCGCGCTTTTGCTTCCCGAGCTCTATAAAAGAGCTCACAACCCCTCACTCGGCGCGCCAGTCCTCCGACAGACTGAGTCGCCCGGGTACCCGTGTTCCCAATAAAGCCTCTTGCTGATTGCATCCGAATCGTGGACTCGCTGATCCTTGGGAGGGTCTCCTCAGATTGATTGACTGCCCACC
TAATATTACCGAATGGCCGCGCGATTTTTTATGTGGGCCCTCGACCAATGAAATTCACGCTACATGGCTTATTTATTACGTGGGGACCATTAAATAGACTTCCGCACCAAGTTTTGATCCACAACATGTGGGATCCACTTATGCACGAATTTCCTGAAAGTGTTCATGGTCTAAGGTGCATGTTAGCGGTGAAATATCTTCAAGAGGTGGAAAAAACATATTCTCCGGACACAGTCGGCTACGATCTTGTCCGCGATCTCATCCTTGTTCTCCGCGCAAAGAATTATGTCGAAGCGACCAGCCGATATTATCATTTCAACTCCCGCGTCGAAGGTACGCCGACGTCTCAACTTCGACAGCCCATATGTTTCCCGTGCAGTTGTCCCCATTGCCCGCGTCACAAAGGGAAAGGCCTGGACAAACAGGCCGATGAACAGAAAACCCAAGATGTACAGGATGTATAGAAGTCCCGACGTGCCAAGGGGCTGTGAAGGCCCTTG
ATGTCCAACATGGATATTGACGGTATCAACACTGGGACAATTGACAAAACACCGGAAGAAATAACTTCTGGAACCAGTGGGACAACCAGACCAATCATCAGACCAGCAACCCTTGCCCCACCAAGCAACAAACGAACCCGGAACCCATCCCCGGAAAGAGCAACCACAAGCAGTGAAGCTGATGTCGGAAGGAAAACCCAAAAGAAACAGACCCCGACAGAGATAAAGAAGAGCGTCTACAATATGGTAGTGAAACTGGGCGAATTCTATAACCAGATGATGGTCAAAGCTGGACTCAACGATGACATGGAGAGAAACCTAATCCAAAATGCGCATGCTGTGGAAAGAATTCTATTGGCTGCCACTGATGACAAGAAAACTGAATTTCAGAAGAAAAAGAATGCCAGAGATGTCAAAGAAGGGAAAGAAGAAATAGATCACAACAAAACAGGAGGCACCTTTTACAAGATGGTAAGAGATGATAAAACCATCTACTTCAG
TTGATTCAAGCGAAGCAGAAGCCCTGCAACAAAACTAAATCTTGTCCCTTCTTTCTCTCTCTCTAAGCGACAATCTTTTCTTGCTTTCAAATGACTTCTTTCTTCTCTTGCTCTATGATGTGTGGGATAGCGCCCACACTACGAAACTAGGGATAGCGCCCTAGCTCCGATTATTGGGATAGCGCCCAATATTTTCTGTTAATATTTCGATATTTTCATTTTGTAATTTCGATTACTTATATATAATAAAAACCAAAAAGATTTTCTTATTTCCTTAATTTCTTTTTTGTTTGCTTTTTCATGGAGATCTACGGATTCTCCCCCCTCTCCTTCCAGGACACCGAGTCCTGGAAGAACTCTGCTTTCGCAGCCTGCCGAGGCTGCAAGACCTACCCCATCGAGGAGGTAGGTACTGACGGATCCGTGAGGATCCGGGAGCTCCCGGTGGGGCTCGTGCTGAAGGGCGTCATGGCCCAATACCGGTCCATTTTATGGACCCA
ACCGTGGGCGAGCGGTGCCTCTGGCGAACGCAGTGGGTCCCACTGCTTGTTTGGACTGGATTTGACTTGTATTGGGCCAAGTTAATGGGCTTGGAAGTGTTTGGGCCTTTGAAATTGGCCTTTTATGTGGTTTAGGGCTCTGTCTGTTGTAAGTGATATGTGTGTAATTATGCCTTGCTGGTCTGTGTTTGGAATTTAAACGGTGAATGTTTTATTGAATACGTACGGTTCGATTACATTTATTCCTAGAATATCTGGGTTTTCTAGTACAAGTATATCAAGCCTTTGAATTATGTCTTCTATCTCGATCTCATCTATTTTTGCCCCGTTGTTTGCGAATAGGAAATTCGCTATGATGTTCCCTTCAAAGCCGTTGAAGTCGAATGGAACGTGCATGTCTCCGTACGTGTACTTGACGATCCCTTCATACTTGATGATCGCTGATGACTTGGTGGATACCAACCTCATGTGAATGAATATCTTCATGTCCTCCATGATGC
NNTGGCGGACGTGTGACATCACCGTTCGCCTTTCTTGGATCCCTTGTTACTCCACCGCAGTGAGAGATAAACAACCCAGAATGAAGGTCACTGTAGATGTTGAGGCTGACAGCCCATTTTTGAAGGCCCTTCAGAAAGCATTCCCGGCTTTTGAGGTTGAATCACAGCAGGTCACACCTAATGACCATGCTAATGCCAGAGCTTTTTCGCATCTGGCCACAAAGTTAATTGAACAAGAGGTTCCAGCCAACATCACCATCCTGGACGTGGGCAGTGCGCCCGCAAGGAGGTTGATGTCTGACCACAGCTACCATTGCATTTGTCCCATGAAGAGTGCGGAAGACCCAGAGAGATTAGCGAACTACGCCCGGAAACTGGCAAAAACAGCAGGGGAAGTGCTAGACAAAAATGTGTCCGGTAAGATCACGGACCTGCAGGACGTCATGGCAACCCCCGATCTGGAATCTCCAACGTTCTGTCTCCACACCGATGAGACGTGT
GGGTTTCAATAGGAGAGTTGCTGACACGGTGAAGCTGAATGCCACGTGCGTCCGTGTGGAGTGGTGGAATACCCCACATGCGATTTAGCACCCCTAGTTACGAGACCTACTCCTGAGAGACTGTGCAGATTGGTAGCCTTGGTGGTCCCGAGTCCCCGTGCGACCCATCCAATGAAGCAGGTGGAAGATCTTTCCATTGGATTGAAGTGTTGAGGAAGCAACACGTCCGGCTTACAGCAACTGCGCAAGTTTACGACCAGGACACCCAGCAGCACCTTGGAAAGGTTGGCTGGGAACTCCATGTATCCTTCCTGGAGTGAAAAGGTGAGGGGTGTGTGCTTACGACGACAGGCGTCCAACTGTCTGATTGTGGCACTCATGTCAACCCCACCTGAGAGACTGTGTATGCGGCACGCCCGGTGGTCCCAGAGCCCTCGTGTGACCCTCCAACGAAGCCGGTGGAAGACCCGTCCGTTGGAAGAAGTGCTGAGGAACCAGCA
CTAACGATTACGCGAACCTGAATGAAGCAGAAGGCTTCATTTGGTGACCCCGACGTGATCGTTAGGGAATAGTGGTCGGCCACAGGCGTGGCGATCCTGCCCTCATCCGTCTCGCTTAACGGAGCAGGACGATGACCCTAGTAGAGGGGGCTGCGGCTTAGGAGGGCAGAAGCTGAGTGACGTCGGAGGGAGCTCCACGGCCGGGGGGCAAGATAACCTACCGAGAACTCAGAGAGTCGTTGGAAGACGGGAAGGAAGCCCGACGACTGAGCAGTCCACCCCAGGCGTTGATTCTGGTCGCCCGGTGGATCAAAGCATGGAAGCCGTCATAAAGGTGATTTCGTCCGCGTGTAAAACCTATTGCGGAAAAACCTCTCCTTCTAAGAAGGAAATAGGGGCCATGTTGTCCCTCTTACAAAAGGAAGGGTTGCTTATGTCTCCCTCAGACTTATATTCCCCGGGGTCATGGGATCCCATTACCGCGGCACTCACCCAGCGGG
ACCGGATGGCCGCGCCTTTTTTGACCCGGCCCATCTTCGGAAATTTCGTAGAAATTTCATAGATAAAATTAGCCAATCAGTGCACGCGTGTGCGGTCTAATTATTAATAACTTGGCGACTAAGTCGTTTTCTGGTCTATAAATTTGTCGTTATGTGTGTGGTCCAGATATACATATTTTGAAAATGCCTAAGCGGGATGCCCCATGGCGTTTAATGTCGGGTACTCCTAAGGTTAGTCGCTCCTCTAATTATGTCCCTCCTGATGGATTGGGCCGTAAATTTGATAAATCATCTGCTTGGGCCAACAGGCCCATGTACAGAAAGCCCAGGATATATCGGACCGTAAGGTCTGCCGATGTTCCTCGAGGCTGTGAAGGGCCTTGCAAGATTCAGTCGTTTGAGCAGCGTCACGATATATCTCATACTGGAAAGGTGATGTGTATCTCCGATGTTACTCGCGGTAATGGCATTACCCATCGGGTTGGTAAACGTTTCTGCGT
TTTATATTTAAATAACTAGAGTAATTAACGTAAAGGCGTGTGATACAGTGAAAACAATTGATTAAATTAACACCGAAGCAAGAAAAGTTTGTATTAGGACTCATCGAGGGCAAGAGCCAACGCAAAGCTTATATTGACGCAGGCTATTCGACTAAAGGCAAAAGTGATAATTATATAGATAGTCGAGCTTTTGAGTTGAGTAAGAATAGTGCGGTTTTAGATAGGTATGAAGAATTGCGTCAAGAAGCAGCTGAACAATCAAAATGGACACGCCAAAAGGCTTTTGAAGAATATGAGTGGTTAAAGAATGTAGCTAAGAATGACATTGAAATAGAGGGAGTAAAGAAAGCGACAGCTGATGCATTCCTCGCTAGTTTGGACGGCATGAATAGAATGACGTTAGGAAATGAAGTTCTGACTAACAAAAAGATTGAAACTGAAATCAAGATGCTTGAGAAAAAAATTGACCAAATGGATAAATCAGAAAATAATTCACAAGA
AAGCCTAACTCTTTTGAATCTATTTTTCCATTTTTCGTTTTGAAAAAAATATGCCGTAATTCTTCCTAAATCGTCTTATTTTGCGTGTTTTGGTCTGTTCCTTGTCATTGTCCTAGAAATTATTTAAAATGCAATACAAGCCAATCTGTGAGCTTAAAGGGGTATTATATAGCAGGGCGTACTTCATCAACAACCAAACAAAAAAACCACTCTTGATTGAGTGGCGTGTAAATGAAGAGATACCTCACTTTTCTATTTTATTAAATTTTGTTCATTGATAGTTTCAATTGCTTTTTTAACTTGTTCAGGTTTACCAGTTATAACTAACTTTATTTCATCTTTACGTTCGGCGTGTTTCTTTCCTACTTTAATTAAGTACCAACTGTACAAGATGAATGACACAATATAAATAACGTATACTATTTTTACACCTCCGTCATTTCTTCTAACGTTTCTTCTACTGTTTTATGTAAGTCGTAGTAGAATACACCAGTATAATG
TATTAAAATCAATACAGGTTTTGATAAAAGCGAACGTGGAGAAATCCAAACCTTTCTTTCTTTCCTCAATCTCTTCAATTGCGAACGAAATCCAAGCTTTGGTTTTGCTGAAACAAATACACAACGTATACTGAATTTGGCAAATTTCTCTCTCTCTCTCTGTCATTTTCTTTCTTCTGTCGGGACTTTCTTAGTCTTGACCCAACATGGGTCTCCCAGAATATGAGGCCGATAGTGAGGCTTTATTAAGTCAACTCACTATCGAATTCACACCCGGCATGACAGTTTCTTCATTGTTGGCACAAGTCACCACTAATGACTTTCACAGTGCCATTGAGTTTTTTGCTGCAGAAAAAGCAGTAGACATTGAGGGCGTTCATTACAATGCGTATATGCAACAAATTAGGAAAAACCCTAGTTTATTACGCATTTCCGTGGTAGCTTATGCTTTCCACGTTTCAGACATGGTAGCTGAGACCATGTCTTATGATGTTTATGAA
GCTATTCGCACTCATGTCGGATCTAGTGCAGCTCATAAGAAGGGAGATCTTACTGTTAACTGGGAATGGAGAATCAGCCAACTCGAAACACGAGATCGAGGAAATTAAGAAACAAATTAAAGACATCTCTGCTGATGTCAACAGGATCAGTAACATCGTTGATTCAATCCAAGGACAACTGGGTGGATTATCTGTACGCGTGTCAGCCATTGAATCGGGAGTTAGTGAGAACGGCAATCGAATTGATAGACTCGAGCGAGATGTCTCCGGCATATCGGCTAGCGTTAGCGGAATCGATTCGCGTTTATCCGAGCTGGGTGACCGAGTCAATGTTGCAGAACAGCGAATTGGCCAGTTGGATACAGTCACGGATAATCTCCTTGAGCGAGCATCAAGACTGGAAACTGAAGTATCAGCCATTACTAATGACCTTGGATCATTGAATACGAGGGTGACGACTGAATTGAACGATGTCCGCCAAACTATTGCTGCGATAGACA
TACTTATTAGTACCGCTGTTCTAAGTGACGTAAGTGGGGTGTAGGCCCGGGGAGCTGGATGCAGTAATTTATCGATGTACCTTTTCGACTACCTCAATTTGAAAACGAGTGTAAAGTAAAAGGGAGGTTACTAAACAAAATAGCCCTCCATACGGTACGATTCATAATCATATTTATATGCCCACTTGGTGTCACTCAGAAGCAGTGTTTGTGAAAAATTTGTGCGTGAGCCTTGTGCCGCACTTGCGTGAGCCTTTGGCCGCTTTTCCTTTGCGATTGTACTTTGTTTTTCCGCTCGCACAAGCGTTAAAGTACTAGTTACGGTGCTTAAAATAAAAATAAAATAAATAACTTAAATTATCAATAGTAATTTGCAATTTGTAAGTTACGACTATAATTATAATTATAATTACAATTTGTGATGGATATCGATCATTGTATGCCTGTATTTGATATGGCATATAGCGACGATAATCACCTCCCTTATTACATACAGAGAT
CATCATCAATAATCTACAGTACACTGATGGCAGCGGTCCAACTGCCAATCATTTTTGCCACGTCATTTATGACGCAACGACGGCGAGCGTGGCGTGCTGACGTAACTGTGGGGCGGAGCGCGTCGCGGAGGCGGCGGCGCTGGGCGGGGCTGAGGGCGGCGGGGGCGGCGCGCGGGGCGGCGCGCGGGGCGGGGCGAGGGGCGGAGTTCCGCACCCGCTACGTCATTTTCAGACATTTTTTAGCAAATTTGCGCCTTTTGCAAGCATTTTTCTCACATTTCAGGTATTTAGAGGGCGGATTTTTGGTGTTCGTACTTCCGTGTCACATAGTTCACTGTCAATCTTCATTACGGCTTAGACAAATTTTCGGCGTCTTTTCCGGGTTTATGTCCCCGGTCACCTTTATGACTGTGTGAAACACACCTGCCCATTGTTTACCCTTGGTCAGTTTTTTCGTCTCCTAGGGTGGGAACATCAAGAACAAATTTGCCGAGTAATTG
ACCGGATGGCCGCGCAATTTTTTATGGGCCCCCCCACTAACTACTGTCTGCCAATCACATGACGCGCTCAAAGCTTAAATAATTCTCCCGCCTATTATAAGTACTTCGTGCCTAAGTTTCGCTTTGAAAAATGTGGGATCCATTATTAAACGAGTTCCCCGAGACGGTTCACGGGTTTCGGTGCATGCTTTCAATCAAATATCTTCAGTTACTCTCTGAAGGATACTCTCCAGATACGGTTGGTTTCGATCTAATACGTGAGTTAATTTCTATTTTGCGTTCCAGGAATTATGTCGAAGCGTCCTGCAGATATCGTCATTTCTACTCCCGGGTCGAAGGTGCGTCGTCGTCTGAACTTCGACAGCCCTTACTCAACCCGTGCAGCTGTCCCCACTGTCCGCGTCACAAAATCTCGAAGTTGGGCGAACAGGCCCATGAATCGCAAGCCCAGAATGTACAGGATGTATAGAAGCCCTGATGTCCCTAAGGGATGTGAAGGC
CCATCATCAATAATATACCTTAAACTTTTGGTGCGTGTTAATATGCAAATGAGGCGTTTGAATTTGGGGAGGGTGAAAGGTGATTGGCTGTGGGGACGGCGACCGTTAGGGGCGGGGCGGGTGACGTTTTGATGACGTGGTCGTGAGGCGGAGTTGGTTTGCAAGTTCTCGTGGGAAAAGTGACGTCAAACGAGGTGTGGTTTGAACACGGAAATACTCAATTTTCCCGCGCTCTCTGACAGGAAATGATGTGTTTTTGGGCGGATGCAAGTGAAAATTCCTCATTTTCGCGCGAAAACTAAATGAGGAAGTGAATTTCTGAGTAATTTCGTGTTTATGACAGGGTGGAGTATTTACCGAGGGCCGAGTAGACTTTGACCGATTACGTGGAGGTTTCGATTACCGTGTTTTTCACCTAAATTTCCGCGTACGGTGTCAAAGTCCTGTGTTTTTACGTAGGTGTCAGCTGATCGCTAGAGTATTTAAACCTGACGAGTTCC
GGCTTTTAAAAGCACTTGCTGGAAATGGCGACTCAGGCTTCCGTTGAATGGATCTTTAACGTAGCTGGATCAGCTGCTTCATCTTCTTTAGATAAAGCGATCAAGGATGCAGGAGGGAGTGAAAACTTCTCAAAATATGTTATCACAAAATTTTATGATAATTATAAAGATTGCATTGATGATTCTGGTGTGTATAATGCATGTATAGGTAGAGCTAAAACTATAGATAAAGCATTAAATGATCCAAAAGTAGCAGAGAGAAATGAAGAATGGTATACAAATGTAGCAACAATCAGTAGACTTGATTTAGAATTAGCAGAATTAAAATTGATGTTATCTAATCTAGGAATTAAAAGAGAGGAGCGAGTGTTAAATTCAATGTTCTCTGTGGTGAGAGAAAAAGGTAGATCATCAAACGTAATTATGATGAAACAAAATGCAGTGAAAATGATTGAAGAAGGAAAGTTAAAAATTAAAGTAGAAAGAAATGAAACATATAC
GGCATTTAAAATCTCATTCACAATGGATGTACTTTTTTCTATAGCGAAAACTGTGTCAGATCTTAAAAAGAAAGTTGTGGTTGGAACAATTTATACTAATGTAGAAGATGTTGTACAACAGACGAATGAATTGATTAGAACTTTAAATGGAAATATTTTTCATACTGGTGGCATTGGAACACAGCCTCAGAAAGAGTGGAATTTTCAGCTGCCACAATTGGGTACAACTTTATTAAATTTAGATGATAATTATGTTCAATCAACTAGAGGCATAATCGATTTTTTATCATCTTTTATAGAAGCTGTATGTGATGATGAAATTGTTAGAGAAGCTTCAAGAAATGGTATGCAACCTCAATCACCAGCTCTTATATTATTATCTTCATCAAAATTTAAAACAATTAATTTTAATAATAGTTCTCAATCTATTAAAAATTGGAATGCTCAATCAAGACGTGAGAATCCTGTATATGAGTATAAAAATCCAATGTTGTTTGAAT
ATTAAAAAACAGCACATTACGTTATCAGCGAGTATGTCCAAGGCAAGCAAACTAAAGAAAACTAAGGAAAAATCAAAAACTGATGAACTGATCAATGAAAATGAGTTACTAGAGACAGAACAAGAACGTAAAGAAAGTAAAAGTCCGCGCGAAAAGAAAAGAAGTAACATCAAACCAGAATCAGAAACCGATTCCTCTGAGGAAGACGAACCTACCGATAATGCGAAATCGTCTAAGAAAAATGGAACGAGATCAACTGATGCCCCAATGGCCTCAAGTTCTGGATTTAGCAATAGAAAGAAGACAGAGGCAGATCGTAACGAATCTAATGATGTATCAACGTCAGTTGGAAAGAGACAGACGTCAACTGGTACGACAACAAAGCATATCGAGACGCTCCTCCGTTTAGTCGACATCACTGGTACTGAAGAATCATCTGCGATAACACAAGAGCAGTTAACTCGTGTATTAAAGCTACTTTCTGAGGTTAAGACTGATAA
GATAAAAACAAAAAATCCCTAGGCATGGCAAGAAAACTAAGAACAATGCAGTTTGAATAGATTTAAAAACAATTAATTTGTTTAATTTAATTTAACATTTGAACTGTCTGGCACAGTTAGACTGTCGAGCCGTCTGATGAGTAGCACCTCAGGGTCACGAAACGCTGGACGTAACGGCGGAACAGATTATTGAGGTTAGTAGAACACTTTCAGAACACAACAACACAACAAACAAATACAACACAACAACACAACACAACAACACAACACAACAACACTGTCAAACAAACAAGATGGCGGACATGTTTAACGCAGGTAAGTACGACAGGCGACAGGCCATATACATGGCAGTCCGCGCTGGGGCACCTGCTTTTAAGAAGGCAGTTGAGACGGTACAGAAACTTGAACATTGGGATCCTACCAAATTGCCAAACAAGATGGCAGATGGTAAGCCGATGTTATTCAAGGGGTTGCAGGCTGTTGAGTCATATATGGAGAGG
GNGAAGGTGGGGGGGCATTTCAATCAAGTTTTGAAGCCACNTCAACCNTGTANTAGGTACCTGTCCCCGAGGAATGTCTTTAAATTGTTGNACAAAGCAAAACCGTAAGAGTCACCAGCTTCTTTTTTTTTCCCACGAAATCATGGCAAGTCTGCTATGGTCGCCTATAGTGTTGCTTGGGAGTGAGCCAAGAACCCTACTCTCCGTGACTGTATATCTCAGCAACATCTAACCTAGCTCAGAAACAACTCTCGTTTATCAAGAACATCTTCGAGTCCGATATACACCAGAAGTACTGGCCTGAGCATCTCCACAAGGATGAAAGTAAACGTGAGAAGTGGACTACATCAGAGATTGCACTTGACCACCCAGACCGTAAGAAGGAAGCTATCCGTGACCCTTCTATCTTTACAGGTGGCCTTACTACCTCTCTTACAGGTATGCACTGCGATATTGCCGTACTAGATGACGTTGTTGTTTTTGAGAACGCCTACACAAAC
ACCGGATGGCCGCGCCTTTCTGTCACTATCATGGTCCCCTCCACTAAATCATTTCCACCAATCATATGTCACGCTGAAAGCTTAATTATTTATTTTTGTCCTTATATAAACTTAGTCGCCAAGTTTTACCATTAAATAAAATGTGGGATCCACTTACAAATGATTTTCCCGAAACCGTACACGGATTCAGGTGTATGCTTGCTATAAAATACTTGCAGTTGGTAGAAAATACGTATTCCCCCGATTCTTTGGGATACGATCTAATACGTGATTTAATTTCTGTCGTCAGGGCTAAAAGCTATGTCCAAGCGTCCGGCAGATATGATCATTTCCGGGCCCGTCTCGAAGTATCGCCGACTTCTGAGCTCAATCAGCCCATACAGCAAGCGTGCTGCTGTCCGCATTGTCCGCGGCACAAAGGGAAAGGAATGGGCCAACAGGCCCATGAATCGGAAGCCCATGTTTTACAGGATGTTCAGAGGTCCTGATGTTCCTAGAGG
AAATTAAAACAGCATAAATCGACATACGACAAACGCAAAGCTCACAAACTCACACAAAGCCTTCTAAAGTAATCAACTTTCGAAAGCCTTCACGACGCTCGTGGAACAAACTAGTCAGCGGACTAGGGTAAGCAAGAACGCAACGATGCAGCAGACGCACGTTAAGCAAGTTTGGCGACCAAAGACTGCAAGTTCAAAGGTAAAAACCAGTAACATGGTTTATCTTGCAGAGGAAAGTAGCCCACTTGCGAAGACTGAACTAAAGGAGGACGCAGTGGTAGCAGCTGACATGTCTGTTATTAATGCAGATGATGCTGTTTATGGGCATGCGCTCGAAGGGAAATATAGCGAGCGCAAGGCCCTTCCAGCAAGAAGCAACGAAACAATAGTTAGTTTCGCTTCTGGGGAGGATGGACTCTTCCTAGATCGTGCGGCTTGTGGATCGATCTTCAAGACGCGGACAGGGAAGGACACCCCAATTGCAACTGCAATCAGGGCAG
GTATTCTCCGAGCTTAAGATACCACTTGCAATTTGATTCCGAATCGGACGATTTCCAACTTTGAATTCCTACAAGTTGAGACCATTGGTCGATCAAATTGCTCGTTATTCGAATACAACTGATTTCACAGGGGATCTTCTGGATTAAGTCTTCTCAAAGACTCAGTTGCTGTTTGAGCTGTGAAATTCAGGACCCGCCACTGAAAGGAAGATGGCGTTAGCACCAACGATGAAAGCTTTAACATTCTCTGCAGATGATGAAACATCCCTCGAGAAAGCTGTAACTGAAGCACTTTCAGGTTCCGTTGATTTGAACATGGGGTTACGTCGTTGCGCAGCATTTCCTGCTGAAAACACGGGTGCTTTCCTGTGTGAGTTGACTACTAAAGAAACGAAATCCTTTATCGGTAAATTTTCCGATAAAGTTAGAGGACGTGTCTTTATAGATCACGCGGTTATACACATGATGTATATACCCGTGATATTGAACACCACTCATGC
GAGATCTTGGAGAGTTCCTGTTTACATACATTGAACCGCCCCCATTGTCTTGGCTTCCTGCCATTGCCGTGTCCGGGCAATCAGCCATTGCGGTATCCGGGCAATCTGCCCGGTCTTGGCAAGGCGCCCGGGAGCACTTATGAATAACGCCCTTCCTCCTCTTAATAGCAATAAATTCTTGAGCAGCAGCCAACACAGTTTAAGCAGACTCATTTTTTTCCAAGGGTATAAGAGGCTGGAGGCCTTTGCCCCTACCTTCACTGCAGAAAGAGAGAGGCTTTTGAGAGGCTTTTCAGAGGCTTTCCGAGGCTTTAACCTTTGCCTGAAAAAAAAACAAAAATGGATCATCAGTTAACAAGAGAAGAAAGCCAAAGGCTTATGCACCTTTTAAAACTCCCTATGGAGCAATATGGGAATTTCCCTTTAATGAGAAAGGCTTTTCTAAGAGCCTGCAAAATTGTGCATCCAGATAAGGGAGGAAGCGATGAATTGTCTCAAGA
ATGGAGTCTGATAAGATTGCCTTTAAGATCAACAATCAATTGGTGTCTGTTAAGCCGGAGGTGATAGTAGATCAGTATGAATATAAGTACCCTGCAATCAAAGATCAGAGGAAGCCTAGCATTACTCTTGGAAAGGCCCCAGATTTAAATAAAGCGTACAAGTCTATATTATCTGGCATGAACGCCGCGAAGTTGGACCCGGACGATGTTTGCTCCTACCTAGCTGCAGCTATGGAGTTATTTGAGGGGATCTGCCCAGAGGACTGGACAAGTTACGGGATTTTGATTGCCAGAAAAGGAGACAAAATCACACCGGCTACTTTAGTTGACATAAGGAGAACAGATATTCAGGGCAGCTGGGCTCTGGCAGGGGGGCAGGACTTTACCAGAGACCCTACAATCGCAGAGCATGCATCTCTGGTGGGTCTTCTTCTGAGCCTCTACAGATTGAGCAAAATTTCAGGTCAAAACACGGGAAACTACAAAACCAACATCGCAGA
GAAAACAAGACGAGACGAACCTAAACAGAACGAGCCATCCGCAGAAAAACTAAACCACTTCCGGTTTTCTTTGAACATAACCAACACGTAGTTTGACAAAGGCTGCCATGGCTAAAGTTCGTGCCGCTCTTGATAGAATCACTGATCCATCGGTTAAAGCTGTACTCAACGAAGAGGCCTACAGCCACATCCGACCGGTTCTTCGTGAATCCCTGACTAATAATCCATACGCCATCGCACCCGATGCCGCCGACACGCTAGAGAAATATGGAATTGCTACTAATCCATTCGCAGTGAAAGTACACTCCCATGGGGCGGTTAAAAGTATCGAAAACACCTTACTCGAAAGAGTTGGGTTTAACTTGCCGAAAGAACCATGCATTTTCCTCTTCCTCAAAAGAAGTAAACTGCGTTACCTCAGACGTGGACCAAGTAACAAAGACATTTTCATTAACCTAGCGATAGAGCCCCGGGACCTCCAAAGGTATGAAGAAGACACT
TGGCCAGTTTCCAAAACAGGCTCGCTCGCTCACTCGGGCCCCGGCCCCAAGGGGGCCGGTAGCGACGCCTTTGGCGTCGCGGCCCGAGTGAGCGAGCGAGCCTGTTTTGGAAACTGGCCAGCACTCCGGTGAGGTAATGCCGTCACGTGGTCGGGAACGGGAACGGGAAATCTCGCGAGAACGTAAACAAATATAAGACGACGCCACACGGCGCTGCGTCATACGCGCGCGCGCACCGGCGAGATGAGGTCGTACTACGAGGTCATCGTTCAACTGCCGAACGACGTCGAGAGTCAGGTACCTGGAATCTCCGATTCATTCGTCAACTGGATTACGTCGCGAGAATGGACGTTGCCGGAAGACGCCGATTGGGATTTGGACCAGGTCGATCAAGTTCAACTGACGCTCGGCGACAAAATCCAACGGGAGATTCGAAATCACTGGGGGACGATGGCGAAAGAACCGGACTTTCACTATTTTATCCAACTGGAACAAGGTGA
AGAATTTTTCGCCGACCATGGAAACTTTACAGAGACCCGACGGTGGATTCACCTCAAGACATATCGAAAAAATTCGCGTTACAAACGGCAGAGAAAAGCAAACACTATCACAATACATTCAAAAATTACGATTCACGCGCGCTGTTTATAACACTTTACCTCTAGTGCCCTATCCTACTGTAACCGAACCAGCGAATAGGGGAAGCGCACAATATCCACAGCAGAATATACTATACGCCTTCTCGCAAGCACTATTTAGCGTAGGAGAATATCATGTTACCGCACACCAACAGTTTGCTGGGCTTCAAGAGTTGCAGAAGGAAGGCACTTCATTTAGGTTGTCGACGGATGGATGGTTGTATCCAAATGAACGTCCAGGACAGGTATACTATTCGCAAGCTGATGCAGCACGATTCGCAAAATTCGCAGCGCCTTTGATGGGATGGCTAACAATCCTGAATATCGTGAAGATTACAATGGCCTTAGTAACCCTATTTGCG
GAAATACTACGGTAAATCCATTGGGATACGGCCAGACAGCCTTCCTCCCACTCCACCCCCCCCTCTCTTCTAATGAAGAGTATTAGATATGGTAAACTTTAAACCAATATCGTGACACTATGTGTCCCGGTTGTTCCAGCAAGTTGGTACTGGAGCCATGTCTAATATTTAGATTTAGACCCATCTATATATATATGTATATGTATATATTAGATTAGTTTATTCATACATAAACATAACACAACACAAACAAAATCAGCATATGTGAGTACCTTAAACTAGGCTAGGCTAGACAAGCTTCGGTTGATTGCATTATCACATAGGTGCATCAACAAACTGGTGGTTGCCACAGTGGAGACGAACTCCGAAGGCAGCCGACCACCTTGTTGTGAAGAGCCCCGTTTAAGCCCCCCCATATATGTTGATTAGTACTTTCCAAATCAAACGGTTTTATGGTTAAAATTTTTACTATAAACCTAGTCTGAGATGATAAGATTCAA
CCGAAGTGGGATGGCGGCTGCCGCCGCTTCGGCGCTTGGCGCTTCGGCGCCCAAGGCTCTTGCTCCAGCTGATGGGCCCATAGTGGCCGGCCTCGACAAACTAGTGAACCTGGAAGGGGTTCACGACTTGTTCGAGGCCATGCGAGGGGCTTATGGTGAAGATCCAGCATGGAAAGGCTTGATGTCTTGTGATGTTGTGTATCTTAAGGATATCACAACTGCTATTGGGGTGAAAGACACATCTGTAGGCATCTTCCGTAAATTTTCTGACGGCTGCTCTTGGTGTCCAACAGGGGCAGAGTGCTTTCTTAGCATGAAAGATTTGGCCTACATGAAAGCCCAGTCAGCAAAAGCACAAAGACTCACAGCCTCCCTCGCCACAACATCTAATCTGATCGCAAGGGCGATGCGAGCGGAATCTGAACTCAAGCGCGCCAGGGACGAAGAAAGAAAAGTTGATGCTAGGTATAAGGATATATTAGAGCACTCTCTTGCAGCGA
GTTATTTCCACCATGCCGCGCCGATCAGCCCGTAAAGCTCAATCTGCCACTGCCTCCCCTGCCGACACGAACGTTGTGCCTGCCAAGGACGCTCCAACTACTAACTCACCTCCATCTACCACCTCACCAAATCAAGCCGCCGCCGATGCTAACCAACAACAAGCCGGCATCGTCAGTTCTCAGAGTGGTCCTAACGCCGTTGGTGACTCCGCCCCCTCCACCTCCGTGAATAATGATGGCGACATCATCACGCGCCCGACCTCCGACAGCATCGCCGCCGTGGCCAACGCCACCAAGCCCGCCGCCGTGGTTTCTGACCCACAATCGATGAAAGTGACTCCTATCGTTAATCCCTCCTCTTACGTGTGTAATGTCTGTAACGCTCGATTTTCCACTATGTCCGCGCTGTCCGAGCACCTGCGGTCCGATCACCGTGATGACGCCTCCACTCTACTCGCCACCCCCATGATCAACAACGCTATACGATCCTTCCTTACTGC
GTTAATTTTCTGCTGTGAACTCCAGAATGCAAGGGAATGAGAGAATACAAGATAAAAATGAGAAGGAGAAGGCGTATGCACCATATCTTGACGGAGCAGACGTATCAACGGATAATGGGCCCATTTTATCAGTGTTTGCCTTACAGGAAATCATGCAAAAAATTAGGCAAAATCAGAGCGATATGGCTGCACATGCTCCCGATGTTGATGGGGCGATACCAGAGGTAATGACTATAATCAGTGGAATTAAGGGATTGCTGGAAGAAAAGGATTACAAAGTAATAAACGCGCCACCGAATTCTTTTCGCACGATCCCGATGCAGAGTACGGAGTATGTTTTGCAAGTGAACACGTTTTATGAGAGGATGTCGGAAATTGGAGGGCCGGTGGATGAAACGGATCCAATTGGATTTTATGCATTGATACTGGAGAAATTGAAATTTTTGAAATCCGAGGGGGCTTTCATCTTGCAGGGGATAGCTACTAAAGATTATAGGGGT
AAATTCAAAACTCAAAAATATAATTTTGTATTTCCAGTTGATTATCTGTAAAATAATCTCGGTTAACTAGTTGTCCGATTAACAACTCGAGTCTGATCTGCTTAAAGATCCCCAATATTATTATCAATATTATTATCAATTTTAACGTGTCGCTACTCATCTACTGTTGTTGATTGTGGTTGGTAGTCATTGGAAAGGTGCCTGTGCTTGGTGTTGCACTGATCAGTCGGTTTGTGGTTGCAGAAAGCTACTTAGGTGAGGCTAAGGCCCGTGTTCGGAACCTTAGATTCACGAGCCCGCGTGATTAATCGGGTTTGTCACTGGGATCCGGTCTATCAGTAAGAGCTATTCCTTTGTTAATACCCTTTTTGGTTAGTAACAATTATGGCCGATGTGGAGATTTGCCGATGTCAGGATAGTCAGGAACCTTTGCTTAATGTTACCGGATATGATCTTACTTCTCGTGTGATGTTTGAGCGAATTGATATTGGCCCCTTAGG
AGGCGTGGCGGGGGGACGACTGCGCGCGCCGGCGAATGAGCCGATGCGGCCAGGAAACGCCATGTCCTCCTGGCGGCAAGCTCTAAAAGCACAACCCCTGCTAAAAAGCAGGGGTTGTCATCGGACTGAAACACACCCTGGCGCGTTTTTTTGCCTGTGGCTTTGCTGGGCGTACGTGTCGTGCCTGAGAGGAAAAATCACGTCATGCAGAATGAAGTAGGCACCTACCAATATTCGCAGTCGGGTTTATTTTTTTTTCGCCAATACTAAGGCGTGGTTGTAGCCAAACAGTTCAGGAGCAATAACATAATAACTCCCAAGGTCAGATGGCGGTCGGCCCTTCAATCATAGGAATGACACCATGAACGATATCGACACGATCACCAATGCGTGGGGACGTTGGAAAACGGCTCAATACGGAACCACCTGCTGGTTCACTGAAAGTACCCAGTACGGGCGGAACAAGGACACTCGCAGCTATATGCAACATCAGACCAACG
GAATTCGGCCGTCGCATCCGGCTGATCCCTGATGCAACCGCCAAAGCTGCGCAGCCTGCTGCACGTGTCTCCTAACCCAGATGCATGAGAGCAGGGATTCTGAGCAATGGCAAAGGTCCTGACCTGCACGCAATACAACGATTCAACGCAGCAATGCGAGGTCCAAGCCTGGATTGATCAATCGGATTGGACGACACCACTTCCCACCATCGAACAGGCCGCGATGGTGGGCGGCGCTTACTTCATCGGCCTGATGACCCTTGCAGTCATTAAAGGACTGCTCAACCCAAAATCAATAGAGGAATAGCATCAATGGAAAAGAACATTTCGACCGTTGTCACCAAGGCTAAGTCGGCTGTCAGCAACGCCAAGACCGCCGCAATTCTGGGTAGCACTGCCTTGATGGCCATGCCCGGTTTCGCCTTCGCGTCCGGTGGCGGCGGCGACTTCGACGGCACCGCAATCATCGGCAAGGTGACTACCTATACCGCCATCGGCGT
TAGTAGTAGACTCCCTAAAGAGCTACTATAACAACGATGGCAACTATGGAGGAACTACAGAGAGAGATCAATGCCCATGAGGGTCAACTGGTGATAGCCAGGCAGAAGGTAAGAGATGCAGAAAAACAGTATGAAAAGGATCCAGATGAGTTAAATAAGAGAACATTAACAGACAGAGAAGGGGTTGCAGCATCCATCCAGGCCAAGATTGATGAGTTAAAAAGGCAGCTAGCAGATAGGATTGCAACCGGAAAGAACCTTGGAAAGGAACAGGATCCAACAGGGGTTGAACCTGGAGACCATCTGAAGGAAAGATCAAAGCTTAGCTATGGGAATGTACTGGATTTGAACCATCTGGATATTGATGAGCCCACAGGACAGACTGCAGACTGGTTAAGTATTGTTATCTATTTGACATCCTTTGTTGTACCGATCCTTCTGAAAGCCCTGTATATGCTAACAACGAGGGGGAGACAAACAACCAAAGACAACAAAGGGAC
ATATATATATATATATATATATATATATATATATATATACAGTCTTGTGGCTTTTTTATTTTATTAATTGTATATGAACGACACTGAATTACCTAACCATTCGCATTTAGCGACTTACAATTCTCTCCAAGAATTTAAAAAAAAAAAATTTAATTAAATTGATGCATTTGTTTCGAAAGTTAGAGTGTTTTAGAGAGTTAAAGTGTTAGAGAGTTTTCAGGGTTCCATAAATGACGGACAGGAAAATTTTTTGACCTATTTTGATGTTTTTTTTCGTTTCTAGTGCACTAAATCAATTTTTGAAAAGTGTCAAATTAATCTCTATTAAATTATCTTGACAATAGTATGCAAAATATCTTGAATCCGTGAACTAACAAGACTATAATGATGAAAATAGTTGCCGAAATGAGGTGAAAAAAATTTTTCGATCGTAAAGCACTCTCTGATGTTTCTCATCATGAGTCATGCAATAAAATAATTATAATATTATTATCCGCGTT
TGGCATTTTTGTAATAAGAGTGTGTACTCCTGATGAGCTCCCTCAAAACTGGCCTATTCAATTGGAGTATTGGAGGCTAATATATAGTAGAACTCTCATTAACGGATTTGCAACACGTGGCGGCCATCCGCTATAATATTACCGGATGGCCGCGCGGAGTACGCTCCCCCCACGCGCGCACGCTCCTCTTTAATTTGAATTAAAGCTCTCCGCTTTCGTTTCGTCCAATCATGTAACGTCTGACGAGCTTAGATATTTTGAACAACTTGGGCGCTAAGTTGTTGAGTGTCGGTTATAAATTAAAGAGGGCCCAGCCCACTGTCTTTAACTCAAAATGCCTAAGCGCGATCTCCCATGGCGCTCGATCGCGGGAACTTCAAAGGTTAGTCGCAATGCTAATTATTCTCCACGTGCAGGAAGTGGGCCGGGGGTGAACAAGGCCTCCGAATGGGTTAACAGGCCCATGTACAGGAAGCCCAGGATATACCGGACGTTAAAGA
TTAAAAAACTGCACACGTCCACTCTCCACCATGGAAGACTATACACTGCGCGAAAGAGAACAAGAAATTTATAATAGGCAAGTTATCAAAAGACCCTTTGACCCCGATAGTTACCTCACCGCTGACCTCCATCTTTATCTCAAGAACGGGAAAACGTTGACGATCCACATCGAGCGGAACCTCTTCTTTAGCCATGAGTTCACTTGGGAAGAAATTTGTCGTGGCGCTTACCGCGAACATTATTTATCTAACTCTGGGCCTGGTAAATGCGATACTCAAGAATATATTGATGGTTTAGTTGCTGACAATGGTGGCCGTTCCACTCACAATTCATCCTACCTTGAACCTGTCGCTTTCCAACTTACTCTATTGGGCAACTTTGATTTGGGCAGCATTCACTTGAGGATTGGTGATTATCTAGGATTCCGCGACGGACAAAGATTCCCCTGCAAAGAAACGATTCACGGTAGACGCGATACTATTGGACCATTCATGCAAGG
GGGGATACGTGCCCCTCCACCGCCACCCGCACCCCCTACCAAAATAATTTCCGTCTGTCAATACCCCCTGCATCCGATAGGCCCGAACTATCACAAACGGAAAAGCGATAGCCCGAAACACTAAGCCCCTTTTCATCATTTCATTTGTAAGCGCGTTTAAAATCATGGTAAAATAACCACTACCCCAAATTGCGCCCCTGCAATTTGCTGACGGTTTAACGGAAGGCGGAAATATGGCGAAGAAAAAACCAGTAGAAAAAAACGGGCTTGTTTATAAAGAGTTTCAAAAGCAAGTTTCAAATTTGAAGAAAGCCGGACTAATCCCTAAAACCCTTGACGTGCGAAAAGTCAAGCCAACAAAACACTATAAAGGATTGGTAAGCAAATATAAGGACGTTGCAACAGGGGGCGCTAAACTTGCAGCAATCCCTAACCCCGCCGTTATTGAAACGCTTGAAGCGCGGGGCGAATCCATCATTAAGAAAGGCGGCAAGGCGTAT
TGTGGTGGGAAGACCACCCGGAAATAAGCAAGGGCCAGCCCCCCTTTACTTGCCCGGAGGATTGGCTGGAGTGTGAGGAAGATAGTGAGAATGAGGAACTCAGTGTTTCTCCCCTCACAGGCTGGGAGCCTCATAGAGACTTAAAAAAGTGGGTAAATTTCGCCCTACCTTATGGATGGAGCCTTATGGACCCGCTAGGTAATCGTTTCAGGTCCCAGAGGAAAGATGATTCCGATGAATCCACTAGTACGGATTCTGAAGAGGAGTTACAAGAAATACAGCAGATCAACCCCGCTGAAGTAGGGCCAAGCAGGCCTCCCGGCGGGTACTCTAAGCTGCGCAGGCGCCGTCGGGTTCCAGCTGCTCGACTTTACGCAACTACAGACAGTAGTGAAGAAGACCTGGATCTGAAGACATCTCAATAAGGAGCTGGACTGTTTGAGATCTGTGTGTGATTACATTGTATTAAGATAGCCTGTTACTGGGGTTCGGAGGATGGC
ATCGCGATTTCTATTTTGTGACGGTTCGTGTCACGTGACCGAGAAAGGCGGTGTTCCGTGACGCGCTCATGTGTTGTCTGCGGCACGCCGTTCGAGGCAAAGAGACCGCAGGCCAGGTTCTGCGGCGCGACCTGCAGAAAGCGGCATTCACGCGGGGCAAGCGCCTCGGCGTCGACACCCCAGCAGCCGCCGGTTCCGATGACTGGGGCCCCGGAGGTCACGGATCCCACTCCGAGCGCCGCGATGCCGCCGCTGCTGCCCGCGGCGGGGCTGGTCGCGACGGTGGTCAAGGAGCTGACCGCGGCCGGGCGCATGGAGACGGTTCTCGGCCAGCAGGCGCTGCGGTTGGCGATGCGGCTGGAGACCTCGACAGTCGACACCGGTGCGGGCCTGGCGTCGCTGTCGAAAGAGCTGCGGGCGGTGATGGCGCAGGCGGTGGCTGGCGCGGCGGTCGAGGCGGATCCGGTGGACGAGTTGAAGGCCAGGCGTGACGCGAAGCG
AATTTCACAAATTCAACCTGTTCGCCCAGAAAATACGTCTGGCACAACAGGGATCCGGAATAGGTCCAGCCTTTAAGCTCTAATATTCCCACAACAAAAATTACACTATGTCGAAACTCAGAGGAAGCTTCTGGTCTTCGGCCATCGCTGTTAACAGCGATTACACGATATCGCGCATCTGGCGCAAACTTAACACCATAGTAGTCCTGCACTACTTTGGTTTTGTTAGAATCACCAAGGTGATTCGTGACAAATCGGCTGATATGCCGATAGTCCCTTTACGGAAATCTGTATTTCCGTTTTCTGTTCGCGCGGCTGTCACGAGCTTCGTGCTGCTGGGCGTCCTCTTGACGCTCCGCATTCAGGGTGCCTCTGTGGCCTTCCCGTTATCAACGCATCTGGCGTTGTTCGTCCCCGCTCTGTTCGCGGGTTTTTCGAGGTTTTCTCTGTGCAAACCTCCGCTCACCTCTGCCGCTAAGAGGTCCCTCCGTCAGGCAAAG
GGGTTTCAATAGGAGAGTTGCTGACACGGTGAAGCCACGTGCGTCCGTGTGGAGTGGTGGAATACCCCACATGAGATTTAGCACCCCTATTTACGAGACCTACTCCTGAGAGACTGTGCAGTTTGGTAGCCTTGGTGGTCCCGAGTCCCCGTGTGACCCGTCCAATGAAGCAGGTGGAAGATCCTTCCATTGGATTGAAGTGTTGAGGAAGCAACACGCCCGGCTTGCAGCAACCGCACAAGTTTACGACCAGGACGCCCAGCAGCACCTTGGAAAGGTTGGCTGGGAACTCCATGTATCCTTCCTGGAGTGAAAAGGTGAGGGGTGTGTGCTTACGACGGCAGGCGTCCAACTGTCTGATTGTGGCACTCATGCCAACCCCACCTGAGAGACTGTGTATGCGGCACGCCCGGTGGTCCCAGAGCCCTCGCGTGACCCTCCAACGAAGCAGGTGGAAGATCCTTCCGTTGGATGAAGTGCTGAGGAACCAGCACGCCCGG
GCTACACGTTCCACGACAATGTCATCCATGATACTGACTCAGTTTGGACCGTTCATTGAGAGCATTTCAGGTATCACTGATCAATCGAATGACGTGTTTGAAGATGCAGCAAAAGCATTCTCTATGTTTACTCGCAGCGATGTCTACAAGGCGCTGGATGAAATACCTTTCTCTGATGATGCGATGCTTCCAATCCCTCCAACTATATATACGAAACCATCTCACGATTCATATTATTACATTGATGCTCTAAACCGTGTGCGTCGCAAAACATATCAGGGCCCTGATGACGTGTACGTACCTAATTGTTCTATTGTTGAATTGCTGGAGCCACATGAGACTCTGACATCTTATGGGCGGTTGTCCGAGGCCATCGAGAATCGTGCCAAGGATGGGGACAGCCAAGCCAGAATCGCCACAACGTATGGTAGAATCGCTGAATCTCAAGCTCGACAGATTAAGGCTCCATTGGAGAAGTTTGTGTTGGCACTATTAGTGGC
GGTAATCACAATTACCATTGGGCGAAGGCCAGGTGTGCCGTAAACCTAAAATATGATTGTGTTACGGATCCTACTCTTTTGAGTAGTTACATTATGTTATGTTAAGATCCTTGCGTCTACTCTTGGAGAATTTCGATGGCACTTGAGTGACGTAAGTTACTTTTTCTCCCTAAAATCCAAAATCCCAAAAATCCAAATTTTAGTTAATAGCAGTAGCTGTCGCAAACCGTACCCTACCCTAATTAAAACTAGACTATGCTGCGAATACTAAGAGCGGATTAAATCTGCTCGCTTAGAGAACTCTCAGGTCTTCTCTAGTATAGGTCATGTCGATATTATTATTTTTTCTTATGTCCATATTAGTATGGTTTATTTTTACCATTTTAAAGTTATTATTTGTAAATACTGATAGTGAAGTAAATATACCGAATAAAAGTAGATTTTAGAAGTTTCCATAATTTGTAATAAGTATTTTATCAATAAAAAGTAGAGTGATAAGT
GGGCCGCGTGGTGGGTCCTCGAGGGGCGGGGGGGTGTTTTTAGCGGGGGGGTGAAACTTGGAGTTGCGTGTGTGGACGGCGACTAGTTGCGTGTGGTGCGGAGGACGGCGACGGCGAATAAAAGCGACGTGCGGCGCGCACGGCGAAAAGAAGACGCGTGTCTGTGTCTGTGTGATTCCCCGGGGAAAAGAGGAAGTTCCCGGGGGACGGCAGCATGGGTCCCTGGGGACACACGAAAAGCAACGCCCGGGGGCGAGGGACGACGGCCCTGGGGACCGCGGGGGAAATAACGGCCGCGAGGCCACACACTCGTTCCTGCGAAGCCGCACACCCCGAGGCCGCGCACACCGCCGACACACCCCGCCACCACACCCCGCCGGCACACCCGCCACACGCCCGCGACACACCCGGCACGACACACCCGGCACACGCCCGCGACACACCCTGACACACCCTGCCAACACACCCCCGACACACCCAACACACGCCCGCGACACACC
GTAGAAAATTCTAAATATTAACACGACGCTTTGAGATTATCTCGACAACTTTTAACAGATTAAATTGAATTTTGTAAGTAAATTCGTCGAAAAGTAATCAAAATGTCAAATGCAAGATATAATATGATATCGGCTGTTTCAGCTAGTGGTTGCAAAAACGATAAACCATTTTGTGTTCATAAAGTAGTGGCAGTAATCGTAATCATTGTTTCATCTGGAATAACTGTAGTTAATCAGATTGGTCAAAGGAAGCTGTCAACTGATGATTATTTTGTTCTGTCCTTGGTTTGTGATGCAATTAGTAATATTATTGTGGTCGGTCTATCTGTTGTGGGAATGACCGCCAGTTCAAAGACCAAACAAGTATTAACTGATGGTGGTGAGAATGCGATTGAGCTTAATCATATGCCAAAACGTATTGTCAAGAAATTGCTGAAAGAAGAAGCTAAAAATGGAGTAGATTTTGTCAAATCAATAGGTAAAGATTTGAAGAGTAATGA
GCAGGGGTATAATCTGTCAAAATGGAGAAAATAGTGCTTCTTCTTGCAATAGTCAGTCTTGTCAAAAGTGATCAGATTTGCATTGGTTACCATGCAAACAACTCGACAGAGCAGGTTGACACAATAATGGAAAAGAACGTTACTGTTACACATGCCCAAGACATACTGGAAAAGACACACAATGGGAAGCTCTGCGATCTAAATGGAGTGAAGCCTCTCATTTTGAGAGATTGTAGTGTAGCTGGATGGCTCCTCGGAAACCCTATGTGTGACGAATTCATCAATGTGCCGGAATGGTCTTACATAGTGGAGAAGGCCAGTCCAGCCAATGACCTCTGTTACCCAGGGGATTTCAACGACTATGAAGAACTGAAACACCTATTGAGCAGAACAAACCATTTTGAGAAAATTCAGATCATCCCCAAAAGTTCTTGGTCCAATCATGATGCCTCATCAGGGGTGAGCTCAGCATGTCCATACCATGGGAGGTCCTCCTTTTT
GTTGACTTGGCCTATGACGATTACGACGGAATTTTTGATTGTGAATACGCTTACAAGGCGTGGCGTGACGACTGTTTCCGCACCGCCGAACGTGGTCGTGGCCCTGTGCTTCATGAAGATATGACCATTGCCAGTATCGGCAAAGACGGCAAACCGATTTACACCAAAGAGCAATACTCGATTGGTTCGCGTACCTCGCGCATTTACTGGCGTATCTACAACAAGGCTCTTGAGCAGAAACTCGCAAACACGGGTCTTGTCTGGTATCGCTCTGAAGTCGAGCTGAAAAAATGGAATGTTGATGTGTTGCTGAATCCAGCTGGCGCGTATGCCGCGCTCAATGATTTCGCAGCCTCGATTTCTACCGCTAAGAAATTCAATACCAAACCTGTCCCGACGAAACGCGCAGCGTTAGACCTGCTGGCCTCTGCGCATTGGATGCGTCGTCAGTACGGGAAAATCCTTAATTCACTTATCGAATTCCATGAGGGCGACATTGA
GTCGAATTTTCACGCCCGCGAAATTAAAAATTCAGGAGTTGGCCAGTGGGGGGTATCGCGACAGTGCCGGGCCGGGGCAGAAAACCCAAGCCGACGGCGCGGAAAATCGCGGCGGGAAATCCCGGCAAGCGCGCGCTGAATAAGGACGAGCCGGATTTCGGCTTGGTCACGAACATCGAGCCGCCGGACTGGATTGTCGGTGAGGCGCGGGACATGTGGGAGCGCGTTGTGCCGCTGCTTTGCGGCCAAAAAATCTTGCAAGTGACCGACCTTCACATCGTCGAAATCTTCTGTGCGGCCTACGGCAACTGGAGGACCGCCCAGGACGATTTGACGCGCAACGGCCCTGTCGTCGACAGCTCGCAAGGCAGTCCGATGAAGAATCCAGCTGCGACCGTTGTGAAGGAAGCGGCGGCGCAAATGGCGAGCTTCGGCGCAATGCTGGGGCTCGACCCGGCGAGCCGGCAGCGCCTGGTCGGCGCAAAGCCGAAAACACCCGA
GATAAATCTTCCGAGCTAAATGCCAATAAGCAGGTTGACACCCGAAACCCCCGCATAGCTGTCTGAGGAGTTCTAGTTTCCACCCCAATCGATTCAACGTGACCAATCAATCTTTCTCAATCAATATCAAAACCATCAATCATGCCTTTCGTGCAATTCCCGAACTTGTTTGAAATCAGTAAATTCGCAAGACAAGGCAAGACTGTTTCTGAATTGAAATGTGAAGTTTGGACTGATTTGCTATCATATCTTCGTACTGGATTGCCAACTGGATTGTTGTCTGATTTTGCTGAGCATCATGAACTTAATCAATTGCAAGCGTTCACAGCCGTTCAGTTTGATGAACCATGTTTCGTTCTACCAGCCCGAGCCGCCATCATAGTATACTGTCCTGAGCAAGATGATATGCTGTCTGGAGTTTTTGAGGTTGACGCCACAGGTAAGCGTACATTCGTTAGAACGTCAAACACTGATATCATCGGTTCAGCAAAGAGTGACGT
CGAAAAACAAGCGATGAACAGAACGTGCCCCAGCTCTTACCGTCCCTGTTTTTCTGGGTTGCGCACCTCCATCCGGGTGCGTGCTTCCGTAGACATCTAATTTTAACCGAATTAGGCAAGTCCGGTCCACGTGGAAGTGGGAAATGTTATGCTACTCTGTGTCTTCCAAACACTAGGTTGTCCGCGGCTCCGAAAGAAGCTACTCGGGACCGAAAAGGCGTTAGCAGTATGTGGTAGGAGGGAGGCGGGAGACCGCTCCGTTGATCATCACATTCTGTTCTCGACGGCATAACTTTACACTTTTAAAACACTTTAAACCGCTGCTTCCATGGAGGCTACTTCTCTTAACCATTTTTTGTCTGGTGTCATCGCCGCCCCTAAAGGTGGACGTTTGGCCGAAGACTCTGCTTTCCGCAGGTACCGTGCCCACGTCCGCACCACCGCCACTATTGGCGGTAACACGGACGCCCGTAACGCGTTCATCCGCTACGAGGTTGGAC
GTTATTGTTAATCGAATGAGATAACAACCTCCGTAATGGATCAAATTCGAATTAACCTCATAGATTCTTTCTTGAGCAGCCGGTTGTGTTTCAACGCGACCTTTGGTGTTTACCACGATGACTACATGGAGTGGGTCAAGCTGTTCCTGTTTAAACATGTCATCGAGCATACTGCTAAGTTTGATTTTGCCACGATTCACATGACATTGGAAATGGTACTTTGCCGTTTGGTACCGGGCTTGGGTGATGCTCTTTATCCCGAGGAGGAGAATGAGGTAGATGGGCTTTCTTCTAGAGAGATTGATCCCTTTTATCTACCTTATGATGACCTCGATGTTGATTACACCGCCTTGTGTCGTGAACGTGATGATTCTATCCCGACCATACCGCCTGAGGATGAACTTTCGGTGATCGTGAAAAACATGACTTATATACCGGAGGGTACATCCTGGGGCGATGTTTCCGATTCGTCCTTTCAGGAACATCTCGAAGAAATACAA
AGCGCTGGGGACTATTATTACCCCCAGCGCTCGGGACGGGACATGGGCTAATGGATTGTGGATATAGGGCCCAAAGGGCCCGTTTAGATGGGTTTTGGGCTCATGGGCTTTATCCAGAAGACCAAAAACAGGCGGGAACCGTCCCAAATTCAAACTTCGATTGCTTGCCCTGCAACGCATCTAGAAGTCTATAAATACCAGTGTCTAGATAGATGTTCAGACAAGAAATGGCTAGGTATCCGAAGAAATCCATCAAGAAGAGGCGGGTTGGGCGCCGGAAGTATGGCAGCAAGGCGGCAACGAGCCACGACTACTCGTCGTCAGGGTCAATATTGGTTCCTGAAAACACCGTCAAGGTATTTCGGATTGAGCCTACTGATAAAACATTACCCAGATATTTTATCTGGAAAATGTTTATGCTTCTTGTGTGCAAGGTGAAGCCCGGAAGAATACTTCATTGGGCTATGATCAAGAGTTCTTGGGAAATCAACCAGCCGACA
GACATTTTGTGTCACGAACGTTCACCCTGCGTTCAGCATCATGTTTGGATATCTGCAGCTCATCAACCCCACCACTGACATTTACATTAAAGATTATGGAAACTTTTCTGGGATTGTTGCACACCAAGCTTATGACCCTGTCCGCCGAGACCATATGCTTTTGAGATCAATGAAATTGCACTTTGGACCAAATTCAAAATTACTATGGCTAGGCGATTTTCACGCCATCACCCTGTCACATGCAAATATGATATTTGGAGCAAGCTCGGTCGGATTTAAGGGCGTTAATGTGTCTACTTTGCCCCCTGACACCCTGACGACTGGCATTCGCCCTCGCCCCGTAGTCACAATGGATTTTGCACAGCTAAAAGGTTTTTACAGCGACTTAGCTCAGAAGGAGGATTACATCATGTATTTCCATGACATGGTGAAGTTTGTCAGCCAGACAGGAGGTGCTCCTGTATCATTGAGAGATGTGTTCTTGTGGATTAGTGAAAGCG
TTGGAAAATTATTTCCAAAGGCTACTTCCTTGTACTTTCGAGTACTTTGCAAATTCTCTTGCTTACTTTCTCTCACAATTAGAAGTCACACAATCAATTGTGCTGTCTTTATTGTGTTTTGAAGAACCACTACCGAAGTTCAGGATAGCGCCTGACACACGAAGTTAGGGATTGCGCCCTACATCAAACGATATTTGGGATAGCGCCCAAATTTGCAATGGGTTTTTCGGAATTTTTTGCTTCCGCCCTTGGCACTGTTGCCAGGGCTAAGGCAACCCTTCAAGGGGGGTTTGCCCGGTTTCTTTCTGAAACCGTTGTTACCTTGCAGGCTGCCTCACCTGAAATGAGGAAATTTGCCTACTCCAAGTTGTGGGAGGAGGTTGACTCCGTCAAGGAGTTAAAACCTCTCACAGCCCAGGAGCTGGTAGCCACACTCCGAAAGGAGTTGTGGTGTGCACAGGTGCGTGCCCAAAAATGCACCCTGGCATCCACCAGCCGGT
AGTTCGAAACGACCTATAATATTGACGATAAACAGATTACGAACACTCCTATCATAAAAACTTTGTTGAGACAAGCATAGAAAAATTTGATACTTTACAATTAACCTCTTAAGTTAAATATTAAAAATATTGTTCATAAATAAATAAAAATGTCAGCATCATCATCTACGGCAAGTCAATCTGATGATTCATCACCATATGATATACAAGCGGAAATTGATTTAATCGATAGTTATCAACGACAGAGAGATGAGGCAATGTTAAACATCTTATCGAAATTTAGTGAGTCCCTAACAGATAACAATCTAATTAGAATGAAGGGTTTTCATGATTTAATTTCTCCTCCATCAGCAAGTGTTGGCACTCGTAAGGACGCCAGGAAAAGATATTTAAAGGAGTTGATTATGAAAAATGAAACAACGATGGTCCATCCTCTTTTCATTGAATTATTCTACCAGGTACTTGATGAAGATGACCCGAAATTCCCCGAAGTTGATTTT
ATGTATACACGTTACAGCTACAGCCCGTCTCTGGGCCGCACCTACGTTTACGACAACAAATACTACAAAAATTTGGGTGCCGTAATCAAGAATGCAAAGCGCAAGAAGCACTACGCCGAACATGAATTAGAAGAAGCCACCTTAGATCCCCTGGACAACTACCTAGTGGCTGAGGATCCTTTCCTGGGACCAGGTAAGAACCAAAAACTCACTTTGTTCAAAGAAATCCGTAATGTAAAGCCCGATACCATGAAGCTTGTCGTCAATTGGAGCGGTAAAGAGTTTCTGAGGGAAACTTGGACCCGCTTTATGGAAGACAGCTTCCCTATTGTTAACGACCAAGAAATTATGGATGTTTTTCTGGTAGTTAACATGCGCCCAACTAGACCTAACAGATGCTTTAAATTCCTTGCCCAACATGCTCTGCGTTGCGATCCCGACTACGTGCCTCATGAGGTGATCAGGATCGTAGAGCCTTCCTGGGTGGGCAGCAACAACGA
GGATCCCTCAACAGGAGGCGTCATGAACTTGAACCTCCCCTCGGACATGCCGGAGGACATCCGCCGGCAGATAGAAGACCTCGCCCAAAAGAACCCCGGCATGGCCCAGGGGCTCCTGCGCCTCTGGGAGGCGAAGCGGAAGCGGGAGGCGGGGGGCGTTTCTTGGAACGAGACCCCCGCTAAAACGCCCAAGGAGGCCCCCGAGGAGGAGCCCCCTTCCTCGGGGACCCCGGACCGGGCCGGCCTCGAGGCCGCCCCCCCTGAGCGCCCCACCCTGGCCAACACGGACTGGCGGGAGGTGCGGCGGTTTGAGTGGCAGGACCTCCTGGCCAAAGCGGAGCGCACCATAGAGGCCCACGGCTACAGGGAGGCGCTGGGCCCCCTCTTCCCCCTGGTGCGCCTCCTGTGGCCTACGCCATCCGGGAGGGGGCCCGCTTGGACCCCTCTAGGGAAGCCCATGTGTTTTTGCCCCAGTGGGAGGTGGCCCAGGCCCTGGAGGT
ACCGGATGGCCGCGATTTTTTTCATGTGGTCCCCCCCACTATTATTTGTCGGCCAATACAGACGCTCCCTCAGAGCTTATTTATGTAACGGTTCCCTATAAAACTTGGTCCCCAAGTACGCATTCCAAACATGTGGGATCCGCTTTTAAACGAGTTCCCCGAAACCGTTCACGGTTTTAGGTGTATGCTAGCGATTAAATATTTGCAATTAGTAGAAAATACATACTCTCCCGATACATTAGGGTACGATTTAATACGTGATTTAATTTTAGTCATTCGTGCCAGGGATTATGTCGAAGCGTCCCGCAGATATAGTCATTTCCACTCCCGCATCCAAGGTTCGTCGCCGGCTGAACTTCGACAGCCCGTATACCAACCGTGCTGTTGCCCCCACTGTCCTCGTCACAAACAAAAGGAGGTCATGGGTGAATCGGCCCATGTACCGCAAGCCCAAGATGTACAGAATGTACAAAAGCCCTGATGTTCCACGAGGATGTGAA
GTAGAAAATTCTGAATCGTAAACATGAATGTAATTATTCCAGCTCATTTGTTAGAGGGGGGTTTAGTAGACACTTTAGGTAACGATAGTTCGTTGCGTAAATTTGCTCGCACAACGAAGTACCTAGCTAATGATTGGCATGATGGAGCTGTCTCCGTTTTGAGAAATCGTAACAATGAATCCAAACTTGAAAATAGTTACCAAAGCTTCGCAGGTGAGAGGTTAACTCATGCACCAGGTGGTAACAGAGGTGGTTTGAGAACTGACTTACTGGTGCGTTGTATTCAATCAACAGTAACTCAGAATGTTGGTATCAACGTTCCTCAAGCTGAGAAGATAGCACTAGGTAATAGTTTAGCTTCAAGTGACACACCAGCTTCAGCCGACCACATTATGACAACTGTTCCTGTCATTTTGCAAAAACCAAACAATGTATCTCATTCAGTAACAGGTAGAAAAGAGATGGTAGCAACGTTTTCAAATGAAAATGGCGAAGCGATC
ACCGGTGGCGAGCGGTGCCTCTGGTGTTCAGTTGGTGGGACCCACTTTCTGGGGAAGAAGAAAGACTTAATGGGCCTGGCACAGGCCCAGCAATATTGGTGGGCTTGGTAAAATAACGGAGTCGGCCTTTAATAAGTAGCACTTTATTGACTTGACTTGGAACGTACAGGCAATCAAGTTATACATACATGAGAAATACGTATTTATACAATGACCCCATTAAATACATGGCAGGCCTCCTCTAAATCTATATCCATCACTGGAGCCTCTGCCATCATGATCATATCGATCATCTCTATCATGTCCTCCTGCTGGAAATCTCCAATGGTAGATTCCTTGTACATGATTTTGAGTATATTGCATATCCCCTCCTCCAAACTGTTGAAGTCGAATGGTGGTATGATCCCGTGGTGGCCGTATGGAATGAGGAACTTCTTCTTGGATAGTGCTGCTGACTTGGTGGAGAACAAGTCAATCTGCACTATGATTGAATCATCAGC
GTAAAAGAAATTTGAGACAATGTCTCAAACTCTGAGCTTCGTGCTTAAAACTCACAGTGTCCGTAAGGACTTTGTGCACTCCGTTAAGCGTACGCTTCAACGGAGGCGCGATCTTCAGTATCTTTATAACAAGCTTTCTCGCCCTATAAGGGCAGAAGCTTGTCCTTCTTGTGCCAGTTATGACGTTTGTCCTAACTGCACATCTGGTAGCATCCCCGATGATGGGTCTTCCAAAGGACAGATCCCCTCCTGGGAAGATGTTACAAAAACTTCTACCTACTCTCTCTTGTTGTCTGAGGACACATCCGACGAACTGCACCCTGACGACCTGGTTAACGTTGCTGCTCATATCCGAAAGGCCTTGTCCACTCAGTCTCACCCGGCAAATGTTGATATGTGCAAAGAACAGCTCACATCTCTGTTGGTTATGGCTGAAGCAATGCTACCCCAACGCTCTAGGTCGACACTCCCACTACACCAAAAATATGTGGCAGCTCGAT
AAATCTCGCTCTTCAAAGACTAATTGAATCCAAGCAAGCAAAGACTGTAAGACTACGATCAACATAGAGAGATTTGAGATGGCTGTTCAAGTGGAAAACGTACAGGATTTGGCCAAGACAAATAAAGGAGAAGAGGTCCTTAAGAACCGTTATACTGATTGGAAATGCAGGTCTGGAGTGACTGAAGCTCCTCTCATACCTGCCAGTATAATGAGTAAAATAACCGACTATGCCAAGACAACTGCCAAAGGCAACAGTGTTGCGCTTAATTATACACACGTAATCCTTTCACTAGCACCAACAATTGGTGTGGCAATTCCAGGACACGTTACCGTAGAACTGGTAAACCCAAACGTGGATGGACCCTTTCAAGTCATGAGCGGACAGACCTTGTCATGGTCGCCGGGAGCAGGAAGACCCTGCCTCATGATATTTTCAGTCCACCACCAACTCAACTCGGATCACGAGCCTTTTAGGGTGCGTATCACTAATTCCGGAAT
GGCGGTGGCATTTTTGTAATAAGAATGGGTACTCTAGTTGGAGTACTCCAGTTGAGCCCTCTCAAACTTGCTCATTCTATTGGAGTATTAGAGTACCATATATACTACTTGTGTTTATCTTGGTTTTGGTACACGTGGCGGCCATCCGTATAATATTACCGGATGGCCGCGCGGAGTATGCTATGTGTCCGTACTCTACAGCTGGTGCGCATTACTCCGCTCCCCTCTCTCCTGGTGTCTTTGCCACCTGGCGCTCTCTCCGCCCTCGATTTATCTTTCCTTTCGTTGATTGGCGTCTCTTTATTGACCAGCCTTTAATTTAAATTAAAGTTTAGTCCTTTTATGTCGGCGCGATATCAATTCAATTTTGAATTATTGATTCGCGATTCCTGTTTATGGCCCCCATTGTACTACATGGTCGACGTGGACGATTTGAGACCATGCTGCTGAGTCAGGTTACGTTCTATTGCTAATTAGCCTTTTCTATATATTGGGGCCGG
GTTAAAAAAGTTCTCTAGTTGGCAACCACCAAACATGGAGCGCTTTTTGAGAAAATACAATATCAGTGGGGATTACGCAAATGCCACGAGAACTTTTTTGGCTATTTCACCACAATGGACTTGCAGTCACTTAAAAAGGAATTGTCTATTTAATGGAATGTGTGTCAAGCAGCATTTTGAGAGAGCGATGATCGCGGCAACTGATGCGGAGGAGCCGGCGAAAGCATACAAATTGGTTGAATTGGCAAAGGAAGCAATGTATGATCGGGAAACAGTCTGGCTTCAATGTTTCAAAAGCTTTTCCCAACCATACGAGGAGGATGTCGAAGGGAAGATGAAGCGATGCGGAGCGCAATTGCTTGAGGATTACCGCAAAAGTGGGATGATGGATGAAGCCGTGAAACAATCTGCGCTGGTTAATTCAGAAAGAATTAGATTGGATGATTCACTTTCCGCGATGCCTTACATCTACGTGCCAATCAATGATGGTCAAATTGTTA
AGAGCAATCGGGGCATCTAATAATTCTAGAAAAACAACGATATACTCAAGAAATACTATTTCAGGCATGTCAACCGCAAGGAGTGCTGCTTCTGAATTCGTCAAAAGCTATGGCACAAGAGACAACAGAGCAATCAATGATTGCTATTCTGTCTTCTCTGGAGAAGGTGTCAACTTTCTCAATTTGTTCATGCATAACAATGCAGGTATTAAATCTGCATTCAGCATCAACGATTTGGGCAGGAATGAGGATATCAAAATCCATGAAGCTGAAGTTATTGATTCATGCCATGATTATCATTACTTTGAGAAGTTTGGGTTAGACATAATATTCTGTGAGCATGAAATGAGCCTGGTTGTGGGGAAACCAGGTGTGAAGAATACAGGCTGCAAATTCACAATGCACAACCAAATTTTCAATCCTAATTCTGATACACTTGCTTTAACTCCTGGAACAGTCTCAGAAAATGAGTTCTATGAAAAAATCAAAATAAGATCAAA
GGGATTTATGAACTGAGCAACCCAGATTGAAATGTCTAGCCATCTGTTGAGCTCCAGTTTCTCCCTCCTCAAAGCCCTAAGTAGTGTGGGGCTCCCTTCTGTAAATACCATCAAATATAGTATACTAGGAGCATCTATAGTAGCTGCCGGAACGCTAGGTTCCATTGAGTATCTTAGGTATAGGTTAGGTAGATCAGATGCGGCGCATCTGGTTGAGGATAGTATAGATAGTATAGAAACTGTGCTGGAGGTAGACGACCCCGATGTAGAATTGTGGGAGTCCAGTCTACCTTCCGATCCCAGAGAGAGAGCAACCCTGGTCCTGAAGGGTAAAAAGAAGCTTTCCCGGCGTGTGAGACCGAGCAGAACTCAATCGTTCATAAGAGTTCTCCGAGCCGAGGTGAAAGCCGAGATGGGCACCCCTGCCTACAACGCTGCAAATGTGGCCGTCATACGGCACATGGTTGACAGATACTGCAGGGAGCGCAACATAAGGAAAA
GTAGATGGATTCTAATAAACAAATACAACCCCTTGAAATATCAATGCTTTCAAGGGGTTTTGTTATGTCTTTGTGTAGAAAAGGGGCAGGTAAGGGGCAGAATTAAAAAACACTATCCAAAGTTTTTACAAGTTTATCTTCCATATCTTGAGTTGTATGGGAATAAATCTCAAGTGTCATTTTTGCGTTTGCATGTCCGACACGATCCATAATTGACTTAATTGGAAGTCCGGCTTCTGCTAAATAGGAAATATGAGAATGTCTAAAAATATGGCTTGAAAGATTTTTTTCTATTCCAGCTTTTGCGCCGTATTTTTTTATAATTTGAATGAAAGATGGTAACGTTATTGGGCTATTCCAAACCTCTAAGCAAAAGATATAATCATCATCTTTTAGTGGTTGATAACGTTCAGTGAGTCGAACCACTTGACGTTGTATGGCCTTTATAACTGCATCTGATACCAGTATTGTTCTAATGGATTTTGCGGTTTTTGGCAATG
ACCGGATGGCCGCGAATTTTTTGTGGGCCCTTCAACGTACTAACTGACAAGGACATGCGAACCAATCATATGACGCGCTCAAAGCCTAATTATTTTGTGGTCCCCTATTTAAACTTCGTCCCTAAGTAGTATCTTTTGTACTATGTGGGATCCATTGTTAAACGAGTTTCCCGAAACCGTTCACGGTTTTAGATGTATGTTAGCAGTTAAATATCTGCAGTTAGCAGAAAAGACTTATTCCCCTGACACATTAGGTTACGATTTAATTAGGGATTTAATTTCAGTAATTAGGGCTAGAAATTATGTCGAAGCGTCCAGCAGATATAATCATTTCCACGCCCGTTTCGAAGGTACGCCGTCGTCTCAGCTTCGACAGCCCATATGTGAACCGTGCTGCTGCCCCCATTGTCCGCGTCACCAAGGCAAAGGCATGGGCGAACAGGCCCATGTACCGGAAGCCCAGAATGTACAGGATGTACAGAAGCCCTGATGTTCCCAAG
ACCGTGGGCGAGCGGTGCCTGGACTGAAATTGGTGGGTCCCAGCTATTGGGAATGGATGAAGTTCTGGGAAATTGGGTTTTATCCGACCCAATTGTTATATGTATTTAATTTATGAGTTAATTAATTATGAGTTAAATGAATTTATGAAACCAATAATATATAAAATATTATTCATTATATATAATTTAAAACATTACACGGATGATTTATTTATGATGCGGTAATGATTTAAGAGGTCCATGCCTAAAACGTTCACGTTCTCAGCCATCACCATATCTACGACGTCGACTAATTCCTCCGTCTTTATCATCTGGTGAGTGAAGTCTTTGAACATATTCCTTAACCCATTCATTATCTCCTCCTCAGAGCCGTTAAAGTCGAATGGGATGAAGACATCATCGAAGTGGTATGGTATGATAAATGTTGATTTCCTCAGATATGCCTCCTTTGTTGCCGTCACCTCTATCCTGCATTCTATATGATCGTCTTTGAGGAAGAC
TTTATGCTATAATATCATCACACCTTAGAAATCCCTTGAAATCAATGGGTTTCTAAATCCAAAAATTCGACTTACTACGTTTTTTACTACGTTCGTGTTAAATTGCGATAAAATCAGCTAGCTTCTCAGCTACATTATCGGTTTGATTTTTAGATAGGTGGGTGTATAAATCCATTGTAATTGATATCTTGGCATGACCTAGACGTTCTTGTGCTAGCTTTGCAGGAACTCCCGCCTCAAATAGCAATGATGCGTGAGTATGTCTAAATCCATGAGGGTTTATTTTTTTTAGATGATGCCGTTCAACGGTTCTTTTAAGCCTACGTCTAACCGTGCTTGTAAGCAGATTAAATACTCTAAAAGACCCATGTAGCGGTCTGACACTCTGCCTCATATACTCCTTAGCCAGTCGCATTGTTTCCTGATCCATGGAGATAGTGCGACTGCTTTTTTTAGTTTTGGGATTTTGAATGACCTTACCTGCCTTGGTTTGTGCTAAA
GTGTTTTAAAAAATTTTTAAAACAAACAGCTTTCGTTCGGAAACAAAACAGCTTTCTTTCAAAACAGCTTTCGGTTACACAAACAGCTTTCATCCTGTTTTACTTCTTTTGCATTTGAACCCGGAAAAAGGGAGTGTGATTTAAAGCGCACCATATATTCGCAAAAGTTGTCGCGATTTCATTTAAACTCATTTTGTGAAATGGATTCTGAGACTATTGACATGTGTGTGAAGTTTCTCAAGATTTCTTTTGGACTTCAGTCCTTGAAGAATCTTGTAAAAGAATTGTTTGGTGGTTCTGAATTGGAAAAGCTTGCCTATGTGCATGCTGCTTTTTTCCATGCCAATGAGATGGCAATTCATTGGAATGCTGACCTTCCTTGGGAGGAAGTGATGTCTTCTAAAAGGATTAAGGAAAGATTTGGCTATGTAAAGAGCCATTTTCTGAGAAATGTTGTCTACAATGCTGATGCCTCTGGTCAGATGATTCGCTACAACACC
TTGAAAGGGGGCGCTAGGGTTTCACCCCTAGCATGCCACTGCAGTCCCTGCGATACACTCCACACTTACGTTCTTGTGTGCGCGGGACCCGATGGACTTTCGTTCACCCACTTACAGCTGGACCCACGACACCGCGTGACCACTTTGCTGGATTGTGCGGACGAACACCGCTTGCGCTTTGCGTGACCGGTTAATACTCTTACCACTTTCCGCCAACTTGGTCGTTAGCGCTGTCTTGGGCACTCCTGTTTGGGGCTGTCCGACGCTCCACGGGCTCTCCCGTACAGTGAACTACGGTGATGGGGCCGTTTCGCGCGGGCTGATCATTTGGCCTGCTTTGGCTGACGCCCGAAACCCGCCTTTCACCCCCCCCCCCCTAAGTTTTACCGTCGTTTCCGACGTAAAAGGAAGCAACCACAAGCTTGACACCGCCTGTCCCGGCGTTAAAGGGAAGTAACCGCAAGCTTACTACCGCCTACCCCGGCGTTAACGGGGAACAA
GGTAAATGAGTGGAACATTACCCTTGGCTATGACGGCGAGTGAATCATTCGTTGGCATGCAAGTTTTGGCTCAAGACAAAGAAGTCAAAGCGACCTTTATTGCTCTCGACAGGAAATTACCTGCCAATCTGAAAGTACCATACATGAAAAATGCTAAATATAGAACTTGTATTTGTCCAAGTTCAAACCATTTGGTAGATGACTGTGTATGCGAAGATGTGATTATTGCGTATACTGCACACAGAAATAATGCGGTAGCTGCCCTTTTGTATAGTGACGGAAACGTCATACACAGGAGCGGTACTTTGAAACCCAAATCCCAAAATCGGTTTGATTTACGGGGTTTTTTAACCAGTGTTAACCCAGGGGAAAGCTCAAAAGCTGAAGCCGGCACCTCGAAATCCACGCAAAAAGCGTACGACAGGAAGGATAAGTCCCCTTCTAAAGGCAAAAATTCAAAGAAAGGTGGTAAAAAATCTTCATCCGAAAGAAAGAGGAAA
GATGATTGAGGTTAATTCCCTGACTCACAGATAAGAAAATTGTGGTTAGAGAGGGAAATTTTTTAGTAGGGCAGGGATTTTTCTAATATTCCGCTACAACTCCTGCCAGAGCAAGCACAGAAAAAAGAGGAAGGTGCCTCTGTCAGCATTCCATTGCCCTTATTTGGACTATCCATATATGGTAATGAGCTGCCATTGGAACATTTAAACTGGGCTCGGGGCCAGGAAATGAGTGACTTACCGTGATTGGCCTGTTTAAAATAAACCGCGCGCGGGCTGTATAAGGAGAGACGTGCGGGCGGAAGGTAATCCCTAACAACCTCTGAACTTAAACAAAGGACAGCCGGGATGTCTGAGGCAACCCGGAAGCCAATGGATTCAGAGGGGCCTAGAGCAGCCTCGGCCGCGGCCGCCCCACGGACGGAGGTAAGTCTAACGGTTTTTTTGCTGCATGAATGCCTGTTAAACTTGTAGAACCTAACACTTGCATGCTTCCCAGG
AGTATTCATACCAAGAATACCAAATAGGTGCAAGGCCTTACTCAGCTAAAGAGTCTAAAATGGAGCTACCAAACCAACACAAGCAAACGGCCGCCGAGGGTTTCGTATCTTTCCTAAACTGGCTATGCAACCCATGGAGACGACAGCGAACAGTCAACGCTGCAGTTGCGTTCCAAAAAGATCTTCTCGCCATTGAGGATTCCGAGCATTTGGATGACATCAATGAGTGTTTCGAGGAGTCTGCTGGGGCACAATCTCAGCGAACTAAGGTTGTCGCCGACGGAGCATATGCCCCCGCAAAATCCAACAGGACCCGCCGAGTTCGTAAGCAGAAGAAGCACAAGTTTGTAAAATATCTTGTCAACGAAGCTCGTGCCGAGTTTGGATTGCCCAAACCAACTGAGGCAAACAGACTTATGGTCCAACATTTCTTGCTCAGAGTGTGCAAGGATTGGGGCGTTGTTACTGCCCACGTACACGGCAATGTTGCACTAGCTTTG
GCAAAAGCAGGCAAACCATTTGAATGGATGTCAATCCGACTTTACTTTTCTTAAAAGTGCCAGCGCAAAATGCAATAAGTACCACATTCCCTTATACTGGAGATCCCCCATATAGCCATGGAACAGGAACAGGATACACCATGGACACAGTCAACAGAACACATCAATATTCAGAAAAAGGGAGGTGGACAACAAACACAGAGACCGGAGCACCCCAACTCAACCCTATTGATGGACCATTACCTGAAGACAATGAGCCGAGCGGGTATGCACAAACAGATTGTGTATTGGAAGCAATGGCTTTCCTTGAAGAATCCCACCCAGGACTCTTTGAAAACTCATGTCTTGAAACGATGGAAGTTGTCCAGCAAACGAGAGTGGATAAGCTGACCCAAGGTCGCCAGACTTATGACTGGACATTGAATAGAAACCAGCCGGCTGCAACTGCTTTGGCCAACACCATAGAAGTATTCAGATCGAACGGTCTAACAGCCAATGAG
AGCAAAAGCAGGCAAACCATTTGAATGGATGTCAATCCGACTCTACTGTTCCTAAAGGTTCCAGCGCAAAATGCCATAAGCACCACATTCCCTTATACTGGAGATCCTCCATACAGCCATGGAACAGGAACAGGATACACCATGGACACAGTCAACAGAACACACCAATATTCAGAGAAGGGGAAGTGGACGACAAATACAGAAACTGGGGCACCCCAACTCAACCCAATTGATGGACCACTACCTGAGGATAATGAGCCAAGTGGATATGCACAAACAGACTGTGTCCTGGAGGCTATGGCCTTCCTTGAAGAATCCCACCCAGGTATCTTTGAGAACTCATGCCTTGAAACAATGGAAGTCGTTCAACAAACAAGGGTGGACAAACTAACCCAAGGCCGCCAGACTTATGATTGGACATTAAACAGAAATCAACCGGCAGCAACTGCATTAGCCAACACCATAGAAGTTTTTAGATCGAATGGACTAACAGCCAATGA
GACATTTTGTGTCACGAGCGTTCACCCTACGTTCAGCATCATGTTTGGCTATATGCAACTCATCAACCCCACTTCTGACATTTATATTAAAGACTATGGAAACTTTTCTGGGATTGTTGCACATCAAGCCTATGATCCGATTCGCAGGGACCACATGCTCCTTCGTTCGATGAAACTCCATTTCGGACCTAATTCCAAGCTCCTATGGTTGGGAGATTTTCATGCCATCACATTATCTCATGCTAACATGATATTTGGTGCAGATTCGGTCGGATTTAAAGGTGTAAATGTATCAACATTGCCCCCGGACACTTTAACTACCGGAATCAGACCGAGACCAACAGTGACCATGGACCTTGCTCAGCTTAAAGCTTTCTACCAGGACTTGACAGACAAGGAGTTGTACATCTTATATTTTCATGATGTTCTTAGGTTCGTAAGTCAAACGGGAGGACCTGTTCTTGAGTTGCAGGATGTGTTTCGATGGATAAGCGAGACAG
TGGTATCAGAGCAAGATTCTGATTCTAATAGGGAAAACTAAAAATGTCTAGATTAGAAAAGATCTACACAAATAAAGAAAACCCTCTAAAAGACTTTTTAGATGAGGTAGAACAAAATGATGAAGAGATGCGCACAGTGGATTTCAATCCAAACAAACCAGCTCTTCCATATAAAAAGAAAGCAATAGTCTTTCCAAAAAATTTTCCATCAGAAACTCACTATAATAATGGAGTCCCGATAGGAAAACAACTGAACCTTGGCGGATCAGTACAACAAGTTATAGGAGGAATAAATACAATTTTAGAAGTATTATCCTTCTTATGTCTAAGACAGTTACCTATAGTTGCTTCTAGCAGCCACGAACAATTAGAAAATTCCAAAGAATTTAAAAATGAATTACAAAATCATCTAACTAAGATAACAGAACAGTTAGAAATAAATAGGAAATCAATAATAAAAGATCAAACAGTAAAAGAAGATCTTAACAAAAAACAATATG
ACCTGTTAGAAATCTCTCTAGCGCGAGAGCGGTGTTGCTTTGTTTGCTTATCCCACTGGGAGCCCAGGAAGCTGCTGGCACGTTTTAACGTTCGTGGACGTGCATTGTTAGTTAGTCAAGCCACTTTATTAGCCGTACAAATCATAACAAAGACTTTGAAGTGTTAATAGTAGGTCAGGCCAGTTTATTAACCAGACGAAACACTTATAGAGCACTGAGTAACGTAAGATTTAGGACCCCTACGACTATGGAATTTCCATTGCTCGATGTCACACTAAATAGAGCGCCGGCGTCAGCAACGGCGTGTTGGACATGTTTGGAATTCCTGAGTTTCACCTGTTGTGGCGTGGCGGTAGCTAATAAGACGCGTGTACGCGCAGTAGAATCAACTGCTGACGTAGACGAGCCGCCATTCCCTGCTCCGAAAAGTTGTATAATTAGGGTTGATATTCCGGACAGAGGCTATAGTAACGTCGCACGAGGTTACCCTCGATGGTCTG
GAAAAATAAAGAAATGACGAAGCCAACCCAAGTATTAGTTAGATCCGTCAGTATATTATTTTTCATCACATTACTACACCTAGTCGTAGCGCTGAACGATGTGGCCGGTCCTGCAGAAACAGCACCAGTGTCATTACTACCTCGTGAAGCGCCGTGGTATGACAAGATCTGGGAAGTAAAAGATTGGCTATTACAGCGTGCCACAGATGGCAATTGGGGCAAGTCGATCACCTGGGGTTCATTCGTAGCGAGCGATGCAGGTGTAGTAATCTTTGGTATCAATGTGTGTAAGAACTGCGTGGGTGAGCGTAAGGATGATATCAGTACGGACTGCGGCAAGCAAACACTTGCTTTACTAGTCAGCATTTTTGTAGCAGTTACATCCGGCCATCATCTTATATGGGGTGGTAATAGGCCGGTGTCGCAGTCAGATCCTAATGGCGCTACCGTTGCTCGTCGTGACATTTCTACTGTCGCAGACGGGGATATTCCACTGGACT
CTCTCCCCCCTGTCGCGTTCGCTCGCTCGCTGGCTCGTTTGGGGGGGTGGCAGCTCAAAGAGCTGCCAGACGACGGCCCTCTGGCCGTCGCCCCCCCAAACGAGCCAGCGAGCGAGCGAACGCGACAGGGGGGAGAGTGCCACACTCTCAAGCAAGGGGGTTTTGTAAGCAGTGATGTCATAATGATGTAATGCTTATTGTCACGCGATAGTTAATGATTAACAGTCATGTGATGTGTTTTATCCAATAGGAAGAAAGCGCGCGTATGAGTTCTCGCGAGACTTCCGGGGTATAAAAGACCGAGTGAACGAGCCCGCCGCCATTCTTTGCTCTGGACTGCTAGAGGACCCTCGCTGCCATGGCTACCTTCTATGAAGTCATTGTTCGCGTCCCATTTGACGTGGAGGAACATCTGCCTGGAATTTCTGACAGCTTTGTGGACTGGGTAACTGGTCAAATTTGGGAGCTGCCTCCAGAGTCAGATTTAAATTTGACTCTGG
AGAATCTTTCCCGTCACATAAGCTCTTGAGATGTTAGCCATTGATTACCTGCAAAATGAAAGACTTTATCACACATACATGCTGAAAACTAAAACGAATGAAAACAATAATGCACCAACTCCAGAAGTTAAACAATTTCTGCTGCAATCCTCCATTGCCCACAAGCTGTTGCGAGCGTATTCAAATAAAACGAAAGGCGTGATTAAAGATCCAGCATTGCTAGGCGCAATAATATCCACTGGTTCGTATGATGTGCAAGTGTCAAATAAAAAGGATCGAAAGATAGTGGGAAAAGCTATAGACGGTGCAAATGTCAAGGTTACAGTTAAGAAAGGTAGAAAGAAAAGAGATGTTATGGCGGACATGCCTGCGCAAACGTCACTAGCTGCCGACCAGGAAGGTGTATTAACTTTAGAGGATATGAATGAACTGAGCGAAATGGCAAAGAAATTAAGGACAGTATACAATACCTCAGAATCGAAGAGTTTGTGGTATATTAA
CTTCCCATGGATCGTTTTGAATTCTTATTTTAGGCTTGTTATTACGCATTTTATAAACTCCTTAATTGTTATTTGATACCAATATGATACCGTTTAATCAAATATGCTCATAGCTTGATGTTTTTTATCAGTATATAAATGAGAGTACGTTTGAATTGTTTCTGTAATGTTAGAGTGCCTCATTAATTCCATTAATAAATACATATCTACACCATTATTAATTAAATAGCTTGCGTACGAGTGTCTTAAATGGTGTATTTTTAGATTCGAGAATACAGATTTAAAATGATACGAATAAGTAATGTATCTAATAGGTTCTAAACCCCCGAATATAAAATAGTTTTCGTCAAAATATTTATATCTTTTAGAAGATTCGTTATACATGTTTTCAAGCATCTCTCTAATTAAATTTGGCACAGGTATTATCCCTTTAGAGCTTTCTTTTTTAGATTATATTCAATTTTTCTATTACTTAAATTGATTTTCTTATTTACGTCAAT
TTGAAAGGGGGCACTAGGGTCTCATCTCTAGCACGCCAACGACGACTCCCGCGTCGCACTCCACACTTACGTCTCTGCGAGTGTAGGAACCGACGGACTGTCGCTCACCCACCTACAGCTGAACTCACAACACCGCGTGGCCATTTTTAGAGCTGGATTGTGCGGACAAACGCCGCTTCACGCACCTCGCGTGACCGGCCAGTACTCTTACCACTTTCCGCCTACTTGGTCGTCAGCGCTGTTTTGGGCACTCCTGTTGGGGGCTGTTCGACGCTCCACGGTCTCCTCCGTACTGACATCTACGGTGTTGGGGCCGCCACGTGCGAGCCGCTCGCCTGGTGTGCTTCGACTGTCACCCGACGCCCGCCTTTCACCCCCCCCCCCCTAGGTTCTACCGTCGTTCCCGACGTTTGAAGGGAGGAAACCACACGCTTGCAACACCACTCCCGGTGTCAACGGGATGCAACCGCAAGATGGACCTTCGCCCGGAAGTAAAACGG
GCGCCAGTCCTCCGATAGACTGAGTCGCCCGGGTACCCGTGTATCCAATAAAGCCTTTTGCTGTTGCATCCGAATCGTGGTCTCGCTGATCCTTGGGAGGGTCTCCTCAGAGTGATTGACTGCCCAGCCTGGGGGTCTTTCATTTGGGGGCTCGTCCGGGATCCGGAGACCCCCGCCCAGGGACCACCGACCCACCGTCGGGAGGTAAGCTGGCCAGCGGTCGTTTTGTCTCCGTCTCTGTCTTTGTGCGTGTGTGTGTGTGCCGGCATCTAATCTTTGCGCCTGCGTCTGTATCTGTACTAGTTAGCTAACTAGATCTGTATCTGGCGGTTCCGTGAAAGAACTGACGAGTTCGTATTCCCGGCCGCAGCCCTGGGAGACGTCTCAGAGGCATCGGGGGCCATTTTTGTGGCCCAATCTGTATCTGAGAACCCGACCCGTTTCGGACTCTTTGGAGCTTCTCCATTGACTGAAGGATACGTGGTTCTATTGGGCGGCGA
GCTATTCGCGGTCATGGCTTACATCGCAGTTCCTGCGGTGGTGGATTCACGTTCGAGTGAGGCTATTGGACTGCTAGAATCGTTTGGAGTAGACGCTGGGGCTGACGCGAATGACGTTTCATATCAAGATCATGACTATGTGTTGGATCAGTTACAGTACATGTTAGATGGATATGAGGCTGGTGACGTTATCGATGCACTCGTCCACAAGAATTGGTTACATCACTCTGTCTATTGCTTGTTGCCACCCAAAAGTCAACTATTAGAGTATTGGAAAAGTAATCCTTCAGCGATACCGGACAACGTTGATCGTCGGCTTCGTAAACGACTAATGCTAAAGAAAGATCTCAGGAAAGATGATGAATACAATCAGCTAGCGCGTGCTTTCAAGATATCGGATGTCTACGCACCTCTCATCTCATCCACGACGTCACCGATGACAATGATACAGAACTTGAATCGAGGCGAGATCGTGTACACCACGACGGACAGGGTAATAG
GCGCCAGTCATCCGATAGACTGAGTCGCCCGGGTACCCGTGTTCCCAATAAAGCCTTTTGCTGTTTGCATCCGAAACGTGGCCTCGCTGTTCCTTGGGAGGGTCTCCTCTGAGTGATTGACTACCCGGCTCGGGGGTCTTTCATTTGGGGGCTCGTCCGGGATTTGGAGACCCCCGCCCAGGGACCACCGACCCACCGTCGGGAGGTAAGCTGGCCAGCGATCGTTTTGTCTCCGTCCCTGTCTTTGTGCGTGTGTGTGTGTGCCGGCATCTACTTTTTGCGCCTGCGTCTGAATCTGTACTAGTTAGCTAACTAGATCTGTATCTGGCGGTTCCGTGGAAGAACTGACGAGTTCGTATTCCCGACCGCAGCCCTGGGAGACGTCTCAGAGGCATCAGGGGCCCGCTGGGTGGCCCGATCAGTAAGTCCGAGTCCTGACCGATTCGGACTATTTGGAGCCCCTCCTTTGTCGGAGGGGGACGTGGTTCTTTTAGGAGACG
AAGGTTGTGCTAAATTAATACAGTAGAACTATGTGGAATGGAGGAAATATTATGAACAAGCCAGACAAAAATTTCTTTATGAAAATGATTATCGTTATTCTATCAGGATTACTTGTGTTATTTGTTATAAACCTAGCATCTATCTACTTTGGGTACTCTCCTCACGTTGTAGCTACGTACTTTATGACAGGGGGCTTTATTGCGTATATCGTGATAAACTTATACGACCGAATTGTTTTCCAAAAAGGTTCTCCTAGGGAAGAACGAGAGAAACAAGAGAGACAAAAGATAGCATCTAGACAAAAAGCTTTAGAAAGCGTAGTAACTCAACGACTAGGTATCCCTATAGAGGAGCTAGATTTAGAAGTACTCATTCAGATGGAAAAGGATTTAGCAGACAAAACTGCTAAAGGTAATAAAAATGAAAAAACTGAGTAGAGACGAGATAAAGAAAAGACGAAAATATTTCATTAACGAAGCAAAAAGAGTTACACATATAC
GAAGCGTTCTCCTCCTGAGACCCTAGTGCTCAGCTCTCGGTCCTGAGCTCTCTTGCTCCCGAGACCTTCTGGTCGGCTATCCGGCAGCGGTCAGGTAAGGCAAACCACGGTTTGGAGGGTGGTTCTCGGCTGAGACCGCCGCGAGCTCTATCTCCGGTCCTCTGACCGTCTCCACGTGGACTCTCTCTCTTGCCTCCTGACCCCGCGCTCCAAGGGCGTCTGGCTTGCACCCGCGTTTGTTTCCTGTCTTACTTTCTGTTTCTCGCGGCCCGCGCTCTCTCCCTCGGCGCCCTCTAGCGGCCAGGAGAGACCGGCAAACAATTGGGGGCTCGTCCGGGATTGATCACCCCGGAACCCTAACGATCCTCTGGACCCACCCCCTCGGCGGCGTTTTGGGTCTTTCCTTTAAATTATATCATGGGAAATTCCCCCTCCTATAACCCCCCCGCTGGTATCTCCCCCTCAGACTGGCTCAACCTTCGTCAAAGCGCGCAAAGGCT
TACAAAGAAAATGTTCAGAACATGTCTGGATTTAACTTCGAGGTAATGGTGCCGGAACAAGGAGGAAAAGTGGTCTTCAGCCTTACTGAAACGGGGTCATGTGTCTCGTTTTACGGAGATGATGAACCAGGTGAAGGGTCCTGCGAACTTGCCTCTGAAAACATGGATTTTCCAAGTTGTCCTCTGGGGAATGGAGATGACTTCTGTCTGTCGCTGGCGCTAAGCACAATGAGATGGTCTGGGATGACCAAGAGAAACAACTTCATGGACAGATTCATTGGAAGTTTTGTTCATTGTACACCAGTGATGATCTGGTCGTATGGAAATTTGTCCAAGAAAAGCCATCACAAAATGGTTTGCCACACTTGCCCAGACGAGTACAAGTTCAGTGACAAGGACGAGATGCAGGGATACTATGAGGAATGTCTAGAGGCTTCTACTGACATTTTCCTTGATGAACTTGCTACTGTTGTTACAGGTGGCTTCTTTCCTGTCGGACT
GGAAAACAAAACAACACAGAAACACTCGCAACTTAACTGCCCATATAAGGAGAATAACCGCACCCCGCACTATAATCCCATATGGCCAGAGTACGAGCGTCGTTGGAGAAGATCCGGGACCCATCTGTACAAACAGCTATCTCTGAAGCTGCTTACGCACATGTACGCCCTGTTCTAAAAGAAGCCCTCGTTAATTGCCCCTATGCTCTCAATGATGCCGAAGCGGACTGCCTTGAAAACTTCGGTATTACTGTAAATCCGTACGCCACCCAAACTCACACACACGCCGCTTGTAAAGCGATAGAGAATAGGATGTTAGAAATAGTAGGTAAACATCTCCCAAAAGAACGCTGCACAATGCTTTTCCTGAAACGCAGCAAGCTAAGATACCTTAGACGTGCCGCAGCCTTGAAAGATGACTTCATCAACCAGGACATTGAACCTAAGGACCTTTTTCGTTACGATCGGGATACTATACGAACCCGCCTTAAGGATATTAC
ACTGATGGCCGCGCGAAGTCCCGGTATGCCTTTTCAGCCGTTGGATCTGGAGCCGTACCTTTTTCGCGTTCCCATTTTGCCCCTGGAGTCCCGAGCTATTTACGACCCCCTGCCACCGAGTCCCCTTCGTGGAGCGCTCTTCGTCCAACACGTGTCCCAACTTTTGCGCATTTTTGACTACCTGTCGCGCACTTGAATTAAAGTTGCCCTTTTATTTTCTTCCAATTATTTTGCGGCTGAGTAGTCTAGATAATTGTGACAACTTAGTGAGCAAGTTGTAGGAGGACCCTATCCGTCTGGGAAAATAATTGGGTTTTCACGTGTACCAATGGGAAATAATATGTATAGCCTATTTAATTTAGAAAATTAAATAGTTTTAGTAATTCCTATATAATAGCGTTTACTAGTCTGGGTAAAATTCGTATAGGAAAAAATATTTATTATTTTTTAAATTTAACCTATTGAAAATGTACAGTTTAAAGAGTAGACGTGGATCGAAT
TATTTGCGATTTTACCACACCCTACACCCCCAGTACTGGCCCGTAGCTTCGCTGTGTGGTACGAAGTGCCGCTTCGCGGCACCACACACGGGCCAGTACTGGGGGTGTAGGGTGTGGTAAAATCGCAAATAATTTCGCATCTGCGCAGTTTATAAGTAGGTAGTAACAGAGCATGCATGATAAATAGGTGGTGGCGTGATCGAATGACGCAAATCATTGACCTCGAATGCTTTTAGTGCCGTGTGCAACAATAACAAGATAATAAATAAAGATAAAGATAAAGATAGAGAGTATAAATACATATGGGAGTGGAAATATTCTATAATCATGAACGCGCAGTCAACAAGTGAACAAGTAATAATAAGTGAAGATATAAATCCAGACTCAGTCTACGCAGTGCTGCCAAACGGTATAGACGTACATCACGCTCCTTACACCTGTAATCAGAACCAGTGTCACAATTTAACGTCGCAGCAAATAATAAATATTGAAAATGTTCC
GGCCGGCCTCTCTCTCGGGCGCGGGCAGTTGAAAAAAAAAATTTGCCTAATCGCCATCGTGATAAGCACACGTTATGGGCGGTGGGGGATGGGATTTCAATGGAGGCCACACCCACATGGAGGCCACACCCACATGGAGGCCACACCCACATGGAGGCCACACCCACATGGAGGCCACACCCACATGGAGGCCACACCCACATGGAGGCCACACCCACATGGAGGCCACACCCACATGGAGGCCACACCCACATGGAGGCCACACCCACATGGAGGCCACACCCACATGGAGGCCACACCCACATGGAGGCCACACCCACATGGAGGCCACACCCACATGGAGGCCACACCCACATGGAGGCCACACCCACATGGAGGCCACACCCACATGGAGGCCACACCCACATGGAGGCCACACCCACATGGAGGCCACACCCACATGGAGGCCACACCCACATGGAGGCCACACCCACATGGAGGCCACACCCACATGGAGGCCA
GTTGACTGGTCAATCGGTGTCTCTCAAAGTTCTATGCAATCGGTGTCTCTGGAGTCTTATTTATAGTAGAGACTCCAAATGGCATAAATGGTAATTATTGGGGGTAGGAGCGTGTCTTTTTGAATTTCAAATCGCCAAAGCGGCCATCCGTATAATATTACCGGATGGCCGCCGATTTTTTTTGTGGCCCCTCCCTGTCGGCTGATCCTGACCGTTCCTCAACGCTTAATTAAATACTGGTCCCCGTACGTCTTTAAGTATTTAATACTTGCGCCCTAAGCTTTATACGTGTATAATGTGGGATCCATTAGTTAACGAGTTCCCTGAAACCGTACACGGTTTTAGGTGTATGCTTGCAATTAAATACCTACAGCTTGTAGAATCTACGTATTCTCCAGATACGGTAGGTCGCGATCTTATTCGTGACCTAATACTTGTTATTCGTGCTAAGAATTATGTCGAAGCGTCCTGCAGATATAGTGATTTCCACACCCGCCTCC
ACGCGAAAAAATGCATAACAAAACTATCAACCTGAAAAAGTTAGGACAAGTGAAGATTGCTAGTCCCAAAGACCAGAATCATGGGCTGTAATGTGATGATGGAGCTTGATTATGGTGGACGAGCTGCATGGCTGGCATTCCACATAACCAACTTTGATAGGTCAGATTTGGAAACTATCCTAAGAGGTGCTAGGGTGTGCAATACATGGCAAGATCAGAGACTCTCCGTGTACCTTGTGGGAAGGGATTGCAATTTGTTAAGACCATTTGTGCAAGCTGCCAAATTTATCCATAATACTAGGAGAGGCCAAACATTAACACATTGGTTCACAAAAAATATCGTGTTTAGTTCTACAGGGCAAGAGACAGAGCCTCCCATTGACCCCACATGTGAGCTGTTGGTAGAGCTGATCAGTGGTTAAGATGACAGCACATTATGTAGTTAATTAAAACAAAGGGTAGGACAAGTCCTAATGTCCACAGCTATGAACAAGTTCACT
TAATAAAAGACGACGTGGCTTGATGGACAGCCGTAGGATGTGTTCTGAGATGTGGACTCCGAGCAAAACTATCTCTAATACCAGTTGCCCACCTGCCGAGTGCCCTCTTCGGCTTTTATGGGCCATAACAGGCCGGCTCTTTGCATGGGCGGGGGGGCAACCATAATATTACCGCCCCCCCGGCCCATGCGAGGGCCCATGCTCAACGGGTCCCGAGCGGCTTTGGCTTTCACATGGGCTTGTCCCCCGCGATGCGATCTGCTCTGCCATGCTTTGGCGGCTTTATAAAGCCGTTCTCAGACCTTTGTTTTCCAATGCAGTACCAGGGGTACGAGCAGCTCAGTAGATCTGGATCCGTGGAGCAACCCAGCCCCGGTGCTAGCTTTGCTTTCCCGGTGAAGGTGACAGCCCTCGTCTGTTTCGCAGCGATTGTTGGAGCCTGTATTCTTGTATTCTTGTACAAGACGTGCATTGCGGACTGCATAACGCAGTACCGGCTT
ACTTAAGTACCTTATCTATCTACAGATAGAAAAGTTGCTTTTTAGACTTTGTGTCTACTTTTCTCAACTAAACGAAATTTTTGCTATGGCCGGCATCTTTGATGCTGGAGTCGTAGTGTAATTGAAATTTCATTTGGGTTGCAACAGTTTGGAAGCAAGTGCTGTGTGTCCTAGTCTAAGGGTTTCGTGTTCCGTCACGAGATTCCATTCTACAAACGCCTTACTCGAGGTTCCGTCTCGTGTTTGTGTGGAAGCAAAGTTCTGTCTTTGTGGAAACCAGTAACTGTTCCTAATGGCCTGCAACCGTGTGACACTTGCCGTAGCAAGTGATTCTGAAATTTCTGCAAATGGCTGTTCTACTATTGCGCAAGCCGTCCGCCGTTATAGCGAGGCCGCTAGCAATGGTTTTAGGGCATGCCGATTTGTTTCATTAGATTTGCAGGATTGCATCGTTGGCATTGCAGACGATACATATGTTATGGGTCTGCATGGCAATCAGA
GGGTATTGGCTGCAACCCATACCTGAAGATGGAGTCGCTCATACAGCACATTCTCTCTGCTACATCTTCGCTTTCCATGCCATCAGTGGACAGTGACAAACTGCAACTACTACTTACACGCTTCCCACAGGCTACACTCTCATGGCTGAGTGGAATAGACGGCCTAAGCGTGCATCAATTCAAGGTAGTGGCTACCCACGTAATCAAGGAAAGCTATTCCCATCTCTCACCTTCCGTTGCAGTGTTGCTGGCGAAGCCCAGTGACTACTACAAGCTGGTGGTCCACGGACTCACCCAAAAGCAATGGAACGAGTTTGACGATAAAGTCACAGACGCTCCGCGGACCGCTATATCATGGTTATACAACCAAATTTTGGTAGTTGGACAGCCATGGATGAAGAGTCTGAACGAGGGATTAAAGGAATACCTGCCAGGTTGGCTTCACACCTGTCTAAGAATGCTAGCCAATCTGTGGTTCGGGGCTGAAAGAGTTCTACATG
AGAAATTCCTCAGATTTCTCCCTGTTGACCAGGAGTTATCGGTGAGTTGCGCTTTGTGCTTTGCGTAAGGGATTTCTCTCGTACAGGTACGATCTCGGACCAGCTACGGGTTTGAAGGGTGAGCCTATTCTTCGGAAGGGTAAATTGTAACTTTCACCAATAAGCAATGGATAGATTACTGAACTTTCTGAGACCTAAGAGAGAACTTTTCGTAGGTGATTTTGCGATCGGGGTTGACAGGAGGCCATCGGTGGACATGTTCCAGTTGGTGTGCAGGTTGGCTCTCAGATATATGAGGACAGGGAAAATCGAGTGCAATGTGGACAGTCTTCAACAGTTCGTTGTTGAGTTGTTAAAGACTGATTGCGCAGCCAAATGGGAATGGTTCATGAAACGGCGTTCTGCCGGTGATTATGCTATCCCCCTTGCACTGGCTGCACTACCCATTGCCCCGCTGTTGAGTTATACCACAAAGGTTAGAACGGTGAGTGTAAAGGCGT
AGTATTCATACCAAGAATACCAAATAGGTGCAAGGCCTTACTCAGCTAAAGAGTCTAAAATGGAGCTACCAAACCAACACAAGCAAACGGCCGCCGAGGGTTTCGTATCTTTCCTAAACTGGCTATGCAACCCATGGAGACGACAGCGAACAGTCAACGCTGCAGTTGCGTTCCAAAAAGATCTTCTCGCCATTGAGGATTCCGAGCATTTGGATGACATCAATGAGTGTTTCGAGGAGTCTGCTGGGGCACAATCTCAGCGAACTAAGGTTGTCGCCGACGGAGCATATGCCCCCGCAAAATCCAACAGGACCCGCCGAGTTCGTAAGCAGAAGAAGCACAAGTTTGTAAAATATCTTGTCAACGAAGCTCGTGCCGAGTTTGGATTGCCCAAACCAACTGAGGCAAACAGACTTATGGTCCAACATTTCTTGCTCAGAGTGTGCAAGGATTGGGGCGTTGTTACTGCCCACGTACACGGCAATGTTGCACTAGCTTTG
AGCAAAAGCAGGGGAAAATAAAAACAACCAAAATGAAGGCAAACCTACTGGTCCTGTTATGTGCACTTGCAGCTGCAGATGCAGACACAATATGTATAGGCTACCATGCGAACAATTCAACCGACACTGTTGACACAGTGCTCGAGAAGAATGTGACAGTGACACACTCTGTTAACCTGCTCGAAGACAGCCACAACGGAAAACTATGTAGATTAAAAGGAATAGCCCCACTACAATTGGGGAAATGTAACATCGCCGGATGGCTCTTGGGAAACCCAGAATGCGACCCACTGCTTCCAGTGAGATCATGGTCCTACATTGTAGAAACACCAAACTCTGAGAATGGAATATGTTATCCAGGAGATTTCATCGACTATGAGGAGCTGAGGGAGCAATTGAGCTCAGTGTCATCATTCGAAAGATTCGAAATATTTCCCAAAGAAAGCTCATGGCCCAACCACAACACAACCAAAGGAGTAACGGCAGCATGCTCCCATGCG
GGCCGCTAGTAATCGTGTAATTCAAATTGATAAACGATTATTAGACGTATTAAAGAGATATAAGCGCGTTTCTGGTTTATTGGTACAAGTAACAAGAGAAGCGATTAATCACGTTCTAACAAAAGATTTAAAGCACATAGAAGCAAAAAACGTTACCTTTCACGCCTTGCGCCATAGCCATGCAAGTTATTTATTATCTAAGGGTGTTTCAATTCAATATGTAAGCGAGCGTTTGGGACATTCCAATGTTGGAATTACAGAAAATGTGTATTCTCATTTATTAAAAACGCTCAGGGAAAACGAAGAAAAAAAGATCACTGATTTAATGGATTTTCAGTGATTTTTTTGTGCGATTTTTGTGCGATGTGCGCAAATTTGTGCGATTTTTTTGCGTTTATTTGCTTTTGTTTGCGTTGGTTTGAACGGGCTGAAAGCCTTGGTACGACTGCGTTTAAGCAAACAAAAAGCTCTATATCAACTTTCGTCAATATAGAGCCTAA
ACCGCGCTTTCTCATGCGAGCCCGTTAGGGCGAGCGGTCCCCTAGGCTTTAGGAGAGCTTGTTTTTCTCAGTCGGCCCCGATATTAAAGGGCCGCGTATGAATCGCACTATAAGTAGAGCCCTAGGTGCGATCTCTGCATGGATAGCCTTGAAGGAGCGTCCCCTGCTTTGCCCGCAGTAGCTTTGCCTCGTGTCCCCCGGGCAGCTCCGTCCGCTCCTGCGTTGCCGTGGAGCCGCGTTGGTGAAATAGCTATCTTTACCTTTGTTGCAGTGCTAGCGCTTTACTTACTTTGGGTTTGGGTGCTGAGAGATCTTGTCTTCGTTTTGAAGGCTCGACGAGGCGGATCTACGGAGGAGCTGCATTTTGGGCCCAGGGAGCGGGAGTCTGTCGCTTCTGCCGACAGTTCTCGTCCAGTCGCTGCTCCGTCGGCCCCTCCTGTAAGTGACGCTAGGCCTTTCTCGGTCTAGCTGCCGTGAGCATGCCTACTACCGCCGGGAAA
GAAAGACGCAGTTAAATAATTATAGCTATAAAACATCAAGTATCACGCTAGTTCGTGGTACTTTTTGTTTTTTTATAAAATGAAAAAGGGGCACAAAAGGGGCACAAAATAAAAAAACTGGCAAAGGCTCAGTTCTTTTTATTTAGTATATCTATTATCGAAGACTTCATATTTTCGGTAACGTGAGTGTATATAGCAGTTGTTGTTTTACCGCCATCCTTATGCCCTACTCTATCGACAATTGCTTTGAGGGGAACATTGTTTTCTGCCAGATAGCTTATTAATGTATGACGGAAGATATGGCTTGATAGATTCTTGTTTATTGGCGATTTAAGGCGAGAATTTGCTCTTTTAATTGCAAGGTTAAAGGAGTTTGTCTGCAACGGAATACCACGCTTAGAAACGAAAATATAGCCCATTTCGTTATAATCGTTTATTACAGATTTGGACAAATTATTTTGTTCAATTATTTCGTCTAATATCTCTATTTCTCGGTCACT
CATGCTCACCTGAAAGCATATGCAAAAATAAATGAGGAATCTTTAGATAGAGCTAGGAGATTGCTTTGGTGGCATTATAACTGTTTATTGTGGGGCGAGCCTAACGTTACCAACTATATTTCGAGATTAAGAACTTGGTTATCCACACCTGAAAAATACAGAGGAAAAGATGCCCCAACCATTGAAGCAATCACTAGACCAATCCAAGTGGCGCAGGGAGGCAGAAATAAGACTCAGGGAGTTAGAAAATCTCGTGGACTCGAACCTAGGAGAAGAAGAGTTAAAACCACAATTGTCTATGGGAGAAGACGTTCAAAGTCCAGGGAAAGGAGAGCCCCTACACCCCAGCGTGCGGGCTCCCCTCTCCCGCGTACTTCTAGGGACCACCACAGATCTCCCTCGCCTAGGGAATAAAGACCCCGCTCGTCATAAACTGGGGAAGTTATCCGGATTGTATCAAATGAAGGGCTGTGAGTTTAACCCCCAATGGAAAGTACCTG
AGTAGTGTGCTCCTATTCCGAAACAAACAAAAACAATCTCAAAATGTCACAACTGTTGCTCAACCAATATCGGAATAGGATATTGCACTGCCGTGAACCTGAGATAGCAAAGGATATATGGCGAGATCTATTAAATGATCGACACAATTACTTTTCTCGGGAATTTTGCAGAGCTGCAAATCTTGAGTACAGAAATGATGTTCCTGCTGAGGATATTTGTGCTGAAGTTCTTGATGGTTATAAAGCAAGGAAAGTTCGCTTTTGTACACCTGATAATTACTTACTACATGATGGAAAGATGTATATAATAGACTTCAAAGTGTCTGTAGACGACCGATCTTCTAGAATCACAAGGGAGAAATATAATGAGATTTTTGGAGAGGTATTCAATCCAGAAGGTGTAGATTTTGAAATTGTTATTATTAGATTAGATCCTTCAAATATGACGATACATGTGGACTCTCGAGATTTCGTGAATACAATTGGGCCGATTACATTAA
GGATCCAGACATCACCCCAACAATCGCAGACCCGATTACAGTAGCAGAAGTTGGAAACCCTGTCGTGAGGATAAAAACTCCTTCATGTGATGAGTTGAATAAATTCATGAGATTCTCTACTAATTTCTCATTTTTAAAATACGTCAAACGGTTTATGGCGCAGAGAGCTTCATCTAATAGTAGGAATGATATGTCCGCTTTCTTATTAGATTTGATTTTTGAAAAATTGATAGAGTTTTTATTATCAACAGGATGGAATAGAGAAGCTCTGGGAGGAACTACTGGGGCTATTCTTATGATCAGGACGGCAACTTGTCGTCTAGCGCAATCTTATTACCCCCTCCCTGAAACCGTTGGTATGGACTTTTTGCAAACACCTGGGTTTGACTACAATAAATCTTTCCCTAACAATGAAAGGTATATATATGAATTTCAAGCTACAATGTAAATAATTGGTTAATAAAATAAAGGTATATTTTTAAAAAATGTGTTTATTTTTC
CCCCAGGGCATGGCTCATTTGGCCTCCCCGGCCGCTAACTATGGCATCGAGGCGACGTCCATTGACCCTCTGTGACATCGAGGCGACGTTCTTTGGCCATCTTACTGAGTCCAATGACCCCTGAGGCTCATTCCCTGTGCCACCGATCAGCATTGCGGCATTCTACGATGCCCAGAAGAACCTTGAGGCGACGTACGAAGTCCATTATGCTGCTCCCTTGAGGAACTCATACCAAAACGCAGTGATGATGGTTCCAATCATGATGACCGTTGCCACCTTGATCGCCTGGGAGCGCCATGTGCGCGTCACGTGGGTGCCCTTGGGCATGTAGGCGGTGTGCTTCGTACGTCGCCATTCGGATTCAGAGGTGCGGAGTTCTTTGCGGGACATTGGAAGGACTCATCAGGGCGGTACTGTTCCGCCGACCTGACCCCTGTATGGGGCCAGGTTTCGTCCGAGGTTAACTTACTCGGTCACTTCAGCGTCACGAACTTCCTTGT
GGAAAGTGTGGGTCGACTCCCCGTGACAATCGGCACAGGGACCACTCTGCAGTGCCGGCTGTCCCGGCTACTTTAAACCCCCAAATAATAGATTGAAGATGAGTGACGTATTCAACACACCACATGCTAGGAGAACAATAACCCAAGCACTTGGTTTGACGAACGTATCGGACAGAACACAGGACTGGCTACTACCAGAACCATGGAACCCGCCTATGGATCCCATCAAGAACAGCCAAGAGGCTGCGGAGTACCTACAGCGGAACCAGTACAGGATGCTAAAGCCCCGGGCAATACCCGAAAACACACCCCTAGACACTTCAGAGCTGTTTCCACACTTGGCAGAGTTCGTAGGATCAGGGGCATTTGGCACCTCGACACTGGTCCCGGCTGGGAGCACTGAGTACATCCCACGATACTACCCCACACACAAGCCCGAGCACAACAAACCAACACCCTTCGGGCACTACGACGTGGCACTTCTCAAACAGATGACTTAC
CTCAACTAGAGACACTCTTGAGCATCTCCTCCTATTAATTGGAGACATTATATAGGTGTCTCTAAATGGCATTCTTGTAATAAGTTGAACTTTAATTTGAATTAAAAGGCTCAAAAGGCTCAGAACACCCAAGGGGCCAACCGTATAATATTACCGGTTGGCCCCGCCCCCTTTAATGTGGTCCCCGCGCACTACTTATGTCGGCCAATCATGATGTAGCTTTAAAGGTTATGTATTAGTGGTGGGCCACTATATACTTGCAGGCGAAGTTGTGGCTAGTGCGCAATGTGGGATCCACTGGTGAATGAGTTTCCAGACTCGGTGCATGGGCTTAGGTGTATGCTGGCAATTAAATATTTGCAGGCCTTAGAGGATACATACGAGCCCAGTACGTTGGGCCACGAACTGGTGAGGGATCTAGTCTCAGTTATCAGGGCTCGTAATTATGTCGAAGCGACCAGGAGATATCATCATTTCCACTCCAGGATCCAAGGTTCGTC
TTGAAAATAAATTTTCAAGTCTTTACATTGTGTACACCCACTGCTTTCTATTGAAGTCAAGGTAACGCCCTGCACCAACTTGCTTGCAACGTTCTCACAATCATATTGTGAATTTCTTTTCTCTTGCATTGCTGCGGTAATACAGCACTGATTTCTTTTGAGATCAGACCAAGTCTTAACTTGGTGTGCGTTCTTTTCATTGAAGTGTAGGATAGCGCCTACCAATCGATTATCAGGATCGCGCCTGATATTTTGTGAACATGTCCGTTACTCTTTCCCCTTCTGGGGATTGTTTTTCTTTTAACCATGTTAAATATAATAATAGTTTAAATAAATATTTATTTTATAATAGTAATTTAGATATCGTCCTTGACGATTTTGATTTTTATTTTAATTTTTATGTTAAAAAGTATAATGTTTTACTTTCTTTCTTTTCTGACAGAGTTTTATCGGCACTATATACGTCGATGTCTGTCAGCGAGGCTGCCTCTCTCGCAATG
ACCGGATGGCCGCGATTTTTTTATGTGGTCCCCACCACTAAGAAATGTCCTCCACTTAGAACGCTCCCTCAAAGCCTATTTAATTCAAATCCGTTATAAATACTTGGTCCCCAAGTACTCACTTTAAAATATGTGGGATCCTTTACTGAATGAGTTTCCCGAAACCGTACATGGTTTCAGGTGTATGTTAGCCATCAAGTATTTGCAGCTGGTAGAAAATACATACTCCCCTGATACTTTAGGGTACGATTTAATTCGTGATTTAATTTTAGTCGTCCGTGCTAGAGATTATGTCGAAGCGTCCCGCCGATATAGTCATTTCCACTCCCGCATCCAAGGTGCGTCGCCGGCTGAACTTCGACAGCCCGTATGCCAGCCGTGCTGCTGTCCCCACTGTCCTCGTCACAAATCGAAAGCGATCATGGACCAACAGGCCCATGAATCGAAAGCCGAAAATGTACAGGATGTACAGAAGCCCTGATGTCCCTAGAGGATGTGAG
GGATTCTAATTATTATCTCCATTGAATAGAATTTCACCAACTATTGTCTGATATCTTGTCCTGGGGGCAATTTTATTCAGTGCCCTAACTTTGGAAATACGTGCGAGTAATAAGTAGCCCCCGTCCAGGAGAAGTTGCTTACAATATGGTTGATGAAGGTAGATATATGACATGGAAAGATGCAACTCATAATAAGTTGATGACCGACCGATGGGCACGCGTATCAAGCGTCCAGGCGACCATTAACCAGGCTTTGAGCCTCGATCTGTCTAAAGCCGCAAGCTTACCTGTTATTAAGGCCAATTTTAGTAGTCTCGGTGCTAATTGGTCTGAAGATGGTGATGTGTTTGTGGCACCTATGGTTCGGTTTCCAGTTACCCTCAATCAATTTGGTGCATTGGTTTTGTGGCTCAACTTATCTGACCCTGCTTTCGCTATTCTTATGACGAAAGTTTTTACGTTGACTAATGCCGGTGGAGCCGACAATGCCTCCGCCAGTT
TGAAATGGAGTTTTAACTAAAGAACAACCCCCCCCCCCCTTGGCTAAGAAGGCAGCTGCAAGCCTTTCCAACTGTGCTAATCACTATGCCACCCTTCTTGTAATAACATAACAACTGTGTGCTCTCTGTCCAAGCCAGCAGCCCTGCTAATTAGGTACCCAGCATTGCTTATCAGTTCTGCTTCTGTAACCTTGCTTGCTCAATTTCTTAGGGAGGAACACTGTCTGCTTGGGGATGGGGGAGGTCCAGGATGCTTACATGGGAAAATCAAGACCTTGTAGTGTATAAAAGTTACTGAGAACAAAGACCTGGTGCTCAGACTCTGGAGGTGACTCCTCTGAGCCCACACCAGTGCTGAATAAACCTTGCTTTTCCATATCTCTGAGTGCTGTTTGTCTCCTTCTGTTGCCACAGTTTTTGTGGTTTCTGCAACATTTTGGTGCATTGGCTGGGAAGCCGACAACCGAGCTGGCCTCTTGTGCCACCGTTGTCTGGGAACT
TATTAAAATTTTCATAAGATTTGAAAATTTTGATAAACCGCGATCACAGGTTGCCGCACCTTAAAACCGGAAACAAAAGCAATCGTTACTTGATTTTAAAGACTTCTCAATTTCTCTCTACATTTCCTGTATACGGCTTTCAAAGTGAAAGAAAATCACTCTCTGTGCTGGTCACAGACTTCGTGAATCATTTTCTTTCCATTCTCAGTTCATTTGCTGAACACTCTCCTATTTGACATAGGACTTCGTGTCAGATTTGAACTTCTCCTATCTCTCTTTCTCGGTTCTTCATTTGTTGGTGAAATCTTCTGGGCTAGTGCTCTCACTCTCCTATCTGGCATAGGACTTCGTGAGTAGACTTTCCCATTTCTTTTCTCTTCTCCCCCTTTCTTCTCGTCTTATACACTGCTGTTCAAAGTGGCCTTATTTGAAAAACACTTGGGCATTGGTGCAAATGTTTGCTTCATTCATCTTTTCTGGTGACAATAAGCTTACTGAGA
CTAGCGGGAAGTTGCACGGATGGCCTTTAGGGTGAACCGTTTTTCTAATTTTTAACTTCCCGCTAAAAATCTGAGATTTTCAAAAATCGGGAAGTTATTGTTCTCACCCCATTTTACAAAAATCGAGTTTTCATCAGATCTCGACGTTTGAAGGTCACAGAAAGCTTCCCTGACTATTTTTACGATGATGTCCGTAGGTCTGTATGCGTATGTGTGTGTGTGTGTGTGTGTGTGTGTGTGTGTGTGTGTGTGTGTTTTTCCCTTTAGGGGGGGGGGGAATCCTTTTTAAGGATTCTAGGCATAGATGTTGGCCCGGATATGTGGCGACTCGACGCAGCGTCATACTAAAACTTGACGCTGACGCCCCTACCCACTAAACCCTAAACCCCTTTCTCTTCTATCCTCTGATCCCCCATGGTACCGCCGTAAGGCATTTCTTCGCGGGGGGAGGAATTAGCTGCCGCTCTTCCTTCTGGTGGCTAAGATGTTATTTCTTCCTT
GTTTCTGCGTTACTGACGCGGCAAGTCTAGCGCGCCTTCGTACCACGTCAGGTAGTAATCGCAGAGTGCCTGCCCGCCGGTGCCCGTTGTCGTGTCGAGGTTCGTGACGACGATGAGATAGTCGTGATTCGGCGCGAGCACACGATCGGCGCCTGGCGCGAGTCCACTGCCCGTGCGCCCGCCGGCTTGGCTTGCGCCATAAATGTGCGTCGGGTCGCCCCACGCCGTGCCGTTCGATGTGGTCGTCACGCCGCCGAGCACGGTCACGGTCGACGTCTGCGGAATGATGTCGTTGTAGTTCTGCACCGGAATGGCCGTACCGCCCGAAATGCCCGTCGGCGCTTTGAACAGCTGCAGGCCGACAGAGTTGCCGAGCGCGTAGAGCGCGCGATCCTTGATCAAGACAGGCTGCGCGGCAGTGCGGAACGCAATCTTCACGGCGTTTGTGCCGCCGCCCGCGATTGTCGGCAGCATGTACTGGAAATAAAATTGATACCCAA
GGAAAAAAACTTTATATAACTCTTATATAAGTGCCCTTAGCGGGGCTCCCCGGCTACGGTCGGATCCCTACGGGGAGGATAGGGTGAAAACCCCTAGTGCAAGCTGACACTCATACCTCCCAAGGTCCATGAGTCGACGCAAAGGTCCTCGAAAGCATGTTGTCCTTTCGTACAACCGAGTAGGTTCGTTGCCTTAATTGGTGACGCTTGCAGGATGAGGATGGTCCCGACGCCTAACGGACCTTGCTGCCTTCTTTCCCTGGATTGGCGGTGTTGTTCCCACTAATAATAAAGGAATACGCACATGTTGCTGCCTGTAGTAGCCCGTGCGGCCGTCCCTGCTATTGAGAGTGCCATTGCGGCTACTCCTGGCCTGGTTTCCCGAATCGCAGCCGCGATCGGTTCCAAGGTCAGCCCTTCCGCCATTTTGGCGGCGGTCAAGAGCAACCCGGTCGTCGCAGGTCTGACACTCGCTCAGATCGGAAGCACCGGTTATGACG
CGGGGGGGTGTTTGTGGCGGGGGGGTAAAATTTGGCCAGCTGCCAAGTAAGAGCAGACGGAGACGGGGTCCAGCACAGCAGACAGACACGGGGCACTGGGAAAGCACAGAACAACACACGGAGAGGACACACAGAGACCCGCACAGAGGCGACACCGTTCACACACACACACAGCAGCAGGGCCGCAGTGACACCGCGGCAAACAGAGAGAGGCAGACGGACAACGAAGAACGCCGAAGCAGTAGAAGAGAAGGGCGAGGGCTATCCGCGGCCCCGGCGACCCCCTTCCCCAGTCGCCGTCGTGCCGAGGCCGCGGAGGACGGCTGCCCGGGGTTGGCGGTCTGCCAAGAACACGCGGCCCTTCCCCCTCCCTCCACGCGAGCCGCGCACGGTGAAACACACACAGGCAGACACCACCGCCGTCCCCCTGTCGGCCCGTTCCGGGAGGCTGGAGGGGGGCCCGGGGGTCGCGGCGGGGGGCGTCAAAACACGCGCCGTCT
GTTAATTTTTCCAGAAGCCATGGGAAAGTTCACATCTTTTTTGAAGCGCGCGGGCAATGCGACCAAGAGGGCGCTGACGTCGGATTCAGCAAAGAAGATGTATAAGTTGGCGGGGAAAACGTTACAGAGAGTGGTAGAAAGTGAAGTTGGAAGTGCAGCGATCGATGGCGTGATGCAGGGGGCGATACAAAGCATAATACAAGGCGAAAACCTTGGTGATTCAATTAAGCAGGCGGTTATTTTAAATGTTGCGGGGACATTGGAATCGGCGCCAGACCCGTTGAGCCCAGGGGAGCAGCTCCTTTACAATAAGGTTTCTGAAATCGAGAAAATGGAAAAAGAGGATCGAGTGATTGAAACACACAATGCGAAAATAGAAGAAAAATTTGGTAAAGATTTATTAGCGATTCGAAAGATTGTGAAAGGCGAGGTTGATGCAGAAAAGCTGGAAGGTAACGAAATTAAGTACGTAGAAAAAGCGCTTAGCGGTTTGCTGGAGA
GTGGCATATTTGTAATTTTGAAGGTGTACACCAATTGGGCTCTCTCAAACTTGCTGATTCAATTGGTGTATTGGGGTAACTTATATACTAGAACCCTCTATAGAACTATTAATCTTGTTCCTACACGTGGCGGCCATCCGAATAATATTACCGGAATGGGCCGCTCCCCCCCTCTTGTGGTGGCCCCCCTCATTAGCTGGTTCCCACTCAATTACGATCACTGTACGTCTTACTCGCATGGTCACTTTCATCTGTTCCTTTAATTCAAATTAAAGACATACTTTGTCAGGCGTTTCTCTTTAATTTGTGTCGTGTCATACTATTATTGGCTATTACCCATTTACCTGGTAAATGACGTGTATATTTTGTGACCGTGCTGCTGAGTCTATATGTTTCTACTGTTCAACCATCCATGTGTATATAGTTTGGTGGCACAAATTAATTTTATTGGTCATGACTCAGCATTGCCACAGCTTTATTTTGTACATCTAATTTTGTAT
TTGAAAAATCTAGTCAATGGCGAGAACCGTGATAATCCACGCTGTGGCCTCAACAAGGTCAGTTACAGCCTCTCCTACTACTGCCAATGGTAGGGGACGTGCGAGCAGGAAATGCACGAAAAACAATGCTGCCGTGGAGTCCTCAAGGCCACGTAAACTGCAGAGGACTGCTCCCATTAAGACCGGGACGAGGGATAATAGGTCTTATGCTCAAGTGGTGATGGAAAATTGTCACCACTCCCATCAATCCAAAGCGCGCTCGAGCGAAAAATTTGTGGCTGCTAAGAAGGTAGCCCGGCCCTCTGTGGCCGTCCCATCAAAATTGACAACTGGGAACAAATTTGATGTTCTTGGCTTTGAGCGCCATGCAATTGACCGCGCTGTCGCTACAAGCGTGCCCACCAAATCCGTTCAGGAGGTGGTATCTGTGCAGAAAGGCACACAGTACGTGGTCAACCATACTGGACACAGTTACGGCTGCTCCCGAAAGGGTAATTACG
TATAGGATATACACTGATTGTTGGCAACTATCATTAAATCATAAAAAAAATATGACCAGAAGAGGTATATATAAATAGCTGAGACGTTCGTAAACTTTAGGATGCAGATGGAAGAAGACAGGTTTCCAACAACAGTGGCTGATTATTGCTCTGAATTTGATATTCCTTTAAAAGATCTTAAGTTAAAATGTGTATTTTGTAGATTTTACTTAACTGAACAGCAGTTGGCTGCATTTTATATTAAGAATTTAAAGTTAGTTTGGAAAAACCGTTATTGCTTTGCTTGTTGTACTCCGTGTCTTAGACTTACTGCTAAATTTGAAGCTGAAAACTATTTTCAGTGTATGTGTAAAGGAGAAGTATTAGAAGTTCTAACTCGTATTCCTTTGAGTTCTCTTTCTGTACGCTGTTTTGATTGCCTTACATTGTTATCTTTTGCAGAAAAAATAGATTGTATAATTAGTGGTCAAAACTTTTATCTTGTAAGGGGTCGCTGGAGA
GCGCGCCCTGGAGATCCGGGGCTGATGCTGGGTTCAGGAGTTCAGGGCGGCCGACCATTCGATGCAAATGTTGGGTGTGTGCACCCCACTATCTCTGGTTCTGCAAAGCTTGCTTTTTGTGCTGGTGCCAGAGTAGCTCAATTGGTAGAGCAACAGGTCACCGATCCTGGTGGTTCTCGGTTCAAGTCCGAGCTCTGGTCGAGGAAGTGGGTCCAACTTTATCCCTATAGTGTGATAGAAATGGCCGTACTTCCTTTATAATTAAGAACCCTCAGTGCAATCACTTGTCTGCATTTGGAGTGATTACACGGAAGGTTCTTTTGTTTTGGGACTTGCTGCTTTGATATAGCCCAGGCTTTTATGTGCAACTTTCTATTTTTCTACTATGCAAAAGACCCTTGATTATTGAGAGTCTAGCAACCTCATGCAAATTGTCCTTTTAAAGACCCGTAGGTTCATCAAGCCCAACAGATACTATTTACATAAGGCCAGGGTAGCTC
GAAATCTTAAATACAAATTTTAAAGAATATTATTCTTCACTCCTCGTCACAACATGCTTGCTAACATCCGCGACTATTTCCATGAGAAACTCACTCGCCTTTTATACGATCACAAGATTTTCCAATCTAACTCTAAAGATCCTGATCTAACACTCGAAGCACACCACTCCTCCGACATCGAAAGAATTTATAAATCAATTCACTACGACTTCAATCGTTCCCCAGCTCCTATCGACTATGAAGCACAATACCAATCAATCAAACATATCCTTGAAGATAAACAATCTCAACAAGGCTTTCCCCACGAATATTATCGTCTCCACGAATCTCCAATTCCTGATGACAGAATTCCTCCTTCCGGTATTAAACTCCTCCCATTTGAATACAAATCAATGAACGTCGTCACCGCTACTCCCGAAGTTCCAGAATCCGGTTTTAAAATACATCCTCGTATCGAAAGACTCCTCCGCTCGAAGTATCCACAGTATCTACAATATGTT
TGGCACCCGACATACCACGACTGTTTACGTATGCACGCAAGTGCCCCTTTTAAAACCTCTACATTTACAACTCATGATATGTCGGACATCTTCAACTCACCTCAGAACAAGGCGTCAATCTTGAGTGCTCTCATGAAAAGCACAGCAGGAGATGTGGAAGACGTGCTAATTCCAAAGCGCTTCCGACCAGCCAAGGATCCCCTTGACAGTCCACAAGCTGCAGCACAGTTCCTAAAGGACAACAAGTACCGCATACTTAGGCCGCGAGCCATTCCAACCATGGTCGAACTAGAGACAGATGCCGCTCTGCCTCGACTGCGACAGATGGTCGACGATGGCAAGCTTAAGGACACGGTAAGCGTCCCAGAAGGAACCACCGCATTCTATCCAAAATACTACCCATTCCACAAGCCAGATCATGACGAAGTTGGAACGTTTGGGGCTCCAGACATCACACTTCTGAAACAACTCACATTCTTCCTACTGGAAAATGACTTTCC
GATAAAAAAAGAATAATTCCTTTGGACCTGAGGAGGTTACGAAATGGCTGGTCCATAGTCCAACAGGATATTATTAACACAGTATATAAACAACAAGAACAATACAATACACACAACAACAACAAGAACAACAACCATTTCAAAATGACCGTCTCCGGCCGCTCAAGCTGGCAGAATGGTAAAACAACAAACGCAATGAGAGCAGGGAAGCTCGCTACTGAACGGGACCTTGAGTCGGCTAACTACGGGTCACGCTCGGTTGAGAAACTAAGGCATGAGCGTGCAGTAGGGAACTTGAATAAAGGGAGGTTTCTGGGGATGAACAAGTGGAGCGACGAGCAGTTGAAGCATTCGATGGCTAGATACGAGGACCTGGCGGCGACACGGCATAATTTATTCGCCGTTATCATGCCATCAGGGTGTGGAAAGACATCGCTAGCTAGGACGTATGGTATGGTCGATGTAGATGAGCTGGTGTCCCGTGCTGAGCACGACCAATA
ACCGTGGGCGAGCGGTGCCTCCGGGGACGCAGTGGGTCCCACTGCTGGTATTGACTTGATTTGACTTATATTGGGCCAATTTAATGGGTTGAAAATGTTTGGGCCTTTGAAAAAGAGTCTTTTTATGGAATAGGGCTCTGTATATTGTTGGTGATATGTGTGTTAAATATGCATTGCTGGTTTGTGTTTGGAATTTAAACGGTGAACTTTTTATTGAATACGTACGGTTCGTTTACATCCATTCCCAATATCTCTGGGTTTTCAAGTACAAGTATATCAAGTCTGTGAACTATATCTTCTATCTCGATCTCTTCTATCTTTGCCTCGTTGTATGCGAATAGGAAATTCGCTATGATGCTCCCTTCAAAGCCGTTGAAGTCGAATGGAACGTGTATGTCTTCGTACGTGTACTGGACGATCCCTTCATACTTGATTAGCGATGGTGACTTTGTGGATAGTATCCTCATGTGAATGAAGATCTTCATATTCTTCATGATGCG
ACCGGTGGCGAGCGATTTTTTTGGTGTTGCAGGTGGGACCCACTTTACAGTAAAAGGAAAACTGGACTGGGCCTCTCTTATTGGGCCGTATTTTATTGGGCTTTGAACTGAATTTGTATTGGGCCTTTTATTAAATTATGTAATTTAAGATTTTATTTATTGATAGTATAAATATACACTTATACAGTAGCATTCGTACATATATCGTAGTCATCTCCTATACGTATATCAATTACTGGTGCCTCTTGCATCATCAGCATATCAATAGTTTCGACCATGTCCTCCTGTCGGAAATCACCAATATGAGAATCCTTGTACATGAACTTCAGTATATTACGTATCCCTTCCTCTAAATTGATGAAGTCGAATGGTGGTATGATCCCATCATGGCCGTATGGAATCATGAATATCTTCTTTGCCAGTGTTGGTGATCTTGTCGAGCACAGTTCAATTTGAACAATAATTGAATTGTCTTCTTTGAGCTTCACATCAATGGTAAT
TCTATCTAATAATAGTTGCCAACAATTATTAGACATAGAGACGTGACAACCGACTACGGTGCATATAAAAGAGCTGATCAGCACAGATTTGAAGGAGACTGATGGAGCCTCAGAGAGCTAAAAATTTGGTGGACTATTGCAAGCAACAACAGATTAGTTTTTTTGAATTAGAGCTACAGTGCTTGTTTTGTAAATTTGTTATTACTTTGCCTGACTTAGCTAGCTTTCATTGTAAAAAGTTAGCTCTTGTTTATAGAGATGGTATTGCTTTTGCTGCGTGCGCTAAATGCTTAAGATTGTCTGCTATCTTTGAAAATGAGAGATATTATACTTGCTCTATAAAAGCTTACTTGCTATCTGATTTGATTGGTAGACCTTTGAGTGAAATCGCAATTCGCTGTGAAAATTGTATGTGTTTGTTGGATTATATTGAAAAGTACGATTGTATTTGTCACGGTGGTTATTTTCATTTAGTTAGAGGTAATTGGAGGGGCTGTTGT
AATATGACGCACACCAAGTACGTTCCAAAATTGTTTTTTTAATTTTTAAATTTACAACAAAATTTTTTTTAATTTCCGAAAATCATAAACAATCATATCGGTTACTTGGATTTTTTAATTTTTTTATTTTATATCTTTTTGTAAAGAAAAAAAACTAATTTTTTTTTCTTAATAGTCTTATGAACGTGGACTTGGCGCGATTTTTTTTACAGTGAAACTGTTTTTGTTCGGATTTTAGTATTTTTTGTAATTATAATAAAAATTTACAATTGGTACCAACTTAAATCTCGCGTTGGCTGCATTTTTTATAGCAAACTATCCCCTTGAAGCTACAGTTTATGTAAAAATAATTCCAGCGCACCCTGGCAGGTGTAGACACAAGCTGTGAAATATCTTTTTTTAACTGTAGTTTCCCATCTAATGAAGGATTACTATACATTCTCGAATATTTTAGTCTGTGGCAGATCACTTTGCCCATCGAAAAAAAGTCAGGATCGAAA
AAATAAAACCCAACGGTAGAAATGTCACTCATATTCAAGCCAGGCTCCATTTCGCATACATCTTCCAAGACTCTACATACAACACCACATACTAAAACACTGCAGGATTATGTTCGACCCTTACTCATTGTTACGACGAGATCGTCGCTCCAAATGGATGTAGTTGAATACGGATTGGGATACTTACTGGAAGCAATACGATACGGCGCAATAGTGTTACAGGAACAGGAATTTCAAGAATTTCTATCAAGAACAGAGTGCGAGCGCCTACCAGAGTTATTTACAGTATACCTACACGTTAAGTCGATTGATGATATTGTCCGGCTAGTTCAATCATATGGTGAGTTTAGAACATTAACACATGAGGGTCATTTAACATTTAAAGATATCAGCGCACATAAAGTTGGTCCAGAGGCGGTTAGACCACCACATGCAAAAACGACATCAGGTAGGGACTTGTATCGAACCTTTCTGCAAATTTTTGAGTCATTGAGACCACA
AGATTTTCTTGCACGTGCGTGCGCTTGCTTCAGACAGCAATAGCAGCGGCAGGGTTGGTGGAAGGAATTGCCCGCATCAGCCAGTCGTGAACGTGTTGAGAAAAAGACAGCTTAGGAGAACAAGAGCTGGGGATGGCCGGGAAGGCCATTCTGAAAGGAAAGGGGGGCGGTCCCCCTCGACGAGTGTCGAAAGAGACCGCTAAGAAGACGCGTCAACGCGTGGTCCAAATGCCAAATGGACTAGTGTTGAAGCGCATAATGGAGATTTTGTGGCATGCCATGGTCGGAACCGCCCGAAGTCCTCTCTTAAAATCATTCTGGAAGGTAGTCCCCCTCAAACAGGCGATGGCAGCACTCCGGAAGATAAAGAAGGCGGTCAGCACCCTGATGATTGGCTTGCAAAAACGAGGGAAAAGGAGGTCAACAACAGATTGGACAGGATGGCTGCTGGTAGCCATGCTGCTTAGCATCGCACTAGCCGCAACCGTGAGAAAAGAGGG
AGAACTTTCCCAACACTCGTTCCGAATTCTGATACTCAATTGCATTTCGAATCAATGACGTTTACATTTAACCTGATTGCGCGCTACATATCACACTATAAAACTACTATTATAACGACCGTTCATCTAACAGTGATCTTGTGCGATTTGACGTTGCTAACACTCGTTAGTTCCTCACTCGTGAACGTTCAATCACCAGGTAACTCAACGCGTATTGTCGCAGTCGAGCATATTTCTCAAGATCTTTATTTGCAACTTGAATTGGCAATATCTATCGTAATATTATTATTTCTATTATATACGTTTTGGCGTAACAAAACTTTTCAATCATTTGCTATTTATGACGTGTAGTGGTCATGGGAGGCAGTTGTAGTTGTCAAGGTGCTGAACAACAACAAGGATTCTTTGATGCTAATGATCCAATGCACATGATAGGTGGCGCTGCTTTAGTAATTATCATTTTAACCATAACTTTTATGCTTGGTCGTTGGTTTGGTAGA
AGCGAAAGCAGGGGTTTAAAATGAATCCAAATCAGAAAATAACAACCATTGGATCAATCTGTCTGGTAGTCGGACTAATTAGCCTAATATTGCAAATAGGGAATATAATCTCAATATGGATTAGCCATTCAATTCAAACTGGAAGTCAAAACCATACTGGAATATGCAACCAAAACATCATTACCTATAAAAATAGCACCTGGGTAAAGGACACAACTTCAGTGATATTAACCGGCAATTCATCTCTTTGTCCCATCCGTGGGTGGGCTATATACAGCAAAGACAATAGCATAAGAATTGGTTCCAAAGGAGACGTTTTTGTCATAAGAGAGCCCTTTATTTCATGTTCTCACTTGGAATGCAGGACCTTTTTTCTGACCCAAGGTGCCTTACTGAATGACAAGCATTCAAATGGGACTGTTAAGGACAGAAGCCCTTATAGGGCCTTAATGAGCTGCCCTGTCGGTGAAGCTCCGTCCCCGTACAATTCAAGATTTGAA
GGAATTTTAGTGGTTTCTCTGATTACATTGTCTGGCTTCTAGGACAGTTAGAAAGATGATGTCTATTCAAAGAGCTGCTCAAATTAACCGACAATTTGACTACATGTCAATTAAAGAACTGTGGATGGCGAAATTTCCATTGCATAAACCCGGTGATTGTTTGGATATGTTTAAAAATGGTGATTACACTGGACCAACAATGGGATGTATCCAAAAAACAAAAGCTTCAAAGAAAAATACAATTTTCCACATCAAGTCTGACTTTAATTCCACTGAATATGACGAACCTCCAATTAGCGGATTTAAAATGTTTACTCAACATTGCTGCCAACGTATAGATGAACATTTCTGTGGAGCCCTTCACCCTGTGATTAGTAATATTGAATTTGAGCATAATCAATTAAAAACTAGACCACAAGTGGCATCAGAGCTTAATCTGTTCATTCCATGTGGAATTAAAAATTTAAAAATAGAAAGTGGAGAAAAATCAACATGGATTG
GGCGTGGCGGGGAAAGCATTGCGCGCCAGAGGTGGCGCGTGAATGATAAAAATTATCGTCTGAGCGCCTCGTAATGGCGCTATCGTGGTGCTGTTGGTTCGTTGGTGGTCGTGTGTGTTTGTGCGCGTGTGGCGCGTCTGAGACGTGATGGTGGCGGGGTATGAAAAAGCCGCCATGCTGGCGGCTTGAGAGGGATTATTCCGGGTTGTCGAGGGTGTACTCTTTGAACCTGATGACCTCCATGCCGAGCCAGTCGTTTACCTCCCTGAACCTGTCCTGCAGCGGCGACAGGTCGTTACGCACAAATACCTTTGCCACTTTCTCAACGTCACCGAGCGAGCCGATATTCTCGGGCTTGCCGCCCATGAGCTGGAACGGTACGCGGTGCGCGTCCATCAGGTCGGCGGCGCTGGCTTTCTTGATGTTGAAAAAGTCATCCTTTGTGGCGACCTCGCTCAGTGGCACGATTTTAATGCCGTCCGGTTTTCCATTGGGAGCGT
AGAGACAGAAACTCAGAAAATACAATCACCGTAGATTAACAGAATTATGTTCTGTTTTTTTGCTCGCGTAACCGGCAGGACGAACTCCTGCTGCTAGTGGCTGACGTTTTGGTGATTTTAACTGATTAGTAGATTAAAGAAAAACCAACATACACTCATCTCATATTATCGTATTTTTTGAGTATTTTAATTGCAGGTAATCATGAGCACTACACCAACAATCACTCTAGCAGACCTCGAACGTATTAGAGAACCGTACAAAGTTCTATCAAAAACAGCACGTCCGGAAAACCCATCAGGCCAATGCACCTACCGTGAGTATCTGTTCAGTGATGCAGTCAAGTATCCTATATACAAACGTGCCACAATGACAAATGAGGAGATTGTTACCTTCTTTGGGAAGATCACCTCCGACAAGCACACTCATATGACAGAGAGTGATATGTGGACATTCGTCCAATGTGCCCTAAGTTTGAAAGATCCTGTCGACAGGAGCAGCA
GTAAAAACAACTCAAAAAAGAAGAAAAGAAACGACGGTTTCTCTTTCTTTAACAAGCCGAATAATAGTTGTTCTTCAGCGGGCGACCAATAGTTTTACGTTCATGGAACCTAAAACGCAAGTGAATTATGCTGAAGTTGTGGGCGGTAGATATAACCGCCCAGCGGAGGTTAGAGCCATGAGATTCTTGGCTTCTAACCTCTACGGCGCCGGCATCGTTTTCGATGCCACTGAGGGGGGGGCGAAGTGCTTCACTTCTCCTCCTCCTCACCCCGCCTCTCTCAGATTTTGTTCTGTAAGAGGCATGCCCGCTCTCGCAGTTTGCCAGACGCAAGGATGGTGGGCTAGCTTTGTCCTGAAAAGTTTACCTTTTCCGGCTCGCTGGCTTATTTTCCAGTTTCTAAATTACTGTTGGGAGTGGGTTGAGCTCCAGGATAGGAGTGCGGTTTTTACTGCTACTACTTGGACGCTCTTGCCAATGGCCAAAAGGTTTATGGGCCC
AGAGCAATCGGTGCGCCAATTACTAGTTAAATCATCAAATAATTAACAAGAAATAATGTATCGCTTGTCTAATGTCTTAAAACCTTTCCGTCTTTCGAATAACACAAATAAAGAGATGGTCCCTGCTGTGAAAACGGAAAACAACAAGAGCATTATAGTTAGAAATGTCTCTAAAAAGGACATAGATGAGGCTATAATGAACAAAGTTAAGACAGCAAATGGGAAACAATATGTTTCTGGCATAGATTCTAGTATCTTGGGAACCTACTCCAGTGAATTAGATACAGGTGAGTCAGATGTAGGAGACAGTTCAGATGATATTTTATCCAGACTTGTAGTTGAACAAAGCACCCACTTGAGCAATTGGAAAAATGACTCTCTTGTTGGTAATGGAAATGACAAAGTCAGTTTCACTATAAGCATAATGCCTACATGGAATAGTGGGAGGAGATTCATGCATATATCTAGACTCATATTGTGGGTTGTCCCAACTATTCCCG
GGCCGGCCTCTCTCTCGGGCGCGGGCAGTTGAAAAAAAAAATTTGCCTAATCGCCATCGTGATAAGCACACGTTATGGGCGGTGGGGGATGGGATTTCAATGGAGGCCACACCCACATGGAGGCCACACCCACATGGAGGCCACACCCACATGGAGGCCACACCCACATGGAGGCCACACCCACATGGAGGCCACACCCACATGGAGGCCACACCCACATGGAGGCCACACCCACATGGAGGCCACACCCACATGGAGGCCACACCCACATGGAGGCCACACCCACATGGAGGCCACACCCACATGGAGGCCACACCCACATGGAGGCCACACCCACATGGAGGCCACACCCACATGGAGGCCACACCCACATGGAGGCCACACCCACATGGAGGCCACACCCACATGGAGGCCACACCCACATGGAGGCCACACCCACATGGAGGCCACACCCACATGGAGGCCACACCCACATGGAGGCCACACCCACATGGAGGCCA
GCTAATCGTCAGGATGAAGCGGATTCCAAGGAAGACAAAGGGCAAATCCAGCGGAAAGGGCAATGACTCAACAGAGAGAGCGGACGATGGCTCGAGCCAATTAAGAGACAAGCAAAACAATAAGGCTGGCCCCGCCACTACGGAGCCTGGCACATCCAACCGAGAGCAATACAAAGCTCGACCAGGTATTGCATCTGTGCAGAGGGCCACTGAAAGTGCAGAAATGCCCATGAAGAATAATGACGAAGGGACGCCAGATAAGAAAGGAAATACTAAGGGCGACCTAGTTAATGAGCATAGTGAGGCTAAAGACGAGGCGGATGAAGCGACGAAGAAGCAGGCAAAGGATACAGACAAAAGTAAAGCGCAAGTCACATATTCAGACACTGGTATCAATAATGCTAATGAACTGTCAAGATCTGGGAATGTGGATAATGAGGGTGGAAGTAATCAGAAGCCGATGTCTACCAGAATAGCTGAGGCAACGTCTGCTATAGTGT
ATAAAACATTGCACCTATGGTGTTGCCCTGGCTGGGGTATGTCAGTGATCGCAGTAGAATGTACTAATTGACAAGTTGGAGAATACGGTAGAACGTCCTTATCCAACACAGCCTTTATCCCTCTCCCTGACGAGGTTTTTGTCAGTGTAATATTTCTTTTTGAACTATCCAGCTTAGTACCGTACGGGAAAGTGACTGGTGTGCTTATCTTTGAAATGTTACTTTGGGTTTCGGTTCTTTAGGTTAGTAAGAAAGCACTTGTCTTCTCATACAAAGGAAAACCTGACGTATCGCTTACGAAAGTAGCAATGAAAGAAAGGTGGTGGTTTTAATCGTACCGCAAAAAACGATGGGGTCGTTTTAATTAACTTCTCCTACAAGCGTCTAAACGGACGTTGGGGTTTTGCTAGTTTCTTTAGAGAAAACTAGCTAAGTCTTTAATGTTATCATTAGAGATGGCATAAATATAATACTTGTGTCTGCTGATAAGATCATTTTAA
GACATTTTGTCCTGAAGACTGAGACTGCGTCTTGTTTTCTGCCGTGCTTTTGCTCAACTCACTTACCAAATCTCAACATGTTCACCAACAAAGCAATTCTTGCCGTTTACCAACTCCCTGAAGAATGTACTTTGGAACTGGTCGTGCGTGATGGAACTGGTAACCTTGTGAATTCATGCTATGTGGAGACATTCCAGCACAGAGGAAACATTAAATTCGGTGACCGTCAGGCTCAAGTGATCTCTCATTTCAATCAAGTCATTGATTTGCTAAGAACATCAGTCAGCGACAGTATTGACAGTATGATTAGGTACGTTGGTGAGCAGGGAAATGATGACACTCGAGCCCTTGTTGTTCGTGCTATGAATGACTTCTTTCCAGCCAAGGTCGGGGAGGCTGTGTTTCAGGCTGTTCAGGCGGCGCTTCAAGGACCAGGCATGCTGACAACGTTGATGACCAGACAACTGGAGTTTCTTGGAAATACGACGCTTTACAACACT
CCCGTCAAAATAACAACTTATAACACGATGTTACCCGAAGAAACCATTTTAGTGTAACATTTAAGATTAGAAGTAGTTCATCTAATAGAGATAGGCACTATTAGAAGGAGGCCTTTTCTAAAGGAGCCGTTAGTCAGCCCAGACAAGCGCAGTACTTTAGAAGAGAGAAGTTCCCCGATAGCGACCGAAAAGACGCGTTTTCCGTGCTAACTAATTTAAATGTGGGAACGAATATTATTATTGAAATTATGTGAGCCACGTAGCAATCAAGTCATGTTTTTGTCACTACGTTTACTCATCTAATGTAGATAATTTTGTTTAAGTACCTATTTAGGTGTCATCCCACCAGAGAAGAAATAATACGTACCGGAACCCAGAGTACACCCCTTATTTTAAGCCTTACTGGGCTTCTCTGTTAGTTAGTAATCTGGCCCACGTTTTGCGTTGAGTGGGGTCCCAACAGTAGGAATTCGACGGACAAGTAGCAAGCGAGTCGGTAC
GGGGTATACTCTGAATTATTTGAATTTATTCGAGTTTTGGGGTGTAACCTGAGATGCCTGATGATCTTAATGTGAAATCCCCGGATAGCATCAAAATGCAGTTCGCACATTATTTGCTCAATTGGCCAACATGGCTCATTCGGATCATTGCCACTTTGTGGTTACTTAGTTTTATTCTGCCGTTGTTTTTGCTTCTCACAGTGCTGCCCTTTGGGGTTTTTGCAGTTGCAATTGCATTTTTCATTCAGGGTGGCATCCTGACTTGGGCCGTTTTCCTTTTTTTCGTCCCTTTCTTCGTCATTATATGCAGTAAGTTCTGGCGTCGCGCCATAGCCAAGGAGAAAGCTCTCCGCGATGCCCTCGGGCCGGCGGCTTTTCTGTGGTATGACGAGGAGAAAACCGCAGCTGGTGTTGTGTTGCGTCCGGTCGTCATGGCCGGCTGGGACTTGATTGTCCCAGCTGCCGGCGATGCCTTACGCTCTGCACTGCCTGCTCAATGG
TGGTATCAGAGCCATCCATTTTGTTGAGGGAGGAAACATTTCTCACCATAATGACTTCTCCTTCTGATTATCAATCCAATTCCTCTCTGGCTACCACTTATTCTAATGCACCTAAACTCTCTAAAGCTTTGTCTAATAAATATGACTACCTTTATGAAGTAGATATCCTTAAAGAAAACCAAAAAATATCAGATACCTATCTTCCTTTGTTAAATCCTTACTCTGCTTTTGCAAAGAGATCCGTTACCCCTTGGTCTCAGATCCGTTCATTAGTCCAGTCTAAGCCTCGCCATGTGAAAGAATATGTTGCTGCTTCCAAATTAGATCAGCATCCTGTCTTTGCTACAGGAGAAGAACAGTTTGTTACTCTACATATTCCAGAAGAATTTGCTTCTCACTGGAAATCCCACCAATTCACTCATATCCACTTTGGTGCTGTTAAAATTGCCCTTACCTACCATGGAAGAAAGGGTCAACCTGTTGTTGCCAGATTAGCACTC
ACCGGATGGCCGCAAATTTTTTGGTGTCCTACTTTTCCAAGGCCCAAGCCCAACTCAACCACAACCTTTTACTTTAATTGGGACCACTACAAGTATTTCGACCAATCACATGTTTTCTGTGGTGACTAGTTATTATAGCTTGGTGCATAAGTGTGGTCCCTATAAATTAAAGCTGATACCGCCCATACGTCTTTAACTTAAAATGCCTAAGCGTGATGCCCCATCGCGTTTAATGGCGGGGACCTCGAAAGTCTCCCGCTCTGCTAACTATTCGCCTCGTGGAGGTATGGGCCCTAAATTCAATAAGGCCGCTGCGTGGGTGAACAGGCCCATGTATAGGAAGCCCAGGATCTATCGGACGTTCAGAAGTCCCGATGTTCCCAAGGGGTGTGAAGGACCTTGTAAGGTCCAGTCTTACGAGCAGCGGCATGATGTCTCTCATGTTGGCAAGGTAATGTGTATATCTGACGTGACCCGTGGTAACGGTATTACACACCGTG
TAACATCACCTTCTTGCTCTGTTGAGTAATCACTTACGCAAGGTTACCGTACAGCTTAGACAACGACAAGTCTACGCCATGCGTCGCTTTGAGTTTGCACTCGCACGCATGTCTGGAGCAGCATTTTGTGTGTACACAGGCTACCGCCTGTTGACCTCAAAATGGCTCGCGGACCGTGTTGAGGATTATCGCCAACGCATCATCGCTGAGAAGAAACAAATTCTCCGTGATGCGGCCATGATCCGTACTCAGATCCAGCGGGAAATGGAGCTGGTGCGCATCTCGGTGCGCAAAGGCCATTCCCACCAGGAAGCTGCTACTGAGCGTAACAGCGCCACTGAGACCATGCTCGGTGTGGTGGAGAAATGTGGCTACGAGCCATATGTCATTTCTCCATCACCCCGTGAGGTTGGATACCACGGGTCACGTCAGTTCTATAGTCTGGCAGATTTTCGCCAAGACTACCGTCGTGATGACATCACCGACCGTCACATCATTGT
AAATTAAAACTACTCATAAAGACATCAAACAAAACAAACGCAAACAAATTCTCAAGTTTTCAAGCTATTTCAAGCAATTTGCATTTTCGATATTTATAAGTTTACGATTCATCAATATCAACAACAACACGAATGGCTACAATTATGTTTGGAGATTTCACTGTGCAACTGAAGCACAGCATAGTGACAGAAAAGAGAAAGCGGGTGATTGAAACCACCAAGTTGGAGCAAGAGGTGCGTATGGAAACCGTTTGCGAGACAGTTATGGAGAGCATCACTGTAGGGTGCACAACAAGGTGTGCGGGCCTGAGCGCATACACAAAATCGTCCCTCAGGAGAGCCATCAAGGAAGGAGACCTTAGTGCATCAGGAGGGTGCAATTATTGTGGTCTTCGAGCACTGGTAGGTGAGGGTCGCGAGAGGGTGATTTCTGTACCCAGAGTAGTGACACAGCAGAAGGAGATAATTGTTACTAAGGAAGTTCCTCATATTTATGAGGA
TGAAAATTGGGGTATAGAGATACCCCAAATCAATTGCCTTATGGCCGCTTGCGAGTAGTCGCCATATAGGTGTTGCCGAAACATGTGAAAGGATTCACAAACTACTCATCCATTGAAGATTGATGAACATCTCATGATTTTCCGATTAGTGTCTGACGTAGCACAGAACACTTAGTATGCACACAGGGCTTCCCTGTCCCTCTGCTAAGCTAGTAATGCGAAATCAGTTTGCCGTGCACACTGGGCTTCCTGGTCCCTCCGGCTATTCAAACACTTAGACGAAATAGTGAGTTTGCCATGCACACTGGGCTTCCTGGTCCCTCTGGCTTTAAAATTGTTCAGATATCTGATTTGGTTGTGGTGTATTCCAGTTTTCTGGTTTCCCACTTGGCCGAGTGAGTAGTTGAGCTAGCAATATATTCCGGTCGGGCGGATACTATTGTTAGTGTGTCTCCGAGTAGCGTGTGTAGGCGCACCTAGTTTCTTACGCATAAGAATTC
GGCGTGGCGGGGAAAGCATTGCGCGCCAGCGGTGGTGCGTAATATTAAAAATTATCGTCTGAGCGCGTCGTGATGGCGCTTTCGTGGTCGCTGTCGGTTCGTTGATGATCGGGTGTGGTTGTGCGCGTGTGGCGCGTCTGAGGCGTGATGGTGGTGGGGTATGAAAAAGCCGCCAATACTGGCGGCTTGAGGGGGAATTATTCCGGGTTATCGAGGGTATACTCTTTGAACCTGATGACCTCCATGCCGAGCCAGTCGTTTACCTCCCTGAATCTGTCCTGTAGCGGCGACAGCTCGTTGCGCACAAATACCTTTGCCACCTTCTCAACGTCACCGAGTGAGCCGATATTCTCGGGCTTGCCGCCCATAAGCTGGAACGGCACGCGGTGAGCGTCCATCAGGTCGGCGGCACTGGCTTTCTTGATATTGAAAAAGTCATCCTTTGTGGCGACCTCGCTCAGTGGCACGATTTTTATGCCGTCCGGTTTCCCGTTCGGTGA
ATCATTTTTAGAACTAACCAACCATGTTCACGTAAGTGACGTGATGACGCGCGCTACGCGCGCTGCCTTCGGCAGTCACACGTCACTTACGTCTCACATGGTTGGTTAGTTCTAAAAATGATAAGCGGTTCAGGGAGTTTAAACCAAGGCGCGAAAAGGAAGTGGGCGTGGTTTTAAGTATATAAGCGACACGTTAAGTCAGTTACTTACTCTTTCGCTTATTCTGTAAGTCGAGACACACAGAGTAACCAACTAACCAACTAGCCATGGCTGGAAACGCGTACTCTGATGAAGTTTTGGGAACAACTAACTGGTTGAAGGATAAGAGCAACCAGGAAGTATTCTCATTTGTTTTTAAAAATGAGGATGTTCAGCTCAATGGAAAAAATATCGGATGGAACAGTTACAGAAAGGAGCTGCAAGAGGAGGAGCTGAAATCTTTACAACGAGGAGCTGAAACTACCTGGGACCAGAGCGAGGACATGGAATGGGAATCTTCA
AAAATAAAACAACCCAACACAACTCAAGAAAATTCATACAAACAAACAAATTCGTATTTTCAAGCAATTCACTTTCAAGCAATTACAACATTTTCAATCACAAATGGCAACTCTAGACAACTGCACTCAAGTACACCACATGTTCGCTTACAATCGCGAACACGGAACAAACTACACGAGGAACCATTTTAGAAGGTACTTAGCAGCCCAGCGAATAGGCTTCTATTATGATTGGGACGATGATGTCTATGAATGTCCAACGTGTGAAGCTATATACCATTCTTTGGACGAAATAAAGAACTGGCATGAGTGCGACCCACCAGCATTCGACCTTAACGACTTCATAACTGATGCTAGGTTGAAATCAGCACCAGTTCCAGATCTCGGACCGGTGATCGTCGAAACCCCAAAAGTGGAGGAAAAACAAGAGCTTAACTTCTTCGCTGCAACCCCGGCACCTGAAGTGTTACAGTGGAAATGTAGAGGGTTGCAATTCGGTT
GACATTTTGTCCTGAAGACTGAGACTGCGTCTTGTTTTCTGCCGTGCTTTTGCTCAACTCACTTACCAAATCTCAACATGTTCACCAACAAAGCAATTCTTGCCGTTTACCAACTCCCTGAAGAATGTACTTTGGAACTGGTCGTGCGTGATGGAACTGGTAACCTTGTGAATTCATGCTATGTGGAGACATTCCAGCACAGAGGAAACATTAAATTCGGTGACCGTCAGGCTCAAGTGATCTCTCATTTCAATCAAGTCATTGATTTGCTAAGAACATCAGTCAGCGACAGTATTGACAGTATGATTAGGTACGTTGGTGAGCAGGGAAATGATGACACTCGAGCCCTTGTTGTTCGTGCTATGAATGACTTCTTTCCAGCCAAGGTCGGGGAGGCTGTGTTTCAGGCTGTTCAGGCGGCGCTTCAAGGACCAGGCATGCTGACAACGTTGATGACCAGACAACTGGAGTTTCTTGGAAATACGACGCTTTACAACACT
ACCGGATGGCCGCGAATTTTTTGTGGGCCCTTCAACGTACTAACTGACAAGGACATGCGAACCAATCATATGACGCGCTCAAAGCCTAATTATTTTGTGGTCCCCTATTTAAACTTCGTCCCTAAGTAGTATCTTTTGTACTATGTGGGATCCATTGTTAAACGAGTTTCCCGAAACCGTTCACGGTTTTAGATGTATGTTAGCAGTTAAATATCTGCAGTTAGCAGAAAAGACTTATTCCCCTGACACATTAGGTTACGATTTAATTAGGGATTTAATTTCAGTAATTAGGGCTAGAAATTATGTCGAAGCGTCCAGCAGATATAATCATTTCCACGCCCGTTTCGAAGGTACGCCGTCGTCTCAGCTTCGACAGCCCATATGTGAACCGTGCTGCTGCCCCCATTGTCCGCGTCACCAAGGCAAAGGCATGGGCGAACAGGCCCATGTACCGGAAGCCCAGAATGTACAGGATGTACAGAAGCCCTGATGTTCCCAAG
ACCGGATGGCCGCGAATTTTTTGTGGCCCCCGCAACGCATTTACATGTGGACCAATGAAATTGGCTCCTCGTGGCTTAATTGTTTTGTGGTCCCCTATTTAAACTTGCTCACCAAGTAGTGCGCTCCGCACTATGTGGGATCCATTAGTAAACGAGTTTCCCGAAACCGTTCACGGTTTTAGATGTATGTTAGCAGTTAAATATCTGCAGTTAGTAGAGAAGACTTATTCGCCTGACACATTAGGGCACGATTTAATTAGGGATTTAATTTCAGTTATTAGGGCTAGAAATTATGTCGAAGCGACCAGCAGATATAATCATTTCCACGCCCGCTTCGAAGGGACGCCGACGTCTCAACTTCGACAGCCCATATGTGAGCCGTGCTGCTGCCCCCATTGTCCGCGTCACCAAAGCAAGAGCATGGGCGAACAGGCCCATGAACAGAAAACCCAGGATGTACAGGATGTACAGAAGTCCTGATGTCCCTAGAGGATGTGAAG
CAGAAGCGGAGCCTTTAAGATGAATATAAATCCTTATTTTCTCTTCATAGATGTACCCATACAGGCAGCAATTTCAACAACATTCCCATACACCGGTGTTCCCCCTTATTCCCATGGAACGGGAACAGGCCACACAATAGACACCGTGATCAGAACACATGAGTACTCGAACAAAGGAAAACAGTATGTTTCTGACATCACAGGATGTACAATGGTAGATCCAACAAATGGACCATTACCCGAAGACAATGAGCCAAGTGCCTATGCACAATTAGATTGCGTTCTGGAGGCTTTGGATAGAATGGATGAGGAACATCCAGGTCTGTTTCAAGCAGCCTCACAGAATGCCATGGAGGCACTAATGGTCACAACTGTAGACAAATTAACCCAGGGGAGACAGACTTTTGATTGGACAGTATGCAGAAACCAGCCTGCTGCAACGGCACTAAACACAACAATAACCTCCTTTAGGTTGAATGATTTGAATGGAGCTGACAAGG
GAGGTGATGGCATTTTGGTAATTAGAAGGGTTACTACCATTTGGTTTGGGGCTACAAAAGTTATATGAATTGGTAGTAAGGTAGCTCTTATATATTAGAAGTTCCTAAGGGGCACGTGGCGGCCATCCGTTTTAATATTACCGGATGGCCGCGCGATCGTCCTCCCGACCCGTGTCCGTGAATTGCGCCGCATTGTCGGCCACTTGGTGTGGTCCCCTTGTGTTAACCAATCATATTTAAGCTGCAGAGTCTTGTTATTTCTGCACTCATTAACTGGTCCCTTTAATTTGAAATATCTTTAGATATTGCGGTGTGACGTCATCGATGACAGTATATCCAACTTTGTTTCTTTTGACGTGGACCAGTTACATTATGGCGTGGAAGCCAATTAAGCAATATATGCAAGAGGAATTTTATATATAAATTCCATATTTAATTGAACAGGATATTATAAGTTAATATGTACTCAACAAAATATCGACGAGGATTTTTAGCTAATC
ACCGGTGGGCGCGAAAAAAAAAAGTGGTCCCCGCCACGTGAACATGTCGCGCGTTGCTGTCCAATCAAAACGCGCGCTGTACGCATTATAATTTGAAATTTGAAATATAAACTTGGTCCCTAAGTAGTTGAAATTAAAATGTGGGATCCTTTGGTGAATGATTTCCCGGCAACCGTGCACGGTTTTCGGTGTATGTTAGCTATAAAATATATTCAGGCGGTTAGGTCCGAATACGATCCCGGTAGTTTAGGGTTTGATTTATTGTCTGATTTAATAGGTGTTCTTCGTGCCGGGAATTATGTCGAAGCGACCGGCAGATATCATAATTTCCACTCCCGCCTCGAAGGTACGACGTCGTCTGAACTTCGACAGCCCAATGCAGTCCGGTGTTCGTGCCCCCACTGTCCTCGTCACAAACAAACGCCGAGCGTGGTCCAACAGACCCAATTACAGGAAGCCCAGAATGTACAGAATGTATCGGAGCCCAGATGTCCCAAAGG
AGTAGTGTACTACCGATACATCACAAACCTTTCAGAGACACATCTTTATTTCCAAGATGAGAATTCTAATACTGCTTTTAGCAGTCACTCAACTGGCTGTGAGTAGCCCAGTTATCACTAGATGCTTTCATGGTGGGCAACTGATTGCAGAAAGGAAATCCCAAACATCGATTTCAGAATTCTGCATTAAAGATGACGTTTCTATGTTAAAATCAGAGATTGTCTACACAAAAAATGATACTGGGATTTTTGGCCACAGTAAAGTGTTTCGTCACTGGACGATCACAGACTGGAAAGCATGCAACCCTGTTGTTACGGCCGGTGGTAGTATAAATGTTATAGAGGTTGATAAAAATCTAAACCTTGTAACTAGAAATTATGTGTGCACAGGGGATTGCACTATAACAGTTGATAGGAAAAATGCCCAAATTATATTTCAGACAGACAAACTTAATCATTTTGAAGTGACAGGAACTACTATCAGCACTGGCTGGTTTAAG
ATGGTTAGGAATCGGCGTTTGCCTTCAGTTATGAGTCATTCTTTCGCGCAAGTTCCGTCAGCGCGAATTCAGAGAAGTTCTTTTGATAGATCTTGTGGTTTAAAAACTACATTCAACGCCGGTTACCTAATCCCTATCTTTTGTGATGAAGTTCTCCCTGGAGATACTTTCTCCTTGAAAGAGGCGTTTTTAGCACGTATGGCAACGCCTATCTTTCCTCTTATGGATAATTTGCGTTTAGATACGCAGTATTTCTTTGTTCCTCTTCGACTTATATGGTCGAATTTCCAAAAGTTCTGTGGAGAACAAGATAATCCTGACGATTCCACAGATTTTCTTACCCCCGTTTTAACCGCTCCTACTGGGGGATTTACTGAAGGATCGATTCATGATTATCTTGGTCTACCTACTAAAGTTGCAGGAGTTCAATGCGCTGCGTTCTGGCACAGAGCCTACAATTTGATTTGGAACCAGTACTATCGCGACGAAAATATTCAGGA
ATATATATATATATATATATATATATATATATATATATACAGTCTTGTGGCTTTTTTATTTTATTAATTGTATATGAACGACACTGAATTACCTAACCATTCGCATTTAGCGACTTACAATTCTCTCCAAGAATTTAAAAAAAAAAAATTTAATTAAATTGATGCATTTGTTTCGAAAGTTAGAGTGTTTTAGAGAGTTAAAGTGTTAGAGAGTTTTCAGGGTTCCATAAATGACGGACAGGAAAATTTTTTGACCTATTTTGATGTTTTTTTTCGTTTCTAGTGCACTAAATCAATTTTTGAAAAGTGTCAAATTAATCTCTATTAAATTATCTTGACAATAGTATGCAAAATATCTTGAATCCGTGAACTAACAAGACTATAATGATGAAAATAGTTGCCGAAATGAGGTGAAAAAAATTTTTCGATCGTAAAGCACTCTCTGATGTTTCTCATCATGAGTCATGCAATAAAATAATTATAATATTATTATCCGCGTT
GGAAAAAACTTATATTTTGACCTCTTTGACGAAAGGCTAATCGTCCGGACAGGGTTTCCGGAGGTCTACCGACCTCACCCCGCGGCTCCTCCGCATACGTGCAAGCTACCACCCGGTACGCAAGCATGATGGATGATCTGGACGCCCCTGCGTCGAGACCGAGGCAACTCGGATATGTCGTGCGTCTGCGATGACAGTGACGGTTGTTCCACCAGGAACGCACCCGTCGCTCGATGATCTGCTTTGCAGGTGATGTGTACGCACGCTTCGTTGAGACCCGTCGGGTCGATGCGGATCGCCCCCCACTCAGTCGTAAGGATACGATATGAACAAAGTAACTAACGCACTCCTCCTCAAGGATGAGGCACCGCGTTCCCACGTTGCCATCGCCTACGGCCTGATCGGTCTGGTCGTCGGTGCATTTGTCCTCAGCAACAAGTAACCATGGATGAACCGTCAGGTGGATCCGTGGGCCAGCAGAATAAGGGCCGTCGGATTTT
ACCGGATGGCCGCGCCCCTCTTTTTAGTGGGTCCCACTCACGTCGCTATCAACCAATCAAAATGCATCCTCAAACGTTAGATAAGTGTTCATTTGTCCTTATATACTTGGTCCCCAAGTTGTTTGTCAAGCAATATGTGGGATCCACTTCTAAATGAATTTCCTGAATCTGTTCATGGATTTCGTTGTATGTTAGCTATTAAATATTTGCAGGCCGTTGAGGAAACTTACGAGCCCAATACATTGGGCCACGATTTAATTAGGGATCTTATATCTGTTGTAAGGGCCCGTGATTATGTCGAAGCGACCCGGCGATATAGTCATTTCCACGCCCGTCTCGAAGGTTCGCCGAAGGCTGAACTTCGACAGCCCATACAGCAGCCGTGCTGCTGTCCCCATTGTCCAAGGCACAAACAAGCGACGATCATGGACGTACAGGCCCATGTATCGAAAGCCCAGAATATACAGAATGTATCGAAGTCCTGATGTTCCCCGTGGATG
GGGTTTCAATAGGAGAGTTGCTGACACGGTGAAGCCGAATGCCACGTGCGTCCTTGCGGAGTGGTGGAATACCCCGCAAGTGATTTAGCACCCCTATTAATGGAACCTACTCCTGAGAGACTATGCAGATTGGTCGCCTTGGTGGTCCCGAGTTCCCGTGTGACCCTCCCAACGAAGCAGGTGGAAGATCCTTCCGTTGGGTAGAAGCGCAGAGAAAGCTGCACGCCCGGCTTACAGCAACTGCATAAGCTTACGACCAGGATACCTGGTAGCACCTTGAATAGGTTGACCAGGGTCTCCATGAATCTCTCCTGGAGCGAAAAGGTGAGGGGTGTGTGCAAACATCGGCAGGCGCCCAACTGCCTGAATGTGGCACACATATCAACCCCACCTGAGAGACTGTGTTTGCGTCACGCCCGGTGGTCACAGAGTCCCCATGTGACCCTACAACGAAGCAGGTGGAAGACCCTTCCGTTGTGATAGAAGTGCTGAGGAACCAG
TTAAATTATAAAATCTCAACACAACTTATGCAAAGACAAAACAAACCAACTATAATCAAGCAATTTACTAAGCAAAACACCAATAGCAACATGACTAAAGCAACATTTTTCGTTAGAAACGTCAACTATGGGAATGCCAGAGCATCGGCATTGAGCGAGGAAGATAAGATCGCGCAGCGGCGTGAAATACTTGGCAACATACTTGATCGGTTGCAGACTAATAATCAGGCTCCATCATATGTTTTTGGGGCAACTGGTTACGGGAAAGTCCAAAATAGCAAAGCGTTATGTGCAAAGCGCATGGGAGCCCGGTATAACTGGGACGATGATGTATATGAATGCACTACCTGTAGTGGTGCATTTCAGACAAAACTGGACTTTAAGGAACATGACTGCGATGAGGAGAATGAAGACATTGACATGACTCCTGAAAATTTCTCTCTCAAAGCAGAGGAGTTTCCCAATCTGCAAGCAGACATCATTAGTGAGCCGAAGAATGA
ATCGGTGTATAGCCATTTAGCTCTATGTATCGGTGTATCGGTGTCTTATTTATAGGTACTAGAGTTACTATCACTTTAGACCTACTAACCGGCTCTAGGGGTCCTCAGCTATAATATTACCTGAGGACCCCGCCATCGGTGTATGGGTATTTCGCCCACGTGGGTGGTCCCTCTAAGACGTGGCGCATTCTGGAAACGCGCTGGGAGGTTATTTAAGACATTGTCTACTTGTGGTAACAGGTAACCGGCTAAGTGACCGGTTGGAGAGCGTGCCTTTCCCACCCCTGGTAAATTACCTCATATGCCATTTGGAGTACACAAACCGACAAAACCCGGGAGCATTTATGTCCTTTGACGAAAAAGGACTTTAACTATTTATCGTTTCAAATTAAAGAAACGATAGACGTTGAATATATCGATTTTGTGGTGTTAAACAATGAGCGTTGGTTGAAAATTTAATATTTTCAACATTTGTCTATTTATGCATAGAGATTTTATTT
CACATTTTGTCTCTGTGATCCCCGCACAGACGTTCCACTATGCCGGCTCTTGCTATAATCGGTGATACTCTCTTGAATGCCTCTCTTATTGATAAATACACACCGCCCTCAAGCAATGCTCAAAACCAAGGATTTACAACATACGTGCACTCTGTTAAACCTCTGATTCCCCAGATAATTGGCATACCCGAAGATGCTCTCAAGCAGTGGACTTTATTTACTGATTGGGCAAAACTAAATGACATTGATTTGAATGCTGATGAGACATTTAAAGAGATTTTGACCATTGGTAAGAGATTGGTATCAGGTGACATCACCCAGTTTGTGTATCGGCAGTTTCGTGGAAAATTGGAAGTTGGATACTTCGGGAAGACGGACAATGTTCGTGAAAAACCATCTTTCTTTCCGCTGTTGGGAGCAGGACAAATTGAGAGTTTGAAGGATCTCCTTTCACGCCACTTCGAGGTCTGGGTCTACTTTGCGCCAAAGCCTGTGATTGA
CTTTGAAGGAGTGACGACCTTTAAAGCCCAGGCCTAATCAGCCTGGTCAGACACTCCTGGGGTCCATCAGGAGACGGATCGCTAACGCGAACTGGATGTCAGTGTCAAAAGCCTTGTGCGCCATGGATACTTGGTACACTTTTACGGGAGTAGGTGCCCCGCGAACTCTGGACAGTTTATTGGGATTTAAAACTGTACTCTGAATTGCTAGCCTTATGCAATTGACGTGTATTGAGAGGGCTTATTTGTGGCTTTCATACTAGTATTGTGTGATYGTCTACATTTAATTACGATAATGGCTTCGACGCTAATATCGTCTGATAATTCTGCCACGTTAGGCAAAGATAGTGAAGTTATCAACAACACAAATACTTCACCACCCGACAATCCATCTAGTGACCACTCAAATCCCCGGTTAACAAAGGTTCTAGATGAGATGTCCAAAAAACCATGTGTTAATATAAACGAAATAAGAAAAATGATTAGAAATTTTCAACCTC
CTTCCCATGGATCGTTTTGAATTCTTATTTTAGGCTTGTTATTACGCATTTTATAAACTCCTTAATTGTTATTTGATACCAATATGATACCGTTTAATCAAATATGCTCATAGCTTGATGTTTTTTATCAGTATATAAATGAGAGTACGTTTGAATTGTTTCTGTAATGTTAGAGTGCCTCATTAATTCCATTAATAAATACATATCTACACCATTATTAATTAAATAGCTTGCGTACGAGTGTCTTAAATGGTGTATTTTTAGATTCGAGAATACAGATTTAAAATGATACGAATAAGTAATGTATCTAATAGGTTCTAAACCCCCGAATATAAAATAGTTTTCGTCAAAATATTTATATCTTTTAGAAGATTCGTTATACATGTTTTCAAGCATCTCTCTAATTAAATTTGGCACAGGTATTATCCCTTTAGAGCTTTCTTTTTTAGATTATATTCAATTTTTCTATTACTTAAATTGATTTTCTTATTTACGTCAAT
AGTAAAGTTGACACCTTTACAGAAGTGATCTTGCAAGCAAGAGTTAATTCATCAAGAGTTAATACAAGATCCACCTCCCGGCACCTTCGTATCGTGTTTGAGGTATCTCTAGTGTTTGGTTGTTTAAATACTAGTTAATATTAATGTTTAATTTTGATAGTTTAGTGTCGGCCACCGCTAAGGTGGTCAAAGATTTTATACATTTTTGTTACAATAGGGCGAGGCACGTGTATTATGCCCTCAAACGCTGGCTCTGGGAGCTCCAGGGTGTGTTTGCTGCACATGACGCTTTTGTCGACATGTGCTACGACGCCATGTATGGCGTCGAGGAGTTTGAATGGGAACTGCAAAAGCAGTTCTCAAGTGCTGAACACGACGTGCTAATCGCCAAGCACGAATTTGAGCGCCTGTTAAAGGATGGCGCCCCATTGCGGGCATGGCCACAACCATGTGCTCCCATAGGTAGCTTCCGGTCGTCTGATGACTTCCAAGAAGCCGCT
GCATAGCGAATTACGGTGCAACTAACAATTTTAGATAGTAGCCATGAACAAACATTATGATTACTCACTACGTATTGATCATTTTTACAATGACTTGCGTAGCATGAAGCGCATGCTTGTAGTTATAACTATGTTATTTTGCAAGTTGGAGATAATTGTATTGGATTATGGATGCGTGCACTAAGTGTCTACATCTATAGTCGTTTGTGGTTCAAGTTTTTGTGTTAGTAGTACAATCTTGAAGAATGTAAGTATCGTATGAATGATATTTGAATGACAACACTGAAGTATAAAATATATAAAATCCAAAAATATTTTTAATCTTATTCAGTGTAGTGTTTGATAGAGTAGAATGCCATGTGACCGCTCAAAGGAGTCCATTATGGTATATCATTCGAAGTCGAATACTTGTGTATAGTTATTGTATTTTATTAGTAATATTAGCAGTCCGTAACTATCATAATCCTATTATAGTTTGATTATATGATAGACCACTGCAG
AGTAAATCCTGTGTGCTAATTGAGGTGCATTGGTCTGCAAATCGAGTTGCTAGGCAATAAACACATTTGGATTAATTTTAATCGTTCGTTGAGCGATTAGCAGAGAACTGACCAGAACATGTCTGGTCGTAAAGCTCAGGGAAAAACCCTGGGCGTCAATATGGTACGACGAGGAGTTCGCTCCTTGTCAAACAAAATAAAACAAAAAACAAAACAAATTGGAAACAGACCTGGACCTTCAAGAGGTGTTCAAGGATTTATCTTTTTCTTTTTGTTCAACATTTTGACTGGAAAAAAGATCACAGCCCACCTAAAGAGGTTGTGGAAAATGCTGGACCCAAGACAAGGCTTGGCTGTTCTAAGGAAAGTCAAGAGAGTGGTGGCCAGTTTGATGAGAGGATTGTCCTCAAGGAAACGCCGTTCCCATGATGTTCTGACTGTGCAATTCCTAATTTTGGGAATGCTGTTGATGACGGGTGGAGTGACCTTGGTGCGGAAAA
CGGAGCGTTTTCAAGATGACATTGGCTAAAATTGAATTGTTAAAACAACTGTTAAGGGACAATGAAGCCAAAACAGTATTGAAACAAACAACGGTAGACCAATATAACATAATAAGAAAATTCAATACATCAAGAATTGAAAAGAACCCTTCATTAAGGATGAAGTGGGCAATGTGTTCTAATTTTCCCTTGGCTTTGACCAAGGGTGACATGGCAAACAGAATCCCCTTGGAATACAAGGGAATACAACTTAAAACAAATGCTGAAGACATAGGAACCAAAGGCCAAATGTGCTCAATAGCAGCAGTTACCTGGTGGAATACATATGGACCAATAGGAGATACTGAAGGTTTCGAAAAAGTCTACGAAAGCTTTTTTCTCAGAAAGATGAGACTTGACAATGCCACTTGGGGCCGAATAACTTTTGGCCCAGTTGAAAGAGTAAGAAAAAGGGTACTGCTAAACCCTCTCACTAAGGAAATGCCTCCAGATGAAGCAAG
AGCGAAAGCAGGCAAACCATTTGAATGGATGTCAATCCGACCTTACTTTTCTTAAAAGTGCCAGCACAAAATGCTATAAGCACAACTTTCCCTTATACCGGAGACCCTCCTTACAGCCATGGGACAGGAACAGGATACACCATGGATACTGTCAACAGGACACATCAGTACTCAGAAAAGGCAAGATGGACAACAAACACCGAAACTGGAGCACCGCAACTCAACCCGATTGATGGGCCACTGCCAGAAGACAATGAACCAAGTGGTTATGCCCAAACAGATTGTGTATTGGAAGCAATGGCTTTCCTTGAGGAATCCCATCCTGGTATTTTTGAAAACTCGTGTATTGAAACGATGGAGGTTGTTCAGCAAACACGAGTAGACAAGCTGACACAAGGCCGACAGACCTATGACTGGACTTTAAATAGAAACCAGCCTGCTGCAACAGCATTGGCCAACACAATAGAAGTGTTCAGATCAAATGGCCTCACGGCCAATGA
GTAATAAAAAAACCCCGGATCCCCGGGGTTAAAAGAGTGTTCTACCATGGAGGAATTCGTCATACCAGTGTTTTCTGAGAGAGATATTCCATATTCACTGCTAAATCATTACCCACTAGCTATACAGATAGATGTTAAAGTTGATGATGAAGGTGGGAAACATAATCTTATCAAGATACCTGAATCGGATATGATCGACGTACCGAGGTTAAGTATCATAGAGGCTCTAAATTATAGACCGAAAAGGAACGATGGTGTGGTTGTGCCGAGATTGCTAGATATAACGCTACGCGCTTATGATAATAGGAAATCCGCAAAGAACGCGAAAGGAGTTGAATTTATGACAGATACTAAGTGGATGAAATGGGCAATTGACGACAAAATGGATATACAACCCCTTAAGGTTACTCTGGATAACCACTGTTCCGTTAACCATCAACTCTTCAATTGTATCGTTAAGGCGAGGTCAGCAAATGCAGACACTATTTATTACGACTATT
GCTAATCTGCTGACCGTCACTCTGCAAAGATGGGGAACGCTTCCTCTATCGTTCAGACGATCAACGTTACTGGAGATGGCAATGTATTCAAACCCTCAGCTGAGACTTCATCCACCGCTGTACCGTCACTGAGTCTATCACCTGGAATGTTAAATCCTGGAGGAGTACCATGGATTGCGATTGGAGATGAAACATCCGTTACTTCACCGGGTGCATTGCGGCGAATGACTTCGAAGGATATCCCAGAGACAGCAATAATCAATACGGATAATTCATCAGGCGCGGTGCCAAGTGAATCAGCATTAGTGCCCTATAATGATGAGCCATTGGTAGTGGTGACGGAGCACGCTATCGCAAACTTCACCAAAGCCGAGATGGCACTTGAGTTCAATCGTGAGTTCCTCGATAAATTGCGCGTGCTGTCAGTGTCACCAAAATATTCCGACCTTCTGACGTATGTTGATTGTTACGTTGGTGTGTCGGCCCGTCAGGCCCTAAAT
CATTCATACTCACTTCAGTTTTCAGGCAATACTAATGTGCGACTCTAACGGCCTGGATGAAAATAGAACGATCGATGTATGTTTTGTAGCCGCGGCCGTGAACGGTGGCGGCATGCCGTCTAATACCAAAACAACGAGAAAGTGAGACGTAGTTTTGATGTTTGATATTCACAAAAATGTTGATTTTGTAATCCTTGTTTGTAAGATAAGAATAATGTTTTTTTGGATATGTTAACTTATAGGTGCCAATCAGCATATCTACATATAATAAAAAAAAACAGTTGATATCATCTGTTTACTTTATATCAATGTACGAAACATGTAAGATAAAGATATGAATAGTTCCAAAACTTCTGAAGCATAGGATTGTTTGATGTCATCTCGAACGTTGTAGCGCCAGGTCGAGTTAGCGCTTCCTGTGAACTTTTCTTTACTTAATGAGCGTTTTGGATGTGTAATCAAAATAATGAGTTTTCATTGAATGAATGTATTTTGTTGAC
GGTATCCTAATTAGGATTATCGTCTTGTTAGACAATTGATAGCGCAATGCTTTGAAAGTGTTCCACAATCGTATTAACCATTTTTATTATCTAAAATCTAATATATTAAAATACTCTTACTGATATTATCTGCAAACAAAGTATTTAACTCTATCCTTGATGATATTTCTTACTCTTCATCAGACAGATATTCGCAGTCATCATCATCATCAACCAATTTTCTCATTTCTTCCACTGTCATATTTCTGTTTTTCTCCACTTCTTCATCTTGAACCCCCAGGAAACTTTTGAAGCCTTCAGACAATATGTTTGCTTGTTCATCAATTCCCTGAGCAAGATGTTCTTCTGTCATTTCCATCCTGACACCTTCCTTAGATAATTCATCTGTTATTGCAGAGAACAGTTCATTTATACCTTGACTTTCCAAATAATCTTCTAGTCTGTCGAACTCTCGCAATTTTAATATTTCCTCTTCTATTTCTCTTTGCTCCAGGAGTTCA
NGATTACTCTAGCCGGATCCCCGACTCTCTTATTTCCTTAAGTTAGTTCGTGTATTGATTATCTGTCTTGATCAGTATAGGTTAGCAATGGATACTGGTTTGAAATTTCTTGTTTCTGGGGGTTTAGCCACCTCATCTGTTATTAGGAAAGTGAGTGCTGTGAGTTCATTGGATTCGTCCCTTCCTTCATCATCTATATTATCTGCCATCCATGGGTCTTGGACTAGTGCTATCAGCCACGATTGTAGTAAGATTGCCAAGGTTGCCGCCATAGTTGGGATTGGTTATCTTGGGGTTAGGATTGGTGCCGCTTGGTGCCGCCGTACTCCCGGAATAACGAATTCCATAATCACCTATGGGGAAGAAGTGGTTGAGCAAGTGAAGGTAGATATTGATGAAGATGCTGAAGAGGAGTCCGATATTGGTGAGGAAATTGTGGTTGGTACGATAGGTATTGGTATACACACAAACGTCAACCCTGAAGTTCGAGCTAAGCGCAG
TCGTTTTGAATACTTATTTTAGGCTTGTTATTACGCATTTTATAAACTCCTTAATTGTTATTTGATACCAATTTGATACCGTTTAATCAAATATGCTCATAGCTTGATGTTTTTTATCAGTATATAAATGAGAGTACGTTTGAATTGTTTCTGTAATGTTAGAATGCCTCATTAATTCCATTAATAAATACATATCTACACCATTATTAATTAAATAGCTAGCGTACGAGTGTCTTAAATGGTGTATTTTTAGATTCGGGAATACAGATTTAAAATGATACGAATAAGTAACGTATCTAATAGGTTCTAAACCCCCGAATATAAAATAGTTTTCGTCAAAATATTTATATCTTTTAGAAGATTCATTATACATGTTTTTAAGCATCTCTCTAATTAAATTTGGTACAGGTATTATCCCTTTAGAGCTTTCTTTTTTTAGATTATATTCAATTTTTCTATTACTTAAATTGATTTTCTTATTTACGTCAATTTCGCCTTTT
AGCAAAAGCAGGGTGACAAAGACATAATGGATCCAAACACTGTGTCAAGCTTTCAGGTAGATTGCTTTCTTTGGCATGTCCGCAAACGAGTTGCAGACCAAGAACTAGGTGATGCCCCATTCCTTGATCGGCTTCGCCGAGATCAGAAATCCCTAAGAGGAAGGGGCAGCACCCTCGGTCTGGACATCGAGACAGCCACACGTGCTGGAAAGCAGATAGTGGAGCGGATTCTGAAAGAAGAATCCGATGAGGCACTTAAAATGACCATGGCCTCTGTACCTGCGTCGCGTTACCTAACTGACATGACTCTTGAGGAAATGTCAAGGGACTGGTCCATGCTCATACCCAAGCAGAAAGTGGCAGGCCCTCTTTGTATCAGAATGGACCAGGCGATCATGGATAAGAACATCATACTGAAAGCGAACTTCAGTGTGATTTTTGACCGGCTGGAGACTCTAATATTGCTAAGGGCTTTCACCGAAGAGGGAGCAATTGTTGGC
GGAAAATCAAACTACAACAAACTACACTGCACAAAACAAACTTTAACAACACTTGATAAGGAAACCTAGCGAGGCCCTGTACACTTGTTGATCAAAGTATGACCACTGTGCAAAAACTCCTCGACCAAATTTCTGACCCCAGTGCGAGGGCTGCATATTCACAAGATTGTCTTTCTGCTGCCAAAACAGCAGCAACGAAAGCAATGACTATTGCACCTTATGCAGTCACTCCAACGGAAGCCCTCACGTTGGAACGCATTGGAATCACCACTTCCCCATTCGCCACCACCTCCCACACCCATGCGGCCGACAAGATCATCGAGAACGACTGCTTAGACATTATCGGACGCTACCTACCGAAAGAACCAGTAACGCTGATCCAGCTTAAAAGAGCTAAGTTGCACCTGCTTAGAAGAGGCCCCAGCGGCGACATCTTCAAGAATTATTGCCACGAACCCAAAGACGTGTTACGCTTCGGCCTCACGAACCCTCACACTTGC
AAATTTAACAGGCTTAATTTCCGCGCTTTACGTCAATGGCTTTCACTTACAGAAACCCCCTCGAAATTGCAATCAACAAACTTCCTAGTAAGCAGTCTGATCAACTGCTTTCCTTGACCACCGACGAGATTGAAAAGACCTTAGAAGTGACCAACCGCTTCTTCTCTTTTTCAATCACACCAGAAGATCAAGAATTGTTGACTAAGCATGGTCTAACACTTGCACCTATAGGGTTTAAGTCACACTCCCATCCAATATCCAAAATGATAGAAAATCATCTCCTGTATATATGTGTTCCGAGTCTTTTATCCTCCTTTAAGTCAGTTGCCTTTTTTTCACTTAGGGAAAATAAAGTAGACAGTTTTCTTAAGATGCATTCAGTCTTTTCCCATGGAAAAATTAAATCTTTGGGGATGTACAATGCTATAATTGATGGGAAAGATAAATATAGGTATGGTGATGTAGAGTTTTCATCTTTTAGGGATAGAGTGATTGGTCTT
ACTACAATAATTCATGTATAAAACTAAGGGCGTAACCGAAATCGGTTGAACCGAAACCGGTTAGTATAAAAGCAGACATTTTATGCACCAAAAGAGAACTGCAATGTTTCAGGACCCACAGGAGCGACCCAGAAAGTTACCACAGTTATGCACAGAGCTGCAAACAACTATACATGATATAATATTAGAATGTGTGTACTGCAAGCAACAGTTACTGCGACGTGAGGTATATGACTTTGCTTTTCGGGATTTATGCATAGTATATAGAGATGGGAATCCATATGCTGTATGTGATAAATGTTTAAAGTTTTATTCTAAAATTAGTGAGTATAGACATTATTGTTATAGTTTGTATGGAACAACATTAGAACAGCAATACAACAAACCGTTGTGTGATTTGTTAATTAGGTGTATTAACTGTCAAAAGCCACTGTGTCCTGAAGAAAAGCAAAGACATCTGGACAAAAAGCAAAGATTCCATAATATAAGGGGTCGGTGGA
GTTAACAATAATCACACCATCACCGTTTTTTCAAGCGGGAAAAAATAGCCAGCTAACTATAAAAAGCTGCTGACAGACCCCGGTTTTCACATGGACCTGAAACCTTTTGCAAGAACCAATCCATTCTCAGGGTTGGATTGTCTGTGGTGCAGAGAGCCTCTTACAGAAGTTGATGCTTTTAGGTGCATGGTCAAAGACTTTCATGTTGTAATTCGGGAAGGCTGTAGATATGGTGCATGTACCATTTGTCTTGAAAACTGTTTAGCTACTGAAAGAAGACTTTGGCAAGGTGTTCCAGTAACAGGTGAGGAAGCTGAATTATTGCATGGCAAAACACTTGATAGGCTTTGCATAAGATGCTGCTACTGTGGGGGCAAACTAACAAAAAATGAAAAACATCGGCATGTGCTTTTTAATGAGCCTTTCTGCAAAACCAGAGCTAACATAATTAGAGGACGCTGCTACGACTGCTGCAGACATGGTTCAAGGTCCAAATACCC
GGCTACCATCGGGCATATAGGATACTGACACGTATACACTCAAGTCGTGAGTGAGCAGATAGACGTAACGCACCTATCGTGGTCTAGGACCGTCCAATTAAATTTGGAATCAAATCAAAGAAAATTCATGAAAATCTAGTTTCTTTGTTTTACACAACTACTTTTGTAGGTATTACTATGGCTTTCTCATATAGAACGCCACAGGAGGAGCTTCTGAACAGGTTACCCCAAACCCAACAGGAGATAATTGGCAATCTTCAATTTGAACGATTGCAGAAAGAGGAAGAGAGGAGAGTGGTTAGCTTCTCTTACGCTTTGCCAGAGAAAACTAAGGAGTGGTTCACTAAGTCAGGGGTCTATCTCTCACCCTTTTCTTTTGAAGTGCATTCTCATCCTGGTTGCAAAACTCTGGAGAACCACATATTATATAATATAGTGGCCCCGCACATATCCAAATATCCCTACATAGCCTGCTTGAGTATTAAAGCAAATAAAATGAG
GGTGAGAGATGGTAGGGTCAAAGACAGGTTAGCAAGAAGTGTTTGCGGAGTCGGTTTCATTGGCGATGGAATGTATCAGCCAACCGTCAATGGAAAAATGTCGAAAGTCTACAGTTGTTGGAACAGCATGCTAGGAAGATGCTATGACGAAAATCTTAGACATAAGCACCCAACCTACAAGGATTGCACGGTATGCGATGAGTGGCACAACTTTCAGAATTTTGCAGAGTGGCACGAAGCAAATTACCCCAAGGATGGTAAGTCCTACCAACTTGATAAAGATCTAAAGGTAATTGGCAATAAGGATTACTCACCAGAAAAGTGCATGTTTGTATCTGTAGAGATTAATCATTTTACGATAGATAGTGGAGCTTCTCGGGGTAAATACATGATTGGCGTTTGTAAATCTGGCGAAAAATTAATAGCTCAATGTTCAAACCCGATCACAGGAGAGCATGAGTACCTGGGTTTATTCGACAATGAATTAAAAGCTCACTTGG
AGTAATTGGTGGTAACAGCAAAGATGTTACAACAACCAGCAGGAGGATATACCACACTAGAACAATTTACTTTCACTATTCGAAATGACGGAACGAACGCAACACCCACACAATTCTTACAACTACTATCATACGAAGCAACAGAAAACGAACTTGTTAAGAAAGCTATTCCGACGCCTGAAACTCACTTACCTAGTGCTCGAAACGTGCCTGGAAATGTATATATAGAGGATGCAATCACGCAAGCGTTATTCGGTATCAGTGCGCAAAATGTGAACGCCCATGGCTACTTCTCACGGCTGTCTGCATTGGCTCTCCCTAATACCTCAGCGCGTTTAGGCCTGGACGGTGTCATCTATAACAACGAGACGGTTGGCATTCCATTCTACGATCCTGTCGCGGTAGCAAAGTTCGCAACTACTTACGCTAAATTAGGCAACGCCTCGACTCCGAGATATAGAGCGGACATGATCGATATTTACGCACACGTTGGATTAGAG
GTAGATGGATTCTAATAAACAAATACAACCCCTTGAAATATCAATGCTTTCAAGGGGTTTTGTTATGTCTTTGTGTAGAAAAGGGGCAGGTAAGGGGCAGAATTAAAAAACACTATCCAAAGTTTTTACAAGTTTATCTTCCATATCTTGAGTTGTATGGGAATAAATCTCAAGTGTCATTTTTGCGTTTGCATGTCCGACACGATCCATAATTGACTTAATTGGAAGTCCGGCTTCTGCTAAATAGGAAATATGAGAATGTCTAAAAATATGGCTTGAAAGATTTTTTTCTATTCCAGCTTTTGCGCCGTATTTTTTTATAATTTGAATGAAAGATGGTAACGTTATTGGGCTATTCCAAACCTCTAAGCAAAAGATATAATCATCATCTTTTAGTGGTTGATAACGTTCAGTGAGTCGAACCACTTGACGTTGTATGGCCTTTATAACTGCATCTGATACCAGTATTGTTCTAATGGATTTTGCGGTTTTTGGCAATG
ACGCTTAACAACCAGATCAAAGAAAAAACAGACAGCGTCAATGGCAGAGCAAAAATGTAACACCTCTACAATGGATGCCGACAAGATTGTATTCAAAGTCAATAATCAGGTGGTCTCTTTGAAGCCTGAGATTATCGTGGATCAATATGAGTACAAGTACCCTGCCATCAAAGATTTGAAAAAGCCCTGTATAACTCTAGGAAAGGCTCCCGATTTAAATAAAGCATACAAGTCAGTTTTATCATGCATGAGCGCCGCCAAACTTGATCCTGACGATGTATGTTCCTATTTGGCGGCGGCAATGCAGTTTTTTGAGGGGACATGTCCGGAAGACTGGACCAGCTATGGAATCGTGATTGCACGAAAAGGAGATAAGATCACCCCAGGTTCTCTGGTGGAGATAAAACGTACTGATGTAGAAGGGAATTGGGCTCTGACAGGAGGCATGGAACTGACAAGAGACCCCACTGTCCCTGAGCATGCGTCCTTAGTCGGTCTTC
CAAGATGGATAACCTCCGTGAATGCATAAACCGCAAAAGAAGACTACTTGCCTTACCAGATGTTCCTGAAACTTCGGATGCCTTTCTAAGTGATTTGAGACATCTATACATGTGTGTTGCTTTCTGTGATCAACACAAAACCACTGGAGACGAATCAAGATTCACCAACCTGGAATTACTTGACCAAGATGAAGCACTAGGTGCCCAAAGAGCTTTTGAAGCCAAACATGGAATAAAAGGAGGTTCTTTAGGAGACGTTCTTGACCATGAACTGAAAAAGGTCATTGAATTTACTTTTACTTCTGGAAGTTTGTATATTGCCGAACAAAGAAAAAGAAAGACTCAAGCAGACTCAATAATTGTGTGCGTTTCAGAAGGACTTAACGACTTCAGCGTATCACACGGAGTGCTAGACATGGGACTTGTGGAAACAGGGGTGAATGCAGTAAGAGATTTCTGCACACAAAACGGAATACCAATGAAGATAAATCAGGTAGGAT
GCGCAAAAGTGGTACTTTTGGCACAGTTTATCTGTGTGTTTTATAACTTGTTTTCATAACCTAACGGAAACAGAATTTCTAAGCCTCCTTCTTTCTCGAGCCATGGCTGACACCAGCTCGAACATCCCTTCCTCCGTCACTCCCAACGACTCTGTGTCGAACTCCGGGAAACGTAAGTCTAAGCCTGGTAAGGCTGAACGTCTTGCGCGCCGGTCTGCAGTTGGTTCTCAACCAGGTCAGGCAGCTTCCGCTTCGAAAGCGGCGATGTTCTCCTCCGGGTCTATGGCCCCTAAACCTCAGCCAGGTAAATACCCTGTCGTCTTTCAGACGGGTGCTGGCGAGCCATCCCGTGACCAACAGTTCGCAATCAGTGGTCCCACCATCTCCAAGACCCTGGAGGGCTTCCCTGAAAGGTTCTCTTTCAGTGAGAAGTTCACAGAGTTCAAGGCCAACTCTGGCTTTGATGATGAGGACTTTGAATTGGACATTGTCGTGTCTAC
GTATTAAAAATTACAAGAACCTAACATTGCAATGGAGATCTTGAGAACGAAATCGCAGTCAGCTGCAGTGGTTATTGGAATTTCCAAATTCTTCGATGAGAAGGAAAACCGTGATGTTATTGTGACTGCTTCGGATTTCAAACGTAACAATGCTTTCATTTTCAAAGATTCTGGTAACTATTTCCTTGGCTTAGAGAATATTTTCCGCAATTCACTTGATGAACTAAAGGATATACTGATTTTAGCTGGTGGCTCAATTTCAAAGAGTAAGATCACTCAGGCCGGGTTGTCGCACATGATAACCTTTCTTGAGAAATTGTGTCTTAGTGATGACGCTGGTGTGAACAAAGCTTTGATCTTTATCGTCTTTCAGATTCATGATAGCTCACAACGCAGAGGTGGTGTTTGTACTCTTTTCGATGTATTATACAATTACCTCGTACAGCGCAAACTGAATCAGGAGAGTGAGTTCTTAAGCTATGGCACGTACAAGGAAAAGA
TGACTTGGTCAATTGGTACCAATTGATCTCTCTCCTGGTATCGGTACATTGGTACCAATATATATGGTGGTACCTAATGGCATTATTGTAATTACTTTAATGTTGAATTTAAAATTCAAATTGGTAAAGCGGCCATCCGTCTAATATTACCGGATGGCCGCGCGAAATTTCGTGGTGGGCCCCCCTTGTCGGCCAATAGAGTTCGTGCCTTGAAAGTTAGATAAGTGGATGTTGACGTCACTTTTGTCTTTATATACGTCAGCCCTAATTTTAAAGGTTAAACATGTGGGATCCTTTACTTAACGATTTCCCTGAAACCGTACACGGTTTTCGGTGTATGCTAGCGGTTAAATACCTTCTTCTGGTTGAGGCTACATACTCTCCGGATACGGTGGGTTACGATCTAATACGCGATCTTATAGGTGTTGTTCGTGCGAAGAATTATGTCGAAGCGACCAGCAGATATAGGGATTTTCACTCCCGCATTCAGGGCACGTCGC
CATCATCAATAATATACCTTAAAACTGGAAACGAGCCAATATGATAATGAGGGAGGAGGGACTAGGGGTGGTGTAAGGTGACGTAGAGGCGGGCGGGGTGGGAAAGGGTGGAGGCGGATGACGTGTGGGGTCGGAGGACGGGCGCGGTGCGGCGGAAGTGACGGAAAATCTGGTGTATTGGGCGGGTTTTTGTAACTTTTGGCCATTTTGGCGCGAAAACTGAGTAATGAGGACGTGGGACGAACTTTGGACTTTTGTGTTTATGGAGGAAAAACTGCTGATTATTACTGAACTTTGGCCCATGACGAACCGGTTTTTCTACGTGGCAGTGCCACGAGACGGCTCAAAGTCCTAATTTTTTATTGTGTGCTCAGCCCGTTTGAGGGTATTTAAACACAGCCAGAACATCAAGAGGCCACTCTTGAGTGCGAGCGAGTAGAGTTTTCTCCTCCATTGCTGTTGGCGCTTTTGACATAGCCACCAAGATGAGAATGCTGCCG
AATTTATAGCTCTTAAAAAAAAGTATAACCCTACCTACCCTGGACGTACGATAGAGGGATTTAGAGACCTTTCTTCCACGTTAGAACGACGACGTAAGGACGAAAGGGAGGTTTCTTTTTCGCCTTACGCCGAGGCGTAAAGGGTGGGGTATTTTCACGCGTTCGTGGTACGGTAGAAATAGGGTCACATCTTCCACGTTAGAAGTAGWAGTAGAAGTAGGTCGTCTACACGCGGAAGTCTGCCTATTTATTCCTCTTACCTAGACGTAGACCCGCGTCTACTTGTTCTCGGGTGTAGATGTACTATCCCGCGAACGGTCGTAGGCCTAACTAGACGGTACCTATCCTATCGCTTCGGAGAACTAGACGTGGAAAACGAGCGGCGGTAGAAACGTAGGAATAGGTGTACCGTCGTACCCTCTGGACGACCTAGGTCTGTCTATGTATTCTATCTCCTCCGGTAGACGTAGAAAAACGAATACTCGGTCTATCCTCGGGCA
GCCGGCCCCTTTCCGCGTTAGTGTCGTCGTTATGGTCTGTCCTCGGTTATCCTCGGGGGTCTTCGTATCCACTCGCCCCTACCTTCGCCGTATCTACCAAGCTTCGCCCTCTGCGCTAAGCCTTCGACACTAACCCATCATACTCCCCGTCGCGCTTGAACCACGGGGTCTGTCAATTGATTGCGCTGGGACAGGCTACCAGTCGGGCCTTCTATGGTACAAGGCCAGGACCTACGCTCTTTCGGAGTGTGCGTTATTCCCTCAGCTTTCGGGTTTCTCCCTTGTTCAGTCCAAGGACCGTCGAAGGTACACTTTCCCCAGGTGGCCGTCACCTGATGGGTGCCCATGTTAGAGCCGTGGGCTTGCCTTGTCAACCCTCTGACGGGGGTTAGTTCGTCCAGTTATCTGGCATAGGCTCTTTTGATGAGTGGCCATCAGTCTTGCTTGTCAAGGCTACGCTAATCCATAAGGAGTCATGCACGTTATGCCGTTGACGTGGG
TAACGTGAAAAAAAATAGTAAACACACACGTTTATAATTAAACTTTAATGTTTTTTTTAATAGAAATTGGCTTTTACATCCAACGTGTTTAAAACAGATTAATTAATTGCTAAAAATGTCCATCAAGCTCTCCATAAAACTCTTTTCTTTAGAAGGTGGAGGAAAATAATACTTTTTTAAAGGGGTTAGGTATTTTTAACGTATCGAAACTTCCCACTCTTTTGTATTCTTCGGGGTCGTATATAGATAATTCTTTGGATTCGGGTTCGTTATTTTTTTAAATCTGTTTAGGTTGTGGTTGTTGTTTGTTAACAACCGTCTCATCCTTCTTTGATTCAAACGGCCAAAAAGTAGTTGTTTTTTTTACATTCGTCGTCCGTCATCCGATAGAAAGGCCAGAAAGTAGTTTTTTTGTATTCTTCTTCGTCAAAAAAGTCTCCCAATATAAACGACGTTAACCATTTTATAGGATACAGTATCAAACCAGCAGCGCTCGACAC
TTTGTCTCAAATCTCAATCTCATTACTGCAGCTCTCATCTCTCTCTGATTCTCATTCTCTGATTCTCTCTTGTTGTGGTTTTCAATATCTCTTGTGGTTTGGTACAAAGTCAAGTTTTCCGGAAGTTTCCTTTTAATTGTTTAATAAACTTCCACTTTTATTTCTCCTCTTCTTATTCTGTTACTGCGTTGTGCCTTGGCACAATGTCCCAGTTTTGGGGAGAATTCCCCGAGGCTGTTATTAACACCTTTCAGCGCCTTCAAATAGCGCTGATTGGTGACATAAAGAAATGTCCCCTCTCCTCCCCTCTCTTCCCCGAGCTTTCTAAGCTCGATGCTCACTCCCAGCATCATTTGCTGGCCTCCTTCGAACTCCCCAGGTTCGGAGGAGTTACTCCTGGTGTCATGGAGCAACTCCATGATGCGGAGTCTGAACTGGCTGAAGCCAGGGCTAGACTCCTTCGCGAACGGCTACACGCGGTAGCCAATAAGGAGAACATC
ACACAAAGACGGCTAACATGGTAAGGACATATCTCTTGCTTTTGCTCCTGTGCGGGCCAGCAACGCCTTTCTTCAATCACCTGATGGATGTGACCCGTCGCTTACTAGACTCCAGCAACGCAACCTGGCAGAGAGACCAGCCTGACACGCACCGATTGTCAAGGCTGGATGCTCATGTCATGTCAATGTTAGGGGTTGGTTCACACATTGATGAAGTCAGTGTCAATCACAGCCAGCACCTCCACAACTTTAGGTCCTACAATTGTGAAGAGGGAAGGAGGACTTTAACCATGATGGATCCCAAATCAGGAAAGTTCAAGCGCCTGAAATGTAATGAAAACCAGACTCTGTCCAAGGATTGTGCCTCTTGCATAGAAAAGAAGTCCTCCATCATGAAGAGTGAGCATCTGGTCTATGACGACGCCATTTGCCAATCTGATTACAGCAGTCCTGAGGCAATGCCAGACCATGAGACACATCTTTGCAGGATCGGGCCATTG
GAGTCTTTTAGTATCGATCCCTCGACTCGCACTAAATCTCATTGTTTTTAAGAACAAACTCTCAACTCTCGCAACCTGATGCCTTCGCCAAAGATATCACTCCAAGACCGTCTATCTAAGGTCACGAATCTTAACCCTGAAGTAAAATTTACTCAAGGTGATAAAATTCCCGACCGTGCAATCGACTTTCATGAAGTATACAAAGCCAACTCCTCTTCAAAGATTGACTCCGCTAACGTTTTTACTATCGACGTTCTCCCAAACTTTGTCCCAATCCTCTGCTTTGTTATCTATCATGCTAATGTCTATTCGACTGACATTAACAAGCATGGACACTCCAAAACATCTGTCCCAACGTTCGTCTCCTACTGTATGTCTATCATATACGGATACTTCCTACTCTCCGACATGTATGTTCGCCCATCTCCGTCCGTCTTCGCCTCCTCCTGGAAAAATTCGACTTTCCGCGACAATTTTGCAACTTTCCTTGCTTCTCTCCC
ACACAAAGTCCAGGGCATTTGTACAACGATCCAGCAATTTAATCAGAATCGAAGATGCAAGACGTACAAAGGACAATAGAAGTTTCTGTTGGTCCTATTGTAGGCCTAGATTACACTCTATTGTATGACACTCTGCCTGAGACTGTTAGCGATAACATTACTCTACCTGATTTGAAAGATCCAGAGAGAGTCACGGAAGATACTAAAAAGCTAATACTCAAAGGCTGTGTTTACATAGCATATCATCACCCCTTGGAGACTGACACCCTTTTCATCAAAGTTCACAAACATATACCAGAGTTTTGTCACTCATTCCTATCACACCTTCTAGGAGGTGAAGATGATGACAATGCTCTTATAGACATTGGTCTGTTTTTCAACATGTTGCAACCTTCTTTGGGCGGTTGGATAACCAAGAATTTTCTTAGACACCCTAATAGGATGTCTAAGGACCAAATTAAAATGCTCCTGGATCAGATCATCAAGATGGCTAAGGCTGA
GATAAATCTCGCCATGAAGACTGCCTTTGCCAGAGATCCTTTTACAGCTCCTGCTACAGGTACGTACGGAACCATATATGCCTCCAGATCATTACCCCGACTCTCTATCTCTAAGTTCTTGGAAGATGCGAATCCAGAAATTTATGAACTATCGAGATATGAAGCGCTCGGAACCAACAGACCCAGCTCAGGGAAGCGAGCAATGCAACCAGCCGTCAGTAAACCAGCTTTACTGGAAACCGTATTCACACTCGATATATGGTACAGAAGGACGAACAACCAGAACATCGGCAATTTAAGAGATTCGGTATCTCGATTTCTATCTGATGATCGAGTAAGAGAAGCGGTGATGGTGCGACTAGATTTAGACATTGTTGTCCAGCTAAAAGAATACTGGTTGATAGTTAAAGACAAAGAAGCCCAGACTTTCGCGGACCGATTGGCCTTTGACTCGCATCTATTTGTCAATCGCGGCGAAAACGCGAATTATGATCTTGTAA
GTGAAAGTTATGGCGGCTATGTCGCGCCTTACTGGCATGACTACTGCTATTTTACCAGAAAAGAAACCCTTGGATTTCTTCCTGGACCTCAGGGACAAGACCCCTCCCTGTTGTATTCGGGCAACCGGAAGACTGGCTTGGCCAGTTTTTCCGGGACAAAACGGAAAAGAAGGACCTCTAGAGACATGTAACAAGTGTGGCAAATGGCTTAACGGATTTGGTAATTTTGGACTAGAGGATCTTGGTGATGTTTGCTTGTGTTCCATAGCCCAACAGAAACACAAGTTTGGACCTGTCTGCCTGTGCAATCGTGTCTACATACACGACTGCGGTCGTTGGCGGCGCCGCAGTCGTTTCTTGAAGCACTACAAGGCATTAAATAAGGTTATTCCCTGTGCTTACCAGTTCGACGAAAGTTTTCCCACCCCTATTTTTGAAGGGGAGGTTGATGACTTATTTGTTGAGCTTGGGGCACCAACCAGCATGGGTTTTATGGACAA
TAAACGTTTCACCGGTTTGTAAATTGGAACTTCGTAGTTCGCCAGACGCCTTCTTCGTATCAAGGAACTGGAAATTGTACGGTGAGTCTGTCATTTTATTTTCTACTTTTCGTACCAGTCATGGGTTTTATTAGTTTTTCGCTTTTTGATGTGGATAAATTGTTGGTATGGGTGAGCAAATTTAACCCAGGTAAGATACTGTCTTCCATATGCAACTTGGGTGTGGACTGTTGGAACCGCTTCCGTAAGTGGTTCTTTGGCCTCAACTTCGATGCGCATATGTGGGCCGTGGATGCTTTTATGCTGCTCATGCCATTTTACACGGAGCAGATGGAACGTGTAGTCGACGACTTCTGCAGCGAAACCCAAGAATCCAAATTAGAAGACTGTTTGGAATTGGACCCCTCCGTTAACGAGTTCTTCGATGAGGAGGTGTACAAGAGAGATGAGGAGGGCGTGATGGTTCTCCAAAGGACGAGCAGCCGTAAGCACATCAAACG
TTAAAACAGCCTGTGGGTTGTTCCCACCCACAGGCCCATTGGGCGCTAGCACTCTGGTATCACGGTACCTTTGTGCGCCTGTTTTACATCCCCTCCCCAAATTGTAATTTAGAAGTTTCACACACCGATCATTAGCAAGCGTGGCACACCAGCCATGTTTTGATCAAGCACTTCTGTTACCCCGGACTGAGTATCAATAGACCGCTAACGCGGTTGAAGGAGAAAACGTTCGTTACCCGGCCAACTACTTCGAAAAACCTAGTAACACCATGGAAGTTGCGGAGTGTTTCGCTCAGCACTACCCCAGTGTAGATCAGGTCGATGAGTCACCGCGTTCCCCACGGGCGACCGTGGCGGTGGCTGCGTTGGCGGCCTGCCTACGGGGAAACCCGTAGGACGCTCTAATACAGACATGGTGCGAAGAGTCTATTGAGCTAGTTGGTAATCCTCCGGCCCCTGAATGCGGCTAATCCTAACTGCGGAGCACATACCCTCAAACC
TGATAATTTTTTATAAAAATTATTAAGTTCAGCATTATAAAGCACAACCCTTGAAATGTTAAATGAAATACCAGTGCCCTCCTTAAAACGCTCTTCAGCACTACAGTCTACAGTATCACACTGATGTGATCATCAATTAAGTAGAGGCGTGCTGAAGAGCTGCATCATGGTGCCATGTTCTATAAGCATCACTTGTAGAAGTGAGAGGCCTTGGTCATGATGTACAGGAGTATCACAAATTCATACAGACGTTCCAGGGAACGTACTAGGCCCTAGACCGGTCTGGACACACTGGCTTTTAAATCAGACTGTATGAATGTTATGTGATTCTCGATCTTTTTTATTTATTTAAAACATGAACTTGAAACACATAATTTATCCTTTTGTTTTTAAACAATTCAGAAATTCACTGAGTGATATTTATTCTTGGTTTGTTTTTCAAGGTCTCTTATTTTCTGTATTTTGCTGGAAATTGGTCTCGAGGGGTAAAAGAATTCTAT
CTTATACTCTAAGAGTATTGCCACCGACGACGACGACGGCAGTCGCTGCCCGGCGAAGCCGGGCCGCCGCGAAGCGGCGAGCGACTGCCGTCGTCGTCGTCGGTGGCAATACTCTTAGAGTATAAGCAAGTACTCAGCATGTATAGAGTACTTGATGACGTCATCGGTGACCTTGACCTTTGACCTTCTATTTGACCTTGACCTACTTCTGTGACCTTCTGGTCTACTGACCTTTGACCTTCTGAGCTGATGGTCTACTGACCTGATGATGGAGAGGATCCGAAGACCTTGGAGCTGAAGGTGGAACACCAGGACCTGATGTTAGTGAAGGATAGCAATAGTGTGCGAGTGAGATAGCAATATAGTAACTGTTAGAAAGAGATAGCAATATGAGTGAGCGAGATAGCATGAAAACAAACCTTGAGATAATTTATGCGCATTTTTATTATCTTGTTATTGTGACCTCGTCTGACCGGCAAACTCGCGTCGAAGCTGGGCCG
AGCGAAAGCAGGTAGATATTGAAAGATGAGTCTTCTAACCGAGGTCGAAACGTACGTACTCTCTATCATCCCGTCAGGCCCCCTCAAAGCCGAGATCGCACAGAGACTTGAAGATGTCTTTGCAGGGAAGAACACTGATCTTGAGGTTCTCATGGAATGGCTAAAGACAAGACCAATCCTGTCACCTCTGACTAAGGGGATTTTAGGATTTGTGTTCACGCTCACCGTGCCCAGTGAGCGAGGACTGCAGCGTAGACGCTTTGTCCAAAATGCCCTTAATGGGAACGGGGATCCAAATAACATGGACAAAGCAGTTAAACTGTATAGGAAGCTCAAGAGGGAGATAACATTCCATGGGGCCAAAGAAATCTCACTCAGTTATTCTGCTGGTGCACTTGCCAGTTGTATGGGCCTCATATACAACAGGATGGGGGCTGTGACCACTGAAGTGGCATTTGGCCTGGTATGTGCAACCTGTGAACAGATTGCTGACTCCCAGC
TATTAAAAATTTCTGGAGAAGAAACTTTTAATAACCATCTTCAAGGAATCGCGGGATTCCCACCAAAGCAATCTTTAAAGCAATCTTTAAACATTTTCTGTTTTCCAGCTTTGCACTTTACGGCCCTGTGGTAGATTGTGCAATTGCTTTTCTCCCTCCTTTCTTTTCTTTTCCCTCCTTCACTTTCCTACTTTCAAGTGTTTTTGTTTTGTTTGTGTGATTAAATTAATTCAAAATGAATTTCACTGGAAATGGGAGTGTTGCTAGCGTCCACCAAGTAGTCCATTCTGAGGATGTTATGTTTTATCTGAAAGCATATACCAATATGACAACTGACAACAAGGGCGCCACTCTACCCCGTATTGTGGCGACGTTGAAGGAGGAGCAAAACAGGCATGTTTTGTATTTATCCTTTTATGCCTATTGCTTGGATTTTGATGCTGGGTTGATGGAACCCCACTCTGTTGACGTTGAGGACTTTGTTTTTGAGCAATTTCATG
ATGGCGGATGTGTGACATACACGACGCCAAAAGATTTTGTTCCAGCTCCTGCCACCTCGGCTACGCGAGAGATTAACCACCCACGATGGCCGCCAAAGTGCATGTTGATATTGAGGCTGACAGCCCATTCATCAAGTCTTTGCAGAAGGCATTTCCGTCGTTCGAGGTGGAGTCATTGCAGGTCACACCAAATGACCATGCAAATGCCAGAGCATTTTCGCACCTGGCTACCAAATTGATCGAGCAGGAGACTGACAAAGACACACTCATCTTGGATATCGGCAGTGCGCCTTCCAGGAGAATGATGTCTACGCACAAATACCACTGCGTATGCCCTATGCGCAGCGCAGAAGACCCCGAAAGGCTCGATAGCTACGCAAAGAAACTGGCAGCGGCCTCCGGGAAGGTGCTGGATAGAGAGATCGCAGGAAAAATCACCGACCTGCAGACCGTCATGGCTACGCCAGACGCTGAATCTCCTACCTTTTGCCTGCATACAG
ACCGGATGGCCGCGCAAAGTGTTAAAGTGGTCCCCCCTCCACTAACTGACAAAGACATGTCGCGCCAATAAAAACGCTCCCTCAAAGTTAAATTAGTGGTGGTCCCTCTATTTAAACTTCCTTAGCAAGTAGTTCATTCCGCACTATGTGGGATCCTTTAGTAAACGAGTTTCCCGAAACCGTTCACGGTTTTAGATGTATGTTGGCAGTGAAATATCTCCAACTAGTTGCAGATACGTATTCCCCAGATACGGTGGGATACAATTTAATACGTGATTTAATTTGTATTCTACGTTCCAGGAATTATGTCGAAGCGCAAAGCAGATATAATCATTTCCACCCCAGGCTCGAAGGTTCGACGGAGGCTGAACTTCGACAGTCCAGGATCGAGCCGTGCTTATGTCCCTACTGTCCGCGTCACCAAATCAAGTCTATGGGCCAACAGGCCAATGAACAGAAAGCCCAGGATGTACAGGATGTACAGAAGTCCAGATGTCCCT
AGAATTCGTCTTGCTCTATTCACCCTTACTTTTCTTCTTGCCCGTTCTCTTTCTTAGTATGAATCCAGTATGCCTGCCTGTAATTGTTGCGCCCTACCTCTTTTGGCTGGCGGCTATTGCCGCCTCGTGTTTCACGGCCTCAGTTAGTACCGTTGTGACCGCCACCGGCTTGGCCCTCTCACTTCTACTCTTGGCAGCAGTGGCCAGCTCATATGCCGCTGCACAAAGGAAACTGCTGACACCGGTGACAGTGCTTACTGCGGTTGTCACTTGTGAGTACACACGCACCATTTACAATGCATGATGTTCGTGAGATTGATCTGTCTCTAACAGTTCACTTCCTCTGCTTTTCTCCTCAGTCTTTGCAATTTGCCTAACATGGAGGATTGAGGACCCACCTTTTAATTCTCTTCTGTTTGCATTGCTGGCCGCAGCTGGCGGACTACAAGGCATTTACGGTTAGTGTGCCTCTGTTATGAAATGCAGGTTTGACTTCATAT
GAATTCGGCCGTCGCATCCGGCTGATCCCTGATGCAACCGCCAAAGCTGCGCAGCCTGCTGCACGTGTCTCCTAACCCAGATGCATGAGAGCAGGGATTCTGAGCAATGGCAAAGGTCCTGACCTGCACGCAATACAACGATTCAACGCAGCAATGCGAGGTCCAAGCCTGGATTGATCAATCGGATTGGACGACACCACTTCCCACCATCGAACAGGCCGCGATGGTGGGCGGCGCTTACTTCATCGGCCTGATGACCCTTGCAGTCATTAAAGGACTGCTCAACCCAAAATCAATAGAGGAATAGCATCAATGGAAAAGAACATTTCGACCGTTGTCACCAAGGCTAAGTCGGCTGTCAGCAACGCCAAGACCGCCGCAATTCTGGGTAGCACTGCCTTGATGGCCATGCCCGGTTTCGCCTTCGCGTCCGGTGGCGGCGGCGACTTCGACGGCACCGCAATCATCGGCAAGGTGACTACCTATACCGCCATCGGCGT
CTCTTAGAGTATCGCCACCGACGACGACGACGGCAGTCGAGCGCGGCTTCGCCGCGGCAGCTTCGCTGCCTCGACTGCCGTCGTCGTCGTCGGTGGCGATACTCTAAGAGTATAAGCAAGTACTCAGCATGTATAGAATAATTGATGACGTCACAACTATGACGTCACGGGATGACCTTTGACCTCTGACCTTTGACCTTCTATTTGACCTTGACCTACTTCTGTGACCTTCTGGTCTACTGACCTTTGACCTTCTATGACCTTCTGAGCTGATGGTCTACTGACCTGATGATGGAGAGGATCCGAAGACCTTGGAGCTGATGGTGGAACACCAGTACCTGATGTTAGTAAAGGATAGCAATAGTGTGTAAGTGTGACAGCAACATAGCAACTGTTAGAAAGAGACAGCAACATGAGTGAAAGAGATAGCATGAAAACAAACCTTGAAATAATTTATGCGTAATTTTATTATCTTGTTATTGTGACCTCGCTTGACCGCA
GTTGACTGGTCAATCGGTGTCTCTCAAAGTTCTATGCAATCGGTGTCTCTGGAGTCTTATTTATAGTAGAGACTCCAAATGGCATAAATGGTAATTATTGGGGGTAGGAGCGTGTCTTTTTGAATTTCAAATCGCCAAAGCGGCCATCCGTATAATATTACCGGATGGCCGCCGATTTTTTTTGTGGCCCCTCCCTGTCGGCTGATCCTGACCGTTCCTCAACGCTTAATTAAATACTGGTCCCCGTACGTCTTTAAGTATTTAATACTTGCGCCCTAAGCTTTATACGTGTATAATGTGGGATCCATTAGTTAACGAGTTCCCTGAAACCGTACACGGTTTTAGGTGTATGCTTGCAATTAAATACCTACAGCTTGTAGAATCTACGTATTCTCCAGATACGGTAGGTCGCGATCTTATTCGTGACCTAATACTTGTTATTCGTGCTAAGAATTATGTCGAAGCGTCCTGCAGATATAGTGATTTCCACACCCGCCTCC
ACCGGTGGCGAGCTGGTTTTTTGGCGAAAAGGTGGGCCCCAGTAAGTGAAAGACTGGTTGACTGTGCCCTTTTACTGATTGGGCTTCTATTTATCAAATGGGCCTTATCTGCTTTGAACGAAAGATGGGTCAAAAAAACCCAATTGGGCTTTTTTTATTTTATTTCATTCATTACTTCATTAATTACGCACTTATACGGATGAGTGCGTATATACATCGTATCCTATTACAAGGTCTATATCCTCTACCCTTGCCTCTTGGATCATGAGGATATCTATTGCCTCCACCACGTCCTCCTGCCTGAAACTCGGTTGATAGCCGATTCCCGGGTACATGGTGTCTAATATGTTCCTTATCCCCTCCTCCAAGGAATTGAAGTCGAACGGCTCTATGACCCTTCCGTATGCGTATGGGGATGGAGGATGTCCCTCCTTGACAGCACTTGTGTCCGTGTTGAAGAACAGCCTCAGCTGAACTACGATAGAATCGTCCTCCTTCAA
CCCCTTGCCTCCTTAGCTCTCAAGTAGAAAAGGAAGAGAGGCTTTTGGGGCTTTTTGGCTTTAAGCCTCATTTTATGAGCAGGAGGAGCTTGTTGCAACTTGAGAGGCGTTTTGAGGCTTCCAGGCAGAGAATACTCACAGACCCCACACAGTCTAGACGCTCAGAAGCATCTCTAGCTGCAACAAGCAAGATGGATAGAATTCTTACTAAAGAAGAAAAGCAAGCCTTAATAAGTTTACTAGATTTGGAGCCACAATATTGGGGAGACTATGGACGAATGCAGAAATGCTACAAGAAAAAGTGTCTTCAACTGCATCCTGATAAAGGTGGCAATGAAGAGCTCATGCAACAGCTTAATACCCTGTGGACCAAACTAAAAGATGGTCTTTACAGAGTTAGGCTGTTACTTGGGCCTAGTCAGGTAAGAAGACTTGGAAAAGATCAGTGGAATTTATCTTTACAGCAAACATTTTCTGGTACCTACTTTAGGAGGCTCTGC
ACAAGGCATCAGCCATTTTGGTCTGATCCTCTCAACCCCATCTTTTGTCTGTCTTTTTTTCTCAGCGAGGGCGCTCCGTTCTTTCCTTATACAGGTGCATTCCTTGTCAGTGCTGGTCGCGGCAGGTGGCGCCCAACGTGGGGCTCGACAGTTTTCCTCGCCACTACTCTTGTAAATTGGATAGAGTGAGTATATGCGTGAGTACGTAAATTATATTATAGTGGAGTAGTAAGGTATATTGTTGAGAGTATAAATATGGGACAAATGCATAGTCGCCAGCTGTTTGTACATATGTTGTCTGTAATGCTAACACATAGGGGAATTACTGTTTCTAAACCTAAATTAATCAATTTTCTTTCGTTTGTTGAAGAGGTCTGCCCTTGGTTCCCCAGAGAAGGTACAGTGAATTTGGAAACATGGAAGAAGGTCGGGGAACAAATCCGAACTCATTATACTTTGCATGGCCCTGAAAAGGTTCCTGTTGAAACTTTTTCCTTTTG
CGCCGCCCCCTCAACTTCGCAGAAAAATCCGTTTTTGCATATTTTTTTAAGGGGGTGTAATCATGGCTGGAAGAAATAAACAACCACTCTCTGTTATACAGGGAAAAGGTAGATCAAATCACATTACAAAAAGTGAGAAAAACAGACGAGAAAAACAAGAAGAAGCATTGCGGGGGCATACTGATAAAATTGAAGCTCCTTCTTATTTGACTGCAGCACAAAAAAAGGAATTCGATACTTTAGCTGCTGAATTAGTCAGATTGAAAATTTTCAGTAACTTAGATGTTGACAGTTTAGCAAGGTACGTTGATTCTAAAGACCAATATATAAAAATGGTTCGTCTGCTAAGAAAAACAAAACCTTCAGATGACTTTAAATTGTATTCTCAAATGCAAAGAAGTAAAAATCTTTTATTCAATGAATGCCGTTCTTCAGCTAGTGATTTAGGTTTGACCATTACATCCCGCTTAAAATTAGTTATTCCAGAAGTAGATACTTCA
GTCAAATTTTCACGCCCGCGAAATTAAAAATTCAGGAGTTTGCCAGTGGGAGGTATCGCGACAGTGCCGGGCCGGGGCAGAAAACCCAAGCCGACGGCACGGAAAATCGCTGCGGGAAATCCCGGTAAACGCGCGCTGAATAAGGACGAGCCAGACTTCGGCTTGGTCACGAACATCGAGCCGCCGGACTGGATTGTCGGCGAGGCGCGGGGCATGTGGGAGCGCGTTGTGCCGCTGCTTTGTGGACAAAACATCTTGCAAGTGACCGACCTGCACATTGTAGAAATCTTCTGTGCGGCCTACGGCAACTGGAGGACCGCCCAGGACGATTTGACTCGCAACGGCCCTGTCGTCGACAGCTCGCAAGGCAGTCCGATGAAGAATCCAGCTGCGACCGTTGTGAAGGAAGCGGCGGCGCAAATGGCGAGTTTCGGCGCAATGCTGGGGCTCGACCCGGCGAGCCGGCAGCGCCTGGTCGGCGCAAAGCCGAAAACACCCGA
GGTGTCATCCTGGTGACATTTCCACGCCTGATAAGCTTAGAGGGGCACAATGCTTTGACCTCAAAGTATGACAGACTTTCGGATTGTCAAAAGAATTGTTTATTTAAAGCGAAACATGATTATCGCACTCTAGATATCATATATAAGAGCTATCTTAATCACACACAACTATTCCACTTTAATTTCATTCTTTTCAACCTTCATGCAATACTCTCTTGCACTTTTCGAGCCATGCTCAGTCACCTCAGCCCAAACATCATCCTTTATCCACATCCTACCCTCATCTCTACTATCCAATATCATCACCACTTCACCATCCTTCTCCAACAACACATCATCCCCAGCTGTCCTCATTCCGTCAATATGACCCTCTTCTTTCAGCAAAGTGTATGACAATATGTTGTCTCCCAGACTTTGATCAGAGAACATGAAAACATCTTTCAAAAGGAATTTGTTTCCAAATGTTTCAAATGAAAGTTTGGCCCGCTCAACTTCTAGTT
GTCTACTGTTCCCCTCCTGCGCGGGCGGCGTCGATGGCATGCTCCAGTGCCTGCAATGTGCCGGGGAGGCCGCGGCTCGCGAAGAAGTCGGCCGCGCCGCACGCTTCTGCGCATGTCACCGGCCGGCGACCGACCTCCATAGCAGAAAGCGTCGCCGGAGACAGCGACATGCTTTTTGCCATGTCGTACAGCAGCGTGCCGGTGACGATCCGCAGCGCGCGCACGAGCATGCCGTACGGCGTCAGCGGATTCGTCAGGCTCGGTCGTTCATCCGTCACCTCGTCTCGCGGCTCCGGCTCCTTGCGACAGGCGTCGGGCACGCCAGCCCATTCGAGTAAGCTGGCGACAGTGACCGGCTCCGGCTGCTGGGTGGCGAGGATGTCAGCGAGCAGCCCGCGAAGCACATCAGCATCCGATGTATAGCCGCACGTGATAGCCGTTTCGATAGCCCATTCGAGCGATGCACGTCGTTCCATGGTCAGCGTCTTACTCATGCTTGG
ACGAAGACAACAAAACAATCAAAGGGGATTAATTGGTTCGGAGTTGTCTACTCTAAGCCTTAACGGGAACTCCCGTATTGCCAAGATGAGTTTGTCACGGTTGTACTCTAAGAAGACTCAGTCATCTTACAATGCGACGGCGCCGCTTGATCGAGATCCTCCTGAGTACCCGGGAGATGCGTTTAAGAAGTCTCGGAACAAACCAACGTTGACTAGGCCAAAATCAAACCTCTCATTGGATGATGCTCGATGCATGATTAAAGGGCAGATTCAGAATGGATCAGTGGACATTGAATTGGCAAAACACTACCTAATTTTGGTGTTGGAGCAAATCACCGAAGACAACTCTGATGACTGGACCTCGTTCGGAGTTCAAATCCTCAGTAGGACTGAAAGGGGCCGGCCCCTCTGCATGGTTAATATACAATTGGATGACAAAGACAAAACCTTTGATTCTCAGGTCAAGGACTCCACGGCAACGGTTGAAGATGACTTATGGA
TATTAAAATCAATACAGGTTTTGATAAAAGCGAACGTGGAGAAATCCAAACCTTTCTTTCTTTCCTCAATCTCTTCAATTGCGAACGAAATCCAAGCTTTGGTTTTGCTGAAACAAATACACAACGTATACTGAATTTGGCAAATTTCTCTCTCTCTCTCTGTCATTTTCTTTCTTCTGTCGGGACTTTCTTAGTCTTGACCCAACATGGGTCTCCCAGAATATGAGGCCGATAGTGAGGCTTTATTAAGTCAACTCACTATCGAATTCACACCCGGCATGACAGTTTCTTCATTGTTGGCACAAGTCACCACTAATGACTTTCACAGTGCCATTGAGTTTTTTGCTGCAGAAAAAGCAGTAGACATTGAGGGCGTTCATTACAATGCGTATATGCAACAAATTAGGAAAAACCCTAGTTTATTACGCATTTCCGTGGTAGCTTATGCTTTCCACGTTTCAGACATGGTAGCTGAGACCATGTCTTATGATGTTTATGAA
GGCTTTAAAAGCGAGAATTTCCGTTTGGCTAGCGGTTAGCTCCTTTTAATGTATGGTATTGAATATACCACAGTTCTAACCTTTTTGATATCATTCATTTTACTGAATTATATACTTAAATCTTTGACTAGAATGATGGACTTTGTCATTTATAGATTTCTTTTCGTTATAGTCGTCCTGTCACCATTATTAAAAGCACAAAATTATGGAATAAACCTGCCAATCACTGGTTCAATGGATACTGCATACGCTAATTCCACACAAGAAGAGACATTCCTTACGTCTACTCTATGCCTGTACTATCCTACTGAGGCTGCAACAGAAATAAATGATAATTCGTGGAAAGACACGCTCTCACAATTATTTCTGACTAAGGGATGGCCTACTGGATCCATTTATTTCAGAGAGTATACAGACATAGTATCCTTCTCAGTTGATCCACAATTATACTGTGACTACAACGTAGTGTTAATGAAATATGACGCGGCATTACAGTTAGA
TAGTAGTAGACTCCCTAAATAACAAACTCTGAAAAGAATGGATAAATATAGAGAAATTCACAATAAGTTGAAGGAGTTTTCTCCTGGTACATTAACTGCAGTAGAGTGTATAGATTATCTTGATAGACTTTACGCCGTGAGACATGACATTGTAGACCAAATGATTAAGCATGACTGGTCTGATAATAAGGATTCAGAAGAAGCAATAGGGAAAGTACTATTATTTGCAGGGGTCCCTTCAAACATTATAACAGCACTAGAGAAGAAAATAATACCAAATCATCCTACAGGAAAGAGTCTAAAGGCCTTCTTCAAGATGACACCTGATAATTATAAAATTAGTGGAACAACAATTGAGTTTGTTGAGGTTACTGTCACGGCAGATGTTGACAAGGGAATAAGAGAGAAGAAGCTTAAATATGAGGCAGGCTTAACCTATATTGAACAAGAGTTGCATAAGTTCTTCCTAAAGGGTGAGATCCCACAACCCTATAAAATAA
GAAATTTTCAAATCTTTTGACTATTTCGCTGGCATAGCTCTTCGGAGTGAAGCCTTCCCTGAAAGGCGCGAAGGTCCCCACCAGCTCGGGGTGATTCGTGACATTTCCTGGGATCTCGGAGTCAGCTTTGTCTCTAGGAGACTGAGCGTTCGGTCTCAGGTTTAAACTGAGATTGAGGATAAAGACAATGGGTAGAATCTTTCAACTGTTGATGCGCTTAGGCGTTAAACAGGGTGCAGCAAGTGTTGGTAAAGCCGGGATCGATGCTGGTAGCAAGCGATTGCTCCAGCAGATCATGTCCAAAGACGGTGCTATTCAGCTGTCTAAGGCACTCGGTTTCACCGCTGTGGAGCAGATGTCGAGTGAAGTGCTCGAAGCGTATCTCTATGAGATCGTTGAGCATCTTCTGCTCGTCGACGAGGCCACGTTGGCCGATGCGCTTATGGCGTGTATCACCGATGCAGGTGATATCGCCATTGAGCGTCTGCTTCCTTCCGTAG
GTGTTTTAAAAAATTTTTAAAACAAACAGCTTTCGTTCGGAAACAAAACAGCTTTCTTTCAAAACAGCTTTCGGTTACACAAACAGCTTTCATCCTGTTTTACTTCTTTTGCATTTGAACCCGGAAAAAGGGAGTGTGATTTAAAGCGCACCATATATTCGCAAAAGTTGTCGCGATTTCATTTAAACTCATTTTGTGAAATGGATTCTGAGACTATTGACATGTGTGTGAAGTTTCTCAAGATTTCTTTTGGACTTCAGTCCTTGAAGAATCTTGTAAAAGAATTGTTTGGTGGTTCTGAATTGGAAAAGCTTGCCTATGTGCATGCTGCTTTTTTCCATGCCAATGAGATGGCAATTCATTGGAATGCTGACCTTCCTTGGGAGGAAGTGATGTCTTCTAAAAGGATTAAGGAAAGATTTGGCTATGTAAAGAGCCATTTTCTGAGAAATGTTGTCTACAATGCTGATGCCTCTGGTCAGATGATTCGCTACAACACC
CCGAGAACATGCAAAAACCGCACGTCCGCGCACGTATCGAGGAAAGATTGGCACAAATGGACAAGAAAAGAATCATGCAAGCTGAGGAAGTTTTGGAGCATTTGACTCGCATTGCACTCGGCCAGGAAAAGGAACAGGTGCTCATGGGAATTGGTAAAGGTGCGGAGACAAAAACGCATGTAGAAGTATCAGCAAAGGACAGAATCAAAGCGCTGGAGCTGTTAGGGAAGCTCACGCAGTGTTTACGGACAAGCAGAAGGTCGAGACTAACCAAGTCATCATCGTTGACGATAGCGGCGATGCAGAATGAAGAAAGTAAGGCTTTCAGAGAAGTTTACACCGCATTTCTTAGAGGTGTGGAGAACGGTCAAAGCCGCTCAACACCTCAAATATGTATTGAAGGGCGGCCGTGGTTCCGCTAAATCGACTCATATAGCTATGTGGATCATCTTGCTAATGATGATGATGCCGATAACATTCTTGGTCATCAGGCGAGTGTA
AGCAAAAGCAGGTAGATATTGAAAAATGAGTCTTCTAACCGAGGTCGAAACGTACGTTCTCTCTATCGTCCCGTCAGGCCCCCTCAAAGCCGAGATCGCGCAGAGACTTGAGGATGTCTTTGCAGGAAAGAACACCGATCTCGAGGCTCTCATGGAATGGCTAAAGACAAGACCAATCCTGTCACCTCTGACTAAAGGGATTTTAGGATTTGTGTTCACGCTCACCGTGCCCAGTGAGCGAGGACTGCAGCGTAGACGCTTTGTCCAGAATGCCTTAAATGGAAATGGAGATCCAAACAATATGGATAGGGCAGTTAAGCTATACAAGAAGCTGAAAAGAGAAATAACATTCCATGGGGCTAAGGAGGTCGCACTCAGCTACTCAACCGGTGCACTTGCCAGTTGTATGGGTCTCATATACAACAGGATGGGAACGGTGACCACAGAAGTGGCTTTTGGCCTAGTGTGTGCCACTTGTGAGCAGATTGCAGATTCACAGC
GTATTCATCTGAGCATAAATACCCTTTGAGAACGAAAGACCATCTGTCAACCAAGCAAGTTGTCCATTCCGAAATTTCTAATAGGCGTCAGAATTTCGATTCCCACTACCTACTTAACTGTGGATTCAGTGGAAGTTTCGCTTGTGGACAGCTTCTGAGAACAGTTTAACGAGTGGAGGCTCGGGTTTTTCTGATCTTAGAAAGTGCATTCAGCGTGTTTTATCCGCTGTGCAACATTGGAATACTTCCTCGTCTAGTACGGGATAGCCCTCATTTTCAAGTGTTACCTCTGCACTTAGGGTTCTGTTGAGGTGTACTCGTTCGAGAAGAGCTTTTAAAATCGCAAAAGCTATTTATCATGGCACTTTCCAGTTTCAAGGCAATCTCTGTCGAACATAAAGATTTCTTGTCTCTGATGAATGAGGTTTGTGGTGTGATGCGAGAGCACGTCGCGGATTCCTCCACTTCCGGGTTGTCAGCCAAGGAAGCGCTAATCAAGG
CCACCACAAGGTGTCTTCTCTTGTCACGCGCAACTTTTGAGGATTTTTAAAGGGTGTCTAGACCAATAAAGATAAGAAATACAACCGTAGTTCCAACTACACTTGTAAATTGGACATGGCACTATGATACAGCGTACCGATAAAGGAAAACAAGATGGGCAAATCGCTATTGTCCAACAAGACGTTCTAAAAGGCGTCTAAAACGCCCGTAGAACGATTTTATGACAAGGGTGGTATTATTACACTTAAACGGTATTAAAAACGACATACGACGCTATTATGGGGCTTTTAGGAGGCGATACTATGAAAGTAGCTCATGAACTTCCAAATTCTACGACGTCGTACAATTTAGGGATAAACGCCCTTTACCTAATCGCAACACTTCCAGAGGAAGAACTAAAAAAACAGGGTATAGCTCGTTTTTTCAAAAAAAGGGGGGGTATTCAACGAGGTGTCGATTTTCTAAACCCTTGATATGACTGCGTTTCTAAGGGGTCGAT
TATCAGTAGGCCGCTAAATCTAGTATCTTTCACTAGAACAAACAACTTCCAGATGTGGGTGGATCTATAAATGCTAATTCCCTAATCAGCTATGTTTGTCGCTAATTTTGCTAATTAAAATTGTTTCTATGTTTTGCGTAATAACAAGGAAAATGATTCTACTAAATAAAAAAAAAGTTTGGAAAATCCAAAAGTACACACCTCATAACGCTCATTCATTTTTTAAGAACAAAATGAGTTGTGTAATTGATTAAACAAAAGAATAATAATTAAATAATTTCTTACAGAGAATATTTTATTTTTTTTTTTAATATCGGCGCCCGTTTTTCTTGTTATATGGGCATGCGTTTAAAAAAATCTAGCTCGATCAAGTGGCGCCATAGTTTTCATGTGAGAGAAATAAGAAAAGTTCGTTTGTTTTTGTAAGTGTGTATCGTAATGAATTTTAATACAAATTCAATTAAAAAAAAAAAATATACGTAAACTGGGCTACTGATCTG
TGGATATATGAAGAATTCGACCTTCCCACGCGTACGTGTAAACAGGGCTAATCACCCGGCCAAGTATAATTTTCTTGGTCCCAGTTAGCAATACTATGAGAGTATTCTAGATTTCTTCGAGTGTCCCTTTTGGTTAATTTCTGAAGGCTGGAAACTCCAACCGTTGGAAATACCCTGCAAAAGAGCTAAGTTATAGCATCGTAGATAACTATAATCGCTCTTGGGCCGCAAGTCGGCTATGCGGTACAACCGTTAAGACTTAATTATTATGAACAAAAATTTATTTCAAATAGTAATTAAACTATTCGTAATGATATTTTTGAACACAGATGTTAAGCTCTTCGTATCTCTTTATTTTAGATGTTTAACTAAACATTTAAAACACCACGGGGTAGTGAGTACAGTAAAAATATTTAAACAAATAAGATTACATGTTACTCGTTACCTTTGTGGATCACCATTGAGAACAAACTCAATGATGATAGGGATAGATAAAGATG
ACCGGATGGCCGCGATTTTTTTTAACGTGGGCCCAACAACAAGTGTGATGACAAAGACCTGTTGACCAATGAAAATTGTCCCTCAAAGCTTAATTGTGTCCTGGTCCCCTCTATAAACTTGGTCCCCAAGTTCCCACATTACAAAATGTGGGATCCTTTAGTAAACGAGTTTCCCGAAACCGTTCACGGTTTTAGATGTATGTTAGCAGTTAAATATCTTCAGTTAGTAGAAAAGACTTATTCTCCCGACACATTAGGGTACGATTTAATTAGGGATTTAATTTCAGTCATTAGGGCTAGAAATTATGTCGAAGCGACCAGCAGATATAATCATTTCCACGCCCGCTTCGAAGGTACGCCGCCGTCTCAACTTCGACAGCCCATATGCGAGCCGTGCTGCTGCCCCCATTGTCCGCGTCACCAAAGCAAGAGCATGGGCCAACAGGCCCATGAACAGGAAGCCCAGGATGTACAGGATGTACAGAAGTCCAGATGTCCCT
TGATATATTTCTAAAATATATTACTGTTTCACCCACTAAGGCAAAGAGTCGCAATGACTGTAGAAAGGTACACACACTCTAAAACATCCTTTGATAAACTCAAATATTACACACGCACTAAATATCAATCTTCAATGTCTCCCCAATCTTCCCCTCCCCATGCATCATAGACTTCTTCCTCTCCGTAATAATCAACTAATTCTTCATGAGATTGTAATTGTGAATTAAGAATTATTTCCTCTTCACTAGCAGCTAAACCGAAAGCTTTTAGTTCTTCTACCAATTCCTCATTTGGTCTTATATCACTAACTATTCTAGCATTCATATCATTAACCGCATCAGAAAAATGTCCCGCAAAAGAGAAAAGTTCTTTGTCAAGTTCCCTGAAGAACTGATTCATTTCACTAGGTTCTCTAACTATATTGTGTATCCTATTGATATCAATGTTTGTTTCAGCTTCTTCAATGTTGTTCCATATTCTTAAATATTCATCTCTTGAA
GTTAAACGTTTTGTTTTCTAGCAATGAAGTGCAATAATCTTCTCTACGGTGTGGAACTCCCCATGTGCTTGCAATCGAGCATGGGCATGGTGGTTGTTACCGGACTCGCCATAGTGTATTTGGTAATTTACATCCTCATTTACTCATTTACACATGGACCACGACTCAGCCGCAGATTAGCTTCCTATGTGGTAATCGGACCTTATGAAGCTATTGCTAAAAGCCGACCCGCGATGGCCCTACAAAGGGCCATGGTTGATTTGACACGACGGGACGTGCGTACTGACTGGTACCCATTGAATAATTTGTTGATGAACAAACCTCACCGCTTATCTGAAAATGGACACAAAACTTCTGGAGCGGTTCGAGATGCAGCTAGAAATTTAATTACTAGCGCTATAACATCACTGGGTATGGATAAGTATGAAATATCACCAGGTGGCCACACTGTCGACGAGCAATTGGCATCTCATCGACATTATGCTGTTAATGACTTACAT
GAATTAATTAAATTTTATCTGCCTAGAAGATAGTTATCGGCCCTGACCAGGTACGAGGCGAATCTAGCAACTCTGGATAATACCCGGAGGGGACGCTCGGCTTTAGTGCACGAGGCCCGTGCAATTAGCACCGCGGTCAATAAACTGGTGCGACAAACCATCCCATCTATTAGGAGTTCCAACATGGATAAGATCCTGAATCCGGTGCTTGCGCCGTTTTCCTCCGATCGCGCCTCGAAGACCTCTCCGGCCGGCATCGCCGTCGCCTACGGACTCATTGGTCTGTTGGTTGGTGTGCTCGTCCTGAAAGACTAAGGCATGAACGGTGGCCAATCGCAAGGATCCCTGGCCCAACAGAATCAGAACACTCGGCGTTTCCATCGGGTTTCTGTTCCTCTCTTACGGCTGTGGGATTCTCTCCACCGACGCGTGCGCAGTTCTGTCACCGGTTGCGGTAAAGGTCAAATCATCGATAGCTTTGCTGTGTACATACGGACTGA
TATAAGTATATTATATATTTTATAATTTTATATATATAAAGCAGGTACAATTTTATTATATAGTGCAGATCTTTTTTGTGAAAAAAAAATAATTATTTTTTTGCGCGCCGGAATAATTATTTTTTTTGCGCGGAAATATTTTTGCAGTGGCGATTGATTTTTTTTTCAGTTGTCTGCCCGTGGCGGAATAATTATTTTTTCGCCGGAAAGCATTTTGTAGTTTCACAAGATGCAGAATTTGGCGGGCCGGAATAATTATTTTTTCGCCGGAAAGTATTTTGTGTACCGTAGTTTCACTAGATTTCGCGGTGCATACCGGTGGGCGATAGGTATTAAAATAATTTGTACTGCTGTAGGCGTTAAAGATTAAAATTATTATTACTGCTGTAGGCGTTAAACATTAAACTTATTACTACTGCTATAGGCGTTAAACATTAAAATTATTACTACTGTTGTAGGCGTTAAACATTAAAATTATTACTACTGCTGTAGGCGTCAAA
TTAAAACAGCGGATGGGTATCCCACCATTCGACCCATTGGGTGTAGTACTCTGGTACTATGTACCTTTGTACGCCTGTTTCTCCCCAACCACCCTTCCTTAAAATTCCCACCCATGAAACGTTAGAAGCTTGACATTAAAGTACAATAGGTGGCGCCATATCCAATGGTGTCTATGTACAAGCACTTCTGTTTCCCAGGAGCGAGGTATAGGCTGTACCCACTGCCAAAAGCCTTTAACCGTTATCCGCCAACCAACTACGTAACAGTTAGTACCATCTTGTTCTTGACTGGACGTTCGATCAGGTGGATTTTCCCTCCACTAGTTTGGTCGATGAGGCTAGGAATTCCCCACGGGTGACCGTGTCCTAGCCTGCGTGGCGGCCAACCCAGCTTATGCTGGGACGCCCTTTTAAGGACATGGTGTGAAGACTCGCATGTGCTTGGTTGTGAGTCCTCCGGCCCCTGAATGCGGCTAACCTTAACCCTAGAGCCTTATGCC
TCACCCTCTTTCCCGGTGGTCTGGTCCCGGACCACCGTTACTCCATTCAGCTTCTTCGGAACCTGTTCGGAGGAATTAAACGGGCACCCATACTCCCCCCACCCCCCTTTGGTAACTAAGTATGTGTGCTCGTGATCTTGGCTCCCACGGAGCGGACCGATCCGTTGGTGAACAAACAGCTAGGTCCACATCCTCCCTTCCCCTGGGAGGGCCCCCGCCCTCCCACATCCTCCCCCCAGCCTGACGTATCACAGGCTGTGTGAAGCCCCCGCGAAAGCTGCTCACGTGGCAATTGTGGGTCCCCCCTTCATCAAGACACCAGGTCTTTCCTCCTTAAGGCTAGCCCCGGCGTGTGAATTCACGTTGGGCAACTAGTGGTGTCACTGTGCGCTCCCAATCTCGGCCGCGGAGTGCTGTTCCCCAAGCCAAACCCCTGGCCCTTCACTATGTGCCTGGCAAGCATATCTGAGAAGGTGTTCCGCTGTGGCTGCCAACCTGGT
GTCAAATTTTCACGCCCGCGAAATTAAAAATTCAGGAGTTTGCCAGTGGGAGGTATCGCGACAGTGCCGGGCCGGGGCAGAAAACCCAAGCCGACGGCACGGAAAATCGCTGCGGGAAATCCCGGTAAACGCGCGCTGAATAAGGACGAGCCAGACTTCGGCTTGGTCACGAACATCGAGCCGCCGGACTGGATTGTCGGCGAGGCGCGGGGCATGTGGGAGCGCGTTGTGCCGCTGCTTTGTGGACAAAACATCTTGCAAGTGACCGACCTGCACATTGTAGAAATCTTCTGTGCGGCCTACGGCAACTGGAGGACCGCCCAGGACGATTTGACTCGCAACGGCCCTGTCGTCGACAGCTCGCAAGGCAGTCCGATGAAGAATCCAGCTGCGACCGTTGTGAAGGAAGCGGCGGCGCAAATGGCGAGTTTCGGCGCAATGCTGGGGCTCGACCCGGCGAGCCGGCAGCGCCTGGTCGGCGCAAAGCCGAAAACACCCGA
AATGTAGTCTTATGCAATACTCTTGTAGTCTTGCAACATGCTTATGTAACGATGAGTTAGCAACATGCCTTATAAGGAAAGAAAAAGCACCGTGCATGCCGATTGGTGGAAGTAAGGTGGTATGATCGTGGTATGATCGTGGTATGATCGTGCCTTATTAGGAAGGCAACAGACGGGTCTAACACGGATTGGACGAACCACTGAATTCCGCATTGCAGAGATATTGTATTTAAGTGCCTAGCTCGATACAATAAACGCCATTTGACCATTCACCACATTGGTGTGCACCTGGGTTGATGGCCGGACCGTTGATTCCCTGACGACTACGAGCACATGCATGAAGCAGAAGGCTTCATTTGGTGACCCCGACGTGATCGTTAGGGAATAGTGGTCGGCCACAGGCGGCGTGGCGATCCTGTCCTCATCCGTCTCGCTTATTCGGGGAGCGGACGATGACCCTAGTAGAGGGGGCTGCGGCTTAGGAGGGCAGAAGCTGAGTG
CGAGCCTTTAAGATGAATATAAATCCTTATTTTCTCTTCATAGATGTACCCATACAGGCAGCAATTTCAACAACATTCCCATACACCGGTGTTCCCCCTTATTCCCATGGAACGGGAACAGGCCACACAATAGACACCGTGATCAGAACACATGAGTACTCGAACAAAGGAAAACAGTATGTTTCTGACATCACAGGATGTACAATGGTAGATCCAACAAATGGACCATTACCCGAAGACAATGAGCCAAGTGCCTATGCACAATTAGATTGCGTTCTGGAGGCTTTGGATAGAATGGATGAGGAACATCCAGGTCTGTTTCAAGCAGCCTCACAGAATGCCATGGAGGCACTAATGGTCACAACTGTAGACAAATTAACCCAGGGGAGACAGACTTTTGATTGGACAGTATGCAGAAACCAGCCTGCTGCAACGGCACTAAACACAACAATAACCTCCTTTAGGTTGAATGATTTGAATGGAGCTGACAAGGGTGGATT
AGTATAGTGAAAAAATTTACAGTATTTTGTCCTACGGAATGTCTTGTGAAAAATCCGTACATACTTCAAATGCAAACTAAGTTATGGTAAATAATACTATTGAGAGCACAAGCAGCGACAATATAAATTAATAATGTTATAGGAGAATAAATAATAAATATACTTACATGAGACACCAATGATGGCGAACAGCAGTAACGCGGTTGCTTTGGTAGACAACATGATTGCTTCACTGTCAGAACAATAATGATGTTCCATGCTGTTCTTGGCTGATTATATAGAGCGTCTGACGTATATAGATAAAAAAAAAAAAAAAAGGTTTATAAAAGGTCAAATGATTTATAAACAGCTGCAAACCAGATTTCGGCTCTTCTCCGTTTTTTCGGACTATCTGGCCATGTGCCAAACATCAGACCATTACGCAATTGTTTTTTTGACCTGTGACTAACGTAGGCACGAAAACAGGAAAACTATTTATAAATAATTCTGGGAATTTTTGT
TATTAAAATCTTAATAGGTTTTGATAAAAGCGAACGTGGGGAAACCCGAACCAAACCTTCTTCTAAATTCTCTCTCATCTCTCTTAAAGCAAACTTCTCTCTTGTCTTTCTTGCATGAGCGATCTTCAACGTTGTCAGATCGTGCTTCGGCACCAGTACAATGTTTTCTTTCACTGAAGCGAAATCAAAGATCTCTTTGTGGACACGTAGTGCGGCGCCATTAAATAACGTGTACTTGTCCTATTCTTGTCGGTGTGGTCTTGGGAAAAGAAAGCTTGCTGGAGGCTGCTGTTCAGCCCCATACATTACTTGTTACGATTCTGCTGACTTTCGGCGGGTGCAATATCTCTACTTCTGCTTGACGAGGTATTGTTGCCTGTACTTCTTTCTTCTTCTTCTTGCTGATTGGTTCTATAAGAAATCTAGTATTTTCTTTGAAACAGAGTTTTCCCGTGGTTTTCGAACTTGGAGAAAGATTGTTAAGCTTCTGTATATTCTGC
GGGTGGGACCCCTTTCGGGGTCCTGCTCGACTTCCTGTCAAGCTAAATGCCATTTTTAATGTCTTTAGCGAGACGCTACCATGGCTATCGCTGTAGGTAGCCGCAATTCCATTGCTAGGGAGCCTCGTGTGCGAAAGTTCATACCAACCGAGAGAATGAGTAAGAGCCACGTGGTCTCCGTCCGCGAATATGCTGACGGGGAACTCGAGGATAACTCTTTACCGTTGATTTACCGATCCAATTGGTCGCCGGGCCAGTACACAAGTACGGGTCCGCGCACAAAGGAATGGCACTACCCATCGTCCTACTCACGTGGGGCGATAGGAATCAAGGCTCTTGATCAAGGTAAGTACGCACGATTGGGCACATCGTGGGGCCGCGAGTTCGAAGAACGTGCCGGTTATGGCATGTCTATCGACGCACGTAGTTGTTATAGCCTATTCCCCGTTAGTCAAAACTTAACATGGATAGACGTACCAACGAACGTAGCTAATCGCGCC
GGCTTTTAAAGCGTCTCAGTCGCCGTTTGAGCCTTGCGGTGTAGCCATGGCTGAGCTAGCTTGCTTTTGTTATCCCCATTTGGAGAACGATAGCTATAAATTCATTCCGTTTAACAGTTTAGCTATAAAGTGTATGTTGACAGCGAAAGTGGATAAAAAAGATCAGGATAAATTTTACAATTCAATAATTTATGGTATTGCGCCACCACCACAATTCAAAAAACGGTATAACACAAATGACAATTCAAGAGGAATGAATTATGAAACCTCAATGTTTAATAAGGTGGCGGTGTTAATTTGTGAAGCATTAAATTCAATTAAAGTTACTCAATCTGATGTTGCGAATGTACTATCAAAAGTAGTTTCTGTAAGACATCTAGAGAATCTGGTGCTAAGGAGAGAGAATCATCAGGATGTACTTTTCCATTCTAGAGATTTGTTGCTGAAATCAGTCCTAATAGCTATTGGTCACTCTAAAGAAATAGAGACAACTGCCACTG
TTAACGAGCCCGGATAAATTCAATATCTTGCATGATTTCAGGAGTTAATTCTATATCGCTCATCGCAACAGCGTACAAAAGAGGATATTTTGATTGAATCTTGTTGATAGCATCGGTAAAGCGTTCAAAATATTCAACGTTGATATCATGAATCTTCGCTTTCATATCGTGGTATGCCTGGAATGCAGGGTTATTACCTTCGATCCAATCAACGATTTCAGCCAGATGATCGTCATTCTGCTTATCAAAAACTCTGGTAATTTCAACGTCGAAAAGATTGAACTTTTTCAGACGCAAGGCTGTTCCGAGGTCTTCGTCGTTTACATATGGGCATTCGCCATCCAAAACATCAAATTGCTCGACATTTTCCATCAGCTTTTCATACATCCACATGAAACCACATTGCAGATTTGATTTCATAGCAGCAGAACGTTTTCCGTTCTCAATGATGTATACTTCTTCAACACCCTGGGCAAAAAGAGAATCAATAGCATGTCGAT
CATGAAGAACTACATAGTAAAGGTTATATATGCTTTAGATAATGGGTTTCTTCTTAGTTTTTAATGATTTGTTGTATTTTTGTTGTAAGAAAATTATAACTCCAGTAGCAGCTCAATTATTTTATCCTTATCTTTATTTTCTAGCTCTTTTATAATATGAATATAGGTTTGCTGTGTGATAGCCACACTTGCGTGTCCTAGGCGTTTTGAAACAGTCATGATATCAACTCCATGATAGAGGAGAACAGAAGCATGAGTATGCCTTAAACCGTGTACAGTAAGTGGAGTAGAAATCTTTAGTTTTTTTAATGCATGTTCTAATGTATTTTGCAAAGCTGAGAGAGTTATTATTTTTCTATAAGGATGATAACAAACAAAGTCATGTATCGGTTTTATACCCAAACTTTCAAATAATGTTTTTTGCTGTTCTCTAAAATCTTTTAGCAATTGCATACTTTCATCATCTATAACAATATCTCTTATTCCAGCATCTGTTTTGG
ATGTATACACGTTACAGCTACAGCCCGTCTCTGGGCCGCACCTACGTTTACGACAACAAATACTACAAAAATTTGGGTGCCGTAATCAAGAATGCAAAGCGCAAGAAGCACTACGCCGAACATGAATTAGAAGAAGCCACCTTAGATCCCCTGGACAACTACCTAGTGGCTGAGGATCCTTTCCTGGGACCAGGTAAGAACCAAAAACTCACTTTGTTCAAAGAAATCCGTAATGTAAAGCCCGATACCATGAAGCTTGTCGTCAATTGGAGCGGTAAAGAGTTTCTGAGGGAAACTTGGACCCGCTTTATGGAAGACAGCTTCCCTATTGTTAACGACCAAGAAATTATGGATGTTTTTCTGGTAGTTAACATGCGCCCAACTAGACCTAACAGATGCTTTAAATTCCTTGCCCAACATGCTCTGCGTTGCGATCCCGACTACGTGCCTCATGAGGTGATCAGGATCGTAGAGCCTTCCTGGGTGGGCAGCAACAACGA
TTAGTATGCGGGCCCGGTGAACAGAGGCGCATCAGGCGCAAACTCTTTAACCTTGAACACCAGCGAAACCTCAATGAGCATTTCCTCTTCCTCGCCTGAATCTGTGCCAATGTACACGATGGGTTTGTAAAAGTTTTCCCAGATGACGCGGTTCACAAAGGATTCGAACGAATTGGTGTATTCGGCGTGGATGTTCATAATGGGACAGCCGCCGCCTTTTTTCGCCAGGCTGATGCGGTATTCGTTGTTCATACCCACGTACGATGGCTCAACGATTCTAATCACCTCGTGCGGCACGTAATCGCAGTCCCACCTGAGCGCGTGCTGGCGCAAGAATTTGTAGCAGCGGTTGGGACGGGTGGGACGCATATTTACGACTAGGAACACGTCCATGACTTCTTGGTCGTTAACAATGGGAAAGCTGTCTTCAACGAACCGGGTCCAGGTTTCGCGCAAAAACTCTTTACCGCTCCAGTTGACAATGAGTTTCATCGTGTCGG
GACATTTTGTCACCCGTCAGAATGGGGAACCGAGTGTCAACATACAGCCCTCAATTCATCACAATCAATGGAAATAATAATGCACTGGATACAAAAACGATGGAACGCTTTGATCAGACTAATTCGGTAGACGCAGCCGTTAAATTACCCGATGGAATCAATCCAACTAGAGCTGAATTCTCAACTGTGAATGACATGCGTGCATTTCTCGGACTGCGAGATGATTTGCTATGTGAGGATGATGATATCTTCGAAGATATGTTTGATCAGATGGTTGGTTCAGAAGGTAAAATCAAAGGTGTGGTGTCTGGTACATTGGATGGCTATGAAAAGATCCGAAAAGCAGCGAATTGGCTCGGTGGAACGTATAGCCGACCGTGGAGAGTTGAAACAAGGGAAATGTCTGAGATTCAGAAGCGGATTGATACTGCGTTACCTGCCATGACATCAATCATTGGAGGGACCTTTGGACCCGGTGCAGCCAGAGTAGGAGGGGATCA
GGAAGGAGTGCCAGGCCATTACCTTCCGCCCCTGCCTAACAAAACTGGCTCGCCAGAGGCGGGGGGGCGTGGTAGACGGTATGTCTAGGTCCAGAGAAAGCGGCCGCTGTTAGGCTGCTAGACTTCGCCACGCTTACACCATTGAGAACACATAGGTGGTGTAATATTATGTGTTTGGCTGCGTGTGTCACGAGCACGATCTATGGGGGAATCTAACCCAGGTGGTGTTGTGTATGATGAGGTACAAGCCCGTCAACACCACAGGTGGAGAGGGACAGGAGTCTCATTTCCCCTCCAAAAAACAGCAGTGGTCCGCCCCTCATGCCCTATGAAACATTAGGGGGCCGACACTAGTGGGCAAGCCCGATGGTGTGGGGGACTGGATATGGGAACCCCAGTCCGTTAAACCCGTACGGCTTCGCCAGCCTACACCGGGGGGGGCTTAATCCCCTTATTTTGGCACCTGAAAATATTACTTTTGACACTTTAAACACACACAA
GTTATTTGCATTATGGCTGCGGTTTTCGGCATTCAGCTCGTACCAAAACTCAACACCTCTACGACACGTCGTACATTTTTACCTCTCAGATTTGACCTACTCCTCGATCGCTTGCAGTCCACCAATCTTCATGGTGTGTTATATCGGGCGCTAGATTTTAATCCAGTCGATCGGTCTGCCACTGTTATCCAGACGTATCCCCCCTTAAATGCCTGGTCTCCCCACCCCGCTTTCATCGAGAACCCACTTGACTACCGCGATTGGACGGAATTCATTCATGACCGCGCTCTCGCTTTTGTCGGCGTACTCACTCAGCGCTACCCTCTCACGCAGAACGCTCAGCGATACACTAACCCGTTAGTGCTTGGTGCAGCCTTCGGTGATTTCCTTAATGCTCGTTCCATTGATATATTCCTTGATCGATTGTTCTATGGTCCAACCCAGGAATCCCCTATCACGTCGATCACTAAATTCCCTTACCAATGGACCATCGACTTCAA
AGAATTTTTCGCCGACCATGGAAACTTTACAGAGACCCGACGGTGGATTCACCTCAAGACATATCGAAAAAATTCGCGTTACAAACGGCAGAGAAAAGCAAACACTATCACAATACATTCAAAAATTACGATTCACGCGCGCTGTTTATAACACTTTACCTCTAGTGCCCTATCCTACTGTAACCGAACCAGCGAATAGGGGAAGCGCACAATATCCACAGCAGAATATACTATACGCCTTCTCGCAAGCACTATTTAGCGTAGGAGAATATCATGTTACCGCACACCAACAGTTTGCTGGGCTTCAAGAGTTGCAGAAGGAAGGCACTTCATTTAGGTTGTCGACGGATGGATGGTTGTATCCAAATGAACGTCCAGGACAGGTATACTATTCGCAAGCTGATGCAGCACGATTCGCAAAATTCGCAGCGCCTTTGATGGGATGGCTAACAATCCTGAATATCGTGAAGATTACAATGGCCTTAGTAACCCTATTTGCG
GTATACGAGTTTAGCTCAATCCTCGTATACAATATTGGGCGTCACCAAATATAGATTTGGCATAGGCAACACCCCGATGCGAAGGCCGAAAAGGGCTAACCATGCCCTTAGTAGGACTAGCAAAAAATCGGGGACTAGCCCAGGTGGTGAGCTTCCTGGATGACCGAAGCCCTGAGTACAGGGCAGTCGTCAACAGTTCAACACGCAGAATAGGTTTGCGTCTTGATATGCTGTGTGGACGAGGGCATGCCCACGGTACATCTTAACCTATCCGGGGGTCGGATAGGCGAAAGTCCAGTATTGGACTGGGAGTACAGCCTGATAGGGTGTTGCAGAGACCCATCTGATAGGCTAGTATAAAAAACTCTGCTGTACATGGCACATGGAGTTGATCAAGTTTGAACTTTTATACAAAACAAGCAAACAAAAACCAGTAGGCGTGGAAGAACCTGTCTACAGAAGAACTGGAGAACCGGTGTTTGGGGAACCGAGCCCTATAC
GTAAAAGAAATTTGAGACAATGTCTCAAACTCTGAGCTTCGTGCTTAAAACTCACAGTGTCCGTAAGGACTTTGTGCACTCCGTTAAGCGTACGCTTCAACGGAGGCGCGATCTTCAGTATCTTTATAACAAGCTTTCTCGCCCTATAAGGGCAGAAGCTTGTCCTTCTTGTGCCAGTTATGACGTTTGTCCTAACTGCACATCTGGTAGCATCCCCGATGATGGGTCTTCCAAAGGACAGATCCCCTCCTGGGAAGATGTTACAAAAACTTCTACCTACTCTCTCTTGTTGTCTGAGGACACATCCGACGAACTGCACCCTGACGACCTGGTTAACGTTGCTGCTCATATCCGAAAGGCCTTGTCCACTCAGTCTCACCCGGCAAATGTTGATATGTGCAAAGAACAGCTCACATCTCTGTTGGTTATGGCTGAAGCAATGCTACCCCAACGCTCTAGGTCGACACTCCCACTACACCAAAAATATGTGGCAGCTCGAT
AAAATAAAACGACCTGACAACATATGACACGAAACGACTTGGAAATACACAACTCTGCGTGCAACCTTGCTCTCTCCATGTCCTCCTCCCGCAACTTGGCGCTCCTCGCAACAATGGAGAACCAAGTCCCCGAGTGGGCGCAACGGATCGTCCGTAGCTCTCGCAACGAGAACCAGGAAATGCCACGCCCGATTAGTGACACCTGGAAGAAAATCATTACTGCTAATATGTTGCCACCTGGTAACCCAACTACTACAATATCTGATAAGGATGGTAGTGTTGTGGCCCACTTTGGTGCCTATGACAGTTATCTTAGCACCATCCTTCAGGCACTTGGCACGCCCTTACAACGACTGCGCATGCACACCAAACCCACTCCGCAGGAAGCTGCGCTCTTCGAGGATTGCTCTGATAAGCCTTGGTTCTTCACCAAAAATGATTACCACGCTTGGGCCTTCCAATATGAGACTGTTGTACAAACCTTCGTAACTTTCACATTT
TTATCACCGTCAAATCCACTTACGTAATTAGCGTGTATGTAGTCCACATCACAATTAGATTTTAAAATCACACGGGAACTGTCCCAGCATGGAATGCGCACATCACGATTCTTCCGTAAGTTTTCATACTTTTCAAAGTTTTCAAAAGTTCCTTGTATTGGCAGGTTCATGATGCTGAAGTGTTCATGTACAATCAAGTCTAAATATCTTGGATTAGTTGCTCGTCCAAAATAATCACTGGCACTATAAGGTTCAAATAAGTTAACAGCCATTATTAGAAAATGTAATCACGCGACTTGTAGAAGCCGAACAAGAGGTAGAAATGGAAGTGCAACAATTACTTCTGTTATAATGAGAGCTTATCTACGTTTTCTGGTGTTATAAAACGGTCTTATCACATATTTTTAATGAGTTCGACTCCACAATATCCTGTTGATAACTTTATCTTTACACCACAATAAGTCATTTTATATTTTGGTCATCGATTTTAATAATAACAT
TGGCCAGTTTCCAAAACAGGCTCGCTCGCTCACTCGGGCCCCGGCCCCAAGGGGGCCGGTAGCGACGCCTTTGGCGTCGCGGCCCGAGTGAGCGAGCGAGCCTGTTTTGGAAACTGGCCAGCACTCCGGTGAGGTAATGCCGTCACGTGGTCGGGAACGGGAACGGGAAATCTCGCGAGAACGTAAACAAATATAAGACGACGCCACACGGCGCTGCGTCATACGCGCGCGCGCACCGGCGAGATGAGGTCGTACTACGAGGTCATCGTTCAACTGCCGAACGACGTCGAGAGTCAGGTACCTGGAATCTCCGATTCATTCGTCAACTGGATTACGTCGCGAGAATGGACGTTGCCGGAAGACGCCGATTGGGATTTGGACCAGGTCGATCAAGTTCAACTGACGCTCGGCGACAAAATCCAACGGGAGATTCGAAATCACTGGGGGACGATGGCGAAAGAACCGGACTTTCACTATTTTATCCAACTGGAACAAGGTGA
TTAGTAGTGACTGAACCCTGCGGTTACATCGGTCATCACCTGATAACGACATACACGCATTTTGGCGTTGTCGTAATCTACTGGAATTGCTACCACATCGCGAGGGTTAGCCTTAACGTGGATCACGCGCCCACGTCCACCGCCATAGTGAGGAAGATATGATTTAGCGGCAACATGCAAACCACACGAGCAAGTTTTGGTTTTGTCTTCGTCTACCTGGTTGCGAGGCATTTTGACGATAGCACCAGGGCTGTTATCAAACTTGCCTGTTGCCATGTCTTTATAGTCTTCGCTAACACGTTTCCATGCGTAGAAATCACCATCATCAGCCAGTTCGATATCGTTATGCACCAGGAAGCCATAAAGCTGATACACAGCATCACGGGACGGGTTTTGCATCAGCTTTTCGAAGAAGTTCACCAGGTGTTCATACGGACGTTCATTATACATTTCACGAACGATTCGTTGGGTGATCCCTCCATCGAAAACGACATCTTTAT
AATTCGGTTTTTTAAAATAATAATTCCACTTGAATTTGCTAATAAGTATGATAGTGAATGGTTAAAGTTTGTACGTGATTTAAAGAATGATGAAATTGTTAATGAAAAATTTTATTATTGATCGGAAATCACAAAATTAAGTGTTAAAGAACGATTGGAGTTATTTGATATTGATATTTTGAAAAAGAATTTAAAACCTAGAAAAGAGAAAGGAAATGGTAAAGATGATTAATTTATTAGTTGTTGAAAATAATAATAGTAATTGAGACAAGATTTTTAGTTTTGTTTTTGATATATTTTTGTTTATTTTTGATGTAATTTGAAATACAAAATTACCGATGACAAATACATCGATTGCTTATTTTTTAGTCTTTTTTATGGTTATTAAGTTATCTATTTATGCAATTCACGGCACATCAACACAATATAATAATTTAGGTTCGACAGTTAATAATGGTGTTTCGCAAGTATATTCGTCAACTGTACGAAAAGGTATTAAT
AACAAAATGGCACACTATTTTGGGGAGGCACTGCAATTGGGCCTGTTTGTTGCTAAGGCCAGCTGCTGGGCCAGTAAGGAGTTGGCGCTCCTCGGTCCTAACTTGGCCTGGATAGCTACTAGACCACTTCGCAACGATGCTAATGCCATCCTAAAGCGGATTGGCGTCCATGGGTTGGCCAAAATCCCGTGCAACTTCGACTCCGATGAGTTAACGATCGCAAATGACTGCATTGTGAAGTCCGACAGGAACTTGGAGGATGAATCGATCGTGGTGGAGGAGGTCGAGGAGGGGGAGGAGAAGAAGAAGAGCAAGAAGGTGACAAGGAGGAGGGTGAAAACCAAGCCTACCTTCGCGGCCGTCCTGGCGGCTGACGCGAAGAATTATTACGGTTGCCTCCCGAGTGCCACCAGGGCAAACGAGCTCAGCGTCATGAAGTACCTAGTTTCGAAGTGTCAAGAGCACAAGCTGACCATAACTCAGACACGAGAGGTAAGTGC
AGGTCCACCTTTCTTGTATAAGAAAGGTGGTGATTCGCTTACCTTTGACCCAGTTCTTTAACTCCCACAACCTTAGACAACTTGATGATAAAATATGGAAGCCAGTAACCCCGTTATAGCGCCAACCCGCTTAAGTTTGGAAGCTATGTTAGAGGAAAGAGCATCTGTTGTTCGTCAAGATCTACAAAGTCTTAGGGTGAGACTGGAGGGGGCGCCCAGGACGTTGGCCCCCCAAGCACCCGAAAAACAGGGGAGGGACAGCGCCCAAGCCGCCGCCAAGAGCATTGTGACGGAGCTTCGGGACGCTGTCAAAGAAGCGCAAGGTCTGGAGCATAAGAGCCTAGACTTTTTGGAACAACTGGGTGAGTATCCCGTGTGTGGTATTATACACGGGGACCATCCTATCCACCCCTCCGGCACTAACAACAATAAAGGGAAAGTTAGCGTCCAGAGACAGTTCACAACAAGTATGAACAGTGTGGACGCTCTCCAGGTGGCCC
AAAAAATATAAAAACTAAACAAGACAATACAAGACATAACGCATTCAGACCTTCAAACATTCGCAAGCTTTAAACAACTTTGTGTGAATTTCGAGTATAAGATTTCTAAAATTCTAAAATTAAAGTAATTAGTCTTTCTTTAAGTGTCAATCAAATTTGAGTTTTTCGTTATTACTATTGCAAGCTTATAATGACTACTATTAATATTGGAACTATTCCGGTAGTAATAAACCAAAACGCTAACACCCAGATGGGTGAGGGCACCAAAAATATTTTTCCTTTTGTTAAGGATTTTATTGATCCTTTTGCTGATTTGGAGATGAGGTGCGCTGAGCGGGTTAAGCGCATGGGAGAATTATGTTTTTCAAAGAAGGGACGCTACATCACGATGATTCCAAAACCCGACTACATCAAGACCAGAGAGAAGGAGCAGCGTGAGGAAGAGCTGAACTTTCAAAATAGTGAGCATGTTCTGAGCTCAATTGGCACTACTTGCACTC
GAAAAACTATCCCCGCTGGTCGGTGGGCCGATACCCAATCGGTCTATGGAGGGAATTCAAATAGGGCTCTGGTAGTCCGCTCGCCATCGCCTTCGGTCTTTCCGTTATGGAAGGTTTGCTTACGGTCCACGTAGGTTCTCCGACCTTGCGAGGAAAGATTGCGCTGCTTTGCAGTTCCCTTAACTGGGGCGGGTTAGGACGTCGGTAGGGTGCCTGTGGCCCTGCGGCAGGCGGATCTAGCACGTAACGTATCCCTTGCCAGGGAGAGCGTGCCGAATTGCTATGGGTTGGTGTAGGTCCTCGGTTGTGTACGGCTCCTCGTCCACCTACATCACACATGAGAAACTGATGACGACACAGGCGTGTCTAGGACTCATGCGTAACTGCTCCGATGGGATATTAGGTGTAACGACTGCCTGTAAAGTTAAAGAGTTAGCAACTCGGGCTGACCAGTCTGCCCTTTGCGTGGGGTGTGGCATACGCTAGGACGTGGACAAAAA
GTTTTATCAAGAGCGTACGGTTCCAACCCCTGCCTCCTCTGATTTACCAACTCCTCAGTTTACACATTCTGTTAAGTTCTATGGCTACCTTCTCTCTTGAGTCCCTGTTATCAGGTGCTTACGGTGTTGACACTCCCGAAGAAGTAGCCCTTATTAGAGAGCGTGATCTCCTTTTCGCTTCCGGCGTGGATACCGGCGAGAGTGTCCCGAGCTCTCCTGACATTTCGGAGAGTGATTCGTGTTTTGAACACGATGATGCTCCGTCGACATCGGCTACTGGCTCTTTAGAGCGAGTTTCTTTCCTTGTTGAAGATTTGAATGCCATGTCTGACGTTGAGATTAGGACCGTCTTTGAGAATTTGATCAGGCCAACTTACGTAGGCTGTATTGAGGTGCCTGAATTTTGCAGGAATAAATTGACACTTAGCGTGTCCGTAGCTCGCAACCTCATCAGCACTGCTTCTAGGTATCCCCGTAAGTTAAAGGCCTATTCTGATCTT
CGAAACAAGCTTAGGAGGAATCCAGTTTCGCAGCTTCTCTAGCTCAACTTGCTTGTTTCCGCTCGCAACAGCCATCCACACTCGTTATTAGTGTATGTTTGTTGCGACTCTTAGTGGAAGGGTTATCGTTCAATCGAGCGATAAAATCTACTCAGGGTTCGTGCAGTACGCCTCTTTCGGCTTACACTCCCTCTTCCACGCAGCGCGCTCGGATTACCACTATGGGCCCGAAGAAACTCAGCTTTTCTGTGTTTCTTTGGCTTATGTGTTTCCTCTCCTTCTCACAGGGGAATCACACGGGCATGGCAACGGGATCCGACTTCCCATCTCCTACTACCCTGATCTACTCAGGTGGGGTGTGGCCCTTGGTTACCCCCCACAGCTCACCCGTAGCAGGAGAAAAGTGCACATTGACTTGTGCACCATGTCCAGTCAGGTCCATTACAGAGCCGAGTTACAAAGAATTACTACAACAGCTCTGGGTGAAAGCCTGGTTAGAT
GTTAAAATTCGGTTAGGATGGACGCGATAGCAGCAAGAGCCTTGTCCGTTGTACGGGCATGCGTCACAGTGACAGATGCGAGAGTTAGCTTGGATCCAGGAGTGATGGAGACGTTAGGGATTGCAATTAATAGGTACAATGGTTTAACGAATCATTCGGTATCGATGAGGCCACAAACCCAAGCAGAACGAAATGAAATGTTTTTTATGTGTACTGATATGGTTTTAGCGGCATTGAACGTCCAAATTGGGAATATTTCACCAGATTATGATCAGGCGTTGGCAACTGTGGGAGCTCTTGCAACGACTGAAATTCCATATAATGTTCAGGCCATGAATGACATCGTTAGAATAACGGGTCAAATGCAAACATTCGGACCAAGCAAAGTACAGACGGGACCTTATGCAGGAGCAGTTGAGGTGCAACAATCTGGCAGATATTACGTACCGCAAGGTCGAACACGTGGTGGGTACATTAATTCAAATATTGCTGAAGTGTGT
ACAATAAAATAATACAAGTCCCAGCGGGGCTTTCCACCGGCGCCTAAACAGCAATGGGTTTTATTGTGCGCTCTACTGGCAAAGGGGCGCAAGCAACCGGAAAAGAAGATACTGTTAGATAAAGACTGTCAGTAGTGTAGTGAGGACCATCGTCTAATCAACGACCTAACTCACCGACGGGGTGGAAAACCGTAAAAACCCGGTGGTTCCAGAGTTCTAAAGTGAGCGCGTGAACCAGAAGACGAAGCCTCTACGTTCAACAAGTCCGTAAGAGAGATCGAAATGAAGATAAGAAATCTGTCCGACACGACACGATGTAACTCAAATCTAGCATGGTCGCCAGCGCTAAGCAGGCCAATGGCTAACCTCCTGAGCGCCGTGGGTTCATGCGACTAACAGGGAATCCATTATGCGAAAAGGTGATCGCAAACATATGAACCAGAAACCTGATTTGACGTACACATCGGATGTCGTAAACCGCCGGACCAAGAATTACCGTC
AAGTTTTTTGAGTCTGAGATACTGTTACCCATTGCGACCCTGAGAACGAGTTCAACAGAATCTCACGCCCAAAAAACAACGATGTCTGCCCACCTGACCAATTTAGCCCTTCTGAAAAAACGAATCCAAAGACGAAACAACACCGAGCAAGCGAAAGATGAACCAAAAGAAAGCCCGCCGATCCACCCGATCGAAAAGCCTCTCGAATCATCCGTCACTTCTGAGTCTTCTAATTCGAAAAAACGCTACGCACGTCCATCTAACAAAGCTTCTCCTCAACCTAACTCTTCCGAATCATCTAATGAGACTAAACTGCTTCACAATTTGATTTCTTCTGCTTCAAATTCCTCCGTGGTGATGAAACCTAATTCAGACGTACTCAACCTGTCTAAAACTCAAACTATCCTTCCTTCTTTAGTTGTGAATGCCACTTGCCAGTTACGAATGAAAAATCTCGATAATTGGAAAGGTTTTGTCCTCTGTCATCCTAGTTCTCCGCA
GTGGCATATTTGTAATTTTGAAGGTGTACACCAATTGGGCTCTCTCAAACTTGCTGATTCAATTGGTGTATTGGGGTAACTTATATACTAGAACCCTCTATAGAACTATTAATCTTGTTCCTACACGTGGCGGCCATCCGAATAATATTACCGGAATGGGCCGCTCCCCCCCTCTTGTGGTGGCCCCCCTCATTAGCTGGTTCCCACTCAATTACGATCACTGTACGTCTTACTCGCATGGTCACTTTCATCTGTTCCTTTAATTCAAATTAAAGACATACTTTGTCAGGCGTTTCTCTTTAATTTGTGTCGTGTCATACTATTATTGGCTATTACCCATTTACCTGGTAAATGACGTGTATATTTTGTGACCGTGCTGCTGAGTCTATATGTTTCTACTGTTCAACCATCCATGTGTATATAGTTTGGTGGCACAAATTAATTTTATTGGTCATGACTCAGCATTGCCACAGCTTTATTTTGTACATCTAATTTTGTAT
TTTTGCAAAAATTGCAAAAGAATAGGGATTTCCCCAAATAGTTTTGCTAGGCCTCAGAAAAAGCCTCCACACCCTTACTACTTGAGAGAAAGGGTGGAGGCAGAGGCGGCCTCGGCCTCTTATATATTATAAAAAAAAAGGCCACAGGGAGGAGCTGCTTACCCATGGAATGCAGCCAAACCATGACCTCAGGAAGGAAAGTGCATGACTCACAGGGGAATGCAGCCAAACCATGACCTCAGGAAGGAAAGTGCATGACTCACAGGGAGGAGCTGCTTACCCATGGAATGCAGCCAAACCATGACCTCAGGAAGGAAAGTGCATGACAGACATGTTTTGCGAGCCTAGGAATCTTGGCCTTGTCCCCAGTTAAACTGGACAAAGGCCATGGTTCTGCGCCAGCTGTCACGACAAGCTTCAGTGAAAGTTGGTAAAACCTGGACTGGAACAAAAAAAAGAGCTCAGAGGATTTTTATTTTTATTTTAGAGCTTTTGCTGGA
TAATATTACCGGATGGCCGCGATTTTTTTAAAGTGTCCCCCCCACTAACAAATGTCCCCCAATCAGAACGCGCCCTCAAAGCTAAATTATTAACTGGTCCCCTATTTATACTTAGTCTCCAAGTATTATGTTAAACATGTGGGATCCCCTCGTAAACGAATTCCCAGAGACTGTTCACGGTCTACGGTGTATGCTAGCCGTAAAATATCTTCAATTAGTTGAAGCTACGTATTCTCCTGATACGATTGGGTACGATCTTGTACGCGATTTAATTTCAGTAATTCGTGCTCGCAATTATGTCGAAGCGTCCCGCCGATATAGTCATTTCCACTCCCGCCTCGAAGGTACGTCGTCGTCTGAACTTCGACACACCCGCGATGAGCCGTGCTGCTGCCCCCACTGTCCTCGTCACCAACAAAAGAAGGACATGGACCAACAGGCCCATGTATCGCAAGCCCAGAATGTACAGAATGTACAGAAGCCCTGATGTGCCCAAAGGT
GAGAGTAGGGTATACCTATCGTTCCACTTTTTTTCCACACCCCCTAAAAATCTCCGCCTCAAATTAAGCGGCAAAAAAATTCCACTTCAATTTCTTCTTTTTGCAAATGTGCCTCTAAAACACTCATAAACCCCCCTATTTTGCTAGTTTTTCCTTTTCTAGTCTCCTAACCTTATTATACACATAAATGCCCTTAATTAGCCTCTTTTTAATCTAACCTCCAAAAGCATGATACACCAAGGCAAGTTGTTGCTATTTTAGCCCCTCATCATAGCCAATGTGGAAAATTTACCACATTTTGTAACTTTTTTAACTTTTTATTTATTTTTTTCCTTTTGTGTGGTATAATATGGGTAAAATGAATAAAAAGATGATAAAGCCAACTTTAGTTTTAGCGGCGGACTTTGAGACAAGGACTATCAACCAAAAGAGTGAAGATGTTCAAGCTATAGCTCAAGCTTTTGGTCTTTCTCCTGTTTTATTAAAGTATAAAGATAAAA
CAAAATTGCGTGCGAGAAAGCACGCAAATCAAAGTCTAGTGCGTAATTCACTCACTACCGGCGTAATTTGTGGTTATGCTATTGCGTTGAGAGTGTTGTGGGCGTAGTACGGGGGCTTTTGGTTTGTGTGTGATTAATATGCATTCCCAGTTTTGTTTAGTTTTAGATTACTGATTTATTTTTCGAACTACCCGAATTTATTTAGGCTCTTCGAGAAATAATGATGAACTGTCCTCAACAAGTATGAAAAGCAATTATTTGTGAAGTTACTTGTTGTTGTAAGATTATTGACCTCTTAGATTTTTCTAAGTTGTAATGCTTTGTTTTCTGATTGACTAGATTATGAATCCAATTAAAAGGAGTAGTGGTCTAATATAGTCTGTGTGACCTGCAGGCATTTTGTGAAAAGGGTAAAGTATGAAAGCTACTCTCAGAAAAGTACTTATGTATTGATGAGAGCCTTAAAATGACTTTATATTCACAAAACTGCTGGAAGACAA
TTATCACCGTCAAATCCACTTACGTAATTAGCGTGTATGTAGTCCACATCACAATTAGATTTTAAAATCACACGGGAACTGTCCCAGCATGGAATGCGCACATCACGATTCTTCCGTAAGTTTTCATACTTTTCAAAGTTTTCAAAAGTTCCTTGTATTGGCAGGTTCATGATGCTGAAGTGTTCATGTACAATCAAGTCTAAATATCTTGGATTAGTTGCTCGTCCAAAATAATCACTGGCACTATAAGGTTCAAATAAGTTAACAGCCATTATTAGAAAATGTAATCACGCGACTTGTAGAAGCCGAACAAGAGGTAGAAATGGAAGTGCAACAATTACTTCTGTTATAATGAGAGCTTATCTACGTTTTCTGGTGTTATAAAACGGTCTTATCACATATTTTTAATGAGTTCGACTCCACAATATCCTGTTGATAACTTTATCTTTACACCACAATAAGTCATTTTATATTTTGGTCATCGATTTTAATAATAACAT
AAATTTAAATCTATCACCACATTAGGTATTAATTTATTCGTCTCTAGACACTTTTGTAGCGTGCGCTAGCCCGCTGGCTTCCCGACCGACCTCAATCCAAGCGAGTTTATGTCCAGGTACCTCTTATTGAGAAATAGAGTGTCGAGTGAATAAACATAAAGATTACGTCATTACGGGGTAGTTGAGCGCTTTTGCATCAAGTTATTAACCACTCGCTACTCGGTGTCTAGACTACGTTGTGGTGTTGTAGTGTGAGCCTTGTGCCGCTACGTAAAATATATAAATTTAAATTTCCATACTTAACCTAGGTTGAGTGTGTTTGTTGCTGATAATAGTATATTATCGCAGCGCCCTTGCGTTGATCTTTGATCCGCCCTATCTTTAACTTTATTTGTATTAGTTTCTGTTGTCGTTGGTATTTAACGTCATGGATTTGAATACTATGATGCCAGCCTTTAATGTTGCTTATTGGGACGGCGTTCATGCTCCTTATGTTGTCA
TTGGAAAATTTTTCCAAAAGCTTATACGCTTGTGCTCTCGATCGCTTCGCAATCTCTTTTGCCTACTCTCCCTCACAATCTTTTGCTTTATAATTTTCCATTTTTTTAAATCACGTAACCAATCGTGTTATCTTTGTGGTGTATTGAAGAACCACTACCGAAGTTTGGGATAGCGCCCAACATCCGAAGTTGAGGATAGCGCCTCATAAATTGAAATGATGGATAGCACCATCATATTACCCTATGCCAAATATAATTATAGTTTAAATAAATATTTATTTTATAATTCTAATTTAGACATAGATTTAGATAGTTTTAATTTTTACAAAAAATACAATAATACCCTTTCTCTCTTAAAGAGAAAGTTTTTAGATTTATTTTGTATTCCTGTTTCCTCCTCTTCCCCCCCTGCCATTCAAAAGAATGGCCTTCTTTCAGCTTCCAATCCGAAGCATTTGTTCGCTTTTGCGAACTTTGTCTTGGATTGTGGAGTTAATCCA
GTATTTCTTCTTCACATACGACAAGTGTTAACTTGTTCCGTGAGATTTTACCATTCTTCCCTGAGTGAGAATTAAAATAAACTTTGGATTGCTACTTGGATGAAACTTGGAGTTTCACTTGTCTCTCGTTACCATAGGCACGCTTTAACGCGATAAATCCTAGGTAATCAGCGGGGAGGAAACTAGTCGTCTCTTTCAAGTGGTATCGGTGCGCTGGATAAGTTTGCTAGACTCAAAGACCAGGTGGACCTGTCGCTGCAGAAAGCAGCTGGTAAAGTGACTGCTGAATCTACCGGACCATTATTGCCAAAGGTTACTACACCATTGCCAGTTATGGCGGTAAATAAAGGTTACACTGGTTACAACAAAGAGCTTAACGCGATGGCTGCGACTCACGCTTACATAAGACTCAGCACTTTGATGAGTCAGATTGAAAGTTGGCAGGCTACGAGGGCGAGTGTACTTACGCACTTAGGTGTTATGCTTAATGGCGTGAGTAA
ACACAAAGTCCTGGGTAAAATAGTTATATTTTTACTATACAATACAATTCCGACATCATCTAAGTATGAACGTGTTCACATCGTCTGTGGGTTCTGTGGAATTTGATCATCCCCTGCTTTTGGAGAATGATCTGACCAGTTTGAGCATCAACTGTGACGATGTCCATTGTTCTTCAAGAGCCTTATGTTATATATATGACATCCATTCATCTAGGCACCCCTCCATTGATGAGCATCAGTTTCTGAGGCTTCTTCATGGCCCTGATGATGCTGTCACTCTAGGCTCCTTCTTGAAAACTCTGATCTGGATTCTGTCCCATGATAAGAATCTCCCAGAAGAGTACAGACTTCCTACCATAATGATGTCATCCTCTTATGTGAAATTCTTCACTGAAGTGAAGCCTAGACCCCCATCAACAAATTGCTGGACATGCAGAATGTCCAAAGACAATTTGCCCTTTACCGTTCCTAGTGTCAAGGGATTTCCCCCAGATGCAGAG
TGGCATTTCTGTAATAAGAAGGGTGTACACCAGTTGAGCTCTCTCAAACTTGCTGATTCAATTGGTGTATTGGGGTGCAATATATAGTATAACTCTCATTAACGGATTCTCAACACGTGGCGGCCATCCGTATAATATTACCGGATGGCCGCGCGGGGTACGCTCCCTGCCACCTGGCGTGCTCTCCTCCCTTGGTGCTGGTGCCCCTGCCACCTGGCGCTCTCTCCGCCCTCGATGTATTCGTCGTTCGGCGAGTCTTTGTTGACTGACGCTTTAATTTGAAATAAAGCACAACTCTTTTATGTCCCGCGATCATCAATTCAAATTTTGAATTATTGATTCGCGTTTCCTGAGTATGCCCCATTGTACTACATGGTCTACGTGGTCGATTTGAGACCATGCTGCTGAGCTAAGTTAAGTTATTGTCTGACTCATGCTTGCTATATATTGGGTCCGAATGATATATTATATTCGAGGTGACTCAGCAGCCAATTACGTTA
CCTCAGACGGTGCTAAAAATACGGAAGCAAAGACATTCAAGTGTTTTTCTTATTGGACAGTATGCATTCTGTTACAAAGCAGTGAGATATGCTTTAATAACAGACCTAATAGAAAAAATATTGTATTAAGTGGTAATGTGTGATGTGATAAGCAACTCAATGCAGCTATTAACTTGTAAGTTTGTAGTTTTAATAATTGCGTTTATTTTATTGTAATTAGGTATAGTGTGAAGATTGGTATTTATGTTGCAGACACATTGTGAAATTAGATATTTCATGAACTGTCTAAATAACTTAGACATTTCATGTAGTTCTGTAATATTATACGATCTGTCTGAAGCCCTGTTGCATTTCATGAAATGCCTAAAAATTTTAGTCACTTTCGTGTAACGAAATGACTGTTACACGATCTGTCTGTAGTTTATGAAATGGTTAGACACTTTATGAAATGCCAAAACAGATCATGAAATGTCTAATTTCACAAAGTGTCTACGACATTT
AGTAGTGTACTCCTACATATAGAAAATTTAAAAATATAACCAGTAGGAGTATGGAGGACCAAGCTTATGATCAATACCTGCACAGAATCCAAGCAGCTAGAACAGCTACAGTTGCTAAAGACATCAGTGCTGATATCCTTGAGGCAAGGCATGACTATTTTGGTCGGGAGCTTTGTAACTCTTTAGGAATTGAATACAAAAATAATGTTCTTTTGGATGAAATCATCCTTGATGTTGTGCCAGGTGTTAACTTGTTAAACTATAACATACCCAATGTGACACCAGACAACTATATATGGGATGGTCACTTCTTGATAATTCTTGATTACAAAGTCTCAGTTGGGAATGATAGTAGTGAAATCACATATAAGAAATACACCAGTTTGATTCTCCCAGTGATGTCTGAATTGGGTATAGATACAGAAATAGCTATTATTAGGGCAAATCCTGTTACATATCAGATATCTATAATTGGAGAAGAATTCAAACAAAGATTCCCA
ATCATTTTTAGAACTGACCAACCATGTTCACGTAAGTGACGTGATGACGCGCGCTTCGCGCGCTGCCTGCGGCAGTCACACGTCACTTACGTCTCACATGGTTGGTCAGTTCTAAAAATGATAAGCGGTTCAGAGAGTTTAGACCAAGGCGCGAAAAGGAAGTGGGCGTGGTTTAAAGTATATAAGCAAATGCTGAAGTCAGTTACTTATCCTTTCTTTCATTCTGTGAGTCGAGACGCGCAGAAAGAGAGTAACCAACTAACCATGGCTGGAAATGCTTACTCTGATGAAGTTTTGGGAACAACCAACTGGTTAAAGGAAAAAAGTAACCAGGAAGTGTTCTCATTTGTTTTTAAAACTGAGGATGTTCAACTAAATGGAAAAGATATCGGATGGAATAATTACAAAAAGGAGCTGCAGGAGGACGAGCTGAAATCTTTACAACGAGGAGCGGAAACTACCTGGGACCAAAGCGAGGACATGGAATGGGAATCTACAGT
GAAATACTAGTCCAGGTGTTTCCTGTGGGTACGCGATGAGCCTCCCCCACGTTAATTACCCCACCGTCACTAGGTGGACGTGATTGTGGGCGCTGCCGGCTTCGGTCGTCGGTGTCTGCTTTCATTTTCTAGTGACGCTATGTTAATTAATATTAACATATAACAAAACAAAACAAGAAGAAAATAAAATAGCAGGCCGAGTACCATAAACTTAACTGAACTGCTCGAGTTTTTGCACATGCCTACGGCTGGTATGTTGCAGCCCCTCTTGCACTTTGTTATAGTGTATGTTATGTTCTCGCCTATACCCCCTTACTCTTTCTTTGTGAAACTTAAATGACCAAATAGTGAGTTTGTACGATCAAATTACTATAAACCGGAAAGTTCAGAGTTACTCTGCACTTTCGAAGTCGGCAAGTTGGTACCGACAGTTGATCCATATGAATTCACTATTGACGTTATTTAGAAACGTGTTGTCGTGCTTTACTATTTGTAATAAT
ACGCGAAAAAATGCGTACAACAAACTTGCGTAAACCAAAAAAATGGGGCAAATAAGAATTTGATAAGTACCACTTAAATTTAACTCCCTTGGTTAGAGATGGGCAGCAATTCATTGAGTATGATAAAAGTTAGATTACAAAATTTGTTTGACAATGATGAAGTAGCATTGTTAAAAATAACATGCTATACTGACAAATTAATACATTTAACTAATGCATTGGCTAAGGCAGTGATACATACAATCAAATTGAATGGCATTGTATTTGTGCATGTTATTACAAGTAGTGATATTTGCCCTAATAATAATATTGTAGTGAAATCCAATTTCACAACAATGCCAGTGTTACAAAATGGAGGTTATATATGGGAAATGATGGAATTAACACACTGCTCTCAACCTAATGGCCTAATAGATGACAATTGTGAAATTAAATTCTCCAAAAAACTAAGTGATTCAACAATGACCAATTATATGAATCAATTATCTGAATTACTTGGA
TTGATCTAAAGAAACTTTAGAGGAAGCGTTGAAAGAAGTAGATCTATCGGCTAAGGTTAAAGAAGGATTGATCTAAAGAAACTTTAGAGGAAGCGTTGAAAGAAGTAGATCTATCGGCTAAGGTTAAAGAAGGATTGACCTAAAGAAACTTTAGAGGAAGCGTTGAAAGAAGTAGATCTATCGGCTAAGGTTAAAGAAGGATTGACTAAAGAAACTTTAGAAGAAGCGTTGAAAGAAGTAGATCTATCGGCTAAGGTTAAAGAAGGATTGACTAAAGAAACTTTAGAAGAAGCGTTGAAAGAAGTAGATCTATCGGCTAAAGTTAAAGAAGGATTGACTAAAGAAACTTTAGAGGAAGCGTTGAAAGAAGTAGATCTATCGGCTAAAGTTAAAGAAGGATTGACTAAAGAAACTTTAGAAGAAGCGTTGAAAGAAGTAGATCTATCGGCTAAAGTTAAAGAAGGATTGACTAAAGAAACTTTAGAGGAAGCGTTGAAAGA
ACCAAACAAGAGGAAAAACTTGTTTGGAATATATAATAATATTAAATAGTATTTTAGGGTTAAAGTAATACTTTAAAGGGACAAGTCACAGACATTTGATCTTAGTATAAATTTTTATAATGGCCGGGCTACTAAGTACTTTTGACACATTTAGTTCCAGGAGAAGTGAGAGCATCAATAAGTCTGGCGGAGGAGCAATTATACCTGGTCAAAGAAGTACCGTTTCTGTCTTCACATTAGGCCCGAGTGTGACAGATGATGCAGATAAATTATTAATAGCAACCACTTTCTTAGCCCACTCATTGGACACAGATAAACAACACTCTCAAAGAGGAGGATTTTTAGTATCACTCCTTGCAATGGCCTACAGTAGTCCGGAGTTATATCTCACTACAAACGGTGTCAATGCTGATGTCAAGTATGTGATATACAATATAGAGAGAGATCCTAAAAGAACAAAAACAGATGGGTTCATTGTCAAAACAAGAGACATGGAGTAT
GTTTCTTTGCAAACCTTTTTGTGTGCCCGCTTTCACAAGTCTGTACACATTCTTCCTCTCACGTCCCCTGCGTGTTTGGTTTTTTCGCTGAACTTCGCTCTCTCTCTCTCCTTCTTCTTTCTCTCTGCTCACTGTCCCTGCTCCTTTCCTCTCACCACCTTTCCCCGACCACTCGATCCTCATGGCCGTTTGCGTCTTCGCCGTCCCGATCTTTTCATCCGGCAACCTGTCGGTTCCACGTCTCTCATTTGAGATCGCTCCAGCCACCGCCGTCCCCGGTCTCTCGCAGCTCACTTTTTCAATGAGCGACTGCACTGGGAAAGAGATTGTGCTTTCCACCGTCCCATCCACCGGGGTTGCCCCTAGTTGCACCCCGTCAACTCTTGCTAAGCGCAGGAGCATCCTTCGACGTCCCACCCATCTTCCTAAGGGTGAGTGCACTTTCTACTGTGGTCTTACTGAAGGGACCGCGCACCGCAGTCCGAGGCGGGATATTGGTA
GTAGATGGATTCTAATAAACAAATACAACCCCTTGAAATATCAATGCTTTCAAGGGGTTTTGTTATGTCTTTGTGTAGAAAAGGGGCAGGTAAGGGGCAGAATTAAAAAACACTATCCAAAGTTTTTACAAGTTTATCTTCCATATCTTGAGTTGTATGGGAATAAATCTCAAGTGTCATTTTTGCGTTTGCATGTCCGACACGATCCATAATTGACTTAATTGGAAGTCCGGCTTCTGCTAAATAGGAAATATGAGAATGTCTAAAAATATGGCTTGAAAGATTTTTTTCTATTCCAGCTTTTGCGCCGTATTTTTTTATAATTTGAATGAAAGATGGTAACGTTATTGGGCTATTCCAAACCTCTAAGCAAAAGATATAATCATCATCTTTTAGTGGTTGATAACGTTCAGTGAGTCGAACCACTTGACGTTGTATGGCCTTTATAACTGCATCTGATACCAGTATTGTTCTAATGGATTTTGCGGTTTTTGGCAATG
GTTTTATGTCAATCATCCTGGGGAACACCATCTCAAACACCGTTCAGTACACGGTACTGCAGGTCGACAGATCTTGCTGTATCAAAACTAGCCTCACCGCCACATCCGAAGCCACTTCCTGGGCCATCCCCCCTTTAGCCATCTGCTGTTGTTGCTGTGTCTGTTGTGCAGGCGGATTCTATCTTGTTCAATCTGGACGTTTTCCAAGCCTCAGCCGAAGGTTGGACGTGCTCGGAGATTCCTGGTCAACCCCAAAACACTCATTGCGTAGCCACAGGGTCCCAGAGCCACGTGTACGTCGCACTAGCCTCAGTGATTCTAGTGACTCTAGCTATATCACTGATTTGGAACTGTCTCGGCACCGGTCTAATCCTGTGGCGCATACACTCAGGCCTTCGATCCATCGCCCAAGCGTTGGTCCCTCGTCGCCGATCATCTCGCAGAACTCTATCCCACTCGTACCAATCAGAAGTAGACCGAGTGTAACTGATGGAGTCGTT
AATTCTATTAAAATTGGCGTTAAACTTAAACCCATTAAAGTGAACACAAATCAACCTTTGCCTGAGGCACCTGTTACAGATATATCGGTTATTGCGGGCACATTAAAAAAACGACGTGCAAATATTAGCCAGTCGGAATCTTCTAGCGAATCTAACAGTTCCCAAAGCTGGGATGAAGAAGGAAACACGCAAACAATCAGAAAGGCCAACAAAGATCATCTAAAATATGCAGTAAACTTGTATAACTTCTTTGCTACTACACACGCGTATCGTACAAATAGCGAATTACCTAAGCTGTTAGACAACGTGTTTAGTTTGTTAGATAGAAAACCAAGATCTGTTGAAAATGTAAATGAAGCAAAGAATATTTTAGATAATTTAAAAGAAAGGGTAAAATTGACTTCGAACCAATTAGACAACGCGGAAGCACAGTCATTGTACATCAATGACCCAAACCAATTTTACATTCAAGTGGAAGATCTCATTTTTGCTGGCCGCTA
ATGACACCTGAAATGTTCAGCCTTCTGAGTTCTGGTGTATACACATTCAAAGAAAGGGCAGTGATTCGTGAGCTGTCATGTAATGCAGTAGATGCTCAGAAAGAAGCTGGAAAAGAGAACATCCCATTCCATGTGCATTTACCTACTCGATTTGAGCCTTACTTTGAAGTCCGTGACTTTGGAACTGGTTTAACCCATGACAAAGTAATGAGTTTGTACCTGAACTACGGGGCTTCTACGAAGAACGACTCTAATGACTACATTGGTGCAATGGGTATCGGCTCAAAGTCACCGTTTGCAATTGCTCAGTCATTCACAGTATCTAGCTATGTTGATGGTGTTGTTAATAAGTACTCTGTTTACCTTGAGAATGGTATCCCTCAAGTGACTAAGCTTACTACCAACCCAACAAATGAACCTAATGGCTTAGCTGTACGTGTGGCAGTTGCTGACCATCGTATTTCAAAGTTCTTTGAAGAGGCTGGTAACGTATACTCATA
GACATTTTGTCCACATCACGAACATGGCAGCTCGACTTCCTATCGACGCCTTCGGCATGTCAGTGATTCAACAAAATGGTCTCAAAGTATACACAATCCTACCAACAAGCAACTTGTCCAATCTGAGTGATCAAATATCTCAAAACAAACTCTATGCTGTAAGTGAACGACACGTTCGTGAACTTGATCAAAGAGATAAAGGAAAAGTCAAGAAAATTAAATTTATAGTCACATCTAAGTCGGTTGATTATGAAAATTGGTTTGGCCCAGACACAGACACAGAAATTATACAGTATCTTGAAGAAGGAGGTTTGTACCATGCACTTTACAACGCCTGCAAAGAACAGAAAAGTACTCCATCTTTTGTTGCCAGCCCCTCAAACCCTGCTCCTGTGTCACTTAAGCAAAAAGAAATTTTATCGAACTGGAAGCTGGGCACTATCGTGGAATTCTGTCAAGCTGTTGGTTTGAATCGAACACCTGAGGAACCATGGCGTCAG
AAATTATCAAAACCAAACACAACATAATGAAGAACAGCCAAGCAACTTACGTCCTAGCAGGATTCTCAACCAACTCACAAAAGCAATACGCCAAAGCCACCGGAAAGCGGAGGATAAGTAGGAGGGAGAGATTAGTCTGTCATTGCGATGGGGATGAGGAAGGTCACTTTCACTGCACTCATTGCGGAAGGGAATGCGCTTCATTAACTATGCTGAAACAAAAGAACCATACGTGTTATGATTCTTTTGAGGATGCACATATCAGTGTCAAAGTGTCTGACACTCAAATAAAAGACCTGAGCACCATGGGGCGCGACAGAAATGTAGGTTCAAATGCTCAAAAAGACACACGCAAAGCAATTAGCCCAGCAAAGAAAGTTGTTTTTAAACAATTTGACGATGTTGAGCCTATTGCTACAGGATGGGACATCAATAACGATCTGCAAAAGGAGCAGATTACTGAGGATGCAACACACACTGTAGTTGGCAATTTGCCAAAA
GGTAAATGTTCTATAGCTAATTAAACCTAACAACTATGGTTTCCCCTACAACACCAATATCGTATACGTTATTACCAGATTTTTTCCACCCATTTTCAAGTTTCACCTCTTTGTCATATAGTCTGTAATTTCTGGAGAACACATTTCTTTGCATTAACACCTCTGACCACATCCAATTATTGTTAATAATGCGTGGTATTAACTCTCTCATTAAAGGATGCTTTATTACTATGTTTTCATTTATTGATGCATACGGTTCTGTGCCAATGAATTTTATATTTTTCTTGTCTCTTCCAAATCCAAGATGATCTATGTCTTGAGATATTCTATTTACAATGCTTTCCTCAAGCTGAAACTGTGCATTTATGGCATTGTAAGCACCATAAGAAAATATTGTTGATATTAAAAGAATAAAAGAAAAATATATTCTTGATATTAACTGCTTATCTTCAAAAGCATAGAATACGCATAGGCAACAAAAAAACATAAAGCCACCCATA
TAGTAGTAGACACCGCAAAAGAAAGCAGTCAATCAGCAACATGGGGATATGGAAGTGGCTAGTGATGGCCAGTTTAGTATGGCCTGTTTTGACACTGAGAAATGTCTATGACATGAAAATTGAGTGCCCCCATACAGTAAGTTTTGGGGAAAACAGTGTGATAGGTTATGTAGAATTACCCCCCGTGCCATTGGCCGACACAGCACAGATGGTGCCTGAGAGTTCTTGTAACATGGATAATCACCAATCGTTGAATACAATAACAAAATATACCCAAGTAAGTTGGAGAGGAAAGGCTGATCAGTCACAGTCTAGTCAAAATTCATTTGAGACAGTGTCCACTGAAGTTGACTTGAAAGGAACATGTGTTCTAAAACACAAAATGGTGGAAGAATCATACCGTAGTAGGAAATCAGTAACCTGTTACGACCTGTCTTGCAATAGCACTTACTGCAAGCCAACACTATACATGATTGTACCAATTCATGCATGCAATATGA
CATCATCAATAATATACCGCACACTTTTATTGCCCCTTTTGTGGCGTGGTGATTGGCGGAGAGGGTTGGGGGCGGCGGGCGGTGATTGGTGGAGAGGGGTGTGACGTAGCGTGGGAACGTGACGTCGCGTGGGAAAATGACGTGTGATGACGTCCCGTGGGAACGGGTCAAAGTCCAAGGGGAAGGGGTGGAGCCCTGGGGCGGTCCTCCGCGGGGCGGGGCCGAGCGGCGGAAATTCCCGCACAGGTGGAGAGTACCGCGGGATTTTGTGCCCTCTGGACCGGACCTTCGCCCTCCGGTGTGGCACTTCCGCACCACACGTCCGCGGCCCGGTATTCCCCACCTGACGACGGTGACACCACTCACCTGAGCGGGGTGTCCTTCGCGCTGAGAGGTCCGCGGCGGCCGCCCGAGATGACGTGTGTGGGTGTATTTTTTCCCCTCAGTGTATATAGTCCGCGCAGCGCCCGAGAGTCACTACTCTTGAGTCCGAAGGGAGT
TGTGGTGGAATGCCACTAGAAACTAGGGAAAACTAGGAGGAGAGTATTACAGGGAAGGAAGTGAAGAACCTCGTGACCCAAATACTCCTGCTCCTCATAGACGTACCTGGGATGAGAGACACAAGGTTCTTAAATTGTCCTCATTCGCTACTCCCTCTGACATCCAACGCTGGGCTACTAAAGCATTGCCTTATGGCTGGAAAGTGGTCACCGAAAGCGGAAATGATTATACTAGCCGCAGAAAGATCAGAACATTGACAGAGATGACTCAGGATGAAATTAGAAAAAGGTGGGAAAGTGGATATTGTGACCCCTTCATTGACTCAGGAAGTGACTCAGATGGACCCTTCTAAAAGCCACAGACAGTAAAAATGTGTTAGCACTTTATACAATATTATATCTGCTTAAGCTATAGAAGCTTTCACATACTCAGTAGCTGTTTCACAATCAACAAAACAATGATGATGTAATCATAAGGAAGTAGTTTAAAATAGGTTAAG
ACCGGTGGCGAGCGGATTTTTTGGGGTTTTGTGTGGGCCCCACACACAAAACAGATCTGGAAAACGTGAGTGGGCCGAATGAGTGGGCCGTTATATTGGGCTTTTATATCAAAATCGCATATTATTTATCAAGTCCATTATTATTCATTTAAGAAAAATTACATTATACATAGTCCGTATAAATACACATTTATACGGTTACATGCTTGTATACACGATATTCGTCGTTTACTTGGATGTCTATTACTGGAGCCTCTTGTTGCATCATCATATCTATGATTTCAACCATGTCTTCTGCTTTGATCTCTTCTATTGTTGAATCTTTATACATGATCCTTAGTAAGTTCTTGATACCTTCCTCTAAAGCATTGAAATTGAATGGTGGTATGATGCCATTATGTCCGTATGGGATGGAGAATTTGTGCCTAACTAGAGCAGGTGATCTAGTTGAATACATCTCTAGCTCAACTGTGATTTGTATTTCTGAGCTGAGCCTGACT
CGAAACAAGCTTAGGAGGAATCCAGTTTCGCAGCTTCTCTAGCTCAACTTGCTTGTTTCCGCTCGCAACAGCCATCCACACTCGTTATTAGTGTATGTTTGTTGCGACTCTTAGTGGAAGGGTTATCGTTCAATCGAGCGATAAAATCTACTCAGGGTTCGTGCAGTACGCCTCTTTCGGCTTACACTCCCTCTTCCACGCAGCGCGCTCGGATTACCACTATGGGCCCGAAGAAACTCAGCTTTTCTGTGTTTCTTTGGCTTATGTGTTTCCTCTCCTTCTCACAGGGGAATCACACGGGCATGGCAACGGGATCCGACTTCCCATCTCCTACTACCCTGATCTACTCAGGTGGGGTGTGGCCCTTGGTTACCCCCCACAGCTCACCCGTAGCAGGAGAAAAGTGCACATTGACTTGTGCACCATGTCCAGTCAGGTCCATTACAGAGCCGAGTTACAAAGAATTACTACAACAGCTCTGGGTGAAAGCCTGGTTAGAT
ATACTTTGATTATAGTATTTTAAAATTTATATACAAGCAAATTGTTTTAAAACATTGATATTACAGCGTTTTAGTTTTTTTGTTTAGCCATAAAAAGTAACAAAAATCATAAAAAGTAATATTTTGTCGGGGACTATGTCGGGGAATTTTTATTTTATGCTGCCCATAAAAGCTGCTGTGACATTTTCCCCTACCTCGTCTTTTATGTGGGTGTATTGGCTAGTCATGTAATTATTTGAATGACCTAAAGCCGCTGCCATATGCTCGATTGGGACACCGGCTATTTGGCCCTGTGTAGCAAAAAAGTGCCTCATCATGTGCGGAGTAAAATGAACGTCGCAATTTTTATTAATTTTTTTAAATAAGCAGTAGATGTAATGGCTACCGATTGGTTTTCCTACAAAAGATGGCTTTACTTTTTCGTCGTCTCCTAAAAATAGGAAATCAGCCTTATTTAAGATGCGATCGTTGCACACGGCTATTTTGATAGAAGTATCAAT
TGGCACCCGACATACCACGACTGTTTACGTATGCACGCAAGTGCCCCTTTTAAAACCTCTACATTTACAACTCATGATATGTCGGACATCTTCAACTCACCTCAGAACAAGGCGTCAATCTTGAGTGCTCTCATGAAAAGCACAGCAGGAGATGTGGAAGACGTGCTAATTCCAAAGCGCTTCCGACCAGCCAAGGATCCCCTTGACAGTCCACAAGCTGCAGCACAGTTCCTAAAGGACAACAAGTACCGCATACTTAGGCCGCGAGCCATTCCAACCATGGTCGAACTAGAGACAGATGCCGCTCTGCCTCGACTGCGACAGATGGTCGACGATGGCAAGCTTAAGGACACGGTAAGCGTCCCAGAAGGAACCACCGCATTCTATCCAAAATACTACCCATTCCACAAGCCAGATCATGACGAAGTTGGAACGTTTGGGGCTCCAGACATCACACTTCTGAAACAACTCACATTCTTCCTACTGGAAAATGACTTTCC
TTGAAAGGGGGCGCTAGGGTCTAGCCCTAGTGTCGCGCAACGACCGCCCCCGGTTGAAACGCTACTACTCAGACCTCTGGCTGTCGTACCTCTATTAGGCAGACAGGAACCACCCTTTTGGGGCCTACGCTACTGTGCCCTTTTGGGGCCCGCGGTTGTCATCACCGCGCCTCCACTAGGCTCACAGTCGTACCTCCTCCAGGCTGACGACTGTCGCCCTTCTAGGGCCTACGACCTTCAAGTTACGGTTTTGGCGTTCTTCCCGCGGCCGGATCGCCTGCGCGAACGCTGGCTCTTCACCCGAAGGCCTACCTTTCACCCCCCCCCCCCATAAAGAACGTTTCCGTCTTTTCCGACGTTAAAGGATTGTAACCAAACGCTTCTTACCGTCTTTTCCGACGTTAAAGGATTGTAACCGCATGAATCACCGTCTTTTCCGACGTTAAAGGATTGTGACCACACGATACTACCTTCCACCCGAAGTAAAAGGGGACAAGAAC
ACCGTGGGCGAGCGGAGATCGGTGCTCAAAAGTGGGTCCCGCATGGTTGTGGACTGAAGAAGAAGACCATTATAATGGGCTTTAATCAGTAAATCCCAATAAGAAATGTTGGGCCTTGATATGGCCTGTGTGATGTTAGGGCCCTGTATGGTGGTAAGCGTTTGTTTTCGTTAATTATGTCCTTGATCGGCTGTGTTTGGAATTTAAACGGTGAACTTCTTATTGAACACGTACGGTTCGATTACATCCATTCCCAATATTTCTGGGTTTTCAAGTACAAGTATATCTAGTCTTTGAACTATGTCTTCTATCTCGATCTCTTCTATCTTTGCTCCGTTGTTTGCGAATAAGAAATTCGCAATGATATTGCCTTCAAATCCGTTGAAGTCGAATGGAACGTGCATGTCTCCGTACGTGTACTTGACGAACCCTTCATACTTGATGAGCGCTGGTGACATGGTGGATACTATCCGAATGTGAATGAATATTTTCATGTTCTC
GGTATAGCTTTTTTCTCTGTATAGTGCACTGGCATGCCAGAGCGCGATTTATAAAAACAAGGGAAGTGCTGAGCAATCGTTACATAACATGCATTCCAAATAAGGGAATGCGGAAATCCATACTTGGGACTTACATAACATGCATTCCATATAAGGAATACGGATATGCCCATGTTTGTATCCAAACAGGCGGTCTCCCAGACTCCGCCTATCGTCCCATATTACGTGCCGCTCCATAAAAGGGAGGCGTACGTGACCTTTTTACAGGATATTACGCCCTAGCAACAGGATGTCTACTCCAGCGCGAGATCCAAACACGGCGGGCACTGCGGTAAGTTCCCCCATTTAAATTCAAATGTTTGCGCGCGAAACGTAACAATGCCTAACGGAACGCCTACCCTAAACAGGCCCTTAGCCCGTTTAGCACTCCGAATCACGAGCTGCGCGCACCAGGGCCTGGAGAGGCTCATTCGCCTTTTACACCTACTGCTGCACCTGGG
ACGCTTAACAACCAGATCAAAGAAAAAACAGACAGCGTCAATGGCAGAGCAAAAATGTAACACCTCTACAATGGATGCCGACAAGATTGTATTCAAAGTCAATAATCAGGTGGTCTCTTTGAAGCCTGAGATTATCGTGGATCAATATGAGTACAAGTACCCTGCCATCAAAGATTTGAAAAAGCCCTGTATAACTCTAGGAAAGGCTCCCGATTTAAATAAAGCATACAAGTCAGTTTTATCATGCATGAGCGCCGCCAAACTTGATCCTGACGATGTATGTTCCTATTTGGCGGCGGCAATGCAGTTTTTTGAGGGGACATGTCCGGAAGACTGGACCAGCTATGGAATCGTGATTGCACGAAAAGGAGATAAGATCACCCCAGGTTCTCTGGTGGAGATAAAACGTACTGATGTAGAAGGGAATTGGGCTCTGACAGGAGGCATGGAACTGACAAGAGACCCCACTGTCCCTGAGCATGCGTCCTTAGTCGGTCTTC
GGGAAAAGCAGAGTGCTTTGGAGAGCTCGAAGGAAAGAGTCTCCGGGCCTCTCCTGCCTGCCTGAAAAGCTCAATAAAGGAGTTGGCTGATATCTGAGCTTGCCTGGTTATTATCGGGATTCGTTACTAATTCCGTGCAACACCGGAGCGGATCTCGCAGCTGGCGCCCAACGTGGGGCTCGACAAAGAATCAGAAGAAAAATGAGAGTTACGGGACCACGGACGCTGCTCCTGTGAGGACGGCGAGGAGAGTAACGGACACGGACAAAAAGTGAAAGAAAGCTTCGGGGACGCCTGAAGTAAGGTAAGAGAGACACCTACTGGGGAAGTAGGGAATAGCCCTTCAGTGAAAGAGAAAGTGTTGCTTGGGCACAGGAGGAGGGTTCGCGACCCCTTAAAAGACGGAGGGGCACGGGCGTCCTCCTGGGCCGAGGGGACACAAGAGCAACACTGGTAAGGAAGCCGCCGTGGTGAGGCTAGCTAGAGACATGGCGAAGCAA
AAATGAAAGACCCCACCCGTAGGTGGCAAGCTAGCTTAAGTAACGCCACTTTGCAAGGCATGGAAAAATACATAACTGAGAATAGAAAAGTTCAGATCAAGGTCAGGAACAAAGAAACAGCTGAATACCAAACAGGATATCTGTGGTAAGCGGTTCCTGCCCCGGCTCAGGGCCAAGAACAGATGAGACAGCTGAGTGATGGGCCAAACAGGATATCTGTGGTAAGCAGTTCCTGCCCCGGCTCGGGGCCAAGAACAGATGGTCCCCAGATGCGGTCCAGCCCTCAGCAGTTTCTAGTGAATCATCAGATGTTTCCAGGGTGCCCCAAGGACCTGAAAATGACCCTGTACCTTATTTGAACTAACCAATCAGTTCGCTTCTCGCTTCTGTTCGCGCGCTTCCGCTCTCCGAGCTCAATAAAAGAGCCCACAACCCCTCACTCGGCGCGCCAGTCTTCCGATAGACTGCGTCGCCCGGGTACCCGTATTCCCAATAAAGCC
AAGGGAGACTCCCCAGTGTGTAATTTTTTGGACGGAGAGATGTTGGCCGTGGGCAGCAACCCGTGGATAGCTGATAAGATCGTCTAGAGGGTGGGGACCTAAGGACCCCCATTGGCTCTCTCTCTTCTGTCAGAGCGGCTTGGTAGGCCGCCAGAGTGGACCGCTCGAGCGTAATGAAGACCTATAAGCGGTCCGCTCTGGAGCCTGCAGAGTCCATGTCCTTCGCCCTTAGTTGGAGACTGTGGGTGCTTGGTGTGGTCCTGTGGGTGGCCCGCCATGAAGCTCCGATACTCAACCCTTTAGCCCTGTCCGTTGATACTTGTGGGCCGCGCAGGAACCACTCGAACGAATCGGATGCACAGGGAGTGCCTAGGGGATGGACCAGCTTCGAACTGGACATCAACGGCATCGGCTAGACACAGGACAGCACCGGCGGAAGATACTAACGCCTCGCCTCCTGTGGCTCTGTGAAAGCAGACATTGATCAACCCACCTCAGTC
GGATTTGATTATTATGACAAATACAATACAAGCATTTTTACAAGGACAAGAAGCAAGCACAGTTAAGGACGTAGCAACTCATGGAGTACAAAGCGGAGCAATTGGCAAATTAATCTACACATCAGACGTAGTAAACTTCTTTGATAGTTACGAGCAGGACATTGAAGCGGTCATCACTGAATACATTGAAGAGGTTACAGGACAACAATATTATGACTTATTGAACTATGAGCTTATGAGAGACCTCGAGAATTATGCAAATGTAGAATTTGAAGACGAAGACGAATATAATAACATTCAATTTGACCTAGCAGAAAACATTGCTTCTGATGAGGTTGAAGGATTTGAAGACATGGACGAAGCAGACCGGGCGGAAGCAATCTATGAGGCTATGGATGATGTTGAATTAGAACTACAAGAAACTGACAAGGTTCAATATGTTAATCTAGCGGTTGAGATTGTAGCTCAAAGAATGGCACTATAGAAAGCACACAGAGAAG
TTGCCCTTACAAAGTTTAATGATATTAACTACTTCATGTCGATAGGTTTGAGAAAAATCAGAATTCAGATTGTCAAAGGAATGTTTTATTAGAATGCCTTCTGAATTATTGTACCAATTAATTCCAAAATTTAATGATATTTTTATGCTTAAAAATTTGAGTTAAATGCGGCAAACTCCAATGAAAATCAGTTGATTCATTCTGCAGAATTGCAATTAAAAATTTTAAAAAAGTTTTTTACCAACACATAACTACTCAATGATGTTAGTTATTAACAATACAGCAGAGTCACTCTGTATTTGACTGGTCCTTTTGTCCCCACTATAGCGATAATAATGTCTTTTATGCGCGAGTCTGCGTGCTTCAATGTGTAGTGAGCAAAAACAGTCTATCACCATAACCTCAAAGTTTCTGTTCTACTACAGTACTGTAGTCTAATAATTGAACTAAAACTATTTAAATATTCCCGCTACTGATTTTTTTTTTGATTGGCCGGATGA
TAGTAGTAGACTCCGCAAGAAGAAGCAAAAAATTAAAGAAGTGAGTTTAAAATGGAAGGGTGGTATCTGGTTGTTCTTGGAGTCTGCTATACGCTGACACTGGCAATGCCCAAGACCATTTATGAGCTTAAAATGGAATGCCCGCACACTGTGGGTCTCGGTCAAGGTTACATCATTGGCTCAACAGAACTAGGTTTGATCTCAATTGAGGCTGCATCTGATATAAAGCTCGAGAGCTCTTGCAATTTTGATCTTCATACAACATCTATGGCCCAGAAGAGTTTCACCCAAGTTGAATGGAGAAAGAAAAGTGACACAACTGATACCACAAATGCTGCGTCCACTACCTTTGAAGCACAAACTAAAACTGTTAACCTTAGAGGGACTTGTATACTGGCACCTGAACTCTATGATACATTGAAGAAAGTAAAAAAGACAGTCCTGTGCTATGATCTAACATGTAATCAAACACATTGTCAGCCAACTGTCTATCTGATTGC
ACCGTGGGCGAGCGGTGCCTGGACTGAAATTGGTGGGTCCCAGCTATTGGGAATGGATGAAGTTCTGGGAAATTGGGTTTTATCCGACCCAATTGTTATATGTATTTAATTTATGAGTTAATTAATTATGAGTTAAATGAATTTATGAAACCAATAATATATAAAATATTATTCATTATATATAATTTAAAACATTACACGGATGATTTATTTATGATGCGGTAATGATTTAAGAGGTCCATGCCTAAAACGTTCACGTTCTCAGCCATCACCATATCTACGACGTCGACTAATTCCTCCGTCTTTATCATCTGGTGAGTGAAGTCTTTGAACATATTCCTTAACCCATTCATTATCTCCTCCTCAGAGCCGTTAAAGTCGAATGGGATGAAGACATCATCGAAGTGGTATGGTATGATAAATGTTGATTTCCTCAGATATGCCTCCTTTGTTGCCGTCACCTCTATCCTGCATTCTATATGATCGTCTTTGAGGAAGAC
ACAACAAGAAAACCAGATCTCTTCTAAGGCTGATACAACTTACAAAGATCACGGATTTGTTGCACGATGGGCAGCCGAACATCTGAAACCAGAAACATAAATCGGATCTGAACACGAGCGATCGACTTTACAACAAAAAGACCTAAACTCCTTCCAAAAAACCAAATTCCTTCTGAGCAAGACAAAATTCTCGTTTATCGAGATATTTCACAATGGCTAGCCAGTAACTATCAATCTGCTGAACAAAACGGATCTCACAACCAGCTAGGTCAGGTAACCAATGGGAATCTTTTTCAGCAATATAGTGGGCAGATTTCGAATTACAACGTGCCTAATAACAATAATCCTTATGAAGGTCGGCCTTTCTTAACTTGGCTCAACAATGTGTTTAAATCGAAATTGTGTATATTAAGCGGATTTACAAGATGTTAAATAAACCTTTTTTCAGAAAATGATGTGGTTTTATTGATTAGTGTTGACTTTCATGAGTTTCTAGCATG
TTGAAAAATCTAGTCAATGGCGAGAACCGTGATAATCCACGCTGTGGCCTCAACAAGGTCAGTTACAGCCTCTCCTACTACTGCCAATGGTAGGGGACGTGCGAGCAGGAAATGCACGAAAAACAATGCTGCCGTGGAGTCCTCAAGGCCACGTAAACTGCAGAGGACTGCTCCCATTAAGACCGGGACGAGGGATAATAGGTCTTATGCTCAAGTGGTGATGGAAAATTGTCACCACTCCCATCAATCCAAAGCGCGCTCGAGCGAAAAATTTGTGGCTGCTAAGAAGGTAGCCCGGCCCTCTGTGGCCGTCCCATCAAAATTGACAACTGGGAACAAATTTGATGTTCTTGGCTTTGAGCGCCATGCAATTGACCGCGCTGTCGCTACAAGCGTGCCCACCAAATCCGTTCAGGAGGTGGTATCTGTGCAGAAAGGCACACAGTACGTGGTCAACCATACTGGACACAGTTACGGCTGCTCCCGAAAGGGTAATTACG
ATGGGAAAAAGTTAGTATAAATTTACACCTCCCCACCGTTTAAAATAAACGATTATACAAATCAAAACTTATAAATTCACTTATCATTTCTTTACTAAACTTATAAATACTGTTCGTCAACTTAACCAACTTACATAACCTATTACATATTCATCAAATACAAAATTTATGTATCTATTGACTTTTATTCAAAATTATGATTTCAACATATAATAAAATTAATTTACTTATTTAAATATTCTATGATATAATTAGTTATAAAATATTTGGAGGTGTCTAAATGACAGAATTTGATGAAATCGTAAAACCAGACGACAAAGAAGAAACTTCAGAATCAACTGAAGAAAATTCAGAATCAACTGAAGAAACTTCAGAATCAACTGAAGAATCAACTGAAGAATCAACTGAAGATAAAACAGTAGAAACAATCGAAGAAGAAAATGAAAACAAATTAGAACCTACTACAACAGATGAAGATAGTTCGAAATTTGACCCTGTTG
GCTATTCGCGCCTATGGATGCATCTCTCATTACAGAGATACGGAAAATAGTACTCCAACTATCTGTATCAAGCAATGGCTCCCAGTCAAAAGAAATCGAGGAAATCAAGAAACAAGTCCAGGTCAACGTTGATGATATCAGGGCTGCCAATATTAAACTCGACGGACTTGGAAGACAGATTGCTGACATCAGCAATAGCATCTCAACCATTGAGTCAAGATTGGGTGAGATGGATAATCGACTTGTGGGTATCTCGAGTCAGGTCACGCAATTATCTAACTCAGGTAGCCAGAACACTCAGAGCATATCCTCATTGGGTGACAGAATCAATGCTGTCGAACCACGAGTTGACAGTCTGGATACGGTCACGTCTAATCTCACTGGACGAACATCCACTTTGGAGGCAGATGTTGGAAGCTTACGGACAGAACTAGCAGCGCTAACAACACGGGTGACAACTGAGGTTACAAGGTTAGATGGTCTAATCAATAGTGGCCAGA
TGGTATCAGAGCCATCCATTTTGTTGAGGGAGGAAACATTTCTCACCATAATGACTTCTCCTTCTGATTATCAATCCAATTCCTCTCTGGCTACCACTTATTCTAATGCACCTAAACTCTCTAAAGCTTTGTCTAATAAATATGACTACCTTTATGAAGTAGATATCCTTAAAGAAAACCAAAAAATATCAGATACCTATCTTCCTTTGTTAAATCCTTACTCTGCTTTTGCAAAGAGATCCGTTACCCCTTGGTCTCAGATCCGTTCATTAGTCCAGTCTAAGCCTCGCCATGTGAAAGAATATGTTGCTGCTTCCAAATTAGATCAGCATCCTGTCTTTGCTACAGGAGAAGAACAGTTTGTTACTCTACATATTCCAGAAGAATTTGCTTCTCACTGGAAATCCCACCAATTCACTCATATCCACTTTGGTGCTGTTAAAATTGCCCTTACCTACCATGGAAGAAAGGGTCAACCTGTTGTTGCCAGATTAGCACTC
CGAAAATATTCGGGTTGTGTATTTTCCAGATTGGGTCAAGGCTGTTGCCGTCCACTCAGTTTCACCCCCCCGATGTTGGCGTCTATGGCGTCCACATCACACTCCCCTCGGACGACCTAACCTTCTGCAATTATTTGTAGCAGGTTTCCGAGGTCTTCTCCCCCCCTTCCCCAAAAACCAAAAACAAAAATAAATCAAACCTGCCAGTAATCTAAAATGATTCGCAATAATCGACTTTTACAGTCAAATTGCAGGTGTGGTGCCAAATTATAAAGCTAGTTGTAGGGCTCAACAACTAGCCAAGGTCCCTCTTTGGGAGGATTGCTCGTGAGTCATATAGCCCCCCTTAGGCCTTCTATGCGTCTTTCTTTAGTCTGTCTCCTAGTTTCCTCTCGACCCTTCTGGAGTGTTTCACCCTTGGTGTTCACTTTCTTTTGTTTTGTTTTCTTTCCTTTCTCACACTTCTCTCTCTTTCTGTTGTTTGAGTCTCTTTAGGATTG
ACACATAGTCAGAGGAAAAAATAATTTTGATTTTGTTTTCCACAAAAGAATTGAAGGATGACGACACCACCTCTCGTTATACCCTTGCATGTTCATGGCAGGTCTTATGAACTGTTGGCGGGGTATCATGAAGTTGATTGGCAGGAGATAGAAGAGTTGGAAGAAACAGATGTCAGAGGAGATGGATTTTGTCTTTATCATTCCATACTATATAGTATGGGCCTGAGCAAGGAGAACTCTCGCACCACTGAATTTATGATAAAGCTACGATCGAATCCAGCCATCTGCCAGCTGGATCAAGAAATGCAACTGAGCCTTATGAAGCAGCTTGATCCAAATGACTCATCAGCCTGGGGTGAAGATATAGCAATTGGGTTTATAGCTATAATATTGAGAATTAAGATAATTGCTTACCAGACAGTTGATGGGAAGTTGTTTAAGACTATTTATGGTGCTGAGTTTGAGAGTACTATTAGAATTAGGAACTATGGGAATTACCA
ACCGTGGGCGAGCGGATTTTTTTGCGTCGTTGTGGGTCCCACCTGATAGATCTGCAGAATTAATGGGCCTTCTGTAGCAATTGGGCCTTAAAAAGAATTGGGCTTGGACCAATAGATTTGATATTGTGCTTATAAATAAAAGTACAAATTGGTCTTTGTAACAAAACGAACATTTTATTCATTTGAAATCAATTACACACTCACGCAGATACATTAGTACATACACCATATTCATCAAATATCTGAATATCAAATACTGGAGCTTCGTGCATCATTAATATATCAATTATCTCCGTCATGTCTTCCTGCCTGAACTCATCAAACGATGAGTCCCTATACATGATAGCCAAGATATTCCTAATCCCCTCTTCCAAATTATTGAAGTCGAAAGGAGGTATAATCCCATCATGCTTGTATGGAAGCATGAATTTCTTCTTCACAAGAGCTGGAGATCTTGTGGATGTTAGCTGAATGTAAACCTTAATAGATTCATCACCTCT
GTAATCTTTACCAAACAACTTTCAAACTTTATAGTTTATGTAGTTGCTGTGATTCCCGTGAGCAGCGTTTAGATTACTGACTTGGACACATCGGTTTTTGAAGCATCGGATAGAGGTGATTAACGCTAAACCGTACCATAGTAGGCTGTTACCTGACTCGAACTCAGGCGGACGTCAGCTGACATTCACGGAATAGTTCGATATCATAATTCCTCGTTCTTTGCTGTTATAGCTCCCGATGTCTAACACTACTTTTAGACCTTTTACTGGTTCCTCCAGGACCGTGGTCGAGGGAGAACAAGCCGGCGCCCAGGATGATATGTCGTTGTTACAGTCACTTTTTTCCGACAAATCCAGGGAGGAGTTTGCTAAGGAGTGTAAGTTGGGTATGTATACCAATTTATCCTCTAATAACCGGCTTAATTATATAGATCTAGTCCCCAAGAACACTGGTAGTAGAGCTCTGAACTTATTTAAGTCAGAGTATGAAAAAGGTCACA
TTCTCTCTCCGCAATCGGTACTCAGATAGTTTAGCCCCCATATTAGGTACTCAATATATACATGAGTACCAAATGGCATAGATGTAAATAATGGGAATATAATTTGAATTGAAAAGCGGCCATCCGTATAATATTACCGGATGGCCGCGCCCCCCTCTTTATGGTGGTCCCCCCCACGTGGATGGCCGCGCCCCCCTCTTTATGGTGGTCCCCCCCACGTGGATGGCCGCGCCCCCCGCTTTATGGTGGCCCCCCCCACGTGGAGATGTCCCCCACTCAGAACGCTCGCTCAAAGCTTGTATATGTGTGGTCCCCCTTTAAGTACTTGGGCAACAAGTCGTCGCCTGTACAATGTGGGACCCTTTACTAAACGAGTTTCCTGAGTCTGTCCACGGTTTCCGGAGATCTTGCACATGGTGATTTCAGGATGAGAAGAGGTGCCTATACCCCCCGTTCTACTCCATTCCCTCGTGACCGGAGATCGTATAATGCCGGTAAGG
GTATTAAAAATTGATAGCGCTTGCGTAAGAGTAAGATCTCAAGATGGATCCTGTATCTGTAGTACATAGCTTCGCTAGGAGTCAAGGCCTGCCACTTAACTTTGAAACTGTGGGTTGTGAGGGTCCAAGTCACGACCCACGCTTTGTAATTGAATGTAAATTTCTTGATTTCCAGCACCAGTGTACCGATAGCAGTAAGAAACGAGCTATTCAAAAGATTTGTGTCTTAATTAGTAATGATCTAAAGGAGAATGGATTATTAGAAGAGGCTAAAACATTCAAACCAGAGTATAAATCAATCGCCCAAGTATATGGTAAATTCTTCAAACGATACATCGCCGAAAAGGAATCATCAGTTATTACACCATTTAAACTAGTAAATAATCAAATTTTACTTCATGATATTGACGAATTGGTTGAGTATGGTAGTTCAGAATATATGTTTAGACATATGTTGTTGTGCTACATTATTCATAAGCAAGGAATTGACATTAAGGAGA
CATCATCAATAATCTACAGTACACTGATGGCAGCGGTCCAACTGCCAATCATTTTTGCCACGTCATTTATGACGCAACGACGGCGAGCGTGGCGTGCTGACGTAACTGTGGGGCGGAGCGCGTCGCGGAGGCGGCGGCGCTGGGCGGGGCTGAGGGCGGCGGGGGCGGCGCGCGGGGCGGCGCGCGGGGCGGGGCGAGGGGCGGAGTTCCGCACCCGCTACGTCATTTTCAGACATTTTTTAGCAAATTTGCGCCTTTTGCAAGCATTTTTCTCACATTTCAGGTATTTAGAGGGCGGATTTTTGGTGTTCGTACTTCCGTGTCACATAGTTCACTGTCAATCTTCATTACGGCTTAGACAAATTTTCGGCGTCTTTTCCGGGTTTATGTCCCCGGTCACCTTTATGACTGTGTGAAACACACCTGCCCATTGTTTACCCTTGGTCAGTTTTTTCGTCTCCTAGGGTGGGAACATCAAGAACAAATTTGCCGAGTAATTG
CCGAAGTGGGATGGCGGCTGCCGCCGCTTCGGCGCTTGGCGCTTCGGCGCCCAAGGCTCTTGCTCCAGCTGATGGGCCCATAGTGGCCGGCCTCGACAAACTAGTGAACCTGGAAGGGGTTCACGACTTGTTCGAGGCCATGCGAGGGGCTTATGGTGAAGATCCAGCATGGAAAGGCTTGATGTCTTGTGATGTTGTGTATCTTAAGGATATCACAACTGCTATTGGGGTGAAAGACACATCTGTAGGCATCTTCCGTAAATTTTCTGACGGCTGCTCTTGGTGTCCAACAGGGGCAGAGTGCTTTCTTAGCATGAAAGATTTGGCCTACATGAAAGCCCAGTCAGCAAAAGCACAAAGACTCACAGCCTCCCTCGCCACAACATCTAATCTGATCGCAAGGGCGATGCGAGCGGAATCTGAACTCAAGCGCGCCAGGGACGAAGAAAGAAAAGTTGATGCTAGGTATAAGGATATATTAGAGCACTCTCTTGCAGCGA
GAAAACTAAACCATACACCAACAACACAACCAAACCCACCACGCCCAATTGTTACACACCCGCTTGGAAAAGTAAGTCTAACAAATGGCCAAAGTGCGCGAGGTTTACCAATCCTTTACAGACTCCACCACAAAAACTCTCATCCAAGATGAGGCTTATAGAAATATTCGTCCCATCATGGAAAAACATAAACTAGCTAACCCGTACGCTCAAACGGTTGAAGCGGCTAATGATCTAGAGGGGTTCGGCATAGCCACCAATCCCTATAGCATTGAATTGCATACACATGCAGCCGCTAAGACCATAGAGAACAAACTTCTAGAGGTGCTTGGTTCCATCCTACCACAAGAACCTGTTACATTTATGTTCCTTAAACCCAGGAAGCTAAACTACATGAGAAGAAACCCGCGGATCAAGGACATTTTCCACAATGTTGCCATTGAACCGAGAGATGTAGCAAGGTACCCCAAGGAAACAATAATTGACAAACTCACAGAGAT
AGCAAAAGCAGGTACTGATTCGAAATGGAAGATTTTGTGCGACAATGCTTCAATCCGATGATTGTCGAACTTGCGGAAAAGGCAATGAAAGAGTATGGAGAAGATCTGAAAATCGAAACAAACAAATTTGCAGCAATATGCACTCACTTGGAAGTATGCTTCATGTATTCAGATTTTCATTTCATCAATGAGCAAGGCGAGTCAATAATGGTAGAGCTTGATGATCCAAATGCACTTTTGAAGCACAGATTTGAAATAATAGAGGGAAGAGATCGCACAATGGCCTGGACAGTAGTAAACAGTATTTGCAACACCACAGGAGCTGAGAAACCGAAGTTTCTGCCAGATTTGTATGATTACAAGGAGAATAGATTCATCGAGATTGGAGTGACAAGGAGAGAAGTCCACATATACTATCTTGAAAAGGCCAATAAAATTAAATCTGAGAATACACACATCCACATTTTCTCATTCACTGGGGAAGAAATGGCCACAAAGGC
CCATCTTCAATAATATACCTCAAACTTTTTGTGCGCGTTAATATGCAAATGAGGCGTTTGAATTTGGGGAGGAAGGGCGGTGATTGGTCGAGGGATGAGCGACCGTTAGGGGCGGGGCGAGTGACGTTTTGATGACGTGGTTGCGAGGAGGAGCCAGTTTGCAAGTTCTCGTGGGAAAAGTGACGTCAAACGAGGTGTGGTTTGAACACGGAAATACTCAATTTTCCCGCGCTCTCTGACAGGAAATGAGGTGTTTCTGGGCGGATGCAAGTGAAAACGGGCCATTTTCGCGCGAAAACTGAATGAGGAAGTGAAAATCTGAGTAATTTCGCGTTTATGGCAGGGAGGAGTATTTGCCGAGGGCCGAGTAGACTTTGACCGATTACGTGGGGGTTTCGATTACCGTGTTTTTCACCTAAATTTCCGCGTACGGTGTCAAAGTCCGGTGTTTTTACGTAGGTGTCAGCTGATCGCCAGGGTATTTAAACCTGCGCTCTCCA
TGGGGTGGCTGATGGGACTCGAACCCAAACTATAGGGGATTACAGGGGAATTGCGGGGACTTTTGCCTTTGATTTTGCAGGGTTTTGCGTGTTCCTCTGCCCCGGCATCCCCCGCATTTGTCCCAAGATTTGTCCCAAGCTACGGCGTGGCGCCAGGCTTCCCCGCAGGCGGATGCGCCCCGGTGTCGCTGGGCACCGTCACGCTGCCGGGCGACACGGCGAACTGGCGCACCTCGGCATTGGCGCGCTGGGTTTCCCCGGTGGTGCCGAACCAGAACGCGAGGGTCTGCTTCAACTCGTTGAACCAGTAACCGATGACCGTCCCTACCGTCAGGCTGGCGGTGGCGTCGCGCAGCAGGCCGTCCGCCAGGCCCGAGAACACGAAATAGACGATGCCCAGGGCGCCCACCAGCAGCACGGCGGTGATCGTCGGCCGTACCTTGTCGTTGGGCTGCTGCGCGGCCAGCTTGCGGGCGCTGTCGCGGTCGGATGCCTCGGCA
GAAAACCAAACCTCACGTCTAATCCGCTATCCGAGCGAAATAGCAGCCCCAGCATAGGCAATATCGCGCTCCATGGCTCGAGTACGTGACACCCTTGACAGGCTCCGTGATCCGTCGGTCCTTACCTCAATTAACGAGGAAGCCCACCGACATATCCGCCCTGTCCTTGCCTCGGCACTCGTAAACTGCCCTTACGCGTTGACCGAGGAAGAGGCCGACTGTCTCGAAAATCTCGGCGTGACAGTCAATCCCTTCGCCATCCAAACGCATACACATGCTGCAGCTAAAACTGTTGAAAATCGCATGTTGGAAATTGTTGGCACCCACCTTCCTAAAGAACCCTCCACCTTCATATTCCTTAAGCGGAGCAAGCTTCGCTACCTACGACGCGCCGCCAACAACAAAGACATATTTCGAAACCAACATATTGAGCCCAAAGACTTATTGCGTTACGATGACGAGTCTTGTGAAGTAATGCCAGAATGCTCCACAAGCACAGC
GGTTATTTCACGTGGTTGTGAAATTAATTAATTATCTTTTCAACTGTGATCTCACATTTAACGAAAAGTTTATGTGATCATGGATCCCTTGTTCTCAGTTTTCCGGAATGTTGACTTTTCGGTGAAGAAAATGTTCACGTTCGATCATGAAGGAGACTTGGTGGAACCATTGCTCCAGTTGAAGCACCGAACCCTTACTGGGGTTTCGAAAACCGATGAGTACGCGAAGTTGAAGCAGGAATATGACGAATGCGTGACCGAAGAAGCGCGACAAGAAGCGCTAGCAGTTTTGAATGAGTACACTCGAAATCACCATGACCGAGTTATCGGGTTTACTAACCTGTTTATTGGGATGGCATTGGTGAAATTCCTTGGGCCGAAGATGCAAAGAGTGTTTACTCAATTCATAGGGACAGAGATGGGACCATTGCTGCAGACGCGATGGGGAGGACTGTTCGATTTAGAGCTTGAATCCGATTATTTCATCGAAGTCCCGAATT
GTGTTTTAAAAAATTTTTAAAACAAACAGCTTTCGTTCGGAAACAAAACAGCTTTCTTTCAAAACAGCTTTCGGTTACACAAACAGCTTTCATCCTGTTTTACTTCTTTTGCATTTGAACCCGGAAAAAGGGAGTGTGATTTAAAGCGCACCATATATTCGCAAAAGTTGTCGCGATTTCATTTAAACTCATTTTGTGAAATGGATTCTGAGACTATTGACATGTGTGTGAAGTTTCTCAAGATTTCTTTTGGACTTCAGTCCTTGAAGAATCTTGTAAAAGAATTGTTTGGTGGTTCTGAATTGGAAAAGCTTGCCTATGTGCATGCTGCTTTTTTCCATGCCAATGAGATGGCAATTCATTGGAATGCTGACCTTCCTTGGGAGGAAGTGATGTCTTCTAAAAGGATTAAGGAAAGATTTGGCTATGTAAAGAGCCATTTTCTGAGAAATGTTGTCTACAATGCTGATGCCTCTGGTCAGATGATTCGCTACAACACC
GACATTTTGTCATGGCACAGCTGTTGTTCAGGAAAACGACTCAAGACTTCCGAGATTGCTTTGGACTGAAACACGAAATACTTGCATCAATTTACAACGAAAAAAGCACCTTCTCTAGTGAAAACGGGTCAATCCAAATATTGGAAGAAGCAGAAGTTAATGCTCTAGGTGAGTTAGTAAGAGATGGCACGGTCGCAATTTCATTCGGACCTGGGATTTATTCACGTATGTTTTCTCATTTACGTGATGATTCTGATTATCGGTCTGCCCTTACTGACTGCGTGGCTCATGGGTGGAAGCAAACTCGAGATGCGAGGGATGTTCGAGAGTGGCAACGATCTGCTGCGATTATGTGCGCGGAGAGGTATATGTATAAGGTGAGGCAGGCGTATAAGAGGGTGGTTGAAAACTTGGATCATATGTACGCCTGGCATTACTTGACCGAAGGGCCCTCCGAGCATGTCTTTATTCTGCCAGCTATGTATGAATCTGTACGGCAT
AGAAATATCTCAGGATTTGACCGTCCGGTGAGTTGCGCTTATCACTTGCGTAAGGTATTTCTCTCTTCATTGTTCATATGGAGGGTTTGAAGGCTGAGTCTACCACAACTGTGGGGATAAATTGTAACTTTCAGCAAACAGTGATGACTGAGACCGGTAATAAGTTGATGTTCGGAAGTTTACCTTCAAGTTTGGAACGACCCGTTGCAAAGAGGAACTATTATCGTACATTATCGGACTGGATTTTAACGTACACTAAGACAGGGAAAATCGAGGATACACATGATAATGCTTGGAGTTATGTCGAGGATCTTGTCAAGACTGACTTCAATGCTAAATATGATTGGTTGGCTAAACGGGGTGTGGCTCGTGATTACCGCACTGCCGTGGGGTTGGCCATCATACCTGGTATCCCGGCGATTGTGGCAAACACACGCATTGTTACTGGTACATGTGAGGTGGCAAGGGTTGCTGTAAAGCTGCCCAAGGCGCTGAACATG
TGATAAGACGCCAGTCGATACCGAAAGGTTCCTGCTTGCGTGCGTTCCCTACTACTGGGAGTGCGGGATTCCGAGTGTCCCTTTATCTACTACTCGTGTTGTGAGATATGGCGAAAGCCCCTATCTCGCTGTGTGCCCCATGGTCCCCTGGACCGCGCAACCGTGACCTGAAAAGACTCTTGGTAGCATCGGGCTTTGTTATAGTGGCCGGGCGAGGGTTCCGAAGACCCCTAAAACTACAACAATTGCACACTTACACAACTTCTCAACTATGGCCAACGCCTACGAGACCAATTTCCAAACCGCCAATGCTAGCCCACTTACTGGGACCCTAGCTGACCCGGTCGGCGGTACGATCCAAGCCGACCAATACCGTCGCTATCGCGCCGGTGTTTTCATGTCCGTCCCGGACATGGGCCATGTGAGCAACGTGGGACGCAGCATCTTCTACGAAGTTGGGCGTCACCACGGCCGCGCTCGCGACCTCTTAGCCGCGCCCC
CCCCTTGCCTCCTTAGCTCTCAAGTAGAAAAGGAAGAGAGGCTTTTGGGGCTTTTTGGCTTTAAGCCTCATTTTATGAGCAGGAGGAGCTTGTTGCAACTTGAGAGGCGTTTTGAGGCTTCCAGGCAGAGAATACTCACAGACCCCACACAGTCTAGACGCTCAGAAGCATCTCTAGCTGCAACAAGCAAGATGGATAGAATTCTTACTAAAGAAGAAAAGCAAGCCTTAATAAGTTTACTAGATTTGGAGCCACAATATTGGGGAGACTATGGACGAATGCAGAAATGCTACAAGAAAAAGTGTCTTCAACTGCATCCTGATAAAGGTGGCAATGAAGAGCTCATGCAACAGCTTAATACCCTGTGGACCAAACTAAAAGATGGTCTTTACAGAGTTAGGCTGTTACTTGGGCCTAGTCAGGTAAGAAGACTTGGAAAAGATCAGTGGAATTTATCTTTACAGCAAACATTTTCTGGTACCTACTTTAGGAGGCTCTGC
ATCATTTTTAGAACTGACCAACCATGTTCACGTAAGTGACGTGATGACGCGCGCTTCGCGCGCTGCCTGCGGCAGTCACACGTCACTTACGTCTCACATGGTTGGTCAGTTCTAAAAATGATAAGCGGTTCAGAGAGTTTAGACCAAGGCGCGAAAAGGAAGTGGGCGTGGTTTAAAGTATATAAGCAAATGCTGAAGTCAGTTACTTATCCTTTCTTTCATTCTGTGAGTCGAGACGCGCAGAAAGAGAGTAACCAACTAACCATGGCTGGAAATGCTTACTCTGATGAAGTTTTGGGAACAACCAACTGGTTAAAGGAAAAAAGTAACCAGGAAGTGTTCTCATTTGTTTTTAAAACTGAGGATGTTCAACTAAATGGAAAAGATATCGGATGGAATAATTACAAAAAGGAGCTGCAGGAGGACGAGCTGAAATCTTTACAACGAGGAGCGGAAACTACCTGGGACCAAAGCGAGGACATGGAATGGGAATCTACAGT
GGGGCGGGGCATAGTATTACCCCCGCCCCGGGTTCAGAGTCACGTACGGAGTGACTTATGGCCTTTAGATTATAATACACGTGGACGATCAGGATCTGTGATTCGTGAAGCGAATCTGACGGAAGATCGTCTGCAGCTTCGTGGTAGGTCCCAATTGTTGCTTTAGTTTGCTTTTTTAAAAGTAAAGTAAGATGCTGTCTCTTACTTTATTCCCTTTGAGTGGAATACAGCTGTCTTTGCTTCCTCACGAAGCAAAGCATTATTTCTCTCTCTATAAAAAGCTGTGTTCGTCTTCGTTGTTCTTACAACGAAGATGGGTCTGAAATATTTCTCTCATCTTCCTGAAGAGCTTAGAGAGAAGATTGTTCACGATCATCTACAACAAGAGCGAAAGAAAGAGTTTCTTGAGAAGGCAATAGAAGATAGTTGCAGAAGGCATGTGTCGTTATTAAAGTCAGACCCATCTCCTTCAGAGATGTATTCTCTGAGTAAGTTTTTAG
GCGCACAGTGGATCCTAGGCGATTTTGGTTACGCTATAATTGTAACTGTTTTCTGTTTGGACAACATCAAAAACATCCATTGCACAATGGGGCAGTTCATTAGCTTCATGCAAGAAATACCAACCTTTTTGCAGGAGGCTCTGAACATTGCTCTTGTTGCAGTCAGTCTCATTGCCATCATTAAGGGTATAGTGAACTTGTACAAAAGTGGTTTATTCCAATTCTTTGTATTCCTAGCGCTTGCAGGAAGATCCTGCACAGAAGAAGCTTTCAAAATCGGACTGCACACTGAGTTCCAGACTGTGTCCTTCTCAATGGTGGGTCTCTTTTCCAACAATCCACATGACCTACCTTTGTTGTGTACCTTAAACAAGAGCCATCTTTACATTAAGGGGGGCAATGCTTCATTTCAGATCAGCTTTGATGATATTGCAGTATTGTTGCCACAGTATGATGTTATAATACAACATCCAGCAGATATGAGCTGGTGTTCCAAAAGT
CATCATCAATAATATACCTTATAGATGGAATGGTGCCAATATGTAAATGAGGTGATTTTAAAAAGTGTGGGCCGTGTGGTGATTGGCTGTGGGGTTAACGGTTAAAAGGGGCGGCGCGGCCGTGGGAAAATGACGTTTTATGGGGGTGGAGTTTTTTTGCAAGTTGTCGCGGGAAATGTTACGCATAAAAAGGCTTCTTTTCTCACGGAACTACTTAGTTTTCCCACGGTATTTAACAGGAAATGAGGTAGTTTTGACCGGATGCAAGTGAAAATTGCTGATTTTCGCGCGAAAACTGAATGAGGAAGTGTTTTTCTGAATAATGTGGTATTTATGGCAGGGTGGAGTATTTGTTCAGGGCCAGGTAGACTTTGACCCATTACGTGGAGGTTTCGATTACCGTGTTTTTTACCTGAATTTCCGCGTACCGTGTCAAAGTCTTCTGTTTTTACGTAGGTGTCAGCTGATCGCTAGGGTATTTATACCTCAGGGTTTGTGTC
TTTTGTAACTGAGGTTTTGACATCTCATTGTTTTTGAGCCCCAACGTCTTGGTGGATGCTCAAAGAAGATTACTCTTGATGCTTGGCTCTCAGAAAGAATGGCACCTCAATGTTTTGAGACCCGATTCTTTTGAGTCGAGACCATTTCCCCTTCCCTGAAGATTGCTTTTCTTCCAACTAAACCCCTATTGATGTGTTGGTCGTTTGCCAATCGGAGGGCGACAGGCACAGGTCGCTCCGAGTTCTAGTAGTGTGGGAACTTGTTACTACTGATGAAACGAGGTAGTGACACTCAGTACCTGCGAACGAGGTCGGGGCCCTCCCTTCTTCCTTCACCCAACTTTCACTTTTCGTTCCACTTTAGCAGGGGTCTTCTTTCTATCCCCCTGGCGGCATTGGAACTAGCCGTCGCGTCTTAACGCGCAGCCCTGAAGGCCCCACACCTTGTGGATCTTGCCGTGGGTATGTTTCTGGCATGTGTTTCTCAAGCCTGCAACCGA
ACAACAAGAAAACCAGATCTCTTCTAAGGCTGATACAACTTACAAAGATCACGGATTTGTTGCACGATGGGCAGCCGAACATCTGAAACCAGAAACATAAATCGGATCTGAACACGAGCGATCGACTTTACAACAAAAAGACCTAAACTCCTTCCAAAAAACCAAATTCCTTCTGAGCAAGACAAAATTCTCGTTTATCGAGATATTTCACAATGGCTAGCCAGTAACTATCAATCTGCTGAACAAAACGGATCTCACAACCAGCTAGGTCAGGTAACCAATGGGAATCTTTTTCAGCAATATAGTGGGCAGATTTCGAATTACAACGTGCCTAATAACAATAATCCTTATGAAGGTCGGCCTTTCTTAACTTGGCTCAACAATGTGTTTAAATCGAAATTGTGTATATTAAGCGGATTTACAAGATGTTAAATAAACCTTTTTTCAGAAAATGATGTGGTTTTATTGATTAGTGTTGACTTTCATGAGTTTCTAGCATG
TTATATCCTTAGGATATAAAGAGCAAGCACCCAGGCACTTCTTCTATTCTGCCTCAGATCGTCGATATAAGCGGAGCTTTTCTGTGACTGTACGTAGTGTATTGATCTTCGTGTTCTGGAACTCAGGTATGTTGTTCGCTGCAGTAGAAGCGCCTCCAGCATGTACGTTCGAACCTCGTTCATTGCAACAGTTATCACTTAGAACTTTTGTAGAAAATACGGATTGGGACGTAATAAATTTTCTCTATAAAAATAATGAATTTTCTAGCAGGTTGTATTCATCGATGTTTTATGAAAGAAAATATCTGGATAATCCGCATGAATATCATGATTGGTCAGTACCAAATAATGTTCCCATTGAAACGTACATAAAGATAATGAATTATCACATGGAAGACGGTATTCCATCATTTGCTTTCCAACGCAATTTAGTGAATAGATGTTTCATACAAGTGCATTTCTGTGCTCCTGGTACTTTTGGCTTCCCTATTACAGATAAT
ACAATCATAATCATCGCCCTTTCGTGTTATTTCTTGTAACGAATTCGTTACAAAACACACACACAGTATATAAGATAGAGGAACGGATTGGTACACCACAGATGGCATCAACAAGCGGTGTGGGATCCGTCGGGCCTGCAAGCTGTTGCGAGACGCAGAAGCCACATACCATACGGGAGTTGTGTTTGGCGCAGCAGATAACTTATCCATGCATACAGCTCTGCTGCCATTATTGCTATAAGATCCTTAGCGTATTGGATATTTACGCTTTCGACCAGAGCTGTCTGTACTTATCCTGGGGAGAAGGGGGGCCAACGGGTATTTGTTCTCAGTGTACTAGAGTGCTTGCAAGGCTGGAGTTCACTGCACGGCACGAAGTGTCTTGTGCAGCCAGCCGTCTGCCGCACTTTATAGGACAGAGCCTCAGCGACCTTGAGGTGAGGTGTGTGAGGTGCCTAGCTCTTCTACAATCTGTGGAAAAGGATTACATATTGCGGGAA
AGCAAAAGCAGGTAGATATTGAAAGATGAGCCTTCTAACCGAGGTCGAAACGTACGTTCTCTCTATCGTCCCGTCAGGCCCCCTCAAAGCCGAGATCGCACAGAGACTTGAAGATGTCTTTGCTGGGAAGAACACAGATCTTGAGGCTCTCATGGAATGGCTAAAGACAAGACCAATCCTGTCACCTCTGACTAAGGGGATTTTGGGATTTGTATTCACGCTCACCGTGCCAAGTGAGCGAGGACTGCAGCGTAGACGCTTTGTCCAAAATGCCCTCAATGGGAATGGGGATCCAAATAACATGGACAGAGCAGTTAAACTGTATAGAAAGCTTAAGAGGGAGATAACATTCCATGGGGCCAAAGAAGTAGCGCTCAGTTATTCTGCTGGTGCACTTGCCAGTTGCATGGGCCTCATATACAACAGGATGGGGGCTGTGACCACTGAAGTGGCCTTTGCCGTGGTATGTGCAACCTGTGAACAGATTGCTGACTCCCAGC
CGAAATTTAACAGTTTCCCAGAGGTTAAGCTGTATGAGCTGTCACCTTTTGAAAGTTACTTGGTAGTCAACACATGCCTGCCGCCGCCAGTCGGTTTCAGGAAGTGTAGATTTGCCCAAAACACAACACCACACCAAACCAAACAACTCCAGCCAGTATCCTAAAATAAAAAGAACTAATAAATAGCTGCTTAACAGTCGTTATTTAATAGCTCGCACTCCGGAGTTACAAACAACCACTTTGGCACAGTGGGCAACACACCACTCACGGTTCTACAATCGTGAACATTATCCCCGCATAAACCCAAAAAGTAAAAAATAATAAATACAAAAAGAAAAGAAAAAATTTTTGTCAATTTTAATTAAAAATAAATAAAATTTGTTTACTTATAAAAAGAAAAAGAAAAAGAAAAAAATTTTTGTCAAGTTTTATTAAAAAGAAAGAGAAAATTTAAAATTTAGTTAGAAAATTTTATAGTGATTGTATTTTTGTTCTGAACT
GATAAAAAAACGATAAGCGGTAGCCTGAGGATGATTGAAACAGCTGGCCTGTAGCTGCCGAACATTATCGCGACAGTAACATAATACAATATTTTACGAATATACAAATACAAGAAACATAACACAAGACAATAAGACCACACAGCTGAAAACAAACAATAATGGGTTTCATCTCAAACGCCATTCTAGGTAAGGTGACTGGCCTGGGAACCAAGCAGATCGAAAGATTGAGGGAACAGGGCCGTGCCGAGCCTGCCCGCCACCGGCGTAAGCTGCATGAGTACGAGCACACACAGGGAAGTCGCAGTCATAGCAGCAAGGATGGGAGTCGGAAGGACAGGATGAGCTCAGAAGACAAGACTAGGCACAAGAAGCTCAAACACCGGTCCAGACAGCCCGGTGACAAGCCCACTCTACCTCAACCCGAGACAGACATGGTATTCGGGGGTTTAGACAAGTGTCCATTGTACGGGGTAGTTATGCCAATGGGGCATGGGAAG
GTTTTAATTTTATTGCAACAACAACAACAAATTACAATAACAATAAAACAAATACAAACAACAACAACATGGCACAATTTCAACAAACAGTAAACATGCAAACATTGCAGGCTGCCGCAGGGCGCAACAGCCTGGTGAATGATTTAGCCTCACGACGTGTTTATGACAATGCTGTCGAGGAGCTAAATGCACGCTCGAGACGCCCTAAGGTTCATTTCTCCAAATCAGTGTCTACGGAACAGACGCTGTTAGCTTCAAACGCTTATCCGGAGTTTGAGATTTCCTTTACTCATACCCAACATGCCGTACACTCCCTTGCGGGTGGCCTAAGGACTCTTGAGTTGGAGTATCTCATGATGCAAGTTCCGTTCGGTTCTCTGACGTACGACATCGGTGGTAACTTTGCAGCGCACCTTTTCAAAGGACGCGACTACGTTCACTGCTGTATGCCAAACTTGGATGTACGTGATATAGCTCGTCATGAAGGGCACAAAGAAGCG
ACCGGATGGCCGCGCTTTCCCTTCCTTTCCGTACATCGCATGGAATGCTTTAATTTGAATTAAAGATGACTTTGTTTGCGTTGTCCAATCATGTGTGTGCTGGAAAGTTAAATTATTTAACTTGGTCTTTAAGTTTATGACTTTTGGTTATAAATTCAAATTAAATGTACCTGTTGTGACAGTGCTTTAATTCGACATGCCTAAGCGGGATGCCCCGTGGCGCTCTTCTGCGGGAACCTCTAAGGTTAGCCGTAATTTGAATTATTCTCCCGGGGGAGGCCCAAAATCCAACAGGGCCAATGCATGGGTTAATAGGCCCATGTACAGGAAGCCCAGGATATATCGGATGTACAGGACTCCCGATGTTCCTAGAGGCTGTGAAGGACCCTGTAAAATCCAGTCGTTTGAACAACGCCATGATGTGTCTCATATTGGTAAGGTTATGTGTATATCTGATGTTACACGTGGTAACGGTATTACTCATCGCGTTGGCAAACGTT
GAGAAAAAAACAAACCAGTCTAGCACAGATTAGCACAATCTGCCCTAGCTTACAGGCTTGCAAACTGCCCTTCCTACTTTCAAGTTGAAATTAGGAAGCACAATCTACAACCCTGTAATGGCCCTTCATACTATTACCCCAGCTGAGAGCGTTCTTGCTCAATTTTCTTCAGAGGAAGCTAGCCGTATTGGATCTTCTGCTATCGCTAACTTTTCAAGGCTTGAGGCTGATAATCATAACCTGTTTCACTATCACTTGCCAGCCTATGCCAAGAAGAAATTGTCTGCAAGAGGCTTTTATCTCTCACCTTTTTCCTATGAGACTCATAGTCATCCTGTGAGCAAAACCATTGAGTCCCATTTAATTAATATTAAGCTGCCTAATTATATTAGTGAAGATTTCTTAATTGTAGGCATTAAGGATAATAAATTGAGTGTTCTAAGAAAAGAAAAAAAATTAAGATTTTTAGAAGCTGTAAATAGATGTGTATCTTCCCATGA
GGAAAAAAACTTTATATATTTTCTACGTTGAGCTCCGTATAAAGCTCCGTGCCCGCACACGCCCGCTACGGCGGTATTGTCTAACCGGCGACAATAAACAGCTGCTGCTTACAAGCTTACAGTTGACCGGAGTCTCGGCGTGCAGCGCCTAAACACGGGAAACCGTGGTGGTGACACCCTCTGCTGAGGGCTTATAGTGGTGATATTCCTCCCCAGGAGTTCCCTCCCATTTCGGCCACTGCGCTCTAACCATGAGCGCGGTCTCTTTGAGAGTGTCGCTCTTCTGCCTACGCGCTCATTCGTTCCCTCGAGTTGACGCTTCAAGCAGGTGGACACCTCCTCAACCCATAATAAGAGATCCATTCAATGGACAACATCCTCGATCCCCTTAAGGCTCCGTTTTCTTCGGAAGCCGCCGCGAAAACCACCGCTGCCAAAATCGCTGTGGTATACGCGTTGGTCGGTCTGGTTGGCGGTCTGCTGCTCACCAAGTAAGGTGT
ATAAAACATCAGAAGATTTGGAGGGACCTCCTTAACTTTTGGACTGAATTTACCGGGACCGGTTTATTTCAGGTTTTATTTTTATTTTTCTTATTTTGTAAAGTTACGTTTGTTCATAACAAAGATAATGGCTCAGGGTTTGAAAATTTCACAGTTACTAAACATTGATGAATTTGGTGCTGAACAGAGGGGTCAATTTCTTGATCTCATGATCACAAAACCAGATAGTCAATTGGGTGCTATGATGCAAAGGATATTGACTGATAAAATCGATGATTCTTTGCGTGAGAGGAAGACAAGGGAGACTGTCGTGATTCATGAATTGTTGTCTCAAAAAGATCAAAATAAACTTATGGAGATTTATCCAGAGTTTAATATTGTTTTTAAAGATGACAAAAACATGGTCCATGGTTTTGCTGCTGCTGAAAGAAAGTTGCAAGCTTTGTTGCTGATGGCTAGAGTTCCTAAACTCGAACCTGTAGATGACATTGGTGGGCAAT
AGTAAATTTTGCGTGCTAGTCGCTGAGCGTCAGACCGCAAAGTGAGTTTTTAGTGATCTAAAGTGAGGAGTTATTCTTACTGTCATCAAACACTACAAATAAACACGTTGAAATTATTTCCGGAAGAACAACTGTCCGGAATCAAAGACGATGAAAAATCGTAGACAAAACACCCGAATTTCGGGTGTCAATATAAAAAAGCAAAATCCAAAAAACAAAAAACAAACAAAAATAAAAACATCTGTTGTAAAAAGAGGCAAGCGCTCTGTGCAACCTTTTGGATTCCTGAATCCAATCATGAGAGTGCGAGCTCTGATAGTCTATCTAATCACCATGATTTTGACTGGGCGCCAATGGACCAAAGGAATGAAACTTTTCTGGAAGCGGGTTAACCCACAGATGGCTATAGCGACCTTGAAACGAGTCCGCAACATCACAACCAATTTACTGACTGGACTCATGAAACGGAAACGCAGAAGCTCTGTCAGTTGTGAACTCTT
GGAAAGTGTGGGTCGACTCCCCGTGACAATCGGCACAGGGACCACTCTGCAGTGCCGGCTGTCCCGGCTACTTTAAACCCCCAAATAATAGATTGAAGATGAGTGACGTATTCAACACACCACATGCTAGGAGAACAATAACCCAAGCACTTGGTTTGACGAACGTATCGGACAGAACACAGGACTGGCTACTACCAGAACCATGGAACCCGCCTATGGATCCCATCAAGAACAGCCAAGAGGCTGCGGAGTACCTACAGCGGAACCAGTACAGGATGCTAAAGCCCCGGGCAATACCCGAAAACACACCCCTAGACACTTCAGAGCTGTTTCCACACTTGGCAGAGTTCGTAGGATCAGGGGCATTTGGCACCTCGACACTGGTCCCGGCTGGGAGCACTGAGTACATCCCACGATACTACCCCACACACAAGCCCGAGCACAACAAACCAACACCCTTCGGGCACTACGACGTGGCACTTCTCAAACAGATGACTTAC
CCAGGGACCCCTGCAGCCCCCTGTTTGTCAGCGCCTGTAATAGGGTACTACATTGCTGCAGGCTGGTAGCGTGAGCGGTCGGTAACACTTCCGTTCTCCACGCCAGAGTTGCCCCTCGTGGGCGTGTCTGCCGGAAGGGCTGAAAAGTATCCGGCCGGTAGCTCGCCCCCGCGCATGTGCCCGAATAGGGATTGGGTGCGCGGTTGAGGGTCTGGTGTCGTAATGGGGCGAGGAGGGTTCCGAAGATCCAAACCATTACACACCTGCAACTCTGATTACCATCACCACTAGCGCCATGGCTGAAGCTCCCGCTTCCCACCATCGTTACCCCGCCCCTTTAGTGGGCACTCTAGCCGACCCGCAAGGCGGGGGTCTGGCTGCTGACAACCAGTTCCGCCGATACCGTGCCGCGCTCCGCATCCGTGCTCCGGACCGTGGTAACTACCTCACGAGCACGCGTTCGATCTTCTACGAAGTCGGACGACGCTACGGCAGCGGCG
CGTAAAAATAATGGAAACTACAACACCCGATCTGCCATTTGATTTACATACAAGAGAAGCCTACGATTACGCCACTTTTCATCGTACCCTGCTTCACAAACCCGGTTTATCAAGGATAAAAGAGGACCGCTGGGTTTACAAATACAATGTCGAACAAACAAGGATGAACACTGACCCTTTTGTCAGAAAGTCAATGAAACTTTGGGATGAGCACGCTTATCACGATATGTATGGTTTTACTAAGAAAGCTAGACTTTCTAACGGACTTGACGCATTTCAAGGATTTGCCAAACCCCAAAAACAGAGATCTTCTATGTCACCTGAAATGGCTTCTTGTTACGAGAAGGCACTTGAGGAGGCTAGACATGTCTTTACCCCACATGAACGATTGACAAGACTTTCTGTCCCAAATGTTTGCGATTCAACGAATCTTGATTCTGCCGCTGGATTTTCTTTTCCAGGCAAGAAGAAGAGTGAAGTTGTTGAGGAAGCATTCGATG
GTATTTAAAATCATAGATTGAATATGTTATCAGAGACTGAGTTAAGGGCTTTGAAGAAGTTGAGTACAACGACCACTAGGGTCGTTGGAGATTCAACTTTAGCTCTTCCTTCGAATGTTAAACTAAGTAAAGGTGAGGTTGAAAAGATCGCTGTAACGAAGAAAGAAATGTTCGATGAGTTAGCTCAATGTAATCTACCTACAATTGAATTAATTACAAGAGAACACACATTCAACGGTGATGCCATCCGATTCGCTGCCTGGTTATTCTTGATGAATGGACAAAAGCTAATGACCGCAAATAATGTTGTTGTCAGAATGGGTATGCAATATTCTACAAATTTGGCTGGTAATAACGTCGAGATTAATTACGTGACATCAAATAGTGTAGTTAAATTAGGACACATTCCTGCTGGTGTACTTGCTGCTCCTTATTCAGGAAAGGGAAGTGGACTTTTCATTACTTATGAACAAAATTTGATTACTAATACAGTTGAAACA
GCTATTCGCGGTCATGGCTTACATCGCAGTTCCTGCGGTGGTGGATTCACGTTCAAGTGAGGCTATTGGACTGCTAGAATCGTTTGGAGTAGACGCTGGGGCTGATGCGAATGACGTTTCATATCAAGATCATGACTATGTGTTGGATCAGTTACAGTATATGTTAGATGGATATGAGGCTGGCGACGTTATCGATGCACTCGTCCACAAGAATTGGTTACATCACTCTGTCTATTGCTTGTTGCCACCCAAAAGTCAACTACTAGAGTATTGGAAAAGTAATCCTTCAGTGATACCGGACAACGTTGATCGTCGGCTTCGTAAACGACTAATGCTAAAGAAAGATCTCAGAAAAGATGATGAATACAATCAACTAGCGCGTGCTTTCAAGATATCGGATGTCTACGCACCTCTCATCTCATCCACGACGTCACCGATGACAATGATCCAGAACTTGAATCAAGGCGAGATCGTGTACACCACGACGGACAGGGTAATTG
GTAGAAAATTCATTTATGATGGTAGGATGCTAGACTTAGAATTTGAGAACTGTTTAATCGATGATTTGAAGACTATTGATAAATGGGAGAAACAACAATTGTCCGTTTATGATGAGTTATATGGAACTGAAACTGCTGAGTTTGTACTTGGAGAGGGTAAGTTACCCAACTCTTATAGGACAAACGTCTTTAAGATAACTGAATCTGGTGATAAGATATTTCTTGGTACACTAATTAACAAGTTGTTCAGACCGCAAATTGATTTAAGTAAGTTAAAAGATGAACGACTATTAAGATGTGTTGAGTATGATAATGGTTGGTATCAACTATGTGTTAAGATACAACGCGCTATCGATAACGGATTGGAGATAGAGAAAGCTGATTTACCTAAGTATGATCCAAAATTTGAATATAACATAAAACATCCAACCCGTGAGAATGGTTTCCTTAACTACTATGTTCTTAAGGAATGTAGTGTTGAGATATATATGAAGGATGAT
TTGATTCAAGCGAAGCAGAAGCCCTGCAACAAAACTAAATCTTGTCCCTTCTTTCTCTCTCTCTAAGCGACAATCTTTTCTTGCTTTCAAATGACTTCTTTCTTCTCTTGCTCTATGATGTGTGGGATAGCGCCCACACTACGAAACTAGGGATAGCGCCCTAGCTCCGATTATTGGGATAGCGCCCAATATTTTCTGTTAATATTTCGATATTTTCATTTTGTAATTTCGATTACTTATATATAATAAAAACCAAAAAGATTTTCTTATTTCCTTAATTTCTTTTTTGTTTGCTTTTTCATGGAGATCTACGGATTCTCCCCCCTCTCCTTCCAGGACACCGAGTCCTGGAAGAACTCTGCTTTCGCAGCCTGCCGAGGCTGCAAGACCTACCCCATCGAGGAGGTAGGTACTGACGGATCCGTGAGGATCCGGGAGCTCCCGGTGGGGCTCGTGCTGAAGGGCGTCATGGCCCAATACCGGTCCATTTTATGGACCCA
ATGAGATATTATGATAGTGTAGGATATTGACTATCTTACTGCGTTTCCCTTATCGCAATTAGGAATAAAGGATCTATGTGGGTTGGCTGATTATAGCCAATCCTTTTTTAATTTTAAAAAGCGTATAGCGCGAGAGTTGGTGGTAAATGAAATGAACAAATTAACTAAAAAGCAACGTTTGTTTGCAGAAGTATATACAATACCTGGTACTGAATGTTATGGCAATGCTACTAAGTCAGCTGTGCATGCCGGATATAGCGAAAAGACGGCGTACTCACAAGGACAGCGTATGTTGAAGAATGTTGAAATTCAGAATTATATCAAGGAGGTTGAAACAAAACTCTTTGACGAGAATATTATGTCAGGTAAAGAAGTGTTGTATAGGCTAACTAGAACAGCTAGAGGAGAACACACGGAAGTTGAAGCTGTCGTAACAAAAACTGGAGACTATAAAGAGAATCCGGATACTGGCAAAATGCAATTAGTATACGATGAACACA
TTGAAAAATCTAGTCAATGGCGAGAACCGTGATAATCCACGCTGTGGCCTCAACAAGGTCAGTTACAGCCTCTCCTACTACTGCCAATGGTAGGGGACGTGCGAGCAGGAAATGCACGAAAAACAATGCTGCCGTGGAGTCCTCAAGGCCACGTAAACTGCAGAGGACTGCTCCCATTAAGACCGGGACGAGGGATAATAGGTCTTATGCTCAAGTGGTGATGGAAAATTGTCACCACTCCCATCAATCCAAAGCGCGCTCGAGCGAAAAATTTGTGGCTGCTAAGAAGGTAGCCCGGCCCTCTGTGGCCGTCCCATCAAAATTGACAACTGGGAACAAATTTGATGTTCTTGGCTTTGAGCGCCATGCAATTGACCGCGCTGTCGCTACAAGCGTGCCCACCAAATCCGTTCAGGAGGTGGTATCTGTGCAGAAAGGCACACAGTACGTGGTCAACCATACTGGACACAGTTACGGCTGCTCCCGAAAGGGTAATTACG
AAAATAAAATAACAAACAAAACCGACCAAAGCTATCACAAACCCACACACACCGCTCTATCATCTGAGCACACAGCTTTTCTCTGTCTTCACCCGCGCGTGTCCGTCCCTCTTGAGCCGTAGCCTTGATTCCATCTTGTGCTTCGTTCTCCTAGTTCTTTCCGCTTCTATGGCATCCACCAGTTCTAACACTTATTACATGGATGGCGACCCTAGATGGCCGACGCGAGACCCAGGAGCCCCTATTACTAGGGACGCTCTACCACAGCGCATATCTGAAGCTTGGAACACCGTCATCATAAGGCACATGCTTTCTGATAGCGATGACCAGGACTCCATTCTTGGTAGAGATGGTTTACCAGCAACACGATTCAACGCTTACAGTGGCTTGCTGCCAACCTTCGTTCAATCTCTTGGTCTCCCCGTTAACCGCTTATGGCTTCATGCACCTGTGTCAGCAATTGAAGCCCCGTTATGCGTAGACACCTCCTATGTCGTCCA
ACACAAAGTCCTGGGCAATTACAAACAAGAAAAACTTAATTAAATACTAAGGTTTACTTTTTCTTCAAATAGGTATGTCTAAATCTCATTCTGACGTTGTGGGCACTGTGTCTGGTCTTAATTATAGACTATTTTATGATATGATTCCTGATAGGATATCTCAGAAACTCAGATTAAGAGAGATAACTGATCCAAAGACATGCAACGCAAGCAAGATACCCTTAGTGCTCAAAGCTGCTGAGGAAGTGTCTAGGATGGATATAGACCATGATAAGGATGGCTACACAAAGGTCCAGGTCAAAATGCCTGAGTACATGAAAGCTTACCTGGAAGAGATGCTCAGTGCAAGCAACTCAACTACCACTGGTATCTCCTATAGTGTGTTCTTAGTGTACATGCAAGACAAGTGTGGTGACTGGATAACAGAACATTACCTAAAGAATGTTCACTCTATGTCAAAGCAACAATTGCATGAACTGATTACTGGAATAATTGAAACC
AGAGCAATCAGTGCATCAGAAATATACCTATTATACATTTTGCTAAGAATCAATCAACTACATTACACAAGCTCCTCTACCTTAGGCTGTTGAACTCGAAATGTTGACTCTTTTCGGTAACAAGAGGCCTTCTAAGTCTGTAATGGCAGTGTTGAAGTCTCAAAACCATGGTCTTCTTCTGATGAAAAGCTTGCTTTAACCCGGAAAGGATGAAGGTCCTTTAGTTTCACTTGCTAAACACAAAGCCATGGATGCATCCAAAGGAAAGATACTGTTAAACATTGAGGGAACATCTTCCTTTGGAACCTATGAATCTGATTCCATCACAGAGTCAGAAGGTTATGATCTTTCTGCTAGAATGATAGTAGATACAAACCATCATATCTCAAACTGGAAAAATGATCTTTTTGTTGGCAACGGAAAGCAAAATGCTAATAAGGTTATCAAGATCTGTCCGACTTGGGACAGCAGAAAACAATACATGATGATTTCCAGAATTG
TTGAAAATAAATTTTCAAGTCTTTACATTGTGTACACCCACTGCTTTCTATTGAAGTCAAGGTAACGCCCTGCACCAACTTGCTTGCAACGTTCTCACAATCATATTGTGAATTTCTTTTCTCTTGCATTGCTGCGGTAATACAGCACTGATTTCTTTTGAGATCAGACCAAGTCTTAACTTGGTGTGCGTTCTTTTCATTGAAGTGTAGGATAGCGCCTACCAATCGATTATCAGGATCGCGCCTGATATTTTGTGAACATGTCCGTTACTCTTTCCCCTTCTGGGGATTGTTTTTCTTTTAACCATGTTAAATATAATAATAGTTTAAATAAATATTTATTTTATAATAGTAATTTAGATATCGTCCTTGACGATTTTGATTTTTATTTTAATTTTTATGTTAAAAAGTATAATGTTTTACTTTCTTTCTTTTCTGACAGAGTTTTATCGGCACTATATACGTCGATGTCTGTCAGCGAGGCTGCCTCTCTCGCAATG
CATCATCAATAATATACAGTTAGCAAAAAATGGCGCCTTTGTTTGGCTTTGTTCCAACTGTTTTTGGCCCGAGTTGGGTTTCGTTTTCCCGGGTTTCACGTGGTGCGTCAGGTGATGTTGAGTTTTTATACATGTTTGTGTGTGTTTTGTGCTTGTGTAAAGGAGTTTTGGTTTTTTACTTTGCGGAGCTTACGGACTAATTTACTTAATTTTTGGCAAATTATATCTGTTTTTGGGTATTTTGTTTGTTATTTGGTGCGATTTTTCGACTTTTGACTCAATGTCGCGGCTCCTACGTCTTTCTCTTTCTTCGCGTGTGTGGTTAGCAGCTCAGGAAGCTACTCGCAATGTTTCTGAGGATCCTGTTGTATGTCGTACGCCATGGGATGGTTCGCCTACTTGCACAGCTGTTCGTGTTGTACGAGCGGAGGTTCTGGCGGACGGTACGATGGACCTTGACATCGTGTTTCCTGAAGCTGCTGTACAGGCTGTTTTTAGTC
ACCGGATGGCCGCGATTTTTTTTAAAGTGGTCCCCGCATGCGCTGGTGTCCAATCCTATCCGCTCCTCAAAGCTTAATTATTAAGTGGTCCCCTATATAACTTGGTCCCCAAGTACTAAAGCTAAACATGTGGGATCCTTTACTAAACGAGTTTCCCGAGACCGTACATGGTTTCAGGTGTATGCTAGCAATTAAGTATTTGCAACTGGTAGAAAATACGTACTCTCCAGATACATTAGGGCACGACTTAATTCGTGATTTAATTTCAGTTATTCGTGCTAGAGATTATGTCGAAGCGACCCGCCGATATAGTCATTTCCACACCCGCATCCAAGGTGCGTCGCCGGCTGAATTTCGACAGCCCGTATGTCAGCCGTGCTGCTGCCCCCACTGTCCTCGTCACAAACAAAAGGAGGTCATGGGTGAATCGGCCCATGTACCGAAAGCCCAGGATGTACAGGATGTACAAAAGCCCTGATGTGCCTCGTGGTTGTGAGGGT
GTTTTACCAACCAGGAATCTGACCGCGTGCCAGTAGGATTCCACTCTCTTGTTAGTAGATAGTAGTACCCACGTTTTGTAAATATACGTGTTGTTGTGTTGGTATACCCTCATTTGAGTATGGCTTTCTCTGGGTCTAGTCGGACTTTAACACAACAGTCCTCGGCGGCGTCTTCTGATGATCTACACAAGATTTTATTTAGCCCCGATGCCATAAAAGAGATGGCGACTAAGTCGGACCTAGGTCGACACCACTGCGTGCGCGCAGATGATGCCGTGTGTGTCAGACCCCTCGTTCCCGAATCTACGTCCAATAAAGTGGCCCAATGGTTTAAAACCGGTTATGAAGCCGGAAAATTACCATCTAAAGGGTATATGATCATCCCACAAGTTCTATGCGCCGTCACCCGTACTGTAACGTCCAGCGCTGAAGGTTCTCTCGAGATCTATTTGGCTGACACAGGTGATGTTGAACTTGCTCCAATCGATGATCAGGTGGTC
TTAAAACAGCCTGTGGGTTGTTCCCACCCACAGGGCCCACTGGGCGCTAGTACACTGGTATGCCTTACCTCGGTATTACGGTACCGATGTATATAGTACCTTTGTACGCCTGTTTTATATCCCTCCCCCACATGTAACCTTAGAAGTTTACACAAACAAAGACCAATAGGAGTCCAACACCCAGTTGGATTGCGGTCAAGCACTTCTGTTTCCCCGGACCTAGTAGTGATAGGCTGTACCCACGGCCGAAGATGAACCCGTCCGTTATCCGGCTACCTACTTCGGGAAGCCTAGTAACATTCTGAAGTCTCTGAGGCGTTTCGCTCAGCACGACCCCGGTGTAGATCGGGCTGATGGGTCTCCGCATACCCCACGGGCGACCGTGGCGGAGGCCGCGTTGGCGGCCCGCCTATGGCGAAAGCCATAGGACGCCTCTTAGATGACAGGGTGTGAAGAGCCTACTGAGCTGGGTAGTAGTCCTCCGGCCCCTGAATGCGGCT
AATACAAACATACAGAAAACAAACGAATTCAAGCAATCAAGCATTCAAGCGCTCTTTTATTTTACAAAATTTTCAAAGATTCTTGCTTTCTCCACTCCTTAAGTTCTATTAGTTTTCATCAATTTCAATTGTAGTTCACTCTCATTCCATCCTACAAGGGACGATGGCAGCACAAGTTATTTTCTCGTATCTTAAGAGCGGCAGTGGAGTTACCACAGACGCATGTCGTGCTCAGGCGATGCAATTCACATTTGGCAGTTTTACGCCTGGAAAAGTTAACTGGAACACTTTATCCAGTGCAATGATTGAGGAGTATGAAACTCGACAAGAAAGTTTTGAGCTGGCTTGTGAGAAGTTTCGGAAAGAACGAACAGATATGCGTATCGTTCGAAGGAAGGAGACCTTTCAGTATTCGCCTAAAACCAAATACCAACTTAAAGGGGCGCGAAGAAAGGAGAGGAAAGAAGAGCAAGAACGGAAGTTTCTTGCATCTAGTGACA
GGTAAAGTTATACATTTACCGTTGGACAAGGTAAGATTACCGACATCCTAATAGAATTGTATAACTTTTGCTCTTTCAATCTTCTTGGAGAATTTCGATGGCACTCGAAGTTGAAAGCGCTTTTTCTTTATCTTATTTGCTAAAAGAAAACAAACAAACCTCAAATAATCTCTTTTCGCTGATACAAGTACCCTACACGAAAATGACCCATGCGAAAGGAAAGAAGACACATCTTCTTAGATGTATTTTAGGATCTCCGTTTGAGACTTTAACCAAGTCTAGCATCCGTAGGTCCCTGAAAAACCTAAGAGAAGTCTGTAATTTACCTTATTGCAATTTTAAGAAAATACCAAAAAATATAAGTTATAAGTATCAAAACCCTTTCCTTAAATTATATGAAATAAACAATAATTTTATTAATTGTAAAGTGGGCGCCACTGGTAACACGAATTCAACGTACGATTGGCGTAATTTGTCCACTATTGGTAATGGTTGGAGTG
