# Supplementary material for: Towards a better solution to the shortest common supersequence problem: the deposition and reduction algorithm
Source: BMC Bioinformatics. 2006 Dec 12;7(Suppl 4):S12. doi: 10.1186/1471-2105-7-S4-S12 (PMC1780115; doi:10.1186/1471-2105-7-S4-S12)
Supplement: Additional file 1 — Real DNA sequences DNA sequences are obtained from NCBI Viral Genomes, Accessed on 01/01/2006. . Sequences are randomly selected from different genome sequences. The specific length and number of sequences are specified for each dataset. There are 60 randomly selected datasets. File name indicate the number of sequences, sequence length, and dataset number. For example, file name "DNA_N100_K500_5" indicate that it is DNA sequences dataset, with 500 sequences, each truncated to length of 100. And this is number 5 datasets for this setting. Each sequence is represented as a row in the dataset file. [file 1471-2105-7-S4-S12-S1.zip › DNA_N500_K500_7]

CGCAAAATATACGATATTTTTATTCACGTTTGCGTGATTTTCGCCTCCTTCATTTCAGTGTCATGTCCGAAGTTGACAACACTGATCCAACTTTACAAGATGTAGCCTTTGTTGAGTCCAGTGGTCTGGACACAACACACCTTCGGTCATCGGAGAAAACCGCTGGTGCAAGCTACTCTGTGATAAGTAGCAACTTCAACTCTCCTGGTCTAACTGAAATCGCGCGCTACGGCGGTTACAGTGTATACTCAGGGAATCAGAACACTGATCCTTGGGTTAGGGCCACACTCAAAAACTTTTCTCGTGAAACTTACGAGCGAATCTATGGATTCACCAGACAGCCCGAAGGTGTCATGGGAATGTATAGCTCACTGTTAAAGTTCAGTGATGGCAAGTGCAAGTTTGATCGTCTCAACCGTGTTCAACGGAAGGCGATGATTGGCGCAATTGCGAAAGCAAAGAAGGCGTTTCGTCTTCCATATAAATCCGAGCCTTTGGAT
ATGGGCGGCGCAAGAGAGAAGCCCAAACCAATTACCTACCCAAAATGGAGAAAGTTCACGTTGACATCGAGGAAGACAGCCCATTCCTCAGAGCTTTACAACGGAGCTTCCCGCAGTTTGAGGTAGAAGCCAAGCAGGTCACTGATAATGACCATGCTAATGCCAGAGCGTTTTCGCATCTGGCTTCAAAACTGATCGAAACGGAGGTGGACCCATCCGACACGATCCTTGACATTGGAAGTGCGCCCGCCCGCAGAATGTATTCTAAGCATAAGTATCATTGCATCTGTCCGATGAGATGTGCGGAAGATCCGGACAGATTGTACAAGTATGCAACTAAGCTGAAGAAAAATTGCAAGGAAATAACTGACAAGGAATTGGACAAGAAAATGAAGGAGCTCGCCGCCGTCATGAGCGACCCTGACCTGGAAACTGAGACTATGTGCCTCCACGACGATGAGTCATGTCGCTACGAGGGGCAAGTCGCTGTTTACCAGGAT
CCGAAAGTGTTGTCGGGGCGATGGCCCAGGCGGGTCGCAGTGGCGATGCTTTTGCATCCCTTGATCAACGGCGGGAGCGCCAAGAAGAACAGGCGCAGTCCGGCCTTGACAAGGTGTTCTACTTCCAAGGCGTGGTTGAACTATTCAACCGTATGAAAATCGCCTATGGAAGGACACCGGCTTGGACGGCCCTCATGAAGTGTAACGCCATATACTTGAAAGATTTTAAAACAGCAGTTGGCGTTGAGGGTACCCGCTATGGGCTCTTTTTCGCAGAAGAAGTGACTAAACCAACTTGGTCACCCGACATTGGAGCAAACTTGATAACTTTGGGCGAAAAGGCCTGTTTAGACGCCCAAAATGCAAAATATGAAAGATTGCAAGCCTCACTTAAAACAACTAGTGGCCTTGTGCATCAAGTGATGGAAAAAACTAGGGAAGCTAAAGAGAACCTAGAGAAAGCCAATAAGATCCAAGAGCAACTTGACAAGGTCATTGAG
ATATAATAGGGAAAAAGTTAGTATAAATTTACACCACCCCACCGTTTAAAATAAACGATTATACAAATCAAAACTTATAAATTTACTTATCATTTCTTTACTAAACTTAAAAATACTGTGCAACAACTTAACCAACTTATCTAACCTATTACATATTCATCAAATACAAAATTTATGTATCTATTGACTTTTATTCAAAATTATGATTTGAACTTAAAATCTTATTTCTTCTATTAAATAGTAGTTTTAAAATTATTTAAACTTTTTTAAGAAAAACTATTGACAAAACTTTTAAACGTTTGCTATACTAAGTATGTAATCAAAACAAGGAGGTAACAAAAATGGAAAATGAAACAAAAAACATTGAGTTGAAGCATGTTTTTCGTTTTAAGAATGGAAGTTTATGTATAGCGTTATTTGATAGAACAGAAAATGAAATTTCATTTTATGATGTTGACATTGATGAAATTGAAGATTTAAATCATAATTCTGTTTTACGC
AAATAAAACCCCTTATGTGTATTGCTCGCAATGTCTTCTACCAACGTAATCCTCCAACCAACATGGCCAATATTTCAACAATTTCAAAGCGGAGACACCATACAAATATCATTAGTGCGAAATAATAGAGTCGTCAACTCATTTGTTGATCAACAACCCATCCATCCATCTTGCATCGGGGAATCTCTAACTACAACGATTATCGTGAATCAGGTTAAGTATCTGGACTGGTTAATTGCTCAGAGTGAAGCACCATTGATACCATTACTATCAGCGAAACATGAACTACAAGCTGCCAATTCGAATGGCTTTTTCAGTCGTTATCTAGCACACGCAATTACCTCACGGAGTAATCCATATGAAGTAACTTCAGAGCAAATTCTTGGTATGGTTAATGATAGTTTGATTGAAGTTAAGGCAGTTACAACTCAAGTCGCTCGGAATACATACGATGTTACAATCGGATTACAAAGTTTATCGAAACAATTGACTGACGCTAT
ATGGCACATGAAATACTGATTGCTGAAACAGAGGCATTTCTAAAAAATGTTGCTCCTGAGACCAGGACAGCAATAATTTCAGCAATAACAGGAGGAAAATCAGCCTGCAAATCAGCAGCTAAACTGATTAAGAATGAACATCTTCCCCTAATGTCTGGAGAAGCCACCACAATGCACATCGTTATGAGGTGCTTATATCCTGAAATAAAACCATGGAAAAAGGCAAGCGACATGCTGAATAAAGCAACTTCTAGTTTGAAAAAATCAGAAGGAAGAGACATAAGAAAGCAAATGAAAGCAGCTGGAGACTTCTTGGGAGTGGAGTCAATGATGAAAATGAGGGCCTTCAGAGATGACCAAATAATGGAAATGGTTGAAGAAGTATATGATCACCCAGACGACTACACACCAGACATCCGAATAGGAACAATCACAGCTTGGTTGAGATGCAAAAACAAGAAAAGTGAAAGATACAGGAGTAATGTCTCAGAAAGTGGAAG
AGCAAAAGCAGGTACTGATTCGAAATGGAAGATTTTGTGCGACAATGCTTCAACCCGATGATTGTCGAACTTGCAGAAAAAGCAATGAAAGAGTATGGAGAGGATCTGAAAATTGAAACAAACAAATTTGCAGCAATATGCACCCACTTGGAGGTATGTTTCATGTATTCAGATTTTCATTTCATCAATGAACAAGGCGAATCAATAGTGGTAGAACTTGATGATCCAAATGCACTGTTAAAGCACAGATTTGAAATAATCGAGGGGAGAGACAGAACAATGGCCTGGACAGTAGTAAACAGTATCTGCAACACTACTGGAGCAGAAAAACCAAAGTTTCTACCAGATTTGTATGATTACAAGGAGAATAGATTCATCGAAATTGGAGTGACAAGAAGAGAAGTCCACATATATTACCTTGAAAAGGCCAATAAAATTAAATCTGAGAACACACACATTCACATCTTCTCATTCACTGGGGAGGAAATAGCCACAAAGGC
ACAATTTTAAGACGAACGACTCGCTACAATGGCTACGCTTGCACCACGATCTCGCAGACCTATTCGAACCGACGGATTAACCATACGCGCACTTACATCAGATGTCCAAACAGCTTTCACAACTCGATCCAGACACAGCGGTATGCTTGATCACATTCAGAACTCCGTGGTTGGCTTGAACCCACGTCATTGCATGGTTGACGCTGATGAATACGTCAATTATCTGATCAGCGACCTCGCTACCGTTTCTGAAGATGCTGATGGACTATTCGACGTTATAGGTGGCGTAATTAAAGGCATTGGAGGAATTACAGGCATAATCGACATTGGTAAAGAGGTTGTTGGATTCGTGCGCAAAGGGGTTGACATCATCCATAGCCATGTAGGGAATGGGAAGAAGTTTATTGGTGCAGATTTCGATAAAATTGTCGAGGCGGTACGTAAAGTTGATTCAATCGTGTCTGAGTTTTCGTCATCATTCAAACCTGGTTCAGTGCCCA
GGTCGGTTATGCGGCCGAGCCATCCTGTACGGGTTTCCAAGTCGATCAGAGGTAGGGGCCGGCACAGAAACCACTCACATCAGGGCTGTGCGCCTCCAGGGCGCGTGAACTCCCACACCCCGGTGTAGTTACATCCCGGAATTGTCTCAGCGCCTCTCAGGGCGCTTCTCATAAACAGTGATCTACGCCACTCCTGACGGGTGGCTGTCAAGGATACTCACCTTCCCTACTAATGAGGGGCTAAGAGCCCCTCTCTATAGAGCGCCGCACAGGCGGCGCGATAAGAGCGCCACCAGGCGCTCATCTAAAGACCGGCCTTGAAGGGCCGGTCATAGAGATCTATTCGATCCGGCAACCGCCGGATCTCAAGGCCGCGCCAGTGCGCGGCCCTATAGAGGGGTGACTCAACTGTGCATGGCACTCGCTCGAGTGCCCACTGGAGCACTCAACCGGGGAAGTTCGACGTTCTCAACCTGCGAATGACGTTTGAATCGTCATCC
GTTATTTTGAGCTTACCGATTGACAACCATCATGGCACACACAGGCACCGCTACTCTGATCAATGCCGAGCGCACAGATCGAACTCTCCGCCTCCTCGAAACTTTCCCCTCCCTGACAATCACCATCAGACAGGATACGTCTGGGCGTGATCTTGTGTCTTCCGTGTACTCCGCGACTGGTATGTCTGCCGCAGCTCGAAACTTGAACCCCATCGCCAACGTCAAGAACATGCGCCAACCCGGTTACGTCAAACCTGCTCACACCGCTACCAATACTGTCCCACTCCGTGTCGCCACCTCCACTGGTTTGGAACTCCCTACTGCTCATCTCGCCCAGATGCCCGTCGATCAAGCTTTGCGTGACGCCGTCGCCGCTGCCGTTCCTGCCCACGCTGCACGCGTGTTGCCCCCAAACGTTGACCGTGTCACTCCTCTGACGCTTGCCTCCCGCGTGGCTATGGTTTGCGCTGGTCTTGATTGTGACGACATCCACGAGATTG
TAACGTGAAAAAAAATAGTAAACACACACGTTTATAATTAAACTTTAATGTTTTTTTTAATAGAAATTGGCTTTTACATCCAACGTGTTTAAAACAGATTAATTAATTGCTAAAAATGTCCATCAAGCTCTCCATAAAACTCTTTTCTTTAGAAGGTGGAGGAAAATAATACTTTTTTAAAGGGGTTAGGTATTTTTAACGTATCGAAACTTCCCACTCTTTTGTATTCTTCGGGGTCGTATATAGATAATTCTTTGGATTCGGGTTCGTTATTTTTTTAAATCTGTTTAGGTTGTGGTTGTTGTTTGTTAACAACCGTCTCATCCTTCTTTGATTCAAACGGCCAAAAAGTAGTTGTTTTTTTTACATTCGTCGTCCGTCATCCGATAGAAAGGCCAGAAAGTAGTTTTTTTGTATTCTTCTTCGTCAAAAAAGTCTCCCAATATAAACGACGTTAACCATTTTATAGGATACAGTATCAAACCAGCAGCGCTCGACAC
ATAAAATTTATCAATCAATCTCTTCTTTGCTCTGATCCCGACAGAGTTTAAATTTTATCTAGGAAAACATTCGTTTTTGTGATCTCTCTGGATCATTCACATCTTCGCGTTTTTTCCCTTTCACATCCTTAAGGTTGAAACACAACGTACCTGACACCGTCCGCTAGAAATACCCGACACCGTCAGCAATAACGCGCCATCGCGGCTCAAGTTGCCAAATACGTTTGATCAATAATCCCTCTCCGTGGTGTGTTTGTGAGTTCTTACTTAATAGGCGTGCGCGAGCATAATTCGTCGTTAAGTTTGAACACGTGAGTTGTTTGTATTCGAATGTCTAACATTAGTTCTCTAAACCCGTTTTCAGGTTCTTCCCGAACATTAGTTGAAAACAAACAGGTGGGCGCTTCTGATGCCGAGTCCCTCTTAAAAGAGATGTTTTCTCTGGAGGCTCAGAAGGAGTACGCTAAAGAATGCAATCTCGGTAGGTATACCGAATTGAA
AACAAATCTCCCACCGGTATAGCCTATGACATTGAGATGAGATATGAGCCGACATACGCACCATGATTGAAACTGTACAGACAACTAACTACTACTTACTTTGGGAACATATGCAGCGCAGTACTGAGTTATTGACAAAGTTGACCGGCATCTCCCAGCCTACGGAATCAAAGTATATAACAGTTCGTCGATCATTTGGGACGAGACTCGCACGATTATTTGATATTCATGGCTCGAAGTATCCAGATCAATTCTTACTCCAGGTCAGACGGCACAGAAGACTCGGAATTTGCATCTATATGGCGTATCCAAAGGTGTCAACCGTTAAGGAAGCGTTACGAAAAGCGGGAAGTACAAAACCAACCGTCAATGTTCTCAAGAGTGGTGGCACAGATAATCAATTTTGGGCATCGATTAGTAGCTATGATGCGACCGTAATTAGTGATTTAACGGGATCAAATGGTTTAGAGTTGTTTGTCTTAACGTTAGATGAGAAGACT
CCCCCCCGGCCGTCTGAGTGCGCGCGGGCCCCCGGGGGGGTATTTTGATGGGGGGGCTATATTTTTGTCCTCTAGAGGGCGCTGTTGCATCGATGGTCGTGAGGGTGCTCCTGAGAGTGCGATGAGGTGGCTGCGCGCACGTCACCGAGGGCGTGGCACCGTGCCAAGAAGATGTTCGTGCCAAAGCGTTCCGAGAAGTTCCCCTTTTCTGGGAAGATTCTGGCGGGAACTTCCCCTTTTTGGAGCGCGTTCTGCTAGTTAGGTTTCGTTTTCCCGTAAGCGCCGGGCGCGCGACGCGAAAACGTGTTCGAAAACGCAGTTTTTGTGTCGTTTCGGGTGCGTTTTTGCCGTAGAACGCTCGTTTTCTGAGTCGTTTTTGCGCTAGAACGCATAGGTTCTAATGCTACCACGCGGCGCGAGAGACATGTAGTGTCACGCGCACGTGTTAGCATAGGAATCCAGACGCGCGCTCGCCTGAGTCAGCCTCCGGGCCGCGCGCC
ACCGGCGCTTGTACTCCGTACTCCAGCAATCTACGGCGAGCCCTGCAATGGCTAAGAGTGGCAACTACTCCTACAAAAGGTGGGTCTTTACAATTAATAACCCTACCTTTGAAGATTATGTTCATGTTTTAGAGTTCAGCACGCTCGACAATTGCAAGTTCGCAATCGTCGGAGAGGAAAAGGGCGCGAACGGTACACCTCACCTTCAGGGATTCCTGAATCTCCGAAGCAATGCGAGAGCTGCCGCCCTTGAAGAGTCGCTGGGAGGAAGAGCCTGGCTCTCTCGTGCCCGGGGATCTGACGAAGATAACGAAGAATATTGCTCCAAAGAGTCGACATACCTGAGAGTTGGTGAACCAGGCGGTAAGGGTCGATCCTCCCAGCTCGCCGATGCGACATCCGCTGTGCTCGCTGGTCTCCCGCTGACTGACGTTGCCCGGAAGTATCCGACGACTTATGTTATCTTTGGGCGTGGCCTCGAACGTCTTCGTCACCTGATC
GTAAAATTTTCGAATTTTATAATAATTAAGAAAGGAGTTTAATAGTTTATCACAACTTAAAAGTGAAATTTATTTAAGAAAGGAGGACTACTTATGCAAGTAGCCCCTAATGTATGGAGTAAATATTTTAATATTCCAAATCCAGGATTACGTGCTTACTTTAGCAATGTAGTGTCTGGACAGCCGGAGGTATATCGGACGCCATTTTATAAAGGTATGTCTTTGGAATCCATCTGTGACGAGTGGTACAAGAAACTTGTGTCTATAGACACACAGTGGCCCACCTTGATGGAATTCGAAGATGACCTGCGGAAGAAGGTCGGTCCGATGTCAGTCATGTTGCCTTTAAAGGAAAGAATGAGTGACATTGACTCTTACTATGATTCTATCTCCAAGGATCAGGTTCCCTTCGATACAAAGGCTATTAGCGCGGCCAAATCGGAGTGGAAAGGCGTATCCCGACTACGCCTGCGCAGCGAGGTTAACACTGTTGCCGTCAT
CAAAATAAATACAAGAAAGAAAGATTTTCTCCCACAGCTTGTATTATCTCTACGACATTAATGATTAATGAGTAGAGTTGCCACAATCGAAATATACAACGAGAACGGAATAATCGTAGCTCGGAAGAAGACGTCGGGACCGCACGCGCTCCTAGAACTCTTCAACGGAAAGCAGAAATACGATCAGGTGTCCGAACTCTTTGTAATTTGGGTTTGTGAAGAGTGTGGGAAAACCGTGTACTCTACGTGCGAATTTAAAGGAATCGTATTTGTTAGAGAGGACGGGAAAGAGACAACTGAATTCGAAACAGAAGCAGTTGTAGACTCCGACGATTGTGGGTGTGCTTACGAGTATCATTCCAAGACCGAGAGTGAAGCTTGCCTTTGCCCCGGATACGCGATAGAAGGAATCTGCGATTGCGATTGGTACGAAGACAGACCCGAAACCAGCGACAGCTCTGAGCTTTTCACCCAGTGGGAAAGGCTCGAACTCTTTTCTG
CTATATAACCAAGTGGGGTGGCGAATGGCTGAGTTTACCCCGCTAGACGGTGCAGGGACCGGATCGAGCGCAGCGAGGAGGTCCCAGGCTGCCCATGGGCGGGAGCCCGAGGTGAGTGAAACCACCGAGGTCTAGGGGCAATTCGGGCTAGGGCAGTCTAGCGGAACGGGCAAGAAACTTAAATATATTTTATTTCAGATGCTGTGTGCCAAAGACTACTTCACCCAAACAGACTACAATACTGAAACCAAAAATCAACTATGGATGTCAATGATAGCTGATTCTCATGATATTCACTGCAAATGCCACACTCCATTTGCACACCTTTTGGCAAGTATTTTTCCACCAGGTCACAGTGACAGAGAACTAACTATTAACCAAATTCTTACCAGAGACTTCAAGGAACTAAGATGCCTTTCTGGTGGAGGAGGAGAAAAAGGTTTTGGAAAAGAAGAAACCCATACTTCAAGAGAAAGAATTACAGAAAAAGAAAACCTATA
CGCCGCCCCCTCAACTTCGCAGAAAAATCCGTTTTTGCATATTTTTTTAAGGGGGTGTAATCATGGCTGGAAGAAATAAACAACCACTCTCTGTTATACAGGGAAAAGGTAGATCAAATCACATTACAAAAAGTGAGAAAAACAGACGAGAAAAACAAGAAGAAGCATTGCGGGGGCATACTGATAAAATTGAAGCTCCTTCTTATTTGACTGCAGCACAAAAAAAGGAATTCGATACTTTAGCTGCTGAATTAGTCAGATTGAAAATTTTCAGTAACTTAGATGTTGACAGTTTAGCAAGGTACGTTGATTCTAAAGACCAATATATAAAAATGGTTCGTCTGCTAAGAAAAACAAAACCTTCAGATGACTTTAAATTGTATTCTCAAATGCAAAGAAGTAAAAATCTTTTATTCAATGAATGCCGTTCTTCAGCTAGTGATTTAGGTTTGACCATTACATCCCGCTTAAAATTAGTTATTCCAGAAGTAGATACTTCA
AGCAAAAGCAGGTCAATTATATTCAGTATGGAAAGAATAAAAGAACTACGGAACCTGATGTCGCAGTCTCGCACTCGCGAGATACTGACAAAAACCACAGTGGACCATATGGCCATAATTAAGAAGTACACATCGGGGAGACAGGAAAAGAACCCGTCACTTAGGATGAAATGGATGATGGCAATGAAATACCCAATCACTGCTGACAAAAGGATAACAGAAATGGTTCCGGAGAGAAATGAACAAGGACAAACTCTATGGAGTAAAATGAGTGATGCTGGATCAGATCGAGTGATGGTATCACCTTTGGCTGTAACATGGTGGAATAGAAATGGACCCGTGGCAAGTACGGTCCATTACCCAAAAGTATACAAGACTTATTTTGACAAAGTCGAAAGGTTAAAACATGGAACCTTTGGCCCTGTTCATTTTAGAAATCAAGTCAAGATACGCAGAAGAGTAGACATAAACCCTGGTCATGCAGACCTCAGTGCCAAAGA
GTTTCAACATGTCTAAGGATATGGTTTATCATTTTGAAAAATATAATTTTATTTCATCCTCCTGGTCACTTTGGGGCACGTCTGGGGCACGGGCATTAAGGACATTATTCAACATGGCAACTTGAGTCACGCTGCACTCAGGCATCCATGCACCATAAACATTGTAGACCATGCTGGCGCTGGAGTGCCCCATCTGTGATGCAATAAATGTCGGGTTTGCTCCGGAAGATAAAGCCCAGCACGCATAGGTATGGCGTGACTGATACGCTTTACGGGATCGGATACCCGCTCTTTTTATTGCTGAATCCCATGTCGCTCCGATGGAGCTTACCGCGTAGTTAATACCCGCCTTGTGATTCTTGCGAACGATTTGCGGACAGAAAACAAAAGTGCACTCGTGCAAAATTGTTCTTCCGTACTCGCGTAATTGAACAGTGATCTGATGCTGCCTGCTAAGACGAGTAAGCATCGCCTGGTTTTTAAGCGCTTCAATTGCTGGT
AGCAAAAGCAGGTCAATTATATTCAATATGGAAAGAATAAAAGAACTACGGAATCTGATGTCGCAGTCTCGCACTCGCGAGATACTAACAAAAACCACAGTGGACCATATGGCCATAATTAAGAAGTACACATCAGGGAGACAGGAAAAGAACCCGTCACTTAGGATGAAATGGATGATGGCAATGAAATATCCAATTACAGCTGACAAGAGGATAACAGAAATGGTTCCTGAGAGAAATGAGCAAGGACAAACTCTATGGAGTAAAATGAGTGATGCCGGGTCAGATCGAGTAATGGTATCACCTTTGGCAGTGACATGGTGGAATAGAAATGGACCAATGACAAGTACGGTTCATTATCCAAAAATCTACAAGACTTATTTTGAGAAAGTCGAAAGGTTAAAACATGGAACCTTTGGCCCTGTCCATTTTAGAAACCAAGTCAAAATACGCCGAAGAGTTGACATAAACCCTGGTCATGCAGACCTCAGTGCCAAGGA
TTAAATAAGAAACTATATATTCTTACAATATACATTTCTTGCGCTTTTAAGGAGAAATCCTCAAACCTTAGACCCGTAAGACACTAAGGAAGAAAAAGGAAAGATTTCTCTCTTGCCCCAAGCCCGTCCAGCTCACGACGTGATATAAACCTCAGCATTAAGCCCGTCTAGCTCCCGACGTGATATAAACGTAGCATTAAGCCCGTCTAGCTCCCGACGTGATATAAACGTAGCATTAAGCCCGTCCAGCTCACGACGTGATATAAACCTCAGCAACACTTTCCAACCAAAACACCAATTAGATATTTAAGTTATTTTTACAATTGATTATAAATATTTACTGCGTACGTCCTTGATCGGAGCTCGTACAGTATTCGTACTGATTTGCACAAATCTTCGCAGTGTTATTGGCTTCTTTTTGCCTAAAGTTTTGCTATTGATATTTACACTCTTTTTCTTTTGCGGTTTAGTAAATAAGAAGAGTTATTTATCTTGTTTGT
TAGTAGTAGACTCCGCAAGAAGAAGCAAACACAGAGAAAACTGGAATAAAGAAGTATGTTTTGTCTGTGTTTGAGTCTTCTCGGTCTACTACTATGTTGGCCAGCAGCTACAAGAAACCTTTTAGAACTGAAGGTTGAATGTCCACACACAATTGGGTTAGGACAAGGTATTGTGATTGGTAGTGCAGAATTGCCACCTGTGCCTTTAGCGAAGGTAGAGTCACTGAAGCTGGAAAGTTCTTGTAACTTTGACTTGCATACAAGCACAGCTGCACAACAGGCTTTTACTAAATGGTCATGGGAGAAGAAGGCTGATACTGCTGAGAATGCAAAAGCAGCATCAACAACATTTCAATCTAGCAGTAAGGAAGTGCAATTAAGAGGTCTTTGTGTCATACCAACCCTTGTCCTTGAGACTGCTTCTCGGACAAGGAAAACTGTCACATGTTTTGACCTTTCATGTAATCAGACTGTATGTCAACCCACAGTGTATTTAATGG
ACCGGATGGCCGCGCAAATTTTTGTCCTCTTTTACTTTAGTGGACCCCACGCACTATCTTTGGTCGGCCAATGAGAATGCGCGCTCAAAGCTTAGATATCCTTGTGGTCCCGCCATAAATAACTTCCCCTCGAAGGTAAATTCAAAATGTGGGATCCGTTGGAACACGAGTTTCCGGAAACTCTTCACGGTTTCCGTTGTATGCTCGCTATCAAATACCTGCAGACTGTAGCGGATACGTATGCTCCGGATACGGTAGGTTACGATCTTATTCGTGATTTAATTTCTATTGTACGAGCTGGCAACTATGTCGAAGCGACCCGCCGATATAGTCATTTCAACACCCGTCTCCAAAGTACGTCGCCGGTTGAACTTCGATTCCCCCGGAATGAACCGTGCTGCTGCCCGCACTGTCCTCGGCATAACCCGAAAGAATGCCTGGACGTACAGGCCCACGTATCGCAAGCCCAGACTGTACAGAATGTACAGAAGCCCTGATGT
GCTATGGCTCAAACGCTCTCAAAAATCTCTAACAAGGAAAACTCCTCTTCAGGCCATTGGCCTAAGAGGTTTAAACCGCACCAACCCATCCCAACGTGGATGGTACGGTGTGGGCTTCTCGACTACGACTCACGTCGTGGTCGGGAACCTGTCCGTGCTTCGCCACAAGCGAAGCGCGTCAGGACACCTACCCCCTACCCTCGCCATCTCAAACCTGCAGCATCTGCTGTAGTTAGGAGTGGCAACAATCCTCCCCATCTCAAACCCACATCAACAGATGTGGTTAGGAGTGGACCCGAAACCCCCTGCTGTGAAGTTAAGGACGGAGGTGTAGTTAGGAGTTGCAAGACCTGCAATCTCAAACCTGCACACGAATCCAAGACTGTCAGCTTCTCCCTTCCCCAAACGGACGGACCCAACGGCAACGAACCCGAATTCATCGCTGAAGCTTGCCCCAGTTGCGCACTGTACGACACATGTCCGAACTGCACATCTAAGGT
ATGGCACATGAAATACTGATTGCTGAAACAGAGGCATTTCTAAAAAATGTTGCTCCTGAGACCAGGACAGCAATAATTTCAGCAATAACAGGAGGAAAATCAGCCTGCAAATCAGCAGCTAAACTGATTAAGAATGAACATCTTCCCCTAATGTCTGGAGAAGCCACCACAATGCACATCGTTATGAGGTGCTTATATCCTGAAATAAAACCATGGAAAAAGGCAAGCGACATGCTGAATAAAGCAACTTCTAGTTTGAAAAAATCAGAAGGAAGAGACATAAGAAAGCAAATGAAAGCAGCTGGAGACTTCTTGGGAGTGGAGTCAATGATGAAAATGAGGGCCTTCAGAGATGACCAAATAATGGAAATGGTTGAAGAAGTATATGATCACCCAGACGACTACACACCAGACATCCGAATAGGAACAATCACAGCTTGGTTGAGATGCAAAAACAAGAAAAGTGAAAGATACAGGAGTAATGTCTCAGAAAGTGGAAG
CGCCAAAAACCTCTGCTAAGTCCCGTGCTAAGTATAAATAGCCGCGGGGGCTAGTATTACCCCCGCGGCTCCCCAACCTCTGCTAACCCCGCTTGGCTATAAATGGGTTCCTCCATTCGCCGCTGGTGCTTCACTCTGAACTACGAGACAGAGGAAGAGGCGGCGAATGTTGTAAGGCGCATCGAGTCCCTTAACTTGGTCTATGCTATAGTTGGGGACGAGGTTGCACCTTCAACTGGCCAACGACACCTCCAAGGATTCATCCACTTGAAGACCGGTCGGCGACTGCAAGGATTGAAGACTGTTCTTGGGAATGACAGGATTCACCTGGAGCCGACCCGTGGTTCCGACGAACAGAATAGAGACTACTGTTCGAAGGAACGGGTGCTTCTCGAGCACGGAGTCCCGACTCGTCCTGGAGTCAAAAGGCCACGATTGGCCCAACGATTTGCTGAGGAACCTGATGAACTCCGCCTGGAAGACCCAGGCGGATACCGAAG
AATTTTCCTTATTAGGCCGCAAGGGCCTTCATAGTTTTAGCGATTTGGGAAACTTCATCATCACTTAAAGAGTTGCGATAACCGATGAAGTCGGAAACAATACGGAATTTCTTGGTAAACTCAGCAACCATTTTATCACTGTTTTTTGAAGCATTATTTGATAATACATCAAAAAGATTAGTTACTGTCCAAATGTCATGACCGATGGTATCTTTTCCACCATTAAAATATACACCCTGTAATGAACTAACCATATTAGCGAGTCGTGTATATTCTTCAGAAACTTCATCTATACTGAAGTACTTCATCATAAAATCTAACTCAGGATACTTGATAATTTTATCAATATATCGTTTAGCTGAACTTGAATAACCTACATACTTATCATAATCTACATCATCAAAAGCATCTACATATAAATCACGCAAAGCTTCAAAAATACATTGGCACTGACCGAGTTCTTTTACCTTTTTCTGTAAAAGCGGACGAATAACATAAAA
GCCCTTTATAAAGTCATAATCTTTTTTCGTTTTGATGAGTGCGTTAGGGGATGTAATCTACGTAGTCTCTATTCTTTTCCCGGCCGTGGGTCTTCTCTCAAGAAACTATTTAGTTAATTTAATGGGGACGTTCTTAGGCGTCATAGGGTTTCTGGTTTTTGTCCAAGGCTACACGGATATAGCGTTCTCAGGGTCTACTTTCTATTTAGCGATATTCCCGCTCTTACTGGGGTTAGTGAACTTAGGGTTCTTTTTCAATTGGCTTAAGGAGGAACGAATATGATGAGGTGGATGTCAAATGGTCTTGTTAGTCCCAAAAACATACGCAGAAATAGCCCTAGGTTTAGATTCAATTATGCTCATTACTGCTTTACTATTCAGAAAGTCAAAGCCCAAGAAAGAGAGACAAACATTAAACCGCAAATCCATAGGGTACTATCTCATAGGGGGTTCGGCATTAGCCTTACTCGTAGGGCATTATGCCTTCTACACCACTTACG
CCACGACTCTCCCGGCCGCGCATTGCAGAAAAAAAAACTAACCCCTAACCCTAACCCTAACCCTAACCCTAACCCTAACCCTAACCCTAACCCTAACCCTAACCCTAACCCTAACCCTAACCCTAACCCTAACCCTAACCCCCCCCTCAATTTATACCCCCGGGGTTAACAGGTACCCGTCTTATTTCAAACCCTAAACCTAACCACGACTCTCCCGGCCGCGCATTGCAGAAAAGTACACACCGCTCCCCCCAAACAAACCGATGGCCCCCTTCCCATTGCATGGTACGCACAGACAAACAAGGAGACTTCGTGACAATTCAGTGGTGTTTATTTTGCTTTGTCAGGTGCCCACGGGTAATCATCACAACAAAAACATTGCGACCAGAGAGAAATATAAGAATGTCGGCTCACATAGAGGGCCGATCAGAGAGCCGGCGAGAAACGAACCTGAGAAATCTCGGTCGCTTCATCCCGAAACCTCCAGTGACCTGTTTTCC
ATGAAAATTTTTGTGGAGTTTTTATATAAACGCATTCCACAATATTTCAGATCAAGAGTTTAAGAAACTCAAAATTGTTACAATCAATCCGTTAAGAGCGGAATCAAAATCAAACCGTTAAGAGCGGTATCAAGTGAAGAGTTTAAGAAACTCATTGTCCTACTCTGCAATTTATTTACGCCGTATTTGTTTAGTTAATATTTTGTTGTTTTAGGGCTTCTGCCACTATGTGGCAAATTTCTGAGGGTTCCCAGTGCTGCTGCACTGGGAAAACCTGGTCCAATGCCGAGGCTAAGGAAGCCCGGTATGTCTGCAACTGTATTCTCAGTTGCAGGCTTGTTAAGGTTGAGGTAGTACCTCAACTTCCGAAGAGCAGGATAGCGCCTGCTCAAGACAAAGCAGAGAGGATAACACCTCTTTGCAATTCAAATGGTGGGGCAGCGCCCACCATCCCGAAATCCAAAAGGGCCTTTGAGCCCCGCACACCTTTGATCAAGCAA
GCCTCGGCCTCTGCATAAATAAAAAAAATTAGTCAGCCATGGGGCGGAGAATGGGCGGAACTGGGCGGAGTTAGGGGCGGGATGGGCGGAGTTAGGGGCGGGACTATGGTTGCTGACTAATTGAGATGCATGCTTTGCATACTTCTGCCTGCTGGGGAGCCTGGGGACTTTCCACACCTGGTTGCTGACTAATTGAGATGCATGCTTTGCATACTTCTGCCTGCTGGGGAGCCTGGGGACTTTCCACACCCTAACTGACACACATTCCACAGCTGGTTCTTTCCGCCTCAGAAGGTACCTAACCAAGTTCCTCTTTCAGAGGTTATTTCAGGCCATGGTGCTGCGCCGGCTGTCACGCCAGGCCTCCGTTAAGGTTCGTAGGTCATGGACTGAAAGTAAAAAAACAGCTCAACGCCTTTTTGTGTTTGTTTTAGAGCTTTTGCTGCAATTTTGTGAAGGGGAAGATACTGTTGACGGGAAACGCAAAAAACCAGAAAGGT
GCGCACAGTGGATCCTAGGCGATTTTGGTTACGCTATAATTGTAACTGTTTTCTGTTTGGACAACATCAAAAACATCCATTGCACAATGGGGCAGTTCATTAGCTTCATGCAAGAAATACCAACCTTTTTGCAGGAGGCTCTGAACATTGCTCTTGTTGCAGTCAGTCTCATTGCCATCATTAAGGGTATAGTGAACTTGTACAAAAGTGGTTTATTCCAATTCTTTGTATTCCTAGCGCTTGCAGGAAGATCCTGCACAGAAGAAGCTTTCAAAATCGGACTGCACACTGAGTTCCAGACTGTGTCCTTCTCAATGGTGGGTCTCTTTTCCAACAATCCACATGACCTACCTTTGTTGTGTACCTTAAACAAGAGCCATCTTTACATTAAGGGGGGCAATGCTTCATTTCAGATCAGCTTTGATGATATTGCAGTATTGTTGCCACAGTATGATGTTATAATACAACATCCAGCAGATATGAGCTGGTGTTCCAAAAGT
ATGGCGTCCCAAGGCACCAAACGGTCTTATGAACAGATGGAAACTGATGGGGAACGCCAGAATGCAACTGAGATCAGAGCATCCGTCGGGAAGATGATTGATGGAATTGGACGATTCTACATCCAAATGTGCACCGAACTTAAACTCAGTGATTATGAGGGGCGACTGATCCAGAACAGCTTAACAATAGAGAGAATGGTGCTCTCTGCTTTTGACGAGAGAAGGAATAAATATCTGGAAGAACATCCCAGCGCGGGGAAGGATCCTAAGAAAACTGGAGGACCCATATACAAGAGAGTAGATGGAAAGTGGATGAGGGAACTCGTCCTTTATGACAAAGAAGAAATAAGGCGAATCTGGCGCCAAGCCAATAATGGTGATGATGCAACAGCTGGGCTGACTCACATGATGATCTGGCATTCCAATTTGAATGATACAACATACCAGAGGACAAGAGCTCTTGTTCGCACCGGAATGGATCCCAGGATGTGCTCTTTGAT
ATAGGGTACGGTGTAGAGGCAACCACCCTATTTCCACCTATCCAAAATGGAGAAAGTTCATGTTGACTTAGACGCAGACAGCCCATTCGTCAAGTCACTGCAAAGATGCTTTCCACATTTTGAGATAGAAGCAACGCAGGTCACTGACAATGACCATGCTAATGCTAGGGCGTTTTCGCACCTAGCTACTAAGCTCATTGAGGGAGAAGTGGATACAGACCAGGTGATCCTGGATATTGGGAGCGCGCCTGTAAGGCATACGCATTCCAAACATAAGTACCACTGTATTTGCCCAATGAAGAGCGCAGAAGACCCTGACAGACTCTACCGCTACGCAGACAAGCTTAGAAAAAGTGATGTCACTGACAAATGTATTGCCTCTAAGGCCGCGGACCTGCTAACAGTAATGTCGACGCCTGACGCTGAGACACCCTCGTTATGCATGCACACTGACTCAACTTGCAGGTACCACGGCTCCGTGGCCGTATATCAGGATGTAT
ATGAGTGAGTTAGGAAATCTGGAAACCACTGTTACCGGAAAAATCAAACGATTTAATAACGGCGGCGGCTATTATTACACTACAGTGGTTTCTCCTGCCGCTGACGCATATAGTTTCCCTCCAGTTATACGCATTAAGTCCAAGAAATCACTTGGCCGTGTGGGGGATGAGATAGCAGATATTCACTGCCGAATTACAGGTTATGAACGTAGCTTTCCATATACAGATAAACAAACAGGTGAGCAATCCCGTGGTTTTAACGTAGACATGCTTCTTGAACTTCTGGAATAAACATGTCTGCAACAGACTTCGATTCTCTGTATCAATTAATATTTAATGCCGGGCTTGTTATTTGTTTTGGCCTTGGCGTTATTAGTGGTGGTCAAAGATGAGTGCACTATCTTACTTCTTTGCTGCTTATTGTATTGGATGGGTTATATCCCATTCTATTCTGGTGTTTAAAAAACTATCTGAGGTTTCAACATGAAAAAATCAGTCGT
AAGTTTTCTCTAGAACGCCCCGCGCCTCTCGAAAATTTAAAGAATCATTCACATAATTGAATATTACTCTTCACTCTTACGCAATATCTACCTCTGCCCCAGCTAGACAACATGTCTCAACAAAACAATGCACGCGTCTCAACCGCTTCTCGCACCAGTTCCGTCGAACTCCGCACTCCCGCTGCCATCGCCGCAATTGCCAAACGCTTTGCCCCTGTTGTTTTCCAAACTGACGACACGCCTGTCCCACCATCCAATGCTGACTACTTCGCACGTATGAACATGCCCTCAAACATCGAACTTGACTCCGGTGACTATGCTACTATTGATGTACAATTTGACACACGCTTCATTATGAACTACATCCTGTACCATGCTACTAACCGCGCCCCCGAAATGAACTTCAAAGGACACCCCTACGCTACGCCTCTCTCCTATGCTGGCTATTGTCTCACTCTGCTATACACTTTCATGTTAGCTGTTGACGTAACCACTCGCCC
CGCGGCTGGGCCGCAGCCTCCCGCCGCCACAGGTGCACTCAGCCCGCGGGCTGCCGCACCCCGCGAACTGTCGGCTACAGGCAGAATGAACGCGCAGCATTGCGCGGACACAGTGGGTGACCGAAGCACACCACCACAGACTCTGACCCTGCCATAGCCCCGACCGTGAAATGAGGCCCGGCGAGGCCTAACAGTCACCCCGACCGTGATACATGACACCAACGCTGCCCGTTACATTAAAAGGTCCTAGCCCTACATGCCGTAACCGCCAAAGCCGCTACCCTTAATATGTCCTGACCCCGACTATGGACTATTACCCTAACCCTGAAAGGCCATAACAGTGACCCTAACAGTCCTGACGCCGACCCCGAGAGGCCCTAACCGCCACCGTAAACGGCCCTGGCCCAAGCCCTTAATGTGGCCCTAACAGGCACTAAAACGAATAAGACAGGCCCTAACCCCGACCGTGATGACAGGCCGAACCCCCGACCCTAACAGAC
ATGAAACTCGGTTCAAGACACAACCAACACAGCTTCGCACAGATCCCAAGCGTTCACACAACTCGCTCAAAATTCAACCGCTCCTTCGGAACTAAAGACACCTTCAAATTCGATGACCTGACACCAATCTTCATCGACGAGATCCTACCCGGTGACACAATCAACATGAACACAAAAACATTCATCCGACTTGCGACTCAAGTAGTCCCTGTTATGGACAGAATGATGCTCGACTTCTATTTCTTCTTCGTCCCTTGCCGACTAGTATGGGACAACTGGGAAAAATTCAACGGAGCACAAGACAACCCATCGGACTCAACGGACTATTTGATCCCAACAATCACAGCACCCGCTGGTGGCTTCGAAAACATGTCCATCTACGATCACTTCGGAATTCCGACACAAGTTGCAAATCTCGAGATAAATGCTCTACCTTTCAGAGCTTACAATCTTATCTATAACGACTGGTTCCGAGACCAAAATCTTATCGGAAAAATCGC
CTGGGGCGGGGGCTTAGTATTACCCCCGCCCCAGGATCAGCGGAGTCATTTAGACTCGCTATAAGCCGTTAGATGTGTAGACACGTGGACGATCAGGATCTGTGATTCGTGAAGCGAATCTGACGGAAGATCGTCCGAAGCTTCGTGGTAGGGCCCCTATGTTGCTTTATCTTTACTTTAATAAAGTAAAGTAAGATGCTGTCCCTTACTTTATTCGTTTGTCAGTGGGTTACAGCTGTCTTTGCTTCGTCTCCAAGCAAAGCATAATTTCTCTCTCTATAAAAGCTGTTAAATCTATTCGTTGTGTTCACAACGAAAATGGTGAGCAATTGGAATTGGAATGGGATGAAGAGACGACGAACTCCTCGTCGTGGTTACGGCAGGCCTTACAAGCCTGTTGTTCCTATAACCAGGGTCGTCGTCCATCAATCAGCTCTGCTGAAGAAAGATGAAGTTGTTGGGTGTGAGATAAAACCAGATGGTGATGTTGCTCGTTATAA
GATCAAAAGAGTAACAGCTCTTGCCACGCTTTTCGCAATCAAAATAGAACACGAATCTCAGCTGCTCTACCTCAACTTTTTACTTACTCTACATGGATTACCTCATTTCCGCTTTCAACCGAATCACTCACTGGTTCATCACTCCGACCAATTTCGAGTACATCGGGTACTTCTCCCTTCCCCCCGGCCTTCTCCGTGTCAATGACGTCGCTATCGCGAATCATAAATGCACACTTGAACGATCTTTCCACACCTATCTCTTTGATCACGAAATCAAAAGAATAATGATAGATCATCGCCGCTCAGACATCACAGAAGATTCTATTTTAGAAGACTTCTTCGCTGGTGACTTCCCCTACTTCGAAGTACCTTTCGACGAACACGTCGAATATGGTTTACAGTGTATGGCAGACGCCTTCCGTCCGCCCCGACCTTGCCGCCCTGCTCACATCTTAGATGTTAAGCACGGTTACCCTTACAAATGGAACGTCAACGCAGAA
GTATTTTTTAAGTCTAAACAGTTTGTGACTAACTAGACGAAAAACATATCAACTTTCTTGCAGAGCTTTTAGTAATACGACCAGGTGTTGGTTGCTATTAAGAGCTGCATTAAAGTGTTTTCTTGTGTCTTTTGCGGGTGGGCTACAGGTGAGCAGTCCGTATAAAGGTATCTGAAAGCGACGGCGATCACAAAGGCGCGAGTGGAAATTCTTTTGTGTTAGCGGTTTGAAAATTTTATTCTCTTACTGTGTTTGTTGTTCTATAATTCTCGGAGATCTGGAATCAGAGGAGGTTTGTTTACCACCCTTGGAAATGGCTGAAAACAGAGGTGAGCGAAGAGCAGCCGTCGAGAATAGATATGACGCTTGGGACCATGAGCAGGCCATGAAGGCTGCCGTGAGGAAATTTATTTCTTACGATCAATTCTCAGCTCAGTTAAGAAACTGGCGCGAAGCTAGGTTAAACATAATTGAACATGCCACTAGCGTGTTGAGCCAGG
ATGCCATGTAAGCACCCTCACCATGACACGGTTCGCCCTGTCAAAGTTGACCACTTGGCTTTTACTTTTGCCTATGCGGACTTGCGCCACTTGGACAAAAGCAACGACCAAGACTTTATCAATTTACAAATGCCCGTGTACCACGAGCCAAAAACTAAAACCAAGGAACAAGGCGCGGTGTGCTCTACCTTGGAACAAATCGAGCGCCATATGGAAGCGCACAAAAACAAAGTGTCAAAGATGCTCTTTCATCGCTTCGATTTGTTCATGTCCAAAATCATGGGCTTTCGCTTATCGCCTATGCGTGGTCGTGGCCTTCATGGTTACAACGATTCTATGGTCATTCTCGATATGACCGGACAAGTTGAGTGCGGCCTTGTCGGAATTGGCGGAAACAACGATACCGTTTTTGTCCAAATCAACGGCACGGGGTGCACCAAACTTTTTGACCGTATCGACTCTAAGAAGCTTCATTGGTGGCTCGCTCAGGTTCTTGGCAT
AGTTCGAATCACAACGATATATGGAAGGTTAAGATTTGCACAAAAATGACTTTGCGACGAGCAACGAACAAATATAATGATTTTAGTAAAAAGTTTTATGACACTAGCTACGATGAACAACAGTACAGTATATTATATCAACCAATTAGCACCCATAAAGCACCGGTACGTTTAGAGAATTTCTCAAATTATTATTTGATTAGAACAGAACAAACGAAAATTATTGAAGAAATTGACCCCCCTGTATTCATTGACGAGCAATACGGATGTGATCATTTTACTCAAAGCGTCGATTTGAACCAAATCTTGTGGGAAGTGTTCATGGGAGATGGTGATGTCGCCGCTTTGAGTTTAAACATGCTACGTATATATGATACTTACAAAAGTAAATTTGCAATAGTAAATAGATTTGGTATTTACGAATATTTACCTGAAGGTCATGACGACGATTTTGATGATGAAATGTTAGGTGTAATGAACATTTTTGGAATTATCGGTAA
AAGTTTTTTTCACTCATGACATATTCGAAAGTGAAGATGACCACAGATCCTTCCGAAATGTCTCTGAAAAAAGTGCTCTTCGACCCAACCAACGAAATTAGAATTCTCAACCACGAACAAGCCGATAACACACTACTTACCACAATGATGATCGTTCACGAATTCTCCGACCTAACGACCCGCGACTCAGTAGTCCCTCAAATTGCTGAAATGGCAAAAAATGAAATTAACCAAACAATTGACTCGATCGTTGATTCAGTCAGTACTGCGTTTGTTGACCATTACCATGAAATCATTGACAAGAATGCTAAGTTGGGAAATCCTCTTTCTCCAAATTTCAAAAATGTTATATCTATAAACACATGTATCCCTGGTCTAGAAACTTTGTACGTTGAACGTGAGAAATGGGAATTACTCAATCGTTTGTATCGATTAAACAAAAAGTTAAGCCAAAAATATCCTTTGGATGATCTGCTTAAAGGACATTTTCCTGACATTTC
AAATTCAAAACTCAAAAATATAATTTTGTATTTCCAGTTGATTATCTGTAAAATAATCTCGGTTAACTAGTTGTCCGATTAACAACTCGAGTCTGATCTGCTTAAAGATCCCCAATATTATTATCAATATTATTATCAATTTTAACGTGTCGCTACTCATCTACTGTTGTTGATTGTGGTTGGTAGTCATTGGAAAGGTGCCTGTGCTTGGTGTTGCACTGATCAGTCGGTTTGTGGTTGCAGAAAGCTACTTAGGTGAGGCTAAGGCCCGTGTTCGGAACCTTAGATTCACGAGCCCGCGTGATTAATCGGGTTTGTCACTGGGATCCGGTCTATCAGTAAGAGCTATTCCTTTGTTAATACCCTTTTTGGTTAGTAACAATTATGGCCGATGTGGAGATTTGCCGATGTCAGGATAGTCAGGAACCTTTGCTTAATGTTACCGGATATGATCTTACTTCTCGTGTGATGTTTGAGCGAATTGATATTGGCCCCTTAGG
GATTGCGAGCGATTTGCGTGCGTGCATCCCGCTTCACTGATCTCTTGTTAGATCTTTTCATAATCTAAACTTTATAAAAACATCCACTCCCTGTAGTCTATGCCTGTGGGCGTAGATTTTTCATAGTGGTGTCTATATTCATTTCTGCTGTTAACAGCTTTCAGCCAGGGACGTGTTGTATCCTAGGCAGTGGCCCACCCATAGGTCACAATGTCGAAGATCAACAAATACGGTCTCGAACTACACTGGGCTCCAGAATTTCCATGGATGTTTGAGGACGCAGAGGAGAAGTTGGACAACCCTAGTAGTTCAGAGGTGGATATAGTATGCTCCACCACTGCGCAAAAGCTGGAAACAGGCGGAATTTGTCCTGAAAATCATGTGATGGTGGATTGTCGCCGACTTCTTAAACAAGAATGTTGTGTGCAGTCTAGCCTAATACGTGAAATTGTTATGAATACACGTCCATATGATTTGGAGGTGCTACTTCAAGATGCTTT
TAATATTACCAGGTGCCCGTTGCTTTTCTGGGCCTTTAGGCGCCGCAGGCCAATTGGGCTGCTCTTAATGGGCCTGGGTTATCAAAAAATATGGGTCTATGAAATATTTGTGCCCAGTATACATGTATCGTATATGTACATATACGAGTATAAAAAAAATAAAAAAGAATAAATACAATCAATAGAAAAAAAAAGTGGTTAAGGCACTGTGACAAATAATTGACTTGAAGGACCCACTTACTGCTGGGTCCGTGTTAATTATTTATCCAAAAATAAAAAGAAAAAGAAAATAGATATGCAGTTAAAATTAGTTACCACAATAACTAATTGATTTACCATTTACCCAAATGGTAAATATTGAGACACCGATAGGTAAATTGTCCCCAATTGAATCGGTGTCTATTGGGGACAATGGGTATCATCGTTTTTTGGACTAAAATGCCCCTGTCATTGTGTCTGTGAGGCGCGTCGTAGTGCGCTGCAAAAGTAAGACCTGCAAC
GAATTCGGCCGTCGCATCCGGCTGATCCCTGATGCAACCGCCAAAGCTGCGCAGCCTGCTGCACGTGTCTCCTAACCCAGATGCATGAGAGCAGGGATTCTGAGCAATGGCAAAGGTCCTGACCTGCACGCAATACAACGATTCAACGCAGCAATGCGAGGTCCAAGCCTGGATTGATCAATCGGATTGGACGACACCACTTCCCACCATCGAACAGGCCGCGATGGTGGGCGGCGCTTACTTCATCGGCCTGATGACCCTTGCAGTCATTAAAGGACTGCTCAACCCAAAATCAATAGAGGAATAGCATCAATGGAAAAGAACATTTCGACCGTTGTCACCAAGGCTAAGTCGGCTGTCAGCAACGCCAAGACCGCCGCAATTCTGGGTAGCACTGCCTTGATGGCCATGCCCGGTTTCGCCTTCGCGTCCGGTGGCGGCGGCGACTTCGACGGCACCGCAATCATCGGCAAGGTGACTACCTATACCGCCATCGGCGT
AAAATATAAAAACTCAACACAACATACAAAATTTTATGCAATCAAATCAATCTCAAGCTATCAAAATTTTTCGAATCTCACTTGAAAGATCAAAAATCAACAAAGAAAATTCCTTAATTTCTTTACTAAATTTACTGCAAGTCAAGATGTCAACCATTGTATTTGGCTCATTCACTTGCCACCTCGATGCAGCTATCCACCAGGATAATGCAGACAGATTGGCAAAGGCCTGGACCCGTCCAGAGAACCGCCAAGTCAGTAACGCGCATCTACTGTGCCGAAGAGCGGCAGAAAGTCTCATAAACACATATGAGAGTGCAACAGCTAGTGCTTGGAAAGGGCTGGAAGAGAAGTTGCAGCCTATGTTTGCTAAGCGTGAGTTTAGCAAAACAGTCACAAAGAGAAAAGGGCTTCGGTGCTTCAAAGAAAGCTCTGAGAAGTTTATTGAGAAGAAGCTCAGGAAACAGTATCAAGAGGAGCGTGAGAGACTCCAATTCCTC
AAAAGGTGTGTTCTCTTATTGTAGCTAACAACAATCTTACTTACAGTAAAATTCCAAGACCGATTTCGGTCCTGGCAACTGTTTCGGTCGGTATATATAGCATGTTTTGGGGGGCACTGTTATCAATGGAGCGCCCGACGTCGGTGAGAGATCTTTGCATGTCTCTAAAGCTCTCTTTGCTTGATCTGTCGCTTGCTTGCAAATTTTGTGGCAATAATATAACAAATATAGAAAAGCTGCTTTTTGATAAAGCTGGTTTTCAGTTAATCTGGCGAGAAAACAACGCATTTGGATGCTGTCAGTACTGTGCAAGAGTCTGCAGCGTTGTGGAGCAATGTTTTGGAAGCCACAGACACTTGACTTCTGAGGAGCTTGTCAACGTAACAAAGACCTTGCAGCAGCTTAGTCTTAGATGTTTAGGATGCCTCAGTATTCTGAGTGAGGCGGACAAAGAACTATGTGCTGAATTGAACGATTTTTCTGTGGTCAGGGGGAAAACT
CGTTATAGTTGTCAACAACAATCACTCTGTCAAGTAATGACATGACCGGTAGGGGTTATATTAAGGGACCGCTTTGGGGGTTCAGCACAAATGGCTGACGAGGACGTGATATTCGTGGACCGACTGCGAGCTCCGTGGTGTATCCTTTGCATGTGCTGTAAAAGATCCCTAACAAATGACGAGAGAAAAGATTTTTTAAATAAGGGTTTAAAAACTTTTAAGAAATGGAATAATGGGAAGAAGCGTTCGTTTGGCTGCTGCGAGACTTGCTGTGTATTTTTAGCAAATGAAGAGGCAGAAAAAACTCGCGCAGAAGAGATTCATTTAGAAGCAGATGGTGTGCAGCTTTTTTGTGGAGCCCCTTTGAGAGATATTTCCATGAACTGTCGCTATTGCTTAGCTGTGCTAACTTTTTATGACAAGTACTTAAATAAGGAGAACAGACTGCCCTTTTGCCTACGCAGGAAAAAGTGGAGAGGCACTTGTGAGAAGTGCCTGAA
AGCAGAAGCAGGAGATTTGATTTTCAAAAATGTCTGACAGACGTCAAAACAGAAAGACGCCAGATGAGCAACGCAAAGCCAATGCTCTCATAATAAATGAGAACATTGAAGCCTACATTGCCATTTGTAAGGAAGTGGGCCTTAATGGCGATGAAATGTTGATCCTGGAAAATGGCATAGCAATTGAAAAAGCTATAAGAATATGTTGTGATGGAAAGTATCAGGAAAAAAGGGAAAAGAAAGCAAGAGAAGCCCAAAGAGCGGACAGCAACTTCAATGCAGATTCCATTGGGATCAGACTAGTTAAAAGAGCTGGTTCAGGCACCAATATAACCTACCATGCAGTTGTTGAATTGACAAGCCGCTCAAGAATTGTTCAAATTCTCAAATCTCATTGGGGAAATGAACTAAACAGAGCAAAAATTGCAGGAAAAAGACTCGGCTTCTCTGCACTCTTTGCTTCTAACTTAGAAGCAATTATTTATCAAAGAGGAAGAAAT
TAGTAGTAGACTCCGAGATAGAGAAATTCAGGAAAATGGAAAAATATAGGGAGATTCATCAAAGAGTCAAGGAGATTCCTCCTGGGGGGGCTTCTGCATTAGAATGTTTAGATTTGCTTGACCGTCTTTATGCAGTCAGACATGATGTAGTTGATCAGATGATCAAGCATGATTGGTCTGACAATAAAGATATGGAAAGACCTATAGGTCAAGTTCTGTTAATGGCTGGTGTACCAAATGATGTGATTCAAGGTATGGAGAAGAAAGTTATACCTACAAGCCCTTCAGGACAGATTTTAAAAAGCTTTTTCCGCATGACACCTGATAATTATAAAATCACAGGTGCCTTAATTGAGTTTATCGAGGTAACAGTGACTGCAGATGTTGCTAAAGGTATCCGTGAAAAGAAATTAAAGTATGAGAGTGGTCTTCAGTTTGTGGAGTCTTTATTAAGTCAAGAACACAAAAAAGGTAATATAAATCAAGCTTATAAGATCACA
AGCAAAAGCAGGGTTAATAATCACTCACCGAGTGACATCAAAATCATGGCGTCCCAAGGCACCAAACGGTCTTATGAACAGATGGAAACTGATGGGGATCGCCAGAATGCAACTGAGATTAGGGCATCCGTCGGGAAGATGATTGATGGAATTGGGAGATTCTACATCCAAATGTGCACTGAACTTAAACTCAGTGATCATGAAGGGCGGTTGATCCAGAACAGCTTGACAATAGAGAAAATGGTGCTCTCTGCTTTTGATGAAAGAAGGAATAAATACCTGGAAGAACACCCCAGCGCGGGGAAAGATCCCAAGAAAACTGGGGGGCCCATATACAGGAGAGTAGATGGAAAATGGATGAGGGAACTCGTCCTTTATGACAAAGAAGAGATAAGGCGAATCTGGCGCCAAGCCAACAATGGTGAGGATGCGACAGCTGGTCTAACTCACATAATGATCTGGCATTCCAATTTGAATGATGCAACATACCAGAGGACAAG
GGATCCGATCCCGCAGACCCCGGCCCACAGGAAGGGGCGGGGCACGTGCATGGGGCGTGGCGGGAGATGAATGACCGCGGAGTTCCAAACTCCCGCACCGGCCCCTCTCTGCTCGCTCTCCTCCCCGCCGCCAATAGCTACGGCAKACAGCCCGGCCAATAGCTACGCGCAGACAGCCCGGCCAATAGGCGCGCGGTGGGCGTAGGCGGAGGAAGCTACAAGAGCCCCACGCGGGGTTCCCCCGGCACACGTGGCGGGTGGAAGGCTCCGCTGTGTCTAACCCTAATCGGAGGTATTGATGGTACTGTCGCCGCGCTCCCTCCGCCCGCTGTTTACTCGCTGACTTTCAGCGGGCTAGGGGAGCCGCCCCAGGGGGCGCCGCGGGGGGGAGGGGGTGGGGCGGACGCGGGAGAAAGGACCGAAAGGGGCTCCACGGCAAACAAAAAAAAAAAAACGTCAGCGAGGGGTCCTCTCGCCCCCATCCGCCCTGGGGTCCTCGC
AGAGCAATCGTGCAACAATAAGAATATCAGTAATGAACATACAAACTATAAACAATTTCTTAGATACTTCAGGCGAAATTACCGTGTATCTACGAAGTATAAAAGATGAAATCATGTCTATGTCGAACATCGTGGAAAGAGGGTATCCTGAAGGGAAAGGAGTAATTGAATCTGGTCTCAATTCAATAATGTCAATGAATTACGTTCTAGACAGAATTGAAGATATGAAATCCAGATACCACCAAAGCTCTTCTTCAATCGATCAAAAAGAGATGGAAAAAGAGATTTACCTTTTTCTTGACAAATATAAGGAACTGGAGCTGATGAGACACGATCTATTTGGTGTCCTTGCTGGGAGAAGATTGCATTTTGCACCCAAGCATAGATCCGATGTTTTCTTAAAGGACTGTCTTATGTCTTATATAGAATTCTGCAACACCTCCACAAACATTATTAACCAGATAGTTGACATAGATGGATTGAAAGAGAAGTTGGTCTTC
AGAGCAATTGTGTCAGAATTTTGTTCATAATCAAACCTCACTTAGAAAATCACAATACTGTAATAAGAACACAGTACCAATAACCATAATGTCTTCAAGTGTTTATGAGTCGATCATTCAGACAAGAGCTTCAGTCTGGGGATCAACTGCATCTGGTAAAGCTGTTGTAGATTCTTACTGGATTCATGAACTTGGTACTGGTTCTCAACTAGTTCAGACCCAGCTGTATTCTGATTCAAGAAGCAAAGTAGTCCTTTGGCTATACTGCAAAGTAGGGATCTTCCCTGTGAAGAAGAAGAGATTTCTTTCTCAGCATGTGTATATCCCTATTTTTGATGATATTGATTTTAGCATCAATATTGATAACTCTGTTCTGGCACTATCTGTTTGCTCAAATACAGTCAATGCTAACGGAGTGAAACATCAAGGTCATTTGAAGGTTTTGTCTCCTGCCCAGCTCCACTCTATTGAATCTATCATGAACAGATCTGATATTACAG
GGTAAAGTTATACATTTACCGTTGGACAAGGTAAGATTACCGACATCCTAATAGAATTGTATAACTTTTGCTCTTTCAATCTTCTTGGAGAATTTCGATGGCACTCGAAGTTGAAAGCGCTTTTTCTTTATCTTATTTGCTAAAAGAAAACAAACAAACCTCAAATAATCTCTTTTCGCTGATACAAGTACCCTACACGAAAATGACCCATGCGAAAGGAAAGAAGACACATCTTCTTAGATGTATTTTAGGATCTCCGTTTGAGACTTTAACCAAGTCTAGCATCCGTAGGTCCCTGAAAAACCTAAGAGAAGTCTGTAATTTACCTTATTGCAATTTTAAGAAAATACCAAAAAATATAAGTTATAAGTATCAAAACCCTTTCCTTAAATTATATGAAATAAACAATAATTTTATTAATTGTAAAGTGGGCGCCACTGGTAACACGAATTCAACGTACGATTGGCGTAATTTGTCCACTATTGGTAATGGTTGGAGTG
AGTAATTTCCCCGTCACTTAAAGGTTCTACGATACAGGCACATAGCATCTTTGACGAGAAATCACGAAACATGAAACAACTATTCGCATTCCCACTCACATATCAATCACGTAAACACGAGAAACATGTCGCACAATATGCTCATGATTTGATCATGCGCGAGAACAGACTCATCCCAATGCACGATCTCAACAGTGCGATTCAACTTTCCACCGACTATGCAAAGGCGCTAGACCAATTCGATCTAAGTATGTATTTTCGACTTGCATATGCAGCGCCCTTCCTATCACGACGTGCGTTATGGATTGCATCCAGCAATGAGCATATTAAGGATTTGGACCATCACTTGGCATCGATAAGAACATGTGCAGTTTATATTGCCGAACAAGATTTTAAGCAAGCTACACGTAGTATCACAAAGAATGTCTACTTCACCGATATTGCTGTGCACAACATGCAGTTTCCGTTTGAGTTTGACAACTCGTACACCACAGCGTATA
GACCCGGGCCCTCCCCCGGCGGCGCGCGCGCGAAAATAAACGCGCGGCGGGCCGCGGGCGCGGCGGCGCGGCGCCACGCGCGCGCACTCGCGAGGGACGGGCCGGGGCGCGCGCGGGGCCGGGAGCCCGCCCGGGAGCCCGCCCGGGAGCCCGCCCAAACGCGCCCCCCCGAACGAACCCCCGCCCCCCGAAAACGCGCGCGCCCCGGAAACGCGGGGAGGGGGGGCCCAAGGCTCCCGCGGGGCCCAAGGCTCCCGCGCGGGAGGAGGGGGGGGTCTCCCGCGCGCGCTCCGCCGCCGTCCGGCCGCGCCCGAGAGCGCGGGCAACCAGCACGTCGGGAGGTGCGTCCACGCGCTCGCCACCCTCACTCTCGGCCGCCGCCGGCGCATCCCGCGGCGCCCCGCCCCCCACGCGCGCAGGCCTTCCGCGCGCGGCGCTCTCGCGCGCGCCCGCCGCGAGCCCGGGCCGCCGGCGCGCCTGCGTGCGCACGCGCCTGCTGC
GAGGTGATGGCATTTTGGTAATTAGAAGGGTTACTACCATTTGGTTTGGGGCTACAAAAGTTATATGAATTGGTAGTAAGGTAGCTCTTATATATTAGAAGTTCCTAAGGGGCACGTGGCGGCCATCCGTTTTAATATTACCGGATGGCCGCGCGATCGTCCTCCCGACCCGTGTCCGTGAATTGCGCCGCATTGTCGGCCACTTGGTGTGGTCCCCTTGTGTTAACCAATCATATTTAAGCTGCAGAGTCTTGTTATTTCTGCACTCATTAACTGGTCCCTTTAATTTGAAATATCTTTAGATATTGCGGTGTGACGTCATCGATGACAGTATATCCAACTTTGTTTCTTTTGACGTGGACCAGTTACATTATGGCGTGGAAGCCAATTAAGCAATATATGCAAGAGGAATTTTATATATAAATTCCATATTTAATTGAACAGGATATTATAAGTTAATATGTACTCAACAAAATATCGACGAGGATTTTTAGCTAATC
AGTAAAGTTGACACCTTTACAGAAGTGATCTTGCAAGCAAGAGTTAATTCATCAAGAGTTAATACAAGATCCACCTCCCGGCACCTTCGTATCGTGTTTGAGGTATCTCTAGTGTTTGGTTGTTTAAATACTAGTTAATATTAATGTTTAATTTTGATAGTTTAGTGTCGGCCACCGCTAAGGTGGTCAAAGATTTTATACATTTTTGTTACAATAGGGCGAGGCACGTGTATTATGCCCTCAAACGCTGGCTCTGGGAGCTCCAGGGTGTGTTTGCTGCACATGACGCTTTTGTCGACATGTGCTACGACGCCATGTATGGCGTCGAGGAGTTTGAATGGGAACTGCAAAAGCAGTTCTCAAGTGCTGAACACGACGTGCTAATCGCCAAGCACGAATTTGAGCGCCTGTTAAAGGATGGCGCCCCATTGCGGGCATGGCCACAACCATGTGCTCCCATAGGTAGCTTCCGGTCGTCTGATGACTTCCAAGAAGCCGCT
ACCAGCGCACTTCGGCAGCGGCAGCACCTCGGCAGCACCTCAGCAGCAACATGCCCAGCAAGAAGAATGGAAGAAGCGGACCCCAACCACACAAAAGGTGGGTGTTCACGCTGAATAATCCTTCCGAAGACGAGCGCAAGAAAATACGGGAGCTTCCAATCTCCCTTTTTGATTATTTTATTGTTGGCGAGGAGGGTAATGAGGAAGGACGAACACCCCACCTCCAGGGGTTCGCTAATTTTGTGAAGAAGCAAACATTTAATAAAGTGAAATGGTATTTCGGTGCCCGCTGCCACATCGAGAAAGCGAAAGGAACTGATCAGCAGAATAAAGAATACTGCAGTAAAGAAGGCAACTTACTGATGGAATGTGGAGCTCCTAGATCTCAAGGACAACGGAGTGACCTGTCTACTGCTGTGAGTACCTTGTTGGAGAGCGGGAGTCTGGTGACCGTTGCAGAGCAGCACCCTGTAACGTTTGTCAGAAATTTCCGCGGGCTG
AGAAATATCTCAGGATTTGACCGTCCGGTGAGTTGCGCTTATCACTTGCGTAAGGTATTTCTCTCTTCATTGTTCATATGGAGGGTTTGAAGGCTGAGTCTACCACAACTGTGGGGATAAATTGTAACTTTCAGCAAACAGTGATGACTGAGACCGGTAATAAGTTGATGTTCGGAAGTTTACCTTCAAGTTTGGAACGACCCGTTGCAAAGAGGAACTATTATCGTACATTATCGGACTGGATTTTAACGTACACTAAGACAGGGAAAATCGAGGATACACATGATAATGCTTGGAGTTATGTCGAGGATCTTGTCAAGACTGACTTCAATGCTAAATATGATTGGTTGGCTAAACGGGGTGTGGCTCGTGATTACCGCACTGCCGTGGGGTTGGCCATCATACCTGGTATCCCGGCGATTGTGGCAAACACACGCATTGTTACTGGTACATGTGAGGTGGCAAGGGTTGCTGTAAAGCTGCCCAAGGCGCTGAACATG
CCCCCCGTTTCGTATTTCAAATCCTAAATAACCCCCGGGGGGTAAAAAAAGGGGGGGAGCTAACCCTAACCCTAGCTCTAACCCTAACCCTAACCCTAGCTCTAACCCTAACCCTAACCCTAAGTCTAACCCTGACCCTAACCCTAAGTCTAACCCTGACCCTAACCCTAACCCTAACCCTAGCTCTAACCCTAACCCTAGCTCTAACCCTAACCCTAACCCTAACCCTAGCCCTAACCCTAACCCTAACCCTAACCCTAACCCTAACCCTAACCCTAACCCTAACCCTAACCCTAGGTCTAACCCTAACCCTAACCCTAAGTCTAACCCTAACCCTAAGTCTAACCCTAACCCTAACCCTAACCCTAACCCTAACCCTGACCCTAACCCTAGCTCTAACCCTAACCCTAACCCTAACCCTAACCCTAACCCTAACCCTAACCCTAACCCTAAGTCTAACCCTAACCCTAAGTCTAACCCTAACTCTAAGTCTAACCCTA
TGGGGTGGCTGATGGGACTCGAACCCAAACTATAGGGGATTACAGGGGAATTGCGGGGACTTTTGCCTTTGATTTTGCAGGGTTTTGCGTGTTCCTCTGCCCCGGCATCCCCCGCATTTGTCCCAAGATTTGTCCCAAGCTACGGCGTGGCGCCAGGCTTCCCCGCAGGCGGATGCGCCCCGGTGTCGCTGGGCACCGTCACGCTGCCGGGCGACACGGCGAACTGGCGCACCTCGGCATTGGCGCGCTGGGTTTCCCCGGTGGTGCCGAACCAGAACGCGAGGGTCTGCTTCAACTCGTTGAACCAGTAACCGATGACCGTCCCTACCGTCAGGCTGGCGGTGGCGTCGCGCAGCAGGCCGTCCGCCAGGCCCGAGAACACGAAATAGACGATGCCCAGGGCGCCCACCAGCAGCACGGCGGTGATCGTCGGCCGTACCTTGTCGTTGGGCTGCTGCGCGGCCAGCTTGCGGGCGCTGTCGCGGTCGGATGCCTCGGCA
TTTGAAAATAATTTTGAAAGTCTCTGACAATCGTAACTGATGCAGAAGACTATGACTCGACACTTGTCGCGTAACCGGAAGCCTCATGAGAAGGTTTCCCATGTTCCGCGGCGAGGGCCACGTACCTACCAGGATCCATGCGATCCTGGTTGGTGTGTGGTAAACTCTTGTAGGAGAGTTGCACCTCAACCAATACCTACTAGCGGTAGTCTGGGCCGCAAACCTCTCAATCCCGGCTGTCCGAGCAGGAAATGGACAGAAAAAATAATTGCTGCTCCCAAGCACGGCTTCTATAGTGCAAAAGACCACGGGTACTGGGTTCCCAAGGTCAAAGTACAGAAGAAGTACAACCCTCTCCAGAAGGTTGTAGGTGGAGGAAAATCCTATAAGGATGTTCTCACCACTCCTGCTACAATCCAAATTAAACCCACCCCTGAAAGTATTCTTTTGGCTCAAAAGATACAAAATTCAACCTTCAAATCTAGGGGAAAAGTGACACT
TGTAAAGTTTGAGAGAGTTTAATACCGTCTCTTGATCAAAGATCCCACCAAAGTGTCTTAAAGTGATCTCTGCTCCCTCTCGCACTTTACGGCTCGGTAGACTGTGCTAAGAGTTTCTCCCTCTTTCTTTTTCTTCCTCAACCATTCTAAAGTTTCTCAGCCAAATGTATGCATTTGCTTAATTCAACTAATTTGCATTCATGTGGCATTTCTGTGAACAAGTTTATGAGTGTTTTGAGGGTTACCATAAAGACTACTCTGTTCAAACAGTCCCTGTGGAATATTTGGCCTCACATTACATTGTCAACAAGTTTAGACCCGACCCTTTAGCTGTTTTGTGGCTTTTCTGTTTGGGAATTTGGTGGGAGATTATTCAAATACTCCACTATCTATTTCAGTATAAAGAACCAGCACTTTTTATTAGCAGCTGTCAGAACCTTGCTGCTTTTTTAGAGAGAAAGTATTCCATGGAAGTGATTCAAAAGGAAGGTTTGGCTGCT
TCCTTCCCCACCGAATTTACGTTAAAAATTTGTGTTTTTTCAGTTAGATTTCAAAATAAAAATTAATCTAACTTATTGAAGTAAAAGAGACTATTAATGCAACTGAATAGAGATCTTAACTGTAAAAATTTCAATCTTTTTCATCATTTTTCACTTAAAATAGATCATTGATAATAAGAATAACAAGATAACCTAATGATTTTTAAATTGTTTTTAAATTTTCCGTGTGAAATATGAGAGTAATTGATTTCAGTTAATTGACTGGCGGTTATCGCCATTGTTTAAAGACAGGTTTAAAAGTAAAGATAAAAACTAGATATTTATAACCGCCACTTTGTCGCCAGTTGAATATTATTGGTGGGTCGTGAAGGATTCGAACCTTCGACCAACGGATTAAAAGTCCGCTGCTCTACCGACTGAGCTAACGACCCAATTAGATGATTTTAAAGTGAATTTTAAAACCTTTAGATTGGTATTTAAATGGTGCCCGAAGCCAGACT
TGACAGTGACTCTGACCCTGGGCCTTCTAACCTCGGGGCCGCCCAGGGCGAGTCATCAGCTTAAAAGGTCACGCTGTCTCACACAAACAATCCCGGGAACAGGCTCTGACGTTTCCCCCTGCAGACCATTTGAGGAACCAGGAACTACTCTCCAGAAAAATAACCTCGCCCTTACCCACTTCCCCTTGCCTTGAAAAACAAGGCTCTGACGACTACCCCCCTCACCCATAAAATTTGCCTACTCAATAAAAACCCAGGCCTATAAAAGCGCAAGGACGGTTCAGGAGGGGGTCATCTCTTTCCACCTGCCCGCTGTGCCTACCTTGGAGATCCATTCCGCCCGGGCGGCTCGGTCGAGACGTCTCGTTGAGCTCTGTCTCCCGTTCCAGGCACCTCCTGAACCGCGCCTTTCAGGGTAAGTCTCCCCCCAGGTTGAGCTAGGCTACGACTCCCGTAGTCGCTCCCGCAGGGTCGGTCGAGGCTCCCTGACCCTCCGGCCG
ATCGGTGTATAGCCATTTAGCTCTATGTATCGGTGTATCGGTGTCTTATTTATAGGTACTAGAGTTACTATCACTTTAGACCTACTAACCGGCTCTAGGGGTCCTCAGCTATAATATTACCTGAGGACCCCGCCATCGGTGTATGGGTATTTCGCCCACGTGGGTGGTCCCTCTAAGACGTGGCGCATTCTGGAAACGCGCTGGGAGGTTATTTAAGACATTGTCTACTTGTGGTAACAGGTAACCGGCTAAGTGACCGGTTGGAGAGCGTGCCTTTCCCACCCCTGGTAAATTACCTCATATGCCATTTGGAGTACACAAACCGACAAAACCCGGGAGCATTTATGTCCTTTGACGAAAAAGGACTTTAACTATTTATCGTTTCAAATTAAAGAAACGATAGACGTTGAATATATCGATTTTGTGGTGTTAAACAATGAGCGTTGGTTGAAAATTTAATATTTTCAACATTTGTCTATTTATGCATAGAGATTTTATTT
TATGCGCCTGCGTCGGTACTAGTTAGCTAACTAGCTCTGTATCTGGCGGACCCGTGGTGGAACTGACGAGTTCGGAACACCCGGCCGCAACCCTGGGAGACGTCCCAGGGACTTCGGGGGCCGTTTTTGTGGCCCGACCTGAGTCCAAAAATCCCGATCGTTTTGGACTCTTTGGTGCACCCCCCTTAGAGGAGGGATATGTGGTTCTGGTAGGAGACGAGAACCTAAAACAGTTCCCGCCTCCGTCTGAATTTTTGCTTTCGGTTTGGGACCGAAGCCGCGCCGCGCGTCTTGTCTGCTGCAGCATCGTTCTGTGTTGTCTCTGTCTGACTGTGTTTCTGTATTTGTCTGAGAATATGGGCCAGACTGTTACCACTCCCTTAAGTTTGACCTTAGGTCACTGGAAAGATGTCGAGCGGATCGCTCACAACCAGTCGGTAGATGTCAAGAAGAGACGTTGGGTTACCTTCTGCTCTGCAGAATGGCCAACCTTTAACGTC
GGTAAATGTTCTATAGCTAATTAAACCTAACAACTATGGTTTCCCCTACAACACCAATATCGTATACGTTATTACCAGATTTTTTCCACCCATTTTCAAGTTTCACCTCTTTGTCATATAGTCTGTAATTTCTGGAGAACACATTTCTTTGCATTAACACCTCTGACCACATCCAATTATTGTTAATAATGCGTGGTATTAACTCTCTCATTAAAGGATGCTTTATTACTATGTTTTCATTTATTGATGCATACGGTTCTGTGCCAATGAATTTTATATTTTTCTTGTCTCTTCCAAATCCAAGATGATCTATGTCTTGAGATATTCTATTTACAATGCTTTCCTCAAGCTGAAACTGTGCATTTATGGCATTGTAAGCACCATAAGAAAATATTGTTGATATTAAAAGAATAAAAGAAAAATATATTCTTGATATTAACTGCTTATCTTCAAAAGCATAGAATACGCATAGGCAACAAAAAAACATAAAGCCACCCATA
TATGCGCCTGCGTCGGTACTAGTTAGCTAACTAGCTCTGTATCTGGCGGACCCGTGGTGGAACTGACGAGTTCGGAACACCCGGCCGCAACCCTGGGAGACGTCCCAGGGACTTCGGGGGCCGTTTTTGTGGCCCGACCTGAGTCCAAAAATCCCGATCGTTTTGGACTCTTTGGTGCACCCCCCTTAGAGGAGGGATATGTGGTTCTGGTAGGAGACGAGAACCTAAAACAGTTCCCGCCTCCGTCTGAATTTTTGCTTTCGGTTTGGGACCGAAGCCGCGCCGCGCGTCTTGTCTGCTGCAGCATCGTTCTGTGTTGTCTCTGTCTGACTGTGTTTCTGTATTTGTCTGAGAATATGGGCCAGACTGTTACCACTCCCTTAAGTTTGACCTTAGGTCACTGGAAAGATGTCGAGCGGATCGCTCACAACCAGTCGGTAGATGTCAAGAAGAGACGTTGGGTTACCTTCTGCTCTGCAGAATGGCCAACCTTTAACGTC
GTATTTTTATCAACTCTAACTAGCCAAGTGCTTAATTGAGTGGTTGGAGACCAGTGATTTTGAAGCGACCGCTTGCGATAAAACGCTTCAAAAAATTTGCTGTTGTTATATTCAATGGATCAGTCTATTTTGAGTAAAATCACCAGTGATGATTATGTGAATGCGATACTTCACACTAGTGCCACTAGAGTGGGTTCGGATTTACATAATGCTATGTGTAATGTAATAGTAGATCAGATAAAAGATAGTACAGAAAAAAACAAAAAGAAAAAGAAAATAGATGTAAAAAGGAATCTTAATGAGGATCAGATACAGTTGCTTGCTGAACTTTTTCCTGAAAGAAGAGTGGTGACATCTTCAGTGCACAGAGGTACGCACAGCATGGCTGCGGCCATGAGAAAGATAGAAACCGATGTTATTTTCACCTCGTTTCCAAAGAATGGAGTGATATATGATATTGGTGGAAATTGGGCGACCCACGCCAAACGAGATGATGGTGG
GTATAAGAAAAGTAACTTGACTAAGCTCAGAAGGACACAAGGACAGAAAAAAGAAAAAGGTGGCACTTCAGTTGTAACCTGATAACGTGCTTTAGACACTATAAACCGAGACAGAACAAGCAGAACTATTTTCACTGAAAACCACACCTGAGAGACAGAAACGGATCACGAACGATGACAAGCGCACTCAGAGAGACGTTCACTGGACTCAGAGACATCAAGGGGGGAGTCCTCGAGGATCCAGAGACGGAGTATCGTCCCAGTACGATAACCCTCCCTCTATTTTTCTCCAAGACAGACTTAGACCTAGAGATGATCAAGCGGGCGGTGAGTCAAGTCGGAGGAGAGGGAACGAGAAAGGCATTGAGCCTCCTGTGCGCGTTCGTCATTGCAGAGACGGTCCCATCGGAGGCAGGTACGGTCGCCGAACTTCTGGAAGCCCTGGGTTTCGTGCTGGAGTCTTTGGACACTGGGGCACCACCAGACGCTACCTTCGCAGA
AGATTTTCTTGCACGTGCGATAGCTTCGGACAGCTTTGGCAGCGGCAGGTTTGAAAGAGACATTTTTTTTTCTTTCATCAGCCGTGAACGTGTTGAGAAAAAGACAGCTTAGGAGAACAAGAGCTGGGGATGGGCAGGAAGACCATCCTGAAAGGCAAGGGGGGCGGTCCCCCTCGACGAGTGTCGAAAGAGACCGCGACGAAGACGCGTCAATCTAGAGTCCAAATGCCAAATGGACTGGTGTTGATGCGCATGATGGGGATCTTGTGGCATGCTGTGGCTGGCACTGCGAGAAACCCTGTTTTGAAAGCATTCTGGAATTCCGTCCCGTTGAGGCAGGCCACTGCAGCACTTCGGAAGATAAAGAGGACAGTGAGTGCTTTGATGGTTGGCTTGCAAAGGCGCGGAAAAAGGAGGTCAGTGACGAACTGGATGAACTGGTTGCTGGTCATTGCTCTGCTGGGGATGACACTTGCAGCGACAGTAAGGAAAGAAGGGGA
CCGAAAGTGTTGTCGGGGCGATGGCCCAGGCGGGTCGCAGTGGCGATGCTTTTGCATCCCTTGATCAACGGCGGGAGCGCCAAGAAGAACAGGCGCAGTCCGGCCTTGACAAGGTGTTCTACTTCCAAGGCGTGGTTGAACTATTCAACCGTATGAAAATCGCCTATGGAAGGACACCGGCTTGGACGGCCCTCATGAAGTGTAACGCCATATACTTGAAAGATTTTAAAACAGCAGTTGGCGTTGAGGGTACCCGCTATGGGCTCTTTTTCGCAGAAGAAGTGACTAAACCAACTTGGTCACCCGACATTGGAGCAAACTTGATAACTTTGGGCGAAAAGGCCTGTTTAGACGCCCAAAATGCAAAATATGAAAGATTGCAAGCCTCACTTAAAACAACTAGTGGCCTTGTGCATCAAGTGATGGAAAAAACTAGGGAAGCTAAAGAGAACCTAGAGAAAGCCAATAAGATCCAAGAGCAACTTGACAAGGTCATTGAG
GGCGAGGCGGGGAAAGCACTGCGCGCTGACGGTGGTGCTGATTGTATTTTTTCAGCGTCTCAGCGCGTCGTGACGGCACTTAGTCTGCCCGTTGAGGCGTTGTGTGTCTGCGGGGTGTTTTGTGCGGTGGTGAGCGTGTGAGGGGGGATGACGGGGTGTAAAAAAGCCGCCCGCAGGCGGCGATGTTCAGTCGTTGTCAGTGTCCAGTGAGTAGTTTTTAAAGCGGATGACCTCCTGACCGAGCCAGCCGTTTATCTCGCGGATCCTGTCCTGTAACGGGATAAGCTCATTGCGGACAAAGACCTTTGCCACTTTCTCAATATCACCCAGCGACCCGACGTTCTCCGGCTTGCCACCCATCAACTGAAAGGGGATGCGGTGCGCGTCCAGCAGGTCAGCGGCGCTGGCTTTTTTGATATTAAAAAAATCGTCCTTCGTCGCCACTTCACTGAGGGGGATAATTTTAATGCCGTCGGCTTTCCCCTGTGGGGCATAGAGAA
GTCTACTGTTCCCCTCCTGCGCGGGCGGCGTCGATGGCATGCTCCAGTGCCTGCAATGTGCCGGGGAGGCCGCGGCTCGCGAAGAAGTCGGCCGCGCCGCACGCTTCTGCGCATGTCACCGGCCGGCGACCGACCTCCATAGCAGAAAGCGTCGCCGGAGACAGCGACATGCTTTTTGCCATGTCGTACAGCAGCGTGCCGGTGACGATCCGCAGCGCGCGCACGAGCATGCCGTACGGCGTCAGCGGATTCGTCAGGCTCGGTCGTTCATCCGTCACCTCGTCTCGCGGCTCCGGCTCCTTGCGACAGGCGTCGGGCACGCCAGCCCATTCGAGTAAGCTGGCGACAGTGACCGGCTCCGGCTGCTGGGTGGCGAGGATGTCAGCGAGCAGCCCGCGAAGCACATCAGCATCCGATGTATAGCCGCACGTGATAGCCGTTTCGATAGCCCATTCGAGCGATGCACGTCGTTCCATGGTCAGCGTCTTACTCATGCTTGG
GTTTTTAGTTCGTGGTTGAACTATTTATCATGGATCCAGAATCTTTGTCACAGTTGCTTGTTTCTACTTTGCAAAAACAATGCGCTGATGAAACCTCGACAGTGGGGAAGGTATTCTCCGAGAGAGGTGTAGCTCTAGTCGAGCGATCTATTCCTAAGGCCGAGGGTGAGCGACTTAATATAAGTTTTGCTTTGAGTGCCGAGCAAAAGTCTTTGTTGTCTCGAAATTTTCCCGGTAGAGACATTCATTTCGCACAACGAGACTCTTCGAGTCATAGTTTTGCGGCAGCCCATAGGTTGTTAGAAACCGATTATATTTATAAGTGCTTCGGCACGACTGAAGAATCGGTGATTGATCTTGGGGGAAATTTTGTTTCTCACATAAAGCAAAAGAGGTATAATGTGCACAGCTGTTGCCCACTTTTGGACGATCGCGATGGTGCCAGATTTACCGAACGTTTGATCTCATTGAAGACCTACTTGCGAACGCACAAGGAGGAA
ACCAGACAAAGTTGGCTAAGGATAGTTAAATTATTGAATATTTTATTAAAAACTTAGGGTCAATGATCCTACCTTAAAGAACAAGGCTAGGGTTCAGACCTACCAATATGGCTAGCCTTCTTAAAAGCCTCACACTGTTCAAGAGGACTCGGGACCAACCCCCTCTTGCCTCTGGCTCCGGGGGAGCAATAAGAGGAATAAAGCATGTCATTATAGTCCTAATCCCGGGTGATTCAAGCATTGTTACAAGATCTCGACTATTGGATAGACTTGTTAGGTTGGTTGGTGATCCAAAAATCAACGGCCCTAAATTAACTGGGATCTTAATCAGTATCCTCTCCTTGTTTGTGGAATCCCCTGGACAGTTGATCCAGAGGATCATAGACGACCCTGATGTAAGCATCAAGTTAGTAGAGGTAATACCAAGCATCAACTCTGCTTGCGGTCTTACATTTGCATCCAGAGGAGCAAGTCTGGATTCTGAGGCAGATGAGTTCTTC
GAGTTCTCCGAGCGTGAATTCCAGCAATATATTTGACTCATCCAGATCGTTACAGTTTTCTGCCCTGATTAAGGATCTTCCGATTCAGTCTTCCCTAGGACTCGGATGCTGTTGGGGTGATTGGGCTGACTGTTTAATAGGTGAACACCTATTGCAACGATCCTAGTCTTATATATTGTTATCTATCGAATACAACTTGAACTGCCAAGGATCTTCCGGCTCAGGTTTTCTGCAAAACCCGGTTGCTGTTGCAGGCTGCTTCAAGGATCCCATTTCATAAATAGGGTTTGAAATGGCATTTGTTCCCACGAAGACCGCACTTACTTTCTCGGCTGAAGATGAGTCAGGCCTTGAAAAAGCTGTTTCCGACGCACTCTCGGGGTGCGTTGAGCTAAACATGGGTATCCGGAGATGTGCCGCTTTCCCCGCCATAAACCAAGACGCTTTCCTTTGTGAATTGACAACCAAAGAAGCTAAAGGCGTCTTGAGGTCTCTCGCCG
AAAAGCCGCAATGTCTACTACGTTGATGGATTTCAAGATGAGAAGAAATTTTTATGCACTCGACACCCAACAGGGGATTCAGTGGAAGACTTTTTCAAGACCTTGTGGAAAGAACACATTTATATCATCGTATCGCTATCAAGACCAACATCACACAATGCCAACCAGTGTTACCAGTACTGGTCAAAAGAACAAGACGGCGTTCTTCAAGCTGGACAGTACCAAATGAAAACCGTGAAAACAAAGAAAATTAATAATTTCGTGGTAACGGAGTTACATCTGAAGCATGGAAACGGACCTTCACGTCAACTCTGCCATTTTATATACAGTGACTGGACTGTGAGTGACGTTCCTTGTGATGTGACTAAGTTCTTTCAATTCATTCTGAAAGTGAACCATCTAAGTGAAATGGCCAAACGAGCGCTGAAAGTTCATCAAGTTCCTATGGGTCCTATTGTTGTACATAGTACCCATGGAAGTAGTAAAACCGCCACGTTTTG
GTTAAAACATGCCTGAGCCACACGCAGTACTCTATGTCACAAATGAGCTCTCTCATATCGTTAAGAATGAATTTTTGCCAATATGGAAACTAACTGGAGATGAGAGTTTAAATGACTTATGGCTTGAAAATGGAAAGTACGCGACAGACGTATATGCGTACGGAGACGTTTCAAAGTGGACGATACGACAATTACGGGGTCATGGATTCATTTTTATAAGCACGCACAAGAACGTACAGCTAGCTGACATTATTAAGACGGTTGACGTCCGCGTTCCTCGGGAGGTTGCAAGAAGTCATGATATGAAAGCTTTTGAAAATGAGATCGGCAGACGCAGGATCCGTATGCGCAAGGGATTTGGTGATGCATTGAGAAATTACGCCTTTAAGATGGCTATCGAATTTCACGGGTCGGAGGCGGAAACGTTGAACGATGCAAATCCTCGGTTACATAAAATTTATGGAATGCCGGAAATACCGCCATTATACATGGAATATGCG
TGAAAGACCCCCTACCCCAAAATTTAGCCAGCTACTGCAGTGGTGCCATTTCACAAGGCATGGAAAATTACTCAAGTATGTTCCCATGAGATACAAGGAAGTTAGAGGCTAAAACAGGATATCTGTGGTTAAGCACCTGGGCCCCGGCTTGAGGCCAAGAACAGTTAAACCCCGGATATAGCTGAAACAGCAGAAGTTTCAAGGCCGCTACCAGCAGTCTCCAGGCTCCCCAGTTGACCAGGGTTCGACCTTCCGCCTCATTTAAACTAACCAATCCCCACGCCTCTCGCTTCTGTGCGCGCGCTTTCTGCTATAAAACGAGCCATCAGCCCCCAACGGGCGCGCAAGTCTTTGCTGAGACTTGACCGCCCCGGGTACCCGTGTACGAATAAACCTCTTGCTGATTGCATCTGACTCGTGGTCTCGGTGTTCTGTGGGCGCGGGGTCTCATCGCCGAGGAAGACCTAGTTCAGGGGTCTTTCATTTGGGGGCTCGTCCGG
AAGTTTTTAAACCTGGAACTGACACATTCCTACAGCAAGTGGTGACGAAATGATGGCAGATTCTACTAGAAACGCATTTGGAGCATATTCTATAACTGAAATAATAACAACAAGAAACCAAAATAACTTTAATGCAAATACTAAAAATCAAAATCAAAATACCAGTAATACCCAATCCAGCGGAGGTATAACACGCAAACCAGTAATGAACGATGGGCTATATGCCCTATTCGACCAACTTCTAAAAGGAGTAACATTTGAAGAAAGCATTTATCGTGGTTATGATTACAGTCATTTACCTAATTTAGAGACAGTGTTCAATACTGCTAGCGATTATGTCAATGGACAGTATAAAATTGGATTTAGCGAAGCTCAACTTGATGGTTATACTTTGAACAAGACGTTTAGCGTAATAATGCCAGAATTTTCCTTTTCGTTAGAGTTTATCAAGAATGAAGAACAGTCTGACCGTAACCCGGACGAAAATGAGCAATTGAAAC
TCTCATAGTTCAAGAACCCAAAGTACCCCCCATAGCCCTCTTAAAGCCACCACCTAAAGCCAGCCCTACCCCTCTGGTTTAACCTTCGGTTAACCTTGGGTATCTCCTCAAGTGGCCTATAGGATAGCCTAAAGTGGTTCCTAAAGTCAATACCTAAAGTGATGGATGGCTTAAAGAGGCCTTAAAGAGTGTCCTAGTGTACCAGTTCGATAGTACATCCCTATGTGTCCCTATCTGTTAGCCACCCTTAAAGTAAAACCCTAAAGCCACCACCTAAAGCCACCACCTAAAGAGTGGAGCTATCTTAAAGACAACCAGACCGATAGACCCGCTGTTAACCTGTAGTGATGCCTTGTAGTTATCTGTAGTCATTTCATTAACCCTCACTAAAGGGATAAGGTGGATACTTAAAGAGGAATAAGGGATTTAATAAAAGATTAAAATTAAGTGTTGACTTTAAGTTACCTTTAAGGCTATTATTCATCTCGTCAACGGGACAA
GGTGTCATCCTGGTGACATTTCCACGCCTGATAAGCTTAGAGGGGCACAATGCTTTGACCTCAAAGTATGACAGACTTTCGGATTGTCAAAAGAATTGTTTATTTAAAGCGAAACATGATTATCGCACTCTAGATATCATATATAAGAGCTATCTTAATCACACACAACTATTCCACTTTAATTTCATTCTTTTCAACCTTCATGCAATACTCTCTTGCACTTTTCGAGCCATGCTCAGTCACCTCAGCCCAAACATCATCCTTTATCCACATCCTACCCTCATCTCTACTATCCAATATCATCACCACTTCACCATCCTTCTCCAACAACACATCATCCCCAGCTGTCCTCATTCCGTCAATATGACCCTCTTCTTTCAGCAAAGTGTATGACAATATGTTGTCTCCCAGACTTTGATCAGAGAACATGAAAACATCTTTCAAAAGGAATTTGTTTCCAAATGTTTCAAATGAAAGTTTGGCCCGCTCAACTTCTAGTT
CTGGGGCGGGGCTTAGTATTACCCCCGCCCCAGGTTCAGCGGAGTCATCACGTGAGACGCACATGACATTAAATGTTATAAGTAATTGCAAGTGGATCGTGGTCCCTACCACGCACTAAGAAGATGCTGCACTGAATATATGCTTTGCTTCGTTAGTAAGCAAAGGTAACGAATATAAATGACCCCACACTGCTTTATTCCATGTGCAGAGACTTTAAATGAATGGTTCAGATTTAATCTCACATATATATCTTCCAGTGGAAGCTTGCATATATTGTATAAATAATGATTTCCTATAAAACTAATGCCTGTTCGTCGCCTTCGTTTTGTTCGAGAGCTCCATGGCTGATACAGGCTACTACGCAGGTTATCAAGACGATGTCGATGTGGACGAGCAGAAGAGGCATCAAGCTTTGTATCTTATAGGAATCATTTTATTGGTTACGGTATGTCTAACTGTTTTATGGGTTTGTATTATGCTTGCGTGTTATGTTCCTGGG
TTAAAAAACACCTGTGACCATGACTACTACCGGCGACTTTGATGTGATTTATGAACTGATTGACAACCGAATGCAACAAGAGCTTAACCTGAACGAACTTGAACACTTTATCGACACCGATTTACGTAGTGGAGATTTTATCTATCGTTATGATGAACGCTCAAAGAGACATTATCTAAGTCTAAAGGGCTTATGGCGATACATTCCTCTCACAAATTTAGACAGACAGCGTGATCTATTTAAACTTCCAAGCTTATATCCACATGAAAAGATACCAGCAAAAGAGTTATTAAGAGAAGTGAATGAATTGCTGCGAACAATTAACATAATCATACCTTATGGAGATGGAGATTGTAAATATAATTGGATGTTATCAACAATGGCGAGAAATGTCGATTACGGAACCAATTGGGCAGATAGAATTGCTAAGAATCCACAGCTCTTACTTTATGATGAAAGAATGGATTCTTCATTTGATGAGCTATTTGCATCTATACCGG
GGGTAAACGAGTATATATACAACGTGAACCCATGTTGTGGTACGAGGAGTTGACGATGAGTCTACTAGGGTCGAGGTTTGTGCCTAAGCCTCTGGCGATCGTTGGTGGGCTGTCTCTCTGTGTGACTGTCGCTGTGCGGGAAACTGTGCAAGATGGCATCTCCATGGGGCTCAGTTCATTTGGCGATTACTGTAGGAACAAGGTCCAAGCCGGATTAAACCCGCTGGACGTCAGCCACGACTTCAAGCAAGCGACACCGCAACATCCTAGCATGGACCTCATGCTGGACAATCCCCAGTTGTGCGAAGAACCGGAGGATTGCCTTGAGGTCCTGGTGGCGAACGAGCAAGTGACCAAGAAACGGGTCAATCGCCACGCTAGGGGAACATTCGCCGCCCACGCCGCTATGGCCTGTAAACTGCACTTCGGGTTGGTTCCAATGAACACGCGGGCCAACCTCAGCGTAGCAACCAGGTTCATCACCAACTATTGCCAGGAGA
ACCGGATGGCCGGCGCGATTTTCCCCCCCCTCACGTGGCGCTCTGGTGGCCGCTCGATCTCTCTCTCCCCCGCTCCCGAGGAGCCCCCCCTGCTCGCGCGATGTTCTCCTTTAATTCAAATTAAAGGATTTAACTTTTGTCTGACCAATTATAGTGCGCCTGAGGAGCTTAGATAACTGTGTTAATACTTGGTCCCTAAGTTTTATGGCCCCTATAAAACTAAAGCAAGCATGACGTCAGTCTTTAATTCGAAATGCCTAAGCGGGATCCCTCATGGCGCCAGATGGCGGGAACCTCAAAGGTAAGCCGCTCTTCCAATTTCTCTCCTCGTGGAGGTGGAGGCCCAAAACCCACTAGGGCCTTTGAATGGGTTAACAGGCCCATGTACAGGAAGCCCAGGATATATCGGACGATCAGAACGCCTGATGTTCCTAGAGGCTGTGAAGGGCCCTGTAAGGTCCAGTCCTACGAGCAACGTCACGATATTTCCCATGTTGGGA
ATGACCAACGGAGACTACTGCCCAAGAAATATCTTCCTATTGTGCAAAGTCTATGAACTGGACCTGCAGGACCTGAACATAACCTGCGTGTTTTGCGGAACAGCATTAACAGAGGAGGAGGTTGTATCGTTTGCATACAAGGAGCTACAAGTTGTGTGGAGAAAGCATTTTCCATTTGCAGCATGTCCTGCGTGTCTGGAAGCAGCCGGGAAACTAAGGCAATTTAGATACTGGCAGTATTCTAGCTATGCACCCACAGTGGAATATGAAACAGGAGTGCCTATTTTAGAATTGCTTATTAGATGCTACCTGTGCCATAAACCACTGTGCAGTGAGGAAAAGGAACGGCTTATCAGTGAAGGCAAACGGTTCCATAAAATAGCTGGGCTTTGGCGAGGCGCTTGCCTGCAGTGTTGGAAACCATGCATGGCCAACGACCAACCTTAAAGGACATATTTCTAGAGCTGGATCAGCCTGATGCGGTTGACCTACATTGTAAC
TACACTTCTGGTGATCTTTAACTTTACACAAGGTTCAATGTACTTGAGTTCACAGGAAACAACCTTCTATTCAGAATTCCCTGTTTCAGCGGAATTTTTTTATCTCTGGTAAAATTCATCAGTAACCGAGCTACCTGGGGTTCCAAAATACCTTGGCGTGATTCTGGGTAATGAATTAATTGTGTCTAAAGCATGATCTATAAACGAATGATTTTATACTTGATGGAGTATTCTAATAGCTTTTTAAGAAGTGAACAAAACTTCTGAACAGCTAATCATCTTAAGAGATGCAAGAGATATTAAAACAGATACGGAGTTATAGATTTTATCAAATCTAATGGTATAACTTTATTAGCACAATATGTGTGTTGAGGATGCGATCATCAGAAACCTACCCGCAAGCAATATCATTTATTTCAAGGTCATACTTGGGTCAACCAATATTCTTCTGCTTGTTATCGCTTGGATATTTATCAGTATGCGTACGTTTAATATGTCGG
GTGAATGATGATGGCGTCAAAAGACGTCGTTCCTACTGCTGCTAGCAGTGAAAATGCTAACAACAATAGTAGTATTAAGTCTCGTCTATTGGCGAGACTCAAGGGTTCAGGTGGGGCTACGTCCCCACCCAACTCGATAAAGATAACCAACCAAGATATGGCTCTGGGGCTGATTGGACAGGTCCCAGCGCCAAAGGCCACATCCGTCGATGTCCCTAAACAACAGAGGGATAGACCACCACGGACTGTTGCCGAAGTTCAACAAAATTTGCGTTGGACTGAGAGACCACAAGACCAGAATGTTAAGACGTGGGATGAGCTTGACCACACAACAAAACAACAGATACTTGATGAACACGCTGAGTGGTTTGATGCCGGTGGCTTAGGTCCAAGTACACTACCCACTAGTCATGAACGGTACACACATGAGAATGATGAAGGCCACCAGGTAAAGTGGTCGGCTAGGGAAGGTGTAGACCTTGGCATATCCGGGCTCACGA
TAGACCCTGTTTCAGCCTCTATCTTTTCTTTTCCCTTGTTTATTCCTGCACCTGACTAGGCCCTTCTAAAGCCCCTAGTCCCTTTTCCTAGCCACCCTCTAAGGCCCTTTCCAAAGCCCCTTAGAGACTCCTATCTTCCACTCATCTTAATGAGCCATGTCTTACCAGGCTGCTCTAGATGCCCTCAACTCAACATCTCATCGAGATGCTTCTACCAACCCCATACTCAATTCAGTCGTCGAGCCTCTTCGCGACTCTCTTTCCTCCTATCCCTACCTCATACCAAAGGAGGACATTCCTCTCATCTTATCCTTCGGCATTCCAGTTTCAGGACTGGGTACCGACCCTCACCCTCACCCCATCCACAAAACCATCGAAATCCATCTTCTTTTCACTCACTGGCGCCACCTTGCTCGTCTCCCATCCACTGTGATGTTCATGAAACCTTCCAAATTCCGGAAGCTTCAGGCCATCAATCCCAACTTCTCTCATCTCCTCAA
ACCAAACAAAGTTGGGTAAGGATAGATCAATCAATGATCATATTCTAGTACACTTAGGATTCAAGATCCTATTATCAGGGACAAGAGCAGGATTAGGGATATCCGAGATGGCCACACTTTTGAGGAGCTTAGCATTGTTCAAAAGAAACAAGGACAAACCACCCATTACATCAGGATCCGGTGGAGCCATCAGAGGAATCAAACACATTATTATAGTACCAATTCCTGGAGATTCCTCAATTACCACTCGATCCAGACTACTGGACCGGTTGGTCAGGTTAATTGGAAACCCGGATGTGAGCGGGCCCAAACTAACAGGGGCACTAATAGGTATATTATCCTTATTTGTGGAGTCTCCAGGTCAATTGATTCAGAGGATCACCGATGACCCTGACGTTAGCATCAGGCTGTTAGAGGTTGTTCAGAGTGACCAGTCACAATCTGGCCTTACCTTCGCATCAAGAGGTACCAACATGGAGGATGAGGCGGACCAATACTTT
GTATTAAAAATTACAAGAACCTAACATTGCAATGGAGATCTTGAGAACGAAATCGCAGTCAGCTGCAGTGGTTATTGGAATTTCCAAATTCTTCGATGAGAAGGAAAACCGTGATGTTATTGTGACTGCTTCGGATTTCAAACGTAACAATGCTTTCATTTTCAAAGATTCTGGTAACTATTTCCTTGGCTTAGAGAATATTTTCCGCAATTCACTTGATGAACTAAAGGATATACTGATTTTAGCTGGTGGCTCAATTTCAAAGAGTAAGATCACTCAGGCCGGGTTGTCGCACATGATAACCTTTCTTGAGAAATTGTGTCTTAGTGATGACGCTGGTGTGAACAAAGCTTTGATCTTTATCGTCTTTCAGATTCATGATAGCTCACAACGCAGAGGTGGTGTTTGTACTCTTTTCGATGTATTATACAATTACCTCGTACAGCGCAAACTGAATCAGGAGAGTGAGTTCTTAAGCTATGGCACGTACAAGGAAAAGA
AGTTTTTGAAAACTTCTGTGAATGTTTATATCCTTAGTCGGATCGAGCTAAATTTTAAATCAAAGGAGTTGTTCGGAAAAGTGACCTTGGTTCGTTATGAATAGAGGAAGCTTGAAGAAGGGGCCTCCGGGCCCAACATCCAACCGTCCGTCGGTTGGACCGCCCGACTCGGCGGGAAAACGAGTCAAACAAGTGGCCCCACCACCAACTAGGGGTCACATGGAGAGAGGACTCTCTCTCTTAACCAAGAACGACAATGTGTCGCGACAGGCAAAACGGCAACGAAACCCTCGGCAACAGCTTTCTGGAATCTTTGGCGGTGGTGTTGGCGCCTGGCTGCGTGTGCTACACATGGACATCGGAACGGCAATCTTATGGCTTGCCCTGGCAACGGCATCTCTCGGACAGCGTATGTTTAAGCAACTGAACTCTCTTCGTAAGCGCGTGAAGCGCCTCGAAAAACAACGTAGTGGACCGAACCTTGTCATGATCATTGGGCT
GTATAAGAAAAGTAACTTGACTAAGCTCAGAAGGACACAAGGACAGAAAAAAGAAAAAGGTGGCACTTCAGTTGTAACCTGATAACGTGCTTTAGACACTATAAACCGAGACAGAACAAGCAGAACTATTTTCACTGAAAACCACACCTGAGAGACAGAAACGGATCACGAACGATGACAAGCGCACTCAGAGAGACGTTCACTGGACTCAGAGACATCAAGGGGGGAGTCCTCGAGGATCCAGAGACGGAGTATCGTCCCAGTACGATAACCCTCCCTCTATTTTTCTCCAAGACAGACTTAGACCTAGAGATGATCAAGCGGGCGGTGAGTCAAGTCGGAGGAGAGGGAACGAGAAAGGCATTGAGCCTCCTGTGCGCGTTCGTCATTGCAGAGACGGTCCCATCGGAGGCAGGTACGGTCGCCGAACTTCTGGAAGCCCTGGGTTTCGTGCTGGAGTCTTTGGACACTGGGGCACCACCAGACGCTACCTTCGCAGA
AGAGCAATCGTGCAACAATAAGAATATCAGTAATGAACATACAAACTATAAACAATTTCTTAGATACTTCAGGCGAAATTACCGTGTATCTACGAAGTATAAAAGATGAAATCATGTCTATGTCGAACATCGTGGAAAGAGGGTATCCTGAAGGGAAAGGAGTAATTGAATCTGGTCTCAATTCAATAATGTCAATGAATTACGTTCTAGACAGAATTGAAGATATGAAATCCAGATACCACCAAAGCTCTTCTTCAATCGATCAAAAAGAGATGGAAAAAGAGATTTACCTTTTTCTTGACAAATATAAGGAACTGGAGCTGATGAGACACGATCTATTTGGTGTCCTTGCTGGGAGAAGATTGCATTTTGCACCCAAGCATAGATCCGATGTTTTCTTAAAGGACTGTCTTATGTCTTATATAGAATTCTGCAACACCTCCACAAACATTATTAACCAGATAGTTGACATAGATGGATTGAAAGAGAAGTTGGTCTTC
ACCGAACAAGGGGAAATATGGATACGTGTTAAAAAACTGCGTATGTTTAAAACTTAGGAACCAAGACAGTGACAATTGGTCTTGGTATTGGACAATTGTTCAAGGTTCCAAAATGAGTGATATATTTGACGAGGCGGCTAGTTTCAGAAGCTATCAATCGAAACTCGGTCGAGATGGGCGGGCAAGTGCGGCAACAGCTACTTTGACTACTAAGATAAGAATTTTTGTACCAGCAACTAATAGCCCAGAACTGAGATGGGAGTTGACTTTGTTCGCTCTCGATGTAATCAGATCACCAAGTGCAGCAGAATCAATGAAGATTGGTGCTGCTTTCACTCTGATATCAATGTACTCAGAAAGACCTGGCGCTTTAATCAGGAGCCTCCTTAACGACCCAGACATAGAAGCTGTCATCATAGATGTGGGTTCCATGCTCAACGGGATCCCTGTGATGGAAAGGAGAGGGGACAAAGCACAAGAGGAGATGGAAGGTTTGATGA
TTGAAAATTCTCGCACAAGGTTCCCGTCACTTTCAAAACTCTCTTTTCTTTTATAATTGCTTACCAAATTTGATTTTGTTTTGTTTCGACTTGTGCAAAGATGGGCTTTACTTGCCCAAACTCTGATTGTCTCTACTCGCGTAGCGAGTGGAGCAATCGCGCCCTCCGCGAGGAGGGTCTTTCTTTTAGCATGCGTTGTCCTGGCGCATGCTGCGGAGCAATGTTGGTCCGCAAGCAACAGGAACCCGAAGCTGTGGATCAGCGCCACAGCCCCGAAAGAGTGCGGATAGCGCCGCACCAAAATGTTTGTGCTGGCTTGCCAGGAGTGGGGCCTTCTAAGTGCCCCAAACATTCCCAGGTGCCTCTGGCACCAAAATCCAAATCTGTGCCTGCAAGGGCCACAGTTTCTGCTTCTCCTCTCAAGAAGCAGCACTGTGACGTTGTAGTCACTGTTGGCCCACCGGCCGACTTGGAGCTGGTTTATCCAGCTCTTGTTTCTA
TCCATGATATAGAAAAGAAATATTATTTCGTGATACGGATACTCCAAGATACAGTTACTATTAGTAACGATCTGTCAGATCTGTATCTTGGAGTATCCGTATCACGAAATAATATTTCTTTTCTATATCATGGACTTATATTAACCTTCCAATTGGAACACACGGACGTGGAAATTTAGAAAGTATTTTTCTGTGGAACACACGGACGTGGAAATTTAGAAAGTATTTTTCTGTGGAAAATAATTAATTTCCACCTACCATTGGGGCCTTAAAATCCACCACCACATGATCCACAGAGTATATAAGAGGTATAAATGAAGGGAGAGTCAGTAGTATGGAATCAGTCTGCAGTGAACATTCGCCGTGTGAACACGGCAATATAGAGTGTGAGTGCATTTTTTGTTGGGAGCATGACGCACAGTGTAAATCCAGGAGGAGAGAATTGGATTTGGGAGAGCCAACTGGAAGTGAGAGAGGAATGGCCAACAATTACGAACAAT
TTTTGTAACTGAGGTTTTGACATCTCATTGTTTTTGAGCCCCAACGTCTTGGTGGATGCTCAAAGAAGATTACTCTTGATGCTTGGCTCTCAGAAAGAATGGCACCTCAATGTTTTGAGACCCGATTCTTTTGAGTCGAGACCATTTCCCCTTCCCTGAAGATTGCTTTTCTTCCAACTAAACCCCTATTGATGTGTTGGTCGTTTGCCAATCGGAGGGCGACAGGCACAGGTCGCTCCGAGTTCTAGTAGTGTGGGAACTTGTTACTACTGATGAAACGAGGTAGTGACACTCAGTACCTGCGAACGAGGTCGGGGCCCTCCCTTCTTCCTTCACCCAACTTTCACTTTTCGTTCCACTTTAGCAGGGGTCTTCTTTCTATCCCCCTGGCGGCATTGGAACTAGCCGTCGCGTCTTAACGCGCAGCCCTGAAGGCCCCACACCTTGTGGATCTTGCCGTGGGTATGTTTCTGGCATGTGTTTCTCAAGCCTGCAACCGA
GATACGATCGGTCTGACCCCGGGGGAGTCACCCTGGGACAGGCTGGCAAGGCCTTGTTCCAGGATGGAACTCCTCCTTCTACAATGCTATCATTGATGGTTAGTAGAGATCAGACAAACGATCGCAGCGATGACAAACCTGCAAGATCAAACCCAACAGATTGTTCCGTTCATACGGAGCCTTCTGATGCCAACAACCGGACCGGCGTCCATTCCGGACGACACCCTAGAGAAGCACACTCTCAGGTCAGAGACCTCGACCTACAATTTGACTGTGGGGGACACAGGGTCAGGGCTAATTGTCTTTTTCCCTGGCTTCCCTGGCTCAATTGTGGGTGCTCACTACACACTGCAGAGCAATGGGAACTACAAGTTCGATCAGATGCTCCTGACTGCCCAGAACCTACCGGCCAGCTACAACTACTGCAGGCTAGTGAGTCGGAGTCTCACAGTGAGGTCAAGCACACTCCCTGGTGGCGTTTATGCACTAAATGGCACCAT
GTATAAGAAAAGTAACTTGACTAAGCTCAGAAGGACACAAGGACAGAAAAAAGAAAAAGGTGGCACTTCAGTTGTAACCTGATAACGTGCTTTAGACACTATAAACCGAGACAGAACAAGCAGAACTATTTTCACTGAAAACCACACCTGAGAGACAGAAACGGATCACGAACGATGACAAGCGCACTCAGAGAGACGTTCACTGGACTCAGAGACATCAAGGGGGGAGTCCTCGAGGATCCAGAGACGGAGTATCGTCCCAGTACGATAACCCTCCCTCTATTTTTCTCCAAGACAGACTTAGACCTAGAGATGATCAAGCGGGCGGTGAGTCAAGTCGGAGGAGAGGGAACGAGAAAGGCATTGAGCCTCCTGTGCGCGTTCGTCATTGCAGAGACGGTCCCATCGGAGGCAGGTACGGTCGCCGAACTTCTGGAAGCCCTGGGTTTCGTGCTGGAGTCTTTGGACACTGGGGCACCACCAGACGCTACCTTCGCAGA
GACATTTTGTCACCCGTCAGAATGGGGAACCGAGTGTCAACATACAGCCCTCAATTCATCACAATCAATGGAAATAATAATGCACTGGATACAAAAACGATGGAACGCTTTGATCAGACTAATTCGGTAGACGCAGCCGTTAAATTACCCGATGGAATCAATCCAACTAGAGCTGAATTCTCAACTGTGAATGACATGCGTGCATTTCTCGGACTGCGAGATGATTTGCTATGTGAGGATGATGATATCTTCGAAGATATGTTTGATCAGATGGTTGGTTCAGAAGGTAAAATCAAAGGTGTGGTGTCTGGTACATTGGATGGCTATGAAAAGATCCGAAAAGCAGCGAATTGGCTCGGTGGAACGTATAGCCGACCGTGGAGAGTTGAAACAAGGGAAATGTCTGAGATTCAGAAGCGGATTGATACTGCGTTACCTGCCATGACATCAATCATTGGAGGGACCTTTGGACCCGGTGCAGCCAGAGTAGGAGGGGATCA
GGCAAATGATCGGCTGTGCCTGGACTTGATTCGTCATGGATCTTGCGAGGTCGGATATCATTCCGCATTTGCTATGCCTCTTCCAAGAGATAATCCAAGCCAACATCCAAAAAGTATCTGAGGCGTACGATTTGGAGTTGAAAATAATGAACATTTTGACGTTGTGGCGAAATGGATCTGACAATCTGATTTCAGACAACGATGATTACATGAAAAAGGGACTATTCTTCAGTAGGAGTAATGATCCCTTAGCTTTACAGGCTCGTTATGCTCGAATGTACGATGATCTGTTTAAGCTAAACAACTATGAAGTGCCAGATGATGTTGTGCGTAGGCATGACAACAAGATTTTAGACATAATATTAAAAGAGTCTTCCGTGCCATTCTGGTATGACATATCGGATGACGAAGCTCATGAATCAATGCTGCCTGAATTCAGACTGCAAGACATTCACGAGTTCAGATTGAATTTGAAGCGCGTACGCGTAGTACCTGACGAG
ACTATCCCTTTTACAAGGGATAGCTGAGTTTTGGAAAACTCTCATGTACGAATGTACATGACCGCAAGAAAAAGATAGTCCTACATTACGGAGTTCTTTACCTTTTAATCGGCAACTCACGACAGTGACGAATGTCAAGTAATGAAACTTAAACAATTAAAATTAATGAAAAATAAAACATATCAAATAATAAGAATATTATTGATTGTCTTTTTTCCATCAATTAAACGTCAAACTGTTATTTTAAACATTTTTATGAGTAAAATCAATAAAATGATTAAAAATAATGGTACTTTATTTACAGTGAAGTATCTTAAGGAATTAAGACTCCACATTACTAAGTATATTTCGGGAGAACCATATCGGAACTCTCTAAATAGAGTTAGTGTAGATAAAGATGGATTTCCAACATTATGTAAGGAACTTAAAGTTTTAGTTAATGGAACTTATCTCGAAAAGAGATTTGTTCTAACAATTATTACTCTAAGTAAATTACTAAT
ATGGCGGGCAAGTGACACTTGTTCCGCCGGTCGTCTCTAAGCTCTTCCTCTGCATTGCAAGAGTTTACCACTCATCATGTCGAAAGTCTTTGTAGACATCGAGGCCGAGAGCCCGTTTTTAAAATCACTACAAAGAGCATTTCCAGCATTTGAAGTGGAAGCACAGCAGGTCACGCCGAACGACCATGCTAATGCTAGAGCATTCTCGCATCTGGCTACGAAATTGATAGAGCAAGAGACAGAAAAAGACACGCTCATCCTGGATATCGGCAGTGCACCAGCCAGGAGAATGATGTCTGAGCACACATACCATTGTGTGTGCCCAATGCGCAGCGCTGAGGACCCAGAGCGTCTGCTGTATTATGCTAGGAAGTTGGCTAAGGCATCAGGCGAAGTCGTTGACAGAAACATCGCAGCGAAGATAGACGACCTGCAGTCAGTGATGGCAACCCCGGATAACGAGTCACGGACCTTTTGCCTTCACACAGATCAGACATGCA
TGGTATCAGAGCAAGGTTCGTTTTTATGGCTTTCATGGGGTAATTCCTTTAGATAGGAGCCGAAGGGCTCTGCTTTTCTCTAATTGAGTTACAAGTTTATGATTTAAATTGTTTAAATTGGAGCTGTATTCAGTCTTTCTTAGAAAAATGAGCATGATTTCGATTATAGCTGGTCAAGGCTGTAGGGAAAAATGATTATGTTTTATGCTAGTTGGTCCAAGAGAGCATGCCTACCCAAGAAAAAGTACCCGAAGAGAATGGGGGAAAAATTGGTTCTTCGCATGTATGAGGATAATATCCTAGAAACAGAACATAACCTGCGTGAAGTACTTACAAAGCCAAGATAATATCCTATATAGAAACATGGGCATCGTGAAGTATAAGACTGACTGAACTACAAGCTCCTTTATAAACAAAAGGATCATAGACCTCTGTACGTCAATACGGGTTAAGCATCCTGGAGGAGTACTCCTATCTAGTTTACGAAAAGAAAGTCATTC
CGCCCTTGTGGATCCTAGGCTTTTTGGTTGCGCATTTCTAGAGCATCTCGGAGATGGGGCAGATAGTCACCTTCTTTCAAGAGGTGCCACACATCCTTGAAGAAGTGATGAACATTGTGCTGATGACCCTCTCAATCTTGGCCATCCTAAAGGGCATCTACAATGTGATGACCTGTGGAATCATCGGTTTGATAACATTTTTGTTCTTGTGTGGGAGATCATGCTCAAGCATCTATAAGGACAACTATGAGTTCTTCTCTTTCGACCTCGACATGTCTTCACTGAATGCAACGATGCCTCTCTCCTGCTCAAAGAACAACTCCCATCACTACATCCAAGTTGGGAATGAGACAGGCCTAGAGCTGACATTGACAAACACTAGCATAATTGATCATAAGTTTTGCAACCTGTCTGATGCTCACAGGAGGAATCTTTATGACAAAGCACTTATGTCAATCTTGACAACATTCCACCTAAGCATTCCAGATTTTAACCAACAT
ACCGTGCAGCAGCCCCCGCTTTTGCCGTACGCTATAGCCGTTGCGATTATGCAACGTGGCGGTATTAGATACCGCCCATTGTAGGTTCTGCAATACACGCGCGGGAAACATGAAAAAAGTAAGGAAAAGACGCGCGTCAATGAAATTAAAATTGGACTATACCTGACATAGTTGGACACGTGGTCCATTCCTTTTAGTTGCTGTACGTCTATTAACGACTGTAATGGATAACCTTAACGACGAAGGACCCACCCATTCATTGGCTATGAACCTATTTGATATGACAATACCAAGTATAAAAGGACTATATCTCTTTACGTTTTCATTTGAATTTGAATTGCATTTCATTTCTATTAGTTTTGTTAACTATATTAATTGTTTTATTCTAATATAGTCTTTGACAGACTCCTCAACATCTAAGCATGTATACTATGCGGTATAGACATGGAGCTCCTCTCTCTGTACGACGACCAATTTATAGACGGACTTATGTCCGTCGG
ACCGGATGGCCGCGCCCCCGAAAAAGAAGTGGTCCCCCCCACTATACTATGTCGTCCAATGAAATTGTGTCCTGGAAGGTTATTTATTGGGTTTTGTCCTTATATACTTGGCCGCTAAGTTTGTGGGCCTGTCACAATGTGGGATCCATTGTTAAATGAGTTCCCTGATTCTGTTCATGGTTTTCGTTGTATGCTTGCTGTAAAATATTTGCAGGCCGTTGAGGAAACGTATGAGCCCAACACTTTGGGCCACGATTTAATTCGCGATCTTATCTCTGTTATTAGGGCTCGTGACTATGTCGAAGCGACCCGGCGATATAATCATTTCCACGCCCGTCTCGAAGGTTCGTCGAAGGCTGAACTTCGACAGCCCATATACCAACCGTGTTGCTGTCCCCATTGCCCCCGCCACAAACAGGCGTCGGTCATGGACTTACCGGCCCATGTACCGAAAGCCCAGGATGTACAGAATGTACAGAAGCCCTGATGTTCCTAAGGGC
GCCGGCCCCTTTCCGCGTTAGTGTCGTCGTTATGGTCTGTCCTCGGTTATCCTCGGGGGTCTTCGTATCCACTCGCCCCTACCTTCGCCGTATCTACCAAGCTTCGCCCTCTGCGCTAAGCCTTCGACACTAACCCATCATACTCCCCGTCGCGCTTGAACCACGGGGTCTGTCAATTGATTGCGCTGGGACAGGCTACCAGTCGGGCCTTCTATGGTACAAGGCCAGGACCTACGCTCTTTCGGAGTGTGCGTTATTCCCTCAGCTTTCGGGTTTCTCCCTTGTTCAGTCCAAGGACCGTCGAAGGTACACTTTCCCCAGGTGGCCGTCACCTGATGGGTGCCCATGTTAGAGCCGTGGGCTTGCCTTGTCAACCCTCTGACGGGGGTTAGTTCGTCCAGTTATCTGGCATAGGCTCTTTTGATGAGTGGCCATCAGTCTTGCTTGTCAAGGCTACGCTAATCCATAAGGAGTCATGCACGTTATGCCGTTGACGTGGG
GATCTATAAGTTACCCCGTCATCAACAAATTGAAGATTTTGGTTCCTAACGATTTGTTCTTTGTTACAGATTAGCATCAAAAAAAGTCATCATTTTCCTCCTTGTCATCGCTATCACCTCTGGATCAATCGTGTTACTATTGTCAATTTACTTGACAATTACTTTTTCGAAATAAGTCATTGAACATATTGTGTAAACATTCTATTTTTCTACCGGAAGATTATGAAATAAGACAAGTCGGTTTCTGTAGCAATATTGTTTACTTTCTATTTAGATCAAGTGATAAGAAAGTCACTATACCACACAGGGGGTCGATCAAGATGACAACATTCAATTACTTAGGTTCTAACAAATATAACGTACCTAACTTATATAACTTATTATAACGTTGCACTTTTCCAGTTAACACATAGTTAGTTTATTCTAATTATAACTTATTAAATTAGATACGAATGATTAGCACACCCGCGCGTTAATTTATACGCTTTTTTAACGACTCT
GAATTCTACTCGTAAAGCGAGTTCGGTTTTGAAAAACAAATGATGTCATTCTTGATCATGTTTTACGAGCAGAATTCTACCCGTAAAGCGAGTTCAGGTTTAAAAACAAATGACATCATTTATATAATGACATCATCTCTGATCGCGTGTTACAAGTAGAATTCTACCCGTAAAGCAAGTTTAGTTTTGAAAAACAAATGAGTCATATTTAACACGTTAATAATCTTTTTAGCTTATGACTCAAGTTATGAGCCGTGTGCAAAACATGACATAGCCTATGAGTCATAATTGATCGTGCGTTACAAGTAAAATTCTACTCGTAAAACGAGTTAAAAAGGGTCATATTTAAATTTAGTTGAGTTTATGAGATAAGATTAAAAGCACGTGTAAAATGTTTCCTTCGCGTTGGCACAATTATTTACAATGCGGCCAAGTTATAAAAGATTCTAATCTAATATGTTTTAAAACCCCTTTGCGGCCCGAGTTGTTTGCGTACGTAA
TTAAAAAACACCAAAAGTATCAGAGATGGATGACACCTACACAAGAGCCATTGCGCAGAAATGCAACATTAATACGTCTGATCAAGCCGTAGTCCAAGCAGAGACATTCATAACAGACATAGAATTTGTTGACAATAACCAAGGCAATTTTTCAAAGCATGCATTAGGAAATGTTACTCACGCCGAATTACCCCCGCGCAATATTACATATGATATTAGTATCGAAAATGAGTTAGTATCGCCTATATTATGCCCAGACTTTCACGCAGGATATAATTCTAATTACATTAGTAGCTTGTGTTCGTTGGATAAAGACGTGCCAATCGGATACCTCTCAACAAGTGGAATAATTCACCGCACTCAACGGTCGGGTCATGAGTACTATGATGATGCAAAAGTTAAGAAATTTGCTGCTTGCTTTAAACATATCAATAGTTTTCAGATTCCTGCTCAGAAGGTAAACGTAACAGATGCGTTTGAGGATTTGACTTTCTTATATC
ACCCAGCCTCGGCACCCGCTCCTTGGAACCCTCGTGCTATCCGCGTGCTCTCTCTCTTCTGTAATCCTTAAAAGAAAAAAATTATGCCTTCGGTCACGTCAGTGTTTTGGTGTTTCACCGTCTTCTTCACCGCTGCTACTGCGCCCGATCTCGTTTCTGTGTTTGAGAACACCCACGTTAGTTACGCTTGCTGGCAGGAGGAGGAATCTCCGACGACCAAGCGTCGTCACTTGCAGGGATATCTTCAATTGAAGGGTAAAAGGACCCTGAATCAGGTGAAATCGCTATTTGGGGATTTGAAACCCCATCTGGAGAAACAGCGAGCTCGTAAGACAGACGAAGCTTGCGACTATTGTATGAAAGAGGAAACTAGGGTTTCCGGTCCCTTTGAATTTGGGGATTATTGCCCTAGTGGGTCTCATAGACGCCGGCAAAGGGAAAGTGTAATTCGAAGTCCGGTAAGGATGTCTGAAGAAAATCCGTCAGTATTCCGGCGAGTA
TAAACAAACATACAATATCTGGACTTACACTACAATATACTACCAGGAAATACTATATTCGGTCTAAGTCAGCATGGCAGTCACATACAGAACGCCAATGGAAGATATTGTTAATTGCTTCGAGCCAGCAACTCAGGCTGTGATAGCTAATAGCGCTGCTACACTGTACAAGAACTTCGAGGAGCAACACTGCCAATACTTCAATTACTACCTTTCTCCCTTGGCGAAAAGGAAATTGAGCATGGCAGGCATATACTTGAGTCCGTACTCGGCAGTCGTGCATTCGCATCCGGTTTGTAAGACGCTGGAAAATTACATATTGTATAGTGTTTTACCTTCGTACATAAATTCTAGCTTTTACTTTGTAGGTATTAAGGAGAGAAAACTGCAGCTGTTGAAATCAAAATGCAAAAATTTGGACAGTGTGCAGGTGGTGAATAGATACGTGACCAGTGCAGACAGAATGAGGTACACAAATGATTTCGTGCCATATGGCTCAT
GATTTAACTATCATAAACCATACTAATTGCAACTTGACGATTCGAAGATAGGAACTGCTTAGTATGATGCCGTGGAAGCCAGGTAAATGTCACCTGTTGGCAGCAGGCCTTGCAGGGGTCTGTTGCATCGCCTACACGAAGCGGGGGAGTTTGCGGGATGCTGCTTCTGCCCTGTGTGAATGGCTAGCCGATGAACCAGCTATTGTGTCTGATTTGTCGCGTGATGCCTTCACTACCACTTGTGTGGATCCCGTTGTAGCTATTTCGGGCCACACGCATGCTAGTGCCGCTAGCTTGAGGACCGCCGCCACAAGATATGCCCAGAATGTCGCGCAATATTGCGGGACTGAGGTCTATGTGGTGGGCATGTCACGTTCCGATCAAAGGAAGGACATGAAGGGTTCTCGCCAGTGGTACTGGACCAAGGACGTTAACGCTGCGAATCGCAACGATAGGCCTGGTCATAGGGACATCCGCTTCCTGTGCGATGTCGATTATTA
AAAAACAACAAAACTCAACACAACACAACAAAACACAACCAAGCAAATCCAAGTTTCCTTTACTCAGATTGTAGTGAACGGCTCGGTAGGAAAGGTTCCTCGAGATCACTCTCTGATTCTTCTCTCTCAACCAACTTCATTCAAGCGAGATGGCGGGCTCTTGGACTCACGTGACATACAAGTGGCAACCAGATGTCAACAACGCACGTGATGTGAAAAGAGTGATGGAGATGTTTGCAGCAAAACATCAACATTACACTGAGGAGCAAAGGCTTGCTCACAACAGCAAGCTATTAAGGAAGGCTTGTGTCACTAGTGCTGAGTTTATTAAACCAGCACAGAAACCAAAATGTCACCAGACATGGGTTGAAAAGTGCGACCACAACCCCACAGAGCACTTTGTTTATCAACGCTCTACACCTGAGAAGAAAGTGCTTAGCACCAAACCTAAGACAACCTCTGTTACGAAGTTAATCAGGGATGTCCTTGAGATTTCGAAG
GTTTTATCACGACATGGCGACCGTATATGGCATTCAACTCACTAACAGATTGAACACCGCGACTGTCCGACGTCCGCTTAGGCTACGTCGATATGATTCCTGCATTACTACTTTTACAACCCCGAATGGCATTTCCCAACTCTATAGAGCATTAGATTTCCAACCTACATCATTCCAGGCCTCCATCCTTCAAACGTTTCCTCCCCTCAACGCCTGGAGCCCTTCACCACAGTTCGTTCCTGATGACCTGAGTCTCTCCCAGTGGAAGGAATGGATCACCGAGCGCATGCGGGCACTTGCAACCGTTCTGCAACGAGCTCATCCCCTCGTGGCTAACGCTGGTCGTGAAGTCAATCCCATCACTATCGGCTTGATCACGTCTTCGTTCCTCAACCAGCGGCCGATCGATGGCTATCTCCCGTTCCTATTTCTAGCTCGGAACGCCCGTGATCCGATTGCCCCTCTTGTCACGGTTGACATCACGTTCTCTGATGATACCT
GTATTAAAAATTGATAGCGCTTGCGTAAGAGTAAGATCTCAAGATGGATCCTGTATCTGTAGTACATAGCTTCGCTAGGAGTCAAGGCCTGCCACTTAACTTTGAAACTGTGGGTTGTGAGGGTCCAAGTCACGACCCACGCTTTGTAATTGAATGTAAATTTCTTGATTTCCAGCACCAGTGTACCGATAGCAGTAAGAAACGAGCTATTCAAAAGATTTGTGTCTTAATTAGTAATGATCTAAAGGAGAATGGATTATTAGAAGAGGCTAAAACATTCAAACCAGAGTATAAATCAATCGCCCAAGTATATGGTAAATTCTTCAAACGATACATCGCCGAAAAGGAATCATCAGTTATTACACCATTTAAACTAGTAAATAATCAAATTTTACTTCATGATATTGACGAATTGGTTGAGTATGGTAGTTCAGAATATATGTTTAGACATATGTTGTTGTGCTACATTATTCATAAGCAAGGAATTGACATTAAGGAGA
CACGACTGTAGGAAACTCTGAGGGTAAGAAAAATCAATCGCTTTATAGAGACTATCAGAAAGAGGTTTAATATTTTTGTGAGACCATCGAAGGAGAAAGGATAAAACTTTTTTACGACTCCGTCAGAAAGAGGTTTAATATTTTCTTAGTACAAAAGTCAATGTTTTAAAATATATGGATGAGAGAATATTTGTCTGTATAAAAACTGTGTGAAATTTTGTACCAAAGAAAAAAACGTGAGCCGTATCCCCTACATGGATTTTACTAGATCATTTATATGCCAAAAAATATTATACTATATACGTTTATTATATGATGTTAACGTGTAAATTATAAACATTATTTTATGATGCAATTGTCTGGCAACCTAGATGGGCACAGGGGATGTTTGATAAGCTCTATGAGTATATGTTGTTGGACGTTATTGTTTAAGAAATAGTTGATGCATCAGAATGAGGTTTTAATATTTTTATGAGACCATCGAAGAGAGAAAGAGATAA
ATGCTGGTCATGACCACAAACCACCGCCTCATCTACCTCATCGGCGCGCCCGGCGCGGGCAAGTCGACCATGATGGCCCACCTCACCGACTGCTTTGACCGAGAGCATGTACCGGGCACCGACACCGCCCCGGCGTACGACCTGCTCAAGTACACCGATGGCGAGGTCGCCGGGGTCGAGCTCGGCAAGCGGCGACCCCAGTTCTCGGGCACCGACGCGCTGCCCGCCTCGATCATCGAGAAGGCCATCCCGTGGCTCAACACCAAGCCGTTTCGACTGGTGTTCGCCGAGGGTGCCCGGCTGGCCAACAAGCGGTTCCTTGACGCTGCGGTGGCCGCCGGATACGAGGTCCACCTCGGTTGGCTCAACCACCCCGATGTCGACGCGTGGCGGGCAGCTCGCTCGGCAGAAGTCGGCAAGGTCCAGTCCGAGGCGTGGGTCAAAGGTCGCGTCACGGCGGTGACCAAGCTGGTCGAGAACTACATCAACCGGCCCGCGCG
AAGTTTTTTAACCCTATATCACGATGACTAGCATAAGCCTGACCATTGCTCCAGACCTTATTCATTGTGGTGTTCCTCAGAGACTATCCGATACAATAATACTAAACGACAAGCCAAAGATAACTCTACTCTCATATTTTGACAACATCTTTACAGAAGCAAACATTATTAAAGCGCCAAAAGAGCATTCTGTGCAATCGACCGTTAATATATATGTTAAATTGGAATTATTGAAACGCCTTTACGATAGGTTACAATCAGTCGACACGTCAACACTCCCGTATATTAGCCAAATCAAAGAAGCACTTCGCTCCTTTTTGCATAATGATATTCAGTATGTATTTACTCGAATTCCAGATTCTGAAATTGATGGGAATTACGTCGGTGTAACGACTCATGGATTAAGTTTATTTGCTAACGCGAAAAATGACGCGGAAGAAATCGAACGTGTTCAAATTGATACCCCGACCGAAGGTAATTTAACTTTAAAACCTATTTCA
TTTGTTTAGTCACTGGCAAACAGGAAAAATGGCGGACAACATGACCACAACACAAATTGAGGTGGGTCCGGGAGCAACCAATGCCACCATAAACTTTGAAGCAGGAATTCTGGAGTGCTATGAAAGGCTTTCATGGCAAAGAGCCCTTGACTACCCTGGTCAAGACCGCCTAAACAGACTAAAGAGAAAATTAGAGTCAAGAATAAAGACTCACAACAAAAGTGAGCCTGAAAGTAAAAGGATGTCTCTTGAAGAGAGAAAAGCAATTGGAGTAAAAATGATGAAAGTGCTCCTATTTATGGATCCATCTGCTGGAATTGAAGGGTTTGAGCCATACTGTATGAAAAGTTCCTCAAATAGCAACTGTCCGAAATACAATTGGACCGATTACCCTTCAACACCAGGAAGGTGCCTTGATGACATAGAAGAAGAACCAGAGGATGTTGATGGCCCAACTGAAATAGTATTAAGGGACATGAACAACAAAGATGCAAGGCAAA
CTCATTGGAGGGTTCGTTCGTTCGAACCAGCCAATCAGGGGAGGGGGAAGTGACGCAAGTTCCGGTCACATGCTTCCGGTGACGCACATCCGGTGACGTAGTTCCGGTCACGTGCTTCCTGTCACGTGTTTCCGGTCACGTGACTTCCGGTCATGTGACTTCCGGTGACGTGTTTCCGGCTGTTAGGTTGACCACGCGCATGCCGCGCGGTCAGCCCAATAGTTAAGCCGGAAACACGTCACCGGAAGTCACATGACCGGAAGTCACGTGACCGGAAACACGTGACAGGAAGCACGTGACCGGAACTACGTCACCGGATGTGCGTCACCGGAAGCATGTGACCGGAACTTGCGTCACTTCCCCCTCCCCTGATTGGCTGGTTCGAACGAACGAACCCTCCAATGAGACTCAAGGACAAGAGGATATTTTGCGCGCCAGGAAGTGACGTGCAATGCCACCCTATATAAGCCAGGAAACTTCCGGTTTAGTTCATTCGTTAC
ACCGGATGGCCGCGATTTTTTTTGGACCTGGCCCACTATCAGAAATTGCGTTGGGCCTTCCTGGATAAAGTTAACCAATCAGTACTCGTTTGGGTAGTCTAATTATTACTAACTTGGTCACCAAGTTGTTTTATGGTCTATAAATTTGTCGTTATGTGTGTGGTCCAACCACGTAAATATTGATAATGCCTAAGCGTGATGCCCCATGGCGCTTAATGGCGGGTACCCCTAAGGTGAGTCGGTCCTCCAACCAGTCTCCCCGGACTGGTACTGGGCCTAAATTTGATAAGGCCCATGCCTGGGTTAACAGGCCCATGTATAGGAAGCCCAGGATATATCGGGCTTGGAGAACGCCCGACGTTCCAAGGGGCTGTGAAGGCCCATGTAAGGTCCAGTCCTACGAGCAACGACACGATATCTCCCACGTGGGGAAGGTCATGTGCATATCCGATGTCACACGTGGTAATGGTATCACCCACCGTGTTGGTAAGCGGTTTTGT
TCTTGTCGCACGCAACTTTTGAGGATTTTTAAAGGGTGTCTATACCAAACGGAGAGGAGTAATGATGAGTGGTTAAGAATCCATACTTCAAGCAGAATTCGGGGCGGTTACCAAGCGACCCTCCGAACTATTTAGGTAATGTAGCTAGAGAAACATGGCGCAAAATCGTTCCGTTTTTAGAAGCTACTGAAAAGGTGGAACGAATTGATACATTCCTAGTTGAAACATACTGTACTAACTATGAACTATACAAGACAGCCTATGAAGACATCAAAGAAAATGGCATTCAAACTGAAATAATGAAGATTGTCCAAGCGCAAGGTAGCGGTGAAATCCTTGGTGAGCAATCAATGGGCTTTAAAAAAAATCCAGCGGTAGCAACTATGAAAGATGCCACAGAAACGCTTAACAAGATAGGTATTCAGTTAGGTTTGACACCTAAAGGAAGAGCAGAATTAGCTGAAATAGCTGGGAATCAAAATGATAATAAGTCTCTAGGA
GCCGGCCCCTTTCCGCGTTAGTGTCGTCGTTATGGTCTGTCCTCGGTTATCCTCGGGGGTCTTCGTATCCACTCGCCCCTACCTTCGCCGTATCTACCAAGCTTCGCCCTCTGCGCTAAGCCTTCGACACTAACCCATCATACTCCCCGTCGCGCTTGAACCACGGGGTCTGTCAATTGATTGCGCTGGGACAGGCTACCAGTCGGGCCTTCTATGGTACAAGGCCAGGACCTACGCTCTTTCGGAGTGTGCGTTATTCCCTCAGCTTTCGGGTTTCTCCCTTGTTCAGTCCAAGGACCGTCGAAGGTACACTTTCCCCAGGTGGCCGTCACCTGATGGGTGCCCATGTTAGAGCCGTGGGCTTGCCTTGTCAACCCTCTGACGGGGGTTAGTTCGTCCAGTTATCTGGCATAGGCTCTTTTGATGAGTGGCCATCAGTCTTGCTTGTCAAGGCTACGCTAATCCATAAGGAGTCATGCACGTTATGCCGTTGACGTGGG
GGCAAAACCTCGCCATGGCTTATCCTAACGACGTCAGAAATGTTTGGGATGTGTACAATGTGTTCCGGGACGTGCCAAACCGTGAACATCTGATTCGAGATATCCGCAATGGACTGGTTACGGTCCGGAATCTCACAAATATGCTTACTAATATGGAGCGCGATGATCAGTTGATCATTGCTCAACTATCCAATATGATGAAATCGTTATCTATTGGGATTGAGAAGGCCCAAAATGAACTTAGCAAACTAAAGACTACGGATGCCGACCGTGCCGCAGTCTTAGCAGATTATCAAACTTCGGTCCTTAACATAGAGCGAAATACTATGTTATTGACTGGGTACTTCAAGCAGTTAGTTTTAGACTTAACTGGTTATGTGGGTGCCAGCGTATATCCTATCTTACCTTTCATGATTACAGGAGATCAGTCCATGATGGTTGACTCCATTAACGTTAACATGAAAAATGTGTTTGATGATAAGCATGAGCAGGAGATAGTC
TTTGAAAAGGGGGTGGGGGGGCTTCGGCCCCCTCACCCTCTTTTCCGGCGGCGCATGTTCGCGTCGTCGTAAGTCTGGATTCCCAAGGCCCACTCGGTTCAACTTCGGTTTCCGGACAAATACAAAGAACCTCAGTCCTCTTGGTACTTTCTCGCCTGAGTCTACAAAGCGAGAAACCTGCCCCTCTAACGCCAGACGAGCGGCATAAAACTCGAACTTCTGGCACGTTCCACCACCCCTTCTCCTATCCCAACCCCCATTGCGCTCTCAAGGTCGCGCTTTTCCGAGACTAGCTCGGATTCAAAAAGTTCCTGGCACCCTTTACCCCTTCAGGCCCTTAAGGTAGGAACTGACCTTGTGCTGTGATCTCGGTGCGGAAGTGCTACTGCGTAGTGATTGTAAGATCCTTTTGTGGTTCTGCCCTGGCAAGGCTACAGAGTGCTGTGATCCGCTGCGGATGCCATCCTGGTAACAGGACCCCCAGTGTGCGCAACAGTATG
TAATATTACCGGATGGCCGCCCTTTTTTTTATGTGGGCCCTCGACCAATGAAATTCACGCTACATGGCTTCTTTATTACATGGGGACCATTAAATAGACTTCCGCACCAAGTTTTGATCACAACATGTGGGATCCACTTATGCACGAATTCCCTGAAAGTGTTCATGGTCTACGGTGCATGCTAGCTGTGAAATATCTTCAGGAGGTGGAAAAAACATATTCTCCGGACACAGTCGGCTACGATCTTGTTCGCGATCTTATTCTTGTTCTCCGCGCAAGGAACTATGTCGAAGCGACCAGCCGATATTATCATTTCAACTCCCGCGTCGAAGGTACGCCGACGTCTCAACTTCGACAGCCCCTATGTTTCCCGTGCAGTTGTCCCCATTGCCCGCGTCACAAAGGGAAAGGCCTGGACAAACAGGCCCATGAACAGAAAACCCAAGATGTACAGGATGTATAGAAGTCCCGACGTGCCAAGGGGCTGTGAAGGCCCTTGT
ACCAAACAAGGGAGAATATGGATACGTTAAAATATATAACGTATTTTTAAAACTTAGGAACCAAGACAAACACTTTTGGTCTTGGTATTGGATCCTCAAGAAATATATCATCATGAGTGATATCTTTGAAGAGGCGGCTAGTTTTAGGAGTTATCAATCTAAGTTAGGGAGAGATGGGAGGGCTAGTGCAGCAACTGCTACTTTGACAACCAAGATAAGGATATTTGTACCAGCTACTAATAGTCCAGAGCTCAGATGGGAACTAACATTGTTTGCACTTGATGTGATTAGATCTCCGAGTGCTGCCGAGTCAATGAAAGTTGGAGCTGCTTTCACACTCATCTCTATGTATTCAGAGAGACCCGGGGCTCTCATTAGAAGTCTCCTCAATGACCCAGACATTGAAGCTGTAATAATAGATGTTGGATCAATGGTCAACGGAATACCAGTAATGGAGAGGAGAGGAGACAAGGCTCAGGAGGAGATGGAAGGCTTGATGA
GGTACCACTACGCTACGCAGCAGCCATCATCGACATCGTATTTTAACCAGAGGACCCGTCGACCGCCTGAGCAGCAGCACGTCGCACCAGCACCACCGCCGCATCGCGCGCCTGTGAGCCGCCGCACCACTGGATCTCGTGCTCGTGAGCCGCCGCACGCCGCAACTCTTCATCTACCGCTCGTTTACAGCCCACCTCTGTATCACGCGATTGTGAGCCGCCGACTGCCCGCCGCACGCCCGCACCTCTGCATCAACTGCTCGTTTGCCACCCACCTCGCTCCTCTGCAGTTCAGCAGTTCAACTGTAAGCATTTTTTCGTTAAATCTGAAGAAAATAGTTCTGGATAGAATTTTGATTGGTAAGCATTATGAATTTATTATGACATTCAAGTTTATAGGCATCATAGTGTTGCTTAGGACATACTTAGCTTGTAGTTCCAGAAAATAGAGTCATTTCTGGTTTTCTTTTACAATGGAGGTGTTTATTCCATTGTAATTT
TCTCATAGTTCAAGAACCCAAAGTACCCCCCATAGCCCTCTTAAAGCCACCACCTAAAGCCAGCCCTACCCCTCTGGTTTAACCTTCGGTTAACCTTGGGTATCTCCTCAAGTGGCCTATAGGATAGCCTAAAGTGGTTCCTAAAGTCAATACCTAAAGTGATGGATGGCTTAAAGAGGCCTTAAAGAGTGTCCTAGTGTACCAGTTCGATAGTACATCCCTATGTGTCCCTATCTGTTAGCCACCCTTAAAGTAAAACCCTAAAGCCACCACCTAAAGCCACCACCTAAAGAGTGGAGCTATCTTAAAGACAACCAGACCGATAGACCCGCTGTTAACCTGTAGTGATGCCTTGTAGTTATCTGTAGTCATTTCATTAACCCTCACTAAAGGGATAAGGTGGATACTTAAAGAGGAATAAGGGATTTAATAAAAGATTAAAATTAAGTGTTGACTTTAAGTTACCTTTAAGGCTATTATTCATCTCGTCAACGGGACAA
TACTGTTTCTTAAAAACAGTTGAGAATCAGTCGAGCCACGCCCCAAATCAGTCTCTCTTATACGTTTACAACTATAAGGTGTGCTAATGGCTATGATCATACATGATCCGGTATACAAATTGTGGTATGCTTAGCGAGCTAAGTCGAATCTGCCTGGGTTGGCACCCCATAAGACGGAAAGTATCACAACTGTTTTATCGTTAACAAACGTTAAAAATAAACAAGCCACAAACTCAATTCTATTAAATAAAATAACGGATCTAGTCTTAGGACTAAAAGCGTTTTCTATCAAGTCGAAGGGAGTTAGGACAACATTGCGAGTTAATAAACATTGGATTACTCCAAAAGAGTTTCCAAGATTTGTTAAACTTGTGGTGTGGTGTACTCGTACGCAGGAGCATGAAGATTCTTTTATGAAGATAATAGGTAAGTGTGATCACATTTGACAGACAGCTGGACCAAATTTCCTCTTTAAATATTTAAAGGAGGTCATGAGGTTG
GGATCCCAATTATTGGTCTAGATCTAAAAAGCATATGACGCCGTTTTGGAGAGGCTCGTACAATTACAAAAAAAGTTACTGGAAAACGGTCGATAAAAAACATAACGTCAATTTGATGCTCTATAACGAGAACGTTTTGCTTTAATTGGGCCGTGACTAATAATTGCGATAACAATGAGAGAATTTCTCGTCAATAACGATGATAAGATACGTTGCGACCACAGGAGCGCACCGATTTTTGTTAGCGCAAACACTTGCGGTAGCGGAAAATGGATAACGGAACGCAACGTTAAGCTGCTTAAGGATCTGATTCAGAACGTGGAACCGGCCGACATGTTGCTGAAACTGTTCAGCGAATTATCCCAAAGGTCTTAATATTTTTAAAATGGTAGCCAGAGTGGCCGTGATGCCAGCCACCGAAGAGTTCAGATTGGTCACCGTCGTGTTAATGTCTGTTATCTTACTAACCGTATTGTTGACGGCAGCGGTGTTTGTGTTGA
GTTAAATTTCCGTAGCCATGGCTGCTCAGAATGAGCAACGTCCGGAACGAATAAAAACGACGCCGTATTTAGAAGGAGATGTGCTTTCGAGTGACTCAGGGCCACTGCTTTCTGTGTTCGCGTTACAAGAGATAATGCAAAAGGTGAGGCAAGTGCAAGCTGACTATATGACGGCAACACGAGAGGTTGATTTTACAGTACCGGATGTACAAAAGATTCTTGATGACATTAAAACGTTAGCTGCAGAACAAGTGTACAAAATCGTTAAAGTTCCTAGTATTTCATTCAGACATATCGTAATGCAGTCAAGAGATCGAGTTTTACGAGTGGATACCTACTATGAAGAGATGTCACAGGTTGGAGATGTTATAACGGAAGATGAACCAGAAAAATTCTATTCAACTATAATCAAGAAAGTGCGGTTCATACGCGGAAAAGGATCCTTTATATTACATGATATTCCGACCAGAGATCACCGCGGTATGGAGGTTGCTGAACCA
GTAATTTTTCCTCGTTAGAGTGCGAATCCCGATAGCACGAAAAATTATCTTTTACAATACATCTCTTTTTTTAAAGGTTTGTGAGTGGTTGCTGAGATAAGAACACAACAAATTGTATCATACCCTGTTTATCAGGATTGCTCTACTTAGGCCTGAACAAGGCGTTTGTTTGACTTTATAACTCAGCAATAATTCCAACACTAAATCTTTTTGCTATCTTGAGATGTCTAACTCTCTAACTCCTTTTACAGGATCCTCAAGGACTCTGGCCAATGGTAATCAAGCTGGTGCGGCCGCTGATAATGAATTGTTCGATGCATTATTTTCTGAAAAGGCCCGGAACGACTTTGCAAAAGAGTGTAAGCTGGGATTGTACACTAATTTAAGTTCCGATAACCGTTTGAATTTTATAGACCTCGTACCAAAGGCGTCGATGAATACCACTCTCTCATGGTTTAAATCTCGATATGAAAAAGGAGACGTTCCCTCTAAAGGAGTTC
GATTGCGAGCGATTTGCGTGCGTGCATCCCGCTTCACTGATCTCTTGTTAGATCTTTTCATAATCTAAACTTTATAAAAACATCCACTCCCTGTAGTCTATGCCTGTGGGCGTAGATTTTTCATAGTGGTGTCTATATTCATTTCTGCTGTTAACAGCTTTCAGCCAGGGACGTGTTGTATCCTAGGCAGTGGCCCACCCATAGGTCACAATGTCGAAGATCAACAAATACGGTCTCGAACTACACTGGGCTCCAGAATTTCCATGGATGTTTGAGGACGCAGAGGAGAAGTTGGACAACCCTAGTAGTTCAGAGGTGGATATAGTATGCTCCACCACTGCGCAAAAGCTGGAAACAGGCGGAATTTGTCCTGAAAATCATGTGATGGTGGATTGTCGCCGACTTCTTAAACAAGAATGTTGTGTGCAGTCTAGCCTAATACGTGAAATTGTTATGAATACACGTCCATATGATTTGGAGGTGCTACTTCAAGATGCTTT
AAAATAAAACAACTCATAAAGCAACAAAGAATACGAACGCAATCAAAACTTTTACTTTTCACTTACGAACGATTCAAGTTTAACAAAAATTTTTAAGCAACTCAGCATTTCCTCCCAACCATCATCTGAAATGGCTTCAATTATGATTGGCACAATCACTGTACCGCTCGTTGGATATGAATGTAACTATAAGGACGTTGAAGAGCTCATAGAAGTGGAAACACAAGAGCGTGTTTATATAAATCCAAAACCAATCTCTGCACGAAAGCGGAACCTGTGCTTTTGTGACGATGATGAGGATGGCCACTACCACTGCCACTTTTGCGATTGTGAGTGTGATTCAAAGAATCACTTGGAAGAACACGAACGTGATATTTGCGAAGACGCATATTCAGTGCGTGCATTTGGGTACAAGCTGGTTCCAAGGATTGAAATTAAAAAGATCATCAAGACAGTGCCATGTATAGCCACTGAAATAATGCAACCAATGGTAGTTGTAG
ATGTATACCCGTTACAGTTACAATCCGTCGTTGGGACGTACCTACGTCTACGACAACAAGTACTACAAAAATCTTGGATCAGTCATCAAAAACGCCAACCGCAAAAAGCACTATATCGAACATGAACTCGAGGAGAAAACACTCGACCCTTTAGACAGATATCTGGTGGCCGAAGACCCCTTCCTGGGACCGGGCAAAAACCAAAAACTAACTTTGTTTAAGGAAATCAGAAATGTTAAGCCCGACACCATGAAGCTTGTCGTAAACTGGAGCGGTAAAGAGTTTCTCAGAGAAACTTGGACCCGTTTCATGGAAGACAGCTTCCCCATTGTTAACGACCAAGAAGTCATGGACGTTTTCCTTGTAATCAACATGCGTCCCACTAGACCCAACCGTTGTTTCAAGTTCCTGGCTCAACATGCTCTGCGTTGCGATCCCGACTATGTGCCCCACGAAGTCATCCGCATCGTTGAACCGTCCTACGTGGGCAGCAACAACGA
GGGAAATTTGTGAGATTATCGCCCTAAAGGATAACTCTCATGCGGGTCCGAGTCCCGCCTGGGAACGATATGTCACGTCAAATGGTGGTAGGGAAACCGTTGAACCACCAGACCACCCTGGTCCGGCTTGTAGGCTGCGTGGGCTGACGGAACAGCAGTTGGCGAGGAGCTGCGCTATGTAATAACGGGTGGCCCGTTCCTAGTCATCGTCGAGGGGCAAATAATCGCTCCCACTTCGGTGTCCTCGATGTGAAAACAAACTCGGTTTTCTCGCGGGTTGGTTACCTGCTCCAGTGAGTCGATTAAATGGGGATTAGTGCTGTAGGGCCCCAGCCACAGGTTCGGCACTGGTGTAACAACCGTCACCCAGGCCAGGGTGTATGTTTTGGCCAAAGACACCTCTAGTTCCCTGCCATTCCGGGGAAGGCGGTTTTCCGCTAGGTGGAGAACCAGGCTATTCTGTTTGCAGATTGGTGCGTGTTAGCCTGGACTGTGGGTGT
CAATCAATATATATACCGCATGCTTGGGAGGGGATTTCGGCTTGAAAAGTGATTTTCTTTTTACTGTACTTTTCTTTTTGTTTTCTACATGTTTCATTTTTTGTTTTCTGGTTATTTTACGTTTAAATTGTCTAATTGCTTTTAAAAAGTTGATTTGTTCGTTTTCTGTTTGAATTGTGGGCGGTTAAATTCTGTGTCGATCTTGGTCATGTGTTTCGGATTGGCGCTTAAAGCGCTTTCATTTCCCGTAAACGGTGTTGTAATTTTCGAGTCATCACAACTGACCTTGTCGTCCGTGCGGGGTAAGACCATGGAGTTTCCCTTTTCTGTTACTCCTGATAGCCCTAAGTGGCCAGTGAAGCGAAAATGGGAAGGGATAGAATGTGGCTATATAAAGTATGGGATACGGGCTGGAGAATATTCTCCGGCTGGTCCAAGGGCTGTGCGTTACCCTCTTCCATTTTGATGAAATAGATAGAGAGTTGGAATTTGATTCTCAT
GTAATGATCCATGGCTGCCGCTCTGCAACGGCTGCAGTCAGCAAGGGATCGGGTCGCCACGCTTATGCATGGCCTCCCACCGTTCCCGCACTGTGCGAGGAACTTCCACATCGCGCACAGATTCTCTGAGCGTTCCGCTGTTGCGTACGGCGGACCCGTGAGATCTGTTCGCGCGGGTGGACAGGATCGAATTCATCCTTCCTTCGAAACACTTCAAGAGTCCAAGTCAAATGAGACTCAAGAAGCGCGAATTCCTTCGGATTCTCCTGCCTTCTCCTCTTCGCTTCGGCGTTCACCTGGAGACATCGTCTTCGGACACCCTGTCGTTGTCGAACGGACGTGGGAGGAGATCTCTCGAGATGTGCCTTTTAACACAAAAGGTAAGCTCGCCCTTCGTATATTCCTCTCTTCTATTCAACACCCTGATACATTCCAGCCTGAGGAGGAGTTCCTCCGACATTATCGGCTTATTCCAGATCACCCTTTCACATCGTTTATAC
AGGTAATCTGCGGCAACAGACCCCAACGCGTTAGACACGACCTTACAGTTGACTCACGTCTTGCATCCTGTGAGAGCTCTAACGTGGGAATTTGCCCCTGACTGGCAATCAGGTTTCATGCCCTCTCCCTGCACTTATGGCGACCCTACCTTCAATTCACGCATTTTGGAAGCTGTGGTGGCCGACGTTCTCGGAGGAACGGAAGATGACGGTGGTCCAAGCCTTGAGGAATGGTTTGACGCGCAAACTCTTTCAGATTACACAAATTGCGCAACAGATCCTCCGATGGCCACCGTACATACGCGAGAGAATGACATCAAGTCTTGGACAGAGCTTAGTGAAAACTTTCCAGACCTTGTTAGGTATCCGGAAAGCCTTGTCGAGACTCTGCTTGACACGGAACATGAATGTGGACATTTTTACGATGCTCCTGATTCCTTTCAAATTTCTGTCACAGCTATGTTCACAGATCGTTGCAAGTGCCAATTTTGTGATCCAAA
GGCAAATGATCGGCTGTGCCTGGACTTGATTCGTCATGGATCTTGCGAGGTCGGATATCATTCCGCATTTGCTATGCCTCTTCCAAGAGATAATCCAAGCCAACATCCAAAAAGTATCTGAGGCGTACGATTTGGAGTTGAAAATAATGAACATTTTGACGTTGTGGCGAAATGGATCTGACAATCTGATTTCAGACAACGATGATTACATGAAAAAGGGACTATTCTTCAGTAGGAGTAATGATCCCTTAGCTTTACAGGCTCGTTATGCTCGAATGTACGATGATCTGTTTAAGCTAAACAACTATGAAGTGCCAGATGATGTTGTGCGTAGGCATGACAACAAGATTTTAGACATAATATTAAAAGAGTCTTCCGTGCCATTCTGGTATGACATATCGGATGACGAAGCTCATGAATCAATGCTGCCTGAATTCAGACTGCAAGACATTCACGAGTTCAGATTGAATTTGAAGCGCGTACGCGTAGTACCTGACGAG
GTTAACTACCATCATTCATTATTCTAGTTACAACAAGAACCTAGGAGTTATATGCCAGAAGTAAGCCTATAAAATACACAGGTAAGACTCTGCACAGGACCAGATGGCGACACCAATCCGGACCGTCAGACAGCTTTCCGAAAGCCTCTGTATCCCATATATTGATGTTTTATTGCCTTGTAATTTTTGTAATTATTTTTTGTCTAATGCTGAGAAGCTGCTTTTTGATCATTTTGATTTGCATCTTGTCTGGAGAGACAATTTGGTGTTTGGATGCTGTCAAGGGTGTGCTAGAACTGTTAGCCTATTGGAGTTTGTTTTATATTATCAGGAGTCTTATGAGGTACCGGAAATAGAAGAAATTTTGGACAGACCTTTATTGCAAATTGAACTCCGTTGTGTTACATGCATAAAAAAACTGAGTGTTGCTGAAAAATTGGAGGTTGTGTCAAACGGAGAAAGAGTGCATAGAGTTAGAAACAGACTTAAAGCAAAGTGTA
TAGACCCTGTTTCAGCCTCTATCTTTTCTTTTCCCTTGTTTATTCCTGCACCTGACTAGGCCCTTCTAAAGCCCCTAGTCCCTTTTCCTAGCCACCCTCTAAGGCCCTTTCCAAAGCCCCTTAGAGACTCCTATCTTCCACTCATCTTAATGAGCCATGTCTTACCAGGCTGCTCTAGATGCCCTCAACTCAACATCTCATCGAGATGCTTCTACCAACCCCATACTCAATTCAGTCGTCGAGCCTCTTCGCGACTCTCTTTCCTCCTATCCCTACCTCATACCAAAGGAGGACATTCCTCTCATCTTATCCTTCGGCATTCCAGTTTCAGGACTGGGTACCGACCCTCACCCTCACCCCATCCACAAAACCATCGAAATCCATCTTCTTTTCACTCACTGGCGCCACCTTGCTCGTCTCCCATCCACTGTGATGTTCATGAAACCTTCCAAATTCCGGAAGCTTCAGGCCATCAATCCCAACTTCTCTCATCTCCTCAA
GGCACTTAATGGCTAAGTTAATTATAATCAACAGTGAGAAAGGCGAGAAAGTAGAAACACATGAAGACATTTTTAAATTATCAAATTTACAACAACGTGAAATATACGCAATTACAAATGAGAGGACTAAATCGATTCTGCTGAATCAGACATTTTATACTATCTTAGATATTGAAAATGAGCCAAAAGATAAAGTTGCTTTTGATAGCTATAATAGTCTATTCCCTACATCAATTTTTTCATATAGCAGGCAAGACCGCCTATTCGGTACTTGTAATCATGTTTTGGATAATAACATTCATTATTCTTTTGCTCTCTTTGATTCTATGGTTGATAATCTTTCAACCTACCTTCCAAATGATTGGAATATTATTAAGATATCTGATTCAATTGATTACCCCATAGGCAATGATTTGTTATTCTACGTATTTGATAATTTAGTACATATGACTATAGACCAATTTGTCAATTCTGAGGAGAAACAAATGAATACTGTACCA
GATAAAACTCCAAGACCCAACAAGACGGCATGGAACAAAGACAGTACATCCTTGATCTGGTACGCAGAGAACTCACGGACACACCACAAACCCAAGACTTACAAAAACTAACTGAACGTATTATTTCGCTTGAAAAGACCATCACGCAGCTCGGAACTTTGCTTTTAGGGCCTAACTCCACCACAGCGCACGAAGTGTCATCGTTAGCTACGGCAATGCAAAAAGTTTTATATTATAATCGAGCTAAAGCAGCGATAAGTGATTTCATCATGGCTATTCCAAGATATCCACTTTACAGCTATTATGGTAATGATGATATTGATGATTATCATTTAGCTGTTGTTAATCGTAAGCCAATCTTGCCACAGTTTAGGTATTTAGGTCTCATGTTCGGTAAGCCGGCTACTGGAATACAGCCTTACAATTTTGAAGTGAGTTTCAATCTGAGCAAAGTAGAACAAACTTTGATTTCCGAGTTAGCTCCAACGGAATCGCAGGTC
GTAGAAAATTCTGAATCGTAAACATGAATGTAATTATTCCAGCTCATTTGTTAGAGGGGGGTTTAGTAGACACTTTAGGTAACGATAGTTCGTTGCGTAAATTTGCTCGCACAACGAAGTACCTAGCTAATGATTGGCATGATGGAGCTGTCTCCGTTTTGAGAAATCGTAACAATGAATCCAAACTTGAAAATAGTTACCAAAGCTTCGCAGGTGAGAGGTTAACTCATGCACCAGGTGGTAACAGAGGTGGTTTGAGAACTGACTTACTGGTGCGTTGTATTCAATCAACAGTAACTCAGAATGTTGGTATCAACGTTCCTCAAGCTGAGAAGATAGCACTAGGTAATAGTTTAGCTTCAAGTGACACACCAGCTTCAGCCGACCACATTATGACAACTGTTCCTGTCATTTTGCAAAAACCAAACAATGTATCTCATTCAGTAACAGGTAGAAAAGAGATGGTAGCAACGTTTTCAAATGAAAATGGCGAAGCGATC
GGGCGGCGTCCGCGCAGATTCTCGCTATATATGAAAAATTTGGACATGAGGTTGTTGTTTAATCATTGCTGAAAACTGGTGAGGGAATATGGCCGTGTTATTGAATAAATCTGATATGGCTTCCTCGCTGGGAATATCCGTCCAGGCCTTTGATAAATGGGGTGTCCAGCCTGTAGAGAAGAGGGGTCGTGAAGTCTTCTTTGATGTTCGGTCAGTCGTAGATAACCGGCTCGAAAACCAGAGCAGAAAACTACAACCATCTCCGGGTGACGACGATGATGGTGTCAATATTGATTATGAACGTTGGCGTTTAACTCGTGCGAATGCTGATGCGGCTGAGCTGGCCAATGAGAAAAAGCGTCGCGAGGTCGTAGAGACTGCGTTTTGTACCTTCGTGTTATCCAGAATTGCCGCTGAAATATCCAGTATCCTGGATGGCATACCCCTTTCGATGCAGCGCCGGTTCCCTGAACTGGAAAATCGGCATATCGAGTTCCTGA
NAAATTCTCTGGCTTTGATGCCGATGCCCATCACTGGGGTTGAGGGTTTCTCTCTATGTTCTTTGCACAACTGTGCACTAGATTTAACAGTACCATGTACTTAAACACTCCCACCACACCTGGTGGATTGGGATAGTCATGGCCTAACTTGTTCTGGAGTACATATGTGGCATGATGATTTGCGTACGTGTTATTTCTAGGTGAGTATGGTAACATACATATAACTCTAGTTGAACTCTGAATCCTGAGAACTTAGTTACACTCTCCGGAAGAAGACATAGGGTTTTGAAGGTGGGGCCTACCAATTCTGTTTGGGGGTAAATTGTAACTTCCCACAATTGTGACGATAGCAGGTAATGATCAATAGAGATTGAAGGATGAAGAATCTTGGCGGCGGCGAGGAGCTTAGCTAGCCATTACGGGATTCCTCGGGACTACGGTCTATTCTCTAGGGTCTATCATTGCGCTGTTACCCGGCCATCGTATACTTGAGCAGACGT
TATTAAAATTTTCAAGAGAAGATTTTGATACCAAAAGCGATCAGAGGTTTGTGCCACCTTAAAACGCACAACAAAAAGCTTTCGTACCCTCTTTTCAAGAGTCAATCCGCATTCGAGATACCTTGAAAGAGTACTTTTCTTTCCCTCTTTTCTTAATTGCTACTTACGTTTTCAAAATCACTTTTTCTCTCTTAAGCTACACAAGTTTAACTAAAAGCCTAGAACGAACTTTTTATTGGACGCATTAAACTACAATATGAAGTTCTTTGCTGGGCAAACTGTTATGGATGTGCTGCAACATGTTTCCTCTCCCACCACCAATTTAAGGTTGTTATCTTATTGCAATCTTAAAAAGGAAGAGGATGGTAAGATGATGCTGGCTATTAAGGAGCAGAGGCACCGACGGTTGTTGACACTGTCATATGGTGCTATGTGTTTTCAATTCTCAAATTCAGTAGGGGATGAGGGCATAGAAGTGGATGATGATGAGTTGATGTTTG
TGGCATTCTTGTAATAAGAAGTGGGACTCCAGTTGAGGGACTCCAATTGAGCTCTCTCAAACTTGCTCATTCAATTGGAGTATTAGAGTCTCATATATAGTAGAACCCTCTATAGAACTCTCAATCTGGTTCACACACGTGGCGGCCATCCGCTATAATATTACCGGATGGCCGCGCTTTGGAGTACGCTCCCTCCACCGCTCCCCCCATGGTGCCGCTCTCACACGCGCTCTCTCATTGGTGCTGGTGCCTCTCCATTTTTTATTGACTGCCCTTTAATTTGAATTAAAGGGAGTACTGCTAGTCGCGCGAGTATACTTTAAATTTGAAAAATTTCCTCGCGTCTCTAGACTATGGCCCGTTGTACTACACGATCGACGTGGCGTTTTCTGGACCATGTTGCTGAGTCTGTTTAACCAATTTGAACCATCCCTTTGTATATAATGGAGGAGACCGACAGTCATATCGTATTTAGGCTGACTCAGCCTTCCACCGCGTTT
TGACACTGACCATGAGCCCCAAATATCCCCCGGGGGCTTAGAGCCTCCCGCTGAAAAACATTTCCGCGAAACAGAAGTCTGAAAAGGTCAGGGCCCAGACTAAGGCTCTGACGTCTCCCCCCGGAGGGCAGCTCAGCACCGGCTCAGACTAGGCCCTGACGTATCCCCCTGAAAAGCAATCATGAGCTCAGACCTCCGGGAAGCCACCGGGAACCACCCATTTCCTCCCCATGTTTGTCAAGCCGTCCTCAGGCGTTGACGACAACCCCTCACCTCAAAAAACTTTTCATGGCACGCATACGGCTCAATAAAATAAGAGGAGTCTATAAAAGCGTGGAGACAGTTCAGGAGGGGGCTCGCTTTTTTCTCCTACGCGCCCGCCGCCCTACCTGAGGCCGCCATCCACGCCGGTTGAGTCGCGTTCTGCCGCCTCCCGCCTGTGGTGCCTCCTGAACTGCGTCCGCCGTCTAGGTAAGTTTAGAGCTCAGGTCGAGACCGGG
AGCGAAAGCAGGTACTGATCCAAAATGGAAGATTTTGTGCGACAATGCTTCAATCCGATGATTGTCGAGCTTGCGGAAAAAACAATGAAAGAGTATGGGGAGGACCTGAAAATCGAAACAAACAAATTTGCAGCAATATGCACTCACTTGGAAGTATGCTTCATGTATTCAGATTTCCACTTCATCAATGAGCAAGGCGAGTCAATAATCGTAGAACTTGGTGATCCTAATGCACTTTTGAAGCACAGATTTGAAATAATCGAGGGAAGAGATCGCACAATGGCCTGGACAGTAGTAAACAGTATTTGCAACACTACAGGGGCTGAGAAACCAAAGTTTCTACCAGATTTGTATGATTACAAGGAAAATAGATTCATCGAAATTGGAGTAACAAGGAGAGAAGTTCACATATACTATCTGGAAAAGGCCAATAAAATTAAATCTGAGAAAACACACATCCACATTTTCTCGTTCACTGGGGAAGAAATGGCCACAAAGGC
ACTATAATCCTACTATAAAATATAGGGTGTAACCGAAAACGGTTGCAACCGATATCGGTGCATATATAAGTGCTGCAGTACACTGCTGGACAGATTGGGAAATGTTTTTTCCCAATCCTGAGGAACGGCCATACAAGCTACCAGCCTTATGTGAAGAGGTCAACATTTCAATACATGAAATAGAATTGGACTGTGTGTATTGCGAACGACAACTGTACAGATGTGAGGTATATGATTTTATATTTAGAGATTTATGTGTTGTATATAGAAAGGGGAAACCACTTGGGGTATGTCAACCGTGTTTACTGTTTTACTCAAAGGTTAGACAATATAGAAGATATAACCAATCAGTGTATGGACGGACGTTAGAGAATTTAACTAACAAACAGTTGTGTAATATTTTAATAAGGTGCGGAAAATGCCAAAAACCACTGTGTCCATTGGAAAAGCAAAGGCATGTAGATGAAAACAAACGGTTTCACCAAATAGCGGATCAGTGG
TGTTTTAAAAAATTTTTAAAACAAACAGCTTTCGTTCGAATTCAAAACAGCTTTCTTTCAAAACAGCTTTCAGTTCTTGGAAACGCTTTTAATAGCTTTCAAAATTTATTTTGCATTCATCCTGATTGAACCCGGAAAAAGGGAGTGTGATTCAAAGCGCACCATATATTTCAGGAGAGTGATTGTTGTGTAGGTCATTCTTGTGTTGGAAATTTCTGTCACAAATTTCAAATGCCATTGATTCTTCTTTGGTTTTGCTTTCTTTGCATGATTTACGTGATTTTGAAGTTGGAGTATACATACGTGGTTAAGCCCTTTCTTAAAACTGCGTTTTTAAACACAACTTCACACTATTCAGACGAGTATTTGCGAGAGTACTCAGGCATTCGCTGGTTGCACACTTTCAAGGAGTATAGAGAGCATACGATTTTCTTTAACTTTCCTTCTTTTTACTGTAGTCCGGGATCTGGAATTAAACACACACTCTCGGAACTCATTAA
ACCTGTTAGAAATCTCTCTAGCGCGAGAGCGGTGTTGCTTTGTTTGCTTATCCCACTGGGAGCCCAGGAAGCTGCTGGCACGTTTTAACGTTCGTGGACGTGCATTGTTAGTTAGTCAAGCCACTTTATTAGCCGTACAAATCATAACAAAGACTTTGAAGTGTTAATAGTAGGTCAGGCCAGTTTATTAACCAGACGAAACACTTATAGAGCACTGAGTAACGTAAGATTTAGGACCCCTACGACTATGGAATTTCCATTGCTCGATGTCACACTAAATAGAGCGCCGGCGTCAGCAACGGCGTGTTGGACATGTTTGGAATTCCTGAGTTTCACCTGTTGTGGCGTGGCGGTAGCTAATAAGACGCGTGTACGCGCAGTAGAATCAACTGCTGACGTAGACGAGCCGCCATTCCCTGCTCCGAAAAGTTGTATAATTAGGGTTGATATTCCGGACAGAGGCTATAGTAACGTCGCACGAGGTTACCCTCGATGGTCTG
GGATCCCTCAACAGGAGGCGTCATGAACTTGAACCTCCCCTCGGACATGCCGGAGGACATCCGCCGGCAGATAGAAGACCTCGCCCAAAAGAACCCCGGCATGGCCCAGGGGCTCCTGCGCCTCTGGGAGGCGAAGCGGAAGCGGGAGGCGGGGGGCGTTTCTTGGAACGAGACCCCCGCTAAAACGCCCAAGGAGGCCCCCGAGGAGGAGCCCCCTTCCTCGGGGACCCCGGACCGGGCCGGCCTCGAGGCCGCCCCCCCTGAGCGCCCCACCCTGGCCAACACGGACTGGCGGGAGGTGCGGCGGTTTGAGTGGCAGGACCTCCTGGCCAAAGCGGAGCGCACCATAGAGGCCCACGGCTACAGGGAGGCGCTGGGCCCCCTCTTCCCCCTGGTGCGCCTCCTGTGGCCTACGCCATCCGGGAGGGGGCCCGCTTGGACCCCTCTAGGGAAGCCCATGTGTTTTTGCCCCAGTGGGAGGTGGCCCAGGCCCTGGAGGT
ATTTATATCACACATGTTATATAAATTACAACATAATAATACTTGAAGTAAAGAGATCATTTTACAACAAGGACATTATCTTAAATCCTAATTAAGGTTACTAATAATTTAGTTGACTAAATTTTTAAAATACGAAACAACTTGTCGGACCGGACTTGTCTTTATCAAAGCTTTTGTGTCGGCTAAATCCAAGTAGAACTTAACTGCTTCGTAGCAAAAAAAGTACTGGAACGGATTGAACAAGCTGTGGTACCTTTTTTCCCGAATACTGGACACTATAGACGGAATTGAAACAGTTTGATTGTGATGAAACCTCGAAATGCTGATGTCGACCACGCAATAGCAGGGAGTCCTTCCCAGCCCGGCATTACAGTGCACAACAATTGGCGGCGGCTGGAGGCGTTTATGGCCATTCTGGAGCGAGTTTTCATAGAGTTCCCTCTGGCATTGTCTGACCTCCAGGACGAAGCTCACAAACTCTGACGTATTTTTGGGCACGT
GTTTTATTTTTGTTGCAACAACAACAACAAATTACAATAACAACAAAACAAATACAAACAACAACAACATGGCACAATTTCAACAAACAGTAAACATGCAAACATTGCAGGCTGCCGCGGGGCGCAACAGCCTGGTGAATGATTTAGCATCTCGACGCGTTTATGATAATGCTGTCGAGGAGCTAAATGCACGCTCGAGACGCCCTAAGGTCCATTTCTCCAAATCAGTGTCTACGGAACAGACGCTGTTGGCTTCAAACGCTTATCCGGAGTTTGAGATTTCCTTTACTCATACCCAACAGGCCGTACACTCCCTAGCGGGTGGTCTAAGGACTCTTGAGTTGGAGTATCTCATGATGCAAGTTCCGTTCGGTTCTCTAACGTACGATATCGGTGGTAACTTCGCTGCGCACCTTTTCAAGGGACGCGATTACGTTCACTGCTGCATGCCAAATTTGGATGTCCGTGATATAGCTCGTCATGAGGGGCACAAGGAGGCA
GTAATCCACGAGAGCGAGGTTCAATCCCTTGTCGACTCACGGGTCTCCATCAGTTGAAAACAGTTTATACATTTTCTTCTTGATATTTTTCTTCTTTACTTCCATTAATATGTCTAAGTTCATTCCAGAAGGTGAGACTTACCACGTTCCCTCATTCCAATGGATGTTTGATCAGACTCTCGAATCTGACTCACACCATGATGAGGCGATATTCGTAACCGAATCGATTAATGAAAGTGGAGTTGATACTTCTGTTGAAATAACCGCAGATGGCACGCTAGCAAGTTATATGCATGCCGTAAAGCCCCTAGTGGAGGATGGTCTTCTGAATCCCCCTTTTGATCAAGCTAGATGGGGTCTTTGCTGCAAGAACGTCGTTGACGTTTATGACGGGCTGCTCGGTTATAGACTCATACCAATGGCTGAAGCCGCTAGAATGTTGTACTTGGAAATCGACGGTTCATTCGTTGATGAATCTGAGTGTGACGATTGGCGGCCGG
CCCGTCAAAATAACAACTTATAACACGATGTTACCCGAAGAAACCATTTTAGTGTAACATTTAAGATTAGAAGTAGTTCATCTAATAGAGATAGGCACTATTAGAAGGAGGCCTTTTCTAAAGGAGCCGTTAGTCAGCCCAGACAAGCGCAGTACTTTAGAAGAGAGAAGTTCCCCGATAGCGACCGAAAAGACGCGTTTTCCGTGCTAACTAATTTAAATGTGGGAACGAATATTATTATTGAAATTATGTGAGCCACGTAGCAATCAAGTCATGTTTTTGTCACTACGTTTACTCATCTAATGTAGATAATTTTGTTTAAGTACCTATTTAGGTGTCATCCCACCAGAGAAGAAATAATACGTACCGGAACCCAGAGTACACCCCTTATTTTAAGCCTTACTGGGCTTCTCTGTTAGTTAGTAATCTGGCCCACGTTTTGCGTTGAGTGGGGTCCCAACAGTAGGAATTCGACGGACAAGTAGCAAGCGAGTCGGTAC
GGGTTTCAATAGGAGAGTTGCTGACACGGTGAAGCTGAATGCCACGTGCGTCTGTGCGGAGTGGTGGAATACCCCGCATGTGATTTAGCACCCCTATTAACGAAACCTACTCCTGAGAGACTGTGCAGATCGGTAGCCTTGGTGGTCCCGAGTCCCCGTGCGACCCTCCAACGAAGCAGGTGGAAGATCCTTCCGTTGGGATAGAAGTGCTGAGAAGCAGCACGCCCGGCTTACAGCGACTGCACAAGTTTACGACCAGGACGCCCAGTAGCACCTTGGAAAGGTTGGCTGGGATCTCCAAGAATCCTTCCTGGAGTGAAAAGGTGAGGGGTGTGTGCTAACAACGGTAGGCGTCCAACTACTTGATTGTTGCACCCATACCAACCCCACCTGAGAGACTGTGTATGTGGCACGCCCGGTGGTCCCAGAGCCCTCGCGTGACCCTCCTACGAAGCAGGTGGAAGACCCTTCCGTAGGTTGAAGTGCTGAGGAACCAGCAC
CATCATCAATAATCTACAGTACACTGATGGCAGCGGTCCAACTGCCAATCATTTTTGCCACGTCATTTATGACGCAACGACGGCGAGCGTGGCGTGCTGACGTAACTGTGGGGCGGAGCGCGTCGCGGAGGCGGCGGCGCTGGGCGGGGCTGAGGGCGGCGGGGGCGGCGCGCGGGGCGGCGCGCGGGGCGGGGCGAGGGGCGGAGTTCCGCACCCGCTACGTCATTTTCAGACATTTTTTAGCAAATTTGCGCCTTTTGCAAGCATTTTTCTCACATTTCAGGTATTTAGAGGGCGGATTTTTGGTGTTCGTACTTCCGTGTCACATAGTTCACTGTCAATCTTCATTACGGCTTAGACAAATTTTCGGCGTCTTTTCCGGGTTTATGTCCCCGGTCACCTTTATGACTGTGTGAAACACACCTGCCCATTGTTTACCCTTGGTCAGTTTTTTCGTCTCCTAGGGTGGGAACATCAAGAACAAATTTGCCGAGTAATTG
GGCTTTAAAAGCGAGAATTTCCGTTTGGCTAGCGGTTAGCTCCTTTTAATGTATGGTATTGAATATACCACAGTTCTAACCTTTTTGATATCATTCATTTTACTGAATTATATACTTAAATCTTTGACTAGAATGATGGACTTTGTCATTTATAGATTTCTTTTCGTTATAGTCGTCCTGTCACCATTATTAAAAGCACAAAATTATGGAATAAACCTGCCAATCACTGGTTCAATGGATACTGCATACGCTAATTCCACACAAGAAGAGACATTCCTTACGTCTACTCTATGCCTGTACTATCCTACTGAGGCTGCAACAGAAATAAATGATAATTCGTGGAAAGACACGCTCTCACAATTATTTCTGACTAAGGGATGGCCTACTGGATCCATTTATTTCAGAGAGTATACAGACATAGTATCCTTCTCAGTTGATCCACAATTATACTGTGACTACAACGTAGTGTTAATGAAATATGACGCGGCATTACAGTTAGA
ATGGTAGGTAAATTGAAAAACGCAAAAAATAAAGGGAGAACCCGGCTACGCCGGCCTCCCAAAGGGAAAGCCATGGGCATGGGACTGATTCTCGGAATCATGAACTACGCCTCCCACATCGCTCTTGGCATGAAAGTCAACAGCAGGCTAACGAGTTTCTGGAAAATGACTCCACCTGGGAAATTAGCTAAGGGGATAACCACTCTGATGAACATCCTCCGGACTCTGCTAAACGGAATCTTGGGACGCAAAAAACAAAGGAGAGGAGGAACTGAAAGCCTGTTCCCCATAATGTTTCTAACTGGATTGATGGCTATGCAGGTATCCCAAAATGGTGATGGTTGGCTGCTTTCACCTGATCAAATGGATATAGGAAAAACCTACAAAGTTGGTACTGGACTATGCATTTTCTCTTCACTGGATATTGGCGTGCCATGCAACTTGACCATAACATATGCGTGTGTCACCTTGGCTAATACTGAAGAGCCAGTGGATTTGGA
TTAACGAGCCCGGATAAATTCAATATCTTGCATGATTTCAGGAGTTAATTCTATATCGCTCATCGCAACAGCGTACAAAAGAGGATATTTTGATTGAATCTTGTTGATAGCATCGGTAAAGCGTTCAAAATATTCAACGTTGATATCATGAATCTTCGCTTTCATATCGTGGTATGCCTGGAATGCAGGGTTATTACCTTCGATCCAATCAACGATTTCAGCCAGATGATCGTCATTCTGCTTATCAAAAACTCTGGTAATTTCAACGTCGAAAAGATTGAACTTTTTCAGACGCAAGGCTGTTCCGAGGTCTTCGTCGTTTACATATGGGCATTCGCCATCCAAAACATCAAATTGCTCGACATTTTCCATCAGCTTTTCATACATCCACATGAAACCACATTGCAGATTTGATTTCATAGCAGCAGAACGTTTTCCGTTCTCAATGATGTATACTTCTTCAACACCCTGGGCAAAAAGAGAATCAATAGCATGTCGAT
GGTATAGCTTTTTTCTCTGTATAGTGCACTGGCATGCCAGAGCGCGATTTATAAAAACAAGGGAAGTGCTGAGCAATCGTTACATAACATGCATTCCAAATAAGGGAATGCGGAAATCCATACTTGGGACTTACATAACATGCATTCCATATAAGGAATACGGATATGCCCATGTTTGTATCCAAACAGGCGGTCTCCCAGACTCCGCCTATCGTCCCATATTACGTGCCGCTCCATAAAAGGGAGGCGTACGTGACCTTTTTACAGGATATTACGCCCTAGCAACAGGATGTCTACTCCAGCGCGAGATCCAAACACGGCGGGCACTGCGGTAAGTTCCCCCATTTAAATTCAAATGTTTGCGCGCGAAACGTAACAATGCCTAACGGAACGCCTACCCTAAACAGGCCCTTAGCCCGTTTAGCACTCCGAATCACGAGCTGCGCGCACCAGGGCCTGGAGAGGCTCATTCGCCTTTTACACCTACTGCTGCACCTGGG
ACCGGATGGCCGCGATTTTTTTAAAGTGGTCCCCACCACTAACAAATGTTCCCCACTTAGAACGCTCCCTCAAAGTCTATTTAATTCAAATCCACTATAAATACTTGGTCCCCAAGTAGTCACGTCAAACATGTGGGATCCTTTATTAAACGAGTTTCCCGAGACCGTACATGGTTTCAGGTGTATGCTAGCAATTAAGTATTTGCAACTGGTAGAAAATACGTACTCTCCAGATACATTAGGGTACGATTTAATTCGTGATTTAATTTTAGTTATTCGTGCTAGAGATTATGTCGAAGCGACCCGCCGATATAGTCATTTCCACACCCGCATCCAAGGTGCGTCGCCGTCTCAATTTCGACAGCCCGTATGTCAGCCGTGCTGCTGCCCCCACTGTCCTCGTCACAAACAAAAGGAGGTCATGGGTGAATCGGCCCATGTACCGAAAGCCCAGGATTTACCGGATGTACAAAAGCCCTGATGTTCCTCGTGGTTGTGAG
ATGTCTTTTCTATTGACAATAGCAAAGGAATACAAAAGACTATGCCAAGATGCTAAGGCAGCTCAAATGATGACAGTAGGAACTGTATCAAACTACACTACGTTCAAGAAATGGACTACATCAAGGAAGGAAAAGAATCCTTCACTAAGAATGAGATGGGCAATGAGCAGCAAATTCCCAATAATAGCTAACAAGAGAATGCTGGAAGAAGCTCAAATTCCTAAAGAACACAACAATGTAGCCCTTTGGGAAGACACAGAAGATGTTTCAAAAAGGGATCATGTTCTTGCAAGCGCCTCTTGTATAAATTATTGGAATTTTTGTGGACCTTGTGTCAACAATTCAGAAGTGATCAAAGAAGTTTATAAATCTAGATTTGGAAGATTAGAAAGAAGGAAAGAAATAATGTGGAAAGAACTTAGATTTACATTAGTTGATAGACAACGAAGAAGAGTTGACACTCAGCCTGTAGAACAAAGATTGAGAACTGGAGAAATTAA
TTGAAAAGAAATTTTCAAGTCTTCGCTGATCGTAAAACTTTCCCTCTTCTCATCGAAGTTCAGGTAACGCCTGACACCCTCTTTGTTACGAAACTGTTTTCTTTCTCTCTCTTGATCCAGCTTTTCTCAAATCCTGTAACCAATCAGGTTATCTTTGTGGTGTATTGAAGAACCACTATTGGAGTGTAGGATAGCGCCTACCATTTGAATGTCAGGACAGCGCCTGATTTTATTTTGACATGTCTGTTACTCTTTCCCCTCCAGGGGATTGTTTTACTTTTAATCATGTTAAATATAATAATAGTCTAAATAAGTATTTATTTTATAATAATAATTTAGATATCGTCCTTGACGATTTTGATTTTTATTTTAACTTTTATGCAAAAAAATATAATGTTTTGTCTTCTTTCTTTTCTGACAGAGTTTTGTCGGCTTTATATACGCCGATGTCTGTCAGCGAGGCTGCCTCCCTCGCTTTGGAGGATTTCTGTGAGCTTGCT
CGCCGTGGGTCGACGGCCCGGGCTGGTAAACCCATTGAAATTTCCGTCAAACAAAAATACAATTATCTATTGTCTCACATCCAAAAACCTCGGACCAAACTAATTACTCCCATTATTGAACAGACTATTGTCAAAAAAGAAAAGATTATTTCTTTTAATTCTCCGACTAAAACTAATATCAGCGAACAAATTATGACTTATGTCAAAAAATATCATCCTACCACTAAATATTATGGTATTATTCATGGTGAAAAGTATGAATTACAAGACGTTTTATTTTACAGTTTTAATTACTCTAATAGAGAAGAAGTATGTCCAATTAGTGGTACTGCACATAAATCCAACGGATTTTATGTAATTGAAACCAGTAAAGGATACTTTATGAAATGCCATTCTGATAAATGTAAGAATAAAAAAGCCAAATATCTAGGTCCAGCTGATGCGACAGATATGTTTGTTAAATGTGCCAATCAAATTGATCAACAATACCTGATTATGAA
GCCTCGGCCACTTATATATTATAAAAAAAAAGGCCACGGGGAGGAGCTGCCTCCCCGTGGAATGTAGCCAGACATGACCTCAGTTAGGGAAGTATGTCTGGGCAGGCTGCCAGTGGCAGTTAATAGTGAAACTCGTTGCATGTCTGGGCAGGCTGCCAGTGGCAGTTAATAGTGAAACTCTAACCGCAAGTAAACACAAGAGGAAGTGGAAAGCGGCCAGAACTCCGGCCAGGGAACATGTTTTGCGATCCTGAAATATTTGGCTACCTACCCAGTTGATACTGGCTGGGGGCCATGGTTCTGCGCCAGCTGTCACGACAGGCCTCTGTGAAAGTTGGTAAAACCTGGACTGGAACTAAGAGAAGAGCTCAGAGGATTTTTATTTTTATTTTAGAGCTTTTGCTGGATTTTTGTAGAGGTGAAGACAGTGTAGACGGGAAAAAGAAAAAAGACAGTTTGACTGACAAAACTGAAACTGTGACAGAGAAAAAAGAATCCTA
GAATTATCTGAGAAACAAAGCTCCACAATTCTCTGCCTCCAACAATAAAGCAGATTTCTTTGCTCTTCTAACAGCTATTACTTACCACAATGGACCACCTCACTTCCCTTTTCGAGCTTTTTGCTATCACACCGAAAACACAAAACAATCTACAGTTTGTTGGGATCTACCACAGACCTCCACACTCCGTTCGAGCAAACCTCCGCAATGTTGAAAAACACAAAATCACAGTCGCTCACGCCATGCACAAGTACCTTTACCCGCATGAAATCGACTTTGTTATCAACCAAATGCGACGCTCAAACGTCACTGAAGATGCCATACTTGCTGACTTTTTCGACAACAACGTCGAACCACTTGAACCTGTTCTTGACGAACACTTCGAACGTGGACTCTCCGCAATGCTGGATGCTTTTCGCCCTCCGCAGAAATGCCTGCCTGCCCACATCTATGATGTGCAGCACCACTACCCATACAAATGGCAAGTGAACGCTGAAGCC
ATATATATATTATGTATATTTTTACACAGCACACTAATAATTTTTATTTTATCTATCTCTATTTCTTCTATATTTCTTCTATATAAAAAAATTAAAGAGAATGTTTAGTGATGGTTTACGCGAAGCTGTTGGTTTGGGTAAGGTTAAAGGGTGTGTGTGTGTATGTGTGTGTGTGTGAGTAAATGATAACAAAGACATTTAATTAACAATTTTTTATTGATTCATATAACAAATTTTTACAATGCAAAAATCGTTGATTCAGGACAATGATGTGAAGGATTGGAAAACGCCGTACATTAAAAGCTACAAGTTACCTACTCAAATGTTGACCGTTAAAGACAAGGAGTTTATAGAGTATTTACGAATGGAGATTGCCGAGGATGCAGGAGGACCAGTAATGCCAAGAATATTTTTTAAACATGCATTTCAACCTGGATTGGGAGACAATAATTTATCCCTAACAACATTAATGAATTTCGAAATATCATATACTTTTGAAT
GGATTCTAATTATTATCTCCATTGAATAGAATTTCACCAACTATTGTCTGATATCTTGTCCTGGGGGCAATTTTATTCAGTGCCCTAACTTTGGAAATACGTGCGAGTAATAAGTAGCCCCCGTCCAGGAGAAGTTGCTTACAATATGGTTGATGAAGGTAGATATATGACATGGAAAGATGCAACTCATAATAAGTTGATGACCGACCGATGGGCACGCGTATCAAGCGTCCAGGCGACCATTAACCAGGCTTTGAGCCTCGATCTGTCTAAAGCCGCAAGCTTACCTGTTATTAAGGCCAATTTTAGTAGTCTCGGTGCTAATTGGTCTGAAGATGGTGATGTGTTTGTGGCACCTATGGTTCGGTTTCCAGTTACCCTCAATCAATTTGGTGCATTGGTTTTGTGGCTCAACTTATCTGACCCTGCTTTCGCTATTCTTATGACGAAAGTTTTTACGTTGACTAATGCCGGTGGAGCCGACAATGCCTCCGCCAGTT
TAATATTACCGGATGGCCGCGCCCGAAAAAAGCAGGTGGGCCCCATGATAGTCCGCGTCCGCAAAAGAAAGTGGTCCCCGCGCACGCATGTTTGTCGGCCAATAATAGTTGCGCCTTGAATGCTAGATATTGAGTTTTGACTTTAAATACTTCGTCACGAAGTAGTGRAGCGCGTCAAAATGTGGAATCCCGTTAGTTAACGATTTTCCGGAAACCCGTTCACGGTTTCCGTTCGATGCTTGCTGTTAAATACCTGTTACATCTGGAACAGGAATATGATCGCGGTACTGTCGGGGCGGAGTATATACGTGATCTAATAGGGGTGCTACGGTGTAAGAGTTATGGCGAAGCGACCAGGAGATATAATAATCTCAACACCCGTATCCAAGGTGCGGAGGAGGCTGAACTTCGACAGCCCATACACGAACCGTGTGGTTGCCCCTACTGTCCGCGTCACCAGAAGCAAAATATGGGCCAACAGGCCCATGTATCGGAAGCCC
TCCCGGCCTCAAGGAAGCATGGTCTTCCTTACTGCAGCTATTTCCACTAGCCTGTGGGCTACTGGAACCACTGGCGCCGTTGGCGCCACCACTTACTTTGGGGTTAAGTTTCGCCGTCGTGTTCGAGCCTGGCTCCACTACCGCCAGCTTAACCTCCGTGTCGGACACTTCACCTCTAAGGGGAAGTTGTTTTATCGCGAGGACGCAGATGGGCCGCTTTACCAGGCGGTTCTAAAGCGTTCTAAAGGAATCAACCCTCGGGGCGAGCTTATTGATCCTGAGTACGATTACACTGAGTTGTCGACTTCGTTGATGTCTTTTAACGAGTCCTCCTTGGTGGGGTCGACTCCTGTGCGCCGCATTCCGCGTTCACTCGCGCCCAGTCATTTGGTTGTCCTATTTTCGGATGACCAAGTCTCCGGGGTTGGCTTTCGTATGGGCGAGAATCTGATTACTGCCCGTCATGTCCTCGATCTTACGCACAACCTTTGGGTCCAAGG
AAAAAATAAAACTACACAAAAACCCAACGACTTAAAACGATCACAATCAAACGAGCAAACACACAACAAGCAAACACAACAGATTGCAGCGCACAGTTCTGAAACACGAACTCATCCACTGCAGTCTTGGAATCCGATCGCGATGATGATGAACTCTACGATTCGCCAAGGATGGCAGCAAGTGCTCAGGCGCTTTTCCATCCCAGCATCCGGAGATAGACTCATCGTCTCCAATTCCACTGATCAGCCCATAGGTCTTTTCGGAGCATTTGATACATCACTCCAAACACTCTCACAAGTCACCAATGACCCTGAGATTTTGAAGCAGAAGTCCAACATCCCCACGCATCTAGACATAGCATCTGTGCTCGAAACCAGCCCTCGATCTTTTCCATGGGTTTTCCTCACAAACTCCTTCTGCACTTTCGGTGGCTCCATACACGCTCAGAACCTTCAAGCCTTTGCAACCGCCGAGTTCAAGAGTGGATTTTGTTACATGA
TTTGATAAGATTGCTAGTTACTGGAATTACGAGAAAGTTAGTCGTTCATTTTATAGTACTGCAAATGATTTATTAAAAGATTTAAATAATTATAGCTAAATCAATTATTTAGTTGTAAGTTTGTTGAAAATTAAACCAAATAAAAAATAGAAATTATGGAATGTAAAATTTGTAAAAACACAACTAATGATTTACATAGTCATCACATTGTGCCTAAATCTAGGGGAGGTAGCGATAATGATTCTAATTTAATAAAAATATGTATAAAGTGTCATGGATTAGCACATGACGTATCTTTTAAAAATAAAGAAAAAGGATTAGTTGCTCAAGCTGTAAAGAAATCAGTAAAAGAATATGATGATGCCATAACATGGTTAAATCAAAATAATAATTTATTTTTAGAAAAAATGAAGGATTTATATCAATTAGATGAAAAAAAACATATGTTTGTTTTGTTACTTATAGAGAATGGTTGTTTTACTCCACCAAATATATATAAA
ATGACAGGTCTGACAATAAAGCAAGAGGCTTTCTGTCAGGCATACATCGAAACGGGTAATGCTTCTGAGGCTTATCGGACGGCGTATGCTGCTGACAAGATGAAGCCGGAGGTAGTACATGTTCAAGCATGTAAGTTGCAGGATAACCCTAAGATAGCCCTAAGGATAAAAGAATTGAGGGGCGAGATTAAGCAACGCCATAACGTCACCGTCGATTCTCTCCTCGCTGAACTGGAAGAGGCCAGACAAAAAGCCTTAAGCGCCGAGACGCCACAATCATCTGCAGCTGTAGCGGCGACAATGGGTAAGGCTAAGCTGGTCGGCCTTGATAAGCAGATTATCGATCACACCTCATCTGATGGAACTATGGCAACGAAGCCAACCACTATTCGCCTGGTAGGAGTTGACCCAGCCAATGGAAAGCCAAGTTGACCTCCAGATACCTGCCAAGTTAGTTCCTGTATTCGCGACAGAAGGAGTCCGTTATCGTGGTGCTCACG
GTGATTGGTTAGATGGTTTCCAAGCCATTCAAGCCAATAGTTCTCAATGCCACTTTCGAGTGGCAGGTCTTCAAGCGGTGCTACCTCAGGGTAGCGCCACGTGAAGCATTTTGCGAGAACTTGAGTGAACTTCATCACTACTTTGCCAGGCGTGTGAACGCCTGGCTCAAGCATGCCACAAGGACCCTCCCAGACGGATATACGTTCGTCGAGGAGGGTCTCCTTGACATGTTTGGTACAAAGGCCCCTGACAGTGTTCAAGAAGGTACACTGTTCCGGGAGCTGTTCGGGGTTGACCAAACCGAGCAGTTCCCTTTGTCCCTCGCAGACCTGGCCAAGTTGCAAGGGGAACTTGTTGACGCAACTCGCACCCCAGGACATGCATTGCGTCAAAAGTATACAATGACCACTATACAGGACTTGATCAACAAGATCACCAAGGTTGTGCCAGTGCAGGCCACGCTCACTGAGATGCACGCACGTAGGCAATTCGAGCGTGA
TGAGTTTTTTTCATTTTTTGCGTAAATTTCGCAACTAATGAGATAAATTGGAAATTCCAATTTTTTTCGTTTTTTTCGTTTTTTTCGCACCAAAGTTAATAAATTGAAAATTCCTAAATTCCTAAATTCCAATTATTCTGTCATTTTTCGTAATTTGCGAAATAAAGTTAATAAATTGGAAGTTCCTAAATTCCAATTAATTCTACACCTTGTAAAATTATTCCAACAAATTAATAAAATTGAAAGTTAGGAAATTCCTAAATTCCAATAAATTGTACATCTTGGAAAATTATTACAAAAAGTTAATAAAATTGTAAATTCCAAAATTCCAATTAATTGTTCATCTTGTAAAATTATTTCAATTAGTTATGTAAATTGGAAATTACAAAATTCCAAATATTCTATCATTTATTGAAATTTATATTATAAAATTGTTTAATTGTAAATTCCTAAATTCCAAATAATTATACATCTTTAGTTATATATAACTTAGGAGCTAT
ACCGGCGCCTGTACTCCGTACTCCGCACCCTACGAGGAAGCTGCAGACACCGCTTAACGAGCCACCCCGAACATGGCGAAAAACGGCAACTACTCATACAAGAGGTGGGTCTTCACTATTAATAACCCTACCTTTGAAGATTACTGTGCCGTAGTTGAGTTCTGCAATCTGGATAACTGCAAGTTCGCGATAGTCGGCGAAGAGAAAGGAGAGAAAGAAGGCACACCTCACCTGCAGGGATTCCTGAGTCTGCGAAAGAATGCGAAAGCTGCTGCGCTTGAAGAGAACCTGGGAGGAAGAGCCTGGCTGTCTCGAGCTCGGGGATCTGACGAAGATAATGAAGAATATTGTTCCAAAGAGTCGACATACCTTCGAGTCGGTGAACCAAACCGAAAAGGTCGCTCAAGTGATCTCCCCGACGCGGCATCCGATGTGCTCGCTGGTCTGCCGATAACTGACGTGGCCCGGAAGTACCCGACGACTTATGTAATGTTTGGGCG
GGGGGTTTCAACATGGCGACTATAAGGCACATTATGGATTGGCTGCGGCCAACATTCACACCTCTTGCTGGTGTAAAATCCCGGCAAGAGTGTATTGCGCATTATGGGGATGACTGGGCCCTAATGATCACCCAGTCCAGAATGACCCTTTCCGCTGAGGCCCAGGTGAACGCCTGGTATGAGGGGGGAGCCGAAGTGAACGGCTCCATTCCCTCAGTGGAAGGGAACGCAGCCGCCCCACAGGCTGCTGCGGTGGTTGCTGAGCCACCGCACCCCTCCCCTGCGGAGAACGAGGGGGAAGATGCAAGCTGGGTTGCAGCACTCCCAGCACCTCCCACCTACGAGGTGGTTCAGGGTCGGGCACCGACTCTAGAGGAAATTCACGGAGCTAGCCGGCTTCAGATTGTGCCATATACCGGCAGAGCTCGCGTGATCGGCGAGGACGAAGTTCTTCCCTCGCCGGTCCTGTCATCCATTTGGCGGGCCACTCGCTGTCCCGG
TAGTATTACCCCGTGCCGGGATCAGAGACATTTGACTAAATGTTGACTTGGAATAATAGCCCTTGGATTAGATGACACGTGGACGCTCAGGATCTGTGATGCTAGTGAAGCGCTTAAGCTGAACGAATCTGACGGAAGAGCGGACAAACGCACATGGACTATGGCCCACTGCTTTATTAAAGAAGTGAATGACAGCTGTCTTTGCTTCAAGACGAAGTAAAGAATAGTGGAAAACGCGTAAAGAATAAGCGTACTCAGTACGCTTCGTGGCTTTATAAATAGTGCTTCGTCTTATTCTTCGTTGTATCATCAACGAAGAAGTTAAGCTTTGTTCTGCGTTTTAATGGCGGACTGGTTTCACAGTGCGCTTAAGACATGTACTCATGTCTGTGATTTTTCAGATATTAAGGCGTCTTCACAACAGGATTTCTTCTGTTGTGATAGTATGCGAGGTAAATTATCTGAACCTAGGAAGGTGTTGTTAGTTAGTTGTTTTGTAA
TACACTTCTGGTGATCTTTAACTTTACACAAGGTTCAATGTACTTGAGTTCACAGGAAACAACCTTCTATTCAGAATTCCCTGTTTCAGCGGAATTTTTTTATCTCTGGTAAAATTCATCAGTAACCGAGCTACCTGGGGTTCCAAAATACCTTGGCGTGATTCTGGGTAATGAATTAATTGTGTCTAAAGCATGATCTATAAACGAATGATTTTATACTTGATGGAGTATTCTAATAGCTTTTTAAGAAGTGAACAAAACTTCTGAACAGCTAATCATCTTAAGAGATGCAAGAGATATTAAAACAGATACGGAGTTATAGATTTTATCAAATCTAATGGTATAACTTTATTAGCACAATATGTGTGTTGAGGATGCGATCATCAGAAACCTACCCGCAAGCAATATCATTTATTTCAAGGTCATACTTGGGTCAACCAATATTCTTCTGCTTGTTATCGCTTGGATATTTATCAGTATGCGTACGTTTAATATGTCGG
GATCAAAAGAGTAACAGCTCTTGCCACGCTTTTCGCAATCAAAATAGAACACGAATCTCAGCTGCTCTACCTCAACTTTTTACTTACTCTACATGGATTACCTCATTTCCGCTTTCAACCGAATCACTCACTGGTTCATCACTCCGACCAATTTCGAGTACATCGGGTACTTCTCCCTTCCCCCCGGCCTTCTCCGTGTCAATGACGTCGCTATCGCGAATCATAAATGCACACTTGAACGATCTTTCCACACCTATCTCTTTGATCACGAAATCAAAAGAATAATGATAGATCATCGCCGCTCAGACATCACAGAAGATTCTATTTTAGAAGACTTCTTCGCTGGTGACTTCCCCTACTTCGAAGTACCTTTCGACGAACACGTCGAATATGGTTTACAGTGTATGGCAGACGCCTTCCGTCCGCCCCGACCTTGCCGCCCTGCTCACATCTTAGATGTTAAGCACGGTTACCCTTACAAATGGAACGTCAACGCAGAA
GGCTTTTAATGCTTTTCAGTGGTTGATGCTCAAGATGGAGTCTACTCAGCAGATGGCTAGTTCTATTATAAACACTTCTTTTGAAGCTGCAGTTGTTGCTGCCACTTCAACCCTTGAACTTATGGGAATTCAGTATGACTATAACGAAGTTTACACTAGAGTTAAAAGTAAATTTGATTACGTCATGGATGATTCTGGAGTTAAGAATAATTTATTGGGTAAAGCAGCGACTATTGATCAGGCACTGAATGGAAAATTTGGCTCAGCAGTAAGGAACAGAAACTGGATGACTGACACCAGGACTACAGCTAGACTAGATGAAGATGTAAACAAACTGAGAATGATGTTATCTTCTAAAGGAATTGATCAGAAGATGAGAGTACTTAATGCATGCTTCAGTGTTAAAAGAATTCCAGGAAAATCATCATCAATAATTAAGTGCACTAGACTAATGAGAGACAAAATTGAACGTGGTGAAGTTGAAGTGGATGATTCGTTCG
GTTTTAAAACCATTTTCAAAATATTCCAATTCAACTCAATTAACGCTTTTACAGTGTAATTCGTACTTTTCGTAAGTAAGTTTCTGTAAAAGCGTTTCTTGTTTTAATTTGGTCTAACACGTAATTCGTACTCTTCGTGAGTAAGTTGTGTTAGCCATACCTATCCTTTAAATTTCTGTCAATTTAAAAAGAAAATCATTCCCATTTGCGTAATTCGTACTCTTCGTGAGTAAGTTGTAAATGGAGAATACAAAAACAAATGCCTCGAGTTCTGGAATGTCTTCTTCCTCCAGCTTTTCAGTGTCTTATGCTGAGGAAATGTTACTAGCTGATGAAGTTTCAAAAATTAACTCAATGTCGATTCTGGGTCCTAATCAGCTAAAGCTCTGCACTCAATTGGTGCTGTCTAATGGAGCAGCGCCAGTAGTTTTAAGCCTTGTGTCAAAGGAAAAGAAATCGATTTTAAATCGTATGCTTCCTAAGATTGGACAGAGGATGTA
CATGTGCAATTTTTTATTACTGCTAACACTAATATTCGTGCTTGCTAAGCTATTCGGCTTGATCGCATGGAGTTGGCTGCTAGTATTCGCGCCACTAATAGTGATGATTGCTTTGCTGGCGTTGTTTATCTTATTTGGGATCATCATTAGATTGCATGAGGACTAGCACATGCGTGTGAAGGTATGCCGCAAGGCTGGATGCAAGGATGTAATCCCGTATGATCAAGCAAACCCCATACTGCGCTAAGCACGCATTCCTGTATAAGCCTAACTATGCTGATGTCGCAAAGCGCGTTAAACGTGACACATCGTACTACGACAAGTACAAGCGCGACAAAGAGTCTGCTGCATTCTATAAGTCTAAGATATGGGAACACACCGCACGTGATGCCAAAGCTCATGCCTACTTCACTTGCGCGTGCTGTGGCAAGACCTATGACAAGCCTGGCTATCTAGTCACTGATCACATCGTGCCTTTGAGAGTTGACAGAAGCAAGTGC
TAGTAGTAGACTCCGCACGAAGAAGCAAACACTGAATAAAGGAGATACAGAATGGTAGGGTGGGTTTGCATCTTCCTCGTGGTCCTTACTACTGCAACTGCTGGGCTAACACGGAATCTTTATGAGTTGAAGATAGAATGTCCACATACTGTGGGTTTAGGTCAGGGTTACGTGACAGGTTCAGTGGAAATTACACCTATTCTCTTAACGCAGGTAGCTGATCTGAAGATTGAGAGTTCTTGTAATTTCGATTTGCATGTCCCGGCTACCACTACCCAAAAATACAATCAGGTTGACTGGACCAAAAAAAGTTCAACTACAGAAAGCACAAATGCAGGTGCAACTACATTTGAGGCTAAAACAAAAGAGATAAATTTGAAAGGCACATGTAATATTCCTCCAACTACATTTGAAGCTGCATATAAATCAAGGAAGACAGTAATTTGTTATGATTTAGCCTGTAATCAAACACATTGTCTTCCTACGGTCCATTTGATTGC
GGCACTTAAGCGCTGCAAGATGGAAGTGATTGAAAAGCTCGAGACAATTAGAGAAACGTTAAATGACACAAAAGATAAAAAAGATTTCCAAAAAATTCATGATGAACTAGTTCAATATCTTGACGGTATAGATCCACTGACTATCGATGATGATAAATGGAATGAAATCCTTAAACTTTTTAAAATTATCATAGTAAAGTTAAAAAACTCAACAATCAAAACGACTTCTCTTGAAAATGAGTTAACCCAACATGAGAAAAAAAGAACGGTTAAAGAAGTGGAAAAAGTTGAAGAAGACATGAAGGTGGATGTGGCGAATGATAATAGCAAACCAACTCTTATGGATAAAGTATTACAGGTGTCAAGTCAGCCAAATAATCCATATTCTGCTGATGTATTACAAATAAGAACAATTTTATCAAAAACTTTGTTTGTTGATACGGATTCTGAGGCATATTCACTATATGTTCCAGAATCTCAGAAACTTGATGTTTCACCAA
CAGAGAGGGAGTGGCCAACTCCATCACTAGGGGTAGCGCGAAGCGCCTCCCACGCTGCCGCGTCAGCGCTGACGTAAATTACGTCATAGGGGAGTGGTCCTGTATTAGCTGTCACGTGAGTGCTTTTGCGGCATTTTGCGACACCACGTGGCCATTTGAGGTATATATGGCCGAGTGAGCGAGCAGGATCTCCATTTTGACCGCGAAATTTGAACGAGCAGCAGCCATGCCGGGCTTCTACGAGATCGTGATCAAGGTGCCGAGCGACCTGGACGAGCACCTGCCGGGCATTTCTGACTCGTTTGTGAACTGGGTGGCCGAGAAGGAATGGGAGCTGCCCCCGGATTCTGACATGGATCGGAATCTGATCGAGCAGGCACCCCTGACCGTGGCCGAGAAGCTGCAGCGCGACTTCCTGGTCCAATGGCGCCGCGTGAGTAAGGCCCCGGAGGCCCTCTTCTTTGTTCAGTTCGAGAAGGGCGAGAGCTACTTTCACCTGC
CAAAATAAATACAAGAAAGAAAGATTTTCTCCCACAGCTTGTATTATCTCTACGACATTAATGATTAATGAGTAGAGTTGCCACAATCGAAATATACAACGAGAACGGAATAATCGTAGCTCGGAAGAAGACGTCGGGACCGCACGCGCTCCTAGAACTCTTCAACGGAAAGCAGAAATACGATCAGGTGTCCGAACTCTTTGTAATTTGGGTTTGTGAAGAGTGTGGGAAAACCGTGTACTCTACGTGCGAATTTAAAGGAATCGTATTTGTTAGAGAGGACGGGAAAGAGACAACTGAATTCGAAACAGAAGCAGTTGTAGACTCCGACGATTGTGGGTGTGCTTACGAGTATCATTCCAAGACCGAGAGTGAAGCTTGCCTTTGCCCCGGATACGCGATAGAAGGAATCTGCGATTGCGATTGGTACGAAGACAGACCCGAAACCAGCGACAGCTCTGAGCTTTTCACCCAGTGGGAAAGGCTCGAACTCTTTTCTG
GCTATTTTTGCCTCTTCCTAGACGTTGTCGCAATGGAGGTGTGCCTGCCTAACGGTCATCAGATCGTCGACTGGATCAATAACGCATTTGAAGGACGAGTGTCAATTTACAGTGCTCAGCAAGGATGGGACAAAACAATCTCAGCACAGCCGGACATGATGGTGTGTGGTGGCGCCGTCGTATGCATGCATTGTCTAGGTGTGGTTGGGTCACTGCAGCGAAAGCTGAAGCACTTGCCCCATCATAAGTGCAACCAACAGCTACGCCAACAGGACTACGTTGATGTGCAGTTCGCTGATCGGGTTACTGCTCACTGGAAACGTGGTATGCTATCATTTGTCTCTCAGATGCATGCTATCATGAACGATGTGACACCCGAAGAGCTTGAAAGAGTGAGAACTGACGGAGGTTCTTTGGCTGAGCTTAACTGGCTACAAGTGGATCCTGGCTCAATGTTTCGATCAATTCATTCCAGCTGGACTGATCCCCTTCAAGTGGTT
ATGTAGGGGCATTTTTTATATTTAAATAACTAGAGTAATTAACGTAAAGTGGGTGGTATTATACGATGAGTAATATGCAAAATAACGCAACATTTGGCGCGTATTTAGAATTAACAAAGAAACAACAAGCTTATATACAGATAAAGACAGACACTGGCGCAAAAGATATGGATATCGCAGAGCAAATTGACGTGAACCGCGCTACTATATCAAGGTGGAAAGCTAACGATAAATTTAGAGAAGGGTTTAAAGGATATCAAGCTGAGCACTTGCAAAAACAAGTGCCCAAAGCTCTACAAACAATGATTAATTTATTGGACGCTAAGAGTGAGCTTGTGAGGTTCCAAGCTTCTAAAGATATTTTAGATCGTACAGGTTATAATCCTGTCGACAAACAAGAAATAACAATGCAGAGTGCGGTGACGTTTAATGACGATATCGATTAATTTATCTGACTTGCTACCTAAACATTTCCGCCCATTGTGGAAAGCGACTAAAGA
CGTAAAAATAATGGAAACTACAACACCCGATCTGCCATTTGATTTACATACAAGAGAAGCCTACGATTACGCCACTTTTCATCGTACCCTGCTTCACAAACCCGGTTTATCAAGGATAAAAGAGGACCGCTGGGTTTACAAATACAATGTCGAACAAACAAGGATGAACACTGACCCTTTTGTCAGAAAGTCAATGAAACTTTGGGATGAGCACGCTTATCACGATATGTATGGTTTTACTAAGAAAGCTAGACTTTCTAACGGACTTGACGCATTTCAAGGATTTGCCAAACCCCAAAAACAGAGATCTTCTATGTCACCTGAAATGGCTTCTTGTTACGAGAAGGCACTTGAGGAGGCTAGACATGTCTTTACCCCACATGAACGATTGACAAGACTTTCTGTCCCAAATGTTTGCGATTCAACGAATCTTGATTCTGCCGCTGGATTTTCTTTTCCAGGCAAGAAGAAGAGTGAAGTTGTTGAGGAAGCATTCGATG
GGAACTTAAAACATCAATCGTTGCTGCAACAGCGGTTGGTTACCTCTTGCCTTAGAATGAGCGAAGTGCCTCGATTTGAATTAAGAAGCAAACGAAAGATTGGAAAGAAACAAAAAGTTGATATATTTGGAGATAAAGATGATGAATCTATGTTACAGATCGACTGTGAGACAGATTCTCTTATTTCAGAATCGGTTAGTTCAACTCATAGTTACGAAGATTATTCTAAAGCGTATAAAGAGTTAACTTTAGAGACTCCAGCCGATGTAAATGACTCAGCTTCTACAATCGTTGACAGTGTTTGTGAAGAGTCTTGGTATGATAAAACGATTAAAGATGAACAAACTAAAGAGGATAAAAAAACAGATAAAAAACTTAAAAGAATAGAAAAAGTTAAAGAGAATAATCAAAATGATTCAATGAGTTTGCAAATAGCTCAATTATCATTACGAATACAAAGAATAGAATCAGAAACAAAGTTGAAAACACTTGATTCAGCT
GCAAGGTATCAGCCATTTTGGTCTGATCCTCTCAACCCCATCTTTTGCCTCTCTTATTTTCTTAGCGGGGATGCTCCGTTCTCTCCTTATACAGGTGTAACTTTTGTCCGTGCTGGCTGCGGCAAGTGGCGCCCAACGTGGGGCTCGACAGCTTTCCTCGTCACTACTCTTATTATTTGAACAAAGTGAGTATTTGAATGAATAAGTGATTTACATTAAAGAGGAGTAGTAAGGTATATAGTTGAGAGTATAAATATGGGACAAACACATAGTCGTCAGTTGTTTGTACACATGTTGTCTGTAATGTTAAAACATAGGGGAATCACTGTCTCTAAACCAAAATTAATCAATTTTCTTTCATTCATTGAGGAAGTTTGTCCTTGGTTCCCCAGAGAAGGTACGGTAAATTTGGAAACATGGAAAAAGGTAGGGGAACAAATTCGGACTCATTATACTTTACATGGCCCTGAGAAAGTTCCTGTTGAAACTTTATCCTTTTG
AAAAGTAACTCTCACGATGTTTAGATCACTAGTTACTGCAGCTCGAGTAGGCGGAGCACTTGCCGTGTTTGCGAAGGACTTGGCGGTCCTTCCAGCAGAAGTGGGGGTGTTTGCCACTCGACTCATCATCACCAGAACCATCGAAGTTATTCCAGAGTACTTACATATGATTGCGCCAGGAGCGTCGCGAATTCCCAAATCAGTCCTTACAGGACAGGCGTTCACCAGTTACGATGTGGAGTACAATGGCACGAGCGACCTCGAAAACAGTTGCGAGGTTGCCACTGAAGACGTGATTGAGGTAGAGGGCAAGACCACCAAGGTCGTGAAGACCAGAAGGGCGCGAAACAAGTTGCAATTCTCCGCCCTGCTGGCTATCGCGGCAAAGAACCATTTTGGTGGTATTGTACGCCCCACCCGAGCCAATGAGCTGTCTGTCATGAAGTTTTTGACTTCTAAGTGCAACGACCACAAACTAACCATCGCTCAGACCCGGTCTG
GTTAAAATGCAATGGTCGCAATCACCGTGCAAGGTGCACAGCTCATCAAGCGAGTGGTCGAACGCTTTTATCCAGGGATAGCATTTGATATAAATGAAGGAGCATGTTATATATATAAGTTTTCTGATCATATACGACGTATAAGGATGAAACATGGGACGAAATATCGGCGGCAGGCGGAAGAGATTATGCGCAGTATAAGTCTGAGAAAGGAGCGATTGTATGGGATACCAGTGTTAGATGAGGTTGAGTGGAAATACGTGTTTGACGGCCAAACGTTCCAAAGTTACGCTTTTGAGGTGTACGTGAACTCAATTTTGCCGTGGAGTGAACTTGATCCGGAGGAGGAGTTCTTACGTAATTATAGAGTTTCAAGGGAGACGACTGAAGTGGAAAAATTTATCGAATTTCGTGCTAAAAACGAGATGCAAATATACGGAGATATACCCATTAAAGTATGGTGTTGTTTCATCAACGAACTGAGTATAGAATTAAATCCA
TAGTAGTAGACTCCGAGATAGAGAAGTCTACTAAAAATGGAGAAATACACAGAGATCCACAATAGAATGAGAGAATGTGTGCCAGGGGAGGTATCTGCAGTAGAGTGCCTGGATCTATTAGATCGGTTTTACGCTGTGAGACATGATGTTGTGGATCAGATGATAAAGCATGATTGGTCTGACAACAAAGACAAAGAACAGCCTATAGGCCATGTCTTGCTGATGGCAGGAGTACCGAATGAAGTCATACAAGGTATGGAAAAGAAGATCATACCTGGAAGTCCTAGTGGGCAGATTCTGAGATCATTTTTTAAGATGACACCAGATAACTACAAGATTACAGGGAGTTTAATTGAGTTTATTGAGGTGACAGTTACAGCTGATGTGGCAAGAGGAACACGTGAGAAAATCTTGAAGTATCAAGCAGGTCTAGAGTACATAGAACAGTTGCTGCATCAGGAGTCAGAAAGAGGCAATCTGCCAGGTGGTTATAGAATAAA
ACACAAAGTCCTGGGCAAACAACAAAGCGAAAAACCTTCCTAAAAGCAAAGTTCACTTTTGGTTTTTCTTCTTTTCTTATCATACATACTCTTTAACTTCATCTTTCTGATTAATTCTCCTAAGAGTCTTAGATTAATTAGAGGTATTTTTAGAATTTTATGTCACTTAGTTCAAGTAGTCTAATGGATATCTATGGAAACGTTAGACCACTAAACTGGGCAGCTGATGATGAAAGGTATATGCTTTCCTTATCAGGTCTCAGAAGGTTTTTAGAGTACATACCTCACTCTGATAGATTGACTGTTCTGAATTGGACTAGGCATATGGCTGCAAATGATATACAGATTGGGCCTCTAAATGCATTCAGAAAGAAGGTTTGTGATATCATGTATGAGACTAAGGACAAAAGAATAAATAATGAACTGATGAAGCTTTACAATGAACTGTGGAGCAAGACTAGTAGTATATACAATATAACACCCTGCACTACTTGTGAAAT
GGTAAAAAGCTCTTATCTTAGTCACATCATCCAGGGTTGCAGCTGGGAGAGAATGGTGTCGATCAAAGTGTCTTTAGCTGATTTCATTGTTAAGACTGAGGAAGGTTGGATTCCATCTGATAACTGTCCTGCTTTAGATAGATTTAAAACTAAAACTGAAAAGGAGCTGTTGGATTCAATAAAAAAAGAAGGAGCAGATAGAGCATCAATTCGAAAACAATTGTTTTTAACATCTATATCAAATAAAAGACTTACTCAACTTGGAGGTGTGCCTGTGCGAGATATTCGCACATCCACGACTATTCCATCTTCAACTAGAAATTTAATCACTGATTGGTTGTTAAATATATTTAATGATGAAGAGTCAGGTGAAGAGGTTGAAAGTGCTATTGCAAGCAAGTATCCTGATATATTTTGTTCTGCTGATAAAATTAGTCGAGTTGCACAGAGACTTGAAAATAGAAGAGATAGAGTACATGAAGATGGGTTTAGAATTTTAT
GGGTAAACGAGTATATATACAACGTGAACCCATGTTGTGGTACGAGGAGTTGACGATGAGTCTACTAGGGTCGAGGTTTGTGCCTAAGCCTCTGGCGATCGTTGGTGGGCTGTCTCTCTGTGTGACTGTCGCTGTGCGGGAAACTGTGCAAGATGGCATCTCCATGGGGCTCAGTTCATTTGGCGATTACTGTAGGAACAAGGTCCAAGCCGGATTAAACCCGCTGGACGTCAGCCACGACTTCAAGCAAGCGACACCGCAACATCCTAGCATGGACCTCATGCTGGACAATCCCCAGTTGTGCGAAGAACCGGAGGATTGCCTTGAGGTCCTGGTGGCGAACGAGCAAGTGACCAAGAAACGGGTCAATCGCCACGCTAGGGGAACATTCGCCGCCCACGCCGCTATGGCCTGTAAACTGCACTTCGGGTTGGTTCCAATGAACACGCGGGCCAACCTCAGCGTAGCAACCAGGTTCATCACCAACTATTGCCAGGAGA
TTTAAAACGCTTTGGTGGTGGCATACTTGTAAATAAGAGGGTGTACCCCGATTGAGCTCTCGTTCAAAAGTCTCTATGAATCGGTGTAATGGTGCCAATATATAGTAAGAAGTTCTTTAAGGATCTGTAGACACGTGGCGGCCATCCGCTATAATATTACCGGATGGCCGCGCGATTTTTTTTAAGGCCCATTCTTGTTGGGCCGCTTGGGCCTTTCTTTATTTGAATTAAAGTAAAGTCATTTATTGTGACCAATAACTTTTGTGCTGACGGGTTTAGTTAATTTTGAACTTGTCGCCCAAGTTCTTTACTAAACTATAAATTTAATGTTGAATTGACCATATGCTTTAATTCAAAATGCCTAAGCGTGATGCTCAATGGCGCCATATGGGAGGTACGTCAAAAATTAGCCGTTCTGCTAATTTTTCTCCTCGTGGGGGTAATGGGCCTAAATACAACAAGGCCGCCGAATGGGTAAATAGGCCTATGTACAGGAAGCC
GTGATTGTTGCCAACAATTATCTGAAAGAGGTTCAAACTTGTACCAAATTTGGTTTCTATAAAAGGAGGGGTAAACCTGCAGATTTTTGCCCAGGAATGCCTTAATGGCGCGGCCACTGAGCATACGCAGTCTTTGCTTATCCTGGGACCTAAACTTTGAGAGTATCCTTCTACCATGTGTATTTTGTAATTGTTCGATGCTTTTAGAGGATAAAATAGCATTTGAGAATAAGTGTTTGTGCTTGGTTTGGAGATGGGGGTGCCCTTTTGGTGTTTGCAGACCATGCTGTACAGAGAGAGCTTTTGCTGATTGTGTTAAAAATGCTACGTGTACTGTTGAAGGGGATGGGCTTGAGCGTATATTTATGAAACCGTTAGCCTCCTTGTGTGTTAGATGTACATTTTGTTTAAAACCGCTGACTGTGGAGGAAAAGCATGCTTGCGTACTTAGGCGGTCGCCATTTATGCTAGTTAGGAAGTACTGGAGGAACACTTGTGAC
GTTGACTTGGCCTATGACGATTACGACGGGATTTTTGATTGCGAATACGCTTACAAGGCGTGGCGTGACGACTGTTTCCGCACCGCTGAACGTGGTCGTGGTCCTGTGCTTCATGAAGACATGACCATTGCCAGTATCGGCAAAGATGGCAAACCGATTTACACCAAAGAGCAATACTCGATTGGTTCGCGTACCTCGCGCATTTACTGGCGTATCTACAACAAGGCTCTTGAGCAGAAACTCGCGAACACGGGTCTTGTCTGGTACCGCTCTGAAGTCGAGCTGAAAAAATGGAATGTTGATGTGTTGCTGAATCCAGCTGGCGCGTATGCCGCGCTGAATGATTTCGCTGCCTCGATTTCTACCGCTAAGAAATTCAATACCAAACCTGTCCCGACGAAACGCGCGGCGTTAGACCTGTTGGCCTCTGCGCACTGGATGCGTCGCCAGTACGGGAAAATCCTTAATTCACTTATCGAGTTCCATGAGGGCGACATTGA
ATGGATACTTTTATTACAAAGAATTTCCAGACTACAATAATACAAAAGGCCAAAAACACAATGGCAGAATTTAGTGAAGATCCTGAATTACAGCCAGCAGTACTATTCAACATCTGCGTCCATCTGGAGGTCTGCTATGTAATAAGTGATATGAACTTTCTTGATGAGGAAGGAAAGACATATACAGCATTAGAAGGACAAGGAAAAGAGCAAAATTTGAGACCACAGTATGAAGTGATTGAGGGAATGCCAAGAAACATAGCATGGATGGTTCAAAGATCCTTAGCCCAAGAGCATGGAATAGAGACTCCAAGGTATCTGGCTGATTTATTTGATTATAAAACCAAGAGGTTTATCGAAGTCGGAATAACAAAGGGATTGGCTGATGATTACTTTTGGAAAAAGAAAGAAAAGTTGGGGAATAGCATGGAACTGATGATATTCAGCTACAATCAAGACTACTCGTTAAGTGATGAATCTTCATTGGATGAGGAAGGAAA
AATGAAGGCAATAATTGTACTACTCATGGTAGTAACATCCAATGCAGATCGAATCTGCACTGGGATAACATCGTCAAACTCACCTCATGTGGTCAAAACAGCTACTCAAGGGGAGGTCAATGTGACTGGTGTGATACCACTGACAACAACACCAACAAAATCTCATTTTGCAAATCTCAAAGGAACAAAGACCAGAGGGAAACTATGCCCAACCTGTCTCAACTGCACAGATCTGGATGTGGCCTTAGGCAGACCAATGTGTGTGGGGGTCACACCTTCGGCAAAAGCTTCAATACTCCACGAAGTCAGACCTGTTACATCCGGATGCTTTCCTATAATGCACGACAGAACAAAAATCAGACAGCTACCCAATCTTCTCAGAGGATATGAAAAAATCAGATTATCAACCCAAAACGTTATCAACGCAGAAAAGGCACCAGGAGGACCCTACAGACTTGGAACCTCAGGATCTTGCCCTAACGCTACCAGTAGAAGCGGAT
ACCCAGCCTCGGCACCCGCTCCTTGGAACCCTCGTGCTATCCGCGTGCTCTCTCTCTTCTGTAATCCTTAAAAGAAAAAAATTATGCCTTCGGTCACGTCAGTGTTTTGGTGTTTCACCGTCTTCTTCACCGCTGCTACTGCGCCCGATCTCGTTTCTGTGTTTGAGAACACCCACGTTAGTTACGCTTGCTGGCAGGAGGAGGAATCTCCGACGACCAAGCGTCGTCACTTGCAGGGATATCTTCAATTGAAGGGTAAAAGGACCCTGAATCAGGTGAAATCGCTATTTGGGGATTTGAAACCCCATCTGGAGAAACAGCGAGCTCGTAAGACAGACGAAGCTTGCGACTATTGTATGAAAGAGGAAACTAGGGTTTCCGGTCCCTTTGAATTTGGGGATTATTGCCCTAGTGGGTCTCATAGACGCCGGCAAAGGGAAAGTGTAATTCGAAGTCCGGTAAGGATGTCTGAAGAAAATCCGTCAGTATTCCGGCGAGTA
GCTATTCGCGGTCATGGCTTACGTCGCAGTTCCTGCGGTCGTGGACTCGCGCTCGAGTGAAGCCATCGGGTTGCTGGAATCGTTTGGTGTTACTGCCACGAAGGAGGAGAGTGATGTTCAATATCAAGATCATGATTATGTGCTCGACCAATTGCAATATATGTTGGATGGATATGAAGCTGGAGATGTAATAGACGCTCTAGTGTATAGAAATTGGTTACATGAATCAGTATATTGCCTGCTACCGCCAAAGTCACAGTTACTTGAGTACTGGAAGAGTAATCCGGCAGTCATCCCAGAGTCAGTTGACCGTCGTTTGAGAAAGCGTTTAATGATGAAGAAAGATCTGAGGAAGGATGACGAATACAATCAATTAGTCCGGGCCTTTAAACTCTCCGATGTGTATACTCCACTGGTATCATCATCCACATCACCAATGACTATGATCCAGAGTATCAATCAGAACCAGATTGTCTATTCAACAACTGACAGAGTGATTG
GAGTGTTCCCACCCAACAGGCCCACTGGGTGTTGTACTCTGGTATTACGGTACCTTTGTACGCCTATTTTATTTCCCCCCCCTTTTTGAAACTTAGAAGTTAATAATAAACACGCTCACTAGGTGCACTACATCCAGTAGTGTAATGAGCAAGCACTTCTGTCTYCCCCGGGAGGGATATATGGTACGCTGTGCAAACGGCGGAAATTAATCCTACCGTTAACCGCCCACCTACTCCGAGAAGCCTAGTACCTAATTGGATTTATCAATGGAGTTGCGCTCAGCAGGTGACCCTGACCTGCCAGCTCCGGCTGATGGACCTGGGCTTTCCCCACAGGCGACTGTGGCCCAGGTCGCGTGGCGGCCGGCCCACCCCCCTGGGTGGGACGCCTTGATAATGACAAGGTGGGAAGAGCCTATTGGGCTAGCTGGTTTCCTCCGGCCTCCTGAATGCGGCTAACCTTAACCCCAGAGCATATGGTAGCAACCCAGCTACTAGTA
GGCGAGGCGGGGAAAGCACTGCGCGCTGGCGGTGGTGCGGATTTTATTTTTTCAGCGTCTGAGCGTGTCGTGACGGCGTTTAGATTGTGCGCCGGGGCATTGGTGTGTCTGCGGGGTGTTTTGTGCGGTGGTGAGCGTGTGAGGGCGTGATGACGGGATATAAAAAAGCCGCCCGCAGGCGGCGATGTTCAGCCGTTGTCAGTGTCCAGTGAGTAGTTTTTAAAGCGGATGACCTCCTGACCGATCCAGCCGTTTATCTCGCGGATCCTATCCTGTAACGGGATAAGCTCATTGCGGACAAAGACCTTTGCCACTTTCTCAATATCGCCCAGTGACCCGACGTTCTCCGGCTTGCCGCCCATCAACTGAAAGGGGATGCGGTGCGCGTCCAGCAGGTCAGCGGCGCTGGCTTTTTTGATATTAAAAAAATCGTCCTTCGTTGCCACTTCACTGAGCGGGATAATTTTGATGCCGTCGGCTTTCCCCTGTGGGGCATAGAG
ACTTGCTTATACTCTAAGAGTATCGCCACCGACGACGACGACGGCAGTCGCTGCCCGGCGAAGCCGAGCCGCCGCGAAGCGGCGAGCGACTGCCGTCGTCGTCGTCGGTGGCGATACTCTTAGAGTATAAGCAAGTACTCAGCATGTATAGAGTACTTGATGACGTCATCAGTGACCTTGACCTCTGACCTTCTACTTGACCTTGACCTACTTCTATGACCTTCTGTCTACTGACCTTTGACCTTCTGAGCTGATGGTCTACTGACCTGATGATGAAGAGGATCCGAAGACCTTGGAGCTGAAGGTGGAACATCAGGACCTGATGTTAGTAAAGGACAGTAACAGTGTGCGAGTGAGATAGCAATACAACAATTATTAGAAAGAGATAGCAATATGAGTGAACGAGATAACATGAAAACAAACCTTGAGATAATTTATGCGCATTTTATTATCTTGTTATTGTGACCTCATTTGACCGGCAAACTCGCGTCGAAGCTAAA
GAGGTGACGTCCAGTATTACCGTCACCTCTCCCCCCGACCTCTAACCCCTGTACGGATGCCTAGTATAAGAGCAATTCATTGGTGTTTCACATTAAATTTCTCAGGAAAAATTCCTGAGATCGTCTGGACGGCAGACGTACAATATTCTATCTGGCAACATGAGAGAGTGAATCACGACCATCTCCAAGGCTATATTCAGATGAAGAAGCAGACGACTCTGAAGAAAATGAAAGAGCTACTTCCAGGAGCTCATCTGGAGATGGCAAGAGCACCAAAGAAAGCTATTGACTATTGCCAGAAGAAAGAAACCGCCATAGATGGACCTTGGGAGTATGGGACCTGGATTTCTACAGGTAGTCACAAACGAAAGCTTATGGAAAGATTTGATGAAGACCCAGAAGAGATGAAGCTTGAAGATCCAGGATTATACAGGCGATGTTTATCGCGAGTTCAGATGACTAAAGTTAGAGAGAAGAATTCTTGGGATTACGATCTTCGT
AAAGCATGTACTCCCCCACCCCTTTTTCAAAAATTCCCCCAATGGAAATTTGAAAATGAAATGAAAGAGAAAATCCATTTCCAACACTAGCCATTCTAAAAATCAATCATCTATCATCTTCTAAAATCCTTTCATCTGTTTCTATTATCATTATATCACAATTTAGAAAAATGTCAAGAAATAAAATCACTAAATAAATAAAAAATAATTTCAAAAATCTCTTGACAATCATTTTAGTAAATGCTATAATGGTTATAGTTAGAAATGAGATAAAAATATTTCTAAAAATAAATTAAAAATAATTTCAAAAAACACTTGACAAGCATTTTGAGAAATGCTATAATAGTATCAGTTAAAACAAAGGAGAAAGAAAACATGAAAATGAAAGCCTTATATGTAAATCACAACGATGAAACTTTTGCAGAACTTACACACGGGCAAGCGCTAGATGTTATCTTTAATGCTGATAACGCTGAAATGTATGGCGACCATGTAAACCA
GGAACTTAAAACATCAATCGTTGCTGCAACAGCGGTTGGTTACCTCTTGCCTTAGAATGAGCGAAGTGCCTCGATTTGAATTAAGAAGCAAACGAAAGATTGGAAAGAAACAAAAAGTTGATATATTTGGAGATAAAGATGATGAATCTATGTTACAGATCGACTGTGAGACAGATTCTCTTATTTCAGAATCGGTTAGTTCAACTCATAGTTACGAAGATTATTCTAAAGCGTATAAAGAGTTAACTTTAGAGACTCCAGCCGATGTAAATGACTCAGCTTCTACAATCGTTGACAGTGTTTGTGAAGAGTCTTGGTATGATAAAACGATTAAAGATGAACAAACTAAAGAGGATAAAAAAACAGATAAAAAACTTAAAAGAATAGAAAAAGTTAAAGAGAATAATCAAAATGATTCAATGAGTTTGCAAATAGCTCAATTATCATTACGAATACAAAGAATAGAATCAGAAACAAAGTTGAAAACACTTGATTCAGCT
NGAAATCCTCCAGGACACCTCGACCTAGGTTGTGTATCCGGTGATTTGCGTACTGTTGCTTTGCGTAGAGGATTTCTCTCCTGTTCACTACATATCAGGGGTTTGAAGGCAGGGTCTACCTTTCGGGGGGATAAATTGTAACTTCCTGCAAATAAGCAAAATGGAGACCATCAAGAGATTAATCTGGCCTAAGAAAGAAATTTTTGTAGGCGATTTCGCGATCGGTGTTAATAGGACGGTACCGGTGGATGTCTTCCAATTGGTGTGCCGTGTTGTGCTGAGATATATGAGGACAGGGAAAATAGAGTGTGAGTCAGACAGTCTGTCTAAGTTCGTTGTGGAGTTATTAAAGACAGATTGTGCTGCTAAGTGGGAATGGTTTATGAAGAGACGGCAGGGGGGTGATTACATCGTCCCTCTATCTATAGCCACCATCCCTCTCATGCCGCTGTTGAGTTGTACCACCTCGGTACGCGCAGTCTCAGTCGGGGTTTTGGGTT
GGGGCGGGGCATAGTATTACCCCCGCCCCGGGTTCAGAGTCACGTACGGAGTGACTTATGGCCTTTAGATTATAATACACGTGTACAATCAGGATCTGTGATTCGTGAAGCGAATCTGACGGAAGATTGTACGCAGCTTCGTTGAAGCTTCGTGGTAGGTCCCATTTGTTGCTTTATGTTTACTTTATTAAAGTAAAGTAAGATGCTGTCCCTTACTTTATTCCATTTGAATGGAATACAGCTGTCTTTGCTTCCTCACGAAGCAAAGCATGGTTTCTCTCTCTATAAAAGCTGTGTTCGTCTGAGAAGTTCAGTGTTCATTTCTTCTTCCTCTATGAATCATCATATATTTATCATCAACAACAAGCGTCATGGGTGTTTCACCAGTTCGCGATTCGTGGCTTGTTGATGAGGCTTCAGATGAGTTAATATCGTCTGAAAGGAAATTGATTGCTGTTGAATGTCACGATGATGATTCTCAGGTAATTAACGTGAAGGTT
TAGTAGTAGGCTCCCTAAAAAGCACTACACTAAAGATGGCAACATTAGAGGAACTCCAAAAAGAAATCAACAACCACGAGGGCCAATTGGTGATAGCCAGGCAGAAGGTGAAAGATGCAGAAAAGCAGTATGAAAAGGATCCTGACGACCTGAATAAAAGGGCATTGAGTGACCGGGAAAGCATTGCACAATCAATTCAGGGAAAAATAGATGAATTAAGGAGACAGCTGGCTGATCGTGTGGCAGCAGGGAAAAACATTGGCAAAGAGAGGGACCCAACTGGACTAGACCCTGGAGATCACCTCAAAGAGAAGTCAATGCTCAGTTATGGAAATGTCATTGACCTCAACCATCTTGACATTGATGAACCTACAGGGCAAACCGCAGACTGGCTGAGCATTGTGGTCTACCTGACATCATTCGTGGTTCCAATATTGTTGAAGGCTCTTTACATGCTTACCACCAGAGGGAGACAAACTACTAAAGACAATAAGGGAATG
AATGAAGGCAATAATTGTACTACTCATGGTAGTAACATCCAATGCAGATCGAATCTGCACTGGGATAACATCGTCAAACTCACCTCATGTGGTCAAAACAGCTACTCAAGGGGAGGTCAATGTGACTGGTGTGATACCACTGACAACAACACCAACAAAATCTCATTTTGCAAATCTCAAAGGAACAAAGACCAGAGGGAAACTATGCCCAACCTGTCTCAACTGCACAGATCTGGATGTGGCCTTAGGCAGACCAATGTGTGTGGGGGTCACACCTTCGGCAAAAGCTTCAATACTCCACGAAGTCAGACCTGTTACATCCGGATGCTTTCCTATAATGCACGACAGAACAAAAATCAGACAGCTACCCAATCTTCTCAGAGGATATGAAAAAATCAGATTATCAACCCAAAACGTTATCAACGCAGAAAAGGCACCAGGAGGACCCTACAGACTTGGAACCTCAGGATCTTGCCCTAACGCTACCAGTAGAAGCGGAT
GTTTTAAAACCATTTTCAAAATATTCCAATTCAACTCAATTAACGCTTTTACAGTGTAATTCGTACTTTTCGTAAGTAAGTTTCTGTAAAAGCGTTTCTTGTTTTAATTTGGTCTAACACGTAATTCGTACTCTTCGTGAGTAAGTTGTGTTAGCCATACCTATCCTTTAAATTTCTGTCAATTTAAAAAGAAAATCATTCCCATTTGCGTAATTCGTACTCTTCGTGAGTAAGTTGTAAATGGAGAATACAAAAACAAATGCCTCGAGTTCTGGAATGTCTTCTTCCTCCAGCTTTTCAGTGTCTTATGCTGAGGAAATGTTACTAGCTGATGAAGTTTCAAAAATTAACTCAATGTCGATTCTGGGTCCTAATCAGCTAAAGCTCTGCACTCAATTGGTGCTGTCTAATGGAGCAGCGCCAGTAGTTTTAAGCCTTGTGTCAAAGGAAAAGAAATCGATTTTAAATCGTATGCTTCCTAAGATTGGACAGAGGATGTA
GTTATTTTTGTGATGGCACAGCGTCAGTTTTTCGGACTCACCTACAACTTTTACGGCCAACCCGCCCCCTTATTTGACTTAAACGACTTACAAGAACTCGCCGGTTGCTACGCTCGCCCTTGGACTAGCCGGTTCAGCCATTTAGCTATCTCCACTGGTTCCCTCCCAGTCTGGTCAGCTCGATACCCCAGCGTTGCATCACGTAACATTATTGTTAATACTTTGCTTGGCGCCCATCTCAATCCATTTGCCGGTGGCCAAGTCACCAGCCATCAAGGTATCACTTGGCGAGACCCAGTTCTATCTTCATTAGCTCCTGTCCCCGCCATTCAACCACCTCCAGTATGGGCGGTCGCCGAAAACGTTCCTTTAGATTCGAACAATTACCCCACATACGTTCTCAATCTTTCGAGTATGTGGCCCATAAACCAGGATGTGCATATTATGACTATGTGGGCGCTTTCGGATCAGGGACCGATCTATCACCTGGAAGTACCAGT
GTAAAATTATTCTCAGCCGTTGTTTAAACAATTGAGTGATTTTATCAGTTTTTGCAACTTTGCGAGTCCATCACAGGAGGGTGGCTCAGCATCATACTTCGGCAATAATCCGCGGGTGATGTATTGTTGTTAAAAACAGGATCGGATTTTTCAGTTTTGCGAGAACAGTACTAAACTGACTTTGTGTGTGTTTGTCGTGTTTTGTTTTTGTGTGGAAAGATTCCAGAGATCAGCGTTGACACCTCGCTAGACGAAAGTCGTCGCCAGACCTCAAGTGTTTTTCCTCCGCGTATTGTAATTTCTTTACCGTCTGTTGTGTCTAGAAGTATGGTTGATCCAAGATATGAGCATTGGACCGCGGAACATGCCAAAGCTGCGGCAAAAAATAAATTTGGATCGTATGAAACGTTGTTATCGCTGGTTAAAAACTGGCGTGAAGTGCGACTTAGTGTAGTTGAGCATTCCGCGACTATATTGACGCAAATCAATGAGTTTGGGAA
CCGATCCGGCCTCCGCTGCGGGTCCCGGGGGGTGGGGGGGTGTTTTTGGCGGGGGGGCACTAAATTGGCGCAAGGTTGCGCGTGTCGCTTGCCGCGGGCGTGCAGGGAGGCCGAAGCGGCGGCCGGAGCCGTGCAGAAACACGTACGTACGCACGCCAAACCAGTCCCCGCGACGACCCGCCGGCCCGAAACACGTCCGACCGGCCGGCCCGCCGCACGCCGCCGCGGAAACCGGTTCCGTGACTCACCGATCCCGGCCACGGCAAACACGCGCCACACTCGCTGCGCGGATAGACTAGGGTGGTAGGGCAAGTTTCCGGATGAGACTGTGGTGGTGACAGCGGGTAAGGAGGGCAAACGATGTGGGCGGCGTGCTGTGGAACGAAGGTGAGTGTGTGCTGGCGCGCGGCTGTGACTGCAGCTGTGTGCTGGCGAGGCCAAGCCGGCGGTAAGCCAGCCGGTGAGGCAGCGTTGCGTCACAGGCTCTGCCAGCGTTGAGT
GAAAGCTACGTGGTCATGGTAGAGAACTCGTGTACCAATGATTGCACCTTACCGTAGTACCTCCTACACTTGAGCAGGCGTCCCACATATGTAAGTGTTAAGTGGACCAGTACCTGCTGGAGGTAGTCAGAGTGGAAGAAGCTGTAAGATTGCTCCTACTCTGGTAAAATCCACGTCCCCTTTCCAACCCTCCATGGTCCGGTTGTAAAATAAGGATACTATGTTGAAACTGTTTTCCCAAGACAGTATAATCGTTTGGGAGGTAGTATTTGATATCATTCAAGTCTGCCAGGGAAGGTGAGGGATGTCACGCATTCTCTTGGTTAAATGTATTGCATTTTCCAAGTAACAAGACTCAAACCTTGGTGCGTGCCCCTTCTGTCCCTGTCAGATGGACGACGTAGAGAACGGTCCATGAATGCTATCGACACCAGGAAGCTGCCTCTATAGGACAACACAGTTCACATGATAACCGTTGGTATGCGGTGTGTTGGCTCTTT
GGAAATACACATCTCCAGTCAGCTCCTTTACGCAACTGACTTTTATTTATCCATCATCTGTTTGTTTGCCCCCGGTATATCCCATGGCATTCCAAGACGCTTTCAACAACCTATCCAGCACCGTCCACCGCGACACGGTTGCCGCACCTCTCTTAGAGAGCATTGCCCAACCTCTCCGCGACTCTCTTGAATTATATCCCTGGGCGATCAACGCCGAGAAACTTGACCTGCTGAAGAAATTTGGCATTTCTGTCTCCGGCCTGGGTCATCAAGCCCACCCTCATCCGTTCCACAAGATCATCGAAACACATCTCCTTTTCCAACATTGGAGCCACAACTGTCGAGAGGACTCTACAGTGCTTTTCATGAAGCCCGAAAAATTCCAAAAACTCGCCTCTTTCAACCCTCACTTCAAGCATCTTCTCAACTACCGCCTTCACGCCAAGGACACAACCCGCTTTCCAGAAACCGCGTGCAGTCTCCCCACCACTTCCACCGTG
ACCGGATGGCCGCGCCGGGGGACGTTCCCTCAACGTGTTGTCTCTCTATTGGCTCTCTCTCGCCAGCTGTTGCGCATTAACCCCGCCCCCTCCTCCCTCTGGTGGCCCTCTCAACGTGGCGTCTCTGTAATGGTCCTTTTCCCGCTACAATGGGCCCTTTTGTCAGTGAGTATTTATCTATCTCTTTAATTCAAATTAAAGGTAATTACTTTCATGTCTCGCGACCAGATTTGAATTTGAGACTATGTGTGTTGTCTTTTGAATATGGCCCATTGTACTACATGATGGACGTGGCTGATTTGAGACCGCGCTGCTGAGTTAAGTTAAGTCTTATTGTGAACTAGCTTTTCTATATATTGGGCCATGTTGATCTATTATATTCGATGTGACTCAGCAGTCTACCACGCTTAGTTGTTAATTAAACGTTTATTTTTGATAAAGTGGTATCATTTGATAATGTATCCTTTTAGGTCTAAGCGTGGTGCCTCATTTGTTGCACG
GGGGGCCCCTGGCCTCCGCTTACTCTGGAGAAAAAGAAGAGAGGCATTGTAGAGGCTTCCAGAGGCAACTTGTCAAAACAGGACTGGCGCCTTGGAGGCGCTGTGGGGCCACCCAAATTGATATAATTAAGCCCCAACCGCCTCTTCCCGCCTCATTTCAGCCTCACCACCATCATGGATAGAGTTCTGAGCAGAGCTGACAAAGAAAGGCTGCTAGAACTTCTAAAACTTCCCAGACAACTATGGGGGGATTTTGGAAGAATGCAGCAGGCATATAAGCAGCAGTCACTGCTACTGCACCCAGACAAAGGTGGAAGCCATGCCTTAATGCAGGAATTGAACAGTCTCTGGGGAACATTTAAAACTGAAGTATACAATCTGAGAATGAATCTAGGAGGAACCGGCTTCCAGGTAAGAAGGCTACATGCGGATGGGTGGAATCTAAGTACCAAAGACACCTTTGGTGATAGATACTACCAGCGGTTCTGCAGAATGCCTCT
CTTTTCAGCAACGGCGGTATTGAGTAATCTCTTAAGATTATTTAATACGTGTTCTTACATTTAAATTCAAATAGTTAAGATTTAATTAGGATTAATTACCGATATTGTAATCTTCTATTATTTTATCGGTTTGAATCTCCCTTACACATATGATTATGTAGCGTGCTTATTAGTAGTAGATACATCTAAATTCTACAACGACCTAATAAGTTTTGATTATATAAGATAGGATGTGAAGGCTCCGATTTGTGAATAGGTTTTTATATTCGAAGTAGGTAGTATTGCGCATACTATTAATTCCACAATACGTGGTCTTCGTCTTAGCAAATTTACCTTTCGTCCCTATGGAAATGGCTCTTCGGACCTGAGTACAGTGGGACAACCCCAACGATGATGACGACCCAAACAAACCAACTATTTAATAGATCTCTTAACGACGAACTTGGCAACCGCACGGACACGATTACTTTGCATCCATGGAATGTTTCTGAGTATGTTAC
TGATATTTTTTCTAAAAATATTGTTGTTGAACCTTAAATGGTATTACGGTCGTGCGGCGAAACCAATGGCTTGTCCACCGCAACCCTCGTATAACCATTAACTGGCGGGTCGCAATGACCGTAGTATGGAGAAGCTAATTCCACTAGTGCATCTCAATGATAGGACTAGCTTCCTTAGTTCTCGCCTGCTTGATGTTTTATTAAAACATAACACACTTCTACATTATTACCAATCTCACTTACCATTCAAACTTTATTTTAAAGAAATATATTACATCACACTCAACATAATTTTAAGAAGTTTTCTAGAGTTTAACCATACTTATTCCGTCATCATTTCTCTGCTTGTGTCTCCTGATTTTTTGAACACCATGTAGCTGCCTGTACATGTTAGTTCAAATATTACTTTCCCGTTTTTGCACAAAACTGCTGATCCATCTTCCAATGTCTTCAGTGTATCGACGATTTTAGCTCTGCAGAGCCTCATGTAGGAGATCAAT
ACCGGTGGCGAGCGGATTTTTTGGGGTTTTGTGTGGGCCCCACACACAAAACAGATCTGGAAAACGTGAGTGGGCCGAATGAGTGGGCCGTTATATTGGGCTTTTATATCAAAATCGCATATTATTTATCAAGTCCATTATTATTCATTTAAGAAAAATTACATTATACATAGTCCGTATAAATACACATTTATACGGTTACATGCTTGTATACACGATATTCGTCGTTTACTTGGATGTCTATTACTGGAGCCTCTTGTTGCATCATCATATCTATGATTTCAACCATGTCTTCTGCTTTGATCTCTTCTATTGTTGAATCTTTATACATGATCCTTAGTAAGTTCTTGATACCTTCCTCTAAAGCATTGAAATTGAATGGTGGTATGATGCCATTATGTCCGTATGGGATGGAGAATTTGTGCCTAACTAGAGCAGGTGATCTAGTTGAATACATCTCTAGCTCAACTGTGATTTGTATTTCTGAGCTGAGCCTGACT
AAATAAATCTCCGGACAGGCACACAATACAACTGATCGCTCGCTGTAACTTTACGACAACCATCCCTACACGTAACCATGGAAACACAACAGAAAACTAAGAAAACAAAGAAGGTTCAACGTCTTGTAGAATTTGATGTCACTGATGACGAAGACTCGGATACAAAGGAGAATCCAGTACCACAAACTGATAGTAATACATCGCGGAAAAATATCGAGGATGTTGGAAAACAATCAAGCCCATCGACGAGTACAAATGATGATAGTCAAACTTTAAACGTCAAGAATACAATTAGTGATGTTAAAAACTCCGAGCAATCTGGTGGTGCTGAGAAATTACCAAGTAATATTGCAATGTCAGTAACTGAAGCGATTGATGAACAACGGTTACGAACGGAAATCCAAATAAAACAGACGTTAGAGGCAAAGTTAGCAGCAAAGGTTGCGACAGTATCAGTAACTAACCGTATTCAGGCGAAGGGTACTAGCTTCAGTACAACT
GGTAAAGTTGACACCTTTACAAGAGCAGGTTTTACAAGTTGACTACTTGTGTATTGGAAACCTCACTGCCCAACGCCTCCGTATCGCGATTGCAGTTTACATTAGTGTCTTTTAAATGTTTAACCTCACTGCCCAACGCCTCCGTAYCGCGATTGCAGTTTGTATTAGTRTCTTTTAAATGTTTAATTTTGATAGCTTGATCACCGCGTCTTCGCGGGTGGTCAAAGATTTTATTCATTTTTGTTACAATAGGGCAAGGTCAGTATACTGTGCCCTTAAACGCTGGCTGTGGGAGCTGCAGGGAAAATTTGATGCACATAATGCGTTTGTTGATCTCTGCTACGATGCCATGTATGGCATTGAAAAATTTGAGGAGGAGCTAGCCGAGGAATATACCCTGGCTGAATCTGAAGTCGCCCTAGCTGAGTGCCATTATAGGTACTTGGTTAGCAATGGTGCTCCCCTCACCCACTGGCCGGTACCTTGCCCGCCTCCTGGTG
AGACGTTCATCTGCGTGAGCTTCCGATCTCAGTATTGTTTGGAAGGATCATTGATTAACGCGGTTTGAACAGTTTTTTGGAGCTTTTGATTTCAAATGTCTAAAAAACCAGGAGGACCCGGGAAGCCCCGGGTCGTCAATATGCTAAAACGCGGCATACCCCGCGTATTCCCACTAGTGGGAGTGAAGAGGGTAGTAATGAACTTGCTAGATGGCAGAGGGCCAATACGGTTTGTGTTGGCTCTCTTAGCTTTCTTCAGGTTTACAGCACTTGCCCCGACCAAGGCCTTGATGAGGCGCTGGAAGAGCGTGAACAAGACAACGGCCATGAAACATCTGACCAGTTTTAAGAAAGAATTAGGAACACTGATTGATGTGGTGAACAAAAGGGGCAAAAAACAAAAGAAAAGAGGTGGCAGTGAAACATCCGTGCTTATGCTCATTTTCATGCTGATTGGATTTGCCGCTGCCTTAAAGCTTTCCACCTTCCAGGGCAAGATA
ACCGGATGGCCGCGATTTTGGAAAAAGTGGGCCCCGCCACTAACAAATGTCCGCCACTAAGAACGCTCCCTCAGAGTCTATTTAGTGTGTGGGCCCCTATTTATATCTTGGTGGCCAAGTTTTATGACAAATATGTGGGATCCACTTTTGAATGAGTTTCCGGAGACTGTTCATGGTCTACGGTGTATGTTAGCTAAGAAATACGTACAGGAAGTTCAGAAGACGTATTCTCCGGATACGATTGGGTACGATTTGTTCTGTGATCTCATCAATCTTCTCAACACAAAAAATTATGAGCAAGCGTCCAGCAGATATAGTCATTTCTACGCCCGTCTCCAAGGTACGCCGCCGTCTGAACTTCGACACCCCATATTCCAGCCGTGCTGTTGCCCCCACTGTCCTCGTCACAAACAAAAGGCGAGCATGGACACAGAGGCCCATGTATCGGAAGCCCAGAATGTACAGAATGTACAGAAGCCCTGATGTTCCCAAAGGATGCG
GGCAAAATCGAGCGAAGAATCCTTTATCCTCGTGAGCTATGGACAGTACCGGCCGAGCATATGACGGTGCGTCTGAATTCAAAAGTGTCCTTGTTACCGAGGGTACTTCACACTACACACCAGTGGAAGTATATAACATCCTCGATGAATTGAAAACCATTAAAATAACGTCTACCATAGCTGAGCAATCAGTGGTGTCACGTACTCCAATTCCTCTTTCGAAAATTGGTTTATCAGACGTTAAGAAATTGTTTGACATTAATGTCATAAAATGTGGCTCATCTTTGCGGATAGTGGACGAACCTCAAGTTACGTTCATCGTATCGTATGCAAAGGATATCTATGATAAGTTCATGTGCATCGAACATGACTCTGCCTATGAACCGAGTCTGACGATGCATAGAGTGCGGGTTATTTACTCGATGCTCAATGACTATTGTGCAAAAATGATTTCGGAGGTACCCTACGAAAGTAGCTTTGTAGGGGAGCTCCCTGTCAAA
AAGTTTTTTTCAGGATGTTGAAAGTAAACGTGCAGGCTCTCATCTATCCTTTCAGTGGACAAATCACAGACATTCGAAGAAATCAACTCATTCCAACAGCCAAATTCAAACATACTGTCTTACATCAACCAATTTTTATCACTAAACTAAAGAATAAAACGTCACCACCCGACCCCTCAAAATCCAAAAATACTTTAAAAGTAAATCCAGTATGGTCAAATGCTTTTTTTGATTGGAATTCAGCTTTAATCAATCCATGGACAGTTCTTCCCTCTTCAACCGGCTCTGGCTCAATGTCAATACCATCTTCTAAAAATGCAAACTCTGATAATGCTGTTTTAAAGAATGCAGAATTCATTAACGAAAGACTTCCTTCATACATAAAATTGCTTTTTGATAGTCTTGATCTTAAAGGTAATGGCTATGTTAATCAATTTGGTTTTTGGGCATTATTATATTTGGATTACAGTCTACATTGTCTTGTTCCCCTCGAGTATTAT
AAAATTAAAACAAAACATAACAGAACAATCAAGAACAAACAAGCAATCAAGTTTTCAAGCATCCGTATTTGCAATCAGTAATTTTCAATCTTCAAGCATTTTACAGTAATCTTCATCAACTTTCGCATTTTTGTTTTAGATTTCACTCTAGTAATACCATTCGCAACGCTCAACAGATTTCAGATGGAATCAGTTCAAGCAACCATCATGTTCGGATCGTTCGAGTGCAAACTCACACAGTCAGTGGCTCCTAAGGCTACTCACATGGCCACTCTTAGTCATGAGAACCCAGTTAAACGTGTAATTAACCCATTTACTGCGCTGGAGAAATCGTTGCAGCCATATCTTGAAAAGCGCATGTTTGCTGACGTGCGCAAGAAGAGTAATGGCACGTTCGTTCTGAAGCATGCTTCTGCTAAGAAAGTTCAAAAATTGCAGAAGCTGGAAGCGACTCGTTTGAAGGAAATCTCTGACTTCAAAATGGGGAGTCCAAGCATCGT
ATGTCTAAAAAACCAGGAAAACCCGGTAGAAACCGGGTTGTCAATATGCTAAAACGCGGTGTGTCCCGCGTGAACCCCTTGACGGGGTTGAAGAGGATACTTGGAAGTCTGCTAGATGGTCGTGGACCCGTGCGGTTCATATTGGCCATTTTGACATTCTTCCGATTTACAGCTCTACAGCCAACTGAGGCGCTGAAGCGCAGATGGAGGGCTGTAGATAAAAGAACGGCATTGAAACATCTGAACGGATTCAAACGTGATCTCGGATCTATGCTAGACACCATTAATCGGCGGCCAAGCAAGAAGAGAGGAGGGACCGGATCATTGCTCGGATTAGCTATGCTAATTGGACTAGCGAGTTCATTGCAATTGTCAACTTACCAGGGGAAAGTATTAATATCAATAAACAAGACTGACGCCCAAAGCGCCATAAACATTCCCAGTGCCAACGGAGTAAACACTTGCATTGTGAGAGCTCTAGATGTGGGGGTCATGTGCAA
CATCATCAATAATATACCTTATTTTGGATTGAAGCCAATATGATAATGAGGGGGTGGAGTTTGTGACGTGGCGCGGGGCGTGGGAACGGGGCGGGTGACGTAGTAGTGTGGCGGAAGTGTGATGTTGCAAGTGTGGCGGAACACATGTAAGCGACGGATGTGGTAAAAGTGACGTTTTTGGTGTGCGCCGGTGTACACGGGAAGTGACAATTTTCGCGCGGTTTTAGGCGGATGTTGTAGTAAATTTGGGCGTAACCGAGTAAGATTTGGCCATTTTCGCGGGAAAACTGAATAAGAGGAAGTGAAATCTGAATAATTCTGTGTTACTCATAGCGCGTAATATTTGTCTAGGGCCGCGGGGACTTTGACCGTTTACGTGGAGACTCGCCCAGGTGTTTTTCTCAGGTGTTTTCCGCGTTCCGGGTCAAAGTTGGCGTTTTATTATTATAGTCAGCTGACGTGTAGTGTATTTATACCCGGTGAGTTCCTCAAGAGGCCAC
GTTATTGTTTCCTTCCTTGCTTACTCGCCTTAAACTTCAAACATGGCCACCGCAGGAATCACCGCCGCTATCGACGACCTCGTCATTAGCCGCCTTGATGAAGCAATTACTAACAACACACTTGTCCAACGACTCCGCAAGAAGGTCTCCTCCCTGTGGAAGGCCTACGACGCTCACGTGTCTGACCCTACCGCCCACGAACTCCTCACCATGCCTGCCGCACTTGCTGACCTCCCCCCTCCGCCGCCCCCGACTGATGATGAGATCAATCGTAGTTTCTACGCGACTGCTCTGCCAAGCGTTGTGCCGACCTCCGACACTCTCTGGGGAACAGCCAGCTATGAGATAATCGGCCGCGCGGTCCGTATCGCATCGAGTGACAAAGCGCCGAGGTTGATTTTGCACGTCACGGACGAAACCATCCGCCTGGAGGTGCCGACAATGTCCTTCACTCTCGCCAGCCCTCTGTCCACTGGCTCTCTACTGCGCGTCACGCTCCC
ATTTAAAATATAATATTAATGTACTAAAACTTATATATTATTAATTTATCTAACTAAAGTTAGTAAATTATATATATAATTTTATAATTAATTTAATTTTACTAATTTTATTTAGTGTCTAGAAAAAAATGTGTGACCCATGACTGTAGGAAACTCTAGAGTGTAAGAAAGATCGATCGCTTTATAGAGACCATCAGAAAGAGGTTTAATATTTTTGTGAGACCATCGAAGAGAGAAAGAGATAAAACTTTTTTACGACTCCATCAGAAAGAGGTTTAATATTTTTGTGAGACCATCGAAGAGAGAAAGAGATAAAACTTTTTTACGACTCCATCAGAAAGAGGTTTAATATTTTTGTGAGACCATCGAAGGAGAAAGAGATAAAACTTTTTTACGACTCCATCAGAAAGAGGTTTAATATTTTTGTGAGACCATCGAAGGAGAAAGAGATAAAACTTTTTTACGACTCCATCAGAAAGAGGTTTAATATTTTTGTGAGA
GAATTATCTGAGGAACGTAAATCTCAAAGTCTGACACCTCCAACATAAAAGTTCATTCCACGCTCTCCTAACAGGTATTACCTCCCCCCACACCCCACACATTTACGCTACCACGTCAAAATGTCTGCACCCGCGACCACCGGCTCCACGACGAGCACCGCTGCTGTCCCTGCAACTGAGCAAACTGCGCCTGCCACCGTCGCCGCTCCCCCGACCGCGCCCGCCACCGACGTCAAATACGTCGCCCCTGCCAAGAAGCAGAAGAGTTTCGCACCTCGCGAACCCACTGCAAGCTCCGCTGGCCCCAAGAACCCGGGTCTCTCAATGATGCTATCAGGCGTCTCCGACCTCCCCTTCTTCGGCATCAAGCACAATGACATATCTTATGTCGTGCCTGACACCACTCAGCTCTTCTACGTCCTGTCTATCATGGACACGCAGATGGTCAGAACCAAGCGTTTCACCGACGCCAACCCTGACTGGCACCCTTTCGTCTCCCA
TAGTATTACCCCGTGCCGGGATCAGAGACATTTGACTAAATATTGACTTGGAATAATAGCCCTTGGATTAGATGACACGTGGACGCTCAGGATCTGTGATGCTAGTGAAGCGCTTAAGCTGAACGAATCTGACGGAAGAGCGGACATACGCACATGGATTATGGCCCACATGTCTAAAGTGTATCTCTTTACAGCTATATTGATGTGACGTAAGATGCTTTACTTCGCTTCGAAGTAAAGTAGGAAATTGCTCGCTAAGTTATTCTTTTCTGAAAGAAATTAATTTAATTCTAATTAAATTAAATGAGTGGCTATAAATAGTGTCGATGCTGCCTCACATCGTATTCTTCTTCGCATCGTCTGTTCTGGTTTTAAGCGATGGTCAGTTTTAGTTTTCCTGAGATATACGATGTGAGCGACGATGTTCTTGTAAGCGATAGCAGAAGAAGTGTAGCTGTTGAGGTCGAAGAGAAGGTTCAAGTGATTAACGTGAAGGTACT
NTTAAATCCAGAAGCATACATATATCAATGATGCAAAATCTCACAGCTAACCCCTCCGCCGGCGCTACAGTTACTGTAAATCTGCCCGCGGACCACCCGGCCCTGAACCAGTTCAAGACTGCGTTTCCAGGGTTCGAAGTGGTGGCCAGCAATAGGTCGTCTAACGACCATGCCGCCGCCAGAGCTTTCTCCCACTTGGCTACCAAGTGGATTGAGCGCGACATCGGTGGCCGTCAGGTCATCGTTGCCGACATAGGGAGCGCACCAGCGAGAAGAATCGGGGCACCCGATAACGTCACATACCACAGTGTGTGTCCTCGCAAATGCGCTGAAGACCCTGAGAGGCTGGCTTCTTATGCCAGGAAACTCGTCAGGGCTGTGGAGAGAGGAGATGGACACCTCGTCAATGAAAAAATCACTGACTTGAAGGATGTTCTGGAGAACCCGGACACGTCACTGGAAACCACCAGTATCTGCCTGAACGACGACGTGAGTTGTAA
AAAGCAGGTACTGATCCAAAATGGAAGACTTTGTGCGACAGTGCTTCAATCCAATGATTGTCGAGCTTGCGGAAAAGACAATGAAGGAATATGGGGAAGACCCGAAAATTGAAACAAATAAGTTCGCTGCAATATGCACACACTTAGAAGTCTGCTTCATGTATTCAGACTTCCATTTCATTGACGAACGAGGCGAATCAATAATTGTGGAATCTGGTGATCCAAATGCATTGTTGAAGCACAGGTTTGAAATAATTGAAGGAAGAGACCGAGCAATGGCCTGGACAGTGGTGAATAGCATCTGCAACACAACAGGAGTCGATAAACCCAAATTTCTTCCGGATCTATACGACTACAAGGAAAACCGATTCACTGAAATTGGTGTGACACGGAGGGAAGTTCACATATATTACTTAGAAAAAGCTAACAAGATAAAATCCGAGAAAACACATATCCACATCTTTTCATTCACTGGAGAAGAAATGGCCACTAAAGCTGAC
GTGGGTAGTTTAATTCTTGCAATTTGAGTCATAACTATTTTCCTCCTTTCACATTTATTGAACGTAGCTCCTGCACAAGATGTAGGGGCATTTTTGTATTTAAATAACTAGAGTAATTAACACAAAGTGGGTGATACATGAAATGAGCGAACTGAATAAACGCCAAAGAACATTCGTTGAGGCTTATGCGATACCTGGAACAGAGTGCTATGGTAATGCTACTAAATCAGCTATTAAAGCTGGATATAAAGAAAGTAGAGCAGAAGTGACGGGGTGTGAGTTAGTAAGAAATAGTAAGATACAGGAATACATTAAAGGGGTCGAGCAAAAGCTTTTTGATGAGCAAATAATGAGTGGTAAAGAAGTTTTGTATCGACTAACAAGAACTGCAAGAGGCGAAACAGTCGAAATTGAACCGGTAGTGACAAAGCAAGGAACTTACAAGATCAATCCCACAACAGGCAAACATAACCTAGTCTATGATGAAGATGTAGAATTGA
GGATCCCTCAACAGGAGGCGTCATGAACTTGAACCTCCCCTCGGACATGCCGGAGGACATCCGCCGGCAGATAGAAGACCTCGCCCAAAAGAACCCCGGCATGGCCCAGGGGCTCCTGCGCCTCTGGGAGGCGAAGCGGAAGCGGGAGGCGGGGGGCGTTTCTTGGAACGAGACCCCCGCTAAAACGCCCAAGGAGGCCCCCGAGGAGGAGCCCCCTTCCTCGGGGACCCCGGACCGGGCCGGCCTCGAGGCCGCCCCCCCTGAGCGCCCCACCCTGGCCAACACGGACTGGCGGGAGGTGCGGCGGTTTGAGTGGCAGGACCTCCTGGCCAAAGCGGAGCGCACCATAGAGGCCCACGGCTACAGGGAGGCGCTGGGCCCCCTCTTCCCCCTGGTGCGCCTCCTGTGGCCTACGCCATCCGGGAGGGGGCCCGCTTGGACCCCTCTAGGGAAGCCCATGTGTTTTTGCCCCAGTGGGAGGTGGCCCAGGCCCTGGAGGT
TTATTTGGCCGCTTCCACGGCCTTCATGAATTTAACGATTTGAGCGACCTGTTCTTTGGAAAGAGTACCACGTCGTCCCATGTATTCTGACACAATATGATAATTGGTTTCAAATTCAATAACCATTTTATCATCATTATCGTAAGCATTATCTTTAAGCTTATCGAAAATTTTAGCACACAATTCTAACTTCCTGTTCAGGTCTCTGTTATCAGCACCTGTGAATCGATTCCATCCCCAGCGATTATTTACTGTTGAGAGTTTTGCAAAGTCTTTACTGATTTCTTTGTTCTTAGAGCTAAAATATTTACTAAGGAAATTAAGCTCTTCATTACGAGTAATATGATTCAAATAAGGCTGTGCTCTACGACTTGGTGATACATACTCATCATAATCCACTTTATCAATTAGCGTAATATAGTCATTAATTGATTTTTCGAACAAACATTCTACTTCACCAAGTTTACGAACTTTCTTAACAATCTGCGGACGGACTACAG
TAGTATTACCCCGTGCCGGGATCAGAGACATTTGACTAAATGTTGACTTGGAATAATAGCCCTTGGATTAGATGACACGTGGACGCTCAGGATCTGTGATGCTAGTGAAGCGCTTAAGCTGAACGAATCTGACGGAAGAGCGGACAAACGCACATGGACTATGGCCCACTGCTTTATTAAAGAAGTGAATGACAGCTGTCTTTGCTTCAAGACGAAGTAAAGAATAGTGGAAAACGCGTAAAGAATAAGCGTACTCAGTACGCTTCGTGGCTTTATAAATAGTGCTTCGTCTTATTCTTCGTTGTATCATCAACGAAGAAGTTAAGCTTTGTTCTGCGTTTTAATGGCGGACTGGTTTCACAGTGCGCTTAAGACATGTACTCATGTCTGTGATTTTTCAGATATTAAGGCGTCTTCACAACAGGATTTCTTCTGTTGTGATAGTATGCGAGGTAAATTATCTGAACCTAGGAAGGTGTTGTTAGTTAGTTGTTTTGTAA
GATAAAAGAACCTATAATCCCTTCGCACACCGCGTCACACCGCGCTATATGCTGCTCATTAGGAATTACGGCTCCTTTTTTGTGGATACAATCTCTTGTATACGATATACTTATTGTTAATTTCATTGACCTTTACGCAATCCTGCGTAAATGCTGGTATAGGGTGTACTTCGGATTTCCGAGCCTATATTGGTTTTGAAAGGACCTTTAAGTCCCTACTATACTACATTGTACTAGCGTAGGCCACGTAGGCCCGTAAGATATTATAACTATTTTATTATATTTTATTCACCCCCCACATTAATCCCAGTTAAAGCTTTATAACTATAAGTAAGCCGTGCCGAAACGTTAATCGGTCGCTAGTTGCGTAACAACTGTTAGTTTAATTTTCCAAAATTTATTTTTCACAATTTTTAGTTAAGATTTTAGCTTGCCTTAAGCAGTCTTTATATCTTCTGTATATTATTTTAAAGTTTATAGGAGCAAAGTTCGCTTTACTC
CGTTTTAGAGTGCATGAAGTTGTTGTTGTTGTTCTGTTTTGTTATCTTGTTTTGTTACCAAGATTTGTTCACAGTTGCTTCTTTTGTTTCTCTACCGTCAAACTCTCTGAATCTTTCAATTCAAATTTTCCTTTGCTTTCTGTTGGATTATACCCACAGAATTTTACCGGAAGTTTTATTCTTCCAAAAACTTGCTGCAAGCGACGCTCGTCTTAGAGCCAGCTCCAGCATTCCCTCTCCTCCTCCTTTGCCAATCTTGGCAGTTTTTGTTTTTCCTCTCTCTCCCCAAGCTATGGAACCAGAGCGTTCTCAACTGGCACCTGAAGAGGTGCCAGATTCTTTCCGGGTGGAAACACCCGCTGCTATGCTTGCTCGGCTTCGTGCTGAGAGTGCTGCCAAGAAAGAGGCAGCACGTAGGGCTGCTATGCCCTATAATGATGATCTGCTGGTGGGCTCTGAGCTCACCTATCTTGCCAAAGACGATGTCTTTGGCTGTGGGC
CACATTTTGTCTCTGTGATCCCCGCACAGACGTTCCACTATGCCGGCTCTTGCTATAATCGGTGATACTCTCTTGAATGCCTCTCTTATTGATAAATACACACCGCCCTCAAGCAATGCTCAAAACCAAGGATTTACAACATACGTGCACTCTGTTAAACCTCTGATTCCCCAGATAATTGGCATACCCGAAGATGCTCTCAAGCAGTGGACTTTATTTACTGATTGGGCAAAACTAAATGACATTGATTTGAATGCTGATGAGACATTTAAAGAGATTTTGACCATTGGTAAGAGATTGGTATCAGGTGACATCACCCAGTTTGTGTATCGGCAGTTTCGTGGAAAATTGGAAGTTGGATACTTCGGGAAGACGGACAATGTTCGTGAAAAACCATCTTTCTTTCCGCTGTTGGGAGCAGGACAAATTGAGAGTTTGAAGGATCTCCTTTCACGCCACTTCGAGGTCTGGGTCTACTTTGCGCCAAAGCCTGTGATTGA
AGCGAAAGCAGGTCAATTATATTCAATATGGAAAGAATAAAAGAACTAAGAAATCTAATGTCGCAGTCTCGCACCCGCGAGATACTCACAAAAACCACCGTGGACCATATGGCCATAATCAAGAAGTACACATCAGGAAGACAGGAGAAGAACCCAGCACTTAGGATGAAATGGATGATGGCAATGAAATATCCAATTACAGCAGACAAGAGGATAACGGAAATGATTCCTGAGAGAAATGAGCAAGGACAAACTTTATGGAGTAAAATGAATGATGCAGGATCAGACCGAGTGATGGTATCACCTCTGGCTGTGACATGGTGGAATAGGAATGGACCAATAACAAATACAGTTCATTATCCAAAAATCTACAAAACTTATTTTGAAAGAGTCGAAAGGCTAAAGCATGGAACCTTTGGCCCTGTCCATTTTAGAAACCAAGTCAAAATACGTCGGAGAGTTGACATAAATCCTGGTCATGCAGATCTCAGTGCCAAGGA
TTGAAAAGAACTGTGCTTTCTCCGTCCGAGAATTAAAAGAATGGTTCAAAATTCTGTTTTAAAGGGTGGTGGGGGTGTGCTTCCAAAACGCGTCCGAGTTATCTCGAAGCGTAGGGCACGCATCTTCACCGTAGGTCGTCATGATCTACATGTCTTGCCTTCTGGCAAGAGAGCTTGGGTTCCCGTAAGGGCGCCTATTGCAGCTGGTGGAAGTTTCCGGAGGGAGAGACCACCTGTTGTGTCCCACAAGACACAGCAGGTGCGGCCTATCCGGACGCCAACTGCGGTAAAGACAAGCAACCGCTTTGCCTCCCTATCCGTGAAGGAGGAGGCACCTGAGGCTGTTGCCCCATTTAATCCAAAGAAGAAGTCTTACGCTGATGCTCTGCGTTCATCAGCGTTTGTCAAGCCTTCGGCTCGCAAGGGAGTTGTGACTCTTGTTGAGACCGAGAAGGATTTCGCACTATTTTGTGATGAGTTTACTCAAAACCAGGTGGTGC
CGAGCCTTTAAGATGAATATAAATCCTTATTTTCTCTTCATAGATGTACCCATACAGGCAGCAATTTCAACAACATTCCCATACACCGGTGTTCCCCCTTATTCCCATGGAACGGGAACAGGCCACACAATAGACACCGTGATCAGAACACATGAGTACTCGAACAAAGGAAAACAGTATGTTTCTGACATCACAGGATGTACAATGGTAGATCCAACAAATGGACCATTACCCGAAGACAATGAGCCAAGTGCCTATGCACAATTAGATTGCGTTCTGGAGGCTTTGGATAGAATGGATGAGGAACATCCAGGTCTGTTTCAAGCAGCCTCACAGAATGCCATGGAGGCACTAATGGTCACAACTGTAGACAAATTAACCCAGGGGAGACAGACTTTTGATTGGACAGTATGCAGAAACCAGCCTGCTGCAACGGCACTAAACACAACAATAACCTCCTTTAGGTTGAATGATTTGAATGGAGCTGACAAGGGTGGATT
GGAAAGAGAGTGTTGACCAAGGGTGACTCCCCTAGGTCACCCTTGATTGGTGCCTACCACATAGGCCACTTCCAAAACCAATATTCAACACTGCTAACTGATTTTGACCAAGCTTTCAGATAATTGCAACCAGAGTACTACAAACAACTAACATCAAACGTTCAAATGGATTTCTCAAAGGAAAATACACAGATCAGATACCTTAACTCCCTTCTCGTTCCAGAGACCGGGTCCACATCCATTCCAGATGACACTCTTGACAGACATTGTCTGAAAACAGAGACCACAACAGAAAATCTAGTGGCAGCTCTGGGAGGGAGCGGACTAATCGTTCTCTTTCCAAACTCACCATCAGGCCTACTGGGGGCACATTACACCAAAACCCCCCAAGGGTCTCTAATTTTTGACAAGGCCATCACAACATCCCAAGACCTCAAGAAAGCGTACAACTATGCCAGACTTGTCAGCCGCATTGTGCAGGTGCGGAGCTCAACGCTCCC
TGACAGTGACTCTGACCCTGGGCCTTCTAACCTCGGGGCCGCCCAGGGCGAGTCATCAGCTTAAAAGGTCACGCTGTCTCACACAAACAATCCCGGGAACAGGCTCTGACGTTTCCCCCTGCAGACCATTTGAGGAACCAGGAACTACTCTCCAGAAAAATAACCTCGCCCTTACCCACTTCCCCTTGCCTTGAAAAACAAGGCTCTGACGACTACCCCCCTCACCCATAAAATTTGCCTACTCAATAAAAACCCAGGCCTATAAAAGCGCAAGGACGGTTCAGGAGGGGGTCATCTCTTTCCACCTGCCCGCTGTGCCTACCTTGGAGATCCATTCCGCCCGGGCGGCTCGGTCGAGACGTCTCGTTGAGCTCTGTCTCCCGTTCCAGGCACCTCCTGAACCGCGCCTTTCAGGGTAAGTCTCCCCCCAGGTTGAGCTAGGCTACGACTCCCGTAGTCGCTCCCGCAGGGTCGGTCGAGGCTCCCTGACCCTCCGGCCG
GTAAAATCTGAGGATCGAGGTTCAATTCCTTGACGACCTTTGGTGTTATCGATTGTTTGAACAAATCAATCTTTTAAACTTTTTATAACCTTTATTAATATGTCTAAGCCATACGTTCCTGATTTCGAATATCAGATCCCTAGTTTCCAATGGCTGATTGATGACTCTTTGAAGAGAGAGCCAGAAGTCGCCCTTGATGTAGAAACGGGAATGGACGTTAATAAAGTTTACCTACCTGAATCCGGATTTGTAGCGGATGGCTCATTAGCTAGCTATATCCTAGCTGTTCAACCTGTTGTTAAGGGTGAGGGTTCTTTTGAACCACCTTTTGACCAGGCGCGCTGGGGTGTGTGCTGCGAACATGCCGCGAGTGCTGCTGAGATTTTTACAGACCGTCATTTGTTACCAACGGCTGAGATTGCTAGGATGTTGTATTTAGACATTCCAGGCAGTTTCATTGATGAATCTGAAGAAGATGATTGGGTCGTTGAAGATACTAC
CCCGGCCCCAGCTCGGAAAACGCGCGCTAGGTGAGCCGCCGGACCCAGGCGCCCCCCAGGCCAACGACCCGTGTGAACGCTGGGCAAGCGGCACTTCGGCACGCTGAGAATGGGTCAGTTAACGACCCGTTAAGGGGGTGCTAAGTGAGTCGAGCGAAGAGCCCGGAGCTTCGGACCGGGAACGCCAACGCTGCCGCTGAGTCCGCTGCCCCCGTCGTGTACGAGGGTCGAGCGCCCCGTGTGCCCGCGCACCTGAAGGCGACCGGCAAGGACGTATGGCGGAACGTGTGGCAAGCCGGTATGGGCGCCTACTCCCCCGACACGGACCGGAACGTGATCTTGCGTTACTGCGAGCTTCACGACCGTCGCGCCGACCTGTTGTCGCTCATCGAAGCCGACGGGTACATGTCTGAGGGTTACAACGGTCAGCCGGTCGCGCACCCGATGCTTCGCTATGTCGAGTCGACTGAGAAAGAGCTTCGGTCGATAGAGACGGCAAT
GTTTTATCACGACATGGCGACCGTATATGGCATTCAACTCACTAACAGATTGAACACCGCGACTGTCCGACGTCCGCTTAGGCTACGTCGATATGATTCCTGCATTACTACTTTTACAACCCCGAATGGCATTTCCCAACTCTATAGAGCATTAGATTTCCAACCTACATCATTCCAGGCCTCCATCCTTCAAACGTTTCCTCCCCTCAACGCCTGGAGCCCTTCACCACAGTTCGTTCCTGATGACCTGAGTCTCTCCCAGTGGAAGGAATGGATCACCGAGCGCATGCGGGCACTTGCAACCGTTCTGCAACGAGCTCATCCCCTCGTGGCTAACGCTGGTCGTGAAGTCAATCCCATCACTATCGGCTTGATCACGTCTTCGTTCCTCAACCAGCGGCCGATCGATGGCTATCTCCCGTTCCTATTTCTAGCTCGGAACGCCCGTGATCCGATTGCCCCTCTTGTCACGGTTGACATCACGTTCTCTGATGATACCT
AGATTTTCTTGCACGTGCATGCGTTTGCTTCGGACAGCATTAGCAGCGGTTGGTTTGAAAGAGATATTCTTTTGTTTCTACCAGTCGTGAACGTGTTGAGAAAAAGACAGCTTAGGAGAACAAGAGCTGGGGATGGTCAAGAAGGCCATCCTGAAAGGTAAGGGGGGCGGTCCCCCTCGACGAGTGTCGAAAGAGACCGCAACGAAGACGCGTCAACCCAGAGTCCAAATGCCAAATGGGCTTGTGTTGATGCGCATGATGGGGATCTTGTGGCATGCCGTAGCCGGCACCGCGAGAAACCCCGTATTGAAGGCGTTCTGGAACTCAGTCCCTCTGAAACAGGCAACAGCAGCACTGCGGAAGATCAAAAGGACGGTGAGTGCCCTAATGGTTGGCTTGCAAAAACGTGGGAAAAGGAGGTCAGCGACGGACTGGATGAGCTGGTTGCTGGTCATCACTCTGTTGGGGATGACGCTTGCTGCAACGGTGAGGAAAGAAAG
AGCAAAAGCAGGCAAACCATTTGAATGGATGTCAATCCGACTCTACTGTTCCTAAAGGTTCCAGCGCAAAATGCCATAAGCACCACATTCCCTTATACTGGAGATCCTCCATACAGCCATGGAACAGGAACAGGATACACCATGGACACAGTCAACAGAACACACCAATATTCAGAGAAGGGGAAGTGGACGACAAATACAGAAACTGGGGCACCCCAACTCAACCCAATTGATGGACCACTACCTGAGGATAATGAGCCAAGTGGATATGCACAAACAGACTGTGTCCTGGAGGCTATGGCCTTCCTTGAAGAATCCCACCCAGGTATCTTTGAGAACTCATGCCTTGAAACAATGGAAGTCGTTCAACAAACAAGGGTGGACAAACTAACCCAAGGCCGCCAGACTTATGATTGGACATTAAACAGAAATCAACCGGCAGCAACTGCATTAGCCAACACCATAGAAGTTTTTAGATCGAATGGACTAACAGCCAATGA
AATGAAGGCAATAATTGTACTACTCATGGTAGTAACATCCAATGCAGATCGAATCTGCACTGGGATAACATCGTCAAACTCACCTCATGTGGTCAAAACAGCTACTCAAGGGGAGGTCAATGTGACTGGTGTGATACCACTGACAACAACACCAACAAAATCTCATTTTGCAAATCTCAAAGGAACAAAGACCAGAGGGAAACTATGCCCAACCTGTCTCAACTGCACAGATCTGGATGTGGCCTTAGGCAGACCAATGTGTGTGGGGGTCACACCTTCGGCAAAAGCTTCAATACTCCACGAAGTCAGACCTGTTACATCCGGATGCTTTCCTATAATGCACGACAGAACAAAAATCAGACAGCTACCCAATCTTCTCAGAGGATATGAAAAAATCAGATTATCAACCCAAAACGTTATCAACGCAGAAAAGGCACCAGGAGGACCCTACAGACTTGGAACCTCAGGATCTTGCCCTAACGCTACCAGTAGAAGCGGAT
ACCAAGGGGAGAATCAGATGGCATCGTTATATGACGAATTGCAAAAAGATTACGTAGGTCCGGAACCACTAGATTCGGTGCCGGTAACGATTCCAGTTTTATACTATCTGATCATTCTCTATCTCTATTAAGGATATTTCTAGTCTAAAGTTCAAAATGTCAAGTGTTTTAAAGACATTTGAAAGATTTACTATACAACAGGAGCTTCAGGAGCAATCTGATGACACTCCAGTACCTCTTGAGACAATCAAACCTACAATCAGGGTATTTGTCATCAATAATAATGATCCTGTCGTAAGATCTAGACTTTTATTCTTTAATCTACGAATCATTATGAGTAACACTGCAAGAGAGGGACATAGAGCTGGTGCTCTCCTCAGTCTTTTATCACTACCTTCTGCAGCTATGAGTAATCACATCAAATTAGCCATGCATTCACCAGAAGCCAGCATAGATAGAGTAGAGATAACAGGGTTTGAGAATAATTCATTCCGAGTCAT
ACCGGATGGCCGCGCCCGACAAAGTAGGTGGACCCCATTGGATGACCGCGCCCGTAAAAGAAAGTGGTCCCCACGCACGTGTTGCTGTCGGCCAGTCATATTCACGCGTGAAAGCCTAGATATTTGTTTTATGTCGTTATAGACTTCGTCGCGAAGTAGTGGAGCGTGTCAACATGTGGGATCCATTGTTGAATGAGTTCCCCGAGTCTGTGCACGGTTTTCGCTGTATGCTTGCTATTAAATATTTGCAGGCCTTGGAGGAAACCTACGAGCCCAATACTTTGGGCCACGATCTAGTCCGTGATCTCATCGGTGTGATCCGAGCCCGTGATTATGTCGAAGCGTCCCGCCGATATAATCATTTCCACTCCCGTCTCGAAGGTGCGTCGAAGGCTGAACTTCGACAGCCCGTTCAGCAGCCGTGCTGCTGTCCCCATTGTCCAAGGCACAAACAAGCGTCGATCATGGACGTTCCGGCCCATGTACCGAAAGCCCAGAAT
GATTAAAATAAAAGTGTGAAGCTCCCTGTGCTTTCATGCCAGGACAGCAATCCAATACCCTAGCCCGGATTGGATAAGCTTAGTCCAGGAGTTGTGAGGTCTACAGACACCTCGCAGCAACCTACACCTCTCTATCCCCGAGAGCAGCGTAGGCTCCTTTTATTTTGATTTGCCACTGGTGGCTTGGGATTTGCAGACCCTCCTTAACCATGTTCTGTGAGTGCCCTCGTTCAAACCTTGTGGTAATGTGCTCTGGCGCCTTCTGTTGCGTGCTCTGCGGCCACCGCCGTCGGCCACGACCCGCTTCAGAATCCGACCGTGCTAAGTATGGACCCATCGTGCAATACGTGGAAGCCCGCGTTGCACATGTGTATTCTGGATTGGAAGGGCGCTATTGCGCTCTTGAGATGATACCCATTACTTACGGTAACAAGTTCCCTTACTGTAAGCCACTGCCGGTTTCCTTCGTGATCAAAACCTTAGCCGGAGTCCAAGGAGAC
GAAAGACGCAGTTAAATAATTATAGCTATAAAACATCAAGTATCACGCTAGTTCGTGGTACTTTTTGTTTTTTTATAAAATGAAAAAGGGGCACAAAAGGGGCACAAAATAAAAAAACTGGCAAAGGCTCAGTTCTTTTTATTTAGTATATCTATTATCGAAGACTTCATATTTTCGGTAACGTGAGTGTATATAGCAGTTGTTGTTTTACCGCCATCCTTATGCCCTACTCTATCGACAATTGCTTTGAGGGGAACATTGTTTTCTGCCAGATAGCTTATTAATGTATGACGGAAGATATGGCTTGATAGATTCTTGTTTATTGGCGATTTAAGGCGAGAATTTGCTCTTTTAATTGCAAGGTTAAAGGAGTTTGTCTGCAACGGAATACCACGCTTAGAAACGAAAATATAGCCCATTTCGTTATAATCGTTTATTACAGATTTGGACAAATTATTTTGTTCAATTATTTCGTCTAATATCTCTATTTCTCGGTCACT
GGATTCGAAACCCCTCGCGGCCGCGACCGAACGGCGAAAAAAATTTCACCTCAATAGAAGCGAACGGGCGCTGGCGAGATTCGGCCCAAATCCTCGGATAAATTTTCGCCTCGAAATGGCGCGTTTGGCCCCCTGCCAGCGCGGCCCTGCGTTCGTGCGCAGCACCCCCTGCCCCGCGGCAATCGCTCCCCTACTTTCTGTTTTACTTCCTTGGTATTTCTACGCATCCTGTTTTCCCAGAACCGAGGCGTGGTGTTGCTAAGCAGCTCCTCGGCATCCGGTATATGCGGGCAAGCACCCAGCGCGAGCGCCATTAAAAGCGCGGCAGCGCACAGCAGCCACACTCCCTACCTCGCTCCGCTTCTTCCCCGTCTCTCTCCACTGTCCTCTACTGCTGCCCCTTCCCATTGACCCTTTCCGCTCTTCCACAGGGACGTCCACTCATTGGTTCTTTGTTCTCTCTTACAGGGTTCGCAGTGCGCTTGTCTCTGACGGGACCG
GGTATTTTTTTTTCTTGCCGGTCGCTTGTGACCAATTAGAAAAAACTTATCATAAATAATCTTGTATGGGTACATATCAGCCGGTTTTAACCAATTGTTTGTACCTTATACTTTGGATTATTTTAATAAAAACACTATTAGACGTGTTTCTTCAATTTGAAATTTTTGATTTCGAATAATTTATTCTTAGGTATCCTTTTCTTCTTACAAGTCACCGCAATTTGGCATCGACTTGCTAGAAGTTCTGAGAACCTTTAAGATTGTTTTATTCGGTTTCGGGACCTCAATTTGAAGTTTTTCGTTTCGTATCGCAAAAGTAAAACCCAAGCTAGCAAAAACTTTTCTTATCGCCGTTTCTTGACACAGATTCGATAAGTTTATGTTATTTTGCGTTTTGCTTATTTATGGAAAAGGAGAAGTTGCAGAAGAAGGAGAGAAATCTAAATCGCAGGACTAACAAAAAGGGGGTCAGGCGCTTAGATAAGAAAAACTCCGAAGAA
AGTATAGCTTAAGCTATACTCAAGGACTACGTCCTCCCTCAGAGAATTAACACCCCTCTGAGATGGATGGAAACTTGTTTATACTTTCGCTATAGCTTTACGCGTATAGGGCAGTACCTTCCCCGCCGTGCGATCAATTAACGTAATTGTTAATGAACTCACAAATAAAGAATGTTTACCAGTTCTTTATGGCGATTCCCTGTAAGATACCTTACTTTAGTAGTAAGTGTGTCTTCCATCGGTTAAATCATATAAATATAATAAAACCATGAAAAGACTAACACTTTCACAAAACAAGAGTAATCAACTTACGAATAATGATTTATCTAATGTTGGATATATAACTAAACAGTTATTTCCTCATTGAATAAGATTATTAGTATGAAGCTTACAATTGTCTCCTGCTCCGTACAAGAAGTTCGGATCGAGAATAGCAATTCTTTGAAAGGCTAACGGTGTTTCTTTCACCGTTCAGTACTTAAAAGAATGTACTAGAATCG
GGCACTTAAGATGTCTCTCAGAAGTTTGTTGATTACAACTGAGGCGGTTGGAGAGACCACTCAAACGAGTGATCATCAAACATCATTTAGCACAAGAACGTATAACGAAATCAATGATAGACCTTCACTGAGAATAGAAAAGGATGGAGAAAAAGCATACTGTTTTAAAAATCTAGATCCAGTAAGATATGATACACGAATGGGAGAGTACCCGTTTGATTACGGTGGACAATCAACAGAAAATAATCAATTACAATTTGATCTTTTCACAAAGGATCTCAAAGCAGACACTGATATTGATTTATCTGATGATGTGAAAGATGATTTGAAACGGCAAATTATGGAATACTATCAACAAGGATACCGCGCAATTTTTTTAGTTAGACCTCAAAATCAAGAACAACATTATATAGCCAGTTATAGTTCAACTAATTTAAACTTCACATCACAGCCAAGTATCGGTGTTAACCTATCTATTTTAAATAAAATTCAAGAGAATA
ACCGGAGTGCCCTCCCTGGCCCTTTAAAATGTGGGTCCCACATGAGGGTATTGTTGTCTATTCACTCTATCAATTCCCGCTCAATTATTGGGCCTCTGTTCACTAAGGCCTTATAAGGCCCTTAATGAATTGGGCCCCAAGTTTGTCTTTATCTGCAGCTTTATATAAAGCTGCAGTTGCTTTCTTAAAGTAATGGCCACCACAAATTGTCGGATTTGTGGGTCCTCTTTTGCCTGCCCCATTAACGAACGCTTCAGCGTTTGTGAATCTCGAGGAGCTACTCTGAGTGATTTTTTGCTGTATTTTCGTAGAAAATACATAGAAACTTCCCCGGGTTTGATTTCCTATCTCAATGCCTTACAAGCGGAAATTAACGAGTTATTTTCCGCAATCAAAGAGGTTTCGCGGAGCGAAATCCGGCATGGCAGTTGTGAAGACAAGTGCCAGCCGTCGTCTATACAAAAAGGGAAAGCGGAAGCCTGACCGTATAAAAACATATA
GATATTTCGCACTCCTAGTGAATCTTCCTAGTATATCCGCTGAAAAACGAGAGAGGCAACAAACTACAGAGGTTACAGTCTCACCTTTTAAACAACAGAGAAAATGGATAGTGCCGCATTGGAAAAAATGACGGGAGCTAAGTTCCCTGCCGTACAAGGCGTGATAGAGGAGTTCTCACGCGACAGAGTACAGAATGTACTCGGTGATATGCGCTCCAGGCAGGTGATCAAGTACGCCGTAGGACTATCCGAGGCTAGTGTACAGGAGCTTCGATTCAATTGGCCCTGTTTCACTTGGGAGGAAGAATCCGTTCCGCTTCCCCCCCATCCCTTTGCCGCCTACTCGAGGCGAGCTTTTACGCGTTGGGCAATTGCTCAGTGTGGACCGGTCCCAATTAAAGATTTCGGGGGCAACTGGTTTTTACATTGGCAATGGCAGACGGGAGTTCACTCCTGTTGTCCACTTTTGAACCCTAGGGATGGAGCCCACCAAACACGTC
AAATTAAAACAGCATAAATCGACATACGACAAACGCAAAGCTCACAAACTCACACAAAGCCTTCTAAAGTAATCAACTTTCGAAAGCCTTCACGACGCTCGTGGAACAAACTAGTCAGCGGACTAGGGTAAGCAAGAACGCAACGATGCAGCAGACGCACGTTAAGCAAGTTTGGCGACCAAAGACTGCAAGTTCAAAGGTAAAAACCAGTAACATGGTTTATCTTGCAGAGGAAAGTAGCCCACTTGCGAAGACTGAACTAAAGGAGGACGCAGTGGTAGCAGCTGACATGTCTGTTATTAATGCAGATGATGCTGTTTATGGGCATGCGCTCGAAGGGAAATATAGCGAGCGCAAGGCCCTTCCAGCAAGAAGCAACGAAACAATAGTTAGTTTCGCTTCTGGGGAGGATGGACTCTTCCTAGATCGTGCGGCTTGTGGATCGATCTTCAAGACGCGGACAGGGAAGGACACCCCAATTGCAACTGCAATCAGGGCAG
TGCTTAACCGTGAGAGTTGGTGATATATGAGATGACTAATATGCAAAATAACGCAACATTTGGGGCGTATTTAGAATTGACAAAGAAACAACAAGCCTATATTCAAATTAAGACGGATACCGGCGCTAAGGATATGGATATTGCAGAACAAATTGATGTTAATAGAGCAACAATATCTAGGTGGAAAGCTAATGACAAATTTAGAGAAGGTTTTAAAGGATATCAAGCTGAACATCTACAAAAGCAAGTGCCTAAAGCCCTACAGACTATGATTAATCTATTAGACGCCAAAAGTGAATTAGTACGATTCCAAGCGTCAAAAGATATCTTAGATCGTACAGGTTATAATCCAGTCGAAAAACAAGAAGTTTCAATGCAGGGTGCGGTGACGTTCAATGACGACATCGATTAATTTATCTGAATTGATACCCGAGCATTTCCATGATTTATGGCGAGCAACGAAAGACCCTAACATACTAAATGTGGTTGGTAAAGGTGGA
ACCAAGGGGAGAATCAGAGCGGGTCCGACCATAACGATGTACAAAAAGATATCGTAGGCCCGGAACCAGTGTGCTCCGGTGCCGGTTGCGATTCGCACCTGCACGGGTTGGTTGACCGGGCCTTTCAATTCGGACTGTTATCCAAATTGCTCTCATCATGTCGAGCGTTTTAAAGACATTCGAGAGGTTTACAATCCAACAAGAACTCCAGGATCATGAGGAGGATACCCCTGTACCTCTCGAAACGATAAGACCATTGATTCGGGTATTTGTTGTCAACAGCAATGATCCTGCATTAAGAGCACAGTTACTACTATTTAATCTTAGAATAATCATGAGCAATACGGCCAGAGAATCCCATAAAACAGGTGCACTTCTTAGTATGTTTTCCCTTCCTGCCGCTGCCATGGGTAACCACCTGAAGCTTGCCACTAGATCTCCAGAAGCAAGCATTGATCGGGTTGAAATAACAGGTTTTGAAGGGCGATCATTTAGAGTCG
ACCGGTGGCGAGCGGATTTTTTGGGGTTTTGTGTGGGCCCCACACACAAAACAGATCTGGAAAACGTGAGTGGGCCGAATGAGTGGGCCGTTATATTGGGCTTTTATATCAAAATCGCATATTATTTATCAAGTCCATTATTATTCATTTAAGAAAAATTACATTATACATAGTCCGTATAAATACACATTTATACGGTTACATGCTTGTATACACGATATTCGTCGTTTACTTGGATGTCTATTACTGGAGCCTCTTGTTGCATCATCATATCTATGATTTCAACCATGTCTTCTGCTTTGATCTCTTCTATTGTTGAATCTTTATACATGATCCTTAGTAAGTTCTTGATACCTTCCTCTAAAGCATTGAAATTGAATGGTGGTATGATGCCATTATGTCCGTATGGGATGGAGAATTTGTGCCTAACTAGAGCAGGTGATCTAGTTGAATACATCTCTAGCTCAACTGTGATTTGTATTTCTGAGCTGAGCCTGACT
GCTATGGCTCAAACGCTCTCAAAAATCTCTAACAAGGAAAACTCCTCTTCAGGCCATTGGCCTAAGAGGTTTAAACCGCACCAACCCATCCCAACGTGGATGGTACGGTGTGGGCTTCTCGACTACGACTCACGTCGTGGTCGGGAACCTGTCCGTGCTTCGCCACAAGCGAAGCGCGTCAGGACACCTACCCCCTACCCTCGCCATCTCAAACCTGCAGCATCTGCTGTAGTTAGGAGTGGCAACAATCCTCCCCATCTCAAACCCACATCAACAGATGTGGTTAGGAGTGGACCCGAAACCCCCTGCTGTGAAGTTAAGGACGGAGGTGTAGTTAGGAGTTGCAAGACCTGCAATCTCAAACCTGCACACGAATCCAAGACTGTCAGCTTCTCCCTTCCCCAAACGGACGGACCCAACGGCAACGAACCCGAATTCATCGCTGAAGCTTGCCCCAGTTGCGCACTGTACGACACATGTCCGAACTGCACATCTAAGGT
GAAAAGAAACACAAAGCAAAGCAAAGCAAAGCAACTCAAATAAACCATATTTGGCCAAGGCACTTGGTAATCAAACGGGCACAACCCTAGATTAACGATATGGCAAATTTGAGGAGTGTTTTCGAACAGTTGAACGACGTCTCACTCCGGGCTGTTATTCAAGAAGAGGCCTACAGAGACATTAAGCTCACTATTAAGGAAACTAAAACCTACAATCCTTATGCACATCCAGTAGCAGTAGCGGATAGTTTAGAAAAATTAGGAATAGAAACTAACCCCTTTGCCGTCAAGGCGCATACGCATGCCGCGGCAAAGACAATAGAATTAGATATGTACAAAATAGTTTCTTTCTACCTCCCAAAGGAGAACCCCACCACCTTTATGTTCATGAAGAGGAGCAAGTTGCAATATTTTAGAAGAGGCCCACAGCAAAAAGATGTGTTCCTCAATGCTCACATAGAACCCAAAGACGTGGCTAGGTATGACGTGGACACCCTTTT
ATGCCGAATTATTCATACACCCCCACCATCGGGCGTACTTACGTGTACGACAATAAATATTACAAAAACTTGGGCTGTCTTATCAAAAACGCCAAGCGCAAGAAGCACCTAGTCGAACATGAACAAGAGGAGAAGCAATGGGATCTTCTAGACAACTACATGGTTGCCGAAGATCCCTTTTTAGGACCGGGCAAAAACCAAAAACTTACCCTTTTTAAAGAAATTCGCAGTGTGAAACCCGATACCATGAAGTTAATCGTCAACTGGAGCGGCAAAGAGTTTTTGCGTGAAACTTGGACCCGTTTTGTTGAGGACAGCTTCCCCATTGTAAACGACCAAGAGGTGATGGACGTGTACCTCGTCGCCAACCTCAAACCCACACGCCCCAACAGGTGCTACAAGTTCCTCGCTCAACACGCTCTTAGGTGGGAAGAAGACTACGTGCCCCACGAAGTAATCAGAATTGTGGAGCCATCCTACGTGGGCATGAACAACGAATA
ACCGAAAGGCCGCGAAAATTTTGACCCCCTTATCCTGACCGTTGATGCGTAATCATTGCACGCCGTTATCCGTCCGATTTGCAACACGTGTATCCCACTAACAGACTTTATGGAAAATAAATGTGTGAATGCGTCTCTTTTCTGCATATGTGTTCCCCATATGTCTTTATCGTACTTCTATTATATGCGTCTGTGGTCCCCCCGCATTATATAAAGTCTTTCACATAAATCAAATTGCCTTCTTTGCTATGTATATTTTGATCGGTCGAGATCAAAATTAATATGTTGCGAACATATCCGTCGTTCGATCTTATGAGATATGCTTTAATTCAAACAATACTTGTTTGAATTTTATGCACGCTGTACAATACTAGTTTATAAAACTGCTACATATGTGACATTACATGGTGTTTCCGTTGCCACACATTTCCTATCCCAGCCAAATGGCGTTTCCCTCTCCTTATTCCACGCCTCGTCGTTCGGGTTACCCATTCAACAGA
GTTATTTGAACCCATGCCTTGCCAGGATACTGTCTCCCTTTCTATACAGCACACGTCGGTTTACGTGCAACATTCGTGTTGTGTGTCGACATCTACATCTGCCTCCACTTCCGCCACTGCGCTCGGTCTCGGTTGTCTCGCTTGCGGTATCGTCGGTGTCCTCGTTGTCGCTGGTGGCTTGTGTTGCCTCATCAATGGTAGGTGCCCCTCTTGCCGAAGGTTGGCTTTGCGGTCCCGTTCCTGGAAATCCCCTCCAGCATCACTGTGCACTAACCAACCTCTCGCTTTCAATCTTCGTGACCTTACTCGGTCTGATATTCGCTGCACTTCTGATCCTCGTTCTGTGGAGCTGCTGTCAGACGTTCATTCTGTGGTTTCGCATCGAGAGCGCCCTCCGGCATACGATTCGCTTGATTTTGAACCAACAGAATACACGCCTGAGGCGTTTCAGTAGCGCCCCCGAGTACACCAGACCCGGTTCACGCTTGTCCACCGCTAGT
ACCGGTGGCGAGCGATTTTTTTGGTGTAGCAGGTGGGTCCCACTTTATAGGAAAAGGATAACTGGACTGGATCTCTCTTATTGGGCCGTATTTTATTGGGCTTTGAATGGAATATGTATTGGGCCTTTTATTAAATTATGTAATTTAAGATCTTATTGATTGATAGTATAAATATACACTTATACAGTAGCATTCGTACATATATCGTAGTCATCTCCTATACGTATATCAATTACTGGGGCTTCTTGCATCATCAGCATATCAATAGTTTCGACCATGTCCTCCTGTCGGAACTGACCAATATGAGAATCCTTGTACATTATCTTCAGTATATTACGTATCCCTTCCTCTAAATTGTTGAAGTCGAATGGTGGTATGATCCCATCATGGCCGTATGGAATCATGAATATCTTCTTTGCCAGTGTTGGTGATCTTGTCGAGCACAGTTCAATTTGAACAATAATTGAATTGTCTTCTTTGAGCTTCACATCAATGGTAAA
TGCTTGACTAATACTCAATCACCACTCTAATATGCCTCCCATCAAACGGAGGCTTTTCATGTTTAAAGTACATTCTGACTACTTCAGCAAACCTAACATCGACGCAATCAAACCTCTCGTCGAAACTGCTGGTATGTCTGTTCTTACTCAATCTCCAAACCTCCGTATCTGGAAACAGTGCAATACTCGCATCAAATTACTGGAAGAAATCCTTGCTCACTATACAAATGGTATTCGCCGTGACGACAATGGTGACTTCTGGATGAATCCCAACTCTCAACTCGCAACTACTATTGCCTATCGTGCTCATCACAAAGGCCATAACCCTAAGTTCAAACAATACCCAGAAACCTTCACTCTGGACGACATTATTACTGGTAAACCAATCCCTCAAACTGCCCCTGACGAATTACAACTCTCCGATGAAATCGTTGAAGACTATCGCCTTACAGTCCTCTCCATAATCGAAGAATTGCAAGAATGCTATGACGTGCTCGGAC
AAGTTTTTTCAGGATGTTAAACGTAAACGCGAACAGTTTAATATATCCTTTCAGCGGACAAATAACAGATATCAGAAAAAATCAATTCATACCAACGTCTAAATTCATAAATACTGTAATCAACGAACCAATATTCCTAACAAAACAGAAAGTACGAACAAAGCCAGGTACATCGCATGCACCAAGAAAAATACTCGAAGTTAATCCTTCATGGAATAACACGTTTTTTAATTGGAATACAGCTCTTAGAAATCCATCGACAGTTTTGCCCTCTTTCATCTATGAAAGAACAGAATCGTCTACTTCTAAAAAATCACATGACCAAGAGACAAATCAAGTGCTAATTAACGCAGAAATTTTGAACCGTAAATTGCCTCAGTTTATTAAACAGAAATTTGGATATATTGATAAACGAAAAGGTGGATATGTAAATCAGTTTGGCTTTTGGGCTTTACTTTACTCTGAATTTTGTTTAAAATTGAACGTGCCTATTGAATATT
AGCAAAAGCAGGTCAATTATATTCAGTATGGAAAGAATAAAAGAACTACGGAACCTGATGTCGCAGTCTCGCACTCGCGAGATACTGACAAAAACCACAGTGGACCATATGGCCATAATTAAGAAGTACACATCGGGGAGACAGGAAAAGAACCCGTCACTTAGGATGAAATGGATGATGGCAATGAAATACCCAATCACTGCTGACAAAAGGATAACAGAAATGGTTCCGGAGAGAAATGAACAAGGACAAACTCTATGGAGTAAAATGAGTGATGCTGGATCAGATCGAGTGATGGTATCACCTTTGGCTGTAACATGGTGGAATAGAAATGGACCCGTGGCAAGTACGGTCCATTACCCAAAAGTATACAAGACTTATTTTGACAAAGTCGAAAGGTTAAAACATGGAACCTTTGGCCCTGTTCATTTTAGAAATCAAGTCAAGATACGCAGAAGAGTAGACATAAACCCTGGTCATGCAGACCTCAGTGCCAAAGA
GCGCCAGTCCTCCGAGTGACTGAGTCGCCCGGGTACCCGTGTATCCAATAAACCCTCTTGCAGTTGCATCCGACTTGTGGTCTCGCTGTTCCTTGGGAGGGTCTCCTCTGAGTGATTGACTACCCGTCAGCGGGGGTCTTTCATTTGGGGGCTCGTCCGGGATCGGGAGACCCCTGCCCAGGGACCACCGACCCACCACCGGGAGGTAAGCTGGCCAGCAACTTATCTGTGTCTGTCCGATTGTCTAGTGTCTATGACTGATTTTATGCGCCTGCGTCGGTACTAGTTAGCTAACTAGCTCTGTATCTGGCGGACCCGTGGTGGAACTGACGAGTTCGGAACACCCGGCCGCAACCCTGGGAGACGTCCAAGGGACTTCGGGGGCCGTTTTTGTGGCCCGACCTGAGTCCAAAAATCCCGATCGTTTTGGACTCTTTGGTGCACCCCCCTTAGAGGAGGGATATGTGGTTCTGGTAGGAGACGAGAACCTAAAACAGTTC
ATCATTTTTAGAACTAACCAACCATGTTCACGTAAGTGACGTGATGACGCGCGCTACGCGCGCTGCCTTCGGCAGTCACACGTCACTTACGTCTCACATGGTTGGTTAGTTCTAAAAATGATAAGCGGTTCAGGGAGTTTAAACCAAGGCGCGAAAAGGAAGTGGGCGTGGTTTTAAGTATATAAGCGACACGTTAAGTCAGTTACTTACTCTTTCGCTTATTCTGTAAGTCGAGACACACAGAGTAACCAACTAACCAACTAGCCATGGCTGGAAACGCGTACTCTGATGAAGTTTTGGGAACAACTAACTGGTTGAAGGATAAGAGCAACCAGGAAGTATTCTCATTTGTTTTTAAAAATGAGGATGTTCAGCTCAATGGAAAAAATATCGGATGGAACAGTTACAGAAAGGAGCTGCAAGAGGAGGAGCTGAAATCTTTACAACGAGGAGCTGAAACTACCTGGGACCAGAGCGAGGACATGGAATGGGAATCTTCA
GTATTAAAAATTACAAGAACCTAACATTGCAATGGAGATCTTGAGAACGAAATCGCAGTCAGCTGCAGTGGTTATTGGAATTTCCAAATTCTTCGATGAGAAGGAAAACCGTGATGTTATTGTGACTGCTTCGGATTTCAAACGTAACAATGCTTTCATTTTCAAAGATTCTGGTAACTATTTCCTTGGCTTAGAGAATATTTTCCGCAATTCACTTGATGAACTAAAGGATATACTGATTTTAGCTGGTGGCTCAATTTCAAAGAGTAAGATCACTCAGGCCGGGTTGTCGCACATGATAACCTTTCTTGAGAAATTGTGTCTTAGTGATGACGCTGGTGTGAACAAAGCTTTGATCTTTATCGTCTTTCAGATTCATGATAGCTCACAACGCAGAGGTGGTGTTTGTACTCTTTTCGATGTATTATACAATTACCTCGTACAGCGCAAACTGAATCAGGAGAGTGAGTTCTTAAGCTATGGCACGTACAAGGAAAAGA
GATTTAACACTATGGTGTTGAATCCGTGAGGAAACGCGTTAGCTCCCTCTGCCTGATGTTGCGGAGTAGGTCAAGGAAAAGACCGTAAACCGGAGTTTGTGGCGGCTCCTAAAGTAAGTCACCTCACCTCTTATCACTGTTTTTGGAGTAGCTTGTCCGGTCCTCTCCTTCGTGAAAAGGAAGATTCTACCAAGCAGGCCACTGTCACGTAAGCAGCGTTGTAGCACACCGTGGTTTCCATGGAATGCTCCGTTGTTCCCTGACAGGCTTGAGTGGGGTTTTCTCTTTTGTGGAAGGCGTTATGGATCCAAGTGAAACCAGTACTGCTTCTTTTGAAGCTGTATAGAGGTCGACTAGCGATTCTTGCATGGGACAGCCTCTCGTTGAGGTCCTCATAACTGTGCAGTCTTCTTGACTAGTCTTCCTTACATTGATAGGTCCGTAGCTGGGCAACGGTGGCGTCGATTTGCGCCGCTTCCGTTGTGGTGATGCGCCTCCTG
GTATTATTTTCTCAACGGTTATTTACCAAAGAGAAGATTTCTATACCATTAATTTTGAAAAGTCTGCTTTTTAGCAATAAATCTTTTCATATTACTGGTTTGTCTTTTTATTTTTACGAAAATTCTACGATGGAATCTACAAACATTCTGACGCAAATTAATCGTGATGATATAATTCAGGCCGTATTAACTACAAGTGCGAGTAGGACTCAGTCTGCTTTACATGAAACTTTGAGTAGGGTGATTGATGATAATATAAAGAATGCTCTTAAAGCTAACACAAAAAAGAAAACAGTTGATGTGAAACGAAACTTGTCTGAAGAACAGGTTCAGTATTTATGTGAGCTTTATCCTGAAAGAAAAATAATTACATCTAATTCTGAACGTGGTACTCATAGTATGGCTGCGGCTATGCGAAAAATTGAAACGGATTTGGTTTTGTCACTGTTTCCTAAGAATAGCGTTATATATGATATTGGTGGTAATTGGGCGACGCACGC
ACCGGATGGCCGCGATTTTTTTTTAAAGTGGTTCTTTGATGTGATGTTTCAGCCTATCAAATCGCTCCCTCACAGCTTAATTATTTATGGTCCCCTATTTAAGACTTAGTCCCCAAGTTTCCCCGAAATGCAAAATGTGGGATCCACTCCTAAACGAATTTCCAGAAAACGTCCACGGTTTTCGTTGTATGTTAGCGGTGAAGTACCTGCAAGAGATCGAAAAGACGTATTCCCCTGATACCCTAGGATTTGATCTCATTCGTGATCTTACCGGTGTAATTCGTGCGAAGAATTATGTCGAAGCGTCCAGCAGATATTCTCATTTCTACGCCCGTCTCGAAAGTACGTCGCCGTCTGAACTTCGACAGCCCATACAACAGCCGTGCTGCTGTCCCCACTGTCCGCGTCACAAAAGGGCAGATATGGAAGAACCGACCTGCATACAGAAAGCCCAAGTTCTACAGAATGTATAGAAGCCCTGATGTCCCTAAGGGATGTGA
ACTGGATGGCCGCGATTTTTTGGAGTCCTGCCAGCCTGTCCCCCACTATCTTTGTGACTCCAGGCACATTTCCCAAAGCATGGGCCCACAATGTCCCATCACCCGGGACCACTACAACTGAAGGCTGTTCTTTTTTTGGAGATCAATCAGGACCGTTGGCTAAACCTTATCGCGCCCGTTCTTTTGAAATTTGAATTATTGGCGCGATTACCAATAAATGGACCATGTGTATAACTGGGTCGATGTTGACAGATTTGTATTTGAGCAGTACATGGTCCAGTAAAAACTCAAGTGTAGAGTTATGTAATTTGAAATGATAATCGTGTTGACTATATAATGGACTTGAGTTTTGATACATGAAATCGTCAGTTAAGGATTAAAGATATACATCGTTCTAATATGTATCAGTCAAGGTATACACGTGTGGCACCCTATGTGCAGAGACGATTTCAACGACGTAATCAAGTGTTTAAGCGCACAGTATCAGGGAGACGTAATGA
CGGAGCGTTTTCAAGATGACATTGGCTAAAATTGAATTGTTAAAACAACTGTTAAGGGACAATGAAGCCAAAACAGTATTGAAACAAACAACGGTAGACCAATATAACATAATAAGAAAATTCAATACATCAAGAATTGAAAAGAACCCTTCATTAAGGATGAAGTGGGCAATGTGTTCTAATTTTCCCTTGGCTTTGACCAAGGGTGACATGGCAAACAGAATCCCCTTGGAATACAAGGGAATACAACTTAAAACAAATGCTGAAGACATAGGAACCAAAGGCCAAATGTGCTCAATAGCAGCAGTTACCTGGTGGAATACATATGGACCAATAGGAGATACTGAAGGTTTCGAAAAAGTCTACGAAAGCTTTTTTCTCAGAAAGATGAGACTTGACAATGCCACTTGGGGCCGAATAACTTTTGGCCCAGTTGAAAGAGTAAGAAAAAGGGTACTGCTAAACCCTCTCACTAAGGAAATGCCTCCAGATGAAGCAAG
GTATAGCTTGAGCATTACCGTCGTGTAATTGCAACACTTGGCTTGCCAAATAACGCTAAAGCGTTCACGAAACAAACAACAATTCGGCATGGATGTTGTGAAGAAATTCGCCGTCATGTCAGTGACTGTAGTAGCAGGTCCCGTCCTTACGCTTTCATCACCTGTGGTGGTGACGTTTGGAACAAGCTTAATTGCCGTATCTTTGGTGAAACGGTTGCTACAGGAACAACCCCGTGTAATTGCTCACGATCACGAACATTACCCAGGTGGTTCTGAGAGCAGTTCTAGCTCTTGTGCTACCGCGCCTATTTTACGTAATCTTTCGCGAGATCAGTGCGATTCAGAGAATATTGGATGCAGTTCTAGCGCCTGTTCTCCGTCTGAAATTGTGAAAGTTACAAGGCAGGTAGTGGAAGTTGAACGTGGTCTTTACCGGGACAAACAACAATTCGGCATGGATGTTGTGAAGAAATTCGCCGTCATGTCAGTGACTGTAGTAG
CATCATCAATAATATACAGTTAGCAAAAAATGGCGCCTTTGTTTGGCTTTGTTCCAACTGTTTTTGGCCCGAGTTGGGTTTCGTTTTCCCGGGTTTCACGTGGTGCGTCAGGTGATGTTGAGTTTTTATACATGTTTGTGTGTGTTTTGTGCTTGTGTAAAGGAGTTTTGGTTTTTTACTTTGCGGAGCTTACGGACTAATTTACTTAATTTTTGGCAAATTATATCTGTTTTTGGGTATTTTGTTTGTTATTTGGTGCGATTTTTCGACTTTTGACTCAATGTCGCGGCTCCTACGTCTTTCTCTTTCTTCGCGTGTGTGGTTAGCAGCTCAGGAAGCTACTCGCAATGTTTCTGAGGATCCTGTTGTATGTCGTACGCCATGGGATGGTTCGCCTACTTGCACAGCTGTTCGTGTTGTACGAGCGGAGGTTCTGGCGGACGGTACGATGGACCTTGACATCGTGTTTCCTGAAGCTGCTGTACAGGCTGTTTTTAGTC
AGAAATATCTCAGGATTTGACCGTCCGGTGAGTTGCGCTTATCACTTGCGTAAGGTATTTCTCTCTTCATTGTTCATATGGAGGGTTTGAAGGCTGAGTCTACCACAACTGTGGGGATAAATTGTAACTTTCAGCAAACAGTGATGACTGAGACCGGTAATAAGTTGATGTTCGGAAGTTTACCTTCAAGTTTGGAACGACCCGTTGCAAAGAGGAACTATTATCGTACATTATCGGACTGGATTTTAACGTACACTAAGACAGGGAAAATCGAGGATACACATGATAATGCTTGGAGTTATGTCGAGGATCTTGTCAAGACTGACTTCAATGCTAAATATGATTGGTTGGCTAAACGGGGTGTGGCTCGTGATTACCGCACTGCCGTGGGGTTGGCCATCATACCTGGTATCCCGGCGATTGTGGCAAACACACGCATTGTTACTGGTACATGTGAGGTGGCAAGGGTTGCTGTAAAGCTGCCCAAGGCGCTGAACATG
CTCGAGTATCCAGGTGGCAACCTCATTCCGTTCAGGTACGGTGCAGCGCCTGCATATCTCAGAGCACGGCAAAATTTGCGCGAAATATCCGGCTAAGGCGAAAGAACTGCGAACCGGTACGCTTAATGCCGTCTCTGATGAATGCATTATTTTTGATGAGTCCACAGCTGAAGGCGTGGGTGGTGATTTTTACGAGATGAGTAACCGAGCACAGGAGATCACTGCATCAGGCTTATTGCTGACGGCACAGGATTATAAATTCCATTTTTACGCCTGGTGGCAGGATCCTAAATACAGCGCCAGAGTGCCGGAAAGCGGGCTGAAGCTGTCACGGGAAAAAATGACGTATTTTTCTGCGGTTGAGAAGGCAATGAACATCACGCTTACTGATGAACAGAAGCAGTGGTACATCAATAAGGAAACTGAACAGCGTGAGGAAATGAAGCAGGAGTTTCCCTCAACGCCACAGGAGGCGTTTCTGACGTCCGGACGACGTGTGT
GTGACAAAGACATAATGGATTCCAACACGATAACCTCGTTTCAGGTAGATTGTTATCTATGGCACATAAGAAAGCTACTCAGTATGAGAGACATGTGTGATGCCCCCTTTGATGACAGGCTCCGAAGAGACCAAAAGGCATTAAAGGGAAGAGGCAGCACACTTGGACTCGATTTAAGAGTGGCTACAATGGAGGGGAAAAAGATCGTTGAGGACATCCTGAAGAGTGAGACAAATGAAAACCTCAAAATAGCCATTGCTTCCAGTCCTGCTCCTCGGTATATCACCGATATGAGCATAGAGGAGATGAGCCGAGAATGGTACATGCTGATGCCTAGGCAGAAAATAACTGGAGGCCTTATGGTGAAAATGGACCAAGCCATAATGGATAAAAGAATTATCCTTAAAGCAAATTTCTCAGTTCTATTTGATCAACTAGAGACATTAGTCTCTCTGAGGGCATTCACAGAAAGTGGTGCTATTGTGGCTGAAATATTTCCC
GTATTTAAAATTGATATCAACCTTGACCAACAATGGCAAATAGAGCAACTTCAGCCTTTCTCGATAACCCTCATCCAGTCGGAGTCAACTATGTTGATGAAGGGTCTCGTCAATTCGTTGCAGTCGCTGAGCTTTTAGCTTCAAAGTTGATTGCTAGTAGTAGAGAGTCAGATGAAAGTAATTCAGATGTACCGTTCGTTCAGGCATATAGCAAGTTCGCTGATGATAATCCACGTCATCTTCGTGTTAAGACGGGAGGTAAGATGGCAAATGCATTGACTAATGTCATTAGATCATATTATAGTATAAATGCACCAGCTATTGTACCACAAGTCGAAATTGATCGCTTAGCTTCAAAGGCTACGGTTTCAGGTGACATGTACAATTCATATGCTGTATTTAACAGTGTTCCAATTGTTGAGGTACTCAGTCCAGCTCAAACAACTGTGTCAATAGTAGGTTCAGACAGGGCCGATGTTACCATGCTTAACACTGGAGCC
TAATATTACCGGATGGCCGCGATTTTTTTTTCCTTCAAATCTGTCCGTCTATTTTGTACAAAAGCTTATCAAGGTGCTGCGATGCACAACACGTGTCCTCTATTACATCCTTTACTAAAGTAAAGGTTTGTACGATTTCCAAGTGCCGCACATGGTGGTCCCCAGTGACTAGATATGCAATATCTAGGAAATTGCGGATGTGTTCCACATCCTAAAAGCTGATGTTTATATATTGTTTAAAGTGTGGTCCTAGTGTCAGTACAAACGCATTAATGACCGTTGCGTTATTATATTTACGATATTTTGAACGGCTGAGATCAAAATATGAATTGCACCTTCATTTGACCGTTCGATTATTCTATATGTCTATAATTCGATCAAATATGTTGTGTCGTCCGCGTTCTATACATACACTCCACTGAATTATATCACTATATAATTCAAGGTCTGCATTGTCGTTACCATACGTAAGTTTGGTTCCAAATGGCCTTTACGACATC
CCGTCAGGATTGACACCTTTCTAATTGTGTGATTTCATGCCTCCAAACTTTGGAGGCTTTTTTATGGTTCGTTCTTATTACCCTTCTGAATGTCACGCTGATTATTTTGACTTTGAGCGCATCGAGGCTCTTAAACCTGCTATTGAGGCTTGTGGCATTTCTACTCTTTCTCAATCCCCTATGCTTGGCTTCCATAAGCAGATGGATAACCGCATTAAGCTCTTGGAAGAGATTCTGTCTTTTCGTATGCAGGGCGTTGAGTTCGATAATGGTGATATGTATGTTTACGGCCATAAGGCTGCTTCTGACGTTCGTGATGAGTTTGTATCTGTTACTGAGAAGTTAATGGATGAATTGGCACAATGCTACAATGTGCTCCCCCAACTTGATATTAATAACACTATAGACCACCCGCCCGAAGGGGACGAAAAATGGTTTTTAGAGAACGAGAAGACGGTTACGCAGTTTTGCCGCAAGCTGGCTGCTGAACGCCCTCTTAA
ATATATTTTCACACAGTTACTGTGTCTGGACATCTCGAGTTTGCTCTTTGGTGGTCATTGAGTGTCGAATTTAGTGTCCTATTCTCTTTTCTCTATTAAAAGTAAAATATATCCTTGGTGACTGTGTCATCATGTTTAGCAGAAGTTCCTCTACTCGCAGCTCCCTTGTGGGGAGCAGGAGTGGCTCCATTTTTGGAGGGGGATCTGTTAAGAAGTCTAGTACTGTGAGGGGGTTCTCTGCCGGTCTTGAAAGATCGCGAGGATTACCTTCCGCCAGCGCTGGTGAAAACCAGATCTCGCTGCCGGGGCTTAGGATCCCAGTTAAGGCTTCTTCACAACCGGGAAATTACTACCTTAAGGAGAGAGGTATTGATTTGCCAATTGTGCAACAGCAGAAGTTTCTAGCCGCTGACGGCAAAGAAATGGGGGAGTGTTACCTTTTGGACACTTCCCGAACTGATCTGTTGGACGCTGCCAAAGCAGCGTTAAACGAGTCTAAT
ACTTCCGGGTCACGCCCGGTAGTTCCGGGTCAAGTGACGTAGTTCCGGTGACGTGTCGCTCACGGCTAGGGGGTTGGGTTACGAGTGTCGAAAAAATTTACATAAGAGGAACGAATATTAATGAGGTGGCGAAACATTGTCCTAATATGGTGCTGAACGCTGATTGGTTGTCTATATAAGGTAACACACAACCTGATTGGCTAGCGTCACATCCTGATAGGAGGTATATAAAGCACAACACGGAAGTGACAGCTCATTCTTCTCTCAGCTGTCAGAGAGGGAGGACGTCTCTTGGTGAGTACAAAATGAGCTACTACACTTTTGTTGTAACTATACCTGATAAAATTGAAGACTATGGACAAGCTTACTATGATGTAGTTAACAGAGTAACTTTAACTCATAGAGACAATGAGAAATGGGTATATGACCCAGAAGACAGGGAAATTATTTTTAAACAGGCTCAGGTATATGTTGACTGCTTAGAAAGAAGGTTAAAACAG
GTATTAAAAATTACAAGAACCTAACATTGCAATGGAGATCTTGAGAACGAAATCGCAGTCAGCTGCAGTGGTTATTGGAATTTCCAAATTCTTCGATGAGAAGGAAAACCGTGATGTTATTGTGACTGCTTCGGATTTCAAACGTAACAATGCTTTCATTTTCAAAGATTCTGGTAACTATTTCCTTGGCTTAGAGAATATTTTCCGCAATTCACTTGATGAACTAAAGGATATACTGATTTTAGCTGGTGGCTCAATTTCAAAGAGTAAGATCACTCAGGCCGGGTTGTCGCACATGATAACCTTTCTTGAGAAATTGTGTCTTAGTGATGACGCTGGTGTGAACAAAGCTTTGATCTTTATCGTCTTTCAGATTCATGATAGCTCACAACGCAGAGGTGGTGTTTGTACTCTTTTCGATGTATTATACAATTACCTCGTACAGCGCAAACTGAATCAGGAGAGTGAGTTCTTAAGCTATGGCACGTACAAGGAAAAGA
AAAAACAACAAGACTCAACACAACACAACCAAACACGACCAAACACAACCAAATTACACGTTATTGGAGCACATTCAGTTTGCAGGCAACGGTTCGTTTGCAAGGTGCATCGAAAAGCCTCTCTGAACACACGATCGCAATGGCAGGAACTTGGACCCACGTTACTCACAAGTGGCAGCCAAACCTTGACAACCCTCGTGACGTCAGGAGAATCATGGAGCTGTTCGCTGCAAAGGGCCAGGTCTATGACGAGAAGCGAGCTCTGGAGCACAACAGTAAATTACTTCGTAGAGCTCAGGTGGTGGATGTCGAACCAATGATCACGGTTCAACCAAAGAAGTGTGCACAGATATGGAAAGAGGTGGTGGATCATAATCCAACACACCATTTCGTGTACGCACGTTTCTCTGAGGTTAAGAAGCAACAGCCTACCAAACCAGTTGCAACCTCAGTTAATAAACTAGTGAGAAAGACTCTAGAAATACGAGAGAATTTTCCAG
GTTAAAATTGCTCTGGCACGATGGGTCGGTTCGTGAAATTTTTAAAACGGGCAGGAAAAACAACAATGAATGCATTAACATCGAACACAGCAAAAAGTATTTATAAGACGGTTGGAAAAACAATTCAAAAAGTTGCAGAGAGTGAGTTGGGTAGTGCAGCGATAGATGGAATAATACAGGGAGCAGCAAGGTCTGCGTTAGAGGGTGAAAATTTGGGAGAATCAATTAAACAAGCAGTCATTTTAAATGTGATGGGTGCGGCAAACGCGCCGCCGGATCCAATTAGCCCAGGAGAGCACGCGATATATAACAGATTGGCAGAACTAGAGAAAGAGGAACAAGAGGACAGATTTTTTGACCAAAACGAGAAAGAGATCATAGATGAGTATGGTGAAGAATTGCGGTCAATTAGACAATTTGGCAAGGGTATGATCTCTTTAGAAGAAAGTGGTATGAGCGAAATGGAGATGATAAGGAAATCGATTAAAGGAATGGAGAAA
GCGCCAGTCCTCCGAGTGACTGAGTCGCCCGGGTACCCGTGTATCCAATAAACCCTCTTGCAGTTGCATCCGACTTGTGGTCTCGCTGTTCCTTGGGAGGGTCTCCTCTGAGTGATTGACTACCCGTCAGCGGGGGTCTTTCATTTGGGGGCTCGTCCGGGATCGGGAGACCCCTGCCCAGGGACCACCGACCCACCACCGGGAGGTAAGCTGGCCAGCAACTTATCTGTGTCTGTCCGATTGTCTAGTGTCTATGACTGATTTTATGCGCCTGCGTCGGTACTAGTTAGCTAACTAGCTCTGTATCTGGCGGACCCGTGGTGGAACTGACGAGTTCGGAACACCCGGCCGCAACCCTGGGAGACGTCCAAGGGACTTCGGGGGCCGTTTTTGTGGCCCGACCTGAGTCCAAAAATCCCGATCGTTTTGGACTCTTTGGTGCACCCCCCTTAGAGGAGGGATATGTGGTTCTGGTAGGAGACGAGAACCTAAAACAGTTC
CATCATCAATAATATACAGTTAGCAAAAAATGGCGCCTTTGTTTGGCTTTGTTCCAACTGTTTTTGGCCCGAGTTGGGTTTCGTTTTCCCGGGTTTCACGTGGTGCGTCAGGTGATGTTGAGTTTTTATACATGTTTGTGTGTGTTTTGTGCTTGTGTAAAGGAGTTTTGGTTTTTTACTTTGCGGAGCTTACGGACTAATTTACTTAATTTTTGGCAAATTATATCTGTTTTTGGGTATTTTGTTTGTTATTTGGTGCGATTTTTCGACTTTTGACTCAATGTCGCGGCTCCTACGTCTTTCTCTTTCTTCGCGTGTGTGGTTAGCAGCTCAGGAAGCTACTCGCAATGTTTCTGAGGATCCTGTTGTATGTCGTACGCCATGGGATGGTTCGCCTACTTGCACAGCTGTTCGTGTTGTACGAGCGGAGGTTCTGGCGGACGGTACGATGGACCTTGACATCGTGTTTCCTGAAGCTGCTGTACAGGCTGTTTTTAGTC
CCGAAAGTGTTGTCGGGGCGATGGCCCAGGCGGGTCGCAGTGGCGATGCTTTTGCATCCCTTGATCAACGGCGGGAGCGCCAAGAAGAACAGGCGCAGTCCGGCCTTGACAAGGTGTTCTACTTCCAAGGCGTGGTTGAACTATTCAACCGTATGAAAATCGCCTATGGAAGGACACCGGCTTGGACGGCCCTCATGAAGTGTAACGCCATATACTTGAAAGATTTTAAAACAGCAGTTGGCGTTGAGGGTACCCGCTATGGGCTCTTTTTCGCAGAAGAAGTGACTAAACCAACTTGGTCACCCGACATTGGAGCAAACTTGATAACTTTGGGCGAAAAGGCCTGTTTAGACGCCCAAAATGCAAAATATGAAAGATTGCAAGCCTCACTTAAAACAACTAGTGGCCTTGTGCATCAAGTGATGGAAAAAACTAGGGAAGCTAAAGAGAACCTAGAGAAAGCCAATAAGATCCAAGAGCAACTTGACAAGGTCATTGAG
ATAAAACATCAGAAGATTTGGAGGGACCTCCTTAACTTTTGGACTGAATTTACCGGGACCGGTTTATTTCAGGTTTTATTTTTATTTTTCTTATTTTGTAAAGTTACGTTTGTTCATAACAAAGATAATGGCTCAGGGTTTGAAAATTTCACAGTTACTAAACATTGATGAATTTGGTGCTGAACAGAGGGGTCAATTTCTTGATCTCATGATCACAAAACCAGATAGTCAATTGGGTGCTATGATGCAAAGGATATTGACTGATAAAATCGATGATTCTTTGCGTGAGAGGAAGACAAGGGAGACTGTCGTGATTCATGAATTGTTGTCTCAAAAAGATCAAAATAAACTTATGGAGATTTATCCAGAGTTTAATATTGTTTTTAAAGATGACAAAAACATGGTCCATGGTTTTGCTGCTGCTGAAAGAAAGTTGCAAGCTTTGTTGCTGATGGCTAGAGTTCCTAAACTCGAACCTGTAGATGACATTGGTGGGCAAT
TGGCATTCTTGTAATAAGAAGTGGGACTCCAGTTGAGGGACTCCAATTGAGCTCTCTCAAACTTGCTCATTCAATTGGAGTATTAGAGTCTCATATATAGTAGAACCCTCTATAGAACTCTCAATCTGGTTCACACACGTGGCGGCCATCCGCTATAATATTACCGGATGGCCGCGCTTTGGAGTACGCTCCCTCCACCGCTCCCCCCATGGTGCCGCTCTCACACGCGCTCTCTCATTGGTGCTGGTGCCTCTCCATTTTTTATTGACTGCCCTTTAATTTGAATTAAAGGGAGTACTGCTAGTCGCGCGAGTATACTTTAAATTTGAAAAATTTCCTCGCGTCTCTAGACTATGGCCCGTTGTACTACACGATCGACGTGGCGTTTTCTGGACCATGTTGCTGAGTCTGTTTAACCAATTTGAACCATCCCTTTGTATATAATGGAGGAGACCGACAGTCATATCGTATTTAGGCTGACTCAGCCTTCCACCGCGTTT
TAGTAGTAGACTCCTTGAGAAGCTACTGCTGCGAAAGCTGGAATGAGCACCCTCCAAGAATTGCAGGAAAACATCACAGCACACGAACAACAGCTCGTGACTGCTCGGCAAAAGCTTAAGGATGCCGAGAAGGCAGTGGAGGTGGACCCGGATGACGTTAACAAGAGCACACTACAAAGTAGACGGGCAGCTGTGTCTACATTGGAGACCAAACTCGGAGAACTTAAGAGGCAACTTGCAGATTTGGTGGCAGCTCAAAAATTGGCTACAAAACCAGTTGATCCAACAGGGCTTGAGCCTGATGATCATCTAAAGGAAAAATCATCTCTGAGATATGGGAATGTCCTGGATGTTAATTCAATTGATTTGGAAGAACCGAGTGGACAGACTGCTGATTGGAAGGCTATAGGAGCATACATCTTAGGGTTTGCAATTCCGATCATCCTAAAGGCCTTATACATGCTGTCAACCCGTGGGAGACAAACTGTGAAAGACAACAA
GTATTTCAATCTGTACAAGTGCGGTGTTAACCAAACTAAATCAGATATACCTTTCTTCTCCCGAAAAGAAATAAAATATTTTCGGGAATCGTGGTAACTGATACTTTGGAACTGTATACTAAGCCAAGTTTAGGCCCGTTATGCGATAAATCCTAGGTTGGTGGAGAATACGGTTTCGTTGTTGAAGTGGCTGCTGTTACGCGGCGCTGGATAAGTTCAGTAGGCTGAAAGACGAGGTTTCTACCGCGTTATCTAAGTCTACAGGGAAAGTAACCGTTGAGGACACTGGTGAGGGTAGGACGCCGGTTACGGTGGTATTACCCATGGCCGTGAAATCTGGTTATACTGTTTTCAACAGGGAGTTGAATGTTATGGCCAATACTCATGCATATATACGTCTCAGTGCTCTTTTGAGCCAAGTTGAGACATGGCAGAGTACGAGGACGAGTGTGTTGTCTCACCTTGGTATTATGTTGAACGGGGTAAGTAAGTTGGGGGAA
GACATTTTGTCACCCGTCAGAATGGGGAACCGAGTGTCAACATACAGCCCTCAATTCATCACAATCAATGGAAATAATAATGCACTGGATACAAAAACGATGGAACGCTTTGATCAGACTAATTCGGTAGACGCAGCCGTTAAATTACCCGATGGAATCAATCCAACTAGAGCTGAATTCTCAACTGTGAATGACATGCGTGCATTTCTCGGACTGCGAGATGATTTGCTATGTGAGGATGATGATATCTTCGAAGATATGTTTGATCAGATGGTTGGTTCAGAAGGTAAAATCAAAGGTGTGGTGTCTGGTACATTGGATGGCTATGAAAAGATCCGAAAAGCAGCGAATTGGCTCGGTGGAACGTATAGCCGACCGTGGAGAGTTGAAACAAGGGAAATGTCTGAGATTCAGAAGCGGATTGATACTGCGTTACCTGCCATGACATCAATCATTGGAGGGACCTTTGGACCCGGTGCAGCCAGAGTAGGAGGGGATCA
GTAATACAGTCATCAGGATGAGTGACTCACGTGCGTATGCTATCGAAATCCTCGATCTCTTCGCCGATCAGGTCCCCCCTTTACCGGGAGGTGATTCACGGGCTCTATCCCGAGCTCGAGCTTTCCTTCGGAACCCTATTGTGGTCAGGAACTACCCAAATCTTGATCCACTGGGCAATGATGCTACTGTTCGCAGGAATCTCTTCTTCGTGTGCCTCGACGTTGCTATGCTTGCTCTTGACATCAACGAGTTCAAGGTGCGTATTGAATCGCACCGCGTTGCTCGGGAGCTAGCGGCACTTCTGGGACCGACGGGAGCCGATCCTCAACCTACTGCTGTCCAGATAGCCGAGTCTTTCACGGACAAAGGCCGAACCACGTACGCAGTGGGTCAGGACGGCCCTGTATACATAGAAGGGGCTTACTCCCCTTCTCCCTTCACTTACGGCCCGCGTTACGTTCAGGACGGGAACTTCGTCAACGTGGTGGGTCCGGTGCGA
GGGAGAACCAGGTGGGATTGACAGTGGTAAATGTGTTGACCACGAGTAAAAACAGGGCCCGGAAGCGGGGCTATATAGAAGAGCGCAAGAAGAACACATAAGGAGAGTTATTTTGATTGGGCAAATCGCTGGCAAAATTGGCAAAATTTCTTCAATAGTTTTTGTATCAAATAGCGAAAATATTTTTTTTCTCAAAAAGTTTTTTGACTGGTTAGCGTAAACTATTTTAGTTTCTCATTTATGAGTTTTATGCGAGTTGGTAATAAATCTCACAAAACTCTAAGGACAAACTCTGGCAGAAATCCTAAGGAGAAACATTAAGAGTTTCGTGGTCTCTGGTCTCGTATCGACAAACGAGGTCTTCGGTTGTATATGTTCTCTGGCAATCACTAAGGGCCGCCCGGTGTCATCTGCCGCATCACGAAGTACCCCCGAACCCTCAGGTGGTATGTAAACAGAGTATACAAGCTCAAGGACAATTCGTCGATACGAAATACTAA
ACCGGATGGCCGACCGCTGTACAACCCCCCCCCTTTGGCGCACTCACCGCTTGTCGTACAACTTTATTTTGAATTAAAGATATTTCTTTTGCGACGCCATATGATATTGCGTCTGGCGAGCCTAGTTATCCGCTTCCAACTTAGTGCGCAAGTTGTTGACTGTCTGCTATTTAAATTCAAATTGTGGAGCCAGCGTCTTTAATTCAAAATGCCTAAGCGGGATGCTCCGTGGCGTTTGAGTGCGGGGACCTCAAAGGTGTCCCGTTCTGCCAATTACTCCCCTGGTGGAGGTATGGGCCCTAAATCCAACAGGGCCAATGCTTGGGTTAACAGGCCCATGTACAGGAAGCCAAGGATATATCGGATGTACAGATCTCCCGATGTTCCGAAAGGGTGTGAAGGGCCTTGTAAGGTGCAGTCCTTTGAATCACGACATGACGTTACTCATGTTGGTAAGGTTCTGTGTATATCCGACATTACACGTGGGAGTGGTATTACCC
TATTAAAATTTTTCTAGGAAAATTTTAATACAAAAGCAATCAGAGGTTTGTGCCACCTTAAAACGCACACAAGCTTTCGTACCCTCTTTTCAAGAGTCAATCCGTACTCGAGATACCTTGAAAGAGATACATTCTTCCTCTCTTACTTTTCTTTATTTCTCTTTAAAACTCTCTTCTTTCTGATTATCAGATTCCAACAATCTCAGGCTTAACAGAGATACTGGGGACATACCAAGCTGCATTAAAATATTGATATGTCAACTTTCCGTTATAAGTGCAAGCAGTTGGATCAAGAGATACAGTGGTGGTTTTCTGGAACAGGCAACCGAGCATTTTGGAAATTTGAGAAAAAATTGGCTGAATTGCACGAGTGGTACTGGAGTTTGGCACTAGACCCATTTCCCTATTCTGGGTTCTTTTACAAGTGCTTTTACGAATTATTTCAACTGTGGGTCAAACTAGGACTAATTGTGCAAGTAAGCTACCTTATTTTGCTCCTT
ATGTATACACGTTACAGCTACAGCCCGTCTCTGGGCCGCACCTACGTTTACGACAACAAATACTACAAAAATTTGGGTGCCGTAATCAAGAATGCAAAGCGCAAGAAGCACTACGCCGAACATGAATTAGAAGAAGCCACCTTAGATCCCCTGGACAACTACCTAGTGGCTGAGGATCCTTTCCTGGGACCAGGTAAGAACCAAAAACTCACTTTGTTCAAAGAAATCCGTAATGTAAAGCCCGATACCATGAAGCTTGTCGTCAATTGGAGCGGTAAAGAGTTTCTGAGGGAAACTTGGACCCGCTTTATGGAAGACAGCTTCCCTATTGTTAACGACCAAGAAATTATGGATGTTTTTCTGGTAGTTAACATGCGCCCAACTAGACCTAACAGATGCTTTAAATTCCTTGCCCAACATGCTCTGCGTTGCGATCCCGACTACGTGCCTCATGAGGTGATCAGGATCGTAGAGCCTTCCTGGGTGGGCAGCAACAACGA
GTTTGAATTTAACGCTAACCCGATTTTTTTAGTTTTAAGGTGTTGACATATGGCAGATAAACGAATCCGTTCCGACAGTTCGGCGGCAGCGGTTCAGGCCATGAAAAATGCAGCTGTGGACACCATCGATCCGCCGTCCCATGCAGGTTTGGAGAAAAAAGCCGAACCATTCTGGCATGACAATATCAGATCGAAAGCTCTGGACAGCTGGACGCCTGCCGACCTTCTAGCCGCCGTAGAACTTGCTAATAATCAGCTCTATATCACCGTTTTACGCAAGGATTTACGCAAAGAAGAGCGCATACGCGGGGAGGAGCGAGACGAAGGCCTTATAAAAGACCTCCGCAAGCAAATTGTTGAGCTACAACGAACTATCCTGGCTCAGCGCCGCGACCTCCAGATCCACTCCCACGCAACCAACGGCGAAAGTCGCGACCAGAAGAAACGTAATCAGAACGATCGTGATGCACGGAATACCAAAAACGAGCATCAGGACCAGG
GTGATTTAATTATAGAGAGATAGTGACTTTCACTTTTCTTTCTTTGTGTTTCGCTGGATTCAAACTGTCCCATAATGGCTCCAGTTGTTTCCAGAGACCAATACAAACTCAAAACACCAAAACCCCACCAGCCATCCCCCCCCCATAGGTGCACCACCAAGTGCCTTGAGGATTGTGGGTGGTTCGTGGGTCGCTGCTCCTGCCCCAGCGTCTGCCAACGCGAGGGCTGGGATGATTTCTTTGTGGCTGACAGGGTCAAGCCTCCCAGCTACGTCGCCTCGAAGACCTCGGTTGCAGACGTTGTCGATTGGCTGCTTGAGGAAGACCCTGCCACTGACGGCCCTTCGGAGTTTGATCTCACACAATTTTTCCAGGCCTACACAGACAAATCCCACCAGATTCACCGCGACTATGCCCCGGACCAGCTTGCCCAGGCCCTCGACATGGCCTATATACTATCGGTGGACCCCCCAGATATCAAGCTCCCAGAGTATGAGGCA
ATGCAGGTTGTGCCCCCGGCAGGATTCGAACCTGCGACACCCGCTTTAGGAGAGAACGTAAAGCGATCATGAGCCTCAGTGAGTCTGAGTGAGTCTCAGTGAGCCTGTCGCCATAGGGGCTTCACCTGCATAAATGAGTTTCAGTGAGTCTCGGTGAGTCTCAGTGAGGGGGTGTTGTGGCATCCCTGTGGCATCTGCGTGGCATCCGGCGTCACACCGCCCGCAGCGTTCGAACACCCTCGGTCTCGGGAGCCATCGCCGCCCGCACCTTCGCCGCCACGTCGGCCGGCGAATGCTGGTACAACCACGTCACCTTCGACCCTCGCTCGTGACCCATCACGGTCTGCGTGTCCTTCTCGTCAATGCCCACATCCTTGAGCCACGTGGCGAACACGTGGCGAAGGTCGTGCACCCGCGGCCACCACTCCATGCGGCCGGTGTCCCGGTTCTTCACCTCGCGGGCGAGGCCTGCAGCCTTGATTGCAGGGATCCATGTGCGC
TTATTCTAAAAAAAAAATATTATTCAAGAAAAATGAATAATTTCATTTATTTAATGCTTTTACCCGTAGTGGCTGGGTGCAAGGATGTCGATTGAGGGGAGAAATCGAGAATTGAAGATCACTTACCATGTATTGAAGTACATTAAATATTTTAAGTAAATAAACTTAAGAGTTGAATTTATAATCGTTTGATCTAGATAACAACAGATCTATTAGGCACGTGTACTTATTAATAGTGATCATTTTTAAGACAGTAATAAGAAGCTTACACATACACACCGATATATAGAACATATAAAGATTTCTTAAAATATATTGTTAGAAGCTTAACACTTTAGTGCTTAGGAGTATTGAGTTGCTTACGCGTTAGACTCGTAGGAAGAGCGTGAATTGTTAAGGTTGTCCTGATGTTAGGTTTGTCCTGATGAAATAAAGGACTGACATTGCAAATCAATTGCAGCATAAGAAGACCGGATGCATATACTTTTCTCGATATACGC
ACGCGAAAAAATGCGTATAACAAACCTGTACATCCAAAAAAGATCGGGGCAAATAAAACCTTGAAAGGGAGTTTTCCCCTCTCTTCTTTCTACAGAAAATGGGCAGTGAAACATTGAGTGTAATTCAAGTCAGATTAAGGAATATATATGATAATGATAAAGTAGCATTGCTTAAAATAACATGTCATACCAATAGATTAATACTTCTAACTCACACATTGGCCAAATCAGTCATACATACAATTAAATTAAGTGGTATAGTATTCATACATATTATAACCAGTAGTGATTACTGTCCTACATCTGATATTATCAATAGTGCCAATTTCACTTCAATGCCTATATTACAAAATGGAGGATATATATGGGAATTGATGGAGTTAACACATTGTTTCCAAACAAACGGTTTAATAGATGATAATTGTGAAATAACATTTTCTAAAAGGTTAAGTGATTCAGAATTAGCTAAATATTCAAATCAATTATCTACTCTTCTTGGT
ATGTATACACGTTACAGCTACAGCCCGTCTCTGGGCCGCACCTACGTTTACGACAACAAATACTACAAAAATTTGGGTGCCGTAATCAAGAATGCAAAGCGCAAGAAGCACTACGCCGAACATGAATTAGAAGAAGCCACCTTAGATCCCCTGGACAACTACCTAGTGGCTGAGGATCCTTTCCTGGGACCAGGTAAGAACCAAAAACTCACTTTGTTCAAAGAAATCCGTAATGTAAAGCCCGATACCATGAAGCTTGTCGTCAATTGGAGCGGTAAAGAGTTTCTGAGGGAAACTTGGACCCGCTTTATGGAAGACAGCTTCCCTATTGTTAACGACCAAGAAATTATGGATGTTTTTCTGGTAGTTAACATGCGCCCAACTAGACCTAACAGATGCTTTAAATTCCTTGCCCAACATGCTCTGCGTTGCGATCCCGACTACGTGCCTCATGAGGTGATCAGGATCGTAGAGCCTTCCTGGGTGGGCAGCAACAACGA
GCAAGGTATCAGCCGTTCTGGTCTGATCCTCTCAACCCCATCTTTTGTCTTTCTCAGTTTCTTAGCGGGGACCGTCCGTTCTCTCCCTGTGCAGGTGCGACTCTTGTTTGTGCTGGTCGCGGCAGGTGGCGCCCAACGTGGGGCTCGAGCTCGACAGTTTTCTTCCGCCACTACTCTCATTAATTGAACTAAGTAAGTATATGGATAAACAAGTAGCCTAAATTAAGGAGGAGTAGTAAGGTATATAGTTGAGAGTATAAATATGGGACACACGCATAGTCGTCAGTTGTTTGTGCATATGTTATCTGTAATGTTAAAACATAGGGGGATCACTGTTTCTAAAACTAAATTAATTAATTTTCTTTCATTTATTGAGGAAGTTTGCCCTTGGTTTCCTAGGGAAGGCACAGTGAATTTGGAGACATGGAAGAAGGTGGGAGAGCAAATTCGGACGCATTATACCTTACACGGCCCTGAAAAGGTCCCTGTCGAGACATTAT
GTTTTTAACCATCCTTCTACTAGACGTACACTCGTACATCCTCTAGTATTTCCTTTATTTATCTTCCCATAAGCCCCTGCCTTTAACGTTTAACTCTCGCTATCGACATGGCATTCTTGAACGTTTCTGCTGTCCCCAGCTGTGCTTTCGCACCTGCTTTCGCACCCCACGCCGGTGCAAGCCCCATTGTGCCCGACAGTTTCCCTTGCGTACCCCGTTATTCGGACGACATATCCCATTTCCGTTTAACGTTGTCGCTTGACTTCTCTGTCCCACGCCCGCTCTCTTTGAACGCGCGTGTGCACTTGAGTGCTTCTACCGACAACCCCTTACCATCGCTTCCCCTTGGTTTCCACGCTGAAACCTTTGTTTTGGAATTGAACGGCAGTTCGGCTCCCTTCTCTATACCGTCCCGCCACATTGACTTCGTTGTGAACCGGCCTTTCTCCGTGTTCCCTACTGAAGTCCTCTCCGTCAGTTCCCTTCGAACACCTTCTAGG
GTCTTTTTGTCCAAAGTTATTATGACTTGTGATGCACAAACTACCGAAATTTCCGAGCTTTTAGATGCAGTTCTAAAAGCTCGATGCGCCGACGAATCGTCTACCGTCGGTAAGGTTTTTGCTGATTATGCAGCGCAAAAAGTCCGGAATTCCTTGGGGGATTCTAAGGTTAGGAGACCTTTGACTGTCTCGTTTCAGTTGACCCCCGACCAGCAAGCTTTGTTACGGCACAACTTTCCTGGTCGGGAGATTCGATTCAGTTCTTCGGCTCCTTCGTCCCACAGCTTTGCAGCAGCTCACAGGATTCTGGAAACAGATTTTTTGTATGACTGTTTGAGCAGTGAAGCCCCCGTTATTGATTTGGGGGGAAATTTTTCAACACATTTGAAAAACAAGCGACACAACGTTCATTGTTGTTGTCCCTTGCTTGACTATCGTGATGGTGCTAGACACACCGAACGAATATATTCTTGGGATAAATATTCCAAACATAACCGGGG
AAATTAAAACATCTCAACAAAACCTACAGAAAACTGACTACAGACTCACTCGCTCTCTTTGTGAACTTGCAATCAGCATTCCGCCTGCCCTTACTTTTTGCTCCAAGCACTCTACAGCACTTAAAAGAAAGCCACATCTTGACTTTTGCACACACCCATTACTTCAAATGGCGTGCATGGTTTTTGGCTCTTTCACAAACTCTCACTTGGCCAGCACCAGGGTGGTGACTGGAAATGTACGTGAGGAGTCACGTACTACTACTCAATTCAACGGAGGTTCGATTTTATTCCCCACCATTCAGGAGGGGAATAAGCCACAAGTGCTGAATGGACCTAATTTTATGATTGGGTCATACAATCCACTGTTAGCACAGAGCAGTGGAGTGAAGGTGAGTGGTGCGCACACTGAAGTGCGCACTATTAAGATGGTGGGAATTCATGGAGCAACAACAGTCATTGCCCCAAACATTATGGCGCCAGCAGTAAAAGTGACACGCCCA
GAGTATATTCCAAAAATAATTTAGTATACTTTGAAGTATATTGGCTATAGTTTGAAATTTTTTTTCACCACAGATATCATGGAGAATACTATACGAGGATGTGCAGTGTCTTTTTATTATTTCCGTGTATAGGGTAGAAGTACCGTTTGTGGCCACTGTACCGTTTATGGCCATTTATTGTTCAAATAAACGATAGAAATGAATTTATGTTAATAAACCATTACAAACTCAATTTGTTTTAATATAATATTTTTAAAACTCAACAAAAATATGGTTATAATATTGTTATTTTTTATAAATTAATTCAAATGTTAACTGGCCAAACACGGTGCTAAGGTGGCCAAAAACGGTACTTCTACCCTATTATTATAAAGACAACTACTGAACACGCGATCAGTAATTTGACTGAAAGGTTTTTTATCATAAGGGTTGTTAAACAATAGTATATTACACTACAAGAGCAGAAAGTTGAGATTCCTGCACTGCGGGCATCATGGCAC
AGCAAAAGCAGGGTGACAAAGACATAATGGATTCCAACACTGTGTCAAGTTTCCAGGTAGATTGCTTTCTTTGGCATATCCGGAAACAAGTTGTAGACCAAGAACTGAGTGATGCCCCATTCCTTGATCGGCTTCGCCGAGATCAGAGGTCCCTAAGGGGAAGAGGCAATACTCTCGGTCTAGACATCAAAGCAGCCACCCATGTTGGAAAGCAAATTGTAGAAAAGATTCTGAAAGAAGAATCTGATGAGGCACTTAAAATGACCATGGTCTCCACACCTGCTTCGCGATACATAACTGACATGACTATTGAGGAATTGTCAAGAAACTGGTTCATGCTAATGCCCAAGCAGAAAGTGGAAGGACCTCTTTGCATCAGAATGGACCAGGCAATCATGGAGAAAAACATCATGTTGAAAGCGAATTTCAGTGTGATTTTTGACCGACTAGAGACCATAGTATTACTAAGGGCTTTCACCGAAGAGGGAGCAATTGTTGGC
GGCAAATGATCGGCTGTGCCTGGACTTGATTCGTCATGGATCTTGCGAGGTCGGATATCATTCCGCATTTGCTATGCCTCTTCCAAGAGATAATCCAAGCCAACATCCAAAAAGTATCTGAGGCGTACGATTTGGAGTTGAAAATAATGAACATTTTGACGTTGTGGCGAAATGGATCTGACAATCTGATTTCAGACAACGATGATTACATGAAAAAGGGACTATTCTTCAGTAGGAGTAATGATCCCTTAGCTTTACAGGCTCGTTATGCTCGAATGTACGATGATCTGTTTAAGCTAAACAACTATGAAGTGCCAGATGATGTTGTGCGTAGGCATGACAACAAGATTTTAGACATAATATTAAAAGAGTCTTCCGTGCCATTCTGGTATGACATATCGGATGACGAAGCTCATGAATCAATGCTGCCTGAATTCAGACTGCAAGACATTCACGAGTTCAGATTGAATTTGAAGCGCGTACGCGTAGTACCTGACGAG
TAATATTACCGAATGGCCGCGCGATTTTTTATGTGGGCCCTCGACCAATGAAATTCACGCTACATGGCTTATTTATTACGTGGGGACCATTAAATAGACTTCCGCACCAAGTTTTGATCCACAACATGTGGGATCCACTTATGCACGAATTTCCTGAAAGTGTTCATGGTCTAAGGTGCATGTTAGCGGTGAAATATCTTCAAGAGGTGGAAAAAACATATTCTCCGGACACAGTCGGCTACGATCTTGTCCGCGATCTCATCCTTGTTCTCCGCGCAAAGAATTATGTCGAAGCGACCAGCCGATATTATCATTTCAACTCCCGCGTCGAAGGTACGCCGACGTCTCAACTTCGACAGCCCATATGTTTCCCGTGCAGTTGTCCCCATTGCCCGCGTCACAAAGGGAAAGGCCTGGACAAACAGGCCGATGAACAGAAAACCCAAGATGTACAGGATGTATAGAAGTCCCGACGTGCCAAGGGGCTGTGAAGGCCCTTG
CCAAAGATAGTTTTGGGTAGGTCTGTCTTTGTAGTTCCATTCAAAATGAATGTCTATGACAAAGTGCTGCAGTTCGGCTCTAAGAAGGCCAGAGCTCGTGGCATGGCCCTCAACAAGCTCTCACGTAACCGGCTTGAGGACATTTATGCAGGCTCCGGGCCATTGGTCTTTGGCTTTGGACCAATCGATATGGTTGACCCTGGCTCGCTGAACCCTTCCATTAAAACTTTGGATACGGTTTATGTTGCCGCTGTTCAACCCGATAACCAATATGTTGTCCACCACTTTGTACCAGGCCGGAACGAGTGGGTAGAGACTGATGCTTCAACCCACCAGCCTACAGCCCTTGTCGGTGTACTTGTGCAAGATCATAAGGCGAAGACACGTGAGGTTGAGGACCTGAAGAGTCAATTAAGTCAGCTTAGAATGGAACATGAAATCCTACGACATGAGTATGAGAGGCTGAAGTTAAAATCTCCCATAGTCAAACCTTTTAAACC
AAAGACGCTGTTAAATAATCAGCCTTTAAAAAGCCTATCATATCAAGCATTTGAGCTTGTGTGACAGGCTTTTCTTTTGGTTTTGGGGCATTTTTGGGGCATAGACTAATACTTTTCCATGACATCTGCTACCGTTGATTTCATTTGTTTTGTGATGTGAGTATATATTTGAGTGGTTGTTTTTGCATCGGAGTGCCCCACACGATCCATAATAGCTTTAAGAGGTACATTGTTTTCAGCAAGTCGACTTACCAGCGTGTGACGGAATATGTGGCTAGTAAGGTTTTTCTGGATTGGTGTTTCAAGTCTTTCATTAGCTTTCTTTAGAGCTAGATTAAAAGAGTTTGTTTGCAGAGGAACTCCATTTTTTGTGGTGAAGATGAATCCCATGTCTTTATAACGAGGATTGGTATTCTTCTCCAGTTCATTCATGAACTCCATCTCTTCTAATATCTCTTTTTCACGGGTGGTCATGACGGTTTCGCGATAGGATGCCAGGG
GAAAACAAAACGAAAACAAACAAAATCTTCGTAAACACCCTCCAACACACCATTCAATCCCGAATCGCCCGCAAACCAGCAAAGATTCGCATAAATGGCCCGTGTACGAGCATCTCTCTCCCAATTCACCGACCCATCACAAAAAATTCTCATACAAAGCGACCAATATGAAAATGTAAAGAAAACACTTGGTACATACAAACTAACCAACCCATACGCCCACTCCGAGTCCACCGCTGACTTATTAGAGGATTTAGGTATAGCAACTAACCCATTCGCTGCAGAACCACACACACATGGAGCTGCTAAAGCTATAGAAAACGACTTATATTACATAGCTTCAACCAGAATGACTAAGGAGGAACCAGTAACCTTCATGTTCATGAAAAGAGCTAAACTGCAATACTTCCGTAGAGGCCCCCAACAAAATGACACATTCATAAATCAAATTGTGGAGCCCAAAGACGTGGCGAGATACGACGAAGACACCCTTCATTCCA
CAAAAAAACACTGATTGAATGCCGTATGTGTAATAAGAAAAACCTCGTTAAATACTGGTATATCTACGTTGTAGAGATTTTGTTTTTTAAAAAAGCTAAATTTATTACGAGATTTATTACGAGTAGCATTTTTTTACTAGAAATTTACAATTGATTCAAAGCGTTCAACTGCTTTTATTTTATTGTCAGATTCAAGGTGGCTGTATGTGTCCATAGTCATTTTTATGCTTGCGTGTCCTAAGCGTTCTTGTATCTCTTTATAGGGAACATCAGCATTAAGTAGAAGGCTAGCATGAGAATGTCTAAAACCATGAAAGCCAACTTGTGGTAGCTGGCAGGCTCTCAACCATTTTATTAAGAATGGCCTCATTGTCTGATAGTCCAACACCCCTCCTGTTCGGTTGGGAAATACCAGTTCTTGCTTTCCCTTTCCAATACTCATGAAGTATTTCGCTTGAAATAGTTCCCAATGCTTTAAAACTTCTACTGCTTTGCTGTCT
ACCAAGGGGAGAATCAGATGGCATCGTTATATGACGAATTGCAAAAAGATTACGTAGGTCCGGAACCACTAGATTCGGTGCCGGTAACGATTCCAGTTTTATACTATCTGATCATTCTCTATCTCTATTAAGGATATTTCTAGTCTAAAGTTCAAAATGTCAAGTGTTTTAAAGACATTTGAAAGATTTACTATACAACAGGAGCTTCAGGAGCAATCTGATGACACTCCAGTACCTCTTGAGACAATCAAACCTACAATCAGGGTATTTGTCATCAATAATAATGATCCTGTCGTAAGATCTAGACTTTTATTCTTTAATCTACGAATCATTATGAGTAACACTGCAAGAGAGGGACATAGAGCTGGTGCTCTCCTCAGTCTTTTATCACTACCTTCTGCAGCTATGAGTAATCACATCAAATTAGCCATGCATTCACCAGAAGCCAGCATAGATAGAGTAGAGATAACAGGGTTTGAGAATAATTCATTCCGAGTCAT
GGCATTTAAAAAAGAAGAAGCTGTCTGACAAACTGGTCTTCTTTTTAAATGGTTTGTACAACATTGTACACTGTTTGCGCCATTCTCTTCATTCTTTTCATTTATATATTATTATTTAGAAAAATGTTCCACCTAATAACTGATACTCTAATAGTGATACTTATTTTATCTAATTGTGTAGAGTGGTCACAAGGTCAGATGTTTACTGATGATATATATTATAATGGTAACGTTGAGACTATCATAAATTCTACTGATCCTTTTAATGTTGAATCTTTATGTATTTATTTTCCAAATGCAGTTGTAGGATCACAAGGACCAGGTAAATCTGATGGACATTTGAACGATGGTAATTATGCTCAGACCATCGCCACTTTATTTGAAACAAAAGGATTCCCAAAAGGTTCAATAATACTTAAAACATACACACAGACATCAGACTTTATAAATTCAGTAGAAATGACATGCTCTTACAACATAGTTATTATTCCTGATAGCCC
GCCAATTAAACCTAATTATCAAAAGCCAATTAAACCTAATAAGTGGAAGCCAATTAAGTAGAAGCCAATTAAACCTAATAAGTAGAAGCCAATTAAACCTAATTATAAAAAGCCAATTAAACCTAATAAGTGGAAGCCAATTAAGTAGAAGCCAATTAAACCTAATAAGTGGAAGCCAATTAAGTAGAAGCCAATTAAACCTAATAAGTGGAAGCCAATTAAGTAGAAGCCAATTAAACCTGTAAATGGATACTTTTTTCATTCAATCTTTTAAGTCTAATTATTAGTGCTGATTTCACTAGCGAAATATCGTTGTCAGAAACGAGGTCTCGAAGCAATACCAACACTTTCACAGAAGAACAAGTTGGAGATGATTCACCACCCCAATATTCTGCTGCTCTTGCTAAAATGCCAATCACTGCACATGATTCCCTAATGTAATTTTCTTTTTTTAACATGGAATTAATCATAATTTTTGATTGTTCAAATCCAATTTTAGA
AACAAAATGGCACACTATTTTGGGGAGGCACTGCAATTGGGCCTGTTTGTTGCTAAGGCCAGCTGCTGGGCCAGTAAGGAGTTGGCGCTCCTCGGTCCTAACTTGGCCTGGATAGCTACTAGACCACTTCGCAACGATGCTAATGCCATCCTAAAGCGGATTGGCGTCCATGGGTTGGCCAAAATCCCGTGCAACTTCGACTCCGATGAGTTAACGATCGCAAATGACTGCATTGTGAAGTCCGACAGGAACTTGGAGGATGAATCGATCGTGGTGGAGGAGGTCGAGGAGGGGGAGGAGAAGAAGAAGAGCAAGAAGGTGACAAGGAGGAGGGTGAAAACCAAGCCTACCTTCGCGGCCGTCCTGGCGGCTGACGCGAAGAATTATTACGGTTGCCTCCCGAGTGCCACCAGGGCAAACGAGCTCAGCGTCATGAAGTACCTAGTTTCGAAGTGTCAAGAGCACAAGCTGACCATAACTCAGACACGAGAGGTAAGTGC
CCGTCAGGATTGACACCTTTCTAATTGTGTGATTTCATGCCTCCAAACTTTGGAGGCTTTTTTATGGTTCGTTCTTATTACCCTTCTGAATGTCACGCTGATTATTTTGACTTTGAGCGCATCGAGGCTCTTAAACCTGCTATTGAGGCTTGTGGCATTTCTACTCTTTCTCAATCCCCTATGCTTGGCTTCCATAAGCAGATGGATAACCGCATTAAGCTCTTGGAAGAGATTCTGTCTTTTCGTATGCAGGGCGTTGAGTTCGATAATGGTGATATGTATGTTTACGGCCATAAGGCTGCTTCTGACGTTCGTGATGAGTTTGTATCTGTTACTGAGAAGTTAATGGATGAATTGGCACAATGCTACAATGTGCTCCCCCAACTTGATATTAATAACACTATAGACCACCCGCCCGAAGGGGACGAAAAATGGTTTTTAGAGAACGAGAAGACGGTTACGCAGTTTTGCCGCAAGCTGGCTGCTGAACGCCCTCTTAA
CAAGATGGATAACCTCCGTGAATGCATAAACCGCAAAAGAAGACTACTTGCCTTACCAGATGTTCCTGAAACTTCGGATGCCTTTCTAAGTGATTTGAGACATCTATACATGTGTGTTGCTTTCTGTGATCAACACAAAACCACTGGAGACGAATCAAGATTCACCAACCTGGAATTACTTGACCAAGATGAAGCACTAGGTGCCCAAAGAGCTTTTGAAGCCAAACATGGAATAAAAGGAGGTTCTTTAGGAGACGTTCTTGACCATGAACTGAAAAAGGTCATTGAATTTACTTTTACTTCTGGAAGTTTGTATATTGCCGAACAAAGAAAAAGAAAGACTCAAGCAGACTCAATAATTGTGTGCGTTTCAGAAGGACTTAACGACTTCAGCGTATCACACGGAGTGCTAGACATGGGACTTGTGGAAACAGGGGTGAATGCAGTAAGAGATTTCTGCACACAAAACGGAATACCAATGAAGATAAATCAGGTAGGAT
GTTTGTCTATCAAGAGCGTACGGTTCAACCCCTGCCTCCCCTGTTAGCACCCAATCGTTACTACTCTATCCGTTTCGTTTGTTCATTATGTCGACTTTCTCCCTCGAGAACTGCTTAAATGGTTCATACGGTGTTGACACTCCCGAGGAAGTCACTTTTATTAGACGTCGTGATGCCAATCCTTCTGCATTTCACGGTGAGGAAACTGTTCCGTCTAATACCACTGAAGTACACAGTGAGAGTGTCTCTTATTCTTCCGACTTTGAAGGATATTCCTGTGACTCTGATTTCACAGGTGATAATCAATACTCATCGTTTGATGGTGCCGATTCTCTATTATTATCTTATGATATTGATGAGTACATTGATTTGTCGGAATCTGAATTACGTGTCTTGTTTGATGAAATGGTCCAACCTATTCATTTCGGTATGGTTTTAAGCCCGACTTTCTCGAGGAACAGATTTCTATCCTGCTTGTCTTTAGCAAAATCTGTTGTTGT
GTTAACAATAATCACACCATCACCGTTTTTTCAAGCGGGAAAAAATAGCCAGCTAACTATAAAAAGCTGCTGACAGACCCCGGTTTTCACATGGACCTGAAACCTTTTGCAAGAACCAATCCATTCTCAGGGTTGGATTGTCTGTGGTGCAGAGAGCCTCTTACAGAAGTTGATGCTTTTAGGTGCATGGTCAAAGACTTTCATGTTGTAATTCGGGAAGGCTGTAGATATGGTGCATGTACCATTTGTCTTGAAAACTGTTTAGCTACTGAAAGAAGACTTTGGCAAGGTGTTCCAGTAACAGGTGAGGAAGCTGAATTATTGCATGGCAAAACACTTGATAGGCTTTGCATAAGATGCTGCTACTGTGGGGGCAAACTAACAAAAAATGAAAAACATCGGCATGTGCTTTTTAATGAGCCTTTCTGCAAAACCAGAGCTAACATAATTAGAGGACGCTGCTACGACTGCTGCAGACATGGTTCAAGGTCCAAATACCC
TTAAAACAGCCTGTGGGTTGTACCCACCCACAGGGCCCACTGGGCGCTAGCACTCTGATTCTACGGAATCCTTGTGCGCCTGTTTTATGTCCCTTCCCCCAATCAGTAACTTAGAAGCATTGCACCTCTTTCGACCGTTAGCAGGCGTGGCGCACCAGCCATGTCTTGGTCAAGCACTTCTGTTTCCCCGGACCGAGTATCAATAGACTGCTCACGCGGTTGAGGGAGAAAACGTCCGTTACCCGGCTAACTACTTCGAGAAGCCTAGTAGCACCATGAAAGTTGCAGAGTGTTTCGCTCAGCACTTCCCCCGTGTAGATCAGGTCGATGAGTCACTGCGATCCCCACGGGCGACCGTGGCAGTGGCTGCGTTGGCGGCCTGCCTGTGGGGTAACCCACAGGACGCTCTAATATGGACATGGTGCAAAGAGTCTATTGAGCTAGTTAGTAGTCCTCCGGCCCCTGAATGCGGCTAATCCTAACTGCGGAGCACATACCCT
GTATAAATTTTGTATCCGATAGTAGCACATAGAATCACAATCACATCCCCGTTTTTTGAAATTTTATAATTTCTACAGCAAATTTTATATCAAATGCCTAGGAAAAAGGAGCAGGCCAGCAAGAGTGAAAATGAAAAGCAAACAAGTAACGTTCAAGCTCAAGATTTCAAAACTGCGATTCAACCTGATACTGCTACTGCACAACTGATCAAAACATATTCAAACCCAAAACAGCGTGGAGATAAGGGAGAAATTGTTTACGATGGAGGGCAGAGCTCTAAGCTTGCCGAGGTTGTTGATCAGACCACTGAGCCGCACAATGCAGATGGAGCTGTAAAGGATGGGAGGATAGCTCCAGTGAAGTTAGATTTAGAGAAGCAAAAACTTGATAAATTAAAGTTATTTGAAGCATCACCTTTCGACCCTTTGACAGTGAAGAATAATCAAGATGTTGTGGACAAGTTGTACGCTACTCAGTCATCATCAATTCAAGAAGTTGT
CGCAGAAGCAGAGGATTTATTTAGTCACTGGCAAACGGAAAGATGGCGGACAACATGACCACAACACAAATTGAGGTGGGTCCGGGAGCAACCAATGCCACTATAAACTTTGAAGCAGGAATTCTGGAGTGCTATGAAAGGTTTTCATGGCAAAGAGCCCTTGACTATCCTGGTCAAGACCGCCTACACAGACTAAAACGAAAATTAGAATCAAGAATAAAGACTCACAACAAGAGTGAGCCTGAGAATAAAAGGATGTCTCTTGAAGAGAGAAAAGCAATTGGGGTAAAAATGATGAAAGTGCTTCTGTTTATGGATCCCTCTGCTGGAATTGAAGGGTTTGAGCCATACTGTGTGAAAAATCCCTCAACTAGCAAATGTCCAAATTACGATTGGACCGATTACCCTCCAACCCCAGGAAAGTACCTTGATGACATAGAAGAAGAGCCGGAAAATGTCGATCACCCAATTGAGGTAGTATTAAGGGACATGAACAATAA
CCTATCTAATAATATACCTTATACTGGACTAGTGCCAATATTAAAATGAAGTGGGCGTAGTGTGTAATTTGATTGGGTGGAGGTGTGGCTTTGGCGTGCTTGTAAGTTTGGGCGGATGAGGAAGTGGGGCGCGGCGTGGGAGCCGGGCGCGCCGGATGTGACGTTTTAGACGCCATTTTACACGGAAATGATGTTTTTTGGGCGTTGTTTGTGCAAATTTTGTGTTTTAGGCGCGAAAACTGAAATGCGGAAGTGAAAATTGATGACGGCAATTTTATTATAGGCGCGGAATATTTACCGAGGGCAGAGTGAACTCTGAGCCTCTACGTGTGGGTTTCGATACGTGAGCGACGGGGAAACTCCACGTTGGCGCTCAAAGGGCGCGTTTATTGTTCTGTCAGCTGATCGTTTGGGTATTTAATGCCGCCGTGTTCGTCAAGAGGCCACTCTTGAGTGCCAGCGAGAAGAGTTTTCTCTGCCAGCTCATTTTCACGGCGCCA
GTTATTGTTTCCTTCCTTGCTTACTCGCCTTAAACTTCAAACATGGCCACCGCAGGAATCACCGCCGCTATCGACGACCTCGTCATTAGCCGCCTTGATGAAGCAATTACTAACAACACACTTGTCCAACGACTCCGCAAGAAGGTCTCCTCCCTGTGGAAGGCCTACGACGCTCACGTGTCTGACCCTACCGCCCACGAACTCCTCACCATGCCTGCCGCACTTGCTGACCTCCCCCCTCCGCCGCCCCCGACTGATGATGAGATCAATCGTAGTTTCTACGCGACTGCTCTGCCAAGCGTTGTGCCGACCTCCGACACTCTCTGGGGAACAGCCAGCTATGAGATAATCGGCCGCGCGGTCCGTATCGCATCGAGTGACAAAGCGCCGAGGTTGATTTTGCACGTCACGGACGAAACCATCCGCCTGGAGGTGCCGACAATGTCCTTCACTCTCGCCAGCCCTCTGTCCACTGGCTCTCTACTGCGCGTCACGCTCCC
GTATTTTTGTCATAACTTTCATTCTCACATTGAATAATTTGACTTATACCATTTTAAAAACGCATTGCGCGTTTTTAAAGTTTATCAGTTGTGTGTATTTCTAAACTTACACCCCATTGTATGGAACGTAGGCCGCGAAGTCGTCACAACAGAAAAGGTAACTCCACTGATTCGCATTCTAACTCCGTTTGGAAACAGCGTGTGAATTCGAAAGTTGCCGAAGGTTCTGATAAGGTTGCATCTGCTAAACGAGTTAGCGCAGCGACACGGGGGATTAGGAGATCTGATAGCGTTGCTCCTAAAGATCACGAAAGCGATCTTAAGGTTCCTCAAGAGGAGCTAAATAAGGATCATTCCTGTGCGGTTGATAGTAAAGGTGCTGATAGCAATTGTACCGGACATAAGTCCAATCACAGTGCTAGAGATTCCGATACTGGGTCTGAGGGAGACGGTGAACACGAGAAACCAGTTCCCGTTTCGAAGGTAAGAAAAGGAACAGA
ATTATGTACCTCTACTAGCCTATTAAAATATTTACCTATTGACACGTAATAACATTTATGAAATATGATATACAAAATTTTCTAAAATTAACTATTGACAATTTGGAAAATTTATTGGAATTTCCAAAAGGAAAAGTGTGACAAGATATTCCAAGGGTGCTATAATAGGAAATGAGTTGAAAACGAACACGCGTTTTATAGATGTTCGGTTTTTGTAACATAACTGTAACATAAAAACATTTGCATTACTGGTAACTTTCGGGTAATATTGGTAGCAGAGAGGGACAAACGGGACAAATCGAGACACGATACATACTCTCTATACAAGTGAAAAGAAGGTGGTGCATATGTAATATGAGTAAACTACTGACTGCGCAAGAGGTTGCAGACTTATTGCGTGTTCATAAAAAGACTATCCATAGAATGATACATTCTGGAAAGTTAGACGCTTCTAAGGTAGCAAACAAATTCCTTATTAAAGAGGAAGATGCAAAAGGACT
AATGTAGTCTTATGCAATACTCTTGTAGTCTTGCAACATGCTTATGTAACGATGAGTTAGCAACATGCCTTATAAGGAAAGAAAAAGCACCGTGCATGCCGATTGGTGGAAGTAAGGTGGTATGATCGTGGTATGATCGTGGTATGATCGTGCCTTATTAGGAAGGCAACAGACGGGTCTAACACGGATTGGACGAACCACTGAATTCCGCATTGCAGAGATATTGTATTTAAGTGCCTAGCTCGATACAATAAACGCCATTTGACCATTCACCACATTGGTGTGCACCTGGGTTGATGGCCGGACCGTTGATTCCCTGACGACTACGAGCACATGCATGAAGCAGAAGGCTTCATTTGGTGACCCCGACGTGATCGTTAGGGAATAGTGGTCGGCCACAGGCGGCGTGGCGATCCTGTCCTCATCCGTCTCGCTTATTCGGGGAGCGGACGATGACCCTAGTAGAGGGGGCTGCGGCTTAGGAGGGCAGAAGCTGAGTG
AAAAATCAAACCAGCCCAGCAAGACGTATAGAAGACTTCAAGCGATCAAATTTTCAAGCGCACAGAACCCTCTGTCATCTTCAAAGCGACGAAACCACTCAGTGCAAGCAAGATGATGAACTTTGGAAGTTTGAACGTTGGCCTCAAACAAGTGGATGGAACATGGGTTCCAAGGGTGTTTGAGGAAAAGGAGATGGCGCGCCTCCTGGCAGAAAAACAGCACGCTCGAGTTATGCGTGCTACACAGGAGATGATGAAAGCACCAAATCCTTTTGCTGAGTTTGATGAAATGCATCAGCGCGGGAATCCGTTCGCTGGTAGAGTGAGAAAATGTGAGACTCGTGAGCCAAAATCAGCGCAAAAGCCGATAGTAACTGTGGACACCGTTCCAGTGGCGATCTATACAGACGTTATCTGGCCAGAAAACGGCAAAGTGCATGCACTGAGCAGGCGGAGGGCACCTCGCAAGCACGCAAGAAGGAGCAAGATACTAGCGTGTG
GTAAAAAATTTCCTTGACATCATGGGTGACAGAAAGCGTTATACGAAAACTGTTTGTGTCTATGATCCGCAGAACGCCACTTTTTGTTCAAGAGGCGCAAATGCAGGTGAGAATTATTATCAGGTTAAGATTGGTAGAACGACCCAAATTACGAGGACAAACGCGCCGAACCCAAAGGCATATGTGGTCGAGATTCAGAGACCATGTTCAGTCCGACTTTTAGATGGCAATGACATTATAAGCCTCATTATTTCAGAAGAGGGAATTGAAGTAACAACAGAACGATGGGAGGAGTGGCTCTTTGAAGCGCTAACACCGATTCCAATGGTAATTTCTCTGCATATTAAAGGTCAAAAAACAGAAGCGGAAATCAAATATTGCAAAGCGAGCGGGGTTATCGCACCTTATACGCCAAATGAGGTCGATCGAAGAATTACACCGCAGTTACCGGGAATAACGTTTACTGATGTAAGTGTCCGTGATTTTAGACAAAAAATGAG
AAGTTTTTTGAGTCTGAGATACTGTTACCCATTGCGACCCTGAGAACGAGTTCAACAGAATCTCACGCCCAAAAAACAACGATGTCTGCCCACCTGACCAATTTAGCCCTTCTGAAAAAACGAATCCAAAGACGAAACAACACCGAGCAAGCGAAAGATGAACCAAAAGAAAGCCCGCCGATCCACCCGATCGAAAAGCCTCTCGAATCATCCGTCACTTCTGAGTCTTCTAATTCGAAAAAACGCTACGCACGTCCATCTAACAAAGCTTCTCCTCAACCTAACTCTTCCGAATCATCTAATGAGACTAAACTGCTTCACAATTTGATTTCTTCTGCTTCAAATTCCTCCGTGGTGATGAAACCTAATTCAGACGTACTCAACCTGTCTAAAACTCAAACTATCCTTCCTTCTTTAGTTGTGAATGCCACTTGCCAGTTACGAATGAAAAATCTCGATAATTGGAAAGGTTTTGTCCTCTGTCATCCTAGTTCTCCGCA
ACCGGATGGCCGCGCGATTTTTTTTAAAGTGGTCCCCCCCATGTGCGCGTTTGTCCAATAGAAGGCGCTCCTCAAAGCTTATTTATTAAATGGTCCCCTATAAAACGTAGCTCCCAAGTATATACGTTAAACATGTGGGATCCATTGCTTAATGAGTTTCCTGAAACCGTGCACGGTTTTAGGTGCATGTTAGCAATTAAGTATTTGCAGTTAGTCGAAAATACATACTCCCCCGATACATTAGGTTACGATTTAATTCGTGATTTAATTTCAGTTATTCGTGCTAGAGATTATGGCGAAACGTCCCGCCGATATTGTCATTTCCACTCCCGCCTCGAAGGTGCGTCGCCGGCTGAACTTCGACAGCCCCTATACGGGTCGTGTTGCTGCCCCCACTGTCCGCGTCACCAGAAGACAAATGTGGTCAAACAGGCCCATGTACCGGAAGCCCATGATGTACCGGATGTACAGAAGCCCTGATGTTCCAAGGGGTTGTGAAG
TTATACCTCCTTTACGCAATGCATATGCTTTTCTCACGTTCAAAAATGGCAAGGTGATAAGGAACGTTTTTCAATGCAAATTTTATTTCCGTTCTGATCAAATTTCAGCGCGAGGCGCCTACATTTGTATTTTTGTATACCCTTTTGTTTAAAATTTGGGTTTTAAGGAAAAACTTGACATTAATTTAGGCAAATTTAGAGAAATTGTAATATTAATAATACGCTGAAATTAATTCTCAAGTTTATGAGCGATTTCATAAAGTATCTCATATGTGATATTATTTCTACTACTAATAAAAGTTTTTACTGTATTAACTTTATATAGCCATTTTGAATTTATATGTTATCAATATGTTTTTCCTATTTTTTATCAGTACCTATAAGTTTTTTGAGTTTAGATAATAAAGTTTTTGTGGCATATAGTTATTTTCACAAATAATGATATATAGTTATTATTGAAAATAAGAATATCAATTATAAAAAGTTTTTGTGATAATTGT
CTGAGCGGATAATCTCTGAGATCATCCGACTCCAGGACAAGAACGCAATAACCCCATCCATCAGGGGGCACTTCTTATGAGGAGGAATGACGTGGATGTGGGGGCCATGGCCCTCATCATCCTCATATTCTTTTTTTTCATCCTCTTATTGAGGATCCAAATCGTTGAAATAGCACCATACCAAGGAGGTTGGCTAATATGATGGATGCATTACTCCTTGAATTAGAAAATGATGAAGGATGGGAGGATATGGACGACATAGGAAGGTTCTGGAACCCTCAAGAAGGGGAGAGTATACGTGGTATCTGCAAGAGGATCAAGGAGATACACACAAAACTCGGCAGCCTACGGGTCATGACACTCCAGACCCTGGACGGGGAATACTATGTGAAGGGGCACCGCGCCCTAGAGAGGTACTTCGACAGGATACAGGAAGGATGGGGTGTCTGGATCACATACAATGGAAAGGCAAAGTCACAGAAGGGTGCGGAGTACCACAG
GTGAAAGGAAGGAATTGCATAATGACTTCACCACTCAAGCCCGGTCGTCCCGGTCGTTCACAAATGAGCCACGGAAAAGGGATGATGGCTCACCCCGATTCCAATTACCATCGCGCTGATTTGCCATTCGCAGAAGCGTCGGATAAGCACGACGCAACCAATCGACGCCGAGCAGAATTCCGCTCCGATCCGACAAATGGTGCCGAATCCATTACGCCGGATATGTATTTCGCCGAAGGCAACCCAGACCTTTTCGGACCCCAGCCCGCAATGGTCCAAGAATCGGCACAGACGCCTCCGGCGAAATTCCCGCAGCCGAATGTGCGTACCGGCGTGAACCGACAGGGGTAGACAGATGGCAGAGCGTGTAGAAGCACCGAACGCGCTCATGGGCAAACCGGACGGCCCGCACCTGTTTGTTCCTGAGCTTGACCTAGAGGTCCCTACGTTTGACGACCCGCGTGAGGATTTGATTCCACCGAAAGCGCGTGCTTTCAAAC
TGGGGTGGCTGATGGGACTCGAACCCAAACTATAGGGGATTACAGGGGAATTGCGGGGACTTTTGCCTTTGATTTTGCAGGGTTTTGCGTGTTCCTCTGCCCCGGCATCCCCCGCATTTGTCCCAAGATTTGTCCCAAGCTACGGCGTGGCGCCAGGCTTCCCCGCAGGCGGATGCGCCCCGGTGTCGCTGGGCACCGTCACGCTGCCGGGCGACACGGCGAACTGGCGCACCTCGGCATTGGCGCGCTGGGTTTCCCCGGTGGTGCCGAACCAGAACGCGAGGGTCTGCTTCAACTCGTTGAACCAGTAACCGATGACCGTCCCTACCGTCAGGCTGGCGGTGGCGTCGCGCAGCAGGCCGTCCGCCAGGCCCGAGAACACGAAATAGACGATGCCCAGGGCGCCCACCAGCAGCACGGCGGTGATCGTCGGCCGTACCTTGTCGTTGGGCTGCTGCGCGGCCAGCTTGCGGGCGCTGTCGCGGTCGGATGCCTCGGCA
ATAGGGTACGGTGTAGAGGCAACCACCCTATTTCCACCTATCCAAAATGGAGAAAGTTCATGTTGACTTAGACGCAGACAGCCCATTCGTCAAGTCACTGCAAAGATGCTTTCCACATTTTGAGATAGAAGCAACGCAGGTCACTGACAATGACCATGCTAATGCTAGGGCGTTTTCGCACCTAGCTACTAAGCTCATTGAGGGAGAAGTGGATACAGACCAGGTGATCCTGGATATTGGGAGCGCGCCTGTAAGGCATACGCATTCCAAACATAAGTACCACTGTATTTGCCCAATGAAGAGCGCAGAAGACCCTGACAGACTCTACCGCTACGCAGACAAGCTTAGAAAAAGTGATGTCACTGACAAATGTATTGCCTCTAAGGCCGCGGACCTGCTAACAGTAATGTCGACGCCTGACGCTGAGACACCCTCGTTATGCATGCACACTGACTCAACTTGCAGGTACCACGGCTCCGTGGCCGTATATCAGGATGTAT
ATGTATTTTAATTATAGCATGCAATAGGGCGGTTGTCAATAGTCTTGTGTGTTAAAGATGTGAGTTTTGTCACACTTTTTGCATCTGATGACCGAGTCGGGCGGCGGAAGGGTGGAACGGTGTTGGGGGTCTTCGCACTGGCTGATTGCGCACCAACGTGCTAGTGGAATAGTACACATCCGCGAAAAAGCAAATGGGACCCGAAGGGTCGCGGGGTCGCACGTTCCGCTCCCCGTATTCGGAACTATGGGAATTATATTGCTCGATTTATGTCTATGGTTGTATGCCTGTGATTGCATGTCCTCGTACGTATGTGTGCGCGCGTGTTCCTTTTTTACGCGTACGTGCGCGCGTGAGATGTAACGGTAGTTGACACAGAGCCAGAGATGTGCTATAATGGAGGTAAGATGGCAGCAACATATGAGGTGAACATGACCAAACCATGGGAACCAACAGCCCTTGATATTCTACTAGACCCCCAACTCACAGAACTAGAAGCA
GTTTTTAGTTCGTGGTTGAACTATTTATCATGGATCCAGAATCTTTGTCACAGTTGCTTGTTTCTACTTTGCAAAAACAATGCGCTGATGAAACCTCGACAGTGGGGAAGGTATTCTCCGAGAGAGGTGTAGCTCTAGTCGAGCGATCTATTCCTAAGGCCGAGGGTGAGCGACTTAATATAAGTTTTGCTTTGAGTGCCGAGCAAAAGTCTTTGTTGTCTCGAAATTTTCCCGGTAGAGACATTCATTTCGCACAACGAGACTCTTCGAGTCATAGTTTTGCGGCAGCCCATAGGTTGTTAGAAACCGATTATATTTATAAGTGCTTCGGCACGACTGAAGAATCGGTGATTGATCTTGGGGGAAATTTTGTTTCTCACATAAAGCAAAAGAGGTATAATGTGCACAGCTGTTGCCCACTTTTGGACGATCGCGATGGTGCCAGATTTACCGAACGTTTGATCTCATTGAAGACCTACTTGCGAACGCACAAGGAGGAA
CATCATCAATAATATACAGTTAGCAAAAAATGGCGCCTTTGTTTGGCTTTGTTCCAACTGTTTTTGGCCCGAGTTGGGTTTCGTTTTCCCGGGTTTCACGTGGTGCGTCAGGTGATGTTGAGTTTTTATACATGTTTGTGTGTGTTTTGTGCTTGTGTAAAGGAGTTTTGGTTTTTTACTTTGCGGAGCTTACGGACTAATTTACTTAATTTTTGGCAAATTATATCTGTTTTTGGGTATTTTGTTTGTTATTTGGTGCGATTTTTCGACTTTTGACTCAATGTCGCGGCTCCTACGTCTTTCTCTTTCTTCGCGTGTGTGGTTAGCAGCTCAGGAAGCTACTCGCAATGTTTCTGAGGATCCTGTTGTATGTCGTACGCCATGGGATGGTTCGCCTACTTGCACAGCTGTTCGTGTTGTACGAGCGGAGGTTCTGGCGGACGGTACGATGGACCTTGACATCGTGTTTCCTGAAGCTGCTGTACAGGCTGTTTTTAGTC
TGTCTTGTGCAAGGGTACGACCGAATCGTAATGGAGAGGCAGTGTAGTACTAAAAGTCAATCTTGGTGTGTAAGAACAGCCGAAGATGAAGAAAACAATTTTATGATGATTTGCCGTAAGGGTAACGTTTATGAGCTAATGGAATTGGCACCATTCATTAGCGTTGATGGACATCTGCTGCATAAATACGACCATCGTGGGAGACAGTGTATTCACATGGTGGCATTGTACGACAGAAAAAATGCTATTATGAAAATAGAAATACTTGTAAACATGGGTGCAGACATTAATGCAAGGGAACGAAATACTGGTAATTCATTACTTCATATTGCTGTGAAGACAAAAAATTACGAATTGGCTGAGTGGCTGTGCCGAGAGCCAACCGTTAATCTAGGAGCTATTAATTATGAGCATCATACTGCTTACCACATGGCCTACTACCTTCATGATGAGAAGATGAAGGAGCTTTTGATAACCAACAGAGCTGTCTGTGACAATCC
GCCATTTGACCATTCACCACATTGGTGTGCACCTGGGTTGATGGCCGGACCGTTGATTCCCTGACGACTACGAGCACCTGCATGAAGCAGAAGGCTTCATTTGGTGACCCCGACGTGATAGTTAGGGAATAGTGGTCGGCCACAGACGGCGTGGCGATCCTGTCTCCATCCGTCTCGTCTATCGGGAGGCGAGTTCGATGACCCTGGTGGAGGGGGCTGCGGCTTAGGGAGGCAGAAGCTGAGTACCGTCGGAGGGAGCTCCAGGGCCCGGAGCGACTGACCCCTGCCGAGAACTCAGAGGGTCGTCGGAAGACGGAGAGTGAGCCCGACGACCACCCCAGGCACGTCTTTGGTCGGCCTGCGGATCAAGCATGGAAGCCGTCATTAAGGTGATTTCGTCCGCGTGTAAAACCTATTGCGGGAAAATCTCTCCTTCTAAGAAGGAAATAGGGGCCATGTTGTCCCTGTTACAAAAGGAAGGGTTGCTTATGTCTCCCTCA
AAATAAATCTCCGGACAGGCACACAATACAACTGATCGCTCGCTGTAACTTTACGACAACCATCCCTACACGTAACCATGGAAACACAACAGAAAACTAAGAAAACAAAGAAGGTTCAACGTCTTGTAGAATTTGATGTCACTGATGACGAAGACTCGGATACAAAGGAGAATCCAGTACCACAAACTGATAGTAATACATCGCGGAAAAATATCGAGGATGTTGGAAAACAATCAAGCCCATCGACGAGTACAAATGATGATAGTCAAACTTTAAACGTCAAGAATACAATTAGTGATGTTAAAAACTCCGAGCAATCTGGTGGTGCTGAGAAATTACCAAGTAATATTGCAATGTCAGTAACTGAAGCGATTGATGAACAACGGTTACGAACGGAAATCCAAATAAAACAGACGTTAGAGGCAAAGTTAGCAGCAAAGGTTGCGACAGTATCAGTAACTAACCGTATTCAGGCGAAGGGTACTAGCTTCAGTACAACT
AAAATATAAAATCAATACAAGACAAATACAGACAAAGCAATCAAACTCTCGAATTTTCAAGCATTCAAGCAAGTTACACAAACAAAGCAAAGTAAGCCAACAGTTTTCTGTAAGATCATTTCAGTTTCGTCTTTCTTTAATCGTACTTGCAATTTCTTATTTGTAATTTTAGTATAATTTTATATAAGCAATGGCACAAATCATGATTGGAAGCATTATGGTTCCCTTAAACAAGGAATCTAGTGTTTCTGAGAGTAATATAAATATTAGTAGTATTATTCCTAAAACAAAAACCAGTACTCATATCGAGGCTGGACTCAAAAACATGTCTTTTAATTTACAACCAACCACTGATCCATTCAAAGCGATAACTCTAGCTTGCAAAGAAAGAGTTGCAAAGTTTGGTGATATGGTTTTTAAGACTAGAAGAGGCATTACCACAATGGTGCCAAAACCAGCGCGTTTAGTGGAAGAGGAAAAGAGAGCAGCTGAAGCTCTAA
AGGATCCGAAGGCGACGAAAAATGTCGAACCCGGACTATTGCATACCTAATTTCTCTCAAACGGTGAATGAGAGAACGATAATTGATATATTTACGATTTGCAGATACCGTTCACCTCTAGTGGTATTCTGCCTTAGCCACACTGAACTGGCTAAGAAATATGCTCAAGATGTTTCCATGAGTAGTGGAACTCACGTCCATATTATTGATGGAAGTGTGGAAATAACTACTTCTTTATACAGGACATTTCGTACTATTGCAACCCAACTGCTTGGAAGGATGCAAATAGTTGTATTTGTCACCGTGGATAAGTCTGTCGTATCCACGCAAGTAATGAAAAGCACTGCCTGGGCTTCTCGAGGCTCATTTGTCGAACTCCGCAATCAGTCGGTTGATTCGTCAACTTTGGTGAATAAGCTCGAGAATTTGGTATCGTTTGCTCCTTTGTACAACGTGCCCAAATGTGGTCCAGATTATTATGGCCCCACTGTGTACTCTGA
TGTTTTAATAAAATATTAAAACAAACAGCTTTCGTTCCGAAAAACAGCTTTCAAATTTCAAACAGCTTTCAGACACTCTGGAATTTTCAGATTGAACCCGGAAAAAGGGAGTGTGATTTAAAGCGCACCATATCATTTGAAAATTTCGTTTTGATTTCTATGTTCTTTGCTAAGGTTGTTTATGTGAGTATGAGTTCTTGTTGTGATGAATCCTGAGTTGGTTGCCGCATTAGATAGGTATCTATCTGAAATTGCAAGCAGTCTATTTTTGGGTTGGATTATAAATCTTTTCTTAGTTTTCTTTTACTCTTCTAAAAGTTGTTTTTTATTGTGGGCCGCATTTCTTTACGTCAATTATTACATATTGAGATTCGAATTTGCATATATCGTTGTGCCCTTCCTTGAAACGATATACTCAAATAGTTCTCAATACCACACTGTTGATTGGGAGAACGCTTACACGGCGCGTTCCAAAAGCTTGTGGGAACAAATAACTGATT
CTCTCTATTTAATATACCTTATAGATGGAATGGTGCCAATATGTAAATGAGGTAATTTAAAAAAGTGCGCGCTGTGTGGTGATTGGCTGTGGGGTTAACGGCTAAAATGGGCGGGGCGGCCGTGGGAAAATGACGTGACTTATGTGGGAGGAGCTATGTTGCAAGTTATTGCGGTAAATGTGACGTAAAACGAGGTGTGGTTTGAACACGGAAGTAGACAGTTTTCCCACGCTTACTGACAGGATATGAGGTAGTTTTGGGCGGATGCAAGTAAAAATTCTCCATTTTCGCGCGAAAACTGAATGAGGAAGTGAATTTCTGAGTCATTTCGCGGTTATGACAGGGTGGAGTATTTGCCGAGGGCCGAGTAGACTTTGACCGTTTACGTGGAGGTTTCGATTACCGTGTTTTTCACCTAAATTTCCGCGTACGGTGTCAAAGTCCTGTGTTTTTACGTAGGTGTCAGCTGATCGCTAGGGTATTTAAACCTGACGAGTTCC
CGCAATTAGGAATAAAGGATCTATGTGGGTTGGCTGATTATAGCCAATCCCTTTTTTAATTTTAAAAAGCGTATAGCGCGAGAGTTGGTGGTAAATGAAATGAACGAAAAACAAAAGAGATTCGCAGATGAATATATAATGAATGGATGTAATGGTAAAAAAGCAGCAATTTCAGCAGGTTATAGTAAGAAAACAGCAGAGTCTTTAGCAAGTCGATTGTTAAGAAATGTTAATGTTTCGGAATATATTAAAGAACGATTAGAACAGATACAAGAAGAGCGTTTAATGAGTATTACAGAAGCTTTAGCGTTATCTGCTTCTATTGCTAGAGGAGAACCTCAAGAGGCTTACAGTAAGAAATATGACCATTTAAACGATGAAGTGGAAAAAGAGGTTACTTACACAATCACACCAACTTTTGAAGAGCGTCAGAGATCTATTGACCACATACTAAAAGTTCATGGTGCGTATATCGATAAAAAAGAAATTACTCAGAAGAA
ACACATAGTCAGAGGAAAAAATAATTTTGATTTTGTTTTCCACAAAAGAATTGAAGGATGACGACACCACCTCTCGTTATACCCTTGCATGTTCATGGCAGGTCTTATGAACTGTTGGCGGGGTATCATGAAGTTGATTGGCAGGAGATAGAAGAGTTGGAAGAAACAGATGTCAGAGGAGATGGATTTTGTCTTTATCATTCCATACTATATAGTATGGGCCTGAGCAAGGAGAACTCTCGCACCACTGAATTTATGATAAAGCTACGATCGAATCCAGCCATCTGCCAGCTGGATCAAGAAATGCAACTGAGCCTTATGAAGCAGCTTGATCCAAATGACTCATCAGCCTGGGGTGAAGATATAGCAATTGGGTTTATAGCTATAATATTGAGAATTAAGATAATTGCTTACCAGACAGTTGATGGGAAGTTGTTTAAGACTATTTATGGTGCTGAGTTTGAGAGTACTATTAGAATTAGGAACTATGGGAATTACCA
GACATTTTGTCGCGCTAGGATGAGAGCCGACAGACAGAGTACCGCTAAGCTACGCCCATCCTTACATGCTGTGATTCAAACTGGAAATTTAAATGCGTTCAATTTTACCGTTGAAGGGGTTGATTGCCCAACGCCCGCGGATCTAAGTAGATACTGTGTTGCAAATGGCTGGTTCTTTAAAATTGGTAACCAGGTTATCATACCTGTTCTGCGAAATTTCCCTGCATTCAACTACAACACTGACATTGGAAGGTTTACCTCTTTTCCTTTTGAAACTCTTGAAGATGTGACAAAGCTACATGATTTAGCTAATGGAGATTTGGTCCCACATTTTGCTTTTGTTGAGGATGGATCCCCAGTAGTTGCTGCCATATGTGATAGACATGATAATGTAGTCACTCTGCGCTTCCGAGATAGTGGAGGGCGAATCATAACGGTTGAAGAGTTGCTAGCTGGTGAGCAACGAGACTTGAATCTATATCAAGGTTTAGACCAACTGG
CACAAAGGACTCCCGGCTGCGAATCCCCCAAAAAATCAAAAAGAAAAGTTTTAGCTGGTTCAATCTGATTTAATCTATTTTAATCTAGTACAATCTTGCTAAATCTTAAATCATAGGGCTATATGCTCATATTTTGGCTCGTATGAGCGTGTTTATATCATTGCGATATAATTCAAGTCTAATTAACTTAACGCTCACAGGAACGAAAATATAGGCTTTAAACGATATAACCACATTTAAAAGAAAGGACAATATGCAAACACAAAACGGTGGCAGGCCCACGATTTTACCTAAGATGTATGAAGAACCGCTTTTTAGTCAAATCATTGATAAAATTGAATCAGGTTGCAATGACAGAGAAATCTACACCAGTTTGCATTGTTCGGCTAAAACTTTTAGAAAGTGGCGAGATGACAATATAAAGGCGTATGACGAAGCTAAAGGTATCGCTAGGGGAAATCTATTAGAACTAGCTGAAAGTGCCTTGGCGAGCAAACTGA
AAAACAATTAGAATATTTGAAGGGACCTCCTTACATTCTAGCTAGTTTTTTACTGGGACCAGTTTAAAACTTGTTTTATTTTTACTTTATGTATTGTCTTGCTTTCGTTTCCTTCAAAGTGACGTCAACATACTTTCTTGTAGTTTGGTTTTTGAGAGCTGGTTAACGTCTTGGGACAAAACCACAAAATTTGAATACCATGGCTTCGAGAGGTTTTAAATTAAATCAACTCATCGACATCGATGAATTCAGTGCGGAACAGCGAGGTCAATTTTTTGACATGATGCTGTCTAAACCGGATTCTCAACTGGGGGCTGTTATGCAGCGCAACTTAGTTGACAAGATAGATGATATGATGAGAGAAAGAAAAGGACGAGAGTGTGTGGTTCTCCACGAACTTTTGTCACAAAAAGATCAGAATAGATCGATCGAATTGTACCCTGAGTTTAACATTGTCTCCAAAGATGATAAGAACATGGTTCATGGGTTCGCTGCTGCTG
CTCGCGGCATAGGCAGCCCTCTCTCGCCAGCGTTTTTTCCACCAGCAAACACCGGCCGGTCATCCCGGCTACGTCGCCACACCACCAGGAGGCAGACACATGGACCCCGAGCTGATGCGCGCCCGCCTCGATGCGGTCGCCCTCGCGATCCGCGCCGCCGAGCTGGGCCTGCTGGCCGACGGCAAGACGGTGCTCGACTCGGCCCGCGACATTGCCGCGTTCGTCGAGGGTTGACATGCGCGCCCCCGACATGCTCAGCGTGCAGTGCCCTGGCTGCGCCGCGCCGGTCGAGTGCACGATCACGACCGAGCCGGTGGAGCCCGAGCCCGGCGACACGCACGCCAAGATCCGCGTGCGCGCGGTCGATCTGCGCGAGCGGTTCCGCGCCCATCTCGTCGAGTGCACTCGCACCCCCGAGGCTGTGCTGGCGGTGGCTTATGGCGGTTAAGTCTGTCGCCGCCGCGGCGGCCGACGGCGACCGGCGCGAGCTGCTCGTCGCG
GGGTTTCAATAGGAGAGTTGCTGACACGGTGAAGCCGAATGCCACGTGCGTCCTTGCGGAGTGGTGGAATACCCCGCAAGTGATTTAGCACCCCTATTAATGGAACCTACTCCTGAGAGACTATGCAGATTGGTCGCCTTGGTGGTCCCGAGTTCCCGTGTGACCCTCCCAACGAAGCAGGTGGAAGATCCTTCCGTTGGGTAGAAGCGCAGAGAAAGCTGCACGCCCGGCTTACAGCAACTGCATAAGCTTACGACCAGGATACCTGGTAGCACCTTGAATAGGTTGACCAGGGTCTCCATGAATCTCTCCTGGAGCGAAAAGGTGAGGGGTGTGTGCAAACATCGGCAGGCGCCCAACTGCCTGAATGTGGCACACATATCAACCCCACCTGAGAGACTGTGTTTGCGTCACGCCCGGTGGTCACAGAGTCCCCATGTGACCCTACAACGAAGCAGGTGGAAGACCCTTCCGTTGTGATAGAAGTGCTGAGGAACCAG
TAAACAAGTTCTGTTAACGCCAGAACTGCGCTCAAGGAGCATCAATCTGAATGATTGAGTAAAGAAAATAACAAGGAGGAAACCAAACAAACCGTTTGGAGAAAACTATGGCATTCTCATACAGAACGCCACAGGAGGAGCTCTTGAACAGACTGCCCCAGTCTCAACAAGAGATTTTAGGAACTTTGCAATTCGAAAGAATCCAAAAAGAGGAAGAATTGAAGGTGAACAATTTTTCTTACTCACTACCAGAGAAAGGCCGCGAGTGGTTTACCAAATCGGGTGTTTATCTTTCACCTTACTCTTATAATGTTCATTCACATCCTTGCTGCAAGACTCTAGAAAATCACATACTATATAATGTAGCAGCTAGTTATCTAAGTAAATATGCCTATGTAGCTTGCCTCAGTATAAAGGCAAACAAGATGAGTAAGATGGAGAAGCTGGGGAGATCTAGTGTGCGCAATTATGACATCATAAATAGGCTAGTTGTTTCAAAA
GTAAAATTTATACAATACAACAACAACAATTTTACAACAACAACAAACATTTACAACTTACAATTACAATGGCACATTTACAACAATCTATGCAGGGTGCGTTGCTAGACACGATAAGGGGACAAAACTCTCTTGTCAATGATCTAGCCAAGCGTAAACTTTACGACACCGCTGTCGAAGAGTTAAACGCCAAAGATAGGAGGCCAAAAGTAAACTTCTCGAAAACTATCAATGAAGAACAAACATTGGTAGTTTCACAGGCCTATCCGGAATTCCAAATAACATTTTATAATACACAACTGGCGGTTCATTCTCTTGCCGCCGGTCTGCGTACATTAGAATTGGAATATCTGATGATGCAAATTCCCTATGGTTCATTGACTTATGATATAGGGGGAAATTTTGCAGCCCATTTGTTCAAAGGAAGAGATTATGTACACTGTTGCATGCCCAATCTGGATCTCAGAGATATAATGAGACATGAAAATCAGAAGGATTCA
TGTGGTGGAATGCCACTAGAAATCAGGGAAAGAAAGATGAGTATTATAGGGAAGGAGGAGAAGAACCTCACTACCCAAATACTCCAGCTCCTCATAAAAAGACCTGGGAGGAGAGACATAAGGTTCTTAAGCTGTCCCCATTCGCTACTCCCTCTGACATCCAACGCTGGACCACCAGAGCGTTGCCATATGGTTGGAAAGTTATTGATGGGAATGGAGATGACTACACTAGCCGCAGAAATATCAGAACCTTAACTGAAATGACTCAGGAGGAAATTAGAAAAAGGTGGGAAAGGGGATATTGTGACCCTTTCATTGACTCAGGAAGTGACTCAGATGGACCCCTTTCAAAACCACAGACAGTAAAAGTGTGGTAACACTTTAAGCAATATTATCTTTGTCAGAATATTAGAAGCTTTCACATGCTCAGCAGCTGTTTCGCAACTACCAAAATAAGAATGATGTAATAATAGGAAGTAGCTTACAATAGGTTAAGTATG
ATTTGAATAAAAGAATGTTGATATAGCAATGTTTTAAGTAATAAAAACACCTTTTTGGCTAAGAAATGGCTAAAAAAGGTGTTTTTTTGTTTATATATTTAATTGCTTTAATGCATTGACTGCATCTTCTGTATTTTTCTTGTTAATATGAGTATAAATGTCTAAAGTCATTTGAATGTTTTCATGACCAAGTAACATCTGAACTGTTTTAGGTTTTACATTAGTTTCCGCAATAAGTAGTGTTGCAAAAGTATGTCTAAAACCGTGAACTGTAATATGACGTAAATCCGGTTGTGGCTCTTTTAAGTTATATTTTTTTGCATATTCAGCTTTTTCTTCGTGGTCTTTAGCGTAAATTGATTTTAACCATTGATCCGGTTTGCTTATTCTTAAATAAGTTCCCTTATTAGTGTGAAATAGCTCTTTAGAGATGATTTTCTGCTTTCGCTTGTAATCTATCAAAACTTCTTTCAAACCGTCAGAGATCGGCAAAATTCGTT
TTTAAAACGCTTTGGTGATGGCATACTCGTAAATAAGAGGGTGTACCCCGATTGAGCTCTCGTTCAAAAGTCTCTATGAATCGGTGTAATGGTGCCAATATATAGTATGAAGTTCTTTAAGGATCTGGAGACACGTGGCGGCCATCCGTTATAATATTACCGGATGGCCGCGCGATTTTTTCCCCTCTGAAATCCTGGCCGTTTATTTCAGTTCCGCAAAACTAGTTGAGCGTGTTTTTGAAATCCGTTGTCCATGTGTTGACACGTGTTCCATACAGGGGCTTATTTGTCATATTAGGTGATGACCAACTTTAGTTTTGCACGTGGCGCGTTTTACAATGTTGCATTTAATTGGAAATTTTTATCTAACGGCTATATTTGATTCAAATTTTGAATCATGTGAGAGTTGTCAGAAATTGGCTTTATATTTCTGACATTGTACTATATATTGAGATGGACCAATTAAATGCCTTGTTTCGTGTCTATTTAAATATTGTTGT
ACACAAAGACCTCCCGTATTGCTAAACCAGAGCTAGTAATAGACTTCTAGACAGCCATGCAATCCAGAGCTGTCATCTTGAAGTATAGATCTGGTTCAGGCCACAAGAGGTCTTTGCCCAGGTTCTACATAGACTGTGATTTGGACACCTTTGATTTTGAGAAGGATTGCTCTCTGATTGAGAATGAGTTCCCCATTTACATAAACAATTATAAGGTGGTCTATAAGTCAAAGCCAACTCTCTCACATTTCCTCATTGAGAAGGAGTTTCCTGCTGTGCTGGGGCCTGGTATGATCAGTGCAGTTCGAACCAGACTTTACGAGCCAACTATGAGAGAGCTCTACCAGGAATCGATTCACCAACTAAAGAGGAGCAACAAGAAATACCTTTTGTCTGCTCTCAGGTGGCCCACAGGGATTCCTACTCTAGAGTTTATAGACTATTACTTCGAGGAGCTCCTGTTCTTGTCAGAGTTTGACCCGGGGTCTATCCAGAGATAC
GTTATTTGCATTATGGCTGCGGTTTTCGGCATTCAGCTCGTACCAAAACTCAACACCTCTACGACACGTCGTACATTTTTACCTCTCAGATTTGACCTACTCCTCGATCGCTTGCAGTCCACCAATCTTCATGGTGTGTTATATCGGGCGCTAGATTTTAATCCAGTCGATCGGTCTGCCACTGTTATCCAGACGTATCCCCCCTTAAATGCCTGGTCTCCCCACCCCGCTTTCATCGAGAACCCACTTGACTACCGCGATTGGACGGAATTCATTCATGACCGCGCTCTCGCTTTTGTCGGCGTACTCACTCAGCGCTACCCTCTCACGCAGAACGCTCAGCGATACACTAACCCGTTAGTGCTTGGTGCAGCCTTCGGTGATTTCCTTAATGCTCGTTCCATTGATATATTCCTTGATCGATTGTTCTATGGTCCAACCCAGGAATCCCCTATCACGTCGATCACTAAATTCCCTTACCAATGGACCATCGACTTCAA
CCAAAGATAGTTTTGGGTAGGTCTGTCTTTGTAGTTCCATTCAAAATGAATGTCTATGACAAAGTGCTGCAGTTCGGCTCTAAGAAGGCCAGAGCTCGTGGCATGGCCCTCAACAAGCTCTCACGTAACCGGCTTGAGGACATTTATGCAGGCTCCGGGCCATTGGTCTTTGGCTTTGGACCAATCGATATGGTTGACCCTGGCTCGCTGAACCCTTCCATTAAAACTTTGGATACGGTTTATGTTGCCGCTGTTCAACCCGATAACCAATATGTTGTCCACCACTTTGTACCAGGCCGGAACGAGTGGGTAGAGACTGATGCTTCAACCCACCAGCCTACAGCCCTTGTCGGTGTACTTGTGCAAGATCATAAGGCGAAGACACGTGAGGTTGAGGACCTGAAGAGTCAATTAAGTCAGCTTAGAATGGAACATGAAATCCTACGACATGAGTATGAGAGGCTGAAGTTAAAATCTCCCATAGTCAAACCTTTTAAACC
CACGACCAGTGATCGAACAACCTGAATCATTGGTGACCCCAACCCTGGGTACCTAGGTGCAATGGCCCCAATCTGCGGATTAAAATAAAACCTGAGATCGCCACTCTCATTAATCACAACTAATATTTGGAAGTTTTCAAAATGGCAAATGAGCACAAGAGTCCGCTTGACAAGCGTGTCACTGACCTCTTCAAGGACATACCAACTGATATCTCCACTCATTTGATCACTGGTGAAACCTTTTCTAATGAAAGTTTTCAGGCTATCCCAGTTTATACCTTAACCAATGTCACAGTTAAGCAAGCTGTGCATCTCTCATACAAGCTGTTTGAGAGTATGAAAACCACAAAGTGCGCTGCGGGATATCAATATGCCATATATCTCTTAGCGCAGAGACTGTTGACACCTGCAGCAGGATCAAATGATCTGGTGTTCAAAGACTATATTCCTCAGGGAGGATCGGATCTTCCACAGGAAATTAAGAACAAAATATACGTCAC
GGGTATTCCAACGCTAGCAACGAGTGTAAGACGTCCATCTGCAAGTGGCGCAACAGCAATTGAACTAGTCTCACGAGGAATACTCCTGATGGCTCCTAAGCGTTCCAGGCGATCTAATCGTCGGGCGGGCTCCCGGGCTGCTGCCACATCACTGGTGTACGATACGTGCTACGTCACCTTGACGGAGCGCGCTACTACCTCTTTTCAGAGGCAGAGTTTCCCGACCCTCAAGGGGATGGGGGACCGTGCATTCCAGGTTGTCGCGTTTACAATCCAGGGGGTGTCAGCAGCCCCCCTGATGTATAACGCGCGCCTGTATAACCCGGGCGACACAGACTCTGTCCATGCCACCGGGGTACAGTTGATGGGCACAGTCCCTAGGACCGTTCGGCTCACCCCTAGGGTGGGCCAGAACAACTGGTTCTTTGGTAACACTGAAGAAGCCGAGACCATTTTGGCCATCGACGGACTCGTGTCTACCAAGGGTGCTAACGCCCCCA
GAATAAGAGCGAATTGCGTCCGTACCGTCTATCAGCTTACGATCTCTTGTCAGATCTCATTAAATCTAAACTTTTTAAACAAGATTCCCTGTTATCCATGCTTGTGAGTGTGGTTTAATCATAATCTTGTATTTTACTTTCCACACTTTTCATCTCTCTGCCAGTGACGTGTTGGTTGTCCTCAGCGTCCCTCCCATAGGTCGCAATGATTAAAACCAGCAAATACGGTCTCGGCTTCAAGTGGGCGCCAGAATTTCGTTGGCTGCTTCCGGATGCAGCGGAGGAGTTGGCTAGTCCTATGAAGTCAGATGAGGGTGGGTTATGCCCCTCTACTGGTCAAGCGATGGAAAGTGTTGGATTCGTTTATGATAATCATGTGAAGATAGATTGTCGCTGCATTCTTGGACAAGAATGGCATGTGCAGTCAAATCTTATCCGTGATATTTTTGTTCATGAAGATCTACATGTTGTAGAAGTTCTAACTAAAACAGCCGTAAAGT
ACCGGTGGGCGCGAAAAAAAAAAGTGGTCCCCGCCCCACGTGAACATGTCGCGCGAGTGCTGAACATGTCGCGCGATGATGTCCAATCAGAACGCGCGCTCTACGCATTATAATTTGAAATTTGAAATATAAACTTGCTCCCTAAGTTTGTCCGGCATAACTATGTGGGATCCGTTATTGAACGACTTCCCTGAATCCGTTCACGGTTTCCGTTGTATGCTCGCCGTGAAATATTTGCAGGCTGTTCGAGAGTCGTACGATCCTTCCACTCTTGGGTACGATCTTCTTAGCGATCTCATCGGAGTTGTTCGCCGTACCAACTATGTCGAAGCGACCAGCAGATATCATCATTTCCACTCCCGCCTCGAAAGTGCGTCGCCGTCTGAACTTCGACAGTCCCGGGTTATCCTCTGCACGTGCCCCCACTGTCCTCGTCACAAACAAACGCCGGGCGTGGTCCAACAGACCCAATTACAGGAAGCCCAGAATGTACAGAATGT
ATGTCTTTTCTATTGACAATAGCAAAGGAATACAAAAGACTATGCCAAGATGCTAAGGCAGCTCAAATGATGACAGTAGGAACTGTATCAAACTACACTACGTTCAAGAAATGGACTACATCAAGGAAGGAAAAGAATCCTTCACTAAGAATGAGATGGGCAATGAGCAGCAAATTCCCAATAATAGCTAACAAGAGAATGCTGGAAGAAGCTCAAATTCCTAAAGAACACAACAATGTAGCCCTTTGGGAAGACACAGAAGATGTTTCAAAAAGGGATCATGTTCTTGCAAGCGCCTCTTGTATAAATTATTGGAATTTTTGTGGACCTTGTGTCAACAATTCAGAAGTGATCAAAGAAGTTTATAAATCTAGATTTGGAAGATTAGAAAGAAGGAAAGAAATAATGTGGAAAGAACTTAGATTTACATTAGTTGATAGACAACGAAGAAGAGTTGACACTCAGCCTGTAGAACAAAGATTGAGAACTGGAGAAATTAA
GCCCCCCGCCCCCCGGAAGTAGGTAGTGGTTATTATTAGTAGGGGATCTTTTTATATAATAAAAAGATAGCAGGTATCCAGTAGGCGACTAGGTGGGGGTGACGTCATCACTATTTACTCAAGTGTTTTGTTATTCGGCGTCAAGTGTTGTGTTGACACTTGAAAAGTGGCGTGATTGATTATTTACAAGTACGTCAGATAAGATAAACACAAGTGGTACTTGACTCGGAATATATAATGAAGTGTGGAACCTACAACAATATCAGTACTCATCAAAATGTCAAACTCGCAAGAAGTGAACCAACAACAATTCAACGACGAGGAGGAAATACCATGTGGCCAACGGTATCCTACAGCGGGACGATTCAAACGGACCACCAACAGACTGGCGTGAATGGATCGACCCCGATGTTCGAACTCAAATCGACAGCGCGCAAAGAATATGGGACAGCCATTTCAGCGGACAATGGCACTGACACTGAAGACGCTGTGCAAAGTGT
GAGCAATAAATAAAGCCCTGTAGCAATAGTGCTATAGGGCTTTTATGTGTGATTGTTAAACTTGAAAAGGGACAGAAAAGGGACAGTTTTATTCAAAATTTTGCATAGCTTCATCGAATTCTAAGTGTTGTTTATGGGTAACGTGTAAATAAATTTTTCTTGTAATATCAGAATTGGCATGACCAACTCTATCTGTAATTAAACTTAATGGATATCCTTCTTCTGCAAGTTTGGAAACGTGAGTGTGTCGGAATATATGCGAGGTAGCTTTTTTCTTCCATTTCTGTTCGTTTACAAACTCTCTTAGAAATCTACTTACAGCTGATGTATTTATCGGTCCATTAGTATTACTGTATTTATTATGAAATAGGAAATCATTAGAGTTTTGTCCCTTAGAAAATTCTTTATATATCACAACTGCTTCTTTAGGCAAAACAATAGTTCGTTGACTAGAGGAAGTTTTGGTAAACTCCTGTCTTTCATTGCGATGACCTTCAGTG
TAGTATTACCCCGTGCCGGGATCAGAGACATTTGACTAAATATTGACTTGGAATAATAGCCCTTGGATTAGATGACACGTGGACGCTCAGGATCTGTGATGCTAGTGAAGCGCTTAAGCTGAACGAATCTGACGGAAGAGCGGACATACGCACATGGATTATGGCCCACATGTCTAAAGTGTATCTCTTTACAGCTATATTGATGTGACGTAAGATGCTTTACTTCGCTTCGAAGTAAAGTAGGAAATTGCTCGCTAAGTTATTCTTTTCTGAAAGAAATTAATTTAATTCTAATTAAATTAAATGAGTGGCTATAAATAGTGTCGATGCTGCCTCACATCGTATTCTTCTTCGCATCGTCTGTTCTGGTTTTAAGCGATGGTCAGTTTTAGTTTTCCTGAGATATACGATGTGAGCGACGATGTTCTTGTAAGCGATAGCAGAAGAAGTGTAGCTGTTGAGGTCGAAGAGAAGGTTCAAGTGATTAACGTGAAGGTACT
ACCAAGGGGAAAATGAAGATGGGATGTTGGTAGAACAAATAGTGTAAGAAACAGTAAGCCCGGAAGTGGTGTTTTGCGATTTCGAGGCCGGGCTCGATCCTCACCTTTCATTGTCGATAGGGGACATTTTGACACTACCTGGAAAATGTCGTCTGTGCTCAAAGCATTTGAGCGATTCACAATAGAACAGGAACTTCAAGACAGGGGTGAGGAGGGTTCAATTCCGCCGGAGACTTTAAAGTCAGCAGTCAAAGTCTTCGTTATTAACACACCCAATCCCACCACACGCTACCATATGCTAAACTTTTGCCTAAGGATAATCTGCAGTCAAAATGCTAGGGCATCTCACAGGGTAGGTGCATTGATAACATTATTCTCTCTTCCCTCAGCAGGCATGCAAAATCATATTAGATTGGCAGATAGATCACCTGAAGCTCAGATAGAACGCTGTGAGATTGACGGTTTTGAGCCAGGCACATATAGGCTAATTCCGAATGCAC
AAATAAAAACAGCTTAGACAACCAAAGAAGAGAACGATTCAGCAGCTTACAAACCTACAGCGAACGAACACCCTCTTCAACTCTCAAATCTCTCTCTCAACTCTCCTTCAACACTCAAACTCTCTCAACTCCGATGGCGACGTCAACAATGATGGTTTTTGGTGATTTTGTCACTGTAGTGAGGCAGCGGGGAGCTGTGGTTAAGTCGAAGTGCCTAGGTATTCGCTGCCCTGGTAGCGATTATATGGCCACTCTGCCTAACCCAACAGCTGGACAGATGGTGAGGTCGCTCAACATTGCCTCCAAAGCAATGTTGGACGATTACAGTAAGACAACAGCAGCAGCGTTTGCAACTCTGCGCAACGTCGAGGCGAAAGCCAAGGCAAGGCATGAGGAATCACGCATCTGCAGCGTGAGGAAAGGAGTGTTTGGCTATAAGCCATACACAAAGAACTTCCTTCGCAAACGATCTCTTCAGCAGAAACAGAGAGAAGATGAAG
CATCATCAATAATATACCTTAAAACTGGAAACGAGCCAATATGATAATGAGGGAGGAGGGACTAGGGGTGGTGTAAGGTGACGTAGAGGCGGGCGGGGTGGGAAAGGGTGGAGGCGGATGACGTGTGGGGTCGGAGGACGGGCGCGGTGCGGCGGAAGTGACGGAAAATCTGGTGTATTGGGCGGGTTTTTGTAACTTTTGGCCATTTTGGCGCGAAAACTGAGTAATGAGGACGTGGGACGAACTTTGGACTTTTGTGTTTATGGAGGAAAAACTGCTGATTATTACTGAACTTTGGCCCATGACGAACCGGTTTTTCTACGTGGCAGTGCCACGAGACGGCTCAAAGTCCTAATTTTTTATTGTGTGCTCAGCCCGTTTGAGGGTATTTAAACACAGCCAGAACATCAAGAGGCCACTCTTGAGTGCGAGCGAGTAGAGTTTTCTCCTCCATTGCTGTTGGCGCTTTTGACATAGCCACCAAGATGAGAATGCTGCCG
GCTATTCGCGCCTATGGATGCATCTCTCATTACAGAGATACGGAAAATAGTACTCCAACTATCTGTATCAAGCAATGGCTCCCAGTCAAAAGAAATCGAGGAAATCAAGAAACAAGTCCAGGTCAACGTTGATGATATCAGGGCTGCCAATATTAAACTCGACGGACTTGGAAGACAGATTGCTGACATCAGCAATAGCATCTCAACCATTGAGTCAAGATTGGGTGAGATGGATAATCGACTTGTGGGTATCTCGAGTCAGGTCACGCAATTATCTAACTCAGGTAGCCAGAACACTCAGAGCATATCCTCATTGGGTGACAGAATCAATGCTGTCGAACCACGAGTTGACAGTCTGGATACGGTCACGTCTAATCTCACTGGACGAACATCCACTTTGGAGGCAGATGTTGGAAGCTTACGGACAGAACTAGCAGCGCTAACAACACGGGTGACAACTGAGGTTACAAGGTTAGATGGTCTAATCAATAGTGGCCAGA
AAAAGCCGCAATGTCTACTACGTTGATGGATTTCAAGATGAGAAGAAATTTTTATGCACTCGACACCCAACAGGGGATTCAGTGGAAGACTTTTTCAAGACCTTGTGGAAAGAACACATTTATATCATCGTATCGCTATCAAGACCAACATCACACAATGCCAACCAGTGTTACCAGTACTGGTCAAAAGAACAAGACGGCGTTCTTCAAGCTGGACAGTACCAAATGAAAACCGTGAAAACAAAGAAAATTAATAATTTCGTGGTAACGGAGTTACATCTGAAGCATGGAAACGGACCTTCACGTCAACTCTGCCATTTTATATACAGTGACTGGACTGTGAGTGACGTTCCTTGTGATGTGACTAAGTTCTTTCAATTCATTCTGAAAGTGAACCATCTAAGTGAAATGGCCAAACGAGCGCTGAAAGTTCATCAAGTTCCTATGGGTCCTATTGTTGTACATAGTACCCATGGAAGTAGTAAAACCGCCACGTTTTG
TGGCATTTTTGTAATAAGAGATGGTACTCCAGTTGAGTTACTCCAATTCCCTCCCCTCAAAACTATCTCATTCTATTGGAGTATTGGAGTTACTTAAATACTAGAACCCTCAATCTGGTTTCGGAACACGTGGCGGTCATCCGTATAATATTACCGGATGGCCGCGCTTCGGAGTACGCTCTCTCTCCTCTCCCCTGGTGCGTTCCTGGTCCCCTGCCACCTGCCACTCTCCTAGTGGATGGTCGCTCGTCTTTTCCTGCGAGTTGTGGGCCGTAGTTTGAATGATTAATCTTTAATTTAAATTAAAGATGACTTTTACATGTCGCGCGATCTCATTTGAATCTTGAATAATTGTCTCGCGGTTCATGACTACGGCCCACTGTACTATATAATGGACGTGGCTGATTTTAGACCATGCTGCTATGTCTATTTATTCAATTTGAACAACCATTTTCTATAAATGAGGACGGACCATACATTCCATTCAAGCTGACTCAGCT
ATTTTGCTACGTCACTAACCACGTGACACCCACAGGCCAACCGAATGCTATGTCATCCATTTCCTGGGCCGGGTCTACGTCCTCATATAAGTAACTGCACTTCCGAATGGCTGAGTTTTCCACGCCCGTCCGCAGCGGTGAAGCCACGGAGGGAGATCTCCGCGTCCCGAGGGCGGGTGCCGAAGGTGAGTTTACACACCGAAGTCAAGGGGCAATTCGGGCTCGGGACTGGCCGGGCTATGGGCAAGGCTCTGAAAAAAGCATGTTTATTGGCAGGCATTACAGAAAGAAAAGGGCGCTGTCACTGCGTGCTGTGCGAACAACAAACAAGGCTTGCAAACTACTAATAGTAATGTGGACCCCACCTCGCAATGATCAACACTACCTTAACTGGCAATGGTACTCAAGTATACTTAGCTCCCACGCTGCTATGTGCGGGTGTCCCGACGCTGTCGCTCATTTTAATCATCTTGCTTCTGTGCTTCGTGCCCCGCAAAACC
AAATAAATCCCATTATGTCAAGCCTCGTCAATATACCAATTCCTAACCCACTTACCCCACACGACGATGAATTACACCTTGCACTTGCCTCAGTTTCTAGACAACTCCGCTTACTCAGACGTCGACAAATACAAGCAGGTCAGTCAAATAATCAGTCAACATCTCCCGCCATTAGTGTGTCAATCCCAGATCAACCATCTACGATTGGAGATCAATCATCAACACCACCTAAGTTAGTTAAACAACAATTTGGATTATCACAGCCGTTAGTTGAACCTGGAAACTTCTCAGATACAGAGATTGATATTGATCTACTTTTACGAGCAGCTATTGATTCGATTGGACGATTACGAATCACGGCACGTCATGAATTACGAATTGAACAGCTTACCCCTAAGTTGTATCGTCATCCGATGCGTGAATTTCAAGATCTTAACCGGTTACCAGGTAATTTGTTTTATTTTCCAGCAGTTATACTTCCACGTGTTAAACGTATGCAA
AACGGTAAGTCTCGCCCTTGTACCAGGTGCGGTACGATTTCTCAATAGCTCCTTCAATAACAGGTTGTTATTGCCAACTACCATCATCACTTTCAAGTTTTTGCTTGTATCGTTTTCGTATCATCTCCTATTTGTATATAATTAAATAAATAAATATATATAATGTTTGAGGCTTGGTTATTTTGCAACTGTGATTGGGACAAATGGCTCAGCAGACTACACCAGACCAACAGAAACCTAAAGAGGAAACATTTGAACTGCCCACAACTATTAAAGAGTTAGCTGACCTCTTACAAATTCCTTTAGTTGATTGCTTAGTGCCTTGCAACTTCTGTGGAAGGTTCTTAGATTTTTTGGAGGTTTGCGAGTTTGACAAAAAGCAGCTAACATTGATTTGGAAAGACTACTTTGTTTCTGCTTGCTGTCGAAGTTGTTGTGTAGCTACTGCAACTTTCGAATTCAATGAATATTACCAGCAAACAGTTTTAGGTAGAGATATA
GTGGCATATTTGTAATTTTGAAGGTGTACACCAATTGGGCTCTCTCAAACTTGCTGATTCAATTGGTGTATTGGGGTAACTTATATACTAGAACCCTCTATAGAACTATTAATCTTGTTCCTACACGTGGCGGCCATCCGAATAATATTACCGGAATGGGCCGCTCCCCCCCTCTTGTGGTGGCCCCCCTCATTAGCTGGTTCCCACTCAATTACGATCACTGTACGTCTTACTCGCATGGTCACTTTCATCTGTTCCTTTAATTCAAATTAAAGACATACTTTGTCAGGCGTTTCTCTTTAATTTGTGTCGTGTCATACTATTATTGGCTATTACCCATTTACCTGGTAAATGACGTGTATATTTTGTGACCGTGCTGCTGAGTCTATATGTTTCTACTGTTCAACCATCCATGTGTATATAGTTTGGTGGCACAAATTAATTTTATTGGTCATGACTCAGCATTGCCACAGCTTTATTTTGTACATCTAATTTTGTAT
TCGCGGACCAGGAGTTCCTGCGGGAGGAGTTACAGCGGAGGCTGGAACTGCTGAATGCCCTTGAGGACGGGCGTCCGCAGAAACGCGACTCCGCGGAAGAGGACTCCGACTCCGCGGAGGCGGCACCCCGCAGCCGCGAGACCTCGCTCTAGAAGTCAAGGAGTCAGGAGTCAGGAGTCCGGGAGACAGGGAGACCGGGAGACAGAAGTCGAGGAGTAAGAAGTCAGGGAGTCGGGTGGTCGGGTGGCAGTGCCGTCCGAGTCCCGCGAAAAGTTTTTAGACTTCGAGGGAGGCCGACCACCTTTCAACGGGTCCGCGTAAAAGTTTATAAAAAGTTTTATAAAAGTTTTCGAGGGAGGCCGACCACCTTTCAACGGGTCCGCGTAAAAGTTTATAAAAAGTTTTATAAAAGTTTTCGAGGGAGGCCGACCACCTTTCAACGGTCCCTCCCGCTCGCGTGCCGCGGGCGGCCGCGCGTCCGCGACGGCCCCGCTAAAGCG
GATAAAAGAACCTATAATCCCTTCGCACACCGCGTCACACCGCGCTATATGCTGCTCATTAGGAATTACGGCTCCTTTTTTGTGGATACAATCTCTTGTATACGATATACTTATTGTTAATTTCATTGACCTTTACGCAATCCTGCGTAAATGCTGGTATAGGGTGTACTTCGGATTTCCGAGCCTATATTGGTTTTGAAAGGACCTTTAAGTCCCTACTATACTACATTGTACTAGCGTAGGCCACGTAGGCCCGTAAGATATTATAACTATTTTATTATATTTTATTCACCCCCCACATTAATCCCAGTTAAAGCTTTATAACTATAAGTAAGCCGTGCCGAAACGTTAATCGGTCGCTAGTTGCGTAACAACTGTTAGTTTAATTTTCCAAAATTTATTTTTCACAATTTTTAGTTAAGATTTTAGCTTGCCTTAAGCAGTCTTTATATCTTCTGTATATTATTTTAAAGTTTATAGGAGCAAAGTTCGCTTTACTC
GATGATTGAGGTTAATTCCCTGACTCACAGATAAGAAAATTGTGGTTAGAGAGGGAAATTTTTTAGTAGGGCAGGGATTTTTCTAATATTCCGCTACAACTCCTGCCAGAGCAAGCACAGAAAAAAGAGGAAGGTGCCTCTGTCAGCATTCCATTGCCCTTATTTGGACTATCCATATATGGTAATGAGCTGCCATTGGAACATTTAAACTGGGCTCGGGGCCAGGAAATGAGTGACTTACCGTGATTGGCCTGTTTAAAATAAACCGCGCGCGGGCTGTATAAGGAGAGACGTGCGGGCGGAAGGTAATCCCTAACAACCTCTGAACTTAAACAAAGGACAGCCGGGATGTCTGAGGCAACCCGGAAGCCAATGGATTCAGAGGGGCCTAGAGCAGCCTCGGCCGCGGCCGCCCCACGGACGGAGGTAAGTCTAACGGTTTTTTTGCTGCATGAATGCCTGTTAAACTTGTAGAACCTAACACTTGCATGCTTCCCAGG
GGCAGGGGACATTTTAAAGCCTTTAACCATGCGGTTTTAAAGCGTTTTGTCCACATTTTGTCCACATTTGTTTTATCTTTTCGTCGTTGCGTGATTTTTGTTCTTGCAATTGATGAGCATAAACTTCAAGCGTGATGTTCAGATTTTCATGCCCTAAAACTTGCGATACAGAAATCAAGTCAATATCGTGGGCAATTAAATAGCTAGCGTAAGTGTGCCTTAATGAGTGGACACGTACTTCACGACCAACGATTTTACGCAATGTCTTATTAACTGCATTGTTGGATAGTGAGGGTAGTAGTCTACCATCATCGGTTGGTGGCAGTTGGTCAATAAAATTTATAAATTCATCATCAAGCGGTATCTCTCGGATACTGCTTTTTGTTTTTGTGGGCATAAATCCAGTATTGTTCTTGTAGTCCCATGTTTTATTGACTGATAGCATGCCAGTATCTCGTTTGATATCATCCACTGTTAAGCCCAGGCACTCAGCAAAACGG
ACAATCATAATCATCGCCCTTTCGTGTTATTTCTTGTAACGAATTCGTTACAAAACACACACACAGTATATAAGATAGAGGAACGGATTGGTACACCACAGATGGCATCAACAAGCGGTGTGGGATCCGTCGGGCCTGCAAGCTGTTGCGAGACGCAGAAGCCACATACCATACGGGAGTTGTGTTTGGCGCAGCAGATAACTTATCCATGCATACAGCTCTGCTGCCATTATTGCTATAAGATCCTTAGCGTATTGGATATTTACGCTTTCGACCAGAGCTGTCTGTACTTATCCTGGGGAGAAGGGGGGCCAACGGGTATTTGTTCTCAGTGTACTAGAGTGCTTGCAAGGCTGGAGTTCACTGCACGGCACGAAGTGTCTTGTGCAGCCAGCCGTCTGCCGCACTTTATAGGACAGAGCCTCAGCGACCTTGAGGTGAGGTGTGTGAGGTGCCTAGCTCTTCTACAATCTGTGGAAAAGGATTACATATTGCGGGAA
GCCGGCAGACATATTGGATTCCAAGATGGCGTCTGTACAACCACGTCACATATAAAATAATAAATATTCACAAGGAGGAGTGGTTATATGATGTAATCCATAACCACTCCCAGGAAATGACGTATGATAGCCAATCAGAATTGAGTATTAAACCTATATAAGCTGCTGCACTTCCTGATTCAATCAGACTGCATCCGGTCTCCGGCGAGTGAACATCTCTGGAAAAAGCTCCACGCTTGTGGTGAGTCTACTATGGCTTTCAATCCTCCTGTGATTAGAGCTTTTTCTCAACCTGCTTTTACTTATGTCTTCAAATTTCCATATCCACAATGGAAAGAAAAAGAATGGCTGCTTCATGCACTTTTAGCTCATGGAACTGAACAATCTATGATACAATTAAGAAACTGCGCTCCTCATCCGGATGAAGACATAATCCGTGATGACTTGCTTATTTCTTTAGAAGATCGCCATTTTGGGGCTGTTCTCTGCAAGGCTGTTTA
TTGAAAATAAATTTTCAAGTCTTTACATTGTGTACACCCACTGCTTTCTATTGAAGTCAAGGTAACGCCCTGCACCAACTTGCTTGCAACGTTCTCACAATCATATTGTGAATTTCTTTTCTCTTGCATTGCTGCGGTAATACAGCACTGATTTCTTTTGAGATCAGACCAAGTCTTAACTTGGTGTGCGTTCTTTTCATTGAAGTGTAGGATAGCGCCTACCAATCGATTATCAGGATCGCGCCTGATATTTTGTGAACATGTCCGTTACTCTTTCCCCTTCTGGGGATTGTTTTTCTTTTAACCATGTTAAATATAATAATAGTTTAAATAAATATTTATTTTATAATAGTAATTTAGATATCGTCCTTGACGATTTTGATTTTTATTTTAATTTTTATGTTAAAAAGTATAATGTTTTACTTTCTTTCTTTTCTGACAGAGTTTTATCGGCACTATATACGTCGATGTCTGTCAGCGAGGCTGCCTCTCTCGCAATG
GTATACGAAAGTAGCTCACGTTCGTATACAAAATTGACTGTACCAAATCCCCAATTCGGTTAGGGCCCCTCCCAGCGACGGCCGAACCGGGTTAGCCATACCCGTAGTAGGACTAGCAAACGGGAGGACTAGCTTACGTGGTGAGATCCCTGAGTGGTCTAAGTCCCGAGTACGGGGCAGTCGTCAGTAGTTCAACGCAATGTGGAGTTGCCTTGAGATGCTACGTGGACGAGGGCATGCCCAAGACACACTTTAACCCTGGCGGGGGTCGCCAGGTGAACTCACCTAATGGTGTTGGGATTACAGCCTGATAGGGTGCTGCAGAGGCCCACGCATAAGCTAGTATAAAAATCTCTGCTGTACATGGCACATGGAAGTGATAAAGTTTGAACTTTTATACAAAACAAGTAAACAAAGGCCAGTGGGGGTTATTGAACCAGTTTACAACCAAGCGGGTGAACCCCTATTTGGTGAGATAAGTGAGATACACCCGCAATCGA
TGGGGATCCTAGGATATAAATAACACGTCCTTGTTTGCCAAAAAAAAAAAAAAAAATAATAATAATCTAGGCCTCGTTACTAAAAGTGCAAAAACCAAATAACTAAACCCTCACTCTCCATCCCTAACATCTCGTATACTCTCAACGCAGCTGCCCGTTCCCTCCCCCGCCCGTGTCTACCTATCCGCCTCACCCTCTGGTGTAGACGTCCGCCTTCCGCCGATTGTCCCTCTGCTCTTCATGCTGTCAACGCCATTGCTGCATCCGGTGCTCGTTGCTGCGTCCGCTAGTCCTGGTTGCTTCTTTTCTCTCCTCCGCCGCTCCCTCTGGTCCTCGTCGTTGCATCCCCTGCTCCATTCCTTCTGCCGCCCGGTGCTGCTTGTCGCCTTTGGTCCTCGTCCTCAATCGCACCGCTGCTGCTCCTCGCCGCTACGTCAATCACTGTGGTTTCATATGTGTGCTTTCTAAGATTTGTTAGATTTATTGATTTGGGTTTTTGA
TAGTAGTAGACTCCGCAAGAAACAGCAGTTAAATAACAGCAGGATCATGTGGAGTTTGCTATTACTGGCCGCTTTAGTTGGCCAAGGCTTTGCATTAAAAAATGTGTTTGACATGAGAATTCAGTGCCCCCACTCAGTCAAATTTGGGGAAACAAGTGTGTCAGGCTACACAGAACTGCCCCCACTCTCATTACAGGAGGCAGAACAGCTGGTGCCAGAGAGCTCATGCAACATGGACAACCACCAATCACTCTCAACAATAAATAAATTAACCAAGGTCATATGGCGGAAAAAGGCAAATCAGGAATCAGCAAACCAGAATTCATTTGAACTTATGGAGAGTGAAGTCAGCTTTAAAGGGTTGTGTATGTTAAAGCATAGAATGGTTGAAGAATCCTACAGAAATAGGAGATCAGTAATCTGTTATGATCTAGCCTGTAATAGTACATTCTGTAAGCCAACTGTCTACATGATTGTTCCTATACATGCATGCAACATGA
AGTCATTAATTACATTAAGTTTGGAGGTGATAACAGCGTAAACCATCTATTTCGGTATATTAAACATCTTTATTCTTGTAGCGTTCGAGGGTTCGACTCCCTCGCTCGCTGTTAGTCTGTCATGACTAGGTAATTTTTTAGACACTTGTATCGCTGACAGACCGATACACAAACCCAGTAAATATTTTATAGAAATGAGGATCCAATACATACTTTTTTTACTCTAGTCTTGCATTGCTGGTAGCAAGACTGGAATTTAAAATAAAGGGGGTGGTAAATAAAAAAAGCCCAAGGCAAAGCTTGCCGAGAACTATTTAAATAATCTGACAATATTATTATACCATAAAAAGGAAAGACAATTTATGAGAACAGTTGAACGGCTTCAAAAAATCAAGGCACTTGATAGATATATTGAGAGTCAGATAGAGCAAATTAAGAGACTGGAATCACAAGCACTTAAAGTGACATCTGGTTCAATGCATACTGACATGGTTCAGGGT
ACAAGGCATCAGCCATTTTGGTCTGATCCTCTCAACCCCATCTTTTGTCTGTCTTTTTTTCTCAGCGAGGGCGCTCCGTTCTTTCCTTATACAGGTGCATTCCTTGTCAGTGCTGGTCGCGGCAGGTGGCGCCCAACGTGGGGCTCGACAGTTTTCCTCGCCACTACTCTTGTAAATTGGATAGAGTGAGTATATGCGTGAGTACGTAAATTATATTATAGTGGAGTAGTAAGGTATATTGTTGAGAGTATAAATATGGGACAAATGCATAGTCGCCAGCTGTTTGTACATATGTTGTCTGTAATGCTAACACATAGGGGAATTACTGTTTCTAAACCTAAATTAATCAATTTTCTTTCGTTTGTTGAAGAGGTCTGCCCTTGGTTCCCCAGAGAAGGTACAGTGAATTTGGAAACATGGAAGAAGGTCGGGGAACAAATCCGAACTCATTATACTTTGCATGGCCCTGAAAAGGTTCCTGTTGAAACTTTTTCCTTTTG
AAGCTTTAACAGATTCATGAAATTGTATTTTATTAAGGGATAACTGGTAACCCGAGAAGACGTCAAAGAACTTTGACAGCAATGCGCAAAAAAGAGAGATTAAGACTAATCTCTCTCAATACTAAGAATGTCTTTGGACTAAAAATGTGGTACACTACATTTCTAGTCTATCTCTGTCAGAAAATCTTAAGATTCTATCCCTTTCAGAAGATATTATCTTGATACACCGATAACCTCAAGACCTAGTTCTGCGACGCTACGGTAACTATAAATGGCATTCTCGGCAGAAGATGTGCTGAAGGAGTACGACAGGAGACGGAGGATGGAGGCCCTCTTGCTCAGCCTGTACTACCCAAACGACCGCAAGCTCCTAGACTACAAAGAGTGGTCTCCGCCCAGGGTTCAGGTAGAGTGTCCCAAAGCCCCCGTGGAGTGGAACAACCCTCCGTCAGAAAAGGGTCTCATCGTGGGGCACTTTAGCGGCATAAAGTACAAGGGGG
GACATTTTGTGTCACGAGCGTTCACCCTACGTTCAGCATCATGTTTGGCTATATGCAACTCATCAACCCCACTTCTGACATTTATATTAAAGACTATGGAAACTTTTCTGGGATTGTTGCACATCAAGCCTATGATCCGATTCGCAGGGACCACATGCTCCTTCGTTCGATGAAACTCCATTTCGGACCTAATTCCAAGCTCCTATGGTTGGGAGATTTTCATGCCATCACATTATCTCATGCTAACATGATATTTGGTGCAGATTCGGTCGGATTTAAAGGTGTAAATGTATCAACATTGCCCCCGGACACTTTAACTACCGGAATCAGACCGAGACCAACAGTGACCATGGACCTTGCTCAGCTTAAAGCTTTCTACCAGGACTTGACAGACAAGGAGTTGTACATCTTATATTTTCATGATGTTCTTAGGTTCGTAAGTCAAACGGGAGGACCTGTTCTTGAGTTGCAGGATGTGTTTCGATGGATAAGCGAGACAG
TCTCAAAGACATACCTGCGGCACATACAAGTGTTAAAGGTGTTCACAATGTCTAAGAGGGTACTGATCATAGCCGTAGTGGTTTATCTGGTATTCACCACTCAAAACCAGATAACCGGCAACCACACAACAATCAACAGCAGCAGCCCGTCCACAACAGAGGCAAGCAGCACGCCAACAGTCAGCAGAACTCCACAAACAACCACCACCTCCACTGCAGTATCCACCACCATCACCGCAACCACCACTCCAACAGCTTCATGGACCACACAGAGTCAATATTTTAATAAAACAACACAACACCATTGGAGAGAAGAAACCATGATCTCAAGGAATCCTACTGTGCTGGACAGACAGAGCAGAGCAAGTTCTGTGAGAGAACTACTCAACACCAAGTTCTTAATGTTGTTAGGTTTCATTCCAAAGGGTGAAGTCAATCACCTAGAAAATGCCTGCAACAGGGAAGGGAAAAACTGCACAGAATTAATACTGAAAGAAAGG
ATGGGATACAACAAATCATTGAGATACAGCCGTCACAATGGCACCACATGTGTAATTGACAACAAGCACCTTAAAAGCTTAGGCTCTGTACTGGGTGATGTGAGGCACAAGGAGGAGTTGATTCGCGAAGCACAGTTTGACCCAATCAAAGATATCGCCAACCAGTACATGGTGACTGAGGATCCGTTCCGCGGTCCTGGTAAAAATGTAAAAATCACCCTGTTCAAAGAGATTCGCCGGATCCAGCCCGACACCATGAAGCTCGTGTGCAACTGGAGCGGCAAAGAGTTTTTGCGCGAGACCTGGACTCGTTTCATCTCCGAAGAGTTCCCGATCACCACCGATCAAGAAATTATGGACCTGTGGTTTGAACTGCAACTGAGACCCATGCAGCCCAACAGATGTTACAAGTTTACCATGCAATACGCTCTGGCTGCCAACCCCGATTACGTTGCCCACGACGTGATCCGTCAGCACGATCCCTATTACGTTGGTCCCGA
TAGTAGTAGACTCCGCACGAAGAAGCAAACACTGAATAAAGGAGATACAGAATGGTAGGGTGGGTTTGCATCTTCCTCGTGGTCCTTACTACTGCAACTGCTGGGCTAACACGGAATCTTTATGAGTTGAAGATAGAATGTCCACATACTGTGGGTTTAGGTCAGGGTTACGTGACAGGTTCAGTGGAAATTACACCTATTCTCTTAACGCAGGTAGCTGATCTGAAGATTGAGAGTTCTTGTAATTTCGATTTGCATGTCCCGGCTACCACTACCCAAAAATACAATCAGGTTGACTGGACCAAAAAAAGTTCAACTACAGAAAGCACAAATGCAGGTGCAACTACATTTGAGGCTAAAACAAAAGAGATAAATTTGAAAGGCACATGTAATATTCCTCCAACTACATTTGAAGCTGCATATAAATCAAGGAAGACAGTAATTTGTTATGATTTAGCCTGTAATCAAACACATTGTCTTCCTACGGTCCATTTGATTGC
ACAAAAGAATAGCAGGAGGACAGTGAATGAACTTTGAGATTTGCTTCAAAACGAACAGCGAACTACTAGTGACGAGCGAAAGACACTTGCCACTAAAAGAGAGATCATTCATAATCGGAAGATTTCTCACGCAAATCCCTCAACTTTTGCACCATTTCAAATATGGACACCAAGTTGAACAGTTCTTACGCTCTATTCTTTTTCAGCTCCCTAATCTTATTTGGAGCTCTTGGGACCATGGCACCATCTTATATGGTGACAGGCCCTTTACACGCGCCGAAGATCTCCTCAGATTTTCCCTTACCACCGGATATTACCCAACTCCTACTAACACAGGACTCCGTGTGGGACTGCCCTCTTCAGAAAAAGCTGTCAGATTACAGCTACAAAGAACTTGTAATACACGTCTTGCAAAGAGGCTACAACGACACCCAGAAATACTTGCCACAACTAGCATCAATGGATTTCGGAAAGCACTGGGATACCATCTCAGGGCAATT
CGGTGGCATTTATGTAATAAGAAGGGGTACTCTGGATGAGTTACTCCACTTGAGGCTCCTCAAAACTTGCTCATGTAATTGGAGTATTGGAGGTCTTTATATACTAGAACTCTCATTAACGGATTTGCAACACGTGGCGGCCATCCGCTATAATATTACCGGATGGCCGCGCGACCCCCCTGGTGCCCGTACATCCCGCGCGCTTTTTCAACCTTTAATTTAGAATTAAAGGTAGTCCATGGCGCCTCGTCCAATAATAATGCGCCTGACGAGTCAATATAATTTGAACAACTTGTAGCGCTAAGTTGTTGGGTTGTCTATAAATGAAAGCCATTGGCCCACGAGCTTTAACCCAAAATGCCTAAGCGCGATCTCCCATGGCGATCGATGCCTGGAACATCAAAGACTAGTCGCAACGCTAATTATTCTCCTCGTGCTCGTATTGGGCCAAGAGTTGACAAGGCCTCTGAATGGGTGCACAGGCCCATGTACAGGAAGCC
GGGTGATGCCCCCTCCGATGTCGTTGCGTCTTTCGTTGACGCTTGGTATTTCGTTGAAGTTTCCGATGAAGTTTCCGATGAAGTTTCCGATGAAGTTTCCGATGAAGTTTCCCATGACGTTGTCACACGGTCTTTCGTTGACGCTTGGTCTGCGAGGGTCTTTCCGTAACACCAATTGTTGACATGCGACGCAACCAAGGGTACCACTCAACTCAGATTTATGCACAGTATGGTTGCCCAAAGATGTAACACCTGGCTGTGTAGCCAGACAAATTGCCATTTGGCTGCTTGTATAAGTGGAGGATGTGCTATTGCGATTCAAGGGAGTCTCGGTGGAGCTATGCGGTGTGTCCCGTGCACCACAGTTGCCAGGATGGTGATATATTTTCTGAAATCTGATTTTTTTTTTCAAATGTATCCGTCCGCCTGGTCTGAGATCCTGGACCTAGTTTTTTCATCGTCGGCCTATGATAGGAGTTTCACCCTTGGTATTTTCTTAA
TAATCCATCACCGCTTTGCAATCACAATGGTACGCAAAGGTGAGAAGAAATTGGCAAAACCCGCGACCACCAAGGCCGCGAATCCGCAACCCCGCCGACGTGCTAACAATCGTCGGCGTAGTAATCGCACTGACGCACCTGTGTCTAAGGCCTCGACTGTAACTGGATTCGGACGTGGGACCAATGACGTCCATCTCTCAGGTATGTCGAGAATCTCCCAGGCCGTCCTCCCAGCCGGGACAGGAACAGACGGATACGTTGTTGTTGACGCAACCATCGTCCCCGACCTCCTGCCACGACTGGGACACGCTGCTAGAATCTTCCAGCGATACGCTGTTGAAACACTGGAGTTTGAAATTCAGCCAATGTGCCCCGCAAACACGGGCGGTGGTTACGTTGCTGGCTTCCTGCCTGATTCAACTGACAACGATCACACCTTCGACGCGCTTCAAGCAACTCGTGGTGCAGTCGTTGCCAAATGGTGGGAAAGCAGAACAGTC
TAAACAAACATACAATATCTGGACTTACACTACAATATACTACCAGGAAATACTATATTCGGTCTAAGTCAGCATGGCAGTCACATACAGAACGCCAATGGAAGATATTGTTAATTGCTTCGAGCCAGCAACTCAGGCTGTGATAGCTAATAGCGCTGCTACACTGTACAAGAACTTCGAGGAGCAACACTGCCAATACTTCAATTACTACCTTTCTCCCTTGGCGAAAAGGAAATTGAGCATGGCAGGCATATACTTGAGTCCGTACTCGGCAGTCGTGCATTCGCATCCGGTTTGTAAGACGCTGGAAAATTACATATTGTATAGTGTTTTACCTTCGTACATAAATTCTAGCTTTTACTTTGTAGGTATTAAGGAGAGAAAACTGCAGCTGTTGAAATCAAAATGCAAAAATTTGGACAGTGTGCAGGTGGTGAATAGATACGTGACCAGTGCAGACAGAATGAGGTACACAAATGATTTCGTGCCATATGGCTCAT
GTAATGCAAAAGCAGTCTCATCTTACGATGATGCCGCGCCCAACCGCTGTGGTTATGACGAAGGACGGAATTGGAGCTGAGAGAGTTACTCTCATGCCCTCCGCGCCTTCTGTTTCTCCACTACAAGTTATCTCCGAAACACTTTCTGTTCCTTCGGCGAAAACGCCACCCGAGAGAATGGAGAAAGCCGCGCTTAAGGGGGCGCAAGAGGCGATCTCCGATTCTTCGGATCCCATCGGGATGCTCATTAAGGTAGAGGCGAACGCGTCGACGATTAGCGCTCTCCAACATGGTGAGCGTAAGCTGGCGAGACGCAAGAGCCTGCTTTTTTGGCTGCATCTCACAACGGTGATACTGATGTTGGTTTTTACAGCCATCTCTTCTATCGCCAACCTTTCAATTCATCTGGAGCACTACCTCCGGATGGCCAATCTCTCTTCGAACATGATATGTTTAGGTTTTGCCACTTCGACCATGTTTATCACTCGAACGCGACTGTC
ACCGGTGGCGAGCGGGGTCTCTGCTGTTTTGTGTGGGACCCACACCTGGAACATTCCTGGAAAGAACCTGAGTGGCCCAGATTATTTGTATAATTGATAATGTGAATTATCTAAAAAACTGTCTGACCTTAACCCTAGACCATAATTATGTATCCGAAAAAAAAAATTAAAAACAATGAAAAAATAACTAACCAATCAATATCATTTATTTGTCTATTGGTTGCGCAGCATGGAAAAGAAACTCAAAACATACAAACACATCTAAACATCCACAAAAGAAAAATAAAACAGAATAAAAGAAAAAAAAAATCCATATTTGAAATTAACTTTTTATCACAACTGTAAAAATTTATTACATTTACCGTACAAGGTAAATAGTTGGAACCCAAATAGGTGAATGAGGACACCAATATATCGGAGTTTCATTTGGGGTCTATATTGGGTATTTGACAAAAATACCCCCCACTCATTGACTGAAAGGCGCGTGAGAGTGCTCTGCA
GTGATTGGTTGGATGGCTTCCAAGCCATTCTACCCAATAGAGTTCAACCCAAGGGTTGAGCTTCAAGTGCTCCGATCGGCCCACCTCAGGGTGGGTGGTCGTGAGCAAATGTTTGAAACCATCAATGATCTTAACGATCATGTTAGGGGTGTGGTGGCCGGACTGTGGTGTAAGCATTTGCACCGTAGTTTGGCTACCGCCCCCACATTCACAGAGGAGGGCTTACTGGACTCTTTCCTCTCAAAGCCACCTGTTGATATCAATCCTGACACAACGTTCCGTGAGCTGTTTGGTGTTGACCCCCACGAACAATTCCCGTTGTCCATTCACGATTTGGCAAAGTTACAGGGTGAGCTTGTGGATGCGGCACGTAACCCAGGCCATGTGTTGCGTCGTCATTACTCCACCGATTCGCTCACCGCCCTAATTAATAAAATCACAAAATATGTCCCTGTGCATGCCACACTTCAAGAAATGCAAGCACGCAGAGCTTTCGAGCG
TGTGGTGGGAAGACCACCCGGAAATAAGCAAGGGCCAGCCCCCCTTTACTTGCCCGGAGGATTGGCTGGAGTGTGAGGAAGATAGTGAGAATGAGGAACTCAGTGTTTCTCCCCTCACAGGCTGGGAGCCTCATAGAGACTTAAAAAAGTGGGTAAATTTCGCCCTACCTTATGGATGGAGCCTTATGGACCCGCTAGGTAATCGTTTCAGGTCCCAGAGGAAAGATGATTCCGATGAATCCACTAGTACGGATTCTGAAGAGGAGTTACAAGAAATACAGCAGATCAACCCCGCTGAAGTAGGGCCAAGCAGGCCTCCCGGCGGGTACTCTAAGCTGCGCAGGCGCCGTCGGGTTCCAGCTGCTCGACTTTACGCAACTACAGACAGTAGTGAAGAAGACCTGGATCTGAAGACATCTCAATAAGGAGCTGGACTGTTTGAGATCTGTGTGTGATTACATTGTATTAAGATAGCCTGTTACTGGGGTTCGGAGGATGGC
GACATTTGTCATGGCACAACTGTTGTTCAGGAAAACGACCCAAGACTTTAGAGATTGCTTTGGACTCAAACACGAAATACTTTCCGCAATTTACAATGATAAAAGCACTTTCTCTAGCGAAAATGGACTCGTTCAAATTCTGGAAGAAGCAGAGGTTAACGCTTTAGGAGAATTAATTCGCGACGGTACAGTTGCAATATCATTTGGTCCTGGGATTTACTCTCGCATGTTTCCTCATTTACGTGATGATTCAGACTATCGATCTGCATTAATTGACTGTGTGGCTCATGGGTGGAAAAAGTCAAGAGACGCGAGGGACATTAGAGAATGGCAGCGATCTGCAGCTATTATGTGCGCAGAGAGATATATGTATAAGGTACGGCAGGCGTACAAGAGGGTCGTTGAAAATCTCGACTTGTCGTATACTTGGCACTGTTTGACTGAGGGGCCAGCTGAGGATGTTTTCATTCTACCCGCAATGTATGAGTCTGTGCGACATG
CTGGGGCGGGGGCTTAGTATTACCCCCGCCCCAGGATCAGCGGAGTCATTTAGACTCGCTATAAGCCGTTAGATGTGTAGACACGTGGACGATCAGGATCTGTGATTCGTGAAGCGAATCTGACGGAAGATCGTCCGAAGCTTCGTGGTAGGGCCCCTATGTTGCTTTATCTTTACTTTAATAAAGTAAAGTAAGATGCTGTCCCTTACTTTATTCGTTTGTCAGTGGGTTACAGCTGTCTTTGCTTCGTCTCCAAGCAAAGCATAATTTCTCTCTCTATAAAAGCTGTTAAATCTATTCGTTGTGTTCACAACGAAAATGGTGAGCAATTGGAATTGGAATGGGATGAAGAGACGACGAACTCCTCGTCGTGGTTACGGCAGGCCTTACAAGCCTGTTGTTCCTATAACCAGGGTCGTCGTCCATCAATCAGCTCTGCTGAAGAAAGATGAAGTTGTTGGGTGTGAGATAAAACCAGATGGTGATGTTGCTCGTTATAA
ATGAGTGAGTTAGGAAATCTGGAAACCACTGTTACCGGAAAAATCAAACGATTTAATAACGGCGGCGGCTATTATTACACTACAGTGGTTTCTCCTGCCGCTGACGCATATAGTTTCCCTCCAGTTATACGCATTAAGTCCAAGAAATCACTTGGCCGTGTGGGGGATGAGATAGCAGATATTCACTGCCGAATTACAGGTTATGAACGTAGCTTTCCATATACAGATAAACAAACAGGTGAGCAATCCCGTGGTTTTAACGTAGACATGCTTCTTGAACTTCTGGAATAAACATGTCTGCAACAGACTTCGATTCTCTGTATCAATTAATATTTAATGCCGGGCTTGTTATTTGTTTTGGCCTTGGCGTTATTAGTGGTGGTCAAAGATGAGTGCACTATCTTACTTCTTTGCTGCTTATTGTATTGGATGGGTTATATCCCATTCTATTCTGGTGTTTAAAAAACTATCTGAGGTTTCAACATGAAAAAATCAGTCGT
CTAAGTAACACCTAGGAATTTCTACCTAAGATTCAACTTCTTTCTTTTTCTAGTTTTAAATTTTCCTGCTGTTTGAGGGAAGTTTGCCCTTCTTCTTCCGTCGTCCTTCGTAAACCATTATTTCTATTTCCTCTCCTTTTAAGTTTTTAAGTTTCGCTATGGACTACATTCGCCCATTGCGCGTTTTCTCCTTTCCTCACGTTAATAACACCTTGGAGTACGTTAGGTACAACAAGGCCAATGGTGATGTAGGAGCTTTCCTAACCACCATGAAGTTCATAGGGAACGTGAAGTTGTCGGACTTCACACCCAGGTGCGCAGCTATGATTTACATTGGAAAGCTCACCAAAGGGGTGAAGCGTACGTTTGTCCCCCCACCAGTTAAAGGGTTTGCACGGCAGTACGCTGTTGTCAGCGGCTCAGTCAGCGCGCTGAGAGGGGATGGTAAGAAGGTCTTGATGGAGGCAAGGACCTCAACTTCCGCAACTTCCGACGTGTCT
ATTCTAAATTCACGGCATTCAAACACTTCGTCTTCTTCCAAGCTCCAGTATCGGTGTCTCATCAGATTATCAATCGGAGATAACATAACGATGATATGAATATTCTTTTTATACGCCATGCTCCAGAACTGGTACAAGCTGTCTTGGTTCGGACTGCGAGTGCATAGAAACTTATTTTTCACATTATAGCCATCAACGCTACAAAAAGCGCTGTCGGTTTTTTGATTAACGTTCTTCGGAAGGCAGAGCAGAGAGCGTAGGGGCCCTTGTGATTTATTGTCTTTAGTTTTCATCTTCAAATAATAGTAATTGTTTGATTCTTCGATTATTTGAGTATGCTGTCGCAAAATTTCAGCGATACAGTTAGGTCTTCTCATAAAGCTTTAATTCTAATCTGTAGTCCCTTTTAATGTTTATCTTATCAACAACAAAATTATTTATTTTAAGAAGTATCAATGAACCTACCCACTATGATTAAGAAGATAAAATTTGCCCATCAA
TCTCACAGTTCAAGAACCTCAAGTCTCCCCATAGGCCCTCTTTAAGTCCAGACCAAAGGCCCTACCCCAGTCTATCATAAGGTTGGACCGATGGTCAAGACGTCAGGTCAACGATAGGTCTAGGCTATGGCTTAGGGAAGGACGATAGGTGGTGACTATTGGTCTGTCTCTGAGTCTCTATCTGTATCAGACCATAGGTCACAGCCATAAGTCATAACCTCTACATCTCATAACCATAAGTCAAAACCTACAGTCTCACTAACCTACAGTCCTACAACCATAAGACACCAACACCTACAGTCATAGACCTACAGTTAATAGACACACAGCTATAGACTTAAGGTCAGAGACATGTTAGTCAAAGACTATATCCTCTTACACCATGAGGCCGACGATAGCTCAATCAATATTATTTCGAATTACCTATTGACTATAGGTCCAGACTATGGCCTAATAGCTTCCGTCAACACGACACGGCAACAACCGGATAGTGAAGACGC
ATGGTTAGGAATCGGCGTTTGCCTTCAGTTATGAGTCATTCTTTCGCGCAAGTCCCGTCAGCGCGAATTCAGAGAAGTTCTTTTGATAGATCTTGTGGTTTAAAAACTACATTCGACGCCGGTTACCTAATCCCTATCTTTTGCGATGAAGTTCTCCCTGGAGATACTTTCTCCTTGAAAGAGGCGTTTTTAGCACGTATGGCAACGCCTATCTTTCCTCTTATGGATAATTTGCGTTTAGATACGCAGTATTTCTTTGTTCCTCTTCGACTGTTATGGTCGAATTTCCAAAAGTTCTGTGGAGAACAAGATAATCCTGATGATTCTACAGATTTTCTTACCCCCATTTTAACCGCTCCTGCTGGGGGATTTACTGAAGGATCGATCCATGATTATCTTGGTCTACCTACTAAAGTTGCTGGAGTTCAATGTGTTGCGTTCTGGCACAGAGCTTACAATTTGATTTGGAACCAGTACTATCGCGACGAAAACATTCAGGA
ATCCGCCACGAAAACATCCCTCCCCTGGAGTGGGGAGAGAGATTTTTTCCCTCCCCACGCAGACTTTTTATTAATAAATTGGGCCAAGGAGCACGGAATTTGGCGGAAATTACATGCGAATTTTGCGGTAATTCATTTCCCCGGAAACCGGGGCGGGGCCGCCCCCCGAAATACTGCAGCGACTCCTGCCGAAACAAGGCCTACTATCAGCCCGTTAAGCCCGAGTATGTTCAGTGCGGGGCCTGTGGCGACTTCTTTCAGCGCCCCAATGGGTGGAGAAAGTTCTGCACGGGCGACGCCTGCCGTAAGGCGCGCGAGCGAGAGCGCTACCGCAGGCGCGACCAGCAGCGCGACTACAGCTACAAGAAACAAGCCAACTGCGACTCCTGTGGCGAGCTCACCTGGGGCAAGCCCGGCGACATCGTCATCTGCCATCCGTGCCGGCGCAAGAACGGCCCACCGGTCATGAGCCTGGAGGACCTCCGCCAGCTCCCGCCGGA
AAAAATAACACAACACAATACAACACAACAAAACTCAATCCAACACAATTTGCAATCTACCTGCTATTAGAAAATTTCAGTCAACTACGATCACTTCTGAGTTTTCACAATTCTGAAATGGCAACTGTAATGGCATCTGCGAAACCGGCTGGTAAGCGAAAGCTTACGTGGAAGGAGTGCTGCAACAAGTGGGGGAGAGCTGCAATGGAACAGCAGCAACAGCAGCAGTCTAAGAAGACTGTACACTTGGGACGCGACCATCTGGCCGCATATCTCCTTGCGTTTGTGCCAGAAACTGAATGGCACAAATATTATTATGGCAGTCGTGGAGGACCATCCCCTGCTCTGCTCATTCTGAAGGGCGCCATTGAACATGGCGAAGTTTACAAGTGGGAGTCTGAGCTCACTTTTTGTGCTGAATGTGATGATGTCCTGGATGGACATAATTGTGATAGCTGTGGACACCGCCACATTAAACGCGATGATAACATCGCAGATAA
AAATAAATCTCCGGACAGGCACACAATACAACTGATCGCTCGCTGTAACTTTACGACAACCATCCCTACACGTAACCATGGAAACACAACAGAAAACTAAGAAAACAAAGAAGGTTCAACGTCTTGTAGAATTTGATGTCACTGATGACGAAGACTCGGATACAAAGGAGAATCCAGTACCACAAACTGATAGTAATACATCGCGGAAAAATATCGAGGATGTTGGAAAACAATCAAGCCCATCGACGAGTACAAATGATGATAGTCAAACTTTAAACGTCAAGAATACAATTAGTGATGTTAAAAACTCCGAGCAATCTGGTGGTGCTGAGAAATTACCAAGTAATATTGCAATGTCAGTAACTGAAGCGATTGATGAACAACGGTTACGAACGGAAATCCAAATAAAACAGACGTTAGAGGCAAAGTTAGCAGCAAAGGTTGCGACAGTATCAGTAACTAACCGTATTCAGGCGAAGGGTACTAGCTTCAGTACAACT
TTTGTCTCAAATCTCAATCTCATTACTGCAGCTCTCATCTCTCTCTGATTCTCATTCTCTGATTCTCTCTTGTTGTGGTTTTCAATATCTCTTGTGGTTTGGTACAAAGTCAAGTTTTCCGGAAGTTTCCTTTTAATTGTTTAATAAACTTCCACTTTTATTTCTCCTCTTCTTATTCTGTTACTGCGTTGTGCCTTGGCACAATGTCCCAGTTTTGGGGAGAATTCCCCGAGGCTGTTATTAACACCTTTCAGCGCCTTCAAATAGCGCTGATTGGTGACATAAAGAAATGTCCCCTCTCCTCCCCTCTCTTCCCCGAGCTTTCTAAGCTCGATGCTCACTCCCAGCATCATTTGCTGGCCTCCTTCGAACTCCCCAGGTTCGGAGGAGTTACTCCTGGTGTCATGGAGCAACTCCATGATGCGGAGTCTGAACTGGCTGAAGCCAGGGCTAGACTCCTTCGCGAACGGCTACACGCGGTAGCCAATAAGGAGAACATC
AGCAGAAGCGGAGCTTTAAGATGAATATAAATCCATATTTTCTTTTCATAGATGTACCTATACAGGCAGCAATTTCAACAACATTCCCATACACCGGTGTTCCCCCTTATTCTCATGGAACGGGAACAGGCTACACAATAGACACCGTGATTAGAACACACGAGTACTCAAACAAGGGAAAACAATACATTTCTGATGTTACAGGATGTGTAATGGTAGATCCAACAAATGGGCCATTACCCGAAGACAATGAACCGAGTGCCTATGCACAATTGGATTGTGTTCTGGAGGCTTTGGATAGAATGGATGAAGAACATCCAGGTCTGTTTCAAGCAGGGTCACAGAATGCCATGGAGGCACTAATGGTCACAACAGTGGACAAATTGACTCAGGGGAGACAGACCTTTGATTGGACGGTGTGTAGAAACCAACCTGCTGCAACGGCACTGAACACAACAATAACCTCTTTTAGGTTGAATGATTTAAATGGAGCCGACAAG
GTTTTATCATCACGCATCATGCCACGCACCTCGCGCAACGTACGCGCCACCGAGGTTGCCACTACTGCCATACCACCTAGCAATGCCGCTACTGACACTACCGTTGATACTACCGTCGCTCCAACCATCGCTAGTGCAGACGCCGCCCAACATGCATCCAACATCTCGTCTTCACAACTTGGACCCGCTGGAGTTTCAGATAAGGTTCCTTCCTCCGTCGTGACCAATGATGGTGACATTTCAGTGACCCCCATCTCCGAGAACGCCGCGCAACTAGCATCATCCAACCAACCCGCGTCAGTCATCCGTAACCCTGTCGCCGCTGCCACCATTTCCATTGTCAATCCCTCATCCCTACGATGCCAACAATGCGGTGCCAAGTTCTCGTCGATGACCCAACTGGCCGAACACGTGCGGACCGAGCATCGAACTGGCGCGGGCTCCCTGGTGACATCTCCTGCGATTAATCAAGCTATCGAATCTTGGCTGCTCACTTGGGA
CGGGTCTGCTTTTCCTTCACGGACCCAATTCTCCGTGAAAGAAATACGACATTCATACTGCACCTCCTGGTTGGTTTAATTAGGGTTAATGTTATACCTTTTCAGGAACTTCGATCGCTTTAACTCCCTCTGATGAAGCACGGTTTCCACCGCGGCAAAAATCACCAGCAGCAGAAACCACGCTCCTATCAGAAGCAGCGCCGTTTCAAAATAAACCCACTTCATCACAAGCCCCGCCAGTACGAAGGCGGGCAAAAAACCTGTTATAACGTAAACAGCGCTCATGGTTCACCCCTGAGTCTGGAGTGCAAAGGCACCTGTAATATCCACCCAACCCTCATGACGAAATACCGTCTTCTTGACCACGGTTCCGTCGGGCTGCTGCTCCTCCACCGACACCCTCTTCGTAAAGGAAAACAGAGGAATGATACAGAAAGCCATCAGAGCATTGACCAGAAACGGCATGAAGTAGGGCGCGCCTCCAATCATGGCGGCACCCA
ATTATTGGCACCTATTTTTAGTGTCATATGTGCATGCAGTTGAAAAAGAAATCGGAAAAATTATTTTGTTATTGTAATTTTCTATCAAAATTCATTAAAAAGAAAAAACTAGGCTATTTCCACAGATTCGGTAGAATCTGGCGCCAAGTTCCGTTCAAATCCGTTGTCAACGGAGCGCCAGACTACCGACTGTGTTTACTGTAAGCAGAACGGTATTTTGAGGTTGCAAAATTTTATTTAATTCTACGGTACTTTGTTTTCCTAAATTGTATATTATAACAGTAATTCATACTTTATGAATATTCCGTTAAGCGGGACAGTTGCATCTTCCAGGGAGCTTATCAAAAGCACACTATCTTACCGGAAATATTGTCACTGAAGAAAAGAACAATTTTGAGTATGTAGATGTTAAACAAATGGAAACTGGAATTAAATCCGACGGAAATAAAAACTATAATGGGGATGCCAATCACGGAGTGAAGAAAGTGAAGAAGATTAGT
GATCGGGAAAACGCGAGGGGAGCGGGGGACAGGGGACGGCGTGTGCGTGCTTGTGAGACACCGGGTACGGCTGCCTGCCTGCTCGCTGGCCTGCTTGCTGAGGGGACAGTAGGCCTGCTTGCTCGCTGGCCTGCTTGCTGAGGGGACAGTAGGCCTGCTTGCTGAGGGGACAGTAGGCCTGCTTGCTCGCTGGCCTGCTTGCTGAGGGGACAGTAGGGCTGCTGGCTTGCTAGTAGGGCTGCTCGCTGGCCTGCTTGCTTGCTCGCTGGCCTGCTTGCTTGCTCGCTGGCCTGCTTGCTTGCTCGCTGGCCTGCTTGCTTGCTCGCTGGCCTGCTTGCTTGCTCGCTGGCCTGCTTGCTTGCTCGCTGGCCTGCTTGCTTGCTCGCTGGCCTGCTTGCTTGCTCGCTGGCCTGCTTGCTGAGGGGACAGTAGGGCTGCTTGCTTGCTAAGGGGACGGTACGCCTGCCTGATGGCTTGATAGTAGGGCTGCTGGGCTGCTA
ATGAAAAATGTTTACGTTTTCTTACGTTACCGTGATTTCACTTTTCTTTAGCCAAGAGTTTAAGAAACTCAAAAGTGAAACTGCCAAGAGTTTAAGAAACTCACAAAGCGAAGAGTTTAAGAAACTCATCATTGCTTTTTTGTTCTTTTATTTTGCGCTTTATTTGTTTAGCATTTTATTTAGTTCTTTTAAAAAGCTTTTGTTTTGTTTTTCTTTTTCTTTACTTGCCCTTATGGGCAAATTTTATTATTCCAACAGGCGGCTTGCCTGTTGGGCTGCTGGGAAGAACCCTCATCTTGGGGGTTCTGTTGAACAATGGCTGGCGGCCATTAACACTGATCCCTCCTTCCGCCAAACTGTTAAGGAGGATGTCCAAGAAAACCGAGAACAGCCAACTGCTGTTCGAATGTTTTCTTGGAAAGTTGGGTCCGGGCCCATTGACAATCCCGAGAAATGCGACTGGCATTTTGTCCTTACGGGCGAGAGGCCAGCGCCGTCCC
TAATATTACCGAATGGCCGCGCAAATTTTTAGGTGGGCCCTCAACCAATGAAATTCACGCTACATGGCCTATTTAGTGCGTGGGGATCAATAAATAGACTTGCTCACCAAGTTTGGATCCACAAACATGTGGGATCCATTATTGCACGAATTTCCCGAAAGCGTTCATGGTCTAAGGTGCATGCTAGCTGTAAAATATCTCCAAGAGATAGAAAAGAACTATTCACCAGACACAGTCGGCTACGATCTTATTCGAGATCTCATTCTTGTTCTCCGAGCAAAGAACTATGGCGAAGCGACCAGCAGATATCATCATTTCAACGCCCGCATCGAAGGTACGCCGACGTCTCAACTTCGACAGCCCCTATGGAGCTCGTGCAGTTGTCCCCATTGCCCGCGTCACCAAAGCAAAGGCCTGGACCAACAGGCCGATGAACAGAAAACCCAGAATGTACAGAATGTATAGAAGTCCCGACGTGCCAAGGGGCTGTGAAGGCCCTT
GCCGACGCACCGCCCCTAGCTCCGCGATAAGCCTTATCAGGCTCTCCGCCTACGGCGAGCAGCGGGCCTTCGGCCCCCCTTCGGGGCTGCTGGAGCCTGATAAGGCTTATCGCGGAGCTAGGGGCGGTGCGTCGGCAGACCCCTATATATTGGTAAACCTCGGGTGTGTGACAAGAGTCCTCTCCGATTGGTCTAGCAGTGAAGTTCTCAGCACGATGGCGAGCAAAGGTGACTATTATTATTTTACTCCTAGAGATCTAGTGAACTTTGTAAATACCTTGCTCTGTCATAAGATTAATGCTATAGCTGTGAAAATGCTAACCATGAAGGAGGAGGATTTCTTGAGCCAAGTCTGGTTGCCATACATACAAGGCTTTCAGACAGCTCATGACTTGGGTAGAGACAGTGATAAGTGCGGTGCGGCGGGGGATGAATTTCAAGAGGTTTTTCTGGATGAACGTAAATTCATAGATTTCATGACATCTTTCCGCCGCAGTGTA
GGGTAAGCTGGCGGGCAAACCTACACTCTATCTTACTTACATTATATATCCTAACCATCTGCTTTCACTATGGGATTACCCAGTCTACTAGTGGAAGGCGTTATTGGGTGCACTCTAGTTGGTGGTTTAGTGGCTGTGGGTAGCGCAGCGCTGGCCGTCAGGGCGACCATCGGAGTAGTGGAATTCAATAGGGAGTGTGTGCGTGGGGCGAGGAGGATCGTATCTAGCGGTGGAAGGTGCTTAATAGTCCAATCCCCTTATGGTAATCCTAACCAAGGATTGATAAGAGGTGAGGATGAAGAAATTGATAATGTGGAAGAGTCGACTCCGGAGGAGCTAACTCAGTTGATCGAGGTTAAGGCGGAAGTGGATGGGAAGGAGGTGGTTGTCTCCAAGAAGCGTGTGGTGAACAGGCACTTGAGACAACGATTCGTTCGCTCCATTGCCATCGAAGCCAAAAATCACTTTGGTGGTGACATCAGTCCCAGCAAGGCTAACTA
GCTAATCGTCAGGATGAAGCGGATTCCAAGGAAAACGCGTGGTAAGTCCAGTGGTAAAGGCAATGATTCAACCGAGAGAGCTGATGATGGCTCCGCGCAATTGCGTGATAAACAGAGTAGCAAGGTGACGCAGAATGTCAAGGAACCAGGCACGACATTGAAGGAACAGTATAAAACCAGACCAAGTCTACAGACCGTACAGAAAGCAACTGAGAATGCTGAACTTCCGATGCAAACGAATGATGAGGGTGCCGTTGACAAGAAAGGAAACACGAAGGGCGACAAGACTAATGAACACGTTGAAGCCGAGGTTAATGCAGCCGATGCCACAAAGAGACAGGCCAAGGACACAGACAAACAGAAGGCTCAGGTAACATATAATGATACTGGAATCAATAATGCAAATGAGTTGTCGCGGTCGGGTAACGTTGACAACGAGGGTGGTGATAATCAGAAACCAATGACAACAAGAATTGCTGAAGCGACATCCGCCATAATAT
AAAGACGCTGTTAAATAATCAGCCTTTAAAAAGCCTATCATATCAAGCATTTGAGCTTGTGTGACAGGCTTTTCTTTTGGTTTTGGGGCATTTTTGGGGCATAGACTAATACTTTTCCATGACATCTGCTACCGTTGATTTCATTTGTTTTGTGATGTGAGTATATATTTGAGTGGTTGTTTTTGCATCGGAGTGCCCCACACGATCCATAATAGCTTTAAGAGGTACATTGTTTTCAGCAAGTCGACTTACCAGCGTGTGACGGAATATGTGGCTAGTAAGGTTTTTCTGGATTGGTGTTTCAAGTCTTTCATTAGCTTTCTTTAGAGCTAGATTAAAAGAGTTTGTTTGCAGAGGAACTCCATTTTTTGTGGTGAAGATGAATCCCATGTCTTTATAACGAGGATTGGTATTCTTCTCCAGTTCATTCATGAACTCCATCTCTTCTAATATCTCTTTTTCACGGGTGGTCATGACGGTTTCGCGATAGGATGCCAGGG
GACACACAAAAACAAGAGATGATGATTTTGTGTATCATATAAATAAAGAAGAATATTAACATTGACATTGAGACTTGTCAGTCTGTTAATATTCTTGAAAAGATGGATTTACATAGCTTGTTAGAGTTGGGTACAAAACCCACTGCCCCTCATGTTCGTAATAAGAAGGTGATATTATTTGACACAAATCATCAGGTTAGTATCTGTAATCAGATAATAGATGCAATAAACTCAGGGATTGATCTTGGAGATCTTCTAGAAGGGGGTTTGCTGACGTTGTGTGTTGAACATTACTATAATTCCGATAAAGATAAATTCAACACAAGTCCTATCGCAAAATACTTGCGTGATGCGGGCTATGAGTTTGATGTCGTCAAGAATGCAGATGCAACCCGCTTTCTGGATGTGATTCCTAACGAACCTCATTACAGTCCTTTAATTTTGGCCCTTAAGACATTGGAAAGTACTGAATCTCAGAGGGGGAGAATTGGGCTCTTTTT
CCAGGGACCCCTGCAGCCCCCTGTTTGTCAGCGCCTGTAATAGGGTACTACATTGCTGCAGGCTGGTAGCGTGAGCGGTCGGTAACACTTCCGTTCTCCACGCCAGAGTTGCCCCTCGTGGGCGTGTCTGCCGGAAGGGCTGAAAAGTATCCGGCCGGTAGCTCGCCCCCGCGCATGTGCCCGAATAGGGATTGGGTGCGCGGTTGAGGGTCTGGTGTCGTAATGGGGCGAGGAGGGTTCCGAAGATCCAAACCATTACACACCTGCAACTCTGATTACCATCACCACTAGCGCCATGGCTGAAGCTCCCGCTTCCCACCATCGTTACCCCGCCCCTTTAGTGGGCACTCTAGCCGACCCGCAAGGCGGGGGTCTGGCTGCTGACAACCAGTTCCGCCGATACCGTGCCGCGCTCCGCATCCGTGCTCCGGACCGTGGTAACTACCTCACGAGCACGCGTTCGATCTTCTACGAAGTCGGACGACGCTACGGCAGCGGCG
GCTATTCGCTGGTCAGTTATGGCTCGCGCTGCGTTCCTATTCAAGACTGTTGGATTTGGTGGTCTGCAAAATGTGCCAATTAATGATGAGCTATCGTCACATCTACTGCGAGCTGGTAATTCGCCATGGCAGCTGACTCAGTTCTTAGATTGGATAAGTCTTGGAAGAGGATTAGCTACATCAGCTCTTGTTCCAACCGCTGGTTCAAGATATTATCAAATGAGTTGTCTATTGAGTGGTACCCTCCAGATTCCATTTCGCCCTAATCATCGATGGGGAGATGTTAGGTTTCTGCGTCTAGTGTGGTCAGCTCCTACGCTGGACGGGTTAGTTGTTGCCCCACCGCAGGTCTTAGCTCAGCCAGCTTTACAGGCGCAGGCTGATCGAGTGTATGATTGTGATGATTACCCATTCTTGGCACGCGATCCGAGATTTAAGCATCGAGTGTATCAACAATTGAGCGCCGTAACTCTGCTTAACTTGACGGGGTTTGGTCCAAT
ATGCCATACTGGTTGCCCACATATAACTTCGAAGGACTGCAATGCTTGCAGTGCAAGAAAGCTTTAGGGTCCCTGGATGCTCTAAAATGCAAGAATCATAAATATAGGAGGGTGCATAGAGGGGGAAAGCCTTATGGCATGTGTCAAATTTGCTTAGAGGCTTTGCTGCAATTAGAAAGGCAAGAATTTCCTTGGACATTGCTACTGCCAAAGGACTTTGTTAAAGTTTTGGGGAGACTGCCTGGAGACTATTGTGTACGCTGCTATTACTGTGGCTGCGTGTTGTCAGACAGTGAAAAAGATCGCCACGCCTTGGACCACGAAGGTTACCTGTACGTCCGTGGAAGAGCCAGAGGCCGCTGCTACTCTTGCTCTAGTGATGGTCGCCGGCCCTGCGTGTTCTAAATTTCTGCCACAAGACCCTCCACCACCCTCAGTGACACTGGTTCTTCATGATTTGACTCAAGAAGAGGATGAACAGGATTTTGTAACGCTGCACG
AGCAAAAACAGGCGCTCCAAACACAATGAACCTGTTCACCCCACGCTCAGAGATCAATCCCACCACCACTCAGGAGCTACTATACGCCTACACAGGACCGGCGCCCGTTGCTTATGGCACAAGAACCAGAGCAGTATTAGAGAACATAATCAGACCTTACCAATACTTCTACAAAGAACCCAATGTCCAGAGAGCTCTAGACATCAAGACAGGATGCAAGGAGCCAGAAGATATAAATGTGGAAGGTCCTAGCAGTGGATTTCACACCGCAAGTGTGTTAAAGCTAGCTGACAATTTCTTTAGAAAATACAGGCCTGCTATGGAAAAATTGAAGTACTGGATACTTGTAAAGCTTCCGAAGCTCAAGTATGCAGAGCTGAGCAAGGGCAGGCAGACCTACAGTTTTATACACAAAAGGAACCTCCCAGCACCTATCGCCCTAGAAGAGACAGTGGAGTTCTTAGAACAAAATCTAAGAAGAAAAATAGGCCCAACCCTCC
TCACTTCCATCAATTTCCAAACACTTTCAAAACTCCCAAACACAAGCAAGTGCAATGGCATTTGTGGCTAAATTTGCTGAAGAAAACTACTTCAACTCACTCCCTAGTAATGTCACTGACGCATTTCTTAGGGATGGATTCAATGCTGAGCATAACCGTTTTGAGATTCTCTCAAGACATTTTGCCTTTGCATTAAAACCAAGTCAGAGAACTTATTTGAATGATTGTGGCATTCAACTAGCACCTATTGCATCCAAGACACACCCACACCCTGTGTCTAAGATTATTGAAAATCATCTCCTCTATTGTGTAGTATCAAATATGATTTCCAACTTCAAGTTTCTGGTCTTCTTAAGCATTAAGGAAGTCAAAGCTGAATACATCTGGAACAAAAATACAGCTGACACAGTTAGAGAGATTTCCAATCGCATTCTTGATATCAAGGATGCTTTCCGCTATGGTCCAACCAATACAGTCAATGGTGGCATAAACAACTTTAG
ACACAAAGTCCTGGGCAAAAGAAAAGCAAAATAACCAACTATAGATTAGCCAAAACCTTTTTGTTTAAACAGTTAGTAATTTATAAGTTTTAATTTATAAGTTTAAATTTATAAGTTTTAATTCATAACTTAAGATTTAAAATTTATAATTTATAACATACTAATTAATCTTAAGTATATTGTATTTGATTTAGTAGAGTGTAGCAAATATGTCTATTTCAATACCAGCAAGTGAATATCAAAGTAGCAAGACTTATAGTCAACTACTCATGACTTTTAGAGACATGGTCTCTGAAGAGCAATATAGAGTAATCAAAGAAAGAATGGTTGAAAACAATAAGCATTACTATGCTCTAGATAAATTCTCGCAGGGTGTTTATGATATAAAAGACATGCAGATATTAGTTGCAGACTTGTCATGGCTTTGTGCTTTTGATAAATCTTCAGATCAAAGAACTAGAGAAACATTGGTAATGATTAGCAAGTGTGTTTTAGATATT
GGAATGGACCGCCTTGACGGCTAAGCCAGTTGACAGCGGCCTCTGCCGAGACTTCGACGTGCTTACGAATCGTGCGCAGCCGGGTGCACACGCCCTTGATGAGGTCTTGCAACGCGCTGTACGAACCGCGCAGGTACGCGCCCGGGTTCAACAGCACATCGAGTGGGATTTCCATGTGCTTGCCGTACAGTCGCACTTCTGCGCGCACCCAGCGCGAGGACGGCAGGCCCTCGGCTTTGCCTTTCTCGTACACGCACAGTTCCTTGTGGCCTTTGCCGCCGACATACAGCGTGCAGCCGGTGTTGTGGCCTTCGTCGGAAATGAAGCGGTGGCGCGGAGGGCATCCGCCCTCGGTAAAGCCGCCCTGCGCGGCAACCTCGCGGAGCGCATGCACGTCCAGGCGTTCGCCCTCGTAGTCGTCGTGCGCGCAGTCAACACGGGTGATCTTGGCATCGAGCATGGCGCACTGCTTGTAGACGCGTGCCCAGTCACGAATCCAC
TTTGAAAAGGGGGTGGGGGGGCTTCGGCCCCCTCACCCTCTTTTCCGGCGGCGCATGTTCGCGTCGTCGTAAGTCTGGATTCCCAAGGCCCACTCGGTTCAACTTCGGTTTCCGGACAAATACAAAGAACCTCAGTCCTCTTGGTACTTTCTCGCCTGAGTCTACAAAGCGAGAAACCTGCCCCTCTAACGCCAGACGAGCGGCATAAAACTCGAACTTCTGGCACGTTCCACCACCCCTTCTCCTATCCCAACCCCCATTGCGCTCTCAAGGTCGCGCTTTTCCGAGACTAGCTCGGATTCAAAAAGTTCCTGGCACCCTTTACCCCTTCAGGCCCTTAAGGTAGGAACTGACCTTGTGCTGTGATCTCGGTGCGGAAGTGCTACTGCGTAGTGATTGTAAGATCCTTTTGTGGTTCTGCCCTGGCAAGGCTACAGAGTGCTGTGATCCGCTGCGGATGCCATCCTGGTAACAGGACCCCCAGTGTGCGCAACAGTATG
GCTAATCGTCAGGATGAAGCGGATTCCAAGGAAAACGCGTGGTAAGTCCAGTGGTAAAGGCAATGATTCAACCGAGAGAGCTGATGATGGCTCCGCGCAATTGCGTGATAAACAGAGTAGCAAGGTGACGCAGAATGTCAAGGAACCAGGCACGACATTGAAGGAACAGTATAAAACCAGACCAAGTCTACAGACCGTACAGAAAGCAACTGAGAATGCTGAACTTCCGATGCAAACGAATGATGAGGGTGCCGTTGACAAGAAAGGAAACACGAAGGGCGACAAGACTAATGAACACGTTGAAGCCGAGGTTAATGCAGCCGATGCCACAAAGAGACAGGCCAAGGACACAGACAAACAGAAGGCTCAGGTAACATATAATGATACTGGAATCAATAATGCAAATGAGTTGTCGCGGTCGGGTAACGTTGACAACGAGGGTGGTGATAATCAGAAACCAATGACAACAAGAATTGCTGAAGCGACATCCGCCATAATAT
TTAAAAATCACCAACGCTGACTCTGCGCGACATGCCGTACCTATGGTTGCTTGATCCAAACGATAAACGAAACATACAGAAAGACCTTAAGAAACTCAATCTATTCCCAAGAATATGGACGTCGAAATATAAAAATGACAAATCGTACACTTCCAGACTCTATCAAGAAGATAAACGCATTTATACTCTAAGTTTAGCACTTCATCGATCGTTAGCCACTTTAGCAAATCGTAATGGAGGCAAATTACTCGCTGAACAACAGATCGGAGAACTATTACGTAACGGCTCACTGAGTTTTACTTCGTTAAAGAGGTTAAAGGACAAAAGGATTAAAGAAATCATTCATCGTGGTCGCAACAAACTAACGTTCATTGAGAAAACAGGCACATCTGTTGATGAGGATACTAGCTTAGAACCTGAAGTGATTGATGAATTATTAGAATTAATTGAAGCTAATAATGAATTCAATTTTGAAAGTTTGCGTTTTATTAGAATAACAC
CCCCCTTCCCCCTCCTCACAGGGAAAATCAGGGCACACTGCTTTCACATACACAGAGAGAACAGTTTTCGTGTCTCACAGATAGCTTTATCATTTCATTAACAGGAACAGAAAACCTAACATAAACAACAATATTAGTAGAACCAGTATCCCAATCAGTAAGCAGATAACACATGTCAGCTTCTTCTCAACTTTTTCTACACGATGATTCAGTTGTCCATCAGTGGCCTGTTGTGACTCAACCTCTGTAGCCTCTCGCAAGATTATCTGAGGCCCATTTTTACTAGTCGCTGACTGTTTTTGCCCTAGGTTTGCTGGCCGAGGTGGTAATTGTGGTGGAGGTATGCCCGGCGGCCAGTTTTCACCCATGTCAACTCTAAGTTTTTTATAGTTTTTTGGGTATTTATTAAAAGGGGACCTTTCTTCCTCACTGTCCGAACTATCCAGTTTTACCAGTCCCATTAATTTTGGTTTTGCGTCCTCCCAAGGGATGTATATTGT
TAATATTACCGGATGGCCGCGATTTCTTTAGTGGGCCCTTAACGCATTAACTGACAAGGACATGCGAACCAATCATATGACACGCTCAAAGCCTAATTGTTTTTTGGTCCCTTATTTAAACTTCGTCCCCAAGTATTTTCTTTTGCACTATGTGGGATCCATTGTTGAACGAGTTTCCCGAAACCGTCCACGGTTTTATATGTATGTTAGCAGTTAAATATCTGCAGTTATTAAAAAAGACTTATTCTCCTGACACATTAGGTTACGATTTATTTAGGGATTTAATTTCAGTTATTAGGGCTAGAAATTATGTCGAAGCGACCAGCAGATATATTCATTTCCACGCCCGCTTCGAAGGTACGCCGCCGTCTCAACTTCGACAGCCCGTATGTGAGCCGTGCTGCTGCCCCCATTGTCCGCGTCACCAAAGCAAAAGCATGGGCGAACAGGCCCATGAACAGAAAGCCCAGGATGTACAGGATGTACAGAAGTCCAGATGT
GCGCGCCCTGGAGATCCGGGGCTGATGCTGGGTTCAGGAGTTCAGGGCGGCCGACCATTCGATGCAAATGTTGGGTGTGTGCACCCCACTATCTCTGGTTCTGCAAAGCTTGCTTTTTGTGCTGGTGCCAGAGTAGCTCAATTGGTAGAGCAACAGGTCACCGATCCTGGTGGTTCTCGGTTCAAGTCCGAGCTCTGGTCGAGGAAGTGGGTCCAACTTTATCCCTATAGTGTGATAGAAATGGCCGTACTTCCTTTATAATTAAGAACCCTCAGTGCAATCACTTGTCTGCATTTGGAGTGATTACACGGAAGGTTCTTTTGTTTTGGGACTTGCTGCTTTGATATAGCCCAGGCTTTTATGTGCAACTTTCTATTTTTCTACTATGCAAAAGACCCTTGATTATTGAGAGTCTAGCAACCTCATGCAAATTGTCCTTTTAAAGACCCGTAGGTTCATCAAGCCCAACAGATACTATTTACATAAGGCCAGGGTAGCTC
GTGATTGGTTAGTATGGCTTCCAAGCCATTCTACCCAATAGAGTTCAACCCGAGTGTTGAGCTTCAAGTGCTCCGATCGGCCCACCTCAGGGTGGGTGGTCGTGAGCAAATGTTTGAAACCATTAATGACCTCAATGATCATGTCAGGGGTGTGGTGGCCAAACTGTGGTGCAAGCATTTGCACCGTAGTTTGGCTGCCGCCCCCACATTCACGGAGGAGGGCTTGTTAGACTCTTTCCTTTCAAAACCACCGGTTGACATCAATCCTGACACAACGTTCCGTGAGCTGTTTGGTATTAATCCCCACGAGCAGTTCCCGCTGTCCATTCATGATTTGGCAAAATTACAGGGTGAGCTTGTGGATGCGGCACGCAACCCAGGCCATGTGTTGCGGCGTCATTATTCCACCGATTCGCTCACCGCCCTAATTAACAAAATCACGAAATTTGTCCCTGTGCATGCCACACTTCAAGAAATGCAAGCACGCCGTGCTTTCGAGC
GGGGCTGATCCCATGAAGGAACCAGTAGACTGCCGTCTTTCGACGCCAGCCGGTTTCTCGGGGACAGTCCCCCCTCCTGGTCGCACTAAGGCGGCCAGGCCGGGAACCATCCCTGTGAGGCGTTCGCGTGGAAGCGCGTCTGCCTTACCGGGTAAAATCTACGGTTGGAGCCGTCGACAACGGGATAGGTTCGCGATGTTGCTGTCGTCTTTCGACGCGGCTCTCGCGGCCTACTCCGGCGTCGTCGTCTCCAGAGGTACACGCTCTCTACCGCCATCGCTCCGGTTATTCCGGGCGATGACGCGTAAGTGGCTTTCAGTGACCGCCCGCGGGAACGGGGTCGAGTTCGCCATCGCTTCTGCGAAGGAGTTCTCAGCCGCGTGCCGCGCGGGTTGGATTTCGGGGACCGTTCCGGACCACTTCTTTATGAAGTGGCTTCCGGAACCCGTTCGCCGTAAATCCGGGTTGTGGGCCCAGCTTTCATTCATTGGACGTTCGCT
GTTTAATTCTTGCAATTTGAGTCATAACTATTTTCCTCCTTTCACATTTATTGAACGTAGCTCCTGCACAAGATGTAGGGGCATTTTTGTATTTAAATAACTAGAGTAATTAACGTAAAGGCGTGTGATACAGTGAAAACAATTGATTAAATTAACACCGAAGCAAGAAAAGTTTGTATTGGGACTCATCGAGGGCAAGAGCCAACGCAAAGCTTATATTGACGCAGGGTATTCGACCAAAGGTAAAAGTGAATCATATATAGACATGCAAGCGAGCACGGTAGCTAAAAATAATAAGGTTTTAATAAGGTACGAAGAACTTCGTCAAGAAGTAGCTGAGCAATCAAAATGGACACGCCAAAAGGCTTTTGAAGAGTATGAGTGGCTAAAGAATACAGCGAAGAACGATATTGAAATAGAGGGAGTGAAGAAAGCGACAGCTGATGCATTCCTCGCTAGTTTGGACGGCATGAATAGAATGACGTTAGGCAATGAAGTTC
GTATACGAAAGTAGCTCACGTTCGTATACAAAATTGACTGTACCAAATCCCCAATTCGGTTAGGGCCCCTCCCAGCGACGGCCGAACCGGGTTAGCCATACCCGTAGTAGGACTAGCAAACGGGAGGACTAGCTTACGTGGTGAGATCCCTGAGTGGTCTAAGTCCCGAGTACGGGGCAGTCGTCAGTAGTTCAACGCAATGTGGAGTTGCCTTGAGATGCTACGTGGACGAGGGCATGCCCAAGACACACTTTAACCCTGGCGGGGGTCGCCAGGTGAACTCACCTAATGGTGTTGGGATTACAGCCTGATAGGGTGCTGCAGAGGCCCACGCATAAGCTAGTATAAAAATCTCTGCTGTACATGGCACATGGAAGTGATAAAGTTTGAACTTTTATACAAAACAAGTAAACAAAGGCCAGTGGGGGTTATTGAACCAGTTTACAACCAAGCGGGTGAACCCCTATTTGGTGAGATAAGTGAGATACACCCGCAATCGA
AAAAACAACAAGACTCAACACAACACAACCAAACACGACCAAACACAACCAAATTACACGTTATTGGAGCACATTCAGTTTGCAGGCAACGGTTCGTTTGCAAGGTGCATCGAAAAGCCTCTCTGAACACACGATCGCAATGGCAGGAACTTGGACCCACGTTACTCACAAGTGGCAGCCAAACCTTGACAACCCTCGTGACGTCAGGAGAATCATGGAGCTGTTCGCTGCAAAGGGCCAGGTCTATGACGAGAAGCGAGCTCTGGAGCACAACAGTAAATTACTTCGTAGAGCTCAGGTGGTGGATGTCGAACCAATGATCACGGTTCAACCAAAGAAGTGTGCACAGATATGGAAAGAGGTGGTGGATCATAATCCAACACACCATTTCGTGTACGCACGTTTCTCTGAGGTTAAGAAGCAACAGCCTACCAAACCAGTTGCAACCTCAGTTAATAAACTAGTGAGAAAGACTCTAGAAATACGAGAGAATTTTCCAG
GTTATTTCCACCATGCCGCGCCGATCAGCCCGTAAAGCTCAATCTGCCATTGCCTCCCCTGCCGACACGAATGTTGTGCCTGCCAAGGACGCTCCAACTACTAACTCACCTCCATCTACCACCTCACCAAATCAAGCCGCCGCCGATGCTAACCAACAGCAAGCCGGCATTGTCAGCTCCCAGAGCGGTCCTAACGCCGTTGGTGATTCCGCCCCCTCCTCATCCGTGAACAATGATGGCGACATTATCACGCGCCCAACCTCCGACAGCATTGCCGCCGTGGCTAACGCCACCAAGCCCGCCGCCGTGGTTTCTGACCCGCAATCGATGAAAGTGACACCTATCGTCAATCCCTCGTCATACGTGTGCAATGTCTGCAATGCCCGCTTTTCTACTATGTCTGCACTATCTGAGCATCTGCGGTCCGATCACCGTGATGACGCCTCCACTCTCCTCGCCACCCCCATGATTAATAATGCCATACGATCATTCCTTACTGC
ATGGCGGGGAATTTGAAGAAGAAATCTGCCAAACCCAAGGCCCAAAGGAGACCACCTCAGGGCCGAGGAGGGCAGGTCAAACAAAAACCCGGTGCTGCTATTGTGGGAGTCATGCATTACGTGACCCACCAGGCGCTGGGCATGAAGTTAAGTGGGAGACTTAAGAAGTTCTGGAGGAATACACCGCCAGGTCGCCTCTTGAAAGCAGCGATGGTCATACTTAACATCCTGAAGAACTTGGTGATGGGGCTTTTGGCAAAAAAGAAGGGAGGGAGGAGAGGTGGAAAGTCTGTTCCATTCTTCTTGATGCTTGTCCCCATTGCTCTGTCAGCAGTTGTGATGAACGACGGCGGTTGGATCTTTCTTAAACCTACAGTGGCTGACATAGGGAAAACAATCACAGTAAGAAATGGTACATGTGTGTTCTCCTCTCTAGACATTGGGAATGAATGTGAAGAAACCATGACTTATCCCTGTATAACACTGGCCGCAACAGAAGA
TGATAGTTTTTTATTAAAACTATCAGCTCACATACTCCCTATCGCAAAGGATAAGCGGAAAAAAGCAAATCTGTCCACAATTCCACATTCTTCACTATTCACTGCGATTCTGCCCTCATTTCTTTCCGTAAGCTGTCTTCACGGCCTCAACTGACAATTCAGAAAAGTCAGCATCTGCGTTAGTCAGAACAGGAAACGTGGGTTGTCCAAGAGCATTTAACCTTCCAAATATATTTTCATCTCTTTTGAAAGCCTCTATCTTTTTCTCTTCGATTGCTTTTCTCATGTCTAACCTCCCTTTGTAGGAAAGTGAAGTAACAATTGCAGAAGTCAATTGCAGAGTGAAATTCTTCCTCGATGATCTCTCAGGGGAGAGAGGATGCATTTTCACTTGTGCCTGGAAGTCAGAAGCAAGAGAACATAGAACATCAACTATCTTTTTTGCTTTTTCTATTTTCTCCTTTTTCTGCATGTATTCTGAGCTAGTTGTAGGATTCACT
AATTTAAACCTTTATTTATAATTTATAACTGGAAAAAAAATAGTAAACACACACGTTTATAATTAACTTTTAATGTGTTTTTAATGAAAAACGGCTTTTAAAGCCAACGTAAATAGAATTTTTTGTTTTAATTGTTAAAAATGTCCATTACGCTTTCCATGAAACTTTTTTCTTTAGATGGAGGAGGAAAATAGTACTTTTTAAAAGGGTTGGGTATTTTTAACGTGTCGAAGCTACCTACTCTTTTATACTCTTCCGGAATTGTGTTGGGATCGTATACCGATAATTCTTTATCGTTTATTTTTTTAATTTGTTTAGGCGTATTGTCGGTTTCCTTTTTGTCTTTTTTTTCGTCGTCTGTGACAGGATAAAACGGCCAAAAAGTTGGTTTTTTATAATCTTCCTCATCAAAAAAATCTCCTAATATTAACGATGTTAACCATTTTATGGGATACAGTATTAGACTAGCCGCACTCGATACAAACAACCGAGAAAATTTT
CGGGGGAGAGTAGCGCCAAAAAATGCAACGTTAAATTTTCACATGAGGGGGTGGTATTGTGTCGTTCATGCAATTGAAAGAAGGAAAAGAGTTAATAACTGCAAGAAATAAAATTGAAAAAGATTTAAAACAGCAATTAAAAGATAAAAATCTAACTAGTCCTATTTATGAAGATAGAGTAAATGCTTATCTGTATTATTGGGATATGGAACAGAATCTATTAAGAGATATTAATGAGCGTGGTTTTTATGTTGAATATGACAACGGTGGCGGTCAGAAAGGCACTCGTAAAAATGATAGTGCATTATTACTACAAAAATACACTAAGCAAGCGATGGATATTTTACAATTCCTATCTTTAAAACCACCTTCTGAAGTTAAAAATACAGGAAGTGAACTACATGACCCAGCTCTCTAATGTATATAAATGGCATCCGGCAATATCAGAGTGGATGCGAATGGTTGAAAATGATGAAGTGGAAAATTGTAAAGAACAAAAA
AGTAAAGTCCAGTACTAGTTAAAGACACTTGACCAGGATGACTACTAAACTTTTCAAGCAGACCATTATTCCAACCAATAAGGACGTAGATGAGAAATACATCTACTTCATCGAACGCGCAGACCACAAAACCATAAAACCACTACATCCATCATTTGAATCATGGCAATTCGCAGGCAACCAGCACGCCCATCAACTCGAACAAGGGTACTCTGAAGGGCATAGGTTCATCACGAACTACAACGCAACGAGCAGACTTAACAGCGCAATGACACTTCAAATCATGAACAAACCAATGATTACGATTGTCAAGAAGTTCACTACTAATACGCCGCATCAAGTCACCACTATACCTGAGGGTTATTCTTTCGGAGTAGTGAAGGAAAAGCTGTGCACGAACGAACAACTACTGTCCTTGCTTTCACTCACCGCTGAACCAACTGCTGAAAGTGATGAAGAGGTTAATGATGTTTCCCGAGACGACGAAGCAGAGAAGAAGG
ATCGGTGTACACCGATTACTTCTCTATCCCCCTATCGGTGTATTGGTGTACTATATATAGTAAAGTTACTAGGGGCTCTCAGATATAATATTACCTGAGAGCCCCGCGATCGGTGTATCGGTTTAGAGCACGTGGGTGGTCCTCTAATACGTGGGCACTATGGAGTCTCGCTCGAAGCTTGTTTATTGAACGACTACTTAGAGTTACAGGTAACCGATGAGTGACCGTTCGTACATGGACAAATTTGTCTTTTCCTCAAAAAGACCGTTTTTGCATTCGGTGTTCAACTTTTAATGCCTAAGACCGGGAAACCCTTGGGGTATTTATGTCATTTCATTTGAAATGACTTTAATTTGAAATCGTTTTTCTTTAAAAAACGATATTCGTCCAATTTGTCCATACTAAGCTATACGCACAATGTCGTTCGTTTAATTTTATTTAAACATTTCAATATCTTCATCTACATATAAATCAAAACATGAACGTGAGTTTTCAACCAT
GTTTTGAAACAAACAAAACAGAAAAGCGAACCTAAACAATGACTCTAAAAGTTATTCTTGGAGAACACCAGATCACCCGAACTGAATTGCCAGTCGGGATTGCAACCGTATCTGGGTGCGGTGCCGTAGTGTACTGCATATCCAAGTTCTGGGGCTATGGGGCAATTGCGCCCTATCCTCAGAGTGGAGGGAACCGAGTTACACGCGCATTGCAACGGGCTGTCATTGACAAAACGAAGACCCCGATAGAGACACGTTTCTATCCGCTTGACAGCCTGCGTACCGTAACGCCTAAGCGTGCCGTAGACAACGGGCATGCCGTTTCAGGGGCCGTACGTGATGCCGCACGTCGTTTGATCGACGAGTCCATCACGGCCGTTGGAGGATCCAAATTTGAGGTCAACCCCAACCCAAACTCAAGCACTGGACTGCGAAACCATTTCCACTTCGCCGTCGGTGATTTGGCACAAGATTTCCGCAATGACACACCTGCGGATGAT
GGAAAATCAATTCCAACAAAACAAAACAAACTTAAAACAACATTACACACATAACCACGAACCAAAATCGGTTAAAACAAAACCACTTTCGTTCATTATGTCGAAAATCAGAAACGTGTTGGACAAAATCAGAGACCCATCTGTACAAACAGCAATTTGCGAAAATGCTTATGCACAAATGAGACCTGTACTCAAAGAGGCACTAGTCAATTGCCCTTACGCACTAACCGATCTAGAAGCCGACGCTCTAGAAAATATGGGTATATCCGTAAATCCTTACGCGACACAGACCCACACACACGCAGCCTGCAAAGCCATCGAAAACCAGATGCTGCAAATAGTCGGACACCACCTCCCAAAGTCCAAAGTCACTTTCCTCTTTCTGAAGAGAAGTAAACTCCGCTACATGCGCAGAGCTGCTGCTCTCAACGATCACTTCATGAACAAAAATGTGGAGCCCAAAGACTTCTTCAGATACGACTCTGAAACTGTATGCGCAA
AGCAAAAGCAGGGGTTATACCATAGACAACCAAAAGCATAACAATGGCCATCATTTATCTCATACTCCTGTTCACAGCAGTGAGGGGGGACCAGATATGCATTGGATACCATGCCAATAATTCCACAGAAAAGGTCGACACAATTCTAGAGCGGAATGTCACTGTGACTCATGCCAAGGACATCCTTGAGAAGACCCATAACGGAAAGCTATGCAAACTAAACGGAATCCCTCCACTTGAACTAGGGGACTGTAGCATTGCCGGATGGCTCCTTGGAAATCCAGAATGTGATAGGCTTCTAAGTGTGCCAGAATGGTCCTATATAATGGAGAAAGAAAACCCGAGATACAGTTTGTGTTACCCAGGCAGCTTCAATGACTATGAAGAATTGAAACATCTCCTCAGCAGCGTGAAACATTTTGAGAAAGTTAAGATTTTGCCCAAAGATAGATGGACACAGCATACAACAACTGGAGGTTCATGGGCCTGCGCGGTGTCAG
ACCGGATGGCCGCGCAAATTTTTGTCCTCTTTTACTTTAGTGGACCCCACGCACTATCTTTGGTCGGCCAATGAGAATGCGCGCTCAAAGCTTAGATATCCTTGTGGTCCCGCCATAAATAACTTCCCCTCGAAGGTAAATTCAAAATGTGGGATCCGTTGGAACACGAGTTTCCGGAAACTCTTCACGGTTTCCGTTGTATGCTCGCTATCAAATACCTGCAGACTGTAGCGGATACGTATGCTCCGGATACGGTAGGTTACGATCTTATTCGTGATTTAATTTCTATTGTACGAGCTGGCAACTATGTCGAAGCGACCCGCCGATATAGTCATTTCAACACCCGTCTCCAAAGTACGTCGCCGGTTGAACTTCGATTCCCCCGGAATGAACCGTGCTGCTGCCCGCACTGTCCTCGGCATAACCCGAAAGAATGCCTGGACGTACAGGCCCACGTATCGCAAGCCCAGACTGTACAGAATGTACAGAAGCCCTGATGT
GGTGAGAGATGGTAGGGTCAAAGACAGGTTAGCAAGAAGTGTTTGCGGAGTCGGTTTCATTGGCGATGGAATGTATCAGCCAACCGTCAATGGAAAAATGTCGAAAGTCTACAGTTGTTGGAACAGCATGCTAGGAAGATGCTATGACGAAAATCTTAGACATAAGCACCCAACCTACAAGGATTGCACGGTATGCGATGAGTGGCACAACTTTCAGAATTTTGCAGAGTGGCACGAAGCAAATTACCCCAAGGATGGTAAGTCCTACCAACTTGATAAAGATCTAAAGGTAATTGGCAATAAGGATTACTCACCAGAAAAGTGCATGTTTGTATCTGTAGAGATTAATCATTTTACGATAGATAGTGGAGCTTCTCGGGGTAAATACATGATTGGCGTTTGTAAATCTGGCGAAAAATTAATAGCTCAATGTTCAAACCCGATCACAGGAGAGCATGAGTACCTGGGTTTATTCGACAATGAATTAAAAGCTCACTTGG
