# Supplementary material for: Towards a better solution to the shortest common supersequence problem: the deposition and reduction algorithm
Source: BMC Bioinformatics. 2006 Dec 12;7(Suppl 4):S12. doi: 10.1186/1471-2105-7-S4-S12 (PMC1780115; doi:10.1186/1471-2105-7-S4-S12)
Supplement: Additional file 1 — Real DNA sequences DNA sequences are obtained from NCBI Viral Genomes, Accessed on 01/01/2006. . Sequences are randomly selected from different genome sequences. The specific length and number of sequences are specified for each dataset. There are 60 randomly selected datasets. File name indicate the number of sequences, sequence length, and dataset number. For example, file name "DNA_N100_K500_5" indicate that it is DNA sequences dataset, with 500 sequences, each truncated to length of 100. And this is number 5 datasets for this setting. Each sequence is represented as a row in the dataset file. [file 1471-2105-7-S4-S12-S1.zip › DNA_N500_K500_8]

TTGATCTAAAGAAACTTTAGAGGAAGCGTTGAAAGAAGTAGATCTATCGGCTAAGGTTAAAGAAGGATTGATCTAAAGAAACTTTAGAGGAAGCGTTGAAAGAAGTAGATCTATCGGCTAAGGTTAAAGAAGGATTGACCTAAAGAAACTTTAGAGGAAGCGTTGAAAGAAGTAGATCTATCGGCTAAGGTTAAAGAAGGATTGACTAAAGAAACTTTAGAAGAAGCGTTGAAAGAAGTAGATCTATCGGCTAAGGTTAAAGAAGGATTGACTAAAGAAACTTTAGAAGAAGCGTTGAAAGAAGTAGATCTATCGGCTAAAGTTAAAGAAGGATTGACTAAAGAAACTTTAGAGGAAGCGTTGAAAGAAGTAGATCTATCGGCTAAAGTTAAAGAAGGATTGACTAAAGAAACTTTAGAAGAAGCGTTGAAAGAAGTAGATCTATCGGCTAAAGTTAAAGAAGGATTGACTAAAGAAACTTTAGAGGAAGCGTTGAAAGA
TGCTAAACGAAACGATTTAGGGTTTCGTGGCATTTTTGTAAATAATATTTAGGACTCCAGGGGAGGACGCCAGGAGAGCTCTCTCTAAAACCTATTGTTTTTGGTGTCTTGGTGTCCAATATATACTAAAAGCCTCTGGGGAACACCAGGGGCAAAAGCGGCCATCCGCAATAATATTACCGGATGGCCGCGATTTTTTTGGTGTCTTGCGTGGGACCACGCATTAAATGAAATCTAACCAATCACATGCCGCCTGACAAGGTTAGCTATTAAGGCTAACTGAGTGCGCTGTGGGCCTATATAAAGACATGTGATTTCAATTTATGCTTTACTTCGAAATGCCTAAGCGGGATGCCCCGTGGCGTTCTATGGCGGGGACCTCTAAAGTGTCCCGCAATGCTAACTATTCACCTCGTGCAGGTATGATCCATAAATTTGATAAGGCCGCTGCTTGGGTTAACAGGCCCATGTACAGGAAGCCCAGGATTTATAGGACGTTT
TCCGTTTTAGAGCTTGTGAGTTGTTATTACGTTTTGTTGTTTGAATCTCTGTTTTGTTACTCTGATTTCCTTCACGTTTGCACCTTACACTCTCTACCGATAAACATTATCATCTTTTATTTTGAATTTTATTTGAAAAATTTTTATATTTTCAATGTCAATCACTACTCCTGTAGTGATTCGCTTTGGGAGTTTTGACTCCCCTGCTGCGGCACAGATTGCCGATACTAAGGAGGAGGAAACTCCTCTCTCTCGCCTTGCAGCTTTAAATCGCAAGGCTCAAATTGCTGCTCGTTCAAGAGTAGCAGCTGCTGCGGCACAGTATGCCGAAGAGCAGGAGACACTAGTTCTCACTGCTCAATCCATGAGGGATGCTCTCCCTTTATGGATGAGGGGTCTTGTTGCCCCCGCTCCCAAATCCAAACGCGCTCTCAACGCGAGGCGCGCCGTAAGGCGTGGGAAGCCTCTGAGGAGGCTGCCTGGGTTCGTGACTACGGTCG
ACCGGATGGCCGAAATTTTTTGGTGTCCTCTCTCTCAATCCCGTCCCGCTACGTGTCGCATTTTCGTTGTTCCCGCAATATGTACGTAGCGCAATCTTAACCGTTGAATGGGGTCCCCACTTTAATTTGAAACTGCCCAATCACGTTGTGTCTCACGAGTTTCGATATTTATGACTTGGTGACTAAGTTGTGGGGCAATCCTGACATTTGAATTGTGCTTTAATTTGAAACGGTTGAGTGGACGTACTATGCTTTAAACGATGTTTCATTTTTTTATGAAAGGACCACAATTCAAATTATATGATCAACCAATAGCCAAGTGGACCAATTAAATGTATGTTGTATAGCCTCATTAACACAAATGAGTTTTGGATTTTAATTATAAATAGCCTATTGGTTGATATTGTTATTACGTCTATGTTTTCACACTGATTATATTGATTCAGTTCCTTTCTTTACCAATGTACATGTATCATAATAGGAATAGACGTGGATGGTCA
TGGCATTTTTGTAATAAGAGTGTGTACTCCTGATGAGCTCCCTCAAAACTGGCCTATTCAATTGGAGTATTGGAGGCTAATATATAGTAGAACTCTCATTAACGGATTTGCAACACGTGGCGGCCATCCGCTATAATATTACCGGATGGCCGCGCGGAGTACGCTCCCCCCACGCGCGCACGCTCCTCTTTAATTTGAATTAAAGCTCTCCGCTTTCGTTTCGTCCAATCATGTAACGTCTGACGAGCTTAGATATTTTGAACAACTTGGGCGCTAAGTTGTTGAGTGTCGGTTATAAATTAAAGAGGGCCCAGCCCACTGTCTTTAACTCAAAATGCCTAAGCGCGATCTCCCATGGCGCTCGATCGCGGGAACTTCAAAGGTTAGTCGCAATGCTAATTATTCTCCACGTGCAGGAAGTGGGCCGGGGGTGAACAAGGCCTCCGAATGGGTTAACAGGCCCATGTACAGGAAGCCCAGGATATACCGGACGTTAAAGA
TAAAACCTCACCTACATTGATCTCGACTACCATTAGAAGGGCCGCTTCGGCGATAAATCCTTTTATGGCAGTTGTTGATTAATAGAAGTGCGAGAAGAAACTGGAGAAATTGAAGGGACAGATTGAGTCTAAGCAGCGCGGTACGATTTCGGAAGTTCAACCACAAAAATCTGTTACGGTCTCCATTCAGATGGCGGTCGAAGCCGGTTATGATACGTGGAATGCTGAAATCAACCGTATAGCAGTTCGCCATGCGTTTATAAGATATAATACTCTATTGGCGACGGTGCAAGACTGGACAAAGACGCGTACCTCCCTGGTGGCGCATGTTGGCACGGTATTGGCCGCGCTAAGTACGTTGGGAACTAGGGACTTTTTCTCTAGGAAGAAGCGTTTTGCCTTCGCGGAAGCTGATGGGGATATCATTTTCTGTGATCTTAGCGATGAAGGTACTCAACAGGCCATGAATCGCCTGAAGACGGTACTAATGGCTGTGAAGG
AGCGAAAGCAGGTCAATTATATTCAATATGGAAAGAATAAAAGAACTAAGAAATCTAATGTCGCAGTCTCGCACCCGCGAGATACTCACAAAAACCACCGTGGACCATATGGCCATAATCAAGAAGTACACATCAGGAAGACAGGAGAAGAACCCAGCACTTAGGATGAAATGGATGATGGCAATGAAATATCCAATTACAGCAGACAAGAGGATAACGGAAATGATTCCTGAGAGAAATGAGCAAGGACAAACTTTATGGAGTAAAATGAATGATGCAGGATCAGACCGAGTGATGGTATCACCTCTGGCTGTGACATGGTGGAATAGGAATGGACCAATAACAAATACAGTTCATTATCCAAAAATCTACAAAACTTATTTTGAAAGAGTCGAAAGGCTAAAGCATGGAACCTTTGGCCCTGTCCATTTTAGAAACCAAGTCAAAATACGTCGGAGAGTTGACATAAATCCTGGTCATGCAGATCTCAGTGCCAAGGA
CGCAATTAGGAATAAAGGATCTATGTGGGTTGGCTGATTATAGCCAATCCCTTTTTTAATTTTAAAAAGCGTATAGCGCGAGAGTTGGTGGTAAATGAAATGAACGAAAAACAAAAGAGATTCGCAGATGAATATATAATGAATGGATGTAATGGTAAAAAAGCAGCAATTTCAGCAGGTTATAGTAAGAAAACAGCAGAGTCTTTAGCAAGTCGATTGTTAAGAAATGTTAATGTTTCGGAATATATTAAAGAACGATTAGAACAGATACAAGAAGAGCGTTTAATGAGTATTACAGAAGCTTTAGCGTTATCTGCTTCTATTGCTAGAGGAGAACCTCAAGAGGCTTACAGTAAGAAATATGACCATTTAAACGATGAAGTGGAAAAAGAGGTTACTTACACAATCACACCAACTTTTGAAGAGCGTCAGAGATCTATTGACCACATACTAAAAGTTCATGGTGCGTATATCGATAAAAAAGAAATTACTCAGAAGAA
ACCGGATGGCCGCCCTTTTTTTGGTGTCCTACACTTTATCCCAGGCCCAGGCCCAAAGCAACCACAACCTTTGTTTTTTTGGGACCACTACAATTATATCGACCAATCATATTGACCCATGACAGTCTAGATAATGATGACTTGGTGACTAAGCGTGGTCCCTATAAATTAAAGCTGTCTAAGCCCATACCTCTTTAATTCGAAATGGTTAAGAGGGATGCCCCATGGCGTTTAATGGCGGGGACCTCCAAGGTTTCCCGCTCTGCTAACTATTCGCCTCGTGGAGGTATGGGCCCTAAATTCAATAAGGCCGCTGCATGGGTGAACAGGCCCACGTACAGAAAGCCCAGGATCTATCGCACATTGCGAGGACCCGACATCCCCAAAGGATGTGAAGGGCCATGTAAGGTACAATCATTTGAGCAGCGGCATGATATCTCTCATCTTGGTAAAGTGTTATGTATTTCCGACGTGACGCGGGGTAATGGTATTACCCATCG
GTATTTAAAATTCATGTTTTTGCATCATGGCGTGGGTTACGCAAGCGTATAGTTCGGGATTGTCACAGAACAGTATCATTAGTCTAACAGGGAATGACAGGACTGTTGCTGATGGCACTTTTAATTCCATGATTATGCCAAGAGCTGTAATTGCTAATGAGCGTGAACATTTTATGAAAACGAGAATAGATAAGATTGAACATGATTTAAGTCGTAACGCTAAACAAGAGATGATGGATCGCCAGTCTCTGGCTGAGGATTACAGTGCATTGAATTTAGCAGTTGGTCAGGAGATAAAACTAGATATCGCTACTCAACATCAGCTAAATAGATTAGGTTCATCAATGTATAAGGCTGATCATGAACGTGAGGCTGAACTGACTGATCTAATTAACAGGATTCGTGAGAATGAAGTCACCGTTAATGGTATTCTAGAGAACCAGAAAGCTATAACAGCTGCTGAACGTGCAGATTTACTATTAGAGGTTGTCGCTTCGACC
ATGCTGGTCATGACCACAAACCACCGCCTCATCTACCTCATCGGCGCGCCCGGCGCGGGCAAGTCGACCATGATGGCCCACCTCACCGACTGCTTTGACCGAGAGCATGTACCGGGCACCGACACCGCCCCGGCGTACGACCTGCTCAAGTACACCGATGGCGAGGTCGCCGGGGTCGAGCTCGGCAAGCGGCGACCCCAGTTCTCGGGCACCGACGCGCTGCCCGCCTCGATCATCGAGAAGGCCATCCCGTGGCTCAACACCAAGCCGTTTCGACTGGTGTTCGCCGAGGGTGCCCGGCTGGCCAACAAGCGGTTCCTTGACGCTGCGGTGGCCGCCGGATACGAGGTCCACCTCGGTTGGCTCAACCACCCCGATGTCGACGCGTGGCGGGCAGCTCGCTCGGCAGAAGTCGGCAAGGTCCAGTCCGAGGCGTGGGTCAAAGGTCGCGTCACGGCGGTGACCAAGCTGGTCGAGAACTACATCAACCGGCCCGCGCG
ACCGGATGGCCGCGCCCTTCCTTTTTGTGGTCCCCCTTGGGTCCTATAGACGTCACTATCAACCAATCAAATTGCATCCTTAAACGTTAGATAAGTGTTTATTTGTCTTTATATACTTGGTCTCCAAGTTTTTTTGTCATGTAATATGTGGGATCCACTCCTAAATGAATTTCCTGAATCTGTTCACGGATTTCGTTGTATGTTAGCTATTAAATATTTGCAGGCCGTTGAAGAAACGTATGAGCCCAATACTTTGGGCCACGATTTAATTAGGGATCTTATATCTGTTGTAAGGGCCCGTGACTATGTCGAAGCGACCCGGCGATATAATCATTTCCACGCCCGTCTCGAAGGTTCGCCGAAGGCTGAACTTCGACAGCCCATACAGCAGCCGTGCTGCTGCCCCCATTGTCCAAGGCATAAACAAGCGACGGTCATGGACGTACAGGCCCATGTACCGAAAGCCCAGAATATACAGAATGTATCGAAGCCCTGATGTT
CCAAATGTCGACGGGCGCGAGGGGCAAAAGACCCCGGGGGGAGAGAACACGGGGGGCCACAAAGGGCGGCCGAGGAGAGGGGCCCGGGAAACCCCCCCTCGGGGCCCTCCCAACCCTAATGCGGGTGCTCTAAGTCCTCCCTAACCCTAATCGGACCCCCTTGAAAATTTCAAGAGGACATTTTCAGGGGCCTTCAAAATTTTTCAGGGTACCCCTAAGACCTAAAAAGTGGGCGTGGCTTCCGGTGGGCGGAGCTTCAGCGTCAACCAATCAGAGCACGTACCTGCACAGCGCCCCCTGCCGGCCGAGGCGATAGCGCTCTCCTATTGGTCCGCTTCTTCACGCTCGACGTCCTCTGGCGCAATCCTGATATATCGCAATAGTGGGCCGGGCCCGGTCCAAATAAGGTCAGTCGCCCCTTGCACAACACCCCAGCCACTCCCCCCGCCCACGCACACAAGCCCCTCCCCGCCCCATTGCCCAACTCTGGGAGAGTGGCC
GTCAAATTTTCACGCCCGCGAAATTAAAAATTCAGGAGTTTGCCAGTGGGAGGTATCGCGACAGTGCCGGGCCGGGGCAGAAAACCCAAGCCGACGGCACGGAAAATCGCTGCGGGAAATCCCGGTAAACGCGCGCTGAATAAGGACGAGCCAGACTTCGGCTTGGTCACGAACATCGAGCCGCCGGACTGGATTGTCGGCGAGGCGCGGGGCATGTGGGAGCGCGTTGTGCCGCTGCTTTGTGGACAAAACATCTTGCAAGTGACCGACCTGCACATTGTAGAAATCTTCTGTGCGGCCTACGGCAACTGGAGGACCGCCCAGGACGATTTGACTCGCAACGGCCCTGTCGTCGACAGCTCGCAAGGCAGTCCGATGAAGAATCCAGCTGCGACCGTTGTGAAGGAAGCGGCGGCGCAAATGGCGAGTTTCGGCGCAATGCTGGGGCTCGACCCGGCGAGCCGGCAGCGCCTGGTCGGCGCAAAGCCGAAAACACCCGA
AAAAAATATAAAAACTAAACAAGACAATACAAGACATAACGCATTCAGACCTTCAAACATTCGCAAGCTTTAAACAACTTTGTGTGAATTTCGAGTATAAGATTTCTAAAATTCTAAAATTAAAGTAATTAGTCTTTCTTTAAGTGTCAATCAAATTTGAGTTTTTCGTTATTACTATTGCAAGCTTATAATGACTACTATTAATATTGGAACTATTCCGGTAGTAATAAACCAAAACGCTAACACCCAGATGGGTGAGGGCACCAAAAATATTTTTCCTTTTGTTAAGGATTTTATTGATCCTTTTGCTGATTTGGAGATGAGGTGCGCTGAGCGGGTTAAGCGCATGGGAGAATTATGTTTTTCAAAGAAGGGACGCTACATCACGATGATTCCAAAACCCGACTACATCAAGACCAGAGAGAAGGAGCAGCGTGAGGAAGAGCTGAACTTTCAAAATAGTGAGCATGTTCTGAGCTCAATTGGCACTACTTGCACTC
ATCGCGATTTCTATTTTGTGACGGTTCGTGTCACGTGACCGAGAAAGGCGGTGTTCCGTGACGCGCTCATGTGTTGTCTGCGGCACGCCGTTCGAGGCAAAGAGACCGCAGGCCAGGTTCTGCGGCGCGACCTGCAGAAAGCGGCATTCACGCGGGGCAAGCGCCTCGGCGTCGACACCCCAGCAGCCGCCGGTTCCGATGACTGGGGCCCCGGAGGTCACGGATCCCACTCCGAGCGCCGCGATGCCGCCGCTGCTGCCCGCGGCGGGGCTGGTCGCGACGGTGGTCAAGGAGCTGACCGCGGCCGGGCGCATGGAGACGGTTCTCGGCCAGCAGGCGCTGCGGTTGGCGATGCGGCTGGAGACCTCGACAGTCGACACCGGTGCGGGCCTGGCGTCGCTGTCGAAAGAGCTGCGGGCGGTGATGGCGCAGGCGGTGGCTGGCGCGGCGGTCGAGGCGGATCCGGTGGACGAGTTGAAGGCCAGGCGTGACGCGAAGCG
TTAAAACAGCGGATGGGTATCCCACCATTCGACCCATTGGGTGTAGTACTCTGGTACTATGTACCTTTGTACGCCTGTTTCTCCCCAACCACCCTTCCTTAAAATTCCCACCCATGAAACGTTAGAAGCTTGACATTAAAGTACAATAGGTGGCGCCATATCCAATGGTGTCTATGTACAAGCACTTCTGTTTCCCAGGAGCGAGGTATAGGCTGTACCCACTGCCAAAAGCCTTTAACCGTTATCCGCCAACCAACTACGTAACAGTTAGTACCATCTTGTTCTTGACTGGACGTTCGATCAGGTGGATTTTCCCTCCACTAGTTTGGTCGATGAGGCTAGGAATTCCCCACGGGTGACCGTGTCCTAGCCTGCGTGGCGGCCAACCCAGCTTATGCTGGGACGCCCTTTTAAGGACATGGTGTGAAGACTCGCATGTGCTTGGTTGTGAGTCCTCCGGCCCCTGAATGCGGCTAACCTTAACCCTAGAGCCTTATGCC
GTAATGCAAGAGATCAGCATGGCGCAGCATGTGATGATGGCACCAGGCGATCTTATTCTGGAAGTTGAGGACCAGATACGGAGGAGAGGTATGGCGGTTCATGTGTTACAACAGGATGGCGAGGGAACCAAATCTCGCCGTTCTTCCGCCGACCTTACCTCTTCCATTCCATCTCATTCACCGGCCGTTTCCACCCCTGAGGTATCGGAATATCTGAATCGAGCGTTTAACCTTAATGTGGGGTCGTATGACGAGGGTCCATTGCCAGAAGGCCCTCCCATCTTCCTTTCGCTCAAAGGATCCATCCTCAATGAGGCCAACCTTCTTCCTAGTGCCATTCGAAAGATGGCCTCCGTTCGTTCTACCTATGAGAAGGCTTTGAAAAAGTCCAATCTCAAGGTTTTCGAGTATCCTCAAACTGTTCGGACGCAAGACGAGCTCCTCAATGAGATAAAACACTCAGAGAGGGGTGCTTCTTCTACACGACGTAGGCAGAAACG
ATTGAAATAAACGAAATAAAAACTCGCAATTAAGCGAGTTGGAATTTAAATATGATATCTACATTATCAGCAGTAACATCAACCTTTGATACAAGGTTGTTGACGATTTTCTTTTTATTATCATATGATAGTTCATTAATCGGAATTGAGCCCAACTGAGTTTTAACTAACTCAAAAACATCAGTAGAGTCATTAAATTTATTTTCGCTAATCTTAGCTTTAAGCAGCTTTTTCTCAGCCTGAAGGGAATCAGTACGATCTTTCAACTCATCCATAGTGATAAAATCATTTAGGTACAAATCAGAGTTCTTTTGTATTTTTTTATCGATCTGTGAAATTTGCTTTTTAAATGACGAAGTATCAAGAATAGGTTGGTTGTTGCCATTGATAATTTTCAATAAGGAGTCATTATTTTCTTGAAATCCAATCAGGTTGTCAATAACAGTATTTTCTAAATTACTTAAATCATAAGTTCCTGAATCACACTTTTTATTGTCATT
TTAATTAAAAGTTGAACCTGTAGCGTCAGTAAAACGCAGTAACCGCAAGCAATTGCCTGTAGCGTCAGTAAAACGCAATACACAAGATTTGAGCCTGTAGCGTCAGTAAAACGCTGCAACCACAAGCTATTGACTGTAGCGTCAGTAAAACGCAAACATTCTTGTGGCGCTCGCGTAGCGCTCAAGTGCAGAGCTTCCCGGCTTTAAGGGTTACTGCTCGTAATGAGAGCACATGACATTTTGCCAAGATTTCCTAGCAATTGTCACGGGAGAGAGGAGCCCGTTCTCGGGCACTTTTCTCTCAAACAATGTTGGCGCGCCTCGGCGCGCCCCCCCTTTTTCAGCCCCCTGTCATTGACTGGTCGAAGGCGCTCGCAATAAGACTGGTCGTTGCTTGGCTTTTCTATTGTTTCAGGCTTTAGCGCGCCCTTGCGCGGCGGGCCGTCAAGCCCGTGTGCTGTACAGCACCAGGTAACCGGACAGCGGCTTGCTGGATTTTC
TACAAAGAAAATGTTCAGAACATGTCTGGATTTAACTTCGAGGTAATGGTGCCGGAACAAGGAGGAAAAGTGGTCTTCAGCCTTACTGAAACGGGGTCATGTGTCTCGTTTTACGGAGATGATGAACCAGGTGAAGGGTCCTGCGAACTTGCCTCTGAAAACATGGATTTTCCAAGTTGTCCTCTGGGGAATGGAGATGACTTCTGTCTGTCGCTGGCGCTAAGCACAATGAGATGGTCTGGGATGACCAAGAGAAACAACTTCATGGACAGATTCATTGGAAGTTTTGTTCATTGTACACCAGTGATGATCTGGTCGTATGGAAATTTGTCCAAGAAAAGCCATCACAAAATGGTTTGCCACACTTGCCCAGACGAGTACAAGTTCAGTGACAAGGACGAGATGCAGGGATACTATGAGGAATGTCTAGAGGCTTCTACTGACATTTTCCTTGATGAACTTGCTACTGTTGTTACAGGTGGCTTCTTTCCTGTCGGACT
CGCCCCACCCCTAGTGATCGCGCGCGCTCTCTCTTGGGGCCTGACGGCCGAAGGCCGTCAGCTGCCGAGCTTCGCTCGGCAGGCCCCAAGAGAGAGCGCGCGCGATCACTAGGGGTGGGGCGAGTGCCCTGCTCAACGGGTTTTTTGGTGGGCGGAGCAATGACGTCAGCGGACATGTCTGGACATGTCTTTGAGCAAGTCCATATAAGGAGTTCCGCCGGATATGCAAATGAGCAATCGCGCAAAGCATTTTGGGTAGTCACCATGAATAAAAAGGACAGCAAGAAAGATGACGCCCCATAATTTTAATAGGAATTTTAACCATGGCGTTTTACGAGGTTGTGTTTCGTTTGCCAAGAGACAATAACAACTTGTTGGATGAAGATAGATATCAGCCAGAGTTGAAAGAAGAAGATGACTGGCCTGAGGAATATTTAACCAGTGAAGATGCCAGCTTTATCGGACTAGCGTATGCTGTGCTAAGTGAAATTCGGAGATTC
TTAAGGTATGTCTTCTGATTGTTGTTAACAACCACAATCGCCTCTAAAAAAATAAGACACCGAATCCGGTCGGAGAGACCGGATTCGGTCTTCTGGCATTCTAGGTATAAGCTGTGCCTGTACGTGTTTGGAGGGCATTCATGGCGCGACCATCTTCAGTACAAGGTCTTTGCGCAGCCACCGGGGCTGCTTTTGCTGACTTGCTTCTACCCTGCTCCTTTTGTTTGCGCTTTCTCACTTCTGTAGAGAAATCTCTTTTCGATGCTTACCCTTTGCAGTTGCAATGGAAACAGGGCTGTGCTTTTGGGTGCTGCCAGAGCTGCATACGAAAATGTGCTTTAGTTGAACGTGCATGCTATTTTCAGAGAAAAGTGACAGACTCTGAAGTTGCTGGTTTGTTGGAGAGAGTAAGGGAGGCATGTGTTAGGTGTGGCTATTGCATGAGAGCTCTTGGACCTCCCGACAAAATCCAGTGCTGCCTCGAAAGAGACCTGGACCTT
GGATTCTAATTATTATCTCCATTGAATAGAATTTCACCAACTATTGTCTGATATCTTGTCCTGGGGGCAATTTTATTCAGTGCCCTAACTTTGGAAATACGTGCGAGTAATAAGTAGCCCCCGTCCAGGAGAAGTTGCTTACAATATGGTTGATGAAGGTAGATATATGACATGGAAAGATGCAACTCATAATAAGTTGATGACCGACCGATGGGCACGCGTATCAAGCGTCCAGGCGACCATTAACCAGGCTTTGAGCCTCGATCTGTCTAAAGCCGCAAGCTTACCTGTTATTAAGGCCAATTTTAGTAGTCTCGGTGCTAATTGGTCTGAAGATGGTGATGTGTTTGTGGCACCTATGGTTCGGTTTCCAGTTACCCTCAATCAATTTGGTGCATTGGTTTTGTGGCTCAACTTATCTGACCCTGCTTTCGCTATTCTTATGACGAAAGTTTTTACGTTGACTAATGCCGGTGGAGCCGACAATGCCTCCGCCAGTT
TAATATTACCGTGGGCCGCGCAAATTTTTTTTATATTTGGGCCTAATGGGCCTGTTGGATGTCGGCTGCGACCAATGGAAACGCTCCCTCATCGCTTAACAATTATGTTGTCCTCTATTTATTTCTGCTGCATCAGTTTTGAATTAAGAATGTGGGATCCTCTGGTACATCCATTTCCTGAAAGCTTACACGGCTTCAGATGTATGCTTGCCATCAAATATCTTCAGAGCTTACAGAATAAATATTCTCCGGACACTGTTGGGCATGAGTTTTTGAAAGATTTTATCTGCATATTGCGAAGTAAGAATTATGCCGAAGCGTTCAATAGATACAGTAACGTCGTTGCCAATGTCTATAACACGTCGGAGGCTCAATTACGGGAGTCAGTACAGTCTCCCTGCCTCTGTCCCCACTGTCCCAGACATGTCTTACAAGCGAAGGTCATGGACTTACAGGCCCATGTTTCGGAAGCCCAAGATATACAGAATGTATAGAAGCCG
GTATCTTTCTTATTGTTGTTAACAATCATCATCAGTATATGTTATAACAGGCCGACCGATTGCGGTTTTTTTAACACCAAAGGTTATATAGCGACCGTTACAGTTAAACCGGGGTACAGAATGGCTCGACCGACATCGGTGGAGGATCTTGGTAAACTTCTTGGGGTACCCTTCATTGACATTCTTCTTCCCTGCACCTTCTGCTCGCGCTTCCTTACTAACCTTGAAAAACTGCATTTCGACAAGAAGCCTCTGTCCTTGCTTTGGAAAGGAGGGTGTGTGTATGGGTGTTGTCAAAGTTGTGTGAGACGTTGCAGCTTTGTGGAAGCAGCCTTCCATCCACATAAAAGGGTCGCAGAGAAGGACTTATATCAGTTGAGCAAGGACCCAGTAAGATGCTCTGCGTGTCAAGCAACTCTCAGCACGTCTGAGAAAGTCCGCTGTGCTGCAGAAGGCAGTTTGAGTCGTTGTAGAGGAAGGGTCAGGGGCCCCTGCGACCT
GTTAACAATTATAAGAGAAAAAGAAGGTTACCAGAGGATACCGAAGGCGGTGTCAGCTATATGAAGCATTAAAATATCCAGGAAGAACCTCAAACCTTAAGGTAAGCATGGCGGAGGAAAGCCCATGCACAATTAAATCTTTGTGCCTTGCATTTGGACTGCGTTTTGATGAATTGCTTATATCTTGTGTATTTTGTAGAACAAATCTAAGGACCTTTGAAGTATGGTCGTTTATGACCAGGAATTTAAAGGTCTTATGGAGGAAAGGATTTCCTTTTGCCTGCTGTCCTAAATGCCTGGAGGTACAGGCACTGGTGGCTTGGCTAAGGCATTTTGAAAGATCTGGAAATGCAAAGGCGGTAGAAGAGGACACCGGCGAATCCCTGGGGGACCTGCCCATGAGATGTGTAGGATGCTTTAAGCCTATGTCAGCCTCTGAAAAGCAGTTCCAGATAGAGGATAAAAGGCCATTTACCAAGGTTTCTGGATATTGGAGAGGG
ACGTAGGGGCGGGGCTTAGTATTACCCCCGCCCCGGGTTCAGAGTCACGTACGGAGTGACTTACAGCCGTTGGATTTTAAATAAGATGGACGATCAGGATCTGTGATTCGTGAAGCGAATGTGACGGAAGATCGTCCGAAGCTTCGTGGTAGGGCCCCCATGTTGCTTTATCTTTACTTTAATAAAGTAAAGTAAGATGCTGTCCCTTGCTTTATTCGTTTGCTAGTTGTTTACAGCTGTCTTTGCTTCGCCTCGAAGCAAAGGACATTCTCATCGTCTATAAAAGCTGTGTTTCTGAAGAAGATGCATTGTTCATCTTCTTCTTTCTCACAAACAACATTGTTTGTTTCATCAAACTAAAGCTTCTCAGAGGTCATGTCTGTGAACGATTATTCGTTGTTTGATGAGGCTACCGATGAGTTAGTATCGTCTGAGAGGAAATTGATAGCCGTCGACTGCCATGATGACGATTCTCAGGTAATTAACGTTAAGGTTGAAGA
ACAATCATAATCATCGCCCTTTCGTGTTATTTCTTGTAACGAATTCGTTACAAAACACACACACAGTATATAAGATAGAGGAACGGATTGGTACACCACAGATGGCATCAACAAGCGGTGTGGGATCCGTCGGGCCTGCAAGCTGTTGCGAGACGCAGAAGCCACATACCATACGGGAGTTGTGTTTGGCGCAGCAGATAACTTATCCATGCATACAGCTCTGCTGCCATTATTGCTATAAGATCCTTAGCGTATTGGATATTTACGCTTTCGACCAGAGCTGTCTGTACTTATCCTGGGGAGAAGGGGGGCCAACGGGTATTTGTTCTCAGTGTACTAGAGTGCTTGCAAGGCTGGAGTTCACTGCACGGCACGAAGTGTCTTGTGCAGCCAGCCGTCTGCCGCACTTTATAGGACAGAGCCTCAGCGACCTTGAGGTGAGGTGTGTGAGGTGCCTAGCTCTTCTACAATCTGTGGAAAAGGATTACATATTGCGGGAA
ACCGGATGGCCGCGCGATTTTTTTTAAAGTGGTCCCCCCCATGTGCGCGTTTGTCCAATAGAAGGCGCTCCTCAAAGCTTATTTATTAAATGGTCCCCTATAAAACGTAGCTCCCAAGTATATACGTTAAACATGTGGGATCCATTGCTTAATGAGTTTCCTGAAACCGTGCACGGTTTTAGGTGCATGTTAGCAATTAAGTATTTGCAGTTAGTCGAAAATACATACTCCCCCGATACATTAGGTTACGATTTAATTCGTGATTTAATTTCAGTTATTCGTGCTAGAGATTATGGCGAAACGTCCCGCCGATATTGTCATTTCCACTCCCGCCTCGAAGGTGCGTCGCCGGCTGAACTTCGACAGCCCCTATACGGGTCGTGTTGCTGCCCCCACTGTCCGCGTCACCAGAAGACAAATGTGGTCAAACAGGCCCATGTACCGGAAGCCCATGATGTACCGGATGTACAGAAGCCCTGATGTTCCAAGGGGTTGTGAAG
TTAAAAAACTGCACACGTCCACTCTCCACCATGGAAGACTATACACTGCGCGAAAGAGAACAAGAAATTTATAATAGGCAAGTTATCAAAAGACCCTTTGACCCCGATAGTTACCTCACCGCTGACCTCCATCTTTATCTCAAGAACGGGAAAACGTTGACGATCCACATCGAGCGGAACCTCTTCTTTAGCCATGAGTTCACTTGGGAAGAAATTTGTCGTGGCGCTTACCGCGAACATTATTTATCTAACTCTGGGCCTGGTAAATGCGATACTCAAGAATATATTGATGGTTTAGTTGCTGACAATGGTGGCCGTTCCACTCACAATTCATCCTACCTTGAACCTGTCGCTTTCCAACTTACTCTATTGGGCAACTTTGATTTGGGCAGCATTCACTTGAGGATTGGTGATTATCTAGGATTCCGCGACGGACAAAGATTCCCCTGCAAAGAAACGATTCACGGTAGACGCGATACTATTGGACCATTCATGCAAGG
GATAAATCTTCCCTTGACCACGAGTATTACGCACACTTCGTAAGTCCCCCCCTGCATCATTTCAAGAGGACCTACACTCTGAACCATGTCAAATCTTCCCAAACCTGCCAGCCACTTTGAACCTGAAAAGAACGTTGATGACAAAGGCAATGTAACTGGTTCTGCCCCGCCAGTGAGTAAGGATACCCCGACTCAACAAGCATCTGTTAGTTTGCCCAACCAAGAAGAGCCAACACAACAGACTTTGGTCACTACAGAGCTTCCAACTAAACCTGACTATAATGACCTGCTTCTCAAAGCTAGTGATGAGCGTCTGTTATTGGTTAAAGAAGCTAAGCCTCAGACTCTTCGTTTTTATGCCAGCCCAACAGGTTTAACAGCGTCAGGATTCTCTATTGTAACGTCACCGACGTCGAGTTATGAGCAGCACGCTATTGACATTTTCCCTTACAACTGTCCGGTTGATAAGATTGTGCCAGCGTTCACACTTGAACAGATCA
ATACACAGACAGTGGGAACCAACCGTGCTAAATATTTAATTTAATTATTGACAAAGTAACAAGATATGATATAATTAAACTAAGTTAAAAGCCTAACGACTAAATTTCTAGGTAACTTACAAAAAGGTGTAAGTGAGAACTAGATAAAAATTACTTAACATGAAAACACTACCATAAAATAACAGATAAGGAGGGGAGTACAACGACTAAAAAGAAAACCCATGAAGAATTTAAAAGTGAGTTAGATTATAAATTTAATAATGAATTTATTCTTTTAAGTAATTATAATGGTATAAATTCACGTATTAAAGTAAGACATAAACACTGTGGATACGAATTTGAACCTATAGCTAAATATTTATTAAGGGACGGAAAATGTAAAAGATGTTCAGATAACAAGAAAGGTAAAAAAAGAAGAAAAACACATGAACAATTTTTAAAAGAAGTACAAGAAATTCACGGTAATAATTATCAAGTTTTAACTAAATATAAAACTAGTC
CGTTCTTGTCGAAAAACGTCAACATTTTATAAAAAAGGGTTGCAAAAAGTTATACAGGTATGGTTAAATAGAGAACGTAGACAACAACCTTTTATTAAAACCTTGTAAAACTTTGTCGAACATTTTATAGAAAAGGGTTGAAAATTGTCGAACAGGGTGATATAATAAAAGAGTAGAAGAGTTACTGATTGTAATTGACTGGGTAAGTATTATGATTAGAATCAGTAAAACTTAGTCTACAAAATAAAAAAGAGAAAGTGGGACGAAGAAAATGGCAAAAATGATGCAAAGAGAAATCACAAAGACAACCGTCAATGTTGCCAAAATGGTGATGGTGGACGGTGAAGTGCAAGTGGAGCAATTACCTTCTGAAACATTTGTAGGTAATCTGTCAATGGAGCAGGCTCAATGGAGAATGAAACGCAAATACAAGGGCGAACCTGTTCAAGTGGTAAGTGTTGAACCTAACACAGAGGTTTATGAGCTACCAGTGGAAAAAT
ACAATTTTAAGAGAACGTCCAAGTGGCCCCACCCTACCCAGTCCCATCTCTAGCATCCCATCACGGCATCTTTACCACAATTTTATCATTCTACACCAATCGCTGATTCCATCCAACCGACTGTTACAGATAGTGGATCTGGTTGTTGTTCACATACGTCTCGGAATGTCGCCATCGTTGCAATCAGTAGCTTCATACCTTTACTCCTTGTGCTCGCCGAACACTCTTTTTTGCATTTTGGTCCCAGTCTTAGTCAGCGCGATTATGAATTCTATACCTTATGCTACCGCCTCATTGCAGGTTACATCTCCTTCATTGCCGGTTTCTGTTCCGTTAAATTCGCAGGACGTCCGCCCGGAGTCAGGTTCGGATTCTACGATAGGGTCAACGCCACCGAGTACGACCAGCAGCTCTCCCTCAACCCTTCTGGACCAAGCGCACCAGTTTTTAGAGAATACAAAGGATTCTGAGTACGACAATCTTCGTATATCCGACGGAAA
TAAACGTTTCACCGGTTTGTAAATTGGAACTTCGTAGTTCGCCAGACGCCTTCTTCGTATCAAGGAACTGGAAATTGTACGGTGAGTCTGTCATTTTATTTTCTACTTTTCGTACCAGTCATGGGTTTTATTAGTTTTTCGCTTTTTGATGTGGATAAATTGTTGGTATGGGTGAGCAAATTTAACCCAGGTAAGATACTGTCTTCCATATGCAACTTGGGTGTGGACTGTTGGAACCGCTTCCGTAAGTGGTTCTTTGGCCTCAACTTCGATGCGCATATGTGGGCCGTGGATGCTTTTATGCTGCTCATGCCATTTTACACGGAGCAGATGGAACGTGTAGTCGACGACTTCTGCAGCGAAACCCAAGAATCCAAATTAGAAGACTGTTTGGAATTGGACCCCTCCGTTAACGAGTTCTTCGATGAGGAGGTGTACAAGAGAGATGAGGAGGGCGTGATGGTTCTCCAAAGGACGAGCAGCCGTAAGCACATCAAACG
AGAAATATCTCAGGATTTGACCGTCCGGTGAGTTGCGCTTATCACTTGCGTAAGGTATTTCTCTCTTCATTGTTCATATGGAGGGTTTGAAGGCTGAGTCTACCACAACTGTGGGGATAAATTGTAACTTTCAGCAAACAGTGATGACTGAGACCGGTAATAAGTTGATGTTCGGAAGTTTACCTTCAAGTTTGGAACGACCCGTTGCAAAGAGGAACTATTATCGTACATTATCGGACTGGATTTTAACGTACACTAAGACAGGGAAAATCGAGGATACACATGATAATGCTTGGAGTTATGTCGAGGATCTTGTCAAGACTGACTTCAATGCTAAATATGATTGGTTGGCTAAACGGGGTGTGGCTCGTGATTACCGCACTGCCGTGGGGTTGGCCATCATACCTGGTATCCCGGCGATTGTGGCAAACACACGCATTGTTACTGGTACATGTGAGGTGGCAAGGGTTGCTGTAAAGCTGCCCAAGGCGCTGAACATG
AGTAAACTTACCAATCAAAAGACCTAACCAACAGGACTGTCGTGGTCATTTATGCTGTTGGGGGACATAGGGGGAAAACATATTGCCTTCTTCTACAAGAGGCCTTCAGTCGCCATAATTACTTGGCGCCCAATTTTGGGTTTCAGTTGCTGTTTCCAGCTATGGGGAGAGGTAAGGTTAAACCAAACCGTAAATCGACGGGTGACAATTCGAATGTTGTTACTATGATTAGAGCTGGAAGCTATCCTAAGGTCAATCCGACTCCAACGTGGGTCAGAGCCATACCTTTCGAAGTGTCAGTTCAATCTGGTATTGCTTTTAAAGTACCGGTCGGGTCACTATTTTCGGCAAATTTCCGGACAGATTCCTTTACAAGCGTCACAGTGATGAGTGTCCGTGCTTGGACCCAGTTAACACCGCCAGTAAATGAGTACAGTTTTGTGAGGCTGAAGCCATTGTTCAAGACTGGTGACTCTACTGAGGAGTTCGAAGGGCGTGCA
ACCGGATGGCCGAAATTTTTTGGTGTCCTCTCTCTCAATCCCGTCCCGCTACGTGTCGCATTTTCGTTGTTCCCGCAATATGTACGTAGCGCAATCTTAACCGTTGAATGGGGTCCCCACTTTAATTTGAAACTGCCCAATCACGTTGTGTCTCACGAGTTTCGATATTTATGACTTGGTGACTAAGTTGTGGGGCAATCCTGACATTTGAATTGTGCTTTAATTTGAAACGGTTGAGTGGACGTACTATGCTTTAAACGATGTTTCATTTTTTTATGAAAGGACCACAATTCAAATTATATGATCAACCAATAGCCAAGTGGACCAATTAAATGTATGTTGTATAGCCTCATTAACACAAATGAGTTTTGGATTTTAATTATAAATAGCCTATTGGTTGATATTGTTATTACGTCTATGTTTTCACACTGATTATATTGATTCAGTTCCTTTCTTTACCAATGTACATGTATCATAATAGGAATAGACGTGGATGGTCA
TAGTGTGCAGAGCATCCATGTTGTCCGGCGCCATTGTCAGGTCTATGAGGCTACTGGTGCCGCCAATGGGTGTGACAGGGACATCTGCTTGGTCCACACATGGCTCACAAGGCTGTTGCTGTAACATGATCTTTTAATACCCCTGTAATTGTATTTTGATGTCATATATAGCCATAACACTGACTGCAACGCCTATGCCAGTATATAACACCACAACCATCCACGCCAACACACGGCGCCTGTAATATAGCCATGTGTACATGAGGGCAGGCAAGGCAAACACCAGCACTGTGCCAGCCACCGCCCCCACCACCACCACACCGACCTTGAACGACGGTATCATAATGACCAATACATACATGCACGCGTACATGCCCAACGTGGACATCCACTGCATCGGCGAGTGGTCAATGGGGGCCATCATGTGCACCACAGGCAGCAACAACGCCGGCACCGTCAACACCACACTGACACACATAACGCCCGCCACAATCTTGCCA
AAGTTTTTTCAGGATGTTAAACGTAAACGCGAACAGTTTAATATATCCTTTCAGCGGACAAATAACAGATATCAGAAAAAATCAATTCATACCAACGTCTAAATTCATAAATACTGTAATCAACGAACCAATATTCCTAACAAAACAGAAAGTACGAACAAAGCCAGGTACATCGCATGCACCAAGAAAAATACTCGAAGTTAATCCTTCATGGAATAACACGTTTTTTAATTGGAATACAGCTCTTAGAAATCCATCGACAGTTTTGCCCTCTTTCATCTATGAAAGAACAGAATCGTCTACTTCTAAAAAATCACATGACCAAGAGACAAATCAAGTGCTAATTAACGCAGAAATTTTGAACCGTAAATTGCCTCAGTTTATTAAACAGAAATTTGGATATATTGATAAACGAAAAGGTGGATATGTAAATCAGTTTGGCTTTTGGGCTTTACTTTACTCTGAATTTTGTTTAAAATTGAACGTGCCTATTGAATATT
GTTTTATCAAGAGCGTACGGTTCAACCCCTGCCTCCCCTGATTTACCAACTTCCCAGTTTCATTTTCTGTTAAGTTAAATTAATTCCTATGGCTGTGTCCTCGTTCAATCTTAATGAATTGGTAGCCTCCCACGGCTCTTCAGGACTTATAGCTTCAGCCCTCGTTGATAAGGTAGCTTCTGAGCAACTTGAGGAACAATTAAATCATCAACGCAGAGGTCTTAAGGTCTACATCCGAAACCGGTTGGATGTAAAGGAATCCGAAGTGATTCGAAATCGGTATGGAGGTAAGTACGACCTCCATCTGTCCCAGCAAGAGCACGCTCCTCACGGACTTGCTGGTGCCCTCCGCTTGTGTGAAACGCTTGATTGTCTGGACGCCTTTTCCCGCACTGGTCTGAGGCAAGGCCTCGTCCTAGACTTCGGTGGTAGTTGGGTCACACATTTCCTCCGCGGTCATAACGTACACTGCTGCTCTCCTTGCTTGGGCGTCCGGGATA
ACCGGATGGCCGCGATTTTTTTCATGTGGTCCCCCCCACTATTATTTGTCGGCCAATACAGACGCTCCCTCAGAGCTTATTTATGTAACGGTTCCCTATAAAACTTGGTCCCCAAGTACGCATTCCAAACATGTGGGATCCGCTTTTAAACGAGTTCCCCGAAACCGTTCACGGTTTTAGGTGTATGCTAGCGATTAAATATTTGCAATTAGTAGAAAATACATACTCTCCCGATACATTAGGGTACGATTTAATACGTGATTTAATTTTAGTCATTCGTGCCAGGGATTATGTCGAAGCGTCCCGCAGATATAGTCATTTCCACTCCCGCATCCAAGGTTCGTCGCCGGCTGAACTTCGACAGCCCGTATACCAACCGTGCTGTTGCCCCCACTGTCCTCGTCACAAACAAAAGGAGGTCATGGGTGAATCGGCCCATGTACCGCAAGCCCAAGATGTACAGAATGTACAAAAGCCCTGATGTTCCACGAGGATGTGAA
TATGCGCCTGCGTCGGTACTAGTTAGCTAACTAGCTCTGTATCTGGCGGACCCGTGGTGGAACTGACGAGTTCGGAACACCCGGCCGCAACCCTGGGAGACGTCCCAGGGACTTCGGGGGCCGTTTTTGTGGCCCGACCTGAGTCCAAAAATCCCGATCGTTTTGGACTCTTTGGTGCACCCCCCTTAGAGGAGGGATATGTGGTTCTGGTAGGAGACGAGAACCTAAAACAGTTCCCGCCTCCGTCTGAATTTTTGCTTTCGGTTTGGGACCGAAGCCGCGCCGCGCGTCTTGTCTGCTGCAGCATCGTTCTGTGTTGTCTCTGTCTGACTGTGTTTCTGTATTTGTCTGAGAATATGGGCCAGACTGTTACCACTCCCTTAAGTTTGACCTTAGGTCACTGGAAAGATGTCGAGCGGATCGCTCACAACCAGTCGGTAGATGTCAAGAAGAGACGTTGGGTTACCTTCTGCTCTGCAGAATGGCCAACCTTTAACGTC
GGCACGGGGCTTAGTATTACCCCCGTGCCGGGGTCAGAGACATCACGTGACTCTCACATTATTGTTTAATATATATATGTGTGTTGGGTTGATTATTTTATTCAATAAAATATGGCTAGACAAGTTATATGCTGGTGCTTTACATTAAACAATCCTCTCGCTCCTCTCTCTCTTCATGAAAGTATGAAATACTTAGTTTATCAGACTGAAGCTGGTGATAATGGAACTATTCATTATCAAGGCTATGTGGAAATGAAGAAGAGAACTTCTCTGGTGCAAATGAAGAAATTGCTTCCTGGTGCTCATCTGGAGAAGAGAAGAGGTTCACAAGGAGAAGCTAGAGCTTATGCTATGAAAGAAGATTCAAGGGTTGAAGGTCCTTGGGAGTTTGGAGAGTTTAAGGAGGTTTTGGAAGATAAGCTGCGTTCTGTCATGGAAGACATGAAATCAACTGGGAAACGTCCAGTTGAGTATATAGAAGATTGTTGTAACACTTACGA
ACCGGCGCCTGTACTCCGTACTCCGCACCCTACGAGGAAGCTGCAGACACCGCTTAACGAGCCACCCCGAACATGGCGAAAAACGGCAACTACTCATACAAGAGGTGGGTCTTCACTATTAATAACCCTACCTTTGAAGATTACTGTGCCGTAGTTGAGTTCTGCAATCTGGATAACTGCAAGTTCGCGATAGTCGGCGAAGAGAAAGGAGAGAAAGAAGGCACACCTCACCTGCAGGGATTCCTGAGTCTGCGAAAGAATGCGAAAGCTGCTGCGCTTGAAGAGAACCTGGGAGGAAGAGCCTGGCTGTCTCGAGCTCGGGGATCTGACGAAGATAATGAAGAATATTGTTCCAAAGAGTCGACATACCTTCGAGTCGGTGAACCAAACCGAAAAGGTCGCTCAAGTGATCTCCCCGACGCGGCATCCGATGTGCTCGCTGGTCTGCCGATAACTGACGTGGCCCGGAAGTACCCGACGACTTATGTAATGTTTGGGCG
GGAAAGAGAGTGTTGACCAAGGGTGACTCCCCTAGGTCACCCTTGATTGGTGCCTACCACATAGGCCACTTCCAAAACCAATATTCAACACTGCTAACTGATTTTGACCAAGCTTTCAGATAATTGCAACCAGAGTACTACAAACAACTAACATCAAACGTTCAAATGGATTTCTCAAAGGAAAATACACAGATCAGATACCTTAACTCCCTTCTCGTTCCAGAGACCGGGTCCACATCCATTCCAGATGACACTCTTGACAGACATTGTCTGAAAACAGAGACCACAACAGAAAATCTAGTGGCAGCTCTGGGAGGGAGCGGACTAATCGTTCTCTTTCCAAACTCACCATCAGGCCTACTGGGGGCACATTACACCAAAACCCCCCAAGGGTCTCTAATTTTTGACAAGGCCATCACAACATCCCAAGACCTCAAGAAAGCGTACAACTATGCCAGACTTGTCAGCCGCATTGTGCAGGTGCGGAGCTCAACGCTCCC
GTTATTTTTGTGATGGCACAGCGTCAGTTTTTCGGACTCACCTACAACTTTTACGGCCAACCCGCCCCCTTATTTGACTTAAACGACTTACAAGAACTCGCCGGTTGCTACGCTCGCCCTTGGACTAGCCGGTTCAGCCATTTAGCTATCTCCACTGGTTCCCTCCCAGTCTGGTCAGCTCGATACCCCAGCGTTGCATCACGTAACATTATTGTTAATACTTTGCTTGGCGCCCATCTCAATCCATTTGCCGGTGGCCAAGTCACCAGCCATCAAGGTATCACTTGGCGAGACCCAGTTCTATCTTCATTAGCTCCTGTCCCCGCCATTCAACCACCTCCAGTATGGGCGGTCGCCGAAAACGTTCCTTTAGATTCGAACAATTACCCCACATACGTTCTCAATCTTTCGAGTATGTGGCCCATAAACCAGGATGTGCATATTATGACTATGTGGGCGCTTTCGGATCAGGGACCGATCTATCACCTGGAAGTACCAGT
TACTAATTTTCAAAGGCGGGGTTCTGCCAGGCATAGTCTTTTTTTCTGGCGGCCCTTGTGTAAACCTGTCTTTCAGACCTTGTTGGACATCCTGTACAATCAAGATGTTCCTGTATGTTGTCTGCAGTCTGGCGGTTTGCTTTCGAGGACTATTAAGCCTTTCTCTGCTATCGTCTCCAAATTTGTGCCCTGGAGTGATTTCAACGCCTTACACGTTGACCTGTCTGTCTAATGCATCCTTGCCAATATCCTGGTATTGCAACAATACTCGGCTTTTGCGACTGACGGAGAGAAGAGTCATTCTTGACACCATTGCCTGCAATTTTACTTGTGTGGAACAATCTGGGCATCGACAGAGCATTTGGATTACATGGCGTGCACAACCTGTCTTACAAACCTTGTGTGCACAGCCATCAAACACAGTCACTTGTGGTCAGCATGTTACTTTGTATTGTTCTACCTCTGGAAATAATGTTACCGTTTGGCATCTACCAAACGGA
ATGTATACTCGCTACAGCTATAACCCAGCCTTGGGTCGCACTTACGTGTACGACAACAAATTCTACAAGAATCTTGGTTCCGTCATCAAAAACGCCAAACGCAAGGAGCATCTATTGCAACATGAAATTGAAGAGAGAACTCTCGATCCTCTAGAAAGGTATGTCGTCGCCGAAGATCCCTTCTTGGGACCCGGCAAAAACCAAAAGTTGACTCTCTTCAAGGAAATTCGTATCGTCAAACCGGACACGATGAAACTGGTCGTCAACTGGAGCGGCAAAGAGTTTCTCCGCGAAACTTGGACGCGTTTCATGGAAGACAGCTTTCCCATCGTCAACGATCAAGAAATCATGGACGTTTTCCTCGTAATCAACATGAGACCAACGAGACCTAACCGTTGCTTCCGATTTTTGGCTCAGCACGCTCTCCGTTGCGATCCCGACTACGTTCCCCACGAAGTCATCCGCATCGTCGAGCCCGTGTACGTCGGCACCAACAACGA
GGCATTTTGTTCATCACAAATCACGATGGAAGGAACTAGTGAAAGTCCAGTGTTAGATGAATTCGAAGTCAACAACAATGACTATGATAATGATTTTATTTCTAGATTTTCACAAAATCCGTTAAATGCTTTTTCTTTATTTACAGATGGGAACTTACAGGAATATTTTATGAACAATTCGTTAGAGAAGATAGTCATACACGTTGTGTTAATAGTTATTTCATTATGTGGGATAAAAGCCCAAACATCAAAGATAATCTATGTTGTCAGATTACTGTTTTGGAAAATATATAATGTGATTAACAATCTAGTAAATAAAGTGATAAATAGAGAGAAGATTATTAATCATCAAGTAGTTGATAATAGATTTAGAGAGTTTGAAGAACGTTTTAGACTTTTATTACTTCAGCATGATAAAAACATTGCTAAACAGGATGATATAGTACAGTATAATAAGTTGGATAATTTCGCTGAATCCATAAAGAGTGAATTCAACTTAA
AGTAAAAAGGTGTGCGGGGTAATCCCCCGCACGCCTTTGTTTGTAGAATGCACTTATACAGATTCCGCTCTTGCCGTTAATTATACCGCTCTTGCCGCAATCTGTCACCAGATCCGCCATTTCCGCTATAAACGCCATTTACGCAATCTAAACTTGTTTTCTCTTTCACTAGGTTATGCTCACCTAATTACTCAAATTTGCTACACCACCCACAGCACTTGATTAGTCACCACTTGCTGCTTGTATTATATAGACTCTTTTGTACACATTTAATGTACCATATTTATTTACCAATTATAGAAGAAAAATAAAAATCAAATAACCAGAAAATAAAAATATTTATAGACCCACAATGTCTTTAAAATTGGACTCAACTCTATTTCTTTGCCGATTTAGACTTGTTTGAACCTTTATTCCGAACTCCTCTTGTATATACGAGGCTAGTAAGGTAAAGTGATATGCCCTGGACGCATGTATCGTCCTGTTTGTGAGTAAAGTAT
ACCGGATGGCCGCGCCCCTTTCTGTCTCTATCATTGACCCCACCACTAAATCATGTCCACCAATCATATGTCACACTGAAAGCTTAATTATTTATTTTTGTCCTTATATAAACTTAGTCACCAAGTTTTACTGTTATGTAAAATGTAGGATCCACTCTTAAATGATTTTCCTGAAACCGTACACGGATTCAGGTGTATGCTTGCTATAAAATACTTGCAGCTGATAGAAAATACGTATTCCCCTGACTCATTGGGATACGATCTGATACGTGATTTAATTTCCGTCGTCCGGGCTAAGAGCTATGTCCAAGCGTCCAGCAGATATGATCATTTCCGGGCCCGTCTCGAAGTATCGCCGACTTCTGAGCTCAATCAGCCCATACAGCAAGCGTGCTGCTGTCCGCATTGTCCGCGCCACAAAGGGAAAGGAATGGGCCAACAGGCCCATGAATCGGAAGCCCATGTTCTACAGAATGTATAGAAGCCCTGACGTCCCAAAG
GAATTATCTGAGGAACGTAAATCTCAAAGTCTGACACCTCCAACATAAAAGTTCATTCCACGCTCTCCTAACAGGTATTACCTCCCCCCACACCCCACACATTTACGCTACCACGTCAAAATGTCTGCACCCGCGACCACCGGCTCCACGACGAGCACCGCTGCTGTCCCTGCAACTGAGCAAACTGCGCCTGCCACCGTCGCCGCTCCCCCGACCGCGCCCGCCACCGACGTCAAATACGTCGCCCCTGCCAAGAAGCAGAAGAGTTTCGCACCTCGCGAACCCACTGCAAGCTCCGCTGGCCCCAAGAACCCGGGTCTCTCAATGATGCTATCAGGCGTCTCCGACCTCCCCTTCTTCGGCATCAAGCACAATGACATATCTTATGTCGTGCCTGACACCACTCAGCTCTTCTACGTCCTGTCTATCATGGACACGCAGATGGTCAGAACCAAGCGTTTCACCGACGCCAACCCTGACTGGCACCCTTTCGTCTCCCA
GTCCCCTGTGATCGTCTCTCCCGCCCTCCAGCCGGAAAGATATTTTTGCTTTAACTTTTCTTCGCACTCCTACGCCAGATCTACGTGCCTTAGGTCATCTAAGCCGCTATGGATCGCATCTCTGCCCGCATTCCCGTCGCGCCCGCTTCCGCCGGCCCGACCGAGTACACTCCATACCCACACACTCACCCACTCCTACCCCGAGGTGTCTTCACCTCCGGGCCTATTCAACCCTGTCTCCACTTTCTTCCTCACCATGCCCAAGATGCCCCCATCCGCTGCTACAGACCCCTCACCTTCGCCAACCATCTCCGCTATGACCGTTCCGCCTCATCGCTCAAGACTCCGCCCGTCAAACTCCCACTGACCGGTGGTACCCTTGCCGATGCCATCCTTTCCTTGGCACCCACCACTCACCGCGACACCATCGCCACCCCCCTCATGGAAGCCCTTGCTGAACCTTACCGCCAATCCTTGAGCACCTACCCATGGCACATTCC
AAAATAAACAAACTACAAAACACAATCAAGAAATCAAACGAATTAGAGCAATCAATCTTCTAAATCTTCAAGCAGTTCACAACATTTTAAACACAATCAAAACTTGAACAAGTTCAATCAAACACCCAAATTCAGTTTAAATACTCAAAACGCAAGCATCAATGGCAACGCAAGTGATCATGGTTGGAGAATTCAAGATCCTGGAGGTTAACTGTAAGCCTCACGCACCTGTGGCCGCAATTCATGTGCCAACACAGACGCCCAAAACGAATGATATTAAGTGGGCTGATTTGGAATTCACCCTCGCAAAGTCCTTACAAAGGCAGGCCCATGGAGTGGTGAAGGTGGACAAGCATGGCACAGCTAGAATTAAGCGTGCAAGTAAGCACCACATGAGCTGTTTGGAACAACAGATGGCAGATGAGGTGGCAGAGAAAGAGGCCTTTATGGCCGCTCCAACCCAGCTGGTAACATCCATCATATTTGCTGGAACTACACCA
GTAAAAGAAATTTGAGACAATGTCTCAAACTCTGAGCTTCGTGCTTAAAACTCACAGTGTCCGTAAGGACTTTGTGCACTCCGTTAAGCGTACGCTTCAACGGAGGCGCGATCTTCAGTATCTTTATAACAAGCTTTCTCGCCCTATAAGGGCAGAAGCTTGTCCTTCTTGTGCCAGTTATGACGTTTGTCCTAACTGCACATCTGGTAGCATCCCCGATGATGGGTCTTCCAAAGGACAGATCCCCTCCTGGGAAGATGTTACAAAAACTTCTACCTACTCTCTCTTGTTGTCTGAGGACACATCCGACGAACTGCACCCTGACGACCTGGTTAACGTTGCTGCTCATATCCGAAAGGCCTTGTCCACTCAGTCTCACCCGGCAAATGTTGATATGTGCAAAGAACAGCTCACATCTCTGTTGGTTATGGCTGAAGCAATGCTACCCCAACGCTCTAGGTCGACACTCCCACTACACCAAAAATATGTGGCAGCTCGAT
GGAACGTGCGGTCTAGGCCGAGGCGGCCATCAGACTTTTGGCACCCCCTCCCCGTCAACGCTGCATGTGCGTTGCGTTTTTGCAACATTCGTTGTGCGTCGTCGCGCCTTCACAACAACCAGTCAACCACGTTCGAGACGCTGCTTTTCGCTGTCGTGGTGCGTTTTGCAGAGCGTCTGTATGTTGGTCGGGTCGAGCTGGAGCCGTCTGTCGCCGCGGTGCGCGACGATGTGATCGCCGATCGTGCCAAGCGGCTCTCCAATGCCTCGAGCCGCACACGCGAGCACCACTTCAGCGGGCGACCACCCAGCCATGCCGAGATCACGCAAGCAGAACACGCAATGCGGATGCTTCGCGAGATGGGCAGCCCGCAGCTTTTGCCATTCGTAACCGTAACCGCGCGCCGCACTGCTGCTCTTGCCAGCGCGCCACGATCCAGGCGTCATCGTCGCGACACGCGACGCAGCGAGCGATTGCACTCGCGGCTTGAGAGTCGTAAG
GCGCCAGTCCTCCGATAGACTGAGTCGCCCGGGTACCCGTGTATCCAATAAAGCCTTTTGCTGTTGCATCCGAATCGTGGTCTCGCTGATCCTTGGGAGGGTCTCCTCAGAGTGATTGACTGCCCAGCCTGGGGGTCTTTCATTTGGGGGCTCGTCCGGGATCCGGAGACCCCCGCCCAGGGACCACCGACCCACCGTCGGGAGGTAAGCTGGCCAGCGGTCGTTTTGTCTCCGTCTCTGTCTTTGTGCGTGTGTGTGTGTGCCGGCATCTAATCTTTGCGCCTGCGTCTGTATCTGTACTAGTTAGCTAACTAGATCTGTATCTGGCGGTTCCGTGAAAGAACTGACGAGTTCGTATTCCCGGCCGCAGCCCTGGGAGACGTCTCAGAGGCATCGGGGGCCATTTTTGTGGCCCAATCTGTATCTGAGAACCCGACCCGTTTCGGACTCTTTGGAGCTTCTCCATTGACTGAAGGATACGTGGTTCTATTGGGCGGCGA
AAAATGAAAAGCTCCCAACACAACACAACAGAACCTACGTCAATTGATTTTATCAATCGCAAAGCCTTACAAAGATCTTCGCAGTCGTTCATCAACAGATTCACCGAACCATTCTTGTTAGCTCTCGCACAGAGATAAGCAGGAAACAATGGCAGGTGAGTGGAACACAGTTGTCGGCAAGAGAAACCAGAGGAAGACTGAAGAACAGCGCATATTTGATGCACAGAAGAGATTTTACGAAACGCACCAAGTATACGATGCACAAAGAGCACTGCTACACAACAGTCGTATTCTGAAGCGCAACTTCGAGTTAACTAATGCAATTGAGAAACCAAAGAATGATCCAAAACCAATTAAGAAGGTTTTCAAACAAGTTTGGGTCGCGAAGGTGAAAGAAATACTCAATGAGCCCAAACCAATTGACATTAAACCAGTTCAAGCAAGAGATGAAGTGGTTAAGGTTGACATTGGTAAATTTGCAAGAGTGTTACTCGATCAAT
ATGCCTAATCTAGCGCAAGGATATCAAACGTCAGCCAAGTCGTATATTTACGATAATAAATATTACAAAGGACTTGGTGACATTATAAACAGCGCCAAGAAACGCAAGCATGACCAAGATTGGGAAAAGCATGCTGACGAAAGACGGGCGTTGAATGGTTTCATCCTACCTTTGGACCCGCGTACGGGTCCAGGTAAACATGTCAAAATGGTTATGTTTCAGGAAGTGCGTAACATCAAGGCCAATACAATGAAATTGGCTATCAACTGGTCATCGAAAGAATATCTGCGCGAAGTATGGACTACCTTTATTGAAGATACTTTCCCTATCAACAACTATCAAGAATTCACCGATGTGTTTCTCGAAATACGTTGTACTCCCAACAAAAGCAACAGGCATTACAGATTTTTAGCTCAGCACGGTCTTCGTATGGACAATGATTTTGTCCCATGCGATACCATTCGCGTTATCGAACCTTTGTATCTTGAGGGAAACACCGT
GGGTTTCAATAGGAGAGTTGCTGACACGGTGAAGCTGAATGCCACGTGCGTCTGTGCGGAGTGGTGGAATACCCCGCATGTGATTTAGCACCCCTATTAACGAAACCTACTCCTGAGAGACTGTGCAGATCGGTAGCCTTGGTGGTCCCGAGTCCCCGTGCGACCCTCCAACGAAGCAGGTGGAAGATCCTTCCGTTGGGATAGAAGTGCTGAGAAGCAGCACGCCCGGCTTACAGCGACTGCACAAGTTTACGACCAGGACGCCCAGTAGCACCTTGGAAAGGTTGGCTGGGATCTCCAAGAATCCTTCCTGGAGTGAAAAGGTGAGGGGTGTGTGCTAACAACGGTAGGCGTCCAACTACTTGATTGTTGCACCCATACCAACCCCACCTGAGAGACTGTGTATGTGGCACGCCCGGTGGTCCCAGAGCCCTCGCGTGACCCTCCTACGAAGCAGGTGGAAGACCCTTCCGTAGGTTGAAGTGCTGAGGAACCAGCAC
TATTTGCGATTTTACCACACCCTACACCCCCAGTACTGGCCCGTAGCTTCGCTGTGTGGTACGAAGTGCCGCTTCGCGGCACCACACACGGGCCAGTACTGGGGGTGTAGGGTGTGGTAAAATCGCAAATAATTTCGCATCTGCGCAGTTTATAAGTAGGTAGTAACAGAGCATGCATGATAAATAGGTGGTGGCGTGATCGAATGACGCAAATCATTGACCTCGAATGCTTTTAGTGCCGTGTGCAACAATAACAAGATAATAAATAAAGATAAAGATAAAGATAGAGAGTATAAATACATATGGGAGTGGAAATATTCTATAATCATGAACGCGCAGTCAACAAGTGAACAAGTAATAATAAGTGAAGATATAAATCCAGACTCAGTCTACGCAGTGCTGCCAAACGGTATAGACGTACATCACGCTCCTTACACCTGTAATCAGAACCAGTGTCACAATTTAACGTCGCAGCAAATAATAAATATTGAAAATGTTCC
GGGGCGGGGCATAGTATTACCCCCGCCCCGGGTTCAGAGTCACGTACGGAGTGACTTATGGCCTTTAGATTATAATACACGTGGACGATCAGGATCTGTGATTCGTGAAGCGAATCTGACGGAAGATCGTCTGCAGCTTCGTGGTAGGTCCCAATTGTTGCTTTAGTTTGCTTTTTTAAAAGTAAAGTAAGATGCTGTCTCTTACTTTATTCCCTTTGAGTGGAATACAGCTGTCTTTGCTTCCTCACGAAGCAAAGCATTATTTCTCTCTCTATAAAAAGCTGTGTTCGTCTTCGTTGTTCTTACAACGAAGATGGGTCTGAAATATTTCTCTCATCTTCCTGAAGAGCTTAGAGAGAAGATTGTTCACGATCATCTACAACAAGAGCGAAAGAAAGAGTTTCTTGAGAAGGCAATAGAAGATAGTTGCAGAAGGCATGTGTCGTTATTAAAGTCAGACCCATCTCCTTCAGAGATGTATTCTCTGAGTAAGTTTTTAG
GAAAATCAACCAACCCAGAAAACACCAAACCAAACTCAAATAGACATACTCGGCCGTAAAAGGTTACCAATTTGCTAAGAAGCTAGGTAAACGACATGTCGAACTTGAGAAACGTTTTCGCCCAGCTCACAGACCCCTCACTCAAGGCCGTCATTCAAGACGAGGCCTACCGAGTGATGAAGAAAGAGCTTACCGCCACCAGACATTCTAACCCCTTCGCACAGAGCCCCGCGGCCGCAGACACCCTCGAACTACTAGGTATTAATTCACACCCACTTGCCATAACCCCACACACCCACGCCGCCGCCAAGGCTATCGAGTCAGACTTGTACGAGGTCACCTCCCACTACCTTCCCAAGGAAAACCCTGTCACATTCCTGTTCATGAAGCCCTCCAAGCTGAGATACTTCCACAGAGGGCCCCAGCACAGTGACATCTTCCTCAACGCCTACATCGAACCCAAGGATGTCCCCCGCTACCCCACGGACACCGTCATCGAA
TGGAATTCTAGATATCATTCGTGATGAAGAAGTTGTTCGTGCTGTTGTTAATGCTGGTGCTAGTAAAATCGGATCACATATGCATAACACATTGTGTGAAGATGCTACAGCGCAAGTGAAGGAAGCTTTGGAAGAAGCGAAGAAGAAACACAAAATAAATGTTCGGAGGAACATATCACAAGAACAAGTGCAACTGTTGAATTCGTTATACCCCGAGAGACATATTGATACAGATGGAAGTTCAAGAGGTACTCATAACATGGCAGCCGCGTCTAGAAAAATTGAAACTGATATTATCTTATCCTGGTTTCCAACAGGAGCCTGGATTTTTGATATTGGTGGAAATTGGGCGACGCATGCATGTAGAAGAGATGAAAGAAAAATACATTGCTGTTGTCCTATACTTGATTATCGCGATGCGCAGAGAAAAACTACCAGAGTATTGAGAATTGAGAAACTTGTTGAAGAGATAAATATGGTGACCAGCACTGGTAGAAAAA
ACCGGTGGCGAGCGGGGTCTCTGCTGTTTTGTGTGGGACCCACACCTGGAACATTCCTGGAAAGAACCTGAGTGGCCCAGATTATTTGTATAATTGATAATGTGAATTATCTAAAAAACTGTCTGACCTTAACCCTAGACCATAATTATGTATCCGAAAAAAAAAATTAAAAACAATGAAAAAATAACTAACCAATCAATATCATTTATTTGTCTATTGGTTGCGCAGCATGGAAAAGAAACTCAAAACATACAAACACATCTAAACATCCACAAAAGAAAAATAAAACAGAATAAAAGAAAAAAAAAATCCATATTTGAAATTAACTTTTTATCACAACTGTAAAAATTTATTACATTTACCGTACAAGGTAAATAGTTGGAACCCAAATAGGTGAATGAGGACACCAATATATCGGAGTTTCATTTGGGGTCTATATTGGGTATTTGACAAAAATACCCCCCACTCATTGACTGAAAGGCGCGTGAGAGTGCTCTGCA
TATTGAACGTAGCTCCTGCACAAGATGTAGGAGCATTTTTGTATTTAAATAACTAGAGTAATTAACATAAAGTGGGTGGTATTATACGATGAGTAATATGCAAAATAACGCAACATTTGGCGCGTATTTAGAATTAACGAAGAAACAACAAGCTTATATACAAATAAAGACAGACACTGGCGCAAAAGATATGGATATCGCAGAGCAAATTGACGTGAACCGCGCTACTATATCAAGATGGAAAGCTAACGATAAATTTAGAGAAGGGTTTAAAGGGTATCAAGCTGAGCACTTGCAAAAACAAGTGCCTAAAGCTCTACAAACAATGATTAATTTATTGGACGCTAAAAGTGAGCTTGTAAGATTCCAAGCTTCTAAAGATATTTTAGATCGTACAGGTTATAACCCTGTCGACAAACAAGAAATAACAATGCAGAGCGCGGTGACGTTTAATGACGATATCGATTAACCTATCTGACTTGCTACCTATGCACTTTCAT
GTTATTTGCATTATGGCTGCGGTTTTCGGCATTCAGCTCGTACCAAAACTCAACACTTCTACGACACGTCGTACATTTTTACCTCTCAGATTTGACCTACTTCTCGATCGCTTGCAGTCCACCAATCTTCATGGTGTGTTATATCGGGCGCTAGATTTTAATCCAGTCGATCGGTCCGCCACTGTTATTCAGACGTATCCCCCTTTAAATGCTTGGTCTCCCCACCACGCTTTCATCGAGAACCCACTTGACTACCGCGATTGGACGGAGTTCATTCATGACCGTGCCCTCGCCTTTGTCGGTGTACTCACTCAACGTTACCCTCTCACACAGAACGCTCAGCGATATACCAACCCGTTAGTGCTTGGTGCAGCCTTCGGTGATTTCCTTAATGCTCGTTCCATTGATATATTCCTCGATCGACTGTTCTATGACCCAACCCAGGACTCTCCTATCACGGCGATTACTAAATTTCCTTACCAATGGACCATTGACTCCAA
ACTATCCCTTTTACAAGGGATAGCTGAGTTTTGGAAAACTCTCATGTACGAATGTACATGACCGCAAGAAAAAGATAGTCCTACATTACGGAGTTCTTTACCTTTTAATCGGCAACTCACGACAGTGACGAATGTCAAGTAATGAAACTTAAACAATTAAAATTAATGAAAAATAAAACATATCAAATAATAAGAATATTATTGATTGTCTTTTTTCCATCAATTAAACGTCAAACTGTTATTTTAAACATTTTTATGAGTAAAATCAATAAAATGATTAAAAATAATGGTACTTTATTTACAGTGAAGTATCTTAAGGAATTAAGACTCCACATTACTAAGTATATTTCGGGAGAACCATATCGGAACTCTCTAAATAGAGTTAGTGTAGATAAAGATGGATTTCCAACATTATGTAAGGAACTTAAAGTTTTAGTTAATGGAACTTATCTCGAAAAGAGATTTGTTCTAACAATTATTACTCTAAGTAAATTACTAAT
TGTCCACTGCCTCCGGCGAAAATACTTAGTCTGCTAACCGCCACCCCCGTTACTATTACCATGCTAACTGTTTCACCCTGCAACCATTTTAATTGCAGGGTGAAACAATTTCAACTTTAATTATTACGCAACTTTTAATTTCTCAATATATTGTTGCGGGCTGCAACTATATTCTGCGCGTTCTTCTTCGGTCATACCTTCCCAACATAATTGCAGGCGGTCGGCTAGGAACTGATAATCATTATCATCCTCAAGAGATTCATCAATAAAGGTTTCACCTATCAATGTCACGCCGATTGATAGAATATCATTAACGGCTTGTGCGTCCAGCGTTTTAAATCCGTATGACGCTGCCGCTGATAGCACGCCTTTATGATCATCAATCATTGTAAAATCAGCGTTCGGATATAATTGTTTGAATAGCCCAAAATAGTAACTTTTATAAACTGCGTCTTTGCTGTGGTATATCTCGCTAACTTTATCAGCCTCAAAATATTTGT
ATGACGTTGGCTAAAATTGAACTACTAAAGCAGCTGTTAAGGGACAATGAAGCCAAAACGGTGTTGAGACAGACAACGGTAGACCAATACAACATAATAAGAAAATTCAATACATCAAGAATTGAAAAGAACCCTTCATTAAGAATGAAGTGGGCCATGTGTTCCAATTTTCCCTTAGCTCTGACCAAGGGTGATATGGCAAATCGAATCCCCTTGGAATACAAGGGAATACAACTTAAAACAAATGCTGAAGACATAGGAACTAAAGGACAAATGTGTTCAATAGCAGCAGTTACCTGGTGGAATACATATGGGCCCATAGGGGATACTGAAGGGTTTGAAAAGGTCTACGAAAGCTTTTTTCTCAGAAAGATGAGACTTGACAATGCCACTTGGGGCCGAATAACCTTTGGCCCTGTTGAGAGAGTAAGAAAAAGAGTACTACTAAACCCGCTCACCAAGGAAATGCCCCCAGATGAAGCGAGCAATGTAATAATGGA
ACCGGTAGCGAGTTGGGGGACGCGGGGGAAAGGTGGGCCCCACCTTCTAGATAAGTTTTGGTTTATTGCACTTTGAGCCCCTGTACTTTGTCTTATTCACTTTACACCCTAAAAATGAATTTAATGAAGAATAAAAATAAAATTAATCATTAATTTTATTTACACGGAGATATGCAATACATTGCTTATCGTAGTACATGGTATTTATACGGTGTATGTATTTCGTACAACGTATCTATCTACTGTATCTACCCCCATATCACTTAACCAGTGCATCATCACCATATCAATTGAATCAATCATCTCTTCTTGTTTGAAATTGGAGATGTCTGAATCATCGTACATCAATTCCAGTGTATCCCTTACTAGCTCCTCTGTCCCGTTGAAGTCGAATGGTGGAACCATTTGGACGTATGTGTATGGTATGTTGCAGCGGATACCTGTCAGTACTGGTTGATTTGTTGAGTATACCTGGACTTGCACTCTGATGAACTGTTGGA
AAAAGTAGGTGATAGTATAAGATGACTAAATTAACATTAAAACAACAGAGGTTCGCAGATGAATATATAAGACTAGGGGAAATTACTAAGGCAGCAGTTAATGCTGGTTATAGTACCAAAACCGCTTATGCAGTAGGTAGCGAAAACTTGAAGAAACCAAGAATTAAAGCCTATATTGACGAACGATTAGAGGAATTAAAAAAACAATCAATCGCACAGCAAGATGAAGTGTTGCAGTATCTTACTTCGGTTATGCGAGGGGAAGTAACTGATCAAGAGTTGATACCTATCGGAATCGGTAAAGGCGAAATGGAAGTAGAACGACTAGAAAGACGTTCTGATACTAATGCTAGAACGAAAGCAGCAGAGTTATTAGGTAAACGTTACCGACTATTCACTGATAAACAAGAAGTAGAACACACTGGATCGGTTCAATTTGTGGATGACATCTAATGCGAGTGAAGTTAAGTGAGTTAATACCTGAACACTTTCATTCCTTA
ATTTAAAATATAATATTAATGTACTAAAACTTATATATTATTAATTTATCTAACTAAAGTTAGTAAATTATATATATAATTTTATAATTAATTTAATTTTACTAATTTTATTTAGTGTCTAGAAAAAAATGTGTGACCCATGACTGTAGGAAACTCTAGAGTGTAAGAAAGATCGATCGCTTTATAGAGACCATCAGAAAGAGGTTTAATATTTTTGTGAGACCATCGAAGAGAGAAAGAGATAAAACTTTTTTACGACTCCATCAGAAAGAGGTTTAATATTTTTGTGAGACCATCGAAGAGAGAAAGAGATAAAACTTTTTTACGACTCCATCAGAAAGAGGTTTAATATTTTTGTGAGACCATCGAAGGAGAAAGAGATAAAACTTTTTTACGACTCCATCAGAAAGAGGTTTAATATTTTTGTGAGACCATCGAAGGAGAAAGAGATAAAACTTTTTTACGACTCCATCAGAAAGAGGTTTAATATTTTTGTGAGA
AGAATTTCTTCGTACGTATGCCAAGCGTTCACCAATTCAGAAGCCAGAAAACTTACTCGCCCTTTTAATCGACCAAAATGGAATCCTACATTCAAGCTATTCGTAACAACAAGAAAGATGATGGTAAAATAAATGATGACAAACTATTCAATTTAACTCTCCCGGAGTTTGATTTAATGAAAAGTCAGTTACAGGCAAATCAAAGTGATTGCAAAATTGGACTCGATTTTAACAAACAAATACACATGATTTTTACAACGAAAGGTCTTTTGTTTTACACGCCCAAAGAAGACGATGCGAGCTACGTTATTATGGATGAGTATACTGACGCGATGGATGTCAATCAGAAGAGGCAATTGCGTTTGAACAACGCTGAAAAACGAAATGCATTACGTCAAAATGATTTTGGTAGTTTCGAGGCAACTTACCTTTTACCGTTTGACAAGGGAGCAAAGAATATTTTAAAGGAATTACTTTCTGGTTTTAAACGTTTTATGACA
GAAAACAAACCAACACAAACACACGTATCCTCAAACGGACCATATAAGGTGAATAATAGCAATACGCACTATACACCCATATGGCTAAAGTACGTGCCGCGTTGGAGAGAATTAGGGACCCATCGGTGCAAACCGCTTTATCTGAAGCAGCTTACACACATGTCCGCCCCGTTCTCAAAGAATCCCTAGTCAACTGCCCCTATGCCCTTTCTAACGACGAAGCTGATTGCTTAGAAAGTTTTGGCATTACTGTAAATCCATATGCTAACCAAACTCACACTCACGCAGCATGTAAAGTTATAGAGAATAGAATGTTAGAAATAGTTGGCATGCACTTACCTAAACACTCATGCACCATGCTTTTCCTGAAAAGAAGCAAATTGCGATACATGCGGAGGGCAGCTATACTTAAAGACGTCTTTCTCAATAAAGACGTTGAACCTAAAGACCTGTTTCGCTACGATCGTGATACAATAAGAAGTAGACTGCAGGATATAGAC
AGTATAGCTTAAGCTATACTCAAGGACTACGTCCTCCCTCAGAGAATTAACACCCCTCTGAGATGGATGGAAACTTGTTTATACTTTCGCTATAGCTTTACGCGTATAGGGCAGTACCTTCCCCGCCGTGCGATCAATTAACGTAATTGTTAATGAACTCACAAATAAAGAATGTTTACCAGTTCTTTATGGCGATTCCCTGTAAGATACCTTACTTTAGTAGTAAGTGTGTCTTCCATCGGTTAAATCATATAAATATAATAAAACCATGAAAAGACTAACACTTTCACAAAACAAGAGTAATCAACTTACGAATAATGATTTATCTAATGTTGGATATATAACTAAACAGTTATTTCCTCATTGAATAAGATTATTAGTATGAAGCTTACAATTGTCTCCTGCTCCGTACAAGAAGTTCGGATCGAGAATAGCAATTCTTTGAAAGGCTAACGGTGTTTCTTTCACCGTTCAGTACTTAAAAGAATGTACTAGAATCG
GGCTCCAAGGTGGTTTTGAGTATTACCCACCTTGGAGCCCCCCACTTGCTAGAGAGAGAAAGAAGAGAGAGAATGTCTGCAGTGAACTGGGTTTTCACGTTGAACTTCGCCGGCGAAGTTCCTGTTCTCTCGTTCGACGAGAGAGTTCAATACGCCGTCTGGCAACACGAAAGAGTAAATCACGACCATATTCAGGGAGTGATTCAATTAAAGAAGAAGGCAAAGATGAACACAGTGAAGAACATCATTGGTGGAAATCCTCATCTGGAGAAGATGAAGGGTTCGATAGAAGAAGCTTCTGCGTATGCCCAGAAAGAAGAATCAAGAGTCGCCGGACCCTGGAGTTACGGTGAATTATTGAAGAAAGGTAGTCATAAACGGAAGATTATGGAGTTAATTAAAGATCCGGAGAACGAATTGGAAGAACCCCAGAAATACAGAAGAGCGATGGCTTGGTCCGCCATGGACGAATCTCGGAAGCTTGCTGAAGAAGGAGGCTT
ATATAATAGGGAAAAAGTTAGTATAAATTTACACCACCCCACCGTTTAAAATAAACGATTATACAAATCAAAACTTATAAATTTACTTATCATTTCTTTACTAAACTTAAAAATACTGTGCAACAACTTAACCAACTTATCTAACCTATTACATATTCATCAAATACAAAATTTATGTATCTATTGACTTTTATTCAAAATTATGATTTGAACTTAAAATCTTATTTCTTCTATTAAATAGTAGTTTTAAAATTATTTAAACTTTTTTAAGAAAAACTATTGACAAAACTTTTAAACGTTTGCTATACTAAGTATGTAATCAAAACAAGGAGGTAACAAAAATGGAAAATGAAACAAAAAACATTGAGTTGAAGCATGTTTTTCGTTTTAAGAATGGAAGTTTATGTATAGCGTTATTTGATAGAACAGAAAATGAAATTTCATTTTATGATGTTGACATTGATGAAATTGAAGATTTAAATCATAATTCTGTTTTACGC
GTGAAAGGAAGGAATTGCATAATGACTTCACCACTCAAGCCCGGTCGTCCCGGTCGTTCACAAATGAGCCACGGAAAAGGGATGATGGCTCACCCCGATTCCAATTACCATCGCGCTGATTTGCCATTCGCAGAAGCGTCGGATAAGCACGACGCAACCAATCGACGCCGAGCAGAATTCCGCTCCGATCCGACAAATGGTGCCGAATCCATTACGCCGGATATGTATTTCGCCGAAGGCAACCCAGACCTTTTCGGACCCCAGCCCGCAATGGTCCAAGAATCGGCACAGACGCCTCCGGCGAAATTCCCGCAGCCGAATGTGCGTACCGGCGTGAACCGACAGGGGTAGACAGATGGCAGAGCGTGTAGAAGCACCGAACGCGCTCATGGGCAAACCGGACGGCCCGCACCTGTTTGTTCCTGAGCTTGACCTAGAGGTCCCTACGTTTGACGACCCGCGTGAGGATTTGATTCCACCGAAAGCGCGTGCTTTCAAAC
TAGTAGTAGACTCCGCAAGAAATAGCAGTTAAATAACAGCATGATCATGTGGGGTTTACTATTGACAATGATTTTGATCGATTTTGGGGCATCCTTAAGGAATGTCTATGACATGAAAATAGAATGCCCACATTCAATCAACTTTGGGGAGAGTAGTGTAACAGGTAAGGTGGAGCTGCCACCCCTTCTGCTTACAGATGCAGAGGCCTTGGTCCCGGAAAGTTCTTGTAACATGGACAACCATCAGTCCATGTCAATTATACAAAAAGTGACAAAAGTAAGCTGGAGAAAAAAGGCAGACAAAGCCCAAGCTGCCAAGGACTCATTTGAGACAACATCAAGTGAGGTTAACTTAAAGGGAACATGTGCATTGAGTCATAGGATGGTTGAAGAATCTTACAGAAATAGGAGATCAGTAATATGTTATGACTTGTCTTGCAATTCAACACATTGCAAGCCAACGATGCATATGATTGTACCTGTGCACTCATGCAACATGA
TAGTAGTAGACTCCTTGAGAAGCTACTACGACTAAAGCTGGAATGAGCACCCTCAAAGAAGTGCAAGACAACATCACTCTCCACGAACAACAACTCGTGACTGCCAGGCAGAAGCTCAAAGATGCAGAAAGAGCGGTGGAATTGGACCCCGATGATGTTAACAAAAGCACATTACAGAGCAGACGGGCAGCTGTGTCTGCATTGGAGACCAAACTCGGAGAACTTAAGCGGGAACTGGCTGATCTTATTGCAGCTCAGAAATTGGCTTCAAAACCTGTTGATCCAACAGGGATTGAACCTGATGACCATCTAAAGGAAAAGTCATCATTGAGATATGGAAATGTCCTTGATGTAAATTCCATTGACTTAGAAGAGCCAAGTGGGCAAACAGCTGATTGGAAATCCATCGGACTCTACATTCTAAGTTTCGCATTACCGATTATTCTTAAAGCCTTGTACATGTTATCTACTAGGGGCCGTCAAACAATCAAAGAAAACAA
CGCGTTTTAAAAATTACGTCAAATCCCCCGGGGGGGCTAAAAAAAGGGGGGGTAATAACCCTAACCCTAACCCTAGGGCTAGCCCTAACCCTAACCCTAACCCTAGGTCTAGCCCTAACCCTAACCCTAACCCTAGGTCTAGCCCTAACCCTAACCCTAGGTCTAGCCCTAACCAAAACATTAACCCTAACCAAAACATCAACCCTAACTCTAACACCAACGATAACACTAACCATAAAACTATCCCTAACACTAAACCTAGCCCTAGCCAAAGTACTAACCCTAACCGTAGCCAAAGTACTAACCCTAGCCATACCCCTAGTCATAACCCTAGCCATAACCGCATAACTCTGTTCACAACCCTAACACTAATCCTCGCATCCGCACCTAACGCTGCCCCTCTTTCACACCATCACCCCCTGCCGCTTCAACTTCACCTTCTTCCTCCATCTCGCCCCGCTTGTTTCTACACTTGTCCGCCCCTCTATTCTTACTCTAGG
ACCGTGGGCGAGCGGTGCCTCTGGCGAACGCAGTGGGTCCCACTGCTTGTTTGGACTGGATTTGACTTGTATTGGGCCAAGTTAATGGGCTTGGAAGTGTTTGGGCCTTTGAAATTGGCCTTTTATGTGGTTTAGGGCTCTGTCTGTTGTAAGTGATATGTGTGTAATTATGCCTTGCTGGTCTGTGTTTGGAATTTAAACGGTGAATGTTTTATTGAATACGTACGGTTCGATTACATTTATTCCTAGAATATCTGGGTTTTCTAGTACAAGTATATCAAGCCTTTGAATTATGTCTTCTATCTCGATCTCATCTATTTTTGCCCCGTTGTTTGCGAATAGGAAATTCGCTATGATGTTCCCTTCAAAGCCGTTGAAGTCGAATGGAACGTGCATGTCTCCGTACGTGTACTTGACGATCCCTTCATACTTGATGATCGCTGATGACTTGGTGGATACCAACCTCATGTGAATGAATATCTTCATGTCCTCCATGATGC
ACACAAAGTCCTGGGCAAAAGAAAAGCAAAATAACCAACTATAGATTAGCCAAAACCTTTTTGTTTAAACAGTTAGTAATTTATAAGTTTTAATTTATAAGTTTAAATTTATAAGTTTTAATTCATAACTTAAGATTTAAAATTTATAATTTATAACATACTAATTAATCTTAAGTATATTGTATTTGATTTAGTAGAGTGTAGCAAATATGTCTATTTCAATACCAGCAAGTGAATATCAAAGTAGCAAGACTTATAGTCAACTACTCATGACTTTTAGAGACATGGTCTCTGAAGAGCAATATAGAGTAATCAAAGAAAGAATGGTTGAAAACAATAAGCATTACTATGCTCTAGATAAATTCTCGCAGGGTGTTTATGATATAAAAGACATGCAGATATTAGTTGCAGACTTGTCATGGCTTTGTGCTTTTGATAAATCTTCAGATCAAAGAACTAGAGAAACATTGGTAATGATTAGCAAGTGTGTTTTAGATATT
CAAAGCCCGCTTTCGCGGGCTTTGTCGTTTTTGCGTTACTGACGCGGCAAGTCTAGCGCGCCTTCGTACCACGTCAGGTAGTAATCGCAGAGTGCCTGCCCGCCGGTGCCCGTTGTCGTGTCGAGGTTCGTGACGACGATGAGATAGTCGTGATTCGGCGCGAGCACACGATCGGCGCCTGGCGCGAGTCCACTGCCCGTGCGCCCGCCGGCTTGGCTTGCGCCATAAATGTGCGTCGGGTCGCCCCACGCCGTGCCGTTCGATGTGGTCGTCACGCCGCCGAGCACGGTCACGGTCGACGTCTGCGGAATGATGTCGTTGTAGTTCTGCACCGGAATGGCCGTACCGCCCGAAATGCCCGTCGGCGCTTTGAACAGCTGCAGGCCGACAGAGTTGCCGAGCGCGTAGAGCGCGCGATCCTTGATCAAGACAGGCTGCGCGGCAGTGCGGAACGCAATCTTCACGGCGTTTGTGCCGCCGCCCGCGATTGTCGGCAGCAT
CCAGGAGTGCCGCATATGGCTGGAACGGCGGGGCGTTCCGGGCGTCGCCCCAAGCCTACGGCGCGCAAGGAGCTGGCCGGGAACCCCGGAAAGCGAGCCCTGAATAAAGAAGAACCAGTATTCACACCAATAAATGGGGTTTCTCCTCCGGACTGGTTTAACGAAGAAGATATGCCTCTGGCATCAGTTATGTGGGAACTGACCACCAAAGAATTGTGTGGTCAGGGACTGCTGTGTGTTACGGATTTGGCTGTACTGGAGCGCTGGTGTGTCGCCTACGAGTTCTGGCGGAGAGCAGTAAAAAATATCGCAAAAGAAGGTAACACCATAACTGGCGCTATGGGGGGGAAAATAAAGAACCCTGAACTTACTGCCAAGAAAGAACAGGAATCGGAGATGAGTTCTACTGGTTCTATGCTGGGCCTTGACCCCAGTAGTCGACAGCGCCTTATTGGTCTGGCCGGACAGAAGAAAACATCTAACCCATTCCTGAAGATGAT
GTTTTCGAAACAAATAAAACAGAAAAGCGAACCTAAACAATGACTCTAAAAGTTATTCTTGGAGAACACCAGATCACCCGAACTGAATTGTTAGTCGGGATTGCAACCGTATCTGGGTGCGGTGCCGTAGTGTACTGCATATCCAAGTTCTGGGGCTATGGGGCAATTGCGCCCTATCCTCAGAGTGGAGGGAACCGAGTTACACGCGCATTGCAACGGGCTGTCATTGACAAAACGAAGACCCCGATAGAGACACGTTTCTATCCGCTTGACAGCCTGCGTACCGTGACGCCTAAGCGTGTCGCAGACAACGGGCACGCCGTTTCAGGGGCCGTACGTGATGCCGCACGTCGTTTGATCGACGAGTCCATCACGGCCGTTGGAGGATCCAAATTTGAGGTCAACCCCAACCCAAACTCAAGCACTGGACTGCGAAACCATTTCCACTTCGCCGTCGGTGATTTGGCACAAGATTTCCGTAATGACACACCTGCGGATGA
GCTATTGGTCGGATGGATCCTCGCCTACGTGAAGAAGTAGTACGGCTGATAATCGCATTAACGAGTGATAATGGAGCATCACTGTCAAAAGGGCTTGAATCAAGGGTCTCGGCGCTCGAGAAGACGTCTCAAATACACTCTGATACTATCCTCCGGATCACCCAGGGACTCGATGATGCAAACAAACGAATCATCGCTCTTGAGCAAAGTCGGGATGACTTGGTTGCATCAGTCAGTGATGCTCAACTTGCAATCTCCAGATTGGAAAGCTCTATCGGAGCCCTCCAAACAGTTGTCAATGGACTTGATTCGAGTGTTACCCAGTTGGGTGCTCGAGTGGGACAACTTGAGACAGGACTTGCAGAGCTACGCGTTGATCACGACAATCTCGTTGCGAGAGTGGATACTGCAGAACGTAACATTGGATCATTGACCACTGAGCTATCAACTCTGACGTTACGAGTAACATCCATACAAGCGGATTTCGAATCTAGGATAAC
AGATGTCCCGAGTTAGTGCGCCACGTAAGCGCTGGGGCTTATTATTACCCCCAGCGCTCGGGACGGGACATTTGCATCTATAAATAGACCTCCCCCCTCTCCATTACAAGATCATCATCGACGACAGAATGGCGCGATATGTGGTATGCTGGATGTTCACCATCAACAATCCCACAACACTACCAGTGATGAGGGATGAGATAAAATATATGGTATATCAAGTGGAGAGGGGACAGGAGGGTACTCGTCATGTGCAAGGTTATGTCGAGATGAAGAGACGAAGCTCTCTGAAGCAGATGAGAGGCTTCTTCCCAGGCGCACACCTTGAGAAACGAAAGGGAAGCCAAGAAGAAGCGCGGTCATACTGTATGAAGGAAGATACAAGAATCGAAGGTCCCTTCGAGTTTGGTTCATTTAAATTGTCATGTAATGATAATTTATTTGATGTCATACAGGATATGCGTGAAACGCACAAAAGGCCTTTGGAGTATTTATATGAT
GTTAAAAAGTGTTCTCCTACTCGCAGAAGATGGGGAAGATAATCAAATCGCTTAGTCGTTTTGGAAAAAAGGTCGGGAATGCTTTGACATCGAATACAGCGAAAAAGATTTACTCAACGATTGGAAAAGCAGCGGAACGTTTTGCAGAAAGTGAAATAGGTGCGGCAACGATTGATGGGTTAGTACAAGGAAGCGTTCACTCAATTATAACAGGAGAATCGTATGGGGAATCGGTGAAACAGGCGGTCCTATTGAATGTGTTGGGTACAGGCGAAGAATTGCCTGATCCCCTCAGCCCTGGTGAGCGCGGCATGCAGACGAAGATAAAGGAATTGGAAGATGAGCAACGTAACGAACTTGTTAGGCTTAAATATAATAAAGAGATCACCGAGAAATTCGGTAAAGAGCTCGGAGAAGTTTATGACTTCATGAATGGGGAGGCAAAAGAAGTGGAGGCGGTTGAAGAACAGTATACTATGCTATGTAAGGCTGTTGATTCG
CGCCCGGGCAGGTGTTGGCTCTATGCCTCGGCATTTGTATTGTCAGGAGCTGTGACCATTGGCACAGCCCAAAACTTGCTGCACAGAAACACCCTTCTGTGACAGCCTCCTTCAGGGGAGCTTAGGGTTTGTCCCTAGCACCTTGCTTCCGGAGTTGCACTGCTTTACGGTCTCTCCACCCCTTTAACCATGTCTGGGATACTTGATCGGTGCACGTGTACCCCCAATGCCAGGGTGTTTGTGGCGGAGGGCCAAGTCTACTGCACACGATGTCTCAGTGCACGGTCTCTCCTTCCCCTGAACCTCCAAGTTTCTGAGCTCGGGGTGCTAGGCCTGTTCTACAGGCCCGAAGAGCCACTCCGGTGGACGTTGCCACGTGCATTCCCCACTGTTGAGTGCTCCCCCGCTGGGGCCTGCTGGCTTTCTGCAATCTTTCCAATCGCACGAATGACCAGTGGAAACCTGAACTTCCAACAAAGAATGGTACGGGTCGCAGCTGA
GTTCTTTAGGGGCTTGCAACTGCCTGCAACCGGCACCGAACATGAAAGAACAGAAAAAGACACAATTATTATTTCAAACTTGAGAAAAATAGTCGAAAAAAGATACGCAGAAAACAACAGGGAAAAACAAAAAAGCGGAAAACTTCGTGAGTTAAGAAGAGGGTTTAAGACGTTCTAGCTTTAGACAGTCAATTTTGTTGAACCATCTTGCTTTCCACTCATAACATACCTGATAAGGTGTTGGAAAGAGTTGAAGATAAGCGTGAGCGATTTTGAGGGCGTCGTCCTTAAACGAATTGTTATGATCTACGTAATAGTGATAAGGAATCCTCAATGCCTCGTCGTATGTATAACCGGCTAGAATGGGTTGCTCTTCGGCAACTATTCTCTCAATATCATTGAACTCGTCTGCTGTTATTGTCCTTGGTTTATTACCCAATTTCTGTTCAACAATCTGAGGAATACGCAAAGCTCTGGCAAGAGAGTCAATGTCGTAAATA
TGGTATCAAAGCCATGTGCTCAACTAGAAAAACATCTGTAATGGATGAAAAGGTAATTGAAAATGAAGAAATTCATTTCCAAGAAAATTCTAATGGATTTTCAGCAGATCTCACGATCCATCAAGATAAGTTAAAACAGATTTCAAAAACTGGTTTAAATCTTGAAAAAGAACATATATTTAATATGCCTTCTTCTCTTACAAAAGCTTTTAAAACAGCCTTTAAAAGAAAGAACGAAATATTTTATTGTGTTTCAACAAAAGAAATGTCAGTAGATATTAAAGATGTCTCTGGACAAGTTTATCTTCCTCTTATAACTAAGCAGGAAATACAACAAAAGCTGATGAAAATTGATCCATCAGTAAGAAGTAAAATCTCAATGATCCACCTTGGAGCAGTAAAGATTCTACTTACAGCCCAATTCCGGCAAGGAATTGATACGTCAGTTAAAATGGCACTTATCGATGATAGAATCGTCAATCGAAAAGATAGTCTGCTCG
GCATAGCGAATTACGGTGCAACTAACAATTTTAGATAGTAGCCATGAACAAACATTATGATTACTCACTACGTATTGATCATTTTTACAATGACTTGCGTAGCATGAAGCGCATGCTTGTAGTTATAACTATGTTATTTTGCAAGTTGGAGATAATTGTATTGGATTATGGATGCGTGCACTAAGTGTCTACATCTATAGTCGTTTGTGGTTCAAGTTTTTGTGTTAGTAGTACAATCTTGAAGAATGTAAGTATCGTATGAATGATATTTGAATGACAACACTGAAGTATAAAATATATAAAATCCAAAAATATTTTTAATCTTATTCAGTGTAGTGTTTGATAGAGTAGAATGCCATGTGACCGCTCAAAGGAGTCCATTATGGTATATCATTCGAAGTCGAATACTTGTGTATAGTTATTGTATTTTATTAGTAATATTAGCAGTCCGTAACTATCATAATCCTATTATAGTTTGATTATATGATAGACCACTGCAG
CATTTTTAGAACTGACCAACCATGTTCACGCAAGTGACGTGATGACGCGCGCTGCGCGCGCTGCCTTCGGCAGTCACACGTCACTAGCGTTTCACATGGTTGGTCAGTTCTAAAAATGATAAGCGGTTCAGAGAGTTTGAAACCAAGGCGGGAAACGGAAGTGGGCGTGGCTAACTGTATATAAGCAGTCACTCTGGTCGGTTACTCACTCTGCTTTCATTTCTGAGTTTGTGAGACACAGGAGCGAGACTAACCAACTAACCATGGCTGGAAACGCTTACTCCGATGAGGTTTTGGGAGTAACAAACTGGCTGAAGGACAAAAGTAGCCAGGAGGTGTTCTCATTTGTTTTTAAAAATGAAAACGTCCAACTAAATGGAAAGGACATCGGTTGGAATAGTTACAGAAAGGAGCTACAAGATGACGAGCTGAAGTCTCTACAACGAGGGGCGGAGACCACTTGGGACCAAAGCGAGGACATGGAATGGGAGAGCGCAGTG
GCAGGGGTATAATCTGTCAAAATGGAGAAAATAGTGCTTCTTCTTGCAATAGTCAGTCTTGTCAAAAGTGATCAGATTTGCATTGGTTACCATGCAAACAACTCGACAGAGCAGGTTGACACAATAATGGAAAAGAACGTTACTGTTACACATGCCCAAGACATACTGGAAAAGACACACAATGGGAAGCTCTGCGATCTAAATGGAGTGAAGCCTCTCATTTTGAGAGATTGTAGTGTAGCTGGATGGCTCCTCGGAAACCCTATGTGTGACGAATTCATCAATGTGCCGGAATGGTCTTACATAGTGGAGAAGGCCAGTCCAGCCAATGACCTCTGTTACCCAGGGGATTTCAACGACTATGAAGAACTGAAACACCTATTGAGCAGAACAAACCATTTTGAGAAAATTCAGATCATCCCCAAAAGTTCTTGGTCCAATCATGATGCCTCATCAGGGGTGAGCTCAGCATGTCCATACCATGGGAGGTCCTCCTTTTT
AGCAAAAGCAGGTAGATATTGAAAGATGAGCCTTCTAACCGAGGTCGAAACGTACGTTCTCTCTATCGTCCCGTCAGGCCCCCTCAAAGCCGAGATCGCACAGAGACTTGAAGATGTCTTTGCTGGGAAGAACACAGATCTTGAGGCTCTCATGGAATGGCTAAAGACAAGACCAATCCTGTCACCTCTGACTAAGGGGATTTTGGGATTTGTATTCACGCTCACCGTGCCAAGTGAGCGAGGACTGCAGCGTAGACGCTTTGTCCAAAATGCCCTCAATGGGAATGGGGATCCAAATAACATGGACAGAGCAGTTAAACTGTATAGAAAGCTTAAGAGGGAGATAACATTCCATGGGGCCAAAGAAGTAGCGCTCAGTTATTCTGCTGGTGCACTTGCCAGTTGCATGGGCCTCATATACAACAGGATGGGGGCTGTGACCACTGAAGTGGCCTTTGCCGTGGTATGTGCAACCTGTGAACAGATTGCTGACTCCCAGC
GTTAAATTTGGGATGGTCAATCATGCAAGACGCATCGTTGGTTCGAAGCAGCGTGCAACGTTTTCTAAAATATACTAAAATAGATGGGAAAGAGCCGAAATATATATACTATAGATTTTCGAAGAATATGAGGGAAATACGGCGTAAACGTGGTGTCAAATATAAAACTGATGATACTTATTTCGAGCGTAGGCGTGATCAAGGAATTCTGAATTTATATGGCATACAGGTAGCGGTAGAATCTAGCTGGGAAGATATATTAGATGGAGAGCCACAGTATGATACATTGAAAATCTTTGAACGTTCAGTACTTAACCTGAGAGATTTGATTCCTGAGGAGGAATTCTTGAGGAATTATCGCGTAGAAAAAGAGCATCCGTTTCGTGAATTTGTTGAAATGAGAGCGAAAGCGGAGATGCAGATATATGGGGACTTGCCCGTTAAAGCCTGGTGTAGCTTCATAAGAGAGTACGCAGAGCAAATAAAACATGAACCTTTAG
CCGCAGGCAACCGCCAATTTCACTGCCAAGGTTCGTTGGCAGACCGTCCTGGCTTCAAAACGACCGATAACGGTAAGTCTTGGCACGTAGGTGGTTATTTGATCGTTGGGATGATTGTGGTTAACAACAATCTACATACACATTTTCATATGACCGCCTTCGTTAATAAGCTTATATAGACATAAATATATAAGGTGCCATGTATTTAACAGAGCAGATTATGGACAGGCCAAAACCTAGAACAGTAAAGGAACTAGCAGACACTCTTGTGATTCCTTTAATAGATTTGTTGATACCTTGTAAATTTTGCAATAGATTTTTATCTTATTTTGAGCTACTTAATTTTGATCACAAGTGTTTACAGCTTATTTGGACAGAGGAGGATTTGGTGTATGGACTCTGTAGTAGCTGTGCTTATGCGTCTGCACAGTTAGAATTTACACATTTTTTTCAATTTGCTGTAGTTGGAAAAGATATAGAAACTGTAGAAGGAACAGCTA
TGCAAAGATTGGCTATCTACCATGCATGAGAGAAGCAAACCCAAAACCACGGGAGCTGATCAGACATGCCTTGAAGAAGAAAAAGAGACCAGAGGTGGTTTACGCAATGGGAGTTCTTCTGACACTGGGGGGAGAGAGCGGACTGACCGTGGAGTTTCCTGTTCCAGAAGGAAAAACTGTGAAGGTCAAAACCTTGAACCAATTGGTGAACGGGATGATCAGTCGAGCGACGATGACCCTCTACTGTGTGATGAAAGATCCACCATCGGGAGGCATGGCAACGCTGATGAGAGACCACATCAGGAACTGGCTGAAGGAGGAATCAGGATGCCAGGACGCGGATGGTGGAGAGGAAAAATGGGCAATGGTGTATGGTATGATTTCACCCGACATGGCAGAGGAGAAGACGATGCTGAAGGAGCTGAAAACAATGCTACACAGCAGGATGCAGATGTATGCTCTGGGTGCAAGTTCGAAAGCCCTAGAGAATTTAGAAAAGG
AGCAGAAGCACGCACTTTCTTAAAATGTCGCTGTTTGGAGACACAATTGCCTACCTGCTTTCACTAATAGAAGATGGAGAAGGCAAAGCAGAACTAGCTGAAAAATTACACTGTTGGTTCGGTGGGAAAGAATTTGACCTAGATTCTGCTTTGGAATGGATAAAAAACAAAAGGTGCCTAACTGATATACAAAAAGCACTAATTGGTGCCTCTATATGCTTTTTAAAACCCAAAGACCAAGAAAGAAAAAGGAGATTCATCACAGAGCCCCTGTCAGGAATGGGAACAACAGCAACAAAGAAGAAAGGCCTAATTCTAGCTGAGAGAAAAATGAGAAGATGTGTAAGCTTTCATGAAGCATTTGAAATAGCAGAAGGCCACGAAAGCTCAGCATTACTATATTGTCTTATGGTCATGTACCTAAACCCTGAAAACTATTCAATGCAAGTAAAACTAGGAACGCTCTGTGCTTTATGCGAGAAACAAGCATCGCACTCGCA
GCTATTCGCGGTCATGGCTTACATCGCAGTTCCTGCGGTGGTGGATTCACGTTCAAGTGAGGCTATTGGACTGCTAGAATCGTTTGGAGTAGACGCTGGGGCTGATGCGAATGACGTTTCATATCAAGATCATGACTATGTGTTGGATCAGTTACAGTATATGTTAGATGGATATGAGGCTGGCGACGTTATCGATGCACTCGTCCACAAGAATTGGTTACATCACTCTGTCTATTGCTTGTTGCCACCCAAAAGTCAACTACTAGAGTATTGGAAAAGTAATCCTTCAGTGATACCGGACAACGTTGATCGTCGGCTTCGTAAACGACTAATGCTAAAGAAAGATCTCAGAAAAGATGATGAATACAATCAACTAGCGCGTGCTTTCAAGATATCGGATGTCTACGCACCTCTCATCTCATCCACGACGTCACCGATGACAATGATCCAGAACTTGAATCAAGGCGAGATCGTGTACACCACGACGGACAGGGTAATTG
GTTTTAGAGAACATCCGGAGCAACCATGGCAGCCCCATCAGCTAAACTCGTCACTCAGGAGAACACCGAGCGTGTGACCCGCCTACTCGAGAACTACCCAACGCTCAGCCTCACGCTGCGTCAGGACACCTCATCTAGAGGAGCCATTGAGTCTAACTACAGCGCCTCAGGCCTAGCCGGATCTCTACGCCTCCTGAACCCCATCGCTGTCAACAAGAACCCCCACCAACCAACCTACTCTCGACCCGACCCCGAAGCTGCCAGACCTCCTCCTCTGCGTACCTTGATCAATGCTGGTCTCGACGCCGCCCTTCAGCACAACTCGCAGTGCACAGTCGATGCCGCCCTCCATGCGTTCATCAAGAAGGCGTGTCCCATGTGGCACAAGGACGTGCTTCCCGACGACTGGACTCGAGTCTGCCCCTTGACTCTTGCTTCCCGAATCAGTCTCGCCGCCTCGGGCTTTAATCCCAGATCTCTCGACCTCCAGCCTCCATCTG
ACGTCTATAGCAAGGCGTTACTCGATGCCTAACGATGCACGGTGGATCGCTCAGAATGCAGGCTATACCTGGATTCATGCGTGATCGAGAGGTTCAATTCCTCTCCCATCAATTGCTACTCACTGAGAGTAGCCAATTTTCACAATGGTTAAAGTTCACATCACTGCGAAATCTTCCAACATGAAAGTTGGTAAGATCCCAGTAACAACAACTGAAGAGAGCAGTTGCCCAACAACATGCCCATTCTATGGGGGTGGTTGTTATGCCAAGTCAGGCTTTCACTTACGTTCACACTGGGAGAAAGTCTCCAAAGGAGAGCGAGGTACTGACTGGGATGGACTGACTGACTTTATTAAGTCACTTAAAGCGGGTCAATTATGGAGACATAATCAAGCTGGTGACTTGCCCCATGTTGATGGACACATCAACTTGAGACACTTGTTTGATCTAGTGCAAGCTAACCAAGCAAGCCAAGCCAAAGGCTACACATATACACACCA
GGCAGGGGACATTTTAAAGCCTTTAACCATGCGGTTTTAAAGCGTTTTGTCCACATTTTGTCCACATTTGTTTTATCTTTTCGTCGTTGCGTGATTTTTGTTCTTGCAATTGATGAGCATAAACTTCAAGCGTGATGTTCAGATTTTCATGCCCTAAAACTTGCGATACAGAAATCAAGTCAATATCGTGGGCAATTAAATAGCTAGCGTAAGTGTGCCTTAATGAGTGGACACGTACTTCACGACCAACGATTTTACGCAATGTCTTATTAACTGCATTGTTGGATAGTGAGGGTAGTAGTCTACCATCATCGGTTGGTGGCAGTTGGTCAATAAAATTTATAAATTCATCATCAAGCGGTATCTCTCGGATACTGCTTTTTGTTTTTGTGGGCATAAATCCAGTATTGTTCTTGTAGTCCCATGTTTTATTGACTGATAGCATGCCAGTATCTCGTTTGATATCATCCACTGTTAAGCCCAGGCACTCAGCAAAACGG
GGCTACCATCGGGCATATAGGATACTGACACGTATACACTCAAGTCGTGAGTGAGCAGATAGACGTAACGCACCTATCGTGGTCTAGGACCGTCCAATTAAATTTGGAATCAAATCAAAGAAAATTCATGAAAATCTAGTTTCTTTGTTTTACACAACTACTTTTGTAGGTATTACTATGGCTTTCTCATATAGAACGCCACAGGAGGAGCTTCTGAACAGGTTACCCCAAACCCAACAGGAGATAATTGGCAATCTTCAATTTGAACGATTGCAGAAAGAGGAAGAGAGGAGAGTGGTTAGCTTCTCTTACGCTTTGCCAGAGAAAACTAAGGAGTGGTTCACTAAGTCAGGGGTCTATCTCTCACCCTTTTCTTTTGAAGTGCATTCTCATCCTGGTTGCAAAACTCTGGAGAACCACATATTATATAATATAGTGGCCCCGCACATATCCAAATATCCCTACATAGCCTGCTTGAGTATTAAAGCAAATAAAATGAG
AAATAAATCTCCGGACAGGCACACAATACAACTGATCGCTCGCTGTAACTTTACGACAACCATCCCTACACGTAACCATGGAAACACAACAGAAAACTAAGAAAACAAAGAAGGTTCAACGTCTTGTAGAATTTGATGTCACTGATGACGAAGACTCGGATACAAAGGAGAATCCAGTACCACAAACTGATAGTAATACATCGCGGAAAAATATCGAGGATGTTGGAAAACAATCAAGCCCATCGACGAGTACAAATGATGATAGTCAAACTTTAAACGTCAAGAATACAATTAGTGATGTTAAAAACTCCGAGCAATCTGGTGGTGCTGAGAAATTACCAAGTAATATTGCAATGTCAGTAACTGAAGCGATTGATGAACAACGGTTACGAACGGAAATCCAAATAAAACAGACGTTAGAGGCAAAGTTAGCAGCAAAGGTTGCGACAGTATCAGTAACTAACCGTATTCAGGCGAAGGGTACTAGCTTCAGTACAACT
TTTTCAAAAGTTCTCTCCTAGAACTTTTCCCACCTCTTTCTTGTCACTTTTGCTAGTTTCTCTCTGTTTTTCTCCATTCTTACTAGTTGGTGTTGTTCGGTTGTTTGGCTTCCCTGCTCTTTTTCCTTCCTTCCTTCGCTTTTGTTTTGGTTTGCTTTACCATGAGTGAGAGTGGTAACACCACATCCATGCCTGGGTGTGGTAGAATGTGTGCTCTGCGGAGCACTTGGTCAAAAAGAGCTTTCCTTGTTGCCTGCAAGGATGGCGCACTTACCAGTGATGGTAGGTGTCCGCAGTATGGTTGTGGGGCTCTTGTCTCCATTACCAAGGGTGTTCAGCAGCCCAAGAAAACCGCTTCCGCAAAAGTGGTAAAATGCTTGTGCTGGGTTCAACCAGCACGCTGGTGCGAAAAGCACTCGAAGGGGCCTGCAAGTCCCAATGGTTCTGTGACCACCAAAAGGTCAAACTCTGCGCGTGCAGCGCCAGCCCCGCTTCCTTAC
CTCATTGGAGGGTTCGTTCGTTCGAACCAGCCAATCAGGGGAGGGGGGAAGTGACGTAAGTTCCGGTCACGTGCTTCCGGTCACGTGCTTCCGGTCATGTGACTTCCGGTCATGTGACTTCCGGTGACGTGTCTCCTGTCACGTGACTTCCGGTGACGCACTTCCTTTGATGACGTATTTCCGGTTGTCAAGGCTGATCGGGCGCATGCGCCCGATCTGCCATGAAAATTAAACCGGAAATACGTCATCAAAGGAAGTGCGTCACCGGAAGTCACGTGACAGGAGACACGTCACCGGAAGTCACATGACCGGAAGTCACATGACCGGAAGCACGTGACCGGAAGCACGTGACCGGAACTTACGTCACTTCCCCCCTCCCCTGATTGGCTGGTTCGAACGAACGAACCCTCCAATGAGACTCAAGGACAGCAGGACTTTTTGCGCGCCAGGAAATGGTGCAATCTAGGAGAGTGTATAAGGAGAGCTTTTTCCGGTTGCAT
ACCGGATGGCCGCGATTTTTTTTTTAAAGTGGTCCCTACCACTAACAAAAATCCCCCACTCAGAACGCTCCCTCAAAGTTAAATTATTAAGTGGTCCCCTATTTATACTTATTCTCCAAGTATTATTTTAAACATGTGGGATCCTCTTTTGAACGAGTTTCCTGAAACTGTTCACGGTTTTAGGTGTATGCTTGCCGTAAAATATCTTCAATTAGTTGAACAGACATACTCTCCTGATACGATTGGTCACGATCTTATACGCGATTTAATTTCAGTAATTCGTGCTCGCAATTATGTCGAAGCGTCCCGCAGATATTGTCATTTCCACTCCCGCCTCGAAGGTACGTCGCCGTCTGAACTTCGACACCCCCGTGATGAGCCGTGCTGCTGCCCCCACTGTCCTCGTCACCAACAGAAGAAGGACATGGACCAACAGGCCCATGTACCGCAAGCCCAGACTGTACAGAATGTACAGAACCCCTGATGTGCCCAAAGGTTGT
ACCGGTGGCGAGCGGGGTCTTTGGGTTCCAGGTGGGACCCACACCTGGAACAGGCCTGGAAAGAACGTTAGTGGGCCGAATGATTGGGCTGTTGAATTGGGCTTTTTATTCAAAACCATCTCAAATTTACGAAGTCCATTATTATTCATATAAGAATAATTACATTAAACATAGCCCGTATAAATATACATTTATACGGTTACATTCTTGTATACATGGTATTCGTCGTTTACTTGTATATCTATTACTGGAGCCTCTTCTTGCATCATGATATCTATTATTTCAACCATGTCCTCTGATTTGAACTCTTCTATTGTTGAATCTCTATACATGATCCTTAGTATGTTCTTTATACCTTCTTCTAAAGCATTAAAATTGAATGGTGGAATGATTCCGTTATGTCCGTATGGAATGGAGAATTTGTTCTTGACTAGTGCTGGTGACTTAGTTGAAAACACCTCTACGTCAACTCTGAATTTTATTTCTGATCTGAACTTGAC
GTGTCCCAGTGTCATTATTCCGCTCAGTTTCAGATCTGCCGGAATTCTCCAAGCATCCCGCCCCAAAAGCCGGCTGCTTAAAATCTGATCTTCTCCATCTTGTCAAGTGTCGTTATGACCACATACGCCTTCCACCCGCTGCTCCCCACCCCGACCTCCTTCGCCACTATCACTGGGGGTGGTTTGAAGGATGTTATCGAAACCCTCTCGTCCACCATCCACAGAGACACGATCGCAGCACCCCTCATGGAGACCCTCGCCTCGCCTTACCGAGACTCCCTTCGCGACTTCCCTTGGGCCGTCCCCGCCTCCGCCCTGCCCTTCCTCCAGGAATGTGGCATCACGGTCGCCGGCCACGGTTTCAAAGCTCATCCCCACCCTGTCCACAAAACCATCGAGACCCACCTCCTCCACAAGGTTTGGCCTCACTATGCCCAAGTCCCTTCTTCCGTCCTCTTCATGAAGCCCTCGAAGTTCGCCAAACTCCAGCGGGGCAACGC
ACACATAGTCAGAGGAAAAAATAATTTTGATTTTGTTTTCCACAAAAGAATTGAAGGATGACGACACCACCTCTCGTTATACCCTTGCATGTTCATGGCAGGTCTTATGAACTGTTGGCGGGGTATCATGAAGTTGATTGGCAGGAGATAGAAGAGTTGGAAGAAACAGATGTCAGAGGAGATGGATTTTGTCTTTATCATTCCATACTATATAGTATGGGCCTGAGCAAGGAGAACTCTCGCACCACTGAATTTATGATAAAGCTACGATCGAATCCAGCCATCTGCCAGCTGGATCAAGAAATGCAACTGAGCCTTATGAAGCAGCTTGATCCAAATGACTCATCAGCCTGGGGTGAAGATATAGCAATTGGGTTTATAGCTATAATATTGAGAATTAAGATAATTGCTTACCAGACAGTTGATGGGAAGTTGTTTAAGACTATTTATGGTGCTGAGTTTGAGAGTACTATTAGAATTAGGAACTATGGGAATTACCA
CATCATCAATAATATACCTTATAGATGGAATGGTGCCAATATGTAAATGAGGTGATTTTAAAAAGTGTGGATCGTGTGGTGATTGGCTGTGGGGTTAACGGCTAAAAGGGGCGGTGCGACCGTGGGAAAATGACGTTTTGTGGGGGTGGAGTTTTTTTGCAAGTTGTCGCGGGAAATGTGACGCATAAAAAGGCTTTTTTCTCACGGAACTACTTAGTTTTCCCACGGTATTTAACAGGAAATGAGGTAGTTTTGACCGGATGCAAGTGAAAATTGTTGATTTTCGCGCGAAAACTGAATGAGGAAGTGTTTTTCTGAATAATGTGGTATTTATGGCAGGGTGGAGTATTTGTTCAGGGCCAGGTAGACTTTGACCCATTACGTGGAGGTTTCGATTACCGTGTTTTTTACCTGAATTTCCGCGTACCGTGTCAAAGTCTTCTGTTTTTACGTAGGTGTCAGCTGATCGCTAGGGTATTTATACCTCAGGGTTTGTGTCA
TGGGGATACGTGCCCCTCCACCCCCACCGCCACCCCCTACCAAAATAATTTCCGGTTGTCAATAGCCCCGCCTCATCATAGGCCCGAACTATCACAAACGGAAAAGCGATAGCCCAAAACACTAAGCCCCTTTTCATCATTTCATTTGTAAGCGCGTTTAAAATCATGGTAAAATAATGACTACCCCAAATTGCGCCCCTGCAATTTGCTGACGGTTTAGCGAAAGGTGAAAACATGGCGAAGAAAAAACCAGTAGAAAAAAACGGGCTTGTTTATAAAGAGTTTCAAAAGCAAGTATCAAAGTTAAAGAAAGCTGGCTTAGTTCCTAAAACACTTGACGTTCGCAAAGTCAAGCCAACAAAACACTATAAAGGATTGGTAAGCAAATATAATGACGTGGCAACAGGCGGCGCTAAACTTGCCGCTATCCCTAACCCCGCCATTATAGAAACACTTGAGGCGCGGGGCGAATCAATCATAAAGAAAGGCGGTAAGGCATT
ATGATACGGTTCGCCCTGTCAAAGTTGACCACTTGGCTTTTACTTTCGCCTATGCGGACTTGCGCCACTTGGACAAAAGCAACGACCAAGACTTTATCAATCTACAGATGCCCGTTTATCACGAGCCAAAGACCCGAACCAAGGAACAAGGCGCGGTGTGCTCTACCTTGGAACAAATCGAGCATCATATGGAAGCGCACCGAAACAAAGTGTCCAAGATGCTCTTTCATCGCTTTGATTTGTTCATGTCCAAAATCATGGCTTTCGTTATCGCCTATGCGTGGTCGTGGCCTTCATGGTTACAACGATTCTATGGTCATTCTCGATATGACCGGACAAGTTGAGTGTGGCCTTGTCGGAATTGGCGGAAACAACGATACCGTTTTTGTCCAAATCAACGGCACGGGGTGCACCAAACTTTTCGACCGTATCGACTCTAAGAAGCTTCATTGGTGGCTCGCTCAGGTTCTTGGCATTACTCGCTTAGTTCGTCTCGACTT
CTCGAGTATCCAGGTGGCAACCTCATTCCGTTCAGGTACGGTGCAGCGCCTGCATATCTCAGAGCACGGCAAAATTTGCGCGAAATATCCGGCTAAGGCGAAAGAACTGCGAACCGGTACGCTTAATGCCGTCTCTGATGAATGCATTATTTTTGATGAGTCCACTGCTGAAGGCGTGGGTGGTGATTTTTACGAGATGAGTAACCGAGCACAGGAGATCACTGCATCAGGCTTATTGCTGACGGCACAGGATTATAAATTCCATTTTTACGCCTGGTGGCAGGATCCTAAATACAGCGCCAGAGTGCCGGAAAGCGGGCTGAAGCTGTCACGGGAAAAAATGACGTATTTTTCTGCGGTTGAGAAGGCAATGAACATCACGCTTACTGATGAACAGAAGCAGTGGTACATCAATAAGGAAACTGAACAGCGTGAGGAAATGAAGCAGGAGTTTCCCTCAACGCCACAGGAGGCGTTTCTGACGTCCGGACGACGTGTGT
TGAATGAAAAGCGCGAGCGCGGCGTCGTGTCGACCGCTTTTCTGATCCTGCTGGTTGCTGGACCAATACCCATCAGTAGCAGGCAGGGGGAGTGCCTCGAGTCACAGTTAACGTCGGCTGTGTCACGACGGTCAGCTCCTAGTAAATTGCATAGGAGTTCACCCTGTGTATTCGCCCTGCGGGGTGGTACACTGGAACCACGGTCCCTTAGCCCAGGGATAGCGCCGTGGGGGGATCGCATGAGGGCGTAGTTAGGGTTCTGCTATTCAGACGTACGCACATTAAGTGTAGTAGGCCGTCATGTGGTGGTAAGCCTACCGCTGGTACCGGGGTACAGCGCCTACGACCTACAAGCTCATGTCGATAGGAACTTCCAATGCCTTGCGCACGAGAACGAATTGCGGACGGAAGATGGATTCGGGTTATAAGATCTCGTGTTTATTGGGAGAGGTCGTTCCCGGTGGCGCCCGGGTGGAGGTTCCGACTTTTGGCAATTATCG
AGTAGTGTACTCCTACATATAGAAAATTTAAAAATATAACCAGTAGGAGTATGGAGGACCAAGCTTATGATCAATACCTGCACAGAATCCAAGCAGCTAGAACAGCTACAGTTGCTAAAGACATCAGTGCTGATATCCTTGAGGCAAGGCATGACTATTTTGGTCGGGAGCTTTGTAACTCTTTAGGAATTGAATACAAAAATAATGTTCTTTTGGATGAAATCATCCTTGATGTTGTGCCAGGTGTTAACTTGTTAAACTATAACATACCCAATGTGACACCAGACAACTATATATGGGATGGTCACTTCTTGATAATTCTTGATTACAAAGTCTCAGTTGGGAATGATAGTAGTGAAATCACATATAAGAAATACACCAGTTTGATTCTCCCAGTGATGTCTGAATTGGGTATAGATACAGAAATAGCTATTATTAGGGCAAATCCTGTTACATATCAGATATCTATAATTGGAGAAGAATTCAAACAAAGATTCCCA
TTCTCTCTCCTCAATCGGTACTCAGATAGTTTAGCCCCCATATTAGGTACTCAATATATACATGAGTACCAAATGGCATAGATGTAAATAATGGAAATATAATTTGAATTCAAAAGCGGCCATCCGTATAATATTACCGGATGGCCGCGCCCCCCTCTTTATGGTGGTCCCCCCCACGTGGATGGCCGCGCCCCCCTCTTTATGGTGGTCCCCCCCACGTGGATGGCCGCGCCCCCCGCTTTATGGTGGCCCCCCCCACGTGGAGATGTCCCCCACTCAGAACGCTCGCTCAAAGCTTGTATATGTGTGGTCCCCCTTTAAGTACTTGGGCAACAAGTCGTTGCCTGTACAATGTGGGACCCTTTACTAAACGAGTTCCCTGAGTCTGTCCACGGTTTCCGGTGTATGCTCGCCGTGAAATACCTTCAGCTGGTTGAATGTACTTATTCTCCTGATACACTCGGTTACGATTTAATTAGAGATTTGTTCTCTGTTATTAG
AATAAAACGGCAGCGCATTTCCATTGTTTGAACATTTCAAATAAGTTTTTTGGAGATATCAGTTGTCAATTATGTGCACCATTCCTCTGTTCTTCGAAAATGTGGAGCTCCAGTTCAAGTGTATCGTGCCTCGCGAGTGGGAGAGCTATTCTCAATATTTCATCCAGCTCATCATACTGAACGACATATACGAGTACTGGCACACAAATCAAAGTTACAACAACGCTGAGATAACAGTAGGAAATGTGAAGACTGTTTCCCAAGTGTACGGTTCTTATCTGTGGCTGCGAAAAGCTGACGAGCAATATATAATACCGCGTTTGGTAGATTACTATATTAATGAAATCCATTATACATATTATTAAATTGTTACAATTAAAATATGCTTATCATTTATAAAAGTGTTTGTTTTGCACACTTCGGAAGTGAAGCGGAGAGGTTTTGCTTTATAACGGATTTGTCGAGATAACGCGATTCTTTCGTATTAAAATGTATATATT
ACCGGATGGCCGCGCGATTTTTTTTAGTGGTGGGTCCAGAACGCACGACGATGCAGACTCAAAGCTTAGATAACGCTTCTTTGGCTATAAGTACTTGCGCACTAAGTTTAAATTCAAAACATGTGGGATCCACTAGTAAACGAGTTCCCGGATACGGTTCACGGGTTTCGTTGTATGCTATCTGTAAAATATTTGCAACTTTTGTCGCAGGATTATTCTCCAGATACTCTTGGGTACGAGTTAATACGGGATTTAATTTGTATTTTACGCTCCCGTAATTATGTCGAAGCGAGCTGCCGATATCGTCATTTCTACGCCCGCGTCGAAAGTACGCCGGCGTCTGAACTTCGGCAGCCCATACACCAGCCGTGCTGCTGCCCCCATTGTCCGCGTCACAAAACAACAGGCATGGACAAACAGGCCTATGAACAGGAAACCCAGAATGTACCGGATGTACAGAAGTCCGGATGTTCCAAGGGGATGTGAGGGTCCCTGTAAGG
TTAAAAAACACCAAAAGTATCAGAGATGGATGACACCTACACAAGAGCCATTGCGCAGAAATGCAACATTAATACGTCTGATCAAGCCGTAGTCCAAGCAGAGACATTCATAACAGACATAGAATTTGTTGACAATAACCAAGGCAATTTTTCAAAGCATGCATTAGGAAATGTTACTCACGCCGAATTACCCCCGCGCAATATTACATATGATATTAGTATCGAAAATGAGTTAGTATCGCCTATATTATGCCCAGACTTTCACGCAGGATATAATTCTAATTACATTAGTAGCTTGTGTTCGTTGGATAAAGACGTGCCAATCGGATACCTCTCAACAAGTGGAATAATTCACCGCACTCAACGGTCGGGTCATGAGTACTATGATGATGCAAAAGTTAAGAAATTTGCTGCTTGCTTTAAACATATCAATAGTTTTCAGATTCCTGCTCAGAAGGTAAACGTAACAGATGCGTTTGAGGATTTGACTTTCTTATATC
CCATGTTACAGCAATCGAAAGATGGTCTACAATTACTGTTCTTACGCCGGGCAAAACTAGTAGAGAATCAAGGGTATCTAATGCTAGAAGTGAAAAAGATGAAGAAGGTGTGGGTTCTTAACGGGGAACCTCTTCTTCTTGAAAAGAACAAATTCCCATTCGGAAAGAAGTTTGTGGCGGTCTGGTTTACTTTGCCCGATTATCCTTACACACTCAACTTGGTGGTAGATGAGAAGATTAGACAGCTTACATTAAAGACTCTGAATGCTCCACAGATTATTCATTCAGTCATAAAGACTAAGTTCTTTGAGGCGTTAGCAAAAGTAGGGGCGGGACCTGATCTGATGATGTTAATAATAGGTGTGATTATGGGTGTCGGAATAGGAGTGGCAATTGGTTTTGGTATAGCAAACGCAAACTTAACGCATCTACTCAGTCAACATGTGGCAAACACAACAACAACTCATTTAGCTACTACAACAACTACAACCACACCGTTT
GGCGAGGCGGGGAAAGCACCGCGCGCAAACCGACAAGTTAGTTAATTATTTGTGTAGTCAAAGTGCCTTCAGTACATACCTCGTTAATACATTGGAGCATAATGAAGAAAATCTATGGCCTATGGTCCAAAACTGTCTTTTTTGATGGCACTATCCTGAAAAATATGCAAAAAATAGATTGATGTAAGGTGGTTCTTGTCAGTGTCGCAAGATCCTTAAGAATTCGTGGCATGAGAGAGTTAAAGGATGCTGAATCATGTATATGGATTAATTGGCGTTGTTGGGACCATAATCACTATTGCTACTAGCTTCATCCGCAACCAAGATATTTCACAATGGTTGCTCGTTTGTTCTGGATGGTTAGCTGCTTTACTTATTGGATGGTTTACACACAGAACGATTAAAGCAATTAGCAACAACCACACGAATGTTATAAAAAGTAATATGGAGGTAATCAACAGTCATAATGAATCCAATCAAAACTTGATGGCTGAAAACAA
CCATGTTACAGCAATCGAAAGATGGTCTACAATTACTGTTCTTACGCCGGGCAAAACTAGTAGAGAATCAAGGGTATCTAATGCTAGAAGTGAAAAAGATGAAGAAGGTGTGGGTTCTTAACGGGGAACCTCTTCTTCTTGAAAAGAACAAATTCCCATTCGGAAAGAAGTTTGTGGCGGTCTGGTTTACTTTGCCCGATTATCCTTACACACTCAACTTGGTGGTAGATGAGAAGATTAGACAGCTTACATTAAAGACTCTGAATGCTCCACAGATTATTCATTCAGTCATAAAGACTAAGTTCTTTGAGGCGTTAGCAAAAGTAGGGGCGGGACCTGATCTGATGATGTTAATAATAGGTGTGATTATGGGTGTCGGAATAGGAGTGGCAATTGGTTTTGGTATAGCAAACGCAAACTTAACGCATCTACTCAGTCAACATGTGGCAAACACAACAACAACTCATTTAGCTACTACAACAACTACAACCACACCGTTT
GATAAAAACAGAAAATCCGATAACTCGACGGCGAATTGATCAATATCACACGGATCAGTTCGAAATTCAGGATACATAAACAAATTTACAGATTTAAATTCTATATAGTGGATTGGTTTGAGTACTGAACATACACAATGACAGGTGGTGGAACAACAACAGATAAGTCATGGGTAAGTATCCTAACTTGCTGGCTGGTACAGCAAGTCGTCGAGCCGTCTGATGAGTAGCACCTCAGGGTCACGAAACGCTGGTCGTAACGGCGGAACAAGATTATTGAGGTTAGTAACATTATCAACAACAACAACAACACAACAACACAAACATACAACACAACAACAACAAACACAAGCACAACAACAATTTCGTAGTTTGTCAGTTCTAAATAGGATCAACAAACATACAAGCAAAAATGGAGGCAATCGGACATCTACTTAAGGGAGTAGCGAAGGTGAATGGCGATAGACGGGTTGATAGCACGATGGGATCAATGGTAGAAC
GTTATTTGTACCATGGAGGAATTGTTCAACGCCCTACCTCAACCACTACAACAACTCTCATTAGCTCTGGCCGGTGAGATACCATTGACAGATCACATTTTCGAACAAGCAGCTTCCACCTGGCACGTCCAGCCACGATCACTCACCTATAAGTTATTAGATCATATTCCATTTGCTACTCCCGTTGTAGTTCCCCCTTCCATATACCATTCATTAGACTGGAGTAAGTGCTTCGCCGTTAACCAAGATCGTGTAGAGCGCATTCCCACCATAGACAACCCAGACGATGTGTACGTTCCGAACTCCGACATCGGCCCCCTCCTCACTTCATTACATACCATTCCCGACTACGGGTTCCTGCACCCAACAATCGAGAACGATGCCACCACTCTGCGCGCGGAACGTGCTCGGTGTGCTTCCACTTTCTACAAGATTGCCTCCTCCCAAGCTCGTCAAGTTAAGCTGGATCCCATTCGCATGCTAGGTTTCCTACTTCTGGT
AACGCTACTACTATTAGTAGAATTGATGCCACCTTTTCAGCTCGCGCCCCAAATGAAAATATAGCTAAACAGGTTATTGACCATTTGCGAAATGTATCTAATGGTCAAACTAAATCTACTCGTTCGCAGAATTGGGAATCAACTGTTACATGGAATGAAACTTCCAGACACCGTACTTTAGTTGCATATTTAAAACATGTTGAGCTACAGCACCAGATTCAGCAATTAAGCTCTAAGCCATCCGCAAAAATGACCTCTTATCAAAAGGAGCAATTAAAGGTACTCTCTAATCCTGACCTGTTGGAGTTTGCTTCCGGTCTGGTTCGCTTTGAAGCTCGAATTAAAACGCGATATTTGAAGTCTTTCGGGCTTCCTCTTAATCTTTTTGATGCAATCCGCTTTGCTTCTGACTATAATAGTCAGGGTAAAGACCTGATTTTTGATTTATGGTCATTCTCGTTTTCTGAACTGTTTAAAGCATTTGAGGGGGATTCAATGAA
TTCTCTCTCCGCAATCGGTACTCAGATAGTTTAGCCCCCATATTAGGTACTCAATATATACATGAGTACCAAATGGCATAGATGTAAATAATGGGAATATAATTTGAATTGAAAAGCGGCCATCCGTATAATATTACCGGATGGCCGCGCCCCCCTCTTTATGGTGGTCCCCCCCACGTGGATGGCCGCGCCCCCCTCTTTATGGTGGTCCCCCCCACGTGGATGGCCGCGCCCCCCGCTTTATGGTGGCCCCCCCCACGTGGAGATGTCCCCCACTCAGAACGCTCGCTCAAAGCTTGTATATGTGTGGTCCCCCTTTAAGTACTTGGGCAACAAGTCGTCGCCTGTACAATGTGGGACCCTTTACTAAACGAGTTTCCTGAGTCTGTCCACGGTTTCCGGAGATCTTGCACATGGTGATTTCAGGATGAGAAGAGGTGCCTATACCCCCCGTTCTACTCCATTCCCTCGTGACCGGAGATCGTATAATGCCGGTAAGG
AAGTTTTTTTCCATGTCTTTAAATTGAACAGGGATGGATCCAGGACAAGTCCTCAAATACCTTTTGTCTCAGAATTATGAAACCAAAATACAACAACTAGAACAATGGCAAAAACAGATGGAAGCAGCAGGCTACACGAGCGAATACTTAAACCAATCTTCAGACGTGCTTAAAGTTAAAAGTAAAATTGAAGAATCAAAAAGACGGTTATTTTTTATCAGTGCTAATTACTGGCAAGGAAGTCTATTTACTAAAACAGTTGCTCCAAACAATTTGTTTCTTGGATTTAGTGAATGCTCAGGCGTTAACAAGACTATTTTTGATGCTAAAAATTGTGACTTCGGACGGTTCCAGTTTAGTTTTAATTGTATTCCTAAATATTGGATATTGTCAGGTGTTTTTGATGAATTAATTTGCTATGATAAAAGTAAAACAAAAGCAACAATTAGCAAGCTAAAAAATAAAATTTCAATTCGTATTAATGATTTTATGTATATTGT
GGTATCAGAGCCATGAATCGGTTTAAGACCAAAACTCAAGAGGGTAAAACCTCACCAAAATACGAAAGAGTTCTTAACTCTAAAAATAAAAGATCTTTCAAGATCAAACATAGTTCCCTCACACCGGTGACCGACAGGATTACCACCGTAAGGTTTCAGAACAACATCGAAAGCGTTTACGCCAACTTCGACTCTCAACTCAAGTCGTCGTACGATGGTAGATCTAAAAAGATCAAGACTCTAAGCCTTAAAAATCTTAGATGTTACGAAGCCTTCCTCAGGAAGTACCTTCTGGAACAATAAATCTCTCTGAGAATAGTACTCTATTGAGTATCCACAGGAAAAATAACCTTCTGTGTTGAGATGGATTTGTATCCAGAAGAAAATACCCAAAGCGAGCAATCGCAGAATTCTGAAAATAATATGCAAATATTTAAATCAGAAAATTCGGATGGATTCTCCTCCGATCTAATGATCTCAAACGATCAATTAAAAAATAT
ATAAAACATTTCAATCCTTTGAACGCGGTAGAACGTGCTAATTGGATTTTGGTGAGAACGCGGTAGAACGTACTTATCACCTACAGTTTTATTTTGTTTTTCTTTTTGGTTTAATCTATCCAGCTTAGTACCGAGTGGGGGAAAGTGACTGGTGTGCCTAAAACCTTTTCTTTGATACTTTGTAAAAATACATACAGATACAATGGCGAACGGTAACTTCAAGTTGTCTCAATTGCTCAATGTGGACGAGATGTCTGCTGAGCAGAGGAGTCATTTCTTTGACTTGATGCTGACTAAACCTGATTGTGAGATCGGGCAAATGATGCAAAGAGTTGTTGTTGATAAAGTCGATGACATGATTAGAGAAAGAAAGACTAAAGATCCAGTGATTGTTCATGAAGTTCTTTCTCAGAAGGAACAGAACAAGTTAATGGAAATTTATCCTGAATTCAATATCGTGTTTAAAGACGACAAAAACATGGTTCATGGGTTTGCGGCTG
GACATTTTGTCATGGCACAGCTGTTGTTCAGGAAAACGACTCAAGACTTCCGAGATTGCTTTGGACTGAAACACGAAATACTTGCATCAATTTACAACGAAAAAAGCACCTTCTCTAGTGAAAACGGGTCAATCCAAATATTGGAAGAAGCAGAAGTTAATGCTCTAGGTGAGTTAGTAAGAGATGGCACGGTCGCAATTTCATTCGGACCTGGGATTTATTCACGTATGTTTTCTCATTTACGTGATGATTCTGATTATCGGTCTGCCCTTACTGACTGCGTGGCTCATGGGTGGAAGCAAACTCGAGATGCGAGGGATGTTCGAGAGTGGCAACGATCTGCTGCGATTATGTGCGCGGAGAGGTATATGTATAAGGTGAGGCAGGCGTATAAGAGGGTGGTTGAAAACTTGGATCATATGTACGCCTGGCATTACTTGACCGAAGGGCCCTCCGAGCATGTCTTTATTCTGCCAGCTATGTATGAATCTGTACGGCAT
CCCCCCCGGCCGTCTGAGTGCGCGCGGGCCCCCGGGGGGGTATTTTGATGGGGGGGCTATATTTTTGTCCTCTAGAGGGCGCTGTTGCATCGATGGTCGTGAGGGTGCTCCTGAGAGTGCGATGAGGTGGCTGCGCGCACGTCACCGAGGGCGTGGCACCGTGCCAAGAAGATGTTCGTGCCAAAGCGTTCCGAGAAGTTCCCCTTTTCTGGGAAGATTCTGGCGGGAACTTCCCCTTTTTGGAGCGCGTTCTGCTAGTTAGGTTTCGTTTTCCCGTAAGCGCCGGGCGCGCGACGCGAAAACGTGTTCGAAAACGCAGTTTTTGTGTCGTTTCGGGTGCGTTTTTGCCGTAGAACGCTCGTTTTCTGAGTCGTTTTTGCGCTAGAACGCATAGGTTCTAATGCTACCACGCGGCGCGAGAGACATGTAGTGTCACGCGCACGTGTTAGCATAGGAATCCAGACGCGCGCTCGCCTGAGTCAGCCTCCGGGCCGCGCGCC
GTTAAATTGTAGGATGGATGCTCAACGTACTAAGGATGAAAACAAAAAAGATGAACCTGGAGCTCCCTATTTGGATGGTGACGTGTTATCCAGAGATAATGGGGCTCTACTATCAATTTTCGCGCTGCAAGAGATCATGCAAAAAGTCAGACGGAATCAACAGGAATTAGCAACACACGCGCCAGAGATTGATGGAACTATACCAGAAGTAGCACTAATAATACCAGGAATCCGGGATTTACTTAAAACTAAAGCCTACAGAGTAGAGAAGAAGCCATTAAAAAGTTTTCGGGCAGTGAGCATGCAAAGTACCGATTTTTTCTTGAGAGTTGACACTTACTATGAGAGGATGTCAAAGGTAGGTGAAATGGTAGATGAAACAAAGCCAGAGGCGTTTTATGAGACAATTCTGAAGAAAATAAGGCATTTAAGGCAAGAGGGTGCTTTTTTATTACAAGATATTGAGACGCATAATCATCGTGGAGCAGAGGTTGCGGCGT
TTAAAAAACTGCACACGTCCACTCTCCACCATGGAAGACTATACACTGCGCGAAAGAGAACAAGAAATTTATAATAGGCAAGTTATCAAAAGACCCTTTGACCCCGATAGTTACCTCACCGCTGACCTCCATCTTTATCTCAAGAACGGGAAAACGTTGACGATCCACATCGAGCGGAACCTCTTCTTTAGCCATGAGTTCACTTGGGAAGAAATTTGTCGTGGCGCTTACCGCGAACATTATTTATCTAACTCTGGGCCTGGTAAATGCGATACTCAAGAATATATTGATGGTTTAGTTGCTGACAATGGTGGCCGTTCCACTCACAATTCATCCTACCTTGAACCTGTCGCTTTCCAACTTACTCTATTGGGCAACTTTGATTTGGGCAGCATTCACTTGAGGATTGGTGATTATCTAGGATTCCGCGACGGACAAAGATTCCCCTGCAAAGAAACGATTCACGGTAGACGCGATACTATTGGACCATTCATGCAAGG
GGCGGTGGCATTTTTGTAATAAGAATGGGTACTCTAGTTGGAGTACTCCAGTTGAGCCCTCTCAAACTTGCTCATTCTATTGGAGTATTAGAGTACCATATATACTACTTGTGTTTATCTTGGTTTTGGTACACGTGGCGGCCATCCGTATAATATTACCGGATGGCCGCGCGGAGTATGCTATGTGTCCGTACTCTACAGCTGGTGCGCATTACTCCGCTCCCCTCTCTCCTGGTGTCTTTGCCACCTGGCGCTCTCTCCGCCCTCGATTTATCTTTCCTTTCGTTGATTGGCGTCTCTTTATTGACCAGCCTTTAATTTAAATTAAAGTTTAGTCCTTTTATGTCGGCGCGATATCAATTCAATTTTGAATTATTGATTCGCGATTCCTGTTTATGGCCCCCATTGTACTACATGGTCGACGTGGACGATTTGAGACCATGCTGCTGAGTCAGGTTACGTTCTATTGCTAATTAGCCTTTTCTATATATTGGGGCCGG
GGATTCGAAACCCCTCGCGGCCGCGACCGAACGGCGAAAAAAATTTCACCTCAATAGAAGCGAACGGGCGCTGGCGAGATTCGGCCCAAATCCTCGGATAAATTTTCGCCTCGAAATGGCGCGTTTGGCCCCCTGCCAGCGCGGCCCTGCGTTCGTGCGCAGCACCCCCTGCCCCGCGGCAATCGCTCCCCTACTTTCTGTTTTACTTCCTTGGTATTTCTACGCATCCTGTTTTCCCAGAACCGAGGCGTGGTGTTGCTAAGCAGCTCCTCGGCATCCGGTATATGCGGGCAAGCACCCAGCGCGAGCGCCATTAAAAGCGCGGCAGCGCACAGCAGCCACACTCCCTACCTCGCTCCGCTTCTTCCCCGTCTCTCTCCACTGTCCTCTACTGCTGCCCCTTCCCATTGACCCTTTCCGCTCTTCCACAGGGACGTCCACTCATTGGTTCTTTGTTCTCTCTTACAGGGTTCGCAGTGCGCTTGTCTCTGACGGGACCG
TTTATTATTAAAAATTTTCTATTATTGTATATTTTTATTTGCAATGCGAGTATACATACCATCCATGCCCACCAAGAAAACACACCCAACAAAAGAAGAACTTCTCCAAGACCCTCTCCTACAAGAATTCATATTTTCCAGGAACATAAAAGAAAAAACTATAGAGACATACATTGCAGCAATACAACACTACTCACAAGTCACAGGAAAAACAATCACAGAATTAATAGAAGAAGCGGAAAAAGAGGAAGATTCAGGGGTTAAAAGAAGAAAACGCAAGATCAGACAATATTTCCTAAAATACATTCAACACCTACAAGACCAGGGGGTCAAAGGATCAACTATCAGATTATACATCTCCAAAATCAAAGCACTATACAATGAATATGAGATTGACCCCCCAAAGATCACATACAAAATTCGACCTGAAAATAAATCCATGGATGATCTTATAAATCTCCATGAGATCAAAAATGTCCTGGACAACACCCATCCACGGG
TATTAAAATCTTAATAGGTTTTGATAAAAGCGAACGTGGGGAAACCCGAACCAAACCTTCTTCTAAATTCTCTCTCATCTCTCTTAAAGCAAACTTCTCTCTTGTCTTTCTTGCATGAGCGATCTTCAACGTTGTCAGATCGTGCTTCGGCACCAGTACAATGTTTTCTTTCACTGAAGCGAAATCAAAGATCTCTTTGTGGACACGTAGTGCGGCGCCATTAAATAACGTGTACTTGTCCTATTCTTGTCGGTGTGGTCTTGGGAAAAGAAAGCTTGCTGGAGGCTGCTGTTCAGCCCCATACATTACTTGTTACGATTCTGCTGACTTTCGGCGGGTGCAATATCTCTACTTCTGCTTGACGAGGTATTGTTGCCTGTACTTCTTTCTTCTTCTTCTTGCTGATTGGTTCTATAAGAAATCTAGTATTTTCTTTGAAACAGAGTTTTCCCGTGGTTTTCGAACTTGGAGAAAGATTGTTAAGCTTCTGTATATTCTGC
ATTTATATCACACATGTTATATAAATTACAACATAATAATACTTGAAGTAAAGAGATCATTTTACAACAAGGACATTATCTTAAATCCTAATTAAGGTTACTAATAATTTAGTTGACTAAATTTTTAAAATACGAAACAACTTGTCGGACCGGACTTGTCTTTATCAAAGCTTTTGTGTCGGCTAAATCCAAGTAGAACTTAACTGCTTCGTAGCAAAAAAAGTACTGGAACGGATTGAACAAGCTGTGGTACCTTTTTTCCCGAATACTGGACACTATAGACGGAATTGAAACAGTTTGATTGTGATGAAACCTCGAAATGCTGATGTCGACCACGCAATAGCAGGGAGTCCTTCCCAGCCCGGCATTACAGTGCACAACAATTGGCGGCGGCTGGAGGCGTTTATGGCCATTCTGGAGCGAGTTTTCATAGAGTTCCCTCTGGCATTGTCTGACCTCCAGGACGAAGCTCACAAACTCTGACGTATTTTTGGGCACGT
GATAAAAACTTTATATTAAGCTTTTATCCTTCCCCGCGTTGGAGCGCGGTTAGCTAGCTATCACCTCAGGTGATAGCGGAAGGTGGGTCTCAGACCCACAAGGTGACGGCTTGTCTCGCGACGCACGTCCGCGCTTTCTGCCCAAGGCTCTGTACCCACTTTGCCCGGCTTGCGCGAAATCTCCGCCCGCTGTAAGGTTCGTTACCACCAGGTATTCGACCCTGTATGTTCATTTACGATTGGAGATTCACATGCTTAAACTGATCCCTCCGTTTACCGACTCGAAACCAGCTGTGCTGGACACCATCGACCGGTCTGGCGCTACCTTCGTCGAGGTAGATAAGCTCTACAAATTGTGGCCACACGTGGCTACCGGTGCTATCGTCATCGCGTCGATCACCACCGAAGAGCTCGCTCTTCTCCAGCGGTTCATGTCCTCCCTGCTTCAGGATGTTCCCACGGTCATCACCGCGGTGCCGGGCTGTTTCTACAGCTCTGAG
TAATATTACCGGATGGCCGCGCCCCCCCCTCCCCTTTGCCGTACACTCTGGTGGTCTCCCCCCTCAATCATTTTGGTGGCTACCTGGTCCCACCCACTAATTTGATGACGTGGTCCTCTGTCGTCCACTCATTATAGCTACTGTATTTCATTTATCTTTTTCTTTTTGACCAAAAGATAAATGAATTGGCGCTCTTGCATTTGAATTTTGAATTATTGAGAATGGGGCTAATATTATTGGCCATATGTTTAAGGTTATTTGTTGTGTACTCTTCTGTGCTATTTTACATTGACCAATCAAAATTCACATATCGAGTTACGTTAAATTGTGTATTTGTTATGTTTTTCTATATATTTGAGAATGATTTGATATGAACATTAATATTTGAATATGTATTCATACAAATATCGACGTGGTTCGTCTAACTATCAAAGACGATGGTATACACGTCATCACGTGTATAAACGTACATCTGCTGGTATACGTAATGATGGTAGACG
AGCAAAAGCAGGTAGATATTGAAAAATGAGTCTTCTAACCGAGGTCGAAACGTACGTTCTCTCTATCGTCCCGTCAGGCCCCCTCAAAGCCGAGATCGCGCAGAGACTTGAGGATGTCTTTGCAGGAAAGAACACCGATCTCGAGGCTCTCATGGAATGGCTAAAGACAAGACCAATCCTGTCACCTCTGACTAAAGGGATTTTAGGATTTGTGTTCACGCTCACCGTGCCCAGTGAGCGAGGACTGCAGCGTAGACGCTTTGTCCAGAATGCCTTAAATGGAAATGGAGATCCAAACAATATGGATAGGGCAGTTAAGCTATACAAGAAGCTGAAAAGAGAAATAACATTCCATGGGGCTAAGGAGGTCGCACTCAGCTACTCAACCGGTGCACTTGCCAGTTGTATGGGTCTCATATACAACAGGATGGGAACGGTGACCACAGAAGTGGCTTTTGGCCTAGTGTGTGCCACTTGTGAGCAGATTGCAGATTCACAGC
AGCAAAAGCAGGTACTGATCCAAAATGGAAGACTTTGTGCGACAATGCTTCAATCCAATGATTGTCGAGCTTGCGGAAAAGGCAATGAAAGAATATGGGGAAGATCCGAAAATCGAAACGAACAAATTTGCCGCAATATGCACGCACTTAGAAGTCTGTTTCATGTATTCAGATTTCCACTTTATTGATGAACGGGGCGAATCAACAATTATAGAATCTGGCGATCCCAATGCATTATTGAAACACCGGTTTGAAATAATCGAAGGGAGGGACCGAACAATGGCCTGGACAGTGGTGAATAGTATCTGCAACACCACAGGAGTTGAGAAGCCTAAATTTCTCCCAGATTTGTATGACTACAAGGAGAACCGATTTATTGAAATTGGAGTGACACGGAGGGAAGTTCACACATACTATCTAGAAAAAGCCAACAAGATAAAATCTGAGAAGACACACATTCACATATTCTCATTCACTGGAGAGGAAATGGCCACCAAAGC
CGCCGCCCCCTCAACTTCGCAGAAAAATCCGTTTTTGCATATTTTTTTAAGGGGGTGTAATCATGGCTGGAAGAAATAAACAACCACTCTCTGTTATACAGGGAAAAGGTAGATCAAATCACATTACAAAAAGTGAGAAAAACAGACGAGAAAAACAAGAAGAAGCATTGCGGGGGCATACTGATAAAATTGAAGCTCCTTCTTATTTGACTGCAGCACAAAAAAAGGAATTCGATACTTTAGCTGCTGAATTAGTCAGATTGAAAATTTTCAGTAACTTAGATGTTGACAGTTTAGCAAGGTACGTTGATTCTAAAGACCAATATATAAAAATGGTTCGTCTGCTAAGAAAAACAAAACCTTCAGATGACTTTAAATTGTATTCTCAAATGCAAAGAAGTAAAAATCTTTTATTCAATGAATGCCGTTCTTCAGCTAGTGATTTAGGTTTGACCATTACATCCCGCTTAAAATTAGTTATTCCAGAAGTAGATACTTCA
ACCGGCTCCCCCCGAGTCGGGGTGATAGTGACGACGTGTGATAGGTTGTTACGTATGGAGATCGAACCCCAAACGCTCCGGCCGCGCCCGATCGCGGACCTGACAGCGGAGAACCTGAAGATCCTCGTGGAGGACATGGGCGCGGAGCCCGGCTGGTACACGAGCGCCGCGCTGTACGGCTGGTACACCGGCATGTGCAAGGAGGCGGGCCTGGAGCCCGTGAGCCAGAAGAAGTTCGGGATGGTGCTCCGCGAGCTGGGCTACCGGACACAGGTCCGGCGCACCGGCGGGACCACGGCGCGGTGCTGGTACCTGACCCGGCGCGCCGCTCGGGGCGAGGTGGCTCCCCGTGGCTAACGGCGTGGTGACCGGCGACCCGGGCCAGGTGTACGGCCGGATCAGGGTGGCGGACGTGGTGCTGGCGATCCGGGACCTGGAGCCCGGGTTCCACACCGTGACCGAGGTCCACCGGCTGTACCTGGCGCGCACCGGCCAGGCGG
GCCCTTTATAAAGTCATAATCTTTTTTCGTTTTGATGAGTGCGTTAGGGGATGTAATCTACGTAGTCTCTATTCTTTTCCCGGCCGTGGGTCTTCTCTCAAGAAACTATTTAGTTAATTTAATGGGGACGTTCTTAGGCGTCATAGGGTTTCTGGTTTTTGTCCAAGGCTACACGGATATAGCGTTCTCAGGGTCTACTTTCTATTTAGCGATATTCCCGCTCTTACTGGGGTTAGTGAACTTAGGGTTCTTTTTCAATTGGCTTAAGGAGGAACGAATATGATGAGGTGGATGTCAAATGGTCTTGTTAGTCCCAAAAACATACGCAGAAATAGCCCTAGGTTTAGATTCAATTATGCTCATTACTGCTTTACTATTCAGAAAGTCAAAGCCCAAGAAAGAGAGACAAACATTAAACCGCAAATCCATAGGGTACTATCTCATAGGGGGTTCGGCATTAGCCTTACTCGTAGGGCATTATGCCTTCTACACCACTTACG
TGTTGGGAACCCAGGCTAAGCTGATGCTATTGGAACAAAAGGTTGCATCAGCCCTCCCCGCCAAAAGCATGCCCCGGGCGTGGTGGCGGGCCACCAATGGAGGACCTGATCACGGGCAAGACATGCCTCAGGGCCACCAATGGAGGACCTGATCACGGGCAAGACATGCCTCAGGGCCACCAATAAAGGACCTGATCACGCACAGAACATGCATGGCTGCACCAATGGGGTAGCTGATCATGAGCTAAACACTCGTCTCCCAGCCTATCAGAACTACTTCCCCTTTCCCCTCTCTACCCGCTCCCCTCCCTATATAAGGAACCCATTTTGAAATAAACTTTGCAGCTTGATCAGAACTTTTGTCTTGCTGCCATTCTTCGCGCCTCTTGTCCCATCCCTTTCTCATCCACGACAGGCTTGCTCGGGTTCCTGTTTGTTGCTCTGCGGGACAGAGCAAGTGGCGCCCAGGACGTGGGGCTCGATGCCGGCCTCCGTGGACC
GGGTTTCAATAGGAGAGTTGCTGACACGGTGAAGCCGAATGCCACGTGCGTCCTTGCGGAGTGGTGGAATACCCCGCAAGTGATTTAGCACCCCTATTAATGGAACCTACTCCTGAGAGACTATGCAGATTGGTCGCCTTGGTGGTCCCGAGTTCCCGTGTGACCCTCCCAACGAAGCAGGTGGAAGATCCTTCCGTTGGGTAGAAGCGCAGAGAAAGCTGCACGCCCGGCTTACAGCAACTGCATAAGCTTACGACCAGGATACCTGGTAGCACCTTGAATAGGTTGACCAGGGTCTCCATGAATCTCTCCTGGAGCGAAAAGGTGAGGGGTGTGTGCAAACATCGGCAGGCGCCCAACTGCCTGAATGTGGCACACATATCAACCCCACCTGAGAGACTGTGTTTGCGTCACGCCCGGTGGTCACAGAGTCCCCATGTGACCCTACAACGAAGCAGGTGGAAGACCCTTCCGTTGTGATAGAAGTGCTGAGGAACCAG
CTAAGTAACACCTAGGAATTTCTACCTAAGATTCAACTTCTTTCTTTTTCTAGTTTTAAATTTTCCTGCTGTTTGAGGGAAGTTTGCCCTTCTTCTTCCGTCGTCCTTCGTAAACCATTATTTCTATTTCCTCTCCTTTTAAGTTTTTAAGTTTCGCTATGGACTACATTCGCCCATTGCGCGTTTTCTCCTTTCCTCACGTTAATAACACCTTGGAGTACGTTAGGTACAACAAGGCCAATGGTGATGTAGGAGCTTTCCTAACCACCATGAAGTTCATAGGGAACGTGAAGTTGTCGGACTTCACACCCAGGTGCGCAGCTATGATTTACATTGGAAAGCTCACCAAAGGGGTGAAGCGTACGTTTGTCCCCCCACCAGTTAAAGGGTTTGCACGGCAGTACGCTGTTGTCAGCGGCTCAGTCAGCGCGCTGAGAGGGGATGGTAAGAAGGTCTTGATGGAGGCAAGGACCTCAACTTCCGCAACTTCCGACGTGTCT
GGCTTTTTTTTGAAAAGTCTTGTGTTAGCCATGGCAACTTTCAAAGATGCTTGCTTTCATTACAGAAGAATCACAAAACTGAATAGAGAACTACTGAGAATAGGAGCAAATTCAGTGTGGACTCCAGTTTCTACGAATAAAATTAAGGGGTGGTGTGTTGAATGCTGTCAACTTACTGAATTAACATTCTGTCATGGATGCTCATTAGCTCATGTATGTCAGTGGTGTATACAAAACAAACGTTGTTTTTTGGATAATGAACCACATCTTCTGAAGTTACGAACTTTTGAATCACCAATAACAAAGGAAAAATTACAATGTATTATTAATTTGTATAATATGCTCTTTCCAATTAACTCAAGTATCATAAATAAATTCAGGAAGACAGTTAAACAGAGGAAATGTAGAAATGAAATTGATAGATCATGGTATAATCAATTGCTACTTCCAATCACTCTAAATGCTGCAGTGTTTAAGTTTCATTCAAGGGAAGTTTACAT
GGGGCATTTTTGTAATAAGAAGAGGTACTCCAGATGAGTTACTCCATTTGAGCCTTCTCAAACTTGCTCATTCAATTGGAGTATTAGAGTAACTTATATATAAGAACCCTCTATAGAACTATTAATCTGGTTCATACACGTGGCGGCCATCCGATATAATATTACCGGATGGCCGCGCGATTTTTTTAATCCGTACAGTCCAACTCTCTCTCGTCCAATCATATTGCGTCGTACAAGCCTATATATTTCCAACAACTTGGGCCTTAAGTTGTTGGAGGCCCATTATAAATTAAAGTGATCTTGGCCCAATGTCTTTAACTCAAAATGCCTAAGCGTGATTTGCCATGGCGATCGATGGCGGGAACCTCAAAGGTTAGCCGCAATGCTAATTATTCTCCCCGTGCAGGTATTGGGCCAAGAATTAACAAGGCCGCTGAATGGGTGAACCGGCCCATGTACAGGAAGCCCAGGATGTATCGGACTCTTAGGACAACTGACGT
CATCATCAATAATATACGGAACACTTTTGCGTGATGACGTTGACGTGCTGTGCGTAAGGGGGCGTGGGAAAATTGTTCAAAGGTCGCTGGGCGGGAGTTTCTGGGAGGGGCGGGGAGTGTCCGTGTGCGTGCGAGCGGCGGGGCGAGGCGCTGAGTCAGGTGTATTTATGATGGGGTGTTTAGGGTATCAGCTGTTGGACTTTGACTTTCACTGTCGTAAATTTGCCACTTTATTGGAGCCCTTTGCCCGCGGACGTGGAGGGATTTTTCCCAATTTATGGCCACTTTTACTGCGATGCCGCACGAAACCTGTCTAAAGGTCTATGCCACGTCTCCCATCATGGGCGGTCTTTTTTCTCTATGCACCACTCCCAGTGAGCTATATATTACCTGCGCAGGTAAAGAGGTGCCACTCTTGACATCATCAATAATATACGGAACACTTTTGCGTGATGACGTTGACGTGCTGTGCGTAAGGGGGCGTGGGAAAATTGTTCAAA
ACCGGTGGGCGCGAAAAAAAAAAGTGGTCCCCGCCACGTGAACATGTCGCGCGTTGCTGTCCAATCAAAACGCGCGCTGTACGCATTATAATTTGAAATTTGAAATATAAACTTGGTCCCTAAGTAGTTGAAATTAAAATGTGGGATCCTTTGGTGAATGATTTCCCGGCAACCGTGCACGGTTTTCGGTGTATGTTAGCTATAAAATATATTCAGGCGGTTAGGTCCGAATACGATCCCGGTAGTTTAGGGTTTGATTTATTGTCTGATTTAATAGGTGTTCTTCGTGCCGGGAATTATGTCGAAGCGACCGGCAGATATCATAATTTCCACTCCCGCCTCGAAGGTACGACGTCGTCTGAACTTCGACAGCCCAATGCAGTCCGGTGTTCGTGCCCCCACTGTCCTCGTCACAAACAAACGCCGAGCGTGGTCCAACAGACCCAATTACAGGAAGCCCAGAATGTACAGAATGTATCGGAGCCCAGATGTCCCAAAGG
AGCAAAAACAAGCGATGGACAGAGAAGAACCCGCGGAATCAGAGTGCACCTTAAGAGCTCTTGTAGAAGAGTACAATGGAGCATGCAAGGAAGCACCGAAAGAGATGTCGAAGCAATTCACAGACTACAACACATTCAAAAGGTATACCACAAGCAAGAAGGATCATGCACCCCAGATGAGACTAGTGTATTCAGTGAGAAAACCATGGCCAATCAGCATGACTCCCAGCAAGGAGATCCCTCTGGTGTTCAACGGGACCAAACTAAAAGATACTATCCTGGACCTAGGAGAATCCAAGAGAACCAGGGCAAACATAGTAGTACCAGATTACTGGTCCAAGTACGGAAGCCAGACCAGCCTAGAAGTAGTTAACGCCATTCTATATGCGGAAGACTTGAAAGTACAGAGATTTTTCAGCACAGAATGGGGTGAGATCCGCTACGGAAGAATGCTCCCCTTCAGAAAGCCTGTACAGGCATGTCCCACTATAGAGGAGGTA
ACCGGATGGCCGCGCGATTTTCCCCCCCCCCCACGTGGCGCTCTGGTGGTCGTGCGATTTCTCTCCCCCCCTCTCGCGCGACGTGGAGCTCTGGTGTCCGCGCGTTCCACCCGCGCGCTCTGCCTTTAATTTAAATTAAAGGGAATAACTTTCATCAGGACCAATGAAATTGCGTCCTTTAAGCGTAAATATCAGCGTAAGACTTGGGCCCTAAGTTGTTTGACGTCTATAAAATTAGGTCATGTATGACGTCAGTATTATTTCAAAATGCCTAAGCGGGATCCCTCATGGCGCCAGATGGCGGGAACCTCAAAGGTTAGCCGCTCTTCTAATTTCTCACCTCGTGGAGGTGGAGGCCCAAAATATAACAAGGCCTCAGAATGGGTGAACAGGCCCATGTACAGGAAGCCCAGGATATACAGGACGCTAAGGACGCCTGATATTCCTAGAGGCTGTGAAGGGCCTTGTAAAGTCCAGTCATACGAGCAACGCCATGATAT
TACCGGATGGCCGCGCGAATTTTTGGCCCTCCACGTGTCCAGATGAGCGCCTGCTTATTGGTGATCCCCCCCTCTCTGGAATTGGTCCCCCCCACTTTTGACCACTTTTGACCAATATTTGAATTAAATGCGCTCCCCCAGTCCGTACAGTACACGTGGCGCAATCTGGTCCATGCATTAAAGCTTAGTCATTCACTAGGAAAAAGTTTGTATATCCCCCCCCCCAACTTTGAATTTGTCCAGGTTTAGTCCCTCACATTATTTATATATACGTGGACCAGTCATAACCCATATGTGAAGGCTATTTACTATTATTCAAAATTCAAGTTGCTCTATTTAAAGGACGTTGTTGTCATTTTGGAGTAGTATCCGATATCTTAATATGTATCCAGTTAGATATAAACCTGATGCTAATAATTATAAGAGGAGATATTATTCACGTTCTAATGTGTTTAAGAGATCATCTGGTGTTAAACGTGCAGATGGGAAACGTAGAGCTA
AATTTAAACCTTTATTTATAATTTATAACTGGAAAAAAAATAGTAAACACACACGTTTATAATTAACTTTTAATGTGTTTTTAATGAAAAACGGCTTTTAAAGCCAACGTAAATAGAATTTTTTGTTTTAATTGTTAAAAATGTCCATTACGCTTTCCATGAAACTTTTTTCTTTAGATGGAGGAGGAAAATAGTACTTTTTAAAAGGGTTGGGTATTTTTAACGTGTCGAAGCTACCTACTCTTTTATACTCTTCCGGAATTGTGTTGGGATCGTATACCGATAATTCTTTATCGTTTATTTTTTTAATTTGTTTAGGCGTATTGTCGGTTTCCTTTTTGTCTTTTTTTTCGTCGTCTGTGACAGGATAAAACGGCCAAAAAGTTGGTTTTTTATAATCTTCCTCATCAAAAAAATCTCCTAATATTAACGATGTTAACCATTTTATGGGATACAGTATTAGACTAGCCGCACTCGATACAAACAACCGAGAAAATTTT
CTTTTCAGCAACGGCGGTATTGAGTAATCTCTTAAGATTATTTAATACGTGTTCTTACATTTAAATTCAAATAGTTAAGATTTAATTAGGATTAATTACCGATATTGTAATCTTCTATTATTTTATCGGTTTGAATCTCCCTTACACATATGATTATGTAGCGTGCTTATTAGTAGTAGATACATCTAAATTCTACAACGACCTAATAAGTTTTGATTATATAAGATAGGATGTGAAGGCTCCGATTTGTGAATAGGTTTTTATATTCGAAGTAGGTAGTATTGCGCATACTATTAATTCCACAATACGTGGTCTTCGTCTTAGCAAATTTACCTTTCGTCCCTATGGAAATGGCTCTTCGGACCTGAGTACAGTGGGACAACCCCAACGATGATGACGACCCAAACAAACCAACTATTTAATAGATCTCTTAACGACGAACTTGGCAACCGCACGGACACGATTACTTTGCATCCATGGAATGTTTCTGAGTATGTTAC
GGGCGGCGTCCGCGCAGATTCTCGCTATATATGAAAAATTTGGACATGAGGTTGTTGTTTAATCATTGCTGAAAACTGGTGAGGGAATATGGCCGTGTTATTGAATAAATCTGATATGGCTTCCTCGCTGGGAATATCCGTCCAGGCCTTTGATAAATGGGGTGTCCAGCCTGTAGAGAAGAGGGGTCGTGAAGTCTTCTTTGATGTTCGGTCAGTCGTAGATAACCGGCTCGAAAACCAGAGCAGAAAACTACAACCATCTCCGGGTGACGACGATGATGGTGTCAATATTGATTATGAACGTTGGCGTTTAACTCGTGCGAATGCTGATGCGGCTGAGCTGGCCAATGAGAAAAAGCGTCGCGAGGTCGTAGAGACTGCGTTTTGTACCTTCGTGTTATCCAGAATTGCCGCTGAAATATCCAGTATCCTGGATGGCATACCCCTTTCGATGCAGCGCCGGTTCCCTGAACTGGAAAATCGGCATATCGAGTTCCTGA
TGGTATCAGAGCAAGGTTAAACATGGTCATGTCCGGCTAAAAACCTAGTGTTAGGTTCGGGGAAAGAGGTCTACTGTGTGTTTCAAATATCCATTTGTTATTATCCAAACAGTGTCTGTTCCTTGTGTTTAGGATGGAAACCTGAGGTTGCGAACTACGTGTTCAAAGGAGTGATCATTTCAAAAGGAATGTCATTCTAACTATCGTATGCTCTAGACTTGCCCTGTTATAGCAACAGAGGATCCTGTCTATCAGAAAATAGTTTGAACAATTCCGATGATCTCTCATACTTTAGGTATAACAACGCCACGTATAAGGAGCTAATTCTTTTGTAAAAGACGTAACCCAGAAGAGAGTACCCAGAGAGGGGAAGACTTGGGGAGAAGGTGAACAGAAGAGAGAGCTTACTGTACCTGGTACTGTTATAGGAAGATTTTGTTATGTCCAGTCGCTGGGAGAATAGTATACAAGAGTGGTATGAGAAGTCACACACAGCAAAC
AAGACGCTGTTAAATAATTGCATATATAAAAGCCCATTGTACAAGCGTTGTAGCCTGTGCAGTGGGCTTTTTTGTGTTCAGGGGGGTAAAAAAGGGGTAAAAAATTTAATAGTTTTCCATAATATCAGCTACACTTGATTTCATTTTCTTTGTGACATGAGTATAAATTTGGGCAGTAGTTTTAGCGTCTGCATGTCCTACACGTTCCATGATTGATTTTAGCGGCACGTTATTCTCTGCTAGACGGCTAATAAGAGTGTGACGGAAGATGTGGCTAGTAAGTTTTTTTGTAATTGGGTCTTCCAATCTTTCATTAGCTTTTTTTAAAGCTAAGTTGAATGAGTTAGTCTGAATTGGAACACCGTTTTTTGTTGTAAAAAGGTATCCCATATCTCTATATCTATGATTTGTATTTTTTTCTAGTTCGTTCATAAATTCTAACTCTTGTAGAATTTCAAGTTCTCTACTTGTCATGATGGTTTCACGATAAGAAGCTAATG
AGTAAAGACAGGAAACTTTACTGACTAACATGGCAAAACAACAGAACAACAGGCGAAAATCCGCAACAATGCGTGCAGTGAAGCGCATGATAAATACACACTTGGAGCATAAAAGGTTTGCACTGATCAACTCAGGGAACACCAATGCAACTGCTGGTACAGTACAAAATCTGTCCAACGGTATAATCCAAGGAGATGATATCAACCAGAGAAGTGGTGATCAAGTGCGTATAGTTTCACATAAACTTCACGTACGAGGCACTGCCATCACCGTCAGCCAGACCTTTAGATTTATCTGGTTTCGTGATAACATGAACCGTGGGACCACTCCCACAGTTCTTGAGGTGTTGAACACTGCGAATTTCATGTCGCAGTATAACCCAATCACGTTGCAGCAAAAGAGATTTACAATACTCAAGGATGTAACTCTCAATTGTTCGCTGACAGGGGAGAGCATTAAAGATCGGATAATTAACCTTCCAGGACAACTGGTGAACTAT
GTTAGTAAATTATATACATAATTTTATAATTAATTTAATTTTACTATTTTATTTAGTGTCTAGAAAAAAATGTGTGACCCACGACCGTAGGAAACTCTAGAGGGTAAGAAAAATCAATCGTTTATAGAGACCATCAGAAAGAGGTTTAATATTTTTGTGAGACCCATCGAAGAGAGAAAGGATAAAAACTTTTTACGACTCCATCAGAAAGAGGTTTAATATTTTTGTGAGACCCATCGACGAGAGAAAGAGATGGTTAGTCAAGATATTTTTCTTAGTACAAAAGTCAATGTTTTAAAATATATGGACGAGAATTAATTTGTCTGTATAAAAACTTGTGTGAAATTATGTACTAGAGAAAAAACGTGAGCAGTGTCCCCTACATGGATTTTACAGATCATTTATATTCCAAAAATATTAACTATATACGTTTATTATATGATGTTAACGTGTAAATTATAAACATTATTTTATGATGCAATTGTCTGACAACCTAGATT
ACCGGATGGCCGCCCGAAATTTCGTGGTGGTCCCCCCCTGTCGGCCAATGAGATTTGTGCCTTGAATGCTATATAAGTGGATGTTGACATCACCTTTTGTCTTTATATACGTCAGCCCTAATTTTAAAGGGTAAAGATGTGGGATCCTTTACTTAACGATTTCCCTGAAACCGTTCACGGTTTTCGTTGTATGCTAGCGGTTAAATATCTTCTACTTGTTGAGGCTACATACTCTCCGGATACGGTAGGTTACGATTTGCTTCGTGATCTCATAGGTGTGATTCGTGCGAAGAGCTATGTCGAAGCGTCCTGCAGATATAGGGATTTTCACTCCCGTCTCCAAGGTACGGCGCCGTCTGAACTTCGACAGCCCGTATGCCAACCGTGCGAGTGTCCCCATTGCCCTCGCCACAAACAAAAGGAGATCATGGGCTCAAAGGCCCATGTATCGGAAGCCCAGGATGTACAGAATGTATAGAAGTCCTGATGTGCCTAAGGGG
GAATTCTAGGGCGATTTATGCCTTCCATAGCGAATTACGGTGCAACTAACAATTTTAGATAGTAGCCATGAACAAACATTATAGTAGCTCACTACGTATTGATCATTTTTATAATGACTTGCGTAGYATGAAGCGCTGCTTGTAGTTGTAACTATGTTAYTTTGCAAGTTGGAGTTTACTATTTTGGATTATGAATATGTGCACTTAGTGTCTGTATTTATAGTCGTTTGTGGTTCAAGGTTTTGTGTTAGTAGTACATTTATGTATGAATGTACCTTTAGTATGAATGTTATAGAATGACAATATCGAAGGAAAAATCTTTATAAAATACAAAAATATTGTTTTWATTACTTCGATATGGTGTTTTATAGAGTAGATTGCCATGTGACCGCTCATAGAAGTCCATTATGGTTTATCAATCGAAGTTGAATGTATTTATAAGAATATTATACTTAATTAGTAATATTAGTAGTCCGTAACTATTATCATCCTTTTTTACA
GTAGTATTACCAGCGCACTTCGGCAGCGGCAGCACCTCGGCAGCGTCAGTGAAAATGCCAAGCAAGAAAAGCGGCCCGCAACCCCATAAGAGGTGGGTGTTCACCCTTAATAATCCTTCCGAGGAGGAGAAAAACAAAATACGGGAGCTTCCAATCTCCCTTTTTGATTATTTTGTTTGCGGAGAGGAAGGTTTGGAAGAGGGTAGAACTCCTCACCTCCAGGGGTTTGCGAATTTTGCTAAGAAGCAGACTTTTAACAAGGTGAAGTGGTATTTTGGTGCCCGCTGCCACATCGAGAAAGCGAAAGGAACCGACCAGCAGAATAAAGAATACTGCAGTAAAGAAGGTCACATACTTATCGAGTGTGGAGCTCCGCGGAACCAGGGGAAGCGCAGCGACCTGTCTACTGCTGTGAGTACCCTTTTGGAGACGGGGTCTTTGGTGACTGTAGCCGAGCAGTTCCCTGTAACGTATGTGAGAAATTTCCGCGGGCTGGCTGA
TGCACTGGATTGCAAGGTTTTGTTTCTATCAGATAGTGGTTAAGGTGGATCACTCTACCTTTTCATCAAGCCAGTCCGCCCACCACTGCATCATTTCTCTGCGCTTATCGAGATACTGAGCATGGTTGTAAATCCCACGCACAGATCCGCCGTTGGCATGTGCCAGTTGCACTTCAATAGCGTCAGCAGGCCATTCGTGCTCGTTCATAATTGTGCTGAATTCATGCCTGAATCCGTGACCGCTTTCCAGACCCTCATAGCCGATTTGTTTGATCACAAGTAATACCGCGTTCTCGCAGATTGGCTTTTTCTTATCGTTGCGCCCGGCAAAAACAAACTCTGATACTGGTTTGGTGATTGAGCTTAGCGTAGTGAGAAGTTCAACTACCTGGTCTGACATAGGAACCACATGAATTTTGCGTCCCTTCATCACACTGGCGTCGATGGTGATAATCCTGTTTTCAAAATCGACGTTCTTCCATTGCATGGAACGAAGCTCT
CCGGATGGCCGCGATTTTTTTAAGGTGGTCCCACCCACGTGCATTGGTCGGCCACTGAGAACGCTCCCTCAAAGCCTATTTAATTCAAATGTATTATAAATACTTGGTCCCCAAGTACTAAAGCTAAACATGTGGGATCCACTTGTAAACGAGTTCCCTGAAACCGTACATGGTCTACGGTGCATGCTCGCTGTAAAATACTTGCAGTTAGTTGAGCAGACATACTCTCCGGATACGTTGGGGTACGATCTCGTGCGAGATTTAATTTTAGTTATCAGAGCTCGAGACTATGTCGAAGCGTCCCGCCGATATAGTCATTTCCACTCCCGCATCCAAGGTGCGTCGCCGGCTGAACTTCGACAGCCCGTATGTCAACCGTGCTGCTGCCCCCACTGTCCTCGTCACAAACAAAAGGAGGACGTGGGTGAATCGGCCCATGTATCGCAAGCCCAGACTATTCAGAACGTACAGAAGTCCTGATGTGCCCAAAGGTTGTGAAG
TGATACTGATACAGTGTACACTCACGACGTGAGTAAACAGATTGACGTAACGCCTCAATCGTGGTCAAGGACCAGCATTTCAATGCTATCACATTAAATACAATCACGTTGTATTACAAAACTTTCCGTTTAATTACGTGAAAGGTTACAAATGGCCTTCTCTTACAGAACGCCACAGGAGGAACTTCTGAGCAGACTACCACAGTCCCAACAGGAGGTGATCAGCGGATTTCAGTACGAACGCATTCAAAAGGAGGAAGAGAAGAAGGTGGAAAACTTCTCTTTTTACCTACCAGAGAAAACCAGGGAGTGGTTTACTAAGTCAGGTGTCTATCTTTCGCCTTTCGCTTATGTTAATCATTCTCACCCTGGTTGTAAAACTCTGGAGAACCACCTTTTATTTAATGTTGTAGCTAGTTATATTAGTAAGTACTCCTATGTAGCTTGTCTTAGTATTAAATCTAATAAAATGAGCAAAATGGAACGATTGGGTCCTAATT
GTAGAAAATTCTGAATCGTAAACATGAATGTAATTATTCCAGCTCATTTGTTAGAGGGGGGTTTAGTAGACACTTTAGGTAACGATAGTTCGTTGCGTAAATTTGCTCGCACAACGAAGTACCTAGCTAATGATTGGCATGATGGAGCTGTCTCCGTTTTGAGAAATCGTAACAATGAATCCAAACTTGAAAATAGTTACCAAAGCTTCGCAGGTGAGAGGTTAACTCATGCACCAGGTGGTAACAGAGGTGGTTTGAGAACTGACTTACTGGTGCGTTGTATTCAATCAACAGTAACTCAGAATGTTGGTATCAACGTTCCTCAAGCTGAGAAGATAGCACTAGGTAATAGTTTAGCTTCAAGTGACACACCAGCTTCAGCCGACCACATTATGACAACTGTTCCTGTCATTTTGCAAAAACCAAACAATGTATCTCATTCAGTAACAGGTAGAAAAGAGATGGTAGCAACGTTTTCAAATGAAAATGGCGAAGCGATC
ACCGGATGGCCGCGCGATTTTTTTCCCCCCTACGTGGCGCGCTGGTGACCATTGGATACCGCTCTCCCTGGTGGTCCCCCTCCCAAGGTGTTACTCCCCCCTCCCCGGCTGAATTCAATTGAGCGCTATTTTGGAGTCCGCGAAATGGGTTAACCGCATTTTTTGACGTCCGCATACGATTGGTCCCTTTAATTTGAATTAAAGGATGTATAAATTCTATTGTCCAATCATTTCGCTCGGGTTGTCTCCTCGCGCGACGCTCGCTTTTGCCCAACGGGATGAGATGTGATCTTGGTCGTTGGATAATAATATAATTTATTCAGCCTCTTTAATGTGAAATTTGAATTATTGGCGAGCGTCGTACTACCATGTCCCATCGTACGAACTTGATGAGTTGGACCAGTCAAGTTGCACCTACAGAGTTAAATTGATCAAGGAATTTATGTTTAAATTCCCTGGTGACAGATGGTGATATCAGGTTAATTTACCACGTCTATTGT
AAAATAAATGGCGGCCGACAAGGCCGACCGATTTATCAGGGTAGAGGGACCTTACAAACCAGTGAAACCTCCAAAATTTTTTAAACTGATACAATACATGAATGACAATGAATACGACAAACGAATACTTGAAAACTCTTTTAAACCCAGCACAATTTATCTCAGACATTCCTGATGATATAATGATCCGACACGTAAACAGCGCCCAGACCATCACCTACAACTTGAAGTCAGGGGCCTCTGGCACCGGCCTGATCGTGGTCTATCCAAACACCCCGTCGAGTATTAGCGGCTTCCATTACATATGGGATTCCGCTACCTCGAATTGGGTGTTTGATCAGTACATCTACACAGCTCAGGAGTTGAAGGACTCATATGACTATGGCAGACTGATTTCAGGCTCGCTAAGCATTAAGTCCAGCACCTTACCTGCGGGTGTTTATGCACTGAATGGCACATTCAATGCAGTCTGGTTCCAAGGGACCTTGAGTGAAGTGTCT
GCTAAAGTGACCGTGGTCATGGCTTCATTCAAGGGATTCTCCGCCAACACTGTTCCAGTTTCTAAGGCCAAGCGTGACATATCATCTCTTGCCGCTACTCCTGGACTTCGTTCACAATCCTTCACTCCGTCTGTGGATATGTCTCAATCGCGTGAATTCCTCATAAAGGCAATTGAGCAAGGGTCCATGTCTATACCTTATCAGCATGTGAATGTACCGAAAGTTGATCGTAAAGTTGTTAGCCTGGTAGTGCGACCTTTCTCTTCAGGTGCTTTCTCTATCTCTGGAGTGATTTCGCCAGCCCATGCCTATCTACTAGAGTGTCTACCCCAGCTTGAGCAGGCGATGGCTTTTGTTGCTTCACCTGAGTCTTTCCAGGCTTCCGACGTCGCGAAGTTTGCCATAAAGCCAGGTATGAGCCTCCAGGATGCCATCACTGCCTTTATTAACTTTGTGTCCGCGATGCTGAAAATGACGGTGACTCGTCAAAACTTTGACGT
AAAATAAATGGCGGCCGACAAGGCCGACCGATTTATCAGGGTAGAGGGACCTTACAAACCAGTGAAACCTCCAAAATTTTTTAAACTGATACAATACATGAATGACAATGAATACGACAAACGAATACTTGAAAACTCTTTTAAACCCAGCACAATTTATCTCAGACATTCCTGATGATATAATGATCCGACACGTAAACAGCGCCCAGACCATCACCTACAACTTGAAGTCAGGGGCCTCTGGCACCGGCCTGATCGTGGTCTATCCAAACACCCCGTCGAGTATTAGCGGCTTCCATTACATATGGGATTCCGCTACCTCGAATTGGGTGTTTGATCAGTACATCTACACAGCTCAGGAGTTGAAGGACTCATATGACTATGGCAGACTGATTTCAGGCTCGCTAAGCATTAAGTCCAGCACCTTACCTGCGGGTGTTTATGCACTGAATGGCACATTCAATGCAGTCTGGTTCCAAGGGACCTTGAGTGAAGTGTCT
ACCAAACAGAGAATCGGTGAGTTACGATAAAAGGCGAAGGAGCAATTGAAGTCGCACGGGTAGAAGGTGTGAATCTCGAGTGCGAGCCCGAAGCACAAACTCGAGGAAGCCTTCTGCCAACATGTCTTCCGTATTCGACGAGTACGAACAGCTCCTCGCGGCTCAGACTCGCCCCAATGGAGCTCATGGAGGGGGGGAGAAAGGGAGTACCTTAAAAGTAGACGTCCCGGTATTCACTCTTAACAGTGATGACCCAGAAGATAGGTGGAGCTTTGTGGTATTCTGCCTCCGGATTGCTGTTAGCGAAGATGCCAACAAACCACTCAGGCAAGGTGCTCTCATATCTCTTTTATGCTCCCACTCACAGGTAATGAGGAACCATGTTGCCCTTGCAGGGAAACAGAATGAAGCCACATTGGCCGTGCTTGAGATTGATGGCTTTGCCAACGGCACGCCCCAGTTCAACAATAGGAGTGGAGTGTCTGAAGAGAGAGCACAGA
AAATAAATCTCCGGACAGGCACACAATACAACTGATCGCTCGCTGTAACTTTACGACAACCATCCCTACACGTAACCATGGAAACACAACAGAAAACTAAGAAAACAAAGAAGGTTCAACGTCTTGTAGAATTTGATGTCACTGATGACGAAGACTCGGATACAAAGGAGAATCCAGTACCACAAACTGATAGTAATACATCGCGGAAAAATATCGAGGATGTTGGAAAACAATCAAGCCCATCGACGAGTACAAATGATGATAGTCAAACTTTAAACGTCAAGAATACAATTAGTGATGTTAAAAACTCCGAGCAATCTGGTGGTGCTGAGAAATTACCAAGTAATATTGCAATGTCAGTAACTGAAGCGATTGATGAACAACGGTTACGAACGGAAATCCAAATAAAACAGACGTTAGAGGCAAAGTTAGCAGCAAAGGTTGCGACAGTATCAGTAACTAACCGTATTCAGGCGAAGGGTACTAGCTTCAGTACAACT
AAGCTTCATCATTTCCCGCAGGTAGGCAGATATGCAAAACAATGTCGTGTTATGCGCATTGCAGACAAGCCCACTTTAGAGGATTTAGAGGCCATTGGTCGCGGCAATCTTTCTTATGATGAATCAAAAAACGGCCTTATTGTTTTAGATGAGTGTGGCACGTGGTTTAATTCCCGCAACTGGAGTGATAAAAGTCGCCAGCCTGTTATAGACTGGTTTTTACATGCCCGTAAATTAGGCTGGGATGTAATTTTTATTATTCAGGATATTTCCCTGATGGATAAGCAGGCACGCGAGGCTTTAGCCGAACATGTTGTTTATTGCCGTCGATTAGATAAATTAAATATACCTATCATTGGTGGTTTAATTTCGGTTCTTTCAGGTGGTAGATTGCCATTACCGAAAGTTCACTTTGGTATTGTTAAATATGGTGATAATCCTCAGTCATTAACTGTAGATAAATGGATTTATACTGGTACAGATTTATATGCTGCTTACGA
TTAAGCCATTCTTAACTTCCGGAAATGGCTATTGATACCATTTTGATACCATTTACTTGTCAAAAATGGCTATTGCATCGTGTTTTTTCTGAGTGTATAAATGGCTGTAAGTGCCCATCGTTTCAGTGATTTGAGCATGTCTCATGAGTGACTGTAAAACGAAAATATCTACACCATTATTTGCAAGATAAGATGCATAAGAATGTCTTAACGCGTGAATGTTATAATGGGGAAAAGCTTTTTGAAATTTCTTTTGAACATGACTGTAATGTTTGGGAGCCATTCCTCCGAAAATAAAATAACTACGTTCATCAAAATATTTGTTTAACTCTTTTTCACGTTGATGTCGTTCAGTTAACATTGTATTGATGAATTTAGGTAAAGGAACAATATCCTCTGAACTATCTGTTTTTGGTCTCGGATATATAGTTCTATTAGAGATGTCCATTGTTTTATTTATGGATATCTCTTTTTTATATTTATTGTAGTCTGTCCAAACA
GTTATTTTGTGATGGCACAGCGTCAGTTTTTCGGACTCACCTACAACTTTTACGGCCAACCCGCCCCCTTATTTGACTTAAACGACTTACAAGAACTTGCCGGTTGCTACGCTCGCCCTTGGACTAGCCGGTTCAGCCATTTAGCTATCTCCACTGGTTCTCTTCCAGTCTGGTCAGCCCGATACCCCAGTGTTGCATCACGCAACATCGTTGTCAATACTTTGCTTGGTGCCCATCTCAATCCGTTTGCCGGTGGCCAAATCACTAGCCATCAAGGTATCACTTGGCGAGACCCAGTCCTATCTTCACTAGCTCCAGTCCCTGCCATTCAACCACCCCCAGTATGGGCGGTCGCCGAAAACGTTCTTTTAGATTCGAACAATTACCCCACATACGTCCTCAATCTTTCGAGTATGTGGCCCATAAACCAGGATGTGCATATTATGACTATGTGGGCGCTTTCGGATCAGGGACCGATTTATCACCTGGAAGTACCAGTG
AACAAAAACCCCCACATCCGAAAGTTCTCGTAAGCCTTAGCAAGCATTCATGCATACACGTAATTAATCTTAAACTAATACGTAATTACAACTACATCATGGAAAACGACTCGTATTTAAGTGACTTAACACCATTCGTTGGTCCAGTATCTTACGTCGGCCGTAATCTAACACGTATTCTTTATGATCTCCAAGCTTTAAGTTCAAAATGTCGTGGTAAAGTATTACTCTCGTCGAAGACCGGTCAGCCACCAAGAGTTCAAGTCACACGCATATTAGTTGAGCAAATGTTTACCGTTTATACCCAGTTACGTGGCTATAACTTTTCAGTTACACTAACCTCCTTATTGAATGAATTAAGTACTGCTTTAGCGATGTCAGTTGGTCGTTCTGAGCTAACTCTAAATAGTAATGTATTATACATGATTACCAATGTTAATAGCGACATTGCAATTTCAATTGGGAAAGTTTGGAATGGAGTACCTCCTTTGCGCTTGTTA
ATGCCTAATCTAGCGCAAGGATATCAAACGTCAGCCAAGTCGTATATTTACGATAATAAATATTACAAAGGACTTGGTGACATTATAAACAGCGCCAAGAAACGCAAGCATGACCAAGATTGGGAAAAGCATGCTGACGAAAGACGGGCGTTGAATGGTTTCATCCTACCTTTGGACCCGCGTACGGGTCCAGGTAAACATGTCAAAATGGTTATGTTTCAGGAAGTGCGTAACATCAAGGCCAATACAATGAAATTGGCTATCAACTGGTCATCGAAAGAATATCTGCGCGAAGTATGGACTACCTTTATTGAAGATACTTTCCCTATCAACAACTATCAAGAATTCACCGATGTGTTTCTCGAAATACGTTGTACTCCCAACAAAAGCAACAGGCATTACAGATTTTTAGCTCAGCACGGTCTTCGTATGGACAATGATTTTGTCCCATGCGATACCATTCGCGTTATCGAACCTTTGTATCTTGAGGGAAACACCGT
AGTAGTGTACTCCACACTACAAACTTGCTATTGTTGAAAATCGCTGTGCTATTAAATCCAACAGAAGGTCATTAAAGGCTCTTTAATGATTGAGTTGGAATTTCATGATGTCGCTGCTAACACCAGCAGTACTTTTGACCCAGAGGTCGCATACGCTAACTTTAAGCGTGTCCACACCACTGGGCTTAGTTATGACCACATACGAATCTTCTACATTAAAGGACGCGAGATTAAAACTAGTCTCGCAAAAAGAAGTGAATGGGAAGTTACACTTAACCTTGGGGGCTGGAAGATTACTGTATATAATACGAATTTTCCTGGCAACCGGAACAACCCAGTTCCTGACGATGGTCTTACCCTCCACCGCCTCAGTGGATTCCTTGCCAGGTACCTACTTGAGAAGATGCTGAAAGTCAGTGAACCAGAGAAATTGATTATTAAATCAAAAATAATCAACCCTTTGGCTGAAAAGAATGGGATCACTTGGAATGATGGAGAGG
CTTTAGTAAATACCACCGCCTCTTAATAAGTCTCGAGGCACTCCCCAACCTTTTTTTTCAATTTCTAAAGTAATTTTAAAATTGAACCGACAATGAAACTGCGCAATCCTAAAGCGCCCATAAGGAATGATCGTAAGGCTCAACGATCATTCCACAAGATGTTGAGCCTCAAAGCGCAAGCCAAGCTTGCTCTGACGATTCAAGATCGCCTCGAGCTTGGTCTTCTTTCTAATAATTTTATTAGAAAGAAGCTTCAATTTGTAGATGGCTACTGCTATCTAAAATTTCTCAGATGCGCTGAGAGGAAGACTGCCGCGCGGAATCTTGGTTCCGACCCATCTCTCGGGTTAATGAAGAGAAAATTGGTACCTAGTCAGTACCACTCGTGGCAAAGCAATTATACGTTGCTTGTCACTAAGTCCTCCAAATTGACGTTCGCTCACGTCAATCGAGCCCTTGGAGGCCAAAAATTAGCTGAGGTACCAGCTAATTGTTGTATC
TTAGGAGAACAAGAGCTGGGGATGGCAGGAAAAGCCATCCTGAAAGGTAAGGGGGGCAACCCCCCTCGGCAAAAGCCGAAAGTGGTTGCAAAGAAATCGCGGCAGCGACCGACTGCTTTGCCAAGAGCATTGGTGCTGTCTCGTATGCTGGAGATCGTATGGCAGGTCATTACAATGGCCCCAAGGTCTCCGGCTTTGAAGACTTTCTGGAGGATTGTGCCATTACAACAGGCACAGGCAGCTTTGAAGCGCATCCGGAAAGTGGTGGGTTCGCTGTTGCAGAATCTTCAAAAAAGAGGAAAACGCAGATCGGCTGTGGATTGGACAGGAGCGGTCACGATGGTGATTGTCCTCCCTTTGTGTTTGGCATTGACCATGCGCAGTGGGGATGGTGGAGGCACCATATTACGCACTGAAGGAAAGGACGCAGCGACCCAGGTCCGTGTGGGAAATGGATCATGTGTGATCCTAGCCACGGACATGGGGGCATGGTGTGACGA
TTTGAAAAGGGGGTGGGGGGGCTTCGGCCCCCTCACCCTCTTTTCCGGCGGCGCATGTTCGCGTCGTCGTAAGTCTGGATTCCCAAGGCCCACTCGGTTCAACTTCGGTTTCCGGACAAATACAAAGAACCTCAGTCCTCTTGGTACTTTCTCGCCTGAGTCTACAAAGCGAGAAACCTGCCCCTCTAACGCCAGACGAGCGGCATAAAACTCGAACTTCTGGCACGTTCCACCACCCCTTCTCCTATCCCAACCCCCATTGCGCTCTCAAGGTCGCGCTTTTCCGAGACTAGCTCGGATTCAAAAAGTTCCTGGCACCCTTTACCCCTTCAGGCCCTTAAGGTAGGAACTGACCTTGTGCTGTGATCTCGGTGCGGAAGTGCTACTGCGTAGTGATTGTAAGATCCTTTTGTGGTTCTGCCCTGGCAAGGCTACAGAGTGCTGTGATCCGCTGCGGATGCCATCCTGGTAACAGGACCCCCAGTGTGCGCAACAGTATG
GATTAAAATAAAAGTGTGAAGCTCCCTGTGCTTTCATGCCAGGACAGCAATCCAATACCCTAGCCCGGATTGGATAAGCTTAGTCCAGGAGTTGTGAGGTCTACAGACACCTCGCAGCAACCTACACCTCTCTATCCCCGAGAGCAGCGTAGGCTCCTTTTATTTTGATTTGCCACTGGTGGCTTGGGATTTGCAGACCCTCCTTAACCATGTTCTGTGAGTGCCCTCGTTCAAACCTTGTGGTAATGTGCTCTGGCGCCTTCTGTTGCGTGCTCTGCGGCCACCGCCGTCGGCCACGACCCGCTTCAGAATCCGACCGTGCTAAGTATGGACCCATCGTGCAATACGTGGAAGCCCGCGTTGCACATGTGTATTCTGGATTGGAAGGGCGCTATTGCGCTCTTGAGATGATACCCATTACTTACGGTAACAAGTTCCCTTACTGTAAGCCACTGCCGGTTTCCTTCGTGATCAAAACCTTAGCCGGAGTCCAAGGAGAC
ACCGGTGGCGAGCGGAGTTTTGGAGTCTATGTGGGTCCCACTATTGGAGTTGGACTGGAAATAACGTTAGTGGGCCTAATGGACGTGGCCTGTTAGTGGGCTTTATGTGCATTAGTTGGGCTTTGTGTCATGTGGCCTGATTGTTTTGAAGTACACGTACAACCGTACGTGTACGTAAAGGACTTATAGTATTCATTAAAAAGTATAAATACGGTTACATGGTTGTGGAGGAATACACCTGGTATTCCTCTCCTAGATTGATATCTAGTACCGGTGCTTCCTGCATCATGAGGATGTCAATTGCCTCGATCATGTCTTCGTATCTGAAATCTGCTTGGGGTGAGTCCCTATACATGAGTCGCAGGAGGTTCTTGATCCCCTCTTCGAGTGCGTTGAAATCGAATGGAGCTATGGTACCTTGATGCGTGTATGGGATGCGGAAGTGTTGCTTTTGGAGGAATGGTGTCCTGGTGGAGAAGAATTGTATCTCGGTGGATATC
ATAGAAACCTTGTAACAACAGTATTTATTGGGTTTGGAGTCCCTAATGGGTCCCTAAATTACATACTTTCTAAAATTTTAGTTGTTTTTTTGTCCTCTTCATTAAATTTTTCTTCTAACAAATGAGAATACACGGATGTAGTTATTGCTATATTTTTATGACCTAATCTTTTAGAAATGTAATGTATAGATACACCTTTTGCTAGTAAATAAGAACAATGAGTGTGTCTTAATGCGTGCGATGTAATAATTGGTATATTATTGACTCTACAGGCTGATTTCAAAGCATTATTGATAGCCTGAAGGTTAATTATAGATCCGGCTTCTTTGAAAATGTAACCATCATAGCTAATTGCAAATGTACTTATGACGTCCATAATGTGTTTCATATCAGATTTAGCGATACTGATATATCTAGGGGAAGTATCGGTTTTTCGCTCGTCAATAAATATAGTGTTTTTCACTTGGTTGATATGCTCAATCTTTATATTTCTTGCACCA
AGTAGTTCGCCTGTGTGAGCTGACAAACTTAGTAGTGTTTGTGAGGATTAACAACAATTAACACAGTGCGAGCTGTTTCTTGGCACGAAGATCTCGATGTCTAAGAAACCAGGAGGGCCCGGTAAAAACCGGGCTGTCAATATGCTAAAACGCGGTATGCCCCGCGGATTGTCCTTGATAGGACTAAAGAGGGCTATGCTGAGTCTGATTGACGGGAAGGGCCCAATACGTTTCGTGTTGGCTCTTTTGGCGTTTTTCAGATTCACTGCAATCGCTCCGACTCGTGCGGTGCTGGACAGATGGAGAGGCGTCAACAAACAAACAGCAATGAAGCATCTCTTGAGTTTCAAGAAAGAACTAGGAACTCTGACCAGTGCCATCAACCGCCGGAGCACAAAACAAAAGAAAAGAGGAGGCACAGCGGGCTTTACTATCTTGCTTGGGCTGATCGCCTGTGCTGGAGCTGTGACCCTCTCGAACTTCCAGGGCAAAGTGATGAT
GTTATTTCGACACTTCGCACTCTCTCTACAATGGGGAACGTTCAAACCTCCGTCAACACTTACAATATTACTGGGGATGGTAATTCATTTACCCCCACCTCTGACATGACATCCACCGCCGCCCCGGCCATTGACCTCAAACCTGGGGTTCTCAATCCTACCGGTAAGCTATGGCGACCCGTCGGTACCTCTGTTGCTACCATCGACTCACTTGCCATCGTTAGCGATCGTTTTGGTCAGTATTCATTTGTCAATGAAGGCATGCGAGAGACCTTTTCAAAAGCGCTCTTCGACATCAACATGTGGCAACCTTTATTCCAAGCGACAAAGACTGGCTGCGGACCGATTGTACTCTCCTCCTTCACAACCACCACCTCCGGTTATGTTGGCGCCACCGCCGGTGATGCCCTTGACAACCCTGTAACGAATGGCGTTTTCATCAGTACTGTGCAAATCATGAACCTTCAGCGGACCATCGCTGCCCGCATGCGTGACGTCGC
AATAAAACGGCAGCGCATTTCCATTGTTTGAACATTTCAAATAAGTTTTTTGGAGATATCAGTTGTCAATTATGTGCACCATTCCTCTGTTCTTCGAAAATGTGGAGCTCCAGTTCAAGTGTATCGTGCCTCGCGAGTGGGAGAGCTATTCTCAATATTTCATCCAGCTCATCATACTGAACGACATATACGAGTACTGGCACACAAATCAAAGTTACAACAACGCTGAGATAACAGTAGGAAATGTGAAGACTGTTTCCCAAGTGTACGGTTCTTATCTGTGGCTGCGAAAAGCTGACGAGCAATATATAATACCGCGTTTGGTAGATTACTATATTAATGAAATCCATTATACATATTATTAAATTGTTACAATTAAAATATGCTTATCATTTATAAAAGTGTTTGTTTTGCACACTTCGGAAGTGAAGCGGAGAGGTTTTGCTTTATAACGGATTTGTCGAGATAACGCGATTCTTTCGTATTAAAATGTATATATT
GCGCACAGTGGATCCTAGGCGATTTTGGTTACGCTATAATTGTAACTGTTTTCTGTTTGGACAACATCAAAAACATCCATTGCACAATGGGGCAGTTCATTAGCTTCATGCAAGAAATACCAACCTTTTTGCAGGAGGCTCTGAACATTGCTCTTGTTGCAGTCAGTCTCATTGCCATCATTAAGGGTATAGTGAACTTGTACAAAAGTGGTTTATTCCAATTCTTTGTATTCCTAGCGCTTGCAGGAAGATCCTGCACAGAAGAAGCTTTCAAAATCGGACTGCACACTGAGTTCCAGACTGTGTCCTTCTCAATGGTGGGTCTCTTTTCCAACAATCCACATGACCTACCTTTGTTGTGTACCTTAAACAAGAGCCATCTTTACATTAAGGGGGGCAATGCTTCATTTCAGATCAGCTTTGATGATATTGCAGTATTGTTGCCACAGTATGATGTTATAATACAACATCCAGCAGATATGAGCTGGTGTTCCAAAAGT
TGGGGTGGCTGATGGGACTCGAACCCAAACTATAGGGGATTACAGGGGAATTGCGGGGACTTTTGCCTTTGATTTTGCAGGGTTTTGCGTGTTCCTCTGCCCCGGCATCCCCCGCATTTGTCCCAAGATTTGTCCCAAGCTACGGCGTGGCGCCAGGCTTCCCCGCAGGCGGATGCGCCCCGGTGTCGCTGGGCACCGTCACGCTGCCGGGCGACACGGCGAACTGGCGCACCTCGGCATTGGCGCGCTGGGTTTCCCCGGTGGTGCCGAACCAGAACGCGAGGGTCTGCTTCAACTCGTTGAACCAGTAACCGATGACCGTCCCTACCGTCAGGCTGGCGGTGGCGTCGCGCAGCAGGCCGTCCGCCAGGCCCGAGAACACGAAATAGACGATGCCCAGGGCGCCCACCAGCAGCACGGCGGTGATCGTCGGCCGTACCTTGTCGTTGGGCTGCTGCGCGGCCAGCTTGCGGGCGCTGTCGCGGTCGGATGCCTCGGCA
TGGCATTTTTGTAATAATAAGGGGGTCACCGATTGAGGCTCTCTCAAACTTGCTCTAGCAATTGGGGAACGGGGTCTCATTTATACAAGAACCCTCAATAGAACTCTCAATCTCGTTCACACACGTGGCGGCCATCCGCAATAGTATTACCGGATGGCCGCGCGATTTTTTCCGCTTTTACTTTTCACGCGCGCCCGCTTTTCTCACTCGCGCTATCGTCCAATCATATTGCGCCTGCCGCGCCTAATTATTTTAAACAACTTGGGCCCTAAGTTGTTGATGGGCCTATAAATGATAAACGGGTTTGGGCCACACACTTTAATTCAAAATGACTAAGCGCGATTCATCTTGGCGCTCGATGGCTGGAACCACAAAGGTTCGTCGCACGTTGAATTTCTCCCCACGTGGAGGTGGTGGCCCAAAACAGACACGGGCCTCAGAGTGGGTTAATAGGCCTATGTATAGAAAGCCTTTGATCTACCGGACTTTAAGGACGCCCG
CTCAGGGCATAGGCGAATGTGTGTGTGACCTGGGGGTAGGGGGTTGAATGCCGTTCGCTTCCACGACGATCCGGGATCGTCGGCGGGCTGAGGTTCGCCGGCGTGACGGGGACGCTCCGTGTGCGTTGCGGATCACCGCGGATTGTCAGGCGTTGAGTGGCTTCATTGATTATGACGCTCGTGCGCCTCATCCGCGTTCGTTCGAGGTTGACCACATCGTCAGTACTGATGAGGCGCTTCGGATGGGTTGGTCTGAGGAAGAGGCTGACGCGTTGGACAATTGTCAGGGTGTGTGTCGGCAGTGTAATCGTGCGAAGTCGTCTGGTGTTCGTCCGGTGGCTGAGGTTCGTCCGTCGTATGTGAATCCACGTTTTATCTGATCTTGCGCTGTTTGGCGCGTTACGCCGACGCCGGGCGGTCAACCGGCGGGTCCGAGAGGATAGCCGATGGCTGAGTACACCACGTTGAATGAGGCGATGGCCGCTGGTGATGAGCTGGCG
TTGAAAGGGGGCGCTAGGGTCTAGCCCTAGTGTCGCGCAACGACCGCCCCCGGTTGAAACGCTACTACTCAGACCTCTGGCTGTCGTACCTCTATTAGGCAGACAGGAACCACCCTTTTGGGGCCTACGCTACTGTGCCCTTTTGGGGCCCGCGGTTGTCATCACCGCGCCTCCACTAGGCTCACAGTCGTACCTCCTCCAGGCTGACGACTGTCGCCCTTCTAGGGCCTACGACCTTCAAGTTACGGTTTTGGCGTTCTTCCCGCGGCCGGATCGCCTGCGCGAACGCTGGCTCTTCACCCGAAGGCCTACCTTTCACCCCCCCCCCCCATAAAGAACGTTTCCGTCTTTTCCGACGTTAAAGGATTGTAACCAAACGCTTCTTACCGTCTTTTCCGACGTTAAAGGATTGTAACCGCATGAATCACCGTCTTTTCCGACGTTAAAGGATTGTGACCACACGATACTACCTTCCACCCGAAGTAAAAGGGGACAAGAAC
AAATTCGATTCTTCCCATTCGCCATCATTGAATCATTACTCGTGTACTGGAACGCAGTTAGGAGTGGCTCCAAAGCATCTTCTTTGAAAATAGATTGCGAAGTGAGTTCACCTAAGACGACGTCGGTGTTTTACGAGTTTTTACATAATCAACATGGCAGATTCGTTCGGTTTTACTCCAATGGAGGTTTTGCTTTTTGGTGGTGAATCGGTTCAGTTGTTAACTTCAGACATGCCTATTGATGTCCAGTGGGGCTTTGTACACTCCACTCGATGTTATGCTCTCTGGAAAGACGACTTGATTCATCTCAATCCGCTGTTGAAATATTCACAGCGAATTGCAAAACGGTGGGAAAGGTTAGTTTCGGGCTTTGTTGGCCCAGTACCGCTTGATAAGTTGTTGTCTTTGTTGGCAAAACTTATGAGGTATTGTGTTAACATGGGGGTGTCTGTACAGGAGATATATTTGTCTGATGCTATTGTTTCATCGTCTTATATGTT
GACATTTTGTTCCTGACCGCAACAGCCGTAGTCGTTAAGGCAGCAATGTCCGCCCGTACCAAAGAGAAAACCAAAGACAAAACTAAAAATGATGAACAAACAGTCTCTACCGAAGCTAGTGCAGCCGATCGTAATGATCGAGAAAAATCGTCGTCTTCTGAACCTGAAGACAATGCAAAGGAAACACTTACGAAGAAAGACTCGTCATCCAAGAAATCTGTTGATGTATTGGCCGCAATGATTGAGCAGAAAGTTCAAATGTCTGGAAGCGCTGGTCTGGGTGAGTTTTTTGGTCGTATGAGACCCGAAATTACTGATGCATTTTTTGCGGCATTAGAGCGAGAGGCTGATGTGTCCAAGGTAGTTCCAAGCTCGCTTTCCAAGCTAGATGATGGACAAGTGGTGGATTTACTGTCTGTAGGCGAGGAGCGTACTTTAAGCCAATCTTTATTCCAGTTAGAAGTAGTTACATCCATTCCCCACTTTTACCAGCTCACTGC
CGAAATAATTCGACACTTCCCTCCCTCTTTGGGGAAGTGCCTTAAAGAATCATTTCTTTGTGGTGATATTACTATATGGATATTACACAGTGACGGCTGAGTTAACCTAAACGGAACTCGGAAAGAGCAGACAGGTCAATTTTCAATTCCGAAGCTATATACTTTGGACAGTAAAGGTTTTAAAGGATCCTTCTTAAGAAAATCCTGAAGTAGACAGACGAGCAATGCTTTGGTACCTTGCGCCCGTCGGGTTATGAGAATTAACTACCTCATTAACTATAATCGCAAGATGAAAACTTTCACTAGATGATTTTCAGGGCTTCCCACCGTAATAGGGACGACACGAAATGTCGAAAACACACACAAACCTTGTGGGAGTCAAGTCCTCTCCCCCTAAGCCAAAAGGTAACATACGGCAACCCTCGGCTTCTCAGCTGAGGTTTAAGAAAGCGTTAGCACGAGCGCTTTCTGTACGCTCCAAGTTCTTGAAGCGTCGGCTT
GGCTATTAAAGGCTCAATGGCGTACAGGAAACGTGGAGCGCGCCGTGAGGCGAACGTAAACAATAATGATCGAATGCAAGAGAAGGATGTTGAAAAGCAAGATCAAAATAGTAAAACACAACTATCAGATAAAGTACTTTCAAAGAAAGAAGAAATCATAACTGATAATCAGGAAGAGGTTAAAATTGCTGATGAAGTGAAAAAATCGACAAAAGAGGAATCTAAGCAGTTACTTGAAGTGTTGAAAACGAAAGAAGAGCACCAAAAAGAAATACAGTATGAAATTTTACAAAAGACGATACCAACATTCGAACCAAAAGAGTCAATATTGAAGAAACTAGAAGATATTAAACCGGAGCAAGCGAAGAAGCAGACTAAATTATTTAGAATATTTGAACCAAGACAGCTACCTATTTATAGGGCAAATGGCGAAAAAGAATTGCGTAATAGATGGTATTGGAAGTTGAAGAAAGACACTTTACCGGATGGAGATTATGATG
TGTGTCCTCCGTGATGGGTAAGCTCCAAGATGGAATCGCCATTAAGCGGATCAACGACGCGATTACCACTTTCAAGAATTACAAGCTCGGTGAATTGAAACAGGGCGGCTCAATGGCCATCAACACATTGAGTAACGTCCGCGCCCATGTTGGGCTGGCTTGGCCGGCCATCTTGCGAAATTGCTTGATACACACTTCATCCCATCTTGGGTTTATGAAGTTTATGATTGATATTGCTACTACCTGGAAAGTTGGTGCTTTCACTCTTCTGGGTAGCGTCGGTGATGAAGATCCCTTCACTGACGTTGATTTGATTTACACTAAGACCTGCTTACATTTGGGTCTTAAAGACAACGATTTTCTGCAATTTCCAGAAGAATTTGCTTATGAGGCGAATTCCTTTCTAGAAGCGCAGTCGATGAATGCTAAGGTGGACATGCTTACTGGTGTCCACAATATTGAAGACAAATACGTTTTCAGGATGCAGTCTATATCTAAGT
ACACAGAGAGGCCCAAATATGGAAAGAATCCTTAAAAAACAACCAGCTCCTGTAAGAGCATTAACCATTCATCCACTGAGGAGGTATGAATCATCAATCTATGACACACCAATACCAGCCTATGTGATCAAGCATAGCTCAGATGGTGTCACCATAGATATTGCAACCTCCGAGCTTGCTGATGGACAATCTGGGTCTACTATTCAGCCTTTTGAAAGTGTCCCTGCTCAAAATTTAACTCTGTTTAAACATGACTTCACTTTTGGTCATCTAGCAGACACAACTGATAAAAAGTTTGTTGAGGTGTTTGGGGTTTTAGAGAACAGGGCTGATGATTCTGATTTTCAGTCCCCTGACATGATCATAGAGACAGAGACTGGCCATGTTTATGTGGTTGAATTTACAACAACCATGGGGGATGCAAACTCAGCAGATCTGGCTGCCAGAAACAAGATCGCGAAATATGAGATAGCTTGCCTCAACAGGTCTGCTATAAAGCC
AAAACAGCACAGAGCAATAAGACACAATCCAGAACGATTTAAACCAAAAAAATCATTCTGCAATGTCTCTTACTTTTCGCTCTCCTGCTGAAGAGGCACTATCCTCCTTCTCATCCGTCGAACAATCCCAAATTACGCGCAAAGCTCTTGCCACGTTCATAAGCATTGAAGAGAGGGAACACACTTTCTTTAATTATGCTGTCAAGATACATGCCAAGGAACGTTTGACGAATGCAGGGATATACCTCTCCCCTGTTTCACCAGTACCACATTCACATCCAGTATGTAAGGTATTAGAGAATTATCTTCTGTACAAAGTTCTCCCAAGTATTATAGATAATAGTTTCTTCTTTGTTGGTATAAAGGATAATAAGTTTGCAGCTTTTAAAACTAGAGAACCAAAGCTAGATATAGTCACCTGTATTAATAGATTTGTCACAAGTCATGATAAGAATAGGTACTTTGGTTGGAGATCGGCGAAATGTAGTGTGTCTGAATTT
ATGTATACTCGCTACAGCTATAACCCAGCCTTGGGTCGCACTTACGTGTACGACAACAAATTCTACAAGAATCTTGGTTCCGTCATCAAAAACGCCAAACGCAAGGAGCATCTATTGCAACATGAAATTGAAGAGAGAACTCTCGATCCTCTAGAAAGGTATGTCGTCGCCGAAGATCCCTTCTTGGGACCCGGCAAAAACCAAAAGTTGACTCTCTTCAAGGAAATTCGTATCGTCAAACCGGACACGATGAAACTGGTCGTCAACTGGAGCGGCAAAGAGTTTCTCCGCGAAACTTGGACGCGTTTCATGGAAGACAGCTTTCCCATCGTCAACGATCAAGAAATCATGGACGTTTTCCTCGTAATCAACATGAGACCAACGAGACCTAACCGTTGCTTCCGATTTTTGGCTCAGCACGCTCTCCGTTGCGATCCCGACTACGTTCCCCACGAAGTCATCCGCATCGTCGAGCCCGTGTACGTCGGCACCAACAACGA
GTAAATGAGAATTTGAGCTATGGCTCAAACGCTCTCAAAAATCTCTAACAAAGAAAACGCCTCTTCAGGCCTTCGGCCTAAGAGGTTTAAACCCCACCAACCCATCCCAACGTGGATGGTGCGGTGTGAGCCTCTTGACCACGACTCACGTCGTGGTCGAGACCCTGTACGTGCTTCGCCACAAGCGAAACGCGTCAGAACACCTACTCCCTACCCCCGCCATCTCAAACCTGCAGCATCTGCTGTAGTTAGGAGTGGTAACAATCCTTCCCATCTCAAACCTGCATCAACGGATGTAGTTAGGAGTGGACCCCAACCCCTTTGCTGCGAAGCCAAGGACGGAGGTGTAGTTAGGAGTTGCAAAACCTACAATCTCAAACCTGCACACGAATCCAAGGCTGTCGCCTTCTCCCTTCCCAAAACGGACGGACCCACCGGAAACGAACCCGAATTCATCGCTGAGGCTTGCCCTAGCTGCGCTCTTTACGACACGTGTCCAA
AAGTTTTTTTCGCACTGTCTAAAGATGACTGGCACCCATGACGACCGGATTTCTTTAAGACTTTTATTCTTCAACTTATGGAACAAAAAACGACCAAACGACCCAATCAACCACCGAAAAACGAAGAAAAAGCTAAAACCTCAAACAGCAAATCCTACATCAAACCCCATTTTGGTATCCCCTTCAATTACTGATTATGCTGAACAAATATCAGACGAATTTGCTAAGGCTCGAAAACCGATTTTGGTCCCGACTCAAATATTTTCCGCTTTCACTAGACTTGAAACGATTTTCAACAGAACAGGCTCTTATCCTGATTTGTTCAGTAATCCAATCAAATACCTCGGATTTTTAATCTTCATGCCCGATGTTTCAATACATTTAGACCCTCCCACTGTAGATCATTCATATTATAATTTGAAGAGAAATCATAAAATGAGTTTTGACGAACTTCAATCAAATTTAACTTCACGAATGTTAACTGGCCAAATTGTGAAAAC
ATGTTGTAGTACGAAAGTACCAATGGAGGAGCACATACCGCTACCAAGTCAGTATGAGAGCCCTAAGGCTTTGCCGCCTAGGGTGCCGAGCTCGCGATGGCTTAGGTCGTTGCGCCCACGGCTAGCCAACTCTTGTCTCGCGCTAAAGATCCGTGCGCACGAGAGTTTGGTGAAGATACGCTTGTGTAAGCCATATGATGCCCAGTCCCGGTCGAAAATTATAGAGAAAGTGATCGAACGCAGGGAAACGAGGAAAACGTTGGCACATCAATTAAAGGATTTAAAATTAGTACCAGTAGCACGAGACCACACTCACGGACGTGCGGCGAAGTTTCGTACTTCGGCGAACATCTGGATGAATGAGGCCATGCGAGCTGCTGGATACGAGCCTTATAATGTGTCAATGAGCAACCACGACATAGAGAGAGGAAACCGGTATTTTTACTTCGCAAAGGATCTCACCATACCCTACAGGAATGATCCGGTGTCGGATAATACAG
GTATTAAAATTCAGCAATTGTCCAATTTAGGAAACATTCTGTTTAAGAGTTGACAAGGTCTCAATGAATAATGGACAAGCAACAATTACAAGAAATGGAGGAAGGTTCGAAATCAGGTGTCGTCACTTGGACCGTGACTACACCATGCCACTACCAAATGCTACTAGTAATGATAATTTTCTTGATTGTATTAAGTTTATCACTGAGTGTGTGGGCTTTGATTATGTAAGTAGTGGTTTTAAGCTAATTGCTAATGTTAATGACTTTCAACATTTAAACGGTAACTCAACTCTACTCATTGGTAAAACGAAGATCGGACCGTTAATATTAAAGAAAGTTAGATCATTGCCTTGTTGTAATGATGCTTTATTTAGAAATGAATTTCGTATTCTCGCAAAGATGCATGGCATACTACGATTAAAGAATGACGTTAACGGCCACAAGTATGGAATTATTCTAGAAAGGTGTTACAAGCCAAAAATCAATTTCTCAAATTTCGT
TGGCATATTTGTAAATATGACCCTTACTACCAATTGGTAGCTGCTCTAAAACTCATATGAATTGGTAGTTATGGTAGCTCTTATATACTAGAAGTTCCTTTAAGGAGATTGCTACACGTGGCCGGCCATCCGATATAATATTACCGGATGGCCGCGCGATTTTTATAAGGCCCATTTAGCATCGGGCCTCTGTTGGGGGCCTCTCACCTTTAATTTTATTGAAAATAATTTTGGCCCAATCATGATGCATTTGACGAGCTAAGATATTTAGAACTACTTAACGCCCAAGTTGCATAACGGCTATAAATTAAACGTGCATATGTCGTTAACTTTAATTCAAAATGCCTAAGCGCGATGCCCCATGGCGCCACATGGCTAGTACATCTAAGATTAGCCGGGGCGTTAATAATTCTCCACGTGCAGGAGTTGGGCCACGGTCCAACAAGGCCACTGACTGGGTAAACAGGCCCATGTACAGGAAGCCCAAGATATATCGGATG
TAGTAGTAGACTCCGAGATAGAGAAGTCTACTAAAAATGGAGAAATACACAGAGATCCACAATAGAATGAGAGAATGTGTGCCAGGGGAGGTATCTGCAGTAGAGTGCCTGGATCTATTAGATCGGTTTTACGCTGTGAGACATGATGTTGTGGATCAGATGATAAAGCATGATTGGTCTGACAACAAAGACAAAGAACAGCCTATAGGCCATGTCTTGCTGATGGCAGGAGTACCGAATGAAGTCATACAAGGTATGGAAAAGAAGATCATACCTGGAAGTCCTAGTGGGCAGATTCTGAGATCATTTTTTAAGATGACACCAGATAACTACAAGATTACAGGGAGTTTAATTGAGTTTATTGAGGTGACAGTTACAGCTGATGTGGCAAGAGGAACACGTGAGAAAATCTTGAAGTATCAAGCAGGTCTAGAGTACATAGAACAGTTGCTGCATCAGGAGTCAGAAAGAGGCAATCTGCCAGGTGGTTATAGAATAAA
ACTTAAGATAGATATTAATATATATCTATTACACTAGCCTTGCGCTAGATTTTTAACTTAACAAAACGGACTTAAATACCTACAGCTGGTCCTCATAGGTGTTCCATTGCAGTGCACTTTAGTGCCCTGGATGGCACCTGGCCACCTGTCAGGTTTTTGTTATTAAAATCTTATTGTTGCTGGTATCACTGCTTGTTTTGCCGTGTCTCACTTTATACATCTGTTGCTTGGGCTACCTAGTGTCCAGCGTCCTACGGGCGTCGTGGCTGGTTCGAGTGCGAGGAACCTCTGGTTCATCTAGCGGTAGGCGGGTGTGTGGAAGTAGCACTTCAGACGTACCGGTTCTGTTGTGTGAAATACGGGGTCACCTCCCCCCACATACCTCTAAGGGCTTTTGAGCCTAGCGTTGGGCTACGTTCTCGCATAAGGTCGGCTATACGACGTTTGTAGGGGGTAGTGCCAAACAACCCCTGAGGTGACAGGTTCTGGTGGTGTTTAGT
CCCCACGCCCCCTTGGGGTCTCGCCAAAGGGGGCGGGGCCCAATTTAAAACCACACCCCCTTACTTCCGGGGCGTAACCCGAAAGTTCTCACCACACCCACTTCCAGGGCGTAACCCGAAAGTTCTCACCACACCCACTTCCGGGGCGTAACCCGAAAGTTCTCACCACACCCACTTCCAGGGCGTAACCCGAAAGTTCTCACCACACCCACTTCCAGGGCGTAACCCGAAAGTTCTCACCACACCCACTTCCAGGGCGTAACCCGAAAGTTCGAACCGGGAGGTCAACCATGGGAACCGATGTTTCGACAAATCAAACCTTTGTCACCACCGGCCCGATAATCCCGAGAATGGACCGCTTGGTCAATTAGGTTATCAGTGTTTGTGTTTTTTTTTGTGTTTCCTATCTGGTCAGAATGAACCAAAACTCTCCCGGTTCACCTATCACGTGTTTTTTTTAAGTTATTTTACTATTGAGCCACCTATACACTCTGTTACAA
TGACGTATCTTTAGTTGATTTTGAAGCCTTGAAATAAAGCTTTTAAAAACCCCTTTTGGTTTGCCCACCATACGGGCAGTTTTCAGACCGCAGTGTCTTGTCAGGGAGGTCCAGCCTTGACTTTACTTCTCCGTGAGGAATCTACTCAGAAAAACTGCTTGCGTACTAGTAGTTACAAGGGTTATCACCTAGTACTTACAAGCGGGTCAAACCGCCCTCCGGAACGGTCATAACCCCCTCCCGAACGTGCGCTTGACGTGACTGGTCTTTCAGTCTAGCTTTCTGAGAAATACTCCGGGGTTGTAACCCACCATTTTGACCTTTGGTCAGTTTGGTAACACTCCAACCAAACAGCATCTGACCCACCTCCAGCTTGCTGCAGGCCATTTGGACTAAACGGGTTCAGATATCTTGTGGCTAAACCTCTGACCCACCTCCAGTTTACTGCAGGCCTTTTGGACTAAACGGGTTCAGACTCTTTGTGGTTAGTTTTTAACTAC
ACGATAGGGACGATAGTTTGGCTTTTTCCCCTATCTTTTTTATCACTATATAGAGATCAAAAAGATAGGGAAAAAACGGGTTTTATCGTCCCTATCGTCCCAAACCGGAACGTGCTGAAAATTACACGTTAAGTTGTACTTATTTACGAGTTTGACTTTACCGGAGCGATGAACAATGCTCCGGTCAACGATGAAGGAAGGGCAAACCATGACCCAAAGCGGAATTGATTGGCGTGAGGTGCTGTTTGACCTGCGGCGCCTCGACCTGATGCCGAAAGACGTGGCGCGGGAACTGCGTGGCGTGATCAGCGAGGCCGCGGTGCGCGCGTACACCGAGGAAGTGCGCGAGCCGTCGCATGTGCGCGGTGAGCTGATCCTCGATCTCTGGTGCGAAAAGACGGGCAAGCGCCGCGAAGACGCGCCGCGCCGCCCGCTGTTGCTGCGCTCGAACCCTCTGGCGCGTGTGGTGCGGGCATGAGCAAGCTGACCGCAAAGCAGCA
ACCGTGGGCGAGCGGTGACCGATGGCTCTTGGTGGGTCCCACTGACTGCCTTGACTGGATTTGACTTCTATTTGGGCCATATGAATTGGATCTAATGTGATTGGGCCTTTGAAAGTGGCCTGTTGGGTGTTAGGTCCGTTTATGTTGTTGATTATAGTAAGGCTTATTATCTACTTGATGATCTGTTATTTGAAATTAAACGGTGAATGTTTTATTGAATACATAAGGCTCGATTACATCCATGCCCATAATCTCATGGTTTTCGAGTACAAATATATCCAGCCGTTCGACTATGTCTACGATGTCGATCTTTTCTATTTTTGCCCCGTTGTAGGCGAATAAGAAATTGGCGATGATGTTGGTCTCGAATCCGTTGAAGTCGAATGGAATGAGCAGGTCTCCGTATGTGTACTTGACGATCCCCTCATACTTGATGATCGCTGGTGTCCTGGTGGATACTAGTTTCATGTGAATGAAGAGCCTCATGCCTTCCATGATGC
AATTTAAACCTTTATTTATAATTTATAACTGGAAAAAAAATAGTAAACACACACGTTTATAATTAACTTTTAATGTGTTTTTAATGAAAAACGGCTTTTAAAGCCAACGTAAATAGAATTTTTTGTTTTAATTGTTAAAAATGTCCATTACGCTTTCCATGAAACTTTTTTCTTTAGATGGAGGAGGAAAATAGTACTTTTTAAAAGGGTTGGGTATTTTTAACGTGTCGAAGCTACCTACTCTTTTATACTCTTCCGGAATTGTGTTGGGATCGTATACCGATAATTCTTTATCGTTTATTTTTTTAATTTGTTTAGGCGTATTGTCGGTTTCCTTTTTGTCTTTTTTTTCGTCGTCTGTGACAGGATAAAACGGCCAAAAAGTTGGTTTTTTATAATCTTCCTCATCAAAAAAATCTCCTAATATTAACGATGTTAACCATTTTATGGGATACAGTATTAGACTAGCCGCACTCGATACAAACAACCGAGAAAATTTT
TTGAAAGGGGGCCCGGGGGATCTCCCCCGCGGTAACTGGTCACAGTTGCCGCGGACGGAGATCATCCCCCGGTTACCCCCTTTCGACGCGGGTACTGCGATAGTGCCACCCCAGTCCTTCCTACTCCCGACTCCCGACCCCAACCCAGGTTCCTTGGAACAGGAACACCAATTTATTCATCCCTTGGATGCTGACTAATCAGAGGAACGTCAGCATTTTCCGGCCCAGGCTAAGAGAAGTAGATAAGTTAGAATCTAAATTATTTATCATCCCCTTGACGAATTCGCGTTGGAAAAGCACCTCTCACTTGCCGCTCTTCACACCCATCATTCTAATTCGGCCCCTGTGTTGAGCCCCTTGTTGAAGTGTTTCCCTCCATCGCGACGTGGTTGGAGATCTAAGTTAACCGACTCCGACGAAACTACCATCATGCCTCCCCGATTATGTGATGCTTTCTGCCCTGCTGGGTGGAGCATCCTCGGGTTGAGAAATCTTTCTTC
TTGGCCACTCCCTCTATGCGCGCTCGCTCGCTCGGTGGGGCCTGCGGACCAAAGGTCCGCAGACGGCAGAGCTCTGCTCTGCCGGCCCCACCGAGCGAGCGAGCGCGCATAGAGGGAGTGGCCAACTCCATCACTAGGGGTACCGCGAAGCGCCTCCCACGCTGCCGCGTCAGCGCTGACGTAAATCACGTCATAGGGGAGTGGTCCTGTATTAGCTGTCACGTGAGTGCTTTTGCGACATTTTGCGACACCACGTGGCCATTTGAGGTATATATGGCCGAGTGAGCGAGCAGGATCTCCATTTTGACCGCGAAATTTGAACGAGCAGCAGCCATGCCGGGTTTCTACGAGATCGTGATCAAGGTGCCGAGCGACCTGGACGAGCACCTGCCGGGCATTTCTGACTCGTTTGTGAACTGGGTGGCCGAGAAGGAATGGGAGCTGCCCCCGGATTCTGACATGGATCTGAATCTGATCGAGCAGGCACCCCTGACCGTGGC
CGAGCCTTTAAGATGAATATAAATCCTTATTTTCTCTTCATAGATGTACCCATACAGGCAGCAATTTCAACAACATTCCCATACACCGGTGTTCCCCCTTATTCCCATGGAACGGGAACAGGCCACACAATAGACACCGTGATCAGAACACATGAGTACTCGAACAAAGGAAAACAGTATGTTTCTGACATCACAGGATGTACAATGGTAGATCCAACAAATGGACCATTACCCGAAGACAATGAGCCAAGTGCCTATGCACAATTAGATTGCGTTCTGGAGGCTTTGGATAGAATGGATGAGGAACATCCAGGTCTGTTTCAAGCAGCCTCACAGAATGCCATGGAGGCACTAATGGTCACAACTGTAGACAAATTAACCCAGGGGAGACAGACTTTTGATTGGACAGTATGCAGAAACCAGCCTGCTGCAACGGCACTAAACACAACAATAACCTCCTTTAGGTTGAATGATTTGAATGGAGCTGACAAGGGTGGATT
AGTTAATAATTTACTCGTATAGCTCAGTGGTAGAGCACTCAACTTATAATTGAGGGGTCGATTGTTCAAGCCAATCTACGAGTATAACGTATGTTCTCGCCGAAAGGTGGGAACTTTTTTTATTTATTTAAAAATAATTGTTGACTTTGTGGTACAGTGCCACTATAATAATATACATCAAGTAAAGGAGGACAAAAATATGTCAAAGAAATCAGTCACGCCAAGTATTCGTATGAATGAGGAAGAGTATCTAAAACTCAAATCGTTAAAAGAACAGTATGGAATTTCTTGGAACAAGCTAATAAAGTTAGTCAATGAATTATTAGAAAAGGATATGAAAAAGAATGGACACTAAAAAATACGTCGATCGCTTTCGAAAAACAATTGTTGATTATGGCATTCCAAACGATCAAGTTGTGATTGCACCGTATTCGAATGGAAACAGTTCTGGAGTGACGATGTTCAATGGCATTAGCGTCATGGATTATATGACATGCAAC
TGATACTGATACAGTGTACACTCACGACGTGAGTAAACAGATTGACGTAACGCCTCAATCGTGGTCAAGGACCAGCATTTCAATGCTATCACATTAAATACAATCACGTTGTATTACAAAACTTTCCGTTTAATTACGTGAAAGGTTACAAATGGCCTTCTCTTACAGAACGCCACAGGAGGAACTTCTGAGCAGACTACCACAGTCCCAACAGGAGGTGATCAGCGGATTTCAGTACGAACGCATTCAAAAGGAGGAAGAGAAGAAGGTGGAAAACTTCTCTTTTTACCTACCAGAGAAAACCAGGGAGTGGTTTACTAAGTCAGGTGTCTATCTTTCGCCTTTCGCTTATGTTAATCATTCTCACCCTGGTTGTAAAACTCTGGAGAACCACCTTTTATTTAATGTTGTAGCTAGTTATATTAGTAAGTACTCCTATGTAGCTTGTCTTAGTATTAAATCTAATAAAATGAGCAAAATGGAACGATTGGGTCCTAATT
CGTTTTAGAGCTTGGCAATTGTTGTTATCTGTTGTTGTTGTTGTTTGTTATCACTCATTGCGATCCTTCAGTCACTTTGTTGTCATTCTCTACCGTCAAACTTTATTTTACTTCAAAACTTTCCATTTTGAAGTTTCTTATGGGTATTTTTACCCTTTGCTCTTGTGGGGTTCCTTGCCCCACACGTTCTTTCTATCGGAGGCATATGGCCTCTGGTTGTGATCTGCTGCCTACCAGGCAGCAACTTGCTGATGTTGGCTACACTGAGCCAACAGTTATTGCTGAGGTGGTAACCCCACCCACTCAGGCTCCTCTTGAGCTTTTTGTGGAGATCTCTCCACCTGTCTTGGCTCCTTTTGAGCCTTCGGTGGAGATCTCTCTGCCCATTCAGGCTCCAGCTGAGCCTATTGTGGAGGCCTCTCCACCTGCTGCCACACAGTTTGTGGGTATTGAGGCACTTATTGCCTCTGGCCCTTGCTTCTTCGGGAGCTTTGGGCCCT
GGCGAGGCGGGGAAAGCACTGCGCGCTGACGGTGGTGCTGATTGTATTTTTTCAGCGTCTCAGCGCGTCGTGACGGCACTTAGTCTGCCCGTTGAGGCGTTGTGTGTCTGCGGGGTGTTTTGTGCGGTGGTGAGCGTGTGAGGGGGGATGACGGGGTGTAAAAAAGCCGCCCGCAGGCGGCGATGTTCAGTCGTTGTCAGTGTCCAGTGAGTAGTTTTTAAAGCGGATGACCTCCTGACCGAGCCAGCCGTTTATCTCGCGGATCCTGTCCTGTAACGGGATAAGCTCATTGCGGACAAAGACCTTTGCCACTTTCTCAATATCACCCAGCGACCCGACGTTCTCCGGCTTGCCACCCATCAACTGAAAGGGGATGCGGTGCGCGTCCAGCAGGTCAGCGGCGCTGGCTTTTTTGATATTAAAAAAATCGTCCTTCGTCGCCACTTCACTGAGGGGGATAATTTTAATGCCGTCGGCTTTCCCCTGTGGGGCATAGAGAA
ATGTATACTCGTTACAGTTACAGCCCTACTTTGGGCAAAACCTATGTGTACGACAACAAATACTTTAAGAATTTAGGTGCTGTTATTAAAATGCCAACGCAAGAGCATTTAGAGGAGCACGAACATGAAGAACGCAACTTGGATTCGCTCGACAAATACTTGGTGGCGGAAGATCCTTTTTTGGGACCTGGCAAAAATCAAAAACTAACTTTGTTTAAAGAGATTCGCAGCGTTAAGCCCGACACAATGAAGCTTGTAGTTAACTGGAGCGGTCGCGAATTTCTTCGCGAAACTTGGACGCGTTTCATGGAAGACAGTTTTCCCATTGTAAACGACCAAGAAATTATGGACGTGTTTCTGTCTGTTAATATGCGACCAACCAAACCGAACCGTTGTTACCGATTCTTAGCGCAACACGCTCTGCGTTGTGATCCCGACTATATTCCTCACGAAGTCATTCGTATTGTAGAACCTTCCTATGTAGGCAGTAACAACGAGTA
ACCAAGGGGAGAATCAGAGCGGGTCCGACCATAACGATGTACAAAAAGATATCGTAGGCCCGGAACCAGTGTGCTCCGGTGCCGGTTGCGATTCGCACCTGCACGGGTTGGTTGACCGGGCCTTTCAATTCGGACTGTTATCCAAATTGCTCTCATCATGTCGAGCGTTTTAAAGACATTCGAGAGGTTTACAATCCAACAAGAACTCCAGGATCATGAGGAGGATACCCCTGTACCTCTCGAAACGATAAGACCATTGATTCGGGTATTTGTTGTCAACAGCAATGATCCTGCATTAAGAGCACAGTTACTACTATTTAATCTTAGAATAATCATGAGCAATACGGCCAGAGAATCCCATAAAACAGGTGCACTTCTTAGTATGTTTTCCCTTCCTGCCGCTGCCATGGGTAACCACCTGAAGCTTGCCACTAGATCTCCAGAAGCAAGCATTGATCGGGTTGAAATAACAGGTTTTGAAGGGCGATCATTTAGAGTCG
GCGCCAGTCATCCGATAGACTGAGTCGCCCGGGTACCCGTGTTCCCAATAAAGCCTTTTGCTGTTTGCATCCGAAACGTGGCCTCGCTGTTCCTTGGGAGGGTCTCCTCTGAGTGATTGACTACCCGGCTCGGGGGTCTTTCATTTGGGGGCTCGTCCGGGATTTGGAGACCCCCGCCCAGGGACCACCGACCCACCGTCGGGAGGTAAGCTGGCCAGCGATCGTTTTGTCTCCGTCCCTGTCTTTGTGCGTGTGTGTGTGTGCCGGCATCTACTTTTTGCGCCTGCGTCTGAATCTGTACTAGTTAGCTAACTAGATCTGTATCTGGCGGTTCCGTGGAAGAACTGACGAGTTCGTATTCCCGACCGCAGCCCTGGGAGACGTCTCAGAGGCATCAGGGGCCCGCTGGGTGGCCCGATCAGTAAGTCCGAGTCCTGACCGATTCGGACTATTTGGAGCCCCTCCTTTGTCGGAGGGGGACGTGGTTCTTTTAGGAGACG
CCCATTCGCAGAAAAATTACCCGTGTAATCGTTTAATCAGAGGCCATTTCCAGGCCATTTCCTGTCAACGCTCGGCGACATTCACATAAATTCAATTTAGGAGGCCTTTTATGGCAGAAAATCAACCAAAACGGCGTGGGCGCCCTGCTAAGGCCCCTGACGCAGCGCCCGCTACCGATGTAGCGCCCGAAGCAAGCGAATCTGCTGTGGCGCTTCCTGCGAGCTCTGAGAGCGTATCAGACGCCAAGGTAGAGACGGCTCGTAAGAAGGTTGCATTTGAATCGATTGAGCACTACCTGCGTTACCTGTCGGAGGAGAAATCTAAATGACTGCCCAGACCGGAGTTGGTAAGGGCGGAAAGCGCCCCGGAGCTGGTCGACCCAAGGGCACCACCAAGAAACCGCAGCAGGTTGAGGACAACGGCATCACCATGCTTGAGCTGCTCCGGAAGATTGCCTTGGGCGAAGTTGACGCCAGCCCGAATCAGCTGAAAGCCGCAA
GTTAGTAAATTATATACATAATTTTATAATTAATTTAATTTTACTATTTTATTTAGTGTCTAGAAAAAAATGTGTGACCCACGACCGTAGGAAACTCTAGAGGGTAAGAAAAATCAATCGTTTATAGAGACCATCAGAAAGAGGTTTAATATTTTTGTGAGACCCATCGAAGAGAGAAAGGATAAAAACTTTTTACGACTCCATCAGAAAGAGGTTTAATATTTTTGTGAGACCCATCGACGAGAGAAAGAGATGGTTAGTCAAGATATTTTTCTTAGTACAAAAGTCAATGTTTTAAAATATATGGACGAGAATTAATTTGTCTGTATAAAAACTTGTGTGAAATTATGTACTAGAGAAAAAACGTGAGCAGTGTCCCCTACATGGATTTTACAGATCATTTATATTCCAAAAATATTAACTATATACGTTTATTATATGATGTTAACGTGTAAATTATAAACATTATTTTATGATGCAATTGTCTGACAACCTAGATT
GTAATCTTTACCAAACAACTTTCAAACTTTATAGTTTATGTAGTTGCTGTGATTCCCGTGAGCAGCGTTTAGATTACTGACTTGGACACATCGGTTTTTGAAGCATCGGATAGAGGTGATTAACGCTAAACCGTACCATAGTAGGCTGTTACCTGACTCGAACTCAGGCGGACGTCAGCTGACATTCACGGAATAGTTCGATATCATAATTCCTCGTTCTTTGCTGTTATAGCTCCCGATGTCTAACACTACTTTTAGACCTTTTACTGGTTCCTCCAGGACCGTGGTCGAGGGAGAACAAGCCGGCGCCCAGGATGATATGTCGTTGTTACAGTCACTTTTTTCCGACAAATCCAGGGAGGAGTTTGCTAAGGAGTGTAAGTTGGGTATGTATACCAATTTATCCTCTAATAACCGGCTTAATTATATAGATCTAGTCCCCAAGAACACTGGTAGTAGAGCTCTGAACTTATTTAAGTCAGAGTATGAAAAAGGTCACA
GATAAATCTTCCGAGCTAAATGCCAATAAGCAGGTTGACACCCGAAACCCCCGCATAGCTGTCTGAGGAGTTCTAGTTTCCACCCCAATCGATTCAACGTGACCAATCAATCTTTCTCAATCAATATCAAAACCATCAATCATGCCTTTCGTGCAATTCCCGAACTTGTTTGAAATCAGTAAATTCGCAAGACAAGGCAAGACTGTTTCTGAATTGAAATGTGAAGTTTGGACTGATTTGCTATCATATCTTCGTACTGGATTGCCAACTGGATTGTTGTCTGATTTTGCTGAGCATCATGAACTTAATCAATTGCAAGCGTTCACAGCCGTTCAGTTTGATGAACCATGTTTCGTTCTACCAGCCCGAGCCGCCATCATAGTATACTGTCCTGAGCAAGATGATATGCTGTCTGGAGTTTTTGAGGTTGACGCCACAGGTAAGCGTACATTCGTTAGAACGTCAAACACTGATATCATCGGTTCAGCAAAGAGTGACGT
ACCGGATGGCCGCGCGATTTTTTACCCGACCCGGCCCATTAAAAAATATATCCGGGCCATGCAATGATGAAAAATTTGACCGTCCAATCAGAAGATGCCTGCTGGGTCTAATTAGTGGTCCTTGGGAGACAAGAATGGACCCGGATATCTATAAATATTAAAGTGAATCCCACTATTGGATATCTTTAATTTGAAATGCCAAAGCGCGATGCCCCGTGGCGATTGATGGGGGGGACCTCAAAAGTGAGCCGGTCCTTCAACCAAGTCTCCCGGACTGGTACTGGGCCTAAATTTGATAAAGCCCATGCTTGGGTTAACAGGCCTATGTATAGGAAGCCCAGGATATATCGGGCTTGGAGAACACCCGACGTTCCTCGAGGATGTGAAGGCCCATGTAAGGTCCAGTCATTTGAACAGCGTCATGATATCTCCCATGTTGGTAAGGTGATGTGCATATCGGACGTCACCCGTGGCAACGGTATCACCCACCGCGTTGGTAA
ACCGTGGGCGAGCGGTGACCGATGACTTCTTGGTGGGTCCCACATTGAAGGAGAAAGATAAATGGGCTGGTTCCATGCAATTGGGCCTGAAATGAAATGGGCTTGGACCAGTAGATTCGGGACTGGGCCAATACAATAAGATAAGAAATGGGGTGGTAAATTAAAACAAAGGATTTATTCATTTCAAATGCATTACACACTCACACACACACATTCGTACGTACATCGTATTCATCTCCTATACGTATATCAACTAATGGAGCTTCTTCCATCATGAGTAAATCAATTGTCTCCACCATATCCTCTTGACGAAACTCTCCTATAACAGAATCCTTGTACATGATTTGCAACAGATTTTGTATATCTTCCTCTAGAGCGTTGAAGTCGAACGGAGGTATGATCCCATCATGGCCGTATGGGATCATGAAGGTCTTCTTCGCCAGGGCTGATGATTGTGTTGAGAACAATTCAATCTGTACTACTATTGAATTGTCTTCGTT
AAAATAAAACAACCCAACACAACTCAAGAAAATTCATACAAACAAACAAATTCGTATTTTCAAGCAATTCACTTTCAAGCAATTACAACATTTTCAATCACAAATGGCAACTCTAGACAACTGCACTCAAGTACACCACATGTTCGCTTACAATCGCGAACACGGAACAAACTACACGAGGAACCATTTTAGAAGGTACTTAGCAGCCCAGCGAATAGGCTTCTATTATGATTGGGACGATGATGTCTATGAATGTCCAACGTGTGAAGCTATATACCATTCTTTGGACGAAATAAAGAACTGGCATGAGTGCGACCCACCAGCATTCGACCTTAACGACTTCATAACTGATGCTAGGTTGAAATCAGCACCAGTTCCAGATCTCGGACCGGTGATCGTCGAAACCCCAAAAGTGGAGGAAAAACAAGAGCTTAACTTCTTCGCTGCAACCCCGGCACCTGAAGTGTTACAGTGGAAATGTAGAGGGTTGCAATTCGGTT
GTAGAAAATTCATTTATGATGGTAGGATGCTAGACTTAGAATTTGAGAACTGTTTAATCGATGATTTGAAGACTATTGATAAATGGGAGAAACAACAATTGTCCGTTTATGATGAGTTATATGGAACTGAAACTGCTGAGTTTGTACTTGGAGAGGGTAAGTTACCCAACTCTTATAGGACAAACGTCTTTAAGATAACTGAATCTGGTGATAAGATATTTCTTGGTACACTAATTAACAAGTTGTTCAGACCGCAAATTGATTTAAGTAAGTTAAAAGATGAACGACTATTAAGATGTGTTGAGTATGATAATGGTTGGTATCAACTATGTGTTAAGATACAACGCGCTATCGATAACGGATTGGAGATAGAGAAAGCTGATTTACCTAAGTATGATCCAAAATTTGAATATAACATAAAACATCCAACCCGTGAGAATGGTTTCCTTAACTACTATGTTCTTAAGGAATGTAGTGTTGAGATATATATGAAGGATGAT
GATTGCGAGCGATTTGCGTGCGTGCATCCCGCTTCACTGATCTCTTGTTAGATCTTTTCATAATCTAAACTTTATAAAAACATCCACTCCCTGTAGTCTATGCCTGTGGGCGTAGATTTTTCATAGTGGTGTCTATATTCATTTCTGCTGTTAACAGCTTTCAGCCAGGGACGTGTTGTATCCTAGGCAGTGGCCCACCCATAGGTCACAATGTCGAAGATCAACAAATACGGTCTCGAACTACACTGGGCTCCAGAATTTCCATGGATGTTTGAGGACGCAGAGGAGAAGTTGGACAACCCTAGTAGTTCAGAGGTGGATATAGTATGCTCCACCACTGCGCAAAAGCTGGAAACAGGCGGAATTTGTCCTGAAAATCATGTGATGGTGGATTGTCGCCGACTTCTTAAACAAGAATGTTGTGTGCAGTCTAGCCTAATACGTGAAATTGTTATGAATACACGTCCATATGATTTGGAGGTGCTACTTCAAGATGCTTT
AAAAGTAACTCTCACGATGTTTAGATCACTAGTTACTGCAGCTCGAGTAGGCGGAGCACTTGCCGTGTTTGCGAAGGACTTGGCGGTCCTTCCAGCAGAAGTGGGGGTGTTTGCCACTCGACTCATCATCACCAGAACCATCGAAGTTATTCCAGAGTACTTACATATGATTGCGCCAGGAGCGTCGCGAATTCCCAAATCAGTCCTTACAGGACAGGCGTTCACCAGTTACGATGTGGAGTACAATGGCACGAGCGACCTCGAAAACAGTTGCGAGGTTGCCACTGAAGACGTGATTGAGGTAGAGGGCAAGACCACCAAGGTCGTGAAGACCAGAAGGGCGCGAAACAAGTTGCAATTCTCCGCCCTGCTGGCTATCGCGGCAAAGAACCATTTTGGTGGTATTGTACGCCCCACCCGAGCCAATGAGCTGTCTGTCATGAAGTTTTTGACTTCTAAGTGCAACGACCACAAACTAACCATCGCTCAGACCCGGTCTG
GTAAAACCGAGAGATCGAGGTTCAATTCCTTGACAACTTGAGGTGTTTCCGAATTTGTTCCTTTTCTTTTCAAAGATGTCAAATTCTCTAGATTTACTAAAATTAATTTCTGAAAAAGGCGCTGCTAGTCGAAGCGTCGAAGATATTGTTGACAATCAAGCCGCAAAAATTCTCAATGCTCAGGTTGATTATGCCAACAGATCTAAGAAAATTAATATTAGAAATAAACTATCTCCCGAAGAAGCTGATGCGTTCCGGGCGCGCTATGGTGGTGCGTTTGACTTGAATCTTACACAACAATATAATGCACCTCATAGTTTAGCAGGAGCTCTGCGAATAGCGGAGCACTACGACTGTCTTGAAAACTTTCCATCGGATGACCCCATCATTGATTTTGGTGGTTCCTGGTGGCACCATTACTCTAGGAGAGATAACAGGGTACATTGTTGTACTCCCATTTTGGGCGTGCGCGATGCCTGCCGGCAAGAAGAACGACTGTG
AAGTTTTTTTCCTCACCCATAATGGCTGACATAAGACTCGACATAGCGCCCGATCTTATCCATAATGGTGTACCCCAGAGACTTTCCGATACAATAATTTTAAACAACCGACCAACAATCACTCTGTTATCTCATTTCAACAATCTATTTCATGAATTAAACATTGTCAAAGCGCCCCACGTTGCATCTTCCCAAACTACCGTTAATTTGTACATTCGTAAGCATTCGTTGACCCGACTTCATGATAGACTGCAAACCGTAGAAACTAGCACTTTACCCAACATCACGCAACTTAAAGACCATATACGTAGCTTCTTTCAAAATGAACACCAACCTATTTTTCAGACTCTAACGAACAACGACCTAAGTGAAGAATTTGTAGGTGTGACTACTCTTGGACTAAGCTTATTTGCTACCTCCAAACTTGATGCTGAACAAATAGAACGTGTACAAATCGAGACCCTAACTGAAGGAAACATTACTTTGAAGCCCTTTTCCGC
NNTGGCGGACGTGTGACATCACCGTTCGCCTTTCTTGGATCCCTTGTTACTCCACCGCAGTGAGAGATAAACAACCCAGAATGAAGGTCACTGTAGATGTTGAGGCTGACAGCCCATTTTTGAAGGCCCTTCAGAAAGCATTCCCGGCTTTTGAGGTTGAATCACAGCAGGTCACACCTAATGACCATGCTAATGCCAGAGCTTTTTCGCATCTGGCCACAAAGTTAATTGAACAAGAGGTTCCAGCCAACATCACCATCCTGGACGTGGGCAGTGCGCCCGCAAGGAGGTTGATGTCTGACCACAGCTACCATTGCATTTGTCCCATGAAGAGTGCGGAAGACCCAGAGAGATTAGCGAACTACGCCCGGAAACTGGCAAAAACAGCAGGGGAAGTGCTAGACAAAAATGTGTCCGGTAAGATCACGGACCTGCAGGACGTCATGGCAACCCCCGATCTGGAATCTCCAACGTTCTGTCTCCACACCGATGAGACGTGT
AGCAAAAACAGGCGCTCCAAACACAATGAACCTGTTCACCCCACGCTCAGAGATCAATCCCACCACCACTCAGGAGCTACTATACGCCTACACAGGACCGGCGCCCGTTGCTTATGGCACAAGAACCAGAGCAGTATTAGAGAACATAATCAGACCTTACCAATACTTCTACAAAGAACCCAATGTCCAGAGAGCTCTAGACATCAAGACAGGATGCAAGGAGCCAGAAGATATAAATGTGGAAGGTCCTAGCAGTGGATTTCACACCGCAAGTGTGTTAAAGCTAGCTGACAATTTCTTTAGAAAATACAGGCCTGCTATGGAAAAATTGAAGTACTGGATACTTGTAAAGCTTCCGAAGCTCAAGTATGCAGAGCTGAGCAAGGGCAGGCAGACCTACAGTTTTATACACAAAAGGAACCTCCCAGCACCTATCGCCCTAGAAGAGACAGTGGAGTTCTTAGAACAAAATCTAAGAAGAAAAATAGGCCCAACCCTCC
TGGCATTTCTGTAATAAGAAGGGTGTACACCAGTTGAGCTCTCTCAAACTTGCTGATTCAATTGGTGTATTGGGGTGCAATATATAGTATAACTCTCATTAACGGATTCTCAACACGTGGCGGCCATCCGTATAATATTACCGGATGGCCGCGCGGGGTACGCTCCCTGCCACCTGGCGTGCTCTCCTCCCTTGGTGCTGGTGCCCCTGCCACCTGGCGCTCTCTCCGCCCTCGATGTATTCGTCGTTCGGCGAGTCTTTGTTGACTGACGCTTTAATTTGAAATAAAGCACAACTCTTTTATGTCCCGCGATCATCAATTCAAATTTTGAATTATTGATTCGCGTTTCCTGAGTATGCCCCATTGTACTACATGGTCTACGTGGTCGATTTGAGACCATGCTGCTGAGCTAAGTTAAGTTATTGTCTGACTCATGCTTGCTATATATTGGGTCCGAATGATATATTATATTCGAGGTGACTCAGCAGCCAATTACGTTA
ACGCGTATATCAAATAGCACGATTTGCTAAAGACTACCGCGGCAGCCTTTGCTATAGTTACTCCATCGAAACGAAACATACTTACTAAGGAATACAAAATGACTAACTTCATCAAATCAGCAATCATCGCATGCAGCAGTAATCATGACGGTAGGTTGTTCTTCTGGTCCGCGCCCTGACGGATGGTGTGCGACTCAGGCGGGTGATGTTTGCGTAGCTAAGTGGAAAGGTGGTGTTATTGTTGCAGCTGGAGAGGTTGATATTCGTTATGCTGGCATTGAGTCAAAGGTTGGTGGAGGCTACGGCGGCTCAGTTGCAGATCACGGCTCAAAGGAGTGGAAATAATGCCTCAAGGTATCTTGATAGATTTGAATGACGGAAGGCCAGCAATGGAAATCACAGCTGGCTTGAGAGTTCCAGCCGTGACTGGTTCAATAAACACTAGCGGGTTAAGCTCACCAGCATCATCATGGGATTTCGGTCTGACTATGACTCCTGGC
AGCAGAAGCGTTGCATTTTCTAATATCCACAAAATGAAGGCAATAATTGTACTACTCATGGTAGTAACATCCAATGCAGATCGAATCTGCACTGGGATAACATCGTCAAACTCACCTCATGTGGTTAAAACTGCCACTCAAGGGGAAGTCAATGTGACTGGTGTGATACCACTAACAACAACACCTACCAAATCTCATTTTGCAAATCTCAAAGGAACACAGACCAGAGGAAAACTATGCCCAAACTGTTTTAACTGCACAGATCTGGACGTGGCCCTAGGCAGACCAAAATGCATGGGGAACACACCCTCCGCAAAAGTCTCAATACTCCATGAAGTCAAACCTGCTACATCTGGATGCTTTCCTATAATGCACGACAGAACAAAAATCAGACAACTACCTAATCTTCTCAGAGGATATGAAAACATCAGGTTATCAACCAGTAATGTTATCAATACAGAGACGGCACCAGGAGGACCCTACAAGGTGGGGACCTCAGG
ACTATCCCTTTTACAAGGGATAGCTGAGTTTTGGAAAACTCTCATGTACGAATGTACATGACCGCAAGAAAAAGATAGTCCTACATTACGGAGTTCTTTACCTTTTAATCGGCAACTCACGACAGTGACGAATGTCAAGTAATGAAACTTAAACAATTAAAATTAATGAAAAATAAAACATATCAAATAATAAGAATATTATTGATTGTCTTTTTTCCATCAATTAAACGTCAAACTGTTATTTTAAACATTTTTATGAGTAAAATCAATAAAATGATTAAAAATAATGGTACTTTATTTACAGTGAAGTATCTTAAGGAATTAAGACTCCACATTACTAAGTATATTTCGGGAGAACCATATCGGAACTCTCTAAATAGAGTTAGTGTAGATAAAGATGGATTTCCAACATTATGTAAGGAACTTAAAGTTTTAGTTAATGGAACTTATCTCGAAAAGAGATTTGTTCTAACAATTATTACTCTAAGTAAATTACTAAT
GCAAGGTATCAGCCGTTCTGGTCTGATCCTCTCAACCCCATCTTTTGTCTTTCTCAGTTTCTTAGCGGGGACCGTCCGTTCTCTCCCTGTGCAGGTGCGACTCTTGTTTGTGCTGGTCGCGGCAGGTGGCGCCCAACGTGGGGCTCGAGCTCGACAGTTTTCTTCCGCCACTACTCTCATTAATTGAACTAAGTAAGTATATGGATAAACAAGTAGCCTAAATTAAGGAGGAGTAGTAAGGTATATAGTTGAGAGTATAAATATGGGACACACGCATAGTCGTCAGTTGTTTGTGCATATGTTATCTGTAATGTTAAAACATAGGGGGATCACTGTTTCTAAAACTAAATTAATTAATTTTCTTTCATTTATTGAGGAAGTTTGCCCTTGGTTTCCTAGGGAAGGCACAGTGAATTTGGAGACATGGAAGAAGGTGGGAGAGCAAATTCGGACGCATTATACCTTACACGGCCCTGAAAAGGTCCCTGTCGAGACATTAT
GTTAAAATGCAATGGTCGCAATCACCGTGCAAGGTGCACAGCTCATCAAGCGAGTGGTCGAACGCTTTTATCCAGGGATAGCATTTGATATAAATGAAGGAGCATGTTATATATATAAGTTTTCTGATCATATACGACGTATAAGGATGAAACATGGGACGAAATATCGGCGGCAGGCGGAAGAGATTATGCGCAGTATAAGTCTGAGAAAGGAGCGATTGTATGGGATACCAGTGTTAGATGAGGTTGAGTGGAAATACGTGTTTGACGGCCAAACGTTCCAAAGTTACGCTTTTGAGGTGTACGTGAACTCAATTTTGCCGTGGAGTGAACTTGATCCGGAGGAGGAGTTCTTACGTAATTATAGAGTTTCAAGGGAGACGACTGAAGTGGAAAAATTTATCGAATTTCGTGCTAAAAACGAGATGCAAATATACGGAGATATACCCATTAAAGTATGGTGTTGTTTCATCAACGAACTGAGTATAGAATTAAATCCA
AAGTTTTTTTGCCGACCTACGTATCTCACAGACAGATGGTGGAACGAAAGTTCAGTAGATCTGCAGAAATTTGCTTAAAGAAATTTGAATCAATCCAACAATTTAGACAAAAGAGACAACAACAAGAAGCAAGCACAGATAAATCACATTCTCAAAACGAAAAAACTAAATCACCCGGCCCCCGTACTTCCGACAGTAAAAAAGATTCTTCAACACGACAAAATGAAAATTCGTCCAAGTGTAGTCCAAATTTTCAACAAGCCAAAGATGAGTATATTCAATTATTACATTCCAAAGATGTTGCGCTAGATTTAATTATTGAAAAAGCTGAAGACATAAGAAATGTTTTTATTGGTGAACTTCCTCTCACTCAAGAAGTGATAGAAAATAACCTTAATGATGTTGCTGTAGTCCTGAATAATGCAAGTGATTTAATTTTTAAATTATTTCAATCAGATAATGGAATTCTTCAAGAGTGTGTTGTTCCAGTCAACGTAATC
AAGCCTAACTCTTTTGAATCTATTTTTCCATTTTTCGTTTTGAAAAAAATATGCCGTAATTCTTCCTAAATCGTCTTATTTTGCGTGTTTTGGTCTGTTCCTTGTCATTGTCCTAGAAATTATTTAAAATGCAATACAAGCCAATCTGTGAGCTTAAAGGGGTATTATATAGCAGGGCGTACTTCATCAACAACCAAACAAAAAAACCACTCTTGATTGAGTGGCGTGTAAATGAAGAGATACCTCACTTTTCTATTTTATTAAATTTTGTTCATTGATAGTTTCAATTGCTTTTTTAACTTGTTCAGGTTTACCAGTTATAACTAACTTTATTTCATCTTTACGTTCGGCGTGTTTCTTTCCTACTTTAATTAAGTACCAACTGTACAAGATGAATGACACAATATAAATAACGTATACTATTTTTACACCTCCGTCATTTCTTCTAACGTTTCTTCTACTGTTTTATGTAAGTCGTAGTAGAATACACCAGTATAATG
GGTATCCTAATTAGGATTATCGTCTTGTTAGACAATTGATAGCGCAATGCTTTGAAAGTGTTCCACAATCGTATTAACCATTTTTATTATCTAAAATCTAATATATTAAAATACTCTTACTGATATTATCTGCAAACAAAGTATTTAACTCTATCCTTGATGATATTTCTTACTCTTCATCAGACAGATATTCGCAGTCATCATCATCATCAACCAATTTTCTCATTTCTTCCACTGTCATATTTCTGTTTTTCTCCACTTCTTCATCTTGAACCCCCAGGAAACTTTTGAAGCCTTCAGACAATATGTTTGCTTGTTCATCAATTCCCTGAGCAAGATGTTCTTCTGTCATTTCCATCCTGACACCTTCCTTAGATAATTCATCTGTTATTGCAGAGAACAGTTCATTTATACCTTGACTTTCCAAATAATCTTCTAGTCTGTCGAACTCTCGCAATTTTAATATTTCCTCTTCTATTTCTCTTTGCTCCAGGAGTTCA
ATTCTCTCAATATATACCACCACCACAACCCCCCGGAACACAGGCCCAAAATTTTCGCTGACCACGACGCGCGAAACGCGTCACTTCGTGTGGTCACTTCGTAGCGAAAATTTTGGGCCTGTGTTCCGGGGGGTTGTGGTGGTGGTATATATTGAGAGAATTTTTTCTAGTCTTTGTCGGTTTGAACTGGTATGAACCTGTCTGTGACGTCATAGTTGGTGTACGTGACTTGCCTTGAGTACACAACTGATAATAAATAAGGTGGTAGTGATAATATAATAATATAGATATGATAAGAAGATAAAGATAGATATAAATACAGTATAAGAATAGCACACATTAAAATGTCCACACAGTCTGGCGCTTACGAGGACTCCTGGGAAGACGGGCTTAATCCATTTGACGAAGACTACGTAGATCTTGTAAGGTGCATGCGCAATAGAGGTGAACACGAAGAATATACAGACTTGCTTGATAATGTTAATACTCCTCGTGAACTT
GTATTCATTTGCTTAAATAATACCCTTTCGAGACTAATAGAATTCAATCAATCGAGGCGTTTCATTCGTAATAACTTCTAATAGGCGTCAGAAGTTATCTTCCCACTACCTACTTAACTGTGGATGCAGTGGAAGTTATTCCGATTTGATTCGTCCGCAAGTTTGTTAAGAGGTGGAGTCCTCTTCTATTATTCTTGCAAGAAAGACACGTGAGTGTTTATCCTCCGTGTACCTAAGAATACTCTCGACTTGTACGGGAAAGCCCTCACAAACGCTATTCCTCTTAGTGTTGGGTTCTGTTGAGGAGTACTAGCTCGAAAGCGACTTCTAAAATCGCAGAAGTCTGTATCAATGGCCTTGGTTAAGTCAAAACCACTCGTCCTTACAGCCGCCAATGAAGACCAGTTATACAAGCAAATTTCTGGCGCGCTAGAATCCGTGAACAAGAACTTAAAAATGTTCAGAGCCTGTGTTCCGCTTGAGCTTAAAAACAATGGTTA
AGCGCTGGGGCTTATTATTACCCCCAGCGCTCGGGACGGGACATCACGTGCAACTAACAGACGCACGTGAGAATGCAGTAGCTTGCAGCGAAAGATAGACGTCAACATCAATAAAGAAGAAGGAATATTCTTTGCTTCGGCACGAAGCAAAGGGTATAGATATTTGTTCGAGATGCGAAAATGGAGGCTATTTAAACCTGATGGTTTTGTGATTTCCGAAATCACTCGTCGGAAGAGAAATGGAGTTCTGGGAATCGTCTGCCATGCCTGACGATGTCAAGAGAGAGATTAAGGAAATATATTGGGAAGATCGGAAGAAACTTCTGTTCTGTCAGAAGTTGAAGAGCTATGTCAGAAGGATTCTTGTTTATGGAGATCAAGAGGATGCCCTTGCCGGAGTGAAGGATATGAAGACTTCTATTATTCGCTATAGCGAATACTTGAAGAAACCATGTGTGGTAATTTGTTGTGTTAGCAATAAATCAATTGTGTATAGGTTA
GGCAATTTCTTGCTACAAGTGACTGTGAAGGATGGATCTGATTGAGACGATTAATGCAGTTGTTGAACTGCAACATAGAGTTAGAAATTTATCACCAAATACTAATATATATCAAGATGGGCAGACAACAATTAATGATTATAATGCTATTGCATCTAGATGTAATGGAAAAGTGTACAATCTAAGAGACCAAATTGCTCAGTTGTCTCCATTTCAAGTTCATATGCCAGTGATTCCAATATCAACTATTTTATCAACAGATGATCATGAAACAATGTCGGCGGGAATTGAATCGCTGTTTGACGTTCTAGCCGCAGCTATTAGAACTGAGGGATCTAGACAGAATAGAGCTGTTGTCACTAAGTCTATTGAGCCTGAGGTTCTAAAAGCAGTTTTAGATATTGGAATTAGATCCCAGTTTTCAGAGAATCCTTATGCGAATATGTTACAAGTTGACACGGCAAAAATGGAGCAGCAACTAGAACCCATTGATGATCCAC
TGTTTAATAATTGTACAGTTACTAAAGGGCGTAACCGAAAACGGTCCGACCGAAAACGGTACATATAAAAACCAACCCAAAAAACCTGATCTGGGGCCACTATGTCTGCACGTTGCGGCTCCACAGCTAGAACTTTATTTGAATTATGTGACCAGTGCAATATAACATTGCCTACGTTGCAAATTAATTGCATATTTTGTAACAGCATTTTACAAACAGCTGAGGTGCTGGCCTTTGCATTTAGAGAGTTATATGTAGTGTGGCGCAACGACTTTCCTTTTGCAGCGTGTGTAAAGTGTTTAGAATTTTATGGAAAAGTGAATCAGTATAGGAACTTTAGATACGCTGCATATGCACCAACAGTGGAAGAAGAAACAGGATTAACAATTTTAGAAGTGAGAATAAGATGCTGCAAATGCCACAAACCATTGTCTCCTGTGGAAAAAACCAACCACATTGTTAAGAAGACACAGTTTTTTAAACTGCAAGATTCGTGGACA
GTATCTTTACCAAATACCATTTCCGTACAATTCACTGAGTAAATCTAGGTAGCTTGCTCCAGTGTTTGTGTCTTGTACGAAGACTGTTTGTTTTCCGATTTAGGTCGGATTACTGTTTGCAGTACCTCCAGTAATTCCAGGTAGCTTGCTCCGGTTTGGGGGATCCATCGACCGTGGTCTAATCACCCGCTCGAACATCATTCCATTCTTGCCATCTTCTTCTCACATGGCGAAAGAATCCTCAAGTGGTTTTTCCACTAGAGTTACCTCCCGCTTAGACGCAATTGCCGAAGAGCGGGAGATGGACGAATTCTTAGATTTCGTCACAAAATCACCCATCAAACAAAAGATGTGTTGTGATATTCCTCTGAAAAATTCAGAGATGCTTTCATTCGTCAATTTAGTGACGAAAGAATCAAAAAGTTTCTTAAGTTTATTTAAGAAAATTCCCGTTTACACGAACCACCCGTTGATATCGGTCATATATATACCGGTGGTTT
GAAAGACGCAGTTAAATAATTATAGCTATAAAACATCAAGTATCACGCTAGTTCGTGGTACTTTTTGTTTTTTTATAAAATGAAAAAGGGGCACAAAAGGGGCACAAAATAAAAAAACTGGCAAAGGCTCAGTTCTTTTTATTTAGTATATCTATTATCGAAGACTTCATATTTTCGGTAACGTGAGTGTATATAGCAGTTGTTGTTTTACCGCCATCCTTATGCCCTACTCTATCGACAATTGCTTTGAGGGGAACATTGTTTTCTGCCAGATAGCTTATTAATGTATGACGGAAGATATGGCTTGATAGATTCTTGTTTATTGGCGATTTAAGGCGAGAATTTGCTCTTTTAATTGCAAGGTTAAAGGAGTTTGTCTGCAACGGAATACCACGCTTAGAAACGAAAATATAGCCCATTTCGTTATAATCGTTTATTACAGATTTGGACAAATTATTTTGTTCAATTATTTCGTCTAATATCTCTATTTCTCGGTCACT
CTATTCATATATATAACGTTGCACAGAGGCGGGGCGTGTGGGTTTTTTATTGTTTATTGTCATGGAATTTACAAAGAAGTAAGTTGTTGGATCTTTATTCACAATTCTTTTAACAATGACTTTTTTACTTATTACATTTTTCATCTTTTTTACTTCACATGATATTTTACTTAAATTTTGTACATACAAGCCAAAATTCGCATAAAATGTCTTACTTTAAAAAGTTAAATTTTTTTTTTAACGCATAAATGGACGTACAGCAGCAATTGGAATAGCAGGAAGGGCCATTGTAAAGTGTGTTCCTGCTGATGCCGCTGCAGAAAGGATAGATGCTATCGTACGCATAAACCCCCCTCCTATTTGTTCATCTGCTGCTTTTATTATATCTTCTGCCAATCTAGGTGATATTTGCTTTTGAATGCTGTTTCCAAAAGCTTGCATCATCGGATTTTCAATTAAATGGATTGGATTTGCAGAATTTCCTAAAAAATAGCCCAACC
TCACCCTCTTTCCCGGTGGTCTGGTCCCGGACCACCGTTACTCCATTCAGCTTCTTCGGAACCTGTTCGGAGGAATTAAACGGGCACCCATACTCCCCCCACCCCCCTTTGGTAACTAAGTATGTGTGCTCGTGATCTTGGCTCCCACGGAGCGGACCGATCCGTTGGTGAACAAACAGCTAGGTCCACATCCTCCCTTCCCCTGGGAGGGCCCCCGCCCTCCCACATCCTCCCCCCAGCCTGACGTATCACAGGCTGTGTGAAGCCCCCGCGAAAGCTGCTCACGTGGCAATTGTGGGTCCCCCCTTCATCAAGACACCAGGTCTTTCCTCCTTAAGGCTAGCCCCGGCGTGTGAATTCACGTTGGGCAACTAGTGGTGTCACTGTGCGCTCCCAATCTCGGCCGCGGAGTGCTGTTCCCCAAGCCAAACCCCTGGCCCTTCACTATGTGCCTGGCAAGCATATCTGAGAAGGTGTTCCGCTGTGGCTGCCAACCTGGT
GTTATTTGCATTATGGCTGCGGTTTTCGGCATTCAGCTCGTACCAAAACTCAACACCTCTACGACACGTCGTACATTTTTACCTCTCAGATTTGACCTACTCCTCGATCGCTTGCAGTCCACCAATCTTCATGGTGTGTTATATCGGGCGCTAGATTTTAATCCAGTCGATCGGTCTGCCACTGTTATCCAGACGTATCCCCCCTTAAATGCCTGGTCTCCCCACCCCGCTTTCATCGAGAACCCACTTGACTACCGCGATTGGACGGAATTCATTCATGACCGCGCTCTCGCTTTTGTCGGCGTACTCACTCAGCGCTACCCTCTCACGCAGAACGCTCAGCGATACACTAACCCGTTAGTGCTTGGTGCAGCCTTCGGTGATTTCCTTAATGCTCGTTCCATTGATATATTCCTTGATCGATTGTTCTATGGTCCAACCCAGGAATCCCCTATCACGTCGATCACTAAATTCCCTTACCAATGGACCATCGACTTCAA
AAGTTTTTTTCAGGATGTTGAAAGTAAACGTGCAGGCTCTCATCTATCCTTTCAGTGGACAAATCACAGACATTCGAAGAAATCAACTCATTCCAACAGCCAAATTCAAACATACTGTCTTACATCAACCAATTTTTATCACTAAACTAAAGAATAAAACGTCACCACCCGACCCCTCAAAATCCAAAAATACTTTAAAAGTAAATCCAGTATGGTCAAATGCTTTTTTTGATTGGAATTCAGCTTTAATCAATCCATGGACAGTTCTTCCCTCTTCAACCGGCTCTGGCTCAATGTCAATACCATCTTCTAAAAATGCAAACTCTGATAATGCTGTTTTAAAGAATGCAGAATTCATTAACGAAAGACTTCCTTCATACATAAAATTGCTTTTTGATAGTCTTGATCTTAAAGGTAATGGCTATGTTAATCAATTTGGTTTTTGGGCATTATTATATTTGGATTACAGTCTACATTGTCTTGTTCCCCTCGAGTATTAT
ACAAAATATATCGGGAGGGAAACCCCTGATATATTTGGACCAAGCCTCTGACTTGTAAACTGCTCTATGCTTTTCAACGAATTCTCTGTTGAGGGAATTAAATTCAGAGCACACGAAAGCACTTCACCCGTCTTTCGTGGGGAGGTTTCCAGGTGTTTGACCTACTACAGAGTCTTCGCCTGCAAGTGGGTTGAGTTGACCTATCAAGATCCACTCACACGCCATTTAGTACAAAATTACTATGGCCCCAACACTCCCGTTTACAACTGGCTGGAGCACATTCGCCTTATTGTTGTCACTATGGTGCCTATTCTGCTCCTGCCAGACACAACCATTGGACGGCACATCCATATTAAGAGACAGTACCTCCAGTCTGTCCTTTTATGGCTTGCCCGCAACAAACTCTACTATAGAGTTAAGAGATGCCGTTCCAAGCGGTTTGTACTCGAGCAAGATCACATCGGCCCCGAACTTTTCCGAACTCAGCTACTCCAGTATGC
GATAAAAACAGAAAATCCGATAACTCGACGGCGAATTGATCAATATCACACGGATCAGTTCGAAATTCAGGATACATAAACAAATTTACAGATTTAAATTCTATATAGTGGATTGGTTTGAGTACTGAACATACACAATGACAGGTGGTGGAACAACAACAGATAAGTCATGGGTAAGTATCCTAACTTGCTGGCTGGTACAGCAAGTCGTCGAGCCGTCTGATGAGTAGCACCTCAGGGTCACGAAACGCTGGTCGTAACGGCGGAACAAGATTATTGAGGTTAGTAACATTATCAACAACAACAACAACACAACAACACAAACATACAACACAACAACAACAAACACAAGCACAACAACAATTTCGTAGTTTGTCAGTTCTAAATAGGATCAACAAACATACAAGCAAAAATGGAGGCAATCGGACATCTACTTAAGGGAGTAGCGAAGGTGAATGGCGATAGACGGGTTGATAGCACGATGGGATCAATGGTAGAAC
AAATTAAAACAACTCAATCAGACAATATACAACACAAACGCACAAGCTTTTAAACTCTCAGACTCTCAAGTAAACTTTTGCCAATATTTCTCCAGTTCACTCAGTTATTTCTCACTCTCTCAAAATCACAACAATCTTCCCATTATCTTCAGTACACACCCGATCACTAATGGCAACCATCATGTTTGGATCCATTGCTGCTGAGATTCCAGTGATCAAGGAGGCTATTATGATAGCCATGCCCAAATCCAAGCACACACTGCATGTTGTGCAAGTGGAGGCCAAACACATGGCCACTGAGATTAGATCTGAGCGCGGCAAGCTGTATGTCGCGAAGAGATTTGCTGATAATGCCATCAAGGCATATGATAGCCAGCTGAAGGCCTTCGATGAACTTTTGAAGAAAAACTCTGATCTTCAGAAGAGATTGTTTATTGGGCAGAATAGCCCAATTAAGCAGAAGAAGGGAGGTGCATGTTTCGTGCGTAGTCTTTCATTTA
GTTTTATGTCAATCATCCTGGGGAACACCATCTCAAACACCGTTCAGTACACGGTACTGCAGGTCGACAGATCTTGCTGTATCAAAACTAGCCTCACCGCCACATCCGAAGCCACTTCCTGGGCCATCCCCCCTTTAGCCATCTGCTGTTGTTGCTGTGTCTGTTGTGCAGGCGGATTCTATCTTGTTCAATCTGGACGTTTTCCAAGCCTCAGCCGAAGGTTGGACGTGCTCGGAGATTCCTGGTCAACCCCAAAACACTCATTGCGTAGCCACAGGGTCCCAGAGCCACGTGTACGTCGCACTAGCCTCAGTGATTCTAGTGACTCTAGCTATATCACTGATTTGGAACTGTCTCGGCACCGGTCTAATCCTGTGGCGCATACACTCAGGCCTTCGATCCATCGCCCAAGCGTTGGTCCCTCGTCGCCGATCATCTCGCAGAACTCTATCCCACTCGTACCAATCAGAAGTAGACCGAGTGTAACTGATGGAGTCGTT
TCCCGACTCCGACACGCCCACCCTTCCCCCGTAGGCCCTCGTCTGGTGGGCCACTGCCTAGCCTCCTGGGAGCTTCCGGCTTCGCCGGGTGGCGAGGGCTTCCCTGCCCTCGCTGCCCATTCTACGCATCCTGGCGGGAGTGTCAACCCTGCGGTGGCGTGGCTGCCCATCGGCTCATACCCAGCGCCCTGCGGTGGGCTACCAGCGCCAGCCTACGGTCTTCCCTGGCTCTGGCCCTGGCTGCTGGGTACGGGCTGTGCTGCTCATCCTCTGTCGCCCACCTGGCTAGCTTCCTCTGCCATGCTGCGTCGCGCTGGTGCCAGGCTCGCTCGCCTCTGTCCTGTCTGCTCAGCATCCTCTGTGCCTCCTGTGGTGGTCTGTGGTCCTGTCGGGTGGTGGTGCGGGAGTGGCTAGCCTTGCCTCTCAGCGTAGCCTTGCCTCTTGTGGTATTGCCTCTTGTGGCTCTACCTGGGTACTCCCTGGGTGGTCCTGGCTTTGCC
ACCCGCGACTTGGAGCCACGGAGCCACATCGCGCAGCGATATGGCTCCGTGCAAACCAGGCAGCAACCCCCCCAAGGGCCGCGTGTCCGCCGCCGAAGGCGGCGCCCGTCGCGAAGCGACCCGTCGACCCCCCCGCGAGGCTGCAGCAAAGCGATGGTGCTTCACTTTGAACAACCCCACTGAAGAAGAGATTAAGAGCCTGGAAACGTGGCTGGTGAGTGACTTCCACTATGCCATTGTGGGGAAGGAGGTCGGGGAGCAGGGGACCCCGCATCTGCAAGGTTTTGTGCATCTAAAGCAGAAGAAGCGGTTGCCGCAACTTAAGCAGCTTTTTAAGCGTGCGCATTGGGAGAAAGCGCGCGGCAGTGATGAGGACAATGAGAAGTACTGCTCTAAAGAGGGTAATGTGCTACTTACCCTGGGCATTCCTGCGAAGGGAAACCGGAGCGATCTCAGCGAGGCTGTTGCCGCGGTGAAAGCCGGAAGAGCAATGACCGAGG
ACTCCCCTCGCCTCCATTGAATGGATTTTATAGAATCCAATAGTATTAGAAATCGCTCAATAGAGCGGTTTTTCTTTTCTCTAGTCCGATATGATACGATACAATCTGATAAAAGGGAGGGAGAAAAAGAGGGAGAAAAAATAAAAAAACCAGTTTATTAATACTGGTTAAAAATCAATATAATCGGAAAATTGTTGCCCTATTTTATCTTTAGCAAATTTAGTGATATGAGTATAAATGTTCATTGTTGTTTTTAAATCTGCATGCCCTAGGCGATATTGAACTTGTTTTAAACTCATACCAGATTCAAAAAGTAAGCTTGCGTGAGTATGTCTAAATGCATGAATTCTGATTGGTTCAATTTCTTTTTCTTTGGTTATCTCTAAAAGCCATTTTCTAGGTTTTGAAGGTGAAAGCATCCCTCCATTTTCAGATTCAAAAATTCGTGTGGATTCAGGATAGGTTTGGTGCAATTCATCAAGGATTTTACAAGTTTTTTC
TGCTAAACGAAACGATTTAGGGTTTCGTGGCATTTTTGTAAATAATATTTAGGACTCCAGGGGAGGACGCCAGGAGAGCTCTCTCTAAAACCTATTGTTTTTGGTGTCTTGGTGTCCAATATATACTAAAAGCCTCTGGGGAACACCAGGGGCAAAAGCGGCCATCCGCAATAATATTACCGGATGGCCGCGATTTTTTTGGTGTCTTGCGTGGGACCACGCATTAAATGAAATCTAACCAATCACATGCCGCCTGACAAGGTTAGCTATTAAGGCTAACTGAGTGCGCTGTGGGCCTATATAAAGACATGTGATTTCAATTTATGCTTTACTTCGAAATGCCTAAGCGGGATGCCCCGTGGCGTTCTATGGCGGGGACCTCTAAAGTGTCCCGCAATGCTAACTATTCACCTCGTGCAGGTATGATCCATAAATTTGATAAGGCCGCTGCTTGGGTTAACAGGCCCATGTACAGGAAGCCCAGGATTTATAGGACGTTT
GACATTTGTTGCACTAGGATGAGGGCCGAAAGACAGAGCACTGTGAAACTACGTCCATCCCTTCAAGCTGTTATACGTACAAATAATATAAATGCATTCAACTTACATATTGAGGGAATTGACTGTCCAACACCTGCTGACTTAAGCCGTTATTGTGTTCCAAATGGTTGGTTTTTTAAGGTTAAAAATCAGAATGTCATTCCCGTACCCCGCAATTTCCCCGCTTTTAATTATGATGTGGATATTGGTCAGTATACTGTGCTACCATTTGAAACTCTTGAAGATGTCGCGCAGTTATACGAGTCAGCGGATGGTGACTTGATACCTCATTTTGCGATTTTTGAGAATGGCATGCCAGTCGTTGCAGCAATTTCTGATCGACAGAATAATGTGTTAACACTCAGATTCCGGGCGGGGGGAGAACACTTTTTAACAATTGATGATTTGTTAGCAGCAGAACCTAGAGATTTAGACATTTATCAGGGTGTAGATCAAATGGC
ATGGGATATAACAAATCGCTCCGTTACAGCCGTCATGCTGGTACTACTTGTGTAATTGATAACAAACACTTGTACAGTTTAGGTTCGGTTCTTGACGATATTCACAAAAAGGACAGGCGTATATCGGAAGCTAAATATGCACCTTTGAAAGATCTCGCTAATCAATACATGGTGACCGAGGACCCTTTCCGCGGACCAGGAAAGAATGTTCGCATCACGCTGTTTAAAGAGATTCGTAGGGTTCAGCCCGACACAATGAAACTTATCTGCAACTGGAGCGGTAAAGAGTTCCTTCGCGAAACTTGGACACGTTTTATCTCGGAAGAGTTTCCCATCACCACAGATCAGGAGATTATGGATTTGTGGTTCGAGCTTCAGCTTCGCCCCATGCAACCCAACCGTTGTTACAGATTCACCATGCAATACGCGCTCGGCGCCCATCCAGATTACGTCGCTCACGACGTGATCCGTCAGCAAGATCCTTACTACGTAGGACCCAA
TGCCATGTATAATTAGGGGATAAAAATAAAAACGAGAAGATATGTGTCTCCTCGTTTTCCAATGTTGTAATGGGAAACTTTACCGTTGAATATGGAAAAGTTTTCTACTACAATCGATTCATAACAACTCTTTTTTCTCATTTAGAAATTGTGTGTAGAAAAGGAGTTGTTTACAGAATTGTTCTCGTTGAGATTCATTCAGGCCTGCGAAAACCGTTTGAATCTCCTCGAGAATGATTTTTAATCGTTCTTCAGATTCTGGGATGTTTCGTCCCAAAAGCGCATCAATAGATACATTGAAGAAGGATGCGATTCGATCTAACGAATCTAAGTCGGGTTCATTAAAGTGGTTTTCTAAGTTACTAATCTGACTCCGACTTAATTGGATCTTATCACCAAGCTCTGCTTGTGTTAGCGTGTGACTGTTTCTAAATTTTTTTAAATTTTCTCCAAAAGTGTTCATGCCTTTAGTATAAATAAAGGCATGTTTTTTAACTATA
AAAATAACACGTCCCGACCACACATGAACCGAACCAACCTCAAGCGATCATATCATGCAACGCCTAAAAGCTTTGCAACCTCTCCTTAATTGGACTCCGACAACTCCTCGATTTGCGTCATCTGATCGCTCAAGCCTTTGCGCTTTGCTAGACGAAAGAAGTGGAATTTCAGCACGATGACTTCCACCGGAACTTTCCTAGCCCCTGAGACCTTCTACCGTAACAATGTGGCCAAGGTTAAAGCCATATTCCATAGCAATGACACCGCACGTGTTATAAATGCCATATCTGGTGACTTTGAGCTTGTAGCTTTTCTGGTTCTCAGTCCCGCTCACCTCCTGAAGCTCGAAGACACATTAAGAAAGGAACTGAATTTCACAGCAACTCTCATGGCAAGCACTGATGCGAGCTTCGAGACCATTGCCGTGCTTCAAACAGCGCTTGATGGCTTCAAGTACCACTTTGGAACAACCACTCTCGAAAAGGGGTGGTTCTCCATG
CCCCACGCCCCCTTGGGGTCTCGCCAAAGGGGGCGGGGCCCAATTTAAAACCACACCCCCTTACTTCCGGGGCGTAACCCGAAAGTTCTCACCACACCCACTTCCAGGGCGTAACCCGAAAGTTCTCACCACACCCACTTCCGGGGCGTAACCCGAAAGTTCTCACCACACCCACTTCCAGGGCGTAACCCGAAAGTTCTCACCACACCCACTTCCAGGGCGTAACCCGAAAGTTCTCACCACACCCACTTCCAGGGCGTAACCCGAAAGTTCGAACCGGGAGGTCAACCATGGGAACCGATGTTTCGACAAATCAAACCTTTGTCACCACCGGCCCGATAATCCCGAGAATGGACCGCTTGGTCAATTAGGTTATCAGTGTTTGTGTTTTTTTTTGTGTTTCCTATCTGGTCAGAATGAACCAAAACTCTCCCGGTTCACCTATCACGTGTTTTTTTTAAGTTATTTTACTATTGAGCCACCTATACACTCTGTTACAA
AAGTTTTTTTGCCGACCTACGTATCTCACAGACAGATGGTGGAACGAAAGTTCAGTAGATCTGCAGAAATTTGCTTAAAGAAATTTGAATCAATCCAACAATTTAGACAAAAGAGACAACAACAAGAAGCAAGCACAGATAAATCACATTCTCAAAACGAAAAAACTAAATCACCCGGCCCCCGTACTTCCGACAGTAAAAAAGATTCTTCAACACGACAAAATGAAAATTCGTCCAAGTGTAGTCCAAATTTTCAACAAGCCAAAGATGAGTATATTCAATTATTACATTCCAAAGATGTTGCGCTAGATTTAATTATTGAAAAAGCTGAAGACATAAGAAATGTTTTTATTGGTGAACTTCCTCTCACTCAAGAAGTGATAGAAAATAACCTTAATGATGTTGCTGTAGTCCTGAATAATGCAAGTGATTTAATTTTTAAATTATTTCAATCAGATAATGGAATTCTTCAAGAGTGTGTTGTTCCAGTCAACGTAATC
AGCAAAAGCAGGGTGACAAAGACATAATGGATTCCAACACTGTGTCAAGCTTTCAGGTAGACTGCTTTCTTTGGCATGTCCGCAAACGATTTGCAGACCAAGAACTGGGTGATGCCCCATTCCTTGACCGGCTTCGCCGAGATCAGAAGTCCCTAAGAGGAAGAGGCAGCACTCTTGGTCTGGACATCAGAACTGCCACTCGTGAAGGAAAGCATATAGTGGAGCGGATTCTGGAGGAAGAATCTGACGAGGCACTTAAAATGACTATCGCTTCAGTGCCTGCTTCACGCTACCTAACTGAAATGACTCTTGAGGAAATGTCAAGGGATTGGTTAATGCTCATTCCCAAGCAGAAAGTGACAGGGCCCCTTTGCATTAGAATGGACCAGGCAGTAATGGGTAAAACCATCATATTGAAAGCAAACTTTAGTGTGATTTTTAATCGACTTGAAGCTCTGATACTACTTAGAGCGTTTACAGATGAAGGAGCAATAGTGGGC
TCATATGATAAACCCTGAGCTTTATTGTGTGACCCCCTGAGATTTCGATTGCGAAAACTTGCTATTTTTTGAATTGCGACGTGTAGAACCACTTACAAAACTTTTTGAAAGGATTGTTTAGCTAGGATTCACGCGTTGTACGAGCTTGCATACAAGATGCAAGATTCCTCTTGTGAGGACCCTGGGAGTTCCCCTCCCAACCAAAGTGTGGCACTTCCACGAGAGAGTATACTCTCTGGGGTGCTACGGAAAAATAATGTAGCAGAATGTGATGTACCTAAGAGTAAATCCATTCTCAAAAATAAAACGACTATGCTTATCACAATGGACCCTGATACCCCTTTTTCGAAGTATGTTGAGAATGCACAAAGGTTGGTGAATTCGATGGTACAGTATGGATATGATTATACTGTGGAATCCCATGTTAGATTTATTGCGACAAGGACAACTGTGACGTTGAAGAATGGTATTTTTAAGTATGTGATTGTTTGTGATGGATT
GTAAAAGAACAAGCGTTTGTTCATTTTATCTTTTTAAGTTTTTAGTATGGAAAAAGATGGAAAGTCGTCAACGTGGTCCTCCTTCTCAACCGCCCTCTCTGAAATCCAGAAAGAACGGGTACCGGGCCTGGAGGAGAAAACATCCATTGACTTTGAGGTTGATGGAAAGAGATACTCTCTTGTATCCTCGCGTAAGCCAACAGACCGAGAAGTCGAGCTCAAGTCACTGATTCCTTCAGCAATACTAACTGAACAGTTATTGTCCAACGAACATATCGGTAAGTATTTCGAAAGAATTAGAAAAGCTTTAATTGTTAAAAACACCCAAGCAGACTTAGTTGAACTCTTGAACTCATTCACTACAGTGCTGACTAATATTCACCAGGTTTCATTGTACATTGAACACCATCCGGACACAACTGCGGTAGCTAAAAGTTTTGAAAACTATAAACTAAAGAAAGATTTATCAAAGTGGAAGCTAGATATGTTAAACTCTTTAA
CTCGCGGCATAGGCAGCCCTCTCTCGCCAGCGTTTTTTCCACCAGCAAACACCGGCCGGTCATCCCGGCTACGTCGCCACACCACCAGGAGGCAGACACATGGACCCCGAGCTGATGCGCGCCCGCCTCGATGCGGTCGCCCTCGCGATCCGCGCCGCCGAGCTGGGCCTGCTGGCCGACGGCAAGACGGTGCTCGACTCGGCCCGCGACATTGCCGCGTTCGTCGAGGGTTGACATGCGCGCCCCCGACATGCTCAGCGTGCAGTGCCCTGGCTGCGCCGCGCCGGTCGAGTGCACGATCACGACCGAGCCGGTGGAGCCCGAGCCCGGCGACACGCACGCCAAGATCCGCGTGCGCGCGGTCGATCTGCGCGAGCGGTTCCGCGCCCATCTCGTCGAGTGCACTCGCACCCCCGAGGCTGTGCTGGCGGTGGCTTATGGCGGTTAAGTCTGTCGCCGCCGCGGCGGCCGACGGCGACCGGCGCGAGCTGCTCGTCGCG
AAAATAAAACAACTCATAAAGCAACAAAGAATACGAACGCAATCAAAACTTTTACTTTTCACTTACGAACGATTCAAGTTTAACAAAAATTTTTAAGCAACTCAGCATTTCCTCCCAACCATCATCTGAAATGGCTTCAATTATGATTGGCACAATCACTGTACCGCTCGTTGGATATGAATGTAACTATAAGGACGTTGAAGAGCTCATAGAAGTGGAAACACAAGAGCGTGTTTATATAAATCCAAAACCAATCTCTGCACGAAAGCGGAACCTGTGCTTTTGTGACGATGATGAGGATGGCCACTACCACTGCCACTTTTGCGATTGTGAGTGTGATTCAAAGAATCACTTGGAAGAACACGAACGTGATATTTGCGAAGACGCATATTCAGTGCGTGCATTTGGGTACAAGCTGGTTCCAAGGATTGAAATTAAAAAGATCATCAAGACAGTGCCATGTATAGCCACTGAAATAATGCAACCAATGGTAGTTGTAG
GGCTAATCTGCTGACCGTTACTCTGCAAAGATGGGGAACGCTTCCTCTATCGTTCAGACGATCAACGTCACTGGAGATGGCAATGTATTTAAACCATCAGCTGAAACTTCATCTACCGCTGTACCATCGTTAAGCTTATCACCTGGAATGCTGAATCCCGGAGGGGTACCATGGATTGCTGTTGGAGATGAGACATCTGTGACTTCACCAGGCGCATTACGTCGAATGACGTCAAAGGACATCCCGGAAACGGCAATAATCAACACAGACAATTCATCAGGCGCCGTGCCAAGCGAATCAGCCTTGGTGCCCTACATCGATGAGCCGCTGGTAGTGGTTACAGAGCATGCTATTACCAACTTCACCAAAGCTGAGATGGCACTTGAATTCAATCGTGAGTTCCTTGACAAGATGCGTGTGCTGTCAGTGTCACCAAAATATTCGGATCTTCTGACCTATGTTGACTGCTACGTCGGTGTGTCTGCTCGTCAGGCTTTAAA
GTTATTTGAACCCATGCCTTGCCAGGATACTGTCTCCCTTTCTATACAGCACACGTCGGTTTACGTGCAACATTCGTGTTGTGTGTCGACAACTACATCTGCCTCCACTTCCGCTACTGCGCTCGGTCTCGGTTGTCTCGCTTGCGGTATCGTCGGTGTCCTCGTTGTCGCTGGTGGTCTGTGTTGCCTCATCAATGGTAGGTGCCCCTCTTGCCGAAGGTTGGCTTTGCGGTCCCGTTCCTGGAAACCCCCTCCAACATCACTGTGCACTAACCAACCTCTCGCTTTCAATCTTCGTGACCTTACTCGGTCTAATATTCGCTGCACTTCTGATCCTCGTTCTGTGGAGCTGCTGTCAGACGTTCATTCTGTGGTTTCGCATCGAGAGTGCCCTCCGGCATACGATTCGCTTGATTTTGAACCAACAGAATACACGCCTGAGGCGTTTCAGTAGCGCGCCTGAGTACACCAGACCTGGTTCACGTCTGCCCACCGCTAGT
GATTGTGAGCGATTTGCGTGCGTGCATCCCGCTTCACTGATCTCTTGTTAGATCTTTTTGTAATCTAAACTTTATAAAAACATCCACTCCCTGTAATCTATGCTTGTGGGCGTAGATTTTTCATAGTGGTGTTTATATTCATTTCTGCTGTTAACAGCTTTCAGCCAGGGACGTGTTGTATCCTAGGCAGTGGCCCGCCCATAGGTCACAATGTCGAAGATCAACAAATACGGTCTCGAACTACACTGGGCTCCAGAATTTCCATGGATGTTTGAGGACGCAGAGGAGAAGTTGGATAACCCTAGTAGTTCAGAGGTGGATATGATTTGCTCCACCACTGCGCAAAAGCTGGAAACAGACGGAATTTGTCCTGAAAATCATGTGATGGTGGATTGTCGCCGACTTCTTAAACAAGAGTGTTGTGTGCAGTCTAGCCTAATACGTGAAATTGTTATGAATGCAAGTCCATATGATTTGGAGGTGCTACTTCAAGATGCTTT
GCTATTCGCGGTCATGGCTTACATCGCAGTTCCTGCGGTGGTGGATTCACGTTCGAGTGAGGCTATTGGACTGCTAGAATCGTTTGGAGTAGACGCTGGGGCTGACGCGAATGACGTTTCATATCAAGATCATGACTATGTGTTGGATCAGTTACAGTACATGTTAGATGGATATGAGGCTGGTGACGTTATCGATGCACTCGTCCACAAGAATTGGTTACATCACTCTGTCTATTGCTTGTTGCCACCCAAAAGTCAACTATTAGAGTATTGGAAAAGTAATCCTTCAGCGATACCGGACAACGTTGATCGTCGGCTTCGTAAACGACTAATGCTAAAGAAAGATCTCAGGAAAGATGATGAATACAATCAGCTAGCGCGTGCTTTCAAGATATCGGATGTCTACGCACCTCTCATCTCATCCACGACGTCACCGATGACAATGATACAGAACTTGAATCGAGGCGAGATCGTGTACACCACGACGGACAGGGTAATAG
TTTTAAATATCGGGTACAGGGTTTTAACCCTGTACCCGGTATTCAGACCTTAGCTTTTGAGCTATTGTAAGAAGGTAGCCTAGCTTTTAAGCAATGGCGGTATTAGATCTTGCTTTTGAGCTCTATCTAGTACGTGTTTACAATTAATTCGATTAGTTAAGATTTTAATTAGTTTTAGTAACCAGTGCTTCAATCTTCTATTGTGGCACTGGCTTGGATCTCCCTTACACATGTGATTACATGATAGACTTATTAGTAGTAGATACATCTAAATTCTACAACGACCTAGTAAGTATTAGTTATGTGAAATAGAATGTGGAGGATTTTAAATTGTGAATAGGCCTTTATATTCGGAGTAGGTAGTATTGCGTATACTATTAATCCCACAATACGTGGTCTCCGTCTTAGTATTTTTAATTTGCGCCCCAATGGAAATGGCTCTTCGGACTTGAGTACAGAGGGGCAACCCATAAATGATGATTAACCCACAACAATTATGT
ATGTATCTTTTTCACCTGTGCCTTGTTTTTGCCTGTGTTTCATGTCCTACTGTTCAAGCCTCCAAGCTGTGCCTTGGATGGCTTTGGGACATGGACATAGATCCCTATAAAGAATTTGGTTCATCCTACCAGTTGTTGAATTTTCTTCCTTTGGACTTCTTTCCTGAACTCAATGCCTTGGTGGACACTGCTACTGCTCTCTATGAAGAAGAATTAACAGGTAGGGAGCACTGCTCTCCTCATCACACAGCTATCAGACAAGCTTTAGTTTGCTGGGAAGAATTAACAAGATTAATTGCGTGGATGAGTGCTAACATTAATTCAGAAGAAGTAAGAAGAGTTATAGTTGCTCATGTCAATGACACTTGGGGACTTAAAGTTAGGCAGAATTTATGGTTTCACTTATCCTGTCTGACTTTTGGGCAACACACAGTGCAGGAATTTTTAGTCAGCTTTGGAGTAAGGATCAGAACTCCGGCTCCTTATAGACCTCCTAATGC
GGGAAACCGTGGCAAGTTTCCGAATTCTCTATGCTCTCACATGCTTTCTCAATTGCTTTCGAAACTGCTTCTCTCGGTGCGGCACTATGTGTCGCACCTTTCGCCGCAGCTGTTGAAATTATCACGCACCCCCGTATCGCTCCACGAGATCCTTGCATCGCTGAAGAGCTCTGTATGCGCGATGAGCTTGAGGTTGCTGATCCCACTGATGAGGAACCTGAAGCTTGTCTGGAAAATATTTCCGGTACTTCAAGCGATAAGAAAGTGTCTAAAATCAAAAGGCGACACAGGGGTAAGTTTGCTCTCCATGCGGCAATCGCAGCAAAGCTACATTTTGGGGGCACTCCAACCCCAACGCGCTCGAATGAGCTTGCTGTGCGGCGGTGGCTTGCAAGTTATTGCAAGGAAAGGAGGTTGGTTGATACACACGCTATACAAGCGATCGCTCTGGCCACTCCTCTGGTACTTACGCCAGGGGCCGCTGAAATCACTGAGCGAGC
AACAAATCTCCCACCGGTATAGCCTATGACATTGAGATGAGATATGAGCCGACATACGCACCATGATTGAAACTGTACAGACAACTAACTACTACTTACTTTGGGAACATATGCAGCGCAGTACTGAGTTATTGACAAAGTTGACCGGCATCTCCCAGCCTACGGAATCAAAGTATATAACAGTTCGTCGATCATTTGGGACGAGACTCGCACGATTATTTGATATTCATGGCTCGAAGTATCCAGATCAATTCTTACTCCAGGTCAGACGGCACAGAAGACTCGGAATTTGCATCTATATGGCGTATCCAAAGGTGTCAACCGTTAAGGAAGCGTTACGAAAAGCGGGAAGTACAAAACCAACCGTCAATGTTCTCAAGAGTGGTGGCACAGATAATCAATTTTGGGCATCGATTAGTAGCTATGATGCGACCGTAATTAGTGATTTAACGGGATCAAATGGTTTAGAGTTGTTTGTCTTAACGTTAGATGAGAAGACT
AGCAAAAGCAGGAGATTAAAATGAATCCAAATCAGAAGATAATAACCATTGGATCAATCTGTATGGTAGTTGGGATAATTAGCTTGATGTTACAAATTGGGAACATAATCTCAATATGGGTCAGTCATTCAATTCAGACAGGGAATCAACACCAAGCTGAACCATGCAATCAAAGCATTATTACTTATGAAAACAACACCTGGGTAAATCAAACATATGTCAACATCAGCAATACCAATTTTCTTACTGAAAAAGCTGTGGCTTCAGTAACATTAGCGGGCAATTCATCTCTTTGCCCCATTAGCGGATGGGCTGTACACAGTAAGGACAACGGTATAAGAATCGGTTCCAAGGGGGATGTGTTTGTTATAAGAGAGCCGTTCATCTCATGCTCCCACTTGGAATGCAGAACTTTCTTTTTGACTCAGGGAGCCTTGCTGAATGACAAGCACTCCAATGGGACCGTCAAAGACAGAAGCCCTCACAGAACATTGATGAGT
GTAATGCAAAAGCAGTCTCATCTTACGATGATGCCGCGCCCAACCGCTGTGGTTATGACGAAGGACGGAATTGGAGCTGAGAGAGTTACTCTCATGCCCTCCGCGCCTTCTGTTTCTCCACTACAAGTTATCTCCGAAACACTTTCTGTTCCTTCGGCGAAAACGCCACCCGAGAGAATGGAGAAAGCCGCGCTTAAGGGGGCGCAAGAGGCGATCTCCGATTCTTCGGATCCCATCGGGATGCTCATTAAGGTAGAGGCGAACGCGTCGACGATTAGCGCTCTCCAACATGGTGAGCGTAAGCTGGCGAGACGCAAGAGCCTGCTTTTTTGGCTGCATCTCACAACGGTGATACTGATGTTGGTTTTTACAGCCATCTCTTCTATCGCCAACCTTTCAATTCATCTGGAGCACTACCTCCGGATGGCCAATCTCTCTTCGAACATGATATGTTTAGGTTTTGCCACTTCGACCATGTTTATCACTCGAACGCGACTGTC
ATGGCTGCGTGAGACACACGTAGCCTACCAGTTTCTTACTGCTCTACTCTGCAAAGCAAGAGATTAAGAACCCATCATGGATCCTGTGTACGTGGACATAGACGCTGACAGCGCCTTTTTGAAGGCCCTGCAACGTGCGTACCCCATGTTTGAGGTGGAACCTAGGCAGGTCACACCGAATGACCATGCTAATGCTAGAGCGTTCTCGCATCTAGCTATAAAACTAATAGAGCAGGAAATTGATCCCGACTCAACCATCCTGGATATTGGTAGTGCGCCAGCAAGGAGGATGATGTCGGACAGGAAGTACCACTGCGTTTGCCCGATGCGCAGTGCAGAAGATCCCGAGAGACTCGCCAATTATGCGAGAAAGCTAGCATCTGCCGCAGGAAAAGTCCTGGACAGAAACATCTCTGGAAAGATCGGGGACTTACAAGCAGTAATGGCCGTGCCAGACACGGAGACGCCAACATTCTGCTTACACACAGATGTATCATGTA
GTGATTGTTGCCAACAATTATCTGAAAGAGGTTCAAACTTGTACCAAATTTGGTTTCTATAAAAGGAGGGGTAAACCTGCAGATTTTTGCCCAGGAATGCCTTAATGGCGCGGCCACTGAGCATACGCAGTCTTTGCTTATCCTGGGACCTAAACTTTGAGAGTATCCTTCTACCATGTGTATTTTGTAATTGTTCGATGCTTTTAGAGGATAAAATAGCATTTGAGAATAAGTGTTTGTGCTTGGTTTGGAGATGGGGGTGCCCTTTTGGTGTTTGCAGACCATGCTGTACAGAGAGAGCTTTTGCTGATTGTGTTAAAAATGCTACGTGTACTGTTGAAGGGGATGGGCTTGAGCGTATATTTATGAAACCGTTAGCCTCCTTGTGTGTTAGATGTACATTTTGTTTAAAACCGCTGACTGTGGAGGAAAAGCATGCTTGCGTACTTAGGCGGTCGCCATTTATGCTAGTTAGGAAGTACTGGAGGAACACTTGTGAC
ACCCAGCCTCGGCACCCGCTCCTTGGAACCCTCGTGCTATCCGCGTGCTCTCTCTCTTCTGTAATCCTTAAAAGAAAAAAATTATGCCTTCGGTCACGTCAGTGTTTTGGTGTTTCACCGTCTTCTTCACCGCTGCTACTGCGCCCGATCTCGTTTCTGTGTTTGAGAACACCCACGTTAGTTACGCTTGCTGGCAGGAGGAGGAATCTCCGACGACCAAGCGTCGTCACTTGCAGGGATATCTTCAATTGAAGGGTAAAAGGACCCTGAATCAGGTGAAATCGCTATTTGGGGATTTGAAACCCCATCTGGAGAAACAGCGAGCTCGTAAGACAGACGAAGCTTGCGACTATTGTATGAAAGAGGAAACTAGGGTTTCCGGTCCCTTTGAATTTGGGGATTATTGCCCTAGTGGGTCTCATAGACGCCGGCAAAGGGAAAGTGTAATTCGAAGTCCGGTAAGGATGTCTGAAGAAAATCCGTCAGTATTCCGGCGAGTA
GATAAATCTCGCCATGAAGACTGCCTTTGCCAGAGATCCTTTTACAGCTCCTGCTACAGGTACGTACGGAACCATATATGCCTCCAGATCATTACCCCGACTCTCTATCTCTAAGTTCTTGGAAGATGCGAATCCAGAAATTTATGAACTATCGAGATATGAAGCGCTCGGAACCAACAGACCCAGCTCAGGGAAGCGAGCAATGCAACCAGCCGTCAGTAAACCAGCTTTACTGGAAACCGTATTCACACTCGATATATGGTACAGAAGGACGAACAACCAGAACATCGGCAATTTAAGAGATTCGGTATCTCGATTTCTATCTGATGATCGAGTAAGAGAAGCGGTGATGGTGCGACTAGATTTAGACATTGTTGTCCAGCTAAAAGAATACTGGTTGATAGTTAAAGACAAAGAAGCCCAGACTTTCGCGGACCGATTGGCCTTTGACTCGCATCTATTTGTCAATCGCGGCGAAAACGCGAATTATGATCTTGTAA
AGTAAATCCTGTGTGCTAATTGAGGTGCATTGGTCTGCAAATCGAGTTGCTAGGCAATAAACACATTTGGATTAATTTTAATCGTTCGTTGAGCGATTAGCAGAGAACTGACCAGAACATGTCTGGTCGTAAAGCTCAGGGAAAAACCCTGGGCGTCAATATGGTACGACGAGGAGTTCGCTCCTTGTCAAACAAAATAAAACAAAAAACAAAACAAATTGGAAACAGACCTGGACCTTCAAGAGGTGTTCAAGGATTTATCTTTTTCTTTTTGTTCAACATTTTGACTGGAAAAAAGATCACAGCCCACCTAAAGAGGTTGTGGAAAATGCTGGACCCAAGACAAGGCTTGGCTGTTCTAAGGAAAGTCAAGAGAGTGGTGGCCAGTTTGATGAGAGGATTGTCCTCAAGGAAACGCCGTTCCCATGATGTTCTGACTGTGCAATTCCTAATTTTGGGAATGCTGTTGATGACGGGTGGAGTGACCTTGGTGCGGAAAA
AAAATAAAAATGATATAGAAAAAATTTGAAAGAAAAGCGTGAATTTAGCAAACTTATTTGCAACTCAACTTTATTTTAAAGACTTTGTTTCAATTTTATCGAACTGTGGTGTCCGCTTAGAAACGGATCACACGCAGAAATGGGGAAATCCAAACTCACTTACAAACAATGCATAGCTAAATGGGGAAAAGCCGCACTTGAAGCGCAAAATAATGGGTCGAGAAGAAGTGTCTCTGTTGGCACTCACCAAATTGCGGCAAATATTTTTGCGTTCTATGACGCAAAAGATTACCATCTATTTGCCATGGGCAAAAGAGGTGGACTGACTCCAGCAGCTGAGCAACTGAGAATCGCAATTGCGCGAGGAACAATTTACAAGGTGCAGTACAACTGCCACTTCTGTCCCGATTGTGACGTAATTGTCGATTCTGAGGAAGGATGGTTTTGCGAGGATTGCGGTTCGCAATTCAACAAGCGCGACGACAACGTACTTGATAACA
ATTCTTTAGAACCAACTGACCAAGTTCACGTACGTATGACGTGATGACCCGCTGCGCGCGCTGCCTACGGCAGTCACACGTCATACGTACGCTCCTTGGTCAGTTGGTTCTAAAGAATGATAGGCGGTTTGTGTGTTTAAACTTGGGCGGGAAAAGGTGGCGGGCTAATTGTGGGCGTGGTTAAAGGTATAAAAGACAAACCATAGACCGTTACTGACATTCGCTTCTTGTCTTTGACAGAGTGAACCTCTCTTACTCTGACTAACCAACCATGTCTGGCAACCAGTATACTGAGGAAGTTATGGAGGGAGTAAATTGGTTAAAGAAACATGCAGAAAATGAAGCATTTTCGTTTGTTTTTAAATGTGACAACGTCCAACTAAATGGAAAGGATGTTCGCTGGAACAACTATACCAAACCAATTCAAAATGAAGAACTAACATCTTTAATTAGAGGAGCACAAACAGCAATGGATCAAACCGAAGAAGAAGAAATGGACT
GTAATGATCCATGGCTGCCGCTCTGCAACGGCTGCAGTCAGCAAGGGATCGGGTCGCCACGCTTATGCATGGCCTCCCACCGTTCCCGCACTGTGCGAGGAACTTCCACATCGCGCACAGATTCTCTGAGCGTTCCGCTGTTGCGTACGGCGGACCCGTGAGATCTGTTCGCGCGGGTGGACAGGATCGAATTCATCCTTCCTTCGAAACACTTCAAGAGTCCAAGTCAAATGAGACTCAAGAAGCGCGAATTCCTTCGGATTCTCCTGCCTTCTCCTCTTCGCTTCGGCGTTCACCTGGAGACATCGTCTTCGGACACCCTGTCGTTGTCGAACGGACGTGGGAGGAGATCTCTCGAGATGTGCCTTTTAACACAAAAGGTAAGCTCGCCCTTCGTATATTCCTCTCTTCTATTCAACACCCTGATACATTCCAGCCTGAGGAGGAGTTCCTCCGACATTATCGGCTTATTCCAGATCACCCTTTCACATCGTTTATAC
AATTCGGTTTTTTAAAATAATAATTCCACTTGAATTTGCTAATAAGTATGATAGTGAATGGTTAAAGTTTGTACGTGATTTAAAGAATGATGAAATTGTTAATGAAAAATTTTATTATTGATCGGAAATCACAAAATTAAGTGTTAAAGAACGATTGGAGTTATTTGATATTGATATTTTGAAAAAGAATTTAAAACCTAGAAAAGAGAAAGGAAATGGTAAAGATGATTAATTTATTAGTTGTTGAAAATAATAATAGTAATTGAGACAAGATTTTTAGTTTTGTTTTTGATATATTTTTGTTTATTTTTGATGTAATTTGAAATACAAAATTACCGATGACAAATACATCGATTGCTTATTTTTTAGTCTTTTTTATGGTTATTAAGTTATCTATTTATGCAATTCACGGCACATCAACACAATATAATAATTTAGGTTCGACAGTTAATAATGGTGTTTCGCAAGTATATTCGTCAACTGTACGAAAAGGTATTAAT
AATGTAGTCTTATGCAATACTCTTGTAGTCTTGCAACATGCTTATGTAACGATGAGTTAGCAACATGCCTTATAAGGAAAGAAAAAGCACCGTGCATGCCGATTGGTGGAAGTAAGGTGGTATGATCGTGGTATGATCGTGGTATGATCGTGCCTTATTAGGAAGGCAACAGACGGGTCTAACACGGATTGGACGAACCACTGAATTCCGCATTGCAGAGATATTGTATTTAAGTGCCTAGCTCGATACAATAAACGCCATTTGACCATTCACCACATTGGTGTGCACCTGGGTTGATGGCCGGACCGTTGATTCCCTGACGACTACGAGCACATGCATGAAGCAGAAGGCTTCATTTGGTGACCCCGACGTGATCGTTAGGGAATAGTGGTCGGCCACAGGCGGCGTGGCGATCCTGTCCTCATCCGTCTCGCTTATTCGGGGAGCGGACGATGACCCTAGTAGAGGGGGCTGCGGCTTAGGAGGGCAGAAGCTGAGTG
CTGTTCGGTCCGTCAGGTACTCAAAACAGTTGTTAGGAATAATTACGTTACTGTAAGATCTTTGCCAAGGGCCGCCTCTGGCGATAAATCCTTGGGGGTTTTATAGTTTTCGTAATGGAGGGAACTGGTGGTTTGTTGGGTATCCTAGGTGAGGCTGATATAGTTCGAGCCGCAATAGCAACCAGAACGAATTCGCAGTTGCATCAGACTGTATGTGACCATATTAAAGATCATATAGTAGATAGTAAAGAAAAACAAAAAACAAAAAAAAAAATAGATGTGCGCAGGAATTTAGATCAGGAGCAGATACAACTCTTAAATGAACTGTACCCTGAGAGGCACATTGTCACCAGCAGTTACGAAAGGGGGACGCATAATTTTGCCGCCGCTTCTAGGATCATTGAGTTGGACATTTTGCTGAGCAAGTTTCCAAAAGACAAGTTTGTCTATGATATTGGTGGTAATTGGGCTTCTCATGTGAAACGGAATGATAACAGAAG
AGAGCAATCAGGCACAACTAAAATCTTAATCTAACCATACTAAATATATAAAACTAATATTAAGATCAAAATTATGGCACTATTTGCTCTTTCAGTTGTATGGCTACTTATGCTAGATGCTCATGTAAAAATATTTTTGGTTCTTGTTTAGTTTGCTTCATTCAAATATTTCAAAAGTATTTCTATGCTGTCTGAAGAATCACCATCATCAAGTTCTTTGATTTTATTTATAATTATTTCTCTAGTTTCCATGATGTATCTGTTGATATCTTCAAATGTCATTCTACCGTATAATGTTTTGTCTGTCAAGCATAAAGGGTTATTTGATAAAAACCCATATATTGCTCTAAAGACTTCCAATTTCTTGCTCTTGTTTTTTTCATTTCTTAATTGAATCAAAACCTTCTTTAATTTTCCCTCAAGTATAGGTTCAGAAATTTCTGATTTGGTTATTTTTAAAAATCCTTCTAGGCACTCTGATATCTCATTCAAAGGGCAAT
TGGTATCAGAGCTTAGTTTAAAAATAATAATGGATAGTAAAGATTTTACACAACTTAATCTAGAAGAACATAGTTATAAAGTTAATAGAGAAAAATTACCTATAGACTCATATATTCAGTATGGAGGATTTACTTATGCAAATTTTACACCATATATTATACATGGAGATGATGGATTTGGAGAACATAAACAACTGAATTGGACTAATAAATTATTATGGAATAAATTAGGTAAATTAAATATCAAAGATACACAAATTCTAATGCAGAATAATATTAGTGAAGAACAACATAATGAATTAATAAGCTTAGAAGCACAAAAAATAGCTAGAGAAAATTTAGCTGATAGAATTAATTATTTACAAAATATTAATACTTCAATAGATTTTAAGTTATGGAAAATGAATAAAGAAAATTTAGAAAGGCAAGAATTATTATTAAGACAAATAAATGAATTAAAAGAAGAAATAAAATCATTAAAAAATATACCAAGTACAGTA
ATGGGATATAACAAATCGCTCCGTTACAGCCGTCATGCTGGTACTACTTGTGTAATTGATAACAAACACTTGTACAGTTTAGGTTCGGTTCTTGACGATATTCACAAAAAGGACAGGCGTATATCGGAAGCTAAATATGCACCTTTGAAAGATCTCGCTAATCAATACATGGTGACCGAGGACCCTTTCCGCGGACCAGGAAAGAATGTTCGCATCACGCTGTTTAAAGAGATTCGTAGGGTTCAGCCCGACACAATGAAACTTATCTGCAACTGGAGCGGTAAAGAGTTCCTTCGCGAAACTTGGACACGTTTTATCTCGGAAGAGTTTCCCATCACCACAGATCAGGAGATTATGGATTTGTGGTTCGAGCTTCAGCTTCGCCCCATGCAACCCAACCGTTGTTACAGATTCACCATGCAATACGCGCTCGGCGCCCATCCAGATTACGTCGCTCACGACGTGATCCGTCAGCAAGATCCTTACTACGTAGGACCCAA
AGTTCGAAACGACCTATAATATTGACGATAAACAGATTACGAACACTCCTATCATAAAAACTTTGTTGAGACAAGCATAGAAAAATTTGATACTTTACAATTAACCTCTTAAGTTAAATATTAAAAATATTGTTCATAAATAAATAAAAATGTCAGCATCATCATCTACGGCAAGTCAATCTGATGATTCATCACCATATGATATACAAGCGGAAATTGATTTAATCGATAGTTATCAACGACAGAGAGATGAGGCAATGTTAAACATCTTATCGAAATTTAGTGAGTCCCTAACAGATAACAATCTAATTAGAATGAAGGGTTTTCATGATTTAATTTCTCCTCCATCAGCAAGTGTTGGCACTCGTAAGGACGCCAGGAAAAGATATTTAAAGGAGTTGATTATGAAAAATGAAACAACGATGGTCCATCCTCTTTTCATTGAATTATTCTACCAGGTACTTGATGAAGATGACCCGAAATTCCCCGAAGTTGATTTT
NAAATTCTCTGGCTTTGATGCCGATGCCCATCACTGGGGTTGAGGGTTTCTCTCTATGTTCTTTGCACAACTGTGCACTAGATTTAACAGTACCATGTACTTAAACACTCCCACCACACCTGGTGGATTGGGATAGTCATGGCCTAACTTGTTCTGGAGTACATATGTGGCATGATGATTTGCGTACGTGTTATTTCTAGGTGAGTATGGTAACATACATATAACTCTAGTTGAACTCTGAATCCTGAGAACTTAGTTACACTCTCCGGAAGAAGACATAGGGTTTTGAAGGTGGGGCCTACCAATTCTGTTTGGGGGTAAATTGTAACTTCCCACAATTGTGACGATAGCAGGTAATGATCAATAGAGATTGAAGGATGAAGAATCTTGGCGGCGGCGAGGAGCTTAGCTAGCCATTACGGGATTCCTCGGGACTACGGTCTATTCTCTAGGGTCTATCATTGCGCTGTTACCCGGCCATCGTATACTTGAGCAGACGT
ACACAAAGACGGCTAACATGGTAAGGACATATCTCTTGCTTTTGCTCCTGTGCGGGCCAGCAACGCCTTTCTTCAATCACCTGATGGATGTGACCCGTCGCTTACTAGACTCCAGCAACGCAACCTGGCAGAGAGACCAGCCTGACACGCACCGATTGTCAAGGCTGGATGCTCATGTCATGTCAATGTTAGGGGTTGGTTCACACATTGATGAAGTCAGTGTCAATCACAGCCAGCACCTCCACAACTTTAGGTCCTACAATTGTGAAGAGGGAAGGAGGACTTTAACCATGATGGATCCCAAATCAGGAAAGTTCAAGCGCCTGAAATGTAATGAAAACCAGACTCTGTCCAAGGATTGTGCCTCTTGCATAGAAAAGAAGTCCTCCATCATGAAGAGTGAGCATCTGGTCTATGACGACGCCATTTGCCAATCTGATTACAGCAGTCCTGAGGCAATGCCAGACCATGAGACACATCTTTGCAGGATCGGGCCATTG
ATGACGTTGGCTAAAATTGAACTACTAAAGCAGCTGTTAAGGGACAATGAAGCCAAAACGGTGTTGAGACAGACAACGGTAGACCAATACAACATAATAAGAAAATTCAATACATCAAGAATTGAAAAGAACCCTTCATTAAGAATGAAGTGGGCCATGTGTTCCAATTTTCCCTTAGCTCTGACCAAGGGTGATATGGCAAATCGAATCCCCTTGGAATACAAGGGAATACAACTTAAAACAAATGCTGAAGACATAGGAACTAAAGGACAAATGTGTTCAATAGCAGCAGTTACCTGGTGGAATACATATGGGCCCATAGGGGATACTGAAGGGTTTGAAAAGGTCTACGAAAGCTTTTTTCTCAGAAAGATGAGACTTGACAATGCCACTTGGGGCCGAATAACCTTTGGCCCTGTTGAGAGAGTAAGAAAAAGAGTACTACTAAACCCGCTCACCAAGGAAATGCCCCCAGATGAAGCGAGCAATGTAATAATGGA
TGAAATGGAGTTTTAACTAAAGAACAACCCCCCCCCCCCTTGGCTAAGAAGGCAGCTGCAAGCCTTTCCAACTGTGCTAATCACTATGCCACCCTTCTTGTAATAACATAACAACTGTGTGCTCTCTGTCCAAGCCAGCAGCCCTGCTAATTAGGTACCCAGCATTGCTTATCAGTTCTGCTTCTGTAACCTTGCTTGCTCAATTTCTTAGGGAGGAACACTGTCTGCTTGGGGATGGGGGAGGTCCAGGATGCTTACATGGGAAAATCAAGACCTTGTAGTGTATAAAAGTTACTGAGAACAAAGACCTGGTGCTCAGACTCTGGAGGTGACTCCTCTGAGCCCACACCAGTGCTGAATAAACCTTGCTTTTCCATATCTCTGAGTGCTGTTTGTCTCCTTCTGTTGCCACAGTTTTTGTGGTTTCTGCAACATTTTGGTGCATTGGCTGGGAAGCCGACAACCGAGCTGGCCTCTTGTGCCACCGTTGTCTGGGAACT
GATGATGTATAATAACCTCAAAAACTAACGCAGTCATAACCGGCCATAACCGCACGGTGTCACTCGGGTACAAATTATGAATTCGATCTTTGGACTTTTCGACGCGCCCAGTGACTGTACTTTATTGCGCCAATTCACCACGCCCGGGAGATTTCGAAATTGCTATTTCCGTGCAGTTCCGCATTCCGAAGTACAATTTAACCGGTTTTATGGGTGTTCGGTGTTTTTCTAGCTTAATCATTGTTTTTAGACGACACAGTGGGTATCTGTTTTCGCTTGGACTTGGCTCCGCTTTGTGAAAATTCAACTCGATCCAACATTTTCCTTATTGATGGAAGGCTTTTATTATTTGCACAACAGACATCGCGCTATTTACACAGAACGCAAAGTGCTGTCTTTTTTATTCCTTGTTCCGGGTACATCTTTTATTGCTAGTGCCTCGCCTATTTTTAGTCACGTATCTTCCTTGTTCTATAGCTATATATTCACGCGGTTTTCGG
CTGGGGCGGGGCTTAGTATTACCCCCGCCCCAGGATCAGCGGAGTCATTTAGACTCATTATAAGCCCTTAGATGTGTAGACACGTGTACAATCAGGATCTGTGATTCGTGAAGCGAATCTGACGGAAGATTGTACAACACGCTAAACTGTATATGTACGCGTGTTTAAATGCTATTGGTCCATATAGTAGTGGAGCTCACGCGTTTTCTTTTAACGCGGTTTACTTTATCAGTGGGGACCATTAGTTGCTTTGTTCACACGAAAGCAGATTCTTTTGTGTTGAAGAAGCTTCATATATTGTTCTATAAATACATAGCTTCTTCTTCTTCTTCGTCGTCATCATTTTTCTGCAACTGCAAAAAATGGCAGATTGGTTCGCGAGTCCTTTGAAGACATGTACACATGTCTGTGATTTTCCTACTTTAGCTGGTGATCCATCACAAGAGATTACCTGCTGTGATAGTATGAAGAATAAATTAAATGATTCCAGGAAGGTGTTA
ATGTTGTAGTACGAAAGTACCAATGGAGGAGCACATACCGCTACCAAGTCAGTATGAGAGCCCTAAGGCTTTGCCGCCTAGGGTGCCGAGCTCGCGATGGCTTAGGTCGTTGCGCCCACGGCTAGCCAACTCTTGTCTCGCGCTAAAGATCCGTGCGCACGAGAGTTTGGTGAAGATACGCTTGTGTAAGCCATATGATGCCCAGTCCCGGTCGAAAATTATAGAGAAAGTGATCGAACGCAGGGAAACGAGGAAAACGTTGGCACATCAATTAAAGGATTTAAAATTAGTACCAGTAGCACGAGACCACACTCACGGACGTGCGGCGAAGTTTCGTACTTCGGCGAACATCTGGATGAATGAGGCCATGCGAGCTGCTGGATACGAGCCTTATAATGTGTCAATGAGCAACCACGACATAGAGAGAGGAAACCGGTATTTTTACTTCGCAAAGGATCTCACCATACCCTACAGGAATGATCCGGTGTCGGATAATACAG
GGTATCCTAATTAGGATTATCGTCTTGTTAGACAATTGATAGCGCAATGCTTTGAAAGTGTTCCACAATCGTATTAACCATTTTTATTATCTAAAATCTAATATATTAAAATACTCTTACTGATATTATCTGCAAACAAAGTATTTAACTCTATCCTTGATGATATTTCTTACTCTTCATCAGACAGATATTCGCAGTCATCATCATCATCAACCAATTTTCTCATTTCTTCCACTGTCATATTTCTGTTTTTCTCCACTTCTTCATCTTGAACCCCCAGGAAACTTTTGAAGCCTTCAGACAATATGTTTGCTTGTTCATCAATTCCCTGAGCAAGATGTTCTTCTGTCATTTCCATCCTGACACCTTCCTTAGATAATTCATCTGTTATTGCAGAGAACAGTTCATTTATACCTTGACTTTCCAAATAATCTTCTAGTCTGTCGAACTCTCGCAATTTTAATATTTCCTCTTCTATTTCTCTTTGCTCCAGGAGTTCA
AGCAAAGATGGCACGATTCATAATTTTATTCCTACTGTTGGCGCCTGTTTACAGTCGTCTATGTCTTAGAAACCATCCTGACACCACCTGGATAGGTGACTCCCGAAGCGATCAATCAAGGGTGAACCAACAGTCTCTTGATCTGGTTACAAACTTCAAGGGAATTCTACAAGCCAAGAACGGGAATGGTCTCATGAAGCAGATGAGCGGAAGGTTCCCAAGTGATTGGTACCAACCTACTACAAAGTATAGGATTCTATACATTGGTACAAACGACTGCACTGAGGGCCCTAACGACGTGATCATACCGACGTCAATGACACTAGACAATGTGGCAAGGGACCTGTACCTGGGAGCATGTCGAGGAGATGTAAGAGTGACACCAACCTTCGTGGGAGCAGCTGAGCTTGGACTGATTGGGAGAACAGATGCCTTAACAGAATTTTCTGTAAAGGTGCTGACTTTCAACAACCCTACTATTGTAGTAGTTGGACTAAATG
GGAAAACTAAACGAAACAAATCGACTCGGCCAACCCGTAACGTACTCAAATCTCCCACGAGCTAGACTACGTAATGGCTTTGATATCACAGGCCCTCGATAGATTCACAGACGTGTCCCTCAAGGCAGTGATCCAGGAGGAACAATTACAGAACCTCCGCACCACACTGCGCCAGGCGAACACCATCATGCCGTATGCTGCGTCCACATCAGCAGCAACCGCTCTTGAATCCCTAGGGATACTGACGAACCCATACTCAGTATCTCTCCACACCCATGCCGCCTGTAAAGCCATCGAAAACCAGTTGCTGGCAATCGTTGGCCGACTACTCCCGCAAAGTCCTGTCACCTTCTACTTCCTAAAGCGTTCCAAACTCAACGCTCTAGGTCGAAACCCTCGGCTCAAAGACGTCTTTAACAACGCCACCATTGAGCCCCGCGACTTTGCCCGCTACGAGCCAGATACCCTTCGGGAACACCTCGTAGCCCCGACCACGCCCA
TCTGACGCATAATAATTGTTGGCAACAATCGTGCATAATAACTTAGGAACCGAGACAGTATCATATAAATACTGCTGAACAGTAGATTTCTTCAGAAGCTGATGGAGCCACAATTTCCTACTGATTTGGATTCATACTGCAAATATTTTAACATAAGCTTTTTTGACTTAGTTCTTAAGTGTATCTTTTGTAAATTTTCTGTATCTATTGTTGATCTTGCTTCTTTTCATAACAAACGACTGTCTGTAATTTGGAGAGATAATACACCATTTGCATGTTGTACTAAATGTTTAAGATTAACTGCATTATATGAAAAAGATAATTTTTTTGTCTGTACTGCAAAAAGTCATTTGTTAACTGGTTTAGTTAAAAAGGAATTGTCAGATATTAATATTAGGTGCCAACATTGTTATTCATTTTTAGATTATTTAGAAAAGTTGTACCATTTATATAATGATGTTGATTTTCTGTTAATTCGCGGGACTTGGAGAGGTGTTTGT
TTATTTTGCGACTTCTACGATGTTTTTAGCGATTGCATCTTTCAAATCATAGATCTGATTGAGATACCCAATGATCAGAGGGTTATTCTTCTCAAATTCGCGAACTTTCGCATAAGCGCGGTCCGTTGCTTCCTTAACGAGTTTGGATACCACACCTTCAAGTGTACGCTGTTTGGCGTCTTTCAAGTCACAACGAGAATCACGAACTAACAGCAGGAATTCACCGATATCGCTACGTTGGCCGTTATGTCCACACAGATCGTCAGTCAGTGGCTTAGTGATTGGGTTAGATGACAGACGGTTGATCCAACGCTCATTCACAGTCACACCGAAGTGATCCATAGTGACTTTGCCCATCTGATCCACAACATAATCGGTAACCATGAACTCGTTAAACTGCTCGATATCCTTGTTTTTATCTGCCCGTGCCCAGTGCTGGGACTTGAAGACATAAACAGTTTTACCTTCCAGTTTAGACCAAGTTTTAATGATTCGATCAT
ATACAGCTTTATCTGTTTTTTAAGATACTTACTACTTTTCTTAGTGGAAACTATTAGTGGCTGTGAGGTCAAAAATGAAATTAAACCTTAGGATAGGGGTTATTTCAAATTGAGCTGGTATAGGCCCTTTTCTTTTTTGTGTCATGTTAACAATAACATCTTTTAAGACCATCCTTAATAGCTCGTTCTTTTTCTCTGAGCTTGATTCAATGTGATACTGGTCAATTATTTTATTTATGTTGTTTCTCACTGTATTACTGTCTATTTCTGATTGTGTATCTTGTAATCCATTGAGCTCATTCTTTGCATTCTGGAGCTCTTTAAATTCTTCATCTAATGCAGCTTTTCTCTTCAAAAAAAGTTCATCACTGTAAATGCCACTTTCATATTTATCGAAGATGAAGTTCTCTTTGTTTTTTAGCTCTTTCTCTTTTTGTGAAAGGTGTTCAGACATTTGCTTTTTTGTTTTCATGTTACTGTTGTCGTCTTCGTACTTTGAA
AGCGAAAGCAGGTCAATTATATTCAATATGGAAAGAATAAAAGAACTAAGAAATCTAATGTCGCAGTCTCGCACCCGCGAGATACTCACAAAAACCACCGTGGACCATATGGCCATAATCAAGAAGTACACATCAGGAAGACAGGAGAAGAACCCAGCACTTAGGATGAAATGGATGATGGCAATGAAATATCCAATTACAGCAGACAAGAGGATAACGGAAATGATTCCTGAGAGAAATGAGCAAGGACAAACTTTATGGAGTAAAATGAATGATGCCGGATCAGACCGAGTGATGGTATCACCTCTGGCTGTGACATGGTGGAATAGGAATGGACCAATGACAAATACAGTTCATTATCCAAAAATCTACAAAACTTATTTTGAAAGAGTCGAAAGGCTAAAGCATGGAACCTTTGGCCCTGTCCATTTTAGAAACCAAGTCAAAATACGTCGGAGAGTTGACATAAATCCTGGTCATGCAGATCTCAGTGCCAAGGA
CATGCACACCTAAAAGCTTATGCAAAAATTAATGAGGAATCTTTGGATAGGGCTAGGAGATTGCTTTGGTGGCATTACAACTGTTTACTGTGGGGAGAAGCTAACGTTACTAATTACATTTCTCGGCTCCGTACTTGGTTGTCAACTCCGGAAAAGTACCGAGGCCGTGATGCCCCAACCATTGAAGCAATCACTAGACCAATCCAAGCGGCTCAGGGAGGCAGAAAAACATCTTCGGGAACTAGAAAACCTCGTGGACTCGAACCTAGAAGAAGAAAAGTTAAAACCACAGTTGTCTATGGGAGAAGACGTTCAAAGTCCAGGGAAAGGAGAGCCCCTTCACCCCAACGTGCGGGCTCCCCTCTCCCACGTAGTTCGAGCAGCCACCATAGATCTCCCTCGCCTAGGAAATAAATTACCTGCTAAGCATCACTTGGGGAAGTTGTCAGGTTTATATCAAATGAAGGGTTGTACCTTTAACCCTGAATGGAAAGTACCTG
ATAAATTTATCCTTAGGGTTAAAGAAAGTTTTCCTCCCCCCTATAGCATTCCCCCCGTTAGCGAGAACATTTGTTCTCTCTAACACCTCGTCGGCTGAAATACCGATAGCCTAACGGTACCTATGCGGCTGATTCTCTCCCTCTTTCTCCAGTAGAATTAGGTACCTAACAAAAACCCAAACCACACAATATCACGGTGCCAGTAACACAAACTAAACCGACCAATAGAACTCTTGCAATCGTCAAGATGGTCATTAATTCCGGTCTAGTATCAGGGCCCACCGTGGCGGGGTGATCCCAACAATCCTTGGTTTGTTTGATGTTCCCATTAGGCCCCACAAAAACATTTATGAAATAAGTGGTTTCTTTAATATGTTGATATTATGTGTTTTGATTTTCTTGTTTTTGAATCGTTTTCTACTCAGATTTAGGTCTAACGGTTATATAATTAGAGATAATAGATTTGATTCAGTGTAAGAATCTTCACTTTTTGCTCATTT
TTTTAGTATATAGCGTAGTGATTTCTCCCTCCCCCCTCCTAATGTAAATGTTTTCAGAAAACACTTTCATAAATATTTCTGTTGACACCACAGCTGCAACATGATATAATTAATACATAAATAAGAAAGAGGTACACAACATGGTTCACAAAGTAACAACACGCAAATCACTAACTGACACAAGCATTGACAGATTGTTAAGCACATACGCGCAGATTGTAGCGACTTACGGCTCACCAAATGTTCAAATAGTCCGCTTCGTTAAGAACGGAAATAGCGCAACAATGACTTACGACATAACAATATTAATTTAAAAAAGTAAACTTTCTAGTTGACAACGACATAACGGTTTGATATAATTAGTATATAAAATAGAGATAGAGGTAACAACAATGACATTTCAAAAAGTCCTTAGATTTAAAGACGTATCACGTGAAGAGATGATGAAAAACTACAGGGAATTAACAGCCCGCTATGGTATGAATAACATCATCTTAGAA
GCCATTTTACCATTCACCACATTGGTGTGCACCTGGGTAGATGGACAGACCGTTGAGTCCCTAACGATTGCGAACACCTGAATGAAGCGGAAGGCTTCATTTGGTGACCCCGACGTGATCGTTAGGGAATAGTGGTCGGCCACAGGCGGCGTGGCGATCCTGCCCTCATCCGTCTCGCTTAATCGGGGAGCGGACGATGACCCTAGCAGAGGGGGCTGCGGCTTAGGAGGGCAGAAGCTGAGTGACGTCGGAGGGAGCTCCACGGCCGGGGGCCAAGATAACCTACCGAGAACTCAGAGAGTCGTTGGAAGACGGGAAGGAAGCCCAACGACTGAGCAGTCCACCCCAGGCGTGATTCTGGTCGCCCGGTGGATCAAGCATGGAAGCCGTCATAAAGGTGATTTCGTCCGCGTGTAAAACCTATTGCGGGAAAACCTCTCCTTCTAAGAAGGAAATAGGGGCCATGTTGTCCCAGTTACAAAAGGAAGGGTTGCTTATGT
GGATTCTAATTATTATCTCCATTGAATAGAATTTCACCAACTATTGTCTGATATCTTGTCCTGGGGGCAATTTTATTCAGTGCCCTAACTTTGGAAATACGTGCGAGTAATAAGTAGCCCCCGTCCAGGAGAAGTTGCTTACAATATGGTTGATGAAGGTAGATATATGACATGGAAAGATGCAACTCATAATAAGTTGATGACCGACCGATGGGCACGCGTATCAAGCGTCCAGGCGACCATTAACCAGGCTTTGAGCCTCGATCTGTCTAAAGCCGCAAGCTTACCTGTTATTAAGGCCAATTTTAGTAGTCTCGGTGCTAATTGGTCTGAAGATGGTGATGTGTTTGTGGCACCTATGGTTCGGTTTCCAGTTACCCTCAATCAATTTGGTGCATTGGTTTTGTGGCTCAACTTATCTGACCCTGCTTTCGCTATTCTTATGACGAAAGTTTTTACGTTGACTAATGCCGGTGGAGCCGACAATGCCTCCGCCAGTT
CATAAATTTATTTTATCATTTGTTATTAGCCTACGGCGAAATAACTTTTCAATCCCCACCCGCTGATTAACGTCAGCACCCAAGTGCGGCATTACGGTGTCTCACTTATTGGTTAACAAATTTGCGGCGATTTATCGTCTCAAATCTATAACCATTCAACCCAATACCAAACAATATAAGGCTGCCAGTACCTCAAACTAACCTGACTTTATCAAGCATTACTTGGTTGTAAACGTCAATACAATGCCGTCAATTAACAGGACAATCACCGGCACTGAGTTGTCCAACAACTTGTCCCTCAAAGGGAAGATCACAGTGTTCCCATTAGACCCATCTATAGAAGAGAAGTTCAACTTCCTTAAGGAGAAAAACTTCAATCTTAAGAAAGTCTTTTGTGCCCACAGATTGCAAGTTTTGGTCGATCACTTCAACCTCCATGGTTGCAGTTTCAAGAGAATGCCTGTCCCGCTCAGAAACGCTTTTGGCTATGATTTTTTAAA
GGGGATAATTATAGTTGGTTTCCCCTTTTGTTTTCGGACAACGGTCTCGGCAAGCTTCGGTATTGGCGGAGAGAAACGTAATCTCGTACAACTAACTTCCAAACTAGCCATTTGGATTTATCTCTTCTTCCCTTATGTCTATTCGGATGAAGTTTGGCTTAGCCCTTGTGGCCGGTTGTGCCTCAGTTATGTATGTGGCTTACCGACGCAGGGTAGTTCGTGGGAAAATGTTGCCCAGAAATCTGCAAATTGAAAACTCGCGGGTGGTGTTGAAGGTGTTGAATTCTCAGTCTGATGGAGTAGACTTCCCTGAAGAGGATTCGGTGGATTCCTCAGGTCCTGTGATTCTCATAGGATCTGTTGAAGTTAAGCTGCCGGCCCCTGTTACAGTGAAGCGTAAACCTAAAGCTAAACACAAGAGCATGCCTTTTATCACCAAGCTTATTAATGCCGCCAAGGTGCATTTTGATGGAGTGCCCAAACCTACCGAGAGTAACCAC
ACCGGTGGCGAGCGGGGTCTCTGCTGTTTTGTGTGGGACCCACACCTGGAACATTCCTGGAAAGAACCTGAGTGGCCCAGATTATTTGTATAATTGATAATGTGAATTATCTAAAAAACTGTCTGACCTTAACCCTAGACCATAATTATGTATCCGAAAAAAAAAATTAAAAACAATGAAAAAATAACTAACCAATCAATATCATTTATTTGTCTATTGGTTGCGCAGCATGGAAAAGAAACTCAAAACATACAAACACATCTAAACATCCACAAAAGAAAAATAAAACAGAATAAAAGAAAAAAAAAATCCATATTTGAAATTAACTTTTTATCACAACTGTAAAAATTTATTACATTTACCGTACAAGGTAAATAGTTGGAACCCAAATAGGTGAATGAGGACACCAATATATCGGAGTTTCATTTGGGGTCTATATTGGGTATTTGACAAAAATACCCCCCACTCATTGACTGAAAGGCGCGTGAGAGTGCTCTGCA
AAAGTTTACTATATACAAAACATAAGAGGTACTAACAATTTAAATATTAACAATTTTTCAGACAATTGTCAATTATTTATAGTAGTGTGTTATAATAGTTTTAGTGGATGAGAAAAACATTCAATTACACACACTTGATAATCTGCAGTTCCATCCATACAGATCTTATATAATAACCAAGATAAGTGCTACAGATTATCATACTAGGTTCTTTAGCTTAGTTGGTAGCTACCCGTTCGGTCGCTGGTTCGAGTCCAGCAAGAACCATAAAGAAATGGAGAGTGAAAAAAAAGAGGGGGAAATCTTGCTAACTCTTTTATAATAGTGTTTTAAAAACTCCCCTCGCCTCCATTGAATGGATTTTATAGAATCCAATAGTATTAGAAATCGCTCAATAGAGCGGTTTTTGTTTTTCTTAATCCGATATGATACGATATAATCTGATAAAAGGGAGGGAGAAAAAGAGGGAGAAAAATAAAAAAACCAGTTTATTAATACTG
ACCACAAACACTCCAGTTTGTTACACTCCGCTAGGAATGCTCCTGGAGCACCCCCCCTAGCAGGGCGTGGGGGATTTCCCCTGCCCGTCTGCAGAAGGGTGGAGCCAACCACCTTAGTATGTAGGCGGCGGGACTCATGACGCTCGCGTGATGACAAGCGCCAAGCTTGACTTGGATGGCCCTGATGGGCGTTCATGGGTTCGGTGGTGGTGGCGCTTTAGGCAGCCTCCACGCCCACCACCTCCCAGATAGAGCGGCGGCACTGTAGGGAAGACCGGGGACCGGTCACTACCAAGGACGCAGACCTCTTTTTGAGTATCACGCCTCCGGAAGTAGTTGGGCAAGCCCACCTATATGTGTTGGGATGGTTGGGGTTAGCCATCCATACCGTACTGCCTGATAGGGTCCTTGCGAGGGGATCTGGGAGTCTCGTAGACCGTAGCACATGCCTGTTATTTCTACTCAAACAAGTCCTGTACCTGCGCCCAGAACGCGCAAGA
GGGCCCTAATGGTGTAGTACGGAAATGTGTCGTTGTTTCTCTTTAACAAAAGGAACCGTTCTCTTCTTGTATTTTTATCAGGTTGAGGAGCCCTGTCTTCTACAGATATGTCAAGTTTCTTTTGGACCGTGTTTACTTTTTGGAGAACATCATCAACTCTCTCCAAAAGTTCATTGTTTTGGTCTAAAAGATCATTATTTTCGTGTCTTATGTCTTTGATTTCTACGCCCATAGAGCGAAGCATATTGTGTGATTCAATTAACATATTTTCTTGCCTGTGATTTGTTATTTTCATATCTTCCATCATTAATCTAAGATCCAACATTTCTCTTGACATAGTTTCTTTCTCCCTTTTTTGAAAAAGGGTTGTATATTGTGCATATAATCTTATTAGTTCTTCCATTTTTATGTAATATCGTTTGATAATGTCGGCGTTTTTAGTATTAAGTCTCAACATGGCCATTTTAATATTAAACGGTTCCATTACTAACCATTTTGAT
CCAGGGACCCCTGCAGCCCCCTGTTTGTCAGCGCCTGTAATAGGGTACTACATTGCTGCAGGCTGGTAGCGTGAGCGGTCGGTAACACTTCCGTTCTCCACGCCAGAGTTGCCCCTCGTGGGCGTGTCTGCCGGAAGGGCTGAAAAGTATCCGGCCGGTAGCTCGCCCCCGCGCATGTGCCCGAATAGGGATTGGGTGCGCGGTTGAGGGTCTGGTGTCGTAATGGGGCGAGGAGGGTTCCGAAGATCCAAACCATTACACACCTGCAACTCTGATTACCATCACCACTAGCGCCATGGCTGAAGCTCCCGCTTCCCACCATCGTTACCCCGCCCCTTTAGTGGGCACTCTAGCCGACCCGCAAGGCGGGGGTCTGGCTGCTGACAACCAGTTCCGCCGATACCGTGCCGCGCTCCGCATCCGTGCTCCGGACCGTGGTAACTACCTCACGAGCACGCGTTCGATCTTCTACGAAGTCGGACGACGCTACGGCAGCGGCG
ACCGGTGGCGAGCGGAGTTTTGGAGTCTATGTGGGTCCCACTATTGGAGTTGGACTGGAAATAACGTTAGTGGGCCTAATGGACGTGGCCTGTTAGTGGGCTTTATGTGCATTAGTTGGGCTTTGTGTCATGTGGCCTGATTGTTTTGAAGTACACGTACAACCGTACGTGTACGTAAAGGACTTATAGTATTCATTAAAAAGTATAAATACGGTTACATGGTTGTGGAGGAATACACCTGGTATTCCTCTCCTAGATTGATATCTAGTACCGGTGCTTCCTGCATCATGAGGATGTCAATTGCCTCGATCATGTCTTCGTATCTGAAATCTGCTTGGGGTGAGTCCCTATACATGAGTCGCAGGAGGTTCTTGATCCCCTCTTCGAGTGCGTTGAAATCGAATGGAGCTATGGTACCTTGATGCGTGTATGGGATGCGGAAGTGTTGCTTTTGGAGGAATGGTGTCCTGGTGGAGAAGAATTGTATCTCGGTGGATATC
ACCGTGGGCGAGCGGTGTTTTTTCCGTCGTTGTGGGTCCCATCTATGTGGTGGACTTAATTGGGCCTCTTTTATTGGGCCAGTATCTTCGAGACTGGCTTGTATCTCTGTTGCTCTCATTTTCCGAGAAGCAAAATATACGCATATTTTGCTCTTAAGTAGTTATTAAAGAAAGTGCATTTTATTTATTAATGATGAAGATACATTTATGTAGTTGCATTCTGTGACACATCAAATGACACGTCTAAATTAATATCTAAAACATTTGCTTCTTGCATCATAAGTAGATCGATCATTTCAACCATCTCCTCTTGTTTGAATTGTTCGTAGCACGCGTCCTTGTATAACAGTTCCATCATGTCCCTTATCCCTGTCTCTAGCCCGTTGAAGTCGAAAGGTATCATGATCCCGTTGTGACCGTATGGAATGTTGAACCTCCTTTTGATCATCGCCGGAGCTCTTGTGGAGGAGAACTGTACCTTGACCATTACAAACTTCGGT
TGATAGAAAGTTCTGCAGTATTCTGCAGAACTTTTTAATACCCTTTGTAGAGGGATATCTACTTTAATTGCTGGTGTGCGCCAGCTCGCTTTTCGATGTGATTCATAATTAACTATACACTTGAGCTTAAAACCAATTGTTATGCGTAGGTAGCGTTCTTTAGCGTCTACTGTAGTGTAATTAATTTGTTTGCTCTAGTGGTGTCTTTGCCTTCAAAGTACTACAGAGTAAGTTCATTTGCATAGTTGTGTTGTGATCATGTTGACTAGCTTGTTTGCGTGCTCCATTAATAACATCAGTCCCAGCTGGCGGGGCAATAAGTACCAGCCTGGTTGTTGCAAGCCGTGCCGAAAGAAGCGGTATCACGACCCGTGTCCCTCCATGTAGTCGTTAAAAACAAGTGAGGTAAGGAGTTGTCCATCTTCGAGAAAAATTAATAAAATGGACTTTTGGGTCTTTGGCCCCCCCCCGCGTTAGGCACCTATGGATTCTACACGCAA
AGAAATTCTCCAGCCTGACCAGGTGGTGAGTTGCGGTGTTGTCTACCGTAGAGGATTTCTCTCGTGCCTTGTTACGGGTTTGAAGGGCGAGCCTATCTTCGGAGGGTAAATTGTAACTTTCGCCAAACAGGACTATGGATACTATCAGGCGGCTTTTCGGGAAGAACCAGCAGATCTTTGTTGGACAGCATGCGATTGGTGTAGAAACTGGACCCAAGATTGACATGTTCTCTCTCATATGTAAAGTGGTCCTCAGGTATATGCAGACAGGGAAAATAGAGCACAAGGTCGATGGACTGAGTGGATTCGTGGTTGAGTTACTCAAGACTGATGCCGCTGCTAAGTGGGATTGGTTTATGAGAAGGGCGAGGAGAACTGACTACGTTGGTGCGGTCAGTTGTCTTTCTGCCATAGCCATCCTTCCACTCTGGTGCGCCAAGAGGTGGTACTCTCGGCTGGCGGTGGGAATGCTGTTAACACCAGTTTGTGTTGCAGCAGCA
GCTAATCGTCAGGATGAAGCGGATTCCAAGGAAGACAAAGGGCAAATCCAGCGGAAAGGGCAATGACTCAACAGAAAGATCGGACGATGGCTCGAGCCAATTACGAGACAAGCAAAACAATAAGGCTGGCCCTGCCACTACGGAGCCTGGCACATCTAACCGAGAGCAATACAGAGCCCGACCAGGTATTGCATCTGTGCAGAGGGCCACTGAAAGTGCAGAACTGCCCATGAAGAATAATGACGAAGGGACGCCAGATAAGAAAGGAAATACTAGGGGCGACTTAGTTAATGAGCATAGTGAGGCTAAAGACGAGGCGGATGAAGCGACGCAGAAGCAGGCAAAAGACACAGACAAAAGTAAAGCGCAAGTCACATATTCAGACACTGGTATCAATAATGCTAATGAACTGTCAAGATCTGGGAATGTGGATAATGAGGGTGGAAGTAATCAGAAGCCGATGTCCACCAGAATAGCTGAAGCAACGTCTGCTATAGTGT
TAGTAGTAGACTCCGAGATAGAGAAATTTACTACAAATGGAGAAATACAGAGATATTCATGAGAGAGTCAAGGAGGCAGTCCCAGGGGAAACATCAGCAGTAGAATGTTTAGATTTATTGGATAGATTGTATGCAGTGAGGCATGATGTTGTAGACCAGATGATAAAACATGACTGGTCTGACAATAAAGATAGAGAACAGCCTATAGGCCTTGTCTTACTAATGGCAGGTGTTCCAAATGATGTAATTCAGAGTATGGAGAAAAGAGTCATCCCAGGAAGTCCCAGTGGTCAGATCCTTAGATCATTTTTTAAAATGACACCTGACAATTATAAAATAACAGGGAACCTTATAGAGTTCATTGAGGTCACAGTGACAGCTGATGTGGCAAGGGGAGTTAGAGAGAAGATATTAAAGTATCAAGGGGGTTTAGAATTTATTGAACAATTGTTACAGATAGAAGCTCAGAAAGGTAATTGTCAATCTGGTTTTAAGATAAA
GTATGTAAGTTGCCTTTGGGTGTAAAATTTCTTGCATGCACATAATCGTAATCGATTCTTCTTGATCTCTAAACAACACTTTCCCGTTAGCATGGCTAGCGATGAGATTGTCCGCAATCTGATCTCCCGTGAGGAGGTGATGGGTAATTTGATTAGCACAGCTTCTAGCTCAGTAAGGTCACCCTTACATGACGTACTGTGCTCGCACGTAAGGACCATCGTCGATTCCGTGGATAAGAAAGCGGTCAGTCGCAAGCATGAAGATGTACGGCGCAACATCTCCTCTGAGGAATTGCAGATGTTGATAAATGCATATCCTGAATATGCCGTTTCATCCTCAGCTTGTGAATCTGGTACTCATAGCATGGCGGCTTGTTTTCGATTTCTGGAGACAGAATATCTCTTAGATATGGTTCCAATGAAAGAGACTTTTGTTTATGACATTGGTGGCAACTGGTTTTCTCATATGAAGTTTCGTGCTGATAGAGAAATTCATTGTT
CGCACCGGGGATCCTAGGCTTTTTGGATTGCGCTTTCCTCTAGATCAACTGGGTGTCAGGCCCTATCCTACAGAAGGATGGGTCAGATTGTGACAATGTTTGAGGCTCTGCCTCACATCATCGATGAGGTGATCAACATTGTCATTATTGTGCTTATCGTGATCACGGGTATCAAGGCTGTCTACAATTTTGCCACCTGTGGGATATTCGCATTGATCAGTTTCCTACTTCTGGCTGGCAGGTCCTGTGGCATGTACGGTCTTAAGGGACCCGACATTTACAAAGGAGTTTACCAATTTAAGTCAGTGGAGTTTGATATGTCACATCTGAACCTGACCATGCCCAACGCATGTTCAGCCAACAACTCCCACCATTACATCAGTATGGGGACTTCTGGACTAGAATTGACCTTCACCAATGATTCCATCATCAGTCACAACTTTTGCAATCTGACCTCTGCCTTCAACAAAAAGACCTTTGACCACACACTCATGAGTATA
TATTATGGTACCCCTACCAACCTATTAAAATATCTACCTATTGACATGTAATAACATTTATGAAACACGATATACAAAATTTTCTAAAATTAACTATTGACAATTTGGAAAATTTATTGGAATTTCCAAAAGGAAAAGTGTGACAAGATATTCCAAGGGTGCTATAATAGGAAATGAGTTAAAAAACGAACAAGCTTTTTATAAGTGTTCGGTTTTTGTAACATAACTGTAATATAAAAACATTTGCATTACTGGTAACTTTCGGGTAATATTGGTAGCAGAGAGGGACAAACGGGACAAATCGAGACACGATACATACTCTCTATACAAGTGAAAAGAAGGTGGTGCATATGTAATATGAGTAAACTACTGACTGCGCAAGAGGTTGCAGACTTATTGCGTGTTCATAAAAAGACTATCCATAGAATGATACATTCTGGAAAGTTGGACGCTTCAAAAGTAGCAAACAAATTCCTCATTAAAGAGGAAGATGCAAAAGG
ACTATCCCTTTTACAAGGGATAGCTGAGTTTTGGAAAACTCTCATGTACGAATGTACATGACCGCAAGAAAAAGATAGTCCTACATTACGGAGTTCTTTACCTTTTAATCGGCAACTCACGACAGTGACGAATGTCAAGTAATGAAACTTAAACAATTAAAATTAATGAAAAATAAAACATATCAAATAATAAGAATATTATTGATTGTCTTTTTTCCATCAATTAAACGTCAAACTGTTATTTTAAACATTTTTATGAGTAAAATCAATAAAATGATTAAAAATAATGGTACTTTATTTACAGTGAAGTATCTTAAGGAATTAAGACTCCACATTACTAAGTATATTTCGGGAGAACCATATCGGAACTCTCTAAATAGAGTTAGTGTAGATAAAGATGGATTTCCAACATTATGTAAGGAACTTAAAGTTTTAGTTAATGGAACTTATCTCGAAAAGAGATTTGTTCTAACAATTATTACTCTAAGTAAATTACTAAT
GTTAATTTTCTGCTGTGAACTCCAGAATGCAAGGGAATGAGAGAATACAAGATAAAAATGAGAAGGAGAAGGCGTATGCACCATATCTTGACGGAGCAGACGTATCAACGGATAATGGGCCCATTTTATCAGTGTTTGCCTTACAGGAAATCATGCAAAAAATTAGGCAAAATCAGAGCGATATGGCTGCACATGCTCCCGATGTTGATGGGGCGATACCAGAGGTAATGACTATAATCAGTGGAATTAAGGGATTGCTGGAAGAAAAGGATTACAAAGTAATAAACGCGCCACCGAATTCTTTTCGCACGATCCCGATGCAGAGTACGGAGTATGTTTTGCAAGTGAACACGTTTTATGAGAGGATGTCGGAAATTGGAGGGCCGGTGGATGAAACGGATCCAATTGGATTTTATGCATTGATACTGGAGAAATTGAAATTTTTGAAATCCGAGGGGGCTTTCATCTTGCAGGGGATAGCTACTAAAGATTATAGGGGT
AAGTTTTTTTGCCGACCTACGTATCTCACAGACAGATGGTGGAACGAAAGTTCAGTAGATCTGCAGAAATTTGCTTAAAGAAATTTGAATCAATCCAACAATTTAGACAAAAGAGACAACAACAAGAAGCAAGCACAGATAAATCACATTCTCAAAACGAAAAAACTAAATCACCCGGCCCCCGTACTTCCGACAGTAAAAAAGATTCTTCAACACGACAAAATGAAAATTCGTCCAAGTGTAGTCCAAATTTTCAACAAGCCAAAGATGAGTATATTCAATTATTACATTCCAAAGATGTTGCGCTAGATTTAATTATTGAAAAAGCTGAAGACATAAGAAATGTTTTTATTGGTGAACTTCCTCTCACTCAAGAAGTGATAGAAAATAACCTTAATGATGTTGCTGTAGTCCTGAATAATGCAAGTGATTTAATTTTTAAATTATTTCAATCAGATAATGGAATTCTTCAAGAGTGTGTTGTTCCAGTCAACGTAATC
GTTTATTTAGGATGGAACCTTACGCAATATTGTATGTTACGCAGGAGATCGAATACCTACTCAAAGATAGTTTCCTTCCGAAGTGGGAACTTGATGGAATTAAGGATCTTAATACATTATGGTTAGAGAGGGGCAGAATGGCGTGTGACACATACGCAATTGGAAAAATTGAGCAATGGTCGGTGCGGCAGCTACGCGCGCATAGATTTTTGTTTATAAGCACGAAAAGAAAGATCAGGCTGAAGGATTGCACGATTTCGCCCGACATATTCATTTTGAAAAAAGAATTAAAGGAGTATGATATGAAGAGATTCGAAACGTTAATTGGCAGAAGAAGGGTAACGTTAAGGAAGAGTTTCGGGAATATGTTAAGGGCTTATGCTTTCCAACACGTGACCGTTCTACACGGAAGTGAGGCGGAAACGTTGAGTTATGCGGATCCGAAGAGACACGTCGTGAAAGGCCAGCCTAAAGCTGCTCCAATGTATGATCATCCAGAC
AATGTAGTCTTATGCAATACTCTTGTAGTCTTGCAACATGCTTATGTAACGATGAGTTAGCAACATGCCTTATAAGGAAAGAAAAAGCACCGTGCATGCCGATTGGTGGAAGTAAGGTGGTATGATCGTGGTATGATCGTGGTATGATCGTGCCTTATTAGGAAGGCAACAGACGGGTCTAACACGGATTGGACGAACCACTGAATTCCGCATTGCAGAGATATTGTATTTAAGTGCCTAGCTCGATACAATAAACGCCATTTGACCATTCACCACATTGGTGTGCACCTGGGTTGATGGCCGGACCGTTGATTCCCTGACGACTACGAGCACATGCATGAAGCAGAAGGCTTCATTTGGTGACCCCGACGTGATCGTTAGGGAATAGTGGTCGGCCACAGGCGGCGTGGCGATCCTGTCCTCATCCGTCTCGCTTATTCGGGGAGCGGACGATGACCCTAGTAGAGGGGGCTGCGGCTTAGGAGGGCAGAAGCTGAGTG
ACCGGATGGCCGCGCTTTTTTTATACTGGGCTTTATATAGAGGCCCATTTGGAGTGGGTTTTTGGCCCATTTGGACTAACCACTCTCTTTCCTCGTATTTTCTCTGTGGTTTCTTTTAACTTTAATTTAAAATCACTTTTAAATTAAATATCTTTTTTTTTGTGTGGTCAATTTCGACAGCTGTTCTGCATAATATATATACTGACGACGTGGGTAATTTTCGACCAAGTTACAGTGTTTAAGTCGAAATTGTTTTTAACTGCTTTTGATTTAAGAGCTCATGGACCTATTGAGCTACATTGCACGTGTACCATTTAAATTGATCGTGTGGAGTCAAATTTTACATAATTGTATGAACTGACATGCATATATATTTGGCCGAAATAGGAAATGAGCTCATTATTACGTGGTATACAGACAATATTTGAAAATGTATCCTACGAAGTATAGGCGTGTGTCTTTGTCTAGCCAACCACGTAATTATTCACGTAATACTTCGA
AAAGCAGGTACTGATCCAAAATGGAAGACTTTGTGCGACAGTGCTTCAATCCAATGATTGTCGAGCTTGCGGAAAAGACAATGAAGGAATATGGGGAAGACCCGAAAATTGAAACAAATAAGTTCGCTGCAATATGCACACACTTAGAAGTCTGCTTCATGTATTCAGACTTCCATTTCATTGACGAACGAGGCGAATCAATAATTGTGGAATCTGGTGATCCAAATGCATTGTTGAAGCACAGGTTTGAAATAATTGAAGGAAGAGACCGAGCAATGGCCTGGACAGTGGTGAATAGCATCTGCAACACAACAGGAGTCGATAAACCCAAATTTCTTCCGGATCTATACGACTACAAGGAAAACCGATTCACTGAAATTGGTGTGACACGGAGGGAAGTTCACATATATTACTTAGAAAAAGCTAACAAGATAAAATCCGAGAAAACACATATCCACATCTTTTCATTCACTGGAGAAGAAATGGCCACTAAAGCTGAC
AAAAAATATAAAAACTCAACATAACATACACAAAACGATTAAAGCAAACACAAATCTTTCAAAGCATTCAAGCAATCAAAGATTCTCAAATCTTTCATCGTTATCAAAGCAATCACCAACAGCAAACCAAATGGCAGCAGTTACATTCGCATCAGCTATCACCAACGCCATCACCAGCAAACCAGCACTCACCGGAATGGTGCAGTTTGGGAGTTTCCCACCAATGCCATTGCGATCCACCACCGTCACCACAGTCGCCACTTCAGTGGCGCAACCTAAACTGTACACAGTGCAGTTTGGAAGCCTTGACCCAGTAGTCGTCAAGAGTGGAGCAGGGTCCCTTGCTAAGGCAACACGCCAGCAGCCTAACGTTGAAATAGACGTTAGCCTCAGTGAAGCCGCAGCTCTGGAGGTTGCGAAACCTAGATCGAATGCCGTGTTGAGGATGCACGAGGAAGCAAACAAGGAGAGAGCACTCTTTTTGGACTGGGAGGCTAGTT
CCTCTTTGAAAATCTCTCAAAAAATCAAAAAGAAAAGTTTTAGCTGATTTAATCTAAATTAATCTATTTTAATCTAGTAAAATCTTGCTAAATCTTAATAATCTCAAATCAAAAGGAAATTATATGGCTATATGCTCATATTTTGGCTCGTATGAGCGTGTTTATATCATTACGATATAATTCAAGTCTAATTAACTTAACGCTCACAGGAACGAAAATATAGGCTTTAAACGATATAACCACATTTAAAAGAAAGGATAATATGCAAACACAAAAAGGTGGCAGACCCACAATTTTACCTAAGATGTATGAAGAACCGCTTTTTAGCCAAATCATTGATAAAATTGAATCAGGCTGTAATGACAGAGAAATCTACACCAGTTTGCATTGTTCGGCTAAAACTTTTAGAAAGTGGCGAGATGACAATATAAAGGCGTATGACGAAGCTAAAGGTATCGCTAGGGGAAATCTATTAGAACTAGCTGAAAGTGCCTTAGCGA
ACCGAAAGGCCGCGAAAATTTTGACCCCCTTATCCTGACCGTTGATGCGTAATCATTGCACGCCGTTATCCGTCCGATTTGCAACACGTGTATCCCACTAACAGACTTTATGGAAAATAAATGTGTGAATGCGTCTCTTTTCTGCATATGTGTTCCCCATATGTCTTTATCGTACTTCTATTATATGCGTCTGTGGTCCCCCCGCATTATATAAAGTCTTTCACATAAATCAAATTGCCTTCTTTGCTATGTATATTTTGATCGGTCGAGATCAAAATTAATATGTTGCGAACATATCCGTCGTTCGATCTTATGAGATATGCTTTAATTCAAACAATACTTGTTTGAATTTTATGCACGCTGTACAATACTAGTTTATAAAACTGCTACATATGTGACATTACATGGTGTTTCCGTTGCCACACATTTCCTATCCCAGCCAAATGGCGTTTCCCTCTCCTTATTCCACGCCTCGTCGTTCGGGTTACCCATTCAACAGA
GACATTTTGTCACCCGTCAGAATGGGGAACCGAGTGTCAACATACAGCCCTCAATTCATCACAATCAATGGAAATAATAATGCACTGGATACAAAAACGATGGAACGCTTTGATCAGACTAATTCGGTAGACGCAGCCGTTAAATTACCCGATGGAATCAATCCAACTAGAGCTGAATTCTCAACTGTGAATGACATGCGTGCATTTCTCGGACTGCGAGATGATTTGCTATGTGAGGATGATGATATCTTCGAAGATATGTTTGATCAGATGGTTGGTTCAGAAGGTAAAATCAAAGGTGTGGTGTCTGGTACATTGGATGGCTATGAAAAGATCCGAAAAGCAGCGAATTGGCTCGGTGGAACGTATAGCCGACCGTGGAGAGTTGAAACAAGGGAAATGTCTGAGATTCAGAAGCGGATTGATACTGCGTTACCTGCCATGACATCAATCATTGGAGGGACCTTTGGACCCGGTGCAGCCAGAGTAGGAGGGGATCA
CCGAGAACATGCAAAAACCGCACGTCCGCGCACGTATCGAGGAAAGATTGGCACAAATGGACAAGAAAAGAATCATGCAAGCTGAGGAAGTTTTGGAGCATTTGACTCGCATTGCACTCGGCCAGGAAAAGGAACAGGTGCTCATGGGAATTGGTAAAGGTGCGGAGACAAAAACGCATGTAGAAGTATCAGCAAAGGACAGAATCAAAGCGCTGGAGCTGTTAGGGAAGCTCACGCAGTGTTTACGGACAAGCAGAAGGTCGAGACTAACCAAGTCATCATCGTTGACGATAGCGGCGATGCAGAATGAAGAAAGTAAGGCTTTCAGAGAAGTTTACACCGCATTTCTTAGAGGTGTGGAGAACGGTCAAAGCCGCTCAACACCTCAAATATGTATTGAAGGGCGGCCGTGGTTCCGCTAAATCGACTCATATAGCTATGTGGATCATCTTGCTAATGATGATGATGCCGATAACATTCTTGGTCATCAGGCGAGTGTA
GTATTCTCCGAGCTTAAGATACCACTTGCAATTTGATTCCGAATCGGACGATTTCCAACTTTGAATTCCTACAAGTTGAGACCATTGGTCGATCAAATTGCTCGTTATTCGAATACAACTGATTTCACAGGGGATCTTCTGGATTAAGTCTTCTCAAAGACTCAGTTGCTGTTTGAGCTGTGAAATTCAGGACCCGCCACTGAAAGGAAGATGGCGTTAGCACCAACGATGAAAGCTTTAACATTCTCTGCAGATGATGAAACATCCCTCGAGAAAGCTGTAACTGAAGCACTTTCAGGTTCCGTTGATTTGAACATGGGGTTACGTCGTTGCGCAGCATTTCCTGCTGAAAACACGGGTGCTTTCCTGTGTGAGTTGACTACTAAAGAAACGAAATCCTTTATCGGTAAATTTTCCGATAAAGTTAGAGGACGTGTCTTTATAGATCACGCGGTTATACACATGATGTATATACCCGTGATATTGAACACCACTCATGC
TAATATTACCGAATGGCCGCGCAAATTTTTAGGTGGGCCCTCAACCAATGAAATTCACGCTACATGGCCTATTTAGTGCGTGGGGATCAATAAATAGACTTGCTCACCAAGTTTGGATCCACAAACATGTGGGATCCATTATTGCACGAATTTCCCGAAAGCGTTCATGGTCTAAGGTGCATGCTAGCTGTAAAATATCTCCAAGAGATAGAAAAGAACTATTCACCAGACACAGTCGGCTACGATCTTATTCGAGATCTCATTCTTGTTCTCCGAGCAAAGAACTATGGCGAAGCGACCAGCAGATATCATCATTTCAACGCCCGCATCGAAGGTACGCCGACGTCTCAACTTCGACAGCCCCTATGGAGCTCGTGCAGTTGTCCCCATTGCCCGCGTCACCAAAGCAAAGGCCTGGACCAACAGGCCGATGAACAGAAAACCCAGAATGTACAGAATGTATAGAAGTCCCGACGTGCCAAGGGGCTGTGAAGGCCCTT
ATGTATAGTCGTTATAGTGCCTACAATTATAGTCCCCATCTGGGCAAAACCTATGTATACGATAACAAGTATTACAAAAATCTAGGTCACGTGATTAAAAATGCTAAACGCAAACACGATGCTCTCGAACGCGAGGCCGACGAGCGTGAGCTCGATCACCTCGACAAGTATCTGGTCGCAGAGGATCCGTTCATGGGTCCTGGTAAAAATCAAAAGTTGACTCTGTTCAAAGAGATTCGTAACGTGAAGCCCGACACGATGAAGCTGATCGTCAATTGGAACGGTAAAGAGTTTCTGCGCGAGACTTGGACTCGCTTTATGGAAGACAGCTTCCCCATCGTGAACGATCAAGAAGTGATGGACGTGTTTTTAGTGGTAAACATGCGTCCCACTAGACCGAACCGTTGCTTTAGATTTTTAGCGCAGCACGCGCTCCGATGCGATCCCGAGTACGTTCCTCACGACGTGATCCGTATCGTAGAACCGTCGTACGTCGGCAC
TGATATATTTCTAAAATATATTACTGTTTCACCCACTAAGGCAAAGAGTCGCAATGACTGTAGAAAGGTACACACACTCTAAAACATCCTTTGATAAACTCAAATATTACACACGCACTAAATATCAATCTTCAATGTCTCCCCAATCTTCCCCTCCCCATGCATCATAGACTTCTTCCTCTCCGTAATAATCAACTAATTCTTCATGAGATTGTAATTGTGAATTAAGAATTATTTCCTCTTCACTAGCAGCTAAACCGAAAGCTTTTAGTTCTTCTACCAATTCCTCATTTGGTCTTATATCACTAACTATTCTAGCATTCATATCATTAACCGCATCAGAAAAATGTCCCGCAAAAGAGAAAAGTTCTTTGTCAAGTTCCCTGAAGAACTGATTCATTTCACTAGGTTCTCTAACTATATTGTGTATCCTATTGATATCAATGTTTGTTTCAGCTTCTTCAATGTTGTTCCATATTCTTAAATATTCATCTCTTGAA
TACACCTGTGCAAGTTGGTATGTGTACAGTTAATTTATTGATATATGTACAGTTAATAAAATAAATATATGTACACTTATATAATTATTTTTATGTGTACACTTGCGGCAGTGCAAAAGGTGTGCTATGTTTTGTATGTGTACAGATAAAGAAGGCAAACAAGGAGCCTGGCATGAAACTAACTGACGGAATGGACCGCACAAAGTACATCGTTAAAGCGGCCAAACATATCCAAGAAGAAGGTCAAAAAAAGGGACCTAAATACATCACTGACCGCTGCGGTCGTGTCGCTAAGGATGAGCACAAACGTCTTGGCTGGGTTGTGGACCCAGGTGTCAGGTGAGCTGGCCAGCAATCCACAAATCAGCCATAACCACTATATCAATCTTATGAATAATTACCGTAGAGCCATCAAGGCCCTAGGGTATAAGCATCACCAAATAGAAAAGACATTGGTGACTTTTATCAATAAATATCAAGAATATAGACCTGAAATAGCA
ACTTCCGGGTCACGCCCGGTAGTTCCGGGTCAAGTGACGTAGTTCCGGTGACGTGTCGCTCACGGCTAGGGGGTTGGGTTACGAGTGTCGAAAAAATTTACATAAGAGGAACGAATATTAATGAGGTGGCGAAACATTGTCCTAATATGGTGCTGAACGCTGATTGGTTGTCTATATAAGGTAACACACAACCTGATTGGCTAGCGTCACATCCTGATAGGAGGTATATAAAGCACAACACGGAAGTGACAGCTCATTCTTCTCTCAGCTGTCAGAGAGGGAGGACGTCTCTTGGTGAGTACAAAATGAGCTACTACACTTTTGTTGTAACTATACCTGATAAAATTGAAGACTATGGACAAGCTTACTATGATGTAGTTAACAGAGTAACTTTAACTCATAGAGACAATGAGAAATGGGTATATGACCCAGAAGACAGGGAAATTATTTTTAAACAGGCTCAGGTATATGTTGACTGCTTAGAAAGAAGGTTAAAACAG
TAATATTACCGGATGGCCGCCCTTTTTTTTATGTGGGCCCTCGACCAATGAAATTCACGCTACATGGCTTCTTTATTACATGGGGACCATTAAATAGACTTCCGCACCAAGTTTTGATCACAACATGTGGGATCCACTTATGCACGAATTCCCTGAAAGTGTTCATGGTCTACGGTGCATGCTAGCTGTGAAATATCTTCAGGAGGTGGAAAAAACATATTCTCCGGACACAGTCGGCTACGATCTTGTTCGCGATCTTATTCTTGTTCTCCGCGCAAGGAACTATGTCGAAGCGACCAGCCGATATTATCATTTCAACTCCCGCGTCGAAGGTACGCCGACGTCTCAACTTCGACAGCCCCTATGTTTCCCGTGCAGTTGTCCCCATTGCCCGCGTCACAAAGGGAAAGGCCTGGACAAACAGGCCCATGAACAGAAAACCCAAGATGTACAGGATGTATAGAAGTCCCGACGTGCCAAGGGGCTGTGAAGGCCCTTGT
AGAATTTCTGCCGATATGGATTGGTCATTTTTTGCAATCAAGATAGACGATAGAGTACAACAAGACCCACGCCCGAATGAAATATTAGCATTGCGAACACAAACGATTGATAGACTATCATCCAACTCTTACACATACGATTACGATGCTACCCTTCGCTCTCACTCATTACAGTTCAAGGCGCCATGGAATTATGTTCAGTACACTGCGTCAGATTACAGCCACAAGTTATTTCAACTACCAACAAAATATGCGGATAGACGAATTCCTACTGATGAGCTACAAACGAACATTAAGGATTTCAGAAACACTATACAATTGCTTGCGGTTATGTCCAATGATCCAGATGTGAAATACAATTTGATGATGGGCTTGTACGCACGTGCAGAACGCGATTCATGGCAAATAGCGAAATTGTTAAATGAGTCACCTCAACTTTTGAATTATGTGCAGCCAAACGAAACGTTTGTTAAAATAATGCGCATTTTGAATATACAAAG
ATCGCGATTTCTATTTTGTGACGGTTCGTGTCACGTGACCGAGAAAGGCGGTGTTCCGTGACGCGCTCATGTGTTGTCTGCGGCACGCCGTTCGAGGCAAAGAGACCGCAGGCCAGGTTCTGCGGCGCGACCTGCAGAAAGCGGCATTCACGCGGGGCAAGCGCCTCGGCGTCGACACCCCAGCAGCCGCCGGTTCCGATGACTGGGGCCCCGGAGGTCACGGATCCCACTCCGAGCGCCGCGATGCCGCCGCTGCTGCCCGCGGCGGGGCTGGTCGCGACGGTGGTCAAGGAGCTGACCGCGGCCGGGCGCATGGAGACGGTTCTCGGCCAGCAGGCGCTGCGGTTGGCGATGCGGCTGGAGACCTCGACAGTCGACACCGGTGCGGGCCTGGCGTCGCTGTCGAAAGAGCTGCGGGCGGTGATGGCGCAGGCGGTGGCTGGCGCGGCGGTCGAGGCGGATCCGGTGGACGAGTTGAAGGCCAGGCGTGACGCGAAGCG
GTTAAAATCATGGAGCCTTGTGCAGTGTTACACGTCAGTGGTGACATCGTGCCTCTCATTGAGAAAGGATTTCTTCCCATCTTCGATGTAAATCGAATTTCGACGTTAAATGATTTATGGATTGAGCGAGGTAAATTTGGCACTGAATGCTACTGTTATGGAACTCTCACAAAATGGACAATTCGACAGTTAAGAGGTCACAGATTTATATTTGTGAGCACGAAGAAAAGAATACATCTAAAAGACACAATAATAACACCAGATGTTGTTATTAGCCAACAGGTTTTATCAGGGGGTCTAAGAGAGTTGGAAACAATAATAGGATTTAAAAGAATTGGATTACGGAAAAACTTCGGGGATCAGTTACGGAAGTACGCACTTTTGAGTTGTCGGTTCTTAAACGGTTCTGAAGCTGAGACATTAAATGTAGCTGAGCCAAATGTCCATAAGGTGCGTGGGCTCACAATGGGTCCACCAACACACTTAAATCTTCTGGGAAG
CTTATACTCTAAGAGTATTGCCACCGACGACGACGACGGCAGTCGCTGCCCGGCGAAGCCGGGCCGCCGCGAAGCGGCGAGCGACTGCCGTCGTCGTCGTCGGTGGCAATACTCTTAGAGTATAAGCAAGTACTCAGCATGTATAGAGTACTTGATGACGTCATCGGTGACCTTGACCTTTGACCTTCTATTTGACCTTGACCTACTTCTGTGACCTTCTGGTCTACTGACCTTTGACCTTCTGAGCTGATGGTCTACTGACCTGATGATGGAGAGGATCCGAAGACCTTGGAGCTGAAGGTGGAACACCAGGACCTGATGTTAGTGAAGGATAGCAATAGTGTGCGAGTGAGATAGCAATATAGTAACTGTTAGAAAGAGATAGCAATATGAGTGAGCGAGATAGCATGAAAACAAACCTTGAGATAATTTATGCGCATTTTTATTATCTTGTTATTGTGACCTCGTCTGACCGGCAAACTCGCGTCGAAGCTGGGCCG
CCCATTCGCAGAAAAATTACCCGTGTAATCGTTTAATCAGAGGCCATTTCCAGGCCATTTCCTGTCAACGCTCGGCGACATTCACATAAATTCAATTTAGGAGGCCTTTTATGGCAGAAAATCAACCAAAACGGCGTGGGCGCCCTGCTAAGGCCCCTGACGCAGCGCCCGCTACCGATGTAGCGCCCGAAGCAAGCGAATCTGCTGTGGCGCTTCCTGCGAGCTCTGAGAGCGTATCAGACGCCAAGGTAGAGACGGCTCGTAAGAAGGTTGCATTTGAATCGATTGAGCACTACCTGCGTTACCTGTCGGAGGAGAAATCTAAATGACTGCCCAGACCGGAGTTGGTAAGGGCGGAAAGCGCCCCGGAGCTGGTCGACCCAAGGGCACCACCAAGAAACCGCAGCAGGTTGAGGACAACGGCATCACCATGCTTGAGCTGCTCCGGAAGATTGCCTTGGGCGAAGTTGACGCCAGCCCGAATCAGCTGAAAGCCGCAA
AAATTTAAATCTATCACCACATTAGGTATTAATTTATTCGTCTCTAGACACTTTTGTAGCGTGCGCTAGCCCGCTGGCTTCCCGACCGACCTCAATCCAAGCGAGTTTATGTCCAGGTACCTCTTATTGAGAAATAGAGTGTCGAGTGAATAAACATAAAGATTACGTCATTACGGGGTAGTTGAGCGCTTTTGCATCAAGTTATTAACCACTCGCTACTCGGTGTCTAGACTACGTTGTGGTGTTGTAGTGTGAGCCTTGTGCCGCTACGTAAAATATATAAATTTAAATTTCCATACTTAACCTAGGTTGAGTGTGTTTGTTGCTGATAATAGTATATTATCGCAGCGCCCTTGCGTTGATCTTTGATCCGCCCTATCTTTAACTTTATTTGTATTAGTTTCTGTTGTCGTTGGTATTTAACGTCATGGATTTGAATACTATGATGCCAGCCTTTAATGTTGCTTATTGGGACGGCGTTCATGCTCCTTATGTTGTCA
ATAAAACATTGCACCTATGGTGTTGCCCTGGCTGGGGTATGTCAGTGATCGCAGTAGAATGTACTAATTGACAAGTTGGAGAATACGGTAGAACGTCCTTATCCAACACAGCCTTTATCCCTCTCCCTGACGAGGTTTTTGTCAGTGTAATATTTCTTTTTGAACTATCCAGCTTAGTACCGTACGGGAAAGTGACTGGTGTGCTTATCTTTGAAATGTTACTTTGGGTTTCGGTTCTTTAGGTTAGTAAGAAAGCACTTGTCTTCTCATACAAAGGAAAACCTGACGTATCGCTTACGAAAGTAGCAATGAAAGAAAGGTGGTGGTTTTAATCGTACCGCAAAAAACGATGGGGTCGTTTTAATTAACTTCTCCTACAAGCGTCTAAACGGACGTTGGGGTTTTGCTAGTTTCTTTAGAGAAAACTAGCTAAGTCTTTAATGTTATCATTAGAGATGGCATAAATATAATACTTGTGTCTGCTGATAAGATCATTTTAA
ATCATTTTTAGAACTGACCAACCATGTTCACGTAAGTGACGTGATGACGCGCGCTTCGCGCGCTGCCTGCGGCAGTCACACGTCACTTACGTCTCACATGGTTGGTCAGTTCTAAAAATGATAAGCGGTTCAGAGAGTTTAGACCAAGGCGCGAAAAGGAAGTGGGCGTGGTTTAAAGTATATAAGCAAATGCTGAAGTCAGTTACTTATCCTTTCTTTCATTCTGTGAGTCGAGACGCGCAGAAAGAGAGTAACCAACTAACCATGGCTGGAAATGCTTACTCTGATGAAGTTTTGGGAACAACCAACTGGTTAAAGGAAAAAAGTAACCAGGAAGTGTTCTCATTTGTTTTTAAAACTGAGGATGTTCAACTAAATGGAAAAGATATCGGATGGAATAATTACAAAAAGGAGCTGCAGGAGGACGAGCTGAAATCTTTACAACGAGGAGCGGAAACTACCTGGGACCAAAGCGAGGACATGGAATGGGAATCTACAGT
GTAGAAATTTCATTAGAGGATAACGGTTGATAAGTTTGTTTGTAATGCCTAATAAAAGAAGTAATAAAGGAAAAGCTTCGAAAGATGTAAAAGTTACAAGTTCAGACACTAAAACAATTAACGGTGGTTCACTAAACGATGAAAAAGCTAACTCGATTTTAGACGAAGCGTTCAACTCACGTCAAGTCAACGATTCTGGCGATCGCTTGATAACGTCAAGCTCTAAGATAGTTAACAATGTTCTACCAGGTCCTGAAACATTCGCAGAAATTCGTGATAGTAAGAAAGATGGCACTGTTGTGAGAGGTGAGAATCAGGCTATATTGATTGATGTTAATAATGATGTGAGTGGTGCAACAGCCGAAGCGTTTTCGAAGAGCACAACTCAACCGCTAGCTGCTGCTAATACTAGGGAGCTTCTTGAGCAATCGCGATTGGCTGCATCTGAAGGATTGAGAAAGGTGATACCTACAAAGGAGTTGCTAGTTGCTGCCTATCTT
GATCCTTTTGGAAAAGAAAGAGGGATCTCCATGATTATTTTGTGCGGTACCGTGGCCGACACCAGCGTCCGTCACGTTGAGCCGGCGAATGGTGCACCGTTTGATGTTCAGCTGGTGCACATTCTGATGGGCCGCTGGGTTGATGCGGTCGCTCTGGCGAAGGACTTCCAGGGGGATGCGCCTGGCCTGGGTGAAGTGGTGGCGCTTGAGGTGATCGCGACGCCTTTCGCCCGGCGTAAGGGCGGCGCTGGGATTCAATACACCGCGCTGCGGCGTGTGTCTTCTTTGCCGACTGCTTCGCGAGCGGTGGCGGCTGCTTAAGGCGAACCGGTGGAGGGTAGCCGCCCTCCCCCGGTTCTAACTCATGACGATGAAAAGGATCGCAATGAGCTGTATTCACTCTAACTGGTGTAGTGCCTGGTGTAGTGCCGGTTCCCGTCGTCGGGTCGGCGGGTGTTGAGCCGTGGTGCGCTCGCGTCGGGTCGTCGTGGACCGGTCTG
ACCGGTGGCGAGCGGGGTCTTTGGAGTTCCAGGTGGACCCCACACATGGAACAGGACATGGACAGAACGTGAGTGGGCCAGATGAATGGGCTTTATTAATGGGTTCTTTAATTTGGGCTTGGATTGACTAAATATACTCGTATATTTATGAAAATGCATTACATTTATTGAAACGTATAAATACGTATTACACGGATGTATGTTTTGACACCTTATATTCTTCGTCTAAATTTATTTCTATTACATGGGCTTCTTGCATCATGAGGATATCTACTAGTTCTATCATGTCCTCTGCCTTGAACCCCCCCGTTGGTGAATCTTCGTACATGACCTTGAATATGTTCTTGATGCTCTCTTCTAGCCCGTTGAAGTCGAATGGACCTATCAGTCCCTGGTGTCCGTATGGTATGATGTACCTCTGCTTGTGAAGAAATGGAGTTGTGGTGGAGAACAAATCTATCTCAACGGAAACCCTCCTTGTTGTTCTTAGCCTGACATCT
GTCCCCTCCTCGCCTGCGGGCTTTGCTTGATACGGTGGTTTTAATGCACCGGGCGGCCCGGCTCGCCGGCCCTTGTGGCGTGGGTTTCCGCGCGTTTTATGTTGCGTGGGAATCGTGCGTTTCGTTGCACACCGATGCGTATTAATGCATCGGCGCGATGTATGCCTTTCTTTGCAAGGGTGCGACGGCCGGTCTCAATTCATGAGCTGGGACGAGCAGGAGGCATCGTCAACTAACGACGTCTCCAGCCTGAGGCGCCGCACTTGCGTGAGCACCAGAAAATACTTTGTCGAAGTGATTTAGAAAGGTTTCGATGATGTGGCCGTGATAATAGCCATAGACTGAAACCGTAACATTTTTTTCTTTTGGTTTTATTATGTTGAATGTTAGCTTGTCTGCTTCAATTTTGGGGGTGAAGAAGGCTGCATTTCGCCATTCGGCGGATTTGTGTGTGTAGTAAATTGTATTGTTGTGCGTGATCTTCTCCCATGTTGTAATTT
GGTGAGAGATGGTAGGGTCAAAGACAGGTTAGCAAGAAGTGTTTGCGGAGTCGGTTTCATTGGCGATGGAATGTATCAGCCAACCGTCAATGGAAAAATGTCGAAAGTCTACAGTTGTTGGAACAGCATGCTAGGAAGATGCTATGACGAAAATCTTAGACATAAGCACCCAACCTACAAGGATTGCACGGTATGCGATGAGTGGCACAACTTTCAGAATTTTGCAGAGTGGCACGAAGCAAATTACCCCAAGGATGGTAAGTCCTACCAACTTGATAAAGATCTAAAGGTAATTGGCAATAAGGATTACTCACCAGAAAAGTGCATGTTTGTATCTGTAGAGATTAATCATTTTACGATAGATAGTGGAGCTTCTCGGGGTAAATACATGATTGGCGTTTGTAAATCTGGCGAAAAATTAATAGCTCAATGTTCAAACCCGATCACAGGAGAGCATGAGTACCTGGGTTTATTCGACAATGAATTAAAAGCTCACTTGG
ACCGGTGGCGAGCGGGGTCTTTGGTGCTGATGGTGGGCCCCACATATGAAATTGGGCCTTAAATGGGCCAAAAAAGATTACTGGGTATGCAATTTGGTCTCTTGTTGGGCTCTTTCAATTTGGGTCTACACAGTACTACGTTGATAATATAAATATTTATTTTATTATTTAATACTTATGTTATGCATTACATACGGATTAAAATACGTATTCATACATTAGCTATTGTCCCTATATCATAATCTTCCTCTACGTCTATATCCTCAACAGCCGCTTCTTGCATCATCAGGATATCAATCGTCTGGACCATGTCCTCCTGTTTGAAATCTCGTATTGTGGATTCGTTGTACATTATACGTAATAAATTACGTATTCCTTCCTCTAAGTTATTGAAATTGAATGGTGGTATGATCCCACTATGTCCGTATGGGATGATGTATTTCCTCTTTGCCAGTGCTGGTGATTTTGTTGATATCAATTCAATCTGAACAACGATTGAA
NNAGCGAAAAATCTGGTGATATTCCAACTTCTCTCAATTCACACTTCCATTGTGTCGTTTTGTTTTCTTTTCTTTTGATGTCCTCCATTTGTTTCGCCGGTGGCAACCACGCCAGGTTGCCATCGAAGGCTGCTTACTATCGGGCTATTTCCGATAGGGAGCTGGACCGCGAGGGTCGCTTCCCTTGCGGGTGTCTAGCACAGTATACTGTGCAAGCCCCCCCTCCTGCCAAGACACAGGAGAAAGCCGTAGGCAGGTCCGCTGACCTCCAAAAGGGTAATGTTGCTCCCCTTAAGAAGCAACGCTGCGATGTTGTGGTCGCAGTCTCTGGACCTCCTCCTTTGGAGTTGGTCTACCCTGCCCGGGTAGGGCAACATAGGTTGGACCAACCTTCAAAAGGTCCCTTGGCAGTCCCCTCTGCCAAGCAAACCTCCACTGCAATGGAGGTTGTTCTTTCTGCTGAGGAGGCGGCTATCACCGCCCCCTGGCTTCTTCGCCCC
CTATATAACCAAGTGGGGTGGCGAATGGCTGAGTTTACCCCGCTAGACGGTGCAGGGACCGGATCGAGCGCAGCGAGGAGGTCCCAGGCTGCCCATGGGCGGGAGCCCGAGGTGAGTGAAACCACCGAGGTCTAGGGGCAATTCGGGCTAGGGCAGTCTAGCGGAACGGGCAAGAAACTTAAATATATTTTATTTCAGATGCTGTGTGCCAAAGACTACTTCACCCAAACAGACTACAATACTGAAACCAAAAATCAACTATGGATGTCAATGATAGCTGATTCTCATGATATTCACTGCAAATGCCACACTCCATTTGCACACCTTTTGGCAAGTATTTTTCCACCAGGTCACAGTGACAGAGAACTAACTATTAACCAAATTCTTACCAGAGACTTCAAGGAACTAAGATGCCTTTCTGGTGGAGGAGGAGAAAAAGGTTTTGGAAAAGAAGAAACCCATACTTCAAGAGAAAGAATTACAGAAAAAGAAAACCTATA
GTATACGAGGTTAGTTCATTCTCGTATGCATGATTGGACAAATCAAAATTTCAATTTGGTTCAGGGCCTCCCTCCAGCGACGGCCGAACTGGGCTAGCCATGCCCACAGTAGGACTAGCAAACGGAGGGACTAGCCGTAGTGGCGAGCTCCCTGGGTGGTCTAAGTCCTGAGTACAGGACAGTCGTCAGTAGTTCGACGTGAGCAGAAGCCCACCTCGAGATGCTATGTGGACGAGGGCATGCCCAAGACACACCTTAACCCTAGCGGGGGTCGCTAGGGTGAAATCACACCACGTGATGGGAGTACGACCTGATAGGGCGCTGCAGAGGCCCACTATTAGGCTAGTATAAAAATCTCTGCTGTACATGGCACATGGAGTTGAATCATTTTGAACTTTTATACAAAACAAACAAACAAAAACCAATGGGAGTGGAGGAACCGGTATACGATGCCACGGGGAGGCCATTGTTTGGAGACCCGAGTGAGGTACACCCACAAT
GATAAATCTTCCCGAAGCAACCACGTTTGACGTAACCTACTGAAGAGTCCCCCGGAAGTTTCACTCAGGAGTTGAGTCCTTGAACCCCAGCATTCAATCAAAAGAACATATCATCATCATCATTCAAATCGCTTTCTTCGTACTTGTTGTTTGTTGGATTTCCTTAAAATGACGGAGTATACAAATTTGCCAGTTAAATGGACGAACGGCATAGTCATTTCAGACGAACGTATGATGCTCGATCCCTTACCGTCAGAAGTTTCAGCCGTACTGGACGCACCAATCAACTATTCCTATCGGTACAACGAACTGCGGCGCACGCATAGTCTTAAATTATTCGGTGTTTGGTCGGGCTACATACCAAGTCATGCTGATAAGCATTTGATGATCTTCCAATTATTGCAGCAAGAAAAGGAATTAACAGGTGACGAGATAAGATTGGCGCTTAGGCAGATGCAAGGATCAATTAAGTTACCTATAAATGACAAGCTGCTTGATTC
GTCCCTAAATTACATACTTTCTAAAATTTTAGTTGTTTTTTTGTCCTCTTCATTAAATTTTTCTTCTAACAAATGAGAATACACGGATGTAGTTATTGCTATATTTTTATGACCTAATCTTTTAGAAATGTAATGTATAGATACACCTTTTGCTAGTAAATAAGAACAATGAGTGTGTCTTAATGCGTGCGATGTAATAATTGGTATATTATTGACTCTACAGGCTGATTTCAAAGCATTATTGATAGCCTGAAGGTTAATTATAGATCCGGCTTCTTTGAAAATGTAACCATCATAGCTAATTGCAAATGTACTTATGACGTCCATAATGTGTTTCATATCAGATTTAGCGATACTGATATATCTAGGGGAAGTATCGGTTTTTCGCTCGTCAATAAATATAGTGTTTTTCACTTGGTTGATATGCTCAATCTTTATATTTCTTGCACCACTGACACGACAACCCGTACAAATCATTATGAATAGCGCTAATGATGAAC
GGAAAAAACTTATATTTTGACCTCTTTGACGAAAGGCTAATCGTCCGGACAGGGTTTCCGGAGGTCTACCGACCTCACCCCGCGGCTCCTCCGCATACGTGCAAGCTACCACCCGGTACGCAAGCATGATGGATGATCTGGACGCCCCTGCGTCGAGACCGAGGCAACTCGGATATGTCGTGCGTCTGCGATGACAGTGACGGTTGTTCCACCAGGAACGCACCCGTCGCTCGATGATCTGCTTTGCAGGTGATGTGTACGCACGCTTCGTTGAGACCCGTCGGGTCGATGCGGATCGCCCCCCACTCAGTCGTAAGGATACGATATGAACAAAGTAACTAACGCACTCCTCCTCAAGGATGAGGCACCGCGTTCCCACGTTGCCATCGCCTACGGCCTGATCGGTCTGGTCGTCGGTGCATTTGTCCTCAGCAACAAGTAACCATGGATGAACCGTCAGGTGGATCCGTGGGCCAGCAGAATAAGGGCCGTCGGATTTT
ACACCACCAGATACATTCTGTAAATAGTTTGCTGTGGTTGCTTAGGGAATAGGCATAGAATACAACCATGGTTATAAGATAGAGCAGGTGTATCTGGGGTAACGGCGGAGACCCGTGACGGCGCCGCTACTCAGATATCTACCTAGGTAGAAGAAGGTTGCAGGGACACATTGCATATGTCAATAAGAGATAGGATTTAAAAACCCAACACCACATTAATCATGGCTAATGATAATGTTTCAGATTATGCTAATGCTGCACCTTTTGCCAGGTTTGCCAACCTGCAGAATCGTGAGACTCTTAATCCTATAGGGAATGAAGCAAAGGAGATCCCTTACAACAGAGATCAATACCTGACATGGCTTGCTGAAGGGAAATTGTTTCAGATAGGTGCCCTGACAGATGCTGAGATAGTTGCTGCATGGACGACCATCAAGACAGCAATGGGGAACAACACTTTCAGCGAGACACATATGAGAAGCATCGTAAAGATAGCATGC
CATCATCAATAATATACAGGACAAAGAGGTGTGGCCTAAATGTTGTTTTTTTTTTTAAAAAGTTTTTGTTTGATTGTTTTGACAAGGTTACACCCTGTTCAGGGCGTTTCCCACGGGAAAGACCATGACGTCAATTGGGTGTTTTTGTGGACTTTGGCCCGCGAGCCCGTTTTTGACTGTTTACTGAAATTGTGGTTTTTGGGTGGAGTGTTTACTCATGTCAGAGGAAATTTTCTGGGTTTATTGTTCTAGCCTTGGAGCCAATTTTCCACACCCGGCGCCAGACTGTCTGACATTGTTTTGAGAAACTCTCCGTTCCCAGGGTCACAGGACCGCACCCGCGAGAATGGTCACGCCTTTTGTTTTTTCTGCTTTAAATTCACTGCAGAGACGAAAGAGGAGTACTCTTGAGTGCGCAGCGAGAAGAGTTTTCTCTCAGCGAATCTGCCAAAAATGAAGTTAACTCTTGAGCCGGCACCGCGCTGTCTTCATGAATATGT
GGGCCGCGTGGTGGGTCCTCGAGGGGCGGGGGGGTGTTTTTAGCGGGGGGGTGAAACTTGGAGTTGCGTGTGTGGACGGCGACTAGTTGCGTGTGGTGCGGAGGACGGCGACGGCGAATAAAAGCGACGTGCGGCGCGCACGGCGAAAAGAAGACGCGTGTCTGTGTCTGTGTGATTCCCCGGGGAAAAGAGGAAGTTCCCGGGGGACGGCAGCATGGGTCCCTGGGGACACACGAAAAGCAACGCCCGGGGGCGAGGGACGACGGCCCTGGGGACCGCGGGGGAAATAACGGCCGCGAGGCCACACACTCGTTCCTGCGAAGCCGCACACCCCGAGGCCGCGCACACCGCCGACACACCCCGCCACCACACCCCGCCGGCACACCCGCCACACGCCCGCGACACACCCGGCACGACACACCCGGCACACGCCCGCGACACACCCTGACACACCCTGCCAACACACCCCCGACACACCCAACACACGCCCGCGACACACC
AGCGAAAGCAGGGGTTTAAAATGAATCCAAATCAGAAAATAACAACCATTGGATCAATCTGTCTGGTAGTCGGACTAATTAGCCTAATATTGCAAATAGGGAATATAATCTCAATATGGATTAGCCATTCAATTCAAACTGGAAGTCAAAACCATACTGGAATATGCAACCAAAACATCATTACCTATAAAAATAGCACCTGGGTAAAGGACACAACTTCAGTGATATTAACCGGCAATTCATCTCTTTGTCCCATCCGTGGGTGGGCTATATACAGCAAAGACAATAGCATAAGAATTGGTTCCAAAGGAGACGTTTTTGTCATAAGAGAGCCCTTTATTTCATGTTCTCACTTGGAATGCAGGACCTTTTTTCTGACCCAAGGTGCCTTACTGAATGACAAGCATTCAAATGGGACTGTTAAGGACAGAAGCCCTTATAGGGCCTTAATGAGCTGCCCTGTCGGTGAAGCTCCGTCCCCGTACAATTCAAGATTTGAA
CAATCAATATATATACCGCATGCTTGGGAGGGGATTTCGGCTTGAAAAGTGATTTTCTTTTTACTGTACTTTTCTTTTTGTTTTCTACATGTTTCATTTTTTGTTTTCTGGTTATTTTACGTTTAAATTGTCTAATTGCTTTTAAAAAGTTGATTTGTTCGTTTTCTGTTTGAATTGTGGGCGGTTAAATTCTGTGTCGATCTTGGTCATGTGTTTCGGATTGGCGCTTAAAGCGCTTTCATTTCCCGTAAACGGTGTTGTAATTTTCGAGTCATCACAACTGACCTTGTCGTCCGTGCGGGGTAAGACCATGGAGTTTCCCTTTTCTGTTACTCCTGATAGCCCTAAGTGGCCAGTGAAGCGAAAATGGGAAGGGATAGAATGTGGCTATATAAAGTATGGGATACGGGCTGGAGAATATTCTCCGGCTGGTCCAAGGGCTGTGCGTTACCCTCTTCCATTTTGATGAAATAGATAGAGAGTTGGAATTTGATTCTCAT
ATCGCGATTTCTATTTTGTGACGGTTCGTGTCACGTGACCGAGAAAGGCGGTGTTCCGTGACGCGCTCATGTGTTGTCTGCGGCACGCCGTTCGAGGCAAAGAGACCGCAGGCCAGGTTCTGCGGCGCGACCTGCAGAAAGCGGCATTCACGCGGGGCAAGCGCCTCGGCGTCGACACCCCAGCAGCCGCCGGTTCCGATGACTGGGGCCCCGGAGGTCACGGATCCCACTCCGAGCGCCGCGATGCCGCCGCTGCTGCCCGCGGCGGGGCTGGTCGCGACGGTGGTCAAGGAGCTGACCGCGGCCGGGCGCATGGAGACGGTTCTCGGCCAGCAGGCGCTGCGGTTGGCGATGCGGCTGGAGACCTCGACAGTCGACACCGGTGCGGGCCTGGCGTCGCTGTCGAAAGAGCTGCGGGCGGTGATGGCGCAGGCGGTGGCTGGCGCGGCGGTCGAGGCGGATCCGGTGGACGAGTTGAAGGCCAGGCGTGACGCGAAGCG
ACCGGATGGCCGCGCGATTTTTTCCCTATGGGCCTTTCTTTAATGGGCTTTAATTTGGCCCAATCATAGTCTGTCTGCCAAACCTAAATAAATGAAAATACTTTGGCGCTAAGTTAGTCTTTTGTCTATAAATTAAAGCCTCTTGGCCCACTCTCTTTAACTCAAAATGCCTAAGCGTGACGCTCCATGGCGTTCAATGGCGGGAACCTCAAAGGTTAGCCGCAACGCTAATTACTCTCCCCGTTCAGGAATTGGGCCAAGAATTAACAAGGCCGCTGAATGGGTTAACAGGCCCATGTACAGGAAGCCCAGGATATACCGGACGCTCAGGACGCCCGATGTACCAAGAAGCTGTGAAGGGCCTTGTAAGGTCCAGTCTTTCGAGCAGCGACATGACATCTTACACACTGGTAAGGTTATATGCATATCTGACGTTACTCGCGGTAACGGTATTACCCACCGTGTCGGGAAGCGGTTTTGTGTTAAGTCCGTCTACATAT
TCCTACCTGGGAAATCTACATAGGAAGTATGGATTCCTATAGTGAATTCATATAAGTTAAATAAACAGATCTTGTAAGAACGTGACTTAGGCCAGTGAGTAGCGTAGAAGACTGTTAACCATAAGGTACCGGGTTCAAGTCCATCAGACGTAAGCAATTTTTAATAAATTAATAGCAATTATTTAATAATTATTTTTGGTTTTTTAAATAAGTTTTTTTTATTTAACAATGCGATGAATTCCAGTCACTGGCTTTCCGGGAGTTCCATAGGTCGGTTATCATCTAACAAGTGATGTTAAGTTGATTCATCCACGTGTTTCTTTAAAGTAGCTTTCGGTAAGTATGCACTTAGTAATCCGCTTCACATATAGGGCGGGGGATTATCATCTCAATAATGACATCCATATTGCACTATGCATTACCTTGAATGATGTTGCTACGTCGCTATGCCAGGATTGGTAACAGGAATATTTCATCCGTCGATTTGTTCATTTAAATAA
AGCAAAAGCAGGGTGACAAAGACATAATGGATTCCAACACTGTGTCAAGCTTTCAGGTAGACTGCTTTCTTTGGCATGTCCGCAAACGATTTGCAGACCAAGAACTGGGTGATGCCCCATTCCTTGACCGGCTTCGCCGAGATCAGAAGTCCCTAAGAGGAAGAGGCAGCACTCTTGGTCTGGACATCAGAACTGCCACTCGTGAAGGAAAGCATATAGTGGAGCGGATTCTGGAGGAAGAATCTGACGAGGCACTTAAAATGACTATCGCTTCAGTGCCTGCTTCACGCTACCTAACTGAAATGACTCTTGAGGAAATGTCAAGGGATTGGTTAATGCTCATTCCCAAGCAGAAAGTGACAGGGCCCCTTTGCATTAGAATGGACCAGGCAGTAATGGGTAAAACCATCATATTGAAAGCAAACTTTAGTGTGATTTTTAATCGACTTGAAGCTCTGATACTACTTAGAGCGTTTACAGATGAAGGAGCAATAGTGGGC
GTGAAAGTTATGGCGGCTATGTCGCGCCTTACTGGCATGACTACTGCTATTTTACCAGAAAAGAAACCCTTGGATTTCTTCCTGGACCTCAGGGACAAGACCCCTCCCTGTTGTATTCGGGCAACCGGAAGACTGGCTTGGCCAGTTTTTCCGGGACAAAACGGAAAAGAAGGACCTCTAGAGACATGTAACAAGTGTGGCAAATGGCTTAACGGATTTGGTAATTTTGGACTAGAGGATCTTGGTGATGTTTGCTTGTGTTCCATAGCCCAACAGAAACACAAGTTTGGACCTGTCTGCCTGTGCAATCGTGTCTACATACACGACTGCGGTCGTTGGCGGCGCCGCAGTCGTTTCTTGAAGCACTACAAGGCATTAAATAAGGTTATTCCCTGTGCTTACCAGTTCGACGAAAGTTTTCCCACCCCTATTTTTGAAGGGGAGGTTGATGACTTATTTGTTGAGCTTGGGGCACCAACCAGCATGGGTTTTATGGACAA
TTAAAAAACACCAAAAGTATCAGAGATGGATGACACCTACACAAGAGCCATTGCGCAGAAATGCAACATTAATACGTCTGATCAAGCCGTAGTCCAAGCAGAGACATTCATAACAGACATAGAATTTGTTGACAATAACCAAGGCAATTTTTCAAAGCATGCATTAGGAAATGTTACTCACGCCGAATTACCCCCGCGCAATATTACATATGATATTAGTATCGAAAATGAGTTAGTATCGCCTATATTATGCCCAGACTTTCACGCAGGATATAATTCTAATTACATTAGTAGCTTGTGTTCGTTGGATAAAGACGTGCCAATCGGATACCTCTCAACAAGTGGAATAATTCACCGCACTCAACGGTCGGGTCATGAGTACTATGATGATGCAAAAGTTAAGAAATTTGCTGCTTGCTTTAAACATATCAATAGTTTTCAGATTCCTGCTCAGAAGGTAAACGTAACAGATGCGTTTGAGGATTTGACTTTCTTATATC
AGTTGGTTTTGCCGGCTACAACGATCCTCCGTAGGAAGCGTTGGTGTCTTGGACATTGCCGAGTTGAAACCTTGGTTTCCGGCTGGAAACCACGTCGCTCTTCGTCAAATGACGAAAGGCAAAATGAAAAACGCGAATAAAAAGAAAGCAAAAAACTCTAAGACCAATCCTGGTCGAAGTGGCAGAAGTAATGGAATGGATTTGGTTATGGGAATCATGCACTTTGCCACTCATATTGCAATGGGAATGAAGGTCAACAAGAGACTGAAAACCTTTTGGAAGGTGACGCCCCCAGGTAGATTGGCTAAGGGAATAACAAGGCTGATCAACATCCTAAAAACTCTTCTGAATGCAGTATTGGGTAGAAAGAAACAAAGGTCTGCCAAGACGGTGTGGGTTCTCTTCAGCATGTTGGCTTTGATGGTGGCCATGGAGATTGAGCAACAGGGCACGTCATTAGTCATTAAGCCTCAAAGGAGTGATGTTGGACGGCCAGTTCG
ACCGGCTCCCCCCGAGTCGGGGTGATAGTGACGACGTGTGATAGGTTGTTACGTATGGAGATCGAACCCCAAACGCTCCGGCCGCGCCCGATCGCGGACCTGACAGCGGAGAACCTGAAGATCCTCGTGGAGGACATGGGCGCGGAGCCCGGCTGGTACACGAGCGCCGCGCTGTACGGCTGGTACACCGGCATGTGCAAGGAGGCGGGCCTGGAGCCCGTGAGCCAGAAGAAGTTCGGGATGGTGCTCCGCGAGCTGGGCTACCGGACACAGGTCCGGCGCACCGGCGGGACCACGGCGCGGTGCTGGTACCTGACCCGGCGCGCCGCTCGGGGCGAGGTGGCTCCCCGTGGCTAACGGCGTGGTGACCGGCGACCCGGGCCAGGTGTACGGCCGGATCAGGGTGGCGGACGTGGTGCTGGCGATCCGGGACCTGGAGCCCGGGTTCCACACCGTGACCGAGGTCCACCGGCTGTACCTGGCGCGCACCGGCCAGGCGG
ATGCCTAAAGATGCTAAGAAAGGTCAAGATGATAACTTCCTGACACCAACTAAATTTTCTCAGGAGATTGAACGGTTGGTAAAAGCAAGTAATGGATTGATCACTTACATTGAAGCCATTGTCACCTACTGCCAAGAGAATGAGGTTGAATTAGAAACTGTACCTAAGTTAGTTTCTAAACCATTAAAAGAACGTCTCCGTCATGAAGCACAGAGATTAAACTACATGAAAAAATCTTCTAAGGGAGTTCTACCACTGTGACAGGATTTGAAGTGTATAAAATGTATCTCGCATTGAAACAACACTTCACTAAAGAAAAGTATGATTACCACAAGTATCGTGGTAAAGTTCGTGCAAGTGAAGATGCTTTTGAACAAAGACATGATCGTTATTTCTTCAAGAAATTAGCAACCAAGTATTCAGATCAAGAAATTGTAGATTACTTCGTTGCTAATTTTGTCTCTGACCCTAAAGGTTATATAAAATCATTTAATGATGAT
GGGGAATTCCAAAAGCAGGTAGATATTGAAAGATGAGTCTTCTAACCGAGGTCGAAACGTACGTTCTCTCTATCATCCCATCAGGCCCCCTCAAAGCCGAGATCGCGCAGAGACTTGAGGATGTTTTTGCAGGGAAGAACACAGATCTTGAGGCTCTCATGGAATGGCTAAAGACAAGACCAATCCTGTCACCTCTGACTAAGGGGATTTTAGGGTTTGTGTTCACGCTCACCGTGCCCAGTGAGCGAGGACTGCAGCGTAGACGATTTGTCCAAAATGCCCTAAATGGGAATGGAGACCCAAACAACATGGACAGGGCAGTTAAACTATACAAGAAGCTGAAGAGGGAAATGACATTCCATGGAGCAAAGGAAGTTGCACTCAGTTACTCAACTGGTGCGCTTGCCAGTTGCATGGGTCTCATATACAACCGGATGGGAACAGTGACCACAGAAGTGGCTCTTGGCCTAGTATGTGCCACTTGTGAACAGATTGCTGAT
CGAAAATATTCGGGTTGTGTATTTTCCAGATTGGGTCAAGGCTGTTGCCGTCCACTCAGTTTCACCCCCCCGATGTTGGCGTCTATGGCGTCCACATCACACTCCCCTCGGACGACCTAACCTTCTGCAATTATTTGTAGCAGGTTTCCGAGGTCTTCTCCCCCCCTTCCCCAAAAACCAAAAACAAAAATAAATCAAACCTGCCAGTAATCTAAAATGATTCGCAATAATCGACTTTTACAGTCAAATTGCAGGTGTGGTGCCAAATTATAAAGCTAGTTGTAGGGCTCAACAACTAGCCAAGGTCCCTCTTTGGGAGGATTGCTCGTGAGTCATATAGCCCCCCTTAGGCCTTCTATGCGTCTTTCTTTAGTCTGTCTCCTAGTTTCCTCTCGACCCTTCTGGAGTGTTTCACCCTTGGTGTTCACTTTCTTTTGTTTTGTTTTCTTTCCTTTCTCACACTTCTCTCTCTTTCTGTTGTTTGAGTCTCTTTAGGATTG
AGTATAGTGAAAAAATTTACAGTATTTTGTCCTACGGAATGTCTTGTGAAAAATCCGTACATACTTCAAATGCAAACTAAGTTATGGTAAATAATACTATTGAGAGCACAAGCAGCGACAATATAAATTAATAATGTTATAGGAGAATAAATAATAAATATACTTACATGAGACACCAATGATGGCGAACAGCAGTAACGCGGTTGCTTTGGTAGACAACATGATTGCTTCACTGTCAGAACAATAATGATGTTCCATGCTGTTCTTGGCTGATTATATAGAGCGTCTGACGTATATAGATAAAAAAAAAAAAAAAAGGTTTATAAAAGGTCAAATGATTTATAAACAGCTGCAAACCAGATTTCGGCTCTTCTCCGTTTTTTCGGACTATCTGGCCATGTGCCAAACATCAGACCATTACGCAATTGTTTTTTTGACCTGTGACTAACGTAGGCACGAAAACAGGAAAACTATTTATAAATAATTCTGGGAATTTTTGT
GGCTCCAAGGTGGTTTTGAGTATTACCCACCTTGGAGCCCCCCACTTGCTAGAGAGAGAAAGAAGAGAGAGAATGTCTGCAGTGAACTGGGTTTTCACGTTGAACTTCGCCGGCGAAGTTCCTGTTCTCTCGTTCGACGAGAGAGTTCAATACGCCGTCTGGCAACACGAAAGAGTAAATCACGACCATATTCAGGGAGTGATTCAATTAAAGAAGAAGGCAAAGATGAACACAGTGAAGAACATCATTGGTGGAAATCCTCATCTGGAGAAGATGAAGGGTTCGATAGAAGAAGCTTCTGCGTATGCCCAGAAAGAAGAATCAAGAGTCGCCGGACCCTGGAGTTACGGTGAATTATTGAAGAAAGGTAGTCATAAACGGAAGATTATGGAGTTAATTAAAGATCCGGAGAACGAATTGGAAGAACCCCAGAAATACAGAAGAGCGATGGCTTGGTCCGCCATGGACGAATCTCGGAAGCTTGCTGAAGAAGGAGGCTT
CATCATCAATAATATACGGTGCATTTTGTGCGTGATGACGTATACAGCGTACGTAAGGGAGGAGCTTGCAAGCGTGGGAAACTTGACCTTTGAACGGGCGCGGTGAAGTGGCACGTGATGACGCAGCACTGCGGACCTTTGCCCATCGCGTGGCTGTTACAGTACAGCTCATTAATAATTAACAGAGTTTTTAGTCAGCTTTGTGGAATTTCTGTTTACACTTGTCGAACTTTAGACTCTTTGGCAATAAATGGGTGTGCTAGTAAAACACCTAGTTGTTCTACACATGAAGTCACTTTTACCACGCTACAGGTAAAAATGGCTCTCAATAGCTCCAAAGGTCTATTAGACGTCAGTAGGTGCGGCCGGGATTTCTGTTTCAGTTCCTCATAGCCAGTATAAAGCCTTCACAGGTGTTTAGAGTCGCCACTCTTGAGTCTAAGAGAAGTAGAGCTTTCTCCTCTACACCTAGACATCATGAGGCACTTGCGCTTAGCTTT
AAGTTTTTTCCTGCCGACCCACGTATCAAAAGGAACAATGATCGTACGAACCGTTTGTCGAGCAAAAGAGAAATGCCTAGAAAAATACAAGAACATACTAAAATACAAAGAACAACTAGCAAAACAAGATCAAAAAGAAAACGAAACTACCTCAAATAATAAAGACACATCATCTTCAGTCCCAAAACCCTCAAATTTTAGAAAGACAAAAGTGCAGAATCAATACAACCGCGTTTTTTCAATAGACGAGAAAGTTGCTGAGTATGAAAAAATTCTTAATGATAAAGTTAACATGATTGATGCCATTTTCAATAAAGCAGAAAAGATCCGGGATTTATTCATCGGAACAGAACCTTTGACTAAAGAACTAATAAAAAACGAATTGCAATATGGAGCTATTGTTTTAAATAGAGCGAGCGATTTAATTTTGGCTTTTGCCGATAACAACGAGCCACGTGAACCCGAATTTGTGCTTAATACAGATATGATTGTTAATGATT
GGCTTTAAAAGCGAGAATTTCCGTTTGGCTAGCGGTTAGCTCCTTTTAATGTATGGTATTGAATATACCACAGTTCTAACCTTTTTGATATCATTCATTTTACTGAATTATATACTTAAATCTTTGACTAGAATGATGGACTTTGTCATTTATAGATTTCTTTTCGTTATAGTCGTCCTGTCACCATTATTAAAAGCACAAAATTATGGAATAAACCTGCCAATCACTGGTTCAATGGATACTGCATACGCTAATTCCACACAAGAAGAGACATTCCTTACGTCTACTCTATGCCTGTACTATCCTACTGAGGCTGCAACAGAAATAAATGATAATTCGTGGAAAGACACGCTCTCACAATTATTTCTGACTAAGGGATGGCCTACTGGATCCATTTATTTCAGAGAGTATACAGACATAGTATCCTTCTCAGTTGATCCACAATTATACTGTGACTACAACGTAGTGTTAATGAAATATGACGCGGCATTACAGTTAGA
GCGCACAGTGGATCCTAGGCGTAACTAGATCAAGTTTTGCTGAGTAAAATTTTAAACACATTGAGTATCCGTGCAAGACAGCGCAGAGCTCCCCACAATGGGCAACTGCAATAAGCCTCCCAAGAGGCCTCCCAACACACAAACATCATCCAACCAACCCTCAGCAGAGTTCAGGAGAACAGCCCCACCCAGTCTCTATGGTCGCTACAACTGCAAATGCTGTTGGTTTGCCGACACAAACTTGATTACATGTAACGACCACTACTTGTGCCTGAGATGTCATCAAACAATGCTCAGGAATTCTGAACTCTGTCACATATGCTGGAAACCACTACCGACATCCATCACAGTTCCCGTGGAGCCAAGTGCCCCCCCACCATGAACATCCCCAAACTCGGTCCACAAGACCCCCGGGGGGCCCCAACGGGGCCCCCACGGGGGATCCCCGGGGGTCTTGGGCTGCGTCACTCAATGTCCTCCACTTGGGGCGTGCTTGCCAG
AGGTTGATGGAAGTATTCAACTAATACAGGCACATCTGAATCTGATATGAATGTGAGATACTATCTAAGTATTTTAATGACTTACTAATAACAATATACGTCCAATCGTGACAAGATTCAAGGTCAAGTTCTAAGATTTGTACTTTGTGTAATTTTAGGAAGTCAATCATGACTTTTTTTTTTGAGCGATGAAGGGCCCGTTTTTTAATCAGAGGTTTGTAACTATATTCAGAAGAAGCAAAGGTATTATTTTAATAATCTGCTAACATTGGTCTGAAATAATACACTAACTCTCGTGCAATAGAGTCTCATCAAAGTTAAAAAATTGGCCATAAACAGATGAATTCAATAGGAGAATGAACAAGGTGGTTAAATAAGAGCGCAACTGAATAGAATATTCTACAAAAAACAGTTTCACTGTAAAATGTCGCGCCAAGTACACGTCCAACTATTGTAACAGAGACAATGATAACCTCATTATTGCAAAAATAAAAAAATCT
GGCCTTAAAGCTTTTAGAGAACTCTTTTTGCAGTAAAAAGCACAAGGCGTATGACACGCTCAAAGCCTTACGCATTACAAAAAACCTAAATTGATAACTCGTTTATGCCATAGCAACAATTACGAGTGCGTCGTGCTTGCACGTAGCACATCAACAACAATATGTCATATGCCAATGCAATGGAAATCAACAACAAAAAAATCAAAAGAAAGAAAATCAATCAAATCGTTGACATACAAAAAAAAATCATTATAATAGAAAGCATTAAGGGTAGCGACACTAAATCACGCTTAAACAAGAAAGGTTCAAAAATGAAAAAATATATCAATTATTAGTAATCGTAGATTACCAAGAAAAACAAGAAATACACACTCTACACGTTGGTCCAAAACACCAATGTGTAGCAGTTCAATTATTAGCGAAAAACACCTCAAAAAAAATATATTCCAAAAGAAGGCAAAAGTTCAATATAAAATAAAAAAAAATAGAAGAGGTCAAAT
ACCGGATGGCCGCGATTTTTTTTAACGTGGGCCCAACAACAAGTGTGATGACAAAGACCTGTTGACCAATGAAAATTGTCCCTCAAAGCTTAATTGTGTCCTGGTCCCCTCTATAAACTTGGTCCCCAAGTTCCCACATTACAAAATGTGGGATCCTTTAGTAAACGAGTTTCCCGAAACCGTTCACGGTTTTAGATGTATGTTAGCAGTTAAATATCTTCAGTTAGTAGAAAAGACTTATTCTCCCGACACATTAGGGTACGATTTAATTAGGGATTTAATTTCAGTCATTAGGGCTAGAAATTATGTCGAAGCGACCAGCAGATATAATCATTTCCACGCCCGCTTCGAAGGTACGCCGCCGTCTCAACTTCGACAGCCCATATGCGAGCCGTGCTGCTGCCCCCATTGTCCGCGTCACCAAAGCAAGAGCATGGGCCAACAGGCCCATGAACAGGAAGCCCAGGATGTACAGGATGTACAGAAGTCCAGATGTCCCT
AGCAAAAGCAGGCAAACCATTTGAATGGATGTCAATCCGACTCTACTGTTCCTAAAGGTTCCAGCGCAAAATGCCATAAGCACCACATTCCCTTATACTGGAGATCCTCCATACAGCCATGGAACAGGAACAGGATACACCATGGACACAGTCAACAGAACACACCAATATTCAGAGAAGGGGAAGTGGACGACAAATACAGAAACTGGGGCACCCCAACTCAACCCAATTGATGGACCACTACCTGAGGATAATGAGCCAAGTGGATATGCACAAACAGACTGTGTCCTGGAGGCTATGGCCTTCCTTGAAGAATCCCACCCAGGTATCTTTGAGAACTCATGCCTTGAAACAATGGAAGTCGTTCAACAAACAAGGGTGGACAAACTAACCCAAGGCCGCCAGACTTATGATTGGACATTAAACAGAAATCAACCGGCAGCAACTGCATTAGCCAACACCATAGAAGTTTTTAGATCGAATGGACTAACAGCCAATGA
TAGTAGTAGACTCCGGAAATAACAAACTCTGAAAAGAATGGATAAATATAGAGAAATTCACAATAAACTTAAGGAGTTCTCTCCTGGTACATTGACTGCAGTAGAGTGTATAGATTACTTGGATAGGCTCTATGCAGTAAGACATGATATTGTAGATCAGATGATAAAGCATGATTGGTCTGACAATAAGGATTCAGAGGAGGCAATAGGAAAAGTACTTTTATTTGCAGGGGTCCCATCCAACATTATAACAGCATTGGAAAAGAAGGTCATACCAAATCATCCTACAGGGAAGAACCTTAAGGCATTTTTTAAGATGACACCTGACAACTACAAAATTAGTGGAACAAATATTGAGTTTGTTGAGGTTACTGTTACTGCTGATGTTGACAAAGGAATAAGAGAAAAGAAATTAAAATATGAGGCGGGTTTATCATATATTGAACAGGAACTACACAAGTTCTTTCTAAAGGGTGAAATTCCACAGCCCTATAAGATAA
CGCAAAATTTGACAAATTTTGGCCTGTGTATACGGGTGTTTTATTCTTCGAGCTTATTGTCTACAGCTCAAGAATTCAAGCCTCCATCACGTTCTGGTCATGTCTGACAGACAATCAGAAATCTCCTCCTCCGTCGCTCCAGGCGACAGCGTTTCTTCCCGTGGCGGGAAGAAAGGTAAACCTGGAAAAGCTGAACGCGCCGCGAGACGGGCAGGTCAGGGTTCCACACCTGGCATTGCTGCCTCCTCCGCCAAAGCTTCTCTTTTCTCGTCTGCTGGCCAAGCAGACATCAACCCCACACCGGGTAAATTTCCTGTAGTCTTCGCTACGGGTGCCGGTGAGCCAACTCGGGACGCCGAATTTTCGTATGATTTTTCGGCTGTCAAGCGATGCGTTGTCGGTTTCGGAGACCGATATGTTAAAAACGCTCGTTACTCCGAGTTCAAGGCCAACTCGGGTGTTGCTGACTCGGCCTTCAAGTGTTACCTTGCTGCCTCCTG
CGCACCGAGGATCCTAGGCATTTCTTGATCATGGAGGAATACGTTTCCGAATTTAAAGACATGGTAAGAAAATGGGTTCCAGAATGGGAAGAGTTATCTGAGCAGAAGAATAACGTGCTTGCACAGGTTAAAGACAGAGCCATCACAATAGAAGGCCTGAAACTCTTATCCATGTTGGTAGAGGTGGACTCATGTAAGAAACATTCCTGCAGACACAACACAAGAATGACTGTCAATGCTATCCTTAGAGAGTTGAAAGTCACATGTCCTACACTACCGGATGTCACACCAGATGGCTACTGCATGGTTGGAGATGTCCTCATCCTTTTGGAAGTGTTTGTGAGGACCAGTCAAGAAGCATTTGAAAAAAAGTACAATCAGGACTTCTTGAAATTGATGCAGCTTAGTTCTGATCTCAAGAGGCAGAATATAACTTTAGTACCTGTTATTGATGGTAGATCCAGCTATTATGTGGAATATATTCCTGATTGGGTTGTAGA
GAAAGACGCAGTTAAATAATTATAGCTATAAAACATCAAGTATCACGCTAGTTCGTGGTACTTTTTGTTTTTTTATAAAATGAAAAAGGGGCACAAAAGGGGCACAAAATAAAAAAACTGGCAAAGGCTCAGTTCTTTTTATTTAGTATATCTATTATCGAAGACTTCATATTTTCGGTAACGTGAGTGTATATAGCAGTTGTTGTTTTACCGCCATCCTTATGCCCTACTCTATCGACAATTGCTTTGAGGGGAACATTGTTTTCTGCCAGATAGCTTATTAATGTATGACGGAAGATATGGCTTGATAGATTCTTGTTTATTGGCGATTTAAGGCGAGAATTTGCTCTTTTAATTGCAAGGTTAAAGGAGTTTGTCTGCAACGGAATACCACGCTTAGAAACGAAAATATAGCCCATTTCGTTATAATCGTTTATTACAGATTTGGACAAATTATTTTGTTCAATTATTTCGTCTAATATCTCTATTTCTCGGTCACT
CGGGTCTGCTTTTCCTTCACGGACCCAATTCTCCGTGAAAGAAATACGACATTCATACTGCACCTCCTGGTTGGTTTAATTAGGGTTAATGTTATACCTTTTCAGGAACTTCGATCGCTTTAACTCCCTCTGATGAAGCACGGTTTCCACCGCGGCAAAAATCACCAGCAGCAGAAACCACGCTCCTATCAGAAGCAGCGCCGTTTCAAAATAAACCCACTTCATCACAAGCCCCGCCAGTACGAAGGCGGGCAAAAAACCTGTTATAACGTAAACAGCGCTCATGGTTCACCCCTGAGTCTGGAGTGCAAAGGCACCTGTAATATCCACCCAACCCTCATGACGAAATACCGTCTTCTTGACCACGGTTCCGTCGGGCTGCTGCTCCTCCACCGACACCCTCTTCGTAAAGGAAAACAGAGGAATGATACAGAAAGCCATCAGAGCATTGACCAGAAACGGCATGAAGTAGGGCGCGCCTCCAATCATGGCGGCACCCA
GTATCAAAAAGATAACATACGCCAAGACTAGGAGAGATGGGGGCAGGGGACAGAAAAAAATGGCACTTCAGTTGTACACTGATAACGTGTTATAGACACTAGAAACCAAGTCTAAGTGATATATTCTGTTTGCGATCTCTACAACAAGATTAAACCAGAAATCAATATGGCGAACCTTAAGGAAGAATTTGCAGGACTCCGAGGAGTGAAGGGAGGAGCCCTCGAAGACTCTGGCACGGAGTATGATCCCACCAAGATCAACCTGACGCTCTACGGGACAGACAAGCTCTATACCCTGGCGATCATCAAGAGGGCAGTCAGTCAGGTCGGAGGGTCCCAAACCAACAAAGCACTAGGAATCCTTTGTGCTTTTGTCACGTCAGAGAACAACCCTGACATGACAGATGCAGCAGTCAAGCTCCTGGTGGACATGAGGTTCAAGGTGGACGTGGTGCCCGTGGACGACAGGCTCGGTGACAATCTGGATGACCCCAACTCAA
GACATTTTGTGTCACGAGCGTTCACCCTACGTTCAGCATCATGTTTGGCTATATGCAACTCATCAACCCCACTTCTGACATTTATATTAAAGACTATGGAAACTTTTCTGGGATTGTTGCACATCAAGCCTATGATCCGATTCGCAGGGACCACATGCTCCTTCGTTCGATGAAACTCCATTTCGGACCTAATTCCAAGCTCCTATGGTTGGGAGATTTTCATGCCATCACATTATCTCATGCTAACATGATATTTGGTGCAGATTCGGTCGGATTTAAAGGTGTAAATGTATCAACATTGCCCCCGGACACTTTAACTACCGGAATCAGACCGAGACCAACAGTGACCATGGACCTTGCTCAGCTTAAAGCTTTCTACCAGGACTTGACAGACAAGGAGTTGTACATCTTATATTTTCATGATGTTCTTAGGTTCGTAAGTCAAACGGGAGGACCTGTTCTTGAGTTGCAGGATGTGTTTCGATGGATAAGCGAGACAG
ATGGGCGGCGCAAGAGAGAAGCCCAAACCAATTACCTACCCAAAATGGAGAAAGTTCACGTTGACATCGAGGAAGACAGCCCATTCCTCAGAGCTTTACAACGGAGCTTCCCGCAGTTTGAGGTAGAAGCCAAGCAGGTCACTGATAATGACCATGCTAATGCCAGAGCGTTTTCGCATCTGGCTTCAAAACTGATCGAAACGGAGGTGGACCCATCCGACACGATCCTTGACATTGGAAGTGCGCCCGCCCGCAGAATGTATTCTAAGCATAAGTATCATTGCATCTGTCCGATGAGATGTGCGGAAGATCCGGACAGATTGTACAAGTATGCAACTAAGCTGAAGAAAAATTGCAAGGAAATAACTGACAAGGAATTGGACAAGAAAATGAAGGAGCTCGCCGCCGTCATGAGCGACCCTGACCTGGAAACTGAGACTATGTGCCTCCACGACGATGAGTCATGTCGCTACGAGGGGCAAGTCGCTGTTTACCAGGAT
TAGTAGTAGACTCCCTAAAGAGCTACTACACTTACAAGAAAAATGGCAACTATGGAAGAAATCCAGAGAGAAATCAGTGCTCACGAGGGGCAGCTTGTGATAGCACGCCAGAAGGTCAAGGATGCAGAAAAGCAGTATGAGAAGGATCCTGATGACTTTAACAAGAGGGCACTGCATGATCGGGAGAGTGTCGCAGCTTCAATACAATCAAAAATTGATGAATTGAAGCGCCAACTTGCCGACAGGATTGCAGCAGGGAAGAACATCGGGCAAGACCGGGATCCTACAGGGGTAGAGCCGGGTGATCATCTCAAGGAAAGATCAGCACTAAGCTATGGGAATACACTGGACCTGAATAGTCTTGACATTGATGAACCTACAGGACAGACAGCTGATTGGTTGACCATAATTGTCTATCTAACATCATTTGTGGTCCCGATCATCTTGAAGGCACTGTACATGTTAACAACAAGAGGTAGGCAGACTTCAAAGGACAACAA
ACCGGATGGCCGCAAATTTTTGGTGTCCTCCTTATTGGACGCTGACAGGCCCATCTCAGGGCCCATTAACAGGCCCAGGCCCAATAAGTTTCTCGGCCCTAATCCCCGTGGTGCTCTCCAGTTGGCGCATCGGGTCCACACATACCCATTGTCCAATCCCCTCCATCCTGACAAGTCTCGGTGGCTTTAACTTGGTCGTTAAGGATGGTCCCACAAGTACATGGTTATGTCAACATCATATTGTCTTTAAACGAAAGTGCGGACGTGGTGTATACTTTCTTTAATTCAAATTTCAGAAGCGTTTAGGTCCACAACGATCAGGACTGTTCTTTATTCACTCCGGTTATATCTTAGTTCGGGAAATTTGAATTAGAGGAGTCTGTCCAATAACATGATTTTTGACCAATCAAATTTCAAGTATGGAGTCTAGCTATTTTTGTTCGTCGTAATTGAACTATAAATATGTTATTGGAAGAGATATACACCACATCTAAAAATTG
ATTTGAATAAAAGAATGTTGATATAGCAATGTTTTAAGTAATAAAAACACCTTTTTGGCTAAGAAATGGCTAAAAAAGGTGTTTTTTTGTTTATATATTTAATTGCTTTAATGCATTGACTGCATCTTCTGTATTTTTCTTGTTAATATGAGTATAAATGTCTAAAGTCATTTGAATGTTTTCATGACCAAGTAACATCTGAACTGTTTTAGGTTTTACATTAGTTTCCGCAATAAGTAGTGTTGCAAAAGTATGTCTAAAACCGTGAACTGTAATATGACGTAAATCCGGTTGTGGCTCTTTTAAGTTATATTTTTTTGCATATTCAGCTTTTTCTTCGTGGTCTTTAGCGTAAATTGATTTTAACCATTGATCCGGTTTGCTTATTCTTAAATAAGTTCCCTTATTAGTGTGAAATAGCTCTTTAGAGATGATTTTCTGCTTTCGCTTGTAATCTATCAAAACTTCTTTCAAACCGTCAGAGATCGGCAAAATTCGTT
TTGGCCACTCCCTCTATGCGCGCTCGCTCGCTCGGTGGGGCCTGCGGACCAAAGGTCCGCAGACGGCAGAGCTCTGCTCTGCCGGCCCCACCGAGCGAGCGAGCGCGCATAGAGGGAGTGGCCAACTCCATCACTAGGGGTACCGCGAAGCGCCTCCCACGCTGCCGCGTCAGCGCTGACGTAAATCACGTCATAGGGGAGTGGTCCTGTATTAGCTGTCACGTGAGTGCTTTTGCGACATTTTGCGACACCACGTGGCCATTTGAGGTATATATGGCCGAGTGAGCGAGCAGGATCTCCATTTTGACCGCGAAATTTGAACGAGCAGCAGCCATGCCGGGTTTCTACGAGATCGTGATCAAGGTGCCGAGCGACCTGGACGAGCACCTGCCGGGCATTTCTGACTCGTTTGTGAACTGGGTGGCCGAGAAGGAATGGGAGCTGCCCCCGGATTCTGACATGGATCTGAATCTGATCGAGCAGGCACCCCTGACCGTGGC
ATATATTTTCACACAGTTACTGTGTCTGGACATCTCGAGTTTGCTCTTTGGTGGTCATTGAGTGTCGAATTTAGTGTCCTATTCTCTTTTCTCTATTAAAAGTAAAATATATCCTTGGTGACTGTGTCATCATGTTTAGCAGAAGTTCCTCTACTCGCAGCTCCCTTGTGGGGAGCAGGAGTGGCTCCATTTTTGGAGGGGGATCTGTTAAGAAGTCTAGTACTGTGAGGGGGTTCTCTGCCGGTCTTGAAAGATCGCGAGGATTACCTTCCGCCAGCGCTGGTGAAAACCAGATCTCGCTGCCGGGGCTTAGGATCCCAGTTAAGGCTTCTTCACAACCGGGAAATTACTACCTTAAGGAGAGAGGTATTGATTTGCCAATTGTGCAACAGCAGAAGTTTCTAGCCGCTGACGGCAAAGAAATGGGGGAGTGTTACCTTTTGGACACTTCCCGAACTGATCTGTTGGACGCTGCCAAAGCAGCGTTAAACGAGTCTAAT
TAATAATAATATTCTGTTTAAAAAATAGGAGGGACCGAAAACGGTTCAACCGAAATCGGTGATATATAAACCAGCCCAAAAATTGAGCAAGCGGGGCATAATGGAAAGTGTTAATGCCTCCACGCCTGCAAAAACGATAGACCAGTTGTGCAAGGACTGCAACCTTTGTATGCACAGTTTGCAGATTTTATGCGTGTTTTGCAAGAAAACCCTGTCCACTGCAGCTGCAGAGGTTTATTCATTTGAGTATAAGGATTTATATATTGTGTGGCGNGGCAATTTTCCATTTGCTGCCTGTGCATATTGTTTGGAATTACAAGGAAAAGTTAATCAGTATAGGCATTTTGACTATGCTGCATATGCTGTAACAGTGGAAGAAGAAACAAATAAGTCAATATTTGATATAAGAATTAGATGCTATTTGTGCCACAAACCATTGTGTGCCGTGGAAAAAGTAAGACACATTTTGGAGAAGGCGCGATTTATTAAATTAAACTGCG
GTAAAAAAACTTTATATAGTCTTTTACCTGGATTCTCTGTGCAGAACTGAGAACTGAACGCTACCCTTGCGGGGGATGCGGCCCCGGGCTACGGCCTAGGGATCCAGCGTGGCTCACGGGCCGCCGGAACTGACGTCCGTAACAAACGTCCTTGGGATAGGAGTACAGTAACCACTCTTAGATACCCGATTCCCCTGTTTCTGCGTGGAAGCCTTTCGACAGCTACCCAGCTTAGATCGTCTGGTGCCCTAAATCCCTGGAGATAACCAATGGCTACATTACAAGATGTGCATCTACGGGTGAATGACCGGGTAACACCGGTGTACTTCACTGCTCGCTCGTTTCTGCTCGTTTCTCCGAAACGTGCGGGGCAAGCAACGTTCCTCGCTCGCGAGGAGGGTACTGACAATCCTGTCGTTACCTGTCATGTATCCGACTTTTATAAGGACGGTGTGTAATGACTTTGTACCTGGTCCCTCCGCTGGATTCGGCGGACAAAG
ACCGGATGGCCGCGCGCCCGAAAAAGCATGTGGTCCCCGCGCACTATCGTTTGTCATCCAATCCGAATCGCGCGTCAAAGCTTAGATAATTGTTTTTGTCTTTATATACTTCCTCGCGAAGGAGTTATCCCACAAAATGTGGGATCCACTCCTAAACGAGTTCCCAGACTCTGTTCACGGTTTTCGTTGTATGCTAGCTATCAAATATTTACAGGCCATCGAGCAGACGTACGAGCCCAATACTCTGGGCCACGAATTGATCCGTGATCTCATCTGTGTCGTTAGAGCCCGTGATTATGTCGAAGCGACCCGCCGATATAATCATTTCCACGCCCGCCTCGAAGGTTCGTCGGAGACTGAACTTCGACAGCCCTTATACCAGCCGTGCTGTTGCCCCCATTGTCCCAGGCACAAGCAGACGTCGGTCATGGACGTACAGGCCCATGTACAGAAAGCCCAGGACGTACAGAATGTACAGAAGCCCTGATGTCCCAAAGGGT
GTATACGAAAGTAGCTCACGTTCGTATACAAAATTGACTGTACCAAATCCCCAATTCGGTTAGGGCCCCTCCCAGCGACGGCCGAACCGGGTTAGCCATACCCGTAGTAGGACTAGCAAACGGGAGGACTAGCTTACGTGGTGAGATCCCTGAGTGGTCTAAGTCCCGAGTACGGGGCAGTCGTCAGTAGTTCAACGCAATGTGGAGTTGCCTTGAGATGCTACGTGGACGAGGGCATGCCCAAGACACACTTTAACCCTGGCGGGGGTCGCCAGGTGAACTCACCTAATGGTGTTGGGATTACAGCCTGATAGGGTGCTGCAGAGGCCCACGCATAAGCTAGTATAAAAATCTCTGCTGTACATGGCACATGGAAGTGATAAAGTTTGAACTTTTATACAAAACAAGTAAACAAAGGCCAGTGGGGGTTATTGAACCAGTTTACAACCAAGCGGGTGAACCCCTATTTGGTGAGATAAGTGAGATACACCCGCAATCGA
CATCATCAATAATATACCTTATTTTTTTTGTGTGAGTTAATATGCAAATAAGGCGTGAAAATTTGGGGATGGGGCGCGCTGATTGGCTGTGACAGCGGCGTTCGTTAGGGGCGGGGCAGGTGACGTTTTGATGACGCGACTATGAGGAGGAGTTAGTTTGCAAGTTCTGGTGGGGAAAAGTGACGTCAAACGAGGTGTGGTTTAAACACGGAAATACTCAATTTTCCCACGCTGTCTAACAGGAAATGAGGTGTTTTTGGGCGGATGCAAGTGAAAACGGACCATTTTCGCGCGAAAACTGAATGAGGAAGTGAAATCTGAGTAATTTAGTGTTTATGACAGGGAGGAGTATTTGCCGAGGGCCGAGTAGACTTTGACCGTTTACGTGGGGGTTTCGATTACCGTGTTTTTCACCTAAAGTTCCGCGTACGGTGTCAAAGTCCGGTGTTTTTACGTAGGTGTCAGCTGATCGTCAGGGTATTTAAACCTGCGCTCTGCAG
GTTAAAAAAGAACTGGCTTTCTGAGGCGTTTCAGAATGGAACGATTCCTAAATTACTTTGGTATTCACGGAGATGAAGCAGCGGATGTTTTGTTGTTTGGACAGATCTCGCCAGAGTGGACATGCTCTCATCACCGTAGGGATTGTTTGATGTGGGGAATATGCGCAAGACAGTTCTTTTCAACTTGTTGCGAGATGGCTGTTGATCATGCGGAATGGGGCATGGCTGATCAACTTGTAAAAATTGCTTCAACTGCGCTTCATGATAAAGATAGAGTATGGCTTAACCTGCTTAAATCGCTTGGCATATTGAGCAACCAATATAAAGATGAAGTTCAAATCAGAATAGATGATATTTATAGGAAATATGTAGAGGTAGGGGTAAGGGCTGATTTTCAAAGCTTCCGCAAAAAACGTAGGCCAATGCGTACATATACAGATGATAGCTTTTCATTAATGCATTGCTTTTATTTACCATATACTAAGGATGGAATTGTACCT
AGGATCCGAAGGCGACGAAAAATGTCGAACCCGGACTATTGCATACCTAATTTCTCTCAAACGGTGAATGAGAGAACGATAATTGATATATTTACGATTTGCAGATACCGTTCACCTCTAGTGGTATTCTGCCTTAGCCACACTGAACTGGCTAAGAAATATGCTCAAGATGTTTCCATGAGTAGTGGAACTCACGTCCATATTATTGATGGAAGTGTGGAAATAACTACTTCTTTATACAGGACATTTCGTACTATTGCAACCCAACTGCTTGGAAGGATGCAAATAGTTGTATTTGTCACCGTGGATAAGTCTGTCGTATCCACGCAAGTAATGAAAAGCACTGCCTGGGCTTCTCGAGGCTCATTTGTCGAACTCCGCAATCAGTCGGTTGATTCGTCAACTTTGGTGAATAAGCTCGAGAATTTGGTATCGTTTGCTCCTTTGTACAACGTGCCCAAATGTGGTCCAGATTATTATGGCCCCACTGTGTACTCTGA
GATACCTAACCAGTGTCTCGTTGATCAGTGATCAGGTATGCATACTCCTCAATGTATCGCACGCTTCGGCACTACATGTCACACACACATCCGCACCGCACGTCTCCTTTATGTCAAAACCACTTACTTTCAACGCTTTCTTTTTATGTTTTTTGTTTATTCCGCTGTTCCTGTGTTGTTTGTACCCATTCTTTTCATCGCTTTTTTTCACCGGTTTTTCAAGCTGCAGCTGGGGTTTTCCCCCGAAGCTACAGCCCTTATGCATAGGTTCGTGGACCTCTTTTCACGGGACGATGAGCCTGTCATCACAGAGACTTCATGCAATGTAGATTTCCTTCCTGGACCAGAAAGTAGGAAAGAAAATCTTGTAGCTCCTAAGAGAAGGAATCACTACATTGTAAAAGTCGCTATGGCAGCAAAGTCCCAAGTGGGGTTACTCGGCAATTCTAGGGCTAATGAGCTTGTATATGCCAGGTTGTGTAGGGAGGAGATGGTTAAGC
ACCAAACAAGGGAGAATATGGATACGTTAAAATATATAACGTATTTTTAAAACTTAGGAACCAAGACAAACACTTTTGGTCTTGGTATTGGATCCTCAAGAAATATATCATCATGAGTGATATCTTTGAAGAGGCGGCTAGTTTTAGGAGTTATCAATCTAAGTTAGGGAGAGATGGGAGGGCTAGTGCAGCAACTGCTACTTTGACAACCAAGATAAGGATATTTGTACCAGCTACTAATAGTCCAGAGCTCAGATGGGAACTAACATTGTTTGCACTTGATGTGATTAGATCTCCGAGTGCTGCCGAGTCAATGAAAGTTGGAGCTGCTTTCACACTCATCTCTATGTATTCAGAGAGACCCGGGGCTCTCATTAGAAGTCTCCTCAATGACCCAGACATTGAAGCTGTAATAATAGATGTTGGATCAATGGTCAACGGAATACCAGTAATGGAGAGGAGAGGAGACAAGGCTCAGGAGGAGATGGAAGGCTTGATGA
ACCAAGGGGAAAATGAAGATGGGATGTTGGTAGAACAAATAGTGTAAGAAACAGTAAGCCCGGAAGTGGTGTTTTGCGATTTCGAGGCCGGGCTCGATCCTCACCTTTCATTGTCGATAGGGGACATTTTGACACTACCTGGAAAATGTCGTCTGTGCTCAAAGCATTTGAGCGATTCACAATAGAACAGGAACTTCAAGACAGGGGTGAGGAGGGTTCAATTCCGCCGGAGACTTTAAAGTCAGCAGTCAAAGTCTTCGTTATTAACACACCCAATCCCACCACACGCTACCATATGCTAAACTTTTGCCTAAGGATAATCTGCAGTCAAAATGCTAGGGCATCTCACAGGGTAGGTGCATTGATAACATTATTCTCTCTTCCCTCAGCAGGCATGCAAAATCATATTAGATTGGCAGATAGATCACCTGAAGCTCAGATAGAACGCTGTGAGATTGACGGTTTTGAGCCAGGCACATATAGGCTAATTCCGAATGCAC
TTGAAAGGGGGCGCTAGGGTCCCACCCCTAACATGCCAACGACAGCTCCTGCGCTGCACTCCACACTTACGTTTGTGCACGCGCGGGAACCGATGGACTTTCGTTCAACCACCTCCAGCTGGACTCACTGCACCGCGTGGCCATGTTAGCTGGATTGTGTGGACGAACACCGCTTGCGCTTCTTGCGTGACCGGTTAGTACTCTTAACACTCTCCGCCTACTTGGTCGTCAGCGCTGTCTTGGGCACATCTGTTGGGGTTAGTTCGACGCTCTACGGTATCCCCCGCGTGACGAACTACGGTGTTGGGGCCGCTTCGTGCGAGCCGATCGCCTGGTGTGTTTCGGCTGTCACCCGGCGCCCGCCTTTCATCCCCCCCCCCCCCCCTTTTACCGTCGTTCCCGACGTTAAATGGGAGTAACCACAAGCTTGCGCCGCCTTTCCCGGCGTCAAAGGGATGTAACCGCAAGATGAACCTTCACCCGGAAGTAAAACGGCAACT
GTGACCCATCACCTTTAAATGGATTATGGAAAGGTGCATCTGAGTTCATCTTTACTGGTGCATTAATCCTTGTTGCAGGAATAATAATAAAATTTGTATTTTTTAGAAAAAGAAAGGTGGGGTTCTAATGCTTAAAAAAACTTTGATGACTTTAATGTTATTTATAATCTCAATGTTTATTATATTAGAAGCACCAAAAGCCCATGCTGTTATAGTTGAAGATACTGGTTCTCTTGGACTCTGGCATGTTAATGATGGTAATACGTATTTATATACATAAGAGATTAAATGCAAAAGATTATAATAATTTTTATACATCAATTGGTGATTTCGGTTATACTATTCCCGGTTCAGATGCACCACAATATAATATCGAATCTGATAGTGAACACTATTTGAATTTCGGTATTGCTCATATTAATTTCAACAACGGAACAAATAACCAAATAACAAATCCAAATCCCGAAGTATACACAAGGTTCTATATTCAAATGAAGACA
TAATATTACCGGTGCCCGCCGCGCCCTTCAAAAGTGGGCCCCACAAGGGGACCACGCGTCTTTTCCGTACTCTCTTTAATTATGACATTGCTTTATAAGGACCAATCCTGTTTCGCCCTTGGCGCCCAAGTATGGCTGAATTGTGGGACCCTTTGCAGAACCCACTACCAGATACTTTATACGGTTTTAGGTGTATGCTATCCGTAAAATACTTGCAAAGTATTTTGAAGAAATACGAGCCAGGAACCTTAGGGTTCGAGCTCTGTTCGGAGTTAATCCGTATATTCAGAGTCAGGCAGTATGACAGGGCGAATGCGCGTTTCGCCGAGATTTCATCCATATGGGGGGAGACCGGTAAGACGGAGGCTGAACTTCGAGACAGCTATCGTGCCCTACACTGGGAATGCTGTCCCAATTGCTGCCCGAAGCTATGTCCCGGTTTCAAGAGGCGTCCGGATGAAGAGAAGGAGGGGTGACCGCATCCCGAAGGGATGTGTGGG
AGTAGTGTACTACCAAGTATAGATAACGTTTGAATATTAAAGTTTTGAATCAAAGCCAAAGATGATTTGTATATTGGTGCTAATTACAGTTGCAGCTGCAAGCCCAGTGTATCAAAGGTGTTTCCAAGATGGGGCTATAGTGAAGCAAAACCCATCCAAAGAAGCAGTTACAGAGGTGTGCCTGAAAGATGATGTTAGCATGATCAAAACAGAGGCCAGGTATGTAAGAAATGCAACAGGAGTTTTTTCAAATAATGTCGCAATAAGGAAATGGCTAGTCTCTGATTGGCATGATTGCAGGCCTAAGAAGATCGTTGGGGGACACATCAATGTAATAGAAGTTGGTGATGACCTGTCACTCCATACTGAATCATATGTTTGCAGCGCAGATTGTACCATAGGTGTAGACAAAGAGACTGCACAGGTCAGGCTTCAGACAGATACCACAAATCATTTTGAAATTGCAGGCACTACTGTGAAGTCAGGATGGTTCAAGAGCA
GGGTAAGCTGGCGGGCAAACCTACACTCTATCTTACTTACATTATATATCCTAACCATCTGCTTTCACTATGGGATTACCCAGTCTACTAGTGGAAGGCGTTATTGGGTGCACTCTAGTTGGTGGTTTAGTGGCTGTGGGTAGCGCAGCGCTGGCCGTCAGGGCGACCATCGGAGTAGTGGAATTCAATAGGGAGTGTGTGCGTGGGGCGAGGAGGATCGTATCTAGCGGTGGAAGGTGCTTAATAGTCCAATCCCCTTATGGTAATCCTAACCAAGGATTGATAAGAGGTGAGGATGAAGAAATTGATAATGTGGAAGAGTCGACTCCGGAGGAGCTAACTCAGTTGATCGAGGTTAAGGCGGAAGTGGATGGGAAGGAGGTGGTTGTCTCCAAGAAGCGTGTGGTGAACAGGCACTTGAGACAACGATTCGTTCGCTCCATTGCCATCGAAGCCAAAAATCACTTTGGTGGTGACATCAGTCCCAGCAAGGCTAACTA
ACCGTGGGCGAGCGGTGCCTCTGGTGAACGCAGTGGGCCCCACTTCAAACATGTGACTAAAAATGGGCCTTTTGTAGCAATTGGGCCTTAAAAAGAATTGGGCTTGGACCAATAGATTTGATATTGGGCCTATAAATTAAAATTGCTCTTTGTAAAAAAACGAACATTTTATTCATTTGAAATCAATTACACACTCACGCAGATACATTGGTACATACACCATATTCATCAAATATCTGAATATCAAATACTGGAGCTTCATGCATCATTAATATATCAATTATCTCCGTCATGTCTTCCTGCTTGAACTCATCAAACGATGAGTCCCTATACATGATAGCCAAGATATTCCTAATCCCCTCTTCCAAATTATTGAAGTCGAAAGGAGGTATAATCCCATCATGCTTGTATGGAAGCATGAATTTCTTCTTCACAAGAACTGGAGATCTTGTGGATGTTAGCTGAATGTAAACCTTAATAGATTCATCACCTCTCAATGT
ACCGGATGGCCGCGCCCGACAAAGTAGGTGGACCCCATTGGATGACCGCGCCCGTAAAAGAAAGTGGTCCCCACGCACGTGTTGCTGTCGGCCAGTCATATTCACGCGTGAAAGCCTAGATATTTGTTTTATGTCGTTATAGACTTCGTCGCGAAGTAGTGGAGCGTGTCAACATGTGGGATCCATTGTTGAATGAGTTCCCCGAGTCTGTGCACGGTTTTCGCTGTATGCTTGCTATTAAATATTTGCAGGCCTTGGAGGAAACCTACGAGCCCAATACTTTGGGCCACGATCTAGTCCGTGATCTCATCGGTGTGATCCGAGCCCGTGATTATGTCGAAGCGTCCCGCCGATATAATCATTTCCACTCCCGTCTCGAAGGTGCGTCGAAGGCTGAACTTCGACAGCCCGTTCAGCAGCCGTGCTGCTGTCCCCATTGTCCAAGGCACAAACAAGCGTCGATCATGGACGTTCCGGCCCATGTACCGAAAGCCCAGAAT
CTGGGGCGGGGCTTAGTATTACCCCCGCCCCAGGTTCAGCGGAGTCATTTAGACGTAAGGATAGCCATTGGATTGTAAGACACGTGTACAATCAGGATCTGTGATTCGTGAAGCGAATCTGACGGAAGATTGTACGCAGCTTCGTTGAAGCTTCGTGGTAGGTCCCATTTGTTGCTTTATGTTTACTTTATTAAAGTAAAGTAAGATGCTGTCCCTTACTTTATTCCCTTTGAGTGGAATACAGCTGTCTTTGCTTCCTCACGAAGCAAAGCATTATTTCTCTCTCTATAAAAGCTACATCTGTTTTTCGTTGTTCATACAACGAAAATGGCGAGTAAATGGAATTGGTCTGGTACGAAAGGAAGAAGAACACCACGTCGTCCTTATGGTAGACCATATAAGTCGTCTGTTCCTACAACGAGAGTCGTTGTTCATCAATCTGCTGTTTTGAAGAAGGATGAAGTTGTTGGTACTGAGATAAAACCGGAAGGAGATGTTGC
TTTATTATTAAAAATTTTCTATTATTGTATATTTTTATTTGCAATGCGAGTATACATACCATCCATGCCCACCAAGAAAACACACCCAACAAAAGAAGAACTTCTCCAAGACCCTCTCCTACAAGAATTCATATTTTCCAGGAACATAAAAGAAAAAACTATAGAGACATACATTGCAGCAATACAACACTACTCACAAGTCACAGGAAAAACAATCACAGAATTAATAGAAGAAGCGGAAAAAGAGGAAGATTCAGGGGTTAAAAGAAGAAAACGCAAGATCAGACAATATTTCCTAAAATACATTCAACACCTACAAGACCAGGGGGTCAAAGGATCAACTATCAGATTATACATCTCCAAAATCAAAGCACTATACAATGAATATGAGATTGACCCCCCAAAGATCACATACAAAATTCGACCTGAAAATAAATCCATGGATGATCTTATAAATCTCCATGAGATCAAAAATGTCCTGGACAACACCCATCCACGGG
GTTTGAATTTAACGCTAACCCGATTTTTTTAGTTTTAAGGTGTTGACATATGGCAGATAAACGAATCCGTTCAGACAGTTCGGCGGCAGCGGTTCAGGCCATGAAAAATGCAGCTGTGGACACCATCGATCCGCCGTCCCATGCAGGTTTGGAGAAAAAAGCCGAACCATTCTGGCATGACAATATCAGATCGAAAGCTCTGGACAGCTGGACGCCTGCCGACCTTCTAGCCGCCGTAGAACTTGCTAATAATCAGCTCTATATCACCGTTTTACGCAAGGATTTACGCAAAGAAGAGCGCATACGCGGGGAGGAGCGAGACGAAGGCCTTATAAAAGACCTCCGCAAGCAAATTGTTGAGCTACAACGAACTATCCTGGCTCAGCGCCGCGACCTCCAGATCCACTCCCACGCAACCAACGGCGAAAGTCGCGACCAGAAGAAACGTAATCAGAACGATCGTGATGCACGGAATACCAAAAACGAGCATCAGGACCAGG
ACCGTGGGCGAGCGGTGCCTCTGGCGAACGCAGTGGGTCCCACTGCTTGTTTGGACTGGATTTGACTTGTATTGGGCCAAGTTAATGGGCTTGGAAGTGTTTGGGCCTTTGAAATTGGCCTTTTATGTGGTTTAGGGCTCTGTCTGTTGTAAGTGATATGTGTGTAATTATGCCTTGCTGGTCTGTGTTTGGAATTTAAACGGTGAATGTTTTATTGAATACGTACGGTTCGATTACATTTATTCCTAGAATATCTGGGTTTTCTAGTACAAGTATATCAAGCCTTTGAATTATGTCTTCTATCTCGATCTCATCTATTTTTGCCCCGTTGTTTGCGAATAGGAAATTCGCTATGATGTTCCCTTCAAAGCCGTTGAAGTCGAATGGAACGTGCATGTCTCCGTACGTGTACTTGACGATCCCTTCATACTTGATGATCGCTGATGACTTGGTGGATACCAACCTCATGTGAATGAATATCTTCATGTCCTCCATGATGC
ATTTTTAGAACTGACCAACCATGTTCACGTAAGTGACGTGATGACGCGCGCTGCGCGCGCGCCTTCGGACGTCACACGTCACTTACGTTTCACATGGTTGGTCAGTTCTAAAAATGATAAGCGGTTCAGGGAGTTTAAACCAAGGCGCGAAAAGGAAGTGGGCGTGGTTTAAAGTATATAAGCAACTACTGAAGTCAGTTACTTATCTTTTCTTTCATTCTGTGAGTCGAGACGCACAGAAAGAGAGTAACCAACTAACCATGGCTGGAAATGCTTACTCTGATGAAGTTTTGGGAGCAACCAACTGGTTAAAGGAAAAAAGTAACCAGGAAGTGTTCTCATTTGTTTTTAAAAATGAAAATGTTCAACTGAATGGAAAAGATATCGGATGGAATAGTTACAAAAAAGAGCTGCAGGAGGACGAGCTGAAATCTTTACAACGAGGAGCGGAAACTACTTGGGACCAAAGCGAGGACATGGAATGGGAAACCACAGTGGAT
AGATTTTCTTGCACGTGCGATAGCTTCGGACAGCTTTGGCAGCGGCAGGTTTGAAAGAGACATTTTTTTTTCTTTCATCAGCCGTGAACGTGTTGAGAAAAAGACAGCTTAGGAGAACAAGAGCTGGGGATGGGCAGGAAGACCATCCTGAAAGGCAAGGGGGGCGGTCCCCCTCGACGAGTGTCGAAAGAGACCGCGACGAAGACGCGTCAATCTAGAGTCCAAATGCCAAATGGACTGGTGTTGATGCGCATGATGGGGATCTTGTGGCATGCTGTGGCTGGCACTGCGAGAAACCCTGTTTTGAAAGCATTCTGGAATTCCGTCCCGTTGAGGCAGGCCACTGCAGCACTTCGGAAGATAAAGAGGACAGTGAGTGCTTTGATGGTTGGCTTGCAAAGGCGCGGAAAAAGGAGGTCAGTGACGAACTGGATGAACTGGTTGCTGGTCATTGCTCTGCTGGGGATGACACTTGCAGCGACAGTAAGGAAAGAAGGGGA
GAAAATCAAACAACCACAAACTAAACTACACAGAACAAACCTCAACACTACTTGATAAGGATACTTAGCGAAGCCCTGAACATTTAGCTCTTGAGGTATGACAACTGTGCAGAAGTTACTCGACCAAATTTCTGATCCCAACGCTAGGGCGGCGTATTCACAAGACTGTCTTTCTGCTGCCAAAAATGCAGCAACGAAAGCGATGACCATTGCCCCCTACGCAGTCACACAGACTGAAGCGCTTACTTTGGAGCGCATTGGGATCACCACCTCACCTTTCGCCACGACTTCCAACACCCATGCTGCCGATAAAATTATTGAAAATGATTGCTTAGAAATTATCGGTAGATACTTGCCGAAGGAGCCCGTCACACTTATACAGCTCAAACGGGCTAAGTTACATTTGTTAAAAAGAGGGCCTAATACAGACATCTTCCAGAATTATTGTCATGAGCCTAAAGACGTACTCAGATTTGGGTTAACAAACCCCCATGTATGCC
GGGTTTCAATAGGAGAGTTGCTGACACGGTGAAGCTGAATGCCACGTGCGTCTGTGCGGAGTGGTGGAATACCCCGCATGTGATTTAGCACCCCTATTAACGAAACCTACTCCTGAGAGACTGTGCAGATCGGTAGCCTTGGTGGTCCCGAGTCCCCGTGCGACCCTCCAACGAAGCAGGTGGAAGATCCTTCCGTTGGGATAGAAGTGCTGAGAAGCAGCACGCCCGGCTTACAGCGACTGCACAAGTTTACGACCAGGACGCCCAGTAGCACCTTGGAAAGGTTGGCTGGGATCTCCAAGAATCCTTCCTGGAGTGAAAAGGTGAGGGGTGTGTGCTAACAACGGTAGGCGTCCAACTACTTGATTGTTGCACCCATACCAACCCCACCTGAGAGACTGTGTATGTGGCACGCCCGGTGGTCCCAGAGCCCTCGCGTGACCCTCCTACGAAGCAGGTGGAAGACCCTTCCGTAGGTTGAAGTGCTGAGGAACCAGCAC
ACCGGTGGGCGCGAAAAAAAAAAGTGGTCCCCGCCCCACGTGAACATGTCGCGCGAGTGCTGAACATGTCGCGCGATGATGTCCAATCAGAACGCGCGCTCTACGCATTATAATTTGAAATTTGAAATATAAACTTGCTCCCTAAGTTTGTCCGGCATAACTATGTGGGATCCGTTATTGAACGACTTCCCTGAATCCGTTCACGGTTTCCGTTGTATGCTCGCCGTGAAATATTTGCAGGCTGTTCGAGAGTCGTACGATCCTTCCACTCTTGGGTACGATCTTCTTAGCGATCTCATCGGAGTTGTTCGCCGTACCAACTATGTCGAAGCGACCAGCAGATATCATCATTTCCACTCCCGCCTCGAAAGTGCGTCGCCGTCTGAACTTCGACAGTCCCGGGTTATCCTCTGCACGTGCCCCCACTGTCCTCGTCACAAACAAACGCCGGGCGTGGTCCAACAGACCCAATTACAGGAAGCCCAGAATGTACAGAATGT
TTAAGGTATGTCTTCTGATTGTTGTTAACAACCACAATCGCCTCTAAAAAAATAAGACACCGAATCCGGTCGGAGAGACCGGATTCGGTCTTCTGGCATTCTAGGTATAAGCTGTGCCTGTACGTGTTTGGAGGGCATTCATGGCGCGACCATCTTCAGTACAAGGTCTTTGCGCAGCCACCGGGGCTGCTTTTGCTGACTTGCTTCTACCCTGCTCCTTTTGTTTGCGCTTTCTCACTTCTGTAGAGAAATCTCTTTTCGATGCTTACCCTTTGCAGTTGCAATGGAAACAGGGCTGTGCTTTTGGGTGCTGCCAGAGCTGCATACGAAAATGTGCTTTAGTTGAACGTGCATGCTATTTTCAGAGAAAAGTGACAGACTCTGAAGTTGCTGGTTTGTTGGAGAGAGTAAGGGAGGCATGTGTTAGGTGTGGCTATTGCATGAGAGCTCTTGGACCTCCCGACAAAATCCAGTGCTGCCTCGAAAGAGACCTGGACCTT
TGAGTTTTTTTCATTTTTTGCGTAAATTTCGCAACTAATGAGATAAATTGGAAATTCCAATTTTTTTCGTTTTTTTCGTTTTTTTCGCACCAAAGTTAATAAATTGAAAATTCCTAAATTCCTAAATTCCAATTATTCTGTCATTTTTCGTAATTTGCGAAATAAAGTTAATAAATTGGAAGTTCCTAAATTCCAATTAATTCTACACCTTGTAAAATTATTCCAACAAATTAATAAAATTGAAAGTTAGGAAATTCCTAAATTCCAATAAATTGTACATCTTGGAAAATTATTACAAAAAGTTAATAAAATTGTAAATTCCAAAATTCCAATTAATTGTTCATCTTGTAAAATTATTTCAATTAGTTATGTAAATTGGAAATTACAAAATTCCAAATATTCTATCATTTATTGAAATTTATATTATAAAATTGTTTAATTGTAAATTCCTAAATTCCAAATAATTATACATCTTTAGTTATATATAACTTAGGAGCTAT
ATAAATTTATCCTTAGGGTTAAAGAAAGTTTTCCTCCCCCCTATAGCATTCCCCCCGTTAGCGAGAACATTTGTTCTCTCTAACACCTCGTCGGCTGAAATACCGATAGCCTAACGGTACCTATGCGGCTGATTCTCTCCCTCTTTCTCCAGTAGAATTAGGTACCTAACAAAAACCCAAACCACACAATATCACGGTGCCAGTAACACAAACTAAACCGACCAATAGAACTCTTGCAATCGTCAAGATGGTCATTAATTCCGGTCTAGTATCAGGGCCCACCGTGGCGGGGTGATCCCAACAATCCTTGGTTTGTTTGATGTTCCCATTAGGCCCCACAAAAACATTTATGAAATAAGTGGTTTCTTTAATATGTTGATATTATGTGTTTTGATTTTCTTGTTTTTGAATCGTTTTCTACTCAGATTTAGGTCTAACGGTTATATAATTAGAGATAATAGATTTGATTCAGTGTAAGAATCTTCACTTTTTGCTCATTT
GAATTCAACAATGACGCCACGACGACAACAACGTCCCAAAGGCCAATTGGCCAAAGCTAAACAAGCTAAACAACCTCTAGCCCGTTCTAGACGCCCACGTAGGCGCAGACGAGCAGCAATCACGCAGAACAATCTCATGATGCTATCTGAACCCGGACTCTCATTTTTGAAATGTGCGTTCGCTTCGCCGGACTCCAACACGGATCCTGGCAAGGGTATACCTGATAATTTTGAAGGTAAAGTACTCTCTCAGAAGAATGTCTATACAGAAACTGGTGTAAATTTTAGTGGCGCAACAACGCAAAATGTTGATACCTACATCATAGTTCTACCAACACCAGGTGTGGCCTTCTGGCGCTGTATTAAAACAGCTACCGCGCCAGCGCAACCAGCCGCATTGACAACGACGGATGTGTTTACAGCCGTTCCCTTCCCTGATTTCACTTCACTTTTCGGTACCACCGCTACTAATCGTGCCGATCAAGTTGCCGCCTTTAGGT
GTTATTTCTGAGCCCCCGATCATCACCACGATGCCACTTCACATGATTCCGCAAGTCGCCCACGCTATGGTGCGTGCAGCCGCTGCAGGACGCCTTACCTTATACACAAGAACTAGAACTGAGACCACCAACTTTGATCACGCTGAGTACGTCACCTGCGGGCGGTACACCATCTGCGCCTTCTGCCTTACGACTCTGGCTCCCCACGCCAACGTCAAGACCATTCAAGACTCCCACGCTTGTTCACGTCAACCAAATGAAGCCATTCGCTCATTAGTCGAAGTGAGTGACAAAGCGCAGACCGCCCTCGTCGGTAGCCGTACTGTAGACTATCACGAATTGGATGTGAAAGCTGGGTTCGTCGCCCCAACTGCCGATGAAACAATAGCCCCCTCTAAGGATATCGTCGAACTTCCGTTTCGCACCTGTGACTTGGACGATTCCTCTGCTACCGCTTGCGTCCGAAATCACTGCCAGGCCGGTCACGACGGCGTTATCCA
GGGTGATGCCCCCTCCGATGTCGTTGCGTCTTTCGTTGACGCTTGGTATTTCGTTGAAGTTTCCGATGAAGTTTCCGATGAAGTTTCCGATGAAGTTTCCGATGAAGTTTCCCATGACGTTGTCACACGGTCTTTCGTTGACGCTTGGTCTGCGAGGGTCTTTCCGTAACACCAATTGTTGACATGCGACGCAACCAAGGGTACCACTCAACTCAGATTTATGCACAGTATGGTTGCCCAAAGATGTAACACCTGGCTGTGTAGCCAGACAAATTGCCATTTGGCTGCTTGTATAAGTGGAGGATGTGCTATTGCGATTCAAGGGAGTCTCGGTGGAGCTATGCGGTGTGTCCCGTGCACCACAGTTGCCAGGATGGTGATATATTTTCTGAAATCTGATTTTTTTTTTCAAATGTATCCGTCCGCCTGGTCTGAGATCCTGGACCTAGTTTTTTCATCGTCGGCCTATGATAGGAGTTTCACCCTTGGTATTTTCTTAA
ATGGCGCGGCCGCGACCTATGCTAGGGAAACTATGTATGTGGTGCCATGAGCCACTGACCAATCTGGACGCACTGAACTTTCTTGAGTGTAACCTCTCTATGGTCTGGAGGAACGGGACGCCATACGGCGCGTGTAAGGCGTGTGTGGAGTTCCAGTGCTTTCTGGAGGTCTATCTACACAGCGAAGGCGACTATAGGCCCCGTGAGGTAGCGCAGGAGGTGGGACGGTCCCTCTGTGATGTGCGAGTACGGTGCTGGTCCTGCAGCAAGCCCCTGACGAAGAACGAGAAGCAGGAAATAGAGCTGCTGGGGAAGCCATTAACGAAGGTGCGCCACAAGGAGTGGAGAGCTCTGTGCTACAACTGCGGTCTGCCACGACATGATAGGGAATGGCTCCCCGTCATTGAGGGAGATTGTTCTATCTGAGCTACCGCAAAGCCTGGCAGACCCAGCAGAAGCGGAAAGCGAAGAGGAGGAGGTGGAGGTGGAATTGGACGCCG
AGTAGTGTACTACCAAGTATAGATAACGTTTGAATATTAAAGTTTTGAATCAAAGCCAAAGATGATTTGTATATTGGTGCTAATTACAGTTGCAGCTGCAAGCCCAGTGTATCAAAGGTGTTTCCAAGATGGGGCTATAGTGAAGCAAAACCCATCCAAAGAAGCAGTTACAGAGGTGTGCCTGAAAGATGATGTTAGCATGATCAAAACAGAGGCCAGGTATGTAAGAAATGCAACAGGAGTTTTTTCAAATAATGTCGCAATAAGGAAATGGCTAGTCTCTGATTGGCATGATTGCAGGCCTAAGAAGATCGTTGGGGGACACATCAATGTAATAGAAGTTGGTGATGACCTGTCACTCCATACTGAATCATATGTTTGCAGCGCAGATTGTACCATAGGTGTAGACAAAGAGACTGCACAGGTCAGGCTTCAGACAGATACCACAAATCATTTTGAAATTGCAGGCACTACTGTGAAGTCAGGATGGTTCAAGAGCA
GTAGTATTACCAGCGCACTTCGGCAGCGGCAGCACCTCGGCAGCGTCAGTGAAAATGCCAAGCAAGAAAAGCGGCCCGCAACCCCATAAGAGGTGGGTGTTCACCCTTAATAATCCTTCCGAGGAGGAGAAAAACAAAATACGGGAGCTTCCAATCTCCCTTTTTGATTATTTTGTTTGCGGAGAGGAAGGTTTGGAAGAGGGTAGAACTCCTCACCTCCAGGGGTTTGCGAATTTTGCTAAGAAGCAGACTTTTAACAAGGTGAAGTGGTATTTTGGTGCCCGCTGCCACATCGAGAAAGCGAAAGGAACCGACCAGCAGAATAAAGAATACTGCAGTAAAGAAGGTCACATACTTATCGAGTGTGGAGCTCCGCGGAACCAGGGGAAGCGCAGCGACCTGTCTACTGCTGTGAGTACCCTTTTGGAGACGGGGTCTTTGGTGACTGTAGCCGAGCAGTTCCCTGTAACGTATGTGAGAAATTTCCGCGGGCTGGCTGA
GACATTTTGTTCCTGACCGCAACAGCCGTAGTCGTTAAGGCAGCAATGTCCGCCCGTACCAAAGAGAAAACCAAAGACAAAACTAAAAATGATGAACAAACAGTCTCTACCGAAGCTAGTGCAGCCGATCGTAATGATCGAGAAAAATCGTCGTCTTCTGAACCTGAAGACAATGCAAAGGAAACACTTACGAAGAAAGACTCGTCATCCAAGAAATCTGTTGATGTATTGGCCGCAATGATTGAGCAGAAAGTTCAAATGTCTGGAAGCGCTGGTCTGGGTGAGTTTTTTGGTCGTATGAGACCCGAAATTACTGATGCATTTTTTGCGGCATTAGAGCGAGAGGCTGATGTGTCCAAGGTAGTTCCAAGCTCGCTTTCCAAGCTAGATGATGGACAAGTGGTGGATTTACTGTCTGTAGGCGAGGAGCGTACTTTAAGCCAATCTTTATTCCAGTTAGAAGTAGTTACATCCATTCCCCACTTTTACCAGCTCACTGC
TTTAAAACGCTTTGGTGATGGCATACTCGTAAATAAGAGGGTGTACCCCGATTGAGCTCTCGTTCAAAAGTCTCTATGAATCGGTGTAATGGTGCCAATATATAGTATGAAGTTCTTTAAGGATCTGGAGACACGTGGCGGCCATCCGTTATAATATTACCGGATGGCCGCGCGATTTTTTCCCCTCTGAAATCCTGGCCGTTTATTTCAGTTCCGCAAAACTAGTTGAGCGTGTTTTTGAAATCCGTTGTCCATGTGTTGACACGTGTTCCATACAGGGGCTTATTTGTCATATTAGGTGATGACCAACTTTAGTTTTGCACGTGGCGCGTTTTACAATGTTGCATTTAATTGGAAATTTTTATCTAACGGCTATATTTGATTCAAATTTTGAATCATGTGAGAGTTGTCAGAAATTGGCTTTATATTTCTGACATTGTACTATATATTGAGATGGACCAATTAAATGCCTTGTTTCGTGTCTATTTAAATATTGTTGT
TAGTAGTAGACTCCGCAAGAAACAGCAGTTAAATAACAGCAGGATCATGTGGAGTTTGCTATTACTGGCCGCTTTAGTTGGCCAAGGCTTTGCATTAAAAAATGTGTTTGACATGAGAATTCAGTGCCCCCACTCAGTCAAATTTGGGGAAACAAGTGTGTCAGGCTACACAGAACTGCCCCCACTCTCATTACAGGAGGCAGAACAGCTGGTGCCAGAGAGCTCATGCAACATGGACAACCACCAATCACTCTCAACAATAAATAAATTAACCAAGGTCATATGGCGGAAAAAGGCAAATCAGGAATCAGCAAACCAGAATTCATTTGAACTTATGGAGAGTGAAGTCAGCTTTAAAGGGTTGTGTATGTTAAAGCATAGAATGGTTGAAGAATCCTACAGAAATAGGAGATCAGTAATCTGTTATGATCTAGCCTGTAATAGTACATTCTGTAAGCCAACTGTCTACATGATTGTTCCTATACATGCATGCAACATGA
AGCAAAAGCAGGGGATAATTCTATTAACCATGAAGACTATCATTGCTTTGAGCTACATTCTATGTCTGGTTTTCGCTCAAAAACTTCCCGGAAATGACAACAGCACGGCAACGCTGTGCCTTGGGCACCATGCAGTACCAAACGGAACGATAGTGAAAACAATCACGAATGACCAAATTGAAGTCACTAATGCTACTGAACTGGTTCAGAGTTCCTCAACAGGTGGAATATGCGACAGTCCTCATCAGATCCTTGATGGAGAAAACTGCACACTAATAGATGCTCTATTGGGAGACCCTCAGTGTGATGGCTTCCAAAATAAGAAATGGGACCTTTTTGTTGAACGCAGCAAAGCCTACAGCAACTGTTACCCTTATGATGTGCCGGATTATGCCTCCCTTAGGTCACTAGTTGCCTCATCCGGCACACTGGAGTTTAACAATGAAAGCTTCAATTGGACTGGAGTCACTCAAAATGGAACAAGCTCTGCTTGCAAAAGG
ACCGTGGGCGAGCGGTGACCGATGGCTTCTTGGTGGGTCCCATTGCTGGTATTGACTTGATTTGACCTATATTGGGCCAATTTAATGGGTTGAAAATGTTTGGGCCTTTGGAAGAGGGTCTTTTATGGAATAGGGCTCTGTATATTGTTGGTGATATGTGTGTTAAATATGCATTGCTTGTTTGTGTTTGGAATTTAAACGGTGAACTTTTTATTGAATACGTACGGTTCGTTTACATCCATTCCCAATATCTCTGGGTTTTCAAGTACAAGTATATCAAGTCTGTGAACTATATCTTCTATCTCGATCTCTTCTATCTTTGCCCCGTTGTATGCGAATAGGAAATTCGCTATGATGCTCCCTTCAAAGCCGTTGAAGTCGAATGGAACGTGTATGTCTTCGTACGTGTACTGGACGATCCCTTCATACTTGATTAGCGATGGTGACTTTGTGGATAGTATCCTCATGTGAATGAAGATCTTCATATTCTCCATGATGCG
ACCGGATGGCCGCGCCCGAAAAAGCAGGTGGACCCCACAATGACCGCGCCCGTGAAAGAAAGTGGTCCCTGCGCACTTGTTTTGGTCGGCCAGTCATATTCACGCGTGAAATTCTAGATATTTGTTGTTTGTCTTTATAGACTTCGTCGCGAAGTAGTAGAGCGCGTTAACATGTGGGATCCATTGGTGAACGATTTTCCCGAAACCGTTCACGGTTTCCGTTCTATGCTTGCTGTTAAATACCTGTTACATTTGGAACAGGAATACGATCGCGGTACTGTCGGGGCTGAGTATATACGGGATCTAATAGGGGTTCTACGGTGTAAGAATTATGTCGAAGCGACCAGGAGATATAATAATCTCAACACCCGTATCCAAGGTGCGGAGGAGGCTGAACTTCGACAGCCCATACACGAACCGTGTTGTTGCCCCCACTGTCCGCGTCACCAGAAGCAAAATATGGGCCAACAGGCCCATGTATCGGAAACCCAAGATGTACA
GATGATGTATAATAACCTCAAAAACTAACGCAGTCATAACCGGCCATAACCGCACGGTGTCACTCGGGTACAAATTATGAATTCGATCTTTGGACTTTTCGACGCGCCCAGTGACTGTACTTTATTGCGCCAATTCACCACGCCCGGGAGATTTCGAAATTGCTATTTCCGTGCAGTTCCGCATTCCGAAGTACAATTTAACCGGTTTTATGGGTGTTCGGTGTTTTTCTAGCTTAATCATTGTTTTTAGACGACACAGTGGGTATCTGTTTTCGCTTGGACTTGGCTCCGCTTTGTGAAAATTCAACTCGATCCAACATTTTCCTTATTGATGGAAGGCTTTTATTATTTGCACAACAGACATCGCGCTATTTACACAGAACGCAAAGTGCTGTCTTTTTTATTCCTTGTTCCGGGTACATCTTTTATTGCTAGTGCCTCGCCTATTTTTAGTCACGTATCTTCCTTGTTCTATAGCTATATATTCACGCGGTTTTCGG
CCGAGAACATGCAAAAACCGCACGTCCGCGCACGTATCGAGGAAAGATTGGCACAAATGGACAAGAAAAGAATCATGCAAGCTGAGGAAGTTTTGGAGCATTTGACTCGCATTGCACTCGGCCAGGAAAAGGAACAGGTGCTCATGGGAATTGGTAAAGGTGCGGAGACAAAAACGCATGTAGAAGTATCAGCAAAGGACAGAATCAAAGCGCTGGAGCTGTTAGGGAAGCTCACGCAGTGTTTACGGACAAGCAGAAGGTCGAGACTAACCAAGTCATCATCGTTGACGATAGCGGCGATGCAGAATGAAGAAAGTAAGGCTTTCAGAGAAGTTTACACCGCATTTCTTAGAGGTGTGGAGAACGGTCAAAGCCGCTCAACACCTCAAATATGTATTGAAGGGCGGCCGTGGTTCCGCTAAATCGACTCATATAGCTATGTGGATCATCTTGCTAATGATGATGATGCCGATAACATTCTTGGTCATCAGGCGAGTGTA
AAGTTTTTTTCAGGATGTTGAAAGTAAACGTGCAGGCTCTCATCTATCCTTTCAGTGGACAAATCACAGACATTCGAAGAAATCAACTCATTCCAACAGCCAAATTCAAACATACTGTCTTACATCAACCAATTTTTATCACTAAACTAAAGAATAAAACGTCACCACCCGACCCCTCAAAATCCAAAAATACTTTAAAAGTAAATCCAGTATGGTCAAATGCTTTTTTTGATTGGAATTCAGCTTTAATCAATCCATGGACAGTTCTTCCCTCTTCAACCGGCTCTGGCTCAATGTCAATACCATCTTCTAAAAATGCAAACTCTGATAATGCTGTTTTAAAGAATGCAGAATTCATTAACGAAAGACTTCCTTCATACATAAAATTGCTTTTTGATAGTCTTGATCTTAAAGGTAATGGCTATGTTAATCAATTTGGTTTTTGGGCATTATTATATTTGGATTACAGTCTACATTGTCTTGTTCCCCTCGAGTATTAT
GGTACCACTACGCTACGCAGCAGCCATCATCGACATCGTATTTTAACCAGAGGACCCGTCGACCGCCTGAGCAGCAGCACGTCGCACCAGCACCACCGCCGCATCGCGCGCCTGTGAGCCGCCGCACCACTGGATCTCGTGCTCGTGAGCCGCCGCACGCCGCAACTCTTCATCTACCGCTCGTTTACAGCCCACCTCTGTATCACGCGATTGTGAGCCGCCGACTGCCCGCCGCACGCCCGCACCTCTGCATCAACTGCTCGTTTGCCACCCACCTCGCTCCTCTGCAGTTCAGCAGTTCAACTGTAAGCATTTTTTCGTTAAATCTGAAGAAAATAGTTCTGGATAGAATTTTGATTGGTAAGCATTATGAATTTATTATGACATTCAAGTTTATAGGCATCATAGTGTTGCTTAGGACATACTTAGCTTGTAGTTCCAGAAAATAGAGTCATTTCTGGTTTTCTTTTACAATGGAGGTGTTTATTCCATTGTAATTT
GGCCAGGCTCTCTCTCGGGCGCGGGCCCGTGAAAAAAATTTTTCGGCCTCGCGACGGCCTCGAAGAAAACCGTAGAGGGGAGTGGGGGATGGGATTTTTTTATTAGGCCACGCCCACTGGGAGGCCACGCCCACTGGGAGGCCACGCCCACTGGGAGGCCACGCCCACTGGGAGGCCACGCCCACTGGGAGGCCACGCCCACTGGGAGGCCACGCCCACTGGGAGGCCACGCCCACTGGGAGGCCACGCCCACTGGGAGGCCACGCCCACTGGGAGGCCACGCCCACTGGGAGGCCACGCCCACTGGGAGGCCACGCCCACTGGGAGGCCACGCCCACTCCGGTGATGCAGCGGTTATGCGATTGTCCTCTCAGCGCTACAGTGGGGCTCACTGCTATGCTGGGGCTCACTGCTATGCTGGGGCTCACTGCTATGCTGGGGCTCACTGCTATGCTGGGGCTCACTGCTATGCTGGGGCTCACTGCTATGCTGGGGCTCAC
ACCGGATGGCCGCGCCCGACAAAGTAGGTGGACCCCATTGGATGACCGCGCCCGTAAAAGAAAGTGGTCCCCACGCACGTGTTGCTGTCGGCCAGTCATATTCACGCGTGAAAGCCTAGATATTTGTTTTATGTCGTTATAGACTTCGTCGCGAAGTAGTGGAGCGTGTCAACATGTGGGATCCATTGTTGAATGAGTTCCCCGAGTCTGTGCACGGTTTTCGCTGTATGCTTGCTATTAAATATTTGCAGGCCTTGGAGGAAACCTACGAGCCCAATACTTTGGGCCACGATCTAGTCCGTGATCTCATCGGTGTGATCCGAGCCCGTGATTATGTCGAAGCGTCCCGCCGATATAATCATTTCCACTCCCGTCTCGAAGGTGCGTCGAAGGCTGAACTTCGACAGCCCGTTCAGCAGCCGTGCTGCTGTCCCCATTGTCCAAGGCACAAACAAGCGTCGATCATGGACGTTCCGGCCCATGTACCGAAAGCCCAGAAT
CGCACCGGGGATCCTAGGCAATTTTGTGGATCTTTGCTGATACTTCATTCTGCACTCAAAGCCGCATCCGGCAAGAGTCATGGGGAAAACGCAGTCCAAGGGACAGCCCAGCACAAATCTCCTCAAGGAGACAGAACCAAGGCATCCAGTAATACCAGATGCCAGGGGAACTGGCCCTGAATTCTGCAAGAGCTGCTGGTTCGAAAGGAGGGGGTTAGTCAGGTGCAACGATCACTACCTATGTTTGAACTGTCTTACACTTTTACACACAGTGTCAGATAGGTGCCCCATCTGCAAACACAAACTACCCTTCAGACTAGAGCTCCAGACCCAGCCGACAGCACCACCAGAAATCCCACCATCCCAAAATCCCCCACCCTACAGCCCCTGAGGCAGAACTCCGCCCCGAAGCCCCTCCCAAACACCCCTCCCCTCCCCCCCGGGGGGACCCCCCGCCGGGGCTCCCCCCGGGGGGAGATGCGCGAGCTGTTCTCGGAGCA
ATGTCTAAAAAACCAGGAAAACCCGGTAGAAACCGGGTTGTCAATATGCTAAAACGCGGTGTGTCCCGCGTGAACCCCTTGACGGGGTTGAAGAGGATACTTGGAAGTCTGCTAGATGGTCGTGGACCCGTGCGGTTCATATTGGCCATTTTGACATTCTTCCGATTTACAGCTCTACAGCCAACTGAGGCGCTGAAGCGCAGATGGAGGGCTGTAGATAAAAGAACGGCATTGAAACATCTGAACGGATTCAAACGTGATCTCGGATCTATGCTAGACACCATTAATCGGCGGCCAAGCAAGAAGAGAGGAGGGACCGGATCATTGCTCGGATTAGCTATGCTAATTGGACTAGCGAGTTCATTGCAATTGTCAACTTACCAGGGGAAAGTATTAATATCAATAAACAAGACTGACGCCCAAAGCGCCATAAACATTCCCAGTGCCAACGGAGTAAACACTTGCATTGTGAGAGCTCTAGATGTGGGGGTCATGTGCAA
TAACGGTAACTCATGAACAAGACAAAAAGAAAAAACCTTGATGTAACAAGGTTTTAGTAAGTTATGATTACTTACGGTAAGCATTGATGGAGCCGGTGGGAGTTACTTGAATGTTGTTAAATTAACGTTTGTTGAGAATTAGTTGTCAATCTAGTTGCTTGTTAGTAACAAATTGATTGAATTTAGTTCCAATGTCATCAATTGCCGATTGCGTGATGTGAGTATATACGTTCATAGTTGTCTGTAAATCTCCATGCCCTAATCTATGTTGCACCTGTTTCAAGGATAGACCTGATTCGAAAAGTAAGCTTGCATGAGTGTGCCTGAAACCATGAATTGTGATTTGTGGTAAGTCTGTCCCTTTGATAATTTGCAATAGCCATTTTCGTGGTAAACTTGGCGTCATAATTCCACCTGATTCAGATTGGAACATAAGAGTAGAAGTAGGAAAAGTTTCATGAAGTTCTAGTAAAATTTCCAAAGTTTCATCATCTAAGCTG
CTATATAACCAAGTGGGGTGGCGAATGGCTGAGTTTACCCCGCTAGACGGTGCAGGGACCGGATCGAGCGCAGCGAGGAGGTCCCAGGCTGCCCATGGGCGGGAGCCCGAGGTGAGTGAAACCACCGAGGTCTAGGGGCAATTCGGGCTAGGGCAGTCTAGCGGAACGGGCAAGAAACTTAAATATATTTTATTTCAGATGCTGTGTGCCAAAGACTACTTCACCCAAACAGACTACAATACTGAAACCAAAAATCAACTATGGATGTCAATGATAGCTGATTCTCATGATATTCACTGCAAATGCCACACTCCATTTGCACACCTTTTGGCAAGTATTTTTCCACCAGGTCACAGTGACAGAGAACTAACTATTAACCAAATTCTTACCAGAGACTTCAAGGAACTAAGATGCCTTTCTGGTGGAGGAGGAGAAAAAGGTTTTGGAAAAGAAGAAACCCATACTTCAAGAGAAAGAATTACAGAAAAAGAAAACCTATA
GTTTTAACTTAAGCTTTTCGTAATCAAAATAGAACGCGAATCTCAACTGCTCTACCTCAACTTTTTACCTACTCTACCGCTAACTTAGCCGCCCTACCCACAAGATGAATCAAGACACTCCTCTCGCCAATCTCAATGGCCCCGAAGTTCCATCCGGCAACGTCCCTCCCGCCAACCCTCCTGGTCGAACAAACGTCGCCCCTCCCGCCCAAGGTGCTGTTCAACAGCCTCCTGCTCCGGCTGCTCGTCGTGCCCGCAACCCACACGGCCCTGTCCCTCCTGCTGGACCATCCCGTTCTGCTGGTGCCCCTGCTATGCTTGAACTTTCCGCTGCCTACCCTATGTACACCGAACAACGTCGTGCACCCAACTACTATGTGCCTGACGCACAACTTCTCTTCCACACCCTCGGTGTCTGCGACCAACTGATGACCACAACTGACCGCTTCCTCCGCTCCATGCCTTCATGGTTGCCAATCGTCTCTCAGCTTTACGTCTCT
AAAGCAGGTACTGATCCAAAATGGAAGACTTTGTGCGACAGTGCTTCAATCCAATGATTGTCGAGCTTGCGGAAAAGACAATGAAGGAATATGGGGAAGACCCGAAAATTGAAACAAATAAGTTCGCTGCAATATGCACACACTTAGAAGTCTGCTTCATGTATTCAGACTTCCATTTCATTGACGAACGAGGCGAATCAATAATTGTGGAATCTGGTGATCCAAATGCATTGTTGAAGCACAGGTTTGAAATAATTGAAGGAAGAGACCGAGCAATGGCCTGGACAGTGGTGAATAGCATCTGCAACACAACAGGAGTCGATAAACCCAAATTTCTTCCGGATCTATACGACTACAAGGAAAACCGATTCACTGAAATTGGTGTGACACGGAGGGAAGTTCACATATATTACTTAGAAAAAGCTAACAAGATAAAATCCGAGAAAACACATATCCACATCTTTTCATTCACTGGAGAAGAAATGGCCACTAAAGCTGAC
AAAATAAAACAAATCAACACAACATTATAACGAACCAGCAATCTCAAGCAATCAAGCTATTCTCAGCAATTTCAGCAAACACAACTACAGAAAGTAATTTTTCACTCAATTAATTTTCATTAGTTTTTAACTGCGACAATAGCAGAGAGATCAATGGCAGCAACAATGATCTTTGGTTCCTTCACTCACGATCTTTTGGGCAAGGCCATGTCAACCATTCACTCAGCCGTCACAGCTGAGAAAGACATATTCTCCAGCATAAAGGAGCGTCTTGAAAGAAAGAGGCATGGGAAAATATGCCGAATGAAAAACGGCAGCATATACATCAAGGCTGCTTCGTCCACGAAAGTGGAGAAAATAAACGCAGCAGCCAAGAAGCTAGCCGATGATAAAGCAGCTTTCTTGAAGGCTCAACCAACAATTGTTGACAAAATCATTGTCAATGAGAAGATACAAGTGGTGGAAGCTGAAGAAGTGCACAAGCGAGAGGATGTGCAAAC
CGAAAAACTGAACATACAATATCCTGACATACACAGAAGTACACTACTATACCCTGAAATTAGTACTACACTACTGTCTACGTCACTATGGCTCTCACTTACAGAACGCCTATGGAGGATATTGTTATCTCATTTGAACCCCAGACACAAGCAGTAATTGCTCAGAGTGCTGCAGTCATCTACCAGAAATTGGAGGAAAGTAATTGCCGGTACTTCAACTACTACTTAACAGCTATTGCCAAGCGGAAGTTGAGTTGCGCCGGTATTTATTTAAGCCCATATTCTGCGGCTGTGCACTCTCATCCAGTGTGCAAAACACTGGAGAATTACATCTTGTACGATGTGTTACCGCATTATGTAAATAGTAGCTATTTCTTTGTAGGCATTAAAGATAGGAAACTTAAGTTACTTAAGTCTAGAGATCGCAGGCTCGAAGGTGTGCAACTCATCAATAGAGTTGTTACCTGTGCTGACAAATTGCGCTACAGCAATGAACTAGT
TAGTAGTAGACTCCTTGAGAAGCTACTGCTGCGAAAGCTGGAATGAGCACCCTCCAAGAATTGCAGGAAAACATCACAGCACACGAACAACAGCTCGTGACTGCTCGGCAAAAGCTTAAGGATGCCGAGAAGGCAGTGGAGGTGGACCCGGATGACGTTAACAAGAGCACACTACAAAGTAGACGGGCAGCTGTGTCTACATTGGAGACCAAACTCGGAGAACTTAAGAGGCAACTTGCAGATTTGGTGGCAGCTCAAAAATTGGCTACAAAACCAGTTGATCCAACAGGGCTTGAGCCTGATGATCATCTAAAGGAAAAATCATCTCTGAGATATGGGAATGTCCTGGATGTTAATTCAATTGATTTGGAAGAACCGAGTGGACAGACTGCTGATTGGAAGGCTATAGGAGCATACATCTTAGGGTTTGCAATTCCGATCATCCTAAAGGCCTTATACATGCTGTCAACCCGTGGGAGACAAACTGTGAAAGACAACAA
ACCGGATGGCCGCGATTTTTTTTTTTAAAGTGGTCCCCACCACTAACAAAAATCCCCCACTTAGAACGCTCCCTCAAAGCCTATTTAATTCAAATCGACTATAAATACTTGGTCCCTACGTTTTTAAATTAAAGCAATGTGGGATCCTCTTTTGAACGAGTTTCCCCCGAAACCTGTAACCACCCGGGGTCCTTTAAGGGTGTTAATGCCTTTTGCCCGTAAAATATTGTCAGTTAATTCCGAACAGACATACTCTCCAGATACGGTTGGTTACGATCTTATACGAGATTTAATTTCCGTAATTCGTGCTCGCAATTATGTCGAAGCGACCCGCCGATATAGTCATTTCCACTCCCGCCTCGAAGGTACGACGCCGTCTGAACTTCGACACCCCCGTGATGAGCCGTGCTGCTGCCCCCACTGTCCTCGTCACCAACAAAAGAAGGACGTGGATCAACAGGCCCGTGTATCGCAAGCCCAGAGTCTTCAGAATGTACAGA
GGCGAGGCGGGGAAAGCACTGCGCGCTGACGGTGGTGCTGATTGTATTTTTTCAGCGTCTCAGCGCGTCGTGACGGCACTTAGTCTGCCCGTTGAGGCGTTGTGTGTCTGCGGGGTGTTTTGTGCGGTGGTGAGCGTGTGAGGGGGGATGACGGGGTGTAAAAAAGCCGCCCGCAGGCGGCGATGTTCAGTCGTTGTCAGTGTCCAGTGAGTAGTTTTTAAAGCGGATGACCTCCTGACCGAGCCAGCCGTTTATCTCGCGGATCCTGTCCTGTAACGGGATAAGCTCATTGCGGACAAAGACCTTTGCCACTTTCTCAATATCACCCAGCGACCCGACGTTCTCCGGCTTGCCACCCATCAACTGAAAGGGGATGCGGTGCGCGTCCAGCAGGTCAGCGGCGCTGGCTTTTTTGATATTAAAAAAATCGTCCTTCGTCGCCACTTCACTGAGGGGGATAATTTTAATGCCGTCGGCTTTCCCCTGTGGGGCATAGAGAA
GACATTTGTTCCTGTCCGCTATAGTCAAGATCGCGACCGTAGCTATGTCCACGCGTACCAAAGAGAAAACCAAAGAAAAGAAAAATGAAGAACTTACAAGCATAAACGAACCAACTCAAGCTCAAGATACCAAAGTTTCATCTAGTTTAGACCTCGTAAGCTCGCGTGATCGCCCGAAGCAAGAGAATGATAAGACGGAAGATCAGCAAGAGGGTACAGATAAACCCGGGAGTAAGAGGTCGATAGACGCTTTAGCTGCGATAATTGAAAAGAAAGTTCAGATGTCAGGTACTGCTGGTTTGGGTGACTTCTTTGGCCGAATGCGTCCTGAAATAACAGATGCGTTTTTTTCTGCGTTAGAAAAGGAAGCTGATGTATCCAAGGTTGTTCCAAGTTCATTGTCAAAGTTGGACGATGGTCAAGTGGTTGATTTGTTGGCTGTTGGCGAGGAAAAGGCGCTCAGTCAGTCTCTTTTTCAATTAGAAATCGTTGCATCTATA
CATAAATTTATCCTTAGGGTTAAAGAAAGTTTTCCTCCCCCCTGTAGCATTCCCCCCGTTAGCGAGAACATTTGTTCTCTCTAACACCTCGTCAGCTGAAATACCGATAGGCCTAACGGTACCTATGCGGCTGATTCTCTCCCTCTTTCTCTAGTAGAATTAGGTACCTAACAAAAACCCAAACCACACAATATCACGGTGCCAGTAACACAAACTAAACCGACCAATAGAACTCTTGCAATCGTCAAGATGGTCATTAATTCCGGTCTAGTATCAGGGCCCACCCGTGGCGGGGTGATCCCAACAATCCTTGGTTTGTTTGATGTTCCCATTAGGCCCCACAAAAACATTTATGAAATAAGTGGTTTCTTTAATATGTTGATATTATGTGTTTTGATTTTCTTGTTTTTGAATCGTTTTCTACTCAGATTTAGGTCTAACGGTTATGTAATTAGAGATAATAGATTTGATTCAGTGTAAGAATCTTCACTTTTTGCTCA
ATGAACAATGCTACCTTCAACTATACAAACGTTAACCCTATTCCTCACATCAGGGGGAGTGTTATTATCACTATATGTGTCAGCTTCACTGTCATACTTACTATATTCGGATATATTGCTAAAATTTTCACCAACAGAAATAACTGCACCAACAATGCCATTGAATTGTACAAACGCATCAAATGTTCAGGCTGTGAACCGTTCTGCAACAAAAGGGGTGACACTTCCTCTCCCAGAACCGGAGTGGACATACCCTCGTTTATCTTGCCCGGGCTCAACCTTTCAGAAAGCACTCCTAATTAGCCCTCATAGATTCGGAGAAACCAAAGGAAACTCAGCTCCCTTGATAATAAGGGAACCTTTTATTGCTTGTGGACCAAAGGAATGCAAACACTTTGCTCTAACCCATTATGCAGCCCAACCAGGGGGATACTACAATGGAACAAGAGAAGACAGAAACAAGCTGAGGCATCTAATTTCAGTCAAATTGGGCAAAATCC
GAAAACTCACCGCAACGAAACGAAACAAATCGTTCAGAAACACTAGACCACGAGGGCCCCCCTATAGTCCCGCTGAGGGTGTGGCAGGCCCCGTGCGATAGGCTAACTGTGGTGTTCCCCGCACTCCGTCGAGCGGTTAATACGACGCTTACCAAGACGATGGTTCGGAGGAGAAATCGTCGCCAGAGATCGCGTGTCTCCCAAATGACCGACATCATGTATGGCTCACTAACACTGGGCAGTACCACAACATGGACCAGGAAGAATTTCCCTGGGTTGGCCAATATGGGAGATCGACCTTTCCAGGTCATCTCTGTTAAAATTGTTGTCTCGTCTGCCTCCCCCATGCTTTACCAAGCCAGGCTTTACTCACCACACGATGATGACAATGTGGGGTCCACCGGGCTTCAAATGTCTGGAACCACTCCACACACTCACCATATGAGAGCTCTGCCAGGTCAAAACACCTGGTTTAGTGGCAACACGAGCTCTACTCAGGT
AGATTATGGTTCTTTTTGTTGCCTGAACTGTCATAATCTTATAATTCAGTTTAATTAGCCTTGACTTCTCGGACTTTCGGATGCTTGCAAATTAGGGCGTCTTTGATGTTAAATACAGTAAGATTTACGATATGTAACTAGAAACTTTTGAAGACAGAAGAAGTATTTACCCTCATTTGTGTTAATAAATTACATTGGTAATGTAACTAACGCACCAGACAGTATGTCGCCGTTGAATGCGTAGGTAGTCTAATTCAGGCGCTGATATATGTGTCACCGGTGTGGAAATTATTTTGATATGTAATTAAACTTCACTTGTTTTTCACCGAGTACCTGGTAGGGTCTGCAATCAAAAATCTATCAATGTGATCTGTTTTATTTCGTTATGTGTTACAAATAAATGTTCGTACTGAATTTGACAGAAATTTTATTTGAAGCAAAATTGAATTTACGTATCCTAAAATCAACTTATAGGTTGCTATTTTGAACCTCTGCTCACA
CATCATCAATAATATACCTTATAGATGGAATGGTGCCAATATGTAAATGAGGTGATTTTAAAAAGTGTGGGCCGTGTGGTGATTGGCTGTGGGGTTAACGGTTAAAAGGGGCGGCGCGGCCGTGGGAAAATGACGTTTTATGGGGGTGGAGTTTTTTTGCAAGTTGTCGCGGGAAATGTTACGCATAAAAAGGCTTCTTTTCTCACGGAACTACTTAGTTTTCCCACGGTATTTAACAGGAAATGAGGTAGTTTTGACCGGATGCAAGTGAAAATTGCTGATTTTCGCGCGAAAACTGAATGAGGAAGTGTTTTTCTGAATAATGTGGTATTTATGGCAGGGTGGAGTATTTGTTCAGGGCCAGGTAGACTTTGACCCATTACGTGGAGGTTTCGATTACCGTGTTTTTTACCTGAATTTCCGCGTACCGTGTCAAAGTCTTCTGTTTTTACGTAGGTGTCAGCTGATCGCTAGGGTATTTATACCTCAGGGTTTGTGTC
GTGAATGATGATGGCGTCAAAAGACGTCGTTCCTACTGCTGCTAGCAGTGAAAATGCTAACAACAATAGTAGTATTAAGTCTCGTCTATTGGCGAGACTCAAGGGTTCAGGTGGGGCTACGTCCCCACCCAACTCGATAAAGATAACCAACCAAGATATGGCTCTGGGGCTGATTGGACAGGTCCCAGCGCCAAAGGCCACATCCGTCGATGTCCCTAAACAACAGAGGGATAGACCACCACGGACTGTTGCCGAAGTTCAACAAAATTTGCGTTGGACTGAGAGACCACAAGACCAGAATGTTAAGACGTGGGATGAGCTTGACCACACAACAAAACAACAGATACTTGATGAACACGCTGAGTGGTTTGATGCCGGTGGCTTAGGTCCAAGTACACTACCCACTAGTCATGAACGGTACACACATGAGAATGATGAAGGCCACCAGGTAAAGTGGTCGGCTAGGGAAGGTGTAGACCTTGGCATATCCGGGCTCACGA
GGTAAATACATCATTTTCAACTACAGAGTTTAGATTAGGAGTTTAGTATTTCCCTCCTTATTTCAAAAACTAGTACTGCAATTGAAAAATATCCAATCCCTTTACGGAGGTTTTGGTCAGTACGATCTGTCACCGAAAGGAACCTGATTAGCCATTCCGTCTGCTGGAAACAATAAAGACTTTCTCCCCCGGCGATTCGATTAAGTGGTACCTTGAGGTCTGGCCCTCAAAGCTGCTCGACGTGAACAGGGGAGTAATACCGTCCTACGCGTCCGGTGTTTGGTGAAACGGTTCTGAATAAGGACATTACAGTTGCTTTCGTGATTTACCTTTCTTTTATTGCCTTAGTTAGCAATCACATGGCTGGTTTGTGGCGTTCTAACTCCACTCTCGATGTCGAGCGGGGACGAAACCGTACCCAAACTGAAACAGTCCAAACTGTCCCTCGACAGGCACAAGGCATCTTGGAGTTACTCAGTTCCCCGGCAGCGCGGGAGGCG
GGCTTTAAAAATTGCGACAATGTCTGATTTTGGAATTAATCTTGATGCCATTTGCGACAATGTAAAAAAAGGCCAAACAGAATCAAGAACTGGTTCTCAATTATCAAATCGGAGTTCACGAAGAATGGATTTTGTTGATGATGAAGAGTTAAGTACTTACTTTAACTCAAAAGCCTCTGTGACACAATCAGACTCATGTTCGAATGATTTAGAAATTAAACATTCTATTATAACAGAGGCAGTAGTATGCGATGAATCTGCGCATGTGTCGGCAGATGCTATCCAGGAGAAAGATGAAACTGTTCCGCAAATGGACCATCGTATTATGAAGTGGATGTTGGATTCTCACGATGGAGTTAGTTTGAATGGAGGAATAAATTTTACAAAGGCAAAAAGTAAGTTGAAAGAAACAGAAAATGAGATTACTGAAATGAAATCAAAGACAAATTTATTAGTTAACGCTTCAGTAGGTATTAATTCAAACGTAGGAGCATTTAATC
GTTTTAATTTTATTGCAACAACAACAACAAATTACAATAACAATAAAACAAATACAAACAACAACAACATGGCACAATTTCAACAAACAGTAAACATGCAAACATTGCAGGCTGCCGCAGGGCGCAACAGCCTGGTGAATGATTTAGCCTCACGACGTGTTTATGACAATGCTGTCGAGGAGCTAAATGCACGCTCGAGACGCCCTAAGGTTCATTTCTCCAAATCAGTGTCTACGGAACAGACGCTGTTAGCTTCAAACGCTTATCCGGAGTTTGAGATTTCCTTTACTCATACCCAACATGCCGTACACTCCCTTGCGGGTGGCCTAAGGACTCTTGAGTTGGAGTATCTCATGATGCAAGTTCCGTTCGGTTCTCTGACGTACGACATCGGTGGTAACTTTGCAGCGCACCTTTTCAAAGGACGCGACTACGTTCACTGCTGTATGCCAAACTTGGATGTACGTGATATAGCTCGTCATGAAGGGCACAAAGAAGCG
ACAAAATCGCTCGAAAAAGAAAGCTTGAATCCGTTTCGCTTTATTCAATTGATAGACGATCATTTTATATGCCATCAGTCTCAATTGAAGTTTACAGTAGGGAGAGACCAACTTTATTGTTGTTGACTCACCGCTTCTGGCCTTCGAGCGAAACAATTCCGAGAGATTACGAATACGACCAAACAGTCACACTGTACGGTCGTTTCAACAACGAGGAGGAGACTCTCATCCTTTGCATATCACGTTGCAATACCTGTGACTTCTGGTGTGTCTTAGGAGATTCAAACCTTCCAGGCATCGAGATTTGGGATAGCGCACTTAGTTGTTTCGCTAACGCCGAAGACTGTACTCTTAGTGGACAGTGCTCTGCCTGTAGAAACCCTCCAGTTGAAGAAGACGCGGATTCCGACTCAAGTGAGGAATACCAAAGCTTAGGAAACCGCACCGTGATCAGAGACAGTGGCCCAGAAGGCTACTGGTCGGAATCTTCAGACGACGAA
ACCGTGGGCGAGCGGTGCCTCTGGCGAACGCAGTGGGTCCCACTGCTTGTTTGGACTGGATTTGACTTGTATTGGGCCAAGTTAATGGGCTTGGAAGTGTTTGGGCCTTTGAAATTGGCCTTTTATGTGGTTTAGGGCTCTGTCTGTTGTAAGTGATATGTGTGTAATTATGCCTTGCTGGTCTGTGTTTGGAATTTAAACGGTGAATGTTTTATTGAATACGTACGGTTCGATTACATTTATTCCTAGAATATCTGGGTTTTCTAGTACAAGTATATCAAGCCTTTGAATTATGTCTTCTATCTCGATCTCATCTATTTTTGCCCCGTTGTTTGCGAATAGGAAATTCGCTATGATGTTCCCTTCAAAGCCGTTGAAGTCGAATGGAACGTGCATGTCTCCGTACGTGTACTTGACGATCCCTTCATACTTGATGATCGCTGATGACTTGGTGGATACCAACCTCATGTGAATGAATATCTTCATGTCCTCCATGATGC
AGTAGTGTACTACCGATACATCACAAACCTTTCAGAGACACATCTTTATTTCCAAGATGAGAATTCTAATACTGCTTTTAGCAGTCACTCAACTGGCTGTGAGTAGCCCAGTTATCACTAGATGCTTTCATGGTGGGCAACTGATTGCAGAAAGGAAATCCCAAACATCGATTTCAGAATTCTGCATTAAAGATGACGTTTCTATGTTAAAATCAGAGATTGTCTACACAAAAAATGATACTGGGATTTTTGGCCACAGTAAAGTGTTTCGTCACTGGACGATCACAGACTGGAAAGCATGCAACCCTGTTGTTACGGCCGGTGGTAGTATAAATGTTATAGAGGTTGATAAAAATCTAAACCTTGTAACTAGAAATTATGTGTGCACAGGGGATTGCACTATAACAGTTGATAGGAAAAATGCCCAAATTATATTTCAGACAGACAAACTTAATCATTTTGAAGTGACAGGAACTACTATCAGCACTGGCTGGTTTAAG
TACTTATTAGTACCGCTGTTCTAAGTGACGTAAGTGGGGTGTAGGCCCGGGGAGCTGGATGCAGTAATTTATCGATGTACCTTTTCGACTACCTCAATTTGAAAACGAGTGTAAAGTAAAAGGGAGGTTACTAAACAAAATAGCCCTCCATACGGTACGATTCATAATCATATTTATATGCCCACTTGGTGTCACTCAGAAGCAGTGTTTGTGAAAAATTTGTGCGTGAGCCTTGTGCCGCACTTGCGTGAGCCTTTGGCCGCTTTTCCTTTGCGATTGTACTTTGTTTTTCCGCTCGCACAAGCGTTAAAGTACTAGTTACGGTGCTTAAAATAAAAATAAAATAAATAACTTAAATTATCAATAGTAATTTGCAATTTGTAAGTTACGACTATAATTATAATTATAATTACAATTTGTGATGGATATCGATCATTGTATGCCTGTATTTGATATGGCATATAGCGACGATAATCACCTCCCTTATTACATACAGAGAT
GGCGAGGCGGGGAAAGCACTGCGCGCTGGCGGTGGTGCTGATTTTATTTTTTCAGCGTCTCAGCGCGTCGTGACGGCACTTAGTCTGCCCGTTGAGGCGTTGTGTGTCTGCGGGCTGTTTTGTGCGGTGGTGAGCGTGTGAGGGTGTGATGACGGGGTGTAAAAAAGCCGCCCGCAGGCGGCGATGTTCAGCCGTTGTCAGTGTCCAGTGAGTAGTTTTTAAAGCGGATGACCTCCTGACCGAGCCAGCCGTTTATTTCCCGAATCCTGTCCTGTAACGGGATAAGCTCATTGCGGACAAAGACCTTTGCCACTTTCTCAATATCACCCAGCGACCCGACGTTCTCCGGCTTGCCGCCCATCAACTGAAAGGGGATGCGGTGCGCGTCCAGCAGGTCAGCGGCGCTGGCTTTTTTGATATTAAAAAAATCGTCCTTCGTTGCGACTTCACTGAGCGGGATAATTTTAATGCCGTCGGCTTTCCCCTGTGGGGCATAGAGA
CATCATCAATAATATACCTTATTTTGGATTGAAGCCAATATGATAATGAGGGGGTGGAGTTTGTGACGTGGCGCGGGGCGTGGGAACGGGGCGGGTGACGTAGTAGTGTGGCGGAAGTGTGATGTTGCAAGTGTGGCGGAACACATGTAAGCGACGGATGTGGCAAAAGTGACGTTTTTGGTGTGCGCCGGTGTACACAGGAAGTGACAATTTTCGCGCGGTTTTAGGCGGATGTTGTAGTAAATTTGGGCGTAACCGAGTAAGATTTGGCCATTTTCGCGGGAAAACTGAATAAGAGGAAGTGAAATCTGAATAATTTTGTGTTACTCATAGCGCGTAATATTTGTCTAGGGCCGCGGGGACTTTGACCGTTTACGTGGAGACTCGCCCAGGTGTTTTTCTCAGGTGTTTTCCGCGTTCCGGGTCAAAGTTGGCGTTTTATTATTATAGTCAGCTGACGTGTAGTGTATTTATACCCGGTGAGTTCCTCAAGAGGCCAC
TGGCATATTTGTAAATATGCGAGTGTCTCCAAATGAGTTTGCGAGTGTCTCCAATTGAGGCTCCTCAAACTCTCGCTATGCAATTGGAGACTGGAGTACAATATATACTAGAACCCTCAATCTCTTGAATTATCACATCCATACACGTGGCGGCCATCCGATATAATATTACCGGATGGCCGCCCGCGCCCCTTTATATCCGTACTGCTCCACGTGGTGCTTTAATTTAAATTAAAGATGTCTATTTTTGACTGACCAATGCTTTTGCATGTGAGAAGCTTAGATATTTGTGTAAAACTTGGCGACTAAGTTTTACCTTCGTTTATAAATTTAAATTAAATGTATGCCCATTCCATGTGTAAGTCCAGAATGCCTAAGCGTGATGCGCCGTGGCGTCATATGGCGGGAACCTCCAAGGTTTCCCGTTCTGGCAATTATTCTCCAAGTGGTGGAATGGGCTCAAAATCCAACAAGGCCAATGCATGGGTCAACAGGCCCAT
AGCAAAAGCAGGGTAGATAATCACTCACTGAGTGACATCAAAATCATGGCGTCCCAAGGCACCAAACGGTCTTACGAACAGATGGAGACTGATGGAGAACGCCAGAATGCCACTGAAATCAGAGCATCCGTCGGAAAAATGATTGGTGGAATTGGACGATTCTACATCCAAATGTGCACAGAACTTAAACTCAGTGATTATGAGGGACGGTTGATCCAAAACAGCTTAACAATAGAGAGAATGGTGCTCTCTGCTTTTGACGAAAGGAGAAATAAATACCTGGAAGAACATCCCAGTGCGGGGAAGGATCCTAAGAAAACTGGAGGACCTATATACAGAAGAGTAAACGGAAAGTGGATGAGAGAACTCATCCTTTATGACAAAGAAGAAATAAGGCGAATCTGGCGCCAAGCTAATAATGGTGACGATGCAACGGCTGGTCTGACTCACATGATGATCTGGCATTCCAATTTGAATGATGCAACTTATCAGAGGACAAG
GATTTAAATTATTGCAACAACAACAACAATTACAATAATAACAAACAAAATACAAACAACAACAACATGGCACAGTTTCAACAAACAATTGACATGCAGACACTTCAGGCTGCAGCGGGACGTAACAGCCTGGTTAACGATTTAGCCTCTCGACGTGTTTACGATAACGCGGTCGAGGAGTTAAATGCGCGTTCAAGACGTCCTAAGGTTCATTTCTCCAAGTCGGTGTCGACGGAACAGACACTACTAGCTTCAAACGCTTATCCGGAGTTTGAGATTTCCTTCACTCATACCCAACATGCCGTACATTCACTTGCCGGCGGGTTGCGGTCTCTTGAGCTGGAATATCTCATGATGCAAGTTCCTTTCGGATCTCTGACGTATGATATCGGCGGTAACTTTGCTGCGCACCTTTTTAAGGGTCGTGACTACGTGCACTGCTGTATGCCAAATTTGGACGTTCGCGATATAGCTCGCCATGAAGGACATAAGGAAGCCGT
AGATCTGACCAACATGGAAGTAGACACTGCTACGTTTGTTCGGCTTCATCATGAGCTCCTTTGCGCTCACGAAGGACCAAGTATTATTTCCAAGTTTGATGCAATTAAAAAAGTCAAGCTTGGTACACTTGCTAATCAATCTGGTGGTGCTAATAACATCACCGAAGCTTTCTTCGATAAGCTTCGAAACTTTGAAAGAAAGTCTGAAGCCTATTTGGCATCGGATCTAGCTGAACGCGAATTGACTAGGGATACGCACAAGGCCATTGTGTTTGTTACCAAGTCTGTATTGCTAGGAGGGAAAAGTTTGAAAGACTTGCTACCTTATGGAGTGATAGTATGTGCTTTTATTTTTATTCCCGAAACTGCTTCTGTTTTGGACAATGTCCGTGTCATGATCGGGAACCAAAAACGACCATTGACAGTAGCTTTGATAAAATACATGGCTAAATCTTTGAATTGCGATTTAGTTGGTGACTCATATGATATTTTTTATTATT
