# Supplementary material for: Towards a better solution to the shortest common supersequence problem: the deposition and reduction algorithm
Source: BMC Bioinformatics. 2006 Dec 12;7(Suppl 4):S12. doi: 10.1186/1471-2105-7-S4-S12 (PMC1780115; doi:10.1186/1471-2105-7-S4-S12)
Supplement: Additional file 1 — Real DNA sequences DNA sequences are obtained from NCBI Viral Genomes, Accessed on 01/01/2006. . Sequences are randomly selected from different genome sequences. The specific length and number of sequences are specified for each dataset. There are 60 randomly selected datasets. File name indicate the number of sequences, sequence length, and dataset number. For example, file name "DNA_N100_K500_5" indicate that it is DNA sequences dataset, with 500 sequences, each truncated to length of 100. And this is number 5 datasets for this setting. Each sequence is represented as a row in the dataset file. [file 1471-2105-7-S4-S12-S1.zip › DNA_N500_K500_9]

TAATAGGGAAAAAGTTAGTATAAATTTACACCACCCCACCGTTTAAAATAAACGATTATACAAATCAAAACTTATAAATTTACTTATCATTTCTTTACTAAACTTAAAAATACTGTGCAACAACTTAACCAACTTATCTAACCTATTACATATTCATCAAATACAAAATTTATGTATCTATTGACTTTTATTCAAAATTATGATTTGAACTTAAAATCTTATTTCTTCTATTAAATAGTAGTTTTAAAATTATTTAAACTTTTTTAAGAAAAACTATTGACAAAACTTTTAAACGTTTGCTATACTAAGTATGTAATCAAAACAAGGAGTAACAAAAATGGAAAATGAAACAAAAAACATTGAGTTGAAGCATGTTTTTCGTTTTAAGAATGGAAGTTTATGTATAGCGTTATTTGATAGAACAGAAAATGAAATTTCATTTTATGATGTTGACATTGATGAAATTGAAGATTTAAATCATAATTCTGTTTTACGCGTAA
CAAGAAAAGCTTTAACGCCAGTGTTCTCAAGCGTTTTATAAAGCTTGTAAAAAATATAAGGGCAAAAAAAGGGCAGATTTAAGCTAACTTGGAATGTTTTCGAGTTTTTGAGTTAGTTCTCTATCCATTTTTTCAGTTACATGAGTATATATGCGAATGGTTGTTTTTTCATCTACATGTCCTACCCTTTTCATAATTGCTTTTAAAGAAACATTCATTTCTACTAATAAAGTTATGTGTGTATGTCTAAATGTGTGCGTGGTAACTTTCTTATTCATATTTAAAGCTTTTGTAGTTTTCTTAAGCACACCGGCGATTTGATTATTACATAAAGGATTCCCTTTTTTTGTTGTGAATATGAACCCTCTGTCAACATAGCTCGAATTCCATCTTTTCAACATTTTGTTTTCCAGTATTATCTTTTTAAAAATTTCTACGGTTCTAGAATTGATGCTGATACTTCTTTTTGAACTTATAGTCTTTGTAGTGTCTTTGTATCC
NAAATTCTCTGGCTTTGATGCCGATGCCCATCACTGGGGTTGAGGGTTTCTCTCTATGTTCTTTGCACAACTGTGCACTAGATTTAACAGTACCATGTACTTAAACACTCCCACCACACCTGGTGGATTGGGATAGTCATGGCCTAACTTGTTCTGGAGTACATATGTGGCATGATGATTTGCGTACGTGTTATTTCTAGGTGAGTATGGTAACATACATATAACTCTAGTTGAACTCTGAATCCTGAGAACTTAGTTACACTCTCCGGAAGAAGACATAGGGTTTTGAAGGTGGGGCCTACCAATTCTGTTTGGGGGTAAATTGTAACTTCCCACAATTGTGACGATAGCAGGTAATGATCAATAGAGATTGAAGGATGAAGAATCTTGGCGGCGGCGAGGAGCTTAGCTAGCCATTACGGGATTCCTCGGGACTACGGTCTATTCTCTAGGGTCTATCATTGCGCTGTTACCCGGCCATCGTATACTTGAGCAGACGT
GGTTTTCCACGAAATCCAATTCTTCTTCTCAACCCTCATGGACGCTCTTTTACCGGAGTTTCTCGCCCACAAGCTTTCGCGTTTAGTGCTCAAATGCTTTGGTATAGGTAGTGATGAGGAAGCACCCCAGCAAATCTTTGTAGGGGAATTCCCCGTATGGGGTGGGGAAATAGTCCCCCCCCAACCGGAGGAGCTGAATCAACTAGTCATTCCCCGTAAGTGGGTTAGGTCAATAGGAAGTAGTCTTAATAGAGTAGTCTTACCACCCTCTAGTGGGGTTGTCGCCTCCCTTGAGGAGAACTGTGTGGCACCTTTCGAGGAAGCTAGCGTAGAACAGTTAGAACCAGCTAGTGGTGATACTGGTGACCTCCCTAGGAGGAAGATAAGGAGACGAGGGCGATTCGTCGCGCATGCGGTGTGTGCTGCAAAGCTGCACTTCAGCGGTTGCCCTACGCAAACGCTAGCCAACCGGTTGGCGGTGTCGAAATGGCTGGTGCAGT
ACCGGATGGCCGCGCCCGAAAAAGCAGATGGACCCCACAATGGTCCCCACGCACTAAATAATGTCAGCCAATCAATTGCAAGACTGGAAGACTCGGTAGTGACGCATGGAGTATTAAGTGGTTTCTGCACTAATTTGGACAGGCAATTTTATTGCTATGTGTGTATCATATTTTTATAGGTGTGCTACTGGCCAATCAAAGTTAGGTGATGGGGCCTACCATAAAAACGCAAAATATAGGTACGTATGTACATATTGATTATATTTTTAGGTGCGGATATAAGAGGCGCCACGTGTTTACAATGGATATGGATTGTCCTATAAATATTGTGCATGTCTCCCGTTCGTTAATGCAAGATGTATTCAGTTTACAGACGTGGGTATAAGACTCCGTATAGGAGTCCGTATGGCGCTCGTGTAACACCATATGTATATCGTAAGACCTCTGGTAAACAGACGTCTAAATCTCGTGTACCGCGAAAGTTGGTGTATGAATCGCCA
GGCGCTGGGGCTTATTATTACCCCCAGCGCCGGGACGGGACATGGGCTTTTTAAATGGGCTTTGCGAGTTTGAACAGTTCAGTATCTTCGTTATTGGGCCAACCCGGCCCAATAATTAAGAGAACGTGTTCAAATTCGTGGTATGACCGAAGGTCAAGGTAACCGGTCAACATTATTCTGGCTTGCGCAGCAAGATACACGAATTAATTTATTAATTCGTAGGACACGTGGACGGACCGAAATACTCTTGCATCTCTATAAATACCCTAATCCTGTCAAGGATAATTGCTCTCTCTCTTCTGTCAAGGTGGTTGTGCTGAGGCGGAAGATCGCCAGCGGCGATCGTCGGAACGACCTGCATCTAGAGAGGCGGCGAGGAAACTACGAAGCGTATATCGGGTATTTATAGACTTATAGCGTAGCTAGAAGTATACACTGTACAGATATTGTATCTTGTAAATTACGAAGCAATTCGTATTTGATATTAATAAAACAACTGG
GCTGGTATTCAACTGAGCTTAAATACCCTTGTCGAACAGATTGATTTTTTTTAAATCGAGTATAAGTATAATTCCGGTGATTTTTAATAGGCGTCAGAAATTCCGATTTCCCACTACCTAATTAACTGTGGATTCAGTGGAAGTTACCGATTTAAATTTATCCGAGAACTGATTAAGGAGGTGTAGGCTTCGTTGATCTGTGACTCAAGAAAGACGTGTGAACGTTATTCTCACGCGTAACATTGGAATACTCTCGACTTGTACGGGAAAGCCTTCATAAACGCCATTCCTCTTGGTGTTGGGTTCTGAAGAGGAGTACCTGTTCGAAAGAATCACCTAAAATCGCTGGTGATTGTTACTACCATGGCACTGGTAAAGACTAAACCGCTTGTGTTAACAGCCGCCAATGAAGAACAATTATATAAGCAAATTTCTGGCGCGCTTGAATCTGTGAACAAGAACATGAAAATGTTCAGAGCCTGTGTTCCGCTTGAGCTGAA
TAATATTACCGGATGGCCGCGCCTTTTCCTTTTATGTGGTCCCCACGAGGGTTCCACAGACGTCACTGTCAACCAATCAAATTGCATACTCAAACGTTAAATAAGTGTTCATTTGTCTTTATATACTTGGTCCCCAAGTATTTTGTCTTGCAATATGTGGGACCCACTTCTAAATGAATTTCCTGAATCTGTTCACGGATTTCGTTGTATGTTAGCTATTAAATATTTGCAGTCCGTTGAGGAAACTTACGAGCCCAATACATTGGGCCACGATTTAATTAGGGATCTTATATCTGTTGTAAGGGCCCGTGACTATGTCGAAGCGACCAGGCGATATAATCATTTCCACGCCCGTCTCGAAGGTTCGCCGAAGGCTGAACTTCGACAGCCCATACAGCAGCCGTGCTGCTGTCCCCATTGTCCAAGGCACAAACAAGCGACGATCATGGACGTACAGGCCCATGTACCGAAAGCCCAGAATATACAGAATGTATCGAAGC
ACCGGATGGCCGCGCTTTTTTTATACTGGGCTTTATATAGAGGCCCATTTGGAGTGGGTTTTTGGCCCATTTGGACTAACCACTCTCTTTCCTCGTATTTTCTCTGTGGTTTCTTTTAACTTTAATTTAAAATCACTTTTAAATTAAATATCTTTTTTTTTGTGTGGTCAATTTCGACAGCTGTTCTGCATAATATATATACTGACGACGTGGGTAATTTTCGACCAAGTTACAGTGTTTAAGTCGAAATTGTTTTTAACTGCTTTTGATTTAAGAGCTCATGGACCTATTGAGCTACATTGCACGTGTACCATTTAAATTGATCGTGTGGAGTCAAATTTTACATAATTGTATGAACTGACATGCATATATATTTGGCCGAAATAGGAAATGAGCTCATTATTACGTGGTATACAGACAATATTTGAAAATGTATCCTACGAAGTATAGGCGTGTGTCTTTGTCTAGCCAACCACGTAATTATTCACGTAATACTTCGA
GCAAAAGCAGGGGAATTACTTAACTAGCAAAATGGAAACAATATCACTAATAACTATACTACTAGTAGTAACAGCAAGCAATGCAGATAAAATCTGCATCGGCCACCAGTCAACAAACTCCACAGAAACTGTGGACACGCTAACAGAAACCAATGTTCCTGTGACACATGCCAAAGAATTGCTCCACACAGAGCATAATGGAATGCTGTGTGCAACAAGCCTGGGACATCCCCTCATTCTAGACACATGCACTATTGAAGGACTAGTCTATGGCAACCCTTCTTGTGACCTGCTGTTGGGAGGAAGAGAATGGTCCTACATCGTCGAAAGATCATCAGCTGTAAATGGAACGTGTTACCCTGGGAATGTAGAAAACCTAGAGGAACTCAGGACACTTTTTAGTTCCGCTAGTTCCTACCAAAGAATCCAAATCTTCCCAGACACAACCTGGAATGTGACTTACACTGGAACAAGCAGAGCATGTTCAGGTTCATTCTACA
GTATTTAAAATTCATGTTTTTGCATCATGGCGTGGGTTACGCAAGCGTATAGTTCGGGATTGTCACAGAACAGTATCATTAGTCTAACAGGGAATGACAGGACTGTTGCTGATGGCACTTTTAATTCCATGATTATGCCAAGAGCTGTAATTGCTAATGAGCGTGAACATTTTATGAAAACGAGAATAGATAAGATTGAACATGATTTAAGTCGTAACGCTAAACAAGAGATGATGGATCGCCAGTCTCTGGCTGAGGATTACAGTGCATTGAATTTAGCAGTTGGTCAGGAGATAAAACTAGATATCGCTACTCAACATCAGCTAAATAGATTAGGTTCATCAATGTATAAGGCTGATCATGAACGTGAGGCTGAACTGACTGATCTAATTAACAGGATTCGTGAGAATGAAGTCACCGTTAATGGTATTCTAGAGAACCAGAAAGCTATAACAGCTGCTGAACGTGCAGATTTACTATTAGAGGTTGTCGCTTCGACC
GAGTTCTCCGAGCGTGAATTCCAGCAATATATTTGACTCATCCAGATCGTTACAGTTTTCTGCCCTGATTAAGGATCTTCCGATTCAGTCTTCCCTAGGACTCGGATGCTGTTGGGGTGATTGGGCTGACTGTTTAATAGGTGAACACCTATTGCAACGATCCTAGTCTTATATATTGTTATCTATCGAATACAACTTGAACTGCCAAGGATCTTCCGGCTCAGGTTTTCTGCAAAACCCGGTTGCTGTTGCAGGCTGCTTCAAGGATCCCATTTCATAAATAGGGTTTGAAATGGCATTTGTTCCCACGAAGACCGCACTTACTTTCTCGGCTGAAGATGAGTCAGGCCTTGAAAAAGCTGTTTCCGACGCACTCTCGGGGTGCGTTGAGCTAAACATGGGTATCCGGAGATGTGCCGCTTTCCCCGCCATAAACCAAGACGCTTTCCTTTGTGAATTGACAACCAAAGAAGCTAAAGGCGTCTTGAGGTCTCTCGCCG
TTAAAAAACTGCACACGTCCACTCTCCACCATGGAAGACTATACACTGCGCGAAAGAGAACAAGAAATTTATAATAGGCAAGTTATCAAAAGACCCTTTGACCCCGATAGTTACCTCACCGCTGACCTCCATCTTTATCTCAAGAACGGGAAAACGTTGACGATCCACATCGAGCGGAACCTCTTCTTTAGCCATGAGTTCACTTGGGAAGAAATTTGTCGTGGCGCTTACCGCGAACATTATTTATCTAACTCTGGGCCTGGTAAATGCGATACTCAAGAATATATTGATGGTTTAGTTGCTGACAATGGTGGCCGTTCCACTCACAATTCATCCTACCTTGAACCTGTCGCTTTCCAACTTACTCTATTGGGCAACTTTGATTTGGGCAGCATTCACTTGAGGATTGGTGATTATCTAGGATTCCGCGACGGACAAAGATTCCCCTGCAAAGAAACGATTCACGGTAGACGCGATACTATTGGACCATTCATGCAAGG
GAAATACTACCCAGGTTTTTTCCTTGAGTTATGCTTTTAGCTTAAGCTCATATCATTGGTTGTCGTCATGACTCGCATTTTTTGCGATGAATGACTCAATCTATTCGGGAGTCTATGGGACTTTGTAATCCGAGAACTCGCATCAGTGTGACGTATTGGATGCAAAGTGACTGCCCGTCATATCTTTTACTTTTCTGCGTTTATAAATCAAAAACCCAAAAATATATCTTCTCTCCATAAGAGAGTACCTAATATAATACCTAGCTCAGCCCACTAAACGAAACAGAATATCTTGAGCGATAAAAAAGGTAACACCAATGGGCCGGTAGTTATCGAAGTTTTGATGGGTTTATTCAAACCCATCCTCCCTTATAAGGGGTCTTACGATACCCCTATAGCCCCCGGTTATCAAGTAAATATTTATATATTGTGAATAGTTTTACTTTTGTTGATAGTTCTTCTTCAGATTTTATCTTAATGTCGATATTGCGATTACTATT
GGCTTAAAAAGTAGAGATCGATGGCGTCTTCACTGTACGCACAATTAATCTCACAAAATTACTATTCTCTAGGAAATGAAATTTTATCTGATCAACAAACTAATAAAGTGGTATCAGACTATGTGGATGCAGGAAACTACACCTATGCTCAATTGCCACCTACAACGTGGGGATCTGGGTCAATACTTAAATCGGCATTCTCTACACCTGAAATAACTGGACCACATACGAATACAGTAATTGAATGGAGTAACTTAATAAATACTAATACTTGGCTGTTATATCAGAAACCATTAAATTCAGTTAGATTATTAAAGCATGGTCCAGACACTTATAACAGCAATCTAGCAGCATTTGAGCTATGGTATGGAAAATCTGGAACTACTATAACATCCGTATATTATAACACTATCAATAACCAAAATAAGACGCATGATGCTAATTCAGATTGTTTAATTTTATTTTGGAACGAGGGATCTACACAGTTAGAAAAACAAGTC
GCAAAATGGGTACGTAGTTAACCACTGCGTATCAGGATTGCAGGCCACGAAGGGTATTTGCATATCTTTCTATGCGGTATTACGGCTTAAAACCCGTTGTATCTTGTAGTTTGACTGCCTGTATCACTAGTGGCCATTTTATTTAGGTTAGAGACCCCTGATAGTAGGAGAGTTACAAACTCTTTAAAAATTGTTGACCCCGGAAAAGATGGTGACCCCTGTAAGTAGTTGATCTAGAAGATCTATGCGCTGGCATAGTAATCCAGTGTTTCCTGTTTTAGGATGACCTCTGAAAGTAGATGACCGTGGAAAGTCACGTAGTGCCCCAATAAGCACGTTTGGGCAGCGTGCGCTATCACAAGGCTTGATCTCCGAGGAGCCCCTTGTTTTAGCTGGCTGGAAGCCAATGATCTTAAGTAGATAAGTGCTGTTGCTTGTAGTTCAACAGAAAGCTTTGAGTACGTCTTTCTTGCGAGAAAGAACACATGCATTCTTATGCT
AAATTAACTCAACCCAAAGCAATCTGACAACGAACAAAGCGAACACAAGCTCTCTTCAAGCTCTCACTCGCTCTCAGTCGTCTGATCGCGCACACCTCGTTCATTGTGAGCTCTCGCATAGAGATAAGCAATGGAGCACTCGAAGTGTGTTCTCGACGGATTCGGCAAGCAGGGGGTCATCGCTAATGACCCGTACGTCCGGTGCGAAGCGCGCACGCTGCTATTCCTCAGCACCGAAGAGGAGGTTGACATTGTGGTCAACCACCACGGATCAGGTAGCATTTTCTGGTCCAAGGATGGAGTTAGAACACAAACAAGCAAGAATCTGTACAAGGCTATGTCACTTGGACTAGGCTACGACCTCGCAGCCGATGTCTTTGTGTGTGGCATGTGCAGATCAAGCTGTGCACACTACCGGTACTTCATTGAAGATCATTTCGCTTGCGAAAAACTGGTAGAAAAGAATTGTGCATACATCAAGAATGAACGATTCACCAAGG
GGAATGGACCGCCTTGACGGCTAAGCCAGTTGACAGCGGCCTCTGCCGAGACTTCGACGTGCTTACGAATCGTGCGCAGCCGGGTGCACACGCCCTTGATGAGGTCTTGCAACGCGCTGTACGAACCGCGCAGGTACGCGCCCGGGTTCAACAGCACATCGAGTGGGATTTCCATGTGCTTGCCGTACAGTCGCACTTCTGCGCGCACCCAGCGCGAGGACGGCAGGCCCTCGGCTTTGCCTTTCTCGTACACGCACAGTTCCTTGTGGCCTTTGCCGCCGACATACAGCGTGCAGCCGGTGTTGTGGCCTTCGTCGGAAATGAAGCGGTGGCGCGGAGGGCATCCGCCCTCGGTAAAGCCGCCCTGCGCGGCAACCTCGCGGAGCGCATGCACGTCCAGGCGTTCGCCCTCGTAGTCGTCGTGCGCGCAGTCAACACGGGTGATCTTGGCATCGAGCATGGCGCACTGCTTGTAGACGCGTGCCCAGTCACGAATCCAC
TTAAAACTGGGAGTGGGTTGTTCCCACTCACTCCACCCATGCGGTGTTGTACTCTGTTATTACGGTAACTTTGTACGCCAGTTTTTCCCACCCTTCCCCATAATGTAACTTAGAAGTTTGTACAATATGACCAATAGGTGACAATCATCCAGACTGTCAAAGGTCAAGCACTTCTGTTTCCCCGGTCAATGAGGATATGCTTTACCCAAGGCAAAAACCTTAGAGATCGTTATCCCCACACTGCCTACACAGAGCCCAGTACCATTTTTGATATAATTGGGTTGGTCGCTCCCTGCAAACCCAGCAGTAGACCTGGCAGATGAGGCTGGACATTCCCCACTGGCGACAGTGGTCCAGCCTGCGTGGCTGCCTGCTCACCCTTCTTGGGTGAGAAGCCTAATTATTGACAAGGTGTGAAGAGCCGCGTGTGCTCAGTGTGCTTCCTCCGGCCCCTGAATGTGGCTAACCTTAACCCTGCAGCCGTTGCCCATAATCCAATG
ACACAAAGTCCTGGACAACAAAAACAAAAAAACTCTTTCATCAATATTTCGTTTCTCTTAAGTATTAACTTTAAATATAATTATAAAGATTGTGTATTCTTCAACGACAGAGGAGTTCTCTATCTACTTTATAACAGTTTTATTAAAGTTTGTTCTTGCGATAGTATGGGTTACTATCACTCCAAGACTGATAATCCAAAATTGATAACTACAAAAATAAGGAAGTACAAAGTATTCTCAATTCCTGTTAAAACTCAGGTTATCATCATTACTGGATCGACTCTCTCATTAGACTTCTTTACACTACAAACATGGATACACCTCCAAGAGGGTTTTATCTTAGAAATGGGTGTTAGATCTACAAATGGTGTGCTGAAAATAGTTAACACTATTTGCCAAGAGAATGGGAAGATAGAGCGTGATAGGTGGGATTGGTACGGTTGTGCGGATAGTGGTTTGCGTAAGGTTCATTATGATGAAGGGATAGCTAGATCTGAGAG
TAGTAGTAGACTCCGGAAGAGACAAATCAAAAAAAGATGGAGAAATATAGAGAAATACACAGGGATCTGAAGGAGTTTACTATTAACTCATTAACAGCCGTGGAATGCATGGATTACTTGGATAGGCTCTATGCTGTCCGGCATGACATTGTTGACCAGATGATAAAACATGAATGGTCAGACAATAAAGACAGCGAGGAGCCAATAAGTAAGGTATTGCTGTTTGCTGGGATACCTAATAATGTCATAACAGCATTGGAAAAAAAGGTTATCCCTGATCATCCAAGTGGTAAAACACTGCGGTCTTTTTTTAAGATGACACCTGACAACTATCGAATAACAGGTTCCTTAATCGAGTTTGTGGAGGTAACTGTGACTGCAGATGTAGATAAGGGTATCAGAGAGAAGAAAATGAAATATGAGCTAGGTCTGAAATATCTAGAGCAAGAACTCATGACATTTTTTCATAGGGGAGAACTACAAAACCCTTATAAAATTAC
GTATTCATCTGAGCATAAATACCCTTTGAGAGCAGAAGATCTTTCGTCAACCAAGCAATTTGTCTAAATCGAAACTTCTAATAGGCGTCAGAATTTCGATTCCCACTACCTACTTAACTGTGGATTCAGTGGAAGTTTCGCTGGTGACATTTTCTGAGAACGATTAACCGGTGGAGTCCGGGTCTTCGATACTCAAAGAAAGAAGTGTTAAGAGTGGTTTTATCCTCTTCACTTACCAACTGAATACGTCCTCGCTTGTACGGGATAGGCTCATTTTGAAGTAGTTCCTCACTACTTGAGCTTCTGTTGAGGAGTACCTGCTTGAGAAGAGCTTCTAAAATCGCTGAAGCTAACAATTATGGCCCTTATTCGATCTAAGCCAATCGTCCTGACAGCCGCTAATGAAGAGGAATTGTACAAGCAAATTACTAGCGCGCTGGTTTCCGTGAATGCCAACTTGAAGATGTTCCAAGCTTGTTTTCCACTCGAATTGAAGAATA
AAATTAACTCAACCCAAAGCAATCTGACAACGAACAAAGCGAACACAAGCTCTCTTCAAGCTCTCACTCGCTCTCAGTCGTCTGATCGCGCACACCTCGTTCATTGTGAGCTCTCGCATAGAGATAAGCAATGGAGCACTCGAAGTGTGTTCTCGACGGATTCGGCAAGCAGGGGGTCATCGCTAATGACCCGTACGTCCGGTGCGAAGCGCGCACGCTGCTATTCCTCAGCACCGAAGAGGAGGTTGACATTGTGGTCAACCACCACGGATCAGGTAGCATTTTCTGGTCCAAGGATGGAGTTAGAACACAAACAAGCAAGAATCTGTACAAGGCTATGTCACTTGGACTAGGCTACGACCTCGCAGCCGATGTCTTTGTGTGTGGCATGTGCAGATCAAGCTGTGCACACTACCGGTACTTCATTGAAGATCATTTCGCTTGCGAAAAACTGGTAGAAAAGAATTGTGCATACATCAAGAATGAACGATTCACCAAGG
ACCGGTGGCGAGCGGGGAATTTGGGTTCCAGGTGGGACCCACACCTGGAACAGCCTGGAAAGAACGTGAGTGGGCCAAATAAGTGGGCCGTTGAATTGGGCTTTTTATTCAAAACTATCTCAAATTTACGAAGCCCATTATTATTCATTTGAGAAAAATTACATTAAACATAGTCCGTATAAATATACATTTATACGGTTACATTCTTGTATACATGGTATTCGTCGTTTACTTGGATATCTATTACTGGAGCTTCCTGTTGCATCATGATATCTATTATTTCAACCATGTCTTCTGATTTGAACTCTTCTATTGTTGAATCTCTATACATGATCCTTAGTATGTTCTTGATACCTTCTTCTAAAGCATTAAAATTGAATGGTGGTATGATACCGTGATGTCCGTATGGAATGGAGAATTTGTTCTTGACTAGTGCTGGTGACCTTGTTGAAAACACTTCTACGTCAACTCTGAATTTTATTTCTGATCTGAACTTGACG
TAATAAAAGACGACGTGGCTTGATGGACAGCCGTAGGATGTGTTCTGAGATGTGGACTCCGAGCAAAACTATCTCTAATACCAGTTGCCCACCTGCCGAGTGCCCTCTTCGGCTTTTATGGGCCATAACAGGCCGGCTCTTTGCATGGGCGGGGGGGCAACCATAATATTACCGCCCCCCCGGCCCATGCGAGGGCCCATGCTCAACGGGTCCCGAGCGGCTTTGGCTTTCACATGGGCTTGTCCCCCGCGATGCGATCTGCTCTGCCATGCTTTGGCGGCTTTATAAAGCCGTTCTCAGACCTTTGTTTTCCAATGCAGTACCAGGGGTACGAGCAGCTCAGTAGATCTGGATCCGTGGAGCAACCCAGCCCCGGTGCTAGCTTTGCTTTCCCGGTGAAGGTGACAGCCCTCGTCTGTTTCGCAGCGATTGTTGGAGCCTGTATTCTTGTATTCTTGTACAAGACGTGCATTGCGGACTGCATAACGCAGTACCGGCTT
ACCGTGGGCGAGCGGTGCCTCTGGTGAACGCAGTGGGCCCCACTTCAAACATGTGACTAAAAATGGGCCTTTTGTAGCAATTGGGCCTTAAAAAGAATTGGGCTTGGACCAATAGATTTGATATTGGGCCTATAAATTAAAATTGCTCTTTGTAAAAAAACGAACATTTTATTCATTTGAAATCAATTACACACTCACGCAGATACATTGGTACATACACCATATTCATCAAATATCTGAATATCAAATACTGGAGCTTCATGCATCATTAATATATCAATTATCTCCGTCATGTCTTCCTGCTTGAACTCATCAAACGATGAGTCCCTATACATGATAGCCAAGATATTCCTAATCCCCTCTTCCAAATTATTGAAGTCGAAAGGAGGTATAATCCCATCATGCTTGTATGGAAGCATGAATTTCTTCTTCACAAGAACTGGAGATCTTGTGGATGTTAGCTGAATGTAAACCTTAATAGATTCATCACCTCTCAATGT
GATCAAAATACTTGGGGAACGGTTAGGGAGTAAACTTCGCGATAATTTTAAAAATTCATGTATAACCCCCCTCTTATAACCATTTTAAGGCAGGTGATGAAATGGAGATTATAGTCGATGAAAATTTAGTGCTTAAAGAAAAAGAAAGGCTACAAGTATTATATAAAGACATACCTAGCAATAAATTAAAAGTAGTTGATGGTTTAATTATTCAAGCAGCAAGGCTACGTGTAATGCTTGATTACATGTGGGAAGACATAAAAGAAAAAGGTGATTATGATTTATTTACTCAATCTGAAAAGGCGCCACCATATGAAAGGGAAAGACCAGTAGCCAAACTATTTAATGCTAGAGATGCTGCATATCAAAAAATAATCAAACAATTATCGGATTTATTGCCCGAAGAGAAAGAAGACACAGAAACGCCATCTGATGATTACCTATGATTAGTAATAAATACGTTGATGAATATATAAATTTGTGGAAACAAGGAAAGATAA
CTAACGATTACGCGAACCTGAATGAAGCAGAAGGCTTCATTTGGTGACCCCGACGTGATCGTTAGGGAATAGTGGTCGGCCACAGGCGTGGCGATCCTGCCCTCATCCGTCTCGCTTAACGGAGCAGGACGATGACCCTAGTAGAGGGGGCTGCGGCTTAGGAGGGCAGAAGCTGAGTGACGTCGGAGGGAGCTCCACGGCCGGGGGGCAAGATAACCTACCGAGAACTCAGAGAGTCGTTGGAAGACGGGAAGGAAGCCCGACGACTGAGCAGTCCACCCCAGGCGTTGATTCTGGTCGCCCGGTGGATCAAAGCATGGAAGCCGTCATAAAGGTGATTTCGTCCGCGTGTAAAACCTATTGCGGAAAAACCTCTCCTTCTAAGAAGGAAATAGGGGCCATGTTGTCCCTCTTACAAAAGGAAGGGTTGCTTATGTCTCCCTCAGACTTATATTCCCCGGGGTCATGGGATCCCATTACCGCGGCACTCACCCAGCGGG
AGCAAAGATGGCACGATTCATAATTTTATTCCTACTGTTGGCGCCTGTTTACAGTCGTCTATGTCTTAGAAACCATCCTGACACCACCTGGATAGGTGACTCCCGAAGCGATCAATCAAGGGTGAACCAACAGTCTCTTGATCTGGTTACAAACTTCAAGGGAATTCTACAAGCCAAGAACGGGAATGGTCTCATGAAGCAGATGAGCGGAAGGTTCCCAAGTGATTGGTACCAACCTACTACAAAGTATAGGATTCTATACATTGGTACAAACGACTGCACTGAGGGCCCTAACGACGTGATCATACCGACGTCAATGACACTAGACAATGTGGCAAGGGACCTGTACCTGGGAGCATGTCGAGGAGATGTAAGAGTGACACCAACCTTCGTGGGAGCAGCTGAGCTTGGACTGATTGGGAGAACAGATGCCTTAACAGAATTTTCTGTAAAGGTGCTGACTTTCAACAACCCTACTATTGTAGTAGTTGGACTAAATG
ACGATAGGGACGATAGTTTGGCTTTTTCCCCTATCTTTTTTATCACTATATAGAGATCAAAAAGATAGGGAAAAAACGGGTTTTATCGTCCCTATCGTCCCAAACCGGAACGTGCTGAAAATTACACGTTAAGTTGTACTTATTTACGAGTTTGACTTTACCGGAGCGATGAACAATGCTCCGGTCAACGATGAAGGAAGGGCAAACCATGACCCAAAGCGGAATTGATTGGCGTGAGGTGCTGTTTGACCTGCGGCGCCTCGACCTGATGCCGAAAGACGTGGCGCGGGAACTGCGTGGCGTGATCAGCGAGGCCGCGGTGCGCGCGTACACCGAGGAAGTGCGCGAGCCGTCGCATGTGCGCGGTGAGCTGATCCTCGATCTCTGGTGCGAAAAGACGGGCAAGCGCCGCGAAGACGCGCCGCGCCGCCCGCTGTTGCTGCGCTCGAACCCTCTGGCGCGTGTGGTGCGGGCATGAGCAAGCTGACCGCAAAGCAGCA
GATTTGCCATAATGGATACTTTTATTACAAGAAACTTCCAGACTACAATAATACAAAAGGCCAAAAACACAATGGCAGAATTTAGTGAAGATCCTGAATTACAACCAGCAATGCTATTCAACATCTGCGTCCATCTAGAGGTTTGCTATGTAATAAGTGACATGAATTTTCTTGACGAAGAAGGAAAAGCATATACAGCATTAGAAGGACAAGGGAAAGAACAAAACTTGAGACCACAATATGAAGTAATTGAGGGAATGCCAAGAACCATAGCATGGATGGTCCAAAGATCCTTAGCTCAAGAGCATGGAATAGAGACTCCAAAGTATCTGGCTGATTTGTTTGATTATAAAACCAAGAGATTTATAGAAGTTGGAATAACAAAAGGATTGGCTGATGATTACTTTTGGAAAAAGAAAGAAAAGCTGGGAAATAGCATGGAACTGATGATATTCAGCTACAATCAAGACTATTCGTTAAGTAATGAATCCTCATTGGAT
TGGCATATTTGTAAATATGCGAGTGTCTCCAAATGAGTTTGCGAGTGTCTCCAATTGAGGCTCCTCAAACTCTCGCTATGCAATTGGAGACTGGAGTACAATATATACTAGAACCCTCAATCTCTTGAATTATCACATTCATACACGTGGCGGCCATCCGATATAATATTACCGGATGGCCGCCCGCGCCCCTTTATATCCGTACGCCGCATTTCGATTCCAGAAATGCCCTTCCCACGCTTTATACACGGTATTCTATACCGTTGGATAAAGCTTATTGCACTCTATCATTGAATTTTGAATTATTGTCATTGCTTTTGTGTTTCGATATTTATGGATGGGTCTGACACATTACTGACATTGTACAATTCGACCAATCAAAATTCACGATAGAAGTCTAGTTAAATCGTTTATTAATATGAGATCCTTATAAGTAAACATATTTGATAAAGAAAAAACGATCATCGTTTTTAATGTTTGTCTTGTTATTTTAGGCAAAC
TTCTCTCTCCGCAATCGGTACTCAGATAGTTTAGCCCCCATATTAGGTACTCAATATATACATGAGTACCAAATGGCATAGATGTAAATAATGGGAATATAATTTGAATTGAAAAGCGGCCATCCGTATAATATTACCGGATGGCCGCGCCCCCCTCTTTATGGTGGTCCCCCCCACGTGGATGGCCGCGCCCCCCTCTTTATGGTGGTCCCCCCCACGTGGATGGCCGCGCCCCCCGCTTTATGGTGGCCCCCCCCACGTGGAGATGTCCCCCACTCAGAACGCTCGCTCAAAGCTTGTATATGTGTGGTCCCCCTTTAAGTACTTGGGCAACAAGTCGTCGCCTGTACAATGTGGGACCCTTTACTAAACGAGTTTCCTGAGTCTGTCCACGGTTTCCGGAGATCTTGCACATGGTGATTTCAGGATGAGAAGAGGTGCCTATACCCCCCGTTCTACTCCATTCCCTCGTGACCGGAGATCGTATAATGCCGGTAAGG
TTTAATAAGTGTTGTGCAGATTAATCTGCACAGCACTAGCCACAAAGTTCAGTGGTCCCAATTATGGGATATAAAACTCAATGGTCGACGGAGTGACCTGGAAATGCTCCCCGTGAGAAACCTTGTTTAAACGCACTTGGACCTTCTCCGGCCTCAGCGCCAGGCATAGCTGGATCGTCAATCCCAAGTTTGGACTTAGACTTGCTCTATGTTACAATTGGGAGGAGCGTGACTTACCATTGGTCGTTGATGACGTTAATTCCAAACAAAAACAACAACAACAACTTAGTTTAAATAATTCCGGTCTTTAAGCATCAGGGTAGACCGATGAGGAATAAAGAACCCTATAAGACTGATTCGATACCAAGAGCTGGTGTCTGAGGGATTACGACTCGCGTGGTCGGACAGCACATGTTAGTCATGTATTATGGTGTTTCCCAACACGTATCTTTGCTCTAGTATTGAACTTTAGTGATGAGTGTACTTGGCATGTACACCTG
ACCGGATGGCCGCCCGAAATTTCGTGGTGGTCCCCCCCATGTCGGCCGTGGTCCCCCCCATGTCGGCCAATGAATAACGTGCCTTGAATGTTAGATAAGTGGAAAGTGACGTTTGCTTTTGTCTTTATATACGTCAGCCCTAATTTTAACGGTGTAAGATGTGGGATCCTTTAGTTAACGATTTCCCTGAAACCGTTCACGGTTTTAGGTGTATGTTAGCGGTTAAGTACCTCCTACTTGTTGAATCTACGTACGCTCCAGATACTGTTGGGTACGATCTTGTACGCGATCTTATTGGAGTTGTTCGAGCTAAGAACTATGTCGAAGCGTCCTGCAGATATAGGAATTTTCACACCCGTCTCCAAGGTACGGCGCCGTCTGAACTTCGACAGCCCGTATGTCAGCCGTGCGAGTGCCCCCATTGCCCTCGTCACAAACAAAAGGAGATCATGGGCTCAGCGGCCCATGTATCGGAAGCCCAGGATGTACAGAATGTACAG
AAAAGTAGGTGATAGTATAAGATGACTAAATTAACATTAAAACAACAGAGGTTCGCAGATGAATATATAAGACTAGGGGAAATTACTAAGGCAGCAGTTAATGCTGGTTATAGTACCAAAACCGCTTATGCAGTAGGTAGCGAAAACTTGAAGAAACCAAGAATTAAAGCCTATATTGACGAACGATTAGAGGAATTAAAAAAACAATCAATCGCACAGCAAGATGAAGTGTTGCAGTATCTTACTTCGGTTATGCGAGGGGAAGTAACTGATCAAGAGTTGATACCTATCGGAATCGGTAAAGGCGAAATGGAAGTAGAACGACTAGAAAGACGTTCTGATACTAATGCTAGAACGAAAGCAGCAGAGTTATTAGGTAAACGTTACCGACTATTCACTGATAAACAAGAAGTAGAACACACTGGATCGGTTCAATTTGTGGATGACATCTAATGCGAGTGAAGTTAAGTGAGTTAATACCTGAACACTTTCATTCCTTA
AAATTTAACAGGCTTAATTTCCGCGCTTTACGTCAATGGCTTTCACTTACAGAAACCCCCTCGAAATTGCAATCAACAAACTTCCTAGTAAGCAGTCTGATCAACTGCTTTCCTTGACCACCGACGAGATTGAAAAGACCTTAGAAGTGACCAACCGCTTCTTCTCTTTTTCAATCACACCAGAAGATCAAGAATTGTTGACTAAGCATGGTCTAACACTTGCACCTATAGGGTTTAAGTCACACTCCCATCCAATATCCAAAATGATAGAAAATCATCTCCTGTATATATGTGTTCCGAGTCTTTTATCCTCCTTTAAGTCAGTTGCCTTTTTTTCACTTAGGGAAAATAAAGTAGACAGTTTTCTTAAGATGCATTCAGTCTTTTCCCATGGAAAAATTAAATCTTTGGGGATGTACAATGCTATAATTGATGGGAAAGATAAATATAGGTATGGTGATGTAGAGTTTTCATCTTTTAGGGATAGAGTGATTGGTCTT
ATGTATACTCGTTACAGTTACAGCCCTACTTTGGGCAAAACCTATGTGTACGACAACAAATACTTTAAGAATTTAGGTGCTGTTATTAAAAATGCCAAACGCAAGAAGCATTTAGAGGAGCACGAACATGAAGAACGCAACTTGGATTCGCTCGACAAATACTTGGTGGCGGAAGATCCTTTTTTGGGACCTGGCAAAAATCAAAAACTAACTTTGTTTAAAGAGATTCGCAGCGTTAAGCCCGACACAATGAAGCTTGTAGTTAACTGGAGCGGTCGCGAATTTCTTCGCGAAACTTGGACTCGTTTCATGGAAGACAGTTTTCCCATTGTAAACGACCAAGAAATTATGGACGTGTTTCTGTCTGTTAATATGCGACCAACCAAACCGAACCGTTGTTACCGATTCTTAGCGCAACACGCTCTGCGTTGTGATCCCGACTATATTCCTCACGAAGTCATTCGTATTGTAGAACCTTCCTATGTAGGCAGTAACAACGA
TATTAAAATTTTTCTAGGAAAATTTTAATACAAAAGCAATCAGAGGTTTGTGCCACCTTAAAACGCACACAAGCTTTCGTACCCTCTTTTCAAGAGTCAATCCGTACTCGAGATACCTTGAAAGAGATACATTCTTCCTCTCTTACTTTTCTTTATTTCTCTTTAAAACTCTCTTCTTTCTGATTATCAGATTCCAACAATCTCAGGCTTAACAGAGATACTGGGGACATACCAAGCTGCATTAAAATATTGATATGTCAACTTTCCGTTATAAGTGCAAGCAGTTGGATCAAGAGATACAGTGGTGGTTTTCTGGAACAGGCAACCGAGCATTTTGGAAATTTGAGAAAAAATTGGCTGAATTGCACGAGTGGTACTGGAGTTTGGCACTAGACCCATTTCCCTATTCTGGGTTCTTTTACAAGTGCTTTTACGAATTATTTCAACTGTGGGTCAAACTAGGACTAATTGTGCAAGTAAGCTACCTTATTTTGCTCCTT
ACCGAGGGCCGCGGGGTTTTGGAGTCTGGTCCCACATGTACTGCTGACCAATCAGCTTTCAGATTGAAAGCTATTTAAGTGCGTACCGCACTACAAAAGCAGTCATACTTACAGCTAATGGAAAACATGTGGGATCCATTGCTACATCCTTTTCCAGAGAGTTTGCACGGCTTTAGATGTATGCTTGCAATCAAGTATCTTCAAAGCTTACAGAGTAAGTATTCTCCTGATACTCTTGGGAGTGAATTCTTGAAGGATTTCATCTGCATCTTGCGGAGTAGAAATTATGCCGAAGCGTTCAATAGATACAGTGACGTCGTTGCCAATGTCTATAACACGCCGGAGGTTAAACTTCGGGAGTCAGTACAGTCTCCCTGCCTCTGCCCCCACTGCCCCAGGCATGTCGTACAAACGAAGAGCTTGGAAAAACCGTCCTATGTACACGAAGCCACGGTTTTATCGGTGGCGAAGGAGCAGTGATGTTCCACGGGGTTGTGAGG
GTTGGTATTGCGAATCATTATTTTGATCGCGACCCGGATTAATCAGAGTTTTTCTCTGAGTATATACCCGTTAGCACTCAATGGCAACTCATGTTTTGGACCTAGTGTCTACTTGTGTTTTGCGTGACGCTTTGCAGTTGCATGCCTCCTTCTGTTTGGATCCCACACCTGAACTTAATTTCTATTTCCGTTTATGGGTTTTACGAGAGGTTGTGGTTCCAACAATGAAAGTCTTCTGGGACGCTGATGCGTTGCTAGGTAGATTGGAGACGGTCTTCTCGCTCGAAGAACCATGTTTTCCCAATCCCATCGTTTACGATGCTTCGATGCCGTTGCTTAGTTACGATGATGAATTTGGTGAAGTACCTGATGAAGCGTATCTTTCACCAGAAGAACGAGAAGAGATCCACAAACCCAAATTCTTGACTCATGAACACTGGGGTAGTGAGTCGTCTGGCTCAGTGTCTCTTGAAGATGTCAAATGCCTCTATGATGAGAGT
TTCAGCTCGTGTAGCTCATTAGCTCCGAGCTCCCCAACCTACAGCCTGAGAGGCACTGGCTCGGTTGGGTAGCCAGCCTTTCGGGTAATAAAGGCTTGTTGGCATTCGGCATCTACCCGTGCCTCCTGTCTTGTCTTACTCGAGCGAACCCACAACTCCGTCCTGCTGAGCTCACAGCTCGCGGGGCGGTGAAGAACACCCAACAGTTGGCGCCCAACGTGGGGCTCGAGTAAGAGAGACTCGGCTCGAGTAAAAGAAGACCCAGCTCGAACGAGAAGACTCCGGACAGGTGAGTAGTTGCGTGTTTTCCCCGGGATGAAGAGAAGGGAGTTAGAAAAGAAGCTTCGTAAGGTTAGGGTGACACCCCAACAGGATAAATATTATACTATAGGGAATCTTCAATGGGCCATTAGAATGATAAATCTAATGGGGATCAAATGTGTGTGTGACGAGGAGTGCTCGGCAGCAGAGGTAGCCCTTATCATAACCCAATTTTCAGC
ACCGGATGGCCGCGCGATTTTTTCCCTATGGGCCTTTCTTTAATGGGCTTTAATTTGGCCCAATCATAGTCTGTCTGCCAAACCTAAATAAATGAAAATACTTTGGCGCTAAGTTAGTCTTTTGTCTATAAATTAAAGCCTCTTGGCCCACTCTCTTTAACTCAAAATGCCTAAGCGTGACGCTCCATGGCGTTCAATGGCGGGAACCTCAAAGGTTAGCCGCAACGCTAATTACTCTCCCCGTTCAGGAATTGGGCCAAGAATTAACAAGGCCGCTGAATGGGTTAACAGGCCCATGTACAGGAAGCCCAGGATATACCGGACGCTCAGGACGCCCGATGTACCAAGAAGCTGTGAAGGGCCTTGTAAGGTCCAGTCTTTCGAGCAGCGACATGACATCTTACACACTGGTAAGGTTATATGCATATCTGACGTTACTCGCGGTAACGGTATTACCCACCGTGTCGGGAAGCGGTTTTGTGTTAAGTCCGTCTACATAT
ATGGATAGCTTTGGCAGAGCTCCTCCTCTTTGGCCGCAGTCAGCTTTGCCTCGGGTCCCTGGTGCTGCTCCGTCGTCCTCTGGACTGCCGTGGAGCCGCGTCGGTGAGATAGCTATCTTTACCTTTGTTGCAGTATTGGCGCTTTACCTGCTCTGGAGTTGGGTGGGTAGAGATCTTCTCTTGGTTCTTAAGGCTCGCCGCGGAGGCACTACGGAGGAGCTGACATTTGGGCCCAGGGAGCGCCACAGTTTACCAGCTGTAGCTGTTGCTCGGGTGGAAAATCCTCCGTGTCCCAGTGGTTCAGTGGAAGCTAGACCGTTCACCGGTTAGCTGTGCCCTCAGCATGCCTCTCTCTGGAATGAAGCGTAAGAGGTCCGATGAGACGGGTCGCCGTAAGAGATCTTCTGGGGTGAAGCAGGGGCGTACATCTGCCGCCCGTGCTGGTTCTGCTGTTCGCAGGACTCGTCCCTCTCTGCAGATCCAGACGCTGCAGGCGGCTG
CGAAAAACTGAACATACAATATCCTGACATACACAGAAGTACACTACTATACCCTGAAATTAGTACTACACTACTGTCTACGTCACTATGGCTCTCACTTACAGAACGCCTATGGAGGATATTGTTATCTCATTTGAACCCCAGACACAAGCAGTAATTGCTCAGAGTGCTGCAGTCATCTACCAGAAATTGGAGGAAAGTAATTGCCGGTACTTCAACTACTACTTAACAGCTATTGCCAAGCGGAAGTTGAGTTGCGCCGGTATTTATTTAAGCCCATATTCTGCGGCTGTGCACTCTCATCCAGTGTGCAAAACACTGGAGAATTACATCTTGTACGATGTGTTACCGCATTATGTAAATAGTAGCTATTTCTTTGTAGGCATTAAAGATAGGAAACTTAAGTTACTTAAGTCTAGAGATCGCAGGCTCGAAGGTGTGCAACTCATCAATAGAGTTGTTACCTGTGCTGACAAATTGCGCTACAGCAATGAACTAGT
GTAGACCACGGAACGAGGTTCAATCCCTTGTCGACCACGGTTCTGCTACTTGTTCTTTGTTTTTCACCAACAAAATGTCAAGTTCTATCGATTTGCTGAAGTTGATTGCTGAGAAGGGTGCTGACAGCCAGAGTGCCCAAGACATCGTAGACAATCAGGTTGCGCAACAGTTATCTGCGCAGATTGAATACGCGAAAAGGTCTAAGAAAATCAACGTTCGCAATAAGCTCTCTATTGAGGAGGCTGACGCCTTCCGTGACCGTTATGGTGGTGCCTTTGACTTAAATTTGACTCAGCAGTATCATGCGCCCCATAGCCTGGCTGGTGCTCTGCGTGTAGCGGAGCATTATGACTGTCTCGACAGTTTTCCCCCTGAAGACCCCGTTATAGATTTCGGAGGGTCTTGGTGGCATCACTTTTCAAGAAGGGATAAAAGGGTGCACAGTTGTTGTCCTGTGTTGGGTGTTAGAGACGCTGCCCGACATGAGGAGAGGATGTGC
GTATTCTGTTGGCTTTCACCTGTGTTTGTGCCTCGGTTCAACCACAACCTGAAAGTTTCAGTTCCCAGGAGTATCGGTTTTTCCTCAGAAACCTTACTTCTTCAGAATGTCTAGCCTTGCTATTTCTGCTCTTCCCTCCGCGGTTGCTCAATTGAGTTTTGGTCAGCCTGCTGCCACGGTTGCCAAGTCATTTTACATGACTTCCCTTCCGTCCCTTCAGACTTGCTTCACTCAGTGCGAGTTTTCCTCTCTTTTTATTTGTTTGGCTTCTTTCCAAAAAATAAAAACATTTCTTTCTTTCCTAAGTTCAGTGCGTGAACTCGCTCTTTTTTCTGAACTGTCCACGATTGGATTCTGCTGTGAATTCATTCGCTTAGGTGTTGGAGAACATCCTTTGTTTTTTGTTTCCTTCCAGTGCGGACCTTTGTCCGTGTGTTTGGGGTGTGTGAATGGTATTTTTGCCGTTCTCAACATTTCTTTTCCCTTTTTAGACGTCGCTT
TTTGTCTCAAATCTCAATCTCATTACTGCAGCTCTCATCTCTCTCTGATTCTCATTCTCTGATTCTCTCTTGTTGTGGTTTTCAATATCTCTTGTGGTTTGGTACAAAGTCAAGTTTTCCGGAAGTTTCCTTTTAATTGTTTAATAAACTTCCACTTTTATTTCTCCTCTTCTTATTCTGTTACTGCGTTGTGCCTTGGCACAATGTCCCAGTTTTGGGGAGAATTCCCCGAGGCTGTTATTAACACCTTTCAGCGCCTTCAAATAGCGCTGATTGGTGACATAAAGAAATGTCCCCTCTCCTCCCCTCTCTTCCCCGAGCTTTCTAAGCTCGATGCTCACTCCCAGCATCATTTGCTGGCCTCCTTCGAACTCCCCAGGTTCGGAGGAGTTACTCCTGGTGTCATGGAGCAACTCCATGATGCGGAGTCTGAACTGGCTGAAGCCAGGGCTAGACTCCTTCGCGAACGGCTACACGCGGTAGCCAATAAGGAGAACATC
TTTAATAAGTGTTGTGCAGATTAATCTGCACAGCACTAGCCACAAAGTTCAGTGGTCCCAATTATGGGATATAAAACTCAATGGTCGACGGAGTGACCTGGAAATGCTCCCCGTGAGAAACCTTGTTTAAACGCACTTGGACCTTCTCCGGCCTCAGCGCCAGGCATAGCTGGATCGTCAATCCCAAGTTTGGACTTAGACTTGCTCTATGTTACAATTGGGAGGAGCGTGACTTACCATTGGTCGTTGATGACGTTAATTCCAAACAAAAACAACAACAACAACTTAGTTTAAATAATTCCGGTCTTTAAGCATCAGGGTAGACCGATGAGGAATAAAGAACCCTATAAGACTGATTCGATACCAAGAGCTGGTGTCTGAGGGATTACGACTCGCGTGGTCGGACAGCACATGTTAGTCATGTATTATGGTGTTTCCCAACACGTATCTTTGCTCTAGTATTGAACTTTAGTGATGAGTGTACTTGGCATGTACACCTG
TGTCTTGTGCAAGGGTACGACCGAATCGTAATGGAGAGGCAGTGTAGTACTAAAAGTCAATCTTGGTGTGTAAGAACAGCCGAAGATGAAGAAAACAATTTTATGATGATTTGCCGTAAGGGTAACGTTTATGAGCTAATGGAATTGGCACCATTCATTAGCGTTGATGGACATCTGCTGCATAAATACGACCATCGTGGGAGACAGTGTATTCACATGGTGGCATTGTACGACAGAAAAAATGCTATTATGAAAATAGAAATACTTGTAAACATGGGTGCAGACATTAATGCAAGGGAACGAAATACTGGTAATTCATTACTTCATATTGCTGTGAAGACAAAAAATTACGAATTGGCTGAGTGGCTGTGCCGAGAGCCAACCGTTAATCTAGGAGCTATTAATTATGAGCATCATACTGCTTACCACATGGCCTACTACCTTCATGATGAGAAGATGAAGGAGCTTTTGATAACCAACAGAGCTGTCTGTGACAATCC
GCTCATTGGATCCCGACATGTCTGCGATTGTAGGCCTCTGCCTCCTATCGGAAAAAGTCGTTTTATCTAGAAGCCTGACAGACGAGGTTTCTAAACTGTATAAATTGAATCGGGGCAACGTCAAAGAACCCCGAAAGTATGCTACTGAACGTATGTCTACACAGTCCAAACCTGTGGCGTTGCAGGTTCCTGTTTCGACAATAATTCTAGACTATAAGGATGAGGATTTTATTAAACAAAACCCAACTTATAGTGCCATGGATATAATTGGAAGCCCTAGTAATACGGCTCCGCAAACGGCGTTTCAAAGTATAATGCCGTCTCTATCTGCGCTATTTAATACCCCTTTCATCCAGGGGGCTTTTCGGCACCGGGTCATATCAAGTATGGGACCTGAAATTTCATACTTAGTTATGGTCATCGGACCACCAAGTGGTTTTATGGATACGCCAATGTATCGTACAGTCAATCATCTGTCCATACTGATGTCAAATGCTGAT
GTATTTTTATCAACTCTAACTAGCCAAGTGCTTAATTGAGTGGTTGGAGACCAGTGATTTTGAAGCGACCGCTTGCGATAAAACGCTTCAAAAAATTTGCTGTTGTTATATTCAATGGATCAGTCTATTTTGAGTAAAATCACCAGTGATGATTATGTGAATGCGATACTTCACACTAGTGCCACTAGAGTGGGTTCGGATTTACATAATGCTATGTGTAATGTAATAGTAGATCAGATAAAAGATAGTACAGAAAAAAACAAAAAGAAAAAGAAAATAGATGTAAAAAGGAATCTTAATGAGGATCAGATACAGTTGCTTGCTGAACTTTTTCCTGAAAGAAGAGTGGTGACATCTTCAGTGCACAGAGGTACGCACAGCATGGCTGCGGCCATGAGAAAGATAGAAACCGATGTTATTTTCACCTCGTTTCCAAAGAATGGAGTGATATATGATATTGGTGGAAATTGGGCGACCCACGCCAAACGAGATGATGGTGG
ACCGGATGGCCGCAAATTTTTTGGTGTCCTACTTTTACAAGGCCCAGTCCCATACTATACACAAGTGGGCCGGTGTTTTAATCAAAGTAGCAGCCCATCAGTGTTTCACGGGGACCACACAGCACTATTGACCAATCATATTTAACCTGTCAAGTCATTATAATGTATCGTCGTACGAACATTCTGGCCCATTTCACATGGTGCTGTGTCAGATGATCTATCTTTAATACAAATTGCCAAAGTGACTAGTCGTTCTTTAATTTGAAATCTCAAATAAGGCTGGTCCATTGCTTTAATATATGTACGATCATCTTTTGTTAGCACCCACATGTGAGCAATTTGAATTAACTTTAATGTAACCAATTACATTTCAGGCAAGGAGTCTAGCTATATATATCCATATATGGGTCGTGTCTATTAATACGACGGAGGGTAATTGGTTATCACGTCGAATACATGTATAGATATATTGTCTAACGTGTATATTGTTGACTCCTCAG
GTAAATGAGAATTTGAGCTATGGCTCAAACGCTCTCAAAAATCTCTAACAAAGAAAACGCCTCTTCAGGCCTTCGGCCTAAGAGGTTTAAACCCCACCAACCCATCCCAACGTGGATGGTGCGGTGTGAGCCTCTTGACCACGACTCACGTCGTGGTCGAGACCCTGTACGTGCTTCGCCACAAGCGAAACGCGTCAGAACACCTACTCCCTACCCCCGCCATCTCAAACCTGCAGCATCTGCTGTAGTTAGGAGTGGTAACAATCCTTCCCATCTCAAACCTGCATCAACGGATGTAGTTAGGAGTGGACCCCAACCCCTTTGCTGCGAAGCCAAGGACGGAGGTGTAGTTAGGAGTTGCAAAACCTACAATCTCAAACCTGCACACGAATCCAAGGCTGTCGCCTTCTCCCTTCCCAAAACGGACGGACCCACCGGAAACGAACCCGAATTCATCGCTGAGGCTTGCCCTAGCTGCGCTCTTTACGACACGTGTCCAA
GGTCGGTTATGCGGCCGAGCCATCCTGTACGGGTTTCCAAGTCGATCAGAGGTAGGGGCCGGCACAGAAACCACTCACATCAGGGCTGTGCGCCTCCAGGGCGCGTGAACTCCCACACCCCGGTGTAGTTACATCCCGGAATTGTCTCAGCGCCTCTCAGGGCGCTTCTCATAAACAGTGATCTACGCCACTCCTGACGGGTGGCTGTCAAGGATACTCACCTTCCCTACTAATGAGGGGCTAAGAGCCCCTCTCTATAGAGCGCCGCACAGGCGGCGCGATAAGAGCGCCACCAGGCGCTCATCTAAAGACCGGCCTTGAAGGGCCGGTCATAGAGATCTATTCGATCCGGCAACCGCCGGATCTCAAGGCCGCGCCAGTGCGCGGCCCTATAGAGGGGTGACTCAACTGTGCATGGCACTCGCTCGAGTGCCCACTGGAGCACTCAACCGGGGAAGTTCGACGTTCTCAACCTGCGAATGACGTTTGAATCGTCATCC
GAAAACCACATCGCAAATCCCCGCACCAGCCATAGCCACAAGCCAGTATTCTGCCACGCCCCACCCCACGGAGGCTGTCCTTTTACCTTGTCGCTATGTCTGCACTCCGCTCTCTCGCCTCTGACTTGTCAGACCCCACAACAAAAGCCGCTGCCAACGAAATAGCTTTCAAACACTTCTCCGACGGTATCAAATCCACTAAATTATCCTTCCCCTACAAAGTCGACGAATCCACTGCCATCCTCCTGGAGAAAGAAGGCGTACTCACCAACCCATTCTCCACCACCCTTCATACGCATGCCGCTGAGAAGATGCTGGAAAATCGCACCCTCAATGAAGTTGGAAAGAAACTGAAAGTGCACACGGGACCCTTCACGTTCATCCAGTTCAAAACGGGCAAGCTCGGACACGTCGGCAGAGGCCACAACCAAGGAGACCAAATCATTAACTACGCACGCGAGGCCAAGGACCTCTCCCGATTTGAAACCCTTGACACAGCC
GAAAAATTTTTAAATTCATATAACTCCCCATGCTAAGATTTGTTACTAAAAACTCTCAAGATAAATCGTCTGATCTATTCTCTATTTGTTCTGATCGCGGAACTTTTGTTGCCCATAATAGAGTTCGGACTGATTTCAAGTTTGACAACTTAGTATTCAACCGAGTTTATGGTGTTTCTCAAAAATTTACGTTAGTCGGTAACCCGACAGTCTGCTTTAATGAAGGCAGTTCTTACCTAGAAGGTATTGCTAAAAAGTACCTAACTTTGGATGGAGGACTTGCCATTGACAATGTCCTCAATGAGTTGAGATCCACTTGCGGTATCCCAGGTAATGCTGTTGCATCTCATGCGTATAATATTACATCCTGGCGTTGGTATGACAATCACGTGGCACTGTTGATGAACATGTTGCGTGCTTACCACTTACAAGTATTGACCGAACAGGGCCAATATAGCGCTGGAGATATCCCTATGTACCATGATGGACATGTCAAAATC
CAAAATAAATACAAGAAAGAAAGATTTTCTCCCACAGCTTGTATTATCTCTACGACATTAATGATTAATGAGTAGAGTTGCCACAATCGAAATATACAACGAGAACGGAATAATCGTAGCTCGGAAGAAGACGTCGGGACCGCACGCGCTCCTAGAACTCTTCAACGGAAAGCAGAAATACGATCAGGTGTCCGAACTCTTTGTAATTTGGGTTTGTGAAGAGTGTGGGAAAACCGTGTACTCTACGTGCGAATTTAAAGGAATCGTATTTGTTAGAGAGGACGGGAAAGAGACAACTGAATTCGAAACAGAAGCAGTTGTAGACTCCGACGATTGTGGGTGTGCTTACGAGTATCATTCCAAGACCGAGAGTGAAGCTTGCCTTTGCCCCGGATACGCGATAGAAGGAATCTGCGATTGCGATTGGTACGAAGACAGACCCGAAACCAGCGACAGCTCTGAGCTTTTCACCCAGTGGGAAAGGCTCGAACTCTTTTCTG
TGGCATATTTGTAAATATGCGAGTGTCTCCAAATGAGTTTGCGAGTGTCTCCAATTGAGGCTCCTCAAACTCTCGCTATGCAATTGGAGACTGGAGTACAATATATACTAGAACCCTCAATCTCTTGAATTATCACATTCATACACGTGGCGGCCATCCGATATAATATTACCGGATGGCCGCCCGCGCCCCTTTATATCCGTACGCCGCATTTCGATTCCAGAAATGCCCTTCCCACGCTTTATACACGGTATTCTATACCGTTGGATAAAGCTTATTGCACTCTATCATTGAATTTTGAATTATTGTCATTGCTTTTGTGTTTCGATATTTATGGATGGGTCTGACACATTACTGACATTGTACAATTCGACCAATCAAAATTCACGATAGAAGTCTAGTTAAATCGTTTATTAATATGAGATCCTTATAAGTAAACATATTTGATAAAGAAAAAACGATCATCGTTTTTAATGTTTGTCTTGTTATTTTAGGCAAAC
TAACTACAACCATGATTTATAAAATAAGGGAGGGACCGAAAACGGTTCAACCGAAACCGGTACATATAAAAGCGGTTGTAGAAAACAGTTATTTGGGGGCAATGTCTGCTACTGAACCCCACACGGACCAGCCGCGTACTCTAGCTGATTTGTGCAAGGTATGCAATATTCCTATGCATAGTTTGCAACTTCCTTGTGCCTTTTGCAAGAAGACGGTGTGTACAGCAGAGATTTATGCATTTCAATATAAGGACCTATTTGTGGTGTGGAGACACGGCTTTCCACATGCTGCATGTGCACTGTGCCTAGAACTGCACGGGCAAATAAATTATAGAAGGCATCGCGACCGTGCGTGCCTGTGGGAAACAGTGGAACAAGAGTGTGGAAAGCCATTGGAAGAAATATTTATAAGGTGCTGGCTGTGCCATAAACCTTTGTGCAACGTGGAAAAGCAACGGCACGTAGATTACAACAGGCGATTCCACTGTGTTAGAGGCTAT
GACATTTGTTGCACTAGGATGAGGGCCGAAAGACAGAGCACTGTGAAACTACGTCCATCCCTTCAAGCTGTTATACGTACAAATAATATAAATGCATTCAACTTACATATTGAGGGAATTGACTGTCCAACACCTGCTGACTTAAGCCGTTATTGTGTTCCAAATGGTTGGTTTTTTAAGGTTAAAAATCAGAATGTCATTCCCGTACCCCGCAATTTCCCCGCTTTTAATTATGATGTGGATATTGGTCAGTATACTGTGCTACCATTTGAAACTCTTGAAGATGTCGCGCAGTTATACGAGTCAGCGGATGGTGACTTGATACCTCATTTTGCGATTTTTGAGAATGGCATGCCAGTCGTTGCAGCAATTTCTGATCGACAGAATAATGTGTTAACACTCAGATTCCGGGCGGGGGGAGAACACTTTTTAACAATTGATGATTTGTTAGCAGCAGAACCTAGAGATTTAGACATTTATCAGGGTGTAGATCAAATGGC
GGTTGGCGCCCCTTTCGGGGCGCTTGCTTTCTTCCTTGAAGGCGCTAGGGATGTTTTGCAAAAGCGACTCATGCCTGCAGTCTTTTCATCATGCCGTTAGGTTTAGATGACGGTATATCCATATACCGGAGGAACTATGTTTCCGAAACAGAATATCGATCGAATTTATCATGTTAAACTTGTCTCTTACGATAATAAAGGAAAAGTAACTTCTGACGACTCTTTTGAGTCTGTCGAGAATTACCTCCTCCAAAATCGTTCGACCACGTATAAACCTGGTTATATTCGAAAAGATTTCCGTAAACCCACGAACTTTTGGAATGGCTATCGCTATTTCCATCAGCCCGTCGGCACGTTTACTCGGAAACTATCTGATGGTGGGCGTCAAGAGGCCGATTATGGTATAGTGAACCCTAATAAGTTCACCGCCAACAGTCAGCATCTTGGAGAGAACATGGTTATTTATCCAGGTCCTTTCTCAATAAATATTGACAACAGAG
TATTAAAATCAATACAGGTTTTGATAAAAGCGAACGTGGAGAAATCCAAACCTTTCTTTCTTTCCTCAATCTCTTCAATTGCGAACGAAATCCAAGCTTTGGTTTTGCTGAAACAAATACACAACGTATACTGAATTTGGCAAATTTCTCTCTCTCTCTCTGTCATTTTCTTTCTTCTGTCGGGACTTTCTTAGTCTTGACCCAACATGGGTCTCCCAGAATATGAGGCCGATAGTGAGGCTTTATTAAGTCAACTCACTATCGAATTCACACCCGGCATGACAGTTTCTTCATTGTTGGCACAAGTCACCACTAATGACTTTCACAGTGCCATTGAGTTTTTTGCTGCAGAAAAAGCAGTAGACATTGAGGGCGTTCATTACAATGCGTATATGCAACAAATTAGGAAAAACCCTAGTTTATTACGCATTTCCGTGGTAGCTTATGCTTTCCACGTTTCAGACATGGTAGCTGAGACCATGTCTTATGATGTTTATGAA
GAAAGTAATTCTATTACAACAATCAATTCAAGTCTTCGTGAGTGTCAGATTGTATCGTCGTTCGTGAAATATATTGCCTTGAACTTGCCTAACGGTGGCTTGCTTGATCCCTATTTCACTCGTCAGTTACATAGTCCAGAAGACTTACGGAGATTGTTAGATTTACACCATACACGATATTGTTATTGGTTTGCTTGAGGTCCACTCGCTTACTGTGACATTTGTCGTAAGAATCACTTAGTGAAGTTGGTTTACTTGAGGTCCACTCGTTTACCAAATCATTTTGCGATTATCAAGCTGTGAAGATGGCTTTTGCTGGTAGTTCTCGTACTATCAATGAAACACTATCCAGATCTAGATCTGTGGGTGTTAGTTCAGCTTTTGAATTTTCTGAATCGGAATGGGCTAGTACCATGTCTGATTTAGATAAATTCTATGAAGATGTTCTTATTCAAAACGCTCCTACTAGGAAGTGTTTTAAGATTGATTTAAAGAACAAT
ATGGTTAGGAATCGGCGTTTGCCTTCAGTTATGAGTCATTCTTTCGCGCAAGTTCCGTCAGCGCGAATTCAGAGAAGTTCTTTTGATAGATCTTGTGGTTTAAAAACTACATTCAACGCCGGTTACCTAATCCCTATCTTTTGTGATGAAGTTCTCCCTGGAGATACTTTCTCCTTGAAAGAGGCGTTTTTAGCACGTATGGCAACGCCTATCTTTCCTCTTATGGATAATTTGCGTTTAGATACGCAGTATTTCTTTGTTCCTCTTCGACTTATATGGTCGAATTTCCAAAAGTTCTGTGGAGAACAAGATAATCCTGACGATTCCACAGATTTTCTTACCCCCGTTTTAACCGCTCCTACTGGGGGATTTACTGAAGGATCGATTCATGATTATCTTGGTCTACCTACTAAAGTTGCAGGAGTTCAATGCGCTGCGTTCTGGCACAGAGCCTACAATTTGATTTGGAACCAGTACTATCGCGACGAAAATATTCAGGA
ACCGGATGGCCGCGATTTTTTTTCAAGTGGTCCCCCCGCGTGCGCTGGACCAATCATAACCATCCCTCAAAGCTTGCATGCCTGCAGGTTATCCCATCAAAACGTGGTCCCCAAGTACTTACATCAAAACATGTGGGATCCTTTACTAAACGAAGTTTCCTGAAAACCGTAACATGGTTTTAAGGTGTATGTTAGCAATTAAGTATTTGCAACTAGTAGAGAATACATACTCTCCTGATACATTAGGCTACGACCTAATACGTGATCTCATCTTGGTTATTCGTGCTAGGGATTATGTCGAAGCGTCCCGCAGATATAGTCATTTCCACTCCCGCCTCCAAGGTGCGTCGCCGTTTGAACTTCGACAGCCCATATGTCAGCCGTGCTGCTGCCCCTACTGTCCTCGTCACAAACAAAAGGAGGTCATGGGCCAACCGGACCATGTACAGAAAGCCCAGGATATACAGGATGTACAAAAGCCCTGATGTTCCTCGGGGCTG
CATCATCAATAATATACAGGACAAAGAGGTGTGGCTTAAATTTGGGTGTTGCAAGGGGCGGGGTCATGGGACGGTCAGGTTCAGGTCACGCCCTGGTCAGGGTGTTCCCACGGGAATGTCCAGTGACGTCAAAGGCGTGGTTTTACGACAGGGCGAGTTCCGCGGACTTTTGGCCGGCGCCCCGGGTTTTTGGGCGTTTATTGATTTTGCGGTTTAGCGGGTGGTGCTTTTACCACTGTTTGCGGAAGATTTAGTTGTTTATGGAGCTGGTTTTGGTGCCAGTTCCTCCACGCCTAATGTCAAAGTTTATGTCAATATAACAGAAACACTCTGTTCTCTGTTTACAGCACCCCACCCGGTGGTTTTTCGCCACGCCTTTGGGTTAATTTTATTTCCCTATACGCGGCCTTAAATTCTCAGTGCAGACGAAAGAGGACTACTCTTGAGTGCGCAGCGAGAAGAGTTTTCTCTTCGCTGTGTCTCATATATTTTCTGAAAAA
AAGACGCTGTTAAATAATTGCATATATAAAAGCCCATTGTACAAGCGTTGTAGCCTGTGCAGTGGGCTTTTTTGTGTTCAGGGGGGTAAAAAAGGGGTAAAAAATTTAATAGTTTTCCATAATATCAGCTACACTTGATTTCATTTTCTTTGTGACATGAGTATAAATTTGGGCAGTAGTTTTAGCGTCTGCATGTCCTACACGTTCCATGATTGATTTTAGCGGCACGTTATTCTCTGCTAGACGGCTAATAAGAGTGTGACGGAAGATGTGGCTAGTAAGTTTTTTTGTAATTGGGTCTTCCAATCTTTCATTAGCTTTTTTTAAAGCTAAGTTGAATGAGTTAGTCTGAATTGGAACACCGTTTTTTGTTGTAAAAAGGTATCCCATATCTCTATATCTATGATTTGTATTTTTTTCTAGTTCGTTCATAAATTCTAACTCTTGTAGAATTTCAAGTTCTCTACTTGTCATGATGGTTTCACGATAAGAAGCTAATG
GTAAAATACCAACTAATTCTCGTTCGATTCCGGCGAACATTCTATTTTACCAACATCGGTTTTTTCAGTAGTGATACTGTTTTTGTTCCCGATGTCTAACATAGTTTCTCCCTTCAGTGGTTCCTCACGAACTACGTCTGACGTTGGCAAGCAAGCGGGAGGTACTAGCGATGAGAAGCTCATTGAGTCGCTGTTCTCTGAAAAGGCTGTGAAAGAGATAGCTGCCGAGTGTAAACTCGGATGTTATAACTATCTGAAGTCTAATGAACCCCGCAACTATATAGACCTGGTGCCAAAGTCACACGTATCTGCTTGGCTCTCATGGGCTACATCCAAGTATGATAAAGGAGAGTTACCTTCCAGGGGATTCATGAACGTTCCACGCATCGTTTGTTTTCTCGTTCGTACCACAGATAGCGCAGAGTCCGGTTCTATAACCGTGAGCCTGTGCGATTCTGGTAAGGCTGCTCGTGCTGGAGTACTCGAAGCCATTGATAATC
AACGGTAAGTCTCGCCCTTGTACCAGGTGCGGTACGATTTCTCAATAGCTCCTTCAATAACAGGTTGTTATTGCCAACTACCATCATCACTTTCAAGTTTTTGCTTGTATCGTTTTCGTATCATCTCCTATTTGTATATAATTAAATAAATAAATATATATAATGTTTGAGGCTTGGTTATTTTGCAACTGTGATTGGGACAAATGGCTCAGCAGACTACACCAGACCAACAGAAACCTAAAGAGGAAACATTTGAACTGCCCACAACTATTAAAGAGTTAGCTGACCTCTTACAAATTCCTTTAGTTGATTGCTTAGTGCCTTGCAACTTCTGTGGAAGGTTCTTAGATTTTTTGGAGGTTTGCGAGTTTGACAAAAAGCAGCTAACATTGATTTGGAAAGACTACTTTGTTTCTGCTTGCTGTCGAAGTTGTTGTGTAGCTACTGCAACTTTCGAATTCAATGAATATTACCAGCAAACAGTTTTAGGTAGAGATATA
TAATATTACCGGAAGGCCGCGCAAATTTTTCCTCTCCCCACAGTCGTTGATTTGTTCTAAAGGCGCGCACGATTGCATGTTTTCGCAACACGTGTCCTCTTATGATTACTTTATGAAAATAAAGTTAGCTGTGTTCTGAAATTTCGCACATGGTGGTCCCCCAGATACTAGATAGAAATATCTAGTTATATCGCTCTTTGTTCCCAATTTATCTGATATGGTTCGTATTTTGCACGGCTGAGATCAAAATAGGAATGATAAGAAAAAGTCTGTCATACATTTCCGACTAATTTTGAACGACTGAGATCAAAATAGGAATTCCATCAAATTTAACCCATTCAATTATCCCACTATACATATAACTCCATTTAACATGTTCTATTTTAATGTTTGCTATATTATTCTAATTGGAATAATATTTCTATATATTGTACTATGTGGCATATTGGTTGCCACATTTAAATCTTAACATCCAAATGCCTTTTCACTCCCCCTATTCT
GGTCGGTTATGCGGCCGAGCCATCCTGTACGGGTTTCCAAGCCGATCAGAAGCACGGGCCGACGCTAGAGCGCCTCGCCCAGGCGCTGTGAGCCACCAGGAGCCACGAACTCGCGACCCACGGGGAGTTATACCCCCGGAATCGGCTACGGGCCATACAGGCCCGGTATCTGTCAAGGTGATCTACGCCACTCCGTGGGGTGGCTGTCAAACGCAGACTCCTTCCCTATTAATGAGGGGCTGAAGGCCCCTCCTAAGAGCCGCTTCAGGCGGCTCGCTAAGAGCGCCTTTCGGGCGCTCCTGAGTAATAACCGGCCCAACAAGGGCCGGGGAATTGATCCGGCAACCGCCGGATCTAGCGCCGCGCCTGAAGCGCGGCTTATTGAAGGGGTGACGCAACCGTGTACGGCACTCGTTCGAGTGCGTACTGGAGCACTCAACCGGGGAAGTTCGACGTTCTCAACCTTCGGATGACGTTCCCAAGCTCATCCGCGTACGAGA
GGTCGCGAGGGTCTAGCGCCTCGAAACCGGCTCGGAGCACAAGCAGACTCTAGCCCCCTCCCCTAGTACACAGAGCCCAGCAGGCAGCTACAGCCGCTCAACGCGAGTCCCTCCCCTTGCTCAAGCTCTTTAGTACACTTTTTGTCTTTTATACAATAGTTTTATTACTGCATAGTATAAGACATTTACTGCAGCACTATGTGATTCACTTTGATTCTTTTACATTTTTTTAAACATAATTACTAGCATTAAACCAATTATGATTAATAGCAAAACAATAATAACTAGCAGCAATAGGATAGTTACAGAACAGTCTGTGCATTTGTCACCTTCTTGCTCGTGTTCACTGTGCAGGCTTCCGACTTCTGCGTAGACATGTTCTTCACTTCCTGCTCCTCCGCAGCCACTGACACGTACTGCTGATAAGCCTACTGGGGTGCTTAAATGTGATGAGCTCCGTGAGCCAGATGGTGTTGGTAAGCCTACTGCTCCCGATAGTG
TGACAATGGCGACTAGCCTCCCAAGCCAGCCACCCAGGGCGAGTCATCGACCCAAAAGGTCAGACCGTCTCACACAAACAATCCCAAGTAAAGGCTCTGACGTCTCCCCCTTTTTTTAGGAACTGAAACCACGGCCCTGACGTCCCTCCCCCCTAGGAACAGGAACAGCTCTCCAGAAAAAAATAGACCTCACCCTTACCCACTTCCCCTAGCGCTGAAAAACAAGGCTCTGACGATTACCCCCTGCCCATAAAATTTGCCTAGTCAAAATAAAAGATGCCGAGTCTATAAAAGCGCAAGGACAGTTCAGGAGGTGGCTCGCTCCCTCACCGACCCTCTGGTCACGGAGACTCACCTTGGGGATCCATCCTCTCCAAGCGGCCTCGGTTGAGACGCCTTCCGTGGGACCGTCTCCCGGCCTCGGCACCTCCTGAACTGCTCCTCCCAAGGTAAGTCTCCTCTCAGGTCGAGCTCGGCTGCCCCTTAGGTAGTCGCTCCCC
AGCAAAAGCAGGTACTGATTCGAAATGGAAGATTTTGTGCGACAATGCTTCAATCCGATGATTGTCGAACTTGCGGAAAAGGCAATGAAAGAGTATGGAGAAGATCTGAAAATCGAAACAAACAAATTTGCAGCAATATGCACTCACTTGGAAGTATGCTTCATGTATTCAGATTTTCATTTCATCAATGAGCAAGGCGAGTCAATAATGGTAGAGCTTGATGATCCAAATGCACTTTTGAAGCACAGATTTGAAATAATAGAGGGAAGAGATCGCACAATGGCCTGGACAGTAGTAAACAGTATTTGCAACACCACAGGAGCTGAGAAACCGAAGTTTCTGCCAGATTTGTATGATTACAAGGAGAATAGATTCATCGAGATTGGAGTGACAAGGAGAGAAGTCCACATATACTATCTTGAAAAGGCCAATAAAATTAAATCTGAGAATACACACATCCACATTTTCTCATTCACTGGGGAAGAAATGGCCACAAAGGC
CATCATCAATATAACACCGCAAGATGGCGACCGAGTTAACATGCAAATGAGGTGGGCGGAGTTACGCGACCTTTGTCTCGGGAACGCGGAAGTGGGCGCGGCGGGTTTCGGGGAGGAGCGCGGGGCGGGGCGGGCGTGTCGCGCGGCGGTGACGCGCCGGGGACCCGGAAATTGAGTAGTTTTTATTCATTTTGCAAGTTTTTCTGTACATTTTGGCGCGAAAACTGAAACGAGGAAGTGAAAAGTGAAAAATGCCGAGGTAGTCACCGGGTGGAGATCTGACCTTTGCCATGTGGAGTTTACCCGCTGACGTGTGGGTTTCGGTCTCTATTTTTCACTGTGGTTTTTCCGGGTACGGTCAAAGGTCCCCATTTTATGACTCCACGTCAGCTGATCGCTAGGGTATTTAATGCGCCTCAGACCGTCAAGAGGCCACTCTTGAGTGCCGGCGAGAAGAGTTTTCTCCTCCGCGCTCCGCCAATTGTGAAAAATGAGGAATT
GTTTTTAGTTCGTGGTTGAACTATTTATCATGGATCCAGAATCTTTGTCACAGTTGCTTGTTTCTACTTTGCAAAAACAATGCGCTGATGAAACCTCGACAGTGGGGAAGGTATTCTCCGAGAGAGGTGTAGCTCTAGTCGAGCGATCTATTCCTAAGGCCGAGGGTGAGCGACTTAATATAAGTTTTGCTTTGAGTGCCGAGCAAAAGTCTTTGTTGTCTCGAAATTTTCCCGGTAGAGACATTCATTTCGCACAACGAGACTCTTCGAGTCATAGTTTTGCGGCAGCCCATAGGTTGTTAGAAACCGATTATATTTATAAGTGCTTCGGCACGACTGAAGAATCGGTGATTGATCTTGGGGGAAATTTTGTTTCTCACATAAAGCAAAAGAGGTATAATGTGCACAGCTGTTGCCCACTTTTGGACGATCGCGATGGTGCCAGATTTACCGAACGTTTGATCTCATTGAAGACCTACTTGCGAACGCACAAGGAGGAA
ACACAAAGTCCTGGGCAAAAGAAAAGCAAAATAACCAACTATAGATTAGCCAAAACCTTTTTGTTTAAACAGTTAGTAATTTATAAGTTTTAATTTATAAGTTTAAATTTATAAGTTTTAATTCATAACTTAAGATTTAAAATTTATAATTTATAACATACTAATTAATCTTAAGTATATTGTATTTGATTTAGTAGAGTGTAGCAAATATGTCTATTTCAATACCAGCAAGTGAATATCAAAGTAGCAAGACTTATAGTCAACTACTCATGACTTTTAGAGACATGGTCTCTGAAGAGCAATATAGAGTAATCAAAGAAAGAATGGTTGAAAACAATAAGCATTACTATGCTCTAGATAAATTCTCGCAGGGTGTTTATGATATAAAAGACATGCAGATATTAGTTGCAGACTTGTCATGGCTTTGTGCTTTTGATAAATCTTCAGATCAAAGAACTAGAGAAACATTGGTAATGATTAGCAAGTGTGTTTTAGATATT
TATGCAGAAAAAATTTTTTTCGGTTTATAAAGTGAAAGGGGGTATATTATAGTTTGGCTAGAAAGATGATTTCAGTTAATCAAATTATTGCAAATGGAAATAAGAGCCATTTACCTAATGAAGAAATTGAAAAAAGAAAGGAACAGGAAGAAAAATTAAAAAAATTACCTAGAGATAAAATAAGACCACCAACATGGCTATCAAAAGAGGGCAAAAGCATATTTAAGAAAATTGTCAAGGAGTTAGAAGTTGTAGATATACTCGCAAATATAGATAATTATAATTTAGCTGTTCTAGCTAATGCTATAGAGCAGTATATAGAATGTACAAGAAAATTAAATTGTGATGAACTTACAATTACTCATATTAATAAAAGAGGTTTTGAAACTACTCAAAAGAATCCTTTAATATCTATTCAAATTCAATATGCAGATGTTATTAAAAAATTAGGAAGTGAGTTTGGACTAAGTCCAGCAGCTAGATTAAAAATTATTCAAGAA
ATTACGCATGAGCTTGTGGGTTCTCATAAAGCTCTCAGGAATAAGGGTTGACGTAGCCCGGAATCAGGGACTTCTCCTCTCTGGACAGGCCGCCACACTAAGAACTTCAAACAGAACATGGGCGCTGCCCGTAAGCCTGAAGTACTGGCCCTGCAGAAGGGACGCCGCGCTGCCTGATACACTGAACACATCAACACGGAGCAACCATGAACATCTACCTCCCAGACGTTGCCTACGCCAAACAGGAGCTCGCCCGGTTGCATGGCATCCGAGCCTCCCTCGCCCGCAACATCGTGGCCTGTAGGACCGATTACGTAAGCGTCAAGAGCGCTGAGACGTGGGTCAAGATCTATCAGGCCCGCCTTAAGGAGAATGTGCTCCCAGCCATCAAGAAGTGTGAGTCCTACATCAGGCTCCACAGCAACTGATCAACCAACACCACCACCACCACCACGGAGACACACCATGACCAACGAACAACGCGCGAACGCTGCAATCCG
AGATGTCCCGAGTTAGTGCGCCACGTAAGCGCTGGGGCTTATTATTACCCCCAGCGCTCGGGACGGGACATTTGCATCTATAAATAGACCTCCCCCCTCTCCATTACAAGATCATCATCGACGACAGAATGGCGCGATATGTGGTATGCTGGATGTTCACCATCAACAATCCCACAACACTACCAGTGATGAGGGATGAGATAAAATATATGGTATATCAAGTGGAGAGGGGACAGGAGGGTACTCGTCATGTGCAAGGTTATGTCGAGATGAAGAGACGAAGCTCTCTGAAGCAGATGAGAGGCTTCTTCCCAGGCGCACACCTTGAGAAACGAAAGGGAAGCCAAGAAGAAGCGCGGTCATACTGTATGAAGGAAGATACAAGAATCGAAGGTCCCTTCGAGTTTGGTTCATTTAAATTGTCATGTAATGATAATTTATTTGATGTCATACAGGATATGCGTGAAACGCACAAAAGGCCTTTGGAGTATTTATATGAT
GGAAAGAGAGTGTTGACCAAGGGTGACTCCCCTAGGTCACCCTTGATTGGTGCCTACCACATAGGCCACTTCCAAAACCAATATTCAACACTGCTAACTGATTTTGACCAAGCTTTCAGATAATTGCAACCAGAGTACTACAAACAACTAACATCAAACGTTCAAATGGATTTCTCAAAGGAAAATACACAGATCAGATACCTTAACTCCCTTCTCGTTCCAGAGACCGGGTCCACATCCATTCCAGATGACACTCTTGACAGACATTGTCTGAAAACAGAGACCACAACAGAAAATCTAGTGGCAGCTCTGGGAGGGAGCGGACTAATCGTTCTCTTTCCAAACTCACCATCAGGCCTACTGGGGGCACATTACACCAAAACCCCCCAAGGGTCTCTAATTTTTGACAAGGCCATCACAACATCCCAAGACCTCAAGAAAGCGTACAACTATGCCAGACTTGTCAGCCGCATTGTGCAGGTGCGGAGCTCAACGCTCCC
ACGTGGGGGAGTTGATCCCCCCCCCCCGGCACTGGGTGCAAGCCCCAGAAACCGACGCCTATCTAAGTAGACGCAATGACTCGGCGCCGACTCGGCGACCGGCCAAAAGGTGGTGGATGGGTGATGACAGGGTTGGTAGGTCGTAAATCCCGGTCACCTTGGTAGCCACTATAGGTGGGTCTTAAGAGAAGGTTAAGATTCCTCTTGTGCCTGCGGCGAGACCGCGCACGGTCCACAGGTGTTGGCCCTACCGGTGGGAATAAGGGCCCGACGTCAGGCTCGTCGTTAAACCGAGCCCGTTACCCACCTGGGCAAACGACGCCCACGTACGGTCCACGTCGCCCTTCAATGTCTCTCTTGACCAATAGGCGTAGCCGGCGAGTTGACAAGGACCAGTGGGGGCCGGGGGCTTGGAGAGGGACTCCAAGTCCCGCCCTTCCCGGTGGGCCGGGAAATGCATGGGGCCACCCAGCTCCGCGGCGGCCTGCAGCCGGGGTAGC
GTATTTTTGTCATAACTTTCATTCTCACATTGAATAATTTGACTTATACCATTTTAAAAACGCATTGCGCGTTTTTAAAGTTTATCAGTTGTGTGTATTTCTAAACTTACACCCCATTGTATGGAACGTAGGCCGCGAAGTCGTCACAACAGAAAAGGTAACTCCACTGATTCGCATTCTAACTCCGTTTGGAAACAGCGTGTGAATTCGAAAGTTGCCGAAGGTTCTGATAAGGTTGCATCTGCTAAACGAGTTAGCGCAGCGACACGGGGGATTAGGAGATCTGATAGCGTTGCTCCTAAAGATCACGAAAGCGATCTTAAGGTTCCTCAAGAGGAGCTAAATAAGGATCATTCCTGTGCGGTTGATAGTAAAGGTGCTGATAGCAATTGTACCGGACATAAGTCCAATCACAGTGCTAGAGATTCCGATACTGGGTCTGAGGGAGACGGTGAACACGAGAAACCAGTTCCCGTTTCGAAGGTAAGAAAAGGAACAGA
GGCGAGGCGGGGAAAGCACTGCGCGCTGGCGGTGGTGCTGATTTTATTTTTTCAGCGTCTCAGCGCGTCGTGACGGCACTTAGTCTGCCCGTTGAGGCGTTGTGTGTCTGCGGGCTGTTTTGTGCGGTGGTGAGCGTGTGAGGGTGTGATGACGGGGTGTAAAAAAGCCGCCCGCAGGCGGCGATGTTCAGCCGTTGTCAGTGTCCAGTGAGTAGTTTTTAAAGCGGATGACCTCCTGACCGAGCCAGCCGTTTATTTCCCGAATCCTGTCCTGTAACGGGATAAGCTCATTGCGGACAAAGACCTTTGCCACTTTCTCAATATCACCCAGCGACCCGACGTTCTCCGGCTTGCCGCCCATCAACTGAAAGGGGATGCGGTGCGCGTCCAGCAGGTCAGCGGCGCTGGCTTTTTTGATATTAAAAAAATCGTCCTTCGTTGCGACTTCACTGAGCGGGATAATTTTAATGCCGTCGGCTTTCCCCTGTGGGGCATAGAGA
CTAACGATTACGCGAACCTGAATGAAGCAGAAGGCTTCATTTGGTGACCCCGACGTGATCGTTAGGGAATAGTGGTCGGCCACAGGCGTGGCGATCCTGCCCTCATCCGTCTCGCTTAACGGAGCAGGACGATGACCCTAGTAGAGGGGGCTGCGGCTTAGGAGGGCAGAAGCTGAGTGACGTCGGAGGGAGCTCCACGGCCGGGGGGCAAGATAACCTACCGAGAACTCAGAGAGTCGTTGGAAGACGGGAAGGAAGCCCGACGACTGAGCAGTCCACCCCAGGCGTTGATTCTGGTCGCCCGGTGGATCAAAGCATGGAAGCCGTCATAAAGGTGATTTCGTCCGCGTGTAAAACCTATTGCGGAAAAACCTCTCCTTCTAAGAAGGAAATAGGGGCCATGTTGTCCCTCTTACAAAAGGAAGGGTTGCTTATGTCTCCCTCAGACTTATATTCCCCGGGGTCATGGGATCCCATTACCGCGGCACTCACCCAGCGGG
TTGGCCACTCCCTCTCTGCGCGCTCGCTCGCTCACTGAGGCCGGGCGACCAAAGGTCGCCCGACGCCCGGGCTTTGCCCGGGCGGCCTCAGTGAGCGAGCGAGCGCGCAGAGAGGGAGTGGCCAACTCCATCACTAGGGGTTCCTGGAGGGGTGGAGTCGTGACGTGAATTACGTCATAGGGTTAGGGAGGTCCTGTATTAGAGGTCACGTGAGTGTTTTGCGACATTTTGCGACACCATGTGGTCACGCTGGGTATTTAAGCCCGAGTGAGCACGCAGGGTCTCCATTTTGAAGCGGGAGGTTTGAACGCGCAGCCGCCATGCCGGGGTTTTACGAGATTGTGATTAAGGTCCCCAGCGACCTTGACGGGCATCTGCCCGGCATTTCTGACAGCTTTGTGAACTGGGTGGCCGAGAAGGAATGGGAGTTGCCGCCAGATTCTGACATGGATCTGAATCTGATTGAGCAGGCACCCCTGACCGTGGCCGAGAAGCTGCAG
GGTATCAGAGCCATGAATCGGTTTAAGACCAAAACTCAAGAGGGTAAAACCTCACCAAAATACGAAAGAGTTCTTAACTCTAAAAATAAAAGATCTTTCAAGATCAAACATAGTTCCCTCACACCGGTGACCGACAGGATTACCACCGTAAGGTTTCAGAACAACATCGAAAGCGTTTACGCCAACTTCGACTCTCAACTCAAGTCGTCGTACGATGGTAGATCTAAAAAGATCAAGACTCTAAGCCTTAAAAATCTTAGATGTTACGAAGCCTTCCTCAGGAAGTACCTTCTGGAACAATAAATCTCTCTGAGAATAGTACTCTATTGAGTATCCACAGGAAAAATAACCTTCTGTGTTGAGATGGATTTGTATCCAGAAGAAAATACCCAAAGCGAGCAATCGCAGAATTCTGAAAATAATATGCAAATATTTAAATCAGAAAATTCGGATGGATTCTCCTCCGATCTAATGATCTCAAACGATCAATTAAAAAATAT
GTATTGCGAATCATTATTTTGATCGCGACCCGGATTAATCAGTTTTCTGAGTATATACCCGTTAGAACTCAATGGATTCTGTGGTTGAACACGCTTCTAGTGTTCTTCGTTTGGACGATCTTTTGAATGATGTCGTCCGCCGCAACGCCGCTAATGCTGCCACTGATGTTGGTAGACTTATTAGCGATGCCGCCGTCAATGTTGTCAGACGTCAGGTCGATTTGACCCCGGCGAAGCCCCTTAACGTCTCATTTGCTTTAACACCTGAGGATCAAAATGCCTTGAGACGTGATTTTCCTGGTAGGGAATTGCAATTTCGCAATTCCGCATCTTCTTCACACGCCGTTATGCAGCTGCGCACCGTGTTATGCCGAGACAGAACTATATTTATAGTTAGGTTTTCCAAACCCGAGACTACGACCATTATTGATATTGGTGGTAATTTCTGTACTCATGCCAAGATGGGAAGGGAAAATGTTCATTCTTGTTGCCCCATTCTT
GGTAAAAAGCTCTTATCTTAGTCACATCATCCAGGGTTGCAGCTGGGAGAGAATGGTGTCGATCAAAGTGTCTTTAGCTGATTTCATTGTTAAGACTGAGGAAGGTTGGATTCCATCTGATAACTGTCCTGCTTTAGATAGATTTAAAACTAAAACTGAAAAGGAGCTGTTGGATTCAATAAAAAAAGAAGGAGCAGATAGAGCATCAATTCGAAAACAATTGTTTTTAACATCTATATCAAATAAAAGACTTACTCAACTTGGAGGTGTGCCTGTGCGAGATATTCGCACATCCACGACTATTCCATCTTCAACTAGAAATTTAATCACTGATTGGTTGTTAAATATATTTAATGATGAAGAGTCAGGTGAAGAGGTTGAAAGTGCTATTGCAAGCAAGTATCCTGATATATTTTGTTCTGCTGATAAAATTAGTCGAGTTGCACAGAGACTTGAAAATAGAAGAGATAGAGTACATGAAGATGGGTTTAGAATTTTAT
GGGGTTTTCGTTTGTTCGTATAAACTTTCGATTTTTGCCTCCTTCTTTTCTCTGCCAAGCCTAGCAAGCAGTAGAGATGTCTTCAATTGCTCCCACTGATAGTGTTTCGTCCTCTGGAAAGAGGTCCAAGCCAGGAAAGCGTGAGCGCCAGCAAGCGCGCTCGGCCGTCGGTTCTGCGGGTGGAAAACCTGCTTCCGCGTCCAAGGCAGCAGCCTTCGCTCAGGGTGGGTCTTCGGACCCCGTCCCTATGCCTGGAAAGTATCCTGTCGTGTTTTCGACAGGTGCTGGAGAGCCTACTCGTGATCAGGAATTCGCCCTTCCTGTCCATAAGGCTTTCCCTCTTTTCGGTTCCGTCTCTGACAAGTATCGTCGGAACCCGAGGTACGCGGAATTCCGTGCTCATTCGGAATTCACAGATGGCGTGTTCGGCACCCATCTCGCTGTCTCCTCTTTACTCCGTCTGGCTCAACAGCTAGTCCATGCGCATGTCAACATGGGTC
CGAAATAATTCGACACTTCCCTCCCTCTTTGGGGAAGTGCCTTAAAGAATCATTTCTTTGTGGTGATATTACTATATGGATATTACGCAGTGACGGCTGAGTTAACCTAAATGGAACTCGGAAAGAGCAGACAGGTCAATTTTCAATTCCGAAGCTATATACTTTGGACAGTAAAGGTTTTAAAGGATCCTTCTTAAGAAAATCCTGAAGTAGACAGACGAGCAATGCTTTGGTACCTTGCGCCCGTCGGGTTATGAGAATTAACTACCTCATTAACTATAATCGCAAGATGAAAACTTTCACTAGATGATTTTCAGGGCTTCCCACCGTAATAGGGACGACACGAAATGTCGAAAACACAAACAAACCCTGTGGGAGTCAGGTCCTCTCCCCCTAAGCCACAAGGTAAAATACGGCAACCCTCAGCTTCTCAGCTGAGGTTTAAGAAAGCGTTAGCACGAGCGCTTTCTGTACGCTCCAAGTTCTTGAAGCGCCGGCTT
ACCGGTGGGCGCGAAAAAAAAAAGTGGTCCCCGCCCCACGTGAACATGTCGCGCGAGTGCTGAACATGTCGCGCGATGATGTCCAATCAGAACGCGCGCTCTACGCATTATAATTTGAAATTTGAAATATAAACTTGCTCCCTAAGTTTGTCCGGCATAACTATGTGGGATCCGTTATTGAACGACTTCCCTGAATCCGTTCACGGTTTCCGTTGTATGCTCGCCGTGAAATATTTGCAGGCTGTTCGAGAGTCGTACGATCCTTCCACTCTTGGGTACGATCTTCTTAGCGATCTCATCGGAGTTGTTCGCCGTACCAACTATGTCGAAGCGACCAGCAGATATCATCATTTCCACTCCCGCCTCGAAAGTGCGTCGCCGTCTGAACTTCGACAGTCCCGGGTTATCCTCTGCACGTGCCCCCACTGTCCTCGTCACAAACAAACGCCGGGCGTGGTCCAACAGACCCAATTACAGGAAGCCCAGAATGTACAGAATGT
AATTGAAGTTCTTCAAAAGAAGAACTTTAATTGTACTAAGTACCAACCATTCACATGGTTGCCAAACATATTACCAGATTAATTTATTAATTTAAATTAAACGTTCTGGAATATAGTCCGATCCTTTTTATCCGCTACTCCTTTTCAGAAGTAACCCATTTGTTACCTATGACTAGGCACTAAGGCTCATCAGTTCGGATCAAATAATAAATATAAACTATAAACATATGAAAAAAATAAACAAAACAATAAAAATCTTATTGTCTATCTATTTCAATCGTAAGTACAGTTCATATGGAATTAGATGAATTGTAACAGTAGAACGTATGAGAAAGATAAATGGTCTTAAATTCACAATTAAGTATATGAAAGCTGTTAAGCTTCATATTACTAAATATATTGCAAATGAAAGATTATTATCGATTTCAGGTTCTCGTGTTAGTGTTGATAAAGATGGTTTCCCAACAAAGTTTAATTATATTAAACATATAATTGACTCT
CGCGGCTGGGCCGCAGCCTCCCGCCGCCACAGGTGCACTCAGCCCGCGGGCTGCCGCACCCCGCGAACTGTCGGCTACAGGCAGAATGAACGCGCAGCATTGCGCGGACACAGTGGGTGACCGAAGCACACCACCACAGACTCTGACCCTGCCATAGCCCCGACCGTGAAATGAGGCCCGGCGAGGCCTAACAGTCACCCCGACCGTGATACATGACACCAACGCTGCCCGTTACATTAAAAGGTCCTAGCCCTACATGCCGTAACCGCCAAAGCCGCTACCCTTAATATGTCCTGACCCCGACTATGGACTATTACCCTAACCCTGAAAGGCCATAACAGTGACCCTAACAGTCCTGACGCCGACCCCGAGAGGCCCTAACCGCCACCGTAAACGGCCCTGGCCCAAGCCCTTAATGTGGCCCTAACAGGCACTAAAACGAATAAGACAGGCCCTAACCCCGACCGTGATGACAGGCCGAACCCCCGACCCTAACAGAC
ACCGGATGCCCGCCCGCGTTTCTTTAGTCCGTACGCCGCATTTGCTGGACGATTTTGTCCCTACTTTTGACGAGTTGTTTTGAACCGTTGGATAAAGTTAATCTATCGCGCAATTTGAATTTGCATTATTGACGATGGTACCGATGATTTGGCGTTATGAACAATGTGTTTTTACTCTGACACATTGTCTGTGTATGATGACGTGGTCCAGTTAAAATTCAAATTGGAAGACATGTTAAGTCGTTCATGATTTTTGTTTTTTATATAAATGGGGGAAACTTATTATTTAAAATCATGATATGATATTGAACGAGTGACTTTTATTGATTAATGCTCGATTTGAAGATGTATTCGTCAAGACAAAGACGTCAAACTTCTTACCCACGAGGAGGTTATTCACGTAATCATCTTTCTAAGCGTTCAACTATTGGTAAACGTAATAATGGTAGACGTCGACCTAATAATTTTGGTAAGGTTATTGATGAACCCAAAATGTTGGT
GGTGTCATCCTGGTGACATTTCCACGCCTGATAAGCTTAGAGGGGCACAATGCTTTGACCTCAAAGTATGACAGACTTTCGGATTGTCAAAAGAATTGTTTATTTAAAGCGAAACATGATTATCGCACTCTAGATATCATATATAAGAGCTATCTTAATCACACACAACTATTCCACTTTAATTTCATTCTTTTCAACCTTCATGCAATACTCTCTTGCACTTTTCGAGCCATGCTCAGTCACCTCAGCCCAAACATCATCCTTTATCCACATCCTACCCTCATCTCTACTATCCAATATCATCACCACTTCACCATCCTTCTCCAACAACACATCATCCCCAGCTGTCCTCATTCCGTCAATATGACCCTCTTCTTTCAGCAAAGTGTATGACAATATGTTGTCTCCCAGACTTTGATCAGAGAACATGAAAACATCTTTCAAAAGGAATTTGTTTCCAAATGTTTCAAATGAAAGTTTGGCCCGCTCAACTTCTAGTT
ACGTAGTCAAAATGTCCGTTGATGACATTACATGGTTTATTTGTCTTCAGAAAAATGGTAACAGACATCATGAGTGTCATTCGGATCAAAACAAATGCTACCGTTGCTGCCGTGCTTCCAGCTAGCGAAGATCAGGCCGATTATCCTTCCACCTTTTTTGAAGGGGGGAATGAGATTAGATTGTATGTTAACAAGGAGGAAAAATTGGATGTTTTAAGGCAATATGTCTATATGGGACTGGTGGAGAAAAACTGTAAGATACAGCATGTGAATGCTTATCTCTATGCAGTGCTGAAAGGAGAAAGGGAGCTGCTAGAGGCGGACTGGGATAGCTTCGGACACAAGATTGGGATTCAGGGAGAGAAGATCGGGCCTTTTAACCTGGTGCGAGTGGAAGACATCCCCGACGGGCTACCAGATGGGAAACTGAACGCTGAGGTGAGTGCTGAGGATGATGCATGGCTGCCTCTCTTCTTGCTAGGTCTCTACAGAGTGGGAAG
AAAGCATGTACTCCCCCACCCCTTTTTCAAAAATTCCCCCAATGGAAATTTGAAAATGAAATGAAAGAGAAAATCCATTTCCAACACTAGCCATTCTAAAAATCAATCATCTATCATCTTCTAAAATCCTTTCATCTGTTTCTATTATCATTATATCACAATTTAGAAAAATGTCAAGAAATAAAATCACTAAATAAATAAAAAATAATTTCAAAAATCTCTTGACAATCATTTTAGTAAATGCTATAATGGTTATAGTTAGAAATGAGATAAAAATATTTCTAAAAATAAATTAAAAATAATTTCAAAAAACACTTGACAAGCATTTTGAGAAATGCTATAATAGTATCAGTTAAAACAAAGGAGAAAGAAAACATGAAAATGAAAGCCTTATATGTAAATCACAACGATGAAACTTTTGCAGAACTTACACACGGGCAAGCGCTAGATGTTATCTTTAATGCTGATAACGCTGAAATGTATGGCGACCATGTAAACCA
CGCAAAATTTGACAAATTTTGGCCTGTGTATACGGGTGTTTTATTCTTCGAGCTTATTGTCTACAGCTCAAGAATTCAAGCCTCCATCACGTTCTGGTCATGTCTGACAGACAATCAGAAATCTCCTCCTCCGTCGCTCCAGGCGACAGCGTTTCTTCCCGTGGCGGGAAGAAAGGTAAACCTGGAAAAGCTGAACGCGCCGCGAGACGGGCAGGTCAGGGTTCCACACCTGGCATTGCTGCCTCCTCCGCCAAAGCTTCTCTTTTCTCGTCTGCTGGCCAAGCAGACATCAACCCCACACCGGGTAAATTTCCTGTAGTCTTCGCTACGGGTGCCGGTGAGCCAACTCGGGACGCCGAATTTTCGTATGATTTTTCGGCTGTCAAGCGATGCGTTGTCGGTTTCGGAGACCGATATGTTAAAAACGCTCGTTACTCCGAGTTCAAGGCCAACTCGGGTGTTGCTGACTCGGCCTTCAAGTGTTACCTTGCTGCCTCCTG
ACCGGATGGCCGCGATGCTACCACGTGTCTTAAAATTGTTGGCTGGTCAAAAGTGGCGGCGACCGGTTTTATAAAGTAAAGTAAAGTAGACCCCACTAGGAAACTTGGTCGGCAAGTTTAACTTTATCCTTTTAAATAAATACGGTATTTGTACATATATTTATATATGTACAAATGATGGTATGTCTACCAGACTGGGTATTCCTACTATTCATAGCTAGTATTCTTCTACAGGCTTGTACGAATTTTTATGGGACCTTTCACAGTGGGTCAATTTCCAAGAAATTATCCAGCCTTGTTAGCCGTTTCGACGAGTTGTTTTTTCAGATACAACAAGTGGTGTATACTAGGTATCCGTCACGAAGTCGAATCGTTAACCCTAGAAGAAGGGGAAGCCTTTCTGGGATTCCAGAAGGAGGTGAAGAAACTGTTGAAGCGTAAGTGTACTTTTTCTAGAAAGTGTGAGTTGTATGAGGAGATATACAAGAAATACTTATCAG
GAAATTTTCAAAGTCTTTCGGCAATAAGGGTGGAAATTTCAAAGAGGGTCGAGCCGACGAACCTCTGTAGAACCGGGAAGTGCCTGTCTTTACTTGCGAGAGCAATTGAACTAGGGCAGCACCGGGGGTCGATAAGCGCAGAAGTGAGGCGCGGGGATTGAAGCAAATCACCTAAGCGTAAACGACGGACCTCGAGGGTGGCGGAGTCTACATAGGATCCCCTAGCTACTAGACAGAAACCATTCCTAACAAGGAGATGCACATGGGCGGCATTGCCAAAAGCCTGAAACGTGTACTCACCATCGTGCTGGTTGTGGTGGCGATCGTATTCGTCGTCATGGTCGCATTGGCGTTTCTTGCGCCAGCGTTGTTCGGCACGTTAACAGGTGCAACCCTCACAGCTACTACCATCGGCGGGGCCATTTCGGCCGCTAGTACCGCCGTTGGCGCCATGATCATGTCCACTGAAGCGTTGATGCTGATGGGCGGCTTGCTCTTCT
GTAAAAACAACTCAAAAAAGAAGAAAAGAAACGACGGTTTCTCTTTCTTTAACAAGCCGAATAATAGTTGTTCTTCAGCGGGCGACCAATAGTTTTACGTTCATGGAACCTAAAACGCAAGTGAATTATGCTGAAGTTGTGGGCGGTAGATATAACCGCCCAGCGGAGGTTAGAGCCATGAGATTCTTGGCTTCTAACCTCTACGGCGCCGGCATCGTTTTCGATGCCACTGAGGGGGGGGCGAAGTGCTTCACTTCTCCTCCTCCTCACCCCGCCTCTCTCAGATTTTGTTCTGTAAGAGGCATGCCCGCTCTCGCAGTTTGCCAGACGCAAGGATGGTGGGCTAGCTTTGTCCTGAAAAGTTTACCTTTTCCGGCTCGCTGGCTTATTTTCCAGTTTCTAAATTACTGTTGGGAGTGGGTTGAGCTCCAGGATAGGAGTGCGGTTTTTACTGCTACTACTTGGACGCTCTTGCCAATGGCCAAAAGGTTTATGGGCCC
AAATCCTCTGGAATTGCGCGGTCATGCAGCGCATGCGCGAGTCGGGCGTTCCTATCATGGGGCTGATTTCCATTCAAGGCGTGCGCCACGGCTGCCTCGTTCAGACCTACGACGAGTGCTTCATGGAGCACGTCTACGAATGGACGCCCGGCCCGGATTCGCCGAAAGAAGTTGACCCGGCAGCCGGTCTCTGACCAACACAATATGGGAGTAACCATGAGCAAGATCGAGAAGGCCAGTGTCACGGTCAGTTTCAAGACCGACAGCGGCTACGAATCGGTATTTGGCGCGCAGAACAAGCCGGGCATCGACGCACTGAAAGATGGCCTGCACGAGATCGTCCGCGTGCTGACCATCAACGGCAATGTCGCTACCGTCGACGCCGTCGTGAAGGCGGCCAAGCGGCGGGGAGAGCGCGCGGTTCTCACGCACGCGACGGCGCAGGTCGAGCAGCAATCGGCGGTCGATCAGCGCGCAGGCGACAAGCCGCCGTCCGATGA
AGTATTCATACCAAGAATACCAAATAGGTGCAAGGCCTTACTCAGCTAAAGAGTCTAAAATGGAGCTACCAAACCAACACAAGCAAACGGCCGCCGAGGGTTTCGTATCTTTCCTAAACTGGCTATGCAACCCATGGAGACGACAGCGAACAGTCAACGCTGCAGTTGCGTTCCAAAAAGATCTTCTCGCCATTGAGGATTCCGAGCATTTGGATGACATCAATGAGTGTTTCGAGGAGTCTGCTGGGGCACAATCTCAGCGAACTAAGGTTGTCGCCGACGGAGCATATGCCCCCGCAAAATCCAACAGGACCCGCCGAGTTCGTAAGCAGAAGAAGCACAAGTTTGTAAAATATCTTGTCAACGAAGCTCGTGCCGAGTTTGGATTGCCCAAACCAACTGAGGCAAACAGACTTATGGTCCAACATTTCTTGCTCAGAGTGTGCAAGGATTGGGGCGTTGTTACTGCCCACGTACACGGCAATGTTGCACTAGCTTTG
GTTGCATGGTGTGCAACTGTTGATGTGATTGTTGCTTAGAATGCAATGATTGTGAGAGGGGGGATCTAGTGTTACCAGGTTCGCCTGGTAGTCATCTCCATTTTTAGCAAAAAGTGCTATCGATTACGATTACGCTTGATTGCGTGTTAATCATTGTATATGATTTGCCTAAATCGCAATCGTATACAAAATTACGCCAAATTACGCCTTATAATATACATATAGATATATGTATATATATAATATATAAGTGTTTTTTTTATTTATATATATAGATACTATTATTTGTAATATGGTTGTATAGCGTGTCTTTTATGTTAATCGTTGGATGCTCTGATTATGATGCTCATGTTTATATATACAGTAGTTTTATCGGCGCATATTTATTTAGGGAAATCGATTAACACGATTAACACGATTAACCACACTTAAAATCGCCCCGCAGACCTTGACACATGCGGGTCGTCGTGTAACACTACGATTAGAGACACGGTGTTACA
ACCGGATGGCCGCGCCCCCCCCTTTCTTTTCCGTACGCCAACCACGTGCGCCTTTAATTTAAATTAAAGACAACTATTTTTGACTGACCAATCATATTGCATGCACATGGTTTATTTATGCGTTACAACTTGGTCCCCAAGTTGTTCGCCTATAAGTTTAATTTAAATTTTTGATTTCTTGTGCCCAAACCACGTGTAAGTCCAGGATGCCTAAGAGGGATGCCCCATGGCGTTTGATGGCGGGAACCTCAAAGGTTACCCGGTCTGGCAATTTTTCTCCAAAAAGTGGTTTGGGCCAAGGGTCCAACAAAAACGCTTGGGTGAACAGGCCTATGTATAGGAAGCCCAGGATATATCGGATGTACAGATCATCCGATGTGCCCAAGGGATGTGAAGGACCTTGCAAGGTCCAATCATATGAACAGCGACATGATATCTCTCATGTTGGTAAGGTGATGTGTATTTCTGACATTACTCGTGGTAATGGTATTACTCATCGT
CCGGACTATGTTGGCCACCTGTCGGATATTGAAATAACCACATGCAGAAATTGCTATGACCATATTAAAATATCCTATGCTTACAGTCATTTGTGATATAATCGATGTTGATTCTAGGTGGCCATAGTAATTTTTGCGTGCTTTAATTTCCATTTCTGACAGGTGGCCAACATGGTCCGGCACTACTGTGACACCATAGCCTCCAAATAAGAACAATTTCTCCTTGTAGTAGTGTTACTACGTCTCCCCAGTCATTGAAACTCTACTTTGTATTTAGTGCTGTAGTTAGGATCGTTTACACGCTAAGGGGAACATTGAAAGGAAAAAAATCAGTTTTTCTCTGTACTGTACCCCTGTTGTGGGTGTTATAGTTGGGCATAGAGTGGGGTTTTAAGGGCAAGCGCTAAAGGGCTTATAATGCCGATCAGACAATGTTACATTTAGTGCTGAGTGATTTATTCTCGCTAAGAGAATACTTCTTTAAGAATGAAACTATTTAG
CTCGAGTATCCAGGTGGCAACCTCATTCCGTTCAGGTACGGTGCAGCGCCTGCATATCTCAGAGCACGGCAAAATTTGCGCGAAATATCCGGCTAAGGCGAAAGAACTGCGAACCGGTACGCTTAATGCCGTCTCTGATGAATGCATTATTTTTGATGAGTCCACTGCTGAAGGCGTGGGTGGTGATTTTTACGAGATGAGTAACCGAGCACAGGAGATCACTGCATCAGGCTTATTGCTGACGGCACAGGATTATAAATTCCATTTTTACGCCTGGTGGCAGGATCCTAAATACAGCGCCAGAGTGCCGGAAAGCGGGCTGAAGCTGTCACGGGAAAAAATGACGTATTTTTCTGCGGTTGAGAAGGCAATGAACATCACGCTTACTGATGAACAGAAGCAGTGGTACATCAATAAGGAAACTGAACAGCGTGAGGAAATGAAGCAGGAGTTTCCCTCAACGCCACAGGAGGCGTTTCTGACGTCCGGACGACGTGTGT
GATGATTGAGGTTAATTCCCTGACTCACAGATAAGAAAATTGTGGTTAGAGAGGGAAATTTTTTAGTAGGGCAGGGATTTTTCTAATATTCCGCTACAACTCCTGCCAGAGCAAGCACAGAAAAAAGAGGAAGGTGCCTCTGTCAGCATTCCATTGCCCTTATTTGGACTATCCATATATGGTAATGAGCTGCCATTGGAACATTTAAACTGGGCTCGGGGCCAGGAAATGAGTGACTTACCGTGATTGGCCTGTTTAAAATAAACCGCGCGCGGGCTGTATAAGGAGAGACGTGCGGGCGGAAGGTAATCCCTAACAACCTCTGAACTTAAACAAAGGACAGCCGGGATGTCTGAGGCAACCCGGAAGCCAATGGATTCAGAGGGGCCTAGAGCAGCCTCGGCCGCGGCCGCCCCACGGACGGAGGTAAGTCTAACGGTTTTTTTGCTGCATGAATGCCTGTTAAACTTGTAGAACCTAACACTTGCATGCTTCCCAGG
GAATTATCTGAGGAACGTAAATCTAAAAGTCTGACACCTCCAACTTCAAAGTTCATTCCACGCTCTCCCAACAGGTATTACCTCCCCCCACATCCCACACATTTACACTACTACGTCAAAATGTCTGCACCCGCGACCACCGGCTCCACGACGAGCACCGCCTCTGTCCCTGCAACTGAGCAAACAGCCCCTGCCTCCGTCGCCGTTCCCCCGACCGCACCCGCCACCGACGTCAAATACGTCGCTCCTGCCAAGAAGCAGAAGAGCTTCGCTCCCCGCGAGCCCACTGCAACTTCCGGTGGCCCCAAGAACCCGGGTCTTTCAATGATGCTTTCCGGCGTATCCGACCTCCCCTTCTTTGGAATCAAGCACAACGATGTTTCTTATGTCGTGCCTGACACCACCCAGCTTTTCTACGTCCTATCCATCATGGACACGCAGATGGCCAGAACCAAGCGTTTCACCGACGCCAACCCTGACTGGCACCCTTTCGTCTCCCA
GGTGGTTAGGAATTTAGGGGGGGTTCCCTCACCCTTGAAGGCGCTAGGAATGGTTTGCATAAGCGGCTTAATTCTGCAGTCGTTCCACCATGCCGTTAGGTTTAGGTGACGGTATGTCCACATACCGGAGGATCTATGTTTCCGAAGTCAAATATAGACAGAAATTACAAGGTTAAACTTATATCTTACGACAAGAAAGGGAAGCTTGTTTCCGACGACTCTTTTGAGCAAGTCGAAAACTATCTCTTTCAAAATCGTTCGACTACGTATAAACCTGGTTACATCCGTCGTGACTTTCGAAGACCAACGAACTTCTGGAACGGCTATCGCTGTTTCAATCAGCCAGTTGGTACCTTCACTCGGAAACTCTCTGATGGTGGGAGACAAGTCGCTGATTATGGTATCGTAAACCCTAATAAGTTTACTGCCAATAGCCAGCACTTGGGGGATAACATGGTAATTTACCCTGGTCCCTTTTCTATAAATATTGATCAGCGTGC
GGGGATCCATGGACACAGAAACTCTTTGCCTCATTACAGCTGACTCCGGAAAGGTGTACGGCATTTTGAAAGCTATTTTCGGAGATGAGTCCGAAATTGTTAAAAAACTCATCGACTTTGACGTAAGCATAAGAGTGGTTCCTCTTAACTTAGGGCTGCTCAATATCTTTCGGGATAATGCTGCTGACTTAGATAATGCAGATCTTATGAAACGTAGGTTCGGTAATACAATGGGCTCGCGCATTGTTGAAGCTTACCGACGTTCACAAGATTCGAAGTACAAACGCAACGTTTGTAAGACTACTGGATTGTTGGTTTGCTTATTTGGCGGAGGACTTGGGCTGTCCCGCGAAGCTGATAAGCACAAAAAGTTTGTTGAGGGTAAATCTCACAACATACTTTCTGTTGAGATGCTCAAGCGTGCACTTAGTATAGGTGGTCAAAATGTCGATGCTAATAAGATATCGTCATTTTGGTTCGCTACTTACACTATTTTCACA
GGATTCGAAACCCCTCGCGGCCGCGACCGAACGGCGAAAAAAATTTCACCTCAATAGAAGCGAACGGGCGCTGGCGAGATTCGGCCCAAATCCTCGGATAAATTTTCGCCTCGAAATGGCGCGTTTGGCCCCCTGCCAGCGCGGCCCTGCGTTCGTGCGCAGCACCCCCTGCCCCGCGGCAATCGCTCCCCTACTTTCTGTTTTACTTCCTTGGTATTTCTACGCATCCTGTTTTCCCAGAACCGAGGCGTGGTGTTGCTAAGCAGCTCCTCGGCATCCGGTATATGCGGGCAAGCACCCAGCGCGAGCGCCATTAAAAGCGCGGCAGCGCACAGCAGCCACACTCCCTACCTCGCTCCGCTTCTTCCCCGTCTCTCTCCACTGTCCTCTACTGCTGCCCCTTCCCATTGACCCTTTCCGCTCTTCCACAGGGACGTCCACTCATTGGTTCTTTGTTCTCTCTTACAGGGTTCGCAGTGCGCTTGTCTCTGACGGGACCG
ACCGGTGGCGAGCGGGGTCTTTGCCGTTGAGGTGGGTCCCACATGAAAAAAGAAAGAGAAAATGGGCCTTGGTGATGCAATTGGGCCTTTAATTTATGGGCTTTGAGTATTGGACTTTGTATATTGGGCCTACTTAAAATAATTCAAATGGGCAGGAATAACAGGAATTTTATTTAATTCATATATTTGAATACGTATAAATACGTATTCATACATCTGAATTCATAAATACATCATATTCATCTCCTACATCTATATCTTCAACTGGTGCTTCTTCCATCATGATTATATCTATAACTTGTACCATATCTTCTTGCCTGAATTCTCCAATTGTAGCTTCTTTGTACATTATTTTGAGGCAGTTTTTGATGCCTTCTTCTAGGCTGTTGAAGTCGAATGGTGGGATTATCCCATGGTGTCTGTATGGGATCATGAATTTCTTCTTGGCTAATGCTGGTGACTTTGTTGATGCTAGTTCAATCTGTACAAGGATTGAAGTG
GTATTAAAAATTACAAGAACCTAACATTGCAATGGAGATCTTGAGAACGAAATCGCAGTCAGCTGCAGTGGTTATTGGAATTTCCAAATTCTTCGATGAGAAGGAAAACCGTGATGTTATTGTGACTGCTTCGGATTTCAAACGTAACAATGCTTTCATTTTCAAAGATTCTGGTAACTATTTCCTTGGCTTAGAGAATATTTTCCGCAATTCACTTGATGAACTAAAGGATATACTGATTTTAGCTGGTGGCTCAATTTCAAAGAGTAAGATCACTCAGGCCGGGTTGTCGCACATGATAACCTTTCTTGAGAAATTGTGTCTTAGTGATGACGCTGGTGTGAACAAAGCTTTGATCTTTATCGTCTTTCAGATTCATGATAGCTCACAACGCAGAGGTGGTGTTTGTACTCTTTTCGATGTATTATACAATTACCTCGTACAGCGCAAACTGAATCAGGAGAGTGAGTTCTTAAGCTATGGCACGTACAAGGAAAAGA
GTGGCATATTTGTAATTTTGAAGGTGTACACCAATTGGGCTCTCTCAAACTTGCTGATTCAATTGGTGTATTGGGGTAACTTATATACTAGAACCCTCTATAGAACTATTAATCTTGTTCCTACACGTGGCGGCCATCCGAATAATATTACCGGAATGGGCCGCTCCCCCCCTCTTGTGGTGGCCCCCCTCATTAGCTGGTTCCCACTCAATTACGATCACTGTACGTCTTACTCGCATGGTCACTTTCATCTGTTCCTTTAATTCAAATTAAAGACATACTTTGTCAGGCGTTTCTCTTTAATTTGTGTCGTGTCATACTATTATTGGCTATTACCCATTTACCTGGTAAATGACGTGTATATTTTGTGACCGTGCTGCTGAGTCTATATGTTTCTACTGTTCAACCATCCATGTGTATATAGTTTGGTGGCACAAATTAATTTTATTGGTCATGACTCAGCATTGCCACAGCTTTATTTTGTACATCTAATTTTGTAT
TGCAAGGGATGTTTTACAGTAGGAGGAGACATAGAATCCTAGACATATACCTAGAAAAAGAGGAAGGGATAATACCAGATTGGCAGAATTATACTCATGGGCCAGGAGTAAGGTACCCAATGTACTTCGGGTGGCTGTGGAAGCTAGTATCAGTAGAACTCTCACAAGAGGCAGAGGAAGATGAGGCCAACTGCTTAGTACACCCAGCACAAACAAGCAGACATGATGATGAGCATGGGGAGACATTAGTGTGGCAGTTTGACTCCATGCTGGCCTATAACTACAAGGCCTTCACTCTGTACCCAGAAGAGTTTGGGCACAAGTCAGGATTGCCAGAGAAAGAATGGAAGGCAAAACTGAAAGCAAGAGGGATACCATATAGTGAATAACAGGAACAACCATACTTGGTCAAGGCAGGAAGTAGCTACTAAGAAACAGCTGAGGCTGCAGGGACTTTCCAGAAGGGGCTGTAACCAAGGGAGGGACATGGGAGGAGCTGG
AGTATAGCTTAAGCTATACTCAAGGACTACGTCCTCCCTCAGAGAATTAACACCCCTCTGAGATGGATGGAAACTTGTTTATACTTTCGCTATAGCTTTACGCGTATAGGGCAGTACCTTCCCCGCCGTGCGATCAATTAACGTAATTGTTAATGAACTCACAAATAAAGAATGTTTACCAGTTCTTTATGGCGATTCCCTGTAAGATACCTTACTTTAGTAGTAAGTGTGTCTTCCATCGGTTAAATCATATAAATATAATAAAACCATGAAAAGACTAACACTTTCACAAAACAAGAGTAATCAACTTACGAATAATGATTTATCTAATGTTGGATATATAACTAAACAGTTATTTCCTCATTGAATAAGATTATTAGTATGAAGCTTACAATTGTCTCCTGCTCCGTACAAGAAGTTCGGATCGAGAATAGCAATTCTTTGAAAGGCTAACGGTGTTTCTTTCACCGTTCAGTACTTAAAAGAATGTACTAGAATCG
AAAGACGCTGTTAAATAATCAGCCTTTAAAAAGCCTATCATATCAAGCATTTGAGCTTGTGTGACAGGCTTTTCTTTTGGTTTTGGGGCATTTTTGGGGCATAGACTAATACTTTTCCATGACATCTGCTACCGTTGATTTCATTTGTTTTGTGATGTGAGTATATATTTGAGTGGTTGTTTTTGCATCGGAGTGCCCCACACGATCCATAATAGCTTTAAGAGGTACATTGTTTTCAGCAAGTCGACTTACCAGCGTGTGACGGAATATGTGGCTAGTAAGGTTTTTCTGGATTGGTGTTTCAAGTCTTTCATTAGCTTTCTTTAGAGCTAGATTAAAAGAGTTTGTTTGCAGAGGAACTCCATTTTTTGTGGTGAAGATGAATCCCATGTCTTTATAACGAGGATTGGTATTCTTCTCCAGTTCATTCATGAACTCCATCTCTTCTAATATCTCTTTTTCACGGGTGGTCATGACGGTTTCGCGATAGGATGCCAGGG
ACCGGATGGCCGCGCCCCGCCCCCCCCTTTCCGTACTCTCGTCCCCCGCAATACCCTTACCCGTACCTCTTTTGTAGGGGTAATGTTGTCCTTCTATATATGAAACGTGTCAATTGTTTTATCGTTCGATAAAAGTTATCCTGACCGTTCCTTTGAAATTTGAATTTGTGGCGTTGCTTTTAATAATGTTTTGAGATAATGTGTTCTGACACATTACGCTAGATTTTACACTTGGTCGAGTCAAATTTCAATTTCGGAGTCAATGTAATTTTTTATGGCTCAATTTATTATTATAAATTGGTTGGAGAATAATTTGATAATGCACGTTTCATATTTTAACAGCACTAATGTATATGTCTAGATATGGTCAAGGGTCGTCTTATCACGTAAGACGAGGTTATTCACGTTATCAAACTTTAATATGTTCAGGTGCTGTTAAACGGAATGGTGTCAAACGTCGAGATTGTCATGTGTTCAAGGTGCATGATGAGACGAAGTTG
AACGAAGTGAGTTAGGGTTTGAGTGGCATATTATGTAAATATGCATCGGGACACCAGGAGGTGTCCTCTCAACTTTCTCATATTGCTGGTGTCCTGGTGTCCTATATATACCTCAAGACACATAAAGCCTCTAGGGGACACCAAGGGGCAAAATCGGCCATCCGCAATAATATTACCGGATGGCCGCCCGATTTTTGGTGTCCTCCCCTTTAGCCCACGGCCCAGGCCCATGTTTTGCTTATTGGGCCGACTTTTGACCCATTTAAGCCGCGCGCCTTCTTCCTTCGGGGACCACACAGCACTTTCAACCAATCACGTTGTTACCAACGAACTTCGTTGATATGGACCGTACGACATGTGTGGACCACTGTCACATGATGCTGTGTCAGACGCTCGACTTTAATTCAAATTCACAAAGTGATTATCTTCGTCTTTAATTTGTACTGTCACAGAGTGTTGGACCATCTCTGTGCACTATCGACGATGTCCTTTTGTTCTGT
GTATTGTGCAGTATTATTTTACGCACGACCCGGATTAATCATTTTTGTGAGAATATACCCGATAGCTCTCAATGGATTCTTACCACTTCTTATCTCAGTTGTGTGACTTGAATGTTCTGACTCATGCGCTTTATGTTAATCAAGTGTTTGAGATTGTGGATCAGTCCACAACTAGTTATATGCAGATGTGGCTTTATTCCCGTGTTATTGTCCCAGTTTTGAAATATCATCTCAGTGGAGATATTATATTGGATAAATTGCACGATGTGTTCCTTGGAACCTTTCGTTCAATGATGGTGCCGATGATTATGTTGAACCGACTTTCATTCGTCGTGAAGATGACGACGATGAACCACCACCGGAAAGCGTATTTGCCGCTTGAAGAAAGGGAAAAAATTCATGCTGCGACGTTTCTTGGTCATGATCATTGGGCAAGCGTTACTTCGGGATCATCTTTTTATGATGATCTCGAAATTCTCGCTGATGAGACCGTGAACGAT
TTGAAAAATCTAGTCAATGGCGAGAACCGTGATAATCCACGCTGTGGCCTCAACAAGGTCAGTTACAGCCTCTCCTACTACTGCCAATGGTAGGGGACGTGCGAGCAGGAAATGCACGAAAAACAATGCTGCCGTGGAGTCCTCAAGGCCACGTAAACTGCAGAGGACTGCTCCCATTAAGACCGGGACGAGGGATAATAGGTCTTATGCTCAAGTGGTGATGGAAAATTGTCACCACTCCCATCAATCCAAAGCGCGCTCGAGCGAAAAATTTGTGGCTGCTAAGAAGGTAGCCCGGCCCTCTGTGGCCGTCCCATCAAAATTGACAACTGGGAACAAATTTGATGTTCTTGGCTTTGAGCGCCATGCAATTGACCGCGCTGTCGCTACAAGCGTGCCCACCAAATCCGTTCAGGAGGTGGTATCTGTGCAGAAAGGCACACAGTACGTGGTCAACCATACTGGACACAGTTACGGCTGCTCCCGAAAGGGTAATTACG
TGTGGTGGAATGCCACTAGAAACTAGGGAAAACTAGGAGGAGAGTATTACAGGGAAGGAAGTGAAGAACCTCGTGACCCAAATACTCCTGCTCCTCATAGACGTACCTGGGATGAGAGACACAAGGTTCTTAAATTGTCCTCATTCGCTACTCCCTCTGACATCCAACGCTGGGCTACTAAAGCATTGCCTTATGGCTGGAAAGTGGTCACCGAAAGCGGAAATGATTATACTAGCCGCAGAAAGATCAGAACATTGACAGAGATGACTCAGGATGAAATTAGAAAAAGGTGGGAAAGTGGATATTGTGACCCCTTCATTGACTCAGGAAGTGACTCAGATGGACCCTTCTAAAAGCCACAGACAGTAAAAATGTGTTAGCACTTTATACAATATTATATCTGCTTAAGCTATAGAAGCTTTCACATACTCAGTAGCTGTTTCACAATCAACAAAACAATGATGATGTAATCATAAGGAAGTAGTTTAAAATAGGTTAAT
ACCAGAAAAGGGTGGTCACGGGGTCGTAAGTTTCAAAGAAAATTATTTATGGCTTAGGAACAAAGTTTCCTATCGTGGGATCTGGTTCCGGTTAACTCTACAAACCAGATAACATGGCAGATTTGTTCAGCAAGGTAAATGACTTTCAAAAATATAGAACCAATCTAGGACGTCAAGGAGGGTTGACTGTCAAATTAGTGGGTGTGAGAAGCACAGTTGTGGTTCTCGTTCCATCGACCAAAGATCATAGGCTGAGATGGAAGTTAATCAGGTTATTAACCCTCGCAGTCTACAATGACTCCCTTCCAGATTCGATTTCTATTGGAGCCTTACTTTCTTTGCTTGCAATTTCCTTTGAACAGCCTGCAGCTGTGATTCGGGGGCTTCTAAGCGACCCAGATCTTGAGGTGCAGATGATAGAGGTAAGCTTGGATGATCAGGGTGAGATAAGATTTGCTGCCAGAGGAGACATACTAACCAGATATAAAGATGCTTACTTT
ATGGACTTTATATCAGAAAACACGATCAGCGACAAAACCACGTTAGAAGAACTGAAAAATGCTACTTTATTCCAAGTTACTAAAGTAGACGACAGGGACTGTCTAAGAGCAAGAAGAATATGTAATGCACCTAAAGGGCACTGGGCTGGTCTAATGGAAAAAGCCAAGGCAATGGGAGACCCAACTGAAGAGGAAAAAGATGAATTAAAGAAAATAGTCGAGTCATACAACACAGTATCAGTGCTGGGTGTGTCCAAGTCAGAAGGAGCAACAGGACCAAGGCTGGTCTCTAGTTTGAAAGGACTAAAAAACCTTCTACCTGGGGTAAACCCCAAGACACTACAGGAAACACTTCTGGTAGGGGCACCATGCCCCTCAACGGAACCAACTACCGAGGAGTACTGGAATGTGTGTAGAGCAGCAGTTGGAGCATCAATGGGATCAGCAAAGATCAACATGTCTCAGAAGGTGGTGATGGGAGCTAGCGTCATCGGATGGGG
ATTATGTAAGTAATTTATAACCCTAGAAAAAAAGTATAAACCTACGTCCTGAAAGGAGGTAATATGGAGGAGTTTTAGAGACCTTTCTTCCACGTTAGGACGAAAGCGTGAGGGTTTCACATTAGCTGTAGAGAATATGTTTACTTCTACCATGTTAGAGGTGTAGAAACACGTACCCGTTCATTAGAAGCAGACCTACTAGAATCGCGTCTACTTATCTCCGGTAGAAGTAGAAAATAGAAACGAGGTTACTACTTATACCAATCATCCTCTCCCGGTGAAGTAGACCGTCTATCCCGTTGGTTTACCTATTCTCGAGGAGATGAAATACTGCTACTTCCTCGGCACGATCTATAAGATAAACAGACACGAAAGAAAAAAGCGAACAGTATCCCTATATGGTCTTTTAACTATTTATATAGGTGTAAACGTAGAAAAACACGGGGAATATCGCGTCTGTGATGACACGATTGCTTAATTACATGCCTTGAGTTTAGGCG
GTTTTATCACGACATGGCGACCGTATATGGCATTCAACTCACTAACAGATTGAACACCGCGACTGTCCGACGTCCGCTTAGGCTACGTCGATATGATTCCTGCATTACTACTTTTACAACCCCGAATGGCATTTCCCAACTCTATAGAGCATTAGATTTCCAACCTACATCATTCCAGGCCTCCATCCTTCAAACGTTTCCTCCCCTCAACGCCTGGAGCCCTTCACCACAGTTCGTTCCTGATGACCTGAGTCTCTCCCAGTGGAAGGAATGGATCACCGAGCGCATGCGGGCACTTGCAACCGTTCTGCAACGAGCTCATCCCCTCGTGGCTAACGCTGGTCGTGAAGTCAATCCCATCACTATCGGCTTGATCACGTCTTCGTTCCTCAACCAGCGGCCGATCGATGGCTATCTCCCGTTCCTATTTCTAGCTCGGAACGCCCGTGATCCGATTGCCCCTCTTGTCACGGTTGACATCACGTTCTCTGATGATACCT
AAATTAAAACATCTCAACAAAACCTACAGAAAACTGACTACAGACTCACTCGCTCTCTTTGTGAACTTGCAATCAGCATTCCGCCTGCCCTTACTTTTTGCTCCAAGCACTCTACAGCACTTAAAAGAAAGCCACATCTTGACTTTTGCACACACCCATTACTTCAAATGGCGTGCATGGTTTTTGGCTCTTTCACAAACTCTCACTTGGCCAGCACCAGGGTGGTGACTGGAAATGTACGTGAGGAGTCACGTACTACTACTCAATTCAACGGAGGTTCGATTTTATTCCCCACCATTCAGGAGGGGAATAAGCCACAAGTGCTGAATGGACCTAATTTTATGATTGGGTCATACAATCCACTGTTAGCACAGAGCAGTGGAGTGAAGGTGAGTGGTGCGCACACTGAAGTGCGCACTATTAAGATGGTGGGAATTCATGGAGCAACAACAGTCATTGCCCCAAACATTATGGCGCCAGCAGTAAAAGTGACACGCCCA
TTAAACCTGCAAATGGATACTTTTTTCATTCAATCTTTTAAGTCTAATTATTAGTGCTGATTTAACTAGCGAAATATCGTTGTCAGAAACGAGGTCTCGAAGCAATACCAACACTTTCACAGAAGAACAAGTTGGAGATGATTCACCACCCCAATATTCTGCTGCTCTTGCTAAAATACCAATCACTGCACATGATTCCCTAATGTAATTTTCTTTTTTTAACATGGAATTAATCATAATTTTTGATTGTTCAAATCCAATTTTAGAATCCAAAAACATGTTTTTGACAAAAGCTGTTAGATCATTTCCAAATACAAGTGAGGCATCCTTTTTGAAAGATTCAAAAACTAAGAACACATTTCCAGCAACCTCCCTGGAGGAAAATGCCAGTGATGACCAAAACAAATAATCAGAGATGGCGGTTGTGATATCGTCATCATCTGAAAAGTTGTTTCGGTAGACATAGTTACCGGAAGACATCTTGTAAAATGAACGGGAAA
TCCCCCTCGGATCATGGTGCCAAACCTCGCCTTGCCTTCGTAGCAAGGCTTTTTTGTTGCTCTTTTTATGATTTGTGCCAAATTTGTGCCAAATCACTCATCGTTTATTTCACTAAAGATTTTTTTGATATTCTCATTATCTTTTTCTTCAAGCTCTTTTAGGATATGGGAATATACTGACATTGTAACGTTCAAACTACTATGACCGAGCCTTTTAGAAACATATAAAATATTAATTCCCTTATAAAGCATAGTAGAAGCGTGAGTATGTCTTAATCCGTGACAAGTAATTATTTTTTTAAATCCAAGTTTTTTACACATATTTCTTAGCTGTTTATTGAGTGAATTATTAGTTATCAATCCATTCTTGATATTGTAGAATACAAAAGGGTGTTCTGGCTCAATTTCGAGCCGTTTTAAGAGTTTTTCTTGCTGTTCCTTATAATTTATCATGACTTGCATAGTCGAGCTGTCAATGGCTAAAAAACGAACTGATTGGT
ACACACCAAAAAGGGTGACGCATCCAAGAACCGGAAATTGAGTCATTGCTGGATCCTCCATATGGTGGATTCGGGCACCGTCCTGGGCCCCGCTGTAGTCGTGCTGGCTAGCGGTCACACAAAACGAGTGTCCAAAACTCAGAAACAAATCGAGACAATCCGTCATCCGATTATTTAAATAAAACATCAACCTAAAGCCACCTCATTCTCCAACCAACAACACAACACATCACTCCAAAACTCCCACACAATCATGAATTACAACCGTTTGAAATTCGAGGATGCATTCCTCACACCAAGTGCTGACTATGCTGCCTTTAAAACCCCTCTTCCATATCCTGACCTCACCACAGGACCCACAGAAGTCCCCTACACTAAAGAGAAGCTTATAACTGCGAGTTATCCTTACTGGACTATGACAAAAGTCAACTCAGGGGACATCAAGACACTAGGAAAGACAGTATTGACAAAGTTATCTGATAAAAAGATCACTGAAAAGA
GGGGATACGTGCCCCTCCACCGCCACCCGCACCCCCTACCAAAATAATTTCCGTCTGTCAATACCCCCTGCATCCGATAGGCCCGAACTATCACAAACGGAAAAGCGATAGCCCGAAACACTAAGCCCCTTTTCATCATTTCATTTGTAAGCGCGTTTAAAATCATGGTAAAATAACCACTACCCCAAATTGCGCCCCTGCAATTTGCTGACGGTTTAACGGAAGGCGGAAATATGGCGAAGAAAAAACCAGTAGAAAAAAACGGGCTTGTTTATAAAGAGTTTCAAAAGCAAGTTTCAAATTTGAAGAAAGCCGGACTAATCCCTAAAACCCTTGACGTGCGAAAAGTCAAGCCAACAAAACACTATAAAGGATTGGTAAGCAAATATAAGGACGTTGCAACAGGGGGCGCTAAACTTGCAGCAATCCCTAACCCCGCCGTTATTGAAACGCTTGAAGCGCGGGGCGAATCCATCATTAAGAAAGGCGGCAAGGCGTAT
ATGATACGGTTCGCCCTGTCAAAGTTGACCACTTGGCTTTTACTTTCGCCTATGCGGACTTGCGCCACTTGGACAAAAGCAACGACCAAGACTTTATCAATCTACAGATGCCCGTTTATCACGAGCCAAAGACCCGAACCAAGGAACAAGGCGCGGTGTGCTCTACCTTGGAACAAATCGAGCATCATATGGAAGCGCACCGAAACAAAGTGTCCAAGATGCTCTTTCATCGCTTTGATTTGTTCATGTCCAAAATCATGGCTTTCGTTATCGCCTATGCGTGGTCGTGGCCTTCATGGTTACAACGATTCTATGGTCATTCTCGATATGACCGGACAAGTTGAGTGTGGCCTTGTCGGAATTGGCGGAAACAACGATACCGTTTTTGTCCAAATCAACGGCACGGGGTGCACCAAACTTTTCGACCGTATCGACTCTAAGAAGCTTCATTGGTGGCTCGCTCAGGTTCTTGGCATTACTCGCTTAGTTCGTCTCGACTT
GTATTTCAAATTTTCTTCTAGTCGTTAGACTGATATAAGAAAGAATTGGGATACTGTGTTATTCACGAAAGTAAGGCACGCTACGGCGATAAATCCTTGTTTTTGCGTTTGACAAAATGCCTATCGATAGCAGCACTATACTGGGTATTATCAATGAAGAGGAGGTGGTGAGAGCGGCGATAGCCACGAGCGCCACACGTACCAACTCTGAATTACACAGGACTGTTTGTGAGCACATTCGCGGGCAGTTCTTAGACACCGTGGAAAACCAAAAAACAAAAAAAAAAATAGATGTTAGGAGGGACTTGACGCAGGAGCAATTGCAGTTGTTGAATGATTTGTATCCTGAGAGGCACATTGTTACTAGCAACTGCGAGCGTGGCACTCATAGTTTTGCGGCAGCCTCCAGAAAGATTGAGACAGATTTGATATTGAGTCGTATCCCCAAGAACGCCAACGTTTATGATATTGGTGGTAATTGGGCCACGCACTTGAAAAGA
ACCGTGGGCGAGCGGATTTTTTTGCGTCGTTGTGGGTCCCACCTGATAGATCTGCAGAATTAATGGGCCTTCTGTAGCAATTGGGCCTTAAAAAGAATTGGGCTTGGACCAATAGATTTGATATTGTGCTTATAAATAAAAGTACAAATTGGTCTTTGTAACAAAACGAACATTTTATTCATTTGAAATCAATTACACACTCACGCAGATACATTAGTACATACACCATATTCATCAAATATCTGAATATCAAATACTGGAGCTTCGTGCATCATTAATATATCAATTATCTCCGTCATGTCTTCCTGCCTGAACTCATCAAACGATGAGTCCCTATACATGATAGCCAAGATATTCCTAATCCCCTCTTCCAAATTATTGAAGTCGAAAGGAGGTATAATCCCATCATGCTTGTATGGAAGCATGAATTTCTTCTTCACAAGAGCTGGAGATCTTGTGGATGTTAGCTGAATGTAAACCTTAATAGATTCATCACCTCT
TAGTAGTAGACTCCGAGATAGAGAAGTCTACTAAAAATGGAGAAATACACAGAGATCCACAATAGAATGAGAGAATGTGTGCCAGGGGAGGTATCTGCAGTAGAGTGCCTGGATCTATTAGATCGGTTTTACGCTGTGAGACATGATGTTGTGGATCAGATGATAAAGCATGATTGGTCTGACAACAAAGACAAAGAACAGCCTATAGGCCATGTCTTGCTGATGGCAGGAGTACCGAATGAAGTCATACAAGGTATGGAAAAGAAGATCATACCTGGAAGTCCTAGTGGGCAGATTCTGAGATCATTTTTTAAGATGACACCAGATAACTACAAGATTACAGGGAGTTTAATTGAGTTTATTGAGGTGACAGTTACAGCTGATGTGGCAAGAGGAACACGTGAGAAAATCTTGAAGTATCAAGCAGGTCTAGAGTACATAGAACAGTTGCTGCATCAGGAGTCAGAAAGAGGCAATCTGCCAGGTGGTTATAGAATAAA
TTTGAAAGGGGTCTCCTAGAGAGCTTGGCCGTCGGGCCTTACACCCCGACTTGCTGAGTTTCTCTAGGAGAGTCCCTTTCCCAGCCAGAGGTGGCTGGTCAAACAATACCAAACGTAACTAAACATCTAAGATAACATAGCCCTATGCCTGGTCTCCACCAGTTGAAGGCATCTTGCAATAAAATGGGTGGATTAAGACGCTTAAAGCATGGAGTCAATTATCTTTTCTAACTAGTGATCTTCACTGGGTGGCAGATGGCGTGCCATAACTCTATTAGTGGGATACCACGCTCGTGGATCTTATGCCCACACAGCCATCCTCTAGTAAGTTTGCAAGGTGTCTGATGAGGCGTGGGAACTTATTGGAAATAATTACTTGCTGCGAAGCATCCTACTGCCAGCGGATCAACACCTGGTAACAGGTGCCCCTGGGGCCAAAAGCCACGGTTTAACAGACCCTTTAGGATTGGTTAAAACCTGAGTAATTATGGAAGATACTT
AGAATCTTTCCCGTCACATAAGCTCTTGAGATGTTAGCCATTGATTACCTGCAAAATGAAAGACTTTATCACACATACATGCTGAAAACTAAAACGAATGAAAACAATAATGCACCAACTCCAGAAGTTAAACAATTTCTGCTGCAATCCTCCATTGCCCACAAGCTGTTGCGAGCGTATTCAAATAAAACGAAAGGCGTGATTAAAGATCCAGCATTGCTAGGCGCAATAATATCCACTGGTTCGTATGATGTGCAAGTGTCAAATAAAAAGGATCGAAAGATAGTGGGAAAAGCTATAGACGGTGCAAATGTCAAGGTTACAGTTAAGAAAGGTAGAAAGAAAAGAGATGTTATGGCGGACATGCCTGCGCAAACGTCACTAGCTGCCGACCAGGAAGGTGTATTAACTTTAGAGGATATGAATGAACTGAGCGAAATGGCAAAGAAATTAAGGACAGTATACAATACCTCAGAATCGAAGAGTTTGTGGTATATTAA
GCGCACAGTGGATCCTAGGCATTGCTTTCACGCTTTGAGGTGAACCACCTCACTGGAGCACCAGATTTCATCTAATGGGTAACTCCAAGTCAAAATCAAAGCTGTCTGCTAACCAGTATGAACAGCAAACAGTCAATAGCACCAAACAGGTAGCCATTTTAAAGAGACAGGCTGAACCTAGTCTGTATGGAAGACACAACTGCAGGTGCTGCTGGTTCGCCAATACAAATCTAATAAAATGTTCCGACCATTATATTTGTCTAAAATGTTTGAACATAATGTTGGGGAAGTCTTCTTTTTGTGACATTTGTGGTGAAGAGCTCCCCACATCCATTGTGGTGCCCATCGAACCAAGTGCTCCACCTCCAGAAGACTAAATCGTGTCCGGGTACACCCCCGGGGGGCCCCACAGGGGCCCCCCGCGGGGAGTCCCCGGGGTGGTGTGGTTTACTCAATGTCTTCAACGGACTGCTGCTGTCTAAATAGTCTGCAGGTAACAC
TAATATTACCGGATGGCCGCGATTTTTTTTTTTGGACCCCACAACGCACTAACTGACAAAGACATGCGGACCAATCACCTGACGCGCTCAAAGCTTAATTGTTTTGTGTTTTCTATTTAAACTTGGCCCCAAGTATTGTAGTTCGTACTATGTGGGATCCTTTGTTAAACGAGTTTCCTGAAACCGTTCACGGTTTTAGATGTATGTTAGCAGTTAAATATCTTCAATTAGTAGAAAAGACTTATTCTCCTGACACAGTCGGTTACGATTTAATCAGGGATTTAATTTCAGTTATTAGGGCTAGAAATTATGTCGAAGCGACCAGCAGATATGCTCATTTTCACGCCCGCTTCGAAGGTACGTCGCCGTCTCAACTTCGACAGCCCATCGGTGAGCCGTGCTGCTGCCCCCATTGTCCGCGTCACCAAAGCAAAGGCATGGGCCAACCGGCCCATGTATCGGAAGCCCAGAATCTACAGAATGTACAGGAGCCCTGATGT
TGCAAGGGATGTTTTACAGTAGGAGGAGACATAGAATCCTAGACATATACCTAGAAAAAGAGGAAGGGATAATACCAGATTGGCAGAATTATACTCATGGGCCAGGAGTAAGGTACCCAATGTACTTCGGGTGGCTGTGGAAGCTAGTATCAGTAGAACTCTCACAAGAGGCAGAGGAAGATGAGGCCAACTGCTTAGTACACCCAGCACAAACAAGCAGACATGATGATGAGCATGGGGAGACATTAGTGTGGCAGTTTGACTCCATGCTGGCCTATAACTACAAGGCCTTCACTCTGTACCCAGAAGAGTTTGGGCACAAGTCAGGATTGCCAGAGAAAGAATGGAAGGCAAAACTGAAAGCAAGAGGGATACCATATAGTGAATAACAGGAACAACCATACTTGGTCAAGGCAGGAAGTAGCTACTAAGAAACAGCTGAGGCTGCAGGGACTTTCCAGAAGGGGCTGTAACCAAGGGAGGGACATGGGAGGAGCTGG
GTTAAATTTGGGATGGTCAATCATGCAAGACGCATCGTTGGTTCGAAGCAGCGTGCAACGTTTTCTAAAATATACTAAAATAGATGGGAAAGAGCCGAAATATATATACTATAGATTTTCGAAGAATATGAGGGAAATACGGCGTAAACGTGGTGTCAAATATAAAACTGATGATACTTATTTCGAGCGTAGGCGTGATCAAGGAATTCTGAATTTATATGGCATACAGGTAGCGGTAGAATCTAGCTGGGAAGATATATTAGATGGAGAGCCACAGTATGATACATTGAAAATCTTTGAACGTTCAGTACTTAACCTGAGAGATTTGATTCCTGAGGAGGAATTCTTGAGGAATTATCGCGTAGAAAAAGAGCATCCGTTTCGTGAATTTGTTGAAATGAGAGCGAAAGCGGAGATGCAGATATATGGGGACTTGCCCGTTAAAGCCTGGTGTAGCTTCATAAGAGAGTACGCAGAGCAAATAAAACATGAACCTTTAG
GTATTTAAAATCATAGATTGAATATGTTATCAGAGACTGAGTTAAGGGCTTTGAAGAAGTTGAGTACAACGACCACTAGGGTCGTTGGAGATTCAACTTTAGCTCTTCCTTCGAATGTTAAACTAAGTAAAGGTGAGGTTGAAAAGATCGCTGTAACGAAGAAAGAAATGTTCGATGAGTTAGCTCAATGTAATCTACCTACAATTGAATTAATTACAAGAGAACACACATTCAACGGTGATGCCATCCGATTCGCTGCCTGGTTATTCTTGATGAATGGACAAAAGCTAATGACCGCAAATAATGTTGTTGTCAGAATGGGTATGCAATATTCTACAAATTTGGCTGGTAATAACGTCGAGATTAATTACGTGACATCAAATAGTGTAGTTAAATTAGGACACATTCCTGCTGGTGTACTTGCTGCTCCTTATTCAGGAAAGGGAAGTGGACTTTTCATTACTTATGAACAAAATTTGATTACTAATACAGTTGAAACA
ATAATGTATAACTATAATCCTTTATTTAAAAATAGGGTGTGACCGAAAACGGTCAGACCGAATTCGGTTGTATATAAACAGAAGCAGGATGCACACAAGGGCAGGGATGTCTGAGGAGAATCCATGCCCTAGGAACATCTTTTTGCTTTGCAAAGAGTATGGTTTGGAGCTAGAGGATTTGCGATTGCTCTGTGTATGGTGCAAACGGCCGTTATCAGAGGCTGACATATGGGCATTTGCAATAAAAGAACTGTTTGTAGTGTGGAGAAAGGGCTTCCCATTTGGAGCCTGCGGAAAATGCCTGATTGCAGCAGGAAAACTTAGACAATACAGACATTGGCATTACTCATGCTACGGAGACACAGTGGAGACTGAGACAGGAATACCCATACCTCAGCTGTTTATGAGATGCTATATTTGCCATAAGCCCCTGAGCTGGGAGGAGAAGGAGGCATTACTAGTTGGAAACAAGCGTTTCCACAACATATCAGGCCGGTGGA
CGAAAAACAAGCGATGAACAGAACGTGCCCCAGCTCTTACCGTCCCTGTTTTTCTGGGTTGCGCACCTCCATCCGGGTGCGTGCTTCCGTAGACATCTAATTTTAACCGAATTAGGCAAGTCCGGTCCACGTGGAAGTGGGAAATGTTATGCTACTCTGTGTCTTCCAAACACTAGGTTGTCCGCGGCTCCGAAAGAAGCTACTCGGGACCGAAAAGGCGTTAGCAGTATGTGGTAGGAGGGAGGCGGGAGACCGCTCCGTTGATCATCACATTCTGTTCTCGACGGCATAACTTTACACTTTTAAAACACTTTAAACCGCTGCTTCCATGGAGGCTACTTCTCTTAACCATTTTTTGTCTGGTGTCATCGCCGCCCCTAAAGGTGGACGTTTGGCCGAAGACTCTGCTTTCCGCAGGTACCGTGCCCACGTCCGCACCACCGCCACTATTGGCGGTAACACGGACGCCCGTAACGCGTTCATCCGCTACGAGGTTGGAC
AGTTTGATGACCATGGATCAGAAACTTAAAATATCAGTGAACCCTGCTCTTTTAACAAGTGGACCTATAGTACGACCAGGAGACAATGTAATTTCAACACAGAAAAATTTACTAACATTTAAGAGATGTTTCGAAGAAATGTTTGAATATGATAATATTATCATTATACCTCAAAACTCAGGAGATATGAATTCAGTAACAATAAAAATAAAAACAGAAATTGTCGAACAACTTTTAAATTTATTTTCGGGACGCGATTTAACAGGATATGAACATTTATCTAATTTTGTAGCATGTTTGAAAGAATATATGACTAGGATAAGCGGCACATCAGTAAGGAACATCAATCCCGCATTAGGTAATTCAAATTCATTTGTAGCTCTTACTCGTAAAATAGTTGGCATGGTTGATGAAGCGTATCAGGATGTTATCAACATGGAAGATGATCTTATTACTACTAAAGTTGAAGCCGATATGTTATTAAAACCAGCTTGTGCTGA
TTGAAAAATCTAGTCAATGGCGAGAACCGTGATAATCCACGCTGTGGCCTCAACAAGGTCAGTTACAGCCTCTCCTACTACTGCCAATGGTAGGGGACGTGCGAGCAGGAAATGCACGAAAAACAATGCTGCCGTGGAGTCCTCAAGGCCACGTAAACTGCAGAGGACTGCTCCCATTAAGACCGGGACGAGGGATAATAGGTCTTATGCTCAAGTGGTGATGGAAAATTGTCACCACTCCCATCAATCCAAAGCGCGCTCGAGCGAAAAATTTGTGGCTGCTAAGAAGGTAGCCCGGCCCTCTGTGGCCGTCCCATCAAAATTGACAACTGGGAACAAATTTGATGTTCTTGGCTTTGAGCGCCATGCAATTGACCGCGCTGTCGCTACAAGCGTGCCCACCAAATCCGTTCAGGAGGTGGTATCTGTGCAGAAAGGCACACAGTACGTGGTCAACCATACTGGACACAGTTACGGCTGCTCCCGAAAGGGTAATTACG
GCGCACAGTGGATCCTAGGCGTAACTTCATCATTAAATCTCAGATTCTGCTCTGAGTGTGACTTACTGCGAAGAGGCAGACAAATGGGCAACTGCAACGGGGCATCCAAGTCTAACCAGCCAGACTCCTCAAGAGCCACACAGCCAGCCGCAGAATTTAGGAGGGTAGCTCACAGCAGTCTATATGGTAGATATAACTGTAAGTGCTGCTGGTTTGCTGATACCAATTTGATAACCTGTAATGATCACTACCTTTGTTTAAGGTGCCATCAGGGTATGTTAAGGAATTCAGATCTCTGCAATATCTGCTGGAAGCCCCTGCCCACCACAATCACAGTACCGGTGGAGCCAACAGCACCACCACCATAGGCAGACTGCACAGGGTCAGACCCGACCCCCCGGGGGGCCCCCATGGGGACCCCCCGTGGGGGAACCCCGGGGGTGATGCGCCATTAGTCAATGTCTTTGATCTCGACTTTGTGCTTCAGTGGCCTGCATGTC
TGGATATATGAAGAATTCGACCTTCCCACGCGTACGTGTAAACAGGGCTAATCACCCGGCCAAGTATAATTTTCTTGGTCCCAGTTAGCAATACTATGAGAGTATTCTAGATTTCTTCGAGTGTCCCTTTTGGTTAATTTCTGAAGGCTGGAAACTCCAACCGTTGGAAATACCCTGCAAAAGAGCTAAGTTATAGCATCGTAGATAACTATAATCGCTCTTGGGCCGCAAGTCGGCTATGCGGTACAACCGTTAAGACTTAATTATTATGAACAAAAATTTATTTCAAATAGTAATTAAACTATTCGTAATGATATTTTTGAACACAGATGTTAAGCTCTTCGTATCTCTTTATTTTAGATGTTTAACTAAACATTTAAAACACCACGGGGTAGTGAGTACAGTAAAAATATTTAAACAAATAAGATTACATGTTACTCGTTACCTTTGTGGATCACCATTGAGAACAAACTCAATGATGATAGGGATAGATAAAGATG
GGGGCGGGGCATAGTATTACCCCCGCCCCGGGTTCAGAGTCACGTACGGAGTGACTTATGGCCTTTAGATTATAATACACGTGGACGATCAGGATCTGTGATTCGTGAAGCGAATCTGACGGAAGATCGTCTGCAGCTTCGTGGTAGGTCCCAATTGTTGCTTTAGTTTGCTTTTTTAAAAGTAAAGTAAGATGCTGTCTCTTACTTTATTCCCTTTGAGTGGAATACAGCTGTCTTTGCTTCCTCACGAAGCAAAGCATTATTTCTCTCTCTATAAAAAGCTGTGTTCGTCTTCGTTGTTCTTACAACGAAGATGGGTCTGAAATATTTCTCTCATCTTCCTGAAGAGCTTAGAGAGAAGATTGTTCACGATCATCTACAACAAGAGCGAAAGAAAGAGTTTCTTGAGAAGGCAATAGAAGATAGTTGCAGAAGGCATGTGTCGTTATTAAAGTCAGACCCATCTCCTTCAGAGATGTATTCTCTGAGTAAGTTTTTAG
TTATATCCTTAGGATATAAAGAGCAAGCACCCAGGCACTTCTTCTATTCTGCCTCAGATCGTCGATATAAGCGGAGCTTTTCTGTGACTGTACGTAGTGTATTGATCTTCGTGTTCTGGAACTCAGGTATGTTGTTCGCTGCAGTAGAAGCGCCTCCAGCATGTACGTTCGAACCTCGTTCATTGCAACAGTTATCACTTAGAACTTTTGTAGAAAATACGGATTGGGACGTAATAAATTTTCTCTATAAAAATAATGAATTTTCTAGCAGGTTGTATTCATCGATGTTTTATGAAAGAAAATATCTGGATAATCCGCATGAATATCATGATTGGTCAGTACCAAATAATGTTCCCATTGAAACGTACATAAAGATAATGAATTATCACATGGAAGACGGTATTCCATCATTTGCTTTCCAACGCAATTTAGTGAATAGATGTTTCATACAAGTGCATTTCTGTGCTCCTGGTACTTTTGGCTTCCCTATTACAGATAAT
GTAAACAATTCCAAGTTCCAAAATGGTTAATAACAACAGACCAAGACGTCAACGAGCTCAACGCGTTGTCGTCACAACAACCCAAACAGCGCCTGTTCCACAGCAAAACGTGCCACGTAATGGTAGACGCCGACGTAATCGCACGAGGCGTAATCGCCGACGTGTGCGCGGAATGAACATGGCGGCGCTAACCAGATTAAGTCAACCTGGTTTGGCGTTTCTCAAATGTGCATTTGCACCACCTGACTTCAACACCGACCCCGGTAAGGGAATACCTGATAGATTTGAAGGCAAAGTGGTCAGCCGAAAGGATGTCCTCAATCAATCTATCAGCTTTACTGCCGGACAGGACACTTTTATACTCATCGCACCTACCCCCGGAGTCGCCTACTGGAGTGCTAGCGTTCCTGCTGGTACTTTTCCTACTAGTGCGACTACGTTTAACCCCGTTAATTATCCGGGTTTTACATCGATGTTCGGAACAACTTCAACATCTAGGT
CATCATCAATAATATACCTTATTTTGGATTGAAGCCAATATGATAATGAGGGGGTGGAGTTTGTGACGTGGCGCGGGGCGTGGGAACGGGGCGGGTGACGTAGTAGTGTGGCGGAAGTGTGATGTTGCAAGTGTGGCGGAACACATGTAAGCGACGGATGTGGCAAAAGTGACGTTTTTGGTGTGCGCCGGTGTACACAGGAAGTGACAATTTTCGCGCGGTTTTAGGCGGATGTTGTAGTAAATTTGGGCGTAACCGAGTAAGATTTGGCCATTTTCGCGGGAAAACTGAATAAGAGGAAGTGAAATCTGAATAATTTTGTGTTACTCATAGCGCGTAATATTTGTCTAGGGCCGCGGGGACTTTGACCGTTTACGTGGAGACTCGCCCAGGTGTTTTTCTCAGGTGTTTTCCGCGTTCCGGGTCAAAGTTGGCGTTTTATTATTATAGTCAGCTGACGTGTAGTGTATTTATACCCGGTGAGTTCCTCAAGAGGCCAC
GTATTGCCACCGACGACGACGACGGCAGTCCCTGCCGGCGAAGCCGGCCGCCGCGAAGCGGCAAGGGACTGCCGTCGTCGTCGTCGGTGGCAATACTCGTAGAGTATAAGCAAGTACTCAGCATGTATAGAGTACTTGATGACGTCACGGTGACCTTGACCTTTGACCTTCTATATGACCTTGACCTACTTCTGTGACCTTCTGGTCTACTGACCTTTGACCTTCTGAGCTGATGTCTACTGACCTGATGATGGAGAGGATCCGAAGACCTTGGAGCTGAAGGTGGAACACAGGACCTGATGTTAGTGAAGGACAGCAATAGTGTGCGAGTGAGATAGCACTATAGCAACTGTTAGAGCGAGATAGCAATATGAGTAAAAGAGATAGCATGCAAACAAACCTTGAGATAATTTATGCGCATTTTATTATCTTGTTATTGTGACCTCGTTTGACCGGCAAACTCGCGTCGAGGCTGGGCCGTGTGCAAAACAGGATGTGGC
GTTTTATTTTTGTTGCAACAACAACAACAAATTACAATAACAACAAAACAAATACAAACAACAACAACATGGCACAATTTCAACAAACAGTAAACATGCAAACATTGCAGGCTGCCGCGGGGCGCAACAGCCTGGTGAATGATTTAGCATCTCGACGCGTTTATGATAATGCTGTCGAGGAGCTAAATGCACGCTCGAGACGCCCTAAGGTCCATTTCTCCAAATCAGTGTCTACGGAACAGACGCTGTTGGCTTCAAACGCTTATCCGGAGTTTGAGATTTCCTTTACTCATACCCAACAGGCCGTACACTCCCTAGCGGGTGGTCTAAGGACTCTTGAGTTGGAGTATCTCATGATGCAAGTTCCGTTCGGTTCTCTAACGTACGATATCGGTGGTAACTTCGCTGCGCACCTTTTCAAGGGACGCGATTACGTTCACTGCTGCATGCCAAATTTGGATGTCCGTGATATAGCTCGTCATGAGGGGCACAAGGAGGCA
GGCAAATGATCGGCTGTGCCTGGACTTGATTCGTCATGGATCTTGCGAGGTCGGATATCATTCCGCATTTGCTATGCCTCTTCCAAGAGATAATCCAAGCCAACATCCAAAAAGTATCTGAGGCGTACGATTTGGAGTTGAAAATAATGAACATTTTGACGTTGTGGCGAAATGGATCTGACAATCTGATTTCAGACAACGATGATTACATGAAAAAGGGACTATTCTTCAGTAGGAGTAATGATCCCTTAGCTTTACAGGCTCGTTATGCTCGAATGTACGATGATCTGTTTAAGCTAAACAACTATGAAGTGCCAGATGATGTTGTGCGTAGGCATGACAACAAGATTTTAGACATAATATTAAAAGAGTCTTCCGTGCCATTCTGGTATGACATATCGGATGACGAAGCTCATGAATCAATGCTGCCTGAATTCAGACTGCAAGACATTCACGAGTTCAGATTGAATTTGAAGCGCGTACGCGTAGTACCTGACGAG
GCTATTCGCTGGTCAGTTATGGCTCGCGCTGCGTTCCTATTCAAGACTGTTGGGTTTGGTGGTCTGCAAAATGTGCCAATTAACGACGAACTATCTTCACATCTACTCCGAGCTGGTAATTCACCATGGCAGTTAACACAGTTTTTAGACTGGATAAGCCTTGGGAGGGGTTTAGCTACATCGGCTCTCGTTCCGACGGCTGGGTCAAGATACTATCAAATGAGTTGCCTTCTAAGTGGCACTCTCCAGATTCCGTTCCGTCCTAACCACCGATGGGGAGACATTAGGTTCTTACGCTTAGTGTGGTCAGCTCCTACTCTCGATGGATTAGTCGTAGCTCCACCACAAGTTTTGGCTCAGCCCGCTTTGCAAGCACAGGCAGATCGAGTGTACGACTGCGATGATTATCCATTTCTAGCGCGTGATCCAAGATTCAAACATCGGGTGTATCAGCAATTGAGTGCTGTAACTCTACTTAACTTGACAGGTTTTGGCCCGAT
AGTTTTTGAAAACTTCTGTGAATGTTTATATCCTTAGTCGGATCGAGCTAAATTTTAAATCAAAGGAGTTGTTCGGAAAAGTGACCTTGGTTCGTTATGAATAGAGGAAGCTTGAAGAAGGGGCCTCCGGGCCCAACATCCAACCGTCCGTCGGTTGGACCGCCCGACTCGGCGGGAAAACGAGTCAAACAAGTGGCCCCACCACCAACTAGGGGTCACATGGAGAGAGGACTCTCTCTCTTAACCAAGAACGACAATGTGTCGCGACAGGCAAAACGGCAACGAAACCCTCGGCAACAGCTTTCTGGAATCTTTGGCGGTGGTGTTGGCGCCTGGCTGCGTGTGCTACACATGGACATCGGAACGGCAATCTTATGGCTTGCCCTGGCAACGGCATCTCTCGGACAGCGTATGTTTAAGCAACTGAACTCTCTTCGTAAGCGCGTGAAGCGCCTCGAAAAACAACGTAGTGGACCGAACCTTGTCATGATCATTGGGCT
CATCATCAATAATATACGGAACAAAAATGCGTGATGACGTAGACGGCGTACGTAAGGGGCGGAGCCGTGTGACCCTTGTACGGGCGCGTCGGGGTTTTCCCGGCGGGCGGGCGCGCCCCGTGGCGTGCGAGGCGGCCCGTTTCGGTTCCACCCACTGTTGGGTGGTTTCTGTTGAACTTTGGCTGGTATTTTCCACAATGGGTGTGATATTGGACCTTTACCTGGGAGAGTCTGTCAACAGGTGTGGTACAGACTTCACACCCAGTGACTCAATTTTACCACGGAACGGTTCAGGTGTACGCCTCAGACTCCATTGGTCGATTTTTCCACACTGTTCCGGGTTGTCCCTATTTATTCTGCGCGTCTGCCTAGAGTCGCCACTCTTGAGTCGAAGAGAGGTGAACGTTCTCATCCGCCATGAGACATCTTAGAGTTGCCTTCGACGAGAGCTTCTGGCAGATGGCCAATGAATGGGCACACAACAATGAGCCGGACACCGA
GGTCTTTTTCCATTTCCACAGAATTTAGGTTCCCGAATGGCCCGTCACAAGCAGCCTGCCGAGGTCGCAAAGTTCAAGGGCGCGGACAAGAAGAACCCTCAGCGCTACCGGCAGGAGCCAGCAAAGGGCGAGGGGGATATCGGCGAAGCGCCCATCCATCTGCAAGGCCCCGCTCGTCTCGCATGGAAAGAGTTGTGCACTCAGTCGATCAAGGGCGTTCTGACGGGATCGGACCGGATCATCCTGGAGGTCACCGCGAACCTGCTTGCTGAATACCGCGCCGATCCGACTGAGTTCGCGGTTGGCAAGTACACCCACCTGATCGGAAATCTGGCCCGGCTTGGACTAACGCCGTCCGACCGCCAGAAGTTCGGCCTGGAAAAGCCGAAGGAGAAGGACGAGTTCGAGGATTTCTGAGATGACCCCCAGCGACATTGCGCGACAGTACGCTAGCGATGTCGTGGGTGGGGCTATCGTTGCGTGCCGGTATGTGGCGCTTG
AATTCGGGACATACCACGTGGTTTAGTTCCGCCTCAAACTCCAACAAATCGAGATCAAGGGAGAAAGCCTACTCCTCCAACTCCACCTCTAAGAGATACTCACCCCCACTTAACTATGAAAAATCAGACTTTTCATCTCCAGGGGTTCGTAGACGGATTACGAGACTTGACAACAACGGAACGCCAACACAATGCCTATGGAGATCCTTTTACAACACTAAGCCCTGCGGTTCCTACTGTATCCACCATATTGTCTCCTCCCTCGACGACTGGGGACCCTGCACTGTCACCGGAGATGTCACCATCAAGTCTCCTAGGACTCCTCGCAGGATTACAGGTGGTGTATTTCTTGTGGACAAAAATCCTAACAATAGCTCAGAATCTAGATTGGTGGTGGACTTCTCTCAGTTTTCCAGGGGGCATACCAGAGTGCACTGGCCAAAATTCGCAGTTCCAAACTTGCAAACACTTGCCAACCTCCTGTCCACCAACTTGCAATG
ACCGGATGGCCGCGCGATTTTTTTGTGGGCCCTACCATTAACTCTTGTCGGCCAATCATATGACGCGCTCAAAGCTTAAATAATTCTCCCGCTTATTATAAGTACTTCGTTGCTAAGTATGCGTTTGAAAAATGTGGGATCCACTGTTAAATGAGTTCCCCGACACCGTTCACGGTTTTAGGTGTATGTTAGCAGTTAAATATTTGCAGTTAGTAGAGAAAACTTACTCTCCTGATACATTGGGTTACGATTTGATAAGGGATTTAATCCTGGTAATAAGGGCTAGGAATTATGTCGAAGCGACCAGCAGATATAATCATTTCCACGCCCGCTTCGAAGGTACGCCGCCGTCTCAACTTCGACAGCCCATATGTGAGCCGTGCTGCTGCCCCCATTGTCCGCGTCACCAAAGCAAAAGCATGGGCGAACAGGCCCATGAACAGAAAGCCCAGGATGTACAGGATGTACAGAAGTCCAGATGTTCCTAGAGGATGTGAAGG
GATGCGATGGCATTTTTGTAATTAAGAGGCTTACTACCAATTGAGGAGGGGCTCCAAAAGTTATATGAATTGGTAGTAAGGTAGCTCTTATATATTAGAAGTTCCTAAGGGGCACGTGGCGGCCATCCGTTTAATATTACCGGATGGCCGCGCGATCGTCACCCGACCCGCTTCCGCAAATTACGCCGCATTGTCGTCTAAGTGGTCCCGCATATGTGAAGGGCCAATCATATTTGGCCCTGAAATCTAAGATATTTTTAAAGACTTGTGGTTAAGTTGTTAAAGTTATATAAAACGACATGCGTTTCGTGGATCTTTAATTCAAAATGCCTAAGCGGGATGCCCCATGGCGTTTAATGGCGGGGACCTCAAAGGTTTCCCGCTCTGCTAATTATTCTCCTCGAGGAAGTTTGCCTAAGCGTGATGCTTGGGTTAACAGGCCCATGTACAGGAAGCCCAGGATATATCGATCACTAAGAGGCCCCGATGTTCCTAAAGGA
CGTTATAGTTGTCAACAACAATCACTCTGTCAAGTAATGACATGACCGGTAGGGGTTATATTAAGGGACCGCTTTGGGGGTTCAGCACAAATGGCTGACGAGGACGTGATATTCGTGGACCGACTGCGAGCTCCGTGGTGTATCCTTTGCATGTGCTGTAAAAGATCCCTAACAAATGACGAGAGAAAAGATTTTTTAAATAAGGGTTTAAAAACTTTTAAGAAATGGAATAATGGGAAGAAGCGTTCGTTTGGCTGCTGCGAGACTTGCTGTGTATTTTTAGCAAATGAAGAGGCAGAAAAAACTCGCGCAGAAGAGATTCATTTAGAAGCAGATGGTGTGCAGCTTTTTTGTGGAGCCCCTTTGAGAGATATTTCCATGAACTGTCGCTATTGCTTAGCTGTGCTAACTTTTTATGACAAGTACTTAAATAAGGAGAACAGACTGCCCTTTTGCCTACGCAGGAAAAAGTGGAGAGGCACTTGTGAGAAGTGCCTGAA
ACCGTGGGCGAGCGGTGCCTGGACTGTATTTGGTGGGTCCCAGCTACTGGGAATGAATGAAGTCTTGGATTATTGGGCTAGATCCAACCCAATTGATATATATATTTAATTTATGATTAAATTAATTATGCGATAAATGATATTATAAAAACAAATAATATGTAAAATATTATTCATTATATATAAGTTAAAACATTACACGGATGATTTATTTATGATGCGGTAATGATTTATGAGTTCCATGCCTAAAACGTTCACGTTCTCAGCCATCACCATATCCACCACGTCTACTAATTCCTCCGTCCTTATCATCTGGTGAGTTGTGTCTTTGAACATATTCCTTAACCCATGCATTATTTCCTCCTCAGAGCCGTTAAAGTCGAATGGGATGAAGACATCAGCGAAGTGATATGGTATGATAAACGTTGATTTCCTCAGATATGATTCTTTTGTTGCCGTTACCTCTATCTTGCAGTCTATATGATCGTCTTTGAGGAAGA
CGGATTGGATGTCGACAAATATTGAATTGGCAACGTAGGGAACCTTCCCCTCAGCGAAGGCCGAAAAGAGGCTAGCCATGCCCTTAGTAGGACTAGCAAAAGGAGGGGACTAGCGGTAGCAGTGAGTTCATTGGATGGCCGAACCCCTGAGTACAGGGGAGTCGTCAATGGTTCGACACTCCATTAGTCGAGGAGTCTCGAGATGCCATGTGGACGAGGGCATGCCCACGGCACATCTTAACCCACGCGGGGGTTGCATGGGTGAAAGCGCTATTCGTGGCGTTATGGACACAGCCTGATAGGGTGTAGCAGAGACCTGCTATTCCGCTAGTAAAAACTCTGCTGTACATGGCACATGGAGTTGTTTTCAAATGAACTTTTATACAAAACATATAAACAAAAACCAGCAGGCGTCGTGGAACCTGTTTACGACGTCAACGGGCGTCCACTGTTTGGAGAGAGCAGTGACTTGCACCCGCAGTCCACACTAAAACTACCAC
ACAATCATAATCATCGCCCTTTCGTGTTATTTCTTGTAACGAATTCGTTACAAAACACACACACAGTATATAAGATAGAGGAACGGATTGGTACACCACAGATGGCATCAACAAGCGGTGTGGGATCCGTCGGGCCTGCAAGCTGTTGCGAGACGCAGAAGCCACATACCATACGGGAGTTGTGTTTGGCGCAGCAGATAACTTATCCATGCATACAGCTCTGCTGCCATTATTGCTATAAGATCCTTAGCGTATTGGATATTTACGCTTTCGACCAGAGCTGTCTGTACTTATCCTGGGGAGAAGGGGGGCCAACGGGTATTTGTTCTCAGTGTACTAGAGTGCTTGCAAGGCTGGAGTTCACTGCACGGCACGAAGTGTCTTGTGCAGCCAGCCGTCTGCCGCACTTTATAGGACAGAGCCTCAGCGACCTTGAGGTGAGGTGTGTGAGGTGCCTAGCTCTTCTACAATCTGTGGAAAAGGATTACATATTGCGGGAA
AAATAACAAATCTCAACACAACATATACAAAACAAACGAATCTCAAGCAATCAAGCATTCTACTTCTATTGCAGCAATTTAAATCATTTCTTTTAAAGCAAAAGCAATTTTCTGAAAATTTTCACCATTTACGAACGATAGCAATGGCACTCATCTTTGGCACAGTCAACGCTAACATCCTGAAGGAAGTGTTCGGTGGAGCTCGTATGGCTTGCGTTACCAGCGCACATATGGCTGGAGCGAATGGAAGCATTTTGAAGAAGGCAGAAGAGACCTCTCGTGCAATCATGCACAAACCAGTGATCTTCGGAGAAGACTACATTACCGAGGCAGACTTGCCTTACACACCACTCCATTTAGAGGTCGATGCTGAAATGGAGCGGATGTATTATCTTGGTCGTCGCGCGCTCACCCATGGCAAGAGACGCAAAGTTTCTGTGAATAACAAGAGGAACAGGAGAAGGAAAGTGGCCAAAACGTACGTGGGGCGTGATTCCATT
GTTTTTATCTTACACACGCTTGTGTAAGATAGTTAATCCATTTATTTTTCCATGCTCTTTCCACAGCATTACGTTCATTCAATACTGTGAAGATTTCACTATGAATGCTGACGCCCAATCCACCGATGCCAGCCTTAGTATGCGAGAACCTTTATCTCATGCCTCCATTCAGGAGATGCTTCGACGTGTAGTCGAAAAGCAAGCTGCAGACGACACAACTGCAATCGGAAAAGTTTTTTCCGAAGCGGGTCGTGCCTATGCCCAGGATGCTCTCCCTTCAGACAAAGGTGAAGTCTTGAAGATATCCTTTTCCCTGGACGCCACGCAACAAAACATACTACGCGCCAACTTTCCTGGTCGACGCACTGTATTTTCAAACAGTTCGAGTTCATCTCACTGTTTTGCGGCTGCCCATCGTCTACTAGAAACCGATTTTGTTTACCGATGTTTCGGTAATACGGTTGATAGTATTATAGACCTTGGAGGAAATTTTGTTTCCC
AAAACAACAAGACTCAACACAACACAACCAAACACATCCAAGCAAGCCCAAACTTATCGCACAGACAAGCAAAGCAACACATTCACTTTCAATTTAGATCGAAGTTCACGGTTCAAGCGCAAGGTGCCTTGAAAGAACTCTCTAAATTTCTTCACCCAATTTCACCATTTTCAATGGCCGGAGCGTGGAAAACTGTTTCGCACAAGTGGAAGCCGGATTTGGACAGTCCGAGGGATGTCAGAAAGGTTATGGAACACTTCGCAGCCAAGCACCAAACTTATGATGCAAAGAGAGCTGAAGCCCATAACGCTAAAAGACTCCGGAGAACGTTTATACTAGAAACGTCTGATGAGATTCCCAAGAGAGCCCCTATTAAGAAACAGGTTTATGTCGAGAAGGAAGATCACAATCCGACACAGCACCTTAAATATGAAGGGTTCGATGTGATTAAAAACAAACGTGTTGAGAAACCTGTTACAACATCAGTTACAAAACTGATA
GGTATTTTTTTTTCTTGCCGGTCGCTTGTGACCAATTAGAAAAAACTTATCATAAATAATCTTGTATGGGTACATATCAGCCGGTTTTAACCAATTGTTTGTACCTTATACTTTGGATTATTTTAATAAAAACACTATTAGACGTGTTTCTTCAATTTGAAATTTTTGATTTCGAATAATTTATTCTTAGGTATCCTTTTCTTCTTACAAGTCACCGCAATTTGGCATCGACTTGCTAGAAGTTCTGAGAACCTTTAAGATTGTTTTATTCGGTTTCGGGACCTCAATTTGAAGTTTTTCGTTTCGTATCGCAAAAGTAAAACCCAAGCTAGCAAAAACTTTTCTTATCGCCGTTTCTTGACACAGATTCGATAAGTTTATGTTATTTTGCGTTTTGCTTATTTATGGAAAAGGAGAAGTTGCAGAAGAAGGAGAGAAATCTAAATCGCAGGACTAACAAAAAGGGGGTCAGGCGCTTAGATAAGAAAAACTCCGAAGAA
GGGGGTTTCAACATGGCGACTATAAGGCACATTATGGATTGGCTGCGGCCAACATTCACACCTCTTGCTGGTGTAAAATCCCGGCAAGAGTGTATTGCGCATTATGGGGATGACTGGGCCCTAATGATCACCCAGTCCAGAATGACCCTTTCCGCTGAGGCCCAGGTGAACGCCTGGTATGAGGGGGGAGCCGAAGTGAACGGCTCCATTCCCTCAGTGGAAGGGAACGCAGCCGCCCCACAGGCTGCTGCGGTGGTTGCTGAGCCACCGCACCCCTCCCCTGCGGAGAACGAGGGGGAAGATGCAAGCTGGGTTGCAGCACTCCCAGCACCTCCCACCTACGAGGTGGTTCAGGGTCGGGCACCGACTCTAGAGGAAATTCACGGAGCTAGCCGGCTTCAGATTGTGCCATATACCGGCAGAGCTCGCGTGATCGGCGAGGACGAAGTTCTTCCCTCGCCGGTCCTGTCATCCATTTGGCGGGCCACTCGCTGTCCCGG
GGAAAACAAAACAACACAGAAACACTCGCAACTTAACTGCCCATATAAGGAGAATAACCGCACCCCGCACTATAATCCCATATGGCCAGAGTACGAGCGTCGTTGGAGAAGATCCGGGACCCATCTGTACAAACAGCTATCTCTGAAGCTGCTTACGCACATGTACGCCCTGTTCTAAAAGAAGCCCTCGTTAATTGCCCCTATGCTCTCAATGATGCCGAAGCGGACTGCCTTGAAAACTTCGGTATTACTGTAAATCCGTACGCCACCCAAACTCACACACACGCCGCTTGTAAAGCGATAGAGAATAGGATGTTAGAAATAGTAGGTAAACATCTCCCAAAAGAACGCTGCACAATGCTTTTCCTGAAACGCAGCAAGCTAAGATACCTTAGACGTGCCGCAGCCTTGAAAGATGACTTCATCAACCAGGACATTGAACCTAAGGACCTTTTTCGTTACGATCGGGATACTATACGAACCCGCCTTAAGGATATTAC
TTAAAAATCACCAACGCTGACTCTGCGCGACATGCCGTACCTATGGTTGCTTGATCCAAACGATAAACGAAACATACAGAAAGACCTTAAGAAACTCAATCTATTCCCAAGAATATGGACGTCGAAATATAAAAATGACAAATCGTACACTTCCAGACTCTATCAAGAAGATAAACGCATTTATACTCTAAGTTTAGCACTTCATCGATCGTTAGCCACTTTAGCAAATCGTAATGGAGGCAAATTACTCGCTGAACAACAGATCGGAGAACTATTACGTAACGGCTCACTGAGTTTTACTTCGTTAAAGAGGTTAAAGGACAAAAGGATTAAAGAAATCATTCATCGTGGTCGCAACAAACTAACGTTCATTGAGAAAACAGGCACATCTGTTGATGAGGATACTAGCTTAGAACCTGAAGTGATTGATGAATTATTAGAATTAATTGAAGCTAATAATGAATTCAATTTTGAAAGTTTGCGTTTTATTAGAATAACAC
TCTCAAAGACAAACGTGCCGCAGTCGCCCGATTGTACTTTGAAGAAGCAAGATGGAGAATCAGATCAAGGCAAACAATAAAAAAGAGTTTGATGAGTGGTTTAAACCTTTTAGTGAAAAGCTCCAATTAAGGTCAAACCTCACAAACTCTGCATCCCTGTGTGATAGAGTACCTGACCTAGCTCTAGCAGAAATGAAAATGGCCCTTGCCACAGATGATAAAGAAAAAGACTCAATCTTTTCTAATGCTCTGGTGGAGGCAACACGTTTCTGTGCTCCAATCTATGAGTGTGCTTGGACCTGCAGTACAGGTGTAGTGCAGAAGAGCTTAAGCTGGTTTGATAAGAACAAAGACTTCATCAAACTCTGGGACGCAAAGTACATGGATCTCAAAAAGGGTATCCCTGAACCAGAGCAACTAGTTTCATACCAGCAGGCGGCCCAAAAGTGGAGAAAGGACGTTGGTTATGAAATTAACCAATTCACAAGGTCTCTCACACA
TAGTAGTAGACTCCCTAAAGAGCTACTATAACAACGATGGCAACTATGGAGGAACTACAGAGAGAGATCAATGCCCATGAGGGTCAACTGGTGATAGCCAGGCAGAAGGTAAGAGATGCAGAAAAACAGTATGAAAAGGATCCAGATGAGTTAAATAAGAGAACATTAACAGACAGAGAAGGGGTTGCAGCATCCATCCAGGCCAAGATTGATGAGTTAAAAAGGCAGCTAGCAGATAGGATTGCAACCGGAAAGAACCTTGGAAAGGAACAGGATCCAACAGGGGTTGAACCTGGAGACCATCTGAAGGAAAGATCAAAGCTTAGCTATGGGAATGTACTGGATTTGAACCATCTGGATATTGATGAGCCCACAGGACAGACTGCAGACTGGTTAAGTATTGTTATCTATTTGACATCCTTTGTTGTACCGATCCTTCTGAAAGCCCTGTATATGCTAACAACGAGGGGGAGACAAACAACCAAAGACAACAAAGGGAC
ATAAGTGTAGAATCGAGGTTCAATTCCTACGACAACCCTACACTTTTCACTTTTAAGTTGCCATACTTAATCGTATCTTTCCTTTATTTCTTACTTTATCGTATTTGTCATGTCGAAGTTTGTTGCCGCTGATGAGTATATTGTCCCATCGTTCCAATGGTTGCTCGGACCTACCAGCAGCCAAGTTGAGTCTTTCGATTCCTCCGTTGCGGGCTGGATAAAGAGATATGAAGATGAATCAAAAAGACCTGAAAGCACAGTAGATGGAAGCTGTGAATCCTTTGTCCTGGCCGTTAAACCCGTTATGATAGGTGGTCAATGCGAACCAGCCTATGATCAGGCCAAGTGGGCCGAAACGTGCCTCAATGTTACCAATCTAGCATCGGGACTAACCGGAGTGAGACTAATTCCGCTCCCGGAAATGGCTCGTATGATATATCTTGATGAAGAGGATTCGTTTGTTGACGAATCCGAAGTCGATGATTGGTATCCTGAAGACA
CATGAAGAACTACATAGTAAAGGTTATATATGCTTTAGATAATGGGTTTCTTCTTAGTTTTTAATGATTTGTTGTATTTTTGTTGTAAGAAAATTATAACTCCAGTAGCAGCTCAATTATTTTATCCTTATCTTTATTTTCTAGCTCTTTTATAATATGAATATAGGTTTGCTGTGTGATAGCCACACTTGCGTGTCCTAGGCGTTTTGAAACAGTCATGATATCAACTCCATGATAGAGGAGAACAGAAGCATGAGTATGCCTTAAACCGTGTACAGTAAGTGGAGTAGAAATCTTTAGTTTTTTTAATGCATGTTCTAATGTATTTTGCAAAGCTGAGAGAGTTATTATTTTTCTATAAGGATGATAACAAACAAAGTCATGTATCGGTTTTATACCCAAACTTTCAAATAATGTTTTTTGCTGTTCTCTAAAATCTTTTAGCAATTGCATACTTTCATCATCTATAACAATATCTCTTATTCCAGCATCTGTTTTGG
CTCAGGGCATAGGCGAATGTGTGTGTGACCTGGGGGTAGGGGGTTGAATGCCGTTCGCTTCCACGACGATCCGGGATCGTCGGCGGGCTGAGGTTCGCCGGCGTGACGGGGACGCTCCGTGTGCGTTGCGGATCACCGCGGATTGTCAGGCGTTGAGTGGCTTCATTGATTATGACGCTCGTGCGCCTCATCCGCGTTCGTTCGAGGTTGACCACATCGTCAGTACTGATGAGGCGCTTCGGATGGGTTGGTCTGAGGAAGAGGCTGACGCGTTGGACAATTGTCAGGGTGTGTGTCGGCAGTGTAATCGTGCGAAGTCGTCTGGTGTTCGTCCGGTGGCTGAGGTTCGTCCGTCGTATGTGAATCCACGTTTTATCTGATCTTGCGCTGTTTGGCGCGTTACGCCGACGCCGGGCGGTCAACCGGCGGGTCCGAGAGGATAGCCGATGGCTGAGTACACCACGTTGAATGAGGCGATGGCCGCTGGTGATGAGCTGGCG
CATCATCAATAATCTACAGTACACTGATGGCAGCGGTCCAACTGCCAATCATTTTTGCCACGTCATTTATGACGCAACGACGGCGAGCGTGGCGTGCTGACGTAACTGTGGGGCGGAGCGCGTCGCGGAGGCGGCGGCGCTGGGCGGGGCTGAGGGCGGCGGGGGCGGCGCGCGGGGCGGCGCGCGGGGCGGGGCGAGGGGCGGAGTTCCGCACCCGCTACGTCATTTTCAGACATTTTTTAGCAAATTTGCGCCTTTTGCAAGCATTTTTCTCACATTTCAGGTATTTAGAGGGCGGATTTTTGGTGTTCGTACTTCCGTGTCACATAGTTCACTGTCAATCTTCATTACGGCTTAGACAAATTTTCGGCGTCTTTTCCGGGTTTATGTCCCCGGTCACCTTTATGACTGTGTGAAACACACCTGCCCATTGTTTACCCTTGGTCAGTTTTTTCGTCTCCTAGGGTGGGAACATCAAGAACAAATTTGCCGAGTAATTG
GTTAAAATTCCGCAATGGATGAATTTTCGCTTTGTATAGTGAAAGAGATACCTGAGGAGCATAGCGCTCATATAGTACACCATGAGCTGGCGTTGAATGAAGAGGATAGAGTTAAATGGACAGAGAAGAAGCGTGGTAGGATAAAAAAGGATCAGTCAAATAGAGAATATGATGAGAGACGAACACATCAGAGAGAAGGGTTGTTTCAACTGATATCAACTAAACCCATATATGACGCTTGGAATATAATAGATGGGGATGAAGGAAGGAGAACCTTTCCGAATTATTGTGATCTGTTCAATATTGTTATGAGATCTCGTAAAGGACCAAGAAATAAACCTGCCAATATTAAGAGAACATACTATGAACATATACCAACGTCAATACAGGCGGAGGAGAGTTTATATACACAAATCAGATCGTTTAGAGACTACAAGTGCGGTAAAATATGCGTTGAACCTTATGTAGGCTCTATTTCAGTGGATCCAACGTATAGTGAT
TTGAAAGCCGGGGGTGGGAGATCCGGATTGCCAGTCTGCTCGATATCGCAGGCTGGGTCCGTGACTACCCACTCCCCCTTTCAACGTGAAGGCTACGATAGTGCCAGGGCGGGTACTGCCGTAAGTGCCACCCCAAAATAACAACAGACCCCCCCCCCCCCCCCCCCCCCCCCCCCCCCCCCCCCCCCCCCCCCCCCCCCCCCCCCCCCCCCCCCCCCCCCCCCCCCCCCCCCCCCCCCCCCCCCCCCCCCCCCCCCCCCCCCTCTCCCTCCCCCCCCCCTAACGTTACTGGCCGAAGCCGCTTGGAATAAGGCCGGTGTGCGTTTGTCTATATGTTATTTTCCACCATATTGCCGTCTTTTGGCAATGTGAGGGCCCGGAAACCTGGCCCTGTCTTCTTGACGAGCATTCCTAGGGGTCTTTCCCCTCTCGCCAAAGGAATGCAAGGTCTGTTGAATGTCGTGAAGGAAGCAGTTCCTCTGGAAGCTTCTTGAAGACAA
GGTTATTTCACGTGGTTGTGAAATTAATTAATTATCTTTTCAACTGTGATCTCACATTTAACGAAAAGTTTATGTGATCATGGATCCCTTGTTCTCAGTTTTCCGGAATGTTGACTTTTCGGTGAAGAAAATGTTCACGTTCGATCATGAAGGAGACTTGGTGGAACCATTGCTCCAGTTGAAGCACCGAACCCTTACTGGGGTTTCGAAAACCGATGAGTACGCGAAGTTGAAGCAGGAATATGACGAATGCGTGACCGAAGAAGCGCGACAAGAAGCGCTAGCAGTTTTGAATGAGTACACTCGAAATCACCATGACCGAGTTATCGGGTTTACTAACCTGTTTATTGGGATGGCATTGGTGAAATTCCTTGGGCCGAAGATGCAAAGAGTGTTTACTCAATTCATAGGGACAGAGATGGGACCATTGCTGCAGACGCGATGGGGAGGACTGTTCGATTTAGAGCTTGAATCCGATTATTTCATCGAAGTCCCGAATT
ACCGGTGGCGAGCGGTGCCTCTGGTGTAAAAGTGGGCCCCACCTAGTGCAGTAGTTTGAGTTTTTGTCACTTTTAGTCCCTCTGCTTCAACTTCTTCATTTTTATACCCTCTACTTAACTGTTATCCAATTAAATTAGCTATGTAGTGTATAATCAGTATAAATACGTATAAATACAATAAAATTAATCATTAATTTTATTTATACGAAGATACGCAATTCCTTGCGTATCGTAGTACATGATCCTATCATACTGCGTATTTACATCGTATAAAACAGTGTCCTAGGGTATCTATACCTATATGATTAAATGTATCAAGCATGAGATCATCTATGGTGTCCAGCATCTCTTCCTCCTTGAAGTCAAAGATGTTAGATTCACGGTACATGACCTCTAACCGGTTCTTGATGGCTTCTTCTGTCCCGTTAAAGTCGAATGGTGGTTGTATCTCTACGTATGTGTAGGGGATTGTGCAGTTGTAACAAGACATGACTGGTTGA
CCCCCCCCCCCCCTTCCCCCTCTGGACTTGTAACTGGTAAGTGATAATCCTTGGAAGCTAGGTACTCGTTACGCAAGTTTTGGATTATCTTGTGCCCAACATTAGTTCTCGGACTTCTGTTGTGTTTAAACACAGAAATTTGATTGCCTGGTTATGAATTCATTGGATTAACCCTCTTGAAAGACCTGCTCTGGCGCGAGCTAAAGCGCAATTGTCACCGGGTATTGCACCAATGGTGGCGACAGGGTACAGAAGAGCAAGTACTCCTGACTGGGCAATGGGACTGCATTGCATATCCCTAGGCACCTATTGAGATTTCTCTGGGGCCCACCAGCATGGAGTTCCTGTATGGGAATGCAGGACTGGACTTGTGCTGCCTGACAGGGTCGCGGCTGGCCGTCTGTACTTTGTATAGTCAGTTGAAACTCACCATGGCATGTTTGAAAATTTTCTCTCTGAAACGCAAAGATAAGAGCCACTCATACTCTCCTCGTGAGATT
CATCATCTATATATACCTACATGAATGACGCTGCTGTCACCTCGCACTACCGCTCCCGCCCGCTAGATGGCAAAATTGCTCCACCAAAGTATTTCCGTGATACAAAGTCCGGACTGGGCGCGGCGAATACGTGCCGGGCGAGGCACGGAGCCGACTTTCTGGCACCGATAGCAATAAATGGGCGTTCCCTTGCGTGCGGAATTGCGCCGGCACAGTCCCAATGGCTTGGGAGCGGTCCAGAAAGCGATTAGTTTTTGCGTACGCACGCGAAAGCTATTTTTGCAGCACTTACTTCCTTATTTGTTTACAACCGCCTCCGCCTGTGTGTAATTTAAAATTTGTACATACCGTTCCGATCGCCGTACTTGGGCTTGGAACGCGGACTTCGAGTCCCTAAATTGATTTATGGTGTCTTAATCAGCGCTTTTTGTGCCACGTTGTGCGTTCTCCGTTGACCTTTGAAAAGGCGCGTGGTATTTCTCGGTGTGTTTTTCGGGCGG
GGTTCGAAAATTACATTAAGTTTGGAGGTGATAACAGCGTAACTGTCGCTATAATTCAAATTCTTTATTCTTGTTTGCTGTCAGGGGTTCGACTCCCTTGTCAGTCGTTAGTCTGTCATGACTAGGTAATTTTTTCGACAAAACGTCAAGCTGACAGACCTTGACAACAAATCCAGTAAATATTTTATAGAAAAGAGGAAACCAATACATACTTTTTTTACTCTAGTCTTGCATTGCTGGTAGCAGACTGGAATTTAAACTAGAGGGGGGTGATAAAAGACCCAAGAACAAACACTCTTATCTTTTCATAACCTCTTAATGTTTGTTTCTTGGGTAAAAACAAAAAAAGACCGACACAATTGCAGGCACTTTATGAAAGTTAACACTACTATTATATCAGAGAGGTTAGTACAATGCTATTGCCGGAAATTGATGAGAAAGCAACACTCAAACGTTGCAAACGCAAGCTTCGAGAATATCCACGCTGGCGAGAGATTGCA
TGTGGTGGAATGCCACTAGAAACTAGGGAAAACTAGGAGGAGAGTATTACAGGGAAGGAAGTGAAGAACCTCGTGACCCAAATACTCCTGCTCCTCATAGACGTACCTGGGATGAGAGACACAAGGTTCTTAAATTGTCCTCATTCGCTACTCCCTCTGACATCCAACGCTGGGCTACTAAAGCATTGCCTTATGGCTGGAAAGTGGTCACCGAAAGCGGAAATGATTATACTAGCCGCAGAAAGATCAGAACATTGACAGAGATGACTCAGGATGAAATTAGAAAAAGGTGGGAAAGTGGATATTGTGACCCCTTCATTGACTCAGGAAGTGACTCAGATGGACCCTTCTAAAAGCCACAGACAGTAAAAATGTGTTAGCACTTTATACAATATTATATCTGCTTAAGCTATAGAAGCTTTCACATACTCAGTAGCTGTTTCACAATCAACAAAACAATGATGATGTAATCATAAGGAAGTAGTTTAAAATAGGTTAAT
ACCCCGCGTGGTGGCCCCCGACGCGCACTCGGCTTTTCGTGAGTGCGCGGAGGCTTTTGGACCACATCTTTTCTGATCACTTTCGTGGAAGATGTTGATTTATCACACTTTTGACTTGGAAATCTGTGCCATGCCTTAGCTTATAAGGAAGTGCGCGGTAGCCCATCTCGATGGAGCAGGCAATAGCCCCCCCGCTTCCTATACGGGACTATCAATACCAGACCCCTTCCAATCCCGGTTCCTCCGACTACGCCTGGCGAACATTTGTGTTCGTTACCTTCGGTTTGTTAATAGCCGTAGGCGTTGCTTGGCTTGCTTACACTCTGTTTCTGAAAGATTTAATTTTAGTGTGTAAGGCGAAGAAGCAAAGGAGGACCGAGGAAATTGGTTACGGGAATACACCGGCCAGATTAAATGGTGACCAACAAGGACTCCCGAGGTAAGGGGAAACGTAAGCTCGAAGAGGGAGAATCCAGCGGAAGGTGGAAGGGGGCTGTGTA
GAATTATCTGAGGAACGTAAATCTCAAAGTCTGACACCTCCAACATAAAAGTTCATTCCACGCTCTCCTAACAGGTATTACCTCCCCCCACACCCCACACATTTACGCTACCACGTCAAAATGTCTGCACCCGCGACCACCGGCTCCACGACGAGCACCGCTGCTGTCCCTGCAACTGAGCAAACTGCGCCTGCCACCGTCGCCGCTCCCCCGACCGCGCCCGCCACCGACGTCAAATACGTCGCCCCTGCCAAGAAGCAGAAGAGTTTCGCACCTCGCGAACCCACTGCAAGCTCCGCTGGCCCCAAGAACCCGGGTCTCTCAATGATGCTATCAGGCGTCTCCGACCTCCCCTTCTTCGGCATCAAGCACAATGACATATCTTATGTCGTGCCTGACACCACTCAGCTCTTCTACGTCCTGTCTATCATGGACACGCAGATGGTCAGAACCAAGCGTTTCACCGACGCCAACCCTGACTGGCACCCTTTCGTCTCCCA
AGCAAAAGCAGGTACTGATTCGAAATGGAAGATTTTGTGCGACAATGCTTCAACCCGATGATTGTCGAACTTGCAGAAAAAGCAATGAAAGAGTATGGAGAGGATCTGAAAATTGAAACAAACAAATTTGCAGCAATATGCACCCACTTGGAGGTATGTTTCATGTATTCAGATTTTCATTTCATCAATGAACAAGGCGAATCAATAGTGGTAGAACTTGATGATCCAAATGCACTGTTAAAGCACAGATTTGAAATAATCGAGGGGAGAGACAGAACAATGGCCTGGACAGTAGTAAACAGTATCTGCAACACTACTGGAGCAGAAAAACCAAAGTTTCTACCAGATTTGTATGATTACAAGGAGAATAGATTCATCGAAATTGGAGTGACAAGAAGAGAAGTCCACATATATTACCTTGAAAAGGCCAATAAAATTAAATCTGAGAACACACACATTCACATCTTCTCATTCACTGGGGAGGAAATAGCCACAAAGGC
TTAAGCCATTCTTAACTTCCGGAAATGGCTATTGATACCATTTTGATACCATTTACTTGTCAAAAATGGCTATTGCATCGTGTTTTTTCTGAGTGTATAAATGGCTGTAAGTGCCCATCGTTTCAGTGATTTGAGCATGTCTCATGAGTGACTGTAAAACGAAAATATCTACACCATTATTTGCAAGATAAGATGCATAAGAATGTCTTAACGCGTGAATGTTATAATGGGGAAAAGCTTTTTGAAATTTCTTTTGAACATGACTGTAATGTTTGGGAGCCATTCCTCCGAAAATAAAATAACTACGTTCATCAAAATATTTGTTTAACTCTTTTTCACGTTGATGTCGTTCAGTTAACATTGTATTGATGAATTTAGGTAAAGGAACAATATCCTCTGAACTATCTGTTTTTGGTCTCGGATATATAGTTCTATTAGAGATGTCCATTGTTTTATTTATGGATATCTCTTTTTTATATTTATTGTAGTCTGTCCAAACA
GAAAACTAAACCATACACCAACAACACAACCAAACCCACCACGCCCAATTGTTACACACCCGCTTGGAAAAGTAAGTCTAACAAATGGCCAAAGTGCGCGAGGTTTACCAATCCTTTACAGACTCCACCACAAAAACTCTCATCCAAGATGAGGCTTATAGAAATATTCGTCCCATCATGGAAAAACATAAACTAGCTAACCCGTACGCTCAAACGGTTGAAGCGGCTAATGATCTAGAGGGGTTCGGCATAGCCACCAATCCCTATAGCATTGAATTGCATACACATGCAGCCGCTAAGACCATAGAGAACAAACTTCTAGAGGTGCTTGGTTCCATCCTACCACAAGAACCTGTTACATTTATGTTCCTTAAACCCAGGAAGCTAAACTACATGAGAAGAAACCCGCGGATCAAGGACATTTTCCACAATGTTGCCATTGAACCGAGAGATGTAGCAAGGTACCCCAAGGAAACAATAATTGACAAACTCACAGAGAT
AATCGAACGTAATTTAAGTTCGACAGTGACCCGAGGACCGGGGCGCAGAGGATAAGCCGCGACTAAGTAAGGTAGCTTGCGCCACCTCACTCAGCCGGGCATCCCAACACCCAGTGTTGTCCCCGGTGTAGCCTACCAGCTCTAATAGCTGTTAGGACGGTACGATTCGAGCGGTGCGGAATCCGTAATTTAAGTTGCACCGCTCAGAGAAAAGTAACCGGCCAAATAGGCCGCGTGTCACCGCCGAAGGGGGCCACAGTTTCGCTTTCATGGCTGTTGTCACAACGACGTGTGGTGAGATAGTCGTCACATAGATGAGTCGGAATTCCAGGATAACCTTGGGCCTCGGACCAAACGCGCAGAAGGCTGCAGCCCCCCGTTTTTCGCGCTCGATTGCAGTGCCAGTACGAGCACCATCACTGGTACAAGCTTACAACTGGCTGCGGAACGACCAGGTACAAAAAGCATTAGCTCTGCCTGAAATCGAACCACCTGCAAGG
CGTTTTAGAGCTTGGCAATTGTTGTTATCTGTTGTTGTTGTTGTTTGTTATCACTCATTGCGATCCTTCAGTCACTTTGTTGTCATTCTCTACCGTCAAACTTTATTTTACTTCAAAACTTTCCATTTTGAAGTTTCTTATGGGTATTTTTACCCTTTGCTCTTGTGGGGTTCCTTGCCCCACACGTTCTTTCTATCGGAGGCATATGGCCTCTGGTTGTGATCTGCTGCCTACCAGGCAGCAACTTGCTGATGTTGGCTACACTGAGCCAACAGTTATTGCTGAGGTGGTAACCCCACCCACTCAGGCTCCTCTTGAGCTTTTTGTGGAGATCTCTCCACCTGTCTTGGCTCCTTTTGAGCCTTCGGTGGAGATCTCTCTGCCCATTCAGGCTCCAGCTGAGCCTATTGTGGAGGCCTCTCCACCTGCTGCCACACAGTTTGTGGGTATTGAGGCACTTATTGCCTCTGGCCCTTGCTTCTTCGGGAGCTTTGGGCCCT
GAAAACAAAATAAATAAATAAATATACAAAGTTAAACTAACACAACATAACCACGTGGAAAAACAGCGAAAGCACTTTACCACATTATGTCTCGTGTTAGAAATACTTTGGAAAAGATCAGAGACCCACAAGTACAGTCCAGCATTTGTGAAGCTGCCTATCAACATGTTCGACCTGTACTTAAAGAATCTCTAATCAATTGTCCTTACGCGCTTAATGATTATGAAGCAGACACCCTTGAGAATCTTGGTGTCACAATTAACCCCCATGCAATCCAAACACACACACATGCCGCAGCCAAAGTAGTCGAAAATCGTATGCTTGAAATTGTTGGACATCACTTGCCTAAAGATGAAAAAGTAACTTTCATCTTCCTCAAACGTAGCAAGCTGCGTTACATGAGAAGAGCTGCTGTGCATAAAGATGTCTTTGTCAATCATAACATTGAACCAAAAGACTTCTTCAGGTATGATGAAGAGTCTACATCAACCAGCTTTTCC
TTAAAGCGCACTGGACCCAGCTCACTGAAAAAATTTCAATTTCGTACTGATCCTTTCTCACTTTTGAACCCCCCCTCTCCTTGCTTTACAAATCACTGGCTCACTTCCAGTACTTTGTAATCTCTGGGTTTCCATTCGATCTATTCTGTCAGGATGGGATACCTTTGTGATGATGTTGCACTCTGGATTAAAACTTTCACAGACCTTGGCATGCCTCTCGACATGGCCATGGAGGTCTACATGAACACGAAGATCAATGATCTGCGTAAATGTCCTGTTACTTACTCTGCTTGCTTCACTTACAAGGATTGGGTCGATGAACACTTCATTACCCAAGCACCAATTGATGATGATTATGTTCCCACTGAGGTTTTCCCTGATGAGCCTCCAGTGTCTCAAGTTCTTCCCGAACATCCAAAGGCTGGTGCCGATATTGCTCTTGTTGATATCGTTGCTGACCAGCTATATAGTTCTCCGATTTTCCCTCTCACTGAGGTAAA
CATCATCAATAATATACCCCACAAAGTAAACAAAAGTTAATATGCAAATGAGGTTTTAAATTTAGGGCGGGGCTACTGCTGATTGGCCGAGAAACGTTGATGCAAATGACGTCACGACGCACGGCTAACGGTCGCCGCGGAGGCGTGGCCTAGCCCGGAAGCAAGTCGCGGGGCTGATGACGTATAAAAAAGCGGACTTTAAACCCGGAAACGGCCGATTTTCCCGCGGCCACGCCCGGATATGAGGTAATTCTGGGCGGATGCAAGTGAAATTAGGTCATTTTGGCGCGAAAACTGAATGAGGAAGTGAAAAGTGAAAAATACCGGTCCCGCCCAGGGCGGAATATTTACCGAGGGCCGAGAGACTTTGACCGATTACGTGTGGGTTTCGATTGCGGTGTTTTTTCGCGAATTTCCGCGTCCGTGTCAAAGTCCGGTGTTTATGTCACAGATCAGCTGATCCACAGGGTATTTAAACCAGTCGAGCCCGTCAAGAGGCC
ACACAAAGACCCCCTAGTGCTTATCAAGTATATCATGGATTACTTTCCTGTGATATCTGTTGATTTGCAGAGTGGTCGTCGTGTTGTGTCAGTGGAGTACTTTAGAGGAGATGGTCCTCCCAGGATACCTTATTCTATGGTTGGGCCCTGTTGTGTCTTTCTCATGCACCATCGTCCTAGTCACGAGGTTCGCTTGCGATTCTCTGACTTCTACAATGTCGGAGAATTCCCATACCGAGTCGGACTTGGAGACTTTGCATCAAACGTTGCACCTCCACCAGCGAAGCCTTTTCAGAGACTTATTGATCTAATAGGCCATATGACTCTTAGTGATTTCACAAGGTTCCCCAATCTGAAAGAAGCCATATCCTGGCCTCTTGGAGAACCCTCACTGGCTTTCTTCGACCTAAGCTCTACTAGAGTGCATAGGAATGATGACATTAGAAGGGATCAGATTGCCACTCTAGCAATGAGGAGTTGCAAGATCACCAATGATCTAG
AAAATATTAAAATCTCAACAAGAACTAACGAAAACCAAGCAACCAAATCTTTGCTTACGTTCGTTTCTCGACACTCGAATTTAAATTCGAAATCTCGCAACTCGCAAAGAATCGTGCGTTCCGGTCTTTGCATTCCACACCCACATTCACACAATGGCAACCTGCGTTGGAAAACTCGCCGAAACAAGTCTGAACAACACAATCGCATTCCAGTTGCAGTTTGGAACACTTCCACCGGTATTTATTGGAATACCTGCAACCTCTTGTAAGACAATCGCAACGGACAAAAATGACGAACATGTCATTCAAAGTAAGTCTACTGAAGCACAAAAGAAGATGAATGTCAACAACAAAGCATTCATACACAAAATGCATGCTGAATATAACAAACAATGTGCAGTGCTTGACAAATGGGAGGAAGAGTACAACACAACTCGAAGTACGAATCCTAGTTCATACAAAGTTGTGTTGACGAAACAACAGAAGAGTGCTGTGCATAG
TTAAAAAACTGCACACGTCCACTCTCCACCATGGAAGACTATACACTGCGCGAAAGAGAACAAGAAATTTATAATAGGCAAGTTATCAAAAGACCCTTTGACCCCGATAGTTACCTCACCGCTGACCTCCATCTTTATCTCAAGAACGGGAAAACGTTGACGATCCACATCGAGCGGAACCTCTTCTTTAGCCATGAGTTCACTTGGGAAGAAATTTGTCGTGGCGCTTACCGCGAACATTATTTATCTAACTCTGGGCCTGGTAAATGCGATACTCAAGAATATATTGATGGTTTAGTTGCTGACAATGGTGGCCGTTCCACTCACAATTCATCCTACCTTGAACCTGTCGCTTTCCAACTTACTCTATTGGGCAACTTTGATTTGGGCAGCATTCACTTGAGGATTGGTGATTATCTAGGATTCCGCGACGGACAAAGATTCCCCTGCAAAGAAACGATTCACGGTAGACGCGATACTATTGGACCATTCATGCAAGG
GTAAAATACCAACTAATTCTCGTTCGATTCCGGCGAACATTCTATTTTACCAACATCGGTTTTTTCAGTAGTGATACTGTTTTTGTTCCCGATGTCTAACATAGTTTCTCCCTTCAGTGGTTCCTCACGAACTACGTCTGACGTTGGCAAGCAAGCGGGAGGTACTAGCGATGAGAAGCTCATTGAGTCGCTGTTCTCTGAAAAGGCTGTGAAAGAGATAGCTGCCGAGTGTAAACTCGGATGTTATAACTATCTGAAGTCTAATGAACCCCGCAACTATATAGACCTGGTGCCAAAGTCACACGTATCTGCTTGGCTCTCATGGGCTACATCCAAGTATGATAAAGGAGAGTTACCTTCCAGGGGATTCATGAACGTTCCACGCATCGTTTGTTTTCTCGTTCGTACCACAGATAGCGCAGAGTCCGGTTCTATAACCGTGAGCCTGTGCGATTCTGGTAAGGCTGCTCGTGCTGGAGTACTCGAAGCCATTGATAATC
AAGAAACCTAACCAGTTTCTCGTTGATCAGCGATCATGGATTCAATCCCGTATGTGATCCTGCGCATACTCGATTTTATCTTCCACTCCATCTTCTTTCCATCTTTACTCTTTATCATCAACCACAACACCACCATCCTGTGGGCATGTGCCTGTGCCTATGGGTTCTACCGTGCATTCCGCCTCATCTTCAAGATAAAGGTGGAAGTACACCCAGCCACCCGAGCCGTCTTCAAGGATATGGTCACTCGCTTCCAGCGGGAGAGTATGTTCTCACCTGACGACGAAGTGCCGGAGGGCATCCCTATCCACGAGGATGTTGACCTTGTTAGCGACCCCACACACAAAGATATTAAGCGGGTCCGTGCTAGCAGGCGAGTCTCTTATGCCGTGAGGGTTGCCCATGTAGCCAAGTCTAAGGTGGGATTGCTCGCCAATACCAAGGCGAATGAGCTGGTGTACTCCCGTCTTTGCCGAGACGAGATGGTTACCCACGGTGTG
GTTGCATGGTGTGCAACTGTTGATGTGATTGTTGCTTAGAATGCAATGATTGTGAGAGGGGGGATCTAGTGTTACCAGGTTCGCCTGGTAGTCATCTCCATTTTTAGCAAAAAGTGCTATCGATTACGATTACGCTTGATTGCGTGTTAATCATTGTATATGATTTGCCTAAATCGCAATCGTATACAAAATTACGCCAAATTACGCCTTATAATATACATATAGATATATGTATATATATAATATATAAGTGTTTTTTTTATTTATATATATAGATACTATTATTTGTAATATGGTTGTATAGCGTGTCTTTTATGTTAATCGTTGGATGCTCTGATTATGATGCTCATGTTTATATATACAGTAGTTTTATCGGCGCATATTTATTTAGGGAAATCGATTAACACGATTAACACGATTAACCACACTTAAAATCGCCCCGCAGACCTTGACACATGCGGGTCGTCGTGTAACACTACGATTAGAGACACGGTGTTACA
GTTATTTCTGAGCCCCCGATCATCACCACGATGCCACTTCACATGATTCCGCAAGTCGCCCACGCTATGGTGCGTGCAGCTGCTACAGGACGTCTTACCTTATACACCAAAACCAGAACTGAGACCACTAACCTTGATCACGCCGAGTACGTCACCTGCGGGCGGTACACCATCTGCGCCTTCTGTCTCACGACTTTGGCCCCTCACGCTAACGTCAAGACCATCCAAGACTCCCACGCTTGCTCCCGTCAGCCAAACGAAGCCATTCGCTCTTTAGTCGAAGTGAGTGACAAAGCGCAGATCGCCCTCGTCGGTAGCCGTACCGTGGACTATCACGAATTGGATGTGAAAGCTGGATTCGTCGCCCCAACAGCAGATGAGACAGTCGCCCCCTCCAAGGACATCGTCGAACTTCCGTTTCGCACCTGTGACTTAGATGATTCTTCTGCCACCGCCTGCGTCCGCAATCACTGCCAGGCCGGTCATGACGGCGTCACTCA
AGGCGTGGCGGGGGGACGACTGCGCGCGCCGGCGAATGAGCCGATGCGGCCAGGAAACGCCATGTCCTCCTGGCGGCAAGCTCTAAAAGCACAACCCCTGCTAAAAAGCAGGGGTTGTCATCGGACTGAAACACACCCTGGCGCGTTTTTTTGCCTGTGGCTTTGCTGGGCGTACGTGTCGTGCCTGAGAGGAAAAATCACGTCATGCAGAATGAAGTAGGCACCTACCAATATTCGCAGTCGGGTTTATTTTTTTTTCGCCAATACTAAGGCGTGGTTGTAGCCAAACAGTTCAGGAGCAATAACATAATAACTCCCAAGGTCAGATGGCGGTCGGCCCTTCAATCATAGGAATGACACCATGAACGATATCGACACGATCACCAATGCGTGGGGACGTTGGAAAACGGCTCAATACGGAACCACCTGCTGGTTCACTGAAAGTACCCAGTACGGGCGGAACAAGGACACTCGCAGCTATATGCAACATCAGACCAACG
GACATTTTGTCTCAGAACGATGCCCTGTAATCGCGCTGTTTTCGGAGCCTTCGTATTAGCGTTACTCATAAGCCTACAGTCAGTATATTTCAAACTTTACGAATTTTACAAGAATAACGAAACTGCAAGAAATACGAGTGTCGCCGGGTTTTTGAAACGTCACGAAGTTGCTGTCAACGTGATTGTTGAGTTCTCTTTTGACATTTTGTTCTTTCTTTGTGGACTACTCGGATTTGAGTTAAGCCCAACCGCTCGACGCCTTATTTTTAGACGAACAGCTAGTGCAGAAAAAGCTGATACTGTTGAACTTGAACATGTGTCGTCACGACGACGGAATGACTCTAGAGATGATTCGACAGTACGCAATGTCTCGAAGACATCACCACTTGCCTCCCAACGCTCCCGTGATCACTTTGACGGAGATCCACGAGAACCCGCCCCCCCAGCTTATTCTCCCGCCGACTTCTATCCTCCGCCAGCCTCTCCTCACATATGTGAGA
GAAATAGTATTCGTGTGATTACACAAAGTACTAATTAACTTAGCTTTAAGGCTTTCTGGTGTGTTGCCAGTTTGCCTGCCCGGTTGCCACTGTGTTCAGTGTCGACCTTATTATACCAGCATTCACCGCCATAGCATTACTAGAAACAGCACGACGAGTACACTAAACTAATCTGCCTGCTTTACTTTGCGTTCTCCTTTTCGTCCCGGAGAGCGCGCCCCTTGCCCGCCGTTGTGGGTTGTTAGTGCTCTCGCTATATAACCCCCTCTTGTTGTGATTTAGTAGTTTGTATTTTAGCTATTATGGATTCTCAGCAAAACCTAGTTTCGTTTAACGTAGATTTTACTGAAAAGAAAATAAAAGATACGTTTAGAGTAGTTAAGAGGCATATTAGTAATAAATATAATAAATCCTTTAAGAAGAGACTGTTTTTGTGCAGTTGCGATTTAAATGTCTCAATTGCCGCAAACTCAGTGTCGACTGCTCAGGGATGTGGTGTG
TTGATTCAAGCGAAGCAGAAGCCCTGCAACAAAACTAAATCTTGTCCCTTCTTTCTCTCTCTCTAAGCGACAATCTTTTCTTGCTTTCAAATGACTTCTTTCTTCTCTTGCTCTATGATGTGTGGGATAGCGCCCACACTACGAAACTAGGGATAGCGCCCTAGCTCCGATTATTGGGATAGCGCCCAATATTTTCTGTTAATATTTCGATATTTTCATTTTGTAATTTCGATTACTTATATATAATAAAAACCAAAAAGATTTTCTTATTTCCTTAATTTCTTTTTTGTTTGCTTTTTCATGGAGATCTACGGATTCTCCCCCCTCTCCTTCCAGGACACCGAGTCCTGGAAGAACTCTGCTTTCGCAGCCTGCCGAGGCTGCAAGACCTACCCCATCGAGGAGGTAGGTACTGACGGATCCGTGAGGATCCGGGAGCTCCCGGTGGGGCTCGTGCTGAAGGGCGTCATGGCCCAATACCGGTCCATTTTATGGACCCA
ACACAAAGACGCCAAGATGCTTTTAGCGATTTGCTCGAGGACCATCCGACAACAGGGTCTTAACTGCCCTCCAGCTGTGACCTTTACCTCCAGCCATATGAGACCGCCAATTCCATCATTTCTGCTCTGGACTGAGGGGTCTGATGTTCTGATGGATTTTGATTTGGACACCATCCCAGCTGGATCAGTTACTGGATCATCCATTGGTCCAAAGTTCAAAATCAAAACACAGGCTGCTTCATCTTTTGTGCATGATTTCACCTTTGCCCACTGGTGCGATGCGTCCGACATGCCCCTCAGAGACCACTTCCCGCTGGTCAATGACACTTTTGACCACTGGACTCCTGATTTCATCTCGCAGAGGCTAGATGGAAGCAAGGTGGTGGTTGAGTTTACAACCAACCGGTCAGACCAGGAACAATCTCTGATCAGTGCTTTCAACACCAAAGTAGGAAAGTACGAGGTTGCTCTTCACAATCGATCGACTACCAGCAGCATAC
CTTTGAAGGAGTGACGACCTTTAAAGCCCAGGCCTAATCAGCCTGGTCAGACACTCCTGGGGTCCATCAGGAGACGGATCGCTAACGCGAACTGGATGTCAGTGTCAAAAGCCTTGTGCGCCATGGATACTTGGTACACTTTTACGGGAGTAGGTGCCCCGCGAACTCTGGACAGTTTATTGGGATTTAAAACTGTACTCTGAATTGCTAGCCTTATGCAATTGACGTGTATTGAGAGGGCTTATTTGTGGCTTTCATACTAGTATTGTGTGATYGTCTACATTTAATTACGATAATGGCTTCGACGCTAATATCGTCTGATAATTCTGCCACGTTAGGCAAAGATAGTGAAGTTATCAACAACACAAATACTTCACCACCCGACAATCCATCTAGTGACCACTCAAATCCCCGGTTAACAAAGGTTCTAGATGAGATGTCCAAAAAACCATGTGTTAATATAAACGAAATAAGAAAAATGATTAGAAATTTTCAACCTC
TAATATTACCGGATGGCCGCGCCCCCCCCTCCCCTTTGCCGTACACTCTTGTGGTCCCCCCTCACTTTAATTTGAATTAAATGTCTGTGGACCAATCATATTGCATGTGCAGAGTCTAGATATTTGTGTTACTACTTGCTGATTAAGTTTAGTGGGCCTATAAAATTCAAATTAAAGCCCATTCATTTTAATTCAAAATGTCTAAGAGGGATGCCCCATGGCGTATGATGGTGGGCCCCTCTAAGGTTAGGCGTACTCTCAATTTCTCCCCTGGTGGAGGAATGGGCTCAAAGTCCAATAGGGCCTCTAGTTGGGTTAACAGGCCCATGTATAGGAAGCCCAGAATATATCGTATGTACAGGACTCCTGATGTGCCCAAAGGCTGTGAAGGCCCATGTAAGGTCCAGTCCTATGAGCAGCGTCATGATATTTCACATGTTGGTAAGGTGATGTGTGTTTCTGATGTGACACGTGGTAATGGCATTACCCACCGTGTGGGG
ACAACAAGAAAACCAGATCTCTTCTAAGGCTGATACAACTTACAAAGATCACGGATTTGTTGCACGATGGGCAGCCGAACATCTGAAACCAGAAACATAAATCGGATCTGAACACGAGCGATCGACTTTACAACAAAAAGACCTAAACTCCTTCCAAAAAACCAAATTCCTTCTGAGCAAGACAAAATTCTCGTTTATCGAGATATTTCACAATGGCTAGCCAGTAACTATCAATCTGCTGAACAAAACGGATCTCACAACCAGCTAGGTCAGGTAACCAATGGGAATCTTTTTCAGCAATATAGTGGGCAGATTTCGAATTACAACGTGCCTAATAACAATAATCCTTATGAAGGTCGGCCTTTCTTAACTTGGCTCAACAATGTGTTTAAATCGAAATTGTGTATATTAAGCGGATTTACAAGATGTTAAATAAACCTTTTTTCAGAAAATGATGTGGTTTTATTGATTAGTGTTGACTTTCATGAGTTTCTAGCATG
GATAAAAAAACGATAAGCGGTAGCCTGAGGATGATTGAAACAGCTGGCCTGTAGCTGCCGAACATTATCGCGACAGTAACATAATACAATATTTTACGAATATACAAATACAAGAAACATAACACAAGACAATAAGACCACACAGCTGAAAACAAACAATAATGGGTTTCATCTCAAACGCCATTCTAGGTAAGGTGACTGGCCTGGGAACCAAGCAGATCGAAAGATTGAGGGAACAGGGCCGTGCCGAGCCTGCCCGCCACCGGCGTAAGCTGCATGAGTACGAGCACACACAGGGAAGTCGCAGTCATAGCAGCAAGGATGGGAGTCGGAAGGACAGGATGAGCTCAGAAGACAAGACTAGGCACAAGAAGCTCAAACACCGGTCCAGACAGCCCGGTGACAAGCCCACTCTACCTCAACCCGAGACAGACATGGTATTCGGGGGTTTAGACAAGTGTCCATTGTACGGGGTAGTTATGCCAATGGGGCATGGGAAG
GTTTGTCTATCAAGAGCGTACGGTTCAACCCCTGCCTCCCCTGTTAGCACCCAATCGTTACTACTCTATCCGTTTCGTTTGTTCATTATGTCGACTTTCTCCCTCGAGAACTGCTTAAATGGTTCATACGGTGTTGACACTCCCGAGGAAGTCACTTTTATTAGACGTCGTGATGCCAATCCTTCTGCATTTCACGGTGAGGAAACTGTTCCGTCTAATACCACTGAAGTACACAGTGAGAGTGTCTCTTATTCTTCCGACTTTGAAGGATATTCCTGTGACTCTGATTTCACAGGTGATAATCAATACTCATCGTTTGATGGTGCCGATTCTCTATTATTATCTTATGATATTGATGAGTACATTGATTTGTCGGAATCTGAATTACGTGTCTTGTTTGATGAAATGGTCCAACCTATTCATTTCGGTATGGTTTTAAGCCCGACTTTCTCGAGGAACAGATTTCTATCCTGCTTGTCTTTAGCAAAATCTGTTGTTGT
GATAATAGTGCGAAGAAAGACACACTGTTATCGTTCCCCTCCCGAATCAGAGGTTGAGAAGTAGCTTAGATGTGCGAACCTCCCCCTGGTTTTATAACCGTTCAGTGCTACACGAGCGACGATTTGTTGACAGGCGATTCCACAATTGTCAAGTCCATTCCCGTCCGCTCGTGCTTCTTCCGCCAAGGCGTTGAAGTTGTTCTGTTCCGGTGTGAGTCCAACAAACATCGCTGGTCGAAGATCAGAGGTCCTGTGAGCTTGACAGTTCACTGTGATATCTGTGAATTCCGCGAAACTGTTGTGATTCCATCCCTGCCCAAAGGCTTCAAAGTATCTAGCGATTTCTCTTACAGTGTAACGTGGAATTGCTGTTACAGCCGTGGCAGGACAGAGTAGCACAGAGGTTAGTTGGTTGAGGGTGACCAAGAATGGGTTGTTCTGTTGTTGGAAACTGCAAGTCCGTGATGTTGATGAGCAGGATGAGCTGGTCAAAGCTAGCT
GTTAATTTTCTGCTGTGAACTCCAGAATGCAAGGGAATGAGAGAATACAAGATAAAAATGAGAAGGAGAAGGCGTATGCACCATATCTTGACGGAGCAGACGTATCAACGGATAATGGGCCCATTTTATCAGTGTTTGCCTTACAGGAAATCATGCAAAAAATTAGGCAAAATCAGAGCGATATGGCTGCACATGCTCCCGATGTTGATGGGGCGATACCAGAGGTAATGACTATAATCAGTGGAATTAAGGGATTGCTGGAAGAAAAGGATTACAAAGTAATAAACGCGCCACCGAATTCTTTTCGCACGATCCCGATGCAGAGTACGGAGTATGTTTTGCAAGTGAACACGTTTTATGAGAGGATGTCGGAAATTGGAGGGCCGGTGGATGAAACGGATCCAATTGGATTTTATGCATTGATACTGGAGAAATTGAAATTTTTGAAATCCGAGGGGGCTTTCATCTTGCAGGGGATAGCTACTAAAGATTATAGGGGT
GAAATAGTATTCGTGTGATTACACAAAGTACTAATTAACTTAGCTTTAAGGCTTTCTGGTGTGTTGCCAGTTTGCCTGCCCGGTTGCCACTGTGTTCAGTGTCGACCTTATTATACCAGCATTCACCGCCATAGCATTACTAGAAACAGCACGACGAGTACACTAAACTAATCTGCCTGCTTTACTTTGCGTTCTCCTTTTCGTCCCGGAGAGCGCGCCCCTTGCCCGCCGTTGTGGGTTGTTAGTGCTCTCGCTATATAACCCCCTCTTGTTGTGATTTAGTAGTTTGTATTTTAGCTATTATGGATTCTCAGCAAAACCTAGTTTCGTTTAACGTAGATTTTACTGAAAAGAAAATAAAAGATACGTTTAGAGTAGTTAAGAGGCATATTAGTAATAAATATAATAAATCCTTTAAGAAGAGACTGTTTTTGTGCAGTTGCGATTTAAATGTCTCAATTGCCGCAAACTCAGTGTCGACTGCTCAGGGATGTGGTGTG
TGATACCCCAAGTATTGGACGTCGAATAAAAATTTACCACGTTACAGAGTAAGTGAGAAAGTATGTTGCACTCAGACCCAAGTAGAGGGACTCATACAACATTTTTAGACAAATTTAAGAGAGAGGGTAAGGGCCCGAGAAAATAGACAAATAATTGGACATTTGTTTCCCCCCAATGAGTGGAAATTAGTAACGCCCTAAAATTCGACACCTTGCAATTGTCACCAAAAAATCTCTCTCGTTGTCCTGACGTCCTAGTGTTAACATCGTACATAGTTTAAATAAGTCTCAATAGACCACGTGTTAATCTATTGTACAGAAAATAAAACATTTGTAAAGGTAAAGTAAAATCGTAAAGTGAAACCAACTAAAACAAATTAAATCAACAAGGTTCATCAAATTTTTTATCAGGTATATTTTAAATTATTAATATTTGTGAATTTGGTAATATTGTAAAATCGTTATATGAAAGAAAAGTTAACTTCAATCACTGTGTAATA
GCCAGCGGCGCCACAGCACCACAAATGGCGCGGCCGCGACCTATGCTAGGGAAACTATGTATGTGGTGCCATGAGCCACTGACCAATCTGGACGCACTGAACTTTCTTGAGTGTAACCTCTCTATGGTCTGGAGGAACGGGACGCCATACGGCGCGTGTAAGGCGTGTGTGGAGTTCCAGTGCTTTCTGGAGGTCTATCTACACAGCGAAGGCGACTATAGGCCCCGTGAGGTAGCGCAGGAGGTGGGACGGTCCCTCTGTGATGTGCGAGTACGGTGCTGGTCCTGCAGCAAGCCCCTGACGAAGAACGAGAAGCAGGAAATAGAGCTGCTGGGGAAGCCATTAACGAAGGTGCGCCACAAGGAGTGGAGAGCTCTGTGCTACAACTGCGGTCTGCCACGACATGATAGGGAATGGCTCCCCGTCATTGAGGGAGATTGTTCTATCTGAGCTACCGCAAAGCCTGGCAGACCCAGCAGAAGCGGAAAGCGAAGAGGAGG
GCCATGGAGGCCCATCAGTTTATTAAGGCTCCTGGCATCACTACTGCTATTGAGCAGGCTGCTCTAGCAGCGGCCAACTCTGCCCTTGCGAATGCTGTGGTAGTTAGGCCTTTTCTCTCTCACCAGCAGATTGAGATCCTTATTAACCTAATGCAACCTCGCCAGCTTGTTTTCCGCCCCGAGGTTTTCTGGAACCATCCCATCCAGCGTGTTATCCATAATGAGCTGGAGCTTTACTGTCGCGCCCGTTCCGGCCGCTGCCTTGAAATTGGTGCCCACCCCCGCTCAATAAATGATAACCCTAATGTGGTCCACCGCTGCTTCCTCCGCCCTGCCGGGCGTGATGTTCAGCGTTGGTATACTGCCCCTACCCGCGGGCCGGCTGCTAATTGCCGGCGTTCCGCACTGCGCGGGCTCCCCGCTGCTGACCGCACTTACTGCTTCGACGGGTTTTCTGGCTGTAACTTTCCCGCCGAGACTGGCGTCGCCCTCTATTCTCT
AAGAATAACTCACAATTCGGTGGAATAGTTGCTAGAAAATAAATTATCACATTATTAATGAAAAAATAATGGTCTATAGACTCGAAGCTTGAACATCTCTGTCGTCTAATGTTGAACACAACTGCTGGTATCGATACCGTTGCTGTGTTTACTAATTGAAATATACAGAGATCCACAGCACAAAACGTTGGAGCTCTCCCGATGCCAGTGGTACTGTAGACAACTATTGGACCCGGCGGACTTATCAAGCCAAGTTTAATGTAATACTGGTGCCTTTCATTTACTACTATCATGAAATTGATAAGCGTCAATATGTCAGTAACACTTTCTTTTGGCCAGCTCAGGTATTTGAAACAATGAACAGTTCTTGATCGCATGATTTTAGTATTAAATAAATTCATAACTATTTCAACATAATCACTTTGCAAAGCGATACTTGTTACGGTGACCGTAAATCCTTCCAATTCGGAATAGTCACTTACAGTGGACACTGCAGGTAC
GTTGCGTTAACAACAAACCACTCATCATTCTTCTAACAAAATGAACACACGCAATGCCACCCAAGAGACGCCTGGTTGATGACGCCGATGCCATGGAGGATCAAGATCTATATGAACCCCCAGCGAGCCTCCCTAAGCTCCCTGGGAAATTCCTACAATACACCGTTGGGGGGTCTGACCCGCATCCGGGTATAGGGCATGAGAAAGACATCAGGCAGAACGCAGTGGCATTGTTAGACCAGTCACGGCGCGATATGTTTCACACAGTAACGCCTAGCCTTGTGTTTCTATGTTTGCTAATCCCAGGACTGCACGCTGCGTTTGTTCACGGAGGGGTGCCTCGTGAATCCTACCTGTCGACGCCTGTCACGCGTGGAGAACAGACTGTTGTTAAGACTGCGAAGTTTTACGGGGAAAAGACGACGCAGCGTGATCTCACCGAGCTGGAGATCTCCTCTATCTTCAGCCATTGTTGCTCATTACTAATAGGGGTTGTGATA
CCCCCCCCCATACCTTTTCCCCCTCTTTAACGGCAATGGTTAATGGACTAAGGATAAAGGATTATGGACTTATATGATGTGCCCGACATGGAATTCGGGAAATCTGGATCTAAGGGTTACCTCAAAGGTAGTGAAATTCCCTCGCAGGGGTATAGTAGCTAGCTTTGTGCCTTAGTGAAGGGACCGTGTGTTCTAGACATGGTAGTTGTGTAGGTACAAGAGGACTTCATTTGAATATCCTCGATCCCGGACCTAAATTACCTTGTGGATTTCCGGAGGAATTTAGGAAACCACCTCCTTCGGGAGGCTAGTAGGAGCTTACATGACTCTCGGATTGGGAAGTCCGAGCTGGACCATGACTGGGTGATAGCCTGCCGGCTGGCGCAGTTCACATGGTATAGTCAGTTGAAAATAAATAGAAAATCATGGCATCCTCAACTTCTTTTTCTTGCTACAAAAACAATGTAACTAAGAATGAATGTACCTCATTCCACGCACCT
GCCTCGGCCTCCTGTATATATAAAAAAAAGGGAAGGGATGGCTGCCAGCCAAGCATGAGCTCATACCTAGGGAGCCAACCAGCTAACAGCCAGTAAACAAAGCACAAGGCTGTATATATAAAAAAAAGGGAAGGGATGGCTGCCAGCCAAGCATGAGCTCATACCTAGGGAGCCAACCAGCTAACAGCCAGTAAACAAAGCACAAGGGGAAGTGGAAAGCAGCCAAGGGAACATGTTTTGCGAGCCAGAGCTGTTTTGGCTTGTCACCAGCTGGCCATGGTTCTTCGCCAGCTGTCACGTAAGGCTTCTGTGAAAGTTAGTAAAACCTGGAGTGGAACTAAAAAAAGAGCTCAAAGGATTTTAATTTTTTTGTTAGAATTTTTGCTGGACTTTTGCACAGGTGAAGACAGTGTAGACGGGAAAAAAAGACAGAGACACAGTGGTTTGACTGAGCAGACATACAGTGCTTTGCCTGAACCAAAAGCTACATAGGTAAGTAA
AGTCAATACCAGACAGAAAGCAGATCTTACGTATTTAACAATGGAACATCTCGAAACAATCACAGATCTAATATTTCCGATTTTTATCAATAGATTTAGACAGAACAAATACAATAATCGATCAAATACTAAATTATTGAACAAACCTTCTCCAGTAGACATTAAACGTTACTATAGTTCATACAATTCCCAACATGCAGTACTACTCCGAGTAACTTATATGCCACATCATGAAAGATATCTACAAAGTTTGAACATACAAGATGCACAAAAACGCGGCTATACGGCTAAAAATCTTGATTTAATGTGGTATCGTCTTTTCACGGGCACGCAACGTGGTATTTACTATCCCCCTCATGTTTTCAATAATATAACTAAGAAATACGGTTTTGGGTTAATCATGAATGACATTCAAACTAAAGTTGATCTGGAAACTAAGAATACTCATTACGTCGTTGTTGATTTTGATGAAGCTGAAGAGTCTGATAATGGTATTCAAA
ACGAGGCCTCGTCGCATATGTATTACATCAAAAATTAGCCACGCCCTTCCGGTTCCGGCCACGCCCTTCCGGTTCCGGTGACGTGCTTCCGGCCACGTCAACTTCCGGCCACGTCAACTTCCGGTGACGTATTTCCGCTTCCGGTCCCGCGAAAATTACGTATTTCCGCTTCCGGGACACGTCCGCTTAAAAGCGGAAGTGACGCCCTTTCCCAACCACACCTACCTCGCCTATAAGAATCAGTGTCAGTTCCTCTGACTCACTCTGTTCGTAGAGGTCACCATGGACGCTCCTGCCTGGATTGCCGTGCTACAAATTCCTACTGGATTTCTCTCCAACCCAGCAAACTGGAGGGATTGGGATGGCCTGCAAAGACCCCGCAATCTTCTCGCCGACGACTGGCCTATACAGGAGCTCCGTGAGTCTGTTCCATTTTTTGACCATGCTGTTAATTTAGGCTACTGCATATTACAACAGCTGTTTGCCTCGCATGCTGTTAC
NATACCTTACCAGTATCTCAGTGATTAAGTAATCAGCTATGGAATCCTTACCAGTCGTTCTTCTTTCCCTAATCTCTAAAACGATTGTGCTACTCTGTAGTTTCTTGACCCTTATAATCCAAAATTCCACCGCTGTTTCTTGGGCATGCATATGCATCTGGCTTTGTTACGTAGCTTTCCGTTACGTATTCAAAATCAAAGTTACCATCCATCCCGCTGCAGTTGAAACGTTCGAGACAATGGTTCGCAAATTTCAGGCTGAATCAATGTTCGCTGAGGAAACCATTCCATGCATGGCAAGTGTAGGTGACAAGGACGCTGATCTCACCCCCGACCCACAAAGAGAGGATATAAAAATTGTGAAGTCGTCGAGGAGAGTGAGTTACCCCGTCCGTGTAGCACATGTAGCTAAGGCACAGGTGGGCCTCTTACCCAACTCTAGAGCCAACGAGCTAGTGTACTCTCGTCTCTGCAGGGAGGAGATGGTCAAACATGGGGTT
GTTAAAAAGTGTCGCTGCCATGCTATCCGGGCTGATCCAAAGGTTCGAAGAAGAAAAGATGAAACACAATCAAGATAGAGTTGAAGAACTGAGTTTAGTGCGCGTGGATGATACCATTTCTCAACCGCCAAGGTATGCTCCGAGTGCACCGATGCCATCATCCATGCCAACGGTTGCCCTTGAAATACTGGACAAAGCGATGTCAAACACAACTGGTGCAACGCAAACACAAAAGGCGGAGAAGGCTGCATTCGCATCGTACGCAGAAGCGTTTCGTGATGACGTAAGACTAAGACAGATTAAACGCCATGTAAATGAACAGATTTTACCTAAATTGAAAAGTGATCTAAGTGAATTGAAGAAGAAGCGAGCAATCATACACACTACTCTACTAGTGGCTGCTGTGGTTGCGCTGCTGACATCAGTTTGCACCCTTTCAAGTGATATGAGTGTGGCCTTCAAAATAAATGGGACCAAAACAGAAGTGCCTTCATGGTTTA
GCGCACAGTGGATCCTAGGCGTAACTAGATCAAGTTTTGCTGAGTAAAATTTTAAACACATTGAGTATCCGTGCAAGACAGCGCAGAGCTCCCCACAATGGGCAACTGCAATAAGCCTCCCAAGAGGCCTCCCAACACACAAACATCATCCAACCAACCCTCAGCAGAGTTCAGGAGAACAGCCCCACCCAGTCTCTATGGTCGCTACAACTGCAAATGCTGTTGGTTTGCCGACACAAACTTGATTACATGTAACGACCACTACTTGTGCCTGAGATGTCATCAAACAATGCTCAGGAATTCTGAACTCTGTCACATATGCTGGAAACCACTACCGACATCCATCACAGTTCCCGTGGAGCCAAGTGCCCCCCCACCATGAACATCCCCAAACTCGGTCCACAAGACCCCCGGGGGGCCCCAACGGGGCCCCCACGGGGGATCCCCGGGGGTCTTGGGCTGCGTCACTCAATGTCCTCCACTTGGGGCGTGCTTGCCAG
AGCAAAAGCAGGGTGACAAAGACATAATGGATCCAAACACTGTGTCAAGCTTTCAGGTAGATTGCTTTCTTTGGCATGTCCGCAAACGAGTTGCAGACCAAGAACTAGGTGATGCCCCATTCCTTGATCGGCTTCGCCGAGATCAGAAATCCCTAAGAGGAAGGGGCAGCACCCTCGGTCTGGACATCGAGACAGCCACACGTGCTGGAAAGCAGATAGTGGAGCGGATTCTGAAAGAAGAATCCGATGAGGCACTTAAAATGACCATGGCCTCTGTACCTGCGTCGCGTTACCTAACTGACATGACTCTTGAGGAAATGTCAAGGGACTGGTCCATGCTCATACCCAAGCAGAAAGTGGCAGGCCCTCTTTGTATCAGAATGGACCAGGCGATCATGGATAAGAACATCATACTGAAAGCGAACTTCAGTGTGATTTTTGACCGGCTGGAGACTCTAATATTGCTAAGGGCTTTCACCGAAGAGGGAGCAATTGTTGGC
GCTAACAATAATTAAGAAACATGTAATGGCCAGAAACCGATATCGGTTGCTGGCACTGTATATCTGAGATCGCATCGGTTGCTGGCACTGTGTATCTGAGATCGCAACGCATTGCCAGGAATTTCTGCATATAAGACAAGAAACTTAGAGCAGATGGAGAACTGCCTGCCACGCTCGCTAGAGAAGCTGCAGCAAATATTACAAATATCATTGGAGGACTTGCCGTTTGGTTGTATATTTTGCGGGAAATTGCTTGGGGCTGCAGAAAAACAATTGTTCAAATGCACGGGGCTATGCATTGTATGGCATAAAGGGTGGCCGTATGGGACCTGCAGAGACTGCACTGTATTGTCTTGTGCTTTGGATCTTTATTGTCACCTTGCTCTTACTGCTCCTGCTTTGGAGGCTGAAGCGCTGGTTGGTCAGGAAATATCTAGCTGGTTCATGCGTTGTACAGTTTGCGGAAGAAGATTAACTATTCCAGAAAAGATTGAATTAAG
TAGTATTACCCCCGTGCCGGGATCAGAGACATTTGACCAATAGTTGACTATGAATAATAGCCCTTGGATTAGATGACACGTGGACGCTCAGGATCTGTGATGCTAGTGAAGCGCTTAAGCTGAACGAATCTGACGGAAGAGCGGACATACGCACATGGATTATGGCCCACATGTCTAAAGTGTATCTCTTTACAGCTATATTGATGTGACGTAAGATGCTTTACTTCGCCTCGAAGTAAAGTAGGAAATTGCTCGCTAAGTTATTCTTTTCTGAAAGAAATTAATTTAATTCTAAATTAAATTAAATGAGTGGCTATAAATAGATGTTTCGTCTTCGTTGTTTTACAACGAAGCTTAGAATCTTGTGTTAATGGCGTTAAGGTATTTCTCTCATCTTCCTGAAGAACTGAAGGAGAAGATTATGAACGAGCACTTGAAGGAAATTAAGAAGAAGGAATTTCTAGAGAATGTAATTAAAGCTGCGTGTGCTGTGTTCGAAG
AGCAAAAGCAGGTACTGATCCAAAATGGAAGACTTTGTGCGACAATGCTTCAATCCAATGATTGTCGAGCTTGCGGAAAAGGCAATGAAAGAATATGGGGAAGATCCGAAAATCGAAACGAACAAATTTGCCGCAATATGCACGCACTTAGAAGTCTGTTTCATGTATTCAGATTTCCACTTTATTGATGAACGGGGCGAATCAACAATTATAGAATCTGGCGATCCCAATGCATTATTGAAACACCGGTTTGAAATAATCGAAGGGAGGGACCGAACAATGGCCTGGACAGTGGTGAATAGTATCTGCAACACCACAGGAGTTGAGAAGCCTAAATTTCTCCCAGATTTGTATGACTACAAGGAGAACCGATTTATTGAAATTGGAGTGACACGGAGGGAAGTTCACACATACTATCTAGAAAAAGCCAACAAGATAAAATCTGAGAAGACACACATTCACATATTCTCATTCACTGGAGAGGAAATGGCCACCAAAGC
AATACAAACATACAGAAAACAAACGAATTCAAGCAATCAAGCATTCAAGCGCTCTTTTATTTTACAAAATTTTCAAAGATTCTTGCTTTCTCCACTCCTTAAGTTCTATTAGTTTTCATCAATTTCAATTGTAGTTCACTCTCATTCCATCCTACAAGGGACGATGGCAGCACAAGTTATTTTCTCGTATCTTAAGAGCGGCAGTGGAGTTACCACAGACGCATGTCGTGCTCAGGCGATGCAATTCACATTTGGCAGTTTTACGCCTGGAAAAGTTAACTGGAACACTTTATCCAGTGCAATGATTGAGGAGTATGAAACTCGACAAGAAAGTTTTGAGCTGGCTTGTGAGAAGTTTCGGAAAGAACGAACAGATATGCGTATCGTTCGAAGGAAGGAGACCTTTCAGTATTCGCCTAAAACCAAATACCAACTTAAAGGGGCGCGAAGAAAGGAGAGGAAAGAAGAGCAAGAACGGAAGTTTCTTGCATCTAGTGACA
AGCAAAAGCAGGTCAATTATATTCAATATGGAAAGAATAAAAGAACTACGGAATCTGATGTCGCAGTCTCGCACTCGCGAGATACTAACAAAAACCACAGTGGACCATATGGCCATAATTAAGAAGTACACATCAGGGAGACAGGAAAAGAACCCGTCACTTAGGATGAAATGGATGATGGCAATGAAATATCCAATTACAGCTGACAAGAGGATAACAGAAATGGTTCCTGAGAGAAATGAGCAAGGACAAACTCTATGGAGTAAAATGAGTGATGCCGGGTCAGATCGAGTAATGGTATCACCTTTGGCAGTGACATGGTGGAATAGAAATGGACCAATGACAAGTACGGTTCATTATCCAAAAATCTACAAGACTTATTTTGAGAAAGTCGAAAGGTTAAAACATGGAACCTTTGGCCCTGTCCATTTTAGAAACCAAGTCAAAATACGCCGAAGAGTTGACATAAACCCTGGTCATGCAGACCTCAGTGCCAAGGA
GGCATTTTGTTCATCACAAATCACGATGGAAGGAACTAGTGAAAGTCCAGTGTTAGATGAATTCGAAGTCAACAACAATGACTATGATAATGATTTTATTTCTAGATTTTCACAAAATCCGTTAAATGCTTTTTCTTTATTTACAGATGGGAACTTACAGGAATATTTTATGAACAATTCGTTAGAGAAGATAGTCATACACGTTGTGTTAATAGTTATTTCATTATGTGGGATAAAAGCCCAAACATCAAAGATAATCTATGTTGTCAGATTACTGTTTTGGAAAATATATAATGTGATTAACAATCTAGTAAATAAAGTGATAAATAGAGAGAAGATTATTAATCATCAAGTAGTTGATAATAGATTTAGAGAGTTTGAAGAACGTTTTAGACTTTTATTACTTCAGCATGATAAAAACATTGCTAAACAGGATGATATAGTACAGTATAATAAGTTGGATAATTTCGCTGAATCCATAAAGAGTGAATTCAACTTAA
AAGCTTTAACAGATTCATGAAATTGTATTTTATTAAGGGATAACTGGTAACCCGAGAAGACGTCAAAGAACTTTGACAGCAATGCGCAAAAAAGAGAGATTAAGACTAATCTCTCTCAATACTAAGAATGTCTTTGGACTAAAAATGTGGTACACTACATTTCTAGTCTATCTCTGTCAGAAAATCTTAAGATTCTATCCCTTTCAGAAGATATTATCTTGATACACCGATAACCTCAAGACCTAGTTCTGCGACGCTACGGTAACTATAAATGGCATTCTCGGCAGAAGATGTGCTGAAGGAGTACGACAGGAGACGGAGGATGGAGGCCCTCTTGCTCAGCCTGTACTACCCAAACGACCGCAAGCTCCTAGACTACAAAGAGTGGTCTCCGCCCAGGGTTCAGGTAGAGTGTCCCAAAGCCCCCGTGGAGTGGAACAACCCTCCGTCAGAAAAGGGTCTCATCGTGGGGCACTTTAGCGGCATAAAGTACAAGGGGG
GTATTTAAAATTGATATCAACCTTGACCAACAATGGCAAATAGAGCAACTTCAGCCTTTCTCGATAACCCTCATCCAGTCGGAGTCAACTATGTTGATGAAGGGTCTCGTCAATTCGTTGCAGTCGCTGAGCTTTTAGCTTCAAAGTTGATTGCTAGTAGTAGAGAGTCAGATGAAAGTAATTCAGATGTACCGTTCGTTCAGGCATATAGCAAGTTCGCTGATGATAATCCACGTCATCTTCGTGTTAAGACGGGAGGTAAGATGGCAAATGCATTGACTAATGTCATTAGATCATATTATAGTATAAATGCACCAGCTATTGTACCACAAGTCGAAATTGATCGCTTAGCTTCAAAGGCTACGGTTTCAGGTGACATGTACAATTCATATGCTGTATTTAACAGTGTTCCAATTGTTGAGGTACTCAGTCCAGCTCAAACAACTGTGTCAATAGTAGGTTCAGACAGGGCCGATGTTACCATGCTTAACACTGGAGCC
TAATCCATCACCGCTTTGCAATCACAATGGTACGCAAAGGTGAGAAGAAATTGGCAAAACCCGCGACCACCAAGGCCGCGAATCCGCAACCCCGCCGACGTGCTAACAATCGTCGGCGTAGTAATCGCACTGACGCACCTGTGTCTAAGGCCTCGACTGTAACTGGATTCGGACGTGGGACCAATGACGTCCATCTCTCAGGTATGTCGAGAATCTCCCAGGCCGTCCTCCCAGCCGGGACAGGAACAGACGGATACGTTGTTGTTGACGCAACCATCGTCCCCGACCTCCTGCCACGACTGGGACACGCTGCTAGAATCTTCCAGCGATACGCTGTTGAAACACTGGAGTTTGAAATTCAGCCAATGTGCCCCGCAAACACGGGCGGTGGTTACGTTGCTGGCTTCCTGCCTGATTCAACTGACAACGATCACACCTTCGACGCGCTTCAAGCAACTCGTGGTGCAGTCGTTGCCAAATGGTGGGAAAGCAGAACAGTC
ACGTGAGACTCGTATACCTTAAGGAATTCATTGACTCTGACTTTCTTCACTACCTTTTGATAACGCTCATACACGTCTTTGATATCAAAGTAGACATTGGACGGGAAAAGAGTAACCAAATCCATGTGAAACTTTTTTCTCTTAGAAATGTTGTCGACGTACTTAGGTAAGGTCGGATATTTCTTTGATTCCTTTACACAATCAATGAACAGTTTGTATAGTGACAAAACTCTGTCGAACTCAAGCGAATTGATAGGTTCAAAAGTAACTTTAATTTTATCTTTGTCGTCGTCGTTGCTAATGACTACTTTCTTGGTATTCTTTACCAATTCCGTGTAGAAAGATTTGTCTTGGTCGATAGCAAAATAGGGACGGAACGTCTTTTCACAGATATCAAACGTGCCTGTCCCAGCTTCGGATGCCTCCAAGTCACCCTCAAAGTGCATAAGGTGGACGAAGTCATTCAAATGAACTTTCTCCTCAAGAATATCGTCACGCAA
AGATCTGACCAACATGGAAGTAGACACTGCTACGTTTGTTCGGCTTCATCATGAGCTCCTTTGCGCTCACGAAGGACCAAGTATTATTTCCAAGTTTGATGCAATTAAAAAAGTCAAGCTTGGTACACTTGCTAATCAATCTGGTGGTGCTAATAACATCACCGAAGCTTTCTTCGATAAGCTTCGAAACTTTGAAAGAAAGTCTGAAGCCTATTTGGCATCGGATCTAGCTGAACGCGAATTGACTAGGGATACGCACAAGGCCATTGTGTTTGTTACCAAGTCTGTATTGCTAGGAGGGAAAAGTTTGAAAGACTTGCTACCTTATGGAGTGATAGTATGTGCTTTTATTTTTATTCCCGAAACTGCTTCTGTTTTGGACAATGTCCGTGTCATGATCGGGAACCAAAAACGACCATTGACAGTAGCTTTGATAAAATACATGGCTAAATCTTTGAATTGCGATTTAGTTGGTGACTCATATGATATTTTTTATTATT
TGCTTGACTAATACTCAATCACCACTCTAATATGCCTCCCATCAAACGGAGGCTTTTCATGTTTAAAGTACATTCTGACTACTTCAGCAAACCTAACATCGACGCAATCAAACCTCTCGTCGAAACTGCTGGTATGTCTGTTCTTACTCAATCTCCAAACCTCCGTATCTGGAAACAGTGCAATACTCGCATCAAATTACTGGAAGAAATCCTTGCTCACTATACAAATGGTATTCGCCGTGACGACAATGGTGACTTCTGGATGAATCCCAACTCTCAACTCGCAACTACTATTGCCTATCGTGCTCATCACAAAGGCCATAACCCTAAGTTCAAACAATACCCAGAAACCTTCACTCTGGACGACATTATTACTGGTAAACCAATCCCTCAAACTGCCCCTGACGAATTACAACTCTCCGATGAAATCGTTGAAGACTATCGCCTTACAGTCCTCTCCATAATCGAAGAATTGCAAGAATGCTATGACGTGCTCGGAC
GGCTACCATCGGGCATATAGGATACTGACACGTATACACTCAAGTCGTGAGTGAGCAGATAGACGTAACGCACCTATCGTGGTCTAGGACCGTCCAATTAAATTTGGAATCAAATCAAAGAAAATTCATGAAAATCTAGTTTCTTTGTTTTACACAACTACTTTTGTAGGTATTACTATGGCTTTCTCATATAGAACGCCACAGGAGGAGCTTCTGAACAGGTTACCCCAAACCCAACAGGAGATAATTGGCAATCTTCAATTTGAACGATTGCAGAAAGAGGAAGAGAGGAGAGTGGTTAGCTTCTCTTACGCTTTGCCAGAGAAAACTAAGGAGTGGTTCACTAAGTCAGGGGTCTATCTCTCACCCTTTTCTTTTGAAGTGCATTCTCATCCTGGTTGCAAAACTCTGGAGAACCACATATTATATAATATAGTGGCCCCGCACATATCCAAATATCCCTACATAGCCTGCTTGAGTATTAAAGCAAATAAAATGAG
AAGCTTTAACAGATTCATGAAATTGTATTTTATTAAGGGATAACTGGTAACCCGAGAAGACGTCAAAGAACTTTGACAGCAATGCGCAAAAAAGAGAGATTAAGACTAATCTCTCTCAATACTAAGAATGTCTTTGGACTAAAAATGTGGTACACTACATTTCTAGTCTATCTCTGTCAGAAAATCTTAAGATTCTATCCCTTTCAGAAGATATTATCTTGATACACCGATAACCTCAAGACCTAGTTCTGCGACGCTACGGTAACTATAAATGGCATTCTCGGCAGAAGATGTGCTGAAGGAGTACGACAGGAGACGGAGGATGGAGGCCCTCTTGCTCAGCCTGTACTACCCAAACGACCGCAAGCTCCTAGACTACAAAGAGTGGTCTCCGCCCAGGGTTCAGGTAGAGTGTCCCAAAGCCCCCGTGGAGTGGAACAACCCTCCGTCAGAAAAGGGTCTCATCGTGGGGCACTTTAGCGGCATAAAGTACAAGGGGG
AGAATTCGTTCTAGGCCCCCCCTGTCTACACGAAAGCAACCCGCTCCAACCTTCTAATTTCCTCTCGCATACAAAATGGTTCTCACCATCATCCGCGACTATCTACACGAGGCTCAACTCCGCCTTAAGAAAGAATGGCAAACTTTTCAGAAATCTGATCAAGAATCAGGCTACTCCGACAAGCTTCCAACCGACTACGACCTTCGCCGCTACTACGACTCCGCACGCGACTACGACGCTGAAAAACACAAAACCGAAGAATATCAACACAACTTCGCCCTGACTCATGAACGCTATACGCAAATGAACGCTGACCGAAACGAACCCTTCGAATTTTACCGTCCCCTTGAAGACAACGAACTTCCAGACATCCGCTTCCCTGCACCTGGCATAACCGTTCTTCCCTTCCGCTACCACACTGGACAAATAGTTGAAACAACTGACGAACTCCCCGACTCCGGTTTCTCACTCCATCCTCTCATCGATTATCTCACCAAAAC
TTAAAACAGCCTGTGGGTTGTACCCACCCACAGGGCCCACTGGGCGCTAGCACTCTGATTCTACGGAATCCTTGTGCGCCTGTTTTATGTCCCTTCCCCCAATCAGTAACTTAGAAGCATTGCACCTCTTTCGACCGTTAGCAGGCGTGGCGCACCAGCCATGTCTTGGTCAAGCACTTCTGTTTCCCCGGACCGAGTATCAATAGACTGCTCACGCGGTTGAGGGAGAAAACGTCCGTTACCCGGCTAACTACTTCGAGAAGCCTAGTAGCACCATGAAAGTTGCAGAGTGTTTCGCTCAGCACTTCCCCCGTGTAGATCAGGTCGATGAGTCACTGCGATCCCCACGGGCGACCGTGGCAGTGGCTGCGTTGGCGGCCTGCCTGTGGGGTAACCCACAGGACGCTCTAATATGGACATGGTGCAAAGAGTCTATTGAGCTAGTTAGTAGTCCTCCGGCCCCTGAATGCGGCTAATCCTAACTGCGGAGCACATACCCT
TCTATCGACGCTAAAACAAAACAGCCCGCATCGATGCGGGCTGTTCTTTATGCTACCGGCAGACGTTTGTATAACAGCGCCAATGTTCGCGAATCATCACCGACACGTGCAATCGTTGTTCCAGCGAGCGATCCTTTGCCGGGCGGATAGTACACGATATAGCGTTGTGGCGTTTCGATGAATTGTGCGCACATCGGATGCGCCTTGATGTCGTCGACGGTCATTTCTTCACCATCGTTGCGGCATACCCCTTGCACGCCTGAAGCTGCGCAGTTACTTCGTCGATGCCGCGTCGAAGGGCGAAATAAGCTGATCCAGCAGTTGAATCAAGTCGGGCGAATCCTGAAGAATCGACGGCGACGGTTGCGGGCACTGTTGCACCTGAAGCGTTCGATCCGGTTGCGACGGTAACGACCCGCACGCGGAGACCGCAACCACTACCGCTGTTGACGCAAGCTTGGAGACGATTTGTTTCATTCTGAGCATCCTTGAGGTTTTTA
CATCATCAATAATATACGGAACACTTTTGCGTGATGACGTTGACGTGCTGTGCGTAAGGGGGCGTGGGAAAATTGTTCAAAGGTCGCTGGGCGGGAGTTTCTGGGAGGGGCGGGGAGTGTCCGTGTGCGTGCGAGCGGCGGGGCGAGGCGCTGAGTCAGGTGTATTTATGATGGGGTGTTTAGGGTATCAGCTGTTGGACTTTGACTTTCACTGTCGTAAATTTGCCACTTTATTGGAGCCCTTTGCCCGCGGACGTGGAGGGATTTTTCCCAATTTATGGCCACTTTTACTGCGATGCCGCACGAAACCTGTCTAAAGGTCTATGCCACGTCTCCCATCATGGGCGGTCTTTTTTCTCTATGCACCACTCCCAGTGAGCTATATATTACCTGCGCAGGTAAAGAGGTGCCACTCTTGACATCATCAATAATATACGGAACACTTTTGCGTGATGACGTTGACGTGCTGTGCGTAAGGGGGCGTGGGAAAATTGTTCAAA
AAAATAAAACAAACCAACAAGACTCAATACAACACAACCCAGCAGCTTTCAAACTCTCTTCTTTGCTTTCAAGCAAGTTTTTGATTCCTCTTTGGACTCACAACCAGTTTCAAAGCATTCTTCTCCACTCAACGCATTCACAACTGAAAGAGATGGCCTCATTCACGGTCGGATCGATCCTTGTGAACACCGCAAGCGTCCTGAAAGAAAGCTTTGCACAGAAAGTGCTCACGACACCTCCAGTGTTGGTAGCACAGCCTGTGCAGAGGAGCTTTGGTGCGGCACGGATGTGTGCACGCAAAGCAATCGCAGATGATGAAGAGAAGGTGGCCAAAGCCTTCTCAGCTCTGGAAGCACGGTGTGCTGCCAGGGTCTCAAGGATGGGAACCATCCGCGTGAAGGTCACGCGGTCTGGAACCTCGCGGGCGCAGCCACTCCCAAAAAGGGAGCAGGCACGTCTTAGGAAGGCTGAACGTAAGGCACGCTTGGATCGTGAAGAG
GAAAACCAAACCTCACGTCTAATCCGCTATCCGAGCGAAATAGCAGCCCCAGCATAGGCAATATCGCGCTCCATGGCTCGAGTACGTGACACCCTTGACAGGCTCCGTGATCCGTCGGTCCTTACCTCAATTAACGAGGAAGCCCACCGACATATCCGCCCTGTCCTTGCCTCGGCACTCGTAAACTGCCCTTACGCGTTGACCGAGGAAGAGGCCGACTGTCTCGAAAATCTCGGCGTGACAGTCAATCCCTTCGCCATCCAAACGCATACACATGCTGCAGCTAAAACTGTTGAAAATCGCATGTTGGAAATTGTTGGCACCCACCTTCCTAAAGAACCCTCCACCTTCATATTCCTTAAGCGGAGCAAGCTTCGCTACCTACGACGCGCCGCCAACAACAAAGACATATTTCGAAACCAACATATTGAGCCCAAAGACTTATTGCGTTACGATGACGAGTCTTGTGAAGTAATGCCAGAATGCTCCACAAGCACAGC
TGGTATCAGAGCCATCCATTTTGTTGAGGGAGGAAACATTTCTCACCATAATGACTTCTCCTTCTGATTATCAATCCAATTCCTCTCTGGCTACCACTTATTCTAATGCACCTAAACTCTCTAAAGCTTTGTCTAATAAATATGACTACCTTTATGAAGTAGATATCCTTAAAGAAAACCAAAAAATATCAGATACCTATCTTCCTTTGTTAAATCCTTACTCTGCTTTTGCAAAGAGATCCGTTACCCCTTGGTCTCAGATCCGTTCATTAGTCCAGTCTAAGCCTCGCCATGTGAAAGAATATGTTGCTGCTTCCAAATTAGATCAGCATCCTGTCTTTGCTACAGGAGAAGAACAGTTTGTTACTCTACATATTCCAGAAGAATTTGCTTCTCACTGGAAATCCCACCAATTCACTCATATCCACTTTGGTGCTGTTAAAATTGCCCTTACCTACCATGGAAGAAAGGGTCAACCTGTTGTTGCCAGATTAGCACTC
CGCCCCACCCCTAGTGATCGCGCGCGCTCTCTCTTGGGGCCTGACGGCCGAAGGCCGTCAGCTGCCGAGCTTCGCTCGGCAGGCCCCAAGAGAGAGCGCGCGCGATCACTAGGGGTGGGGCGAGTGCCCTGCTCAACGGGTTTTTTGGTGGGCGGAGCAATGACGTCAGCGGACATGTCTGGACATGTCTTTGAGCAAGTCCATATAAGGAGTTCCGCCGGATATGCAAATGAGCAATCGCGCAAAGCATTTTGGGTAGTCACCATGAATAAAAAGGACAGCAAGAAAGATGACGCCCCATAATTTTAATAGGAATTTTAACCATGGCGTTTTACGAGGTTGTGTTTCGTTTGCCAAGAGACAATAACAACTTGTTGGATGAAGATAGATATCAGCCAGAGTTGAAAGAAGAAGATGACTGGCCTGAGGAATATTTAACCAGTGAAGATGCCAGCTTTATCGGACTAGCGTATGCTGTGCTAAGTGAAATTCGGAGATTC
GTAATCTTACCACTGTGTGTGTGCGTGTGTGTGTGTCGAGTCGTGTTGTCCGCACATTTGAGTCGTGCTGTCCGCACATATTTTATCTTTTGGGTACAGTGTGTTAGATTTCCCGAGGCATGGCTTTCCAAGGTACCAGTAGGACTTTAACTCAACAGTCCTCAGCGGCTACGTCTGACGATCTTCAAAAGATATTATTTAGCCCTGAAGCCATTAAGAAAATGGCTACTGAGTGTGACCTAGGCCGGCATCATTGGATGCGCGCTGATAATGCTATTTCAGTCCGGCCCCTCGTTCCCGAAGTAACCCACGGTCGTATTGCTTCCTTCTTTAAGTCTGGATATGATGTTGGTGAATTATGCTCAAAAGGATACATGAGTGTCCCTCAAGTGTTATGTGCTGTTACTCGAACAGTTTCCACTGATGCTGAAGGGTCTTTGAGAATTTACTTAGCTGATCTGGGCGACAAGGAGTTATCTCCCATAGATGGGCAATGCGTT
GTCTGTAATGATAGTTGGCAACAATCATTACTTATAGCTATATATAACCGGAAGAGATACATATAAAAAGGGACAGTGCATTTCTACTAAATCCTGTCCAGATGGCAGATGGCAGACCTGCAACCTTGGACGACTTCTGCAGACGATTCGACATTTCCTTTTTTGATTTGCGCCTTACTTGTATTTTTTGTTCTCATACTGTCGATCTTGCGGATCTTGCTTTATTCTATCTTAAGAAACTTAGTTTAGTATTTAGAGGAAATTGTTATTATGCATGTTGTTCTGAATGCTTAAGATTAAGTGCACTGTTTGAACAAGAGAATTATTTTCAATGTTCTATTAAAGCTGTACATTTGGAGGAAATTGCTCAGAAAAAGATTAAGGAAATTTGCATTAGATGCATTTGCTGCCTTAGATTACTTGATATTGTTGAGAAATTAGATTTATTATACTCTGACGAGACTTGCTATTTAATAAGGGGTTTGTGGAGGGGCTATTGC
ACCTGTTAGAAATCTCTCTAGCGCGAGAGCGGTGTTGCTTTGTTTGCTTATCCCACTGGGAGCCCAGGAAGCTGCTGGCACGTTTTAACGTTCGTGGACGTGCATTGTTAGTTAGTCAAGCCACTTTATTAGCCGTACAAATCATAACAAAGACTTTGAAGTGTTAATAGTAGGTCAGGCCAGTTTATTAACCAGACGAAACACTTATAGAGCACTGAGTAACGTAAGATTTAGGACCCCTACGACTATGGAATTTCCATTGCTCGATGTCACACTAAATAGAGCGCCGGCGTCAGCAACGGCGTGTTGGACATGTTTGGAATTCCTGAGTTTCACCTGTTGTGGCGTGGCGGTAGCTAATAAGACGCGTGTACGCGCAGTAGAATCAACTGCTGACGTAGACGAGCCGCCATTCCCTGCTCCGAAAAGTTGTATAATTAGGGTTGATATTCCGGACAGAGGCTATAGTAACGTCGCACGAGGTTACCCTCGATGGTCTG
GTAATGATCCATGGCTGCCGCTCTGCAACGGCTGCAGTCAGCAAGGGATCGGGTCGCCACGCTTATGCATGGCCTCCCACCGTTCCCGCACTGTGCGAGGAACTTCCACATCGCGCACAGATTCTCTGAGCGTTCCGCTGTTGCGTACGGCGGACCCGTGAGATCTGTTCGCGCGGGTGGACAGGATCGAATTCATCCTTCCTTCGAAACACTTCAAGAGTCCAAGTCAAATGAGACTCAAGAAGCGCGAATTCCTTCGGATTCTCCTGCCTTCTCCTCTTCGCTTCGGCGTTCACCTGGAGACATCGTCTTCGGACACCCTGTCGTTGTCGAACGGACGTGGGAGGAGATCTCTCGAGATGTGCCTTTTAACACAAAAGGTAAGCTCGCCCTTCGTATATTCCTCTCTTCTATTCAACACCCTGATACATTCCAGCCTGAGGAGGAGTTCCTCCGACATTATCGGCTTATTCCAGATCACCCTTTCACATCGTTTATAC
GGTAATCACAATTACCATTGGGCGAAGGCCAGGTGTGCCGTAAACCTAAAATATGATTGTGTTACGGATCCTACTCTTTTGAGTAGTTACATTATGTTATGTTAAGATCCTTGCGTCTACTCTTGGAGAATTTCGATGGCACTTGAGTGACGTAAGTTACTTTTTCTCCCTAAAATCCAAAATCCCAAAAATCCAAATTTTAGTTAATAGCAGTAGCTGTCGCAAACCGTACCCTACCCTAATTAAAACTAGACTATGCTGCGAATACTAAGAGCGGATTAAATCTGCTCGCTTAGAGAACTCTCAGGTCTTCTCTAGTATAGGTCATGTCGATATTATTATTTTTTCTTATGTCCATATTAGTATGGTTTATTTTTACCATTTTAAAGTTATTATTTGTAAATACTGATAGTGAAGTAAATATACCGAATAAAAGTAGATTTTAGAAGTTTCCATAATTTGTAATAAGTATTTTATCAATAAAAAGTAGAGTGATAAGT
CCTCTTTGAAAATCTCTCAAAAAATCAAAAAGAAAAGTTTTAGCTGATTTAATCTAAATTAATCTATTTTAATCTAGTAAAATCTTGCTAAATCTTAATAATCTCAAATCAAAAGGAAATTATATGGCTATATGCTCATATTTTGGCTCGTATGAGCGTGTTTATATCATTACGATATAATTCAAGTCTAATTAACTTAACGCTCACAGGAACGAAAATATAGGCTTTAAACGATATAACCACATTTAAAAGAAAGGATAATATGCAAACACAAAAAGGTGGCAGACCCACAATTTTACCTAAGATGTATGAAGAACCGCTTTTTAGCCAAATCATTGATAAAATTGAATCAGGCTGTAATGACAGAGAAATCTACACCAGTTTGCATTGTTCGGCTAAAACTTTTAGAAAGTGGCGAGATGACAATATAAAGGCGTATGACGAAGCTAAAGGTATCGCTAGGGGAAATCTATTAGAACTAGCTGAAAGTGCCTTAGCGA
GTTGACTTGGCCTATGACGATTACGACGGGATTTTTGATTGCGAATACGCTTACAAGGCGTGGCGTGACGACTGTTTCCGCACCGCTGAACGTGGTCGTGGTCCTGTGCTTCATGAAGACATGACCATTGCCAGTATCGGCAAAGATGGCAAACCGATTTACACCAAAGAGCAATACTCGATTGGTTCGCGTACCTCGCGCATTTACTGGCGTATCTACAACAAGGCTCTTGAGCAGAAACTCGCGAACACGGGTCTTGTCTGGTACCGCTCTGAAGTCGAGCTGAAAAAATGGAATGTTGATGTGTTGCTGAATCCAGCTGGCGCGTATGCCGCGCTGAATGATTTCGCTGCCTCGATTTCTACCGCTAAGAAATTCAATACCAAACCTGTCCCGACGAAACGCGCGGCGTTAGACCTGTTGGCCTCTGCGCACTGGATGCGTCGCCAGTACGGGAAAATCCTTAATTCACTTATCGAGTTCCATGAGGGCGACATTGA
AGCGAAAGCAGGTAGATATTGAAAGATGAGTCTTCTAACCGAGGTCGAAACGTACGTTCTCTCTATCATCCCGTCAGGCCCCCTCAAAGCCGAGATCGCACAGAGACTTGAAGATGTCTTTGCAGGGAAGAACACCGATCTTGAGGTTCTCATGGAATGGCTAAAGACAAGACCAATCCTGTCACCTCTGACTAAGGGGATTTTAGGATTTGTGTTCACGCTCACCGTGCCCAGTGAGCGAGGACTGCAGCGTAGACGCTTTGTCCAAAATGCCCTTAATGGGAACGGGGATCCAAATAACATGGACAAAGCAGTTAAACTGTATAGGAAGCTCAAGAGGGAGATAACATTCCATGGGGCCAAAGAAATCTCACTCAGTTATTCTGCTGGTGCACTTGCCAGTTGTATGGGCCTCATATACAACAGGATGGGGGCTGTGACCACTGAAGTGGCATTTGGCCTGGTATGTGCAACCTGTGAACAGATTGCTGACTCCCAGC
TAGTAGTAGACTCCGGAAGAGACAAATCAAAAAAAGATGGAGAAATATAGAGAAATACACAGGGATCTGAAGGAGTTTACTATTAACTCATTAACAGCCGTGGAATGCATGGATTACTTGGATAGGCTCTATGCTGTCCGGCATGACATTGTTGACCAGATGATAAAACATGAATGGTCAGACAATAAAGACAGCGAGGAGCCAATAAGTAAGGTATTGCTGTTTGCTGGGATACCTAATAATGTCATAACAGCATTGGAAAAAAAGGTTATCCCTGATCATCCAAGTGGTAAAACACTGCGGTCTTTTTTTAAGATGACACCTGACAACTATCGAATAACAGGTTCCTTAATCGAGTTTGTGGAGGTAACTGTGACTGCAGATGTAGATAAGGGTATCAGAGAGAAGAAAATGAAATATGAGCTAGGTCTGAAATATCTAGAGCAAGAACTCATGACATTTTTTCATAGGGGAGAACTACAAAACCCTTATAAAATTAC
AGCAAAAGCAGGGGAAAATAAAAACAACCAAAATGAAGGCAAACCTACTGGTCCTGTTAAGTGCACTTGCAGCTGCAGATGCAGACACAATATGTATAGGCTACCATGCGAACAATTCAACCGACACTGTTGACACAGTACTCGAGAAGAATGTGACAGTGACACACTCTGTTAACCTGCTCGAAGACAGCCACAACGGAAAACTATGTAGATTAAAAGGAATAGCCCCACTACAATTGGGGAAATGTAACATCGCCGGATGGCTCTTGGGAAACCCAGAATGCGACCCACTGCTTCCAGTGAGATCATGGTCCTACATTGTAGAAACACCAAACTCTGAGAATGGAATATGTTATCCAGGAGATTTCATCGACTATGAGGAGCTGAGGGAGCAATTGAGCTCAGTGTCATCATTCGAAAGATTCGAAATATTTCCCAAAGAAAGCTCATGGCCCAACCACAACACAAACGGAGTAACGGCAGCATGCTCCCATGAGGGG
ATGACACCTGAAATGTTCAGCCTTCTGAGTTCTGGTGTATACACATTCAAAGAAAGGGCAGTGATTCGTGAGCTGTCATGTAATGCAGTAGATGCTCAGAAAGAAGCTGGAAAAGAGAACATCCCATTCCATGTGCATTTACCTACTCGATTTGAGCCTTACTTTGAAGTCCGTGACTTTGGAACTGGTTTAACCCATGACAAAGTAATGAGTTTGTACCTGAACTACGGGGCTTCTACGAAGAACGACTCTAATGACTACATTGGTGCAATGGGTATCGGCTCAAAGTCACCGTTTGCAATTGCTCAGTCATTCACAGTATCTAGCTATGTTGATGGTGTTGTTAATAAGTACTCTGTTTACCTTGAGAATGGTATCCCTCAAGTGACTAAGCTTACTACCAACCCAACAAATGAACCTAATGGCTTAGCTGTACGTGTGGCAGTTGCTGACCATCGTATTTCAAAGTTCTTTGAAGAGGCTGGTAACGTATACTCATA
ACCGGATGGCCGCGCGATTTTTTTTAGTGGTGGGTCCAGAACGCACGACGATGCAGACTCAAAGCTTAGATAACGCTTCTTTGGCTATAAGTACTTGCGCACTAAGTTTAAATTCAAAACATGTGGGATCCACTAGTAAACGAGTTCCCGGATACGGTTCACGGGTTTCGTTGTATGCTATCTGTAAAATATTTGCAACTTTTGTCGCAGGATTATTCTCCAGATACTCTTGGGTACGAGTTAATACGGGATTTAATTTGTATTTTACGCTCCCGTAATTATGTCGAAGCGAGCTGCCGATATCGTCATTTCTACGCCCGCGTCGAAAGTACGCCGGCGTCTGAACTTCGGCAGCCCATACACCAGCCGTGCTGCTGCCCCCATTGTCCGCGTCACAAAACAACAGGCATGGACAAACAGGCCTATGAACAGGAAACCCAGAATGTACCGGATGTACAGAAGTCCGGATGTTCCAAGGGGATGTGAGGGTCCCTGTAAGG
GAAAAAGTGAATTGTTGAACTTTATTCTTCCGAAATCACAAGCAATTTTCGTTATTGAACTTGTCTTGTCTGTTTCAAAATTTGTACTGCAATTTCTATTTTAATTGATGTCTGGGATAGCGCCCAGCAATTTTATGAACCACAGGATAGCGCCTGTGGAAAATTTGTGAATCTAGGGATAGCGCCCTAGAAAACATTCGAAGTTGAGGATAGCGCCTCACATTTTATTTTGAACATATTTTATTTTATTTTGTTCTGTTCTGACCATCCTATGGGTGGTTTTGGTGATCTCTTCCCCTCTTTCAGGAGGTTGTGGTTAAGAAATTGACCAAAGCGAAGGTGGACTTGTGGACCACCAACATCGTGGTTCCTGTGGAACCCTTGCTGTCCTCCTGGGAGGGGATAGCTCGTAAAGAGCAACTCCCAGTGCTTGCAGCGGACTACGTCGCCCAATTTACACGGATCCTGCCGTCCACCCAGAAGGATGGAAAGCCCAGGGG
CGGGTCTGCTTTTCCTTCACGGACCCAATTCTCCGTGAAAGAAATACGACATTCATACTGCACCTCCTGGTTGGTTTAATTAGGGTTAATGTTATACCTTTTCAGGAACTTCGATCGCTTTAACTCCCTCTGATGAAGCACGGTTTCCACCGCGGCAAAAATCACCAGCAGCAGAAACCACGCTCCTATCAGAAGCAGCGCCGTTTCAAAATAAACCCACTTCATCACAAGCCCCGCCAGTACGAAGGCGGGCAAAAAACCTGTTATAACGTAAACAGCGCTCATGGTTCACCCCTGAGTCTGGAGTGCAAAGGCACCTGTAATATCCACCCAACCCTCATGACGAAATACCGTCTTCTTGACCACGGTTCCGTCGGGCTGCTGCTCCTCCACCGACACCCTCTTCGTAAAGGAAAACAGAGGAATGATACAGAAAGCCATCAGAGCATTGACCAGAAACGGCATGAAGTAGGGCGCGCCTCCAATCATGGCGGCACCCA
TACACTTCTGGTGATCTTTAACTTTACACAAGGTTCAATGTACTTGAGTTCACAGGAAACAACCTTCTATTCAGAATTCCCTGTTTCAGCGGAATTTTTTTATCTCTGGTAAAATTCATCAGTAACCGAGCTACCTGGGGTTCCAAAATACCTTGGCGTGATTCTGGGTAATGAATTAATTGTGTCTAAAGCATGATCTATAAACGAATGATTTTATACTTGATGGAGTATTCTAATAGCTTTTTAAGAAGTGAACAAAACTTCTGAACAGCTAATCATCTTAAGAGATGCAAGAGATATTAAAACAGATACGGAGTTATAGATTTTATCAAATCTAATGGTATAACTTTATTAGCACAATATGTGTGTTGAGGATGCGATCATCAGAAACCTACCCGCAAGCAATATCATTTATTTCAAGGTCATACTTGGGTCAACCAATATTCTTCTGCTTGTTATCGCTTGGATATTTATCAGTATGCGTACGTTTAATATGTCGG
AAATAAAACATCTCAACACAACATAATCAAAAGTACTTCAACAAACATCAATTTATCTCATTTTCAATTGTCATAACAAGCAACAATGTCTTCTTTGTACACTCTTCGAGCAGCAGCTCAGTACGATAGGAGGTTGGAAAGCAAGAAAGGTTCTGGTTGGGTCGAGCACAAACTCGAAAGGAAAGGTGAGAGAGGAAACACTCACTATTGTAGTGAGTTTGACATTAGTAAGGGTGCCAAAATCCTGCAATTGGTGCAGATTGGTAACACTGAAGTTGGAAGGACCTTCCTGGAAGGTAACAGATTTGTTCGTGCGAATATATTTGAGATTATCCGGAAAACCATGGTTGGTCGTCTGGGATATGATTTCGAAAGTGAACTATGGGTCTGTCGCAACTGTGACAAAACTTCTGAAAAATACTTCAAGAAATGTGACTGTGGGGAAACATATTATTATTCTGAAAGAAACCTGATGAGGACAATGAATGACCTGATGTATC
GCGCACAGTGGATCCTAGGCGTAACTAGATCAAGTTTTGCTGAGTAAAATTTTAAACACATTGAGTATCCGTGCAAGACAGCGCAGAGCTCCCCACAATGGGCAACTGCAATAAGCCTCCCAAGAGGCCTCCCAACACACAAACATCATCCAACCAACCCTCAGCAGAGTTCAGGAGAACAGCCCCACCCAGTCTCTATGGTCGCTACAACTGCAAATGCTGTTGGTTTGCCGACACAAACTTGATTACATGTAACGACCACTACTTGTGCCTGAGATGTCATCAAACAATGCTCAGGAATTCTGAACTCTGTCACATATGCTGGAAACCACTACCGACATCCATCACAGTTCCCGTGGAGCCAAGTGCCCCCCCACCATGAACATCCCCAAACTCGGTCCACAAGACCCCCGGGGGGCCCCAACGGGGCCCCCACGGGGGATCCCCGGGGGTCTTGGGCTGCGTCACTCAATGTCCTCCACTTGGGGCGTGCTTGCCAG
AGCAAAAGCAGGGTAGATAATCACTCACTGAGTGACATCAACATCATGGCGTCCCAAGGCACCAAACGATCCTATGAACAGATGGAAACTGGTGGAGAACGCCAGAATGCCACTGAGATCAGGGCATCTGTTGGAAGAATGGTTGGTGGAATTGGGAGGTTTTACGTACAGATGTGCACTGAACTCAAACTCAGCGACCAAGAAGGAAGGTTGATCCAGAACAGTATAACAATAGAGAGAATGGTTCTCTCCGCATTTGATGAAAGGAGGAACAGGTACCTAGAGGAACATCCCAGTGCGGGGAAGGACCCGAAGAAGACCGGAGGTCCAATCTACCGAAGGAGAGACGGGAAATGGGTGAGAGAGCTGATTCTGTATGACAAAGAGGAGATAAGGAGAATTTGGCGTCAAGCGAACAATGGAGAAGACGCAACTGCTGGTCTCACTCATATGATGATCTGGCATTCCAACCTAAATGATGCCACATACCAGAGAACAAG
GCTAAAGTGACCGTGGTCATGGCTTCATTCAAGGGATTCTCCGTCAACACTGTTCCAGTTTCCAAGGCCAAACGTGATATATCATCTCTTGCCGCTACTCCTGGAATTCGCTCACAACCCTTCACTCCGTCTGTAGACATGTCTCAATCGCGTGAATTCCTTACAAAGGCAATTGAGCAAGGGTCTATGTCTATACCTTATCAGCATGTGAATGTTCCAAAAGTTGATCGTAAGGTTGTTAGTTTGGTAGTGCGACCGTTTTCTTCAGGTGCTTTTTCTATCTCTGGAGTGATTTCACCGGCGCACGCTTATCTATTGGATTGTCTACCTCAGCTTGAACAGGCGATGGCGTTTGTTGCTTCACCTGAATCTTTCCAGGCTTCTGATGTCGCAAAACGCTTTGCTATAAAGCCGGGCATGAGCCTTCAGGATGCCATCACTGCCTTCATCAACTTTGTGTCCGCGATGCTGAAAATGACGGTGACTCGTCAAAATTTTGA
GGTAGATTTTTACGTGCATGTAATAAGATCTTTTTTTTTCTACATTTTTTAACATTTGGAGTGTTGCCTATGAGCGCTGGAATTCGTGCTCCGGGCGGTGGTGCAAAACCAAAAAACGGAGTGCAACAAAAAGGTAGTGTCACTCGCGCCGTTTCACCGCCTGATGAGTTAATGGGTGAGATGGCCATTGATGCATGGAACCGCACAATTCGAATTCTGATAAAGCAGGGATTCGAAATGCAGGACTGCTATTTGTTGATGGAATATTGCAATACGGTCCAGATTCTTTATGACGCAAATCTGGAAATAAAAAATGATGGGCTTTCCGATGAAACTGCTGCCGGTGGAGCTAAGTTAGGTTCTGCAATTAAAACGCGCGATAAGTGCATTTCACAGTTGATCAGGCTCAGCGTCGTATTAAGGCTAGACCCAACAAGCCGTGTTAGAAGCGACCCTCCAAATAAAGATAAGACTCCGGGCCAAAACGAATTTAACCAATT
TTGTTGACATTCCCTAAACCCTTATGAGACTCTTGCTTCAACGAAACGAAGTAGGAGTCTTTTTTATGAAACCAGCTCATCGCCTCTATCATCCTGTGCTTGGTTCTTGGTTGTTTAAGTGCCCCGTTTATGTTCGTTATGAGTCCCTTCATCACGGTCGCCTCATTAAGGTTCGTGCTGTTCGTGACCTTTCCCGCGTCAGCAGTTGATTGCCAATCCTAAAAATTGCTTTGACGTTGTCATTGCTGAGATTGACGTTACTCACCTTTCTGTCACTTGGTATGATTTTGAAGCTGAAGAGTATGCTGAGTGTGATTCCGGCACTATGGAGCTTGTTGTTTCTCAGGTAAATTCTGGCGAGGTTATTCGCTCATCTGAAGACCTGTTTGTTGATGTTGATGATATGGAATGGCCTTATGAAATTGCGGAGTAAGTCATGGAAACTGTTATCGGAAAATTTATTGCTCTGGCTATTGTTGCTCTTATGCTGTATGGAATTG
AGGCGTGGCGGGGGGACGACTGCGCGCGCCGGCGAATGAGCCGATGCGGCCAGGAAACGCCATGTCCTCCTGGCGGCAAGCTCTAAAAGCACAACCCCTGCTAAAAAGCAGGGGTTGTCATCGGACTGAAACACACCCTGGCGCGTTTTTTTGCCTGTGGCTTTGCTGGGCGTACGTGTCGTGCCTGAGAGGAAAAATCACGTCATGCAGAATGAAGTAGGCACCTACCAATATTCGCAGTCGGGTTTATTTTTTTTTCGCCAATACTAAGGCGTGGTTGTAGCCAAACAGTTCAGGAGCAATAACATAATAACTCCCAAGGTCAGATGGCGGTCGGCCCTTCAATCATAGGAATGACACCATGAACGATATCGACACGATCACCAATGCGTGGGGACGTTGGAAAACGGCTCAATACGGAACCACCTGCTGGTTCACTGAAAGTACCCAGTACGGGCGGAACAAGGACACTCGCAGCTATATGCAACATCAGACCAACG
AAATTCAAATCTCAAAATATATTTGTATTTCCAGTTGATTGTCTGTAAAACAATTCCAGTTGTTTATCTGTAAAATAAACATGTATGCTTGATCAGCTTTGTAGATCCTTGATTAATCTTATTTCTATCATTGAATTCGAATTGTTTCTGTTAAGATTCTCTTTACGATTTGTGTCGCCATTTCGTATATTGGAAGACGGGCCTGATTCCAGTATTAATTGGTCAGTTTATAGGTGCAGAACGCTTTTAAGTGAGACCTACGACTGCGTCGGAACCTTAGATTCACGAGCCGCGTGATTAATTGGGTTTGTCACTGGGATCCAGTCTATCAGTAAGGGGTAGTCGTTTGTTGAGACTTATCTGATTAGTAACATTTATGGCTGATGGAGAGATATGTCGGTGTCAGGTTACTGATCCTCCTTTGATACGTCATGAAGACTATGATTGTACTGCTAGGATGGTGCAGAAACGGATTGAGATTGGCCCATTGGGTGTATTAC
NAAATTCTCCAGGATTTCTCGACCTCGGTTGTTTTATCTGGTAGTTTGCGCTAATCTTCGCTTTGCGTAGGGAATTTCTCTCCTTAATACATTTCTGAGTTAAGGGGTTTGAAGGTTGGGTCTATCTTTTGAGTTTATCTCACTAGAGGATAAATTGTAACTTCCAACAAATAAGCGATATGGAGACCATCAAGAGCTGGATTTGTCCTAAGAAAGAGATTTTTGTAGGGGATTTTGCGATCGGAGTGAATAGGAAGGTTCCGGTGGACATCTTTCAGTTGGTGTGTCGTGTGGTTCTGAGATACATGAGGACAGGGAAAATAGAGTGCGATTCTGACAGCATGACTAAGTTTTTGGTAGAGTTACTTAAAACCGATTGTGCTGCTAAATGGGAGTGGTTCATGAAGAGACGGCAGAGAGGTGATTATGTCATCCCTCTATCTATAGCTGCTCTCCCAATCGTGCCGCTGTTGAGTTATGCCACTAGGGCACGCGCAGTC
GGCCATCCGCTATAATATTACCGGATGGCCGCGCCCGCCCCCCCTCTCTCCACGCGCGCATCTTTTGTTGTTGTTCCACGCTCCTTCCTATTGGTACGTGTCCTTCACTTTCTCATCTTTTGAGTGGCCTTTAATTCAAATTGAAGGATAAAACTTTCCTCGCGTGATTTTCTTTTTCGAATTTATTAACACGCGATGAATTATTTATGTCCTACYGATTATGTGAAGGACGTGGCTTTATTTGGACCATGCTGCTGAGTTTATTTGCGATTGAAGTCTATCGATAGTCTATATATTTAACCTGTCAGTTAWGTCTGTTTATCCAACTCAGCAGCATACCACGTTTATATTGTTAGCTCTGTTTTATTTATATTYACAGCATGATAATGTATCAGTCAAAAGGTAAACGTGGTTTTCATATGACTAACCGACGATATAACTCTCGTTATTCTATGTTTAACCGTATGACCGCTATTAAACGACATGATGGAAAACGTCGA
ATATATATATTATGTATATTTTTACACAGCACACTAATAATTTTTATTTTATCTATCTCTATTTCTTCTATATTTCTTCTATATAAAAAAATTAAAGAGAATGTTTAGTGATGGTTTACGCGAAGCTGTTGGTTTGGGTAAGGTTAAAGGGTGTGTGTGTGTATGTGTGTGTGTGTGAGTAAATGATAACAAAGACATTTAATTAACAATTTTTTATTGATTCATATAACAAATTTTTACAATGCAAAAATCGTTGATTCAGGACAATGATGTGAAGGATTGGAAAACGCCGTACATTAAAAGCTACAAGTTACCTACTCAAATGTTGACCGTTAAAGACAAGGAGTTTATAGAGTATTTACGAATGGAGATTGCCGAGGATGCAGGAGGACCAGTAATGCCAAGAATATTTTTTAAACATGCATTTCAACCTGGATTGGGAGACAATAATTTATCCCTAACAACATTAATGAATTTCGAAATATCATATACTTTTGAAT
ATGGCGGACGTGTGACATCACCGTTCGCTCTTTCTAGGATCCTTTGCTACTCCACATAGTGAGAGACAAACAACCCAAATGAAGGTAACCGTGGACGTTGAGGCTGATAGCCCATTCCTTAAGGCCCTTCAGAAGGCGTTTCCCGCCTTTGAGGTTGAATCACAGCAGGTCACACCGAATGACCATGCTAACGCTAGAGCATTTTCGCATCTGGCTACTAAACTGATTGAGCAAGAGGTTCCAACAGGCGTCACCATCCTGGACGTGGGTAGTGCACCCGCAAGGAGGTTGATGTCTGACCACACCTACCACTGCATCTGCCCCATGAAAAGTGCGGAAGACCCAGAGAGGCTGGCGAATTACGCTCGAAAGCTGGCGAAAGCATCGGGGACTGTGCTAGACAAGAATGTGTCCGGAAAGATAACGGACCTACAAGACGTCATGGCCACTCCAGACTTGGAATCCCCGACTTTTTGCCTGCATACTGACGAGACGTGCCG
TTTGAAAGGGGTCTCCTAGAGAGCTTGGCCGTCGGGCCTTACACCCCGACTTGCTGAGTTTCTCTAGGAGAGTCCCTTTCCCAGCCAGAGGTGGCTGGTCAAACAATACCAAACGTAACTAAACATCTAAGATAACATAGCCCTATGCCTGGTCTCCACCAGTTGAAGGCATCTTGCAATAAAATGGGTGGATTAAGACGCTTAAAGCATGGAGTCAATTATCTTTTCTAACTAGTGATCTTCACTGGGTGGCAGATGGCGTGCCATAACTCTATTAGTGGGATACCACGCTCGTGGATCTTATGCCCACACAGCCATCCTCTAGTAAGTTTGCAAGGTGTCTGATGAGGCGTGGGAACTTATTGGAAATAATTACTTGCTGCGAAGCATCCTACTGCCAGCGGATCAACACCTGGTAACAGGTGCCCCTGGGGCCAAAAGCCACGGTTTAACAGACCCTTTAGGATTGGTTAAAACCTGAGTAATTATGGAAGATACTT
GGAAAACTAAACGAAACAAATCGACTCGGCCAACCCGTAACGTACTCAAATCTCCCACGAGCTAGACTACGTAATGGCTTTGATATCACAGGCCCTCGATAGATTCACAGACGTGTCCCTCAAGGCAGTGATCCAGGAGGAACAATTACAGAACCTCCGCACCACACTGCGCCAGGCGAACACCATCATGCCGTATGCTGCGTCCACATCAGCAGCAACCGCTCTTGAATCCCTAGGGATACTGACGAACCCATACTCAGTATCTCTCCACACCCATGCCGCCTGTAAAGCCATCGAAAACCAGTTGCTGGCAATCGTTGGCCGACTACTCCCGCAAAGTCCTGTCACCTTCTACTTCCTAAAGCGTTCCAAACTCAACGCTCTAGGTCGAAACCCTCGGCTCAAAGACGTCTTTAACAACGCCACCATTGAGCCCCGCGACTTTGCCCGCTACGAGCCAGATACCCTTCGGGAACACCTCGTAGCCCCGACCACGCCCA
GATAAAAAAACAATAATTCCTAGCAGCCTGAGGAGGATCGAAACAGCTGGTCTGTAGCTGCGACCGGATTATTGGACACAGTACACTACTACAAAACAGTACAAACAACAAACAACAACAACAACACAACAACACAACAACACAACAACACAACAACAAAAAATGGCTGCGGAAGCAAGAGTCATTGACTATATGAAAGGGCTGCCCCAGAGCTATCAGCATAGGGAAACTTATTTTGAGCAATTCCTGGAGCAGAACAGCGAGAGGTTGGTCGAAGAAATAGACGGGCCGGTGGTCGAAAAGGGGCTGATATCCGATGGTGAAAAGGAGATCATCCGACACCTGAACGTTCAGGACAAGTTCACTATCAATGGGTTCAGGAAGAGCGTGAAGATTTGCCACATGGTCAGTTTGGGTGCAACGCGCCAGACAAAGAGAACTGGAACCACCGAACTTGATTTCATGGGCGCCGGTCCTTGGACCTTATACCCAAGCTCGGC
TCTCAAAGACATCAATCCCCCTTTTCCCCAAAACTTAAACATGGACTTCTTAGACAGTCTAATTTGGGAAAGGGTTGTTGATGAACAATATATCACTAACCCAACATTTTGTGTTAGTGACTATTTTGAAGTTATCAGACAGCCAGGGGATGGCAACTGTTTTTACCATAGCATTGCAGAACTGTTCTTTGATGTCAAAACACCATCTAGCTTTAGAAAAGTAAAGGAGCATTTACAGTTAGCAGCAGAAGTGTACTATGACACTGAGCCAGAGGCAGTAGGAACTGGAATCTCAAAAGATGAGTACATCAAGGTCGCAATGAAAGACAATGAATGGGGAGGTTCCTTGGAAGCTTCAATGTTATCAAAGCATCTCCAAACAACCATCATCTTGTGGGTGGTCAATTCGACAGAACAGGTTACGGCCGCTATTAAGTTTGGACCAGGCAGGGTATCAACAGCTCTAAATCTTATGCATGTTGGTCGCACACACTTCGATG
ACCGGATGGCCGCGCGATTTTTTAAGTGGTGGGTCCAGAACGCACGACGATGCAGACTCAAAGCTTAGATAACGCTCCTTCGGCTATAAGTACGTGCGCACTAAGTTTCAATTCAAAAAATGTGGGATCCACTATTAAACGAATTTCCGGATACGGTTCACGGGTTTCGTTGTATGCTATCTCTAAAATATTTGCAACTTTTGTCGCAGGATTATTCTCCAGATACGCTTGGGTACGAGTTAATACGGGATTTAATTTGTATTTTACGTTCCCGTAATTATGTCGAAGCGAGCTGCCGATATCGTCATTTCTACGCCCGCGTCGAAAGTACGCCGGCGTCTGAACTTCGGCAGCCCATACACCAGCCGTGCTGCTGCCCCCATTGTCCGCGTCACAAAACAACAGGCATGGACAAACAGGCCTATGAACAGGAAACCCAGAATGTACCGGATGTACAGAAGTCCGGATGTTCCAAGGGGATGTGAGGGTCCCTGTAAGGT
GTATACGAAAGTAGCTCACGTTCGTATACAAAATTGACTGTACCAAATCCCCAATTCGGTTAGGGCCCCTCCCAGCGACGGCCGAACCGGGTTAGCCATACCCGTAGTAGGACTAGCAAACGGGAGGACTAGCTTACGTGGTGAGATCCCTGAGTGGTCTAAGTCCCGAGTACGGGGCAGTCGTCAGTAGTTCAACGCAATGTGGAGTTGCCTTGAGATGCTACGTGGACGAGGGCATGCCCAAGACACACTTTAACCCTGGCGGGGGTCGCCAGGTGAACTCACCTAATGGTGTTGGGATTACAGCCTGATAGGGTGCTGCAGAGGCCCACGCATAAGCTAGTATAAAAATCTCTGCTGTACATGGCACATGGAAGTGATAAAGTTTGAACTTTTATACAAAACAAGTAAACAAAGGCCAGTGGGGGTTATTGAACCAGTTTACAACCAAGCGGGTGAACCCCTATTTGGTGAGATAAGTGAGATACACCCGCAATCGA
GTTTTAATAAAATATTGAAACAAACAGCTTTCGTTCCGAAAAACAGCTTTCAGTTACTAAACAGCTTTCGTTCCGATAAAACAGCTTTCAGAAACAAACAGCTTTCAATTTTCTTTCGGAAAATTTAGTTACTGCGTGGCTTTGGAAAGAACCCGGAAAAAGGGAGTGTGATTTAAAGCGCACCATATATTTCAAAGATCATATTGATTTCATTTTGCTACCTTAATTTTAAAATGGACTTCAGTACGATGCAAGTGGTTGTGGGATTTTTGAAGACTTCGATGGGTTTACAATCCATTCGAGACATTGTGCAGAAAGCAAAGGTGGATGAGAAAGACAAAACATTGCTTCACATCCACCTGTGCTTCTTTCATGCCAATGAAATGGCCCGAGATTTGAACGAAGGCATGGATGTGAGCCAGATACATAGCTCTTCAGCTATCAAGTATCGGGCCGCAATTGTTACGCGCCATGTGAAGATGAATGTGGAAACCGGAAGG
TTTGAAAGGGGTCTCCTGGTGGGGTGGGTACACTTCTCGCTCGATGAGTGGGGGTGTGGCTCATTGCCCACACCTGGTTGGTTCCCAGGTTCATACAATAACCATCAATAAACTTTTAACATCTAAGATAGTATTATCCCATACTAGACTGGACGAAGCCGCTTGGAATAAGTCTAGTCTTATCTTGTATGTGTCCTGCACTGAACTTGTTTCTGTCTCTGGAGTGCTCTACACTTCAGTAGGGGCTGTACCCGGGCGGTCCCACTCTTCACAGGAATCTGCACAGGTGGCTTTCACCTCTGGACAGTGCATTCCACACCCGCTCCACGGTAGAAGATGATGTGTGTCTTTGCTTGTGAAAAGCTTGTGAAAATCGTGTGTAGGCGTAGCGGCTACTTGAGTGCCAGCGGATTACCCCTAGTGGTAACACTAGCCTCTGGGCCCAAAAGGCATGTCATTTGACCACTCAGGTACACAACCCCAGTGATGCACACGCTTAG
AAAATAAAAATGATATAGAAAAAATTTGAAAGAAAAGCGTGAATTTAGCAAACTTATTTGCAACTCAACTTTATTTTAAAGACTTTGTTTCAATTTTATCGAACTGTGGTGTCCGCTTAGAAACGGATCACACGCAGAAATGGGGAAATCCAAACTCACTTACAAACAATGCATAGCTAAATGGGGAAAAGCCGCACTTGAAGCGCAAAATAATGGGTCGAGAAGAAGTGTCTCTGTTGGCACTCACCAAATTGCGGCAAATATTTTTGCGTTCTATGACGCAAAAGATTACCATCTATTTGCCATGGGCAAAAGAGGTGGACTGACTCCAGCAGCTGAGCAACTGAGAATCGCAATTGCGCGAGGAACAATTTACAAGGTGCAGTACAACTGCCACTTCTGTCCCGATTGTGACGTAATTGTCGATTCTGAGGAAGGATGGTTTTGCGAGGATTGCGGTTCGCAATTCAACAAGCGCGACGACAACGTACTTGATAACA
AGCAAAAGCAGGGTAGATAATCACTCACTGAGTGACATCAACATCATGGCGTCTCAGGGCACCAAACGATCTTATGAACAGATGGAAACTGGTGGAGAACGCCAGAATGCTACTGAGATCAGAGCATCTGTTGGAAGAATGGTTGGTGGAATTGGGAGGTTTTATATACAGATGTGCACTGAACTCAAACTCAGCGACTATGAAGGAAGGCTGATTCAGAACAGCATAACAATAGAGAGAATGGTTCTCTCTGCATTTGATGAAAGGAGGAACAAATACCTGGAAGAACATCCCAGTGCGGGGAAGGACCCAAAGAAAACTGGAGGTCCAATCTACCGAAGAAGAGACGGAAAATGGGTGAGAGAGCTGATTCTGTATGACAAAGAGGAGATCAGGAGAATTTGGCGTCAAGCGAACAATGGAGAAGATGCAACTGCTGGTCTCACTCACATGATGATCTGGCATTCCAATCTAAATGATGCCACATACCAGAGAACAAG
TTTTGCAAAAATTGCAAAAGAATAGGGATTTCCCCAAATAGTTTTGCTAGGCCTCAGAAAAAGCCTCCACACCCTTACTACTTGAGAGAAAGGGTGGAGGCAGAGGCGGCCTCGGCCTCTTATATATTATAAAAAAAAAGGCCACAGGGAGGAGCTGCTTACCCATGGAATGCAGCCAAACCATGACCTCAGGAAGGAAAGTGCATGACTCACAGGGGAATGCAGCCAAACCATGACCTCAGGAAGGAAAGTGCATGACTCACAGGGAGGAGCTGCTTACCCATGGAATGCAGCCAAACCATGACCTCAGGAAGGAAAGTGCATGACAGACATGTTTTGCGAGCCTAGGAATCTTGGCCTTGTCCCCAGTTAAACTGGACAAAGGCCATGGTTCTGCGCCAGCTGTCACGACAAGCTTCAGTGAAAGTTGGTAAAACCTGGACTGGAACAAAAAAAAGAGCTCAGAGGATTTTTATTTTTATTTTAGAGCTTTTGCTGGA
GTAAACCACGGAACGAGGTTCAATCCCTTGTCGACCCACGGTTTGCGCAACACACATCTGACCTTGTTGTTGTTGTGTGCTTGTTCTTTCTACTATCACCAAGATGTCTTCGAAAACCTGGGATGATGATTTCGTTCGCCAGGTCCCGTCTTTCCAATGGATCATAGATCAATCCTTAGAAGACGAGGTGGAGGCTGCTAGCCTTCAGGTGCAGGAGCCGGCAGACGGAGTTGCCATTGACGGATCTCTCGCGAGTTTTAAATTAGCTATAGCGCCCTTGGAGATAGGAGGGGTATTCGATCCCCCTTTTGACCGAGTGCGCTGGGGCTCTATTTGCGACACCGTCCAACAAATGGTTCAACAGTTCACCGATAGACCGCTGATTCCTCAAGCTGAAATGGCACGGATGTTATATCTTGACATTCCGGGCTCTTTCGTGCTCGAAGATGAAATTGATGACTGGTATCCCGAGGATACTAGTGATGGTTACGGTGTATCGT
GTATTCTGTTGGCTTTCACCTGTGTTTGTGCCTCGGTTCAACCACAACCTGAAAGTTTCAGTTCCCAGGAGTATCGGTTTTTCCTCAGAAACCTTACTTCTTCAGAATGTCTAGCCTTGCTATTTCTGCTCTTCCCTCCGCGGTTGCTCAATTGAGTTTTGGTCAGCCTGCTGCCACGGTTGCCAAGTCATTTTACATGACTTCCCTTCCGTCCCTTCAGACTTGCTTCACTCAGTGCGAGTTTTCCTCTCTTTTTATTTGTTTGGCTTCTTTCCAAAAAATAAAAACATTTCTTTCTTTCCTAAGTTCAGTGCGTGAACTCGCTCTTTTTTCTGAACTGTCCACGATTGGATTCTGCTGTGAATTCATTCGCTTAGGTGTTGGAGAACATCCTTTGTTTTTTGTTTCCTTCCAGTGCGGACCTTTGTCCGTGTGTTTGGGGTGTGTGAATGGTATTTTTGCCGTTCTCAACATTTCTTTTCCCTTTTTAGACGTCGCTT
TGGCATTTTTGTAATAATAGGTGTGTACCCCGATTGAGCTCTCTCAAACTTGCTGATTCAATTGGTGTATTGGGGTGCAATATATAGTATAACTCTCATTAACGGATTCTCAACACGTGGCGGCCATCCGTATAATATTACCGGATGGCCGCGATTTTTTCCCCCCTACGCGCGCACGCTCCTCTTTAATTGAATTAAAGCCTCCGCTTTCGTCTCGTCCAATCATGTAGCGTCTGACGAGCTTAGATATTTTAAACAACTTGGGCGCTAAGTTGTTCTGTGGTTATAAATTAAAGAGGCTTTGGCCCACCTTATTTAATTCAAAATGCCTAAGCGCGATCTCCCATGGCGCTCGATCGCGGGCACTTCAAAGGTTAGTCGCAATGCTAATTATTCTCCACGTGCAGGAAGTGGGCCTAAGATCAACAAGGCCTCAGAATGGGTTAACAGGCCCATGTACAGGAAGCCCAGGATTTACCGGACGCTGAGAACGCCTGGTG
NGAAATCCTCCAGGACACCTCGACCTAGGTTGTGTATCCGGTGATTTGCGTACTGTTGCTTTGCGTAGAGGATTTCTCTCCTGTTCACTACATATCAGGGGTTTGAAGGCAGGGTCTACCTTTCGGGGGGATAAATTGTAACTTCCTGCAAATAAGCAAAATGGAGACCATCAAGAGATTAATCTGGCCTAAGAAAGAAATTTTTGTAGGCGATTTCGCGATCGGTGTTAATAGGACGGTACCGGTGGATGTCTTCCAATTGGTGTGCCGTGTTGTGCTGAGATATATGAGGACAGGGAAAATAGAGTGTGAGTCAGACAGTCTGTCTAAGTTCGTTGTGGAGTTATTAAAGACAGATTGTGCTGCTAAGTGGGAATGGTTTATGAAGAGACGGCAGGGGGGTGATTACATCGTCCCTCTATCTATAGCCACCATCCCTCTCATGCCGCTGTTGAGTTGTACCACCTCGGTACGCGCAGTCTCAGTCGGGGTTTTGGGTT
GTCCCCTCCTCGCCTGCGGGCTTTGCTTGATACGGTGGTTTTAATGCACCGGGCGGCCCGGCTCGCCGGCCCTTGTGGCGTGGGTTTCCGCGCGTTTTATGTTGCGTGGGAATCGTGCGTTTCGTTGCACACCGATGCGTATTAATGCATCGGCGCGATGTATGCCTTTCTTTGCAAGGGTGCGACGGCCGGTCTCAATTCATGAGCTGGGACGAGCAGGAGGCATCGTCAACTAACGACGTCTCCAGCCTGAGGCGCCGCACTTGCGTGAGCACCAGAAAATACTTTGTCGAAGTGATTTAGAAAGGTTTCGATGATGTGGCCGTGATAATAGCCATAGACTGAAACCGTAACATTTTTTTCTTTTGGTTTTATTATGTTGAATGTTAGCTTGTCTGCTTCAATTTTGGGGGTGAAGAAGGCTGCATTTCGCCATTCGGCGGATTTGTGTGTGTAGTAAATTGTATTGTTGTGCGTGATCTTCTCCCATGTTGTAATTT
GCTATTCGCTGGTCAGTTATGGCACGCGCCGCGTTCCTATTCAAGACCGTTGGATTTGGTGGGCTGCAAAATGTACCTATTAACGATGAGCTTGCTTCACATCTGTTACGAGCTGGAAATTCTCCATGGCAGCTGACGCAATTCCTTGACTGGATTAGTCTCGGGAGAGGATTGGCTACCTCTGCATTAGTGCCTACGGCGGGATCGCGTTACTATCAAATGAGTTGCCTACTGAGTGGTACGCTGCAAATTCCTTTTCGACCAAATCATAGATGGGGAGACGTACGATTTCTACGTCTGGTATGGTCTGCTCCTACCCTCGACGGTTTAGTTATTGCACCACCGCCCATTCTTGCGCAACCTGCGATACAGGCGCAAGCGGATAGAGCTTACGACTGTGATGACTATCCTTTCCTTGCACGTGATCCCCGCTTCAAACATAGAGTATATCAGCAACTTAGTGCGATTACCCTGCTTAATCTGACTGGCTTCGGTCCGAT
ACACATAGTCAGAGGAAAAAATAATTTTGATTTTGTTTTCCACAAAAGAATTGAAGGATGACGACACCACCTCTCGTTATACCCTTGCATGTTCATGGCAGGTCTTATGAACTGTTGGCGGGGTATCATGAAGTTGATTGGCAGGAGATAGAAGAGTTGGAAGAAACAGATGTCAGAGGAGATGGATTTTGTCTTTATCATTCCATACTATATAGTATGGGCCTGAGCAAGGAGAACTCTCGCACCACTGAATTTATGATAAAGCTACGATCGAATCCAGCCATCTGCCAGCTGGATCAAGAAATGCAACTGAGCCTTATGAAGCAGCTTGATCCAAATGACTCATCAGCCTGGGGTGAAGATATAGCAATTGGGTTTATAGCTATAATATTGAGAATTAAGATAATTGCTTACCAGACAGTTGATGGGAAGTTGTTTAAGACTATTTATGGTGCTGAGTTTGAGAGTACTATTAGAATTAGGAACTATGGGAATTACCA
GGCTTAAAAAGTAGAGATCGATGGCGTCTTCACTGTACGCACAATTAATCTCACAAAATTACTATTCTCTAGGAAATGAAATTTTATCTGATCAACAAACTAATAAAGTGGTATCAGACTATGTGGATGCAGGAAACTACACCTATGCTCAATTGCCACCTACAACGTGGGGATCTGGGTCAATACTTAAATCGGCATTCTCTACACCTGAAATAACTGGACCACATACGAATACAGTAATTGAATGGAGTAACTTAATAAATACTAATACTTGGCTGTTATATCAGAAACCATTAAATTCAGTTAGATTATTAAAGCATGGTCCAGACACTTATAACAGCAATCTAGCAGCATTTGAGCTATGGTATGGAAAATCTGGAACTACTATAACATCCGTATATTATAACACTATCAATAACCAAAATAAGACGCATGATGCTAATTCAGATTGTTTAATTTTATTTTGGAACGAGGGATCTACACAGTTAGAAAAACAAGTC
CTTCGGATGACCTCCGGAGAGGCCACGATATGGACAATTGATTTCGTTCTTACGTTCACTGGGAACGCCCATATCTGGTTTATACTCTGTCGAGTCTAGAAGCCGCTGGCACCGTAAGTGCCCGGTGGCTCCGTCAGCCTAAGTTGACCCGAGAAGGGTCCAGGTTTTGGTCAATATGCCTAAGAAATGACACATGCAAAGTACCAGGGCTACCCCCCGAATGAGGGTCGATAAACTATGTTTTATCTTTTGCCGCGCGGGAGCTGCGCTGAGTGCCACTCAGCAGGTGTCTGAGCAACAACTCACCTACGGGGAAGTGGGCCCCCCCCCTATCAAGGCGGCCCCCCAGCGAGGGTCGATACCGACCAAGCTGGAGTACCACGACCTCGACCAGTTTGCGTGGCTGGGAGATGTATGGTTGACCATGTGTTTGCGGCTCACTTGCGTGACCCGCCACTCGGTGGTCGACCAACGGTGGTGCGAGACTATCCTGTCCAACG
GCTAATCGTCAGGATGAAGCGGATTCCAAGGAAGACAAAGGGCAAATCCAGCGGAAAGGGCAATGACTCAACAGAAAGATCGGACGATGGCTCGAGCCAATTACGAGACAAGCAAAACAATAAGGCTGGCCCTGCCACTACGGAGCCTGGCACATCTAACCGAGAGCAATACAGAGCCCGACCAGGTATTGCATCTGTGCAGAGGGCCACTGAAAGTGCAGAACTGCCCATGAAGAATAATGACGAAGGGACGCCAGATAAGAAAGGAAATACTAGGGGCGACTTAGTTAATGAGCATAGTGAGGCTAAAGACGAGGCGGATGAAGCGACGCAGAAGCAGGCAAAAGACACAGACAAAAGTAAAGCGCAAGTCACATATTCAGACACTGGTATCAATAATGCTAATGAACTGTCAAGATCTGGGAATGTGGATAATGAGGGTGGAAGTAATCAGAAGCCGATGTCCACCAGAATAGCTGAAGCAACGTCTGCTATAGTGT
ACCGTGGGCGAGCGGTGCCGGGACTGAATTTGGTGGGTCCCAGCTATTGGGAATGAATGAAGTTTTGGGAAATTGGGCTAGATCCAACCCATTTGTTATATATATTTAATTTATGATTAAATCATCGTAAGAGATAAAAATTAAATAAAATGAAAAAAAAAACACGAACAAACAAAGAAAAATAAATAAGAAATAATTAGAAATTAGAAAGAAACAAGGGAGCGCAGCGAGAAAAAAAAGACCCGAACAGAGAAAGAAAAATAAATAGAAAAAAAAACCGTACAAGTTCTTCTCAGAAGGACTTGGTTGATAAAAAAAACACATTAATTCCGTACTATCATACTATGTCGTTTTGTTTGAAGTCCGTACTCAAATCATTATTTAAACGGTAGACTCAATTTCATCACGAATCCCGTTCCGTTATTTGTATATCCGTTCCGTTATTTATCACCATTCCGTTATTTGAGTACCGATATATCGGTGCCTATCGGTGTATATTG
ACCAAGGGGAAAATGAAGATGGGATGTTGGTAGAACAAATAGTGTAAGAAACAGTAAGCCCGGAAGTGGTGTTTTGCGATTTCGAGGCCGGGCTCGATCCTCACCTTTCATTGTCGATAGGGGACATTTTGACACTACCTGGAAAATGTCGTCTGTGCTCAAAGCATTTGAGCGATTCACAATAGAACAGGAACTTCAAGACAGGGGTGAGGAGGGTTCAATTCCGCCGGAGACTTTAAAGTCAGCAGTCAAAGTCTTCGTTATTAACACACCCAATCCCACCACACGCTACCATATGCTAAACTTTTGCCTAAGGATAATCTGCAGTCAAAATGCTAGGGCATCTCACAGGGTAGGTGCATTGATAACATTATTCTCTCTTCCCTCAGCAGGCATGCAAAATCATATTAGATTGGCAGATAGATCACCTGAAGCTCAGATAGAACGCTGTGAGATTGACGGTTTTGAGCCAGGCACATATAGGCTAATTCCGAATGCAC
AAAATAACACGTCCCGACCACACATGAACCGAACCAACCTCAAGCGATCATATCATGCAACGCCTAAAAGCTTTGCAACCTCTCCTTAATTGGACTCCGACAACTCCTCGATTTGCGTCATCTGATCGCTCAAGCCTTTGCGCTTTGCTAGACGAAAGAAGTGGAATTTCAGCACGATGACTTCCACCGGAACTTTCCTAGCCCCTGAGACCTTCTACCGTAACAATGTGGCCAAGGTTAAAGCCATATTCCATAGCAATGACACCGCACGTGTTATAAATGCCATATCTGGTGACTTTGAGCTTGTAGCTTTTCTGGTTCTCAGTCCCGCTCACCTCCTGAAGCTCGAAGACACATTAAGAAAGGAACTGAATTTCACAGCAACTCTCATGGCAAGCACTGATGCGAGCTTCGAGACCATTGCCGTGCTTCAAACAGCGCTTGATGGCTTCAAGTACCACTTTGGAACAACCACTCTCGAAAAGGGGTGGTTCTCCATG
GTATACGAAAGTAGCTCACGTTCGTATACAAAATTGACTGTACCAAATCCCCAATTCGGTTAGGGCCCCTCCCAGCGACGGCCGAACCGGGTTAGCCATACCCGTAGTAGGACTAGCAAACGGGAGGACTAGCTTACGTGGTGAGATCCCTGAGTGGTCTAAGTCCCGAGTACGGGGCAGTCGTCAGTAGTTCAACGCAATGTGGAGTTGCCTTGAGATGCTACGTGGACGAGGGCATGCCCAAGACACACTTTAACCCTGGCGGGGGTCGCCAGGTGAACTCACCTAATGGTGTTGGGATTACAGCCTGATAGGGTGCTGCAGAGGCCCACGCATAAGCTAGTATAAAAATCTCTGCTGTACATGGCACATGGAAGTGATAAAGTTTGAACTTTTATACAAAACAAGTAAACAAAGGCCAGTGGGGGTTATTGAACCAGTTTACAACCAAGCGGGTGAACCCCTATTTGGTGAGATAAGTGAGATACACCCGCAATCGA
AGTAAAGACAGGAAACTTTACTGACTAACATGGCAAAACAACAGAACAACAGGCGAAAATCCGCAACAATGCGTGCAGTGAAGCGCATGATAAATACACACTTGGAGCATAAAAGGTTTGCACTGATCAACTCAGGGAACACCAATGCAACTGCTGGTACAGTACAAAATCTGTCCAACGGTATAATCCAAGGAGATGATATCAACCAGAGAAGTGGTGATCAAGTGCGTATAGTTTCACATAAACTTCACGTACGAGGCACTGCCATCACCGTCAGCCAGACCTTTAGATTTATCTGGTTTCGTGATAACATGAACCGTGGGACCACTCCCACAGTTCTTGAGGTGTTGAACACTGCGAATTTCATGTCGCAGTATAACCCAATCACGTTGCAGCAAAAGAGATTTACAATACTCAAGGATGTAACTCTCAATTGTTCGCTGACAGGGGAGAGCATTAAAGATCGGATAATTAACCTTCCAGGACAACTGGTGAACTAT
ACCAAACAAGGGAGAATATGGATACGTTAAAATATATAACGTATTTTTAAAACTTAGGAACCAAGACAAACACTTTTGGTCTTGGTATTGGATCCTCAAGAAATATATCATCATGAGTGATATCTTTGAAGAGGCGGCTAGTTTTAGGAGTTATCAATCTAAGTTAGGGAGAGATGGGAGGGCTAGTGCAGCAACTGCTACTTTGACAACCAAGATAAGGATATTTGTACCAGCTACTAATAGTCCAGAGCTCAGATGGGAACTAACATTGTTTGCACTTGATGTGATTAGATCTCCGAGTGCTGCCGAGTCAATGAAAGTTGGAGCTGCTTTCACACTCATCTCTATGTATTCAGAGAGACCCGGGGCTCTCATTAGAAGTCTCCTCAATGACCCAGACATTGAAGCTGTAATAATAGATGTTGGATCAATGGTCAACGGAATACCAGTAATGGAGAGGAGAGGAGACAAGGCTCAGGAGGAGATGGAAGGCTTGATGA
TTTTAATAAAATATTGAAACAAACAGCTTTCGTTCCGAAAACAGCTTTCAGTTACTAATCAGCTTTCGTTCCGAACAAACAGCTTTCAAACAAACAGCTTTCATTTCATTTAGCCTTTCGTGGTTTGTGTGACTTCTAAGAGAACCCGGAAAAAGGGAGTGTGATTAAAAGCGCACCATATATTTCGAAGATCATTTTGAATTTCATTTTGCTACCTTAATTTTGAGATGGATTTCAGTATGATGCAAATGACCGTGGGTTTCCTCAAAACTTCAATGGGTTTACAATCCATTAAGGATATTGTGGGAAAAGCTTGTGTGGCAGAGAAGGATAGAACCTTGCTCCACATTCATTTATGTTTCTTCCACGCCAATGAGATGGCTCGGGACTACAATGAAGGTATGGACATGGAGCAGATACAAAGTTCTGCTGCGATCAAATACCGAGCTGCAGTGTTAAAGCGCCATGTTGTGATGAATGTGGAGACAGGAAGATATGAT
GTGATTTAATTATAGAGAGATAGTGACTTTCACTTTTCTTTCTTTGTGTTTCGCTGGATTCAAACTGTCCCATAATGGCTCCAGTTGTTTCCAGAGACCAATACAAACTCAAAACACCAAAACCCCACCAGCCATCCCCCCCCCATAGGTGCACCACCAAGTGCCTTGAGGATTGTGGGTGGTTCGTGGGTCGCTGCTCCTGCCCCAGCGTCTGCCAACGCGAGGGCTGGGATGATTTCTTTGTGGCTGACAGGGTCAAGCCTCCCAGCTACGTCGCCTCGAAGACCTCGGTTGCAGACGTTGTCGATTGGCTGCTTGAGGAAGACCCTGCCACTGACGGCCCTTCGGAGTTTGATCTCACACAATTTTTCCAGGCCTACACAGACAAATCCCACCAGATTCACCGCGACTATGCCCCGGACCAGCTTGCCCAGGCCCTCGACATGGCCTATATACTATCGGTGGACCCCCCAGATATCAAGCTCCCAGAGTATGAGGCA
GGTAAAGTTGACACCTTTACAAGAGCAGGTTTTACAAGTTGACTACTTGTGTATTGGAAACCTCACTGCCCAACGCCTCCGTATCGCGATTGCAGTTTACATTAGTGTCTTTTAAATGTTTAACCTCACTGCCCAACGCCTCCGTAYCGCGATTGCAGTTTGTATTAGTRTCTTTTAAATGTTTAATTTTGATAGCTTGATCACCGCGTCTTCGCGGGTGGTCAAAGATTTTATTCATTTTTGTTACAATAGGGCAAGGTCAGTATACTGTGCCCTTAAACGCTGGCTGTGGGAGCTGCAGGGAAAATTTGATGCACATAATGCGTTTGTTGATCTCTGCTACGATGCCATGTATGGCATTGAAAAATTTGAGGAGGAGCTAGCCGAGGAATATACCCTGGCTGAATCTGAAGTCGCCCTAGCTGAGTGCCATTATAGGTACTTGGTTAGCAATGGTGCTCCCCTCACCCACTGGCCGGTACCTTGCCCGCCTCCTGGTG
GGCTAATCTGCTGACCGTTACTCTGCAAAGATGGGGAACGCTTCCTCTATCGTTCAGACGATCAACGTCACTGGAGATGGCAATGTATTTAAACCATCAGCTGAAACTTCATCTACCGCTGTACCATCGTTAAGCTTATCACCTGGAATGCTGAATCCCGGAGGGGTACCATGGATTGCTGTTGGAGATGAGACATCTGTGACTTCACCAGGCGCATTACGTCGAATGACGTCAAAGGACATCCCGGAAACGGCAATAATCAACACAGACAATTCATCAGGCGCCGTGCCAAGCGAATCAGCCTTGGTGCCCTACATCGATGAGCCGCTGGTAGTGGTTACAGAGCATGCTATTACCAACTTCACCAAAGCTGAGATGGCACTTGAATTCAATCGTGAGTTCCTTGACAAGATGCGTGTGCTGTCAGTGTCACCAAAATATTCGGATCTTCTGACCTATGTTGACTGCTACGTCGGTGTGTCTGCTCGTCAGGCTTTAAA
GGAAAAAACTTATATTTTGACCTCTTTGACGAAAGGCTAATCGTCCGGACAGGGTTTCCGGAGGTCTACCGACCTCACCCCGCGGCTCCTCCGCATACGTGCAAGCTACCACCCGGTACGCAAGCATGATGGATGATCTGGACGCCCCTGCGTCGAGACCGAGGCAACTCGGATATGTCGTGCGTCTGCGATGACAGTGACGGTTGTTCCACCAGGAACGCACCCGTCGCTCGATGATCTGCTTTGCAGGTGATGTGTACGCACGCTTCGTTGAGACCCGTCGGGTCGATGCGGATCGCCCCCCACTCAGTCGTAAGGATACGATATGAACAAAGTAACTAACGCACTCCTCCTCAAGGATGAGGCACCGCGTTCCCACGTTGCCATCGCCTACGGCCTGATCGGTCTGGTCGTCGGTGCATTTGTCCTCAGCAACAAGTAACCATGGATGAACCGTCAGGTGGATCCGTGGGCCAGCAGAATAAGGGCCGTCGGATTTT
AGTAGTGTACTACCGATACATCACAAACCTTTCAGAGACACATCTTTATTTCCAAGATGAGAATTCTAATACTGCTTTTAGCAGTCACTCAACTGGCTGTGAGTAGCCCAGTTATCACTAGATGCTTTCATGGTGGGCAACTGATTGCAGAAAGGAAATCCCAAACATCGATTTCAGAATTCTGCATTAAAGATGACGTTTCTATGTTAAAATCAGAGATTGTCTACACAAAAAATGATACTGGGATTTTTGGCCACAGTAAAGTGTTTCGTCACTGGACGATCACAGACTGGAAAGCATGCAACCCTGTTGTTACGGCCGGTGGTAGTATAAATGTTATAGAGGTTGATAAAAATCTAAACCTTGTAACTAGAAATTATGTGTGCACAGGGGATTGCACTATAACAGTTGATAGGAAAAATGCCCAAATTATATTTCAGACAGACAAACTTAATCATTTTGAAGTGACAGGAACTACTATCAGCACTGGCTGGTTTAAG
GAAAACCACATCGCAAATCCCCGCACCAGCCATAGCCACAAGCCAGTATTCTGCCACGCCCCACCCCACGGAGGCTGTCCTTTTACCTTGTCGCTATGTCTGCACTCCGCTCTCTCGCCTCTGACTTGTCAGACCCCACAACAAAAGCCGCTGCCAACGAAATAGCTTTCAAACACTTCTCCGACGGTATCAAATCCACTAAATTATCCTTCCCCTACAAAGTCGACGAATCCACTGCCATCCTCCTGGAGAAAGAAGGCGTACTCACCAACCCATTCTCCACCACCCTTCATACGCATGCCGCTGAGAAGATGCTGGAAAATCGCACCCTCAATGAAGTTGGAAAGAAACTGAAAGTGCACACGGGACCCTTCACGTTCATCCAGTTCAAAACGGGCAAGCTCGGACACGTCGGCAGAGGCCACAACCAAGGAGACCAAATCATTAACTACGCACGCGAGGCCAAGGACCTCTCCCGATTTGAAACCCTTGACACAGCC
GTCCCTAAATTACATACTTTCTAAAATTTTAGTTGTTTTTTTGTCCTCTTCATTAAATTTTTCTTCTAACAAATGAGAATACACGGATGTAGTTATTGCTATATTTTTATGACCTAATCTTTTAGAAATGTAATGTATAGATACACCTTTTGCTAGTAAATAAGAACAATGAGTGTGTCTTAATGCGTGCGATGTAATAATTGGTATATTATTGACTCTACAGGCTGATTTCAAAGCATTATTGATAGCCTGAAGGTTAATTATAGATCCGGCTTCTTTGAAAATGTAACCATCATAGCTAATTGCAAATGTACTTATGACGTCCATAATGTGTTTCATATCAGATTTAGCGATACTGATATATCTAGGGGAAGTATCGGTTTTTCGCTCGTCAATAAATATAGTGTTTTTCACTTGGTTGATATGCTCAATCTTTATATTTCTTGCACCACTGACACGACAACCCGTACAAATCATTATGAATAGCGCTAATGATGAAC
CTTCCCATGGATCGTTTTGAATTCTTATTTTAGGCTTGTTATTACGCATTTTATAAACTCCTTAATTGTTATTTGATACCAATATGATACCGTTTAATCAAATATGCTCATAGCTTGATGTTTTTTATCAGTATATAAATGAGAGTACGTTTGAATTGTTTCTGTAATGTTAGAGTGCCTCATTAATTCCATTAATAAATACATATCTACACCATTATTAATTAAATAGCTTGCGTACGAGTGTCTTAAATGGTGTATTTTTAGATTCGAGAATACAGATTTAAAATGATACGAATAAGTAATGTATCTAATAGGTTCTAAACCCCCGAATATAAAATAGTTTTCGTCAAAATATTTATATCTTTTAGAAGATTCGTTATACATGTTTTCAAGCATCTCTCTAATTAAATTTGGCACAGGTATTATCCCTTTAGAGCTTTCTTTTTTAGATTATATTCAATTTTTCTATTACTTAAATTGATTTTCTTATTTACGTCAAT
CTAACGATTACGCGAACCTGAATGAAGCAGAAGGCTTCATTTGGTGACCCCGACGTGATCGTTAGGGAATAGTGGTCGGCCACAGGCGTGGCGATCCTGCCCTCATCCGTCTCGCTTAACGGAGCAGGACGATGACCCTAGTAGAGGGGGCTGCGGCTTAGGAGGGCAGAAGCTGAGTGACGTCGGAGGGAGCTCCACGGCCGGGGGGCAAGATAACCTACCGAGAACTCAGAGAGTCGTTGGAAGACGGGAAGGAAGCCCGACGACTGAGCAGTCCACCCCAGGCGTTGATTCTGGTCGCCCGGTGGATCAAAGCATGGAAGCCGTCATAAAGGTGATTTCGTCCGCGTGTAAAACCTATTGCGGAAAAACCTCTCCTTCTAAGAAGGAAATAGGGGCCATGTTGTCCCTCTTACAAAAGGAAGGGTTGCTTATGTCTCCCTCAGACTTATATTCCCCGGGGTCATGGGATCCCATTACCGCGGCACTCACCCAGCGGG
ACCGGATGGCCGCGATTTTTTTAAAGTGGTCCCCACCACTAACAAATGTTCCCCACTTAGAACGCTCCCTCAAAGTCTATTTAATTCAAATCCACTATAAATACTTGGTCCCCAAGTAGTCACGTCAAACATGTGGGATCCTTTATTAAACGAGTTTCCCGAGACCGTACATGGTTTCAGGTGTATGCTAGCAATTAAGTATTTGCAACTGGTAGAAAATACGTACTCTCCAGATACATTAGGGTACGATTTAATTCGTGATTTAATTTTAGTTATTCGTGCTAGAGATTATGTCGAAGCGACCCGCCGATATAGTCATTTCCACACCCGCATCCAAGGTGCGTCGCCGTCTCAATTTCGACAGCCCGTATGTCAGCCGTGCTGCTGCCCCCACTGTCCTCGTCACAAACAAAAGGAGGTCATGGGTGAATCGGCCCATGTACCGAAAGCCCAGGATTTACCGGATGTACAAAAGCCCTGATGTTCCTCGTGGTTGTGAG
CTCAGGGCATAGGCGAATGTGTGTGTGACCTGGGGGTAGGGGGTTGAATGCCGTTCGCTTCCACGACGATCCGGGATCGTCGGCGGGCTGAGGTTCGCCGGCGTGACGGGGACGCTCCGTGTGCGTTGCGGATCACCGCGGATTGTCAGGCGTTGAGTGGCTTCATTGATTATGACGCTCGTGCGCCTCATCCGCGTTCGTTCGAGGTTGACCACATCGTCAGTACTGATGAGGCGCTTCGGATGGGTTGGTCTGAGGAAGAGGCTGACGCGTTGGACAATTGTCAGGGTGTGTGTCGGCAGTGTAATCGTGCGAAGTCGTCTGGTGTTCGTCCGGTGGCTGAGGTTCGTCCGTCGTATGTGAATCCACGTTTTATCTGATCTTGCGCTGTTTGGCGCGTTACGCCGACGCCGGGCGGTCAACCGGCGGGTCCGAGAGGATAGCCGATGGCTGAGTACACCACGTTGAATGAGGCGATGGCCGCTGGTGATGAGCTGGCG
AACGAAGTGAGTTAGGGTTTGAGTGGCATATTATGTAAATATGCATCGGGACACCAGGAGGTGTCCTCTCAACTTTCTCATATTGCTGGTGTCCTGGTGTCCTATATATACCTCAAGACACATAAAGCCTCTAGGGGACACCAAGGGGCAAAATCGGCCATCCGCAATAATATTACCGGATGGCCGCCCGATTTTTGGTGTCCTCCCCTTTAGCCCACGGCCCAGGCCCATGTTTTGCTTATTGGGCCGACTTTTGACCCATTTAAGCCGCGCGCCTTCTTCCTTCGGGGACCACACAGCACTTTCAACCAATCACGTTGTTACCAACGAACTTCGTTGATATGGACCGTACGACATGTGTGGACCACTGTCACATGATGCTGTGTCAGACGCTCGACTTTAATTCAAATTCACAAAGTGATTATCTTCGTCTTTAATTTGTACTGTCACAGAGTGTTGGACCATCTCTGTGCACTATCGACGATGTCCTTTTGTTCTGT
TATAAGTATATTATATATTTTATAATTTTATATATATAAAGCAGGTACAATTTTATTATATAGTGCAGATCTTTTTTGTGAAAAAAAAATAATTATTTTTTTGCGCGCCGGAATAATTATTTTTTTTGCGCGGAAATATTTTTGCAGTGGCGATTGATTTTTTTTTCAGTTGTCTGCCCGTGGCGGAATAATTATTTTTTCGCCGGAAAGCATTTTGTAGTTTCACAAGATGCAGAATTTGGCGGGCCGGAATAATTATTTTTTCGCCGGAAAGTATTTTGTGTACCGTAGTTTCACTAGATTTCGCGGTGCATACCGGTGGGCGATAGGTATTAAAATAATTTGTACTGCTGTAGGCGTTAAAGATTAAAATTATTATTACTGCTGTAGGCGTTAAACATTAAACTTATTACTACTGCTATAGGCGTTAAACATTAAAATTATTACTACTGTTGTAGGCGTTAAACATTAAAATTATTACTACTGCTGTAGGCGTCAAA
GACATTTTGTCCACATCACGAACATGGCAGCTCGACTTCCTATCGACGCCTTCGGCATGTCAGTGATTCAACAAAATGGTCTCAAAGTATACACAATCCTACCAACAAGCAACTTGTCCAATCTGAGTGATCAAATATCTCAAAACAAACTCTATGCTGTAAGTGAACGACACGTTCGTGAACTTGATCAAAGAGATAAAGGAAAAGTCAAGAAAATTAAATTTATAGTCACATCTAAGTCGGTTGATTATGAAAATTGGTTTGGCCCAGACACAGACACAGAAATTATACAGTATCTTGAAGAAGGAGGTTTGTACCATGCACTTTACAACGCCTGCAAAGAACAGAAAAGTACTCCATCTTTTGTTGCCAGCCCCTCAAACCCTGCTCCTGTGTCACTTAAGCAAAAAGAAATTTTATCGAACTGGAAGCTGGGCACTATCGTGGAATTCTGTCAAGCTGTTGGTTTGAATCGAACACCTGAGGAACCATGGCGTCAG
TAGTAGTAGACTCCCTAAATAACAAACTCTGAAAAGAATGGATAAATATAGAGAAATTCACAATAAGTTGAAGGAGTTTTCTCCTGGTACATTAACTGCAGTAGAGTGTATAGATTATCTTGATAGACTTTACGCCGTGAGACATGACATTGTAGACCAAATGATTAAGCATGACTGGTCTGATAATAAGGATTCAGAAGAAGCAATAGGGAAAGTACTATTATTTGCAGGGGTCCCTTCAAACATTATAACAGCACTAGAGAAGAAAATAATACCAAATCATCCTACAGGAAAGAGTCTAAAGGCCTTCTTCAAGATGACACCTGATAATTATAAAATTAGTGGAACAACAATTGAGTTTGTTGAGGTTACTGTCACGGCAGATGTTGACAAGGGAATAAGAGAGAAGAAGCTTAAATATGAGGCAGGCTTAACCTATATTGAACAAGAGTTGCATAAGTTCTTCCTAAAGGGTGAGATCCCACAACCCTATAAAATAA
AAGTTTTTTTCACTCATGACATATTCGAAAGTGAAGATGACCACAGATCCTTCCGAAATGTCTCTGAAAAAAGTGCTCTTCGACCCAACCAACGAAATTAGAATTCTCAACCACGAACAAGCCGATAACACACTACTTACCACAATGATGATCGTTCACGAATTCTCCGACCTAACGACCCGCGACTCAGTAGTCCCTCAAATTGCTGAAATGGCAAAAAATGAAATTAACCAAACAATTGACTCGATCGTTGATTCAGTCAGTACTGCGTTTGTTGACCATTACCATGAAATCATTGACAAGAATGCTAAGTTGGGAAATCCTCTTTCTCCAAATTTCAAAAATGTTATATCTATAAACACATGTATCCCTGGTCTAGAAACTTTGTACGTTGAACGTGAGAAATGGGAATTACTCAATCGTTTGTATCGATTAAACAAAAAGTTAAGCCAAAAATATCCTTTGGATGATCTGCTTAAAGGACATTTTCCTGACATTTC
GGTTTGAGTGCATTTTGTGTATTTGGTTCAATTCCAAATCGATTAAGTGACATTCTTACTTACAGCTATCAGTTCATAATGGCTGCTACTTCTTTTAATGTTCGTGACCTCATTAACTCCAATGGTGCTGATGCTATGGGAGTTAGGGGGTTGGTAGACGCCCACGCCACAAAAGCTGCCGAGGAGCAGTTCGAGTACATCAAACGCTCGAAGAAAGTGTGGGTAAGGCAAATTCTCTCCGCTTCAGATGGTGAAAAGATGCAGAAAAGGTTTGGCGGAACTTTCGATCTGCAATTGTCCAAGAATTTATGCCCACATAGCTTTGCTGGGGCTATGAGACAGTGCGAAACTTTGGAGTGTTTATCTTCGTTTCCCGAGGACTCCCTAATTCTCGACTTTGGGGGTTCCTGGTTATTTCATTGGCAGAGGCAGCACAATGTTCATAGTTGTTGCCCAGTGTTGGATGCCAGGGATATGGCGCGTCACCAAGAAAGAATGAT
CATCATCAATAATATACGGAACAAAAATGCGTGATGACGTAGACGGCGTACGTAAGGGGCGGAGCCGTGTGACCCTTGTACGGGCGCGTCGGGGTTTTCCCGGCGGGCGGGCGCGCCCCGTGGCGTGCGAGGCGGCCCGTTTCGGTTCCACCCACTGTTGGGTGGTTTCTGTTGAACTTTGGCTGGTATTTTCCACAATGGGTGTGATATTGGACCTTTACCTGGGAGAGTCTGTCAACAGGTGTGGTACAGACTTCACACCCAGTGACTCAATTTTACCACGGAACGGTTCAGGTGTACGCCTCAGACTCCATTGGTCGATTTTTCCACACTGTTCCGGGTTGTCCCTATTTATTCTGCGCGTCTGCCTAGAGTCGCCACTCTTGAGTCGAAGAGAGGTGAACGTTCTCATCCGCCATGAGACATCTTAGAGTTGCCTTCGACGAGAGCTTCTGGCAGATGGCCAATGAATGGGCACACAACAATGAGCCGGACACCGA
ATGAGTGAGTTAGGAAATCTGGAAACCACTGTTACCGGAAAAATCAAACGATTTAATAACGGCGGCGGCTATTATTACACTACAGTGGTTTCTCCTGCCGCTGACGCATATAGTTTCCCTCCAGTTATACGCATTAAGTCCAAGAAATCACTTGGCCGTGTGGGGGATGAGATAGCAGATATTCACTGCCGAATTACAGGTTATGAACGTAGCTTTCCATATACAGATAAACAAACAGGTGAGCAATCCCGTGGTTTTAACGTAGACATGCTTCTTGAACTTCTGGAATAAACATGTCTGCAACAGACTTCGATTCTCTGTATCAATTAATATTTAATGCCGGGCTTGTTATTTGTTTTGGCCTTGGCGTTATTAGTGGTGGTCAAAGATGAGTGCACTATCTTACTTCTTTGCTGCTTATTGTATTGGATGGGTTATATCCCATTCTATTCTGGTGTTTAAAAAACTATCTGAGGTTTCAACATGAAAAAATCAGTCGT
GTTTTAGAGCTATGAAAATCTTTTATTTATGATATAATGATTTGTGTGTAAATATGCGCTTCTACGGCGTGTATTTTTTTGTTTCCAAAATATTTTCTGCGTATTTTACCGTGCTTTTTTGCCTTCTGTCGGGGAATTCAGTCGGGAAATATTATTGTCTAAAAAAGCTGAAAATGTGTCTGTAACTTGAACAGATAGTTCATCGTGTACCTGATTATATTTATCAGTCATATACATTTTTGTGTGGCCCAGTGCTTTACTGAGAGCTTCCATGGGAACCCCAGCAATTATGCTTTGAGTGGTAAAAAAGTGTCGCATCATGTGAGGGGTGACACGAAAACCAACACTCTCATTAACTTTCTCAAATTCATCATTGAGTTTGTTTGGATTAATGAGATTACCGTCTTCCTTAATGCTTATATAATCCCATTCTTTGTCTTTGATGATGGAAAGTCGTTTTTTGATAGCAGTAGCATTGTCTCTCAGAAACAATAGCAATT
AGGCGTGGCGGGGGGACGACTGCGCGCGCCGGCGAATGAGCCGATGCGGCCAGGAAACGCCATGTCCTCCTGGCGGCAAGCTCTAAAAGCACAACCCCTGCTAAAAAGCAGGGGTTGTCATCGGACTGAAACACACCCTGGCGCGTTTTTTTGCCTGTGGCTTTGCTGGGCGTACGTGTCGTGCCTGAGAGGAAAAATCACGTCATGCAGAATGAAGTAGGCACCTACCAATATTCGCAGTCGGGTTTATTTTTTTTTCGCCAATACTAAGGCGTGGTTGTAGCCAAACAGTTCAGGAGCAATAACATAATAACTCCCAAGGTCAGATGGCGGTCGGCCCTTCAATCATAGGAATGACACCATGAACGATATCGACACGATCACCAATGCGTGGGGACGTTGGAAAACGGCTCAATACGGAACCACCTGCTGGTTCACTGAAAGTACCCAGTACGGGCGGAACAAGGACACTCGCAGCTATATGCAACATCAGACCAACG
GGTGGCATTTTTGTAATAAGAAGTGGTACTCCAGTTGAGGTACTCCAATTGAGCCCCCTCAAACTTGCTCATTCAATTGGAGTATTAGAGTAACTTATATAGTAGAACCCTCTATAGAACTCTAAATCTGGTTCACACACGTGGCGGCCATCCGCTATAATATTACCGGATGGCCGCGCGCCCCCCTGGTGCCGTACACTCTCGCGCGATCTTTAATTTCAATTAAAGATGGTCCCAGACGCTTTCGTCCAATCAGGTCGCGTCTGACGAGTCTAGATATTTGCAACAACTTAGGGCCCAAGTTGTTGGGTGTCTGCTATAAATGAAAGAGACTTTGGCCCACTGCTTTTAACTCAAAATGCCTAAGCGCGAATTGCCATGGCGCTCTATGGCGGGAACCTCAAAGGTTAGCCGCAACGCTAATTATTCTCCTCGTGCAGGTAGTGGGCCAAGAGTTCACAAGGCCTCTGAATGGGTAAACAGGCCCATGTACAGGAAGC
GTTGACTGGTCAATCGGTGTCTCTCAAAGTTCTATGCAATCGGTGTCTCTGGAGTCTTATTTATAGTAGAGACTCCAAATGGCATAAATGGTAATTATTGGGGGTAGGAGCGTGTCTTTTTGAATTTCAAATCGCCAAAGCGGCCATCCGTATAATATTACCGGATGGCCGCCGATTTTTTTTGTGGCCCCTCCCTGTCGGCTGATCCTGACCGTTCCTCAACGCTTAATTAAATACTGGTCCCCGTACGTCTTTAAGTATTTAATACTTGCGCCCTAAGCTTTATACGTGTATAATGTGGGATCCATTAGTTAACGAGTTCCCTGAAACCGTACACGGTTTTAGGTGTATGCTTGCAATTAAATACCTACAGCTTGTAGAATCTACGTATTCTCCAGATACGGTAGGTCGCGATCTTATTCGTGACCTAATACTTGTTATTCGTGCTAAGAATTATGTCGAAGCGTCCTGCAGATATAGTGATTTCCACACCCGCCTCC
CATGAAGAACTACATAGTAAAGGATAGATGTGCTTTAGATAATGGCTTTATTCTTGATTTTTAATGATTTGTTGTATTTTTGTTGTAAGAAAATTATAACTCCATTAGTAGCTCAATTATTTTATCCTTATCTTTATTTTCTAGCTCTTTTATAATATGGATATAGGTTTGCTGTGTGATAGCCACACTTGCGTGTCCTAGGCGTTTTGAAACAGTCATGATATCAACTCCATGATAGAGGAGAACAGAAGCATGAGTATGCCTTAAACCGTGTACAGTAAGTGGAGTAGAAATATTTAGTTTTTTCAATGCATGATCTAATGTATTTTGCAAAGCTGAGAGAGTTATTATTTTTCTATAAGGATGATAACAAACAAAGTCATGTATCGGTTTTATACCCAAGCTTTCAAATAATGTTTTTTGCTGTTCTCTAAAATCTTTTAGCAATTGCATACTTTCATCATCTATAACAATATCTCTTATTCCAGCATCTGTTTTGG
GGTACCAGCTTAGCTTGCCTATTTACGTTCTCATTAAAACTAAACAAAAGTTTTCTCTCTTCTATATGTTTTAAAAAACGAAGACTATACTTCTCGTATACTGATCGATTATGCCGTTAAACTTCTGTGTTTGCGTTTTAGTTTCTAAGGGTTTATTTTCAGCCCAAGAGTTTTCAGGTTTTCCAAACACCAAATCAAGAGTTTCTTCATTGATTATTCCGTTAAACTTCTGTGCTTGCGTTTTAGTTTCTAAGGGTTTATTTTCAGCCCAAGAGTTTTCAGGTTTTCCAAACACCAAATCAAGAGTTTCTTCATTGATTATTCCGTTAAACTTCTGTGCTTGCGTTTTAGTTTCTAAGGGTTTATTTTCAGCCCAAGAGTTTTCAGGTTTTCCAAACACCAAATCAAGAGTTTCTTCATTGATTATTCCGTTAAACTTCTGTGCTTGCGTTTCAGTTTCTAAGGGTTTATTTTCAGCCCAAGAGTTTTCAGGTTTTCCA
ACCATAAACTATCTAAATAAGCACTTTTCTGGCTCTCTGGCCCCCCTTCTTCTTTTTGGGAAGGTGACAGAGGGTAAAAGGGCTCTCTGCCGTGCGAGGCTCCTCACAGACACACAGCAAGAAAGAAGCGCCGCGCAGCAGATAGCCCCTCTCCCAGCCCCAGTCTGATCCCTAACCCTAACTCCACGGCTCCTGTCTCTACCCCCGTCTCTTTCTTCTTGTACCCTAGTCCCCCAGATCATTAGCTCCCTGCTCGGGCCCAGGGTTTTAAGAGAAGCCCTGACTCAAGTCATGCTACCCAGCCCCGTCTTCTTAAAAATGAGACATGTTGAGACACCCTGCTTTTCGCCTACAAACACATCCATTCTCTATACTTAGTCTTATTTAAATTCTATCCTCTGTATGTCTAGTCCTGGGGGTTGCTCGCCCCCCAGGAAGTGCAGAGACCGCCTGGGTGTGACTGTTTTTAGGCCTAACAAAGGCACAGAAACACCCGTGCG
GCGCACCGGGGATCCTAGGCATTTTTGGTTGCGCAATTCAAGTGTCCTATTTAAAATGGGACAAATAGTGACATTCTTCCAGGAAGTGCCTCATGTAATAGAAGAGGTGATGAACATTGTTCTCATTGCACTGTCTGTACTAGCAGTGCTGAAAGGTCTGTACAATTTTGCAACGTGTGGCCTTGTTGGTTTGGTCACTTTCCTCCTGTTGTGTGGTAGGTCTTGCACAACCAGTCTTTATAAAGGGGTTTATGAGCTTCAGACTCTGGAACTAAACATGGAGACACTCAATATGACCATGCCTCTCTCCTGCACAAAGAACAACAGTCATCATTATATAATGGTGGGCAATGAGACAGGACTAGAACTGACCTTGACCAACACGAGCATTATTAATCACAAATTTTGCAATCTGTCTGATGCCCACAAAAAGAACCTCTATGACCACGCTCTTATGAGCATAATCTCAACTTTCCACTTGTCCATCCCCAACTTCAATC
TGGGGTGGCTGATGGGACTCGAACCCAAACTATAGGGGATTACAGGGGAATTGCGGGGACTTTTGCCTTTGATTTTGCAGGGTTTTGCGTGTTCCTCTGCCCCGGCATCCCCCGCATTTGTCCCAAGATTTGTCCCAAGCTACGGCGTGGCGCCAGGCTTCCCCGCAGGCGGATGCGCCCCGGTGTCGCTGGGCACCGTCACGCTGCCGGGCGACACGGCGAACTGGCGCACCTCGGCATTGGCGCGCTGGGTTTCCCCGGTGGTGCCGAACCAGAACGCGAGGGTCTGCTTCAACTCGTTGAACCAGTAACCGATGACCGTCCCTACCGTCAGGCTGGCGGTGGCGTCGCGCAGCAGGCCGTCCGCCAGGCCCGAGAACACGAAATAGACGATGCCCAGGGCGCCCACCAGCAGCACGGCGGTGATCGTCGGCCGTACCTTGTCGTTGGGCTGCTGCGCGGCCAGCTTGCGGGCGCTGTCGCGGTCGGATGCCTCGGCA
AAACTCTCAATCACACATATACAAAAACGTTCAAGCAACCAAACTTTCTTTAAACTCTCTCTCTTAAACTCTTCCTAAATCTCGCAGAAATTTCCCTTCAAGCTTTTCAATCACTGAACTCAATGGCATCCATTACTTTCGGTAACGCATGCACTGTTGTCTTCGGACAAGTGAGGAAGGAGGAAGTCACTGCCGGACCTGTGGCAGTGAACTTGAATGAAGGCACAAGAATGGTGGTTGTGCCAACTGCGGCACAAATGGCAACACCCACGCCAAGTGTTAGCATTAAGATTATCAATAGATGGTCTAATAAAGCTGTCTCCTCATATGAGAGACAAGTAGAGGATGTGTTCGCGAACTTTTTCGCAAAAAAGGAGAGGAGTGACGAGCTTTTAACTCGTTACTATGGAAAAGTTGTCCAGAAAGGCAACAAATTGATGGTTAAACGCGCACCGCTACATGTAGCTCGCGTTTTGGAGAAACAACGTCTTCAAGATATT
GGTCTACGGGCCCATATGGGCCCGTGACTGGTGGGTTGCTTTCGCAGCTCGCTATTGAGCCCCCGTAGACGAGGATAGCATGCTCGAAGAACACTATTACAGCCGGAAAACGTGTGGATCTGGAGGCGGTCTATCGGTTCAAAGAACCGGTTACCCGCAAACTGACCCCCCCGTTTTTAAGGCTGTTAATAGCTTCGAACGTGCTCCCTTGATCGTCGGTGATCACGTACACAGCTTGCCGTACTGGTCTCGGAAGATAACGCTCGAGTGTACTCCGTACCCCTTCACACTTCGGTGGGAGGGCGGAGTTCACAAGGACGGTATTCCCGATAAGGTACCGCATCCCTCTTGCGACCCTGGGAGTGAGCTTGTCTCATATACCCATTCGCGTGAGGTTGACTGTGAACGGTTTATCGGCCCCGTCCCAAGTTCTTTCACTGATCCGAAGGTAACTTCGGCACAATGGAAGTTCTTGGAGGACATGGCTGATATGAAGGCGC
CAATCAATATATATACCGCATGCTTGGGAGGGGATTTCGGCTTGAAAAGTGATTTTCTTTTTACTGTACTTTTCTTTTTGTTTTCTACATGTTTCATTTTTTGTTTTCTGGTTATTTTACGTTTAAATTGTCTAATTGCTTTTAAAAAGTTGATTTGTTCGTTTTCTGTTTGAATTGTGGGCGGTTAAATTCTGTGTCGATCTTGGTCATGTGTTTCGGATTGGCGCTTAAAGCGCTTTCATTTCCCGTAAACGGTGTTGTAATTTTCGAGTCATCACAACTGACCTTGTCGTCCGTGCGGGGTAAGACCATGGAGTTTCCCTTTTCTGTTACTCCTGATAGCCCTAAGTGGCCAGTGAAGCGAAAATGGGAAGGGATAGAATGTGGCTATATAAAGTATGGGATACGGGCTGGAGAATATTCTCCGGCTGGTCCAAGGGCTGTGCGTTACCCTCTTCCATTTTGATGAAATAGATAGAGAGTTGGAATTTGATTCTCAT
TGTCTTTTTCACAACTATAATTAAATTTTATATATAAAAGGAGGTAGCGTTATGGAAAATGTAACTAAATTAAATAGCGAACAACTGAAGACCATAGACAAAACTCGCGACTGGTTGATGCAGCAAGTGGATGTTGAGAACTTAGTGGAGGTCGAAAAGGTAGATAGATATTGTAATTTATTAAAAATCTTTTATTATCTCGACAATGACGTATACGCGCGCGGGCCGGTAATCGAGGTGGGTAATGGCAAACAGGGGTTTATCAAGCCTAATCCAGCTCTTGCAGAAAAAAATAAAATCAACGGTTCTTTATTAGCAATCGAAAAGTCATTCAAGCTTGATAAGAAGTTAGAGCAACGTCGTTTAGAAAAGGCGCAAAAAGGACCTGAATTAACATGAAGACCCCAAAATACGTGACGCAATACATTGACAAGATTAAAACAGGTAAGATCATTGTTAATAAGGAGCGTCAAAATCTAGTTGATTACTTAGAAAAGTAC
TAATATTACCGGTGCCCGCCGCGCCCTTCAAAAGTGGGCCCCACAAGGGGACCACGCGTCTTTTCCGTACTCTCTTTAATTATGACATTGCTTTATAAGGACCAATCCTGTTTCGCCCTTGGCGCCCAAGTATGGCTGAATTGTGGGACCCTTTGCAGAACCCACTACCAGATACTTTATACGGTTTTAGGTGTATGCTATCCGTAAAATACTTGCAAAGTATTTTGAAGAAATACGAGCCAGGAACCTTAGGGTTCGAGCTCTGTTCGGAGTTAATCCGTATATTCAGAGTCAGGCAGTATGACAGGGCGAATGCGCGTTTCGCCGAGATTTCATCCATATGGGGGGAGACCGGTAAGACGGAGGCTGAACTTCGAGACAGCTATCGTGCCCTACACTGGGAATGCTGTCCCAATTGCTGCCCGAAGCTATGTCCCGGTTTCAAGAGGCGTCCGGATGAAGAGAAGGAGGGGTGACCGCATCCCGAAGGGATGTGTGGG
GTAGAAATTTCATTAGAGGATAACGGTTGATAAGTTTGTTTGTAATGCCTAATAAAAGAAGTAATAAAGGAAAAGCTTCGAAAGATGTAAAAGTTACAAGTTCAGACACTAAAACAATTAACGGTGGTTCACTAAACGATGAAAAAGCTAACTCGATTTTAGACGAAGCGTTCAACTCACGTCAAGTCAACGATTCTGGCGATCGCTTGATAACGTCAAGCTCTAAGATAGTTAACAATGTTCTACCAGGTCCTGAAACATTCGCAGAAATTCGTGATAGTAAGAAAGATGGCACTGTTGTGAGAGGTGAGAATCAGGCTATATTGATTGATGTTAATAATGATGTGAGTGGTGCAACAGCCGAAGCGTTTTCGAAGAGCACAACTCAACCGCTAGCTGCTGCTAATACTAGGGAGCTTCTTGAGCAATCGCGATTGGCTGCATCTGAAGGATTGAGAAAGGTGATACCTACAAAGGAGTTGCTAGTTGCTGCCTATCTT
AGCAAAAGCAGGGGAAAATAAAAACAACCAAAATGAAGGCAAACCTACTGGTCCTGTTAAGTGCACTTGCAGCTGCAGATGCAGACACAATATGTATAGGCTACCATGCGAACAATTCAACCGACACTGTTGACACAGTACTCGAGAAGAATGTGACAGTGACACACTCTGTTAACCTGCTCGAAGACAGCCACAACGGAAAACTATGTAGATTAAAAGGAATAGCCCCACTACAATTGGGGAAATGTAACATCGCCGGATGGCTCTTGGGAAACCCAGAATGCGACCCACTGCTTCCAGTGAGATCATGGTCCTACATTGTAGAAACACCAAACTCTGAGAATGGAATATGTTATCCAGGAGATTTCATCGACTATGAGGAGCTGAGGGAGCAATTGAGCTCAGTGTCATCATTCGAAAGATTCGAAATATTTCCCAAAGAAAGCTCATGGCCCAACCACAACACAAACGGAGTAACGGCAGCATGCTCCCATGAGGGG
GTTATTGTTTCCTTCCTTGCTTACTCGCCTTAAACTTCAAACATGGCCACCGCAGGAATCACCGCCGCTATCGACGACCTCGTCATTAGCCGCCTTGATGAAGCAATTACTAACAACACACTTGTCCAACGACTCCGCAAGAAGGTCTCCTCCCTGTGGAAGGCCTACGACGCTCACGTGTCTGACCCTACCGCCCACGAACTCCTCACCATGCCTGCCGCACTTGCTGACCTCCCCCCTCCGCCGCCCCCGACTGATGATGAGATCAATCGTAGTTTCTACGCGACTGCTCTGCCAAGCGTTGTGCCGACCTCCGACACTCTCTGGGGAACAGCCAGCTATGAGATAATCGGCCGCGCGGTCCGTATCGCATCGAGTGACAAAGCGCCGAGGTTGATTTTGCACGTCACGGACGAAACCATCCGCCTGGAGGTGCCGACAATGTCCTTCACTCTCGCCAGCCCTCTGTCCACTGGCTCTCTACTGCGCGTCACGCTCCC
ACCAAACAAGAGAAGAAACTTGTTTGGAATATATAATGAAGTTAGACAGGATTTTAGGGTCAAAGTATCCACCCTGAAGAGCAGGTTCCAGACCCTTAACTTTGCTGCCAAAGTACACGATGGCTGGGTTGTTGAGCACCTTCGACACGTTTAGCTCTAGGAGGAGTGAGAGTATTAATAAGTCAGGAGGAGGTGCTGTTATCCCCGGCCAGAGGAGCACAGTCTCAGTGTTCGTACTAGGCCCAAGTGTTACTGATGATGCAGACAAGTTATCCATTGCAACCACCTTCTTAGCTCACTCATTAGACACAGATAAGCAGCACTCTCAGAGAGGAGGGTTCCTAGTCTCCCTACTTGCCATGGCTTACAGTAGTCCAGAATTATACTTGACAACAAATGGAGTAAATGCCGATGTTAAGTACGTGATCTACAACATAGAGAAGGACCCTAAGAGGACGAAGACGGATGGATTTATTGTGAAGACAAGGGACATGGAATAT
AGTAGTGTACTCCTACATATAGAAAATTTAAAAATATAACCAGTAGGAGTATGGAGGACCAAGCTTATGATCAATACCTGCACAGAATCCAAGCAGCTAGAACAGCTACAGTTGCTAAAGACATCAGTGCTGATATCCTTGAGGCAAGGCATGACTATTTTGGTCGGGAGCTTTGTAACTCTTTAGGAATTGAATACAAAAATAATGTTCTTTTGGATGAAATCATCCTTGATGTTGTGCCAGGTGTTAACTTGTTAAACTATAACATACCCAATGTGACACCAGACAACTATATATGGGATGGTCACTTCTTGATAATTCTTGATTACAAAGTCTCAGTTGGGAATGATAGTAGTGAAATCACATATAAGAAATACACCAGTTTGATTCTCCCAGTGATGTCTGAATTGGGTATAGATACAGAAATAGCTATTATTAGGGCAAATCCTGTTACATATCAGATATCTATAATTGGAGAAGAATTCAAACAAAGATTCCCA
GTGCGCACGTGTTGTCTCCGGGGAGATTTCCGCGCCGCAACGTGGTATGCGCGGCATTGTCCTAAGCTGCTCGACATGGCCTCGACCAAGTCATCGCCGTTTGGCAGCTCGCCCGGCGCAACACCTGCACCCGTGTTCAGCGACGCCAGCCCGGAAACGCCGGTCGAACCGGTGACCGGGTTGGTCGGGACCACCACCAAGGTGGCCCTGGCAACGCTGAGCACCTACTACAAGAACCCCCGGCGCGGTAACACCGAGCTGATCGCCAACAGCCTGCGCACGCATGGCCAGTACAAACCGATCTGTGCCAACATCGGGACCAAGACCGGGCGGCCCAACGAGGTGTTGGCGGGCAACCACACCCTGATGGCCATGCGCGACCTGGCCGAGACCGACGGCCCCGCGTACGGGGAAATCCTGGTGCACTGGGTCGACGTGGACGAGGACACCGCTGCGCGCATCGTGGCCGTGGACAACCGGGCCAGCGAGGTCGGCAGCAC
AAATTAAACCAACCCAAATCGATCTGACAACGAACAAAACGAACTCAAAGCACCCACAAGCTCTAGTTCAACAAAGTTCATCACGCAGAAAGCAATTCGTTCATTGTGAGCTCTCGCATAGAGATAAGCAATGGCAACAGCGAATTGTTTGCTCGGTGACTTCGGAAGGCAGGGGGTCGTCGCTAACGACCCATATGTACAGTGCAGAGCGCGCACGCTGATTTTCCTAAGCACTGAGGAGGAGGTTGATGTGGTGGTTAACCACCACGGACCAGGAAGCATTTTCTGGTCAAAAGAAGGTATCTTAACACAGACGGCTAAGAACCTTTACAAAGCTACTGCGTATGGCTTAGGCTACGACCTTGCAGCAAACGTCTTCGTTTGCGGCAAGTGTAGGTCCAGCTGCACTCAGTATAGGTACTTCATTGAGGATCACTTTGCTTGCGACAAACTCGTGGAGAAGAACTGCGCGTACATCAAGGATGATAAGTACGTGAAGG
GAAAGACGCAGTTAAATAATTATAGCTATAAAACATCAAGTATCACGCTAGTTCGTGGTACTTTTTGTTTTTTTATAAAATGAAAAAGGGGCACAAAAGGGGCACAAAATAAAAAAACTGGCAAAGGCTCAGTTCTTTTTATTTAGTATATCTATTATCGAAGACTTCATATTTTCGGTAACGTGAGTGTATATAGCAGTTGTTGTTTTACCGCCATCCTTATGCCCTACTCTATCGACAATTGCTTTGAGGGGAACATTGTTTTCTGCCAGATAGCTTATTAATGTATGACGGAAGATATGGCTTGATAGATTCTTGTTTATTGGCGATTTAAGGCGAGAATTTGCTCTTTTAATTGCAAGGTTAAAGGAGTTTGTCTGCAACGGAATACCACGCTTAGAAACGAAAATATAGCCCATTTCGTTATAATCGTTTATTACAGATTTGGACAAATTATTTTGTTCAATTATTTCGTCTAATATCTCTATTTCTCGGTCACT
GCTATTCGCGGTCATGGCTTACATCGCAGTTCCTGCGGTGGTGGATTCACGTTCAAGTGAGGCTATTGGACTGCTAGAATCGTTTGGAGTAGACGCTGGGGCTGATGCGAATGACGTTTCATATCAAGATCATGACTATGTGTTGGATCAGTTACAGTATATGTTAGATGGATATGAGGCTGGCGACGTTATCGATGCACTCGTCCACAAGAATTGGTTACATCACTCTGTCTATTGCTTGTTGCCACCCAAAAGTCAACTACTAGAGTATTGGAAAAGTAATCCTTCAGTGATACCGGACAACGTTGATCGTCGGCTTCGTAAACGACTAATGCTAAAGAAAGATCTCAGAAAAGATGATGAATACAATCAACTAGCGCGTGCTTTCAAGATATCGGATGTCTACGCACCTCTCATCTCATCCACGACGTCACCGATGACAATGATCCAGAACTTGAATCAAGGCGAGATCGTGTACACCACGACGGACAGGGTAATTG
GTATTTAAAATTCATGTTTTTGCATCATGGCGTGGGTTACGCAAGCGTATAGTTCGGGATTGTCACAGAACAGTATCATTAGTCTAACAGGGAATGACAGGACTGTTGCTGATGGCACTTTTAATTCCATGATTATGCCAAGAGCTGTAATTGCTAATGAGCGTGAACATTTTATGAAAACGAGAATAGATAAGATTGAACATGATTTAAGTCGTAACGCTAAACAAGAGATGATGGATCGCCAGTCTCTGGCTGAGGATTACAGTGCATTGAATTTAGCAGTTGGTCAGGAGATAAAACTAGATATCGCTACTCAACATCAGCTAAATAGATTAGGTTCATCAATGTATAAGGCTGATCATGAACGTGAGGCTGAACTGACTGATCTAATTAACAGGATTCGTGAGAATGAAGTCACCGTTAATGGTATTCTAGAGAACCAGAAAGCTATAACAGCTGCTGAACGTGCAGATTTACTATTAGAGGTTGTCGCTTCGACC
GGCTTTTAAAAGCACTTGCTGGAAATGGCGACTCAGGCTTCCGTTGAATGGATCTTTAACGTAGCTGGATCAGCTGCTTCATCTTCTTTAGATAAAGCGATCAAGGATGCAGGAGGGAGTGAAAACTTCTCAAAATATGTTATCACAAAATTTTATGATAATTATAAAGATTGCATTGATGATTCTGGTGTGTATAATGCATGTATAGGTAGAGCTAAAACTATAGATAAAGCATTAAATGATCCAAAAGTAGCAGAGAGAAATGAAGAATGGTATACAAATGTAGCAACAATCAGTAGACTTGATTTAGAATTAGCAGAATTAAAATTGATGTTATCTAATCTAGGAATTAAAAGAGAGGAGCGAGTGTTAAATTCAATGTTCTCTGTGGTGAGAGAAAAAGGTAGATCATCAAACGTAATTATGATGAAACAAAATGCAGTGAAAATGATTGAAGAAGGAAAGTTAAAAATTAAAGTAGAAAGAAATGAAACATATAC
GTATTCTCCGAGCTTAAGATACCACTTGCAATTTGATTCCGAATCGGACGATTTCCAACTTTGAATTCCTACAAGTTGAGACCATTGGTCGATCAAATTGCTCGTTATTCGAATACAACTGATTTCACAGGGGATCTTCTGGATTAAGTCTTCTCAAAGACTCAGTTGCTGTTTGAGCTGTGAAATTCAGGACCCGCCACTGAAAGGAAGATGGCGTTAGCACCAACGATGAAAGCTTTAACATTCTCTGCAGATGATGAAACATCCCTCGAGAAAGCTGTAACTGAAGCACTTTCAGGTTCCGTTGATTTGAACATGGGGTTACGTCGTTGCGCAGCATTTCCTGCTGAAAACACGGGTGCTTTCCTGTGTGAGTTGACTACTAAAGAAACGAAATCCTTTATCGGTAAATTTTCCGATAAAGTTAGAGGACGTGTCTTTATAGATCACGCGGTTATACACATGATGTATATACCCGTGATATTGAACACCACTCATGC
TACTGTTTCTTAAAAACAGTTGAGAATCAGTCGAGCCACGCCCCAAATCAGTCTCTCTTATACGTTTACAACTATAAGGTGTGCTAATGGCTATGATCATACATGATCCGGTATACAAATTGTGGTATGCTTAGCGAGCTAAGTCGAATCTGCCTGGGTTGGCACCCCATAAGACGGAAAGTATCACAACTGTTTTATCGTTAACAAACGTTAAAAATAAACAAGCCACAAACTCAATTCTATTAAATAAAATAACGGATCTAGTCTTAGGACTAAAAGCGTTTTCTATCAAGTCGAAGGGAGTTAGGACAACATTGCGAGTTAATAAACATTGGATTACTCCAAAAGAGTTTCCAAGATTTGTTAAACTTGTGGTGTGGTGTACTCGTACGCAGGAGCATGAAGATTCTTTTATGAAGATAATAGGTAAGTGTGATCACATTTGACAGACAGCTGGACCAAATTTCCTCTTTAAATATTTAAAGGAGGTCATGAGGTTG
GGCGGTGGCATTTTTGTAATAAGAATGGGTACTCTAGTTGGAGTACTCCAGTTGAGCCCTCTCAAACTTGCTCATTCTATTGGAGTATTAGAGTACCATATATACTACTTGTGTTTATCTTGGTTTTGGTACACGTGGCGGCCATCCGTATAATATTACCGGATGGCCGCGCGGAGTATGCTATGTGTCCGTACTCTACAGCTGGTGCGCATTACTCCGCTCCCCTCTCTCCTGGTGTCTTTGCCACCTGGCGCTCTCTCCGCCCTCGATTTATCTTTCCTTTCGTTGATTGGCGTCTCTTTATTGACCAGCCTTTAATTTAAATTAAAGTTTAGTCCTTTTATGTCGGCGCGATATCAATTCAATTTTGAATTATTGATTCGCGATTCCTGTTTATGGCCCCCATTGTACTACATGGTCGACGTGGACGATTTGAGACCATGCTGCTGAGTCAGGTTACGTTCTATTGCTAATTAGCCTTTTCTATATATTGGGGCCGG
GTCTTTTTGTCCAAAGTTATTATGACTTGTGATGCACAAACTACCGAAATTTCCGAGCTTTTAGATGCAGTTCTAAAAGCTCGATGCGCCGACGAATCGTCTACCGTCGGTAAGGTTTTTGCTGATTATGCAGCGCAAAAAGTCCGGAATTCCTTGGGGGATTCTAAGGTTAGGAGACCTTTGACTGTCTCGTTTCAGTTGACCCCCGACCAGCAAGCTTTGTTACGGCACAACTTTCCTGGTCGGGAGATTCGATTCAGTTCTTCGGCTCCTTCGTCCCACAGCTTTGCAGCAGCTCACAGGATTCTGGAAACAGATTTTTTGTATGACTGTTTGAGCAGTGAAGCCCCCGTTATTGATTTGGGGGGAAATTTTTCAACACATTTGAAAAACAAGCGACACAACGTTCATTGTTGTTGTCCCTTGCTTGACTATCGTGATGGTGCTAGACACACCGAACGAATATATTCTTGGGATAAATATTCCAAACATAACCGGGG
AGCAAAAGCAGGTAGATATTGAAAGATGAGCCTTCTAACCGAGGTCGAAACGTACGTTCTCTCTATCGTCCCGTCAGGCCCCCTCAAAGCCGAGATCGCACAGAGACTTGAAGATGTCTTTGCTGGGAAGAACACAGATCTTGAGGCTCTCATGGAATGGCTAAAGACAAGACCAATCCTGTCACCTCTGACTAAGGGGATTTTGGGATTTGTATTCACGCTCACCGTGCCAAGTGAGCGAGGACTGCAGCGTAGACGCTTTGTCCAAAATGCCCTCAATGGGAATGGGGATCCAAATAACATGGACAGAGCAGTTAAACTGTATAGAAAGCTTAAGAGGGAGATAACATTCCATGGGGCCAAAGAAGTAGCGCTCAGTTATTCTGCTGGTGCACTTGCCAGTTGCATGGGCCTCATATACAACAGGATGGGGGCTGTGACCACTGAAGTGGCCTTTGCCGTGGTATGTGCAACCTGTGAACAGATTGCTGACTCCCAGC
GTATTTTTATCAACTCTAACTAGCCAAGTGCTTAATTGAGTGGTTGGAGACCAGTGATTTTGAAGCGACCGCTTGCGATAAAACGCTTCAAAAAATTTGCTGTTGTTATATTCAATGGATCAGTCTATTTTGAGTAAAATCACCAGTGATGATTATGTGAATGCGATACTTCACACTAGTGCCACTAGAGTGGGTTCGGATTTACATAATGCTATGTGTAATGTAATAGTAGATCAGATAAAAGATAGTACAGAAAAAAACAAAAAGAAAAAGAAAATAGATGTAAAAAGGAATCTTAATGAGGATCAGATACAGTTGCTTGCTGAACTTTTTCCTGAAAGAAGAGTGGTGACATCTTCAGTGCACAGAGGTACGCACAGCATGGCTGCGGCCATGAGAAAGATAGAAACCGATGTTATTTTCACCTCGTTTCCAAAGAATGGAGTGATATATGATATTGGTGGAAATTGGGCGACCCACGCCAAACGAGATGATGGTGG
TAGTATTACCCGACCTTGCCACACCTCCTTGGAACACTTTCTCTCTCTAGAAAGTGTGAGACTTTCTCTCTCTAAGCTTATATGGCTAGAAGGTACTGTTTTACATTAAATTACGCTACTGAGATAGAGAGAGAAACATTCCTCTCCCTCTTCTCTCAAGACGAATTAAACTATTTCGTTGTCGGCGACGAAACTGCAACTACTGGACAGAAACACCTCCAGGGATTTGTATCGTTCAAGAACAAAATTCGTCTTGGTGGATTGAAGAAGAAATTTGGTAATCGAGCTCACTGGGAAATTGCGAGAGGCAGCGATTCTCAGAATCGCGATTATTGCTGTAAAGAAACCCTAATTTCTGAAATTGGGATTCCGGTCATGAAGGGTTCGAACAAGCGGAAGACGATGGAGATTTATGAAGAGGATCCCGAAGAAATGCAATTGAAGGATCCAGATACTGCTCTTCGATGTAAGGCGAAGAAATTGAAAGAGGAATATTGTTC
ATGGCCGCCCGCCGCGCCCCCCCTGGGCCCCACTGATTAAAGCCGTCCAATCAGAATGCGCCTAGGAAGTCTAAATATTTAAATTAACTCTATAAATACATTGGAGTCCGACTATACCCCACCACCTTTAATTTAAAATGGTTAAGAGGGACGCCCCATGGCGCTTAATGGCGGGGACCACTAAAGTGAGTCGCTCCGCAAATTTCTCGCCCCGTGGAGGTATGGGCCCTAAAGCTGCTGCCTGGGTTAACAGGCCCATGTACAGGAAGCCCAGAATTTATCGCACACTGAGAGGGCCTGATGTTCCCAAAGGTTGTGAAGGCCCATGTAAGGTACAGTCTCTTGAGCAGCGTCACGATATTTCTCATGTTGGTAAGGTAATCTGTATATCCGATGTTACTCGTGGTAACGGTATTACTCACCGTGTTGGCAAGCGTTTCTGTGTGAAGTCTGTGTATATTCTAGGTAAAATATGGATGGATGAGAACATTAAGCTGAAG
GTTCTTTAGGGGCTTGCAACTGCCTGCAACCGGCACCGAACATGAAAGAACAGAAAAAGACACAATTATTATTTCAAACTTGAGAAAAATAGTCGAAAAAAGATACGCAGAAAACAACAGGGAAAAACAAAAAAGCGGAAAACTTCGTGAGTTAAGAAGAGGGTTTAAGACGTTCTAGCTTTAGACAGTCAATTTTGTTGAACCATCTTGCTTTCCACTCATAACATACCTGATAAGGTGTTGGAAAGAGTTGAAGATAAGCGTGAGCGATTTTGAGGGCGTCGTCCTTAAACGAATTGTTATGATCTACGTAATAGTGATAAGGAATCCTCAATGCCTCGTCGTATGTATAACCGGCTAGAATGGGTTGCTCTTCGGCAACTATTCTCTCAATATCATTGAACTCGTCTGCTGTTATTGTCCTTGGTTTATTACCCAATTTCTGTTCAACAATCTGAGGAATACGCAAAGCTCTGGCAAGAGAGTCAATGTCGTAAATA
GATTTAACTATCATAAACCATACTAATTGCAACTTGACGATTCGAAGATAGGAACTGCTTAGTATGATGCCGTGGAAGCCAGGTAAATGTCACCTGTTGGCAGCAGGCCTTGCAGGGGTCTGTTGCATCGCCTACACGAAGCGGGGGAGTTTGCGGGATGCTGCTTCTGCCCTGTGTGAATGGCTAGCCGATGAACCAGCTATTGTGTCTGATTTGTCGCGTGATGCCTTCACTACCACTTGTGTGGATCCCGTTGTAGCTATTTCGGGCCACACGCATGCTAGTGCCGCTAGCTTGAGGACCGCCGCCACAAGATATGCCCAGAATGTCGCGCAATATTGCGGGACTGAGGTCTATGTGGTGGGCATGTCACGTTCCGATCAAAGGAAGGACATGAAGGGTTCTCGCCAGTGGTACTGGACCAAGGACGTTAACGCTGCGAATCGCAACGATAGGCCTGGTCATAGGGACATCCGCTTCCTGTGCGATGTCGATTATTA
CCAAAGATAGTTTTGGGTAGGTCTGTCTTTGTAGTTCCATTCAAAATGAATGTCTATGACAAAGTGCTGCAGTTCGGCTCTAAGAAGGCCAGAGCTCGTGGCATGGCCCTCAACAAGCTCTCACGTAACCGGCTTGAGGACATTTATGCAGGCTCCGGGCCATTGGTCTTTGGCTTTGGACCAATCGATATGGTTGACCCTGGCTCGCTGAACCCTTCCATTAAAACTTTGGATACGGTTTATGTTGCCGCTGTTCAACCCGATAACCAATATGTTGTCCACCACTTTGTACCAGGCCGGAACGAGTGGGTAGAGACTGATGCTTCAACCCACCAGCCTACAGCCCTTGTCGGTGTACTTGTGCAAGATCATAAGGCGAAGACACGTGAGGTTGAGGACCTGAAGAGTCAATTAAGTCAGCTTAGAATGGAACATGAAATCCTACGACATGAGTATGAGAGGCTGAAGTTAAAATCTCCCATAGTCAAACCTTTTAAACC
TGTCCATTTGCCGAAAACCCATTTTTTGAAAAATTTCGACTTTTTAGACTTGAATCCCAATAAATAGCGGTTTCTGATGCTGAAAGGAGGTGTGTTTTTTGCCTGAAAATCAACCAAAATTGACAGTATTGCACTCAAAAAGTTCAAATACCGTGACAGCTGATGACGATGATCTTAAGGAGATCCAGAACACACCGCCAGCTCATCTTGATGATGAAGCATCGCGTCTTTGGAAGGCGATTGTTCCGGAAATAAAGAAAATTGGCTTTCTCAAAAAGATTGACCAGCCAGCGCTTGAATTGTATTGCCGTTATTACTCTATTTACATTAAGTCTGAGCGGCTAATCGAAAAACAAGGGCTGTGGATTTATGACAACGACGATGTTGCGGTGAAGCGCTCTCCGGGAGCTGTTCAAATGGACTCTTGTGTGAAGAACATGAAGTCGTTAGGACATGATTTAGGCCTTACATTTGATTCTGGACTACGCCAGATCATTGTC
ACCGGATGGCCGCGATTTTTTTTGTGTGGGCCCCACAACGCACGTGCTGACAAGGACAAATGGACCAATGAAATTGGCTCCTCGTAGCTTAATTATTCAATGGTCCCCTATATAAACTTGGTCCCCAAGTAGTGCACACATACCAATGTGGGATCCATTATTAAACGAGTTCCCCGAAACCGTTCACGGTTTTCGGTGTATGCTAGCCGTTAAATATCTGCAGCTAGTAGAAAAGACGTATTCTCCAGATACTTTGGGGTACGACTTAATCCGGGATTTAATATCAGTCATCAGGGCCAGAAATTATGTCGAAGCGACCAGCAGATATAATCATTTCCACGCCCGCCTCGAAGGTACGCCGCCGTCTCAACTTCGACAGCCCATATTCCAGCCGTGCTGCTGCCCCCATTGTCCGCGTCACCAAAGCAAAAGCATGGGCGAACAGGCCCATGAACAGGAAGCCCAGGATGTACAGGATGTACAGAAGCCCAGATGTTCCT
AGCGAAAGCAGGTACTGATCCAAAATGGAAGATTTTGTGCGACAATGCTTCAATCCGATGATTGTCGAGCTTGCGGAAAAAACAATGAAAGAGTATGGGGAGGACCTGAAAATCGAAACAAACAAATTTGCAGCAATATGCACTCACTTGGAAGTATGCTTCATGTATTCAGATTTCCACTTCATCAATGAGCAAGGCGAGTCAATAATCGTAGAACTTGGTGATCCTAATGCACTTTTGAAGCACAGATTTGAAATAATCGAGGGAAGAGATCGCACAATGGCCTGGACAGTAGTAAACAGTATTTGCAACACTACAGGGGCTGAGAAACCAAAGTTTCTACCAGATTTGTATGATTACAAGGAAAATAGATTCATCGAAATTGGAGTAACAAGGAGAGAAGTTCACATATACTATCTGGAAAAGGCCAATAAAATTAAATCTGAGAAAACACACATCCACATTTTCTCGTTCACTGGGGAAGAAATGGCCACAAAGGC
CGAAAATTACGTCTGGACAACGTAGTGACCCCTTGGGTTAAGACTGAGTTCTGTCACCCTATGTGAATTACTTCCGTAGCCGAAAATATCCACTTGGACCATGTCTGAGTTTTCAGTTGCACCACACACACAAGACCACAATTTATTTTTCCCAGCCAGTAAATTAAATTAAAAAAATAAAAAATATTTTATTTTTGAAATCTCGGGATAAAAACAACCATCTTGGCACGATGGGCAACACACCCCCCAACCTTAGCCGTATGGCTAATGGCTCTGGAGAATTTGGTTGTCCTTTATCCCCGGATTAGTATTTTCCATTCAATTTCTCATGGCATAGTAGAATGAATCTCTGATGTTGAACTAGTGAGTATGTCCAAACTTCACTCAGTTCGACGTCAACAGATTGCGAGATTTCAGATTTGATTCTGAGATAGTCGTCTGCCAGGTCTAAGATTCTTCAGACCTTCTATTGTGTTCTAGAGAAATATAAACAAAAAATT
GAAAACAAACCAACACAAACACACGTATCCTCAAACGGACCATATAAGGTGAATAATAGCAATACGCACTATACACCCATATGGCTAAAGTACGTGCCGCGTTGGAGAGAATTAGGGACCCATCGGTGCAAACCGCTTTATCTGAAGCAGCTTACACACATGTCCGCCCCGTTCTCAAAGAATCCCTAGTCAACTGCCCCTATGCCCTTTCTAACGACGAAGCTGATTGCTTAGAAAGTTTTGGCATTACTGTAAATCCATATGCTAACCAAACTCACACTCACGCAGCATGTAAAGTTATAGAGAATAGAATGTTAGAAATAGTTGGCATGCACTTACCTAAACACTCATGCACCATGCTTTTCCTGAAAAGAAGCAAATTGCGATACATGCGGAGGGCAGCTATACTTAAAGACGTCTTTCTCAATAAAGACGTTGAACCTAAAGACCTGTTTCGCTACGATCGTGATACAATAAGAAGTAGACTGCAGGATATAGAC
ATGGCACATGAAATACTGATTGCTGAAACAGAGGCATTTCTAAAAAATGTTGCTCCTGAGACCAGGACAGCAATAATTTCAGCAATAACAGGAGGAAAATCAGCCTGCAAATCAGCAGCTAAACTGATTAAGAATGAACATCTTCCCCTAATGTCTGGAGAAGCCACCACAATGCACATCGTTATGAGGTGCTTATATCCTGAAATAAAACCATGGAAAAAGGCAAGCGACATGCTGAATAAAGCAACTTCTAGTTTGAAAAAATCAGAAGGAAGAGACATAAGAAAGCAAATGAAAGCAGCTGGAGACTTCTTGGGAGTGGAGTCAATGATGAAAATGAGGGCCTTCAGAGATGACCAAATAATGGAAATGGTTGAAGAAGTATATGATCACCCAGACGACTACACACCAGACATCCGAATAGGAACAATCACAGCTTGGTTGAGATGCAAAAACAAGAAAAGTGAAAGATACAGGAGTAATGTCTCAGAAAGTGGAAG
CGTTTTAGAGCTTGGCAATTGTTGTTATCTGTTGTTGTTGTTGTTTGTTATCACTCATTGCGATCCTTCAGTCACTTTGTTGTCATTCTCTACCGTCAAACTTTATTTTACTTCAAAACTTTCCATTTTGAAGTTTCTTATGGGTATTTTTACCCTTTGCTCTTGTGGGGTTCCTTGCCCCACACGTTCTTTCTATCGGAGGCATATGGCCTCTGGTTGTGATCTGCTGCCTACCAGGCAGCAACTTGCTGATGTTGGCTACACTGAGCCAACAGTTATTGCTGAGGTGGTAACCCCACCCACTCAGGCTCCTCTTGAGCTTTTTGTGGAGATCTCTCCACCTGTCTTGGCTCCTTTTGAGCCTTCGGTGGAGATCTCTCTGCCCATTCAGGCTCCAGCTGAGCCTATTGTGGAGGCCTCTCCACCTGCTGCCACACAGTTTGTGGGTATTGAGGCACTTATTGCCTCTGGCCCTTGCTTCTTCGGGAGCTTTGGGCCCT
TAGTGTGCAGAGCATCCATGTTGTCCGGCGCCATTGTCAGGTCTATGAGGCTACTGGTGCCGCCAATGGGTGTGACAGGGACATCTGCTTGGTCCACACATGGCTCACAAGGCTGTTGCTGTAACATGATCTTTTAATACCCCTGTAATTGTATTTTGATGTCATATATAGCCATAACACTGACTGCAACGCCTATGCCAGTATATAACACCACAACCATCCACGCCAACACACGGCGCCTGTAATATAGCCATGTGTACATGAGGGCAGGCAAGGCAAACACCAGCACTGTGCCAGCCACCGCCCCCACCACCACCACACCGACCTTGAACGACGGTATCATAATGACCAATACATACATGCACGCGTACATGCCCAACGTGGACATCCACTGCATCGGCGAGTGGTCAATGGGGGCCATCATGTGCACCACAGGCAGCAACAACGCCGGCACCGTCAACACCACACTGACACACATAACGCCCGCCACAATCTTGCCA
AGTAATTTCCCCGTCACTTAAAGGTTCTACGATACAGGCACATAGCATCTTTGACGAGAAATCACGAAACATGAAACAACTATTCGCATTCCCACTCACATATCAATCACGTAAACACGAGAAACATGTCGCACAATATGCTCATGATTTGATCATGCGCGAGAACAGACTCATCCCAATGCACGATCTCAACAGTGCGATTCAACTTTCCACCGACTATGCAAAGGCGCTAGACCAATTCGATCTAAGTATGTATTTTCGACTTGCATATGCAGCGCCCTTCCTATCACGACGTGCGTTATGGATTGCATCCAGCAATGAGCATATTAAGGATTTGGACCATCACTTGGCATCGATAAGAACATGTGCAGTTTATATTGCCGAACAAGATTTTAAGCAAGCTACACGTAGTATCACAAAGAATGTCTACTTCACCGATATTGCTGTGCACAACATGCAGTTTCCGTTTGAGTTTGACAACTCGTACACCACAGCGTATA
AACGGTAAGTCTCGCCCTTGTACCAGGTGCGGTACGATTTCTCAATAGCTCCTTCAATAACAGGTTGTTATTGCCAACTACCATCATCACTTTCAAGTTTTTGCTTGTATCGTTTTCGTATCATCTCCTATTTGTATATAATTAAATAAATAAATATATATAATGTTTGAGGCTTGGTTATTTTGCAACTGTGATTGGGACAAATGGCTCAGCAGACTACACCAGACCAACAGAAACCTAAAGAGGAAACATTTGAACTGCCCACAACTATTAAAGAGTTAGCTGACCTCTTACAAATTCCTTTAGTTGATTGCTTAGTGCCTTGCAACTTCTGTGGAAGGTTCTTAGATTTTTTGGAGGTTTGCGAGTTTGACAAAAAGCAGCTAACATTGATTTGGAAAGACTACTTTGTTTCTGCTTGCTGTCGAAGTTGTTGTGTAGCTACTGCAACTTTCGAATTCAATGAATATTACCAGCAAACAGTTTTAGGTAGAGATATA
ATGGATTCTAACACTGTGTCAAGTTTTCAGGTAGATTGCTTCCTTTGGCATGTCCGAAAACAAGTTGTAGACCAAGAACTAGGTGATGCCCCATTCCTTGATCGGCTTCGCCGAGATCAGAAGTCCCTAAGGGGAAGAGGCAGCACTCTCGATCTAGACATCGAAGCAGCCACCCGTGTTGGAAAGCAGATAGTAGAGAGGATTCTGAAGGAAGAATCCGATGAGGCACTTAAAATGACCATGGCCTCCGCACCTGCTTCGCGATACCTAACTGACATGACTATTGAGGAATTGTCAAGGGACTGGTTCATGCTAATGCCCAAGCAGAAAGTGGAAGGCCCTCTTTGCATCAGAATAGACCAGGCAATCATGGATAAGAACATCATGTTGAAAGCGAATTTCAGTGTGATTTTTGACCGGCTAGAGACCCTAATATTACTAAGGGCTTTCACCGAAGAGGGAGCAATTGTTGGCGAAATTTCACCATTGCCTTCTCTTCC
TTTTAGTATATAGCGTAGTGATTTCTCCCTCCCCCCTCCTAATGTAAATGTTTTCAGAAAACACTTTCATAAATATTTCTGTTGACACCACAGCTGCAACATGATATAATTAATACATAAATAAGAAAGAGGTACACAACATGGTTCACAAAGTAACAACACGCAAATCACTAACTGACACAAGCATTGACAGATTGTTAAGCACATACGCGCAGATTGTAGCGACTTACGGCTCACCAAATGTTCAAATAGTCCGCTTCGTTAAGAACGGAAATAGCGCAACAATGACTTACGACATAACAATATTAATTTAAAAAAGTAAACTTTCTAGTTGACAACGACATAACGGTTTGATATAATTAGTATATAAAATAGAGATAGAGGTAACAACAATGACATTTCAAAAAGTCCTTAGATTTAAAGACGTATCACGTGAAGAGATGATGAAAAACTACAGGGAATTAACAGCCCGCTATGGTATGAATAACATCATCTTAGAA
TAGTAGTAGACTCCGGAAGAGACAAACTACTATAAAGATGGAAAAATACAGAGAAATTCATAGGGATCTACAATCCTTTCCAGTTGGGTCACTGACAGCAGTAGAGTGTATAGACTACCTGGATCGTCTCTATGCAATAAGGCATGACATTGTTGATCAGATGATAAAGCATGACTGGTCAGATAACAAGGATTCAGAGGAATCTATAGGAAAGGTTTTGCTGTTTGCTGGGGTGCCTAATAATGTTATAACTGCAATGGAAAAAAAGATCATTCCTGACCACCCAAGTGGTAAAACACTTCGTTCCTTCTTCAAGATGACACCTGATAATTATAAGATTACAGGGTCAACGATTGAGTTTGTAGAAGTAACAGTTACTGTTGATGTTGACAAAGGAATCAGAGAGAAAAGGCTCAAGTATGAGGCAGGGCTAAAGTACATTGAACAAGAACTGCATAATCATTTTCTTAGAGGAGATATTCCACAACCTTATAAGATAA
ACCGTGGGCGAGCGGTGACCGATGACTTCTTGGTGGGTCCCACATTGAAGGAGAAAGATAAATGGGCTGGTTCCATGCAATTGGGCCTGAAATGAAATGGGCTTGGACCAGTAGATTCGGGACTGGGCCAATACAATAAGATAAGAAATGGGGTGGTAAATTAAAACAAAGGATTTATTCATTTCAAATGCATTACACACTCACACACACACATTCGTACGTACATCGTATTCATCTCCTATACGTATATCAACTAATGGAGCTTCTTCCATCATGAGTAAATCAATTGTCTCCACCATATCCTCTTGACGAAACTCTCCTATAACAGAATCCTTGTACATGATTTGCAACAGATTTTGTATATCTTCCTCTAGAGCGTTGAAGTCGAACGGAGGTATGATCCCATCATGGCCGTATGGGATCATGAAGGTCTTCTTCGCCAGGGCTGATGATTGTGTTGAGAACAATTCAATCTGTACTACTATTGAATTGTCTTCGTT
ACCGGCGCTTGTACTCCGTACTCCGCGGCCAACGGGATAGCAACTGCAATGGCGAAGAGCGGCAACTACTCATACAAGAGGTGGGTCTTCACCCTTAATAACCCTACCTTTGAAGATTATGTTCATGTTCTAGAGTTTTGCACGCTCGACAATTGCAAGTTTGCTATCGTCGGCGAGGAGAAGGGCGCGAATGGTACGCCTCACCTTCAGGGATTCCTGAACCTTCGAAGTAACGCGCGAGCTGCCGCCCTTGAGGAGTCGCTGGGAGGAAGAGCCTGGCTCTCTCGTGCCCGGGGATCTGATGAAGATAATGAAGAATATTGCGCCAAAGAGTCGACATACCTTCGAGTTGGTGAGCCAGTCTCCAAGGGTCGATCCTCTGATCTGGCCGAAGCGACATCCGCTGTGATGGCTGGCGTCCCGCTGACTGAGGTGGCCCGGAAGTTCCCCACGACTTATGTAATCTTTGGGCGTGGCCTGGAACGCCTCCGGCACCTGAT
GTATTCTGTGGTGTTTGTTTTTGGCCTAGGTCAAGGATTAGATACCACGGTTTCGCAATTCCTGCAACTTTCGCTTTGCGACGCGGGGCCCCTTTGCTGTCTTGTATCATTTCGTTCGCGACGATATCAAGATGGCTCAATCTAACATTTATTCTGACATGATTGACAGATACGTTAACGATGAGACTGTGGTGCAGAATCTGTTTATGACAGCTTCTTCTACTACAAAATCGTTGTTACATGATGTCATCGCTGACCGTGCAGCTAACCATTTAAAAAGTTTGGAAAAGAAACAAAAACAAAAAGAGTTAGTTGATGTGAGGCGTGTGTTAAGTTCCGAGTCATTAAACGCATTGTGTGCATTGTATCCTGAGTTTCATGTTATCACTAGTAACTGTGAGCGTGGGAGTCATACAATGGCGGCTGTTTGTCGAACGTTGGAGACTCTGTATATAAAAAGTCTGTTGCCTGTAAAACATACAGTTGTGTGGGATGTTGGT
AGAAATTCCTCAGATTTCTCCCTGTTGACCAGGAGTTATCGGTGAGTTGCGCTTTGTGCTTTGCGTAAGGGATTTCTCTCGTACAGGTACGATCTCGGACCAGCTACGGGTTTGAAGGGTGAGCCTATTCTTCGGAAGGGTAAATTGTAACTTTCACCAATAAGCAATGGATAGATTACTGAACTTTCTGAGACCTAAGAGAGAACTTTTCGTAGGTGATTTTGCGATCGGGGTTGACAGGAGGCCATCGGTGGACATGTTCCAGTTGGTGTGCAGGTTGGCTCTCAGATATATGAGGACAGGGAAAATCGAGTGCAATGTGGACAGTCTTCAACAGTTCGTTGTTGAGTTGTTAAAGACTGATTGCGCAGCCAAATGGGAATGGTTCATGAAACGGCGTTCTGCCGGTGATTATGCTATCCCCCTTGCACTGGCTGCACTACCCATTGCCCCGCTGTTGAGTTATACCACAAAGGTTAGAACGGTGAGTGTAAAGGCGT
GCATAGCGAATTACGGTGCAACTAACAATTTTAGATAGTAGCCATGAACAAACATTATGATTACTCACTACGTATTGATCATTTTTACAATGACTTGCGTAGCATGAAGCGCATGCTTGTAGTTATAACTATGTTATTTTGCAAGTTGGAGATAATTGTATTGGATTATGGATGCGTGCACTAAGTGTCTACATCTATAGTCGTTTGTGGTTCAAGTTTTTGTGTTAGTAGTACAATCTTGAAGAATGTAAGTATCGTATGAATGATATTTGAATGACAACACTGAAGTATAAAATATATAAAATCCAAAAATATTTTTAATCTTATTCAGTGTAGTGTTTGATAGAGTAGAATGCCATGTGACCGCTCAAAGGAGTCCATTATGGTATATCATTCGAAGTCGAATACTTGTGTATAGTTATTGTATTTTATTAGTAATATTAGCAGTCCGTAACTATCATAATCCTATTATAGTTTGATTATATGATAGACCACTGCAG
AGAATTTTTCGCCGACCATGGAAACTTTACAGAGACCCGACGGTGGATTCACCTCAAGACATATCGAAAAAATTCGCGTTACAAACGGCAGAGAAAAGCAAACACTATCACAATACATTCAAAAATTACGATTCACGCGCGCTGTTTATAACACTTTACCTCTAGTGCCCTATCCTACTGTAACCGAACCAGCGAATAGGGGAAGCGCACAATATCCACAGCAGAATATACTATACGCCTTCTCGCAAGCACTATTTAGCGTAGGAGAATATCATGTTACCGCACACCAACAGTTTGCTGGGCTTCAAGAGTTGCAGAAGGAAGGCACTTCATTTAGGTTGTCGACGGATGGATGGTTGTATCCAAATGAACGTCCAGGACAGGTATACTATTCGCAAGCTGATGCAGCACGATTCGCAAAATTCGCAGCGCCTTTGATGGGATGGCTAACAATCCTGAATATCGTGAAGATTACAATGGCCTTAGTAACCCTATTTGCG
AAAATATTTTTACTATTATTATTATGGTTAGTATTATGATTATTTAACGTCTGGTTTAATGGTAAACACGTCAGAATGGGAAAAAACTCCCCAAGTTACCGTTAAACCAGACGTACGCTCATGAAGCACTCAATGATATAACGTCTGGTTTGATGGTAAAATTATCTGAAAGTTAAGTTGGAAAAAAGTACCGTCAAAACGGAACTCAAATTTCGACTCGGGCTTACACATATCCTTCTTCTCAAATGTTATTACACACAAAGAGAGTTAGGAAAACAATCTAACTAAAAATACTACGCAGTTTGTTGTTTTCCTGCCCTGTCATGTGATAGTTTTGTGATGATCACGCAACGAACACATGTTCAATCGTCGGTGACGTATATGTATTTCCTGATAATCGTTTTGTATAAAAGGCACCATTCGAAGACGGGTCTCACATTCAATCGCTGACAGTGAACTAACGCACAAGTATCGAACTTTAGTAAAACTTTTTACTAAAT
ATGCCTAAAGATGCTAAGAAAGGTCAAGATGATAACTTCCTGACACCAACTAAATTTTCTCAGGAGATTGAACGGTTGGTAAAAGCAAGTAATGGATTGATCACTTACATTGAAGCCATTGTCACCTACTGCCAAGAGAATGAGGTTGAATTAGAAACTGTACCTAAGTTAGTTTCTAAACCATTAAAAGAACGTCTCCGTCATGAAGCACAGAGATTAAACTACATGAAAAAATCTTCTAAGGGAGTTCTACCACTGTGACAGGATTTGAAGTGTATAAAATGTATCTCGCATTGAAACAACACTTCACTAAAGAAAAGTATGATTACCACAAGTATCGTGGTAAAGTTCGTGCAAGTGAAGATGCTTTTGAACAAAGACATGATCGTTATTTCTTCAAGAAATTAGCAACCAAGTATTCAGATCAAGAAATTGTAGATTACTTCGTTGCTAATTTTGTCTCTGACCCTAAAGGTTATATAAAATCATTTAATGATGAT
ACAGCTATATAGTCCAATATCGTTCTACCATGCTATTTAAGAGCTTTAAATAATAACCCACTATGTACCCTTAGGTTTTATTTTATCAACAATATAGCTTAAAATAGAAATATACCTAAGTGCTTTTTACTATACTACTATTATTTATCGGAGTTAATTAAGAATGTCTTTTTATCTACCGAAATACACCGATCCAATTGAAGCAATCGAATGGAAAAAGAACGGTGATATACCTGGTGATGGCGTTATCAATAATATCAACCAAGGTGCTATTGTTGGTTATGCTATACCTACTAAAGAGTCTACTCTTAGTAATGCGATTTGCCCATTATGTAATCTAACTGAATCTAGTCATGGTATTTTACGTGTAGGCCCAGATAAAGATAAAATTGTCTGTCCGGGTGATTTTATTATTTTAATTCGTAAAAATAATGGGCGTATACTAGATTACAAATTAATGCGTCAACGTGAATTTAATAAACTTTATCAACTGGTAACAA
CATCATCAATAATATACAGGACAAAGAGGTGTGGCCTAAATGTTGTTTTTTTTTTTAAAAAGTTTTTGTTTGATTGTTTTGACAAGGTTACACCCTGTTCAGGGCGTTTCCCACGGGAAAGACCATGACGTCAATTGGGTGTTTTTGTGGACTTTGGCCCGCGAGCCCGTTTTTGACTGTTTACTGAAATTGTGGTTTTTGGGTGGAGTGTTTACTCATGTCAGAGGAAATTTTCTGGGTTTATTGTTCTAGCCTTGGAGCCAATTTTCCACACCCGGCGCCAGACTGTCTGACATTGTTTTGAGAAACTCTCCGTTCCCAGGGTCACAGGACCGCACCCGCGAGAATGGTCACGCCTTTTGTTTTTTCTGCTTTAAATTCACTGCAGAGACGAAAGAGGAGTACTCTTGAGTGCGCAGCGAGAAGAGTTTTCTCTCAGCGAATCTGCCAAAAATGAAGTTAACTCTTGAGCCGGCACCGCGCTGTCTTCATGAATATGT
GTCTACTGTTCCCCTCCTGCGCGGGCGGCGTCGATGGCATGCTCCAGTGCCTGCAATGTGCCGGGGAGGCCGCGGCTCGCGAAGAAGTCGGCCGCGCCGCACGCTTCTGCGCATGTCACCGGCCGGCGACCGACCTCCATAGCAGAAAGCGTCGCCGGAGACAGCGACATGCTTTTTGCCATGTCGTACAGCAGCGTGCCGGTGACGATCCGCAGCGCGCGCACGAGCATGCCGTACGGCGTCAGCGGATTCGTCAGGCTCGGTCGTTCATCCGTCACCTCGTCTCGCGGCTCCGGCTCCTTGCGACAGGCGTCGGGCACGCCAGCCCATTCGAGTAAGCTGGCGACAGTGACCGGCTCCGGCTGCTGGGTGGCGAGGATGTCAGCGAGCAGCCCGCGAAGCACATCAGCATCCGATGTATAGCCGCACGTGATAGCCGTTTCGATAGCCCATTCGAGCGATGCACGTCGTTCCATGGTCAGCGTCTTACTCATGCTTGG
GTTTATTTACAAGAGCGTACGGTTCAACCCCTGCCTCCCCTGTAAAACTCCCTAGACTTAAATCTTTTCTTTCTAGTATCTTTTCTATGGCTTTCCCTGCCCCCGCATTCTCACTAGCCAATCTTTTGAACGGCAGTTACGGTGTCGACACTCCCGAGGATGTGGAACGTTTGCGATCTGAGCAACGCGAAGAGGCTGCTGCGGCCTGTCGTAATTACAGGCCCCTACCCGCTGTGGATGTCAGCGAGAGTGTCACAGAGGACGCGCATTCCCTCCGAACTCCTGACGGAGCTCCCGCTGAAGCGGTGTCTGATGAGTTTGTAACTTATGGTGCTGAAGATTACCTTGAAAAATCTGATGATGAGCTCCTTGTCGCTTTTGAGACGATGGTCAAACCCATGCGTATCGGACAACTATGGTGCCCTGCGTTTAATAAATGTTCTTTTATTTCCAGCATTGCTATGGCCAGAGCTTTGTTGTTGGCACCTAGAACATCCCAC
ATGAAAAATGTTTACGTTTTCTTACGTTACCGTGATTTCACTTTTCTTTAGCCAAGAGTTTAAGAAACTCAAAAGTGAAACTGCCAAGAGTTTAAGAAACTCACAAAGCGAAGAGTTTAAGAAACTCATCATTGCTTTTTTGTTCTTTTATTTTGCGCTTTATTTGTTTAGCATTTTATTTAGTTCTTTTAAAAAGCTTTTGTTTTGTTTTTCTTTTTCTTTACTTGCCCTTATGGGCAAATTTTATTATTCCAACAGGCGGCTTGCCTGTTGGGCTGCTGGGAAGAACCCTCATCTTGGGGGTTCTGTTGAACAATGGCTGGCGGCCATTAACACTGATCCCTCCTTCCGCCAAACTGTTAAGGAGGATGTCCAAGAAAACCGAGAACAGCCAACTGCTGTTCGAATGTTTTCTTGGAAAGTTGGGTCCGGGCCCATTGACAATCCCGAGAAATGCGACTGGCATTTTGTCCTTACGGGCGAGAGGCCAGCGCCGTCCC
ACCGGTTGGCCGCGCCCGAAAAAGCAGGTGGACCCCACAGGATGGCCGCGCCCGTGAAAGAAAGTGGTCCCCGCGCACTTGTTTCGGTCAGCCAGTCATATTCACGCGTGGAAGTCTAGATATTTGTTGTTTGTCTTTATAGACTTCGTCGCGAAGTAGTGGAGCGCGTCAACATGTGGGATCCATTGTTAAACGATTTCCCTGAAACCGTTCACGGTTTCCGTTCCATGCTTGCTGTTAAATACCTGTTACATCTTGAACAGGAATACGATCGCGGTACTGTCGGGGCTGAGTATATACGGGATCTAATAGGGGTTCTACGGTGTAAGAGTTATGTCGAAGCGACCAGGAGATATAATAATCTCAACACCCGTATCCAAGGTGCGGAGGAGGCTGAACTTCGACAGCCCATACACGAACCGTGTTGTTGCCCCCACTGTCCGCGTCACCAGAAGCAAAATATGGGCCAACAGGCCCATGTATCGGAAGCCCAAGATGTA
ACCGGTGCCCGCCGCGCCCTTTTAAAGTGGGCCCCACACGCTTTGCTTTAATTATTTAAAGGCGTGCCTGGTGTAGACTTGGTCGCCAAGTATGGCTGAATTGTGGGACCCTCTGCAAAACCCACTACCAGATACTTTATACGGTTTCCGTTGTATGCTTTCTGTAAAATACCTGCAAGGTATTTTGAAGAAATACGAGCCAGGAACCCTAGGGTTCGAGCTCTGTTCGGAGTTAATCCGTATATTCAGGGTCAGGCAGTATGACAGGGCGAATTCCCGTTTCGCGGAGATTTCATCCCTATGGGGGGAGACCGGTAAGACGGAGGCTGAACTTCGAGACAGCTATCGTGCCCTACACTGGGAATGCTGTCCCAATTGCTGCCCGAAGCTATGTCCCGGTTTCAAGAGGCGTCCGGATGAAGAGAAAGAGGGGTGACCGCATCCCGAAGGGATGTGTTGGTCCCTGTAAGGTCCAGGACTATGAGTTCAAGATGGACGTT
AGCAAAAGCAGGGGAAAATAAAAACAACCAAAATGAAGGCAAACCTACTGGTCCTGTTAAGTGCACTTGCAGCTGCAGATGCAGACACAATATGTATAGGCTACCATGCGAACAATTCAACCGACACTGTTGACACAGTACTCGAGAAGAATGTGACAGTGACACACTCTGTTAACCTGCTCGAAGACAGCCACAACGGAAAACTATGTAGATTAAAAGGAATAGCCCCACTACAATTGGGGAAATGTAACATCGCCGGATGGCTCTTGGGAAACCCAGAATGCGACCCACTGCTTCCAGTGAGATCATGGTCCTACATTGTAGAAACACCAAACTCTGAGAATGGAATATGTTATCCAGGAGATTTCATCGACTATGAGGAGCTGAGGGAGCAATTGAGCTCAGTGTCATCATTCGAAAGATTCGAAATATTTCCCAAAGAAAGCTCATGGCCCAACCACAACACAAACGGAGTAACGGCAGCATGCTCCCATGAGGGG
GGTAAAGTTAATACCTTTAGAGTTTTTTATTGATAAAGAACGCTCCAAAATCCCTCCCACAGCTGAGAAAACATCGAACTTCGTTGTTGACATAAATAAATTGACATCCATGTGTGCAATAAGGAACATACATTATTTAGATCTAGATCTAATAGTTAGTAAAAATTCTATCGAAATACGTCACTTATCGAGCTCACATATGAACGTCGGTACATGACTTAGTCAACTTAGTAACGGAGGTGCAGAGCTGATAACTTATCATCATTGTTAAGATCAATCGATAACGACAATCCTTCCGCCGTGCGGTAGGGCCAGATTTTAGGGACACTTTTATAAAGATTCTGGTTTGACTTAAAGATTTCTTTAAGATCTACAATGACTGACTTCTTGGGCAGAGTCATCGTGCTTAGATCTAGTGTGTCTGACAAGAATGAAATAACGACAGAAGACACCACCTAAGAAAGAAAACTATCTGCTCCAGGAAGCACGTATATATGTAG
GAAATTTTCAAAGTCTTTCGGCAATAAGGGTGGAAATTTCAAAGAGGGTCGAGCCGACGAACCTCTGTAGAACCGGGAAGTGCCTGTCTTTACTTGCGAGAGCAATTGAACTAGGGCAGCACCGGGGGTCGATAAGCGCAGAAGTGAGGCGCGGGGATTGAAGCAAATCACCTAAGCGTAAACGACGGACCTCGAGGGTGGCGGAGTCTACATAGGATCCCCTAGCTACTAGACAGAAACCATTCCTAACAAGGAGATGCACATGGGCGGCATTGCCAAAAGCCTGAAACGTGTACTCACCATCGTGCTGGTTGTGGTGGCGATCGTATTCGTCGTCATGGTCGCATTGGCGTTTCTTGCGCCAGCGTTGTTCGGCACGTTAACAGGTGCAACCCTCACAGCTACTACCATCGGCGGGGCCATTTCGGCCGCTAGTACCGCCGTTGGCGCCATGATCATGTCCACTGAAGCGTTGATGCTGATGGGCGGCTTGCTCTTCT
TCCGGACTGCCCGCCCCATCGTTTTTTTATACCCGCGAAAAATGAAATTTAACCAGGAGTGCCGCATATGGCTGGAACGGCGGGGCGTTCCGGGCGTCGCCCCAAGCCAACGGCGCGCAAGGCGCTGGCCGGAAACCCCGGCAAGCGAGCCCTGAATAAAGATGAACCTGTTTTTACGCCCATCAAAGGTGTTGAGCCACCGGAGTGGTTCGCTGAAGAAGATCTCCCTCTCGCTACGATCATGTGGCAACTGACAACTAAAGAACTCTGCGGTCAGGGCCTGCTGTGCGTGACTGACCTCGCGGTGCTTGAGCGGTGGTGCGTGGCCTACGAGTTCTGGCGGCGTGCCGTGAAAAATATTGCCAGACAGGGCAACACCATCACCGGTGCAATGGGCGGTATGGTCAAAAATCCGGAGCTGACCGCCAAAAAAGAACAGGAGTCCGAGATGAGCAGTACGGGGGCAATGCTCGGACTCGACCCCAGCAGCCGCCAGCGTC
GGCTTTTTTTTGAAAAGTCTTGTGTTAGCCATGGCAACTTTCAAAGATGCTTGCTTTCATTACAGAAGAATCACAAAACTGAATAGAGAACTACTGAGAATAGGAGCAAATTCAGTGTGGACTCCAGTTTCTACGAATAAAATTAAGGGGTGGTGTGTTGAATGCTGTCAACTTACTGAATTAACATTCTGTCATGGATGCTCATTAGCTCATGTATGTCAGTGGTGTATACAAAACAAACGTTGTTTTTTGGATAATGAACCACATCTTCTGAAGTTACGAACTTTTGAATCACCAATAACAAAGGAAAAATTACAATGTATTATTAATTTGTATAATATGCTCTTTCCAATTAACTCAAGTATCATAAATAAATTCAGGAAGACAGTTAAACAGAGGAAATGTAGAAATGAAATTGATAGATCATGGTATAATCAATTGCTACTTCCAATCACTCTAAATGCTGCAGTGTTTAAGTTTCATTCAAGGGAAGTTTACAT
GTTTTATGCACACACGTCAGGATGATTACAGTCGTCTTCATCCCAGGACACGGCTTCAACTGGAACGACTCCACTCTACTTAAATACATTGACACCCGACTTTACCGAACTCGCATACCTAAAGACACTCTCACGATCTTCGCTCCCGCCTGGTTTAAATCTCAACTTGAGCATTATGTTGGGACTCATGGTATCGAGGAAGTGTTCGCCTGGTGTCAACGTCTGACGAGTCCTCTCACCCATCGTTTCATCCTACTTCCGCGACCCAAGTCGTTCGCTAAATGGCTGCTCAGTAGCCCCGGCGCCAACCAGTGGGACATACCACGATGGAAACTTGACTTGGCAGCTGCGGGGAAAGCCCCCCCTGATCTGTACGACGTCATCATTCCCCTGCTTGGGCCGGATGCTACTGTCTCCAAGTCTGTAGGCTTAATAGCCTCACAGCCCATCGTCTACACACGAACCCGACATGTCTTTGGAGGACCCCTCTACCTGGCAAC
TAATAGGGAAAAAGTTAGTATAAATTTACACCACCCCACCGTTTAAAATAAACGATTATACAAATCAAAACTTATAAATTTACTTATCATTTCTTTACTAAACTTAAAAATACTGTGCAACAACTTAACCAACTTATCTAACCTATTACATATTCATCAAATACAAAATTTATGTATCTATTGACTTTTATTCAAAATTATGATTTGAACTTAAAATCTTATTTCTTCTATTAAATAGTAGTTTTAAAATTATTTAAACTTTTTTAAGAAAAACTATTGACAAAACTTTTAAACGTTTGCTATACTAAGTATGTAATCAAAACAAGGAGTAACAAAAATGGAAAATGAAACAAAAAACATTGAGTTGAAGCATGTTTTTCGTTTTAAGAATGGAAGTTTATGTATAGCGTTATTTGATAGAACAGAAAATGAAATTTCATTTTATGATGTTGACATTGATGAAATTGAAGATTTAAATCATAATTCTGTTTTACGCGTAA
GAAGATGTGCTGTCACACCTTCTACGTGGATGCGAATGCCTTCAACTTTCTTGGTTATTTGTTCGCATGATATTTCTTTTTTGAGTATAACTTCCAAAGTATTTGAGTCATAGTACGTTCCCCATTCATTTGGGACAAGGCACACATGTTTAGAAGACATGATTCTAAGAGTCACGTTTTAACGGGAATCAAGGACTGTTTAAATGCCTGCACTGAGTGATGGGCACTCTTATTTATAAAGCAGATGCTGATATTTGAGATCAATTATTTCCAATTGACAGTTATAAGGGTGTGATCACAAAGCTTATGACTAACCTAGAATAACTAAAACTAGAAAAATAAAATTTAAAGGTTTCTAAGCGTTAAGTTAGGCATTTATAAATGGGTTATTAATACTACACTTTCAACTAGCTTTACGTAGTTCTAGATGCAAGTAAACATTGTAAAAGTGTACTTTTGGATTAATTAAGAATTTTCAGATGTACCGGCAACACGGTTTT
ACCGGATGGCCGCGAATTTTTTGTGGCCCCCGCAACGCATTTACATGTGGACCAATGAAATTGGCTCCTCGTGGCTTAATTGTTTTGTGGTCCCCTATTTAAACTTGCTCACCAAGTAGTGCGCTCCGCACTATGTGGGATCCATTAGTAAACGAGTTTCCCGAAACCGTTCACGGTTTTAGATGTATGTTAGCAGTTAAATATCTGCAGTTAGTAGAGAAGACTTATTCGCCTGACACATTAGGGCACGATTTAATTAGGGATTTAATTTCAGTTATTAGGGCTAGAAATTATGTCGAAGCGACCAGCAGATATAATCATTTCCACGCCCGCTTCGAAGGGACGCCGACGTCTCAACTTCGACAGCCCATATGTGAGCCGTGCTGCTGCCCCCATTGTCCGCGTCACCAAAGCAAGAGCATGGGCGAACAGGCCCATGAACAGAAAACCCAGGATGTACAGGATGTACAGAAGTCCTGATGTCCCTAGAGGATGTGAAG
ATGGCGTCCCAAGGCACCAAACGGTCTTATGAACAGATGGAAACTGATGGGGAACGCCAGAATGCAACTGAGATCAGAGCATCCGTCGGGAAGATGATTGATGGAATTGGACGATTCTACATCCAAATGTGCACCGAACTTAAACTCAGTGATTATGAGGGGCGACTGATCCAGAACAGCTTAACAATAGAGAGAATGGTGCTCTCTGCTTTTGACGAGAGAAGGAATAAATATCTGGAAGAACATCCCAGCGCGGGGAAGGATCCTAAGAAAACTGGAGGACCCATATACAAGAGAGTAGATGGAAAGTGGATGAGGGAACTCGTCCTTTATGACAAAGAAGAAATAAGGCGAATCTGGCGCCAAGCCAATAATGGTGATGATGCAACAGCTGGGCTGACTCACATGATGATCTGGCATTCCAATTTGAATGATACAACATACCAGAGGACAAGAGCTCTTGTTCGCACCGGAATGGATCCCAGGATGTGCTCTTTGAT
CCCCCCCCCCCCCTTCCCCCTCTGGACTTGTAACTGGTAAGTGATAATCCTTGGAAGCTAGGTACTCGTTACGCAAGTTTTGGATTATCTTGTGCCCAACATTAGTTCTCGGACTTCTGTTGTGTTTAAACACAGAAATTTGATTGCCTGGTTATGAATTCATTGGATTAACCCTCTTGAAAGACCTGCTCTGGCGCGAGCTAAAGCGCAATTGTCACCGGGTATTGCACCAATGGTGGCGACAGGGTACAGAAGAGCAAGTACTCCTGACTGGGCAATGGGACTGCATTGCATATCCCTAGGCACCTATTGAGATTTCTCTGGGGCCCACCAGCATGGAGTTCCTGTATGGGAATGCAGGACTGGACTTGTGCTGCCTGACAGGGTCGCGGCTGGCCGTCTGTACTTTGTATAGTCAGTTGAAACTCACCATGGCATGTTTGAAAATTTTCTCTCTGAAACGCAAAGATAAGAGCCACTCATACTCTCCTCGTGAGATT
AAAATAAAACAACTCATAAAGCAACAAAGAATACGAACGCAATCAAAACTTTTACTTTTCACTTACGAACGATTCAAGTTTAACAAAAATTTTTAAGCAACTCAGCATTTCCTCCCAACCATCATCTGAAATGGCTTCAATTATGATTGGCACAATCACTGTACCGCTCGTTGGATATGAATGTAACTATAAGGACGTTGAAGAGCTCATAGAAGTGGAAACACAAGAGCGTGTTTATATAAATCCAAAACCAATCTCTGCACGAAAGCGGAACCTGTGCTTTTGTGACGATGATGAGGATGGCCACTACCACTGCCACTTTTGCGATTGTGAGTGTGATTCAAAGAATCACTTGGAAGAACACGAACGTGATATTTGCGAAGACGCATATTCAGTGCGTGCATTTGGGTACAAGCTGGTTCCAAGGATTGAAATTAAAAAGATCATCAAGACAGTGCCATGTATAGCCACTGAAATAATGCAACCAATGGTAGTTGTAG
GGCCTTAAAGCTTTTAGAGAACTCTTTTTGCAGTAAAAAGCACAAGGCGTATGACACGCTCAAAGCCTTACGCATTACAAAAAACCTAAATTGATAACTCGTTTATGCCATAGCAACAATTACGAGTGCGTCGTGCTTGCACGTAGCACATCAACAACAATATGTCATATGCCAATGCAATGGAAATCAACAACAAAAAAATCAAAAGAAAGAAAATCAATCAAATCGTTGACATACAAAAAAAAATCATTATAATAGAAAGCATTAAGGGTAGCGACACTAAATCACGCTTAAACAAGAAAGGTTCAAAAATGAAAAAATATATCAATTATTAGTAATCGTAGATTACCAAGAAAAACAAGAAATACACACTCTACACGTTGGTCCAAAACACCAATGTGTAGCAGTTCAATTATTAGCGAAAAACACCTCAAAAAAAATATATTCCAAAAGAAGGCAAAAGTTCAATATAAAATAAAAAAAAATAGAAGAGGTCAAAT
GAAAAAGTGAATTGTTGAACTTTATTCTTCCGAAATCACAAGCAATTTTCGTTATTGAACTTGTCTTGTCTGTTTCAAAATTTGTACTGCAATTTCTATTTTAATTGATGTCTGGGATAGCGCCCAGCAATTTTATGAACCACAGGATAGCGCCTGTGGAAAATTTGTGAATCTAGGGATAGCGCCCTAGAAAACATTCGAAGTTGAGGATAGCGCCTCACATTTTATTTTGAACATATTTTATTTTATTTTGTTCTGTTCTGACCATCCTATGGGTGGTTTTGGTGATCTCTTCCCCTCTTTCAGGAGGTTGTGGTTAAGAAATTGACCAAAGCGAAGGTGGACTTGTGGACCACCAACATCGTGGTTCCTGTGGAACCCTTGCTGTCCTCCTGGGAGGGGATAGCTCGTAAAGAGCAACTCCCAGTGCTTGCAGCGGACTACGTCGCCCAATTTACACGGATCCTGCCGTCCACCCAGAAGGATGGAAAGCCCAGGGG
AGAATTCGTCCCAGGCCCCCCAAAGTCTACTCGAAAGCTACCGCTCCAACCTTCTATTCTCTTTTTGCAAGCTCTTACAATGTCTTCTTCCCGCTACAATGCCGCTGCTCGTGCTGCCACCATTGCTCAGAAATCCTCTTCTGAAGCACCCAAGGAATCTAAAGTTCCCGACAATTCTGTCGACTTCCTGACCTCCTACAAGGCCGCCTCCTCCGCACGTCTCTCGACCGCCAATCTTTTTACGGTTGATGTACTTCCCGATTTCACTCCGATCCTCATGTTTATCATGTTCCACGCGATCCAACTCTCCTCCGACATCGACAACAGAAAACATCCTAAGATAACAACGCCCACCTTCGTCGTCTACTGCCTCTCGCTCGTCTATGGTTACTTCCTCCTCTCTGACATGTACGTTCGCCCTTCCGCCTCCGCTCCTGCCCAAGACTACTTCGACCAGCCCTATAAAAAACAGTTCTCTGACATGCTCCTTGGCCTCTACG
TGGCATTTTTGTAATAAGAGGGTGTACTCCTGATGAGCTCCCTCAAAACTGGCCTATTCAATTGGAGTATTGGAGGCTAATATATAGTAGAACTCTCATTAACGGATTTGCAACACGTGGCGGCCATCCGCTATAATATTACCGGATGGCCGCGCGCCGCCCGCTCCCTGCCACCTGGCGCTCTCTCCTCCCTTGGTGCTGGTGACCCTGACACTTGGCGCGCTCTCGACCCTCGATCTTTATATACCCACGTGGTTCGGCTAGTCTTTGTTGACCGACGCTTTAATTCAAATTAAAGCTCAACTCTTTTATGTCGCGCGATATCAATTCGAATTTGAATTATTGATTCGCGTTTTCTGAGTGTGCCCCATTGTACTACATGGACGACGTGGCCGATTTGAGACCATGCTGCTGAGCTAAGTTAAGTGTATGTCTGACTCATCCTTGTCTTTAAATTGGTCCGGAATGATATATTATATTTTAAGTGACTCAGCTGTTAA
GTGATCGTGATGGCTAATTGCCGTCCGTTGCCTATTGGGCAGTTGCCCAACAGGATTTTTGACACCCCACGACTCACCCCAGGGTGGGTGTGGGCGTGCACGAGTGAAGCCACGTTTAAGTTGGAATGGCTTCAGGATCCGGTGGTCATTCGACCCCCGGACGTGTTTGTGGCGCAAGGGGTGGTGGATGATTTCTTCCGCCCCAAGCGCGTTTTGCAGGGCGACCCGCAACTCATCGCACAGGTCCTGCTTGGTGACGCCAATGGACCACTGGTTGGCCCTGTGTCCATGCAGCAACTGACATCACTGTTGCATGAGGTGTCGCAGGCCCTAAGTGACCACAAGCACCCACTGGCCAACAGATACACTAGGGCCTCTTTGCAGAGGTATGCTGACACCTTGTCCAATTACATACCTCTTGTGGACATTCTAACAGGACCAAAGGACCTTACCCCACGTGACGTTCTTGAACAGCTCGCAGCAGGACGTGAGTGGGAGTG
ACGCGAAAAAATGCATAACAAAACTATCAACCTGAAAAAGTTAGGACAAGTGAAGATTGCTAGTCCCAAAGACCAGAATCATGGGCTGTAATGTGATGATGGAGCTTGATTATGGTGGACGAGCTGCATGGCTGGCATTCCACATAACCAACTTTGATAGGTCAGATTTGGAAACTATCCTAAGAGGTGCTAGGGTGTGCAATACATGGCAAGATCAGAGACTCTCCGTGTACCTTGTGGGAAGGGATTGCAATTTGTTAAGACCATTTGTGCAAGCTGCCAAATTTATCCATAATACTAGGAGAGGCCAAACATTAACACATTGGTTCACAAAAAATATCGTGTTTAGTTCTACAGGGCAAGAGACAGAGCCTCCCATTGACCCCACATGTGAGCTGTTGGTAGAGCTGATCAGTGGTTAAGATGACAGCACATTATGTAGTTAATTAAAACAAAGGGTAGGACAAGTCCTAATGTCCACAGCTATGAACAAGTTCACT
GTATCATAAAAGATGATGAGTTATGTTACAAGGGACAGGAAAAAAGAAAATAACGGCACATAAGTAGCAAAAAGTTTTCAAGTTTGAAATTCCAAGAATTTGGAAAGTGAAAGTTGAACACAGAGTCATATCTCATAATCGTTGAACAAAAGAACTCAGTCGAAGAAATGGAAGGAGGACTTCGTGCAGCGTTTTCAGGCCTGAATGAGGTTAGGATCGACCCCACCGGTGGAGAGGGACGGGTACTTGTACCTGGTGACGTGGAGCTCATCGTGTATGTTGGTGGATTTGGTGAGGAAGACAGGAAGGTGATTGTGGATGCACTCTCCGCACTCGGGGGACCCCAGACTGTACAGGCGTTGTCCGTGCTTCTCTCCTATGTACTCCAAGGGAACACACAGGAGGACCTAGAAACAAAGTGCAAGGTCCTCACAGACATGGGCTTCAAGGTGACACAGGCAGTCAGGGCCACGAGCATCGAGGCGGGAATCATGATGCCC
TTGAAAATAAATTTTCAAATTTTTACTTTGTGTAATTCCTCTGCTTTCTATCGAAGTCAAGGTAACGCCTTGCACCAACTTGTCTGCAACACTTCCACAACCATATTTGCAAATTTCTTTTCTTCTGCATTGCTGCGGTAATACAGCGTTGATTTCTTTTGAAATCAAACCAAGTCTTAACTTGGTGTGCATCTTTCTTTTCTTTCGAAGTGTAGGATAGCGCCTACCACTCGATTATTGGGATAGCGCCCAATACAATTTAATTTTCTTTTATCTTGTTGCCCACTATGGGCTTTCGGGAGCTTTTTGCTTCTTCACTCGGGGATGCTGCCCGAGCTAAGGCTTCCCTTGTCAGGGGGATGTCTGGGTGGTTAAATACCACCTTAGCTACTGTCCAGGCTGCCGGACCTGAAATCCGGGCTTGTGCATACTCTGCCCTTTGGGCTGAGGTTGACTCCGTTAAGGAGTTGGTGCCGCTTTCTGCGACTATGCTACTGAAT
GAAAGTAACAATCCTACTTTTATAGACAGGGAGTAACCGAAATAGGTTTAGGACCGAAAACGGTACATATAAAAGCACTGTGTACAACACCCAGGACATCCATGGATCGTCAGTTATTTGAAAATACAGAAGAGCGACCACGTACATTGCACCAGCTATGTGAAGTTGTGAATAAACCATTGCTGGAGCTGCAACTTGGCTGTGTGTTCTGCAAGAAGGCATTGACAGCGTCAGAGGTATATAATTTTGCATATACAGATCTAAGAGTAGTGTATAGAGACGGGTATCCGTATGGAGTGTGCAAATTCTGTTTGCTATTTTATAGTAAGGTCCGAAAATTAAGATATTACAATTGTTCAGTGTACGGGGCTAGCCTGGAAGCACTAACTAAAAAAAAGTTATCTGATTTATCAATAAGGTGCTACAGATGTCAACATCCGTTGACACCAGAGGAAAAACAGTTACACTGTGACTATAAGAAACGGTTTCACAAAATTTCA
CATCATCAATAATATACCTTATTCTGGAAACGTGCCAATATGATAATGAGCGGGGAGGAGCGAGGCGGGGCCGGGGTGACGTGCGGTGACGTGGGGTGACGCGGGGTGGCGCGAGGGCGGGGCGGGAGTGGGGAGGCGCTTAGTTTTTACGTATGCGGAAGGAGGTTTTATACCGGAAGTTGGGTAATTTGGGCGTATACTTGTAAGTTTTGTGTAATTTGGCGCGAAAACCGGGTAATGAGGAAGTTGAGGTTAATATGTACTTTTTATGACTGGGCGGAATTTCTGCTGATCAGCAGTGAACTTTGGGCGCTGACGGGGAGGTTTCGCTACGTGGCAGTACCACGAGAAGGCTCAAAGGTCCCATTTATTGTACTCCTCAGCGTTTTCGCTGGGTATTTAAACGCTGTCAGATCATCAAGAGGCCACTCTTGAGTGCCGGCGAGTAGAGTTTTCTCCTCCGCGCTGCCGCGATGAGGCTGGTTCCCGAGATGTACGGT
TTCAGCTCGTGTAGCTCATTAGCTCCGAGCTCCCCAACCTACAGCCTGAGAGGCACTGGCTCGGTTGGGTAGCCAGCCTTTCGGGTAATAAAGGCTTGTTGGCATTCGGCATCTACCCGTGCCTCCTGTCTTGTCTTACTCGAGCGAACCCACAACTCCGTCCTGCTGAGCTCACAGCTCGCGGGGCGGTGAAGAACACCCAACAGTTGGCGCCCAACGTGGGGCTCGAGTAAGAGAGACTCGGCTCGAGTAAAAGAAGACCCAGCTCGAACGAGAAGACTCCGGACAGGTGAGTAGTTGCGTGTTTTCCCCGGGATGAAGAGAAGGGAGTTAGAAAAGAAGCTTCGTAAGGTTAGGGTGACACCCCAACAGGATAAATATTATACTATAGGGAATCTTCAATGGGCCATTAGAATGATAAATCTAATGGGGATCAAATGTGTGTGTGACGAGGAGTGCTCGGCAGCAGAGGTAGCCCTTATCATAACCCAATTTTCAGC
AGAGCAATCAGTGCATCAAAATTATATCTAGCCGAATTCAATCATTATCTTCTCAATATTTTAATTCTTAATCTACCGTCCAGAGATGAATAGTTTTTTCAAATCACTCAGATCATCTAGCAGCAGGGAGCTAGATCACCCTAGGGTTACAACTACCCTCTCTAAACAAGGAGCAGACATTGTTGTACACAATCCTTCTGCTAATCACAACAACAAGGAAGTTCTCCAAAGAGCCATGGATAGCTCTAAAGGGAAGATTTTGATGAACAATACAGGCACCTCATCACTAGGCACATATGAGTCTGACCAGATATCTGAATCAGAGTCTTATGATCTTTCTGCTAGAATGATTGTTGATACAAATCATCATATCTCCAGCTGGAAAAATGATCTTTTTGTAGGTAATGGTGATAAAGCTGCAACCAAGATAATTAAGATACATCCAACCTGGGATAGCAGAAAACAATACATGATGATCTCAAGGATAGTTATCTGGATAT
GGCCATCCGTTATAATATTACCGGATGGCCGACCGCTTACCTTATCTATCCGTACTGCTTTATTTGAATTAAAGATGTTACTTTTATGCTATCCAATGAAGCGTAGCGTCTGGGAAGCTTAGTTATCAGTTCCAGACGTGGGGACCAAGTAGTGTATGACCACTTTATTGACTGTCAGCTTTATAAATTGAAATTAAAACATAAGTGGTCCATGTACCTTTAATTCAAAATGCCTAAGCGTGATGCTCCTTGGCGATTAACGGCGGGGACCGCCAAGATTAGCCGAACTGGCAATAATTCACGGGCTCTTATCATGGGCCCGAGTACTAGCAGGGCCTCAGCTTGGGTTAATCGCCCAATGTACAGGAAGCCCCGGATTTATCGTATGTACAGAACTCCGGATGTGCCGAAAGGTTGTGAAGGTCCCTGTAAGGTTCAATCGTTTGAACAACGACATGACGTCTCTCATGTTGGTAAGGTTATTTGTATATCCGACGTAA
CATCATCAATAATATACCTGACACTTTTGACGTAATGACGTCAGACGTAAGTTGCAAGTGCCACGTCGTCGTGGGCGTGTCTTTTGTGACCTTTGGACGGGCGTTTCGCTGGCCGGGTTCCCAGTTTCGGGGCCGTTCCCGAGAACGTTGAGTCATGACAGCTGACCGGGCAAAGTCGGATTATTTGGGCGGTCACGCTGTACTTTTGACCCTATTTATGACAGGTGTGTTAATTTTTATGGTATTTGTGGAGTTTTTGTTCCGCATTATAGATAGGATTTTCTGCTGAACTGTCATGATGTTCCGCACGCACACAGTTAATGATTGATTTTGACCCAGCCCTTTTCTCTTTATATACCTGTGCAGGTTTTAGTCCTGTCACAGCTCTTTTTCAGACTCATGAGCTCGGCTTATGAAGCGTTAGCTGTCCTCTTGGGTTCTGAGGAAGAAATGCGCAACTGGGAGCTGTCTGTAAGTCCATCTTTTTTAGAGCTTTGTGA
ATGGCACATGAAATACTGATTGCTGAAACAGAGGCATTTCTAAAAAATGTTGCTCCTGAGACCAGGACAGCAATAATTTCAGCAATAACAGGAGGAAAATCAGCCTGCAAATCAGCAGCTAAACTGATTAAGAATGAACATCTTCCCCTAATGTCTGGAGAAGCCACCACAATGCACATCGTTATGAGGTGCTTATATCCTGAAATAAAACCATGGAAAAAGGCAAGCGACATGCTGAATAAAGCAACTTCTAGTTTGAAAAAATCAGAAGGAAGAGACATAAGAAAGCAAATGAAAGCAGCTGGAGACTTCTTGGGAGTGGAGTCAATGATGAAAATGAGGGCCTTCAGAGATGACCAAATAATGGAAATGGTTGAAGAAGTATATGATCACCCAGACGACTACACACCAGACATCCGAATAGGAACAATCACAGCTTGGTTGAGATGCAAAAACAAGAAAAGTGAAAGATACAGGAGTAATGTCTCAGAAAGTGGAAG
CATGCTCATTTGAAAGCATACGCTAAGATTAATGAGGAATCCTTGGATAAGGCTAGGAGATTGCTTTGGTGGCATTATAATTGTTTACTGTGGGGAGAAGCTAACGTTACTAATTATATTTCTCGTTTACGTACTTGGTTATCAACACCTGAGAGATATAGAGGTAGAGATGCCCCAACCATTGAAGCAATCACTAGACCAATCCAAGTGGCTCAGGGAGGCAGAAATAAAACTCAGGGTTCTAGAAAACCTCGTGGATTGCAACCTAGAAGAAGGAAAGTTAAAACCACAGTTGTCTATGGGAGAAGACGTTCAAAGTCCAGGGATAGGAGAGCCCCTTCACCCCAACGTGCGGGCTCCCCTCTCCCACGTCCTTCAACTAGTCACCACCGATCTCCCTCGCCTAGGAAATAAAGAACCTGCAAGGCATCATTTAGGTAAATTGTCAGGATTATATCAAATGAAGGGTTGTGAATTTAATCCTGCATGGAAAGTACCAG
GTTAAAAAAGAACTGGCTTTCTGAGGCGTTTCAGAATGGAACGATTCCTAAATTACTTTGGTATTCACGGAGATGAAGCAGCGGATGTTTTGTTGTTTGGACAGATCTCGCCAGAGTGGACATGCTCTCATCACCGTAGGGATTGTTTGATGTGGGGAATATGCGCAAGACAGTTCTTTTCAACTTGTTGCGAGATGGCTGTTGATCATGCGGAATGGGGCATGGCTGATCAACTTGTAAAAATTGCTTCAACTGCGCTTCATGATAAAGATAGAGTATGGCTTAACCTGCTTAAATCGCTTGGCATATTGAGCAACCAATATAAAGATGAAGTTCAAATCAGAATAGATGATATTTATAGGAAATATGTAGAGGTAGGGGTAAGGGCTGATTTTCAAAGCTTCCGCAAAAAACGTAGGCCAATGCGTACATATACAGATGATAGCTTTTCATTAATGCATTGCTTTTATTTACCATATACTAAGGATGGAATTGTACCT
TGGTATCAGAGCTTGGTTATGTTCTTACAACGATGGGAGCTTAAGTTCTTCCATTAGGTCTGAGGAAAGAGTTGGTTGTATGGTGTGTTTAGTTCCTATCTGTATTGTTATTCCTGTGTTCATGATATAGAAAACGATCATCGCGAAAAGGGTGAAGGCACTATATCTGGCAGCGAGAGGAGAGTAAGTCCAGTGAAACCCTTCGCATGACGCTAAAGGTGATCTAATCTATGTCTAGAATTTGGGAAGAAGCAATACAGAAATGGTATGAGACATCCCATACAGCTAATCTCGAGTACTTAGATCTAGCTTCAAAACCAAAAGTTTCCAATTCAGAAATTTCACACAACCTTGCTGTAGTTTATGATCGTTTGAATCTGTTTAGCCGTGTCTCTATTAAAAATTTCAAAAGTATCCAAGAAACCTTAGAAAAACAAGACCTTAGAATTCGAAAGCTTGAGTCTAGTTTGAAAACCTTAACCAGTGAGTTTATAGCCCAT
GGCACGGGGCTTAGTATTACCCCCGTGCCGGGGTCAGAGACATCACGTGACTCTCACATTATTGTTTAATATATATATGTGTGTTGGGTTGATTATTTTATTCAATAAAATATGGCTAGACAAGTTATATGCTGGTGCTTTACATTAAACAATCCTCTCGCTCCTCTCTCTCTTCATGAAAGTATGAAATACTTAGTTTATCAGACTGAAGCTGGTGATAATGGAACTATTCATTATCAAGGCTATGTGGAAATGAAGAAGAGAACTTCTCTGGTGCAAATGAAGAAATTGCTTCCTGGTGCTCATCTGGAGAAGAGAAGAGGTTCACAAGGAGAAGCTAGAGCTTATGCTATGAAAGAAGATTCAAGGGTTGAAGGTCCTTGGGAGTTTGGAGAGTTTAAGGAGGTTTTGGAAGATAAGCTGCGTTCTGTCATGGAAGACATGAAATCAACTGGGAAACGTCCAGTTGAGTATATAGAAGATTGTTGTAACACTTACGA
GCGCCAGTCATCCGATAGACTGAGTCGCCCGGGTACCCGTGTTCCCAATAAAGCCTTTTGCTGTTTGCATCCGAAACGTGGCCTCGCTGTTCCTTGGGAGGGTCTCCTCTGAGTGATTGACTACCCGGCTCGGGGGTCTTTCATTTGGGGGCTCGTCCGGGATTTGGAGACCCCCGCCCAGGGACCACCGACCCACCGTCGGGAGGTAAGCTGGCCAGCGATCGTTTTGTCTCCGTCCCTGTCTTTGTGCGTGTGTGTGTGTGCCGGCATCTACTTTTTGCGCCTGCGTCTGAATCTGTACTAGTTAGCTAACTAGATCTGTATCTGGCGGTTCCGTGGAAGAACTGACGAGTTCGTATTCCCGACCGCAGCCCTGGGAGACGTCTCAGAGGCATCAGGGGCCCGCTGGGTGGCCCGATCAGTAAGTCCGAGTCCTGACCGATTCGGACTATTTGGAGCCCCTCCTTTGTCGGAGGGGGACGTGGTTCTTTTAGGAGACG
GTAATCTTACCACTGTGTGTGTGCGTGTGTGTGTGTCGAGTCGTGTTGTCCGCACATTTGAGTCGTGCTGTCCGCACATATTTTATCTTTTGGGTACAGTGTGTTAGATTTCCCGAGGCATGGCTTTCCAAGGTACCAGTAGGACTTTAACTCAACAGTCCTCAGCGGCTACGTCTGACGATCTTCAAAAGATATTATTTAGCCCTGAAGCCATTAAGAAAATGGCTACTGAGTGTGACCTAGGCCGGCATCATTGGATGCGCGCTGATAATGCTATTTCAGTCCGGCCCCTCGTTCCCGAAGTAACCCACGGTCGTATTGCTTCCTTCTTTAAGTCTGGATATGATGTTGGTGAATTATGCTCAAAAGGATACATGAGTGTCCCTCAAGTGTTATGTGCTGTTACTCGAACAGTTTCCACTGATGCTGAAGGGTCTTTGAGAATTTACTTAGCTGATCTGGGCGACAAGGAGTTATCTCCCATAGATGGGCAATGCGTT
TAGTAGTAGACTCCGAGATAGAGAAATTCAGGAAAATGGAAAAATATAGGGAGATTCATCAAAGAGTCAAGGAGATTCCTCCTGGGGGGGCTTCTGCATTAGAATGTTTAGATTTGCTTGACCGTCTTTATGCAGTCAGACATGATGTAGTTGATCAGATGATCAAGCATGATTGGTCTGACAATAAAGATATGGAAAGACCTATAGGTCAAGTTCTGTTAATGGCTGGTGTACCAAATGATGTGATTCAAGGTATGGAGAAGAAAGTTATACCTACAAGCCCTTCAGGACAGATTTTAAAAAGCTTTTTCCGCATGACACCTGATAATTATAAAATCACAGGTGCCTTAATTGAGTTTATCGAGGTAACAGTGACTGCAGATGTTGCTAAAGGTATCCGTGAAAAGAAATTAAAGTATGAGAGTGGTCTTCAGTTTGTGGAGTCTTTATTAAGTCAAGAACACAAAAAAGGTAATATAAATCAAGCTTATAAGATCACA
GATTTAACACTATGGTGTTGAATCCGTGAGGAAACGCGTTAGCTCCCTCTGCCTGATGTTGCGGAGTAGGTCAAGGAAAAGACCGTAAACCGGAGTTTGTGGCGGCTCCTAAAGTAAGTCACCTCACCTCTTATCACTGTTTTTGGAGTAGCTTGTCCGGTCCTCTCCTTCGTGAAAAGGAAGATTCTACCAAGCAGGCCACTGTCACGTAAGCAGCGTTGTAGCACACCGTGGTTTCCATGGAATGCTCCGTTGTTCCCTGACAGGCTTGAGTGGGGTTTTCTCTTTTGTGGAAGGCGTTATGGATCCAAGTGAAACCAGTACTGCTTCTTTTGAAGCTGTATAGAGGTCGACTAGCGATTCTTGCATGGGACAGCCTCTCGTTGAGGTCCTCATAACTGTGCAGTCTTCTTGACTAGTCTTCCTTACATTGATAGGTCCGTAGCTGGGCAACGGTGGCGTCGATTTGCGCCGCTTCCGTTGTGGTGATGCGCCTCCTG
TAGTAGTAGACTCCCTAAAGAGCTACTCCACTAACAAGAGAAATGGCAACTATGGAGGAAATCCAGAGAGAAATCAGTGCTCACGAGGGGCAGCTTGTGATAGCACGCCAGAAGGTCAAGGATGCAGAAAAGCAGTATGAGAAGGATCCTGATGACTTAAACAAGAGGGCACTGCATGATCGGGAGAGTGTCGCAGCTTCAATACAATCAAAAATTGATGAACTGAAGCGCCAACTTGCCGACAGGATTGCAGCAGGGAAGAACATCGGGCAAGACCGGGATCCTACAGGGGTAGAGCCGGGTGATCATCTCAAGGAAAGATCAGCACTAAGCTACGGGAATACACTGGACCTGAATAGTCTTGACATTGATGAACCTACAGGACAAACAGCTGATTGGCTGACTATAATTGTCTATCTAACATCATTCGTGGTCCCGATCATCTTGAAGGCACTGTACATGTTAACAACAAGAGGTAGGCAGACTTCAAAGGACAACAA
GTTAAATTTGGGATGGTCAATCATGCAAGACGCATCGTTGGTTCGAAGCAGCGTGCAACGTTTTCTAAAATATACTAAAATAGATGGGAAAGAGCCGAAATATATATACTATAGATTTTCGAAGAATATGAGGGAAATACGGCGTAAACGTGGTGTCAAATATAAAACTGATGATACTTATTTCGAGCGTAGGCGTGATCAAGGAATTCTGAATTTATATGGCATACAGGTAGCGGTAGAATCTAGCTGGGAAGATATATTAGATGGAGAGCCACAGTATGATACATTGAAAATCTTTGAACGTTCAGTACTTAACCTGAGAGATTTGATTCCTGAGGAGGAATTCTTGAGGAATTATCGCGTAGAAAAAGAGCATCCGTTTCGTGAATTTGTTGAAATGAGAGCGAAAGCGGAGATGCAGATATATGGGGACTTGCCCGTTAAAGCCTGGTGTAGCTTCATAAGAGAGTACGCAGAGCAAATAAAACATGAACCTTTAG
ACCGGATGGCCGCCCTTTTTTGGTGTCCTACACTTTATCCCAGGCCCAAGCCCAAAGCAACCACAACCTTTACTTTTCTATGGGACCACTATAATTATTCCAACCTATCAAATCGCTCCAGTACAGTCTATATAATTATGCCTTGGTGAGTCAGCGTGGTCCCTATAAATGAAAGCAGTCTAAACCCATACCTCTTTAATTCGAAATGGTTAAGAGGGATGCCCCATGGCGTTTAATGGCGGGGACCTCCAAGGTTTCCCGCTCTGCTAATTATTCGCCTCGTGGAGGTATGGGCCCTAAATTCAATAAGGCCGCTGCATGGGTTAATAGGCCCATGTACAGGAAGCCCAGAATTTATCGCACGTTACGAGGTCCTGACATCCCCAAAGGATGTGAAGGACCATGCAAGGTTCAATCATTTGAGCAGCGGCATGATATCTCTCATATTGGTAAGGTTATGTGTATTTCTGACGTGACGCGTGGCAATGGTATTACTCACC
ATAAATTTATTTTATCATTTGTTATTACGTACGGCGGAAATAACTTTTCAATTCCCAACCGCTGATTAACGTCAGCACCCCAGTGCGGCACTACTGTGTCTCACTAATTGGTTAACGATTTCGCGGCGATTTATCGTCTCGAATCTACAACCATTCTACCCAATACCAAACAATACCAGGCCGCCAGTACCTCAAACTAACCTGACTTTATCAAGCATTCCTTGGTAGTAAACGTCAAAACAATGCCGTCAATTAATAGGACAATCACTGGCACTGAGTTGTCCAACAACTTGTCCCTCAAAGGGAAAATCACAGTGTTCCCATTAGACCCTTTCACAGAAGAGAAGTTCGACTTCCTCAGAGAGAAAAACTTCAACCCTAAGAAGGTCTTTTGTGCCCACAGATTGCAAGTTTTGGTCGACCACTTCAATCTCCACGGCTGCTCATTCAAGAAAATGCCAGTTCCGCTGATCAATGCTTTTGGCTACGACTTTTCGAAG
ACCGGATGGCCGCGATTTTTTTTAAAGTGGTCCCCGCATGCGCTGGTGTCCAATCCTATCCGCTCCTCAAAGCTTAATTATTAAGTGGTCCCCTATATAACTTGGTCCCCAAGTACTAAAGCTAAACATGTGGGATCCTTTACTAAACGAGTTTCCCGAGACCGTACATGGTTTCAGGTGTATGCTAGCAATTAAGTATTTGCAACTGGTAGAAAATACGTACTCTCCAGATACATTAGGGCACGACTTAATTCGTGATTTAATTTCAGTTATTCGTGCTAGAGATTATGTCGAAGCGACCCGCCGATATAGTCATTTCCACACCCGCATCCAAGGTGCGTCGCCGGCTGAATTTCGACAGCCCGTATGTCAGCCGTGCTGCTGCCCCCACTGTCCTCGTCACAAACAAAAGGAGGTCATGGGTGAATCGGCCCATGTACCGAAAGCCCAGGATGTACAGGATGTACAAAAGCCCTGATGTGCCTCGTGGTTGTGAGGGT
AGTTTGTAGTGACTATTATATAAGATTACTTAATGCCTTCGTATTTGAATATAATAGAAATACTGCTCAATAAACATGACAGAATATAAACCAATTTTGTATCCATTCATAGGTAAAATAGATGACTCAAGATCAGATTTGCATTTAACGGTAGGAGATTTTATAGACAGATTAAAGAATGGGAATGTTTTAAGGATAATAACTAAACCAAACGAAGATTATATCGTAAAGTATGATGGTATTTATACATACCTTTTCTGTACAATCAAGGATTTAACAACATACTATCTTAATGTACACAATGTAGATATTCTCAATGATCCAATATACCAAGCAAAAGAGATAACCGCCCCAAGACTTGATCCTACTGGTAAGAAAATGAATTTGTATCAATTCAAGAATGGTGTCGAATGCTTTGTGCCGCTTAAAATGTGTAATTCAGATATCTCTATTAGAATGTGTTTCTTATCAACGTTTGTCAGGAACGCAATCCTTAGTTA
ATGGAACCGAATAAAGAATTAGAACAAGCTATAGCTAATAAGTTTCTAACTCCAGTTAAGTTTTCTATGGAGATAGAAAAAATTGTTTTGGAGGAAGGTGTTAATTATATTGATGCCATAGTACAGTATTGCGATACTAACAATATTGAGGTAGAATCGGTTACAAAGTTAATTTCAAAACCACTAAAAGAAAAATTAAAATGGGATGCAACCCAACTTAATTTTATGAAGGCAACTTCTAAAGCGAAATTACCAATTTAATTATGCCCACTCAAGCAGTATTCCCAATTCCAATTTATTATGAACAATCTATTGATGAGGAATATGAGAATATTCAATCTGAATTATATAAAATTTTTAATCTTGTAAGATTTACAAATAATAATGATAATAATCATGATCTAAGTTTAGATCGTGATGACAAGTTGTTTTCTGATAATCAAATTGTAAAGTATAAATGTAATAATCTTATAAATTTTATACATCACTCTATGGTTGAT
AACAAATCTCCCACCGGTATAGCCTATGACATTGAGATGAGATATGAGCCGACATACGCACCATGATTGAAACTGTACAGACAACTAACTACTACTTACTTTGGGAACATATGCAGCGCAGTACTGAGTTATTGACAAAGTTGACCGGCATCTCCCAGCCTACGGAATCAAAGTATATAACAGTTCGTCGATCATTTGGGACGAGACTCGCACGATTATTTGATATTCATGGCTCGAAGTATCCAGATCAATTCTTACTCCAGGTCAGACGGCACAGAAGACTCGGAATTTGCATCTATATGGCGTATCCAAAGGTGTCAACCGTTAAGGAAGCGTTACGAAAAGCGGGAAGTACAAAACCAACCGTCAATGTTCTCAAGAGTGGTGGCACAGATAATCAATTTTGGGCATCGATTAGTAGCTATGATGCGACCGTAATTAGTGATTTAACGGGATCAAATGGTTTAGAGTTGTTTGTCTTAACGTTAGATGAGAAGACT
AGAGCAATCGGGGCATCTAATAATTCTAGAAAAACAACGATATACTCAAGAAATACTATTTCAGGCATGTCAACCGCAAGGAGTGCTGCTTCTGAATTCGTCAAAAGCTATGGCACAAGAGACAACAGAGCAATCAATGATTGCTATTCTGTCTTCTCTGGAGAAGGTGTCAACTTTCTCAATTTGTTCATGCATAACAATGCAGGTATTAAATCTGCATTCAGCATCAACGATTTGGGCAGGAATGAGGATATCAAAATCCATGAAGCTGAAGTTATTGATTCATGCCATGATTATCATTACTTTGAGAAGTTTGGGTTAGACATAATATTCTGTGAGCATGAAATGAGCCTGGTTGTGGGGAAACCAGGTGTGAAGAATACAGGCTGCAAATTCACAATGCACAACCAAATTTTCAATCCTAATTCTGATACACTTGCTTTAACTCCTGGAACAGTCTCAGAAAATGAGTTCTATGAAAAAATCAAAATAAGATCAAA
GAATTATCTGAGAAACAAAGTCTCACAACCCTCTGCCTCCAACAATAAAGCAGATTTCTTTGCTCTTCTAACAGCTATTACTTGCCACAATGGACCACCTCACTTCCCTTTTCGAGCTTTTTGCTATCACACCGAAAACACAAAACAATCTACAGTTTGTTGGGATCTACCACAGACCTCCACACTCCGTTCGAGCAAACCTCCGCAACGTTGAGAAACACAAAATCACAGTCGCTCACGCCATGCACAAGTACCTTTACCCGCATGAAATCGACTTCGTTATCAACCAAATGCGACGCTCAGACGTCACTGAAGATGCCATACTTGCTGACTTTTTCGACAACAACGTCGAACCACTTGAACCTGTTCTTGACGAACACTTCGAACGTGGACTCTCCGCAATGCTGGATGCTTTTCGCCCTCCGCAGAAATGCCTGCCTGCCCACATCTATGATGTGCAGCACCACTACCCATACAAATGGCAAGTGAACGCTGAAGCC
GGAAAAAACTTTTATAAATCGTCTTTTCAATGGTGCCGGAAGGTGCCCGTCAATCGTCCGACGCAAACAATAAACTCGCCGTTGGCGCCTGCACCCGCTCGCGCCTCGTACGGTCCCCGGAATCCTCCAACAGGTGGCTGACTGGGATGTGGGATATGACGAGATCCGACGCTTTCGAGCGCATAGTCACCTCTGAGAATGATGGTGTCTGCTCGCCACGATAGCCAACGCCCCATCTACCAAGTACGGGGTCCGCGGCTTGAAGGACTACGAGAGTACGTCTGGTGGTGCAACAAGAAGTGCTTTATTAACCCCACACACGTAAGGAATACGTATGGCCTTTCCATTAGCGGTCGTGGCGCAGACAGCAGGACGCTTTCTGCCCGCCCTTGCTTCCCGGCTGGGTGTCTCCGCCAAGATGGGCGAAGTTCTGAACTTCGCCAAGGCGAACCCGACTACCTTCATGCTGGCAACCAAGGAAGTCTATGACCAGGGCGTTT
AAAAGTAGGTGATAGTATAAGATGACTAAATTAACATTAAAACAACAGAGGTTCGCAGATGAATATATAAGACTAGGGGAAATTACTAAGGCAGCAGTTAATGCTGGTTATAGTACCAAAACCGCTTATGCAGTAGGTAGCGAAAACTTGAAGAAACCAAGAATTAAAGCCTATATTGACGAACGATTAGAGGAATTAAAAAAACAATCAATCGCACAGCAAGATGAAGTGTTGCAGTATCTTACTTCGGTTATGCGAGGGGAAGTAACTGATCAAGAGTTGATACCTATCGGAATCGGTAAAGGCGAAATGGAAGTAGAACGACTAGAAAGACGTTCTGATACTAATGCTAGAACGAAAGCAGCAGAGTTATTAGGTAAACGTTACCGACTATTCACTGATAAACAAGAAGTAGAACACACTGGATCGGTTCAATTTGTGGATGACATCTAATGCGAGTGAAGTTAAGTGAGTTAATACCTGAACACTTTCATTCCTTA
ACCGGCGCCTGTACTCCGTACTCCGCACCCTACGAGGAAGCTGCAGACACCGCTTAACGAGCCACCCCGAACATGGCGAAAAACGGCAACTACTCATACAAGAGGTGGGTCTTCACTATTAATAACCCTACCTTTGAAGATTACTGTGCCGTAGTTGAGTTCTGCAATCTGGATAACTGCAAGTTCGCGATAGTCGGCGAAGAGAAAGGAGAGAAAGAAGGCACACCTCACCTGCAGGGATTCCTGAGTCTGCGAAAGAATGCGAAAGCTGCTGCGCTTGAAGAGAACCTGGGAGGAAGAGCCTGGCTGTCTCGAGCTCGGGGATCTGACGAAGATAATGAAGAATATTGTTCCAAAGAGTCGACATACCTTCGAGTCGGTGAACCAAACCGAAAAGGTCGCTCAAGTGATCTCCCCGACGCGGCATCCGATGTGCTCGCTGGTCTGCCGATAACTGACGTGGCCCGGAAGTACCCGACGACTTATGTAATGTTTGGGCG
ATGGCTGCGTGACACACACACGCAGCTTACGGGTATCATACTGCTCTACTCTGCATTGCAAGAGATTAAAGTACCCATCATGGATTCAGTGTATGTAGACATAGATGCTGACAGCGCGTTTCTGAAGGCGTTGCAGCGAGCATACCCCATGTTTGAGGTGGAACCAAAGCAGGTCACGCCAAACGACCATGCAAACGCTAGAGCATTTTCGCATCTAGCAATAAAACTGATAGAGCAGGAAATCGATCCAGGCTCAACCATTCTAGGCATTGGTAGTGCACCAGCTAGGAGGATGATGTCTGATAGAAAATACCACTGCGTCTGCCCGATGCGCAGCGCAGAAGACCCCGAGAGGCTCGCGAATTACGCGAGAAAACTTGCATCAGCCGCTGGAAAGGTGACAGATAAAAACATCTCCGGAAAAATTAATGATCTACAAGCTGTGATGGCCGTACCGAATATGGAAACATCCACATTCTGCCTACACACTGATGCTACAT
CCTTGACCCACCGCCAAGCCACCCTCTACCAACGCCAAACCACCTCCCCACCAGACGCAAAAACACCCCCACAAAAACGCAAAAACGCCCTTTACAAACCGCCAAAAGACGCCCAACCAATGCCAACGCGAAACGCATATATCACAAAGACACTAAAGACGCCAATGCCGCACGTCAACATAATAGACGCACGCCCCGACGCTCCCATAACTCAATTCGCCCTGGAGAATCTCATAACCCAGCCGGACCCCCGGGAGGCTAGACTCTATGCGCTGGAGGTTAAGCTAGCCCAAATAGAGACTCAGCTGAAGGACCTCCAGAAAATCGCCACAGCTACCGAAAGAATCCACGACTTAGAGGCGCGCCTCAAAAGCCTCCAGAGCATGGTGGCGGAGCTCTACAGCATGGTGACTAAGCTCACGGAGGCGCTAAGAGAGCCGCCAAAAGAGGCGCCAAAGCCGGAGCCCCCACCTCCCCCACAAGAAAAGCCAGAGGAAAAT
TGGTATCAGAGCTTGGTTTGGTTATCAGAATGATGAGTGAGTAGTCTCTCACTAGGGGGAGATGTAGACGCCTACATCTCTAAGGTATGGAAAAACTTTTGTGTGGTTATCTTTCAATAAGTCGAATTACTCAGGTTTTAGTCAGGATTTATGGAGCTATTATTATTCATATTAAGTAGCAGAACTGTGAAGTAGGAAAGTTCTCTGAACTGTACAGATGCTAATAAAAATGTTTTGTTAGTATAAAGCCCTTAAACTGCAAAAGTACGTAAGCCATAAGACGCCAAGAGAGCGCAGAGGACTAAGTTGAGCAGAAAGATGGGTATAAAAGCTGACAAACATAATAAAAGGCAGAAGTCTGTTTTGAGTAAGGGAATACTTCATGGTTAAGGCTATATTTATGAATATATGTATAACTCTGTATTATCAGGATTAAAAGAGTAGTAAGTAAGACGTACCATGGATAACCAGTTACTGAAAGCAATTTCATACTAAATGAA
GTAGAAAATTTGTTGAGTGTAAGATTGTGTAAATGTCAAATATACATTGTTATGGATCCGACCCATCCGAAGGACACTTTTGTATCTATAGATTCGATGAAGGACAACCATTCACTGTTAAATTTCGTCAGAAAGGGAAGATTCAGCACATTGAGCTTGAGAACTCGATTGGCCATAATGGTGCTATTAACTACGGTAGTATTTTTGATACTATTAAGTATTTCACTAGCATTGTCGGCCTTACCCTAATTAATAACAATATGACTATAGATCTGAATTCTGTCGCTGTGGATAATAGGTTTAGAGGTAACGCTACCATGGTGGCGTTGAAATGTAATGTTTTGGGTAACCTATTCCTTAAGAAGATAGTCTCTAGTGATTTACAGTTAACACTGAAATTTTATTATAATAAACAGATTAGATATGATGTATTTGCTGGGATGTATGGTTTAATTAATTTGCGAAATTCGAAGTTTAACGATAATGCTTATAACTATGGC
CAATCAATATATATACCGCATGCTTGGGAGGGGATTTCGGCTTGAAAAGTGATTTTCTTTTTACTGTACTTTTCTTTTTGTTTTCTACATGTTTCATTTTTTGTTTTCTGGTTATTTTACGTTTAAATTGTCTAATTGCTTTTAAAAAGTTGATTTGTTCGTTTTCTGTTTGAATTGTGGGCGGTTAAATTCTGTGTCGATCTTGGTCATGTGTTTCGGATTGGCGCTTAAAGCGCTTTCATTTCCCGTAAACGGTGTTGTAATTTTCGAGTCATCACAACTGACCTTGTCGTCCGTGCGGGGTAAGACCATGGAGTTTCCCTTTTCTGTTACTCCTGATAGCCCTAAGTGGCCAGTGAAGCGAAAATGGGAAGGGATAGAATGTGGCTATATAAAGTATGGGATACGGGCTGGAGAATATTCTCCGGCTGGTCCAAGGGCTGTGCGTTACCCTCTTCCATTTTGATGAAATAGATAGAGAGTTGGAATTTGATTCTCAT
GGATCCCTATGGTAGCCGTCCTAGCCATCCTGATGATGGTGCACTGCATGGTATACTTGTGGCATTTATTGCGGTGCTTTGCCTCATAGGTTGCCTTTGGGCAGCATACCGACTGTTCCTTAAGGAGTGCCTTACTGATTGCAGTCAGCACACTTCATCAGGCGTCGTCGCGGGTCCTCGTCCGGCTGCAACAGGTCCTACTGCTGTTGTTGTACATAATGGTGCAGAAGCGCAAAGATCTTCGGCGTTCTGATGCCGGTTCTGCCGTTCGGGCCAAACTGCATAAGGCCTCGACTGGGAAGGCCTTCCCTGTAGGGAAGCGGGCTCCTCTGCAGATACGGTCCTATGCATGGGAGACGCCTGCCACGGCGACCACCCCTTCCGGACCTATCAGTATTACTGACGGTACCATCTTCATGTGTAACACCATTGACCCTGGGACTGGAGACGATCAGAGATCGCGGCATACCACGATGCTCTATAAGATGTCATTGAACGTG
ATAAGTGTAGAATCGAGGTTCAATTCCTACGACAACCCTACACTTTTCACTTTTAAGTTGCCATACTTAATCGTATCTTTCCTTTATTTCTTACTTTATCGTATTTGTCATGTCGAAGTTTGTTGCCGCTGATGAGTATATTGTCCCATCGTTCCAATGGTTGCTCGGACCTACCAGCAGCCAAGTTGAGTCTTTCGATTCCTCCGTTGCGGGCTGGATAAAGAGATATGAAGATGAATCAAAAAGACCTGAAAGCACAGTAGATGGAAGCTGTGAATCCTTTGTCCTGGCCGTTAAACCCGTTATGATAGGTGGTCAATGCGAACCAGCCTATGATCAGGCCAAGTGGGCCGAAACGTGCCTCAATGTTACCAATCTAGCATCGGGACTAACCGGAGTGAGACTAATTCCGCTCCCGGAAATGGCTCGTATGATATATCTTGATGAAGAGGATTCGTTTGTTGACGAATCCGAAGTCGATGATTGGTATCCTGAAGACA
GATAAATCTTCCCGAAGCAACCACGTTTGACGTAACCTACTGAAGAGTCCCCCGGAAGTTTCACTCAGGAGTTGAGTCCTTGAACCCCAGCATTCAATCAAAAGAACATATCATCATCATCATTCAAATCGCTTTCTTCGTACTTGTTGTTTGTTGGATTTCCTTAAAATGACGGAGTATACAAATTTGCCAGTTAAATGGACGAACGGCATAGTCATTTCAGACGAACGTATGATGCTCGATCCCTTACCGTCAGAAGTTTCAGCCGTACTGGACGCACCAATCAACTATTCCTATCGGTACAACGAACTGCGGCGCACGCATAGTCTTAAATTATTCGGTGTTTGGTCGGGCTACATACCAAGTCATGCTGATAAGCATTTGATGATCTTCCAATTATTGCAGCAAGAAAAGGAATTAACAGGTGACGAGATAAGATTGGCGCTTAGGCAGATGCAAGGATCAATTAAGTTACCTATAAATGACAAGCTGCTTGATTC
TTGAAAGGGGGCGCTAGGGTTTCACCCCTAGCATGCCACTGCAGTCCCTGCGATACACTCCACACTTACGTTCTTGTGTGCGCGGGACCCGATGGACTTTCGTTCACCCACTTACAGCTGGACCCACGACACCGCGTGACCACTTTGCTGGATTGTGCGGACGAACACCGCTTGCGCTTTGCGTGACCGGTTAATACTCTTACCACTTTCCGCCAACTTGGTCGTTAGCGCTGTCTTGGGCACTCCTGTTTGGGGCTGTCCGACGCTCCACGGGCTCTCCCGTACAGTGAACTACGGTGATGGGGCCGTTTCGCGCGGGCTGATCATTTGGCCTGCTTTGGCTGACGCCCGAAACCCGCCTTTCACCCCCCCCCCCCTAAGTTTTACCGTCGTTTCCGACGTAAAAGGAAGCAACCACAAGCTTGACACCGCCTGTCCCGGCGTTAAAGGGAAGTAACCGCAAGCTTACTACCGCCTACCCCGGCGTTAACGGGGAACAA
ACCCAGCCTCGGCACCCGCTCCTTGGAACCCTCGTGCTTTCCGCGTGCTCTCTCTCTTCAAATCACAGAAATGCCTTCGATTACTTCTGTCTTCTGGTGTTTCACAATCTTCTTCACTTCCGCATCTGCTCCCGACCTCGTTCCCGTGTTTGAAAACACTCACGTTAGTTACGCCTGCTGGCAAGAGGAAGAGTCTCCCACGACTCGACGTCGCCACCTGCAGGGGTATCTGCAATTGAAAGGCAAGAGGACTCTGAACCAGGTGAAAGCCATATTCGGTGATCTGAAACCCCATCTTGAGAAACAGCGAGCTCGTAAGACAGACGAAGCTTGCGACTATTGTATGAAAGAGGAAACTAGGGTTTCCGGTCCATTTGAATTTGGGGATTATTGCCCTAGTGGTTCTCATAAACGCCGGCAAAGGGAAAGTGTAATTCGAAGTCCGGTGAGAATGGCGGAGGAAAATCCGTCCGTATTCCGACGAGTCAAGGCAAAGATTG
GTCACCTTCAAATTTGTTTGCTGTTTGGTCTAGATGTTTGGTCGGTTGCCTGTTACCGTGTGACGGAATACTAAGTTTTCAGGCTGCTTTATATACGCCTTGAGGCATAAAGCCTACGCTTTTCTAAAGGCAAGATAATAAGGTGATCTCATTATTCATAGTATTTTGCTTCGTAACGTATTAAGTTATGCTAATTCCCTAATCGATATGCAAATGTCTTATCTGACGGAGATATTGTTGACAGTCTCATTACAACAGTGTCCTAATAAATCTTTCATTACATTGAATAGTCGGCAACTCTGAAGCTTGGATTAAAAAAAACTTTGTGTCATTTGATTTGGTTAACTGTGACAAATTTAATGTTATAGATATAATAAGTGAAAGTATATTTTATCATGATAAAATCTAAGTTTCTTTACCTGCTGCTGACGCACTTACGTCATCCGTTCCATTGTATTAAGTACCCAGTGATTGAAAAATACGCACGAGGTACTTGTCTA
TTTTCAAAAATTCTGATATAGAACCATGACTACCTCTGCGGTACATGATTCTCACTCTTTGAGGAAAGGCGAGCGCAGTCGATGGACGCGCCGTACACTTTCCCTTAGCGTGCTCGGTCCCGCCTGGCGAAAGATGGGTGGGACCGGTGCGCTAAGAGGTACGCGCCAGCGGGGCTCCATGTGGGTCCCGGTCACCGTAGTTGCGGAAGCGGTGAAGCTCTCTAGGAGAGCGCATTATTCCGCTCCATCCTGCGCCAACAGGGTGGACGTCCGAGCAGGAAATGGACGTAAAATAATTGCTGCCGTGGTGGCACCCGCTACCAAAGGTGCGAAAAAGGCTCCGCTTCGGCCGAGCTTAGTATCCCCTAAGGTAGTGCCATCGTCACGGGGGGTATCCCGCCCCAGCGGACGCAAAGGTGCCTACTCCCACAGCTCCGGGACAATAGATAATAGGAGCTACAAGCAAGCACTAGTGGGAAATGCTAGTGTTAAGGAAACTG
GAATTCGGCGGGGTCGATCCAGCGTCGTGAGCGGTCTTTCATGGGCAATAAAAAACCACCAGTTTTTACGCTGGTGGTTGTCTTTGTAGACCCCTCGGCTCGGTGGTCTTGCTCGGTTCAGGTTTCGCATAATTTGCATTATGAAAACCTGAACCTTCAGCTCATCGAATCACGCGTAGCGCAAGGCCCCGCGCGGGTTCAGCCATTCGATGAGCGGCTTAAAAGATTTGGAAATTTTTTCCCTTTTTTGTTCTTTTCTGGCGCGTGCTTCGTTCGCCAAAATTTTAAAAGCTTCTGAGTCGTCAATTCCTGCTTCATGCGCAAGGATTAGCGCATCGTCATAATCCGGAAGGCGCTCTGCCTTTGAATATCGGTCTAGGCTGCGTTGGTGGATTCCCAGTTCTTTCGCAGCTCTGTGTACCGATCGCCCGTGTAGGGCTTTAGCTATCAGTTCTTGGTAGCTCATAAAAATTTCCAATTTCCAAGTTGAGACCAAATGG
TAGTAGTAGACTCCCTAAAGAGCTACTACACTTACAAGAAAAATGGCAACTATGGAAGAAATCCAGAGAGAAATCAGTGCTCACGAGGGGCAGCTTGTGATAGCACGCCAGAAGGTCAAGGATGCAGAAAAGCAGTATGAGAAGGATCCTGATGACTTTAACAAGAGGGCACTGCATGATCGGGAGAGTGTCGCAGCTTCAATACAATCAAAAATTGATGAATTGAAGCGCCAACTTGCCGACAGGATTGCAGCAGGGAAGAACATCGGGCAAGACCGGGATCCTACAGGGGTAGAGCCGGGTGATCATCTCAAGGAAAGATCAGCACTAAGCTATGGGAATACACTGGACCTGAATAGTCTTGACATTGATGAACCTACAGGACAGACAGCTGATTGGTTGACCATAATTGTCTATCTAACATCATTTGTGGTCCCGATCATCTTGAAGGCACTGTACATGTTAACAACAAGAGGTAGGCAGACTTCAAAGGACAACAA
GTTTTGAAACAAACAAAACAGAAAAGCGAACCTAAACAATGACTCTAAAAGTTATTCTTGGAGAACACCAGATCACCCGAACTGAATTGCCAGTCGGGATTGCAACCGTATCTGGGTGCGGTGCCGTAGTGTACTGCATATCCAAGTTCTGGGGCTATGGGGCAATTGCGCCCTATCCTCAGAGTGGAGGGAACCGAGTTACACGCGCATTGCAACGGGCTGTCATTGACAAAACGAAGACCCCGATAGAGACACGTTTCTATCCGCTTGACAGCCTGCGTACCGTAACGCCTAAGCGTGCCGTAGACAACGGGCATGCCGTTTCAGGGGCCGTACGTGATGCCGCACGTCGTTTGATCGACGAGTCCATCACGGCCGTTGGAGGATCCAAATTTGAGGTCAACCCCAACCCAAACTCAAGCACTGGACTGCGAAACCATTTCCACTTCGCCGTCGGTGATTTGGCACAAGATTTCCGCAATGACACACCTGCGGATGAT
ACTTAAAAAGATTTTCTATCTACGGATAGTTAGCTCTTTTTCTAGACCTTGTCTACTCAATTCAACTAAACAGAAATTTTGTCCTTCCTTCCGGCCGCATGTTCATGCTGCTGGAAGCTGGCGTGGAATTTCATTAGGTTTGCTTAAGTAGCCATCGCAAGTGCTGTGCTGTCCTCTAGTTCCTGGTTGGCGTTCCGTCGCCTTCTACATACTAGACAAACAGCCTTCCTCCGGTTCCGTCTGGGGGTTGTGTGGATAACTAGTTCCGTCTAGTTTGAAACCAGTAACTGCCGGCTATGGCTAGCAACCATGTCACATTGGCGTTTGCCAATGATGCAGAAATTTCGGCTTTTGGCTTTTGCACTGCTAGTGAAGCCGTCTCATACTATTCTGAGGCCGCCGCTAGTGGATTTATGCAATGCCGTTTTGTGTCCCTCGATCTCGCTGACACTGTTGAGGGATTGCTTCCTGAAGACTATGTCATGGTGGTGATCGGCACT
AGTAAAGGGGGATGACGAGAGACTAAGACAGTAGGAAAAGATGGAAATAAATAGAGCGGAAATTCGACGAGAAATAACACGGTACGCAGGATTAATAGAACAACAAACGCAAATAAATATAACGGACAATGATCAGGACATTTTAAAGACGTTGATTGCGGATTACAATCTTAGAATGCGCAGAGATGCACTTTTAGGAGAATTAGCACGGCTTGATGAGTTAAGGGATATATCTCAAATTAAAGGTGATGAGTATAAACTAACGATACCTTTATTACCAATTATCTCTACACTGAATCAACATGAATTCGAGATTATTCAGGCTAATATTGAAACGGATTTTATTGCTGACAATGTTACTTTTATTACGTCATTTATTCCAGCTGATCTGGATCTAGAGCAGACTATTCAACACGTGTTCTTCCGTACTACAGCGACGACACCATACTTTCGATCATTTAATCTAGTTATTGCGATACTAGACTACGATGAAGATAAAG
TTAAATAAGAAACTATATATTCTTACAATATACATTTCTTGCGCTTTTAAGGAGAAATCCTCAAACCTTAGACCCGTAAGACACTAAGGAAGAAAAAGGAAAGATTTCTCTCTTGCCCCAAGCCCGTCCAGCTCACGACGTGATATAAACCTCAGCATTAAGCCCGTCTAGCTCCCGACGTGATATAAACGTAGCATTAAGCCCGTCTAGCTCCCGACGTGATATAAACGTAGCATTAAGCCCGTCCAGCTCACGACGTGATATAAACCTCAGCAACACTTTCCAACCAAAACACCAATTAGATATTTAAGTTATTTTTACAATTGATTATAAATATTTACTGCGTACGTCCTTGATCGGAGCTCGTACAGTATTCGTACTGATTTGCACAAATCTTCGCAGTGTTATTGGCTTCTTTTTGCCTAAAGTTTTGCTATTGATATTTACACTCTTTTTCTTTTGCGGTTTAGTAAATAAGAAGAGTTATTTATCTTGTTTGT
CGCACCGAGGATCCTAGGCATTTCTTGATCATGGAGGAATACGTTTCCGAATTTAAAGACATGGTAAGAAAATGGGTTCCAGAATGGGAAGAGTTATCTGAGCAGAAGAATAACGTGCTTGCACAGGTTAAAGACAGAGCCATCACAATAGAAGGCCTGAAACTCTTATCCATGTTGGTAGAGGTGGACTCATGTAAGAAACATTCCTGCAGACACAACACAAGAATGACTGTCAATGCTATCCTTAGAGAGTTGAAAGTCACATGTCCTACACTACCGGATGTCACACCAGATGGCTACTGCATGGTTGGAGATGTCCTCATCCTTTTGGAAGTGTTTGTGAGGACCAGTCAAGAAGCATTTGAAAAAAAGTACAATCAGGACTTCTTGAAATTGATGCAGCTTAGTTCTGATCTCAAGAGGCAGAATATAACTTTAGTACCTGTTATTGATGGTAGATCCAGCTATTATGTGGAATATATTCCTGATTGGGTTGTAGA
CATCATCAATAATATACGGAACAAAAATGCGTGATGACGTAGACGGCGTACGTAAGGGGCGGAGCCGTGTGACCCTTGTACGGGCGCGTCGGGGTTTTCCCGGCGGGCGGGCGCGCCCCGTGGCGTGCGAGGCGGCCCGTTTCGGTTCCACCCACTGTTGGGTGGTTTCTGTTGAACTTTGGCTGGTATTTTCCACAATGGGTGTGATATTGGACCTTTACCTGGGAGAGTCTGTCAACAGGTGTGGTACAGACTTCACACCCAGTGACTCAATTTTACCACGGAACGGTTCAGGTGTACGCCTCAGACTCCATTGGTCGATTTTTCCACACTGTTCCGGGTTGTCCCTATTTATTCTGCGCGTCTGCCTAGAGTCGCCACTCTTGAGTCGAAGAGAGGTGAACGTTCTCATCCGCCATGAGACATCTTAGAGTTGCCTTCGACGAGAGCTTCTGGCAGATGGCCAATGAATGGGCACACAACAATGAGCCGGACACCGA
GATAAATCTCCCAGGACCAAGCATGAATACCAAGGGCTTCGCGCAGAAGATCCAGAGAACCTTCCACTTGATTCACCAGAGTCACTACACACCTCCACCAAACAAAATATCTACCCATGTTGAAATTTTCTCAGAACTGCTAACATACGTTGACTATGAATGGCAGAGGGCAGCGATCGGCGCTTCACGATGGGTTGAGTTAGCTGCTGAGGAAAACGAAATACACATCCCTTTTAATACCAAGGACGAGCGACAGGTCAACTTCTTAATCGCCATTATCCATGTTGCTATTTCGTTGTATTCGAACTCAGGAGTAGAGCCTTTCGCTGATTGTGATCTAGAGAAAATTTTGAATGGCGACTATGAGAGTAGTAAGTTCGATTGGAATGTGGTGTTCGACATTGTTTTGCCAAATGATGTAAGATTGAAAGAAAAGACGCTTAAAGCAGCGGTGGTTGAGGAAGAACGTGTTGAACCTCGTCCAAAACGTAGAGAGATAA
GAATTAATTAAATTTTATCTGCCTAGAAGATAGTTATCGGCCCTGACCAGGTACGAGGCGAATCTAGCAACTCTGGATAATACCCGGAGGGGACGCTCGGCTTTAGTGCACGAGGCCCGTGCAATTAGCACCGCGGTCAATAAACTGGTGCGACAAACCATCCCATCTATTAGGAGTTCCAACATGGATAAGATCCTGAATCCGGTGCTTGCGCCGTTTTCCTCCGATCGCGCCTCGAAGACCTCTCCGGCCGGCATCGCCGTCGCCTACGGACTCATTGGTCTGTTGGTTGGTGTGCTCGTCCTGAAAGACTAAGGCATGAACGGTGGCCAATCGCAAGGATCCCTGGCCCAACAGAATCAGAACACTCGGCGTTTCCATCGGGTTTCTGTTCCTCTCTTACGGCTGTGGGATTCTCTCCACCGACGCGTGCGCAGTTCTGTCACCGGTTGCGGTAAAGGTCAAATCATCGATAGCTTTGCTGTGTACATACGGACTGA
GGTCGGTTATGCGGCCGAGCCATCCTGTACGGGTTTCCAAGCCGATCAGAAGCACGGGCCGACGCTAGAGCGCCTCGCCCAGGCGCTGTGAGCCACCAGGAGCCACGAACTCGCGACCCACGGGGAGTTATACCCCCGGAATCGGCTACGGGCCATACAGGCCCGGTATCTGTCAAGGTGATCTACGCCACTCCGTGGGGTGGCTGTCAAACGCAGACTCCTTCCCTATTAATGAGGGGCTGAAGGCCCCTCCTAAGAGCCGCTTCAGGCGGCTCGCTAAGAGCGCCTTTCGGGCGCTCCTGAGTAATAACCGGCCCAACAAGGGCCGGGGAATTGATCCGGCAACCGCCGGATCTAGCGCCGCGCCTGAAGCGCGGCTTATTGAAGGGGTGACGCAACCGTGTACGGCACTCGTTCGAGTGCGTACTGGAGCACTCAACCGGGGAAGTTCGACGTTCTCAACCTTCGGATGACGTTCCCAAGCTCATCCGCGTACGAGA
GTATTTCCTATCACTTAACGTCGTTAGACAACACAAGTGTTAACGAAATACAGATCTTGTTAGACAAAGGCACGCTTCGGCGATAAATCCTTTGTTTACAAGACACAATGCCGATTGATAGCAGTTCAATATTGGGTATTATCAGTGAGGAAGATGTTGTGCGGGCTGCAATCAGCACTAGTGCCACGAAATTCGGTTCGCAATTACATGGTACAGTGTGTGATCATGTGAAGGAGACATATCTTGACGCGGTTGAAAGACAAAAAATAAAAAAGAAAATTGACGTTCGTAGGGACCTATCACAGGAGCAGCTGCAGTTGCTGAACGATTTGTATCCCGAACGACACATCGTTTCTAGCAATTGCGAACGCGGTACACACAGCTTTGCAGCGGCTTCTAGGAAGATCGAGACGGACTTGTTGTTAAGTCGAATACCAAAAAGGGCGTGGGTTTACGATATTGGTGGCAATTGGGCGACACATGTGAAGCGGAACGATGGT
GGGGCATTTTTGTAATAAGAAGAGGTACTCCAGATGAGTTACTCCATTTGAGCCTTCTCAAACTTGCTCATTCAATTGGAGTATTAGAGTAACTTATATATAAGAACCCTCTATAGAACTATTAATCTGGTTCATACACGTGGCGGCCATCCGATATAATATTACCGGATGGCCGCGCGATTTTTTTAATCCGTACAGTCCAACTCTCTCTCGTCCAATCATATTGCGTCGTACAAGCCTATATATTTCCAACAACTTGGGCCTTAAGTTGTTGGAGGCCCATTATAAATTAAAGTGATCTTGGCCCAATGTCTTTAACTCAAAATGCCTAAGCGTGATTTGCCATGGCGATCGATGGCGGGAACCTCAAAGGTTAGCCGCAATGCTAATTATTCTCCCCGTGCAGGTATTGGGCCAAGAATTAACAAGGCCGCTGAATGGGTGAACCGGCCCATGTACAGGAAGCCCAGGATGTATCGGACTCTTAGGACAACTGACGT
CGGAGCAGAGTTTTCTTCTCAAAAAATTCCCTTTATTTAAGTTTTTTTAGTAGGAGGTGCTAATTTATGGCGGGTAGACCTAAGAAGCTTTTGTCAAATTCGAACAAGAATTATACAAAAGAAGAAATTATTGAAAAAGAGCGTCAAGAAGCTCAATTAAATAAATTTTCTAAAATCGATACTGAACCACCGCACTTTTTAGATGAAATAGCGAAACAAGAATACTTAAGAATATTACCGCACATGCAAGAATTGCCAATTTCCAACTTAGATAAAGCACAATTAGCACAATATTGTAGTTTTTATAGTGACTTTGTTAAAGCAAGTTTGATTTTAGAGCGCGAAGACTTGATTTTAGAAGACGACAAAGGAAATCAAAAGGTTAATCCGGCGTTCAACATAAAGGAAAAAGCGGGTATTCGATTGCAACAAACAGCTAATACTTTAGGATTAACTATTGATAGCCGATTGCGTATTATGGTTCCTGATGAAAAAGAAGA
CATCATCAATAATCTACAGTACACTGATGGCAGCGGTCCAACTGCCAATCATTTTTGCCACGTCATTTATGACGCAACGACGGCGAGCGTGGCGTGCTGACGTAACTGTGGGGCGGAGCGCGTCGCGGAGGCGGCGGCGCTGGGCGGGGCTGAGGGCGGCGGGGGCGGCGCGCGGGGCGGCGCGCGGGGCGGGGCGAGGGGCGGAGTTCCGCACCCGCTACGTCATTTTCAGACATTTTTTAGCAAATTTGCGCCTTTTGCAAGCATTTTTCTCACATTTCAGGTATTTAGAGGGCGGATTTTTGGTGTTCGTACTTCCGTGTCACATAGTTCACTGTCAATCTTCATTACGGCTTAGACAAATTTTCGGCGTCTTTTCCGGGTTTATGTCCCCGGTCACCTTTATGACTGTGTGAAACACACCTGCCCATTGTTTACCCTTGGTCAGTTTTTTCGTCTCCTAGGGTGGGAACATCAAGAACAAATTTGCCGAGTAATTG
AGGCACTTTCTTAAAATGTCGCTGTTTGGAGACACAATTGCCTACCTGCTTTCATTGACAGAAGATGGAGAAGGCAAAGCAGAACTAGCAGAAAAATTACACTGTTGGTTCGGTGGGAAAGAATTTGACCTAGACTCTGCCTTGGAATGGATAAAAAACAAAAGATGCTTAACTGATATACAAAAAGCACTAATTGGTGCCTCTATCTGCTTTTTAAAACCCAAAGACCAGGAAAGGAAAAGAAGATTCATCACAGAGCCTCTATCAGGAATGGGAACAACAGCAACAAAAAAGAAAGGCCTGATTCTAGCTGAGAGAAAAATGAGAAGATGTGTGAGCTTTCATGAAGCATTTGAAATAGCAGAAGGCCATGAAAGCTCAGCGCTACTATATTGTCTCATGGTCATGTACCTGAATCCTGGAAATTATTCAATGCAAGTAAAACTAGGAACGCTCTGTGCTTTGTGCGAGAAACAAGCATCACATTCACACAGGGCTCA
TATGAAAAATTTCTATGGACTCTTACGTTACCGTGGATCCATCTTTTCACTCTCCCAGAATCTCACTTGAGATTCTGGTCCCTACCAAGTATGCGAAGCTGTTTACCCTTAAGCAGCTCTCTCGCATGCTTGCATTGTCGTGTAAGCACCGTGCACGGCAAGCCGCTAACCCGGTAAGCAAACGGACCTCCCGAGACCGAAATGGGAGTAAAACAATGGGTCAGGGTCCTTCTGCTGTGGCCCCGCAAGTGTCGAAGGGACACAATCAGCAAGTAGATGGAGGGGTTTGTCTAGCCCCGGTGAAGTCAAAGCGTGCGGTACGGCGTGAAAAGCGCCGTACTGCCGCTAAGAAGGCCACTAATAAGGCCAAGACCGAGACCAAACTCGTTAAAAAGGGTGGGTCTAGTATCCACGCCCCAAAGGCACCGAAGCGGACGTCGTATTTGTCTAGTCTGCTTTCGAGTCCTTCTGGGGCGAAAGCCAAAATGGGGGCTCTGAGC
CGTTTTAGAGCTTGGCAATTGTTGTTATCTGTTGTTGTTGTTGTTTGTTATCACTCATTGCGATCCTTCAGTCACTTTGTTGTCATTCTCTACCGTCAAACTTTATTTTACTTCAAAACTTTCCATTTTGAAGTTTCTTATGGGTATTTTTACCCTTTGCTCTTGTGGGGTTCCTTGCCCCACACGTTCTTTCTATCGGAGGCATATGGCCTCTGGTTGTGATCTGCTGCCTACCAGGCAGCAACTTGCTGATGTTGGCTACACTGAGCCAACAGTTATTGCTGAGGTGGTAACCCCACCCACTCAGGCTCCTCTTGAGCTTTTTGTGGAGATCTCTCCACCTGTCTTGGCTCCTTTTGAGCCTTCGGTGGAGATCTCTCTGCCCATTCAGGCTCCAGCTGAGCCTATTGTGGAGGCCTCTCCACCTGCTGCCACACAGTTTGTGGGTATTGAGGCACTTATTGCCTCTGGCCCTTGCTTCTTCGGGAGCTTTGGGCCCT
ACCGGATGGCCGCGATTTTTTGGAGTCTTTAGGGGACCACTCACAATAGAGGGCTGAGATTAAATAGACAGAGTGAGGGGACCACCAATTATTTGATTTTGACTGACCAATCACATCCCGCCTGTCAAGTCTAGATATTTGTGCCTTGGTGACCAAGGTGTGGGCCTATAAATGCACGTGCATCTGCATTTATCGCTTTAATTCAAAATGGTTAAGCGGGATGCCCCATGGCGTTTAATGGCGGGGACCTCTAAGGTTTCCGGCTCTGCGAATTATTCACGTGGCACGGGTATGGGGCCTAAATTCGATAAGGCCGCTGCTTGGGTTAACAGGCCCATGTACAGGAAGCCCAGTATATATCGTACGTATAGAAGCCCAGATGTGCCTAGASSATGTGAAGGGCCATGTAAGGTCCAGTCCTTCGAGCAGCGGCATGATATCTCGCATGTTGGCAAGGTCATGTGCATTTCTGACGTGACACGTGGTAATGGTATTACCCA
ACCGGATGGCCGCGATTTTTTTTAAAGTGGTCCCCGCATGCGCTGGTGTCCAATCCTATCCGCTCCTCAAAGCTTAATTATTAAGTGGTCCCCTATATAACTTGGTCCCCAAGTACTAAAGCTAAACATGTGGGATCCTTTACTAAACGAGTTTCCCGAGACCGTACATGGTTTCAGGTGTATGCTAGCAATTAAGTATTTGCAACTGGTAGAAAATACGTACTCTCCAGATACATTAGGGCACGACTTAATTCGTGATTTAATTTCAGTTATTCGTGCTAGAGATTATGTCGAAGCGACCCGCCGATATAGTCATTTCCACACCCGCATCCAAGGTGCGTCGCCGGCTGAATTTCGACAGCCCGTATGTCAGCCGTGCTGCTGCCCCCACTGTCCTCGTCACAAACAAAAGGAGGTCATGGGTGAATCGGCCCATGTACCGAAAGCCCAGGATGTACAGGATGTACAAAAGCCCTGATGTGCCTCGTGGTTGTGAGGGT
TAATATTACCAGGTGCCCGTTGCTTTTCTGGGCCTTTAGGCGCCGCAGGCCAATTGGGCTGCTCTTAATGGGCCTGGGTTATCAAAAAATATGGGTCTATGAAATATTTGTGCCCAGTATACATGTATCGTATATGTACATATACGAGTATAAAAAAAATAAAAAAGAATAAATACAATCAATAGAAAAAAAAAGTGGTTAAGGCACTGTGACAAATAATTGACTTGAAGGACCCACTTACTGCTGGGTCCGTGTTAATTATTTATCCAAAAATAAAAAGAAAAAGAAAATAGATATGCAGTTAAAATTAGTTACCACAATAACTAATTGATTTACCATTTACCCAAATGGTAAATATTGAGACACCGATAGGTAAATTGTCCCCAATTGAATCGGTGTCTATTGGGGACAATGGGTATCATCGTTTTTTGGACTAAAATGCCCCTGTCATTGTGTCTGTGAGGCGCGTCGTAGTGCGCTGCAAAAGTAAGACCTGCAAC
CACAAAATATAAGAAGGAAAGCTGGATTTCCTACCTTTGTGTTTCCATTGTCGAAGCATTGGTCAACGATTACAAAACGGTGCATTTTCTGCATGAGCTATCGTTTCCTAACAGTTAGAGCATTCGGCTTTACCGGTTTTCATTGCGACGCCACGCGCTTGCTAAGTGAAACAGAAGTCATAGACGTTCCATCGTCTCTTGATTTTGTTGGTGAAACCGAACTCAGACTTGAAACTGCTTGGCCCCAGTGTGAAGAGAATTGTTACACGATTCTCCCTCGATTCAACGTTCAAGTTGATTTCGAGTATTACCCTGTGCGTGTCGAGATTGTGTGCCGAGTCTGCGCTGCATCCCTATCTGTCATCTTCAGCAAGTGGGACTTCTACTGTAGTAGGAGAGGCCATTTTGTTCCTGTAGATCAAAACGGGGATCTGTTTAGGATTGGAACGCTCCAGGAGACGGGAGAGAAATACTTCTACTTCTGTGATAAATCTATCTGT
TATAGGATATACACTGATTGTTGGCAACTATCATTAAATCATAAAAAAAATATGACCAGAAGAGGTATATATAAATAGCTGAGACGTTCGTAAACTTTAGGATGCAGATGGAAGAAGACAGGTTTCCAACAACAGTGGCTGATTATTGCTCTGAATTTGATATTCCTTTAAAAGATCTTAAGTTAAAATGTGTATTTTGTAGATTTTACTTAACTGAACAGCAGTTGGCTGCATTTTATATTAAGAATTTAAAGTTAGTTTGGAAAAACCGTTATTGCTTTGCTTGTTGTACTCCGTGTCTTAGACTTACTGCTAAATTTGAAGCTGAAAACTATTTTCAGTGTATGTGTAAAGGAGAAGTATTAGAAGTTCTAACTCGTATTCCTTTGAGTTCTCTTTCTGTACGCTGTTTTGATTGCCTTACATTGTTATCTTTTGCAGAAAAAATAGATTGTATAATTAGTGGTCAAAACTTTTATCTTGTAAGGGGTCGCTGGAGA
GGAAAACTAAACGAAACAAATCGACTCGGCCAACCCGTAACGTACTCAAATCTCCCACGAGCTAGACTACGTAATGGCTTTGATATCACAGGCCCTCGATAGATTCACAGACGTGTCCCTCAAGGCAGTGATCCAGGAGGAACAATTACAGAACCTCCGCACCACACTGCGCCAGGCGAACACCATCATGCCGTATGCTGCGTCCACATCAGCAGCAACCGCTCTTGAATCCCTAGGGATACTGACGAACCCATACTCAGTATCTCTCCACACCCATGCCGCCTGTAAAGCCATCGAAAACCAGTTGCTGGCAATCGTTGGCCGACTACTCCCGCAAAGTCCTGTCACCTTCTACTTCCTAAAGCGTTCCAAACTCAACGCTCTAGGTCGAAACCCTCGGCTCAAAGACGTCTTTAACAACGCCACCATTGAGCCCCGCGACTTTGCCCGCTACGAGCCAGATACCCTTCGGGAACACCTCGTAGCCCCGACCACGCCCA
GAAATTTTCAAAGTCTTTCGGCAATAAGGGTGGAAATTTCAAAGAGGGTCGAGCCGACGAACCTCTGTAGAACCGGGAAGTGCCTGTCTTTACTTGCGAGAGCAATTGAACTAGGGCAGCACCGGGGGTCGATAAGCGCAGAAGTGAGGCGCGGGGATTGAAGCAAATCACCTAAGCGTAAACGACGGACCTCGAGGGTGGCGGAGTCTACATAGGATCCCCTAGCTACTAGACAGAAACCATTCCTAACAAGGAGATGCACATGGGCGGCATTGCCAAAAGCCTGAAACGTGTACTCACCATCGTGCTGGTTGTGGTGGCGATCGTATTCGTCGTCATGGTCGCATTGGCGTTTCTTGCGCCAGCGTTGTTCGGCACGTTAACAGGTGCAACCCTCACAGCTACTACCATCGGCGGGGCCATTTCGGCCGCTAGTACCGCCGTTGGCGCCATGATCATGTCCACTGAAGCGTTGATGCTGATGGGCGGCTTGCTCTTCT
ACCGGTGGGCGCGAAAAAAAAAAGTGGTCCCCGCCACGTGAACATGTCGCGCGTTGCTGTCCAATCAAAACGCGCGCTGTACGCATTATAATTTGAAATTTGAAATATAAACTTGGTCCCTAAGTAGTTGAAATTAAAATGTGGGATCCTTTGGTGAATGATTTCCCGGCAACCGTGCACGGTTTTCGGTGTATGTTAGCTATAAAATATATTCAGGCGGTTAGGTCCGAATACGATCCCGGTAGTTTAGGGTTTGATTTATTGTCTGATTTAATAGGTGTTCTTCGTGCCGGGAATTATGTCGAAGCGACCGGCAGATATCATAATTTCCACTCCCGCCTCGAAGGTACGACGTCGTCTGAACTTCGACAGCCCAATGCAGTCCGGTGTTCGTGCCCCCACTGTCCTCGTCACAAACAAACGCCGAGCGTGGTCCAACAGACCCAATTACAGGAAGCCCAGAATGTACAGAATGTATCGGAGCCCAGATGTCCCAAAGG
AAGTTTTTTCAGGATGTTAAACGTAAACGCGAACAGTTTAATATATCCTTTCAGCGGACAAATAACAGATATCAGAAAAAATCAATTCATACCAACGTCTAAATTCATAAATACTGTAATCAACGAACCAATATTCCTAACAAAACAGAAAGTACGAACAAAGCCAGGTACATCGCATGCACCAAGAAAAATACTCGAAGTTAATCCTTCATGGAATAACACGTTTTTTAATTGGAATACAGCTCTTAGAAATCCATCGACAGTTTTGCCCTCTTTCATCTATGAAAGAACAGAATCGTCTACTTCTAAAAAATCACATGACCAAGAGACAAATCAAGTGCTAATTAACGCAGAAATTTTGAACCGTAAATTGCCTCAGTTTATTAAACAGAAATTTGGATATATTGATAAACGAAAAGGTGGATATGTAAATCAGTTTGGCTTTTGGGCTTTACTTTACTCTGAATTTTGTTTAAAATTGAACGTGCCTATTGAATATT
GGTAAAGTTAATACCTTTAGAGTTTTTTATTGATAAAGAACGCTCCAAAATCCCTCCCACAGCTGAGAAAACATCGAACTTCGTTGTTGACATAAATAAATTGACATCCATGTGTGCAATAAGGAACATACATTATTTAGATCTAGATCTAATAGTTAGTAAAAATTCTATCGAAATACGTCACTTATCGAGCTCACATATGAACGTCGGTACATGACTTAGTCAACTTAGTAACGGAGGTGCAGAGCTGATAACTTATCATCATTGTTAAGATCAATCGATAACGACAATCCTTCCGCCGTGCGGTAGGGCCAGATTTTAGGGACACTTTTATAAAGATTCTGGTTTGACTTAAAGATTTCTTTAAGATCTACAATGACTGACTTCTTGGGCAGAGTCATCGTGCTTAGATCTAGTGTGTCTGACAAGAATGAAATAACGACAGAAGACACCACCTAAGAAAGAAAACTATCTGCTCCAGGAAGCACGTATATATGTAG
TAGTGTGCAGAGCATCCATGTTGTCCGGCGCCATTGTCAGGTCTATGAGGCTACTGGTGCCGCCAATGGGTGTGACAGGGACATCTGCTTGGTCCACACATGGCTCACAAGGCTGTTGCTGTAACATGATCTTTTAATACCCCTGTAATTGTATTTTGATGTCATATATAGCCATAACACTGACTGCAACGCCTATGCCAGTATATAACACCACAACCATCCACGCCAACACACGGCGCCTGTAATATAGCCATGTGTACATGAGGGCAGGCAAGGCAAACACCAGCACTGTGCCAGCCACCGCCCCCACCACCACCACACCGACCTTGAACGACGGTATCATAATGACCAATACATACATGCACGCGTACATGCCCAACGTGGACATCCACTGCATCGGCGAGTGGTCAATGGGGGCCATCATGTGCACCACAGGCAGCAACAACGCCGGCACCGTCAACACCACACTGACACACATAACGCCCGCCACAATCTTGCCA
CAAGATGGATAACCTCCGTGAATGCATAAACCGCAAAAGAAGACTACTTGCCTTACCAGATGTTCCTGAAACTTCGGATGCCTTTCTAAGTGATTTGAGACATCTATACATGTGTGTTGCTTTCTGTGATCAACACAAAACCACTGGAGACGAATCAAGATTCACCAACCTGGAATTACTTGACCAAGATGAAGCACTAGGTGCCCAAAGAGCTTTTGAAGCCAAACATGGAATAAAAGGAGGTTCTTTAGGAGACGTTCTTGACCATGAACTGAAAAAGGTCATTGAATTTACTTTTACTTCTGGAAGTTTGTATATTGCCGAACAAAGAAAAAGAAAGACTCAAGCAGACTCAATAATTGTGTGCGTTTCAGAAGGACTTAACGACTTCAGCGTATCACACGGAGTGCTAGACATGGGACTTGTGGAAACAGGGGTGAATGCAGTAAGAGATTTCTGCACACAAAACGGAATACCAATGAAGATAAATCAGGTAGGAT
GATATTTCTGCTAGAAAGACTCTTAATCGTTCTGAACACTTTCTTGAAAGTTGCGGCTGACCACCGTACAGGAATTCTCTCGCACTAGTCGGGTTTGAAGCGCGGGTGTATCTAGGAGGGTAAGCCTAGAGCATAAATTGTAACTACCGCGAATAAGGTCATGGCCACCCAGCTCACAACGAGAGCTAGAAGGGCAACTCGGGTTTCTCGTAAGGGATCCCAGCCTGCTTCTAAGCAGGACGTGAAACAAGTTGTCAAGTCCATCCTTGGACAAAGCCTGGAACACAAGAGAGCTAACCTACTCCTGCCTCCCACCGTGGTTAACACTACAGGGAACATTTACTGCCTGACGCAGTTTGTGATTGAGGGCGACGGCATTAGCCAAAGGACCGGTCGTGTCATTAACTTGGAGCAGATGGTGTTGCGCTATCGGCGCACTCTGGACACCACATCTGCAAACTCCGGGTTCCTGCGCTATATAGTGTTCCTTGATACTCAGA
AAGTTTTTTTCCATGTCTTTAAATTGAACAGGGATGGATCCAGGACAAGTCCTCAAATACCTTTTGTCTCAGAATTATGAAACCAAAATACAACAACTAGAACAATGGCAAAAACAGATGGAAGCAGCAGGCTACACGAGCGAATACTTAAACCAATCTTCAGACGTGCTTAAAGTTAAAAGTAAAATTGAAGAATCAAAAAGACGGTTATTTTTTATCAGTGCTAATTACTGGCAAGGAAGTCTATTTACTAAAACAGTTGCTCCAAACAATTTGTTTCTTGGATTTAGTGAATGCTCAGGCGTTAACAAGACTATTTTTGATGCTAAAAATTGTGACTTCGGACGGTTCCAGTTTAGTTTTAATTGTATTCCTAAATATTGGATATTGTCAGGTGTTTTTGATGAATTAATTTGCTATGATAAAAGTAAAACAAAAGCAACAATTAGCAAGCTAAAAAATAAAATTTCAATTCGTATTAATGATTTTATGTATATTGT
CATGCTCATTTGAAAGCATACGCTAAGATTAATGAGGAATCCTTGGATAAGGCTAGGAGATTGCTTTGGTGGCATTATAATTGTTTACTGTGGGGAGAAGCTAACGTTACTAATTATATTTCTCGTTTACGTACTTGGTTATCAACACCTGAGAGATATAGAGGTAGAGATGCCCCAACCATTGAAGCAATCACTAGACCAATCCAAGTGGCTCAGGGAGGCAGAAATAAAACTCAGGGTTCTAGAAAACCTCGTGGATTGCAACCTAGAAGAAGGAAAGTTAAAACCACAGTTGTCTATGGGAGAAGACGTTCAAAGTCCAGGGATAGGAGAGCCCCTTCACCCCAACGTGCGGGCTCCCCTCTCCCACGTCCTTCAACTAGTCACCACCGATCTCCCTCGCCTAGGAAATAAAGAACCTGCAAGGCATCATTTAGGTAAATTGTCAGGATTATATCAAATGAAGGGTTGTGAATTTAATCCTGCATGGAAAGTACCAG
GGAAAATTATTTCAATCAGAAAACTCTCTTCATAGACTTGTTTTCTTCCTTCCCACCCCCTCTAAACCTCTCTTATCCAAGATCTCGTTTAGATTTATGGCCAATGGCTTTTCAACTAGCCCTAGACGCCCTATCCTCCACCACTCACCGAGATTCAATCTCGGCTCCTCTTCTCGACTCTTCTGTGAGTCAACTCCAATCTTCATTGGAACTATTCCCCTACACTGTCCCAAAGGAACTTGTCCCCCAGCTCAATCGCATGGGCATTCAAGTCTCCGGACTAACCTCAACTCCTCACCCCCACGCTGCCCACAAAACCCTGGAACTGAACCTTCTCTTCAACCATTGGGCAAAGTCCTGCAATGTGGACTCAGCCGTGGTCTTCATGAAACCCTCAAAGTTCTTCAAACTCCAAGAGAAGAACTCCCACTTCAAATCTCTTCACAATTACCGACTTCACCCTCACGACTCCAATCGGTACCCACATCCCAGCACAAGCC
TTAAATTATAAAATCTCAACACAACTTATGCAAAGACAAAACAAACCAACTATAATCAAGCAATTTACTAAGCAAAACACCAATAGCAACATGACTAAAGCAACATTTTTCGTTAGAAACGTCAACTATGGGAATGCCAGAGCATCGGCATTGAGCGAGGAAGATAAGATCGCGCAGCGGCGTGAAATACTTGGCAACATACTTGATCGGTTGCAGACTAATAATCAGGCTCCATCATATGTTTTTGGGGCAACTGGTTACGGGAAAGTCCAAAATAGCAAAGCGTTATGTGCAAAGCGCATGGGAGCCCGGTATAACTGGGACGATGATGTATATGAATGCACTACCTGTAGTGGTGCATTTCAGACAAAACTGGACTTTAAGGAACATGACTGCGATGAGGAGAATGAAGACATTGACATGACTCCTGAAAATTTCTCTCTCAAAGCAGAGGAGTTTCCCAATCTGCAAGCAGACATCATTAGTGAGCCGAAGAATGA
ATGCCATACTGGTTGCCCACATATAACTTCGAAGGACTGCAATGCTTGCAGTGCAAGAAAGCTTTAGGGTCCCTGGATGCTCTAAAATGCAAGAATCATAAATATAGGAGGGTGCATAGAGGGGGAAAGCCTTATGGCATGTGTCAAATTTGCTTAGAGGCTTTGCTGCAATTAGAAAGGCAAGAATTTCCTTGGACATTGCTACTGCCAAAGGACTTTGTTAAAGTTTTGGGGAGACTGCCTGGAGACTATTGTGTACGCTGCTATTACTGTGGCTGCGTGTTGTCAGACAGTGAAAAAGATCGCCACGCCTTGGACCACGAAGGTTACCTGTACGTCCGTGGAAGAGCCAGAGGCCGCTGCTACTCTTGCTCTAGTGATGGTCGCCGGCCCTGCGTGTTCTAAATTTCTGCCACAAGACCCTCCACCACCCTCAGTGACACTGGTTCTTCATGATTTGACTCAAGAAGAGGATGAACAGGATTTTGTAACGCTGCACG
ATGGGCGGCGCAAGAGAGAAGCCCAAACCAATTACCTACCCAAAATGGAGAAAGTTCACGTTGACATCGAGGAAGACAGCCCATTCCTCAGAGCTTTACAACGGAGCTTCCCGCAGTTTGAGGTAGAAGCCAAGCAGGTCACTGATAATGACCATGCTAATGCCAGAGCGTTTTCGCATCTGGCTTCAAAACTGATCGAAACGGAGGTGGACCCATCCGACACGATCCTTGACATTGGAAGTGCGCCCGCCCGCAGAATGTATTCTAAGCATAAGTATCATTGCATCTGTCCGATGAGATGTGCGGAAGATCCGGACAGATTGTACAAGTATGCAACTAAGCTGAAGAAAAATTGCAAGGAAATAACTGACAAGGAATTGGACAAGAAAATGAAGGAGCTCGCCGCCGTCATGAGCGACCCTGACCTGGAAACTGAGACTATGTGCCTCCACGACGATGAGTCATGTCGCTACGAGGGGCAAGTCGCTGTTTACCAGGAT
GAAAGCTACGTGGTCATGGTAGAGAACTCGTGTACCAATGATTGCACCTTACCGTAGTACCTCCTACACTTGAGCAGGCGTCCCACATATGTAAGTGTTAAGTGGACCAGTACCTGCTGGAGGTAGTCAGAGTGGAAGAAGCTGTAAGATTGCTCCTACTCTGGTAAAATCCACGTCCCCTTTCCAACCCTCCATGGTCCGGTTGTAAAATAAGGATACTATGTTGAAACTGTTTTCCCAAGACAGTATAATCGTTTGGGAGGTAGTATTTGATATCATTCAAGTCTGCCAGGGAAGGTGAGGGATGTCACGCATTCTCTTGGTTAAATGTATTGCATTTTCCAAGTAACAAGACTCAAACCTTGGTGCGTGCCCCTTCTGTCCCTGTCAGATGGACGACGTAGAGAACGGTCCATGAATGCTATCGACACCAGGAAGCTGCCTCTATAGGACAACACAGTTCACATGATAACCGTTGGTATGCGGTGTGTTGGCTCTTT
TGACAGTGACTCTGACCCTGGGCCTTCTAACCTCGGGGCCGCCCAGGGCGAGTCATCAGCTTAAAAGGTCACGCTGTCTCACACAAACAATCCCGGGAACAGGCTCTGACGTTTCCCCCTGCAGACCATTTGAGGAACCAGGAACTACTCTCCAGAAAAATAACCTCGCCCTTACCCACTTCCCCTTGCCTTGAAAAACAAGGCTCTGACGACTACCCCCCTCACCCATAAAATTTGCCTACTCAATAAAAACCCAGGCCTATAAAAGCGCAAGGACGGTTCAGGAGGGGGTCATCTCTTTCCACCTGCCCGCTGTGCCTACCTTGGAGATCCATTCCGCCCGGGCGGCTCGGTCGAGACGTCTCGTTGAGCTCTGTCTCCCGTTCCAGGCACCTCCTGAACCGCGCCTTTCAGGGTAAGTCTCCCCCCAGGTTGAGCTAGGCTACGACTCCCGTAGTCGCTCCCGCAGGGTCGGTCGAGGCTCCCTGACCCTCCGGCCG
TGAAGAGAGGTGAGATATTTCCAAGGGAGAACGCGCGATATTTCCGGTATGAGGCGGGACGGAACGGGATCACACGGAACGGCGCTTGCAAACCACTTGCGTAGGTTGAAACAGAAATATATCTCTCTGGGGCAAGGCCCGCGAGGGCCGCGTCAGGCCGAAGGCAAGGCTCGCGAGGAGACAGTGGTCAACGGTGGAACCGCGTAGCGGTTGTCCCCGCCCTTGTGGTGGGGGCAACACCGTTGTCCACTGGCGGACGCGGGATCTACGACGACCCCTGCGGACCGATTCTGCGGCATTACATCGACGGCTGCGGAGAAGTCTGAGGGGCGGTTACCTACCTGTCAAGGCAGCCTCCTCGGGCTCAATCGGTAGAAGTGGGGCTCGCGAACAGGTCGCGTTGGCGAGCGGCGATCTCCTCGCGCCGGACCGCCTTGATGATCTTGTAAATCCACTGGAGTGACACGCCGAACTTCCGTGCCAGCTCGGCATGGTTGTCG
TTTTATATAACACCTAAATAGTATTCTAATAAATAGTCAAGACCTGGTATTAGCCAGGTTTTTTTGTTCAAATAGGTGAATGAGTTTACTTTTCAAAATACTTTTATTTTAGGAAAATTCTTTTATATTTAAACTTAACTTAAAAATTATTTATTATCTTACTTCATATTGTATGTGGTTTATATAAATGTATTATACATTTATATCAAACCACCACACCAACTAAGGAAATCAAATCAATAATTTTTTCCTATGCTTTAACCTATACACCGAATTTTCCTAAAGAAACAGGGAATATATAGTGATATACTTCCCAAAATTAAAATTTCAGGACTATATATACCTCCCCCTTTGAAAAAAAAGACCCACCGGAGTTTTTAATGCCCTTGTTATTTTAGAAAGGAAAAATATATGCTACTCACTACAAAACAGTTACAGGAATTTTACAAAATTGAAATGGAAAATATTGCAAAAAATAAATCTCTATTAACTAACTTCAA
TTAACGAGCCCGGATAAATTCAATATCTTGCATGATTTCAGGAGTTAATTCTATATCACTCATCGCAACAGCGTACAAAAGAGGATATTTTGATTGAATCTTGTTGATAGCATCGGTAAAGCGTTCAAAATATTCAACGTTGATATCATGAATCTTCGCTTTCATATCGTGGTATGCCTGGAATGCAGGGTTATTACCTTCGATCCAATCAACGATTTCAGCCATATGTTCGTCATTCTGCTTATCAAAAACTCTGGCAATTTCAACGTCGAAAAGATTGAACTTTTTCAGACGCAAGGCTGTTCCGAGGTCTTCGTCGTTTACATATGGGCATTCGCCATCCAAAACATCAAATTGCTTGACTTTTTCCATCAGCTTTTCATACATCCACATGAAACCACATTGCAGATTTGATTTCATGGCAGCAGAACGTTTTCCGTTCTCAATGATGTATACTTCTTCAACACCCTGGGCAAAAAGAGAATCAATAGCATGTCGAT
GCCACCATTAAATGAGACTTGATCAGAACACTGTCTTGTCTCCATTTCTTGTGTCTCTTGTTCCCTTCAATTCCCACTCCCTCCTCCAGGTTCCTACTGTTGATCCCGCGGGTCGGGACAGTTGGCGCCCAACGTGGGGCTGGATACGAGGGAATTTCGTGAGGAAGACGACGCGTTCGCCGGCCGGCGATTAAAAGTGAAAGTAAACTCTCTTGGCCGCCGCGGGAACCTGCCGCGTTGGACCTGAAAGTAAGTGTTGCGCTCGGATATGGGGCAAGAATTAAGCCAGCATGAACGTTATGTAGAACAATTGAAGCAGGCTTTAAAGACACGGGGAGTAAAGGTTAAATATGCTGATCTTTTGAAATTTTTTGATTTTGTGAAGGATACTTGTCCTTGGTTTCCGCAAGAGGGAACCATAGATATTAAACGGTGGCGTAGAGTAGGCGACTGTTTCCAAGACTATTACAATACTTTTGGCCCGGAGAAAGTCCCAGTAA
ACCGGATGGCCGCGCCTTTTTTGACCCGGCCCATCTTCGGAAATTTCGTAGAAATTTCATAGATAAAATTAGCCAATCAGTGCACGCGTGTGCGGTCTAATTATTAATAACTTGGCGACTAAGTCGTTTTCTGGTCTATAAATTTGTCGTTATGTGTGTGGTCCAGATATACATATTTTGAAAATGCCTAAGCGGGATGCCCCATGGCGTTTAATGTCGGGTACTCCTAAGGTTAGTCGCTCCTCTAATTATGTCCCTCCTGATGGATTGGGCCGTAAATTTGATAAATCATCTGCTTGGGCCAACAGGCCCATGTACAGAAAGCCCAGGATATATCGGACCGTAAGGTCTGCCGATGTTCCTCGAGGCTGTGAAGGGCCTTGCAAGATTCAGTCGTTTGAGCAGCGTCACGATATATCTCATACTGGAAAGGTGATGTGTATCTCCGATGTTACTCGCGGTAATGGCATTACCCATCGGGTTGGTAAACGTTTCTGCGT
ACCGGTGGCGAGCGGGGTCTCTGCTGTTTTGTGTGGGACCCACACCTGGAACATTCCTGGAAAGAACCTGAGTGGCCCAGATTATTTGTATAATTGATAATGTGAATTATCTAAAAAACTGTCTGACCTTAACCCTAGACCATAATTATGTATCCGAAAAAAAAAATTAAAAACAATGAAAAAATAACTAACCAATCAATATCATTTATTTGTCTATTGGTTGCGCAGCATGGAAAAGAAACTCAAAACATACAAACACATCTAAACATCCACAAAAGAAAAATAAAACAGAATAAAAGAAAAAAAAAATCCATATTTGAAATTAACTTTTTATCACAACTGTAAAAATTTATTACATTTACCGTACAAGGTAAATAGTTGGAACCCAAATAGGTGAATGAGGACACCAATATATCGGAGTTTCATTTGGGGTCTATATTGGGTATTTGACAAAAATACCCCCCACTCATTGACTGAAAGGCGCGTGAGAGTGCTCTGCA
TTTTAGTATATAGCGTAGTGATTTCTCCCTCCCCCCTCCTAATGTAAATGTTTTCAGAAAACACTTTCATAAATATTTCTGTTGACACCACAGCTGCAACATGATATAATTAATACATAAATAAGAAAGAGGTACACAACATGGTTCACAAAGTAACAACACGCAAATCACTAACTGACACAAGCATTGACAGATTGTTAAGCACATACGCGCAGATTGTAGCGACTTACGGCTCACCAAATGTTCAAATAGTCCGCTTCGTTAAGAACGGAAATAGCGCAACAATGACTTACGACATAACAATATTAATTTAAAAAAGTAAACTTTCTAGTTGACAACGACATAACGGTTTGATATAATTAGTATATAAAATAGAGATAGAGGTAACAACAATGACATTTCAAAAAGTCCTTAGATTTAAAGACGTATCACGTGAAGAGATGATGAAAAACTACAGGGAATTAACAGCCCGCTATGGTATGAATAACATCATCTTAGAA
CATGAAGAACTACATAGTAAAGGATAGATGTGCTTTAGATAATGGCTTTATTCTTGATTTTTAATGATTTGTTGTATTTTTGTTGTAAGAAAATTATAACTCCATTAGTAGCTCAATTATTTTATCCTTATCTTTATTTTCTAGCTCTTTTATAATATGGATATAGGTTTGCTGTGTGATAGCCACACTTGCGTGTCCTAGGCGTTTTGAAACAGTCATGATATCAACTCCATGATAGAGGAGAACAGAAGCATGAGTATGCCTTAAACCGTGTACAGTAAGTGGAGTAGAAATATTTAGTTTTTTCAATGCATGATCTAATGTATTTTGCAAAGCTGAGAGAGTTATTATTTTTCTATAAGGATGATAACAAACAAAGTCATGTATCGGTTTTATACCCAAGCTTTCAAATAATGTTTTTTGCTGTTCTCTAAAATCTTTTAGCAATTGCATACTTTCATCATCTATAACAATATCTCTTATTCCAGCATCTGTTTTGG
