# Supplementary material for: Towards a better solution to the shortest common supersequence problem: the deposition and reduction algorithm
Source: BMC Bioinformatics. 2006 Dec 12;7(Suppl 4):S12. doi: 10.1186/1471-2105-7-S4-S12 (PMC1780115; doi:10.1186/1471-2105-7-S4-S12)
Supplement: Additional file 1 — Real DNA sequences DNA sequences are obtained from NCBI Viral Genomes, Accessed on 01/01/2006. . Sequences are randomly selected from different genome sequences. The specific length and number of sequences are specified for each dataset. There are 60 randomly selected datasets. File name indicate the number of sequences, sequence length, and dataset number. For example, file name "DNA_N100_K500_5" indicate that it is DNA sequences dataset, with 500 sequences, each truncated to length of 100. And this is number 5 datasets for this setting. Each sequence is represented as a row in the dataset file. [file 1471-2105-7-S4-S12-S1.zip › DNA_N1000_K100_0]

ACTCCCCTCGCCTCCATTGAATGGATTTTATAGAATCCAATAGTATTAGAAATCGCTCAATAGAGCGGTTTTTCTTTTCTCTAGTCCGATATGATACGATACAATCTGATAAAAGGGAGGGAGAAAAAGAGGGAGAAAAAATAAAAAAACCAGTTTATTAATACTGGTTAAAAATCAATATAATCGGAAAATTGTTGCCCTATTTTATCTTTAGCAAATTTAGTGATATGAGTATAAATGTTCATTGTTGTTTTTAAATCTGCATGCCCTAGGCGATATTGAACTTGTTTTAAACTCATACCAGATTCAAAAAGTAAGCTTGCGTGAGTATGTCTAAATGCATGAATTCTGATTGGTTCAATTTCTTTTTCTTTGGTTATCTCTAAAAGCCATTTTCTAGGTTTTGAAGGTGAAAGCATCCCTCCATTTTCAGATTCAAAAATTCGTGTGGATTCAGGATAGGTTTGGTGCAATTCATCAAGGATTTTACAAGTTTTTTCGTCAAGGCTTAACAATCTGTTTGAATTAGCTTTAGGGGGAAGTATTTCATATCCTACAGGAGAATGAGAAATAGCTTTGTTGATATCAAGAGTTGATTTTCTATAATCTTTCCATTCAAGAGCGAGAAGTTCACCTTTACGAATTCCAGTAAAAGCAAGGATACGAAATAAAGCTATTTTCTTAATATCATTCGTTTTTTCTACTAAAGCCATAAAATCTCTTAATTCATCGGTATCATAAAAGTCTTTCTTTTCTTCAACTTTTTTCTTAATACCTTGAGACGTCACAGGAAGCGCTGGATTAGCTTGTATGTAACTTAGCAGAGCAGCGTGATTAAATACCTTGCGAACCATTCCGAAGAGTTTACGAGCGAATTTAAGCTTCTCAGATAAATCATTTCTAAAGTTTTGTAACTCCATGGGTGTAAAATCTGATAGTTTTGTGCTTCCTATGACGGGTAAGACATGTTTTTCAAAAGCTCGAGTAGTTTTGTAGTAAG
TCGCGGACCAGGAGTTCCTGCGGGAGGAGTTACAGCGGAGGCTGGAACTGCTGAATGCCCTTGAGGACGGGCGTCCGCAGAAACGCGACTCCGCGGAAGAGGACTCCGACTCCGCGGAGGCGGCACCCCGCAGCCGCGAGACCTCGCTCTAGAAGTCAAGGAGTCAGGAGTCAGGAGTCCGGGAGACAGGGAGACCGGGAGACAGAAGTCGAGGAGTAAGAAGTCAGGGAGTCGGGTGGTCGGGTGGCAGTGCCGTCCGAGTCCCGCGAAAAGTTTTTAGACTTCGAGGGAGGCCGACCACCTTTCAACGGGTCCGCGTAAAAGTTTATAAAAAGTTTTATAAAAGTTTTCGAGGGAGGCCGACCACCTTTCAACGGGTCCGCGTAAAAGTTTATAAAAAGTTTTATAAAAGTTTTCGAGGGAGGCCGACCACCTTTCAACGGTCCCTCCCGCTCGCGTGCCGCGGGCGGCCGCGCGTCCGCGACGGCCCCGCTAAAGCGTTTACAAAAAGTTTTCGAGGAGGCCGACCTGCCTTCCAACGGTTGCGCGAAAAAGTTCTGCGAAAGTTTTGGAAGAGCTGCCCGCCCTCCGCCCTCAAGTGTTTGCACGAAGTTGTTTAAAACGTTCTCGAGAGAGCGTGTCTTCCAACGGCTCCGCGAAAAAGTTTTGCGAAGTGTCGGAGAGGCGGAGAGCTGACCCGCCCTCCGCGCTCCTCCGAAAAGTTTTTAAAGTTCTCGAGAGCGACCTGCCTTCCAACGGTTCCGCAAAAAGCTTTTACAAAGAGTTGGATAGGTGGGGGCGACCCGCACTCCGCTTCTCCTCCTCTCCTCCGAAAAGTTTTTAAAAGATCTCGAGAGCGACCTGCCTTCCAACGGCTCCGCGAAAAAGTTCTGCGAGTTTGCGGGGAGGCGACCCGCCCTCCGCGCTCCTCCGAAAAGTTTTCGCACAAGGTTTTTTAAAACGTTCGCGAGAGAGGCCGACCTACCTTCCGACGGTTGCG
GCAAAAGCAGGGGAATTACTTAACTAGCAAAATGGAAACAATATCACTAATAACTATACTACTAGTAGTAACAGCAAGCAATGCAGATAAAATCTGCATCGGCCACCAGTCAACAAACTCCACAGAAACTGTGGACACGCTAACAGAAACCAATGTTCCTGTGACACATGCCAAAGAATTGCTCCACACAGAGCATAATGGAATGCTGTGTGCAACAAGCCTGGGACATCCCCTCATTCTAGACACATGCACTATTGAAGGACTAGTCTATGGCAACCCTTCTTGTGACCTGCTGTTGGGAGGAAGAGAATGGTCCTACATCGTCGAAAGATCATCAGCTGTAAATGGAACGTGTTACCCTGGGAATGTAGAAAACCTAGAGGAACTCAGGACACTTTTTAGTTCCGCTAGTTCCTACCAAAGAATCCAAATCTTCCCAGACACAACCTGGAATGTGACTTACACTGGAACAAGCAGAGCATGTTCAGGTTCATTCTACAGGAGTATGAGATGGCTGACTCAAAAGAGCGGTTTTTACCCTGTTCAAGACGCCCAATACACAAATAACAGGGGAAAGAGCATTCTTTTCGTGTGGGGCATACATCACCCACCCACCTATACCGAGCAAACAAATTTGTACATAAGAAACGACACAACAACAAGCGTGACAACAGAAGATTTGAATAGGACCTTCAAACCAGTGATAGGGCCAAGGCCCCTTGTCAATGGTCTGCAGGGAAGAATTGATTATTATTGGTCGGTACTAAAACCAGGCCAAACATTGCGAGTACGATCCAATGGGAATCTAATTGCTCCATGGTATGGACACGTTCTTTCAGGAGGGAGCCATGGAAGAATCCTGAAGACTGATTTAAAAGGTGGTAATTGTGTAGTGCAATGTCAGACTGAAAAAGGTGGCTTAAACAGTACATTGCCATTCCACAATATCAGTAAATATGCATTTGGAACCTGCCCCAAATATGTAAGAGTTAATAGTCTC
CATCATCAATAATATACCTTATAGATGGAATGGTGCCAATATGTAAATGAGGTGATTTTAAAAAGTGTGGATCGTGTGGTGATTGGCTGTGGGGTTAACGGCTAAAAGGGGCGGTGCGACCGTGGGAAAATGACGTTTTGTGGGGGTGGAGTTTTTTTGCAAGTTGTCGCGGGAAATGTGACGCATAAAAAGGCTTTTTTCTCACGGAACTACTTAGTTTTCCCACGGTATTTAACAGGAAATGAGGTAGTTTTGACCGGATGCAAGTGAAAATTGTTGATTTTCGCGCGAAAACTGAATGAGGAAGTGTTTTTCTGAATAATGTGGTATTTATGGCAGGGTGGAGTATTTGTTCAGGGCCAGGTAGACTTTGACCCATTACGTGGAGGTTTCGATTACCGTGTTTTTTACCTGAATTTCCGCGTACCGTGTCAAAGTCTTCTGTTTTTACGTAGGTGTCAGCTGATCGCTAGGGTATTTATACCTCAGGGTTTGTGTCAAGAGGCCACTCTTGAGTGCCAGCGAGAAGAGTTTTCTCCTCTGCGCCGGCAGTTTAATAATAAAAAAATGAGAGATTTGCGATTTCTGCCTCAGGAAATAATCTCTGCTGAGACTGGAAATGAAATATTGGAGCTTGTGGTGCACGCCCTGATGGGAGACGATCCGGAGCCACCTGTGCAGCTTTTTGAGCCTCCTACGCTTCAGGAACTGTATGATTTAGAGGTAGAGGGATCGGAGGATTCTAATGAGGAAGCTGTAAATGGCTTTTTTACCGATTCTATGCTTTTAGCTGCTAATGAAGGGTTAGAATTAGATCCGCCTTTGGACACTTTTGATACTCCAGGGGTAATTGTGGAAAGCGGTACAGGTGTAAGAAAATTACCTGATTTGAGTTCCGTGGACTGTGATTTGCACTGCTATGAAGACGGGTTTCCTCCGAGTGATGAGGAGGACCATGAAAAGGAGCAGTCCATGCAGACTGCAGCGGGTGAGGGAGTGA
CATACCCACTTACGTGTTTATACTAAATTGAATGAACAAGCTTTGGACAAAGCTCGCAGATTGCTTTGGTGGCATTACAATTGCCTCCTCTGGGGAGAAGCCACTGTTACAAATTATATTTCTCGCCTCCGTACTTGGCTTTCTACTCCCGAAAAATATCGAGGCAAGGATGCCCCAACCATTGAAGCAATCACTAGACCAATCCAGGTGGCTCAAGGAGGCAGAAATCAAACTAAGGGAACTAGAAAACCTCGTGGACTCGAACCTAGAAGACGAAAGGTTAAAACCACAGTTGTCTATGGGAGAAGACGTTCTAAGTCCCGAGGCAGGAGATCCTCTCCATCCCAACGTGCGGGCTCCCCTCTCCCACGTAATCGGGGAAACCAGACACGATCCCCCTCACCTAGGGAATAGGGACCCTGCACGGCATAAACTGGGAAAATTAACTGGGTTGTATCAAATGAAGGGCTGTGAGTTTAACCCACACTGGAAGATACCAGACATTTCGGCTACAAACTTCTCTCAGGAGATAATTAACGAGTGCCCTTCCCGAAATTGGAAATATCTGACTCCAGCCAAGTTTTGGCCCAAGAGCATTTCCTATCTTCCAGTCCATTCAGGGGTTAAACCCAAGTACCCAGAATTCCAGCAAAATCATGAGTCACTGGTAAATGATTATCTCAATAAGCTCTTTGAAGCAGGAATCCTCTATAAGCGAGTTTCTAAACATTTGGTCACATTCAAGGGCCCGTATTTCACTTGGGAACAAAAGCACCTTGTCCCGCAACAACATGGGGCATACTCAAGCAAAATCAACGACAGACAGGAGAGTAGAAGGAGGAGAATTATTACTGCAACATCTAGCAGGAAGAATGATTCCTCCCGAATTTTCGGGGCCCATAACAACGGCAGGAAAATTTCCTACCATTCAACACGTGATGGATCACATCGACTCAGTGGAAGAACTTCGGACCCTACAAGCAGGGGGGCACTGGCCGGA
GCAGTGATAAGACGCCAGTCGATACCGAAAGGTTCCCGCTTGCGTGCGTTCCCTACTACTGGGAGTGCGGGATTCCGAGTGTCCTTTTATCTATTACTCGTGTTGTGAGATATGGCGAAAGCCCCCTATCTCGCTGTGTGCCCCATGGTCCCCTGGACCGCGCAACCGTGACCTGAAAAGACTCTTGGTAGCATCGGGCTTTGTTATAGTGGTTGGGCGAGGGTTCCGAAGACCCCTAAACTACAACAATTGCACACTTACACAACTTCTCAACTATGGCCAACGCCTACGAGACCAATTTCCAGACTGCCAATGCTAGCCCACTTACTGGGACCCTAGCTGACCCGGTCGGTGGCACTATCCAAGCCGACCACTACCGCCGCTATCGCGCCGGTGTCTTCATGTCCGTCCCGGATATGGGCCATGTGAGCAACGTGGGACGCAGCATCTTCTATGAAGTTGGGCGTCATCACGGCCGTGCTCGCGACCTCCTAGCCGCGCCTCACGCGGAAGCCATTCCTATCGACTGCAGTGTCGATATCAATGCTGCTGAAGCAGCAAATTTTGAAGGGATGGCTCGCCGTTTCTCGAATTTTAGCCCTCAGTGGGTTAAAATGGACTTGGCTGGCATGGTCGAACGCCTTGCTAAGGGTGTTACTGCCGCCGGTGTTTTCGGTGGTATCGACACTGGCACTCTACGGGGTGGCCAGGCAATCCGGGTTACCGCACTCGGTACCCTGGATTCGCCCCAGACGGCGTCTATCAACAGTGTCTTCATCCCCCGCACTGTTGACACCGTCGGCAACGACCACGTTTTTGCCGTCCTTGTATCCGCCGCAAACGGGGAAGGGGCTGCTGTCACTACCGACGTGGTCCGGCTGGATGCCAACACTAACCAGCCTATGATCCCAGCAGTGGCAGGCGCCTCCTTTGCCACTGCTTGTGTTGAAGCCCTCCGTATCCTCGGGGCTAACATGGAGGCATCAGGCGCAGGCGATGT
GCAAAAGCAGGGGAATTACTTAACTAGCAAAATGGAAACAATATCACTAATAACTATACTACTAGTAGTAACAGCAAGCAATGCAGATAAAATCTGCATCGGCCACCAGTCAACAAACTCCACAGAAACTGTGGACACGCTAACAGAAACCAATGTTCCTGTGACACATGCCAAAGAATTGCTCCACACAGAGCATAATGGAATGCTGTGTGCAACAAGCCTGGGACATCCCCTCATTCTAGACACATGCACTATTGAAGGACTAGTCTATGGCAACCCTTCTTGTGACCTGCTGTTGGGAGGAAGAGAATGGTCCTACATCGTCGAAAGATCATCAGCTGTAAATGGAACGTGTTACCCTGGGAATGTAGAAAACCTAGAGGAACTCAGGACACTTTTTAGTTCCGCTAGTTCCTACCAAAGAATCCAAATCTTCCCAGACACAACCTGGAATGTGACTTACACTGGAACAAGCAGAGCATGTTCAGGTTCATTCTACAGGAGTATGAGATGGCTGACTCAAAAGAGCGGTTTTTACCCTGTTCAAGACGCCCAATACACAAATAACAGGGGAAAGAGCATTCTTTTCGTGTGGGGCATACATCACCCACCCACCTATACCGAGCAAACAAATTTGTACATAAGAAACGACACAACAACAAGCGTGACAACAGAAGATTTGAATAGGACCTTCAAACCAGTGATAGGGCCAAGGCCCCTTGTCAATGGTCTGCAGGGAAGAATTGATTATTATTGGTCGGTACTAAAACCAGGCCAAACATTGCGAGTACGATCCAATGGGAATCTAATTGCTCCATGGTATGGACACGTTCTTTCAGGAGGGAGCCATGGAAGAATCCTGAAGACTGATTTAAAAGGTGGTAATTGTGTAGTGCAATGTCAGACTGAAAAAGGTGGCTTAAACAGTACATTGCCATTCCACAATATCAGTAAATATGCATTTGGAACCTGCCCCAAATATGTAAGAGTTAATAGTCTC
ACTCAACATTGCTACTTCATCATGACGAACCCGTGACGCGGACACGTAACAAGCGTAGTGTCCTCGACGATTGCCATCCTCGTGTGAATTCCGGGCTCCGCTTGCACTGATGGTACCTCCTACGAAACTTGGAGAGGCTTCGGTCTCGAAGAGCGGTAATGTACCCTCTGCGCCTGGGACCTAATCGCGTTTTGCTGTAGGTAATTCAGTAGATGGAAGGATTAAGGGTCAAACATCTTGGTTCGCCAAGTATGTCCTTACCAGTACTCTACTGAGCTTGAATACCCATGGAGGCTTCTGCTAATGGGTTATCACATGATGATAATGCGAATAAATCGCAAAATGTTGGACCTTCTACTCTTCCGAGGTCAGATAAACAAGGAGGAGAAAAACACGAAAATTCTTTTAATTCTTTTTCTAATGATTTCTTTTTTAACTTCTTACGTATGTCAACCAACACGCACATCTCAGACAGTCCAGGCGTTTCTTTCGTTGCTAAAGATGGTACACCATACAGTTCACTCACAATTCCTTCAGGTGTCGGTCGTCTTACTCACAATGTAGTTGCATCTGCCGTCCAGCTCAATATTACGGCCAGTAACACATTGGAAGTAGACTACGGCTTCGGCCAAGATGTTTCAAGAACCACAGGCACTATCCCAATCCCTATCTTTGATGGTGAAAAATACAAAGAAACGGCCCGCGCATTAGCCGCTATCTTCAGCAAGAAAGGCATGTCAGTCGACGTCACCTCACAGACTGTCCAAGAAACTCTCAAGAACTCAGACCTCACCATCGCCACTGTCGCAGCTGGATATTACACAGCCTTAGCTGCGCGTCACGAACTTACGAAAGACGTAAGCGAGGCTGCCCACACCATTCCATTCGTTACCGCTTTATCGGATACATTCTCAGCAGCACTAAATGCACAACGTACAAGCCATGTCATATCTTCTTGCTTACGTTGTCCAAATTCCAGGAATGCTCAACGTGACATCGT
GTTAAATTTGGGATGGTCAATCATGCAAGACGCATCGTTGGTTCGAAGCAGCGTGCAACGTTTTCTAAAATATACTAAAATAGATGGGAAAGAGCCGAAATATATATACTATAGATTTTCGAAGAATATGAGGGAAATACGGCGTAAACGTGGTGTCAAATATAAAACTGATGATACTTATTTCGAGCGTAGGCGTGATCAAGGAATTCTGAATTTATATGGCATACAGGTAGCGGTAGAATCTAGCTGGGAAGATATATTAGATGGAGAGCCACAGTATGATACATTGAAAATCTTTGAACGTTCAGTACTTAACCTGAGAGATTTGATTCCTGAGGAGGAATTCTTGAGGAATTATCGCGTAGAAAAAGAGCATCCGTTTCGTGAATTTGTTGAAATGAGAGCGAAAGCGGAGATGCAGATATATGGGGACTTGCCCGTTAAAGCCTGGTGTAGCTTCATAAGAGAGTACGCAGAGCAAATAAAACATGAACCTTTAGGATTATCAACAATGAGAGAGTTCGTTCACAAGTATGGAAGTCCGTTTAATCAAAATTCACGAGATTTATCGCAAATTGAAGACTTTTCTATGTCATATTCAACGCCACTACTTTTCGAAATGTGTTGTTGTGAAAGCTTGATCGAATTTAACATGTTTGAACGAATGAACGAGGAAGGGATTAAAGAATTGGAGTTTGGCGGATTGAAAATAAATCCTTTTGATTTAATTAGGGAGTTTTTTATATTATGTTTGCCTCATCCAAAAAAGATTAATAATATGTTACGAGCACCTTATTCTTGGTTTGTTAAGATGTGGGGTGTATGCTGTAGCGAGGTCAAAGTTCTGCGTGCACGTGGTGGTGATGATCGTAATTCAAAAGATGTAGTCTATGATGATTTTGTGAGGGTTAAGAATATATATGGTCCAATACTATATAAAACTCAATTTTATCGTCAGGGGCGGGAGGAAAATATCTCAAAAGTGGAGGAAACTATTAAA
ACCATAAACTATCTAAATAAGCACTTTTCTGGCTCTCTGGCCCCCCTTCTTCTTTTTGGGAAGGTGACAGAGGGTAAAAGGGCTCTCTGCCGTGCGAGGCTCCTCACAGACACACAGCAAGAAAGAAGCGCCGCGCAGCAGATAGCCCCTCTCCCAGCCCCAGTCTGATCCCTAACCCTAACTCCACGGCTCCTGTCTCTACCCCCGTCTCTTTCTTCTTGTACCCTAGTCCCCCAGATCATTAGCTCCCTGCTCGGGCCCAGGGTTTTAAGAGAAGCCCTGACTCAAGTCATGCTACCCAGCCCCGTCTTCTTAAAAATGAGACATGTTGAGACACCCTGCTTTTCGCCTACAAACACATCCATTCTCTATACTTAGTCTTATTTAAATTCTATCCTCTGTATGTCTAGTCCTGGGGGTTGCTCGCCCCCCAGGAAGTGCAGAGACCGCCTGGGTGTGACTGTTTTTAGGCCTAACAAAGGCACAGAAACACCCGTGCGGTCTCTGTATCCCCTGGAGGTATTTCTCCCCATTAGTTTGCTTGACACTAAGTTTTTAAATAAAAAAAGCTTATTAAGTCCCTAGAACCTGGGACCTATCTACCCAAGTTTTAAAACCTTACTTTTAAGGCTACATTTTTTTATTTTGACTGTTTTACCATAAGGTCACATATAGGAAACCCCCACTGTCCTAATAAAAACAAAAAAGTTTAAGGACAGGATGCATACAACCACATTCCCAGAGGTTGTTTTTGAACCATAAAACAATGCAAGCTTGTATATAAACTTTAGGGAAAACAGTCAGTTCAAAACACAAGCAGTTAAAATAACCAAGTTGTTTATTTCGAAGTCTTGTAGTTTATTGGCACATACTTGTAGACACACCCACCCGTGTAGATATAAAATCCACAAACTTCCATGAGGCTACATTTTCTTTTTTACAGGAGCATTGAGTTTATGTATTATAAGAAATCTAGGCACAAGATTTTTTGTATAACCTT
TCGCGGACCAGGAGTTCCTGCGGGAGGAGTTACAGCGGAGGCTGGAACTGCTGAATGCCCTTGAGGACGGGCGTCCGCAGAAACGCGACTCCGCGGAAGAGGACTCCGACTCCGCGGAGGCGGCACCCCGCAGCCGCGAGACCTCGCTCTAGAAGTCAAGGAGTCAGGAGTCAGGAGTCCGGGAGACAGGGAGACCGGGAGACAGAAGTCGAGGAGTAAGAAGTCAGGGAGTCGGGTGGTCGGGTGGCAGTGCCGTCCGAGTCCCGCGAAAAGTTTTTAGACTTCGAGGGAGGCCGACCACCTTTCAACGGGTCCGCGTAAAAGTTTATAAAAAGTTTTATAAAAGTTTTCGAGGGAGGCCGACCACCTTTCAACGGGTCCGCGTAAAAGTTTATAAAAAGTTTTATAAAAGTTTTCGAGGGAGGCCGACCACCTTTCAACGGTCCCTCCCGCTCGCGTGCCGCGGGCGGCCGCGCGTCCGCGACGGCCCCGCTAAAGCGTTTACAAAAAGTTTTCGAGGAGGCCGACCTGCCTTCCAACGGTTGCGCGAAAAAGTTCTGCGAAAGTTTTGGAAGAGCTGCCCGCCCTCCGCCCTCAAGTGTTTGCACGAAGTTGTTTAAAACGTTCTCGAGAGAGCGTGTCTTCCAACGGCTCCGCGAAAAAGTTTTGCGAAGTGTCGGAGAGGCGGAGAGCTGACCCGCCCTCCGCGCTCCTCCGAAAAGTTTTTAAAGTTCTCGAGAGCGACCTGCCTTCCAACGGTTCCGCAAAAAGCTTTTACAAAGAGTTGGATAGGTGGGGGCGACCCGCACTCCGCTTCTCCTCCTCTCCTCCGAAAAGTTTTTAAAAGATCTCGAGAGCGACCTGCCTTCCAACGGCTCCGCGAAAAAGTTCTGCGAGTTTGCGGGGAGGCGACCCGCCCTCCGCGCTCCTCCGAAAAGTTTTCGCACAAGGTTTTTTAAAACGTTCGCGAGAGAGGCCGACCTACCTTCCGACGGTTGCG
AGAGCAATTGTGTCAGAATTTTGTTCATAATCAAACCTCACTTAGAAAATCACAATACTGTAATAAGAACACAGTACCAATAACCATAATGTCTTCAAGTGTTTATGAGTCGATCATTCAGACAAGAGCTTCAGTCTGGGGATCAACTGCATCTGGTAAAGCTGTTGTAGATTCTTACTGGATTCATGAACTTGGTACTGGTTCTCAACTAGTTCAGACCCAGCTGTATTCTGATTCAAGAAGCAAAGTAGTCCTTTGGCTATACTGCAAAGTAGGGATCTTCCCTGTGAAGAAGAAGAGATTTCTTTCTCAGCATGTGTATATCCCTATTTTTGATGATATTGATTTTAGCATCAATATTGATAACTCTGTTCTGGCACTATCTGTTTGCTCAAATACAGTCAATGCTAACGGAGTGAAACATCAAGGTCATTTGAAGGTTTTGTCTCCTGCCCAGCTCCACTCTATTGAATCTATCATGAACAGATCTGATATTACAGACCGATTCCAGCTCCAAGAAAAAGACATAATTCCCAATGACAAATACATTGAAGCTGCAAACAAAGGCTCTTTGTCTTGTGTCAAAGAGCATACCTATAAGATCGAGATGTGCTATAATCAGGCTTTAGGCAAAGTGAATGTTCTATCTCCTAACAGAAATGTCCATGAATGGCTGTACAGTTTCAAGCCAAATTTCAATCAAGTTGAAAGCAACAACAGAACTGTAAATTCTCTTGCAGTGAAATCTCTGCTCATGTCAGCAGAAAACAACATCATGCCTAACTCTCAAGCTTCCACTGATTCTCATTTCAAGCTGAGCCTCTGGCTAAGGGTTCCAAAGGTTTTGAAGCAGGTTTCCATTCAGAAATTGTTCAAGGTTGCAGGAGATGAAACAAACAAAACATTTTATTTATCTATTGCCTGCATTCCAAACCATAACAGTGTTGAGACAGCTTTAAACATTACTGTTATTTGCAAGCATCAGCTCCCAATTCGCAAA
ATAGCGGACGGACTAGTACTTGTACTACAGAATTAACTGCCGTGTGCCGCCCGCTAAACTAGCCCCAATCATCGAAAATGGAGAAACCGACAGTGCACGTTGACGTAGACCCCCAAAGTCCGTTTGTGCTACAACTGCAGAAGAGTTTCCCACAATTCGAGATTGTGGCTCAGCAGGTCACTCCGAATGACCATGCTAATGCCAGAGCTTTTTCGCATCTGGCTAGTAAACTGATCGAACATGAGATCCCCACCTCAGTTACGATCTTGGACATAGGAAGCGCACCAGCTCGTAGAATGTATTCCGAGCATAAGTATCACTGTGTGTGCCCCATGCGTAGTCCTGAAGACCCGGACCGTCTTATGAATTACGCATCCCGACTCGCAGACAAAGCAGGGGAAATTACCAACAAGAGGCTGCATGATAAACTTGCAGACCTCAAGTCGGTCCTCGAGTCGCCGGATGCTGAAACTGGTACCATTTGTTTCCACAATGACGTAATATGCCGTACGACAGCGGAGGTATCAGTTATGCAAAATGTGTATATCAATGCACCTTCGACCATTTACCATCAGGCCCTAAAGGGAGTCAGAAAACTGTATTGGATCGGGTTCGATACAACGCAGTTTATGTTCTCCTCGATGGCAGGGTCGTATCCGTCCTACAATACTAATTGGGCCGATGAAAGGGTGCTGGAAGCGCGTAATATAGGCCTATGTAGCACGAAGCTGAGAGAGGGTACGATGGGCAAACTGTCTACCTTCCGGAAAAAGGCCTTGAAACCTGGAACTAACGTGTACTTCTCTGTCGGTTCGACACTCTACCCTGAGAATAGAGCGGACCTGCAGAGTTGGCACCTACCATCTGTGTTCCACTTGAAAGGTAAACAATCCTTTACGTGCCGCTGTGATACGGCGGTTAACTGCGAAGGATACGTAGTCAAGAAGATCACCATCAGCCCCGGGATCACGGGGCGTGTCAATCGGTACACTGTGACTAA
TGTAAAGTTTGAGAGAGTTTAATACCGTCTCTTGATCAAAGATCCCACCAAAGTGTCTTAAAGTGATCTCTGCTCCCTCTCGCACTTTACGGCTCGGTAGACTGTGCTAAGAGTTTCTCCCTCTTTCTTTTTCTTCCTCAACCATTCTAAAGTTTCTCAGCCAAATGTATGCATTTGCTTAATTCAACTAATTTGCATTCATGTGGCATTTCTGTGAACAAGTTTATGAGTGTTTTGAGGGTTACCATAAAGACTACTCTGTTCAAACAGTCCCTGTGGAATATTTGGCCTCACATTACATTGTCAACAAGTTTAGACCCGACCCTTTAGCTGTTTTGTGGCTTTTCTGTTTGGGAATTTGGTGGGAGATTATTCAAATACTCCACTATCTATTTCAGTATAAAGAACCAGCACTTTTTATTAGCAGCTGTCAGAACCTTGCTGCTTTTTTAGAGAGAAAGTATTCCATGGAAGTGATTCAAAAGGAAGGTTTGGCTGCTTCGGCACTCAAAGACAAGGAGCGATTGGCCGAAAAAGCTGTGGTCAATCAACCCCTGAGTAATTTAATTCCCAACTCAAATAAAATGTATGAGCGAAGTAAGAGTCTCCTATCTGGTCTTAAGCGTGGTTTGATAAAGCAAAAAGAGATAGCTTTTGACAAGCTTATGGGAGGCTCAACAATAGATTTCCAACATATTCCAACAGGAACTCTCACACCTGGTGAGAACAAAGTGCTAGACATACCAATTGTTCCGCAACATTTATTGACCAGTACAAATATAACAGATTACCATCAAGCTAACAAGAAAAATGCTAATGGTGCTACTGCACTTCATGTTGGGGCTATAGAGGTCATTATGGATTGCTTCACCTCTCCTGATAGCAATATTTGTGGTGGTATGTTGCTGGTTGATACAGCACATTTAAATCCAGATAATGCTATAAGAAGTGTGTTTGTTGCACCATTTATAGGTGGTCGTCCTATTCGAGTTTTGTTATT
AAGTTTTTAAACCTGGAACTGACACATTCCTACAGCAAGTGGTGACGAAATGATGGCAGATTCTACTAGAAACGCATTTGGAGCATATTCTATAACTGAAATAATAACAACAAGAAACCAAAATAACTTTAATGCAAATACTAAAAATCAAAATCAAAATACCAGTAATACCCAATCCAGCGGAGGTATAACACGCAAACCAGTAATGAACGATGGGCTATATGCCCTATTCGACCAACTTCTAAAAGGAGTAACATTTGAAGAAAGCATTTATCGTGGTTATGATTACAGTCATTTACCTAATTTAGAGACAGTGTTCAATACTGCTAGCGATTATGTCAATGGACAGTATAAAATTGGATTTAGCGAAGCTCAACTTGATGGTTATACTTTGAACAAGACGTTTAGCGTAATAATGCCAGAATTTTCCTTTTCGTTAGAGTTTATCAAGAATGAAGAACAGTCTGACCGTAACCCGGACGAAAATGAGCAATTGAAACCCAAAACGCGAAGAATTGTAGTTGAATTGGTATCATTATTTAATAGAGACGAAATTGAATACACTCCAGAACAAGTTAGAGGAGAGATTGCATTGATAGCGTTGTTTAAATTATATATCACTGGATTTTTATATCATCTGAATGTGAATAAGAGTGTTTACGATCAGCAGTTGAATTTAGAGAAATACAGACCTTTGCTCGTTGCGATTGTTGGCTTTGAATCGATTGATGTTAAGTTGAAGAAATTAACTCCGTTATACTATACCCTAGCTACTTTTAGCAACTATCCATTGAATATTTTGCGTTACAGTTTGAAAACGATTGTCGAAGTGACTAATGAAATGGATCAAATTATTAAACGTGACGGCCTTTTTAAACAAATAGACATTAAACCTATGCTTGGAAATACAATGTCCGTTGGATATTCGTTACGAGGTATTGACAACAGTAGTTTATTTCTCGCGCCCAAACATTATCGTCAAGTACGTTCTAGAGATGAC
ACCGGTAGCGAGTTGGGGGACGCGGGGGAAAGGTGGGCCCCACCTTCTAGATAAGTTTTGGTTTATTGCACTTTGAGCCCCTGTACTTTGTCTTATTCACTTTACACCCTAAAAATGAATTTAATGAAGAATAAAAATAAAATTAATCATTAATTTTATTTACACGGAGATATGCAATACATTGCTTATCGTAGTACATGGTATTTATACGGTGTATGTATTTCGTACAACGTATCTATCTACTGTATCTACCCCCATATCACTTAACCAGTGCATCATCACCATATCAATTGAATCAATCATCTCTTCTTGTTTGAAATTGGAGATGTCTGAATCATCGTACATCAATTCCAGTGTATCCCTTACTAGCTCCTCTGTCCCGTTGAAGTCGAATGGTGGAACCATTTGGACGTATGTGTATGGTATGTTGCAGCGGATACCTGTCAGTACTGGTTGATTTGTTGAGTATACCTGGACTTGCACTCTGATGAACTGTTGGAGCCTTACGTCTATTATGAACTTGATTCCGTTACCGTTGTTATATATTATCGTCATCTCTTCTTGCTGGATCTATGTTCCTCTATCTACGTCCTTTTATAGAGTGGTGATCTGTGGGTTGTGTGTCTCAATTTGGTCCATGTATTTGTACTTATTTATTCTTGGAAGTATTGTTTCCTATTACTTTTGCTATCCATCCTTTATTTCTGAAAGAAAATAGAAAGAGAAAAATAAAAATGGAATCAAAGAGAAAAGAAAATTAAAACAAAAAAAAGAACCCAACACAAAAATAGACAAATAAACAGAGAAAAGAACACCTATTCCGGCATAAAGGGAGCGCAGCTCAAGTGTCAATAAAAAAAATAGAAAAGAAATGGCGAAAAAAAAAAGAAGAAAAAAGAAATAATTGAACGAAGTGAAAATAAAATTAAAATAAAAATAAGAAAATAATTAAATGAAGCCCATAATTAAAAACCATGTAGCCCTGGAAAAAGCCCAAATA
TTATAAACTATAATCTAGACAATAATAAATAGGGAGGGACCGAATACGGTGCGACCGAATGGGGTACATATAAAACAAGGCCCGTAGCATCTGCAGAAGCTATGTCCATGGGTGCACAGGAACCCAGAAACATATTGCTTTTGTGTAGAAATTGTGGAATACCTTTGGAGGACCTTCGCCTGTGCTGTATATTTTGCACAAAACAGCTGACCGCAGCGGAATTGGCAGCATTTGCACTTAGAGAATTATATTTGGTGTGGAGAGCGGGAGTGCCATACGGTGCCTGTGCACGGTGTTTACTCCTACAGGGCATTGTACGACGCCTAAAATATTGGGACTATTCATATTATGTAGAAGGTGTGGAAGAGGAGACCAAACAATCTATATATACACAGCTGATCAGATGCTACATGTGTCACAAACCGCTGGTAAGGGAAGAAAAAGACAGACATCGTAACGAACGGCGACGACTGCACAAAATATCAGGGTACTGGAGAGGTAGTTGTGAGTATTGCTGGTCACGATGCACGGTCCGCATCCCACAGTAAAAGATATCGAATTGAGTCTTGCACCAGAGGATATCCCTGTATGCAATGTGCAATTAGATGAAGAAGATTATACAGATGCGGTGGAACCAGCACAACAAGCGTATAGGGTGGTAACAGAATGTACAAAGTGTAGTTTACCACTGCGACTGGTGGTAGAGTGCAGCCACGCAGATATAAGGGCACTGGAACAGCTGCTACTAGGCACATTGAAGCTCGTGTGTCCTCGCTGCGTGTAACAGGACATGGACGATAATACAGGTACAGAGGGGGGCGCATGTTCCGAATCGGAACGGGCGGGTGGATGGTTTATAGTGGAAGCCATTGTAGATAGGCGGACAGGCGATCCAATATCTAGTGATGATGATGAGGAGGAGGACGAAGCAGGGGAAGACTTTGTAGACTTTATAGATGATACTAGGTCGCTAGGGGATGGACAGGAAGTGGCACAGGAA
AGACGTTCATCTGCGTGAGCTTCCGATCTCAGTATTGTTTGGAAGGATCATTGATTAACGCGGTTTGAACAGTTTTTTGGAGCTTTTGATTTCAAATGTCTAAAAAACCAGGAGGACCCGGGAAGCCCCGGGTCGTCAATATGCTAAAACGCGGCATACCCCGCGTATTCCCACTAGTGGGAGTGAAGAGGGTAGTAATGAACTTGCTAGATGGCAGAGGGCCAATACGGTTTGTGTTGGCTCTCTTAGCTTTCTTCAGGTTTACAGCACTTGCCCCGACCAAGGCCTTGATGAGGCGCTGGAAGAGCGTGAACAAGACAACGGCCATGAAACATCTGACCAGTTTTAAGAAAGAATTAGGAACACTGATTGATGTGGTGAACAAAAGGGGCAAAAAACAAAAGAAAAGAGGTGGCAGTGAAACATCCGTGCTTATGCTCATTTTCATGCTGATTGGATTTGCCGCTGCCTTAAAGCTTTCCACCTTCCAGGGCAAGATAATGATGACTGTGAACGCTACGGACATTGCTGATGTGATCGCCATTCCAACCCCGAAGGGACCCAATCAATGCTGGATTCGAGCCATTGACATTGGATTTATGTGTGATGACACCATCACTTATGAATGCCCGAAATTGGAAAGTGGAAATGACCCTGAAGACATTGACTGCTGGTGTGACAAACAAGCTGTGTACGTAAACTATGGAAGGTGCACACGTGCTCGCCATTCAAAGCGCAGTCGTCGTTCCATCACAGTGCAGACTCATGGTGAAAGCACTTTGGTCAACAAAAAGGATGCCTGGCTGGATTCCACGAAGGCCACGCGTTATCTCACCAAAACAGAGAACTGGATTATAAGAAATCCTGGTTACGCGCTGGTGGCCGTTGTCCTTGGCTGGATGCTGGGCAGCAACACTGGACAAAAAGTTATTTTTACAGTGCTTTTGCTCCTCGTTGCTCCTGCCTACAGTTTTAACTGTCTGGGAATGAGCAGCCGTGA
GATTCTCCCACTTGATTGTACGGAGAACCCGAAACACGGTGGAGGGGGCCACCGATCCCAAGCCTTGATATCGCTTGTGTTAGGCACAAGTGATGGAAGACGCAAGCAAGCAGCTCCGCGTCCTGGATGCCCAGGAGCGCGCGAAGGCCGCCTTCCAACTCGACTTCATAGCCTCTGTCGAGACTTTGGAAGACGCTCAGGAGAAGTACGAGGGCATGATGTTTCGCAGTGGCACGAAACTGCCATCAACCCATATTAAGTTGGCAATCGATCTGAGAGTTGCGGAGAAAGATCTACGCCGGCACGTTAAGAATGTACCGACAGTGCTGGAAATTGGACCCAGTGTTGAGAGCGTGCGTTACGCTGTGCAGACTCGAGACAAGGAGAGAGTCCATGGCTGCACCTTCTCCGACGCGCGTGATAACCTCCGCCACAATAAGATCGGTTATGAAGCCCATTACGACAGAAAGATTGGACCTGACGCCGCCCTTCTGGCCGCTGGTATCCCAACTGACACCTTCTGTGTCGACGGCTTCTCCAATTGCGAGTACCAATCCCCCCTCGCCATTGCCTGCCACTCACTTTACCCCGATGGGGAAAGTAATAGTATTATGGACGTGGCTAAAGGCATGGCTCTCCACGGCACCCACGTGATATATGCGTGGATGCATCTGCCCGTGGAACTGCTAACGCTCACCGATGCAGACAATATTTTTGAAGGGTATAGCATTCGGTTTGAGGAGACAGGGGCACTACCCTGCACCAAGAGGAGGAAAGCCATATTCTCCGGTTATAACGATTTTGGTTCGGCCTATGTGCACGATGCCCACCATTGGGCTGGTTGGCTTAAGCATCGGGGAGTAGACACCCCGTATGGCTTCTCCATATTGATCGACATACAACAGAGGTTCGGTATGCACACGAAATTAAAGATCACCCGTGGGCACAGCAGTGGCAGTATCACCACCGTGTTCCCGTTGTCGAAATTGGGCTTGATCTG
AAAAAAATATCGTAAATTCGTAACCTTTACAAACTACACACTTTATCAGTCCTGATGTAACCTTTAACCCGGTGCTTCGATTTCATTATCGGGAACCCTCGAAATATTGCTTACGTACTTCTAACTCATGTCGTCAACCTTTTTTCTCAGCGATCTAATAAAAGAAATGAATCATAGTTCACAGGTTAAGTGGCCCGTTCCTATATTAGGCTCACTAGCCAATTTCGGACACAGTCGGACCCAATCATTCAGCAAACATGATGTACATCAAAGCCTTGGTCTTCTTTTTCGTCGCTACCATTGGCACAGTATGTAAGTTAACTTCTGCATAATTTATGTAAACTTTAAAATTAATTTTTTATTCAACCGCTAAGATCTCAGTTATCTGTTGGGCTGTCGAAAAGTTAGCCTAGAGCAACTTTTTTACGATATTATCAATAATCATCGTGTTATAAAAAGGTAACACCATAATTAATATCTACGTCCATGTAATCATAACTATTTGTTCAACAGGGACTCCAGGTGGCAGCACACGTGGACTTGCATTAGCAAGGCCTTCATTTTTCAACGAATTTGTCCGCGATGTATCAAATCCTAAGTTTCTTGATCATATTGTCTGGGAGATAGCTGAATTCCGGTCACAAATTCCAGTTATACCCGGGAGTATTTTGTGGGTCGCGGAGAAAGGTTACTTATGGATGGAGAAAGAATTAAACATTCCAACTAACAACGGATCGAAGCTTTACGAGATCAAAAGGAGAAATAACCACGCTTCTTATTACGTGATCAAAGCTAATGACATATTTGGACCAATTAATATTCAACACGGGAACACTATTAACCCCGTCCCATCAGGTGGCAAACTCCAATTTGGACCAATTAATATACAAAAAGGAAATTTGTATGGAGAACAGAAAAACTAGAAGATAGCTATGAAAATTATTGAGTTCTATTGCAGAAGAGTTAGACATAAAGAAGAATGTCAATAAAGAGTCTCATC
CTTCGGATGACCTCCGGAGAGGCCACGATATGGACAATTGATTTCGTTCTTACGTTCACTGGGAACGCCCATATCTGGTTTATACTCTGTCGAGTCTAGAAGCCGCTGGCACCGTAAGTGCCCGGTGGCTCCGTCAGCCTAAGTTGACCCGAGAAGGGTCCAGGTTTTGGTCAATATGCCTAAGAAATGACACATGCAAAGTACCAGGGCTACCCCCCGAATGAGGGTCGATAAACTATGTTTTATCTTTTGCCGCGCGGGAGCTGCGCTGAGTGCCACTCAGCAGGTGTCTGAGCAACAACTCACCTACGGGGAAGTGGGCCCCCCCCCTATCAAGGCGGCCCCCCAGCGAGGGTCGATACCGACCAAGCTGGAGTACCACGACCTCGACCAGTTTGCGTGGCTGGGAGATGTATGGTTGACCATGTGTTTGCGGCTCACTTGCGTGACCCGCCACTCGGTGGTCGACCAACGGTGGTGCGAGACTATCCTGTCCAACGCCAACCTGAGGCGGTTTTTGACCGATGATGGTTGGATTGTCCCGGACAGCTTGTCTGACCATGGTGCAGGGCAGTCGGCGGAGTTCCTCTTTTGCAGGGACAGTGACTTCCGACGGCGGTTCTGCACAGCGCATGGTCTGGTGGAGGCCCATACTGGTCTTGCTGACCTCACCCCATACGGGGCGGAGGCTGGGCGTGACGTGGACCAGTGTTGGCGGCGCCTGTTTCGTGGGCCTGTGACTGGGCACTACTCCTTCCCCTTGGAGAAGTGGATGTCCCGGGCTCAGCTGGAGGAGGTAGCTGGCCAAAACGCCCTTTCCTCCGGGTCATTTGGCCTGGAGGTTGATGGCACAAACTGGCATCTGGTGGATGGCAGTATGAGTGCTCGGGAAGTCTTGGCTTCCCTGACAAAGCGTGCACGCCTTGGGGGGCGAGAGTCTGATGCGGATTCCCATCCGTTCAAGCCTTTTTCCTCGTTCCCCGCAGGCCTGCCCACGCCC
ACGGTGCAGGGACCGGATCGAGCGCAGCGAGGAGGTCCCCGGCTGCCCGTGGGCGGGAGCCCGAGGTGAGTGAAACCACCGAGGTCTAGGGGCAATTCGGGCTAGGGCAGTCTAGCGGAACGGGCAAGAAACTTAAAAATATTTCTTTTACAGATGCAAAACCTATCAGCTAAAGACTTCTACAAACCATGCAGATACAACTGTGAAACTAAAAACCAAATGTGGATGTCTGGCATTGCTGACTCCCATGACAGTTGGTGTGACTGTGATACTCCTTTTGCTCACCTCCTGGCTAGTATTTTTCCTCCTGGTCACACAGATCGCACACGAACCATCCAAGAAATACTTACCAGAGATTTTAGGAAAACATGCCTTTCTGGTGGGGCCGACGCAACAAATTCTGGTATGGCCGAAACTATAGAAGAAAAAAGAGAAGATTTCCAAAAAGAAGAAAAAGAAGATTTTACAGAAGAACAAAATATAGAAGACCTGCTCGCCGCCGTCGCAGACGCAGAAGGAAGGTAAGAAGAAAAAAAAAAACTCTTATAGTAAGACAATGGCAGCCAGACTCTATTGTACTCTGTAAAATTAAAGGGTATGACTCTATAATATGGGGAGCTGAAGGCACACAATTTCAATGTTCTACACATGAAATGTATGAATATACAAGACAAAAGTACCCTGGGGGAGGAGGATTTGGTGTACAACTTTACAGCTTAGAGTATTTGTATGACCAATGGAAACTTAGAAATAATATATGGACTAAAACAAATCAACTTAAAGATTTGTGTAGATACTTAAAATGTGTTATGACCTTTTACAGACACCAACACATAGACTTTGTAATTGTATATGAAAGACAACCCCCATTTGAAATAGATAAACTAACATACATGAAATATCATCCATATATGTTATTACAAAGAAAGCATAAAATAATTCTACCTAGTCAAACAACAAATCCTAGAGGTAAATTAAAAAAAAAGAAAACTATTAAACC
CCCCACGCCCCCTTGGGGTCTCGCCAAAGGGGGCGGGGCCCAATTTAAAACCACACCCCCTTACTTCCGGGGCGTAACCCGAAAGTTCTCACCACACCCACTTCCAGGGCGTAACCCGAAAGTTCTCACCACACCCACTTCCGGGGCGTAACCCGAAAGTTCTCACCACACCCACTTCCAGGGCGTAACCCGAAAGTTCTCACCACACCCACTTCCAGGGCGTAACCCGAAAGTTCTCACCACACCCACTTCCAGGGCGTAACCCGAAAGTTCGAACCGGGAGGTCAACCATGGGAACCGATGTTTCGACAAATCAAACCTTTGTCACCACCGGCCCGATAATCCCGAGAATGGACCGCTTGGTCAATTAGGTTATCAGTGTTTGTGTTTTTTTTTGTGTTTCCTATCTGGTCAGAATGAACCAAAACTCTCCCGGTTCACCTATCACGTGTTTTTTTTAAGTTATTTTACTATTGAGCCACCTATACACTCTGTTACAAAAAAAACATTGAAAAATAGATATGTTCAAAGACACGATAGGAAAAAACACACACAAGTGAATAACATTCAATCTTTATGATTTTTATTGTACATCAACAAATGAACTCTGCAAGTGCGTTTTTAAGAAAAAGAAATATGATGAAGATATGTCAATACAACAGTCAATGTTCTCAGGATTGCAAGTGCGTTTTTAAGAAAAAGAAATATGATGAAGATATATCAATACAACAGTCAATGTTCTCAGGATAGCAGAAGGGTTTTTGATTGTTTGTTCGACTTCCTGTTTCTACCTGCAGTGGAGGTTAGAAACCCCGATCCGCCCCCAATGTCAAACTGACCGGCGCACGTCATGAAGCCATCATCATCGCCGTCGTCGTCCATGTTGGATGCGAGGGTTGCCTTTTTGGTGGATTTCATGTTCTCTGTGGTAGTTACCCGGGGCTTGGAAATGACCTCTTCGTCACTGGAGTCGTCAGAGGATACGAACTCCTGTGAGCGA
GTATTCATTTGCTTAAATAATACCCTTTCGAGACTAATAGAATTCAATCAATCGAGGCGTTTCATTCGTAATAACTTCTAATAGGCGTCAGAAGTTATCTTCCCACTACCTACTTAACTGTGGATGCAGTGGAAGTTATTCCGATTTGATTCGTCCGCAAGTTTGTTAAGAGGTGGAGTCCTCTTCTATTATTCTTGCAAGAAAGACACGTGAGTGTTTATCCTCCGTGTACCTAAGAATACTCTCGACTTGTACGGGAAAGCCCTCACAAACGCTATTCCTCTTAGTGTTGGGTTCTGTTGAGGAGTACTAGCTCGAAAGCGACTTCTAAAATCGCAGAAGTCTGTATCAATGGCCTTGGTTAAGTCAAAACCACTCGTCCTTACAGCCGCCAATGAAGACCAGTTATACAAGCAAATTTCTGGCGCGCTAGAATCCGTGAACAAGAACTTAAAAATGTTCAGAGCCTGTGTTCCGCTTGAGCTTAAAAACAATGGTTATACATCGTTTGAGCTATGCGACGAAGATACCAGATCCTTGGTGACAGCTTTTTCTGTCAAAGTCCGAAAGAATATCAATGTTGATCATCCACACATTTTCCTTTTGTGGATTCCTCGGATTTTGAAATCTACCTCCGCTACTGCCATTATAAAATGTAAGTATTTGGCAACGGGAGATGAGAAAGCTGTGGGGAAGTTTCCGCTTAACGAAGCCTTCATTTTTTCTTTTGGATGGGAAAGATCCATTAGAATGAAGGATGCTTACAATGGTAAGGGCTTACATTTGTTTATACAATGTTTTGCCCCGAATTCCGAAGCGAGGGCCCCTCTGGGTAGGCTTGTTCCCATGTGGGACAATTGTGCTACCGCCAAGATGCGTTTCACTGAAGACGTAGGATCCTCACTTACCACCGCAGATGAGATGCGTGTGAGGAATGTGCTCACAGATAAGGATACTAGGAGCCTTTTGAGATCTTACATGGCTACCGAATTCGCTTGTC
AGCAAAAGCAGGGTAGATAATCACTCACTGAGTGACATCAAAATCATGGCGTCCCAAGGCACCAAACGGTCTTACGAACAGATGGAGACTGATGGAGAACGCCAGAATGCCACTGAAATCAGAGCATCCGTCGGAAAAATGATTGGTGGAATTGGACGATTCTACATCCAAATGTGCACCGAACTCAAACTCAGTGATTATGAGGGACGGTTGATCCAAAACAGCTTAACAATAGAGAGAATGGTGCTCTCTGCTTTTGACGAAAGGAGAAATAAATACCTGGAAGAACATCCCAGTGCGGGGAAAGATCCTAAGAAAACTGGAGGACCTATATACAGGAGAGTAAACGGAAAGTGGATGAGAGAACTCATCCTTTATGACAAAGAAGAAATAAGGCGAATCTGGCGCCAAGCTAATAATGGTGACGATGCAACGGCTGGTCTGACTCACATGATGATCTGGCATTCCAATTTGAATGATGCAACTTATCAGAGGACAAGAGCTCTTGTTCGCACCGGAATGGATCCCAGGATGTGCTCTCTGATGCAAGGTTCAACTCTCCCTAGGAGGTCTGGAGCCGCAGGTGCTGCAGTCAAAGGAGTTGGAACAATGGTGATGGAATTGGTCAGGATGATCAAACGTGGGATCAATGATCGGAACTTCTGGAGGGGTGAGAATGGACGAAAAACAAGAATTGCTTATGAAAGAATGTGCAACATTCTCAAAGGGAAATTTCAAACTGCTGCACAAAAAGCAATGATGGATCAAGTGAGAGAGAGCCGGAACCCAGGGAATGCTGAGTTCGAAGATCTCACTTTTCTAGCACGGTCTGCACTCATATTGAGAGGGTCGGTTGCTCACAAGTCCTGCCTGCCTGCCTGTGTGTATGGACCTGCCGTAGCCAGTGGGTACGACTTTGAAAGAGAGGGATACTCTCTAGTCGGAATAGACCCTTTCAGACTGCTTCAAAACAGCCAAGTGTACAGCCTAATCAGACCAA
ACCCAGCCTCGGCACCCGCTCCTTGGAACCCTCGTGCTTTCCGCGTGCTCTCTCTCTTCTTCACAGAAATGCCTTCAATTACCTCTGTCTTCTGGTGTTTCACCCTCTTCTTCGCTTCCTCCTCTGCTCCCGACCTCGTTCCCGTGTTTGAGAACACTCACGTTAGTTACGCCTGCTGGCAAGAGGAAGAGTCTCCCACGACTCGACGTCGCCACCTGCAGGGGTATCTCCAATTGAAGGGTAAGAGGACTCTGAACCAGGTGAAGGCTATATTTGGGGATCTGAATCCCCATCTTGAGAAACAGCGAGCTCGTAAGACAGACGAAGCTTGCGACTATTGTATGAAAGAGGAAACTAGGGTTTCCGGTCCCTTTGAATTTGGGGATTATTGCCCTAGTGGTTCTCATAAACGCCGGCAAAGGGAAAGTGTAATTCGAAGTCCGGTGAGAATGGCTGAAGAAAATCCGTCCGTTTTCCGACGAGTCAAGGCTAAGCTTGCGGAGGAAGAATTCCAGGGTACTGTAGCTGAAATTCAAATTTCAAATTTGAAATCTTGGCAACTGCGCCTGAAGACGCTCCTCGACAGGGCCCCAGATGACCGCACTATCTTCTGGGTTTATGGTCCCACTGGTGGGGAAGGAAAATCAACCTTTGCCAGAGATCTGTACAGAAGTGGGTCCTGGTTTTATACACGTGGAGGATCTGCTGATAATGTTAGTTATCAGTATATAGGATGCTTAGGAAATAATATTGTATTTGATATCCCTCGTGATAAGAAGGATTATCTTCAATACAGTTTAATAGAGATGTTTAAGGATAGGTTAATAGTTAGTAATAAGTATGAGCCTTTAATGGCCCCTTTAGTTAATTGTATTCATGTTTTAGTTATGTCTAATTTTCTCCCTGATTTTGAGAAGATTAGTAGTGATAGAGTCCATGTAATCCCTTGTATTCCTTGTGGTGTTTGTCTTAAGCATCATCTTGGTGAAATAAAATGCGA
CGAAATAATTCGACACTTCCCTCCCTCTTTGGGGAAGTGCCTTAAAGAATCATTTCTTTGTGGTGATATTACTATATGGATATTACGCAGTGACGGCTGAGTTAACCTAAATGGAACTCGGAAAGAGCAGACAGGTCAATTTTCAATTCCGAAGCTATATACTTTGGACAGTAAAGGTTTTAAAGGATCCTTCTTAAGAAAATCCTGAAGTAGACAGACGAGCAATGCTTTGGTACCTTGCGCCCGTCGGGTTATGAGAATTAACTACCTCATTAACTATAATCGCAAGATGAAAACTTTCACTAGATGATTTTCAGGGCTTCCCACCGTAATAGGGACGACACGAAATGTCGAAAACACAAACAAACCCTGTGGGAGTCAGGTCCTCTCCCCCTAAGCCACAAGGTAAAATACGGCAACCCTCAGCTTCTCAGCTGAGGTTTAAGAAAGCGTTAGCACGAGCGCTTTCTGTACGCTCCAAGTTCTTGAAGCGCCGGCTTTCGAAGCCGGAGTTCGTGCAACTATCTGCTGCCGTTAAGAAGCAGATAAAACAGGAGACCACTCCTGTTAATCGAAGACTCAATCGAGTCATAGATATTGTGGTCCGGCTGGAGGAAGCCGCTAACTCCTCTCTTTCTTGTCTAGACAGGCCTGCTCTTGATGCAGCAGTTCGTAACCTGTACGACAGATTAAATTTGGTTCGCTCAAACCTCCTTGAGGCTATGCGAGAATCCTCTTCCTTATCAGAGGGTTGCTCTCATGTCTCTAAAAAGAGCGTTATTCACTTGCCTGAGCCGGTTAAAGTGGATAAAATATTTCCAGGCTTCGGTTGTATCTCCGCTAGGATACCATCTGGACGACAGGTACTTTGTTGTTCCAGATGCTCGGGTCTTCGTAATGATGCTTTCTTTGAGTGGTCCGGCCTCCAGCCTTCGTTTATCGACAAGGAGGGACACTCCATGGTAGAGGCTTATCCTCTACCAAAATCAATGAAGAACAT
AGAAATATCTCAGGATTTGACCGTCCGGTGAGTTGCGCTTATCACTTGCGTAAGGTATTTCTCTCTTCATTGTTCATATGGAGGGTTTGAAGGCTGAGTCTACCACAACTGTGGGGATAAATTGTAACTTTCAGCAAACAGTGATGACTGAGACCGGTAATAAGTTGATGTTCGGAAGTTTACCTTCAAGTTTGGAACGACCCGTTGCAAAGAGGAACTATTATCGTACATTATCGGACTGGATTTTAACGTACACTAAGACAGGGAAAATCGAGGATACACATGATAATGCTTGGAGTTATGTCGAGGATCTTGTCAAGACTGACTTCAATGCTAAATATGATTGGTTGGCTAAACGGGGTGTGGCTCGTGATTACCGCACTGCCGTGGGGTTGGCCATCATACCTGGTATCCCGGCGATTGTGGCAAACACACGCATTGTTACTGGTACATGTGAGGTGGCAAGGGTTGCTGTAAAGCTGCCCAAGGCGCTGAACATGCTTTCTAGATTCACACATGCGAGTGTCAAAGTACCGTACTTTTATCCACGTGTGGACATGAGTGCGCGTGGCATGCTCATTGGCCTGGCGGCGGCTGCAGCACTTGTTCCTATTTGTGCTGGCATTGCGTACGCTACCCTCCCCAGGGAAAAACTGTCTGTGTTTAGGTTGAAATCAGAGGTTCGTGTTCATATGGAGGATGAGAAAGAAGCAACGGACTTGTTGTTGGTTGAGCCTGCTCGGGAGCTCAAGGGTAAGGATGGTGAGGATCTCCTCACTGGTAGTAGATTAACTAAGGTGAACGCGCGCGCGGGCGCTCGTAGAAGGCCTTATGCAGCTAAAATTGCACAGGTCGCGAGAGCCAAGGTGGGTTACCTTAAGAATAGTCCTGAAAATAGACTAATCTACCAGCGAGTGCTGATTGAAATCATGGACAAGGACTGCGTCAGGTATGTTGACAGGGATGTCATATTGCCTTTGGCTATTGGATGCTGTTTTGT
AGCAAAAGCAGGTCAATTATATTCAGTATGGAAAGAATAAAAGAACTACGGAACCTGATGTCGCAGTCTCGCACTCGCGAGATACTGACAAAAACCACAGTGGACCATATGGCCATAATTAAGAAGTACACATCGGGGAGACAGGAAAAGAACCCGTCACTTAGGATGAAATGGATGATGGCAATGAAATACCCAATCACTGCTGACAAAAGGATAACAGAAATGGTTCCGGAGAGAAATGAACAAGGACAAACTCTATGGAGTAAAATGAGTGATGCTGGATCAGATCGAGTGATGGTATCACCTTTGGCTGTAACATGGTGGAATAGAAATGGACCCGTGGCAAGTACGGTCCATTACCCAAAAGTATACAAGACTTATTTTGACAAAGTCGAAAGGTTAAAACATGGAACCTTTGGCCCTGTTCATTTTAGAAATCAAGTCAAGATACGCAGAAGAGTAGACATAAACCCTGGTCATGCAGACCTCAGTGCCAAAGAGGCACAAGATGTAATTATGGAAGTTGTTTTTCCCAATGAAGTGGGAGCCAGGATACTAACATCAGAATCGCAATTAACAATAACTAAAGAGAAAAAAGAAGAACTCCGAGATTGCAAAATTTCTCCCTTGATGGTTGCATACATGTTAGAGAGAGAACTTGTCCGAAAAACAAGATTTCTCCCAGTTGCTGGCGGAACAAGCAGTATATACATTGAAGTCTTACATTTGACTCAAGGAACGTGTTGGGAACAAATGTACACTCCAGGTGGAGAAGTGAGGAATGACGATGTTGACCAAAGCCTAATTATTGCGGCCAGGAACATAGTAAGAAGAGCTGCAGTATCAGCAGATCCACTAGCATCTTTATTGGAGATGTGCCACAGCACACAAATTGGCGGGACAAGGATGGTGGACATTCTTAGACAGAACCCGACTGAAGAACAAGCTGTGGATATATGCAAGGCTGCAATGGGATTGAGAATCAGCTCATCCTTCAGCT
AAAATAAAATAACAAACAAAACCGACCAAAGCTATCACAAACCCACACACACCGCTCTATCATCTGAGCACACAGCTTTTCTCTGTCTTCACCCGCGCGTGTCCGTCCCTCTTGAGCCGTAGCCTTGATTCCATCTTGTGCTTCGTTCTCCTAGTTCTTTCCGCTTCTATGGCATCCACCAGTTCTAACACTTATTACATGGATGGCGACCCTAGATGGCCGACGCGAGACCCAGGAGCCCCTATTACTAGGGACGCTCTACCACAGCGCATATCTGAAGCTTGGAACACCGTCATCATAAGGCACATGCTTTCTGATAGCGATGACCAGGACTCCATTCTTGGTAGAGATGGTTTACCAGCAACACGATTCAACGCTTACAGTGGCTTGCTGCCAACCTTCGTTCAATCTCTTGGTCTCCCCGTTAACCGCTTATGGCTTCATGCACCTGTGTCAGCAATTGAAGCCCCGTTATGCGTAGACACCTCCTATGTCGTCCATGGTCTATACATGTCCATTGGAATCCACGCATATGAGGAAACGAGATTACAACCAGTCGGGACCTTCATTGCTTTCAACTTCGCAAACGGCTACTGCTATCTGAACTTTTTCATTCCAATGAGCTTTCAGATCAGTGGCGCCAACGTTGAAGCTTTCTCCCGACTCATCGAGCAACTCCCTGATGTGCTTGGTGCATACCCAACGCTTGGAAACCTCTTGAAAACAACCATTTACTTAATGCGTGTCTTTCCGGAAATCTTGGATGCCCCAATCCCTATCATCGCGAAGCGTCCAGGCGTTGCGCAGTTTCACGTAACAGATAACAGAGGTTTACCTCCGACATGGTTTTCCATGATGTGTGGTAGTGTCTCATCGTTCGTGACGCTCTTACTGCACAATCTTGGCGATGAACTCCTCAACGGCATTGTCGGCTCAGCTGAAGAAACAGGTCGATATACAAATTGGAATTCTGAACATGACCACTGGATTGCAAGCAGGT
AAAACAACAAGACTCAACACAACACAACCAAACACATCCAAGCAAGCCCAAACTTATCGCACAGACAAGCAAAGCAACACATTCACTTTCAATTTAGATCGAAGTTCACGGTTCAAGCGCAAGGTGCCTTGAAAGAACTCTCTAAATTTCTTCACCCAATTTCACCATTTTCAATGGCCGGAGCGTGGAAAACTGTTTCGCACAAGTGGAAGCCGGATTTGGACAGTCCGAGGGATGTCAGAAAGGTTATGGAACACTTCGCAGCCAAGCACCAAACTTATGATGCAAAGAGAGCTGAAGCCCATAACGCTAAAAGACTCCGGAGAACGTTTATACTAGAAACGTCTGATGAGATTCCCAAGAGAGCCCCTATTAAGAAACAGGTTTATGTCGAGAAGGAAGATCACAATCCGACACAGCACCTTAAATATGAAGGGTTCGATGTGATTAAAAACAAACGTGTTGAGAAACCTGTTACAACATCAGTTACAAAACTGATAAAAGATTTGCTCAAACTCAACCAAGAGACAAACATAAACATCGAGCTGGTTGGTAAGAAGCATAATAGCACTACACGTTTATCTTTAGTTAAGAAAGACAAAAAGGTGTACCTGCACTGCAAAACACGACATAAGATGGGTAACTACAAGCGCAAGGTTACTAATATTCAGGCGCACTGGGAATCATACCTCACTGCTGTGTCTAAGTGCTATGGTTCATTATCACATAAAGATGAACAGAGAATTAGAAAAGGGGATAGCGGTATAACATACATCCGGAATGGTGCTCTATTTATAATACGGGGAAAACACCAAGGAAAAATAATCAATAGTATAGAAGAAGTAAACTTCATTAATGAGATTGATCATTTTAGTGACCCACAAGCAAATGATTTTTGGCGAGGGTACACGGATGCATACGTTGCAAATAGGGCTATCTCGACCACACATACGGAGCACACACCGACAATTAATTTGGAAAAATGCGGGAAAAGAATGGC
GATTGTGAGCGATTTGCGTGCGTGCATCCCGCTTCACTGATCTCTTGTTAGATCTTTTTGTAATCTAAACTTTATAAAAACATCCACTCCCTGTAATCTATGCTTGTGGGCGTAGATTTTTCATAGTGGTGTTTATATTCATTTCTGCTGTTAACAGCTTTCAGCCAGGGACGTGTTGTATCCTAGGCAGTGGCCCGCCCATAGGTCACAATGTCGAAGATCAACAAATACGGTCTCGAACTACACTGGGCTCCAGAATTTCCATGGATGTTTGAGGACGCAGAGGAGAAGTTGGATAACCCTAGTAGTTCAGAGGTGGATATGATTTGCTCCACCACTGCGCAAAAGCTGGAAACAGACGGAATTTGTCCTGAAAATCATGTGATGGTGGATTGTCGCCGACTTCTTAAACAAGAGTGTTGTGTGCAGTCTAGCCTAATACGTGAAATTGTTATGAATGCAAGTCCATATGATTTGGAGGTGCTACTTCAAGATGCTTTGCAGTCCCGTGAAGCAGTTTTGGTTACAACCCCCTTAGGTATGTCTTTAGAGGCATGCTATGTGAGAGGTTGTAATCCTAAAGGATGGACCATGGGTTTGTTTCGGCGTAGAAGTGTGTGTAACACTGGTCGTTGCACTGTTAATAAGCATGTGGCCTATCAGTTATATATGATTGATCCTGCAGGTGTCTGTCTTGGTGCAGGTCAATTCGTGGGTTGGGTCATACCCTTAGCCTTTATGCCTGTGCAATCCCGGAAATTTATTGTTCCATGGGTTATGTACTTGCGTAAGCGTGGCGAAAAGGGTGCTTACAATAAAGATCATGGACGTGGCGGTTTTGGACATGTTTATGATTTTAAAGTTGAAGATGCTTATGACCAGGTGCATGATGAGCCTAAGGGTAAGTTTTCTAAGAAGGCTTATGCTTTAATTAGAGGGTATCGTGGTGTTAAACCACTTCTCTATGTAGACCAGTATGGTTGTGATTATACTGGTAGTC
TAGTATTACCCGACCTTGCCACACCTCCTTGGAACACTTTCTCTCTCTAGAAAGTGTGAGACTTTCTCTCTCTAAGCTTATATGGCTAGAAGGTACTGTTTTACATTAAATTACGCTACTGAGATAGAGAGAGAAACATTCCTCTCCCTCTTCTCTCAAGACGAATTAAACTATTTCGTTGTCGGCGACGAAACTGCAACTACTGGACAGAAACACCTCCAGGGATTTGTATCGTTCAAGAACAAAATTCGTCTTGGTGGATTGAAGAAGAAATTTGGTAATCGAGCTCACTGGGAAATTGCGAGAGGCAGCGATTCTCAGAATCGCGATTATTGCTGTAAAGAAACCCTAATTTCTGAAATTGGGATTCCGGTCATGAAGGGTTCGAACAAGCGGAAGACGATGGAGATTTATGAAGAGGATCCCGAAGAAATGCAATTGAAGGATCCAGATACTGCTCTTCGATGTAAGGCGAAGAAATTGAAAGAGGAATATTGTTCCTGTTATGATTTTCAGAAACTCCGTCCATGGCAAATTGAGCTTCACGCGGCTTTAATGGCGGAACCAGATGATCGGAGTATCATCTGGGTCTATGGTTCAGACGGAGGAGAAGGAAAGACGAGCTTCGCGAAGGAATTAATCAGGTATGGATGGTTTTATACAGCCGGAGGGAAGACCCAGGACGTATTATATATGTATGCTCAAGACCCAGAGAGGAATATTGCGTTTGATGTTCCCAGGTGTTCTTCGGAGATGATGAACTATCAGGCGATGGAGATGTTGAAGAACAGAGTTTTTGCAAGTACAAAATATAGGCCTGTAGATCTTTGTATTAGGAAGTTAGTTCATTTAATTGTGTTTGCCAACGTGGCACCTGACCCCACGCGCATAAGTGAGGACAGACTTGTAATTATCAATTGTTGAATAAAAGAATATATATTATTGTTTTAATTTAATTCCGCGAAGCGGTAGCCGGTCATAACACTGTTGCCCTTGGAAC
CGATAGTCAAAAAGGTTATCAACAGTGGACTAGTAAAACGATTTCTCGTTTTTGAGATAAAGGATTTCATACTATTGGTGAGTTGACTTATCATTCTGCAAATTATACTGCTCGTTATACTACTAAAAAATTAGGTGTTAAAGATTATAAGGCATTGCAGTTAGTACCTGAAAAATTAAGAATGTCAAAAGGAATTGGTTTAAAGTATTTTATGGAAAATAAAGAGCGTATATATAAGGAAGACAGTGTTTTAATTTCAACTGATAAAGGTATTAAAAGATTTAAAGTTCCTAAGTATTTTGACCGTCGTATGGAGCGTGAATGGCAGGATGAGTTTTATTTAGACTATATTAAAGAAAAACGAGAGAAAGTGGCTAAAAGGACGCTCTTTCAGCGTCAGATTGTTAGTTCAAGGAGTTATACAGATTATTTAGGTGATGAACAAAAAAAATTAAATAATATTGTAAAAAGGTTGACTCGACCTTTGAAAACTGGTAAAAAGTAGTTGTCTTGGGGCATATATTACTTGTTATAATATGCCCCATTGACGACAGAAAGGAGTGTTGATTGTGAGACGCAAGGTTAAGAACACAAAGCGTCATCAGTGAAGGTTGACTCATTCTGCACGTTCAATTAAACGTGCTAATATAATGCCGTCAAATCCTCGTGGTGGACGTCGTTTTTAGAAAAAATGTTTCACGTGAAACATAGGAAGGAGATAATCATATGGCTTATCGTGGTTTTAAAACGAGTCGTGTTGTAAAACATAGAGTACGTAGAAGATGATTTAATCATAGAAGACGTTATAGATAGGAGAATACTTATGAAATTAAGTAAGAAAAAAATGCAACGTATAGATAATACATTAGAAAAATTATTTGAATGAAGTCATTTAAATGGATATGATAATTGACTTACTAACCAACTTGCATTGGAGAAAGAGATTGAGCAAGGTTATCGGTGTGAAACTTGTAAGTTAGTTATTAAATCTGTTAATAAA
GACATTTGTTCCTGTCCGCTATAGTCAAGATCGCGACCGTAGCTATGTCCACGCGTACCAAAGAGAAAACCAAAGAAAAGAAAAATGAAGAACTTACAAGCATAAACGAACCAACTCAAGCTCAAGATACCAAAGTTTCATCTAGTTTAGACCTCGTAAGCTCGCGTGATCGCCCGAAGCAAGAGAATGATAAGACGGAAGATCAGCAAGAGGGTACAGATAAACCCGGGAGTAAGAGGTCGATAGACGCTTTAGCTGCGATAATTGAAAAGAAAGTTCAGATGTCAGGTACTGCTGGTTTGGGTGACTTCTTTGGCCGAATGCGTCCTGAAATAACAGATGCGTTTTTTTCTGCGTTAGAAAAGGAAGCTGATGTATCCAAGGTTGTTCCAAGTTCATTGTCAAAGTTGGACGATGGTCAAGTGGTTGATTTGTTGGCTGTTGGCGAGGAAAAGGCGCTCAGTCAGTCTCTTTTTCAATTAGAAATCGTTGCATCTATACCCCATTTTTATCAACTAACGGCGAAGCAGATTGGCGCGTTGGGGGCACAAGGAGGTTATTTGAAAGCTTTTCATGGTGAGCAGGTATACCCTTTTATTGATCCAGTCGCTAATGAGTTTGGGAGAGGATTTGATCTCGCTTATGTTCGTGTTAACACTTCGGGTCAAGGTATTGAGCTGTTTATAGATCCATTTGACTTTGACAAAGTCTCTTGTAAGGTAGGAGGGCAGTCCTTAACGGGAATTGGGTTGTCAAATGTTGTGGGTATGGATGAAATAACCTATGATGATGTTAAAACACCTGAACAGATGATGGAGTTTGTGGTTCTTCTAATTGCCGGTGCTGCTAAAATGGGACGCTTTGTTTTGGTCGCATCAACGCCCGAAGGGGGAGGTCTACTGTTCAAAAAATGGGTGCGTCGCCCTGTGGCGGAGAATTTTCGTAATATCAATGGATGGCTCCTTGAAGATGACTACGAGAACTACCCGCATGTTCCTGA
CATCATCATAATATACCTTATTTTGGATTGAAGCCAATATGATAATGAGGGGGTGGAGTTTGTGACGTGGCGCGGGGCGTGGGAACGGGGCGGGTGACGTAGTAGTGTGGCGGAAGTGTGATGTTGCAAGTGTGGCGGAACACATGTAAGCGCCGGATGTGGTAAAAGTGACGTTTTTGGTGTGCGCCGGTGTATACGGGAAGTGACAATTTTCGCGCGGTTTTAGGCGGATGTTGTAGTAAATTTGGGCGTAACCAAGTAATGTTTGGCCATTTTCGCGGGAAAACTGAATAAGAGGAAGTGAAATCTGAATAATTCTGTGTTACTCATAGCGCGTAATATTTGTCTAGGGCCGCGGGGACTTTGACCGTTTACGTGGAGACTCGCCCAGGTGTTTTTCTCAGGTGTTTTCCGCGTTCCGGGTCAAAGTTGGCGTTTTATTATTATAGTCAGCTGACGCGCAGTGTATTTATACCCGGTGAGTTCCTCAAGAGGCCACTCTTGAGTGCCAGCGAGTAGAGTTTTCTCCTCCGAGCCGCTCCGACACCGGGACTGAAAATGAGACATATTATCTGCCACGGAGGTGTTATTACCGAAGAAATGGCCGCCAGTCTTTTGGACCAGCTGATCGAAGAGGTACTGGCTGATAATCTTCCACCTCCTAGCCATTTTGAACCACCTACCCTTCACGAACTGTATGATTTAGACGTGACGGCCCCCGAAGATCCCAACGAGGAGGCGGTTTCGCAGATTTTTCCCGAGTCTGTAATGTTGGCGGTGCAGGAAGGGATTGACTTATTCACTTTTCCGCCGGCGCCCGGTTCTCCGGAGCCGCCTCACCTTTCCCGGCAGCCCGAGCAGCCGGAGCAGAGAGCCTTGGGTCCGGTTTCTATGCCAAACCTTGTGCCGGAGGTGATCGATCTTACCTGCCACGAGGCTGGCTTTCCACCCAGTGACGACGAGGATGAAGAGGGTGAGGAGTTTGTGTTAGATTATGTGG
GAAAACCACATCGCAAATCCCCGCACCAGCCATAGCCACAAGCCAGTATTCTGCCACGCCCCACCCCACGGAGGCTGTCCTTTTACCTTGTCGCTATGTCTGCACTCCGCTCTCTCGCCTCTGACTTGTCAGACCCCACAACAAAAGCCGCTGCCAACGAAATAGCTTTCAAACACTTCTCCGACGGTATCAAATCCACTAAATTATCCTTCCCCTACAAAGTCGACGAATCCACTGCCATCCTCCTGGAGAAAGAAGGCGTACTCACCAACCCATTCTCCACCACCCTTCATACGCATGCCGCTGAGAAGATGCTGGAAAATCGCACCCTCAATGAAGTTGGAAAGAAACTGAAAGTGCACACGGGACCCTTCACGTTCATCCAGTTCAAAACGGGCAAGCTCGGACACGTCGGCAGAGGCCACAACCAAGGAGACCAAATCATTAACTACGCACGCGAGGCCAAGGACCTCTCCCGATTTGAAACCCTTGACACAGCCGTCGTCCCCCCCGTTCATAACAGAGTGGCGCTCCTTCACGACACCCTTCACTTTCTCAGCCCAAGGCAACTCGCTCAACTCTTCCACCACAACCCAAACCTCCACCTACTCTATGCGACCCTGGTTCTCCCCGTGGAAGCCCTCCACAATCTCCCTTCCCTTAACCCCCACGCCTACACGCTCGAATACTTCAGCAATGGCGACTTCGCTTACATGCCCGGAGGTCACGCTGGCTCAGGATACTACCACAGCGCTGAAACCCTCCATTGGCTTCGGGCAGGCCAGATCAAGTTAGGCCACTTCTCCCTTTCTCTCAACAAGGAAGACAGCTTCGGAGCCCACCATATATTCACTGTCACAAGACAGTTCATTCCCCCCGCCCCCCGCTACCTCTACGCTGAAACCGAACTGGTCACCCTGCACGACATCTTTTACCCCGCCGACTCTAACGTTCAGCGGCCCTACCCTGCAACGTTGATCAATCGCATGGAACTCTACTG
AAATTAAACCAACCCAAATCGATCTGACAACGAACAAAACGAACTCAAAGCACCCACAAGCTCTAGTTCAACAAAGTTCATCACGCAGAAAGCAATTCGTTCATTGTGAGCTCTCGCATAGAGATAAGCAATGGCAACAGCGAATTGTTTGCTCGGTGACTTCGGAAGGCAGGGGGTCGTCGCTAACGACCCATATGTACAGTGCAGAGCGCGCACGCTGATTTTCCTAAGCACTGAGGAGGAGGTTGATGTGGTGGTTAACCACCACGGACCAGGAAGCATTTTCTGGTCAAAAGAAGGTATCTTAACACAGACGGCTAAGAACCTTTACAAAGCTACTGCGTATGGCTTAGGCTACGACCTTGCAGCAAACGTCTTCGTTTGCGGCAAGTGTAGGTCCAGCTGCACTCAGTATAGGTACTTCATTGAGGATCACTTTGCTTGCGACAAACTCGTGGAGAAGAACTGCGCGTACATCAAGGATGATAAGTACGTGAAGGTTGTGGAGGCATTCCCAATTATGCCATCTTATGCCACACCAGGGCAAGAAACACGCATCATACAGTGGATGAACAAGACAAGTCAATGCCTTGCTGATCACTGCATCCAACGCACTCGCGAGATCACTTTCACCAACTCAAAAACTCAGGAGGAAGAAACTCGCGTGAAGGATTGCAGTTTGGAAGTATTTTATGATGACTTCGATGAAGCTCATGCTGTGATTGAGCACGCACATCGGAAAAATCCGGTTCACGAATATAAGGAGAAGCAGCTGCGGATGACTTCAAATAATATAGCTGCGTTAGTGGACCAAGTGACACGGATGATGCACTCCAAGGGCAAAACAGTGGAAATAGTTGGGAGTAAAGGCCATAAGAAATTTGCCAAAATTCCACTGAAGCACACAATGGGATATCCAAAGCGGGATTGGGACGCAACAAAGGACATACCAGAAGATTTCAGAGGCTTTATCACAACTTATAGTGGCGTCATACAATAC
CATTCATATATATTAACATGCACCGGGGGCGTGGCGCGGCCATTTTGAATACTCGGCGTTTGGCGGCGGCGCGAAAATTTGAATGCTGCGTAAGAATACAAGTTTTGTGTGAAAAATTTATTAAAAATGAAGTTTAAAGAATATTAAATTTGACGTACAGGCTTTAATTTTATTCTTATTTTAAACCTTATTGGACATTGAGGTGAGTTTTTGGTATTTATTCTACTTTTCCCGCATTTTGCTTTTCCTTTGATTCGCTTTGTGTTTTCTTTAATGTTCTACCACATGTTTTTTCGGGCGGTTGGCTATAAAAATTATTTTCCAGAAATCATTTTTTAGTTTTTACAAGACTTTTTACCTTTGAAATGGTTTAATGACTGCAAGTGGGATGGCTGGAAGTGCAATTTTCAGATGCGTTCCTGCAGATGCAGCTGCGGATAATAATGCTGCTAACGTTCGCATAAAGCCTCCTCCTAGCTGTTCTTCTGCTGCACGTACTATGTCTTCCGTTAGACGACCATTAATGTTTCTTTGGATGTTTGTTCCGAACTTAATCAGGTCCGGATCATATGCAACAAGATTTGGATTGTTGTTTTTTCCCAAAAAGTACCCTAATCCGTCTAAAGCTAGTAGTAAAATTTTACCGCCAGGAACTAAAGAAACTATAAGGCGCAGCAATCGCGTTGTTAACCCCCACGGACCTCCAAGTAAAGCATCTATTATTAGACCAAGGGTGGCGCCAAATAAGCTTGTTAGTATTACTTTTCTAACTTGCTTAGGAATGTGCTGTAAATATGAAATTACATCTTCAAGGCTCCATTTGTTTTTGGCTTGATAGTCCACATCCTCTTCTCCGTCTGGAGGTCTTCTGTAATTAAAAAACTGTCTGGAAGCAATTGAGTGTTTTGGTTCTTCTATTTGGTGAAGTTGAACGCTTGATATGGGCATGTGTAGCACTGCTGACATGCGTCTTGGTTTGCTGTGATATTCGTTGACTGCA
GTAAACAATTCCAAGTTCCAAAATGGTTAGAAACAACAACCGAAGACGACAACGCACCCAGCGTATCGTCACAACAACAACCCAAACAGCCCCTGTTCCGCAACAGAATGTCCCGAAGCAGCCGAGGCGTCGACGCAATCGTGCGAGACGTAATAGGCGCCAGGGGCGTGCGATGAACATGGGGGCGCTGACCAGGCTTAGTCAACCTGGTTTAGCGTTTCTTAAGTGTGCTTTTGCACCACCTGATTTCAACACCGATCCCGGTAAAGGTATTCCAGACAGGTTTGAAGGCAAAGTAGTAACTCGAAAAGATGTACTAAACCAGTCGATTAACTTTACCGCCAATAGGGACACTTTCATCTTGATAGCCCCTACGCCCGGTGTTGCATATTGGGTCGCCGATGTTCCAGCTGGCACGTTTCCAATTTCAACAACTACGTTTAATGCCGTGAATTTTCCTGGCTTTAATTCGATGTTTGGTAACGCCGCTGCATCGCGATCCGACCAGGTATCATCATTCAGGTATGCTTCCATGAACGTGGGTATATACCCTACGTCGAACTTGATGCAGTTTGCCGGAAGTATCACTGTTTGGAAATGTCCTGTAAAGCTGAGCAATGTGCAATTCCCGGTTGCAACAACGCCGGCCACCTCTGCGCTAGTCCACACTCTTGTTGGTTTAGATGGTGTTCTAGCGGTGGGACCTGACAACTTCTCCGAATCCTTTATTAAGGGTGTGTTCTCACAGTCTGTTTGTAATGAGCCTGATTTTGAGTTCTCAGATATATTGGAAGGGATCCAAACCTTACCGCCAGCTAACGTCACCGTGGCTACTTCAGGCCAGCCTTTTAACCTTGCAGCTGGCGCTGAAGCGGTAAGTGGAATAGTTGGATGGGGAAACATGGACACGATCGTCATCCGTGTCTCTGCCCCCACAGGCGCTGTCAACTCCGCCATTCTTAAGACATGGGCATGTCTTGAGTACCGTCCCAATCCAAAT
ACACAAAGTCCTGGGCACCATAGAAAGCGAATAACCAACCTATTGAACAAAATTGCTTTTTAAATATTGATTAGATTATATATTCTGTCAACTGCTAATTTAAGTTCAAACTCAAATCTTGATAAATCCTATTTTAGCATTTTAATTAGATCCATATTTCCAAAATAAATAAAGAGTGCAAAAAAATCTTAAATAGTGAGAAGCTGCCACTCAAGGTGTTTGCCAGTATGGCAAACTTATTCTTCAGTACTCCACAGGAGCTGAGGATTTTAAATTATATAATAACTAGGAATACTGTACAATTTAACTGGACAATTCCTAAAAATTCTGATAACCCTATTATTTACACAACACTCTTGCAGAACACTAAAGATTTCTATTTCACAGAGTTGAGAAGTAAAGATTTAAACACTGAAATGCTGGGCTTATGCATCAAGTTAATAATTAAAGTAGTGATCAAAATAAACCAAGGAATCAATATACCATTAGAAGATGTGTTCAAGAAAATTTATGATGATAGAGGTAGAAACATTTATTTATATACAAATTTTAGTGATAAAGACTTAGAAAGAAAGGTTAACCAATATGTACATTGTGCATCTCTTAAACTACCTATCGATTTCGAGAACCACCCACTAGCTCCCACACACGTTCTTCTCTGGTTTACTCTCATTGAGTACGCTCAGAGAACCACTAGGGGTGCTTTCCAAGGTGTTCTAGAATGAGAAACTAAGCTCTGGGGTTAAAACTATTAGTAAGATTCCAAAATATCGACTACGGTCGATATCCCAGGTTATTTGTTGGATGATGGCCGAAGCCATGTTTTTTTGTTGATCATCTTCAGAATACTCCATGCTCAGCTCCAAGATTTACTATATGCACACACAGGCTTTGTTGATCATGTATTTAATTTTTTCTAGCTTTAATCTTATTACTATCTGGTGACTAAAACTCCAATAGTCGTACATATTTCAGACTGGTTACACATTCATACTTATGG
TAATCTTTGAATTATAAAAAAGTAGGGAGGAACCGATATCGGTTTAACCGAAAACGGTGCATATATAAACCACCCTGGGCAGTGGTCCTTGTTAAGGCAGAATGGCAAGTACTTCTGCCTCATCACAGCCAAGTACATTATACCAATTGTGCAAAGATTTTGGGCTGACCCTGCGGAATTTACAAATCTGCTGTATTTGGTGTAAAAACCACTTAACCAGTGCTGAAGCGTATGCATATCATTTTAAAGATTTGCACGTAGTGTGGAAGAAAGGCTTTCCATATGCCGCCTGTGCCTTCTGCTTAGAATTTTATTCTAAAGTGTGTGCACTGCGACACTACGACAGATCAGCATTTTGGCATACAGTAGAACAAGAAACAGGACTACTGTTGGAAGAACAAATAATTCGCTGTGCTATATGTCAAAAGCCTTTATCGCCAAGTGAGAAAGATCATCATATTTATAACGGACGGCATTTCAGATTCATTTTAAATAGGTGGACGGGTCGCTGTACCCAGTGCAGAGAATAATGCGTGGAAACGCACCAACGCTAAAGGACATTATTTTGTATGACCTGCCAACGTGTGACCCGACAACGTGCGACACACCGCCGGTTGACCTGTATTGTTATGAACAATTTGACACCTCAGATGAAGATGATGAAGACGATGACCAACCTATAAAACAGGACATACAACGTTACAGAATAGTGTGTGGTTGTACACAGTGTGGACGGTCAGTTAAACTTGTTGTCAGTAGTACAGGCGCGGACATACAACAGCTGCATCAGATGCTTCTGGACACACTGGGCATTGTGTGTCCATTGTGTGCCTGCGTGGAGTGACTGCAATGGCGGATGATACAGGTACAGAGGAGGGGCTAGGGTGTTCTGGTTGGTTTTCTGTAGAAGCAATAGTAGAAAGGACTACAGAAAATACTATATCAGACGATGAGGATGAAAATGTAGAGGACAGCGGGTTGGACCTCGTAGATTTTGTAG
TTGCCCTTACAAAGTTTAATGATATTAACTACTTCATGTCGATAGGTTTGAGAAAAATCAGAATTCAGATTGTCAAAGGAATGTTTTATTAGAATGCCTTCTGAATTATTGTACCAATTAATTCCAAAATTTAATGATATTTTTATGCTTAAAAATTTGAGTTAAATGCGGCAAACTCCAATGAAAATCAGTTGATTCATTCTGCAGAATTGCAATTAAAAATTTTAAAAAAGTTTTTTACCAACACATAACTACTCAATGATGTTAGTTATTAACAATACAGCAGAGTCACTCTGTATTTGACTGGTCCTTTTGTCCCCACTATAGCGATAATAATGTCTTTTATGCGCGAGTCTGCGTGCTTCAATGTGTAGTGAGCAAAAACAGTCTATCACCATAACCTCAAAGTTTCTGTTCTACTACAGTACTGTAGTCTAATAATTGAACTAAAACTATTTAAATATTCCCGCTACTGATTTTTTTTTTGATTGGCCGGATGACAAGGTGTAGTGGGAGATAGGATTGTCAAATACAGAGAACGGTTTGATATAGAGAGGTCAAATACAAAGCGATTTTACTGTACATCTACACGAAAAAAAGAAAAATGATTCAATGTTATACTTACAAAATCTGTAAAAATTACAATTGGAAACTGTTATTTTTCCAGATTTTTATTTATGTAAAGCGCATCGTTACTTATAATATAATTTTTCCCGTTTTTTTTTTTTTCCTCCGTATACGTCACCCAACGTCTAACCTTTTTATCACGACCTTATCAAGTCTAGTCCAGTCTGGTTATTTCAAGCATTTGATTGGCTGAGAAATATTACTACGTCACAAGTTGCTTTATAAGCAACGACAACGATCGATACTTCACAGTTTCGTCTTCAACTTTACGTTAGCAGCACGTACATCAAGATGTTGGCCAAATCCACTATTATCCTTTTCGCCCTTGCTGTTGGCTTATCATGTAAGTATGCGTATTAAAAATATCATTCAC
ATAAAACATTGCACCTATGGTGTTGCCCTGGCTGGGGTATGTCAGTGATCGCAGTAGAATGTACTAATTGACAAGTTGGAGAATACGGTAGAACGTCCTTATCCAACACAGCCTTTATCCCTCTCCCTGACGAGGTTTTTGTCAGTGTAATATTTCTTTTTGAACTATCCAGCTTAGTACCGTACGGGAAAGTGACTGGTGTGCTTATCTTTGAAATGTTACTTTGGGTTTCGGTTCTTTAGGTTAGTAAGAAAGCACTTGTCTTCTCATACAAAGGAAAACCTGACGTATCGCTTACGAAAGTAGCAATGAAAGAAAGGTGGTGGTTTTAATCGTACCGCAAAAAACGATGGGGTCGTTTTAATTAACTTCTCCTACAAGCGTCTAAACGGACGTTGGGGTTTTGCTAGTTTCTTTAGAGAAAACTAGCTAAGTCTTTAATGTTATCATTAGAGATGGCATAAATATAATACTTGTGTCTGCTGATAAGATCATTTTAATTTGGACGATTAGACTTGTTGAACTACAGGTTACTGAATCACTTGCGCTAATCAACATGGGAGATATGTACGATGAATCATTTGACAAGTCGGGCGGTCCTGCTGACTTGATGGACGATTCTTGGGTGGAATCAGTTTCGTGGAAAGATTTGTTGAAGAAGTTACACAGCATAAAATTTGCACTACAGTCTGGTAGAGATGAGATCACTGGGTTACTAGCGGCACTGAATAGACAGTGTCCTTATTCACCATATGAGCAGTTTCCAGATAAGAAGGTGTATTTCCTTTTAGACTCACGGGCTAACAGTGCTCTTGGTGTGATTCAGAACGCTTCAGCGTTCAAGAGACGAGCTGATGAGAAGAATGCAGTGGCGGGTGTTACAAATATTCCTGCGAATCCAAACACAACGGTTACGACGAACCAAGGGAGTACTACTACTACCAAGGCGAACACTGGCTCGACTTTGGAAGAAGACTTGTACACTTATTACAAATTCGAT
GTGACCCATCACCTTTAAATGGATTATGGAAAGGTGCATCTGAGTTCATCTTTACTGGTGCATTAATCCTTGTTGCAGGAATAATAATAAAATTTGTATTTTTTAGAAAAAGAAAGGTGGGGTTCTAATGCTTAAAAAAACTTTGATGACTTTAATGTTATTTATAATCTCAATGTTTATTATATTAGAAGCACCAAAAGCCCATGCTGTTATAGTTGAAGATACTGGTTCTCTTGGACTCTGGCATGTTAATGATGGTAATACGTATTTATATACATAAGAGATTAAATGCAAAAGATTATAATAATTTTTATACATCAATTGGTGATTTCGGTTATACTATTCCCGGTTCAGATGCACCACAATATAATATCGAATCTGATAGTGAACACTATTTGAATTTCGGTATTGCTCATATTAATTTCAACAACGGAACAAATAACCAAATAACAAATCCAAATCCCGAAGTATACACAAGGTTCTATATTCAAATGAAGACACCAGATGGACAAGATAGAATTGTTTATGAGGCTGAAAATGCAAATGCAATCTCATTTTTAATACGATCAACTTACCATAAACCTATGTCTGGATTAGTTGGTGGATTTAGATTTGATCCCTTATTAGGAATTAGAGTCTATAAGGACTCTTTTGTGCTTGCTGATGAACTAGCAAGGATTCAAAGTGAGTTTACTACTGTATACGGTAATTCAGGTATTAATGTTACTGAAAATACAACTAACTACAGCGTTAGAATGTACTGGGAATCTGCTGTAGTTGTAGAACCCGGTGAACCAAGTCCGGAAAATCCTATACCATGGTTATCAAACCTACCAAATATTACTGATGGCAACCCTGAAAACATTGATGGCCAATGGGGTAATGTTACCGGCTTTAATTACAACCCTACAACAAAATTATTTAATGCTGATGTAATCTATGATGGCAATTCTTATCCAATACGTGATGCTGTTGTTGCATCTAATGATGATTCATTTTT
ACCAAGGGGAAAATGAAGATGGGATGTTGGTAGAACAAATAGTGTAAGAAACAGTAAGCCCGGAAGTGGTGTTTTGCGATTTCGAGGCCGGGCTCGATCCTCACCTTTCATTGTCGATAGGGGACATTTTGACACTACCTGGAAAATGTCGTCTGTGCTCAAAGCATTTGAGCGATTCACAATAGAACAGGAACTTCAAGACAGGGGTGAGGAGGGTTCAATTCCGCCGGAGACTTTAAAGTCAGCAGTCAAAGTCTTCGTTATTAACACACCCAATCCCACCACACGCTACCATATGCTAAACTTTTGCCTAAGGATAATCTGCAGTCAAAATGCTAGGGCATCTCACAGGGTAGGTGCATTGATAACATTATTCTCTCTTCCCTCAGCAGGCATGCAAAATCATATTAGATTGGCAGATAGATCACCTGAAGCTCAGATAGAACGCTGTGAGATTGACGGTTTTGAGCCAGGCACATATAGGCTAATTCCGAATGCACGCGCCAATCTTACTGCCAATGAAATTGCTGCCTATGCTTTGCTTGCAGATGACCTCCCTCCAACCATAAATAATGGAACTCCCTATGTACATGCAGATGTTGAAGGACAGCCATGTGATGAGATTGAGCAATTCCTAGATCGATGCTACAGTGTACTAATCCAGGCTTGGGTGATGGTCTGTAAATGTATGACAGCGTACGACCAACCTGCTGGATCTGCTGATCGGCGGTTTGCGAAATACCAGCAGCAAGGTCGCCTGGAAGCAAGATACATGCTGCAGCCGGAGGCCCAAAGGTTGATTCAAACTGCCATCAGGAAAAGTCTTGTTGTTAGACAGTACCTTACTTTCGAACTCCAGTTGGCAAGACGGCAGGGGTTGCTATCAAACAGATACTATGCAATGGTGGGTGACATTGGAAAGTACATTGAGAATTCAGGCCTTACTGCCTTCTTTCTCACCCTCAAATATGCACTAGGTACCAAATGGAGTCCTCTGTCA
ACCTGAGTGCCCCGCGACTGGGTGGGACCTGGATCACTCACGTGGGTGGTCCCGCTCATCGTGGCGCAACGAGGAGTCTCGTTGGGAGTTTTTATAATGGGTTACTACTTGGGAGAAGTGGGGAAACCGGAAGCTACCGCCGCAAATCGAGAAATTTGCTTTTAATGCGAAATTACGCTTTTTAGCAATCGGTGACCACCCTTGCCCTCCAATCAAATTCATTTGTTGAGGGTGTTTTTATGTCATTTCCACAAAATGACTCATTGCAACATAGTGTTTGAATTAAACAAACACGCGTCGTTGAATTTCGCGATCCTTATGTGGTTTTTAATTTGAGCGTCCATTAAGCCGATGTTAAACATACGATTTTGCTATAAATGTCGCTGTTGTGCCTATTAAAACCATGTGTAATGGTTTTGCCTTGTCTATTTGAGTATGTTTAACCGTAATTATCGTACTCCATCAAAATTGCGTAACAGTAATTTTGGTACTAAATGGAGTCACGTGACCCCCTCTAGAGCACGTGGACGTGCATTGAAGTACCCCGTGTCCCGTAGACTTTCATACGAGCGTATTGAGAGACCGCTAAGTACTAATACCATTGTTGAGGTTCAACATGGTAGTCATATGTCTCTCCAGAAGAACACTGACATTGCATCCTTTGTTCAATACCCCGTGCGAGGAATAAATGGCGATGGACGCTCTAGAGACTACATCAAGTTATTGAAACTTGATGTCTCCGGTGTCATTAATGTGAAGACAACGTCTATTGACCATACGATGGATCCAAGTGATAAACTCAGTGGTTTATTCGTTCTGACTATCTTATTAGACAGAAAACCCTATCTACCTGAAGGTGTGAACACGCTTCCTGGGTTCTCGGAGCTATTTGGCCCTTATGCATCTGCGTATGCAAACATGCATTTGCTAGATTCTCAAAAGAACCGTTTCAAGGTACTTGGTATTGTGAAGAAGTTCGTTGGATGTGCTTCTGGAGCAA
CACTCTCTCTCTCTCTCTGGGGGCCGCCGACCGCCGAGCGCCGCCTGGGAGCCGCCGGGGTTCCTGCCGCCGCCACACGCTCCTCCTCCCTGCGGTCGTCGTCGCTCCCGCACCGCACCGCACCGCCCCGCCGTCGTCGCTCTACTACTTCTCCTTCTTCTACATGGTCCGACCGTCGGACCGAGCAGTACGGCCCGCTGGCGGCCTCCTCGGCGTCTCTCCCCCCCGAATCCCCTTTTCGCCTTTAAGACAGATACCCCCCTCTTTAAATCCCCCCGGTGGTCAAACCAGCGGTCCGACCGAGGCGGCCGCCGAAACCGCACGACGGCAGGCGGATACGGCGCTAACCCTTTATTACCCCCCTACGTCAGACGCTCGGCTGACAGCTCAAAACCGCACGACGGCAGGGCCGTTGCTGTGAGAGGCGCTGTGCGGGCCGCTGTGCGGTTCCCGCTCCGGGAGGATGCAGACCCTTCACCGACCCGCTCCGACGGACGGCGTCAGGCGGGGGACAGCCGAGCGGCCCGACTGCGCCTTCGGCGGTGGCCGCGTAGCTCCGGGCATGGACCATGAACCCTGGTGGACCTACCGAGCACGGACCCGAGACACGAGCGACGAGCACGGCGTGGAGGCCGACGACACCGACCCCGACCCGGCAGTCCCGCCCAATTAGTTGGGCAAAACTTAGCTTTATCACGGGCCGTCACCCAGGTCTGCGTAGCCGAGGAGGGCCGTTCTCCCGGCTACATGGACCGATGGCAGACGCCAATTTCGCAGGCCCTTCCCCTGGGGCCTTCCGACAGACGTACCGCCGAGAAACCACTGCTGCCGACGAGGAGGGCCGGTAAATGCCGTCCGTCACCCGCCTCACCGAGAGCGACAACCGCGCCGAGGGCTTCGCCGTCGAGACGGAGTCCGGTGGGACCACCTACCGCTACGAGTTCGAGGTGGTCGAGGAGCGCGACCCCGAGGCCGACGACGAGGAGGGCCGGATGGGGAC
GCCAATTAAACCTAATTATCAAAAGCCAATTAAACCTAATAAGTGGAAGCCAATTAAGTAGAAGCCAATTAAACCTAATAAGTAGAAGCCAATTAAACCTAATTATAAAAAGCCAATTAAACCTAATAAGTGGAAGCCAATTAAGTAGAAGCCAATTAAACCTAATAAGTGGAAGCCAATTAAGTAGAAGCCAATTAAACCTAATAAGTGGAAGCCAATTAAGTAGAAGCCAATTAAACCTGTAAATGGATACTTTTTTCATTCAATCTTTTAAGTCTAATTATTAGTGCTGATTTCACTAGCGAAATATCGTTGTCAGAAACGAGGTCTCGAAGCAATACCAACACTTTCACAGAAGAACAAGTTGGAGATGATTCACCACCCCAATATTCTGCTGCTCTTGCTAAAATGCCAATCACTGCACATGATTCCCTAATGTAATTTTCTTTTTTTAACATGGAATTAATCATAATTTTTGATTGTTCAAATCCAATTTTAGAATCCAAAAACATGTTTTTGACAAAAGCTGTTAGATCATTTCCAAATACAAGTGAGGCATCCTTTTTGAAAGATTCAAAAACTAAGAACACCTTTCCAGCAACCTCCCTGGAGGAAAATGCCAGTGATGACCAAAACAAATAATCAGAGATGGCGGTTGTGATATCATCATCATCTGAAAAGTTGTTTCGGTAGACATAGTTGCCGGAAGACATCTTGTAAAATGAACGGGAAAAAAGTCTCTTTTAACCCGAACTTGTTATTTCCTGTGCTTATTTTTCAAAATTATTCAACCATATTCATCATCCTTTCAACTAATCCTTTTCTAGGTGGTTCCTTTATTGTGTTTTGATTACAGTAGTATTCGTAGTGTTTTTTAAATGGATTAGGAATTTTAATAAAATCAAAAACTCCATTATCATTTCTAATATTTATATCGCTTGTATCTTTTTTATCTAATACAGTTAATGGTAGATCATTATTTATTTCTTTACTTTCTATA
GAAAATCAAACAACCACAAACTAAACTACACAGAACAAACCTCAACACTACTTGATAAGGATACTTAGCGAAGCCCTGAACATTTAGCTCTTGAGGTATGACAACTGTGCAGAAGTTACTCGACCAAATTTCTGATCCCAACGCTAGGGCGGCGTATTCACAAGACTGTCTTTCTGCTGCCAAAAATGCAGCAACGAAAGCGATGACCATTGCCCCCTACGCAGTCACACAGACTGAAGCGCTTACTTTGGAGCGCATTGGGATCACCACCTCACCTTTCGCCACGACTTCCAACACCCATGCTGCCGATAAAATTATTGAAAATGATTGCTTAGAAATTATCGGTAGATACTTGCCGAAGGAGCCCGTCACACTTATACAGCTCAAACGGGCTAAGTTACATTTGTTAAAAAGAGGGCCTAATACAGACATCTTCCAGAATTATTGTCATGAGCCTAAAGACGTACTCAGATTTGGGTTAACAAACCCCCATGTATGCCCCGTGGTGAACACCAGCTGCGCGGTAATATCTGACACGCTCCATTTTATGTCGTCACAACAAGTGTGGACACTGTTTAAGCGAAACCCCAAATTACAAAGATTGTATGGTACTCTAGTGCTGCCGGTTGAAGCACTCAACAAGCTACCCAGCTTATTCCCGGAGATTTATAAACTAGAGTACTACGACAACCACTTTGCGTATATGCCTGGTGGGCATGGGGGCGGAGCCTACATTCACTCTTATGGCACACTCAAGTGGCTCAGCACGGCGCAAATTGGCACGGAAAGCAATCACCTTAGCATTGAGAAGATTGAAACAAAAGCCGCACACCATATAATGTTGATACAGCGGAGGAGACCAGAGTTACCATGGCCACTACCACCACTCTGGGTTTTCCATGCCTCTGACTATGTTAGACTACCTGAAATATTCTACCCCAGTGAAGCTAACGTACAGAGAGCATACCCCCATGTATTTATTAAACGTCTCCAGCTGTAC
AAATTTAAATCTATCACCACATTAGGTATTAATTTATTCGTCTCTAGACACTTTTGTAGCGTGCGCTAGCCCGCTGGCTTCCCGACCGACCTCAATCCAAGCGAGTTTATGTCCAGGTACCTCTTATTGAGAAATAGAGTGTCGAGTGAATAAACATAAAGATTACGTCATTACGGGGTAGTTGAGCGCTTTTGCATCAAGTTATTAACCACTCGCTACTCGGTGTCTAGACTACGTTGTGGTGTTGTAGTGTGAGCCTTGTGCCGCTACGTAAAATATATAAATTTAAATTTCCATACTTAACCTAGGTTGAGTGTGTTTGTTGCTGATAATAGTATATTATCGCAGCGCCCTTGCGTTGATCTTTGATCCGCCCTATCTTTAACTTTATTTGTATTAGTTTCTGTTGTCGTTGGTATTTAACGTCATGGATTTGAATACTATGATGCCAGCCTTTAATGTTGCTTATTGGGACGGCGTTCATGCTCCTTATGTTGTCAAGCGTATGATGCATGAGGTGGTTATGAATGTGGGACCAGCTGGTTTTATATGTTATCCGCTTCCTGTCGATTTTGATCTCAACGACACTGGTGTGATTCATAATTTTGCTTACCATAATCGTGTTAAAACCATGAGATTATTTGTGGGCATTCAGAATAATTGTAGTGAGTGGGTTTATGGCCGTGCACGGTTTGTTGTGTTTTCAACCTCCGCTATCTCGCCTTGGGTGAATAATGGTTGTATGAGTCTATTCTCGCCTTTTGTTGGCGTTAATAGTCCTATTGATCGTAATCTTTTGAGGAGAGATAGTCGTGGTGTTAGTGTGTTGTGGGATCGTGTTTATCGTGTTAATCGTGGCACACAGCTTTTTGTTGATGAGACGTTTAACTTCATCGGGCCTGGAAATTATCCCGCCCAAGTTGGTGAAAATTATCCGTCTGCCACTACGTATGATTCTATCTACGTTGCTTGTGTGACCGATTGGATTGATAACAATGTT
ACCGGTGGCGAGCGGAGTTTTGGAGTCTATGTGGGTCCCACTATTGGAGTTGGACTGGAAATAACGTTAGTGGGCCTAATGGACGTGGCCTGTTAGTGGGCTTTATGTGCATTAGTTGGGCTTTGTGTCATGTGGCCTGATTGTTTTGAAGTACACGTACAACCGTACGTGTACGTAAAGGACTTATAGTATTCATTAAAAAGTATAAATACGGTTACATGGTTGTGGAGGAATACACCTGGTATTCCTCTCCTAGATTGATATCTAGTACCGGTGCTTCCTGCATCATGAGGATGTCAATTGCCTCGATCATGTCTTCGTATCTGAAATCTGCTTGGGGTGAGTCCCTATACATGAGTCGCAGGAGGTTCTTGATCCCCTCTTCGAGTGCGTTGAAATCGAATGGAGCTATGGTACCTTGATGCGTGTATGGGATGCGGAAGTGTTGCTTTTGGAGGAATGGTGTCCTGGTGGAGAAGAATTGTATCTCGGTGGATATCTCTCGGTCTGATCTGAGTCGCACGTTGATGATGAATGACAACCCCTTTGTGGTGGTGTATTTGATCGTCATGGTTGTTGTGGTTCTTGTCTGTCGTCCGATGGTCTATATATATAACCCCTTGATGTGGTTGTGTGGTTGTACTTGGAAGACGTGGTTAAATGAAAATCTTATAACACAGAAGTGGGGTGAGTCGGATATGATGTTGATGTGTTGTTGTTAAGTAGGAGATTAAGGGTTTATTAAGTACTAATATCATAAGATATTAGGCTAAACAAAGAAAGAAGAAATCAACATAACAAGAAAAAGGATAAGAAAAGAAAAAAAGAAAAATAAGAAAGCATGGATAACTCAAGAAAAAGAAGGGAAGCGCAGCGGGAAAAAAAACAAGAAAACGGACTGGGATAAAAGAAAATGTCTTCCGTATTAAAATACGGATGGAAAGGAAAAAGAAAAAAATCTGGCCAGGTATTTAAAAATTACCGCGGTAACTGGACGATT
GAAAACCCAACCCTAACCAACCTCAACCACCAACATCCTTAACGAAATTAAGCTCCCAGTAAGGATATATTCCGCGGGATGGCTCGTGTGCGCGAGGTTTACTCTTCCTTCTCCGACCCCTCTCTGAAAGCTATCATTCAGGATGAGGCCTACAAGGCCATTCAGACCCAAATGAGACAAGCTACTGTGGTCAACCCATACGCACTCTCCACCGATGCGGCGGACGCATTGGAAAACCTCGGAATCATCACCAACCCCTACTCAATCCAACTCCACACTCATGCTGCGGCGAAGGCAATTGAAAACGATCTATACAATACCGTGGCCTACCACTTGCCCAAAGAGCCAGTTACTTTCTACTACATGAAACCTGGGAAACTAGGGAAATTCAGAAGAGGGCCCCAGCACAAGGACAAATTCATCAATTCACTGTTTGAGCCCAAAGACATTGCAAGGTACCCCGAGGAGACCGTCGTCAAGCATCTTGAAGAAAGTCCCTGCTCCACCTCAAACGCATTTATGGGGGACACTCTACACTTCTTCAAGCCAGAGCAACTGATGACCCTCTTCAGGCTAAGTCCGAAATTGAAAACACTGTATGCAACCCTAGTTCTACCAGCGGAGGCAATGCATGAGTTACCATCACTTCACCCCCACATATACTCCCTCAAGTACACAAAAAACCATTTTATCTACATGCCCGGGGGACACGCTGGAGCTTCCTATGTACATTCAAGAGAACAGCTAGCCTGGCTTCTGATTGGAAAGCTCACCCAAGGCAACATGCAACTAACCTTCCAGCTCCTCGAATCCAAAGGCGCAAATCACTTGTTCATCATTCAGAGAATGAACATGCAAACTCCACCACTGAGAACATTTGGAGTCGGCGCCCCCTACGTTCTTCTACCAAAAATCTTCTTGCCATCGGAGCACAACATGCAGCAGCCCATCCCAACTGCCTTCGCAACGAAGATGTTTCTCTACTGCAAAAGCCTCAAGG
GTAAAATTATTCTCAGCCGTTGTTTAAACAATTGAGTGATTTTATCAGTTTTTGCAACTTTGCGAGTCCATCACAGGAGGGTGGCTCAGCATCATACTTCGGCAATAATCCGCGGGTGATGTATTGTTGTTAAAAACAGGATCGGATTTTTCAGTTTTGCGAGAACAGTACTAAACTGACTTTGTGTGTGTTTGTCGTGTTTTGTTTTTGTGTGGAAAGATTCCAGAGATCAGCGTTGACACCTCGCTAGACGAAAGTCGTCGCCAGACCTCAAGTGTTTTTCCTCCGCGTATTGTAATTTCTTTACCGTCTGTTGTGTCTAGAAGTATGGTTGATCCAAGATATGAGCATTGGACCGCGGAACATGCCAAAGCTGCGGCAAAAAATAAATTTGGATCGTATGAAACGTTGTTATCGCTGGTTAAAAACTGGCGTGAAGTGCGACTTAGTGTAGTTGAGCATTCCGCGACTATATTGACGCAAATCAATGAGTTTGGGAAACAAGGCTTCTACAGTAGGACCGTGCGTTTCGGTGGTCCCATGCCGGCTGGTGACATGTTATTTGTTAGCATGAGTGAACACCTGCGGCGCATAATGAGTAACATTATTATTGCATTGCAAAGTGTGCGAGGTGAAGGGAGGTCGAAAAGACTTGGCATTAAAGATGGCGAATCCAGCACGGGGGGAGAAGATAGCGCTCTTAATGTGGCACATCAACTTTCGGAGTTAGCTGATTTGCTGGAGGATGATGAATTCCTGAAATCGCATGTATTTACGCAGGACAAATTCGAGCTAACGCTTGGATTGAAGTGGACCGGCTCATAGCAATCAATTGTCCTGGGATGGGGTGAGAGCGTGCATGATGCTATCAATGCGATTGATAATCGTATTATTGCAGCTGCACGGTTGCTCATGCTACCGGGACAAGATAGTCATAATCCCTCTGTGCAAGGGATAGATATGGATGCAATTGAAACTTCGACTATGAAAGCGAGTGCGA
TAATATTACCGGATGGCCGCGCTCCCCGATAAAGTAGTGGGCCCTACGCAGTAATTTGTGTCGACCAATGAAAATGCAGCCTCAAAGCTTAAATAATGTATTTACTTTGTTATAAACTTGGCTTCTAAGTTTTGAAAAAACCATCAATATGTGGGATCCTTTATTAAATGAATTTCCAGATTCAGTTCATGGTCTCCGTTGTATGCTTGCAATAAAATATTTGCAGCTAGTTGAAGAAACCTATGAACCCAATACTCTGGGTCATGATCTAATTAGGGATCTCATTTCCGTCATTCGTGCTCGTGACTATGCCGAAGCGAACAGGCGATATACTAATTTCAACGCCCGTTTCGAAGGTTCGTCGAAAACTGAACTTCGACAGCCCGTATACCAGCCGTGCTGCTGCCCCCACTGTCCAAGGCATCAAGCGTCGATCATGGACTTACAGGCCCATGTATCGAAAGCCGCGGATGTACAGAATGTACAGAAGCCCTGATGTCCCCTTTGGTTGTGAAGGTCCTTGTAAAGTCCAGTCGTATGAGCAGCGTGACGACGTCAAGCATACCGGTGTTGTTCGTTGTGTTAGTGATGTAACTAGGGGTTCTGGTATTACACATAGAGTAGGTAAACGGTTTTGTATTAAGTCAATCTATATTTTAGGGAAGATTTGGATGGATGAAAATATAAAAAAACAAAATCATACTAACCAGGTCATATTCTTTTTAGTACGAGACCGAAGGCCGTATGGAACTAGTCCTATGGATTTTGGTCAAGTTTTTAACATGTTTGATAATGAACCTAGTACGGCTACTGTGAAGAACGATTTAAGGGATAGGTACCAAGTAATGAGGAAGTTCCATGCCACGGTGGTAGGTGGTCCGTCAGGGATGAAGGAGCAGTGTCTGTTGAAGAGGTTTTTTAAAGTTAATACCCATGTAGTTTATAATCATCAAGAGCAGGCGAAGTATGAAAACCATACTGAGAATGCGTTGTTGTTGTA
TAGTGTCACCGCGCGGCGGCCGAGCCGCCGTCCGCCCTGCCCCCCGCCCGCCCGCGCCCTCCCCCCCTCTCCCTCCCCCTCCCTCCTCTCCTCCCCGCGCCATCCCGCCGGCCGTCGCGGCCCCCGTCCCCGTCCCGGTCCGTGGGCACCCCGTCGCGGGACCAGGACCGCTGCCGCCGCCGCCGCCGCCGCCGCCACCGCCGCCACCGCCGCCGGGCCGCGCCGGGCTGCGGGCCGCCGCAGCCGCCGCCGCAGCCGCCGCCGCAGCCGCCGCCGCAGCCGCCGCCGCAGCCGCCGCCGCAGCCGCCGCCGCAGCCGGGCCCGCTCGCGGGGCCCGCGAGCACCAGGGGCGGCGGCGGCACCGCTGGCCCCGGGAGCACCAGGGGCGCCAGCCCCGCCAACTCCGCCAGCCCTGCCAGCCCCGCGAGCACCAGGGGCGGCGCCGGCGCGGGCGGCGGGGCCCGGGGGCGCGCCCCGCACCCCGCCCCCGCGCGCGCCGATTTCGGCCCCCCCCCAAAAAACACCCCCCCGGGGTCGCGCGGGGCCCGCTGCACGAGGGGCGGTGGGGGGCCCCGGGGTCGCGCGGCGCCGGAAAAAGAAAAAAAAAATTTTTTTAGCAGCCGCGCGCGTTGAAGTCTATGGGCGCGGGGTGGGGGAGGGGCGCGCTTAGGTGGCGGGGCGCGAGGCTAGGGTTGGCACCAAGCCAACCTTGGTGGCCATGGGCGCAGCCATCTTGGATCCAAACTCATTTGCATACCACGCCCACCCGATGGTGTGTGGCCATTTTAGAACCAAACTCATTTGCATACCACGCCCACTAGACGCGTGCTTTCGCTCCTCCCTCGCTCCTCCTCCCTCGCTCCTCCTCCCTCGCTCCTCCTCCCTCGCTCCTCCTCCCTCGCTCCTCCTCCCTCGCTCCTCCTCCCTCGCTCCTCCTCCCTCGCTCCTCCTCCCTCGCTCCTCCTCCCTCGCTCCTCCTCCCTCGCTCCTCCTCCCTCGC
AGAATCATTCCGTCTCTAGATGAAGACTAATAAACGATGTGTCCGAAAAAACGATAAAAACGCTTAAAGATGATGAATCAATCAAGAAAAACAAACCAAACGCAGGAAGTGCAACACCAGAAGAGGCAAATACAAGCGGAAGCAATGTACCAGCTGGAACAGTCCAAGATAGCGCAGAATCTGAAGCGAAACTTGTTGTTGCGGCAGCTAAGCCAGTTAGCGAAGGAGCGTCAGCGACAAGCGGCAATGATAATGCGAAAATGAGTAATACTATAACGTATGCGACAGAGAGTAGCGGCGATATCCAATCAATATCTACTATAAGTGACATCCGCAAGATGACTTTTAATGAGCAATTCGATAGCGGTCAAACTGAAATGGTTTTTAGACAAATATTCCAAACCCTAGACTTGAATGCGATTAGAAAGCAAAACTATGCGCCTTTTGTTTATACAGATTCGCCGAAAGGATATCTAACATACAAAGTTTTCATACTTCCAAAATATGCTGATAACACACGCGCGCTAACCGATCCAATCACAGACGCAATAGTATCTGAGACCTTAAATACTTTTAAGTACGGTACCGTCTCTGCTGATATCATTTACAATCAGGAGTTATTCGAAAAGGAATTTGGTTTGTCTTTTAAGCACGATGTACCAGTAGCTGAAGGAGTGTTGACGCCCATGTCGACAGTGTCAGTTCCAAACCATGTTTATGAGATGTTTATGGGTAAGATCATGACATTATTTCATGTTATGGAAGATACGCGCATTGCGATAGCGCAGCCTAAAGCAGAGGTTAATGGTGCTATATCGCCAAGCATTTCTGCACAAATACAGAAGAAGTTCAATGATCCACCAGGCGTCAATCCAGCATTAATGGTCGCAAGTACCAAATTACCGTGGTTAGTGAGAGATCTAGCGGAAATGATGGCGCGAGGCGAATTCAAATATCAATTGGGAGTGATAAATGAGGATAAGGATGAGGTATTGCTTGT
GTTAAATTCACCATGGCTTCCGAATTTGGCATTTTGATTTGTGATAAATTGAAGGAAAATACTTTAGAAAAAACGAATTGTGACGTTATTATTACGGGAGTGGGAAAAGTAGGTGTACACGAAGAGGACGGTGTGTTAGGATATGAGTGGGAGGAGACTAACTATAGGTTAGGATTGTGCGAAATAGAGAATACGATGTCAATCAGTGATTTTGTTTATAAGCAAATAAGATGTGAGGGAGCATACCCCATTTTGCCGCACTATGTTACAGACGTCATTAAATATGGCATGGTAATTCATAGAAATGATCATCAGATCCGAGTTGACAGAGATGAAAAAAGTATTGGAAAAATCCAGATTCAGCCGTATTTTGGCGATATGTATTTCTCCCCCGAGTACTACCCGGCAACTTTTATTAAACGTGAGTCTTTACCAATCTCAGTAGATACGATCAGAGGTTATATTGGAGCTAGAATGCGAGGGATTGAAGCTAGGGCTGGGCGAATTAGGGAGGGTGATGGAAACTTGTTAGAATGCGCGCGCAGATGGGAAAAAGCGGCGTATGAGAGGATTGAGAATGAAAAAGCGTTGCGGTGCGTGGCACATGAAACAGATCCAACGTATCAAATTCTTAAAAAACAAAGATTTGGATTTGTCTATCCGCATTATTATGTTTTGAATACTAATTATAATCCAACAACGGTGACTAGAACTTCGCGGATTAATGATTGGTTGCTAAAAGAAAAGACACAAGGAGTTGTGAAGACCGCTGAGGCGTTTTCCGACAACGCAGAGTTGAAGACTTTAGCGGAACGAATGGAAGAGGAGGAGCTGACTGAGGATATTATTCGAGCAGTGATCAGGTATGGAGCCAAATACGCTACGCGCTCGGGTATGCGAGAGGATACACTGTCACTCCAGGAGTTGGATCGTTATTGCGATTCTCTAACAACTTTTGTTCATAAAAAGAAGAAGGATGAAGGTGATGATGAAACAGCAC
ACCGGATGGCCGCGATTTTTTTTTTAAAGTGGTCCCTACCACTAACAAAAATCCCCCACTCAGAACGCTCCCTCAAAGTTAAATTATTAAGTGGTCCCCTATTTATACTTATTCTCCAAGTATTATTTTAAACATGTGGGATCCTCTTTTGAACGAGTTTCCTGAAACTGTTCACGGTTTTAGGTGTATGCTTGCCGTAAAATATCTTCAATTAGTTGAACAGACATACTCTCCTGATACGATTGGTCACGATCTTATACGCGATTTAATTTCAGTAATTCGTGCTCGCAATTATGTCGAAGCGTCCCGCAGATATTGTCATTTCCACTCCCGCCTCGAAGGTACGTCGCCGTCTGAACTTCGACACCCCCGTGATGAGCCGTGCTGCTGCCCCCACTGTCCTCGTCACCAACAGAAGAAGGACATGGACCAACAGGCCCATGTACCGCAAGCCCAGACTGTACAGAATGTACAGAACCCCTGATGTGCCCAAAGGTTGTGAAGGTCCATGTAAGGTACAATCGTATGAACAGAGGCACGACATATCCCATGTTGGTAAGGTATTATGTGTTAGTGATGTCACCCGTGGTAATGGGCTTACACATCGTGTTGGTAAGAGATTCTGTGTGAAGTCTGTTTATGTATTAGGTAAAATATGGATGGATGAAAATATTAAAACTAAGAACCATACGAACACTGTGATGTTTTTTCTTGTTCGTGACAGAAGGCCCTATGGTACTGCTATGGATTTTGGTCAGGTGTTTAACATGTATGATAATGAGCCCAGTACTGCTACTATCAAGAATGATCTTCGAGATCGTTATCAAGTTTTAAGGAAATTCAGTTCAACAGTCACAGGGGGTCAATATGCTTCTAAGGAACAGGCGTTGGTGAAGAAATTTATGAAGATTAATAATTATGTAGTTTATAATCATCAAGAAGCTGCTAAGTATGACAATCATACTGAAAATGCCTTGTTATTGTATATGGCTTGTACTCA
GTTAAATTTCCGTAGCCATGGCTGCTCAGAATGAGCAACGTCCGGAACGAATAAAAACGACGCCGTATTTAGAAGGAGATGTGCTTTCGAGTGACTCAGGGCCACTGCTTTCTGTGTTCGCGTTACAAGAGATAATGCAAAAGGTGAGGCAAGTGCAAGCTGACTATATGACGGCAACACGAGAGGTTGATTTTACAGTACCGGATGTACAAAAGATTCTTGATGACATTAAAACGTTAGCTGCAGAACAAGTGTACAAAATCGTTAAAGTTCCTAGTATTTCATTCAGACATATCGTAATGCAGTCAAGAGATCGAGTTTTACGAGTGGATACCTACTATGAAGAGATGTCACAGGTTGGAGATGTTATAACGGAAGATGAACCAGAAAAATTCTATTCAACTATAATCAAGAAAGTGCGGTTCATACGCGGAAAAGGATCCTTTATATTACATGATATTCCGACCAGAGATCACCGCGGTATGGAGGTTGCTGAACCAGAGGTGTTAGGAGTTGAATTCAAGAATGTACTACCTGTGTTGACTGCCGAGCATCGCGCAATGATTCAGAACGCATTGGATGGATCGATAATCGAGAACGGAAACGTAGCTACACGAGACGTCGACGTATTCATAGGCGCTTGTTCGGAACCAATCTATCGTATATATAATAGATTGCAAGGGTATATTGAAGCGGTGCAGTTACAAGAGTTAAGGAACTCAATTGGGTGGTTAGAAAGGTTAGGGCAGAGGAAAAGAATCACGTATTCGCAAGAGGTTCTGACTGATTTTAGGAGGCAGGATACAATTTGGGTTTTAGCCTTACAGCTACCGGTTAATCCGCAGGTAGTGTGGGATGTGCCGCGCAGCTCTATCGCCAACTTAATCATGAATATAGCAACGTGCTTACCCACGGGGGAATACATCGCGCCAAACCCAAGAATTTCATCGATTACGCTGACCCAGAGAATAACGACAACTGGGCCATTTGCTATTCTAAC
GTTAACAATAACCAGACCTTAGCCGTTTTTGGGTGAGCGGGAAAGATGGGTTACAGGTTCTATAAAAGCACCACACCGCACAAGGTTGCTATCACTTGTCACTCTGCTCAGACCCTTCCTTCTGCATGTCTGCTGATTACTATGAACATCTATACTGTGTATTTTGCTACTGTGTTCTTGGAAAGGTGGAAGCTCGCCGATGCTATGACAAAAAAATTAGAACAGTGGTAAGAGGAGGGCTCAGATGTGCAGTTTGCACTGCATGCTTGGAAAAAGGGCTCTATCTGGAAAGAGTGCTGAATGCGCCTCAACCTGTATATCAGGGGTCCATTGAAGAGCCTGATCCTTTCATTCAAAAAGCCTGCATAAGATGCATGTACTGTGGGGGAATACTGACCCGTGACGAAAAGGACAGGCACAGATATTTTGAAGAGCTTTACGTGATATTCAGGAATCAGGTTCTTGGCAGATGCTACACCTGTACTAGGCATGGCATGTGCTCGGCCCCTTACCGGGCGAACGCTACCGGCTGATGAATCACCTTGCTTAACATTGATTTTGGAGCCAGTCTCGGGAGAAGCAGCCAAGAACAGTACACCAGTCGTTGTGGATAAGCCTGGAAAACCGCCCCCTAAACGCCACCGAAGACAGTATAATGTGACTGTTTCCTGCAACGACTGTGACAAGCGTCTGAACTTCTCTGTCAAAACTACCTGCAGCACAATACTCACCCTGCAGCAACTCCTGACAGAGGACCTGGATTTCCTGTGTTCTTTCTGTGAGGCCAAGAATGGATAAAGAAAATGCAGGTAGCTCTGGGGTTGGGGGGGATTCTTTTATCCTCTTTGAGGCAGAATGCTCAGATACAGATTCTGAATCACCTGCCCAAGGTGAATCTACTGATGAGGATTTACTAGATAATGCCACTGCCGTTCCGGGAAACCACCTGGAGCTCTTCCAAACTCAGGAAAAAGAGGCGGGAGAAAGACAGATTTCAATT
CCGGATGGCCGCGATTTTTTTAAGGTGGTCCCACCCACGTGCATTGGTCGGCCACTGAGAACGCTCCCTCAAAGCCTATTTAATTCAAATGTATTATAAATACTTGGTCCCCAAGTACTAAAGCTAAACATGTGGGATCCACTTGTAAACGAGTTCCCTGAAACCGTACATGGTCTACGGTGCATGCTCGCTGTAAAATACTTGCAGTTAGTTGAGCAGACATACTCTCCGGATACGTTGGGGTACGATCTCGTGCGAGATTTAATTTTAGTTATCAGAGCTCGAGACTATGTCGAAGCGTCCCGCCGATATAGTCATTTCCACTCCCGCATCCAAGGTGCGTCGCCGGCTGAACTTCGACAGCCCGTATGTCAACCGTGCTGCTGCCCCCACTGTCCTCGTCACAAACAAAAGGAGGACGTGGGTGAATCGGCCCATGTATCGCAAGCCCAGACTATTCAGAACGTACAGAAGTCCTGATGTGCCCAAAGGTTGTGAAGGCCCATGCAAAGTCCAATCGTATGAACAGAGGCACGACATATCCCATGTGGGTAAAGTATTATGTGTTAGTGATGTCACTCGTGGTAGTGGGCTTACCCATCGTGTTGGTAAGAGATTCTGTGTGAAGTCCGTTTATGTATTGGGTAAAATATGGATGGATGAAAATATCAAGACGAAGAACCATACGAACACTGTGATGTTTTATCTTGTTCGTGATAGAAGGCCCTTTGGTACTGCTATGGACTTTGGTCAGGTGTTTAACATGTATGATAATGAGCCCAGTACTGCTACTATCAAGAATGATCTTCGAGATCGTTATCAAGTTTTGAGGAAATTCACTTCAACAGTCACAGGTGGTCAATATGCTTCTAAGGAACAGGCGTTGGTTAGGAAATTTATGAAGATAAATAATTATGTAGTTTATAATCATCAAGAAGCTGCTAAGTATGAGAATCATACTGAGAATGCGTTATTATTGTATATGGCATGTACTCATGCC
ATTGTAAAAATTTGTTATATGAATCAATAAAAAATTGTTAATTAAATGTCTTTGTTATCATTTACTCACACACACACACATACACACACACACCCTTTTACCTTACCCATACCAACAGCTTCGCGTATACCATCACTATACATTCTCTTTAATTTTTTTATATAGAAGAAATATAGAAGAAATAGAGATAGATAAAATAAAAATTATTAGTGTGCTCTGTAAAAATATACATAATATATATATCTTACCATATGCTCGAATTGTATCGTTTCACACTCTTTACTCATAGGAAATGTATAACTTTTTCCACCCTCTACGAATCTTGTTCCCAATAATGATCCCATGTTTGCATGGACATCGTTAGAGGAGAATATCTTATGGTGTGTATTATCGAATCGTAATATTTGCTGTTCTTGTCCCTTGTCACTACTGCTCTTATTTTTCTGTACAAAGAACTCAACAGTTGAACGAGGGACACTATCATTTGGCATATCAAAATTCCATGCAATATCCTGACCAACATTGGTAGGCACCACGTTAATATTGGGTGATCCCTCATAGGGAATGAAATCAGTAGAAAGACTACCATGTAATTTTTCATTAAGAAACGTATCCCATTTCTTAGCACCGCCTCCGTTAAAGGCTCTAGTCATAAAACTATTATCCTCATAGAGTTCAGTAAATGCCTTTTGAAGATGAGGAGGTTGCACCAGGCCCCGCCCAGTAACACCAATTGTATCGGTAAAGGTAAGTATTTCAGTTGCTCTAGGAGCTCCTGCAAAGTCGTTAGTGCCCACCTGGCCAGTAGTCTGCAGATTATATAGACGAAATTTGCAGGATAATGGCCGGTAACAGACGAAATTATGAAGAATATTAAAAAATCCTGCATATTCGCGCAAACGTGGGGATAATACCATTCCCCAAGGAAGATTAACCCCAAACATCATTCTCCTGCATGCCCAAACAAAAGTGCCCACTATTCTTAAGGGTAATAATTTCA
GTATCAAAAAAGATGATGATACTTGGAAGAAGAGATGAAGGAAAAGAAAAAGATGGCACGTAAGTTGCAAAGAGTTTCAGTTTACCAAAACAGAAAGCCCTAGAAACAAGCGTGAGATATCAGAATCTGACACAGAGGAGAGATATCAAGAATCAAACCGAGACAATCACAAGATGGCTTTTCAGAAAGAGTTCTTTGGACTGAGAGATGTGAAAGTGGATTTATCCGCTGGAGAGGGATTGGACTTTGACCCATCCGAGGTTGAATTGACCGTTTATCGGACCGGGGCTGATACTGATGGAAACACCATCATCAAGGCCTTGGCTGCAGTGGGTGGCCCAAAGACCAATGAGGCCCTATCTGTGCTTTTGGCTTTTGTCACGTTAGGCACAGATCAAGATGAATATGAGACCAGGATTAAGATCTTGAAAGAGATTGGATTCAGTGTAAAGGAGGTTCCCATGGCGAAAGATGCAAGTTCGGGGATTGAGGCGCCGCTGGAGAATGTTGCAGCATTAGTCAAGCCCGAGACTGTCTATCAGGTCATCAGGGGAGTATTGTACACATGCGCGTTATTTGTTAAGTATAATGTGGAAAAGATGCAGAAGTACATCAAGAATAAACTACCTGCACTGGCTACCAGTTACGGAGTGCCCGAGCTAGAAGAGTTTCCGACCGAGTCCTCCGCCCTCAAGAAGTTGGCCAGTTGCATTCGACCCGGGCAGAGGATTACCAATGCCCTCTATGCTTTCCTCCTGGTAGAAATGGCGAGGCCAGAGACCCAGCAAGGAGCCAGGGCGCTCGCAGCTATGAGAATCAACGGGACAGGGATGACTATGGTGGGTCTCTTCACTCAGGCGGCAAAGAATCTGGGAGCCACACCTTCTGACCTCCTGGAGGATCTTTGCATGAGATCCCTTGTGGACTCTGCAAGGAGGATCGTACGACTGATGGTCCAGGTATCTCAGGCTGAAACCATCCAGGCCCGCTATGCTGTAAT
GGCGTGGCGGGGAAAGCATTGCGCGCCAGAGGTGGCGCGTGAATGATAAAAATTATCGTCTGAGCGCCTCGTAATGGCGCTATCGTGGTGCTGTTGGTTCGTTGGTGGTCGTGTGTGTTTGTGCGCGTGTGGCGCGTCTGAGACGTGATGGTGGCGGGGTATGAAAAAGCCGCCATGCTGGCGGCTTGAGAGGGATTATTCCGGGTTGTCGAGGGTGTACTCTTTGAACCTGATGACCTCCATGCCGAGCCAGTCGTTTACCTCCCTGAACCTGTCCTGCAGCGGCGACAGGTCGTTACGCACAAATACCTTTGCCACTTTCTCAACGTCACCGAGCGAGCCGATATTCTCGGGCTTGCCGCCCATGAGCTGGAACGGTACGCGGTGCGCGTCCATCAGGTCGGCGGCGCTGGCTTTCTTGATGTTGAAAAAGTCATCCTTTGTGGCGACCTCGCTCAGTGGCACGATTTTAATGCCGTCCGGTTTTCCATTGGGAGCGTAGAAAAACAGGTTTTTAAAATTGCCGAGCCCTTTCGAGTTGCGCATCGCCTCGCGCAGCGATTCGACGTCGGTCGCGCTCTGCGCCGGGTCGGTCACATACATGATGTAACCCGCATGCGCGCCGTTCTGGTAATACTTGCGGCGGAACAGCGTTGCGGATTCATTCAGCCAGGCGGAATTAAGCGCGCTGAGATATTCGGGCAGGCCGTAAATCTCCTGATTAATGTCGGGCTCCAGCAGGTGAAACACGGTATCAGGCGCGAATTCATGCGGCAGAGTGAAGTTTTCCACAAACCAGAAAACCGAATCGTCGACCCCGCGGCGGGTGTATTTGGCCGGTGAGGCCAGTAGCTTGATTAGCTGGCCGGTAACGCTGTGGCGCTGCTCAAGAAAGGCGTTGCCGAATACCAGATAGTCGAGCGCAAAGCGGCTGAAATCCTGACGGGACAGCAGCGGGTGCGGGATGTAGGTGCTCGCGAGCACGTTGCGCTTAACGTAA
AAAATATAAAATCAATACAAGACAAATACAGACAAAGCAATCAAACTCTCGAATTTTCAAGCATTCAAGCAAGTTACACAAACAAAGCAAAGTAAGCCAACAGTTTTCTGTAAGATCATTTCAGTTTCGTCTTTCTTTAATCGTACTTGCAATTTCTTATTTGTAATTTTAGTATAATTTTATATAAGCAATGGCACAAATCATGATTGGAAGCATTATGGTTCCCTTAAACAAGGAATCTAGTGTTTCTGAGAGTAATATAAATATTAGTAGTATTATTCCTAAAACAAAAACCAGTACTCATATCGAGGCTGGACTCAAAAACATGTCTTTTAATTTACAACCAACCACTGATCCATTCAAAGCGATAACTCTAGCTTGCAAAGAAAGAGTTGCAAAGTTTGGTGATATGGTTTTTAAGACTAGAAGAGGCATTACCACAATGGTGCCAAAACCAGCGCGTTTAGTGGAAGAGGAAAAGAGAGCAGCTGAAGCTCTAAAGCGATTTATGGAAGTGGAGTGGACTCTGGAAGAGATCGATCCTGATGCTGAATATCAAGTACCAGATTTAAGACAGAGGGGCTCCCAAGTGTCCTTCAAGAGTCCTTATCATAAGAGGACTCCAAAAACTGCAGAAAAACTGAAAGTGATTAAGCCAGTGCAGGGAAGCAAGAAGATTCAACATGTAACAAATGCGCTGCTCAAGATTGTTAAGAACAACAATCTAATTCTTGAAGTTGCTGACAGAAATAAGAAAGCAAATCATGCAACTTTCTCAAAATATGGCTCAACTTATGGCATGCACATAATTGTTAACCATATGGTTCGAAAGAGACGCTCGGTTGATGTGCGGCTTAATGGTCTCATGGCAAGCATCGCAAAGCAGGAAGCAATTGGATTTGAAAAGTTAAATGTTAGCACATTAAGAGAGGGGCACAGTGGACTTGTGTTGCAAACTAAAACAGTTCCAAACTGCCACTTTAATAATGATGACATAACA
GGAAAATTATTTCAATCAGAAAACTCTCTTCATAGACTTGTTTTCTTCCTTCCCACCCCCTCTAAACCTCTCTTATCCAAGATCTCGTTTAGATTTATGGCCAATGGCTTTTCAACTAGCCCTAGACGCCCTATCCTCCACCACTCACCGAGATTCAATCTCGGCTCCTCTTCTCGACTCTTCTGTGAGTCAACTCCAATCTTCATTGGAACTATTCCCCTACACTGTCCCAAAGGAACTTGTCCCCCAGCTCAATCGCATGGGCATTCAAGTCTCCGGACTAACCTCAACTCCTCACCCCCACGCTGCCCACAAAACCCTGGAACTGAACCTTCTCTTCAACCATTGGGCAAAGTCCTGCAATGTGGACTCAGCCGTGGTCTTCATGAAACCCTCAAAGTTCTTCAAACTCCAAGAGAAGAACTCCCACTTCAAATCTCTTCACAATTACCGACTTCACCCTCACGACTCCAATCGGTACCCACATCCCAGCACAAGCCTGCCTACAGAGAAGCGATTTTACATCCACGACTCCCTGATGTATTTTACGCCGCACCAAATCTCAGGTTTGTTCGAAAGTTGCCCAAACCTTCTCAGTCTGTACGCCAGCCTCGTCGTTCCTCCAGAAAGCTCAATGACCGACTTGTCTCTAAACCCCGATCTGTATCGGTACTCAATCCACAAGTCGACTCTCCATTACACACCAGAAGGGCACTCAGCCGGCAGTTACAATCAGCCCGTCAACGCCCTCGATTGGCTGAAAATCTCTGCGATCCAAACTCCATCCCTGAGCCTGTCCGTGTCCGTCCTGGAATCTTGGGGCCCTCTCCATTCCCTTCTTATCGAGAGGAGCTCTCAAACACAAAATCCAGATTCTCAGAAGATAAAGGATCTGATTTCCTTCCAAACCCCCCAAGCTCTAATTCTTCCGAACCCGGACTCCCTGGCCGTCCCTCTCAGGCACCGTCTTGTGCCTCAGAAAACTTACGACGCCCTCTTC
NAAATTCTCCAGGATTTCTCGACCTAGTTCGTTTATCTGGTGACTTGCGCTACCGTTGCTTTGCGTAGAGAATTTCTCTCCATAATTATTATCTTTAGTTGTGGGGTTTGAAGGTTGGGTCTACCTTTCGGGGGGATAAATTGTAACTTCCAACAAACAAGCGACATGGAGACCATCAAGAGAATGATTTGGCCTAAGAAAGAGATTTTTGTGGGTGATTTCGCAACCGGAGTGAATAGGACAGTTCCGGTGAACATCTTTCAATTGGTGTGTCGTGTGGTTCTGAGATACATGAGGACAGGGAAAATAGAGTGTGATTCTGACAGCATGACTAAGTTTATAGTTGAATTACTCAAAACTGATTGTGCTGCCAAATGGGAATGGTTCATGAAGAGACGGCAGAGGGGTGATTACATTGTCCCTCTATCTATAGCCTCCATACCAATCATACCGCTGTTGAGTTATGCCACTAGGGTACGCGCAGTCTCAGTCAAGGCTTTTGGCAATGAACTATCGTTCAATGTCAGGGTGCCTAGACCATCTGTACCTAAGAAAGGATTGCTCCTCAGACTGGCGGCAGGTCTAGCGTTAGCTCCTATATGCGCGCTGGCCGTGTACGCTACCCTACCTAGGGAAAAACTGTCGGTATTTAAGCTGAGAACTGAGGCACGAGCACACATGGAGGATGAGAGAGAAGCGACAGATTGTCTGGTGGTTGAGCCGGCAAGGGAACTTAAGGGTAAAGATGGTGAGGATCTCCTCACTGGTAGTAGATTGACTAAGGTGATCGCGTCCACTGGGCGCCCTCGTCGAAGACCTTATGCGGCAAAGATCGCACAGGTGGCGAGAGCAAAGGTGGGTTACCTTAAGAACAGTCCAGAGAATAGACTAATCTACCAGAGGGTGATGATCGAGATCATGGACAAAGACTGCGTCAGGTATGTTGACAGGGATGTCATATTGCCTTTGGCTATTGGATGCTGTTTTGTCTATCCGGATG
ATGGTTGAAATCACAGTGACTGGCGGTGGCTCGACCACCGTCGACGCGGAGAGTGCCACTGTCAACGTGAACGGCGACGGAGACACCATTGTCAATGAAGTGCAGATGGTTGGAGGCATTCCAGTGTACACTGATCTTGCTGAACTGCCAGTCGACGGATCTGTATTGATAGCTATTTTCCAACCAGAATTTGGAATCTATAACGGAGGAGATGACACCATCTACAACGGTCTTCTGTTCTATCAGGGTTTCACCACTGGTAATTTCGGTGATTCGACAGCCAGCTTTGATGTTTGGGATCAAGCTGCCAAAACGAGCGTTTCAACCGTGATCTCTCCTAATGGTTGGAGAGCTGTTGGGCTGGCACAATCGTGATCTGGCTTCTAAAGAACTGGCGAAAGGTGGCGATTGGCTTGGCAGCCGTCGCCATCTTGGGTATCATCAGTGCAGGTTACATCCACTACACAGGACTGGTGAACGAAAATGCCCGGATCAAGCAAGAAAAAGTCATCCTCGAAAAAGACCTCGAGTCGCAGAGGATCACGATCGCGGCGCAAGTAGACGCGATCGACATGTGGGAGGCCGGTGCCGAGAGGCTCCGCCTGGAACTGGAGAGACAGAGAGAGGTCGAGGCAGATGCTCGCGCAGAGGCTGACAGGTTGCGGAGGCTTTTTGGAGAGCACGATCTTGACGCTCTCGCAGGAGCCCGTCCGGAGTCTATTGAGAGGCTTGTCAATCGTGGCTCTGCTCGTCTTGGGCGCTTGCTCGAGTGTGCCTCCGGAGCGGTCGGTCATCCAGAGTGTCCAGGTGAAGACGCCCAAGACACAGACGCTTCCCAAGCCAACGCCAATTGACCTCGTCGACGTCAAGTGGATCATAGTTCGAACCGAGGGCGGGGTCGTGATGGCCCTGACACCTCGGCAGTATCAAAATCTGTCAAACAACCTGGCCGAGGTCCTCCGCTACGTCAAGCAGGCGGACTCTCAGCTCGACTACTATC
ATTATGTACCTCTACTAGCCTATTAAAATATTTACCTATTGACACGTAATAACATTTATGAAATATGATATACAAAATTTTCTAAAATTAACTATTGACAATTTGGAAAATTTATTGGAATTTCCAAAAGGAAAAGTGTGACAAGATATTCCAAGGGTGCTATAATAGGAAATGAGTTGAAAACGAACACGCGTTTTATAGATGTTCGGTTTTTGTAACATAACTGTAACATAAAAACATTTGCATTACTGGTAACTTTCGGGTAATATTGGTAGCAGAGAGGGACAAACGGGACAAATCGAGACACGATACATACTCTCTATACAAGTGAAAAGAAGGTGGTGCATATGTAATATGAGTAAACTACTGACTGCGCAAGAGGTTGCAGACTTATTGCGTGTTCATAAAAAGACTATCCATAGAATGATACATTCTGGAAAGTTAGACGCTTCTAAGGTAGCAAACAAATTCCTTATTAAAGAGGAAGATGCAAAAGGACTATTGGAAAATAAAAATAAAATGGACAATTAATAGGAGGAATATTCAATGGAAAACAATACTAAACAATTAAATAATGAGGTTAACGAAATCGCGGTAGTGGACGAGCATGTAAATACAAATGACATCGTAACAGTGGACAAGGTGTCACCTTCAATCTTTGAAGCGGACGGAGCGAAGGATGTATTCTTCTCATCTATTCAAAGTAAAGATCGTAAATCAGCTATCAAAGTTTATAATGCTATTAACTCTAGTGAGAATGCTCTAGCAGATCATAGAGGTGAAGTATTAGAAATCACGGACATGGTTGCTCATGCTATTACTCTACAAGATGAATTGACAAAAGAAGATGTGGATGCATTACGTGTTGTTTTAATTGATAAGAACGGTAAAGCATACCACGCGGTGTCACAAGGGGTCGTATCATCTATTCAAAAGATTATTAGTATTGTAGGTCCAGCACCTTGGAACGAGCCTTTAGAAATTGTTCCGGCAGAAGTGA
NCCTATGGGTTGGTCTACATAGGTGTGTCGGGAGCGACACGTATAGACCATTTCAGTAGTTCCGCGCTAAAAGCGACTCCTTTGGAATCGGTGATTTGCCGATTACATGGAGGCTCCCTGGAGGGATTGCCTATCTGAAAGATAAGATGGCTGCTGCACAGCCGTGGGCGAAACGTTTGCGTTTACAACGCGTAGGAGAGGTCCTAACAAACAACCTCTAACGTGGTCCAGGTGGTGACACTCTCCATTCCGTCAAGGACGAAGCTCGTCCGTGAAACGAGTGACTCGCACCCTGAATGAGAAGAGAGAATAACGGATGCTTCTGGTAGTTGTGGAGTAGTGACCCTAGAAACTAATCCCCAGAAGACCTCTCGCTCATGGATGCCGGACCAGGTCCACACCTAGTTTAGGTGTTTTGATGGTAAAAGAAACACCGCAGACTCTGTCTTGACATGACCGGTTGACCCCGTACGAGGTCCGACTTATAATGTCTAAACAAAGCCAACCCCAGTGGAAGCCTGGTACTCTTCCAAGGAATGAGCGTCGCCAAAAACGCTCCGGTATGCCTCGGGAACCTTGCTCGCGGTCTTGGATCTGCTCTTGTGGATTCAAGTGTAGTGAGGGTATCCGGTACTGGTTCGACGACATGTGGCATTGCCCATGTTGTAAGAACAGACACCTGGAACTCCTCCGTGAAACGGAGGACCAGGAATTCGAGGATGTCTTCCCCGGTTTGTGGAAGCCAGCATCCCAGCTGAATCCGTCCGCGGACGAATTCAAGCCTGCTGTGAAGGCTACCCTTAGATCCGAACCTCGGTTCAGATCTATCTCGGATTGCATTGCCGAGACTAAACGCCGCAATGCTGGACAATCCAGTCGCGAGGATGGTGGTCTCCGCGCTGTTCGAATGTTTTGTTCGAGACAGTTGCGCTACTATGCCGTCGACGATGTCATCGCCGGCCGTAACGGTATTCGCACCCAAGCCATCTTGGACGCGAAA
ACCGAGGGCCGCGGGTTTTTTGGTGTCCCGACCCCACTCCTGACATCATTGTCCCTTTTTGAATAATCTGAGCCGTTGCAAGGTAACACGTGTTACCATCTTAAGTCAGGAGCTTTTTAATGTTCTGACTATATATTGGTGTTATTTATTTTTCATCTCATTTGTAACTAAAAATGAGAGTTCCAATCCGGAGGAATTCAGGTTTTAATTCTGACCGTCGTCCTTCAAATGGTTCAATCCACCGGTGGAATTACCCATATTCCGGCTATTTTGGCAGGAGGATTGGCAACCGCGTATATGGCATGCCATTTGGAAGCCGTCAAGTTCAAAGACGTGAATTTCAGCAGACTCATCGTCCTATCAAGTTTTCTGACCATGTTTCTTCTCGGAGGAAGTTTATGAAGACTATAGAGGAAATTCACGATGGCACTGACTACTTGCTTTGCAATAACATGTCCAAGGTGTCATACATTAGTTACCCTCCTCTATCCGGTACTGAACATGGTAGTAGAGCTGAATCCTATCTCAAAGTCCTGGGTTTTAATGTATCTGGGTCTGTTGTGCTGAAGCAGCTGCACATGCGTGAAGCAGATATGTCTCAAGGAATTCATGGTATATTTACCACAGTAATTGTTCGTGATAAGAGACCATGTCAGTTCTCTGCTGTGGATCCTATCATCCCATTTGTTGAGTTATTTGGACCAGAAAAGAGAGCATGCTCCACATTACATGTTAGAGATTCTTATAAGAATCGATTTAGTGTTGTCTATCAAAAGAAACATGTTGTAAATAGTGCTCTGACAACACATGTATTTAGGTATAATTTTAATGTTAAGTTTTCTAGGTTTCCTTTCTGGGTGTCTTTCAAAGACACATCCAATGCAGAGCCTACTGGACTATATTCTAATGTTTCTAAGAACGCATTGGTGGTGTACTACGTGTGGCTGTGTGATTCAAATGTAACAGCCGAAGTGCACGTACAGTATGATTTGAACTATAT
ATGGTTAGGAATCGGCGTTTGCCTTCAGTTATGAGTCATTCTTTCGCGCAAGTTCCGTCAGCGCGAATTCAGAGAAGTTCTTTTGATAGATCTTGTGGTTTAAAAACTACATTCAACGCCGGTTACCTAATCCCTATCTTTTGTGATGAAGTTCTCCCTGGAGATACTTTCTCCTTGAAAGAGGCGTTTTTAGCACGTATGGCAACGCCTATCTTTCCTCTTATGGATAATTTGCGTTTAGATACGCAGTATTTCTTTGTTCCTCTTCGACTTATATGGTCGAATTTCCAAAAGTTCTGTGGAGAACAAGATAATCCTGACGATTCCACAGATTTTCTTACCCCCGTTTTAACCGCTCCTACTGGGGGATTTACTGAAGGATCGATTCATGATTATCTTGGTCTACCTACTAAAGTTGCAGGAGTTCAATGCGCTGCGTTCTGGCACAGAGCCTACAATTTGATTTGGAACCAGTACTATCGCGACGAAAATATTCAGGAATCTGTTGAAGTGCAAATGGGAGATACTACTACAGATGAGGTGAAGAATTATGAGCTTCTTAAGCGCGGGAAGCGTTATGATTATTTCACTTCATGTCTCCCTTGGCCACAAAAAGGTCCTGCAGTGACAATCGGAGTTGGAGGTAAGGCTCCAATTGAAGGATTGTATATGAATGTAAATTCAAACAATCCTGTAGGAAAGTTTGTTTTGGATTCTCAGTCTACTCCTCGTGTGCTTCAAGATTTGCAAGGGAATAAACTTTCTGGAATAGCTGCGTATAATCAGACTGGGAAGCATGTGTATGTGAATTCTGCTTGGTATACGGTGACTCCTCAGTCTGAGCCTGGAGCTACTTTAGAGAATGGTAATTATTACACCACTCAGAAACCTCAGATTTATGCGGATTTAGGTGCAACATCTCCTGTGACGATTAATTCTCTTCGTGAAGCTTTCCAATTGCAGAAGCTTTATGAGAGAGATGCCCGTGGTGGAACAAGGT
GAGATCTTGGAGAGTTCCTGTTTACATACATTGAACCGCCCCCATTGTCTTGGCTTCCTGCCATTGCCGTGTCCGGGCAATCAGCCATTGCGGTATCCGGGCAATCTGCCCGGTCTTGGCAAGGCGCCCGGGAGCACTTATGAATAACGCCCTTCCTCCTCTTAATAGCAATAAATTCTTGAGCAGCAGCCAACACAGTTTAAGCAGACTCATTTTTTTCCAAGGGTATAAGAGGCTGGAGGCCTTTGCCCCTACCTTCACTGCAGAAAGAGAGAGGCTTTTGAGAGGCTTTTCAGAGGCTTTCCGAGGCTTTAACCTTTGCCTGAAAAAAAAACAAAAATGGATCATCAGTTAACAAGAGAAGAAAGCCAAAGGCTTATGCACCTTTTAAAACTCCCTATGGAGCAATATGGGAATTTCCCTTTAATGAGAAAGGCTTTTCTAAGAGCCTGCAAAATTGTGCATCCAGATAAGGGAGGAAGCGATGAATTGTCTCAAGAATTGATCAGTCTCTATAGAAGACTTGAAGAATCCCTTCCTTGCCTGAGTACTCAGGATTTCATTGAAACTGATAAGGTTTGTCTAATTGAGAAAATTGATTATCTTACAGATTGGATAAACTGCAATTTTGAGAATTGCAATAAATGCCTTTATTGCCGCCTATGGAATAACCATAAAAGTGATCCGCCTTTCCCAAAAGTTTGGGGATATTGCCTCTGCTACAAATGCTATATAATTTGGTTTGGCCTGGAACCATGTCATTTTGCGTTTCAAAGTTGGATGCAGATAATTGCTTTAACACCTTTCTGTGCTTAAATATTTAAGGTAAGTTTTATTTTGCAGATTCCTTCATATGGAACCCCTGAATGGGATGAATGGTGGAAAGAATTTAATAAAGATTTTGATCTCTTTTGTAATGAAGCCTTTGACAGATCGGATGATGAGCAAGAACCACAGCCCGACGACTCAGCACCCATCATCCTCTCGCCCACCTACCCCG
TTGTTGACATTCCCTAAACCCTTATGAGACTCTTGCTTCAACGAAACGAAGTAGGAGTCTTTTTTATGAAACCAGCTCATCGCCTCTATCATCCTGTGCTTGGTTCTTGGTTGTTTAAGTGCCCCGTTTATGTTCGTTATGAGTCCCTTCATCACGGTCGCCTCATTAAGGTTCGTGCTGTTCGTGACCTTTCCCGCGTCAGCAGTTGATTGCCAATCCTAAAAATTGCTTTGACGTTGTCATTGCTGAGATTGACGTTACTCACCTTTCTGTCACTTGGTATGATTTTGAAGCTGAAGAGTATGCTGAGTGTGATTCCGGCACTATGGAGCTTGTTGTTTCTCAGGTAAATTCTGGCGAGGTTATTCGCTCATCTGAAGACCTGTTTGTTGATGTTGATGATATGGAATGGCCTTATGAAATTGCGGAGTAAGTCATGGAAACTGTTATCGGAAAATTTATTGCTCTGGCTATTGTTGCTCTTATGCTGTATGGAATTGCCTGTTTGATTCGGAGGTTTCCGTGAAATATTTTAGTTTGGTAGATGAACATTATGCTTACTGCCCTGATACAAGGATTTTGCACATTACTCGTAGTCGTGTTTCTGACCCTCGGTATGAGCGTCGCTTTCTTACTGATGAGGAGCATTTTGCACTTTTGGATTGGTTAAAAAATCGCCCAACTTACATTAATTCTTGACAGACCTTTAAAATACCCTCTATATTGCCCTCATAGTTTCACTACGAGGGCTTTTTCGCATGGCTACTGAAATCTTCTCTGATGTTGTTAAGTCTGTTTGGTCGCACGCTACGGCTAAGCATGCTCATCTTCGTATGGCTGTTCAGGTTGATAATCGTAGTCGCCTCCTTTCTGACCTCGTTTATCAGTTGGAAAAACGCCTTTCTGAAGAGACTCATTTGGATGATGAGACTCTTGCCATTTATGAATCTCAGACTGCCCTTCTGGAAGACCATATGGCACTGGTTCGGAAGTGTGCTGC
GGCAGGGGACATTTTAAAGCCTTTAACCATGCGGTTTTAAAGCGTTTTGTCCACATTTTGTCCACATTTGTTTTATCTTTTCGTCGTTGCGTGATTTTTGTTCTTGCAATTGATGAGCATAAACTTCAAGCGTGATGTTCAGATTTTCATGCCCTAAAACTTGCGATACAGAAATCAAGTCAATATCGTGGGCAATTAAATAGCTAGCGTAAGTGTGCCTTAATGAGTGGACACGTACTTCACGACCAACGATTTTACGCAATGTCTTATTAACTGCATTGTTGGATAGTGAGGGTAGTAGTCTACCATCATCGGTTGGTGGCAGTTGGTCAATAAAATTTATAAATTCATCATCAAGCGGTATCTCTCGGATACTGCTTTTTGTTTTTGTGGGCATAAATCCAGTATTGTTCTTGTAGTCCCATGTTTTATTGACTGATAGCATGCCAGTATCTCGTTTGATATCATCCACTGTTAAGCCCAGGCACTCAGCAAAACGGATACCTGTTTTTGAGATGATATAGAGTGCTGCATAAGACGCATACTCTGGATGCTTGCTCGTCTCGTAGATCAATCGCTCGTATTCTTCGACCTCTAGGAATTTCGTTTCAATATCACGCCCTTTGTTCTTTGCGTTTATTTTAGCAAACTTGCAAAAGTTACGCTTGATGTATCCTTCATGCACAGCCATTTCAATGCACGCCTTGACATGCACATTAAAACGCTCGACAGTATCTTGAGCATGAGTTTTAGCGTAACTATTCAGCACACGTTGGTACTCAGTGGCAGTAATAGATTTCAGCTTCTTATCGCCGAAAAATAACTCTATCTTGCGCTGACTGTTGATATATGCCTTATAAGTTATTTTCGAAACAGTTGGCTTCTTATAAACCCCGCACCACTGTTTAAAATAATCGTATAGAGTAATATCTTCATCGACATTGACGTTATCTTGTAGCTTAAGTTCCATCTCAGCAGCAGCCTTGATAGCTTCTGATTT
ACCGGTGGGCGCGAAAAAAAAAAGTGGTCCCCGCCACGTGAACATGTCGCGCGTTGCTGTCCAATCAAAACGCGCGCTGTACGCATTATAATTTGAAATTTGAAATATAAACTTGGTCCCTAAGTAGTTGAAATTAAAATGTGGGATCCTTTGGTGAATGATTTCCCGGCAACCGTGCACGGTTTTCGGTGTATGTTAGCTATAAAATATATTCAGGCGGTTAGGTCCGAATACGATCCCGGTAGTTTAGGGTTTGATTTATTGTCTGATTTAATAGGTGTTCTTCGTGCCGGGAATTATGTCGAAGCGACCGGCAGATATCATAATTTCCACTCCCGCCTCGAAGGTACGACGTCGTCTGAACTTCGACAGCCCAATGCAGTCCGGTGTTCGTGCCCCCACTGTCCTCGTCACAAACAAACGCCGAGCGTGGTCCAACAGACCCAATTACAGGAAGCCCAGAATGTACAGAATGTATCGGAGCCCAGATGTCCCAAAGGGGTGTGAAGGTCCATGTAAGGTCCAGTCCTATGAACAGCGTGATGATGTGAAGCATACTGGTATTGTTCGTTGTGTTTCTGATGTGACCAAGGGAACTGGGCTTACGCATCGTACTGGTAAACGGTTTACTGTGAAGTCCATTTACATATTGGGGAAAATATGGATGGATGAAAATATCAAGAAGCAGAATCATACTAACAATGTTATGTTTTTCTTGGTCCGAGATAGAAGGCCCTATGGTAATAGTCCTATGGATTTTGGACAGGTTTTTAATATGTTTGATAATGAGCCCAGTACTGCTACTATAAAGAATGATTATCGAGATCGTTTCCAAGTGATGCGTAAGTTTAGTGCAACGGTAACTGGTGGTCCTTCTGGGATGAAGGAACAGGCTCTTGTTCGTAGGTTTTTTAAGATTAATAGTCATACAGTTTATAATCATCAGGAAGCTGCGAAGTATGAGAACCATACTGAGAATGCTTTGTTGTTGTATATGGCA
GATAAATCTCCCAGGACCAAGCATGAATACCAAGGGCTTCGCGCAGAAGATCCAGAGAACCTTCCACTTGATTCACCAGAGTCACTACACACCTCCACCAAACAAAATATCTACCCATGTTGAAATTTTCTCAGAACTGCTAACATACGTTGACTATGAATGGCAGAGGGCAGCGATCGGCGCTTCACGATGGGTTGAGTTAGCTGCTGAGGAAAACGAAATACACATCCCTTTTAATACCAAGGACGAGCGACAGGTCAACTTCTTAATCGCCATTATCCATGTTGCTATTTCGTTGTATTCGAACTCAGGAGTAGAGCCTTTCGCTGATTGTGATCTAGAGAAAATTTTGAATGGCGACTATGAGAGTAGTAAGTTCGATTGGAATGTGGTGTTCGACATTGTTTTGCCAAATGATGTAAGATTGAAAGAAAAGACGCTTAAAGCAGCGGTGGTTGAGGAAGAACGTGTTGAACCTCGTCCAAAACGTAGAGAGATAACGCTTGGAGGACAGAGGCCTTTGCAGACTAGGGATGTGCGTTCGGATTCTGATTTGATTGTTTTGAGCAAACTTGAGGCGTATGATGATGTTGTTGAAAGACCAAGGCAGAATAACACCGACATTATCATCCATCGACTTGGTTTAGCCAAGATGAATCCTGCGAGTAATTCAATCCTACCGGCCAAAATCTCGCGAATCATCACTGAACAAGTATTTGGAGCTGGAGTGAACGTCGATTACATTGCCAGACCAACTGAAGGATTTATATCTCTGTCGACCGCCACCTACACGGTAGCTTCTTACTTTGAACGGGGCATCGCCAATTATGACATCAATGCCGTCTTGGACAACATCATTGATAAGACCGATCAACTGAATACAACCGATACCGTCGTTGAGCTACCATCCATTCCGCCAGAGGACTCGTCAATTGAAGTGGCGACGCCGTCGCACGAGACGTTCTTTGATATCAACACCATGATATACATCATAATGTGC
GTTTTAATTTTTATAATTAAACAAACAACAACAACAACAACAAACAATTTTAAAACAACAATGGCAAACATTAATGAACAAATCAACAACCAACGTGACGCCGCGGCTAGCGGGAGAAACAATCTCGTTAGCCAATTGGCGTCAAAAAGGGTGTATGACGAGGCTGTTCGCTCGTTGGATCATCAAGACAGACGCCCGAAAATGAATTTTTCTCGTGTGGTCAGCACAGAGCACACCAGGCTTGTAACTGACGCGTATCCGGAGTTTTCGATTAGCTTTACCGCCACCAAGAACTCTGTACACTCCCTTGCGGGTGGTCTGAGGCTTCTTGAATTGGAATATATGATGATGCAGGTGCCCTACGGCTCACCTTGTTATGACATCGGCGGTAACTATACGCAGCACTTGTTCAAAGGTAGATCATATGTGCATTGCTGCAATCCGTGCCTAGATCTTAAGGATGTTGCGAGGAATGTGATGTACAACGATATGATTACGCAACATGTACAGAGGCACAAGGGATCTGGCGGGTGCAGACCTCTTCCAACTTTCCAGATAGATGCATTCAGGAGGTACGATAGTTCTCCCTGTGCGGTCACCTGTTCAGACGTTTTCCAAGAGTGTTCCTATGATTTTGGGAGTGGTAGGGATAATCATGCAGTCTCGTTGCATTCAATCTACGATATCCCTTATTCTTCGATCGGACCTGCTCTTCATAGGAAGAATGTGCGAGTTTGTTATGCAGCCTTTCATTTCTCGGAGGCATTGCTTTTAGGTTCGCCTGTAGGTAATTTAAATAGTATTGGGGCTCAGTTTAGGGTCGATGGTGATGATGTGCATTTTCTTTTTAGTGAAGAGTCTACTTTGCATTATACTCATAGTTTAGAAAATATCAAGTTAATCGTGATGCGTACTTACTTTCCTGCTGATGATAGGTTTGTATATATTAAGGAGTTCATGGTTAAGCGTGTGGATACTTTTTTCTTTAGGTTGGTCAGAG
ATGGAGTCTGATAAGATTGCCTTTAAGATCAACAATCAATTGGTGTCTGTTAAGCCGGAGGTGATAGTAGATCAGTATGAATATAAGTACCCTGCAATCAAAGATCAGAGGAAGCCTAGCATTACTCTTGGAAAGGCCCCAGATTTAAATAAAGCGTACAAGTCTATATTATCTGGCATGAACGCCGCGAAGTTGGACCCGGACGATGTTTGCTCCTACCTAGCTGCAGCTATGGAGTTATTTGAGGGGATCTGCCCAGAGGACTGGACAAGTTACGGGATTTTGATTGCCAGAAAAGGAGACAAAATCACACCGGCTACTTTAGTTGACATAAGGAGAACAGATATTCAGGGCAGCTGGGCTCTGGCAGGGGGGCAGGACTTTACCAGAGACCCTACAATCGCAGAGCATGCATCTCTGGTGGGTCTTCTTCTGAGCCTCTACAGATTGAGCAAAATTTCAGGTCAAAACACGGGAAACTACAAAACCAACATCGCAGACAGGATTGAGCAGATTTTTGAGACCGCCCCCTTTGCAAAGATCGTAGAACATCACACATTAATGACCACCCACAAAATGTGTGCGAATTGGAGCACAATTCCAAACTTTAGATTTCTGGCTGGGACTTATGATATGTTCTTTTCTCGAGTTGAACATTTATACTCCGCAATTCGGGTAGGCACGGTAGTAACGGCTTATGAAGACTGTTCCGGACTTGTCTCGTTCACAGGATTCATCAAGCAAATAAACCTCACTGCTAGGGAAGCGATACTTTACTTCTTCCATAAGAACTTTGAGGAGGAAATCAGGAGAATGTTTGAGCCCGGACAAGAAACTGCCGTTCCTCACTCTTATTTCATCCACTTCAGATCCCTTGGGCTCAGTGGAAAGTCTCCATACTCCTCCAATGCAGTCGGCCATGTGTTTAATCTCATTCATTTTGTGGGATGTTACATGGGGCAGATAAGATCTTTAAATGCCACTGTTATATCTACTTGCG
TGCTTGACTAATACTCAATCACCACTCTAATATGCCTCCCATCAAACGGAGGCTTTTCATGTTTAAAGTACATTCTGACTACTTCAGCAAACCTAACATCGACGCAATCAAACCTCTCGTCGAAACTGCTGGTATGTCTGTTCTTACTCAATCTCCAAACCTCCGTATCTGGAAACAGTGCAATACTCGCATCAAATTACTGGAAGAAATCCTTGCTCACTATACAAATGGTATTCGCCGTGACGACAATGGTGACTTCTGGATGAATCCCAACTCTCAACTCGCAACTACTATTGCCTATCGTGCTCATCACAAAGGCCATAACCCTAAGTTCAAACAATACCCAGAAACCTTCACTCTGGACGACATTATTACTGGTAAACCAATCCCTCAAACTGCCCCTGACGAATTACAACTCTCCGATGAAATCGTTGAAGACTATCGCCTTACAGTCCTCTCCATAATCGAAGAATTGCAAGAATGCTATGACGTGCTCGGACAACTTGATATTAATAACACTATAGACCACAAACCCCTCGGTAATGACCATTGGAACCTCCTCTATGAAAAACCCGTATACAAACATTGGTATCAGCTCGTTTCAAATCGACCCCTTAAAGATATCCGCGCCGATTACAACTATGCAAAGGCTAAGGGTGTTAAAGATGAGTGCTCAAAAATCTTGGAGGAGTCAACTATGAAGTCTCGACGTGGCTTTACCGTTCAAAGATTAATGAATGCTATGCGTACTGCCCATTCTAAGGGCTGGTATGTCGTATTCGATACTCTTACTCTAGCCGATGACCGCTTAAAGGATTTCTATGATAATCCCAATGCTCTTCGTGACTACTTCCGTGATATTGGTCGTATGGTGCTTACTGCCGAAGGTCGCTCGGTGCATGACTCATCTTCCGACTGCTATCAGTATTTTTGTGTGCCAGAGTATGGTACACAGCACGGTCGTCTACATTTCCACGCAGTGCATCTTATGCGCACACTT
GAAAGTTTTGTTACATTGGTATATGTAATGTTTTGCCCAAAAATTTTATCTTTCGTTCCTTCTTCAGAACCATGGGTTGGTTCTGAAAGTTTAGATGCCAGTGGTGATATCCCCACCATTGATGATTGGTATTTATTAACCAATACCGTTCTCGCTGAGCGATTGGTGATAGAACGAAGGCGACAGCTTGAAAAGGTTGTCGGTCAGTATAAAACTCTCCTTCATTTTGTCGGTTGGTGCTATCTTGAACAAGTAGTATTTAAGACGTCGAAGTATAAAGGTGAGTTTAATACTTTCCCATTTCTTGTGGAGCGGTTTTTCGCTGCATTTGATTTGGAAGCACCTCAGTATGAGGTATTGCCGATGCAGTCTGATTGTTTGTCGGATTTCTTCGATGTCGGTTGTGTTGATTTACCTCTTCCTATCGAAGAGGATACCATCAGTCTGCCTTCCGATTTTCATCGAAGTATTTCTTCGTTGTCTTACCCGTCATGCGGTTCGTCAAGCATGGAAAGTGGGCGTACCAGTTCGGGAGGTCCCGAGAGTACGTCCAGTGATGTTTGTCACGAAATTTATAATGCCGGACCTGTTGATCCGATGCCTCAGTGTTCCCGTCGCTGGTCAGATTATACCAGCGAGGAAGATGAGTGTGAACTTGTTCCACTTAGCGGTGACACCCTACCGCGAGGTGAGATCCCAAATGAGATCGTTAGCGTTAGTGCTACGGTCAATCGATGCTTGGAGAGTTCTTATATGTCTACCGATATTCCCGATCTTGGACGATTTATCGAAGAACCGGTCGAATTTGATGGATTCGACCGTGTGGTTGCTGTCAATGACTGGTGGTCTGGGATGAAGTTAGTCCCAAATCTTGGTATTCCGGATGATTCCGATGTGATTTTTAGTGGTATTTTATCTTCGGCCCCCGAGGTAATGCAGTCGGCCATTGACGAGTTTTTACCACTTCACCACCAGATCGATGACAGATTTTTCCAGGAGA
TGGCACCCGACATACCACGACTGTTTACGTATGCACGCAAGTGCCCCTTTTAAAACCTCTACATTTACAACTCATGATATGTCGGACATCTTCAACTCACCTCAGAACAAGGCGTCAATCTTGAGTGCTCTCATGAAAAGCACAGCAGGAGATGTGGAAGACGTGCTAATTCCAAAGCGCTTCCGACCAGCCAAGGATCCCCTTGACAGTCCACAAGCTGCAGCACAGTTCCTAAAGGACAACAAGTACCGCATACTTAGGCCGCGAGCCATTCCAACCATGGTCGAACTAGAGACAGATGCCGCTCTGCCTCGACTGCGACAGATGGTCGACGATGGCAAGCTTAAGGACACGGTAAGCGTCCCAGAAGGAACCACCGCATTCTATCCAAAATACTACCCATTCCACAAGCCAGATCATGACGAAGTTGGAACGTTTGGGGCTCCAGACATCACACTTCTGAAACAACTCACATTCTTCCTACTGGAAAATGACTTTCCAACAGGCCCAGAGACTTTACGGCAAGTCAGAGAAGCCATAGCCACGCTTCAGTATGGCTCAGGCAGCTACTCAGGACAGCTAAACAGACTCCTGGCGATGAAAGGGGTTGCAACTGGAAGGAATCCAAACAAAACTCCCAAGACAGTGGGCTACAGCAATGAGCAGCTGGCCAAACTCCTTGAGCAGACACTACCGATCAACCCTCCAAAGAACGAGGACCCAGACCTCCGGTGGGCCCCCAGCTGGTTGATCAACTACACCGGAGACCAGAGCACCGACAAGTCATATCTGCCACACGTGACTGTCAAGTCCTCAGCCGGCCTACCATACATAGGCAAAACCAAAGGAGACACGACTGCAGAAGCGCTCGTTCTGGCTGACTCCTTCATAAGAGACCTCGGAAAAGCCGCAACATCAGCTGATCCAGAGACAGAAGTAAAGAAGACCATAACTGACTTCTGGTACCTGAGCTGTGGGCTGCTATTCCCAAAGGGCGAGA
ACCGGATGGCCGCGATTTTTTTATGTGGTCCCCACCACTAAGAAATGTCCTCCACTTAGAACGCTCCCTCAAAGCCTATTTAATTCAAATCCGTTATAAATACTTGGTCCCCAAGTACTCACTTTAAAATATGTGGGATCCTTTACTGAATGAGTTTCCCGAAACCGTACATGGTTTCAGGTGTATGTTAGCCATCAAGTATTTGCAGCTGGTAGAAAATACATACTCCCCTGATACTTTAGGGTACGATTTAATTCGTGATTTAATTTTAGTCGTCCGTGCTAGAGATTATGTCGAAGCGTCCCGCCGATATAGTCATTTCCACTCCCGCATCCAAGGTGCGTCGCCGGCTGAACTTCGACAGCCCGTATGCCAGCCGTGCTGCTGTCCCCACTGTCCTCGTCACAAATCGAAAGCGATCATGGACCAACAGGCCCATGAATCGAAAGCCGAAAATGTACAGGATGTACAGAAGCCCTGATGTCCCTAGAGGATGTGAGGGTCCATGTAAGGTCCAGTCGTTTGATGCTAAGAACGATATTGGTCACATGGGTAAGGTTATATGTTTGTCCGATGTTACGAGGGGAAATGGTTTGACTCATCGAGTTGGTAAACGTTTCTGCGTTAAGTCGTTGTATTTTGTGGGCAAGATTTGGATGGATGAGAACATCAAGGTTAAGAACCACACTAACACCGTTTTGTTCTGGATTGTCCGAGACAGGCGTCCTAGTGGCACCCCTAGTGATTTTCAGCAGGTTTTTAATGTTTATGATAACGAGCCGTCTACCGCTACTGTGAAGAACGATCAGCGTGATCGTTACCAAGTGATACGCAGGTTTCAGGCAACGGTGACTGGTGGACAATATGCAGCTAAGGAACAGGCGATAATTAGAAGATTTTATCGTGTTAATAATTACGTAGTGTATAATCACCAGGAAGCTGGGAAGTATGAGAACCATACTGAAAATGCTCTGTTGTTGTATATGGCATGTACTCATGC
GTTGCATGGTGTGCAACTGTTGATGTGATTGTTGCTTAGAATGCAATGATTGTGAGAGGGGGGATCTAGTGTTACCAGGTTCGCCTGGTAGTCATCTCCATTTTTAGCAAAAAGTGCTATCGATTACGATTACGCTTGATTGCGTGTTAATCATTGTATATGATTTGCCTAAATCGCAATCGTATACAAAATTACGCCAAATTACGCCTTATAATATACATATAGATATATGTATATATATAATATATAAGTGTTTTTTTTATTTATATATATAGATACTATTATTTGTAATATGGTTGTATAGCGTGTCTTTTATGTTAATCGTTGGATGCTCTGATTATGATGCTCATGTTTATATATACAGTAGTTTTATCGGCGCATATTTATTTAGGGAAATCGATTAACACGATTAACACGATTAACCACACTTAAAATCGCCCCGCAGACCTTGACACATGCGGGTCGTCGTGTAACACTACGATTAGAGACACGGTGTTACATGTTAATCATGGTGTATATTGAAACTAAGGAGAAAGCTATGAGTTCTTACCAGTCAGACGCAGTACAGGCAGCAATCAAGGCAGCTTACGAGAAGGCCGGAGTAACGGTTGAGCAGCGACCGGAGGCAAAAGTGACCGATGTTATCCGGGCCGCCTGCGATCAGCTTTATGGTGATGGCGAGAATACCGAGTTCACATTCGACGCGAATAAGATGGCTGAGGCCGCAGCAAGAAAGTCGATGCCAGACGCTGACGAACATGATGTTGCCAAAGGCGCCGAGTCCTGGTTGCTCGGGAAGACGGATGAGATTAACGAGAAGTTTAAATCCTCATTCATCACCCCGATCGTTTCTCGACACTTCTCCAAGATCGGCAAGTCGGTCAAGGTGAGCGTGACCATGAACGATGAGAAGTTGCGAGTCGTTACTATCTCAGTGAGTGACGAAGAAGTTCCGGTGAAGAAGCGCCGCAGCCGGAAAAAAGTCAGCCTGGCTGATTGT
AGTATAGTGAAAAAATTTACAGTATTTTGTCCTACGGAATGTCTTGTGAAAAATCCGTACATACTTCAAATGCAAACTAAGTTATGGTAAATAATACTATTGAGAGCACAAGCAGCGACAATATAAATTAATAATGTTATAGGAGAATAAATAATAAATATACTTACATGAGACACCAATGATGGCGAACAGCAGTAACGCGGTTGCTTTGGTAGACAACATGATTGCTTCACTGTCAGAACAATAATGATGTTCCATGCTGTTCTTGGCTGATTATATAGAGCGTCTGACGTATATAGATAAAAAAAAAAAAAAAAGGTTTATAAAAGGTCAAATGATTTATAAACAGCTGCAAACCAGATTTCGGCTCTTCTCCGTTTTTTCGGACTATCTGGCCATGTGCCAAACATCAGACCATTACGCAATTGTTTTTTTGACCTGTGACTAACGTAGGCACGAAAACAGGAAAACTATTTATAAATAATTCTGGGAATTTTTGTTATGACAGATGTAACTTCAAATTACGTGTTGATATTGGAGTGTTAAATAATATTGAAAAATATTGTAGCAATTTTAAAGTTTCTCTAATAAAAAGGATATTTTCTCACTATACAATTGTAGGAGCAAAATAGATATGGAAATTCATTGTTTATTTTCACAATTTCATTTTATTTTTAAAGAAAATTATTTTATTTACAATACATACGTTGAGCCGCGAAAACATTTGAAAATTTGGAATTTCAAAACAATTGGAAATTTTATTTTATTTAAAGAATTTTCTTTTTCTAGTAGAAATTTTTTTTTTAATTAACTTTTTTTTTTTAATTAATTTTATTTTAATTTACAAGCACTCCAATATTATTGGCATCATTCCTATATATTATGGGAACCATTCCTATATATTATGGGAATCATGCAGATATTACAGTTATAATTATAGGTATCGTTCCTATAATAATAGGAACCATTCCCATAATTATAGTAACGTTTCCCAAAAATT
CTCGCGGCATAGGCAGCCCTCTCTCGCCAGCGTTTTTTCCACCAGCAAACACCGGCCGGTCATCCCGGCTACGTCGCCACACCACCAGGAGGCAGACACATGGACCCCGAGCTGATGCGCGCCCGCCTCGATGCGGTCGCCCTCGCGATCCGCGCCGCCGAGCTGGGCCTGCTGGCCGACGGCAAGACGGTGCTCGACTCGGCCCGCGACATTGCCGCGTTCGTCGAGGGTTGACATGCGCGCCCCCGACATGCTCAGCGTGCAGTGCCCTGGCTGCGCCGCGCCGGTCGAGTGCACGATCACGACCGAGCCGGTGGAGCCCGAGCCCGGCGACACGCACGCCAAGATCCGCGTGCGCGCGGTCGATCTGCGCGAGCGGTTCCGCGCCCATCTCGTCGAGTGCACTCGCACCCCCGAGGCTGTGCTGGCGGTGGCTTATGGCGGTTAAGTCTGTCGCCGCCGCGGCGGCCGACGGCGACCGGCGCGAGCTGCTCGTCGCGATGCGCGCCCGCGTGGCGACCGCGGTTGAAGATCCCGAGACACCTGCCCGCGATCTGGCTGCCCTGACGCGGCGGCTGTTGGAGATTGCCAACGAGATTGCGGCGATTGACGCTCAGGCCGAGCAGGGCGAGGGCAGCGTCGCCGCCGCGGCAGCGACGCCCGATGAACCATTCGACGGCGACGCTTAGCGAGGTCGCGCGCCACGTCATTGCGCCGCAAGGCATCGTGTCGACGGCCTGGCCGTCGGTGCGCGCGACGTGTGGCGCGATGGGCCTCGGGTTCGACCTGTGGCAGGACGACCTCGGCAAGCTGATTTGCGCGAAGCGCGACGACGGCCTGTACGCGGCCGACATGTTCGCAATGTCGATCCCGCGGCAGACCGGCAAGACGTACCTGCTCGGCGCGCTCGTGTTCGCGCTGTGCATCAAGACGCCTAACACGACGGTGATCTGGACGGCGCACCGGACCCGCACGGCCGCAGAGACTTTCCGCAGCATGC
CATTTTTAGAACTGACCAACCATGTTCACGCAAGTGACGTGATGACGCGCGCTGCGCGCGCTGCCTTCGGCAGTCACACGTCACTAGCGTTTCACATGGTTGGTCAGTTCTAAAAATGATAAGCGGTTCAGAGAGTTTGAAACCAAGGCGGGAAACGGAAGTGGGCGTGGCTAACTGTATATAAGCAGTCACTCTGGTCGGTTACTCACTCTGCTTTCATTTCTGAGTTTGTGAGACACAGGAGCGAGACTAACCAACTAACCATGGCTGGAAACGCTTACTCCGATGAGGTTTTGGGAGTAACAAACTGGCTGAAGGACAAAAGTAGCCAGGAGGTGTTCTCATTTGTTTTTAAAAATGAAAACGTCCAACTAAATGGAAAGGACATCGGTTGGAATAGTTACAGAAAGGAGCTACAAGATGACGAGCTGAAGTCTCTACAACGAGGGGCGGAGACCACTTGGGACCAAAGCGAGGACATGGAATGGGAGAGCGCAGTGGATGACATGACCAAAAAGCAAGTATTTATTTTTGATTCTTTGGTTAAGAAGTGTTTGTTTGAAGTGCTCAGCACAAAGAACATAGCTCCTAGTAATGTTACTTGGTTCGTGCAGCATGAATGGGGAAAGGACCCAGGCTGGCACTGTCATGTGCTGATTGGAGGCAAGGACTTTAGTCAACCTCAAGGAAAATGGTGGAGAAGGCAGCTAAATGTGTACTGGAGTAGATGGTTGGTGACTGCCTGTAATGTTCAACTAACACCAGCTGAAAGAATTAAACTGAGAGAAATAGCAGAGGACAGTGAATGGGTCACTTTGCTTACCTATAAGCATAAGCACACCAAGAAGGACTATACCAAGTGTGTTCTTTTTGGAAACATGATTGCTTATTACTTTTTAAGCAAAAAGAAAATATGTACCAGTCCACCAAGGGACGGAGGCTATTTTCTTAGCAGTGACTCTGGCTGGAAAACTAACTTTTTGAAAGAGGGCGAGCGCCA
ACGGTGCAGGGACCGGATCGAGCGCAGCGAGGAGGTCCCCGGCTGCCCGTGGGCGGGAGCCCGAGGTGAGTGAAACCACCGAGGTCTAGGGGCAATTCGGGCTAGGGCAGTCTAGCGGAACGGGCAAGAAACTTAAAAATATTTCTTTTACAGATGCAAAACCTATCAGCTAAAGACTTCTACAAACCATGCAGATACAACTGTGAAACTAAAAACCAAATGTGGATGTCTGGCATTGCTGACTCCCATGACAGTTGGTGTGACTGTGATACTCCTTTTGCTCACCTCCTGGCTAGTATTTTTCCTCCTGGTCACACAGATCGCACACGAACCATCCAAGAAATACTTACCAGAGATTTTAGGAAAACATGCCTTTCTGGTGGGGCCGACGCAACAAATTCTGGTATGGCCGAAACTATAGAAGAAAAAAGAGAAGATTTCCAAAAAGAAGAAAAAGAAGATTTTACAGAAGAACAAAATATAGAAGACCTGCTCGCCGCCGTCGCAGACGCAGAAGGAAGGTAAGAAGAAAAAAAAAAACTCTTATAGTAAGACAATGGCAGCCAGACTCTATTGTACTCTGTAAAATTAAAGGGTATGACTCTATAATATGGGGAGCTGAAGGCACACAATTTCAATGTTCTACACATGAAATGTATGAATATACAAGACAAAAGTACCCTGGGGGAGGAGGATTTGGTGTACAACTTTACAGCTTAGAGTATTTGTATGACCAATGGAAACTTAGAAATAATATATGGACTAAAACAAATCAACTTAAAGATTTGTGTAGATACTTAAAATGTGTTATGACCTTTTACAGACACCAACACATAGACTTTGTAATTGTATATGAAAGACAACCCCCATTTGAAATAGATAAACTAACATACATGAAATATCATCCATATATGTTATTACAAAGAAAGCATAAAATAATTCTACCTAGTCAAACAACAAATCCTAGAGGTAAATTAAAAAAAAAGAAAACTATTAAACC
TGGTATCAGAGCCATAGTGCTCAAAAATCATGAATTCCTCTGTTGAAAAACAGAATTCTGAAATTCCTGAAAAGGAAAATGAAGAGTTTACTTTCCAAGATAACTCTCAAGGATTTGAACTAGAGTTTTCTACCAACAAGAAAACTTTATCAAAAATTCAAAAAGCTAATCTCAGCTTAAAAACTAATGATGCTTTCAACATTAGTTTCCTTAAGGCATTCAGCCGAAAAAATCATATCTACTACCACGTGAATTATAAAGAATTCTCTGTAGATATATGTGATACGCATGGTAAAAACTATTTACCATTAGTCACTAAATCTGAAATCAAGAAGAATCTTGATAAAATAAAGGATGAGAAAGTAAGGTCTACTATCTCAGATATCCACTTCGGAGCTATTAAAGTTCTGATAAAAGCGAGATTCCGAGAAGGGATAAATTCTCCGATAAAAATGGCGTTAATCGATGATAGAATCACCGACCGTCAAGACAGTATTCTAGGAGCCGCACACGGAAACCTAGTCTACGGTAAATTTATGTTCACCGTCTACCCTAAGTATACCACTTCAATCTTAGATCAAAGGTTAGACAGAACTCTAGCGTTCATCCATCACTTTGAGCGCAATGATCTCATGAGAAAAGGAGATAAAGTCTTTAGCATCACCTACCTAGTAGCTTATGCTTTAGCAAATAGTCATCACTCGATAGACTATAAAGAAAAAGACGCAATTGAAATAGATGATGTCTTTTCTGAAATAGGATCTGTTAAAAGCCCAACCTTCACCGAGCTTGACCCAGAACCTAATTCTTGGGCTATAGACATAGCACAAGGAAAACAACCCATAGGGTTTAAACCAAAACCTACAGTTAGCAATAACTTTCTTAGGTTTGATAAGGAGACAAGTCCATCTTCGTCTCATCAAAAATCACTAGAGGAAATTAGTGATAAAATAGATACCTTGGTAGTTAAGTTAAACAATATATCATGAGTTTAACTACC
GATTTGCCATAATGGATACTTTTATTACAAGAAACTTCCAGACTACAATAATACAAAAGGCCAAAAACACAATGGCAGAATTTAGTGAAGATCCTGAATTACAACCAGCAATGCTATTCAACATCTGCGTCCATCTAGAGGTTTGCTATGTAATAAGTGACATGAATTTTCTTGACGAAGAAGGAAAAGCATATACAGCATTAGAAGGACAAGGGAAAGAACAAAACTTGAGACCACAATATGAAGTAATTGAGGGAATGCCAAGAACCATAGCATGGATGGTCCAAAGATCCTTAGCTCAAGAGCATGGAATAGAGACTCCAAAGTATCTGGCTGATTTGTTTGATTATAAAACCAAGAGATTTATAGAAGTTGGAATAACAAAAGGATTGGCTGATGATTACTTTTGGAAAAAGAAAGAAAAGCTGGGAAATAGCATGGAACTGATGATATTCAGCTACAATCAAGACTATTCGTTAAGTAATGAATCCTCATTGGATGAGGAAGGGAAAGGGAGAGTGCTAAGCAGACTCACAGAGCTTCAGGCTGAATTAAGTCTGAAAAACCTATGGCAAGTTCTCATAGGAGAAGAAGATGTTGAAAAGGGAATTGACTTTAAACTTGGACAAACAATATCTAGACTAAGGGATATATCTGTTCCAGCTGGTTTCTCCAATTTTGAAGGAATGAGGAGCTACATAGACAATATAGACTCTAAAGGAGCAATAGAGAGAAATCTAGCAAGGATGTCTCCCTTAGTATCAGTCACACCTAAAAAGTTGAAATGGGAGGACCTAAGACCAATAGGGCCTCACATTTACAACCATGAGCTACCAGAAGTTCCATATAATGCCTTTCTTCTAATGTCTGATGAACTGGGGCTGGCCAATATGACTGAGGGAAAGTCCAAAAAACCGAAGACATTAGCCAAAGAATGTCTAGAAAAGTACTCAACACTACGGGATCAAACTGACCCAATATTAATAATGAAAAGCGAAAA
TTATAAACTATAATCTAGACAATAATAAATAGGGAGGGACCGAATACGGTGCGACCGAATGGGGTACATATAAAACAAGGCCCGTAGCATCTGCAGAAGCTATGTCCATGGGTGCACAGGAACCCAGAAACATATTGCTTTTGTGTAGAAATTGTGGAATACCTTTGGAGGACCTTCGCCTGTGCTGTATATTTTGCACAAAACAGCTGACCGCAGCGGAATTGGCAGCATTTGCACTTAGAGAATTATATTTGGTGTGGAGAGCGGGAGTGCCATACGGTGCCTGTGCACGGTGTTTACTCCTACAGGGCATTGTACGACGCCTAAAATATTGGGACTATTCATATTATGTAGAAGGTGTGGAAGAGGAGACCAAACAATCTATATATACACAGCTGATCAGATGCTACATGTGTCACAAACCGCTGGTAAGGGAAGAAAAAGACAGACATCGTAACGAACGGCGACGACTGCACAAAATATCAGGGTACTGGAGAGGTAGTTGTGAGTATTGCTGGTCACGATGCACGGTCCGCATCCCACAGTAAAAGATATCGAATTGAGTCTTGCACCAGAGGATATCCCTGTATGCAATGTGCAATTAGATGAAGAAGATTATACAGATGCGGTGGAACCAGCACAACAAGCGTATAGGGTGGTAACAGAATGTACAAAGTGTAGTTTACCACTGCGACTGGTGGTAGAGTGCAGCCACGCAGATATAAGGGCACTGGAACAGCTGCTACTAGGCACATTGAAGCTCGTGTGTCCTCGCTGCGTGTAACAGGACATGGACGATAATACAGGTACAGAGGGGGGCGCATGTTCCGAATCGGAACGGGCGGGTGGATGGTTTATAGTGGAAGCCATTGTAGATAGGCGGACAGGCGATCCAATATCTAGTGATGATGATGAGGAGGAGGACGAAGCAGGGGAAGACTTTGTAGACTTTATAGATGATACTAGGTCGCTAGGGGATGGACAGGAAGTGGCACAGGAA
ACCGGATGGCCGCGATTTTTTGGAGTCTTTAGGGGACCACTCACAATAGAGGGCTGAGATTAAATAGACAGAGTGAGGGGACCACCAATTATTTGATTTTGACTGACCAATCACATCCCGCCTGTCAAGTCTAGATATTTGTGCCTTGGTGACCAAGGTGTGGGCCTATAAATGCACGTGCATCTGCATTTATCGCTTTAATTCAAAATGGTTAAGCGGGATGCCCCATGGCGTTTAATGGCGGGGACCTCTAAGGTTTCCGGCTCTGCGAATTATTCACGTGGCACGGGTATGGGGCCTAAATTCGATAAGGCCGCTGCTTGGGTTAACAGGCCCATGTACAGGAAGCCCAGTATATATCGTACGTATAGAAGCCCAGATGTGCCTAGASSATGTGAAGGGCCATGTAAGGTCCAGTCCTTCGAGCAGCGGCATGATATCTCGCATGTTGGCAAGGTCATGTGCATTTCTGACGTGACACGTGGTAATGGTATTACCCATCGTGTAGGCAAGCGTTTCTGCGTCAAGTCTGCATACGTTCTGGGTAAGATATGGATGGACGAGAATATCAAGCTCAAGAACCACACCAACAGCGTCATGTTCTGGCTCGTGAGAGATAGGAGACCATATGGTACCCCTATGGACTTTGGTCAGGTGTTCAACATGTATGACAACGAGCCCAGTACAGCTACTGTGAAGAACGATTTGCGTGATCGTTTCCAAGTCATGCACAGGTTCTCGGCTAAGGTCACAGGTGGACAGTATGCCAGCAACGAGCAGGCATTGGTTAGGCGTTTCTGGAAGGTGAACAACTACGTCGTGTACAACCATCAGGAAGCTGGCAAATACGAGAATCATACTGAGAACGCCCTGCTATTGTATATGGCATGTACACATGCCTCTAACCCTGTGTACGCGACATTGAAAATTCGAATCTATTTTTATGATTCGATAACAAATTAATAAAGTTTGCATTTTATTTCATGATTCTCAAGTACAT
GTGAAATTATGGCGGTTGCGTCGCGCCCTTGCGGCGTGGCGACTTCAGTCTTACCGGCTAAGAAGCCCTTAAGCTTCTTTACGGACCTCGTGGGAAAGACCCCCCCACGTTGTATCAGGGCACCACACACACTGGCTTGGCCAGTGTTTGCGGACCTTGACAACGAAGAAGAATCTCCAGAGATTTGTAGAAAATGTGGTAAGTATGCTAACGGCTTTGGTGTTTTTGATTTAACGGACCTGGGTGATGTTTGCTTGTGTTCAATTCGGCCACAGAGACATGTTGGTGGACCCTGTTGTTTGTGTAACAAGCAGTACATACGCGCGTGTGGTCGGTACTGCGCGCGCGTTTTGAAACACTACAAGGCTTTCAATAAGGTCATCCCTTGCTTGCACTCTCGTCAGGTTAAACCAGTCTTTGAGGGCGAAGTTGAAGACCTGTTTGTTGAATTGGGAGCCCCGACAAGGATGAACTTCACTGAGGCTGAACTTGCCTCTCAGGGTGCCAGCATCATGGACAGGTTTGTTGACCTTGTTGAACCGTGCTTGTCTACTGAGGATTCGAACTTCTTGGACAACATTTGCTCCGACGCCAGCATTAGGAAGCGCTTGGAGGATGAGTACGATGTCGACATGATCGCTGCGGCGCGTGCTAGAAAGGACTTTGCTAAAACCCTGAAATTGGCCCTGCAGGATCGCGAGAGGAAACCAGACAAGTGGTACAGCAAACTGGGTTGTATTACGACAAAGGGTAGGCAGTGGGCAAAGAAGGTTGTGCATGGTGCCAAAAAGTTATCCGACCCGCTTAAAACCTTGGCCGCAATTTTGTTGGTTGCCCTTCATAATTGCGTGGCTGTTGACACAACCACTATGCTGTCTCATTTTAAACCTGTGAATTTGCTCGCAATCCTGCTGGATTGGACAAATGACTTACCTGGGTTCTTAACAACGTTAATCAGGTTTATGGAACTTTATGGCGTCGTGCAATCTACGGTCAACTT
GGGGGAAGGGGTGGAGAGAGTCCCCTCTTTTTCTGCAGAAAACTGGCCTCTTGACTGTGGTGGGTGGTATGTCTTTGTCTATGTGTATCAAAAAATAAAAATCATGAAAACGGTCTTTGCTCCCTTTTCTACTGTTTCCAACAGCCCTCCACGGCCCTTCCCCCACAGTGAGACACTAAAGGACAAAAGCTGCCCGGGAGGTTCTGACGGAAATTGGCCGGGGAGGGGTTTCCAGTGAAACACTGAGGCGCCATCAGGCCAGTCCCCGGAGTCACATCCCCCCTTCCTCCCGGGGATAGGAGTTCATCACACGTTCTCCACTTCTGAGTTTCAGTCTAGAGAGTTTCCTTTTCTTGTTTCTCGAGGGTGGGGTTGTTTCTGCAAATCAGTGCTCTGTTCTCCTGTTACCGAAACACTTCTACATCCTATAGACCCACGACACACTTAAGGCCACATTCCAGGCAAGCTATGATGAAAGCTATTGTTTCGCTTCACTGCACAGCACCCAGCTGACACATTGTGGTTTTTCTCTCGAAGCACGGCACAACACACTTCATTACCTCCAGCTGAGTTATTTAAATCCTGTCTTGTCCGTTTCCTTCCAAAAGCAACCATGGATACATCACCCTCCATCCAGCTCTGCTTCTTTGTTTCAAGGCGTGCCCCCCTTTCAAATGAATGTCAGGTAATCCAACAGTTTACTTCAGATGGCCAGTTACCGCTGACATCTGTCCCCCTCCAATATGAACAAGTCTTTATGGTGCTGGTAAATGGTGAAGAGCAGGCAGTGAGGTTTTTGGTGCCTCCCCTGGACAAACTGTTTAGCAGTCATGGAGAACTAACTCCCTTTCACGAATCCAGCATTTTAAAAACCGACTCTCGTCGCCTTTCTTTCATATATGGTGTGAGCCCATCAGCGCCAGAAACGGCTTTATCGAGGGACTTGGTGGCTATTCTCCAGTCCATGGGCTCCCTTGCCCCAATGTCCAACTTAACTCAG
ACCGGATGGCCGCGCGATTTTCCCCCCCCCCTCACGTGGCGCTCTGGTGGCCGCCCGATCCCCTTCTCCCCCGCTCCCGTGGTGGCCCCCTTGCTCGCGCGATGTTCTCCTTTAATTTAAATTAAAGGATTTAACTTTCGTCTGACCAATTATAGTGCGCCTGAGGAGCTTAGATAACTGTGTTAAGACTTGGTCCCTAAGTTTTATGACCCCTATAAAACTAAAGCAAGCGTGAAGTCAGTCTTTAATTCGAAATGCCTAAGCGGGATCCCTCATGGCGCCAGATGGCGGGAACCTCAAAGGTAAGCCGCTCTTCCAATTTCTCTCCTCGTGGAGGTATAGGCCCAAAGTTCAACAAGGCCTCTGAATGGGTTAACAGGCCCATGTATAGGAAGCCCAGGATATATCGGACGATCAGAACGCCTGATGTTCCTAGAGGCTGTGAAGGGCCCTGTAAGGTCCAGTCCTACGAGCAACGTCACGATATCTCCCATGTTGGGAAGGTGATGTGTATATCTGATGTGACACGCGGTAACGGTATTACTCACCGTGTCGGTAAGCGTTTCTGTGTTAAGTCTGTGTATATACTAGGTAAGATATGGATGGACGAGAATATCAAGCTCAAGAACCACACGAACAGTTGCATGTTCTGGTTGGTCCGGGACCGTAGACCGTATGGCACACCAATGGATTTCGGCCAGGTGTTCAACATGTTTGACAACGAGCCCAGCACTGCAACCGTGAAGAACGATCTCCGTGATCGTTTCCAGGTCATGCACAAGTTCTATGCCAAGGTCACGGGTGGACAGTATGCCAGCAATGAGCAGGCGCTGGTCAAGCGGTTTTGGAAGGTCAACAATCATGTGGTCTACAACCACCAGGAAGCTGGCAAGTACGAGAATCACACGGAGAACGCATTATTATTGTATATGGCATGTACCCATGCCTCTAACCCTGTGTATGCAACGCTGCAGATTCGAATCTATTTCTACGAGTCGAT
GTGGCATTTTTGTAATTTAGAGGTGTACACCAATTGAGCTCTCTCAAACTTGCTGATTCAATTGGTGTATTGGGGTAACTTATATACTAGAACCCTCTATAGAACTATTAATCTTGTTCCTACACGTGGCGGCCATCCGTATAATATTACCGGATGGCCGCGCGCCCTTTTCTCTTTCCGTACAATTGGTAGCGCATCCTTTTTCTTTATTTCTCTCTTTAATTTAAATTCGTCCAATCATGTTACGTCTGACGAGCTTATGTACATTCAACAACTTGGGCCTCAAGTTGTTGGGCCTGGGTTATAAATTAAAGAGAGTTTGGCCCAATAGTGTTAATCCAAAATGCCTAAGCGTGATTTGCCATGGCGTTCTATGGCGGTAACCTCAAAGGTTAGCCGCAACGCTAATTGTTCTCCTCGGTCAGGTATTGGGCCAAAATACAACAAGGCCGCTGAATGGGTTAACAGGCCCATGTACCGGAAGCCCAGGATCTATCGGACTCTGAAGAGTCCTGATGTTGCCAGAGGTTGTGAAAGCCCTTGTAAAGTCCAGTCTTACGAACAGCGCCATGACATCTCACATGTGGGCAAGGTCATGTGCATATCTGACGGGACACGTGGTAATGGTATTACTCATCGTGTGGGAAAGCGTTTCTGTGTGAAGTCTGTGTACATACTAGGGAAGATCTGGATGGACGAGAATATCAAGCTGAAAAACCACACGAACAGCGTCATGTTCTGGTTGGTTAGAGATAGGAGACCCTATGGGACGCCCATGGATTTTGGTCAAGTGTTCAACATGTTCGACAACGAGCCCAGTACAGCCACTGTGAAGAACGATCTTCGTGATCGTTACCAGGTCATGCACAAGTTCTATGGCAAGGTGACCGGTGGTCAGTATGCCAGCAACGAACAGGCTATCGTGAAGCGGTTCTGGAAGGTGAACAACCACGTGGTCTACAATCACCAAGAGGCTGGCAAATACGAGAATCATACTGAG
ACAAATAATGCGAAGAAAGAACTGAAGTTTAATCAATTTGTGTATTCGTACTTTTGTGCTTAAACTTCCAATCCTGTATGCCAAGCGTAATAGTTGAGTGTTACGAGACCGACTCCCATCGAGACATTCCCTTGTTCTCCCGAAAGATTTGGTTCGACAACGTTGACGAATTAACGTCCGACTACGTCCGAGTCTACAGGGCAGTTAGAGATTACTCCAAGGTTGATTACATCGAGGTTGAGTTGCGTTGTAACTTTTGTCACTATTACAACAGTAGGGGGCAGATCGTACAGCGATATCTTGGTTGTAAAGACGTGGAGATCAGAAATATCTCCTTACCTGACAACGACCCATACACCTACACGGTATATTCAGTTGATTGCGCGATTTGCCGGAAGATTCCAACAGAGTCTGAGGACGAATCGGACAGTTCTTTCTAACCCTGGAAACCCGAACTAAGCGTAGAATTACACGCTCTCGCAGTTTCATTAACTATAAGTTGTTTAACTGTTTTACAAGTACTACAGTACAAGATGACTTTGAAACTCTGGGAAGCTCTCAAGGTTCTTGTAATAGTGTCGAGCAGCTCGATAGCTGTGAGTCTACTACTTACATCCCAGGTAGCAGCAGGAGGTTTAGACCCGATGTTGCAACCCCCATTGGCTCTGTGCGTCATATCGATGCTGGTGCTGATCGTGCGGCACGCTGGCAGAACATGCTGCTAAACTCAGTAGAGGTTAGGGATGAAACTCCCCCCGGCATGTTCATCAATCTTGTAGGTGAACCTAAGTTGATCCCCGAAAAGGGAATAGTTATGGATGGCGTTGGTGAGGACGGCAAGGTATGTAAAGTAATAGTCAATCCTCAATGGTGGCGTTTTCTTCCCGGTTCTGCGATATCTAAGAATGGGGAAGACGAAGCTGCGGTTTTGGATAGTGTATATTCTAGCGTCCTTACTGGCACAGAGCCGGCTTCTTTGGTTTTGCTTAAATCAGGCAGC
GTAAAAGAAATTTGAGACAATGTCTCAAACTCTGAGCTTCGTGCTTAAAACTCACAGTGTCCGTAAGGACTTTGTGCACTCCGTTAAGCGTACGCTTCAACGGAGGCGCGATCTTCAGTATCTTTATAACAAGCTTTCTCGCCCTATAAGGGCAGAAGCTTGTCCTTCTTGTGCCAGTTATGACGTTTGTCCTAACTGCACATCTGGTAGCATCCCCGATGATGGGTCTTCCAAAGGACAGATCCCCTCCTGGGAAGATGTTACAAAAACTTCTACCTACTCTCTCTTGTTGTCTGAGGACACATCCGACGAACTGCACCCTGACGACCTGGTTAACGTTGCTGCTCATATCCGAAAGGCCTTGTCCACTCAGTCTCACCCGGCAAATGTTGATATGTGCAAAGAACAGCTCACATCTCTGTTGGTTATGGCTGAAGCAATGCTACCCCAACGCTCTAGGTCGACACTCCCACTACACCAAAAATATGTGGCAGCTCGATTGGAATGGAGGGAAAAATTCTTTTCCAAACCCCTTGACTTTCTGTTGGAGAAAATTGGCACTTCTAGGGATATTCTTCAGATTACTGCGGTATGGAAAATCATAATAGAAAAGGCATGCTACTGCAAATCCTATGGTGAGCACTGGTTTGAGGCTGCCAAACAAAAACTAAGGGAAATCAAATCCTATGAGCACAACACACTCAAACCATTGATTGGCGCTTTCATCGATGGGTTGCGTCTCATGACGATTGATAATCCAAACCCCATGGGATTTCTTCCAAAACTAATTGGTCTGATAAAACCCCTGAACCTGGCAATGATCATTGACAACCACGAAAACACATTGTCCGGGTGGGTGATAACCCTTACCGCAATAATGGAGTTGTACAATATTACAGAATGCACAATTGACGTTATCACATCCATAATTACAGGCTTCTATGACAAAATTGGCAAGGCCACCAAGTTCTACAGCCAAATCAAAGCCCTCTTTACAGGG
ATGAACAATGCTACCTTCAACTATACAAACGTTAACCCTATTCCTCACATCAGGGGGAGTGTTATTATCACTATATGTGTCAGCTTCACTGTCATACTTACTATATTCGGATATATTGCTAAAATTTTCACCAACAGAAATAACTGCACCAACAATGCCATTGAATTGTACAAACGCATCAAATGTTCAGGCTGTGAACCGTTCTGCAACAAAAGGGGTGACACTTCCTCTCCCAGAACCGGAGTGGACATACCCTCGTTTATCTTGCCCGGGCTCAACCTTTCAGAAAGCACTCCTAATTAGCCCTCATAGATTCGGAGAAACCAAAGGAAACTCAGCTCCCTTGATAATAAGGGAACCTTTTATTGCTTGTGGACCAAAGGAATGCAAACACTTTGCTCTAACCCATTATGCAGCCCAACCAGGGGGATACTACAATGGAACAAGAGAAGACAGAAACAAGCTGAGGCATCTAATTTCAGTCAAATTGGGCAAAATCCCAACAGTAGAAAACTCCATTTTTCACATGGCAGCTTGGAGCGGGTCCGCATGCCATGATGGTAGAGAATGGACATATATCGGAGTTGATGGCCCTGACAGTAATGCATTGCTCAAAATAAAATATGGAGAAGCATATACTGACACATACCATTCCTATGCAAACAACATCCTAAGAACACAAGAAAGTGCCTGCAATTGCATCGGGGGAGATTGTTATCTTATGATAACTGATGGCTCAGCTTCAGGGATTAGTGAATGCAGATTTCTTAAGATTCGAGAGGGCCGAATAATAAAAGAAATATTTCCAACAGGAAGAGTAGAACATACTGAAGAATGCACATGCGGATTTGCCAGCAATAAAACCATAGAATGTGCCTGTAGAGATAACAGTTACACAGCAAAAAGACCCTTTGTCAAATTAAATGTGGAGACTGATACAGCAGAAATAAGATTGATGTGCACAGAGACTTACTTGGACACCCCCAGACCAGATGATGGA
