# Supplementary material for: Towards a better solution to the shortest common supersequence problem: the deposition and reduction algorithm
Source: BMC Bioinformatics. 2006 Dec 12;7(Suppl 4):S12. doi: 10.1186/1471-2105-7-S4-S12 (PMC1780115; doi:10.1186/1471-2105-7-S4-S12)
Supplement: Additional file 1 — Real DNA sequences DNA sequences are obtained from NCBI Viral Genomes, Accessed on 01/01/2006. . Sequences are randomly selected from different genome sequences. The specific length and number of sequences are specified for each dataset. There are 60 randomly selected datasets. File name indicate the number of sequences, sequence length, and dataset number. For example, file name "DNA_N100_K500_5" indicate that it is DNA sequences dataset, with 500 sequences, each truncated to length of 100. And this is number 5 datasets for this setting. Each sequence is represented as a row in the dataset file. [file 1471-2105-7-S4-S12-S1.zip › DNA_N1000_K100_1]

ATTGACGGCGTAGTACACACTATTGAATCAAACAGCCGACCAATTGCACTACCATCACAATGGAGAAGCCAGTAGTAAACGTAGACGTAGACCCCCAGAGTCCGTTTGTCGTGCAACTGCAAAAAAGCTTCCCGCAATTTGAGGTAGTAGCACAGCAGGTCACTCCAAATGACCATGCTAATGCCAGAGCATTTTCGCATCTGGCCAGTAAACTAATCGAGCTGGAGGTTCCTACCACAGCGACGATCTTGGACATAGGCAGCGCACCGGCTCGTAGAATGTTTTCCGAGCACCAGTATCATTGTGTCTGCCCCATGCGTAGTCCAGAAGACCCGGACCGCATGATGAAATACGCCAGTAAACTGGCGGAAAAAGCGTGCAAGATTACAAACAAGAACTTGCATGAGAAGATTAAGGATCTCCGGACCGTACTTGATACGCCGGATGCTGAAACACCATCGCTCTGCTTTCACAACGATGTTACCTGCAACATGCGTGCCGAATATTCCGTCATGCAGGACGTGTATATCAACGCTCCCGGAACTATCTATCATCAGGCTATGAAAGGCGTGCGGACCCTGTACTGGATTGGCTTCGACACCACCCAGTTCATGTTCTCGGCTATGGCAGGTTCGTACCCTGCGTACAACACCAACTGGGCCGACGAGAAAGTCCTTGAAGCGCGTAACATCGGACTTTGCAGCACAAAGCTGAGTGAAGGTAGGACAGGAAAATTGTCGATAATGAGGAAGAAGGAGTTGAAGCCCGGGTCGCGGGTTTATTTCTCCGTAGGATCGACACTTTATCCAGAACACAGAGCCAGCTTGCAGAGCTGGCATCTTCCATCGGTGTTCCACTTGAATGGAAAGCAGTCGTACACTTGCCGCTGTGATACAGTGGTGAGTTGCGAAGGCTACGTAGTGAAGAAAATCACCATCAGTCCCGGGATCACGGGAGAAACCGTGGGATACGCGGTTACACACAATAGCGAGGGCTTCTT
AGTAAAGGGGGATGACGAGAGACTAAGACAGTAGGAAAAGATGGAAATAAATAGAGCGGAAATTCGACGAGAAATAACACGGTACGCAGGATTAATAGAACAACAAACGCAAATAAATATAACGGACAATGATCAGGACATTTTAAAGACGTTGATTGCGGATTACAATCTTAGAATGCGCAGAGATGCACTTTTAGGAGAATTAGCACGGCTTGATGAGTTAAGGGATATATCTCAAATTAAAGGTGATGAGTATAAACTAACGATACCTTTATTACCAATTATCTCTACACTGAATCAACATGAATTCGAGATTATTCAGGCTAATATTGAAACGGATTTTATTGCTGACAATGTTACTTTTATTACGTCATTTATTCCAGCTGATCTGGATCTAGAGCAGACTATTCAACACGTGTTCTTCCGTACTACAGCGACGACACCATACTTTCGATCATTTAATCTAGTTATTGCGATACTAGACTACGATGAAGATAAAGGTGATGTTAAACTGGATGTAAAGATTACGATAACTAGATCTAACAACGGCGTATTTAATTATAACTACACGTGGGCGGGTAAAGACTATGAGCGTGTTTCAATTTGCTACAATCTGATATCATATCTACAGCAGATTAACGGTCCGCGTGGTAGAGATGATGAAGCGGAGATGCCAATATACGAGATTGTGAGACAGAACAATGGATCGCAACCATCGTACGCGTCGGGTGAACATTTATACATTGTGTCCTCACATCTACATGTAGATGAAATAGTAAGAGATCGTGAACATCGAGATATATCCGTAGATGTCACTGAGTTAAACTTAATGTTTCCAATCGTTCGAATGTTTGATCCTGTAGACTTACGTGATATACGCATCGAGGATGTGACACCCGGCATAGAGTTCACTATCAATATGGAAGTTAGCACGTATCTAACAGAGTTATCAGGATCGCATGTCGATACGCAGAGAACCATTATGAATCACGCAGAGAAG
GAGTGTTCCCACCCAACAGGCCCACTGGGTGTTGTACTCTGGTATTACGGTACCTTTGTACGCCTATTTTATTTCCCCCCCCTTTTTGAAACTTAGAAGTTAATAATAAACACGCTCACTAGGTGCACTACATCCAGTAGTGTAATGAGCAAGCACTTCTGTCTYCCCCGGGAGGGATATATGGTACGCTGTGCAAACGGCGGAAATTAATCCTACCGTTAACCGCCCACCTACTCCGAGAAGCCTAGTACCTAATTGGATTTATCAATGGAGTTGCGCTCAGCAGGTGACCCTGACCTGCCAGCTCCGGCTGATGGACCTGGGCTTTCCCCACAGGCGACTGTGGCCCAGGTCGCGTGGCGGCCGGCCCACCCCCCTGGGTGGGACGCCTTGATAATGACAAGGTGGGAAGAGCCTATTGGGCTAGCTGGTTTCCTCCGGCCTCCTGAATGCGGCTAACCTTAACCCCAGAGCATATGGTAGCAACCCAGCTACTAGTATGTCATAATGCGTAAGTCTGGGATGGGACCGACTACTTTGGAGAGTCCGTGTTTCTATTGTTTCTTTAATCAATCTTATGGTGACAATTTATAGTGCCCTGAGTATTGATTGGTTGTTGCTTTTGACAATTATTGAGACATCACATAGACATAATGGGAGCTCAAGTAAGCAGGCAAACGTCTGGTGCGCATGACACCCGGATACGGGCTGAACAGGGCGCAAACATTCATTATACTAATATCAATTATTATAGAGATGCAGCTAGCAATGCAGCAAGCAAAATGGACTATTCCCAGGATCCGGACAAGTTCACGAAACCAGTACTTGATGCTATAACTGAACCATTACCCACGCTGAAGTCCCCTAGTGCTGAGGCATGTGGGTACAGCGACCGAGTTGCACAACTGACAATTGGCAATTCCACTATCACTACTCAGGAAGCCGCCAATGTGGTGGTCGCATATGGACAATGGCCTGAATATTTAGATTCGAAGGATGC
AAGTTTTTTAAGCCTTTGTCTACCATGACTACCGGAACAGATGTACGGATATCATTGAGACTTTTATTTTACGAGCTATGGGATAATAATGCAAAACTAACCAAGAACAAAACAACTACCCCTACAACAAGTAAAACAACGTCTAAAATACTCTTTAACTCTAAGCGCACCACACCAACGCACGGCTATGACGCGGATTATATAGCAGAACTGAGCAATAATTTTGAATTTGCGGGATTTACGGCTCCGACGCCCCACAACATTCGAAAAGCCTTTACTCGACTTAAGATTATGTTTGAACGTATGAATAGGTACCCCGACGAGATATTTTTATCAAGACATCGAATGTTAGGATTCGTAATATATCAACCAGAAACTTCAGGACCAATACCTGCCTTTCATCCTAAGTGTAAGTTTTACAAACTTTCAGATAATCACACACATGACGAGAAAATTGAGATCGTTAAGAATCACATCTTAAACGGTGAGATAGTTAAAACAGTAGATTTAAAGATAGATCAATCATTTGAATCCTATTATTATGATAAGTCTAATGCTCAAGCAAGTCAGAAATTTTTAGCTTCGATGCATACATGTGATTTCAGCTTTTTGTCTTTTCCATATATTAACGATTTAACTGCCACAGAGTTAGGTTTATTACCGGAATGGGCTGCAATTTTGTTATCGTATATGAAAATCATTAATGTGAGAGGAATTTATAACGATGTTGTTGAATGTATCGACCCAAGTCAACAGTTCTGTGTTTTTGAGATAATTGGATCTTTAACTGGTATTAGTAATGGTCATTTTTGGTCTGTATTGAATGATCGCCGAAGTATGGATGTTATAGCAAAAGAAGTTGAAAAAATTGCGCTTGATAATCAACCTTTTGNCAAAGATGGAAATTTGAATCATTTATTGTTTAATTCTATCAATTTATCAGATCCTCTGAATTTTAACATTTTTCACTACAGTTTCAAACTTAAGATATTTCCTACTA
GATAAATCTCCATGACTCTATTAGTGATCACCGAGCAGACCATACATTCACTGTGTCTCGACCACGGAGAAACTAACCAGATTATCGCGGAGATTAAACAACTTGAGAAGCCAGAACTCTTATTTTCATATATCACGGACGCCGAACCTTTAGCAACCGGAGAAGTATTTGTAGGACCCGACATCTGCGGCAATTGTATAACCCATACTTTCAGAGTTCCCGACTACGTCGCGAAACCCCCTCCTTATGATTCGAAGCGCGTGTATTATCCGTACTCTTATACTTGTTTGGGCTTCGATAGTCACCCTTACGATTATTTGCTTACTTTAGATACTAAGTCAATATTCCAAGCAATTCGGAAAATTACTCTAACGCGTAAGCTATCAATTGCCACACAGTCCGATCTGGATCTAATTATTTTAAAGAAGTTGACTACACAATCAAATTGCCAATCGCGCGTGTCTAGTATTTGGCGTCAGTGTGTAGCAGCATGCCTAGCGTTCGAGCCTCAGATCCAAAACAACAACTCTACCCAATCGCCGAACTTGAACAACTTAGTCAAGAGGATGTTCGCAACATTGCTAAAACCCATCGGTCGCCTACCCTTCTACGAACGCAGACGAAATTTTGTGTGGGAAGAAGAGGTGAGTTGTCCTACGATACTACCCTTGCTCCTTTACAGTATTCAGAACCTGGTGACTCAATTTTGCGCGGGAGTGATAAACAGGATGGAAATGATTCTAGCCTTTCAATATTATCTAGACTGTGGTGTTACGGCGTATCAAGACGAAAAGCTCAGGCTTCAGAAATTGATTCGGAATTGGTTGCGCGAGGGATTAGCAAAGTTCTCGAAGATAGCCATGCCAAATTGGACGGTTTCGGGAGTCATCAGCTGTACGACAGTCAAACCTATAATGATTACTACTCACGAAGCGCGGGAAATCAAATCAGCGAGAGAGGCGAGGGAGGCGAGCGTTCCAACTTATTTATTGCAGTACAT
GTGTATTACTGACACATATCTGGGTCAGAACCTCCTGAAATATGGATCTCGTTATCAAAAACCTCATTGTGTATCACTTGAGAAGACGAATTGACATTGGCACGTCATTCGGTATTGAGCCGGCTGATTATATTGATTGGGTAAAAGTTTTTCTTTTGAAATTCATAATAGAACATACAGCCAGGTTTGCTGATTTTGCCACCATTCACACCACGATGTTGTTAGTACTGGGTGAAGATGATCCAAATTACGTAGAGAAGGACACTCCAATAATGGAGATTGACCCCTTCTATTTACCGTATGATGATCTTGACGTGGACTATACTTCATTGCGTGTGTGTGGTGATGAAGACCAATCCTGTTCCGACCGTGATGAATTGAGTGATTTTATATCAAACATTTCACACATCCCAGAGGGTACTTCCTGGGGTAGTGAATCAGATACCTCTTTTGTCGAGCATCTTGAAACAATTCAAGATATACCGACAAAATGTGAGATTGCTGATAAACCGGTCGAAGAAATTCCATTTGACGATGATGGTAAAGTCGTAAATGATGTATGGGTTGATGCCGAGCTTTCAAACGCTCCGGAAATCTCCTGTGATGCCGACATACGCGCTTGTGGATTTGTTTCCTTACGCCTCCTGGAAAGTTCCCGAGGTTATCCGAAATGGACCCCCGAAAGGGTGAGTTCAGGTTTAAACCCCGACCTTCCTGTTAATTCCAAGCCCGCGGTTGATGAGATTTTCCCCCACCACCACTCTGTTGACGACAGATTCTTCCAAGAATGGGTTGAAACCCATGACATTGACTTGGAAGTCACGAGTTGCGACCTCGATATGTCCACATTTAATGATTGGACAAAAGGGGTTGACACTCGATTGGTACCAAACATGAGTGTCGGTGGTTTGTCCCACAGGGTTCCAACACAGCGTGAAGCTTTGTTGGCAATAAAGAAAAGGAATATGAATGTTCCTGAACTTCAAAGCAATTTCGATCA
GGCAAAAAAAGCCCAACACGCAATGCGTTTATTGCAATTCAGTTCACTGGTGCAATGAGGGTATTGGGGCTTTTTGAACGTGGGAATAACTTGAATTTCGCAGATACCTACGTATATACATGGAACCAACAGTACTCGTATCATGAAAATGCATTCCTAATTTCAAATCAAGTAGCTACGACAATCATATTATATCTGGATGGTATAAACATAAATGAAGTCAATAAAGCATTTGAATTATTGAACTCAAATGGTATACCAGCACTTATTATAAAACCAGATCATATTGGAATATTTACGTCATCAAACTTTACATATGATTGGCAATACAAAATAGTATATTTTCATGAGTATACATATTACAAAAATAATGAATTTATTGTGAGTGATGAATTCTGGTTATATACTAATATAAATGAATTATTACCATATAAAATACTTTATTATGAACGAGGAATGAGAGAATTATATGCTGGTAGAGAATATACATTGTATAATACAGCAACAGATGACGATATTTTATATAAATATATCTATGAAAAAGATTCGATTATGAATGGTACTGACTATAAAAAATTATATGACACTAATTCTGTTAAAAACTTTGTACATTTTATGAGATTATTACGAATGAGATTTGCAGTTCCATTTGATCAATTATCAAATAGAATTACTAGATCTCGTGTTTTCTCTAAAAGCAGAATTCATATTGGATTACGTAATGAATCAATACCACAGGCTTTGGATAATATACACTCACAGTGGATTAATTATTCTGCAAATGGAATAGTAATTTCAGAATTAAAAGGATTAGGGAGTTACTCTGAAAAAAAGATAAGTGAATTTGGTATTGGACAATTTAAAAATTATATGAATTTTCTTACTTTAATGTTTTATATTAAAAATATGAAAAAGAAACCATCGTGTACAATAATTGGTGCAGCGCCTGGTTATTGGATTTCATCAATGAAAAAATATTTTACCATAGTAACATACGACA
GACAATTGAGATGCTCAAGCGTCCGGCTTACTATAACATTTTCCTGCTTCCAACTGGGCGACGTCTTGCAAAAACTTACAATATACTTGAAAACTTAACACTTCTCCCAAAAGCAGACTGGAAATTGTATGAAGCCATTGAACAAAAGTTGAAATGGATGATTCAAGAATACCGAAGCGACTGGCGAGACAGACTTTCCCACCATGAGAGATATGGCGTGAAGTTAAGATTAACCTATCGTTCTGAGAGTGAACGTAGTTTACTAGAAACGAGGGTTATAGACTTTGTTGTTTCTTCAGGTAAGAAGGCTTCAACCGTTCAGTTTTGCACTCGTGATTCTTATAAAGGTAGAGTCCGTGCCAATCAGATATTAATTTTGTTGGAACCGGAAGGGCTTGGCGAAGTTGAGGGCTTAACGGTAAAATATGGTGGTAATTGGATGTCTCTTATGACTCATTGTCTTTTTGTGCTAGGCTCGACCCTCACATGTTTTGGTTTCGTTGACCCTTCTCACGGGTGCAAATTTAACTTAATTCCATATTTGAAGAATTTGAATCCAGCTGACAAGTGGTTGCTTGATCTGCAAGCGGGATGGAGAATGGAGTATGGTGTTACTCGCTCATTGGAAGATGGAGCTCTTTACGATTTTTTTGCTGAATCATTTACCACTTATGCGGTTCGGACTTGGCCTGGATATGAGAAATATGTTGGAAGCGTTGATGGTTTTTCTGGAAAATTAGCCGTTCTTCCAGCTCAGTGTCTTACTCCAAAGGAGTATGCATTTCAGTCTCAGTTGACGGTTAAGGCGAAGCGAACAGGTCTTCATTATTTGTATTATTTGATTTCCTTTACTATGAAGACTAATTTGCTTGATAAAATCATTAGAGAGTCTCTATCGATGGTACGTGTTTTTAGCTTCTTAATTGGGCGAGACCATCTTCCCCACATAGGGTTTCATTCAGGTGAGGACTTTAGTAAAAAGTACTTGTCAATGGCCTTA
TGGGATGAGTATTGGAACCCTGAAGAAATAGAAAGAATGCTTATGGACTAGGGACTGTTTACGAACAAATGATAAAAGGAAATAGCTGAGCATGACTCATAGTTAAAGCGCTAGCAGCTGCCTAACCGCAAAACCACATCCTATGGAAAGCTTGCTAATGACGTATAAGTTGTTCCATTGTAAGAGTATATAACCAGTGCTTTGTGAAACTTCGAGGAGTCTCTTTGTTGAGGACTTTTGAGTTCTCCCTTGAGGCTCCCACAGATACAATAAATATTTGAGATTGAACCCTGTCGAGTATCTGTGTAATCTTTTTTACCTGTGAGGTCTCGGAATCCGGGCCGAGAACTTCGCAGTTGGCGCCCGAACAGGGACTTGATTGAGAGTGATTGAGGAAGTGAAGCTAGAGCAATAGAAAGCTGTTAAGCAGAACTCCTGCTGACCTAAATAGGGAAGCAGTAGCAGACGCTGCTAACAGTGAGTATCTCTAGTGAAGCGGACTCGAGCTCATAATCAAGTCATTGTTTAAAGGCCCAGATAAATTACATCTGGTGACTCTTCGCGGACCTTCAAGCCAGGAGATTCGCCGAGGGACAGTCAACAAGGTAGGAGAGATTCTACAGCAACATGGGGAATGGACAGGGGCGAGATTGGAAAATGGCCATTAAGAGATGTAGTAATGTTGCTGTAGGAGTAGGGGGGAAGAGTAAAAAATTTGGAGAAGGGAATTTCAGATGGGCCATTAGAATGGCTAATGTATCTACAGGACGAGAACCTGGTGATATACCAGAGACTTTAGATCAACTAAGGTTGGTTATTTGCGATTTACAAGAAAGAAGAGAAAAATTTGGATCTAGCAAAGAAATTGATATGGCAATTGTGACATTAAAAGTCTTTGCGGTAGCAGGACTTTTAAATATGACGGTGTCTACTGCTGCTGCAGCTGAAAATATGTATTCTCAAATGGGATTAGACACTAGGCCATCTATGAAAGAAGCAG
GTTATTTCGACACTTCGCACTCTCTCTACAATGGGGAACGTTCAAACCTCCGTCAACACTTACAATATTACTGGGGATGGTAATTCATTTACCCCCACCTCTGACATGACATCCACTGCCGCCCCGGCCATTGACCTTAAACCTGGGGTCCTCAATCCTACTGGCAAGCTATGGCGACCCGTCGGTACTTCCGTTGCCACCATCGACTCACTTGCCATCGTCAGCGATCGTTTTGGTCAGTATTCATTTGTCAATGAAGGCATGCGAGAGACCTTTTCAAAAGCACTCTTCGACATCAATATGTGGCAACCTCTGTTCCAAGCGACAAAGACTGGCTGCGGACCGATCGTACTCTCCTCCTTCACAACCACCACCTCTGGTTATGTTGGTGCCACTGCCGGTGATGCCCTTGATAACCCTGTGACGAATGGCGTTTTCATCAGTACGGTGCAAGTCATGAACCTCCAGCGGACCATCGCTGCTCGCATGCGTGATGTCGCTCTCTGGCAGCAACACTTAGACACCGCCATGACCATGCTGACACCTGACATTTCTGCTGGTAGTGCCTCCTGCAACTGGAAGAGCCTGCTCGCTTTCGCGAAGGATATCCTGCCCCTCGACAACCTGTGCCTCACCTACCCGAATGAGTTCTATAACGTTGCCATCCACCGTTATCCTGCACTCAAGCCTGGCAACCCAGACACCAAGCTGCCCGATGCCCAGGCCCATCCGCTGGGAGAAGTCGCCGGTGCTTTCAATGCCGCCACCTCTGAAGTTGGAAGTCTCGTTGGTTCCAGCTCCACTCTCTCACAGGCCATCTCCACCATGGCTGGCAAAGACCTAGATCTAATTGAAGCCGACACCCCGCTCCCCGTGAGCGTGTTTACTCCATCTCTCGCCCCTCGCTCCTATCGCCCCGCCTTCATTAAACCTGAGGATGCTAAGTGGATCGCGGAGTTCAATAACTCATCTCTCATACGTAAGACTCTCACCTACTCGG
ACCGGATGGCCGCCCGCCCGCCACGTGTCTCAATCCTGACGCTCCGTGGAGTCTTATTTAGCGCTCCCGGATTTCAAATTTCACTATAAAACTTGGTCGACAAGTTGTACACAACTATCTAAATGTGGGACCCATTAGTCAATGACTTTCCTGACACACTGCATGGATTGCGGTGTATGTTAGCTGTGAAATTTGTGCAGGAATTATTGGAGACCTATCCGCGTGACTCTAATGGGCACATCCTATTGGAGGAACTAATCCAGGTGTTGCGTTGTAAACGTTATGCCAAAGCGCAATTTCGATATGGCGTTTTCTACTCCAAGACCCAGCGTACGTCGAAGGCTCAACTTCGACACTCCATCTGCAACACCGATGTCAGTTCGTCGAACTCCGAGCACCAGTCGTCGTAGACAATGGACCAATCGTCCCATGAATCGCAAACCGCGTCTATATCGTATGTATCGCTCACGCGATGTACCATATGGGTGCGAGGGACCATGTAAAGTTCAATCATTTGAACAACGTCACGATATCAGTCATACTGGTAAGGTCATGTGTGTTTCCGATGTCACTAGAGGAAACAACCTTACTCATCGTGTTGGTAAACGATTTTGTGTTAAATCGGTTTACATTATTGGCAAAATTTGGATGGACGAAAACATCAAGACAAAGAACCACACAAACACGGTCATGTTTTGGCTAGTTCGTGATCGTCGACCTTTTGGGACGCCTATGGATTTAGGTCAAGTGTTCAACATGTATGATAACGAACCCTCGACTGCCACCATAAAAAACGATCTACGTGATCGTTACCAAGTCTTACGTAAGTTCGATTCAACTGTCACCGGAGGTCAATATGCGTCGAGGGAAGCAAATATAATCAAGAGATTTTGGCGTGTCGACAACTATGTGGTATACAACCACCAAGAAGCTGCGAAGTATGAGAATCATACTGAAAATGCATTATTATTGTATATGGCATGTACTCATGCCTCAAATC
GTTTTATTTTTGTTGCAACAACAACAACAAATTACAATAACAACAAAACAAATACAAACAACAACAACATGGCACAATTTCAACAAACAGTAAACATGCAAACATTGCAGGCTGCCGCGGGGCGCAACAGCCTGGTGAATGATTTAGCATCTCGACGCGTTTATGATAATGCTGTCGAGGAGCTAAATGCACGCTCGAGACGCCCTAAGGTCCATTTCTCCAAATCAGTGTCTACGGAACAGACGCTGTTGGCTTCAAACGCTTATCCGGAGTTTGAGATTTCCTTTACTCATACCCAACAGGCCGTACACTCCCTAGCGGGTGGTCTAAGGACTCTTGAGTTGGAGTATCTCATGATGCAAGTTCCGTTCGGTTCTCTAACGTACGATATCGGTGGTAACTTCGCTGCGCACCTTTTCAAGGGACGCGATTACGTTCACTGCTGCATGCCAAATTTGGATGTCCGTGATATAGCTCGTCATGAGGGGCACAAGGAGGCAATCTTTAGTTACCTTTCTCGCCTAGACAGGCAAAGGCGTCCTGTCCCCGAATATCAGAGAGCGGCATTCCATAATTACGCGGAGAATCCTCATTTCGTTCATTGCGACCGACCATTTCAGCAGTGTGAGCTAAGCACCGTTAACCGGTGGGACACTTACGCTATTGCACTTCATAGTATTTATGATATTCCTGCTGATGAGTTCGGTGCGGCGCTACTCAGGAAGAATGTAAAAATTTGTTACGCGGCTTTCCATTTTCACGAGAACATGCTCCTGGACTGTGACTCTGTCACCTTGGAGGATATTGGAGCCACATTTCAACGTGCCGGTGACAAGTTGAATTTCTTCTTCCACAACGAGAGCACACTCAATTACACCCATAGTTTTAGTAATATAATTAAGTACGTGTGTAAGACCTTCTTCCCTGCGAGTCAGCGGTATGTGTATCATAAGGAGTTTTTAGTTACTAGAGTTAATACGTGGTATTGTAAGTTTACTAG
GATTTAAATTATTGCAACAACAACAACAATTACAATAATAACAAACAAAATACAAACAACAACAACATGGCACAGTTTCAACAAACAATTGACATGCAGACACTTCAGGCTGCAGCGGGACGTAACAGCCTGGTTAACGATTTAGCCTCTCGACGTGTTTACGATAACGCGGTCGAGGAGTTAAATGCGCGTTCAAGACGTCCTAAGGTTCATTTCTCCAAGTCGGTGTCGACGGAACAGACACTACTAGCTTCAAACGCTTATCCGGAGTTTGAGATTTCCTTCACTCATACCCAACATGCCGTACATTCACTTGCCGGCGGGTTGCGGTCTCTTGAGCTGGAATATCTCATGATGCAAGTTCCTTTCGGATCTCTGACGTATGATATCGGCGGTAACTTTGCTGCGCACCTTTTTAAGGGTCGTGACTACGTGCACTGCTGTATGCCAAATTTGGACGTTCGCGATATAGCTCGCCATGAAGGACATAAGGAAGCCGTTCACGGCTACATCTCCCGCTTGAAAAGGCAAAGGAGACCTGTTCCTGAGTATCAGAGAGCTGCGTTCAACAACTACTCGGAGAATCCGCATTTCGTTCATTGTGACCAACCTTTTCAACAGTGTGCCTTAAGTACTGTGAACGGTGATGACACTTATGCTATTGCCCTTCACAGTGTATACGACATTCCTGTTGAGGAGTTCGGTAGTGCGCTACTCAGGAAGAACGTCAAAGTTTGTTATGCGGCTTTCCATTTCCATGAGAATATGCTACTCGATTGTGACACAGTCACTCTTGAGGAGATTGGAGCTACATTTCAACGTGCAGGCGACAAGTTAAACTTTTTCTTCCACAATGAGAGCACTCTCAACTATACCCACAGTTTTAGTAATATAATTAAGTATGTGTGTAAAACCTTTTTCCCCGCCAGTCAGCGGTTTGTGTATCATAAGGAGTTTTTAGTTACAAGAGTCAATACGTGGTATTGTAAGTTCACTAGAG
AGCAAAAGCAGGTCAATTATATTCAGTATGGAAAGAATAAAAGAACTACGGAACCTGATGTCGCAGTCTCGCACTCGCGAGATACTGACAAAAACCACAGTGGACCATATGGCCATAATTAAGAAGTACACATCGGGGAGACAGGAAAAGAACCCGTCACTTAGGATGAAATGGATGATGGCAATGAAATACCCAATCACTGCTGACAAAAGGATAACAGAAATGGTTCCGGAGAGAAATGAACAAGGACAAACTCTATGGAGTAAAATGAGTGATGCTGGATCAGATCGAGTGATGGTATCACCTTTGGCTGTAACATGGTGGAATAGAAATGGACCCGTGGCAAGTACGGTCCATTACCCAAAAGTATACAAGACTTATTTTGACAAAGTCGAAAGGTTAAAACATGGAACCTTTGGCCCTGTTCATTTTAGAAATCAAGTCAAGATACGCAGAAGAGTAGACATAAACCCTGGTCATGCAGACCTCAGTGCCAAAGAGGCACAAGATGTAATTATGGAAGTTGTTTTTCCCAATGAAGTGGGAGCCAGGATACTAACATCAGAATCGCAATTAACAATAACTAAAGAGAAAAAAGAAGAACTCCGAGATTGCAAAATTTCTCCCTTGATGGTTGCATACATGTTAGAGAGAGAACTTGTCCGAAAAACAAGATTTCTCCCAGTTGCTGGCGGAACAAGCAGTATATACATTGAAGTCTTACATTTGACTCAAGGAACGTGTTGGGAACAAATGTACACTCCAGGTGGAGAAGTGAGGAATGACGATGTTGACCAAAGCCTAATTATTGCGGCCAGGAACATAGTAAGAAGAGCTGCAGTATCAGCAGATCCACTAGCATCTTTATTGGAGATGTGCCACAGCACACAAATTGGCGGGACAAGGATGGTGGACATTCTTAGACAGAACCCGACTGAAGAACAAGCTGTGGATATATGCAAGGCTGCAATGGGATTGAGAATCAGCTCATCCTTCAGCT
ACCGGCCACTTGGAGCCACGGAGCCACCACAATGGCACCTGTTAGAGCTGCTGCTGCAAAGAGATGGTGCTTTACGTTGAATAACTATACGGCAGAAGAAGAAGCTAAAGTGAGGGCCCTGCTCCCTGGTGAGTTCCACTTTGCAATATGTGGGAAGGAACGGGGGGAGCAGGGAACTCCTCATTTGCAGGGCTTTCTACATTTTAAAAAGAAGCAGCGACTTAGTGCCCTGAAGAAACTACTTGCCCGAGCTCACTGGGAAAAGGCCCGTGGCTCAGATCATGATAACGAGGAGTATTGTAGTAAGGAAAACGACGTGATACTCACCATTGGGGAGCCAGTTCAAGGCAACCGGAGTGACCTTGCCGGAGCTGTTGCCGCCGTGAAGGCCGGAAGGAGAATGGTGGATATCGCGCGAGAGTTCAGCGAGATCTACGTCAAGTATGGGCGTGGTCTGAGGGATTTGGCCCTGATGATTGGACAGAAACCCCGTGACTTCAAGACGGAAGTCGTCGTTATCACGGGGCCTTCCGGGGTGGGCAAGTCGAGACTTGCCTCTGAAATGGAAGGATCGAAGTTCTACAAGATGAAAGGTGACTGGTGGGATGGGTATTCCAATGAGGATATAGTCATCATGGATGACTTCTATGGGTGGCTGCCCTTCTGTGAAATGTTGAGATTAATGGACAGGTATCCACATAAAGTTCCCGTGAAGGGGTCTTATGTGGAGTTCACGTCTAAGAAGATTGTCATAACGAGCAACACGCACCCGGAAAGTTGGTACTGTCCCGATAAGTGCTATCTGCCTGCTTTGTTCAGGAGAATCAATAAGTGGATGTACTGGGATGGACTGAGATTTGAGGATGTGCCGGATGCAATGAAGAAGCACCCGATCAACTATTAACACTCAGCCCCGAGGAAAAGAGCGTCTCGGAGGTGATTAATAAAAAATGCGCGCGCAGCGCGCGGCGAAGGCCGAAGGCCGAAGCCGCCTGAGACC
GTGATTGTTGCCAACAATTATCTGAAAGAGGTTCAAACTTGTACCAAATTTGGTTTCTATAAAAGGAGGGGTAAACCTGCAGATTTTTGCCCAGGAATGCCTTAATGGCGCGGCCACTGAGCATACGCAGTCTTTGCTTATCCTGGGACCTAAACTTTGAGAGTATCCTTCTACCATGTGTATTTTGTAATTGTTCGATGCTTTTAGAGGATAAAATAGCATTTGAGAATAAGTGTTTGTGCTTGGTTTGGAGATGGGGGTGCCCTTTTGGTGTTTGCAGACCATGCTGTACAGAGAGAGCTTTTGCTGATTGTGTTAAAAATGCTACGTGTACTGTTGAAGGGGATGGGCTTGAGCGTATATTTATGAAACCGTTAGCCTCCTTGTGTGTTAGATGTACATTTTGTTTAAAACCGCTGACTGTGGAGGAAAAGCATGCTTGCGTACTTAGGCGGTCGCCATTTATGCTAGTTAGGAAGTACTGGAGGAACACTTGTGACAGCTGCGTGTAGAGATGAGAGGGTCTTCGCCGATCATCAGAGACATTGATTTGGAGTTGGAGGAGCTTGTCCTTCCAGCCAACCTGTTGTCCGGCGAAACCTTGGAGACGGAAGAGGAGGAGTTACAGAGAGAACCTGGGCGATACCGGGTTGTGACACTTTGCAATATTTGTCACAGCTCCTTAAGGCTGTTTGTAGAAGTTGCTGATGAAAGCCTGATTCGACTATTTCAGCAGCTTCTCTTAGACGGGCTTGGCATTATTTGTGCCACCTGCCACAAAGAGCACTTCAGCGATGGCCGAAGGAGGTGAAAGAGGTAACGAGACAGAGGTTGATGGGGAGGCACTGGATGCAGGGTGGTTTGTTGTGCATGAGGCTGACTGTGCTGAGTCAGATGAGGAATTTGAAAAACTATTTGATAAAAGTACTTGTAGTAATGTGTCTGACCTTATAGATGATGATGAGCCGTCAGGGGTCAATGAAGGACATGCAGGTGTGTT
GCTATTCGCGGTCATGGCTTACATCGCAGTTCCTGCGGTGGTGGATTCACGTTCGAGTGAGGCTATTGGACTGCTAGAATCGTTTGGAGTAGACGCTGGGGCTGACGCGAATGACGTTTCATATCAAGATCATGACTATGTGTTGGATCAGTTACAGTACATGTTAGATGGATATGAGGCTGGTGACGTTATCGATGCACTCGTCCACAAGAATTGGTTACATCACTCTGTCTATTGCTTGTTGCCACCCAAAAGTCAACTATTAGAGTATTGGAAAAGTAATCCTTCAGCGATACCGGACAACGTTGATCGTCGGCTTCGTAAACGACTAATGCTAAAGAAAGATCTCAGGAAAGATGATGAATACAATCAGCTAGCGCGTGCTTTCAAGATATCGGATGTCTACGCACCTCTCATCTCATCCACGACGTCACCGATGACAATGATACAGAACTTGAATCGAGGCGAGATCGTGTACACCACGACGGACAGGGTAATAGGGGCTAGAATCTTGTTATATGCTCCTAGAAAGTACTATGCGTCAACTCTGTCATTTACTATGACTAAGTGCATCATTCCGTTTGGTAAAGAGGTGGGTCGTGTTCCTCACTCTCGATTTAATGTTGGCACATTTCCGTCAATTGCTACCCCGAAATGTTTTGTCATGAGTGGGGTTGATATTGAGTCCATCCCAAATGAATTTATCAAGTTGTTTTACCAGCGCGTCAAGAGTGTTCACGCTAACATACTAAATGACATATCTCCTCAGATCGTCTCTGACATGATAAACAGAAAGCGTCTGCGCGTTCATACTCCATCAGATCGTCGAGCCGCGCAGTTGATGCATTTGCCTTACCATGTTAAACGAGGAGCGTCTCACGTCGACGTTTACAAGGTGGATGTTGTAGACATGTTGTTCGAGGTAGTGGATGTGGCCGATGGGTTGCGCAACGTATCTAGGAAACTAACTATGCATACCGTTCCTGTATGTATTCTTGAA
ACCGGTGGCGAGCGATTTTTTTGGTGTTGCAGGTGGGACCCACTTTACAGTAAAAGGAAAACTGGACTGGGCCTCTCTTATTGGGCCGTATTTTATTGGGCTTTGAACTGAATTTGTATTGGGCCTTTTATTAAATTATGTAATTTAAGATTTTATTTATTGATAGTATAAATATACACTTATACAGTAGCATTCGTACATATATCGTAGTCATCTCCTATACGTATATCAATTACTGGTGCCTCTTGCATCATCAGCATATCAATAGTTTCGACCATGTCCTCCTGTCGGAAATCACCAATATGAGAATCCTTGTACATGAACTTCAGTATATTACGTATCCCTTCCTCTAAATTGATGAAGTCGAATGGTGGTATGATCCCATCATGGCCGTATGGAATCATGAATATCTTCTTTGCCAGTGTTGGTGATCTTGTCGAGCACAGTTCAATTTGAACAATAATTGAATTGTCTTCTTTGAGCTTCACATCAATGGTAATCTCCAATCCCTTTGTGTTATTATATTTTATCGTCATAATCTTGAGTTGTGATTTGGTACGTGAGTTTACTCGTCTTAAATAATGGACATATATCATGATTTATGGACATAATTCATATACGTGGTTTAATATGTAGCATATGAATGTTAGTGGAGATATGTATGATTGATAGTTACATAACTATCAATCATATAAAAAAAGAAAAAAGAAAGAATAATGATTAGGATAAAAAATAAAAAAATAAAAGAATTTGAAATTAAAAAAGAAGATATCAAAAAAACCATAAACAGAAGAATATACACAAACAAGAACACAAACCTGAAATTTCCTTTGAAAATATGGTAGCGCAGCGGTGAACAAATCACCGGAATAGAGGAAAACCAAGATTGAGAAGAAACAAACATGAGTAGAAGAAAAGAACAAAAAAGAAACCAAAAAAAAAAATGGGACATTGTGATAAATATATATGATAAGATCCGTACACAGTAATTATTCAGTAA
GAGCATTTGTTTAGTCACTGGCAAACAGGAAAAATGGCGGACAACATGACCACAACACAAATTGAGGTGGGTCCGGGAGCAACCAATGCCACCATAAACTTTGAAGCAGGAATTTTGGAGTGCTATGAAAGGCTTTCATGGCAAAGAGCCCTTGACTACCCTGGTCAAGACCGCCTAAACAGACTAAAGAGAAAATTAGAGTCAAGAATAAAGACTCACAACAAAAGTGAGCCTGAAAGTAAAAGGATGTCTCTTGAAGAGAGAAAAGCAATTGGAGTAAAAATGATGAAAGTGCTCCTATTTATGGATCCATCTGCTGGAATTGAAGGGTTTGAGCCATACTGTATGAAAAGTTCCTCAAATAGCAACTGTCCGAAATACAATTGGACCGATTACCCTTCAACACCAGGAAGGTGCCTTGATGACATAGAAGAAGAACCAGAGGATGTTGATGGCCCAACTGAAATAGTATTAAGGGACATGAACAACAAAGATGCAAGGCAAAAGATAAAGGAGGAAGTAAACACTCAGAAAGAAGGGAAGTTCCGTTTGACAATAAAAAGGGATATACGTAATGTGTTGTCCTTGAGAGTGTTGGTAAACGGAACATTCCTCAAACACCCCAATGGATACAAGTCCTTATCAACTCTGCATAGATTGAATGCATATGACCAGAGTGGAAGGCTTGTTGCTAAACTTGTTGCTACTGATGATCTTACAGTGGAGGATGAAGAAGATGGCCATCGGATCCTCAACTCACTCTTCGAGCGTCTTAATGAAGGACATTCAAAGCCAATTCGAGCAGCTGAAACTGCGGTGGGAGTCTTATCCCAATTTGGTCAAGAGCACCGATTATCACCAGAAGAGGGAGACAATTAGACTGGTCACGGAAGAACTTTATCTTTTAAGTAAAAGAATTGATGATAACATATTGTTCCACAAAACAGTAATAGCTAACAGCTCCATAATAGCTGACATGGTTGTATCATTATCATTATTA
AAATCTCGCTCTTCAAAGACTAATTGAATCCAAGCAAGCAAAGACTGTAAGACTACGATCAACATAGAGAGATTTGAGATGGCTGTTCAAGTGGAAAACGTACAGGATTTGGCCAAGACAAATAAAGGAGAAGAGGTCCTTAAGAACCGTTATACTGATTGGAAATGCAGGTCTGGAGTGACTGAAGCTCCTCTCATACCTGCCAGTATAATGAGTAAAATAACCGACTATGCCAAGACAACTGCCAAAGGCAACAGTGTTGCGCTTAATTATACACACGTAATCCTTTCACTAGCACCAACAATTGGTGTGGCAATTCCAGGACACGTTACCGTAGAACTGGTAAACCCAAACGTGGATGGACCCTTTCAAGTCATGAGCGGACAGACCTTGTCATGGTCGCCGGGAGCAGGAAGACCCTGCCTCATGATATTTTCAGTCCACCACCAACTCAACTCGGATCACGAGCCTTTTAGGGTGCGTATCACTAATTCCGGAATACCTACCAAAAAATCGTATGCAAGATGTCATGCGTACTGGGGGTACGACGTGGGTACGAGACACCGCTATTACAAGTCAGAACCAGCGCGTCTGATTGAGTTGGAAGTAGGTTACCAACGGACGTTACTGTCGAGCATCAAGGCAGTGGAAGCATACGTTCAGTTTACCTTTGACACAAGCAGGATGGAGAGCAATCCTCAATTGTGCACCAAATCCAAAGTGAACATCGTCCCTCCTAAGGTAGAGACACACCCAATCAGAGGTATCGCCCCGCCTCTCAGTGTTGGGAAAAGCCAAAGACGCAAGTCCGAGGTGTCAAAGCCGAAAGGAGGAAATGACAACGAGACCACAAAGTTGTCAGCGTCGGGACCGTCTCTCAGGCCCGGTTCTGCTTTGAGTATGAAGCAGGGATCTCGCAGGAATACTGCGTACACATCTACTCCGATTAAACGTAACCAGGATGACAACTGGTTAGGTGATCACCTTTCTAATAAGGGCC
TAGTAGTAGACTCCGGAAGAGACAAATCAAAAAAAGATGGAGAAATATAGAGAAATACACAGGGATCTGAAGGAGTTTACTATTAACTCATTAACAGCCGTGGAATGCATGGATTACTTGGATAGGCTCTATGCTGTCCGGCATGACATTGTTGACCAGATGATAAAACATGAATGGTCAGACAATAAAGACAGCGAGGAGCCAATAAGTAAGGTATTGCTGTTTGCTGGGATACCTAATAATGTCATAACAGCATTGGAAAAAAAGGTTATCCCTGATCATCCAAGTGGTAAAACACTGCGGTCTTTTTTTAAGATGACACCTGACAACTATCGAATAACAGGTTCCTTAATCGAGTTTGTGGAGGTAACTGTGACTGCAGATGTAGATAAGGGTATCAGAGAGAAGAAAATGAAATATGAGCTAGGTCTGAAATATCTAGAGCAAGAACTCATGACATTTTTTCATAGGGGAGAACTACAAAACCCTTATAAAATTACATTTAAAGTAGTTGCAGTCCGGACAGATGGATCAAATATTTCAACACAATGGCCCAGTGCAAGGAATGATGGTGTCGTTCAATACATGAGATTGGTACAGGCAGAAATCAGTTATGTAAGGGAACATTTGGTTAAAACTGAAGAAAGAGCTGCATTAGAAGCAATGTTTAACTTGAAATTCAACATAAGTTCTCTAAAGACACAGCCTTATTTTATCCCTGAATATAAAGGGATTGATCTGATTAGACCTGATATAGATGGGTTAGTGAACTATGCCCAAAGCTGGATGTCAAAGACCCAAGAATTCTCTTTCTTTGAAGTAAAAGGTTCAGCTGTGTTTGATTGTTTTAATGAGAATGAACAAGGGCACATTGTAAAATACCCAATGTCCCGGCACCCGAGGAACTTTTTACTCATCCAATGCACTGTATTAACAGCATACAAACCTGCAACTATACTTTCTGATCAGCTTGATAGCCGTAGGGCCTGCATTCAATTTT
GGCTTTAAAAGCGAGAATTTCCGTTTGGCTAGCGGTTAGCTCCTTTTAATGTATGGTATTGAATATACCACAGTTCTAACCTTTTTGATATCATTCATTTTACTGAATTATATACTTAAATCTTTGACTAGAATGATGGACTTTGTCATTTATAGATTTCTTTTCGTTATAGTCGTCCTGTCACCATTATTAAAAGCACAAAATTATGGAATAAACCTGCCAATCACTGGTTCAATGGATACTGCATACGCTAATTCCACACAAGAAGAGACATTCCTTACGTCTACTCTATGCCTGTACTATCCTACTGAGGCTGCAACAGAAATAAATGATAATTCGTGGAAAGACACGCTCTCACAATTATTTCTGACTAAGGGATGGCCTACTGGATCCATTTATTTCAGAGAGTATACAGACATAGTATCCTTCTCAGTTGATCCACAATTATACTGTGACTACAACGTAGTGTTAATGAAATATGACGCGGCATTACAGTTAGACATGTCTGAACTGGCTGATTTAATATTGAATGAATGGTTATGCAATCCGATGGACATTACTCTGTACTATTATCAACAGACAGATGAGGCTAATAAGTGGATTTCTATGGGGTCTTCATGTACAATTAAAGTATGCCCACTAAACACGCAAACTCTAGGAATTGGTTGCCTGACCACCGATACAGCGACATTTGAAGAAGTTGCAACAGCTGAGAAATTGGTAATAACTGATGTTGTTGACGGAGTCAATCACAAGCTTGATGTAACCACAGCTACTTGTACTATTAGAAATTGCAAAAAATTGGGACCGCGGGAAAATGTAGCTGTAATCCAAGTTGGTGGTTCTGACGTACTTGATATAACAGCTGATCCGACCACAGCGCCACAAACTGAGAGAATGATGCGTATTAATTGGAAGAAATGGTGGCAAGTGTTTTATACTGTAGTTGATTATGTGAATCAGATAATTCAATTAATGTCCAAAAGATCGCGATCGTTGA
GAATTCAAACCCAATCTTCAGGGATTGCTGGTTTGGATTCAGAGCTCACTATAAATAGTGGATAAAGCTCCTCAGGTCGAGTGAATCGGCCCACTGGTAGGGTAATACTGACGACCCAGTGTTCAATAGTTGCTTAAGTTTCGTGCTGGAGCTACCCGGCTGTAAAACCCGATAGTTAATCACTCGCGTCACCTCAATGGTTTGTCGGTCTGTAAGGCCTGCGATTCTTATTCTAACACCTGTTGATGCCGGAAAAAATAGGGTAATGGGTTGGCACCCCGCTCCGTACGTTTTCCAGTCTCTGGTCTACTATTGAATCTCAATCTATATCCACTGCAAAATGACTTCACCGATTCCACAAATGAATACATCTGTATTCAATCTAACTCGAGGTCGACGTGTTGTATCAGGAGATACATCTGAAAGAGTTTACACGGCGGTCCTCAACTATTGCTCGACAGTTCGTCAGTCTTACCAGGCTACGACGAATGTTCATTGGCGTCTAAAACAGAGAGGAAAAAAGGCGTCACATGTAAGCCGGGCACACGCTGGTATTTCTGCATCATTTGATTATGCTGATAACTTGAAACAGGAGATACTAAAATACCACTCTCGACATGTGTGTACAGAGATAGTCGTAGGTCGAGATTACAGGTTCGATTTTCGTAGCTTGTTACATCATGCAGGGGCTTGTATGGCTCACTACTGTTTGACTGGCGTTTTGGACTTGAACGTACTCAGCAGTGGTAAGTCAGGTGGTACGCGAGTCACTGTGTTATCAAACGCTGATGGGTTGTCGATCTTAGCGACGGACGTCTTATACCTACCGAACGCACTCAAGATGATGGATATAAATATATTCAATTGTATATATCTGCTTGCTGCTGCATGTGAGTGTAACATCGTTTTTGATGATGTTATTTTAACTGGGGGCACTTCAGCATACAACGTACCAGCCCTAAACTCAGTCACAGTGGAGTATGCACCTACACTACACAAT
ATTTATCCAACACACTCTAGACCAGGCCCTCCTGACGTACACAACAACTGCCTGCCGCAGTGCACTGTACCTCGATGGCAACTAGAGTAGCGAGCGTATTCTCCTCCCTCACGGACGTTGGAATTAAAGCGGCCTTACAAGATGAGGCATACAAGCGCATAAAATCCAACTTACGTGAAGCCGAAATCATCAACCCCTACTCGGTTGATGCCCGGGGTGCTGAAGCCCTGGAAGAACTTGCCATCATCACGAACCCACACTCCATCAGGCTACATACCCATGCAGCCGCAAAGAGCATTGAAAACCAGATGCTCAACATTGTGGGCCATGCGCTGCCTAAGGAACCAGTCACATTCCTTTTCCTGAAGCGCGGCAAGTTACGGTATCTCTCCCGTGGAAGAATCAAGGACATTTTCCAAAATCAGGAGATCGAACCGCGTGACGTAGCTAGGTACGAGCACAAGACTATTGTACAGAAGTCTTTGCTTTTAAATACTAGAGTAGCATACATTAGTGATACTTTACATTTCCTTAGACCTAGGTACATAATAGATTTGTTTTCCCAGAATGTCTTTCTCGACGTTCTATATGCTACTGTGGTGCTGCCTGTAGAGGCCAGTTTCAAGCACCCCTCACAAAACCCCGCCATCTACACGATCAACTATAATTATGGGGGGTTCCAATATTTACCTGGGAACCATGGAGGCGGAGCCTACTCACATGAGTTCGAAGATCTTGACTGGCTCAAGTATGGGAAATTCATCTACAGATGGGTGGATTACCGTACTGACCCCATCTCGGGTAAAAGGGTCGGCACCCCGAAAGAGCTTGTGGTCACGTGCCAACTTGTTGAGTCTCTTGGTGCCAATCACCTCTTCATCTTCAAGAGAGGAGACTTGAAGACTCCACGCGTCCGGACCTTTGCAAAGGACAAAAGCGTGACTTTCCCGGATCTGTTTTATCCGGAAGAAGAGAATGCCAACTTCCCGGTGGACGCTGA
TCTCAAAGACATCAATCCCCCTTTTCCCCAAAACTTAAACATGGACTTCTTAGACAGTCTAATTTGGGAAAGGGTTGTTGATGAACAATATATCACTAACCCAACATTTTGTGTTAGTGACTATTTTGAAGTTATCAGACAGCCAGGGGATGGCAACTGTTTTTACCATAGCATTGCAGAACTGTTCTTTGATGTCAAAACACCATCTAGCTTTAGAAAAGTAAAGGAGCATTTACAGTTAGCAGCAGAAGTGTACTATGACACTGAGCCAGAGGCAGTAGGAACTGGAATCTCAAAAGATGAGTACATCAAGGTCGCAATGAAAGACAATGAATGGGGAGGTTCCTTGGAAGCTTCAATGTTATCAAAGCATCTCCAAACAACCATCATCTTGTGGGTGGTCAATTCGACAGAACAGGTTACGGCCGCTATTAAGTTTGGACCAGGCAGGGTATCAACAGCTCTAAATCTTATGCATGTTGGTCGCACACACTTCGATGCGCTTAGGATAATAGAACAGCTGGAGAACAACCAACCTCAAGACAGGAATAGGCTAGACATAGCAGACAGAATTGCAGCTGCGGAGGTTTATGTGAGACAGTCTATAGAGGACAATTTGCAAGAGGACGAATTCTTTGACTACGCAAGAGAGGATGAGATTTCAGAAGATGTCAGTGCACCAGGAGGCTCCAGAGAAGCAACTGAACTAAAAAAGAAGGCAATACTTTTAAACAAAACTGTTAAAAGAGGAGAAAACATACCAATAAGGGTAGGCAGAGTCCTTGACTGTCTATTCAGCTGCAAGATTGCAGTTAGTTTAGATGAAGGGCTACTCTATTTGAGACCTGAAACCAGGGAAAGTGAAGCCACCTCAATTTCTCTAAGACAACTTGGACACAAGCTACTCACCCGTGATAGGCACATTAAAATGGAATATGCTAGATCCAAACTCTATGTGACCAGGGATCTCATAGATCACCTAGATATAGGTGGCTTGCTT
GTGGCATTTTTGTAATAAGAATGGGTACTCCAGATGAGTTACTCCAATTGAGCCTTCTCAAACTTGCTCATTCAATTGGAGTATTAGAGTAACTTATATATAAGAACCCTCTATAGAACTATTAATCTGGTTCCTACACGTGGCGGCCATCCGATATAATATTACCGGATGGCCGCGCCCCCCCCCCTTTTATACGCGCGCCTCTTTTGTTGTATTTCCACGCTCCTTCCTGTTGGTGCGTGTCCAACACTTCCCATCTTTTTGAGTAGCCTTTAATTTGAATTAAAGGTTAAAACTTTATCGCGATGACTAATCATATCACATTGACCATGTGAAGGACGTGGCATTATTTCGACCATGCTGCTGAGTTTATTTGCTATTATTGTTCTATCCATAATCTATATATTGGATTGGTCAGGAATATTTTGTTTATCCAACTCAGCTGCATACCACGTTTATATCGTTAGCTAAATTTTGATTAATCTTAGTTAAGTGTTTGACTATGTATCCTTTAAAGAGTAAACGTGGTTTCTCATATTCAAATCGAAGATTTAACTCACGTAATATTGTGTTTAACCGTCCAGTTTCTGGTAAGAGACATGATGGAAAGCGTCGGGGAGGTAATTTCGTGAAGCCCAATGATGAGCCCAAGATGTTAGCCCAACGCATACATGAGAATCAGTATGGGCCTGAATTTGTATTGGCCCATAACTCAGCTATCTCCACATTTATTCCAGTTATCCATCTTGGGCAAGTCCCGAAGCCCAGTCGAAGTAGGTCCTATATCAAGTTGAAACGTCTCCGTTTCAAAGGGACTGTGAAGATTGAGCGTGTTCAATCTGATTTGAACATGGATGGTTTTATGCCTAAAGTCGAAGGAGTATTCTCTATGGTTGTTGTTGTGGATCGTAAACCACACCTTGGGCCTTCCGGGTGTTTGCATACATTCGACGAGCTATTTGGTGCAAGGATCAATAGTCATGGCAACCTCACTATTGTA
GACCCGGGCCCTCCCCCGGCGGCGCGCGCGCGAAAATAAACGCGCGGCGGGCCGCGGGCGCGGCGGCGCGGCGCCACGCGCGCGCACTCGCGAGGGACGGGCCGGGGCGCGCGCGGGGCCGGGAGCCCGCCCGGGAGCCCGCCCGGGAGCCCGCCCAAACGCGCCCCCCCGAACGAACCCCCGCCCCCCGAAAACGCGCGCGCCCCGGAAACGCGGGGAGGGGGGGCCCAAGGCTCCCGCGGGGCCCAAGGCTCCCGCGCGGGAGGAGGGGGGGGTCTCCCGCGCGCGCTCCGCCGCCGTCCGGCCGCGCCCGAGAGCGCGGGCAACCAGCACGTCGGGAGGTGCGTCCACGCGCTCGCCACCCTCACTCTCGGCCGCCGCCGGCGCATCCCGCGGCGCCCCGCCCCCCACGCGCGCAGGCCTTCCGCGCGCGGCGCTCTCGCGCGCGCCCGCCGCGAGCCCGGGCCGCCGGCGCGCCTGCGTGCGCACGCGCCTGCTGCCCGAACTCACGGCCGCCGCGGCCGGGGCGGGCCCGCGCGCCCGGGCCCTCCCGCCTCCCGCCCCGGCGCGCGCGGCCGCGTGGAGCCGCGGGCGCGGCTCCGGTAGCGCGGACCCGATCCGCCGCGCGAGGGGAGGACAGCCGGGATCGAGTGCGCCCACCAACGCCGCGCCCGGGCGGCGCGAGGGGAGCGCGTCCCCGGGTCCGGAGCTCCGTCGGCGTCGGCGCCGGCGCGGTCGCCGGCGGGGGTGGGGGCGGCGCGACCCTCTTCCCCGTCTGAGGGCCCCGCGGGAGATGGGCCGCCGCCCCCGCCGCCGCCCGGCCGGGGGTCCTGGGGGTCCGGGGTGGCCGGGGGTCCTGGGGTCCTGGGGGTCCTGGGGGTCCGGGGTCGCCGGGGGTCCTGGGGGTCCGGGGTCGCCGGGGGTCCTGGGGGTCCGGGGTCGCCGGGGGTCCTGGGGGTCCGGGGTCGCCGGGGGTCCTGGGGGTCCGGGGTCGCCGGGG
CCTTCGCTTGCAACGCGGATAAACTTTTATGAAAGGGGGTCTTTATATGAAATTAACAAAAAAACAGCTGAAAGAATATATAGAGGATTATAAAAAATCTGATGACATATTAATTAATTTGTATATAGAAACGTATGAATTTTATTGTCGGTTAAGAGATGAACTTAAAAATAGTGATTTGATGATAGAGCATACAAACAAGGCTGGTGCGAGCAATATTGTTAAGAATCCATTAAGCATAGAACTGACAAAAACAGTTCAAACACTAAATAACTTACTCAAGTCTATGGGTTTAACTGCAGCACAAAGAAAAAAGATAGTTCAAGAAGAAGGTGGATTCGGTGACTATTAAAGTTTTAAATGAACCTTCACCAAAACTATTAACAACATGGTATGCAGAGCAAGTCACTCAAGGGAAAATAAAAACAAGCAAATATGTTAAAAAAGAATGTGAGAGACACCTTAGATATCTAGAAAATGGAGGTAAATGGGTATTTGATGAAGAATTAGCGCACCGTCCTATTCGATTCATAGAAAAGTTTTGTAAACCTTCCAAAGGATCTAAACGTCAACTTGTATTACAACCATGGCAACATTTTATTATTGGCAGTTTGTTTGGTTGGGTTCATAAAGAAACAAAACTGCGCAGGTTTAAAGAAGCTTTGATATTTATGGGGCGAAAAAATGGTAAAACAACTACTATATCTGGTGTTGCTAACTATGCTGTTTCTCAAGATGGAGAAAACGGCGCTGAAATCCATCTTTTAGCAAACGTAATGAAACAAGCTAGGATTCTATTTGATGAATCTAAGGCGATGATTAAAGCTAGCCCAAAGCTTAGAGAAAATTTTAGACCTTTGAGAGATGAAATTCATTACGATGCAACTATATCTAAAATTATGCCACAGGCTTCAGACAGTGATAAGTTGGATGGTTTAAATACACATATGGGCATTTTTGATGAAATTCATGAATTTAAAGATTATAAATTGATTTCAGT
ACCAAGGGGAGAATCAGAGCGGGTCCGACCATAACGATGTACAAAAAGATATCGTAGGCCCGGAACCAGTGTGCTCCGGTGCCGGTTGCGATTCGCACCTGCACGGGTTGGTTGACCGGGCCTTTCAATTCGGACTGTTATCCAAATTGCTCTCATCATGTCGAGCGTTTTAAAGACATTCGAGAGGTTTACAATCCAACAAGAACTCCAGGATCATGAGGAGGATACCCCTGTACCTCTCGAAACGATAAGACCATTGATTCGGGTATTTGTTGTCAACAGCAATGATCCTGCATTAAGAGCACAGTTACTACTATTTAATCTTAGAATAATCATGAGCAATACGGCCAGAGAATCCCATAAAACAGGTGCACTTCTTAGTATGTTTTCCCTTCCTGCCGCTGCCATGGGTAACCACCTGAAGCTTGCCACTAGATCTCCAGAAGCAAGCATTGATCGGGTTGAAATAACAGGTTTTGAAGGGCGATCATTTAGAGTCGTCCCCGATGCAAGATCAACAATGTCTCGGGCTGAAGTATTAGCATACGAGGCAATTGCGGAAGACATACCAGATACTCTCAATCACAAAACTCCCTTTGTGAATGCAGATGTAGAACAAGGTGACTATGACGAGACAGAGGGATTTTTAGAACTCTGCTACAGTGTCCTAATGCAGGCTTGGATAGTAACCTGCAAATGCATGACTGCTCCTGACCAGCCCCCAATCTCAATCGAGAAGAGAATGGCAAAATACCAACAACAGGGAAGAATCAATCCTAGATTCATTCTCCAACCAGAAGCAAGACGGATCATCCAAAATGCCATTCGGAAGGCAATGGTAGTTAGACACTTCCTTACCTATGAACTCCAAATGGCACAATCTAAAACCCTTTTAGCAAACAGATACTATGCTATGGTTGGAGATGTAGGCAAATATATTGAACATAGTGGGATGGGGGGATTCTTCTGTACTCTTAAGTACGGGTTGGGCACAAGGTGG
TAGTAGTAGACTCCGCAAGAAATAGCAGTTAAATAACAGCATGATCATGTGGGGTTTACTATTGACAATGATTTTGATCGATTTTGGGGCATCCTTAAGGAATGTCTATGACATGAAAATAGAATGCCCACATTCAATCAACTTTGGGGAGAGTAGTGTAACAGGTAAGGTGGAGCTGCCACCCCTTCTGCTTACAGATGCAGAGGCCTTGGTCCCGGAAAGTTCTTGTAACATGGACAACCATCAGTCCATGTCAATTATACAAAAAGTGACAAAAGTAAGCTGGAGAAAAAAGGCAGACAAAGCCCAAGCTGCCAAGGACTCATTTGAGACAACATCAAGTGAGGTTAACTTAAAGGGAACATGTGCATTGAGTCATAGGATGGTTGAAGAATCTTACAGAAATAGGAGATCAGTAATATGTTATGACTTGTCTTGCAATTCAACACATTGCAAGCCAACGATGCATATGATTGTACCTGTGCACTCATGCAACATGATGAAAAGCTGCCTGGTTGGGCTTGGGCCTTATAGAATCCAAATCGTCTATGAGAGAACCTACTGTACAACTGGTATACTAACAGAAGGGAAGTGTTTTGTGCCAGACCAGAGTATTGTTAATGTTATCAAGAATGGGGTGTTCGACATCGCAAGTGTGAGCATTGTCTGTTTTTTCATCAGAGTTAAAGGGACCAACTACAAGATAATGGCAAGTATTAAAACAGCAACTGCAAATAACTGTAATGACACTGACAACAAGGTTCAAGGATATTACCTTTGTATTGTCGGGGGAAATTCTTCTCCTGTGTATGCACCTTCAACCACTGATTTTAGATCTATGGAGGCACTTGCTAGCCTTTTAAGAGCTCCTCATGGTGAAGACCATGATTTATCTGGAGAAGAGGTGGCAACTTACTCAATTGCCGGGCAAATTGAAGGCAAAATCCCACATACTGCAAATGCAGCAAACATGCTGTTTACTGCATTCTCAGGAATCCCT
TGCGTCTGCCAGATCGTGTACGGGTTTGGAAGTCGACGGAGAGAACAGCGCGGGCCTAGAAGGCCCCGTAATGCCCCCTGAGAGCCCCGTAGACGGACGAACGGTGCGGATCGGTAGACAGCGCCGGAGACAAGCGAAGACGGCCGCAGAGCCGTCGCCGGCTGACGCCCGCGTAGGAAGATATTCGTGTGAAGTGCATCACATTCTACGGTCAAAACTCAGAAGTGGAAGCTACATAACCTATGGAGGGGTAAGGGAGCGAGCTCCAGCGAGCGACCGCACCCCGACATAGGTTCTTGTCGGGGTAGTCGAACGGAGAGAGACTACCCCCTTTTAGCGACCTCCGGTCGCCCAGGTAGGTACCGAACGATGAGAGAGGTACCTAGACCGTACAGGCCGGGGTTTATCCCCCGGCCGATACAGCATGGTCGTTTTGGGTAGGTACGTTACGTAAGCATCACTCACCAACAGAACCAGTGGTTACGTAACCAGGTACGTTACGTACGACTAGATACGTAACAGAACCACTAAACCCGTGGCCGCCCGAAAGGCGGCCCGCAGCGGGTTACGTTTGTCAGGTATGTCACTAGGGAGGGCGATGGGCTGGGAGTCATCTGACCGTCGTGGGCGGCTGCCGGCCGACTGGACCCGCATCCGCCGCGAGGTTCTGCGGGCGGCTGACCACCGCTGCCAGATCCGCTACGCGGACATCTGCATAGGGATGGCTACCGAGGTCGACCACGTCCGCTACCGCGACGAGGAGTCACCCCTCCAGGCGTCGTGCAAGCCGTGTCATGCGCGGAAGTCCGCGATGGAAGGCGTCGCTCAGCGTGCGAAGCTGCGAGCGATGAAGAAGCGACCACCGCCCCGGCACCCGGGGCGTAGAAGCAACTAGGAGGGACCAGGCGTCCCCGAGCCCAGGAGGCGTCATGGGAACCCGAGGACCGATCCCGAACCGCTCAGACGAGCGGGTTCGCCGCAACAAAGAAGAGTACGGAGA
CATAAATTTATCCTTAGGGTTAAAGAAAGTTTTCCTCCCCCCTGTAGCATTCCCCCCGTTAGCGAGAACATTTGTTCTCTCTAACACCTCGTCAGCTGAAATACCGATAGGCCTAACGGTACCTATGCGGCTGATTCTCTCCCTCTTTCTCTAGTAGAATTAGGTACCTAACAAAAACCCAAACCACACAATATCACGGTGCCAGTAACACAAACTAAACCGACCAATAGAACTCTTGCAATCGTCAAGATGGTCATTAATTCCGGTCTAGTATCAGGGCCCACCCGTGGCGGGGTGATCCCAACAATCCTTGGTTTGTTTGATGTTCCCATTAGGCCCCACAAAAACATTTATGAAATAAGTGGTTTCTTTAATATGTTGATATTATGTGTTTTGATTTTCTTGTTTTTGAATCGTTTTCTACTCAGATTTAGGTCTAACGGTTATGTAATTAGAGATAATAGATTTGATTCAGTGTAAGAATCTTCACTTTTTGCTCATTTAGTCGATTATTTCTTTAACTACCAACACTATTAGTCTTACAGTTTTTGTAAATTCTACGTATAGTTTGTTTTCTGTAAATTTTTTGTTGTTCTTTCTCAATCTTAACCGTAGTTCCTTTAACGCCCTCTCTTTTAGACTTTCTCTTCTCTTGTTCTTTATTTCTTTTAGATTTTATTCTTAGTCATAAACACGATGCAAGCGAAGGCTGGTTTGGACTTTGGTACAACTTTCAGTACCATTAGTTCTTTCACCAATGGAGAGATGAAGACTCTGTATGTGAGCAACTCACCTTACATCCCCACTTGTTTGTCCATTTCATCTGAAGGTGATGTGATCATTGGGAGCGCCGCACAAGTCATCGATGAGTCAGAAGTTAAATCTTGTTACTTTTATGATCTCAAAAGATGGGTTGGTGTTGACGCGACCAACTTCCTTGTGATAAAAGAGAAAATCAAACCGCTTTATGTCGTGAAATTAGTAGGGAATGATGTCTATT
GACATTTTGTGTCACGAGCGTTCACCCTACGTTCAGCATCATGTTTGGCTATATGCAACTCATCAACCCCACTTCTGACATTTATATTAAAGACTATGGAAACTTTTCTGGGATTGTTGCACATCAAGCCTATGATCCGATTCGCAGGGACCACATGCTCCTTCGTTCGATGAAACTCCATTTCGGACCTAATTCCAAGCTCCTATGGTTGGGAGATTTTCATGCCATCACATTATCTCATGCTAACATGATATTTGGTGCAGATTCGGTCGGATTTAAAGGTGTAAATGTATCAACATTGCCCCCGGACACTTTAACTACCGGAATCAGACCGAGACCAACAGTGACCATGGACCTTGCTCAGCTTAAAGCTTTCTACCAGGACTTGACAGACAAGGAGTTGTACATCTTATATTTTCATGATGTTCTTAGGTTCGTAAGTCAAACGGGAGGACCTGTTCTTGAGTTGCAGGATGTGTTTCGATGGATAAGCGAGACAGTTTCAGGGCCTGTCGTGATACGAACGGATTGTACAACAGGAGTTGGCAACCTCTGGCCCAATGGTAGTGGACATTTCTACTATCCTTATGAAAGGAAAACGAAGTTTCGGTATGGTACATTTATTGATTGTGGAAAGAACTTGATTTGGGCGGAGGGACCCCAGTGGGATGTGAAAAGTTATGTAGCGGGTTTTAACTTCGTTACGAGGGCTAACTCCTTGTTGGGTGGAGGATTTGATGAGGTCTGTTATAGATTGATGATGCAAGCAGAGATTCCCAATCAGGTGATTGAGCAGGGGCTGACGCTGGAACAGGCGGTTAGGAAGATGGCAGCAGAGCATCATCTAGCTCGACCTCAACTGACCTCGAGAAGGCTGCCTGGAGTATCTGAACCCGCGAAGTATGAGGCGTACGTAGTGTGCGGACCTTTCAGAACGGGGCAGGTCATTGCTGATGTCCTGCGAACGGCCGAGGATTTGGCTTGGAGGGAAATGCTTGGT
AGCAGAAGCACGCACTTTCTTAAAATGTCGCTGTTTGGAGACACAATTGCCTACCTGCTTTCACTAATAGAAGATGGAGAAGGCAAAGCAGAACTAGCTGAAAAATTACACTGTTGGTTCGGTGGGAAAGAATTTGACCTAGATTCTGCTTTGGAATGGATAAAAAACAAAAGGTGCCTAACTGATATACAAAAAGCACTAATTGGTGCCTCTATATGCTTTTTAAAACCCAAAGACCAAGAAAGAAAAAGGAGATTCATCACAGAGCCCCTGTCAGGAATGGGAACAACAGCAACAAAGAAGAAAGGCCTAATTCTAGCTGAGAGAAAAATGAGAAGATGTGTAAGCTTTCATGAAGCATTTGAAATAGCAGAAGGCCACGAAAGCTCAGCATTACTATATTGTCTTATGGTCATGTACCTAAACCCTGAAAACTATTCAATGCAAGTAAAACTAGGAACGCTCTGTGCTTTATGCGAGAAACAAGCATCGCACTCGCATAGAGCCCATAGCAGAGCAGCAAGGTCTTCGGTACCTGGAGTAAGACGAGAAATGCAGATGGTTTCAGCTATGAACACAGCAAAGACAATGAATGGAATGGGAAAGGGAGAAGACGTCCAAAAACTAGCAGAAGAGCTGCAAAACAACATTGGAGTGTTGAGATCTCTAGGAGCAAGTCAAAAGAATGGAGAAGGAATTGCCAAAGATGTAATGGAAGTGCTAAAACAGAGCTCTATGGGAAATTCAGCTCTTGTGAGGAAATACTTATAATGCTCGAACCACTTCAGATTCTTTCAATTTGTTCTTTCATTTTATCAGCTCTCCATTTCATGGCTTGGACAATAGGGCATTTGAATCAAATAAAAAGAGGGGTAAACTTGAAAATACAAATAAGGAATCCAAATAAGGAGGCAATAAACAGAGAGGTGTCAATTCTGAGACACAATTACCAAAAGGAAATCCAAGCCAAAGAAACAATGAAGAAAATACTCTCTGACAA
AACCATAAAAAAAGAGCAGGACTTCTCCATACCCACTCTTTTACGGAACAGTTTTCCCAGGACTCCTTGCTAAGTCCTCTGCTCCTAATTCCAATATATATCAGAATATTACAAAAGTATACAATTATTTTGGATTATACTCATAAGGTTTGCTGTTTATCTTTTCCCAGTGATGGTCAATATACTTTCTTACCCGTTCATCCTCTTCTTCTATCTCATCGAAAGCAATCTGGCGCATCCTTCCTTCCCCAAAGTCCATAACTTGCATCATGCGCTTTGGTCCTTCCCAATAGCTGAACATAAAGTGTAGATTCAGGCAGTTTGGACAGCGCATTTCTTCTTTGTATAAAGTTAAGTTTTTAGCTCTGCCAGTATTACCGCATTTCTCACATTTTCCAAGTTGCACGATAACCAGCTCCTTCTAATTACATTATATATTGTATAGGGTTACTAAGTAAGGTAATATCTAGGTGAGGGAGGCGGAGAGAGTGAAAAAATACATATTAATCATTGTGGCAACTGCTCTTATGTTAGTGGGTTGTAATAACAATTCTGAAGCTAAAGATATAGCTGAAAGCTATATGGACTCTGTAAGGAACGGAGAAGATTTTGAACTTATAATTACATCTGAATATAAGTTTATTGATGTATTTGAATATGACTATTTAAGAACTCTTGACGAAGTACGCAGGGAAGACTCATTAGAATTTAGTAGGGAGGTTTACGATCTTTTTCGAGAATTAGGCGAATATGAAGAGCACCCTACCTATGAGGATCATAAAGAAGCAATGAAAGTTGAGTTTCATGACCATGAGATACTTGAAGATGATAACGACACATTAATTTTATGGAATCGTGATGGCTGGGTAGAAGATCATACCTTATTATATGACGTCGTTGTAGCCGATGAAGAAGGAAACAAAATCTATAAAAAAGCGGAAATTATAGTATCATTTCTCGAAGGAGAAGATCGACAAAGTGAGTTCATTAGAAGTATAAA
ATTGACGGCGTAGTACACACTATTGAATCAAACAGCCGACCAATTGCACTACCATCACAATGGAGAAGCCAGTAGTAAACGTAGACGTAGACCCCCAGAGTCCGTTTGTCGTGCAACTGCAAAAAAGCTTCCCGCAATTTGAGGTAGTAGCACAGCAGGTCACTCCAAATGACCATGCTAATGCCAGAGCATTTTCGCATCTGGCCAGTAAACTAATCGAGCTGGAGGTTCCTACCACAGCGACGATCTTGGACATAGGCAGCGCACCGGCTCGTAGAATGTTTTCCGAGCACCAGTATCATTGTGTCTGCCCCATGCGTAGTCCAGAAGACCCGGACCGCATGATGAAATACGCCAGTAAACTGGCGGAAAAAGCGTGCAAGATTACAAACAAGAACTTGCATGAGAAGATTAAGGATCTCCGGACCGTACTTGATACGCCGGATGCTGAAACACCATCGCTCTGCTTTCACAACGATGTTACCTGCAACATGCGTGCCGAATATTCCGTCATGCAGGACGTGTATATCAACGCTCCCGGAACTATCTATCATCAGGCTATGAAAGGCGTGCGGACCCTGTACTGGATTGGCTTCGACACCACCCAGTTCATGTTCTCGGCTATGGCAGGTTCGTACCCTGCGTACAACACCAACTGGGCCGACGAGAAAGTCCTTGAAGCGCGTAACATCGGACTTTGCAGCACAAAGCTGAGTGAAGGTAGGACAGGAAAATTGTCGATAATGAGGAAGAAGGAGTTGAAGCCCGGGTCGCGGGTTTATTTCTCCGTAGGATCGACACTTTATCCAGAACACAGAGCCAGCTTGCAGAGCTGGCATCTTCCATCGGTGTTCCACTTGAATGGAAAGCAGTCGTACACTTGCCGCTGTGATACAGTGGTGAGTTGCGAAGGCTACGTAGTGAAGAAAATCACCATCAGTCCCGGGATCACGGGAGAAACCGTGGGATACGCGGTTACACACAATAGCGAGGGCTTCTT
TTTGAAAGGGGTCTCCTAGAGAGCTTGGCCGTCGGGCCTTACACCCCGACTTGCTGAGTTTCTCTAGGAGAGTCCCTTTCCCAGCCAGAGGTGGCTGGTCAAACAATACCAAACGTAACTAAACATCTAAGATAACATAGCCCTATGCCTGGTCTCCACCAGTTGAAGGCATCTTGCAATAAAATGGGTGGATTAAGACGCTTAAAGCATGGAGTCAATTATCTTTTCTAACTAGTGATCTTCACTGGGTGGCAGATGGCGTGCCATAACTCTATTAGTGGGATACCACGCTCGTGGATCTTATGCCCACACAGCCATCCTCTAGTAAGTTTGCAAGGTGTCTGATGAGGCGTGGGAACTTATTGGAAATAATTACTTGCTGCGAAGCATCCTACTGCCAGCGGATCAACACCTGGTAACAGGTGCCCCTGGGGCCAAAAGCCACGGTTTAACAGACCCTTTAGGATTGGTTAAAACCTGAGTAATTATGGAAGATACTTAGTACCTACCAACTTGGTAACAGTGCAAACACTAGTTGTAAGGCCCACGAAGGATGCCCAGAAGGTACCCGCAGGTAACAAGAGACACTGTGGATCTGATCTGGGGCCACCTACCTCTATCCTGGTGAGGTGGTTAAAAAACGTCTAGTGGGCCAAACCCAGGGGGGATCCCTGGTTTCCTTATTTTAGTGTAAATGTCATTATGGAGACAATCAAGAGCATTGCAGATATGGCGACCGGTGTAACTAAAACCATTGATGCCACAATCAATTCTGTTAATGAGATCATCACTAACACAGATAATGCTTCAGGTGGAGATATATTGACTAAAGTTGCTGATGATGCTTCAAATATTTTAGGGCCCAACTGTTATGCGACAACATCTGAGCCAGAAAACAAGGATGTGGTGCAAGCAACCACCACTGTGAACACCACTAATCTGACACAGCACCCATCAGCACCAACGTTACCATTTACACCAGACTTTTCGAATGTTGACA
AGCAAAAGCAGGGTAGATAATCACTCACTGAGTGACATCAAAATCATGGCGTCCCAAGGCACCAAACGGTCTTACGAACAGATGGAGACTGATGGAGAACGCCAGAATGCCACTGAAATCAGAGCATCCGTCGGAAAAATGATTGGTGGAATTGGACGATTCTACATCCAAATGTGCACAGAACTTAAACTCAGTGATTATGAGGGACGGTTGATCCAAAACAGCTTAACAATAGAGAGAATGGTGCTCTCTGCTTTTGACGAAAGGAGAAATAAATACCTGGAAGAACATCCCAGTGCGGGGAAGGATCCTAAGAAAACTGGAGGACCTATATACAGAAGAGTAAACGGAAAGTGGATGAGAGAACTCATCCTTTATGACAAAGAAGAAATAAGGCGAATCTGGCGCCAAGCTAATAATGGTGACGATGCAACGGCTGGTCTGACTCACATGATGATCTGGCATTCCAATTTGAATGATGCAACTTATCAGAGGACAAGGGCTCTTGTTCGCACCGGAATGGATCCCAGGATGTGCTCTCTGATGCAAGGTTCAACTCTCCCTAGGAGGTCTGGAGCCGCAGGTGCTGCAGTCAAAGGAGTTGGAACAATGGTGATGGAATTGGTCAGGATGATCAAACGTGGGATCAATGATCGGAACTTCTGGAGGGGTGAGAATGGACGAAAAACAAGAATTGCTTATGAAAGAATGTGCAACATTCTCAAAGGGAAATTTCAAACTGCTGCACAAAAAGCAATGATGGATCAAGTGAGAGAGAGCCGGGACCCAGGGAATGCTGAGTTCGAAGATCTCACTTTTCTAGCACGGTCTGCACTCATATTGAGAGGGTCGGTTGCTCACAAGTCCTGCCTGCCTGCCTGTGTGTATGGACCTGCCGTAGCCAGTGGGTACGACTTTGAAAGAGAGGGATACTCTCTAGTCGGAATAGACCCTTTCAGACTGCTTCAAAACAGCCAAGTGTACAGCCTAATCAGACCAA
ATCGGTGTCTCTCCATTTAACTCTATGTATCGGTGTATCGGTGTCTTATTTATATGTAGGAGAGTTACTAAAACCCTCAGGGGTCCTCAGCAATAATATTACCTGAGGACCCCGCGACCGGTGTACGCTTTTGCTTATGGACCCACCTTATCTTTAGTCGTTCAATGACATGCGCTCCTCAGCGCTTACATAATTCAAATTTGAATTATAAAGAGAGCTGCTACTTTCTTTATTGGCAGCCATGTGGGATCCATTGGTGAACGACTTTCCCAAATCGTTACATGGTTTCCGTTGTATGCTTGCCATTAAGTATTTACAATACATTCAGGCGAATTATCCCTCTAATTCTCTTGGTTACGTGTATTTAACAGAGTTAATACAGGTTTTACGTATACGGAAACATGCCAAAGCGGAATTACGATCACCGCCTTCTCTACCCCGATGTCGAATGTGCGGAGGAGGCTGATCTTCGACACCCCGCTTTCCTTACCTGCCACTGCGGGAAGTGTCCCTGCCAGCGCGAAAAGGAGGAGGTGGACCAACCGACCCATGTGGAGGAAACCGAGATATTATCGGTTATACCGCTCTCCTGATGTCCCACGTGGTTGTGAAGGACCTTGTAAGGTCCAATCCTTCGAGGCGAAACATGATATTTCGCATCTCGGTAAGGTCATATGTGTCACTGATGTGACACGAGGCAATGGCATCACTCACAGAGTTGGGAAACGATTTTGTGTTAAGTCTATCTGGGTTACAGGCAAAATCTGGATGGATGAGAACATCAAGACAAAGAATCACACTAATACTGTGATGTTCAAGTTAGTGCGTGACAGACGTCCATTTGGCACGCCACAAGACTTTGGTCAAGTGTTCAACATGTATGACAATGAACCCAGTACTGCTACTGTGAAGAACGATCTTCGTGATCGTTATCAGGTCGTGCGTAAGTTTCAAGCCACAGTTACTGGTGGCCAGTATGCGAGCAAGGAGCAAGCCATAG
GATAAATCTCCCAGGACCAAGCATGAATACCAAGGGCTTCGCGCAGAAGATCCAGAGAACCTTCCACTTGATTCACCAGAGTCACTACACACCTCCACCAAACAAAATATCTACCCATGTTGAAATTTTCTCAGAACTGCTAACATACGTTGACTATGAATGGCAGAGGGCAGCGATCGGCGCTTCACGATGGGTTGAGTTAGCTGCTGAGGAAAACGAAATACACATCCCTTTTAATACCAAGGACGAGCGACAGGTCAACTTCTTAATCGCCATTATCCATGTTGCTATTTCGTTGTATTCGAACTCAGGAGTAGAGCCTTTCGCTGATTGTGATCTAGAGAAAATTTTGAATGGCGACTATGAGAGTAGTAAGTTCGATTGGAATGTGGTGTTCGACATTGTTTTGCCAAATGATGTAAGATTGAAAGAAAAGACGCTTAAAGCAGCGGTGGTTGAGGAAGAACGTGTTGAACCTCGTCCAAAACGTAGAGAGATAACGCTTGGAGGACAGAGGCCTTTGCAGACTAGGGATGTGCGTTCGGATTCTGATTTGATTGTTTTGAGCAAACTTGAGGCGTATGATGATGTTGTTGAAAGACCAAGGCAGAATAACACCGACATTATCATCCATCGACTTGGTTTAGCCAAGATGAATCCTGCGAGTAATTCAATCCTACCGGCCAAAATCTCGCGAATCATCACTGAACAAGTATTTGGAGCTGGAGTGAACGTCGATTACATTGCCAGACCAACTGAAGGATTTATATCTCTGTCGACCGCCACCTACACGGTAGCTTCTTACTTTGAACGGGGCATCGCCAATTATGACATCAATGCCGTCTTGGACAACATCATTGATAAGACCGATCAACTGAATACAACCGATACCGTCGTTGAGCTACCATCCATTCCGCCAGAGGACTCGTCAATTGAAGTGGCGACGCCGTCGCACGAGACGTTCTTTGATATCAACACCATGATATACATCATAATGTGC
GCTAATCTGCTGACCGTTACTCTGCAAACATGGGGAACGCTTCGTCCATTGTTCAGACAATCAATGTCACAGGAGACGGAAATGTCTTCAAACCATCAGCTGAAACGTCTTCAACGGCTGTACCCTCATTGAGCCTTTCACCTGGGATGCTCAACCCTGGCGGTGTGCCATGGATTGCCATCGGGGACGAAACGTCGGTGACTTCACCAGGTGCTTTGCGCCGGATGACATCTAAGGACATACCGGAAACAGCTATTATCAACACTGATAATTCATCTGGGGCTGTACCGAGCGAGTCCGCTTTAGTGCCATACAATGATGAACCGCTAGTAGTTGTCACTGAGCATGCAATTGCTAACTTCACCAAAGCCGAGATGGCCTTAGAATTCAACAGAGAGTTTTTGGACAAACTCCGAGTGTTATCCGTGTCACCGAAGTACTCCGATCTGTTGACGTACGTCGATTGCTACGTTGGAGTCTCCGCGCGCCAGGCGCTCAATAACTTCCAAAAACAGGTGCCTGTGATAACCCCAACACGTCAGACAATGTACGTGGATTCCATTCAAGCGGCACTGAAAGCGTTAGAGAAATGGGAAATTGATTTAAGAGTAGCGCAGACATTACTACCAACAAACGTGCCGATCGGTGAGGTCTCATGTCCCATGCAGTCAGTGGTTAAATTGCTAGACGACCAGCTGCCAGATGACAGTCTAATCAGAAGGTACCCGAAGGAGGCGGCGGTAGCACTGGCTAAGAGAAATGGAGGGATACAATGGATGGATGTTTCAGAGGGCACTGTTATGAACGAGGCCGTTAACGCGGTAGCCGCTAGCGCACTAGCTCCTTCTGCATCCGCGCCACCACTTGAAGAAAAATCAAAGCTGACGGAACAGGCCATGGATTTAGTTACAGCCGCGGAGCCAGAAATAATTGCATCCTTGGTTCCTGTACCAGCTCCGGTTTTTGCCATCCCTCCAAAGCCAGCTGATTATAACGTAAG
CGTAAAATATCAACATACTTACAAACAAGAGAATAGGCATTTCTGCAATTCTTATTCACAATCTTCCATATCGCTTGAATTTCTGGTAGATTAACCCCAAACATGAGTTTTGAAACTTCGGAAGGCATGAGTAGGCCTGGGGACAACCCAAACAAACTCAACGCCAAGCCCCGGCAAAGCGCTAGACCTAAGACTCGCAATTCCACTGCACAATCTAACCAAACTATGAGACTCGGTTGGATTGATCCACTTCCTCAAGTGGACACAATTTTCCCATTGGGATTGGAGCCTAACGTCGAAAGCATTCCTGCCGGAGAGGTTGAACTTGATTTCAACCTTCCTGAAACTATTGCTAAGCCCTTCGCTGACACTGTTACTTCAGTCGGCGATCGTATTCAACTTGTCGACGATGATAAGGAGAATATCGCTACCTCGATCTATGGACTGTCTTTCTTTAAGGCAGCCCGACAATTGTATTCCACGATGCTGGATCACGAGAAAGCGGTCAACCAGCCACTCAAGGCTGTGTATTATGACGAAACACCAATCCCTGCACATATGTCAGGAGCTCTTGGTATCATCGGACATATGAAGACAAAGGTTGGTGATGTCCTTGTCAAAGATGCTGGTGTCCTGTTCAAACGCGGAACGGCCGCTGGTGTCACGAAATTCTCAGAAATTGACAACGACAAAACCTGGAACCTTGATTGTTCTAAACTTGTCTGGGCTGACCATTCTAGCTTGTCTATGATAAAGAGACTTGCAAGCGAGAAGATTTCCCAATTGGTCAAGCAACGATATCGAGTGACTGACGCTCAAGGACACGTTTATAGCGTATCCATGCCTCAACTCACTGATCAAGCATTGCCTGATTACTATGACAGTATTCCAGATGTTGCACCAAATTCTGATCAGTTGAGAGTTCTGACGGCTGCGCTTCAAATGTCTCTCGCTCAATTTAGGAATGATGAATTGCCTCATGATGAAGATCGGTCTGATC
AACGAAGTGAGTTAGGGTTTGAGTGGCATATTATGTAAATATGCATCGGGACACCAGGAGGTGTCCTCTCAACTTTCTCATATTGCTGGTGTCCTGGTGTCCTATATATACCTCAAGACACATAAAGCCTCTAGGGGACACCAAGGGGCAAAATCGGCCATCCGCAATAATATTACCGGATGGCCGCCCGATTTTTGGTGTCCTCCCCTTTAGCCCACGGCCCAGGCCCATGTTTTGCTTATTGGGCCGACTTTTGACCCATTTAAGCCGCGCGCCTTCTTCCTTCGGGGACCACACAGCACTTTCAACCAATCACGTTGTTACCAACGAACTTCGTTGATATGGACCGTACGACATGTGTGGACCACTGTCACATGATGCTGTGTCAGACGCTCGACTTTAATTCAAATTCACAAAGTGATTATCTTCGTCTTTAATTTGTACTGTCACAGAGTGTTGGACCATCTCTGTGCACTATCGACGATGTCCTTTTGTTCTGTGGACCTTGTTCTGTTAATTTGAATTAATCTTTAGTGCTACCAATTACATTTTAGCTACAAAGTCTAGTTATTGGTCATGGATTGGTTCTTCGTCTATTAATAATTGAAACGTGTAATTGGCTTATGCGTCGAATTCATATATTAGACAACACTTGTATTATCTACACGTATATACATTGTGCAGTCGCTATAGCATCGTCCTTGATGTATTCGACGAGCAATAGACGGGGTCGATCGCAAACTCAGCGAGGTTCTCATGTACGCCGTACAGGTGTCAAGCGTTCATATGGTGCAGCCCGTGGTGATGATAGGCGTCGACCCAACGTGGTATCAAAGACTCAAGTTGAACCGAGAATGACTATTCAGCGTGTTCAAGAGAACCAGTTTGGCCCAGAATTTGTCTTGAGTCAAAACTCAGCGTTGTCCACGTTTGTAACATATCCTAGCTATGTTAAGACTGTTCCCAATCGCACTAGAACGTATATAAAATTGAAACGAGT
ACCCAGCCTCGGCACCCGCTCCTTGGAACCCTCGTGCTTTCCGCGTGCTCTCTCTCTTCTTCACAGAAATGCCTTCAATTACCTCTGTCTTCTGGTGTTTCACCCTCTTCTTCGCTTCCTCCTCTGCTCCCGACCTCGTTCCCGTGTTTGAGAACACTCACGTTAGTTACGCCTGCTGGCAAGAGGAAGAGTCTCCCACGACTCGACGTCGCCACCTGCAGGGGTATCTCCAATTGAAGGGTAAGAGGACTCTGAACCAGGTGAAGGCTATATTTGGGGATCTGAATCCCCATCTTGAGAAACAGCGAGCTCGTAAGACAGACGAAGCTTGCGACTATTGTATGAAAGAGGAAACTAGGGTTTCCGGTCCCTTTGAATTTGGGGATTATTGCCCTAGTGGTTCTCATAAACGCCGGCAAAGGGAAAGTGTAATTCGAAGTCCGGTGAGAATGGCTGAAGAAAATCCGTCCGTTTTCCGACGAGTCAAGGCTAAGCTTGCGGAGGAAGAATTCCAGGGTACTGTAGCTGAAATTCAAATTTCAAATTTGAAATCTTGGCAACTGCGCCTGAAGACGCTCCTCGACAGGGCCCCAGATGACCGCACTATCTTCTGGGTTTATGGTCCCACTGGTGGGGAAGGAAAATCAACCTTTGCCAGAGATCTGTACAGAAGTGGGTCCTGGTTTTATACACGTGGAGGATCTGCTGATAATGTTAGTTATCAGTATATAGGATGCTTAGGAAATAATATTGTATTTGATATCCCTCGTGATAAGAAGGATTATCTTCAATACAGTTTAATAGAGATGTTTAAGGATAGGTTAATAGTTAGTAATAAGTATGAGCCTTTAATGGCCCCTTTAGTTAATTGTATTCATGTTTTAGTTATGTCTAATTTTCTCCCTGATTTTGAGAAGATTAGTAGTGATAGAGTCCATGTAATCCCTTGTATTCCTTGTGGTGTTTGTCTTAAGCATCATCTTGGTGAAATAAAATGCGA
GGATAATACAGAACACCTCAAATATAACAATTTTTAATCAAGCATTCAAAATTGTTACATATGGCACTCACTTACAGGAGTCCCATCGAGGAAATGCTAAATAGTTTCACAACTATTGAGCAGAGTTTGGTATCAGCAACTGCACTCCAGGGTATCAGGAAGGAAGAAAACAACAATTATGAGAATTTTTCATATGCGCTACCAGTAAAATCGAAGGAAAAATTGGTGCGTAGTGGGATATATCTCAGCCCTTATTCAGCCATGCCTCATTCCCATCCGGTGTGCAAAACTTTAGAGAATTATATGCTATACAGAGTGCTACCAGGGTATCTAGATAGTAGTTTTTACTTCGTTGGGATTAAGAATAGTAAACTAGATTTTATTAAGCAACGTAATAGTACTCTTAGTATGACTATAGCCATAAATAGGTACGTGACCAGTGCAGATAAATTGCGTTACGGTAGTGAATTTACGTGTGTTAGGTCTAAGCAGAGTGGGGGCTTGCTAGCAAAGCATGGAGGCTTCAGCAGTGAGACTCTTTCAACTCTAGTACCGAGCTTAATAAGTGTGAAGGCTAGGAAGCTATTTATACATGATGAATTACACTACTGGTCGAAGAATGACCTTCGGTGTTTCCTACAAGTTGTGAAACCCGAGATGGTATTGGCCACGCTGGTGTACCCTCCTGAGCTCCTAGCCGGTTCGAAAATATCATTGAATCCTTGGTGCTACGAGTTTGATATCTACAAGGATCGCCTGCTTTTTTACCCTGACGGTGTGCGGAGTGAAGGTTATAACCAACCGGTGGGTGGGGGGTATTTGCTAAAGACAAGCAGAATCGTATTGCCGAATGGCGATGTGTATTGCGTTGACCTGATCCATAGTAAATTTGCCCACCATGTTATTGCAATCACAAGAGGGGATAGAGTGGTGCCGTGCACAAGGACTTTTGGGGACTTTGATGCGATATCTGTTGAGAGTCTTGTTGGAGTGTGTGGAA
GTAACATTACCAGATCAGCCCTCTTAACAGACAACTGATCTTTCCTCAATTAATCTGTCATCTAGTTTGTGAAAACTGATGTCAAATGGCTTTCCAACTAGCTCTCGATGCTCTAGCGTCGACTTCACACAAGGACCCCTCCTTGCACCCAGTCCTAGAGTCGGTTCACGACTCCTTAACGGACTCCCTCCAAACCTACCCCTGGATGGTCCCACAAGACCTCCAACCCTTCCTTCTCAAATCGGGAATCCCGATCAACTCCTTCGGAAGTTCCCCCCACCCCCACCCAGCGCACAAGACGCTGGAAACCCACCTACTCTTCACCCACTGGATGCATCTTTGCACCCAGCCTTCATCTGTCCTCTTCATGAAGCCTCAAAAATTCATGAAGCTCCAAAGGAAGAACAAGTTCTTCCAACATCTCCACAACTACCGCCTGACTCCCACCGATTCAGTGCGTTTTCCTTCAACCTCTCCCCACCTCCCAAACACCCCTTTCGTGTTCATGCACGATGCTCTGATGTACTACCAACCCGAACAGATCCTTCATCTGTTTCACCAAGTTCCGCAGTTGACCAACCTCTTCTGCTCTCTTGTGACCCCACCAGAATCCCACTTCACCCACCTCTCCCTCATGCCCGACCTCTACACCTTCACCCTGAAAGGTCAAACCCTCCATTACACCCCAGAGGGACACTCCGCCGGTTCATACAACCAGCCCATAACAGCCCTCTCCTGGCTGAAAATCAACTCCATCCTCTCCCCAAATCTCAACCTCTCCATCACAATTCTGGAATCCTGGGGACCTCTCCATTCCATACTGATACAAAGAGGTCTCCCCCTCCCAGATCCGAAGCTGCTAGTTCGCAGTCTTCCTCCATTCTCCCGCTCCCCCGACCCGGAAACCGACCTGGTGTCCTTCCAGGTCCCAAAGTCCGTGGAGCTCCCTCAAGCAACCTTCCTCTCCCAACCCCTCAGGCACCGCCTCGTGCCAGAGAGC
ATGGCTGCGTGAGACACACGTAGCCTACCAGTTTCTTACTGCTCTACTCTGCAAAGCAAGAGATTAAGAACCCATCATGGATCCTGTGTACGTGGACATAGACGCTGACAGCGCCTTTTTGAAGGCCCTGCAACGTGCGTACCCCATGTTTGAGGTGGAACCTAGGCAGGTCACACCGAATGACCATGCTAATGCTAGAGCGTTCTCGCATCTAGCTATAAAACTAATAGAGCAGGAAATTGATCCCGACTCAACCATCCTGGATATTGGTAGTGCGCCAGCAAGGAGGATGATGTCGGACAGGAAGTACCACTGCGTTTGCCCGATGCGCAGTGCAGAAGATCCCGAGAGACTCGCCAATTATGCGAGAAAGCTAGCATCTGCCGCAGGAAAAGTCCTGGACAGAAACATCTCTGGAAAGATCGGGGACTTACAAGCAGTAATGGCCGTGCCAGACACGGAGACGCCAACATTCTGCTTACACACAGATGTATCATGTAGACAGAGAGCAGACGTCGCGATATACCAAGACGTCTATGCTGTACACGCACCCACGTCGCTATACCACCAGGCGATTAAAGGGGTCCGATTGGCGTACTGGGTAGGGTTTGACACAACCCCGTTCATGTACAATGCCATGGCGGGTGCCTACCCCTCATACTCGACAAATTGGGCAGATGAGCAGGTACTGAAGGCTAAGAACATAGGATTATGTTCAACAGACCTGACGGAAGGTAGACGAGGCAAATTGTCTATTATGAGAGGAAAAAAGCTAGAACCGTGCGACCGTGTGCTGTTCTCAGTAGGGTCAACGCTCTACCCGGAAAGCCGTAAGCTACTTAAGAGCTGGCACCTACCATCGGTGTTCCATTTAAAGGGCAAGCTCAGCTTCACATGCCGCTGTGATACAGTGGTTTCGTGCGAAGGCTACGTCGTTAAGAGAATAACGATGAGCCCAGGCCTTTACGGAAAAACCACAGGGTATGCGGTAACCCACCAC
TAATAGGGAAAAAGTTAGTATAAATTTACACCACCCCACCGTTTAAAATAAACGATTATACAAATCAAAACTTATAAATTTACTTATCATTTCTTTACTAAACTTAAAAATACTGTGCAACAACTTAACCAACTTATCTAACCTATTACATATTCATCAAATACAAAATTTATGTATCTATTGACTTTTATTCAAAATTATGATTTGAACTTAAAATCTTATTTCTTCTATTAAATAGTAGTTTTAAAATTATTTAAACTTTTTTAAGAAAAACTATTGACAAAACTTTTAAACGTTTGCTATACTAAGTATGTAATCAAAACAAGGAGTAACAAAAATGGAAAATGAAACAAAAAACATTGAGTTGAAGCATGTTTTTCGTTTTAAGAATGGAAGTTTATGTATAGCGTTATTTGATAGAACAGAAAATGAAATTTCATTTTATGATGTTGACATTGATGAAATTGAAGATTTAAATCATAATTCTGTTTTACGCGTAATTTCAACTTTATTAGGAAGTGATAATAATGGTTAATGTTGATAATGCACCAGAAGAAAAAGGACAAGCCTATACTGAAATGTTGCAACTATTCAATAAACTGATTCAATGGAATCCAGCTTATACATTTGACAATGCAATTAACTTATTATCGGCTTGCCAACAACTATTATTAAACTATAATAGTTCTGTTGTTCAATTCTTAAATGATGAACTAAACAACGAAACTAAACCAGAATCAATATTGTCTTATATTGCTGGTGATGACCCAATAGAACAATGGAATATGCATAAAGGATTTTATGAAACGTATAACGTTTACGTTTTTTAGAAAGGAGTGATATAATAATGAAAGTTGACGACATTGTTACCTTACGTGTCAAAGGTTATATACTTCATTACTTAGATGATGATAATGAATACATTGAGGAATTTTTACCACTTCACGAGTATCATTTAACCAAAACACAAGCAAAAGAATTATTACCAGACACATGTAAA
ATGGCAAAAGCGTCTCAACAGAAAAAAGCTGTCTGCATGGCTCAGGAAAGAGACCACGGCACACCGCTTTTACCACGGACGCTACGAGAACTCTGTGTGTGGAGAGGGCAGGAGTTTCCTAATGTATCTGTGACTTGCAAGTATTGTAAGAAATGCCTTAGCCTACTTGATGTATATTTGTTTGATCAAACAGTATTGAATGTGTTGTGGAGTGATGGAACCCCCGCGGCCGTATGTACGTTGTGTTTGCGGCTTCTGGCGAGATTAGAATTTCGGGCGAGGCATATGTTCTCGTGTACGGTGCAGCACATCCCCCTGCTATTATATAGACCTTTTGTTACATGTACTGTGAGATGTGTGCGCTGTCTCATGCCTTTGACAACAGTAGAGAAAGAATTTCTTGCTAGACAGCACACTGTTGTGCATTTTGTTGGTCGTTCATTGCGAACCTTATGCACCCATTGTACAGCTGGATTGTTTTAATGTTGTATGGTGTGATTATTTGTATATTAATTGTAGCGTATGCATTAATGGTCTGTAAAATGATGGGCAAAAAAGTAGATATCAAAGATATAGTTTTAGAAAAGGTGACCACTGAAAGTGACTGTGCTAACGAGGAAGAGGAGGAGCTCGGTCTGCAGGAGGAGCCACAAGAACAGCAAGTGCAGCTAGCACCTTGCGACATATATGTCATAGAGACGCTGTGCTTTGGGTGCTCGCATCGACTCGTCTTTGCTTGTGGATCCAGCCAAGGTGGCATCCGACAACTCCAAGAACTTTTGGTCGGTGACCTTGAGTTGCTCTGCAACACTTGTTCTACCCGGCATGGATATACCAGGAACCAGCGGGACAGGAGACAAAGATAAAGACCATGAAGGTATTGACTGTAGTTTGGGTTGTAGTTATATAGTAGATCAGGCGGAATGCAGTGATATGGAAGACGAGGAGGACACTGAGGAAGGGGGCAGTACGGAAGACTTTGTAGATGATGCAGCTGTAG
TGGCATATTTGTAAATATGCGAGTGTCTCCAAATGAGTTTGCGAGTGTCTCCAATTGAGGCTCCTCAAACTCTCGCTATGCAATTGGAGACTGGAGTACAATATATACTAGAACCCTCAATCTCTTGAATTATCACATCCATACACGTGGCGGCCATCCGATATAATATTACCGGATGGCCGCCCGCGCCCCTTTATATCCGTACTGCTCCACGTGGTGCTTTAATTTAAATTAAAGATGTCTATTTTTGACTGACCAATGCTTTTGCATGTGAGAAGCTTAGATATTTGTGTAAAACTTGGCGACTAAGTTTTACCTTCGTTTATAAATTTAAATTAAATGTATGCCCATTCCATGTGTAAGTCCAGAATGCCTAAGCGTGATGCGCCGTGGCGTCATATGGCGGGAACCTCCAAGGTTTCCCGTTCTGGCAATTATTCTCCAAGTGGTGGAATGGGCTCAAAATCCAACAAGGCCAATGCATGGGTCAACAGGCCCATGTATAGAAAGCCAAGGATATATCGGATGTACAAAAGCCCAGATGTGCCAAAGGGATGTGAAGGACCTTGCAAGGTCCAATCATATGAACAACGCCATGATATATCTCATGTTGGTAAGGTTATGTGTATATCCGATATCACACGTGGGAATGGTATTACCCATCGTGTTGGTAAACGTTTTTGTGTGAAGTCTGTGTATATTTTAGGTAAGATATGGATGGATGAAAACATCATGCTTAAGAACCATACCAATAGTGTCATTTTTTGGTTGGTCCGTGACCGTAGACCATATGGAACCCCTATGGATTTTGGTCAAGTTTTTAACATGTTTGACAATGAACCTAGTACTGCTACGGTCAAGAACGATCTTCGTGATCGTTATCAAGTTATGCATAGGTTCAATGCAAAGGTGTCTGGTGGTCAATATGCAAGCAACGAGCAAGCCTTGGTAAGGCGTTTTTGGAAGGTGAACAACCATGTCGTCTATAACCACCAGGAAG
GGCGTGGCGGGGAAAGCATTGCGCGCCAGAGGTGGCGCGTGAATGATAAAAATTATCGTCTGAGCGCCTCGTAATGGCGCTATCGTGGTGCTGTTGGTTCGTTGGTGGTCGTGTGTGTTTGTGCGCGTGTGGCGCGTCTGAGACGTGATGGTGGCGGGGTATGAAAAAGCCGCCATGCTGGCGGCTTGAGAGGGATTATTCCGGGTTGTCGAGGGTGTACTCTTTGAACCTGATGACCTCCATGCCGAGCCAGTCGTTTACCTCCCTGAACCTGTCCTGCAGCGGCGACAGGTCGTTACGCACAAATACCTTTGCCACTTTCTCAACGTCACCGAGCGAGCCGATATTCTCGGGCTTGCCGCCCATGAGCTGGAACGGTACGCGGTGCGCGTCCATCAGGTCGGCGGCGCTGGCTTTCTTGATGTTGAAAAAGTCATCCTTTGTGGCGACCTCGCTCAGTGGCACGATTTTAATGCCGTCCGGTTTTCCATTGGGAGCGTAGAAAAACAGGTTTTTAAAATTGCCGAGCCCTTTCGAGTTGCGCATCGCCTCGCGCAGCGATTCGACGTCGGTCGCGCTCTGCGCCGGGTCGGTCACATACATGATGTAACCCGCATGCGCGCCGTTCTGGTAATACTTGCGGCGGAACAGCGTTGCGGATTCATTCAGCCAGGCGGAATTAAGCGCGCTGAGATATTCGGGCAGGCCGTAAATCTCCTGATTAATGTCGGGCTCCAGCAGGTGAAACACGGTATCAGGCGCGAATTCATGCGGCAGAGTGAAGTTTTCCACAAACCAGAAAACCGAATCGTCGACCCCGCGGCGGGTGTATTTGGCCGGTGAGGCCAGTAGCTTGATTAGCTGGCCGGTAACGCTGTGGCGCTGCTCAAGAAAGGCGTTGCCGAATACCAGATAGTCGAGCGCAAAGCGGCTGAAATCCTGACGGGACAGCAGCGGGTGCGGGATGTAGGTGCTCGCGAGCACGTTGCGCTTAACGTAA
GCAACGTTATGGATCACATAACTAAGTTCTTGCGAATGGACTTCTCGCCCAAAGATGGCGTCCTAACCAGACGCCAATGTGCTGAACGCTTCGATGACACCTGGGGACTCTTAATTACCCAGGCGAGAATGACCACAGCGCACACAGCGGATATGTGTGCATGGTACGAGGGGTCCCGGGAGACCAACCAGTACCTCCCCCTAGAGCAGTTCGTGGACTCCAGGGATGCCAGCAAGGAAGCTGAAGACAAGGTGGACAAATTGTCCTCCCCCCCTACCCGAGGCTGTGGTGGTACCACGGTAAATGCTGATGGGGGCCTTGTGGAGAACCCTCTCCCAACTAATAGGGATGAGATGCCTGCATCTAGCATGCAGATGAATGCCCCATCGGGTGGCATTGCCGTGGCCTCTGTTAATAGTGAGGTCGCGCGTTGGGTATTTGCTCTACCCCGTGAACTGGATGAACCTATTATGGAGACTCCAGTAGACCCGTCTGCTCCTACAGAGGCAGAACGTGAGTTGGCGCGGGTATTGAACAATACCGTTGCTGTCGGGGACACTGCATCGGCACTGTCCACCATCCAGGAAGAGCCACAACACGAGGTAATTGCTGTGCCTGGGACAGCCGTAGGAGTGGTCCACCAAGAGGACCCAGCCCCAGTAGAGGGCTCCCCTAGTACAAGGGATGCCGCCATGGAAGGCGATGCGGGCCACTCAGCCCATGCCGGTGATGACACCGATGCCTCAGTGGAGATGCCCACGACAGTGGAAGCAGCAGGGCCCCTAATGGAAGAGGGGCCATCCATGGCTCACTTAACGAGCTATACAGTAGCCATGGAACTCAGGTCTAGATTCGGCCTGCGACCGGCCAGCCCCGCTAATATAGAATTAGGGGCGCGAGTTGCTAGGGAAATCCTGAAGACCGCTGGGGCCAGACGCCAAGATAACTACTATCTGGCCCAGCAGGCAGTCAAGTTTTTCCTGACGCCGACACTCCTGGA
ATGGACTTTATATCAGAAAACACGATCAGCGACAAAACCACGTTAGAAGAACTGAAAAATGCTACTTTATTCCAAGTTACTAAAGTAGACGACAGGGACTGTCTAAGAGCAAGAAGAATATGTAATGCACCTAAAGGGCACTGGGCTGGTCTAATGGAAAAAGCCAAGGCAATGGGAGACCCAACTGAAGAGGAAAAAGATGAATTAAAGAAAATAGTCGAGTCATACAACACAGTATCAGTGCTGGGTGTGTCCAAGTCAGAAGGAGCAACAGGACCAAGGCTGGTCTCTAGTTTGAAAGGACTAAAAAACCTTCTACCTGGGGTAAACCCCAAGACACTACAGGAAACACTTCTGGTAGGGGCACCATGCCCCTCAACGGAACCAACTACCGAGGAGTACTGGAATGTGTGTAGAGCAGCAGTTGGAGCATCAATGGGATCAGCAAAGATCAACATGTCTCAGAAGGTGGTGATGGGAGCTAGCGTCATCGGATGGGGCCAACTGAACCAAAGCGGTCCAGGAGTGTATTTCTTGAACACTAAGGAAATAGTTACAGCAGAAGGGAAGGTAGACGAAACAAGAGGACCCCTTGAAAGAACATCAGCTCCTCTAATGAGAGATATATCCAGGCTCATTCAAGAAACAATAGAAGAAGTTGAAACAGGAGGAGATCCCTCCTTTTCAGTAAGAAGTGAAGGAGGATCGAAGATTGAAGGAAGAATTGCATTCTCTCTCCATTCAGAAGTGTCAACATTGAAAATGAGAATAGCACTGGAGCAAAAACTGGCTAAATACGAGTACATGGGAGAGAACTTGTTGACACTTGTCAAGAACACGTCAATAGACAGGATGCAGCCGGACTCTGCTATGATGGGGAAGATGGTGCTGGAAAGCCTGAGAACACACACTGTTTCATCTGAGCAGCTGAATGGGAGGATGATCACAGTACAGTCTCAAGGATTGGAAACCATAGCAATATCAAGTCCGTTCGATGTGG
ACCGGATGGCCGCGCGATTTTTTTGGTGGGCCTTACCATTAACACTTGTCGGCCAATCATATGACTCCCTCAAAGCTAAATAACGCTCCCGCACACTATAAGTACTTGCGCACTAAGTTTCAAATTCAAACATGTGGGATCCACTATTAAACGAATTCCCTGATACGGTTCACGGGTTTCGGTGTATGCTTTCTGTGAAATATTTGCAACTTTTGTCGCAGGATTATTCACCGGATACGCTTGGGTACGAGTTAATACGGGATTTAATTTGTATTTTACGCTCCCGTAGTTATGTCGAAGCGAGCTGCCGATATCGTCATTTCTACGCCCGCGTCGAAAGTACGCCGGCGTCTGAACTTCGGCAGCCCATACACCAGCCGTGCTGCTGCCCCCATTGTCCGCGTCACAAAACAACAGGCATGGACAAACAGGCCTATGAACAGGAAGCCCAGGATGTACAGGATGTACAGAAGTCCAGATGTTCCTAGAGGATGTGAAGGTCCATGTAAGGTTCAGTCGTTTGAGTCCAGACATGATATTCAGCATATAGGTAAAGTAATGTGTGTTAGTGATGTTACTCGTGGTACTGGGCTGACCCATAGAGTTGGTAAGAGATTTTGTGTCAAGTCTGTTTATGTGTTGGGTAAGATATGGATGGATGAGAACATTAAGACGAAGAATCACACGAATAGTGTGATGTTTTTCTTGGTTAGAGATCGTAGACCTGTTGATAAACCTCAAGATTTTGGAGAGGTATTTAATATGTTTGATAATGAGCCCAGTACGGCGACTGTGAAGAATGTTCATCGTGATAGGTATCAAGTTCTGCGCAAATGGTATGCAACTGTCACCGGTGGACAATACGCTTCAAAGGAACAGGCTTTGGTCAAGAAGTTTGTCAGAGTTAACAATTATGTTGTTTACAATCAACAGGAAGCAGGAAAATACGAGAATCATACGGAAAATGCGTTAATGCTTTATATGGCTTGTACTCACGCTA
ATTAAGGCTCAAGTACCGTACGATGAAACTCTATTCTTAACTAGTGAGTGAGCCAGTGAGCCAGGTTTATGTGGCATTTATATTGGTAGGTGGACCGTTAGGATCTTGACGCGTGGGGCACACTCACGGATTTTAATATTACCCGTGAGTGCTCTCTTGGCCCCACGCGAGCCCTTTAGGGCGAGCGAAAGTGCGCCGTAGTTTCCTTTAGTGGTTCATGAGTCATTATAGTGCTATATAAAGATGATGTGACATCCCAAAGTTGAAAATGTATCCCGCCAAATACCAAGTGGTCCCATCTGGTATAAATTACTCAGATACCCCTGTTGGTACTTTTGAGCAATATCAGCCGCAGAAAGCGGGTGAGTCATCGGAGCACTTCTTTTCGAAAGTTGTTGTTGCTTTGATTGTTATCCTTTTTGCTGTAGGTATCGTATACTTAGCGTATACGTTATTCTTGAAGGATTTGATCCTTCTTTTGAAAGCAAAGAAGCAGAAGACGACAACTGAGATAGGGTTTGGTAATACCCCTCTCAGAAGACCTGGTGAAGGAAACCCTAATGGCGGGCCGGTATAAGGGTTTGGTTTATTCCCGGAAAAGGGGACGTTATGGCAAGACCTATCAGGCTCTTGGCGTGAAATCACAAAGAGAATTGGAGCAGCTAGTTAACCAACCAGGCCGTCCTGTTTCTAACAGGCGTCCTGCTCTACAGGTCGCAGAGTATCTGTGGACGACGAATAAAACAGGAATGACGTTTTCTCCTGGTGGGTCTACTTTCCTCATCACTAATTTCCCTCAAGGGGCGAACGAGAACTGTAGGCACACCAACCGGACAATTACCTACAAGATGGCTGTGAAGACGTGGGTTGCTTTGGATGGCTCGATGTTCTCTAGGGTTTCAAAATTCCCAATCTATTTCTGGTTGGTGTATGATAAAAACCCTGGCGAGAGTAATCCATCGCCTTCCGCTATTTTTGATAGTCTATATCAAGATCAGCC
GATAAAACTCTCGAAGCAAACACATTCCCCCACGCGACCACCGTAAAACCAATGGACAAGTTCGCTGAGATCAGAAAGAGACTTAAACAGAAACACAATGAATGGCTTCAACAGACAGCAGCAGAGAGAATTGAGCAAGACGCAGGAATTAAGATGACGGCTCGTACAATTCAAGGACTGAGAATCACCAGGAACTCAAAGAACGACGAGTCAAGCCTCCACGTTGATTCCGCAACAGACTTGGAAATGGATGTTACTGGCGCGAGCAAATTTGAGTCGAAGAAAGAGACGTTTGACTATAGACCTAACACCAGCTCGAGTCGGATCGTTCTTACCCCAAAGTCAAATGATTGTAAAACGGAGAAGAAGTTGGTCAGCGGAGACGATGTCACGGAAATCAGTCGTCCAACATCAAGTAGCGCTGTCGAGATATCTGAGCTGCCAGAGGTATGTGTTAAAGTTGTGTTTTCTCAGCCATGTGATGTCAGTCGGTACCCATCGGACGCAACAAAAGTGAGAATAACAAAATGTGATCATGCCAATTGGAGAGGATGGCGATCGTTTTTGCACGCTTTAGGCATATGTAACCGCGAGATACAAGACAGTTTCTTAGAACAGGCGGCATCGGGTTGTTCTGCACATGTTAAGGATGTGGTTACTGCGTTTGATAGAGGTGAGAATTTGGAGCTACTGTGTGCAATGGCCGGCGTTAATGTATGCTTAGTCAATGTAAGTGATGAAGAGATTGAGCTAATCAAAATATCGCCCGAACCACTGACTTGTGTTGTACGTATCGATTTTGTTGGCTCTGAGATTAAATGTCTTCCTTGTCATGCAACCGACGCTGCCCTTGCATCTTTGTTTAAAACAGCTCTGCGCGTATATGACTATGGGCGTCGGATACCTTGGATGCACCTCTCAGAAACGGTAACATTTCTTTCTCTGGATAAGACGAGGACAAGAGTCAACGTGAGTAATCTGTGTTTTGATGATGGATGGC
GTGATTTAATTATAGAGAGATAGTGACTTTCACTTTTCTTTCTTTGCATTTCGCTGGACTCAAACTGTTCCATAATGGCTCCAGTTGTTTCCAGAGATCAATGTAAACCTAAAACACCAAAGCCCCACCGACCAGCCCCTCCCCACAGGTGCACTACCAGGTGCCCTGAGGATTGTGGGTGGTACGTGGGTCGCTGCTCCTGCCCCAACGTCTGCCAACGCGAGGGTTGGGACGACTTCTTCGTAGCTGACAAGGTGAAGCCTCCTAGCTACGTCGCCTCAAAGACCTCGGTCGCAGATGTTGTCGACTGGCTACTTGAAGAAGACCCTGCTACGGACGGCCCCTCGGAATTTGACCTCACGCAATTTTTCCAGGCTTACACGGACAAGTCCCACCAGATCCACCGTGACTATGCCCCGGACCAGCTTGCTCAGGCCCTTGACATGGCTTACATACTATCGGTGGACCCCCCGGACATCAAGCTCCCAGAGTATGAGGCAACTAGGTTCACCCATGACACCTCCTACAAGGGCAAACTGCCTAAGTGGCTGCGTGTGTATGGCATCAAGTCCCGAGAGCTAGCGAAGAAGGCTGTAACCAACATTCGGGGTGGAGCCCATTGGGCCAAGGGGCTGTTCAAGCAAATGTGGGACTCGTTGCCTGGTTGGAGTGAGGTGGAGGCGTACTTCAAAGCTTTCTTCGCTGGCATCATCACCGGTGTTGAGGACGCGCTGTCGAAGTCTCCGTCATCGGTGTGGACCTCACTCAAGCTCACGCCGTTGCTATACATATGGCGCAACATCAACGAGTGCTCTGATATTGCTGTGATACTAGGAGCCTTCTGGGCGACACTGGAACTTTACAACATCCCATCCAAAGTGTACGACCTGGTGTCAACTGCACTTGGCCCCATGGTTCAAGAGCTCGCCCGCAAGGTGATTAATGTGGTCAAGGGCGACGGCAGCGGCCCTAAGCAGGAGGGGGGCCGCCCGAGTTTCTC
AGCACGGGGGACTATTATTACCCCCCGTGCTCGGGACGGGACATGACGTCAGCAAGGATTATAATGGGCTTTTTATTAGCCCATTTATTGAATTGGGCCGGGTTTTGTCATTTTACAAAAGCCCGGTCCAGGATAAGTATAATGTCACGTGCCGAATTAAAAGGTTGCTTCGCCACGAAGAAACCTAATTTGAGGTTGCGTATTCAATACGCTACCGAATATCTATTAATATGTGAGTCTCTGCCGAAAAAAATCAGAGCGAAAGCGGAAGGCAGAAGCGATGGATTGGGCGGAATCACAATTCAAGACCTGTACTCATGGATGCGATTGGAAGAAGATATCATCGGATTCAGCCGATAATCGACAATATGTACCATGCGTCGATTCTGGAGCTGGAAGAAAGTCGCCTCGCAAGGTACTTCTTAGATCTATTGAAGCTGTGTTTAACGGAAGCTTCAGCGGAAATAATAGGAATGTTCGTGGATTTCTCTACGTATCGATCAGAGACGATGACGGAGAAATGCGTCCAGTACTCATAGTACCATTCGGAGGATATGGATATCATAATGATTTTTATTATTTCGAAGGGAAGGGGAAAGTTGAATGTGATATATCATCAGATTATGTTGCGCCAGGAATAGATTGGAGCAGAGACATGGAAGTTAGTATTAGTAACAGCAACAACTGTAATGAATTATGTGATCTGAAGTGTTATGTTGTTTGTTCGTTAAGAATCAAGGAATAAAAGTTGTGCTGTAATGTTAATTAATAAAACGTATATTTGGGAAATTGATAGTTGTATAAAACATACAACACACTATGAAATACAAGACGCTATGACAAATGTACGGGTATCTGAATGAGTTTTAGTATCGCTTAAGGGCCGCAGGCCCGTTAAAAATAATAATCGAATTATAAACGTTAGATAATAATCAGAGATAGGTGATCAGATAATATAAACATAAACGAAGTATATGCCGGTACAATAATAAAATAAGTA
CGATTTATGCCTTCCATAGCGAATTACGGTGCAACTAACAATTTTAGATAGTAGCCATGAACAAACATTATAGTAGCTCACTACGTATTGATCATTTTTATAATGACTTGCGTAGCATGAAGCGCATGCTTGTAGTTGTAACTATGTTACTTTRCAAGTTGGAGTTTACTATYTTGGATTATGAATATGTGCACTTAGTGTCTGTATTTATAGTCGTTTGTGGTTCAAGGTTTTGTGTTAGTAGTACACTTATGTATGAATGTAYCTTTAGTATGAATGTTATAGAATGACAATATCGAARGAAAAATYTTTATAAAATACAAAAATATTGTTTTTATTATTTCGATATGGTGTTTTATAGAGTAGATTGCCATGTGACCGCTCRTAGAAGTCCATTATGGTTTATCAATCGAAGTTGAATGTATTTATAAGRATATTATACTTAATTAGTAATATTAGTAGTCCGTAACTATTATCATCCTTTTTCAGTTTGATGTGATAATAGACCACTGCAGTATCGAGTAGAGTTTCGAATGCGTAGTGCAATAGTATAATYACTGTCACCGACCATCTATTGTAATGATAGATCTGTCGGAAACCATTATTTATGAAGTGACTAGCAATCATGGATTAAATTAGATGGTATTCTAGTTTAGAGGTGATTCGGCGCTGCGGTGCGACTGAAACTTCTAAATTAGCATGTCAGATTATATTATGAATGCGTTAGTAGTAATTTCTGCGATAGAGCTGGGACCCCTCAGTCTCTCAGGTATTGTACGAGGCGAAAGTGTGAAAGTTTTGTATGTGTTTTTATATGTACGACTGTATCGGGAATTCCTTTAGCAAGAATCCTTTTAATACAGTATAATTTGTGCTACGGTACGTTACGTTCGCAGGGCACCCGTTAATGTCTCATAGCCCAGACGATGGCGGATGGAAAGACATCATATTTTATTTTAATGCTGTCTTTATTGCTGATTTATTTTGCTGTTTTTATTTG
GAATAAAGTTCGCTTTTTCTTTAATCTTCCGTAACGTTACCAAAAGTAATGTCAATATCCGTCTCATCACAGCGTGTTGCAAGTGCAGCCCTGTATCAGAATGGATCTACGGACCAGATTGAAGAAATTAAAAAAATTAAAAGTTCCAGGTTATTAAACTCGGAAAAACATAGTGATGGGTTGTTTGATTACCATGTACCTGACTTTCTAAGGGATTATTTCGCTAAGAAAGGGGTACATACGAGTGTGCACTCATTTCAGGCACACCCTCACCCATGTTCAAAAATGATTGAAAATCACATTCTTTATAATATAGTTAGTCAATATGTAGATGACTCCACATTATTTGTTAGTTGTAAGGAATCAAAGCTCAGGACCTTGTTCATGAAAAGACCAAAATCCTTGAGCAATGTGACTCAATACAACAGGTTGGTCCACGCAAAGGATGTGCTAAGATACACAGACCCCGTAAGGGAGCTGGACATGGAGCATCTTGTCAAGCTATCTGAGCTATCCAAGAGAGCAAAGACGGCCTTTATACATGACGAGGTGCATTACTGGAGCCTCAAGGATTTCCAAAGTTTCCTAGGCCACCTGGGCGGAACTCAACGCTTATTGTACAGTGTGATTTACCCAGCCGAGCTACACATAGGTTTTGAACAGAGCCTGTTCCCGGAAGCTTATGAATTTGATTTGCTAGGAGAGTACATCACCTGGTACCCTGACGGGAAAGCTGACGGTTCCTACAAGCAACCAGTAAATCCTTGGCTACTAACAACCTCTAAAACTGTGGATGTGCACGGCCAAACTTGGACACTCACGAAAGTGCTAACCATGGGTGCACATCATCTCTTTTTGGCCACACGAGGGAGCACACTAACGGAAGAAGAGTATCATTACGATGATTTCACTGTCATTCTTCCGAAAAAACTTCTGCAAGGGCGAAGGAGGAACAAGATGCCGTACTTGCGCAGCCGATTTATCACCAGCGTGCTGCTGT
GTATTTTTTAAGTCTAAACAGTTTGTGACTAACTAGACGAAAAACATATCAACTTTCTTGCAGAGCTTTTAGTAATACGACCAGGTGTTGGTTGCTATTAAGAGCTGCATTAAAGTGTTTTCTTGTGTCTTTTGCGGGTGGGCTACAGGTGAGCAGTCCGTATAAAGGTATCTGAAAGCGACGGCGATCACAAAGGCGCGAGTGGAAATTCTTTTGTGTTAGCGGTTTGAAAATTTTATTCTCTTACTGTGTTTGTTGTTCTATAATTCTCGGAGATCTGGAATCAGAGGAGGTTTGTTTACCACCCTTGGAAATGGCTGAAAACAGAGGTGAGCGAAGAGCAGCCGTCGAGAATAGATATGACGCTTGGGACCATGAGCAGGCCATGAAGGCTGCCGTGAGGAAATTTATTTCTTACGATCAATTCTCAGCTCAGTTAAGAAACTGGCGCGAAGCTAGGTTAAACATAATTGAACATGCCACTAGCGTGTTGAGCCAGGTGTCTAATTTAGGTAGAACTCATTTCTACAGTAGAACCGAACGCTTTGGTGGAAGTTCACTTGTTGGTGATAAATTGTACGTATGTCTGAATGAAACCAGAATGAAAACCGCGTTGAATAATATAATTGTAGCGTTGCAGACAGTGAACGGCGAAGGGCGGGCAAGACGATTAGGTCCGAGAGAAGCTTCCGCGAACACCGGCGGGGAGGATAGCGCTCTGAATGTGGCACATCAACTCGCAGAGGTGGACGATTTATTAACTGATGAAAGTTTTTTGAGAGAAGCTGTTTTTACTCAGGACAAATATGAGCTCGTGAACGGGTTACGCTGGGCTGGTGCATAGCAATTAACCGCTCAGGCTTTTTGGTTTGACGTCAACGCCGCTATCGACGAAATTGATAATCGACTGCTAGCGGCGGCTGCGTTAAGACTATTGCCTGGGCAGGCAAATCACGTGGATGGTCTAGTGTCTATAAATTACGCACAATTAGATAGAGCA
GGTATAGCTTTTTTCTCTGTATAGTGCACTGGCATGCCAGAGCGCGATTTATAAAAACAAGGGAAGTGCTGAGCAATCGTTACATAACATGCATTCCAAATAAGGGAATGCGGAAATCCATACTTGGGACTTACATAACATGCATTCCATATAAGGAATACGGATATGCCCATGTTTGTATCCAAACAGGCGGTCTCCCAGACTCCGCCTATCGTCCCATATTACGTGCCGCTCCATAAAAGGGAGGCGTACGTGACCTTTTTACAGGATATTACGCCCTAGCAACAGGATGTCTACTCCAGCGCGAGATCCAAACACGGCGGGCACTGCGGTAAGTTCCCCCATTTAAATTCAAATGTTTGCGCGCGAAACGTAACAATGCCTAACGGAACGCCTACCCTAAACAGGCCCTTAGCCCGTTTAGCACTCCGAATCACGAGCTGCGCGCACCAGGGCCTGGAGAGGCTCATTCGCCTTTTACACCTACTGCTGCACCTGGGTCGCAGCCTGCTGGATCTCTTTCAGACCCTGAGGACGGCCCTGACCCAACCTTCAACTTCTATATTCAGGTATGTATGACCCATAGAACCCCCCTGTCCATACGTGTATGGGTATGCTTATGTACCTTTACAGGGACATCGGCGCCGTCCCTATGACCGTCAGAACCGCTTCGGGAAACTAGAAAGCGAGATTCGGGAAACCAAATCCCAATTGGAGACCCTGCGCCAGGAATTAAAGCATCTGCAGGCAGACGTAGATGATCTGAAGGAGACAGTGTATGCGGCAGGCACTAGCACGGCAAGCACTTCTGTCCCTCCTTCACAGCCTAACTCGCCTACCCCTACTGCTACCACCCCTGAGGCTTCTCCTGCTGCTCCTACTACCGAGTCCACCGAGACAACCGGCCCTAGCGTCGCGACTAACGCAACCGAACCGTCCGAATCGCGGCCGGCTCGCTAAGTAGCTGCACTAAGGTATGGGAGCTATCATTTCGGCTATA
TTAAAAGCAATTGCATCGATTACAGAATTCATTCTTCAAATCTTTCTCTTCAAAGCTCTCTTGATTTCCCTCTCTTTCAAGCATCAAGCTCTCAGCATTCAAGATCAACCAACTTTAGGGACTACGTCTCTCTAAGTGCTAACCCGGAAAAAGGGCGTGTGATTAAAAGCGCACCAATAGGCACCTCGTGTTGAGTTATTAGTTTCATTTCCGCAAGCAATCTATCTCTCTCGATTCTCTTTTCTTTTAAAATCAATCCAATCTCTTTCTATTTCAGAATGTCTTCATCCAACTCGCAAAACTCTGTGAACATGGTTGACGGGGTCGACCTAAATGATCCCACCGCTGTTGCTATAGCGGCTGCTAGTGGAACATGGGGAGAACTGGATAGAGCATCCACCTGCATGTACAACTTCTTTGACGTGTCAGACGTTGAACGCAATCCTGGAGAGAGTTCCAAGCAATTGGTCTCCAGGATCAAAAAGAGGGCTGGCGCTCTCCTTGGAGTTTCTCGGGCTTTTAAGGACACTGAACAAGTTCTTAGTGCTGAACGCTGTGCTTTTAAAAGCTTCAGCGATGATGAGGAAATAATGGCCACCACTTTTGAGCCATTAAAAGATAGGGCTGAGATTACTCCTACCGCAGCCAGCAAACTAGACAAAACCCTTGAGGCACACAGAGCCAAATTTAACTACATGGCTATAGACAGTATAAGGGTTGCTGTCACTTCCTTGATGCACCAAGGAGATTCTCGCGAATGCATCATGTATCTTTGTGACCGCCGGTTCAAGGACCCTCTTCTTGGGGCTATTGCTCTTATAGGCTTTACTCTTCCTGGCATGCAGACTCATGTCTACAAGACTGGAAGGATGATGGCCTTCTCTAGGAAGGAAGCTATAGCTGCAGACAGACTGCAGCTTTATTTGTATGTCAAGGGTGCTAAATTGGAGCGCACTCAAAACACTCCAATAACTGTCAATGTTAGAACCTCGCTGATTTT
CATGAAAAACTACATAGTAAAGGATAGATATGCTTTAGATAATGGCTTTATTCTTGATTTTTAATGATTTGTTGTATTTTTGTTGTAAGAAAATTATAACTCCATTAGTAGCTCAATTATTTTATCCTTATCTTTATTTTCTAGCTCTTTTATAATATGGATATAGGTTTGCTGTGTGATAGCCACACTTGCGTGTCCTAGGCGTTTTGAAACAGTCATGATATCAACTCCATGATAGAGGAGAACAGAAGCATGAGTATGCCTTAAACCGTGTACAGTAAGTGGAGTAGAAATATTTAGTTTTTTCAATGCATGATCTAATGTATTTTGCAAAGCTGAGAGAGTTATTATTTTTCTATAAGGATGATAACAAACAAAGTCATGTATCGGTTTTATACCCAAACTTTCAAATAATGTTTTTTGCTGTTCTCTAAAATCTTTTAGCAATTGCATACTTTCATCATCTATAACAATATCTCTTATTCCAGCATCTGTTTTGGGCTTTTTGAAACCACCTACTTTATTTCTGTAATTCCAAGTTCTGCGACACTTGATAGTGTTATTATTAAAATCAATATCATCCCAGACTAAGCCAAAAGCTTCACTGGCTCTCATGCCAGTAATTGAAATTATAAACAGCATAGTGGGAGATGAATAGTTTGGATTAAGCCTATTTCTGAAATAATCAACTAATTGCTTGTATTCATCAAAATTTACAAACTTGTCTTGCTCGGCTTTATCATTTCCATTACCTTTAACTACTGCACGAGTGGTAAAATCTTTTTGCAGTCGTCCCTCTTCAATGAGTGGTTGAATAGATGCTCTAACTCTAGTATGAAACCCTTTTGTAGATGCTTTGGCGTGTGTTTCAGCAAATTTATTTAGCGCTCTTTGATAAGAAGATGCTGTTATTTCGGAAATTAAAACATTTGGCATATAGGTTTTTAAATATTTTAACGTTTGCTCATAACCTTTATAAGTCATTTCATCAATTGCATTT
AAAATAAAACAACCCAACACAACTCAAGAAAATTCATACAAACAAACAAATTCGTATTTTCAAGCAATTCACTTTCAAGCAATTACAACATTTTCAATCACAAATGGCAACTCTAGACAACTGCACTCAAGTACACCACATGTTCGCTTACAATCGCGAACACGGAACAAACTACACGAGGAACCATTTTAGAAGGTACTTAGCAGCCCAGCGAATAGGCTTCTATTATGATTGGGACGATGATGTCTATGAATGTCCAACGTGTGAAGCTATATACCATTCTTTGGACGAAATAAAGAACTGGCATGAGTGCGACCCACCAGCATTCGACCTTAACGACTTCATAACTGATGCTAGGTTGAAATCAGCACCAGTTCCAGATCTCGGACCGGTGATCGTCGAAACCCCAAAAGTGGAGGAAAAACAAGAGCTTAACTTCTTCGCTGCAACCCCGGCACCTGAAGTGTTACAGTGGAAATGTAGAGGGTTGCAATTCGGTTCATTTACTGAACTTGAAACATCTGAGCCAGTTGTTTCGGCACCAAAGCCTAATTGTGAAGAGCCGGCTAGGACCATCGCAAAGCCAGAGGAGCCAGTCGAACAAGAGACCTGTGGAGACGGAAAAAGACTCCTTCAGGCGCAGATGGAAGTCGACAAAGCTGAACAAGATCTTGCATTCGCTTACCTAAGCGCTAGCCTAAAACCTAGGCTGGAGGGCAGAACTACTGCAACTATCGCAAGACGCAGGGATGGATGTTTGGTTTATAAAACCAAACCAAGCTGGTCGCAGAGGAAGGGAACAAAGAAGATCCTTAAGGTTGACACCCTAGCTTGCAAAAACCCATACATTCCAGCGGTTGTTGACAAGATTTCAATCGCAGGAGGCTCATCAGCTAGTGTGATGCACGAACAACAGAAACCTAAAATTCTGCACACTACACCATCAAGAAAAGTGGCCACGCATTATAAACGAACGGTGATGAACCAACAGACACTCACG
ACCGGATGGCCGCCCGAAATTTCGTGGTGGTCCCCCCCTGTCGGCCAATGAGATTTGTGCCTTGAATGCTATATAAGTGGATGTTGACATCACCTTTTGTCTTTATATACGTCAGCCCTAATTTTAAAGGGTAAAGATGTGGGATCCTTTACTTAACGATTTCCCTGAAACCGTTCACGGTTTTCGTTGTATGCTAGCGGTTAAATATCTTCTACTTGTTGAGGCTACATACTCTCCGGATACGGTAGGTTACGATTTGCTTCGTGATCTCATAGGTGTGATTCGTGCGAAGAGCTATGTCGAAGCGTCCTGCAGATATAGGGATTTTCACTCCCGTCTCCAAGGTACGGCGCCGTCTGAACTTCGACAGCCCGTATGCCAACCGTGCGAGTGTCCCCATTGCCCTCGCCACAAACAAAAGGAGATCATGGGCTCAAAGGCCCATGTATCGGAAGCCCAGGATGTACAGAATGTATAGAAGTCCTGATGTGCCTAAGGGGTGTGAAGGTCCATGTAAGGTCCAGTCGTATGAGAAGAAAAATGATGTTGGTCATTCTGGTACTTTGCTCTGTGTCTCTGATATCACCCGTGGTAATGGGCTTACTCATCGTGTTGGGAAGAGATTTTGTATAAAATCTGTTTATATTATTGGTAAAATATGGATGGATGAAAATATTAAGACCAAGAATCACACTAACAACGTGTTGTTTTGGTTAGTTAGAGATAGACGTTCTGGTTCAACGCCTTATGGATTTCAAGAGGCATTCAATATGTTTGAGAATGAACCCAGTACTGCCACTGTTAAACAAGAATTAAGAGATCGCTTGCAGGTTCTACATAGGTTCAGTGCAACTGTAACTGGTGGACAGTATGCGTCTAAGGAACAAGCAATCATCAAGAGGTTCTGGAAGCTGAATCATCATGTCACTTACAATCATCAAGAGCAGGCTAAATATGAGAATCATACTGAAAATGCTTTGTTATTGTATATGGCTTGTAC
TTAAATTATAAAATCTCAACACAACTTATGCAAAGACAAAACAAACCAACTATAATCAAGCAATTTACTAAGCAAAACACCAATAGCAACATGACTAAAGCAACATTTTTCGTTAGAAACGTCAACTATGGGAATGCCAGAGCATCGGCATTGAGCGAGGAAGATAAGATCGCGCAGCGGCGTGAAATACTTGGCAACATACTTGATCGGTTGCAGACTAATAATCAGGCTCCATCATATGTTTTTGGGGCAACTGGTTACGGGAAAGTCCAAAATAGCAAAGCGTTATGTGCAAAGCGCATGGGAGCCCGGTATAACTGGGACGATGATGTATATGAATGCACTACCTGTAGTGGTGCATTTCAGACAAAACTGGACTTTAAGGAACATGACTGCGATGAGGAGAATGAAGACATTGACATGACTCCTGAAAATTTCTCTCTCAAAGCAGAGGAGTTTCCCAATCTGCAAGCAGACATCATTAGTGAGCCGAAGAATGAAGATGCCGTTGTCTTCTTTGGAAGCTTTGAAACACCTGTGCCACTTGTGAGTGCAACCAAACTTAACGAAGCACCTATTATACATGAGTGTCAACAGGAGCTTATTAACGTGTCAAACGATAAACTAGAGCAAGGCGAAGTTAGCGTATCAAAAAGCATAGAGGAAACCCATGTCGCGGAACACAAGAAACCAGATCCGTCTTTGGTCAGCCTACAGAGCAGGCAACGTACTAAGCATGCATCGAAAAAGATGAGTGGAAACAGCTTTCCCGAGTTGATCCAACATCTTACCCGGATAGTGCATGATAGACAGCTCGATGTTCATTTCGTAGGTAAGAGGAGATTGGACGGTCGCTGTGTGCGAAACAATGGGAAGTCTTACTTACAGCTACAGACTAAACACACTCTAGGTCTTAAGAGAAAAGTGGATTGCCACATCCCAAAGGGCCTGGAGCACATAATACACGCAATTGCAAAGGGTAGTGGCTACAAAGCACGTA
GCCGGCAGACATATTGGATTCCAAGATGGCGTCTGTACAACCACGTCACATATAAAATAATAAATATTCACAAGGAGGAGTGGTTATATGATGTAATCCATAACCACTCCCAGGAAATGACGTATGATAGCCAATCAGAATTGAGTATTAAACCTATATAAGCTGCTGCACTTCCTGATTCAATCAGACTGCATCCGGTCTCCGGCGAGTGAACATCTCTGGAAAAAGCTCCACGCTTGTGGTGAGTCTACTATGGCTTTCAATCCTCCTGTGATTAGAGCTTTTTCTCAACCTGCTTTTACTTATGTCTTCAAATTTCCATATCCACAATGGAAAGAAAAAGAATGGCTGCTTCATGCACTTTTAGCTCATGGAACTGAACAATCTATGATACAATTAAGAAACTGCGCTCCTCATCCGGATGAAGACATAATCCGTGATGACTTGCTTATTTCTTTAGAAGATCGCCATTTTGGGGCTGTTCTCTGCAAGGCTGTTTACATGGCAACAACTACTCTCATGTCACACAAACAAAGGAATATGTTTCCTCGTTGTGACATCATAGTTCAGTCTGAGCTAGGAGAGAAAAACTTACACTGCCATATTATAGTTGGGGGAGAAGGACTAAGCAAGAGGAATGCTAAATCATCCTGTGCTCAGTTCTATGGTTTAATACTAGCTGAGATAATTCAACGCTGCAAATCTCTTCTGGCTACACGTCCTTTTGAACCTGAGGAGGCTGACATATTTCACACTCTAAAAAAGGCTGAGCGAGAGGCATGGGGTGGAGTTACTGGCGGCAACATGCAGATCCTTCAATATAGAGATCGCAGAGGAGACCTTCATGCACAAACAGTGGATCCTCTTCGCTTCTTCAAAAACTACCTTTTACCTAAAAATAGATGTATTTCATCTTACAGCAAACCTGATGTTTGTACTTCTCCTGACAACTGGTTCATTTTAGCTGAAAAAACTTACTCTCACACTCTTATTAACGGGC
ATGAAAATTTTTGTGGAGTTTTTATATAAACGCATTCCACAATATTTCAGATCAAGAGTTTAAGAAACTCAAAATTGTTACAATCAATCCGTTAAGAGCGGAATCAAAATCAAACCGTTAAGAGCGGTATCAAGTGAAGAGTTTAAGAAACTCATTGTCCTACTCTGCAATTTATTTACGCCGTATTTGTTTAGTTAATATTTTGTTGTTTTAGGGCTTCTGCCACTATGTGGCAAATTTCTGAGGGTTCCCAGTGCTGCTGCACTGGGAAAACCTGGTCCAATGCCGAGGCTAAGGAAGCCCGGTATGTCTGCAACTGTATTCTCAGTTGCAGGCTTGTTAAGGTTGAGGTAGTACCTCAACTTCCGAAGAGCAGGATAGCGCCTGCTCAAGACAAAGCAGAGAGGATAACACCTCTTTGCAATTCAAATGGTGGGGCAGCGCCCACCATCCCGAAATCCAAAAGGGCCTTTGAGCCCCGCACACCTTTGATCAAGCAAAGGTGTGATGTTGTCGTCAGGGTTGGCCCACCGGCTGATCTTGACTTGGTATACCCTGCTCTTGTGCAGGAAGAGGTGGCAATCCCACCTACTGAAAAGGTTCTGCAGCCTACCTTAAAGGCTGAAGTGAGGGTGCCCATTTTTTGTGCACCCAAACGGATGGTGGCTTTTCCCAAGCCACCTACTAAAATTGCATCCAAGAGGGATGCTCTACAGTTCCCTGCTGGGGCTGTAGCTTTTAATGGCATCAATTTTATCGATGCCAAGGGAAAAGTCGTCCTATCTGAGGGCGCAAAGAGGATTCTCAAGGGAATCCGCGTTGCTAAACAGCAACGTCAAAGAACCGCGCGCAGATCTGCTGCGTGCAAAAAGGTTCGTAAAGCCAGAGATCTGGCTTTATTCAAGCGCTTGTCTGAAGAGTGCACCTTCCAGGATCTGCCTGGGGGTTTTGCCGGTGAAATTCCGGCCGGTCATGCCTGCTACCGAAAGGTAGCAGCTCC
TTGAAAGGGGGCCCGGGGGATCTCCCCCGCGGTAACTGGTCACAGTTGCCGCGGACGGAGATCATCCCCCGGTTACCCCCTTTCGACGCGGGTACTGCGATAGTGCCACCCCAGTCCTTCCTACTCCCGACTCCCGACCCCAACCCAGGTTCCTTGGAACAGGAACACCAATTTATTCATCCCTTGGATGCTGACTAATCAGAGGAACGTCAGCATTTTCCGGCCCAGGCTAAGAGAAGTAGATAAGTTAGAATCTAAATTATTTATCATCCCCTTGACGAATTCGCGTTGGAAAAGCACCTCTCACTTGCCGCTCTTCACACCCATCATTCTAATTCGGCCCCTGTGTTGAGCCCCTTGTTGAAGTGTTTCCCTCCATCGCGACGTGGTTGGAGATCTAAGTTAACCGACTCCGACGAAACTACCATCATGCCTCCCCGATTATGTGATGCTTTCTGCCCTGCTGGGTGGAGCATCCTCGGGTTGAGAAATCTTTCTTCCTTTTACCTTGGACTCCGGTCCCCCGGTCTAAGCCGCTTGGAATAAGACAGGGTTATCTTCACTCCTCTTCTTTTCTACTTCACAGTGTTCTATGCTGTGAAAGGGTATGTGTCGCCCCTTCCTTCTTCGGAGAACACGCGTGGCGGTTTTTTCCGTCTCTCGACAAGCGCGTGTGCGACATGCAGAGTCTCGCGAAGAAAGCAGTTCTCGGTCTAGCTTTAGTGCCCACAAGAAAACAGCTGTAGCGACCACACAAAGGCAGCGGAACCCCCCTCCTGGTAACAGGAGCCTCTGCGGCCAAAAGCCACGTGGATAAGATCCACCTTTGTGTGCGGTGCAACCCCAGCACCCTGTTTTCTTGGTGACACTCTAGTGAACCCCTGAATGGCGATCTTAAGCGCCTCTGTAGGGAAGCCAGGAATGTCCAGGAGGTACCCCTTCCGCTCGGAAGGGATCTGACCTGGAGACACATCACATGTGCTTTACACCTGTGCTTGTG
GATAAATCTCCCAGGACCAAGCATGAATACCAAGGGCTTCGCGCAGAAGATCCAGAGAACCTTCCACTTGATTCACCAGAGTCACTACACACCTCCACCAAACAAAATATCTACCCATGTTGAAATTTTCTCAGAACTGCTAACATACGTTGACTATGAATGGCAGAGGGCAGCGATCGGCGCTTCACGATGGGTTGAGTTAGCTGCTGAGGAAAACGAAATACACATCCCTTTTAATACCAAGGACGAGCGACAGGTCAACTTCTTAATCGCCATTATCCATGTTGCTATTTCGTTGTATTCGAACTCAGGAGTAGAGCCTTTCGCTGATTGTGATCTAGAGAAAATTTTGAATGGCGACTATGAGAGTAGTAAGTTCGATTGGAATGTGGTGTTCGACATTGTTTTGCCAAATGATGTAAGATTGAAAGAAAAGACGCTTAAAGCAGCGGTGGTTGAGGAAGAACGTGTTGAACCTCGTCCAAAACGTAGAGAGATAACGCTTGGAGGACAGAGGCCTTTGCAGACTAGGGATGTGCGTTCGGATTCTGATTTGATTGTTTTGAGCAAACTTGAGGCGTATGATGATGTTGTTGAAAGACCAAGGCAGAATAACACCGACATTATCATCCATCGACTTGGTTTAGCCAAGATGAATCCTGCGAGTAATTCAATCCTACCGGCCAAAATCTCGCGAATCATCACTGAACAAGTATTTGGAGCTGGAGTGAACGTCGATTACATTGCCAGACCAACTGAAGGATTTATATCTCTGTCGACCGCCACCTACACGGTAGCTTCTTACTTTGAACGGGGCATCGCCAATTATGACATCAATGCCGTCTTGGACAACATCATTGATAAGACCGATCAACTGAATACAACCGATACCGTCGTTGAGCTACCATCCATTCCGCCAGAGGACTCGTCAATTGAAGTGGCGACGCCGTCGCACGAGACGTTCTTTGATATCAACACCATGATATACATCATAATGTGC
TAACAATCATATATGTAAAAAGTAGGTTGGCACCGAAAACGGTCGGACCGACCTGGGTACATATATAAAGAAACCGTAGGGTCAGCAAAGCACACTCATCTATGGGACCGTGCAATCCAACTAATATTTTCCTGCTCTGCAAGGACTACGAGGTGGACTTTGAGGATTTAAGGCTGACATGTGTATTTTGCAAAAATGAATTAACAACAGAAGAATTGCTGGCGTTTGCACTAAAGGAGCTAAGCATTGTGTGGAGACATAACTGGCCATTTGGAGTATGCGCACCATGCTTGGCACGTGAAGTAAAAGTGAGGGAGCTGCGACATTGGGACCATTCCTGTTACGGACCCACTGTGGAACAGACAACAGGACGGTCATTAGCTGAACTATATATACGGTGCCATGCATGCAGCAAACCGTTAAGTATACAGGAAAAGGAGCATCAGGTACAGGCATACATCCACTTCCACTATATAGCTGGACAGTGGACGGGAAGGTGTTGCCAGTGTAGAGGGCCATGCACGGCCAGGTGGCAACCATAAAGGACATAGTCCTTGAAGAGCGTCCTGAGGTGGTTGACCTACATTGCAATGAGCAGTTATTAGACAGCTCAGAGTCAGAGGAGGAGGATAGTGTGCGTGAGCAACTTGTTGAACAAGCACAGCAGGCCTACAGGGTGGTTACTACCTGTGGCATTTGTAAGTGTCCAGTTAGGCTGGTGGTGCAGTGCGGAGACGCAGACCTGAAGGTGCTACATGAACTACTGCTGGGCGACTTGTCCATAGTGTGTCCTGGCTGCGCATAAGGGACATGGCTGACAGTGAAGGTACAGAAAGCGGGGATGGGACCGAGGCCGCGGAACGCGCAGGGGGGTGGTTTCTGGTAGAAGCCGTGGTAGACCGCACCACAGGATACCAGGTGTCCAGTGATGAGGAGGACAATAGCATTGACACAGGGGAAGACCTAGTAGACTTCATAGATACAAGGCGCCCCGGGGATG
TTAAAAAACACCTATGTCTATACACGTCTAATATGTCAATGAAAGAAATACGAAACGAAATTATAAAATATGCTATTACACTGGGCGGAAAAACTAAAAGACAAGATAAAACTGAGAATGAAATTATTGATGATGAGATCCGTGAATGGTTTGAAGAGAATAGAGAGTTAAATAAAATAGCTGAAAGGATATTTAATTTAGAACAATTGCAACAATCCCTTTCACAAATAGAAAAGAATTTATTTACTAAGTTCGAATTGCCATTTTACAATGATTTTACTCTTTCTAATTTGATAGATTACATCGATGTCCTTGATGAGGATCTTACCTTTGAATACGGTCAATTAGTGATAGATTATCAACTGTTTGAGTTTCTTCCTGATATTAGTGAATTATCTATGGGATACTGGCAAATTGAACATATGTTGATATGGCGAACTTCAGAAGATATACACGTGCATATCCGTATCATTCTCATATTCAAAATTGACTCTATTGACGATGAAGGTAATAGACATGTGAGCGTAAGCGAATTGCAGATAATAAGCAAAGGAGCTAAAGAAGAGAAGTCCATGACTATAAAAACTGATAGGCCTGACGATCATTTAAGGATATTAATTCAGAAGGGTGCTCACAACGAATGGGGATTAATACTTGCGCATCGAGATAATATAGACGGATTGCTAATAGACGTTAATCTCGCCACACAACTCATTACAGCAGGACTGAGTGTTGATGTCATATTATACCGAGATACATTTAAACAAGCTCAAGACTTGCAAATTGATGAAATTCTATTTTATAATAGTGATGAAGTATCTTTGAATAAGCAACACGATGTTGAAAAAAGAATGATTACTGAATTCACTTATAATAATAGAGCTGAGATGAGTATTAATAAATTATCTATTACCACGAATCTACCCTCACGTAATGAAAATATATTGTTAAGATTGGTGCTAAAGGATATAAGGGTAGCATATGTCATACCAAAAACCAC
AGTCTTTCAACACATAACCGATGAAACCAATAACTATTCAGGAAGTGCGTGACTCAGTAAACAAGTTTGAAATTGATTTAAAAAGAATTTACAATGATAGGATTAAAAAGTTACAGACTAAGACCAAACCAACCAAGCATAGTGAACATTCTAATAAGACTTCTAATAAAGACAAGGATGAATTTGATGCCCAAGCGCAAATTAAGCGATTACAAAACGAACTTCAATCTCGAGAATGTGAAATACGGATATTACGTGCTAGATTGCCAACCGTTATTTCTGCACTAGTACAAATTGATGAGTATCGTGATATAATTTCTCAAAATTTATATTATTCCCCTTCACATTTAAGCTTGTTCAATGGAATTGCTTATACTTCGCATTACGCTGGAATATTCCTACCCTTGCTGCCTAAATTTTTCGATCAAGCAAAACTGGATCATTATAAACAAGTATTCAATAAGTTACTATCACCACCTAAAATAGATCAAGCATATTTAGATGATAATTTTGTTTGGCTCGAAAATTTACAGGTTTTTTCAGAAGGTAAAGTTAGATACATACCTAACATATCGTATAGATCATTGTGTAAGGTAATCGATGAAACCGAATTAATTATTAAAGCTACCGCGAGCACAGATACTAATAATAATGATTATAATTTTAGAAGAATCAAGAGAATTAACGATAATGGTAAAATGCTCAAATCATTATTTAAAAAGAACGCGGGTCAGCAGCGATTTGGCACTATTCAGAAAAATACACTTTCAATGTTTTATGTTAAACAAAGACTATGTGAATCCGAATATTATGTAAATCTACCGGATGATGATGAGGTAAACTGTCCGAAAAGTCTCATTAAGAAAACTGCCAATAACTTCGAATCATATCTGGCTTTAATGGCTATAGTTAGACACTACAATGGTTTGCCATTTTATGGAAAACGAATGTCAGAAACATCTAGTGAGGATATTCTGGTTAAAAAGGATGAAGATTGTAG
CACAAAGGACTCCCGGCTGCGAATCCCCCAAAAAATCAAAAAGAAAAGTTTTAGCTGGTTCAATCTGATTTAATCTATTTTAATCTAGTACAATCTTGCTAAATCTTAAATCATAGGGCTATATGCTCATATTTTGGCTCGTATGAGCGTGTTTATATCATTGCGATATAATTCAAGTCTAATTAACTTAACGCTCACAGGAACGAAAATATAGGCTTTAAACGATATAACCACATTTAAAAGAAAGGACAATATGCAAACACAAAACGGTGGCAGGCCCACGATTTTACCTAAGATGTATGAAGAACCGCTTTTTAGTCAAATCATTGATAAAATTGAATCAGGTTGCAATGACAGAGAAATCTACACCAGTTTGCATTGTTCGGCTAAAACTTTTAGAAAGTGGCGAGATGACAATATAAAGGCGTATGACGAAGCTAAAGGTATCGCTAGGGGAAATCTATTAGAACTAGCTGAAAGTGCCTTGGCGAGCAAACTGACGGTCAGAACGCTAAAGGAAACAGAAACAATCTATGACGCTGACGGAAACGTTGAAAAAGTAAAGGTTAAAGAAAAAGAACTGGATAAAGATAGCTTAGTAGCGATGATGGTTGCTAAGGCTGGTAACCCTGAACTTTATAACCCTACTGAATGGCGGAGATTGCAACAGGAAGAATCAAGCGCTCATGACCTTAAAGCTAAGATTGAAGAACTTGATGACTATAAACTAAGTAAATACGAAACTCCAAAAATTGAAGTGCCGAAAGGGTTTGAATAGATGTATTACATGAATCAAATGCTGGCTTATAATAAAGAACATGGCATAGAGCTAAATAAATATATGCGCAAAACTATTCAAAAGCAAATTAGAATTCATAAAAAATATATTTATCGCTATGACCGTGTAACTCAAGCTATCGAGTGGATAGAAGACAACTTTTATCTAACTACTGGTAATTTGATGAAAATAAAGCTACACCCTACGCAAAAATATTGGTAT
ATCGCGATTTCTATTTTGTGACGGTTCGTGTCACGTGACCGAGAAAGGCGGTGTTCCGTGACGCGCTCATGTGTTGTCTGCGGCACGCCGTTCGAGGCAAAGAGACCGCAGGCCAGGTTCTGCGGCGCGACCTGCAGAAAGCGGCATTCACGCGGGGCAAGCGCCTCGGCGTCGACACCCCAGCAGCCGCCGGTTCCGATGACTGGGGCCCCGGAGGTCACGGATCCCACTCCGAGCGCCGCGATGCCGCCGCTGCTGCCCGCGGCGGGGCTGGTCGCGACGGTGGTCAAGGAGCTGACCGCGGCCGGGCGCATGGAGACGGTTCTCGGCCAGCAGGCGCTGCGGTTGGCGATGCGGCTGGAGACCTCGACAGTCGACACCGGTGCGGGCCTGGCGTCGCTGTCGAAAGAGCTGCGGGCGGTGATGGCGCAGGCGGTGGCTGGCGCGGCGGTCGAGGCGGATCCGGTGGACGAGTTGAAGGCCAGGCGTGACGCGAAGCGTGCCTCCGCTGGTTGAGCCTGCGTACGCCAATTTCCCGGCGTACAGCGAGACCTACGGCCCCGAGGTGGCCGACCTGTGCGACTTGGCGGGGTTCCCGCCGGATCCCGAGCAGGAACTCGGCCTGAACGCGCTGTTCGGCATCGACTCGAATGGCCGGTCGACGGCGTTCGAGTTCGTGGTCATCGCGGCGCGGCAGAACCTCAAGACGGGTTTCGAGAAGCAGGCGGCCCTCGGTTGGTTGTTCATCACCGAGCAGCGGCTCATTTCCTGGTCGGCGCACGAGATGACGCCGACACGCGAGGCATTCAACGACCTCGTGAACCTGATCGAGAGCACCCCGTCTCTGGCCAAGCGGCTGGAGGACGGCCCCACCAATGGCGTGTTCCGTGGCGCGGGCACCGAGGCCATCGCATTGAAGCCGTCGAAGGCGTGCCCGGATGGCCAGCGCGTGATCTTCAAGGCGCGCACCAACAGTGGTGGCCGTGGCTTGACCGGCAAC
GTTAACTACCATCATTCATTATTCTAGTTACAACAAGAACCTAGGAGTTATATGCCAGAAGTAAGCCTATAAAATACACAGGTAAGACTCTGCACAGGACCAGATGGCGACACCAATCCGGACCGTCAGACAGCTTTCCGAAAGCCTCTGTATCCCATATATTGATGTTTTATTGCCTTGTAATTTTTGTAATTATTTTTTGTCTAATGCTGAGAAGCTGCTTTTTGATCATTTTGATTTGCATCTTGTCTGGAGAGACAATTTGGTGTTTGGATGCTGTCAAGGGTGTGCTAGAACTGTTAGCCTATTGGAGTTTGTTTTATATTATCAGGAGTCTTATGAGGTACCGGAAATAGAAGAAATTTTGGACAGACCTTTATTGCAAATTGAACTCCGTTGTGTTACATGCATAAAAAAACTGAGTGTTGCTGAAAAATTGGAGGTTGTGTCAAACGGAGAAAGAGTGCATAGAGTTAGAAACAGACTTAAAGCAAAGTGTAGTTTGTGTCGCTTGTATGCTATATAACAATGGTGGGCGAAATGCCAGCACTAAAGGACCTGGTTCTTCAACTTGAACCAAGCGTCCTAGATTTAGATCTTTATTGTTACGAGGAGGTGCCTCCTGATGACATAGAGGAGGAGTTAGTGTCGCCTCAGCAACCTTATGCTGTCGTTGCTTCCTGTGCCTATTGCGAGAAACTGGTTCGATTGACCGTCCTCGCGGATCACAGCGCCATTAGACAGCTGGAGGAACTCCTTCTGCGATCTTTGAACATCGTGTGCCCACTGTGCACCCTACAGCGACAGTAAAATGGCAGATAATAAAGGTACTGAAAACGATTGGTTTTTGGTGGAGGCGACAGATTGTGAGGAAACGTTAGAGGAAACCTCACTTGGTGACCTAGATAATGTTTCTTGTGTTAGCGACTTATCTGATTTATTAGACGAGGCGCCGCAAAGCCAGGGGAATTCCCTGGAATTGTTCCACAAGCAAGAATCG
AATTTAAATCTAATTATAAAAAAGCCAATTAAACCTGTAAATGGATACTTTTTTCATTCAATCTTTTAAGTCTAATTGAAGCCAATTTAAATCTAATTATAAAAGCCAATTAAACCTGTAAATGGATACTTTTTTCATTCAATCTTTTAAGTCTAATTATTAGTGCTGATTTCACTAGCGAAATATCGTTGTCAGAAACGAGGTCTCGAAGCAATACCAACACCTTCATAGAAGAACAAGTTGGAGATGATTCTCCACCCCAATATTCTGCTGCTCTTGCTAAAATTCCAATCACTGCACATGATTCCCTAATGTGATTTTCTTTTTTTAACATGGAATTAATCATAATTTTTGATTGTTCAAATCCAATTTTAGAATCCAAAAACATGTTTTTGACAAAAGCTGTTAGATCATTTCCAAATACAAGTGAGGCATCCTTTTTGAAAGATTCAAAAACTAAGAACACATTTCCAGCAACCTCCCTAGATGAAAATGCCAGTGATGACCAAAACAAATAATCAGAGATGGCTGTTGTGATATCATCATCATCTGAAAAGTTGTTTCGGTAGACATAGTTGCTGGAAGACATCTTGTAAAATGAACGGGAAAAAAGTCTCTTTTAACCCGAACTTGTTATTTCTTGTGCTTATTTTTCAAAATTATTTAACCATATAGATATTTTTCAACTAATCTTTTTCTATGTGGTTACTTATTGTGTTTTAATTACAGTAGTATTCGTAGTGTTTTTTAAATGGATTAGGAATTTTTAATAAACCAAAAAAACTCCATTGTCATTTATAATATTTATATTGCTTGTATCTTTTTTATCAAATACAGTTATGGTAGATCATTATATATTTCTTTACTTTCTAGGTTTGTGATTAGTGTTGTTTACATTGCTTTTGGATTTTTTTTATCCTTATCCAAGACATAATCTAACGGATTTATGTTTCCAAACAAGGAGATGAGAGCTTTTTGAATTGGAAACATTAATTGAATA
CATCATCAATAATATACCTTATTTTTTTTGTGTGAGTTAATATGCAAATAAGGCGTGAAAATTTGGGGATGGGGCGCGCTGATTGGCTGTGACAGCGGCGTTCGTTAGGGGCGGGGCAGGTGACGTTTTGATGACGCGACTATGAGGAGGAGTTAGTTTGCAAGTTCTGGTGGGGAAAAGTGACGTCAAACGAGGTGTGGTTTAAACACGGAAATACTCAATTTTCCCACGCTGTCTAACAGGAAATGAGGTGTTTTTGGGCGGATGCAAGTGAAAACGGACCATTTTCGCGCGAAAACTGAATGAGGAAGTGAAATCTGAGTAATTTAGTGTTTATGACAGGGAGGAGTATTTGCCGAGGGCCGAGTAGACTTTGACCGTTTACGTGGGGGTTTCGATTACCGTGTTTTTCACCTAAAGTTCCGCGTACGGTGTCAAAGTCCGGTGTTTTTACGTAGGTGTCAGCTGATCGTCAGGGTATTTAAACCTGCGCTCTGCAGTCAAGAGGCCACTCTTGAGTGCCAGCGAGAAGAGTTTTCTCCTCCGCGCCGCGAGTCAGATCTACACTTTGAAATATGAGGCACCTAAGAGACCTGCCCGATGAGGAAATTATCATCGCTTCCGGGAGCGAGATTCTGGAACTGGTGGTAAATGCTATGATGGGCGACGACCATCCGGAACCCCCCACCCCATTTGAGACACCTTCGCTGCACGATTTGTATGATCTGGAGGTGGATGTGCCCGAGGACGACCCCAACGAGAAGGCGGTAAATGATTTATTTAGCGATGCCGCGCTGCTAGCTGCCGAGGAGGCTTCAAGCCCTAGCTCAGACAGCGACTCTTCACTGCATACCCCTAGACACGACAGAGGTGAGAAAGAGATCCCCGGGCTTAAATGGGAAAAGATGGACTTGCGTTGCTATGAGGAATGCCTGCCCCCAAGCGATGATGAGGACGAGCAGGCGATTCAGAACGCAGCGAGCCATGGAGTGCAAGCCGT
GGCTTTAAAAGCGAGAATTTCCGTTTGGCTAGCGGTTAGCTCCTTTTAATGTATGGTATTGAATATACCACAGTTCTAACCTTTTTGATATCATTCATTTTACTGAATTATATACTTAAATCTTTGACTAGAATGATGGACTTTGTCATTTATAGATTTCTTTTCGTTATAGTCGTCCTGTCACCATTATTAAAAGCACAAAATTATGGAATAAACCTGCCAATCACTGGTTCAATGGATACTGCATACGCTAATTCCACACAAGAAGAGACATTCCTTACGTCTACTCTATGCCTGTACTATCCTACTGAGGCTGCAACAGAAATAAATGATAATTCGTGGAAAGACACGCTCTCACAATTATTTCTGACTAAGGGATGGCCTACTGGATCCATTTATTTCAGAGAGTATACAGACATAGTATCCTTCTCAGTTGATCCACAATTATACTGTGACTACAACGTAGTGTTAATGAAATATGACGCGGCATTACAGTTAGACATGTCTGAACTGGCTGATTTAATATTGAATGAATGGTTATGCAATCCGATGGACATTACTCTGTACTATTATCAACAGACAGATGAGGCTAATAAGTGGATTTCTATGGGGTCTTCATGTACAATTAAAGTATGCCCACTAAACACGCAAACTCTAGGAATTGGTTGCCTGACCACCGATACAGCGACATTTGAAGAAGTTGCAACAGCTGAGAAATTGGTAATAACTGATGTTGTTGACGGAGTCAATCACAAGCTTGATGTAACCACAGCTACTTGTACTATTAGAAATTGCAAAAAATTGGGACCGCGGGAAAATGTAGCTGTAATCCAAGTTGGTGGTTCTGACGTACTTGATATAACAGCTGATCCGACCACAGCGCCACAAACTGAGAGAATGATGCGTATTAATTGGAAGAAATGGTGGCAAGTGTTTTATACTGTAGTTGATTATGTGAATCAGATAATTCAATTAATGTCCAAAAGATCGCGATCGTTGA
ATAATATTACCGGATGGCCGCCCGCCGCGTCCCCCCTGGACCCACTGGGGACCCCTGGCCGTACTTAGTGCTCTACAGCTGTACCGCATTACGTAAAGGTGATACGTGGCCGAATAGTATTCACTCATTTGAGCTTATTGTGAATTGTGTTTTTGAATTTTGAATTTTTGTCCGCCAATTTGAAAAGATTGGTCATATGTAAATGATTACATAATATAAAACAGTGTTCCGTACTTGGATACGTGGACCAGTGAGAATTGCTGTACATTGACAAATTAGCCTGTATGGTGTATAATATCTCTATATATATATTTAACCGTGAATTTGTATACACTATGGTTTATGTTAATATTCAATTATATAATATGTATTCCGTTAGATATAGACCTTACTATTTTAATTATCGGGAACGATTTTACACACGTACTCCTGTTAGTAAACGTGTAACTCCTTTTAAAAGATTTGATGGAAAACAACGTTCAAAGCAATCGACTACTGCCCATGAAGAGACGAAGATGTCAGCGCAACGCATACATGAGAACCAATTTGGCCCAGAGTTTGTTATGGGTCATAATACCGCGATAGCAACGTTCATCAATTACCCTGTTCTCAGTAAGACTGAACCGAATCGCAGCAGATCATATATTAAACTGAAACGACTGCGTTTCAAGGGAACTGTCAAAATCGAGCGTGTATATGCGGATATGAATATGGATGGTTTGAACCCCAAGGTTGAAGGGGTTTTCACGTTGGCTGTTGTTGTTGACCGTAAGCCGCACTTGAATCCCTCTGGGTGTCTGCATACCTTTGATGAGGTATTTGGTGCAAGGATCCATAGCCATGGTACGTTGGCTGTTACTCCGTCTCTTAAGGACCGTTTTTATATCCGCCACGTGTTTAAACGTGTCATGTCTGTGGAGAAGGACACTGCGATGGTAGATGTTGAAGGATCCACCTCTCTGTCTAATAAACGTTTCAACTGCTGGGCTACGTTTAAAGA
TGGTATCAGAGCCTAGTACTCTCACCAGTACGGGATCCAACTCATCATCTTCATCAACATCCAAGCATGTCTGAAGAAGAAATCAGAATGGACCAACCACAGGGCGGCCACGACGAGTACATCTTCGAAGAAGAAGGTACGTATGCACATGATGTTGCAATAGATTCTACTCTTTTAAAAGAGATAGAAAAGAAAGATCTTGAACTTACTTCTGAGGAAGTATTCAAGACTCCAAGCTTGTGGAAGAAATTCCTCAAAGCTCGGAAAAACATATGCATTTCTTGTGTCAGTTCTAGGGAATATCCCATAGAAATTGCTCAAGCAAATGGACTTACTGAGATTCCTTTCTTCAACAGAGAAGAAATCGAAAGTAAGAAAAGGGTGTTAAAACCCGAAGATCGTAAAAAGATAGATTTTATTCATATAGGATCTGTTAAAATTATGATCAAAAGCACCTTTAGGACAGGAATAGACTCTCCTATTAGTGTAGCACTCCTTGACCGGAGAATGAAAAACGCTAAAGACGCAGTCTTCGGCGGAGTTAAAGGTAACCTTTCCTACGGGAAACTTATCTTTACCTACAACCCAAAAATCTCTGTTAGTCTTAGAGACCCTACGATTAACAAGACTTTAACACTAGCTCATTTCTTTGAAAAAGAAGAATTGATGCATGAGGGAAATCATCCCTATACTATATCCTACAAAATAGGATACACCTTGTCAAACTCTCACCACAGCCTAGAGTTTAGACCAAAAGAACCTATTTGTATAGATGACCTTTTCTCTACAGTAGGAAAAATATCTCAAGCACCCTTGCAAGAGATAACTCCCATAGAAAACTATTGGAGAATGAGCCTAGGTAACACTAGCAGAAGACTTCTAGGAGAAAGACCTAGAATGATTGTCATAGAGGACGATGAAGAAGAGACCCCTCTTGACAGACATACAGAAAGAGCATTAGCTAGATCTCAATCTAGGATGCTAGGTTTAAGGCCCTTAG
ACCGGCGCTTGTACTCCGTACTCCAGCAATCTACGGCGAGCCCTGCAATGGCTAAGAGTGGCAACTACTCCTACAAAAGGTGGGTCTTTACAATTAATAACCCTACCTTTGAAGATTATGTTCATGTTTTAGAGTTCAGCACGCTCGACAATTGCAAGTTCGCAATCGTCGGAGAGGAAAAGGGCGCGAACGGTACACCTCACCTTCAGGGATTCCTGAATCTCCGAAGCAATGCGAGAGCTGCCGCCCTTGAAGAGTCGCTGGGAGGAAGAGCCTGGCTCTCTCGTGCCCGGGGATCTGACGAAGATAACGAAGAATATTGCTCCAAAGAGTCGACATACCTGAGAGTTGGTGAACCAGGCGGTAAGGGTCGATCCTCCCAGCTCGCCGATGCGACATCCGCTGTGCTCGCTGGTCTCCCGCTGACTGACGTTGCCCGGAAGTATCCGACGACTTATGTTATCTTTGGGCGTGGCCTCGAACGTCTTCGTCACCTGATCGTTGAAACGCAACGTGATTGGAAGACAGAAGTCATCGTCTTGATTGGTCCGCCAGGGACCGGAAAGAGCCGTTATGCGTTTGAATTTCCCGCCGAAAACAAGTATTACAAACCACGCGGGAAGTGGTGGGACGGTTACTCGGGAAATGACGTAGTCGTCATGGACGACTTTTATGGTTGGGTACCTTACGATGATCTGCTTCGGATCACTGACCGTTATCCGTTACGTGTTGAGTTTAAAGGTGGCATGACCCAGTTTGTTGCTAAGACGTTGATCACAACTAGCAACAAAGAGCCCCGTGATTGGTATAGAAGTGAGTTCGATCTGTCCGCCTTATATCGGCGCATTAATAAGTATCTTGTCTATAATGTTGACAAGTATGAACCTGCCCCCGCTTGTTCCCTCCCCTTTCCAATAAACTACTGAGACAAAGTTGTCGTTTTATGTCTTTATTAAGGTGAACACTCGAAAGGGATATACACTTGGGCAGCTGGTTATGG
CATCATCAATAATATACAGGACAAAGAGGTGTGGCTTAAATTTGGGTGTTGCAAGGGGCGGGGTCATGGGACGGTCAGGTTCAGGTCACGCCCTGGTCAGGGTGTTCCCACGGGAATGTCCAGTGACGTCAAAGGCGTGGTTTTACGACAGGGCGAGTTCCGCGGACTTTTGGCCGGCGCCCCGGGTTTTTGGGCGTTTATTGATTTTGCGGTTTAGCGGGTGGTGCTTTTACCACTGTTTGCGGAAGATTTAGTTGTTTATGGAGCTGGTTTTGGTGCCAGTTCCTCCACGCCTAATGTCAAAGTTTATGTCAATATAACAGAAACACTCTGTTCTCTGTTTACAGCACCCCACCCGGTGGTTTTTCGCCACGCCTTTGGGTTAATTTTATTTCCCTATACGCGGCCTTAAATTCTCAGTGCAGACGAAAGAGGACTACTCTTGAGTGCGCAGCGAGAAGAGTTTTCTCTTCGCTGTGTCTCATATATTTTCTGAAAAATGAAATATACTATTGTGCCGGCGCCGCGCAATCTCCATGATTATGTTTTAGAGCTACTGGAAGAGTGGCAGCCGGACTGCCTTGACTGTGAGTATTCTCATGGCAGCCCCTCGCCGCCTACTCTGCACGATCTTTTTGATGTTGAGCTGGAGACTTCTCACAGCCCTTTTGTGGGCCTGTGTGATTCCTGTGCGGAGGCTGACACTGATTCGAGTGCGAGCACTGAGGCTGATTCTGGGTTTAGTCCTTTATCCACTCCGCCGGTTTCACCTATTCCACCGCATCCCACCTCTCCTGCTAGCATTTCTGACGACATGTTGCTGTGCTTAGAGGAAATGCCCACCTTTGATGACGAGGACGAGGTTCGAAGCGCGGCGACCACCTTTGAGCGGTGGGAAAACACTTTTGACCCCCATGTGGGTCCTATTTTTGGCTGTTTGCGCTGTGCTTTTTATCAAGAGCAGGATGATAATGCACTTTGTGGGCTTTGCTATCTAAAG
TTGGAAAATTATTTCCAAAGGCTACTTCCTTGTACTTTCGAGTACTTTGCAAATTCTCTTGCTTACTTTCTCTCACAATTAGAAGTCACACAATCAATTGTGCTGTCTTTATTGTGTTTTGAAGAACCACTACCGAAGTTCAGGATAGCGCCTGACACACGAAGTTAGGGATTGCGCCCTACATCAAACGATATTTGGGATAGCGCCCAAATTTGCAATGGGTTTTTCGGAATTTTTTGCTTCCGCCCTTGGCACTGTTGCCAGGGCTAAGGCAACCCTTCAAGGGGGGTTTGCCCGGTTTCTTTCTGAAACCGTTGTTACCTTGCAGGCTGCCTCACCTGAAATGAGGAAATTTGCCTACTCCAAGTTGTGGGAGGAGGTTGACTCCGTCAAGGAGTTAAAACCTCTCACAGCCCAGGAGCTGGTAGCCACACTCCGAAAGGAGTTGTGGTGTGCACAGGTGCGTGCCCAAAAATGCACCCTGGCATCCACCAGCCGGTTCTGTACTTGTGGTGGAATCCCAGGGGAGGCTACCCCAACGGTCATCAAAGAGACCGTTCATGTGGACGAATGTCCAAATGGGCGGAATCTATGTCGCCATGGCACTAGATGCCTGCGACATGGAGGACCGGGCTCTTTCCAACAGGAAAGAGAGGTGCAAGTGGATGCACCTAAATGTCCCCATTGTGCAGGGACTGGTATTGTACCAGCATCTGCATCATGGCGTGAAATCCGCCGTTGTTGGAGGGAACAACGTAAAGTGCATTCCCTTCCATCTCTTCCCCTCCATCCTGATGTTCTATTTGAGGGGACCAATGCATGGCAAACGCGCCTTCGATGGCTGAAGACGTGGCGCCATGTACTTGGTGATGTTAAGCCCTGTACTCCCGAGAAATGGATGCAGGCTGCGCAGATAATGCGCACATGTGCTGTCCCGTCCTTTGAAAATCCTATACCGGGACAGTTTGGATATGAGCGCCTCTATAATGGAGAGGGGAAG
GTTATTTGTATTGAAATATACAAATATACTTAATCAAAATTTAAATGGCTTCCTTCAAGGATATTGTAAATGCCTTGTTTGCGTCAGCGCAACAAAAGTTGGGTTTATCTGTACCACTGCTTACCGGTGATAAAATTATTGTTAATATGCCTTCTAACCAAAAAAAAAAAATGGAATTGGTTGCCGTGCCTCTTTTGCGGGAAAATGTACGCTTTTCTAGGGAAACTCTTGTTGTGTTTCTTAGACACCCATGCTTGGCTAACATGCTCAATCAATGGGAATTTTGGGCGTGGGAGTTTAATGAAGAGTTGTTACCATATGGCTGTTCTGTGACCAGAGTTAAAGATATCTGTGTCGACGGGCCTTATGAAGATAAATCCGGATATTTTCACGGATCTTACACGTATGCCGAAAATTCAGTTTACGTCGATGATTATCAAGTGGAATTGTGTCCACTGGATGATAATATGCCTCCCGAATCTGTTTATGAAGAGGGAGAGTGTTCTTCTAAATACCAAGAAGTGCCACCATGCGAGGATGTTAATCTCGATGGTGAAGAAGGAGAAAATGTCGGACTTCTGGATATGCCTGAGAAAGATTTTCAATCTCTCATGCATACCAGATTACAACATTTGAGGGACGTTGGTTGTTCGATTAACCTAAGCGGTAGGGGAATTCCCGTGATTCCTATAGTAGCCGGAGGGTTTAGCGAAACCACACGTTTAAATCCCAGACATGCCGAGTCGGAAAGAGTTTTTAAAGATAGACTCGAAGGACCGGAGCTGAAGTGGGCTGGACCTGTCTTTAAAGATAATCTCCGTGCCCATAGTGTTGATGATATGGATGTCCGGGAGTGGGTGGCTATCAACAGACCCATTCCCAAGAAGAAGTTACCGATGAAAATTTCAGGTTCCATTGATGCCCCTTTGTTAAATGTAAGGGAAGTTTCACCTGTCCTGAATTTGGTGAATAACTATATTCCCAAATATCAGATGCTGGA
TATTTGCGATTTTACCACACCCTACACCCCCAGTACTGGCCCGTAGCTTCGCTGTGTGGTACGAAGTGCCGCTTCGCGGCACCACACACGGGCCAGTACTGGGGGTGTAGGGTGTGGTAAAATCGCAAATAATTTCGCATCTGCGCAGTTTATAAGTAGGTAGTAACAGAGCATGCATGATAAATAGGTGGTGGCGTGATCGAATGACGCAAATCATTGACCTCGAATGCTTTTAGTGCCGTGTGCAACAATAACAAGATAATAAATAAAGATAAAGATAAAGATAGAGAGTATAAATACATATGGGAGTGGAAATATTCTATAATCATGAACGCGCAGTCAACAAGTGAACAAGTAATAATAAGTGAAGATATAAATCCAGACTCAGTCTACGCAGTGCTGCCAAACGGTATAGACGTACATCACGCTCCTTACACCTGTAATCAGAACCAGTGTCACAATTTAACGTCGCAGCAAATAATAAATATTGAAAATGTTCCAACTGATCGCCAACAAAGGTCTATTGACCGGAATAATGAAATCGTTAGTGTCTATGAAGATAGTGCCCTCACTGCAAACGAAGAGTTTAATAACGACGGCTTGGACGGAGACTCAGGAGAAGATTCAATATCTAGAAGAGAAGATAAAGTCAGTGCAAGAGGACTCCTCGCCACTGCAGAATATACTATACGAAATTCCTCAATTAAGCGAATTATTAGAGGAAGGTTTCTCCGACCAGATTGCGGATTATCATTTCCAATTAATAATTGTAGAACTGTCCAAATGGTTAATAACGCAATGGTCGCTAGAGCCAGAAACGATGGAAACAGATCCACAGTTGGAATGCCTCCAATCTCTATGGAACTCTGCAATGGAAATGTCTATGGTAACTCCTATAATACTGAAGGAATCTTCCGCCAATTTTATCAATGTGTTAAAAGAAGAATGGAACGACTCGGAGCTGACTTATATGAAACTTTTAGAAACAATAGCCGAGGGA
TTTGTCTTTCATCTCAGTCTCATTGTTGAAGCTCACATATCTTTATCTCTTCTCGATATCTCTTCTTCAATCTCTCTATTTGTCGTGACAAAGCAAAGTTTACAGTTTTCTTATAATTGGTTAAAAACTGGTTACAATGGGGTGGACTTGCCCTGTTCAGGGGTGTATGTATTCCCGCTCCACTTGGAGCAATCGTGGCCTCAAGGAGGATGGTCTATCCTCCACCATGCGTTGTCCTGGTGCCATGTGTGGCGCCATGCTCGTCAGGTCGGAGCCCGTTCAAGCTCCAAAGGCTACTGTGGTGCCTCAAACCCCGGTTACTGCTGTCCGCCCCAAGAGGACAGTGGTTAGTGCGACACCCCTGCGTAAGCAGGATTGTGTCGTAGTGGTGGAGGTGGGGTTCCCAGCCCTACTCTCCCTGGAATACCCTGCACTTGCAGGAAGAGCTCGCCACACTGGCGAGTTTGACTCCGCGCTGCTCGCGCGAAAGCCCTCCAATGGGGGCACTGCTAGAGCACCTACCGGTTGGTTTAAACCGAGGGTTGTGCGCACACAACCTGCCAAGAAGGCACTCCCTTCTTGGGTTTCTGAGGCCCGCCGCCTAATAAAGGGGGCCTTGGAGGGGTCAAATGCGTTTGGCCCACGCTACTGCCGGGAGAAATTCCCGAAGGCCCGCCTTGTGTGGGTACTGGGTATGCTCTCAAAGAGCAGCCCTCCTTCAGTTGCCATTGGAAGGCAACTGAAGAAGAGTTTCCTGGCACTACAAGCTAGGATTGCCAGGGCACTGGCAAAGAAACAAAGTGCCCGTGCTGCACGCAGGCAAGAGGCCTGCAGGAAGATCCGCCTTGCTTTACAGCAGGCGAGGGGTATTGCCGCCCTAGAACGGCAACAGGCACGCCAGCTCTCTGGAGCTGGTCTGTATTCCGTGCGTTTGTGCACGAAGAGGGCTTTAAGCCCTATTGTGGAAGTGCCCAAGAGGCACAAGAAAAAGGCAATATCT
ATACAGCTTTATCTGTTTTTTAAGATACTTACTACTTTTCTTAGTGGAAACTATTAGTGGCTGTGAGGTCAAAAATGAAATTAAACCTTAGGATAGGGGTTATTTCAAATTGAGCTGGTATAGGCCCTTTTCTTTTTTGTGTCATGTTAACAATAACATCTTTTAAGACCATCCTTAATAGCTCGTTCTTTTTCTCTGAGCTTGATTCAATGTGATACTGGTCAATTATTTTATTTATGTTGTTTCTCACTGTATTACTGTCTATTTCTGATTGTGTATCTTGTAATCCATTGAGCTCATTCTTTGCATTCTGGAGCTCTTTAAATTCTTCATCTAATGCAGCTTTTCTCTTCAAAAAAAGTTCATCACTGTAAATGCCACTTTCATATTTATCGAAGATGAAGTTCTCTTTGTTTTTTAGCTCTTTCTCTTTTTGTGAAAGGTGTTCAGACATTTGCTTTTTTGTTTTCATGTTACTGTTGTCGTCTTCGTACTTTGAAAGCATCGAATTGATGTGTTTTGTTAAAGTACTATCATTTAAGTCATTTAAGGAAGAGAGGTAATCCAGAATTGCATTTTCAACATCGTTATATCTCACATACGTACACTTATTTTTCTTACATGTGAGCGATTTAACGTGATAAACGCTTTCAGTTCCATCTTTGTTTTTTCGTATGCGTTTAGATTCGTATTTAGATAAAGGCTCACCACATTTTGAGCAAGTACAAACACCGGCCAGTTCACTTAATTCAAATTCATCTTTATTTGGCAAAAGGGGAACTTTGTTTGCGATTTTTACTTGTGATTGTTGAAATTGTTCTTTGTCAATTATAGGAGCATGCGCATCTTGTACTACAATTTGTTCTTTTTCAGGTCTAATTGTTCTCTTTCCGTCTTTTGTTTTTTCTCTAACCTTATATTTAACAGTTCCTATATAAACTTCATTTTGGAGAATTGCTTTGATTGTGTATTGATTCCAACGTTTTTTCCCTGACGGTGT
GACATTTGCGAGATGGCACGCCGTCCTTCGAAAGAGTGGAGAGAGAGATTCAATACCTTATCCCTGAAATGCAAGCAACTGACACATACGAATACAAGTACTGATCTGTCTTCATCCAACTCAGCGAAACCAACAACCTTTTATTCGTCTTCTGGAGTCATGGATGTTCGTAAGAGATTATCGATCTCTGAAAGTCTTGACGTATTTGGAGACCTCATTGACAATTGGGACTTAGTTCAGCTGATTGGAGTTCGATCGGAGCCCTTTGTGATAGAAAATCCTGCATCTTATTTGTTGATTAATCAGCTTTTAGCATTAGCTGGTCAAGCGCATTCTGCAGCGTCCATGGTTTTTCTTAAGTCTTTAGAGTATGATGATACGCTGGATACAGTATCGTTGTGGCCGTATGAAACGACGCCTCCTTCTCCGGTTGTTCCGAAAGAGTTGCTGTTTCCGCCTCCTTTCAACGTAAATTCATATTATCTTCATAAAGATATTGACATAATTAAGGCAAAGACAAAAGCAGCAGTGTACATCGAAAATTATCGTGCTGGAGATGTGTTTGCAAAGAAGCGTAGTATCAGCGAGGGTGCAACGTTTGAAGAGCGGGTGTATCATGGTGCCGTTACTATGTTGCAAAGAATGGTAAAACTGAGAGGATCAACCATTCAAGAGTCGTTTGTAATTGCCGTTGCTTCATACAGGTGCTCAGAATGTGTTCGAAGAATGATGGTGTCTGATTCAGGAACGGGCTCAATTCATGATATTAACCATATTTGCATTATGAGGTCGAATGCGCTTCGCTGGCTTAAGATGTTGTTTTTTGAGTTTCCAGAGTTTCCCTTTCTGATGACACGCGATGGCATAAAATTTGCTTCCAATTGTGGGGCGATCAGTACCCAATTGCCTTTGTTGTTCTTTCAGACACTCGAACTGATGATACTAACGATGGATGGTACTTTATCTTCTACTTGGGAAGGTTGGGCGTGTTATGAATGGT
GCCGACGCACCGCCCCTAGCTCCGCGATAAGCCTTATCAGGCTCTCCGCCTACGGCGAGCAGCGGGCCTTCGGCCCCCCTTCGGGGCTGCTGGAGCCTGATAAGGCTTATCGCGGAGCTAGGGGCGGTGCGTCGGCAGACCCCTATATATTGGTAAACCTCGGGTGTGTGACAAGAGTCCTCTCCGATTGGTCTAGCAGTGAAGTTCTCAGCACGATGGCGAGCAAAGGTGACTATTATTATTTTACTCCTAGAGATCTAGTGAACTTTGTAAATACCTTGCTCTGTCATAAGATTAATGCTATAGCTGTGAAAATGCTAACCATGAAGGAGGAGGATTTCTTGAGCCAAGTCTGGTTGCCATACATACAAGGCTTTCAGACAGCTCATGACTTGGGTAGAGACAGTGATAAGTGCGGTGCGGCGGGGGATGAATTTCAAGAGGTTTTTCTGGATGAACGTAAATTCATAGATTTCATGACATCTTTCCGCCGCAGTGTATTTATCAGCTATGGTGACGAGTGGAGACATAGATCATCTCACTTTATGGCAGATGTATTTTGGAGTGATAATCTAAGGCAATTTTGGATGATGATATTTGGAGAGTGTTTTCACGTAAATATGTCACCATGTAAGAGATTGTATGTAGACATGTTACCATACTATTATTTAGCAAAGATGACTACGGAAAACAGACATCTTATAGAATGGGAATACATGAATCCATGTCCTGCCACACATGTGCGGCGGAATAAGATGACTGGTATGAACTTTTGTAGTCAGGGAGTAGTTATAGACAACGAATATCCAGACAATCAGATGGGTTGTTACAACATAGACGAACATCCATTACCAGGAGGTATTAGATGGAGTGGTAACACAGAATATCGTACAGGTTATGTACACGTTAATAAGGTAAAATGGTTGGGAGTTACAGATAAAGTCAGTGACATGGAGGAGACTTCCAGTGATGAGGAGGTGCCTAGCAGTCAGGAGAAGTA
AGATGTCCCGAGTTAGTGCGCCACGTAAGCGCTGGGGCTTATTATTACCCCCAGCGCTCGGGACGGGACATTTGCATCTATAAATAGACCTCCCCCCTCTCCATTACAAGATCATCATCGACGACAGAATGGCGCGATATGTGGTATGCTGGATGTTCACCATCAACAATCCCACAACACTACCAGTGATGAGGGATGAGATAAAATATATGGTATATCAAGTGGAGAGGGGACAGGAGGGTACTCGTCATGTGCAAGGTTATGTCGAGATGAAGAGACGAAGCTCTCTGAAGCAGATGAGAGGCTTCTTCCCAGGCGCACACCTTGAGAAACGAAAGGGAAGCCAAGAAGAAGCGCGGTCATACTGTATGAAGGAAGATACAAGAATCGAAGGTCCCTTCGAGTTTGGTTCATTTAAATTGTCATGTAATGATAATTTATTTGATGTCATACAGGATATGCGTGAAACGCACAAAAGGCCTTTGGAGTATTTATATGATTGTCCTAACACCTTCGATAGAAGTAAGGATACATTATACAGAGTACAAGCAGAGATGAATAAAACGAAGGCGATGAATAGCTGGAGAACTTCTTTCAGTGCTTGGACATCAGAGGTGGAGAATATCATGGCGCAGCCATGTCATCGGAGAATAATTTGGGTCTATGGCCCAAATGGAGGAGAAGGAAAGACAACGTATGCAAAACATCTAATGAAGACGAGAAATGCGTTTTATTCTCCAGGAGGAAAATCATTGGATATATGTAGACTGTATAATTACGAGGATATTGTTATATTTGATATTCCAAGATGCAAAGAGGATTATTTAAATTATGGGTTATTAGAGGAATTTAAGAATGGAATAATTCAAAGCGGGAAATATGAACCCGTTTTGAAGATAGTAGAATATGTCGAAGTCATTGTAATGGCTAACTTCCTTCCGAAGGAAGGAATCTTTTCTGAAGATCGAATAAAGTTGGTTTCTTGCTGAACAAGTAATGA
ACCGGATGGCCGCGATTTTTTGGAGTCTTTAGGGGACCACTCACAATAGAGGGCTGAGATTAAATAGACAGAGTGAGGGGACCACCAATTATTTGATTTTGACTGACCAATCACATCCCGCCTGTCAAGTCTAGATATTTGTGCCTTGGTGACCAAGGTGTGGGCCTATAAATGCACGTGCATCTGCATTTATCGCTTTAATTCAAAATGGTTAAGCGGGATGCCCCATGGCGTTTAATGGCGGGGACCTCTAAGGTTTCCGGCTCTGCGAATTATTCACGTGGCACGGGTATGGGGCCTAAATTCGATAAGGCCGCTGCTTGGGTTAACAGGCCCATGTACAGGAAGCCCAGTATATATCGTACGTATAGAAGCCCAGATGTGCCTAGASSATGTGAAGGGCCATGTAAGGTCCAGTCCTTCGAGCAGCGGCATGATATCTCGCATGTTGGCAAGGTCATGTGCATTTCTGACGTGACACGTGGTAATGGTATTACCCATCGTGTAGGCAAGCGTTTCTGCGTCAAGTCTGCATACGTTCTGGGTAAGATATGGATGGACGAGAATATCAAGCTCAAGAACCACACCAACAGCGTCATGTTCTGGCTCGTGAGAGATAGGAGACCATATGGTACCCCTATGGACTTTGGTCAGGTGTTCAACATGTATGACAACGAGCCCAGTACAGCTACTGTGAAGAACGATTTGCGTGATCGTTTCCAAGTCATGCACAGGTTCTCGGCTAAGGTCACAGGTGGACAGTATGCCAGCAACGAGCAGGCATTGGTTAGGCGTTTCTGGAAGGTGAACAACTACGTCGTGTACAACCATCAGGAAGCTGGCAAATACGAGAATCATACTGAGAACGCCCTGCTATTGTATATGGCATGTACACATGCCTCTAACCCTGTGTACGCGACATTGAAAATTCGAATCTATTTTTATGATTCGATAACAAATTAATAAAGTTTGCATTTTATTTCATGATTCTCAAGTACAT
GTTTTTAACCATCCTTCTACTAGACGTACACTCGTACATCCTCTAGTATTTCCTTTATTTATCTTCCCATAAGCCCCTGCCTTTAACGTTTAACTCTCGCTATCGACATGGCATTCTTGAACGTTTCTGCTGTCCCCAGCTGTGCTTTCGCACCTGCTTTCGCACCCCACGCCGGTGCAAGCCCCATTGTGCCCGACAGTTTCCCTTGCGTACCCCGTTATTCGGACGACATATCCCATTTCCGTTTAACGTTGTCGCTTGACTTCTCTGTCCCACGCCCGCTCTCTTTGAACGCGCGTGTGCACTTGAGTGCTTCTACCGACAACCCCTTACCATCGCTTCCCCTTGGTTTCCACGCTGAAACCTTTGTTTTGGAATTGAACGGCAGTTCGGCTCCCTTCTCTATACCGTCCCGCCACATTGACTTCGTTGTGAACCGGCCTTTCTCCGTGTTCCCTACTGAAGTCCTCTCCGTCAGTTCCCTTCGAACACCTTCTAGGTTGTTCGCTCTTTTATGCGACTTTTTCCTTTACTGTTCCAAACCAGGTCCTTGCGTTGAAATTGCTTCTTTTTCAACTCCACCACCCTGTTTAGTTTCGAACTGCGTTGCACAAATTCCCACGCACGCCGAAATGGAAAGTATTCGTTTTCCAACGAAGACTCTTCCAGCTGGTCGGTTCTTACAGTTCCACAAACGAAAATACACGAAACGACCTGAAACTCTAATCATACACGAGAGCGGCTTGGCTCTCAAAACCAGCGCGTTAGGTGTTACATCGAAACCTAATTCGCGCCCTATCACCGTGAAATCTGCTTCCGGTGAAAAATATGAAGCTTACGAGATCTCTCGTAAAGACTTCGAACGCTCCCGCAGGAGGCAACAAACTCCTCGCGTTCGTTCTCACAAGCCCCGGAAGATAAATAAAGCTGTCGAACCTTTCTTCTTTCCAGAAGAACCAAAGAAAGACAAACGGAAGAGAGCTTCTCTTCCGACTGAAGA
GAGTCTTTTAGTATCGATCCCTCGACTCGCACTAAATCTCATTGTTTTTAAGAACAAACTCTCAACTCTCGCAACCTGATGCCTTCGCCAAAGATATCACTCCAAGACCGTCTATCTAAGGTCACGAATCTTAACCCTGAAGTAAAATTTACTCAAGGTGATAAAATTCCCGACCGTGCAATCGACTTTCATGAAGTATACAAAGCCAACTCCTCTTCAAAGATTGACTCCGCTAACGTTTTTACTATCGACGTTCTCCCAAACTTTGTCCCAATCCTCTGCTTTGTTATCTATCATGCTAATGTCTATTCGACTGACATTAACAAGCATGGACACTCCAAAACATCTGTCCCAACGTTCGTCTCCTACTGTATGTCTATCATATACGGATACTTCCTACTCTCCGACATGTATGTTCGCCCATCTCCGTCCGTCTTCGCCTCCTCCTGGAAAAATTCGACTTTCCGCGACAATTTTGCAACTTTCCTTGCTTCTCTCCCTGTCCCTGAATTTCTTCTTCCAATTCTGACGTCTTTTCACCCATTTGCTGACGACACCCGTCACAATGTTATCTTTGTTGCCTCCGCCGCTGGATATCGTTATGAACAACACTTCGGTAAGATTATTCCTACCCTCGCGTTCTATAACATCCACGACATAGTATGTGAACAGCCCTCAAATGCTCAGAAATTCGACATTCTGAACGCTTTGTATTCTAAGGCTATATACCACATTACTGCTACAAACTTTAATGCATCTCTTGCTAATTACATTGGCTATGGCTACAACAACGCCGCCGCTAGAACTAATGACCGTGGACACTCTACTGGAAAACTTTTCCAAGTCTTCGAATCACTATTTTCTCCAGTTCTATTCCGTGATTACCATAAACGACACTCCCTTGCGTCTATCTCCCTCGAACCTCCGACGTTCGCGACAAGCGCATTCAATGTTTATGACTGGCTCTTCGCTGCCACACGTGATAACTTAGCTGAACAGA
CTTAAAAAGCCTAGTCCACTTTTTAAGCCGGTTAGACTTCACCGTAGATACTTGGGCAAAATTAATCAACACCCTCCTGGAATCGCCGGGGTGTTGCGAGCCGTAAGAGACCGGTTCTAAAGGACTGACATAGCGCCGCGAGGGTAGGTGGTCGATAGCCCGTTTGACGGAGTAGCGATATTCCTGATTCTGGTGTAGCATCGACGGGGGCCCCCTAGCGTGAGCTCAGCACGTTGTGAAAACGAAAAACTGCATGTCTGAGGCTTCGCAGTAGCGTGAGCTCGGAGCACCCTAAAAAGTGCTCTGTTTTGTAACAGCCAACGATTGTTACGAAACTCTAGTGTATTGCGTGCAACGGTATGTCAGCTCCCGAGCCCTTAAATACTGAAGTACGCTCACCTAATGGTGTTAGTGAAGCCATAGAAACTCAAAACATGGCTGTCACTCAAAGCAGTGTGTCAAACGAAATTAAAAATGACACACAAAGTGATCTGCAAACACTTAAAAAACAGTTACAACCGCTCTACAGATCCACAGATTTTAATACTCTTTATAATTTCTTTTATGGTTTAGATGTCCCAGCTTCAACAGATCGCGTCGGTCACGCTATCCAGCGTAACACCTCAGTCAATGATACAAATGAAGTTGTTAGTTTCCCTCTTACGGCGACGGTATCACACACGTTTTCAAACACGCCAGTTCCAGCCAACATACAGCCTCTTCAAATCTCAGTAGCCGACGATTCAGTCAACTATGAGCTCGATGAAAGTGGAACATTATGTCCAACGTTAGATAGCTCCGTCCATGTCCAAAGAGCCACTTCCTTGGCCAGCGCTCTCAAGGTCAAATTAACGGGCGAAATCATGCACTCTGACTCAGTCAGACCAGTCCAAACTCCACAATTGATTGCTTATTTATTCGGCGTCCTCCTCGGTGTCAAAGATCGCGTCAACATTCACCGCAATCAACCCACTAACTTATGGAGAAGTTTATGTTCGCC
ATCGCGATTTCTATTTTGTGACGGTTCGTGTCACGTGACCGAGAAAGGCGGTGTTCCGTGACGCGCTCATGTGTTGTCTGCGGCACGCCGTTCGAGGCAAAGAGACCGCAGGCCAGGTTCTGCGGCGCGACCTGCAGAAAGCGGCATTCACGCGGGGCAAGCGCCTCGGCGTCGACACCCCAGCAGCCGCCGGTTCCGATGACTGGGGCCCCGGAGGTCACGGATCCCACTCCGAGCGCCGCGATGCCGCCGCTGCTGCCCGCGGCGGGGCTGGTCGCGACGGTGGTCAAGGAGCTGACCGCGGCCGGGCGCATGGAGACGGTTCTCGGCCAGCAGGCGCTGCGGTTGGCGATGCGGCTGGAGACCTCGACAGTCGACACCGGTGCGGGCCTGGCGTCGCTGTCGAAAGAGCTGCGGGCGGTGATGGCGCAGGCGGTGGCTGGCGCGGCGGTCGAGGCGGATCCGGTGGACGAGTTGAAGGCCAGGCGTGACGCGAAGCGTGCCTCCGCTGGTTGAGCCTGCGTACGCCAATTTCCCGGCGTACAGCGAGACCTACGGCCCCGAGGTGGCCGACCTGTGCGACTTGGCGGGGTTCCCGCCGGATCCCGAGCAGGAACTCGGCCTGAACGCGCTGTTCGGCATCGACTCGAATGGCCGGTCGACGGCGTTCGAGTTCGTGGTCATCGCGGCGCGGCAGAACCTCAAGACGGGTTTCGAGAAGCAGGCGGCCCTCGGTTGGTTGTTCATCACCGAGCAGCGGCTCATTTCCTGGTCGGCGCACGAGATGACGCCGACACGCGAGGCATTCAACGACCTCGTGAACCTGATCGAGAGCACCCCGTCTCTGGCCAAGCGGCTGGAGGACGGCCCCACCAATGGCGTGTTCCGTGGCGCGGGCACCGAGGCCATCGCATTGAAGCCGTCGAAGGCGTGCCCGGATGGCCAGCGCGTGATCTTCAAGGCGCGCACCAACAGTGGTGGCCGTGGCTTGACCGGCAAC
ATGTATACCCGTTATAGTTACAACCCGTCGTTGGGACGTACCTACGTCTACGACAACAAGTACTACAAAAATCTAGGAGCAGTCATTAAGAACGCCAACCGCAAGAAGCACTTTATCGAACATGAACTCGAGGAGAAAACACTCGATCCCCTAGACAGATTTCTAGTGGCCGAGGACCCCTTCTTGGGACCGGGCAAAAACCAAAAGCTGACTCTCTTCAAAGAGATCAGAAATGTTAAGCCCGACACGATGAAGCTCGTCGTGAACTGGAGCGGCAAAGAGTTTCTCAGGGAAACTTGGACCCGTTTCATGGAAGACAGCTTTCCCATCGTTAACGACCAAGAAGTCATGGATGTTTTCCTCGTAATCAACATGCGTCCCACTAGACCCAACCGTTGTTACAAATTCCTGGCGCAGCATGCTCTGCGTTGCGATCCCGACTACGTGCCCCACGAAGTCATTCGCATCGTTGAGCCATCATACGTGGGCAGCAACAACGAATACCGTGTCAGCTTGGCCAAGCGAGGCGGTGGCTGCCCCGTGATGAACCTGCACTCTGAGTACACCAACTCTTTCGAAGAGTTCATCAACCGTGTCATCTGGGAGAACTTCTACAAGCCCATCGTGTACGTTGGTACCGATTCGGCTGAGGAAGAAGAAATCCTCCTAGAGGTTGCTCTGGTGTTCAAAATCAAGGAGTTTGCGCCTGATGCACCTTTGTACAACGGACCGGCTTACTAAATAATTCAAACACAATAGTAATACGTAAGTATTTTATTGAATTGAGCTTTAGATGGTTGTGGCTTTGTTGATTGCGGTTGCGAGTTCGTACAATAGTTTTTGAATAGTGTCTTTGTCGTTGGTGGTGTGCTGCGACTTGTTTAATGTTTCCGTTATAGTTTTAGATAGGGTCTGTATGTTAGCAGGTATTTCCATTGGAAATCCTGCAATTTTTTTTTGGTACACGTTAAATTGATTTTTGTAACCGGCAATTTCTTCG
AATGGGCGCCTGGTAACAAGTTAGACATAAACCACAGCGATCCATTGTCTCCAGATCCAAACATGGCGAAACCAGTTGTGAAGATCGACGTGGAACCTGAAAGCCATTTCGCTAAGCAGGTCCAGAGTTGCTTCCCGCAGTTTGAGATCGAAGCAGTGCAGACCACACCAAACGATCATGCACACGCGAGGGCGTTTTCGCACCTTGCTACGAAGCTCATAGAAATGGAGACAGCAAAAGATCAGATCATCCTCGATATCGGAAGTGCACCCGCGAGGAGACTGTATTCAGAACACAAGTACCACTGTGTTTGCCCAATGAAGTGCACGGAAGATCCAGAGAGAATGCTAGGATATGCACGTAAGTTGATCGCAGGCTCTGCGAAAGGGAAGGCAGAAAAGTTACGCGATCTCAGGGATGTCTTGGCTACGCCAGACATCGAGACGCAGTCGCTATGTCTCCACACAGACGCATCCTGCAGATACCGCGGTGATGTTGCCGTGTATCAAGACGTGTATGCCATTGACGCACCTACCACGCTGTACCACCAAGCGTTAAAGGGCGTCAGGACCGCATATTGGATAGGCTTTGATACAACGCCGTTCATGTACGATGCACTAGCAGGAGCTTACCCGCTCTACTCCACAAACTGGGCTGATGAGCAAGTGCTCGAGTCCAGAAACATTGGGCTATGTTCAGACAAAGTTTCTGAAGGGGGAAAGAAAGGGAGATCAATCCTCAGGAAGAAGTTCTTGAAGCAGTCAGACAGAGTCATGTTCTCTGTCGGCTCGACGTTGTATACGGAAAGCCGTAAATTACTGCAAAGTTGGCACCTGCCATCCACATTCCATCTCAAAGGCAAATCTTCGTTCACGTGCCGCTGCGACACTATCGTCAGCTGCGAAGGGTATGTTCTGAAGAAAATTACAATGTGTCCTGGAGTGACAGGCAAACCGATAGGATATGCCGTCACCCATCACAAAGAAGGATTCGTAGTCGG
AAATAACAAATCTCAACACAACATATACAAAACAAACGAATCTCAAGCAATCAAGCATTCTACTTCTATTGCAGCAATTTAAATCATTTCTTTTAAAGCAAAAGCAATTTTCTGAAAATTTTCACCATTTACGAACGATAGCAATGGCACTCATCTTTGGCACAGTCAACGCTAACATCCTGAAGGAAGTGTTCGGTGGAGCTCGTATGGCTTGCGTTACCAGCGCACATATGGCTGGAGCGAATGGAAGCATTTTGAAGAAGGCAGAAGAGACCTCTCGTGCAATCATGCACAAACCAGTGATCTTCGGAGAAGACTACATTACCGAGGCAGACTTGCCTTACACACCACTCCATTTAGAGGTCGATGCTGAAATGGAGCGGATGTATTATCTTGGTCGTCGCGCGCTCACCCATGGCAAGAGACGCAAAGTTTCTGTGAATAACAAGAGGAACAGGAGAAGGAAAGTGGCCAAAACGTACGTGGGGCGTGATTCCATTGTTGAGAAGATTGTAGTGCCCCACACCGAGAGAAAGGTTGATACCACAGCAGCAGTGGAAGACATTTGCAATGAAGCTACCACTCAACTTGTGCATAATAGTATGCCAAAGCGTAAGAAGCAGAAAAACTTCTTGCCCGCCACTTCACTAAGTAACGTGTATGCCCAAACTTGGAGCATAGTGCGCAAACGCCATATGCAGGTGGAGATCATTAGCAAGAAGAGCGTCCGAGCGAGGGTCAAGAGATTTGAGGGCTCGGTGCAATTGTTCGCAAGTGTGCGTCACATGTATGGCGAGAGGAAAAGGGTGGACTTACGTATTGACAACTGGCAGCAAGAGACACTTCTAGACCTTGCTAAAAGATTTAAGAATGAGAGAGTGGATCAATCGAAGCTCACTTTTGGTTCAAGTGGCCTAGTTTTGAGGCAAGGCTCGTACGGACCTGCGCATTGGTATCGACATGGTATGTTCATTGTACGCGGTCGGTCGGATGGGATGTT
