# Supplementary material for: Towards a better solution to the shortest common supersequence problem: the deposition and reduction algorithm
Source: BMC Bioinformatics. 2006 Dec 12;7(Suppl 4):S12. doi: 10.1186/1471-2105-7-S4-S12 (PMC1780115; doi:10.1186/1471-2105-7-S4-S12)
Supplement: Additional file 1 — Real DNA sequences DNA sequences are obtained from NCBI Viral Genomes, Accessed on 01/01/2006. . Sequences are randomly selected from different genome sequences. The specific length and number of sequences are specified for each dataset. There are 60 randomly selected datasets. File name indicate the number of sequences, sequence length, and dataset number. For example, file name "DNA_N100_K500_5" indicate that it is DNA sequences dataset, with 500 sequences, each truncated to length of 100. And this is number 5 datasets for this setting. Each sequence is represented as a row in the dataset file. [file 1471-2105-7-S4-S12-S1.zip › DNA_N1000_K100_2]

ATTATCATTATCACGTTACGTTGAGTGTTAACTCTTCTTGTGATATTACCTTTCTTACCAGGATAAGAAATAAAATATTTTCTGGGTTATCACTATCTCGAAACTTAGCAGAGACTAACATCTCGCTGCTCTAGGCCTGCAATGCAATAAATCCTAGGTAGTCAGCTGTTAGCGTGTGACGTTGAAAGATAGTGTTATTTCGGTTCGCTGGATAAGCTTACGAGACTTAAAGGTGAGGTCGACAGGTCCTTACAAAAGGCTGCGGATAAGGTCACTGCTGAAAGTACTGAATCGTTACAATCGAAAGTGGTTGTGCAGTTACCTCAAATGGCTGTCAAGAACGGTTATACGGGTTACAACAAGGAATTGAATTTGATGGCATCTATTCATCCTTTCATTAGGCTGGGTACTTTGATAAGTCAGATTGAGGGATGGCAAGCAACACGAGCTAGCATACTTACCCATTTAGGTGTAATGCTCAACGGTGTTAGTAAGTTAGGTGAGCGAAATTTCTTCTCTAGACAGAAAAGATTTGGGACACACACTCAGGACGGTGACGAGATATTTTGTGACCTTGGAGGTGAGGCAGTTATGCAAATCATCACCAGACTCACAGTATCACTACAATCCGCGAAGGGTGAGGGTTCCCAGACCAGAAATGCTATGATAGGGACGACGCCGACTACCAACCAATTTGAGGGTGAGGAACAAGGTCAAACTGATCAGACGTTAGCCATTTCGAATGCGCTGGCTGAGTTTATGACTTTCATCCACACTAAAGATTTCACGACAAATGAGTGTTACACGCAAGACTCTTTTGAAGCCAAATTTAATTTGAAGTGGGAAGGTACCAGTTGACGGGACGGCGTCTCGGGAAAGTTGAGGGCACGCATTGTCGAAGATTTCCAGAATAGGCTGGTTTTGGCCGACGATTTGGGTGTTTTTCCGAGACGCAATCTTAGCGGTGAGGTGATAAGGGACGAGCCTGAAATAATATATG
CTCCACAACATTCCACCAAGCTCTGCTAGATCCCAGAGTGAGGGGCCTATATTTTCCTGCTGGTGGCTCCAGTTCCGGAACAGTAAACCCTGTTCCGACTACTGCCTCACCCATATCGTCAATCTTCTCGAGGACTGGGGACCCTGCACCGAACATGGAGAGCACAACATCAGGATTCCTAGGACCCCTGCTCGTGTTACAGGCGGGGTTTTTCTTGTTGACAAGAATCCTCACAATACCACAGAGTCTAGACTCGTGGTGGACTTCTCTCAATTTTCTAGGGGGAGCACCCACGTGTCCTGGCCAAAATTCGCAGTCCCCAACCTCCAATCACTCACCAACCTCTTGTCCTCCAACTTGTCCTGGCTATCGCTGGATGTGTCTGCGGCGTTTTATCATATTCCTCTTCATCCTGCTGCTATGCCTCATCTTCTTGTTGGTTCTTCTGGACTACCAAGGTATGTTGCCCGTTTGTCCTCTACTTCCAGGAACATCAACTACCAGCACGGGACCATGCAGAACCTGCACGATTCCTGCTCAAGGAACCTCTATGTTTCCCTCTTGTTGCTGTACAAAACCTTCGGACGGAAACTGCACTTGTATTCCCATCCCATCATCCTGGGCTTTCGCAAGATTCCTATGGGAGTGGGCCTCAGTCCGTTTCTCCTGGCTCAGTTTACTAGTGCCATTTGTTCAGTGGTTCGTAGGGCTTTCCCCCACTGTTTGGCTTTCAGCTATATGGATGATGTGGTATTGGGGGCCAAGTCTGTACAACATCTTGAGTCCCTTTTTACCTCTATTACCAATTTTCTTTTGTCTTTGGGTATACATTTGAACCCTAATAAAACCAAACGTTGGGGCTACTCCCTTAACTTCATGGGATATGTAATTGGAAGTTGGGGTACTTTACCGCAGGAACATATTGTACAAAAACTCAAGCAATGTTTTCGAAAATTGCCTGTAAATAGACCTATTGATTGGAAAGTATGTCAAAGAATTG
GATGCGATGGCATTTTTGTAATTAAGAGGCTTACTACCAATTGAGGAGGGGCTCCAAAAGTTATATGAATTGGTAGTAAGGTAGCTCTTATATATTAGAAGTTCCTAAGGGGCACGTGGCGGCCATCCGTTTAATATTACCGGATGGCCGCGCGATCGTCACCCGACCCGCTTCCGCAAATTACGCCGCATTGTCGTCTAAGTGGTCCCGCATATGTGAAGGGCCAATCATATTTGGCCCTGAAATCTAAGATATTTTTAAAGACTTGTGGTTAAGTTGTTAAAGTTATATAAAACGACATGCGTTTCGTGGATCTTTAATTCAAAATGCCTAAGCGGGATGCCCCATGGCGTTTAATGGCGGGGACCTCAAAGGTTTCCCGCTCTGCTAATTATTCTCCTCGAGGAAGTTTGCCTAAGCGTGATGCTTGGGTTAACAGGCCCATGTACAGGAAGCCCAGGATATATCGATCACTAAGAGGCCCCGATGTTCCTAAAGGATGTGAAGGGCCTTGTAAAGTCCAGTCATACGAGCAGCGTCATGATATTTCCCTAGTTGGGAAGGTCATGTGTATATCTGATGTGACACGTGGTAACGGTATTACCCACCGTGTTGGTAAGCGTTTCTGCGTTAAGTCTGTATATATCTTGGGCAAGATATGGATGGATGAGAACATCAAGTTGAAGAATCACACGAACAGTGTCATGTTCTGGTTGGTTAGGGATCGGAGACCTTATGGCACTCCTATGGATTTCGGACAAGTGTTCAACATGTTCGATAATGAGCCAAGTACTGCAACGGTAAAGAACGACCTACGGGATCGTTTCCAAGTGATCCACAGGTTTCACGCCAAGGTTACTGGTGGTCAATATGCCAGCAACGAGCAGGCTCTGGTTAGGAGATTCTGGAAGGTCAATAACAATGTCGTCTACAACCACCAGGAGGCAGGGAAATATGAGAATCATACTGAGAACGCCCTGTTATTGTATATGGCATGTAC
ACCGGCGTGGCCCCACCTTATCGCGAGTGCTTTAGCACGAGCGGTCCAGATTTAAAGTAGAAAAGTTCCCGCCCACTAGGGTTAAAGGTGTTCACACTATAAAAGCATATACGATGTGATGGTATTTGATGGAGCGTATATTGTATCAGGTATTTCCGTCGGATACGAATTATTCGTACGACCCTCCTGCAGTAACTGCTCCTTCACAGGGTTCATCTCAAACGGATTTCGGTAAGGTTGTTATTGCTTTGGTGGTTATCTTGGTCAGCGTAGGTGTTTTCTATCTGGCCTATACCTTGTTCTTGAAGGACTGCATCCTTCTGTTCAAGGCGAAGAAGCAGAGAACCACAACCGAAATCGGGTTTGGACAAACCCCGGCTAGAAATCAGGATCATCCAGGACCGTAGGCGGGGTGCATCATGTCTACTGTGACATGGGGTAAGAAGCGGAAGCGAAGCGGAGGGGATTCTAAGGCGAAGAGTAGGGGCTCCAGTTCCTATATTCCAAGATCTGTTTCCTCCAGGAGAGAATCGTTGCAGGTTGCTACCTTTTCCTGGACGAGTTCCGGTTCGGGTATAAAGTTCTCTCCCGGTGGTGCTGCTTATCTTGTGAGCAATTTTCCACAGGGTGCCAACGATAATTGTCGTCACACCAACAAGACCGTGTTATACAAATTCATGGCCAAGAATACTATATACTTGGACTCTAGTCACTATATGAAAGTGTTTAGAGCTCCATTTCATTTTTGGCTGGTGTACGACAAGTCTCCTGGTGCTAATGTTCCCAGTACTGGGGATATATTTGAGGGACCTTCGTTGTTTCCTCATAATCCTTGGACGTGGACTGTGTCTAGGGCTGCTTGCCATCGTTTTGTGGTGAAGAAAACGTGGTCATGCGTGGTGGAGAGCAATGGTATTGACCCAACCAAAGGTCAAGGAGCTACTTATTATGGGCCTGGGCCTTGTAATCAGGTTAAGTCCTGTAATAAGTTCTTTAAGAG
TTGATTCAAGCGAAGTGGAAGCCCCACACAAAAATCATTCTGTTGTACTCTCTCTCTCTTTCACTGAGTCACATTTACTTTTGATGATGACTTCTTCTTCACTTTTTCTTTCGATGTTCGGGATAGCGCCCGTTCACCACTGATACTAGGGATAGCGCCCTAGTTTCGATTGCTGGGATAGCGCCCAGTTTCTTTTGTTAATATTTCGATATTTTCATTTTGTAATTTCGATTACTTTTCTTTTATATAAAAACCAAAAAGATTTTCCTATTTCTTTGATTTCTTTTTTGTTTATTTCTTTATGGAGATCTACGGATTCTCCCCCCTCTCCTTCCAGGACACCGAGTCCTGGAAGAACTCTGCTTTCGCAGCCTGCCGCGGCTGCAAGACCTACCCCATCGAGGAGGTAGGTACTGACGGATCCGTGAGGATCCGGGAGCTCCCGGTGGGGCTCGTACTAAAGGGCGTCATGGCCCAATATCGGTCCATTTTATGGACCCAATTTGTGGCGGATCCCGCCACTACCACCGTGGACCGGAAGTCCTTTGACTTCTGGCTCTTTTGCCGCCGTGCTGAGGCGGCCCAGGAACGAGCCTTTAGGGCTCGTCAGTCCAAGCGAGCCGCCAAGGCCGCTGCCCTCGATGCTGAGGGCTTAATTGATCGCTCCTACAAGGGGCGAACTTACAAGGTCTCTGTGCGGGGCCTTTCGTGGAAATCTGTGCGGGCTGCACAGAAGGCTGCCAGGAAGGCAGCCAAAAATTTTGGATTCACCATTTCGGAGAATCCCTTCTCGGCACTCCCATCTGAAGGGAGATCTGCCTTTTCTGCGGGTGAAACTCCCGCTCCTCCTGCCTGCGCGCTCCCCAATATTTGTTGGGCGGCTCGCAGGGCTTCCGCGAAGTCCGCCTCTCCTGCGGACGTAGAGAGTTTGCCCTTTTTGGGCTTACTCCCGGAGTCTCCCCGCCTCCGAAATGAGGGGTTGCTCTCTTTATTGAGAGCT
TTAAAAGCAATTGCATCGATTACAGAATTCATTCTTCAAATCTTTCTCTTCAAAGCTCTCTTGATTTCCCTCTCTTTCAAGCATCAAGCTCTCAGCATTCAAGATCAACCAACTTTAGGGACTACGTCTCTCTAAGTGCTAACCCGGAAAAAGGGCGTGTGATTAAAAGCGCACCAATAGGCACCTCGTGTTGAGTTATTAGTTTCATTTCCGCAAGCAATCTATCTCTCTCGATTCTCTTTTCTTTTAAAATCAATCCAATCTCTTTCTATTTCAGAATGTCTTCATCCAACTCGCAAAACTCTGTGAACATGGTTGACGGGGTCGACCTAAATGATCCCACCGCTGTTGCTATAGCGGCTGCTAGTGGAACATGGGGAGAACTGGATAGAGCATCCACCTGCATGTACAACTTCTTTGACGTGTCAGACGTTGAACGCAATCCTGGAGAGAGTTCCAAGCAATTGGTCTCCAGGATCAAAAAGAGGGCTGGCGCTCTCCTTGGAGTTTCTCGGGCTTTTAAGGACACTGAACAAGTTCTTAGTGCTGAACGCTGTGCTTTTAAAAGCTTCAGCGATGATGAGGAAATAATGGCCACCACTTTTGAGCCATTAAAAGATAGGGCTGAGATTACTCCTACCGCAGCCAGCAAACTAGACAAAACCCTTGAGGCACACAGAGCCAAATTTAACTACATGGCTATAGACAGTATAAGGGTTGCTGTCACTTCCTTGATGCACCAAGGAGATTCTCGCGAATGCATCATGTATCTTTGTGACCGCCGGTTCAAGGACCCTCTTCTTGGGGCTATTGCTCTTATAGGCTTTACTCTTCCTGGCATGCAGACTCATGTCTACAAGACTGGAAGGATGATGGCCTTCTCTAGGAAGGAAGCTATAGCTGCAGACAGACTGCAGCTTTATTTGTATGTCAAGGGTGCTAAATTGGAGCGCACTCAAAACACTCCAATAACTGTCAATGTTAGAACCTCGCTGATTTT
ACCGGTGGCGAGCGGGGTCTTTGGGTTCCAGGTGGGACCCACACCTGGAACAGGCCTGGAAAGAACGTTAGTGGGCCGAATGATTGGGCTGTTGAATTGGGCTTTTTATTCAAAACCATCTCAAATTTACGAAGTCCATTATTATTCATATAAGAATAATTACATTAAACATAGCCCGTATAAATATACATTTATACGGTTACATTCTTGTATACATGGTATTCGTCGTTTACTTGTATATCTATTACTGGAGCCTCTTCTTGCATCATGATATCTATTATTTCAACCATGTCCTCTGATTTGAACTCTTCTATTGTTGAATCTCTATACATGATCCTTAGTATGTTCTTTATACCTTCTTCTAAAGCATTAAAATTGAATGGTGGAATGATTCCGTTATGTCCGTATGGAATGGAGAATTTGTTCTTGACTAGTGCTGGTGACTTAGTTGAAAACACCTCTACGTCAACTCTGAATTTTATTTCTGATCTGAACTTGACGTTGATGATGAACAACATTCCTTTATCGTTGGTATATGATATAGTCATAATTGTTTGATGGAAATATATTCATTGGATGTGCATTTATATTTGGAACTCTCGTTTGTATGTGGTTGTGAATATTGATCGTGTCTAATTTATGTTCTTTCATTAATTAGTGTATGTGTGACTGGATTGATGTGGATGTTTGTGACTAAAAAATAAGATATTCATGCATATGAATAAGAAATAAAGGAAAAAGACGGAAAAATAAATAAAAAAATTAACAAAAAAACTAATAATAAAAATAACTATCTATTCAGAAAATTTGGGAGCGCAGCGAAAACGAAAACAAAAAACGATAACAAAGAAAATCTTTATAAAATAAATAGACAGAATTGAAAAGGAAAAAAGTAAAAAAATAAAAAGGTTATTACATAACAAAAACAAAAGAAAACAAAAATTAAAAATGACGTCATCTGATGTCATCACAATTAAAAACTATTTACTGCGGTTAAAAA
TATCAGTAGGCCGCTAAATCTAGTATCTTTCACTAGAACAAACAACTTCCAGATGTGGGTGGATCTATAAATGCTAATTCCCTAATCAGCTATGTTTGTCGCTAATTTTGCTAATTAAAATTGTTTCTATGTTTTGCGTAATAACAAGGAAAATGATTCTACTAAATAAAAAAAAAGTTTGGAAAATCCAAAAGTACACACCTCATAACGCTCATTCATTTTTTAAGAACAAAATGAGTTGTGTAATTGATTAAACAAAAGAATAATAATTAAATAATTTCTTACAGAGAATATTTTATTTTTTTTTTTAATATCGGCGCCCGTTTTTCTTGTTATATGGGCATGCGTTTAAAAAAATCTAGCTCGATCAAGTGGCGCCATAGTTTTCATGTGAGAGAAATAAGAAAAGTTCGTTTGTTTTTGTAAGTGTGTATCGTAATGAATTTTAATACAAATTCAATTAAAAAAAAAAAATATACGTAAACTGGGCTACTGATCTGAAATACGGCACCAGTTCATCGAATTCTTGAACTAATAAAAAAACCCTGGTCTCGAAATATCAATTTGTTTGGGAGTAATTGTTGGTACATTCAAAATGGGGTGACATCAGGACGTCGATGTAAAATTTTTTTCAAAACGTTTTTTTCTTCAAAATAATAACATTAAATGATTTTAGAAAGTATAAGATAGTTTACTTTAAGTGTTTTCTCGGTGTACATCTACTTATATTATTGTACAAGTACAATATGGTTGTGGTAGAGGCATTTGAAGATCGCAAAATTGCTTAACCTTGACGAGTCGGATATAATGCACGACCTCACGCAGTTCGCGCTATGAGCCATGCAAAAACAAGTCCATTATTCATTATTACTTGGAACCTATTTTCATTAGTTGATGTTGATGTTATTGTGTTCGAAATCCAATTAATGGAAAAACATAGCTATAAAGAGCCTAATTACTATATATTACATATGATACTTGATAAAATGGTGACTTTTAA
GGTAAAGTTATACATTTACCGTTGGACAAGGTAAGATTACCGACATCCTAATAGAATTGTATAACTTTTGCTCTTTCAATCTTCTTGGAGAATTTCGATGGCACTCGAAGTTGAAAGCGCTTTTTCTTTATCTTATTTGCTAAAAGAAAACAAACAAACCTCAAATAATCTCTTTTCGCTGATACAAGTACCCTACACGAAAATGACCCATGCGAAAGGAAAGAAGACACATCTTCTTAGATGTATTTTAGGATCTCCGTTTGAGACTTTAACCAAGTCTAGCATCCGTAGGTCCCTGAAAAACCTAAGAGAAGTCTGTAATTTACCTTATTGCAATTTTAAGAAAATACCAAAAAATATAAGTTATAAGTATCAAAACCCTTTCCTTAAATTATATGAAATAAACAATAATTTTATTAATTGTAAAGTGGGCGCCACTGGTAACACGAATTCAACGTACGATTGGCGTAATTTGTCCACTATTGGTAATGGTTGGAGTGTGACGTCATATCATAATGATTCTGTCAGTAGGTTACATGTAAGTATGGTAAATAACATTCCTAATTCCAACACGAAGAAGCTCAGTTGGTGGGTTACTCGAGTTAGGAGTAAAAATCCTTGGAAACGTCCCTACAAGGTTATTTACCAAAGGGATTTTCGAGATGACGGGATTAAACCCTATGTCAGTGAATTTATTTTATATGCCCCTAAAAATAGAGCTGACTTGGAAATGCAATCCATACTACTGTCTTCAGTAGAATGTTTCCAGGACATTAAGTATGCCCTCAATTACTGGACCAATTTAAAATTTAAAGAGATCTGCAATAGTGCGCTTAAAAGGTTCACTCAAACCAATATCATTATCACCCCTGTAAAACCCAGGGTTGTGAGTGTAAACAAAGCGCGAGAGGTTTCGAGTAGTGTAGAAGTGAAGTTGCAGAGATATGAGCGAGAGGGTGAAGTATTCGTTGTGTCCAAGGCAGGTAAAGAAGATACGCGA
GTATTGTGCAGTATTATTTTACGCACGACCCGGATTAATCATTTTTGTGAGAATATACCCGATAGCTCTCAATGGATTCTTACCACTTCTTATCTCAGTTGTGTGACTTGAATGTTCTGACTCATGCGCTTTATGTTAATCAAGTGTTTGAGATTGTGGATCAGTCCACAACTAGTTATATGCAGATGTGGCTTTATTCCCGTGTTATTGTCCCAGTTTTGAAATATCATCTCAGTGGAGATATTATATTGGATAAATTGCACGATGTGTTCCTTGGAACCTTTCGTTCAATGATGGTGCCGATGATTATGTTGAACCGACTTTCATTCGTCGTGAAGATGACGACGATGAACCACCACCGGAAAGCGTATTTGCCGCTTGAAGAAAGGGAAAAAATTCATGCTGCGACGTTTCTTGGTCATGATCATTGGGCAAGCGTTACTTCGGGATCATCTTTTTATGATGATCTCGAAATTCTCGCTGATGAGACCGTGAACGATGATTTGCATTTTGATAAAGAATCTTCCATGCCAGATGAGTATCAGATCATGTGGAATGATGGTACAATTGATTCCGTTTGGTCTAGTCAGTTTGAATGCGAAGAACCACCGAAACCGAAATTTATACCACGCCCTTCTGATAAGGTGTGTGATCCAGTGGTTATTCAAGATGCCGTGAACGATATATTCCCATTTCATCATGAGATGGATGATCGATATTTCCAGACGTTAGTGGAGACACAGGATATTTCCCTTGAGGTTTCGAAGTGTTGGATAGATGCCTCCAATTTCAGAGATTTTGTTAAGGGTCCAAATTCTTATGTTGAGCCTGTGTTTCAAACCGGTGCCACTAGTAAGAGAGTGCATACTCAACGTGAGGCTCTTTTAGCTGTGAAGAAAAGGAATATGAATATACCGGAATTGCAATCCACTTTCGATCTTGATGCGGAAGTCAACACGTGTTTCAAACGGTTTCTCACACACGTTGTTGATTTGCCACG
ATTTTGCTACGTCACTAACCACGTGACACCCACAGGCCAACCGAATGCTATGTCATCCATTTCCTGGGCCGGGTCTACGTCCTCATATAAGTAACTGCACTTCCGAATGGCTGAGTTTTCCACGCCCGTCCGCAGCGGTGAAGCCACGGAGGGAGATCTCCGCGTCCCGAGGGCGGGTGCCGAAGGTGAGTTTACACACCGAAGTCAAGGGGCAATTCGGGCTCGGGACTGGCCGGGCTATGGGCAAGGCTCTGAAAAAAGCATGTTTATTGGCAGGCATTACAGAAAGAAAAGGGCGCTGTCACTGCGTGCTGTGCGAACAACAAACAAGGCTTGCAAACTACTAATAGTAATGTGGACCCCACCTCGCAATGATCAACACTACCTTAACTGGCAATGGTACTCAAGTATACTTAGCTCCCACGCTGCTATGTGCGGGTGTCCCGACGCTGTCGCTCATTTTAATCATCTTGCTTCTGTGCTTCGTGCCCCGCAAAACCCACCCCCTCCCGGTCCCCAGCGAAACCTGCCCCTCCGACGGCTGCCGGCTCTCCCGGCTGCGCCAGAGGCGCCCGGAGATAGAGCACCATGGCCTATGGCTGGTGGCGCCGAAGGAGAAGACGGTGGCGCAGGTGGAGACGCAGACCATGGAGGCGCCGCTGGAGGACCCGAAGACGCAGACCTGCTAGACGCCGTGGCCGCCGCAGAAACGTAAGGAGACGCCGCAGAGGAGGGAGGTGGAGGAGGAGATATAGGAGATGGAAAAGAAAGGGCAGGCGCAGAAAAAAAGCTAAAATAATAATAAGACAATGGCAACCAAACTACAGAAGGAGATGTAACATAGTAGGCTACATCCCTGTACTAATATGTGGCGAAAATACTGTCAGCAGAAACTATGCCACACACTCAGACGATACCAACTACCCAGGACCCTTGGGGGGGGGTATGACTACAGACAAATTTACTTTAAGAATTCTGTATGACGAGTACAAAAGGTTTA
ACCGGATGGCCGCGATTTTTTTAAAAGTGGGCCCCCCCACTAAAATATGTCCCCCACTCAGAACGCGCCCTCAGAGCCTATTTAGTGTGTGGTCCCCTATTTATATCTTGGTGACCAAGTTTCATTTCAAACATGTGGGACCCACTTTTGAACGAGTTCCCTGAGACTGTTCATGGTCTACGGTGTATGCTAGCCAAAAAATACGTACAGGAAGTTCAGAAGACGTATTCTCCGGATACGGTTGGGTACGATTTATTTTGTGATTTAATACATCTCTTAAACACTAAAAATTATGAGCAAGCGTCCAGCAGATATAGTCATTTCTACTCCCGCCTCCAAGGTACGCCGCCGTCTGAACTTCGACACCCCTTATACCAGTCGTGCTGCTGTCCCCACTGTCCTCGTCACAAACAAAAGACGAGCATGGATTCAGAGGCCCATGTATCGGAAACCCAGAATGTACAGAATGTACAGAAGCCCTGATGTGCCCAAGGGTTGTGAAGGCCCGTGTAAGGTCCAGTCATATGAGCAGAGACATGATGTATCCCATGTGGGTAAAGTGTTGTGTGTTAGTGATGTCACTCGTGGAAATGGGCTTACCCATCGTGTGGGTAAGAGATTCTGTGTGAAGTCCGTTTATGTGTTGGGCAAAATTTGGATGGATGAGAATATCAAGACTAAGAACCATACCAACACTGTAATGTTCTTTCTGGTCCGCGATAGAAGGCCCTTCGGTACTGCTATGGATTTTGGTCAGGTTTTTAACATGTATGATAACGAGCCCAGTACTGCCACTGTGAAGAATGATATGAGAGATCGTTACCAGGTGCTAAGGAAGTTTACTGCAACTGTGACTGGTGGCCAGTATGCCTCTAAGGAGCAGGCGTTAGTTAGGAAGTTCATGAAAATTAATAACTATGTTGTGTATAATCATCAGGAGGCTGCTAAGTATGAAAATCATACTGAGAATGCCCTTTTATTGTATATGGCATGTACTCAT
AAATTATAAAGGCAACTTCATAATTTACTCGAAATGGCTCTTCTATCAAGAACAGCTGCAGAGGAAGTAATCGCATCATTCACTTCTGAGGAACAATCCAGAATTTCAACCCAAGCTGTGTTGGCTTTGACAAACGTGGAGAAGGACAAACATGACCTTTTTAACTATGCGTTGCCAGAGTTGGCAAAGATGAGGTTGTTCAATTCTGGGATCTACCTCAGCCCCCATTCCTACAGACCTCATTCCCACCCAGTTTGCAAGACTCTTGAAAATAATATTTTGTTCAATATTTTACCTAGCTATTTAGACAATTCCTTTTATTTAGTTAGTATTAAGAAAAATAAGGTCGACTTTTTGAAGAGAAGACATCCAGATTTGCAAATGGTTGAAACCATCAATAGGTACATATCAAGCATTGACAAGACCAGGTATGGTGGTTTCTTCCATGTTAGCCCTTCCAAGATCAGTGCAAAATTCAAGTGTGACCGGAGAACAGGTTTTGAGGATGATGCTTCCTTAATTGATCTCATTCCTGGATGCATGGAGGGTGCACGGAAGAGATTTTTCTTCCATGATGAGCTACATTATTGGACCAAGGAGGCTTTGATAACATTTTTGGATCATGTGAAGCCGGAAGTCATGTTGGCCTCAATAGTCTTCCCACCTGAGATCTTGGCTGGGGCTAAGGAGAGCCTTAACCCATGGTGTTATACATTCAGAATAGTTGGGAAAGACCTTGTTTTCTTTCCAGATGGTGAACAGTCTGAAGCTTACATTCAGCCAGTAGCAGGTTCATATCTCCTGAGGACAGGAAAAATCACAACACCTTCTGGGGACATTTTCCAACTTGACCTCCTTAAGAGCAGCTTCTCTCACCATTTGATTTCAATTACCAAGGGAGAGGCTATAGGCCAAAAAATGCGATTCTTCAATGGCTTTGAAGCTGTTGCAATGAAGGGTTTGAATCCCTTGAGACGAAAGGTTGAAAGTTGCTTACCAA
AAGAATAACTCACAATTCGGTGGAATAGTTGCTAGAAAATAAATTATCACATTATTAATGAAAAAATAATGGTCTATAGACTCGAAGCTTGAACATCTCTGTCGTCTAATGTTGAACACAACTGCTGGTATCGATACCGTTGCTGTGTTTACTAATTGAAATATACAGAGATCCACAGCACAAAACGTTGGAGCTCTCCCGATGCCAGTGGTACTGTAGACAACTATTGGACCCGGCGGACTTATCAAGCCAAGTTTAATGTAATACTGGTGCCTTTCATTTACTACTATCATGAAATTGATAAGCGTCAATATGTCAGTAACACTTTCTTTTGGCCAGCTCAGGTATTTGAAACAATGAACAGTTCTTGATCGCATGATTTTAGTATTAAATAAATTCATAACTATTTCAACATAATCACTTTGCAAAGCGATACTTGTTACGGTGACCGTAAATCCTTCCAATTCGGAATAGTCACTTACAGTGGACACTGCAGGTACGTCGGCACCATTCAACATCACGATAACCCTAGTACTAGTCTGCCAAACCATGTTCCAGTAGTCCTCGAGTGTGTTGTCCATCGGTTCTTGGGTCACTATGAATTTCCGGGCTTGTTCAAAACCATCAACATAGTTCGCATGGATGTAGTTAGATCCCTGTTTTTTTAAACACACCCTAGTAGAATCCCAACATTCGATGTTTTGAAACCGATTCTTCTTAATATTTTTCAATTCCTTACATTCCTTACAAGGACCGATTATCTGCATGTTGAGAATGGTATGGTGCTCTCGACAAATCCTTTCGACGTATTTTATTTCAGATTCAGCTACTTGCTTCAAATAATGGCAGCTGTTGTGCATCACAAAGAGGCCTGTAGCCATTGTAAGAAGAACTTTTAGCTTTATTATGATAAAGTTAAAGAATTAATGTTGCAATAATCCCAATTGATTTGGTATTAGGCTCCGGTGATGATCGACGCCTTTATATAACTACTCTTATC
ACCGGATGGCCGAAATTTTTTGGTGTCCTCTCTCTCAATCCCGTCCCGCTACGTGTCGCATTTTCGTTGTTCCCGCAATATGTACGTAGCGCAATCTTAACCGTTGAATGGGGTCCCCACTTTAATTTGAAACTGCCCAATCACGTTGTGTCTCACGAGTTTCGATATTTATGACTTGGTGACTAAGTTGTGGGGCAATCCTGACATTTGAATTGTGCTTTAATTTGAAACGGTTGAGTGGACGTACTATGCTTTAAACGATGTTTCATTTTTTTATGAAAGGACCACAATTCAAATTATATGATCAACCAATAGCCAAGTGGACCAATTAAATGTATGTTGTATAGCCTCATTAACACAAATGAGTTTTGGATTTTAATTATAAATAGCCTATTGGTTGATATTGTTATTACGTCTATGTTTTCACACTGATTATATTGATTCAGTTCCTTTCTTTACCAATGTACATGTATCATAATAGGAATAGACGTGGATGGTCATATACCCCACGACGAGGTTATGCACGAAATGGCTTGTATAAGCGTCCCTGTACTTACAAGCGTGTAGATGATAAACGACGCCCGAGTAGTTCAAATAAGGTGTATGATGATACAAAGATGTCACTCCAGCGTATTCATGAGGATCAGTTTGGACCAGAATTTGTTTTGCGTCATAATACAGCATTGTCTACATTTATTACTTATCCTAGTCTTGTTAAGAATGAACCTAACCGTTCTAGATCATATATCAAGTTAAAGCGACTTCGTTTTAAAGGAACTCTGAAGATTGAACGGGTTCACGCTGACGTTAACATGGACGCTCCAAACTCAAAGATTGAAGGAGTTTTTTCTATGGTTGTAGTTGTTGATCGTAAGCCACATTTGAATCCAACTGGATGTCTGCATACATTTGATGAGATGTTTGGAGCCAGGATACATAGCCACGGAAATTTAGCTATCACACCCACATTGAAAGAACGTTTTTATATTCGACATGTTAT
ATAAAACATTTCAATCCTTTGAACGCGGTAGAACGTGCTAATTGGATTTTGGTGAGAACGCGGTAGAACGTACTTATCACCTACAGTTTTATTTTGTTTTTCTTTTTGGTTTAATCTATCCAGCTTAGTACCGAGTGGGGGAAAGTGACTGGTGTGCCTAAAACCTTTTCTTTGATACTTTGTAAAAATACATACAGATACAATGGCGAACGGTAACTTCAAGTTGTCTCAATTGCTCAATGTGGACGAGATGTCTGCTGAGCAGAGGAGTCATTTCTTTGACTTGATGCTGACTAAACCTGATTGTGAGATCGGGCAAATGATGCAAAGAGTTGTTGTTGATAAAGTCGATGACATGATTAGAGAAAGAAAGACTAAAGATCCAGTGATTGTTCATGAAGTTCTTTCTCAGAAGGAACAGAACAAGTTAATGGAAATTTATCCTGAATTCAATATCGTGTTTAAAGACGACAAAAACATGGTTCATGGGTTTGCGGCTGCTGAGCGAAAACTACAAGCTTTATTGCTTTTAGATAGAGTTCCTGCTCTGCAAGAGGTGGATGACATCGGTGGTCAATGGTCGTTTTGGGTAACTAGAGGTGAGAAAAGGATTCATTCCTGTTGTCCAAATCTAGATATTCGGGATGATCAGAGAGAAATTTCTCGACAGATATTTCTTACTGCTATTGGTGATCAAGCTAGAAGTGGTAAGAGACAGATGTCGGAGAATGAGCTGTGGATGTATGACCAATTTCGTAAAAATATTGCTGCGCCTAACGCGGTTAGGTGCAATAATACATATCACGGTTGTACATGTAGGGGTTTTTCTGATGGTAAGAAGAAAGGCGCGCAGTATGCGATAGCTCTTCACAGCCTGTATGACTTCAAGTTGAAAGACTTGATGGCTACTATGGTTGAGAAGAAAACTAAAGTGGGTCATGCTGCTATGCTTTTTGCTCCTGAAAGTATGTTAGTGGACGAAGGTCCATTACCTTCTGTT
AGCGAAAGCAGGTCAATTATATTCAATATGGAAAGAATAAAAGAACTAAGAAATCTAATGTCGCAGTCTCGCACCCGCGAGATACTCACAAAAACCACCGTGGACCATATGGCCATAATCAAGAAGTACACATCAGGAAGACAGGAGAAGAACCCAGCACTTAGGATGAAATGGATGATGGCAATGAAATATCCAATTACAGCAGACAAGAGGATAACGGAAATGATTCCTGAGAGAAATGAGCAAGGACAAACTTTATGGAGTAAAATGAATGATGCAGGATCAGACCGAGTGATGGTATCACCTCTGGCTGTGACATGGTGGAATAGGAATGGACCAATAACAAATACAGTTCATTATCCAAAAATCTACAAAACTTATTTTGAAAGAGTCGAAAGGCTAAAGCATGGAACCTTTGGCCCTGTCCATTTTAGAAACCAAGTCAAAATACGTCGGAGAGTTGACATAAATCCTGGTCATGCAGATCTCAGTGCCAAGGAGGCACAGGATGTAATCATGGAAGTTGTTTTCCCTAACGAAGTGGGAGCCAGGATACTAACATCGGAATCGCAACTAACGATAACCAAAGAGAAGAAAGAAGAACTCCAGGATTGCAAAATTTCTCCTTTGATGGTTGCATACATGTTGGAGAGAGAACTGGTCCGCAAAACGAGATTCCTCCCAGTGGCTGGTGGAACAAGCAGTGTGTACATTGAAGTGTTGCATTTGACTCAAGGAACATGCTGGGAACAGATGTATACTCCAGGAGGGGAAGTGAGGAATGATGATGTTGATCAAAGCTTGATTATTGCTGCTAGGAACATAGTGAGAAGAGCTGCAGTATCAGCAGATCCACTAGCATCTTTATTGGAGATGTGCCACAGCACACAGATTGGTGGAATTAGGATGGTAGACATCCTTAGGCAGAACCCAACAGAAGAGCAAGCCGTGGATATATGCAAGGCTGCAATGGGACTGAGAATTAGCTCATCCTTCAGTT
ACCGGATGGCCGCGCGATTTTTTCCCTATGGGCCTTTCTTTAATGGGCTTTAATTTGGCCCAATCATAGTCTGTCTGCCAAACCTAAATAAATGAAAATACTTTGGCGCTAAGTTAGTCTTTTGTCTATAAATTAAAGCCTCTTGGCCCACTCTCTTTAACTCAAAATGCCTAAGCGTGACGCTCCATGGCGTTCAATGGCGGGAACCTCAAAGGTTAGCCGCAACGCTAATTACTCTCCCCGTTCAGGAATTGGGCCAAGAATTAACAAGGCCGCTGAATGGGTTAACAGGCCCATGTACAGGAAGCCCAGGATATACCGGACGCTCAGGACGCCCGATGTACCAAGAAGCTGTGAAGGGCCTTGTAAGGTCCAGTCTTTCGAGCAGCGACATGACATCTTACACACTGGTAAGGTTATATGCATATCTGACGTTACTCGCGGTAACGGTATTACCCACCGTGTCGGGAAGCGGTTTTGTGTTAAGTCCGTCTACATATTAGGCAAGATATGGATGGACGAGAATATCAAGCTCAAGAACCACACCAACAGCGTCATGTTCTGGCTAGTCAGAGATCGTAGACCGTATGGAACACCTATGGATTTCGGACAAGTGTTCAACATGTTCGACAACGAGCCTAGTACCGCCACAGTTAAGAACGATCTTCGTGATCGTTACCAGGTCATGCATAGGTTCTATGGCAAGGTGACAGGCGGACAGTATGCCAGCAACGAGCAGGCTATTGTCAGGCGGTTCTGGAAGGTCAACAACCACGTGGTCTACAATCATCAGGAAGCTGGCAAGTACGAGAACCATACCGAGAACGCCCTATTATTGTACATGGCATGTACTCATGCCTCAAACCCTGTATATGCAACGCTTAAGATTCGGATCTATTTTTATGATTCGATCTTAAATTAATAAAATTTTAATTTTATTGAATGATTTTCAAGTACATAATTTACATATGATCGGTCTGTTGCAAAACGAACAGCTCTA
TATGCGCCTGCGTCGGTACTAGTTAGCTAACTAGCTCTGTATCTGGCGGACCCGTGGTGGAACTGACGAGTTCGGAACACCCGGCCGCAACCCTGGGAGACGTCCCAGGGACTTCGGGGGCCGTTTTTGTGGCCCGACCTGAGTCCAAAAATCCCGATCGTTTTGGACTCTTTGGTGCACCCCCCTTAGAGGAGGGATATGTGGTTCTGGTAGGAGACGAGAACCTAAAACAGTTCCCGCCTCCGTCTGAATTTTTGCTTTCGGTTTGGGACCGAAGCCGCGCCGCGCGTCTTGTCTGCTGCAGCATCGTTCTGTGTTGTCTCTGTCTGACTGTGTTTCTGTATTTGTCTGAGAATATGGGCCAGACTGTTACCACTCCCTTAAGTTTGACCTTAGGTCACTGGAAAGATGTCGAGCGGATCGCTCACAACCAGTCGGTAGATGTCAAGAAGAGACGTTGGGTTACCTTCTGCTCTGCAGAATGGCCAACCTTTAACGTCGGATGGCCGCGAGACGGCACCTTTAACCGAGACCTCATCACCCAGGTTAAGATCAAGGTCTTTTCACCTGGCCCGCATGGACACCCAGACCAGGTCCCCTACATCGTGACCTGGGAAGCCTTGGCTTTTGACCCCCCTCCCTGGGTCAAGCCCTTTGTACACCCTAAGCCTCCGCCTCCTCTTCCTCCATCCGCCCCGTCTCTCCCCCTTGAACCTCCTCGTTCGACCCCGCCTCGATCCTCCCTTTATCCAGCCCTCACTCCTTCTCTAGGCGCCAAACCTAAACCTCAAGTTCTTTCTGACAGTGGGGGGCCGCTCATCGACCTACTTACAGAAGACCCCCCGCCTTATAGGGACCCAAGACCACCCCCTTCCGACAGGGACGGAAATGGTGGAGAAGCGACCCCTGCGGGAGAGGCACCGGACCCCTCCCCAATGGCATCTCGCCTACGTGGGAGACGGGAGCCCCCTGTGGCCGACTCCACTACCTCGCAGGCATT
ATGAAAATTTTTGTGGAGTTTTTATATAAACGCATTCCACAATATTTCAGATCAAGAGTTTAAGAAACTCAAAATTGTTACAATCAATCCGTTAAGAGCGGAATCAAAATCAAACCGTTAAGAGCGGTATCAAGTGAAGAGTTTAAGAAACTCATTGTCCTACTCTGCAATTTATTTACGCCGTATTTGTTTAGTTAATATTTTGTTGTTTTAGGGCTTCTGCCACTATGTGGCAAATTTCTGAGGGTTCCCAGTGCTGCTGCACTGGGAAAACCTGGTCCAATGCCGAGGCTAAGGAAGCCCGGTATGTCTGCAACTGTATTCTCAGTTGCAGGCTTGTTAAGGTTGAGGTAGTACCTCAACTTCCGAAGAGCAGGATAGCGCCTGCTCAAGACAAAGCAGAGAGGATAACACCTCTTTGCAATTCAAATGGTGGGGCAGCGCCCACCATCCCGAAATCCAAAAGGGCCTTTGAGCCCCGCACACCTTTGATCAAGCAAAGGTGTGATGTTGTCGTCAGGGTTGGCCCACCGGCTGATCTTGACTTGGTATACCCTGCTCTTGTGCAGGAAGAGGTGGCAATCCCACCTACTGAAAAGGTTCTGCAGCCTACCTTAAAGGCTGAAGTGAGGGTGCCCATTTTTTGTGCACCCAAACGGATGGTGGCTTTTCCCAAGCCACCTACTAAAATTGCATCCAAGAGGGATGCTCTACAGTTCCCTGCTGGGGCTGTAGCTTTTAATGGCATCAATTTTATCGATGCCAAGGGAAAAGTCGTCCTATCTGAGGGCGCAAAGAGGATTCTCAAGGGAATCCGCGTTGCTAAACAGCAACGTCAAAGAACCGCGCGCAGATCTGCTGCGTGCAAAAAGGTTCGTAAAGCCAGAGATCTGGCTTTATTCAAGCGCTTGTCTGAAGAGTGCACCTTCCAGGATCTGCCTGGGGGTTTTGCCGGTGAAATTCCGGCCGGTCATGCCTGCTACCGAAAGGTAGCAGCTCC
GGGGATACGTGCCCCTCCACCCCCACCGCCACCCCCTACCAAAATAATTTCCGGTTGTCAATAGCCCCGCCTCATCATAGGCCCGAACTATCACAAACGGAAAAGCGATAGCCCAAAACACTAAGCCCCTTTTCATCATTTCATTTGTAAGCGCGTTTAAAATCATGGTAAAATAATGACTACCCCAAATTGCGCCCCTGCAATTTGCTGACGGTTTAGCGAAAGGTGAAAACATGGCGAAGAAAAAACCAGTAGAAAAAAACGGGCTTGTTTATAAAGAGTTTCAAAAGCAAGTATCAAAGTTAAAGAAAGCTGGCTTAGTTCCTAAAACGCTTGACGTTCGCAAAGTCAAGCCAACAAAACACTATAAAGGATTGGTAAGCAAATATAAGGACGTGGCAACAGGCGGCGCTAAACTTGCCGCTATCCCTAACCCCGCCATTATAGAAACACTTGAGGCGCGGGGCGAATCAATCATAAAGAAAGGCGGTAAGGCATTTCTGAAAGCCCGCCAGCAAATAAACCAGCGCGGGCAAATTGTAAACCCCTTTACGGTTCGCGTCACCAAACGCGGCGAAGTGGTACGCCGCTACCGCAAGACTACCCCCGAAGGCAAACCCGTTTATATCACGCAACGGGAATTACCAATTAAATTTGAAAACATGGAACAGTGGCTTACTGAATTAAAGGCCGCTGGCTTTCAGTTACAGCCGGGCGAACAAATTTATTTCACTTTCAACGGTAACTATTCGCGCCGTACTTATACCAGCTTTGATGAAGCGTTCAATAAATTCATGACCTATGACATTATTATTGACGCGGTAGCAGGAAACTTAAAAGCGGAAGATGAAGCCGATTTGGTGAAGTCGGTAGGATTCCAGCGTATCAGCGGGCCGGAAGCCAGCGCCTATAACCGTAACCGCATTGTTCTACCTGAAATGCAATTTAGCCAAGCGGCTAAAAAGAAATACAAGCGCCGTCAAAAACGCGGCTATGGCAG
GGGGCTGATCCCATGAAGGAACCAGTAGACTGCCGTCTTTCGACGCCAGCCGGTTTCTCGGGGACAGTCCCCCCTCCTGGTCGCACTAAGGCGGCCAGGCCGGGAACCATCCCTGTGAGGCGTTCGCGTGGAAGCGCGTCTGCCTTACCGGGTAAAATCTACGGTTGGAGCCGTCGACAACGGGATAGGTTCGCGATGTTGCTGTCGTCTTTCGACGCGGCTCTCGCGGCCTACTCCGGCGTCGTCGTCTCCAGAGGTACACGCTCTCTACCGCCATCGCTCCGGTTATTCCGGGCGATGACGCGTAAGTGGCTTTCAGTGACCGCCCGCGGGAACGGGGTCGAGTTCGCCATCGCTTCTGCGAAGGAGTTCTCAGCCGCGTGCCGCGCGGGTTGGATTTCGGGGACCGTTCCGGACCACTTCTTTATGAAGTGGCTTCCGGAACCCGTTCGCCGTAAATCCGGGTTGTGGGCCCAGCTTTCATTCATTGGACGTTCGCTCCCCGAGGGGGGCGACCGCCATGAAATCGAGGCGTTGGCCAACCACAAGGCTGCGTTGTCCAGTTCCTTTGAGGTTCCTGCGGACGTACTTACGTCTCTAAGGAATTACTCAGAGGACTGGGCCCGCCGCCACCTCGCTGCGGATCCTGATCCTTCGCTGCTCTGTGAGCCCTGTACGGGTAACAGCGCAACGTTCGAACGGACTCGCCGCGAGGGTGGTTTTGCACAATCGATCACTGACTTGGTTTCGTCCTCACCCACTGACAACCTCCCTCCCCTTGAGTCGATGCCCTTCGGGCCGACCCAAGGCCAGGCGTTGCCAGTGCACGTGCTCGAGGTCTCTCTCTCTCGATACCACAATGGCTCAGACCCTAAGGGTAGAGTCTCTGTGGTGAGGGAGAGAGGCCACAAGGTCCGTGTGGTCTCTGCAATGGAGACTCACGAACTTGTACTCGGTCACGCGGCTAGGCGCAGACTCTTTAAGGGACTGCGTCGTGAGC
ATGACAGGTCTGACAATAAAGCAAGAGGCTTTCTGTCAGGCATACATCGAAACGGGTAATGCTTCTGAGGCTTATCGGACGGCGTATGCTGCTGACAAGATGAAGCCGGAGGTAGTACATGTTCAAGCATGTAAGTTGCAGGATAACCCTAAGATAGCCCTAAGGATAAAAGAATTGAGGGGCGAGATTAAGCAACGCCATAACGTCACCGTCGATTCTCTCCTCGCTGAACTGGAAGAGGCCAGACAAAAAGCCTTAAGCGCCGAGACGCCACAATCATCTGCAGCTGTAGCGGCGACAATGGGTAAGGCTAAGCTGGTCGGCCTTGATAAGCAGATTATCGATCACACCTCATCTGATGGAACTATGGCAACGAAGCCAACCACTATTCGCCTGGTAGGAGTTGACCCAGCCAATGGAAAGCCAAGTTGACCTCCAGATACCTGCCAAGTTAGTTCCTGTATTCGCGACAGAAGGAGTCCGTTATCGTGGTGCTCACGGTGGACGTGGATCTGCTAAGACGCGTACTTTTGCACTAATGACTGCCGTCAAAGCGTATCAAGCGGCAGAAGCCAATATCAGTGGAGTTATCCTGTGCGCTCGAGAATACATGAACTCGCTGGAAGAATCCTCCATGGAGGAGGTAAAGCAGGCAATTCGCTCCGTGGCGTGGCTTGACGATTACTTCGACATTGGAGAGAAATACATCAGGACAAAGAACCGCAAGGTCAGCTATGTATTCTGCGGTCTTCGCCATAACCTAGACAGCATCAAATCAAAAGCGCGAATTCTTGTAGCCTGGGTTGACGAGGCCGAGTCTGTTTCTTCGACTGCGTGGAAAAAGCTTCGCCCGACCGTTCGTGAAGAAGGCTCAGAAATCTGGGTTACGTGGAACCCGGAGAAGGACGGCAGCGCCACCGACAAACTTTTCAGAAAGAATCCCCCAAAAAGCTCAATGATTGTCGAGATGAACTATGTCGACAATCCATGGTTCCCTGCG
ACCGAGGGCCGCGGGTTTTTTGGTGTCCCGACCCCACTCCTGACATCATTGTCCCTTTTTGAATAATCTGAGCCGTTGCAAGGTAACACGTGTTACCATCTTAAGTCAGGAGCTTTTTAATGTTCTGACTATATATTGGTGTTATTTATTTTTCATCTCATTTGTAACTAAAAATGAGAGTTCCAATCCGGAGGAATTCAGGTTTTAATTCTGACCGTCGTCCTTCAAATGGTTCAATCCACCGGTGGAATTACCCATATTCCGGCTATTTTGGCAGGAGGATTGGCAACCGCGTATATGGCATGCCATTTGGAAGCCGTCAAGTTCAAAGACGTGAATTTCAGCAGACTCATCGTCCTATCAAGTTTTCTGACCATGTTTCTTCTCGGAGGAAGTTTATGAAGACTATAGAGGAAATTCACGATGGCACTGACTACTTGCTTTGCAATAACATGTCCAAGGTGTCATACATTAGTTACCCTCCTCTATCCGGTACTGAACATGGTAGTAGAGCTGAATCCTATCTCAAAGTCCTGGGTTTTAATGTATCTGGGTCTGTTGTGCTGAAGCAGCTGCACATGCGTGAAGCAGATATGTCTCAAGGAATTCATGGTATATTTACCACAGTAATTGTTCGTGATAAGAGACCATGTCAGTTCTCTGCTGTGGATCCTATCATCCCATTTGTTGAGTTATTTGGACCAGAAAAGAGAGCATGCTCCACATTACATGTTAGAGATTCTTATAAGAATCGATTTAGTGTTGTCTATCAAAAGAAACATGTTGTAAATAGTGCTCTGACAACACATGTATTTAGGTATAATTTTAATGTTAAGTTTTCTAGGTTTCCTTTCTGGGTGTCTTTCAAAGACACATCCAATGCAGAGCCTACTGGACTATATTCTAATGTTTCTAAGAACGCATTGGTGGTGTACTACGTGTGGCTGTGTGATTCAAATGTAACAGCCGAAGTGCACGTACAGTATGATTTGAACTATAT
GGTCTGTATCACATAGCTGATTAGTCCTCATGATGCTGGGCAAGAATGCTTGTGGGAAGATCCGCCCGCAACCTGCTCAATAACACATGATCAGGAAGTGACACAATCTGCGACTATTAACAAAAACCCAACCACCTCTAACCTTCTTCATCTCATCCTTCATAATGGCAAACATCAACATCCCGGATGACCTGGTATCCAAGTACTCGGAAGATGTAAAGGATCTCACACAAAAGGCAGGTAGCATTCCAAGTTCTAAATCATTGATCCCCCAAACCGCATTCACCCCTGATGAATTGAGGAGATCTTTGAAGTTCTGGCAAGTGACCACCAAAGTGGCAGCAACTGTAGCATCCGACTGGACTAATTTGGCGACTGCATTAACCAACGGGACATTCAGTGCGACGCATCTCAGGACACTGTGTGAGCTGGCATTCAACCTCAAGGCCCCAACTGGAACAGGCACAATCTTCATTCATGAGATTGCTGACCCGTGGAAAGGGTGCATTGATGCTAATGCTCCCGACACTGTAGCGATACCTGCGACTGACAGTGATGTTAATATGTCTACTGTCAGCTCAGGTTCTACCGCCTCTGGGACGGAAGATGCAGAGGTCAAAATGAAGGCGATCTCATTCCTATGCTGCACATTGCTCAGGCTGTCTGTGAAAGAGCCGTCACACATCATGCAAGCGATCAACAGCATACGACAGAGGTTCGGCTCCCTGTACGGTGTCTCCTCCCCTACCTTGAATAGTGTTACATTCAACAGGAGCCAACTTTCTCGCATCAAGCAAGGCATTGAAACATATCCCTCTGCTCGGGGTACAGTATTCTATTACACCAGGTATGCCGATGCCACGCATGGGTATACTACCAAAGAGTATGGGATATGCAGGTTCCTACTGTTCCAACACCTTGAACTTGAGGGGATGCACATCTATAAGATGCTCTTAGCTCTACTTGGCGAGTGGTCAACAGTTCCAATTGGGCTCTTGCT
TGAACTTATGAGTTCCACAATCAGCAATTACCAAAAGCTACAAAGCAGAAAAACCCTCAGGGGAGGCCGCCGGACCGGGGTAGGCGGCCTCCCAGTTGCTTTAAATCAAGAACAGATTCTAACTCTAAGGAAGAAATTGAATCTGAAAGTGACCAAACGATTTAACTATCTCAAGAGTATTGACAAGAAATATAAAGAGATGGTCAAGACCAGTAAATACCCCGGGCGTTTGGTACCAATTAGTAAGGCTTTAAACAAAAAAGCCATGCAGAGAATGACTAGGAATATCATCATCCCAGATTGTATGCATCCATCACAACTATTAGCCGTGAAGGTTGCCATAGCCAATAACACTGACAAATGGTTTATCACAAGAGATGCATTTTTGGAGTTGAAGAACCTGAGTGAGTTAGCTAATGGTAGTCAACAAGAAGTACGTCTCAGTGTGTTGCGCTCTAAGTTATACAAGTACACCTCTATAGGAAAAGAAGTAATTCCTGGGGAAGCGAACTATTTCAGGACTTGGTTCAAGTGGCTAAGTTCAAATTATAACAACAGTATGTATTGGATGTGGGCCAAGTATCAAACAGCAGCCACCATTCTATGTGACAGAATTGTTGAAACAGCCGCAGGATGTGTTATGTACATTGATTGTGAGCCAGCCCCCGCCGAGACAGTAGTAGAGTGTGCTTATTGTGGTATGCTTAACCACATGACGAGTGCCGACAACGTAATGTGTGGATCCTGTTACGGGGATTTAGAAGTAACTATTGAATCAGCTATCCCTGGCGAGCCGATTATTGAGCTAGTACTCAACATGTTGCAAGGACATTTCGGAATGGCCATGTTAGAACAATTATCTTTGTCCAATTATTTGGACTTGTCAGCACTAGCAGAGTCTGGTATCGGACCCTCCATCATCAATCATGACCTAATGATAGTGAAACAAATTTTGTCCCGATCAATGAATATGGCAGTAAAAGTGCCGAGCAACCTGTCC
ACCGGATGGCCGCGATTTTTTTTAAAGTGGGCCCCTTGATGTGATATGTCATCCAATCAAAATGCTCCCCCAAAGCTTAATTGTTTTGTGGTCCCTTATTTAAACTTGCTCACCAAGTAGTGCACTCCGCACTATGTGGGATCCATTAGTAAACGAGTTTCCCGAAACCGTTCACGGCTTTAGGTGTATGTTAGCAGTTAAATATCTGCAGTTAGTAGAGAAGACTTATTCGCCTGACACATTAGGGCACGATTTAATTAGGGATTTAATTTCAGTTATTAGGGCTAGAAATTATGTCGAAGCGTCCAGCAGATATAATCATTTCCACGCCCGCTTCGAAGGTACGCCGCCGTCTCAACTTCGACAGCCCATATGTGAGCCGTGCTGCTGCCCCCATTGTCCGCGTCACCAAAGCAAGAGCATGGGCGAACAGGCCCATGAACAGAAAACCCAGGATGTACAGGATGTACAGAAGTCCTGATGTCCCTAGAGGATGTGAAGGGCCATGTAAGGTCCAGTCTTTTGAGTCTAGACATGACATTCAGCATATAGGTAAAGTTATGTGTGTCAGTGATGTTACGCGTGGAACTGGGCTGACTCATCGAGTGGGTAAAAGGTTTTGTGTTAAATCCGTTTATGTCTTGGGTAAGATCTGGATGGATGAAAATATTAAGACCAAGAATCACACTAACAGTGTTATGTTTTTTTTAGTTAGGGATCGTAGGCCTGTGGATAAACCTCAAGATTTTGGAGAGGTTTTTAACATGTTTGATAATGAGCCCAGTACGGCTACTGTGAAGAATGTTCATCGTGATAGGTATCAAGTGCTTCGCAAATGGCATGCAACTGTTGCGGGTGGACAATATGCGTCGAAGGAACAAGCCTTTGTGAAGAAGTTTGTTAGGGTTAATAATTATGTTGTGTATAACCAGCAAGAAGCTGGCAAGTATGAAAATCATTCTGAGAATGCGTTAATGTTGTATATGGCATGTACTCATGC
TTCTCTCTCCTCAATCGGTACTCAGATAGTTTAGCCCCCATATTAGGTACTCAATATATACATGAGTACCAAATGGCATAGATGTAAATAATGGAAATATAATTTGAATTCAAAAGCGGCCATCCGTATAATATTACCGGATGGCCGCGCCCCCCTCTTTATGGTGGTCCCCCCCACGTGGATGGCCGCGCCCCCCTCTTTATGGTGGTCCCCCCCACGTGGATGGCCGCGCCCCCCGCTTTATGGTGGCCCCCCCCACGTGGAGATGTCCCCCACTCAGAACGCTCGCTCAAAGCTTGTATATGTGTGGTCCCCCTTTAAGTACTTGGGCAACAAGTCGTTGCCTGTACAATGTGGGACCCTTTACTAAACGAGTTCCCTGAGTCTGTCCACGGTTTCCGGTGTATGCTCGCCGTGAAATACCTTCAGCTGGTTGAATGTACTTATTCTCCTGATACACTCGGTTACGATTTAATTAGAGATTTGTTCTCTGTTATTAGGGCGAAGAATTATGTCGAAGCGACCAGCAGATATCATAATTTCTACTCCAGGCTCGAAGGTTCGTCGCCGTCTGAACTTCGACAGCCCATACAGCAGCCGTGCGGCTGTCCCTACTGTCCGCGTCACAAAAAGACAATCCTGGACAAACAGACCCATCAATCGGAAGCCCAGGTGGTATCGGATGTATAGAAGCCCAGATGTTCCTAAGGGCTGTGAAGGCCCATGTAAGGTCCAGTCGTTCGAGTCGAGACACGATGTGGTCCATATAGGTAAGGTCATGTGCATCTCTGATGTCACTCGTGGAATTGGGCTTACACATCGGGTGGGTAAGAGGTTTTGCGTTAAGTCCATTTACATCCTGGGCAAGATATGGATGGATGAAAACATTAAGACCAAGAATCACACGAATAGCGTAATGTTCTTCCTTGTAAGGGATCGTAGGCCTGTTGATAAGCCTCAGGATTTTGGTGAAGTATTTAATATGTTTGATAATGAGCCC
GTTAAAACATGCCTGAGCCACACGCAGTACTCTATGTCACAAATGAGCTCTCTCATATCGTTAAGAATGAATTTTTGCCAATATGGAAACTAACTGGAGATGAGAGTTTAAATGACTTATGGCTTGAAAATGGAAAGTACGCGACAGACGTATATGCGTACGGAGACGTTTCAAAGTGGACGATACGACAATTACGGGGTCATGGATTCATTTTTATAAGCACGCACAAGAACGTACAGCTAGCTGACATTATTAAGACGGTTGACGTCCGCGTTCCTCGGGAGGTTGCAAGAAGTCATGATATGAAAGCTTTTGAAAATGAGATCGGCAGACGCAGGATCCGTATGCGCAAGGGATTTGGTGATGCATTGAGAAATTACGCCTTTAAGATGGCTATCGAATTTCACGGGTCGGAGGCGGAAACGTTGAACGATGCAAATCCTCGGTTACATAAAATTTATGGAATGCCGGAAATACCGCCATTATACATGGAATATGCGGAAATAGGGACTAGATTTGACGATGAGCCGACTGATGAAAAGTTAGTATCAATGCTTCATTATATCGTTTACAGTGCCGAAGAGGTGCACTATATTGGATGTGGTGACCTACGTACCCTAATGCAGTTCAAGAAACGATCACCAGGACGGTTTAGAAGGGTGTTATGGCACGTATATGACCCAATAGCACCTGAGTGTTCAGATCCAAACGTTATAGTTCATAATATTATGGTGGATTCAAAGAAAGACATTTTGAAACATATGAATTTTTTGAAACGTGTTGAGAGACCTTTCATATGGGATGTATCGTCAGATCGATCGCAGATGAATGATCATGAGTGGGAGACGACGAGGTTTGCGGAGGATAGATTGGGTGAGGAAATAGCTTATGAAATGGGTGGTGCATTTTCCAGTGCATTGATCAAGCACAGGATACCGAATTCAAAAGACGAATATCACTGCATTTCGACCTACTTATTCCCCCAACCGGGGGCCGATGC
TTATTCTAAAAAAAAAATATTATTCAAGAAAAATGAATAATTTCATTTATTTAATGCTTTTACCCGTAGTGGCTGGGTGCAAGGATGTCGATTGAGGGGAGAAATCGAGAATTGAAGATCACTTACCATGTATTGAAGTACATTAAATATTTTAAGTAAATAAACTTAAGAGTTGAATTTATAATCGTTTGATCTAGATAACAACAGATCTATTAGGCACGTGTACTTATTAATAGTGATCATTTTTAAGACAGTAATAAGAAGCTTACACATACACACCGATATATAGAACATATAAAGATTTCTTAAAATATATTGTTAGAAGCTTAACACTTTAGTGCTTAGGAGTATTGAGTTGCTTACGCGTTAGACTCGTAGGAAGAGCGTGAATTGTTAAGGTTGTCCTGATGTTAGGTTTGTCCTGATGAAATAAAGGACTGACATTGCAAATCAATTGCAGCATAAGAAGACCGGATGCATATACTTTTCTCGATATACGCATCAAATCGTTGCTATAAAAAATCTGGGTAAATTCCAAAACAAAGCTCACTACATAAAGTGAAAACATGGACGTCGGCATACTAATGTTCGTACTTTCTGATTAAAAACCATTTAAATAATACATTGTATTCGTAATTCGTTTAAATTATCAGTTTCCTGGTAAAGTATATAAATAGTAATGGTAATGAAGTCACGTAGCCGATAAATTTGACTTCAAATGTGCGCACCCCGTAGGTATCACACATGTTATGCGTGGCTAAAACATCAAAACATTGCATCATGGGAAATAATAAATTCCCCAGTTATGTGGCTGGTTACAAACAGTAATAGCACTAACATTTGGTAAACATTTTGCCCCTCCATCTTGTTTCGTGACTTATACGGTAGACATCAGCTCAGGCATTTTTTGAAATAGAGTTTTCATAAAATGTCGAGTTTTAATCTCATATAAGCCATGAAACACCTCTCTTCGTTGTAACACATGTGGTGAAGATGTAGA
ATGGATAGCTTTGGCAGAGCTCCTCCTCTTTGGCCGCAGTCAGCTTTGCCTCGGGTCCCTGGTGCTGCTCCGTCGTCCTCTGGACTGCCGTGGAGCCGCGTCGGTGAGATAGCTATCTTTACCTTTGTTGCAGTATTGGCGCTTTACCTGCTCTGGAGTTGGGTGGGTAGAGATCTTCTCTTGGTTCTTAAGGCTCGCCGCGGAGGCACTACGGAGGAGCTGACATTTGGGCCCAGGGAGCGCCACAGTTTACCAGCTGTAGCTGTTGCTCGGGTGGAAAATCCTCCGTGTCCCAGTGGTTCAGTGGAAGCTAGACCGTTCACCGGTTAGCTGTGCCCTCAGCATGCCTCTCTCTGGAATGAAGCGTAAGAGGTCCGATGAGACGGGTCGCCGTAAGAGATCTTCTGGGGTGAAGCAGGGGCGTACATCTGCCGCCCGTGCTGGTTCTGCTGTTCGCAGGACTCGTCCCTCTCTGCAGATCCAGACGCTGCAGGCGGCTGGTACTTCAATGATCGAAGTGCCATCCGGTGGCGTTTGTGACCTTCTTGGTTCCTTCTCCCGTGGCTCTGACGAGGGGAACAGGCACACCAACGAGACTGTCATCTACAAGGTGGCACTGGACTACCACTTCATTGCTACCGCTGCTGCCTGCAAGTATTCATCTATTGGCACTGGCGTGGTGTGGTTGGTGTATGACGCACAGCCTTCGGGGAATCCCCCGACAGTGAAGGATATTTTCCCTCACCCTGATACTTTGACAGCGTTCCCGTACACCTGGAAGGTTGGTCGTGAAGTGTGTCATCGGTTCGTGGTGAAGCGGAGGTGGACTTTCACGATGGAAGTTAACGGGCGTATCGGTTCCGATATACCTCCTAGTACCAGCTGTTGGCCCCCGTGCCGTAAGAACATTTACTTCCACAAGTTTGTCACCGGCTTAGGTGTTAAAACGGAGTGGAAGAACACTACCGGCGGTGAAGTCGGTGACATTAAGAAGGGTGCC
TGGTATCAGAGCGATGTTCGAACTTTAAGGGAAAAATAGAATACAATCTAGTCAAACTAATTACATAAGTTCCAAAGAGGGATCTTATTTCTCAAAATATTGAGTCACGTTACGAAAAACTTGAATTCTTAGACTTAGCAGTCTGGGGAAAAGAGAAAAAACAAAAATATTTACTATCTACCGATAATATTAGCTTTTATTGTTACTTTGATACTAGTAAAACTAGTGAATCAGAAAGAAAGCATACCTTTCATTCTGATAATAAGCAACTCAATAGTATTGTAGACCTTATTATTAAGCATTCTGAAAAAACCAAAAATATTAAGGAAGAATTAGAAAAATATAGTCAGTTCCTAGATAAGATATTAGATTTAAAACCTACTAAAAAACAAGTTGAAAAACTATTAGAAAATCAAAACTTAATTAGCAAGAACTTTGATTATATCAAAGAACAAAACACTCAACTAGAAAAATCCCTAAGAAAAACAGTTAAGTTAGAAGACTCCATTAATACTCTATTAGTAGAAATACAACAAGCTAGACCTAAGGAAGTAGAATTAAGAACTCTTAAAATAGCAGAACAGAACTCTAAGGCAATAGAAAAATTTGAGCAAGAAATTAAGGACTTAAGAGAAATCCTGGAATTCCTTAAGCATCAAGCTACATGAGCGCTGATTACCCAACTTTCAAGGAAGCCCTTGAAAAGTTTAAAAACCTAGAATCAGATACAGCCGGAAAAGATAAGTTTAATTGGGTATTTACTCTAGAAAATATAAAGTCAGCCGCGGACGTAAATTTAGCATCTAAGGGTTTAGTACAACTTTACGCTTTACAAGAAATTGATAAAAAGATTAATAATCTTACAACCCAAGTTAGTAAGTTACCTACAACTAGTGGAAGTAGTTCAGCAGGAGCTATAGTACCTGCAGGTAGTAACACCCAAGGTCAGTACAAAGCACCACCTAAGAAAGGAATTAAAAGAAAATATCCAGCATGAGCC
TAATATTACCGGATGGCCGCGCCCCCCCCTCCCCTTTGCCGTACACTCTGGTGGTCTCCCCCCTCAATCATTTTGGTGGCTACCTGGTCCCACCCACTAATTTGATGACGTGGTCCTCTGTCGTCCACTCATTATAGCTACTGTATTTCATTTATCTTTTTCTTTTTGACCAAAAGATAAATGAATTGGCGCTCTTGCATTTGAATTTTGAATTATTGAGAATGGGGCTAATATTATTGGCCATATGTTTAAGGTTATTTGTTGTGTACTCTTCTGTGCTATTTTACATTGACCAATCAAAATTCACATATCGAGTTACGTTAAATTGTGTATTTGTTATGTTTTTCTATATATTTGAGAATGATTTGATATGAACATTAATATTTGAATATGTATTCATACAAATATCGACGTGGTTCGTCTAACTATCAAAGACGATGGTATACACGTCATCACGTGTATAAACGTACATCTGCTGGTATACGTAATGATGGTAGACGTCGAAACAGTCAAGGTGTTAAGGATTTTGACCACTGTGTCAAAATGATGGGCCAACGAATACATGAGAATCAATATGGGCCTGACTTTGTTATGGCCCATAATACAGCCCTATCTACGTTTATTAACTTCCCTCCGTTGGGTAAGACTCTACCCAATCGTAGCAGGTCATATATTAAGTTGAAACGGTTACGTTTTAAAGGTACAGTTAAGGTTGAACGTGTTCATGCTGATGTGAACATGGATGGTTTATCTAATAAGATTGAAGGTGTCTTCTCTCTGGTTGTTGTGGTGGATCGCAAACCTCATCTCAGTTCATCTGGCTGTCTTCATACATTTGATGAGTTGTTTGGTGCAAGGATTCACAGTCATGGTAACCTAACCATCACCCCCTCATTGAAAGACCGTTTTTACATTCGTCACGTGTTAAAACGTGTTTTGTCAGTGGAGAAGGACACAATAATGATAGACCTTGAGGGAACTACTAGTTTTTCCAATAAAC
ACCAAACAAGAGAAGAGACTTGTTTGGAAATATAAATTTAAATTAAAATTAACTTAGGATTAAAGACATTGACTAGAAGGTCAAGAAAAGGGAACTCTATAATTTCAAAAATGTTGAGCCTATTTGATACATTTAATGCACGTAGGCAAGAAAACATAACAAAATCAGCCGGTGGAGCTATCATTCCTGGACAGAAAAATACTGTCTCTATATTTGCTCTTGGACCGACAATAACTGATGATAATGAGAAAATGACATTAGCTCTTCTTTTTTTATCTCATTCACTGGATAATGAGAAACAACATGCACAAAGGGCAGGGTTCCTGGTGTCCTTATTATCAATGGCTTATGCCAATCCAGAGCTCTACCTAACAACAAATGGAAGTAATGCAGATGTCAAGTATGTCATATACATGATCGAGAAAGATCTAAAACGGCAAAAGTATGGAGGATTTGTGGTTAAGACGAGAGAGATGGTATATGACAAGACAACTGATTGGATATTTGGAAGTGACCTGGATTGTGATCAGGAAACTATGTTGCAGAACGGAAGAAACAATTCAACAATTGAAGACCTTGTCCACACATTTGGGTATCCATCATGTTTAGGAGCTCTTATAATACAGATCTGGATAGTTCTGGTCAAAGCTATCACTAGTATCTCAGGGTTAAGAAAAGGCTTTTTCACCCGATTGGAAGCTTTCAGACAAGATGGAACAGTGCAGGCAGGGCTGGTATTGAGCGGTGACACAGTGGATCAGATTGGGTCAATTATGCGGTCTCAACAGAGCTTGGTAACTCTTATGGTTGAAACATTAATAACAATGAATACTAGCAGAAATGACCTCACAACCATAGAAAAGAATATACAAATTGTTGGTAACTATATAAGAGATGCAGGTCTCGCTTCATTCTTCAATACAATCAGATATGGAATTGAGACTAGAATGGCAGCTTTGACTCTATCCACTCTCAGACCAGACATCAATAGATTAAAAGC
AATTTTCCTTATTAGGCCGCAAGGGCCTTCATAGTTTTAGCGATTTGGGAAACTTCATCATCACTTAAAGAGTTGCGATAACCGATGAAGTCGGAAACAATACGGAATTTCTTGGTAAACTCAGCAACCATTTTATCACTGTTTTTTGAAGCATTATTTGATAATACATCAAAAAGATTAGTTACTGTCCAAATGTCATGACCGATGGTATCTTTTCCACCATTAAAATATACACCCTGTAATGAACTAACCATATTAGCGAGTCGTGTATATTCTTCAGAAACTTCATCTATACTGAAGTACTTCATCATAAAATCTAACTCAGGATACTTGATAATTTTATCAATATATCGTTTAGCTGAACTTGAATAACCTACATACTTATCATAATCTACATCATCAAAAGCATCTACATATAAATCACGCAAAGCTTCAAAAATACATTGGCACTGACCGAGTTCTTTTACCTTTTTCTGTAAAAGCGGACGAATAACATAAAATTCATTAATGCCAATAAGATTAGCCATACGAATCAAAATATTCATAGATGGATGACAAAGAGATGTAGTACCATCCATAGAGAAAATATCAGAACGATGCATATACGCTACATAACCAGTAATTTCATCTGCTTCTGATGTGAGGCGTAAATAATTCCTCTTTTCCCAGCGCCCGTCTTTAATTTCAAACTTAAACGCTGTAGCAGCTTTAGGACGAGGAGCTTTACTTTTAACTACCTTTGGAATATAACTTTTTACTAAAGCTTCAATTTCTGACAAATAATGAATGTTAACTTCATCACTTTCAAACATCGCCATAATATCAGGAAGCAAATCAATCTGCGATTCTACTTCTGGATTAATAAACAGAAGACGTTCGTTATGATGAATATTCAAAGTGTTATTAAATTCACTATCATCTAACGCACGTGCTAATCCACGGACAATATTAACACGATTTTTAATATTATCAATAACGATATTAATTTTTGTTGTATTAA
GACATTTTGTGTCACGAGCGTTCACCCTACGTTCAGCATCATGTTTGGCTATATGCAACTCATCAACCCCACTTCTGACATTTATATTAAAGACTATGGAAACTTTTCTGGGATTGTTGCACATCAAGCCTATGATCCGATTCGCAGGGACCACATGCTCCTTCGTTCGATGAAACTCCATTTCGGACCTAATTCCAAGCTCCTATGGTTGGGAGATTTTCATGCCATCACATTATCTCATGCTAACATGATATTTGGTGCAGATTCGGTCGGATTTAAAGGTGTAAATGTATCAACATTGCCCCCGGACACTTTAACTACCGGAATCAGACCGAGACCAACAGTGACCATGGACCTTGCTCAGCTTAAAGCTTTCTACCAGGACTTGACAGACAAGGAGTTGTACATCTTATATTTTCATGATGTTCTTAGGTTCGTAAGTCAAACGGGAGGACCTGTTCTTGAGTTGCAGGATGTGTTTCGATGGATAAGCGAGACAGTTTCAGGGCCTGTCGTGATACGAACGGATTGTACAACAGGAGTTGGCAACCTCTGGCCCAATGGTAGTGGACATTTCTACTATCCTTATGAAAGGAAAACGAAGTTTCGGTATGGTACATTTATTGATTGTGGAAAGAACTTGATTTGGGCGGAGGGACCCCAGTGGGATGTGAAAAGTTATGTAGCGGGTTTTAACTTCGTTACGAGGGCTAACTCCTTGTTGGGTGGAGGATTTGATGAGGTCTGTTATAGATTGATGATGCAAGCAGAGATTCCCAATCAGGTGATTGAGCAGGGGCTGACGCTGGAACAGGCGGTTAGGAAGATGGCAGCAGAGCATCATCTAGCTCGACCTCAACTGACCTCGAGAAGGCTGCCTGGAGTATCTGAACCCGCGAAGTATGAGGCGTACGTAGTGTGCGGACCTTTCAGAACGGGGCAGGTCATTGCTGATGTCCTGCGAACGGCCGAGGATTTGGCTTGGAGGGAAATGCTTGGT
CATCATCAATAATATACGGAACACTTTTGCGTGATGACGTTGACGTGCTGTGCGTAAGGGGGCGTGGGAAAATTGTTCAAAGGTCGCTGGGCGGGAGTTTCTGGGAGGGGCGGGGAGTGTCCGTGTGCGTGCGAGCGGCGGGGCGAGGCGCTGAGTCAGGTGTATTTATGATGGGGTGTTTAGGGTATCAGCTGTTGGACTTTGACTTTCACTGTCGTAAATTTGCCACTTTATTGGAGCCCTTTGCCCGCGGACGTGGAGGGATTTTTCCCAATTTATGGCCACTTTTACTGCGATGCCGCACGAAACCTGTCTAAAGGTCTATGCCACGTCTCCCATCATGGGCGGTCTTTTTTCTCTATGCACCACTCCCAGTGAGCTATATATTACCTGCGCAGGTAAAGAGGTGCCACTCTTGACATCATCAATAATATACGGAACACTTTTGCGTGATGACGTTGACGTGCTGTGCGTAAGGGGGCGTGGGAAAATTGTTCAAAGGTCGCTGGGCGGGAGTTTCTGGGAGGGGCGGGGAGTGTCCGTGTGCGTGCGAGCGGCGGGGCGAGGCGCTGAGTCAGGTGTATTTATGATGGGGTGTTTAGGGTATCAGCTGTTGGACTTTGACTTTCACTGTCGTAAATTTGCCACTTTATTGGAGCCCTTTGCCCGCGGACGTGGAGGGATTTTTCCCAATTTATGGCCACTTTTACTGCGATGCCGCACGAAACCTGTCTAAAGGTCTATGCCACGTCTCCCATCATGGGCGGTCTTTTTTCTCTATGCACCACTCCCAGTGAGCTATATATTACCTGCGCAGGTAAAGAGGTGCCACTCTTGACATCATCAATAATATACGGAACACTTTTGCGTGATGACGTTGACGTGCTGTGCGTAAGGGGGCGTGGGAAAATTGTTCAAAGGTCGCTGGGCGGGAGTTTCTGGGAGGGGCGGGGAGTGTCCGTGTGCGTGCGAGCGGCGGGGCGAGGCGCTGAGTCACTGC
ACCGGATGGCCGCGCCCCTCTTTTTAGTGGGTCCCACTCACGTCGCTATCAACCAATCAAAATGCATCCTCAAACGTTAGATAAGTGTTCATTTGTCCTTATATACTTGGTCCCCAAGTTGTTTGTCAAGCAATATGTGGGATCCACTTCTAAATGAATTTCCTGAATCTGTTCATGGATTTCGTTGTATGTTAGCTATTAAATATTTGCAGGCCGTTGAGGAAACTTACGAGCCCAATACATTGGGCCACGATTTAATTAGGGATCTTATATCTGTTGTAAGGGCCCGTGATTATGTCGAAGCGACCCGGCGATATAGTCATTTCCACGCCCGTCTCGAAGGTTCGCCGAAGGCTGAACTTCGACAGCCCATACAGCAGCCGTGCTGCTGTCCCCATTGTCCAAGGCACAAACAAGCGACGATCATGGACGTACAGGCCCATGTATCGAAAGCCCAGAATATACAGAATGTATCGAAGTCCTGATGTTCCCCGTGGATGTGAAGGCCCATGTAAGGTCCAATCGTTTGACAAGCGCCATGATTTGAAGCATACGGGTGAGGTATTGTGTGTTTCAGATGTAACACGTGGTAATGGCCTTACTCATCGTGTTGGGAAACGTTTTTGTATCAAGTCTATTTACATTGTTGGCAAAGTGTGGATGGATGAGAACATTAAGGTGAAGAATCATACTAACACTTGTATGTTCTGGCTTGTTCGGGATCGTCGTCCAGTTACTACTCCCTATGGATTTGGAGAATTGTTTAACATGTATGATAATGAGCCATCTACTGCCACTATTAAGAATGATCTGCGGGATCGTTGTCAGGTTCTTAAGAGGTTCACTGCTAGTTTGAGTGGTGGTCAATATGCGTCCAAAGAGCAATGTGTCATTAGGCGATTTTATAAGATTTATAACCATATTGTTTATAATCATCAAGAGCAGGGGAAATATGAGAATCATACTGAGAACGCTCTTTTACTGTATATGGCATGTACTC
AAATTCAAAATTTACCATTACATATTGGTATTTATTTACCCTCAGTTGGTGATATATGTGAGGACGCTAGCCTGTTGGGTTTCCTGACCGACCAAATCCAAGCGAGCTTAATCCAAGTACCTCGTCTCAAATTGAGTGTCAAGTGAATAAGCATAGTGACCCCATCGTTTCAGGGTAGTTGACGGCTATTAATAGACATATTACAAACGCTTCTCTTTATTTATCACCAACATGGGATGTAATGTTTATGCGTGAGCTACGGCCGCATTGTAAAATTAGTGGTTTTGAATTTCTATTCTTCGGAATATACAAGGTTTAAAAGACCAACATTTGGGTTAAAAATTTTTAAACCTTACTATCTTTAACTAGTAACTCGAACTCGATTTATATTCAGATTTTAAATATCAAGTTGTTGTGTTTTCTGATCATCATTAAGTGACCGTCATGGGTGATATATTAGGCGCAGTTTATGATTTAGGGCACAGACCTTACCTAGCACGGCGTACGGTTTATGAGGATCGTTTGATTCTTAGCACACATGGTAATGTCTGTCGGGCTATTAACTTGTTAACTCACGATAATCGTACTACACTGGTGTATCACAATAATACTAAACGCATAAGGTTTCGTGGATTATTGTGTGCTTATCGTGTGCCTTATTGTGGGTTTCGTGCCTTATGTAGAGTAATGTTATGTTCTCTACCTCGTTTGTGTGACATCCCTATCAATGGATCTCGCGACTTTGTTGCAGATCCTACCAGACTCGACAGCTCTGTTAATGAGTTGCTGGTTTCTAATGGTCTCGTCACCCACTATGATCGTGTTCATAATGTTCCCATACACACTGATGGTTTTGAAGTTGTAGATTTTACGACTGTCTTTCGTGGTCCTGGAAATTTTCTTTTGCCTAATGCAACAAATTTCCCTCGGTCAACCACAACCGATCAGGTTTACATGGTGTGTTTGGTAAACACGGTTAATTGTGTGTTACGTTTTGAGT
ACCGGCTCCCCCCGAGTCGGGGTGATAGTGACGACGTGTGATAGGTTGTTACGTATGGAGATCGAACCCCAAACGCTCCGGCCGCGCCCGATCGCGGACCTGACAGCGGAGAACCTGAAGATCCTCGTGGAGGACATGGGCGCGGAGCCCGGCTGGTACACGAGCGCCGCGCTGTACGGCTGGTACACCGGCATGTGCAAGGAGGCGGGCCTGGAGCCCGTGAGCCAGAAGAAGTTCGGGATGGTGCTCCGCGAGCTGGGCTACCGGACACAGGTCCGGCGCACCGGCGGGACCACGGCGCGGTGCTGGTACCTGACCCGGCGCGCCGCTCGGGGCGAGGTGGCTCCCCGTGGCTAACGGCGTGGTGACCGGCGACCCGGGCCAGGTGTACGGCCGGATCAGGGTGGCGGACGTGGTGCTGGCGATCCGGGACCTGGAGCCCGGGTTCCACACCGTGACCGAGGTCCACCGGCTGTACCTGGCGCGCACCGGCCAGGCGGCCAGCCCGAGAATCCACAACGTGACCCGCATCGTGACCTCGTTCGGGCTCACTCCGCACCAGCACGACCTCCAGCGGGGGTGGACGTTCGACCCGGCGCGCCTGGCCGAGCGCTGGCGTCGCCTCCCCTGGACCGACTGACATTCGACTGTCAACGGGGCGAGTGGGCCGAGATGCCCTCTCGCCCCGTAGCATGGGGGCCATGACGATCCCGGTCTGGCTCCAGCTCCTCGTGTATGCGCTCGCGGTGGCGCGCGTGACGGGCCTGATCGTGGCCGACTCCATCACCGAGCCGATCCGCGATGCCATCGTGGTCAAGCTGGACGACCGGCCCGGCTCCGCCGGTGAGCTGGTCTCCACGCTGATCACGTGTCCGTGGTGCGCCGGGATGTGGGTCAGCCTGGCCGCCGCGCCCCTGGTCTGGTTCTGGGGCGACTCGCCCGTCATGCTGATCCCGGCCCTGGCGCTGGCGTTCAGCCAGGTCACGGGTATGACCGCGAA
AGGCACTTTCTTAAAATGTCGCTGTTTGGAGACACAATTGCCTACCTGCTTTCATTGACAGAAGATGGAGAAGGCAAAGCAGAACTAGCAGAAAAATTACACTGTTGGTTCGGTGGGAAAGAATTTGACCTAGACTCTGCCTTGGAATGGATAAAAAACAAAAGATGCTTAACTGATATACAAAAAGCACTAATTGGTGCCTCTATCTGCTTTTTAAAACCCAAAGACCAGGAAAGGAAAAGAAGATTCATCACAGAGCCTCTATCAGGAATGGGAACAACAGCAACAAAAAAGAAAGGCCTGATTCTAGCTGAGAGAAAAATGAGAAGATGTGTGAGCTTTCATGAAGCATTTGAAATAGCAGAAGGCCATGAAAGCTCAGCGCTACTATATTGTCTCATGGTCATGTACCTGAATCCTGGAAATTATTCAATGCAAGTAAAACTAGGAACGCTCTGTGCTTTGTGCGAGAAACAAGCATCACATTCACACAGGGCTCATAGCAGAGCAGCGAGATCTTCAGTGCCCGGAGTGAGACGAGAAATGCAGATGGTCTCAGCTATGAACACAGCAAAAACAATGAATGGAATGGGAAAAGGAGAAGACGTCCAAAAGCTGGCAGAAGAGCTGCAAAGCAACATTGGAGTATTGAGATCTCTTGGAGCAAGTCAAAAGAGTGGGGAAGGAATTGCAAAGGATGTAATGGAAGTGCTAAAGCAGAGCTCTATGGGAAATTCAGCTCTTGTGAAGAAATATCTATAATGCTCGAACCATTTCAGATTCTTTCAATTTGTTCTTTTATCTTATCAGCTCTCCATTTCATGGCTTGGACAATAGGGCATTTGAATCAAATAAAAAGAGGAGTAAACATGAAAATACGAATAAAAGGTCCAAACAAAGAGACAATAAACAGAGAGGTATCAATTTTGAGACACAGTTACCAAAAAGAAATCCAGGCCAAAGAAACAATGAAGGAAGTACTCTCTGACAACATGGAGGT
ACCCAGCCTCGGCACCCGCTCCTTGGAACCCTCGTGCTTTCCGCGTGCTCTCTCTCTTCAAATCACAGAAATGCCTTCGATTACTTCTGTCTTCTGGTGTTTCACAATCTTCTTCACTTCCGCATCTGCTCCCGACCTCGTTCCCGTGTTTGAAAACACTCACGTTAGTTACGCCTGCTGGCAAGAGGAAGAGTCTCCCACGACTCGACGTCGCCACCTGCAGGGGTATCTGCAATTGAAAGGCAAGAGGACTCTGAACCAGGTGAAAGCCATATTCGGTGATCTGAAACCCCATCTTGAGAAACAGCGAGCTCGTAAGACAGACGAAGCTTGCGACTATTGTATGAAAGAGGAAACTAGGGTTTCCGGTCCATTTGAATTTGGGGATTATTGCCCTAGTGGTTCTCATAAACGCCGGCAAAGGGAAAGTGTAATTCGAAGTCCGGTGAGAATGGCGGAGGAAAATCCGTCCGTATTCCGACGAGTCAAGGCAAAGATTGCTGAGGAAGAATTCCAGGCTACTGTAGCTGAAATTCAAATTTCAAATTTGAAATCTTGGCAACTGCGCCTGCGGACGCTCCTCGACAGGGCCCCAGATGACCGCACTATCTTCTGGGTTTATGGTCCCACTGGTGGTGAAGGAAAATCAACTTTTACGAGAGATCTGTACAGAAGTGGGTCCTGGTTTTATACACGTGGAGGATCTGCTGATAATGTTAGTTATCAGTATATAGGATGTTTAGGAAATAATATTGTATTTGATATCCCTCGTGATAAGAAGGATTATCTACAGTATAGCCTAATAGAGATGTTTAGGGATAGGTTAATAGTTAGTAATAAGTACGAGCCTCTTATGGCCCCACTGCTTAATTGTATTCATGTTGTAGTTATGTCTAATTTTCTCCCTGATTTTGAGAAGATTAGCAGTGATAGAGTCCATGTAATCCCTTGTATTCCTAGTGGTGTCTGTTTTAAGCATCATATTGGTGAAATAAAATGC
ACCGGATGGCCGCGATTTTTTTAAAAGTGGGCCCCCCCACTAAAATATGTCCCCCACTCAGAACGCGCCCTCAGAGCCTATTTAGTGTGTGGTCCCCTATTTATATCTTGGTGACCAAGTTTCATTTCAAACATGTGGGACCCACTTTTGAACGAGTTCCCTGAGACTGTTCATGGTCTACGGTGTATGCTAGCCAAAAAATACGTACAGGAAGTTCAGAAGACGTATTCTCCGGATACGGTTGGGTACGATTTATTTTGTGATTTAATACATCTCTTAAACACTAAAAATTATGAGCAAGCGTCCAGCAGATATAGTCATTTCTACTCCCGCCTCCAAGGTACGCCGCCGTCTGAACTTCGACACCCCTTATACCAGTCGTGCTGCTGTCCCCACTGTCCTCGTCACAAACAAAAGACGAGCATGGATTCAGAGGCCCATGTATCGGAAACCCAGAATGTACAGAATGTACAGAAGCCCTGATGTGCCCAAGGGTTGTGAAGGCCCGTGTAAGGTCCAGTCATATGAGCAGAGACATGATGTATCCCATGTGGGTAAAGTGTTGTGTGTTAGTGATGTCACTCGTGGAAATGGGCTTACCCATCGTGTGGGTAAGAGATTCTGTGTGAAGTCCGTTTATGTGTTGGGCAAAATTTGGATGGATGAGAATATCAAGACTAAGAACCATACCAACACTGTAATGTTCTTTCTGGTCCGCGATAGAAGGCCCTTCGGTACTGCTATGGATTTTGGTCAGGTTTTTAACATGTATGATAACGAGCCCAGTACTGCCACTGTGAAGAATGATATGAGAGATCGTTACCAGGTGCTAAGGAAGTTTACTGCAACTGTGACTGGTGGCCAGTATGCCTCTAAGGAGCAGGCGTTAGTTAGGAAGTTCATGAAAATTAATAACTATGTTGTGTATAATCATCAGGAGGCTGCTAAGTATGAAAATCATACTGAGAATGCCCTTTTATTGTATATGGCATGTACTCAT
CAATCAATATTTGTACCGCACGGTCGTGGACCATGAAAATTTTAGCATTAGTAATTGTTTAAGGTAGTTAGATGGCAAATGTAGTGCATTTATAGGTTATAAATTTGATTTTTGGGATTAAATTCAGTTTTGTGGAGGTTTTAAAGGTTAAAATTTTTATTTGGTGCTTTGGAAATTTTGTAGTCTCTCGCGCTCTTTCTGTTTCCTGTTATTCATGTGTTCTCTTTGGGACACTTTTGAGATTCGCCATCAGCTTGGCATCACGCGTCACACTCGTGTTCCTAATTCGGGTATTTTGGAAAGAAAATTCCCCAGCTTAATCATGGATTTTCCCTGGAATCCTACCGTGGCTATACCTGCATGGCCACTGAAGCGTCCTAAGCTTTCTGTTTCATCTTACGGGGTAGAGAGTATATCTACTGGTCCTGGGCTCTCTATTTCAGACAACAAAGTGACTCTGAACTTAAATCAGTCTCTCGTTGTCAATGAGGGTGATCTGGGAGTAACACCCAGTTATACTGTGCCGTTTGCACGCTGGACTGTTTTTGAAAGTGGAGACTTAGGGTCTACTTTTTATCGAATTCCTTTTCTGATCTGTTTGAAGAGTGGTGTGCTAATAGCTGGTGGCGATGCCTGCTACAATGCCTTTGATGACTTTCACAGAACCTGCATTGCCGTGGCTAGAAGTGAGGATGGTGGTTGTACCTGGGGAGACAAACAATGCCCCTTGGTGCCTGCTGCTTTCGTGCCAAAGGCCAGGTTTCTTGATGCGTGTGTCGTGGAAGATACCTTGGGCAGGGTACATCTGTTTGCTGTCTACTTTGAAAACAACCAGCACATCAGTTCTACAGATCCTAACTGGGATTTTGTCCACATTGTGTCCTTGGATGAGGGCAAGAGTTGGTCATCACCAAGCTCACTCAAGTCGCTGGCAAAGGACTCTGAGAGGTATTACTTTCAGTCCCCAGGAAACGGAATTGTGATGAAAGATGGGACAGTG
GGTATCCTAATTAGGATTATCGTCTTGTTAGACAATTGATAGCGCAATGCTTTGAAAGTGTTCCACAATCGTATTAACCATTTTTATTATCTAAAATCTAATATATTAAAATACTCTTACTGATATTATCTGCAAACAAAGTATTTAACTCTATCCTTGATGATATTTCTTACTCTTCATCAGACAGATATTCGCAGTCATCATCATCATCAACCAATTTTCTCATTTCTTCCACTGTCATATTTCTGTTTTTCTCCACTTCTTCATCTTGAACCCCCAGGAAACTTTTGAAGCCTTCAGACAATATGTTTGCTTGTTCATCAATTCCCTGAGCAAGATGTTCTTCTGTCATTTCCATCCTGACACCTTCCTTAGATAATTCATCTGTTATTGCAGAGAACAGTTCATTTATACCTTGACTTTCCAAATAATCTTCTAGTCTGTCGAACTCTCGCAATTTTAATATTTCCTCTTCTATTTCTCTTTGCTCCAGGAGTTCAGTACACTTTAACTCTAATTCTTCATCCTCATCAAACCATGAGATTATATGCTTGTTATTTTTTTCACCTCTTTTGAATTTTCCTCTGATTGACTTTTTTACTCTTTTATCCCCTTGTCCTATTTTTCTGAATAGAAGAATATCTTTTACTATCTCAGACAATCTGAGGTTGCTTGATTGTATTATGATGTTCCTTTCTTCTGATAACACCAGCATCCTGTTCATTATCAATTTAATGTTCAGGCAGTCATATCTTAATGCTTTTCCCTTGTTTTTCTTTAATGATGATAGGACACCTGATCTTAGTCCACTTAATATCAATATGCTTTCAGCCATTGTTCCTGTCTTTATTGCATCTGATGCCATGTGTGCTAGTCTGAGTATCCTATCATATGAAAAAAATCTTGACTTATACTCTGTGCTTCCCTGTATCATCATTAATATTACTTTCATATCACATTCAGTTTCTTCCCCCTCAACAGATATAAATTGATTAATTCC
AGTAAAAAGGTGTGCGGGGTAATCCCCCGCACGCCTTTGTTTGTAGAATGCACTTATACAGATTCCGCTCTTGCCGTTAATTATACCGCTCTTGCCGCAATCTGTCACCAGATCCGCCATTTCCGCTATAAACGCCATTTACGCAATCTAAACTTGTTTTCTCTTTCACTAGGTTATGCTCACCTAATTACTCAAATTTGCTACACCACCCACAGCACTTGATTAGTCACCACTTGCTGCTTGTATTATATAGACTCTTTTGTACACATTTAATGTACCATATTTATTTACCAATTATAGAAGAAAAATAAAAATCAAATAACCAGAAAATAAAAATATTTATAGACCCACAATGTCTTTAAAATTGGACTCAACTCTATTTCTTTGCCGATTTAGACTTGTTTGAACCTTTATTCCGAACTCCTCTTGTATATACGAGGCTAGTAAGGTAAAGTGATATGCCCTGGACGCATGTATCGTCCTGTTTGTGAGTAAAGTATAACTCTCTCCCTAAAAGTTTTTACGTTTGTCAGGGATAAGACCGCTAGTGATGTATGCCACGGACACAGAAGTCCTATATGCATTTAATTCCACTAGTTCATAACGTACCCCCCCATCTTAACACCATGGATAACTTTCAGTCTGCGTCACACGTAGCGCTTGGCCGCGAAACAGCCCCGTTTAGCAACGTTAAAGTTAACTACGCAGATTTTCTGCTCCGGCTTCAGCAATCCGCTGAAGTTGTTGATCTCTCCTCTCTGAAGGAGCTTTTCACGAACGTCTTTTCTGACGTGACCGAGGAAGGTACTAACTTTGCTCTCTCGCTTATGTCGCTTTTCTATCGACTTTATAAGCTTGACAGCTTGACTGACCTTTTCTTTGCCGCACTTGATTTTCTCAAGTCGGTTTGCGGTGTCAACTACCTTGTTGATTCCGCCCAGTTCGCTTTCGACTTTCTTAAGACGACTGTCACGAACCTGTACAATAAACTCCTCGTCGC
TAGTAGTAGACTCCCTAAATAACAAACTCTGAAAAGAATGGATAAATATAGAGAAATTCACAATAAGTTGAAGGAGTTTTCTCCTGGTACATTAACTGCAGTAGAGTGTATAGATTATCTTGATAGACTTTACGCCGTGAGACATGACATTGTAGACCAAATGATTAAGCATGACTGGTCTGATAATAAGGATTCAGAAGAAGCAATAGGGAAAGTACTATTATTTGCAGGGGTCCCTTCAAACATTATAACAGCACTAGAGAAGAAAATAATACCAAATCATCCTACAGGAAAGAGTCTAAAGGCCTTCTTCAAGATGACACCTGATAATTATAAAATTAGTGGAACAACAATTGAGTTTGTTGAGGTTACTGTCACGGCAGATGTTGACAAGGGAATAAGAGAGAAGAAGCTTAAATATGAGGCAGGCTTAACCTATATTGAACAAGAGTTGCATAAGTTCTTCCTAAAGGGTGAGATCCCACAACCCTATAAAATAACATTTAATGTAGTTGCAGTTCGCACAGATGGCTCCAATATTACTACACAATGGCCTAGTAGAAGAAATGATGGTGTTGTCCAGTATATGAGGCTAGTTCAAGCTGAGATAAGTTATGTTAGAGAGCACTTGATCAAAACTGAGGAGAGAGCTGCACTAGAAGCCATGTTTAATTTAAAATTCAACATAAGTACACACAAAAGCCAGCCCTATTACATACCAGATTATAAGGGGATGGAACCAATAGGAGCAAATATTGAAGACTTAGTGGACTATTCGAAAGACTGGTTGTCTAGAGCTAGAAATTTTTCATTTTTTGAAGTTAAAGGTACAGCAGTGTTCGAGTGCTTTAATTCAAATGAGGCCAATCATTGTCAAAGATATCCTATGTCCCGAAAGCCTAGAAATTTCCTACTCATACAATGTTCTTTAATCACATCTTATAAACCTGCTACCACATTGTCAGATCAAATTGATAGTAGAAGGGCCTGTTCATACATT
ATGCCATGTAAGCACCCTCACCATGACACGGTTCGCCCTGTCAAAGTTGACCACTTGGCTTTTACTTTTGCCTATGCGGACTTGCGCCACTTGGACAAAAGCAACGACCAAGACTTTATCAATTTACAAATGCCCGTGTACCACGAGCCAAAAACTAAAACCAAGGAACAAGGCGCGGTGTGCTCTACCTTGGAACAAATCGAGCGCCATATGGAAGCGCACAAAAACAAAGTGTCAAAGATGCTCTTTCATCGCTTCGATTTGTTCATGTCCAAAATCATGGGCTTTCGCTTATCGCCTATGCGTGGTCGTGGCCTTCATGGTTACAACGATTCTATGGTCATTCTCGATATGACCGGACAAGTTGAGTGCGGCCTTGTCGGAATTGGCGGAAACAACGATACCGTTTTTGTCCAAATCAACGGCACGGGGTGCACCAAACTTTTTGACCGTATCGACTCTAAGAAGCTTCATTGGTGGCTCGCTCAGGTTCTTGGCATTACTCGCTTAGTTCGTCTCGACTTGGCCGTGGACGATTACACCGGAAACTTCGACGCCAAGTATGCAGAGAAATGTTTTTATGAGGGAGCATTTCGCACTGCTCCAAGGGGTCAAGGTCCCTCAATGGTTCCTCATAAACGCATTACAGAAAACGGCGCTTTGATGGAAGAAGCTACGATTGTTGGCTCTCGTTCCTCGGCGATTTACTGGCGTATCTACAACAAAAAGCTTGAGCAAAAAATTACTGACCCTGACCTGATTTGGTATCGAAACGAGGTTGAGCTGAAAAAGTGCGACATCGAGCTTTTAGCCAACCCTGCCGCCTCTTTTGCGGGTATCTGCCCTTTCGCGGCCTCTATCGAGTGTACGCCTCCGGTTAAGTTCTCTCGCAACAAAAAGGCTCAAGGTCTTGAATTTATGGCTCGCATCGCATGGGTTCGCCGTCAATGTGGCGTGGCGTTAGCGGAAGTTATCGCCATGACGCAAGGCGATTTGGGCG
GTAAAAAAACTTTATATAGTCTTTTACCTGGATTCTCTGTGCAGAACTGAGAACTGAACGCTACCCTTGCGGGGGATGCGGCCCCGGGCTACGGCCTAGGGATCCAGCGTGGCTCACGGGCCGCCGGAACTGACGTCCGTAACAAACGTCCTTGGGATAGGAGTACAGTAACCACTCTTAGATACCCGATTCCCCTGTTTCTGCGTGGAAGCCTTTCGACAGCTACCCAGCTTAGATCGTCTGGTGCCCTAAATCCCTGGAGATAACCAATGGCTACATTACAAGATGTGCATCTACGGGTGAATGACCGGGTAACACCGGTGTACTTCACTGCTCGCTCGTTTCTGCTCGTTTCTCCGAAACGTGCGGGGCAAGCAACGTTCCTCGCTCGCGAGGAGGGTACTGACAATCCTGTCGTTACCTGTCATGTATCCGACTTTTATAAGGACGGTGTGTAATGACTTTGTACCTGGTCCCTCCGCTGGATTCGGCGGACAAAGAGTTGCCTGCTCTGGCTTCCAAAGCTGGGGTAACGCTTCTCGAGATCGAGTTTCTTCACGAGCTCTGGCCTCACCTCAGTGGTGGTCAGATCGTGATCGCCGCTCTCAACGCCAACAATCTGGCCATCCTCAACCGTCACATGTCCACTCTGTTGGTCGAGTTGCCGGTTGCTGTGATGGCCGTTCCCGGTGCTAGCTATCGTTCCGATTGGAACATGATCGCTCACGCACTCCCGTCTGAGGATTGGATCACTTTGTCCAACAAGATGCTGAAAAGCGGCTTGCTGGCGAACGATACCGTCCAGGGCGAGAAGCGCTCCGGCGCTGAGCCGCTGTCGCCGAACGTGTACACCGATGCGCTCTCGCGTCTCGGTATCGCGACGGCCCATGCTATCCCCGTTGAACCCGAACAACCGTTCGATGTCGATGAGGTAAGCGCCTGATGCCGAGGAGAGCTCCCGCGTTCCCTCTGAGCGATATCAAGGCTCAGATGCTGTTCG
ACCGGATGGCCGCGATTTTTTTAAAGTGGTCCCCACCACTAACAAATGTTCCCCACTTAGAACGCTCCCTCAAAGTCTATTTAATTCAAATCCACTATAAATACTTGGTCCCCAAGTAGTCACGTCAAACATGTGGGATCCTTTATTAAACGAGTTTCCCGAGACCGTACATGGTTTCAGGTGTATGCTAGCAATTAAGTATTTGCAACTGGTAGAAAATACGTACTCTCCAGATACATTAGGGTACGATTTAATTCGTGATTTAATTTTAGTTATTCGTGCTAGAGATTATGTCGAAGCGACCCGCCGATATAGTCATTTCCACACCCGCATCCAAGGTGCGTCGCCGTCTCAATTTCGACAGCCCGTATGTCAGCCGTGCTGCTGCCCCCACTGTCCTCGTCACAAACAAAAGGAGGTCATGGGTGAATCGGCCCATGTACCGAAAGCCCAGGATTTACCGGATGTACAAAAGCCCTGATGTTCCTCGTGGTTGTGAGGGACCATGTAAGGTTCAGTCGTATGAACAGCGTCATGATGTAGCTCACGTAGGTAAGGTCATTTGTGTGTCGGATGTTACTCGTGGTAATGGTTTGACGCATCGAGTCGGTAAGAGGTTTTGTGTTAAATCTGTCTATGTTTTGGGTAAGATATGGATGGATGAGAACATTAAGACCAAGAATCATACCAACACAGTCATGTTTTTTCTAGTTCGTGATAGGAGACCTTTTGGCACTCCACAGGATTTTGGTCAGGTGTTTAACATGTACGATAATGAGCCGAGTACAGCTACTGTGAAGAATGACAACAGGGATCGTTTTCAAGTTCTCCGACGTTTTCAGGCAACTGTTACTGGTGGCCAGTATGCAAGTAAGGAGCAAGCAATCGTCAGGAAATTCATGAAGGTGAACAACCATGTGACTTATAACCATCAAGAGGCTGCGAAGTATGATAACCACACCGAGAATGCTTTGTTATTGTATATGGCATGTACTCATGC
GTTAATTTTTCCAGAAGCCATGGGAAAGTTCACATCTTTTTTGAAGCGCGCGGGCAATGCGACCAAGAGGGCGCTGACGTCGGATTCAGCAAAGAAGATGTATAAGTTGGCGGGGAAAACGTTACAGAGAGTGGTAGAAAGTGAAGTTGGAAGTGCAGCGATCGATGGCGTGATGCAGGGGGCGATACAAAGCATAATACAAGGCGAAAACCTTGGTGATTCAATTAAGCAGGCGGTTATTTTAAATGTTGCGGGGACATTGGAATCGGCGCCAGACCCGTTGAGCCCAGGGGAGCAGCTCCTTTACAATAAGGTTTCTGAAATCGAGAAAATGGAAAAAGAGGATCGAGTGATTGAAACACACAATGCGAAAATAGAAGAAAAATTTGGTAAAGATTTATTAGCGATTCGAAAGATTGTGAAAGGCGAGGTTGATGCAGAAAAGCTGGAAGGTAACGAAATTAAGTACGTAGAAAAAGCGCTTAGCGGTTTGCTGGAGATAGGGAAAGATCAGTCAGAACGCATTACAAAGCTATATCGCGCGTTACAAACAGAGGAAGATTTGCGGACACGAGATGAGACTAGAATGATAAACGAATATAGAGAGAAATTTGACGCGTTGAAAGAAGCGATTGAAATCGAGCAGCAAGCGACACATGATGAAGCGATTCAAGAGATGCTCGACTTAAGCGCGGAAGTAATTGAGACTGCGTCGGAGGAGGTACCAATCTTCGGCGCTGGGGCGGCGAACGTTATCGCCACAACCCGCGCAATACAGGGGGGGTTAAAACTAAAGGAAATTGTTGATAAGCTTACGGGCATAGATTTGAGCCATTTGAAGGTGGCCGACATTCATCCACACATCATTGAAAAGGCAATGCTACGTGATACTGTAACGGACAAAGATTTGGCGATGGCAATTAAGTCAAAAGTGGATGTAATTGACGAGATGAACGTAGAAACGCAGCACGTAATCGATGCCGTTCTACCGATAGTTAAA
CGAAATTTAACAGTTTCCCAGAGGTTAAGCTGTATGAGCTGTCACCTTTTGAAAGTTACTTGGTAGTCAACACATGCCTGCCGCCGCCAGTCGGTTTCAGGAAGTGTAGATTTGCCCAAAACACAACACCACACCAAACCAAACAACTCCAGCCAGTATCCTAAAATAAAAAGAACTAATAAATAGCTGCTTAACAGTCGTTATTTAATAGCTCGCACTCCGGAGTTACAAACAACCACTTTGGCACAGTGGGCAACACACCACTCACGGTTCTACAATCGTGAACATTATCCCCGCATAAACCCAAAAAGTAAAAAATAATAAATACAAAAAGAAAAGAAAAAATTTTTGTCAATTTTAATTAAAAATAAATAAAATTTGTTTACTTATAAAAAGAAAAAGAAAAAGAAAAAAATTTTTGTCAAGTTTTATTAAAAAGAAAGAGAAAATTTAAAATTTAGTTAGAAAATTTTATAGTGATTGTATTTTTGTTCTGAACTTCTAAAACAAGAATAAAATCTTGAAAACACAAGGAATCAACTGTGATAAACAGGAAGATCCTATTGTGATTTTCTCACAAAAATATAATATAGGAAATAGTTGTATAAAAGAACATATTCTGATAGATGTGTTCGGAAAAGAGAGAACATGACTTCATCTCTCAAACGGTAAGCAGTTTACACCAAGCTGCGTGTTCGCGTTTGAAAGTCATGCGATCTGAAAAAATAATTTAAATAGTAGTATTGTTAAATTCTGCTTTACTCTATTAGTTTTGATTTAGTTGCAAATAATCTCGAAAACGTAACAGTAATCACTAAGTTCACGTGCATTTTCGTAGAACTATCTTTTAGTTTTTCTTATTATATCAAGTATAAAGAAAAATAAAATAAAAATAAAACAAAATAAAAAATAAAAATGGATAAGTCTGTTTTAGATGAGCTAATATTTGAAGATGGTGATTCCCAGGAAAATTCTGAAATTTCACTGAGGAACCTGAAAC
ACCGGATGGCCGCGATTTTTTTTAAAGTGGTCCCCAGAGCACGTGGTCCAATAATAGACGCTCCTTAAAGCTTAATTAATGGCTTGTGGGCCTATATACTTGCCCACCAAGTAGTGGGATTTGTCATCATGTGGGATCCTCTTTTAAACGAGTTCCCCGATACGGTTCACGGATTCCGGTGTATGCTTGCTGTAAAATACTTACAGCTCGTAGAAAATACGTATTCACCTGATTCGTTGGGTTACGATCTAATTCGTGATTTAATCTCAGTTATTAGGGCTAAGAATTATGTCGAAGCGACCAGCAGATATAATCATTTCCACTCCCGCATCGAAGGTGCGTCGCCGTCTCAACTTCGAGACCCCGTACACGAGCCGTGTAGCTGTCCCCACTGTCCGCGTCACAAAGTCACGAGCATGGGCCAACAGGCCCATGAATCGGAAACCCAGAATATACAGAATGTACAGAAGTCCTGATGTTCCCAGAGGATGCGAAGGCCCATGTAAGGTTCAGTCGTTCGAGTCTAGACATGACATATCCCATATTGGGAAGGTAATGTGTATTAGTGATGTCACCCGTGGAATTGGGCTAACTCATAGGGTCGGTAAGAGGTTTTGTGTTAAGTCCGTATATGTATTGGGCAAGGTGTGGATGGATGAGAGTATCAAAACTAAGAATCACACGAATAGTGTGATGTTTTTTTTGTGTCGTGACAGGAGGCCTGTTGACAAACCCCAGGATTTTGGTGAGGTGTTTAATATGTTTGATAATGAGCCCAGTACTGCAACTGTGAAGAATGTTTTTCGTGATCGCTACCAAGTATTGAGGAAATGGCACGCAACTGTCACTGGTGGAACCTATGCGTCCAAGGAGCAGGCTTTGGTTAAGAAGTTTGTTAGGGTTAATAATTATGTTGTTTATAACCAGCAAGAGGCTGGGAAGTATGAGAATCATAGTGAGAATGCTTTGATGTTGTATATGGCGTCTACGCACGCCTCTA
GAAAACCAACCCAACACCAAACCAACTCACTCACACCTATCCAACTCAGAAGGGAGCTACCGTTACCGGTATATATTCTGTGGGATGGCCCGTGTGCGTGAAGTTTTCTCATCGATCACTGACTCATCTCTTAAAGCCGTAATTCAGGAGGAGGCCTATAAGACCATCCAAACTCAATTACAACTCGCGGCCACAATCAACCCATACTCACAACCCACCGACGCTGCTGATGTTTTAGAGAACTTAGGAATCATCACTAACCCATTGGCCATTGAAGCCCATACCCATGGGGCGGCAAAGGCCATTGAAAATGACATGTATAACATAGTTGCTAATTATCTGCCCAAGGGGAATCCAGTCACATTCTACTACATGAAGAAAGGCAAGCTCGGAAAATTTAGGAGAGGCCCACACCAGAATGATCGTTTTGTCAACTCCCATTTTGAGCCCAAGGACATAGCCCGCTACCCAGAGGAAACGGTTGTGGAACACCTTGAGTCCACTCCCTGCACTACGAAGCTGGATTTCATGGGCGACACTCTCCACTTCTGGACGCCAAAGCAACTACTAACTCTCTTCAACTTTAGTCCCAAACTAACCACTCTCTACGCTACTATAGTCTTGCCTATAGAGGCTACACATAGACTACCCTCTCTACACCCCGCCATATATACTCTGAAGTACTTCGGGGACTTCTTTATGTACATCCCTGGTGGACACGCAGGCGCCTCCTACACCCATCACCAGAAACAACTAGCATGGCTTTTTGCCGGTCAAGTGTCTGGCCTAGGCATTAAGCTCACCATACAGATTCTGGAGAGCAAGGGTGCAAATCACCTGCTCATAATTCAAAGGGGTGATCTGCTCACTCCTCCCCTGAGGACTTTCGGCTCTGACTCCCCCTATGTGCAAATCCCACCTATCTTCCTCCCCAAAGACCATAATATGTCCCAGCCCATCCCCACGGTGTTTGCAATGAAAATGTTCATGTATACCAAGT
AAGTTTTTTGAGTCTGAGATACTGTTACCCATTGCGACCCTGAGAACGAGTTCAACAGAATCTCACGCCCAAAAAACAACGATGTCTGCCCACCTGACCAATTTAGCCCTTCTGAAAAAACGAATCCAAAGACGAAACAACACCGAGCAAGCGAAAGATGAACCAAAAGAAAGCCCGCCGATCCACCCGATCGAAAAGCCTCTCGAATCATCCGTCACTTCTGAGTCTTCTAATTCGAAAAAACGCTACGCACGTCCATCTAACAAAGCTTCTCCTCAACCTAACTCTTCCGAATCATCTAATGAGACTAAACTGCTTCACAATTTGATTTCTTCTGCTTCAAATTCCTCCGTGGTGATGAAACCTAATTCAGACGTACTCAACCTGTCTAAAACTCAAACTATCCTTCCTTCTTTAGTTGTGAATGCCACTTGCCAGTTACGAATGAAAAATCTCGATAATTGGAAAGGTTTTGTCCTCTGTCATCCTAGTTCTCCGCAAGCCAACGTTTCTGCTACTTTGTACACTGGTAATAAACTGTTTGTTGTGTTTGAAAAGAAAAACGTATTAAACGATGATTCTGAATTCAATCTGATGCTGAAGGAACGCGTATTCACCTATCTTGATGCTGCCACTTTCAAACCCAAAAACAAAGATTTCATGGTCTCATTGTACAACGCTCCTTCTAACATCCTCATTGTAGACAGTGATTTGGAATTTGATGACCTGAGCAACGCTAAAATCTGTTTTTCTTCCACTGAAATGTCTGGATTAACCTCGTTGCACAAGAGAATGATTAAGTTTAGTTTCTGGCCAAGCAACATTCTGATGCCTCATTTGTCTGAACTTTCAAATTATTTCAATGATTTCAAACTTCGTCACCTTAAAGATATCGAAATTGAAGCTTCTGATGTTCAGTCTTCATTGTTCATTGTGTCCAATAATAAGTTTTCCGAACAAAGTGAAAACGTGCTCCAATTTATTGACGCGCAACCAAACT
GTAGTATTACCAGCGCACTTCGGCAGCGGCAGCACCTCGGCAGCGTCAGTGAAAATGCCAAGCAAGAAAAGCGGCCCGCAACCCCATAAGAGGTGGGTGTTCACCCTTAATAATCCTTCCGAGGAGGAGAAAAACAAAATACGGGAGCTTCCAATCTCCCTTTTTGATTATTTTGTTTGCGGAGAGGAAGGTTTGGAAGAGGGTAGAACTCCTCACCTCCAGGGGTTTGCGAATTTTGCTAAGAAGCAGACTTTTAACAAGGTGAAGTGGTATTTTGGTGCCCGCTGCCACATCGAGAAAGCGAAAGGAACCGACCAGCAGAATAAAGAATACTGCAGTAAAGAAGGTCACATACTTATCGAGTGTGGAGCTCCGCGGAACCAGGGGAAGCGCAGCGACCTGTCTACTGCTGTGAGTACCCTTTTGGAGACGGGGTCTTTGGTGACTGTAGCCGAGCAGTTCCCTGTAACGTATGTGAGAAATTTCCGCGGGCTGGCTGAACTTTTGAAAGTGAGCGGGAAGATGCAGCAGCGTGATTGGAAGACAGCTGTACACGTCATAGTGGGCCCGCCCGGTTGTGGGAAGAGCCAGTGGGCCCGTAATTTTACTGAGCCTAGCGACACCTACTGGAAGCCTAGTAGAAATAAGTGGTGGGATGGATATCATGGAGAAGAAGTTGTTGTTTTGGATGATTTTTATGGCTGGTTACCTTGGGATGATCTACTGAGACTGTGTGACCGGTATCCATTGACTGTAGAGACTAAAGGCGGTACTGTTCCTTTTTTGGCCCGCAGTATTTTGATTACCAGCAATCAGGCCCCCCAGGAATGGTACTCCTCAACTGCTGTCCCAGCTGTAGAAGCTCTCTATCGGAGGATTACTACTTTGCAATTTTGGAAGACTGCTGGAGAACAATCCACGGAGGTACCCGAAGGCCGATTTGAAGCAGTGGACCCACCCTGTGCCCTTTTCCCATATAAAATAAATTACTGAGTCTTTT
GCATTCTTGCTCGACTTTCGTGTAGCGAAAAGCGTATCAACGACAGAGCGTTTACCATCCCTTGTATCCAAACCGGTTTACCTACACTCTATCTTTGGGTTGTATCATTGTGACTTTGTTATTGTGGAGTTCGATTCGTTCGACTGAGCTAGCCTCTGCCTCCACGTTAACGACTTCGCAGGTTACGGCTGTATCTTTAGAGAGGGTAACGGAATTACCATCGGTTGGCGGTATTCTGTCCTATTACCGTGGTTTCCCAACCCGAGAAGTTCTTATAGACTGAGTTTTTAAAACTCTGCCTCCTCGGTTTCGGAAGTTCACGCTGAGAAGCTGAAGACCAGGGCTGACCCTTATCGGTTACTAGTCTTAGTTTCGCGTGTGCCATCCGCCTCTTGATTTTGTTATTGTGGAGTTCGATTCGTTCGACTGAGCTAGCCTCTGCCTCCACGTTAACGACTTCGCAGGTGTTTGGCCGTGAGACTAGTTCTTTTATTTTCCACCCATGTCTAATTTGTCTGAAGTTACTCGTGGTGGTGGTCACTATGGAATAGAGGCGTGGAGGAATCACGTTGTGAGTGAAAGGCTCAACTCTGACTGGTGGATAAAAAGTGATCGCTGGGACCAGCTCCTAGCGGATTTGAGAGCCGTGAACTTTGAAGTCAATAGTTCTCGCTCCGAGGTCGCCTCTATTATTAACCGTGTGCCTAAAGATTTACCCGCTGCTGTTTCAGCACGTTTTCCTGGTGCCAAGGGTGTTTTGGGTAGCGATACTTATACCACCTTATATTACGTGCACGTGAAATCTGATCTTAAGCAGAAGTTCTACAGGCTTATTGCTGCTGCTGACCAAGGAAAGAATCGAGACTTGGAAGTGGGGAGATCCTCTGTCCCCGCAGCCACAAGCAGCTCATCAAACAATCAAGCGATTGTACCTAGCAAGGGGATCAACGCAATAAGAGATCAGCAACCTCTCAGAGACGGATCTCTTTCTTATCGGTAC
ATAATTTTTATTCTAACAGGTTTTATCCTAGCAGAATAATTTTTGTCGGCAATTGGAGGAGCCCGTTTTTGAAACGATAAATCTTCTCTATATTTCCGGCGTTTTCTTCACTTTTGAAGCATGGATTCTATTTTAGGAAAATTGCAGTCACAAGAGTTGGTAGATGCCGTTTTACATACTAGTGCTACGAGAACACAGTCTGAATTGCACCAGACTATGTGTAATCATTATGGTAATCAGATCAAAGATGCTACAGAAAAGTTAAAAAACAAAAAAAAAATAGATGTAAAAAGGAACTTGACCGAGGATCAGTTGCAATTACTTTGCGACTTATTTCCAGAGAGACGTATAGTTTCTTCTTCTGTTCACCGAGGGACTCACAGTATGGCAGCGGCCATGAGGAAGATTGAAACAGACTTAGTGTTATCTTCTTTTCCTAGCGAAGTTATTTATGACGTTGGAGGTAATTGGGCAACACACGCTATGAGAAGTGATAAGCGTTTCGTACATTGCTGTTGTCCGATTTTAGACTTCCGTGATGCGCAACGTAAGATGACACGTATGATAAATTACACTAAGTTTATTGAAAGTTCCAAGGAGTTGGACCCTGCTACGGCTGAGCGAGCGGAACGTATTCGAGACGATACGAAAAGAATTAAAGATCAAGTGGACGCTGGTTTATTGAGTCACCACGACTTGAACGGCAAATGGTATTGTCAAAACAGATTTGAAGACTGTGTTTTCGAACCGTTTTCTGACGATACGTTAAAGAAAGATGCGCTTGTTTGCGGCATGGCTATTCATAGTATCTATGATATCCACTTAGTGGATTTGGTAGCTGCGATGCAAAGGAAGGGTATTAGAGTCTTAACTGGAACGTTTTTATTTGCAGTGGATATGTTGCTTGGAAAAAAAGAAGGCGAGTTACCTACCGTCAATGGTTTTTACAGGGTTAATGGTAATAAGGTAAAATATGGTTTTTACGATGATCCTAATTGTG
NAAATTCTCCAGGATTTCTCGACCTCGGTTGTTTTATCTGGTAGTTTGCGCTAATCTTCGCTTTGCGTAGGGAATTTCTCTCCTTAATACATTTCTGAGTTAAGGGGTTTGAAGGTTGGGTCTATCTTTTGAGTTTATCTCACTAGAGGATAAATTGTAACTTCCAACAAATAAGCGATATGGAGACCATCAAGAGCTGGATTTGTCCTAAGAAAGAGATTTTTGTAGGGGATTTTGCGATCGGAGTGAATAGGAAGGTTCCGGTGGACATCTTTCAGTTGGTGTGTCGTGTGGTTCTGAGATACATGAGGACAGGGAAAATAGAGTGCGATTCTGACAGCATGACTAAGTTTTTGGTAGAGTTACTTAAAACCGATTGTGCTGCTAAATGGGAGTGGTTCATGAAGAGACGGCAGAGAGGTGATTATGTCATCCCTCTATCTATAGCTGCTCTCCCAATCGTGCCGCTGTTGAGTTATGCCACTAGGGCACGCGCAGTCTCAGTCAAGGCATTCGGCAATGAGCTATCGCTCAATGTTCGCGTGCCTAGACCTTCTGTGCCTAAGAAAGGCCTACTCCTCAGACTGGCGGCAGGTCTAGCGTTAGCTCCTATATGCGCGCTGGCCATGTACGCTACCCTACCCAGGGAAAAACTGTCTGTATTCAAGCTGAGAACTGAGGCACGTGCACATATGGAAGATGAGAGAGAAGCAACGGATTGCTTGGTGGTTGAGCCCGCTCGTGAGCTCAAAGGGAAGGATGGTGAGGATCTACTCACTGGTAGTAGGATGACGAAGGTGGTAGCATCCACAGGACGTCCTCGGAGGAGACCGTATGCCGCAAAAATTGCGCAGGTCGCGAGGGCCAAAGTGGGCTATCTTAAGAATAGCCCCGAGAATAGGCTTATCTACCAGAGAGTGATGATCGAGATAATGGACAAGGACTGCGTCAGGTATGTTGACAGGGATGTCATATTGCCATTGGCTATTGGATGCTGTTT
ACAATTTTAAACGAACGCGATGGCACAACAGGTTCATGCAGTGCAACTCTCCCCACGACTCCGAAATGACGTCCTACTCCAGCTAACAAAGCGCTCCCTCATGACAATTGATACTGGAACGATACTTCAACAAGTCGAACTACCCTTGAACTTATTCCTGCTCGGTGTGTGTTTTGTTGGCGATGGCGATGTTCCATATCTACTGATCAGGCAGATTGCAGGATACACGTGGCACATCGATCCAGGGTATGGCATTGAGATGTATGAGGTCGACGTTGGCGAGGAGATGCCTGTACTACAAGCTAGAATTGACTCACTTGCATACGTTATGACTATTGATGAAAGAGATTACCTGTATCCAGTCATTACAGTCGACGAGGATGGTCGAACGCTAAACATCAACTATACCGACGATCCTTCGCTACGTCATGATGTCGATACGTATGCCAGACTTTCTCGTGAGCTTCAACTTGTTCGCGACGACATTTCTGTTCGCTCGCACGATCGAAGGCCCGACTCTCCAAGCATCTATTCTGACCAAAGGTCCCGCCCTAACACACCTCCCCGCCCAATCACTCCGCCCTATCTTCGCGACTATGATGTTGAATCTGAGGATGATACAGAGGATGGATTCGTTCGAATATCGTATGCCTCACTTCGTGCAGCGTACCGTCCACCCAACACAACGACAACATTAGTTAGGTCAATGTTGTATAACCCGATTCCTGTTCCGCCCCCTCAACCTCTTGAGACCAGATGGTCAACCTTCTATGCTATGGACGCTGACTTACGACATAAAATACGTCACTCGTTAAACTTTCCACTGTCGCATGGTGAATGGCGATTGTCTGATAACGCGCTACGAGGTGTAGGAATGATGCCAAGACCTAGTGGAGGTGTGTACCAACATATTTCTCATATGTGCAATGATCCCGAGTCTCGTTTACTTCAATCGACTGAGTGGGAGCACATGATATACATGATTGATAAGCGATACATT
CTCAACTAGAGACACTCTTGAGCATCTCCTCCTATTAATTGGAGACATTATATAGGTGTCTCTAAATGGCATTCTTGTAATAAGTTGAACTTTAATTTGAATTAAAAGGCTCAAAAGGCTCAGAACACCCAAGGGGCCAACCGTATAATATTACCGGTTGGCCCCGCCCCCTTTAATGTGGTCCCCGCGCACTACTTATGTCGGCCAATCATGATGTAGCTTTAAAGGTTATGTATTAGTGGTGGGCCACTATATACTTGCAGGCGAAGTTGTGGCTAGTGCGCAATGTGGGATCCACTGGTGAATGAGTTTCCAGACTCGGTGCATGGGCTTAGGTGTATGCTGGCAATTAAATATTTGCAGGCCTTAGAGGATACATACGAGCCCAGTACGTTGGGCCACGAACTGGTGAGGGATCTAGTCTCAGTTATCAGGGCTCGTAATTATGTCGAAGCGACCAGGAGATATCATCATTTCCACTCCAGGATCCAAGGTTCGTCGAAGACTGAACTTCGACAGCCCATACAGGAACCGTGCTACTGCCCCCACTGTCCACGTCACAAATCGAAAACGGGCCTGGGTGAACAGGCCCATGTACAGAAAGCCCACGATGTACAGGATGTATAGAAGCCCAGACATACCTAGGGGCTGTGAAGGCCCATGTAAGGTCCAGTCGTTTGAGCAGAGGGATGATGTGAAGCACCTTGGTATCTGTAAGGTGATTAGTGATGTGACGCGTGGGCCTGGGCTGACACACAGGGTCGGAAAGAGGTTTTGTATCAAGTCCATTTACATTCTTGGTAAGATCTGGCTGGATGAAACTATTAAGAAGCAAAATCACACTAATAATGTGATTTTTTACCTGCTTAGGGATAGAAGGCCGTATGGCAATGCGCCCCAAGACTTCGGGCAGATATTTAACATGTTTGATAATGAGCCCAGTACTGCAACAATTAAGAACGATTTGAGGGATAGGTTTCAGGTGTTGAGGAAATTTCAT
AACAAAAACCCCCACATCCGAAAGTTCTCGTAAGCCTTAGCAAGCATTCATGCATACACGTAATTAATCTTAAACTAATACGTAATTACAACTACATCATGGAAAACGACTCGTATTTAAGTGACTTAACACCATTCGTTGGTCCAGTATCTTACGTCGGCCGTAATCTAACACGTATTCTTTATGATCTCCAAGCTTTAAGTTCAAAATGTCGTGGTAAAGTATTACTCTCGTCGAAGACCGGTCAGCCACCAAGAGTTCAAGTCACACGCATATTAGTTGAGCAAATGTTTACCGTTTATACCCAGTTACGTGGCTATAACTTTTCAGTTACACTAACCTCCTTATTGAATGAATTAAGTACTGCTTTAGCGATGTCAGTTGGTCGTTCTGAGCTAACTCTAAATAGTAATGTATTATACATGATTACCAATGTTAATAGCGACATTGCAATTTCAATTGGGAAAGTTTGGAATGGAGTACCTCCTTTGCGCTTGTTAAATGGATCAGGAAGTAATGCTGATGTTACAATTATTGGAGATGATAATATTTTAACCCGTATGCTACGTAAACTACCAGGCGAAGCCCGAGTTGAATTAACGAAACTTGCTCAAGTAAGTGGTCAGTTAGCAGGTGTTCGAGTTGTGAGACAGAAGGATGTAACGACATTACTAGCCGATCAATTATTTTCACGTAGTTCAGGTTCTATTGATTTAGCACGAATTTTTGTTCAAATGAATAAACAGGCGACAGTATTAAGTCAGTTTAAGACTGACTTCTTAATGACGCCCTTAAGCCGTTTCCATGACTTAGGAAGGCCATTATTTATTGAGATTGATTTGGTTTTAACGAAAGCGGACTCGAATTCAATTTTAAGTGCGCCAAGCATTTCAGGAGAAGTTTTATTTACGATCCGCAGCACAGCTGATGTTGAACTTAGCTTTTCTATCCTTCGTGGTGAGACTTCAACGATAATTAAACTACAACCATATTCGCATGT
GTGACCCATCACCTTTAAATGGATTATGGAAAGGTGCATCTGAGTTCATCTTTACTGGTGCATTAATCCTTGTTGCAGGAATAATAATAAAATTTGTATTTTTTAGAAAAAGAAAGGTGGGGTTCTAATGCTTAAAAAAACTTTGATGACTTTAATGTTATTTATAATCTCAATGTTTATTATATTAGAAGCACCAAAAGCCCATGCTGTTATAGTTGAAGATACTGGTTCTCTTGGACTCTGGCATGTTAATGATGGTAATACGTATTTATATACATAAGAGATTAAATGCAAAAGATTATAATAATTTTTATACATCAATTGGTGATTTCGGTTATACTATTCCCGGTTCAGATGCACCACAATATAATATCGAATCTGATAGTGAACACTATTTGAATTTCGGTATTGCTCATATTAATTTCAACAACGGAACAAATAACCAAATAACAAATCCAAATCCCGAAGTATACACAAGGTTCTATATTCAAATGAAGACACCAGATGGACAAGATAGAATTGTTTATGAGGCTGAAAATGCAAATGCAATCTCATTTTTAATACGATCAACTTACCATAAACCTATGTCTGGATTAGTTGGTGGATTTAGATTTGATCCCTTATTAGGAATTAGAGTCTATAAGGACTCTTTTGTGCTTGCTGATGAACTAGCAAGGATTCAAAGTGAGTTTACTACTGTATACGGTAATTCAGGTATTAATGTTACTGAAAATACAACTAACTACAGCGTTAGAATGTACTGGGAATCTGCTGTAGTTGTAGAACCCGGTGAACCAAGTCCGGAAAATCCTATACCATGGTTATCAAACCTACCAAATATTACTGATGGCAACCCTGAAAACATTGATGGCCAATGGGGTAATGTTACCGGCTTTAATTACAACCCTACAACAAAATTATTTAATGCTGATGTAATCTATGATGGCAATTCTTATCCAATACGTGATGCTGTTGTTGCATCTAATGATGATTCATTTTT
ACCGAGGGCCGCGGGGTTTTGGAGTCTGGTCCCACATGTACTGCTGACCAATCAGCTTTCAGATTGAAAGCTATTTAAGTGCGTACCGCACTACAAAAGCAGTCATACTTACAGCTAATGGAAAACATGTGGGATCCATTGCTACATCCTTTTCCAGAGAGTTTGCACGGCTTTAGATGTATGCTTGCAATCAAGTATCTTCAAAGCTTACAGAGTAAGTATTCTCCTGATACTCTTGGGAGTGAATTCTTGAAGGATTTCATCTGCATCTTGCGGAGTAGAAATTATGCCGAAGCGTTCAATAGATACAGTGACGTCGTTGCCAATGTCTATAACACGCCGGAGGTTAAACTTCGGGAGTCAGTACAGTCTCCCTGCCTCTGCCCCCACTGCCCCAGGCATGTCGTACAAACGAAGAGCTTGGAAAAACCGTCCTATGTACACGAAGCCACGGTTTTATCGGTGGCGAAGGAGCAGTGATGTTCCACGGGGTTGTGAGGGTCCTTGTAAGGTTCAGTCCTTTGAGCAGAGACATGATATAACACACACCGGCAAGGTGTTGTGTGTGTCTGATGTTACTAGAGGCAATGGTATTACTCATAGAATAGGTAAAAGATTTTGCGTTAAGTCTGTTTATGTTATGGGCAAAATCTGGATGGATGAGAATATTAAATTGAAGAATCACACCAACACTGTTATGTTTTGGCTTGTTCGCGACAGAAGACCTGTTACTACCCCATATGGATTTGGAGAGTTATTCAACATGTATGACAACGAGCCCAGTACTGCAACAATAAAGAACGATCTTAGAGATCGTGTGCAAGTGCTTCATCGTTTCTCAGCATCATTAACTGGTGGTCAATATGCCAGCAAGGAACAAGCAGTTATTAAGAAGTTTTTTAGAGTTAATAATTATGTGGTGTACAATCACCAAGAAGCTGCTAAGTATGAAAATCATACTGAGAATGCTTTGCTATTGTATATGGCATGTACTCATGCC
TAATATTACCGGATGGCCGCGCCCCCCCCTCCCCTTTGCCGTACACTCTGGTGGTCTCCCCCCTCAATCATTTTGGTGGCTACCTGGTCCCACCCACTAATTTGATGACGTGGTCCTCTGTCGTCCACTCATTATAGCTACTGTATTTCATTTATCTTTTTCTTTTTGACCAAAAGATAAATGAATTGGCGCTCTTGCATTTGAATTTTGAATTATTGAGAATGGGGCTAATATTATTGGCCATATGTTTAAGGTTATTTGTTGTGTACTCTTCTGTGCTATTTTACATTGACCAATCAAAATTCACATATCGAGTTACGTTAAATTGTGTATTTGTTATGTTTTTCTATATATTTGAGAATGATTTGATATGAACATTAATATTTGAATATGTATTCATACAAATATCGACGTGGTTCGTCTAACTATCAAAGACGATGGTATACACGTCATCACGTGTATAAACGTACATCTGCTGGTATACGTAATGATGGTAGACGTCGAAACAGTCAAGGTGTTAAGGATTTTGACCACTGTGTCAAAATGATGGGCCAACGAATACATGAGAATCAATATGGGCCTGACTTTGTTATGGCCCATAATACAGCCCTATCTACGTTTATTAACTTCCCTCCGTTGGGTAAGACTCTACCCAATCGTAGCAGGTCATATATTAAGTTGAAACGGTTACGTTTTAAAGGTACAGTTAAGGTTGAACGTGTTCATGCTGATGTGAACATGGATGGTTTATCTAATAAGATTGAAGGTGTCTTCTCTCTGGTTGTTGTGGTGGATCGCAAACCTCATCTCAGTTCATCTGGCTGTCTTCATACATTTGATGAGTTGTTTGGTGCAAGGATTCACAGTCATGGTAACCTAACCATCACCCCCTCATTGAAAGACCGTTTTTACATTCGTCACGTGTTAAAACGTGTTTTGTCAGTGGAGAAGGACACAATAATGATAGACCTTGAGGGAACTACTAGTTTTTCCAATAAAC
TCCGTTTTAGAGCTTGTGAGTTGTTATTACGTTTTGTTGTTTGAATCTCTGTTTTGTTACTCTGATTTCCTTCACGTTTGCACCTTACACTCTCTACCGATAAACATTATCATCTTTTATTTTGAATTTTATTTGAAAAATTTTTATATTTTCAATGTCAATCACTACTCCTGTAGTGATTCGCTTTGGGAGTTTTGACTCCCCTGCTGCGGCACAGATTGCCGATACTAAGGAGGAGGAAACTCCTCTCTCTCGCCTTGCAGCTTTAAATCGCAAGGCTCAAATTGCTGCTCGTTCAAGAGTAGCAGCTGCTGCGGCACAGTATGCCGAAGAGCAGGAGACACTAGTTCTCACTGCTCAATCCATGAGGGATGCTCTCCCTTTATGGATGAGGGGTCTTGTTGCCCCCGCTCCCAAATCCAAACGCGCTCTCAACGCGAGGCGCGCCGTAAGGCGTGGGAAGCCTCTGAGGAGGCTGCCTGGGTTCGTGACTACGGTCGTGAACCCACTTCCCCTCTCTCTGTTTGGGAGGGCACTCCTGAGCTCCTTGCTATGGAGCATGCTTACCTTGCCAAGCAAGGTGATAAGCGCATCTGCGCTCATTTGCGCAGACAGGCTCTGCGGGCTGCCTACAAAGCCCGATGTCAAAAGAGGGCCTTTAAGGTCTTCCAGGAAGAATGTGAATTCTTCCGTCTCCCTGTCCACATTGTGGACAAAATCCAAATCCCAGGGCAGGCTAGCCCCGTGCCAGAGAGCGTATCTCTGGGTGGCGGTGTTAAAACCGCTACTTCTAAGCGCCAAGTGAAAACTCGGCGCTCTTTCTCTTCTTTCCTCCCAAAGGAGGAATTTTCCTTTGTGTTGGGCCCTTGCCCAACATCTTCCCCTGAGGTTACTCCAACCTCAACCCCTTCAACCACCCCCCCTTCTTCTCCACGGGCATCTTCGCCCAGAACCCCCTTGCCTCAGGTTAAAGAGGTGACCACACAGGGTATTACTCTGT
GGTGGCATTTTTGTAATAAGAAGTGGTACTCCAGTTGAGGTACTCCAATTGAGCCCCCTCAAACTTGCTCATTCAATTGGAGTATTAGAGTAACTTATATAGTAGAACCCTCTATAGAACTCTAAATCTGGTTCACACACGTGGCGGCCATCCGCTATAATATTACCGGATGGCCGCGCGCCCCCCTGGTGCCGTACACTCTCGCGCGATCTTTAATTTCAATTAAAGATGGTCCCAGACGCTTTCGTCCAATCAGGTCGCGTCTGACGAGTCTAGATATTTGCAACAACTTAGGGCCCAAGTTGTTGGGTGTCTGCTATAAATGAAAGAGACTTTGGCCCACTGCTTTTAACTCAAAATGCCTAAGCGCGAATTGCCATGGCGCTCTATGGCGGGAACCTCAAAGGTTAGCCGCAACGCTAATTATTCTCCTCGTGCAGGTAGTGGGCCAAGAGTTCACAAGGCCTCTGAATGGGTAAACAGGCCCATGTACAGGAAGCCCAGGATCTACCGGATGGTGAGGACCCCCGATGTGCCCAGAGGCTGTGAAGGCCCTTGCAAGGTCCAGTCTTATGAACAGCGTCACGACATCTCCCATGTCGGGAAGGTCATGTGCATTTCCGATGTGACACGTGGTAATGGCATTACCCACCGTGTGGGTAAGCGTTTCTGTGTTAAGTCTGTGTATATTCTAGGGAAGATTTGGATGGACGAGAACATTAAGCTGAAGAACCACACGAACAGTGTCATGTTCTGGTTGGTCAGAGACCGTAGACCGTATGGCACGCCTATGGATTTCGGTCAGGTGTTCAACATGTTCGATAACGAGCCTAGTACTGCCACGGTGAAGAACGATCTCCGTGATCGTTACCAGGTCATGCATAAGTTCTATGGCAAGGTCACTGGTGGACAGTATGCCAGCAACGAGCAGGCTATAGTGAAGAGATTCTGGAAGGTCAACAATCATGTGGTCTACAATCATCAAGAGGCTGGCAAGTAT
TTAAAACAGCCTGGGGGTTGTACCCACCCCTGGGGCCCACGTGGCGCTAGTACTCTGGTTCGTTAGAACCTTTGTACGCCTGTTTTCCCCTCCTTAAACAAATTAAGATCTCTGCCAATGTGGGGAGTAGTCCGACTCCGCACCGATACGTCGCACCAGTAGACCGGTTCGCTTAGGACCCTTCTACGGATTGGTATGAGTTCCCCACCCCGTAACTTAGAAGTACTAGCAAAACCGACCAATAGGAGCGTGGCACCCAGCTGCGTTAAGGTCAAGCACTTCTGTCTCCCCGGCCAGAAATGGTCGTCACCCGCCCTCTCTACTACGAGAAGCCTATTAACCATTGAAGGCGATGAGGAGTTGCGCTCCACCACAACCCCAGTGGTAGCTCTGAGAGATGGGGCTCGCAGTCACCCCCGTGGTAACACGGTTGCTTGCCCGCGTGTGCTCTCGGGTTCGGCCACTTGGCCGTTCACTCCAACTCGTTGTAAGTGGCCAAGAGCCTATTGTGCTAGAGAGGTTTTCCTCCGGAGCCGTGAATGCTGCTAATCCCAACCTCCGAGCGTGTGCGCACAATCCAGTGTTGCTACGTCGTAACGCGCAAGTTGGAGGCGGAACAGACTACTTTCGGTACTCCGTGTTTCCTTATTATTTTATACAACAATTTATGGTGACATTGACTGATACTATTGAGTTCGCCCGCTTGCCATTGAATATTGCCTTGTATTACCTTATAGCATTTCAAAAAGCCACAGATCTCACCCTCGAGCTCATTCACTTTGCAGTTTGTTTGAATCGCATACACAAGACATTTGAACATGGGAGCCCAGTTGAGCAGAAATACTGCCGGGAGCCACACTACTGGAACCTACGCTACCGGAGGCTCAACCATTAATTATAACAACATTAACTACTACAGCCACGCCGCTTCTGCAGCGCAGAACAAACAAGACTTCACCCAGGACCCATCCAAGTTCACTCAGCCAATTGCGGATGTGAT
ACATTATACGAAGTTATATTAAGGGTTATTGAATATGATCAATTTACCTGTAAATCCATACAGTTCAATACCTTAGCAGGTCAAATAGTGACCACTTGATCATTTGATCAAGGTTGCGCTACGTAAAATCTGTGAAAAATTGGCGGTGTTAGTCCTACAGATTTCGCGTAGCGCACTTAGCACCACCAATCAATCAGAGGTGAAAAATGGGATATTCAACTGCTAAAGTGTCCACTCATCTTGAGCTTGAGAAAAACCGTGGTTACTGGCGGGCAAAAGGGTTTGATCGTGATAGTTGCCAACTGTCATTATCGCGCGGTGAAGAGAAAATAGAACGCACGCGCGGTCGCTGGCGTTTCTATGACGAGAACCATAAACAGGTAAAGGCAGAGCCGATCCTGTACACTTTACTTAAAACCATTATCTGAGTGTTAAATGTCCAATTTACTGACCGTACACCAAAATTTGCCTGCATTACCGGTCGATGCAACGAGTGATGAGGTTCGCAAGAACCTGATGGACATGTTCAGGGATCGCCAGGCGTTTTCTGAGCATACCTGGAAAATGCTTCTGTCCGTTTGCCGGTCGTGGGCGGCATGGTGCAAGTTGAATAACCGGAAATGGTTTCCCGCAGAACCTGAAGATGTTCGCGATTATCTTCTATATCTTCAGGCGCGCGGTCTGGCAGTAAAAACTATCCAGCAACATTTGGGCCAGCTAAACATGCTTCATCGTCGGTCCGGGCTGCCACGACCAAGTGACAGCAATGCTGTTTCACTGGTTATGCGGCGGATCCGAAAAGAAAACGTTGATGCCGGTGAACGTGCAAAACAGGCTCTAGCGTTCGAACGCACTGATTTCGACCAGGTTCGTTCACTCATGGAAAATAGCGATCGCTGCCAGGATATACGTAATCTGGCATTTCTGGGGATTGCTTATAACACCCTGTTACGTATAGCCGAAATTGCCAGGATCAGGGTTAAAGATATCTCACGTACTG
GGTATCAGAGCCATGAATCGGTTTAAGACCAAAACTCAAGAGGGTAAAACCTCACCAAAATACGAAAGAGTTCTTAACTCTAAAAATAAAAGATCTTTCAAGATCAAACATAGTTCCCTCACACCGGTGACCGACAGGATTACCACCGTAAGGTTTCAGAACAACATCGAAAGCGTTTACGCCAACTTCGACTCTCAACTCAAGTCGTCGTACGATGGTAGATCTAAAAAGATCAAGACTCTAAGCCTTAAAAATCTTAGATGTTACGAAGCCTTCCTCAGGAAGTACCTTCTGGAACAATAAATCTCTCTGAGAATAGTACTCTATTGAGTATCCACAGGAAAAATAACCTTCTGTGTTGAGATGGATTTGTATCCAGAAGAAAATACCCAAAGCGAGCAATCGCAGAATTCTGAAAATAATATGCAAATATTTAAATCAGAAAATTCGGATGGATTCTCCTCCGATCTAATGATCTCAAACGATCAATTAAAAAATATCTCTAAAACCCAATTAACCTTGGAGAAAGAAAAGATATTTAAAATGCCTAACGTTTTATCTCAAGTTATGAAAAAAGCGTTTAGCAGGAAAAACGAGATTCTCTACTGCGTCTCGACAAAAGAATTATCAGTGGACATTCACGATGCCACAGGTAAGGTATATCTTCCCTTAATCACTAAGGAAGAGATAAATAAAAGACTTTCCAGCTTAAAACCTGAAGTCAGAAAGACCATGTCCATGGTTCATCTTGGAGCGGTCAAAATATTGCTTAAAGCTCAATTTCGAAATGGGATTGATACCCCAATCAAAATTGCTTTAATCGATGATAGAATCAATTCTAGAAGAGATTGTCTTCTTGGTGCAGCCAAAGGTAATCTAGCATACGGTAAGTTTATGTTTACTGTATACCCTAAGTTTGGAATAAGCCTTAACACCCAAAGACTTAACCAAACCCTAAGCCTTATTCATGATTTTGAAAATAAAAATCTTATGAATAAAG
GTAAATTTTTCACAATTTAACAACAACAACACAAACAACAAACAACATTACAAACAAAATACAACTACAATGGCTTACACACAACAAGCTACCAACGCCGCATTAGCAAGTACTCTCCGAGGGAATAACCCCTTGGTGAACGATCTTGCTAATCGGAGACTGTACGAATCAGCGGTCGAACAATGCAATGCACATGACCGCAGGCCCAAGGTTAATTTTTTAAGGTCGATAAGCGAAGAGCAGACGCTTATCGCAACTAAGGCCTACCCTGAGTTCCAAATCACGTTCTACAACACGCAGAACGCTGTGCACAGTCTCGCAGGTGGACTTCGGTCTTTGGAACTAGAATACTTGATGATGCAGATCCCCTACGGTTCAACGACATATGATATCGGGGGAAATTTTGCTGCTCACATGTTTAAAGGTCGTGACTACGTTCATTGCTGCATGCCTAACATGGACTTACGTGACGTCATGCGTCACAATGCTCAAAAGGATAGCATTGAACTGTACCTTTCAAAGCTTGCGCAAAAGAAAAAGGTAATACCGCCATATCAAAAGCCATGCTTTGATAAATACACGGACGATCCGCAATCAGTAGTGTGCTCGAAACCTTTTCAGCACTGCGAAGGCGTTTCGCACTGCACGGATAAAGTATACGCTGTCGCTTTGCACAGTTTATACGACATTCCAGCAGATGAATTTGGGGCAGCACTTCTGAGGAGAAATGTTCATGTCTGCTATGCTGCCTTCCACTTTTCTGAGAATCTTCTTTTAGAAGATTCGTATGTCAGTCTTGACGACATAGGCGCTTTCTTCTCGAGAGAGGGCGATATGTTGAACTTTTCTTTTGTAGCAGAGAGTACTTTAAATTATACTCATTCCTATAGTAATGTGCTTAAGTATGTGTGTAAGACTTACTTCCCCGCTTCTAGTAGAGAAGTGTACATGAAGGAGTTTTTGGTAACTAGGGTAAATACTTGGTTTTGTAAGTTTTCAA
ACCGGTGGGCGCGAAAAAAAAAAGTGGTCCCCGCCCCACGTGAACATGTCGCGCGAGTGCTGAACATGTCGCGCGATGATGTCCAATCAGAACGCGCGCTCTACGCATTATAATTTGAAATTTGAAATATAAACTTGCTCCCTAAGTTTGTCCGGCATAACTATGTGGGATCCGTTATTGAACGACTTCCCTGAATCCGTTCACGGTTTCCGTTGTATGCTCGCCGTGAAATATTTGCAGGCTGTTCGAGAGTCGTACGATCCTTCCACTCTTGGGTACGATCTTCTTAGCGATCTCATCGGAGTTGTTCGCCGTACCAACTATGTCGAAGCGACCAGCAGATATCATCATTTCCACTCCCGCCTCGAAAGTGCGTCGCCGTCTGAACTTCGACAGTCCCGGGTTATCCTCTGCACGTGCCCCCACTGTCCTCGTCACAAACAAACGCCGGGCGTGGTCCAACAGACCCAATTACAGGAAGCCCAGAATGTACAGAATGTATCGGAGCCCAGATGTCCCAAAGGGGTGTGAAGGTCCATGTAAGGTCCAGTCATATGAACAGCGTGATGATGTGAAGCATACTGGTATTGTTCGCTGTGTTTCTGATGTGACTAAGGGAACTGGGCTTACTCATCGTACTGGAAAGCGTTTCACAATCAAATCCATTTATATTCTTGGTAAGGTATGGATGGATGAGAACATTAAGAAGCAGAATCACACCAACAATGTGATGTTTTTCCTTGTTCGTGATAGAAGACCTTATGGGAATTCCCCGATGGATTTTGGTCAAGTTTTTAACATGTTTGATAATGAGCCCAGTACTGCTACTATAAAGAATGATTATCGAGATCGTTTCCAGGTGATGCGTAAGTTTAGTGCTACTGTAACTGGTGGTCCTTCTGGGATGAAGGAACAGGCTCTTGTTCGTAGGTTTTTTAAGATTAACAGTCAGATTGTGTATAACCATCAGGAAGCTGCGAAGTATGAGAACCATACTGAG
ACCGGATGGCCGCGTCCCCCTCTTTATGGTGGCCCCCCCCACGTTGGGATGTCCCCCTCTCACAACGCGCACTAGGAGGTTCAACATGTTAGTGGCCCCACGATGTTGTTTATAACGTCTATAACGTTTGAGACTCGAAGCATGTGATGCCACGTATGCGTTATTTGTACTTCGTCTCGAAGTTATGAGTGAGGGCCCTATGTGTGGATATCTAACCGCATATTGTGCGAATGGATTAAACGTGGCAAGATCATGCCGTTTATTGGGAACTATATTATTATGCTGTGGTCTATATATATGGGTATGTCGTGTATTGAGATCTGCACATGGTTGTTTCAGGATGAGAAGAGGTGCTTATACCCCCCGTTCTACGCCATTCCCTCGTGACCGGAGATCGTATAATGCCGGTAAGGGTAGATCCTTTCGTTCGTACCGTCGTCGTGGACCTGTTCGTCCATTAGCTCGTCGGAACCTGTTTGGTGATGACCATGCACGTGCATTCACGTATAAGACCTTATCGGAGGATCAATTTGGACCGGACTTTACCATACATAATAATAATTATAAGTCATCTTATATATCTATGCCTGCCAAAACACGTGCCCTTAGCGATAACAGGGTAGGTGATTATATCAAACTTGTAAATATATCATTTACAGGTACAGTGTGTATAAAAAACAGCCAGATGGAGTCTGACGGAAGCCCAATGTTGGGCCTGCATGGGCTGTTTACTTGTGTATTGGTCCGGGATAAGACCCCTCGTATATATTCTGCCACTGAGCCTTTGATACCTTTCCCACAGTTGTTTGGGTCCATAAACGCGAGCTATGCGGATTTGTCTATACAAGACCCATATAAGGATCGATTCACAGTTATCCGTCAGGTGTCTTACCCAGTTAATACGGAGAAGGGTGATCATATGTGTCGTTTCAAAGGCACTCGTCGTTTTGTTGGTAGATACCCTATCTGGACTAGTTTTAAAGATGATGGTGGCAGTGGA
TACTAGGCACAATATGACTGCTTTACCCCCACTAAACAATGAAAAATACGCCCCCTCTAGTGATATTACTTTAAAATATTTGATCCTAAAGTTTCAAGACATAACTATTATTATGTGTTGAAAAAATTATACTCAATCCCTACAGCCGTTGTCACGTCTAGGTTTGAACACACTTTACTGTACTAAAGTTATGATAATTTTGGGTGCAAAATAGATATTTTTTATACAAATATAGAGATAGTAGAGTATTTTTATATCCTTATATGATATATATTACTATTTAATATTATTTAATATTTTGTATTATGTAATAATTACTACTATATATTATTAATAATGGAAAATGAAGTTTTGTATTTAGTTTATTGCAATATCGAAATAAAAGCTTATATAATGAAACAAATACTTCACTATTAACTTTCACTCTATTGTGAATCTTCTACTCTATTAGTGTAATTTTACATCATACTATATTATCTTTATTTATCTTCATTTATCTATACACATTTTAATTATCTATATAAAAATAAAAATCAAATAAATAAAAACAAATTAAAAAATATATTAACTTTTTATTGATAAACCTTTCCATATATGTTATAATGTATACAAGGAGGTGAGGAAATGGGGGAGAAAATAAAAGAGTTTCTCCAGTTGACAAATGAAATTATCAAACAACTCGAGAAACTCGCAATCAATTTAATATCCTTAATTGGCTGGATTGCAATACTAATCTTTACAATTAAAGGTATATTTAAATAATTACATAAGGGGTTAAGTTCACACCTTAATCCCTTATCAAAATTATATCATATTTTCCCTCATTAAATCAATATGAAAAAACTATACAAAGATTTATCTATCAGAATCATACGACTTATAGGATTAATAACATTCTTAATAATCTCTTTATATTCTATTTATCAAACTTTTATTAAGTAAATTACATGTTACACTTTACTATTAATATAATTCTAGTTTTACGTATACAGTATATGTT
TGTTAAGGTGTAAAATACCCCCTATTAAAATATATATTATTGTTTTAATAAAAAAAAACCATACGGTTTTACATAAAATAATACTATATCTAATTTCCTTCCGGAAAATATTTTATAAAGCTACCCAACGTTAGCGAAAAACTTTTTTATCGAGAGCTCGAGTTATAGAAAAAGTTTTTATCGAGATTTCGAAAAGCTTTTTTATCGAGAGCTCGAGTTATAGAAAAACTTTTTATCGAGAGCTCGAGTTATAGAAAAACTTTTTTATCGAGAGCTCGAGTTATAGAAAAAGTTTTTATCGAGATTTCGAAAAGCTTTTTTATCGAGAGCTCGAGTTATAGAAAAACTTTTTTATCGAGAGCTCGAGTTATAGAAAAACTTTTTTATCGAGATTTCGAAAAGCTTTTTTATCGAGAGCTCGAGTTATAGAAAAACTTTTTTATCGAGAGCTCGAGTTATAGAAAAACTTTTTTATCGAGAGCTCGAGTTATAGAAAAACTTTTTTATCGAGAGCTCGAGTTATAGAAAAAGTTTTTATCGAGATTTCGAAAAGCTTTTTTATCGAGAGCTCGAGTTATAGAAAAACTTTTTATCGAGAGCTCGAGTTATAGAAAAACTTTTTTATCGAGAGCTCGAGTTATAGAAAAAGTTTTTATCGAGATTTCGAAAAGCTTTTTTATCGAGAGCTCGAGTTATAGAAAAACTTTTTTATCGAGAGCTCGAGTTATAGAAAAACTTTTTATCGAGAGCTCGAGATTTCGAAAAGCTTTTTTATCGAGAGCTCGAGTTATAGAAAAACTTTTTATCGAGAGCTCGAGTTATAGAAAAACTTTTTTATCGAGAGCTCGAGTTATAGAAAAAGTTTTTATCGAGATTTCGAAAAGCTTTTTTATCGAGAGCTCGAGTTATAGAAAAAGTTTTTTATCGAGAGCTCGAGTTATAGAAAAAGTTTTTATCGAGATTTCGAAAAACTTTTTTATCGAGAGCTCGAGTTATAGAA
GGAAAGAGAGTGTTGACCAAGGGTGACTCCCCTAGGTCACCCTTGATTGGTGCCTACCACATAGGCCACTTCCAAAACCAATATTCAACACTGCTAACTGATTTTGACCAAGCTTTCAGATAATTGCAACCAGAGTACTACAAACAACTAACATCAAACGTTCAAATGGATTTCTCAAAGGAAAATACACAGATCAGATACCTTAACTCCCTTCTCGTTCCAGAGACCGGGTCCACATCCATTCCAGATGACACTCTTGACAGACATTGTCTGAAAACAGAGACCACAACAGAAAATCTAGTGGCAGCTCTGGGAGGGAGCGGACTAATCGTTCTCTTTCCAAACTCACCATCAGGCCTACTGGGGGCACATTACACCAAAACCCCCCAAGGGTCTCTAATTTTTGACAAGGCCATCACAACATCCCAAGACCTCAAGAAAGCGTACAACTATGCCAGACTTGTCAGCCGCATTGTGCAGGTGCGGAGCTCAACGCTCCCCGCGGGTGTCTACGCACTCAACGGGACCTTCAATGGGGTTACCTACATTGGAAGTCTCAGCGAGATCAAGGACCTGGACTACAATTCACTTCTCTCTGCAACGGCCAACATCAATGACAAGGTCGGCAATGTACTTGTTGGAGACGGTGTCGCAGTGCTCTCACTTCCTGCTGGAAGCGACCTGCCTTATGTTAGACTTGGCGATGAAGTTCCAAGCTCTGCTGGAGTCGCGAGATGCTCTCCCTCCGACAGACCTAGGCACTACAATGCCAACAACAAACAGGTCCAGGTCGGCACGACCGACACCAAGACCAATGGGTTCAACATCGACGCAACAACACCCACAGAGGTCACGGTCGACATGCAGATAGCTCAGATAGCCGCAGGGAAGACCCTCACGGTAACTGTCAAACTAATGGGTCTGACTGGAGCCAAGGTGGCATCCAGATCAGAGACAGTCTCCGGGAATGGCGGGACGTTCCACTTCAGCACGACAGCTG
TTGAAAGGGGGCGCTAGGGTCCCACCCCTAACATGCCAACGACAGCTCCTGCGCTGCACTCCACACTTACGTTTGTGCACGCGCGGGAACCGATGGACTTTCGTTCAACCACCTCCAGCTGGACTCACTGCACCGCGTGGCCATGTTAGCTGGATTGTGTGGACGAACACCGCTTGCGCTTCTTGCGTGACCGGTTAGTACTCTTAACACTCTCCGCCTACTTGGTCGTCAGCGCTGTCTTGGGCACATCTGTTGGGGTTAGTTCGACGCTCTACGGTATCCCCCGCGTGACGAACTACGGTGTTGGGGCCGCTTCGTGCGAGCCGATCGCCTGGTGTGTTTCGGCTGTCACCCGGCGCCCGCCTTTCATCCCCCCCCCCCCCCCTTTTACCGTCGTTCCCGACGTTAAATGGGAGTAACCACAAGCTTGCGCCGCCTTTCCCGGCGTCAAAGGGATGTAACCGCAAGATGAACCTTCACCCGGAAGTAAAACGGCAACTTCACACAGATTTGCCCGTTTTCATGAGAAATGGGACGTCTGCGCACGAAACGCGCCGTCACTTGAGGAAGACTTGTACAAACACGATCTATGCAGGTAGCCCCAACTGACACAAACCGTGCAACTTGGAACCCCGCCTGGTCTTTCCAGGTCTAGAGGGGTGACACCTTGTACTGTGTTTGACTCCACGCTCGGTCCACTAGCGAGTGTTAGTAGTAGTACTGTTGCTTCGTAGCGGAGCATGACGGCCGTGGGAATCCCTCCTTGGCAACAAGGACCCACGGGGCCGAAAGCCACGTCCTGAAGGACCCGTCATGTGTGCAACCCCAGCACGGCAGCTTTATTATGAAACCCACTTTAAGGTGACACTGATACTGGTACTCAAACACTGGTGACAGGCTAAGGATGCCCTTCAGGTACCCCGAGGTAACACGCGACACTCGGGATCTGAGAAGGGGACTGGGGCTTCTATAAAAGTGCCCAGTTTAAAAAGCTTCTATG
AGAATTCGTCCCAGGCCCCCCAAAGTCTACTCGAAAGCTACCGCTCCAACCTTCTATTCTCTTTTTGCAAGCTCTTACAATGTCTTCTTCCCGCTACAATGCCGCTGCTCGTGCTGCCACCATTGCTCAGAAATCCTCTTCTGAAGCACCCAAGGAATCTAAAGTTCCCGACAATTCTGTCGACTTCCTGACCTCCTACAAGGCCGCCTCCTCCGCACGTCTCTCGACCGCCAATCTTTTTACGGTTGATGTACTTCCCGATTTCACTCCGATCCTCATGTTTATCATGTTCCACGCGATCCAACTCTCCTCCGACATCGACAACAGAAAACATCCTAAGATAACAACGCCCACCTTCGTCGTCTACTGCCTCTCGCTCGTCTATGGTTACTTCCTCCTCTCTGACATGTACGTTCGCCCTTCCGCCTCCGCTCCTGCCCAAGACTACTTCGACCAGCCCTATAAAAAACAGTTCTCTGACATGCTCCTTGGCCTCTACGTTCCCAAGTTCCTCGAGCCCATCATCAAAAATTTCACTGCAACCATGCATGAAAAGATGCCCAACGTCGTCTTCTGCGCCTCCGCCGCCGGTTTTAACATCAAAAATCATTTTGGTCGTTTCTACCCTATCAACGCATTCGCAAACATTCACGACTCCGCTGCTCGCCTCGACTCCCGAACCAAGCCCAACAATGCCTCCGCCACGATACTTCTCCAACGTATCTTCACAATCACGGACTTCCACTCTGCTGGTAATGACAATATGCACTTCGGCCTCCACCATTTACTCGGTGCCTTCGCCTCTACTACCCGTATTGATCCTGCTAACGCTACCAACAACCGCCAATTTGCGCATCCCCTCCGCCAAATGTTTGATTCCCTTTTCAACCCCGTCCTCTCTCGTGATTACACCCGTCGTTCTACCCTTGCCCCTCTCAACCTCGAATCCCCCGTATTCAAGTCCTACCGCCTCTCATTTTATGATCTCGTTTTTGGTCTC
ACACAAAGTCCTGGGCAATTACAAACAAGAAAAACTTAATTAAATACTAAGGTTTACTTTTTCTTCAAATAGGTATGTCTAAATCTCATTCTGACGTTGTGGGCACTGTGTCTGGTCTTAATTATAGACTATTTTATGATATGATTCCTGATAGGATATCTCAGAAACTCAGATTAAGAGAGATAACTGATCCAAAGACATGCAACGCAAGCAAGATACCCTTAGTGCTCAAAGCTGCTGAGGAAGTGTCTAGGATGGATATAGACCATGATAAGGATGGCTACACAAAGGTCCAGGTCAAAATGCCTGAGTACATGAAAGCTTACCTGGAAGAGATGCTCAGTGCAAGCAACTCAACTACCACTGGTATCTCCTATAGTGTGTTCTTAGTGTACATGCAAGACAAGTGTGGTGACTGGATAACAGAACATTACCTAAAGAATGTTCACTCTATGTCAAAGCAACAATTGCATGAACTGATTACTGGAATAATTGAAACCTTCAGTTCAGATGACATCGAGGATGAGCACTATGATGATTTAATATGCAAAATTCCTGCTTATGTATATAATATTGTCCTTAGATACATAGATATGAGTGGCTTAACAACATGAAACTCATTACTCACCATTGCAAGAGGCTATAGAGAGATATATAATGTTGGCAATAACAAACATTATATAATAAGATAATGAATTGAAAAAATGAAAATGAAACAAAACAAAGTCTAGCTTGTATAGATCATAAAATATGAACTTATAATTAATAATCAATGAGACAACAATAATTAGAACCAATAGAAACGTTGTCAATAAAACTAACATATAGAAAATGAAGGAAAGAAAATAATTAAAAACCGGAAAAGAGAAAAGTGTTGGGGAAAGAGGAGGTAAGAATGGTGAGAAATAAGAAAAAGGGAAAAAAGATGAAAGGGAGTATACACAAGTAATAAATAAATGTATAATAAGTTCCAGATAATGCTATATGAATAATTTGAGAG
GGAAAAAACTTTTATAAATCGTCTTTTCAATGGTGCCGGAAGGTGCCCGTCAATCGTCCGACGCAAACAATAAACTCGCCGTTGGCGCCTGCACCCGCTCGCGCCTCGTACGGTCCCCGGAATCCTCCAACAGGTGGCTGACTGGGATGTGGGATATGACGAGATCCGACGCTTTCGAGCGCATAGTCACCTCTGAGAATGATGGTGTCTGCTCGCCACGATAGCCAACGCCCCATCTACCAAGTACGGGGTCCGCGGCTTGAAGGACTACGAGAGTACGTCTGGTGGTGCAACAAGAAGTGCTTTATTAACCCCACACACGTAAGGAATACGTATGGCCTTTCCATTAGCGGTCGTGGCGCAGACAGCAGGACGCTTTCTGCCCGCCCTTGCTTCCCGGCTGGGTGTCTCCGCCAAGATGGGCGAAGTTCTGAACTTCGCCAAGGCGAACCCGACTACCTTCATGCTGGCAACCAAGGAAGTCTATGACCAGGGCGTTTCGTTGTACGATTCGTTGTTCGAAGCCGCCCCGGAAAAGATGACCAAAGCAGTTGCTCAACTGGAAAACTCCGATGCTGGCCGCTCGCGGCTGATCGAAGCGGACCTGGTACCACAGGGTACACTGGTCGGTCTGGACGCACTGTCCGACGAGATCGACACCATCACGGCTGCCATTGAAGTGGCTGGCAGCTTCGACGCCTTGATGCAGTTCCGTCGCGCTCTGTCGTTGAACGACGAGCACTACGCGCTGTACCTCAAGGTAAAACGCCTGGGCAAACGGACGGTCTAAGACATGCTCGCTCGTCTCTTTAACGCTTCGGCTGCGATCCCGATCGCTGCCAAGATGCTGGGTGTCACCCCCGACGCTTTATCGCAGCTCGCTGCAAGCGCAACAGGTGCTCTCAGCCCTCACGCTGGTCCCGGTTTTTCCGTGGTCCCGATGGTGATGGCTCTGGCTAAGGGTGATCTTACTCCGCTTCGCGCGTTGTATGAGAACGTG
AGCGCTGGGGCTTATTATTACCCCCAGCGCTCGGGACGGGACATCACGTGCGTCAACAAATGCACGTGACTGATATAAGGGACATAACGGGTTTAGATAACGGTTTATGCGGATTAGAATATAACGTCACGTGTGAAAGCCGAAAGGCACGTGACGAAGACAAATGGATTGAATAAACATTTGACGTCCGGTAGCTTCCGAAGGAAGTAAGCTTCGCGGCGAAGCAAACCATTTATATATTTGCGTAGGCTTGCGGCCTATAAATAGGACGCAGCTAAATGGCATTAACAACAGAGCGGGTGAAACTATTCTTTGAATGGTTTCTGTTCTTTGGAGCAATATTTATTGCGATTACAATATTATATATATTGTTGGTTTTGCTCTTTGAGGTACCCAGGTATATTAAGGAGCTCGTGAGGTGTTTGGTAGAATACCTGACCAGACGACGTGTATGGATGCAGAGGACGCAGTTGACGGAGGCAACTGGAGATGTAGAGATCGGCAGAGGTATTGTGGAAGACAGACGAGATCAAGAACCGGCTGTCATACCACATGTATCTCAGGTAATCCCTTCTCAACCAAATAGAAGGGATGATCAAGGAAGACGAGGAAACGCTGGACCTATGTTCTAATACACGGTATATTAATATACGAAATATAAATGGGTATTGATGTAAATGATCATACATAATATATGTATGATAATGAAACATATTGTAATATGTGAATTGTAAACGAGAGTTGTATGTATAAAACATACAACACGCTATGAAATACAAGACGCTATGACAAAAGTACTGGTATATGATTAGGTATCCTAACGATCTAGGGCCGAAGGCCCGTGAGCAATATGCGTCGAAATAATGTTTAACAAACAAATATACATGATACGGATAGTTGAATACATAAACAACGAGGTATACAATACAACAAACTGTTGTAAAGAAATAAAAAATAAGAAGAGATAGTATATTTGTGTTGGATAAGCCTTGCAACCACC
TCTCAAAGAAACACGTGCCGCTTACGCCCACAGTGTTCTCTTGAGTGTTAGCAGAATGGAAAACAAGATCGAGGTGAATAACAAAGATGAGATGAACAGGTGGTTTGAAGAGTTCAAAAAAGGAAATGGACTTGTGGACACCTTCACAAACTCCTATTCCTTTTGCGAGAGTGTTCCCAATTTGGACAGGTTTGTGTTTCAGATGGCCAGTGCCACCGATGATGCACAGAAGGACTCCATCTACGCATCTGCTCTGGTGGAGGCAACAAAGTTTTGTGCACCTATATATGAGTGCGCATGGGTTAGCTCCACTGGCATTGTAAAAAAGGGACTTGAATGGTTCGAGAAAAATGCAGGAACCATTAAGTCCTGGGATGAAAGTTATACTGAGCTAAAGGTCGACGTCCCGAAAATAGAGCAGCTTACCGGTTACCAACAAGCTGCCTTGAAGTGGAGAAAAGACATAGGTTTCCGTGTCAATGCCAACACAGCAGCTCTGAGCAACAAAGTCCTCGCAGAATACAAAGTCCCTGGTGAGATTGTGATGTCTGTCAAAGAGATGCTGTCAGACATGATTAGGAGAAGGAACCTGATTCTAAACAGGGGTGGTGATGAGAACCCACGTGGCCCAGTGAGCCATGAGCATGTAGACTGGTGCAGGGAGTTTGTCAAAGGCAAATACATCATGGCCTTCAACCCACCATGGGGGGACATCAACAAGTCAGGCCGTTCAGGAATAGCACTTGTTGCAACAGGCCTTGCTAAGCTTGCAGAGACTGAAGGAAAGGGAATATTTGATGAAGCCAAAAAGACTGTGGAGGCCCTCAACGGGTATCTGGACAAGCATAAGGACGAAGTTGATAGAGCAAGCGCCGACAGCATGATAACAAACCTTCTTAAGCATATTGCCAAGGCACAGGAGCTCTATAAAAATTCATCTGCACTTCGTGCACAAAGCGCACAGATTGACACTGCTTTCAGCTCATACTATTGGCTTTAC
TAGTAGTAGACTCCGCAAGAAGAAGCAAACACAGACAAATATGGGAAAATCGAGTCCAGTTTGTCTGTATCTGATTCTTCAGGGTCTATTACTATTTGATACAGTAAATGCCAAAAACCTGAATGAACTTAAAATGGAGTGTCCGCACACTATTGGGCTAGGTCAAGGCCTTGTTGTAGGTTCAGTAGAACTACCACCTGTCCCAATACAGCAAATTGAATCCTTAAAATTAGAGAGTTCTTGTAATTTTGATTTGCACACCAGTACAGCAGGGCAACAGTCATTTACAAAATGGACATGGGAGACAAAAGGTGATCTTGCAGAAAATACACAAGCATCATCAACAAGTTTTCAGACAAAAAGTAGTGAGGTCAATTTAAGAGGTCTGTGCTTGATCCCTACCCTAGTGGTTGAAACAGCAGCAAGGATGCGGAAGACAATAGCATGTTATGACTTGTCATGTAATCAAACAGTATGTCAGCCTACTGTTTATTTAATGGGACCTATTCAAACATGCTTAACAACCAAAAGTTGTCTTCTGGGTTTAGGAGATCAACGAATCCAGGTAAATTATGAGAGAACATACTGTGTTTCAGGGCAGCTTGTTGAAGGTGTCTGCTTCAACCCAATACACACAATGGCCCTCTCTCAGCCAAGCCATACTTATGATATAGTGACCATAATGGTTCGCTGTTTTTTGGTCATAAAAAAGGTGACATCTGGCGACAGTATGAAGATTGAAAAAAACTTTGAAACTCTTGTTCAGAAGACTGGGTGTACGGCCAATGGTTTTCAAGGATATTACATCTGTCTTATTGGGAGTAGCTCAGAGCCATTGTATGTTCCCACGCTGGATGATTATCGGTCAGCTGAGGTTCTGTCACGAATGGCTTTTGCACCACATGGCGAAGATCATGACATAGAAAAAAATGCAGTGAGTGCCTTACGCATTGCTGGGAAGGTTACAGGTAAAGCACCATCCACTGAATCATCAGATACA
ACCGGATGGCCGCCGGATCCCATTTGTGCGGACCCCACCGAGTCTCCAAATGGCATTTTGGTAATTTCAGTGTCCTCATATGGTTTTTTTGTAATTTATGTGAAATTAAAAAGAGGGACCACCGCACTATCGCTCTCTTGGCCAATCAAAGTGCGCCCTGATTCTTAAGGGGATAAAATTGGGCCTGGGCCCAATTTATCGATGTGACAGGACGTACGTCTGCTTTACGAGATTGGCCCACAACGACTGCGTAGTCTGACAGGACCACATGGTACACTGACAGGTCTGTTCTTGAACCTTAAGAAAATTCAGGGAATTTTCCCGCCTATTTCGCCTCGAGGAGCAAACAGTCGTTGGATGGCCGCCACCTGTCCCTGGTTCGTTCGTTCGATTTTCGTTTTTCGGTTAATTTGTGGTCTCTGTACATATGGGCCTGGTATTTATGACAGTGTGGCGCCCATAATGAGGTGTCCAACTGGGACTGTATTCGTATTGAGAGGATATACGTATCCGACCAAGCTATACCAGTGATGCGTCGCTATGATGGGACACCTCAAAGTACGCGTGGACGAAAGCGGAAGCAGTTCTCTCGCCCGTTCAAGTCTGTGCTTTTTAGACGCCGTCAGGCGTCGAGGCGTCTGTTTGCCGAAAAGCCACGCGAGAAACTCTCACGCCGTTGCCTGGAGGATGTTCACAGTGGGCCGTCTTATGCACTGATGAATCAGTGCGACGTGACATCGTATGTGACGTACCCTATTCTTGGTCTAGAGGGCAACGGGGGACGTAGCAGGGACTTTATTAAGCTGATGAACGTGCGCGTTTCTGGCACGATCAACGTGACCCCTTTGCCTGCAGAGCCCATGTCCGATCGTTCTCCTATGAACGGTATATTTGTTCTACTTTTGATCGTGGATAGGAAACCATTCGTACCCGAAGGTGTGAACGTATTGCCCAGTTTCAAGGAACTGTTCGGGGAGTATGAATGCGTCTACGGCATTCC
AGAAAGATATAAATGGATGGAAAAGAACTAATTAAGATAGCACAAGAAACATTTCAAACTGAAAAAATAACAAGAGAACAGATAGACCATATAATCAATATGCTAAATCCTTCTACCTATATGCTTAAGTATCATACACTGAGAGGGCATCCTATAACTTTTAGTATTCCTAATAGAGATAGAAGTAAAGCACAGGCTCATAGACCTTGGCAAACTAGGATTGTAAATGATACTCATCCTAATAAGGCTGTAATAAAATCACGTCAGTTAGGTCTTAGTGAAATGGGTGTAATGGAAATGGTTCATTTTGCAGATATGCATAGTTATGCTAACGCAAAGTGTCTGTATACATTCCCTACAAATGAACAAATGAAAAAATTTGTTCAGTCACGTTTGAACCCTGTTTTAGAGAAAGAATATTTTAGAGACATTGTTGATTGGGATAAAGACTCGTTAGGTTTTAAAAAGATAAGAAACTCTAGTTTATTCTTTAGAACAAGTTCTAAAGCAAGTACCGTAGAGGGTGTGGATATTGATTATTTATCTTTAGATGAGTATGACAGGGTAAACTTATTAGCAGAATCGTCTGCATTAGAATCAATGTCTTCATCACCTTTTAAGATTGTGAGAAGATGGAGCACACCTTCTGTACCTGGGATGGGTATACACAAATTATACCAACAATCAGACCAGTGGTATTACGGTCATAGATGTCAACATTGTGATTACTTAAATGAAATGAGTTATAATGATTACAACCCTGATAATCTTGAAGAAAGTGGAAATATGTTATGTGTTAATCCTGAAGGTGTAGATGAGCAAGCTAAAACAGTACAAAATGGCAGTTACCAATTTGTTTGTCAAAAATGTGGTAAACCACTAGATAGATGGTATAATGGTGAGTGGCATTGTAAGTACCCTGAGCGTACAAAAGGTAATAAAGGGGTACGAGGGTATCTAATAACACAAATGAACGCTGTATGGATTTCTGCTGATGAAT
TGTTTAATAATTGTACAGTTACTAAAGGGCGTAACCGAAAACGGTCCGACCGAAAACGGTACATATAAAAACCAACCCAAAAAACCTGATCTGGGGCCACTATGTCTGCACGTTGCGGCTCCACAGCTAGAACTTTATTTGAATTATGTGACCAGTGCAATATAACATTGCCTACGTTGCAAATTAATTGCATATTTTGTAACAGCATTTTACAAACAGCTGAGGTGCTGGCCTTTGCATTTAGAGAGTTATATGTAGTGTGGCGCAACGACTTTCCTTTTGCAGCGTGTGTAAAGTGTTTAGAATTTTATGGAAAAGTGAATCAGTATAGGAACTTTAGATACGCTGCATATGCACCAACAGTGGAAGAAGAAACAGGATTAACAATTTTAGAAGTGAGAATAAGATGCTGCAAATGCCACAAACCATTGTCTCCTGTGGAAAAAACCAACCACATTGTTAAGAAGACACAGTTTTTTAAACTGCAAGATTCGTGGACAGGGTACTGTCTGCACTGTTGGAAGAAATGCATGGAGAAAGGCCAACGCTCGGAGACATCGTGTTAGACTTGCAACCCGAACCAGTAAGTTTAAGTTGCAACGAGCAATTAGACAGCTCAGACTCAGAAGATGACCATGAACAAGACCAACTAGACAGCTCACACAATAGACAGCGTGAGCAACCCACGCAACAGGACTTGCAAGTAAATTTGCAATCATTTAAAATAGTAACACATTGTGTATTTTGTCACTGTTTAGTTCGCCTAGTAGTCCATTGTACTGCTACTGATATAAGGCAGGTTCATCAGTTGCTGATGGGCACACTAAATATAGTGTGCCCCAACTGTGCAGCTACAGCGTGACAACAATGGCAGACGATTCAGGTACAGAGGATGTGGGGTCTGGGTGTTCAGGATGGTTTTTAGTTGAGGCTGTGGTAGATAAACAAACAGGTGATGTAGTTTCAGAAGATGAAGATGAGGATGCTATAGAGGACAGTG
ACCGGATGGCCGCGCCCGAAAAAGCAGGGTGACCCCACAATGGCCCCCACGCACTAAGTAATGTCAGCCAATCATGTGCAAGACTGGAAGACGCGGTAGTTACGTATTGATGAGTAAGTGGTCCCGACGCACTAATGTTGACAGGCAATTGGATTGCTATGTGTGTATCATATTCATATAGGTGTGTTACTGGTTAATCTAAAGTTAGGTGATGGGGCCTATCATAAAAACGCAATACATAGGTACGTATGTACATATTGATTATATTTTTGTTTGCGGATATATGATCCGCCACGTGTATAATGGATATGGAATGTCCTATAAATATTTGGCATGTCTCCCGTCCGTTAATGCAAGATGTATTCTGTTTACAGGCGTGGGTATAAGACGCCGTATAGGAGTTCGTATGGCGCTCGTGTAACACCATATGTTTATCGTAAGACGGCTGGTAAACAGACGTCTAAATCTCGTGTACCGCGAAAGTTGGCGTATGAATCGCCAAAATGTCTATATACGCGACGCTCATTGGAGGATATCCATAATGGGGCTTCCTTAAAGTTGCCTCAACAGGGGGATTATACGTCCTACGTGACACTCCCATGTCGAGGTATCGATGGTAATGGGGGTAGGTCTGTTGATCATATAAAATTATTAAGCTTGAGGGTGTCTGGGACCGTCAATATCAGTCAATGCGGTGGTGATGATAATATGGGAGAGAGAACGACCATGAGGGGTATTTTTTTCATGGCTTGTCTTGTTGATAAGAAACCTTTCGTTCCAGAGGGGGTTAGTATATTGCCGACGTTTAATGAGTTGTTCGGGGAATATGAATCCGTGTATGGCATGCCTAGGTTGAAGGAAAACGTTCGTCACCGTTATCGCGTGATTGGGACGTCGAAATTATATATAACGACCGATGAAGAGCACATCCAGAAGCCATTTAGTCTACGTCGAAGACTAAGTGGAGGGAAATATCCTATGTGGTCGTCGTTCAAGGATG
GCGCGCCCTGGAGATCCGGGGCTGATGCTGGGTTCAGGAGTTCAGGGCGGCCGACCATTCGATGCAAATGTTGGGTGTGTGCACCCCACTATCTCTGGTTCTGCAAAGCTTGCTTTTTGTGCTGGTGCCAGAGTAGCTCAATTGGTAGAGCAACAGGTCACCGATCCTGGTGGTTCTCGGTTCAAGTCCGAGCTCTGGTCGAGGAAGTGGGTCCAACTTTATCCCTATAGTGTGATAGAAATGGCCGTACTTCCTTTATAATTAAGAACCCTCAGTGCAATCACTTGTCTGCATTTGGAGTGATTACACGGAAGGTTCTTTTGTTTTGGGACTTGCTGCTTTGATATAGCCCAGGCTTTTATGTGCAACTTTCTATTTTTCTACTATGCAAAAGACCCTTGATTATTGAGAGTCTAGCAACCTCATGCAAATTGTCCTTTTAAAGACCCGTAGGTTCATCAAGCCCAACAGATACTATTTACATAAGGCCAGGGTAGCTCAATCGGTAGAGCAGCGGTTCCTGGAGTCCGCTGGTTCTCGGTTCAAGCCCGAGCCCTGGTTGAGAGGGGGAGTGTGTGGTCTGTAGAGAGACATGAGTTGATCGGCAGACCCCCTCTCCCCCTCTTTCCCTCTTTACGAAGTAGCGAACCTCTGCTCACTGCCCGGGCCCTCCGGGAGGTGAGCAGGAGTTGCGCTTTTCTTTCTCTGTTTTGTTTTTGCCATACCCAAGTCTATTGGCACGCTGCCAATCTCACCCTGACAGCTGTCAGGGGTTACATGAGAGAACTTCATGTAACCCCTGACAGCTGTCAACCTAATCCTGACCGTGAGAACTTTTCAGACTCATATCGAAAATGGGTAACAACTCTGAAGGAACTGTGTCTTTTTACAGCGTCGGGGTAGCTCAAATGGTAGAGTGGCAGGCCAACATAGCCAGCAGATCTCGGTTCAAACCCGAGCCCTGACCATCGAGGAGCACGTGTTATTCTAGACCTCTCTT
TTAGGAGAACAAGAGCTGGGGATGGCAGGAAAAGCCATCCTGAAAGGTAAGGGGGGCAACCCCCCTCGGCAAAAGCCGAAAGTGGTTGCAAAGAAATCGCGGCAGCGACCGACTGCTTTGCCAAGAGCATTGGTGCTGTCTCGTATGCTGGAGATCGTATGGCAGGTCATTACAATGGCCCCAAGGTCTCCGGCTTTGAAGACTTTCTGGAGGATTGTGCCATTACAACAGGCACAGGCAGCTTTGAAGCGCATCCGGAAAGTGGTGGGTTCGCTGTTGCAGAATCTTCAAAAAAGAGGAAAACGCAGATCGGCTGTGGATTGGACAGGAGCGGTCACGATGGTGATTGTCCTCCCTTTGTGTTTGGCATTGACCATGCGCAGTGGGGATGGTGGAGGCACCATATTACGCACTGAAGGAAAGGACGCAGCGACCCAGGTCCGTGTGGGAAATGGATCATGTGTGATCCTAGCCACGGACATGGGGGCATGGTGTGACGATTCCATTGCGTATGAGTGTATCACCATCGAGCCCAATGAAGAACCTGTGGACGTGGACTGCTTTTGTCGAGGTGTTGACAATGTGTGGATCGAGTATGGCCGCTGTGACAGGAAGAGTGGAGGACGGTCGCGAAGATCTGTGAACATACCTGTGCACGTGAGCAAGGATCTCACTGGAAGGGGTCACACTTGGTTGCAGGGCAGCAATGTCAAGGAGCATCTGACGAGAGTCGAGAGCTGGGTGTGGAAGAACAAGGTCCTAGTGCTGGCCGTTTCTGCGTTGGTTTGGGTGACGATTGAAAGCGTCCCCATGCGCATTGTGCTGATCATTGGTGGCATGCTTTTGGCCCCGGCGTACGCGTCAAGATGCGTGCACTTGGAAAACCGTGACTTTGTGACGGGAACCCAAGGGACCACTGCGGTGACGTTAGTGTTGGAGCTGGGCGGGTGTGTGACACTCAGTGCTGAAGGGAAACCCTCCATTGACTTGTGGTTGAAAA
ACCGGATGGCCGCCCGCTATTTTACAGCCGTACACGTGTCCCAGATGTACGCTTTAACCGAAAGAAGTGGTCCCGCCCACTATCCGATGTCGGCCAATAGCAACGAACCCTCGTGTCTATATGTTTTTACTTTGTCCTTATATACTTGGTCCCCACCCAAGCATTATTGCAATATGTGGGATCCACTGCTAAATGAATTTCCGGATTCCGTCCATGGGTTTCGTTGTATGTTGGCCGTAAAGTATCTGCAGGCCGTGGAGGATACGTACGAGCCCAATACATTGGGCCACGATTTAGTCCGAGATTTGATATCCGTGATACGGGCCAGGGACTATGTCGAAGCGACCCGCAGATATCATCATTTCCACGCCCGTTTCGAAGGTGCGTCGAAGGCTGAACTTCGACAGCCCATATACCAACCGTGTTGCTGTCCCCATTGTCCAAGGCACAAACAAACGACGGTCATGGACCTACCGGCCCAGTTACCGAAAGCCCAGAATGTACAGGATGTACAGAAGTCCTGATGTTCCTCGAGGTTGTGAGGGTCCATGTAAGATCCAGTCGTTTGATCAGCGCGATTCCGTTGTACATACCGGTAACGTTAGGTGTCTTAGCGATGTCACTAGGGGTGGGGGTCTTACCCACCGTACCGGCAAACGTTTCTGTATTAAGTCCGTGTATGTACTAGGTAAGGTTTGGATGGATGAGAATGTTAAGAAGTCCAACCATACTAACACGTGTCTGTTCTGGTTAGTTAGAGATAGACGTCCTTACGGAAGTAGTCCTCAGGACTTTGGTCAGGTATTTAACATGTTCGACAATGAACCCAGTACTGCAACGGTGATGAACGACAAGCGTGATCGCTACCAGGTCCTGAGACGGTTTCAGGTAACGGTTACAGGAGGACCTTCCGGATGTAAGGAGGCCGCTATTGTTAAGCGGTTTTTCCGCCTCAACCACCACGTGACTTACAACCATCAGGAAGCGGCTAAGTACGAGA
TACCGGATGGCCGCGCGAATTTTTGGCCCTCCACGTGTCCAGATGAGCGCCTGCTTATTGGTGATCCCCCCCTCTCTGGAATTGGTCCCCCCCACTTTTGACCACTTTTGACCAATATTTGAATTAAATGCGCTCCCCCAGTCCGTACAGTACACGTGGCGCAATCTGGTCCATGCATTAAAGCTTAGTCATTCACTAGGAAAAAGTTTGTATATCCCCCCCCCCAACTTTGAATTTGTCCAGGTTTAGTCCCTCACATTATTTATATATACGTGGACCAGTCATAACCCATATGTGAAGGCTATTTACTATTATTCAAAATTCAAGTTGCTCTATTTAAAGGACGTTGTTGTCATTTTGGAGTAGTATCCGATATCTTAATATGTATCCAGTTAGATATAAACCTGATGCTAATAATTATAAGAGGAGATATTATTCACGTTCTAATGTGTTTAAGAGATCATCTGGTGTTAAACGTGCAGATGGGAAACGTAGAGCTACCCAACAAAATAAGTCTCATGAAGAGCCCAAGATGTCAGCCCAACGTATTCATGAGAATCAATATGGACCTGAATTTGTAATGACTCATATATATCTGCTATTTCCACATATATTAACTACCCCCATTTGGGTAAGATTGAACCTAACCCGAAGCAGGTCGTATATTAAGTTGAAACGACTCAGGTTTAAGGGAACTGTTAAGATTGAACGAGTACATGCTGATGTTGCCATGGATGGTTTACCCCCTAAGATTGAAGGTGTTTTTTCACTTGTTATTGTGGTGGATCGTAAACCTCATTTGAGTCCTTCAGGATCTCTGCTCACATTTGATGAGTTATTTGGTGCAAGGATTAATAGTCATGGTAATTTAGCGATAGCTTCCTCCTTCAAAGACAGATTCTACATTCGTCATGTGTTGAAGCGTGTTTTATCTGTGGAGAAGGATAGTACAATGGTCGACCTTGAAGGATCAACGTCACTCTCTAATAGGCGTTATAAT
GTTAAAATCATGGAGCCTTGTGCAGTGTTACACGTCAGTGGTGACATCGTGCCTCTCATTGAGAAAGGATTTCTTCCCATCTTCGATGTAAATCGAATTTCGACGTTAAATGATTTATGGATTGAGCGAGGTAAATTTGGCACTGAATGCTACTGTTATGGAACTCTCACAAAATGGACAATTCGACAGTTAAGAGGTCACAGATTTATATTTGTGAGCACGAAGAAAAGAATACATCTAAAAGACACAATAATAACACCAGATGTTGTTATTAGCCAACAGGTTTTATCAGGGGGTCTAAGAGAGTTGGAAACAATAATAGGATTTAAAAGAATTGGATTACGGAAAAACTTCGGGGATCAGTTACGGAAGTACGCACTTTTGAGTTGTCGGTTCTTAAACGGTTCTGAAGCTGAGACATTAAATGTAGCTGAGCCAAATGTCCATAAGGTGCGTGGGCTCACAATGGGTCCACCAACACACTTAAATCTTCTGGGAAGTTATGAGAATGATGGACCGACTGATGAAAAACTTGTTTCAATGATTGATTATATTACATATAGTGCTGATCAAATATATTATATTGGGTGTGGGGATTTAAGAACTTTGAAATTGTTTGCAAAAAGAGATAAGAGAAGATTCAATCGCGTGCGTTGGTTTTGCTTTGATCCTATCGCTCCGGAAAGTTTTGCTGAGAACGTATTAGTGAGGAAAACAAAGATAGAAAATTATAAAGATCTGAAAAAATATATGGATAGCGGCTCGGTAGAAAGAGTATTGATATGGGATGTGAGTGGAGATGGAAAGAAAGGGACGATTGAATGGGAACAACAACGTGCATCAGAAGACAGGATGGGGGAGCAAATTGCAAAAGGATTAACTAAATTTTTTAGTTTTGCTGTAATTAAACATCGAATTCCAAAGGATAACGAAGTCTATAGTTGCTATTCATCTCTAATTATCCCACAACCGGGTGCGGCGCAAGATATGTATGAATGTA
GTTATTTGCATTATGGCTGCGGTTTTCGGCATTCAGCTCGTACCAAAACTCAACACTTCTACGACACGTCGTACATTTTTACCTCTCAGATTTGACCTACTTCTCGATCGCTTGCAGTCCACCAATCTTCATGGTGTGTTATATCGGGCGCTAGATTTTAATCCAGTCGATCGGTCCGCCACTGTTATTCAGACGTATCCCCCTTTAAATGCTTGGTCTCCCCACCACGCTTTCATCGAGAACCCACTTGACTACCGCGATTGGACGGAGTTCATTCATGACCGTGCCCTCGCCTTTGTCGGTGTACTCACTCAACGTTACCCTCTCACACAGAACGCTCAGCGATATACCAACCCGTTAGTGCTTGGTGCAGCCTTCGGTGATTTCCTTAATGCTCGTTCCATTGATATATTCCTCGATCGACTGTTCTATGACCCAACCCAGGACTCTCCTATCACGGCGATTACTAAATTTCCTTACCAATGGACCATTGACTCCAATGTCACTACTGATTCTGTTCGCACATCGGCCGGTTGTAAATACATTACGCTCTATGGTTACGATCCCTCACGGCCGTCCACCCCCGCGACATATGGCAAACATCGACCTACTTATGCCACGGTATTCTACTACTCCACTCTTCCCGCCCGATCTCGTCTCTTGGCGAACCTCGCCGCCGGTCCAACTGTTTTGGAACACTTCGATTCTCCTACTTATGGCCCCCATCTGCTACTGCCGCAGACAGGTGACGTGTTGGGATACAGTTCCAGTCTGATAAGCCAAGCCGCTCTGTTGATGGTGGAGTCAGTTATGGACGCCCTTCGGGACAACGCTAACGCCAGCGCCTCTACTGCCGTGACACGCTTAGACCAATCGTACCACCCTGTTACCTCTTTCGATCCCTCCACGTTCAACACTTTGCTCCAGAGAGCCACCAATCTTGCACTGTTAGCCGTCCAGGGAGTGCAATCCGAGAGTGCTATTCCGGCTATTCCTACCA
GAGCAATAAATAAAGCCCTGTAGCAATAGTGCTATAGGGCTTTTATGTGTGATTGTTAAACTTGAAAAGGGACAGAAAAGGGACAGTTTTATTCAAAATTTTGCATAGCTTCATCGAATTCTAAGTGTTGTTTATGGGTAACGTGTAAATAAATTTTTCTTGTAATATCAGAATTGGCATGACCAACTCTATCTGTAATTAAACTTAATGGATATCCTTCTTCTGCAAGTTTGGAAACGTGAGTGTGTCGGAATATATGCGAGGTAGCTTTTTTCTTCCATTTCTGTTCGTTTACAAACTCTCTTAGAAATCTACTTACAGCTGATGTATTTATCGGTCCATTAGTATTACTGTATTTATTATGAAATAGGAAATCATTAGAGTTTTGTCCCTTAGAAAATTCTTTATATATCACAACTGCTTCTTTAGGCAAAACAATAGTTCGTTGACTAGAGGAAGTTTTGGTAAACTCCTGTCTTTCATTGCGATGACCTTCAGTGCTAATTAAAGTACCTGAAATATTAACATACCATAGCTTTGTTTCTTTATTTTGAAATATATTCTTTACGAGCAACCCACATCCTTCTCCTAGACGCATACCAGTAAGGTATAGCATTTTGAATAAAGCGTAAAAATCATTTCTCTTTTTTTCCAAACAATGGTTAAATAATTTACTCAATTCTTTATCAGTAAGATACCAGTTCTCTATTCGGTCTTGTTTCTTAGCACGTTCATTTTTAAAATTAATTTTCACTTTTAAAGCCGGGTTCTTTCTTGCATACCCAAATTGAATTGCAAAATCAAAAAGTTTTGTAAAAACCACATGATATTTATGTGCAGTAGCATTAGATAATTCATCTTTATAAAGAAGATTATTAATGTATGTATTAAGTTCAATAGTAGTAATAGAATCAGCCGATCTTTTTCCGAAAGTCCTAGAAATTTTACTAAGGCAAGCAAAGTAAGTATCTAAAGTTTTAGGTGCTAAGCCCTGATTAGA
TAGTATTACCCCCGTGCCGGGATCAGAGACATTTGACCAATAGTTGACTAGTATAATAGCCCTTGGATTAAATGACACGTGGACGCTCAGGATCTGTGATGCTAGTGAAGCGCTTAAGCTGAACGAATCTGACGGAAGAGCGTTCACACTTAGATCTAGTTAGCGTACTTAGTACGCGTTGTCTTGGGTCTATAAATAGAGTGCTTCTGAACAGATTGTTCAGAATTTCATAGCGAGATGGATTCTGGTGATGGTTACAATACATACTCATATGAAGAAGGTGCTGGAGATGCGAAGAAGGAAGTTTTATATAAAATAGGTATTATTATGTTATGTATTGTAGGGATTGTAGTTTTATGGGTTTTAATTATATTATGTTGTGCTGTTCCTCGCTATGCTAAATCAACGATGGACGCTTGGTTATCTTCGTCTTCTATTATGAAGAGGAAGATGGCTTCAAGGATTACTGGTACTCCGTTTGAAGAAACTGGTCCTCATCGTGAAAGAAGATGGGCTGAAAGAAGAACTGAAGCGACGAACCAGAATAATAATGATAATGTAAATAGATTTAGTTGATATGTTGTAATTTTATATGGATTAATGAGAATTATTATTATTCTGTTCTTCGTCTGTGTTTTTTAAGCTTTTTCTGTGTTTTAATGGCGTCTGGAGAGAGAAAGGAATAATTGTAAGGTAGACGACGATGTAGTGGATTACAGTTGTCTTTACTTCGCCTCGAAGAAAGACACATTTCAAGTTGTGAGTGTTATTGCTTTTGAGGAAGCTTCCTCGAAGCAGCGTATAACTTTAATTTGAATTTGGTTTTGGCGCGTTAGTGAAATTGCGGCTGTAAACGTGTCAAGTTGTGAGTGGCTGAAATAAGATAATAGATATATTATTATTGTTTTAATTTAATTCCGCGAAGCGATATGTTAAGTGATAAATGAAACGAAGCGTTTTGATGACGTCATATGTCTCCGTGCCTACGTCAGCACGGGGC
GAAATTTAGGGCACACACGAACTCTCAGTTCTTGCCCGCACGGTAGTCCGATGCCTACGCTCCCCTGGGGGCTATCGAGGCGGCAACATGGGTGTGTTTTCGGTGTTCAAGAAGAGCCTGTCGTCTCCCAAGCGACTAGGGTTGCCTCGCACTGTATAGTGTAGTTCGCGACCCGAAGAGCAAGGGTGGTGTTGGTTGGCGAGGGGGGGCTTCGGCCTTCCGTTGACCCAACTGATATCACACTTATCTTCTTGACTCAACGGATTTGAAAAACGAACCCTAAATTTCCATGTCTCACACCACGATCACCAACTTCCTTGCCGGCGTTATCGCTAGGCCGCAGGAGGAAACATTACTAGCGACGAAACGTTCAGACGTTATCGGACAATTGTGCGCACCTCAGCCACTATCGGCTGGCAATGAGGACTCGCGCACGACCTCGATCTTTCACGAGATCGGTCGGGCTGTCAACACCAAAGGAAAGGCGTTGGCAGTCGCCGGCATGGAGGCTCCCTTAGTCGAAGCCTCCTATCCGACGAACGCCGTCCTCGTCGAGGATTTCATCGGTTTGGCGAAGAAGTACACCAACTTCAGCGCCACTTTCGAGTACTCCTCTTTGGCCGGCGTTGTGGAGAGACTTGCCCGCGGCTTGGCGCTTGTAGCGTCTTTGAAGACGTCACGAGTACCGATTTGCTGGGGCAACAACCCTTTAGCTGTCCACGCCCTCGCGACTTACGATGGGCCAGTGAACAGCTTGACTTCCGCGGTATTTATACCGCGTTTAGTCAATAATGCCCTCACCGGCGATGTCTTCGCCGTACTTTGTAACTGCGTTGCCGGCGAGGGTGGTACCGTAGTGACCGACACGATCGAGCTTGACGCGAATACGCGGCAGCCGATCGTGCCTGAGGTCGGCCCCTTAGGCGTTCCCGGGGCGATTGTCGACGCCCTACGCCTTTTGGGCAGCAACATGATCGCCAGCGATCAAGGCCCCCTCTTT
AGTTTGTAGTGACTATTATATAAGATTACTTAATGCCTTCGTATTTGAATATAATAGAAATACTGCTCAATAAACATGACAGAATATAAACCAATTTTGTATCCATTCATAGGTAAAATAGATGACTCAAGATCAGATTTGCATTTAACGGTAGGAGATTTTATAGACAGATTAAAGAATGGGAATGTTTTAAGGATAATAACTAAACCAAACGAAGATTATATCGTAAAGTATGATGGTATTTATACATACCTTTTCTGTACAATCAAGGATTTAACAACATACTATCTTAATGTACACAATGTAGATATTCTCAATGATCCAATATACCAAGCAAAAGAGATAACCGCCCCAAGACTTGATCCTACTGGTAAGAAAATGAATTTGTATCAATTCAAGAATGGTGTCGAATGCTTTGTGCCGCTTAAAATGTGTAATTCAGATATCTCTATTAGAATGTGTTTCTTATCAACGTTTGTCAGGAACGCAATCCTTAGTTATTTACCGCGCAGTTCAGATAAGTTAAACGAGTATATAAATCTTTTTTGTTTCTTTTACAATGTTAGTCTAATCTTCAGTGGAAAATTGAATATGACTTGTTTTAATTTGGAAAAATGGACATCTTTTCGGCCTTGTCACAACGAACCAGACGGTTTATTAGATCCAATGTTTAATACAATACGTCTAACGTCTAAACAATTTATTATAACGAAAGTTAATTCAGATGACCGTACTATGATTAAATCATCGAACATGGAAGCCTATCATAATGATATTCGTTATGGGATATCGTATGATATTTGGTGGTTCCATGGTAACGTAAATACTCAGCAAATAAAACAAATGTGGAACAAGTCATTATGCAATAAGTTCGCTGTTATGCACGTTTTTCATACTTTCAACGTATCACATATTCACGTATTTAATAATGCAATTTCTCTCTTAAAATACTACTGTTACTGTTTATATCGTACGTATCAAGCACAGCATAGGTTTCAAA
TCTTGTCGCACGCAACTTTTGAGGATTTTTAAAGGGTGTCTATACCAAACGGAGAGGAGTAATGATGAGTGGTTAAGAATCCATACTTCAAGCAGAATTCGGGGCGGTTACCAAGCGACCCTCCGAACTATTTAGGTAATGTAGCTAGAGAAACATGGCGCAAAATCGTTCCGTTTTTAGAAGCTACTGAAAAGGTGGAACGAATTGATACATTCCTAGTTGAAACATACTGTACTAACTATGAACTATACAAGACAGCCTATGAAGACATCAAAGAAAATGGCATTCAAACTGAAATAATGAAGATTGTCCAAGCGCAAGGTAGCGGTGAAATCCTTGGTGAGCAATCAATGGGCTTTAAAAAAAATCCAGCGGTAGCAACTATGAAAGATGCCACAGAAACGCTTAACAAGATAGGTATTCAGTTAGGTTTGACACCTAAAGGAAGAGCAGAATTAGCTGAAATAGCTGGGAATCAAAATGATAATAAGTCTCTAGGAGATATGATGAAAGAATTTTTGGGTTAATAAAATTGGAAAGGAGCAACAGTGAAAACAAATCTGATAAAAACTCATGATATAGATGCAGCATATAAAGAATTTGATTTTTCAGATGTTGCTAAAAAATACCAAGATGATGGTACAAAATATTGCTTTGATGCTTTAGAGGGTCGAATAGTCACTGGTTACATGATTAAACTAGCCTGTTTCCGCCATTTAAGAGACTTACAAAGACAAGGTAACGACGACTTTCCTTATACCTATGATACGGCAGAAGCGGACAAGCTATTGCGTTTTGCTAGAATATGCCCAAACGTAGACACTGGAGAACCTACACAACTGATGCCGTGGCAGAAATTCATTCTTTGTATGCTTTTCGGATGGAGAAATGCTAACGGTGGTAAACGCTTTAGTCGTGCTATTGTTTCGGTTGGTCGTGGTCAAGGTAAAACGTATTTGATGGCTATTCTTACGGCGTATTCATACTTTATTGAAAGTTT
CGCCAAAAACCTCTGCTAAGTCCCGTGCTAAGTATAAATAGCCGCGGGGGCTAGTATTACCCCCGCGGCTCCCCAACCTCTGCTAACCCCGCTTGGCTATAAATGGGTTCCTCCATTCGCCGCTGGTGCTTCACTCTGAACTACGAGACAGAGGAAGAGGCGGCGAATGTTGTAAGGCGCATCGAGTCCCTTAACTTGGTCTATGCTATAGTTGGGGACGAGGTTGCACCTTCAACTGGCCAACGACACCTCCAAGGATTCATCCACTTGAAGACCGGTCGGCGACTGCAAGGATTGAAGACTGTTCTTGGGAATGACAGGATTCACCTGGAGCCGACCCGTGGTTCCGACGAACAGAATAGAGACTACTGTTCGAAGGAACGGGTGCTTCTCGAGCACGGAGTCCCGACTCGTCCTGGAGTCAAAAGGCCACGATTGGCCCAACGATTTGCTGAGGAACCTGATGAACTCCGCCTGGAAGACCCAGGCGGATACCGAAGATGCGTTGTACACGGAGCTTCGGTGGAATGGACAAGATGGGCCGCTGAAAATCCGTTCCCATTTCCATATCACAATTGGCAGCTTGAAGTGCTGTCTGCGATCGGAGAGCCAGCGGACGATCGCACAATCCTCTGGATATGCGGACGAGACGGAGGAGACGGGAAGTCCGTGTTTGCCAAATATCTCGGACTCAAGCCCGACTGGTTCTACACATGTGGTGGAACCAGAAAGGACGTATTGTACCAGTACATCGAGGACCCAAAACGAAATTTAATCCTCGATGTACCCAGGTGTAATTTAGAGTATTTAAATTATGCCCTGTTAGAATGTGTTAAGAACAGGGCATTCAGTTCGGACAAATACGAACCCCTTAGTTATCTTGGGTTCGACCATGTGCATGTACTCGTATTTGCCAATGTCCTGCCTGATTATTTGAAAATCAGCAGGGACAGAATAAAACTGTGGAATATTTAAAGTATGTGTCATCTAAATTACACCA
GATCTATAAGTTACCCCGTCATCAACAAATTGAAGATTTTGGTTCCTAACGATTTGTTCTTTGTTACAGATTAGCATCAAAAAAAGTCATCATTTTCCTCCTTGTCATCGCTATCACCTCTGGATCAATCGTGTTACTATTGTCAATTTACTTGACAATTACTTTTTCGAAATAAGTCATTGAACATATTGTGTAAACATTCTATTTTTCTACCGGAAGATTATGAAATAAGACAAGTCGGTTTCTGTAGCAATATTGTTTACTTTCTATTTAGATCAAGTGATAAGAAAGTCACTATACCACACAGGGGGTCGATCAAGATGACAACATTCAATTACTTAGGTTCTAACAAATATAACGTACCTAACTTATATAACTTATTATAACGTTGCACTTTTCCAGTTAACACATAGTTAGTTTATTCTAATTATAACTTATTAAATTAGATACGAATGATTAGCACACCCGCGCGTTAATTTATACGCTTTTTTAACGACTCTTACACACATGACCATAATTTATCCTAGCACTAAACTAATTAAACTATTTACACAACAGCTTGACGAATTTATATAGGCTGCGACATTTCATCACCATTCCAAGTAGTTTTTTTCAAACGTACATTACGAATACCGAATAGCACTTCTGGTCAGGCTTAGTGTTCCTGTCATCGGCCTTCCTAAACCACCAATCATAGTCGCTCTCTATCAGTTCTGCAGTAACACCATTGTACGCCCCTTTAGCACCTTGCGAAGATTCGTGCGTTACCTGCCATGTTACAATAGTACTAACCAATTCTTTCTGGAGCGTCGTAGGGAGCAGGACCTTCCACTCATTCGGGACGAATAATTTCAAGGCCATGATGAAAGTGCTTGGTGTTCTCACTATCAATGGTCCAGGCACGCAGTCAAGACACTCTATATAAAAAAGTTTGAAATATTTCGGTGAAATACTCGACTGATAAATGGAACAATTATTTATTGAATGAACACAAAAATAA
