# Supplementary material for: Towards a better solution to the shortest common supersequence problem: the deposition and reduction algorithm
Source: BMC Bioinformatics. 2006 Dec 12;7(Suppl 4):S12. doi: 10.1186/1471-2105-7-S4-S12 (PMC1780115; doi:10.1186/1471-2105-7-S4-S12)
Supplement: Additional file 1 — Real DNA sequences DNA sequences are obtained from NCBI Viral Genomes, Accessed on 01/01/2006. . Sequences are randomly selected from different genome sequences. The specific length and number of sequences are specified for each dataset. There are 60 randomly selected datasets. File name indicate the number of sequences, sequence length, and dataset number. For example, file name "DNA_N100_K500_5" indicate that it is DNA sequences dataset, with 500 sequences, each truncated to length of 100. And this is number 5 datasets for this setting. Each sequence is represented as a row in the dataset file. [file 1471-2105-7-S4-S12-S1.zip › DNA_N1000_K100_3]

GCGCTCCCCTCCCCATTTTGATAAATTCCCTAAATGAAAATTCGGAAGGAGGTGAGGGAATGGCTAGACCGCGGCAACCTGTTGACTTGCTACTGGTGAAAGGCAAGAAAAACTTGACAAAGCAAGAGATTGAGGAGCGTCGAGCACAGGAAGTAAAGGCACCAAACGACAAAGTAAAAGCTCCATCATATTTGCCAAAAGACTTAAAAAGAGAGTTTAAAAAGATAGCGGATGAGCTAAAAAACATCGGAATTATGACTAATTTAGATGTGGACGCGCTTGCCCGTTTTTTGTTTGCTCAAAAACAATACTTGGAAATGACCGAAGTCTTACTCGAAACGCCCATTACTGCATTAGTTGAGGATGATGACGGAAATAAATTTGAAGTAGCGAACAAGACATACAGTGATTTGCTTATCAATCAAGACAAGCTGTTCAAACAATGCCGGCAAGCCTCTAGTGATTTAGGGCTGACCATTTCCTCTCGCTGTAAACTTGTTATCCCGAAAAAAGATGATGGGAAACCGAAGTCAAAAGAGGAAGAACGGTTCGGGGGCCGCATGTAATGCAAGAGATTACAGCCGAAATTCTCATTGAGCGGGTTTGGTCATATGCTGAGAAAATTCGCCTCGGTGAAATTAAGGCAGGCAAAAAGCAAAAATGGGGCTGTAGAGCGATTTTTTAAAGATGTTGACCGGCTCGCAGAAGATGACTGCCCTTATTACTTTGATGCTGAAGCTGTGGTGGATTTTTATGAATGGTCGCGGCAATTTAATCATGTCGAAGGTATACTTGCAGGGCAGCCGATTGAATTAACAGACTTTCAGCTTTTTATTGCGGCCAACATATACGGATTCTATAAAAAAGAAAATGGCGCCCGCCGGTTTCGGAAAGCTTATATCCAGCTGGCCCGTAAAAATGCGAAATCGCAATTTTTAGCTTTAATCGCGTCGTATGAGATTTTCCCGACACAAGAAAAACACCGGGTATTTATCGCAGG
GCTCTCCTTCATTACAATTGCCTGCCTGACAAGCACAACATGTCATCTTCTGTCGCCCCTGGCGACTTTGTCTCTTCTGCGGGAAGCGGGAAGAAAAACCGTCCCGGCAAGAAGGAGCGACAGGCCCGTCGAGGTCTGTCTGAGGCTACGGCGTCTAACGCCCCCTCATCCCTTACGGGAGCTGCTGTCTTTGCCGCCGGTGCCCCTGCTGACCCCGTCCCCCAACCGGGACGCTACCCTGTGGTCTTTCCATCGGGTGCGGGAGAACCCACGCGCGATAGCCTATTCGCGTATGATGGTGAAAGCATTCAGGACACGGTTAGTGAACTTACTGATCGTTATGTCCAGAACTCTAAGTATGCCGAGTTCGCCGCTCACTCCGGACTGAACTTCGGCGACCTGGAGACGCTGATCCTCCGTGGAATCTTCCTCGGTCTGGCGCAGCAAACCGTCCATTCCCATGTCAATATGGGTCTACCTATGGGTGATTTTTCTCCCGTGGCAACTTCGGACGTCGTCAACTTTGCTGCGATCCGGTCCATCATTTCTCAGTTTGGTGAATTCCAATCTGTCTCTGAGGGTACTCGATACCTTCTTGCTGGCTACGAGTCGACGGTAGCCGCCTGTGTTCGTGCTGCGAAGCGCGCGGACTCAGATAACCCTAAACGCCTCGCTCAAACCTTCTGGCTTCCAACACGTGTGGACGACCAACGTACTAAGTATGTGGTCGCACATAAGTTGGCTTCCTACTGCATTCCTTTTGGTGTATACCTGGATGTAGAGGAGCTGGCTCATCATGTGTTCTCGTCTTCTTCGGATGCGTGGGATGCTGTGAAGGTGCTCCTTGGTGCTGACGCTGCGGCTCAAAACCGCTTTGATTTTCTATTCGGTACTTACAACACCGAAGCTGCCTTCCTGTCTCTCGTGACGGGTAGTGCAGATCGTGTCGACTGGCTTGCCCGTGTGCGTAACACGCTCGCCAAGTTCTTTTCTCTCGGTT
ATGAAAATTTTTGTGGAGTTTTTATATAAACGCATTCCACAATATTTCAGATCAAGAGTTTAAGAAACTCAAAATTGTTACAATCAATCCGTTAAGAGCGGAATCAAAATCAAACCGTTAAGAGCGGTATCAAGTGAAGAGTTTAAGAAACTCATTGTCCTACTCTGCAATTTATTTACGCCGTATTTGTTTAGTTAATATTTTGTTGTTTTAGGGCTTCTGCCACTATGTGGCAAATTTCTGAGGGTTCCCAGTGCTGCTGCACTGGGAAAACCTGGTCCAATGCCGAGGCTAAGGAAGCCCGGTATGTCTGCAACTGTATTCTCAGTTGCAGGCTTGTTAAGGTTGAGGTAGTACCTCAACTTCCGAAGAGCAGGATAGCGCCTGCTCAAGACAAAGCAGAGAGGATAACACCTCTTTGCAATTCAAATGGTGGGGCAGCGCCCACCATCCCGAAATCCAAAAGGGCCTTTGAGCCCCGCACACCTTTGATCAAGCAAAGGTGTGATGTTGTCGTCAGGGTTGGCCCACCGGCTGATCTTGACTTGGTATACCCTGCTCTTGTGCAGGAAGAGGTGGCAATCCCACCTACTGAAAAGGTTCTGCAGCCTACCTTAAAGGCTGAAGTGAGGGTGCCCATTTTTTGTGCACCCAAACGGATGGTGGCTTTTCCCAAGCCACCTACTAAAATTGCATCCAAGAGGGATGCTCTACAGTTCCCTGCTGGGGCTGTAGCTTTTAATGGCATCAATTTTATCGATGCCAAGGGAAAAGTCGTCCTATCTGAGGGCGCAAAGAGGATTCTCAAGGGAATCCGCGTTGCTAAACAGCAACGTCAAAGAACCGCGCGCAGATCTGCTGCGTGCAAAAAGGTTCGTAAAGCCAGAGATCTGGCTTTATTCAAGCGCTTGTCTGAAGAGTGCACCTTCCAGGATCTGCCTGGGGGTTTTGCCGGTGAAATTCCGGCCGGTCATGCCTGCTACCGAAAGGTAGCAGCTCC
AGCGAAAGCAGGTCAATTATATTCAATATGGAAAGAATAAAAGAACTAAGAAATCTAATGTCGCAGTCTCGCACCCGCGAGATACTCACAAAAACCACCGTGGACCATATGGCCATAATCAAGAAGTACACATCAGGAAGACAGGAGAAGAACCCAGCACTTAGGATGAAATGGATGATGGCAATGAAATATCCAATTACAGCAGACAAGAGGATAACGGAAATGATTCCTGAGAGAAATGAGCAAGGACAAACTTTATGGAGTAAAATGAATGATGCAGGATCAGACCGAGTGATGGTATCACCTCTGGCTGTGACATGGTGGAATAGGAATGGACCAATAACAAATACAGTTCATTATCCAAAAATCTACAAAACTTATTTTGAAAGAGTCGAAAGGCTAAAGCATGGAACCTTTGGCCCTGTCCATTTTAGAAACCAAGTCAAAATACGTCGGAGAGTTGACATAAATCCTGGTCATGCAGATCTCAGTGCCAAGGAGGCACAGGATGTAATCATGGAAGTTGTTTTCCCTAACGAAGTGGGAGCCAGGATACTAACATCGGAATCGCAACTAACGATAACCAAAGAGAAGAAAGAAGAACTCCAGGATTGCAAAATTTCTCCTTTGATGGTTGCATACATGTTGGAGAGAGAACTGGTCCGCAAAACGAGATTCCTCCCAGTGGCTGGTGGAACAAGCAGTGTGTACATTGAAGTGTTGCATTTGACTCAAGGAACATGCTGGGAACAGATGTATACTCCAGGAGGGGAAGTGAGGAATGATGATGTTGATCAAAGCTTGATTATTGCTGCTAGGAACATAGTGAGAAGAGCTGCAGTATCAGCAGATCCACTAGCATCTTTATTGGAGATGTGCCACAGCACACAGATTGGTGGAATTAGGATGGTAGACATCCTTAGGCAGAACCCAACAGAAGAGCAAGCCGTGGATATATGCAAGGCTGCAATGGGACTGAGAATTAGCTCATCCTTCAGTT
ATGGGATACAACAAATCATTGAGATACAGCCGTCACAATGGCACCACATGTGTAATTGACAACAAGCACCTTAAAAGCTTAGGCTCTGTACTGGGTGATGTGAGGCACAAGGAGGAGTTGATTCGCGAAGCACAGTTTGACCCAATCAAAGATATCGCCAACCAGTACATGGTGACTGAGGATCCGTTCCGCGGTCCTGGTAAAAATGTAAAAATCACCCTGTTCAAAGAGATTCGCCGGATCCAGCCCGACACCATGAAGCTCGTGTGCAACTGGAGCGGCAAAGAGTTTTTGCGCGAGACCTGGACTCGTTTCATCTCCGAAGAGTTCCCGATCACCACCGATCAAGAAATTATGGACCTGTGGTTTGAACTGCAACTGAGACCCATGCAGCCCAACAGATGTTACAAGTTTACCATGCAATACGCTCTGGCTGCCAACCCCGATTACGTTGCCCACGACGTGATCCGTCAGCACGATCCCTATTACGTTGGTCCCGACAACCGTGAACGCATCAACCTTTCCAAGAGAGGTCTCGCCTTCCCTCTGACGTGCCTGCAGTCGATCTACAACGAAAACTTTGAGGAGTTCTTCGATCAGGTCCTGTGGCCATACTTCCACCGTCCCCTGGTGTACGTGGGCACAACGTCTGCCGAGATTGAAGAGGTCATGATCGAAGTGGCTCTTCTCTTCAAGATTAAGGAATTCGCTCCCGACGTACCATTGTTTACTGGACCCGCTTACTAAAAAAATAAACACTATTTATGTAAAAAAGTTGTATTTATTGATCTCATTTAATTACTCCAATCACTGTTATATTCACTGTGATCACTAAGTTCGGTGACTTGTCTTCGTTGATCTAGCTTGTTGCGTATGGCCAACATGATGGGTTCTGCTGCCGCTGCTGCTTTACGAGACTCTGATTTTAGCGGCACCTTCTTCAACACGACACCCTTTTTAATTTCGTCCAAATAATCCTTGGGTTTGGTTGCTGGTGGTT
GTAAGACCACGAGAACGAGGTTCAATTCCTTGTCGACTCACGGTTTTAATCAACTTTTGTTAAAGTTTTAAAATGGCTTCTTTAATTGATTTGAACTCTCTCATATCCAAAAAGGGCGCTGAGTCCAGAGGCGTCCTAGATATTGTGGACAACCAGGCCACTCAACAAGTGTTAAGTCAGGTTGAACACCTTAGGAGATCGAAGAAAATCAATATACGTAATAAGTTGGCACCGAGTGAAGTAGAGGCATTCAAAGCTCGTTATGGTGGCGCATTTGATCTTAATTTGACTCAAGAATACAATGCACCCCATAGTCTGGCTGGGGCTTTGAGAATTGCCGAACACTATGATTGCATGGACTCATTCCCACCCGAAGACAGGATCATAGATTTTGGTGGGTCCTGGTGGCATCATTATGCCAGGAAGGATTTCAGAGTTCACTGTTGCTGTCCCATTTTGGGGGTAAGAGACGCTGCGCGTCATGAAGAGCGCATGTGTCGGCTGAGAAGACTCTTGCAAAGTTCCGATTACGAGGAAACGCCCGATTTCTGCTTGAATAAAGCTAGAGATTGTAACGTCCAGGCTGACTGGGCGATATGTATTCACGGTGGTTATGACATGGGTTTCAAAGACCTGTGTCACTCCATGCGTAGTCATGGCGTTAGGATCCTAAAAGGAACTATTATGTTTGATGGGGCCATGTTGTTTGATGAATCCGGGTTTCTACCCCTCCTTAAATGCCGATGGAAAAAGGAGAAGGGTTTTGTAAAATTTGATTTTGAGAATGAGAGCACTTTGTCGTATATCCATTCCTGGGATAAACTTGGTTCTTTCTTCACGGAGTCGGTCTACCGTATCGGTAGTACCACTTATCTCCTAGAGAGAGAACTGATAAAGTGCAACATCATGACTTACAAGATCATAGCCACGGATTTGCCCTGTCCTAAAGAGACTCTCAGGCACTGTGTGTGGTTTGAAAACCTATCACAGTACGTTGCAG
CATCATCATAATATACCTTATTTTGGATTGAAGCCAATATGATAATGAGGGGGTGGAGTTTGTGACGTGGCGCGGGGCGTGGGAACGGGGCGGGTGACGTAGTAGTGTGGCGGAAGTGTGATGTTGCAAGTGTGGCGGAACACATGTAAGCGCCGGATGTGGTAAAAGTGACGTTTTTGGTGTGCGCCGGTGTATACGGGAAGTGACAATTTTCGCGCGGTTTTAGGCGGATGTTGTAGTAAATTTGGGCGTAACCAAGTAATGTTTGGCCATTTTCGCGGGAAAACTGAATAAGAGGAAGTGAAATCTGAATAATTCTGTGTTACTCATAGCGCGTAATATTTGTCTAGGGCCGCGGGGACTTTGACCGTTTACGTGGAGACTCGCCCAGGTGTTTTTCTCAGGTGTTTTCCGCGTTCCGGGTCAAAGTTGGCGTTTTATTATTATAGTCAGCTGACGCGCAGTGTATTTATACCCGGTGAGTTCCTCAAGAGGCCACTCTTGAGTGCCAGCGAGTAGAGTTTTCTCCTCCGAGCCGCTCCGACACCGGGACTGAAAATGAGACATATTATCTGCCACGGAGGTGTTATTACCGAAGAAATGGCCGCCAGTCTTTTGGACCAGCTGATCGAAGAGGTACTGGCTGATAATCTTCCACCTCCTAGCCATTTTGAACCACCTACCCTTCACGAACTGTATGATTTAGACGTGACGGCCCCCGAAGATCCCAACGAGGAGGCGGTTTCGCAGATTTTTCCCGAGTCTGTAATGTTGGCGGTGCAGGAAGGGATTGACTTATTCACTTTTCCGCCGGCGCCCGGTTCTCCGGAGCCGCCTCACCTTTCCCGGCAGCCCGAGCAGCCGGAGCAGAGAGCCTTGGGTCCGGTTTCTATGCCAAACCTTGTGCCGGAGGTGATCGATCTTACCTGCCACGAGGCTGGCTTTCCACCCAGTGACGACGAGGATGAAGAGGGTGAGGAGTTTGTGTTAGATTATGTGG
TGAGAGAGAGTGAGAAATACCAGGGTGGGGGAGCGCGATAAAGTGGGATGTACTGGGACAGATCGGACTATAGCGGGATGGGGCAATGAAAATGTTTTGCCACTGGGGAAAGAAAGACCCGGCTCATTCGGCCGGGTCAAAAAGGCCCAACTGATCGGTTCGGCGTTGTCTCCGGTGCTTTCGAACAACGCTGTAGATCCAGTCCTCGGTGACGCCGAACTCCCGGACCAATTTGTCAGCATTCGAGCCATCGTACCGCTGCAGTATATGCAGTTCCAGGCGCTTGCGAGCCAGCTCATCCTTGACCGGAAAAACAAACGTGATGCCGGCCCAGCGCCGATGCAATTGGAACACCAGTTCCTCTGACTCAGATACTGCTTTCTCCCGAGAGAGCCCGTTACGCACGAACGCTTCGACGATCAGTTCGGCCAGCTCGCTGAGCATGTTGTTCCGGCGGCGGATCTGCTGCGAACGGATCTCCTTCATTATTACCTCCGCTTGCTATCTGCGGCCGCCTGGAGCGTTTCCACCAGGGCCTTGAGGATTGGACGCTGCCGCCGCCATCCTTTCGGCAGCTGTTCCAGGCCGGCCGCCTGTTCTGGATGCTCGATGCCCAGGCCCTGGCAGAGCCGATCCACTTCGGCGAGGAGGTACCGTTTCTCCTGCTCGACGTGCAACGCCGCCAGGATTGCCGTGAGCTGATCTGGCTTCTTCAGCCATGCGACCTTGGCCACGCCGAACATCTGCTTGGCGATCTTGTCGGCATAGCTCCAGGGCAGCCTCATCTCGGCCAGCTGCGCCTCGATGACCTGGACCTCGGCGGGCAACTGGCTGAAGTTATGCGGCTTGCCGGCGGCTCGCTTGCTGGGCTGTGGTTGCCAGCCCAGGCGCTTGAACTCAGTCAGCAACTGCTCAGCCTGGCGCAGGTTGAGATCCCGCGCCGACCCCTTGCCGAACATCACCTGCAGCTTCTGCCGATAGACATCGTCCTGCAGGCCGA
GGAAAAAAACTTTATATATTTTCTACGTTGAGCTCCGTATAAAGCTCCGTGCCCGCACACGCCCGCTACGGCGGTATTGTCTAACCGGCGACAATAAACAGCTGCTGCTTACAAGCTTACAGTTGACCGGAGTCTCGGCGTGCAGCGCCTAAACACGGGAAACCGTGGTGGTGACACCCTCTGCTGAGGGCTTATAGTGGTGATATTCCTCCCCAGGAGTTCCCTCCCATTTCGGCCACTGCGCTCTAACCATGAGCGCGGTCTCTTTGAGAGTGTCGCTCTTCTGCCTACGCGCTCATTCGTTCCCTCGAGTTGACGCTTCAAGCAGGTGGACACCTCCTCAACCCATAATAAGAGATCCATTCAATGGACAACATCCTCGATCCCCTTAAGGCTCCGTTTTCTTCGGAAGCCGCCGCGAAAACCACCGCTGCCAAAATCGCTGTGGTATACGCGTTGGTCGGTCTGGTTGGCGGTCTGCTGCTCACCAAGTAAGGTGTAGTATGCATGACACGCGACCGCTCCGAACCGAGAGACCCATGGCCAGCAAGAATACGAATGACCGGGTTTTCGACCGGTTTCATTCTTCTCTCGTTCGGCTGTGGCATTCTGCAAACCAGCGCATGCGCGGTTCTTTCTCCGTCGTGGTTCGGGTCGAGCACTCTTTAGTGCTCCTCATCGGCTACACGGTGGTAGGCGCGACTGTCGCACACTTCGTGAGGTGACTATGTTAGCTTTCGTAGCGCGAGCGGTCGTACTTTACTCTGCTGGTGTAGTCGTGGGCATCGCCTACGATCACGTCACAGGAAGGAAACGTCGCCATGACTAAGTGGAAGATGTACATCGCCGGCGTCGTTCTGGTCATCGTAGGGGCAGTTACTCATGCTCCACAGCTGATGGTCCAGGGCATGACTACGCTCGCGACTCAAGCGGCCGCAGACGCGGCCGATGGTGGAGGTGCTCAGTGAGTATCTTCTCCTCGTTGTTCAAGGTCATCAAG
GTTATTGAAGAGCTTTGGAAGTAACATGGCACGCCGCATTACTTTGAACAGTTTGAAACCTCTGAGCACGATGAGCGATCATCCGTCTCTAACTCCTACCACCACCCCCACCGCCGCGACTGCCTCCACATCTACTGCTCCTTCAATTGACTCCTCCACTGCCTCCTCCCTACCGTCAACCTTCAACCAGATGATTTTCGAATTTAATGGTGCGAAGTACACTGGTGCCCCCCATGCTTGGATGATGCCTTACCGCGGTTTCGAACAGCACATGGTCAACATGGTGATTGAAACACGCCCAGACGCCACTTTCTCCCGCTTCGATGATCTCCTCTCTGCCATCGTCACCGCTCTCGCTGTTAACGGCATCACTGCTACCACCTCTCTCACCGACGGCGAACTCGTGCTTCTGCGCTTTGCTGACCTGGCCACTCGCCACGCTTCCCTGCCCTCTCCTTCACCTGCGATTTCTGACTGGTCCCAATCCGTTCCCGGTCCTCTGCTCGACACCCTCGAATATGGTGCTCCTCTGATCCCCGCCGAAACCACTGCCACCCCTGCTCCCACACCTCTTGCACCTGCTGATTATCCACCCCCTCCCCCCCGCGTCGATGACCCGGCCGTCTCCCATTCTCTCGTTGCACTCGACGTCCCAGACGCCGCTCTCCCGTCGATGCCACGCGCTTCTACTTCTACTGCCTCCATCCCAAGCCTCATGTCACTGCCCATTGCTTCGCCCCCACGATCTCGCTCCAGCACCCTCTCCTCTTCTACCTCTACATCTACGCCACGTCTGCCCGGTACTGTTGTCCCCCGTCGACCTTCACACATCGCTGATGACGAGACTTACAACAGATCCCGTGCCGCGTATGCGATGGGTGTCCCTGCCATGTCCCCGATGTACTGCACCGGTAAGGAGCGTCACTTCGAACAAACATTCTACTCCGCTTACCCTCATGCTGCTAACGGTGTCTGGACCGCTTACCAACACTCCATCATC
GGGAAATTTGTGAGATTATCGCCCTAAAGGATAACTCTCATGCGGGTCCGAGTCCCGCCTGGGAACGATATGTCACGTCAAATGGTGGTAGGGAAACCGTTGAACCACCAGACCACCCTGGTCCGGCTTGTAGGCTGCGTGGGCTGACGGAACAGCAGTTGGCGAGGAGCTGCGCTATGTAATAACGGGTGGCCCGTTCCTAGTCATCGTCGAGGGGCAAATAATCGCTCCCACTTCGGTGTCCTCGATGTGAAAACAAACTCGGTTTTCTCGCGGGTTGGTTACCTGCTCCAGTGAGTCGATTAAATGGGGATTAGTGCTGTAGGGCCCCAGCCACAGGTTCGGCACTGGTGTAACAACCGTCACCCAGGCCAGGGTGTATGTTTTGGCCAAAGACACCTCTAGTTCCCTGCCATTCCGGGGAAGGCGGTTTTCCGCTAGGTGGAGAACCAGGCTATTCTGTTTGCAGATTGGTGCGTGTTAGCCTGGACTGTGGGTGTCAGTCAACTCACCTGTGAGAGATGGTCATAGATGCCTCAGTTTAATCTTAGCCTTGACCGGGTCAGCGCTCCCTTATGCGTTTCTTCAACGAGTTAATGATGACAACAGATATTGCCACCTATTACTCGTTTGCTTCTTGGTACGGGCGGACTTTTGGCTACGGTGTCCCTTTCTGGTTCATTTGGCGTGATTTCACCCTTTACGTTGGGTTTGATGTCCCCGAAGAATTAGTTGCCTACGCTCTTTCGCTCTTCTCTATAGCCTGGTTGACCACCCTCATTTACTTCCATTTGTGGGCCACTGCTTTTGTTGCGGTGGCCTGGTTTTTGGGAGTGGTGATGTTGGTCAGGGCTATTTTGAGGTTTGTGGAGTGGTTTACTTTTGGGTTGGCACCGTTTGTCGGAGGTTTCGTTTCGTCTTCTACTTGGGTTGTGAGTTGTTTGTGCAGGGCACTCATGTACCTTTTCTTCTACCTGCCACCTCCTCTTGTAGCTGGTCA
GTAATCTTACCACTGTGTGTGTGCGTGTGTGTGTGTCGAGTCGTGTTGTCCGCACATTTGAGTCGTGCTGTCCGCACATATTTTATCTTTTGGGTACAGTGTGTTAGATTTCCCGAGGCATGGCTTTCCAAGGTACCAGTAGGACTTTAACTCAACAGTCCTCAGCGGCTACGTCTGACGATCTTCAAAAGATATTATTTAGCCCTGAAGCCATTAAGAAAATGGCTACTGAGTGTGACCTAGGCCGGCATCATTGGATGCGCGCTGATAATGCTATTTCAGTCCGGCCCCTCGTTCCCGAAGTAACCCACGGTCGTATTGCTTCCTTCTTTAAGTCTGGATATGATGTTGGTGAATTATGCTCAAAAGGATACATGAGTGTCCCTCAAGTGTTATGTGCTGTTACTCGAACAGTTTCCACTGATGCTGAAGGGTCTTTGAGAATTTACTTAGCTGATCTGGGCGACAAGGAGTTATCTCCCATAGATGGGCAATGCGTTTCGTTACATAACCATGATCTTCCCGCTTTGGTGTCTTTCCAACCGACGTATGATTGTCCTATGGAAACAGTTGGGAATCGTAAGCGGTGTTTTGCTGTCGTTATCGAAAGACATGGTTACATTGGGTATACCGGTACCACAGCTAGCGTGTGTAGTAATTGGCAAGCAAGGTTTTCATCCAAGAATAACAACTACACTCATATCGCAGCTGGGAAGACTCTAGTACTGCCTTTCAACAGATTAGCTGAGCAAACAAAACCGTCAGCTGTCGCTCGCCTGTTGAAGTCGCAATTGAACAACATTGAATCTTCGCAATATTTGTTAACGAATGCGAAGATTAATCAAAATGCGCGCAGTGAGTCCGAGGATTTAAATGTTGAGAGCCCTCCCGCCGCAATCGGGAGTTCTTCCGCGTCCCGCTCCGAAGCCTTCAGACCGCAGGTGGTTAACGGTCTTTAGCACTTTGGTGCGTATTAGTATATAAGTATTTGTGAGTCTGT
GGCGAGGCGGGGAAAGCACTGCGCGCTGGCGGTGGTGCTGATTTTATTTTTTCAGCGTCTCAGCGCGTCGTGACGGCACTTAGTCTGCCCGTTGAGGCGTTGTGTGTCTGCGGGCTGTTTTGTGCGGTGGTGAGCGTGTGAGGGTGTGATGACGGGGTGTAAAAAAGCCGCCCGCAGGCGGCGATGTTCAGCCGTTGTCAGTGTCCAGTGAGTAGTTTTTAAAGCGGATGACCTCCTGACCGAGCCAGCCGTTTATTTCCCGAATCCTGTCCTGTAACGGGATAAGCTCATTGCGGACAAAGACCTTTGCCACTTTCTCAATATCACCCAGCGACCCGACGTTCTCCGGCTTGCCGCCCATCAACTGAAAGGGGATGCGGTGCGCGTCCAGCAGGTCAGCGGCGCTGGCTTTTTTGATATTAAAAAAATCGTCCTTCGTTGCGACTTCACTGAGCGGGATAATTTTAATGCCGTCGGCTTTCCCCTGTGGGGCATAGAGAAACAGATTTTTAAAGTTGTTGCGGCCTTTCGACTTCACCATGTTTTCGCGAAGCATTTCGATATCGTTGCGATCCTGCACGGCATCGGTAACGTACATGATGTATCCGGCATGTGCGCCGTTTTCGTAATACTTGCGGCGGAACAGCGTGGCCGACTCATTCAGCCAGGCAGAGTTAAGGGCGCTGAGATATTCCGGCAGGCCGTACAGCTCCTGATTAATATCCGGCTCCAGCAGGTGAAACACGGAGCCGGGCGCGAAGGCTGTCGGCTCGTTGAAGGACGGCACCCACCAGTAAACATCCTCTTCCACACCACGGCGGGTATATTTTGCCGGTGAGGTTTCCAGTCTGATGACTTTACCGGTAGTGCTGTAACGCTTTTCCAGAAACGCATTACCGAACACCAGAAAATCCAGCACAAAGCGGCTGAAATCCTGCTGGGACAGCCACGGATGCGGGATAAATGTCGAGGCCAGAATATTGCGTTTGACGTAAATCGG
GGCGAGTGCGTGCGGCTCGTCGTCGCCGGCCGTTTGGGCCGGACGCCAGCGCGGGCGGCGCGTCGGCCGGTCCGGCGGTCGGTCGGGGCGGCTCGGGGCGGCTCAGGGCGTGGGTGCGGCGTCCGCCGTGGGCGTTGTGGGCGTGTGCCGGGGCGGCTTATTTAGGCCGCGCGGCGGGCGAGTCCGGGCAAGCGGGGCGTCGGTGTGGGTGCGTGCGAGCGGCTCCGTGTGCGGATCGGGACGCGTGTGTGGCCAGGATGCCGCTGACTCACTCGTTCGCGCAGTACGAGTCCCTGGTCCGGGCGTTCGGTTTTCTGTACATGAGCCACTACTCGGCGAAGGCGACGCGGCGGTGCGTGCAGCGGTGCGCGGGTCGGTGCGTGTCGCTGCAGTCCCCGCCGGGGTGGTCGGTGCTGGTGACGCCGCGCGGGCTGCTGCCGCAGCTGGCGGGGCTGGACCTGACGGCGCTGTGCCCGGGCAAGGAGAGCTGGACGGCGGTGGTGGGTCCGGTGGTGTACGCGAGCCCGCGCGCGCCGCGGGCGCACGAGACGCCGTACTTTCTGCTGCTGGGGCACGGTTTCCGCGTGTTCATCTTCGACCTGTCGACGACGACGATGCACCTGGCGGCGCGCGACTTCGAGGAGTTCGCCCGGCAGGGCGTGCGCGCGGCGCTGTGCCTGTACGAGCCGGCGTTCGTGCCGCTGCTGACGACGTCGCCGTCGGAGCTGGTGCGGCCGCTGCTGTCGGCGAGCACGAGCTTCGCGGAGCTGCGCGACCTGTGCATCGCGCGGCGCGGGCAGACGGTGCGGCTGGAGACGCCGGGCCGCGAGCGCGCGTCGCTGCGGCTGGTGGGGCACTGGGAGCCGCTGCGCGCGTGCCGGCCGTTCTCGGAGCAGTCGCCGTGGGTGCTGCAGCGGTGCGTGGAGTTCGTGACGCGGCGGCTGTGCTGCGCGTGGTTCGTGCTGGGCACGGTGTCGCACCCGGAGGGGGACCCGGCGCA
ACCGGATGGCCGCGCTTTTTTTATACTGGGCTTTATATAGAGGCCCATTTGGAGTGGGTTTTTGGCCCATTTGGACTAACCACTCTCTTTCCTCGTATTTTCTCTGTGGTTTCTTTTAACTTTAATTTAAAATCACTTTTAAATTAAATATCTTTTTTTTTGTGTGGTCAATTTCGACAGCTGTTCTGCATAATATATATACTGACGACGTGGGTAATTTTCGACCAAGTTACAGTGTTTAAGTCGAAATTGTTTTTAACTGCTTTTGATTTAAGAGCTCATGGACCTATTGAGCTACATTGCACGTGTACCATTTAAATTGATCGTGTGGAGTCAAATTTTACATAATTGTATGAACTGACATGCATATATATTTGGCCGAAATAGGAAATGAGCTCATTATTACGTGGTATACAGACAATATTTGAAAATGTATCCTACGAAGTATAGGCGTGTGTCTTTGTCTAGCCAACCACGTAATTATTCACGTAATACTTCGATAAGACGTCAATCAGTTTTCAAGCGTAATGACAACAAGCATCGAACGTTTCCAACCGGTAAGACAACGGATGTTTCCATGATGAAGGCCCAACGGATTCATGAGAATCAATATGGTCCAGATTTTGCAATGGTTCATAATACAGCAGTGTCTACATTCATTAGCTACCCTGATGTGGCTAAGTCTATGCCTAACCGAAAGAGGTCATATATTAAGCTAAAACGACTTCGTTTCAAGGGTATAGTGAAAGTGGAACGTGTTCATGCAGAGGTGAACATGGACTGTTTAGCGCCTAAGACCGAAGGAGTTTTCTCTCTGGTTATTGTGATGGATCGAAAACCTCATCTTGGACCATCTGGGGGGCTGCCTACTTTCGATGAGCTGTTTGGCGCCAGGATCCACAGTCATGGTAACCTGGCAATAGTTCCTTCTTTTAAGGATCGTTTCTACATACGCCATGTATTGAAGCGGGTGATATCAGTGGACAAGGATACTATGATG
TGATACTGATACAGTGTACACTCACGACGTGAGTAAACAGATTGACGTAACGCCTCAATCGTGGTCAAGGACCAGCATTTCAATGCTATCACATTAAATACAATCACGTTGTATTACAAAACTTTCCGTTTAATTACGTGAAAGGTTACAAATGGCCTTCTCTTACAGAACGCCACAGGAGGAACTTCTGAGCAGACTACCACAGTCCCAACAGGAGGTGATCAGCGGATTTCAGTACGAACGCATTCAAAAGGAGGAAGAGAAGAAGGTGGAAAACTTCTCTTTTTACCTACCAGAGAAAACCAGGGAGTGGTTTACTAAGTCAGGTGTCTATCTTTCGCCTTTCGCTTATGTTAATCATTCTCACCCTGGTTGTAAAACTCTGGAGAACCACCTTTTATTTAATGTTGTAGCTAGTTATATTAGTAAGTACTCCTATGTAGCTTGTCTTAGTATTAAATCTAATAAAATGAGCAAAATGGAACGATTGGGTCCTAATTCTGTTAAAACATATGATATTTTGAACAGACTGGTGACCGCTAAGGATAAAGCTCGCTATGGCCCTTTGGCCAAACCGGAGAGGTCTCCATGCCCAAAGAAAACTAACATTTTCATTCATGATGAGATTCACTATTGGTCAAGGGATCAACTTGAGACTTTCCTCCAAGTCCACAGGCCAAAGAATTTGTGGGCAACTTTGGTTTTCCCTCCAGAGATACTTGCTGGTTACAAATCGTCTGTTTTACCATTCCTTTATCAGTTTGAAATTCATGGGAAAGACTTGGTTTATATGCCTGATGGAGTAAGATCTGAAAGTTACACACAGCCTCTTGAGAATGGTTTTTTACTAAGCTCCAGCAGCATAATCATCAAAAACAGAGTCACGGGGGTTGAAATCAGGTACCAAGTTAGTCTTGTATATTCTCTGGGGTCTCACCATCTGTTTCATATTTACCCAGCTGAGGATCTAATGAAAGAAGAGGTTAGGAGATTTGGGCCT
ATGGCCGCCCGCCGCGCCCCCCCTGGGCCCCACTGATTAAAGCCGTCCAATCAGAATGCGCCTAGGAAGTCTAAATATTTAAATTAACTCTATAAATACATTGGAGTCCGACTATACCCCACCACCTTTAATTTAAAATGGTTAAGAGGGACGCCCCATGGCGCTTAATGGCGGGGACCACTAAAGTGAGTCGCTCCGCAAATTTCTCGCCCCGTGGAGGTATGGGCCCTAAAGCTGCTGCCTGGGTTAACAGGCCCATGTACAGGAAGCCCAGAATTTATCGCACACTGAGAGGGCCTGATGTTCCCAAAGGTTGTGAAGGCCCATGTAAGGTACAGTCTCTTGAGCAGCGTCACGATATTTCTCATGTTGGTAAGGTAATCTGTATATCCGATGTTACTCGTGGTAACGGTATTACTCACCGTGTTGGCAAGCGTTTCTGTGTGAAGTCTGTGTATATTCTAGGTAAAATATGGATGGATGAGAACATTAAGCTGAAGAACCACACGAACAGTGTGATGTTTTGGCTGATTCGTGATAGGAGACCGTATGGCACGCCTATGGATTTTGGTCAGGTGTTCAACATGTATGACAACGAGCCCAGTACTGCCACCGTCAAGAACGATCTCCGTGATCGATTTCAAGTGCTGCACAGGTTTTATGCCAAAGTAACAGGTGGTCAGTATGCCAGTAACGAGCAGTCATTGGTTCGTCGGTTTTGGAAGGTTAATAACTACGTCGTGTATAACCATCAGGAAGCAGGAAAATACGAGAATCATACGGAGAACGCTTTGTTATTGTATATGGCATGTACACACGCCTCTAATCCTGTATATGCTACGTTGAAAATACGTAGTTATTTTTATGACTCTATTTCGAATTAATAAAGGTTAAATTTTATTGAATGTCTCTCTAGCACACAATTTACATATGGTTTGTCCGTTGCGAAACGAACTGCTCTAATTACATTGTTAAGTGAAACAACCCCTAATTGATCTAA
ACAATTTTAAAGGGAACTGGACTGACGAAACCTCTCTTGCCTCATGACCTGCTGACCTCGCTCCTAGACCCCTCCCTTGAAAATATTCATTCTTTTACCACCTTCGCTCAAAATGTTACTCGCTTTGTCATTATACGCCATCACTCTTCCTTCGTGTGTTATGCTTGCTCCTCAGTTAATGCGAATACTTCATGTATATGCTTTGGAAGTCGAAGTAGGTGGACGGTATCCTATAACGCTAACTGTCAACGGACGTGTCCACACATGCTTGAACTACGGTACATCGGCTGAACGGTTTCGCGAATGCGTGTTAGGACCTGATCGATTAATTAATCCGCCTAATTCGCGATCGCATGCAAACATCATCGAATTTGTAATCTTGGATGATAAGCCGGACGGTTCATCGTGGCATACAAAAGACCAACTCGTTTCGACGATTCAGGACTGGTTTAGGGCGGACGTTGACACCCCATTTCCCTGTGACGGACACGTTTCGACAATTGTATTTTCTACAGGCATCACACGATCCTTACGCCGATTTCTAGAGCTGTGGGAAGACATATCGCACTTTCGCTCCCACCCATTTCCTTTGTCACACGTACATTATATCGGGCCAGTTTCATCTCACGGTCTATTAAGTCATACCGGTTTACCGGTCCATGTTTCAGACTTCCACCGCTATATCGGATTCAGTTCGGGAATATTTTATATGTACGTCAATCGAACGTGGCATAAAGATCTGGGCATGCTTACTCCTGCTGTCAACAATAGCGATGGGCTAACGGCACTAGCGCGCGCAAACAAGGTTCCGAAGTATGATGAATATTTCTATGACGAGCACATGTACCGACTATTTGGTGTCGACGGCGGCGCTTTCGTTACAGCAACGGGTAACGGTCTGTATCATACTAATCCAGGGTATGAGATGTTGGCACTCCAGATGTTTCATGTGTGCATGAATCATACCGGAATCGTCGAACGCTTCCAGCATCGTATATTG
AGCAAAAGCAGGCAAACCATTTGAATGGATGTCAATCCGACCTTACTTTTCTTGAAAGTTCCAGCGCAAAATGCCATAAGTACTACATTCCCTTATACTGGAGATCCTCCATACAGCCATGGGACAGGAACAGGATACACCATGGACACAGTCAACAGAACACATCAATATTCAGAAAAGGGGAAGTGGACAACAAACACGGAAACTGGAGCGCCCCAACTTAACCCAATTGATGGACCACTACCTGAGGACAATGAACCAAGTGGATATGCACAAACAGACTGCGTCCTGGAAGCAATGGCTTTCCTTGAGGAATCACACCCAGGAATCTTTGAAAATTCGTGTCTTGAAACGATGGAAGTTATTCAACAAACAAGAGTGGACAAACTGACCCAAGGTCGTCAGACCTATGACTGGACATTGAACAGAAATCAGCCGGCTGCAACTGCGCTAGCCAACACTATAGAGGTCTTCAGATCGAATGGACTGACAGCTAATGAGTCGGGAAGGCTAATAGATTTCCTCAAGGATGTGATAGAATCAATGGATAAAGAGGAGATGGAAATAACAACACACTTCCAAAGAAAAAGAAGAGTAAGAGACAACATGACCAAGAAAATGGTCACACAACGAACAATAGGAAAGAAGAAGCAAAGATTGAACAAGAGAAGCTATCTGATAAGAGCACTGACATTGAACACAATGACTAAAGATGCAGAGAGAGGTAAATTAAAAAGAAGAGCAATTGCAACACCCGGTATGCAGATCAGAGGGTTCGTGCACTTTGTCGAAACACTAGCGAGAAATATTTGTGAGAAACTTGAACAGTCTGGGCTTCCGGTTGGAGGTAATGAAAAGAAGGCTAAACTAGCAAATGTTGTTAGAAAAATGATGACTAATTCACAAGACACAGAGCTCTCTTTCACAATTACTGGAGACAACACCAAATGGAATGAGAATCAAAATCCTCGAGTGTTTCTGGCGATGATAACATACATCA
AGCCTCCTTCATTTCGAAAGCCTGAATGGAAGATTCGCCTTTCGACCCCACTCTTCTCGATGTTGCAGTAGAGGAGTCCCATTTGGTTGACGACTCCCCCCTCGCTCCGTCTAACCGGACGAGGGGAGCCAGCTATGGCATCATCAGTGAGAAGTTCTCTTCTCCCGGTCTTCGCGAGATCGCGCGCTATGGTGGATATTCCGTTTACAGCGGACAATCCAACACTGATGCGTGGATTCGGACCACATTAAAAGAATTTGATCGTTCTGTCTATGATGATATCTATGGATACACTCGGCGCCCTACAGGTACCTTGGGTATGTATGGATCACTGTTAAAGTTCTCAGAAGGCAAGAACAGCTTCGCTTCGCTCAACCGTGTGCAACGCAAGAGTATGATAAATGCGATTTCTAAAGCTAAGAAAGCGTTCAAACTTCCTTACCAACGTGAACCACTTGACTGGCACGAAGTTGGTCGACATTTTCGTCGTGATACTTCTGCTGGTGTGTCCTTCATGGGACAGAAGAAAGGTGACGTGATGGAAGAAATTTATCACGAAGCAAGATGGCTTGGTCATCGTATGAAACAGAACGGTCGTGCGAAGTTTGATCCTTCCAAGATGAGGTTTCCTCCTTGTCTTGCCGGGCAGAGAGGAGGCATGTCAGAAGCCTCCGACCCTAAGACCCGTTTAGTTTGGATCTACCCCGCTGAGATGTTGGCGATTGAAGGTTTTTACGCACCTGAGATGTACCATGCTTACATGGATGATCCCCTATCGCCGATGTTGAACGGGAAGAGTTCGCAGCGCTTGTATACCGAGTGGACCTGTGGACTGAGGGACGGTGAAATGTTGTACGGTCTTGATTTTTCAGGATTTGACACCAAAGTACCAGCTTGGTTAATTCGAGTCGCGTTCGATATTCTGCGACAGAATATTCGTTGGGATTCGTTCCGAGGTGAGAAAGTCTCAAAACGTGACGCTCAAAAGTGGCGAAACGTG
GCTAAAGTCACGCCTGTTGTCGTCACTATGGCTTCCTCACTCAGGGCTGCGATCTCTAAGATCAAGAGAGATGATGTTGGTCAGCAAGTTTGTCCAAATTATGTCATGCTTAGATCATCGGTCACAACGAAGGTGGTACGAAACGTTGTTGAGTATCAAATCCGTACAGGTGGATTCTTTTCGTGCCTAGCTATGTTGAGACCGCTCCAGTATGCTAAACGTGAGCGTCTGCTTGGACAAAGGAATCTGGAACGCATATCGACTAGGGACATTCTTCAGACACGCGATTTGCACTCATTGTGCATGCCAACTCCTGACGCGCCAATGTCCAATCATCAGGCAGCCACCATGAGAGAGCTGATCTGCAGCTACTTCAAGGTCGACCACACTGATGGGTTGAAATATATACCCATGGATGAGAGATATTCTCCATCATCGCTTGCCAGATTGTTCACTATGGGTATGGCTGGACTACACATTACCACTGAGCCTTCCTACAAACGTGTGCCCATCATGCACTTGGCAGCAGATTTGGACTGCATGACGTTAGCTTTACCCTACATGATTACACTTGATGGTGACACAGTGGTACCTGTCGCCCCAACGCTTTCTGCAGAACAGCTTTTGGATGATGGACTTAAGGGATTAGCATGCATGGATATCTCATACGGATGTGAGGTGGACGCTAGCAACCGATCAGCTGGTGATCAGAGCATGGATTCTTCACGATGCATCAATGAGTTATATTGCGAGGAAACGGCAGAAGCTATCTGTGTACTCAAAACATGTCTTGTGCTGAACTGTATGCAATTCAAACTTGAGATGGATGATTTAGCACACAACGCTACTGAGCTGGACAAGATACAGATGATGATACCTTTTAGTGAACGTGTTTTCAGAATGGCTTCTTCATTTGCTACCATTGATGCCCAGTGTTTCAGGTTTTGTGTGATGATGAAGGATAAGAATTTGAAGATAGACATGCGTGAAACGATGAGAC
CATCATCAATAATATACCTTAAAACTGGAAACGAGCCAATATGATAATGAGGGAGGAGGGACTAGGGGTGGTGTAAGGTGACGTAGAGGCGGGCGGGGTGGGAAAGGGTGGAGGCGGATGACGTGTGGGGTCGGAGGACGGGCGCGGTGCGGCGGAAGTGACGGAAAATCTGGTGTATTGGGCGGGTTTTTGTAACTTTTGGCCATTTTGGCGCGAAAACTGAGTAATGAGGACGTGGGACGAACTTTGGACTTTTGTGTTTATGGAGGAAAAACTGCTGATTATTACTGAACTTTGGCCCATGACGAACCGGTTTTTCTACGTGGCAGTGCCACGAGACGGCTCAAAGTCCTAATTTTTTATTGTGTGCTCAGCCCGTTTGAGGGTATTTAAACACAGCCAGAACATCAAGAGGCCACTCTTGAGTGCGAGCGAGTAGAGTTTTCTCCTCCATTGCTGTTGGCGCTTTTGACATAGCCACCAAGATGAGAATGCTGCCGGATTTTTTTACCGGGAACTGGGATGACATGTTCCAGGGGTTGCTGGAGACTGAATATGTGTTTGATTTCCCTGAACCTTCTGAGGCTTCTGAAGAAATGTCGCTTCATGATCTTTTTGATGTGGAGGTGGATGGTTTCGAAGAGGACGCCAACCAGGAAGCGGTTGATGGTATGTTTCCCGAGAGGTTGCTGTCCGAGGCTGAGAGCGCTGCAGAGAGCGGTTCGGGTGATTCTGGGGTTGGCGAAGAGTTGTTGCCGGTTGATCTGGATTTGAAATGCTATGAAGACGGTTTGCCTCCTAGCGATCCTGAAACTGATGAGGCTACAGAGGCGGAAGAAGAGGCGGCTATGCCGACTTATGTGAATGAAAATGAAAATGAGCTGGTGCTGGACTGTCCAGAGAACCCTGGGCGAGGTTGTCGGGCTTGTGATTTCCATCGGGGCACTAGTGGCAATCCTGAAGCTATGTGTGCTTTGTGTTATATGCGTTTAACTGGACA
CGGACACACAAAAAGAAAGAAGAATTTTTAGGATCTTTTGTGTGCGAATAACTATGAGGAAGATTAATAATTTTCCTCTCATTGAAATTTATATCGGAATTTAAATTGAAATTGTTACTGTAATCACACCTGGTTTGTTTCAGAGCCACATCACAAAGATAGAGAACAACCTAGGTCTCCGAAGGGAGCAAGGGCATCAGTGTGCTCAGTTGAAAATCCCTTGTCAACACCTAGGTCTTATCACATCACAAGTTCCACCTCAGACTCTGCAGGGTGATCCAACAACCTTAATAGAAACATTATTGTTAAAGGACAGCATTAGTTCACAGTCAAACAAGCAAGATTGAGAATTAACCTTGGTTTTGAACTTGAACACTTAGGGGATTGAAGATTCAACAACCCTAAAGCTTGGGGTAAAACATTGGAAATAGTTAAAAGACAAATTGCTCGGAATCACAAAATTCCGAGTATGGATTCTCGTCCTCAGAAAATCTGGATGGCGCCGAGTCTCACTGAATCTGACATGGATTACCACAAGATCTTGACAGCAGGTCTGTCCGTTCAACAGGGGATTGTTCGGCAAAGAGTCATCCCAGTGTATCAAGTAAACAATCTTGAAGAAATTTGCCAACTTATCATACAGGCCTTTGAAGCAGGTGTTGATTTTCAAGAGAGTGCGGACAGTTTCCTTCTCATGCTTTGTCTTCATCATGCGTACCAGGGAGATTACAAACTTTTCTTGGAAAGTGGCGCAGTCAAGTATTTGGAAGGGCACGGGTTCCGTTTTGAAGTCAAGAAGCGTGATGGAGTGAAGCGCCTTGAGGAATTGCTGCCAGCAGTATCTAGTGGAAAAAACATTAAGAGAACACTTGCTGCCATGCCGGAAGAGGAGACAACTGAAGCTAATGCCGGTCAGTTTCTCTCCTTTGCAAGTCTATTCCTTCCGAAATTGGTAGTAGGAGAAAAGGCTTGCCTTGAGAAGGTTCAAAGGCAAATTCAA
TATTAAAATCTTAATAGGTTTTGATAAAAGCGAACGTGGGGAAACCCGAACCAAACCTTCTTCTAAATTCTCTCTCATCTCTCTTAAAGCAAACTTCTCTCTTGTCTTTCTTGCATGAGCGATCTTCAACGTTGTCAGATCGTGCTTCGGCACCAGTACAATGTTTTCTTTCACTGAAGCGAAATCAAAGATCTCTTTGTGGACACGTAGTGCGGCGCCATTAAATAACGTGTACTTGTCCTATTCTTGTCGGTGTGGTCTTGGGAAAAGAAAGCTTGCTGGAGGCTGCTGTTCAGCCCCATACATTACTTGTTACGATTCTGCTGACTTTCGGCGGGTGCAATATCTCTACTTCTGCTTGACGAGGTATTGTTGCCTGTACTTCTTTCTTCTTCTTCTTGCTGATTGGTTCTATAAGAAATCTAGTATTTTCTTTGAAACAGAGTTTTCCCGTGGTTTTCGAACTTGGAGAAAGATTGTTAAGCTTCTGTATATTCTGCCCAAATTTGAAATGGAAAGCATTATGAGCCGTGGTATTCCTTCAGGAATTTTGGAGGAAAAAGCTATTCAGTTCAAACGTGCCAAAGAAGGGAATAAACCCTTGAAGGATGAGATTCCCAAGCCTGAGGATATGTATGTGTCTCACACTTCTAAATGGAATGTGCTCAGAAAAATGAGCCAAAAGACTGTGGATCTTTCCAAAGCAGCTGCTGGGATGGGATTCATCAATAAGCATATGCTTACGGGCAACATCTTGGCACAACCAACAACAGTCTTGGATATTCCCGTCACAAAGGATAAAACACTTGCGATGGCCAGTGATTTTATTCGTAAGGAGAATCTCAAGACTTCTGCCATTCACATTGGAGCAATTGAGATTATTATCCAGAGCTTTGCTTCCCCTGAAAGTGATTTGATGGGAGGCTTTTTGCTTGTGGATTCTTTACACACTGATACAGCTAATGCTATTCGTAGCATTTTTGTTGCTCCAATGCGGGGA
GCTACACGTTCCACAGCAATGTCATCCACGATACTGACTCAGTTTGGACCGTTTATTGAAAGCATTTCAGGAATTATTGATCAGTCTAATGATATATTTGAGGAGGCAGCAAAGGCGTTTTCGGCATTTACTAGAAGCGACGTATATAAAGCATTAGACGAGATTCCGTTCCATGATCATGCCACAGTCCATATACCACCAACCATCTACTCAAAACCATCCCACGATTCCTATTACTATGTCGACGCGCTTAACAGGGTCCGGAGGCGTACTTATCAAGGTGATGATGATGTATATGTGCCCAATTGCTCGATAGTCGAACTGCTGGAGCCGCACGAAACGTTAACATCTTATGGTCGTTTGTCATCCGCCATAGAGGCGAGGGCTAAAGAGGGTGATCCACAGGCACGAATTGCGACGACGTACGCGAGGATATCCGAGTCACAAGCCCGTCAGATCAAGGCGCCTTTGGAGAAGTTTGTTTTAGCGCTTCTTGTCGCGGAGTCGGGAGATGCTTTGTATGATCCGATCCTTCAGAAATATGACGATGTAGCGGATTTGACACATAACTGCCCACTATGGTGTTTCAGAGAGATTTGCCGTCATGTCTCTGGACCGTTGCCTGACAGGGCTCCATATCTATATTTATCCGCTGGTGTATTTTGGTTGATGTCACCACGCATGACCTCAGCGATTCCTCCACTGTTGTCCGATTTGGTTAATCTGGCTATCCTCCAGCAAACGGCTGGGCTAGATCCGTCTTTAGTTAAGATGGGTGTGCAGGTATGTCTACAAGCAGCTGCAAGCGCTAGCTATGCTTGGTATGTGCTTAAGACGAAGTCAGTCTTTCCCCAAAATACGTTACATAGCATGTATGAGACGCTTGAAGGTGGGTTTTGCCCAAACCTGGCATGGTTGGAACCGCGATCAGATTACAAATTTATGTACATGGGAGCGACGCCTTTGTCTGGAAAATATGCTAGGACGGCACCCAGTAACG
CATCATCAATAATATACGGAACAAAAATGCGTGATGACGTAGACGGCGTACGTAAGGGGCGGAGCCGTGTGACCCTTGTACGGGCGCGTCGGGGTTTTCCCGGCGGGCGGGCGCGCCCCGTGGCGTGCGAGGCGGCCCGTTTCGGTTCCACCCACTGTTGGGTGGTTTCTGTTGAACTTTGGCTGGTATTTTCCACAATGGGTGTGATATTGGACCTTTACCTGGGAGAGTCTGTCAACAGGTGTGGTACAGACTTCACACCCAGTGACTCAATTTTACCACGGAACGGTTCAGGTGTACGCCTCAGACTCCATTGGTCGATTTTTCCACACTGTTCCGGGTTGTCCCTATTTATTCTGCGCGTCTGCCTAGAGTCGCCACTCTTGAGTCGAAGAGAGGTGAACGTTCTCATCCGCCATGAGACATCTTAGAGTTGCCTTCGACGAGAGCTTCTGGCAGATGGCCAATGAATGGGCACACAACAATGAGCCGGACACCGATGAGGGATTTGAGGAGCCTCCATGTTTACAGGACTTGATCGATCTTGACTTGTCTCAGAGTGCTGTGGACTTTTTCTTTCCTGATGCTGATTTGAACGAGGAAAATAATTCTCAGGATGTTGGACCAGTGGATCTGTTCTGCGATGAAATTCTTGACTCTCCTGACGACCAGCCTTTGGAGGAAAGCCATTTTGCTTCTCCACCGCTCGATTACCCTGAGGTGCCAGGTGTTAACTGTGCGGCATGCTCGTTTCACCGCGAAAACACTGGTCACGAGGACGCCGTGTGTGGGCTATGTTACATGAGAAAGACGGCTTTTGCTGTTTACGGTATGTGGTTAATATTTGCACAATCTTTCTTTTCGTGTTTTTACTCGCTGTATGCTTATGACTATTTCTATTTTAGAACCAGTTTCCCCAGCAACGCCAGAGGAGAATGATGAGCGTGAGGTCATTCCAGACGAAACTCCTAGAGGTCGCCACCTTGATAAGGTGAACTTG
GTAAATTAAATGCTATTTACAAAATTTAAACAGAAAGGAGAGATGTTATGAACCGGTTTTACAAGGTTTCATACATCGAAAATAGCACTACCTGGGGCAGCCGACACACTAACATCGTCTGTTTAACCAGAAGTGTTACTGAAAGGAGGTTATTTAATGACAGCTAATCAAATTGCCTATCAAAAGCATCTTGAAACGGCCAGAGTCAATGCCGTGGGTGAGATGCAACGTGGACTTGAACTTGATGAGTCCAGGAGGCACAACATTTCTCAGGAACAACTGAAAACACGTGAGTTAACTGAATTGGAACGCAGCAACCGCGCAGTTGAAAAGGAAACGTCTCGTCACAATGTCGTTACCGAAACTGAGACACGCAGATCTAATTTAGCTCGTGAGTGGGAAACTTATCGTAGCAATTCTGCGCGCGAAATGGAGACTCAGAGGAGTAACATTTCCTATGAGGCTATTAAGAGAGGACAGCTAGCTCTGGACCGAGCTGAGCTGAACGAATCGATACGTGCCACCAACGAAAATCTTGCTTTACAGTATTCTAAATTACAAACGGAGAGTTTACTAACTCAACGTGGTCAAGATCTACAACATAAGAATGCTATTATAGGTGCAAGCGCCAATGCATTCGGTTCTTTGTTGGGATACTCAACAGCAAGTGCGGATCGAGCCAGTCGTGAGGAAATCGCATCCGCTAATCGTAAATCACAAGAACATATTGCCAGCATGCAAGTCTTGGGTAGCATGGCCAATACCATGTTCTCATCCGTATCCAATCTAGTTGGAAAGACAGCTGGCGCATTTGCAGGAGGTTTATCATGAAACAGAATGATACTAAGAAAACCACACAACGTCGCAACTCCAAGAAGTACAGTTCTAAGACGAACCGCGGCACGAAACGTGCGCCGCGCGATCAGGAGGTTGGGACGGGTGCGCAAGAAAGTACTCGTAATGACGTTGCTTGGTATGCTCGTTATCCTCATATTTTGGA
AAAAACAACAAAACTCAACACAACACAACAAAACACAACCAAGCAAATCCAAGTTTCCTTTACTCAGATTGTAGTGAACGGCTCGGTAGGAAAGGTTCCTCGAGATCACTCTCTGATTCTTCTCTCTCAACCAACTTCATTCAAGCGAGATGGCGGGCTCTTGGACTCACGTGACATACAAGTGGCAACCAGATGTCAACAACGCACGTGATGTGAAAAGAGTGATGGAGATGTTTGCAGCAAAACATCAACATTACACTGAGGAGCAAAGGCTTGCTCACAACAGCAAGCTATTAAGGAAGGCTTGTGTCACTAGTGCTGAGTTTATTAAACCAGCACAGAAACCAAAATGTCACCAGACATGGGTTGAAAAGTGCGACCACAACCCCACAGAGCACTTTGTTTATCAACGCTCTACACCTGAGAAGAAAGTGCTTAGCACCAAACCTAAGACAACCTCTGTTACGAAGTTAATCAGGGATGTCCTTGAGATTTCGAAGGGCAGTGGGATTAAAATTGAGTTAATTGGCAAGCGTGTTAAACGTAAGACTCAATTGTCCATAAGGCAACACAATGGCAAAGACTTCTTGCACTGCAAAACCAGGCATGAGAATGGCCTGTTTAAACGCAAGGACATTGACATTAATGTCAAGTGGTTGCCCACCATTGAAGCCATTGCAAAATGCTACAGCACGGTGAATGCGGAAGAACTGCAAAGTCTCAATAGAGGCAGTAGTGGTCTTACATTCATGCAAAACGATGAATTGTTCATCGTGCGTGGAAGGATGCATGGTGAGATTGTCAATAGTTTACACGAAAATAAGCACGTTATGGAAATTGAACACTATGCTGATCCACAAGCAAACAGTTTCTGGAAGGGTTACACAGATGCATATGTCGGGAATAGAAACATATCTACCACTCACACAGAGCACACACCAACTATTAATTTAGAAGAGTGTGGCAAGAGAATGGCACTCTTAGAAATCTTATTCCATTC
AAATTAAAACATCTCAATACAACACATGCAAAAACATACAAACAAATTAACAAACTCTCAAATTCAGAGCATTTCACAACAATTCGAACAGTTTACTTGAACTTCATATCTTACACACTACCACTAGATATTTACCACAGTCCAGGAAGTTGCAATTTTCTTAAAATGGCAACCATGATGCACTTTGGTCAATTCCCAAGTAACATTCCACTTAGAGCAGCTACATGCTGTACAAAAGTACATAGTACTTTAGTTACAAAAGAAATGATGGCCTCCTCCGTGAAGCCAGCTGAGAGCAGTTCTGTTGCTCGACCCATCATATACTCTTCTGCAGCCACTGATGGCTACGAGAAAGCTCAACGAGCTTTTGAAGCATCTTTCAGAGAGAAATACTCTGGTAAATTGGAAGCCATGAAATATGGCAAGATGGTCAAGAAAGGTGGTTTGACGTATGTCAAACGCGCAGGTCCCCAAGCAATTGCGAAGGGCATTGAGATGGATGCTGCGATTGAGAAATTCAATACAGCATTCAATGCTGGAGAATTAGAAAATGTCACACTGGAAGGTGACATTACAGCGGGAATTTCTGTTGCCCGTGGTGAATCTGTATGGCTCAGAAGTGTGTTCTGGAGCCGCTCCCTTAAGAAACAGGCGAGGAAGAAAACCCCGAAGCTTGTCGCGAAATCCGACTTTGATGATTTATTCAACAAAGTCTTGAAAGTAGCCTCACTCGGGAATATCCCTGTTGAAATTGTTGGAAAGAAGGCCAACAAAATTCTCAGATGTGGATACAGAAGAGTCAACACCTCAACCATTCCATATTTCCATTTACCTCACCACAACAGCAATTACATTTGCAGAGAGCTACATCCACAACGTGTTCGTTGGCTTGTTCCTCTCCTTGTGCGTCATAGGAAAATTAGAGACCAATTTAGTGATTCCATGATTGCAAGAGGTTGGAGTGGTTTGATTCTACCTAAGTATATTGCCTCAACATGTG
GATATTTCTGCTAGAAAGACTCTTAATCGTTCTGAACACTTTCTTGAAAGTTGCGGCTGACCACCGTACAGGAATTCTCTCGCACTAGTCGGGTTTGAAGCGCGGGTGTATCTAGGAGGGTAAGCCTAGAGCATAAATTGTAACTACCGCGAATAAGGTCATGGCCACCCAGCTCACAACGAGAGCTAGAAGGGCAACTCGGGTTTCTCGTAAGGGATCCCAGCCTGCTTCTAAGCAGGACGTGAAACAAGTTGTCAAGTCCATCCTTGGACAAAGCCTGGAACACAAGAGAGCTAACCTACTCCTGCCTCCCACCGTGGTTAACACTACAGGGAACATTTACTGCCTGACGCAGTTTGTGATTGAGGGCGACGGCATTAGCCAAAGGACCGGTCGTGTCATTAACTTGGAGCAGATGGTGTTGCGCTATCGGCGCACTCTGGACACCACATCTGCAAACTCCGGGTTCCTGCGCTATATAGTGTTCCTTGATACTCAGAACCAAGGCACACTTCCGGCAATAACGGACGTGCTGTCATCCCTTGACGTATCATCTGGATACGAGGTTCTGAATGCACAGCAGAATAGATTTAAGTTCCTACTTGATGAGGTTGAATCACTGTGTGCCAGTGCTACCAACCTATCCAAGGCCTCCACTCTGACCTTCAATCAGAAGGTGCAGGTTCACTATGGGGGCGCTGCTGATGCGGCAACTTCAAACCGGCGCAATGCCGTGTTCTTCTTGGAGTTGTCTGACAAGGTTGCCACGGGGCCTCAGACGCGCTTGGGTGTACAGCTCAAGTTCACTGATGCCTAGTCATTCTCTGAGTGACCGCCTACCTGGTTGGGGTAAGACACCAGGAACCCCTCTACGAAATGTTCAGTCGGAAGCTGAGAACCTCCCGGTGCATACTGACATTGTGAGGGTTCGGTAGGAAGTTGGCCAAAGGTTTCCGGATATAAGCCACCCGGTTACTGTCTAACTATCCCCAAATTCGGC
GTATTCTGTGGTGTTTGTTTTTGGCCTTGGTCAAGTACACAACATTACAGGTTCGCAATTCCTGCAACTTTCGCTTTGCGACGCGGGGCAACCTTTGCTATCTGGTGTCATTTCATTCGTGACGATATCAGTATGGCGCAATCTAACATTTATTCTGACATGATTGACAGGTATGTCAACGATGAGACGGTGGTTCAGAATCTGTTTATGACGGCTTCTTCTACCACAAAATCGTTGTTGCATGATGTCATCGCTGACCGTGCAGCTAACCACCTTAAAAGTTTGGAGAAAAAACAAAAACAAAAAGAGTTGGTTGATGTGAGAAGGGTTCTGAGTTCTGAGTCTTTGAACGCTTTGTGTTCGTTGTATCCTGAGTTCAATGTCATTACAAGTAACCGTGAACGAGGTAGCCATACTATGGCAGCTGTGTGTCGAACGTTGGAGACTTTGTATATAAAAAGTTTGTTACCTGTGAATGATACTGTTGTGTGGGATGTTGGTGGGAACTGGTTAACGCATGTAAAGTATTCCACTAATCAGGACGTTCATTGTTGTTGTCCTCTGTTGGATTATAGAGATGCTATGCGTAAACAAGAGAGGATTCTGAGTCTTGAGTTGTTTGCTAGAAATGGAAAAGAAAAAACCGAGGAATTCGACGCTTGTTATCAACAGATCAGGAATTTCGAAAATACTCGGCGTACTGCTATAAGTGCTGGGAAGAACGTGGTTATGAATGATAGATATTGTTGTGATGTCTTCCAGAACTGTGCTTATGAACCTGACTCTGGAAAGTTGAGAGTCGCTATGGGCGTGCACAGTGTGTACGATATGACACTTCAAGAGTTAGTCGACGGGTTGGAGAGGAAGAAGATTGAACATTTCATTGGTTGTTTTTTGTTCTCTCCAAAGCTTTTGCTTGGTCAGGAAGAAGGAGAGCTACCATTTGTTAATGGCAGATTCAAAGTGAAGAAAGGGAAGATTCGGTTTTTCTTTCTGGATG
CCACGACTCTCCCGGCCGCGCATTGCAGAAAAAAAAACTAACCCCTAACCCTAACCCTAACCCTAACCCTAACCCTAACCCTAACCCTAACCCTAACCCTAACCCTAACCCTAACCCTAACCCTAACCCTAACCCTAACCCCCCCCTCAATTTATACCCCCGGGGTTAACAGGTACCCGTCTTATTTCAAACCCTAAACCTAACCACGACTCTCCCGGCCGCGCATTGCAGAAAAGTACACACCGCTCCCCCCAAACAAACCGATGGCCCCCTTCCCATTGCATGGTACGCACAGACAAACAAGGAGACTTCGTGACAATTCAGTGGTGTTTATTTTGCTTTGTCAGGTGCCCACGGGTAATCATCACAACAAAAACATTGCGACCAGAGAGAAATATAAGAATGTCGGCTCACATAGAGGGCCGATCAGAGAGCCGGCGAGAAACGAACCTGAGAAATCTCGGTCGCTTCATCCCGAAACCTCCAGTGACCTGTTTTCCCTCGGCCAGTGTCAGGCTCCGCGAAATCTTCTTCTCTTCACACACGCCCTGTATTTCGGCTTTGCTGGCACCGGACAAGTCCTTCGTATTGCAACAAACAACAAGGGGGTATCATTGCACGCCCACTTTATTACTTTCCTATTACCGGGGACACGATCCAACGAAAAACTATATACAAGCATCCATACTGTAGCTACAGCCAGCACGAATTCGTCAAATCGGGCGTATCTCAGATGCTTCACAAACATACTGAAATCCCCCCCGGTTTGATGGGCTCGTACCCAAACCCCGACTGGAAAAAGTCCATCTGCTGGCGCGCATCGAATTCTCTGCGTTGCGACAAACAATAAAGAAATATAACTGCATGCCCACTTAATACTTCCCTATTACCCGGGAGCCGATTCAACGGAAACCTTTATACAAGCATCCATACTGTAGCTATAGCCAGCACGAACCTGTCAAATCGGGGCTGTTTATGCTGCTTCACAAACACACAAACA
CCCCCCCGGCCGTCTGAGTGCGCGCGGGCCCCCGGGGGGGTATTTTGATGGGGGGGCTATATTTTTGTCCTCTAGAGGGCGCTGTTGCATCGATGGTCGTGAGGGTGCTCCTGAGAGTGCGATGAGGTGGCTGCGCGCACGTCACCGAGGGCGTGGCACCGTGCCAAGAAGATGTTCGTGCCAAAGCGTTCCGAGAAGTTCCCCTTTTCTGGGAAGATTCTGGCGGGAACTTCCCCTTTTTGGAGCGCGTTCTGCTAGTTAGGTTTCGTTTTCCCGTAAGCGCCGGGCGCGCGACGCGAAAACGTGTTCGAAAACGCAGTTTTTGTGTCGTTTCGGGTGCGTTTTTGCCGTAGAACGCTCGTTTTCTGAGTCGTTTTTGCGCTAGAACGCATAGGTTCTAATGCTACCACGCGGCGCGAGAGACATGTAGTGTCACGCGCACGTGTTAGCATAGGAATCCAGACGCGCGCTCGCCTGAGTCAGCCTCCGGGCCGCGCGCCGCGTCCGCGGGAAGGCGGGGTGAGGCGCCCCGCCAGCGTGTGAAGCTTCCGCGACGAGCGGCGCCCGGCCCGGAGAGCCGTGAAGCGAGCGTTCCTCGAGCGCCGCCGTATGTTTCGAGGCAACAGTCGCTTCACCGCTCTTCGGACCCCGGGGTGGGGGGGCGGGTATAATACCCGGGGAGTATTGGCGGGGCACCCCCCCCCGCGGGGTTTTGGGTCGGGGGTAAAGAATGTCGAGCGTCTCTCAGCGGTGAGTCTGGGTAGCGCAGTCGAAGGAAACCGTGTCGAACGGTAGCTCGTACTTAAGAAACACCGTTCCAACCCGATTCTCTTCATCCGCAACGTACCCGCAAGTCGATCTCGAGCGTGTGAGCTATCCTCCCCGAGGATCCCACCCAAGTAGGCTGTTGTCACTCGTAATTCCCTCCCTCCGTCCGGTCTGACCTTACCGCTTGATTCCCCCTAGCTGACAGAGGTGATAAATTACACCACGGTGCCAT
CATTTTTAGAACTGACCAACCATGTTCACGCAAGTGACGTGATGACGCGCGCTGCGCGCGCTGCCTTCGGCAGTCACACGTCACTAGCGTTTCACATGGTTGGTCAGTTCTAAAAATGATAAGCGGTTCAGAGAGTTTGAAACCAAGGCGGGAAACGGAAGTGGGCGTGGCTAACTGTATATAAGCAGTCACTCTGGTCGGTTACTCACTCTGCTTTCATTTCTGAGTTTGTGAGACACAGGAGCGAGACTAACCAACTAACCATGGCTGGAAACGCTTACTCCGATGAGGTTTTGGGAGTAACAAACTGGCTGAAGGACAAAAGTAGCCAGGAGGTGTTCTCATTTGTTTTTAAAAATGAAAACGTCCAACTAAATGGAAAGGACATCGGTTGGAATAGTTACAGAAAGGAGCTACAAGATGACGAGCTGAAGTCTCTACAACGAGGGGCGGAGACCACTTGGGACCAAAGCGAGGACATGGAATGGGAGAGCGCAGTGGATGACATGACCAAAAAGCAAGTATTTATTTTTGATTCTTTGGTTAAGAAGTGTTTGTTTGAAGTGCTCAGCACAAAGAACATAGCTCCTAGTAATGTTACTTGGTTCGTGCAGCATGAATGGGGAAAGGACCCAGGCTGGCACTGTCATGTGCTGATTGGAGGCAAGGACTTTAGTCAACCTCAAGGAAAATGGTGGAGAAGGCAGCTAAATGTGTACTGGAGTAGATGGTTGGTGACTGCCTGTAATGTTCAACTAACACCAGCTGAAAGAATTAAACTGAGAGAAATAGCAGAGGACAGTGAATGGGTCACTTTGCTTACCTATAAGCATAAGCACACCAAGAAGGACTATACCAAGTGTGTTCTTTTTGGAAACATGATTGCTTATTACTTTTTAAGCAAAAAGAAAATATGTACCAGTCCACCAAGGGACGGAGGCTATTTTCTTAGCAGTGACTCTGGCTGGAAAACTAACTTTTTGAAAGAGGGCGAGCGCCA
CACAAAATATAAGAAGGAAAGCTGGATTTCCTACCTTTGTGTTTCCATTGTCGAAGCATTGGTCAAACCCTATTTGATGCAAGCTCAGCATACTTTCACCATCAAATTTCTGAGACACGCGTGCTTCATTGGTTTTGAGGACCCTAGAGTTGTTCTTGACCACGAAGAGATCGATATTCCCTGTGAAGTGGAATTTGATTGCAACGCTGAGTCCGTTTGTTTGGTGAGAGCCCACAACCAACCGTATAGCGAAGGAGAAGTTAAGAACTATTCTGTTTACTTTAACAGTGGTCTTAACGACTACTACGGCCCACTACTCCCTGTTTGGTTAGAGATTGTGTGCCGGGTGTGTGCTACCTCTTATTCCTTTGTCTTGGCACCAGAGGATCTGGAAGACGAGGCTGGTCGAGTTTCGAGGAAGTACGCTCCTTGTGAAAACGGGAAAGTGTTTCAGCGGGCTGTGCGGCGCGCAACAGGAGAGGAATACTTCTATTCGTGTCGAAAGAAAGTTTGCCGAGAATGTATCATCCGAGCTGCAAGGGCTATGTCCTCCTCCTAGCCAATATGGCAAGCTTCGCGATCCTTGTGGACACGTTCCTTATGGGGGTGCACAACCCCTCACACGTTGTCCCGGTGGTGGCATTGATGACTTTGTGCGCTACTCCGCTTTGGTTGAGCGCCTCATACGTGATTTACCTGCTCAGGTACATGTTGGTGAGGTTGTCTCCTGAGGCAAAGCAGGACAGAGTCTACTATACCGCTACTACAGCACCGTATTTCGATCCGGCGCTGGGGGTCATGATGCAATTTGCTCCGAGCAGCGGTGGGCCGAGTATTGAAGTTCAAATCAACCCTTCATGGATAAGTCTGTTGGGTAGCTCCCTTAAGTTAAACGTAGGTGATGCTTCCAATGAGTCTGCTGTGTTGGGGTCCTTCTACTCACCCGTTAAAGCTGGAGATGAACCAGCAAGCTTAGTGGCTATCAAGAGTGGACCTACTA
GCGCACCGGGGATCCTAGGCGTTTTTTAGTCACGCTTAAATCTTTGATTGCGTCAATCATGGGTCAATTGTTCAGCTTTTTTGAAGAAGTTCCGAATATCATCCATGAGGCTATCAACATAGCTCTGATAGCAGTGAGCTTAATTGCTGCCTTGAAAGGGATGATTAACTTGTGGAAGAGTGGCCTTTTCCAATTGATATTCTTTTTGACTCTAGCAGGAAGATCGTGTTCTTTTAGAATTGGAAGGAGCACAGAATTGCAAAACATAACGTTTGATATGTTGAAGGTATTCGAGGACCACCCCACATCTTGCATGGTGAATCATTCCACCTACTATGTCCATGAAAACAAAAATGCCACTTGGTGTCTTGAGGTGTCTGTGACTGATGTTACCCTGCTCATGGCTGAACATGATCGTCAAGTCCTCAACAATCTGTCAAACTGTGTGCACCCTGCAGTTGAGCACAGAAGCAGGATGGTTGGCTTACTTGAGTGGATTTTTAGAGCCCTAAAGTATGACTTCAATCATGATCCAACACCGTTGTGTCAAAAGCAAACTTCAACAGTGAATGAAACACGTGTGCAGATAAACATCACTGAGGGGTTTGGGTCTCACGGGTTTGAAGATACCATCCTTCAAAGACTAGGGGTTCTATTCGGTTCAAGAATTGCATTTTCAAATATCCAGGATTTAGGTAAAAAAAGGTTTTTATTGATTAGAAATTCAACTTGGAAAAATCAATGCGAAATGAATCATGTAAACTCCATGCATTTAATGTTGGCGAATGCTGGTCGCTCTTCTGGTTCTAGAAGACCACTCGGCATTTTCTCCTGGACAATAACTGATGCAGTGGGCAATGACATGCCTGGTGGTTATTGTCTTGAAAGATGGATGCTAGTGACGTCAGATCTTAAGTGCTTTGGAAACACAGCACTAGCAAAATGTAACCTTGACCACGATTCGGAATTCTGTGACATGTTGAAATTGTTTGAGTTCAAC
GGTATAGCTTTTTTCTCTGTATAGTGCACTGGCATGCCAGAGCGCGATTTATAAAAACAAGGGAAGTGCTGAGCAATCGTTACATAACATGCATTCCAAATAAGGGAATGCGGAAATCCATACTTGGGACTTACATAACATGCATTCCATATAAGGAATACGGATATGCCCATGTTTGTATCCAAACAGGCGGTCTCCCAGACTCCGCCTATCGTCCCATATTACGTGCCGCTCCATAAAAGGGAGGCGTACGTGACCTTTTTACAGGATATTACGCCCTAGCAACAGGATGTCTACTCCAGCGCGAGATCCAAACACGGCGGGCACTGCGGTAAGTTCCCCCATTTAAATTCAAATGTTTGCGCGCGAAACGTAACAATGCCTAACGGAACGCCTACCCTAAACAGGCCCTTAGCCCGTTTAGCACTCCGAATCACGAGCTGCGCGCACCAGGGCCTGGAGAGGCTCATTCGCCTTTTACACCTACTGCTGCACCTGGGTCGCAGCCTGCTGGATCTCTTTCAGACCCTGAGGACGGCCCTGACCCAACCTTCAACTTCTATATTCAGGTATGTATGACCCATAGAACCCCCCTGTCCATACGTGTATGGGTATGCTTATGTACCTTTACAGGGACATCGGCGCCGTCCCTATGACCGTCAGAACCGCTTCGGGAAACTAGAAAGCGAGATTCGGGAAACCAAATCCCAATTGGAGACCCTGCGCCAGGAATTAAAGCATCTGCAGGCAGACGTAGATGATCTGAAGGAGACAGTGTATGCGGCAGGCACTAGCACGGCAAGCACTTCTGTCCCTCCTTCACAGCCTAACTCGCCTACCCCTACTGCTACCACCCCTGAGGCTTCTCCTGCTGCTCCTACTACCGAGTCCACCGAGACAACCGGCCCTAGCGTCGCGACTAACGCAACCGAACCGTCCGAATCGCGGCCGGCTCGCTAAGTAGCTGCACTAAGGTATGGGAGCTATCATTTCGGCTATA
GTAAAATTTATACAATACAACAACAACAATTTTACAACAACAACAAACATTTACAACTTACAATTACAATGGCACATTTACAACAATCTATGCAGGGTGCGTTGCTAGACACGATAAGGGGACAAAACTCTCTTGTCAATGATCTAGCCAAGCGTAAACTTTACGACACCGCTGTCGAAGAGTTAAACGCCAAAGATAGGAGGCCAAAAGTAAACTTCTCGAAAACTATCAATGAAGAACAAACATTGGTAGTTTCACAGGCCTATCCGGAATTCCAAATAACATTTTATAATACACAACTGGCGGTTCATTCTCTTGCCGCCGGTCTGCGTACATTAGAATTGGAATATCTGATGATGCAAATTCCCTATGGTTCATTGACTTATGATATAGGGGGAAATTTTGCAGCCCATTTGTTCAAAGGAAGAGATTATGTACACTGTTGCATGCCCAATCTGGATCTCAGAGATATAATGAGACATGAAAATCAGAAGGATTCAGTTGCAACGTACATTTCCAGACTCAAGGCCAGGAATAAAGTTATACCTGCTTTTCAGCAGGACGCTTTCCAGAGGTACGCCGAAAGGTCTGATGAGGTTGTTTGTTCAGACACTTTCCAGTGCTGCACAAGCAACCGGTATCACTCCGGTAATAGAGTTTATGCAATAGCACTACACAGTCTTTATGATATCCCAGCTGATGAGCTTGGTGCCGCGTTACTGCGGAAGGATGTGCATACTCTCTATGCTGCTTTTCACTTTGCCGAGGAACTTCTTCTTGAGGCAAGCACCGTGGAGCTACCCGCAATTGGCGGGATTTTTTCTCGCGATGGTGATAGATTAGATTTTTGTTTTTCGAATGAGAGCACCTTAAACTATAGTCATAGTTATAGTAATCTTCTTAAATATGTTTGTAAAACTTATTTCCCAGCGTCTAGTAGATATGTATATATGAAGGAATTTCTAGTAACTAGGGTAAATACTTGGTTTTGCAAATTCAC
CATCATCTATATATACCTACATGAATGACGCTGCTGTCACCTCGCACTACCGCTCCCGCCCGCTAGATGGCAAAATTGCTCCACCAAAGTATTTCCGTGATACAAAGTCCGGACTGGGCGCGGCGAATACGTGCCGGGCGAGGCACGGAGCCGACTTTCTGGCACCGATAGCAATAAATGGGCGTTCCCTTGCGTGCGGAATTGCGCCGGCACAGTCCCAATGGCTTGGGAGCGGTCCAGAAAGCGATTAGTTTTTGCGTACGCACGCGAAAGCTATTTTTGCAGCACTTACTTCCTTATTTGTTTACAACCGCCTCCGCCTGTGTGTAATTTAAAATTTGTACATACCGTTCCGATCGCCGTACTTGGGCTTGGAACGCGGACTTCGAGTCCCTAAATTGATTTATGGTGTCTTAATCAGCGCTTTTTGTGCCACGTTGTGCGTTCTCCGTTGACCTTTGAAAAGGCGCGTGGTATTTCTCGGTGTGTTTTTCGGGCGGATTACGCGTTACGTGATCGTTTTATGGCGGGCTCCGGGCGTATAACAGTGGAGCGGCTGATCGTCAGAGCACGGATGAGCGAGCAGCCGGACTCACCGCCGGAGCTCTATCCGTCTCTCCTGGTCCTGCGGGTGAACCCGGTTCCCCGTACTCCGTTCGTTTTGGACATCAGCCGTTTGCCCGTGGTGCCGGAGCGCATTTTGCTGCACGACTTTCCGAACGGACCCTGGTCGGAAACGATTTGGTACGGGAAGATCACTCAGCGGGAGCTGAACCAGGCGCTAGAGTCTATCGTGGACGTGCTTTAGGTAATTTCCTCCGTTCTTTTTCCCGTTTAGGTGAGGAGATGTCTTTCGATTCCGGTTGCCCCCCGACTCCACCGGTAAAGCTGCTGTTCAAGAAGCATTCCCCGTTTGCCGTGACGCCCCAGCGTGCTACCTCGGGGGCTGCCGGTTACGACTTGTGCAGCTCGGCGGACGTGGTGGTGCCGCCGAAGAGCC
ATTAATTCTCAACCAATATTCGTTAGCAACCAACACCAGCTCGCTTCGCTCGCGCACCTTCGGCGCTGGTGTTGGGCGCTTCGCGCTTGCTAACTTCATATTGGTTGAGAATTAATCCGTGTCTTTCCTGTGGAATGAGGAAGTAGTGTGGTATATAAGCAGAGGTTGCTTGGAGCAAAGCACAGACCGGTTACAGCAAAGTAACATGGCTCAGGCTCAAATTGATGAGCAGAGGAGACTGCAGGACCTGTATGTGCAGTTGAAGAAGGAGATTAACGACGGTGAAGGAGTTGCCTGGTTGTTCCAACAAAAGACCTACACCGACAAGGACAACAAACCAACCAAAGCAACACCGCCACTGAGGACAACCTCTTCTGACCTAAGGTTAGCTTTTGACTCTATTGAAGAGAATTTAACAGCTTCTAATGAACACTTAACTAACAATGAGATAAACTTTTGTAAACTAACCTTGGGGAAGACGTTGCTGTTAATTGATAAGCATGTAAAAAGCCACAGATGGGATAGTAACAAAGTTAACTTAATTTGGCAAATAGAAAAAGGAAAAACTCAGCAATTTCATATTCACTGTTGCTTAGGTTACTTTGATAAGAATGAAGATCCTAAGGATGTTCAAAAATCCTTAGGTTGGTTTATGAAAAGACTAAATAAAGACCTAGCAGTTATCTATAGTAACCATCATTGTGACATACAAGATATTAAGGATCCTGAAGATAGAGCTAAGAACCTAAAAGTGTGGATTGAAGATGGACCTACTAAGCCTTACAAATATTTTAACAAACAAACCAAACAAGACTACAATAAACCAGTTCACTTGAGAGACTATACATTCATATACCTGTTTAACAAAGATAAGATAAATACAGATAGTATGGATGGTTACTTTGCTGCTGGTAACGGTGGCATTGTTGACAACCTAACTAACAAAGAACGAAAAACTTTAAGAAAAATGTACTTAGATGAGCAGAGTTCAGATATAATG
ACGATAGGGACGATAGTTTGGCTTTTTCCCCTATCTTTTTTATCACTATATAGAGATCAAAAAGATAGGGAAAAAACGGGTTTTATCGTCCCTATCGTCCCAAACCGGAACGTGCTGAAAATTACACGTTAAGTTGTACTTATTTACGAGTTTGACTTTACCGGAGCGATGAACAATGCTCCGGTCAACGATGAAGGAAGGGCAAACCATGACCCAAAGCGGAATTGATTGGCGTGAGGTGCTGTTTGACCTGCGGCGCCTCGACCTGATGCCGAAAGACGTGGCGCGGGAACTGCGTGGCGTGATCAGCGAGGCCGCGGTGCGCGCGTACACCGAGGAAGTGCGCGAGCCGTCGCATGTGCGCGGTGAGCTGATCCTCGATCTCTGGTGCGAAAAGACGGGCAAGCGCCGCGAAGACGCGCCGCGCCGCCCGCTGTTGCTGCGCTCGAACCCTCTGGCGCGTGTGGTGCGGGCATGAGCAAGCTGACCGCAAAGCAGCAGCTGTTCGTCGACGAGTATCTGGTCGATCTGAACGCGTCGGCCGCCGCGCGCCGCGCCGGATACAGCGCGAAGACCGCCGGCCAGATGGGCGATGAGAACCTCAAGAAACCGCAAATTGCTGCAAAGATCGAAGCCGCGATGAAAGCGCGCGGCGAGCGCACGCGCATGACCGCCGACCAGGTGCTGCTGCTCGCCGAGTCGATGCTGCTCGCCGACGTGAACCAGCTGATCTCGTACCAGCACCGGTGCTGCCGCCATTGCTGGGGTATCGGGCACGCGTATCAGTGGAAAAACGAGCGCGAGCTCGCGATCGCGATCAACAGCCATGCTCGCGCGATCGCGGCCGCGAAGAAAGCCAAGGTGCCCGTGGACGCGTGGCCCGCGCCGCCGGACGAGTCAGGCGGCCTCGGCTTCGATCCGCGTCGCGACCCGCATCGCGAGTGCCCCGAGTGCTTCGGCGAAGGCGTGCAGCACGAGGTGATCGCCGACACGCGCAAAT
GTATTAGACACGGATACGTCGTATAACGTATTAGACACGGATACGTCGTATAACGTATTAGACACGGATACGTCGTATAACGTATTAGACACGGATACGTCGTATAACGTATTAGACACGGATACGTCGTATAACGTATTAGACACGGATACGTCGTACTAAGTACTTAATACGGGTATTTCGTACTATATACGGACATTTCTTACTTCTTACTTCACTCATTCACTCTCTTTTATTATATAGATATATTCAACCCCCCCTATATTCGTTCTTCTTTGAATTTTTCTCGTACCACTTACTTCATATTTGTTACTTATTTTCCCTTACTTCACTCATTCGTTCCCCGTTCGTCCTTTCTTCACACCTCTTTCTCAACTCGTACTATTTCTCCCTTAATTCGTCCTTACTAATTATGCCACACTGGATACTACACTCATTCTTTTTCGGTTTTTCTTAGCTTCACTACACATTTGACTTACTTCACTCATTCGTTCTAGTTTCTTCACTCATTCGTTCTCTTTTCTTATTCTTCATACTTTACTTGTCTATTCTTCATACTTCACTCATTTGTTTATTTCGAAAAAATATTATACACCAAAAAATGATTTCTTTTCTCCATTTTTGATTAACTCGTATTTTTTTCGCAAAAATTGTGATGGTGTAAGTATTAGCACAGTACCTTTTTCTGTGACTATTTGAAACCTTGGCATCGATGTTATTTGTACTATTTCGATTGCCAATATCCTTTCCTTTTTCCCGTTTATTATTATGTATTTCTCATCTGCTTCTTTTAATTCTCTTGCTATGTTTTTTGCTAGGTCTATTAATTTCATGGTTCACCACGTGTAAATGGGATATTCAAATAACGAACTAGGTGTTAGTATGTATATATGACCTTTGTCTGTTTCAAGTATTAAATTATTATTTACTAGTTCTACTCTTGTTACTTTTTCCTCTCTATAGATGATTTCCTTTTTCGTCGATAATAACTTGTATATTT
GTATTTTTCTATTACTACAATTACAACAAACAATTACAACAAAATTCACAATTACAACAACAAACAAACATGGCACACTTCCAACAAACAATGAACACCAAAGTTACTGAGGCTGGTATCGGCAGAAACAGCCTCATTAACGATTTGGCTCAGAGACGTGTGTACGATAAACCTGTCGAAGAGCTAAACCACCGTTCTAGACGCCCAAAGGTTAACTTTTCCAAGGTCATTTCTCAGGAACAGATTATTCAAGCTACTAATGCGTACGCTGAGTTTGAAATCACCTTTTACAACACTCAACTCGCTGTCCACTCGATGGCGGGAGGTCTTCGAGCACTCGAGCTCGAGTATCGTAGGATGCAAATCCCATTTGGTTCTATTACGTATGACATCGCGGGAAACTTTTCAGCGCACATATATAAAGGACGAGATTACGTCCATAGCTGTATGCGTAATCTTGACATTCGCGATGTGGCTCGTCACATCAATCAACAAGATACTGTTTCTAGTTATGTGGCTAGGCTCGAGAGAAGCAAGAGGGGTCTTCCGGTTTTTCAGCAATCAGCTTTTAATAAATATATGAGTGACCCGGATGCTGTGTGCAGCGATAAAAGGTTTCAAGAGTGTTCTTACTCCGTTGATCTTCCGGGAAAAACATACGCTGTGGGCCTTCATAGTATCTATGATATTCCAGCGGATGAGTTCGGAGCTGCGTTATTACGGAAGGATGTTCACATATGTTATGCTGCTTTTCATATTAGTGAGAATCTGCTTCTTGAGACTACGTCTGCTCCGCTGGATGAGATTGGAGCGACGAAATACAAGTCAGGGGATAGGTTATCCTTCTTCATTCAAAATGAGAGCACATTGAATTATGAACACTCTTATAAAAACGTAATTAAATATGTTTGCAAGACTTTTATTCCAGCTTCAAATAGGTTTGTCTACCATAAGGAATTTATGTGCACCAGAGTTAACACATGGTTTTGTAAGTTCACCA
GATTCTCCCACTTGATTGTACGGAGAACCCGAAACACGGTGGAGGGGGCCACCGATCCCAAGCCTTGATATCGCTTGTGTTAGGCACAAGTGATGGAAGACGCAAGCAAGCAGCTCCGCGTCCTGGATGCCCAGGAGCGCGCGAAGGCCGCCTTCCAACTCGACTTCATAGCCTCTGTCGAGACTTTGGAAGACGCTCAGGAGAAGTACGAGGGCATGATGTTTCGCAGTGGCACGAAACTGCCATCAACCCATATTAAGTTGGCAATCGATCTGAGAGTTGCGGAGAAAGATCTACGCCGGCACGTTAAGAATGTACCGACAGTGCTGGAAATTGGACCCAGTGTTGAGAGCGTGCGTTACGCTGTGCAGACTCGAGACAAGGAGAGAGTCCATGGCTGCACCTTCTCCGACGCGCGTGATAACCTCCGCCACAATAAGATCGGTTATGAAGCCCATTACGACAGAAAGATTGGACCTGACGCCGCCCTTCTGGCCGCTGGTATCCCAACTGACACCTTCTGTGTCGACGGCTTCTCCAATTGCGAGTACCAATCCCCCCTCGCCATTGCCTGCCACTCACTTTACCCCGATGGGGAAAGTAATAGTATTATGGACGTGGCTAAAGGCATGGCTCTCCACGGCACCCACGTGATATATGCGTGGATGCATCTGCCCGTGGAACTGCTAACGCTCACCGATGCAGACAATATTTTTGAAGGGTATAGCATTCGGTTTGAGGAGACAGGGGCACTACCCTGCACCAAGAGGAGGAAAGCCATATTCTCCGGTTATAACGATTTTGGTTCGGCCTATGTGCACGATGCCCACCATTGGGCTGGTTGGCTTAAGCATCGGGGAGTAGACACCCCGTATGGCTTCTCCATATTGATCGACATACAACAGAGGTTCGGTATGCACACGAAATTAAAGATCACCCGTGGGCACAGCAGTGGCAGTATCACCACCGTGTTCCCGTTGTCGAAATTGGGCTTGATCTG
TTTAAAACGCTTTGGTGGTGGCATACTTGTAAATAAGAGGGTGTACCCCGATTGAGCTCTCGTTCAAAAGTCTCTATGAATCGGTGTAATGGTGCCAATATATAGTAAGAAGTTCTTTAAGGATCTGTAGACACGTGGCGGCCATCCGCTATAATATTACCGGATGGCCGCGCGATTTTTTTTAAGGCCCATTCTTGTTGGGCCGCTTGGGCCTTTCTTTATTTGAATTAAAGTAAAGTCATTTATTGTGACCAATAACTTTTGTGCTGACGGGTTTAGTTAATTTTGAACTTGTCGCCCAAGTTCTTTACTAAACTATAAATTTAATGTTGAATTGACCATATGCTTTAATTCAAAATGCCTAAGCGTGATGCTCAATGGCGCCATATGGGAGGTACGTCAAAAATTAGCCGTTCTGCTAATTTTTCTCCTCGTGGGGGTAATGGGCCTAAATACAACAAGGCCGCCGAATGGGTAAATAGGCCTATGTACAGGAAGCCCAGGATATATCGAACGTTACGAGGCCCTGACGTTCCACGGGGCTGTGAAGGCCCGTGTAAGGTACAGTCCTATGAACAACGACATGATGTCTCTCATGTTGGGAAGGTTATGTGTGTATCTGATGTGACGAGAGGTAATGGTATTACCCATCGTGTAGGAAAACGTTTTTGTGTTAAGTCTGTTTATATTTTAGGTAAGATATGGATGGACGAAAATATCAAGTTGAAGAATCACACGAACAGTGTGATGTTTTGGTTAGTGAGAGATCGTAGACCGTATGGTACTCCTATGGACTTTGGTCAAGTTTTTAATATGTTTGACAATGAACCCAGTACTGCTACTGTTAAGAACGATCTTCGTGATCGTTTTCAAGTTATGCATAAGTTCTATGGAAAGGTAACAGGTGGACAATATGCTAGCAACGAGCAGGCATTGGTCAAGCGTTTTTGGAAGGTGAATAACTATGTAGTTTACAATCATCAAGAAGCAGGGAAGTACG
GCTGTGAGTGATGCTAAAATGGTGCGATGGAAGGGGAACTTTTCTCCCGATCTGGCTGCACTGTCCCGAACTTTCTATGGGAAGACTGTAGAAGTGGACTAAGATTTTTTGGAGTTATATGAACGTCAACTGATATCCTGATCGTTTGAAGCAGTTAACATGGAACTTTCTGCAAAAATTACTCTAAGATCAGATCAAAAATGAATAAAACAAAAATGTTAGCATATATTTCAATAAAATTCACATTTACATAAAATACTAATCTAATATTTTAATCAGCAATTTTGTTTTGAGACCAAAATACAAAATATTAGCCACTTGACCTCTAGCCAGTTGTTCTGAAAATACGCCAAGTTTCATTAAAAGTAATGACTCATAATTTCAAAACATCGCATAAAGAGGCTTGTTAAATGTCGAGAATGTACTTGTTAGTTGAAAAATAACATTTGCGGTTGATAAAAGCTTTTGGAACAAAGCACATTACAATGCATGCGTGTTTTCAAATTTTGCTGATGGTTTATTATCACATTCTTTTATCTTTTATTTTTAGCAGTACGATCACCTTGACTTTAAGAAAAAACCAGATTTCCGAGGTCGCTTCTATGACTGTATCGAAAACAAACGTCACAAAAACAAACACTGATNGGTTTGAAATTTTTGTAAATAAATGATTAATAGTGAGCTTAATTCAGATAGGCATGTACATGTCATAAATATAAGTGCGATAATAATCATGAGATAAATATTTGTTCTATGAATCTTGCCTCATTTTGTTGTGATGAAGAACTTATTTACGAAAGAATTGCACTTCGGTAAGATCTACGATAATCCGTTTAAGCCCTGTTATAACAATTTTCTAAAATTCTGACACAAACCCGCAGTGAAATAACGATTTCATCAAAATATTGAACTGGCGGGCTGTTTACATGTCATAAATATTATTTTTGCAACGAAAAGAATAATACAAACTGATTTTCCTTAGTAACTTTAGATTTTTATT
GATACCTAACCAGTGTCTCGTTGATCAGTGATCAGGTATGCATACTCCTCAATGTATCGCACGCTTCGGCACTACATGTCACACACACATCCGCACCGCACGTCTCCTTTATGTCAAAACCACTTACTTTCAACGCTTTCTTTTTATGTTTTTTGTTTATTCCGCTGTTCCTGTGTTGTTTGTACCCATTCTTTTCATCGCTTTTTTTCACCGGTTTTTCAAGCTGCAGCTGGGGTTTTCCCCCGAAGCTACAGCCCTTATGCATAGGTTCGTGGACCTCTTTTCACGGGACGATGAGCCTGTCATCACAGAGACTTCATGCAATGTAGATTTCCTTCCTGGACCAGAAAGTAGGAAAGAAAATCTTGTAGCTCCTAAGAGAAGGAATCACTACATTGTAAAAGTCGCTATGGCAGCAAAGTCCCAAGTGGGGTTACTCGGCAATTCTAGGGCTAATGAGCTTGTATATGCCAGGTTGTGTAGGGAGGAGATGGTTAAGCATGGCGTAAGACCATCGCATATTGCGCGGATGGTTCCATTGGCGGTAGACTGTCACTGTTTTATCCCCATGGATGAGGATATCATGGCAGCGGAGATGATGAGGACGGATGTTATGCGTAGCAGACGCAAGGACATGGGGGATTCCCATGCCAAATAGGGGGGCCTATTAACCACACATGGGTTCACCACTCCTACATGGAGGGGTGAACCTGCGGGTCTTAGTGTGGTTAAAGGACCTCCCTTATCAAAACCCCGTAAATTGTATCGTTTTACAGGGTTTGGTGCCAATATACGATACGGAGTGCATGATCACTCCTTGGGTAATGTACGGAGGGGCCTGGTAGAGCGAGTTTTCATGGTTGAGAAATCTGGAAAGCTCGAGTACACACCAAAACCCACCCCTGGCGCATTTAATCAACTATCTCGGTTCACTCGGGCATTGTTACCTTTCTTGACCAAGACCACCAGACTTACAACCAAAGAATTTCTTGGGTTCTAT
ATGCCATACTGGTTGCCCACATATAACTTCGAAGGACTGCAATGCTTGCAGTGCAAGAAAGCTTTAGGGTCCCTGGATGCTCTAAAATGCAAGAATCATAAATATAGGAGGGTGCATAGAGGGGGAAAGCCTTATGGCATGTGTCAAATTTGCTTAGAGGCTTTGCTGCAATTAGAAAGGCAAGAATTTCCTTGGACATTGCTACTGCCAAAGGACTTTGTTAAAGTTTTGGGGAGACTGCCTGGAGACTATTGTGTACGCTGCTATTACTGTGGCTGCGTGTTGTCAGACAGTGAAAAAGATCGCCACGCCTTGGACCACGAAGGTTACCTGTACGTCCGTGGAAGAGCCAGAGGCCGCTGCTACTCTTGCTCTAGTGATGGTCGCCGGCCCTGCGTGTTCTAAATTTCTGCCACAAGACCCTCCACCACCCTCAGTGACACTGGTTCTTCATGATTTGACTCAAGAAGAGGATGAACAGGATTTTGTAACGCTGCACGCACAATATAGACCAACTTTTAAAGATAAAACTCCTAGACGACCTGGCTACAATCCTCGTGCTGCTCCCTGCCACATTCAGAGGCTCTCTGCGAGGTGCTCAGTTTTTTTTGTGCAAGTCGGATGCCCCTGTGGTCAGCCTTTGAAGATTGCTGTGCAAAGTACCCCAGACTGTATCTCTCAGTTTGAACAACTTCTGCGAGGACCTTTAGATCTTCTGTGTCCTCACTGCGCATCCCGCTGCTATGGCAGATAAATCAGGTAGATTGCTGGGGGGCTGCTCTTTTGTATTAGATGAGGGCTGACTGTAGTGATCTTGAAATAGATAGTGATGATGAGTCTGATAAGGAAAATGTGCCAAATGGACAGGATATGTGCAATAGCTTCGATGCTGAATTTATAGACAATGCGCCTTTAGCACAGGGAAATACCCTGGCCCTTTTCCAGAGCCAGGTAGCCCAGGCGGGAAAACAGAAAGTAAACTATCTCAAAAGAAAACTGC
CTTGTACACACTTTTTGCAATCAAAATAGAACGCAAATCTTGACTGCTCTACCTCAACTTAATACCTACTCTACATGGATTACCTAATCACTGCATTTAACCGAATCACTCACTGGTTCTTAACTCCAACTAATCTCGAATACATCGGATCCTACTCCCTTCCCCCTGGGCTTCTTCGCGTAAATGATGTTGCTGTCGCAAATCATAAAGCTACCTTAGATCGCTCGTTTGACAAGTATCTCTATGAACATGAGATAAATCTTATCACTAAAGAGTACCGCCGATCTCCTATTGATGAAGACTCTATACTTGAGGACTTCTTCTCAGGTGACCTACCTTATTTCGAAATCCCTTTCGACGAACACGTCGAACGTGGACTGGAATGTATGGCTGCCGCCTTTCGGCCGCCTAGACCCTGTCGCCCTGCTCACATCTTAGATGTGAAACATGGATACCCTTACAAATGGAACGTCAATGCCGAACCTCCCTTCTCCACTGATGAATATTTCCTATCACAACGTAAGACATTCGGTGAATTTATACGAATGCATGAATATGAACACATTGATAAAGAAGATTTCTTCCGTCGTCATCCCAACATTGAGTCCCATGACTTTCTACGCACAGTCGTCCCACCAAAATTTGGCTTTTTGAAGTCAATGATATTTTCGTGGACCCGTCGCTGGCATCACATAATCAAGTCTGGATTCCAAGACTCTACTGACCTGGAACAAACCGGCTATTTCTTTAACCGCTTTATCTTTCCCATGCTACTACATACCAAAACTGCTATTGTCAAGAAAAACGACCCTAACAAGATGCGCACCATATGGGGCGCTTCCAAACCATGGATCATCGCTGAAACGATGTTCTACTGGGAATACCTTGCTTGGATCAAACACAATCCTGGTGCTACACCAATGCTCTGGGGTTACGAAACCTTCACAGGTGGCTGGTTCAGACTGAACCATGAACTATTCTGTGGACTTATCCAACGATC
TCTTGTCGCACGCAACTTTTGAGGATTTTTAAAGGGTGTCTATACCAAACGGAGAGGAGTAATGATGAGTGGTTAAGAATCCATACTTCAAGCAGAATTCGGGGCGGTTACCAAGCGACCCTCCGAACTATTTAGGTAATGTAGCTAGAGAAACATGGCGCAAAATCGTTCCGTTTTTAGAAGCTACTGAAAAGGTGGAACGAATTGATACATTCCTAGTTGAAACATACTGTACTAACTATGAACTATACAAGACAGCCTATGAAGACATCAAAGAAAATGGCATTCAAACTGAAATAATGAAGATTGTCCAAGCGCAAGGTAGCGGTGAAATCCTTGGTGAGCAATCAATGGGCTTTAAAAAAAATCCAGCGGTAGCAACTATGAAAGATGCCACAGAAACGCTTAACAAGATAGGTATTCAGTTAGGTTTGACACCTAAAGGAAGAGCAGAATTAGCTGAAATAGCTGGGAATCAAAATGATAATAAGTCTCTAGGAGATATGATGAAAGAATTTTTGGGTTAATAAAATTGGAAAGGAGCAACAGTGAAAACAAATCTGATAAAAACTCATGATATAGATGCAGCATATAAAGAATTTGATTTTTCAGATGTTGCTAAAAAATACCAAGATGATGGTACAAAATATTGCTTTGATGCTTTAGAGGGTCGAATAGTCACTGGTTACATGATTAAACTAGCCTGTTTCCGCCATTTAAGAGACTTACAAAGACAAGGTAACGACGACTTTCCTTATACCTATGATACGGCAGAAGCGGACAAGCTATTGCGTTTTGCTAGAATATGCCCAAACGTAGACACTGGAGAACCTACACAACTGATGCCGTGGCAGAAATTCATTCTTTGTATGCTTTTCGGATGGAGAAATGCTAACGGTGGTAAACGCTTTAGTCGTGCTATTGTTTCGGTTGGTCGTGGTCAAGGTAAAACGTATTTGATGGCTATTCTTACGGCGTATTCATACTTTATTGAAAGTTT
AGAAGTTTATCTGTGTGAACTTCTTGGCTTAGTATCGTTGAGAAGAATCGAGAGATTAGTGCAGTTTAAACAGTTTTTTAGAACGGAAGATAACCATGACTAAAAAACCAGGAGGGCCCGGTAAAAACCGGGCTATCAATATGCTGAAACGCGGCCTACCCCGCGTATTCCCACTAGTGGGAGTGAAGAGGGTAGTAATGAGCTTGTTGGACGGCAGAGGGCCAGTACGTTTCGTGCTGGCTCTTATCACGTTCTTCAAGTTTACAGCATTAGCCCCGACCAAGGCGCTTTTAGGCCGATGGAAAGCAGTGGAAAAGAGTGTGGCAATGAAACATCTTACTAGTTTCAAACGAGAACTTGGAACACTCATTGACGCCGTGAACAAGCGGGGCAGAAAACAAAACAAAAGAGGAGGAAATGAAGGCTCAATCATGTGGCTCGCAAGCTTGGCAGTTGTCATAGCTTACGCAGGAGCAATGAAGTTGTCGAATTTCCAGGGGAAGCTTTTGATGACCATCAACAACACGGACATTGCAGACGTTATCGTGATTCCCACCTCAAAAGGAGAGAACAGATGCTGGGTCCGGGCAATAGACGTCGGCTACATGTGTGAGGACACTATCACGTACGAATGTCCTAAGCTCACCATGGGCAATGATCCAGAGGATGTGGATTGCTGGTGTGACAACCAAGAAGTCTACGTCCAATATGGACGGTGCACGCGGACCAGGCATTCCAAGCGAAGCAGGAGATCCGTGTCGGTCCAAACACATGGGGAGAGTTCACTAGTGAATAAAAAAGAGGCTTGGCTGGATTCAACGAAAGCCACACGGTATCTCATGAAAACTGAGAACTGGATCATAAGGAATCCTGGCTATGCTTTCCTGGCGGCGACACTTGGCTGGATGCTTGGCAGTAACAACGGTCAACGCGTGGTATTTACCATCCTCCTGCTGTTGGTCGCTCCGGCTTACAGTTTTAATTGTCTGGGAATGGGCAA
TGGTATCAGAGCCATGTGCTCATAATATTTTCTTGAAATGAATCAGGAAGATAAGAACCTTGAGGATCATACCTCTGAAAAAGATAATCATATTATCTTTAAAAACGAAGATAACATGGGTTATCAAGTTAATATCATGATCCAACAGGATCAATTGAAAAAGATAAACAAAAAGAAACTTAGTTTATCTAAAGAGGAAGTGTTTACTTCATCTCTCTGGAATAACGTCAAGAGTATGTTAAACCGGAAAAATGAGATAATATACTGTATTTCTTCACAAGAAATGTCAGTTGACATCTCTGACGTCTCTGGACGTGTATACTTACCTTTATTACCCAAAAAGGAAGTAGAACAAAAGCTTTCTAAGCTTAAACCTGAGCTAAGGAAAAAGATTTCCATAGTTCACTTTGGTGCAATCAAAATTCTCATAACTGCTCAATTCAGTCATGGAATTAATTCACCAATCAAAATGGCTTTGATCGACAACCGAATCAAAGACCGAAAAGACTGTCTCCTTGGGACAGCAAGAGGAAACTTGAGTCACGGTAAATTTATGTTTACTGTTTACCCAAAGTTTGGAGTTAGTCTCAACACTCAACGTTTTGACGAAATACTCAGCTTTATCCACGAGTTCGAAAGACCGGACCTAATGGACAAAGGTGACAAGATCTTCTCTGTAACTTACCTTACAGCATATGCTCTTGCAAATAGTATTCATTCCATAGAATACAAAAATAATTCTGATATAGAGATAGACGAAGTCTTCTCAGAACTTGGCAATGTCCAAGAGAGATCATTTTGCGAGATTCCCTCGTATGATGAAAATTGGTCAATCAACATTGACAGAAACAAGACTAGGATTAATTCTAAACCTAGAGAAACTGTTAGGGGAAACACCCTTACCTTTGGTGAAGGCACAAGCCAAAACCAAAATCAATTACTTAGACAAATGTCTAAAAATATTGACTGTTTAAGAGAAAAACTTGAACAGATCAGTGGA
GGGATACCTTACACTCGGTATCTGGTTCCAACATGCTACGATTCGGATCTCAGTTGGTGGTGGGTTCCACCTTAATCGGTGGTCTCACTGCTGTCGGGCTGGCAGGCCTGAGCGTGCGTGCTACAATAGGTGTAGTGGAATTCAACCTCCGCTGTGCTAGAGTGGTGGGTGACATTATACGTGACCCATTTAATGCCCTCCCTTCGGCCCCTCTATTCCCCGGGCCCAGCGTTGAGGTTTTCGCTGAGGAGGTGAGGAAGGACCTCGAGCCGGAGCTTGAGGCTAAGGATTACCTCGTCATCCACGAGGAAAAAGAAATGGATGAGGAGGGGAAGAGCAAGGTGGTTAGGCAGAGGTCTACTGTCAACCGCCACAAGAAGGGCCGGTTTGTACACCGGCTAGTCTGTGATGGGAAAAACCACTTTGGTGGGACCCCTTCAGCTAGCCGGGCCAACGAGCTGGCAGTGATGAAGTATCTCGTGGGTAAGTGCCGCGAGCACCACTTAGTGGTGCAGCACACCCGCGAAGTCTGCTCTCTGGCGATGGCTGCCATTTTTACCCCGGACCACCATGAAGTAAACATGGTTAGGGAAATGAACAGCCACGCCGCCTACCGAAGAAGGGTAGCCCTTGCAGATGCCTCCAGAGTCCATAGCTGGCAGCAGGAGCTACTCCGCTCACCCCTGAGTTGGAACGCTTGGGGGAGGGCGTGGTGGATAGCCAACGGGCTTCCTGACAGGGAGCCTGTTCGGTTCACCAAATAGGGGGGTCTTTTCTGCCTCGAGGGTGTTGAAACAGGAGTCCGTAGGGGGACGCACCCACAGATGATCGAGGTAGAGAAAAACTCCCCCCCGAAACTTAGGAAACTCTTCGCCCAACGATTGGTTAGCAGTGGAGTTGAATACCGCGTGCATAACCACTCGTTTCAAAACCTAAGGCGAGGTCTGCTTGAGAGAGTTTTCTACGTGGAAGAAAACAAGCAGTTAGTGTCGTGTCCCTG
GTAAAAGAAAAGGAACAACCCTGTTGTTGTTCGACGCTATACTAAATATATATTATCTTATTAGTGCATTTCTTTTACCGCTTCACAGTATGCCGAACGTTTCTTTGACTGCTAAGGGTGGAGGACACTACATCGAGGATCAATGGGATACACAAGTTGTGGAAGCCGGAGTATTTGACGATTGGTGGGTCCACGTAGAAGCCTGGAATAAATTTCTAGACAATTTACGTGGTATCAACTTTAGCGTTGCTTCCTCTCGGTCGCAAGTCGCTGAATACTTAGCTGCGTTAGATCGTGATCTACCTGCTGATGTAGACAGACGGTTTGCAGGTGCTAGGGGACAAATTGGTTCACCCAATTATCTTCCTGCGCCAAAATTCTTTCGTCTCGATAAGCGAACTATCGCTGAACTGACTAGACTCTCTCGTCTTACGGATCAGCCGCACAACAATCGCGATATAGAACTTAACCGAGCGAAAAGAGCCACAACTAACCCATCTCCCCCGGCGCAGGCACCGTCGGAGAATCTCACTCTTCGTGATGTTCAACCGTTAAAGGATAGTGCGTTGCATTATCAATACGTGTTGATTGACCTACAGAGTGCGAGACTCCCGGTGTATACCAGGAAGACTTTCGAACGTGAACTCGCTTTGGAATGGATCATTCCAGATGCCGAGGAAGCGTGACCTGCTGTCGAAGCGGTAAAAGGATGTACATATGTATCTTATTTATTTTGTTTATCTATTTTCTTTTGCTTTTAGTTTTTGCTTTTTACGCATTAACTAGATGTATTGACTTTAGCCATGGACATGACGAAAACTGTTGAGGAAAAGAAAACAAATGGAACTGATTCAGTGAAAGGTGTTTTTGAAAACTCGACGATTCCCAAAGTTCCGACTGGACAGGAAATGGGTGGTGACGGTTCTTCTACTTCTAAATTAAAGGAAACTCTGAAAGTTGCCGATCAGACTCCATTGTCCGTTGACAATGGTGCCAAATC
AGGGAGTGTGGTGATATGTAGTGAAACTAACCGAAAAACAAAAACGATTTGCGGATGAATATATAAAATGCGGTAATGCTACAGAAGCCGCTCGCTTGGCTGGTTATAGTTTGAAAACGGCTAATCGTATAGCGACCGAAAACTTGTCAAAACCAGTCATCAAAGACTATATAGCCAACGCTTTAGAGAAGTTAGAAGCAGATCGTGTTATGGACTACACGGAAGCAATGCAATTGCTAACTGAAATAGCTCGCGGTGAAATGACAGAAAAGGTCGTTGTGACTTACGGAGATAACTACGATGTTATAGATAAAGAACCTGAAATAAGCCAACGCATAAACGCATTGAAGGAAATAGTTAAGCGCCATGCAGCAGGCGGTAGAGACAAATTACAAGAAGAACTTATTCAAGCGCAAATTGATAAGTTAAGAGCAGATACAAAACAAGAAAGCAATCAAGGGATAACAACAATTATCATGTCAAACGTTGACGAAATGCAAGCCTACCTTGACAAAAAGGCAGGTGGCAACGATGAACGCGACGATACACAAACAACTAATTGATTATCAGATTATCAATGTAATAGATATGATTAATCCCGCTTTTTATGACTTGTGGCTATCTAAACATAATCACATCATCGCTAAGGGCGGGCGTTCTTCTATGAAGTCGTCTGTTATCAGTTTAAAGCTCGTAGAAAAGAAAATGGCTAATCCAATGTCTAACATGGTGTGCCTGCGTAAAGTAGCAAATACGCTCTATAAGTCAGTGTATCAGCAAATCAAATGGGCTTTGTATGAAATGGGTGTTGCTGACCAATTTAAATTTGGTAAGTCGCCAATGGAAATTGTCCACAAAACTTGGGGGACAGGCTTCTATTTCTCTGGTTGTGATGATCCCGCTAAACTAAAATCGATGAAAATTCCAGTCGGCTATGTTAGCGGTTTGTGGTTTGAGGAATTAGCGGAATTTTCCGGTGTAACTGATATTGACGTTGTAG
CGGATTGGATGTCGACAAATATTGAATTGGCAACGTAGGGAACCTTCCCCTCAGCGAAGGCCGAAAAGAGGCTAGCCATGCCCTTAGTAGGACTAGCAAAAGGAGGGGACTAGCGGTAGCAGTGAGTTCATTGGATGGCCGAACCCCTGAGTACAGGGGAGTCGTCAATGGTTCGACACTCCATTAGTCGAGGAGTCTCGAGATGCCATGTGGACGAGGGCATGCCCACGGCACATCTTAACCCACGCGGGGGTTGCATGGGTGAAAGCGCTATTCGTGGCGTTATGGACACAGCCTGATAGGGTGTAGCAGAGACCTGCTATTCCGCTAGTAAAAACTCTGCTGTACATGGCACATGGAGTTGTTTTCAAATGAACTTTTATACAAAACATATAAACAAAAACCAGCAGGCGTCGTGGAACCTGTTTACGACGTCAACGGGCGTCCACTGTTTGGAGAGAGCAGTGACTTGCACCCGCAGTCCACACTAAAACTACCACACCAACGAGGCAGCGCCAACATCCTGACCAATGCTAGGTCCCTACCGCGGAAAGGTGACTGCCGGAGAGGTAATGTGAATGGAGCGGTGAGTGGCATCTATATCAAACCAGGACCGATCTACTACCAGGACTATGTGGGGCCCGTCTATCATAGAGCCCCACTGGAACTATGTAGGGAGGCAAGTATGTGTGAAACAACTAGGAGAGTTGGCAGAGTGACTGGTAGTGATGGGAAATTATACCATATCTACATCTGCATAGATGGGTGTATCCTCCTGATGAGGGCAACTAGAACCAACCCAGAAATCCTAAAATGGGTATACAACAGATTAAATTGTCCTTTATGGGTCACCAGCTGCTCCGATGAAGGGAGTAAGGGTGCTACAAGTAAGAAGCAGCCTAAGCCAGATAGGATAGAAAAAGGCAAGATGAAAATAGCCCCAAAAGAGACAGAAAAAGATAGCAAAACCAGACCCCCTGACGCGACTATAGTAGTAGAA
ACCGATGGCCAAAAAAAAATTTATGCCGGGCCCACCTGGCAGCTTTTGTCTGCCACTAGACAATCCCGTCCAATCAGAATTCAGCCTCAAAGCTTAAATAAAATTGGCGCCCGCTTTAAATGCTTGGCCGCTACGTTTAGTGCGCTGTCCACTATGTGGGATCCGCTTTTGAACCCGTTTCCCCAGACCGTGCACGCCTTTCGTTGCATGCTTTCTGTAAAGTATTTACAGGCCGTTGAAGACACATACGCTCCTGATACTTTAGGCGCTGATTTAATTAGGGAGTTAATTGCAGTAATTAGGGCAAATAATTATGTCGAAGCGTGCAGCAGATATGATCATTTCATCAAGCGGGTCGAGGGTACGACGTCGGCTCAACTTCGACAGCCCTATGGCTCGCCGTGCTACTGCCCCCATTGTCCGTGCCACTCGAAAACAGCAGTGGTCGAGCCGCCCCATGTATCGCAAGCCAAGGTTGTACCGAATGTACAGAAGCCCTGATGTGCCTTATGGCTGTGAGGGTCCGTGTAAGGTCCAGTCATTTGAAAAAAAACATGACGTTAGTCATACTGGCACGTTGTTGTGTGTTTCTGATGTTACCAGAGGTAGTGGGATTACTCATAGAGTAGGGAAGCGTTTCTGCATCAAGTCAATATACATCATAGGGAAGATATGGATGGACGAGAACATTAAGTCCAAGAATCATACTAACACGGTTATGTTCTGGTTAGTTAGGGATCGCCGCCCAGTTACAACGCCTTATGGCTTTGGTGAGGCGTTTAATATGTATGACAATGAGCCCTCTACAGCCACTATCAAGAACGATCTGCGTGATCGTTTGCAGGTGTTACACAGGTTTTCTGCCACAGTTACTGGGGGTCAGTATGCGTCTAAGGAACAGGCTATGATCAAGCGTTTCTGGAGGATTAACAACCATGTGGTCTACAACCATCAGGAGAAGGCAGCTTATGAAAATCATACTGAGAATGCCTTAGTTTTG
GTTTCAACATGTCTAAGGATATGGTTTATCATTTTGAAAAATATAATTTTATTTCATCCTCCTGGTCACTTTGGGGCACGTCTGGGGCACGGGCATTAAGGACATTATTCAACATGGCAACTTGAGTCACGCTGCACTCAGGCATCCATGCACCATAAACATTGTAGACCATGCTGGCGCTGGAGTGCCCCATCTGTGATGCAATAAATGTCGGGTTTGCTCCGGAAGATAAAGCCCAGCACGCATAGGTATGGCGTGACTGATACGCTTTACGGGATCGGATACCCGCTCTTTTTATTGCTGAATCCCATGTCGCTCCGATGGAGCTTACCGCGTAGTTAATACCCGCCTTGTGATTCTTGCGAACGATTTGCGGACAGAAAACAAAAGTGCACTCGTGCAAAATTGTTCTTCCGTACTCGCGTAATTGAACAGTGATCTGATGCTGCCTGCTAAGACGAGTAAGCATCGCCTGGTTTTTAAGTGCTTCAATTGCTGGTGCCAGAAGATGTATAACCCGGTTAGTGCCTGCGTCGGTCTTTGGTAGCGTAAAATCACCTATTTTTGTAAAATTTCGTCGCACTGTTATCGTGCCAGCTTTCAGGTCGATATCCTCCCATGCAAGTGCGGCAATTTCACCGTGTCGCATCCCTGTAAAAACAGCCACTGTCCAGAGGTTTTTGGTCTGTTGATGATGGCAGGCATCAATGAGACGGCTAAACTCATCTCTGGTCAGTGGATCCGGCACTGGTTTTGATTTCCTCAGCGGTGTTATTGAATTAAACGGGTTTTTCTCCAGATACCCGTTTTCGGCGGCAAAGCTGAACATTCCGGCTGTTGTTGTCATGTAATAGTTCACTGTGGGTACGGTTCTTCCTTTTCGGGACGTGCTGGTTTTCCTGCTTCCCTTTTCCCCGGTCAGTAAATCTTTCCTGATAAACAGCAGATCTTCTTTTGTAATCGATGACGCCAGCCTGCCAGGACCAAGCCTCGGTAGCAT
AAAAAATAAAAAGAAAAAAGAAAAGAAAAGAAAGAAAAGATAAAATAGATATATAATTAAGTCCTAAGTATTGTTATTGCTATTAGAATTAGTTAAGAGATAATGTCATTGGTAAGATCGATGATTTCATGGCCATCGCGGAGATCGATACGGAGATTGGGGACATCGATGATAGCAGGGACGGTAGGAGTAGTCCAAACGTCCAAGATGTCATTGTCAATGGGACCAACAACGTCGAAAGTAGCAATGGAGTCGGTATCGAACGGTACATCGGCGCCATCGTCAGAGGTTAAGTCGATAACATAGTGAACTTCGTCGGGATAGATGAACTGATACCAGATGTCAATGATAGGAGCATCGACGCAACGCTGAAGAGTTGGAGCCCAGAACAACTTAGCAGTGTAATGTGGATTGAACTTGTAGCCGCAGATAAGCATGTCCATGTACATAGTGAACTCGTTGTACATCATGAGGGTCCACTTCTGCTCTAGGAAGTAACGCTCGGCACGGTTGGTCAACTGATCGATGTCATAGTAGGTGTTAAAGGCATAGAAGTAATGTTTACCAGCGATCTCTTTGAGCTCGGCACCGGCCCACTGACGGTCAGACGCCATTGTGGCGATACAAGCAGGGCTATCGTCCATAAGGTTGGCATACACATGGTTAGGGAGGTTGTGCTCGTCCTCTACTTGGTTCATAATACGTTCGAAGTTCCTCATGATTGATCACTTTTGTGTTTTATGAGATGATAAAAGTGCAAATGTGAAAATTATGAAGCTGAAGTACGACTAAAATCCACTCTACGCTTCTCGAATGACCGATGACCGGGGTTCGGTTCTCGATTTGGTACGATTCAAGTGGGACTTGAATAGTTCTTCCGCTTAGAAAGTCCGATTCCCCGATACGAACTCCGTTAACCCGAAGCACGTGCTAACGGTTAACCGTCATATAACGGTTTAACGGTTTTTGCTAGGGTTTTGCTAGGGTTAAGGGCAAGTTA
AAAAGCCGCAATGTCTACTACGTTGATGGATTTCAAGATGAGAAGAAATTTTTATGCACTCGACACCCAACAGGGGATTCAGTGGAAGACTTTTTCAAGACCTTGTGGAAAGAACACATTTATATCATCGTATCGCTATCAAGACCAACATCACACAATGCCAACCAGTGTTACCAGTACTGGTCAAAAGAACAAGACGGCGTTCTTCAAGCTGGACAGTACCAAATGAAAACCGTGAAAACAAAGAAAATTAATAATTTCGTGGTAACGGAGTTACATCTGAAGCATGGAAACGGACCTTCACGTCAACTCTGCCATTTTATATACAGTGACTGGACTGTGAGTGACGTTCCTTGTGATGTGACTAAGTTCTTTCAATTCATTCTGAAAGTGAACCATCTAAGTGAAATGGCCAAACGAGCGCTGAAAGTTCATCAAGTTCCTATGGGTCCTATTGTTGTACATAGTACCCATGGAAGTAGTAAAACCGCCACGTTTTGTGCGTCGGATTTCGCTACTTATCAAATGAACCGTATCGCATGGATATCGCTACCGAATATTGTGACAGACATTCGACGCCAGTTACGTTCCCAAGTAATGTCGCCTGAACATTACTATTTCTGTTACTATATAGTTCTATACTCTTTGTCTCTTGTTAGGTTCAATAACGCTATCACGAGGAAAAATGTATCATAATATTACTGTTGTAGCATATGTGATAACATAGAATTTTAAGTACTATCGTAATGTTGTGTGAAAACTAGTTGTAACACGGATAAGATACTCATAAATCTCATTATATTTGTAACTAGGTTTAGTTTTCTTAATAAATGTTTACTGAAGTCTAGTCATTTCATTTCCTTAATCTAGGACATTCCTAAGTTCAATAGGCCAAATTTCACTGTGCTACTTACACAGAACAACGCAATAAACAAGTTGAAAACAATACCTACCCGGGAAAAAATGATCAGGACTGATCAGACCTGTTCATATCTGATCA
CGCAAAATATACGATATTTTTATTCACGTTTGCGTGATTTTCGCCTCCTTCATTTCAGTGTCATGTCCGAAGTTGACAACACTGATCCAACTCTACAAGATGTAGCCTTTGTGAAGTCCAGTGGTCTGGACACAACACACCTTCGGTCATCGGAGAAAACCGCTGGTGCAAGCTACTCTGTGATAAGTAGCAACTTCAACTCTCCTGGTCTAACTGAAATCGCGCGCTACGGCGGTTACAGTGTATACTCAGGGAATCAGAACACTGATCCCTGGGTTAGGGCCACACTCAAAAACTTTTCTCGTGAAACTTACGAGCAAATCTATGGATTTACCAGACAGCCCGAAGGTGTCAAGGGAATGTATAGCTCACTGTTAAAGTTCAGTGATGGCAAGTGCAAGTTTGATCGTCTCAACCGTGTTCAACGGAAGGCGATGATTGGCGCAATTGCGAAAGCAAAGAAGGCGTTTCGTCTTCCATATAAATCCGAACCTTTGGATTGGCACCAAGTAGGTGCTCACTTCCGCCGTGACACGGCGGCAGGTGTTTCTTTCATGGGGAAGAAGAAAGGTGAGGTGATGGAAGAGATTTACCATGAAGCAAGGTGGTTAGGTCACCGGCTCAAACAAAATGGCAAAGCTCGTTTCGACCCGAGGCAGATGCGGTTCCCGCCTGCTTTGGCCGGCCAACGTGGCGGCATGTCCAAAAGGGATGCGCCGAAGACACGTTTGGTGTGGGTTTATCCGGCAGAGATGCTGGTAGTTGAAGGTCAGTACGCTCCTGTGATGTACAGGGCGTTCATGGACCAACCAGATACTCCGATGCTCACCGGAGCCAGCTCACAGCGCTTGTATACCGAGTGGCTAGTTGGCAGACGCGAAGGCGAGACTCTCCATGGTCTCGACTTTTCGAGCTTCGACACCAAAGTACCTTCTTGGTTAATCCGCGTGGCATTCGATATTCTTCGCCAGAATATTGAGTGGGAAACGTGGCAAGGAGA
TAGTGAAGATTGACCATCTCACAAAAGCTGTTACGTGCTTGTAACACACTACACACTCGTTTTGTAATCGAGAAGTAGTTGCAAGAACGGTCCTCTCATTGCCTGACTAGCTGAGAGCCATCCTTCTATCCCCACCGCCACCATGTTCTTCGAAATTCTTATAGGAGCTAGTGCCAAGGCGGTCAAAGATTTCATCAGCCACTGCTACTCTAGACTGAAATCTATATATTATTCTTTCAAACGATGGCTGATGGAAATATCTGGGCAATTTAAGGCCCATGACGCCTTTGTCAATATGTGCTTTGGGCACATGGCTGACATTGAAGACTTCGAGGCTGAACTCGCTGAAGAGTTCGCCGAGAGGGAGGATGAGGTGGAAGAGGCCAGGAGCCTCTTGAAACTGCTGGTCGCCCAAAAATCTAAATCCGGGGTGACCGAGGCTTGGAACGACTTCTTCTTGAAGTCGAGGGGCGGTGTTTACGCACCGCTCTCTTGTGAGCCCACCAAGCAGGAACTAGAAGTCAAGAGCGAGAAGCTCGAGAGGCTTCTAGACGAACAGCACCAATTCGAGGTGCGAGCGGCCAAGAAATACATTAAAGAAAAGGGCCGCGGCTTCATCAACTGCTGGAACGACTTGCGTAGCCGTCTCAGATTGGTGAAGGATGTCAAGGATGAGGCGAAGGACAATGCCAAAGTCGCTGCAAAGATTGGAGCGGAGATGTTCGCCCCCGTTGACGTGCAGGACCTCTACAGCTTTACAGAGGTCAAGAAGGTGGAGACCGGCCTCACAAAGGAGGTCGTAAAAGAAGTGAACGGTGAAGAAACGAAACGCCTCGAACCCATCTTGGAAGAGGTGCGATCCATCAAGGACACCGCCGAAGCTAGGGACGCCGCCTCCACTTGGATAACAGAGACAGTCAAATTGAAAAATTCAACCCTTAACGCTGATGAACTGTCTCTCGCCACCATCGCCCGCTACGTTGAAAATGTAGGGGACAAA
ACCGGATGGCCGCGATTTTTTTTAAAGTGGGCCCCTTGATGTGATATGTCATCCAATCAAAATGCTCCCCCAAAGCTTAATTGTTTTGTGGTCCCTTATTTAAACTTGCTCACCAAGTAGTGCACTCCGCACTATGTGGGATCCATTAGTAAACGAGTTTCCCGAAACCGTTCACGGCTTTAGGTGTATGTTAGCAGTTAAATATCTGCAGTTAGTAGAGAAGACTTATTCGCCTGACACATTAGGGCACGATTTAATTAGGGATTTAATTTCAGTTATTAGGGCTAGAAATTATGTCGAAGCGTCCAGCAGATATAATCATTTCCACGCCCGCTTCGAAGGTACGCCGCCGTCTCAACTTCGACAGCCCATATGTGAGCCGTGCTGCTGCCCCCATTGTCCGCGTCACCAAAGCAAGAGCATGGGCGAACAGGCCCATGAACAGAAAACCCAGGATGTACAGGATGTACAGAAGTCCTGATGTCCCTAGAGGATGTGAAGGGCCATGTAAGGTCCAGTCTTTTGAGTCTAGACATGACATTCAGCATATAGGTAAAGTTATGTGTGTCAGTGATGTTACGCGTGGAACTGGGCTGACTCATCGAGTGGGTAAAAGGTTTTGTGTTAAATCCGTTTATGTCTTGGGTAAGATCTGGATGGATGAAAATATTAAGACCAAGAATCACACTAACAGTGTTATGTTTTTTTTAGTTAGGGATCGTAGGCCTGTGGATAAACCTCAAGATTTTGGAGAGGTTTTTAACATGTTTGATAATGAGCCCAGTACGGCTACTGTGAAGAATGTTCATCGTGATAGGTATCAAGTGCTTCGCAAATGGCATGCAACTGTTGCGGGTGGACAATATGCGTCGAAGGAACAAGCCTTTGTGAAGAAGTTTGTTAGGGTTAATAATTATGTTGTGTATAACCAGCAAGAAGCTGGCAAGTATGAAAATCATTCTGAGAATGCGTTAATGTTGTATATGGCATGTACTCATGC
ATATTAGGTTTTTACCTACCCAGGAAAAGCCAACCAACCTCGATCTCTTGTAGATCTGTTCTCTAAACGAACTTTAAAATCTGTGTAGCTGTCGCTCGGCTGCATGCCTAGTGCACCTACGCAGTATAAACAATAATAAATTTTACTGTCGTTGACAAGAAACGAGTAACTCGTCCCTCTTCTGCAGACTGCTTACGGTTTCGTCCGTGTTGCAGTCGATCATCAGCATACCTAGGTTTCGTCCGGGTGTGACCGAAAGGTAAGATGGAGAGCCTTGTTCTTGGTGTCAACGAGAAAACACACGTCCAACTCAGTTTGCCTGTCCTTCAGGTTAGAGACGTGCTAGTGCGTGGCTTCGGGGACTCTGTGGAAGAGGCCCTATCGGAGGCACGTGAACACCTCAAAAATGGCACTTGTGGTCTAGTAGAGCTGGAAAAAGGCGTACTGCCCCAGCTTGAACAGCCCTATGTGTTCATTAAACGTTCTGATGCCTTAAGCACCAATCACGGCCACAAGGTCGTTGAGCTGGTTGCAGAAATGGACGGCATTCAGTACGGTCGTAGCGGTATAACACTGGGAGTACTCGTGCCACATGTGGGCGAAACCCCAATTGCATACCGCAATGTTCTTCTTCGTAAGAACGGTAATAAGGGAGCCGGTGGTCATAGCTATGGCATCGATCTAAAGTCTTATGACTTAGGTGACGAGCTTGGCACTGATCCCATTGAAGATTATGAACAAAACTGGAACACTAAGCATGGCAGTGGTGCACTCCGTGAACTCACTCGTGAGCTCAATGGAGGTGCAGTCACTCGCTATGTCGACAACAATTTCTGTGGCCCAGATGGGTACCCTCTTGATTGCATCAAAGATTTTCTCGCACGCGCGGGCAAGTCAATGTGCACTCTTTCCGAACAACTTGATTACATCGAGTCGAAGAGAGGTGTCTACTGCTGCCGTGACCATGAGCATGAAATTGCCTGGTTCACTGAGCGCTCTG
GCCATTTTACCATTCACCACATTGGTGTGCACCTGGGTTGATGGCCGGACCGTCGATTCCCTAACGATTGCGAACACCTGAATGAAGCAGAAGGCTTCATTTGGTGACCCCGACGTGATAGTTAGGGAATAGTGGTCGGCCACAGACGGCGTGGCGATCCTGCCCTCATCCGTCTCGCTTATTCGGGGAGCGGACGATGACCCTAGTAGAGGGGGCTGCGGCTTAGGAGGGCAGAAGCTGAGTGGCGTCGGAGGGAGCTCTACTGCAGGGAGCCCAGATACCCTACCGAGAACTCAGAGAGTCGTTGGAAGACGGGAAGGAAGCCCGACGACTGAGCAGTCCACCCCAGGCGTGATTCTGGTCGCCCGGTGGATCAAGCATGGAAGCCGTCATAAAGGTGATTTCGTCCGCGTGTAAAACCTATTGCGGGAAAACCTCTCCTTCTAAGAAGGAAATAGGGGCCATGTTGTCCCTCTTACAAAAGGAAGGGTTGCTTATGTCTCCCTCAGACTTATATTCCCCGGGGTCCTGGGATCCCATTACCGCGGCGCTATCCCAGCGGGCTATGATACTTGGGAAATCGGGAGAGTTAAAAACCTGGGGATTGGTTTTGGGGGCATTGAAGGCGGCTCGAGAGGAACAGGTTACATCTGAGCAAGCAAAGTTTTGGTTGGGATTAGGGGGAGGGAGGGTCTCTCCCCCAGGTCCGGAGTGCATCGAGAAACCAGCAACGGAGCGGCGAATCGACAAAGGGGAGGAAGTGGGAGAAACAACTGTGCAGCGAGATGCGAAGATGGCGCCGGAGGAAACGGCCACACCTAAAACCGTTGGCACATCCTGCTATCATTGCGGAACAGCTATTGGCTGTAATTGCGCCACAGCCTCGGCTCCTCCTCCTCCTTATGTGGGGAGTGGTTTGTATCCTTCCCTGGCGGGGGTGGGAGAGCAGCAGGGCCAGGGGGGTGACACACCTCCGGGGGCGGAACAGTCAAGGGCGGAG
GTTAACAACTATCAGGCGATTCTCTAGTTCTAACACGAACGTTTACGGTCGTTGCCAGCTTTTTCCTTATAAAACTCTGGTGGGAATTTCTCTTGGGACAGATGGACCTGACATCTGTACATTCGGTTCGGGATCTGAGTTCTGCTCTCCGTATCCCATTTATTGATTTGGTTGTTCCTTGCAATTTTTGCTTGAAATTTCTTACAAATGCTGAAAAATTGCTGTTTGATTATTTTGACTTGCATCTTATCTGGCGAGATAATTTCGTGTTTGCTTGTTGTCAGTGCTGTGCTAGGCATGTTAGTCTGCTTGAGTTTATGCTTTATTATCAGGAGTCTTTCGAGGTATCTGAAGTAGAAGAATTACTTAATCAACCTCTTGTAAATATTGGTTTAAGGTGTGTTACATGCACAAAAAAACTGACTGTTTCAGAAAAGTTAGCTGTTGTTTCTGCTGGAGAAAGAGTTCATAAAGTAAGGAACAAATTCAAAGCAAAGTGCAGTTTGTGCAGACTCTACATTATATAGTTTGTGCAGACTCTATATAATTAACAATGGTGGGAGAGCAGCCAAATATAGGTGATTTGGTGAGTCAAGAAGAACCAAGCGTCCTAGATCTAAATTGTTATGAGGATATACCTGCTGAGGAGGAGGAGTCTGAATATCCATATGCAATTGTGCTTCCTTGTGGTTTGTGCGATCAGCTGTTAAGGCTGACCTGCGTTTCTGACCTGTCTACTCTTACGCGTCTGGAGGAGCTGCTGTTAGGCTCACTGAGGATCGTGTGTCCCCTGTGTGCCATTCGACACCAACGACACTAAGATGACCGACAGAGGTACAAATAATGATGATTGGTATATTGTGGATGAGGCAGAATGTCGGGATGATGATGAGAGCGAATTGGAGGATTTGGAGGACACCTATAATTCATTGTTTAATAGATCTGAAAGTGACATATCAGATCTATTAGACGATACGCAGCAAAGTCAGGGAAATTCCCT
GTATCATAAAAGATGATGAGTTATGTTACAAGGGACAGGAAAAAAGAAAATAACGGCACATAAGTAGCAAAAAGTTTTCAAGTTTGAAATTCCAAGAATTTGGAAAGTGAAAGTTGAACACAGAGTCATATCTCATAATCGTTGAACAAAAGAACTCAGTCGAAGAAATGGAAGGAGGACTTCGTGCAGCGTTTTCAGGCCTGAATGAGGTTAGGATCGACCCCACCGGTGGAGAGGGACGGGTACTTGTACCTGGTGACGTGGAGCTCATCGTGTATGTTGGTGGATTTGGTGAGGAAGACAGGAAGGTGATTGTGGATGCACTCTCCGCACTCGGGGGACCCCAGACTGTACAGGCGTTGTCCGTGCTTCTCTCCTATGTACTCCAAGGGAACACACAGGAGGACCTAGAAACAAAGTGCAAGGTCCTCACAGACATGGGCTTCAAGGTGACACAGGCAGTCAGGGCCACGAGCATCGAGGCGGGAATCATGATGCCCATGAGAGAACTGGCCCTGACTGTCAATGACGACAACCTCATGGAAATCGTCAAGGGGACCTTGATGACATGCTCCCTTCTTACCAAGTACTCGGTGGACAAGATGATCAAGTACATCACTAAGAAACTCGGGGAGCTGGCAGACACCCAGGGAGTTGGGGAACTGCAGCACTTCACCGCTGACAAGGCAGCCATCAGGAAACTCGCAGGGTGTGTGCGTCCCGGGCAGAAGATCACCAAGGCCCTCTATGCGTTCATCCTGACCGAGATCGCAGACCCCACCACCCAGTCGAGGGCCCGAGCAATGGGGGCGTTGAGGCTCAACGGGACAGGAATGACCATGATTGGGTTGTTCACCCAGGCCGCCAACAACTTGGGCATTGCCCCGGCAAAGCTGCTGGAGGACCTCTGCATGGAGTCCCTGGTTGAGTCAGCCAGACGGATCATCCAGTTGATGAGACAGGTGTCAGAGGCGAAGTCCATCCAAGAGCGCTACGCCAT
TTATAAACTATAATCTAGACAATAATAAATAGGGAGGGACCGAATACGGTGCGACCGAATGGGGTACATATAAAACAAGGCCCGTAGCATCTGCAGAAGCTATGTCCATGGGTGCACAGGAACCCAGAAACATATTGCTTTTGTGTAGAAATTGTGGAATACCTTTGGAGGACCTTCGCCTGTGCTGTATATTTTGCACAAAACAGCTGACCGCAGCGGAATTGGCAGCATTTGCACTTAGAGAATTATATTTGGTGTGGAGAGCGGGAGTGCCATACGGTGCCTGTGCACGGTGTTTACTCCTACAGGGCATTGTACGACGCCTAAAATATTGGGACTATTCATATTATGTAGAAGGTGTGGAAGAGGAGACCAAACAATCTATATATACACAGCTGATCAGATGCTACATGTGTCACAAACCGCTGGTAAGGGAAGAAAAAGACAGACATCGTAACGAACGGCGACGACTGCACAAAATATCAGGGTACTGGAGAGGTAGTTGTGAGTATTGCTGGTCACGATGCACGGTCCGCATCCCACAGTAAAAGATATCGAATTGAGTCTTGCACCAGAGGATATCCCTGTATGCAATGTGCAATTAGATGAAGAAGATTATACAGATGCGGTGGAACCAGCACAACAAGCGTATAGGGTGGTAACAGAATGTACAAAGTGTAGTTTACCACTGCGACTGGTGGTAGAGTGCAGCCACGCAGATATAAGGGCACTGGAACAGCTGCTACTAGGCACATTGAAGCTCGTGTGTCCTCGCTGCGTGTAACAGGACATGGACGATAATACAGGTACAGAGGGGGGCGCATGTTCCGAATCGGAACGGGCGGGTGGATGGTTTATAGTGGAAGCCATTGTAGATAGGCGGACAGGCGATCCAATATCTAGTGATGATGATGAGGAGGAGGACGAAGCAGGGGAAGACTTTGTAGACTTTATAGATGATACTAGGTCGCTAGGGGATGGACAGGAAGTGGCACAGGAA
ACCGGATGGCCGCGATTTTTTTTAAAGTGGTCCCCAGAGCACGTGGTCCAATAATAGACGCTCCTTAAAGCTTAATTAATGGCTTGTGGGCCTATATACTTGCCCACCAAGTAGTGGGATTTGTCATCATGTGGGATCCTCTTTTAAACGAGTTCCCCGATACGGTTCACGGATTCCGGTGTATGCTTGCTGTAAAATACTTACAGCTCGTAGAAAATACGTATTCACCTGATTCGTTGGGTTACGATCTAATTCGTGATTTAATCTCAGTTATTAGGGCTAAGAATTATGTCGAAGCGACCAGCAGATATAATCATTTCCACTCCCGCATCGAAGGTGCGTCGCCGTCTCAACTTCGAGACCCCGTACACGAGCCGTGTAGCTGTCCCCACTGTCCGCGTCACAAAGTCACGAGCATGGGCCAACAGGCCCATGAATCGGAAACCCAGAATATACAGAATGTACAGAAGTCCTGATGTTCCCAGAGGATGCGAAGGCCCATGTAAGGTTCAGTCGTTCGAGTCTAGACATGACATATCCCATATTGGGAAGGTAATGTGTATTAGTGATGTCACCCGTGGAATTGGGCTAACTCATAGGGTCGGTAAGAGGTTTTGTGTTAAGTCCGTATATGTATTGGGCAAGGTGTGGATGGATGAGAGTATCAAAACTAAGAATCACACGAATAGTGTGATGTTTTTTTTGTGTCGTGACAGGAGGCCTGTTGACAAACCCCAGGATTTTGGTGAGGTGTTTAATATGTTTGATAATGAGCCCAGTACTGCAACTGTGAAGAATGTTTTTCGTGATCGCTACCAAGTATTGAGGAAATGGCACGCAACTGTCACTGGTGGAACCTATGCGTCCAAGGAGCAGGCTTTGGTTAAGAAGTTTGTTAGGGTTAATAATTATGTTGTTTATAACCAGCAAGAGGCTGGGAAGTATGAGAATCATAGTGAGAATGCTTTGATGTTGTATATGGCGTCTACGCACGCCTCTA
GTTAAAAGGGCATATAAGTTTTCAAGAAGAATACCTTTTATGTAGTTGATAGATTTATCTGTCATACGTTTATAGGTTTCTTCAAGAATAATTTAGATACCCCTTTTGGAAGTGCACTTAATTACGTGCTTGCTACTATGTTAAGTCCGTGCGCCTGTTGTTAACCGCAGCACGTACGTCCTTTACTTGTAGCACATGTTTTTAATGTGGGCGAGAGAAATTTAAAACCCAATTTCTTAATAGATGTAACGTTACTTTATGTCATTTAGTAGTATTCATCTCCAAGTCTTAAGTGCAAAAGTTGTCTAGAACAAACACTTAAGCAACCAAGATTTTCTGTGCAAAAGTCATCTAGAATGAACACAGAATTTCTCCGGACAATGACATCCAACCCTAAGTGTAATAGCGAAGTGATTCAATACTATACGACAAGAACTGATACTCAAAAATCAGACGTAAGTTTAGCCTTCATGAACTTGAAGCCTTTATTTACAGCTTAGTACCTGCCGCGTCCGTGTGGGAAAAGCAGTCTGAGAGCAGCCGAAAATAGATTTTTAATCTAAGCAGGTAACAAATAACTCCTGTGGCACTCTTTGGTAAGTTCGAAATCTTGTATTGTTTCAGTTTAATATTATACACTCCAACCGATAGCTTTGGAACCCGAATGGTCGGAATATCCATGTAAGCGACCTTAGCTATTTTGTATTTGGCGCGAGTAAGCCTATGAAAAACTTCCTTCTATGCTATATGTGTAGAAATAGGAAGCAGAAGTAGTAGCAGCGAGACCGCCATCCGTAATACAACCCGGAATAACCTCCAAACCGAGAAGAACTAGTCTATGACCAGACGAAAAGGAACTAGTCCCTGTTCTTTTCTTAGGGCCTTTTTCACCTGGGTAAAGTGTAGTTATTGCGTATAACTCTGGTATCAATACCACCCGGAAGAAATTATTTATCTGCCATCATGTCTCAATTAATCCAAACCAAAATCTCTAGTTATA
GAATTCCGAGTGGTTACTATTCCATCACCATTCTAGCCTGTACACAGAAAGTCAAGATGGACGAATCGCTCGACTTCGCTCGCGATTCGTCGAAGGCGGGGGGCCGGAGGCCCCCCGGTGGCCCCCCTCCAACGAGTGGAGCACGTACAGGGGGGTACGTCATCCGTACAGGGGGGTACGTCATCCGTACAGGGGGGTACGTCACAAAGAGGCGTTCCCGTACAGGGGGGTACGTCACGCGTACAGGGGGGTACGTCACAGCCAATCAAAAGCTGCCACGTTGCGAAAGTGACGTTTCGAAAATGGGCGGCGCAAGCCTCTCTATATATTGAGCGCACATACCGGTCGGCAGTAGGTATACGCAAGGCGGTCCGGGTGGATGCACGGGAACGGCGGACAACCGGCCGCTGGGGGCAGTGAATCGGCGCTTAGCCGAGAGGGGCAACCTGGGCCCAGCGGAGCCGCGCAGGGGCAAGTAATTTCAAATGAACGCTCTCCAAGAAGATACTCCACCCGGACCATCAACGGTGTTCAGGCCACCAACAAGTTCACGGCCGTTGGAAACCCCTCACTGCAGAGAGATCCGGATTGGTATCGCTGGAATTACAATCACTCTATCGCTGTGTGGCTGCGCGAATGCTCGCGCTCCCACGCTAAGATCTGCAACTGCGGACAATTCAGAAAGCACTGGTTTCAAGAATGTGCCGGACTTGAGGACCGATCAACCCAAGCCTCCCTCGAAGAAGCGATCCTGCGACCCCTCCGAGTACAGGGTAAGCGAGCTAAAAGAAAGCTTGATTACCACTACTCCCAGCCGACCCCGAACCGCAAAAAGGCGTATAAGACTGTAAGATGGCAAGACGAGCTCGCAGACCGAGAGGCCGATTTTACTCCTTCAGAAGAGGACGGTGGCACCACCTCAAGCGACTTCGACGAAGATATAAATTTCGACATCGGAGGAGACAGCGGTATCGTAGACGAGCTTTTAGGAAGGCCTTTC
GAGCATTTGTTTAGTCACTGGCAAACAGGAAAAATGGCGGACAACATGACCACAACACAAATTGAGGTGGGTCCGGGAGCAACCAATGCCACCATAAACTTTGAAGCAGGAATTTTGGAGTGCTATGAAAGGCTTTCATGGCAAAGAGCCCTTGACTACCCTGGTCAAGACCGCCTAAACAGACTAAAGAGAAAATTAGAGTCAAGAATAAAGACTCACAACAAAAGTGAGCCTGAAAGTAAAAGGATGTCTCTTGAAGAGAGAAAAGCAATTGGAGTAAAAATGATGAAAGTGCTCCTATTTATGGATCCATCTGCTGGAATTGAAGGGTTTGAGCCATACTGTATGAAAAGTTCCTCAAATAGCAACTGTCCGAAATACAATTGGACCGATTACCCTTCAACACCAGGAAGGTGCCTTGATGACATAGAAGAAGAACCAGAGGATGTTGATGGCCCAACTGAAATAGTATTAAGGGACATGAACAACAAAGATGCAAGGCAAAAGATAAAGGAGGAAGTAAACACTCAGAAAGAAGGGAAGTTCCGTTTGACAATAAAAAGGGATATACGTAATGTGTTGTCCTTGAGAGTGTTGGTAAACGGAACATTCCTCAAACACCCCAATGGATACAAGTCCTTATCAACTCTGCATAGATTGAATGCATATGACCAGAGTGGAAGGCTTGTTGCTAAACTTGTTGCTACTGATGATCTTACAGTGGAGGATGAAGAAGATGGCCATCGGATCCTCAACTCACTCTTCGAGCGTCTTAATGAAGGACATTCAAAGCCAATTCGAGCAGCTGAAACTGCGGTGGGAGTCTTATCCCAATTTGGTCAAGAGCACCGATTATCACCAGAAGAGGGAGACAATTAGACTGGTCACGGAAGAACTTTATCTTTTAAGTAAAAGAATTGATGATAACATATTGTTCCACAAAACAGTAATAGCTAACAGCTCCATAATAGCTGACATGGTTGTATCATTATCATTATTA
GTTTCTTTGCAAACCTTTTTGTGTGCCCGCTTTCACAAGTCTGTACACATTCTTCCTCTCACGTCCCCTGCGTGTTTGGTTTTTTCGCTGAACTTCGCTCTCTCTCTCTCCTTCTTCTTTCTCTCTGCTCACTGTCCCTGCTCCTTTCCTCTCACCACCTTTCCCCGACCACTCGATCCTCATGGCCGTTTGCGTCTTCGCCGTCCCGATCTTTTCATCCGGCAACCTGTCGGTTCCACGTCTCTCATTTGAGATCGCTCCAGCCACCGCCGTCCCCGGTCTCTCGCAGCTCACTTTTTCAATGAGCGACTGCACTGGGAAAGAGATTGTGCTTTCCACCGTCCCATCCACCGGGGTTGCCCCTAGTTGCACCCCGTCAACTCTTGCTAAGCGCAGGAGCATCCTTCGACGTCCCACCCATCTTCCTAAGGGTGAGTGCACTTTCTACTGTGGTCTTACTGAAGGGACCGCGCACCGCAGTCCGAGGCGGGATATTGGTAAATCCTTCCCGTGTTTGTTTGTCGCATCTGGCGGCATTTGTCACAAGGTCCCGTTCACCCCCGAGAATGTGAACACGAGTTGCTTGTTCGTCCGACAGGACGGCCGCTGCTCCAAAGTCCCGTGCCCTACGGCACGACGTTCTGACGCAATCGTCGGTAAGGGCGGTTTCTCACTCACTCGACAGTTCCATAACCGAAATAAAACTAAAACAATGATCATTAACCTCCACGACGGTGATCGTTTTGTTACTGACAGGTGCACCCTTTTACTGTCAGGTGGTAAACCGGTCGAAGGCACGACATGCGGTGGGCGCCGTATTTCGCTCTTCTCTAAGCCCTTCACAGCCGCTAAGTGCGGGAAAGGTGGACCGCGCACCCCGCGTCGCATCTCTCATCGCTTCCGCACTCAGAGCCCGAATGAAATCAACACTTTGTGTGTTGATTCTATCGTGTCGCTCTTTGAGCCACTACCGGTTGTCAAACCAGCCGATTCGATCACC
GCCTCGGCCTCCTGTATATATAAAAAAAAGGGAAGGGATGGCTGCCAGCCAAGCATGAGCTCATACCTAGGGAGCCAACCAGCTAACAGCCAGTAAACAAAGCACAAGGCTGTATATATAAAAAAAAGGGAAGGGATGGCTGCCAGCCAAGCATGAGCTCATACCTAGGGAGCCAACCAGCTAACAGCCAGTAAACAAAGCACAAGGGGAAGTGGAAAGCAGCCAAGGGAACATGTTTTGCGAGCCAGAGCTGTTTTGGCTTGTCACCAGCTGGCCATGGTTCTTCGCCAGCTGTCACGTAAGGCTTCTGTGAAAGTTAGTAAAACCTGGAGTGGAACTAAAAAAAGAGCTCAAAGGATTTTAATTTTTTTGTTAGAATTTTTGCTGGACTTTTGCACAGGTGAAGACAGTGTAGACGGGAAAAAAAGACAGAGACACAGTGGTTTGACTGAGCAGACATACAGTGCTTTGCCTGAACCAAAAGCTACATAGGTAAGTAATGTTTTTTTTTGTGTTTTCAGGTTCATGGGTGCCGCACTTGCACTTTTGGGGGACCTAGTTGCTACTGTTTCTGAGGCTGCTGCTGCCACAGGATTTTCAGTAGCTGAAATTGCTGCTGGAGAGGCTGCTGCTACTATAGAAGTTGAAATTGCATCCCTTGCTACTGTAGAGGGGATTACAAGTACCTCTGAGGCTATAGCTGCTATAGGCCTTACTCCTGAAACATATGCTGTAATAACTGGAGCTCCGGGGGCTGTAGCTGGGTTTGCTGCATTGGTTCAAACTGTAACTGGTGGTAGTGCTATTGCTCAGTTGGGATATAGATTTTTTGCTGACTGGGATCATAAAGTTTCAACAGTTGGGCTTTTTCAGCAGCCAGCTATGGCTTTACAATTATTTAATCCAGAAGACTACTATGATATTTTATTTCCTGGAGTGAATGCCTTTGTTAACAATATTCACTATTTAGATCCTAGACATTGGGGCCCGTCCTTGTTCT
CTTATACTCTAAGAGTATTGCCACCGACGACGACGACGGCAGTCGCTGCCCGGCGAAGCCGGGCCGCCGCGAAGCGGCGAGCGACTGCCGTCGTCGTCGTCGGTGGCAATACTCTTAGAGTATAAGCAAGTACTCAGCATGTATAGAGTACTTGATGACGTCATCGGTGACCTTGACCTTTGACCTTCTATTTGACCTTGACCTACTTCTGTGACCTTCTGGTCTACTGACCTTTGACCTTCTGAGCTGATGGTCTACTGACCTGATGATGGAGAGGATCCGAAGACCTTGGAGCTGAAGGTGGAACACCAGGACCTGATGTTAGTGAAGGATAGCAATAGTGTGCGAGTGAGATAGCAATATAGTAACTGTTAGAAAGAGATAGCAATATGAGTGAGCGAGATAGCATGAAAACAAACCTTGAGATAATTTATGCGCATTTTTATTATCTTGTTATTGTGACCTCGTCTGACCGGCAAACTCGCGTCGAAGCTGGGCCGTGTGCAAAACAGGATGTGGCTGGCCAGCGATCCACTGACTATAAATAGAGCTGAGCAGAGAGCGCCATCATCAGTCTACGGGCAGCAGTCGTCGAGTAAACATCTCAGTGAAAAAAGTAGTGACTTGTGAGTGGTTCCAGAAACTCTAATAGGTATGTCTATTGCAAGATTTCTTTGTGTTCGTCGCTTGTTTGAAAAGGTGTACAATCCTAAGTCTCTGTTTTATGAGGCTTATAAGTGTGCTAGACTTAATGGTCTAGACATGTCAATTTTACCTAAACCTATACTTAACATGTCTCATGATATGGATACTCAGATAATTGCTTGTGGTGAAGATATTGACCATACACTCGCAATGGAAGAATTAGTACACTGGGATTGGACAAAGCAAAATAGATTACCTTTCCAATTGTTCTTAGCTGTCATGCATTTAAATGAAATACCTGAATGGTTAGATGAAACTATGCTTATAGAAAGTGTATATTATTTTAAAGAATTAA
AAGTTTTTTTGCCGACCTACGTATCTCACAGACAGATGGTGGAACGAAAGTTCAGTAGATCTGCAGAAATTTGCTTAAAGAAATTTGAATCAATCCAACAATTTAGACAAAAGAGACAACAACAAGAAGCAAGCACAGATAAATCACATTCTCAAAACGAAAAAACTAAATCACCCGGCCCCCGTACTTCCGACAGTAAAAAAGATTCTTCAACACGACAAAATGAAAATTCGTCCAAGTGTAGTCCAAATTTTCAACAAGCCAAAGATGAGTATATTCAATTATTACATTCCAAAGATGTTGCGCTAGATTTAATTATTGAAAAAGCTGAAGACATAAGAAATGTTTTTATTGGTGAACTTCCTCTCACTCAAGAAGTGATAGAAAATAACCTTAATGATGTTGCTGTAGTCCTGAATAATGCAAGTGATTTAATTTTTAAATTATTTCAATCAGATAATGGAATTCTTCAAGAGTGTGTTGTTCCAGTCAACGTAATCCAAAAAGATATTTTTCCTGTTTTACATCCTTCTGAAATTTTTGATTATAATGGTTTTGGAATAGACGAAACAAACAACTTAGCAATCAGTCCTACCATTCGATATTTACCTAATTGGAATGTTCAAAAAATTCGTAGTACCATTGATCTTTTGAAAAATGATAGTACAGTTGTCAAAGCAAGAAATTTAGCTAGTGATTTTGGATTGATTAGTAATACTTTGAAAAGAAGATTGTTAATTGGAATAGATAGAATGTTTAATAAATTAAGCATACAACATAGATTTGGAACGTTTGAGAGTCAGATTTTTAGTTGCTTTTTAATGAAACAGTTATTAACAGAAGAACAATGCTATGTTAATCTTCCTGATTGTGTTAGAAAATCGAAATTTCAAAAAAGAGGAATAGACACTGTTTGCTGGCAATATTTAAGACAAATTCTTCTTCACTATAATTGTTTTCCTTTTTACCACCATACGCACAATGCTAGATTTGGAGTTTT
AAAATTTTCAGAATGTCTTCGGGGGACCCCGCTGACTTCTGGCGTGTTGAGGATGGATGACTTGAGCTTAACTTCAACATGTTTATCCAGTTTCTAGGCCGTTTTTCCTAGAAGTTTTAAAATTTTCAGAATGTCTTCGGGGGACCCCGCTGACTTCTGGCGTCTTGAGGATGGATGACTTGAGCTTAACTTCAACATGTTTATCCGGTTTCTAGGCCGGTTTTCCTAGAAGTTTTAGAGTTAGATTTGTACATATTTTACTTTGAAAACAAGGAACGTGAGGTATGGCCTGCCGAACGCTCTGGTTAAAATAGAGTTAGATTTGTACATATTTTACTTTGAAAACAAGGAACGTGAGGTGTGGCTTGCCGAACGCTCTGGTTAAAAAATGCCCGTCTTATCGGAGCGCATGTGAAATCAACCACGATTTCTCTGGTTCAACAAGTTTCTTGTTGTAAGCCATCACACTTTTGTGTAATGGATGCATAATTATACTGATTGTGCGATTTTAAATATCATTATTATAAGATTTTGCCTTGCTGATCCACCGGTTGCTGCAATCACCTGCGCAAAATGGCAATGTACGACGACGAATTCGATACGAAAGCTTCTGACCTTACCTTCTCTCCGTGGGTCGAGGTTGAGAATTGGAAAGATGTTACTACTAGGTTGAGAGCGATTAAGTTCGCGTTGCAAGCTGACAGAGACAAAATTCCCGGGGTGCTTAGTGATTTGAAAACGAATTGTCCTTATTCGGCCTTCAAGAGGTTTCCTGATAAAAGTTTGTACTCAGTTCTCTCTAAGGAGGCTGTGATTGCCGTAGCTCAGATTCAATCTGCTTCTGGTTTTAAAAGACGCGCAGACGAGAAGAATGCTGTTTCTGGTCTGGTTTCAGTTACGCCGACGCAAATTTCGCAATCTGCGTCTTCTTCTGCAGCGACTCCAGTCGGTTTAGCTACTGTGAAACCGCCTCGCGAGAGTGACAGTGCTTTTCAGGAAG
ACACAAAGACGCCAAGATGCTTTTAGCGATTTGCTCGAGGACCATCCGACAACAGGGTCTTAACTGCCCTCCAGCTGTGACCTTTACCTCCAGCCATATGAGACCGCCAATTCCATCATTTCTGCTCTGGACTGAGGGGTCTGATGTTCTGATGGATTTTGATTTGGACACCATCCCAGCTGGATCAGTTACTGGATCATCCATTGGTCCAAAGTTCAAAATCAAAACACAGGCTGCTTCATCTTTTGTGCATGATTTCACCTTTGCCCACTGGTGCGATGCGTCCGACATGCCCCTCAGAGACCACTTCCCGCTGGTCAATGACACTTTTGACCACTGGACTCCTGATTTCATCTCGCAGAGGCTAGATGGAAGCAAGGTGGTGGTTGAGTTTACAACCAACCGGTCAGACCAGGAACAATCTCTGATCAGTGCTTTCAACACCAAAGTAGGAAAGTACGAGGTTGCTCTTCACAATCGATCGACTACCAGCAGCATACTATTTGGAGTGGTTGTGGTCAGTGAGACAACAGTAGTCACCAACTTGAACTTAAATCAGCAAGAGGTAGATGAGCTCTGCTTTAGGTTCTTAGTTGCTAGAGCTGTTCACCTGGAGATGACCACCAAGATGATCATTCCAGAGTATGATGATGAGGATGAAGACAAGAGAAGCCGAGAAGTGAAGGCAGCCTTCCACTCTGTACAGCCAGATTGGAATGTGACAGAAGCCAACTTTGCCCCTTTCTCCAGAAGGATGTTCTCCAACTTTGCCCAAATGGAGCCAGACAAGGAGTACCTGGCTCACATCATATTGGACTCTCTGAAGCAAGCACAGGCGGATCTGGATGGCAATCATTACCTCAATGAGAGTTTGACTGAGCAAGCCAGACTTGATAGGAACAGAGAGGAGAGCTTGAACATGGTTAAGGACTTCGAACGAGACTTCAACAATGCAGCCCAGCGGTCAGCTTGGAGCCACAAGTCCACTGTGCCTTTTCCA
TTGAAAAGCAACCTCGCACTTTGTTACTAAATATTTCTTTCAAAGCTATTCTGTATTGTGATACAGACCCCTTTTGTCCCTTGCTAGTTACTGGACTTATCCAGTTTGTTCCCGTTTTTTGTGTTTCCGTGCTCGCCTTAATTTTCCTTTGATCACGCAACCGCAACCACGTTCACTCTAAGCAACGACGCTTCCCCGATTTGCCAAGTTAGGGGTTTTTGCTTTTCTTTCCACTTCACACAGCAATCCTTTGCTCTGTTTCTCTTCTTCCTTCTTCTGATCTATTTACTACTCCCACCGCTTTTATCTGATATGGCCTCGTTCTTTTCACGCCGTTCCACTCCTGAGATGCCCTCAGTTCCTTCGTACTCACCACGTGAGATGGAGGTACTGAAATCTGCAATCACTGAGTGCGGCATCAACTATGCTGACGTAGTTAGGGCTGCGCAAACTGAGAGTGGCAAGCTTGCTATTCTCACTGCTGCAAACACCAACTCTCTCAAGAGCTTGGTGGCTACTACTACAACTCAGAGTGCTTTTCGCCGACTCTCTGAATCCCCAAAGGCTATTGTTCACGTTGCAGAGGGTGTTGGCAAGCAAGTCCTCTGTGATGATAAGCTTACACATCAGACCACTGTGGTTCATACTCCCAAGAAGGTTTATGACCATATGAGATCCAAGAGGCTTAAAAAAACCAAGGACACTGATGAAGAGGAGCCAAAGTATCGCTCTGCTGATATCTGTACTATCCAACTTGGAGTTACTTCCCACCTTTCAGGGCACTCCAATCAAATAGCAGGCATTGTTCTTCTTGATGGGAATCGGGCCACCCAGGAGCAGGCGGTCCTTGGAATTGGAGTTCTTCCTCTCTATGAGGCTCATTCGCATGCTCTCTTTGCACCACGCCTGAATATTCACTACGATGATCCAAATTTTGTGGATCGTCTACAGTTGCTTACCACCTTCTCTGACGATGTGCTCGGTGGTGGATCCCCCGCTA
GTATACGGGAGTAGCTCATGCCCGTATACAAAATTGGATATTCCAAAACTCGATTGGGTTAGGGAGCCCTCCTAGCGACGGCCGAACCGTGTTAACCATACACGTAGTAGGACTAGCAGACGGGAGGACTAGCCATCGTGGTGAGATCCCTGAGCAGTCTAAATCCTGAGTACAGGATAGTCGTCAGTAGTTCAACGCAGGCACGGTTCTGCCTTGAGATGCTACGTGGACGAGGGCATGCCCAAGACTTGCTTTAATCTCGGCGGGGGTCGCCGAGGTGAAAACACCTAACGGTGTTGGGGTTACAGCCTGATAGGGTGCTGCAGAGGCCCACGAATAGGCTAGTATAAAAATCTCTGCTGTACATGGCACATGGAGTTGAACAAGTTTGAACTTTTATACAAAACAAGTAAACAAAAACCAGTGGGGGTGACTGAACCTATCTACGACTCAGCGGGTAACCCCATATATGGTGAAAGAAGCACAATACACCCGCAGTCTACCCTGAAACTACCACATGAGAGAGGAGTGGCAGAAGTCGTAACGACACTGAGAGATCTACCAAAGAAAGGTGACTGCAGAAGTGGGAACCACCGAGGTCCAGTAAGTGGCATATATATCAAACCAGGACCAGTCCTCTACCAGGATTACAAGGGGCCTGTATACCATAGAGCACCACTGGAACTTTTTGTTGAGACGCAATTCTGTGAAGTCACAAAGAGGATAGGGAGAGTGACTGGTAGTGACGGCAGGCTTTATCACTTGTACATTTGCTCCGATGGGTGCATCCTATTGAAAACAGCAAGTAAGACAAGGAGTGCAGTATTAAAGTGGACACGTAATATCCTTGACTGCCCACTGTGGGTGACAAGTTGCTCTGATGACAACAAGAGCGAAAAGACGAATGAGAAAAAACCAGATAGAGTCAGGCGGGGAGCCATGAAGATCACACCCAAAGAGAGTGAGAAGGATAGTAGATCTAAGCCACCTGACGCAACTA
CATCATCAATAATATACGGTGCATTTTGTGCGTGATGACGTATACAGCGTACGTAAGGGAGGAGCTTGCAAGCGTGGGAAACTTGACCTTTGAACGGGCGCGGTGAAGTGGCACGTGATGACGCAGCACTGCGGACCTTTGCCCATCGCGTGGCTGTTACAGTACAGCTCATTAATAATTAACAGAGTTTTTAGTCAGCTTTGTGGAATTTCTGTTTACACTTGTCGAACTTTAGACTCTTTGGCAATAAATGGGTGTGCTAGTAAAACACCTAGTTGTTCTACACATGAAGTCACTTTTACCACGCTACAGGTAAAAATGGCTCTCAATAGCTCCAAAGGTCTATTAGACGTCAGTAGGTGCGGCCGGGATTTCTGTTTCAGTTCCTCATAGCCAGTATAAAGCCTTCACAGGTGTTTAGAGTCGCCACTCTTGAGTCTAAGAGAAGTAGAGCTTTCTCCTCTACACCTAGACATCATGAGGCACTTGCGCTTAGCTTTTGACTGGAGATTCTGGGAAGCAGCAGAAAACCTTCTACAAGACTTACACACATCAGAAGATGAAGATGAAGGCTTTTCAGAGCCTTTAACGCTGCAAGATTTAGTGGAGTTAGAGTCTCCAAACGCTGTTGATTATTTTTTCCCTGACGCCGACATTCCACAAGAGCTGCCTACTGACGCCGCTGCTGAAGAGTTGCTCGGCTGTGATGAAGTAGTAGATTTGTCTACTTTATTTGACAGCGAGGCTGAATCTACACCTAATTCGCCATTTTCGGCTGTGGAGTTAGACTATCCTGAACATCCAGGCCACGATTGCTCAGCTTGCGATTATCATCGGAGAGCTACGAAAAATGAAGACACTTTGTGTTCTCTGTGTTATATGAGACAAAACGCGTTTGCTGTATATGGTAAGTGAATGTTGGCTTTTACATTTAAATAATTTAGTTTTATAAGAGTGATTTGTAAGTAAACCTTTATGTAACTTATTTTATAGAACCTGT
GCGCAAAACGACCGAGTTTTACCTGTGACACAGGGTTGAGCCTACTTCATATCTTGAGCGAATGGAAGGATTTACTCAAGAACCGACAAACACTACCGTCTTAGCTGAGGAGTTGCATTCAGTTGACACACTCCATCTGCGTCCAGGCAAGACCAGATCAACCACCAGCGAGGACGTGCTTCCAAACAATTACGAGGATCCGTGCTTACGTGAAATCGCTAAGTATGGTGGGTATTCTACCTACTCGTCAAACTCTAATACTGATCCGTGGATTAGAGAGACACTAAAATTACACGATCGACAAATCTACGAAGACATCTGGGGTAAAACCCGTCGTCCAGAAGGAACACCAGGCATGTACAAGGCATTGGGTCGTTTCGGAGGCGAAAGGTGCGGATTCGATGACTTGTCTAGTCAACAGAAATCGTCTATGCGACGTGCCATCGCAAAGGCGAAGAAAGCTTTCAAATTACCTTATAAGCGTGAACCGCTTGATTGGCATGAGGTCGGTCAGTTCTTGAGGCGTGATACGTCAGCTGGATCTACCTTCATGGGATCAAAGAAGGGTGATGTGATGGAAGAAATCTATTCTGAAGCTAGATGGCTAGGTCATCGTATGAAACAAGATGGAAGAAGTAGATTTGATCCAACCAAGATGAGGTTCCCTCCTTGCTTGGCAGGTCAGCGTGGGGGCATGTCCGACAGGGATGACCCGAAAACGCGCCTGATATGGATTTACCCTGCAGAGATGTTGTGTGTCGAAGGTTTTTACGCTCCTTTGATGTATCGTGACTATATGAGCGATCCAAACTCACCAATGTTGAACGGGAAGAGTTCTCAGCGCTTGTACACCGAATGGTGCTGTAACTTGAGGGAAGGCGAAACACTATATGGAATCGATTTCAGCGCCTTTGATTCAAAGGTTCCAGCGTGGTTGATCAGAACGGCTTTTGATATTGTGAAACAAAACATAAACTTTGAAACATTCGAAGGAAAGCCA
CTTATACTCTAAGAGTATTGCCACCGACGACGACGACGGCAGTCGCTGCCCGGCGAAGCCGGGCCGCCGCGAAGCGGCGAGCGACTGCCGTCGTCGTCGTCGGTGGCAATACTCTTAGAGTATAAGCAAGTACTCAGCATGTATAGAGTACTTGATGACGTCATCGGTGACCTTGACCTTTGACCTTCTATTTGACCTTGACCTACTTCTGTGACCTTCTGGTCTACTGACCTTTGACCTTCTGAGCTGATGGTCTACTGACCTGATGATGGAGAGGATCCGAAGACCTTGGAGCTGAAGGTGGAACACCAGGACCTGATGTTAGTGAAGGATAGCAATAGTGTGCGAGTGAGATAGCAATATAGTAACTGTTAGAAAGAGATAGCAATATGAGTGAGCGAGATAGCATGAAAACAAACCTTGAGATAATTTATGCGCATTTTTATTATCTTGTTATTGTGACCTCGTCTGACCGGCAAACTCGCGTCGAAGCTGGGCCGTGTGCAAAACAGGATGTGGCTGGCCAGCGATCCACTGACTATAAATAGAGCTGAGCAGAGAGCGCCATCATCAGTCTACGGGCAGCAGTCGTCGAGTAAACATCTCAGTGAAAAAAGTAGTGACTTGTGAGTGGTTCCAGAAACTCTAATAGGTATGTCTATTGCAAGATTTCTTTGTGTTCGTCGCTTGTTTGAAAAGGTGTACAATCCTAAGTCTCTGTTTTATGAGGCTTATAAGTGTGCTAGACTTAATGGTCTAGACATGTCAATTTTACCTAAACCTATACTTAACATGTCTCATGATATGGATACTCAGATAATTGCTTGTGGTGAAGATATTGACCATACACTCGCAATGGAAGAATTAGTACACTGGGATTGGACAAAGCAAAATAGATTACCTTTCCAATTGTTCTTAGCTGTCATGCATTTAAATGAAATACCTGAATGGTTAGATGAAACTATGCTTATAGAAAGTGTATATTATTTTAAAGAATTAA
AAAATAAAACAAATCAACACAACATTATAACGAACCAGCAATCTCAAGCAATCAAGCTATTCTCAGCAATTTCAGCAAACACAACTACAGAAAGTAATTTTTCACTCAATTAATTTTCATTAGTTTTTAACTGCGACAATAGCAGAGAGATCAATGGCAGCAACAATGATCTTTGGTTCCTTCACTCACGATCTTTTGGGCAAGGCCATGTCAACCATTCACTCAGCCGTCACAGCTGAGAAAGACATATTCTCCAGCATAAAGGAGCGTCTTGAAAGAAAGAGGCATGGGAAAATATGCCGAATGAAAAACGGCAGCATATACATCAAGGCTGCTTCGTCCACGAAAGTGGAGAAAATAAACGCAGCAGCCAAGAAGCTAGCCGATGATAAAGCAGCTTTCTTGAAGGCTCAACCAACAATTGTTGACAAAATCATTGTCAATGAGAAGATACAAGTGGTGGAAGCTGAAGAAGTGCACAAGCGAGAGGATGTGCAAACTGTATTCTTTAAGAAAACCAAAAAGAGGGCGCCCAAGTTGCGCGCAACTTGTAGCAGCAGTGGTTTAGATAATTTGTATAATGCAGTGGCTAATATAGCCAAAGCAAGTTCTCTTCGAGTGGAGGTTATCCACAAAAAGAGGGTTTGTGGAGAGTTCAAGCAAACAAGGTTTGGTAGAGCCTTGTTCATTGACGTTGCCCACGCAAAAGGCCACAGACGTCGCATCGATTGCAGAATGCATAGACGTGAGCAGCGAACTATGCACATGTTCATGCGGAAAACTACCAAGACAGAAGTTAGATCTAAGCATCTTAGAAAAGGCGATAGTGGGATAGTTCTCCTGACACAGAAGATAAAAGGACATCTCAGCGGAGTGCGGGATGAATTCTTTATTGTTAGAGGAACGTGTGATGATAGTTTGTTGGAGGCAAGAGCTAGATTCAGTCAATCCATCACACTGCGTGCGACTCACTTCTCAACTGGTGATATATTTTGGAAGG
CTTCGGATGACCTCCGGAGAGGCCACGATATGGACAATTGATTTCGTTCTTACGTTCACTGGGAACGCCCATATCTGGTTTATACTCTGTCGAGTCTAGAAGCCGCTGGCACCGTAAGTGCCCGGTGGCTCCGTCAGCCTAAGTTGACCCGAGAAGGGTCCAGGTTTTGGTCAATATGCCTAAGAAATGACACATGCAAAGTACCAGGGCTACCCCCCGAATGAGGGTCGATAAACTATGTTTTATCTTTTGCCGCGCGGGAGCTGCGCTGAGTGCCACTCAGCAGGTGTCTGAGCAACAACTCACCTACGGGGAAGTGGGCCCCCCCCCTATCAAGGCGGCCCCCCAGCGAGGGTCGATACCGACCAAGCTGGAGTACCACGACCTCGACCAGTTTGCGTGGCTGGGAGATGTATGGTTGACCATGTGTTTGCGGCTCACTTGCGTGACCCGCCACTCGGTGGTCGACCAACGGTGGTGCGAGACTATCCTGTCCAACGCCAACCTGAGGCGGTTTTTGACCGATGATGGTTGGATTGTCCCGGACAGCTTGTCTGACCATGGTGCAGGGCAGTCGGCGGAGTTCCTCTTTTGCAGGGACAGTGACTTCCGACGGCGGTTCTGCACAGCGCATGGTCTGGTGGAGGCCCATACTGGTCTTGCTGACCTCACCCCATACGGGGCGGAGGCTGGGCGTGACGTGGACCAGTGTTGGCGGCGCCTGTTTCGTGGGCCTGTGACTGGGCACTACTCCTTCCCCTTGGAGAAGTGGATGTCCCGGGCTCAGCTGGAGGAGGTAGCTGGCCAAAACGCCCTTTCCTCCGGGTCATTTGGCCTGGAGGTTGATGGCACAAACTGGCATCTGGTGGATGGCAGTATGAGTGCTCGGGAAGTCTTGGCTTCCCTGACAAAGCGTGCACGCCTTGGGGGGCGAGAGTCTGATGCGGATTCCCATCCGTTCAAGCCTTTTTCCTCGTTCCCCGCAGGCCTGCCCACGCCC
ATAAAACATTGCACCTATGGTGTTGCCCTGGCTGGGGTATGTCAGTGATCGCAGTAGAATGTACTAATTGACAAGTTGGAGAATACGGTAGAACGTCCTTATCCAACACAGCCTTTATCCCTCTCCCTGACGAGGTTTTTGTCAGTGTAATATTTCTTTTTGAACTATCCAGCTTAGTACCGTACGGGAAAGTGACTGGTGTGCTTATCTTTGAAATGTTACTTTGGGTTTCGGTTCTTTAGGTTAGTAAGAAAGCACTTGTCTTCTCATACAAAGGAAAACCTGACGTATCGCTTACGAAAGTAGCAATGAAAGAAAGGTGGTGGTTTTAATCGTACCGCAAAAAACGATGGGGTCGTTTTAATTAACTTCTCCTACAAGCGTCTAAACGGACGTTGGGGTTTTGCTAGTTTCTTTAGAGAAAACTAGCTAAGTCTTTAATGTTATCATTAGAGATGGCATAAATATAATACTTGTGTCTGCTGATAAGATCATTTTAATTTGGACGATTAGACTTGTTGAACTACAGGTTACTGAATCACTTGCGCTAATCAACATGGGAGATATGTACGATGAATCATTTGACAAGTCGGGCGGTCCTGCTGACTTGATGGACGATTCTTGGGTGGAATCAGTTTCGTGGAAAGATTTGTTGAAGAAGTTACACAGCATAAAATTTGCACTACAGTCTGGTAGAGATGAGATCACTGGGTTACTAGCGGCACTGAATAGACAGTGTCCTTATTCACCATATGAGCAGTTTCCAGATAAGAAGGTGTATTTCCTTTTAGACTCACGGGCTAACAGTGCTCTTGGTGTGATTCAGAACGCTTCAGCGTTCAAGAGACGAGCTGATGAGAAGAATGCAGTGGCGGGTGTTACAAATATTCCTGCGAATCCAAACACAACGGTTACGACGAACCAAGGGAGTACTACTACTACCAAGGCGAACACTGGCTCGACTTTGGAAGAAGACTTGTACACTTATTACAAATTCGAT
TGCTTGACTAATACTCAATCACCACTCTAATATGCCTCCCATCAAACGGAGGCTTTTCATGTTTAAAGTACATTCTGACTACTTCAGCAAACCTAACATCGACGCAATCAAACCTCTCGTCGAAACTGCTGGTATGTCTGTTCTTACTCAATCTCCAAACCTCCGTATCTGGAAACAGTGCAATACTCGCATCAAATTACTGGAAGAAATCCTTGCTCACTATACAAATGGTATTCGCCGTGACGACAATGGTGACTTCTGGATGAATCCCAACTCTCAACTCGCAACTACTATTGCCTATCGTGCTCATCACAAAGGCCATAACCCTAAGTTCAAACAATACCCAGAAACCTTCACTCTGGACGACATTATTACTGGTAAACCAATCCCTCAAACTGCCCCTGACGAATTACAACTCTCCGATGAAATCGTTGAAGACTATCGCCTTACAGTCCTCTCCATAATCGAAGAATTGCAAGAATGCTATGACGTGCTCGGACAACTTGATATTAATAACACTATAGACCACAAACCCCTCGGTAATGACCATTGGAACCTCCTCTATGAAAAACCCGTATACAAACATTGGTATCAGCTCGTTTCAAATCGACCCCTTAAAGATATCCGCGCCGATTACAACTATGCAAAGGCTAAGGGTGTTAAAGATGAGTGCTCAAAAATCTTGGAGGAGTCAACTATGAAGTCTCGACGTGGCTTTACCGTTCAAAGATTAATGAATGCTATGCGTACTGCCCATTCTAAGGGCTGGTATGTCGTATTCGATACTCTTACTCTAGCCGATGACCGCTTAAAGGATTTCTATGATAATCCCAATGCTCTTCGTGACTACTTCCGTGATATTGGTCGTATGGTGCTTACTGCCGAAGGTCGCTCGGTGCATGACTCATCTTCCGACTGCTATCAGTATTTTTGTGTGCCAGAGTATGGTACACAGCACGGTCGTCTACATTTCCACGCAGTGCATCTTATGCGCACACTT
ATGACCAACGGAGACTACTGCCCAAGAAATATCTTCCTATTGTGCAAAGTCTATGAACTGGACCTGCAGGACCTGAACATAACCTGCGTGTTTTGCGGAACAGCATTAACAGAGGAGGAGGTTGTATCGTTTGCATACAAGGAGCTACAAGTTGTGTGGAGAAAGCATTTTCCATTTGCAGCATGTCCTGCGTGTCTGGAAGCAGCCGGGAAACTAAGGCAATTTAGATACTGGCAGTATTCTAGCTATGCACCCACAGTGGAATATGAAACAGGAGTGCCTATTTTAGAATTGCTTATTAGATGCTACCTGTGCCATAAACCACTGTGCAGTGAGGAAAAGGAACGGCTTATCAGTGAAGGCAAACGGTTCCATAAAATAGCTGGGCTTTGGCGAGGCGCTTGCCTGCAGTGTTGGAAACCATGCATGGCCAACGACCAACCTTAAAGGACATATTTCTAGAGCTGGATCAGCCTGATGCGGTTGACCTACATTGTAACGAGCAATTAGCCAGCTCAGAAGAGGAGGATAATAGGGAGGACGGTGAGCAACCTACACAACCTACAGAACCAGCACAGCAAGCATATAGGGTGGTAACAAGTTGTTGTAGGTGTTGCTGTACAGTAAGGCTGGTGGTGGAGAGTGGACACGCAGAAATAAGACAACTCCAGGAGCTTCTGTTGGGCGCACTGCATATAGTGTGTCCGCTCTGCGCATAACTGCTATGGCCGACGGTGAAGGTACAAACAATGGGGACGATAGTGAGGAGGGACGGAGCGCATGCGGGTGGTTTTGGGTGGAAGCCACAGTGGACAGAACCACGGGACAGCAAATATCTAGTGATGAGGACGAGGAGGACGGTGACAGCGGACAGGACATGGTTGATTTTATTGATAATAGTAGGCATCCCGGGGATGGACAGGAAGTTGCACTTGAGTTATACAGACAGCAGGAGGCACAAGATGACGAGGCCTTTGTGCAGGCCCTAAAACGAAAGTAT
GCGCCAGTCCTCCGATAGACTGAGTCGCCCGGGTACCCGTGTATCCAATAAATCCTCTTGCTGTTGCATCCGACTCGTGGTCTCGCTGTTCCTTGGGAGGGTCTCCTCAGAGTGATTGACTACCCGTCTCGGGGGTCTTTCATTTGGGGGCTCGTCCGGGATCTGGAGACCCCTGCCCAGGGACCACCGACCCACCACCGGGAGGTAAGCTGGCCAGCAATTGTTCTGTGTCTGTCCATTGTCCTGTGTCTTTGATTGATTTTATGCGCCTGTGTCTGTACTAGTTGGCCGACTAGATTGGTATCTGGCGGATCCGTGGTGGAACTGACGAGTTCGAGACACCCGGCCGCAACCCTGGGAGACGTCCCAGGGACTTCGGGGGCCATTTTTGTGGCCCGGCCAGAGTCCAACCATCCCGATCGTTTTGGACTCTTTGGTGCACCCCCCTTAGAGGAGGGGTATGTGGTTCTGGTAGGAGACAGAGGGCTAAAACGGTTTCCGCCCCCGTCTGAGTTTTTGCTTTCGGTTTGGAACCGAAGCCGCGCCGCGCGTCTTGTCTGCTGCAGCATCGTTCTGTGTTGTCTCTGTTTGACTGTTTTTCTGTATTTGTCTGAAAACATGGGCCAGGCTGTTACCACCCCCTTAAGTTTGACTTTAGACCACTGGAAGGATGTCGAACGGACAGCCCACAACCTGTCGGTAGAGGTTAGAAAAAGGCGCTGGGTTACATTCTGCTCTGCAGAATGGCCAACCTTCAACGTCGGATGGCCACGAGACGGCACTTTTAACCCAGACATTATTACACAGGTTAAGATCAAGGTCTTCTCACCTGGCCCACATGGACATCCGGATCAGGTCCCCTACATCGTGACCTGGGAAGCTATAGCAGTAGACCCCCCTCCCTGGGTCAGACCCTTCGTGCACCCTAAACCTCCCCTCTCTCTTCCCCCTTCAGCCCCCTCTCTCCCACCTGAACCCCCACTCTCGACCCCGCCCCAGT
CAGTATTACCGCACCTCGCTTACCCTCCTCGCTTCCCTGGGCCCACTATGCCTACTAGACAAAGCACTAGTTGGGTGTTCACACTTAACTTTGAGGGCGAAATTCCTATTTTGCCCTTTAATGAAAGCGTTCAGTACGCTTGTTGGCAGCATGAGAGAGTGGGACACGATCATTTACAGGGATTTATACAATTTAAATCCCGCAACACTACATTGCGTCAGGCTAAGTATATTTTTAATGGACTGAATCCTCATCTGGAAATTGCTAGGGATGTAGAGAAGGCGCAATTGTACGCGATGAAGGAAGATAGTAGAGTAGCTGGTCCCTGGGAGTATGGGTTGTTTATTAAGAGAGGATCGCATAAGCGTAAGCTGATGGAGAGATTTGAAGAAGATGGAGAAGAGATGAAAATTGCTGATCCCTCTCTCTATAGGCGTTGTCTATCAAGGAAGATGGCTGAAGAACAACGTTGTTCTTCTGAGTGGAATTATGACTTACGCCCTTGGCAAGAAGAAGTGATGCATTTGTTAGAGGAAGAACCAGATTATAGAACGATAATCTGGGTGTATGGACCTGCTGGTAATGAAGGCAAATCTACATTTGCAAGACATCTGTCATTGAAAGATGGTTGGGGTTATCTGCCTGGAGGAAAGACACAAGATATGATGCATCTTGTGACTGCTGAGCCTAAGAATAATTGGGTATTTGACATACCCAGAGTTAGTTCAGAGTATGTGAATTATGGTGTAATAGAACAGGTTAAGAATAGGGTAATGGTGAATACTAAGTATGAGCCATGTGTAATGCGGGATGATAATCATCCTGTTCATGTAATTGTGTTTGCAAATGTACTCCCAGATTTGGGAAAATTAAGTGAAGATAGAATAAAATTAATTCGTTGTTGAAAACTCTGCGAAGGCAGAAGTTATAAAAAAAATGTGTTTTGAGAGAAGTCCCACATCGGGTAGTTCGCGAAACAGGGTGAGGGAAGCGAGCAATA
GTAGTCTTTTAGTATCGATCCCTCGACTCTCGACCGCACTAAATCTCATCGTTATTACGAACGAACTCTCTTCAATCAACACACAATGCTCTACAACTTCAAAGCTTTCATATCAAAAGTCTCTCACTCAATTCGAGACTATTTAACTGAAGCTTATATTCGACGCAATTTTGAATGGTCAAACTTCAACAAGTTACATACTGATCCTTCAACCGCTTACTACGACATTCGCGACCCTTCAAACGTACGTGCATATCACGCACTATTTGGAACACGAAGACAACCGCCACCTAAGCAAATAGAACTTGAATCTTACATGCTCAATTTAATTCATCGCAATGCAATTAAAAATAGGCCCTTTCAATTCTACACTGACCTGTTCACAGACACCGATCTTCCGACCGATCGTATTCCTAAACCTGGAATCGAACTAGTTAACGCTTACTTCCACCCTGGCAACGTTATTCGACCTAACCCCGAATTCTCAAAGCAATTGACGCCCGACATGGAACTCGACCAATTTGAATCCTACATCCCAGGAGACATAGACTATGGACCACCAATCGATAATGAATTACTAACCCTCATCTATCGTAAATATCCACAGTATCTTGATCCCATCACAAAATATTGCCGCCCCGCAGGTACTACCGACGCTACCTTCCGCGACTTTAACAAGGAACAAATTAAAACTGAAGACTCCGACGCTCTTCGCCTCTCAAACATTATGGATTTAATTCATGAATTTATGAATATTACGCCATATATGCCTCTTCATTTTGTCGATACTTTCTATTGCAAGTTACCGCTCGTCACAGGAACTGGTTATCACAACCGTCACTCCTACTTCCGACGATCATTCGCGCATTTTTGTCATCCCGAACTTTACGCTGAAAAGCCGACCTCTAAAGGTTACTTCTTCAATGCAACGAAGCACGAAAACCGCTTCTTAGTTCACAAAATCAAACATTCCGGCTACCCCTTCGACTTCACGTCAGAT
ATGGGATATAACAAATCGCTCCGTTACAGCCGTCATGCTGGTACTACTTGTGTAATTGATAACAAACACTTGTACAGTTTAGGTTCGGTTCTTGACGATATTCACAAAAAGGACAGGCGTATATCGGAAGCTAAATATGCACCTTTGAAAGATCTCGCTAATCAATACATGGTGACCGAGGACCCTTTCCGCGGACCAGGAAAGAATGTTCGCATCACGCTGTTTAAAGAGATTCGTAGGGTTCAGCCCGACACAATGAAACTTATCTGCAACTGGAGCGGTAAAGAGTTCCTTCGCGAAACTTGGACACGTTTTATCTCGGAAGAGTTTCCCATCACCACAGATCAGGAGATTATGGATTTGTGGTTCGAGCTTCAGCTTCGCCCCATGCAACCCAACCGTTGTTACAGATTCACCATGCAATACGCGCTCGGCGCCCATCCAGATTACGTCGCTCACGACGTGATCCGTCAGCAAGATCCTTACTACGTAGGACCCAATAACATTGAACGTATTAATCTATCAAAGAAGGGTTACGCATACCCTCTAACTTGTCTTCAGTCAGTATACAACGACAACTTTGAGAACTTCTTTGACGAGCACCTATGGCCATACTTCCACAGGCCCCTCGTATACGTGGGCACCACTTCCGCGGAAATTGAAGAAATTATGATTGAAGTTTCTCTTCTGTTTAAGATTAAAGAGTTCGCTCCGGACGTACCTCTGTTTACCGGACCCGCATATTAAGCCTCTGTATCGGTGGTAACAGCATCAGTTACTTTAACTAATTGCTTTTGCCTTTCTCTTTCCTCTAAAGCTTGCCGCAGCTTAGAGGAAAGCGGCACGTCCTCAACCGAAGAGTCGGAATCGAAAGAGGAAGAATAGAAAGAAGGATTTTCCACAACATTTGATTCCTTATCCGTTTTTTCTTCAACGACGGTTGGTACGCCGTAAGTGGGAAGCGTTTGGTGCGGCGGCGGCGGCGGAGGTGGAGGCATAA
GGCACTTAAGCGCTGCAAGATGGAAGTGATTGAAAAGCTCGAGACAATTAGAGAAACGTTAAATGACACAAAAGATAAAAAAGATTTCCAAAAAATTCATGATGAACTAGTTCAATATCTTGACGGTATAGATCCACTGACTATCGATGATGATAAATGGAATGAAATCCTTAAACTTTTTAAAATTATCATAGTAAAGTTAAAAAACTCAACAATCAAAACGACTTCTCTTGAAAATGAGTTAACCCAACATGAGAAAAAAAGAACGGTTAAAGAAGTGGAAAAAGTTGAAGAAGACATGAAGGTGGATGTGGCGAATGATAATAGCAAACCAACTCTTATGGATAAAGTATTACAGGTGTCAAGTCAGCCAAATAATCCATATTCTGCTGATGTATTACAAATAAGAACAATTTTATCAAAAACTTTGTTTGTTGATACGGATTCTGAGGCATATTCACTATATGTTCCAGAATCTCAGAAACTTGATGTTTCACCAATTACTATTGAATTAACTACGATTGAAAAGTATCAACCAAAGGTTAATATTCTCAAACAAGCAGTTATAGTCCCATCACAAAATCCATTGCTAGCAGATACCTATGGTGCACCTGAGATACTTTTTTCTACTGATTTCTTTGATGATATCACTTCAAATTCTTCAGAAGGATTACAATTATATTTCTTTGATAAGGCATACAAATTAAAAAAAGAATTACCAAATCTACCATTTCTTTCATCATTAGATAAGGATGTTAACCCGCTTAATCCACTTAATTCAGTATGTAAATCATTTGGACAAGAAAAGTATTATGATATGGTAATGGATCGCACCGATAGAGGATTAGATGCTAGAAGAGCAGCAATGCAATTTGATAATGTTATCGTTGATGCACAAAACAGAACCGTTCAATTTAATGTTAGAATGCATCCATTTGATTTACAATTGCTACGTATATCTCAACAGTTCGCTGAGCCAATGCAAGATTTGGCTCCAGTT
TCGAGACTTGCTCCTGCCCTGTTCTACACTGCACTGTGGTGCTACTCTACCGGTTGCTCTGAGCGACTCGTACTCTGGTGTGCACTTTTACCAGTAAAGTAACCAGGTGACTTTAAAATTACACATCTCTGAACTCTGCCTGCTGTGTTGGTGTGGTGTATGCTGGTGTAGTGTTTGCTGGTATAGTGTTTGCTGGTGTTGTTTGCTAGTGGCGTATACTGGTGTTCTGCGGCTGCTGTATACTAGACTAGTGTTTTTTGTAGTATAGAGTTAGAGTTGGTTTGCATTTTAGTTTTACTTTGCATCTTAGTTTTACTTTGCATCTTAGATTTATTTTGCATGTTATTGTATTTTAGGACTTGCATTATAGTTTGAATTGTAGTTTTAGTTGCATCCCAGTTACTCTTGTTATTTAACTCTATTTTATTATTGTATTACTTTACTACTCTATCCATTTATATTTTGTATTCTTTTGTGTACTCTTTTCATTTACTCTTAGTGTACTGCAATTGTAAATTTACTCTTATTGTTTATTTACTCTTAGTGTACTGTAATTGTAACAACTGGTGTTAGTAGAAGTTGTAACAACTAGTGTTAGTAGAAGTAGAAGCTTGTAAGCATGAATCCTACCGGTAAAAGTCCCCGTTCTAAAACTAATCCCCAGTACTATCAACAACCCGAGTTTGCATACAACAACTTGATGTATCCAAACACTTATCCCAACGGCTATGGGTACAATTTCAATCCAATGATGCCCGACACTGCCACCATCTTTCCTGGTACTACAATCTTTCCCATTCCAACCACCAATACTAACATGGCTCATGAACTCGGTAATACTGCTGCTCCCAACATTACGATGCATGACTTGGGCTTTGAAATTCCCGTGTTTGATGTTGCCAATAACAATCAAGCAGACATGTCAAACAATCCATCATCTTTTGTTTATAGAGACACGCTAAACACTCCGACTCCCGACATGCAACATGCAATGGAACTC
GCTAATCTGCTGACCGTTACTCTGCAAACATGGGGAACGCTTCGTCCATTGTTCAGACAATCAATGTCACAGGAGACGGAAATGTCTTCAAACCATCAGCTGAAACGTCTTCAACGGCTGTACCCTCATTGAGCCTTTCACCTGGGATGCTCAACCCTGGCGGTGTGCCATGGATTGCCATCGGGGACGAAACGTCGGTGACTTCACCAGGTGCTTTGCGCCGGATGACATCTAAGGACATACCGGAAACAGCTATTATCAACACTGATAATTCATCTGGGGCTGTACCGAGCGAGTCCGCTTTAGTGCCATACAATGATGAACCGCTAGTAGTTGTCACTGAGCATGCAATTGCTAACTTCACCAAAGCCGAGATGGCCTTAGAATTCAACAGAGAGTTTTTGGACAAACTCCGAGTGTTATCCGTGTCACCGAAGTACTCCGATCTGTTGACGTACGTCGATTGCTACGTTGGAGTCTCCGCGCGCCAGGCGCTCAATAACTTCCAAAAACAGGTGCCTGTGATAACCCCAACACGTCAGACAATGTACGTGGATTCCATTCAAGCGGCACTGAAAGCGTTAGAGAAATGGGAAATTGATTTAAGAGTAGCGCAGACATTACTACCAACAAACGTGCCGATCGGTGAGGTCTCATGTCCCATGCAGTCAGTGGTTAAATTGCTAGACGACCAGCTGCCAGATGACAGTCTAATCAGAAGGTACCCGAAGGAGGCGGCGGTAGCACTGGCTAAGAGAAATGGAGGGATACAATGGATGGATGTTTCAGAGGGCACTGTTATGAACGAGGCCGTTAACGCGGTAGCCGCTAGCGCACTAGCTCCTTCTGCATCCGCGCCACCACTTGAAGAAAAATCAAAGCTGACGGAACAGGCCATGGATTTAGTTACAGCCGCGGAGCCAGAAATAATTGCATCCTTGGTTCCTGTACCAGCTCCGGTTTTTGCCATCCCTCCAAAGCCAGCTGATTATAACGTAAG
TGGTATCAGAGCAAGATTCTGATTCTAATAGGGAAAACTAAAAATGTCTAGATTAGAAAAGATCTACACAAATAAAGAAAACCCTCTAAAAGACTTTTTAGATGAGGTAGAACAAAATGATGAAGAGATGCGCACAGTGGATTTCAATCCAAACAAACCAGCTCTTCCATATAAAAAGAAAGCAATAGTCTTTCCAAAAAATTTTCCATCAGAAACTCACTATAATAATGGAGTCCCGATAGGAAAACAACTGAACCTTGGCGGATCAGTACAACAAGTTATAGGAGGAATAAATACAATTTTAGAAGTATTATCCTTCTTATGTCTAAGACAGTTACCTATAGTTGCTTCTAGCAGCCACGAACAATTAGAAAATTCCAAAGAATTTAAAAATGAATTACAAAATCATCTAACTAAGATAACAGAACAGTTAGAAATAAATAGGAAATCAATAATAAAAGATCAAACAGTAAAAGAAGATCTTAACAAAAAACAATATGAAACGCTGTATGCATTACAAGAAAAACTTCTTAATATGCTAGCAGAAAAACAGAGTTCAAACGAGCTAAAAAATCTAGAAAGGAGACTAGATGAAAAAATTAAGATAATTGAACAACAGTTATCAGAAATAAAACTTATGTTATCATGACATCATCAGCTTTTGATAGAATAACAAAGCAAATAGAAAGCTTAGAAATTAGGTTAAAAGAGACAAAAAACTTCTTAGAAACTTTACCTGAGGAGTTTAAGTCAAATCCATACTTTGACAAAGAAAATGAGTTAGGAAGATACCCACCTCATAATCAACCTAACACTAAGGTTTTAGACGATATAGAATGTATAGAGCAAGGAGGCCCATGGCCACATGCATACCATACATTTAACCCACAATTAAATAACATATCTGACATGTTATCATATATAATAAAAAACTGTTGTTGCAAAAAACACAAGGAACATCAGGAAACATCACCTGAATATCAATCTATACAAAATAGAC
GAAAACCCACCCCAACTCAACCAAACTCACTCACACCTATTCATAACAGAAAGGAGCTGCCCACGCAGGCATATTTTCTGAGGGATGGCTCGTGTGCGTGAAGTTTTCTCATCCATCACCGACTCCTCGCTCAAAGCCGTAATTCAGGAGGAAGCATACAAGACTATCCAAACTCAATTACGGCTAGCAGCATCCATCAACCCCTACGCCCAGCCGGCAGATGCCGCCGACGTGCTAGAGACACTAGGCATCATTACTAACCCATTGGCTGTCGAGGCACATACGCATGGGGCAGCCAAAGCAATAGAAAATGATATGTACAATATAGTAGCTAACTATCTGCCCAAGGAGAACCCTGTAACATTCTATTACATGAAGAAAGGAAAACTGGGCAAATTCCGACGGGGACCGCAACAGGGTGACTTGTTTGTTAACTCACACTTTGAGCCAAAAGACATTGCGCGTTACCCCGAGGAAACCATTGTGGAGCACCTGGAGTCTAAACCGTGCACCACCTCTCTGGCGTTTATGGGGGACACTCTACACTTCTGGTCTCCAAAGCAGCTCCTCACCCTCTTTAATGCGAGCCCAAAGCTGAAGACCCTCTACGCGACGATTGTACTGCCCATCGAGGCTACTCACAGGCTCCCTTCCCTCCACCCGTCCATTTACACCCTCAAATACTTCGGGGACTTCTTCATGTACATCCCCGGCGGCCACGCTGGCGCTGCCTACACGCATCATCAAAAGCAGCTCGCGTGGCTCTTCGCCGGCCGGCTCAACGGGTTTGGCATCACTCTCACTATCCAGTTCCTAGAATCGAAAGGGGCCAATCACCTGCTGATAATCCAGAGGGGAAAGCTACTCACGCCACCGCTGCGCACATTTGGCTCAGACACCCCCTACATTCAGATCCCCCCCATCTTCCTGCCTAAGGACCACAACATGACCCAGCCGATTCCAACCGTCTTCGCAATGAAAATGTTCATGTACACGAAGT
GAAAACAAACCAACACAAACACACGTATCCTCAAACGGACCATATAAGGTGAATAATAGCAATACGCACTATACACCCATATGGCTAAAGTACGTGCCGCGTTGGAGAGAATTAGGGACCCATCGGTGCAAACCGCTTTATCTGAAGCAGCTTACACACATGTCCGCCCCGTTCTCAAAGAATCCCTAGTCAACTGCCCCTATGCCCTTTCTAACGACGAAGCTGATTGCTTAGAAAGTTTTGGCATTACTGTAAATCCATATGCTAACCAAACTCACACTCACGCAGCATGTAAAGTTATAGAGAATAGAATGTTAGAAATAGTTGGCATGCACTTACCTAAACACTCATGCACCATGCTTTTCCTGAAAAGAAGCAAATTGCGATACATGCGGAGGGCAGCTATACTTAAAGACGTCTTTCTCAATAAAGACGTTGAACCTAAAGACCTGTTTCGCTACGATCGTGATACAATAAGAAGTAGACTGCAGGATATAGACACCAAAATTGCATATATGTCTGACACTCTGCATTTCATGTCTCGCAGGGAAATAGTGCAGTTATTTGAGGATTCACCGAAACTTGAGACACTACTCGCCACTGTTGTGCTACCAGTCGAAGCCCTTCACAAGAGAACATCGCTCTACCCGAGCTTGTACTCGATCAACTACTCAGCTAAGGGCTTCGAATACATACCAGGCAACCATGGCGGGGGTTCTTATTTCCATCCCTACACAACCCTCGAATGGCTCAAGGTGCGTATGATCAACGCTGAAGACTTCCATAAACTCTCAACCGGGTTTATTTTAACCTTCCAACTTGTGGAAAGCTTAGGTGCTAATCACCTTTTCATAGTGCAGAAAGCCAAACTCCTAACGCCACAGATGCGCACTTTCTGTCGTGACAGCTTGGTCACACTCCCACAAGTTTTTTGTCCGGCAGCTATGAACGCTAATAGACCTCTCTCCAAAACTAAAGCTATGCAAATGCTATTATATTG
AGCGAAAGCAGGCAAACCATTTGAATGGATGTCAATCCGACCTTACTTTTCTTAAAAGTGCCAGCACAAAATGCTATAAGCACAACTTTCCCTTATACCGGAGACCCTCCTTACAGCCATGGGACAGGAACAGGATACACCATGGATACTGTCAACAGGACACATCAGTACTCAGAAAAGGCAAGATGGACAACAAACACCGAAACTGGAGCACCGCAACTCAACCCGATTGATGGGCCACTGCCAGAAGACAATGAACCAAGTGGTTATGCCCAAACAGATTGTGTATTGGAAGCAATGGCTTTCCTTGAGGAATCCCATCCTGGTATTTTTGAAAACTCGTGTATTGAAACGATGGAGGTTGTTCAGCAAACACGAGTAGACAAGCTGACACAAGGCCGACAGACCTATGACTGGACTTTAAATAGAAACCAGCCTGCTGCAACAGCATTGGCCAACACAATAGAAGTGTTCAGATCAAATGGCCTCACGGCCAATGAGTCTGGAAGGCTCATAGACTTCCTTAAGGATGTAATGGAGTCAATGAAAAAAGAAGAAATGGGGATCACAACTCATTTTCAGAGAAAGAGACGGGTGAGAGACAATATGACTAAGAAAATGATAACACAGAGAACAATAGGTAAAAGGAAACAGAGATTGAACAAAAGGAGTTATCTAATTAGAGCATTGACCCTGAACACAATGACCAAAGATGCTGAGAGAGGGAAGCTAAAACGGAGAGCAATTGCAACCCCAGGGATGCAAATAAGGGGGTTTGTATACTTTGTTGAGACACTGGCAAGGAGTATATGTGAGAAACTTGAACAATCAGGGTTGCCAGTTGGAGGCAATGAGAAGAAAGCAAAGTTGGCAAATGTTGTAAGGAAGATGATGACCAATTCTCAGGACACCGAACTTTCTTTGACCATCACTGGAGATAACACCAAATGGAACGAAAATCAGAATCCTCGGATGTTTTTGGCCATGATCACATATATGA
TGACTTGGTCAATTGGTACCAATTGATCTCTCTCCTGGTATCGGTACATTGGTACCAATATATATGGTGGTACCTAATGGCATTATTGTAATTACTTTAATGTTGAATTTAAAATTCAAATTGGTAAAGCGGCCATCCGTCTAATATTACCGGATGGCCGCGCGAAATTTCGTGGTGGGCCCCCCTTGTCGGCCAATAGAGTTCGTGCCTTGAAAGTTAGATAAGTGGATGTTGACGTCACTTTTGTCTTTATATACGTCAGCCCTAATTTTAAAGGTTAAACATGTGGGATCCTTTACTTAACGATTTCCCTGAAACCGTACACGGTTTTCGGTGTATGCTAGCGGTTAAATACCTTCTTCTGGTTGAGGCTACATACTCTCCGGATACGGTGGGTTACGATCTAATACGCGATCTTATAGGTGTTGTTCGTGCGAAGAATTATGTCGAAGCGACCAGCAGATATAGGGATTTTCACTCCCGCATTCAGGGCACGTCGCCGTCTGAACTTCGACGGCCCGTATGTCAGCCGTGTGAATGTCCCCATTGCCCAAGGCACAAGCAAAGAGAGATCATGGGCTCAAAGGCCCATGTATCGGAAGCCCAGGATATACAGGATGTACAGAAGCCCTGATGTACCTAAGGGGTGTGAAGGCCCGTGTAAGGTCCAGTCTTTCGAGAAGAAAGATGATGTTGGTCACTCTGGTAAAATGTTATGTATCTCAGATATTACTCGTGGTAATGGACTTACACATCGTGTTGGGAAGAGGTTTTGTATTAAATCAGTCTATATCATTGGAAAGATATGGATGGATGAGAACATTAAGCTCAAGAATCACACTAATAACGTGATCTTCTGGCTTGTTAGAGATAGGCGCCCTGTGTCCGTTCCTTATGGTTTCCAAGAGGCGTTTAATATGTATGAAAATGAACCTAGTACGGCTACTATCAAACAGGATTTGAGAGATCGCTTGCAGGTTTTACACAAGTTCACTGGTAC
