# Supplementary material for: Towards a better solution to the shortest common supersequence problem: the deposition and reduction algorithm
Source: BMC Bioinformatics. 2006 Dec 12;7(Suppl 4):S12. doi: 10.1186/1471-2105-7-S4-S12 (PMC1780115; doi:10.1186/1471-2105-7-S4-S12)
Supplement: Additional file 1 — Real DNA sequences DNA sequences are obtained from NCBI Viral Genomes, Accessed on 01/01/2006. . Sequences are randomly selected from different genome sequences. The specific length and number of sequences are specified for each dataset. There are 60 randomly selected datasets. File name indicate the number of sequences, sequence length, and dataset number. For example, file name "DNA_N100_K500_5" indicate that it is DNA sequences dataset, with 500 sequences, each truncated to length of 100. And this is number 5 datasets for this setting. Each sequence is represented as a row in the dataset file. [file 1471-2105-7-S4-S12-S1.zip › DNA_N1000_K100_4]

AAAGCAGGTACTGATCCAAAATGGAAGACTTTGTGCGACAGTGCTTCAATCCAATGATTGTCGAGCTTGCGGAAAAGACAATGAAGGAATATGGGGAAGACCCGAAAATTGAAACAAATAAGTTCGCTGCAATATGCACACACTTAGAAGTCTGCTTCATGTATTCAGACTTCCATTTCATTGACGAACGAGGCGAATCAATAATTGTGGAATCTGGTGATCCAAATGCATTGTTGAAGCACAGGTTTGAAATAATTGAAGGAAGAGACCGAGCAATGGCCTGGACAGTGGTGAATAGCATCTGCAACACAACAGGAGTCGATAAACCCAAATTTCTTCCGGATCTATACGACTACAAGGAAAACCGATTCACTGAAATTGGTGTGACACGGAGGGAAGTTCACATATATTACTTAGAAAAAGCTAACAAGATAAAATCCGAGAAAACACATATCCACATCTTTTCATTCACTGGAGAAGAAATGGCCACTAAAGCTGACTACACCCTTGATGAAGAGAGCAGGGCAAGAATAAAAACCAGACTATTCACCATAAGACAGGAAATGGCAAGCAGGGGTCTATGGGATTCCTTTCGTCAGTCCGAGAGAGGCGAAGAGACAATTGAAGAAAGATTTGAAATCACAGGGACCATGCGTAGGCTTGCCGACCAAAGTCTCCCACCTAACTTCTCCAGCCTTGAAAACTTTAGAGCCTATGTGGATGGATTCAAACCGAACGGCTGCATTGAGGGCAAGCTTTCTCAAATGTCGAAAGAAGTGAACGCCAGAATTGAGCCATTTCTGAAGACAACACCACGTCCCCTCAGATTGCCTGATGGACCTCCCTGCTCCCAGCGGTCGAAATTCTTGCTGATGGATGCTCTGAAATTAAGCATTGAGGACCCGAGCCATGAGGGGGAGGGGATACCGCTATATGATGCGATAAAATGCATGAAAACATTCTTCGGCTGGAGAGAGCCCAACATCATCAAGCCACACGA
ACATTATACGAAGTTATATTAAGGGTTATTGAATATGATCAATTTACCTGTAAATCCATACAGTTCAATACCTTAGCAGGTCAAATAGTGACCACTTGATCATTTGATCAAGGTTGCGCTACGTAAAATCTGTGAAAAATTGGCGGTGTTAGTCCTACAGATTTCGCGTAGCGCACTTAGCACCACCAATCAATCAGAGGTGAAAAATGGGATATTCAACTGCTAAAGTGTCCACTCATCTTGAGCTTGAGAAAAACCGTGGTTACTGGCGGGCAAAAGGGTTTGATCGTGATAGTTGCCAACTGTCATTATCGCGCGGTGAAGAGAAAATAGAACGCACGCGCGGTCGCTGGCGTTTCTATGACGAGAACCATAAACAGGTAAAGGCAGAGCCGATCCTGTACACTTTACTTAAAACCATTATCTGAGTGTTAAATGTCCAATTTACTGACCGTACACCAAAATTTGCCTGCATTACCGGTCGATGCAACGAGTGATGAGGTTCGCAAGAACCTGATGGACATGTTCAGGGATCGCCAGGCGTTTTCTGAGCATACCTGGAAAATGCTTCTGTCCGTTTGCCGGTCGTGGGCGGCATGGTGCAAGTTGAATAACCGGAAATGGTTTCCCGCAGAACCTGAAGATGTTCGCGATTATCTTCTATATCTTCAGGCGCGCGGTCTGGCAGTAAAAACTATCCAGCAACATTTGGGCCAGCTAAACATGCTTCATCGTCGGTCCGGGCTGCCACGACCAAGTGACAGCAATGCTGTTTCACTGGTTATGCGGCGGATCCGAAAAGAAAACGTTGATGCCGGTGAACGTGCAAAACAGGCTCTAGCGTTCGAACGCACTGATTTCGACCAGGTTCGTTCACTCATGGAAAATAGCGATCGCTGCCAGGATATACGTAATCTGGCATTTCTGGGGATTGCTTATAACACCCTGTTACGTATAGCCGAAATTGCCAGGATCAGGGTTAAAGATATCTCACGTACTG
GTAAATGAGAATTTGAGCTATGGCTCAAACGCTCTCAAAAATCTCTAACAAAGAAAACGCCTCTTCAGGCCTTCGGCCTAAGAGGTTTAAACCCCACCAACCCATCCCAACGTGGATGGTGCGGTGTGAGCCTCTTGACCACGACTCACGTCGTGGTCGAGACCCTGTACGTGCTTCGCCACAAGCGAAACGCGTCAGAACACCTACTCCCTACCCCCGCCATCTCAAACCTGCAGCATCTGCTGTAGTTAGGAGTGGTAACAATCCTTCCCATCTCAAACCTGCATCAACGGATGTAGTTAGGAGTGGACCCCAACCCCTTTGCTGCGAAGCCAAGGACGGAGGTGTAGTTAGGAGTTGCAAAACCTACAATCTCAAACCTGCACACGAATCCAAGGCTGTCGCCTTCTCCCTTCCCAAAACGGACGGACCCACCGGAAACGAACCCGAATTCATCGCTGAGGCTTGCCCTAGCTGCGCTCTTTACGACACGTGTCCAAATTGCACATCTAAGGTTATCAACGATGATGGCTCAACTGACGGAACCATTCCTTCATGGGACCAGATTGAAACAACACCTGCTTTCCTATCTCTTCTCTCCAACACCGACGAGGAAATGTCAGCTGATGAGCTCACCAACTTGGCAGCTCACCTGCGAAAGGCTTTCGAGACTGGATCACACCCGGCAAACGTTGACTACTCCAAGGACCAACTCCAAGGACTACTGGAAATGGCTGAAGCTGCAGTACCACCAGCAAGGAGACAAACCCTACCATTCTACCAACAAAGGCTTGAGGCTCGTAGAACCTGGCGCGAGAAGATCTTCAACCAACCATTGGAAGAAATCAACAAAATCCTAACGACATCAAAAGACCGATTCCAACGCTGCGCCGCCTGGAAAGTCATACTTGAAAAGGCAGTGCTTGCAAAAGAATACGGCGAAGAGGCCTACGCTTACGCGCAACAGGCCCTGAAAAACATCAACTCGTTTGATGTCAAT
TGCCATGTATAATTAGGGGATAAAAATAAAAACGAGAAGATATGTGTCTCCTCGTTTTCCAATGTTGTAATGGGAAACTTTACCGTTGAATATGGAAAAGTTTTCTACTACAATCGATTCATAACAACTCTTTTTTCTCATTTAGAAATTGTGTGTAGAAAAGGAGTTGTTTACAGAATTGTTCTCGTTGAGATTCATTCAGGCCTGCGAAAACCGTTTGAATCTCCTCGAGAATGATTTTTAATCGTTCTTCAGATTCTGGGATGTTTCGTCCCAAAAGCGCATCAATAGATACATTGAAGAAGGATGCGATTCGATCTAACGAATCTAAGTCGGGTTCATTAAAGTGGTTTTCTAAGTTACTAATCTGACTCCGACTTAATTGGATCTTATCACCAAGCTCTGCTTGTGTTAGCGTGTGACTGTTTCTAAATTTTTTTAAATTTTCTCCAAAAGTGTTCATGCCTTTAGTATAAATAAAGGCATGTTTTTTAACTATAGTTGACAGATAGTTTGTATTTAAAATGATTAATGACAGTATTTATACCAAAAAACAGAAAAATAACTAGAACATTAGTTCTGTTGGTGGTAAAATATTCTTGTGGGAATTCTGAAAGATTTAGAAAAAACTTTCTCAATATGGTTTGAGAAAAGAGTGAAACGAATGTTCTAAATTTTATGATAAGATAAAAATAATAAAATAAAAGAGCAAAAAGACCCACGGCGTTACAGTAGTGTCGCCGCACTACTGTAACGTTTTACCCTAGTGTACGTAGGGAAAACTTTCCATGAGTCAACTTCAAGTATATCATACTTCTTAGCCCATGTTAGCATGGTGGTACGTTTTCCTATTGAGAAAAACAGAGGGGGTGTCTTAAGTTCAAGGGAGGGACCGTCGTGCAGAATTGTACAAACTTAAGTAACATTGTGGTAGAAAAAGATATAACGCCTACTAAACTCTCTAAAATCACAAGTTTATCACAATCAAATTTGTGGAAAA
AAAACTAAAGAAAGAGGTACTTATAAATGACAACTACAACAATCACGGGTGATACGTGGGATGTATATTTTAATGATAGACGTTATAGAAATTTGTTAGGAGATTTTGAAGATCTAATAACAGAAACGAAATCATTAATTAGACAAGGCTATAAAACGGATGTTATTAAAAATAAAATGGATAATAAGGCTTTGAGCCTACAATCTAAATTCAAAGAATTAGGACAAATATTATTAGATGAACATGAAGAAAAAATAGTAGAAATCCAACAAAAAGAGAAAGAATCTTCATATGAGAATCCACAAGTTGAAATGTTGAAACGTCAAGACATAGAGGCGAAAGTAAATTTAATTGATGCAGAAGAACTATTTAATCTTGTTTATAATGCCAATCCTAAAACCACTAATGTATATGAACTTAATATCTATAAAAAAGCGATAGAAAGTCGTCTTACTGAAGATGAAAATGTAAGGTTAAAACCTTACTTTGATGTATTGGTAGAAAAGGTAATTTATCCATATCGAAATAATGAAGAATATCAAAAATTAGAGTATAACTATAATGTTTTAAGACAGTTTGGGTTACAAAATAACGGGCAACCAGTCATCAAAGATAGTGATGGCGATATAGAAATTATTAACATTCAAAGTAAGTATAACGAAGTGTTCCGTAACGCTTAAATCAAAAATAGCCTATCCAATTTGGGTAGGCTCTCTTTATAGGAGTGAACGTATGAAACTGCTTAAAACGAAGAATTGTTTATATTATCGTAATGGCGACAATAAATTATCTGAGTATCAACTATTAACGCAATTTAACCCAGCATTTATTAATAAAAAAATTAAGATGTGTGAATTCCAAATTGAAAGTATGTACCATCTGAGTGCGTCGACCACAACATGTGATGAAATAATGGGGATCGTGTCTGTCTCATATCCAATTGAAAAACTAGTTATCAAAATTATTGAAACAAAGGCAAGATTACAAAACTATAAAAATC
GAGTGTTCCCACCCAACAGGCCCACTGGGTGTTGTACTCTGGTATTACGGTACCTTTGTACGCCTATTTTATTTCCCCCCCCTTTTTGAAACTTAGAAGTTAATAATAAACACGCTCACTAGGTGCACTACATCCAGTAGTGTAATGAGCAAGCACTTCTGTCTYCCCCGGGAGGGATATATGGTACGCTGTGCAAACGGCGGAAATTAATCCTACCGTTAACCGCCCACCTACTCCGAGAAGCCTAGTACCTAATTGGATTTATCAATGGAGTTGCGCTCAGCAGGTGACCCTGACCTGCCAGCTCCGGCTGATGGACCTGGGCTTTCCCCACAGGCGACTGTGGCCCAGGTCGCGTGGCGGCCGGCCCACCCCCCTGGGTGGGACGCCTTGATAATGACAAGGTGGGAAGAGCCTATTGGGCTAGCTGGTTTCCTCCGGCCTCCTGAATGCGGCTAACCTTAACCCCAGAGCATATGGTAGCAACCCAGCTACTAGTATGTCATAATGCGTAAGTCTGGGATGGGACCGACTACTTTGGAGAGTCCGTGTTTCTATTGTTTCTTTAATCAATCTTATGGTGACAATTTATAGTGCCCTGAGTATTGATTGGTTGTTGCTTTTGACAATTATTGAGACATCACATAGACATAATGGGAGCTCAAGTAAGCAGGCAAACGTCTGGTGCGCATGACACCCGGATACGGGCTGAACAGGGCGCAAACATTCATTATACTAATATCAATTATTATAGAGATGCAGCTAGCAATGCAGCAAGCAAAATGGACTATTCCCAGGATCCGGACAAGTTCACGAAACCAGTACTTGATGCTATAACTGAACCATTACCCACGCTGAAGTCCCCTAGTGCTGAGGCATGTGGGTACAGCGACCGAGTTGCACAACTGACAATTGGCAATTCCACTATCACTACTCAGGAAGCCGCCAATGTGGTGGTCGCATATGGACAATGGCCTGAATATTTAGATTCGAAGGATGC
GTTTATTTAGGATGGAACCTTACGCAATATTGTATGTTACGCAGGAGATCGAATACCTACTCAAAGATAGTTTCCTTCCGAAGTGGGAACTTGATGGAATTAAGGATCTTAATACATTATGGTTAGAGAGGGGCAGAATGGCGTGTGACACATACGCAATTGGAAAAATTGAGCAATGGTCGGTGCGGCAGCTACGCGCGCATAGATTTTTGTTTATAAGCACGAAAAGAAAGATCAGGCTGAAGGATTGCACGATTTCGCCCGACATATTCATTTTGAAAAAAGAATTAAAGGAGTATGATATGAAGAGATTCGAAACGTTAATTGGCAGAAGAAGGGTAACGTTAAGGAAGAGTTTCGGGAATATGTTAAGGGCTTATGCTTTCCAACACGTGACCGTTCTACACGGAAGTGAGGCGGAAACGTTGAGTTATGCGGATCCGAAGAGACACGTCGTGAAAGGCCAGCCTAAAGCTGCTCCAATGTATGATCATCCAGACAGATGGTGGCGGGATGTTGATGATGGACCAACCGATAAGAAATTAGTTAGTATGCTTGATTACATTATATATAGTGCGGATGAAGTGTATTATGTCGGATGTGGTGATTTAAAAACACTTGAACAATTCGCGTCTAGAGATAGGAAGCGGTTTGACAGAATTAAATGGATATGCATAGATCCAATCGCTCCGGAAACATCGTACGCTAATGTAAAGGTTGTAAGAGAAAAAGTTGTGTCTGCGCGTGATTTGAAACATTATTTAATGCGCGATGAGGTCGAGCGATTATTGATCTGGGATGTGAGTGCAGATGGGCTGAAGGGGACAATTGAGTGGGAGAAGCAGAGGTTTAAGGAGGATCGTAATGGTGAAAACATCGCGGAAGCGTTGTGTGCAGATTTTGCTTTAGCTTTGATTAAACATCGAATACCAGAAGAGAGTGATGAATATATTTGCAGGAGCTCTTGGCTAATACCACAGCCCGGGGCTCCAATAACGAT
TATATTTAACGCGAATGATTTAAGGATTTTTATGGTTTTAACCAAAACTCTGTATGATTGAATGTCATATTAATTTTAGACAATATGATGTAATGCAAAAATACTCCATATAAAAATAAAAACAACATATGACATTACTACTTTTTGTATATGACATCTGTTCATATTATTAATATGATATTATTTATTAAAGTTTTCATATTATATGACATATATATATTATATAAATTAATATAGAAATTAATATAATAACATTATATATAATATAAAAATATTTATGCATTTCTATCGAGATAGTCAAAGTATGCACCAATTTTGTGACGTGTAACATTGTTAGTTTCAATAAATCCAATCAATATATTACAATGAAAACATACCCACCCCCTTGCAGTTTTCTTTATGTGATCATGATCAAGATTTAATGTTTTATTTGGAATCTTTTTGCATATATGACATTTACCGTCAACTGGAAATGGAGTATTCCTCTTTAAGTTGTATCGGATATTATTGTCTTGTCGTTTGCATTCTTTGCAAAATCCAGTACTACTTGCATATAATGGGCATGTTTTGCACTTTTTTTTTGATTGTTCAACATTATTCCGTGCAAGGAATAATTTATGATACCTGTCTTCTGCTGTTCGTTTCATGTGTGCAACAACTCGATCTTTTCCATTCCGGCATGCTTTACAATAAACCCCAAAAAATCGTTCGCGATATAACTCATCACTTAAGCACGATAAACATGCTTTCTTGTACAAACGCCTAAGCTCTGGTGTTTTCTGACTAATAATATTATCAGCTTCGTCTGGCATGGTTGGTAGGCCTTTTGCTGGAGGCTCTGCTACATGTCCAGACTTGCCTACAGGTACCATCATGAGTACCGATGAAAATGCATGTTGTTTTACGTTAAGTACATCTTCGGCATATTTCTTATACTCCTCAAAAGACATATCAATAACGAGACTTAACTTATGGTATGATGTAGTATAATATACGGAGA
ATAGGGTACGGTGTAGAGGCAACCACCCTATTTCCACCTATCCAAAATGGAGAAAGTTCATGTTGACTTAGACGCAGACAGCCCATTCGTCAAGTCACTGCAAAGATGCTTTCCACATTTTGAGATAGAAGCAACGCAGGTCACTGACAATGACCATGCTAATGCTAGGGCGTTTTCGCACCTAGCTACTAAGCTCATTGAGGGAGAAGTGGATACAGACCAGGTGATCCTGGATATTGGGAGCGCGCCTGTAAGGCATACGCATTCCAAACATAAGTACCACTGTATTTGCCCAATGAAGAGCGCAGAAGACCCTGACAGACTCTACCGCTACGCAGACAAGCTTAGAAAAAGTGATGTCACTGACAAATGTATTGCCTCTAAGGCCGCGGACCTGCTAACAGTAATGTCGACGCCTGACGCTGAGACACCCTCGTTATGCATGCACACTGACTCAACTTGCAGGTACCACGGCTCCGTGGCCGTATATCAGGATGTATATGCAGTGCATGCACCGACTTCCATTTACTACCAGGCGCTGAAAGGTGTACGAACTATCTATTGGATCGGGTTCGATACTACACCGTTCATGTATAAGAACATGGCAGGCGCCTACCCTACATACAACACAAATTGGGCCGATGAAAGTGTGTTGGAAGCCAGAAATATAGGGCTGGGTAGTTCAGACTTGCACGAAAAGAGTTTCGGAAAAGTATCCATTATGAGGAAGAAGAAATTACAACCCACTAATAAAGTAATATTTTCTGTGGGGTCAACTATCTATACTGAAGAGAGAATACTGTTACGCAGCTGGCATCTACCTAATGTCTTTCATCTAAAAGGTAAAACTAGCTTTACAGGCAGATGTAACACCATCGTCAGCTGCGAAGGTTACGTTGTCAAGAAGATTACGCTCAGTCCTGGGATTTACGGGAAAGTGGATAATCTTGCTTCGACCATGCACCGAGAGGGATTCTTAAGTTGCAAGGTTACAGACACG
GTAAAAAAACTTTATATAGTCTTTTACCTGGATTCTCTGTGCAGAACTGAGAACTGAACGCTACCCTTGCGGGGGATGCGGCCCCGGGCTACGGCCTAGGGATCCAGCGTGGCTCACGGGCCGCCGGAACTGACGTCCGTAACAAACGTCCTTGGGATAGGAGTACAGTAACCACTCTTAGATACCCGATTCCCCTGTTTCTGCGTGGAAGCCTTTCGACAGCTACCCAGCTTAGATCGTCTGGTGCCCTAAATCCCTGGAGATAACCAATGGCTACATTACAAGATGTGCATCTACGGGTGAATGACCGGGTAACACCGGTGTACTTCACTGCTCGCTCGTTTCTGCTCGTTTCTCCGAAACGTGCGGGGCAAGCAACGTTCCTCGCTCGCGAGGAGGGTACTGACAATCCTGTCGTTACCTGTCATGTATCCGACTTTTATAAGGACGGTGTGTAATGACTTTGTACCTGGTCCCTCCGCTGGATTCGGCGGACAAAGAGTTGCCTGCTCTGGCTTCCAAAGCTGGGGTAACGCTTCTCGAGATCGAGTTTCTTCACGAGCTCTGGCCTCACCTCAGTGGTGGTCAGATCGTGATCGCCGCTCTCAACGCCAACAATCTGGCCATCCTCAACCGTCACATGTCCACTCTGTTGGTCGAGTTGCCGGTTGCTGTGATGGCCGTTCCCGGTGCTAGCTATCGTTCCGATTGGAACATGATCGCTCACGCACTCCCGTCTGAGGATTGGATCACTTTGTCCAACAAGATGCTGAAAAGCGGCTTGCTGGCGAACGATACCGTCCAGGGCGAGAAGCGCTCCGGCGCTGAGCCGCTGTCGCCGAACGTGTACACCGATGCGCTCTCGCGTCTCGGTATCGCGACGGCCCATGCTATCCCCGTTGAACCCGAACAACCGTTCGATGTCGATGAGGTAAGCGCCTGATGCCGAGGAGAGCTCCCGCGTTCCCTCTGAGCGATATCAAGGCTCAGATGCTGTTCG
ATTGTAAAAATTTGTTATATGAATCAATAAAAAATTGTTAATTAAATGTCTTTGTTATCATTTACTCACACACACACACATACACACACACACCCTTTTACCTTACCCATACCAACAGCTTCGCGTATACCATCACTATACATTCTCTTTAATTTTTTTATATAGAAGAAATATAGAAGAAATAGAGATAGATAAAATAAAAATTATTAGTGTGCTCTGTAAAAATATACATAATATATATATCTTACCATATGCTCGAATTGTATCGTTTCACACTCTTTACTCATAGGAAATGTATAACTTTTTCCACCCTCTACGAATCTTGTTCCCAATAATGATCCCATGTTTGCATGGACATCGTTAGAGGAGAATATCTTATGGTGTGTATTATCGAATCGTAATATTTGCTGTTCTTGTCCCTTGTCACTACTGCTCTTATTTTTCTGTACAAAGAACTCAACAGTTGAACGAGGGACACTATCATTTGGCATATCAAAATTCCATGCAATATCCTGACCAACATTGGTAGGCACCACGTTAATATTGGGTGATCCCTCATAGGGAATGAAATCAGTAGAAAGACTACCATGTAATTTTTCATTAAGAAACGTATCCCATTTCTTAGCACCGCCTCCGTTAAAGGCTCTAGTCATAAAACTATTATCCTCATAGAGTTCAGTAAATGCCTTTTGAAGATGAGGAGGTTGCACCAGGCCCCGCCCAGTAACACCAATTGTATCGGTAAAGGTAAGTATTTCAGTTGCTCTAGGAGCTCCTGCAAAGTCGTTAGTGCCCACCTGGCCAGTAGTCTGCAGATTATATAGACGAAATTTGCAGGATAATGGCCGGTAACAGACGAAATTATGAAGAATATTAAAAAATCCTGCATATTCGCGCAAACGTGGGGATAATACCATTCCCCAAGGAAGATTAACCCCAAACATCATTCTCCTGCATGCCCAAACAAAAGTGCCCACTATTCTTAAGGGTAATAATTTCA
GTAATTATCCAGAACAACACCTTGCTCTTCAGCAACCTTGTTCTTTACCTTTCTTCCCTTCTACTCGTTACCCTCTTCTGAGCCTAACGAATCTTCTTTCCCAACTGACCCACCTCGGTCCGTCAGTTAATGGCAAATGGCTTTTCAGTCAGCCCTAGAAGCACTCAACTCGACCACACATCGAGATGCTGTGTCTCATCCAATTCTAACTTCGGTCGTTCGACCTCTCCAGGATTCTCTGGAAACTTATCCATGGCTTCTTCCAAAAGAGGCTCTTCCTTTCTTGAACAACCAGGGGATACCGGCTTCATCCTTCGGGACTATGCCCCACCCTCACCCCATCCACAAAACTCTGGAGACTTTTCTCCTACACCAACACTGGAGCTTCCTCTGTGTCACTCCCTCCACAGTCCTCTTCATGAAACCCTCGAAGTTTCAAAAGCTCCAACGGAAAAACCCCAATTTCCAGGAGTTAAAAAATTACCGGCTCACGTCATCAGACACCGTCCGGTATCCCACCACCTCCACCACTCTTCCCACAACAGAGTCCGTCTTCATGCAAGACGCTCTAATGTACTTCCATCCCAGTCAAATATGCGACCTCTTTCTGAAGTCTCCAAACATTCAGAAACTGTTCTGCAGCTTGGTGATCCCACCAGAGTCCAGCTTCACGGACCTTTCTCTCCACCCCGAGATCTACACCTATCAGATCTCCGGACAAACTCTTCATTACGTGCCGGAAAATCACTCATCCGGTTCGTACAATCAACCCCTCAGCGCACTCAGCTGGCTAAAAATTCATTCTATAGCCAGCAATCACATTACGCTCAGCGTCACAATATTGGACTCCTGGGGCCCCCTCCACTCTATCTTGATACAACGGGGGCTTCCCTCACGGCACCCTGCCCATGTTTCTCCCAACATTCCTTCATCCAATTCGGATCTCTTTCACCGGTTCCAGCTTGTGCCCACAGCACTTGCTTCGTTCCGAATCCCGGAA
TTATCACCGTCAAATCCACTTACGTAATTAGCGTGTATGTAGTCCACATCACAATTAGATTTTAAAATCACACGGGAACTGTCCCAGCATGGAATGCGCACATCACGATTCTTCCGTAAGTTTTCATACTTTTCAAAGTTTTCAAAAGTTCCTTGTATTGGCAGGTTCATGATGCTGAAGTGTTCATGTACAATCAAGTCTAAATATCTTGGATTAGTTGCTCGTCCAAAATAATCACTGGCACTATAAGGTTCAAATAAGTTAACAGCCATTATTAGAAAATGTAATCACGCGACTTGTAGAAGCCGAACAAGAGGTAGAAATGGAAGTGCAACAATTACTTCTGTTATAATGAGAGCTTATCTACGTTTTCTGGTGTTATAAAACGGTCTTATCACATATTTTTAATGAGTTCGACTCCACAATATCCTGTTGATAACTTTATCTTTACACCACAATAAGTCATTTTATATTTTGGTCATCGATTTTAATAATAACATGAGTTACCCAAAAGTTTTTCCTTAATTTGTAATGCTGATGTAATGTTTATACGTTTTTCATAACAGTATTTTCCAATCAATTTGCGTACCGAATAAATAATCGGAAATGTTTAATTTTAGTTCCAAAACTGGGTCAGTATAAATAAAAATGTATGAAATTTAATCTTCGATTCGTCGCAATAATATATCTACATACATCTGGGTATTGACGAAGCAGCTATATCTGTTCATTAGTTTCAATGACAAGAGAATGTACGTCATTACAGCAAAAACAAATGATTACAACTTCAGTCATTAATCACAAAGATCTTGTTCAATCCCCTGCGCTTTCATTAGTTGTGTGATTCTAACGAAGGAAACAGGTTTAAGGAATTGCATACAGGTAAACTATGTCAACGGCTACGACCGTCAAAAAATATATATGCACCTAGGGTCCAATAAGGAATTCACGCCAGGTCTTTCGGGATGCCGTGTAGGAACATCAAACTTGAATGTGTGTG
AAAGTTTACTATATACAAAACATAAGAGGTACTAACAATTTAAATATTAACAATTTTTCAGACAATTGTCAATTATTTATAGTAGTGTGTTATAATAGTTTTAGTGGATGAGAAAAACATTCAATTACACACACTTGATAATCTGCAGTTCCATCCATACAGATCTTATATAATAACCAAGATAAGTGCTACAGATTATCATACTAGGTTCTTTAGCTTAGTTGGTAGCTACCCGTTCGGTCGCTGGTTCGAGTCCAGCAAGAACCATAAAGAAATGGAGAGTGAAAAAAAAGAGGGGGAAATCTTGCTAACTCTTTTATAATAGTGTTTTAAAAACTCCCCTCGCCTCCATTGAATGGATTTTATAGAATCCAATAGTATTAGAAATCGCTCAATAGAGCGGTTTTTGTTTTTCTTAATCCGATATGATACGATATAATCTGATAAAAGGGAGGGAGAAAAAGAGGGAGAAAAATAAAAAAACCAGTTTATTAATACTGGTTAAAAATCAATATAATCGGAAAATTGTTGCCCTATTTTATCTTTAGCAAATTTAGTGATATGAGTATAAATGTTCATTGTTGTTTTTAAATCTGCATGCCCTAGGCGATATTGAACTTGTTTTAAACTCATGCCTGATTCAAAAAGCAAGCTTGCGTGAGTATGTCTAAATGCATGAATTCTGATTGGTTCAATTTCTTTTTCTTTGGTTATCTCTAAAAGCCATTTTCTAGGTTTTGAAGGTGATAGCATCCCTCCATTTTCAGATTCAAAAATTCGTGTGGATTCAGGATAGGTTTGGTGCAATTCATCAAGGATTTTACAAGTTTTTTCATCAAGGCTTAACAATCTGTTTGAATTAGCTTTAGGGGGAAGTATTTCATATCCTACAGGAGAATGAGAAATAGCTTTGTTGATATCAAGAGTTGATTTTCTATAATCTTTCCATTCAAGAGCGAGAAGTTCACCTTTACGAATTCCAGTAAAAGCAAGGATACGA
CTCCACAACATTCCACCAAGCTCTGCTAGATCCCAGAGTGAGGGGCCTATATTTTCCTGCTGGTGGCTCCAGTTCCGGAACAGTAAACCCTGTTCCGACTACTGCCTCACCCATATCGTCAATCTTCTCGAGGACTGGGGACCCTGCACCGAACATGGAGAGCACAACATCAGGATTCCTAGGACCCCTGCTCGTGTTACAGGCGGGGTTTTTCTTGTTGACAAGAATCCTCACAATACCACAGAGTCTAGACTCGTGGTGGACTTCTCTCAATTTTCTAGGGGGAGCACCCACGTGTCCTGGCCAAAATTCGCAGTCCCCAACCTCCAATCACTCACCAACCTCTTGTCCTCCAACTTGTCCTGGCTATCGCTGGATGTGTCTGCGGCGTTTTATCATATTCCTCTTCATCCTGCTGCTATGCCTCATCTTCTTGTTGGTTCTTCTGGACTACCAAGGTATGTTGCCCGTTTGTCCTCTACTTCCAGGAACATCAACTACCAGCACGGGACCATGCAGAACCTGCACGATTCCTGCTCAAGGAACCTCTATGTTTCCCTCTTGTTGCTGTACAAAACCTTCGGACGGAAACTGCACTTGTATTCCCATCCCATCATCCTGGGCTTTCGCAAGATTCCTATGGGAGTGGGCCTCAGTCCGTTTCTCCTGGCTCAGTTTACTAGTGCCATTTGTTCAGTGGTTCGTAGGGCTTTCCCCCACTGTTTGGCTTTCAGCTATATGGATGATGTGGTATTGGGGGCCAAGTCTGTACAACATCTTGAGTCCCTTTTTACCTCTATTACCAATTTTCTTTTGTCTTTGGGTATACATTTGAACCCTAATAAAACCAAACGTTGGGGCTACTCCCTTAACTTCATGGGATATGTAATTGGAAGTTGGGGTACTTTACCGCAGGAACATATTGTACAAAAACTCAAGCAATGTTTTCGAAAATTGCCTGTAAATAGACCTATTGATTGGAAAGTATGTCAAAGAATTG
GGAAAAAACTTATATTTTGACCTCTTTGACGAAAGGCTAATCGTCCGGACAGGGTTTCCGGAGGTCTACCGACCTCACCCCGCGGCTCCTCCGCATACGTGCAAGCTACCACCCGGTACGCAAGCATGATGGATGATCTGGACGCCCCTGCGTCGAGACCGAGGCAACTCGGATATGTCGTGCGTCTGCGATGACAGTGACGGTTGTTCCACCAGGAACGCACCCGTCGCTCGATGATCTGCTTTGCAGGTGATGTGTACGCACGCTTCGTTGAGACCCGTCGGGTCGATGCGGATCGCCCCCCACTCAGTCGTAAGGATACGATATGAACAAAGTAACTAACGCACTCCTCCTCAAGGATGAGGCACCGCGTTCCCACGTTGCCATCGCCTACGGCCTGATCGGTCTGGTCGTCGGTGCATTTGTCCTCAGCAACAAGTAACCATGGATGAACCGTCAGGTGGATCCGTGGGCCAGCAGAATAAGGGCCGTCGGATTTTCCGTCGGTTTCACTCTGTTGACCGTAAGCTGTGGGTGGTTCTCACCCGCCGCATGCACAGTGCTGTCACCGTTTCTGTCAAAGTAGAGAGTTCTCTCGCTTTGTTGACCGGTTACTGCATACTTGGGGGCCTAGCGGCCCTCGTCGTGAGGGCATTATGAGCAAGAAACTCGCTGGTTACCTGTGCGCCGCCGCGCTGGTCATCGTTGGTGTGGTCTCCCACAACCCTGCGTTGATCGGCACTGGCGTACAGATGGCTTCAGAGGCCAGCTCTCAGGAGGCTTAATGGGCCTGTTCAAATCCCTGAAGAAGCTGGTCAAGAAGGTCGTCGATGTGGTCGTCAAGGTGGTTAAGAAGGTAGTCGATTTGGTCGTGAAAGCGATCAAGGCTATCGTCAAGATCATCAAGAAGATTGTTTCGGTGATCATGTCATTCATCTCGAAGATCTTCAGCAAGATTGGGATCATTCTCATTATCATTCTGATAATCCTCGCGTTTTTC
GTTAAAATTCGGTTAGGATGGACGCGATAGCAGCAAGAGCCTTGTCCGTTGTACGGGCATGCGTCACAGTGACAGATGCGAGAGTTAGCTTGGATCCAGGAGTGATGGAGACGTTAGGGATTGCAATTAATAGGTACAATGGTTTAACGAATCATTCGGTATCGATGAGGCCACAAACCCAAGCAGAACGAAATGAAATGTTTTTTATGTGTACTGATATGGTTTTAGCGGCATTGAACGTCCAAATTGGGAATATTTCACCAGATTATGATCAGGCGTTGGCAACTGTGGGAGCTCTTGCAACGACTGAAATTCCATATAATGTTCAGGCCATGAATGACATCGTTAGAATAACGGGTCAAATGCAAACATTCGGACCAAGCAAAGTACAGACGGGACCTTATGCAGGAGCAGTTGAGGTGCAACAATCTGGCAGATATTACGTACCGCAAGGTCGAACACGTGGTGGGTACATTAATTCAAATATTGCTGAAGTGTGTATGGATGCAGGCGCTGCGGGACAGGTCAATGCGCTGCTAGCCCCAAGGAGGGGGGACGCAGTCATGATCTATTTTGTTTGGAGACCATTGCGTATATTTTGTGATCCTCAAGGTGCGTCACTTGAAAGCGCTCCAGGGGCTCCAGGGACTTTTGTCACCGTTGATGGAGTAAATGTTGCGGCTGGAGATGTCGTCGCATGGAATACCATTGCACCAGTGAATGTTGGAAATCCTGGGGCACGCAGATCAATTTTACAGTTTGAAGTGTTATGGTATACGTCTTTGGATAGATCGCTAGACACGGTTCCGGAATTGGCTCCAACGCTCACAAGATGTTATGCGTATGTTTCTCCCACTTGGCACGCATTACGCGCTGTCATTTTTCAGCAGATGAATATGCAGCCTATTAATCCGCCAATTTTTCCACCGACTGAAAGGAATGAAATTGTTGCGTATCTATTATTAGTAGCTTCTTTAGCTGATGTGTATGCGGCTTTGAG
TAGTAAAATTAAATTAATTATAAAATTATATATATAATTTACTAACTTTAGTTAGATAAATTAATAATATATAAGTTTTAGTACATTAATATTATATTTTAAATATTTTATTTAGTGTCTAGAAAAAAATGTGTAACCCATGACTGTAGGAAACTCTAGAGGGTAAGAAAGATCGATCGCTTTATAGAGACCATCAGAAAGAGGTTTAATATTTTTGTGAGACCATTGAAGAGAGAAAGAGAAAGAGAATAAAAATATTTTAGTGACTCCATCAGAAAGAGGTTTAATATTTTTGTGAGACCATTGAAGAGAGAAAGAGAAAGAGAATAAAAATATTTTAGTGACTCCATCAGAAAGAGGTTTAATATTTTTGTGAGACCATCGAAGAGAGAAAGAGAATAAAAATATTTTTGTAAAACTTTTTTATGAGACCATTGAAGAGAGAAAGAGAATAAAAATATTTTTGTAAAACTTTTTTATGAGACCATTGAAGAGAGAAAGAGAATAAAATATTTTTACGACTCCATCAGAAAGAGGTTTAATATTTTTGTGAGACCATTGAAGAGAGAAAGAGAATAAAAATATTTTTGTAAAACTTTTTTATGAGACCATTGAAGAGAGAAAGAGAATAAAAATATTTTTGTAAAACTTTTTTATGAGACCATTGAAGAGAGAAAGAGAATAAAATATTTTTACGACTCCATCAGAAAGAGGTTTAATATTTTTGTGAGACCATTGAAGCGAGAAAGAGAATAAAAATATTTTTGTAAAACTTTTTTATGAGACCATTGAAGAGAGAAAGAGAATAAAAATATTTTTGTAAAACTTTTTTATGAGACCATTGAAGAGAGAAAGAGAATAAAATATTTTTACGACTCCATCAGAAAGAGGTTTAATATTTTTGTGAGACCATTGAAGAGAGAAAGAGAATAAAAATATTTTTGTAAAACTTTTTTATGAGACCATTGAAGAGAGAAAGAGAATAAAAATATTTTTGTAA
TAATCTTTGAATTATAAAAAAGTAGGGAGGAACCGATATCGGTTTAACCGAAAACGGTGCATATATAAACCACCCTGGGCAGTGGTCCTTGTTAAGGCAGAATGGCAAGTACTTCTGCCTCATCACAGCCAAGTACATTATACCAATTGTGCAAAGATTTTGGGCTGACCCTGCGGAATTTACAAATCTGCTGTATTTGGTGTAAAAACCACTTAACCAGTGCTGAAGCGTATGCATATCATTTTAAAGATTTGCACGTAGTGTGGAAGAAAGGCTTTCCATATGCCGCCTGTGCCTTCTGCTTAGAATTTTATTCTAAAGTGTGTGCACTGCGACACTACGACAGATCAGCATTTTGGCATACAGTAGAACAAGAAACAGGACTACTGTTGGAAGAACAAATAATTCGCTGTGCTATATGTCAAAAGCCTTTATCGCCAAGTGAGAAAGATCATCATATTTATAACGGACGGCATTTCAGATTCATTTTAAATAGGTGGACGGGTCGCTGTACCCAGTGCAGAGAATAATGCGTGGAAACGCACCAACGCTAAAGGACATTATTTTGTATGACCTGCCAACGTGTGACCCGACAACGTGCGACACACCGCCGGTTGACCTGTATTGTTATGAACAATTTGACACCTCAGATGAAGATGATGAAGACGATGACCAACCTATAAAACAGGACATACAACGTTACAGAATAGTGTGTGGTTGTACACAGTGTGGACGGTCAGTTAAACTTGTTGTCAGTAGTACAGGCGCGGACATACAACAGCTGCATCAGATGCTTCTGGACACACTGGGCATTGTGTGTCCATTGTGTGCCTGCGTGGAGTGACTGCAATGGCGGATGATACAGGTACAGAGGAGGGGCTAGGGTGTTCTGGTTGGTTTTCTGTAGAAGCAATAGTAGAAAGGACTACAGAAAATACTATATCAGACGATGAGGATGAAAATGTAGAGGACAGCGGGTTGGACCTCGTAGATTTTGTAG
ACCATAAACTATCTAAATAAGCACTTTTCTGGCTCTCTGGCCCCCCTTCTTCTTTTTGGGAAGGTGACAGAGGGTAAAAGGGCTCTCTGCCGTGCGAGGCTCCTCACAGACACACAGCAAGAAAGAAGCGCCGCGCAGCAGATAGCCCCTCTCCCAGCCCCAGTCTGATCCCTAACCCTAACTCCACGGCTCCTGTCTCTACCCCCGTCTCTTTCTTCTTGTACCCTAGTCCCCCAGATCATTAGCTCCCTGCTCGGGCCCAGGGTTTTAAGAGAAGCCCTGACTCAAGTCATGCTACCCAGCCCCGTCTTCTTAAAAATGAGACATGTTGAGACACCCTGCTTTTCGCCTACAAACACATCCATTCTCTATACTTAGTCTTATTTAAATTCTATCCTCTGTATGTCTAGTCCTGGGGGTTGCTCGCCCCCCAGGAAGTGCAGAGACCGCCTGGGTGTGACTGTTTTTAGGCCTAACAAAGGCACAGAAACACCCGTGCGGTCTCTGTATCCCCTGGAGGTATTTCTCCCCATTAGTTTGCTTGACACTAAGTTTTTAAATAAAAAAAGCTTATTAAGTCCCTAGAACCTGGGACCTATCTACCCAAGTTTTAAAACCTTACTTTTAAGGCTACATTTTTTTATTTTGACTGTTTTACCATAAGGTCACATATAGGAAACCCCCACTGTCCTAATAAAAACAAAAAAGTTTAAGGACAGGATGCATACAACCACATTCCCAGAGGTTGTTTTTGAACCATAAAACAATGCAAGCTTGTATATAAACTTTAGGGAAAACAGTCAGTTCAAAACACAAGCAGTTAAAATAACCAAGTTGTTTATTTCGAAGTCTTGTAGTTTATTGGCACATACTTGTAGACACACCCACCCGTGTAGATATAAAATCCACAAACTTCCATGAGGCTACATTTTCTTTTTTACAGGAGCATTGAGTTTATGTATTATAAGAAATCTAGGCACAAGATTTTTTGTATAACCTT
GTTTCAACATGTCTAAGGATATGGTTTATCATTTTGAAAAATATAATTTTATTTCATCCTCCTGGTCACTTTGGGGCACGTCTGGGGCACGGGCATTAAGGACATTATTCAACATGGCAACTTGAGTCACGCTGCACTCAGGCATCCATGCACCATAAACATTGTAGACCATGCTGGCGCTGGAGTGCCCCATCTGTGATGCAATAAATGTCGGGTTTGCTCCGGAAGATAAAGCCCAGCACGCATAGGTATGGCGTGACTGATACGCTTTACGGGATCGGATACCCGCTCTTTTTATTGCTGAATCCCATGTCGCTCCGATGGAGCTTACCGCGTAGTTAATACCCGCCTTGTGATTCTTGCGAACGATTTGCGGACAGAAAACAAAAGTGCACTCGTGCAAAATTGTTCTTCCGTACTCGCGTAATTGAACAGTGATCTGATGCTGCCTGCTAAGACGAGTAAGCATCGCCTGGTTTTTAAGCGCTTCAATTGCTGGTGCCAGAAGATGTATAACCCGGTTAGTGCCTGCGTCGGTCTTTGGTAGCGTAAAATCACCTATTTTTGTAAAATTTCGTCGCACTGTTATCGTGCCAGCTTTCAGGTCGATATCCTCCCATGCAAGTGCGGCAATTTCACCGTGTCGCATCCCTGTAAAAACAGCCACTGTCCAGAGGTTTTTGGTCTGTTGATGATGGCAGGCATCAATGAGACGGCTAAACTCATCTCTGGTCAGTGGATCCGGCACTGGTTTTGATTTCCTCAGCGGTGTTATTGAATTAAACGGGTTTTTCTCCAGATACCCGTTTTCGGCGGCAAAGCTGAACATTCCGGCTGTTGTTGTCATGTAATAGTTCACTGTGGGTACGGTTCTTCCTTTTCGGGACGTGCTGGTTTTCCTGCTTCCCTTTTCCCCGGTCAGTAAATCCTTCCTGATAAACAGCAGATCTTCTTTTGTAATCGATGACGCCAGCCTGCCAGGACCAAGCCTCGGTAGCAT
GCAACGTTATGGATCACATAACTAAGTTCTTGCGAATGGACTTCTCGCCCAAAGATGGCGTCCTAACCAGACGCCAATGTGCTGAACGCTTCGATGACACCTGGGGACTCTTAATTACCCAGGCGAGAATGACCACAGCGCACACAGCGGATATGTGTGCATGGTACGAGGGGTCCCGGGAGACCAACCAGTACCTCCCCCTAGAGCAGTTCGTGGACTCCAGGGATGCCAGCAAGGAAGCTGAAGACAAGGTGGACAAATTGTCCTCCCCCCCTACCCGAGGCTGTGGTGGTACCACGGTAAATGCTGATGGGGGCCTTGTGGAGAACCCTCTCCCAACTAATAGGGATGAGATGCCTGCATCTAGCATGCAGATGAATGCCCCATCGGGTGGCATTGCCGTGGCCTCTGTTAATAGTGAGGTCGCGCGTTGGGTATTTGCTCTACCCCGTGAACTGGATGAACCTATTATGGAGACTCCAGTAGACCCGTCTGCTCCTACAGAGGCAGAACGTGAGTTGGCGCGGGTATTGAACAATACCGTTGCTGTCGGGGACACTGCATCGGCACTGTCCACCATCCAGGAAGAGCCACAACACGAGGTAATTGCTGTGCCTGGGACAGCCGTAGGAGTGGTCCACCAAGAGGACCCAGCCCCAGTAGAGGGCTCCCCTAGTACAAGGGATGCCGCCATGGAAGGCGATGCGGGCCACTCAGCCCATGCCGGTGATGACACCGATGCCTCAGTGGAGATGCCCACGACAGTGGAAGCAGCAGGGCCCCTAATGGAAGAGGGGCCATCCATGGCTCACTTAACGAGCTATACAGTAGCCATGGAACTCAGGTCTAGATTCGGCCTGCGACCGGCCAGCCCCGCTAATATAGAATTAGGGGCGCGAGTTGCTAGGGAAATCCTGAAGACCGCTGGGGCCAGACGCCAAGATAACTACTATCTGGCCCAGCAGGCAGTCAAGTTTTTCCTGACGCCGACACTCCTGGA
AAAACAAACCAAACCTGAACCAAACACAACTACACAGCACAAACTTGACTTAAACTTGATAAGGACACCCAGCAAGGCCCTGTACATTTATTAAGCAAGTATGACAGCTGTGCAAAAGCTTTTTGACCAAATTAGCGACCCCAACACCAAAGCAGGCTATTCTAACGCGTGTTTTGAAGCAGCTCAAAACGCCTCCAAGAAAGCACTTGCAATCGCCCCCTTCTCTGTAACCAACCCCGAAGCTTTAACCCTTGAGCGAATCGGGATTACCACTTCCCCTTTTGCTACTACTTCACACACCCACGCTGCTGATAAAATCATCGAAAACGACTGCCTTTCCATTATTGGCCACTACCTCCCTAAGAAAGAAGCAGTTACTCTAATACAGCTCAAGCGTGGTAAACTCCATCTATTAGGGCGCAACCCAAACCTGGACAGATTCCAAAATTATTGTTACGAGCCTAAAGATGTCCTTCGCTACGGGCTAACAAATCCGAACTCATGCCCGAAAGTTGACACGGAGTACGCCGTACTTGCTGACACATTGCACTTTATGTCTCCGAAACAACTTTACACATTATTCTCTAAAAATCCAAAACTTGAGCGCCTTTTTGCCACACTAGTCTTGCCTATTGAAGCTCTGCATAAACTTCCAAGCCTATTCCCCGACGTGTACAAACTCGAGTACTATAAGGACCACTTCTCATACATGCCTGGCGGCCACGGAGGGGGAGCTTATGTACACTCTTACAGCACTCTTCGCTGGCTTGACACTGCTCAAGTGGGCCCGGTGGACTACGATAAATCTAGCATCACCAACCCTTGGCCCATCACCGACTACTTAAGCATCGAGAAGATCGAGACTAAAGCTGCTCACCACATTATGCTTATCCAGCGTAGACGTGTTCAAGTGGACTGGCCGCTTCCAACACTCTGGGTGTTTCATGCCTCGGACTATGTCAAATTACCACCCATATTCTACCCACCTGAGGCTAACGTG
ACACAAAGTCCTGGGCAAACAACAAAGCGAAAAACCTTCCTAAAAGCAAAGTTCACTTTTGGTTTTTCTTCTTTTCTTATCATACATACTCTTTAACTTCATCTTTCTGATTAATTCTCCTAAGAGTCTTAGATTAATTAGAGGTATTTTTAGAATTTTATGTCACTTAGTTCAAGTAGTCTAATGGATATCTATGGAAACGTTAGACCACTAAACTGGGCAGCTGATGATGAAAGGTATATGCTTTCCTTATCAGGTCTCAGAAGGTTTTTAGAGTACATACCTCACTCTGATAGATTGACTGTTCTGAATTGGACTAGGCATATGGCTGCAAATGATATACAGATTGGGCCTCTAAATGCATTCAGAAAGAAGGTTTGTGATATCATGTATGAGACTAAGGACAAAAGAATAAATAATGAACTGATGAAGCTTTACAATGAACTGTGGAGCAAGACTAGTAGTATATACAATATAACACCCTGCACTACTTGTGAAATTTATAAGAAAGAGTTAAGTCAAAGGGTGCCTGAAAGTAATATAAGATATGAAACACAATTCATAGATAGTAGGGTACCAATTTATCAATTCTTGACTCCCAATAATGTTAGTGTTGTTCTTGTTCAACATGGAAATGATCTACCAGACCTTAATTTTCCTAGATATGTTCCTTTGGGTCAACCAAGACACAAGATTGCTTATTATTCTGACTCAAGGATGATAGGACAGTTCTTAAGAATAGATTAGCATTTGTTATCAAGAAAGTGGATCCACATTGTGTATGGAAGGAAGACAATTATGAATGGTTGAAATATGAGGTATTTATAAATATAAAGAGTGTACTAGTATAAGTGATGGAAAATCAGCACCTGAAATCTGGATAGTAGGGAGAAGAGAATGGAAAACAAAAAAACAAGCAAAAAAACAGGAAAACGGAAAAACAAAAAAAACATATGAAAATGAAAAAAACAAAAAAACAGTAAATAAAAAGCTGAAAAGA
TGAATGAAAAGCGCGAGCGCGGCGTCGTGTCGACCGCTTTTCTGATCCTGCTGGTTGCTGGACCAATACCCATCAGTAGCAGGCAGGGGGAGTGCCTCGAGTCACAGTTAACGTCGGCTGTGTCACGACGGTCAGCTCCTAGTAAATTGCATAGGAGTTCACCCTGTGTATTCGCCCTGCGGGGTGGTACACTGGAACCACGGTCCCTTAGCCCAGGGATAGCGCCGTGGGGGGATCGCATGAGGGCGTAGTTAGGGTTCTGCTATTCAGACGTACGCACATTAAGTGTAGTAGGCCGTCATGTGGTGGTAAGCCTACCGCTGGTACCGGGGTACAGCGCCTACGACCTACAAGCTCATGTCGATAGGAACTTCCAATGCCTTGCGCACGAGAACGAATTGCGGACGGAAGATGGATTCGGGTTATAAGATCTCGTGTTTATTGGGAGAGGTCGTTCCCGGTGGCGCCCGGGTGGAGGTTCCGACTTTTGGCAATTATCGTAAATACATGTCGCGTCTTGAGATGCGAGCCTGCACGCGTGGTCTACCTCAATCGACGTACTGTCCTATACAGTTTGAGGTTGGAGCAGCGTTTAATCTCGGCACATGTGCCAAGAACTTTAAGCGAGAGACTTGGCTTCAGCATGTCATGCGTGAGGGGCCTATGTTGGGCTGCTCGTATGCTACACCGGTTGAGGTCAGGAAGGTACTCAAGGAGGAGAGGTTCAGGCAGGTTGGCCAGGCAGAATGGCTGACTTTTAACTTCGACGCCATTGTGTGTGTGCTGGGCGCAGTGGCTGCTACGTTGACGTTGGTGCCTGACCTCTCAACTGCGGATTGGCGAAATACGAGCCCTTCAGTACGGGGTCTTGTGTCGGTGGAAGACCTCCATGCTGCCAATTCGGGGGGCGTTGTGTATTATGATCCGTGCGCTTTGGGCATCCACGCGGAGTGCGCAAAATGGCTAATGATCTACGCGGCCAACGTGTGCGGAGCGACCG
AAGTTTTTTCAGGATGTTAAACGTAAACGCGAACAGTTTAATATATCCTTTCAGCGGACAAATAACAGATATCAGAAAAAATCAATTCATACCAACGTCTAAATTCATAAATACTGTAATCAACGAACCAATATTCCTAACAAAACAGAAAGTACGAACAAAGCCAGGTACATCGCATGCACCAAGAAAAATACTCGAAGTTAATCCTTCATGGAATAACACGTTTTTTAATTGGAATACAGCTCTTAGAAATCCATCGACAGTTTTGCCCTCTTTCATCTATGAAAGAACAGAATCGTCTACTTCTAAAAAATCACATGACCAAGAGACAAATCAAGTGCTAATTAACGCAGAAATTTTGAACCGTAAATTGCCTCAGTTTATTAAACAGAAATTTGGATATATTGATAAACGAAAAGGTGGATATGTAAATCAGTTTGGCTTTTGGGCTTTACTTTACTCTGAATTTTGTTTAAAATTGAACGTGCCTATTGAATATTATATCTCGATGTTGAATCTGAAAACGCAGGATAATAATATATTTTTAAGAGAATATAATGAAGTAGAATATGCTTTGAGATATCTAGTCAGATTTGATGAATTAATTTATACCAACGGCAAAGGTAGAAAATTTATTAAATTACCATCTTCAGGTAAGCTTGATTTTAGTGTTGATGTTGAAGAAATTGAAAATGTAATTGGTTGCGATTTGCATTATTGGACACTTTGGCCTTTATCTAATACATATACCGTTCAAGGATCAGGGATACTTAATCATGGCAATATTGTACGAGGGATTTGCGAATTCACAAATGAGTTAGTTGCAGCACATTACTATCCTACTTATTTTTATGAACACTATTTGTATTTCGAAGACGTTTCTAATTTAATAAAACATCAAATTTATAACGTCATCAGAACTTATAAAGCACAACTTAAGCTGCAAGATAATCTTGGAACTAATAGATTGGAACGTAGAGGTTATTACTTAACTATGTTT
GGTATAGCTTTTTTCTCTGTATAGTGCACTGGCATGCCAGAGCGCGATTTATAAAAACAAGGGAAGTGCTGAGCAATCGTTACATAACATGCATTCCAAATAAGGGAATGCGGAAATCCATACTTGGGACTTACATAACATGCATTCCATATAAGGAATACGGATATGCCCATGTTTGTATCCAAACAGGCGGTCTCCCAGACTCCGCCTATCGTCCCATATTACGTGCCGCTCCATAAAAGGGAGGCGTACGTGACCTTTTTACAGGATATTACGCCCTAGCAACAGGATGTCTACTCCAGCGCGAGATCCAAACACGGCGGGCACTGCGGTAAGTTCCCCCATTTAAATTCAAATGTTTGCGCGCGAAACGTAACAATGCCTAACGGAACGCCTACCCTAAACAGGCCCTTAGCCCGTTTAGCACTCCGAATCACGAGCTGCGCGCACCAGGGCCTGGAGAGGCTCATTCGCCTTTTACACCTACTGCTGCACCTGGGTCGCAGCCTGCTGGATCTCTTTCAGACCCTGAGGACGGCCCTGACCCAACCTTCAACTTCTATATTCAGGTATGTATGACCCATAGAACCCCCCTGTCCATACGTGTATGGGTATGCTTATGTACCTTTACAGGGACATCGGCGCCGTCCCTATGACCGTCAGAACCGCTTCGGGAAACTAGAAAGCGAGATTCGGGAAACCAAATCCCAATTGGAGACCCTGCGCCAGGAATTAAAGCATCTGCAGGCAGACGTAGATGATCTGAAGGAGACAGTGTATGCGGCAGGCACTAGCACGGCAAGCACTTCTGTCCCTCCTTCACAGCCTAACTCGCCTACCCCTACTGCTACCACCCCTGAGGCTTCTCCTGCTGCTCCTACTACCGAGTCCACCGAGACAACCGGCCCTAGCGTCGCGACTAACGCAACCGAACCGTCCGAATCGCGGCCGGCTCGCTAAGTAGCTGCACTAAGGTATGGGAGCTATCATTTCGGCTATA
TATCGTCTTGCGTGAAAACCCATTTTTCAAAATTTTTATATAGGGGGGGTCAAAACACTAAAAGAAAGGAGAAAAAATGACAGCTAAGAAGTTCAAAGACAGTAATGACGGGAAGTTGTCCTATCGTGCACCTAAGCACCTTTCTCCTCTCGCAAGTGCTTGTTGGCGTAAAACTGTTCCCTTTCTTGAGGAGCAAAAGCCAGTTGATAAGATTGATTCATTTTTAGTTGAAATGTACTGTACTCAGTATGAAATTTATAGAAATTCATACGAACATTTAAAAAAACATGGTGAGGTTCAAGAAATTTATAAACCAGTTCAAGATATGACTGGTGAAATTATTGACAGACAATTTCAAGGTTTTAAACGTAATCCAATGACTCAAATTTACTCGGATGCAATAAAAAATCTTACAAAGATTGGTTCTGAGTTAGGTTTATCGCCAAAATCACGTTCTGAATTGATAGATCTTAACATGCAAGATACGAATGAAAAAAGCACTAAAGATAAGATGAAGGCATTCTTTGATGGAGGTGATGATGATTACTGAGTTAGCTCCTACAAAAACAATGAATAATCTTATCATTGAATTTAAAGTTGATTTAACGCAGGACCACGACGTCTTAGGAGCTTATCATAGTATTGATTTTTCAGAAATACGTGCTAAATATAGAGACCCTGGCACAAGATATGCATTCGCAGTATTAGACGGTATAACAAAATCTGGGTATCTAACAAAATTAGCAGCATTTAGGCATTTAAGAGACCTTCAAAGAATTGGACGTGAAGATTTTCCTTATAGATACTCTAAAAAGGAAATAAAAAATTTACTAAAAGTTGCTTCAGTTGTCCCGAATGTTGATACAGGCGAACCAACTGAGCTAATGCCTTGGCAAAAATTCATTATGTGTATGCTGATAGGCTGGAGGAATAGCGAAGGTGGAAAAAGGTTTACCGTCGCTATAATATCAGTATCTCGTGGGCAAGGTAAAACTTATAT
GAAAGTTTTCTTTCCATTTGGTTATATGGATTTTCAAAATCTTTCGTCTTCTGCTGTCCCTTCTCCTGTCTCTGTACAAGATTTATTGTCAGAGACATTGAAGAGACAATGCACCGATGAGACCACTGCTATCGGTAAGCTTTTTGCCGAAGAGGCAAAAAGATTGGTTACCCAGAGTTTTGGTAGTGATGCTGCCAAACCTTTGAATGTTTCGTTTCAACTCTCTGCTGAGCAGCAGAGTTTGTTAAAACGAAATTTTCCTGGACGTGTTATTCAGTTTTCCAATAGTTCATCGTCGTCGCATTCATTTGCTGCGGCTCATAGGCTGTTGGAAACTGACTTTGTTTACTCTTGTTTTGGTAACAAGAATGCCACCATTTTGGACTTAGGTGGTAATCATGTGTCCCATCTTAAGATGGAGAGGCACAATGTTCACTGTTGCTGTCCACTTCTTGACGGCAGGGATTGTGCCAGACATACTGAACGTTTGATTTCATACTCGACGTTCAAAGCTTCTCATCCTCAAGAAATCCATGATATGAATTTTTGTGAAAATGCTTTTCAGCATTGTGATGAGAAGGCTGATTTTGCAATGGCTATACATTCGACGTCTGATTTGCCGTTAGATGTTTTATGTAAAGCGTTGCTGAAAAAGGGAGTAAGAAAGTTCATCTGTACAATAATGATAGACCCCGATATGTTGGTTAAGGATCGGGGTTTTATTGAACATTTTAATGTTAGTTGGACTATTGACAGGTATGCCGATAGAATCTGGTTTGATTTTAACGATGCACCCTGTTTGGGGTATGATCATAAGTATTCGACACTTATGCAATACTTGACCTATAATGCAGTTGACTTGGGTGATTCTGCTTATAGAGTCGAAAGGAAACAAGATTTTTCCGGTGTTATGGTGATTGACATAACCCGATGTGCTGGTTTCGTCCCCGGTATACCACTTAATTGTGGTCGTTCCTGTGCTTGGTTTACCAAGATCAGG
AGTGCTCTCGTTTCAGACAACGTGAGTGGCGCTTTGTTTGTACTTCCTTGGTGGGAAAGTTTTGAAGCGTTAACGTGTTGAGGAAAAGACAGCTTAGGAGAACAAGAGCTGGGGATGGCCAAAGGAGCCGTCCTTAAAGGAAAGGGGGGCGGTCCCCCTAGGCGAGTGCCGAAAGAGACCGCAAAAAAGACGCGTCAAGGACCAGGCCGATTGCCAAATGGACTGGTGTTGATGCGCATGATGGGAGTGTTGTGGCATATGATCGCCGGGACGGCCAGGAGTCCGATTCTCAAGCGATTCTGGGCGACAGTTCCGGTGCGGCAGGCCATCGCAGCGCTCCGCAAAATTAGAAAGACAGTTGGACTGCTACTGGACTCTCTAAACAGAAGAAGAGGGAAGAGAAGGTCAACCACTGGGCTTCTCACATCAATCTTGCTGGCCTGCCTGGCGACACTGGTGATCTCCGCGACAATTCGCAGAGAGAGAACAGGGGACATGGTGATCAGGGCAGAAGGAAAGGACGCTGCCACGCAAGTGGAAGTCGTGAATGGAACGTGCATCATTCTCGCCACAGACATGGGGAGTTGGTGTGATGATTCAATCATGTACGAGTGCGTCACTATTGACTCGGGAGAAGAACCAGTTGATGTGGACTGTTTCTGCAGGGGCGTCGAGCGGGTGTCCCTGGAATACGGGAGGTGTGGGAAGCCAGTTGGCGGCAGAAGCAGGAGGTCGGTGTCGATTCCAGTGCATGCTCATAGTGATCTTACCGGAAGAGGGCATAAGTGGCTTAGGGGGGACTCAGTCAAGACGCATCTGACACGTGTGGAAGGCTGGGTATGGAAGAATAAGCTCCTGACGATGGCCTTTTGTGCAGTTGTGTGGATGGTCACAGACAGCTTACCGACAAGGTTCATTGTCATAACAGTGGCCCTTTGTCTGGCTCCCACATATGCCACTCGGTGCACACACCTGCAGAACCGGGACTTTGTTTCAGGGA
GTTATTTCCACCATGCCGCGCCGATCAGCCCGTAAAGCTCAATCTGCCATTGCCTCCCCTGCCGACACGAATGTTGTGCCTGCCAAGGACGCTCCAACTACTAACTCACCTCCATCTACCACCTCACCAAATCAAGCCGCCGCCGATGCTAACCAACAGCAAGCCGGCATTGTCAGCTCCCAGAGCGGTCCTAACGCCGTTGGTGATTCCGCCCCCTCCTCATCCGTGAACAATGATGGCGACATTATCACGCGCCCAACCTCCGACAGCATTGCCGCCGTGGCTAACGCCACCAAGCCCGCCGCCGTGGTTTCTGACCCGCAATCGATGAAAGTGACACCTATCGTCAATCCCTCGTCATACGTGTGCAATGTCTGCAATGCCCGCTTTTCTACTATGTCTGCACTATCTGAGCATCTGCGGTCCGATCACCGTGATGACGCCTCCACTCTCCTCGCCACCCCCATGATTAATAATGCCATACGATCATTCCTTACTGCTTGGGACGATATACGCATCCTCTCTCCGGACGTCTCGTCGAAGAGCCTCTCCGCTTATCTGGACAGCGCGGTCGCCAACGGACCGGAACTTATCATCGAGGATACTGGTTTGTGCACCTCTTTCATGCTACTAGACAACATTCCATCTGCGCATCTGACAAAGGAGTTGATCGGGTTTACCTGGTTCATGCAGATGTATCAAATGACCCCCCCCTTGCCTGAAGGCGCCGTCAACCGCATTGTATGCATGACTAATTGGGCATCCCTCGGAGATGAAGGCCGTGGTCTAGAAGTACGCTTGCCGCCCCCCACTGACAGCAGCGTTCATGCCTACAAGACCGTGCTTTCTCGTGGATACATCGATAATGCACAGTTCAACCCCCTGGCCCTGCGATCCAATGTGCTCTTGATGCTGCTCCAGTTCACTCTGTCAAACCTGAAAATCAACAAATCTTCCACCTTCACGTCTGATGTCACCACGATTACCTCCGGTCGCATGA
GTTGCATGGTGTGCAACTGTTGATGTGATTGTTGCTTAGAATGCAATGATTGTGAGAGGGGGGATCTAGTGTTACCAGGTTCGCCTGGTAGTCATCTCCATTTTTAGCAAAAAGTGCTATCGATTACGATTACGCTTGATTGCGTGTTAATCATTGTATATGATTTGCCTAAATCGCAATCGTATACAAAATTACGCCAAATTACGCCTTATAATATACATATAGATATATGTATATATATAATATATAAGTGTTTTTTTTATTTATATATATAGATACTATTATTTGTAATATGGTTGTATAGCGTGTCTTTTATGTTAATCGTTGGATGCTCTGATTATGATGCTCATGTTTATATATACAGTAGTTTTATCGGCGCATATTTATTTAGGGAAATCGATTAACACGATTAACACGATTAACCACACTTAAAATCGCCCCGCAGACCTTGACACATGCGGGTCGTCGTGTAACACTACGATTAGAGACACGGTGTTACATGTTAATCATGGTGTATATTGAAACTAAGGAGAAAGCTATGAGTTCTTACCAGTCAGACGCAGTACAGGCAGCAATCAAGGCAGCTTACGAGAAGGCCGGAGTAACGGTTGAGCAGCGACCGGAGGCAAAAGTGACCGATGTTATCCGGGCCGCCTGCGATCAGCTTTATGGTGATGGCGAGAATACCGAGTTCACATTCGACGCGAATAAGATGGCTGAGGCCGCAGCAAGAAAGTCGATGCCAGACGCTGACGAACATGATGTTGCCAAAGGCGCCGAGTCCTGGTTGCTCGGGAAGACGGATGAGATTAACGAGAAGTTTAAATCCTCATTCATCACCCCGATCGTTTCTCGACACTTCTCCAAGATCGGCAAGTCGGTCAAGGTGAGCGTGACCATGAACGATGAGAAGTTGCGAGTCGTTACTATCTCAGTGAGTGACGAAGAAGTTCCGGTGAAGAAGCGCCGCAGCCGGAAAAAAGTCAGCCTGGCTGATTGT
GAAAGTAATTCTATTACAACAATCAATTCAAGTCTTCGTGAGTGTCAGATTGTATCGTCGTTCGTGAAATATATTGCCTTGAACTTGCCTAACGGTGGCTTGCTTGATCCCTATTTCACTCGTCAGTTACATAGTCCAGAAGACTTACGGAGATTGTTAGATTTACACCATACACGATATTGTTATTGGTTTGCTTGAGGTCCACTCGCTTACTGTGACATTTGTCGTAAGAATCACTTAGTGAAGTTGGTTTACTTGAGGTCCACTCGTTTACCAAATCATTTTGCGATTATCAAGCTGTGAAGATGGCTTTTGCTGGTAGTTCTCGTACTATCAATGAAACACTATCCAGATCTAGATCTGTGGGTGTTAGTTCAGCTTTTGAATTTTCTGAATCGGAATGGGCTAGTACCATGTCTGATTTAGATAAATTCTATGAAGATGTTCTTATTCAAAACGCTCCTACTAGGAAGTGTTTTAAGATTGATTTAAAGAACAATGTTCCGATTGAACCATTGAGGTTGCAGTCGAAGGAGAATCGTGGTGTGTTACGAACCATGGCTGATAAGGTCAAGGGTTGTGTTTACATCAATCACTCAATAATATACTTGGTTTACATACCTAGTATACTTGAGTCTTCCACCGGTGTTTTGACGTTGAAATTGTTCAACACCAATACCGGTGAGATTATCGATGTTGATACCGATGCCCCTGCGAATGAGGCTGCGATCTTTGTGACGCGGTGGCCTCGTTCGTTGCATGTTACTGAAGGTAACGGTTTGACGTTGTTGCCTTCAGTGAATGTCATTGGATGTAAGCAAGGTGCCATTGTTGGCACGCTTTACCCAATGTGGGATGATTCTTTTTCTAGGAAGAAATCCTATGAAAAGGAATATCCTTCTTTGAGATTTCCGATCGAAATGACTGATGCCAGGAGTGCTGTGACTGACGTGAAACTTTTAAAGGGTTTTACGATGCAGCGTATGATTGGAGGTGGTAC
GATCGCACCCACAACCACACTAAGGAGGGCGTACATGGGCGCTACGCAGGCGCTGAGAGAGAGGGAAGACGTGCCGTTCTTCGAGATGAAGAAGCCCGAGAATGAGATGGTCAACACGACCGCCCGCTTCCCTCGGTGGATGTTGAAGAAGTTGCAGGTCATCACCGACAGAGAGAAAGCTAAGGGCAGCATCTCGGAGTGGACGCGGCGCGGCGAACTCAGTCGGGACGACGTCATGCGGACTGCCTGTAAGCTCTTCATCGAGGCCTACGAAGCTGAGCACGGTGAGATTGAGGTGACCGCCGAGTCCCCGTCCGCTGCCCCCGCGAAGAAGAAGCCCGCCGCCAAGAAGGGCGGCAAGGGATGAGCGCCGACAACGGGAGGGGCCAGTACCTCTACGGCAAGCGCCTGCGCTCCCTGGACGCCAGTCTCGGCCGCGTCTACGAGTCACACGGCGCGGAGGGCCAGCCGGCGCTGTTGCAGGTGCCCACGGGCGAGGCTGAGGGCCTGCGTTTGGAGCCGGTGTCTGTCCTCGTGACGACGTTCGGCAGCCAGGGCGGGGTGGCCGTCGAAGTGCAGGGCGAGCCCCCGCCGCAGGGTGTCTCGACTGGCGCCGTCCTGGGCGCGCTCGAGGCTGGCGCGGACCTCGTCGAGGCGCTCGAGCACCGCCCGGACGTCGCCGGCCACCTGTCCCGCGTCCGGCCTCGGGCGCGGCCTGAGCAGGTCCACCCGCGCCTCAGTCGCCTCCGCTGGTTGCCGGAGTTCGTCGCCGCAGTTGCTTGCGGCCTGCTGCTGTGGCCCCAGGCCACGGTGGACGTCCGCGTGCCGCCGCAGGTCGTCGAGCGCGTCTCTCACGTCGCGCTGCCCGAAGGCACTCCGCAGACGGTGTGGATGACGGACGTCATGCGGTTCTCCTCCACGAAGAGCGAGTCCTGGAGCGTCGGCCGCGTCCGGGTGCCAGACAGGCCGCTGCCGGGGCAGGACACGCCGCCGTGTCCCA
ATGCGTAATAGGCTGCCCATAGGGGCACAAGGACCTCCTGGGGGACAACCGTCCAATAACCCAAGTGAGAACAATTTCAATCCAGAGGATTGGGATATCCTACTGGATACTGACTCTAGTTCTGGTTCTGAGACTGAAACTGCAGAAGCAACCTCTCCTTCATCTTCTGAAGAGTCTGCTGAGTTCGACTGGGAAGTGAAACTTATCGTAACAGGTAACAGTCAGGACCCTATAACCCTGCAGGAGCTTGAGGATCTTAACCAGGTGTTGGTAGCCGAGCTTGGACATCCTGCTACTGTTTATAGCATTCAAGACCAAGCCGATGGGGCTTCCTACCCTCCTGGGTCTCCTACTCCTTCTACTTCTACTTTTCCTTTTGAGACTCCTCAGGGGAATAATCAGTTTACTAGCATGGCTGTTGCAGGTTCATCCGCTGCTGCTGACCCTCCTTCATTTCCTAGTCCTGCAAGCGTTGTAGACCTTGTTTGTCACGAAAGCATGGGTGACAGTGACGTTGATGAGGAGGAGCACCTACCTAATAATCCTGCCAACACCCCTGAGGAGTCAGGAGCAAATGATACAGAATTTAAGTGTACCATATGTAGTAAGCCTCTTACTGAGGGAGAGCTGGATGAATGGGGATTAGTGCAAGGAGATGAGGGTCTCTGCCACTTCTGCGGCTTTGGTGCAGGTGTCGTCGATTTCTTCCCGTAATGGACTTTATAGATACTGAAGCAGCTGTTGAAGGTGATAGCAACCCATCTTCCTCTGAGAGCGACTCTGAGGACACTGTAAGTTTGCTATTTGCAGCTACTCCAGAAGATGGAGCTTTCGAATCCCCAGGGACTTCCCCAGACAGATCGCTGCATCGGCAGCTGTTGCTCCAGCAACAGCAGCAGCAGCGGGATGAGACTGACACTGTTTTGCGGGAGTTGGTGCAAGGTGGTTGCAATAGGAAACGGAGGGCATCTTCCACGCATTCCAATGACCCAGTTGCTAA
ATGTATACTCGTTACAGTTACAGCCCTACTTTGGGCAAAACCTATGTGTACGACAACAAATACTTTAAGAATTTAGGTGCTGTTATTAAAATGCCAACGCAAGAGCATTTAGAGGAGCACGAACATGAAGAACGCAACTTGGATTCGCTCGACAAATACTTGGTGGCGGAAGATCCTTTTTTGGGACCTGGCAAAAATCAAAAACTAACTTTGTTTAAAGAGATTCGCAGCGTTAAGCCCGACACAATGAAGCTTGTAGTTAACTGGAGCGGTCGCGAATTTCTTCGCGAAACTTGGACGCGTTTCATGGAAGACAGTTTTCCCATTGTAAACGACCAAGAAATTATGGACGTGTTTCTGTCTGTTAATATGCGACCAACCAAACCGAACCGTTGTTACCGATTCTTAGCGCAACACGCTCTGCGTTGTGATCCCGACTATATTCCTCACGAAGTCATTCGTATTGTAGAACCTTCCTATGTAGGCAGTAACAACGAGTACAGAATTAGTTTAGCCAAAAAATACGGCGGTTGTCCCGTTATGAACTTGCACGCTGAATACACTAATTCCTTTGAAGATTTCATTACCAACGTAATTTGGGAGAACTTTTACAAACCAATTGTTTACGTAGGCACTGATTCTGCCGAAGAAGAGGAAATACTCCTAGAAGTTTCTTTGATATTTAAGATCAAAGAATTTGCACCTGACGCTCCGCTATACACTGGTCCTGCATATTAAACTTGCGATTCAGTTGACATCGTCAATTTGTAACTCATAATTTTATCTAAATTCGATCTCAATTCTTGTAATTTTTGATTGGTCGGTTTGGTTCCTAATGCCGACACCACATTAGCTAACGCTTTATCGTATTGTTTTTTGAATGTCAAATCTTCCACCGCCATAATAAATTGTTGTAAATTTTTATCGGACAATTGAAGTTCGACATCATCGGATTTGTCCAAAGGATTATCATACGTTTGTTGTATCAAGTTATCTTCAA
ACTATCCCTTTTACAAGGGATAGCTGAGTTTTGGAAAACTCTCATGTACGAATGTACATGACCGCAAGAAAAAGATAGTCCTACATTACGGAGTTCTTTACCTTTTAATCGGCAACTCACGACAGTGACGAATGTCAAGTAATGAAACTTAAACAATTAAAATTAATGAAAAATAAAACATATCAAATAATAAGAATATTATTGATTGTCTTTTTTCCATCAATTAAACGTCAAACTGTTATTTTAAACATTTTTATGAGTAAAATCAATAAAATGATTAAAAATAATGGTACTTTATTTACAGTGAAGTATCTTAAGGAATTAAGACTCCACATTACTAAGTATATTTCGGGAGAACCATATCGGAACTCTCTAAATAGAGTTAGTGTAGATAAAGATGGATTTCCAACATTATGTAAGGAACTTAAAGTTTTAGTTAATGGAACTTATCTCGAAAAGAGATTTGTTCTAACAATTATTACTCTAAGTAAATTACTAATTCCTCAAAAATCTGAATCTATACCTTTTAGTACTAAATCAATAACTGATCATTGATCTGGAATTGATAATATATCTAATGAAGAACTTGATAAGTCATGTTCTGAATTAAATATAAGTACTAGAGAAGTTCAGTGAGATGTTAAGAACTTCAAGTTATTAACAAAAGCTGGACCTCATGGTCCTCAATCATTAACTTGATATCATACAATTAAATTATATGATTTCAATCAATGATTAGGGATCATAGGTATATTGCCCAAATCTGTACTTGATTTATTTACTGAAACTCTATCTTACGCAAGTAAGTTAGTGTTACCAGAAATTAAATCTAATATTAAATCAACTAAGTTAATTAGAAGATTAAGTATTGTACATGATCCAGAATGTAAAGAAAGAGTTATTGCCATATTTGATTATGGATCACAAATGGTATTAAAACCAATTGCTGATGTATTATTCGATTTACTAAGAAATATTCCTAGTGATCGGACATTTACAC
TAGTAGTAGACTCCGGAAATAACAAACTCTGAAAAGAATGGATAAATATAGAGAAATTCACAATAAACTTAAGGAGTTCTCTCCTGGTACATTGACTGCAGTAGAGTGTATAGATTACTTGGATAGGCTCTATGCAGTAAGACATGATATTGTAGATCAGATGATAAAGCATGATTGGTCTGACAATAAGGATTCAGAGGAGGCAATAGGAAAAGTACTTTTATTTGCAGGGGTCCCATCCAACATTATAACAGCATTGGAAAAGAAGGTCATACCAAATCATCCTACAGGGAAGAACCTTAAGGCATTTTTTAAGATGACACCTGACAACTACAAAATTAGTGGAACAAATATTGAGTTTGTTGAGGTTACTGTTACTGCTGATGTTGACAAAGGAATAAGAGAAAAGAAATTAAAATATGAGGCGGGTTTATCATATATTGAACAGGAACTACACAAGTTCTTTCTAAAGGGTGAAATTCCACAGCCCTATAAGATAACTTTAAATGTGGTTGCAGTGCGGACAGATGGGTCCAACATTTCAACACAGTGGCCAAGTAGAAGGAATGATGGTGTTGTTCAATATATGAGGTTAGTTCAGGCTGAGATAAGTTATGTGAGGGAGCATTTGATTAAAACAGAAGAGAGAGCTGCATTGGAAGCTATGTTCAATCTAAAATTCAATATAAGCACACATAAGAGTCAGCCATATTACATACCAGACTATAAAGGTATTGAACCAATAGGGGCAAATATTGACGACCTAGTTGACTATTCAAAAGAGTGGTTATCTAGAGCTAGAAATTTTTCATTTTTTGAGGTCAAGGGGACAGCAGTATTTGATTGTTTTAACTCAAATGAAGCCAACCACTGTCAGAAATATCCTATGTCTCGTAAACCAAGAAACTTTCTGTTAATCCAGTGTTCTTTAATTACATCATATAAACCTGCCACTACTCTATCTGACCAAATTGATAGTAGGCAGGCTTGCTCATATATC
ACCCAGCCTCGGCACCCGCTCCTTGGAACCCTCGTGCTTTCCGCGTGCTCTCTCTCTTCAAATCACAGAAATGCCTTCGATTACTTCTGTCTTCTGGTGTTTCACAATCTTCTTCACTTCCGCATCTGCTCCCGACCTCGTTCCCGTGTTTGAAAACACTCACGTTAGTTACGCCTGCTGGCAAGAGGAAGAGTCTCCCACGACTCGACGTCGCCACCTGCAGGGGTATCTGCAATTGAAAGGCAAGAGGACTCTGAACCAGGTGAAAGCCATATTCGGTGATCTGAAACCCCATCTTGAGAAACAGCGAGCTCGTAAGACAGACGAAGCTTGCGACTATTGTATGAAAGAGGAAACTAGGGTTTCCGGTCCATTTGAATTTGGGGATTATTGCCCTAGTGGTTCTCATAAACGCCGGCAAAGGGAAAGTGTAATTCGAAGTCCGGTGAGAATGGCGGAGGAAAATCCGTCCGTATTCCGACGAGTCAAGGCAAAGATTGCTGAGGAAGAATTCCAGGCTACTGTAGCTGAAATTCAAATTTCAAATTTGAAATCTTGGCAACTGCGCCTGCGGACGCTCCTCGACAGGGCCCCAGATGACCGCACTATCTTCTGGGTTTATGGTCCCACTGGTGGTGAAGGAAAATCAACTTTTACGAGAGATCTGTACAGAAGTGGGTCCTGGTTTTATACACGTGGAGGATCTGCTGATAATGTTAGTTATCAGTATATAGGATGTTTAGGAAATAATATTGTATTTGATATCCCTCGTGATAAGAAGGATTATCTACAGTATAGCCTAATAGAGATGTTTAGGGATAGGTTAATAGTTAGTAATAAGTACGAGCCTCTTATGGCCCCACTGCTTAATTGTATTCATGTTGTAGTTATGTCTAATTTTCTCCCTGATTTTGAGAAGATTAGCAGTGATAGAGTCCATGTAATCCCTTGTATTCCTAGTGGTGTCTGTTTTAAGCATCATATTGGTGAAATAAAATGC
GGTCTCTCTGGTTAGACCAGATCTGAGCCTGGGAGCTCTCTGGCTAACTAGGGAACCCACTGCTTAAGCCTCAATAAAGCTTGCCTTGAGTGCTTCAAGTAGTGTGTGCCCGTCTGTTGTGTGACTCTGGTAACTAGAGATCCCTCAGACCCTTTTAGTCAGTGTGGAAAATCTCTAGCAGTGGCGCCCGAACAGGGACCTGAAAGCGAAAGGGAAACCAGAGGAGCTCTCTCGACGCAGGACTCGGCTTGCTGAAGCGCGCACGGCAAGAGGCGAGGGGCGGCGACTGGTGAGTACGCCAAAAATTTTGACTAGCGGAGGCTAGAAGGAGAGAGATGGGTGCGAGAGCGTCAGTATTAAGCGGGGGAGAATTAGATCGATGGGAAAAAATTCGGTTAAGGCCAGGGGGAAAGAAAAAATATAAATTAAAACATATAGTATGGGCAAGCAGGGAGCTAGAACGATTCGCAGTTAATCCTGGCCTGTTAGAAACATCAGAAGGCTGTAGACAAATACTGGGACAGCTACAACCATCCCTTCAGACAGGATCAGAAGAACTTAGATCATTATATAATACAGTAGCAACCCTCTATTGTGTGCATCAAAGGATAGAGATAAAAGACACCAAGGAAGCTTTAGACAAGATAGAGGAAGAGCAAAACAAAAGTAAGAAAAAAGCACAGCAAGCAGCAGCTGACACAGGACACAGCAATCAGGTCAGCCAAAATTACCCTATAGTGCAGAACATCCAGGGGCAAATGGTACATCAGGCCATATCACCTAGAACTTTAAATGCATGGGTAAAAGTAGTAGAAGAGAAGGCTTTCAGCCCAGAAGTGATACCCATGTTTTCAGCATTATCAGAAGGAGCCACCCCACAAGATTTAAACACCATGCTAAACACAGTGGGGGGACATCAAGCAGCCATGCAAATGTTAAAAGAGACCATCAATGAGGAAGCTGCAGAATGGGATAGAGTGCATCCAGTGCATGCAGGGCC
AGCAAAAGCAGGTACTGATTCGAAATGGAAGATTTTGTGCGACAATGCTTCAACCCGATGATTGTCGAACTTGCAGAAAAAGCAATGAAAGAGTATGGAGAGGATCTGAAAATTGAAACAAACAAATTTGCAGCAATATGCACCCACTTGGAGGTATGTTTCATGTATTCAGATTTTCATTTCATCAATGAACAAGGCGAATCAATAGTGGTAGAACTTGATGATCCAAATGCACTGTTAAAGCACAGATTTGAAATAATCGAGGGGAGAGACAGAACAATGGCCTGGACAGTAGTAAACAGTATCTGCAACACTACTGGAGCAGAAAAACCAAAGTTTCTACCAGATTTGTATGATTACAAGGAGAATAGATTCATCGAAATTGGAGTGACAAGAAGAGAAGTCCACATATATTACCTTGAAAAGGCCAATAAAATTAAATCTGAGAACACACACATTCACATCTTCTCATTCACTGGGGAGGAAATAGCCACAAAGGCAGACTACACTCTCGACGAGGAAAGCAGGGCTAGGATTAAAACCAGGCTATTTACCATAAGACAAGAAATGGCCAACAGAGGCCTCTGGGATTCCTTTCGTCAGTCCGAAAGAGGCGAAGAAACAATTGAAGAAAAATTTGAAATCTCAGGAACTATGCGTAGGCTTGCCGACCAAAGTCTCCCACCGAAATTCTCCTGCCTTGAGAATTTTAGAGCCTATGTGGATGGATTCGAACCGAACGGCTGCATTGAGGGCAAGCTTTCTCAAATGTCCAAAGAAGTGAATGCCAAAATTGAACCTTTTCTGAAGACAACACCAAGACCAATCAAACTTCCTAATGGACCTCCTTGTTATCAGCGGTCCAAATTCCTCCTGATGGATGCTTTGAAATTGAGCATTGAAGACCCAAGTCATGAAGGAGAAGGGATTCCATTATATGATGCGATCAAGTGCATAAAAACATTCTTTGGATGGAAAGAACCTTATATAGTCAAACCAC
CGGAGCAGAGTTTTCTTCTCAAAAAATTCCCTTTATTTAAGTTTTTTTAGTAGGAGGTGCTAATTTATGGCGGGTAGACCTAAGAAGCTTTTGTCAAATTCGAACAAGAATTATACAAAAGAAGAAATTATTGAAAAAGAGCGTCAAGAAGCTCAATTAAATAAATTTTCTAAAATCGATACTGAACCACCGCACTTTTTAGATGAAATAGCGAAACAAGAATACTTAAGAATATTACCGCACATGCAAGAATTGCCAATTTCCAACTTAGATAAAGCACAATTAGCACAATATTGTAGTTTTTATAGTGACTTTGTTAAAGCAAGTTTGATTTTAGAGCGCGAAGACTTGATTTTAGAAGACGACAAAGGAAATCAAAAGGTTAATCCGGCGTTCAACATAAAGGAAAAAGCGGGTATTCGATTGCAACAAACAGCTAATACTTTAGGATTAACTATTGATAGCCGATTGCGTATTATGGTTCCTGATGAAAAAGAAGATGATGATCCATATATGGAATTTGTGAGTGATTAGTAATGACTGATTATGTTACTAAATACGCAAAAAAGGTAGTTTCAGGAGAAATTTTGGCAAGTTTGAAGAATATTCAAGTATGTAAACGTCACCTATCTTTTATGGAGAACCCGCCGAATGGTTGCCATTGGGATAATCATTTGTCTAACAAAGCAATTAAATTTGTGGAAATGCTTCCAGACCCTAAAACAAACCAGCCCATGCCTCTTATGGAGTTTCAGAAATTCATTGTTGGGAGCTTATACGGCTGGCGTAGAGGTCAATACAGAATGTTTACTAAAGCTTATATAAGTATGGCTAGAAAACAAGGTAAGTCTCTAATCGTATCGGGAATGTCCGTTAACGAACTGTTGTTTGGACAATACCCTAAATTTAATAGACAAATTTATGTAGCTTCATCTACTTATAAGCAAGCGCAAACAATATTCAAGATGGCAAGCCAACAAGTAAACCTAATGCGAAGTAA
ATAATTTTTATTCTAACAGGTTTTATCCTAGCAGAATAATTTTTGTCGGCAATTGGAGGAGCCCGTTTTTGAAACGATAAATCTTCTCTATATTTCCGGCGTTTTCTTCACTTTTGAAGCATGGATTCTATTTTAGGAAAATTGCAGTCACAAGAGTTGGTAGATGCCGTTTTACATACTAGTGCTACGAGAACACAGTCTGAATTGCACCAGACTATGTGTAATCATTATGGTAATCAGATCAAAGATGCTACAGAAAAGTTAAAAAACAAAAAAAAAATAGATGTAAAAAGGAACTTGACCGAGGATCAGTTGCAATTACTTTGCGACTTATTTCCAGAGAGACGTATAGTTTCTTCTTCTGTTCACCGAGGGACTCACAGTATGGCAGCGGCCATGAGGAAGATTGAAACAGACTTAGTGTTATCTTCTTTTCCTAGCGAAGTTATTTATGACGTTGGAGGTAATTGGGCAACACACGCTATGAGAAGTGATAAGCGTTTCGTACATTGCTGTTGTCCGATTTTAGACTTCCGTGATGCGCAACGTAAGATGACACGTATGATAAATTACACTAAGTTTATTGAAAGTTCCAAGGAGTTGGACCCTGCTACGGCTGAGCGAGCGGAACGTATTCGAGACGATACGAAAAGAATTAAAGATCAAGTGGACGCTGGTTTATTGAGTCACCACGACTTGAACGGCAAATGGTATTGTCAAAACAGATTTGAAGACTGTGTTTTCGAACCGTTTTCTGACGATACGTTAAAGAAAGATGCGCTTGTTTGCGGCATGGCTATTCATAGTATCTATGATATCCACTTAGTGGATTTGGTAGCTGCGATGCAAAGGAAGGGTATTAGAGTCTTAACTGGAACGTTTTTATTTGCAGTGGATATGTTGCTTGGAAAAAAAGAAGGCGAGTTACCTACCGTCAATGGTTTTTACAGGGTTAATGGTAATAAGGTAAAATATGGTTTTTACGATGATCCTAATTGTG
ACACCACCAGATACATTCTGTAAATAGTTTGCTGTGGTTGCTTAGGGAATAGGCATAGAATACAACCATGGTTATAAGATAGAGCAGGTGTATCTGGGGTAACGGCGGAGACCCGTGACGGCGCCGCTACTCAGATATCTACCTAGGTAGAAGAAGGTTGCAGGGACACATTGCATATGTCAATAAGAGATAGGATTTAAAAACCCAACACCACATTAATCATGGCTAATGATAATGTTTCAGATTATGCTAATGCTGCACCTTTTGCCAGGTTTGCCAACCTGCAGAATCGTGAGACTCTTAATCCTATAGGGAATGAAGCAAAGGAGATCCCTTACAACAGAGATCAATACCTGACATGGCTTGCTGAAGGGAAATTGTTTCAGATAGGTGCCCTGACAGATGCTGAGATAGTTGCTGCATGGACGACCATCAAGACAGCAATGGGGAACAACACTTTCAGCGAGACACATATGAGAAGCATCGTAAAGATAGCATGCAACCTCAGGGGCATAACTCCTGGCAGCACCCCTTTGTTGGTAACATACAACCCTCCTCAGAGTGCAACCTGGGCCCCCGCTCCGTCAACTGATGCAATTTACAGTGGTACACCTGTTGCAGGAGTTATCATCCCACAGAACACGGGTGCCGGGGGAGAAGACACCGAGACCGAGGCAAGCAAAGCTCGCGCCATTGCGTTTATATGTTGCTATCTTTTGAGGTTTATTGTAAAAACAGAGGAGCACCTGACAAACTCGCTGGGCAACCTTAAACTGCAGTATAGTAGGTTGTATAGTGCTCAATCTGCAACACTGAGCAATTGGAACCCCTCCAACACTTGGGCCTCAAGGGTCAAATTAGGATTTGACACATATCTGACACTGCGAGCCACAGTTGCTTATAATATAGCCAGTGCAGATGCCTTATTAGTCCCTGAAAATGTCAATTATGGCCTGTGCAGGATGCTTGTGTTCCAGCACCTAGAACTTAGTGGCCTTCA
CCCCACGCCCCCTTGGGGTCTCGCCAAAGGGGGCGGGGCCCAATTTAAAACCACACCCCCTTACTTCCGGGGCGTAACCCGAAAGTTCTCACCACACCCACTTCCAGGGCGTAACCCGAAAGTTCTCACCACACCCACTTCCGGGGCGTAACCCGAAAGTTCTCACCACACCCACTTCCAGGGCGTAACCCGAAAGTTCTCACCACACCCACTTCCAGGGCGTAACCCGAAAGTTCTCACCACACCCACTTCCAGGGCGTAACCCGAAAGTTCGAACCGGGAGGTCAACCATGGGAACCGATGTTTCGACAAATCAAACCTTTGTCACCACCGGCCCGATAATCCCGAGAATGGACCGCTTGGTCAATTAGGTTATCAGTGTTTGTGTTTTTTTTTGTGTTTCCTATCTGGTCAGAATGAACCAAAACTCTCCCGGTTCACCTATCACGTGTTTTTTTTAAGTTATTTTACTATTGAGCCACCTATACACTCTGTTACAAAAAAAACATTGAAAAATAGATATGTTCAAAGACACGATAGGAAAAAACACACACAAGTGAATAACATTCAATCTTTATGATTTTTATTGTACATCAACAAATGAACTCTGCAAGTGCGTTTTTAAGAAAAAGAAATATGATGAAGATATGTCAATACAACAGTCAATGTTCTCAGGATTGCAAGTGCGTTTTTAAGAAAAAGAAATATGATGAAGATATATCAATACAACAGTCAATGTTCTCAGGATAGCAGAAGGGTTTTTGATTGTTTGTTCGACTTCCTGTTTCTACCTGCAGTGGAGGTTAGAAACCCCGATCCGCCCCCAATGTCAAACTGACCGGCGCACGTCATGAAGCCATCATCATCGCCGTCGTCGTCCATGTTGGATGCGAGGGTTGCCTTTTTGGTGGATTTCATGTTCTCTGTGGTAGTTACCCGGGGCTTGGAAATGACCTCTTCGTCACTGGAGTCGTCAGAGGATACGAACTCCTGTGAGCGA
AGCGAAAGCAGGTCAATTATATTCAATATGGAAAGAATAAAAGAACTAAGAAATCTAATGTCGCAGTCTCGCACCCGCGAGATACTCACAAAAACCACCGTGGACCATATGGCCATAATCAAGAAGTACACATCAGGAAGACAGGAGAAGAACCCAGCACTTAGGATGAAATGGATGATGGCAATGAAATATCCAATTACAGCAGACAAGAGGATAACGGAAATGATTCCTGAGAGAAATGAGCAAGGACAAACTTTATGGAGTAAAATGAATGATGCAGGATCAGACCGAGTGATGGTATCACCTCTGGCTGTGACATGGTGGAATAGGAATGGACCAATAACAAATACAGTTCATTATCCAAAAATCTACAAAACTTATTTTGAAAGAGTCGAAAGGCTAAAGCATGGAACCTTTGGCCCTGTCCATTTTAGAAACCAAGTCAAAATACGTCGGAGAGTTGACATAAATCCTGGTCATGCAGATCTCAGTGCCAAGGAGGCACAGGATGTAATCATGGAAGTTGTTTTCCCTAACGAAGTGGGAGCCAGGATACTAACATCGGAATCGCAACTAACGATAACCAAAGAGAAGAAAGAAGAACTCCAGGATTGCAAAATTTCTCCTTTGATGGTTGCATACATGTTGGAGAGAGAACTGGTCCGCAAAACGAGATTCCTCCCAGTGGCTGGTGGAACAAGCAGTGTGTACATTGAAGTGTTGCATTTGACTCAAGGAACATGCTGGGAACAGATGTATACTCCAGGAGGGGAAGTGAGGAATGATGATGTTGATCAAAGCTTGATTATTGCTGCTAGGAACATAGTGAGAAGAGCTGCAGTATCAGCAGATCCACTAGCATCTTTATTGGAGATGTGCCACAGCACACAGATTGGTGGAATTAGGATGGTAGACATCCTTAGGCAGAACCCAACAGAAGAGCAAGCCGTGGATATATGCAAGGCTGCAATGGGACTGAGAATTAGCTCATCCTTCAGTT
AAAAGTAACTCTCACGATGTTTAGATCACTAGTTACTGCAGCTCGAGTAGGCGGAGCACTTGCCGTGTTTGCGAAGGACTTGGCGGTCCTTCCAGCAGAAGTGGGGGTGTTTGCCACTCGACTCATCATCACCAGAACCATCGAAGTTATTCCAGAGTACTTACATATGATTGCGCCAGGAGCGTCGCGAATTCCCAAATCAGTCCTTACAGGACAGGCGTTCACCAGTTACGATGTGGAGTACAATGGCACGAGCGACCTCGAAAACAGTTGCGAGGTTGCCACTGAAGACGTGATTGAGGTAGAGGGCAAGACCACCAAGGTCGTGAAGACCAGAAGGGCGCGAAACAAGTTGCAATTCTCCGCCCTGCTGGCTATCGCGGCAAAGAACCATTTTGGTGGTATTGTACGCCCCACCCGAGCCAATGAGCTGTCTGTCATGAAGTTTTTGACTTCTAAGTGCAACGACCACAAACTAACCATCGCTCAGACCCGGTCTGTTTGTTGCGCTGCATTTCCTCTCGTTTTCTCTCCTGACGAAGGCGATAAGTTGATCTTTGCCACCCTCAATAGCGAGGAGGCATTCGAGAGGAGACAGGACTACTCAGAGGCCCAGGGGGTAGGCAACTGCTGGTTGAACTTACTATCGAACCCATGCAGCCGTAGGAGATGGCGCAGGGTAGTGTTGAGATGCTTTGGGATGCCTGTCCAAGAGGCATTCCAATTTGCGAAATAGGGGTGCCTCATGCAGACCTGTGGTGTGGACACTAAAGTGTTCAGGGGTGAACACCACTGGGTAAAGGAAGCGCACGAGGCATCCTATATTCCCCCGCGTAGATTGTTTAGTATATCAGGTTTAGGTCCCACCATAGACTGGGGGGTCCACAACTGTAGCTATGTGAACCTGCGCCGCGGGTTAATGGAGCGAGTTTACTTTGTGGAACGCAAGGGTAAGCTTGAGCCATGCCCCCGACCGGCGGAGGGAGAGTTCGCTAGACTT
GGATTTCACGTACAACGTAGGGTTGTCCTTACGCGTTGCGCGCAAGGTCAGACAGGACGGGCTTGTCTGGTTTCGGTTGATGCCACCTATTTCCACCGCCCAGTGGTACCACTCACTCTTACTGAAAAGTTTGTTCGTGAACCGGTTTAGGCAATCGTCATTGTTCGGGGGGAGGGTTCCGTTGATCCCCAACACGACGATTGACGGCTACATTACCACACACCAGCACCACACAACCCCGAACTTTCCGATGGAGCACGCGCTCCGCAACGCATTCCTCGCCGCGGTTATCGCCTCGCCGCGGGGAGGAACACTCTTGACCGCACCGACAAAGAAAGGGAAAGAGAAGAAGGCGCCACTCGCGACTTACCGGCGCTACCGTGCGAATATTCGTACGGAGTCAACCATCGCCGGTAATGTCGACGCGCGTGTGGCTGGCATCCAATACGAGATTGGAGCTCGCTACGAACGCGTAGGGGAGGCTTTCGCTCCCGTCCCCGAAGAGCAGGTTCTCTTCGAGGCGGCTTATCCGTCCTCCGCGGCCTTGGCCGAGGACTTCGTCGGATTCGCGCGGAAGTACTCCAACTTCTCCGCCACTTTCGCCCACTCCAGCCTCGCTGGGTTGGTCGAAAGAGTCGCGCGCACACTGGGTGCGCTAACCGTCTTCCCGTCCGGTACTTTCGACCAGGACGCGATTCGCGGGGGGCGCCCACTGATGATCGCGGCGCTTGGCACTCTGGACGGGCCGGTCAATTCGTTGGCCGGTTCCGTCTTCATACCCCGACTCGTGGACAGCGTCATTTCGCCTGACGTTTTCACCATCCTGATCAACGCCGCTGCCGGTGAGGGCAGCCGCGTCATCACGGATGTCCTCGAGCTGGATGCCACGACCAGGAGGCCTATTGTCCCGACTCTTCGGGACTCGAGCATGCTCCTCCCCTGTGTCGAGGCCCTCCGGATCCTCGGGGCTAACATGGCGGCCTGTGACCAGGGGCCGCTC
ATGAGATATTATGATAGTGTAGGATATTGACTATCTTACTGCGTTTCCCTTATCGCAATTAGGAATAAAGGATCTATGTGGGTTGGCTGATTATAGCCAATCCTTTTTTAATTTTAAAAAGCGTATAGCGCGAGAGTTGGTGGTAAATGAAATGAACAAATTAACTAAAAAGCAACGTTTGTTTGCAGAAGTATATACAATACCTGGTACTGAATGTTATGGCAATGCTACTAAGTCAGCTGTGCATGCCGGATATAGCGAAAAGACGGCGTACTCACAAGGACAGCGTATGTTGAAGAATGTTGAAATTCAGAATTATATCAAGGAGGTTGAAACAAAACTCTTTGACGAGAATATTATGTCAGGTAAAGAAGTGTTGTATAGGCTAACTAGAACAGCTAGAGGAGAACACACGGAAGTTGAAGCTGTCGTAACAAAAACTGGAGACTATAAAGAGAATCCGGATACTGGCAAAATGCAATTAGTATACGATGAACACATACAACTTGTTACTAAGTCACCTAAAATAAGTGACCAAAACAAAGCCTTAGAGATGTTAGGTAGACATCACAAATTATTTACAGACAAACAAGAAGTCGACCACAAAATACCGATGTTTGTTGATAATATTCCGGAAGATGATTAGTCATGTATGAAATACTTGATCTAAAAAATAAAATCGGTGGTGGCTACAATAAGTTTTGGCACAACAAAAACTTTTACCGTGTTGTTAAAGGTTCAAGGGGTAGCAAGAAAAGTAAAACTACCGCTATTAATCTCATTTATCGAATAATGAAATATGATTGGGCAAATATACTTGTAGTCAGAAGATTTAGCAACACTAACAAACAATCAACGTATACAGATTTAAAGTGGGCAACTAACCAATTAGGCGTTGCTCACTTATTTAAATTCAACGAAAGTTTGCCGGAAATAACGTATAAACCTACTGGACAAAAAATACTGTTTAGAGGTTTAGACGACCCATTGAAAATAACAT
CGGAGCAGAGTTTTCTTCTCAAAAAATTCCCTTTATTTAAGTTTTTTTAGTAGGAGGTGCTAATTTATGGCGGGTAGACCTAAGAAGCTTTTGTCAAATTCGAACAAGAATTATACAAAAGAAGAAATTATTGAAAAAGAGCGTCAAGAAGCTCAATTAAATAAATTTTCTAAAATCGATACTGAACCACCGCACTTTTTAGATGAAATAGCGAAACAAGAATACTTAAGAATATTACCGCACATGCAAGAATTGCCAATTTCCAACTTAGATAAAGCACAATTAGCACAATATTGTAGTTTTTATAGTGACTTTGTTAAAGCAAGTTTGATTTTAGAGCGCGAAGACTTGATTTTAGAAGACGACAAAGGAAATCAAAAGGTTAATCCGGCGTTCAACATAAAGGAAAAAGCGGGTATTCGATTGCAACAAACAGCTAATACTTTAGGATTAACTATTGATAGCCGATTGCGTATTATGGTTCCTGATGAAAAAGAAGATGATGATCCATATATGGAATTTGTGAGTGATTAGTAATGACTGATTATGTTACTAAATACGCAAAAAAGGTAGTTTCAGGAGAAATTTTGGCAAGTTTGAAGAATATTCAAGTATGTAAACGTCACCTATCTTTTATGGAGAACCCGCCGAATGGTTGCCATTGGGATAATCATTTGTCTAACAAAGCAATTAAATTTGTGGAAATGCTTCCAGACCCTAAAACAAACCAGCCCATGCCTCTTATGGAGTTTCAGAAATTCATTGTTGGGAGCTTATACGGCTGGCGTAGAGGTCAATACAGAATGTTTACTAAAGCTTATATAAGTATGGCTAGAAAACAAGGTAAGTCTCTAATCGTATCGGGAATGTCCGTTAACGAACTGTTGTTTGGACAATACCCTAAATTTAATAGACAAATTTATGTAGCTTCATCTACTTATAAGCAAGCGCAAACAATATTCAAGATGGCAAGCCAACAAGTAAACCTAATGCGAAGTAA
CCGGATGGCCGCGATTTTTTTAAGGTGGTCCCACCCACGTGCATTGGTCGGCCACTGAGAACGCTCCCTCAAAGCCTATTTAATTCAAATGTATTATAAATACTTGGTCCCCAAGTACTAAAGCTAAACATGTGGGATCCACTTGTAAACGAGTTCCCTGAAACCGTACATGGTCTACGGTGCATGCTCGCTGTAAAATACTTGCAGTTAGTTGAGCAGACATACTCTCCGGATACGTTGGGGTACGATCTCGTGCGAGATTTAATTTTAGTTATCAGAGCTCGAGACTATGTCGAAGCGTCCCGCCGATATAGTCATTTCCACTCCCGCATCCAAGGTGCGTCGCCGGCTGAACTTCGACAGCCCGTATGTCAACCGTGCTGCTGCCCCCACTGTCCTCGTCACAAACAAAAGGAGGACGTGGGTGAATCGGCCCATGTATCGCAAGCCCAGACTATTCAGAACGTACAGAAGTCCTGATGTGCCCAAAGGTTGTGAAGGCCCATGCAAAGTCCAATCGTATGAACAGAGGCACGACATATCCCATGTGGGTAAAGTATTATGTGTTAGTGATGTCACTCGTGGTAGTGGGCTTACCCATCGTGTTGGTAAGAGATTCTGTGTGAAGTCCGTTTATGTATTGGGTAAAATATGGATGGATGAAAATATCAAGACGAAGAACCATACGAACACTGTGATGTTTTATCTTGTTCGTGATAGAAGGCCCTTTGGTACTGCTATGGACTTTGGTCAGGTGTTTAACATGTATGATAATGAGCCCAGTACTGCTACTATCAAGAATGATCTTCGAGATCGTTATCAAGTTTTGAGGAAATTCACTTCAACAGTCACAGGTGGTCAATATGCTTCTAAGGAACAGGCGTTGGTTAGGAAATTTATGAAGATAAATAATTATGTAGTTTATAATCATCAAGAAGCTGCTAAGTATGAGAATCATACTGAGAATGCGTTATTATTGTATATGGCATGTACTCATGCC
ATAAAACATTGCACCTATGGTGTTGCCCTGGCTGGGGTATGTCAGTGATCGCAGTAGAATGTACTAATTGACAAGTTGGAGAATACGGTAGAACGTCCTTATCCAACACAGCCTTTATCCCTCTCCCTGACGAGGTTTTTGTCAGTGTAATATTTCTTTTTGAACTATCCAGCTTAGTACCGTACGGGAAAGTGACTGGTGTGCTTATCTTTGAAATGTTACTTTGGGTTTCGGTTCTTTAGGTTAGTAAGAAAGCACTTGTCTTCTCATACAAAGGAAAACCTGACGTATCGCTTACGAAAGTAGCAATGAAAGAAAGGTGGTGGTTTTAATCGTACCGCAAAAAACGATGGGGTCGTTTTAATTAACTTCTCCTACAAGCGTCTAAACGGACGTTGGGGTTTTGCTAGTTTCTTTAGAGAAAACTAGCTAAGTCTTTAATGTTATCATTAGAGATGGCATAAATATAATACTTGTGTCTGCTGATAAGATCATTTTAATTTGGACGATTAGACTTGTTGAACTACAGGTTACTGAATCACTTGCGCTAATCAACATGGGAGATATGTACGATGAATCATTTGACAAGTCGGGCGGTCCTGCTGACTTGATGGACGATTCTTGGGTGGAATCAGTTTCGTGGAAAGATTTGTTGAAGAAGTTACACAGCATAAAATTTGCACTACAGTCTGGTAGAGATGAGATCACTGGGTTACTAGCGGCACTGAATAGACAGTGTCCTTATTCACCATATGAGCAGTTTCCAGATAAGAAGGTGTATTTCCTTTTAGACTCACGGGCTAACAGTGCTCTTGGTGTGATTCAGAACGCTTCAGCGTTCAAGAGACGAGCTGATGAGAAGAATGCAGTGGCGGGTGTTACAAATATTCCTGCGAATCCAAACACAACGGTTACGACGAACCAAGGGAGTACTACTACTACCAAGGCGAACACTGGCTCGACTTTGGAAGAAGACTTGTACACTTATTACAAATTCGAT
NNTGGCGGACGTGTGACATCACCGTTCGCCTTTCTTGGATCCCTTGTTACTCCACCGCAGTGAGAGATAAACAACCCAGAATGAAGGTCACTGTAGATGTTGAGGCTGACAGCCCATTTTTGAAGGCCCTTCAGAAAGCATTCCCGGCTTTTGAGGTTGAATCACAGCAGGTCACACCTAATGACCATGCTAATGCCAGAGCTTTTTCGCATCTGGCCACAAAGTTAATTGAACAAGAGGTTCCAGCCAACATCACCATCCTGGACGTGGGCAGTGCGCCCGCAAGGAGGTTGATGTCTGACCACAGCTACCATTGCATTTGTCCCATGAAGAGTGCGGAAGACCCAGAGAGATTAGCGAACTACGCCCGGAAACTGGCAAAAACAGCAGGGGAAGTGCTAGACAAAAATGTGTCCGGTAAGATCACGGACCTGCAGGACGTCATGGCAACCCCCGATCTGGAATCTCCAACGTTCTGTCTCCACACCGATGAGACGTGTCGCACTAGGGCTGAAGTAGCTGTGTACCAGGACGTGTANNGGCACGCACCGACCTCGCTTTATCATCAAGCGATGAAAGGGGTCAGGACAGTATACTGGATAGGATTCGACACCACCCCATTCATGTTCGAGGTTGTTGCTGGCGCATACCCAACGTATTCCACGAATTGGGCGGACGAGCAGGTCCTGCAGGCACGTAACATCGGCCTATGTGCGACCAGTCTTAGCGAAGGACATCGAGGAAAAATCTCTATTATGAGGAAGAAACGCCTAAGGCCGAGCGACAGGGNTATGTTCTCGGTTGGGNCAACGCTATATATAGAAAGTAGACGCCTTCTTAAGAGTTGGCATCTTCCCTCCGTGTTCCACCTGAAAGGCAAGAATAGCTTTACTTGCAGGTGCGATACAATAGTTTCATGCGAGGGCTACGTTGTTAAAAAGATCACAATGAGCCCGGGGACGTACGGGAAGACGGTTGGATACGCCGTTACGCACCATGC
GTAAAAAAACTTTATATAGTCTTTTACCTGGATTCTCTGTGCAGAACTGAGAACTGAACGCTACCCTTGCGGGGGATGCGGCCCCGGGCTACGGCCTAGGGATCCAGCGTGGCTCACGGGCCGCCGGAACTGACGTCCGTAACAAACGTCCTTGGGATAGGAGTACAGTAACCACTCTTAGATACCCGATTCCCCTGTTTCTGCGTGGAAGCCTTTCGACAGCTACCCAGCTTAGATCGTCTGGTGCCCTAAATCCCTGGAGATAACCAATGGCTACATTACAAGATGTGCATCTACGGGTGAATGACCGGGTAACACCGGTGTACTTCACTGCTCGCTCGTTTCTGCTCGTTTCTCCGAAACGTGCGGGGCAAGCAACGTTCCTCGCTCGCGAGGAGGGTACTGACAATCCTGTCGTTACCTGTCATGTATCCGACTTTTATAAGGACGGTGTGTAATGACTTTGTACCTGGTCCCTCCGCTGGATTCGGCGGACAAAGAGTTGCCTGCTCTGGCTTCCAAAGCTGGGGTAACGCTTCTCGAGATCGAGTTTCTTCACGAGCTCTGGCCTCACCTCAGTGGTGGTCAGATCGTGATCGCCGCTCTCAACGCCAACAATCTGGCCATCCTCAACCGTCACATGTCCACTCTGTTGGTCGAGTTGCCGGTTGCTGTGATGGCCGTTCCCGGTGCTAGCTATCGTTCCGATTGGAACATGATCGCTCACGCACTCCCGTCTGAGGATTGGATCACTTTGTCCAACAAGATGCTGAAAAGCGGCTTGCTGGCGAACGATACCGTCCAGGGCGAGAAGCGCTCCGGCGCTGAGCCGCTGTCGCCGAACGTGTACACCGATGCGCTCTCGCGTCTCGGTATCGCGACGGCCCATGCTATCCCCGTTGAACCCGAACAACCGTTCGATGTCGATGAGGTAAGCGCCTGATGCCGAGGAGAGCTCCCGCGTTCCCTCTGAGCGATATCAAGGCTCAGATGCTGTTCG
TGTGGTGGAATGCCACTAGAAATCAGGGAAAGAAAGATGAGTATTATAGGGAAGGAGGAGAAGAACCTCACTACCCAAATACTCCAGCTCCTCATAAAAAGACCTGGGAGGAGAGACATAAGGTTCTTAAGCTGTCCCCATTCGCTACTCCCTCTGACATCCAACGCTGGACCACCAGAGCGTTGCCATATGGTTGGAAAGTTATTGATGGGAATGGAGATGACTACACTAGCCGCAGAAATATCAGAACCTTAACTGAAATGACTCAGGAGGAAATTAGAAAAAGGTGGGAAAGGGGATATTGTGACCCTTTCATTGACTCAGGAAGTGACTCAGATGGACCCCTTTCAAAACCACAGACAGTAAAAGTGTGGTAACACTTTAAGCAATATTATCTTTGTCAGAATATTAGAAGCTTTCACATGCTCAGCAGCTGTTTCGCAACTACCAAAATAAGAATGATGTAATAATAGGAAGTAGCTTACAATAGGTTAAGTATGTTTACTGAAGTAGATAATCCCTAGGGAGGATCTGGCTCTGTAAGCTGAGGCAGTAGTGTTTTCAGTTCCAGTCCTCTCTAAGGAGAACCAGAGGGATGATGTGTTAGTTCGAATCCCATTATCCTCATGGTTCCCTTTTCATATTTTATAAATATAAGTTTAAGGATAAGTTTTATATATGCTTTATTAATCCCTGAAGGAAGTATAGCTCTTCAGGTAAAGAGGCCAGTATTAAAAGAGCTACCCTTCCTTTTCATATAAGGATCGAAACCTGCTTACGTCTTTTCTTTGATTAAGTTAAGTTTTAGATCTTAACAGGAAATACTCTTAGGCAGAAGGTAGCTCCCTCGACTGGGTGACAAGAAGAAACCATTCAGGAAGTGCTTCCTTCTGCTCGGGGTGATACATGAGTATACAGTAGTTTGAATCCTGTGTGCTGGTGTTGTCTTCTCGGCTTTTTGTGACATCATAAATAACACCTAGAAGTAATATTTTTAAGA
TAATATTACCGGATGGCCGCGATTTTTTTAAAGTGTCCCCCCCACTAACAAATGTCCCCCAATCAGAACGCGCCCTCAAAGCTAAATTATTAACTGGTCCCCTATTTATACTTAGTCTCCAAGTATTATGTTAAACATGTGGGATCCCCTCGTAAACGAATTCCCAGAGACTGTTCACGGTCTACGGTGTATGCTAGCCGTAAAATATCTTCAATTAGTTGAAGCTACGTATTCTCCTGATACGATTGGGTACGATCTTGTACGCGATTTAATTTCAGTAATTCGTGCTCGCAATTATGTCGAAGCGTCCCGCCGATATAGTCATTTCCACTCCCGCCTCGAAGGTACGTCGTCGTCTGAACTTCGACACACCCGCGATGAGCCGTGCTGCTGCCCCCACTGTCCTCGTCACCAACAAAAGAAGGACATGGACCAACAGGCCCATGTATCGCAAGCCCAGAATGTACAGAATGTACAGAAGCCCTGATGTGCCCAAAGGTTGTGAAGGCCCATGTAAGGTCCAGTCTTTTGAGTCTAGACACGATGTTAGTCACGTGGGTAAGGTCTGTTGTATAACTGACGTCACTAGGGGTTTAGGTTTGACACATAGGACGGGTAAGAGGTTTTGCGTTAAGTCCGTCTACATAATGGGCAAGGTCTGGATGGATGAGAATATCAAGACCAAGAATCACACTAACACAGTTATGTTTTTTCTAGTCCGTGATCGAAGACCTTATTCAAGTCCTCAGGATTTTGGTCAGGTGTTTAACATGTATGACAATGAGCCAAGTACAGCTACTGTCAAGAACGATATGCGAGATCGTTTTCAGGTCTTACGGAAATTCACATCAACTGTTACTGGTGGTCAGTATGCATGCAAGGAGCAGTCTCTCGTCAAACGTTTTTTTAGAGTTAATAATCATGTAGTTTATAATCATCAAGAGGCGGGAAAGTATGAGAACCATACTGAGAACGCTCTTTTATTATATATGGCTTGTAC
AGAAATATCTCAGGATTTGACCGTCCGGTGAGTTGCGCTTATCACTTGCGTAAGGTATTTCTCTCTTCATTGTTCATATGGAGGGTTTGAAGGCTGAGTCTACCACAACTGTGGGGATAAATTGTAACTTTCAGCAAACAGTGATGACTGAGACCGGTAATAAGTTGATGTTCGGAAGTTTACCTTCAAGTTTGGAACGACCCGTTGCAAAGAGGAACTATTATCGTACATTATCGGACTGGATTTTAACGTACACTAAGACAGGGAAAATCGAGGATACACATGATAATGCTTGGAGTTATGTCGAGGATCTTGTCAAGACTGACTTCAATGCTAAATATGATTGGTTGGCTAAACGGGGTGTGGCTCGTGATTACCGCACTGCCGTGGGGTTGGCCATCATACCTGGTATCCCGGCGATTGTGGCAAACACACGCATTGTTACTGGTACATGTGAGGTGGCAAGGGTTGCTGTAAAGCTGCCCAAGGCGCTGAACATGCTTTCTAGATTCACACATGCGAGTGTCAAAGTACCGTACTTTTATCCACGTGTGGACATGAGTGCGCGTGGCATGCTCATTGGCCTGGCGGCGGCTGCAGCACTTGTTCCTATTTGTGCTGGCATTGCGTACGCTACCCTCCCCAGGGAAAAACTGTCTGTGTTTAGGTTGAAATCAGAGGTTCGTGTTCATATGGAGGATGAGAAAGAAGCAACGGACTTGTTGTTGGTTGAGCCTGCTCGGGAGCTCAAGGGTAAGGATGGTGAGGATCTCCTCACTGGTAGTAGATTAACTAAGGTGAACGCGCGCGCGGGCGCTCGTAGAAGGCCTTATGCAGCTAAAATTGCACAGGTCGCGAGAGCCAAGGTGGGTTACCTTAAGAATAGTCCTGAAAATAGACTAATCTACCAGCGAGTGCTGATTGAAATCATGGACAAGGACTGCGTCAGGTATGTTGACAGGGATGTCATATTGCCTTTGGCTATTGGATGCTGTTTTGT
GGCTTTTAAACGAAGTCTTCAACATGGATGTCCTGTATTCATTATCGAAAACTCTTAAAGATGCTAGAGACAAAATTGTCGAAGGCACATTATACTCCAACGTGAGTGATCTAATTCAGCAATTTAATCAAATGCTAATTACTATGAATGGAAATGAGTTCCAAACTGGGGGAATTGGTAATTTACCAGTTAGAAATTGGAATTTCGATTTTGGACTACTTGGAACGACTCTATTAAATTTAGACGCTAACTATGTTGAAACGGCACGTAATACAATTGATTACTTTGTAGACTTTGTAGATAATGTATGTATAGACGAAATGGTTAGAGAATCACAAAGAAATGGAATTGCACCGCAATCAGATTCACTTAGAAAACTGTCAGGCATCAAGTTTAAAAGAATAAACTTTGATAACTCATCGGAATACATAGAGAACTGGAATTTGCAAAATAGAAGACAGAGAACAGGTTTCACATTTCATAAACCGAATATTTTCCCTTATTCAGCATCATTCACACTGAACAGATCGCAACCAGCTCATGATAATTTAATGGGTACGATGTGGTTAAATGCTGGATCAGAGATTCAGGTTGCTGGATTTGATTATTCATGCGCGATCAATGCACCAGCTAATACACAACAATTTGAACACGTTGTACAGCTCCGTAGAGTGTTGACTACAGCTACGATAACTCTTCTACCAGATGCAGAAAGATTTAGCTTCCCGAGAGTAGTCAATTCAGCTGACGGAGCAACCACATGGTATTTTAACCCAGTAATTCTCAGACCAAATAATGTGGAAGTGGAGTTTCTACTAAACGGACAGATAATAAATACTTATCAAGCAAGATTTGGAACAATTATAGCCAGAAATTTTGATACAATTAGGTTATCGTTTCAGTTGATGAGACCACCGAATATGACACCAGCTGTAGCGGCATTATTTCCGAATGCGCAGCCATTTGAACATCATGCAACAGTAGGACTCACACTTAGAAT
TGCTGTGGGGAGGTGACTGTTTTGACACATGCCAAAAGAGGGCGGGATAGGCTAGAGCCCCTATAGCACTAGGACTCCAGCCAGACAGGCAGTGTGAGGGCGTTTGGAAAATATCGATCAGGATTGAGCAAGGACTGCAAAATATTGATCGTTAATTGGCACAGAATGAGCGCTAAACCATCCAGCGGCTAGCCCATACAACCCTTCCGATGATCTCCAGGTCCGACAGCTTTGCCTTTGGGACAATCATTTCGGTATAGGCCTTGTTTTCGCTGATGATCGACACCGACCCGTCAAAGCGCCTTTGCAGGCGCTTTGCATAGAGATGGTCATCCAGGCGAACGACGTAGACTGCCGCGTCTTGGACCGTTGACTTGGTGTGATCCACAAGCACTGTATCGCCATCGCACAGCAGAGGCTCCATAGAGTCACCGCCAATGCGGATCGCTGAGATACTGGAGGGGTCCAAGCCCTTTTTTCGCAGGCTGTACCGGGTGAATGCCAGATTCACAAGCACGGTGGCGCCGTCGGTCCAGGAACCGTGCCCTGCGCTCACCTGGCCGTCATAGAGGGGTATGTATACATACTCGCCCTCAATGCTCTTCGCGCCTTCGACAGGCTTCGCAGCCACCTCTTCCCCATTGATAAGCCAATCCAGACTCACACGACCAGCCTTGGCTATGGCCGAAAGGAGTTCAGGAGCGGCGGCGTTGATCCCCTTGATATATCTGTAAAGCTGGGTCTCGTGGATGCCGACCTGCTTCGCCAATGCTCGCCGGCTATCAAGCAGCCTAGCCACCTCCGCGATGCGCGTTCCGACCTCCTGCGTGAAAGTCGGAACAGCTGACTTATCTGATTGATCTTGTTCCGCCTTTCCGTAAGTGTCTGATTTCACGATAAAAAAGCCGATTCCATTTGATTGATGTGTAAATCAAAAGGCGGAACTTTACTGTTCCGTCTTGATCAGCCAATCAGATGTGTTATGTTTATCCCCAACAGG
TGACACGCTATTTGTCTGTACTTTAAAGATTGATAGAAACGCGTGTTTGCATGAAGCCATAGGGGGAGAAAACGGCGTGGGGTTATGGGGGCCTTGGGGCCCCAAAAGGCCATGTCTCTATGTGATATCGCCTATTTATAAAGGTATCTCAGAGGGGTATTACGCGAAAGTGTTATATAACTGATAGATTTGATAAGAGTCATGGAAATCATAGGCGGGAACGCAGACAGTGGGAATTCCTCACCTAGTCAGCCGACCACAGTAGGTCCAGAACTATATAAACTTATCGTCAAGGAGTACCGCAATATAGGGGCGCTAGACGACAAAATATATGTAGAACTTAGGGACGGGCGCCAGCTTGAGGTTTGGGTCCACACTAGGCATGTATTCCTATATAACGGCGAAAGCGGCAATAAGAAGGAAAAGCCGATTGTCTTTAAGGTAAGCAAATGGTTGGTCAACTGGCTGGCGAAAATGGCTGGGTATAAGGGCGTCAAGGTCCTCAAATACACCAAATGCGTTGAGGGGGAGTGTATTATCCCGCTTTGGTCTTACGACGATAGGGAACCTATGGTGGTGGTCGTGAGTGATGAAGACGTGCCTAAGCCGATACACAGCGGGAAGACGTACGTTAAGGACGGATATCTATACGTGGCCGATTATTATTACGCCTCACTAGTCCAGTTGCCGGTCTACGACGGCAATTGTGACATAGAGAAAATCAAAGAGGCCATTAAGGAGAATTGGATTTTGACCTATCTGGCGGCCATGCCGTATATATTGCCCCATATGCCTAAGCGCCATATTCCAGTGGTCATGGGCCCCATGCGTAGTGGAAAGACGACGTTGCTGGACTCACTTGACTGGGACGGTCTGCGTATAGTGGGCTCAACTGCGGCGGTCAGAAACCTATTGGGGTTCCACCACGTGCTGGCCGACGACGCGGCTGAGGACCTCACTATAAAATTTGAGTTTATCGGCCTCCTTAATTCCTATTTCG
AAAATTATCAAAACAAAACAAAACAAAGCAAAACACATACAAGCAAAACAAACAAACGATCTAGCCTTCAAACAATCGCAAACACAAACACACTCAAACGCAATTCACTGAAGATGATGAACGCACGTGGAATCAACGGTAAAGCCAGCAAATTGACACTAGCTCAACGCAAGCGTGCTTGCTACTGCAGTGAGGATGATGCTGTGCACTACCATTGCACTAAATGCAACTTCGCCTTCGAATCACTTCGAATGGTGCGACCCGTGAACCATGATTGTGACGGACCAATGTCCGACGATGATTATGATTCTCCGCGTCCAACCATAACCAACAAAACATTTCGGGATTTCTTTAGTGACGATGTCTTTAGGCATTTAGCTAATGACAATGCCGAACCACACAGTGAAATTACTAATGATGTTGCCATAGCTGAGGCCCCTAAACCTCATAGCAATGTCGTGGAAGTGACTGAGATGAAGCTCGGAGAGCTTAAGGGGACCAGGGGAGGAGAGGAACAAGTAGAGAACACTCAAAACTTGGTACAACCAAAGAGTGTAAACTCTTCTAAATCTGAACATGACGGCGCACACGAAGCTCAACAGTACGTCAAATTTGGTTCTTTTGAACCAATAAAAATGGAAACAGTGCAGAAAAACGTTCATAACCCACGCCAATTTATTAAGTTTGGTTCCTTTGATCCAATCGAAGTTAAGCATAATGATCTGGAGTTTAACAACACCACTACAAATGCTGATGCCAAAACATCAGCGATAGATATTGTTATACCCAGAAAGAATGTCAAGTCTGCCACGCTGACTAATCCCACTCGTTTACGTAAAGTAACAATACCACCGACACAAAATTCACTGCCAGTGGTGAGAAAGGCTGTTTCACCTAATAAACAAAGGAAGATTTGGGTGAAGAAGGAAACACAGAAACCACCAGCACTAGTAACTAGTGTTGTGGAGCCTGTACAGATGATACCAGTGGCTGAACCGAT
GAACTCGGGAGGCGGTCGTGCGGACGCACGGACGCACGGACGCACGGACGGGCTGACTCGAGAACTCGGGAGGCGGTCGTGCGGACGCACGGACGCACGGACGGGCTGACTCGAGAACTCGGGAGGCGGTCGTGCGGACGCACGGACGCACGGACGCACGGACGGGCTGACTCGAGAACTCGGGAGGCGGTCGTGCGGACGCACGGACGCACGGACGCACGGACGGGCTGACTCGAGAACTCGGGAGGCGGTCGTGCGGACGCACGGACGCACGGACGCACGGACGGGCTGACTCGAGAACTCGGGAGGCGGTCGTGCGGACGCACGGACGCACGGACGCACGGACGGGCTGACTCGAGAACTCGGGAGGCGGTCGTGCGGACGCACGGACGCACGGACGCACGGACGGGCTGACTCGAGAACTCGGGAGGCGGTCGTGCGGACGCACGGACGCCTTGACAAAAATAAGGTAAGAAAGATAAGGTCGGGTGAGGCCGAATCAGAAAAACCGATCAGAGCTCCTCGCGGCGCAGGCGCTCCAGCTGCCGGCGCCACTCCGCCACCGGCCGCGCGTACGCCGCGGCCGCGCGGAAGCCGCCGGCGAACGCCACGCAGGCGAACTCCGCGTCGGCGTCCAGCGCGGCGACGTCCTGCACGGCGACGGTGACCTCCTGCAGCAGCAGCGGGCCCTTGCGCGCGGAGGCGAAGCTCGCGCGCACGCCCGCGGCCGCGGGGTACGCGGGCGAGAGCGCGGCGCCCGCGGCCTCGACGGCGGCCATGTGCTGCGCGCCGCCGACGACGAGGCAGACCAGCTCCGCGGAGCCGTCCGCGCGCGCGGGCCCGGGCTCGACGAAGGCGGCGGGCAGCGCGGGCGCGGCCGGGCGGAAGAGCGCGCCGAGCAGGAGCCCGAGCGCGACGAGCGCGGCGGCGGCGGCGAGGCGGCGGAGCGCGGACATGCTGGCGGCGGCGGGGCTGGAGCGGCGGGGCTGGCGCGGCGCGG
AGTATACATACCAAGTATACGGAATAGGTGTGAACCCTTGCTCAGCTAAAGAGGATAAAATGGAGCTCACTAACCACCACAAGCAAACTGCTGCTGAAGGATTTGTAAGCTTTCTGAACTGGCTTTGTAACCCATGGAGACGACAACGAACAGTCAACGCTGCTGTTAAGTTCCAACAGGCTCTCCTCTCAATAGAGGATACTGAACACTTCGAGGACATCAACGAATGCCTCGAGGAGTCTGCTGGAGCCCAATCACAGCGAACTAAGGTTGTCGCCGAAGGGGCATATTCTCCCGTCAAAACCAATCGTACCCGCCGAGTCCGCAAGCAGAAGAAGGCCAAGTTTGTCAAGTACTTGGTCAATGAGGCTCGTGCCGAGTTTGGTCTACCCAAAGCCACTGAGGCCAATCGACTTATGGTACAACACTTCTTGCTCAGAACGTGTAAGGAATGGGGTGTGGTCACCTCCCAATGTCACAACAACGTTGCACTTGCGTTAAACCTAGTGTTCATCCCAACTGAAGATGACCTGCTGTCCCGAGCACTGATGAACACTTACGCCACGCAAGCTGCTGTGAATGGAATGACCAACACCCAAGGGGAGGGGTGGTGGAACAACCGACTTGGGATTGGATCCCAGGTTGGACTGGCCTTCCGGGCCAAATAGGGGTGCCTAGAGAGGAGGCCAGGGTTCTCCACGTCCGTTTCGCGTGGAGAGCACCCTGATCTGGTGGTCAAACCATCAGGACACCCCGAGAAACAGCGCCAGTTGCTGCGCTATAGTGGAATTGGCGGCCATTTACTAATTGGCATCCACAACAACTCTCTCTCCAATTTGCGCCGGGGCTTAATGGAAAGAGTATTCTACGTCGAGGGACCCAATGGGCTCCAAGACGCCCCGAAACCCGACAAGGGAGCCTTCAACTCCCTTGCTAAGTTCAGAGATCTCTATACAAAGAATAGCTGGCGTCATTCCCCTGTAACCAATGAGCAATTTTT
TTAGTACGCGGGGCCAGTGAACAGCGGCGCGTCAGGCGCAAACTCCTTCACTTTGAACACGAGCGAGACTTCAATAAGAATCTCTTCTTCCTCGCCCGAGTCAGTGCCAATGTACACGATGGGTTTGTAAAAGTTTTCCCAGATTACGCGGTTGACAAAGGACTCAAACGAGTTGGTGTACTCGCTGTGGATGTTCATGATGGGGCAGCCACCGCCTTTCTTGGCTAGGCTAATTCTGTACTCGTTGTTCATGCCCACGTAGGAAGGCTCCACAATGCGGATTACTTCGTGGGGCACGTAATCGCAGTCCCAGCGGAGAGCGTGTTGCGCCAGGAATTTGTAGCAACGGTTAGGGCGAGTTGGGCGCAGGTTAATGACTAAAAACACGTCCATCACCTCCTGGTCGTTTACAATGGGGAAACTGTCTTCAACGAAACGAGTCCAAGTTTCGCGCAGAAACTCTTTACCGCTCCAGTTAACAATGAGCTTCATCGTGTCGGGTTTTACGTTGCGGATTTCTTTAAAAAGGGTTAGTTTTTGGTTTTTGCCGGGTCCTAAGAAGGGATCCTCAGCGACCATGTAATGGTCTAGGGGGTCAAGATGCTTTTCATCCTCCTCATGTTCGAGCAGGTGCTTCTTGCGCTTGGCGTTCTTGATGACAGATCCCAAGTTTTTGTAATACTTGTTATCATACACATACGTGCGACCAATGGTCGGCCTATACGAATAGTTTGGCATAGTTATAACAAATTTTATTACAAAGTTGCTACAATAACAGCAAAATACTTATTATCTATTTAAAGTGTAAATAAAATACAAAATTATATTTAAAAAGCATTTTTATTATTTAACAAACAATCTTGCTTGAGCTGCAACTTGTAGATGCGGTCCACAATTTCTTTGTTGCGGTCAATGTCTTCAAGCTGCTGCTGACTAAGCGTAGACCAGCGCCCGTCATCGGCGCAATAAGGCGCGGCTTTAGCTTGCATCGCCATACGGT
CTCGAGAGTATATGTTGTTGAACGTTATTGTTTGAGAAATAGTTGATGCATCAGAATGGTTTGCATTTATTGTAGACGTAATAATGCACTACATTGTTTCCTCGTCTATCTATATGTTTTGATAAGTTATAACACGTTTCAATCTCTAGTTTTATTTTTTTGTACGTCACATCTTCATCCAGTAGACGACATAGAATACATGTGCAATCTTTGCCACAATCCATAGCTATTTTGGTGCTAATTATTCCTATATTATATTTCACAAAAAATGATGAAGGCAATCATTCCTCATAAGATAATAAAAAGTGTATTGAGAGTGAGTAAGCATGAAAAAGATTTAGTATTTAGCAGTGCGGATATGATCCAAGAGGGTGAAATAGTCGTTCTCGTTCAGAATCTTTTGCAGCATAAGTAGTATGTCGATATACTTATCGTTGAAGACTCTTCCAGAGACGATAGCTAATTGAGTACAAAGTCCAATGATTGCACAAAGTTCTTTGGCGGTTTTCATGGAGTCATTTCTGATGAAACATTTAATGATCTCCACGCAATTGTCTATATTGTCCCACGGAAGTGAATCCGAGAACTCCTTCAACTCGCTACCAAAGAGCTCCGTTGCATCAGTTCTGAAAGAGATGAGAAGCCTGTAAAGAGACCCTGCGCTTTCTCTATGGGTCCATCTATGAGAAACCCACAGGATGTATTCAGTCAGACAATGTCTGACGTCTGCCACGGTATTCAGGGAGTCCTTAGTAGCATGGCAATGACAGGGACTGAACTGGGCACAAGAAGAGGCCATTGTGAAGGTAGACGAAGGTTAACCCGATGGTTAACCGTAGCCGTCTGTGCTAATAGACGGCATTAATTTCCATTTTTTAATGGGGTTGTGGATGAGGAATGAGAGTGTCTTATCTCGTCCTTGGTTTACATGGATCAGTGTGAGAAAAAATATCTTGTATATTATTAACTAAACTAACTCCTTGGTTTCAATTCATGTTTA
CCCGGCCCCAGCTCGGAAAACGCACGCTAGGTGTGACGCCGGACCCCGGCCCCCCAGCGACCACGACCCTTGATAACACTGGGCAAGCGGCACTTCGGCACGCTGAGAATGGGTCAGTTAACGACCCGTTAAGGGGGTGCTAAGTGAGTCGAGCGAAGGCGCCGGACATGCGTACCGGCAACGCCAACAACGCCGCTACCCCTGAGCCGGCCCCCATCGTGTACGAGGGTCGAGCGCCCCGTGTGCCGCATCACTTGAAGCCGACGGGCAAGGACGTTTGGCGCTCCGTGTGGTCCGCCGGTATGGGTGCCTTCTCGCCGGACACGGACCGAAACGTAATCCTGCGGTACTGCGAACTTCACGACCGACGCGCTGACCTTCTCGCGCTGATCGAAGCCGACGGGTACATGAGCGAAGGCTATAACGGCCAACCCGTTGCACACCCGATGCTCCGTTACGTCGAGTCGACTGAGAAGGAATTGCGCTCGATAGAGACGGCAATCGGATTCACACCTGAAGCACGCTTGCGCCTGGGGCTTGTCGCCACTGAAGCGCGGAAGGTTGCTGCGGGTCCGGAAGACTTCTAGGGGGTGACCGTGGCTAAGCGCCTTCCGCTCGAAGGCATTGACCCGGTCATTGCCCGACACATTCCCGCTGACGCTCCCTTCCCGTCCGAAGGCTATCGGGTGGCGAAGTGGATTGAAGAGTTTTGCTACCTGACTGGAAGCTTCGCCGGCCAACCGTTCCGGCTGCTTCCGTGGCAGCGCACGCTTCTCATTGACGCGTACGAACTGACTCAGGACACCTTCGGCCGTTGGCGCCGGAAGCATCGAACCGTTGTGGTGTGCGTGGCCCGTAAGAACGGGAAGAGCACCATTGCCGCAGCGATCATGCTTTACCACCTGATCGCAGATAGGGGCGACGCTCAGCGGCAGGTTATCGCCGCAGCGAATGACCGCAATCAGGCGCGCATGGTGTTCGACTCCGCGAAGCAGATGGT
NAAATTCTCCAGGATTTCTCGACCTAGTTCGTTTATCTGGTGACTTGCGCTACCGTTGCTTTGCGTAGAGAATTTCTCTCCATAATTATTATCTTTAGTTGTGGGGTTTGAAGGTTGGGTCTACCTTTCGGGGGGATAAATTGTAACTTCCAACAAACAAGCGACATGGAGACCATCAAGAGAATGATTTGGCCTAAGAAAGAGATTTTTGTGGGTGATTTCGCAACCGGAGTGAATAGGACAGTTCCGGTGAACATCTTTCAATTGGTGTGTCGTGTGGTTCTGAGATACATGAGGACAGGGAAAATAGAGTGTGATTCTGACAGCATGACTAAGTTTATAGTTGAATTACTCAAAACTGATTGTGCTGCCAAATGGGAATGGTTCATGAAGAGACGGCAGAGGGGTGATTACATTGTCCCTCTATCTATAGCCTCCATACCAATCATACCGCTGTTGAGTTATGCCACTAGGGTACGCGCAGTCTCAGTCAAGGCTTTTGGCAATGAACTATCGTTCAATGTCAGGGTGCCTAGACCATCTGTACCTAAGAAAGGATTGCTCCTCAGACTGGCGGCAGGTCTAGCGTTAGCTCCTATATGCGCGCTGGCCGTGTACGCTACCCTACCTAGGGAAAAACTGTCGGTATTTAAGCTGAGAACTGAGGCACGAGCACACATGGAGGATGAGAGAGAAGCGACAGATTGTCTGGTGGTTGAGCCGGCAAGGGAACTTAAGGGTAAAGATGGTGAGGATCTCCTCACTGGTAGTAGATTGACTAAGGTGATCGCGTCCACTGGGCGCCCTCGTCGAAGACCTTATGCGGCAAAGATCGCACAGGTGGCGAGAGCAAAGGTGGGTTACCTTAAGAACAGTCCAGAGAATAGACTAATCTACCAGAGGGTGATGATCGAGATCATGGACAAAGACTGCGTCAGGTATGTTGACAGGGATGTCATATTGCCTTTGGCTATTGGATGCTGTTTTGTCTATCCGGATG
ATTATGTACCTCTACTAGCCTATTAAAATATTTACCTATTGACACGTAATAACATTTATGAAATATGATATACAAAATTTTCTAAAATTAACTATTGACAATTTGGAAAATTTATTGGAATTTCCAAAAGGAAAAGTGTGACAAGATATTCCAAGGGTGCTATAATAGGAAATGAGTTGAAAACGAACACGCGTTTTATAGATGTTCGGTTTTTGTAACATAACTGTAACATAAAAACATTTGCATTACTGGTAACTTTCGGGTAATATTGGTAGCAGAGAGGGACAAACGGGACAAATCGAGACACGATACATACTCTCTATACAAGTGAAAAGAAGGTGGTGCATATGTAATATGAGTAAACTACTGACTGCGCAAGAGGTTGCAGACTTATTGCGTGTTCATAAAAAGACTATCCATAGAATGATACATTCTGGAAAGTTAGACGCTTCTAAGGTAGCAAACAAATTCCTTATTAAAGAGGAAGATGCAAAAGGACTATTGGAAAATAAAAATAAAATGGACAATTAATAGGAGGAATATTCAATGGAAAACAATACTAAACAATTAAATAATGAGGTTAACGAAATCGCGGTAGTGGACGAGCATGTAAATACAAATGACATCGTAACAGTGGACAAGGTGTCACCTTCAATCTTTGAAGCGGACGGAGCGAAGGATGTATTCTTCTCATCTATTCAAAGTAAAGATCGTAAATCAGCTATCAAAGTTTATAATGCTATTAACTCTAGTGAGAATGCTCTAGCAGATCATAGAGGTGAAGTATTAGAAATCACGGACATGGTTGCTCATGCTATTACTCTACAAGATGAATTGACAAAAGAAGATGTGGATGCATTACGTGTTGTTTTAATTGATAAGAACGGTAAAGCATACCACGCGGTGTCACAAGGGGTCGTATCATCTATTCAAAAGATTATTAGTATTGTAGGTCCAGCACCTTGGAACGAGCCTTTAGAAATTGTTCCGGCAGAAGTGA
TGAAATGGAGTTTTAACTAAAGAACAACCCCCCCCCCCCTTGGCTAAGAAGGCAGCTGCAAGCCTTTCCAACTGTGCTAATCACTATGCCACCCTTCTTGTAATAACATAACAACTGTGTGCTCTCTGTCCAAGCCAGCAGCCCTGCTAATTAGGTACCCAGCATTGCTTATCAGTTCTGCTTCTGTAACCTTGCTTGCTCAATTTCTTAGGGAGGAACACTGTCTGCTTGGGGATGGGGGAGGTCCAGGATGCTTACATGGGAAAATCAAGACCTTGTAGTGTATAAAAGTTACTGAGAACAAAGACCTGGTGCTCAGACTCTGGAGGTGACTCCTCTGAGCCCACACCAGTGCTGAATAAACCTTGCTTTTCCATATCTCTGAGTGCTGTTTGTCTCCTTCTGTTGCCACAGTTTTTGTGGTTTCTGCAACATTTTGGTGCATTGGCTGGGAAGCCGACAACCGAGCTGGCCTCTTGTGCCACCGTTGTCTGGGAACTGGGGGAGGCCACGGTCACCGGCCTGGTGACAGGTGGATAGCACACACCGGCCATTTTGCCGGATCCAGACCCTCACTTGGGCCATGGCCTTGGCCACACCGCTTCCCGAATGGACTCAGAAGGAGAGTGGAAACAGGTTCCTGGACAGGACGTCAGACTGGTGAGTGCCCCGGGGACATCTGCCCAAGTCAGGACCCACCATATGGTGAAGGAGAGACTGATCACCTCTCAGTGACCAAAGGGTCACTCAGGTCAGGGTTTGCTCCGTTGGCATCGGGAGGCTTGTCAATTCTGGTGTGTGTGTGTGAGTGACTGGAGAGAACAAGAGCCCATGCTCCACCATCTTTGGACTACGGAGTCAGAGTGAGTCCTAACCTGCAGTTCCATGGCGACCCTCATGCGGCTTATGGTGGCCCTCTTCAGGGGGATCCTGATGTTGGGGTTTATACAGTCCCACCTATGCTAAGAGGCGCCTGAAATATCTCCTCCAGGGGAGAGGT
ATGGACTTTATATCAGAAAACACGATCAGCGACAAAACCACGTTAGAAGAACTGAAAAATGCTACTTTATTCCAAGTTACTAAAGTAGACGACAGGGACTGTCTAAGAGCAAGAAGAATATGTAATGCACCTAAAGGGCACTGGGCTGGTCTAATGGAAAAAGCCAAGGCAATGGGAGACCCAACTGAAGAGGAAAAAGATGAATTAAAGAAAATAGTCGAGTCATACAACACAGTATCAGTGCTGGGTGTGTCCAAGTCAGAAGGAGCAACAGGACCAAGGCTGGTCTCTAGTTTGAAAGGACTAAAAAACCTTCTACCTGGGGTAAACCCCAAGACACTACAGGAAACACTTCTGGTAGGGGCACCATGCCCCTCAACGGAACCAACTACCGAGGAGTACTGGAATGTGTGTAGAGCAGCAGTTGGAGCATCAATGGGATCAGCAAAGATCAACATGTCTCAGAAGGTGGTGATGGGAGCTAGCGTCATCGGATGGGGCCAACTGAACCAAAGCGGTCCAGGAGTGTATTTCTTGAACACTAAGGAAATAGTTACAGCAGAAGGGAAGGTAGACGAAACAAGAGGACCCCTTGAAAGAACATCAGCTCCTCTAATGAGAGATATATCCAGGCTCATTCAAGAAACAATAGAAGAAGTTGAAACAGGAGGAGATCCCTCCTTTTCAGTAAGAAGTGAAGGAGGATCGAAGATTGAAGGAAGAATTGCATTCTCTCTCCATTCAGAAGTGTCAACATTGAAAATGAGAATAGCACTGGAGCAAAAACTGGCTAAATACGAGTACATGGGAGAGAACTTGTTGACACTTGTCAAGAACACGTCAATAGACAGGATGCAGCCGGACTCTGCTATGATGGGGAAGATGGTGCTGGAAAGCCTGAGAACACACACTGTTTCATCTGAGCAGCTGAATGGGAGGATGATCACAGTACAGTCTCAAGGATTGGAAACCATAGCAATATCAAGTCCGTTCGATGTGG
GTAATCTTTACCAAACAACTTTCAAACTTTATAGTTTATGTAGTTGCTGTGATTCCCGTGAGCAGCGTTTAGATTACTGACTTGGACACATCGGTTTTTGAAGCATCGGATAGAGGTGATTAACGCTAAACCGTACCATAGTAGGCTGTTACCTGACTCGAACTCAGGCGGACGTCAGCTGACATTCACGGAATAGTTCGATATCATAATTCCTCGTTCTTTGCTGTTATAGCTCCCGATGTCTAACACTACTTTTAGACCTTTTACTGGTTCCTCCAGGACCGTGGTCGAGGGAGAACAAGCCGGCGCCCAGGATGATATGTCGTTGTTACAGTCACTTTTTTCCGACAAATCCAGGGAGGAGTTTGCTAAGGAGTGTAAGTTGGGTATGTATACCAATTTATCCTCTAATAACCGGCTTAATTATATAGATCTAGTCCCCAAGAACACTGGTAGTAGAGCTCTGAACTTATTTAAGTCAGAGTATGAAAAAGGTCACATTCCCTCCAGCGGTGTGCTTAGTATACCTAGAGTGCTGGTTTTTCTTGTGAGGACGACAACAGTGACTGAATCTGGGAGTGTCACCATTAGATTGGTTGACTTGATAAGCGCTTCGTCGGTTGAGATTTTAGAACCTGTGGATGGTACGCAAGAGGCTACTATTCCTATTTCTAGTCTTCCGGCTATCGTTTGTTTTTCTCCTAGTTATGACTGTCCCATGCAGATGATAGGGAATAGACACAGATGTTTCGGTTTGGTAACTCAACTGGATGGTGTCATATCCTCAGGGTCTACCGTCGTTATGAGTCATGCGTATTGGTCTGCGAACTTTCGTAGTAAACCTAATAACTACAAGCAGTACGCACCTATGTATAAGTATGTGGAACCCTTTGACAGGTTGAAACGTTTGAGCCGTAAACAATTGAAAAATTATGTTAGGGGCATAACGAATCAATCTGTAAATCATGGTTATCTATTGGGTAAACCACTACTGAAGACT
GTAGAATAAACTAGGAATTGAAATCTGAACTGTCAAACTTAAACGGAATTTTTGCGGAAAGTCATTATTTCGTATTCAAAATCATTATGAATAACGTTAAGGGTATGCTTCAAGAGTTATGTGTTAAACGTGGATTGGAACTGCCTGTTTACGAAAAATTGTCTAAAGTTGGTCCTGACCATGCACCAACCATTACTGTTAAATTAACAGCTAATGGTATTGAAGTGATTGAGGCCGCTAGCTCACGAGCTCAAGCTGAAAAGCTGGCAGCAGCAACGTTGTATGAAAAGATGAAACATCTTGAGGTGCATGATGAAAGGAAGAGCGTTTCAATTATGAGTATTTTGATGGTATCGTTTGCTAATGCACTTATTAATAAGGTAATCGACTTATTCTCGACGTGTAAACAAGATATCATATTTTGCTCTGAAGTAGATGAAGTTACTGATGATGTTCATTTTGATCCAACATTGAGTAACCTGATGTCAAGTGGATTAACGGATCGTAGTGCTTGGAATAGATTATATAAATTATTATCTGATCTAGCTTTAGAGAATGGATTCAATTGCATAACGAGAAAGAATGGTAAAGGTTTGTTATTTAGAAGTTTGCTAAATGATGATTTGGTAGCAAATGAATCTTTCAAAAATAGCTCATTAAATGTTGCGTTTAATACAACTGAAGACAAAGAGGTCAGTATGTTATGTTACAATCGATGCTGTCAAGGAAGTGGTTCACCCCCCTCCACTGACTTGACTTTAATAGGAAAGCTAACTGCTGATCTAGCTAACGCTTCAGGCTTAGGTAAACACAGTGTATTCACAAACTCATTGAAGCAGGTACTTAATGACGAAAGCTTGAATCATAACGATAAAGTAACCATATTATTATCACAAAGTAGCCTTTTGAAGAATATTCAGGTTGAAGATTTGTTGACTCTAGTCCGGTCAACGATATCTGGTGCCGACTCTCAAGTACGCATAGATTACGATTAGGTCAT
TGCTGTGGGGAGGTGACTGTTTTGACACATGCCAAAAGAGGGCGGGATAGGCTAGAGCCCCTATAGCACTAGGACTCCAGCCAGACAGGCAGTGTGAGGGCGTTTGGAAAATATCGATCAGGATTGAGCAAGGACTGCAAAATATTGATCGTTAATTGGCACAGAATGAGCGCTAAACCATCCAGCGGCTAGCCCATACAACCCTTCCGATGATCTCCAGGTCCGACAGCTTTGCCTTTGGGACAATCATTTCGGTATAGGCCTTGTTTTCGCTGATGATCGACACCGACCCGTCAAAGCGCCTTTGCAGGCGCTTTGCATAGAGATGGTCATCCAGGCGAACGACGTAGACTGCCGCGTCTTGGACCGTTGACTTGGTGTGATCCACAAGCACTGTATCGCCATCGCACAGCAGAGGCTCCATAGAGTCACCGCCAATGCGGATCGCTGAGATACTGGAGGGGTCCAAGCCCTTTTTTCGCAGGCTGTACCGGGTGAATGCCAGATTCACAAGCACGGTGGCGCCGTCGGTCCAGGAACCGTGCCCTGCGCTCACCTGGCCGTCATAGAGGGGTATGTATACATACTCGCCCTCAATGCTCTTCGCGCCTTCGACAGGCTTCGCAGCCACCTCTTCCCCATTGATAAGCCAATCCAGACTCACACGACCAGCCTTGGCTATGGCCGAAAGGAGTTCAGGAGCGGCGGCGTTGATCCCCTTGATATATCTGTAAAGCTGGGTCTCGTGGATGCCGACCTGCTTCGCCAATGCTCGCCGGCTATCAAGCAGCCTAGCCACCTCCGCGATGCGCGTTCCGACCTCCTGCGTGAAAGTCGGAACAGCTGACTTATCTGATTGATCTTGTTCCGCCTTTCCGTAAGTGTCTGATTTCACGATAAAAAAGCCGATTCCATTTGATTGATGTGTAAATCAAAAGGCGGAACTTTACTGTTCCGTCTTGATCAGCCAATCAGATGTGTTATGTTTATCCCCAACAGG
GTAGAAAATTTGTTGAGTGTAAGATTGTGTAAATGTCAAATATACATTGTTATGGATCCGACCCATCCGAAGGACACTTTTGTATCTATAGATTCGATGAAGGACAACCATTCACTGTTAAATTTCGTCAGAAAGGGAAGATTCAGCACATTGAGCTTGAGAACTCGATTGGCCATAATGGTGCTATTAACTACGGTAGTATTTTTGATACTATTAAGTATTTCACTAGCATTGTCGGCCTTACCCTAATTAATAACAATATGACTATAGATCTGAATTCTGTCGCTGTGGATAATAGGTTTAGAGGTAACGCTACCATGGTGGCGTTGAAATGTAATGTTTTGGGTAACCTATTCCTTAAGAAGATAGTCTCTAGTGATTTACAGTTAACACTGAAATTTTATTATAATAAACAGATTAGATATGATGTATTTGCTGGGATGTATGGTTTAATTAATTTGCGAAATTCGAAGTTTAACGATAATGCTTATAACTATGGCATAATTATTGAACAGTGTTATCCAATAAAAGATTTGCCTATGAATAAGATTCTTGCTGGACTAAAAGCATTAATGTTGTTTCATGAGCATACGAACTGTATTCACGGTGATTGTAATCCATCTAACATAATGTGTGACAAAATGGGAAATGTTAAAATTGTTGACCCGGCTTCTCTGGTAACAAGAGTAGTTACGTATATCAACGAGTATTATAAAGATTTGACTCCCAAAAGTGAAGTTGGTGCGTATCTATTATCTTGTTTCGAGATAGTTAGTGACTTAAGGAAGTTGCCTCTTGAAAAGATATTCATTAAGCGTGGTTATCTAGGTTTGCCTGAGTATGCAGATGATGGAGGAATTAATGCAATCGACTTTCTCACTAGTTTACAGGATGGCTTGACTACCCATTCTGATTTAATGTCTGCTATAGCTGGAGTTCCTTTTGACGGCTTGTTAGCTAATAATGAGTACATCGACGATGACTTATCAGATAATGAATG
GTATTTTCTTTTCACACAGTTCAAGCGTTAGCTTCGGACGACGTGGAGACTACCTTTCTTACCAGGATAAGAAATAAGATATTTTCTGGGTTCTGCAACAAACGTTGTGGAAATTCAAAATTGTTGTCCTAGGCCTGCCACGGCAATAAATCCTAGGCGTCTCAGTTTTGGTTTTTCGCTACGTTAGTTGTTACCACGCTGCGCTGGATAAGCCACTTAAGTTGAAGGGCGATATCCATCAGTCGTTGCAGGCAGCTAGTTAAATCACCAAGGAGAGTACTGAGGCTTTGGAGAAGCTCGTTACTACGGTCTTACCAAAGATGCCTGTTACACCGGGTTACACAGGTTACAACAAGGAACTGAACGTAATGGCAAATACTCATGCATTTATAAGGATGAGTACTTTAATGAACCAGATAGAAGGATGGCAGAGTACTAGAGCAAGCGTTCTGTCTCACCTTGGTATCATGCTCAACGCTGTGAGTAAGTTGGGGGAAAGGAACTTCTTTTCGAGGAATAAGCGGTTCGGTACGCACACTCAAGATGGAGATGAAATATTCTGCGACCTTGGGGGAGAAGCGGTGGGTCAGGTGTTAGGTAGACTAACGGTGGCCCTGCAGCCCGCTAAGGGCGAAGGTACTCAGACGCGAAATTCGAAAAGAGGGGTCCCACCGGCTGCTGGTCAAGTGGAAGGCGAGGAACAGGGTCAGTCAGATCAGACTTTGCAGATCGCGAATGCTGTATCCGACTTGATGAATTATGTGAGGACTAAGGATTACACTATGAATGAATGTTACACTCAAGATTCTTTTGAGGCTAAATACAATCTGAAGTGGGAAGGTAGTGCCTGACGGGGCGGCGTCTCGGAGAAGACTCGTGTGCAAGTTGTCGAAGAGCTAGCTGATAGAATAGTATTAGCCGACGATTTAGGCATTTTTCCGAGACGCGGTGAAAATGGTTTTATAATCGTAGACGAACCTGAAGTACTCTACGCGGAGCT
TATGAAAAATTTCTATGGACTCTTACGTTACCGTGGATCCATCTTTTCACTCTCCCAGAATCTCACTTGAGATTCTGGTCCCTACCAAGTATGCGAAGCTGTTTACCCTTAAGCAGCTCTCTCGCATGCTTGCATTGTCGTGTAAGCACCGTGCACGGCAAGCCGCTAACCCGGTAAGCAAACGGACCTCCCGAGACCGAAATGGGAGTAAAACAATGGGTCAGGGTCCTTCTGCTGTGGCCCCGCAAGTGTCGAAGGGACACAATCAGCAAGTAGATGGAGGGGTTTGTCTAGCCCCGGTGAAGTCAAAGCGTGCGGTACGGCGTGAAAAGCGCCGTACTGCCGCTAAGAAGGCCACTAATAAGGCCAAGACCGAGACCAAACTCGTTAAAAAGGGTGGGTCTAGTATCCACGCCCCAAAGGCACCGAAGCGGACGTCGTATTTGTCTAGTCTGCTTTCGAGTCCTTCTGGGGCGAAAGCCAAAATGGGGGCTCTGAGCAAGCCCCCCCAAACAAAAAATGCTCCCGACGCCAACGAGGGTGGTTTCACCCTCACTGCTATCACACCGGCTGAGTGCCGGGCGGAAGCTAGGCGCAGATTCCACCCCATCACAGGATCCTCTCGTGGTCCTTATGGGTTCTGCACCCGCTCCCGTGAGGGTTGTGGCGTGTGTGCCGATTGTGTGGAAAAGAAGGCACACCTGGACTTCAACCGGAGTTTTGACACTATTGGCACTTCGCGTGTCATTCGTGTCGACTCGATGATGGAAGAAGTGGCCGAAGACTTGGCCAGCCCTAGTGTCCTAGAACCCTCTGGGTTCTGGGCTCCTGCTGAAAAGCAGGCTCCTTCTGGAGAGGGGCATTCCCGTAGAAGGTGCGACGTGGTGACACTCGCACGCGTAACTCCGGTTCTCCGGATGTTGCGTAAGGTCGATCCCACTCTTGTGGACAACCGACTTTTATGGGAGGCCGCGTTTAGGACGGTCTTTCCTCAGCGCAA
CGAGCCTTTAAGATGAATATAAATCCTTATTTTCTCTTCATAGATGTACCCATACAGGCAGCAATTTCAACAACATTCCCATACACCGGTGTTCCCCCTTATTCCCATGGAACGGGAACAGGCCACACAATAGACACCGTGATCAGAACACATGAGTACTCGAACAAAGGAAAACAGTATGTTTCTGACATCACAGGATGTACAATGGTAGATCCAACAAATGGACCATTACCCGAAGACAATGAGCCAAGTGCCTATGCACAATTAGATTGCGTTCTGGAGGCTTTGGATAGAATGGATGAGGAACATCCAGGTCTGTTTCAAGCAGCCTCACAGAATGCCATGGAGGCACTAATGGTCACAACTGTAGACAAATTAACCCAGGGGAGACAGACTTTTGATTGGACAGTATGCAGAAACCAGCCTGCTGCAACGGCACTAAACACAACAATAACCTCCTTTAGGTTGAATGATTTGAATGGAGCTGACAAGGGTGGATTGGTACCCTTTTGCCAAGATATCATTGATTCATTGGACAAGCCTGAAATGACTTTCTTCTCAGTAAAGAATATAAAGAAAAAATTGCCTGCTAAAAACAGAAAGGGTTTCCTCATAAAGAGAATACCAATGAAAGTAAAAGACAGGATATCCAGAGTGGAATACATCAAAAGAGCATTGTCATTAAACACAATGACAAAAGATGCTGAAAGGGGCAAACTAAAAAGAAGAGCGATTGCAACCGCTGGAATACAAATCAGAGGGTTTGTATTAGTAGTTGAAAACTTGGCTAAAAATATCTGTGAAAATCTAGAACAAAGTGGTTTGCCCGTAGGTGGAAATGAAAAGAAGGCCAAACTGTCAAATGCAGTGGCCAAAATGCTCAGTAACTGCCCACCAGGAGGGATCAGCATGACAGTAACAGGAGACAATACTAAATGGAATGAATGCTTAAATCCAAGAATCTTTTTGGCTATGACTGAAAGAATAACCAGAGACAGCC
ACCGGATGGCCGCGCGATTTTTTTTAAAGTGGTCCCCCCCATGTGCGCGTTTGTCCAATAGAAGGCGCTCCTCAAAGCTTATTTATTAAATGGTCCCCTATAAAACGTAGCTCCCAAGTATATACGTTAAACATGTGGGATCCATTGCTTAATGAGTTTCCTGAAACCGTGCACGGTTTTAGGTGCATGTTAGCAATTAAGTATTTGCAGTTAGTCGAAAATACATACTCCCCCGATACATTAGGTTACGATTTAATTCGTGATTTAATTTCAGTTATTCGTGCTAGAGATTATGGCGAAACGTCCCGCCGATATTGTCATTTCCACTCCCGCCTCGAAGGTGCGTCGCCGGCTGAACTTCGACAGCCCCTATACGGGTCGTGTTGCTGCCCCCACTGTCCGCGTCACCAGAAGACAAATGTGGTCAAACAGGCCCATGTACCGGAAGCCCATGATGTACCGGATGTACAGAAGCCCTGATGTTCCAAGGGGTTGTGAAGGCCCATGTAAAGTTCAATCATGTGAGGCCCGTCATGATGTTTCACATACTGGTAAGGTTATTTGTGTATCGGATGTTACTCGTGGTAACGGTATTACTCACCGTGTTGGCAAGAGGTTCTGTGTTAAATCCATTTACGTCATTGGGAAAATATGGATGGACGAAAATATTAAATTTAAGAATCATACAAATACAGTAATGTTTTTTCTTGTTAGAGATCGACGTCCAAGTGGTACTCCTATGGATTTCCAGCAAGTCTTTAATTGTTATGACAATGAACCTAGCACTGCTACTGTAAAAAACGATTTAAGGGATCGTTTTCAAGTTCGTCGTAAATTTTATTCAACGGTTACGGGCGGACAGTATGCTTGTAAGGAGCAGGCGTTGGTGAAGAGATTTATCCGTCTTAATACTCATGTTGTTTACAACCATCAAGAACAGGCGAAGTACGAGAATCATACGGAGAATGCATTATTGTTGTACATGGCGTGTACTCATGCC
CGGACACACAAAAAGAAAGAAGAATTTTTAGGATCTTTTGTGTGCGAATAACTATGAGGAAGATTAATAATTTTCCTCTCATTGAAATTTATATCGGAATTTAAATTGAAATTGTTACTGTAATCACACCTGGTTTGTTTCAGAGCCACATCACAAAGATAGAGAACAACCTAGGTCTCCGAAGGGAGCAAGGGCATCAGTGTGCTCAGTTGAAAATCCCTTGTCAACACCTAGGTCTTATCACATCACAAGTTCCACCTCAGACTCTGCAGGGTGATCCAACAACCTTAATAGAAACATTATTGTTAAAGGACAGCATTAGTTCACAGTCAAACAAGCAAGATTGAGAATTAACCTTGGTTTTGAACTTGAACACTTAGGGGATTGAAGATTCAACAACCCTAAAGCTTGGGGTAAAACATTGGAAATAGTTAAAAGACAAATTGCTCGGAATCACAAAATTCCGAGTATGGATTCTCGTCCTCAGAAAATCTGGATGGCGCCGAGTCTCACTGAATCTGACATGGATTACCACAAGATCTTGACAGCAGGTCTGTCCGTTCAACAGGGGATTGTTCGGCAAAGAGTCATCCCAGTGTATCAAGTAAACAATCTTGAAGAAATTTGCCAACTTATCATACAGGCCTTTGAAGCAGGTGTTGATTTTCAAGAGAGTGCGGACAGTTTCCTTCTCATGCTTTGTCTTCATCATGCGTACCAGGGAGATTACAAACTTTTCTTGGAAAGTGGCGCAGTCAAGTATTTGGAAGGGCACGGGTTCCGTTTTGAAGTCAAGAAGCGTGATGGAGTGAAGCGCCTTGAGGAATTGCTGCCAGCAGTATCTAGTGGAAAAAACATTAAGAGAACACTTGCTGCCATGCCGGAAGAGGAGACAACTGAAGCTAATGCCGGTCAGTTTCTCTCCTTTGCAAGTCTATTCCTTCCGAAATTGGTAGTAGGAGAAAAGGCTTGCCTTGAGAAGGTTCAAAGGCAAATTCAA
GTATTTTTCTATTACTACAATTACAACAAACAATTACAACAAAATTCACAATTACAACAACAAACAAACATGGCACACTTCCAACAAACAATGAACACCAAAGTTACTGAGGCTGGTATCGGCAGAAACAGCCTCATTAACGATTTGGCTCAGAGACGTGTGTACGATAAACCTGTCGAAGAGCTAAACCACCGTTCTAGACGCCCAAAGGTTAACTTTTCCAAGGTCATTTCTCAGGAACAGATTATTCAAGCTACTAATGCGTACGCTGAGTTTGAAATCACCTTTTACAACACTCAACTCGCTGTCCACTCGATGGCGGGAGGTCTTCGAGCACTCGAGCTCGAGTATCGTAGGATGCAAATCCCATTTGGTTCTATTACGTATGACATCGCGGGAAACTTTTCAGCGCACATATATAAAGGACGAGATTACGTCCATAGCTGTATGCGTAATCTTGACATTCGCGATGTGGCTCGTCACATCAATCAACAAGATACTGTTTCTAGTTATGTGGCTAGGCTCGAGAGAAGCAAGAGGGGTCTTCCGGTTTTTCAGCAATCAGCTTTTAATAAATATATGAGTGACCCGGATGCTGTGTGCAGCGATAAAAGGTTTCAAGAGTGTTCTTACTCCGTTGATCTTCCGGGAAAAACATACGCTGTGGGCCTTCATAGTATCTATGATATTCCAGCGGATGAGTTCGGAGCTGCGTTATTACGGAAGGATGTTCACATATGTTATGCTGCTTTTCATATTAGTGAGAATCTGCTTCTTGAGACTACGTCTGCTCCGCTGGATGAGATTGGAGCGACGAAATACAAGTCAGGGGATAGGTTATCCTTCTTCATTCAAAATGAGAGCACATTGAATTATGAACACTCTTATAAAAACGTAATTAAATATGTTTGCAAGACTTTTATTCCAGCTTCAAATAGGTTTGTCTACCATAAGGAATTTATGTGCACCAGAGTTAACACATGGTTTTGTAAGTTCACCA
CATCATCAATAATATACCGCACACTTTTATTGCCCCTTTTGTGGCGTGGTGATTGGCGGAGAGGGTTGGGGGCGGCGGGCGGTGATTGGTGGAGAGGGGTGTGACGTAGCGTGGGAACGTGACGTCGCGTGGGAAAATGACGTGTGATGACGTCCCGTGGGAACGGGTCAAAGTCCAAGGGGAAGGGGTGGAGCCCTGGGGCGGTCCTCCGCGGGGCGGGGCCGAGCGGCGGAAATTCCCGCACAGGTGGAGAGTACCGCGGGATTTTGTGCCCTCTGGACCGGACCTTCGCCCTCCGGTGTGGCACTTCCGCACCACACGTCCGCGGCCCGGTATTCCCCACCTGACGACGGTGACACCACTCACCTGAGCGGGGTGTCCTTCGCGCTGAGAGGTCCGCGGCGGCCGCCCGAGATGACGTGTGTGGGTGTATTTTTTCCCCTCAGTGTATATAGTCCGCGCAGCGCCCGAGAGTCACTACTCTTGAGTCCGAAGGGAGTAGAGTTTTCTCTCAGCGGAACAGACCCTCGACATGGCGAACAGACTTCACCTGGACTGGGACGGAAACCCCGAGGTGGTGCCGGTGCTGGAATGGGACCCGGTGGATCTGCGCGACCCCTCTCCGGGGGATGAGGGCTTCTGTGAGCCGTGCTGGGAGAGTCTGGTCGATGGACTGCCGGACGAGTGGCTGGACAGTGTGGACGAGGTGGAGGTGATTGTGACTGAGGGGGGTGAGTCAGAGGACAGTGGTGGGAGTGCCGCTGGTGACTCAGGTGGCTCTCAGGGGGTCTTTGAGATGGACCCCCCAGAAGAGGGGGACAGTAATGAGGAGGATATCAGCGCGGTGGCTGCGGAGGTGCTGTCTGAACTGGCTGATGTGGTGTTTGAGGACCCACTTGCGCCACCCTCTCCGTTTGTGTTGGACTGCCCCGAGGTACCTGGTGTGAACTGCCGCTCTTGTGATTACCATCGCTTTCACTCCAAGGACCCCAATCTGAAG
GGGGTCCCTATGGAACCACGGACTTTACAGGAGCTTGGTCTCCTATTTGGAATTACTTTTGGAGATTTATACCTACCTTGTGCATTTTGCAATGACATCTTAACCTTTTTGGATAAGTCTGCGTTTGCATTTGGACAGTTTACTATTGCATGGCGTGATGGGTATCCTTATGGGATATGTAGACATTGTGCACGGACAGCTGCAGCATATGATATGAAATTTCATCTACAAAAAACAGTGTGTGTAACTGAGGTAGAATCCGTGACAGGTATTGCGTTTCGGGACATCAATGTGCGTTGTTCTGCATGTTTGAGGACACTCCTGCCCCATGAAAAGGGTGTGTTAGAAGCACAGCACGTATCTGTCCACCTAATAAGAAATAGGTGGCTAGCTCGGTGTACATTGTGCTTGACCTTGCATTAATCATGCATGGGGATCACGCAACAATACCTGATATTCTTTTGGAGGCTCTGGACTTAACACCACATATCCAAGAATACGCGGACAGTTCGGCATTTGATCTTTTATGCCACGAAAATTTGGATGATCCAGAGGTGGAGGAGGTGAAAGAGCAGGAAAAGGCGGAGGATAGTGGTTGTGCACGAACTTACTATCAAGTGGAATCTATATGTGGAGGTTGCGACAAACCTGTTGCAGCCGTGGTTTTAGCCACGCATACTGGGATCTTTAGTTTAAATGAAAACTTGTTTACGGAGCTGTTTTTTGTATGTTTGAGCTGCGCACAACGCGAAGGTTATCGGAATGACGGATAAGTCAGGTGAATATTTTTTATTACAAGAGGCTGAATGTAGTGACTCGGATACAACAGATGAGGAGATTGTTGAAGAAAATAGTGAGAATGGTGTAGACTTTATTGATGATGGTGTATGTACGCAGGGGAATACCCTTGCAGAGTATAACCGGAAAGAGGCAGACAGGCATAAACGGGACTTGGAACAGTTAAAACGTAGACATGTGAGGCGACCGAAACTGAAAGACA
AGGTTATATTAGGAATTACGATTTTGATAATAGTAGTAACTAATTAAAATAATAACAGTTATTATTACTGATTACCATGATAATAGTAGTAGTTACCATCAGGATGGTAAATGCTACAATTCAGATGGTTTACTTAATTATTTAAATAATATTTATTACTATTGAATTCAATTAATAGATTTTAACATAACTAGATAATAAACTCTACTATAAAATTTTCTCCGTGCACGGAAAGAAAATTGAAGGAATTTTTATTATTTTACTATCGTAATTTTTATTAAATAAAAATAGTAAAGGTAGACTATACTTCTCATTTAGTAATTTTTACGATCTACTATTGTAAATTTTATCCAACAAACAAGATTAGTAAGAGACTTAAAAAGTCGAATACTATAGAGCTAATTATACAATATGTGTTTGAGAACTTTACAATTCAACTATTGTAAAAATTCACAGTCCGTTAGTTTAAAAGAAATTTTAGGGAGAAAGAGAGATAAGAGGTTGGACTAATTGGTACCTTTACAGGAACCGAAAAAACAAATCGGAATTTTCGTCCTATCCGGGAATCGAACCCAGAACTGTTTAGTTGGTAGCTAGACGACTCTCTCTCTACGCTATCCGAGATAAACTACTATCAATGTCCTTTAATATTTACATAAACTCTGAGTCTAGCGCTGTGCACGGCCATCACTCACATTAATTGCAAAATATTCCAATTGAACTATTGTAAAATTTAATTGTAAAATTTAATACAATAATTATTGGGTTGAATTACAATAGTAGGTTGTAAAATTCCGTGGACCAAAACTTCGACTTTAACCTCTAAAAAACTTTATTTATTTAATTATTTATTGATAATAAATGCCAGGTCCATTAATAATTTTATTAATAATCGATTTTATTAATAAGATAAAATTTAGATTTAGAAACTTTCTAACTAAAGCAAGTAATTAGCGAAAAAAATGAACTGAAAAATAACCGAGGTACTTATGGTCAATGC
GGTCTTTTTCCATTTCCACAGAATTTAGGTTCCCGAATGGCCCGTCACAAGCAGCCTGCCGAGGTCGCAAAGTTCAAGGGCGCGGACAAGAAGAACCCTCAGCGCTACCGGCAGGAGCCAGCAAAGGGCGAGGGGGATATCGGCGAAGCGCCCATCCATCTGCAAGGCCCCGCTCGTCTCGCATGGAAAGAGTTGTGCACTCAGTCGATCAAGGGCGTTCTGACGGGATCGGACCGGATCATCCTGGAGGTCACCGCGAACCTGCTTGCTGAATACCGCGCCGATCCGACTGAGTTCGCGGTTGGCAAGTACACCCACCTGATCGGAAATCTGGCCCGGCTTGGACTAACGCCGTCCGACCGCCAGAAGTTCGGCCTGGAAAAGCCGAAGGAGAAGGACGAGTTCGAGGATTTCTGAGATGACCCCCAGCGACATTGCGCGACAGTACGCTAGCGATGTCGTGGGTGGGGCTATCGTTGCGTGCCGGTATGTGGCGCTTGCATGCCAGCGCTTCCTGAATGACTTGGACCGCCAGAGCGATGACGATTGGCCATACGTTTTCGATGAGGCCAAGGCAGATCGTGCTGTCAAGTTCATGCAGCTCATGCCTCACACCAAAGGCAAATGGAGCGCTTCGAAGTCGAAGCTAGTGTTCGAGCCTTGGCAGGTATTCATCGAGGCCAACATCTTCGGCTGGGTGAAGAGGGACACCGGCAAGCGCAGGTTCCGCGAGGCCTACGAAGAGATTCCCAGGAAGAACGGGAAGTCGGCCCGTCTTGCCGCACGAGGCATTTACCTATTCGCCGCCGATGGCGAGTCGGGGGCCGAGGTCTACTCCGGCGCCACCACCGAGAAGCAGGCCTTCGAGGTTTTCCGTCCGGCGTGGATGATGGCGCACAAGCTGGAGAACCTGCGTAACCGATTCGGTATCGAACTTTCTGGAAACCAGAAGAACCCTGGGCCCATGTTCGTCATGGAGGACATGTCGAAGTTCGAGACG
ACCAAACAAGAGAAGAGACTTGCTTGGGAATATTAATTCAAATAAAAATTAACTTAGGATTAAAGAACTTTACCGAAAGGTAAGGGGAAAGAAATCCTAAGACTGTAATCATGTTGAGTCTATTCGACACATTCAGTGCGCGTAGGCAGGAGAACATAACGAAATCAGCTGGTGGGGCTGTTATTCCCGGGCAAAAAAACACTGTGTCTATATTTGCTCTTGGACCATCAATAACAGATGACAATGATAAAATGACATTGGCTCTTCTCTTTTTGTCTCATTCTTTAGACAATGAAAAGCAGCATGCGCAAAGAGCTGGATTTTTAGTTTCTCTGTTATCAATGGCTTATGCCAACCCAGAATTATATTTAACATCAAATGGTAGTAATGCAGATGTTAAATATGTTATCTACATGATAGAGAAAGACCCAGGAAGACAGAAATATGGTGGGTTTGTCGTCAAGACTAGAGAGATGGTTTATGAAAAGACAACTGATTGGATGTTCGGGAGTGATCTTGAGTATGATCAAGACAATATGTTGCAAAATGGTAGAAGCACTTCTACAATCGAGGATCTTGTTCATACTTTTGGATATCCATCGTGTCTTGGAGCCCTTATAATCCAAGTTTGGATAATACTTGTTAAGGCTATAACCAGTATATCAGGATTGAGGAAAGGATTCTTTACTCGGTTAGAAGCATTTCGACAAGATGGAACAGTTAAATCCAGTCTAGTGTTGAGCGGTGATGCAGTAGAACAAATTGGATCAATTATGAGGTCCCAACAGAGCTTGGTAACACTCATGGTTGAAACACTGATAACAATGAACACAGGCAGGAATGATCTGACAACAATAGAAAAGAATATACAGATTGTAGGAAACTACATCAGAGATGCAGGTCTTGCTTCATTTTTCAACACAATCAGATATGGCATTGAGACTAGAATGGCAGCTCTAACTCTGTCTACCCTTAGACCGGATATCAACAGACTCAAGGC
AGGCACTTTCTTAAAATGTCGCTGTTTGGAGACACAATTGCCTACCTGCTTTCATTGACAGAAGATGGAGAAGGCAAAGCAGAACTAGCAGAAAAATTACACTGTTGGTTCGGTGGGAAAGAATTTGACCTAGACTCTGCCTTGGAATGGATAAAAAACAAAAGATGCTTAACTGATATACAAAAAGCACTAATTGGTGCCTCTATCTGCTTTTTAAAACCCAAAGACCAGGAAAGGAAAAGAAGATTCATCACAGAGCCTCTATCAGGAATGGGAACAACAGCAACAAAAAAGAAAGGCCTGATTCTAGCTGAGAGAAAAATGAGAAGATGTGTGAGCTTTCATGAAGCATTTGAAATAGCAGAAGGCCATGAAAGCTCAGCGCTACTATATTGTCTCATGGTCATGTACCTGAATCCTGGAAATTATTCAATGCAAGTAAAACTAGGAACGCTCTGTGCTTTGTGCGAGAAACAAGCATCACATTCACACAGGGCTCATAGCAGAGCAGCGAGATCTTCAGTGCCCGGAGTGAGACGAGAAATGCAGATGGTCTCAGCTATGAACACAGCAAAAACAATGAATGGAATGGGAAAAGGAGAAGACGTCCAAAAGCTGGCAGAAGAGCTGCAAAGCAACATTGGAGTATTGAGATCTCTTGGAGCAAGTCAAAAGAGTGGGGAAGGAATTGCAAAGGATGTAATGGAAGTGCTAAAGCAGAGCTCTATGGGAAATTCAGCTCTTGTGAAGAAATATCTATAATGCTCGAACCATTTCAGATTCTTTCAATTTGTTCTTTTATCTTATCAGCTCTCCATTTCATGGCTTGGACAATAGGGCATTTGAATCAAATAAAAAGAGGAGTAAACATGAAAATACGAATAAAAGGTCCAAACAAAGAGACAATAAACAGAGAGGTATCAATTTTGAGACACAGTTACCAAAAAGAAATCCAGGCCAAAGAAACAATGAAGGAAGTACTCTCTGACAACATGGAGGT
ATAAAACATTTCAATCCTTTGAACGCGGTAGAACGTGCTAATTGGATTTTGGTGAGAACGCGGTAGAACGTACTTATCACCTACAGTTTTATTTTGTTTTTCTTTTTGGTTTAATCTATCCAGCTTAGTACCGAGTGGGGGAAAGTGACTGGTGTGCCTAAAACCTTTTCTTTGATACTTTGTAAAAATACATACAGATACAATGGCGAACGGTAACTTCAAGTTGTCTCAATTGCTCAATGTGGACGAGATGTCTGCTGAGCAGAGGAGTCATTTCTTTGACTTGATGCTGACTAAACCTGATTGTGAGATCGGGCAAATGATGCAAAGAGTTGTTGTTGATAAAGTCGATGACATGATTAGAGAAAGAAAGACTAAAGATCCAGTGATTGTTCATGAAGTTCTTTCTCAGAAGGAACAGAACAAGTTAATGGAAATTTATCCTGAATTCAATATCGTGTTTAAAGACGACAAAAACATGGTTCATGGGTTTGCGGCTGCTGAGCGAAAACTACAAGCTTTATTGCTTTTAGATAGAGTTCCTGCTCTGCAAGAGGTGGATGACATCGGTGGTCAATGGTCGTTTTGGGTAACTAGAGGTGAGAAAAGGATTCATTCCTGTTGTCCAAATCTAGATATTCGGGATGATCAGAGAGAAATTTCTCGACAGATATTTCTTACTGCTATTGGTGATCAAGCTAGAAGTGGTAAGAGACAGATGTCGGAGAATGAGCTGTGGATGTATGACCAATTTCGTAAAAATATTGCTGCGCCTAACGCGGTTAGGTGCAATAATACATATCACGGTTGTACATGTAGGGGTTTTTCTGATGGTAAGAAGAAAGGCGCGCAGTATGCGATAGCTCTTCACAGCCTGTATGACTTCAAGTTGAAAGACTTGATGGCTACTATGGTTGAGAAGAAAACTAAAGTGGGTCATGCTGCTATGCTTTTTGCTCCTGAAAGTATGTTAGTGGACGAAGGTCCATTACCTTCTGTT
TAGTATTACCCCCGTGCCGGGATCAGAGACATTTGACCAATAGTTGACTAGTATAATAGCCCTTGGATTAAATGACACGTGGACGCTCAGGATCTGTGATGCTAGTGAAGCGCTTAAGCTGAACGAATCTGACGGAAGAGCGTTCACACTTAGATCTAGTTAGCGTACTTAGTACGCGTTGTCTTGGGTCTATAAATAGAGTGCTTCTGAACAGATTGTTCAGAATTTCATAGCGAGATGGATTCTGGTGATGGTTACAATACATACTCATATGAAGAAGGTGCTGGAGATGCGAAGAAGGAAGTTTTATATAAAATAGGTATTATTATGTTATGTATTGTAGGGATTGTAGTTTTATGGGTTTTAATTATATTATGTTGTGCTGTTCCTCGCTATGCTAAATCAACGATGGACGCTTGGTTATCTTCGTCTTCTATTATGAAGAGGAAGATGGCTTCAAGGATTACTGGTACTCCGTTTGAAGAAACTGGTCCTCATCGTGAAAGAAGATGGGCTGAAAGAAGAACTGAAGCGACGAACCAGAATAATAATGATAATGTAAATAGATTTAGTTGATATGTTGTAATTTTATATGGATTAATGAGAATTATTATTATTCTGTTCTTCGTCTGTGTTTTTTAAGCTTTTTCTGTGTTTTAATGGCGTCTGGAGAGAGAAAGGAATAATTGTAAGGTAGACGACGATGTAGTGGATTACAGTTGTCTTTACTTCGCCTCGAAGAAAGACACATTTCAAGTTGTGAGTGTTATTGCTTTTGAGGAAGCTTCCTCGAAGCAGCGTATAACTTTAATTTGAATTTGGTTTTGGCGCGTTAGTGAAATTGCGGCTGTAAACGTGTCAAGTTGTGAGTGGCTGAAATAAGATAATAGATATATTATTATTGTTTTAATTTAATTCCGCGAAGCGATATGTTAAGTGATAAATGAAACGAAGCGTTTTGATGACGTCATATGTCTCCGTGCCTACGTCAGCACGGGGC
ACAATTTAAGATGAACGCCTTTGCCGATCCCGACTCCTCTAATAGTCCTATTCTATCCGACGTGATCTTTCCTTCAGTTCGACGTACATTCACTCATGCAACATATGTCACACTACCACTTCCGACTGATCTGTACCGGGCCTTATGCTGTGTTGAGAATTATCTTGAACGATTGTACACCGCCGATGTTACACGGTACGTTGATGTCGTCTCAAACTACCGGAAAACCGCAGTATCTTCGCGCTGTTCCTCACATATTCATGATTGATTCAATGGATAAGTTTTCTACCTCGCATGCAACGCTGCTATCGAAGTGTCCTCAAGAATACGTGTCTTCGGATATAACGGTCATTACATCTCCCACTGCTCAGGATATCGCTAGGTCTATTCGTGCAAACAAACACGTCGTGTGCGCTACTTTACCGGTTGGAGTGTTCAATGACGCAATTGTATTTTCAAGTATAACGGTCCCCGATTGCACGAAATATCTACGTAGAACTTTCCATGCGCTATTACGCAGACTGTCTTTTGGGCACTCATGTTATTCATGTTCTAATGTATTGCAACTGTCCCTCCCCCCCTGGCTCTCTGTCCTCGCGTCTGGATGGAAAAGATATGTGCCGAGTTCTTCCAACGACGATCTCGCTAAATTTTACCTCCAACCATCGAGCTCGCCCAACCAAATCGTCACTAATGTCCAAGACTTACAAGATTTCGTTACCAACCAGCTCAAGTCTGATGTTGATGTTGTGTACTTTGACGATGTGCTCACCACTGACGGAATTACGATTGGTGAGAAAATTAGATCTACGGGCGCTCAGTTTAATGTCGCGAGGGACTTGACTCACTTCAACATCATAAAGCAACGATACGTTGAGCAGACATCCATTCGCACGCGTCGCCAGCACAAGAAAGATCTTCACGCTAGCAAGAGGAAGCAGACCATTACTGCACGCGTATTTCCACCGGTATATCTGTTCGACATCACCGTCACAATAAA
ACCGGATGGCCGCGCGATTTTCCCCCCCCCCCACGTGGCGCTCTGGTGGTCGTGCGATTTCTCTCCCCCCCTCTCGCGCGACGTGGAGCTCTGGTGTCCGCGCGTTCCACCCGCGCGCTCTGCCTTTAATTTAAATTAAAGGGAATAACTTTCATCAGGACCAATGAAATTGCGTCCTTTAAGCGTAAATATCAGCGTAAGACTTGGGCCCTAAGTTGTTTGACGTCTATAAAATTAGGTCATGTATGACGTCAGTATTATTTCAAAATGCCTAAGCGGGATCCCTCATGGCGCCAGATGGCGGGAACCTCAAAGGTTAGCCGCTCTTCTAATTTCTCACCTCGTGGAGGTGGAGGCCCAAAATATAACAAGGCCTCAGAATGGGTGAACAGGCCCATGTACAGGAAGCCCAGGATATACAGGACGCTAAGGACGCCTGATATTCCTAGAGGCTGTGAAGGGCCTTGTAAAGTCCAGTCATACGAGCAACGCCATGATATCTCACATGTCGGGAAGGTCATGTGCATCTCTGACGTCACCCGTGGCAACGGTATAGCACACCGTGTCGGTAAGCGTTTTTGCGTTAAGTCTGTGTACATTTTAGGGAAGATATGGATGGACGAGAACATCAAGCTCAAGAACCACACGAACAGTGTCATGTTCTGGTTGGTCAGGGACCGTAGACCGTATGGTACTCCTATGGACTTTGGCCAGGTGTTCAACATGTTTGACAACGAGCCCAGCACTGCTACGGTGAAGAACGATCTCCGTGATCGTTATCAAGTTATGCACAAGTTCTACGCCAAGGTCACTGGTGGTCAATATGCCAGCAACGAGCAGGCTCTGGTCAAGAGGTTCTGGAAGGTCAACAATCATGTGGTGTACAACCACCAGGAAGCTGGCAAGTATGAGAATCACACGGAGAATGCTTTGTTACTGTACATGGCATGTACTCATGCCTCTAACCCTGTGTATGCAACGCTTAAGATTCGGATCTATT
GTATTTTTATCAACTCTAACTAGCCAAGTGCTTAATTGAGTGGTTGGAGACCAGTGATTTTGAAGCGACCGCTTGCGATAAAACGCTTCAAAAAATTTGCTGTTGTTATATTCAATGGATCAGTCTATTTTGAGTAAAATCACCAGTGATGATTATGTGAATGCGATACTTCACACTAGTGCCACTAGAGTGGGTTCGGATTTACATAATGCTATGTGTAATGTAATAGTAGATCAGATAAAAGATAGTACAGAAAAAAACAAAAAGAAAAAGAAAATAGATGTAAAAAGGAATCTTAATGAGGATCAGATACAGTTGCTTGCTGAACTTTTTCCTGAAAGAAGAGTGGTGACATCTTCAGTGCACAGAGGTACGCACAGCATGGCTGCGGCCATGAGAAAGATAGAAACCGATGTTATTTTCACCTCGTTTCCAAAGAATGGAGTGATATATGATATTGGTGGAAATTGGGCGACCCACGCCAAACGAGATGATGGTGGTTTTGTGCATTGTTGTTGTCCGATTCTCGACTTTCGTGATGCGCAGAGAAAAATGACAAGATTGATCGATTTTAATCGGTTTATCGATGATGCTAAAGTGGTGAGCGCTGAAAAAGCTGCAGTAGCGGCCCAGATAAAGAAGGACTGTGATCTTATAAGTGAGAATGCGAAGAAAGATGCTTATGATGCCAATGATCTTAATGGAACTTGGTTTTGTCAGAATAAGTTTGAGGATTGTGTATACGATCACAGCACTCTTGGAGATGGGAAAAAGGAGGCCTATGGTATGGCGATACACAGCATTTATGACATACATTTGGTTGATCTTGTGTCTGCTATGGAAAGAAAGAAGGTGAGGGTACTTAAGGGCACTTTTTTGTTTTCTGCTGATATAATAATTGGAAAGAAAAGGGGTGAGTTACCTAGCGTCAATGGGTTTTACATAATTGACGGTGAGTCAATAAAATACAGCTTTTACGATGATCCTAATTGTGGCTATG
ATGGCAAAAGCGTCTCAACAGAAAAAAGCTGTCTGCATGGCTCAGGAAAGAGACCACGGCACACCGCTTTTACCACGGACGCTACGAGAACTCTGTGTGTGGAGAGGGCAGGAGTTTCCTAATGTATCTGTGACTTGCAAGTATTGTAAGAAATGCCTTAGCCTACTTGATGTATATTTGTTTGATCAAACAGTATTGAATGTGTTGTGGAGTGATGGAACCCCCGCGGCCGTATGTACGTTGTGTTTGCGGCTTCTGGCGAGATTAGAATTTCGGGCGAGGCATATGTTCTCGTGTACGGTGCAGCACATCCCCCTGCTATTATATAGACCTTTTGTTACATGTACTGTGAGATGTGTGCGCTGTCTCATGCCTTTGACAACAGTAGAGAAAGAATTTCTTGCTAGACAGCACACTGTTGTGCATTTTGTTGGTCGTTCATTGCGAACCTTATGCACCCATTGTACAGCTGGATTGTTTTAATGTTGTATGGTGTGATTATTTGTATATTAATTGTAGCGTATGCATTAATGGTCTGTAAAATGATGGGCAAAAAAGTAGATATCAAAGATATAGTTTTAGAAAAGGTGACCACTGAAAGTGACTGTGCTAACGAGGAAGAGGAGGAGCTCGGTCTGCAGGAGGAGCCACAAGAACAGCAAGTGCAGCTAGCACCTTGCGACATATATGTCATAGAGACGCTGTGCTTTGGGTGCTCGCATCGACTCGTCTTTGCTTGTGGATCCAGCCAAGGTGGCATCCGACAACTCCAAGAACTTTTGGTCGGTGACCTTGAGTTGCTCTGCAACACTTGTTCTACCCGGCATGGATATACCAGGAACCAGCGGGACAGGAGACAAAGATAAAGACCATGAAGGTATTGACTGTAGTTTGGGTTGTAGTTATATAGTAGATCAGGCGGAATGCAGTGATATGGAAGACGAGGAGGACACTGAGGAAGGGGGCAGTACGGAAGACTTTGTAGATGATGCAGCTGTAG
GAGGCCCAGCTCTCCCCCGAGCGCGGATCTCTGAAAAAAAAATTTCCCGCCCCCGCGTTTTCCATTGGGGTGAATGGGGAGGGGGTGGGGGATGGGCACTCACTAAGAATTGGCAAGGTGCCAATTTATATTCTGGCATGGTGCCAAACTACATACCTGGCTCCCTGCCAACCCCAATCCCCCTCCTACCTTGGCTCCCTGCCAACCCCAATCCCCCTCCTACCCTGGCACCCTGCCAACCCCAATCCCCCACCATCGTCGCGGTCTTCATCCTTGGCACACAGCCAACCCTAGAAGGCGAGCCGCGATGCTGCGGTCGGGCCCACCCGCGGCAGGAGGTTGTGGATGGCGATGGGCGAGGGCGGGCGCGCGTGTGGTGGGGACGGTGTCGGTGCCCGCGCCGGTGGCGCCCGCGAGGGTTCGCCTTGGGTGCGCTGGGGGCCCCTCCCCATTCACCCCAATGGAAAACGCGGGGGCGGGAAATTTTTTTTTCAGAGATCCGCGCTCGGGGGAGAGCTGGGCCCCAGACCAGAGAGTTGTGGGGGGGCCCGGGGGAGAGCTGGGCCCCCGGCCAGAGAGTTGTGGGGGCCCGGGGGAGAGCTGGGCCCCAGACCAGAGAGTTGTGGGGGGGGGGGGCCCGGGGGAGAGCTGGGCCCGGCTCTCGGTGGGGGACAACCCCCTGGGGAGAGCCTGACCAATTGCCAGACTAGAGGAGAGCCCCGCCGGGACCGGAGAGGAGAGCGCGCCTTCCCCCCAACCCCCTCGTTCCCCCCTTTCCCCCAACCCCCTCGTTCCCCCCTTTCCCCCAACCCCCTCGTTCCCCCCTTTCCCCCAACCCCCTCGTTCCCCCCTTTCCCCCAACCCCCTCGTTCCCCCCTTTCCCCCAACCCCCTCGTTCCCCCCTTTCCCCCAACCCCCTCGTTCCCCCCTTTCCCCCAACCCCCTCGTTCCCCCCTTTCCCCCTTCCAAAGCGGGCGCCGCGAGCGCGCGGGCCCCCATA
GTTTCTTTGCAAACCTTTTTGTGTGCCCGCTTTCACAAGTCTGTACACATTCTTCCTCTCACGTCCCCTGCGTGTTTGGTTTTTTCGCTGAACTTCGCTCTCTCTCTCTCCTTCTTCTTTCTCTCTGCTCACTGTCCCTGCTCCTTTCCTCTCACCACCTTTCCCCGACCACTCGATCCTCATGGCCGTTTGCGTCTTCGCCGTCCCGATCTTTTCATCCGGCAACCTGTCGGTTCCACGTCTCTCATTTGAGATCGCTCCAGCCACCGCCGTCCCCGGTCTCTCGCAGCTCACTTTTTCAATGAGCGACTGCACTGGGAAAGAGATTGTGCTTTCCACCGTCCCATCCACCGGGGTTGCCCCTAGTTGCACCCCGTCAACTCTTGCTAAGCGCAGGAGCATCCTTCGACGTCCCACCCATCTTCCTAAGGGTGAGTGCACTTTCTACTGTGGTCTTACTGAAGGGACCGCGCACCGCAGTCCGAGGCGGGATATTGGTAAATCCTTCCCGTGTTTGTTTGTCGCATCTGGCGGCATTTGTCACAAGGTCCCGTTCACCCCCGAGAATGTGAACACGAGTTGCTTGTTCGTCCGACAGGACGGCCGCTGCTCCAAAGTCCCGTGCCCTACGGCACGACGTTCTGACGCAATCGTCGGTAAGGGCGGTTTCTCACTCACTCGACAGTTCCATAACCGAAATAAAACTAAAACAATGATCATTAACCTCCACGACGGTGATCGTTTTGTTACTGACAGGTGCACCCTTTTACTGTCAGGTGGTAAACCGGTCGAAGGCACGACATGCGGTGGGCGCCGTATTTCGCTCTTCTCTAAGCCCTTCACAGCCGCTAAGTGCGGGAAAGGTGGACCGCGCACCCCGCGTCGCATCTCTCATCGCTTCCGCACTCAGAGCCCGAATGAAATCAACACTTTGTGTGTTGATTCTATCGTGTCGCTCTTTGAGCCACTACCGGTTGTCAAACCAGCCGATTCGATCACC
GAGTCTTTTAGTATCGATCCCTCGACTCGCACTAAATCTCATTGTTTTTAAGAACAAACTCTCAACTCTCGCAACCTGATGCCTTCGCCAAAGATATCACTCCAAGACCGTCTATCTAAGGTCACGAATCTTAACCCTGAAGTAAAATTTACTCAAGGTGATAAAATTCCCGACCGTGCAATCGACTTTCATGAAGTATACAAAGCCAACTCCTCTTCAAAGATTGACTCCGCTAACGTTTTTACTATCGACGTTCTCCCAAACTTTGTCCCAATCCTCTGCTTTGTTATCTATCATGCTAATGTCTATTCGACTGACATTAACAAGCATGGACACTCCAAAACATCTGTCCCAACGTTCGTCTCCTACTGTATGTCTATCATATACGGATACTTCCTACTCTCCGACATGTATGTTCGCCCATCTCCGTCCGTCTTCGCCTCCTCCTGGAAAAATTCGACTTTCCGCGACAATTTTGCAACTTTCCTTGCTTCTCTCCCTGTCCCTGAATTTCTTCTTCCAATTCTGACGTCTTTTCACCCATTTGCTGACGACACCCGTCACAATGTTATCTTTGTTGCCTCCGCCGCTGGATATCGTTATGAACAACACTTCGGTAAGATTATTCCTACCCTCGCGTTCTATAACATCCACGACATAGTATGTGAACAGCCCTCAAATGCTCAGAAATTCGACATTCTGAACGCTTTGTATTCTAAGGCTATATACCACATTACTGCTACAAACTTTAATGCATCTCTTGCTAATTACATTGGCTATGGCTACAACAACGCCGCCGCTAGAACTAATGACCGTGGACACTCTACTGGAAAACTTTTCCAAGTCTTCGAATCACTATTTTCTCCAGTTCTATTCCGTGATTACCATAAACGACACTCCCTTGCGTCTATCTCCCTCGAACCTCCGACGTTCGCGACAAGCGCATTCAATGTTTATGACTGGCTCTTCGCTGCCACACGTGATAACTTAGCTGAACAGA
GTTATTTTGTGATGGCACAGCGTCAGTTTTTCGGACTCACCTACAACTTTTACGGCCAACCCGCCCCCTTATTTGACTTAAACGACTTACAAGAACTTGCCGGTTGCTACGCTCGCCCTTGGACTAGCCGGTTCAGCCATTTAGCTATCTCCACTGGTTCTCTTCCAGTCTGGTCAGCCCGATACCCCAGTGTTGCATCACGCAACATCGTTGTCAATACTTTGCTTGGTGCCCATCTCAATCCGTTTGCCGGTGGCCAAATCACTAGCCATCAAGGTATCACTTGGCGAGACCCAGTCCTATCTTCACTAGCTCCAGTCCCTGCCATTCAACCACCCCCAGTATGGGCGGTCGCCGAAAACGTTCTTTTAGATTCGAACAATTACCCCACATACGTCCTCAATCTTTCGAGTATGTGGCCCATAAACCAGGATGTGCATATTATGACTATGTGGGCGCTTTCGGATCAGGGACCGATTTATCACCTGGAAGTACCAGTGGACCCAATGCCCGCTGCGACAACGGCTGCTTTGATGGCATACACTGGCGTACCGATCGCTCACTTAGCACAGACAGCCTACCGCTTCGCCGGCCAACTGCCACAATCACCCGATTCAACTATGGTCTCTACCATCCGTTGGTTGTCCGCAATATGGTTCGGGTCCCTGACTGGACGCCTAAACCGCTCTCGCACTTGCAACGGATTCTACTTCGAATTTGCGAAGCCAGCGCTCAATCCAGATCAAGCCGTGCTTAAGTGGAACGATGGTGCCAGAGCTGCCCCCCCTGCCGCCGCCCAATCATCTTACATTCGATGCATTTCCCCTCATTGGCAGCACCAAATCGTAGAAGTGGCAGGCGCCTTGATGTCCCAGTCGGTCACCGCCGTAACGGGCCTCCCCGCCCTCATAGATGAGGCCACCCTCCCCGCTTGGAGTCAAGGCGTTGCTAACTTGACCGGTAATGGCCAAGGCGTGGTGCCCTGCCTCGATTACAATCC
CCCCACGCCCCCTTGGGGTCTCGCCAAAGGGGGCGGGGCCCAATTTAAAACCACACCCCCTTACTTCCGGGGCGTAACCCGAAAGTTCTCACCACACCCACTTCCAGGGCGTAACCCGAAAGTTCTCACCACACCCACTTCCGGGGCGTAACCCGAAAGTTCTCACCACACCCACTTCCAGGGCGTAACCCGAAAGTTCTCACCACACCCACTTCCAGGGCGTAACCCGAAAGTTCTCACCACACCCACTTCCAGGGCGTAACCCGAAAGTTCGAACCGGGAGGTCAACCATGGGAACCGATGTTTCGACAAATCAAACCTTTGTCACCACCGGCCCGATAATCCCGAGAATGGACCGCTTGGTCAATTAGGTTATCAGTGTTTGTGTTTTTTTTTGTGTTTCCTATCTGGTCAGAATGAACCAAAACTCTCCCGGTTCACCTATCACGTGTTTTTTTTAAGTTATTTTACTATTGAGCCACCTATACACTCTGTTACAAAAAAAACATTGAAAAATAGATATGTTCAAAGACACGATAGGAAAAAACACACACAAGTGAATAACATTCAATCTTTATGATTTTTATTGTACATCAACAAATGAACTCTGCAAGTGCGTTTTTAAGAAAAAGAAATATGATGAAGATATGTCAATACAACAGTCAATGTTCTCAGGATTGCAAGTGCGTTTTTAAGAAAAAGAAATATGATGAAGATATATCAATACAACAGTCAATGTTCTCAGGATAGCAGAAGGGTTTTTGATTGTTTGTTCGACTTCCTGTTTCTACCTGCAGTGGAGGTTAGAAACCCCGATCCGCCCCCAATGTCAAACTGACCGGCGCACGTCATGAAGCCATCATCATCGCCGTCGTCGTCCATGTTGGATGCGAGGGTTGCCTTTTTGGTGGATTTCATGTTCTCTGTGGTAGTTACCCGGGGCTTGGAAATGACCTCTTCGTCACTGGAGTCGTCAGAGGATACGAACTCCTGTGAGCGA
GGAAAAAACTTTTATAAATCGTCTTTTCAATGGTGCCGGAAGGTGCCCGTCAATCGTCCGACGCAAACAATAAACTCGCCGTTGGCGCCTGCACCCGCTCGCGCCTCGTACGGTCCCCGGAATCCTCCAACAGGTGGCTGACTGGGATGTGGGATATGACGAGATCCGACGCTTTCGAGCGCATAGTCACCTCTGAGAATGATGGTGTCTGCTCGCCACGATAGCCAACGCCCCATCTACCAAGTACGGGGTCCGCGGCTTGAAGGACTACGAGAGTACGTCTGGTGGTGCAACAAGAAGTGCTTTATTAACCCCACACACGTAAGGAATACGTATGGCCTTTCCATTAGCGGTCGTGGCGCAGACAGCAGGACGCTTTCTGCCCGCCCTTGCTTCCCGGCTGGGTGTCTCCGCCAAGATGGGCGAAGTTCTGAACTTCGCCAAGGCGAACCCGACTACCTTCATGCTGGCAACCAAGGAAGTCTATGACCAGGGCGTTTCGTTGTACGATTCGTTGTTCGAAGCCGCCCCGGAAAAGATGACCAAAGCAGTTGCTCAACTGGAAAACTCCGATGCTGGCCGCTCGCGGCTGATCGAAGCGGACCTGGTACCACAGGGTACACTGGTCGGTCTGGACGCACTGTCCGACGAGATCGACACCATCACGGCTGCCATTGAAGTGGCTGGCAGCTTCGACGCCTTGATGCAGTTCCGTCGCGCTCTGTCGTTGAACGACGAGCACTACGCGCTGTACCTCAAGGTAAAACGCCTGGGCAAACGGACGGTCTAAGACATGCTCGCTCGTCTCTTTAACGCTTCGGCTGCGATCCCGATCGCTGCCAAGATGCTGGGTGTCACCCCCGACGCTTTATCGCAGCTCGCTGCAAGCGCAACAGGTGCTCTCAGCCCTCACGCTGGTCCCGGTTTTTCCGTGGTCCCGATGGTGATGGCTCTGGCTAAGGGTGATCTTACTCCGCTTCGCGCGTTGTATGAGAACGTG
ACCGGATGGCCGCGATTTTTTTTTTTAAAGTGGTCCCCACCACTAACAAAAATCCCCCACTTAGAACGCTCCCTCAAAGCCTATTTAATTCAAATCGACTATAAATACTTGGTCCCTACGTTTTTAAATTAAAGCAATGTGGGATCCTCTTTTGAACGAGTTTCCCCCGAAACCTGTAACCACCCGGGGTCCTTTAAGGGTGTTAATGCCTTTTGCCCGTAAAATATTGTCAGTTAATTCCGAACAGACATACTCTCCAGATACGGTTGGTTACGATCTTATACGAGATTTAATTTCCGTAATTCGTGCTCGCAATTATGTCGAAGCGACCCGCCGATATAGTCATTTCCACTCCCGCCTCGAAGGTACGACGCCGTCTGAACTTCGACACCCCCGTGATGAGCCGTGCTGCTGCCCCCACTGTCCTCGTCACCAACAAAAGAAGGACGTGGATCAACAGGCCCGTGTATCGCAAGCCCAGAGTCTTCAGAATGTACAGAAGCCCTGATGTGCCCAAAGGTTGTGAAGGCCCATGTAAGGTCCAATCGTATGAACAGAAGCACGACATATCCCATGTGGGTAAAGTATTATGTGTTAGTGATGTCACTCGTGGTAGTGGTCTTACCCATCGTGTTGGTAAGAGATTCTGTGTGAAGTCCGTTTATGTATTGGGTAAAATATGGATGGATGAAAATATCAAAACGAAGAACCATACGAACACTGTGATGTTTTATCTTGTTCGTGACAGAAGGCCCTTTGGTACTGCCATGGATTTTGGTCAGGTGTTTAACATGTATGATAATGAGCCCAGTACTGCTACTGTCAAGAATGATCTTCGAGATCGTTATCAAGTTTTAAGGAAATTCACTTCAACAGTCACAGGTGGTCAATATGCTTCTAAGGAACAGGCGTTAGTTAGGAAATTTATGAAGATTAATAATTATGTAGTTTATAATCATCAAGAAGCTGCTAAGTATGAAAATCATACTGAAAATGCCTT
GGTTATTTCACGTGGTTGTGAAATTAATTAACTTTCTATCGTGTTTCACACATTAACGAATAGTTTGTGTGATGTGAGATGGATCGCGCTGCGCTCTCCAATTTGTTAATCGCGACGATACAAAAACAATGTCTGGATGAAAATTCAGCGATAGGTAAGGCATTTTCCGAGAGAGGAATTGATGTCTTTGACCGAAATCTCCCGAAAAGGCCTGAGGGAGAAAAATTTAATATCAGTTTCGCTGTTACAGCCGAACAGCAAGCATTTCTAAGGCGTAACTTCCCGGGAAGGGACATAAAATTCACGCAGAGCGATTCGCATAGTCATAACTATGCAGCAGCTCACAGACTGTTAGAAACTGACTTCATCTACGGATGTTTTGGAACAGTCGATGAACCGGTGATAGATTTAGGTGGAAACTTCATCTCGCATTTGAAGAGAAGACGGTACAACGTTCATAGTTGTTGTCCTTTATTGGATGACCGCGATGGTGCGCGTTTCACCGAGAGAATGATTTCCTTGAAGACCTATTATCGAACTCACCAAGACGAGAAGCACGAAGCAGATTATTGCAAGTGCAGGTTCGAAGAATGTGATCGAAAAGCCGATTACGTCATGGCTATCCATGCGACGAGTGATTTATCGCTGGAGAAGTTATGCAAGGCTTTGGCCAACAAGGGTACAAAAAAAATGATTATGTCTATCATGATGGACCCGAATATGCTGATAAGGGATTATGGAGAGATCCCGAATTTCAATGTCCGATGGAAAATAGATCATGAGGCCGATACGATTAAGTTCGATTTCATTGATGCTCCTTGTCTGGGCTATCAGCATAAGTTCTCGATCCTAAAACAGTATCTCACCGTCAATGCGGGGGTTGTCGGTGGAACACAGGCTTTCCGAGTCGAGAGGAGAGCCGATTTGGGTGGTGTCTTCATTGTTGACATCACTGCTGTTGCGGGATACCATAAGAAGATGATTGTGGGAGGAAGTAGAT
