# Supplementary material for: Towards a better solution to the shortest common supersequence problem: the deposition and reduction algorithm
Source: BMC Bioinformatics. 2006 Dec 12;7(Suppl 4):S12. doi: 10.1186/1471-2105-7-S4-S12 (PMC1780115; doi:10.1186/1471-2105-7-S4-S12)
Supplement: Additional file 1 — Real DNA sequences DNA sequences are obtained from NCBI Viral Genomes, Accessed on 01/01/2006. . Sequences are randomly selected from different genome sequences. The specific length and number of sequences are specified for each dataset. There are 60 randomly selected datasets. File name indicate the number of sequences, sequence length, and dataset number. For example, file name "DNA_N100_K500_5" indicate that it is DNA sequences dataset, with 500 sequences, each truncated to length of 100. And this is number 5 datasets for this setting. Each sequence is represented as a row in the dataset file. [file 1471-2105-7-S4-S12-S1.zip › DNA_N1000_K100_5]

GTAAAATTTTCGAATTTTATAATAATTAAGAAAGGAGTTTAATAGTTTATCACAACTTAAAAGTGAAATTTATTTAAGAAAGGAGGACTACTTATGCAAGTAGCCCCTAATGTATGGAGTAAATATTTTAATATTCCAAATCCAGGATTACGTGCTTACTTTAGCAATGTAGTGTCTGGACAGCCGGAGGTATATCGGACGCCATTTTATAAAGGTATGTCTTTGGAATCCATCTGTGACGAGTGGTACAAGAAACTTGTGTCTATAGACACACAGTGGCCCACCTTGATGGAATTCGAAGATGACCTGCGGAAGAAGGTCGGTCCGATGTCAGTCATGTTGCCTTTAAAGGAAAGAATGAGTGACATTGACTCTTACTATGATTCTATCTCCAAGGATCAGGTTCCCTTCGATACAAAGGCTATTAGCGCGGCCAAATCGGAGTGGAAAGGCGTATCCCGACTACGCCTGCGCAGCGAGGTTAACACTGTTGCCGTCATGAAGAAGTCAACCAACAGTGGATCGCCATACTTCTCCAAGCGGAAAGCAGTTGTATCTAAGACTATACCATGTGATGTGTACATGGATGGTCGATATTGTGTCATGCGCCAGAATGGTCGTGAATGGTCTGGTGCAGCTGTGCTCGGGTGGCGAGGCCAGGAGGGTGGCCCTAAACCAACAGACGTGAAACAGCGGGTAGTGTGGATGTTTCCTTTCGCTGTTAATATTCGTGAGCTGCAGGTCTATCAACCACTAATCCTTACGTTCCAAAGATTGGGATTGGTGCCAGCGTGGGTTAGCATGGAAGCTGTTGATAGGCGTATCACTAAGATGTTTGATACAAAAGGACCACGTGATGTGGTGGTCTGTACAGACTTCTCCAAGTTCGACCAGCATTTTAATCCAACGTGCCAGAGTGTAGCCAAAGAGCTGTTGGCTGATCTGCTTACAGGTCAGGAAGCCGTCGACTGGTTAGAACGTGTGTTCCCAATTAAATATG
GCCCTTTATAAAGTCATAATCTTTTTTCGTTTTGATGAGTGCGTTAGGGGATGTAATCTACGTAGTCTCTATTCTTTTCCCGGCCGTGGGTCTTCTCTCAAGAAACTATTTAGTTAATTTAATGGGGACGTTCTTAGGCGTCATAGGGTTTCTGGTTTTTGTCCAAGGCTACACGGATATAGCGTTCTCAGGGTCTACTTTCTATTTAGCGATATTCCCGCTCTTACTGGGGTTAGTGAACTTAGGGTTCTTTTTCAATTGGCTTAAGGAGGAACGAATATGATGAGGTGGATGTCAAATGGTCTTGTTAGTCCCAAAAACATACGCAGAAATAGCCCTAGGTTTAGATTCAATTATGCTCATTACTGCTTTACTATTCAGAAAGTCAAAGCCCAAGAAAGAGAGACAAACATTAAACCGCAAATCCATAGGGTACTATCTCATAGGGGGTTCGGCATTAGCCTTACTCGTAGGGCATTATGCCTTCTACACCACTTACGTAACCTATTTTACGGGATTATTGATTGATGCTTTCGTATTTTACATGGGGTTGAGGTGTCTGTATGTCTGATGGAAAATTAGTTTCCGCATGGGAGGAAGAACTTAAGAAAGCCCAATCGTTGGAAGAGCTAAAGCAAAAGTATGAAGAAGTACAAAAGCAGATAGCGGATGGCAAAACGCTAAAGAGATTATACAAAGTTTATGAGAAAAAGCAGACGGAATTAATGTTACAACAGTATAGACAGATAAAGGCCGAACTGGAAAAGAGGAAGAAGGTAAAGAAGAAGGATAAGGCGGATATCAGAGTAAGAATAGTTAAAAAATGGATTAATTCGCGTCTGTTCACTGCGGAACATTACGTGGCGATGCTTCAACAATCAAAGGACGGCTTACAATTGCTTTTCTTAAGAAAAGCGAAACTCGTAGAGAACCAAGGTTATTTGATGTTGGAAAATAGGAAACTAAGAAAGAGTTGGGTGCTTAACGGTGAACCTTTGCT
TGGGGATACGTGCCCCTCCACCCCCACCGCCACCCCCTACCAAAATAATTTCCGGTTGTCAATAGCCCCGCCTCATCATAGGCCCGAACTATCACAAACGGAAAAGCGATAGCCCAAAACACTAAGCCCCTTTTCATCATTTCATTTGTAAGCGCGTTTAAAATCATGGTAAAATAATGACTACCCCAAATTGCGCCCCTGCAATTTGCTGACGGTTTAGCGAAAGGTGAAAACATGGCGAAGAAAAAACCAGTAGAAAAAAACGGGCTTGTTTATAAAGAGTTTCAAAAGCAAGTATCAAAGTTAAAGAAAGCTGGCTTAGTTCCTAAAACACTTGACGTTCGCAAAGTCAAGCCAACAAAACACTATAAAGGATTGGTAAGCAAATATAATGACGTGGCAACAGGCGGCGCTAAACTTGCCGCTATCCCTAACCCCGCCATTATAGAAACACTTGAGGCGCGGGGCGAATCAATCATAAAGAAAGGCGGTAAGGCATTTCTGAAAGCCCGCCAGCAAATAAACCAGCGCGGGCAAATTGTAAACCCCTTTACGGTTCGCGTCACCAAACGCGGCGAAGTGGTACGCCGCTACCGCAAGACTACCCCCGAAGGCAAACCCGTTTATATCACGCAACGGGAATTACCAATTAAATTTGAAAACATGGAACAGTGGCTTACTGAATTAAAGGCCGCTGGCTTTCAGTTACAGCCGGGCGAACAAATTTATTTCACTTTCAACGGTAACTATTCGCGCCGTACTTATACCAGCTTTGATGAAGCGTTCAATAAATTCATGACCTATGACATTATTATTGACGCGGTAGCAGGAAACTTAAAAGCGGAAGATGAAGCCGATTTGGTGAAGTCGGTAGGATTCCAGCGTATCAGCGGGCCGGAAGCCAGCGCCTATAACCGTAACCGCATTGTTCTACCTGAAATGCAATTTAGCCAAGCGGCTAAAAAGAAATACAAGCGCCGTCAAAAACGCGGCTATGGCA
ATGTATCTTTTTCACCTGTGCCTTGTTTTTGCCTGTGTTTCATGTCCTACTGTTCAAGCCTCCAAGCTGTGCCTTGGATGGCTTTGGGACATGGACATAGATCCCTATAAAGAATTTGGTTCATCCTACCAGTTGTTGAATTTTCTTCCTTTGGACTTCTTTCCTGAACTCAATGCCTTGGTGGACACTGCTACTGCTCTCTATGAAGAAGAATTAACAGGTAGGGAGCACTGCTCTCCTCATCACACAGCTATCAGACAAGCTTTAGTTTGCTGGGAAGAATTAACAAGATTAATTGCGTGGATGAGTGCTAACATTAATTCAGAAGAAGTAAGAAGAGTTATAGTTGCTCATGTCAATGACACTTGGGGACTTAAAGTTAGGCAGAATTTATGGTTTCACTTATCCTGTCTGACTTTTGGGCAACACACAGTGCAGGAATTTTTAGTCAGCTTTGGAGTAAGGATCAGAACTCCGGCTCCTTATAGACCTCCTAATGCACCCATTCTCTCAACTCTTCCGGAACATACAGTCATTAGGAGAAGAGGAAGTGCAAGAGTTGTTAGGTCCCCCAGAAGACGCACTCCCTCTCCTCGCAGGAGAAGATCTCAATCACCGCGTCGCAGGCCTCAATCTCCAGCTTCCAACTGCTGATCTTGATTGGGTGCATCAAACTAATGCTATAACGGGTCTTTATTCTACTCAGACAGCTAAGTTTAATCCTGAATGGAAACAACCTGATTTTCCAAAAATTCACTTGTCTGAAGATTTATTTCTAAACTACAACAATTTTTGTGGTCCTCTTACAGTTAATGAAAAAAGGAAATTAAAATTAAATTTTCCTGCTAGGTTTTTTCCCAAGGCTACTAAATATTTTCCCCTTTCCAAAGGAATAAAAAATAATTATCCTGATTTCTCTATAGAACACTTTTTTGCAGCTGCAACTTATTTATGGACTTTGTGGGAATCAGGAATCTTGTATTTGAGGAAAAATCAAACT
TTAAAAGCAATTGCATCGATTACAGAATTCATTCTTCAAATCTTTCTCTTCAAAGCTCTCTTGATTTCCCTCTCTTTCAAGCATCAAGCTCTCAGCATTCAAGATCAACCAACTTTAGGGACTACGTCTCTCTAAGTGCTAACCCGGAAAAAGGGCGTGTGATTAAAAGCGCACCAATAGGCACCTCGTGTTGAGTTATTAGTTTCATTTCCGCAAGCAATCTATCTCTCTCGATTCTCTTTTCTTTTAAAATCAATCCAATCTCTTTCTATTTCAGAATGTCTTCATCCAACTCGCAAAACTCTGTGAACATGGTTGACGGGGTCGACCTAAATGATCCCACCGCTGTTGCTATAGCGGCTGCTAGTGGAACATGGGGAGAACTGGATAGAGCATCCACCTGCATGTACAACTTCTTTGACGTGTCAGACGTTGAACGCAATCCTGGAGAGAGTTCCAAGCAATTGGTCTCCAGGATCAAAAAGAGGGCTGGCGCTCTCCTTGGAGTTTCTCGGGCTTTTAAGGACACTGAACAAGTTCTTAGTGCTGAACGCTGTGCTTTTAAAAGCTTCAGCGATGATGAGGAAATAATGGCCACCACTTTTGAGCCATTAAAAGATAGGGCTGAGATTACTCCTACCGCAGCCAGCAAACTAGACAAAACCCTTGAGGCACACAGAGCCAAATTTAACTACATGGCTATAGACAGTATAAGGGTTGCTGTCACTTCCTTGATGCACCAAGGAGATTCTCGCGAATGCATCATGTATCTTTGTGACCGCCGGTTCAAGGACCCTCTTCTTGGGGCTATTGCTCTTATAGGCTTTACTCTTCCTGGCATGCAGACTCATGTCTACAAGACTGGAAGGATGATGGCCTTCTCTAGGAAGGAAGCTATAGCTGCAGACAGACTGCAGCTTTATTTGTATGTCAAGGGTGCTAAATTGGAGCGCACTCAAAACACTCCAATAACTGTCAATGTTAGAACCTCGCTGATTTT
GTATACGAGAATTAGAAAAGGCACTCGTATACGTATTGGGCAATTAAAAATAATAATTAGGCCTAGGGAACAAATCCCTCTCAGCGAAGGCCGAAAAGAGGCTAGCCATGCCCTTAGTAGGACTAGCATAATGAGGGGGGTAGCAACAGTGGTGAGTTCGTTGGATGGCTTAAGCCCTGAGTACAGGGTAGTCGTCAGTGGTTCGACGCCTTGGAATAAAGGTCTCGAGATGCCACGTGGACGAGGGCATGCCCAAAGCACATCTTAACCTGAGCGGGGGTCGCCCAGGTAAAAGCAGTTTTAACCGACTGTTACGAATACAGCCTGATAGGGTGCTGCAGAGGCCCACTGTATTGCTACTAAAAATCTCTGCTGTACATGGCACATGGAGTTGATCACAAATGAACTTTTATACAAAACATACAAACAAAAACCCGTCGGGGTGGAGGAACCTGTTTATGATCAGGCAGGTGATCCCTTATTTGGTGAAAGGGGAGCAGTCCACCCTCAATCGACGCTAAAGCTCCCACACAAGAGAGGGGAACGCGATGTTCCAACCAACTTGGCATCCTTACCAAAAAGAGGTGACTGCAGGTCGGGTAATAGCAGAGGACCTGTGAGCGGGATCTACCTGAAGCCAGGGCCACTATTTTACCAGGACTATAAAGGTCCCGTCTATCACAGGGCCCCGCTGGAGCTCTTTGAGGAGGGATCCATGTGTGAAACGACTAAACGGATAGGGAGAGTAACTGGAAGTGACGGAAAGCTGTACCACATTTATGTGTGTATAGATGGATGTATAATAATAAAAAGTGCCACGAGAAGTTACCAAAGGGTGTTCAGGTGGGTCCATAATAGGCTTGACTGCCCTCTATGGGTCACAACTTGCTCAGACACGAAAGAAGAGGGAGCAACAAAAAAGAAAACACAGAAACCCGACAGACTAGAAAGGGGGAAAATGAAAATAGTGCCCAAAGAATCTGAAAAAGACAGCAAAACT
TGTGGTGGAATGCCACTAGAAACTAGGGAAAACTAGGAGGAGAGTATTACAGGGAAGGAAGTGAAGAACCTCGTGACCCAAATACTCCTGCTCCTCATAGACGTACCTGGGATGAGAGACACAAGGTTCTTAAATTGTCCTCATTCGCTACTCCCTCTGACATCCAACGCTGGGCTACTAAAGCATTGCCTTATGGCTGGAAAGTGGTCACCGAAAGCGGAAATGATTATACTAGCCGCAGAAAGATCAGAACATTGACAGAGATGACTCAGGATGAAATTAGAAAAAGGTGGGAAAGTGGATATTGTGACCCCTTCATTGACTCAGGAAGTGACTCAGATGGACCCTTCTAAAAGCCACAGACAGTAAAAATGTGTTAGCACTTTATACAATATTATATCTGCTTAAGCTATAGAAGCTTTCACATACTCAGTAGCTGTTTCACAATCAACAAAACAATGATGATGTAATCATAAGGAAGTAGTTTAAAATAGGTTAAGTAAGTTTACTGCAGTAGATAATCCCTGGGGAGGATCTGGCTCTGTAAGCTGGAACAGCAATGTTTTCAGTTCCAATCCTCTCAAAGGAGAACCAGAGGGATGATGTGTTAGTTCAAATCCCATTATCCTCATGGTTCCCTTTTCCATAGTTTACTATATTAATTTAAGGATAAGGTTATATATGCTTTGCTATCCCTGAAGGAAGCATAGCTCTTCAGGTAAAGAGGCCAGTATTAAAAGAGCTACCCTTCCTTTTCATATAAGGATCGAAACCTGCTTACGTTTTACTTTAATAAAGTTAAGTTTTAAGTTTTAACAGGAAATGCTCTTAGGCAGAAGGTAGCTCCCTCGACTGGGTGACAAGGAAGAAACCATTCAGGAAGTGCTTCCTTCTGCTCGGGGAGATACATGAGTATACAGTAGTTCGAATCCTGTGTGCTGATGATGTCTTCTCGGCTTTTTGTGACATCACAAATGTTACTTAGAGGTAGCTTTCTGAG
NAAAAGGAGGTATATAGGATACCGTCTTTCACACAAGCTCATGGAGTTTTCTGGCTAAACAGCAATAGGCGCTCCCAAGGCTTAACAAAAATGGTGTGGCAGAACCCGTATGGGGGATCAAGTCACTTCAGTTCATGAGATAAATATACAGTCGTATTGGACCCTTCTAGATAGAACCCAGTGGATTGACAGGCCTGGCCTGGTAAGTTCCCAAGTGGTAAGAGACCCGGCACGAAGTGTAGTAAGACGCCATTGGCGCAGTAAATCGCGATGCGTAGCTTCGGGCTTTTATCATTGAAGACGCCCGCCAGTAACTTGCGGCTCTAACGCTGAGTTGGTTTGAAGCTGGTAGTAAACTATTAGGGGATTCGTACGTCTCACTGTACCACGAACACAGAGTATGTTAATGCTGAGGGAACTCCGTTTTAAATTACATGATGTCTTGTGAACAAAGCAAAAACAACAACAATCAACAATCAACAGCTTTGGAAAATTCGGAAATCAGATACCCCGGAGGATACTATATCCCTCTGGGAGACGGTGGCATCCGGGTTCCAGTAGAGGCTATATACAGACCCGGAGAACCTCAGAATTGGGTGCCAATTTGTGGAAACGATTTCCACCTAAGCCAGGATGACCCGTGCTCTGAATGCGACGCGATTGAGGGATCATCAGAGAGAGCAGCTATTGCAATTTCAGACTCATATGTGGCATCAGATCCTCATTTTACTGTTGATGCTCGTTCTTTGTCGAGGAGAGACCACACTTGCACTCATAGGGGCTGCTTTTCTATATGTTCTAGTTATAGATTTTGTTCATTTTGCTTATTTTTGTTTAATTTAGATAAATTTCAGAAAAACACAAAATACTTTCATAGTAAGAGATCTTTAAGTAGACTTGTGCACTGTTCTGCTGAACAGTTAATTAGTAACGCTATATTGTTTTCTTCTAATAGAATAATAGATGCAGAGGTGGTTGCTGATAATAGGGTTAGCTGTGA
GTATTAAATTTTTGTAAGTCGTTATGGAATTATTTAGTGACAGTGGAAGCATAGTTGAAAACTTCAAGGAAAGAATAAACAAACTTGTGTTTGATTATTCATTAAACCATGGAGGATTTCGAAAAACATACAAAATTCAACGTGACAGGGTTTACTACATGCTTGGTGATGCACATCATGCAAACTTATCAGGTAAATGTTTGATGCTGTATAACAGCGAGAAGGATATCTTCGAAGGGTTGGGATTTAAGGTTAAGGGTTCAAGAATCAATGTTTCAAAAACTCAGATCTTGCGCAATTATGAGATTAACTTTGAAACCATTATCGGTGTCGAACCGAATGGATTGAAGACGATTTCAACTGCGAAAGATGTTAAGAAGTTGTACGATATTTACTCTTATAAAAGTAGTCTCCATCCATTTGATGACTTTATGGCGCATTGCATCAACCGCTGGGGTATGTCCATACCGGCATCACTTGAGCGTATTATCAAAAGTGAGATAATTAAAGTAAGGAGTGGTGTTTTAAATAGAAATTCTGAGTTGTATAACTATATCCCTACAGTTGATGCAAGCTTCAGCGAGATGTCGCGCGGTCCAGCGAACGTTATACTTACTGACGGTAAACTGGTACCCGATGGCACCTGTTTTGGACCAATATTATCAAAATCGGTTGAAGATCCAAGACTTAAGAATGAATTCAGGTCGAAAGGGTTGATTATGGTTCACGATTATTTTATACTAATTGGTGAAAGTCCGGGTCCGCATTACAAGAAATACACAAAGATGACTAAAGATAATACTATATTCTGGGATCCTAGACGTACAGATCATAAGTTCAATAATGTTGTAAGTTACTTCAAGAAGGAGAACATACGCGACGTTGTTGAATATACTACTGACGCTTTAAACAGGGGTTTGAAGCCATTGGTTTTGATCGATATAAGGAAAGACAAGCCTAAGAATCTGAATACACCTGAAGGCGCTATTGAATGGGAACG
ACCGGATGGCCGCGATTTTTTTGGTGTCCTCTCTCTCGCTTGGTCCACGTGTCCCATACCCGTACGTGGACCACCCATCGTCCAATCATAACGCGCCTGCTGAGTTTAAATATTTAAAACTTACTCACAAAGTTCGATGAGGATAAATACGTTGGACGACTCCCGATATTTTCGTCTTTAATTCGAAATGCCTAAGCGGGATGCCCCATGGCGTAACATGGCGGGGACCTCAAAGGTAACCCGTTCTAGCAATTATTCTCCTCGCGGTGGTCCCAAATTCAACAAGGCCGATGCATGGGTTAACAGGCCCATGTATAGGAAGCCCAGAATTTATCGGACATTGAGAGGCCCCGATGTTCCAAGAGGGTGTGAAGGACCTTGTAAGGTTCAGTCTTACGAGCAGAGACATGATGTTTCTCATGTCGGGAAGGTTATGTGCATTTCTGATATTACCCGTGGTAACGGTATTACCCACCGCGTTGGTAAGCGTTTTTGTGTTAAGTCCGTGTATATTTTAGGTAAGATATGGATGGACGAAAATATCAAGTTAAAGAACCACACGAACAGTGTCATGTTCTGGTTGGTTAGAGATCGTAGACCATATGGTACTCCTCTTGATTTTGGCCAAGTGTTCAACATGTTTGACAACGAACCTAGTACTGCTACTGTGAAGAATGATTTGCGTGATCGTTTTCAAGTCATGCATAAATTTTATGGTAAGGTTACAGGTGGACAATATGCCAGCAACGAACAAGCACTGGTGAAGCGTTTTTGGAAGGTTAATAATTATGTTGTCTACAACCATCAAGAAGCTGGGAAATACGAAAATCATACTGAAAATGCATTATTATTGTATATGGCATGTACTCATGCTTCTAATCCTGTGTATGCTACATTGAAAATTCGGATCTATTTTTACGATTCGATAACCAATTAATAATATTTGAATTTTATTGAATGATTTTCTATTACATAATTTACATATGGTTTGTCTGTTGCG
AAATAAAACCCAACGGTAGAAATGTCACTCATATTCAAGCCAGGCTCCATTTCGCATACATCTTCCAAGACTCTACATACAACACCACATACTAAAACACTGCAGGATTATGTTCGACCCTTACTCATTGTTACGACGAGATCGTCGCTCCAAATGGATGTAGTTGAATACGGATTGGGATACTTACTGGAAGCAATACGATACGGCGCAATAGTGTTACAGGAACAGGAATTTCAAGAATTTCTATCAAGAACAGAGTGCGAGCGCCTACCAGAGTTATTTACAGTATACCTACACGTTAAGTCGATTGATGATATTGTCCGGCTAGTTCAATCATATGGTGAGTTTAGAACATTAACACATGAGGGTCATTTAACATTTAAAGATATCAGCGCACATAAAGTTGGTCCAGAGGCGGTTAGACCACCACATGCAAAAACGACATCAGGTAGGGACTTGTATCGAACCTTTCTGCAAATTTTTGAGTCATTGAGACCACATACGTCAAAAACTGCACACATCAATAAAGTGATCCCAGAACGTCACGATGGTGGAGATCATGAATTTCATACAGTTGAGAAAAGGGAATGGATAGGATTACAGCCACTTAACACCGCAACCTATACGCAACCAACAGCTACCGCTCCAAGCTTGCCACCGGATCCACCAACCTACCGTTCTGAAAGTGTTACTCCATTACCAGAGTTCGACCTTGACCATGATAGAACGCCTGATAACAATAGTTATCAGTCATATCATGGCCCAAACTGTGATGAGAATGTACATCCGATCATTCAACCGACGTTCATTGAATGCATGAGATTATGTTTTTGTGGTATAGGATATAGAGGCATGAATCCACATGAACCGGGTTTAACTCAGTCGGCACGTGTATCCACATCAGCTGCACGATTGTATGGCCAGACGCGACTGACGCTTGATGAAATCATTCGAAGAGGATATATCCCACGAAATTACATTATCAATAAAGTTTCCTACG
GGATTTCACGTACAACGTAGGGTTGTCCTTACGCGTTGCGCGCAAGGTCAGACAGGACGGGCTTGTCTGGTTTCGGTTGATGCCACCTATTTCCACCGCCCAGTGGTACCACTCACTCTTACTGAAAAGTTTGTTCGTGAACCGGTTTAGGCAATCGTCATTGTTCGGGGGGAGGGTTCCGTTGATCCCCAACACGACGATTGACGGCTACATTACCACACACCAGCACCACACAACCCCGAACTTTCCGATGGAGCACGCGCTCCGCAACGCATTCCTCGCCGCGGTTATCGCCTCGCCGCGGGGAGGAACACTCTTGACCGCACCGACAAAGAAAGGGAAAGAGAAGAAGGCGCCACTCGCGACTTACCGGCGCTACCGTGCGAATATTCGTACGGAGTCAACCATCGCCGGTAATGTCGACGCGCGTGTGGCTGGCATCCAATACGAGATTGGAGCTCGCTACGAACGCGTAGGGGAGGCTTTCGCTCCCGTCCCCGAAGAGCAGGTTCTCTTCGAGGCGGCTTATCCGTCCTCCGCGGCCTTGGCCGAGGACTTCGTCGGATTCGCGCGGAAGTACTCCAACTTCTCCGCCACTTTCGCCCACTCCAGCCTCGCTGGGTTGGTCGAAAGAGTCGCGCGCACACTGGGTGCGCTAACCGTCTTCCCGTCCGGTACTTTCGACCAGGACGCGATTCGCGGGGGGCGCCCACTGATGATCGCGGCGCTTGGCACTCTGGACGGGCCGGTCAATTCGTTGGCCGGTTCCGTCTTCATACCCCGACTCGTGGACAGCGTCATTTCGCCTGACGTTTTCACCATCCTGATCAACGCCGCTGCCGGTGAGGGCAGCCGCGTCATCACGGATGTCCTCGAGCTGGATGCCACGACCAGGAGGCCTATTGTCCCGACTCTTCGGGACTCGAGCATGCTCCTCCCCTGTGTCGAGGCCCTCCGGATCCTCGGGGCTAACATGGCGGCCTGTGACCAGGGGCCGCTC
ACAATTTAAGATGAACGCCTTTGCCGATCCCGACTCCTCTAATAGTCCTATTCTATCCGACGTGATCTTTCCTTCAGTTCGACGTACATTCACTCATGCAACATATGTCACACTACCACTTCCGACTGATCTGTACCGGGCCTTATGCTGTGTTGAGAATTATCTTGAACGATTGTACACCGCCGATGTTACACGGTACGTTGATGTCGTCTCAAACTACCGGAAAACCGCAGTATCTTCGCGCTGTTCCTCACATATTCATGATTGATTCAATGGATAAGTTTTCTACCTCGCATGCAACGCTGCTATCGAAGTGTCCTCAAGAATACGTGTCTTCGGATATAACGGTCATTACATCTCCCACTGCTCAGGATATCGCTAGGTCTATTCGTGCAAACAAACACGTCGTGTGCGCTACTTTACCGGTTGGAGTGTTCAATGACGCAATTGTATTTTCAAGTATAACGGTCCCCGATTGCACGAAATATCTACGTAGAACTTTCCATGCGCTATTACGCAGACTGTCTTTTGGGCACTCATGTTATTCATGTTCTAATGTATTGCAACTGTCCCTCCCCCCCTGGCTCTCTGTCCTCGCGTCTGGATGGAAAAGATATGTGCCGAGTTCTTCCAACGACGATCTCGCTAAATTTTACCTCCAACCATCGAGCTCGCCCAACCAAATCGTCACTAATGTCCAAGACTTACAAGATTTCGTTACCAACCAGCTCAAGTCTGATGTTGATGTTGTGTACTTTGACGATGTGCTCACCACTGACGGAATTACGATTGGTGAGAAAATTAGATCTACGGGCGCTCAGTTTAATGTCGCGAGGGACTTGACTCACTTCAACATCATAAAGCAACGATACGTTGAGCAGACATCCATTCGCACGCGTCGCCAGCACAAGAAAGATCTTCACGCTAGCAAGAGGAAGCAGACCATTACTGCACGCGTATTTCCACCGGTATATCTGTTCGACATCACCGTCACAATAAA
AAGTTTTCTCTAGAACGCCCCGCGCCTCTCGAAAATTTAAAGAATCATTCACATAATTGAATATTACTCTTCACTCTTACGCAATATCTACCTCTGCCCCAGCTAGACAACATGTCTCAACAAAACAATGCACGCGTCTCAACCGCTTCTCGCACCAGTTCCGTCGAACTCCGCACTCCCGCTGCCATCGCCGCAATTGCCAAACGCTTTGCCCCTGTTGTTTTCCAAACTGACGACACGCCTGTCCCACCATCCAATGCTGACTACTTCGCACGTATGAACATGCCCTCAAACATCGAACTTGACTCCGGTGACTATGCTACTATTGATGTACAATTTGACACACGCTTCATTATGAACTACATCCTGTACCATGCTACTAACCGCGCCCCCGAAATGAACTTCAAAGGACACCCCTACGCTACGCCTCTCTCCTATGCTGGCTATTGTCTCACTCTGCTATACACTTTCATGTTAGCTGTTGACGTAACCACTCGCCCCGAGAAATCCTGGCACGCTGCCCGATTTATGTCTGACGCTGAACGCAAAGACCTCTATGACGTCCTTCTCTCCTCCAGAGTTCCCACCTGGTTTGTCGACCTTCTAATTGAATTCGCTCCTGTATTCGATCCCCGTCGTAACAACATCCTCATGGTCCCAACTCTTGCTGGCTACATTCACAACATTGATTTTGGTCGAACCTTCCCCCCGTCCATCTTCTACTCCGCGCACCATCTCCTGGCTTCCACCCGCACAAACCTGGATCCAGACAACGTTATTGATTCCCTCATGGGTACGCCCCTGATCAATCATGGAACAAACGCCTACACAGTGTCCAACTATCTTGGAACCTGGTATGACGCTGGCCACCACCCCAACTTTGTTAATCAAGACTACATGTCTTTCTTTAACCCTCTTGTCGGCCGATTCCTCACACAACGCCCCACCTTTGCTAGACTACCCTTCTCTCCTGAAGACCTTGCTGATAACGGTATTGGTA
ACACAAAGTCCTGGGCAAACAACAAAGCGAAAAACCTTCCTAAAAGCAAAGTTCACTTTTGGTTTTTCTTCTTTTCTTATCATACATACTCTTTAACTTCATCTTTCTGATTAATTCTCCTAAGAGTCTTAGATTAATTAGAGGTATTTTTAGAATTTTATGTCACTTAGTTCAAGTAGTCTAATGGATATCTATGGAAACGTTAGACCACTAAACTGGGCAGCTGATGATGAAAGGTATATGCTTTCCTTATCAGGTCTCAGAAGGTTTTTAGAGTACATACCTCACTCTGATAGATTGACTGTTCTGAATTGGACTAGGCATATGGCTGCAAATGATATACAGATTGGGCCTCTAAATGCATTCAGAAAGAAGGTTTGTGATATCATGTATGAGACTAAGGACAAAAGAATAAATAATGAACTGATGAAGCTTTACAATGAACTGTGGAGCAAGACTAGTAGTATATACAATATAACACCCTGCACTACTTGTGAAATTTATAAGAAAGAGTTAAGTCAAAGGGTGCCTGAAAGTAATATAAGATATGAAACACAATTCATAGATAGTAGGGTACCAATTTATCAATTCTTGACTCCCAATAATGTTAGTGTTGTTCTTGTTCAACATGGAAATGATCTACCAGACCTTAATTTTCCTAGATATGTTCCTTTGGGTCAACCAAGACACAAGATTGCTTATTATTCTGACTCAAGGATGATAGGACAGTTCTTAAGAATAGATTAGCATTTGTTATCAAGAAAGTGGATCCACATTGTGTATGGAAGGAAGACAATTATGAATGGTTGAAATATGAGGTATTTATAAATATAAAGAGTGTACTAGTATAAGTGATGGAAAATCAGCACCTGAAATCTGGATAGTAGGGAGAAGAGAATGGAAAACAAAAAAACAAGCAAAAAAACAGGAAAACGGAAAAACAAAAAAAACATATGAAAATGAAAAAAACAAAAAAACAGTAAATAAAAAGCTGAAAAGA
GTATAAATTTTGTATCCGATAGTAGCACATAGAATCACAATCACATCCCCGTTTTTTGAAATTTTATAATTTCTACAGCAAATTTTATATCAAATGCCTAGGAAAAAGGAGCAGGCCAGCAAGAGTGAAAATGAAAAGCAAACAAGTAACGTTCAAGCTCAAGATTTCAAAACTGCGATTCAACCTGATACTGCTACTGCACAACTGATCAAAACATATTCAAACCCAAAACAGCGTGGAGATAAGGGAGAAATTGTTTACGATGGAGGGCAGAGCTCTAAGCTTGCCGAGGTTGTTGATCAGACCACTGAGCCGCACAATGCAGATGGAGCTGTAAAGGATGGGAGGATAGCTCCAGTGAAGTTAGATTTAGAGAAGCAAAAACTTGATAAATTAAAGTTATTTGAAGCATCACCTTTCGACCCTTTGACAGTGAAGAATAATCAAGATGTTGTGGACAAGTTGTACGCTACTCAGTCATCATCAATTCAAGAAGTTGTGCCGACGAAGACTTTTGCCACAGAACTTCAGTTCGGTGTCACCTCTGAGGATATGGCTAAGATTTATGGAGCTGTTGTCGCAGTGTCAAAGAATGTGAACTCAAGCGTAACGTATGAAGTGAAGCGTGGCACACACGAATTGATCAAAGTACCTACCATCCCGCACAACTTAGTGTTGATTCAATCAGATAATGGTAAACACGCATTAATAAAAGAAGATTTGGGACAATGGCCGGTTGAAACTGGAGTTTCTTTAGTTAATCAAGCAGGTGTGTTTGCTGTGCAGTTAGCTAATAAGTTAGGCATTGACAAACCTTTTGTTTTAGATGCCGGATCCAACTATTTCACTGACACCAGTTTCATCGATACTAGAAAGTACTGTACTGATGGTCTGTCGCCACGTGAAATTCAAAAAGCACTGAATAGACAACGTGCATACTATGATAGGCCAGAGTTGACCATTGCTGAAAACAGAACGCTACTCTCACAGTCTATAGTAT
ATAAAACATCAGAAGATTTGGAGGGACCTCCTTAACTTTTGGACTGAATTTACCGGGACCGGTTTATTTCAGGTTTTATTTTTATTTTTCTTATTTTGTAAAGTTACGTTTGTTCATAACAAAGATAATGGCTCAGGGTTTGAAAATTTCACAGTTACTAAACATTGATGAATTTGGTGCTGAACAGAGGGGTCAATTTCTTGATCTCATGATCACAAAACCAGATAGTCAATTGGGTGCTATGATGCAAAGGATATTGACTGATAAAATCGATGATTCTTTGCGTGAGAGGAAGACAAGGGAGACTGTCGTGATTCATGAATTGTTGTCTCAAAAAGATCAAAATAAACTTATGGAGATTTATCCAGAGTTTAATATTGTTTTTAAAGATGACAAAAACATGGTCCATGGTTTTGCTGCTGCTGAAAGAAAGTTGCAAGCTTTGTTGCTGATGGCTAGAGTTCCTAAACTCGAACCTGTAGATGACATTGGTGGGCAATGGTCTTTTTGGCTAAGCAGAGGTGACAAGCGAGTACATTCTTCGTGTCCTTTAATTGACATGAGGGATAAACAGAGAGAACTGCAGAGACAGAATTTTCTTCGTGTGTTCCGGGACAATGCTACAACTTCGGAATCCAGAATTTCTGATGATCAGTTTGACATGTACAATGCATTTAAAGGAGACATTGACGTTGCTAACTTCGTTAGGTGCAACAATACGTTTCAAGACTGCAACTGCAGAGGTTACAGAGCAGATGGGACGAGAATTGGAGCTACTAACGCCATTGCATTGCACAGCTTATACGACTTCAAATTAGATGATGTAGCTGACGCTATGATTGAAAAGGGGACGAAGTTTTTGCATGCTGCGATGTTGTTTGCGCCTGAGGCTGAGATAGAGAAGGAAGGACCTCTTCCAAGTGTAGATGGTTATTACGAGCGAAAAGAAGGCTCATTGATTTCGTCCGAGAAAATCTTTTTCGGATTTAACAACGATCCT
GAAATACTACCCAGGTTTTTTCCTTGAGTTATGCTTTTAGCTTAAGCTCATATCATTGGTTGTCGTCATGACTCGCATTTTTTGCGATGAATGACTCAATCTATTCGGGAGTCTATGGGACTTTGTAATCCGAGAACTCGCATCAGTGTGACGTATTGGATGCAAAGTGACTGCCCGTCATATCTTTTACTTTTCTGCGTTTATAAATCAAAAACCCAAAAATATATCTTCTCTCCATAAGAGAGTACCTAATATAATACCTAGCTCAGCCCACTAAACGAAACAGAATATCTTGAGCGATAAAAAAGGTAACACCAATGGGCCGGTAGTTATCGAAGTTTTGATGGGTTTATTCAAACCCATCCTCCCTTATAAGGGGTCTTACGATACCCCTATAGCCCCCGGTTATCAAGTAAATATTTATATATTGTGAATAGTTTTACTTTTGTTGATAGTTCTTCTTCAGATTTTATCTTAATGTCGATATTGCGATTACTATTTATTAGGAAGTAATTTCTTATTAGATGTTTTACAGTTTTATCGTTGGTGTTTATATATGGTATGTCATATTTTTTAGTTTGGATTTTCCCTTCACATTTCTCTTTTAGAATATTGTCTAGACTATATGTTAATAGTTTGTTATTTGTTATCAGCATATAGTACGTTTTGCGATTACTTGTTTTCTTTAAGTATTAACTTATTAAATATATTATGATTTTCTCTTTTGTAATTTTTCCCGGTCGTTTTAATATTTTTATTAGGTTGTTATCTTGATGATTATATGTTAGGGTATTTGATAGACTATGTAGTATATTCTTCTTTTGAGTGTCTATCTGTTAGTTTTCTTTCTTGATTCTATTGACTTCGTTGTTTATGTTTATACTGTTAGTTTTGAAGTTCACGTATGTTTACTTCTCTTCAATTGTTTCGTTAATATATTCTGAGTATTCTTAAATTCTTTCATTCCCTTTCTCTTCTTTTGTATTATGGAGGCTAAAGC
ACCGGATGGCCGCGCGATTTTTTACCCGACCCGGCCCATTAAAAAATATATCCGGGCCATGCAATGATGAAAAATTTGACCGTCCAATCAGAAGATGCCTGCTGGGTCTAATTAGTGGTCCTTGGGAGACAAGAATGGACCCGGATATCTATAAATATTAAAGTGAATCCCACTATTGGATATCTTTAATTTGAAATGCCAAAGCGCGATGCCCCGTGGCGATTGATGGGGGGGACCTCAAAAGTGAGCCGGTCCTTCAACCAAGTCTCCCGGACTGGTACTGGGCCTAAATTTGATAAAGCCCATGCTTGGGTTAACAGGCCTATGTATAGGAAGCCCAGGATATATCGGGCTTGGAGAACACCCGACGTTCCTCGAGGATGTGAAGGCCCATGTAAGGTCCAGTCATTTGAACAGCGTCATGATATCTCCCATGTTGGTAAGGTGATGTGCATATCGGACGTCACCCGTGGCAACGGTATCACCCACCGCGTTGGTAAGCGTTTTTGTGTTAAGTCCGTTTATATATTAGGTAAGATTTGGATGGATGACAACATCAAGTTGAAAAACCACACGAACAGCGTCATGTTCTGGTTGGTCAGGGATAGGAGACCATATGGTACTCCTATGGATTTTGGTCAAGTGTTCAACATGTACGACAATGAGCCTAGTACTGCTACTGTGAAGAACGATCTTCGTGATCGTTTTCAAGTAGTCCACAGATTTTATGCTAAGGTCACTGGTGGTCAGTATGCTAGCAATGAGCAGGCTCTTGTCCGACGATTCTGGAAGGTGAACAACCATGTGGTGTACAACCACCAAGAAGCCGGGAAGTACGAGAATCATACCGAGAATGCCCTGTTATTGTATATGGCATGTACACATGCCTCTAATCCCGTGTATGCTACTTTGAAAATTCGGATCTATTTTTATGATTCGATAAGTAATTAATAAAATTTGTATTTTATTGAATGTCTTTCCAATACGTGAATTACATATG
GTTAAAAAATCGCATATGTCAGCTGCGATACTTCTTGCACCCGGTGACGTGATCAAGCGTTCATCCGAGGAGTTAAAACAGAGGCAGATTCAGATTAATTTGGTTGATTGGATGGAGAGTGAGGGCGGAAAAGAGGATAAAACAGAACCTAAAGAGGAGAGCAAAGCAGAAGGATCAAAGGATGGTGAGGGGACGCAATCGGAGAGCGGCCAGAAGGAAGAGGGCGGCAAAGAGACTAAAGATGCAGATGTGGATAGACGCATACATACTGCAGTGGGATCTGGATCAGGCACAAAAGGATCTGGAGAACGCGCGAACGAGAATGCTAACAGAGGAGATGGAAAGGTTGGAGGAGGAGGTGGAGATGCTGATGCGGGAGTTGGAGCTACTGGAACGAATGGAGGAAGATGGGTAGTTCTAACGGAAGAGATTGCTCGCGCGATTGAATCTAAATACGGTACGAAGATTGATGTTTACAGGGATGACGTTCCAGCTCAGATCATCGAGGTGGAACGCAGTCTCCAGAAAGAGTTGGGAATTTCCCGTGAGGGAGTGGCCGAGCAGACCGAGAGATTGAGAGATCTGCGGCGGAAAGAGAAGAATGGGACGCATGCTAAAGCCGTTGAGAGAGGAGGACGCAAGCAGAGGAAGAAAGCCCATGGTGACGCGCAGAGAGAAGGTGTCGAGGAAGAAAAGACGTCTGAGGAGCCGGCACGCATTGGAATTACTATAGAAGGGGTCATGAGTCAAAAGAAACTGCTAAGCATGATTGGTGGTGTGGAGAGGAAGATGGCTCCGATAGGAGCGCGGGAGAGCGCGGTTATGTTAGTTTCAAACAGTATAAAAGATGTGGTGCGAGCAACGGCATATTTCACAGCGCCAACTGGAGATCCGCATTGGAAAGAAGTGGCTCGCGAAGCTTCGAAAAAGAAGAACATATTAGCTTATACGAGTACAGGGGGTGATGTGAAAACGGAGTTTCTACATTTGATCGATCACC
AAAATATAAAAACTCAACACAACATACACGAATTGAATGAATTGACAAAATTTGCGTTTATTAGCTCAAATTCACTGCAATTAGCACTTTTCGTAACACACCATTCACAATGGCCGTGGCCACACTACACGCTCCGATAATCCAAACTAATAAAAATTATAAGAAATTAGCAGTTATTCAGTTCGGAGAGAACAAACCAATGTTAATCACTAGGATTAACACTGAGCAGATTAAGATTTCAAAAGCAAGTGATGTGGATCAGGTAATTGCTGGTCACTATAGACACCACAGAGCAAAGTGTAAGGTAGATCAGAATAAAATTGGTGTAGACCAATTGGTTGGACTTGTTTGTGATATCATGAAAGTCAAAGATAATGGCGAGATACACCTAATTGATAAGAAGGTCCAAAAATTTGACTTCAAAAGAAAGCACGGGACAATCTACGCACGTGCACAAGTGAAGCACCTACAAGGACGCAGACAACGCAGAGACTTCGAATCCAATCCAGCCCTTGATATATGGGTAGATATACTAATGCGTAGAACTGTAGGTAGGAGGACACATAAAACTAATTCAATCGAAGCAGGTTGGAGTGGTTTCCTACTAAATGCGTCAAAACTCATAGGGAGACAGAGCACACACAGAGGAAACACTTTTGTTGTTCGTGGAAAATGCGCAGATACATTATTTGATGCACGAGTGCGGATGACATACGATGCAATGTTGAACATAAGACAGTTTAGCGACGCAGGAGCGCAGTTTTGGCGTGGCTTCAACGAAACATTCCTATCTTGTAGAGCAGACGATAGGGACCACACTTGCGCCACAAGCCTTGATGTGCTGGAGTGTGGACAAGTGTCAGCACTGCTTTGTCTGGCAATGTTTCCGTGTGGGAAAATCACTTGCCAGCAATGCATTCAAGACAATTTGAATCATGAGGGTCAAGCTAGTGACAAAAACGTACGTGAGAAAGTTGGGAAGATCAAGACTATCATACAG
GATAAATCTCGCCATGAAGACTGCCTTTGCCAGAGATCCTTTTACAGCTCCTGCTACAGGTACGTACGGAACCATATATGCCTCCAGATCATTACCCCGACTCTCTATCTCTAAGTTCTTGGAAGATGCGAATCCAGAAATTTATGAACTATCGAGATATGAAGCGCTCGGAACCAACAGACCCAGCTCAGGGAAGCGAGCAATGCAACCAGCCGTCAGTAAACCAGCTTTACTGGAAACCGTATTCACACTCGATATATGGTACAGAAGGACGAACAACCAGAACATCGGCAATTTAAGAGATTCGGTATCTCGATTTCTATCTGATGATCGAGTAAGAGAAGCGGTGATGGTGCGACTAGATTTAGACATTGTTGTCCAGCTAAAAGAATACTGGTTGATAGTTAAAGACAAAGAAGCCCAGACTTTCGCGGACCGATTGGCCTTTGACTCGCATCTATTTGTCAATCGCGGCGAAAACGCGAATTATGATCTTGTAACTCAGACGTTCATTCCGAGTGATGCTTTTCTTAAGGATAACTTTAAGACGGAAGCACTTAAGAAGTTGTTGCTAAGTGTCCAAAACCATACGGGACTAGACGCTGGATTGCAAGGTGATAGTTCGAAAGCGACTTACAACATTGGCCTAGGACAATATCTCGAGGATGAGGCCCTCCTGTACCGTCAAGGTGTGGCTCTACAACAAATGGCTTTTGCGGAGTTGGAATTAGCGAGAGGAGCAGAGAAAGAGGCGTTTCCATCAACCTTCGATCTAAGCAATAGACCGGCTTGCAACTTGATCCTTAAGCGAACGTGTAAGTGGTATCAACAAACGTTTAAGGCTGAGGAGAGAAAGGAATTTGCGAAGAGTTTGTGGGTGGATGACTTTGCCGAGGCTAATTGGAACACAGGTAATTTGTCTTTTGGCTTTTCAACCACATTAAATGTAATTGAGAGATGGCGTTTGACCAGATTTTATGTTCATATGTACTCATCTGTG
TCTCATAGTTCAAGAACCCAAAGTACCCCCCCCATAGCCCCTCTTAAAGCCACCCAAAGCTGGCCCTACCCCTAGGGTTTAACCTTCGGTTAACCTTGGGTCTTTCCTCAAGTGGCCTATAGGATAGCCTAAAGTGATGCCTAAAGTCAATACCTAAAGTGATGGCTGCCTATTGGAGACTTAAAGAGTGTCCTAGTGTACCAGTATGATAGTACATCTCTATGTGTCCCTATCTGTTAGCCCCTTAAAGTAAACCCTAAAGCCACCACCTAAAGAGCGACGCTATCTTAAAGACAACCAGACCGATAGACCCACTGTTAACCTGTAGTGCTGCCCTGTAGTTGTCTATAATATCCAACGTTGTCTATTTACCCTCACTAAAGGGAATAAGGTGGATACTTAAAGAGGGAATAAAGATTTAATAAAAGATTAGAATTAAGTGTTGACTTTAAGTTACCTTTAAGGCTATTATTCATCTCGTCAACGGGACAACGGCCTTAAAGCCACTCCCTGAGATACCGGAGTCAACCGGATAAGTAGACAGCCTGATAAGTCATACGAAAAACAGGCATTGACAACGCAAGGTAACAAGTAGTAAGATGTACCACATAACGTTAACCACCGCTTCGGTGTCTTCTAGGTGACTTAAGCGCACCACGGCACATAAAGTTAAACAAAGTGGTTGACAACATGAAGTAAGCACGGTACGATGTACCATATGAAACGACAGTGAGGCGGGACACTGAAAGCCGCTAGGGTCTAACGAAACCAGACCGACACGCTCTTTAACAATCTGGATAATAGCTCTTGAGTGTACCATATAAGCGAATAACTCAAGGTCGCACTGAAAGCGTGGCCTTTATGATATTCACTTAACGAACTAACATGAGGTAACACCAAATGATTTTCACTAAAGAGCCTGCGAACGTCTTCTATGTACTGGTTTCCGCTTTCCGTTCTAACCTCTGCGATGAGGTGAATATGAGCAGACACCGCCACA
ACCGTGGGCGAGCGGTGCCTCTGGCGAACGCAGTGGGTCCCACTGCTTGTTTGGACTGGATTTGACTTGTATTGGGCCAAGTTAATGGGCTTGGAAGTGTTTGGGCCTTTGAAATTGGCCTTTTATGTGGTTTAGGGCTCTGTCTGTTGTAAGTGATATGTGTGTAATTATGCCTTGCTGGTCTGTGTTTGGAATTTAAACGGTGAATGTTTTATTGAATACGTACGGTTCGATTACATTTATTCCTAGAATATCTGGGTTTTCTAGTACAAGTATATCAAGCCTTTGAATTATGTCTTCTATCTCGATCTCATCTATTTTTGCCCCGTTGTTTGCGAATAGGAAATTCGCTATGATGTTCCCTTCAAAGCCGTTGAAGTCGAATGGAACGTGCATGTCTCCGTACGTGTACTTGACGATCCCTTCATACTTGATGATCGCTGATGACTTGGTGGATACCAACCTCATGTGAATGAATATCTTCATGTCCTCCATGATGCGTACGTCGACTGTGAACCTGACTCCCTGCTTGGTTGTCCCGCTCCTTGTCATTTTTGCTTATTGGATGGAATTGGTTATTATGGCTGTGTTTATAGATCCAATGATGAGATATTTTGTGTTGTTATGTGGTTGTTAGTGATCCTTGATCATGTGATTGTGGATTAAAGGGTTAAAGATATGATGGAGATGTACTTCATGTGTTTGATGTTGGTTTGAGACTTCTATACATGGGTTTGTACCGTATATGCCTCTATATACGGATAGGAGTAGAAAAAGGATAAGAAAAAGAGAAAACTGAACTGAAGAGGAAAGAAAAAAGAAAATAAGGAAAGAACTACTAATCAAAAAAAGAAATGGGAGCGCAGCGACCCGAAACAGGAAACCCGAGGAAAGAGAAAAAATAAAAAGAAACAAAAAAATAAAAACTCGAAAACGTCATCGTTTGAGAGGAGATAAAAAAAAGAAAAAACTAAAATAGAACCGAGAACGACATCGTTCG
GCGAATTCAAACGAGATGCCTAAGAGTTTGGATTCGCTAGCTGTCCGGATGGTAGTGTTACCTGTGGTCCACCACGGTAAAGCATTAAGGGCTAGCCTTAACCTCACTGGAATTGAATGAAAGTGGGAGATCAGTGGCCTCCAACGGTTGGACTGACTGGACGGGGGGTAATCGAGTGGGAGTCCCCCACATCCTACATTTATGTAGTTCCTCACGATCCACAGCAATCGTCTGGTTGTATCCAGGTTACTGCCGCGAGCGTAAGGGAGTGTTTTGGCAGACACAATCCAATATGCTGACTACGGTCGGTGTGGAGGATCCGAAACGTAAGCAAGTTTCTTGTTACTATTGATCAACAGCTACATCCTACAACGACAGCTATCATACCAGCCATCTTTAACCCAAGAATTCCACGTGAACATACCTTGAGTATACAATTCTTGAGCAAAATGGCTGATATACCAAACTCTGATAAGATTGCTTGCGGTCGCAAGCCTATGTTTTGCGAGATTATAAAACTTGCAAACAGGAAGAGGTTGATCTTTAATACAACCGACGAGCGTGTGTATGATGCGCGATTGAACTATTGTTCAACCGCAGATTCTACAGTGCAAGCAGATTGCCACATCTACTGGCGACTCAAACTGCGACGCACTGATGCAGTTTTTGAGGAATACACCGGTCAAGGGTATTCACTTGACACTGCTGCTTACCCACAACAGTACACTGATATTATCAGAGGGTATTACAGTAAGCACGTATCAAGCTCTCTCGCTGCAAACACTCAACATTGTGTGAACGTTGTGGCTATGCTACGCCATGCTGGTGCATGTATCGCACATTATTGCATGACTGGGAAAATTGATTGTGACATTGTGAGTAAGAAAAAACATAAAAATAAAGAGGTGGTGACCTTGAGCAATGCTGACAGTGTGAGTTTTGTGGCTCACTCGGCCTTATATCTGCCTTCTCCTTTACGTGCCAGCGATCCTGAAATCTT
AAATTAAAACATAACATACAACATAAACGAAAGCAATCAAATTTTCAAGCATTTTTCTTGAGCTCTTTGATTTTTCCTGCATAAATTAAGCACTTTGATCAACAACATAGTCTCGATTTGAATATTTCAATTGTTTCCAGTTTTCTCTAATAGCACTCCATACTAAAATGGCAACCAGTGTTATTCAGTTTGGTTCATTTGTGTGCAATCTTCCAAAGTCCCAGCCACTATGCACAACTGTGCACTGCCCAAAACAGAGCATGAGCACTAATATAGTGCGCCCAAGTGATCCGTTTGCTGAGCTCGAGAAGCATCTTGAACCATACTTGCAGAAGAGGATGGATGCGACAATACGCCAAACTAAAGGCGGGACGCTTGTGTACAAACACATGAGCGAAGCTAAGCGCGCCAGAAAGCTTAGAAAGAAGCAACGTGAGGAAGAAGAGGTGCGTTTGTTCATGAACGCAGCCCCATACATTGTGAGTAACATCACAATAGGGGGAGGGGAGGTGCCCTCTAAAATGGAGGAAGTGTCCATCAAGCGACCGCTGAATAAAACTCCTTCTCGGAAGATTAAGAAATCGCTCACACCAGTGACCTTTAGGGACGGACACATGAACAAGTTTTTGAGAGAACTTAGGGATTGTGCTACCCGTAACAGTATGACAGTACACTTGATTGGAAAGCGGAAAACTGAGCTTGCTTTTAAAAGGCGTGCTAGTTTAAATGCCGTATACGCTACACTGCACCATATGCGTGGAGTTGATCGCAAGCGTGATATTGTGCTCGAAGAATGGATGAACGATTATGTTCTAAATCTATCAAAAGTTAGCACATGGGGTTCACTATTTCACGCCGAGTCTTTAAAGCGAGGTGATAGTGGGTTGATACTGAATGCTAGAGCACTGAGAGGTAAATTCGGACGATGTAGCAGAGGATTTTTCATAGTTCGCGGAAAATCGGATGGAGTTGTACTAGATGCAAGATCCAAGCTTTCTAT
TGTTAAGGTGTAAAATACCCCCTATTAAAATATATATTATTGTTTTAATAAAAAAAAACCATACGGTTTTACATAAAATAATACTATATCTAATTTCCTTCCGGAAAATATTTTATAAAGCTACCCAACGTTAGCGAAAAACTTTTTTATCGAGAGCTCGAGTTATAGAAAAAGTTTTTATCGAGATTTCGAAAAGCTTTTTTATCGAGAGCTCGAGTTATAGAAAAACTTTTTATCGAGAGCTCGAGTTATAGAAAAACTTTTTTATCGAGAGCTCGAGTTATAGAAAAAGTTTTTATCGAGATTTCGAAAAGCTTTTTTATCGAGAGCTCGAGTTATAGAAAAACTTTTTTATCGAGAGCTCGAGTTATAGAAAAACTTTTTTATCGAGATTTCGAAAAGCTTTTTTATCGAGAGCTCGAGTTATAGAAAAACTTTTTTATCGAGAGCTCGAGTTATAGAAAAACTTTTTTATCGAGAGCTCGAGTTATAGAAAAACTTTTTTATCGAGAGCTCGAGTTATAGAAAAAGTTTTTATCGAGATTTCGAAAAGCTTTTTTATCGAGAGCTCGAGTTATAGAAAAACTTTTTATCGAGAGCTCGAGTTATAGAAAAACTTTTTTATCGAGAGCTCGAGTTATAGAAAAAGTTTTTATCGAGATTTCGAAAAGCTTTTTTATCGAGAGCTCGAGTTATAGAAAAACTTTTTTATCGAGAGCTCGAGTTATAGAAAAACTTTTTATCGAGAGCTCGAGATTTCGAAAAGCTTTTTTATCGAGAGCTCGAGTTATAGAAAAACTTTTTATCGAGAGCTCGAGTTATAGAAAAACTTTTTTATCGAGAGCTCGAGTTATAGAAAAAGTTTTTATCGAGATTTCGAAAAGCTTTTTTATCGAGAGCTCGAGTTATAGAAAAAGTTTTTTATCGAGAGCTCGAGTTATAGAAAAAGTTTTTATCGAGATTTCGAAAAACTTTTTTATCGAGAGCTCGAGTTATAGAA
GCCCCCCGCCCCCCGGAAGTAGGTAGTGGTTATTATTAGTAGGGGATCTTTTTATATAATAAAAAGATAGCAGGTATCCAGTAGGCGACTAGGTGGGGGTGACGTCATCACTATTTACTCAAGTGTTTTGTTATTCGGCGTCAAGTGTTGTGTTGACACTTGAAAAGTGGCGTGATTGATTATTTACAAGTACGTCAGATAAGATAAACACAAGTGGTACTTGACTCGGAATATATAATGAAGTGTGGAACCTACAACAATATCAGTACTCATCAAAATGTCAAACTCGCAAGAAGTGAACCAACAACAATTCAACGACGAGGAGGAAATACCATGTGGCCAACGGTATCCTACAGCGGGACGATTCAAACGGACCACCAACAGACTGGCGTGAATGGATCGACCCCGATGTTCGAACTCAAATCGACAGCGCGCAAAGAATATGGGACAGCCATTTCAGCGGACAATGGCACTGACACTGAAGACGCTGTGCAAAGTGTTGGAGTGCAAGGCAACGGAACTAACGGGTAACATGCATTATTCCTCTGATCGCGTTGCTATTACCCGACCATATGTGGTCAGAGGCGACGAGCAGCGATCGCTGGCGATACCGACTGAGAAATGCGACCTACTGGATTTCCAATCCAACGCGGGAATCCGAATATCAGGCTTTACTACGATGGATGGAGGAGAAAATGCCGATACCTTTAGCGAAATGGCAAGGTGCATGTCTACCGCGGTATGGGGAGGCAATGTCAGATATGTTTCTGACATCCTTGTACCCGGAGGAAATTGGTCAATTAATGGAATTGTTGAGGACCTACGCCGGAGTATCGCAGAGCGAATGCCAAAATGCATGTACGTCGTCAGCGAACACGGCGACCACGTCCACGTCGTACACACCTGTAACTACGCCACGGGCAGCTGTAGATGTAGTTTCTTACTCAACGCCGCTGCTTTCCAACTATGTAGACGACGACGCATTCGAAAGAATGTTAGA
ACCGGATGGCCGCGCGCCCGAAAAAGCATGTGGTCCCCGCGCACTATCGTTTGTCATCCAATCCGAATCGCGCGTCAAAGCTTAGATAATTGTTTTTGTCTTTATATACTTCCTCGCGAAGGAGTTATCCCACAAAATGTGGGATCCACTCCTAAACGAGTTCCCAGACTCTGTTCACGGTTTTCGTTGTATGCTAGCTATCAAATATTTACAGGCCATCGAGCAGACGTACGAGCCCAATACTCTGGGCCACGAATTGATCCGTGATCTCATCTGTGTCGTTAGAGCCCGTGATTATGTCGAAGCGACCCGCCGATATAATCATTTCCACGCCCGCCTCGAAGGTTCGTCGGAGACTGAACTTCGACAGCCCTTATACCAGCCGTGCTGTTGCCCCCATTGTCCCAGGCACAAGCAGACGTCGGTCATGGACGTACAGGCCCATGTACAGAAAGCCCAGGACGTACAGAATGTACAGAAGCCCTGATGTCCCAAAGGGTTGTGAAGGCCCATGTAAGGTCCAGTCGTATGAGCAGAGGGATGATGTGAAGCATACTGGTATTGTTCGTTGTGTTAGTGATGTTACGCGTGGTTCGGGAATTACTCATAGGGTTGGGAAGAGGTTCTGTGTTAAGTCCATTTACATTTTAGGGAAGATATGGATGGATGAAAATATCAAGAAGCAGAATCACACTAATCAGGTTATGTTTTTCTTAGTCCGTGATAGAAGGCCCTATGGTGCAGCCCCAATGGATTTTGGACAGGTGTTTAACATGTTTGATAACGAGCCCAGTACAGCTACGGTGAAGAATGATTTGAGAGATAGATACCAGGTTTTGCGGAAGTTTCATGCAACTGTTGTAGGCGGTCCCTCTGGGATGAAGGAACAGGCATTAGTTAAGCGATTTTTTAGGATTAATAGTCATGTAACTTATAATCATCAGGAGGCAGCTAAGTATGAGAACCATACGGAGAATGCTTTGTTGTTGTATATGGCATG
GTAAATTAAATGCTATTTACAAAATTTAAACAGAAAGGAGAGATGTTATGAACCGGTTTTACAAGGTTTCATACATCGAAAATAGCACTACCTGGGGCAGCCGACACACTAACATCGTCTGTTTAACCAGAAGTGTTACTGAAAGGAGGTTATTTAATGACAGCTAATCAAATTGCCTATCAAAAGCATCTTGAAACGGCCAGAGTCAATGCCGTGGGTGAGATGCAACGTGGACTTGAACTTGATGAGTCCAGGAGGCACAACATTTCTCAGGAACAACTGAAAACACGTGAGTTAACTGAATTGGAACGCAGCAACCGCGCAGTTGAAAAGGAAACGTCTCGTCACAATGTCGTTACCGAAACTGAGACACGCAGATCTAATTTAGCTCGTGAGTGGGAAACTTATCGTAGCAATTCTGCGCGCGAAATGGAGACTCAGAGGAGTAACATTTCCTATGAGGCTATTAAGAGAGGACAGCTAGCTCTGGACCGAGCTGAGCTGAACGAATCGATACGTGCCACCAACGAAAATCTTGCTTTACAGTATTCTAAATTACAAACGGAGAGTTTACTAACTCAACGTGGTCAAGATCTACAACATAAGAATGCTATTATAGGTGCAAGCGCCAATGCATTCGGTTCTTTGTTGGGATACTCAACAGCAAGTGCGGATCGAGCCAGTCGTGAGGAAATCGCATCCGCTAATCGTAAATCACAAGAACATATTGCCAGCATGCAAGTCTTGGGTAGCATGGCCAATACCATGTTCTCATCCGTATCCAATCTAGTTGGAAAGACAGCTGGCGCATTTGCAGGAGGTTTATCATGAAACAGAATGATACTAAGAAAACCACACAACGTCGCAACTCCAAGAAGTACAGTTCTAAGACGAACCGCGGCACGAAACGTGCGCCGCGCGATCAGGAGGTTGGGACGGGTGCGCAAGAAAGTACTCGTAATGACGTTGCTTGGTATGCTCGTTATCCTCATATTTTGGA
GGGGATACGTGCCCCTCCACCGCCACCCGCACCCCCTACCAAAATAATTTCCGTCTGTCAATACCCCCTGCATCCGATAGGCCCGAACTATCACAAACGGAAAAGCGATAGCCCGAAACACTAAGCCCCTTTTCATCATTTCATTTGTAAGCGCGTTTAAAATCATGGTAAAATAACCACTACCCCAAATTGCGCCCCTGCAATTTGCTGACGGTTTAACGGAAGGCGGAAATATGGCGAAGAAAAAACCAGTAGAAAAAAACGGGCTTGTTTATAAAGAGTTTCAAAAGCAAGTTTCAAATTTGAAGAAAGCCGGACTAATCCCTAAAACCCTTGACGTGCGAAAAGTCAAGCCAACAAAACACTATAAAGGATTGGTAAGCAAATATAAGGACGTTGCAACAGGGGGCGCTAAACTTGCAGCAATCCCTAACCCCGCCGTTATTGAAACGCTTGAAGCGCGGGGCGAATCCATCATTAAGAAAGGCGGCAAGGCGTATCTGAAAGCCCGCCAGCAAATAAACCAGCGCGGGCAAATTGTAAACCCCTTTACGGTTCGCGTAACCAAACGCGGCGAAGTGGTGCGCCGCTACCGCAAGACTACCCCGGAAGGCAAGCCCGTTTATATCACGCAACGGGAATTGCCTATTAAGTTTGAAAATATGGAACAGTGGCTTACTGAATTAAAGGCCGCTGGTTTTCAATTGCAACCGGGCGAACAAATCTATTTCACTTTTAACGGTAATTATTCCCGCCGTACCTATACGTCATTTGATGAAGCGTTCAATAAATTTATGACGTATGACATTATTATTGATGCGGTGGCCGGAAAATTAAAAGTAGAAGATGAAGCCGATTTAGTTAAGTCGGTAGGCTTCCAGCGTATCAGCGGCCCCGAAGCCAAGGCGTATAACCGTAACCGTATCGTATTGCCTGAAATGCAATTTAGCCAAGCGGCTAAAAAGAAATACAAGCGCCGTCAAAAACGCGGCTATGGCAG
CATGAAGAACTACATAGTAAAGGATAGATGTGCTTTAGATAATGGCTTTATTCTTGATTTTTAATGATTTGTTGTATTTTTGTTGTAAGAAAATTATAACTCCATTAGTAGCTCAATTATTTTATCCTTATCTTTATTTTCTAGCTCTTTTATAATATGGATATAGGTTTGCTGTGTGATAGCCACACTTGCGTGTCCTAGGCGTTTTGAAACAGTCATGATATCAACTCCATGATAGAGGAGAACAGAAGCATGAGTATGCCTTAAACCGTGTACAGTAAGTGGAGTAGAAATATTTAGTTTTTTCAATGCATGATCTAATGTATTTTGCAAAGCTGAGAGAGTTATTATTTTTCTATAAGGATGATAACAAACAAAGTCATGTATCGGTTTTATACCCAAGCTTTCAAATAATGTTTTTTGCTGTTCTCTAAAATCTTTTAGCAATTGCATACTTTCATCATCTATAACAATATCTCTTATTCCAGCATCTGTTTTGGGCTTTTTGAAACCACCTACTTTATTTCTGTAATTCCAAGTTCTGCGACACTTGATAGTGTTATTATTAAAATCAATATCATCCCAGACTAAGCCAAAAGCTTCACTGGCTCTCATGCTAGTAATTGAAATTATAAACAGCATAGTGGGAGATGAATAGTTTGGATTAAGCCTATTTCTGAAATAATCAACTAATTGCTTGTATTCATCAAAATTTACAAACTTGTCTTGCTCGGCTTTATCATTTCCATTACCTTTAACTACTGCACGAGTGGTAAAATCTTTTTGCAGTCGTCCCTCTTCAATGAGTGGTTGAATAGATGCTCTAACTCTAGTATGAAACCCTTTTGTAGATGCTTTGGCGTGTGTTTCAGCAAATTTATTTAGCGCTCTTTGATAAGAAGATGCTGTTATTTCGGAAATTAAAACATTTGGCATATAGGTTTTTAAATATTTTAACGTTTGCTCATAACCTTTATAAGTCATTTCATCAATTGCATTT
CAAGGGCCCGCGAAACGGGCCCTTGTCGCATCTGCGTCACTGGCGCGGCAGGTCGGGCGCGCCTTCGTACCAGGTGAGGTAGTAATCGCATAGCGCCTGCCCGCCGGTGCCGGTAGTCGTGTCGAGGTTCGTGACGACGATCAGATAATCACGGTTCGGTGCGAGCACGCGATCCGCGCCCGGGGCGAGCCCGCTGCCCGTGCGCCCGGCCGCTTGGTTGGCACCGTAGATATGCGTGGGATCGCCCCACGGCGTACCGTTCGATGTGGTCGTCACGCCACCGAGCACGGTCACGGTCGACGTCTGCGGAATGATGTCGTTGTAGTTCTGCACCGGAATGGCCGTACCGCCCGAAATGCCCGTCGGCGCTTTGAACAGCTGCAGGCCGACAGAATTGCCGAGCGCGTAGAGCGCACGATCCTTGATCAAGACAGGCTGCGCGGCAGTGCGGAACGCAATCTTCACGGCGTTTGTGCCGCCGCCCGCGATTGTCGGCAGCATGTACTGGAAATAAAATTGATACCCAAGCTTGACGTTCGACTCGACGTAGCCTTGCACGTTCAGGGCGCGCAGGCCTTGGAATGCGAGATCGGCAATGGCGCCATCAGTAACGTAGGCAGTGCCCGACAGCGGGCCGGTGCTGCCAGTGACGCCCGTGAACGTGAAACGCAAGGCACGGTAGTGCCCGTGCTCGGTGAGCGCGATCGTGCCGCCGCCCGCGAGCGCCGTGGCGAGGTTGATTGCCGTTGCGCCCTGCAGCACCTGATAGGTGCCTGTCCACTGCAGCCCTTCGACCTTGAGCGTGCCGGCCGCCGGCGCAGGACCGAACAGCTGCACTTCGACTTGACCTTTGCTGCCCTGTGCCATAGGCACGCTGACGACGCCGTTGGCGATCGGAATGGTGATAGGAGTGTTGGTCGGCATCGCGTCCTCGTAGCGTGCGCCGCTCTATGCGCTTGCATGGAATGCAATGCCGGCAGCTTCCGGCGAGTTTACTATT
GTGATTGTTGCCAACAATTATCTGAAAGAGGTTCAAACTTGTACCAAATTTGGTTTCTATAAAAGGAGGGGTAAACCTGCAGATTTTTGCCCAGGAATGCCTTAATGGCGCGGCCACTGAGCATACGCAGTCTTTGCTTATCCTGGGACCTAAACTTTGAGAGTATCCTTCTACCATGTGTATTTTGTAATTGTTCGATGCTTTTAGAGGATAAAATAGCATTTGAGAATAAGTGTTTGTGCTTGGTTTGGAGATGGGGGTGCCCTTTTGGTGTTTGCAGACCATGCTGTACAGAGAGAGCTTTTGCTGATTGTGTTAAAAATGCTACGTGTACTGTTGAAGGGGATGGGCTTGAGCGTATATTTATGAAACCGTTAGCCTCCTTGTGTGTTAGATGTACATTTTGTTTAAAACCGCTGACTGTGGAGGAAAAGCATGCTTGCGTACTTAGGCGGTCGCCATTTATGCTAGTTAGGAAGTACTGGAGGAACACTTGTGACAGCTGCGTGTAGAGATGAGAGGGTCTTCGCCGATCATCAGAGACATTGATTTGGAGTTGGAGGAGCTTGTCCTTCCAGCCAACCTGTTGTCCGGCGAAACCTTGGAGACGGAAGAGGAGGAGTTACAGAGAGAACCTGGGCGATACCGGGTTGTGACACTTTGCAATATTTGTCACAGCTCCTTAAGGCTGTTTGTAGAAGTTGCTGATGAAAGCCTGATTCGACTATTTCAGCAGCTTCTCTTAGACGGGCTTGGCATTATTTGTGCCACCTGCCACAAAGAGCACTTCAGCGATGGCCGAAGGAGGTGAAAGAGGTAACGAGACAGAGGTTGATGGGGAGGCACTGGATGCAGGGTGGTTTGTTGTGCATGAGGCTGACTGTGCTGAGTCAGATGAGGAATTTGAAAAACTATTTGATAAAAGTACTTGTAGTAATGTGTCTGACCTTATAGATGATGATGAGCCGTCAGGGGTCAATGAAGGACATGCAGGTGTGTT
AGAGCAATCGAGGCAAATAATAATTCTAGAAAAACAACGTTATACTCAAGTAATACTATTTCAGGCATGTCTACTGCAAAGAATGCTGCTTCGGAATTTATCAAAAGTTATGGCACAAGAGACAACAGAGCAGTTAATGATTGCTACTCTGTATTCACTGGAGAAGGTGTCAACTTTCTCAATTTGTTCATGCATAATAATGCAGGTATTAAATCTGCATTCAGCATCAACGATTTGGGCAGGAATGAAGATGTCAAAATCCATGAGGCTGAAGTTGTTGATTCATGCCATGATTATCATTATTTTGAAAAATTTGGACTAGACATAACATTCTGCGAGCATGAAATGAACTTAATTGTAAGGAAACCAGGTGTGAAGAACACAGGCTGCAAGTTCACAATGCACAATCAAATCTTTAATCCAAATTCCAATATACTGAACATGACGCCCGGAACAATTTCAGAAGATGCTTTCTATGACAGAAGCAAAATAGCATCTAGTGGACTACTTCCTTCGGGATGGTGTTTGGATGAGTGCTATAAGAATAATTTCTATATAGCTACCAATGGAGATCTTACCCTTGATTATGGGTTTTCTGTAATGGGAAAAACAACATCTTACTGGAGAGAGAGCATGTCAAGGGAAAAGATCTTGTCAGTTAAGCAAAAATGCTTTTTTGACAACACTGTCCCTACCAACAGATTGCTATCTACATCAATAGTCAAAGGCATCCAAATTGGTTCTGAACTAGCTTCCGATACCACAGTTATATTATCATGCAAGCAAAATTTAAACATTGATTTGAAATCCCAATATCGTATTTCATTTCATGGTATTCAGGAAGAAGGGGCTTTCGCAAGGACTTTCTGCGTCCCTTTTGAAAATAAATCTAGAATGATCAGTTTTTACGCAAAAACTGTTGCTGACAACAGTAATGAGAGAACCACCCTTATCATAAAGGTGGTTACAAAGACTGTTGATTCCCATCTTGTCATTCCTA
TGGTATCAGAGCATTCCAGAAGTACGATTCAGTATGGAAAAGATTAACAAAATCTTGGAAAAAGTTCCAATTGGCGTAGCCCAGGAACTTAAACAAGAATTGGCTGAATGGATACCCCCAATAGCCAACAAAGAGGATTTACCAGAACAAACTCTATCTCAGTACGAGTTTTCGCATGGTACACAACCAGCTATTCCTTGGAAAGGAAAATGCTTTACTATTCCCAAAAACTTGAAGGGAGAATCAAGTTATCTCATGGGAACAGGAAGAGCCATGCCCACTCAAAATATGAGTGCAAACCTATTTAGTATCTCATGTGTACTAAACAATATTACGGAAATCCTTACCTATATTTCCCAGAAAAGAATAGGTTCTTTGTCAGCATCCCTAAACAAAGAACTCAAGGATCTGGAAAATAGGACAATCTCTAATCTTGAGATTAATCGAACTGATATAAAATCCGACTTGGAAAAACAAATCAGTTTGAATAAAGAAAATCTCAAAGGATTAGAAATTGCAACCGAAAGGTTAGAAAGATTATTCCTGGAAAGTAGAAAGGAACAAATTTCAAAGGATGAGATAGCAAATCTCACGCAAAAGGTTAAGGAAATGCAAACCTTTTTAAACGACAAACTCTAGAATGGGACTAGAGGATTCAGTAAAACAATTGCAAGGAGCAATTGAGGAATTAAAGGGATTAATTTCTTCAGTAGAGGAAATGAAAGAAATTGTTAAAAGAGAATCAGAGGATTCAATTCAAGAATACCTAAGAAGTTTCTTAGAACCTCTTGCAAAGGACAACCCCTTGTTCACACAAAAACACATTTTTGGCAAATACAAGCCAGAAAGAAATGAGAAAAAATGTAGCCATATAGATGGAAACTATTGGCCACATCTGAAACATACGTTTCATCCTCAACTAAACTATATAGTTGATTTACTCGAAGAAATTCGAAATTGTACATGCAAGGAGAAACAGCATGACAAGCAATTAGTACCA
GTGGTATTGTGCATTATTATTTTAACGCACAACCCGGATTAATCAGGTTTTCTGAGTATATACCCGTTAGTACTCAATGGATACAATTGTTCAAATGAAAGTATTGTGTTACGAGTCGATGATATTATTAATGATACCTTCAGACGTAAACGCACCAAGGCCGGAAACTGCCATTGGTAGGTTGATTTCCGATGCCGCTGTTTCAGGTGTTTTGCGACAATGCGATTTCACTGCAGCGGAAGCCTCTCAATGTTTTGTTCCAATTATCACCGGAAGATCAGAATGCATTGAGACGCGATTTTCTGGAAGAGAAATACAGTTTCGCAATTTTTCGTATTCCTCACAATCATTCGCTGCTGCGCATCGAGTGTGTGAAGCGGATTATATTTATAGTCGATTCCAGACGAGAAATACCACGATCATTGATATTGGAGGAAATTTTTGCACCCATAGTAAAATGGGTAGAGATAATGTTCATTCATGTTGCCCGATATTGGACGTTCGTGATGGAGCTCGGTATACTGACAGGTTCATGTCTGTGGCGGGGGCTTTGGAAACCCAGCCTGACCGTGAGCTCAGACTGAACTATTGTTCCAATAAATTTGAAGATTGTGATGTTTCCGCACCATGGGCGATGGCGATTCACTCGATTTCAGATATACCGATCACAAGTGTTGTTAAGCATTGTTTCCGCAGAGGGGTCAAGAAATTGATAGCCTCTGTGATGATGGATCCCATGATGCTTGTTGCTTCTCAAGGTTTTATGCCCAGATTGAATGTTCAATGGGAAATTGAACCTGATGAGGAGAACAAAGGTTCCCGGCGAATTTCTTTTCATTTCGTCGATGCTCCTGGATTGTCATATACTCATAACTATGACGTGCTTATGCAGTACATGACTTGTAATCAAGTCATAATCAGTGGGAAAGCCGCGTATCGAGTTGAGCGCGTTGCAGATCTGTCTGGTGTTTTTATTGTTGAGATTAACCCTGGCGGCAAC
TGGGGTGGCTGATGGGACTCGAACCCAAACTATAGGGGATTACAGGGGAATTGCGGGGACTTTTGCCTTTGATTTTGCAGGGTTTTGCGTGTTCCTCTGCCCCGGCATCCCCCGCATTTGTCCCAAGATTTGTCCCAAGCTACGGCGTGGCGCCAGGCTTCCCCGCAGGCGGATGCGCCCCGGTGTCGCTGGGCACCGTCACGCTGCCGGGCGACACGGCGAACTGGCGCACCTCGGCATTGGCGCGCTGGGTTTCCCCGGTGGTGCCGAACCAGAACGCGAGGGTCTGCTTCAACTCGTTGAACCAGTAACCGATGACCGTCCCTACCGTCAGGCTGGCGGTGGCGTCGCGCAGCAGGCCGTCCGCCAGGCCCGAGAACACGAAATAGACGATGCCCAGGGCGCCCACCAGCAGCACGGCGGTGATCGTCGGCCGTACCTTGTCGTTGGGCTGCTGCGCGGCCAGCTTGCGGGCGCTGTCGCGGTCGGATGCCTCGGCAGCATACTGCGCCGCGGCGGCTTGCAGGCGGTTCTGTTCGGCCGTCACCGCGAGTTGTTGTAGTTGCACGCGCGAATTGGTTTCCAGTTCCTTGAGTTTGATGGCCGCCTGCGGGTCGGCCAGCAGCGCCGTGGACACGGCGTCCGGCGTCGAGTCGGTGCCCAAGGCTGTAGCCACCAGGCCGCCTACGGCGGCGCCGGCCGGGCCGCCCAAGATACCGCCCAGGATAGGGGCGGCTTTGCCGACAACGCCGGCCAGGTCTTTCCAGTCCATTTAGATGTCCTCCGCAGCGTATTTCAGGTTTCCGGCGACGCGCCGCGCCCAGCCCTTGCCGAACGTCGGCCAGGTGGGCAGGTTGGTGTAGAACATCATGCGAGCCGAGTTGAACAGCAGGGCCAGCATGGTGGGGTTCATCCCGGCCGCGGCATTGAGTGTCAGGGGGCCGATCTGTCCGTCCTGCGCGGTGCCCACGGCAGCTTGCAGCCACTTGGCCGCCTGGCC
CTTCCCATGGATCGTTTTGAATTCTTATTTTAGGCTTGTTATTACGCATTTTATAAACTCCTTAATTGTTATTTGATACCAATATGATACCGTTTAATCAAATATGCTCATAGCTTGATGTTTTTTATCAGTATATAAATGAGAGTACGTTTGAATTGTTTCTGTAATGTTAGAGTGCCTCATTAATTCCATTAATAAATACATATCTACACCATTATTAATTAAATAGCTTGCGTACGAGTGTCTTAAATGGTGTATTTTTAGATTCGAGAATACAGATTTAAAATGATACGAATAAGTAATGTATCTAATAGGTTCTAAACCCCCGAATATAAAATAGTTTTCGTCAAAATATTTATATCTTTTAGAAGATTCGTTATACATGTTTTCAAGCATCTCTCTAATTAAATTTGGCACAGGTATTATCCCTTTAGAGCTTTCTTTTTTAGATTATATTCAATTTTTCTATTACTTAAATTGATTTTCTTATTTACGTCAATTTCGCCTTTTATTTTATTGTAATCTTTCCACTGCAAAGCTAAAGCTTCTCCTATTCTAAGACCAGAATAAAATAACAGTTTAGTTAGCTGACGAGAAGTATCGTTTGTGATTTGTTCTACTTTTTCATCAAATTCTTCACGAGTGATAAATTTAGCTTGTGGTTTTGTTCTGGGAATAGGAGTTACCGATAATGTGGGGTCGTATAAGAGCTTGTAATGCTTTTTGGCGTAATTGATAACTGCTTTAAAACCTGCCCACACAGATCGTGCATAGCCAACAGAAAGACCTGCATCGTTTAACAAATAATTCCTGAAAGCAGTACATTGCGTAGTAGTGATTTTGCCAATAGGGATATTTCCGAACCTTTCTTTTATGTGAGTATTGTATTCTGTAGTTCGCTTTTCTATTGAGCGTGCAGAAAGATTTTCATTTTTTAAACGATCAAAAAATATATATTCAAAGGGTTGATTGTCCGAGTATCCATATTTAACATTTTGTA
GTTATTTTTGTGATGGCACAGCGTCAGTTTTTCGGACTCACCTACAACTTTTACGGCCAACCCGCCCCCTTATTTGACTTAAACGACTTACAAGAACTCGCCGGTTGCTACGCTCGCCCTTGGACTAGCCGGTTCAGCCATTTAGCTATCTCCACTGGTTCCCTCCCAGTCTGGTCAGCTCGATACCCCAGCGTTGCATCACGTAACATTATTGTTAATACTTTGCTTGGCGCCCATCTCAATCCATTTGCCGGTGGCCAAGTCACCAGCCATCAAGGTATCACTTGGCGAGACCCAGTTCTATCTTCATTAGCTCCTGTCCCCGCCATTCAACCACCTCCAGTATGGGCGGTCGCCGAAAACGTTCCTTTAGATTCGAACAATTACCCCACATACGTTCTCAATCTTTCGAGTATGTGGCCCATAAACCAGGATGTGCATATTATGACTATGTGGGCGCTTTCGGATCAGGGACCGATCTATCACCTGGAAGTACCAGTGGATCCAATGCCCGCTGCGACAACGGCTGCTTTGATGGCATACATTGGCGTACCGATCGCTCACCTAGCCCAGACAGCCTACCGCTTCGCCGGCCAACTGCCACAATCACCCGATTCAACTATGGTCTCTACCATCCGTTGGTTGTCCGCGATATGGTTCGGATCCCTGACTGGACGCCTAAACCGCTCTCGCACTTGCAACGGATTCTACTTCGAATTTGCGAAGCCGGCACTCAATCCCGATCAAGCCGTGCTTAAGTGGAACGATGGTGCTAGAGCTGCCCCTCCCGCTGCTGCCCAATCATCTTACATGCGATGCATCTCCCCTCATTGGCAGCATCAGATCGTAGAAGTGGCCGGCGCCTTAATGTCCCAGTCAGTCACCGCCGTGACGGGTCTCCCCGCCCTCATAGATGAGGCCACCCTCCCCGCCTGGAGCCAAGGCGTCGCTAACTTGACCGGTAATGGCCAAGGTGTGGTACCCTGCCTCGATTACAACC
GTTTTAACTTAAGCTTTTCGTAATCAAAATAGAACGCGAATCTCAACTGCTCTACCTCAACTTTTTACCTACTCTACCGCTAACTTAGCCGCCCTACCCACAAGATGAATCAAGACACTCCTCTCGCCAATCTCAATGGCCCCGAAGTTCCATCCGGCAACGTCCCTCCCGCCAACCCTCCTGGTCGAACAAACGTCGCCCCTCCCGCCCAAGGTGCTGTTCAACAGCCTCCTGCTCCGGCTGCTCGTCGTGCCCGCAACCCACACGGCCCTGTCCCTCCTGCTGGACCATCCCGTTCTGCTGGTGCCCCTGCTATGCTTGAACTTTCCGCTGCCTACCCTATGTACACCGAACAACGTCGTGCACCCAACTACTATGTGCCTGACGCACAACTTCTCTTCCACACCCTCGGTGTCTGCGACCAACTGATGACCACAACTGACCGCTTCCTCCGCTCCATGCCTTCATGGTTGCCAATCGTCTCTCAGCTTTACGTCTCTGTCCTTTGGAATGTTATGATACTCAAGGTCTATGTCAACACCGGTTACGGTGCTGCCTACGCACATGACTTGGATGTCCTCCTCAACCACCTTCAAATTAACGAATGTATGATCCCTGGCCCCCTCGTCCCCTTTTTCCAATCCCTCGCTGCCGTCAATGGCCCTTTTGACTGGATAGGTGATATTATTCCTGCCATGCCATCATTCACTGAACTCTGGACTGATGAATTTGCTCCCCATGCTGCTTACGCTAGGCAAATACCCATACCTGCCATCCTCCTTGATCAGCTTTACCGTTTTGCCACTCTTGCCTTTGATGCTCAACTACAAACAAACTATGCCACTTTTGAATGGTATAGCAACATTTTCAACCAAGATGTCAACACTCACAATGCTCGTCTCCGCCTCGGCCCTCAACTCTGTGGCTCTCTGTTCACAACACAAGCCCAGTGTGACTCCGCCCGCGCCTTCTGGAACCCAGCTTTTGCTAATGGGTTTAC
GTAAAAAAACTTTATATAGTCTTTTACCTGGATTCTCTGTGCAGAACTGAGAACTGAACGCTACCCTTGCGGGGGATGCGGCCCCGGGCTACGGCCTAGGGATCCAGCGTGGCTCACGGGCCGCCGGAACTGACGTCCGTAACAAACGTCCTTGGGATAGGAGTACAGTAACCACTCTTAGATACCCGATTCCCCTGTTTCTGCGTGGAAGCCTTTCGACAGCTACCCAGCTTAGATCGTCTGGTGCCCTAAATCCCTGGAGATAACCAATGGCTACATTACAAGATGTGCATCTACGGGTGAATGACCGGGTAACACCGGTGTACTTCACTGCTCGCTCGTTTCTGCTCGTTTCTCCGAAACGTGCGGGGCAAGCAACGTTCCTCGCTCGCGAGGAGGGTACTGACAATCCTGTCGTTACCTGTCATGTATCCGACTTTTATAAGGACGGTGTGTAATGACTTTGTACCTGGTCCCTCCGCTGGATTCGGCGGACAAAGAGTTGCCTGCTCTGGCTTCCAAAGCTGGGGTAACGCTTCTCGAGATCGAGTTTCTTCACGAGCTCTGGCCTCACCTCAGTGGTGGTCAGATCGTGATCGCCGCTCTCAACGCCAACAATCTGGCCATCCTCAACCGTCACATGTCCACTCTGTTGGTCGAGTTGCCGGTTGCTGTGATGGCCGTTCCCGGTGCTAGCTATCGTTCCGATTGGAACATGATCGCTCACGCACTCCCGTCTGAGGATTGGATCACTTTGTCCAACAAGATGCTGAAAAGCGGCTTGCTGGCGAACGATACCGTCCAGGGCGAGAAGCGCTCCGGCGCTGAGCCGCTGTCGCCGAACGTGTACACCGATGCGCTCTCGCGTCTCGGTATCGCGACGGCCCATGCTATCCCCGTTGAACCCGAACAACCGTTCGATGTCGATGAGGTAAGCGCCTGATGCCGAGGAGAGCTCCCGCGTTCCCTCTGAGCGATATCAAGGCTCAGATGCTGTTCG
TCTCAAAGAAACACGTGCCGCTTACGCCCACAGTGTTCTCTTGAGTGTTAGCAGAATGGAAAACAAGATCGAGGTGAATAACAAAGATGAGATGAACAGGTGGTTTGAAGAGTTCAAAAAAGGAAATGGACTTGTGGACACCTTCACAAACTCCTATTCCTTTTGCGAGAGTGTTCCCAATTTGGACAGGTTTGTGTTTCAGATGGCCAGTGCCACCGATGATGCACAGAAGGACTCCATCTACGCATCTGCTCTGGTGGAGGCAACAAAGTTTTGTGCACCTATATATGAGTGCGCATGGGTTAGCTCCACTGGCATTGTAAAAAAGGGACTTGAATGGTTCGAGAAAAATGCAGGAACCATTAAGTCCTGGGATGAAAGTTATACTGAGCTAAAGGTCGACGTCCCGAAAATAGAGCAGCTTACCGGTTACCAACAAGCTGCCTTGAAGTGGAGAAAAGACATAGGTTTCCGTGTCAATGCCAACACAGCAGCTCTGAGCAACAAAGTCCTCGCAGAATACAAAGTCCCTGGTGAGATTGTGATGTCTGTCAAAGAGATGCTGTCAGACATGATTAGGAGAAGGAACCTGATTCTAAACAGGGGTGGTGATGAGAACCCACGTGGCCCAGTGAGCCATGAGCATGTAGACTGGTGCAGGGAGTTTGTCAAAGGCAAATACATCATGGCCTTCAACCCACCATGGGGGGACATCAACAAGTCAGGCCGTTCAGGAATAGCACTTGTTGCAACAGGCCTTGCTAAGCTTGCAGAGACTGAAGGAAAGGGAATATTTGATGAAGCCAAAAAGACTGTGGAGGCCCTCAACGGGTATCTGGACAAGCATAAGGACGAAGTTGATAGAGCAAGCGCCGACAGCATGATAACAAACCTTCTTAAGCATATTGCCAAGGCACAGGAGCTCTATAAAAATTCATCTGCACTTCGTGCACAAAGCGCACAGATTGACACTGCTTTCAGCTCATACTATTGGCTTTAC
GAAAACCACATCGCAAATCCCCGCACCAGCCATAGCCACAAGCCAGTATTCTGCCACGCCCCACCCCACGGAGGCTGTCCTTTTACCTTGTCGCTATGTCTGCACTCCGCTCTCTCGCCTCTGACTTGTCAGACCCCACAACAAAAGCCGCTGCCAACGAAATAGCTTTCAAACACTTCTCCGACGGTATCAAATCCACTAAATTATCCTTCCCCTACAAAGTCGACGAATCCACTGCCATCCTCCTGGAGAAAGAAGGCGTACTCACCAACCCATTCTCCACCACCCTTCATACGCATGCCGCTGAGAAGATGCTGGAAAATCGCACCCTCAATGAAGTTGGAAAGAAACTGAAAGTGCACACGGGACCCTTCACGTTCATCCAGTTCAAAACGGGCAAGCTCGGACACGTCGGCAGAGGCCACAACCAAGGAGACCAAATCATTAACTACGCACGCGAGGCCAAGGACCTCTCCCGATTTGAAACCCTTGACACAGCCGTCGTCCCCCCCGTTCATAACAGAGTGGCGCTCCTTCACGACACCCTTCACTTTCTCAGCCCAAGGCAACTCGCTCAACTCTTCCACCACAACCCAAACCTCCACCTACTCTATGCGACCCTGGTTCTCCCCGTGGAAGCCCTCCACAATCTCCCTTCCCTTAACCCCCACGCCTACACGCTCGAATACTTCAGCAATGGCGACTTCGCTTACATGCCCGGAGGTCACGCTGGCTCAGGATACTACCACAGCGCTGAAACCCTCCATTGGCTTCGGGCAGGCCAGATCAAGTTAGGCCACTTCTCCCTTTCTCTCAACAAGGAAGACAGCTTCGGAGCCCACCATATATTCACTGTCACAAGACAGTTCATTCCCCCCGCCCCCCGCTACCTCTACGCTGAAACCGAACTGGTCACCCTGCACGACATCTTTTACCCCGCCGACTCTAACGTTCAGCGGCCCTACCCTGCAACGTTGATCAATCGCATGGAACTCTACTG
CATCATCAATAATATACCCCACAAAGTAAACAAAAGTTAATATGCAAATGAGGTTTTAAATTTAGGGCGGGGCTACTGCTGATTGGCCGAGAAACGTTGATGCAAATGACGTCACGACGCACGGCTAACGGTCGCCGCGGAGGCGTGGCCTAGCCCGGAAGCAAGTCGCGGGGCTGATGACGTATAAAAAAGCGGACTTTAAACCCGGAAACGGCCGATTTTCCCGCGGCCACGCCCGGATATGAGGTAATTCTGGGCGGATGCAAGTGAAATTAGGTCATTTTGGCGCGAAAACTGAATGAGGAAGTGAAAAGTGAAAAATACCGGTCCCGCCCAGGGCGGAATATTTACCGAGGGCCGAGAGACTTTGACCGATTACGTGTGGGTTTCGATTGCGGTGTTTTTTCGCGAATTTCCGCGTCCGTGTCAAAGTCCGGTGTTTATGTCACAGATCAGCTGATCCACAGGGTATTTAAACCAGTCGAGCCCGTCAAGAGGCCACTCTTGAGTGCCAGCGAGTAGAGATTTCTCTGAGCTCCGCTCCCAGAGTGTGAGAAAAATGAGACACCTGCGCCTCCTGCCTGGAACTGTGCCCTTGGACATGGCCGCATTATTGCTGGATGACTTTGTGAGTACAGTATTGGAGGATGAACTGCAACCAACTCCGTTCGAGCTGGGACCCACACTTCAGGACCTCTATGATTTGGAGGTAGATGCCCAGGAGGACGACCCGAACGAAGATGCTGTGAATTTAATATTTCCAGAATCTCTGATTCTTCAGGCTGACATAGCCAGCGAAGCTCTACCTACTCCACTTCATACTCCAACTCTGTCACCCATACCTGAATTGGAAGAGGAGGACGAGTTAGACCTCCGGTGTTATGAGGAAGGTTTTCCTCCCAGCGATTCAGAGGACGAACAGGGTGAGCAGAGCATGGCTCTAATCTCAGACTATGCTTGTGTGGTTGTGGAAGAGCATTTTGTGTTGGACAATCCTGAG
TTTTCAAAAGTTCTCTCCTAGAACTTTTCCCACCTCTTTCTTGTCACTTTTGCTAGTTTCTCTCTGTTTTTCTCCATTCTTACTAGTTGGTGTTGTTCGGTTGTTTGGCTTCCCTGCTCTTTTTCCTTCCTTCCTTCGCTTTTGTTTTGGTTTGCTTTACCATGAGTGAGAGTGGTAACACCACATCCATGCCTGGGTGTGGTAGAATGTGTGCTCTGCGGAGCACTTGGTCAAAAAGAGCTTTCCTTGTTGCCTGCAAGGATGGCGCACTTACCAGTGATGGTAGGTGTCCGCAGTATGGTTGTGGGGCTCTTGTCTCCATTACCAAGGGTGTTCAGCAGCCCAAGAAAACCGCTTCCGCAAAAGTGGTAAAATGCTTGTGCTGGGTTCAACCAGCACGCTGGTGCGAAAAGCACTCGAAGGGGCCTGCAAGTCCCAATGGTTCTGTGACCACCAAAAGGTCAAACTCTGCGCGTGCAGCGCCAGCCCCGCTTCCTTACAAGAAGCAAACTTGTGACGTGGTTGTCACAGTTGGGCCACTAGAGTTGGTTTATCCAGCTCTAGTTTCTGAGGAGCTACCCACTCCTGTCGCTGCCACCCCGACTAAGGTGGAAGAGGTTCCCATTCCGGAGCTGCCCTTGTGGTTGGCCCCAGCATGGATGGTGGAGCAGCCCTATGCTGCTACCCCAGAGGTCCTCTGCCTCACCCAACGGGAAGAGTTTGCGCTACTTAAAAAGCGCCTTACCCGCAAGGGTAAGCTTCTTCAACGGCGTGCCACGCACGCGCGTTTTGAGGCTCGGGCTGCATTAGCCCGTGTCCGTGCTGCCACCCAACGTAAGGTGGAAGAGGTTACCGCCCTTGTCATCAAGGGCAGGCGGATTTTGGCCGCCCACCAACTACTCCGTGAGTTGGAAGAGGTAGCCCCTCTCTCTCAAGCCCAAGAACAACTTGTGGCTTCTTCTTGTGCTGCAGCTGCAGCACGCCAGGAGGAATGCGCTAG
ATTCTTTAGAACCAACTGACCAAGTTCACGTACGTATGACGTGATGACCCGCTGCGCGCGCTGCCTACGGCAGTCACACGTCATACGTACGCTCCTTGGTCAGTTGGTTCTAAAGAATGATAGGCGGTTTGTGTGTTTAAACTTGGGCGGGAAAAGGTGGCGGGCTAATTGTGGGCGTGGTTAAAGGTATAAAAGACAAACCATAGACCGTTACTGACATTCGCTTCTTGTCTTTGACAGAGTGAACCTCTCTTACTCTGACTAACCAACCATGTCTGGCAACCAGTATACTGAGGAAGTTATGGAGGGAGTAAATTGGTTAAAGAAACATGCAGAAAATGAAGCATTTTCGTTTGTTTTTAAATGTGACAACGTCCAACTAAATGGAAAGGATGTTCGCTGGAACAACTATACCAAACCAATTCAAAATGAAGAACTAACATCTTTAATTAGAGGAGCACAAACAGCAATGGATCAAACCGAAGAAGAAGAAATGGACTGGGAATCGGAAGTTGATAGTCTCGCCAAAAAGCAAGTACAAACTTTTGATGCATTAATTAAAAAATGTCTTTTTGAAGTCTTTGTTTCTAAAAATATAGAACCAAATGAATGTGTTTGGTTTATTCAACATGAATGGGGAAAAGATCAAGGCTGGCATTGTCATGTTTTACTTCATAGTAAGAACTTACAACAAGCAACTGGTAAATGGCTACGCAGACAAATGAATATGTATTGGAGTAGATGGTTGGTGACTCTTTGTTCGGTAAACTTAACACCAACTGAAAAGATTAAGCTCAGAGAAATTGCAGAAGATAGTGAATGGGTGACTATATTAACATACAGACATAAGCAAACAAAAAAAGACTATGTTAAAATGGTTCATTTTGGAAATATGATAGCATATTACTTTTTAACAAAGAAAAAAATTGTCCACATGACAAAAGAAAGTGGCTATTTTTTAAGTACTGATTCTGGTTGGAAATTTAACTTTATGAAGTAT
ATGGTTGAAATCACAGTGACTGGCGGTGGCTCGACCACCGTCGACGCGGAGAGTGCCACTGTCAACGTGAACGGCGACGGAGACACCATTGTCAATGAAGTGCAGATGGTTGGAGGCATTCCAGTGTACACTGATCTTGCTGAACTGCCAGTCGACGGATCTGTATTGATAGCTATTTTCCAACCAGAATTTGGAATCTATAACGGAGGAGATGACACCATCTACAACGGTCTTCTGTTCTATCAGGGTTTCACCACTGGTAATTTCGGTGATTCGACAGCCAGCTTTGATGTTTGGGATCAAGCTGCCAAAACGAGCGTTTCAACCGTGATCTCTCCTAATGGTTGGAGAGCTGTTGGGCTGGCACAATCGTGATCTGGCTTCTAAAGAACTGGCGAAAGGTGGCGATTGGCTTGGCAGCCGTCGCCATCTTGGGTATCATCAGTGCAGGTTACATCCACTACACAGGACTGGTGAACGAAAATGCCCGGATCAAGCAAGAAAAAGTCATCCTCGAAAAAGACCTCGAGTCGCAGAGGATCACGATCGCGGCGCAAGTAGACGCGATCGACATGTGGGAGGCCGGTGCCGAGAGGCTCCGCCTGGAACTGGAGAGACAGAGAGAGGTCGAGGCAGATGCTCGCGCAGAGGCTGACAGGTTGCGGAGGCTTTTTGGAGAGCACGATCTTGACGCTCTCGCAGGAGCCCGTCCGGAGTCTATTGAGAGGCTTGTCAATCGTGGCTCTGCTCGTCTTGGGCGCTTGCTCGAGTGTGCCTCCGGAGCGGTCGGTCATCCAGAGTGTCCAGGTGAAGACGCCCAAGACACAGACGCTTCCCAAGCCAACGCCAATTGACCTCGTCGACGTCAAGTGGATCATAGTTCGAACCGAGGGCGGGGTCGTGATGGCCCTGACACCTCGGCAGTATCAAAATCTGTCAAACAACCTGGCCGAGGTCCTCCGCTACGTCAAGCAGGCGGACTCTCAGCTCGACTACTATC
ACCAAACAAAGTTGGGTAAGGATAGATCTTATAATAACTATGGACTGGCAAACTTAGGAGTAAAGATCCTACTGTCGGGGGGAGGAGGAGGAGCAAGATCTTTGACTATGGCGACTCTTCTTAAAAGCTTAGCATTGTTCAAGAGGAACAAAGACAAAGCGCCGACGGCATCAGGTTCAGGAGGGGCCATCCGGGGGATTAAGAATGTTATCATAGTCCCGATTCCCGGAGACTCGTCCATCATTACCCGTTCAAGACTGCTCGACAGGCTTGTCAGATTGGCCGGAGATCCTGACATCAACGGGTCAAAGTTAACCGGCGTGATGATCAGCATGTTATCTTTGTTCGTAGAGTCACCCGGGCAATTGATACAGCGAATCACAGATGATCCAGATGTTAGTATCCGCCTTGTTGAGGTAGTTCAAAGTACTAGGTCTCAGTCCGGGTTGACCTTTGCATCACGTGGTGCTGATTTAGACAACGAGGCAGACATGTATTTTTCAACTGAGGGGCCCTCGAGTGGAGGTAAGAAAAGGATCAACTGGTTTGAGAACAGAGAAATAATAGACATAGAAGTGCAGGATCCAGAAGAGTTCAATATGTTGTTAGCCTCCATACTAGCACAAGTCTGGATCCTTCTGGCCAAGGCTGTTACGGCACCGGATACGGCAGCTGACTCAGAATTGAGAAGGTGGGTTAAATATACACAACAAAGGAGAGTGATTGGGGAATTTCGCCTTGACAAAGGGTGGCTGGACGCAGTCCGCAACAGAATTGCAGAAGATCTATCACTTCGGCGGTTCATGGTATCTCTCATACTTGACATCAAGAGGACCCCCGGCAACAAGCCAAGGATTGCAGAAATGATCTGCGACATTGACAACTATATTGTCGAAGCCGGACTCGCCAGTTTCATCCTTACTATCAAGTTTGGTATCGAAACCATGTATCCTGCATTAGGGCTCCACGAGTTTGCCGGGGAATTGTCCACTATTGAATC
GGGCCGCGTGGTGGGTCCTCGAGGGGCGGGGGGGTGTTTTTAGCGGGGGGGTGAAACTTGGAGTTGCGTGTGTGGACGGCGACTAGTTGCGTGTGGTGCGGAGGACGGCGACGGCGAATAAAAGCGACGTGCGGCGCGCACGGCGAAAAGAAGACGCGTGTCTGTGTCTGTGTGATTCCCCGGGGAAAAGAGGAAGTTCCCGGGGGACGGCAGCATGGGTCCCTGGGGACACACGAAAAGCAACGCCCGGGGGCGAGGGACGACGGCCCTGGGGACCGCGGGGGAAATAACGGCCGCGAGGCCACACACTCGTTCCTGCGAAGCCGCACACCCCGAGGCCGCGCACACCGCCGACACACCCCGCCACCACACCCCGCCGGCACACCCGCCACACGCCCGCGACACACCCGGCACGACACACCCGGCACACGCCCGCGACACACCCTGACACACCCTGCCAACACACCCCCGACACACCCAACACACGCCCGCGACACACCCGGCACACACCCACCCGGCCGCGCCCCGACACACCCAAAACACCGCCGGTGCGGGGCCGCGTGGTGGGTCCTCGAGGGAGTGTTGAGGGCCGTAAGCGTGTTGTGTCCGACGCTGCCTGCGCACTGCCGGTGCGTGTCGTCCCACGGTATTTGTTGTCGGCACCGGGCTTCGGGACGGTGTTTCGGCGCGCTGCCGGTGCGTTCCACGGTCCTTGCCTGTGTCGTTTCGGCGCTGCGCTTGTCGGGGGTTTTCGAGCGTTCTGGCCGCCGGCGATGCCGGGGTGTTGCGGAGACGGGGGGTGTGCGGGACGGTGTTGGGGCCGGGGACGGGGGTTGCGCTGGGGCCGGGGCTGTTCGCGCCGCGTAGGGGAGGTTACGTTGGGGACGGGGACAGTTTGCGGCGCGGACCAGGGAACCCACCTCACCTATTTAACCTCCACCCACTACAACACACACATGCCGCACAATCATGCCAGCCACAGACACAAACAGCACCCACA
ACCGGAGTGCCCTCCCTGGCCCTTTAAAATGTGGGTCCCACATGAGGGTATTGTTGTCTATTCACTCTATCAATTCCCGCTCAATTATTGGGCCTCTGTTCACTAAGGCCTTATAAGGCCCTTAATGAATTGGGCCCCAAGTTTGTCTTTATCTGCAGCTTTATATAAAGCTGCAGTTGCTTTCTTAAAGTAATGGCCACCACAAATTGTCGGATTTGTGGGTCCTCTTTTGCCTGCCCCATTAACGAACGCTTCAGCGTTTGTGAATCTCGAGGAGCTACTCTGAGTGATTTTTTGCTGTATTTTCGTAGAAAATACATAGAAACTTCCCCGGGTTTGATTTCCTATCTCAATGCCTTACAAGCGGAAATTAACGAGTTATTTTCCGCAATCAAAGAGGTTTCGCGGAGCGAAATCCGGCATGGCAGTTGTGAAGACAAGTGCCAGCCGTCGTCTATACAAAAAGGGAAAGCGGAAGCCTGACCGTATAAAAACATATACGTATGCATTCTCTAGTATTTGTACTGATAAAGGTACAATTGTATATATGAACAGCTGGTCTTTGGGTTTGGGTCCTCAACAGCGTAGCAGTGACATCGAGATTTTGAAGTCGATGTATATTCGCCTTACTGTTGCTCTGTCTGAAAATGCTGCTTCTCAAGTGAAGACCTATGTGGTTAAATGGGCTCTAATTGTGGATCAGGTTCCTGGTGAAACCCTAGTTGGTGTGGCGGATGTGTACAAGACTTGTCCCTCTCCTTATCCTTATGTGCAGTGTGCCTATATTGCTGATGATAATCACAGTCGTTTCCAAGTGCTGAGGAGTGGGTTTCTTAGTCTTAGTGGTAATGGTCTTGCAGTTGGATCTTCTACTAGAACTGGATGTCCGGCGATGAAGAATATGGCCTCTATTAACAAATTTTGTAAAAATTTAAATGTTAGATGCGTTTATGACGCAGATAGTGCTACTGGCGATATCGCCAGTATTAAGCGCGGTGCC
GTTTTAATTTTATTGCAACAACAACAACAAATTACAATAACAATAAAACAAATACAAACAACAACAACATGGCACAATTTCAACAAACAGTAAACATGCAAACATTGCAGGCTGCCGCAGGGCGCAACAGCCTGGTGAATGATTTAGCCTCACGACGTGTTTATGACAATGCTGTCGAGGAGCTAAATGCACGCTCGAGACGCCCTAAGGTTCATTTCTCCAAATCAGTGTCTACGGAACAGACGCTGTTAGCTTCAAACGCTTATCCGGAGTTTGAGATTTCCTTTACTCATACCCAACATGCCGTACACTCCCTTGCGGGTGGCCTAAGGACTCTTGAGTTGGAGTATCTCATGATGCAAGTTCCGTTCGGTTCTCTGACGTACGACATCGGTGGTAACTTTGCAGCGCACCTTTTCAAAGGACGCGACTACGTTCACTGCTGTATGCCAAACTTGGATGTACGTGATATAGCTCGTCATGAAGGGCACAAAGAAGCGATCTTCAGTTACCTTTCTCGCCTAGATAGGCAGAAGCGACCAGTCCCCGAATATCAGAGAGCGGCATTCTATAACTACGCGGAGAATCCTCATTTCGTTCATTGTGACCGACCATTTCAGCAGTGTGAGATAAGCACCGTTAACGGTGCGGACACTTACGCTATTGCACTTCATAGTATATATGATATTCCTGCTGATGAGTTCGGTGCAGCGCTACTCAGGAAGAATGTGAAAATTTGTTACGCGGCTTTCCATTTCCACGAAAATATGCTCCTTGACTGTGACTCTGTCACACTGGAGGATATTGGAGCCACATTTCAACGCGCTGGTGACAAGTTGAATTTCTTCTTCCACAACGAGAGCACACTCAATTACACCCATAGTTTTAGTAATATAATTAAGTACGTGTGTAAGACCTTCTTTCCTGCGAGTCAGCGTTATGTGTATCATAAGGAGTTTTTAGTTACTAGAGTTAATACGTGGTATTGTAAGTTTACTAG
CAGAAGCGGAGCCTTTAAGATGAATATAAATCCTTATTTTCTCTTCATAGATGTACCCATACAGGCAGCAATTTCAACAACATTCCCATACACCGGTGTTCCCCCTTATTCCCATGGAACGGGAACAGGCCACACAATAGACACCGTGATCAGAACACATGAGTACTCGAACAAAGGAAAACAGTATGTTTCTGACATCACAGGATGTACAATGGTAGATCCAACAAATGGACCATTACCCGAAGACAATGAGCCAAGTGCCTATGCACAATTAGATTGCGTTCTGGAGGCTTTGGATAGAATGGATGAGGAACATCCAGGTCTGTTTCAAGCAGCCTCACAGAATGCCATGGAGGCACTAATGGTCACAACTGTAGACAAATTAACCCAGGGGAGACAGACTTTTGATTGGACAGTATGCAGAAACCAGCCTGCTGCAACGGCACTAAACACAACAATAACCTCCTTTAGGTTGAATGATTTGAATGGAGCTGACAAGGGTGGATTGGTACCCTTTTGCCAAGATATCATTGATTCATTGGACAAGCCTGAAATGACTTTCTTCTCAGTAAAGAATATAAAGAAAAAATTGCCTGCTAAAAACAGAAAGGGTTTCCTCATAAAGAGAATACCAATGAAAGTAAAAGACAGGATATCCAGAGTGGAATACATCAAAAGAGCATTGTCATTAAACACAATGACAAAAGATGCTGAAAGGGGCAAACTAAAAAGAAGAGCGATTGCAACCGCTGGAATACAAATCAGAGGGTTTGTATTAGTAGTTGAAAACTTGGCTAAAAATATCTGTGAAAATCTAGAACAAAGTGGTTTGCCCGTAGGTGGAAATGAAAAGAAGGCCAAACTGTCAAATGCAGTGGCCAAAATGCTCAGTAACTGCCCACCAGGAGGGATCAGCATGACAGTAACAGGAGACAATACTAAATGGAATGAATGCTTAAATCCAAGAATCTTTTTGGCTATGACTGAAAGAATAACCAGA
GATATTTCGCACTCCTAGTGAATCTTCCTAGTATATCCGCTGAAAAACGAGAGAGGCAACAAACTACAGAGGTTACAGTCTCACCTTTTAAACAACAGAGAAAATGGATAGTGCCGCATTGGAAAAAATGACGGGAGCTAAGTTCCCTGCCGTACAAGGCGTGATAGAGGAGTTCTCACGCGACAGAGTACAGAATGTACTCGGTGATATGCGCTCCAGGCAGGTGATCAAGTACGCCGTAGGACTATCCGAGGCTAGTGTACAGGAGCTTCGATTCAATTGGCCCTGTTTCACTTGGGAGGAAGAATCCGTTCCGCTTCCCCCCCATCCCTTTGCCGCCTACTCGAGGCGAGCTTTTACGCGTTGGGCAATTGCTCAGTGTGGACCGGTCCCAATTAAAGATTTCGGGGGCAACTGGTTTTTACATTGGCAATGGCAGACGGGAGTTCACTCCTGTTGTCCACTTTTGAACCCTAGGGATGGAGCCCACCAAACACGTCGCGAGCTTAACATGGAGTCCTATTTGCGCACACATGGACCCAAGTATGACAAGTTTAACGAACTGTCAAGACCCGATTTGTGCCACCATCGCGCAGAAGATTGCAGTGTGCGTGCTAAAGCCGCCCTATCCGTAGATTCCGCCTACGATATGGGTCTGAAGAACACTTGCAAAGCGATGCATCGGGCCGGGATTGAACTTTTACACGGAAATATTCTGTTCGATCCCGACATGTTGATCGAGGCTAAGATGGAAGGCTTTGTGGCCGGAATGAATTATCATTGGAAGAAAACGCGCCGGTCCACAGGCCTGATGTCGTCATTTCTCGAGATGGGATCCTCCCTTTTCGGAGTGTCGAATTCCTCGAAGGAGGGGGAAGGACATCACGACCTGAAAATCAAGATGGGCTCTAGTTCTACGCACATGGTCCCCGCTGACTGGGAAATTTCGTATCATTTCCGGGACGATTGCGTTTTGGGCTACACCCACAACTTGGCTGAT
GGGGTATACTCTGAATTATTTGAATTTATTCGAGTTTTGGGGTGTAACCTGAGATGCCTGATGATCTTAATGTGAAATCCCCGGATAGCATCAAAATGCAGTTCGCACATTATTTGCTCAATTGGCCAACATGGCTCATTCGGATCATTGCCACTTTGTGGTTACTTAGTTTTATTCTGCCGTTGTTTTTGCTTCTCACAGTGCTGCCCTTTGGGGTTTTTGCAGTTGCAATTGCATTTTTCATTCAGGGTGGCATCCTGACTTGGGCCGTTTTCCTTTTTTTCGTCCCTTTCTTCGTCATTATATGCAGTAAGTTCTGGCGTCGCGCCATAGCCAAGGAGAAAGCTCTCCGCGATGCCCTCGGGCCGGCGGCTTTTCTGTGGTATGACGAGGAGAAAACCGCAGCTGGTGTTGTGTTGCGTCCGGTCGTCATGGCCGGCTGGGACTTGATTGTCCCAGCTGCCGGCGATGCCTTACGCTCTGCACTGCCTGCTCAATGGCAGGCTGTCATTGGCGACTTCCCAATGTCGACAGATGAACTAGCTTCTTGGTCTTGGAGTTACCTCATTGACTTTGCGGATTGGATGACTTGCGGGCCGGCAGTCGGTGTTGTCATGTTTGACATGGCTGTCCTGGGCCAGGCTCTTCGCTTTTGCACAGGGCTGTCTTTCAGGTTGGCAAAGAGGGTCATTTTCCTTTCTGCTTTGGCCTTTTCGCTCATTTGGGCCGCGAGTCCTGAATTCCTTCTCGGCTGTGCCTTTGCCCTTGATCATTTTATCATGCTGGTTTCGTCAGGCACTTTGGGCGAGTGGCTGCGCTGGAGGCTGACACATCTTGTGGTTGTTTGTGCTGTCTGGGCTCTGGACGTTTCGACTGTCTCTCGCAAGTACACTCCTGTTGCTTTTGGCCAGCTGGGTGGTCGCGGAAGGCACCGGAACTTTGCTGGCCTGTTCAGGGAGAAGCTAATGCAAGCTACAGTCTTTGTTTCTGATCTTGGCCT
AAAACAATTAGAATATTTGAAGGGACCTCCTTACATTCTAGCTAGTTTTTTACTGGGACCAGTTTAAAACTTGTTTTATTTTTACTTTATGTATTGTCTTGCTTTCGTTTCCTTCAAAGTGACGTCAACATACTTTCTTGTAGTTTGGTTTTTGAGAGCTGGTTAACGTCTTGGGACAAAACCACAAAATTTGAATACCATGGCTTCGAGAGGTTTTAAATTAAATCAACTCATCGACATCGATGAATTCAGTGCGGAACAGCGAGGTCAATTTTTTGACATGATGCTGTCTAAACCGGATTCTCAACTGGGGGCTGTTATGCAGCGCAACTTAGTTGACAAGATAGATGATATGATGAGAGAAAGAAAAGGACGAGAGTGTGTGGTTCTCCACGAACTTTTGTCACAAAAAGATCAGAATAGATCGATCGAATTGTACCCTGAGTTTAACATTGTCTCCAAAGATGATAAGAACATGGTTCATGGGTTCGCTGCTGCTGAGAGAAAACTTCAAGCGTTATTACTTTTGGCGAGAGTTCCGAAGCTTGAGGAAGTTGATGACATCGGTGGTCAATGGTCGTATTGGTTGACAAGAGGCGAAAAAAGAGTGCATTCGTCATGTCCTATCTTGGACGTTCGTGATAAACAAAGAGAAATGCAGAGGCAGAGCTTTTTGAAGAGTTTCAGGGATAACGCAACGACTTCCGACTCGGTCGTCACTGATGCGCAGTATGAGATGTATAATGCATTCAAGAATGGTGTGGATAAACCTAATTTTGTTAGGTGTAACAACACTTTCCAAGATTGCAATTGCAGGGGTTATACTAAAGATGGATTGCGGCGCGGTGCAGAACATGCAATCGCTCTCCATAGTTTGTATGACTTCGAGCTCGACAGCGTGGCAGACGCTATGATCGAAAAGAAGACGAAATTCCTGCACGCAGCTATGCTTTTCGCACCTGAGGCAATTATGATAGAGGAAGGTCCACTACCTGATGTT
GTTAAAAAATCGCATATGTCAGCTGCGATACTTCTTGCACCCGGTGACGTGATCAAGCGTTCATCCGAGGAGTTAAAACAGAGGCAGATTCAGATTAATTTGGTTGATTGGATGGAGAGTGAGGGCGGAAAAGAGGATAAAACAGAACCTAAAGAGGAGAGCAAAGCAGAAGGATCAAAGGATGGTGAGGGGACGCAATCGGAGAGCGGCCAGAAGGAAGAGGGCGGCAAAGAGACTAAAGATGCAGATGTGGATAGACGCATACATACTGCAGTGGGATCTGGATCAGGCACAAAAGGATCTGGAGAACGCGCGAACGAGAATGCTAACAGAGGAGATGGAAAGGTTGGAGGAGGAGGTGGAGATGCTGATGCGGGAGTTGGAGCTACTGGAACGAATGGAGGAAGATGGGTAGTTCTAACGGAAGAGATTGCTCGCGCGATTGAATCTAAATACGGTACGAAGATTGATGTTTACAGGGATGACGTTCCAGCTCAGATCATCGAGGTGGAACGCAGTCTCCAGAAAGAGTTGGGAATTTCCCGTGAGGGAGTGGCCGAGCAGACCGAGAGATTGAGAGATCTGCGGCGGAAAGAGAAGAATGGGACGCATGCTAAAGCCGTTGAGAGAGGAGGACGCAAGCAGAGGAAGAAAGCCCATGGTGACGCGCAGAGAGAAGGTGTCGAGGAAGAAAAGACGTCTGAGGAGCCGGCACGCATTGGAATTACTATAGAAGGGGTCATGAGTCAAAAGAAACTGCTAAGCATGATTGGTGGTGTGGAGAGGAAGATGGCTCCGATAGGAGCGCGGGAGAGCGCGGTTATGTTAGTTTCAAACAGTATAAAAGATGTGGTGCGAGCAACGGCATATTTCACAGCGCCAACTGGAGATCCGCATTGGAAAGAAGTGGCTCGCGAAGCTTCGAAAAAGAAGAACATATTAGCTTATACGAGTACAGGGGGTGATGTGAAAACGGAGTTTCTACATTTGATCGATCACC
AGCGAAAGCAGGTACTGATCCAAAATGGAAGATTTTGTGCGACAATGCTTCAATCCGATGATTGTCGAGCTTGCGGAAAAAACAATGAAAGAGTATGGGGAGGACCTGAAAATCGAAACAAACAAATTTGCAGCAATATGCACTCACTTGGAAGTATGCTTCATGTATTCAGATTTCCACTTCATCAATGAGCAAGGCGAGTCAATAATCGTAGAACTTGGTGATCCTAATGCACTTTTGAAGCACAGATTTGAAATAATCGAGGGAAGAGATCGCACAATGGCCTGGACAGTAGTAAACAGTATTTGCAACACTACAGGGGCTGAGAAACCAAAGTTTCTACCAGATTTGTATGATTACAAGGAAAATAGATTCATCGAAATTGGAGTAACAAGGAGAGAAGTTCACATATACTATCTGGAAAAGGCCAATAAAATTAAATCTGAGAAAACACACATCCACATTTTCTCGTTCACTGGGGAAGAAATGGCCACAAAGGCCGACTACACTCTCGATGAAGAAAGCAGGGCTAGGATCAAAACCAGGCTATTCACCATAAGACAAGAAATGGCCAGCAGAGGCCTCTGGGATTCCTTTCGTCAGTCCGAGAGAGGAGAAGAGACAATTGAAGAAAGGTTTGAAATCACAGGAACAATGCGCAAGCTTGCCGACCAAAGTCTCCCGCCGAACTTCTCCAGCCTTGAAAATTTTAGAGCCTATGTGGATGGATTCGAACCGAACGGCTACATTGAGGGCAAGCTGTCTCAAATGTCCAAAGAAGTAAATGCTAGAATTGAACCTTTTTTGAAAACAACACCACGACCACTTAGACTTCCGAATGGGCCTCCCTGTTCTCAGCGGTCCAAATTCCTGCTGATGGATGCCTTAAAATTAAGCATTGAGGACCCAAGTCATGAAGGAGAGGGAATACCGCTATATGATGCAATCAAATGCATGAGAACATTCTTTGGATGGAAGGAACCCAATGTTGTTAAACCAC
TTCCTCAGATCCCTAGTCTGAGCCACGTGGATAACCTTTGGTAAGGGCCCGCTAACCAGTCATCGTGCTGGGGTGCAAACCATGCTGCAGCGCTGTATACGTTTACCGGTGGGGGCAATGCGTTTAGTCTAGGAGGAGGGTTCCTTAGATCCCGAAACGACGCATTTTCTTATCAAACGTTTAACACAAACCTATCACCATGAGTTCCACTTCTGAGACCAACCAAGTCAATTACTTGGCAGGAGTGATCGCCAACCCTCGAGGTGGGCAGATGGGCCAGCAATACCGCAGTACGGTCAGCACCATCACGACGATGGCCAAAGTGAACTCCAACGCGGACTCCAGGTCCAGCGTGGTCAAATACGAGATTGGCCGCCGCCACGATGCGCGTCGCAACGCTTTCGCACCTTATGCGGACGAGGCCATACGTGTCGATGTCTCCTATGATACGCCAGCCATCATGAGTGAGACTTTTGCTGGGCTGGCCAAAAAGTACAGCAATTTCAGTGCTTCGTTCGAGAGATCGTCGCTCGCTGGAATCGTTGAGCGGCTGGCGAAAGTGTCGCGCTGCAAGCTGCTACCCCGATGTTACATCGGGGGCTTTGACCGGCGGGCGCGCGATCCGGTCACGGGGTTGGCAACCCACTTCACACCGGTGTCGTCCCTCGACGCCAGTGTCTTCATCCCCAGGCGCATCGATACCATGACGTGCCCGGGGGTATTCGCTGTTCTATGCGCAGCAGTAGCAGGAGAGGGCAGTCAGATCGTGACTGACCTGATCGAAATCAATGTGGGTAACAACCACCCCATTGTTACTACGGTCGACGTAGCTGGCCTCCCAGCGGCTTGCGTCGGTGCGCTTCGTGTCCTGGGAGCTAATATGATCGCGGCTGGGCAAGGAGATTTGTTTGGGTATGCGGTCGCAAGGGGTATTCATCAGGTGGTAAGTGTAGTGGGCCACACTGATGAGGGGGGAGTGATGAGAGACTTGTTGCGCGTC
GTGGCATATTTGTAATTTTGAAGGTGTACACCAATTGGGCTCTCTCAAACTTGCTGATTCAATTGGTGTATTGGGGTAACTTATATACTAGAACCCTCTATAGAACTATTAATCTTGTTCCTACACGTGGCGGCCATCCGAATAATATTACCGGAATGGGCCGCTCCCCCCCTCTTGTGGTGGCCCCCCTCATTAGCTGGTTCCCACTCAATTACGATCACTGTACGTCTTACTCGCATGGTCACTTTCATCTGTTCCTTTAATTCAAATTAAAGACATACTTTGTCAGGCGTTTCTCTTTAATTTGTGTCGTGTCATACTATTATTGGCTATTACCCATTTACCTGGTAAATGACGTGTATATTTTGTGACCGTGCTGCTGAGTCTATATGTTTCTACTGTTCAACCATCCATGTGTATATAGTTTGGTGGCACAAATTAATTTTATTGGTCATGACTCAGCATTGCCACAGCTTTATTTTGTACATCTAATTTTGTATATCTATTACTGTTATTAGCAGGTGATCATGTATCCTGTTAGGAATAAACGTGTTTCTTACTTTGCTCCACGTCGTTATTATCCTCGTAACTACGTACAGACCCGTCCAGTTCATGTTAAAAGACATGTTGGGAGACGTGGAGCTCTATTAACTAGGCCCAGTGATGAGCCCAAGATGGTAGCCCAACGCATACATGAAAACCAGTATGGGCCGGAATTTGTGATGGCCCATAATACATCCGTGTCGACGTTCATCACTTACCCTAGTTTGGGGAAGACTGAGCCCAATCGCAGCAGATCATATATTAAGTTGAAACGACTGCGTTTCAAAGGGACTGTGAAGATTGAACGTGTTCAATCGGATATGAACATGGACGGGTCTGCCCGTCAAGTTGAAGGAGTTTTCTCCCTTGTTATTGTTGTGGATCGTAAACCCCACTTAGGTCCATTTGGATGTTTGCATACGTTTGACGAAATTTTCGGTGCAAGGATCCACAGTCA
ACCAAGGGGAAAATGAAGTGGTGACTCAAATCATCGAAGACCCTCGAGATTACATAGGTCCGGAACCTATGGCCTTCGTGACCGACCTCGAGTCAGAGTAGTTCAATAAGGACCTATCAAGTTTGGGCAATTTTTCGTCCCCGACACAAAAATGTCATCCGTGCTTAAAGCATATGAGCGATTCACGCTCACTCAAGAACTGCAAGATCAGAGTGAGGAAGGTACAATCCCACCTACAACACTAAAACCGGTAATCAGGGTATTTATACTAACCTCTAATAACCCAGAGCTAAGATCCCGGCTTCTTCTATTCTGCCTACGGATTGTTCTCAGTAATGGTGCAAGGGATTCCCATCGCTTTGGAGCATTACTCACAATGTTTTCGCTACCATCAGCCACAATGCTCAATCATGTCAAATTAGCTGACCAGTCACCAGAAGCTGATATCGAAAGGGTAGAGATCGATGGCTTTGAGGAGGGATCATTCCGCTTAATCCCCAATGCACGTTCAGGTATGAGCCGTGGAGAGATCAATGCCTATGCTGCACTTGCAGAAGATCTACCTGACACACTAAACCATGCAACACCTTTCGTTGATTCCGAAGTCGAGGGAACTGCATGGGATGAGATTGAGACTTTCTTAGATATGTGTTACAGTGTCCTAATGCAGGCATGGATAGTGACTTGCAAGTGCATGACTGCGCCAGACCAACCTGCTGCTTCTATTGAGAAACGCCTGCAAAAATATCGTCAGCAAGGCAGGATCAACCCGAGATATCTCCTGCAACCGGAGGCTCGACGAATAATCCAGAATGTAATCCGGAAGGGAATGGTGGTCAGACATTTCCTCACCTTTGAACTGCAGCTTGCCCGAGCACAAAGCCTTGTATCAAATAGGTATTATGCTATGGTAGGGGATGTTGGAAAGTATATAGAGAATTGTGGAATGGGAGGCTTCTTTTTGACACTAAAATATGCATTAGGAACTAGATGGCCCACA
ACCAGAAAAGGGTGGTCACGGGGTCGTAAGTTTCAAAGAAAATTATTTATGGCTTAGGAACAAAGTTTCCTATCGTGGGATCTGGTTCCGGTTAACTCTACAAACCAGATAACATGGCAGATTTGTTCAGCAAGGTAAATGACTTTCAAAAATATAGAACCAATCTAGGACGTCAAGGAGGGTTGACTGTCAAATTAGTGGGTGTGAGAAGCACAGTTGTGGTTCTCGTTCCATCGACCAAAGATCATAGGCTGAGATGGAAGTTAATCAGGTTATTAACCCTCGCAGTCTACAATGACTCCCTTCCAGATTCGATTTCTATTGGAGCCTTACTTTCTTTGCTTGCAATTTCCTTTGAACAGCCTGCAGCTGTGATTCGGGGGCTTCTAAGCGACCCAGATCTTGAGGTGCAGATGATAGAGGTAAGCTTGGATGATCAGGGTGAGATAAGATTTGCTGCCAGAGGAGACATACTAACCAGATATAAAGATGCTTACTTTGAAAAGATCCGTGACTTCCCTAATCCTGATGATGACTTAGCTATATTTGAAGATCCGGAACTAGGTGATTACTCTGACATCACTCAAGATGAATATCAAGCTATGATCACGACTATAACTATTCAACTCTGGATCTTGCTAACTAAGGCCGTGACTGCACCTGACACAGCTCATGATAGTGAGCAAAGAAGATTTATTAAGTATCTTCAGCAAAGAAAAGCTTATGCTGCATTCAAGTTTACTACTATATTTACAGAGAGAGTGCGGAGAAAAATTGCACAGAGCTTGTCCATAAGGAAATTCATGGTAAGTATCATGTTAGAAGTAAGGAAATCTGGGTCGGCTAAAGGAAGAATCTCTGAATGCATTGCTGATGTATCGGCTTACATTGAAGAAGCAGGCTTGAGTGGGTTTATCCTAACACTCAAATATGGCATTGGAACAAGATTTCCAGTGCTGGCTCTTAATGCATTCCAAAGTGATCTCAGTGTGATAAGGAA
GGCAAAACCTCGCCATGGCTTATCCTAACGACGTCAGAAATGTTTGGGATGTGTACAATGTGTTCCGGGACGTGCCAAACCGTGAACATCTGATTCGAGATATCCGCAATGGACTGGTTACGGTCCGGAATCTCACAAATATGCTTACTAATATGGAGCGCGATGATCAGTTGATCATTGCTCAACTATCCAATATGATGAAATCGTTATCTATTGGGATTGAGAAGGCCCAAAATGAACTTAGCAAACTAAAGACTACGGATGCCGACCGTGCCGCAGTCTTAGCAGATTATCAAACTTCGGTCCTTAACATAGAGCGAAATACTATGTTATTGACTGGGTACTTCAAGCAGTTAGTTTTAGACTTAACTGGTTATGTGGGTGCCAGCGTATATCCTATCTTACCTTTCATGATTACAGGAGATCAGTCCATGATGGTTGACTCCATTAACGTTAACATGAAAAATGTGTTTGATGATAAGCATGAGCAGGAGATAGTCCTACCTATTCACCCTGCTTGCTTTGTGTCAACCATCACTGAGGACACTTCTTCCGTAGTATACGCCGACGGAGATGAATTGTATTCAGTGCATGTTAGGCACGAAAACATGACTATGTATGTCAATGTGCTTGGTGAAACCGTCGAGACCAGGCAACTGTCTATGATAGGCGAATCCATCGTTCCTGATGATTTCGCGCCTTCCTTGCTGATATTGAGATTTAGTCAAGATTCAGTCGGAGAGGTTTTCTATCTTAGTCATGACAACATAAAAAAGTTTCTAGGCCACAGTCTTGAATATACCGACAAGTACGTTATATTTGACGTAGCTAGACGCGCGTCCACGACGCGTAACACAATAACTGATGGATTCTGCTCTGTCGATGGTGTGCCGTATCTTGATGGACGATTCATCTATCAACCGAGCGGAATTAGTGCGGATAGTAATATCTGTGCTATATATAATTCATACGTTTTAGACGTGCTTAGATATATTACTGA
GTAATTTTTCCTCGTTAGAGTGCGAATCCCGATAGCACGAAAAATTATCTTTTACAATACATCTCTTTTTTTAAAGGTTTGTGAGTGGTTGCTGAGATAAGAACACAACAAATTGTATCATACCCTGTTTATCAGGATTGCTCTACTTAGGCCTGAACAAGGCGTTTGTTTGACTTTATAACTCAGCAATAATTCCAACACTAAATCTTTTTGCTATCTTGAGATGTCTAACTCTCTAACTCCTTTTACAGGATCCTCAAGGACTCTGGCCAATGGTAATCAAGCTGGTGCGGCCGCTGATAATGAATTGTTCGATGCATTATTTTCTGAAAAGGCCCGGAACGACTTTGCAAAAGAGTGTAAGCTGGGATTGTACACTAATTTAAGTTCCGATAACCGTTTGAATTTTATAGACCTCGTACCAAAGGCGTCGATGAATACCACTCTCTCATGGTTTAAATCTCGATATGAAAAAGGAGACGTTCCCTCTAAAGGAGTTCTCTCAGTTCCAAGACTCCTTGTTTTTGTCGTTAGAACGACGTCGGCAAATGAAACGGGTTCGGTTACTATCAAAATGGTTGATAGTGGATCGATCGCGCAATCAGGTACATTCGAACCAGTTGATGGCAATCAGTCGGCTACAATTGCTATCTCCGCGTTACCTGCTATTGTGTGTTTTTCACCCAGTTACGATTGCCCGTTGGAAACGATTGGGAATAGAAATCGCTGCTTTGGTATTGCAACAGAGCTTAATGGCGTCAGTTCGACAAGGGGCACAGTAGTTATGAGTCATGCTTATTGGAGTGCTAATCTACGCCCGAAGCCGAATAACTATAAAATGCGAAAGGCTAACGTGGTTAAGATCATTCCATTCGACAGATTAAGAGATCTTGGAAGAGATCATCTGAAGCGTTATGTGAGAGCAATCTCCGACCAAACTGTCGATTATGGCCTGGGCTTGGGTAGCCCAGTTGATATCAAAGAACCAGTGCACATGTCA
ACAACAAGAAAACCAGATCTCTTCTAAGGCTGATACAACTTACAAAGATCACGGATTTGTTGCACGATGGGCAGCCGAACATCTGAAACCAGAAACATAAATCGGATCTGAACACGAGCGATCGACTTTACAACAAAAAGACCTAAACTCCTTCCAAAAAACCAAATTCCTTCTGAGCAAGACAAAATTCTCGTTTATCGAGATATTTCACAATGGCTAGCCAGTAACTATCAATCTGCTGAACAAAACGGATCTCACAACCAGCTAGGTCAGGTAACCAATGGGAATCTTTTTCAGCAATATAGTGGGCAGATTTCGAATTACAACGTGCCTAATAACAATAATCCTTATGAAGGTCGGCCTTTCTTAACTTGGCTCAACAATGTGTTTAAATCGAAATTGTGTATATTAAGCGGATTTACAAGATGTTAAATAAACCTTTTTTCAGAAAATGATGTGGTTTTATTGATTAGTGTTGACTTTCATGAGTTTCTAGCATGATTTGCTTTGGCTCATCTTTAATTTAGTTCGAACCCTAAATCATTCACGATTCATGAGTTCTTCTTGGAAGACCGTCTGTTATCCATATCACTTTTGACTCGTAACTTTAAGGTCAGTCATATGGTTCATAACCTGGTTCGTGATAGGAGTTATGAGCTCCAAATAGAATATTTCATACGAAAAGAGTTATCTTGTTATTGTCCTCTCGGGTCAAGACATCATAGATTGCATCATATTGAGGAGCTGACCTATGATGAATAAAAGGGGACGAAAACAACCCCGAAGTACAGTTAGATTTCGAATCTCATGTGATCATGTTTCTCAGCAAAATCCCGATTGTTCTAATCGTCACCATTCTGGGAACATCATGTAAATGATAATAAAATTACATAATCATTTTCTTTTCAAATATCGTTGCTATGATTAAATAAACTTTCGCTCATCTTTCGTAAAAGAGAAAAATATTGCTTCATTAGTTCTTTCATCTTCAAATACAATA
AAAATATGACAGCCACGCACATGACAAACGATTTCATACGCACACAAGACAACCTTCTACGCTCTTTTTGCGCACGCACGCCTGCGTCCCAGCTCATTTCTTCTCGTTCGAGTCCCACACCTTCTCGCGAGATGGCCCAAGTGAGCTTCCTTCAGTTCGGCGAAACTGGAACTGGAATCACGTTCGATCAACACACCTGGCATGTTCTTCCATATGACAAAGAAGCTCATGAAAGGTCAGTTGCCAAAAAGTGGCATGCATACTACTTGCAAGCAGGAGAGGAATTATCACGCCAATCACATGCCTTGCAAAAGTTCGATTCAGTATTTTATAAGAGACGCGCTCTTATTGGAATCGAAGAACCAGTTGATATCACTGACTGGATGGCCGATGATGATGATGGCCATGAAATAGTGAGTGAGTTTAAGGTCATACCAAAACAGCGCAGGAACAAACTTCCGAGGCACACTGGTATAGCTGAGAACCTTACGCGTGCAATACTAAATATTGCGCGTAAGACTCACGTTGAAATAGAGATTGTGGGCAAGAAACGTAACCAGATGCGTTTCAAGAACACACATGGACACGAGCTGCTTCATGTTAAAACTCAACATGAATTTAAGAAACTTGTTAGAACTGATCTCAAAACAGATGAATTTCTCACTGAAATCCTTAGGATAGCACGCCACACGGAACATGTAAAACCTATTACCAAGGTTGGAGAAATCAAACCAGGTCACAGTGGAGCGGTGCTCGCAACGGAAGCAGATCAATTGTTCATTGTACGAGGCATTGCAGAAACAATGCTAGTCGACGCACGTGAACATTTCAAAGGTGACCTAAAGCGCATTCAGCACTTCAGTGAAGACAAGAATGAGAAAGTCACAATCAGTCCATTCAGACACGCATATAACTTGCCACAGAATCCGCACATGTGCGCTTTGCAATGGGATGAAACATCTGTGGTGCAGTTTCAGCAAATGTTGAGTCAGGCCTTTGT
AGTATAGCTTAAGCTATACTCAAGGACTACGTCCTCCCTCAGAGAATTAACACCCCTCTGAGATGGATGGAAACTTGTTTATACTTTCGCTATAGCTTTACGCGTATAGGGCAGTACCTTCCCCGCCGTGCGATCAATTAACGTAATTGTTAATGAACTCACAAATAAAGAATGTTTACCAGTTCTTTATGGCGATTCCCTGTAAGATACCTTACTTTAGTAGTAAGTGTGTCTTCCATCGGTTAAATCATATAAATATAATAAAACCATGAAAAGACTAACACTTTCACAAAACAAGAGTAATCAACTTACGAATAATGATTTATCTAATGTTGGATATATAACTAAACAGTTATTTCCTCATTGAATAAGATTATTAGTATGAAGCTTACAATTGTCTCCTGCTCCGTACAAGAAGTTCGGATCGAGAATAGCAATTCTTTGAAAGGCTAACGGTGTTTCTTTCACCGTTCAGTACTTAAAAGAATGTACTAGAATCGTCCAACATTTTGTGTCGGGCCATCCGGTATTCGTCACTGACGTAATGCCGATTGGTCTAGCTGGAGGACTCCCTACTATAATACCGGGAACCTTAAGAACTCTTTTGAGATCTAAGGATTCTAGTACTATAAGGGGAGTCTTGTCTACCTTGGCAGTATATAGAATAATGAAAATGCCTTGTGTACTTAAGTTAGAGTCAATCACAGATCCTTTTAAAGGGATTTCTGATACTCTTCCTAAGTCCGAGATCATTAACGGATTAGCGTCATTGGGTTTTGAAATTCCTAAGGGAAGATCAAAGCACCTGTTGACCTTATCTAATCCGATTATTTATCTATTATCTGCCGGGCCGAATCACTCTATATCAATGATGGGTATCTGAAAAGATATCTATGCATGATATGTAAGTCCGTTATTCCCTACTCTTCTTTCTTTTATAGGAAGGATGAATAGAGGTAACGTTCTTATTGATTTGTTAAGAGCCGAAGTTTCTTACTGA
GTAATCTGCAAATCCCTGCACCCGCCTAAAATTGCCCTCATCAACCTTCTCTCTATTCACGATGCCTCTTCTACACACACTCAACACAGCGCTCGCAGTGGGACTCCTAGGAGCCAGGTACTACCCTGAGGTTCAAACCTTCTTGGGGCTGCCTGACTACGTGGGTCACATGAAGAATGTAGTACGGTCTGTTTTCCAGGGATCTGGGCTAGTAGTAGTGTCCTCCGACACAGTCGGTGTCAGGGGGACGTATAGTAATAGAGGTCAGATAGGTAGTAGTCTCGGGTGTATACTAGCCGTTCCGGATAGCGGGGCGGATATAGAAATAGACCTAGATAGGTTGGTAGGAACGGAAGAGGAAGCCACATCCTGTTTGGTGGAGGCGGTAGGTAGTACCGCGGATGTCCCCAGGAGGAGAGTTCGTCAAAAGGGGCGGTTTGCTATGCATGCCGTCAACGCAGCAAAGCTGCACTTTTGTGGCGTCCCAAAACCCACTGAAGCGAATCGACTAGCGGTCTCAAAATGGCTTGTCCAATACTGCAAAGAGAGACATGTCGTAGACAGCCACATCAGAACGATAGTCAATACGGCTCTTCCTAGAGTGTTCACGCCTGACGCGGAAGACATTCAGGTCGTGCTGGATTTGCACAGTGTAAGAGCACACGACCACCGCAACGCCCTAGCCGAAGCAGGCAAAGTGCGGAAGTGGTGGGTCAATCTCGCGATGCATCCCATGACTGGGAGGTCGTGGTCTAGGGCTTGGAGGCGATTATGCCGACTGCCTGACGACCAGGCGATCTCTTTTGTCCGCTAGGGGTGCTTGCGGGAGCTGGTCGGGAGGGAGACTCAAATCTCCAGGGGTGAAAACCCGGCCATGCGCGTGTTCCCGTTAGCAAATCCCCCGAAGGTTCGACGCATCTTCCATATCTGTGGAATGGGCAATGGTTTAGACTTTGGAGTCCACAACAACTCACTCAACAATTTGAGAAGAGGGTTGATG
CGTAAAAATAATGGAAACTACAACACCCGATCTGCCATTTGATTTACATACAAGAGAAGCCTACGATTACGCCACTTTTCATCGTACCCTGCTTCACAAACCCGGTTTATCAAGGATAAAAGAGGACCGCTGGGTTTACAAATACAATGTCGAACAAACAAGGATGAACACTGACCCTTTTGTCAGAAAGTCAATGAAACTTTGGGATGAGCACGCTTATCACGATATGTATGGTTTTACTAAGAAAGCTAGACTTTCTAACGGACTTGACGCATTTCAAGGATTTGCCAAACCCCAAAAACAGAGATCTTCTATGTCACCTGAAATGGCTTCTTGTTACGAGAAGGCACTTGAGGAGGCTAGACATGTCTTTACCCCACATGAACGATTGACAAGACTTTCTGTCCCAAATGTTTGCGATTCAACGAATCTTGATTCTGCCGCTGGATTTTCTTTTCCAGGCAAGAAGAAGAGTGAAGTTGTTGAGGAAGCATTCGATGTGGCATCCTACATAGCACATTTCGTTGCCTCTGATCGAAAAGTATTTATTCCACCAGCCAAACTAGCGCTTCGGGGCCATCTGTCCGAGATTGATGAGCTCAAAACTCGTGCCGTTTGGGTCTTTCCCTTTGAAATTTCTATTTTAGAAGGAAAATGGGCACTCCCGTATTACAAATTCCTGGAACAAAACGTTCCAGAGGTCCATTTCGGTGAAGGCGCTATGCAACGCCTTGCCAAGACCCTTATGACAGATGTTGCTTCACACTCCGAGTGTACCGAAGTTACTTTAGATTGGTCTGGTTTTGATACCTCAGTGTCTAATTGGCTCATTGATGATGCTTTCGACATCATGTTTGATTCATTTGATGAGACACAGGTTGAACATGATGGAAACTTCGTACTCGGCGGAGACCACATGGCCAAAAAAAATGAAAAAGTAAAAAAATTCTTAAAAACATATTTCAAGAAAACCAAGATTATGTTACCTGACGGTTCATTA
AGCAAAAGCAGGGTAGATAATCACTCACTGAGTGACATCAAAATCATGGCGTCCCAAGGCACCAAACGGTCTTACGAACAGATGGAGACTGATGGAGAACGCCAGAATGCCACTGAAATCAGAGCATCCGTCGGAAAAATGATTGGTGGAATTGGACGATTCTACATCCAAATGTGCACCGAACTCAAACTCAGTGATTATGAGGGACGGTTGATCCAAAACAGCTTAACAATAGAGAGAATGGTGCTCTCTGCTTTTGACGAAAGGAGAAATAAATACCTGGAAGAACATCCCAGTGCGGGGAAAGATCCTAAGAAAACTGGAGGACCTATATACAGGAGAGTAAACGGAAAGTGGATGAGAGAACTCATCCTTTATGACAAAGAAGAAATAAGGCGAATCTGGCGCCAAGCTAATAATGGTGACGATGCAACGGCTGGTCTGACTCACATGATGATCTGGCATTCCAATTTGAATGATGCAACTTATCAGAGGACAAGAGCTCTTGTTCGCACCGGAATGGATCCCAGGATGTGCTCTCTGATGCAAGGTTCAACTCTCCCTAGGAGGTCTGGAGCCGCAGGTGCTGCAGTCAAAGGAGTTGGAACAATGGTGATGGAATTGGTCAGGATGATCAAACGTGGGATCAATGATCGGAACTTCTGGAGGGGTGAGAATGGACGAAAAACAAGAATTGCTTATGAAAGAATGTGCAACATTCTCAAAGGGAAATTTCAAACTGCTGCACAAAAAGCAATGATGGATCAAGTGAGAGAGAGCCGGAACCCAGGGAATGCTGAGTTCGAAGATCTCACTTTTCTAGCACGGTCTGCACTCATATTGAGAGGGTCGGTTGCTCACAAGTCCTGCCTGCCTGCCTGTGTGTATGGACCTGCCGTAGCCAGTGGGTACGACTTTGAAAGAGAGGGATACTCTCTAGTCGGAATAGACCCTTTCAGACTGCTTCAAAACAGCCAAGTGTACAGCCTAATCAGACCAA
TATTAAAATCTTAATAGGTTTTGATAAAAGCGAACGTGGGGAAACCCGAACCAAACCTTCTTCTAAATTCTCTCTCATCTCTCTTAAAGCAAACTTCTCTCTTGTCTTTCTTGCATGAGCGATCTTCAACGTTGTCAGATCGTGCTTCGGCACCAGTACAATGTTTTCTTTCACTGAAGCGAAATCAAAGATCTCTTTGTGGACACGTAGTGCGGCGCCATTAAATAACGTGTACTTGTCCTATTCTTGTCGGTGTGGTCTTGGGAAAAGAAAGCTTGCTGGAGGCTGCTGTTCAGCCCCATACATTACTTGTTACGATTCTGCTGACTTTCGGCGGGTGCAATATCTCTACTTCTGCTTGACGAGGTATTGTTGCCTGTACTTCTTTCTTCTTCTTCTTGCTGATTGGTTCTATAAGAAATCTAGTATTTTCTTTGAAACAGAGTTTTCCCGTGGTTTTCGAACTTGGAGAAAGATTGTTAAGCTTCTGTATATTCTGCCCAAATTTGAAATGGAAAGCATTATGAGCCGTGGTATTCCTTCAGGAATTTTGGAGGAAAAAGCTATTCAGTTCAAACGTGCCAAAGAAGGGAATAAACCCTTGAAGGATGAGATTCCCAAGCCTGAGGATATGTATGTGTCTCACACTTCTAAATGGAATGTGCTCAGAAAAATGAGCCAAAAGACTGTGGATCTTTCCAAAGCAGCTGCTGGGATGGGATTCATCAATAAGCATATGCTTACGGGCAACATCTTGGCACAACCAACAACAGTCTTGGATATTCCCGTCACAAAGGATAAAACACTTGCGATGGCCAGTGATTTTATTCGTAAGGAGAATCTCAAGACTTCTGCCATTCACATTGGAGCAATTGAGATTATTATCCAGAGCTTTGCTTCCCCTGAAAGTGATTTGATGGGAGGCTTTTTGCTTGTGGATTCTTTACACACTGATACAGCTAATGCTATTCGTAGCATTTTTGTTGCTCCAATGCGGGGA
NNNGCTTTCCGAAAAGATTGTGTGAACCCGTGCGGTAACCGTCTATTTCAAGGAGCCACTGGGACAGTGGCCCGCAACTTGAGGGTGGTAGCCAAACTCCTACTACACCTCCTTCTCTAACATTTCCGGGTGAGCATCCTATCCGCCATCCACCTATAACCATGCAGTCGGGATTCGACCGGTGTTTGTGTACCCCCAATGCTAGAGTGTTTTGGGAGCGTGGGCAAGTATACTGCACACGGTGCCTGGCGGCACGGCCCCTACTCCCCTTGAGCCAGCAACATCCCCGGCTGGGCGCCCTTGGGTTGTTCTACAGGCCAGCTTCCCCGCTATCGTGGGAGGCGCCAGTGACCTACCCTACCAAGGAGTGCCGGCCGGGTGGCATGTGCTGGCTTTCGAGCATCTACCCGATAGCTCGAATGACTTCTGGTAATCACAACTTTCAGGCTAGATTGAATTTCATCGCCTCWGTTGTGTACCGAGATGGAAAACTGACGAGCAAACATCTTGAGGAAGACTTTGAGGTTTATTCACGTGGATGCCGGTGGTACCCAATCACCGGACCCGTACCAGGTATTGCGCTGTATGCAAATGCGGTGCATGTGAGTGATGAGTCATTCCCTGGTGCCACGCACGTTTTGAGTAACCTCCCCTTGCCACAACAACCGCTCCGCAAAGGTYTATGTCCTTTTGCTGATGCACGAGCGAATGTGTGGCGTTACAAAGGTAATACTGTGTTTGTTTCACCACAGGGTTACCTGTGGACAACAGGCTCAAATGATTCTGTCCCAGAACCATGGGGTGAGGATCGCAGGCTGTGTGAAAAGATCATTTCTTCACTTCCTGCAGACCACCTCGTCAAGATTAATTTTTCCAACTACCCGTTTGATTATTCCTTCACCGGCGGTGACGGAGCGGGCTTTGTTGTGTTCCCGTGCAAGGAGCGCGACACAAAGTTTTCCAAGTGTTGGGAAAAGATTTTTGAAGACCATAGTGGCTG
AATTTTCCTTATTAGGCCGCAAGGGCCTTCATAGTTTTAGCGATTTGGGAAACTTCATCATCACTTAAAGAGTTGCGATAACCGATGAAGTCGGAAACAATACGGAATTTCTTGGTAAACTCAGCAACCATTTTATCACTGTTTTTTGAAGCATTATTTGATAATACATCAAAAAGATTAGTTACTGTCCAAATGTCATGACCGATGGTATCTTTTCCACCATTAAAATATACACCCTGTAATGAACTAACCATATTAGCGAGTCGTGTATATTCTTCAGAAACTTCATCTATACTGAAGTACTTCATCATAAAATCTAACTCAGGATACTTGATAATTTTATCAATATATCGTTTAGCTGAACTTGAATAACCTACATACTTATCATAATCTACATCATCAAAAGCATCTACATATAAATCACGCAAAGCTTCAAAAATACATTGGCACTGACCGAGTTCTTTTACCTTTTTCTGTAAAAGCGGACGAATAACATAAAATTCATTAATGCCAATAAGATTAGCCATACGAATCAAAATATTCATAGATGGATGACAAAGAGATGTAGTACCATCCATAGAGAAAATATCAGAACGATGCATATACGCTACATAACCAGTAATTTCATCTGCTTCTGATGTGAGGCGTAAATAATTCCTCTTTTCCCAGCGCCCGTCTTTAATTTCAAACTTAAACGCTGTAGCAGCTTTAGGACGAGGAGCTTTACTTTTAACTACCTTTGGAATATAACTTTTTACTAAAGCTTCAATTTCTGACAAATAATGAATGTTAACTTCATCACTTTCAAACATCGCCATAATATCAGGAAGCAAATCAATCTGCGATTCTACTTCTGGATTAATAAACAGAAGACGTTCGTTATGATGAATATTCAAAGTGTTATTAAATTCACTATCATCTAACGCACGTGCTAATCCACGGACAATATTAACACGATTTTTAATATTATCAATAACGATATTAATTTTTGTTGTATTAA
GGGGCTGATCCCATGAAGGAACCAGTAGACTGCCGTCTTTCGACGCCAGCCGGTTTCTCGGGGACAGTCCCCCCTCCTGGTCGCACTAAGGCGGCCAGGCCGGGAACCATCCCTGTGAGGCGTTCGCGTGGAAGCGCGTCTGCCTTACCGGGTAAAATCTACGGTTGGAGCCGTCGACAACGGGATAGGTTCGCGATGTTGCTGTCGTCTTTCGACGCGGCTCTCGCGGCCTACTCCGGCGTCGTCGTCTCCAGAGGTACACGCTCTCTACCGCCATCGCTCCGGTTATTCCGGGCGATGACGCGTAAGTGGCTTTCAGTGACCGCCCGCGGGAACGGGGTCGAGTTCGCCATCGCTTCTGCGAAGGAGTTCTCAGCCGCGTGCCGCGCGGGTTGGATTTCGGGGACCGTTCCGGACCACTTCTTTATGAAGTGGCTTCCGGAACCCGTTCGCCGTAAATCCGGGTTGTGGGCCCAGCTTTCATTCATTGGACGTTCGCTCCCCGAGGGGGGCGACCGCCATGAAATCGAGGCGTTGGCCAACCACAAGGCTGCGTTGTCCAGTTCCTTTGAGGTTCCTGCGGACGTACTTACGTCTCTAAGGAATTACTCAGAGGACTGGGCCCGCCGCCACCTCGCTGCGGATCCTGATCCTTCGCTGCTCTGTGAGCCCTGTACGGGTAACAGCGCAACGTTCGAACGGACTCGCCGCGAGGGTGGTTTTGCACAATCGATCACTGACTTGGTTTCGTCCTCACCCACTGACAACCTCCCTCCCCTTGAGTCGATGCCCTTCGGGCCGACCCAAGGCCAGGCGTTGCCAGTGCACGTGCTCGAGGTCTCTCTCTCTCGATACCACAATGGCTCAGACCCTAAGGGTAGAGTCTCTGTGGTGAGGGAGAGAGGCCACAAGGTCCGTGTGGTCTCTGCAATGGAGACTCACGAACTTGTACTCGGTCACGCGGCTAGGCGCAGACTCTTTAAGGGACTGCGTCGTGAGC
CACGCTATTATTCCCTAACTCGAACTGTGCGGACGCGCTGTTGTCGTTAGTAATGGTGAACGTGTCGATAAGTTTAAGCGGAGCGGCGCCGTCATAGGCGGATACGTCAACCGATGCAAACGGACGGGCGCTAAAATTGGTCGTGAAATCTGAACCACTCGGCGGTACTTGTAGGATTTCCTGATTCAAGCCAATGAACGGGAAAGAGCCGGTCACCATCGCGTTAACTGCCTGTTCGATAGTGAACCCGGTAAACTCGACTCCGCGGGTTATGATGTATGAATCTGGGTTCCCGCATTTACCTTTCAACCATGTCAAGATTGAATAGGTTTTACACAAGTTACCAGTTTCAAGTTTATCTGCGATACGCAAATTGGCTTGAATATCTGATTCGGCGGTAAGGGTATGCTGGATGCCCGTCCCGGTTACGACTGTAGCGGTTACTGCGGTAACGAGGAAAGCTTTGTCGTTATTCCCGGATAAACCATCGAATTGCACCAGGTCACCTACTTCAACGCCGTCTGTCACAAAGCTACCGGTAGCGCGTGTAAAAGTTTTCGCTGCTGGGTCTACGGTGATACCAATGCCGGATAGAGTTGACCCGGCCACCCATGAACTAGTCATCGCACCGGCCAACAGCTCGTCCTGACTGGCCGCGCTCAGTTCAATAGCGTATTCACCTGTTACCTGACGGTTGCCGGTGCGGATGGACGATGTTTCACGGCTGCCGTCGAGCTCATTGGAAATGAGGGCGTCGCGCGTTACGGCGGGGATGCCACCTGTGTTGCGGAGTGGCTGCCATACCGGGTTAGCCGGCGTCACACCCGGTGTTGTCTCAAGTACGTAAAATTGCGCGGTCATCGCGCCTTTATATGGTTGTAACGCCATTATCTAATCCTCGCTGTAAAGGCTATAAAATTAATTGAGAGAGGCCTCTTCGCCCATCCATTCTCAACAATAAGAGGACCGAGGCTTACTGATTGTACCTCAGCACAGATTT
TGGTATCAGAGCAAGGTTAAGATTGATGGCATTCATGGGGTAAAACCCTAAGATAGGGGCCTGATTGAGTTCTACGTTTCTGTTAAGGTAAGATTTCCTTTCCTGATAAGTCGAATAATTTTTATGTATCTTTCTCAAGTAATCTTGAAAAACTGGCATGATTATTGAATGAAAAATGAGCTATTACCAAAAACAAAAAAATGGAGTTGGGAAGACAGAGGGGTTGTTTGCAGAAGGCCGTTCTAAGCCAAGTTTGGGCGTCAAAGGCCGTGTCAGACCCGGAGATCTTCTAATATCCTCCTGAGGTAATAAGCGCTTCGTGAAGTAGTTCAATAATTATGACTAGTTATTAAGAGAGCTTGGGTAAAAGGTAGCATCAAAAGTTAGTAAGACGTAAAGGAAGGAAGGAAAACCCTCAGATAACGTGTCTCATGAAGGTTACCCCTATCCTTCTATTCTGAAATTACTTCTACCTAACCTTGTATGAACTCCGACCTCAAAGAGTTTGAGAACCAATTCCTTTCTTGGAGGAATTCTTGGCAAAATTGGAAGGATCTAGATTACCTAAATCTAGAATCCTCATCAAGAGCTGACTTAGCTCACAACCTTCGGATCACTGCATATCGAGTAGATCTCGGTAACAAAGCCTTGTTTGCTCTAAGCAAACAGAACTGTCTTCATACTCTCGATCTTAGAACTAAATTGCAGGAGCAGGAATTACAGCTCCAGGAGATTGGAAAACTTTCCAAAATTGTTCGACAACAGCGAAACGATCTGAAGCTGCTGCTCTCAAAACAGGATCATTTGCAAGAAGAGATCCTTCAACTAAGGCAGGACTATCTCAAAAGAAGACCCCTGTCTAAGGAAGACGTTGAAGAGCTGGTGATCAAAATCAGCGAACAACCGAAATTTATAGAAAAGCAAACAGAAGCCTTAACGGAAGAGTTAGCGAAGAAAGTTGACAAAGTGGAAGAGCCAATTCATCATCTAAGAAAAACAA
ATGTCAAAAACTTTTGCCGAAATAGCAGAGGCTTTTCTAGAGCCAGAAGCTGTAAGAATAGCCAAAGAAGCAGTAGAAGAATATGGGGATCACGAAAGAAAAATAATACAAATTGGAATACACTTTCAAGTTTGCTGCATGTTCTGTGATGAGTATTTGAGTACAAATGGGAGTGATAGATTTGTGCTCATTGAAGGAAGAAAAAGAGGAACTGCAGTGTCTTTACAAAATGAGCTATGTAAAAGTTATGATCTTGAACCACTACCTTTTCTTTGTGACATTTTTGACAGGGAGGAAAAACAATTCGTTGAAATTGGAATAACAAGAAAAGCAGATGATAGCTATTTTCAATCCAAGTTTGGTAAACTTGGAAATAGCTGCAAGATATTTGTATTCTCCTATGATGGAAGATTAGACAAAAATTGTGAAGGCCCTATGGAGGAACAAAAATTGAGAATTTTCAGTTTTCTTGCAACTGCTGCTGATTTTCTTAGGAAAGAAAACATGTTTAACGAAATCTTCTTACCAGACAATGAAGAAACCATCATTGAAATGAAGAAAGGAAAAACATTTCTAAAATTGAGGGATGAAAGTGTTCCTTTACCTTTTCAAACTTATGAACAGATGAAAGATTACTGCGAAAAATTTAAAGGAAATCCAAGAGAATTAGCTTCTAAAGTAAGCCAAATGCAAAGCAATATTAAATTACCAATAAAACATTATGAGCAGAATAAATTTCGACAAATACGTCTACCAAAGGGACCAATGGCACCCTATACCCACAAGTTCTTAATGGAAGAAGCATGGATGTTTACAAAAATTAGTGATCCAGAAAGATCAAGAGCTGGTGAAATTCTCATTGATTTCTTCAAGAAAGGGAATCTTTCTGCAATCAGACCCAAAGACAAACCATTACAAGGGAAATATCCCATACATTACAAAAATCTTTGGAATCAGATTAAAGCAGCAATTGCCGATAGAACCATGGTAATAAATGAAA
GTTAAATAAGTTGTCTCATGTCTTCGGCATTACTCCTTGCACCTGGCGATCTAATCGAAAAAGCAAAGCGCGAGCTCGAGCAACGCTCGATAACTCCGCTTTTGCGGGAGAAAGGCTCGACAGAAGCCAAATCTAAACTAAAAGAGGATGGGGAGAAGAAGAACAAGAGTGAAAAGGAAGAGAACAAAATACATGATGATCGAAGAGTGGAGAGCCAGAAATCTGAGGGAGGCGGACCAGCCGATTGTCAACGTGGCGCAGGAAGCCGAGGAGCAAATTGTGCAACATCAACAGGAGGAGGAGATGGAAGTGCAGGAGCAAGGACCGGGATTGGAGGGGGAGGAGTGGGAAGAGTGGATTCGAGATCTGGAGGACGTGGAGGACAGGGTGCAGCCTCGGATGGAAAGGGAGTGGGTAAATCTAAGACCGGAGCAGATCGTGTCGCTAATGATGATGCAACACGCAATGTTGGTTCCAGTGAGGTATCACCTGGTGGAATCACTTCAGGAGGTCTTCAAGGCCGAGGAGGACTCGTTGCAAAGAGTGGTGAATGTGGCGGGGAATCATTGGATAGGATAGGCGGCTGCAGCGGAAATTCAAAAACTGAGGGAGAGGAGGCGAAGGCTGGAGGGGGCGATAGACGGATTGGAGGATTAGCAACGCAGGAGATTGCAGACTTTGTGAAGAAGAAGATCGGAGTTGAAGTTCAGGTGTTTTCTAAAGGAATGAGCAACTTATTTACTGTAGATAAATCATTGCTTAAGCGGGGTGGGTTAGGGAGGGAAGACATTCTACATCAATCAGATATTGTAAAAGAGATTAGAGCAAGCGATAAAAAAGTCAAGATTATTCCTCTTTCCACAGTAAAGAGAATGATAGCGGAATTCGGAGGAACAGAGGAGGATGAAATCAAAGCTGTTCAAACTCAAAGTTCTTCTATCAGGTATATTAGTAATAGAATGGAAGATGTTTCAAGAGCGAAGGCGATGTTCACAGCGCC
AGCACGGGGGACTATTATTACCCCCCGTGCTCGGGACGGGACATGACGTCAGCAAGGATTATAATGGGCTTTTTATTAGCCCATTTATTGAATTGGGCCGGGTTTTGTCATTTTACAAAAGCCCGGTCCAGGATAAGTATAATGTCACGTGCCGAATTAAAAGGTTGCTTCGCCACGAAGAAACCTAATTTGAGGTTGCGTATTCAATACGCTACCGAATATCTATTAATATGTGAGTCTCTGCCGAAAAAAATCAGAGCGAAAGCGGAAGGCAGAAGCGATGGATTGGGCGGAATCACAATTCAAGACCTGTACTCATGGATGCGATTGGAAGAAGATATCATCGGATTCAGCCGATAATCGACAATATGTACCATGCGTCGATTCTGGAGCTGGAAGAAAGTCGCCTCGCAAGGTACTTCTTAGATCTATTGAAGCTGTGTTTAACGGAAGCTTCAGCGGAAATAATAGGAATGTTCGTGGATTTCTCTACGTATCGATCAGAGACGATGACGGAGAAATGCGTCCAGTACTCATAGTACCATTCGGAGGATATGGATATCATAATGATTTTTATTATTTCGAAGGGAAGGGGAAAGTTGAATGTGATATATCATCAGATTATGTTGCGCCAGGAATAGATTGGAGCAGAGACATGGAAGTTAGTATTAGTAACAGCAACAACTGTAATGAATTATGTGATCTGAAGTGTTATGTTGTTTGTTCGTTAAGAATCAAGGAATAAAAGTTGTGCTGTAATGTTAATTAATAAAACGTATATTTGGGAAATTGATAGTTGTATAAAACATACAACACACTATGAAATACAAGACGCTATGACAAATGTACGGGTATCTGAATGAGTTTTAGTATCGCTTAAGGGCCGCAGGCCCGTTAAAAATAATAATCGAATTATAAACGTTAGATAATAATCAGAGATAGGTGATCAGATAATATAAACATAAACGAAGTATATGCCGGTACAATAATAAAATAAGTA
GCGCACAGTGGATCCTAGGCGTAACTAGATCAAGTTTTGCTGAGTAAAATTTTAAACACATTGAGTATCCGTGCAAGACAGCGCAGAGCTCCCCACAATGGGCAACTGCAATAAGCCTCCCAAGAGGCCTCCCAACACACAAACATCATCCAACCAACCCTCAGCAGAGTTCAGGAGAACAGCCCCACCCAGTCTCTATGGTCGCTACAACTGCAAATGCTGTTGGTTTGCCGACACAAACTTGATTACATGTAACGACCACTACTTGTGCCTGAGATGTCATCAAACAATGCTCAGGAATTCTGAACTCTGTCACATATGCTGGAAACCACTACCGACATCCATCACAGTTCCCGTGGAGCCAAGTGCCCCCCCACCATGAACATCCCCAAACTCGGTCCACAAGACCCCCGGGGGGCCCCAACGGGGCCCCCACGGGGGATCCCCGGGGGTCTTGGGCTGCGTCACTCAATGTCCTCCACTTGGGGCGTGCTTGCCAGGGGTCTACACATCACACCCTTCAGTCTGAATGACCCCTGGGTGTCTGATATCACAAGCTCTTTGAGTGATTTACTATAGGCAACCTTAAAGTTGGTAAATTCGATCCATTCGCCAAAGCTTTCAATTGATTTTGTGAGCTGTTTCTTGTACAAATCATGAACAATGGTGAAATCTTCCTGTTGAAACAAAATAACCTGTGATGTTGCTTTCAAATAAGGCCACAGTTGGTGCAGCATAGAAACAACACTCTCATCATCTTCTAGGGCCCCCAATGCTTTCACCACAAGATCACCTGTAAACTCTACTTTATATGTGGACAGTCTCTCACCTCCCACATAGAAGGCACCATCCTTCAAGACCAACGGGTCTTCTTGGTTTTCAGGTCCCGAGAGCCTGTAGGAATATTTGTCACTCAACTCTGGGGAAAATCCACCTAAATCCAAGGTAACATTTCTCATTAAGAAATTATCATTTGAGCCAGCCAGATTTGACTCGATTA
CCAAGAGGGGGGTGGTGATTGGCCTTTGGCTTATCAGTGTATAGATAACATTTCTCTGACCGTTTACCACACAATTAACAACAATATGGCATACGGTGAGCCATACTATAGCTCTAAACCTGACAAAGATTTCAATTTTGGAAGCACAATGGCACGTAGGCAGATGACACCTACTATGGTAACAAAGCTTCCCAAATTTGTTAGGAATTCTCCACAAGCTTATGATTGGATCGTAAGAGGTCTGATCTTTCCCACCATTGGTAAAACTTATTTCCAACGAGTTGTTGTGATTACTGGTGGGCTTGAGGATGGAACATATGGCTCATTCGCATTTGACGGTAAAGAGTGGGTAGGGATCTACCCAATAGAGCACTTAAATCTCATGTCATCTTTGAAACTGATACACAAAGCCAACGCTCTTCAGGAGAGACTGCGTCTCTCCCAAGAAGAGAAAGCCACCCTCGCTCTGGATGTGCAATTCCTTCAACATGAAAACGTGCGATTGAAGGAGATGATCCCAAAGCCAGAGCCACGGAAAATACAGATGAAGTGGATAATAATGGGAGCAGTGCTTACATTCTTATCTCTGATACCTGGGGGTTATGCGCACAGCCAGACCAACAACACCATATTTACTGACATGATAGCTGCCTGCAAGTACTCAACTGAGACACTAACAGAAAATCTTGACCTTAGAATCAAGCTTGCACTAGCAAACATAACCATTAGTGATAAGCTAGATGCTGTGAGGCAAATTCTTAACTTTGCCTTTGTGCCCAGAGCCCATTGGTTGAGAACTGTGTTCTATTATATCCATTACTATGAAATGTGGAATATTTTTATGTTTGTTCTTGCTATTGGCACTGTCATGAGGAGCGCCCGCCCTGGTACAGACTTGGTTACACTTGCAACATCCCACTTGTCTGGTTTTAGGATGGCTGTCCTACCCACAATTCCATTTCACACCACTATGACTTTGTGGGTTATGAACACACTTATG
CGGACACACAAAAAGAAAAAAGGTTTTTTAAGACTTTTTGTGTGCGAGTAACTATGAGGAAGATTAACAGTTTTCCTCAGTTTAAGATATACACTGAAATTGAGATTGAGATTCTCCTCTTTGCTATTCTGTAACTTTCCCTGGTTGTGACAATTGAATCAGTTTTATCTATTACCAATTACCATCAACATGGTATGTCTAGTGATCTTGGGACTCTTCTTCATCTGGTTTTTCCTAGAGCTCTGAATCCATTTTGCGAGAAGTTCATCCAAACGACCCAGTGTCTGAAAATACAAAAGGTTCCCCTTTCCGTCAAGTTTAAGGGGTTGTTTTGATTGTGTGTAGATTTTATAATCCTAGAGTGCCAAGGAGTTGCGTGTCATCATTGATTGGGAAGATCAAGGAAACAATTTGTTCCAATAATATCGTACATCTTGACTAAGTCGAACAAGGGGAAGTCGATATGGATCGTGGGACCAGAAGAATCTGGGTGTCGCAAAATCAAGGTGATACTGATTTAGATTATCATAAAATTTTGACAGCTGGCCTTACTGTTCAACAGGGAATTGTCAGGCAGAAAATAATTTCTGTATATCTTGTTGATAACTTGGAGGCTATGTGTCAATTGGTAATACAAGCCTTTGAGGCCGGAATTGATTTCCAAGAAAATGCCGACAGCTTCCTTCTGATGCTTTGCCTACATCATGCTTACCAAGGTGACTATAAATTGTTCTTGGAGAGCAATGCTGTACAGTATTTGGAAGGTCATGGATTCAAATTTGAGCTCCGGAAGAAGGACGGTGTCAATCGGCTCGAGGAATTGCTTCCTGCTGCAACGAGTGGAAAAAACATCAGGCGTACGTTGGCCGCACTGCCTGAAGAGGAGACTACAGAAGCAAATGCAGGGCAATTTCTCTCATTTGCGAGTTTGTTTCTTCCCAAACTGGTTGTGGGAGAGAAGGCTTGCTTGGAAAAAGTCCAGCGACAAATTCAGGTTCAT
GATGATTGAGGTTAATTCCCTGACTCACAGATAAGAAAATTGTGGTTAGAGAGGGAAATTTTTTAGTAGGGCAGGGATTTTTCTAATATTCCGCTACAACTCCTGCCAGAGCAAGCACAGAAAAAAGAGGAAGGTGCCTCTGTCAGCATTCCATTGCCCTTATTTGGACTATCCATATATGGTAATGAGCTGCCATTGGAACATTTAAACTGGGCTCGGGGCCAGGAAATGAGTGACTTACCGTGATTGGCCTGTTTAAAATAAACCGCGCGCGGGCTGTATAAGGAGAGACGTGCGGGCGGAAGGTAATCCCTAACAACCTCTGAACTTAAACAAAGGACAGCCGGGATGTCTGAGGCAACCCGGAAGCCAATGGATTCAGAGGGGCCTAGAGCAGCCTCGGCCGCGGCCGCCCCACGGACGGAGGTAAGTCTAACGGTTTTTTTGCTGCATGAATGCCTGTTAAACTTGTAGAACCTAACACTTGCATGCTTCCCAGGACTCAGAAGGGCCTCCTTCTGCAGCAGGGGGCTCCGTGGGAGACATTCCGGCCCCCGTACCGGCCTCCCCGGCTCCAGAGGAGGCCTCCGGTGTCCCCCCGGTTCCAGAGAAAGCAGGCCCGGACGGAGCGGCCGCACCCCATGCCACTGCTGGCCCTGCTGGGACATCTTCTACGGCTGCAGAGGTTACGGAGGATCCTCCGGAGAGCACGCCTAGCCCTGAGAGAGATGGTGTAAGCCCCAAAGAACCTCTAACACAACCTAGTACCGGGTCTTCCTCTACTGACCTCAGCCCCCCTGACAGCCCGCATGCTTCAGATGATGATATGGACACTAGCCCCTACTATGAAGGATCTTGCACTTGCACGTTCAGCCTGAAAGTATGTTGTAATATTTGTTCCGGGTGTAATGAGTTTCTGAACTCAGATTGACCCTGTGTATAGGATGATGTGAATGATTCTCCACAGGCTAACTTTGATGGGAGAGACCACTCCTTCAGG
TTTGAAAAGGGGGTGGGGGGGCTTCGGCCCCCTCACCCTCTTTTCCGGCGGCGCATGTTCGCGTCGTCGTAAGTCTGGATTCCCAAGGCCCACTCGGTTCAACTTCGGTTTCCGGACAAATACAAAGAACCTCAGTCCTCTTGGTACTTTCTCGCCTGAGTCTACAAAGCGAGAAACCTGCCCCTCTAACGCCAGACGAGCGGCATAAAACTCGAACTTCTGGCACGTTCCACCACCCCTTCTCCTATCCCAACCCCCATTGCGCTCTCAAGGTCGCGCTTTTCCGAGACTAGCTCGGATTCAAAAAGTTCCTGGCACCCTTTACCCCTTCAGGCCCTTAAGGTAGGAACTGACCTTGTGCTGTGATCTCGGTGCGGAAGTGCTACTGCGTAGTGATTGTAAGATCCTTTTGTGGTTCTGCCCTGGCAAGGCTACAGAGTGCTGTGATCCGCTGCGGATGCCATCCTGGTAACAGGACCCCCAGTGTGCGCAACAGTATGTTCACGGTCTTCCGTGTTCACCACATTCGGAACACTGCTTTCGTGAAACAGTGTGTGTCCAATCCCTGTGATCAGTATCAACCACACCACCTAGGAATGCTAGGAAGGTACCCCGGTTCGCCGGGATCTGATCCTAGGCTAATTGTCTACGGTGGTGCTCCTTTTTATTTTCCACTTCAACTCACTGGTTACAACTGCTTGATTTCTGTGTTTGCTGCTTTTCTCTGCTCTCACTGCCATTCTCAAGTGTTCACACTGTCCAAGCTCCTTTGGTTGTTCGCTTCCACTTGCCACTGTCAACTCTTGTCATGGACCCCTCAAACTTCAAGCTCTTCTCCATCTCCCACCGCACTGCTAAGCGCTGGTCGTGGCGCAGATTCCGTGTGGAGACACGTGAGAAAACCCTCTATTCTTACGTGGACCCCGCGGTTGACGCCTACTTAAAGCGCGAACGAAGGTTTCCCTTCTCCCTTCCCAAACCCTCCCATTTCTACGACTGC
AAGTTTTTTAGACCTGTCGTAGCAGAACATACCTACCGAACATGGAAAGGTCTTCAAGAGAGCATTCAAAATATAGCAAAGCAAACACACTAAATGAAACATACCAAATGCGAATGTACAAAGATGATTCTACACCAGATTACTGTTATAGCGAGATAAGCGTCGGCCTATCTTCAAGCTCACCCAAGATGTCACTTTCAGACTACTTTAGCGCAGTTAGCGTAACTTACGGAGATGAAGCCCGTTTGGACGAATATAAACCATTGTTGTATTCTGATTTGCTATTCGCTGAATCATACGAATTAGACGTCGATATCAACCTATTAGTTTGGCAGTTGTTAAGCTCGAATCAAGATTCAAAGTCTTTATGTGTTAATGTACTACGTATGCTTCATACTTACTCGTTGGGTAATGCTTATATGGGAGGTGGTATTTATCATTTTTCTCAAGGAACGAATACTGAAACACTCTCTGATATTGTTGATATCTTACGTTTGATCGGAAGATTAGCGAAAATAATCATCAAGACGAAGTTCAGCCAGATGGAATTAAAATGCGTACAAACTCATTTAATATATTACTTCACAGGTAAGGCATATAAATCGTTGAGTTTAAGTTGGGATAGTAAATCAATATTATCTACATCCAATGGTTATTCTACTTCAGAAGGATTACTTGATTATTATATTAGAAATAAGCTAGATTTATTTAAGGCTTTATATTCAAAAAATTTAGTATACGGAGGTAACTACTACTTAATTTATCAGGTATTGGTTTATTATTATATTATTACAAATGGTCGTTATTCAACTGGTTTTAATTTGAGAAAGGACAGCATCAAACATTATAATATTCCTAATGATAATCCAAAGATGTGTAATTCGATTTTACCACGTAAGCCTAATTTATCAATGATGTATATCAGAGCGATTCTAATTATGGTAATGATTAAAGACTACAGTCCAATTAAATTAGTTCCTTTATATTTAAACGCTCTAGA
GCCGGCCCCTTTCCGCGTTAGTGTCGTCGTTATGGTCTGTCCTCGGTTATCCTCGGGGGTCTTCGTATCCACTCGCCCCTACCTTCGCCGTATCTACCAAGCTTCGCCCTCTGCGCTAAGCCTTCGACACTAACCCATCATACTCCCCGTCGCGCTTGAACCACGGGGTCTGTCAATTGATTGCGCTGGGACAGGCTACCAGTCGGGCCTTCTATGGTACAAGGCCAGGACCTACGCTCTTTCGGAGTGTGCGTTATTCCCTCAGCTTTCGGGTTTCTCCCTTGTTCAGTCCAAGGACCGTCGAAGGTACACTTTCCCCAGGTGGCCGTCACCTGATGGGTGCCCATGTTAGAGCCGTGGGCTTGCCTTGTCAACCCTCTGACGGGGGTTAGTTCGTCCAGTTATCTGGCATAGGCTCTTTTGATGAGTGGCCATCAGTCTTGCTTGTCAAGGCTACGCTAATCCATAAGGAGTCATGCACGTTATGCCGTTGACGTGGGGCGAACTATACCGCTTCACCGATCCCTTGTCAACCCCCGATACCTGCCGGCTTTACACTTGGGCGACTTGGGCGCTCTTCCTTGGTTGGCAGCCCCCGTTAATGTCCGTAGACTCGGGGGATGGTGGCCTAGGTAGAACGTGGTGGCCATTAGGCCAGGTTCCGCGGGGTTTGTCAAGCCCCTGGGGTTTCCCCCGTTGCCTATCGGTTTCCCTCAAGGCGGCGCCATTAGGCCATATTCTTTACGGGGTTGTCTACTGGTTTTTTATACAGTCTAAGGACTATCAGTCCCCCAGCAAACCCCCGGATATGAACAGTCTTTGATTAACATAGGGTATCGTGGGATGTCAATAGGGGATCAAGGGATATTCCCCCCGATCCACCCCCTGAATACCCTAAGATTTTTCTTATGAATACCCTAGGGTCCACCCGATGAACGGTAGCTCAAGGGGTTGACCCCCGGACTAGCCTTATGGTATCCTAGGGAGGGGCTAGGGGCTA
CATGCTCACCTGAAAGCATATGCAAAAATAAATGAGGAATCTTTAGATAGAGCTAGGAGATTGCTTTGGTGGCATTATAACTGTTTATTGTGGGGCGAGCCTAACGTTACCAACTATATTTCGAGATTAAGAACTTGGTTATCCACACCTGAAAAATACAGAGGAAAAGATGCCCCAACCATTGAAGCAATCACTAGACCAATCCAAGTGGCGCAGGGAGGCAGAAATAAGACTCAGGGAGTTAGAAAATCTCGTGGACTCGAACCTAGGAGAAGAAGAGTTAAAACCACAATTGTCTATGGGAGAAGACGTTCAAAGTCCAGGGAAAGGAGAGCCCCTACACCCCAGCGTGCGGGCTCCCCTCTCCCGCGTACTTCTAGGGACCACCACAGATCTCCCTCGCCTAGGGAATAAAGACCCCGCTCGTCATAAACTGGGGAAGTTATCCGGATTGTATCAAATGAAGGGCTGTGAGTTTAACCCCCAATGGAAAGTACCTGATATTTCTGATACTCATTTTAATTTAGATATAATTAATGAGTGCCCTTCCAGAAATTGGAAATACCTGACTCCAGCCAAATTTTGGCCCAAGAGCATTTCCTACTTTCCAGCGCATTCAGGGGTTAAACCCAAGTATCCGGATGACGTGGCAGGACATGAGCAAATAGTGGGTCAATATTTAACCAAGCTCTTTGAAGCGGGAATCCTTTATAAGCGAGAATCTAAACATTTGGTCACTTTTAAGGGAACCCCTTATCAGTGGGAACGACAATACCTTGTCAATCAACCTGCTGATTTACATGGGGCAGCAACCAGCAAAATCAATGGCAGAAAGAAGAGTCGAAGGAGCGGAACTCCTCCTTCAACAATTGGCCGGAAGGATGATCCCAAAAGGGACGGTCACATGGTCAGGAAAATATCCTACCATGGAACACGTTATGGACCATGTGCAAACAATGGAAGAGATAAACACCATGCAACAACAAGGGGCTTGGCCGGA
GGCCAGGCTCTCTCTCGGGCGCGGGCCCGTGAAAAAAATTTTTCGGCCTCGCGACGGCCTCGAAGAAAACCGTAGAGGGGAGTGGGGGATGGGATTTTTTTATTAGGCCACGCCCACTGGGAGGCCACGCCCACTGGGAGGCCACGCCCACTGGGAGGCCACGCCCACTGGGAGGCCACGCCCACTGGGAGGCCACGCCCACTGGGAGGCCACGCCCACTGGGAGGCCACGCCCACTGGGAGGCCACGCCCACTGGGAGGCCACGCCCACTGGGAGGCCACGCCCACTGGGAGGCCACGCCCACTGGGAGGCCACGCCCACTGGGAGGCCACGCCCACTCCGGTGATGCAGCGGTTATGCGATTGTCCTCTCAGCGCTACAGTGGGGCTCACTGCTATGCTGGGGCTCACTGCTATGCTGGGGCTCACTGCTATGCTGGGGCTCACTGCTATGCTGGGGCTCACTGCTATGCTGGGGCTCACTGCTATGCTGGGGCTCACTGCTATGCTGGGGCTCACTGCTATGCTGGGGCTCACTGCTATGCTGGGGCTCACTGCTATGCTGGGGCTCACTGCTATGCTGGGGCTCACTGCTATGCTGGGGCTCACTGCTATGCTGGGGCTCACTGCTATGCTGGGGCTCACTGCTATGCTGGGGCTCACTGCTATGCTGGGGCTCACTGCTATGCTGGGGCTCACTGCTATGCTGGGGCTCACTGCTATGCTGGGCCCCTTGTTTGTTCAGCGCCCAATACCTACCAACCCCCGGCAAGAAGTTTTTGTGCCCCTTCGCGCGTTCAACCCGCTCCGCGACATTAGTTGCCACGCTTCTGTCCATCGTTCTGAAACACCCATTGCCTTGGGCGTTCGCACTTGCATTCCCCGGTTTTGCTCCGCCCCTCTAGGGAAGTAATCTAACTTTACTCAACCAACAACCCTGGGCTCTTTACACACAGTCTTTTAACACCATGGCAGGCCTGTTGTCCGCCATTCCTCTGGGG
CATCATCAATAATATACGGAACAAAAATGCGTGATGACGTAGACGGCGTACGTAAGGGGCGGAGCCGTGTGACCCTTGTACGGGCGCGTCGGGGTTTTCCCGGCGGGCGGGCGCGCCCCGTGGCGTGCGAGGCGGCCCGTTTCGGTTCCACCCACTGTTGGGTGGTTTCTGTTGAACTTTGGCTGGTATTTTCCACAATGGGTGTGATATTGGACCTTTACCTGGGAGAGTCTGTCAACAGGTGTGGTACAGACTTCACACCCAGTGACTCAATTTTACCACGGAACGGTTCAGGTGTACGCCTCAGACTCCATTGGTCGATTTTTCCACACTGTTCCGGGTTGTCCCTATTTATTCTGCGCGTCTGCCTAGAGTCGCCACTCTTGAGTCGAAGAGAGGTGAACGTTCTCATCCGCCATGAGACATCTTAGAGTTGCCTTCGACGAGAGCTTCTGGCAGATGGCCAATGAATGGGCACACAACAATGAGCCGGACACCGATGAGGGATTTGAGGAGCCTCCATGTTTACAGGACTTGATCGATCTTGACTTGTCTCAGAGTGCTGTGGACTTTTTCTTTCCTGATGCTGATTTGAACGAGGAAAATAATTCTCAGGATGTTGGACCAGTGGATCTGTTCTGCGATGAAATTCTTGACTCTCCTGACGACCAGCCTTTGGAGGAAAGCCATTTTGCTTCTCCACCGCTCGATTACCCTGAGGTGCCAGGTGTTAACTGTGCGGCATGCTCGTTTCACCGCGAAAACACTGGTCACGAGGACGCCGTGTGTGGGCTATGTTACATGAGAAAGACGGCTTTTGCTGTTTACGGTATGTGGTTAATATTTGCACAATCTTTCTTTTCGTGTTTTTACTCGCTGTATGCTTATGACTATTTCTATTTTAGAACCAGTTTCCCCAGCAACGCCAGAGGAGAATGATGAGCGTGAGGTCATTCCAGACGAAACTCCTAGAGGTCGCCACCTTGATAAGGTGAACTTG
ATCGATTTTGCTGGTGTCGCTGCTCTTGTTACTGCTGCTGGTGTTTCCATCATTGGCATTACCATGGCTTTCAAAGGCATTTCACTTGGCAAACGCGCTGTCAACAAAGCCTAATCGGTAACTGAACTATGCTTATTGCCCTGCATGATATTCAGTTAATTATTTTCGCGTTGCTGGGTGGCATGTCGGGTTTTATAGCTGCTCTCAACTTCCGATAACAAAGGGGCTAACGCCCCTTTTTTTATGGTTATGTTTATGCGCAAATTCTTTATTATCTCTCTGGTCATTAGCTTATATTTCACCGTTCTCCCTGCTTTCGCTGCCTATCAGTTACCTTTTGACCAAACAAAGACTTTTCCAACTGTTCAGGCCGCTGCTGAGTATTATGCTAATTTACTTGGTGGTACTTCATGTAAGGCTGACGGTAACAGGTTTAAAATTTATAGAGTTAAATCTATTAGCGACCCCTCTTTTGTTATTCAACAAGAAACCTATTTGGACAACAAATGTCAGGTCTTTTCATCAAAGGGGGATATCAGCGTTACTCTTATTGTTGTTGATGATCCTACCACCTGCGAGGCTTCAAAAGGTCAAACAGGAAAAGTCGGTTGGAATTCTTACTTCTGGGGCTCGGCAACTCCATCCCGTTATATCTGCTCTTCTGCTTATGGTGGTTGTGTTGCTCTCACTGGTGACCATTTATGTATTAATATTGACCCTGAAGCATTGAAAAATGACCCGTCTCTTTATGATTGCGATGCTCTCTATATCGTTCAGGATACTCCTTGTTCCCCTTCTGGTGATTATCCATTTTGTACCGATGAGAATTGCTCTTCTTTTCTTCCTGAGCCGAATCCTAACCCTAACCCTGACCCAGAACCGGAGCCAGAACCACAACCAGACCCTGAGCACAATCCATCCGACCTACGGCCCCGCTTCCTGATTCTGGCGGTGAAGTCATTAATCCCTCTGTGCCACCTAAACCACCGACTGAGGAAAA
CCAAGAGGGGGGTGGTGATTGGCCTTTGGCTTATCAGTGTATAGATAACATTTCTCTGACCGTTTACCACACAATTAACAACAATATGGCATACGGTGAGCCATACTATAGCTCTAAACCTGACAAAGATTTCAATTTTGGAAGCACAATGGCACGTAGGCAGATGACACCTACTATGGTAACAAAGCTTCCCAAATTTGTTAGGAATTCTCCACAAGCTTATGATTGGATCGTAAGAGGTCTGATCTTTCCCACCATTGGTAAAACTTATTTCCAACGAGTTGTTGTGATTACTGGTGGGCTTGAGGATGGAACATATGGCTCATTCGCATTTGACGGTAAAGAGTGGGTAGGGATCTACCCAATAGAGCACTTAAATCTCATGTCATCTTTGAAACTGATACACAAAGCCAACGCTCTTCAGGAGAGACTGCGTCTCTCCCAAGAAGAGAAAGCCACCCTCGCTCTGGATGTGCAATTCCTTCAACATGAAAACGTGCGATTGAAGGAGATGATCCCAAAGCCAGAGCCACGGAAAATACAGATGAAGTGGATAATAATGGGAGCAGTGCTTACATTCTTATCTCTGATACCTGGGGGTTATGCGCACAGCCAGACCAACAACACCATATTTACTGACATGATAGCTGCCTGCAAGTACTCAACTGAGACACTAACAGAAAATCTTGACCTTAGAATCAAGCTTGCACTAGCAAACATAACCATTAGTGATAAGCTAGATGCTGTGAGGCAAATTCTTAACTTTGCCTTTGTGCCCAGAGCCCATTGGTTGAGAACTGTGTTCTATTATATCCATTACTATGAAATGTGGAATATTTTTATGTTTGTTCTTGCTATTGGCACTGTCATGAGGAGCGCCCGCCCTGGTACAGACTTGGTTACACTTGCAACATCCCACTTGTCTGGTTTTAGGATGGCTGTCCTACCCACAATTCCATTTCACACCACTATGACTTTGTGGGTTATGAACACACTTATG
ACCGGATGGCCGCGATTTTTTTCATGTGGTCCCCCCCACTATTATTTGTCGGCCAATACAGACGCTCCCTCAGAGCTTATTTATGTAACGGTTCCCTATAAAACTTGGTCCCCAAGTACGCATTCCAAACATGTGGGATCCGCTTTTAAACGAGTTCCCCGAAACCGTTCACGGTTTTAGGTGTATGCTAGCGATTAAATATTTGCAATTAGTAGAAAATACATACTCTCCCGATACATTAGGGTACGATTTAATACGTGATTTAATTTTAGTCATTCGTGCCAGGGATTATGTCGAAGCGTCCCGCAGATATAGTCATTTCCACTCCCGCATCCAAGGTTCGTCGCCGGCTGAACTTCGACAGCCCGTATACCAACCGTGCTGTTGCCCCCACTGTCCTCGTCACAAACAAAAGGAGGTCATGGGTGAATCGGCCCATGTACCGCAAGCCCAAGATGTACAGAATGTACAAAAGCCCTGATGTTCCACGAGGATGTGAAGGCCCATGTAAAGTCCAGTCTTATGAACAGCGTCATGATGTAGCCCATGTAGGGAAGGTAATTTGTGTGTCTGATGTTACACGTGGTAACGGGTTGACTCATCGTGTTGGGAAGAGGTTCTGTATTAAGTCAGTTTATGTTTTGGGTAAGATCTGGATGGATGAGAACATTAAGACGAAGAATCATACCAATACTGTCATGTTCTTTTTAGTACGTGATAGAAGACCTTTTGGAACTCCCCAAGATTTTGGTCAGGTGTTTAACATGTATGATAACGAGCCAAGTACAGCCACGGTGAAGAACGATAACAGAGATCGTTTTCAAGTTCTTCGTCGATTTCAGGCAACTGTTACTGGTGGTCAGTATGCAAGCAAGGAGCAAGCAATAGTTAGGAAGTTTATGAAGGTGAACAACCATGTGACGTATAATCATCAAGAGGCTGCGAAGTATGATAACCACACAGAGAATGCTCTGTTATTGTATATGGCATGTACTCATGC
GGAAGGAGTGCCAGGCCATTACCTTCCGCCCCTGCCTAACAAAACTGGCTCGCCAGAGGCGGGGGGGCGTGGTAGACGGTATGTCTAGGTCCAGAGAAAGCGGCCGCTGTTAGGCTGCTAGACTTCGCCACGCTTACACCATTGAGAACACATAGGTGGTGTAATATTATGTGTTTGGCTGCGTGTGTCACGAGCACGATCTATGGGGGAATCTAACCCAGGTGGTGTTGTGTATGATGAGGTACAAGCCCGTCAACACCACAGGTGGAGAGGGACAGGAGTCTCATTTCCCCTCCAAAAAACAGCAGTGGTCCGCCCCTCATGCCCTATGAAACATTAGGGGGCCGACACTAGTGGGCAAGCCCGATGGTGTGGGGGACTGGATATGGGAACCCCAGTCCGTTAAACCCGTACGGCTTCGCCAGCCTACACCGGGGGGGGCTTAATCCCCTTATTTTGGCACCTGAAAATATTACTTTTGACACTTTAAACACACACAATGATCACGAGGAGACCCATGGAGAGTCTCCAGAGGTTCCTAAGGCCTCGATCGCGCCTGCCGGGAGGCAGAATGTCCCGGTTCTCCAACAAAATCAAGAAAACGAAGATAATCACGCGCTGGGCGGTAGCGAGGACGCCAAAGATGAGCGCGAAATACGATTCTCAGCCATAAAAACTCTCTACAATTATTACTCAGAGGGTCCTTCGACCCCAATTATGCCGCATTTAGTTAACAGGTTACGTGGATTAGATGCCCTGGCCAAGATAGACGCGACGCTGACCAAGGTGGATATGAACGCGGCCTACATATTCGCCCTGAGACCGACTTTTCCGTATTCGTATGGGTATAAACAGCGCTTCAGTAACAGGAGATTAACCACTAGTGCGCTTTGCTACGCAAGGACGGGTCTATCCTCATTTCTGACCGTCGACAAAACGTACACATCTAACTCTCCATTAAAAGGGGGCTCTAGAGGGTGGCCCATTTTCAACGTGGATG
ACACATAGTCAGAGGAAAAAATAATTTTGATTTTGTTTTCCACAAAAGAATTGAAGGATGACGACACCACCTCTCGTTATACCCTTGCATGTTCATGGCAGGTCTTATGAACTGTTGGCGGGGTATCATGAAGTTGATTGGCAGGAGATAGAAGAGTTGGAAGAAACAGATGTCAGAGGAGATGGATTTTGTCTTTATCATTCCATACTATATAGTATGGGCCTGAGCAAGGAGAACTCTCGCACCACTGAATTTATGATAAAGCTACGATCGAATCCAGCCATCTGCCAGCTGGATCAAGAAATGCAACTGAGCCTTATGAAGCAGCTTGATCCAAATGACTCATCAGCCTGGGGTGAAGATATAGCAATTGGGTTTATAGCTATAATATTGAGAATTAAGATAATTGCTTACCAGACAGTTGATGGGAAGTTGTTTAAGACTATTTATGGTGCTGAGTTTGAGAGTACTATTAGAATTAGGAACTATGGGAATTACCACTTCAAGTCACTTGAGACAGATTTTGATCATAAAGTAAAGCTCAGATCAAAAATTGAAGAATTCTTGAGAATGCCAGTGGAAGACTGTGAATCCATATCCTTGTGGCATGCATCTGTTTACAAGCCTATAGTATCTGATAGCCTTTCTGGACACAAGAGCTTTAGTAATGTGGATGAATTGATAGGTAGCATAATATCCAGCATGTATAAGATCATGGACAATGGTGATCAATGTTTTCTTTGGAGTGCAATGAGAATGGTAGCCAGACCCTCTGAAAAACTATATGCCCTTGCAGTGTTTTTGGGATTCAATCTTAAGTTCTATCATGTGAGGAAAAGAGCTGAAAAATTGACGGCAAAACTTGAGAGTGATCATACTAATTTGGGAGTGAAGCTGATTGAGGTATATGAAGTTTCTGAGCCAACCAGATCTACCTGGGTCCTGAAACCAGGAGGGAGCAGAATAACTGAAACAAGAAATTTTGTGATTGAGGAGATAA
ACCCCGCCTCGAGACTTTAGCCCGAGACCCTCCGTACAGTTTTTTGTGCTCTCGCTTATATTTCTGTCTTCTGCGATAGATGGCTGCAATTAAGTCACATTGGTGGTGTTTCACGGTGTTCTTCCTCTCTGCTACTGCACCTGACTTGGTGCCTCTGTTCGAAAACACTCACGTGAGTTATGCTTGTTGGCAAGAAGAGGAGTCTCCGACGACGAAACGTCGCCACCTTCAAGGATACCTGCAATTGAAGGGTCAGAGGACCCTGAACCAGGTGAAGGCCATATTTGGGGATTTGAAGCCCCATCTTGAGAAACAGCGAGCTCGTAAGACAGACGATGCTCGCGATTACTGTATGAAACCCGAAACTAGGGTTTCTGGCCCCTTTGAATTTGGGGAATACTGTCCTGCTGGTTCTCACAAACGACGACAAAGGGAACTCGTAATTCGATCTCCGGTGAGAATGGCAGAGGAAAATCCGTCCGTCTTCCGACGAGTAAAGGCAAAGATTGCTGAGGAAGAATTCCAGAAGAGCGCTCATGAGATTCAAATTTCAAATTTGAAATCTTGGCAATCGCGCCTAAAGACGCTCCTGGAGAGGGACCCAGACGACCGCACTATTCTCTGGGTTTACGGACCTAATGGTGGGGAAGGGAAATCCACTTTCGCCAGAGACCTATACAGAAGTGGGTCCTGGTTCTATACACGTGGAGGATCTGCAGATAATGTAGCTTACCAGTACATAGGATGTTTAGGCAATAATATTGTATTTGATATTCCTCGTGATAAGAAGGAGTATCTTCAGTATAGTTTAATAGAGATGTTTAAGGATAGATTAATAGTTAGTAATAAGTACGAGCCTCTTATGGCCCCTTTGCTTAATTGTATTCATGTTGTAGTTATGTCTAATTTTCTCCCAGACTTTGAGAAGATTAGTCAGGATAGAGTCCATGTAATCCCATGTATACCATGTGGTGTTTGTCTTAAACACCATAATATTAAT
CCGTCAGGATTGACACCTTTCTAATTGTGTGATTTCATGCCTCCAAACTTTGGAGGCTTTTTTATGGTTCGTTCTTATTACCCTTCTGAATGTCACGCTGATTATTTTGACTTTGAGCGCATCGAGGCTCTTAAACCTGCTATTGAGGCTTGTGGCATTTCTACTCTTTCTCAATCCCCTATGCTTGGCTTCCATAAGCAGATGGATAACCGCATTAAGCTCTTGGAAGAGATTCTGTCTTTTCGTATGCAGGGCGTTGAGTTCGATAATGGTGATATGTATGTTTACGGCCATAAGGCTGCTTCTGACGTTCGTGATGAGTTTGTATCTGTTACTGAGAAGTTAATGGATGAATTGGCACAATGCTACAATGTGCTCCCCCAACTTGATATTAATAACACTATAGACCACCCGCCCGAAGGGGACGAAAAATGGTTTTTAGAGAACGAGAAGACGGTTACGCAGTTTTGCCGCAAGCTGGCTGCTGAACGCCCTCTTAAGGATATTCGTGATGAGTATAATTACCCCAAAAAGAAAGGTATTAAGGATGAGTGTTCAAGATTGCTGGAGGCCTCCACTATGAAATCGCGTAGAGGCTTTACTATTCAGCGTTTGATGAATGCAATGCGCCAGGCTCATGCTGATGGTTGGTTTATCGTTTTTGACACTCTCACGTTGGCTGACGATCGATTAGAGGCGTTTTATGATAACCCCAATGCTTTGCGTGACTATTTTCGTGATATTGGTCGTATGGTTCTTGCTGCCGAGCGTCGCAAGGCTAATGACTCACACGCCGACTGCTATCAGTATTTTTGTGTGCCTGAGTATGGTACAGCTAATGGCCGTCTTCATTTCCATGCGGTGCATTTTATGCGGACACTTCCTTCAGGTAGCGTTGACCCTAACTTTGGTCGTCGGGTACGCAATCGCCGCCAGTTAAATAGCTTGCAAAATACGTGGCCTTATGGTTACAGTATGCCCATCGCAGTTCGCTACACGC
CTGGGGCGGGGCTTAGTATTACCCCCGCCCCAGGTTCAGCGGAGTCATTTAGACGTAAGGATAGCCATTGGATTGTAAGACACGTGTACAATCAGGATCTGTGATTCGTGAAGCGAATCTGACGGAAGATTGTACGCAGCTTCGTTGAAGCTTCGTGGTAGGTCCCATTTGTTGCTTTATGTTTACTTTATTAAAGTAAAGTAAGATGCTGTCCCTTACTTTATTCCCTTTGAGTGGAATACAGCTGTCTTTGCTTCCTCACGAAGCAAAGCATTATTTCTCTCTCTATAAAAGCTACATCTGTTTTTCGTTGTTCATACAACGAAAATGGCGAGTAAATGGAATTGGTCTGGTACGAAAGGAAGAAGAACACCACGTCGTCCTTATGGTAGACCATATAAGTCGTCTGTTCCTACAACGAGAGTCGTTGTTCATCAATCTGCTGTTTTGAAGAAGGATGAAGTTGTTGGTACTGAGATAAAACCGGAAGGAGATGTTGCTCGTTATAAAATGAAGAAGGTGATGCTTACATGTACTTTGAGGATGGCTCCTGGAGAGTTAGTGAATTACCTTATTGTTAAATGTAATTCACCTATTTCCAGTTGGTCTGCTGCGTTTACTAGTCCTGCTCTGTTAGTGAAGGAAAGTTGCCAGGATATGATTACAATTATTGCGAAAGGCAAGGTTGAATCTAACGGTGTTGCTGGTACCGATTGTACCAAGTCGTTTAATCGTTTTATTAAGCTTGGAGCTGGAATTACCCAAACTCAGCATTTATATGTTGTATTATACACGAGTGTTGCTCTTAAAGCTGTTCTAGAACACAGAGTTTATGTTGAAGTGTAATATGTTATCAAGAACAAAATAATAATGAATAAGAAATGAATTTGATTTAATTACTCCGCGAAGCGGTATGTTTCCTTGTTTGTGTTGACAAAAATGCCCTTCATTAATGAAGGGGTAATGTCTATTATGTCCTTGTGACGTCACTTGATCCCTT
GAGAATACTGGCAGTGATTGACCATCACGGTGAGTTGTCCAGCCATGGATACCGGTATTCTCTCGCGGCGCATAGTGACTGCTGAAGTTGACTTTCAATTTGGTTCTGTTGACTACAGTGACCCAAGAATAGTCCACGCATTATGCACCCCGGGTTTGAAGGAGCGGGCGACCTTCGGGCGTCAAATTGTTACTGCGCTCAAAATGGCCGTCATTGCACTGACGTTACCTGTGTGGTGGCCCCTCAGACTTGTCTGGAGGGTCATCATCATGGGAGTGCTGTGGGTCACCAGGTTCWTCACTCGGTGCACCAACCTCATCAAATGGTGCGTTAAGGAGACGCGCGTTACCGTGCGAGCTTATTGGAAYATTCTCAACAAGCGTGCCAGGGGGTTGGTTGTACTGGGTTGTTGGGCCTCCTTTGTGTTGTATGGTCCCTATGCCTTACTTTTGTGGCTGGGCGTGATTGTTGGATACATAATTTGTGTCCTACCGTCTAATGTCCGCTACTACATTGAGCTGGGCCAGAAAATACAGGATGCATGGGACTCTGTGGAAGCGGATGATACCATAGAGGCTCCGTGTAATGGTGATATCCTGGAGGTTCGCAAGGGACGCAATAAGTTCGCTTGCAAACTGGCTGCCCGGGCAATTGGTAGAGTTGGCTTGCTGAAGGCCACCCCTGCTAATGCCCTGGTCTATCAGAAAGTGATCTTGGATGAGATGAAAATCTTAAATGTTCGCTTTGCTGATCGAGTTAGGATTTTGCCATTAGCAGTGATGGCTAGTCTTGACAGGCCAGACGCCGTGGCTAGGGTTGAGGACTGCGTGGCAGCCCTCACCCAACGCGGTGTGAGCCTCTAGGGAGGCCTAGTCCGCCGAGAGGGTTGTGACACCACCACTGACCGCACAAATTTTGATTTATCAGCGGTTAAAGGGGTGGGTCCCACAGAGGGACTCTCGGTGAGGGCTGGGACCTCGGCCAAGGGTGATAGAAGTTG
TATTAAAATTTTCATAAGATTTGAAAATTTTGATAAACCGCGATCACAGGTTGCCGCACCTTAAAACCGGAAACAAAAGCAATCGTTACTTGATTTTAAAGACTTCTCAATTTCTCTCTACATTTCCTGTATACGGCTTTCAAAGTGAAAGAAAATCACTCTCTGTGCTGGTCACAGACTTCGTGAATCATTTTCTTTCCATTCTCAGTTCATTTGCTGAACACTCTCCTATTTGACATAGGACTTCGTGTCAGATTTGAACTTCTCCTATCTCTCTTTCTCGGTTCTTCATTTGTTGGTGAAATCTTCTGGGCTAGTGCTCTCACTCTCCTATCTGGCATAGGACTTCGTGAGTAGACTTTCCCATTTCTTTTCTCTTCTCCCCCTTTCTTCTCGTCTTATACACTGCTGTTCAAAGTGGCCTTATTTGAAAAACACTTGGGCATTGGTGCAAATGTTTGCTTCATTCATCTTTTCTGGTGACAATAAGCTTACTGAGAAAACAATTTTTAACTGTGGGGATTTAGATATTTTGGTTGTTTATTATACAATAGCCACTCAATTTAGGAAGTTTCTTCCTCATTATATTAGGTGGCATTTGTATACGCTGTTGATTTATATTCTTCCGTCTTTTCTCACTACTGAAATCAAGTACAAGCGAAATTTGAGCAACATTCATATTTCTGGCTTGTTCTACGATAATAGGTTTAAATTCTGGACTAAGCACGATAAAAATCTTGCCCTAACAGAAGAAGAGAAGATGGAAGTGATTAGAAACAGAGGTATCCCTGCTGATGTTCTTGCAAAGCGCGCTCATGAATTTGAAAAACATGTCGCTCATGAAAGTCTCAAGGATCAAATTCCTGCTGTTGATAAGTTGTACTCCACTAAGGTTAATAAATTTGCAAAAATTATGAATCTTAGACAGAGTGTTGTTGGTGATCTTAAACTTCTTACTGATGGGAAGTTGTATGAGGGTAAGCACATTCCTGTATCTAAT
GTTGACTTGGCCTATGACGATTACGACGGAATTTTTGATTGTGAATACGCTTACAAGGCGTGGCGTGACGACTGTTTCCGCACCGCCGAACGTGGTCGTGGCCCTGTGCTTCATGAAGATATGACCATTGCCAGTATCGGCAAAGACGGCAAACCGATTTACACCAAAGAGCAATACTCGATTGGTTCGCGTACCTCGCGCATTTACTGGCGTATCTACAACAAGGCTCTTGAGCAGAAACTCGCAAACACGGGTCTTGTCTGGTATCGCTCTGAAGTCGAGCTGAAAAAATGGAATGTTGATGTGTTGCTGAATCCAGCTGGCGCGTATGCCGCGCTCAATGATTTCGCAGCCTCGATTTCTACCGCTAAGAAATTCAATACCAAACCTGTCCCGACGAAACGCGCAGCGTTAGACCTGCTGGCCTCTGCGCATTGGATGCGTCGTCAGTACGGGAAAATCCTTAATTCACTTATCGAATTCCATGAGGGCGACATTGAAACCGTGGTCGGTTCCCTTGTCCGTGATGGAACGAAATTCACCTTCCCCGATACCTACGGCAAGTTGGTGACTCACATATTGGAGACTTAACAAATGGCTAAATCCGTTTTTGTACTTGGCATGGATATCACTTGGAACTCAGCACGTGGCGACAGTGCTCAACTGAACGTGTCACGTCCTCTACGTGAAATCAACTCAGAGAAATTCAAACGCCGCACTATCGGTGAATCGGGTGATGTGAATCCCCAATGGGATCAACCTTTAATGATTGACCATGAATATGCCCTGCTTCTTGAGCGCACTGGTGCTCTCGTTCCTCGCCGCGAATACCAATTGCGCTTGGAGATTAACCCAGAAGACCCATTGGCAGGCGCTATCGTGACTGAGCTTATTCCAGTCGACCAAGAAATTAAGAAGCACTTCGAAGCTTCAATGAAACCCGTTCAAGGCTAAAAAATGTCTGTATGCGTCACCGTCGTTAACCAGTATGGCAATTTGA
