# Supplementary material for: Towards a better solution to the shortest common supersequence problem: the deposition and reduction algorithm
Source: BMC Bioinformatics. 2006 Dec 12;7(Suppl 4):S12. doi: 10.1186/1471-2105-7-S4-S12 (PMC1780115; doi:10.1186/1471-2105-7-S4-S12)
Supplement: Additional file 1 — Real DNA sequences DNA sequences are obtained from NCBI Viral Genomes, Accessed on 01/01/2006. . Sequences are randomly selected from different genome sequences. The specific length and number of sequences are specified for each dataset. There are 60 randomly selected datasets. File name indicate the number of sequences, sequence length, and dataset number. For example, file name "DNA_N100_K500_5" indicate that it is DNA sequences dataset, with 500 sequences, each truncated to length of 100. And this is number 5 datasets for this setting. Each sequence is represented as a row in the dataset file. [file 1471-2105-7-S4-S12-S1.zip › DNA_N1000_K100_6]

ACCCAACAAGGGGAAATAAGTCAACAAGAGAATTAAAATCTATTAAGTTGAAATTAGGATCAAAGACTCCAATCTACTGGGATTGTCTTTGATCAATTGTCATAACAATTATGGAGTTGTTTGACATCGCAGACGGGTTCGCTGATCATCAGATCAACCTAAGATCTTCTAAGCAGGCAACTGGAAGTCTCAGTGCAATCAAGGATCAAATCCTTGTATTGATCCCTGGAACACAAGATTCTGACATTTTAAGCAACCTCCTAATTGCCCTATTATCCTTGATCTTCAATGCAGGCTGTCCAGAGCCTATCTGCGCTGGGGCTTTCCTCAGCCTTTTAGTCCTCTTCACGAATAATCCAACTGCAGCCTTAGGAACTCATGCAAAGGACTCGGATACAGTCATCAGTACCTACACCATCACTGAGTTTTCAGGAATGGGTCCAGTATTAATGAACAGAGACCAAGTAGAAGAATTCATGACTAATAAACTTAACGATTTAATCCGAGTTATCAAGTTTCCCGACTTATTCGTAAGGTCAAACAAGGCTGATGCACTCTTTAATGGCCCGGTAGAGTTCAAAGTTGCCCTCAACTCGATACTAATTCAAGTTTGGAATTTGCTAGCTAAAAGCATCACAGCAAGTAATACTGCAGAAGGCTCTGAAGACAGAAGAACCGAGAGATTTGAGCAAGAAGGGAGGATTGCGTCCATCTATGAACTGAGCAAAAACATGAAAAAGCGACTCAGGGAAACACTAAGGAAACACATGATCATCAAGAAGACGATGGTGAGCATTATGCAGGAATCTGTAGCAATGGGCTCAAATGGGGGAGAGTTGGTTAAGACCATTGCGGTAATCTCCCACTATGTCGTCAATGCAGGGCTCACCGGTTTCTTTCAGACCATTAAGTATGGTATAAACACACGCTCTGCTGCATTGGCTGTCAGTGATATCCAAGCCGAGCTTGGCAAGATTAAGGCTCTCATGCAACTATACAA
ACGAAGACAACAAAACAATCAAAGGGGATTAATTGGTTCGGAGTTGTCTACTCTAAGCCTTAACGGGAACTCCCGTATTGCCAAGATGAGTTTGTCACGGTTGTACTCTAAGAAGACTCAGTCATCTTACAATGCGACGGCGCCGCTTGATCGAGATCCTCCTGAGTACCCGGGAGATGCGTTTAAGAAGTCTCGGAACAAACCAACGTTGACTAGGCCAAAATCAAACCTCTCATTGGATGATGCTCGATGCATGATTAAAGGGCAGATTCAGAATGGATCAGTGGACATTGAATTGGCAAAACACTACCTAATTTTGGTGTTGGAGCAAATCACCGAAGACAACTCTGATGACTGGACCTCGTTCGGAGTTCAAATCCTCAGTAGGACTGAAAGGGGCCGGCCCCTCTGCATGGTTAATATACAATTGGATGACAAAGACAAAACCTTTGATTCTCAGGTCAAGGACTCCACGGCAACGGTTGAAGATGACTTATGGATGACAACTTATCTCTTGGCAATTTATCGGATAGGAAGAGCGACGAACAAAAATTATCAGACACAGTTAATTGACGAGCTCAACAAGCTCTTGGCAACATTTCCCGGGGATTATGTTCCTATGGTCCAGGCTCTCCAGGCTTTTGACTCCTGGCCAAATGACCCAAATTATTGCAAGTTGGTCGCTTGTGTTGACATGTTTTTCTCCAGATTTAAAAAGTCAAAATGGGCAATTCTCAGATTTGGCACAATTTCATCTAGATACCGGGACTGTGCTGCTCTTACAGCCTTAAATCATTTCTCCAGGCTTTTGGGAGTAGATCTAGTGGATGCACTTGAGTGGAGCTTTGTGGGCCGTGTCTCAGATGAAATTGAGCAGATGTTAAAGCCAGATCAGGAATTGGACAAGGTTGATTCTTATACCCCCTACATGATTGATTTAGGAATCTCTAAGGCTAGTCCTTACTCGACTGTCCGAAACCCTGCATGGCATTTGTTCTGC
CATAAATTTATTTTATCATTTGTTATTAGCCTACGGCGAAATAACTTTTCAATCCCCACCCGCTGATTAACGTCAGCACCCAAGTGCGGCATTACGGTGTCTCACTTATTGGTTAACAAATTTGCGGCGATTTATCGTCTCAAATCTATAACCATTCAACCCAATACCAAACAATATAAGGCTGCCAGTACCTCAAACTAACCTGACTTTATCAAGCATTACTTGGTTGTAAACGTCAATACAATGCCGTCAATTAACAGGACAATCACCGGCACTGAGTTGTCCAACAACTTGTCCCTCAAAGGGAAGATCACAGTGTTCCCATTAGACCCATCTATAGAAGAGAAGTTCAACTTCCTTAAGGAGAAAAACTTCAATCTTAAGAAAGTCTTTTGTGCCCACAGATTGCAAGTTTTGGTCGATCACTTCAACCTCCATGGTTGCAGTTTCAAGAGAATGCCTGTCCCGCTCAGAAACGCTTTTGGCTATGATTTTTTAAAGATAAACCAATTTATAGACCAGAAGTTGTCCGTTAAAATCGGTATGGAAACAATCAAAAATACATCCGTTCTTGAAGACATAACTGGTAAAACAGGTTTTTCAGACGGCTACTTGGTCAGGAAATATGAAGATCGCCGTCACGCGGATGTCTTCATCTCATTTGGCAGATACTTTAAATATGATCATGATATTATGTTTCGATTAACGTTTGCAAAAACTCATAATCGAAGGCGACTTCGCACCATAGTTGAGACCTCTCTAGGGAGAATGGAGGACAGAGGCGAAGTCTACTTGAAACCTTTCACTCTGTTTGACCGTCTCCCGCCCAAAGCTTTTGAAATGCAATGTCTTCTTCTCTCCGTTATCGAGCGCTGTGATGACATGTGTGAGATCGTCAACTATTATAAAAATACCAAGTTCTCACAACCTGTCAAGAAAATCAGAGAAAAATTTTATCGCAGGTGCACAGTAACTATGATTGGAGTGAACCAGTCCAGAC
CATTCATATATATTAACATGCACCGGGGGCGTGGCGCGGCCATTTTGAATACTCGGCGTTTGGCGGCGGCGCGAAAATTTGAATGCTGCGTAAGAATACAAGTTTTGTGTGAAAAATTTATTAAAAATGAAGTTTAAAGAATATTAAATTTGACGTACAGGCTTTAATTTTATTCTTATTTTAAACCTTATTGGACATTGAGGTGAGTTTTTGGTATTTATTCTACTTTTCCCGCATTTTGCTTTTCCTTTGATTCGCTTTGTGTTTTCTTTAATGTTCTACCACATGTTTTTTCGGGCGGTTGGCTATAAAAATTATTTTCCAGAAATCATTTTTTAGTTTTTACAAGACTTTTTACCTTTGAAATGGTTTAATGACTGCAAGTGGGATGGCTGGAAGTGCAATTTTCAGATGCGTTCCTGCAGATGCAGCTGCGGATAATAATGCTGCTAACGTTCGCATAAAGCCTCCTCCTAGCTGTTCTTCTGCTGCACGTACTATGTCTTCCGTTAGACGACCATTAATGTTTCTTTGGATGTTTGTTCCGAACTTAATCAGGTCCGGATCATATGCAACAAGATTTGGATTGTTGTTTTTTCCCAAAAAGTACCCTAATCCGTCTAAAGCTAGTAGTAAAATTTTACCGCCAGGAACTAAAGAAACTATAAGGCGCAGCAATCGCGTTGTTAACCCCCACGGACCTCCAAGTAAAGCATCTATTATTAGACCAAGGGTGGCGCCAAATAAGCTTGTTAGTATTACTTTTCTAACTTGCTTAGGAATGTGCTGTAAATATGAAATTACATCTTCAAGGCTCCATTTGTTTTTGGCTTGATAGTCCACATCCTCTTCTCCGTCTGGAGGTCTTCTGTAATTAAAAAACTGTCTGGAAGCAATTGAGTGTTTTGGTTCTTCTATTTGGTGAAGTTGAACGCTTGATATGGGCATGTGTAGCACTGCTGACATGCGTCTTGGTTTGCTGTGATATTCGTTGACTGCA
GTTGCATGGTGTGCAACTGTTGATGTGATTGTTGCTTAGAATGCAATGATTGTGAGAGGGGGGATCTAGTGTTACCAGGTTCGCCTGGTAGTCATCTCCATTTTTAGCAAAAAGTGCTATCGATTACGATTACGCTTGATTGCGTGTTAATCATTGTATATGATTTGCCTAAATCGCAATCGTATACAAAATTACGCCAAATTACGCCTTATAATATACATATAGATATATGTATATATATAATATATAAGTGTTTTTTTTATTTATATATATAGATACTATTATTTGTAATATGGTTGTATAGCGTGTCTTTTATGTTAATCGTTGGATGCTCTGATTATGATGCTCATGTTTATATATACAGTAGTTTTATCGGCGCATATTTATTTAGGGAAATCGATTAACACGATTAACACGATTAACCACACTTAAAATCGCCCCGCAGACCTTGACACATGCGGGTCGTCGTGTAACACTACGATTAGAGACACGGTGTTACATGTTAATCATGGTGTATATTGAAACTAAGGAGAAAGCTATGAGTTCTTACCAGTCAGACGCAGTACAGGCAGCAATCAAGGCAGCTTACGAGAAGGCCGGAGTAACGGTTGAGCAGCGACCGGAGGCAAAAGTGACCGATGTTATCCGGGCCGCCTGCGATCAGCTTTATGGTGATGGCGAGAATACCGAGTTCACATTCGACGCGAATAAGATGGCTGAGGCCGCAGCAAGAAAGTCGATGCCAGACGCTGACGAACATGATGTTGCCAAAGGCGCCGAGTCCTGGTTGCTCGGGAAGACGGATGAGATTAACGAGAAGTTTAAATCCTCATTCATCACCCCGATCGTTTCTCGACACTTCTCCAAGATCGGCAAGTCGGTCAAGGTGAGCGTGACCATGAACGATGAGAAGTTGCGAGTCGTTACTATCTCAGTGAGTGACGAAGAAGTTCCGGTGAAGAAGCGCCGCAGCCGGAAAAAAGTCAGCCTGGCTGATTGT
AAATTAAAACATCTCAACAAAACCTACAGAAAACTGACTACAGACTCACTCGCTCTCTTTGTGAACTTGCAATCAGCATTCCGCCTGCCCTTACTTTTTGCTCCAAGCACTCTACAGCACTTAAAAGAAAGCCACATCTTGACTTTTGCACACACCCATTACTTCAAATGGCGTGCATGGTTTTTGGCTCTTTCACAAACTCTCACTTGGCCAGCACCAGGGTGGTGACTGGAAATGTACGTGAGGAGTCACGTACTACTACTCAATTCAACGGAGGTTCGATTTTATTCCCCACCATTCAGGAGGGGAATAAGCCACAAGTGCTGAATGGACCTAATTTTATGATTGGGTCATACAATCCACTGTTAGCACAGAGCAGTGGAGTGAAGGTGAGTGGTGCGCACACTGAAGTGCGCACTATTAAGATGGTGGGAATTCATGGAGCAACAACAGTCATTGCCCCAAACATTATGGCGCCAGCAGTAAAAGTGACACGCCCAAGTGTCACTCAAATAAACAACTATGGCAAGCGTTTAGTTAAACAGGCACAAGATCAAGTAGAACGGGCTTTTGAAAATTTCTTTTCGAAACCCGAAATGAAAGCTAGCCTGTTTAAAAAGAGCCACGCTAAACTTGTGCGTGGCAGGAATCAGAGTTGGCGTTTATCAACGCCAACCATGGAAATCGCGGAGGAACGGCAAGCGGCGCTCGACAGGGAGCGCCAAGAGAGGGAAGCCTTTCTCGCGGGGAGGTATAACCCCGAAGACGTTGTCGGTGGTTATGTGGATATTAGGGACCGTACTAAGAGAGGTGAGCAAATAAGTTTTAAGGGGCCCTTTTGGAAGCGCACGCCAAAAACCCCACGTGTGGTAAAGAAGCAACCACGGTTCGTGGTTGCCAATGCATTTAAAGTGGAGCGTGCCTTATTGCGCTCTCTTCAGCATACCAACGTGAGGGTGGAGTTTATAGGAAATAAAAAGCAACGCCTCCACGCACAATA
GGCCGGCCTCTCTCTCGGGCGCGGGCAGTTGAAAAAAAAAATTTGCCTAATCGCCATCGTGATAAGCACACGTTATGGGCGGTGGGGGATGGGATTTCAATGGAGGCCACACCCACATGGAGGCCACACCCACATGGAGGCCACACCCACATGGAGGCCACACCCACATGGAGGCCACACCCACATGGAGGCCACACCCACATGGAGGCCACACCCACATGGAGGCCACACCCACATGGAGGCCACACCCACATGGAGGCCACACCCACATGGAGGCCACACCCACATGGAGGCCACACCCACATGGAGGCCACACCCACATGGAGGCCACACCCACATGGAGGCCACACCCACATGGAGGCCACACCCACATGGAGGCCACACCCACATGGAGGCCACACCCACATGGAGGCCACACCCACATGGAGGCCACACCCACATGGAGGCCACACCCACATGGAGGCCACACCCACATGGAGGCCACACCCACATGGAGGCCACACCCACATGGAGGCCACACCCACATGGAGGCCACGCGATCGAGGCACGCTTGTAGCTGCCATGCCACATAGTGCGGGTTACACAGTGCGTGTTACACACCGGGTATACACAATTGTTCCTGCTCGTTAACTTCTATTAGCTCGCGCCAGGGTGTCACCGTCGTGCTTCTGGTAACCACGACGGCTGCAGTTATCCCATTGTTAGTGTTATTTCTATCCCCGCAAGTAACGTTTTCATATTGCTATTGCTAGTCCCACCGCCCATAACGTGTGCTTATCACGATGGCGATTAGGCAAATTTTTTTTTTCAACTGCCCGCGCCCGAGAGAGAGGCCGGCCCCCTAAACATTTCCTAAGCTTTTCCTTTGGAGCTCCTCCCTAAATGCCTTGGCTATTTAGCCTTCCGCTCCTGTCTGCTTACACTTTACACTTTTCTGCTCGTCATGAGGCCCACGGAAGTTTCACGTGGTCGCGCCTCCTCGGTATCCATCTCTGTGTGC
AGAGCAATCGGGGCATCTAATAATTCTAGAAAAACAACGATATACTCAAGAAATACTATTTCAGGCATGTCAACCGCAAGGAGTGCTGCTTCTGAATTCGTCAAAAGCTATGGCACAAGAGACAACAGAGCAATCAATGATTGCTATTCTGTCTTCTCTGGAGAAGGTGTCAACTTTCTCAATTTGTTCATGCATAACAATGCAGGTATTAAATCTGCATTCAGCATCAACGATTTGGGCAGGAATGAGGATATCAAAATCCATGAAGCTGAAGTTATTGATTCATGCCATGATTATCATTACTTTGAGAAGTTTGGGTTAGACATAATATTCTGTGAGCATGAAATGAGCCTGGTTGTGGGGAAACCAGGTGTGAAGAATACAGGCTGCAAATTCACAATGCACAACCAAATTTTCAATCCTAATTCTGATACACTTGCTTTAACTCCTGGAACAGTCTCAGAAAATGAGTTCTATGAAAAAATCAAAATAAGATCAAATGGACTACTTCCCTCTGGATGGTATCAAGATGAATGCTGTAAAAACAACTTTTACATAGCTACAAATGGAGATTTGACTCTTGACTACGGGTTTTCTGTTATGGGAAAGACAACATCCTATTGGAGAGAAAGTATCTCTAGGGAGAAGATTTTGTCTGTTAAGCAGAAGTGTTTACCTGATAACACTGTCCCTACCAACAGGCTCCTATCTACATCAACTGTAAAAGGTATTCAGCTAGGATCTGAACTAGCCCCAGACACCACAGTGATACTATCACTTAAGCAAAATCTGAACGTTGACTTAAAATCTCAATACCGCGTTTCGTTTCATGGCATCCAAGAGGAAGGTGCTTTTGCAAGGACTTTCTGTGTTCCTTTTGAAAACAAATCCAGGATGATATGCCTATACGCAAAAACTGTTGTGGATAACAGTAATGAAAGGACTACTCTGATTATAAAGGTAGTTACAAAAACTATTGAATCCCATCTAGTCATTCCTA
TGGTATCAGAGCGAGGTATGATTTACTTATCAGTTATGTTCTAAGTAAGTTAGATAGGGAGCCGAGGGCTCTGCTGATGAGTTTAAGGACAACTAGCTGTGCAAGTTTCAATAGATGATACGTCGAAAGGTTGAATATCTTCCATCCTGTTTACACTACGAACTAGTGGTTGTTCTAGGGGAGAACGTTAATGCGGGGCAAGCTTAGTTCATTCTGAAAATCAGGTAGACTCTGGTCTAGATAACATTGATAGTTAGTGCAAAGGGGACTAGATCTGGCAAGGTAAAAGTACCCGTCTAGGCAGGTGGCCGCTCAAGGGGAAGAGAAACCTAGAGATCAAAAGTTCTATTGCAATACTATCTATCAGTTTTATCTTGATTGTATGCTACTATCTGAGACTAAGATTCATCACTAAGAACTACCTACGCAAGCCTTCCTGAATCCGCCACTATAGTAGTATCCTAGTAAACAAGGAAAAGAAGGAACTATATACCTGTAAGACTTAAGTCTATAAGGAACCGCTGGAACTGGCTAGAAGTCTGGAGACTCTGAAAGCATCCCGAGGTAAACCCTATCTCCTATTAGAACGTTGATACTGATAGTATCTGCCATCGCATGAAATCTGAAGCCGAGTGGGAAACACAGTTTAACACTTGGAAAAACTCTCATACCTTCGAAAACGCTAACCAAGAGCTTATTCTTGGAACAAAAATATCTAATTTAGATTTGAATCACAATATCCGTACTACTTGTTTTAGAGTAGATCTTGGATACAAAGTTCTGCTAACCTCGCAGCAGAAGGCTCAGGACCATCGCACAGAGTTGTTTTCTGCCATCAGAAAGCACACGGTCGAGCACAGCAAGCAGCTCAAGCTTGTTGCTGAGAAAGCTGAACAATCGCTGATCATCCAGAAGGAACAGCGCGCACGTCTGAAGCGGATCGAAGACGCCCTATCGACCTTCAGTAGGGAAATCCACAACCTTCGTGTGGAATACCTGA
TTGATTCAAGCGAAGTGGAAGCCCCACACAAAAATCATTCTGTTGTACTCTCTCTCTCTTTCACTGAGTCACATTTACTTTTGATGATGACTTCTTCTTCACTTTTTCTTTCGATGTTCGGGATAGCGCCCGTTCACCACTGATACTAGGGATAGCGCCCTAGTTTCGATTGCTGGGATAGCGCCCAGTTTCTTTTGTTAATATTTCGATATTTTCATTTTGTAATTTCGATTACTTTTCTTTTATATAAAAACCAAAAAGATTTTCCTATTTCTTTGATTTCTTTTTTGTTTATTTCTTTATGGAGATCTACGGATTCTCCCCCCTCTCCTTCCAGGACACCGAGTCCTGGAAGAACTCTGCTTTCGCAGCCTGCCGCGGCTGCAAGACCTACCCCATCGAGGAGGTAGGTACTGACGGATCCGTGAGGATCCGGGAGCTCCCGGTGGGGCTCGTACTAAAGGGCGTCATGGCCCAATATCGGTCCATTTTATGGACCCAATTTGTGGCGGATCCCGCCACTACCACCGTGGACCGGAAGTCCTTTGACTTCTGGCTCTTTTGCCGCCGTGCTGAGGCGGCCCAGGAACGAGCCTTTAGGGCTCGTCAGTCCAAGCGAGCCGCCAAGGCCGCTGCCCTCGATGCTGAGGGCTTAATTGATCGCTCCTACAAGGGGCGAACTTACAAGGTCTCTGTGCGGGGCCTTTCGTGGAAATCTGTGCGGGCTGCACAGAAGGCTGCCAGGAAGGCAGCCAAAAATTTTGGATTCACCATTTCGGAGAATCCCTTCTCGGCACTCCCATCTGAAGGGAGATCTGCCTTTTCTGCGGGTGAAACTCCCGCTCCTCCTGCCTGCGCGCTCCCCAATATTTGTTGGGCGGCTCGCAGGGCTTCCGCGAAGTCCGCCTCTCCTGCGGACGTAGAGAGTTTGCCCTTTTTGGGCTTACTCCCGGAGTCTCCCCGCCTCCGAAATGAGGGGTTGCTCTCTTTATTGAGAGCT
AGATATTCTGTTAACGACAAACAGTACAGTGCTCCGCATATGTCTACCCTACTTATCCCGCAAGATACCATCGCACACACGTTCGATGAAGCAGTTGCTTCAGAAAGCAACCTCCGCATTGACGAAGTTCCCGAGAATTATCTCGAAAGATTCATTCATCCGAGTGAACCTGAGAACTTTGAATTTTATAGCTTACGAGATTCAGATATTCCCTCAAAGCGTATTCCAAAGAATGGAATTCAAGTCTTTGAAAATCTGAAATACCACACAAATTCGAAGGATAATCTATATAAAGATCAACCTTCAAGTGGCCCTTCTCCAATGAGAGGAGTAGCGAATATTATTCGTGAATACTTCCCTCAATATCTAGATGATCTCCGCACTTGGTGCAGACCAAAATCATCAGATGACTCTATCTTTAATGATTTCAATCATGAACAACGTATTACTCAACCTTTCACAGAAGAGAGAGAACGACGTCTCCTACCCTTGATTGACCATTTTCTAGGAATTAAACCATATGATATCGTTCACTATTGTGACACGAGATTCTATCCCTGGAAACTTTCAACTAGAGCTGATTATTTTCATAATCACTCTCGTGATAGAAAAGCTCACGCAGCAAAATCACATCCAGATTTCGCTACAGGACCTACTAAAAAGTCATACTTTATTAATTCACATTTATTCTTTGACAGATCAACTGTTCATAATATAAAAGAATATGGCTTCCCTTTCCGTCCAACAACGGATTCCGCTAGGAATGAAACTCTCTTAGACCTTTGGTTTAAGAAAGTTCCTACAGAACTTTTGGTTCGATCCCATATCTCAAAAAGAGATAATCTAAAAGTTCGACCCGTTTACAATGCCCCTATGATATATATTCGTATAGAATGTATGTTATTTTATCCACTACTTGCACAAGCTCGTAAAAGAGACTGTTGCATAATGTATGGATTAGAGACTATTCGTGGTGGAATGAACGAACTTGAACGCATTT
ACGTCTATAGCAAGGCGTTACTCGATGCCTAACGATGCACGGTGGATCGCTCAGAATGCAGGCTATACCTGGATTCATGCGTGATCGAGAGGTTCAATTCCTCTCCCATCAATTGCTACTCACTGAGAGTAGCCAATTTTCACAATGGTTAAAGTTCACATCACTGCGAAATCTTCCAACATGAAAGTTGGTAAGATCCCAGTAACAACAACTGAAGAGAGCAGTTGCCCAACAACATGCCCATTCTATGGGGGTGGTTGTTATGCCAAGTCAGGCTTTCACTTACGTTCACACTGGGAGAAAGTCTCCAAAGGAGAGCGAGGTACTGACTGGGATGGACTGACTGACTTTATTAAGTCACTTAAAGCGGGTCAATTATGGAGACATAATCAAGCTGGTGACTTGCCCCATGTTGATGGACACATCAACTTGAGACACTTGTTTGATCTAGTGCAAGCTAACCAAGCAAGCCAAGCCAAAGGCTACACATATACACACCACTTGCTTCATACCCACAACAAGGAAGCAATCAAGTATGCAAACAATAATGGTTTCACCATTAATTGCAGTACTGAATCCTTAGAGGCTGCCGATTCAGCAATGAATCAAGGGATGCCTGCGGTAACTGTGATCCCTTCGGATCATAAGGCTATCGAGTCTTACAAAGTAGTACACGATGGTAAGAAACAGGAACTGTTTAAGGTCAAGGAGAAAATCTCCACACCTGATGGACGTAAGGTTGTAGTATGCCCAGCTCAGACTTGTGCTCCCACTAAGTGTGAGACTTGCAAGTTGTGCTCTAAAGCTGACCGTAACTACGTTATTGCATTCGTTGCCCATGGTGGTGGCAAGAAGAAAGTAAATACTTTCCTTAATAACTAACTTATCCACTTCAGTATTCGATACGATTATGAACGTTTTAATTGGCTGTGAATACAGCGGTGTTGTTCGTGAGGCATTCGCAGCACGAGGTCATAATGCTTGGTCATGTGACCTACTA
GTTTTGAAACAAACAAAACAGAAAAGCGAACCTAAACAATGACTCTAAAAGTTATTCTTGGAGAACACCAGATCACCCGAACTGAATTGCCAGTCGGGATTGCAACCGTATCTGGGTGCGGTGCCGTAGTGTACTGCATATCCAAGTTCTGGGGCTATGGGGCAATTGCGCCCTATCCTCAGAGTGGAGGGAACCGAGTTACACGCGCATTGCAACGGGCTGTCATTGACAAAACGAAGACCCCGATAGAGACACGTTTCTATCCGCTTGACAGCCTGCGTACCGTAACGCCTAAGCGTGCCGTAGACAACGGGCATGCCGTTTCAGGGGCCGTACGTGATGCCGCACGTCGTTTGATCGACGAGTCCATCACGGCCGTTGGAGGATCCAAATTTGAGGTCAACCCCAACCCAAACTCAAGCACTGGACTGCGAAACCATTTCCACTTCGCCGTCGGTGATTTGGCACAAGATTTCCGCAATGACACACCTGCGGATGATGCCTTCATCGTCGGTGTTGATGTTGATTATTATGTCACCGAGCCTGATGTGCTTTTAGAGCACATGCGTCCAGTAGTGTTACACACCTTTAACCCGAAGAAAGTGAGCGGTTTTGATGCTGACTCACCATTCACCATTAAGAATAACTTGGTTGAATATAAGGTTAGCGGTGGAGCAGCATGGGTCCATCCAGTTTGGGATTGGTGCGAAGCTGGTGAGTTTATCGCTAGCAGAGTCCGTACCAGCTGGAAGGAGTGGTTTTTACAACTACCACTGCGAATGATTGGTTTGGAGAAGGTTGGCTATCATAAAATCCATCATTGTAGACCGTGGACTGATTGTCCAGATCGTGCACTTGTCTACACTATTCCGCAATATGTCATTTGGCGGTTTAATTGGATTGATACCGAACTACACGTGCGAAAACTGAAACGGATTGAATACCAGGACGAAACCAAACCTGGTTGGAACAGATTGGAGTATGTGACCGACAGGAATGA
GATAAATCTCCCAGGACCAAGCATGAATACCAAGGGCTTCGCGCAGAAGATCCAGAGAACCTTCCACTTGATTCACCAGAGTCACTACACACCTCCACCAAACAAAATATCTACCCATGTTGAAATTTTCTCAGAACTGCTAACATACGTTGACTATGAATGGCAGAGGGCAGCGATCGGCGCTTCACGATGGGTTGAGTTAGCTGCTGAGGAAAACGAAATACACATCCCTTTTAATACCAAGGACGAGCGACAGGTCAACTTCTTAATCGCCATTATCCATGTTGCTATTTCGTTGTATTCGAACTCAGGAGTAGAGCCTTTCGCTGATTGTGATCTAGAGAAAATTTTGAATGGCGACTATGAGAGTAGTAAGTTCGATTGGAATGTGGTGTTCGACATTGTTTTGCCAAATGATGTAAGATTGAAAGAAAAGACGCTTAAAGCAGCGGTGGTTGAGGAAGAACGTGTTGAACCTCGTCCAAAACGTAGAGAGATAACGCTTGGAGGACAGAGGCCTTTGCAGACTAGGGATGTGCGTTCGGATTCTGATTTGATTGTTTTGAGCAAACTTGAGGCGTATGATGATGTTGTTGAAAGACCAAGGCAGAATAACACCGACATTATCATCCATCGACTTGGTTTAGCCAAGATGAATCCTGCGAGTAATTCAATCCTACCGGCCAAAATCTCGCGAATCATCACTGAACAAGTATTTGGAGCTGGAGTGAACGTCGATTACATTGCCAGACCAACTGAAGGATTTATATCTCTGTCGACCGCCACCTACACGGTAGCTTCTTACTTTGAACGGGGCATCGCCAATTATGACATCAATGCCGTCTTGGACAACATCATTGATAAGACCGATCAACTGAATACAACCGATACCGTCGTTGAGCTACCATCCATTCCGCCAGAGGACTCGTCAATTGAAGTGGCGACGCCGTCGCACGAGACGTTCTTTGATATCAACACCATGATATACATCATAATGTGC
TTTTAGTATATAGCGTAGTGATTTCTCCCTCCCCCCTCCTAATGTAAATGTTTTCAGAAAACACTTTCATAAATATTTCTGTTGACACCACAGCTGCAACATGATATAATTAATACATAAATAAGAAAGAGGTACACAACATGGTTCACAAAGTAACAACACGCAAATCACTAACTGACACAAGCATTGACAGATTGTTAAGCACATACGCGCAGATTGTAGCGACTTACGGCTCACCAAATGTTCAAATAGTCCGCTTCGTTAAGAACGGAAATAGCGCAACAATGACTTACGACATAACAATATTAATTTAAAAAAGTAAACTTTCTAGTTGACAACGACATAACGGTTTGATATAATTAGTATATAAAATAGAGATAGAGGTAACAACAATGACATTTCAAAAAGTCCTTAGATTTAAAGACGTATCACGTGAAGAGATGATGAAAAACTACAGGGAATTAACAGCCCGCTATGGTATGAATAACATCATCTTAGAAGATTTGAAATACGACGTTGAATACAACGAATACTCATTCAATATACTAATCAAGCTATAAGGAGATATTCCATGAAAATTAGAATGAAAACAATTTACACTTTTTCAACAACAATAGCAACACTAGCTCTTGGTGTAAACCTATTAATGGATAAGGGAGACAACAACAATGTTAACACTGATAATACTTTTAATAATAGCAACCCTATTGTACAAGTTGACAACAATTCTAGTGAAGCCACTACTACTATTACTAGTGATACTAATGATAATCAAGTGGCTGCCGACGATACTAATGATACTGAACAACTAGATTATTTTCAACCATACGAATACCTATACATGCCAAGTACAAACGTATCATCAATTAGAGACGGATACTACTTAGTATCAGGTGGTAATACATTAGCAGCTGTTCAAATAACAAATGGTTACACAACTGATGAATTTAGACTTAAAAATATATCCGCGGAACAATGGACAGTATCTCAACAACAAATG
TGAAAGACCCCCTACCCCAAAATTTAGCCAGCTACTGCAGTGGTGCCATTTCACAAGGCATGGAAAATTACTCAAGTATGTTCCCATGAGATACAAGGAAGTTAGAGGCTAAAACAGGATATCTGTGGTTAAGCACCTGGGCCCCGGCTTGAGGCCAAGAACAGTTAAACCCCGGATATAGCTGAAACAGCAGAAGTTTCAAGGCCGCTACCAGCAGTCTCCAGGCTCCCCAGTTGACCAGGGTTCGACCTTCCGCCTCATTTAAACTAACCAATCCCCACGCCTCTCGCTTCTGTGCGCGCGCTTTCTGCTATAAAACGAGCCATCAGCCCCCAACGGGCGCGCAAGTCTTTGCTGAGACTTGACCGCCCCGGGTACCCGTGTACGAATAAACCTCTTGCTGATTGCATCTGACTCGTGGTCTCGGTGTTCTGTGGGCGCGGGGTCTCATCGCCGAGGAAGACCTAGTTCAGGGGTCTTTCATTTGGGGGCTCGTCCGGGATCGAGACCCCCGACCCCCGGGACCACCGACCCACCATCAGGAGGTAAGCTGGCCGGCGACCATACCTGTTGTCCTTGTATAAGTGTCTCTGTCAATTGATCTGATTTTGGCGGTGGGATCGAAGGAGCTGACGAGCTCGTACTTCGCCCCCGCAACCCTGGAAGACGTTCCACGGGTGTCTGATGTCTGGAGCCTCTAGTGGGACAGCCATTGGGGCTCATCTGTTTGGGGTCTCACCTGAATACAGGGTGTTGATCGGAGACGAGGGAGCCGGACCCTCAAAGTCTCTTTCTGAGGTTTCATTTTCGGTTTGGTACCGAAGCCGCGCGGCACGTCTTGTCATTTTTTGTCTGGTTGCGTCTTTTCTTGTCCCTTGTCTAACCTTTTTAATTGCAGAAACCGTCATGGGCCAAACTATAACTACCCCCTTAAGCCTCACCCTTGATCACTGGTCTGAAGTCCGGGCACGAGCCCATAACCAAGGTGTCGAGGTCCGGA
GTTATTTGTACCATGGAGGAATTGTTCAACGCCCTACCTCAACCACTACAACAACTCTCATTAGCTCTGGCCGGTGAGATACCATTGACAGATCACATTTTCGAACAAGCAGCTTCCACCTGGCACGTCCAGCCACGATCACTCACCTATAAGTTATTAGATCATATTCCATTTGCTACTCCCGTTGTAGTTCCCCCTTCCATATACCATTCATTAGACTGGAGTAAGTGCTTCGCCGTTAACCAAGATCGTGTAGAGCGCATTCCCACCATAGACAACCCAGACGATGTGTACGTTCCGAACTCCGACATCGGCCCCCTCCTCACTTCATTACATACCATTCCCGACTACGGGTTCCTGCACCCAACAATCGAGAACGATGCCACCACTCTGCGCGCGGAACGTGCTCGGTGTGCTTCCACTTTCTACAAGATTGCCTCCTCCCAAGCTCGTCAAGTTAAGCTGGATCCCATTCGCATGCTAGGTTTCCTACTTCTGGTGCAAGCTCGTCCTCGCGTCCCCTCAGGCCTAGTTACAGATCAACCCACTCGTCGCGACCCCACGCTGTCACCCGCCCTTCACGCTATTTGGCAGGTAATGCAGTATTACAAGGTTGCCGGCGTGTACTACGCCCCTGCTCTGGTCGTCCCATCTGGCGCCATATGGTGGATTCCCCCTCCCGGTAAGCGCAATGTTGTCTCCGTCCAATACCTGCTAACTGACCTGATTAGCTTAGCAATCCTGGCTCACATGACCGACATGTCCCCCACCTTGGAGCTTACCGGCGTCCTGATGTACCTCAGAGCCGCTTCCTCTCATAGTTACGCCTACACCTTACTTCAAATGAAGAGCGTATTCCCAGCCTTGTCCTTGCGCTCCATGTATCGTAACAAGGGGTTTGGCGGTAAAGCACCCGCAATAGAGTGGACCGAACCGCGCTCTAAATATAAATTCCGATGGACTGGCGTCACTCAATTACACGATGGCCTCCGACCGCGTT
ACCGGATGGCCGCGCGATTTTTTAAGTGGTGGGTCCAGAACGCACGACGATGCAGACTCAAAGCTTAGATAACGCTCCTTCGGCTATAAGTACGTGCGCACTAAGTTTCAATTCAAAAAATGTGGGATCCACTATTAAACGAATTTCCGGATACGGTTCACGGGTTTCGTTGTATGCTATCTCTAAAATATTTGCAACTTTTGTCGCAGGATTATTCTCCAGATACGCTTGGGTACGAGTTAATACGGGATTTAATTTGTATTTTACGTTCCCGTAATTATGTCGAAGCGAGCTGCCGATATCGTCATTTCTACGCCCGCGTCGAAAGTACGCCGGCGTCTGAACTTCGGCAGCCCATACACCAGCCGTGCTGCTGCCCCCATTGTCCGCGTCACAAAACAACAGGCATGGACAAACAGGCCTATGAACAGGAAACCCAGAATGTACCGGATGTACAGAAGTCCGGATGTTCCAAGGGGATGTGAGGGTCCCTGTAAGGTACAGTCGTTTGAGTCTCGACACGATGTCGTTCATATTGGTAAGGTAATGTGTATTTCGGATGTTACGCGTGGAGTCGGTTTGACCCATCGTATAGGTAAGCGTTTTTGTGTCAAGTCAGTTTATGTTTTAGGTAAGATATGGATGGACGAGAACATCAAGACGAAGAACCATACGAATTCGGTGATGTTTTTCCTTGTTCGTGATCGACGACCGGTAGATAAACCACAAGATTTTGGTGAAGTATTTAATATGTTTGATAATGAGCCCAGTACGGCGACCGTGAAGAACATGCATAGGGATCGTTACCAGGTGTTGAGGAAATGGCATGCAACCGTTACTGGTGGTCAATATGCAGCGAGGGAACAGGCGTTGGTTAAGAAATTTGTCAGGGTTAACAATTATGTTGTTTACAACCAGCAGGAGGCAGGAAAATACGAGAATCACACCGAGAATGCATTGATGCTTTATATGGCTTGTACCCATGCTAGTAACCCAGTGT
TTTGAAAGGGGTCTCCTGGTGGGGTGGGTACACTTCTCGCTCGATGAGTGGGGGTGTGGCTCATTGCCCACACCTGGTTGGTTCCCAGGTTCATACAATAACCATCAATAAACTTTTAACATCTAAGATAGTATTATCCCATACTAGACTGGACGAAGCCGCTTGGAATAAGTCTAGTCTTATCTTGTATGTGTCCTGCACTGAACTTGTTTCTGTCTCTGGAGTGCTCTACACTTCAGTAGGGGCTGTACCCGGGCGGTCCCACTCTTCACAGGAATCTGCACAGGTGGCTTTCACCTCTGGACAGTGCATTCCACACCCGCTCCACGGTAGAAGATGATGTGTGTCTTTGCTTGTGAAAAGCTTGTGAAAATCGTGTGTAGGCGTAGCGGCTACTTGAGTGCCAGCGGATTACCCCTAGTGGTAACACTAGCCTCTGGGCCCAAAAGGCATGTCATTTGACCACTCAGGTACACAACCCCAGTGATGCACACGCTTAGTAATGGCTTAGTAACAAACATTGATTGATCATTTGAAAGCTGTTAGGAGGTTTAGGTATGACGGGCTGAAGGATGCCCTGAAGGTACCCATAGGTAACCTTAAGCGACTATGGATCTGATCAGGGGCCCACCATGTAACACATGGGTAGAAGTCTTCGGACCTTGGGTTAAAAAACGTCTAGGCCCGCCCCCCACAGGGATGTGGGGTTTCCCTTATAACCCCAATATTGTATAATGGCTGCATCCAAAATGAATCCCGTTGGCAACCTGCTCTCCACAGTCTCCTCAACCGTTGGATCTCTTCTACAAAACCCCTCTGTTGAAGAAAAGGAAATGGATTCTGACCGTGTTGCTGCCTCTACTACAACCAATGCTGGTAATTTGGTACAAGCTTCTGTGGCCCCAACTATGCCTGTCAAGCCAGATTTTAAAAACACAGATGATTTCTTGTCCATGAGCTACCGTTCAACAACAGCCCCAACCAACCCCACAAAAATGGT
ATATATTTTCACACAGTTACTGTGTCTGGACATCTCGAGTTTGCTCTTTGGTGGTCATTGAGTGTCGAATTTAGTGTCCTATTCTCTTTTCTCTATTAAAAGTAAAATATATCCTTGGTGACTGTGTCATCATGTTTAGCAGAAGTTCCTCTACTCGCAGCTCCCTTGTGGGGAGCAGGAGTGGCTCCATTTTTGGAGGGGGATCTGTTAAGAAGTCTAGTACTGTGAGGGGGTTCTCTGCCGGTCTTGAAAGATCGCGAGGATTACCTTCCGCCAGCGCTGGTGAAAACCAGATCTCGCTGCCGGGGCTTAGGATCCCAGTTAAGGCTTCTTCACAACCGGGAAATTACTACCTTAAGGAGAGAGGTATTGATTTGCCAATTGTGCAACAGCAGAAGTTTCTAGCCGCTGACGGCAAAGAAATGGGGGAGTGTTACCTTTTGGACACTTCCCGAACTGATCTGTTGGACGCTGCCAAAGCAGCGTTAAACGAGTCTAATCTTCTTGAATTCAACAAATTTAAGGAATTTAAGAAGTATAAGGGAAAGAATAATGAATTCTCTTTGGTTGAGGCATCAGTTTTTGATAAACTGATCAGGAAGGACGATTCTCCCATACACCTTAACAGGCTTTTAATAGCTGTTTTACCTGCCGTAGGAAAAGGAACACCAGGAACCGCACGAATTAAAATTCGTGACGCGCGCCTGGATGATGGTTATGGTGAGCTTTTTAGTTCTGAAAATCGTGTGGACTCTGGCTACATTTATTGTATAAATGTAGGTTATTCTGTTCCTAAGTCTGAAATCGATTACAAAATCAATATTGATTTTGCCGGGGTACCCATCAAAGATGGTAAGTCCCCGATTTGGGTCAAGGCTGCCTTCTCTTTAGCTGGTGGCCCCCCTGTGTTCCTTGATGGAACAATGAGCTTGGGTGCTGAGATTTTGCCCGACTCTCATAAAGAGCTGTTGGGCACCTCTGCTTTGTTGTTGAATGAGGC
ACCGGTGGCGAGCGGATTTTTTGGTGTTCATGTGGGTCCCACTTGGGAAATGTGCAGAATAACTGGGCCTGTTTTCTTAATTGGGCCTTATATGACTTGGGCATTTGACTGTATTTGGATTAGGCTTTATATATAAGACGAAGTTGGGCCAAATTGAATAGTGATTTTATTCATTTAACATTTTATTTATTACATGGAAAATACGTATTTAAACAGATGAGTTCGTACAGACATCGTATTCATCCATTACATCAATATCCACCACTGGAGCCTCATTCATCATAACAAGATCGATTATCTCTACTAGGTGCTCTTGCTTAAATTCCCTGATAGATGATTCCTTGTACATCAGATCTATCATGTTTCGTATTCCTTCTTCAAGTGCATTGAAATTGAAGGGTGGTATGATTCCACTATGGCCGTATGGAATCATGAATTGTTTTGTTGCTAATACTGGGGAGCCTGTTGAGAAGAGTCTAATATGAACTAATATTGAGGAGTCCTCCTTCAATCGCACGTTGATGATGAATTCCATTCCTTTCTTGTTCTTGTATTTGATCGTCATTGTTCATATGTGCTTGAGCTTTGATCTTCCATACCAGTTAAATAGATAAGAAGCTGTGTTTATATGGTTATTGTTTAGTTACGTGTTTCTTGCTTGTTCATATGTTTGGTAGTGGAGATATTTTGTATGAGATGTGACGTTGTTTTTAATGGTGTGGTTAATATGTAATTAGAAAAATGTATTGTTAGACGTTAGTACTAATCATAACATGATTAGGAAAGAAGAAAAGAAAAAAAAATGAAATTAAATCCTATAAAACTCATAATATCCATTATCCTAAAATGGGAGCGCAGCGAAACGAAAAACAAAAACAGGAAAAAGATGGAAAAATAAAAACAGAAATTAACTGAATCACTGACAATCATAAAAAACTAAGAAATAAATTCAGTGGACCCCACTGAATTAAAAATAAAAAAAAAAGAATTAATTGATTTA
TGACACTGACCATGAGCCCCAAATATCCCCCGGGGGCTTAGAGCCTCCCGCTGAAAAACATTTCCGCGAAACAGAAGTCTGAAAAGGTCAGGGCCCAGACTAAGGCTCTGACGTCTCCCCCCGGAGGGCAGCTCAGCACCGGCTCAGACTAGGCCCTGACGTATCCCCCTGAAAAGCAATCATGAGCTCAGACCTCCGGGAAGCCACCGGGAACCACCCATTTCCTCCCCATGTTTGTCAAGCCGTCCTCAGGCGTTGACGACAACCCCTCACCTCAAAAAACTTTTCATGGCACGCATACGGCTCAATAAAATAAGAGGAGTCTATAAAAGCGTGGAGACAGTTCAGGAGGGGGCTCGCTTTTTTCTCCTACGCGCCCGCCGCCCTACCTGAGGCCGCCATCCACGCCGGTTGAGTCGCGTTCTGCCGCCTCCCGCCTGTGGTGCCTCCTGAACTGCGTCCGCCGTCTAGGTAAGTTTAGAGCTCAGGTCGAGACCGGGCCTTTGTCCGGCGCTCCCTTAGAGCCTACCTAGACTCAGCCGGCTCTCCACGCTTTGCCTGACCCCGCTTGTTCAACTCCACGTCTTTGTTTCGCTTTCTGTTTCGCGCCGTTACAAATCGAGAGTTCCACCCCTTTCCCTTTCATTCACGACTGACTGCCGGCTTGGCCCACGGCAAGTACCGCGGACTCTACTGGCTCGGAGCCAGCAGCAGCCTATTCTATAACACTCTCCAGGAGAGAAATTTAGTACACAGGTGGGGGCTCGTCCGGGATACGAGCGCCCCTTTATTCCCTAGGCAATGGGCCAAATCTTTTCCCGTAGCGCTAGCCCTATTCCGCGACCGCCCCGGGGGCTGGCTGCTCATCACTGGCTTAACTTCCTCCAGGCGGCATATCGCCTAGAACCCGGTCCCTCCAGTTACGATTTCCACCAGTTAAAAAAATTTCTTAAAATGGCTTTAGAAACACCGGCTTGGATCTGTCCCATTAACTACTCCC
TAATATTACCGGATGGCCGCGAAAAAATAAAGTGGTCCCCCCCCACGTGATTGATGTGACCTGTCGACGAATGAGAACCGCGCGTCATCGCTTATTTAAGTTTTTTGTCGTATATATACTTGGGCCCTAAGTATTTAGGCCCATAAAATGTGGGATCCTTTAGTCCACGAATTTCCTGAAACCGTTCACGGTTTCCGTTGTATGCTCGCCAACAAATATTTGTTGGCTGTTGAATCAAAATACGCTCCGGATACATTGGGATACGAATTGATCAGGGATTGCATTGGGGTTGTTAGGTCTCGAAATTATGAGCAAGCGACCAGCAGATATCGTGATATCTACACCCGCCTCCAAGGTGCGACGGAAGCTGAACTTCAACAGTCCGTTCAAGAGCGCTGCTGCTGTCCCCACTGTCCGCGTCACAAGAAGGCGGACATGGGTGAATCGGCCCATGTACAGAAAGCCCATGATGTACAGGCTGTTCAGAAGCCCTGATGTTCCACGGGGCTGTGAAGGCCCATGTAAGGTCCAATCATATGAGCAGCGTCATGATGTGGCCCATGTGGGTAAGGTCCTTTGTGTTTCTGATGTCACTAGGGGTACTGGAATAACGCATCGCACTGGGAAGAGATTTTGTATTAAATCTATTTATGTCCTGGGCAAGATCTGGATGGATGATAACATTAAGACTAGGAACCATACGAATACAGTTATGTTCTTCTTGGTCCGTGATAGGAGGCCCTATGGGACTCCTAAGGATTTTGGGCAGGTGTTCAACATGTATGACAATGAGCCCAGCACAGCTACTGTGAAGAACGACATGAGGGATGGCTTTCAAGTTATCAAGAAGTGGTCCGCAACTGTCACTGGTGGGCAATATGCGTCTAAGGAGCAGGCTATTATCAATAGGTTTTATAAAATATATAACCATTGTACTTACAATCATCAGGAAGCTGCAAAGTATGAGAATCATACTGAGAATGCATTATTATTGTATATG
GAGTTTTATCGCTTCCATGACGCAGAAGTTAACACTTTCGGATATTTCTGATGAGTCGAAAAATTATCTTGATAAAGCAGGAATTACTACTGCTTGTTTACGAATTAAATCGAAGTGGACTGCTGGCGGAAAATGAGAAAATTCGACCTATCCTTGCGCAGCTCGAGAAGCTCTTACTTTGCGACCTTTCGCCATCAACTAACGATTCTGTCAAAAACTGACGCGTTGGATGAGGAGAAGTGGCTTAATATGCTTGGCACGTTCGTCAAGGACTGGTTTAGATATGAGTCACATTTTGTTCATGGTAGAGATTCTCTTGTTGACATTTTAAAAGAGCGTGGATTACTATCTGAGTCCGATGCTGTTCAACCACTAATAGGTAAGAAATCATGAGTCAAGTTACTGAACAATCCGTACGTTTCCAGACCGCTTTGGCCTCTATTAAGCTCATTCAGGCTTCTGCCGTTTTGGATTTAACCGAAGATGATTTCGATTTTCTGACGAGTAACAAAGTTTGGATTGCTACTGACCGCTCTCGTGCTCGTCGCTGCGTTGAGGCTTGCGTTTATGGTACGCTGGACTTTGTGGGATACCCTCGCTTTCCTGCTCCTGTTGAGTTTATTGCTGCCGTCATTGCTTATTATGTTCATCCCGTCAACATTCAAACGGCCTGTCTCATCATGGAAGGCGCTGAATTTACGGAAAACATTATTAATGGCGTCGAGCGTCCGGTTAAAGCCGCTGAATTGTTCGCGTTTACCTTGCGTGTACGCGCAGGAAACACTGACGTTCTTACTGACGCAGAAGAAAACGTGCGTCAAAAATTACGTGCGGAAGGAGTGATGTAATGTCTAAAGGTAAAAAACGTTCTGGCGCTCGCCCTGGTCGTCCGCAGCCGTTGCGAGGTACTAAAGGCAAGCGTAAAGGCGCTCGTCTTTGGTATGTAGGTGGTCAACAATTTTAATTGCAGGGGCTTCGGCCCCTTACTTGAGGATAAATT
ATGACACCTGAAATGTTCAGCCTTCTGAGTTCTGGTGTATACACATTCAAAGAAAGGGCAGTGATTCGTGAGCTGTCATGTAATGCAGTAGATGCTCAGAAAGAAGCTGGAAAAGAGAACATCCCATTCCATGTGCATTTACCTACTCGATTTGAGCCTTACTTTGAAGTCCGTGACTTTGGAACTGGTTTAACCCATGACAAAGTAATGAGTTTGTACCTGAACTACGGGGCTTCTACGAAGAACGACTCTAATGACTACATTGGTGCAATGGGTATCGGCTCAAAGTCACCGTTTGCAATTGCTCAGTCATTCACAGTATCTAGCTATGTTGATGGTGTTGTTAATAAGTACTCTGTTTACCTTGAGAATGGTATCCCTCAAGTGACTAAGCTTACTACCAACCCAACAAATGAACCTAATGGCTTAGCTGTACGTGTGGCAGTTGCTGACCATCGTATTTCAAAGTTCTTTGAAGAGGCTGGTAACGTATACTCATACTTTGCTGTAAAACCAGAAAGTAATATTGTATATGATGATGTATTAGCAGACATGAATGTCATTGCCCGTGAAAAAGGTGTTTATGATGCTATGATTCATAAGCAAAGCTGGCGTTCTAGTGGCAACAGGACAGATTTTAATGTGGTAATGGGTAATATTGCCTACCCAGTTAATATGGAAGCATTACTTGGCGATGATTTCTTCAAAGTCTTGCCAGAATTTTTCCGTAGGAGCGTAGACCTTGTAAACATCTACATGCCTATTGGCTCAGTTGCTATTGCAGCTTCTCGTGAAGCATTGCAGATGAATGATACGACAAAAAATGTTATCATTGAGGCTACCAAAAAGATAACTGAAGCAATTACAAAGGATGTTATCAAGAGAGTTAATAGTCAACCTACACTCATGGATGCTGCACAGGCTTATGCTGAGTTACGTTTGAACTCACGAGAGATGTTGAATGCTGTGTGTCCAAAACTAGAGTGGGGAGGTGTTAAAC
ACCGGATGGCCGCGATTTTTTTTTTTAAAGTGGTCCCCACCACTAACAAAAATCCCCCACTTAGAACGCTCCCTCAAAGCCTATTTAATTCAAATCGACTATAAATACTTGGTCCCTACGTTTTTAAATTAAAGCAATGTGGGATCCTCTTTTGAACGAGTTTCCCCCGAAACCTGTAACCACCCGGGGTCCTTTAAGGGTGTTAATGCCTTTTGCCCGTAAAATATTGTCAGTTAATTCCGAACAGACATACTCTCCAGATACGGTTGGTTACGATCTTATACGAGATTTAATTTCCGTAATTCGTGCTCGCAATTATGTCGAAGCGACCCGCCGATATAGTCATTTCCACTCCCGCCTCGAAGGTACGACGCCGTCTGAACTTCGACACCCCCGTGATGAGCCGTGCTGCTGCCCCCACTGTCCTCGTCACCAACAAAAGAAGGACGTGGATCAACAGGCCCGTGTATCGCAAGCCCAGAGTCTTCAGAATGTACAGAAGCCCTGATGTGCCCAAAGGTTGTGAAGGCCCATGTAAGGTCCAATCGTATGAACAGAAGCACGACATATCCCATGTGGGTAAAGTATTATGTGTTAGTGATGTCACTCGTGGTAGTGGTCTTACCCATCGTGTTGGTAAGAGATTCTGTGTGAAGTCCGTTTATGTATTGGGTAAAATATGGATGGATGAAAATATCAAAACGAAGAACCATACGAACACTGTGATGTTTTATCTTGTTCGTGACAGAAGGCCCTTTGGTACTGCCATGGATTTTGGTCAGGTGTTTAACATGTATGATAATGAGCCCAGTACTGCTACTGTCAAGAATGATCTTCGAGATCGTTATCAAGTTTTAAGGAAATTCACTTCAACAGTCACAGGTGGTCAATATGCTTCTAAGGAACAGGCGTTAGTTAGGAAATTTATGAAGATTAATAATTATGTAGTTTATAATCATCAAGAAGCTGCTAAGTATGAAAATCATACTGAAAATGCCTT
CTCATGTCATTAATAAGACCATGCAGAAAATGCAAATGAGGCGAAGTGACGTAAAAAAGGGGGCGTGGCCATATGCAAATTAAGAAAAATGGCAGAAAATTAGTCCTTTTAAGAGCTTTATTGGAATTTTATATAAAATTTATGAGACACTTCTGTTTTTTCTATCAAGTTTTAATATTATTGTCATCATGTAAGTTTTTGTAAGTTACAAGCTGATTTTAAACTCCGAGTATTTTTCTTTTTTCTTGTTTTAGCGATCGCGTAGGAAAACTGCATGCAGCAGCGCGGCGAGGCTGGCGGTGAACGTATTTCCTCCGAGTTGTCGGTCTGCCGCCGCTGCGATTTCTTCGGCAGTGTGTGGAGGAATTGATGATTGAACGCGTTTTGCGAGTTCAACGAAACCTGGGTCGTATGTAATTTGAAGCACTTCTTGCCCTTTACCAAGTAAATACCCTAGCCCGTCAAATGTGTTTAAAATGATCCATCCTCCGGGTATAATACGTAAAATGGCGCGTATTATCTTGGATGTTAATCCCAAAGGACTTCCAAGCATTAAATCTATTACTGCTCCGACAGCCGTACCGAATAAACTTATAAGTACTACCTTTCTTGTACGTTCTGGTACTTTCATTAAAAAGTCAAGAACATCGTCTATGTTCCATTTGTGTTTGATGGCTCTGTCTTGATCGGCTTCTCCGTCGGAGCGTTTGACTATAGGTTCCTCATACAGGGGGGCATCATACCATTTTTCCTCTTCCTGCACAGCAGGTGGCGCTTTTGGTTTTGGCTTTGGCTCGGGCTTAGGCGTAATTGTTTGCGTTTGGGGTTGAACTATAGCTGTGACCGTGGGTTGGATTGATGGGTGGTAGACTGGGTTGGGTAGCTGCACTCCTCTCCATATGGCGTTCCTAGTTAGTTCTGCGTCTAGTGGGTGTTGACTTGGTGGGGCTTTCACATAAATTACCTTCGGTACTTGCCCTTTAGTTGTTCGCCTTGTATA
GGGCGGCGACCTCGCGGGTTTTCGCTATTTATGAAAATTTTCCGGTTTAAGGCGTTTCCGTTCTTCTTCGTCATAACTTAATGTTTTTATTTAAAATACCCTCTGAAAAGAAAGGAAACGACAGGTGCTGAAAGCGAGGCTTTTTGGCCTCTGTCGTTTCCTTTCTCTGTTTTTGTCCGTGGAATGAACAATGGAAGTCAACAAAAAGCAGCTGGCTGACATTTTCGGTGCGAGTATCCGTACCATTCAGAACTGGCAGGAACAGGGAATGCCCGTTCTGCGAGGCGGTGGCAAGGGTAATGAGGTGCTTTATGACTCTGCCGCCGTCATAAAATGGTATGCCGAAAGGGATGCTGAAATTGAGAACGAAAAGCTGCGCCGGGAGGTTGAAGAACTGCGGCAGGCCAGCGAGGCAGATCTCCAGCCAGGAACTATTGAGTACGAACGCCATCGACTTACGCGTGCGCAGGCCGACGCACAGGAACTGAAGAATGCCAGAGACTCCGCTGAAGTGGTGGAAACCGCATTCTGTACTTTCGTGCTGTCGCGGATCGCAGGTGAAATTGCCAGTATTCTCGACGGGCTCCCCCTGTCGGTGCAGCGGCGTTTTCCGGAACTGGAAAACCGACATGTTGATTTCCTGAAACGGGATATCATCAAAGCCATGAACAAAGCAGCCGCGCTGGATGAACTGATACCGGGGTTGCTGAGTGAATATATCGAACAGTCAGGTTAACAGGCTGCGGCATTTTGTCCGCGCCGGGCTTCGCTCACTGTTCAGGCCGGAGCCACAGACCGCCGTTGAATGGGCGGATGCTAATTACTATCTCCCGAAAGAATCCGCATACCAGGAAGGGCGCTGGGAAACACTGCCCTTTCAGCGGGCCATCATGAATGCGATGGGCAGCGACTACATCCGTGAGGTGAATGTGGTGAAGTCTGCCCGTGTCGGTTATTCCAAAATGCTGCTGGGTGTTTATGCCTACTTTATAGAGCATAA
ACACAAAGTCCTGGACAACAAAAACAAAAAAACTCTTTCATCAATATTTCGTTTCTCTTAAGTATTAACTTTAAATATAATTATAAAGATTGTGTATTCTTCAACGACAGAGGAGTTCTCTATCTACTTTATAACAGTTTTATTAAAGTTTGTTCTTGCGATAGTATGGGTTACTATCACTCCAAGACTGATAATCCAAAATTGATAACTACAAAAATAAGGAAGTACAAAGTATTCTCAATTCCTGTTAAAACTCAGGTTATCATCATTACTGGATCGACTCTCTCATTAGACTTCTTTACACTACAAACATGGATACACCTCCAAGAGGGTTTTATCTTAGAAATGGGTGTTAGATCTACAAATGGTGTGCTGAAAATAGTTAACACTATTTGCCAAGAGAATGGGAAGATAGAGCGTGATAGGTGGGATTGGTACGGTTGTGCGGATAGTGGTTTGCGTAAGGTTCATTATGATGAAGGGATAGCTAGATCTGAGAGAACAAGCATAAGGGTTGATATTCGAGGTACCTTATTTGTATTGACTGTAGATGGGCACATACTTGGGGTGTATGATGTTAATAGCTGTATCAATGCCATAAATATTGGTTTGGAAGTTTTGCCAAATTCAGATAACACGCTGGATTTTGATTTAATATATCACTAGGAAAATACTTATATTAAAGGTAGATATTAATTAAATATCGGATATGGGCCGAAGCCCATATATCCAATCAAATGTCCAATATTCTCTAGCATAATCCAAACACACAAACTAGAACATGTATGACCTACCTCTACCCCTCCTTCCTCTCCCTCTTGAAGAAGGCGGGTTATAAGTAGGAAACTGTGAATCAGGCACATCATACATGAATTGTAGAATCCTTTTGTAGTGCATTGAACTCGCTGGCAGTTTCTGTCGACTTTCACCTTTAATTATATTCATAGTTAATCTCAAATCATCTGTTCCCATGAATGTATCCATTTTCCTAACTGAAGAT
TTATTTTGCGACTTCTACGATGTTTTTAGCGATTGCATCTTTCAAATCATAGATCTGATTGAGATACCCAATGATCAGAGGGTTATTCTTCTCAAATTCGCGAACTTTCGCATAAGCGCGGTCCGTTGCTTCCTTAACGAGTTTGGATACCACACCTTCAAGTGTACGCTGTTTGGCGTCTTTCAAGTCACAACGAGAATCACGAACTAACAGCAGGAATTCACCGATATCGCTACGTTGGCCGTTATGTCCACACAGATCGTCAGTCAGTGGCTTAGTGATTGGGTTAGATGACAGACGGTTGATCCAACGCTCATTCACAGTCACACCGAAGTGATCCATAGTGACTTTGCCCATCTGATCCACAACATAATCGGTAACCATGAACTCGTTAAACTGCTCGATATCCTTGTTTTTATCTGCCCGTGCCCAGTGCTGGGACTTGAAGACATAAACAGTTTTACCTTCCAGTTTAGACCAAGTTTTAATGATTCGATCATTGAACGTGGTAACAGTTTTCCAGTTTTCGTACTTGTCGCGAGTCTTGCCGTTTTTCAGAGTCTCGGTAGTGATCGTCGGAGTAGCAATCTTGTGATATCCATATTCATGGGCACACCAGATAACATCTTTCAGATCATCGATATCTTCGACATACATCTGGACTTCGGATGTAACGCCATTCTCGTATTTTACAACGTTAGTTGCCTTACCGGTACGCTTCTTGACTTGAATCAAGCCTTTGTCCTTCATTTCTTTCAGAACTTCGGCACGTACTTTAGACAACAGAATCACTTTACCGTCTTTCATCCGAGTCGGGAAATATTTCAGGTACTCTACCATGTTTTCGCGATTCGCTTTACCAACGGTAATGCTTTTCGGGTCTTTCTCGTCAACTTTCGCATTGGAGAATACATCAAACACATGTGCACCTTCAACTCGGAATTTGTTCAGACGATCAAGTCCGTACATAACTTCGGCAGCTCCAGTTTTCAGATCGTTG
GATAATAGTGCGAAGAAAGACACACTGTTATCGTTCCCCTCCCGAATCAGAGGTTGAGAAGTAGCTTAGATGTGCGAACCTCCCCCTGGTTTTATAACCGTTCAGTGCTACACGAGCGACGATTTGTTGACAGGCGATTCCACAATTGTCAAGTCCATTCCCGTCCGCTCGTGCTTCTTCCGCCAAGGCGTTGAAGTTGTTCTGTTCCGGTGTGAGTCCAACAAACATCGCTGGTCGAAGATCAGAGGTCCTGTGAGCTTGACAGTTCACTGTGATATCTGTGAATTCCGCGAAACTGTTGTGATTCCATCCCTGCCCAAAGGCTTCAAAGTATCTAGCGATTTCTCTTACAGTGTAACGTGGAATTGCTGTTACAGCCGTGGCAGGACAGAGTAGCACAGAGGTTAGTTGGTTGAGGGTGACCAAGAATGGGTTGTTCTGTTGTTGGAAACTGCAAGTCCGTGATGTTGATGAGCAGGATGAGCTGGTCAAAGCTAGCTCTCCTCGTATCCGTCGCAATGGCGGCAGCCATGACAGACTCCCCACCCACTCTGATATGTATGGGGATCCTAGTGAGCGTGGTGCTCAACTGGATCGTCTGCGCAGTATGGCAAGAAGCTTCAGAGCTAATTCTGGGCGTTTCCTTGGAAGCGACTCGTCCTAGTCCCGCACGGGTCATAGGAGAGCCGGTCTTTGACCCCCGGTATGGCTATGTTGCTCCTGCTATCTATGATGGCAAGTCGTTTGACGTGATCCTGCCTATTTCCGCTCTGTCCTCCGCTTCAACAAGGAAGGAGACAGTAGAGATGGCAGTTGAGAACTCACGGCTACAGCCTCTGGAAAGCAGTCAAACGCCGAAGTCCCTAGTGGCTTTGTACTCGCAGGATCTGCTATCAGGCTGGGGTTCCCGGATTAAAGGCCCTGATGGCCAGGAATACCTCTTGACAGCCCTGCATGTGTGGGAGACCAACATCTCTCACCTTTGCAAGGACGGAAAGAA
ACCGGATGGCCGCGATTTTTTTTTTAAAGTGGTCCCTACCACTAACAAAAATCCCCCACTCAGAACGCTCCCTCAAAGTTAAATTATTAAGTGGTCCCCTATTTATACTTATTCTCCAAGTATTATTTTAAACATGTGGGATCCTCTTTTGAACGAGTTTCCTGAAACTGTTCACGGTTTTAGGTGTATGCTTGCCGTAAAATATCTTCAATTAGTTGAACAGACATACTCTCCTGATACGATTGGTCACGATCTTATACGCGATTTAATTTCAGTAATTCGTGCTCGCAATTATGTCGAAGCGTCCCGCAGATATTGTCATTTCCACTCCCGCCTCGAAGGTACGTCGCCGTCTGAACTTCGACACCCCCGTGATGAGCCGTGCTGCTGCCCCCACTGTCCTCGTCACCAACAGAAGAAGGACATGGACCAACAGGCCCATGTACCGCAAGCCCAGACTGTACAGAATGTACAGAACCCCTGATGTGCCCAAAGGTTGTGAAGGTCCATGTAAGGTACAATCGTATGAACAGAGGCACGACATATCCCATGTTGGTAAGGTATTATGTGTTAGTGATGTCACCCGTGGTAATGGGCTTACACATCGTGTTGGTAAGAGATTCTGTGTGAAGTCTGTTTATGTATTAGGTAAAATATGGATGGATGAAAATATTAAAACTAAGAACCATACGAACACTGTGATGTTTTTTCTTGTTCGTGACAGAAGGCCCTATGGTACTGCTATGGATTTTGGTCAGGTGTTTAACATGTATGATAATGAGCCCAGTACTGCTACTATCAAGAATGATCTTCGAGATCGTTATCAAGTTTTAAGGAAATTCAGTTCAACAGTCACAGGGGGTCAATATGCTTCTAAGGAACAGGCGTTGGTGAAGAAATTTATGAAGATTAATAATTATGTAGTTTATAATCATCAAGAAGCTGCTAAGTATGACAATCATACTGAAAATGCCTTGTTATTGTATATGGCTTGTACTCA
AATTGAAGTTCTTCAAAAGAAGAACTTTAATTGTACTAAGTACCAACCATTCACATGGTTGCCAAACATATTACCAGATTAATTTATTAATTTAAATTAAACGTTCTGGAATATAGTCCGATCCTTTTTATCCGCTACTCCTTTTCAGAAGTAACCCATTTGTTACCTATGACTAGGCACTAAGGCTCATCAGTTCGGATCAAATAATAAATATAAACTATAAACATATGAAAAAAATAAACAAAACAATAAAAATCTTATTGTCTATCTATTTCAATCGTAAGTACAGTTCATATGGAATTAGATGAATTGTAACAGTAGAACGTATGAGAAAGATAAATGGTCTTAAATTCACAATTAAGTATATGAAAGCTGTTAAGCTTCATATTACTAAATATATTGCAAATGAAAGATTATTATCGATTTCAGGTTCTCGTGTTAGTGTTGATAAAGATGGTTTCCCAACAAAGTTTAATTATATTAAACATATAATTGACTCTGGTGATATAGATGGTATTAGATTTGTAATGACATTATTAACTTATACTAGGGCTATAAACCCAACTAAAAAGGAATATTTAAAAATATTTCCTGATTATAGTACAATTACTAATGAATTCACAGGTTCTAATAAAATCGCGATTCCTAATAAAATTATTAAAGAATTTGTTGATTATTATAAATTAGCAAATCCTAATAATAATAATAATCCAGAATTACAATGAAGTAGAGATGATCATTATTTGAGTTTTAAAAGCTCGCCTAATGGTCAATCTACATTACATAGTAGCTATGGATTATTTTCAATGATATTTGTTGGTCACACAATTTTAGAAAACATTCTAAAAATTGTTGGTGAAAAACAATATCATGAAATTATTGGAAATCATATTAAAAAGTTATATCATGATCACAGGTTATTTATACCTGGAAAAATTGATTATCTTTTTGGAAAAATATCTATAGTTAAAGACCCTGAATTAAAAATGAGAGTAATTGC
CAGTATTACCGCACCTCGCTTACCCTCCTCGCTTCCCTGGGCCCACTATGCCTACTAGACAAAGCACTAGTTGGGTGTTCACACTTAACTTTGAGGGCGAAATTCCTATTTTGCCCTTTAATGAAAGCGTTCAGTACGCTTGTTGGCAGCATGAGAGAGTGGGACACGATCATTTACAGGGATTTATACAATTTAAATCCCGCAACACTACATTGCGTCAGGCTAAGTATATTTTTAATGGACTGAATCCTCATCTGGAAATTGCTAGGGATGTAGAGAAGGCGCAATTGTACGCGATGAAGGAAGATAGTAGAGTAGCTGGTCCCTGGGAGTATGGGTTGTTTATTAAGAGAGGATCGCATAAGCGTAAGCTGATGGAGAGATTTGAAGAAGATGGAGAAGAGATGAAAATTGCTGATCCCTCTCTCTATAGGCGTTGTCTATCAAGGAAGATGGCTGAAGAACAACGTTGTTCTTCTGAGTGGAATTATGACTTACGCCCTTGGCAAGAAGAAGTGATGCATTTGTTAGAGGAAGAACCAGATTATAGAACGATAATCTGGGTGTATGGACCTGCTGGTAATGAAGGCAAATCTACATTTGCAAGACATCTGTCATTGAAAGATGGTTGGGGTTATCTGCCTGGAGGAAAGACACAAGATATGATGCATCTTGTGACTGCTGAGCCTAAGAATAATTGGGTATTTGACATACCCAGAGTTAGTTCAGAGTATGTGAATTATGGTGTAATAGAACAGGTTAAGAATAGGGTAATGGTGAATACTAAGTATGAGCCATGTGTAATGCGGGATGATAATCATCCTGTTCATGTAATTGTGTTTGCAAATGTACTCCCAGATTTGGGAAAATTAAGTGAAGATAGAATAAAATTAATTCGTTGTTGAAAACTCTGCGAAGGCAGAAGTTATAAAAAAAATGTGTTTTGAGAGAAGTCCCACATCGGGTAGTTCGCGAAACAGGGTGAGGGAAGCGAGCAATA
AGATTTTCTTGCGCGTGCATGCGTGTGCTTCAGACAGCCCAGGCAGCGACTGTGATTGTGGATATTCTTTCTGCAAGTTTTGTCGTGAACGTGTTGAGAAAAAGACAGCTTAGGAGAACAAGAGCTGGGAATGGCCGGGAAGGCCGTTCTAAAAGGAAAGGGGGGGGGTCCCCCTCGACGAGCGTCGAAAGTGGCCCCAAAGAAGACGCGTCAGTTGCGGGTCCAAATGCCAAATGGACTTGTACTGATGCGCATGCTGGGAGTTCTGTGGCATGCCCTGACTGGGACTGCACGAAGCCCAGTACTGAAAGCGTTTTGGAAAGTCGTTCCTTTGAAGCAGGCTACTCTGGCACTGCGTAAGATCAAGAGAACGGTGAGCACCCTCATGGTAGGCCTGCACCGCCGAGGAAGTAGAAGGACGACCATTGACTGGATGACTCCCTTGTTGATCACTGTCATGCTTGGAATGTGCCTCACGGCAACTGTCCGTAGAGAGAGAGATGGGTCAATGGTGATTCGTGCTGAAGGGCGAGATGCTGCAACCCAGGTTAGAGTGGAGAATGGCACTTGTGTCATTCTTGCTACAGACATGGGATCATGGTGTGATGACTCGTTGGCTTACGAATGCGTGACCATTGACCAGGGAGAGGAACCCGTTGATGTAGACTGCTTTTGCAGAGGTGTTGAGAAGGTGACACTGGAGTATGGACGTTGTGGAAGGCGTGAAGGTTCACGTTCCAGGCGCTCCGTGCTGATTCCGTCACACGCACAGCGTGACCTGACCGGGCGGGGACACCAATGGCTCGAGGGAGAGGCTGTGAAGGCACACCTGACCCGCGTTGAGGGTTGGGTGTGGAAGAACAAATTGTTCACCCTTTCTCTTGTGATGGTGGCCTGGTTGATGGTGGATGGATTGTTGCCCAGGATTCTCATTGTGGTTGTGGCTCTCGCATTGGCACCGGCCTACGCGTCGAGATGCACCCACCTGGAAAACAGAGAC
GTAATTATCCAGAACAACACCTTGCTCTTCAGCAACCTTGTTCTTTACCTTTCTTCCCTTCTACTCGTTACCCTCTTCTGAGCCTAACGAATCTTCTTTCCCAACTGACCCACCTCGGTCCGTCAGTTAATGGCAAATGGCTTTTCAGTCAGCCCTAGAAGCACTCAACTCGACCACACATCGAGATGCTGTGTCTCATCCAATTCTAACTTCGGTCGTTCGACCTCTCCAGGATTCTCTGGAAACTTATCCATGGCTTCTTCCAAAAGAGGCTCTTCCTTTCTTGAACAACCAGGGGATACCGGCTTCATCCTTCGGGACTATGCCCCACCCTCACCCCATCCACAAAACTCTGGAGACTTTTCTCCTACACCAACACTGGAGCTTCCTCTGTGTCACTCCCTCCACAGTCCTCTTCATGAAACCCTCGAAGTTTCAAAAGCTCCAACGGAAAAACCCCAATTTCCAGGAGTTAAAAAATTACCGGCTCACGTCATCAGACACCGTCCGGTATCCCACCACCTCCACCACTCTTCCCACAACAGAGTCCGTCTTCATGCAAGACGCTCTAATGTACTTCCATCCCAGTCAAATATGCGACCTCTTTCTGAAGTCTCCAAACATTCAGAAACTGTTCTGCAGCTTGGTGATCCCACCAGAGTCCAGCTTCACGGACCTTTCTCTCCACCCCGAGATCTACACCTATCAGATCTCCGGACAAACTCTTCATTACGTGCCGGAAAATCACTCATCCGGTTCGTACAATCAACCCCTCAGCGCACTCAGCTGGCTAAAAATTCATTCTATAGCCAGCAATCACATTACGCTCAGCGTCACAATATTGGACTCCTGGGGCCCCCTCCACTCTATCTTGATACAACGGGGGCTTCCCTCACGGCACCCTGCCCATGTTTCTCCCAACATTCCTTCATCCAATTCGGATCTCTTTCACCGGTTCCAGCTTGTGCCCACAGCACTTGCTTCGTTCCGAATCCCGGAA
ATATATTTTCACACAGTTACTGTGTCTGGACATCTCGAGTTTGCTCTTTGGTGGTCATTGAGTGTCGAATTTAGTGTCCTATTCTCTTTTCTCTATTAAAAGTAAAATATATCCTTGGTGACTGTGTCATCATGTTTAGCAGAAGTTCCTCTACTCGCAGCTCCCTTGTGGGGAGCAGGAGTGGCTCCATTTTTGGAGGGGGATCTGTTAAGAAGTCTAGTACTGTGAGGGGGTTCTCTGCCGGTCTTGAAAGATCGCGAGGATTACCTTCCGCCAGCGCTGGTGAAAACCAGATCTCGCTGCCGGGGCTTAGGATCCCAGTTAAGGCTTCTTCACAACCGGGAAATTACTACCTTAAGGAGAGAGGTATTGATTTGCCAATTGTGCAACAGCAGAAGTTTCTAGCCGCTGACGGCAAAGAAATGGGGGAGTGTTACCTTTTGGACACTTCCCGAACTGATCTGTTGGACGCTGCCAAAGCAGCGTTAAACGAGTCTAATCTTCTTGAATTCAACAAATTTAAGGAATTTAAGAAGTATAAGGGAAAGAATAATGAATTCTCTTTGGTTGAGGCATCAGTTTTTGATAAACTGATCAGGAAGGACGATTCTCCCATACACCTTAACAGGCTTTTAATAGCTGTTTTACCTGCCGTAGGAAAAGGAACACCAGGAACCGCACGAATTAAAATTCGTGACGCGCGCCTGGATGATGGTTATGGTGAGCTTTTTAGTTCTGAAAATCGTGTGGACTCTGGCTACATTTATTGTATAAATGTAGGTTATTCTGTTCCTAAGTCTGAAATCGATTACAAAATCAATATTGATTTTGCCGGGGTACCCATCAAAGATGGTAAGTCCCCGATTTGGGTCAAGGCTGCCTTCTCTTTAGCTGGTGGCCCCCCTGTGTTCCTTGATGGAACAATGAGCTTGGGTGCTGAGATTTTGCCCGACTCTCATAAAGAGCTGTTGGGCACCTCTGCTTTGTTGTTGAATGAGGC
ATGCTGGTCATGACCACAAACCACCGCCTCATCTACCTCATCGGCGCGCCCGGCGCGGGCAAGTCGACCATGATGGCCCACCTCACCGACTGCTTTGACCGAGAGCATGTACCGGGCACCGACACCGCCCCGGCGTACGACCTGCTCAAGTACACCGATGGCGAGGTCGCCGGGGTCGAGCTCGGCAAGCGGCGACCCCAGTTCTCGGGCACCGACGCGCTGCCCGCCTCGATCATCGAGAAGGCCATCCCGTGGCTCAACACCAAGCCGTTTCGACTGGTGTTCGCCGAGGGTGCCCGGCTGGCCAACAAGCGGTTCCTTGACGCTGCGGTGGCCGCCGGATACGAGGTCCACCTCGGTTGGCTCAACCACCCCGATGTCGACGCGTGGCGGGCAGCTCGCTCGGCAGAAGTCGGCAAGGTCCAGTCCGAGGCGTGGGTCAAAGGTCGCGTCACGGCGGTGACCAAGCTGGTCGAGAACTACATCAACCGGCCCGCGCGAGGCGTCAAGGTCTACGTTGGTGGTCCAGAGCAGTTGACCTCGGATATGGAGCACCTGTTGGGATGAGCTACCCCGATGAGCCGCTGAGCCCCATCATCGAGATCCCGTCGCCGGACGCGCCCGATCCCGATGTATGGGGCGAGGACGGTGCCTACGACGAGCGCAAGGCTGCGGTCATCCTTGAGCAGGCCAGGTCGTGGTCCACCGAGCAGAAGCACGCCATGCTGGCTTCGCTGCGAGCTGCCAAAGCGCGCGCGTCCATGAAGGTCAAATACGCGCATCCTGCCGAGCTCGCCGCTGCTCTCGACCCGAACTACGTCGTTACCCCGGCCATCGAGCTGATCAGCACATCGATTGAGCGCGTGCTCACCTCGCCCAAGCAGATCAACCTTGAGATCTCGATGCCGCCGCAGGAGGGCAAGTCGACGCTCGCGGCGGTGGCCACGCCGCTGCGCGCGCTACAGCACAACCCGCACCGCAAGATCATCCTCGCGACCTA
GGTTGGCGCCCCTTTCGGGGCGCTTGCTTTCTTCCTTGAAGGCGCTAGGGATGTTTTGCAAAAGCGACTCATGCCTGCAGTCTTTTCATCATGCCGTTAGGTTTAGATGACGGTATATCCATATACCGGAGGAACTATGTTTCCGAAACAGAATATCGATCGAATTTATCATGTTAAACTTGTCTCTTACGATAATAAAGGAAAAGTAACTTCTGACGACTCTTTTGAGTCTGTCGAGAATTACCTCCTCCAAAATCGTTCGACCACGTATAAACCTGGTTATATTCGAAAAGATTTCCGTAAACCCACGAACTTTTGGAATGGCTATCGCTATTTCCATCAGCCCGTCGGCACGTTTACTCGGAAACTATCTGATGGTGGGCGTCAAGAGGCCGATTATGGTATAGTGAACCCTAATAAGTTCACCGCCAACAGTCAGCATCTTGGAGAGAACATGGTTATTTATCCAGGTCCTTTCTCAATAAATATTGACAACAGAGCTTCTGTCGAAGTCCTCAATAAACTTTCTCAATCCAACCTCAATATTGGGGTTGCTATTGCGGAAGCCAAGATGACTGCTTCATTACTCTCACGTCAATCTATTGCGCTCATCAGAGCCTACACTGCTGCAAAGCGCGGTAAGTGGCGAGAGGTGCTTTCACAGCTCCTCATTGCCGAACACCGTTTCACGAGACCCTCTAAGGATCTCGGAGGTCGATGGCTCGAACTGCAGTACGGTTGGCTTCCTCTTATGAGTGATATAAAAGCTGGTTATGACTTGCTTACGCAAACTCATTTACCTGCGTTTATGCCTCTTCGAGTAAGTCGTACCGTTGGCGCTACGCATAATTACAAAGTGCGTAATGTCGAATCTGCAGGGGATACTTGGTCCTATAGCGACCGGCTCTCAGTAAATTACCGAATATGGTATTTTATTTCTGATCCGCGACTCGCATGGGCCAGTTCCCTAGGTCTCTTAAACCCTCTAGAAATCTATTGG
GTTAAACGTTTTGTTTTCTAGCAATGAAGTGCAATAATCTTCTCTACGGTGTGGAACTCCCCATGTGCTTGCAATCGAGCATGGGCATGGTGGTTGTTACCGGACTCGCCATAGTGTATTTGGTAATTTACATCCTCATTTACTCATTTACACATGGACCACGACTCAGCCGCAGATTAGCTTCCTATGTGGTAATCGGACCTTATGAAGCTATTGCTAAAAGCCGACCCGCGATGGCCCTACAAAGGGCCATGGTTGATTTGACACGACGGGACGTGCGTACTGACTGGTACCCATTGAATAATTTGTTGATGAACAAACCTCACCGCTTATCTGAAAATGGACACAAAACTTCTGGAGCGGTTCGAGATGCAGCTAGAAATTTAATTACTAGCGCTATAACATCACTGGGTATGGATAAGTATGAAATATCACCAGGTGGCCACACTGTCGACGAGCAATTGGCATCTCATCGACATTATGCTGTTAATGACTTACATCGAGCATCAGCAGATGACGCAGTTAAAGAAAACGCTGTCATTGTGGCTATTGATACGGACTACTATCTACGTGATCCATCAATCTACTTTTCAAATAATAATCCATTTATTCTGCATACTTTTCAACCAATAACTGTTGCAGGTAAAGATGGAGATGTGAGGTTCACTATTAGTGACAACCAAGTGGACTATAGGGTAGATGGTGGTGGTAGGTGGCAACATAAAGTTTGGAATTGGTGTGATTATGGTGAATTCCTATATTTAAAGAACATCCTAGGTATTCTTAGCATTAATTGGTGGCTAAGTTTCTTTGGTATCAGAAAGGTTATATACCAAAAGATCCAACACGCACGTCCCTGGGTGGATTGTCCGAACCGGGCCTTAGTTTGGGGATTACCTCAATTCACTAGGTATATGATWACTTGGTTGCCAATTGAGATGAACGCACGTGAATTGAGTAGAGTCAACTATCAGTGTGCTAGCAGACCTGGCTGGAATTG
GGTCAATCGGTGTCTCTCAAACTTGGCTATGCAATCGGGTGCTGGTGTCTTATTTATACCTGGACACCAAATGGCATAATTGTAATTTAGTAAATGTAATTCAAAATTCAAAATCCAATCGTGGCCATCCGTATAATATTACCGGATGGCCGCGATTTTTTTCAAGTGGTCCCACCACTGACATCTCAGCCCCACTGGGAAAATCATAGCCGTTGAATCGTAACACGCGTTACATATCCAATTGATTTGCAGTGTATTTATTCTGACTATAAATGTGATGTTATGGCGTCATTTGTTGTTGTGAAATAGCATGAGAGTTCCTATTAGACGACCTTTTGCTTAAACATGAACCCCTCCTCCGGCGGTTCCTATGTCCGTTATAATTATCCCTACGCCAATTACTTTGGCAGGAGGGTTGGCAACCGTGTATATGGAATGCCCTTTGGTAGTACCACCTCTGTCCGGCGACCAATTAGAAGTACAGTTCGGAGGAATTTATTTTCCGACCAGTCTTCTTCAGGTAACAAGAGCCGTAAAACTATTGAGGAAGTGCATGATGGTTCTGACTATCTTCTTGGTAATAACACTTCGAAGGTGTCGTATATTAGTTATCCTCCTCTTAGTCGGTCGGAATTTGGTAACCGTCTTGACGCATTTGTCAAGATTTTGGGATTTAATGTTTCTGGTTCAGTTGCTGTGAGACATCTGGAACAGCGTGCCACTGGAGCAAGTCAAGGTATCCATGGCATATATTGCACAGCTGTTGTACGTGACAAGCGACCATGTCAGTTCTCCGCTGTGGAGCCTATTGTGCCATTTCCGGAGTTATTTGGTCTGGAGAAGATGGCATGCTCCTCATTACGTGTTAGGGATATTCATAGGAGTAGGTTTAGTCCAGTTTACCAGAAGAAAGTTGTTGTTAACAGCTCCCTTCCGACCCATGTTTTTAAGTTTAATATCCTGTTAAGTTTAATAGGTTTCCGTTCTGGGTGTCATTTAA
TGGCATTCTTGTAATAAGAAGTGGGACTCCAGTTGAGGGACTCCAATTGAGCTCTCTCAAACTTGCTCATTCAATTGGAGTATTAGAGTCTCATATATAGTAGAACCCTCTATAGAACTCTCAATCTGGTTCACACACGTGGCGGCCATCCGCTATAATATTACCGGATGGCCGCGCTTTGGAGTACGCTCCCTCCACCGCTCCCCCCATGGTGCCGCTCTCACACGCGCTCTCTCATTGGTGCTGGTGCCTCTCCATTTTTTATTGACTGCCCTTTAATTTGAATTAAAGGGAGTACTGCTAGTCGCGCGAGTATACTTTAAATTTGAAAAATTTCCTCGCGTCTCTAGACTATGGCCCGTTGTACTACACGATCGACGTGGCGTTTTCTGGACCATGTTGCTGAGTCTGTTTAACCAATTTGAACCATCCCTTTGTATATAATGGAGGAGACCGACAGTCATATCGTATTTAGGCTGACTCAGCCTTCCACCGCGTTTAATTTGTCCATCCCAACCTGTGTTTAACCTTTGATTACCGCATGATAATGTATCCTGTGAGGGTTAAACGTGGTTATTACTTCCCTAACCGACGATTTACTACACGTAACACTGTGTTTAACCGTTCAACCGCTGGGAAACGACATGATGGGAGACGTCGAGGAGGTCGATCTGTCAAGACCAGTGATGAGCCCAAGATGTCAGCCCAATCCATACATGAGAATCAGTATGGCCCTGATTTTGTGATGTCTCACAATTCAGCCATTTCCACATTTATCAGTTATCCAGATCTGGGCAAGATAGAACCGGGTCGAAGTAGGTCCTATATCAAGTTGAAACGACTCCGTTTCAAAGGGACTGTTAAGATTGAACGTGTCACATCGGACGTGAACATGGACGGTTCTGCGCCAAAGGTCGAAGGAGTATTCTCACTGGTTGTGGTTGTGGATCGTAAACCCCACTTGACTGCATCTGGTGGTCTACATACATTCGACGAGCTG
CGCAGCGTGGACTTGTGATACAATTACGAATAGAAAAAAAAAAAAGTTTGAATTATTTGAATCGAATTTATTTGTCTTGCATTTGTTTATCTTGCATTTGTTTGTCTTGAATTTGACCAACGGGGCTGTTGTTCAGCGTGCACTCGTTCAGCGTAACGTTGAAGTAGTTGATGGCCTGCATGGGACTATAATCCCCGTTCGAGCGGGGCTGCACAACAATTTGGTTAATCGCTTCGACGGTACTTTTAACCACATCGACCACCGCCTCGTGGAACCGGTCTTGCTCGGTGAAGCACCGCTCCATCAACTCGAGCTCGCTTCCAATGTCGAGAGTGTCACGGCCGTTCTCAACGTCCGACCGGTACCGATTCAGCAACTCCTCGCGGTTCAATGCGCACAGCTCGACCTGGTGGGTGTTCAGAAACTTGACACCATAGAAGAAATACGGGTTTCGTTTTTTACACTCGATCCACACCGAAACCCCGTTGGCGCACGGCAAACGGGCCAATTTTTCCGACTTCCCAAGCCAGTCGAAGCGCTGAGCGTTGGCCTCAGCACGGGTCTGTCTACGGGTTCGCACGCTCTCACCCTTCATGCGCTTCGAGCGCACCTCAATACGGTCGGCGGTCTCGTTCTGGTGACGACAAACGCGCACCATTGCGGTTCCATCCTCGGTTGTGCGGCCGTAAATTGTAATGCACGACTTCTTGTGCTGGTCGAGCTCCGGTATCAGGCGACCCTGAATCTCGCCGAGCACCTTGTTCAGGTCGCGCTGCACATCTTCGGCCAACATGCCGTTACGACCGGCCCCAACTATCAGCTGGAACTTCATCAACTCGTACTGACTCTTCAACTTCTCGCACTTCTCCACGGCCAAATCACGCTGTGTTATGGCCAAATCGCGCTGTAATTCACAGTTGTTCAACTTTTGCTCCGCAAAATCGGCCTTTAGTTGGGCTAGAGCCAAGTCGTCCTCCCGTTTCACATCGCGCACGTCGTA
ATAGGGTACGGTGTAGAGGCAACCACCCTATTTCCACCTATCCAAAATGGAGAAAGTTCATGTTGACTTAGACGCAGACAGCCCATTCGTCAAGTCACTGCAAAGATGCTTTCCACATTTTGAGATAGAAGCAACGCAGGTCACTGACAATGACCATGCTAATGCTAGGGCGTTTTCGCACCTAGCTACTAAGCTCATTGAGGGAGAAGTGGATACAGACCAGGTGATCCTGGATATTGGGAGCGCGCCTGTAAGGCATACGCATTCCAAACATAAGTACCACTGTATTTGCCCAATGAAGAGCGCAGAAGACCCTGACAGACTCTACCGCTACGCAGACAAGCTTAGAAAAAGTGATGTCACTGACAAATGTATTGCCTCTAAGGCCGCGGACCTGCTAACAGTAATGTCGACGCCTGACGCTGAGACACCCTCGTTATGCATGCACACTGACTCAACTTGCAGGTACCACGGCTCCGTGGCCGTATATCAGGATGTATATGCAGTGCATGCACCGACTTCCATTTACTACCAGGCGCTGAAAGGTGTACGAACTATCTATTGGATCGGGTTCGATACTACACCGTTCATGTATAAGAACATGGCAGGCGCCTACCCTACATACAACACAAATTGGGCCGATGAAAGTGTGTTGGAAGCCAGAAATATAGGGCTGGGTAGTTCAGACTTGCACGAAAAGAGTTTCGGAAAAGTATCCATTATGAGGAAGAAGAAATTACAACCCACTAATAAAGTAATATTTTCTGTGGGGTCAACTATCTATACTGAAGAGAGAATACTGTTACGCAGCTGGCATCTACCTAATGTCTTTCATCTAAAAGGTAAAACTAGCTTTACAGGCAGATGTAACACCATCGTCAGCTGCGAAGGTTACGTTGTCAAGAAGATTACGCTCAGTCCTGGGATTTACGGGAAAGTGGATAATCTTGCTTCGACCATGCACCGAGAGGGATTCTTAAGTTGCAAGGTTACAGACACG
GGTCGGTTATGCGGCCGAGCCATCCTGTACGGGTTTCCAAGTCGATCAGAGGTAGGGGCCGGCACAGAAACCACTCACATCAGGGCTGTGCGCCTCCAGGGCGCGTGAACTCCCACACCCCGGTGTAGTTACATCCCGGAATTGTCTCAGCGCCTCTCAGGGCGCTTCTCATAAACAGTGATCTACGCCACTCCTGACGGGTGGCTGTCAAGGATACTCACCTTCCCTACTAATGAGGGGCTAAGAGCCCCTCTCTATAGAGCGCCGCACAGGCGGCGCGATAAGAGCGCCACCAGGCGCTCATCTAAAGACCGGCCTTGAAGGGCCGGTCATAGAGATCTATTCGATCCGGCAACCGCCGGATCTCAAGGCCGCGCCAGTGCGCGGCCCTATAGAGGGGTGACTCAACTGTGCATGGCACTCGCTCGAGTGCCCACTGGAGCACTCAACCGGGGAAGTTCGACGTTCTCAACCTGCGAATGACGTTTGAATCGTCATCCGCGTACGAAATCCCCGATCTGCGGCCGACCGACTTCGTGCCGGCCTATCTCGCGGCCTGGAATATGCCGCGTCACCGCGATTACGCCGCCAAGAACGGCGGCGCGCTGCACTTCTTCCTTGACGATTACCGGTTTGAGACCGCGTGGTCGTCCCCCGAGCGCCTTCTCGACCGCGTAAAGCAGGTCGGCGCTGCACTCACGCCGGATTTCAGCCTCTGGACGAACATGCCGAAGGCGGCGCAGCTATGGAACGTCTACCGCTCCCGCTGGTGTGGCGCGTATTGGCAGTCGGAAGGAATCGAGGTGATTCCGACGGCGTGTTGGGCGACTCCCGACACGTTCGATTTCTGTTTCGACGGGATCCCGATGGGATCGACCGTCGCAATTTCTTCGATGGGCATTCGCTCTTCAAAAGTCGACCAGGAGCTTTTCCGGTACGGACTACGCGAACTCATCGATCGCACTCAACCGCAACTGCTTTTGGCATATGGCCAGCTTCG
AAAATTTTCAGAATGTCTTCGGGGGACCCCGCTGACTTCTGGCGTGTTGAGGATGGATGACTTGAGCTTAACTTCAACATGTTTATCCAGTTTCTAGGCCGTTTTTCCTAGAAGTTTTAAAATTTTCAGAATGTCTTCGGGGGACCCCGCTGACTTCTGGCGTCTTGAGGATGGATGACTTGAGCTTAACTTCAACATGTTTATCCGGTTTCTAGGCCGGTTTTCCTAGAAGTTTTAGAGTTAGATTTGTACATATTTTACTTTGAAAACAAGGAACGTGAGGTATGGCCTGCCGAACGCTCTGGTTAAAATAGAGTTAGATTTGTACATATTTTACTTTGAAAACAAGGAACGTGAGGTGTGGCTTGCCGAACGCTCTGGTTAAAAAATGCCCGTCTTATCGGAGCGCATGTGAAATCAACCACGATTTCTCTGGTTCAACAAGTTTCTTGTTGTAAGCCATCACACTTTTGTGTAATGGATGCATAATTATACTGATTGTGCGATTTTAAATATCATTATTATAAGATTTTGCCTTGCTGATCCACCGGTTGCTGCAATCACCTGCGCAAAATGGCAATGTACGACGACGAATTCGATACGAAAGCTTCTGACCTTACCTTCTCTCCGTGGGTCGAGGTTGAGAATTGGAAAGATGTTACTACTAGGTTGAGAGCGATTAAGTTCGCGTTGCAAGCTGACAGAGACAAAATTCCCGGGGTGCTTAGTGATTTGAAAACGAATTGTCCTTATTCGGCCTTCAAGAGGTTTCCTGATAAAAGTTTGTACTCAGTTCTCTCTAAGGAGGCTGTGATTGCCGTAGCTCAGATTCAATCTGCTTCTGGTTTTAAAAGACGCGCAGACGAGAAGAATGCTGTTTCTGGTCTGGTTTCAGTTACGCCGACGCAAATTTCGCAATCTGCGTCTTCTTCTGCAGCGACTCCAGTCGGTTTAGCTACTGTGAAACCGCCTCGCGAGAGTGACAGTGCTTTTCAGGAAG
GTATTCATCTGAGCATAAATACCCTTTGAGAACGAAAGACCATCTGTCAACCAAGCAAGTTGTCCATTCCGAAATTTCTAATAGGCGTCAGAATTTCGATTCCCACTACCTACTTAACTGTGGATTCAGTGGAAGTTTCGCTTGTGGACAGCTTCTGAGAACAGTTTAACGAGTGGAGGCTCGGGTTTTTCTGATCTTAGAAAGTGCATTCAGCGTGTTTTATCCGCTGTGCAACATTGGAATACTTCCTCGTCTAGTACGGGATAGCCCTCATTTTCAAGTGTTACCTCTGCACTTAGGGTTCTGTTGAGGTGTACTCGTTCGAGAAGAGCTTTTAAAATCGCAAAAGCTATTTATCATGGCACTTTCCAGTTTCAAGGCAATCTCTGTCGAACATAAAGATTTCTTGTCTCTGATGAATGAGGTTTGTGGTGTGATGCGAGAGCACGTCGCGGATTCCTCCACTTCCGGGTTGTCAGCCAAGGAAGCGCTAATCAAGGCAAATTCCGCTTGGGAGTTAGTCTCAAAAGACTTCTCCGTTTTAGCGACGAAGTGGAATAAGATGGTAAAGAAGATGATTAATGTTTCTCATAGAAACATTTATCTAATATATATTCCACGAATACTTAGTGACACAGCATGTACGGACAGGTGCATGTTGATTAATGCAGCGACAATGGAGAAGAAACCGGTCGGATTACTACCCATGAATAAAATGTTTATTTTAAAAACTGGGTGGCCTCGTTCATTGAGGGTGAAGGATATTTTAGCCCATAAAGGCTTGTTTTTAACTCATTCCTTCATAGCACCGACTTTACCTCCCGATTGTTCCGTTGGGAGATGGATTCCCTTCTGGGAAGAAGACTTTGGTTTACCAATGGTCTACCAGAAGGACGTTACCGCAGATATGGCGATTCGTAATGAGGAGTCAGTCCGTGATGCCATTTCTAATGATGTAGCTGCTTCATTGATGAACTCCCTGTTAGAGAGAACAATGAAT
CGCAAAATTTGACAAATTTTGGCCTGTGTATACGGGTGTTTTATTCTTCGAGCTTATTGTCTACAGCTCAAGAATTCAAGCCTCCATCACGTTCTGGTCATGTCTGACAGACAATCAGAAATCTCCTCCTCCGTCGCTCCAGGCGACAGCGTTTCTTCCCGTGGCGGGAAGAAAGGTAAACCTGGAAAAGCTGAACGCGCCGCGAGACGGGCAGGTCAGGGTTCCACACCTGGCATTGCTGCCTCCTCCGCCAAAGCTTCTCTTTTCTCGTCTGCTGGCCAAGCAGACATCAACCCCACACCGGGTAAATTTCCTGTAGTCTTCGCTACGGGTGCCGGTGAGCCAACTCGGGACGCCGAATTTTCGTATGATTTTTCGGCTGTCAAGCGATGCGTTGTCGGTTTCGGAGACCGATATGTTAAAAACGCTCGTTACTCCGAGTTCAAGGCCAACTCGGGTGTTGCTGACTCGGCCTTCAAGTGTTACCTTGCTGCCTCCTGTCTTCTGGGCCTTGCCCAACAAACCGTACATGCCCGTGTAAATATGGGTCTTCCACAGGGCGATTTCGCTCCTGTGTCCAGTAGTGAAGTGTTAAACTTCACAGCTGTGAAGGCCTATATCGGGCAGTTTGGTGAATTTGCTGTTCCGTCTACCGGAACCAGGTACATGCTGGCTGATTACCAGAGTACCGTGTGTAAGCTAGTTTATCTGGCTGATAAGTGTCTCCGTGATGCAAATCACAACACGGTGCTCTCTCGGGCGTGGCTGCCCATGAGTTCAGGTGATCGAACAACGAAAGTTGTGATAGCTGCTGCCCTGTCCCAACTCCTCAGTAATGCGGAGTTGAAGATCTCCAGTACAGTGTTGGAGGACGCTGTGTTATCTGGAGATGTCCCAGACGCGTGGAACGCTGTGAAAACAGTGTTCGGGGATGCCCCTGGAGAGGGCGTTCCTGATGCTCGTGATAGATTTGACTTTTTGTTCAAATCGTATGCTGACG
GACGTCACAGGAAATGACGTAACTGTCCGCCATCTTGTACCGGAAGTCCCGCCTACCGGCGGCGACCGGCGGCATCTGATTTGGTGTCTTCTTTTTGAAATTTTGGCGGGCTTTTTCCCGCCTTATGCAAATAAGCGGCCATGTTTAATGTTATATTTTAATTTAATTGGACAAACGCCTAACGGTTACTAGGGGCGGAGTTACGGGCGGTATATAAGCAGCTGCGTTCCCTGACACTTTCTTTTCTGGTTGCTTTTGACTGGAACTCACTTGCTGTTCTTTGCCTGCTAAGTAACAGGTATTTATACTAACTTTTAATTTACTAACATGGAGCTATTTCGGGGTGTCTTGCACATTTCCTCTAACATTCTGGACTGTGCTAATGATAACTGGTGGTGCTCTATGCTAGACTTAGATACTTCTGACTGGGAACCACTAACCCATTCTAACAGATTAATGGCAATATATTTAAGCAGTGTTGCTTCTAAACTTGATTTTACTGGGGGGCCGCTAGCAGGTTGCTTATACTTTTTTCAGGTGGAATGTAACAAATTTGAGGAAGGCTATCATATCCATGTAGTTATTGGTGGTCCAGGACTAAATGCTAGAAACTTAACTGTGTGCGTAGAAGGTTTATTTAATAATGTTCTTTACCATCTTGTAACTGAAAGTGTTAAACTTAAATTTTTGCCAGGGATGACTACCAAAGGAAAATATTTTAGAGATGGAGAGCAGTTTATAGAAAATTACTTAATGAAAAAAATTCCTTTAAATGTTGTGTGGTGTGTAACAAATATTGACGGGTATATAGACACCTGTATTTCCGCCTCTTTTCGGCGAGGAGCTTGTCATGCTAAAAGACCCCGCATTACTGCAAATACAGACAGTGCTACTAATGAAACTGGGGAGTCTAGCTGTGGAGGGGGAGATGTTGTGCCATTCGCTGGAAAGGGAACAAAAGCGGGGTTAAAGTTTCAAACCATGGTAAATTGGCTATGTG
ACACAAAGTCCTGGGCAAAAGAAAAGCAAAATAACCAACTATAGATTAGCCAAAACCTTTTTGTTTAAACAGTTAGTAATTTATAAGTTTTAATTTATAAGTTTAAATTTATAAGTTTTAATTCATAACTTAAGATTTAAAATTTATAATTTATAACATACTAATTAATCTTAAGTATATTGTATTTGATTTAGTAGAGTGTAGCAAATATGTCTATTTCAATACCAGCAAGTGAATATCAAAGTAGCAAGACTTATAGTCAACTACTCATGACTTTTAGAGACATGGTCTCTGAAGAGCAATATAGAGTAATCAAAGAAAGAATGGTTGAAAACAATAAGCATTACTATGCTCTAGATAAATTCTCGCAGGGTGTTTATGATATAAAAGACATGCAGATATTAGTTGCAGACTTGTCATGGCTTTGTGCTTTTGATAAATCTTCAGATCAAAGAACTAGAGAAACATTGGTAATGATTAGCAAGTGTGTTTTAGATATTATGCTGAGCCTGAAACCTGAAGTCAGTCAAACAAAATGCTTTGTTTGTGACAAGAAATCAACATATGAGACTGATAATTTATCAGTTGCTAGGCTTGATGATGTTAGCAATAGGTTCTCTGGTGGATCTGTGCACTACATGGTGAAGCTCAAAGAACATGATAAGGTTGGACTCATGTCATATATACATGAACTGAAGAAGATTGGAGGGTACCGTGGTTGGTACAGAGATGGTGGCAAACTAAGACATGAATATATTGTCTATACTGATGCAAAACCCATAATGAGAGAGAAGTTTGCACCAGTCTGCTGAGATGTAAAAGAGGGTGAAGGAATACTAGTAATTGACAGAAAAACCTAAAAAAACATAAAAAAGACAAAAAACAAAAAAACAAAAAACGCAGAAAACAAAAAAACACAAAAAGAGAAGAAGAAAAACAACACAAAAGCCATAAGTGGAACCAATGTAAAAATGATGGAGAAATATGAGATAAATAAAGG
GCTAAATGGCGCGATGGCGAACGTTTGGGGGGTGAGACTTGCAGACTCGTTATCTTCACCCACTATTGAGACACGAACGCGTCAGTATACCTTACACGATCTTTGCTCAGACCTAGATGCTAATCCGGGGAGGGAACCGTGGAAACCTCTGCGTAATCAGCGTACTAATAATATTGTGGCTGTGCAATTATTCAGACCATTGCAGGGTTTAGTTTTAGATACCCAGCTTTATGGATTTCCAGGAGCATTTGATGACTGGGAGCGATTCATGAGAGAGAAGCTGCGTGTGCTAAAGTATGAAGTATTGCGCATCTATCCAATCAGCAACTATAGCAATGAACATGTCAACGTCTTCGTGGCCAATGCTTTGGTGGGCGCTTTCCTGTCGAATCAAGCTTTCTATGACCTGCTACCGTTGTTGATAATTAATGACACTATGATTGGTGATCTACTTGGCACGGGGGCATCGCTATCACAGTTCTTTCAATCTCATGGAGATGTGCTGGAAGTCGCAGCTGGTCGTAAGTATCTGCAGATGGAAAACTACTCCAACGATGACGATGATCCTCCATTATTTGCGAAAGACCTGTCAGATTATGCTAAAGCATTCTACAGTGACACATATGAAGTGTTGGACAGGTTCTTTTGGACGCATGACTCTTCAGCGGGGGTCTTAGTGCATTATGATAAGCCAACGAATGGTCATCACTATCTGCTGGGTACTTTGACTCAGATGGTCAGTGCACCTCCTTATATTATTAACGCTACTGACGCAATGTTGCTTGAATCCTGTCTAGAACAGTTCTCAGCTAATGTGCGTGCGAGACCTGCGCAACCCGTTACACGCTTAGACCAATGCTATCATTTAAGATGGGGAGCACAATATGTAGGAGAAGATTCACTGACATATCGGTTGGGGGTGTTATCCTTGCTGGCTACCAATGGATATCAATTAGCTAGACCGATTCCAAGACAGTTGACGAATCGATGGTTGTCGAGC
TTTGAAAAGGGGGTGGGGGGGCTTCGGCCCCCTCACCCTCTTTTCCGGCGGCGCATGTTCGCGTCGTCGTAAGTCTGGATTCCCAAGGCCCACTCGGTTCAACTTCGGTTTCCGGACAAATACAAAGAACCTCAGTCCTCTTGGTACTTTCTCGCCTGAGTCTACAAAGCGAGAAACCTGCCCCTCTAACGCCAGACGAGCGGCATAAAACTCGAACTTCTGGCACGTTCCACCACCCCTTCTCCTATCCCAACCCCCATTGCGCTCTCAAGGTCGCGCTTTTCCGAGACTAGCTCGGATTCAAAAAGTTCCTGGCACCCTTTACCCCTTCAGGCCCTTAAGGTAGGAACTGACCTTGTGCTGTGATCTCGGTGCGGAAGTGCTACTGCGTAGTGATTGTAAGATCCTTTTGTGGTTCTGCCCTGGCAAGGCTACAGAGTGCTGTGATCCGCTGCGGATGCCATCCTGGTAACAGGACCCCCAGTGTGCGCAACAGTATGTTCACGGTCTTCCGTGTTCACCACATTCGGAACACTGCTTTCGTGAAACAGTGTGTGTCCAATCCCTGTGATCAGTATCAACCACACCACCTAGGAATGCTAGGAAGGTACCCCGGTTCGCCGGGATCTGATCCTAGGCTAATTGTCTACGGTGGTGCTCCTTTTTATTTTCCACTTCAACTCACTGGTTACAACTGCTTGATTTCTGTGTTTGCTGCTTTTCTCTGCTCTCACTGCCATTCTCAAGTGTTCACACTGTCCAAGCTCCTTTGGTTGTTCGCTTCCACTTGCCACTGTCAACTCTTGTCATGGACCCCTCAAACTTCAAGCTCTTCTCCATCTCCCACCGCACTGCTAAGCGCTGGTCGTGGCGCAGATTCCGTGTGGAGACACGTGAGAAAACCCTCTATTCTTACGTGGACCCCGCGGTTGACGCCTACTTAAAGCGCGAACGAAGGTTTCCCTTCTCCCTTCCCAAACCCTCCCATTTCTACGACTGC
GCCAAAAGCAGGTCAATTATATTCAATATGGAAAGAATAAAAGAACTAAGAAATTTGATGTCGCAATCTCGCACTCGCGAGATACTGACAAAAACCACTGTGGATCATATGGCCATAATTAAGAAGTACACATCAGGAAGACAGGAGAAGAATCCCGCTCTTAGAATGAAATGGATGATGGCGATGAAATACCCGATCACAGCTGACAAAAGAATAATGGAGATGATCCCTGAAAGGAATGAGCAAGGCCAAACTCTTTGGAGCAAAACAAATGACGCTGGATCAGACAGGGTAATGGTATCACCTCTGGCTGTAACGTGGTGGAACAGAAATGGACCAACAACAAGTACAGTCCATTATCCAAAGGTGTATAAAACCTACTTTGAAAAGGTTGAAAGATTAAAACACGGAACCTTTGGCCCTGTTCATTTCCGGAATCAAGTCAAAATACGCCGCAGGGTTGACATGAACCCTGGCCATGCAGATCTCAGCGCTAAAGAAGCACAAGATGTCATCATGGAGGTCGTTTTCCCAAATGAAGTTGGAGCCAGGATATTGACATCAGAATCACAGCTGACAATAACAAAGGAAAAGAGGGAGGAACTCAAGAATTGTAATATTGCTCCTTTAATGGTGGCATATATGTTGGAAAGAGAATTGGTTCGCAAGACCAGATTCCTACCCGTGGCTGGCGGGACAAGCAGCGTATATATAGAAGTATTGCATTTGACTCAAGGAACTTGCTGGGAGCAGATGTACACACCAGGAGGGGAGGTAAGAAATGATGATGTTGACCAAAGTTTAATCATTGCTGCTAGGAACATTGTCAGGAGAGCAACAGTATCAGCAGACCCATTGGCTTCACTCCTGGAAATGTGCCATAGCACACAAATTGGCGGAGTAAGAATGGTAGACATCCTTAAACAAAACCCAACAGAAGAGCAAGCTGTAGATATATGCAAGGCAGCAATGGGTTTGAAAATCAGCTCATCCTTCAGCT
TATTAAAATTTTTATATAAAATTTTGATAACCGCAAACGTGGGGAAACCCGAAACCTTTCTTTTCTTTTCTTTCAAAGCGAACGAGTATTCCAGCTTTCAAGCGAACCACTTTTCGTTGACACCTTACTTTTAGTAATCGTGTTGATTTATTGAAGAATAGCGTGTGGAGCGATCCTTGGTGTTAATTCACCTTGAGGAGCACGTTATATCTTTTCTTCCCTTCTTTCTCTTGGATTACAAATACGCAAGCATTCAATTGTCAGCACCCTTCATAGCTCTATTAATATATATGTTGGGAATTAGCAATTTGTGCAGATACTACCAAGGTCAAAGACGAGTGTGTGCCAATAAGTTTTACCAGAAGTATGTTAACCACTCAGATTTGTACTTTTTCGATCTCTGGGAAATTTCGGCTAACAATCTTTGGATTAAGTTAGCTTTTGTACTGTTACTTTGTCTCTTTGAAATAATTTCTGGGCTAGAATATCTTGGGAAAATGGCACAAGAAATTTTGAAACAAGGTATTCCAGCAAATGTGCTACAAGAAAAAGCCAACCTTTTCAAGAAGGCTAGTGCAAACAATAAGATTAAGGATGAAATGCCAAATGCACTGTCTCTTTACCAAAACCACTCCTTCTTCCAGAAACTCAAACATCTAGCAGACAAGAAGAATTTGGATATCACTAGTTTACCTGGAGGTAGGGAAGTGGAATACAAACATCTTGATGCAGGCCATTTATTGGCGGATACAAATGTGGTTATAGATGTTCCACTTGTTCCACAACTTGCCGCTAGGACACCAACTGATTACAATTTTGGAACTAGCAGAGACAAGAGTGCCACTGCTTTGCATGTCGGAGCAATAGAGGTTGTAATTCAGAGTTATGCCTCTTCTGAGTGTGATTTAATGGCAGGCATGATGCTGGTTGACACTTTCCACTCGCGCCCAGAGAATGCCATCAGATCAGTATACATAGTGCCAATTCGAGGGGGTATGTT
ACAATTTTAAATCAACGCCCGCGCCCGTGCCTACTCTCCCACGACATGCATCTTCTAACCCCTGGTCTCGTTTCACATCTCTCTGCTAAGCACCACTCTACCGCCAATTATGTCTCCTCACGTATGGCTTGGAAACCTTTCTCCGTTCAGATTGCAAACAACTCATTCGTCTGTGCCTCCGCCCAGCAGCTCAACGTTGCACAAACTGATTCATCGCGTGCTCAAGTTGAACAGAAAGTCAAATTTGCAAAGTACGAGGAACGCGACTTGATTGTAGGGTACACCCTCACTGCGTCATGTCCTTTGTGTGGCGAATATACTGAACAAATCGATACCACCGCCCCTCGAGTTCGCACTCCTACTGTTCCGGTCCCTGCCCAATCTACGTCTGTCAGTGATGATCGCGAGCTAACTTGGAAATCTGACCTAGATGAATTCGCAAAATCAGGAGCGTCCATTACATCGACTGAGTGGAACGAGCGATTTTCCCACATTCCGTCGGACTTTGTTGATCAATACATGCTAACGTCTTCGTCTCCTGGAATTGTGGTTGTTGCAGACTCGCCTGTCCCCTATTACGCTAGCAAGGCATCTAAATTTCCACGTTGCCATGAGGGCATGATCACGATACCAAACAGCATTAATGGTGCAACCCCACTGCAATACGGAAAGTTAATTCCCGCTGTTACGGTTGGTCACGAAGCGCGTTGCAGATACGTCGACTTAAGATTCCCCGCCAAGAAAAGGTTGCTCCTACACGTTTACGATGAAGTGGAGGATGTGGAGGAAGAAGAGGATGATGATGACGAGATCCAACAATCATCCCCTGATCATGCGGAGCCCCAACACCCCACTGTTACCCCGCAACGAAGTGCCAGTAGTCCTCCCGCGCCTTCCGCCTTTCACGCGCCGTCATCCCCAATTCCTCAGCGGGTCGCATCCACATCATCATTTTCGCTCATGGAGGAGGGATCGCCAGTTGCTCCAGTGTCAATGTTCG
GGGTATTTATAGAGATCAGTATGAACTGTGTCGCTAGGATCAAGCGGTGGTTCACACCTGACTTCACCCCTGGCGAGGGCGTGAAGTCTAGAGCTCAACTGGAAAGAGAGCTGGATCCCACCTGGGCGCTTCTCGTGTGCCAAGAACGAGCGCGTCGTGATGCTGACAGTATTGCTAATGAGTGGTACGAGGGCAGCATGGAGTGCAACCTCCTTATCCCTCGGCCCACAACCGAGGATGTATTTGGCCCCTCCATCGCCCCTGAGCCTGTGGCTCTAGTGGAGGAAACTACCCGTTCCCGCGCGCCGTGCGTGGATGTCCCTGCCGAGGAGTCCTGTAAGTCAGCGGAGATTGATCCTGTTGATCTCGCCAAGTTCGACTCCCTCCATCGTCGCCTGTTGGCTGAAGCCAACCCTTGCAGGGAAATGGTTCTGTGGGTGCCTCCTGGCCTACCAGCAGAGCGCGACGTCCTGCCCAGGGCACGTGGGGTGATAATGATCCCCGAAGTCCCTGCCTCTGCACATACCTTGTCCGTGAAGGTTATGGAGGCTGTGCGGTTGGCACAGGAAGTCTTGGCATCCCTTGCCAAGAGGGCCTTAGAGAAAAGGTCTACACCAACCCTTACCGCCCAGGCCCAGCCAGAGGCTACCCTGTCGGGGTGCGACTACCCGTATCAGGAGACTGGAGCAGCAGCCGCGTGGATAACGCCTGGCTGCATTGCCATGGAGCTCAGAGCCAAATTTGGCGTCTGCAAACGCACCCCCGCAAACTTAGAGATGGGGAGTCGCGTCGCCCGCGAGCTCCTGCGGGATAACTGTGTCACTTGCAGGGAGACCACGTGGTACACCAGTGCCATTGCTGTGGACCTGTGGTTGACCCCGACCGTCGTCGACCTGGCCTGTGGTCGGCGCGCGGCGGATTTTTGGTAGGGGCTGTGCTGCCTCGGCTGGGGGAAGACACTAGTGTGCGGTTTGACAACCTGCACCCCAGCATCGAGGTA
GACAATTTGTCCTGAAGACTGAGACTGTGTCTAACTTCTCGTTGATAATCAACCAGCTAACTCTCAACATGTTCACCAACAAAGCTATCCTTGCTGTTTATCAACTCCCTGAAGAGTGCACACTCGAATTGGTCGTTCGTGACGCGTCCGGAAACATTGTCGACTCTTGCTACGCTGAGCTTTTCCAACTACGTGGGAACGTCAAACATGGGGATAGACAAGCCCAGATGATCAATCATTTCAATCAGGTGCTCGACTTACTGCGTACGTCGGTTGGTGAAAGTATTGACAGCATGATCAGGTATGTTGGAGAGCAGGGAACAGATGACACTCGTGCGTTGGTGATTCGAGCCATGAATGACTTCTTCCCGGCCAAGGTTGGAGAAGCAGTGTTCCAAGCAGTGCAGGCTGCCATGCAAGGACCCGGAATGTTGACTGCGTTGTTGACAAAACAGTTGGAGTTTCTTGGCAATGCAACGCTATACAATACAAGGATGCTTGAGGCACTGGTTAGCATTCTTGATCCAAAGAAGTCAACAACGCAGGATGTTGCGCCCATCGACTACATTAACGGACCTGTGAAAACGCCGCTCTGGGACCCCTTTATCATGCAGCACCCAGATTTGGCACCAACGGAGAAAGTGGATATTCCGCAGATGTCTGCCCCTATACCAGGCCGACCACAAGTTTCTGGATGGTATCCCCCCCTGGCAAAGGTTGGCACTATCATGCCAGACGGATCGGTGCTTTATAATTCTGGGTGTGATGACGTCGCCTCCTCAGTAGTGAGTGAGCCTCCTCACGAGTGTAACCCCGATGATGGTGGGTCTGTCAAGGACAGTAAGCTGGAGTTAGTATCAGCAAGTGAGGTTCCTGAAAACGATGACGCATTGAGGCTACTTGAGGAACTTGCCCGAAGTCAATTGCCATCACGACAGCAAGTTCACAGCATGATCGTACCTCAGAGGGGTGCTGCTGGAAAGGTGGTGGTTACTCCAGA
CTCCACAACATTCCACCAAGCTCTGCTAGATCCCAGAGTGAGGGGCCTATATTTTCCTGCTGGTGGCTCCAGTTCCGGAACAGTAAACCCTGTTCCGACTACTGCCTCACCCATATCGTCAATCTTCTCGAGGACTGGGGACCCTGCACCGAACATGGAGAGCACAACATCAGGATTCCTAGGACCCCTGCTCGTGTTACAGGCGGGGTTTTTCTTGTTGACAAGAATCCTCACAATACCACAGAGTCTAGACTCGTGGTGGACTTCTCTCAATTTTCTAGGGGGAGCACCCACGTGTCCTGGCCAAAATTCGCAGTCCCCAACCTCCAATCACTCACCAACCTCTTGTCCTCCAACTTGTCCTGGCTATCGCTGGATGTGTCTGCGGCGTTTTATCATATTCCTCTTCATCCTGCTGCTATGCCTCATCTTCTTGTTGGTTCTTCTGGACTACCAAGGTATGTTGCCCGTTTGTCCTCTACTTCCAGGAACATCAACTACCAGCACGGGACCATGCAGAACCTGCACGATTCCTGCTCAAGGAACCTCTATGTTTCCCTCTTGTTGCTGTACAAAACCTTCGGACGGAAACTGCACTTGTATTCCCATCCCATCATCCTGGGCTTTCGCAAGATTCCTATGGGAGTGGGCCTCAGTCCGTTTCTCCTGGCTCAGTTTACTAGTGCCATTTGTTCAGTGGTTCGTAGGGCTTTCCCCCACTGTTTGGCTTTCAGCTATATGGATGATGTGGTATTGGGGGCCAAGTCTGTACAACATCTTGAGTCCCTTTTTACCTCTATTACCAATTTTCTTTTGTCTTTGGGTATACATTTGAACCCTAATAAAACCAAACGTTGGGGCTACTCCCTTAACTTCATGGGATATGTAATTGGAAGTTGGGGTACTTTACCGCAGGAACATATTGTACAAAAACTCAAGCAATGTTTTCGAAAATTGCCTGTAAATAGACCTATTGATTGGAAAGTATGTCAAAGAATTG
CATGCACACCTAAAAGCTTATGCAAAAATTAATGAGGAATCTTTGGATAGGGCTAGGAGATTGCTTTGGTGGCATTACAACTGTTTACTGTGGGGAGAAGCTAACGTTACTAATTACATTTCTCGGCTCCGTACTTGGTTGTCAACTCCGGAAAAGTACCGAGGCCGTGATGCCCCAACCATTGAAGCAATCACTAGACCAATCCAAGCGGCTCAGGGAGGCAGAAAAACATCTTCGGGAACTAGAAAACCTCGTGGACTCGAACCTAGAAGAAGAAAAGTTAAAACCACAGTTGTCTATGGGAGAAGACGTTCAAAGTCCAGGGAAAGGAGAGCCCCTTCACCCCAACGTGCGGGCTCCCCTCTCCCACGTAGTTCGAGCAGCCACCATAGATCTCCCTCGCCTAGGAAATAAATTACCTGCTAAGCATCACTTGGGGAAGTTGTCAGGTTTATATCAAATGAAGGGTTGTACCTTTAACCCTGAATGGAAAGTACCTGATATTTCGGATACTCATTTTGATTTACAAGTAGTAAATGAGTGCCCTTCCCGAAATTGGAAATATTTGACTCCAGCCAAATTTTGGCCCAAGAGCATTTCCTACTTTCCTGTCCAGGCAGGGGTTAAAGCGAAATATCCTGACAACGTGATGCAGCATGAGGCAATAGTAGGTAAATATTTGAACAGGCTCTATGAAGCAGGAATCCTTTATAAGCGGATATCTAAACATTTGGTTACATTCAAAGGCAAGCCTTATAATTGGGAACTTCAATACCTTGTCAAGCAACATCAAGTTCCTGATGGGACAACAACCAGCAAAATCAATGGACGTGCGGAGAATCGAAGGAGGAGAGCTCCTGCTAAATCAATTAGCAGGCCGCATGATTCCGAAAGGGACTGTAACATGGTCGGGCAAATTTCCAACAATAGATCATCTATTAGACCATGTGCAAACAATGGAGGAGGTAAACACTCTTCAACAACAGGGCGCTTGGCCTGC
GACATTTGTTCCTGTCCGCTATAGTCAAGATCGCGACCGTAGCTATGTCCACGCGTACCAAAGAGAAAACCAAAGAAAAGAAAAATGAAGAACTTACAAGCATAAACGAACCAACTCAAGCTCAAGATACCAAAGTTTCATCTAGTTTAGACCTCGTAAGCTCGCGTGATCGCCCGAAGCAAGAGAATGATAAGACGGAAGATCAGCAAGAGGGTACAGATAAACCCGGGAGTAAGAGGTCGATAGACGCTTTAGCTGCGATAATTGAAAAGAAAGTTCAGATGTCAGGTACTGCTGGTTTGGGTGACTTCTTTGGCCGAATGCGTCCTGAAATAACAGATGCGTTTTTTTCTGCGTTAGAAAAGGAAGCTGATGTATCCAAGGTTGTTCCAAGTTCATTGTCAAAGTTGGACGATGGTCAAGTGGTTGATTTGTTGGCTGTTGGCGAGGAAAAGGCGCTCAGTCAGTCTCTTTTTCAATTAGAAATCGTTGCATCTATACCCCATTTTTATCAACTAACGGCGAAGCAGATTGGCGCGTTGGGGGCACAAGGAGGTTATTTGAAAGCTTTTCATGGTGAGCAGGTATACCCTTTTATTGATCCAGTCGCTAATGAGTTTGGGAGAGGATTTGATCTCGCTTATGTTCGTGTTAACACTTCGGGTCAAGGTATTGAGCTGTTTATAGATCCATTTGACTTTGACAAAGTCTCTTGTAAGGTAGGAGGGCAGTCCTTAACGGGAATTGGGTTGTCAAATGTTGTGGGTATGGATGAAATAACCTATGATGATGTTAAAACACCTGAACAGATGATGGAGTTTGTGGTTCTTCTAATTGCCGGTGCTGCTAAAATGGGACGCTTTGTTTTGGTCGCATCAACGCCCGAAGGGGGAGGTCTACTGTTCAAAAAATGGGTGCGTCGCCCTGTGGCGGAGAATTTTCGTAATATCAATGGATGGCTCCTTGAAGATGACTACGAGAACTACCCGCATGTTCCTGA
GCTAACAATAATTAAGAAACATGTAATGGCCAGAAACCGATATCGGTTGCTGGCACTGTATATCTGAGATCGCATCGGTTGCTGGCACTGTGTATCTGAGATCGCAACGCATTGCCAGGAATTTCTGCATATAAGACAAGAAACTTAGAGCAGATGGAGAACTGCCTGCCACGCTCGCTAGAGAAGCTGCAGCAAATATTACAAATATCATTGGAGGACTTGCCGTTTGGTTGTATATTTTGCGGGAAATTGCTTGGGGCTGCAGAAAAACAATTGTTCAAATGCACGGGGCTATGCATTGTATGGCATAAAGGGTGGCCGTATGGGACCTGCAGAGACTGCACTGTATTGTCTTGTGCTTTGGATCTTTATTGTCACCTTGCTCTTACTGCTCCTGCTTTGGAGGCTGAAGCGCTGGTTGGTCAGGAAATATCTAGCTGGTTCATGCGTTGTACAGTTTGCGGAAGAAGATTAACTATTCCAGAAAAGATTGAATTAAGAGCTAGAAATTGCACGCTTTGTTGTATTGATAAAGGTCAATATTTCCAGTGGAGGGGTCATTGCAGTTCTTGCAAACTGTCAGACCAAGGTGATTTGGGGGGCTATCCCCCGAGTCCCGGCAGTCGCTGCGGGGAATGTGACGAGTGTTGCGTCCCGGACCTGACACATCTAACTCCGGTGGATCTGGAGGAACTTGGATTATATCCAGGCCCCGAAGGAACCTATCCGGATTTAGTTGACCTAGGGCCAGGCGTTTTTGGGGAAGAAGACGAGGAGGGGGGTGGGCTGTTTGACAGCTTCGAGGAGGAGGATCCTGGACCCAACCAGTGTGGGTGTTTTTTTTGCACCAGCTATCCGTCCGGAACAGGTGATACAGATATAAATCAGGGACCGGCAGGAGCTGCAGGGATTGCACTGCAGTCAGATCCAGTCTGTTTCTGTGAGAATTGTATTAACTTCACAGAATTTAGATGATAGTATTTCTGCTATCCTGTGCGCA
ATGAACATGTTTGCAACCCAAGGCGGCGTCGTCGAACTGTGGGTCACCAAGACCGACACCTATACCTCGACCAAGACCGGGGAAATCTACGCCTCGGTCCAGTCCATCGCCCCGATCCCGGAAGGCGCCCGTGGCAACGCCAAGGGCTTCGAGATCAGCGAATACAACATCGAGCCGACCCTGCTGGACGCCATCGTCTTCGAAGGCCAGCCGGTGCTCTGCAAGTTCGCCAGCGTGGTCCGCCCGACCCAAGACCGTTTCGGTCGGATCACCAATACCCAGGTCCTCGTGGATCTGCTGGCCGTGGGCGGCAAGCCGATGGCGCCGACCGCCCAAGCCCCGGCCCGCCCGCAAGCACAGGCCCAAGCCCCGCGTCCGGCCCAGCAGCCGCAGGGCCAGGACAAACAAGACAAGTCTCCGGACGCCAAGGCGTAAGCCTTAGGAGGCCACGATGCTCCGCTATCTCTCGCTGTTCGCGGTAGGTCTGGCCACCGGTTACGCCTGGGGCTGGATCGACGGCCTAGCGGCCTCCCTGACTGTTTGAGGACTGATCGCTATGTCAGGCGTTGTCGCTGTGCAGGTGTGTACCGCGTGGACCTCGACCCCCGAGGGCTTCATGGCGTGTCGCGAACTCGCATGGCAACAGGCCTACCTGATTCCGCCCGAGGCCGCTGGATACGTGGACATCCTGGTCAACGGTGGTTTCTCCCCGGAAGCCTTCGGCATCGGTGCCGCTGGCGTCCTGGGATCGTTCGTGACGGGGCTTTTGATTGGCTGGGTCGCGTCACTTCTTCGTAAAGCCAAGTAGAGAGGAAACACCATGAAAGCAATGAAGCAACGCATCGCCAAGTTCAGCCCGGTCGCCTCGTTCCGCAACCTGTGCATCGCCGGCTCCGTCACTGCCGCGACTTCGCTGCCGGCCTTCGCCGGGGTGATCGACACCAGCGCGGTGGAATCGGCGATCACCGATGGCCAGGGCGATATGAAGGCCATTGGCGGC
CATCATCAATAATATACCCCACAAAGTAAACAAAAGTTAATATGCAAATGAGGTTTTAAATTTAGGGCGGGGCTACTGCTGATTGGCCGAGAAACGTTGATGCAAATGACGTCACGACGCACGGCTAACGGTCGCCGCGGAGGCGTGGCCTAGCCCGGAAGCAAGTCGCGGGGCTGATGACGTATAAAAAAGCGGACTTTAAACCCGGAAACGGCCGATTTTCCCGCGGCCACGCCCGGATATGAGGTAATTCTGGGCGGATGCAAGTGAAATTAGGTCATTTTGGCGCGAAAACTGAATGAGGAAGTGAAAAGTGAAAAATACCGGTCCCGCCCAGGGCGGAATATTTACCGAGGGCCGAGAGACTTTGACCGATTACGTGTGGGTTTCGATTGCGGTGTTTTTTCGCGAATTTCCGCGTCCGTGTCAAAGTCCGGTGTTTATGTCACAGATCAGCTGATCCACAGGGTATTTAAACCAGTCGAGCCCGTCAAGAGGCCACTCTTGAGTGCCAGCGAGTAGAGATTTCTCTGAGCTCCGCTCCCAGAGTGTGAGAAAAATGAGACACCTGCGCCTCCTGCCTGGAACTGTGCCCTTGGACATGGCCGCATTATTGCTGGATGACTTTGTGAGTACAGTATTGGAGGATGAACTGCAACCAACTCCGTTCGAGCTGGGACCCACACTTCAGGACCTCTATGATTTGGAGGTAGATGCCCAGGAGGACGACCCGAACGAAGATGCTGTGAATTTAATATTTCCAGAATCTCTGATTCTTCAGGCTGACATAGCCAGCGAAGCTCTACCTACTCCACTTCATACTCCAACTCTGTCACCCATACCTGAATTGGAAGAGGAGGACGAGTTAGACCTCCGGTGTTATGAGGAAGGTTTTCCTCCCAGCGATTCAGAGGACGAACAGGGTGAGCAGAGCATGGCTCTAATCTCAGACTATGCTTGTGTGGTTGTGGAAGAGCATTTTGTGTTGGACAATCCTGAG
TTAAAAAACAGTCAAAACCAAAATGCTTGATGCACGAACCTATATCCTTACGACCCACGAAACCCAAATGTAATACGGAAGAACCCGAAAATTGTCTATGTGAACTACACAGTATAGAAACGCGAAGTCAAGAGCCAAACCAAAGTATCACCTCCGTGCGGCGGAAGACTCAATTAGCTAGAAGACTGAGGGAGCGCTTAGACAGGCAACAAAGACGTAAAGATGAAAATCTGTAAACCATACATTCACAGACTACGCTCTGAGGGAAAGAGTTATTATGAAGTGATCGAAGATGTGTTTAATAATAGGACTAACGAAGTTGTGTCTAACTATGAGCATTCTTTCTCTACTTTTTATTTCTACGAGACACGTTCCGATTTAAGAGATTTATGTGAATACGTCTTATCGGTTAGCTTTGATAAAGGGATGAACGTATTTATTCTTGACCGTGATAACATGATAGGCACTAGCGTTAAAGTATTCCACCATAATGAATATCATATGTATGTGCACAGTAACGGTATCCTATATAATGTTCTTATTAATGTAGATAATCTAATCAGTTTAATGTCAGGTGAATGTGCTATGTCAGCTCCTCATAATCAGGGTTCATCTAATGCTAAGAAACTAGAAATTATCGTTCGTAATGTTTATGACTATAAAGCTGAGAATTTCGAACAGAATGTCGTATACGCTCTTCAATACGTACCACGAACACTTGAAATAACTACACTATGCGATGATATGGAAGTTGATAGCCGTTATGCTGAAGGAAGTAATGAAAAGATTCCTTTGAGTTTAGTAGCGTATCATGATTATATGCGTGATGTTAAAATGGGATTGGATGTTAAATTAGAAGCTGACAATCCAGTACTTAAGGTGAGAAATGGTTATATTAGGAAACAATTCCCAGATGCGACGGAGGTATTATATAATAGAGATATGAAACATCACGTTGTATACATTTCTAACAGTGAAAGCATTCCAAGACGCTTAACTC
TCTCAAAGAAATACTTGCGGCACGTCAGTACGTAAGTGTTAACTTTGAGGAAGTGGATTGAGCATCTTAATTGCAGCATACCTGCTAACATCATGCATATATCATTAATGTATGCAATCCTTTGCCTACAGCTGTGTGGTCTGGGAGAGACTCATGGATCACACAATGAAACTAGACACAATAAAACAGACACCATGACAACACCCGGTGATAACCCGAGCTCTGAACCGCCAGTGAGCACGGCCTTGTCTATTACACTTGACCCCTCCACTGTCACACCCACAACACCAGCCAGTGGATTAGAAGGCTCAGGGGAAGTCTACACATCCCCTCCGATCACCACCGGGAGCTTGCCCCTGTCGGAGACAACACCAGAACTCCCTGTTACAACCGGCACAGACACCTTAAGCGCAGGTGATGTCGATCCCAGCACGCAGACAGCCGGAGGCACCTCCGCACCAACAGTCCGCACAAGTCTACCCAACAGCCCTAGCACACCATCTACACCACAAGACACACACCATCCTGTGAGAAATCTACTTTCAGTCACGAGTCCTGGGCCAGATGAAACATCAACACCCTCGGGAACAGGCAAAGAGAGCTCAGCAACCAGTAGCCCTCATCCAGTCTCCAACAGACCACCAACCCCTCCTGCAACAGCCCAGGGACCCACTGAAAATGACAGTCACAACGCCACTGAACACCCTGAGTCCCTGACACAGTCAGCAACCCCAGGCCTAATGACCTCTCCAACACAGATAGTCCACCCACAAAGTGCCACCCCCATAACCGTTCAAGACACACATCCCAGTCCAACGAACAGGTCTAAAAGAAACCTTAAGATGGAAATAATCTTGACTTTATCTCAGGGTTTAAAAAAGTACTATGGGAAAATATTAAGGCTTCTGCAACTCACCTTAGAGGAGGACACTGAAGGTCTACTGGAATGGTGTAAGAGAAATCTTGGTCTTGATTGTGATGACACTTTCTTTCAAAAGAG
ATGGAGTGGTACCAGAGTGACACTGGCAATCAAAAGCCTCAAAGTCCCACGCAAGCTCCGTCTTTGCCGTGGAGTCGTCTCGGTGAGATAGCTATATTGACACTATTAGCAGTGCTTTGCATTTACCTGCTTTACATTTGGGTGCTGAGAGATCTTATCTTTGTTGTAAGATCTAACCGAGGACGCGTAGCGGAGGAGCTTGAATTTGGTCCCGCCGAGACAAGGAGCGCTTTGGCACAAAGCGCGGTGGTACCTAGATCTGAAGTTGTCCCGTCACAAGGAGCGGACCCTCCCGCTACTGAAAGCCATCTGCCATGTCTTCATCGATGAAGAGGAAGAGGACCGATGAGGGGAGCGGCTCCCGTCGCTTCACTAAGAAGAAATCCGCCGCGAAGGGGCGGACTAGCTCGTCAAGAGCTATTCGTCCCGCCCTCCAAATTCAAAGTTTTGTGTCTGCAGGTGCAGCCACAATTGCTGTTCCCACTGGCGGAGTATGTCATCTACTGAGCTCCTACAGCCGAGGCTCCGGCGAAGGAGACCGGCACACCAACGAGACTGTCACGTACAAAGCCGCATTCGACTACCACTTCAGTGCTAACGCTGGACCCTGCGCATACTCCAGTATTGGAGTAGGTGTCTTGTGGTTGGTGTATGACGCACAACCCAGTGGTCAGGTACCAGCGGTAACTGACATATTTCCGCATGATACAACCCTACAGTCCTTTCCATACACCTGGAAGGTGGGAAGGGAAGTGTGTCACCGCTTCGTGGTGAAACGCCGGTGGTGTTTCACAATGGAGACCAACGGGCGCATCGGTAGTGACAAACCTCCAAGCAACGCAGTCTGGCCTCCGTGCAAGCGGAGTATTTACTTCCACAAGTTCGCGACAGGACTCGGCGTCAAGACCGAGTGGAAGAATACAACGGATGGTGGCGTAGGCAGCATCAAGAAGGGTGCCCTGTACTTTGTAATAGCCCCTGGCTCGGGCATAGATTTTAC
GCGCCAAGTTTCTTGGCACTCGCACAGCACCGTTAACGGTAAGTGTTTTGTATACTGTACCGGGCGCGATACCAAATATGCCACCTGCGCAATTGTTGTTAGCAACTACTTTCATTACCTAACAAGTATTTTCATGCACCGTTTCCGTATCACTGTGAATGTATTTATTGATTAGACATATAAAAAGGAAGACATCTTGATGGCTCAACCAGGTAAACCTCAGTCAGTGTTAGAACTTAGTAGATTATTAAATATACCATTAGACGATTGTGTTGTACCATGTAACTTTTGCAAAAGATTTCTAAGTTATACAGAGTTAACTGACTTTGACACCAAATGCTTAAGTTTGATTTGGAAAGACGATTTTGTGTTTGCATGTTGTAGATATTGTTGTGTTGCTACAGCAGCATTTGAATTTGAAAATTATTTTGTAGAGAGTGTGATAGGTTGGGAAATAGAACAAAAAGAAAATACACCTCTTTCGGACATTATTGTAAGGTGTCACCATTGCTTAAAATTACTTAATCAAATTGAAAAGCTTGATATCTGTGGAAGATCTGAATTATTTCATAAAGTGAGGAGGGGCTGGAAAGGACTCTGTAGGCAGTGTAAGCAGATATAATGATTGGAAAAGAGGTCACTCTACAAGACATTGTCTTAGAGTTGACTGAGCCACAGACTGTTGATTTGCACTGTGAAGAGGAGTTGCCAGAGCAGGATACGGAGGTGGAGCCTGAAAGAAGAGCTTACAAAATAATACTTTGTTGCGGCGGCGGTTGTGGAACCCGGCTTCGATTATTTGTAGCAGCAACACAGTTTGGAATACGTGGCCTGCAAGACTTACTGCTAGAAGAGGTGGTCATTTTGTGTCCCGACTGCCGTAACAGCGATCTGCAGCATGGCGGACAATAAAGGTAGTGAAACAGACGGGTTGCATGAATGGTGCTTATTAGAAGCTGACTGTAGTGATATTGAAAATGATTTGGACACATTGCTTGAG
GGCTAATCTGCTGACCGTTACTCTGCAAAGATGGGGAACGCTTCCTCTATCGTTCAGACGATCAACGTCACTGGAGATGGCAATGTATTTAAACCATCAGCTGAAACTTCATCTACCGCTGTACCATCGTTAAGCTTATCACCTGGAATGCTGAATCCCGGAGGGGTACCATGGATTGCTGTTGGAGATGAGACATCTGTGACTTCACCAGGCGCATTACGTCGAATGACGTCAAAGGACATCCCGGAAACGGCAATAATCAACACAGACAATTCATCAGGCGCCGTGCCAAGCGAATCAGCCTTGGTGCCCTACATCGATGAGCCGCTGGTAGTGGTTACAGAGCATGCTATTACCAACTTCACCAAAGCTGAGATGGCACTTGAATTCAATCGTGAGTTCCTTGACAAGATGCGTGTGCTGTCAGTGTCACCAAAATATTCGGATCTTCTGACCTATGTTGACTGCTACGTCGGTGTGTCTGCTCGTCAGGCTTTAAACAATTTTCAGAAACAAGTGCCTGTGATTACACCTACTAGGCAGACGATGTATGTCGACTCGATACAAGCGGCCTTGAAAGCTTTAGAAAAGTGGGAGATTGATCTGAGAGTGGCTCAAACGTTGCTGCCTACGAACGTTCCGATTGGAGAAGTCTCTTGTCCAATGCAGTCGGTAGTGAAACTGCTGGATGATCAGCTGCCAGATGACAGCCTGATACGGAGGTATCCCAAGGAAGCCGCCGTCGCTTTGGCTAAACGAAACGGGGGAATACAATGGATGGACGTATCAGAAGGCACCGTGATGAACGAGGCTGTCAACGCTGTTGCAGCTAGTGCACTGGCACCTTCAGCATCAGCCCCACCCTTAGAAGAGAAGTCAAAGTTAACCGAACAAGCGATGGATCTCGTGACCGCGGCTGAGCCTGAGATAATTGCCTCACTCGCGCCAGTTCCCGCACCCGTGTTTGCCATACCACCTAAACCAGCAGATTATAATGTGC
GGCGTGGCGGGGAAAGCATTGCGCGCCAGCGGTGGTGCGTAATATTAAAAATTATCGTCTGAGCGCGTCGTGATGGCGCTTTCGTGGTCGCTGTCGGTTCGTTGATGATCGGGTGTGGTTGTGCGCGTGTGGCGCGTCTGAGGCGTGATGGTGGTGGGGTATGAAAAAGCCGCCAATACTGGCGGCTTGAGGGGGAATTATTCCGGGTTATCGAGGGTATACTCTTTGAACCTGATGACCTCCATGCCGAGCCAGTCGTTTACCTCCCTGAATCTGTCCTGTAGCGGCGACAGCTCGTTGCGCACAAATACCTTTGCCACCTTCTCAACGTCACCGAGTGAGCCGATATTCTCGGGCTTGCCGCCCATAAGCTGGAACGGCACGCGGTGAGCGTCCATCAGGTCGGCGGCACTGGCTTTCTTGATATTGAAAAAGTCATCCTTTGTGGCGACCTCGCTCAGTGGCACGATTTTTATGCCGTCCGGTTTCCCGTTCGGTGAGTAGAAAAACAGGTTTTTAAAGTTGCCGAGCCCTTTAGAATTACGCATTGCATCGCGCAGCGATTCGACGTCAGTCGCGCTTTGCGCCGGGTCAGTCACATACATGATGTAACCTGCGTGCGCGCCGTTCTGGTAATACTTGCGGCGGAACAGCGTCGCGGATTCATTCAGCCACGCAGAATTAAGCGCGCTGAGATATTCAGGCAGGCCGTAAATCTCCTGATTAATATCAGGCTCCAGCAGGTGGAACACGGTATCGGGTGCGAACTCATGCGGCTGAGTGAAGTTTTCCACAAACCAGAAAACCGAGTCATCGACCCCGCGCCGGGTGTATTTTGCCGGTGAAGTCAGCAGTTTGATTAACTGGCCGGTGACGCTGTGGCGCTGCTCAAGAAAGGCGTTACCGAATACCAGATAGTCGAGCGCAAAGCGGCTGAAATCCTGACGGGACAGCAGTGGGTGCGGAATGTAGGTGCTCGCGAGCACGTTGCGTTTAACGT
GTGATTGGTTAGATGGTTTCCAAGCCATTCAAGCCAATAGTTCTCAATGCCACTTTCGAGTGGCAGGTCTTCAAGCGGTGCTACCTCAGGGTAGCGCCACGTGAAGCATTTTGCGAGAACTTGAGTGAACTTCATCACTACTTTGCCAGGCGTGTGAACGCCTGGCTCAAGCATGCCACAAGGACCCTCCCAGACGGATATACGTTCGTCGAGGAGGGTCTCCTTGACATGTTTGGTACAAAGGCCCCTGACAGTGTTCAAGAAGGTACACTGTTCCGGGAGCTGTTCGGGGTTGACCAAACCGAGCAGTTCCCTTTGTCCCTCGCAGACCTGGCCAAGTTGCAAGGGGAACTTGTTGACGCAACTCGCACCCCAGGACATGCATTGCGTCAAAAGTATACAATGACCACTATACAGGACTTGATCAACAAGATCACCAAGGTTGTGCCAGTGCAGGCCACGCTCACTGAGATGCACGCACGTAGGCAATTCGAGCGTGAGCGAGCCGACCTGTTTCACGAACTTCCATTGGTTGATGAGGATGCTGTTTCACAACCTAAAACTTATTTTTACACCATGTGGCGTCAAGTTGTGAAGAAAGGTAAAGCGTACTTCTGCCCCCTTGTTAAGACAAGTGCATGGCGCACTAAGATCAGTGCCATAACAGAACCCATTAAGGACTTCTTAATTGCGTTTTGCCAGGCAGTGCAACAAGAAATGGGTGTTAACCCGCAGTACTTACAACTCGCCTGGTTGCAAAAACTTAAACCCACCACTTTGACCATCATTCTTCAACAACACAAGTACACCGTCTCAGGGTGGCTGGCCACCATGACAGCACTTGTGGAAGTGTACTCAAATTTGTTTGACGACTTGCGCAAATCATCAGTTGCTATTGTGTCAAGCATAGGAGCTTTCTTTGACATTTGCAAAGACTTTGTGTCACAAGTCGTGGAACTGGTCAAAACAACGTTCACCGCTCAAGGCCCGACAGACTTGG
CGAGCCTTTAAGATGAATATAAATCCTTATTTTCTCTTCATAGATGTACCCATACAGGCAGCAATTTCAACAACATTCCCATACACCGGTGTTCCCCCTTATTCCCATGGAACGGGAACAGGCCACACAATAGACACCGTGATCAGAACACATGAGTACTCGAACAAAGGAAAACAGTATGTTTCTGACATCACAGGATGTACAATGGTAGATCCAACAAATGGACCATTACCCGAAGACAATGAGCCAAGTGCCTATGCACAATTAGATTGCGTTCTGGAGGCTTTGGATAGAATGGATGAGGAACATCCAGGTCTGTTTCAAGCAGCCTCACAGAATGCCATGGAGGCACTAATGGTCACAACTGTAGACAAATTAACCCAGGGGAGACAGACTTTTGATTGGACAGTATGCAGAAACCAGCCTGCTGCAACGGCACTAAACACAACAATAACCTCCTTTAGGTTGAATGATTTGAATGGAGCTGACAAGGGTGGATTGGTACCCTTTTGCCAAGATATCATTGATTCATTGGACAAGCCTGAAATGACTTTCTTCTCAGTAAAGAATATAAAGAAAAAATTGCCTGCTAAAAACAGAAAGGGTTTCCTCATAAAGAGAATACCAATGAAAGTAAAAGACAGGATATCCAGAGTGGAATACATCAAAAGAGCATTGTCATTAAACACAATGACAAAAGATGCTGAAAGGGGCAAACTAAAAAGAAGAGCGATTGCAACCGCTGGAATACAAATCAGAGGGTTTGTATTAGTAGTTGAAAACTTGGCTAAAAATATCTGTGAAAATCTAGAACAAAGTGGTTTGCCCGTAGGTGGAAATGAAAAGAAGGCCAAACTGTCAAATGCAGTGGCCAAAATGCTCAGTAACTGCCCACCAGGAGGGATCAGCATGACAGTAACAGGAGACAATACTAAATGGAATGAATGCTTAAATCCAAGAATCTTTTTGGCTATGACTGAAAGAATAACCAGAGACAGCC
ACCGGATGGCCGCGCGCCCGAAAAAGCATGTGGTCCCCGCGCACTATCGTTTGTCATCCAATCCGAATCGCGCGTCAAAGCTTAGATAATTGTTTTTGTCTTTATATACTTCCTCGCGAAGGAGTTATCCCACAAAATGTGGGATCCACTCCTAAACGAGTTCCCAGACTCTGTTCACGGTTTTCGTTGTATGCTAGCTATCAAATATTTACAGGCCATCGAGCAGACGTACGAGCCCAATACTCTGGGCCACGAATTGATCCGTGATCTCATCTGTGTCGTTAGAGCCCGTGATTATGTCGAAGCGACCCGCCGATATAATCATTTCCACGCCCGCCTCGAAGGTTCGTCGGAGACTGAACTTCGACAGCCCTTATACCAGCCGTGCTGTTGCCCCCATTGTCCCAGGCACAAGCAGACGTCGGTCATGGACGTACAGGCCCATGTACAGAAAGCCCAGGACGTACAGAATGTACAGAAGCCCTGATGTCCCAAAGGGTTGTGAAGGCCCATGTAAGGTCCAGTCGTATGAGCAGAGGGATGATGTGAAGCATACTGGTATTGTTCGTTGTGTTAGTGATGTTACGCGTGGTTCGGGAATTACTCATAGGGTTGGGAAGAGGTTCTGTGTTAAGTCCATTTACATTTTAGGGAAGATATGGATGGATGAAAATATCAAGAAGCAGAATCACACTAATCAGGTTATGTTTTTCTTAGTCCGTGATAGAAGGCCCTATGGTGCAGCCCCAATGGATTTTGGACAGGTGTTTAACATGTTTGATAACGAGCCCAGTACAGCTACGGTGAAGAATGATTTGAGAGATAGATACCAGGTTTTGCGGAAGTTTCATGCAACTGTTGTAGGCGGTCCCTCTGGGATGAAGGAACAGGCATTAGTTAAGCGATTTTTTAGGATTAATAGTCATGTAACTTATAATCATCAGGAGGCAGCTAAGTATGAGAACCATACGGAGAATGCTTTGTTGTTGTATATGGCATG
GATAAAAAGAAAAATTCCATGAGCACAGAGGTGACAAAAGAAGAACAAATTAAGTTGGATTTTGAAAAAATATATTATTTAATTTAGTTTGTCGAGTCGCCTGAAGAGTAGTGCCTCAGGGCCACGAAACGCTGGTCGTAGCGGCGGAACAAACTGTGGTAACAAAGACTTTAAACTAGCAACAACATCTAACAACAATCGAACACAATGCAGAAAAGACAACAGCAGGAGAGAGAGAGTCAGGGTGAAAGGAGGTTGGCTAGGCACATTGAGTCTAGTATGGAGGTTATTCGTGGTGATTTTTCTTCAAGCAAAACGGATCATGATTACACAATGCGGCTTGAGAATTCAATGTCCAGATTCAGTAAGCGTAGGATAGACAATCTCTTTGCTATCATACTACCTGCTGGGACCGGGAAAACGTATCTAGCCAAAAAGTATGGCTTCATCGATGTGGATAAGTGTGTGACATACAATGAACATGTCCTACTTTACCATGAACGGAAGAAGATACTTGAAGGTGAGAGGAGGTGGGCAGACCACAATGAGAGCTGGAATTCTAAGGTGAGAGGTACACTTGAGATGTTAGACTACTCGAGGCCAGTGGTGATACTGTGCCACTCAGAGGAGATGGCTTTCGAGATAGGTGCAACACCGATGATTGCTGTGCTGTTGAGAGAGGATGCGTGGCGTGAGAACATCAAAGACAGGACAAAATTGGGGAAGCAATTTTCTGAATTGAACCGGATGACAGTTGAGAAACACACGCGAAAAGTTCAAGTGTGCAGGGCAAAGAGCAACGACATTGTTGAGAAGCTAGTCATCCGCGCCTGCAATGCATATGGACTGCCAGTAGCATGTCCAAATAAGTATACGACTGAATCGAACCCACATTACGGTTTGTCATGTCCAGAGTGGGTGATGACCGGTGATGTATCGAAGATGGATGTAAATGTTCTGTTGAGTCTCGTTGATGATGATGAAATACCCAAAGAATGTG
CATGCTCATTTGAAAGCATACGCTAAGATTAATGAGGAATCCTTGGATAAGGCTAGGAGATTGCTTTGGTGGCATTATAATTGTTTACTGTGGGGAGAAGCTAACGTTACTAATTATATTTCTCGTTTACGTACTTGGTTATCAACACCTGAGAGATATAGAGGTAGAGATGCCCCAACCATTGAAGCAATCACTAGACCAATCCAAGTGGCTCAGGGAGGCAGAAATAAAACTCAGGGTTCTAGAAAACCTCGTGGATTGCAACCTAGAAGAAGGAAAGTTAAAACCACAGTTGTCTATGGGAGAAGACGTTCAAAGTCCAGGGATAGGAGAGCCCCTTCACCCCAACGTGCGGGCTCCCCTCTCCCACGTCCTTCAACTAGTCACCACCGATCTCCCTCGCCTAGGAAATAAAGAACCTGCAAGGCATCATTTAGGTAAATTGTCAGGATTATATCAAATGAAGGGTTGTGAATTTAATCCTGCATGGAAAGTACCAGAACTTTCGGATACTCATTTTAATATTGATATAAAAAATGAGTGCCCTTCCCGAAATTGGAAATATTTGACTCCAGCCAAATTTTGGCCCAAGAGCATTTCCTACTTTCCAGTACATGCAGGGGTTAAACCAAAATATCCTGACAATGTGATGCAACATGAGCAAATTGTAGGTAAATATTTAACCAGGCTCTATGAAGCAGGAATCCTTTATAAGCGGATATCAAAACATTTGGTAACATTTAAAGGTCGGCCTTATCCTTGGGAACAGCAATACCTTGTCAATCAACATCTTGACAAAAATGGGCCAAACACCAGCAAAATCAATGGATGTGAGAAGAATAGAAGGAGGAGAGATTTTATTGAATCAACTAGCAGGAAGAATGATCCCAAAAGGGACTGTCACATGGTCGGGCAAATATCCAACGATAGATCACCTATTAGACCATGTGCAAACAATGGAAGAAATAAATACTCTTCAGCAACAAGGTGCGTGGCCTCA
CCGAAAGTGTTGTCGGGGCGATGGCCCAGGCGGGTCGCAGTGGCGATGCTTTTGCATCCCTTGATCAACGGCGGGAGCGCCAAGAAGAACAGGCGCAGTCCGGCCTTGACAAGGTGTTCTACTTCCAAGGCGTGGTTGAACTATTCAACCGTATGAAAATCGCCTATGGAAGGACACCGGCTTGGACGGCCCTCATGAAGTGTAACGCCATATACTTGAAAGATTTTAAAACAGCAGTTGGCGTTGAGGGTACCCGCTATGGGCTCTTTTTCGCAGAAGAAGTGACTAAACCAACTTGGTCACCCGACATTGGAGCAAACTTGATAACTTTGGGCGAAAAGGCCTGTTTAGACGCCCAAAATGCAAAATATGAAAGATTGCAAGCCTCACTTAAAACAACTAGTGGCCTTGTGCATCAAGTGATGGAAAAAACTAGGGAAGCTAAAGAGAACCTAGAGAAAGCCAATAAGATCCAAGAGCAACTTGACAAGGTCATTGAGAGCAACAAAGCTTTACACCGTAAGATACAGGAGAGAAACCGAGAAAAGATGCAGGAATACATGGTAAGGTTGCATAACACGCAGAAAGATCGTGATGATTGGGTTCAGAGATGCTCCAGGTTAGAACAGGAGAATGTCACATTGCAGAAAAGGTTGAAGGAGAAAGAGAACGCGCTGGTATCTGTTGGGTGGGATCTTTTAGGCTGGATAGTTATTTCAGTGCTTGTATTCGGCCTGATTTCACTCGCAGACGCGCAAAACTTGACTCCACCAGCCAAGATTGTGATAACTCCAGGGCAAGCAGAGTTCATGGACCTAGCTAAATTGGAAAAAATCCAGGTCAGAAAGTACCGACTGGATAGTTGTGAATTACCACCTGAGAAAGGTTGCGTGTTGTACAAGGATTACCTTACCACCAGGCCGGTAAGCTTTTTGGAGTTGATGGCCAAATGTTCAAAACCTGACTGGGTCTCGGAGAGCAGTTACAATGAAACAACCCT
GTTTTAATTTTTATAATTAAACAAACAACAACAACAACAACAAACAATTTTAAAACAACAATGGCAAACATTAATGAACAAATCAACAACCAACGTGACGCCGCGGCTAGCGGGAGAAACAATCTCGTTAGCCAATTGGCGTCAAAAAGGGTGTATGACGAGGCTGTTCGCTCGTTGGATCATCAAGACAGACGCCCGAAAATGAATTTTTCTCGTGTGGTCAGCACAGAGCACACCAGGCTTGTAACTGACGCGTATCCGGAGTTTTCGATTAGCTTTACCGCCACCAAGAACTCTGTACACTCCCTTGCGGGTGGTCTGAGGCTTCTTGAATTGGAATATATGATGATGCAGGTGCCCTACGGCTCACCTTGTTATGACATCGGCGGTAACTATACGCAGCACTTGTTCAAAGGTAGATCATATGTGCATTGCTGCAATCCGTGCCTAGATCTTAAGGATGTTGCGAGGAATGTGATGTACAACGATATGATTACGCAACATGTACAGAGGCACAAGGGATCTGGCGGGTGCAGACCTCTTCCAACTTTCCAGATAGATGCATTCAGGAGGTACGATAGTTCTCCCTGTGCGGTCACCTGTTCAGACGTTTTCCAAGAGTGTTCCTATGATTTTGGGAGTGGTAGGGATAATCATGCAGTCTCGTTGCATTCAATCTACGATATCCCTTATTCTTCGATCGGACCTGCTCTTCATAGGAAGAATGTGCGAGTTTGTTATGCAGCCTTTCATTTCTCGGAGGCATTGCTTTTAGGTTCGCCTGTAGGTAATTTAAATAGTATTGGGGCTCAGTTTAGGGTCGATGGTGATGATGTGCATTTTCTTTTTAGTGAAGAGTCTACTTTGCATTATACTCATAGTTTAGAAAATATCAAGTTAATCGTGATGCGTACTTACTTTCCTGCTGATGATAGGTTTGTATATATTAAGGAGTTCATGGTTAAGCGTGTGGATACTTTTTTCTTTAGGTTGGTCAGAG
CATTTTTAGAACTGACCAACCATGTTCACGCAAGTGACGTGATGACGCGCGCTGCGCGCGCTGCCTTCGGCAGTCACACGTCACTAGCGTTTCACATGGTTGGTCAGTTCTAAAAATGATAAGCGGTTCAGAGAGTTTGAAACCAAGGCGGGAAACGGAAGTGGGCGTGGCTAACTGTATATAAGCAGTCACTCTGGTCGGTTACTCACTCTGCTTTCATTTCTGAGTTTGTGAGACACAGGAGCGAGACTAACCAACTAACCATGGCTGGAAACGCTTACTCCGATGAGGTTTTGGGAGTAACAAACTGGCTGAAGGACAAAAGTAGCCAGGAGGTGTTCTCATTTGTTTTTAAAAATGAAAACGTCCAACTAAATGGAAAGGACATCGGTTGGAATAGTTACAGAAAGGAGCTACAAGATGACGAGCTGAAGTCTCTACAACGAGGGGCGGAGACCACTTGGGACCAAAGCGAGGACATGGAATGGGAGAGCGCAGTGGATGACATGACCAAAAAGCAAGTATTTATTTTTGATTCTTTGGTTAAGAAGTGTTTGTTTGAAGTGCTCAGCACAAAGAACATAGCTCCTAGTAATGTTACTTGGTTCGTGCAGCATGAATGGGGAAAGGACCCAGGCTGGCACTGTCATGTGCTGATTGGAGGCAAGGACTTTAGTCAACCTCAAGGAAAATGGTGGAGAAGGCAGCTAAATGTGTACTGGAGTAGATGGTTGGTGACTGCCTGTAATGTTCAACTAACACCAGCTGAAAGAATTAAACTGAGAGAAATAGCAGAGGACAGTGAATGGGTCACTTTGCTTACCTATAAGCATAAGCACACCAAGAAGGACTATACCAAGTGTGTTCTTTTTGGAAACATGATTGCTTATTACTTTTTAAGCAAAAAGAAAATATGTACCAGTCCACCAAGGGACGGAGGCTATTTTCTTAGCAGTGACTCTGGCTGGAAAACTAACTTTTTGAAAGAGGGCGAGCGCCA
ACGCGTATATCAAATAGCACGATTTGCTAAAGACTACCGCGGCAGCCTTTGCTATAGTTACTCCATCGAAACGAAACATACTTACTAAGGAATACAAAATGACTAACTTCATCAAATCAGCAATCATCGCATGCAGCAGTAATCATGACGGTAGGTTGTTCTTCTGGTCCGCGCCCTGACGGATGGTGTGCGACTCAGGCGGGTGATGTTTGCGTAGCTAAGTGGAAAGGTGGTGTTATTGTTGCAGCTGGAGAGGTTGATATTCGTTATGCTGGCATTGAGTCAAAGGTTGGTGGAGGCTACGGCGGCTCAGTTGCAGATCACGGCTCAAAGGAGTGGAAATAATGCCTCAAGGTATCTTGATAGATTTGAATGACGGAAGGCCAGCAATGGAAATCACAGCTGGCTTGAGAGTTCCAGCCGTGACTGGTTCAATAAACACTAGCGGGTTAAGCTCACCAGCATCATCATGGGATTTCGGTCTGACTATGACTCCTGGCTCAACAGCATTCTGCCTGCCAACTCAGGCTGTTTATGTTGATGCATATGATGTTATACCAGAAGTTTATTACATGAATGGGTTCTCGAAGGTTAATGATGGGGTTGGAAGGATTACATTAAGTAACTTTAACGGCGCTAATGGTCGCATATTGCAGTTTGGCGGTCAGTGCTTTGAGATTTTACCAGCATCATCACAATCAAGCCCCGGTGTCCTTGTTGAGAACTCGACTGACTTTACAGCGATATCAAGCAATTCCAGATTAATGACTGCTGCTTGGGTTGGTGGCATCCAGGTTAATGGCTCTGCATCATTGCCAGTTGCGGCATTCCTTTTGGTAAATGGGATAACCAAAACGGTATCACTTGAAAGTGATGGTAGTACGATATGGTGTAGGGATATAACGTACAATGGGATTGATGATGTTGCTGCAAGTACTTACGTTCAGTTAGTTATTTTCAATAATACACCTCCAGTAGCTGGTCCGGGTTTAACGATATC
GAATAAAGTTCGCTTTTTCTTTAATCTTCCGTAACGTTACCAAAAGTAATGTCAATATCCGTCTCATCACAGCGTGTTGCAAGTGCAGCCCTGTATCAGAATGGATCTACGGACCAGATTGAAGAAATTAAAAAAATTAAAAGTTCCAGGTTATTAAACTCGGAAAAACATAGTGATGGGTTGTTTGATTACCATGTACCTGACTTTCTAAGGGATTATTTCGCTAAGAAAGGGGTACATACGAGTGTGCACTCATTTCAGGCACACCCTCACCCATGTTCAAAAATGATTGAAAATCACATTCTTTATAATATAGTTAGTCAATATGTAGATGACTCCACATTATTTGTTAGTTGTAAGGAATCAAAGCTCAGGACCTTGTTCATGAAAAGACCAAAATCCTTGAGCAATGTGACTCAATACAACAGGTTGGTCCACGCAAAGGATGTGCTAAGATACACAGACCCCGTAAGGGAGCTGGACATGGAGCATCTTGTCAAGCTATCTGAGCTATCCAAGAGAGCAAAGACGGCCTTTATACATGACGAGGTGCATTACTGGAGCCTCAAGGATTTCCAAAGTTTCCTAGGCCACCTGGGCGGAACTCAACGCTTATTGTACAGTGTGATTTACCCAGCCGAGCTACACATAGGTTTTGAACAGAGCCTGTTCCCGGAAGCTTATGAATTTGATTTGCTAGGAGAGTACATCACCTGGTACCCTGACGGGAAAGCTGACGGTTCCTACAAGCAACCAGTAAATCCTTGGCTACTAACAACCTCTAAAACTGTGGATGTGCACGGCCAAACTTGGACACTCACGAAAGTGCTAACCATGGGTGCACATCATCTCTTTTTGGCCACACGAGGGAGCACACTAACGGAAGAAGAGTATCATTACGATGATTTCACTGTCATTCTTCCGAAAAAACTTCTGCAAGGGCGAAGGAGGAACAAGATGCCGTACTTGCGCAGCCGATTTATCACCAGCGTGCTGCTGT
ATGAAACTCGGTTCAAGACACAACCAACACAGCTTCGCACAGATCCCAAGCGTTCACACAACTCGCTCAAAATTCAACCGCTCCTTCGGAACTAAAGACACCTTCAAATTCGATGACCTGACACCAATCTTCATCGACGAGATCCTACCCGGTGACACAATCAACATGAACACAAAAACATTCATCCGACTTGCGACTCAAGTAGTCCCTGTTATGGACAGAATGATGCTCGACTTCTATTTCTTCTTCGTCCCTTGCCGACTAGTATGGGACAACTGGGAAAAATTCAACGGAGCACAAGACAACCCATCGGACTCAACGGACTATTTGATCCCAACAATCACAGCACCCGCTGGTGGCTTCGAAAACATGTCCATCTACGATCACTTCGGAATTCCGACACAAGTTGCAAATCTCGAGATAAATGCTCTACCTTTCAGAGCTTACAATCTTATCTATAACGACTGGTTCCGAGACCAAAATCTTATCGGAAAAATCGCCGTTCCTAAAGGAGACGGACCAGACAACCACGCGGACTATCAACTACTCAAAGCCGCAAAACCGCACGACTACTTCACAAGCGCACTACCTTGGCCACAAAAAGGCATGGCTGTAGAAATGCCAATCGGCAACTCTGCACCAATCACTTACGTTCCAAACGCCGGAAACGGACCATACCCTCACTTCAACTGGGTTCAAACTCCAGGTGGACCAGGAAACAACGGAGCACTCTCACAAGTAACCTTCGGCGGTCAAAAAGCTATATCAGCAGCCGGAAATGACCCTATCGGCTATGACCCACAAGGAACACTCATAGCAGACCTATCCTCTGCAACAGCCGCAACCATCAACCAACTAAGACAAGCAATGATGATGCAATCTCTGCTTGAACTCGACGCACGCGGTGGAACACGCTATGTTGAAATTCTTAAATCTCACTTCAACGTCATTAGTCTTGACTTCCGCCTACAACGTCCAGAATATCTATCTGGCGGAACTA
TGCCCCAAGCCCACAGCTTGCACCGGCCGCCCGCAGCTGCCGCTGGAGGGGGGAGTCGTCGACCTTGACTTCAACCGAACCATGGTTATTTACATTTAATGAAATCAACCGGTTCATGGTTGAAGTCAAGGTCGACGACTCCCCCCTCCAGCGGCAGCTGCGGCGGCCGGTGCAAGCTGTGGGCTTGGGGCAAGCACCAAGATCAAGGTTAAAAAGGGCGGGAAACACGTGGAGTCGTTAGTATGTCTACGTCCGGCTTAGAGTCAGTGCCTTTGTTACCAGTGAATAGTGCAACAGTGGAATATGGTGGAATAGAGCCAAAAGTACATAGTGGATACGGTGCAAGTAGATTACCAGTGAAACCAACTAGTGCCGCAGGTGGAGCAGGGGCACAATACGATAAAATATTTCAAAGTCAACTAGGGCGTGCAGCAAGTAGTGGTAATCCATTGAATGTATTTAAATCAAGAGACGAATATTATAATTCAGTGCCTTGGGAATTACGTCGTTTACCATTTGCAGAGAGAGATAGACTTATAAAACCTTACGGTGTAAAGTGGGATAAGGTATCTAAAGCACAGTATGCACAGCATTGGAAATTAGTTAATCCACGTGCAGGACAAAAACGAATTCAACAAGGTATAGTTTTACCTTTTTCAAATAATATAGGACCTGGAAATACAATACAAGACGCAAAAACTGGAAGTGATTTTATTGCACAAGGACACGATATACATTATAGTGAAGCAAAAAGTGACATTGATATTCAACGTGCTGATACAGAGGCAATAGGGCAGTTTATTCAAGAAGCTACACATTCACATAACCCTATATCACAGACACAAGGTGTAATTGGTGCCGTTGGTTTAGCAGGCAAACAACTAGTGGAAAAACTAACAGGAAAGGTACAATACGGTAAATATGCCAGTTAATTATAATAAACCACCTCCTTATGAACGGCCAAATTGGGAGCGGATGAACGAGGGACAGCGCAGATATG
GATAAAAGAACCTATAATCCCTTCGCACACCGCGTCACACCGCGCTATATGCTGCTCATTAGGAATTACGGCTCCTTTTTTGTGGATACAATCTCTTGTATACGATATACTTATTGTTAATTTCATTGACCTTTACGCAATCCTGCGTAAATGCTGGTATAGGGTGTACTTCGGATTTCCGAGCCTATATTGGTTTTGAAAGGACCTTTAAGTCCCTACTATACTACATTGTACTAGCGTAGGCCACGTAGGCCCGTAAGATATTATAACTATTTTATTATATTTTATTCACCCCCCACATTAATCCCAGTTAAAGCTTTATAACTATAAGTAAGCCGTGCCGAAACGTTAATCGGTCGCTAGTTGCGTAACAACTGTTAGTTTAATTTTCCAAAATTTATTTTTCACAATTTTTAGTTAAGATTTTAGCTTGCCTTAAGCAGTCTTTATATCTTCTGTATATTATTTTAAAGTTTATAGGAGCAAAGTTCGCTTTACTCGCAATAGCTATTTTATTTATTTTAGGAATATTATCACCTCGTAATTATTTAATTATAACATTAGCTTTATCTATTTATAATGTCTACGATGTCTTGCACCAATTTACCAAAGTCAGTTCAACGCATCCAACAACATTGCAATAGTTTAGCTTCCGAACCTAGATTAGTTACATTACCACGTAAGGACTTTTCAACTTTTATAGATTCATTTAAACACCTTGATGTGCCTCGTCCATTTAGTGTTTGCATGAGATGGTCAGAGGTGTGTGATAATGAATTTGTGCTTGGATATCATAAATCTTCTACGTTATATGAACAAATGTTTATTATGAAATATTTGTTAAAGTTTAATTTCGAACCCCGTCAGCTTTCCATACTCAGAAAACGAATGCAAGAGCGTTTGTTTTTTTTTTATAGAGGTTCCCGAACTATTGTACCTTTGAATATGGTTTATCCCTTATTTAAAGATACGTTAAATAGTATCAGGCATCCAGCGAATT
AAAGTTTACTATATACAAAACATAAGAGGTACTAACAATTTAAATATTAACAATTTTTCAGACAATTGTCAATTATTTATAGTAGTGTGTTATAATAGTTTTAGTGGATGAGAAAAACATTCAATTACACACACTTGATAATCTGCAGTTCCATCCATACAGATCTTATATAATAACCAAGATAAGTGCTACAGATTATCATACTAGGTTCTTTAGCTTAGTTGGTAGCTACCCGTTCGGTCGCTGGTTCGAGTCCAGCAAGAACCATAAAGAAATGGAGAGTGAAAAAAAAGAGGGGGAAATCTTGCTAACTCTTTTATAATAGTGTTTTAAAAACTCCCCTCGCCTCCATTGAATGGATTTTATAGAATCCAATAGTATTAGAAATCGCTCAATAGAGCGGTTTTTGTTTTTCTTAATCCGATATGATACGATATAATCTGATAAAAGGGAGGGAGAAAAAGAGGGAGAAAAATAAAAAAACCAGTTTATTAATACTGGTTAAAAATCAATATAATCGGAAAATTGTTGCCCTATTTTATCTTTAGCAAATTTAGTGATATGAGTATAAATGTTCATTGTTGTTTTTAAATCTGCATGCCCTAGGCGATATTGAACTTGTTTTAAACTCATGCCTGATTCAAAAAGCAAGCTTGCGTGAGTATGTCTAAATGCATGAATTCTGATTGGTTCAATTTCTTTTTCTTTGGTTATCTCTAAAAGCCATTTTCTAGGTTTTGAAGGTGATAGCATCCCTCCATTTTCAGATTCAAAAATTCGTGTGGATTCAGGATAGGTTTGGTGCAATTCATCAAGGATTTTACAAGTTTTTTCATCAAGGCTTAACAATCTGTTTGAATTAGCTTTAGGGGGAAGTATTTCATATCCTACAGGAGAATGAGAAATAGCTTTGTTGATATCAAGAGTTGATTTTCTATAATCTTTCCATTCAAGAGCGAGAAGTTCACCTTTACGAATTCCAGTAAAAGCAAGGATACGA
GTATTGTGCAGTATTATTTTACGCACGACCCGGATTAATCAGTTATTCTGAGTATATACCCGTTAGTTACTCAATGGAATCCATCATTCAGCACGAGTCCACTGTTCTTCGAGTCGATGATCTAATCAATGACACGATTCGAAAGAACGCTGCTAGGTCCGAAACAGCCATTGGAAGGCTTGTTTCCGATGCCGCTGTGCGAGTCGTCGCAAGACAATGCGACTTAACTCCAGCGATGCCTCTCAATGTTTCATTTCAATTGTCACCGGAAGATCAAAATGCTTTGAGGAGAGATTTTCCTGGAAGAGAGCTCCAATTTAGGAATTCATCCTATTCGTCTCACTCATTTGGGGGTGCACACCGCGTTTGTGAGACAGATTATTTTTATGGACGCTTCCAGACGAAGAATACCACAATCATCGATATAGGAGGAAATTTTTGCACCCATAGTAAGATGGGTAGGGACAATGTACATTCGTGTTGCCCTATATTGGATGTGCGTGATGGTGCTAGGTATACGGACAGATTTTTGTCAGTTGCTGGTTCTTTGGAAAAGCAACCAGAACGTGAGCTCAGATTGAATTACTGTTCCAAGAAGTTTGAAGAATGTGATGTTCCCGCCCCATGGGCGATGGCAATACATTCCATCTCTGACATTCCTATCACTACCGTAGTAAAACATTGTTTTAGAAGAGGAGTTAAGAAACTCATTGCTTCGATAATGATGGACCCTATGATGCTCGTTTCCACTAAAGGTTTCATTCCCCGTCTTAATGTTCAATGGGAAGTTGAAACTGGTGAGGAAAAGAAGTCCCGACGAATTTCTTTTCATTTCGTCGATGCTCCTGGATTGTCGTATTCTCATAATTCCGACGTGCTGATGCAGTACATGACTTGTAATCAAGTCATAATCAACGGGAAGGCCGCGTACAGAGTTGAACGCGTTGCAGATCTTTCAGGAGTCTTTATTGTTGAGATCACATTGGCTGCTACACCCGGT
TGGTATCAAAGCCATGTGCTCAACTAGAAAAACATCTGTAATGGATGAAAAGGTAATTGAAAATGAAGAAATTCATTTCCAAGAAAATTCTAATGGATTTTCAGCAGATCTCACGATCCATCAAGATAAGTTAAAACAGATTTCAAAAACTGGTTTAAATCTTGAAAAAGAACATATATTTAATATGCCTTCTTCTCTTACAAAAGCTTTTAAAACAGCCTTTAAAAGAAAGAACGAAATATTTTATTGTGTTTCAACAAAAGAAATGTCAGTAGATATTAAAGATGTCTCTGGACAAGTTTATCTTCCTCTTATAACTAAGCAGGAAATACAACAAAAGCTGATGAAAATTGATCCATCAGTAAGAAGTAAAATCTCAATGATCCACCTTGGAGCAGTAAAGATTCTACTTACAGCCCAATTCCGGCAAGGAATTGATACGTCAGTTAAAATGGCACTTATCGATGATAGAATCGTCAATCGAAAAGATAGTCTGCTCGGAGCAGCAAGAGGTAATCTCGCATATGGTAAGTTTATGTTTACCGTTTACCCTAAATTTGCATTGTCATTACAAAGCAAGAATTTAGATAAAACATTAAGCTTTATTCATCAATTTGAAAGAAAAGACTTAATGAAAACAGGCGATAAAGTTTTTACGGTCACATACCTAATAGGATATGCCCTGACAAACAGCCACCATTCTATAGAATATAGGAAAAATTCCAATATTGAAATAGAAGAAGTCTTTAAAGACATAGGTCAAATAGAAGAATCACCATTCTGTGATATATCTCCTATAGACGAAAACTGGACAATGGACATTGCCAGAAACAAAAAATCTATAGCCACAGGAAGTAGCTCTAGAAGAAACTTCAGGATAGACGAAAGTTTACTTGAAAACAAAGACGAAAACCTACTTAGGTCTATGTCTACAAAAATAGATACTCTAGGTAAAAAACTTAGTCTTATCTACGACAATGAGTAAAGATCACTTAGACTT
TTCTCTCAATATATACCACCACCACAACCCCCCGGAACACAGGCCCAAAATTTTCGCTGACCACGACGCGCGAAGCGCGTCACTTCGTGTGGTCACTTCGTAGCGAAAATTTTGGGCCTGTGTTCCGGGGGGTTGTGGTGGTGGTATATATTGAGAGAATTTTTTCTAGTCTTTGTCGGTTTGAACTGGTATGAACCTGTCTGTGACGTCATAGTTGGTGTACGTGACTTGCCTTGAGTACACAACTGATAATAAATAAGGTGGTAGTGATAATATAATAATATAGATATGATAAGAAGATAAAGATAGATATAAATACAGTATAAGAATAGCACACATTAAAATGTCCACACAGTCTGGCGCTTACGAGGACTCCTGGGAAGACGGGCTTAATCCATTTGACGAAGACTACGTAGATCTTGTAAGGTGCATGCGCAATAGAGGTGAACACGAAGAATATACAGACTTGCTTGATAATGTTAATACTCCTCGTGAACTTTTGTCTGCTATGGAGTCTTTTGAAGAGTCTTCAAATGAAATTCCAAGTCAAGCAGCGACCGGAGTATTTGCAGAAACTGGAAACCGTTATGATGTCCACGATCCAAGATTGGGATACTATGATGAAAGTTGTGAGCGCAGAAGAAGAAATGATAGAATTCTTAACCGAGGAATTCTCAGCATTTATTCAAAAAGATTGCAAAAACAACTCGTTGGAAGAATTGTACGAAACAGTGGACGAGCCGAAATTGGTACATTCAAGCCTAGCTACGATGAAGTATTACTTAACGCTCATCTTACAGAACAAAGCAAAAGAAACTACGGATTTGAAAGGCCATTCCCTGTCAGTTATCAACAAATGGAACTCTGTCATAAAGACGCCTTTGAAACTCCTATCGAACGAGAAAGAAGCCTCGACCAATTCTTTCGAGCGGTGGAACGCAGAATGGGAATCCTCGCAGATCAGTTATGCAGAGCTTTTGAGAATAATACAGTTAATGCA
GAGCATTTGTTTAGTCACTGGCAAACAGGAAAAATGGCGGACAACATGACCACAACACAAATTGAGGTGGGTCCGGGAGCAACCAATGCCACCATAAACTTTGAAGCAGGAATTTTGGAGTGCTATGAAAGGCTTTCATGGCAAAGAGCCCTTGACTACCCTGGTCAAGACCGCCTAAACAGACTAAAGAGAAAATTAGAGTCAAGAATAAAGACTCACAACAAAAGTGAGCCTGAAAGTAAAAGGATGTCTCTTGAAGAGAGAAAAGCAATTGGAGTAAAAATGATGAAAGTGCTCCTATTTATGGATCCATCTGCTGGAATTGAAGGGTTTGAGCCATACTGTATGAAAAGTTCCTCAAATAGCAACTGTCCGAAATACAATTGGACCGATTACCCTTCAACACCAGGAAGGTGCCTTGATGACATAGAAGAAGAACCAGAGGATGTTGATGGCCCAACTGAAATAGTATTAAGGGACATGAACAACAAAGATGCAAGGCAAAAGATAAAGGAGGAAGTAAACACTCAGAAAGAAGGGAAGTTCCGTTTGACAATAAAAAGGGATATACGTAATGTGTTGTCCTTGAGAGTGTTGGTAAACGGAACATTCCTCAAACACCCCAATGGATACAAGTCCTTATCAACTCTGCATAGATTGAATGCATATGACCAGAGTGGAAGGCTTGTTGCTAAACTTGTTGCTACTGATGATCTTACAGTGGAGGATGAAGAAGATGGCCATCGGATCCTCAACTCACTCTTCGAGCGTCTTAATGAAGGACATTCAAAGCCAATTCGAGCAGCTGAAACTGCGGTGGGAGTCTTATCCCAATTTGGTCAAGAGCACCGATTATCACCAGAAGAGGGAGACAATTAGACTGGTCACGGAAGAACTTTATCTTTTAAGTAAAAGAATTGATGATAACATATTGTTCCACAAAACAGTAATAGCTAACAGCTCCATAATAGCTGACATGGTTGTATCATTATCATTATTA
AAAATATTTTTACTATTATTATTATGGTTAGTATTATGATTATTTAACGTCTGGTTTAATGGTAAACACGTCAGAATGGGAAAAAACTCCCCAAGTTACCGTTAAACCAGACGTACGCTCATGAAGCACTCAATGATATAACGTCTGGTTTGATGGTAAAATTATCTGAAAGTTAAGTTGGAAAAAAGTACCGTCAAAACGGAACTCAAATTTCGACTCGGGCTTACACATATCCTTCTTCTCAAATGTTATTACACACAAAGAGAGTTAGGAAAACAATCTAACTAAAAATACTACGCAGTTTGTTGTTTTCCTGCCCTGTCATGTGATAGTTTTGTGATGATCACGCAACGAACACATGTTCAATCGTCGGTGACGTATATGTATTTCCTGATAATCGTTTTGTATAAAAGGCACCATTCGAAGACGGGTCTCACATTCAATCGCTGACAGTGAACTAACGCACAAGTATCGAACTTTAGTAAAACTTTTTACTAAATACAAATCCTAAACATTGATACTAATAATAATTATTATCTACAAAATGGGCAAGGAATATCGAGTGGCATTTTTACTTTTCCTTGGTCTGGCACTACTAATAGCAGAAGCCAGATCCAGTTTCCTGGGAAAAATAGAGCCGATTTCCGTTGACGATTCAGGGGTCATAAAAGCTGCTGAAATCATCATGAAGAAGATAAACCGAGAACATCATGGTAAAAGAGCGTTAATGCTGGTCGAAATTGAAAAAGCAGAGTACCAAGTTTTATACGGAATCAACTATTTTCTTGATTTGAAAGTTGGTGAGAGACATTGTTTGCGACAGAATCTCAGTCGAAAGTGCAAGCTAGATAAAAACTGTCTTTACAAATCTTGTACAGCTTTTGTTTATTCGGGATTATGGGAGACTATAAAGGGATCCCATTATAATTGTAGGGAATATAAAAATTGATAATTCAAATTAAAAGCTATGTATCCTGTTATTTTGATAGCTAATAAATTG
TCTCACAGTGTACGGACCTAAAGTTCCCCCCATAGGGGTACCTAAAGCCCAGCCAATCACCTAAAGTCAACCTTCGGTTGACCTTGAGGGTTCCCTAAGGGTTGGGGATGACCCTTGGGTTTACCTTGAGTGTCTCTCCTTGTCCCCTATCTGTTACAGCCTCCTAAAGTATCCTCCTAAAGTCACCTCCTAACGTCATTCCTAAAGCCAACACCTAAAGCCTACACCTAAAGACACCATGAGTCAACGCCTATCTTAAAGTTTCCTCTAAAGACCATCCTAAAGACCATCCTAAAGCCTACACCTAAAGACGCCTTGTTGTTATCCATAGAGAGATAATCTTCAATCATTGTCTTTAATACGACTCACTATAGAGAGAGAGAGAGAGAGAGAGAGAGAGATAGACAGAGAGACTACTTAAAGAGCCTTAAAGAGATTAATTAAAGAATTTATTAAAAAGAGTATTGACTTTAAGTCTAACCTATAGGATACTTACAGCCATCGAGAGGGAGACGGTGAGTAACCATCCCAATCGACACCGAGTCAAGCGGTTAAGTAGACAGCCTGTAAGTCGAACGAAAAACAGGTATTGACAACATGAAGTAACATGCAGTAAGATACACAGCGTCAACCACGGATACGGTGTCTTCTAGGTGACTTAAGCGCACCACGGCACATAAGGTGAAACAAACGGTTGACAACATGAAGTAAACACGGTACGATGTACCACATGAAACGACAGTGAGTCACCACACTGAAAGGTGATGCGGTCTAACGAAACCTGACCAAAGACGCTCTTTAACAATCTGGTAAATAGCTCTTGAGTGCATGAATAGCGGATAACTCAAGGGTATCGCAAGGTGCCCTTTATGATATTCACTAATAACTGCACGAGGTAACACAAGATGGCTATGTCTAACATGACTTACAAAAACGTTTTCGACCACGCTTACGAAATGCTGAAAGAAAACATCCGTTATGATGACATCCGCGACACTGA
TACTTATTAGTACCGCTGTTCTAAGTGACGTAAGTGGGGTGTAGGCCCGGGGAGCTGGATGCAGTAATTTATCGATGTACCTTTTCGACTACCTCAATTTGAAAACGAGTGTAAAGTAAAAGGGAGGTTACTAAACAAAATAGCCCTCCATACGGTACGATTCATAATCATATTTATATGCCCACTTGGTGTCACTCAGAAGCAGTGTTTGTGAAAAATTTGTGCGTGAGCCTTGTGCCGCACTTGCGTGAGCCTTTGGCCGCTTTTCCTTTGCGATTGTACTTTGTTTTTCCGCTCGCACAAGCGTTAAAGTACTAGTTACGGTGCTTAAAATAAAAATAAAATAAATAACTTAAATTATCAATAGTAATTTGCAATTTGTAAGTTACGACTATAATTATAATTATAATTACAATTTGTGATGGATATCGATCATTGTATGCCTGTATTTGATATGGCATATAGCGACGATAATCACCTCCCTTATTACATACAGAGATCGACTCATCATGTGGTTCGGGATGTTGATTATACTGGTTTTATATGTTATCCTTTGCAGGTTGATCTTAATGATAATGTTGAGGTTGGTGCTGATATTTATCACATGAAGATTAAGACTATGAGATTTAATGTTGATATTTATAACAACGATGTTGCCACAAAGTTCCCAGGTTGGGTTAGGTTTATTGTGTTTTGTACACCTCCTGTGTCTTCTTGGGTTAATGATGGGTGCTCTAGTCTGTTTTCACCTTTTGTAGGTGTGAATAGTTTTATTGATCCCAAATTGTTAAAACGTGATGGTCATGGGATTACTGTGTTACATGATGGTATTTATTGCTTGTGCCATCAAGAACATTTTACCAGAAGTTTTGAGTTTAACTTTCGTGGACCTGGTAATTATACCCTAACTAGTGATGTTTGTTGGTCCCCCGCTACTAATGTAGATTCTATATATGTGGCTTGTGTTGCTAGTTGGTGTGGTGATAGTGCTTTCATGTTG
TCTATCGACGCTAAAACAAAACAGCCCGCATCGATGCGGGCTGTTCTTTATGCTACCGGCAGACGTTTGTATAACAGCGCCAATGTTCGCGAATCATCACCGACACGTGCAATCGTTGTTCCAGCGAGCGATCCTTTGCCGGGCGGATAGTACACGATATAGCGTTGTGGCGTTTCGATGAATTGTGCGCACATCGGATGCGCCTTGATGTCGTCGACGGTCATTTCTTCACCATCGTTGCGGCATACCCCTTGCACGCCTGAAGCTGCGCAGTTACTTCGTCGATGCCGCGTCGAAGGGCGAAATAAGCTGATCCAGCAGTTGAATCAAGTCGGGCGAATCCTGAAGAATCGACGGCGACGGTTGCGGGCACTGTTGCACCTGAAGCGTTCGATCCGGTTGCGACGGTAACGACCCGCACGCGGAGACCGCAACCACTACCGCTGTTGACGCAAGCTTGGAGACGATTTGTTTCATTCTGAGCATCCTTGAGGTTTTTAGCTGCAACATCAGCCGCCGCATCTGCGTCGCGCTGCAACTTATCGCGCTGTTGAACTGCCGTCGCGTAATCGGATAGCAGTTGTTTATTACGGTCCGATTCCTGCGTCGCATACGTTGCCTGAACCTGCGCAAGTTTCTTTGCGTCGATCGAATGCGTGACATACGCGCCAATCGCAACCAAGCCGGCCGCAACAAGCGCAAGCACGCCTAACTCGATACCGGTTTTCAGTCCATCAGGCATAGTTGATATTCCTGATCGCGTCGGAGCGGGATACCCCGACAATTGTTAGATGCGTCGGTGCAGTCTTTCCCGCCAACGTATGTCCATTTCTTGATTTCTTCACACGCTTCTTTGCGTTTGCCTTCATTCAGCAGCCGCAGAAACGTTGATTTGCTGCACTTGGTTGCGCCAAGGTTATAGCCGCAAAACGAAATTACGGCTGCACGTTGCGGCTTCGACATCGGAACCGTGACAAGCGATTCGACATCCGTTTCTGCA
GTTTTTATCTTTTCGCGATTGAAAAGATAAGTTTTTCAGTTTAATCTTTTCAATATGTTCACTCTTTTGAGATGTCTCGGATTCGGTGTTAATGAACCTACTAACACTTCCTCATCAGAGTATGTTCCCGAGTATTCCGTTGAAGAGATTTCCAACGAAGTCGCTGAACTCGATTCAGTGGATCCATTATTCCAATGTTACAAACATGTTTTTGTATCATTGATGCTCGTAAGAAAGATGACTCAAGCTGCCGAAGACTTCCTCGAGAGTTTTGGGGGAGAATTCGATAGCCCTTGTTGTAGGGTTTACCGTCTTTATAGACATTTTGTTAATGAAGACGATGCACCCGCTTGGGCCATACCGAATGTCGTGAATGAAGATTCTTACGACGATTATGCCTACCTCCGAGAGGAGTTAGATGCCATAGACAGCTCTTTTGAGTTGCTAAACGAAGAGCGTGAGTTATCGGAAATTACGGACAGACTCAACGCTTTAAGATTTTTCCCTGTTTCTAAAACAGAAGCGCTACCAGTGGCGAATGTCCAAGAGGTCAAACTCATTTCTGAGACATACCAGTTATTGATGACCTTTATTAACTACTCTGACGAGAATATTCCGTCTGAAATGCCCGCACCATTACTGGATGAGTTGGGGATGTTACCGGAGGAACTTGGACCTCTGAATGAAATTGAAGACATTAAGCCGGTGGCGGCTCCAATCACATTACTATCTGAGTTTAGAGCCTCAGATAATGCTAAGCCACTCGACATAGTCGAAATCATTCCAGACGTAAGTCCGACGAAACCTTATGAAGCCGTCATATCAGGTAATGATTGGATGACGTTGGGGAGGATCATACCTACCACTCCCGTTCCTACCATAAGGGATGTCTTCTTCTCTGGTCTTTCTCGGCACGGATCGCCGGAAGTGATCCAGAATGCTCTTGATGAATTTCTTCCGCTCCATCATTCAATTGATGATAAGTATTTTCAAGAATGGG
CGGGGGGGTGTTTGTGGCGGGGGGGTAAAATTTGGCCAGCTGCCAAGTAAGAGCAGACGGAGACGGGGTCCAGCACAGCAGACAGACACGGGGCACTGGGAAAGCACAGAACAACACACGGAGAGGACACACAGAGACCCGCACAGAGGCGACACCGTTCACACACACACACAGCAGCAGGGCCGCAGTGACACCGCGGCAAACAGAGAGAGGCAGACGGACAACGAAGAACGCCGAAGCAGTAGAAGAGAAGGGCGAGGGCTATCCGCGGCCCCGGCGACCCCCTTCCCCAGTCGCCGTCGTGCCGAGGCCGCGGAGGACGGCTGCCCGGGGTTGGCGGTCTGCCAAGAACACGCGGCCCTTCCCCCTCCCTCCACGCGAGCCGCGCACGGTGAAACACACACAGGCAGACACCACCGCCGTCCCCCTGTCGGCCCGTTCCGGGAGGCTGGAGGGGGGCCCGGGGGTCGCGGCGGGGGGCGTCAAAACACGCGCCGTCTCTGCGGGGCAGGACGCCGGCAGCCTGGCGCTGTTTGCTCGCGCTCGCTTTTTCTCCCCCGCGCCGCGAAACCCGAGCCGCCCGGCTGACTCAGCGCTCGCGGCCACACCGTCTACACCGCCGGCGCCCGGCGCACGCTGAAATAAAAACCGGTTCCTTCAGCTCGCTTCACTGCTCCTGCGCTGAGTCAACACCAACGCGCCCCGCCAAAGGCAGCACTGAGAGACGGGCAGAAAGGGACTTCCCCCGGCCCGCGTGTGGCGCTCGCTGCGCCGCCTAGCGTCAGGCCACCCTCGCCTGCCTGCGCGCCGCCTACTATCAACTATCCGCGACGTTCGCCCATTATCAACTGCACACCCTCGCCATGCCGCCACTCAATCCACAATCCGCACTCACACACTCCTCATTTCACTACCAACTCTCCGCTCCCTTGACCCCACACTCTCCCGCTTACACCAACCTCCCACATTCTGCACCCAACCCTCTCCACAACACACTCCT
ATTTGAATAAAAGAATGTTGATATAGCAATGTTTTAAGTAATAAAAACACCTTTTTGGCTAAGAAATGGCTAAAAAAGGTGTTTTTTTGTTTATATATTTAATTGCTTTAATGCATTGACTGCATCTTCTGTATTTTTCTTGTTAATATGAGTATAAATGTCTAAAGTCATTTGAATGTTTTCATGACCAAGTAACATCTGAACTGTTTTAGGTTTTACATTAGTTTCCGCAATAAGTAGTGTTGCAAAAGTATGTCTAAAACCGTGAACTGTAATATGACGTAAATCCGGTTGTGGCTCTTTTAAGTTATATTTTTTTGCATATTCAGCTTTTTCTTCGTGGTCTTTAGCGTAAATTGATTTTAACCATTGATCCGGTTTGCTTATTCTTAAATAAGTTCCCTTATTAGTGTGAAATAGCTCTTTAGAGATGATTTTCTGCTTTCGCTTGTAATCTATCAAAACTTCTTTCAAACCGTCAGAGATCGGCAAAATTCGTTTAGATTTTGGTGATTTAGGTGGCTGAATAATCGTTTTACCATTTAAACCATATGCCAAGGTTTTATTTACTGATAAAGTACCGGCAGTTAGGTTAATATCTGACCATGTTAACGCGAGAGCTTCAGATTTTCTAAGACCAGTAGCAGAAAGTAGCTTGAAGTAAGTATACGGGACCAATCCATAATCTTTTGCAACTTCAAGGAATTGATTTAGTTCATCTTGGGTATAAACATTATGTTCAGTGTCTCTACGTGGTCGAGATGTTTTCTTAGGAATAATGATCCGTTTTAACGGATTTTCAGAAACATAGTTTAAGCGAATACCGTATTCAAAAAGGGCATTGAATTCATTAATAGCATCTCTATATTTAACAATCTGTTTTGCTTTTCTATCAGCCCACTTTTGTAATTCAGCCACTGTAATCTTGTCAATATACTGATTACCAAAAGCGGGAATAACATGGTTATCAAAGACTTGTTTATTTTTATTTGCAGTGGAT
TGGTATCAGAGCGATGTTCGAACTTTAAGGGAAAAATAGAATACAATCTAGTCAAACTAATTACATAAGTTCCAAAGAGGGATCTTATTTCTCAAAATATTGAGTCACGTTACGAAAAACTTGAATTCTTAGACTTAGCAGTCTGGGGAAAAGAGAAAAAACAAAAATATTTACTATCTACCGATAATATTAGCTTTTATTGTTACTTTGATACTAGTAAAACTAGTGAATCAGAAAGAAAGCATACCTTTCATTCTGATAATAAGCAACTCAATAGTATTGTAGACCTTATTATTAAGCATTCTGAAAAAACCAAAAATATTAAGGAAGAATTAGAAAAATATAGTCAGTTCCTAGATAAGATATTAGATTTAAAACCTACTAAAAAACAAGTTGAAAAACTATTAGAAAATCAAAACTTAATTAGCAAGAACTTTGATTATATCAAAGAACAAAACACTCAACTAGAAAAATCCCTAAGAAAAACAGTTAAGTTAGAAGACTCCATTAATACTCTATTAGTAGAAATACAACAAGCTAGACCTAAGGAAGTAGAATTAAGAACTCTTAAAATAGCAGAACAGAACTCTAAGGCAATAGAAAAATTTGAGCAAGAAATTAAGGACTTAAGAGAAATCCTGGAATTCCTTAAGCATCAAGCTACATGAGCGCTGATTACCCAACTTTCAAGGAAGCCCTTGAAAAGTTTAAAAACCTAGAATCAGATACAGCCGGAAAAGATAAGTTTAATTGGGTATTTACTCTAGAAAATATAAAGTCAGCCGCGGACGTAAATTTAGCATCTAAGGGTTTAGTACAACTTTACGCTTTACAAGAAATTGATAAAAAGATTAATAATCTTACAACCCAAGTTAGTAAGTTACCTACAACTAGTGGAAGTAGTTCAGCAGGAGCTATAGTACCTGCAGGTAGTAACACCCAAGGTCAGTACAAAGCACCACCTAAGAAAGGAATTAAAAGAAAATATCCAGCATGAGCC
CATCATCAATAATATACCTTATTTTTTTTGTGTGAGTTAATATGCAAATAAGGCGTGAAAATTTGGGGATGGGGCGCGCTGATTGGCTGTGACAGCGGCGTTCGTTAGGGGCGGGGCAGGTGACGTTTTGATGACGCGACTATGAGGAGGAGTTAGTTTGCAAGTTCTGGTGGGGAAAAGTGACGTCAAACGAGGTGTGGTTTAAACACGGAAATACTCAATTTTCCCACGCTGTCTAACAGGAAATGAGGTGTTTTTGGGCGGATGCAAGTGAAAACGGACCATTTTCGCGCGAAAACTGAATGAGGAAGTGAAATCTGAGTAATTTAGTGTTTATGACAGGGAGGAGTATTTGCCGAGGGCCGAGTAGACTTTGACCGTTTACGTGGGGGTTTCGATTACCGTGTTTTTCACCTAAAGTTCCGCGTACGGTGTCAAAGTCCGGTGTTTTTACGTAGGTGTCAGCTGATCGTCAGGGTATTTAAACCTGCGCTCTGCAGTCAAGAGGCCACTCTTGAGTGCCAGCGAGAAGAGTTTTCTCCTCCGCGCCGCGAGTCAGATCTACACTTTGAAATATGAGGCACCTAAGAGACCTGCCCGATGAGGAAATTATCATCGCTTCCGGGAGCGAGATTCTGGAACTGGTGGTAAATGCTATGATGGGCGACGACCATCCGGAACCCCCCACCCCATTTGAGACACCTTCGCTGCACGATTTGTATGATCTGGAGGTGGATGTGCCCGAGGACGACCCCAACGAGAAGGCGGTAAATGATTTATTTAGCGATGCCGCGCTGCTAGCTGCCGAGGAGGCTTCAAGCCCTAGCTCAGACAGCGACTCTTCACTGCATACCCCTAGACACGACAGAGGTGAGAAAGAGATCCCCGGGCTTAAATGGGAAAAGATGGACTTGCGTTGCTATGAGGAATGCCTGCCCCCAAGCGATGATGAGGACGAGCAGGCGATTCAGAACGCAGCGAGCCATGGAGTGCAAGCCGT
ACCACAAACACTCCAGTTTGTTACACTCCGCTAGGAATGCTCCTGGAGCACCCCCCCTAGCAGGGCGTGGGGGATTTCCCCTGCCCGTCTGCAGAAGGGTGGAGCCAACCACCTTAGTATGTAGGCGGCGGGACTCATGACGCTCGCGTGATGACAAGCGCCAAGCTTGACTTGGATGGCCCTGATGGGCGTTCATGGGTTCGGTGGTGGTGGCGCTTTAGGCAGCCTCCACGCCCACCACCTCCCAGATAGAGCGGCGGCACTGTAGGGAAGACCGGGGACCGGTCACTACCAAGGACGCAGACCTCTTTTTGAGTATCACGCCTCCGGAAGTAGTTGGGCAAGCCCACCTATATGTGTTGGGATGGTTGGGGTTAGCCATCCATACCGTACTGCCTGATAGGGTCCTTGCGAGGGGATCTGGGAGTCTCGTAGACCGTAGCACATGCCTGTTATTTCTACTCAAACAAGTCCTGTACCTGCGCCCAGAACGCGCAAGAACAAGCAGACGCAGGCTTCATATCCTGTGTCCATTAAAACATCTGTTGAAAGGGGACAACGAGCAAAGCGCAAAGTCCAGCGCGATGCTCGGCCTCGTAATTACAAAATTGCTGGTATCCATGATGGCTTGCAGACATTGGCTCAGGCTGCTTTGCCAGCTCATGGTTGGGGACGCCAAGACCCTCGCCATAAGTCTCGCAATCTTGGAATCCTTCTGGATTACCCTTTGGGGTGGATTGGTGATGTTACAACTCACACACCTCTAGTAGGCCCGCTGGTGGCAGGAGCGGTCGTTCGACCAGTCTGCCAGATAGTACGCTTGCTGGAGGATGGAGTCAACTGGGCTACTGGTTGGTTCGGTGTCCACCTTTTTGTGGTATGTCTGCTATCTTTGGCCTGTCCCTGTAGTGGGGCGCGGGTCACTGACCCAGACACAAATACCACAATCCTGACCAATTGCTGCCAGCGTAATCAGGTTATCTATTGTTCTCCTTCCACT
TCCGTTTTAGAGCTTGTGAGTTGTTATTACGTTTTGTTGTTTGAATCTCTGTTTTGTTACTCTGATTTCCTTCACGTTTGCACCTTACACTCTCTACCGATAAACATTATCATCTTTTATTTTGAATTTTATTTGAAAAATTTTTATATTTTCAATGTCAATCACTACTCCTGTAGTGATTCGCTTTGGGAGTTTTGACTCCCCTGCTGCGGCACAGATTGCCGATACTAAGGAGGAGGAAACTCCTCTCTCTCGCCTTGCAGCTTTAAATCGCAAGGCTCAAATTGCTGCTCGTTCAAGAGTAGCAGCTGCTGCGGCACAGTATGCCGAAGAGCAGGAGACACTAGTTCTCACTGCTCAATCCATGAGGGATGCTCTCCCTTTATGGATGAGGGGTCTTGTTGCCCCCGCTCCCAAATCCAAACGCGCTCTCAACGCGAGGCGCGCCGTAAGGCGTGGGAAGCCTCTGAGGAGGCTGCCTGGGTTCGTGACTACGGTCGTGAACCCACTTCCCCTCTCTCTGTTTGGGAGGGCACTCCTGAGCTCCTTGCTATGGAGCATGCTTACCTTGCCAAGCAAGGTGATAAGCGCATCTGCGCTCATTTGCGCAGACAGGCTCTGCGGGCTGCCTACAAAGCCCGATGTCAAAAGAGGGCCTTTAAGGTCTTCCAGGAAGAATGTGAATTCTTCCGTCTCCCTGTCCACATTGTGGACAAAATCCAAATCCCAGGGCAGGCTAGCCCCGTGCCAGAGAGCGTATCTCTGGGTGGCGGTGTTAAAACCGCTACTTCTAAGCGCCAAGTGAAAACTCGGCGCTCTTTCTCTTCTTTCCTCCCAAAGGAGGAATTTTCCTTTGTGTTGGGCCCTTGCCCAACATCTTCCCCTGAGGTTACTCCAACCTCAACCCCTTCAACCACCCCCCCTTCTTCTCCACGGGCATCTTCGCCCAGAACCCCCTTGCCTCAGGTTAAAGAGGTGACCACACAGGGTATTACTCTGT
ATGGCGGGCAAGTGACACTTGTTCCGCCGGTCGTCTCTAAGCTCTTCCTCTGCATTGCAAGAGTTTACCACTCATCATGTCGAAAGTCTTTGTAGACATCGAGGCCGAGAGCCCGTTTTTAAAATCACTACAAAGAGCATTTCCAGCATTTGAAGTGGAAGCACAGCAGGTCACGCCGAACGACCATGCTAATGCTAGAGCATTCTCGCATCTGGCTACGAAATTGATAGAGCAAGAGACAGAAAAAGACACGCTCATCCTGGATATCGGCAGTGCACCAGCCAGGAGAATGATGTCTGAGCACACATACCATTGTGTGTGCCCAATGCGCAGCGCTGAGGACCCAGAGCGTCTGCTGTATTATGCTAGGAAGTTGGCTAAGGCATCAGGCGAAGTCGTTGACAGAAACATCGCAGCGAAGATAGACGACCTGCAGTCAGTGATGGCAACCCCGGATAACGAGTCACGGACCTTTTGCCTTCACACAGATCAGACATGCAGGACTCAAGCAGAGGTGGCAGTCTATCAGGACGTCTATGCGGTCCATGCACCGACTTCTTTGTACTTCCAGGCAATGAAAGGAGTACGCACAGCGTATTGGATTGGGTTCGACACCACCCCATTCATGTTTGATACAATGGCTGGGGCCTATCCAACATATGCAACCAATTGGGCTGACGAACAGGTATTGAAAGCCAGGAACATAGGATTATGTTCCGCATCACTGACGGAGGGGCACCTTGGCAAGCTGTCAATAATGAGGAAAAAGAAGATGACACCGAGCGATCAAATAATGTTCTCGGTAGGCTCTACACTGTACATAGAAAGCCGTCGCCTGCTAAAGAGTTGGCATTTACCATCAGTGTTCCACCTGAAAGGACGACAATCGTATACGTGCCGTTGTGATACAATTGTGTCATGTGAGGGCTACGTCGTTAAGAAGATAACGATGAGCCCAGGGGTTTTTGGAAAAACATCAGGTTACGCCGTTACACACCAT
GTATTGTGCTTCGAATAAGAACACAACCTCCACAAAATGGATCAGGATTCATTGCCTTCTTCTTCACGTTCTGGTGTTCCGTTTGTTGACATCAATAGCTTATTAAATAGCTATATTGAACATGTCAGATCTGACGAGACCACGTACGTAGGTCGTTTTCTAGGAGAGGTAGCCTTGAGAGAGATCAAGTCTCAAGTTGACATTAATAATGGTGATTTCCAGAAGTTGAACGTTGGATTCCAACTGACTGCTGACGAGAAAAATGCCTTGAAGACCAGTTTCCCGGGTTTGGAAATAGCGTTCAAGGATTCATGCCAATCTTCACATAGTTTTGCTGCCGCACACAGGGTGTGCGAGACTTTAGATGTGTACAAGAAGTTCAACACCAAAACCGAGAAGATCATCGATCTCGGTGGTAATTACGTCACCCATGCTAAACATGGGCGATCTAATGTCCATTCGTGTTGTCCGATATTGGATGTGAGGGACGGGGCTCGTCACACCGATAGGTACATGTCCTTAGCTTCTGCTGTCGAAAAACATCACAAAGATCTGCCGGTGGATTTTTGTTGCAAGAAGTTTGAAGACTGCAATGTCCAGGCCCCGTATGCCATGGCGATACATTCCATCAGCGACATTCCGATCACCACCGTTGCAAAACATTGTGTGCGACGTGGGGTACGAAAGTTGATAGCTACCGTTATGATGGATCCTGCCATGATGATTTATGACTCTGGTCATATACCCTTCCTCAACGTTGATTGGGAAAAGGAAGACGTTGAGTGTGACGGTAAGGTGAAACCACTCATTCATTTCCACTTTGTGGATGCCCCTGGATTGAGTTACTCTCATGATTTCTCGGTGTTGTCTCAGTATATGATTACTAATCAAGTTATCGTTGGTGACGGGTACTCTTATAGAGTGGAACGAACTAACGACTTGAATGGTGTGTTCATTGTTGAAATGACTCTCAGCATGACCGATGGGATCACGATGAACC
