# Supplementary material for: Towards a better solution to the shortest common supersequence problem: the deposition and reduction algorithm
Source: BMC Bioinformatics. 2006 Dec 12;7(Suppl 4):S12. doi: 10.1186/1471-2105-7-S4-S12 (PMC1780115; doi:10.1186/1471-2105-7-S4-S12)
Supplement: Additional file 1 — Real DNA sequences DNA sequences are obtained from NCBI Viral Genomes, Accessed on 01/01/2006. . Sequences are randomly selected from different genome sequences. The specific length and number of sequences are specified for each dataset. There are 60 randomly selected datasets. File name indicate the number of sequences, sequence length, and dataset number. For example, file name "DNA_N100_K500_5" indicate that it is DNA sequences dataset, with 500 sequences, each truncated to length of 100. And this is number 5 datasets for this setting. Each sequence is represented as a row in the dataset file. [file 1471-2105-7-S4-S12-S1.zip › DNA_N1000_K100_7]

ATGGGATATAACAAATCGCTCCGTTACAGCCGTCATGCTGGTACTACTTGTGTAATTGATAACAAACACTTGTACAGTTTAGGTTCGGTTCTTGACGATATTCACAAAAAGGACAGGCGTATATCGGAAGCTAAATATGCACCTTTGAAAGATCTCGCTAATCAATACATGGTGACCGAGGACCCTTTCCGCGGACCAGGAAAGAATGTTCGCATCACGCTGTTTAAAGAGATTCGTAGGGTTCAGCCCGACACAATGAAACTTATCTGCAACTGGAGCGGTAAAGAGTTCCTTCGCGAAACTTGGACACGTTTTATCTCGGAAGAGTTTCCCATCACCACAGATCAGGAGATTATGGATTTGTGGTTCGAGCTTCAGCTTCGCCCCATGCAACCCAACCGTTGTTACAGATTCACCATGCAATACGCGCTCGGCGCCCATCCAGATTACGTCGCTCACGACGTGATCCGTCAGCAAGATCCTTACTACGTAGGACCCAATAACATTGAACGTATTAATCTATCAAAGAAGGGTTACGCATACCCTCTAACTTGTCTTCAGTCAGTATACAACGACAACTTTGAGAACTTCTTTGACGAGCACCTATGGCCATACTTCCACAGGCCCCTCGTATACGTGGGCACCACTTCCGCGGAAATTGAAGAAATTATGATTGAAGTTTCTCTTCTGTTTAAGATTAAAGAGTTCGCTCCGGACGTACCTCTGTTTACCGGACCCGCATATTAAGCCTCTGTATCGGTGGTAACAGCATCAGTTACTTTAACTAATTGCTTTTGCCTTTCTCTTTCCTCTAAAGCTTGCCGCAGCTTAGAGGAAAGCGGCACGTCCTCAACCGAAGAGTCGGAATCGAAAGAGGAAGAATAGAAAGAAGGATTTTCCACAACATTTGATTCCTTATCCGTTTTTTCTTCAACGACGGTTGGTACGCCGTAAGTGGGAAGCGTTTGGTGCGGCGGCGGCGGCGGAGGTGGAGGCATAA
ACCGGATGGCCGCGATTTTTTTACCGTGGGCCCCACCTTGCACGTGCTGACAAAGACATGTGGACCAATGAAAATTGTCCCTCATAGCTTAATTATTTCATGGTCCCCCCTATAAACTTGGGCTCCAAGTAGTGCACTCTTACCAATGTGGGATCCATTAGTAAACGAGTTTCCTGAAACCGTTCACGGTTTTAGGTGTATGTTAGCAGTTAAACATCTGCAGCTACTAGAAAATACATATTCTCCAGACACTCTGGGGTACGATTTAATTCGGGATTTGATCTCCGTTATTAGGGCTAAGAATTATGTCCAAGCGACCAGCAGATATAATCATTTCCACGCCCGCCTCGAAGGTACGCCGCCGTCTCAACTTCGACAGCCCTTATGCCAGCCGTGCTGCTGCCCCCATTGTCCGCGTCACAAAGGCCAGAGCATGGGCGAACAGGCCCATGAACAGGAAGCCCAGGATGTACAGGATGTACAGAAGCCCAGATGTTCCTAGGGGGTGTGAAGGCCCATGTAAGGTCCAGTCTTTTGAGTCTAGACACGATGTAGTTCATATAGGGAAGGTGATGTGTATTAGTGATGTTACCCGTGGTACTGGGTTAACCCATAGAGTAGGTAAGCGTTTCTGTGTTAAGTCTGTGTATGTATTAGGTAAGATATGGATGGATGAGAATATCAAGACTAAGAACCACACGAATAGTGTGATGTTCTTCCTTGTCCGTGACCGTCGTCCTGTTGATAAACCACAAGATTTTGGAGAGGTGTTCAACATGTTTGACAACGAGCCTAGCACTGCCACTGTGAAGAATATGCATAGAGATCGTTATCAGGTTTTGAGAAAATGGCACGCAACGGTTACTGGTGGACAGTACGCTTCGAAGGAACAGGCATTAGTTAAGAAGTTCGTTAGGGTTAACAATTATGTTGTGTATAACCAGCAAGAAGCTGGAAAATATGAGAATCATACTGAGAATGCATTGATGTTGTACATGGC
TAATATTACCGAATGGCCGCGCGATTTTTTATGTGGGCCCTCGACCAATGAAATTCACGCTACATGGCTTATTTATTACGTGGGGACCATTAAATAGACTTCCGCACCAAGTTTTGATCCACAACATGTGGGATCCACTTATGCACGAATTTCCTGAAAGTGTTCATGGTCTAAGGTGCATGTTAGCGGTGAAATATCTTCAAGAGGTGGAAAAAACATATTCTCCGGACACAGTCGGCTACGATCTTGTCCGCGATCTCATCCTTGTTCTCCGCGCAAAGAATTATGTCGAAGCGACCAGCCGATATTATCATTTCAACTCCCGCGTCGAAGGTACGCCGACGTCTCAACTTCGACAGCCCATATGTTTCCCGTGCAGTTGTCCCCATTGCCCGCGTCACAAAGGGAAAGGCCTGGACAAACAGGCCGATGAACAGAAAACCCAAGATGTACAGGATGTATAGAAGTCCCGACGTGCCAAGGGGCTGTGAAGGCCCTTGTAAAGTTCAATCGTTTGAATCTAGGCACGATGTCTCCCATATTGGTAAGGTGATGTGTATTAGTGATGTTACACGAGGAACCGGACTCACACATCGCGTTGGGAAGCGATTTTGTGTGAAATCTGTTTACGTTTTGGGGAAAATATGGATGGACGAAAATATCAAGACTAAAAACCACACTAATAGCGTCATATTTTTTCTGGTTCAAGACCGTCGTCCTACAGGAACTCCACAGGATTTTGGGGAGGTTTTTAATATGTTCGATAATGAACCGAGCACTGCAACGGTGAAGAATATGCATCGTGATCGATATCAAGTGATGCGCAAATGGCATGCCACTGTGACCGGAGGAACATACGCATCAAGGGAGCAAGCATTAGTTAGGAAGTTTGTTAGGGTTAATAATTATGTTGTCTATAATCAACAAGAGGCCGGCAAGTATGAGAATCATACTGAAAATGCATTAATGTTGTATATGGCCTGTACTCACGCATCGAACC
CTATTGTACTTTTTGCTAAATCGCAAGAAGTATTTTTATTTCCTGGGTTGTTTCTAAAATAAAAGTTTATGCATTGCAAGTGTTTTTACCTTTATAAATTAGATATCATAAACGGAATTAATTAACATCGCTACATACGTAAGAGTTACGCTACTGCTTAATTAATTCCGTATCTAGACCACTCAATCTTTAACAAGTTAATCAACTTGCAATGCATCCAATAGCAAAAGTATAGTTAGTTTATATTGTACTTTTTGCATAGTAAATGTATCGTTTCTAAAGTTTTTCGCTTCATTACTAGGGGGCGAAAAAAAATAGACTTAACCAACATTTAATGAAAGGTTAAAAAATGGAAGCATATTGATTAAATGAATTAATTGTTAAGAAAGACAATTTCATCTCTGGCGAAGAAAATACCATAAAAACAAACATTGATATTTTGGATAAAAATCTAAATGGTTTAATTAGTAATCAACTTTACATTTTTGCAGGTAGACCAGCAACGGGGAAAACTACTTTTGTTTTAAATTTAATTTTAAAGACTATCCAGTCCTTAAAAAGCAATGAAGTATTAGTTTTTTTCTCTTTAGAAATGAGCATAAAAGAAGTTTTGAATAGAATTTTAAAAATTAATAGCGTTTTGAAAATTGAAAATTTAGACTTAGAAGAGCGTTTATTAATAGTTGACGATGTAGAACAAAACAACGATAAAATTCATTCATTAATACTCGACTTAAATAAAACAAAAAAAGTTAAAGCAATTTTTATTGACCATTTGCAACTTCTTGATATGTCCGATTCTACTAATTTAATTCGTTATGAAAAGATTACACGAATTACTAGGGAATTGAAAAAACTAGCCCGTAAATTAAATGTTAACGTTTTTGCAATTTCTCAATTGTCAAGAGAATTCGAAAAAAGACAAGTCAATAATGAACTAGCAATTCCAGTTTTAAGTGATTTGCGTGAAAGCGGTTCAATTGAGCAAGATGCTGATGTG
GGTGGCATTTTTGTAATAAGAAGTGGTACTCCAGTTGAGGTACTCCAATTGAGCCCCCTCAAACTTGCTCATTCAATTGGAGTATTAGAGTAACTTATATAGTAGAACCCTCTATAGAACTCTAAATCTGGTTCACACACGTGGCGGCCATCCGCTATAATATTACCGGATGGCCGCGCGCCCCCCTGGTGCCGTACACTCTCGCGCGATCTTTAATTTCAATTAAAGATGGTCCCAGACGCTTTCGTCCAATCAGGTCGCGTCTGACGAGTCTAGATATTTGCAACAACTTAGGGCCCAAGTTGTTGGGTGTCTGCTATAAATGAAAGAGACTTTGGCCCACTGCTTTTAACTCAAAATGCCTAAGCGCGAATTGCCATGGCGCTCTATGGCGGGAACCTCAAAGGTTAGCCGCAACGCTAATTATTCTCCTCGTGCAGGTAGTGGGCCAAGAGTTCACAAGGCCTCTGAATGGGTAAACAGGCCCATGTACAGGAAGCCCAGGATCTACCGGATGGTGAGGACCCCCGATGTGCCCAGAGGCTGTGAAGGCCCTTGCAAGGTCCAGTCTTATGAACAGCGTCACGACATCTCCCATGTCGGGAAGGTCATGTGCATTTCCGATGTGACACGTGGTAATGGCATTACCCACCGTGTGGGTAAGCGTTTCTGTGTTAAGTCTGTGTATATTCTAGGGAAGATTTGGATGGACGAGAACATTAAGCTGAAGAACCACACGAACAGTGTCATGTTCTGGTTGGTCAGAGACCGTAGACCGTATGGCACGCCTATGGATTTCGGTCAGGTGTTCAACATGTTCGATAACGAGCCTAGTACTGCCACGGTGAAGAACGATCTCCGTGATCGTTACCAGGTCATGCATAAGTTCTATGGCAAGGTCACTGGTGGACAGTATGCCAGCAACGAGCAGGCTATAGTGAAGAGATTCTGGAAGGTCAACAATCATGTGGTCTACAATCATCAAGAGGCTGGCAAGTAT
GTATTACTGTTTTGTATCCGAAACAGAACCTCCAGAAATGGATTCCTTATCTTTACCCACCGTGTGTGACGTTGTTGTTCCGGCTTTGAACGTTGACAATCTCATTCGAGATTATGTCAGTAATGTGAGAGCCGATGATAGCAACAACGTCAGCCGCTTCCTTGGTGAAGTAGCCCTGAAAGAAATTAAATCTCAGGTAGACACCAGTAATGGTGATTTCCAGAAGTTGAACGTCGGTTTTCGTTTGACTCCTGATGAGAAAAATGCACTGAAAGCGAATTTTCCCGGTCTCGAAATTGCGTTTAGAGACTCGTGTCATTCGTCACACAGTTTTGCCGCAGCTCATAGAGTCTGTGAGACCCTAAATATATACAATCGGTTTAAAACAAAAACCGAGCGCATTATCGATCTTGGCGGTAACTATGTTACACACGCCAAACAAGGTCGTTCTAATGTGCATTCCTGCTGTCCCATCCTTGATGTTAGGGACGGTGCTAGGCATACCGATCGGTATATATCTTTAGCTGCCTCTGTTGAGAATCGCCACAGAGAGTTACCAGTTGATTTCTGTTGCCATAAGTTTGAGGAGTGTGATGTTAAGGCACCTTTTGCCATGGCTATCCATTCCATCAGTGACATTCCCATCTCAACGGTCGCGACACATTGCGTTAGGCGTGGTGTGCGGAAACTTATTGCGTCCGTTATGATGGATCCACTTATGATGCTTTATGACAAGGGTCATATACCTTTACTCAATGTTGATTGGGAAAAAGAGGACGTTGAAGAAACGGGAAAAACACTCATTCATTTCCATTTTGTTGACGCTCCCGGGTTGAGCTATTCACACGATTTTGATACACTGTCCCAATACATGATTACAAACCAGGTTATTGTTAATAATTCCTACTCTTTTAGGGTAGAGAGGACAGCCTGTTTATCAGGTGTGTATATCGTGGAGATGACTTTGTCTATGACAGACGGTCATTCTTTAGCTTACCTG
CCGGATGGCCGCGATTTTTTTAAGGTGGTCCCACCCACGTGCATTGGTCGGCCACTGAGAACGCTCCCTCAAAGCCTATTTAATTCAAATGTATTATAAATACTTGGTCCCCAAGTACTAAAGCTAAACATGTGGGATCCACTTGTAAACGAGTTCCCTGAAACCGTACATGGTCTACGGTGCATGCTCGCTGTAAAATACTTGCAGTTAGTTGAGCAGACATACTCTCCGGATACGTTGGGGTACGATCTCGTGCGAGATTTAATTTTAGTTATCAGAGCTCGAGACTATGTCGAAGCGTCCCGCCGATATAGTCATTTCCACTCCCGCATCCAAGGTGCGTCGCCGGCTGAACTTCGACAGCCCGTATGTCAACCGTGCTGCTGCCCCCACTGTCCTCGTCACAAACAAAAGGAGGACGTGGGTGAATCGGCCCATGTATCGCAAGCCCAGACTATTCAGAACGTACAGAAGTCCTGATGTGCCCAAAGGTTGTGAAGGCCCATGCAAAGTCCAATCGTATGAACAGAGGCACGACATATCCCATGTGGGTAAAGTATTATGTGTTAGTGATGTCACTCGTGGTAGTGGGCTTACCCATCGTGTTGGTAAGAGATTCTGTGTGAAGTCCGTTTATGTATTGGGTAAAATATGGATGGATGAAAATATCAAGACGAAGAACCATACGAACACTGTGATGTTTTATCTTGTTCGTGATAGAAGGCCCTTTGGTACTGCTATGGACTTTGGTCAGGTGTTTAACATGTATGATAATGAGCCCAGTACTGCTACTATCAAGAATGATCTTCGAGATCGTTATCAAGTTTTGAGGAAATTCACTTCAACAGTCACAGGTGGTCAATATGCTTCTAAGGAACAGGCGTTGGTTAGGAAATTTATGAAGATAAATAATTATGTAGTTTATAATCATCAAGAAGCTGCTAAGTATGAGAATCATACTGAGAATGCGTTATTATTGTATATGGCATGTACTCATGCC
CACAAAATATAAGAAGGAAAAGTGCTGATTTTCCTACCTTTGTGTTTCATGATTTATGAGACATTGGTTTTAAGCAAAACTGAGTTAGAGCAACTCAACGTCGATTTACCTCGATATTCCTACAGGTTTCGTTACAGTCGTTCGATTGGCGATACTGTAGTAGAGTTTCCTGGTACTCTCTCGGACCCCTGTATCCCTGTCGTTGACGTACTCCTTGGAGCTTGTTGGGCTTGGCCTCAACCTTCACGACACGGTGGTTTGGGGTTAGATGATATCGACCCTTTTGACGCTAGCTTCTCGTGCTGCGTGACCTCTCCGGAAAGGTACTGCCTATCAAGGTCTGTATTAAGCGGAGTTGACGCGTTTGTTGTCCGCGGATCCTGCAAGTTGTGTGGATTAGGATTTCTCGACAATTTCAATCCTTTTGAAATTCGTGCGTTGCTTGGTCAAACCACTCCTGGTTTGTGGTGGCAACCCGTCAAGCCAGTCTACGACGACAGGAACATTCACCTCCCGTACGACTCCGAGCTTAACGCGAGAATACAACGCTTCCAGTACACCTGCCGAGAATGTATCGTCCGAGTTGCCTTTCATATGTCCTCCTAGTTGCGAACATGTGGAGCTTCGCCGTGTGCGCAAATGCGTTCATCTACGGGTCATACGACCCCAGCCACAATATTCCAATTGTGGCCTTGATGACCCTGTGCGCTACAGGGCTCTGGTTGAGCACGTCCGTGGTGTCCTTCGGGATTCGCTACGTGAGGGTGCGAGTTTCGCCTGAAAAGACGCAGAACCGCACCATATACGTCTCCTCTGGGCTACCTCATTTTGACCCCGTTTATGGGGTTGTTAAGAAGTGTGAGCCTATGGGGGGCGGCCCAGCCATTGAGCTACAGGTTAACCCATCTTGGATCCATCTCCTGCCTACTTCTCCTGCGATAAATAAGGTTGAAGTAGGACAGGAATCGGCCATTTTGGGCAGTACCTACTCTGTAGTGGA
TAATATTACCGGATGGCCGCCCTTTTTTTTATGTGGGCCCTCGACCAATGAAATTCACGCTACATGGCTTCTTTATTACATGGGGACCATTAAATAGACTTCCGCACCAAGTTTTGATCACAACATGTGGGATCCACTTATGCACGAATTCCCTGAAAGTGTTCATGGTCTACGGTGCATGCTAGCTGTGAAATATCTTCAGGAGGTGGAAAAAACATATTCTCCGGACACAGTCGGCTACGATCTTGTTCGCGATCTTATTCTTGTTCTCCGCGCAAGGAACTATGTCGAAGCGACCAGCCGATATTATCATTTCAACTCCCGCGTCGAAGGTACGCCGACGTCTCAACTTCGACAGCCCCTATGTTTCCCGTGCAGTTGTCCCCATTGCCCGCGTCACAAAGGGAAAGGCCTGGACAAACAGGCCCATGAACAGAAAACCCAAGATGTACAGGATGTATAGAAGTCCCGACGTGCCAAGGGGCTGTGAAGGCCCTTGTAAAGTTCAATCGTTCGAATCTAGGCACGATGTCTCTCATATTGGGAAGGTAATGTGTATCAGCGATGTTACACGAGGAACCGGACTCACACATCGCGTTGGGAAGCGATTTTGTGTGAAATCTGTTTATGTTTTGGGAAAGATATGGATGGATGAAAATATCAAGACTAAAAATCATACTAATAGTGTCATATTTTTTCTGGTTCGAGACCGTCGTCCTACAGGGACCCCTCAGGATTTTGGGGAGGTTTTTAATATGTTCGACAATGAACCGAGCACTGCAACGGTGAAGAACATGCATCGTGATCGATACCAAGTTCTGCGCAAATGGCATGCTACTGTGACGGGAGGAGCATACGCATCAAGGGAGCAAGCATTAGTTAGGAAGTTTGTTAGAGTTAATAGTTATATTGTCTACAATCAACAAGAGGCCGGCAAGTATGAGAATCATACTGAAAATGCATTAATGTTGTATATGGCCTGTACTCATGCATCGAACCC
GGCTTTAAAAGCGAGAATTTCCGTTTGGCTAGCGGTTAGCTCCTTTTAATGTATGGTATTGAATATACCACAGTTCTAACCTTTTTGATATCATTCATTTTACTGAATTATATACTTAAATCTTTGACTAGAATGATGGACTTTGTCATTTATAGATTTCTTTTCGTTATAGTCGTCCTGTCACCATTATTAAAAGCACAAAATTATGGAATAAACCTGCCAATCACTGGTTCAATGGATACTGCATACGCTAATTCCACACAAGAAGAGACATTCCTTACGTCTACTCTATGCCTGTACTATCCTACTGAGGCTGCAACAGAAATAAATGATAATTCGTGGAAAGACACGCTCTCACAATTATTTCTGACTAAGGGATGGCCTACTGGATCCATTTATTTCAGAGAGTATACAGACATAGTATCCTTCTCAGTTGATCCACAATTATACTGTGACTACAACGTAGTGTTAATGAAATATGACGCGGCATTACAGTTAGACATGTCTGAACTGGCTGATTTAATATTGAATGAATGGTTATGCAATCCGATGGACATTACTCTGTACTATTATCAACAGACAGATGAGGCTAATAAGTGGATTTCTATGGGGTCTTCATGTACAATTAAAGTATGCCCACTAAACACGCAAACTCTAGGAATTGGTTGCCTGACCACCGATACAGCGACATTTGAAGAAGTTGCAACAGCTGAGAAATTGGTAATAACTGATGTTGTTGACGGAGTCAATCACAAGCTTGATGTAACCACAGCTACTTGTACTATTAGAAATTGCAAAAAATTGGGACCGCGGGAAAATGTAGCTGTAATCCAAGTTGGTGGTTCTGACGTACTTGATATAACAGCTGATCCGACCACAGCGCCACAAACTGAGAGAATGATGCGTATTAATTGGAAGAAATGGTGGCAAGTGTTTTATACTGTAGTTGATTATGTGAATCAGATAATTCAATTAATGTCCAAAAGATCGCGATCGTTGA
CGGACACACAAAAAGAAAGAAAAGTTTTTTATACTTTTTGTGTGCGAATAACTATGAGGAAGATTAATCATTTTCCTCAAACTCAAACTAATATTAACATTGAGATTGATCTCATCATTTACCAATTGGAGACAATTTAACTAGTCAATCCCCCATTTGGGGGCATTCCTAAAGTGTTGCAAAGGTATGTGGGTCGTATTGCTTTGCCTTTTCCTAACCTGGCTCCTCCTACAATTCTAACCTGCTTGATAAGTGTGATTACCTGAGTAATAGACTAATTTCGTCCTGGTAATTAGCATTTTCTAGTAAAACCAATACTATCTCAAGTCCTAAGAGAAGGTGAGAAGAGGGTCCCGAGGTATCCCTCCAGTCCACAAAATCTAGCTAATTTTAGCTGAGTGGACTGATTACTCTCATCACACGCTAACTACTAAGGGTTTACCTGAGAGCCTACAACATGGATAAACGGGTGAGAGGTTCATGGGCCCTGGGAGGACAATCTGAAGTTGATCTTGACTACCACAAAATATTAACAGCCGGGCTTTCGGTCCAACAAGGGATTGTGCGACAAAGAGTCATCCCGGTATATGTTGTGAGTGATCTTGAGGGTATTTGTCAACATATCATTCAGGCCTTTGAAGCAGGCGTAGATTTCCAAGATAATGCTGACAGCTTCCTTTTACTTTTATGTTTACATCATGCTTACCAAGGAGATCATAGGCTCTTCCTCAAAAGTGATGCAGTTCAATACTTAGAGGGCCATGGTTTCAGGTTTGAGGTCCGAGAAAAGGAGAATGTGCACCGTCTGGATGAATTGTTGCCCAATGTCACCGGTGGAAAAAATCTTAGGAGAACATTGGCTGCAATGCCTGAAGAGGAGACAACAGAAGCTAATGCTGGTCAGTTTTTATCCTTTGCCAGTTTGTTTCTACCCAAACTTGTCGTTGGGGAGAAAGCGTGTCTGGAAAAAGTACAAAGGCAGATTCAGGTCCATGCAGAA
GTCTTTTGCTGCACCCAACTTGAAGAATAAAGATTATTGCATCTGACCCGTCTTGAGCCTGAGTCGTACTTTCACCGTTTACAGTGGCGAGCCAGCCAGGAGCCTTTTCTTCATAAAGAGATTCGAGAAACGAAGCGTCAACCCCGGGGAGAAACGACAGGAGGAAGCGCGCCTGGAACATGAAGCTGGTTCTTCTGTTCAGCCTCAGCGTTCTACTTGGGTGAGTTCGTTCTAATCTATTTATCGGAAAGAATACAAGGCTACAAGAAACCTGGTAAAACAAAGAAAAGACATTACAAAAGAAAGTATTGGTAGACTAGGCAGCACGTAAAAGAAATGGCCTCCAACAAATGGTTTGTGTACAGCGACGAGCCAACAAAAGTAATACTAAAACGAGACAAAAGCAAGGAAAAAGATGAAACTAAAAAGAAGAAAATTAAAACAGAACAAAATTCAGATGCAGCTTACGAAACACCAGGCACCGCGCCTGTACAGAAACCACTGTTGGAAACCACGCCTGAAGCAGAATTAGAAAAGGTTCTTAAAGGGCTAGAAGAGTGGGGATACAAGGCTTTAGAGAAGAAGAGGGACCCAGAGCTTTGGAACCCCAATCAAGAAGGACTAGATGAGTACCTCTTTAGGGGCTGGGTTCAGGGAGGCCTAGCCGATTCTAAGAAAGCCCTCGAGAAAAACATGGAAAAATTTGTACCTTTGTTTGTGGTCACCATGTCCCAAGCAGTACCATATTGGCGGCAGACCATGCAGGCACGCAATCAAAATGGTAAAAAGCAAAAGAACCGCATTGCTGAACTAGAAAAAGAGGTAGCAGACTTAACTAGCGCCGGTAGGGGAGCTGATCAGGTTATAGCAGGTATGGACAAAGAACTAAAGAAAACTGCAGAGAAATATCAAGCCAAATTAGAAGAACTAGAGGAGCAGTTAGCTGCGATGACGGTAGAAAAGGAGGAATTGGAAAGCCAGGTTGAAGGGTTAAAGGAAT
ACCGCTCACACCCCATGCGAGCCACGGCCCTGTGTGGCGAGCGGTCCCCGGATGTTCTTACCCCGGTGCGATTTCTTTAGCTGCGTGTTCTTTAGCAGCTGCCCCCACTGTCCTATAAGTTGCTCCCCGGTGCGATTCCGCATCATGGATGCTAGCAGCACCACTCCTTTTCCTTTCCCTCAGCCGCCTCGGGTACCCTCTGCAGCTCCGGTCGCCGGAGCGCTGCCGTGGAGTCGCGTCGGTGAGATAGTTATCTTTACCTTTGTTTCAGTGCTAGGCCTTTACCTGCTTTGGCTTTGGGTGCTCAAAGATTGTATCTTACTTCTGAAGGCTCAGCGAGGTAGATCCACGGAGGAGCTGATCTTTGGTCCTGGTGAGAGGCCAGCCGTCGCTTCTGCCGACGGTTCTCGCTCCGTTCCAGATCCGTCTCCGTCCTGTCCGCCGGGACCTAGACCTTTCGTGGTCTAGAGCACTCAGCATGTCCGGAGCTTTGAAGCGCAAGCGTTCGGATGAGGTTGCCTGGAGTCGAAGGAAGCCCGTCAAGAAGCAAGACACCGGGTTCCCCCTCCCCCGGGCTGGCCCCTCTGTCAGGAGAGGACTCCCTGCCCTTCAGATCCAGACGCTTACGGCGGCTGGTGACACTATGATCACGGTGCCGTCCGGCGGCATCTGCAGTCTGATTGGCACGTATGCCCGGGGCTCTGATGAAGGTAACCGCCACACCAACGAGACTCTGACGTACAAGGTTGCGCTGGACTACCACTTCGTTGCTACTGCTGCGGCCTGCAAGTACTCCAGCATTGGAGTGGGTGTCATGTGGTTGGTGTATGATGCGCAGCCGACCGGCAATTCACCGGAGGTGAAGGACATCTTCCCTCACTCCGATACGCTCTCAGCGTTCCCGTACACTTGGAAGGTTGGCAGGGAGGTCTGCCATCGCTTCGTTGTTAAACGGCGCTGGTGCTTCACCATGGAGACTAACGGCCGGATCGGTTCAGAT
TATTAAAATTTTCATAAGATTTGAAAATTTTGATAAACCGCGATCACAGGTTGCCGCACCTTAAAACCGGAAACAAAAGCAATCGTTACTTGATTTTAAAGACTTCTCAATTTCTCTCTACATTTCCTGTATACGGCTTTCAAAGTGAAAGAAAATCACTCTCTGTGCTGGTCACAGACTTCGTGAATCATTTTCTTTCCATTCTCAGTTCATTTGCTGAACACTCTCCTATTTGACATAGGACTTCGTGTCAGATTTGAACTTCTCCTATCTCTCTTTCTCGGTTCTTCATTTGTTGGTGAAATCTTCTGGGCTAGTGCTCTCACTCTCCTATCTGGCATAGGACTTCGTGAGTAGACTTTCCCATTTCTTTTCTCTTCTCCCCCTTTCTTCTCGTCTTATACACTGCTGTTCAAAGTGGCCTTATTTGAAAAACACTTGGGCATTGGTGCAAATGTTTGCTTCATTCATCTTTTCTGGTGACAATAAGCTTACTGAGAAAACAATTTTTAACTGTGGGGATTTAGATATTTTGGTTGTTTATTATACAATAGCCACTCAATTTAGGAAGTTTCTTCCTCATTATATTAGGTGGCATTTGTATACGCTGTTGATTTATATTCTTCCGTCTTTTCTCACTACTGAAATCAAGTACAAGCGAAATTTGAGCAACATTCATATTTCTGGCTTGTTCTACGATAATAGGTTTAAATTCTGGACTAAGCACGATAAAAATCTTGCCCTAACAGAAGAAGAGAAGATGGAAGTGATTAGAAACAGAGGTATCCCTGCTGATGTTCTTGCAAAGCGCGCTCATGAATTTGAAAAACATGTCGCTCATGAAAGTCTCAAGGATCAAATTCCTGCTGTTGATAAGTTGTACTCCACTAAGGTTAATAAATTTGCAAAAATTATGAATCTTAGACAGAGTGTTGTTGGTGATCTTAAACTTCTTACTGATGGGAAGTTGTATGAGGGTAAGCACATTCCTGTATCTAAT
GAAAAGTTCCACACCCAAACCAAACCAAAACCTAACGAAAGAGCATATTGGACCCTAAACGGCCCTCGAGCGACCACGTGTCTAGAGGAACCATTATGTCTCGCGTTAGCCAAGTACTCGCATCCATCTCCGACCCCTCTCTCAAGGCGGTCATCCAAGAAGAGGCTTACAAATCCATTCGTACCACATTGCAAGCCGCCAAACATCTCAACCCCTACGCTCATCCATCAGAGACTGCCGAGTTTCTAGAGCGCCAGGGCATCATTTCAGACCCATACGCCGTCGCGGCCCACACTCATGCAGCAGCCAAATGCTTGGAGCTGGACCTGTACGCGAGCGTATCGCACTACATGCCAAAGGAGAACCCCGTAACATTCCTCTTCATGAAACGGGCGAAACTCCAATACTTCCGGAGAGGAACCCAACAAGGAGACGTCTTTGTTAACACCCTCTTCGAGCCCAAGGATGCTGCCCGATACCCATTAGACACGATCTGCAGCGCCATTCCCCCAATCCAAACACAGATGGCATTCATGGGAGACACGCTGCACTTCCTGGAGCCGGCGTTCCTCACAGACCTCTTCGACCGCTCCCCGCACCTAAACACCCTCTATGCCACCATGGTGCTGCCACCAGAGGCAAAGCACAAACTTCGCTCCCTCCACCCCTTGGTCTACACATTGCAATACCTTAAAGACCACTTCATATACCTCCCCGGAGGACACGCCGGGGCCTCCTACTGCCACACGTACTCACAGCTTCAGTGGCTGGACGTAGGACACATCGTTTCACCGTCAGGGAACTGCATCACTGCCCAGCGGATCGAAACCAAAGCGGCGAACCACCTCTTCGTGTTCATCAGAGGGCGCCTCAACACCCCCCCCATGAGATCCTTCGCACCCATGCGGGCATACTGCACACTCCCCGCAATCTTTCTCCCCACAGAGTTTAACTCCCGGACGCCCTACACCAAAACCTTCCTCCAACAGATGTTTCTCTA
GAAATTTCCGCGCACGCGCCCCGCCCCGCAGAATATATCTCAAAAGAGACGAAACCTCGAACCTTTTCAACCTATACAATGTCTTTTCTCCGCATCCGTGACTATTTCACAGAACGTCTAAAACATCTCTCCCGCGACTGGAAAATCTTCCAACAGTCTGACTCCGACCCTGAATCGACCCTCGCAACACACCTTGACTCCGACATCGCCCGCCTCGAACATGGAATAAAATCCTCTCTATCCGACGACCAACGACAACAAGCATACGAACGCGAATATAATCGAATTCATTCCGCCCTTCACGACAAAGCTCGCCAAGATGGCTTCCCCGACGAATTCTACCGCTCACGATCTATCGATGACCTCCCCGACAATCGCATCCCCCCCTCTGGCATCATTCCTCTCCCCTATGAATACCACCGCTCTCAAGTAGTGATATCAACAGAAGAAGTTCCCGAAACTGGATTCCAAATTGATCCCCGCATCGTCCGCATCCTACGCAACAAGTACCCACAGTACCTACCCCACGTCACAAAATATGTCCGCCCCCTCGGCACGACAGATGCTACCGTCAAAGATTTTTTCAAACCTCAGATTCCTTCTGATCCGATTCCCGAAGCACGCAAACAACGCATTCTCGACCTAGTGATCTCCTTCCTCGCCTGCACTCCCTTCCTTCCTCTGCACTTCATTGACTCCCTCTGGGATAAAACCCCTCTGCACACTGGAACTGGATACTTCAACAGACACTCTTTCGCTGCCCGCATTCACGCAATGTTCTCAGCCCCCCGTCTTTACGAACGCCGCACGACCTCTAAAGGATACTTCATAAACTATTTTCTCGAAACTGCCCGCTCTACGATACACAACATCAAACTTCACGGCTTCCCCTTCGACCCATCAAAAGTTCCTGACCTTGGATCTGCCCTCCGCTCATTCATTTTGAAACGACCTACGATGTTATTTACCCGAAATCACATTTCCGACCGAGATGGTAATC
ATGGGATATAACAAATCTTTGAGGTATAGCCGTCACGACGGCACCAGCTGTGTCATCGACAACCACCATCTAAAGAGTTTGGGTGCTGTGTTAAACGATGTTAGGCGTAAAAAGGACCGCATCCGCGAAGCCGAGTACGAGCCCATCATCGACATCGCCGACCAGTACATGGTGACGGAGGATCCCTTTCGTGGGCCCGGCAAGAATGTAAGAATCACCCTGTTCAAGGAGATTAGACGCGTCCACCCAGACACAATGAAGCTGGTGTGCAACTGGAGCGGCAAAGAATTCCTTCGTGAAACCTGGACCCGCTTCATTTCCGAAGAGTTCCCCATCACCACCGACCAAGAGATCATGGACCTGTGGTTCGAGCTTCAACTGCGACCGATGCACCCCAACCGTTGCTACAAGTTCACCATGCAGTACGCTCTCGGCGCCCACCCCGATTATGTTGCTCACGACGTGATCCGCCAACAAGACCCCTACTACGTGGGCCCAAACAACATTGAGCGCATCAACCTCTCCAAAAAGGGCTTTGCGTTCCCGCTCACTTGTCTTCAGTCTGTCTACAACGACAACTTTGAACGCTTCTTTGACGATGTGCTGTGGCCCTACTTCTACCGACCACTGGTGTACGTTGGCACCACCTCCGCCGAAATTGAAGAGATCATGATTGAGGTGTCGCTCTTGTTCAAGATCAAGGAGTTTGCACCCGACGTACCCCTATTCACCGGCCCAGCTTATTAAACTAGTGAACTGACAATTTGTCAAAGTAATCATCATCGTCCACAAACTGTTCGGCAATGCGTTTAGAATTACCGTCGACGTTTGTCACTAGATTGTTTTCTTCATCGTTGTCGTCTACCCCATAACCACCACTTTTAATATCCTTGTCCTCCTCATCCCCCGTCCTGATAATCTCCCCACCACCACCACACACCATCGTCAAATTGATATTGTTATCGTGCACCCGCAATGTCTCAGCGACAGGAGTGGTATT
ATGAAACTCGGTTCAAGACACAACCAACACAGCTTCGCACAGATCCCAAGCGTTCACACAACTCGCTCAAAATTCAACCGCTCCTTCGGAACTAAAGACACCTTCAAATTCGATGACCTGACACCAATCTTCATCGACGAGATCCTACCCGGTGACACAATCAACATGAACACAAAAACATTCATCCGACTTGCGACTCAAGTAGTCCCTGTTATGGACAGAATGATGCTCGACTTCTATTTCTTCTTCGTCCCTTGCCGACTAGTATGGGACAACTGGGAAAAATTCAACGGAGCACAAGACAACCCATCGGACTCAACGGACTATTTGATCCCAACAATCACAGCACCCGCTGGTGGCTTCGAAAACATGTCCATCTACGATCACTTCGGAATTCCGACACAAGTTGCAAATCTCGAGATAAATGCTCTACCTTTCAGAGCTTACAATCTTATCTATAACGACTGGTTCCGAGACCAAAATCTTATCGGAAAAATCGCCGTTCCTAAAGGAGACGGACCAGACAACCACGCGGACTATCAACTACTCAAAGCCGCAAAACCGCACGACTACTTCACAAGCGCACTACCTTGGCCACAAAAAGGCATGGCTGTAGAAATGCCAATCGGCAACTCTGCACCAATCACTTACGTTCCAAACGCCGGAAACGGACCATACCCTCACTTCAACTGGGTTCAAACTCCAGGTGGACCAGGAAACAACGGAGCACTCTCACAAGTAACCTTCGGCGGTCAAAAAGCTATATCAGCAGCCGGAAATGACCCTATCGGCTATGACCCACAAGGAACACTCATAGCAGACCTATCCTCTGCAACAGCCGCAACCATCAACCAACTAAGACAAGCAATGATGATGCAATCTCTGCTTGAACTCGACGCACGCGGTGGAACACGCTATGTTGAAATTCTTAAATCTCACTTCAACGTCATTAGTCTTGACTTCCGCCTACAACGTCCAGAATATCTATCTGGCGGAACTA
ACCGTGGGCGAGCGGTGACCGATGGCTTCTTGGTGGGTCCCATTGCTGGTATTGACTTGATTTGACCTATATTGGGCCAATTTAATGGGTTGAAAATGTTTGGGCCTTTGGAAGAGGGTCTTTTATGGAATAGGGCTCTGTATATTGTTGGTGATATGTGTGTTAAATATGCATTGCTTGTTTGTGTTTGGAATTTAAACGGTGAACTTTTTATTGAATACGTACGGTTCGTTTACATCCATTCCCAATATCTCTGGGTTTTCAAGTACAAGTATATCAAGTCTGTGAACTATATCTTCTATCTCGATCTCTTCTATCTTTGCCCCGTTGTATGCGAATAGGAAATTCGCTATGATGCTCCCTTCAAAGCCGTTGAAGTCGAATGGAACGTGTATGTCTTCGTACGTGTACTGGACGATCCCTTCATACTTGATTAGCGATGGTGACTTTGTGGATAGTATCCTCATGTGAATGAAGATCTTCATATTCTCCATGATGCGAACGTCGACTATGAACCTGACTCCCTGCTTGTTTGTTCCGCTCGTTGTCATTTCTGCTTATTTGATGGAATTGTTTAGTGTGCATGCATTTATAGACTTAATGAACAGATATTTTGTGTAGTTGTGTGGTTGTGAGTGATTTATTATTATGTGATTGCCCATTAAAGGGATAAAGTTATGATGGAGACGTATTACACGTGTTGTCATGTCGGCTTGAAATCTTTATACATGGGTTTGTACCGTATATACCTATATATACGGATAGAAAACGAATGAGAAAAGGAAAAACGGAACTGAAGAGGAAAAACAAAGAAAAGAAACAAGGATATATTATTTATGAAAGAAATGGGAGCGCAGCGAATCGAAACAGGAAAACCCAAGGAAAGAGAAAAAATAAAAAGTAAAGAGAAAAAAAATATGAATTCGAAAACGTCATCGTTTGAGAGTAATAAAAAAAAAGAAAAAACAAAAACATATCCGAAAACGTTGTCGTTTGAAGG
GTATTTAAAATTCATGTTTTTGCATCATGGCGTGGGTTACGCAAGCGTATAGTTCGGGATTGTCACAGAACAGTATCATTAGTCTAACAGGGAATGACAGGACTGTTGCTGATGGCACTTTTAATTCCATGATTATGCCAAGAGCTGTAATTGCTAATGAGCGTGAACATTTTATGAAAACGAGAATAGATAAGATTGAACATGATTTAAGTCGTAACGCTAAACAAGAGATGATGGATCGCCAGTCTCTGGCTGAGGATTACAGTGCATTGAATTTAGCAGTTGGTCAGGAGATAAAACTAGATATCGCTACTCAACATCAGCTAAATAGATTAGGTTCATCAATGTATAAGGCTGATCATGAACGTGAGGCTGAACTGACTGATCTAATTAACAGGATTCGTGAGAATGAAGTCACCGTTAATGGTATTCTAGAGAACCAGAAAGCTATAACAGCTGCTGAACGTGCAGATTTACTATTAGAGGTTGTCGCTTCGACCGCTAAGTCAGTGTCGGCAGCAGGTAGGGCTGCAGCTGACGGTTCAGGTGTTGTTCCAGTATTCGGGCCAAGCGTCGCCAATGGTATTAAGGTTGGGATTGACATAGCAGACAGTGTTGCTGAAGCTGCAATAGCTGTAAAAGAGTCAGGAATCATTACACAACTGAATGACGTTTATCACGCTTTTCAAAGCGTGCACGTTGCACCAAATGATATCATTAAACCAGCCGCTGTAGTGGCTGGCACGAGCACTGAATTGATTGGTAATCTGCAGGCAATATACAGTAGATTAAGAAGTCACAGTGATATTGGATTCAAAAAAGCAACCGTTGGTGATGTGATTCCTCATTCGTACATGGTTAAGCCAGTCAATTCAACTGAATATGCTTCATGGCAATTATACGTCATACATCCCGTTCAAGGTTCATTAGGTTTGGTGGTTCAGGTGATGGGAGATGCTCTGACTTATAATGTCTTTGCACAATATGGAACAACTTCAGC
GGCTGTGAATAAAATGGAATAAATTTAATTACCTAGGTGGCCTTAATACTTAATTATATCGGAAAATATCTCAGGGCAGCTTACCTAATGAGTTTTTGGAAAAGCCTCCAAAGCCTCTCTCTTTGTTGAAAGAAGAGGAGGAGGCTAGGGGCCCCTGGCCTCTTATACCAGGTAGAAAAAACTAGGGTTGCCATAGTGATTTTGCAGACTTGCAGACTTCAATAACAGGTTGTTTTTGCAGAATCAACTGAAAGAGGAAGCTGTGGTTAGACTCGCAGACTTCAATAACAGGTTGTTTTTGCAGAATCAACTGAAAGAGGAAGCTGTGGTTAGACTCGCTCACCGCCTCCAAAGCCTCTCTCTTTGTTGAAAGAAGAGGAGGAGGCTAGGGGCCCCTGGCCTCTTATACCAGGTAGAAAAAACTAGGGTTGCCATAGTGATTTTGCAGACTTGCAGACTTCAATAACAGGTTGTTTTTGCAGAATCAACTGAAAGAGGAAGCTGTGGTTAGACTCGCTCACCGCACCGCCCGGGGACTTTTTGTGACATTTCCTGATAAGTGACAAACAACTGTTCTGCGGTCTAGTTGCTAGGTGGCGCTTAGCAACCTACTTAGCAACCTCAGGTAGAGGAAGTTACTCATTTACATCAGCGCCGCCGAGAAGCCCGCCTTTTTTAAATTAGCCCGCCATTTGGTAAGAAATGGGGGGTGTATTATCTCTTTTGTTTAATATTTCTGAAATTGCTGCTGAATTAAGCTTAAGTACTGGATTTACACTTGATGCTATCCTTACTGGGGAGGCTTTTGCTGCTGTAAGTACTGAGGCAGCCTGGCTCATTGAAATAGAAGCAGTGGATCTTGCTGGACTTAGTACTCTAGAGGCCTTGTCTCTTACTGGACTTACAACAGAGCAGTTTTCCCTCCTAAGTGCTATCCCAACAGCTCTCAACAATGCCATAGGAATAGGAGTTTTTTTTCAAACTGTTTCAGGTGCCAGTG
CTTTGAAGGAGTGACGACCTTTAAAGCCCAGGCCTAATCAGCCTGGTCAGACACTCCTGGGGTCCATCAGGAGACGGATCGCTAACGCGAACTGGATGTCAGTGTCAAAAGCCTTGTGCGCCATGGATACTTGGTACACTTTTACGGGAGTAGGTGCCCCGCGAACTCTGGACAGTTTATTGGGATTTAAAACTGTACTCTGAATTGCTAGCCTTATGCAATTGACGTGTATTGAGAGGGCTTATTTGTGGCTTTCATACTAGTATTGTGTGATYGTCTACATTTAATTACGATAATGGCTTCGACGCTAATATCGTCTGATAATTCTGCCACGTTAGGCAAAGATAGTGAAGTTATCAACAACACAAATACTTCACCACCCGACAATCCATCTAGTGACCACTCAAATCCCCGGTTAACAAAGGTTCTAGATGAGATGTCCAAAAAACCATGTGTTAATATAAACGAAATAAGAAAAATGATTAGAAATTTTCAACCTCAATTTATTCAACCTCGCAACGGAAACCGTCCAAATGCCCAGCCTCGCACAGTAGATTCTTTCGAATGGGTCGTTCGTATCCAAAGCACCGTCGAGACTCAATTACTTGGTGCTACAAATACTGTTCCTCAACAAACTCTTAATCTTGATATTTCTTTTACTGATGATTCTACTACTATTACTCCAGCTTCAATTCCAGGCTCGATCTCAATGCTCGATAATTCTCGTCACATCCCAGCAATCCAAAGTATGATCCAGAACTTCAAGGCTCGTTATTTAGGCTCTTTACAAGACACTGCCCAGCTCCAGTCCCCACAGTATCCACAACTTCTCGCTTACTTATTCGGCCAGCTAATCGCGATTAAGGATCGCCTCGATCTCTTCAGGCCATCAAATCCACTTTCTCTCGCTGACGCTTTGTTCGGCTTCACTTTAGCTCAAAACGCTCGCCCACGTTACGACGACCACAGACACGCTAAAGCATGCCAAGGACCCCTCGTT
AAATTATAAAGGCAACTTCATAATTTACTCGAAATGGCTCTTCTATCAAGAACAGCTGCAGAGGAAGTAATCGCATCATTCACTTCTGAGGAACAATCCAGAATTTCAACCCAAGCTGTGTTGGCTTTGACAAACGTGGAGAAGGACAAACATGACCTTTTTAACTATGCGTTGCCAGAGTTGGCAAAGATGAGGTTGTTCAATTCTGGGATCTACCTCAGCCCCCATTCCTACAGACCTCATTCCCACCCAGTTTGCAAGACTCTTGAAAATAATATTTTGTTCAATATTTTACCTAGCTATTTAGACAATTCCTTTTATTTAGTTAGTATTAAGAAAAATAAGGTCGACTTTTTGAAGAGAAGACATCCAGATTTGCAAATGGTTGAAACCATCAATAGGTACATATCAAGCATTGACAAGACCAGGTATGGTGGTTTCTTCCATGTTAGCCCTTCCAAGATCAGTGCAAAATTCAAGTGTGACCGGAGAACAGGTTTTGAGGATGATGCTTCCTTAATTGATCTCATTCCTGGATGCATGGAGGGTGCACGGAAGAGATTTTTCTTCCATGATGAGCTACATTATTGGACCAAGGAGGCTTTGATAACATTTTTGGATCATGTGAAGCCGGAAGTCATGTTGGCCTCAATAGTCTTCCCACCTGAGATCTTGGCTGGGGCTAAGGAGAGCCTTAACCCATGGTGTTATACATTCAGAATAGTTGGGAAAGACCTTGTTTTCTTTCCAGATGGTGAACAGTCTGAAGCTTACATTCAGCCAGTAGCAGGTTCATATCTCCTGAGGACAGGAAAAATCACAACACCTTCTGGGGACATTTTCCAACTTGACCTCCTTAAGAGCAGCTTCTCTCACCATTTGATTTCAATTACCAAGGGAGAGGCTATAGGCCAAAAAATGCGATTCTTCAATGGCTTTGAAGCTGTTGCAATGAAGGGTTTGAATCCCTTGAGACGAAAGGTTGAAAGTTGCTTACCAA
ACAAAAGAATATAGCGAGAAACCAGCGAATGCTCTTTGAAACTTACAATCACATTTTGATTTTCAGAGCTAATCGTTTCTTGACAGCAGGCGAGCGAATCTTGAACACAGCAGAGTTCTTGATCGCATATTTGATTCTTTTTGTTAAACATGACAATGCGAATGTTAACATTTTTCTTGCTCGCCTCCCTTTGCTCCTTAGCGAGCAGCTACAAGGGGACTTCCGTTATGTCCCCGGGCGCCGCCAACGTCACCGTTTGGCCAGGCTACACAAAGCCTGTGGCGCCTCATTACATTCCTCAGGCGCAGTTAACTTACGACTGCCCCCCACCCAAGACGTTGCAGGACTATTCCTCGCACGAAATGCTTCACGAAGTATGGGGGAGAGGATCCACAAACACCAAGACCTCCTTGCTAAGGGTAAAGACGAGTTTGATAGATTTCTGTCGGTCTGGTGTGCCGATGCTGAGCGCAGTCTCTCACAAACTTCTAAAGTATGTGCTGAGAGGGACAACGTATGTGTGGAGCTCATTAATTTGGGCTTCGCTTTGCGCGCTTTGGTTCTTGATCCGCGAGTACACTGTCGAAGTGCTTATGCTCGGGTCGCTCTATGTGTTTACCGTATTTATGGTGAAGATAGCGGCCTGGATTTTTGGCGCCTGGCCAATTTTCCTCTTCAATGTTGGCCTTACCATATTGAGAAGCATTTCACGGGTTCTGTGGTTCAGAAGATCTTACAAATGTGAGAAATCCGTTGAGGGTTTCCTATCCTTCAAGATCCCACAGTCCCCCCCAAAGAACAGTGTCCTCCAAGTGCAACATCCAGACGGCTCCCACGCAGGCTATGCCACATGCGTGACGCTTTACAATGGAACAACCGGTCTTTTGACCGCACAACATGTAGTTTCGTCTGGGTGCAAGGTCGTGTCGACAAGGAACGGGAATAAAATCCCCTTGTCTGAGTTTAAGGTTGAAATTGAATCACCGACACGAGACCTAAT
GTTAAAAGGGCATATAAGTTTTCAAGAAGAATACCTTTTATGTAGTTGATAGATTTATCTGTCATACGTTTATAGGTTTCTTCAAGAATAATTTAGATACCCCTTTTGGAAGTGCACTTAATTACGTGCTTGCTACTATGTTAAGTCCGTGCGCCTGTTGTTAACCGCAGCACGTACGTCCTTTACTTGTAGCACATGTTTTTAATGTGGGCGAGAGAAATTTAAAACCCAATTTCTTAATAGATGTAACGTTACTTTATGTCATTTAGTAGTATTCATCTCCAAGTCTTAAGTGCAAAAGTTGTCTAGAACAAACACTTAAGCAACCAAGATTTTCTGTGCAAAAGTCATCTAGAATGAACACAGAATTTCTCCGGACAATGACATCCAACCCTAAGTGTAATAGCGAAGTGATTCAATACTATACGACAAGAACTGATACTCAAAAATCAGACGTAAGTTTAGCCTTCATGAACTTGAAGCCTTTATTTACAGCTTAGTACCTGCCGCGTCCGTGTGGGAAAAGCAGTCTGAGAGCAGCCGAAAATAGATTTTTAATCTAAGCAGGTAACAAATAACTCCTGTGGCACTCTTTGGTAAGTTCGAAATCTTGTATTGTTTCAGTTTAATATTATACACTCCAACCGATAGCTTTGGAACCCGAATGGTCGGAATATCCATGTAAGCGACCTTAGCTATTTTGTATTTGGCGCGAGTAAGCCTATGAAAAACTTCCTTCTATGCTATATGTGTAGAAATAGGAAGCAGAAGTAGTAGCAGCGAGACCGCCATCCGTAATACAACCCGGAATAACCTCCAAACCGAGAAGAACTAGTCTATGACCAGACGAAAAGGAACTAGTCCCTGTTCTTTTCTTAGGGCCTTTTTCACCTGGGTAAAGTGTAGTTATTGCGTATAACTCTGGTATCAATACCACCCGGAAGAAATTATTTATCTGCCATCATGTCTCAATTAATCCAAACCAAAATCTCTAGTTATA
ACCGGATGGCCGCCGGATCCCATTTGTGCGGACCCCACCGAGTCTCCAAATGGCATTTTGGTAATTTCAGTGTCCTCATATGGTTTTTTTGTAATTTATGTGAAATTAAAAAGAGGGACCACCGCACTATCGCTCTCTTGGCCAATCAAAGTGCGCCCTGATTCTTAAGGGGATAAAATTGGGCCTGGGCCCAATTTATCGATGTGACAGGACGTACGTCTGCTTTACGAGATTGGCCCACAACGACTGCGTAGTCTGACAGGACCACATGGTACACTGACAGGTCTGTTCTTGAACCTTAAGAAAATTCAGGGAATTTTCCCGCCTATTTCGCCTCGAGGAGCAAACAGTCGTTGGATGGCCGCCACCTGTCCCTGGTTCGTTCGTTCGATTTTCGTTTTTCGGTTAATTTGTGGTCTCTGTACATATGGGCCTGGTATTTATGACAGTGTGGCGCCCATAATGAGGTGTCCAACTGGGACTGTATTCGTATTGAGAGGATATACGTATCCGACCAAGCTATACCAGTGATGCGTCGCTATGATGGGACACCTCAAAGTACGCGTGGACGAAAGCGGAAGCAGTTCTCTCGCCCGTTCAAGTCTGTGCTTTTTAGACGCCGTCAGGCGTCGAGGCGTCTGTTTGCCGAAAAGCCACGCGAGAAACTCTCACGCCGTTGCCTGGAGGATGTTCACAGTGGGCCGTCTTATGCACTGATGAATCAGTGCGACGTGACATCGTATGTGACGTACCCTATTCTTGGTCTAGAGGGCAACGGGGGACGTAGCAGGGACTTTATTAAGCTGATGAACGTGCGCGTTTCTGGCACGATCAACGTGACCCCTTTGCCTGCAGAGCCCATGTCCGATCGTTCTCCTATGAACGGTATATTTGTTCTACTTTTGATCGTGGATAGGAAACCATTCGTACCCGAAGGTGTGAACGTATTGCCCAGTTTCAAGGAACTGTTCGGGGAGTATGAATGCGTCTACGGCATTCC
ATATTTTTATTACTCATTTCCTGCATCCACCATATTGGCTGCCCGGGCCAATAATGCGAGCGGCTGCGCCGCTGCGCGCTTCGCGCGCGCATTGTAAGGCCTAATCGGGCAGCCAATATGGTGGATGCAGGAAATGAGTAATAAAAATATAGAGCCTGTGATTAAGTGAAACGACATAGGCGAGGACAGGTGGACCAATCACGTTAAAGGTCAAGCTAATGATTAACCGGGGGGTGGAGACTAGAGGGTATATAAAGAAAGAACCAGGAAGTCAAAAATCAGACTGCTGCAGACCTCGACAGAGAACACACGTCTCTGCGCTCTGGTGAGTGAAGATGGCTACTGGGGGGCTAGCTAAATGGGTGGGGGCTGTGCAGGCCTTTGGGCATCCATCTTGGTCCTACGTCATCAAGCTACGTCATGGTCACGTGACCATGATTGAGAGAGGCTTCTATGAACTATGTGGGGGAGAGAATTGGAATATGCTCCACGAACTACCTGGAGACAAATGGACTGCTGGAGATGTGGGAGAGCAGAGAGAGCATGCTAGAGAGTTGGAGTCCGGGAGATGGACACAGTTGGGCCATGGCATGGGCAGGGTGGAGAGCTGCTAGAGAGACCATGCAGAGAAGACAGTATGTCAACGAGCCGACATTTAGTTGCTGGAGCCAGAGCGAGCTGGGGGAGAACGGATGGCATGTGCATATAATTATTGGGGGTCCGGGACTGACCAGACAAAATGCAGCCATCTCGAGGTCTATACTCTGCACTTCATTCGTTTAAACACCTTCTGATCACTATTAGACAGAGAACACACGCTCCAGACACTGTGCTATCTAGAGATGAGCTGAATGCATGGAACTGGCTGCAAAAGATAGCTCAGAGGGTGATGAGGGGAGACATGGATGACATTGTAGACATCCTGAAGTGCAGAAAGGCCAACGGCACGCTGGTAGCTCAGGCAATCAACGGCACAGAATTCATCACTAGATATATGCTA
GTTAACAACTATCAGGCGATTCTCTAGTTCTAACACGAACGTTTACGGTCGTTGCCAGCTTTTTCCTTATAAAACTCTGGTGGGAATTTCTCTTGGGACAGATGGACCTGACATCTGTACATTCGGTTCGGGATCTGAGTTCTGCTCTCCGTATCCCATTTATTGATTTGGTTGTTCCTTGCAATTTTTGCTTGAAATTTCTTACAAATGCTGAAAAATTGCTGTTTGATTATTTTGACTTGCATCTTATCTGGCGAGATAATTTCGTGTTTGCTTGTTGTCAGTGCTGTGCTAGGCATGTTAGTCTGCTTGAGTTTATGCTTTATTATCAGGAGTCTTTCGAGGTATCTGAAGTAGAAGAATTACTTAATCAACCTCTTGTAAATATTGGTTTAAGGTGTGTTACATGCACAAAAAAACTGACTGTTTCAGAAAAGTTAGCTGTTGTTTCTGCTGGAGAAAGAGTTCATAAAGTAAGGAACAAATTCAAAGCAAAGTGCAGTTTGTGCAGACTCTACATTATATAGTTTGTGCAGACTCTATATAATTAACAATGGTGGGAGAGCAGCCAAATATAGGTGATTTGGTGAGTCAAGAAGAACCAAGCGTCCTAGATCTAAATTGTTATGAGGATATACCTGCTGAGGAGGAGGAGTCTGAATATCCATATGCAATTGTGCTTCCTTGTGGTTTGTGCGATCAGCTGTTAAGGCTGACCTGCGTTTCTGACCTGTCTACTCTTACGCGTCTGGAGGAGCTGCTGTTAGGCTCACTGAGGATCGTGTGTCCCCTGTGTGCCATTCGACACCAACGACACTAAGATGACCGACAGAGGTACAAATAATGATGATTGGTATATTGTGGATGAGGCAGAATGTCGGGATGATGATGAGAGCGAATTGGAGGATTTGGAGGACACCTATAATTCATTGTTTAATAGATCTGAAAGTGACATATCAGATCTATTAGACGATACGCAGCAAAGTCAGGGAAATTCCCT
GCGTGTTACTATTACCAAAACGGTAATTATTACTTCGGTGGTAACAATGCCAGCAGAACCAAAAGCACCAAAACGCAAATCAACGCAGTACAAGCCCCTCACAGCTATGCAGGAGGCTTACGCGCAGGAATATACAAAATGCCCTGAGAATCAGACGCAGGCAGCGATTAACGCAGGATTCTCGCCTAATACGGCAGCCGTCAAAGCCAGTGTCATGATGCGTGATGAGCGTATCCAGAAACGGATCGCCGAGTTGATGGAGGAACGCAATAAGCGCCTGCGCGTCAGTGCTGATTACGTGTTGCTTCGCCTGGTGGAAATAGACCAGATGGATGTGATCGACATCCTTAACGATGACATGAGTATCAAGCCGGTTTCCGAATGGCCTAAGGTCTGGCGTCAGTATCTTACCGGTTTCGAGCTGGCCGACATGTTCGAAGGCCGCGGCGACGAGAAAGAACTTGTTGGCATACTCAAAAAAATAAAATGGCCTGACAAGGTGAAGAACCTCGAGCTTATTGGTAAGCACGTCGACGTCAACGCGTTCAAAGAACGCCTGGAGGTTTCCGGTACCGTAACGATTGCCGACCGAATGGCGAAGGCCCGCCGCCGCGTAAAAGAGCAGGCAGGTGGTGAAGAATGACAGCCGCAGCCATATCGACGGAAGAGCAACTCGTAGAGGATATCGCCTCGTTCACGTATGACCCGCTGGGCTATGCGCTGTACGCGTTTCCGTGGGGAGAGGATGGCACAGAGCTGGCGCATGCCACCGGGCCCAGAAAGTGGCAGGCTGATGCATTTCGTGAGATACGCGATCACCTCCAGAACCCCGCGACACGTCACCAGCCGCTGATGCTGGCCCGCGCATCCGGCCACGGCATCGGTAAATCTGCTTTCATCTCGATGCTGATTAACTGGGGCATGTCCACCTGCGAGGACTGCAAGGTGGTGGTGACCGCCAACACCGACAACCAGTTGCGCACCAAGACCTGGCCTGAAA
TGGCATATTTGTAAATATGCGAGTGTCTCCAAATGAGTTTGCGAGTGTCTCCAATTGAGGCTCCTCAAACTCTCGCTATGCAATTGGAGACTGGAGTACAATATATACTAGAACCCTCAATCTCTTGAATTATCACATTCATACACGTGGCGGCCATCCGATATAATATTACCGGATGGCCGCCCGCGCCCCTTTATATCCGTACGCCGCATTTCGATTCCAGAAATGCCCTTCCCACGCTTTATACACGGTATTCTATACCGTTGGATAAAGCTTATTGCACTCTATCATTGAATTTTGAATTATTGTCATTGCTTTTGTGTTTCGATATTTATGGATGGGTCTGACACATTACTGACATTGTACAATTCGACCAATCAAAATTCACGATAGAAGTCTAGTTAAATCGTTTATTAATATGAGATCCTTATAAGTAAACATATTTGATAAAGAAAAAACGATCATCGTTTTTAATGTTTGTCTTGTTATTTTAGGCAAACGATTTAACAATGTATGCGTCTAAATATAAACGTGGTTCGTCTAACTATCAACGACGAGGTTATTCACGTTATCAAGGTTTTCGACGAACGGCAATTGTTACACGACACGATGGTAAGCGTCGACAACATCAATCTAATAAGTCTAATGAAGATCCTAAGATGTTAGTGCAATGTATACGTGAAAATCAGTTTGGTCCTGATTTTGTTATGTCCCATAATACTGCAATATCGACGTTCATTAATTATCCTCAACTTGGTAAGATCGAACCTAATCGATGTAGGTCATATATCAAGTTGAAACGCTTGCGTTTCAAAGGGACGGTTAAGATTGAACGCATGCACACTGATGTTAACATGGATGGATTATCTCCTAAGATTGAAGGCGTATTTAGTATTGTTATTGTGGTTGATCGGAAACCACATTTAAGTCCTAGTGGATGTCTCCATACATTTGACGAATTGTTTGGAGCAAGGATAAATAGCCATGGAAACCTAGCTGT
ACCGGATGGCCGCCCTTTTTTGGTGTCCTACACTTTATCCCAGGCCCAAGCCCAAAGCAACCACAACCTTTACTTTTCTATGGGACCACTATAATTATTCCAACCTATCAAATCGCTCCAGTACAGTCTATATAATTATGCCTTGGTGAGTCAGCGTGGTCCCTATAAATGAAAGCAGTCTAAACCCATACCTCTTTAATTCGAAATGGTTAAGAGGGATGCCCCATGGCGTTTAATGGCGGGGACCTCCAAGGTTTCCCGCTCTGCTAATTATTCGCCTCGTGGAGGTATGGGCCCTAAATTCAATAAGGCCGCTGCATGGGTTAATAGGCCCATGTACAGGAAGCCCAGAATTTATCGCACGTTACGAGGTCCTGACATCCCCAAAGGATGTGAAGGACCATGCAAGGTTCAATCATTTGAGCAGCGGCATGATATCTCTCATATTGGTAAGGTTATGTGTATTTCTGACGTGACGCGTGGCAATGGTATTACTCACCGCGTCGGCAAGCGTTTTTGTGTTAAGTCTGTATATATTTTAGGCAAGATATGGATGGACGAAAACATCAAGCTGAAGAATCACACAAACAGTGTGATGTTTTGGCTAGTTCGAGATCGGAGACCCTATGGCACTCCTATGGATTTCGGCCAAGTATTCAACATGTTTGACAACGAGCCTAGCACTGCAACCGTTAAGAACGATCTACGAGATCGTTATCAAGTTTTGCACAGGTTTTACGCGAAAGTCACTGGTGGTCAGTATGCTAGCAACGAACAAGCCTTGGTGAGGCGTTTTTGGAAGGTCAACAATTATGTTGTCTACAATCACCAGGAAGCAGCAAAATACGAGAATCATACGGAGAACGCTTTATTATTGTATATGGCATGTACTCATGCATCTAACCCTGTGTACGCGACATTGAAAATTCGGATCTATTTTTATGATTCGATAACAAATTAATAAACGTTGAATTTTATTATATGATTCTCGATTACATAA
GGCACGGGGCTTAGTATTACCCCCGTGCCGGGGTCAGAGACATCACGTGACTCTCACATTATTGTTTAATATATATATGTGTGTTGGGTTGATTATTTTATTCAATAAAATATGGCTAGACAAGTTATATGCTGGTGCTTTACATTAAACAATCCTCTCGCTCCTCTCTCTCTTCATGAAAGTATGAAATACTTAGTTTATCAGACTGAAGCTGGTGATAATGGAACTATTCATTATCAAGGCTATGTGGAAATGAAGAAGAGAACTTCTCTGGTGCAAATGAAGAAATTGCTTCCTGGTGCTCATCTGGAGAAGAGAAGAGGTTCACAAGGAGAAGCTAGAGCTTATGCTATGAAAGAAGATTCAAGGGTTGAAGGTCCTTGGGAGTTTGGAGAGTTTAAGGAGGTTTTGGAAGATAAGCTGCGTTCTGTCATGGAAGACATGAAATCAACTGGGAAACGTCCAGTTGAGTATATAGAAGATTGTTGTAACACTTACGACAAATCTTCTGCAACGCTGAGAGAGTTTAGAGGAGAATTGAAGAAGAAACAGGCAATTGAAGAGTGGCAGTTGCAGAGGCAGCCATGGATGGACGAGGTTGAAAGATTGATGGAGACGAAGGACTGTAGACGAATAATTTGGGTGTATGGCCCACAAGGTGGAGAAGGGAAGACATCGTACGCAAAGCATCTTGTGAAGACGCGTGATGCTTTTTACTCGACAGGCGGAAAGACAGCCGACATAGCTTTTGCGTGGGACCATCAAGAGTTAGTGCTATTCGACTTTCCTCGAAGCTTCGAGGAATACGTCAATTACGGCGTCATTGAACAGCTAAAGAATGGCATTGTACAGTCTGGAAAGTATCAAAGTATTGTAAAGTATTGTAATTATGTAGAAGTTATTGTATTTGCTAATTTTATTCCGCGAAGCGGTATGTTTAGTGAGGATAGGATTGTAATTGTGTATGCGTAAGTGAGATGACGTCATATGTCTCCGCGAC
GGGTTCCCCCCGTAGGGGGGTACTCTATGTAGTAGCAACCATTACTGGAGGCAACATGCCACGTTTACCTAGGGCACTTCGTTTCGGACCGAATATGGAGGTCTTAAGCGACTTCCAGGAACTCTGGTATCCAGAGTCCATTATCGATTCCGATGTGAAATACCCTTTGTATACCTTCAGAGGTAGCATCGGTGGATCTTTCTTTGATTCTTACGGCACGAATAATATCGTCCGCGAGATTCGTAGAACGCCTCACTGTGCTACAGTACCTATAGCCAGTTCTGGCTTAAGGCCCTGTACCTCCGTTTGGTATGACCCAACCAGCTTGCTCTTCAGGATTCCTGAGATGAGGGCTGAGTGGGACAATGGCATGGGTGATGCTGGAGATATCGTCTATAAAGACTTTCTCTTCAGCACCCCGGCACCTAAAGAGTTCGATTTCTCGAATTCCTTAGCGCCACGCTACAGTAATGCCTTCTCCGCTTTTAATGCCAAATATGGCGTTATCATCGGTGAAGGGCACGAAACACTTAAGTATTTCGCGCTGTTACTTCGCAGGCTACATAAAGCAGTCCGTGCCGTTCGGCACGGAGATTTACGTGGTCTCCGGAAAATCCTCGACTCTTATAATAAGGGTCGTTGGAAGCCTGCTACTGCTGGTAATCTCTGGCTCGAGTTTAGGTACGGTTTAACTCCGCTCTTCCATGACATTAAAAGTGTTATGGATGATTGGAACCGTATTAACGACAAGATCCAGAAACTTCGCCGTTTCTCTGTTGGTCACGGTGAGGATTTCAAGCTATCAATAGATGGTTTGTATCCTGGCCTAACCCACTTCAGGTTATCCGGCGAGATTACCGTCCAGCGCCGTCATCGGTGGGGTATAACCTACGCTAATCGCGAAGGTTACGCCACATTCGACAACGGTTCCATTCGGCCCGTGTCCGACTGGAAGGAACTCGCTAACGCGTTTATCAACCCTGGCGAAGTTGCATGGGAA
GGGATTTAGCATTCACTAGCGAACATGACGAATCTCAACATTGAGTCGCTAGTGGAAACCCAGCCAGCAGTATCCAAGTTAGTTGGATTACTGCCTAAATTAAGTTCTAGATTAATAGACGCGGCCAAAGTGCCAGCGACCTGCGGCCTCGTAGTGGCCGCAGGATTAGGATTGTACGCATACCGGAAGGTATGCATAAATAGATTAGAATTTAGTAGGGAGAACACTACCCCGCGGCCCACGGACTGTATAGAAGACGTGCTGGAGGCCGAAGAGGATGCCGTAACGTGCCTAGCACTTACGAAGATCGCTAAAGAGGCAGCGATGGAAGCAGCTCTAAACCCGGGCGAAATCACAGAAAGGGTTAGAGAAGCTGCCAAAATAAACGCCCAACCCTCCACCGATCCTCTTGCCAAGAGGAAAACTAGATTGCGGCCTAACAAAACAGGCCAATTCATAAGGGTGTTGAGGGCCGAAATAAAGTCCCAGATGGGGACCCCCACTATAACTGCGGCCAACGAAGCTGTGATAAGGCACATGATAAGCAAGTTCTGTGCATCACACAACATACGTACGACATCGTACGCCCACCTGGTTTCCAGGGTGGTTAGGGAGGTTATGACCCCCTACCCCGGAGACGCTGAAGAGGTGGAACGCGCCAGCTCAGTTGTGAATCGCATTCACAACTGGCTGGTGCAATACCGCAAATAGGGGGGCCTTGAGTTGGCGCGCGGGTTCACACACGAAGCAGTATGCACAGATGTACCCGGCCTGGACGCCACCAACCTGGGAGACTCCCGCCCACTAACAGACACTAACATTAGGAGAGTAGTCGGTCCGGTTAGTTCGGATTACGACATAGTATTTTATACTAACTCTAGGAATAATTTGATGCGAGGCTTGGTAAACAGGGTGCTCACTTACAAGGGTGGACCTGTATTAGAACCATCACCAGGCGCGTGGAAAAGTCTCAGAGGATTAGCCACATCCCTAGGCAATA
AAAATAAAACAACCCAACACAACTCAAGAAAATTCATACAAACAAACAAATTCGTATTTTCAAGCAATTCACTTTCAAGCAATTACAACATTTTCAATCACAAATGGCAACTCTAGACAACTGCACTCAAGTACACCACATGTTCGCTTACAATCGCGAACACGGAACAAACTACACGAGGAACCATTTTAGAAGGTACTTAGCAGCCCAGCGAATAGGCTTCTATTATGATTGGGACGATGATGTCTATGAATGTCCAACGTGTGAAGCTATATACCATTCTTTGGACGAAATAAAGAACTGGCATGAGTGCGACCCACCAGCATTCGACCTTAACGACTTCATAACTGATGCTAGGTTGAAATCAGCACCAGTTCCAGATCTCGGACCGGTGATCGTCGAAACCCCAAAAGTGGAGGAAAAACAAGAGCTTAACTTCTTCGCTGCAACCCCGGCACCTGAAGTGTTACAGTGGAAATGTAGAGGGTTGCAATTCGGTTCATTTACTGAACTTGAAACATCTGAGCCAGTTGTTTCGGCACCAAAGCCTAATTGTGAAGAGCCGGCTAGGACCATCGCAAAGCCAGAGGAGCCAGTCGAACAAGAGACCTGTGGAGACGGAAAAAGACTCCTTCAGGCGCAGATGGAAGTCGACAAAGCTGAACAAGATCTTGCATTCGCTTACCTAAGCGCTAGCCTAAAACCTAGGCTGGAGGGCAGAACTACTGCAACTATCGCAAGACGCAGGGATGGATGTTTGGTTTATAAAACCAAACCAAGCTGGTCGCAGAGGAAGGGAACAAAGAAGATCCTTAAGGTTGACACCCTAGCTTGCAAAAACCCATACATTCCAGCGGTTGTTGACAAGATTTCAATCGCAGGAGGCTCATCAGCTAGTGTGATGCACGAACAACAGAAACCTAAAATTCTGCACACTACACCATCAAGAAAAGTGGCCACGCATTATAAACGAACGGTGATGAACCAACAGACACTCACG
ACCGTGGGCGAGCGGTGTTTTTTCCGTCGTTGTGGGTCCCATCTATGTGGTGGACTTAATTGGGCCTCTTTTATTGGGCCAGTATCTTCGAGACTGGCTTGTATCTCTGTTGCTCTCATTTTCCGAGAAGCAAAATATACGCATATTTTGCTCTTAAGTAGTTATTAAAGAAAGTGCATTTTATTTATTAATGATGAAGATACATTTATGTAGTTGCATTCTGTGACACATCAAATGACACGTCTAAATTAATATCTAAAACATTTGCTTCTTGCATCATAAGTAGATCGATCATTTCAACCATCTCCTCTTGTTTGAATTGTTCGTAGCACGCGTCCTTGTATAACAGTTCCATCATGTCCCTTATCCCTGTCTCTAGCCCGTTGAAGTCGAAAGGTATCATGATCCCGTTGTGACCGTATGGAATGTTGAACCTCCTTTTGATCATCGCCGGAGCTCTTGTGGAGGAGAACTGTACCTTGACCATTACAAACTTCGGTCCCTGCAAACGCACGTCTATGATGAACTTCAGTCCCTTTGTATTGGTGTATTGGATCGTCATTTTGGTGGCGCCTTTGCTTCTTGAACTGGTCTTTTTTATAGCTGACTCTATGGTGACATCCTGCCCCATGTAGAGATGTGGTTTATTGTCTACCATATAAACCTTATCTTTCGTATTTGATGGTGACATCCATCAAAGAAAATAAAAGAAGAAAAAGAACTAAAAACATGATGATCATCCAAGTGATGATCATCCTCTAAAAAATTAAAGAGATATGAAAACACACAGCAACAACAAGGCAAGACAAGGACAGAACCCTTTATACAAGAATGGTAGCGCAGCGGGACGAAAACCAAACTGGACCACCAAAAAAAAACAAAACAAGAAACTCAAAACCAAAAAAGAAATCCACCAAAGAAAAAAAAGAAAATGGGCCGTTGATCCATTGGGCTTATATGTTTCTAATTGGGCCTATATCCGGTAAGAAGTAAATATACT
GCCTAACCAGCTTGTTGAGAGTTGTGGAGCCATCCATATAGTTATTCTCTCGCGCGATTTTAATTGTGTGGGTTTGAAGGACCAGTCTATCACTTTGTGAGGATAAATTGTAACTGTGGTCAAAATGGCAAACTGGTGTATGAGTGTTCTTATGTTTTCTTTCGTTACTGTCTACACGATTGTGACTTCCCTTGGGCAGGGCATCAGACGTGGCTTTCGGGCCATTGTCGATGAAGTTGAGAACATCTATGGGGACATGTGTGCTGGATTCAAGGTTGCTTTAAGCAAGCTTAGTGTCTCCTGGATAGTTGTTGTGGGCATGATATTTGTTCTTAATAGTCTCGTGGTTGGCCTCGTCCCCACCCTAACCATGGTTGCTATTATAGCAGCCTGTGTTGGGGCAAAGTATGGGGGTCGTGTCCCACGATACATTCGGGCCCATGTGGATAGAATACGAAAATCTTGGGAAAAAGGGGTGGATGATGATGATTGCTGCGCTCCATTACCTGAGACTTCTCTCGAGAGGGTGCCCACTAAGCTGCGGCCTAGACTAGCTTGCAAGATTGCTGTCAGGGCTATAGCCAAAGTGGGATTACTTAAGAGGAGTGAGGCCAACTCTATGGTTTACCAAAGGGTGTGCCTAGATGTTATGGAGAGCATGAAGATGCGTTGGCACGACAGGCTTGTCATCCTCCCTCAAGCAGTTCTTGCTTGCCTTGAGAGGCCAGAGGAAGTTGAGGAAGTCATGAAGGCCATCGAAGCGTCCTGTAAGGGGCGCTTTGATGTCTACTAGGGGTGCCTATTACAACACCGTGGTTATAACACTGCTATCATTAGCGCCATACCAGATGGAGTGTTATTGAATCACGAAGGGATGGTGGTACGTAAAGGAGCCCCTATCACCACTGAGCGAAAATGGTACTCATTCGCTGGATATGCCAGCACTTACGAGTACATTGTGCACAATTCTTCACTCGTCAACGTTTGTCGTGGTTTGGTT
GGTACCACTACGCTACGCAGCAGCCATCATCGACATCGTATTTTAACCAGAGGACCCGTCGACCGCCTGAGCAGCAGCACGTCGCACCAGCACCACCGCCGCATCGCGCGCCTGTGAGCCGCCGCACCACTGGATCTCGTGCTCGTGAGCCGCCGCACGCCGCAACTCTTCATCTACCGCTCGTTTACAGCCCACCTCTGTATCACGCGATTGTGAGCCGCCGACTGCCCGCCGCACGCCCGCACCTCTGCATCAACTGCTCGTTTGCCACCCACCTCGCTCCTCTGCAGTTCAGCAGTTCAACTGTAAGCATTTTTTCGTTAAATCTGAAGAAAATAGTTCTGGATAGAATTTTGATTGGTAAGCATTATGAATTTATTATGACATTCAAGTTTATAGGCATCATAGTGTTGCTTAGGACATACTTAGCTTGTAGTTCCAGAAAATAGAGTCATTTCTGGTTTTCTTTTACAATGGAGGTGTTTATTCCATTGTAATTTTGAGCTGAGCTTTGTTAAGGACCTTTGGAGCTCGAGCTTTGTTTACAAGGCATCTTGATAGAGCTTTTCGAGCTCGAATTAGAATTAGGCTCATGGTTATACTAAAGGGAGTTTTTCATGAGTTTGAGTGCTTCCAAAATTTTTTAATAAAAGCTTTACAAAGCTCAGCTTGGATCGATTACACCTCTACTGACCCTACTCAGTTTGGGACTCTGGCTGGGGCCATTCTCAAAAGCCATTTATCTGGGTAGCCTCTAATCCTTCAACTCTATTTTTCCGTTTGGTTCTGAGAGAGTACTAAAAAGGAAATCCAACCATATATGATCAAATCTAATGATATAGCTGGTGAGTACTGCAACATAATTGCAATTTATGCAGTTATTTCTCTTGAATTTGGTATCTGCAATTTATGTATAAATCCCTAGCAGAATATTTTACTGGAGTGGTGAATATGTGTAGGCTTCACTATGGTGGAAATGGAAATTTGTGTGTGATAACTT
GTTATTTGCATTATGGCTGCGGTTTTCGGCATTCAGCTCGTACCAAAACTCAACACTTCTACGACACGTCGTACATTTTTACCTCTCAGATTTGACCTACTTCTCGATCGCTTGCAGTCCACCAATCTTCATGGTGTGTTATATCGGGCGCTAGATTTTAATCCAGTCGATCGGTCCGCCACTGTTATTCAGACGTATCCCCCTTTAAATGCTTGGTCTCCCCACCACGCTTTCATCGAGAACCCACTTGACTACCGCGATTGGACGGAGTTCATTCATGACCGTGCCCTCGCCTTTGTCGGTGTACTCACTCAACGTTACCCTCTCACACAGAACGCTCAGCGATATACCAACCCGTTAGTGCTTGGTGCAGCCTTCGGTGATTTCCTTAATGCTCGTTCCATTGATATATTCCTCGATCGACTGTTCTATGACCCAACCCAGGACTCTCCTATCACGGCGATTACTAAATTTCCTTACCAATGGACCATTGACTCCAATGTCACTACTGATTCTGTTCGCACATCGGCCGGTTGTAAATACATTACGCTCTATGGTTACGATCCCTCACGGCCGTCCACCCCCGCGACATATGGCAAACATCGACCTACTTATGCCACGGTATTCTACTACTCCACTCTTCCCGCCCGATCTCGTCTCTTGGCGAACCTCGCCGCCGGTCCAACTGTTTTGGAACACTTCGATTCTCCTACTTATGGCCCCCATCTGCTACTGCCGCAGACAGGTGACGTGTTGGGATACAGTTCCAGTCTGATAAGCCAAGCCGCTCTGTTGATGGTGGAGTCAGTTATGGACGCCCTTCGGGACAACGCTAACGCCAGCGCCTCTACTGCCGTGACACGCTTAGACCAATCGTACCACCCTGTTACCTCTTTCGATCCCTCCACGTTCAACACTTTGCTCCAGAGAGCCACCAATCTTGCACTGTTAGCCGTCCAGGGAGTGCAATCCGAGAGTGCTATTCCGGCTATTCCTACCA
AAAACAGCACAGAGCAATAAGACACAATCCAGAACGATTTAAACCAAAAAAATCATTCTGCAATGTCTCTTACTTTTCGCTCTCCTGCTGAAGAGGCACTATCCTCCTTCTCATCCGTCGAACAATCCCAAATTACGCGCAAAGCTCTTGCCACGTTCATAAGCATTGAAGAGAGGGAACACACTTTCTTTAATTATGCTGTCAAGATACATGCCAAGGAACGTTTGACGAATGCAGGGATATACCTCTCCCCTGTTTCACCAGTACCACATTCACATCCAGTATGTAAGGTATTAGAGAATTATCTTCTGTACAAAGTTCTCCCAAGTATTATAGATAATAGTTTCTTCTTTGTTGGTATAAAGGATAATAAGTTTGCAGCTTTTAAAACTAGAGAACCAAAGCTAGATATAGTCACCTGTATTAATAGATTTGTCACAAGTCATGATAAGAATAGGTACTTTGGTTGGAGATCGGCGAAATGTAGTGTGTCTGAATTTAGCACTACAGTGGATAAGTCGCCATGTTTAAAGGATTTAGTTCCCCAAGTGCTAAGCCAACGTGCTAGAAATATATTTCTGCACGATGAGATTCACTATTGGAGTCGTAGGGAACTCATTACTTTCTTAGAGGTAGCCAAGCCAGAGAGGGTCATAGCCACACTTGTGTTTCCACCAGAGATATTGGCGGGTTCCAAGGTGAGCTTAAATAGATGGTGTTATGAGTATGAGATTAGGGAGTGCGGTAGAAATAGTGCTAATGGAGTGTTTAATTTTAGGGCAGCATTTCGTGGCGATAGTGGGAAAACCCTTTTCTTTTATCCAGATGGAGTAAGAGCTGAGGGGTATGAACAGCCACTTGATTCAGGCTATCTGCTCAAGACTAGGAGAATAGTGTGCAATGATGGTACCGTCTATAGTGTAGATATTGTATGCTTTAAGTTTGCACACCACCTTATAAGTATAACTAGGGGTAGTTTCGTCGGCAGGTCATCTAGATC
ACTTAAGTACCTTATCTATCTACAGATAGAAAAGTTGCTTTTTAGACTTTGTGTCTACTTTTCTCAACTAAACGAAATTTTTGCTATGGCCGGCATCTTTGATGCTGGAGTCGTAGTGTAATTGAAATTTCATTTGGGTTGCAACAGTTTGGAAGCAAGTGCTGTGTGTCCTAGTCTAAGGGTTTCGTGTTCCGTCACGAGATTCCATTCTACAAACGCCTTACTCGAGGTTCCGTCTCGTGTTTGTGTGGAAGCAAAGTTCTGTCTTTGTGGAAACCAGTAACTGTTCCTAATGGCCTGCAACCGTGTGACACTTGCCGTAGCAAGTGATTCTGAAATTTCTGCAAATGGCTGTTCTACTATTGCGCAAGCCGTCCGCCGTTATAGCGAGGCCGCTAGCAATGGTTTTAGGGCATGCCGATTTGTTTCATTAGATTTGCAGGATTGCATCGTTGGCATTGCAGACGATACATATGTTATGGGTCTGCATGGCAATCAGACGTTGTTTTGCAACATAATGAAATTTTCTGACCGTCCTTTTATGCTTCATGGGTGGTTGGTTTTTTCCAATTCAAATTACCTTTTGGAGGAATTTGATGTTGTCTTCGGTAAGAGAGGTGGTGGTAATGTGACATACACTGACCAGTATCTCTGTGGCGCCGATGGCAAACCTGTTATGAGTGAAGATTTATGGCAGTTTGTTGACCATTTCGGTGAGAACGAAGAAATTATCATCAATGGTCATACTTACGTTTGTGCTTGGCTTACTAAGCGTAAGCCCTTAGATTACAAACGTCAGAACAACCTTGCCATTGAAGAGATTGAATATGTGCATGGTGATGCTTTGCATACACTACGCAATGGTTCTGTTCTTGAAATGGCTAAGGAAGTGAAGACATCTAGTAAAGTTGTGTTAAGCGATGCTCTTGACAAACTTTACAAAGTCTTTGGTTCTCCTGTTATGACAAATGGTTCCAACATCCTAGAGGCCTTTACTAAA
GCAAAAGCAGGCAAACCATTTGAATGGATGTCAATCCGACTTTACTTTTCTTAAAAGTGCCAGCGCAAAATGCAATAAGTACCACATTCCCTTATACTGGAGATCCCCCATATAGCCATGGAACAGGAACAGGATACACCATGGACACAGTCAACAGAACACATCAATATTCAGAAAAAGGGAGGTGGACAACAAACACAGAGACCGGAGCACCCCAACTCAACCCTATTGATGGACCATTACCTGAAGACAATGAGCCGAGCGGGTATGCACAAACAGATTGTGTATTGGAAGCAATGGCTTTCCTTGAAGAATCCCACCCAGGACTCTTTGAAAACTCATGTCTTGAAACGATGGAAGTTGTCCAGCAAACGAGAGTGGATAAGCTGACCCAAGGTCGCCAGACTTATGACTGGACATTGAATAGAAACCAGCCGGCTGCAACTGCTTTGGCCAACACCATAGAAGTATTCAGATCGAACGGTCTAACAGCCAATGAGTCAGGAAGGTTAATAGATTTCCTCAAGGACGTAATGGAATCAATGGATAAGGAAGAAATGGAAATAACAACACATTTCCAGAGAAAGAGAAGAGTGAGGGACAACATGACCAAGAAAATGGTCACACAAAGAACAATAGGGAAGAAGAAGCAAAAGCTGACAAAAAAGAGCTACCTAATAAGAGCACTGACACTGAACACAATGACAAAAGATGCTGAAAGGGGAAAATTGAAAAGACGAGCGATTGCAACACCCGGAATGCAAATCAGAGGATTCGTGCACTTTGTCGAAGCACTAGCAAGGAGCATCTGTGAAAAACTTGAGCAATCTGGACTCCCCGTTGGAGGGAATGAGAAGAAGGCTAAATTGGCAAATGTTGTGAGAAAGATGATGACTAACTCACAAGACACAGAGCTCTCCTTTACAGTTACCGGAGACAACACCAAATGGAATGAGAATCAGAATCCTCGAATATTTCTAGCAATGATAACATACATCAC
GGCGATGCTCTAGCCATGGTAGAGCTGTTTGTGATGGTTGATCCTACAACCAAAAGACGCCGCATTCAGTCAACCCTCGGTCCTTTCTTGTCTGTGCCGGGCCTTCAAGAGATCGCGCGATATGGTGGCTACGCCACCTATCGTGCTGTCCGGAACACGGATCCATGGATCCGTCAATCTCTGAAACTTTTTGATCCTGACCTATACGGTAACATTTATGGTTTTACCCGTCGACCTGCTGGACCTGAAGGGATGTACAAATCTCTGATGAAGTTTGGTGAGTCGATGCCTCGGTTTACAGATATGTCTACCGTACAGCGTTCAGCGATGAAGACCGCCATCACCGCCGCCCGGAAGAGGTTTAAGACTCCCGTCAAGTTTGAACCCCTGGAGTGGTCGGAAGTCGGTCAGCATATGAGACGTGATACATCTGCCGGTGTTTCCTTTCCTGGAAAGAAGAAGGGAGATGTGATGGAACGAATTTATGCTGAAGGACGTTGGCTGGGTCATCGTATGAAACAAGGTGGTAAAGGACGTTTTGATCCAAGGAAAGTGCGTATGCCTCCTTGTCTTGCTACGCAGCGCGGTCACCTCTCACCAAGAGATGATCCCAAGACACGTTTAGCGTGGATCTATCCCTCCGAGATGCTCATGGTTGAAGGGCTTTACGCCCCTACTATGTACAAGGCTTTCGAGGCAATGCCCGATAGCCCGCTTCTGTTGGGAAAGGGCTCACATCGGTTGTTTTCCGAGTGGGTCAGTGCTGCAACCCCGGGTATGAGACTGTATGGCCTCGACTTTTCCAGTTTTGATACGAAGGTGCCGGCGTGGTTGATCCACACCGCCTTTGATATCCTCCATGACAATATAGACTGGTTACATTGGAGAGGTAAACCTACCACCAAACGTTCTAGACAAAAGTGGAAGAATGTGTGGGATGGTATGGTGTACTACTTTATCAATACCCCCATCTTGATGCCTGATGGAAGGATGTTCCGCA
TAATATTACCGGATGGCCGCCCTTTTTTTTATGTGGGCCCTCGACCAATGAAATTCACGCTACATGGCTTCTTTATTACATGGGGACCATTAAATAGACTTCCGCACCAAGTTTTGATCACAACATGTGGGATCCACTTATGCACGAATTCCCTGAAAGTGTTCATGGTCTACGGTGCATGCTAGCTGTGAAATATCTTCAGGAGGTGGAAAAAACATATTCTCCGGACACAGTCGGCTACGATCTTGTTCGCGATCTTATTCTTGTTCTCCGCGCAAGGAACTATGTCGAAGCGACCAGCCGATATTATCATTTCAACTCCCGCGTCGAAGGTACGCCGACGTCTCAACTTCGACAGCCCCTATGTTTCCCGTGCAGTTGTCCCCATTGCCCGCGTCACAAAGGGAAAGGCCTGGACAAACAGGCCCATGAACAGAAAACCCAAGATGTACAGGATGTATAGAAGTCCCGACGTGCCAAGGGGCTGTGAAGGCCCTTGTAAAGTTCAATCGTTCGAATCTAGGCACGATGTCTCTCATATTGGGAAGGTAATGTGTATCAGCGATGTTACACGAGGAACCGGACTCACACATCGCGTTGGGAAGCGATTTTGTGTGAAATCTGTTTATGTTTTGGGAAAGATATGGATGGATGAAAATATCAAGACTAAAAATCATACTAATAGTGTCATATTTTTTCTGGTTCGAGACCGTCGTCCTACAGGGACCCCTCAGGATTTTGGGGAGGTTTTTAATATGTTCGACAATGAACCGAGCACTGCAACGGTGAAGAACATGCATCGTGATCGATACCAAGTTCTGCGCAAATGGCATGCTACTGTGACGGGAGGAGCATACGCATCAAGGGAGCAAGCATTAGTTAGGAAGTTTGTTAGAGTTAATAGTTATATTGTCTACAATCAACAAGAGGCCGGCAAGTATGAGAATCATACTGAAAATGCATTAATGTTGTATATGGCCTGTACTCATGCATCGAACCC
ACAATTTTAAGAGAACGTCCAAGTGGCCCCACCCTACCCAGTCCCATCTCTAGCATCCCATCACGGCATCTTTACCACAATTTTATCATTCTACACCAATCGCTGATTCCATCCAACCGACTGTTACAGATAGTGGATCTGGTTGTTGTTCACATACGTCTCGGAATGTCGCCATCGTTGCAATCAGTAGCTTCATACCTTTACTCCTTGTGCTCGCCGAACACTCTTTTTTGCATTTTGGTCCCAGTCTTAGTCAGCGCGATTATGAATTCTATACCTTATGCTACCGCCTCATTGCAGGTTACATCTCCTTCATTGCCGGTTTCTGTTCCGTTAAATTCGCAGGACGTCCGCCCGGAGTCAGGTTCGGATTCTACGATAGGGTCAACGCCACCGAGTACGACCAGCAGCTCTCCCTCAACCCTTCTGGACCAAGCGCACCAGTTTTTAGAGAATACAAAGGATTCTGAGTACGACAATCTTCGTATATCCGACGGAAAGCTCGTTTTGGACATCACAAGCTCAGATGTCAATGATTACACCCATCTTGTTCCACGATTTGACCCTTTCTCTTGTGAGAACTTTGCGCTAAACCGCGCTGATGTCGAGTCTTTATCAGGTGAAGATGTTAAACATTGCGGAATCGTCACGTTGAAGGATGATGCCACTGACACCATATCTGAGGTCACGCTTGCCGCTCTGAGACCCCTCCGTGCCAGGAAATCGGCCAAGTACGTTATATGCCAGATATGCAAGTCAGAAACACGTTCCATCAAGTACCACAGGTGTGATAGATCTAAAAGTGGTGCGGTGACCCGTCTCGCGTGGTTAGGTGACTCAAAACATCGTTCTGACGTTGTTGCATATCTGCTGGCGCTTGGTTATGACTCCGCCGCTACCACATCTGTGCTCGAGTCTTATGTTGCAGCAGCGTCACAGGCGGCGTACATGAAGGTCATTGGTCAATATGATGATTGTACTGGAATAAATTATGCATCAT
GTCTACTGTTCCCCTCCTGCGCGGGCGGCGTCGATGGCATGCTCCAGTGCCTGCAATGTGCCGGGGAGGCCGCGGCTCGCGAAGAAGTCGGCCGCGCCGCACGCTTCTGCGCATGTCACCGGCCGGCGACCGACCTCCATAGCAGAAAGCGTCGCCGGAGACAGCGACATGCTTTTTGCCATGTCGTACAGCAGCGTGCCGGTGACGATCCGCAGCGCGCGCACGAGCATGCCGTACGGCGTCAGCGGATTCGTCAGGCTCGGTCGTTCATCCGTCACCTCGTCTCGCGGCTCCGGCTCCTTGCGACAGGCGTCGGGCACGCCAGCCCATTCGAGTAAGCTGGCGACAGTGACCGGCTCCGGCTGCTGGGTGGCGAGGATGTCAGCGAGCAGCCCGCGAAGCACATCAGCATCCGATGTATAGCCGCACGTGATAGCCGTTTCGATAGCCCATTCGAGCGATGCACGTCGTTCCATGGTCAGCGTCTTACTCATGCTTGGCTCTGTGGATTCGTTCATGATTTCGAGATCCTTGTCATTTGCCCGCAGTGCTGACACTTCGTGCGCGACCGCTCGCCCAACCGCTTCAGCTCATCGTGATAACGCGCATGCAGTTCGTGATAGCGGTGCTCGGCTTGGCTCAGCTGCTTCAGCACCCACATCGGGTTGAGCTTTTCCTTGCAGTCCGCGCACGTCACCTCGGCGAGTTCGTCGTCGATGATGTAGCGCTTGTGCCAGCAGGTATGCGTCGGAACGGTCGTGAACACGCGCTCGTCGCCGAGGTTCGGGCGTGGCTTGACCGGCAGCACTGTCACGTTGTCGTCGATCGTGACCTTCATTGCTTGTCTCCATCGAGAAGGGCGCGGACGGCCTTGATAAATCCTTCGGGCTGCATAGCTGACAGCACATTTACACCACCCGCGCAGATCGTGCGGACATGCTTCGAATACTTGTCGAGGATTGCGTCATCCGTCAGCCCCTGCCGAGTGGCGACCTGCGCG
TTATAACCGCTTACCATCTCACTGTAGAGATCAGTATAGCCACCAGCACTGCTCCGGCCACAAAGAACATTATCTTCCTGTTGGGCACCGGCCTGGGAGTGGGGGGATCTGGTTTGGGGGGAGTGGGGGGATCTGGTTTGGGAGGAGTGGGGGATCTGGTTTGGGAGGAGTGGGTTTGGGAGGCGGCGGAGGAGGGACGTACTTGGAAAAGTCACAGTTTATAGTGTTCTTGACGTCGTCCATGGTCACGCTCCCGTCGTCAAGCATGTTAAACACTATCTGGCACATTTGGGTAGGACAGTTTGTCGGCGTGTCCCTCTGGGTCCCCATCTTTAGCTCTCCGACGTCAGCCGCGCAGGGTACATACCAGCACTGGTCGGGGTAGGCGTGGAGAGCCTTTACCTTCTGGTAGACGGAATCGCTGGCCCTGTTTATGCACTTGCAGTCTGCCGCTCCGGGGTTCTTGATACAGAAGGAGCCCAGGGCGGCGTCCTGGTCGGGGCCCCTGTGGGCCGAGTACCACTTTCTGCACCAGCCCCCGGCGGGGTCCGCGTCCGAGGACACCCTGCTCACGAGCTCCCCGGCCGTGTTCTTTACGCCCCTCATGCAGTACCTCTCGGCCAGGCCGGGAGACTCGCCGAACATGGACACAAACTGGTCCACCTGGGCCTGGGTGTCTATCAGGTCCGCGTCGTATGTGCACCTCACGTAAGGGGCCCCCCTCGAGTCCCACTCGGCGCTCACCAGAGGGTCCTTACCCTTGGAAGAGTACCTGAGTCCGCACACTTGGGTCTTTTTTATGCGGGCGCACAGGGGCTGAGAGGTGCAGAAGCCCGAGGCGCACGTCTGCTCCCCCAGGTTCCAGTCCTTGCCGCAGGTGCCCCTGGGTGTGAAGGCGCTGCAGCCCCCGGCGTAGCAGGGGCCGGCCGAGTATGTGTCGGACTTGTCGTTCTGTAATCTGGTCGCTCCGATGATGGACATTTTAATAGCCTTTTTCTCT
CGAAAAACAAGCGATGAACAGAACGTGCCCCAGCTCTTACCGTCCCTGTTTTTCTGGGTTGCGCACCTCCATCCGGGTGCGTGCTTCCGTAGACATCTAATTTTAACCGAATTAGGCAAGTCCGGTCCACGTGGAAGTGGGAAATGTTATGCTACTCTGTGTCTTCCAAACACTAGGTTGTCCGCGGCTCCGAAAGAAGCTACTCGGGACCGAAAAGGCGTTAGCAGTATGTGGTAGGAGGGAGGCGGGAGACCGCTCCGTTGATCATCACATTCTGTTCTCGACGGCATAACTTTACACTTTTAAAACACTTTAAACCGCTGCTTCCATGGAGGCTACTTCTCTTAACCATTTTTTGTCTGGTGTCATCGCCGCCCCTAAAGGTGGACGTTTGGCCGAAGACTCTGCTTTCCGCAGGTACCGTGCCCACGTCCGCACCACCGCCACTATTGGCGGTAACACGGACGCCCGTAACGCGTTCATCCGCTACGAGGTTGGACGCTCTAGCGGTAAACGCGGCCAGCTACTTGCTGCCCCCCCGGACGACTCTCGTCGTATTGAGGCGTCCTACCCGACCAATGCCGTGCTGGCCGAGGACTTTCTGGGACTCGCAAAGAAGTATTCGAACTTCTCTGCCCAGTTCCAGTTTTCGTCTCTGGCCGCAGTCGCTGAGCGTCTAGCTAAAGGCCTCGCTGTCCATGCAACCGTTGCCGACGTGGATTCTGTTGCGCTGCGTGGTGGTGCCCCCCTGATTGTGGCAGGTCTTGGCACTTACGACGGACCGATCAATAGCTTGATCAGTTCGGTTTTTATCCCCAGACTGGTCAACAACGTGTTGACTGGTGATGTCTTTTCCGTGCTAGCCAACGCGATTGCCGGGGAAGGTGCCTCCATTGCAACCGACATTGCCGAGATCGACCCCTCCACCCGCCAGCCTGTCATACCTGAGGTTGATGGAGACGGTTTCGCTAAGGCGGCTACTGAGGCACTCCGCATCGTT
CGAGCCTTTAAGATGAATATAAATCCTTATTTTCTCTTCATAGATGTACCCATACAGGCAGCAATTTCAACAACATTCCCATACACCGGTGTTCCCCCTTATTCCCATGGAACGGGAACAGGCCACACAATAGACACCGTGATCAGAACACATGAGTACTCGAACAAAGGAAAACAGTATGTTTCTGACATCACAGGATGTACAATGGTAGATCCAACAAATGGACCATTACCCGAAGACAATGAGCCAAGTGCCTATGCACAATTAGATTGCGTTCTGGAGGCTTTGGATAGAATGGATGAGGAACATCCAGGTCTGTTTCAAGCAGCCTCACAGAATGCCATGGAGGCACTAATGGTCACAACTGTAGACAAATTAACCCAGGGGAGACAGACTTTTGATTGGACAGTATGCAGAAACCAGCCTGCTGCAACGGCACTAAACACAACAATAACCTCCTTTAGGTTGAATGATTTGAATGGAGCTGACAAGGGTGGATTGGTACCCTTTTGCCAAGATATCATTGATTCATTGGACAAGCCTGAAATGACTTTCTTCTCAGTAAAGAATATAAAGAAAAAATTGCCTGCTAAAAACAGAAAGGGTTTCCTCATAAAGAGAATACCAATGAAAGTAAAAGACAGGATATCCAGAGTGGAATACATCAAAAGAGCATTGTCATTAAACACAATGACAAAAGATGCTGAAAGGGGCAAACTAAAAAGAAGAGCGATTGCAACCGCTGGAATACAAATCAGAGGGTTTGTATTAGTAGTTGAAAACTTGGCTAAAAATATCTGTGAAAATCTAGAACAAAGTGGTTTGCCCGTAGGTGGAAATGAAAAGAAGGCCAAACTGTCAAATGCAGTGGCCAAAATGCTCAGTAACTGCCCACCAGGAGGGATCAGCATGACAGTAACAGGAGACAATACTAAATGGAATGAATGCTTAAATCCAAGAATCTTTTTGGCTATGACTGAAAGAATAACCAGAGACAGCC
CAAGGCCTTTTGCGGTCACGTTTTATTATTTGTTTTTGTGAATAATACGGATACGATTATCGCGAGAACGGCTGGTAAGCGATAATTTTATACAGCGTAATTTATCATTTCCATTAATGGTTCATTAATGGGACAGTGAAAGAATTTTAAGTAGTTCGTATAATGAATTACGCGATTCCATGATTAACCGATTATTGCAAAGAGCTAGAAGAACATGGATGACTTTAACTTGTTAATCCAATGTACCACTCATAATCATTAGGATTTGTACAATAAGCCGCTTGAACCTCTAAATAAATTTCACTGTTCACTTTATCTGCATAATACAAACCGAATACTGGCATTTGTGACATTAAGATTTTATTAGTCTTGTGAAAATTCAGGTGGCTGTGCATTGTTTTACGAAAGAAATTCAAATAAACAGCTGTTAGAGATGACAAGTTGTCAATCTCTTTTAGTTGATTATGAGTGATGTTATTGCGTCGCAATGTTTCCATTACGTTTTCATTATGTTCAAGTCTATCTATAACTTCTAGGACACNTGGCGATTAATGGCCGAATAATCTTCAAAACTTGGATCTTATCTACTCCCTTGGTAGTTTTGGCTGATAAATTTTGCTTCTTTCTCTGTTTATTTTGAGTTGGGTTTGGTACCAAGTTCTTCAGTGATCGACTCATTAGAGATTTCTTAATACGCTCTATCAAATATATCATTGCTGTCCGGTACGAATCTGCAATTATAAAATACGATACACAATCAATGGTTCAGAAAGTATGGAAAAAAATATTAATCAGCTGGAGAAGAAGTTTACCTGATTCATGAAGTATTATTGCTGGATATGATTTCCAGTGTATCAATGGCTTCTCATAATCACGAACACGATTTATCGTTCGTTGAACTTCACTTTGTGGTGGATATGCAGTTAGTACGTATTGGCCGTGACGATGCTCAACCCAATGACTTGGAACACATCTCAACCAATATTTATTGCCCGGCATT
AGTTTGTAGTGACTATTATATAAGATTACTTAATGCCTTCGTATTTGAATATAATAGAAATACTGCTCAATAAACATGACAGAATATAAACCAATTTTGTATCCATTCATAGGTAAAATAGATGACTCAAGATCAGATTTGCATTTAACGGTAGGAGATTTTATAGACAGATTAAAGAATGGGAATGTTTTAAGGATAATAACTAAACCAAACGAAGATTATATCGTAAAGTATGATGGTATTTATACATACCTTTTCTGTACAATCAAGGATTTAACAACATACTATCTTAATGTACACAATGTAGATATTCTCAATGATCCAATATACCAAGCAAAAGAGATAACCGCCCCAAGACTTGATCCTACTGGTAAGAAAATGAATTTGTATCAATTCAAGAATGGTGTCGAATGCTTTGTGCCGCTTAAAATGTGTAATTCAGATATCTCTATTAGAATGTGTTTCTTATCAACGTTTGTCAGGAACGCAATCCTTAGTTATTTACCGCGCAGTTCAGATAAGTTAAACGAGTATATAAATCTTTTTTGTTTCTTTTACAATGTTAGTCTAATCTTCAGTGGAAAATTGAATATGACTTGTTTTAATTTGGAAAAATGGACATCTTTTCGGCCTTGTCACAACGAACCAGACGGTTTATTAGATCCAATGTTTAATACAATACGTCTAACGTCTAAACAATTTATTATAACGAAAGTTAATTCAGATGACCGTACTATGATTAAATCATCGAACATGGAAGCCTATCATAATGATATTCGTTATGGGATATCGTATGATATTTGGTGGTTCCATGGTAACGTAAATACTCAGCAAATAAAACAAATGTGGAACAAGTCATTATGCAATAAGTTCGCTGTTATGCACGTTTTTCATACTTTCAACGTATCACATATTCACGTATTTAATAATGCAATTTCTCTCTTAAAATACTACTGTTACTGTTTATATCGTACGTATCAAGCACAGCATAGGTTTCAAA
GGGGTATACTCTGAATTATTTGAATTTATTCGAGTTTTGGGGTGTAACCTGAGATGCCTGATGATCTTAATGTGAAATCCCCGGATAGCATCAAAATGCAGTTCGCACATTATTTGCTCAATTGGCCAACATGGCTCATTCGGATCATTGCCACTTTGTGGTTACTTAGTTTTATTCTGCCGTTGTTTTTGCTTCTCACAGTGCTGCCCTTTGGGGTTTTTGCAGTTGCAATTGCATTTTTCATTCAGGGTGGCATCCTGACTTGGGCCGTTTTCCTTTTTTTCGTCCCTTTCTTCGTCATTATATGCAGTAAGTTCTGGCGTCGCGCCATAGCCAAGGAGAAAGCTCTCCGCGATGCCCTCGGGCCGGCGGCTTTTCTGTGGTATGACGAGGAGAAAACCGCAGCTGGTGTTGTGTTGCGTCCGGTCGTCATGGCCGGCTGGGACTTGATTGTCCCAGCTGCCGGCGATGCCTTACGCTCTGCACTGCCTGCTCAATGGCAGGCTGTCATTGGCGACTTCCCAATGTCGACAGATGAACTAGCTTCTTGGTCTTGGAGTTACCTCATTGACTTTGCGGATTGGATGACTTGCGGGCCGGCAGTCGGTGTTGTCATGTTTGACATGGCTGTCCTGGGCCAGGCTCTTCGCTTTTGCACAGGGCTGTCTTTCAGGTTGGCAAAGAGGGTCATTTTCCTTTCTGCTTTGGCCTTTTCGCTCATTTGGGCCGCGAGTCCTGAATTCCTTCTCGGCTGTGCCTTTGCCCTTGATCATTTTATCATGCTGGTTTCGTCAGGCACTTTGGGCGAGTGGCTGCGCTGGAGGCTGACACATCTTGTGGTTGTTTGTGCTGTCTGGGCTCTGGACGTTTCGACTGTCTCTCGCAAGTACACTCCTGTTGCTTTTGGCCAGCTGGGTGGTCGCGGAAGGCACCGGAACTTTGCTGGCCTGTTCAGGGAGAAGCTAATGCAAGCTACAGTCTTTGTTTCTGATCTTGGCCT
ACTAAAGCGCGTGTGCGCTCTCTACCTTAATGTTCTAACCGGCCCCCGTCCCCTGTCCCCCGTCGCTCGGGCTTGTACCCTCGGATATGTACGTCGTTGCTCTCCCTACGCGCGTACCTGCCTGCCTGCCTGTTCGTAGCTGGTTCCGTCCCCTGCCCCCTGCCCGTCCGTCTCTCCCCTGCCCGTCTCTCGGGCCGGTCGGCCCCTGCCCCTGCCCCGCGCGGGCCGTCTCTCCCCCCGCCCCCTGCCCGTCCATACGGGCCGTCTCTCGGGATTCTAATGGGCCGTGAAAACGGCGGATTCGGTAAGTACGGCCCGTTTCCCGTCCGTCTCTCCGGTTCCGTCCGTCTCTCCCCGTCTCTCCCCGTCCGTCCGTCTCTCCGGCCCCCCTACCCTATCCCATAATCCGGTATATCTGCCTCTTTTTCGTTTACCGTGTTTTACCGCATCGAGGCTTGTACCTACCACGTTCGGCGTTTCCGGTGTTTTCCCTTTTTATATACTAATCCAATTCGACGGATTTATATGTAACCGGGTATTCTCGTGATATGTCGCTCGGTGAAAGCGGCCCGCCCCGGTTTGATGTTAACCGGGGCGGTCGGCCCCCTGAAATGGGCCGGGGGATATACTCCCCGGCGTAAAAGGCCCGGTTCCGCCGGAAAAGCGGTTTAATTCCCGCTTTCCGGGGGCGTAGCCATATGCGTCCCCCGTTGGACGGAACCGTAGCAAATTGCCACCTTCAAACGGAATTACCGCTAATCTCCCCCCGAACGGTCGGGGGCGGGTAAGTACGTCTCCGGGTAGTTCTCTCCGGTTCCGGCCCCTGTTACGGGCCGACCGGGGAGACGGAACCGGGGCGGAATTGACCCATACGGAATGTAGGGGGCGGGCCGGAAAGCGGCCCGTCCTTCACGGTGAAACGTCCCTTAGGGGACGAATAGCTCAAAGTGAATGTTGAGAGATAGGGATTCTTAGTAAGGTTGTTAGTACGGAACCGGCG
ACAATTTAAGATGAACGCCTTTGCCGATCCCGACTCCTCTAATAGTCCTATTCTATCCGACGTGATCTTTCCTTCAGTTCGACGTACATTCACTCATGCAACATATGTCACACTACCACTTCCGACTGATCTGTACCGGGCCTTATGCTGTGTTGAGAATTATCTTGAACGATTGTACACCGCCGATGTTACACGGTACGTTGATGTCGTCTCAAACTACCGGAAAACCGCAGTATCTTCGCGCTGTTCCTCACATATTCATGATTGATTCAATGGATAAGTTTTCTACCTCGCATGCAACGCTGCTATCGAAGTGTCCTCAAGAATACGTGTCTTCGGATATAACGGTCATTACATCTCCCACTGCTCAGGATATCGCTAGGTCTATTCGTGCAAACAAACACGTCGTGTGCGCTACTTTACCGGTTGGAGTGTTCAATGACGCAATTGTATTTTCAAGTATAACGGTCCCCGATTGCACGAAATATCTACGTAGAACTTTCCATGCGCTATTACGCAGACTGTCTTTTGGGCACTCATGTTATTCATGTTCTAATGTATTGCAACTGTCCCTCCCCCCCTGGCTCTCTGTCCTCGCGTCTGGATGGAAAAGATATGTGCCGAGTTCTTCCAACGACGATCTCGCTAAATTTTACCTCCAACCATCGAGCTCGCCCAACCAAATCGTCACTAATGTCCAAGACTTACAAGATTTCGTTACCAACCAGCTCAAGTCTGATGTTGATGTTGTGTACTTTGACGATGTGCTCACCACTGACGGAATTACGATTGGTGAGAAAATTAGATCTACGGGCGCTCAGTTTAATGTCGCGAGGGACTTGACTCACTTCAACATCATAAAGCAACGATACGTTGAGCAGACATCCATTCGCACGCGTCGCCAGCACAAGAAAGATCTTCACGCTAGCAAGAGGAAGCAGACCATTACTGCACGCGTATTTCCACCGGTATATCTGTTCGACATCACCGTCACAATAAA
ACCAAACAGAGAATCGGTGAGTTACGATAAAAGGCGAAGGAGCAATTGAAGTCGCACGGGTAGAAGGTGTGAATCTCGAGTGCGAGCCCGAAGCACAAACTCGAGGAAGCCTTCTGCCAACATGTCTTCCGTATTCGACGAGTACGAACAGCTCCTCGCGGCTCAGACTCGCCCCAATGGAGCTCATGGAGGGGGGGAGAAAGGGAGTACCTTAAAAGTAGACGTCCCGGTATTCACTCTTAACAGTGATGACCCAGAAGATAGGTGGAGCTTTGTGGTATTCTGCCTCCGGATTGCTGTTAGCGAAGATGCCAACAAACCACTCAGGCAAGGTGCTCTCATATCTCTTTTATGCTCCCACTCACAGGTAATGAGGAACCATGTTGCCCTTGCAGGGAAACAGAATGAAGCCACATTGGCCGTGCTTGAGATTGATGGCTTTGCCAACGGCACGCCCCAGTTCAACAATAGGAGTGGAGTGTCTGAAGAGAGAGCACAGAGATTTGCGATGATAGCAGGATCTCTCCCTCGGGCATGCAGCAACGGCACCCCGTTCGTCACAGCCGGGGCTGAAGATGATGCACCAGAAGACATCACCGATACCCTGGAGAGGATCCTCTCTATCCAGGCTCAAGTATGGGTCACAGTAGCAAAAGCCATGACTGCGTATGAGACTGCAGATGAGTCGGAAACAAGGCGAATCAATAAGTATATGCAGCAAGGCAGGGTCCAAAAGAAATACATCCTCTACCCCGTATGCAGGAGCACAATCCAACTCACGATCAGACAGTCTCTTGCAGTCCGCATCTTTTTGGTTAGCGAGCTCAAGAGAGGCCGCAACACGGCAGGTGGTACCTCTACTTATTATAACCTAGTAGGGGACGTAGACTCATATATCAGGAATACCGGGCTTACTGCATTCTTCTTGACACTCAAGTACGGAATCAACACCAAGACATCAGCCCTTGCACTTAGTAGCCTCTCAGGCGACATCCAGAAG
GTTTGAATTTAACGCTAACCCGATTTTTTTAGTTTTAAGGTGTTGACATATGGCAGATAAACGAATCCGTTCCGACAGTTCGGCGGCAGCGGTTCAGGCCATGAAAAATGCAGCTGTGGACACCATCGATCCGCCGTCCCATGCAGGTTTGGAGAAAAAAGCCGAACCATTCTGGCATGACAATATCAGATCGAAAGCTCTGGACAGCTGGACGCCTGCCGACCTTCTAGCCGCCGTAGAACTTGCTAATAATCAGCTCTATATCACCGTTTTACGCAAGGATTTACGCAAAGAAGAGCGCATACGCGGGGAGGAGCGAGACGAAGGCCTTATAAAAGACCTCCGCAAGCAAATTGTTGAGCTACAACGAACTATCCTGGCTCAGCGCCGCGACCTCCAGATCCACTCCCACGCAACCAACGGCGAAAGTCGCGACCAGAAGAAACGTAATCAGAACGATCGTGATGCACGGAATACCAAAAACGAGCATCAGGACCAGGACGATAACCTGATCGCCTTTCCCAAGCACGGATAAAAGACTATGACGCGAGGTGAGCGTGTAATAGCGTTCATTGAGCGCTTTTGCATCGTGCCAGAAGGCAAGCTTATCGGCCAACCTATGCGGTTGGACCCCTTTCAGAAAGATTTCATCCTGGCGGTTTACGACAATCCAGCCGGAACGGATATGGCGATCCTCTCCATCGCCCGAAAAAATGGTAAGACTGGCCTGATTGCCGGAATTCTGCTGGCTCACCTGGTGGGGCCTGAAGCGGTGCAGAACACGCAGATTGTCAGCGGTGCACTCAGCCGGGAACAGGCGGCCATCGTTTTTAACCTCGCGGTGAAGATGGTTAACCTGAACCCCAAGCTGCAGGAGATTGTGCACATTACGCCCAGCGGCAAAAAGCTGATCGGCCTGCCGTGTAACGTCGAATACAAGGCTTTATCCGCAGAAGGTAAGACGACGCACGGCCTTTCCCCCATTCTGGCCATTCTCGAT
CACTTTTTTCGAAATTTTGGTTTAGCGAAAAACGCCACACACCATCGAAACGGCAATAAACCGCAAAACCTTATGCAGCAAGGGGGCTGGACGATACCGCAAGCCGTCGAAAGTGCCTTAAAATCGCCTTTTTAAAATTTCGAAAATTGAAATTATTTTCAGTTAATTGCAAAACTGACGATCAGAAATGATCATGTGATTTTTATTAAGTGATTGAAATATATGAAGCGTTGACGGATTCTGTCACGGTTTTAATGATCATGTGCCAGAAAATGACGATCAGTTGATGGGCTAGCAAAGCCAAGCACAGCAAGGGATAGAGAGGATTTGACAGCAAAAACAGTTTTTCAAAAAATATCAGTGGCGAGAAGCAAACAGGCCAACAAAAAAGTGGCGGCATAAAAGCCACGAAAACAGGGTTTATTTTGGTTTCTGTCGCCACATTGTCGCCATTGTGATGATTATTTAAATGTAAGCTATTGTTTTGAAAGTGTATAAGAATACAGATATGAAAAGGGGCTTTTCTTTTTTCTGTCGTTCGTAATTTTCATTATCTGACAGTCAAACTAAACTGAATTGAGTTTAAGTTAATGTTTTAAAACGGAAAATATTGATTTGCGCTGCGGTGTGATGAATGTGTTTTGCTGATTTTGGCGGTGGGTTTGTCGCCATAAATGGCGGTTTTAGACGATGGTTAACGAGGAACGCTGACGAATGCCGCCACTTTGTCGCCACAGTTTTAGTTAGTTTTCGAGTGGGTTTAGTTGAACGGCTTGAATCAGGTGATCGGGTGAGAAATGCGCATAAGCCATCGTTTGTTCAATCTTCTGATGGCCGAGTATTCGTTGCAAAATCAGGATGTCGCCACGGTTCATCATAAAGTGAGTGGCAAAGGTATGCCGTAAAACGTGGGTGGCTTGACCTTCCGGTACATAATCGGGCAGAGCCTTTTTAATGTAACGATGCGCAGAACCGTAGGTGGTTGAGAAAATCTTAGTGC
ACCCCGCCTCGAGACTTTAGCCCGAGACCCTCCGTACAGTTTTTTGTGCTCTCGCTTATATTTCTGTCTTCTGCGATAGATGGCTGCAATTAAGTCACATTGGTGGTGTTTCACGGTGTTCTTCCTCTCTGCTACTGCACCTGACTTGGTGCCTCTGTTCGAAAACACTCACGTGAGTTATGCTTGTTGGCAAGAAGAGGAGTCTCCGACGACGAAACGTCGCCACCTTCAAGGATACCTGCAATTGAAGGGTCAGAGGACCCTGAACCAGGTGAAGGCCATATTTGGGGATTTGAAGCCCCATCTTGAGAAACAGCGAGCTCGTAAGACAGACGATGCTCGCGATTACTGTATGAAACCCGAAACTAGGGTTTCTGGCCCCTTTGAATTTGGGGAATACTGTCCTGCTGGTTCTCACAAACGACGACAAAGGGAACTCGTAATTCGATCTCCGGTGAGAATGGCAGAGGAAAATCCGTCCGTCTTCCGACGAGTAAAGGCAAAGATTGCTGAGGAAGAATTCCAGAAGAGCGCTCATGAGATTCAAATTTCAAATTTGAAATCTTGGCAATCGCGCCTAAAGACGCTCCTGGAGAGGGACCCAGACGACCGCACTATTCTCTGGGTTTACGGACCTAATGGTGGGGAAGGGAAATCCACTTTCGCCAGAGACCTATACAGAAGTGGGTCCTGGTTCTATACACGTGGAGGATCTGCAGATAATGTAGCTTACCAGTACATAGGATGTTTAGGCAATAATATTGTATTTGATATTCCTCGTGATAAGAAGGAGTATCTTCAGTATAGTTTAATAGAGATGTTTAAGGATAGATTAATAGTTAGTAATAAGTACGAGCCTCTTATGGCCCCTTTGCTTAATTGTATTCATGTTGTAGTTATGTCTAATTTTCTCCCAGACTTTGAGAAGATTAGTCAGGATAGAGTCCATGTAATCCCATGTATACCATGTGGTGTTTGTCTTAAACACCATAATATTAAT
GTATTCTGTTGGCTTTCACCTGTGTTTGTGCCTCGGTTCAACCACAACCTGAAAGTTTCAGTTCCCAGGAGTATCGGTTTTTCCTCAGAAACCTTACTTCTTCAGAATGTCTAGCCTTGCTATTTCTGCTCTTCCCTCCGCGGTTGCTCAATTGAGTTTTGGTCAGCCTGCTGCCACGGTTGCCAAGTCATTTTACATGACTTCCCTTCCGTCCCTTCAGACTTGCTTCACTCAGTGCGAGTTTTCCTCTCTTTTTATTTGTTTGGCTTCTTTCCAAAAAATAAAAACATTTCTTTCTTTCCTAAGTTCAGTGCGTGAACTCGCTCTTTTTTCTGAACTGTCCACGATTGGATTCTGCTGTGAATTCATTCGCTTAGGTGTTGGAGAACATCCTTTGTTTTTTGTTTCCTTCCAGTGCGGACCTTTGTCCGTGTGTTTGGGGTGTGTGAATGGTATTTTTGCCGTTCTCAACATTTCTTTTCCCTTTTTAGACGTCGCTTCGTTGTTGATGGACGTTGGTGATGTGGTCACTCCGACCAAGGTAAGAATTTCCAAACGTGCGAAGAAGTTGAATAAGCGCGCTTTTTCAATAGCCCGTGCTGCTGCGCGTATTAGGCGTTCCAAGGTTGGAAATAAGGAGGTTCGCATCTCTCATGTGCAGCCCCTCCCTGCTGGTTGCTTACGGTTTTCCCAAAACAAAAACGGAACAGAACTCATCATAATAGGTCGGGACGTAGGTGTTGTGGCGCGCGTAAAAACCGCAGCACCTGTTGTGCGGCGTCGCGGTGGCGGCGGTCGTGTTCCCCTCATACCCCTAGTAGCCGTTTCGCCTTTTGGGGTGAGGTACCGTTGTTACGCGCCTTCATGTGGCGCGATCGCGTGTTTCAAGAATAAGCTCGCTAGCCGTGTTGCCGCTAACGATAGTCGCGCCGAGAAGCTTCTTTCAGCTCGGCGCCGTAAATTGCAGCAACAAAATTTCAACAGTCGTGTGGCGAAGAAA
ATGTAGGGGCATTTTTTATATTTAAATAACTAGAGTAATTAACGTAAAGTGGGTGGTATTATACGATGAGTAATATGCAAAATAACGCAACATTTGGCGCGTATTTAGAATTAACAAAGAAACAACAAGCTTATATACAGATAAAGACAGACACTGGCGCAAAAGATATGGATATCGCAGAGCAAATTGACGTGAACCGCGCTACTATATCAAGGTGGAAAGCTAACGATAAATTTAGAGAAGGGTTTAAAGGATATCAAGCTGAGCACTTGCAAAAACAAGTGCCCAAAGCTCTACAAACAATGATTAATTTATTGGACGCTAAGAGTGAGCTTGTGAGGTTCCAAGCTTCTAAAGATATTTTAGATCGTACAGGTTATAATCCTGTCGACAAACAAGAAATAACAATGCAGAGTGCGGTGACGTTTAATGACGATATCGATTAATTTATCTGACTTGCTACCTAAACATTTCCGCCCATTGTGGAAAGCGACTAAAGATAAAGGAATACTTAACATCATTGCAAAGGGCGGACGTGGCTCAGGTAAGTCGTCAGATATATCAATCATCATTACACAACTTATTATGCGTTATCCGATGAATGCAGTTGTTATACGTAAGACAGATAACACATTAGCTACATCAGTGTTTGAACAAATCAAGTGGGCAATTGAAGAGCAAAAGGTGTCACACTTATTCAAAGTTAAAGTGTCGCCAATGGAAATCACTTATATACCTAGAGGGAACCGTATTATCTTTAGAGGGGCACAGAACCCTGAACGATTGAAGTCGTTAAAAGATAGTAGGTTCCCTTTTTCTGTTGCGTGGATAGAAGAGTTGGCAGAATTCAAAACAGAAGATGAAGTCACAACGATTACCAACTCATTATTGCGTGGAGAATTAGACGAGGGATTATTTTATAAGTTTTTCTTTAGTTATAACCCGCCTAAACGTAAGCAATCGTGGGTTAACAAAAAATATGAAAGCTCATTCCAAGCTG
CCCGGGGCGCGACCGAGGGCCCCGGGAGAACGGGGGATCGGGAAAACGCGAGGGGTGGCGGGGGACAGAGGGGAACGTGTGCGTGCTTGTGGAACACTATGGCCTGCTGGCCTGCTCGCTTGCTTGGTAGCTTGCAAGCTTGCTGCTGAGGGTCTTTAGAGGGACAGTAGGCCTGCTTGCTGGCCTGCTTGCTGGCCTGCTTGCTGGCCTGCTTGCTGGCCTGCTTGCTGGCCTGCTTGCTGGCCTGCTTTGCTGGCCTGCTTGCTGGCCTGCTTGCTGGCCTGCTTGCTGGCCTGCTTGCTGGCCTGCTTGCTGGCCTGCTTGCTGGCCTGCTTGCTGGCCTGCTTGCTGGCCTGCTTGCTGGCCTGCTTGCTGGCCTGCTTGCTGGCCTGCTTGCTGGCCTGCTTGCTGGCCTGCTTGCTGGCCTGCTTGCTGGCCTGCTTGCTGGCCTGCTTGCTGGCCTGCTTGCTTGCTGCTGAGGGGACAGTAGGGCTGCCTGCTTGCTTGCTGCTGAGGGGACAGTAGGGCTGCCTGCTTGCTTGCTGCTGAGGGGACAGTAGGGCTGCCTGCTTGCTTGCTGCTGAGTAGGACTGCTAGGGCTGGTAGTAGTGGGGCAGCCGGCCAGCTGCGTGCGAGGGCGTTGCAGGGCCACACGAGGACACGGGACCCGAGCCCTCCCCAGGACCGCCGGGCAAGCGGCCCAGATCTGCCCGGCAGGTCGCTCGGGGAGAGCGGACGGAAAGGGCGGTGGGGGCTGGGAGCATAGACGCGGGGCTGGGAACGGGGAGTAGGGGGATGGGAAGGGGTGCAGACGTGGGGCCGGGGGACGGGGCGTGGTTTGAGACCCCAAGCTGATGACTCAAAAATGGGCTAAACCACGCCCACCTCATTTTTTTCCCCCGGCCCTATCCCAAGCAACGCTCCCCCAACTAAAACTCCCTCTTGTCGGCAGCTAAGGGTCGCCTGCCTTCTTCCCATTCCCCACCCATCCGCTACAATA
AGAAAGATATAAATGGATGGAAAAGAACTAATTAAGATAGCACAAGAAACATTTCAAACTGAAAAAATAACAAGAGAACAGATAGACCATATAATCAATATGCTAAATCCTTCTACCTATATGCTTAAGTATCATACACTGAGAGGGCATCCTATAACTTTTAGTATTCCTAATAGAGATAGAAGTAAAGCACAGGCTCATAGACCTTGGCAAACTAGGATTGTAAATGATACTCATCCTAATAAGGCTGTAATAAAATCACGTCAGTTAGGTCTTAGTGAAATGGGTGTAATGGAAATGGTTCATTTTGCAGATATGCATAGTTATGCTAACGCAAAGTGTCTGTATACATTCCCTACAAATGAACAAATGAAAAAATTTGTTCAGTCACGTTTGAACCCTGTTTTAGAGAAAGAATATTTTAGAGACATTGTTGATTGGGATAAAGACTCGTTAGGTTTTAAAAAGATAAGAAACTCTAGTTTATTCTTTAGAACAAGTTCTAAAGCAAGTACCGTAGAGGGTGTGGATATTGATTATTTATCTTTAGATGAGTATGACAGGGTAAACTTATTAGCAGAATCGTCTGCATTAGAATCAATGTCTTCATCACCTTTTAAGATTGTGAGAAGATGGAGCACACCTTCTGTACCTGGGATGGGTATACACAAATTATACCAACAATCAGACCAGTGGTATTACGGTCATAGATGTCAACATTGTGATTACTTAAATGAAATGAGTTATAATGATTACAACCCTGATAATCTTGAAGAAAGTGGAAATATGTTATGTGTTAATCCTGAAGGTGTAGATGAGCAAGCTAAAACAGTACAAAATGGCAGTTACCAATTTGTTTGTCAAAAATGTGGTAAACCACTAGATAGATGGTATAATGGTGAGTGGCATTGTAAGTACCCTGAGCGTACAAAAGGTAATAAAGGGGTACGAGGGTATCTAATAACACAAATGAACGCTGTATGGATTTCTGCTGATGAAT
TTAAAACAGCCTGTGGGTTGTTCCCACCCACAGGGCCCACTGGGCGCTAGTACACTGGTATGCCTTACCTCGGTATTACGGTACCGATGTATATAGTACCTTTGTACGCCTGTTTTATATCCCTCCCCCACATGTAACCTTAGAAGTTTACACAAACAAAGACCAATAGGAGTCCAACACCCAGTTGGATTGCGGTCAAGCACTTCTGTTTCCCCGGACCTAGTAGTGATAGGCTGTACCCACGGCCGAAGATGAACCCGTCCGTTATCCGGCTACCTACTTCGGGAAGCCTAGTAACATTCTGAAGTCTCTGAGGCGTTTCGCTCAGCACGACCCCGGTGTAGATCGGGCTGATGGGTCTCCGCATACCCCACGGGCGACCGTGGCGGAGGCCGCGTTGGCGGCCCGCCTATGGCGAAAGCCATAGGACGCCTCTTAGATGACAGGGTGTGAAGAGCCTACTGAGCTGGGTAGTAGTCCTCCGGCCCCTGAATGCGGCTAATCCTAACCACGGAGCGTCCACCAGCAATCCAGCTGGCAGGGCGTCGTAACGGGCAACTCTGTGGCGGAACCGACTACTTTGGGTGTCCGTGTTTCCTTTTGATCCTATTTTGGCTGCTTATGGTGACAACGATAAGTTGTTATCATAAAGCTCTTGGGTTGGCCACCTGGAAAAAGTTATCAGTGTTTGATATTGTTCGGCTCTCACGCCTACCAATAAGACAAGCCCTATATTTACTTGTTGCATTTTACTCGTCAGAAGAAATCACAGAGTATCATTTGGATTTGTTACTCACATTAAGGACAAGATGGGTATGCAAATGAGTAAGAACACCGCTGGGTCTCACACCACTGTGACCCAAGCCAGTGGAGGCTCCCACATAAATTACACCAACATTAACTACTACAGTCACTCCGCGAGCGCTAGTCAAAATAAACAAGACATCACTCAAGATCCTAGCAAATTTACTCAACCTATGGTAGATATCATGAAAGAATC
CCTGTCTCCGAGTTTAAGAACGGAAACTAGGGTACTATGTATGCGAAGGTTGCTGAAACACAGCGCGCCTATCAGGCGGCTGATGCAGCCTACGCTAACGTTTTGCAACGGAGTGCATTCAAGCTGGACTTTGCACCGCCTCTTAAGGCTTATGAAACTCTACAGCGATTGTACTATCCGTTGCGTTTTAAAGGGGGTGTCGGTATCCCCACTCAGCACCCCGTTTTGGCAGGCCACCAGCGTGTCGCCGAGGCCGCCTTACACGGGTTCGCCACGCGGCAAGCTTCCATCTTGGAGATTGGTCCCTCTCTCCACAGTGCCGCGAGGCTTTCGCACCTGCGTTATCACGGGTGCACGAAGACAGGGACGAGAGACCAGGCCCGCCACATAGCCGCTTTGCACTCCTCATTCGTCCGCGGCGTCTCCCCCCAGTTCCAAGCAGACGCCACGCTGCTTGCCGCTGGTATCCCCTCGGAGACGTTTTGCGTTGACGGCGTCGGTGCCTGCGCATTCCAAGCACAGCTTGGAATTTCAAATCACTCGCTCTACGACGTAGAGCTTGAGGAACTCGCCAATGCCTTCAACAACCACGGGCTCCACATGGTTAAAGCTTTCATGCACATCCCGGAAGAGCTTCTCTACATGGACGAGGTTGTCAATGATGAGCTTGGTTACCGATTCAAGGTCGTCGACGACGATTTCCGCCTCCGCGACGTCGAGTACACCTTAGGCGACGTGCGTGCACGCGCACCAAAACTCCAATTCCTCCCGGAATCACAGCGACGTCGCATAGAGCGACTCGTGGGTCGCGGTTCTTACTCGCGCAGATGTGTCATCTTCTCCGGTAACGACGACTGGGCCGACGCTTATTGCCATGACTACCATACATGGCTCGCTTACCTACTTGTTCGCAACTACCCGACGCCGTTTGGGTTTTCGCTACACATTGAAGTGCAGCGTCGTCACGGCTCGTCCGTTGAGCTGCGTATCACGCGCGCAG
CAAACGCTAGCAACGCGGATAAATTTTTCATGAAAGGGGGTCTTTATATGAAGTTAACAAAAAAACAGCTAAAAGAATATATAGAAGATTACAAAAAATCTGATGACATATTAATTAATTTGTATATAGAAACGTATGAATTTTATTGTCGGTTAAGAGATGAACTTAAAAATAGTGATTTGATGATAGAGCATACAAACAAGGCTGGTGCGAGCAATATTGTTAAGAATCCATTAAGCATAGAACTGACAAAAACAGTTCAAACACTAAATAACTTACTCAAGTCTATGGGTTTAACTGCAGCACAAAGAAAAAAGATAGTTCAAGAAGAAGGTGGATTCGGTGACTATTAAAGTTTTAAATGAACCTTCACCAAAACTATTAACAACATGGTATGCAGAGCAAGTCACTCAAGGGAAAATAAAAACAAGCAAATATGTTAAAAAAGAATGTGAGAGACACCTTAGATATCTAGAAAATGGAGGTAAATGGGTATTTGATGAAGAATTAGCGCACCGTCCTATTCGATTCATAGAAAAGTTTTGTAAACCTTCCAAAGGATCTAAACGTCAACTTGTATTACAACCATGGCAACATTTTATTATTGGCAGTTTGTTTGGTTGGGTTCATAAAGAAACAAAACTGCGCAGGTTTAAAGAAGCTTTGATATTTATGGGGCGAAAAAATGGTAAAACAACTACTATATCTGGTGTTGCTAACTATGCTGTTTCTCAAGATGGAGAAAACGGCGCTGAAATCCATCTTTTAGCAAACGTAATGAAACAAGCTAGAATATTATTCGATGAATCTAAGGCGATGATAAAAGCTAGCCCAAAGCTTGATAAAAATTTCAGAACATTAAGAGATGAAATCCATTATGACGCAACGATATCAAAAATTATGCCCCAAGCATCAGATAGCGATAAGTTAGATGGATTGAATACACACATGGGGATTTTTGATGAAATTCATGAATTTAAAGACTATAAATTGATTTCAG
GTTATTTCGACACTTCGCACTCTCTCTACAATGGGGAACGTTCAAACCTCCGTCAACACTTACAATATTACTGGGGATGGTAATTCATTTACCCCCACCTCTGACATGACATCCACTGCCGCCCCGGCCATTGACCTTAAACCTGGGGTCCTCAATCCTACTGGCAAGCTATGGCGACCCGTCGGTACTTCCGTTGCCACCATCGACTCACTTGCCATCGTCAGCGATCGTTTTGGTCAGTATTCATTTGTCAATGAAGGCATGCGAGAGACCTTTTCAAAAGCACTCTTCGACATCAATATGTGGCAACCTCTGTTCCAAGCGACAAAGACTGGCTGCGGACCGATCGTACTCTCCTCCTTCACAACCACCACCTCTGGTTATGTTGGTGCCACTGCCGGTGATGCCCTTGATAACCCTGTGACGAATGGCGTTTTCATCAGTACGGTGCAAGTCATGAACCTCCAGCGGACCATCGCTGCTCGCATGCGTGATGTCGCTCTCTGGCAGCAACACTTAGACACCGCCATGACCATGCTGACACCTGACATTTCTGCTGGTAGTGCCTCCTGCAACTGGAAGAGCCTGCTCGCTTTCGCGAAGGATATCCTGCCCCTCGACAACCTGTGCCTCACCTACCCGAATGAGTTCTATAACGTTGCCATCCACCGTTATCCTGCACTCAAGCCTGGCAACCCAGACACCAAGCTGCCCGATGCCCAGGCCCATCCGCTGGGAGAAGTCGCCGGTGCTTTCAATGCCGCCACCTCTGAAGTTGGAAGTCTCGTTGGTTCCAGCTCCACTCTCTCACAGGCCATCTCCACCATGGCTGGCAAAGACCTAGATCTAATTGAAGCCGACACCCCGCTCCCCGTGAGCGTGTTTACTCCATCTCTCGCCCCTCGCTCCTATCGCCCCGCCTTCATTAAACCTGAGGATGCTAAGTGGATCGCGGAGTTCAATAACTCATCTCTCATACGTAAGACTCTCACCTACTCGG
GGTATTTTTTTTTCTTGCCGGTCGCTTGTGACCAATTAGAAAAAACTTATCATAAATAATCTTGTATGGGTACATATCAGCCGGTTTTAACCAATTGTTTGTACCTTATACTTTGGATTATTTTAATAAAAACACTATTAGACGTGTTTCTTCAATTTGAAATTTTTGATTTCGAATAATTTATTCTTAGGTATCCTTTTCTTCTTACAAGTCACCGCAATTTGGCATCGACTTGCTAGAAGTTCTGAGAACCTTTAAGATTGTTTTATTCGGTTTCGGGACCTCAATTTGAAGTTTTTCGTTTCGTATCGCAAAAGTAAAACCCAAGCTAGCAAAAACTTTTCTTATCGCCGTTTCTTGACACAGATTCGATAAGTTTATGTTATTTTGCGTTTTGCTTATTTATGGAAAAGGAGAAGTTGCAGAAGAAGGAGAGAAATCTAAATCGCAGGACTAACAAAAAGGGGGTCAGGCGCTTAGATAAGAAAAACTCCGAAGAAAAAACTAAGGAAGATAATCGTAAGTCAGTAGAAGAAGACGTTGTGGACGGTCTTGGGGCACACGAGAGTGTTGCGAAAGATCGTGCAGCTACTTGCGAGAGGGGTAAGTCACAGCGACAACGTGTTGATCAGGAGACTTCAGTTAAAGAAGGAGCTGGTGTGGATTCCAAACTAGGTTCCGACAGATACGCAGGTAAGAGGCAACTTGAAGTTGTGTCGCGAATTTGTCAGGAAAGTGGTTTTGTTGCAACCGGAAAACCGTTAAAACGCTATCCAGAAGATTATTTCTTGAAATCCGGCTTACTGGCCGACTTCGATAAATACTTAAGTGATAGGTTGGATAAAGGCTGTAATTTAACCAAGTCAGAAACGGAAACAGTTCTTAAGCACCTGCGACAGAAAAGGAGACCTCAGTCTTTTCTTGCTGGAAGTGTTACCGGCGTACCTGGTAGTGGAAAAACCACTTTGCTTAGAAAAATTCAAACCGAAGCAGGTTTGAA
TGAATGAAAAGCGCGAGCGCGGCGTCGTGTCGACCGCTTTTCTGATCCTGCTGGTTGCTGGACCAATACCCATCAGTAGCAGGCAGGGGGAGTGCCTCGAGTCACAGTTAACGTCGGCTGTGTCACGACGGTCAGCTCCTAGTAAATTGCATAGGAGTTCACCCTGTGTATTCGCCCTGCGGGGTGGTACACTGGAACCACGGTCCCTTAGCCCAGGGATAGCGCCGTGGGGGGATCGCATGAGGGCGTAGTTAGGGTTCTGCTATTCAGACGTACGCACATTAAGTGTAGTAGGCCGTCATGTGGTGGTAAGCCTACCGCTGGTACCGGGGTACAGCGCCTACGACCTACAAGCTCATGTCGATAGGAACTTCCAATGCCTTGCGCACGAGAACGAATTGCGGACGGAAGATGGATTCGGGTTATAAGATCTCGTGTTTATTGGGAGAGGTCGTTCCCGGTGGCGCCCGGGTGGAGGTTCCGACTTTTGGCAATTATCGTAAATACATGTCGCGTCTTGAGATGCGAGCCTGCACGCGTGGTCTACCTCAATCGACGTACTGTCCTATACAGTTTGAGGTTGGAGCAGCGTTTAATCTCGGCACATGTGCCAAGAACTTTAAGCGAGAGACTTGGCTTCAGCATGTCATGCGTGAGGGGCCTATGTTGGGCTGCTCGTATGCTACACCGGTTGAGGTCAGGAAGGTACTCAAGGAGGAGAGGTTCAGGCAGGTTGGCCAGGCAGAATGGCTGACTTTTAACTTCGACGCCATTGTGTGTGTGCTGGGCGCAGTGGCTGCTACGTTGACGTTGGTGCCTGACCTCTCAACTGCGGATTGGCGAAATACGAGCCCTTCAGTACGGGGTCTTGTGTCGGTGGAAGACCTCCATGCTGCCAATTCGGGGGGCGTTGTGTATTATGATCCGTGCGCTTTGGGCATCCACGCGGAGTGCGCAAAATGGCTAATGATCTACGCGGCCAACGTGTGCGGAGCGACCG
ATAAAGCAGGTGATGTTTTTATTATGACCTCTCAGCGGTCAACTCACTGCACAATTTTTTGCTGCAATTAAAAAACTGGTAAATTGATACTAAGATGGAGTGAGTCCAAGAATATAGATCGACGTCTTACTCACATGTTTWTCGCAAGACGCATATAATAAATCGCAATCTATTATTAACTTCTATTATTATTTTGTTTACATTGAAATGAACGATGACAAAACGGGTGTAATTTTTTTTTAAATTTGCATTACTAAATACTTATTGCCCGATTTAAGTTATGGTAGATCAGATTATTGCTCTAAATTAATTAACTTAGAACGCTAATACGTGAGGTAAAAAAAAAGTTGTCTTAAAGGTTTAATAGCTTTTGGAGTTTATAATTAATTTATGGACCATATGTGGTTGGTTAAAAGAAAATATTACGGAACGTTGACTGATTTGTAGAAGGTTACATAAATAAAACAGCTTGTGTAGGGTTATTTTCAACTAATAGGGTATTGAACTGGAACGCCGTCGCCGAGCAGTCTCGGGCGCCAGCCGTGAGAGATTATTTGGCGCTTTAGACGTCGAGTACATGGATTCGAATCTCCACAAGAACAAGATTTTTTTCGGTACATCTCGGGTCCAATGCTTCGGGAAGTCACCACAAAGGGGTTGCCTTTACTCGACCAGGTTTTCTAGGGTTTTCTGGTCATTGTGGTGGGTTCGTTTACATGCTTAACACAGGCATATGCAGTACAGTATAGAATGACCGCTCTGACTGTAAAAAAAAGTAAGGCGTTAGGTAAAAAAAATTAGGGCATCAAAATGTATGGGAAGAATAAAAAAAAGCAATTTGAGGCTCGAAATCTCTAATTTAAAGATTTTTTTTAAGTCATGCCTATTGCGTAATCCTAATAAATAATTCGAGACAGAAATCTTCTAAGTTCTTTGGTTTTGTTTTTGGGTCTAATAATAGGAAAAGACAATTGAAGACAAAGGTGTAAAAGGTCTCTAC
CATCATCAATAATATACCTTATTTTGGATTGAAGCCAATATGATAATGAGGGGGTGGAGTTTGTGACGTGGCGCGGGGCGTGGGAACGGGGCGGGTGACGTAGTAGTGTGGCGGAAGTGTGATGTTGCAAGTGTGGCGGAACACATGTAAGCGACGGATGTGGCAAAAGTGACGTTTTTGGTGTGCGCCGGTGTACACAGGAAGTGACAATTTTCGCGCGGTTTTAGGCGGATGTTGTAGTAAATTTGGGCGTAACCGAGTAAGATTTGGCCATTTTCGCGGGAAAACTGAATAAGAGGAAGTGAAATCTGAATAATTTTGTGTTACTCATAGCGCGTAATATTTGTCTAGGGCCGCGGGGACTTTGACCGTTTACGTGGAGACTCGCCCAGGTGTTTTTCTCAGGTGTTTTCCGCGTTCCGGGTCAAAGTTGGCGTTTTATTATTATAGTCAGCTGACGTGTAGTGTATTTATACCCGGTGAGTTCCTCAAGAGGCCACTCTTGAGTGCCAGCGAGTAGAGTTTTCTCCTCCGAGCCGCTCCGACACCGGGACTGAAAATGAGACATATTATCTGCCACGGAGGTGTTATTACCGAAGAAATGGCCGCCAGTCTTTTGGACCAGCTGATCGAAGAGGTACTGGCTGATAATCTTCCACCTCCTAGCCATTTTGAACCACCTACCCTTCACGAACTGTATGATTTAGACGTGACGGCCCCCGAAGATCCCAACGAGGAGGCGGTTTCGCAGATTTTTCCCGACTCTGTAATGTTGGCGGTGCAGGAAGGGATTGACTTACTCACTTTTCCGCCGGCGCCCGGTTCTCCGGAGCCGCCTCACCTTTCCCGGCAGCCCGAGCAGCCGGAGCAGAGAGCCTTGGGTCCGGTTTCTATGCCAAACCTTGTACCGGAGGTGATCGATCTTACCTGCCACGAGGCTGGCTTTCCACCCAGTGACGACGAGGATGAAGAGGGTGAGGAGTTTGTGTTAGATTATGTG
AAAATATTAAAATCTCAACAAGAACTAACGAAAACCAAGCAACCAAATCTTTGCTTACGTTCGTTTCTCGACACTCGAATTTAAATTCGAAATCTCGCAACTCGCAAAGAATCGTGCGTTCCGGTCTTTGCATTCCACACCCACATTCACACAATGGCAACCTGCGTTGGAAAACTCGCCGAAACAAGTCTGAACAACACAATCGCATTCCAGTTGCAGTTTGGAACACTTCCACCGGTATTTATTGGAATACCTGCAACCTCTTGTAAGACAATCGCAACGGACAAAAATGACGAACATGTCATTCAAAGTAAGTCTACTGAAGCACAAAAGAAGATGAATGTCAACAACAAAGCATTCATACACAAAATGCATGCTGAATATAACAAACAATGTGCAGTGCTTGACAAATGGGAGGAAGAGTACAACACAACTCGAAGTACGAATCCTAGTTCATACAAAGTTGTGTTGACGAAACAACAGAAGAGTGCTGTGCATAGATACAATATGGAGAAAGCACGGAAAAAACTGAAGGAACAGGAAGACATTCTGAATAAATGCATCATAGGTCCGTGGGGCCCTTCCATGAATGCTTTCAGTATTGCATCTGGACCATTACCATCAGCAATGGAGGCAGAATTGAAATGGCCACTTCACCAGACCAGATCACAACGAATCAAAGGGACTCCAAAGCAACCAGTAACACTCGGGAGAGGAGAGTTCGCTAAATTTGTCAAAAACTTAACCACACTAATGACACAAAAATCACTGCTCCTTGAATTGTGTGGTAAACACGTGCACAGAGTTTGTGTTCGAAGGGAGCACAAGAAGGTTTACCTGAAAATAAACACAAAGCATGAAGAAGGTTTCAATAAAGCGAGGGATGTTGTGATGGACAATTTCACACAACGTTTACTTGAACTAATGATAACACGAACATCAGGCAACAACCGACACTCAGTTCAAAACATAAAACCCGGACATAGTGGTTTTGTCTTGA
ACCGGATGGCCGCGCGATTTTTTGTACTGGGCTTTTTACTAAGGCCCAACTAGGACTGGACTCAAGGCCCAAGTTGGACTGATCCCTCGCTTTCGTCGTCCTTTCTCTGTGTGTTCCTTTAACTTTAATTTAAAATAACTTTTAAATTAAATATTTCTCTCTTTTATGGGCAATTTCGACAACTGTTCCGCACAATATATATACTGACTACGTGGGTAATTCTCGACCAAGTTACATTGATAAGTCGAAATTGATTTTAACTTTTTCCATTTATGAGCTCATTTACTTACTGAGCTGTGCATTACACGTGTACCATTTAAATTGATCGTGTAGAGTCAATTTAAATAATTGTATAAACTGATATGTCTATATATTCGCTGACTAGGAATGAGCTCATTATTACGTGGTATAAAGACAGTAATTGATAATGTATCCTAATAGGCACAAGCGTGCTTCTTTTTCTAGCCAACCACGTACTTACCCACGTAATAGTTTGTTAAGACGACAGCCAGTTGTCAAGCGTAATGATAACAAACGACGACCATTTCAAACTGCGAAAACAGTTGATGAGTCTATGGTCAAGGCCCAACGTATTCATGAGAATCAATACGGCCCAGATTTCTCAATAGCCCATAACACAGCCGTCTCTACATTTATTAGTTACCCTGATATCTCTAAGTCTCTGCCCAACAGAACCAGGTCATATATTAAGCTAAAACGACTTCGTTTCAAGGGTATTGTGAAAGTGGAACGGGTTCATGCAGGGATGAACATTGACTGTTCAGTGCCGAAGACCGAAGGAGTTTTCTCTTTGGTTATTGTTGTGGATCGTAAACCTCACCTCGGACCCTCTGGGGGACTGCCTACGTTTGACGARCTGTTTGGCGCTAGGATCCACAGTCATGGTAATTTGGCAATAGTTCCATCTCTGAAGGATCGGTTCTACATACGACATGTGCTGAAGCGTGTGTTATCAGTCGACAAGGACACCATGATGGTG
ACCGGATGGCCGCGATTTTTTTTTTTAAAGTGGTCCCCACCACTAACAAAAATCCCCCACTTAGAACGCTCCCTCAAAGCCTATTTAATTCAAATCGACTATAAATACTTGGTCCCTACGTTTTTAAATTAAAGCAATGTGGGATCCTCTTTTGAACGAGTTTCCCCCGAAACCTGTAACCACCCGGGGTCCTTTAAGGGTGTTAATGCCTTTTGCCCGTAAAATATTGTCAGTTAATTCCGAACAGACATACTCTCCAGATACGGTTGGTTACGATCTTATACGAGATTTAATTTCCGTAATTCGTGCTCGCAATTATGTCGAAGCGACCCGCCGATATAGTCATTTCCACTCCCGCCTCGAAGGTACGACGCCGTCTGAACTTCGACACCCCCGTGATGAGCCGTGCTGCTGCCCCCACTGTCCTCGTCACCAACAAAAGAAGGACGTGGATCAACAGGCCCGTGTATCGCAAGCCCAGAGTCTTCAGAATGTACAGAAGCCCTGATGTGCCCAAAGGTTGTGAAGGCCCATGTAAGGTCCAATCGTATGAACAGAAGCACGACATATCCCATGTGGGTAAAGTATTATGTGTTAGTGATGTCACTCGTGGTAGTGGTCTTACCCATCGTGTTGGTAAGAGATTCTGTGTGAAGTCCGTTTATGTATTGGGTAAAATATGGATGGATGAAAATATCAAAACGAAGAACCATACGAACACTGTGATGTTTTATCTTGTTCGTGACAGAAGGCCCTTTGGTACTGCCATGGATTTTGGTCAGGTGTTTAACATGTATGATAATGAGCCCAGTACTGCTACTGTCAAGAATGATCTTCGAGATCGTTATCAAGTTTTAAGGAAATTCACTTCAACAGTCACAGGTGGTCAATATGCTTCTAAGGAACAGGCGTTAGTTAGGAAATTTATGAAGATTAATAATTATGTAGTTTATAATCATCAAGAAGCTGCTAAGTATGAAAATCATACTGAAAATGCCTT
CCATCATCAATAATATACCTTAAACTTTTGGTGCGTGTTAATATGCAAATGAGGCGTTTGAATTTGGGGAGGGTGAAAGGTGATTGGCTGTGGGGACGGCGACCGTTAGGGGCGGGGCGGGTGACGTTTTGATGACGTGGTCGTGAGGCGGAGTTGGTTTGCAAGTTCTCGTGGGAAAAGTGACGTCAAACGAGGTGTGGTTTGAACACGGAAATACTCAATTTTCCCGCGCTCTCTGACAGGAAATGATGTGTTTTTGGGCGGATGCAAGTGAAAATTCCTCATTTTCGCGCGAAAACTAAATGAGGAAGTGAATTTCTGAGTAATTTCGTGTTTATGACAGGGTGGAGTATTTACCGAGGGCCGAGTAGACTTTGACCGATTACGTGGAGGTTTCGATTACCGTGTTTTTCACCTAAATTTCCGCGTACGGTGTCAAAGTCCTGTGTTTTTACGTAGGTGTCAGCTGATCGCTAGAGTATTTAAACCTGACGAGTTCCGTCAAGAGGCCACTCTTGAGTGCCAGCGAGAAGAGTTTTCTCCTCCGCACTGCGAGTCAGATCTCCACTTTGAAAATGAGACACCTGCGCTTCCTGTCCCAGGAGATAGTCTCCACTGAGACTGGGAATGAAATACTGCAATTTGTGGTAAATACACTGATGGGAGACGATCCAGAGCCGCCTGAGCCACCTTTTGATCCTCCTACGCTTCATGAATTATATGATTTAGAGGTAGACGGACCGGAGGACCCTAATGAAAACGACGTGAATGGGTTTTTTACTGATTCTATGTTATTAGCTGCTAATGAGGGAGTGGATTTAGACCCACCTTCTGGAACTTTTGATACTCCAGGGGTGATTGTGGAAAGCGACATAGATGGGAAAAATTTACCTGATTTGGGTGCTGCTGAATTGGACTTATACTGCTATGAAGAGGGTTTTCCTCAGAGTGATGATGAAGATGTGGAGAATGAGCAGTCAATTCAGACCGCCGCGGGTGA
GTGGCATTTTTGTAATAAGAATGGGTACTCCAGATGAGTTACTCCAATTGAGCCTTCTCAAACTTGCTCATTCAATTGGAGTATTAGAGTAACTTATATATAAGAACCCTCTATAGAACTATTAATCTGGTTCCTACACGTGGCGGCCATCCGATATAATATTACCGGATGGCCGCGCCCCCCCCCCTTTTATACGCGCGCCTCTTTTGTTGTATTTCCACGCTCCTTCCTGTTGGTGCGTGTCCAACACTTCCCATCTTTTTGAGTAGCCTTTAATTTGAATTAAAGGTTAAAACTTTATCGCGATGACTAATCATATCACATTGACCATGTGAAGGACGTGGCATTATTTCGACCATGCTGCTGAGTTTATTTGCTATTATTGTTCTATCCATAATCTATATATTGGATTGGTCAGGAATATTTTGTTTATCCAACTCAGCTGCATACCACGTTTATATCGTTAGCTAAATTTTGATTAATCTTAGTTAAGTGTTTGACTATGTATCCTTTAAAGAGTAAACGTGGTTTCTCATATTCAAATCGAAGATTTAACTCACGTAATATTGTGTTTAACCGTCCAGTTTCTGGTAAGAGACATGATGGAAAGCGTCGGGGAGGTAATTTCGTGAAGCCCAATGATGAGCCCAAGATGTTAGCCCAACGCATACATGAGAATCAGTATGGGCCTGAATTTGTATTGGCCCATAACTCAGCTATCTCCACATTTATTCCAGTTATCCATCTTGGGCAAGTCCCGAAGCCCAGTCGAAGTAGGTCCTATATCAAGTTGAAACGTCTCCGTTTCAAAGGGACTGTGAAGATTGAGCGTGTTCAATCTGATTTGAACATGGATGGTTTTATGCCTAAAGTCGAAGGAGTATTCTCTATGGTTGTTGTTGTGGATCGTAAACCACACCTTGGGCCTTCCGGGTGTTTGCATACATTCGACGAGCTATTTGGTGCAAGGATCAATAGTCATGGCAACCTCACTATTGTA
GTAGATGGATTCTAATAAACAAATACAACCCCTTGAAATATCAATGCTTTCAAGGGGTTTTGTTATGTCTTTGTGTAGAAAAGGGGCAGGTAAGGGGCAGAATTAAAAAACACTATCCAAAGTTTTTACAAGTTTATCTTCCATATCTTGAGTTGTATGGGAATAAATCTCAAGTGTCATTTTTGCGTTTGCATGTCCGACACGATCCATAATTGACTTAATTGGAAGTCCGGCTTCTGCTAAATAGGAAATATGAGAATGTCTAAAAATATGGCTTGAAAGATTTTTTTCTATTCCAGCTTTTGCGCCGTATTTTTTTATAATTTGAATGAAAGATGGTAACGTTATTGGGCTATTCCAAACCTCTAAGCAAAAGATATAATCATCATCTTTTAGTGGTTGATAACGTTCAGTGAGTCGAACCACTTGACGTTGTATGGCCTTTATAACTGCATCTGATACCAGTATTGTTCTAATGGATTTTGCGGTTTTTGGCAATGTTTTTATTTTGTTGATTGAGTCAAAATTACCTGTAATTTCAATCTTATTATTTTCAAAGTCTATATTTTTGAGTTGTAATGCCGTCAACTCTCCATATCTCATGCCAGTGAGAGCAAGAACCGTTACCATATCAGCATATTTTTGTTGATACGGTTTATTATTTAGTGCATCTATTAATGCTTTGATTTCTTGCATGGTCAAAAACTTGTTGCGCTTTTTTTCAATATCTTCTAAAGTTTCCGGTTTTTTAGGAATAACCGTGTAATTAACCTCATTATTTTCAATATAAGAGTATTGAACTGCATAATCGAAGATACTTTTGAGTCTGCTGCGGACTCTATAAGCTGTATGATATCCTTTGCTATCAATAATATTTTCAATCTTACTCTGGATATACCGTCTATCAATATTAGCTAGTAAAGTGTTAGATGGTATTTCTTTTTTCATAGTCGCATCAACAAAAGTATAATTGTGCTTAGTAGATGCTTTGACTGTTTTA
AGCAAAAGCAGGTAGATATTGAAAGATGAGCCTTCTAACCGAGGTCGAAACGTACGTTCTCTCTATCGTCCCGTCAGGCCCCCTCAAAGCCGAGATCGCACAGAGACTTGAAGATGTCTTTGCTGGGAAGAACACAGATCTTGAGGCTCTCATGGAATGGCTAAAGACAAGACCAATCCTGTCACCTCTGACTAAGGGGATTTTGGGATTTGTATTCACGCTCACCGTGCCAAGTGAGCGAGGACTGCAGCGTAGACGCTTTGTCCAAAATGCCCTCAATGGGAATGGGGATCCAAATAACATGGACAGAGCAGTTAAACTGTATAGAAAGCTTAAGAGGGAGATAACATTCCATGGGGCCAAAGAAGTAGCGCTCAGTTATTCTGCTGGTGCACTTGCCAGTTGCATGGGCCTCATATACAACAGGATGGGGGCTGTGACCACTGAAGTGGCCTTTGCCGTGGTATGTGCAACCTGTGAACAGATTGCTGACTCCCAGCATAGGTCTCACAGGCAAATGGTGACAACAACCAATCCACTAATAAGACATGAGAACAGAATGGTTCTGGCCAGCACTACAGCTAAGGCTATGGAGCAAATGGCTGGATCGAGTGAGCAAGCAGCAGAGGCCATGGAGGTTGCTAGTCAGGCCAGGCAAATGGTGCAGGCAATGAGAGCCATTGGGACTCCTCCTAGCTCCAGTGCTGGTCTAAAAGATGATCTTCTTGAAAATTTGCAGGCCTATCAGAAACGAATGGGGGTGCAGATGCAACGATTCAAGTGACCCCCTTGTTGTTGCTGCGAGTATCATTGGGATCTTGCACTTTATATTGTGGATTCTTGATCGTCTTTTTTTCAAATGCATTTATCGCTTCTTTAAACACGGTCTGAAAAGAGGGCCTTCTACGGAAGGAGTACCTGAGTCTATGAGGGAAGAATATCGAAAGGAACAGCAGAGTGCTGTGGATGCTGACGATAGTCATTTTGTCAGCATAGAGCT
CTCTTAGAGTATCGCCACCGACGACGACGACGGCAGTCGAGCGCGGCTTCGCCGCGGCAGCTTCGCTGCCTCGACTGCCGTCGTCGTCGTCGGTGGCGATACTCTAAGAGTATAAGCAAGTACTCAGCATGTATAGAATAATTGATGACGTCACAACTATGACGTCACGGGATGACCTTTGACCTCTGACCTTTGACCTTCTATTTGACCTTGACCTACTTCTGTGACCTTCTGGTCTACTGACCTTTGACCTTCTATGACCTTCTGAGCTGATGGTCTACTGACCTGATGATGGAGAGGATCCGAAGACCTTGGAGCTGATGGTGGAACACCAGTACCTGATGTTAGTAAAGGATAGCAATAGTGTGTAAGTGTGACAGCAACATAGCAACTGTTAGAAAGAGACAGCAACATGAGTGAAAGAGATAGCATGAAAACAAACCTTGAAATAATTTATGCGTAATTTTATTATCTTGTTATTGTGACCTCGCTTGACCGCAAACTCCCGTCGAAGCTGGAGCCGTGTGCAAAACAGGATGTAGCTAGGCAGCGGACCGTTGGGTATAAATAGGCTTGTTGTTGTCGAGAGCGCATCAGTCTACAAGTGTCTTTCATAGAGTGAAGAACTAAATAAAAATAAGTGTAAAAAAATAGTAGTGAAAAAAAAAGTTGTGTGAGTGTAATACAAATTCTGGTAAGATGTCACTTATGTATGGAAAATATAATATTTGTAAAAGAAGATTGTTTGAAACGAAAACTTACAATCCGAAAACTCTATTTTACTTGTCTTATAAAACTGCTAGACTTAACGGTCTAGATTTATCAACATTACCTTTAACTATTAGAAAACTACAAAATAAAATAGATAAGCATATATTATGGTGTGATGAAGATATAGAAAATGTACTTGGTGCCGAAAGATTAACTAAATGGAATTTTAATATTATTCAACCATTACCAGTAAATGTGTTTTTGGCTTTACAAAATTTAACAGAAATAC
AATTTCACAAATTCAACCTGTTCGCCCAGAAAATACGTCTGGCACAACAGGGATCCGGAATAGGTCCAGCCTTTAAGCTCTAATATTCCCACAACAAAAATTACACTATGTCGAAACTCAGAGGAAGCTTCTGGTCTTCGGCCATCGCTGTTAACAGCGATTACACGATATCGCGCATCTGGCGCAAACTTAACACCATAGTAGTCCTGCACTACTTTGGTTTTGTTAGAATCACCAAGGTGATTCGTGACAAATCGGCTGATATGCCGATAGTCCCTTTACGGAAATCTGTATTTCCGTTTTCTGTTCGCGCGGCTGTCACGAGCTTCGTGCTGCTGGGCGTCCTCTTGACGCTCCGCATTCAGGGTGCCTCTGTGGCCTTCCCGTTATCAACGCATCTGGCGTTGTTCGTCCCCGCTCTGTTCGCGGGTTTTTCGAGGTTTTCTCTGTGCAAACCTCCGCTCACCTCTGCCGCTAAGAGGTCCCTCCGTCAGGCAAAGCGGGAATCTGTTTCCCTTTCTAGCCGGGCCTCTTCTCGCTTCTCTAGGGAAGTCCCTCGCGGCACACGTTCAAGACTTCACAGACGTGTGGTGAGACGAGCTGACACTGCCCCAGTTGAGAGTCCCCAAGACAAGCCTACCCGACGAAACAGCCGACTTGGTAAGACTTCTCACCTCCCTTACGTGGGGGAGGCAGCGTTGGATGATATCCTTCGCTGGATCGAAGAGGTTAATCCTCATCCCTCGATGGTCGCTATTCCAGTGCCCATCACTTTTGGAACCATGCCTGCAACGGCTTGGTGTTCCCACTCTGAAGCCGCAGTTTTGCGTGCCGCCTTGACTATCACGCGGCTGAAACTGATTTCTCCACTCAGGAGAAACACGTACGGTACGTCTATAATGACGTATCTTCTGCCACTAACCGTCCCCGTACGGTTTCTCCCCGCAAGTGCGTCCATTTTTCCCAGTAAATCTAAACTGGGCGTTGAGGTCCCCTCTGG
CGCGTTTTAAAAATTACGTCAAATCCCCCGGGGGGGCTAAAAAAAGGGGGGGTAATAACCCTAACCCTAACCCTAGGGCTAGCCCTAACCCTAACCCTAACCCTAGGTCTAGCCCTAACCCTAACCCTAACCCTAGGTCTAGCCCTAACCCTAACCCTAGGTCTAGCCCTAACCAAAACATTAACCCTAACCAAAACATCAACCCTAACTCTAACACCAACGATAACACTAACCATAAAACTATCCCTAACACTAAACCTAGCCCTAGCCAAAGTACTAACCCTAACCGTAGCCAAAGTACTAACCCTAGCCATACCCCTAGTCATAACCCTAGCCATAACCGCATAACTCTGTTCACAACCCTAACACTAATCCTCGCATCCGCACCTAACGCTGCCCCTCTTTCACACCATCACCCCCTGCCGCTTCAACTTCACCTTCTTCCTCCATCTCGCCCCGCTTGTTTCTACACTTGTCCGCCCCTCTATTCTTACTCTAGGATGCCGCTAACGGTGCGTGCCGGGCACGCGCCATATCGTCTTCCGCTCTCCAATTATTGGTGGCTACTCTTGGGTCGACATTCCCTTCGTCATGTTCATTCCTACCTGCGTCTGCACAAGGGTCTACGCATTCCTTTACCTTGGCCCGAGCAGGAATGCCTACATTTACATCCTAAGCCTTACAAGTGTCTCCTGCGTTACCCCTGTATAACAAGACAACCGCATCTTCTTCAGGGCTGGCCTACGAAGTCTTCTCTATGTGAGTGTCATATACATTTCCACTTTTTCACATGATTTATTGCGTTTTGTCTACTACACCGGGTACATTTTGGTTTCCCTCAGGGTTCGACCCTAAACCCTACCATCCTTCGGCCGACAGCAAGTTGCTACCGCTGGGCCTAATTACGCTGTCCGCCTGTTCCACGCGCGTGTCGGCTACGACACGCTGGAGCAGCTTCCACGCGACAGATCCGTCTCTCAGCTGGCTGACAGGATCGTCC
GGCGGTGGCATTTTTGTAATAAGAATGGGTACTCTAGTTGGAGTACTCCAGTTGAGCCCTCTCAAACTTGCTCATTCTATTGGAGTATTAGAGTACCATATATACTACTTGTGTTTATCTTGGTTTTGGTACACGTGGCGGCCATCCGTATAATATTACCGGATGGCCGCGCGGAGTATGCTATGTGTCCGTACTCTACAGCTGGTGCGCATTACTCCGCTCCCCTCTCTCCTGGTGTCTTTGCCACCTGGCGCTCTCTCCGCCCTCGATTTATCTTTCCTTTCGTTGATTGGCGTCTCTTTATTGACCAGCCTTTAATTTAAATTAAAGTTTAGTCCTTTTATGTCGGCGCGATATCAATTCAATTTTGAATTATTGATTCGCGATTCCTGTTTATGGCCCCCATTGTACTACATGGTCGACGTGGACGATTTGAGACCATGCTGCTGAGTCAGGTTACGTTCTATTGCTAATTAGCCTTTTCTATATATTGGGGCCGGTTTGTATATTTTGATCGATGTGACTCAGCTCTCGACCACGTATATATTATTAGCCACTTATTATCTGCCCGATCAAGTATTACTATATGATCATGTATCCTTACAGGTATAAGCGTGGTCCCTCGTTCGCTGCACGACGATCTTATACACGTAATTATGCGTTTAAGCGTCCTACTAATTCCAAACGAGATGATGGGAAACGTAGGCCTGTTAACAATAATAAGGCCCATGATGAACCCAAGATGTCAGCCCAGCGGATGCACGAGAATCAGTTCGGTCCGGACTTTGTTATGGCCCATAATTCAGCCATTTCAACGTTCATCAGTTACCCCAGTCTTTGTAAGACTGAACCGAATCGGAGCAGGTCCTATATCAAGTTGAAACGACTGCGTTTCAAAGGCACTGTGAAGATTGAACGTGTTCAGGCAGATGTTAGCATGGACGGTGCTATCCCTAAAGTGGAAGGTGTGTTCTCCTTCGTTATTGTTGTGGATCGTAAA
ATGGGATACAACAAATCATTGAGATACAGCCGTCACAATGGCACCACATGTGTAATTGACAACAAGCACCTTAAAAGCTTAGGCTCTGTACTGGGTGATGTGAGGCACAAGGAGGAGTTGATTCGCGAAGCACAGTTTGACCCAATCAAAGATATCGCCAACCAGTACATGGTGACTGAGGATCCGTTCCGCGGTCCTGGTAAAAATGTAAAAATCACCCTGTTCAAAGAGATTCGCCGGATCCAGCCCGACACCATGAAGCTCGTGTGCAACTGGAGCGGCAAAGAGTTTTTGCGCGAGACCTGGACTCGTTTCATCTCCGAAGAGTTCCCGATCACCACCGATCAAGAAATTATGGACCTGTGGTTTGAACTGCAACTGAGACCCATGCAGCCCAACAGATGTTACAAGTTTACCATGCAATACGCTCTGGCTGCCAACCCCGATTACGTTGCCCACGACGTGATCCGTCAGCACGATCCCTATTACGTTGGTCCCGACAACCGTGAACGCATCAACCTTTCCAAGAGAGGTCTCGCCTTCCCTCTGACGTGCCTGCAGTCGATCTACAACGAAAACTTTGAGGAGTTCTTCGATCAGGTCCTGTGGCCATACTTCCACCGTCCCCTGGTGTACGTGGGCACAACGTCTGCCGAGATTGAAGAGGTCATGATCGAAGTGGCTCTTCTCTTCAAGATTAAGGAATTCGCTCCCGACGTACCATTGTTTACTGGACCCGCTTACTAAAAAAATAAACACTATTTATGTAAAAAAGTTGTATTTATTGATCTCATTTAATTACTCCAATCACTGTTATATTCACTGTGATCACTAAGTTCGGTGACTTGTCTTCGTTGATCTAGCTTGTTGCGTATGGCCAACATGATGGGTTCTGCTGCCGCTGCTGCTTTACGAGACTCTGATTTTAGCGGCACCTTCTTCAACACGACACCCTTTTTAATTTCGTCCAAATAATCCTTGGGTTTGGTTGCTGGTGGTT
TCTTGCATATTTCCTTGTTGGTTGTTGGCTCCGATCTGTAGAGGCCATGGTTGGTTGTTGATTCCGTACGGTGTATAATAGGTAGGGTACAGTGAGTAGGGATATCCATTCGGCATAGGAGGATATCCTACGGATCCATACGGCATAGAAGGGATCTGGTTGAAGAATCCCGATGTAGGTATAGTAGGCTGCAGGTTTCCAGACCCTTGTTGCATAGCAGACTGCATGTTACTCAACCCCTGTTGTACAGTAATCTGCAGATTGCCGATTCCGCTTTGGATAGTAGCCTGCTGATTTCCGTTTCCGACTTGGACAGTAGCCTGCTGATTCGGGTAGTATACGTATGCAGCGGTTAATCCACTCCCTGGGAACACTATCAAAGAAATAACAAATTTTTTAAATTATACTCATAGATTAGCGCTATATTCTAAAAATGACAGAACTATGCTAAGAAAGACCATGCTTTTGAAAGTAAGAGAATTGAAGAAGCAATAAGATGAGCGAATAGTTTATCCCATTATAGCAATTGTATTAAAAAAAAATTTTTTTTTCAACTGAATTATTACTTACTTGATGTTCCCAGGGTGGCGACGAGGAGAACAAGGGGTAATTTGCTGAAGAATATGATCGTTCCGGTTTCGGAACTCAACCGTGATTCGGGGTAATTTTCGTTCCCTTTTATTCAGTCTATCCATCTGGTCATGTGATGACGTCTGGAAGATTGCGACCCGAAAAGACAATAAGAAGATAAACCTTCCCCTTTCGTGAAATTTTCCACTAATTAGAGCTGATAACTGTCACTATTTACGAACCAGATCATGTAACGTATGATTGACCTTATAGATGCGAGTCAAAAGTGATATGGATTACAGGTCTTCCAAGTAGAGCCCATGAATTTTGAATGATCACGGAGAGAAAAACATCGTCAGAATCGAACTCCAGAACACTAAAGGGTTAGTTGAAATTCATATAGCTTGACGATAGAAACATGTAGTACAGT
ACCGGATGGCCCCCGAAAAAAAAAACGTGGCCCAATAAAAAAATGCCACGTGGAAAGCATATGATGTCGATGTGATATTTTTTGGCGGGAAACTTCCTGAAGAAGTTTTCTTTCCCGCTCATTTTTTTGACTTAGTCAAAAAGTAGCCGACATAGTTTTGAAATAAAGTTAAAAGTAGATGACTGTGGTCCCCACAGGAAACTTGCTCAGCAAGTTTCGAATAATGTCGGTTTATATACGTTATTTTTACATGTATATGTACTTATAAATGATGGTCTGTCTACCAGACTGGTTATTTTTGTTATTCATCTTCAGTATCCTCCTACAATCGGGTACCAATTTTTATGGGACCTTTCAGAGTGGATCAATTTCCCGGAAATTATCCTGCCTTGCTAGCCGTTTCGACGAGTTGTTTCTTAAGGTACAACAGGTGGTGTATACTAGGTATCCATCACGAGATCGAACCGTTGACACTAGAAGAAGGCGAGGTCTTTCTGCAATTCCAGAAGGAAGTGAAGAAGTTACTGAAGCGTAAGTGCAATTTTGCAAGGAAGTGTGCTTTATATGAGGAAATATACAAGAAATACGTATCAAATGTCGCAGAAGAGAAAGGCACCCAAGTTCCAGACTGTATGGCCGAAGAAGAGGAAGACGATGACTTCCAAGAAGTATCAATGGAAGAGACCTGTGCAAAAGAATAGGTCTCTGAAATTGAAGATGTATGACGACATGCTTGGTTCGGGTGGAATTGGTTCTACCATTAGTAATAATGGTATGATCACAATGCTGAATAATTATGTGCAAGGTATTGGTGACAGTCAGAGGTCTACTAATCTGACTGTTACTAAACATTTGAAATTTGATATGGCTCTTATGGGGAGTTCTGGTTTTTGGGAAACTCCTAATTATATGACCCAATATCATTGGATTATTGTGGACAAGGATGTTGGTTCTGTTTTCCCAGACAAGTTGGATACCATATTTGATATTCCGCCCAATG
CTTGTACACACTTTTTGCAATCAAAATAGAACGCAAATCTTGACTGCTCTACCTCAACTTAATACCTACTCTACATGGATTACCTAATCACTGCATTTAACCGAATCACTCACTGGTTCTTAACTCCAACTAATCTCGAATACATCGGATCCTACTCCCTTCCCCCTGGGCTTCTTCGCGTAAATGATGTTGCTGTCGCAAATCATAAAGCTACCTTAGATCGCTCGTTTGACAAGTATCTCTATGAACATGAGATAAATCTTATCACTAAAGAGTACCGCCGATCTCCTATTGATGAAGACTCTATACTTGAGGACTTCTTCTCAGGTGACCTACCTTATTTCGAAATCCCTTTCGACGAACACGTCGAACGTGGACTGGAATGTATGGCTGCCGCCTTTCGGCCGCCTAGACCCTGTCGCCCTGCTCACATCTTAGATGTGAAACATGGATACCCTTACAAATGGAACGTCAATGCCGAACCTCCCTTCTCCACTGATGAATATTTCCTATCACAACGTAAGACATTCGGTGAATTTATACGAATGCATGAATATGAACACATTGATAAAGAAGATTTCTTCCGTCGTCATCCCAACATTGAGTCCCATGACTTTCTACGCACAGTCGTCCCACCAAAATTTGGCTTTTTGAAGTCAATGATATTTTCGTGGACCCGTCGCTGGCATCACATAATCAAGTCTGGATTCCAAGACTCTACTGACCTGGAACAAACCGGCTATTTCTTTAACCGCTTTATCTTTCCCATGCTACTACATACCAAAACTGCTATTGTCAAGAAAAACGACCCTAACAAGATGCGCACCATATGGGGCGCTTCCAAACCATGGATCATCGCTGAAACGATGTTCTACTGGGAATACCTTGCTTGGATCAAACACAATCCTGGTGCTACACCAATGCTCTGGGGTTACGAAACCTTCACAGGTGGCTGGTTCAGACTGAACCATGAACTATTCTGTGGACTTATCCAACGATC
CTCATGTCATTAATAAGACCATGCAGAAAATGCAAATGAGGCGAAGTGACGTAAAAAAGGGGGCGTGGCCATATGCAAATTAAGAAAAATGGCAGAAAATTAGTCCTTTTAAGAGCTTTATTGGAATTTTATATAAAATTTATGAGACACTTCTGTTTTTTCTATCAAGTTTTAATATTATTGTCATCATGTAAGTTTTTGTAAGTTACAAGCTGATTTTAAACTCCGAGTATTTTTCTTTTTTCTTGTTTTAGCGATCGCGTAGGAAAACTGCATGCAGCAGCGCGGCGAGGCTGGCGGTGAACGTATTTCCTCCGAGTTGTCGGTCTGCCGCCGCTGCGATTTCTTCGGCAGTGTGTGGAGGAATTGATGATTGAACGCGTTTTGCGAGTTCAACGAAACCTGGGTCGTATGTAATTTGAAGCACTTCTTGCCCTTTACCAAGTAAATACCCTAGCCCGTCAAATGTGTTTAAAATGATCCATCCTCCGGGTATAATACGTAAAATGGCGCGTATTATCTTGGATGTTAATCCCAAAGGACTTCCAAGCATTAAATCTATTACTGCTCCGACAGCCGTACCGAATAAACTTATAAGTACTACCTTTCTTGTACGTTCTGGTACTTTCATTAAAAAGTCAAGAACATCGTCTATGTTCCATTTGTGTTTGATGGCTCTGTCTTGATCGGCTTCTCCGTCGGAGCGTTTGACTATAGGTTCCTCATACAGGGGGGCATCATACCATTTTTCCTCTTCCTGCACAGCAGGTGGCGCTTTTGGTTTTGGCTTTGGCTCGGGCTTAGGCGTAATTGTTTGCGTTTGGGGTTGAACTATAGCTGTGACCGTGGGTTGGATTGATGGGTGGTAGACTGGGTTGGGTAGCTGCACTCCTCTCCATATGGCGTTCCTAGTTAGTTCTGCGTCTAGTGGGTGTTGACTTGGTGGGGCTTTCACATAAATTACCTTCGGTACTTGCCCTTTAGTTGTTCGCCTTGTATA
GCTATTGGCACCATGGCGAATGTCTGGGGCGTGAGGTTAGCAGATTCTTTATCGTCACCAACACTTGAATCAAGAAATAGATCGTATACCCTTCATGATTTTTGTTCTGATCTGGATGCATCAGCTGGAAAGGAACCATGGAAAGCCTTACGTAACCAACGAACTAGTGAGATAGTCGCTGTGCGGCTATTCAGGCCACTGCAGGGGTTGATATTAGATACGCACATGTATGGATTTCCTGGAGAGTTTGATGCTTGGGAGGTCTTCGTGAAAGAAAAACTGCGTGTGCTGAAATATGAAGTCTTGAGAGTGTATCCAATTAGCGGGTATAGTAACAGTCACGTTAACGTCTTTGTGGCTAACGCCCTCGTTGGAGCTTTCCTATCTAACCAAGCTTTCTATGATCTACTTCCGTTATTGATCATTAATGATACAATGATAAATGACCTTCTCGGTGCGGGTGTTAGCCTGGCACAGTTTTTCCAAGCCCACGGTGATGTACTGGAAGTGGCAGCCGGACGGAAATATATCCAAATGAACGGTTACTCTAATGATGACGATGATCCGCCGTTATTTGCAAAGGATTTATCCGACTATGCAAAAGCATTCTATTGTGAGAGTTTTGAAGTTCTTGACAGATTCTTTTGGACGCATGACGCCTCTGCTGGGGTATTAGTGCATTATGACAAACCAACGAACGGCAACCATTATTTACTCGGGACTCTTACTCAAATGGTCAGTGCTCCACCCTTCATAATTAACGCAACTGACGCTATGATGTTGGAGTCTTGCGTAGAACAATTTGCGGCGAACGCGGCGGCACGTCCAGCCCAACCAGCCACTAGGTTAGATCAATGTTACCATTTACGATGGGGCGCGCAATACGTGGGTGAGGACTCATTAACGTATAGATTGGGGGTACTGTCCTTATTGGCCACTAATGGGTATCAGTTAGCGCGACCTATCCCGAAACAATTGACTAACAGATGGCTGTCGAGCT
TCTCATAGTTCAAGAACCCAAAGTACCCCCCCCATAGCCCCTCTTAAAGCCACCCAAAGCTGGCCCTACCCCTAGGGTTTAACCTTCGGTTAACCTTGGGTCTTTCCTCAAGTGGCCTATAGGATAGCCTAAAGTGATGCCTAAAGTCAATACCTAAAGTGATGGCTGCCTATTGGAGACTTAAAGAGTGTCCTAGTGTACCAGTATGATAGTACATCTCTATGTGTCCCTATCTGTTAGCCCCTTAAAGTAAACCCTAAAGCCACCACCTAAAGAGCGACGCTATCTTAAAGACAACCAGACCGATAGACCCACTGTTAACCTGTAGTGCTGCCCTGTAGTTGTCTATAATATCCAACGTTGTCTATTTACCCTCACTAAAGGGAATAAGGTGGATACTTAAAGAGGGAATAAAGATTTAATAAAAGATTAGAATTAAGTGTTGACTTTAAGTTACCTTTAAGGCTATTATTCATCTCGTCAACGGGACAACGGCCTTAAAGCCACTCCCTGAGATACCGGAGTCAACCGGATAAGTAGACAGCCTGATAAGTCATACGAAAAACAGGCATTGACAACGCAAGGTAACAAGTAGTAAGATGTACCACATAACGTTAACCACCGCTTCGGTGTCTTCTAGGTGACTTAAGCGCACCACGGCACATAAAGTTAAACAAAGTGGTTGACAACATGAAGTAAGCACGGTACGATGTACCATATGAAACGACAGTGAGGCGGGACACTGAAAGCCGCTAGGGTCTAACGAAACCAGACCGACACGCTCTTTAACAATCTGGATAATAGCTCTTGAGTGTACCATATAAGCGAATAACTCAAGGTCGCACTGAAAGCGTGGCCTTTATGATATTCACTTAACGAACTAACATGAGGTAACACCAAATGATTTTCACTAAAGAGCCTGCGAACGTCTTCTATGTACTGGTTTCCGCTTTCCGTTCTAACCTCTGCGATGAGGTGAATATGAGCAGACACCGCCACA
CATAAATTTATCCTTAGGGTTAAAGAAAGTTTTCCTCCCCCCTGTAGCATTCCCCCCGTTAGCGAGAACATTTGTTCTCTCTAACACCTCGTCAGCTGAAATACCGATAGGCCTAACGGTACCTATGCGGCTGATTCTCTCCCTCTTTCTCTAGTAGAATTAGGTACCTAACAAAAACCCAAACCACACAATATCACGGTGCCAGTAACACAAACTAAACCGACCAATAGAACTCTTGCAATCGTCAAGATGGTCATTAATTCCGGTCTAGTATCAGGGCCCACCCGTGGCGGGGTGATCCCAACAATCCTTGGTTTGTTTGATGTTCCCATTAGGCCCCACAAAAACATTTATGAAATAAGTGGTTTCTTTAATATGTTGATATTATGTGTTTTGATTTTCTTGTTTTTGAATCGTTTTCTACTCAGATTTAGGTCTAACGGTTATGTAATTAGAGATAATAGATTTGATTCAGTGTAAGAATCTTCACTTTTTGCTCATTTAGTCGATTATTTCTTTAACTACCAACACTATTAGTCTTACAGTTTTTGTAAATTCTACGTATAGTTTGTTTTCTGTAAATTTTTTGTTGTTCTTTCTCAATCTTAACCGTAGTTCCTTTAACGCCCTCTCTTTTAGACTTTCTCTTCTCTTGTTCTTTATTTCTTTTAGATTTTATTCTTAGTCATAAACACGATGCAAGCGAAGGCTGGTTTGGACTTTGGTACAACTTTCAGTACCATTAGTTCTTTCACCAATGGAGAGATGAAGACTCTGTATGTGAGCAACTCACCTTACATCCCCACTTGTTTGTCCATTTCATCTGAAGGTGATGTGATCATTGGGAGCGCCGCACAAGTCATCGATGAGTCAGAAGTTAAATCTTGTTACTTTTATGATCTCAAAAGATGGGTTGGTGTTGACGCGACCAACTTCCTTGTGATAAAAGAGAAAATCAAACCGCTTTATGTCGTGAAATTAGTAGGGAATGATGTCTATT
TGGTATCAGAGCTTGGTTTGGTTATCAGAATGATGAGTGAGTAGTCTCTCACTAGGGGGAGATGTAGACGCCTACATCTCTAAGGTATGGAAAAACTTTTGTGTGGTTATCTTTCAATAAGTCGAATTACTCAGGTTTTAGTCAGGATTTATGGAGCTATTATTATTCATATTAAGTAGCAGAACTGTGAAGTAGGAAAGTTCTCTGAACTGTACAGATGCTAATAAAAATGTTTTGTTAGTATAAAGCCCTTAAACTGCAAAAGTACGTAAGCCATAAGACGCCAAGAGAGCGCAGAGGACTAAGTTGAGCAGAAAGATGGGTATAAAAGCTGACAAACATAATAAAAGGCAGAAGTCTGTTTTGAGTAAGGGAATACTTCATGGTTAAGGCTATATTTATGAATATATGTATAACTCTGTATTATCAGGATTAAAAGAGTAGTAAGTAAGACGTACCATGGATAACCAGTTACTGAAAGCAATTTCATACTAAATGAATGTATGGTTGTTGAAGTCTCATACCCCCCTAGGTCTTTTACCATATTATTCACTCCTAGATCCTTTCTGTTTTATGAACCAAGTAGATCAAGTAAAACAAAAATTAATAGATTGGTTATCTTCTGCTAAGAAATTATCAGAAGAAGTTATTGTATTTACCCCAGAAGTTAAGATCAACCTTCGTGACTTAGCTCACAATATCCATATTATAGCACATAGGGTAGCCTTAGGATTTAAGGTTATCTATTTATATCTTGTTGATATTATTTTTCCTTTATTGAAAAATATCCAAAAATCCCAAAAAGAATCATCAGAAAATTTACAGTCTGTTCTCAAGATTGTAAAGGAACAAAGAAGGTCCTTGAAGCAGATCGAGGATCAGCTATCCAAAGTCCAATCTGAGCTCGCAAAGCTTAGAGAAGACTATTTATCCAGAAGACCTCTGTCTAAGCAAGACGTGGAGGAGCTTGTTGTTCGGATCTCTGAACAACCCAAGTTCA
ATGCGAACAATGCGCTACCACTACCCCACGGAGACGGACGACAGCAGTCCTGATGAAGGTGAGACTGGCAACCATGCTGTAACCCACTTGCTAATGCAGCTGCAGGAACAACTGCATGCACTTAACTATCCCACAGATGATAGCGACGACTCCACAGACGGTGAGGAATTAGTATTCCGATTAACCGTGGAGGAAAGCGCAAGCGAGGACGACAATGACAGCCGTCAAAGCCTGTCCGTAGACGATGTGGGGGCAGAGGTAGATGTAGAGGTGGAAGGGGCATACGGTGGTGTTGCATCGGATAATTTACTATGTCATGAAAGTATGGATGATCCCGAGTACAGCGGTGCCAGCGTCGGGAGTCGCCCTGACGGGTATGATGAAAGGGCACCCTGGAAATGCACAATATGTGGGAGACCTGTCACTCCACAAGAGCTAGCTACCTTCGGGGTAGTCAATCCCTGGAATAAGCAGGGAGTGTGCACCGTGTGCTTTCACGGGCAACAAGAGAGGTTCAACAGCATCTGGGGTTAATGGACTTCATTACCATTGAAGCTGAAGATACCAATAGTTCAGACAGCAGCCAATGTGAGGAAGAGGAAGATAAGGACGATTCTGCATTAGGGACATTTATAGACGATAGTAATGGAAACGACGAACCCGACAATATCAGCCATGTGCAATTGTTGCACTCCCAGCGATCACAAGACTTTGAGATTATACCTAAGCGAGTGGCAGGACATTATACCCGTAAGCGACGAAGAACACGGTCCCCCCACGGTGAGAGCGATATCATTCGATGCCAGCACGGCGGACATGGAGACCCAAAGAAAACTGTGCAAGTATTGTCTCATAGTCCTCCTAAAACGATTAGGCAGTATTTTACGTCTGGGGATACTAATAGACCCCATAAAGATACTTCGGAGGGATGCACAGGGTCAGGGGCCACGCACACCACACGGGTTATTACCGCGCAGGTGCACGTTCCTGCTGAACCTAC
AATTTATAGCTCTTAAAAAAAAGTATAACCCTACCTACCCTGGACGTACGATAGAGGGATTTAGAGACCTTTCTTCCACGTTAGAACGACGACGTAAGGACGAAAGGGAGGTTTCTTTTTCGCCTTACGCCGAGGCGTAAAGGGTGGGGTATTTTCACGCGTTCGTGGTACGGTAGAAATAGGGTCACATCTTCCACGTTAGAAGTAGWAGTAGAAGTAGGTCGTCTACACGCGGAAGTCTGCCTATTTATTCCTCTTACCTAGACGTAGACCCGCGTCTACTTGTTCTCGGGTGTAGATGTACTATCCCGCGAACGGTCGTAGGCCTAACTAGACGGTACCTATCCTATCGCTTCGGAGAACTAGACGTGGAAAACGAGCGGCGGTAGAAACGTAGGAATAGGTGTACCGTCGTACCCTCTGGACGACCTAGGTCTGTCTATGTATTCTATCTCCTCCGGTAGACGTAGAAAAACGAATACTCGGTCTATCCTCGGGCAGACATAGACGCGTCCACCTCCGAATCTAAACAGACGGGTATACGATAAATCTACGTCGTCGGAGACCCGACGAACGACCATGGAGGTCCGCGTAGAATCGCGTCGATGTACCCGTCGCGGAGGATCCCCGCCGGAGGAGTGGTCACGGTTGGTACTTCCTCGACGCGATCTATCGAGCGGGTAAACAACTACGAAGGAAAAAAAAGCGAGCGGTATTCCCTATATGGGTTTTAACTATTTATATAGGTATAAAAACGTGACGCGTAACGGTCAGAAAAATACGACATCGATCGTAGATAGGATTAGTTACACGCCTTGAGGGTAGGCGTACGAAGGACAAGGATATCGTCCTCGAGTAGTTTGCCGTTCTTTACCTTAAGACTGTCTCTCGCCGAGAGATCAGACGTTCTCTTACACATTTCACCCACTTGGACGGTTATGTCTAGACTCTTCACACATTCCGTGTCGACCAGGGTAGATCCGATAATATGACTGCGTCT
AACAAAATGGCACACTATTTTGGGGAGGCACTGCAATTGGGCCTGTTTGTTGCTAAGGCCAGCTGCTGGGCCAGTAAGGAGTTGGCGCTCCTCGGTCCTAACTTGGCCTGGATAGCTACTAGACCACTTCGCAACGATGCTAATGCCATCCTAAAGCGGATTGGCGTCCATGGGTTGGCCAAAATCCCGTGCAACTTCGACTCCGATGAGTTAACGATCGCAAATGACTGCATTGTGAAGTCCGACAGGAACTTGGAGGATGAATCGATCGTGGTGGAGGAGGTCGAGGAGGGGGAGGAGAAGAAGAAGAGCAAGAAGGTGACAAGGAGGAGGGTGAAAACCAAGCCTACCTTCGCGGCCGTCCTGGCGGCTGACGCGAAGAATTATTACGGTTGCCTCCCGAGTGCCACCAGGGCAAACGAGCTCAGCGTCATGAAGTACCTAGTTTCGAAGTGTCAAGAGCACAAGCTGACCATAACTCAGACACGAGAGGTAAGTGCCATGGCTTTTGCGTTGACCTTCACGCCGGATGAAAATGACAAACTCATCTACAAATACCTCAATTCAACCGAGGTGTTTGAACGACGGGTGGATTATGCCAAGGCGCGCGGGGTTGACAAGTGCTGGTTTGAATTGCTCAAGAGGCCTTGGCATGCTCGAGCATGGAGGAGAGTGGTTGGGCGGATTTTCGGACTGCCTGAGCAGCAGGCTTTCGAGTTCGTCAAATAGGGATGCCTCATGGACACTTGCGGTGTGGACACGAAAGTGTACCGCGGGGAACACCGCTGGGTTAAGGAGTTCCGTGGGGCGGCAAACCCCAAGCCGCGTAGGTTGTATAAGATTAGTGGGGTATCCCCTGAAGTTAGATGGGGGGTGCACAACAATAGTTTTGTCAACCTCAGAAGAGGGTTAATGGAAAGGGTTTTCTACGTCGAAAGATCAGGGGAACTCCTACCGTGTCCGTCTCCGGAGGCTGGTTTGTTTAAACGGTTGTTCAACA
GAAGATGTGCTGTCACACCTTCTACGTGGATGCGAATGCCTTCAACTTTCTTGGTTATTTGTTCGCATGATATTTCTTTTTTGAGTATAACTTCCAAAGTATTTGAGTCATAGTACGTTCCCCATTCATTTGGGACAAGGCACACATGTTTAGAAGACATGATTCTAAGAGTCACGTTTTAACGGGAATCAAGGACTGTTTAAATGCCTGCACTGAGTGATGGGCACTCTTATTTATAAAGCAGATGCTGATATTTGAGATCAATTATTTCCAATTGACAGTTATAAGGGTGTGATCACAAAGCTTATGACTAACCTAGAATAACTAAAACTAGAAAAATAAAATTTAAAGGTTTCTAAGCGTTAAGTTAGGCATTTATAAATGGGTTATTAATACTACACTTTCAACTAGCTTTACGTAGTTCTAGATGCAAGTAAACATTGTAAAAGTGTACTTTTGGATTAATTAAGAATTTTCAGATGTACCGGCAACACGGTTTTCTGAAAGAAAAAAAACAATAAGGTGCATTAATTATCAATATAGCTTTTGAATTAACTATAAAATACGAAAATTGTACCAACGTGTTCTTGAACCAAAGTTGATTGTTACAAGCTTGTAATTTGGCCGTAGTTTCGTCAATGGAAATATCGGCTCCTAGAATTTTTTTATTTTTATGGTAATAAGACGAAATTTCTCGATGAAGGACGAGTCCCATGAATTCTGATGGATACTGGTCCCATTCAGAGGGAACTAAACAAAGATGCTTGTAAAACATGGTACTTGAATTATTTCTTAAGCACCGGAGACAATAGTCCAATTGCCTGCACTGCTTGAAATGTATTCAAATGTCAAGGTATTGATTAACACTTTACAGTCTCTACAGTCTCAAGTGGTACTTGATACAATTGATTCCCAATTTAAAAATGCGGACTTTTATACGGACTACTTATGTAAAGCTGTTCAGTCTTCATGCGATTCCTACTCCAGAACATCGTCTAAA
ACCAAACAGAGAATCTGTGAGGTACGATAAAAGGCGGAGAAGCAATCGAGATCGTACGGGTAGAAGGTGTGAACCCCGAGCGCGAGGCCGAAGCTCGAACCTGAGGGAACCTTCTACCGATATGTCGTCTGTTTTCGACGAATACGAGCAGCTCCTCGCTGCTCAGACCCGCCCTAACGGAACTCATGGAGGGGGAGAGAAAGGGAGCACTTTAAAAGTTGAGGTCCCAGTATTTACCCTAAACAGTGATGATCCAGAGGATAGATGGAATTTTGCGGTATTCTGTCTTCGGATTGCTGTTAGCGAGGATGCCAACAAACCACTCAGGCAAGGTGCTCTTATATCCCTCTTATGCTCCCATTCTCAGGTGATGAGAAACCATGTTGCCCTTGCAGGGAAACAGAATGAGGCCACACTGGCTGTTCTTGAGATCGATGGCTTTGCTAACAGTGTGCCCCAGTTCAACAATAGGAGTGGAGTGTCTGAGGAGAGAGCACAGAGATTCATGGTAATCGCAGGATCTCTCCCTCGGGCATGCAGCAACGGTACTCCGTTTGTCACGGCTGGGGTTGAAGATGATGCACCAGAAGATATCACTGACACTCTGGAAAGAATCCTATCTATCCAAGTTCAGGTATGGGTCACAGTAGCAAAGGCCATGACTGCATATGAGACAGCAGATGAGTCAGAAACAAGAAGAATAAATAAGTATATGCAGCAAGGTCGAGTTCAGAAGAAGTACATTCTTCATCCTGTATGCAGGAGTGCAATTCAACTCACAATCAGACATTCTCTGGCAGTCCGTATTTTCCTAGTCAGTGAGCTCAAGAGGGGCCGCAATACAGCAGGTGGGAGCTCTACATATTACAACTTGGTCGGGGATGTAGACTCATACATCAGGAACACCGGGCTTACTGCATTTTTCCTAACACTCAAATATGGAATCAATACCAAGACGTCAGCCCTCGCACTCAGCAGCCTCACAGGTGATATCCAAAAA
GGCGTGGCGGGGAAAGCATTGCGCGCCAGAGGTGGCGCGTGAATGATAAAAATTATCGTCTGAGCGCCTCGTAATGGCGCTATCGTGGTGCTGTTGGTTCGTTGGTGGTCGTGTGTGTTTGTGCGCGTGTGGCGCGTCTGAGACGTGATGGTGGCGGGGTATGAAAAAGCCGCCATGCTGGCGGCTTGAGAGGGATTATTCCGGGTTGTCGAGGGTGTACTCTTTGAACCTGATGACCTCCATGCCGAGCCAGTCGTTTACCTCCCTGAACCTGTCCTGCAGCGGCGACAGGTCGTTACGCACAAATACCTTTGCCACTTTCTCAACGTCACCGAGCGAGCCGATATTCTCGGGCTTGCCGCCCATGAGCTGGAACGGTACGCGGTGCGCGTCCATCAGGTCGGCGGCGCTGGCTTTCTTGATGTTGAAAAAGTCATCCTTTGTGGCGACCTCGCTCAGTGGCACGATTTTAATGCCGTCCGGTTTTCCATTGGGAGCGTAGAAAAACAGGTTTTTAAAATTGCCGAGCCCTTTCGAGTTGCGCATCGCCTCGCGCAGCGATTCGACGTCGGTCGCGCTCTGCGCCGGGTCGGTCACATACATGATGTAACCCGCATGCGCGCCGTTCTGGTAATACTTGCGGCGGAACAGCGTTGCGGATTCATTCAGCCAGGCGGAATTAAGCGCGCTGAGATATTCGGGCAGGCCGTAAATCTCCTGATTAATGTCGGGCTCCAGCAGGTGAAACACGGTATCAGGCGCGAATTCATGCGGCAGAGTGAAGTTTTCCACAAACCAGAAAACCGAATCGTCGACCCCGCGGCGGGTGTATTTGGCCGGTGAGGCCAGTAGCTTGATTAGCTGGCCGGTAACGCTGTGGCGCTGCTCAAGAAAGGCGTTGCCGAATACCAGATAGTCGAGCGCAAAGCGGCTGAAATCCTGACGGGACAGCAGCGGGTGCGGGATGTAGGTGCTCGCGAGCACGTTGCGCTTAACGTAA
TGGTATCAGAGCCTAGTACTCTCACCAGTACGGGATCCAACTCATCATCTTCATCAACATCCAAGCATGTCTGAAGAAGAAATCAGAATGGACCAACCACAGGGCGGCCACGACGAGTACATCTTCGAAGAAGAAGGTACGTATGCACATGATGTTGCAATAGATTCTACTCTTTTAAAAGAGATAGAAAAGAAAGATCTTGAACTTACTTCTGAGGAAGTATTCAAGACTCCAAGCTTGTGGAAGAAATTCCTCAAAGCTCGGAAAAACATATGCATTTCTTGTGTCAGTTCTAGGGAATATCCCATAGAAATTGCTCAAGCAAATGGACTTACTGAGATTCCTTTCTTCAACAGAGAAGAAATCGAAAGTAAGAAAAGGGTGTTAAAACCCGAAGATCGTAAAAAGATAGATTTTATTCATATAGGATCTGTTAAAATTATGATCAAAAGCACCTTTAGGACAGGAATAGACTCTCCTATTAGTGTAGCACTCCTTGACCGGAGAATGAAAAACGCTAAAGACGCAGTCTTCGGCGGAGTTAAAGGTAACCTTTCCTACGGGAAACTTATCTTTACCTACAACCCAAAAATCTCTGTTAGTCTTAGAGACCCTACGATTAACAAGACTTTAACACTAGCTCATTTCTTTGAAAAAGAAGAATTGATGCATGAGGGAAATCATCCCTATACTATATCCTACAAAATAGGATACACCTTGTCAAACTCTCACCACAGCCTAGAGTTTAGACCAAAAGAACCTATTTGTATAGATGACCTTTTCTCTACAGTAGGAAAAATATCTCAAGCACCCTTGCAAGAGATAACTCCCATAGAAAACTATTGGAGAATGAGCCTAGGTAACACTAGCAGAAGACTTCTAGGAGAAAGACCTAGAATGATTGTCATAGAGGACGATGAAGAAGAGACCCCTCTTGACAGACATACAGAAAGAGCATTAGCTAGATCTCAATCTAGGATGCTAGGTTTAAGGCCCTTAG
AGCTGCTACGGTAAGCGTCCCTCTTCTTGATGATTCTACCACCATGAGTGACGTTTTCAATAGTCCACAGGCGCGAAGCAAGATATCAGCAGCGTTCGGCATAAAGCCTACAGCTGGACAAGATGTGGAAGAACTCCTGATCCCTAAGGTCTGGGTGCCACCTGAGGATCCCTTGGCCAGCCCTAGTCGTCTGGCCAAGTTCCTCAGGGAAAACGGCTACAAGATTCTGCAGCCACGGTCTCTACCTGAGAATGAGGAGTATGAGACCGATCAAATACTCCCTGACCTAGCTTGGATGAGGCAGATAGAGGGACCTGTTTTAAAACCAACCCTATCTCTCCCCATTGGGGACCAGGAGTACTTCCCAAAATACTACCCAACACACCGCCCGAGCAAGGAAAAGCCCAATGCGTACCCGCCCGATATCGCATTACTCAAGCAGATGATCTACTTGTTTCTCCAGGTTCCCGAGGCCACAGATAACCTCAAAGATGAGGTCACCCTACTAACCCAAAACATTAGAGATAAAGCCTACGGGAGTGGGACCTACATGGGACAGGCCACCAGACTTGTTGCTATGAAAGAGGTTGCCACTGGGAGAAACCCAAACAAAGATCCTCTAAAGCTTGGGTACACCTTTGAGAGCATAGCCCAGCTACTTGACATCACTTTACCGGTAGGCCCACCCGGTGAGGATGACAAGCCCTGGGTACCACTCACAAGGGTGCCGTCAAGGATGTTGGTTCTGACGGGCGACGTAGATGGGGAATTTGAGGTTGAGGACTACCTTCCCAAAATCAACCTCAAGTCATCAAGTGGACTGCCCTATGTTGGTCGCACCAAAGGAGAAACTATTGGGGAGATGATAGCCATATCGAACCAGTTTCTTCGAGAGCTATCAGCGCTGCTGAAGCAGGGTGCAGGGACAAAAGGGTCGAACAAGAAGAAGCTGCTCAGCATGCTAAGTGACTACTGGTACTTATCATGTGGGCTTTTGTTT
GGAAACAGTGGGTCAACGTTGGTGGCACCCGACATACCACGACTGTTTACGTATGCACGCAAGTGCCCTTTAACAAAACCCTATACACACAACTCATGATATGTCGGACATCTTCAACTCACCACAAAACAAGGCATCCATCTTGACTGCTCTGATGAAGAGCACAACAGGAGACGTAGAGGACGTGCTGATACCAAAACGCTTCAGGCCAGCCAAGGACCCCCTCGACAGCCCGCAAGCAGCAGCACAGTTCCTGAAGGACAACAAGTACCGGATACTTAGGCCGCGAGCCATCCCGACCATGGTCGAACTAGAGACAGATGCCGCTCTGCCTCGACTGCGACAAATGGTGGAAGACGGCAAGCTTAAGGACACGGTAAGCGTCCCAGAAGGAACCACTGCGTTCTACCCAAAGTACTACCCATTCCACAAGCCAGACCATGACGAAGTGGGGACGTTCGGGGCTCCGGACATCACACTTCTGAAGCAACTCACCTTCTTCCTGTTGGAGAATGACTTCCCAACAGGACCGGAGACGCTCAGACAAGTCCGAGAAGCCATAGCCACACTTCAGTACGGCTCAGGCAGCTACTCAGGACAGCTGAACAGGCTCCTAGCAATGAAGGGCGTCGCCACTGGCAGGAATCCAAACAAGACTCCAAAAACAGTGGGCTACACGAACGAACAGCTAGCAAAACTGCTGGAGCAAACACTACCGATCAACACACCAAAGCATGAGGACCCCGACCTCCGGTGGGCCCCAAGCTGGCTGATCAACTACACCGGAGACCTGAGCACAGACAAGTCATATCTGCCACATGTGACCATAAAGTCCTCAGCCGGCCTACCATACATAGGCAAAACCAAAGGAGACACGACGGCAGAAGCGCTCGTACTGGCTGACTCCTTCATACGTGACCTCGGAAGAGCCGCCACATCAGCAGACCCAGAAGCAGGTGTGAAGAAAACCATCACCGACTTCTGGTACCTGAGCTGTGGG
GTTTTAACTTAAGCTTTTCGTAATCAAAATAGAACGCGAATCTCAACTGCTCTACCTCAACTTTTTACCTACTCTACCGCTAACTTAGCCGCCCTACCCACAAGATGAATCAAGACACTCCTCTCGCCAATCTCAATGGCCCCGAAGTTCCATCCGGCAACGTCCCTCCCGCCAACCCTCCTGGTCGAACAAACGTCGCCCCTCCCGCCCAAGGTGCTGTTCAACAGCCTCCTGCTCCGGCTGCTCGTCGTGCCCGCAACCCACACGGCCCTGTCCCTCCTGCTGGACCATCCCGTTCTGCTGGTGCCCCTGCTATGCTTGAACTTTCCGCTGCCTACCCTATGTACACCGAACAACGTCGTGCACCCAACTACTATGTGCCTGACGCACAACTTCTCTTCCACACCCTCGGTGTCTGCGACCAACTGATGACCACAACTGACCGCTTCCTCCGCTCCATGCCTTCATGGTTGCCAATCGTCTCTCAGCTTTACGTCTCTGTCCTTTGGAATGTTATGATACTCAAGGTCTATGTCAACACCGGTTACGGTGCTGCCTACGCACATGACTTGGATGTCCTCCTCAACCACCTTCAAATTAACGAATGTATGATCCCTGGCCCCCTCGTCCCCTTTTTCCAATCCCTCGCTGCCGTCAATGGCCCTTTTGACTGGATAGGTGATATTATTCCTGCCATGCCATCATTCACTGAACTCTGGACTGATGAATTTGCTCCCCATGCTGCTTACGCTAGGCAAATACCCATACCTGCCATCCTCCTTGATCAGCTTTACCGTTTTGCCACTCTTGCCTTTGATGCTCAACTACAAACAAACTATGCCACTTTTGAATGGTATAGCAACATTTTCAACCAAGATGTCAACACTCACAATGCTCGTCTCCGCCTCGGCCCTCAACTCTGTGGCTCTCTGTTCACAACACAAGCCCAGTGTGACTCCGCCCGCGCCTTCTGGAACCCAGCTTTTGCTAATGGGTTTAC
