# Supplementary material for: Towards a better solution to the shortest common supersequence problem: the deposition and reduction algorithm
Source: BMC Bioinformatics. 2006 Dec 12;7(Suppl 4):S12. doi: 10.1186/1471-2105-7-S4-S12 (PMC1780115; doi:10.1186/1471-2105-7-S4-S12)
Supplement: Additional file 1 — Real DNA sequences DNA sequences are obtained from NCBI Viral Genomes, Accessed on 01/01/2006. . Sequences are randomly selected from different genome sequences. The specific length and number of sequences are specified for each dataset. There are 60 randomly selected datasets. File name indicate the number of sequences, sequence length, and dataset number. For example, file name "DNA_N100_K500_5" indicate that it is DNA sequences dataset, with 500 sequences, each truncated to length of 100. And this is number 5 datasets for this setting. Each sequence is represented as a row in the dataset file. [file 1471-2105-7-S4-S12-S1.zip › DNA_N1000_K100_8]

GAAAACAAACAGACCAGAACTAGCACAGATCACCACAATCTGCCCTAGTATAGGCTTGCTGGCTGCCCTTCTGTCCTACAGAAGCACAACTACAACCCTATAATGGCCTTGCACACAATCACTCCCGCAGAGAGCGTCTTAGCTCAATTCTCTTCAGAAGAAGCTAGCAGGATAGGTGCCTCTGCTATTTCAAACTTCTCAAAATTGGAAGCTGACAATCATTCCCTCTTTCATTACAACCTGCCCGCTTATGCAAAAAGCAAGCTTTCTGAGAGAGGTTTTTACTTGTCACCCTTTTCATATGAGACTCACAGCCATCCAGTTAGTAAAACAATAGAGTCACATTTGATTAATATCAAATTACCTAATTATATTAATGAGAGTTTTTTGATTGTAGGTATTAAAGATAGTAAATTGAGTGTTTTGCGCAAAGATAAGAAGCTCAGATTCCTTGAGGCCCTAAACAGATGTGTCACCTCTCATGATATACAGAGATATGGCCCCAGTTTCCACTTTGAGAGAGCCCGCGCAAATTGGAGAAGGGATTTTTCCGAAAAGGATTTGTCAAAAGGGGTCGAATCCCTTCTACCTAGAGTTCTGTTTGATAAGGGTAGAACCAAAGACGCCCAACTGTTTCTTTATGATGAGCTCCACTACTGGTCTATGAAAGATATAGTTGATTTCCTTGAGATTACAAATGCTCAGACTATTATAGGCTCCTTTGTTTTCCCAACTGAAATTTTGGCGGGGGTCAGGAATAGTTTGAACCCATGGGCTTATGACTTTAAAATCAAAGGGGACAAATTGATTTATGCCCCTGATGGTGTTTGGTCAGAATCCTATGAACAACCCTTGGCTTCCGGACAGCTGCTCAAATACAACAAAATCAAAACTAGAGTTGGGGACTACTCTGTTCAAGTGAGGGATCAAATATTTAGTCACTGTCTGGTGATTATCAATAGGGATTCACTTGTAAATGAGGAGTACCGAGTTTTCAGTG
CCGTCAGGATTGACACCTTTCTAATTGTGTGATTTCATGCCTCCAAACTTTGGAGGCTTTTTTATGGTTCGTTCTTATTACCCTTCTGAATGTCACGCTGATTATTTTGACTTTGAGCGCATCGAGGCTCTTAAACCTGCTATTGAGGCTTGTGGCATTTCTACTCTTTCTCAATCCCCTATGCTTGGCTTCCATAAGCAGATGGATAACCGCATTAAGCTCTTGGAAGAGATTCTGTCTTTTCGTATGCAGGGCGTTGAGTTCGATAATGGTGATATGTATGTTTACGGCCATAAGGCTGCTTCTGACGTTCGTGATGAGTTTGTATCTGTTACTGAGAAGTTAATGGATGAATTGGCACAATGCTACAATGTGCTCCCCCAACTTGATATTAATAACACTATAGACCACCCGCCCGAAGGGGACGAAAAATGGTTTTTAGAGAACGAGAAGACGGTTACGCAGTTTTGCCGCAAGCTGGCTGCTGAACGCCCTCTTAAGGATATTCGTGATGAGTATAATTACCCCAAAAAGAAAGGTATTAAGGATGAGTGTTCAAGATTGCTGGAGGCCTCCACTATGAAATCGCGTAGAGGCTTTACTATTCAGCGTTTGATGAATGCAATGCGCCAGGCTCATGCTGATGGTTGGTTTATCGTTTTTGACACTCTCACGTTGGCTGACGATCGATTAGAGGCGTTTTATGATAACCCCAATGCTTTGCGTGACTATTTTCGTGATATTGGTCGTATGGTTCTTGCTGCCGAGCGTCGCAAGGCTAATGACTCACACGCCGACTGCTATCAGTATTTTTGTGTGCCTGAGTATGGTACAGCTAATGGCCGTCTTCATTTCCATGCGGTGCATTTTATGCGGACACTTCCTTCAGGTAGCGTTGACCCTAACTTTGGTCGTCGGGTACGCAATCGCCGCCAGTTAAATAGCTTGCAAAATACGTGGCCTTATGGTTACAGTATGCCCATCGCAGTTCGCTACACGC
AGCAAAAGCAGGGTAGATAATCACTCACTGAGTGACATCAACATCATGGCGTCCCAAGGCACCAAACGATCCTATGAACAGATGGAAACTGGTGGAGAACGCCAGAATGCCACTGAGATCAGGGCATCTGTTGGAAGAATGGTTGGTGGAATTGGGAGGTTTTACGTACAGATGTGCACTGAACTCAAACTCAGCGACCAAGAAGGAAGGTTGATCCAGAACAGTATAACAATAGAGAGAATGGTTCTCTCCGCATTTGATGAAAGGAGGAACAGGTACCTAGAGGAACATCCCAGTGCGGGGAAGGACCCGAAGAAGACCGGAGGTCCAATCTACCGAAGGAGAGACGGGAAATGGGTGAGAGAGCTGATTCTGTATGACAAAGAGGAGATAAGGAGAATTTGGCGTCAAGCGAACAATGGAGAAGACGCAACTGCTGGTCTCACTCATATGATGATCTGGCATTCCAACCTAAATGATGCCACATACCAGAGAACAAGAGCCCTCGTGCGGACTGGAATGGACCCCAGAATGTGCTCTCTGATGCAAGGATCAACCCTCCCGAGGAGATCTGGAGCTGCTGGTGCAGCAATAAAGGGAGTCGGGACAATGGTAATGGAACTAATTCGGATGATAAAGCGAGGCATTAATGACCGGAACTTCTGGAGAGGCGATAATGGACGAAGAACAAGGATTGCATATGAGAGAATGTGCAACATCCTCAAAGGGAAATTTCAAACAGCAGCACAAAGAGCAATGATGGATCAGGTGCGAGAAAGCAGAAATCCTGGGAATGCTGAAATTGAAGATCTCATCTTTCTGGCACGGTCTGCACTCATCCTGAGAGGATCCGTAGCCCATAAGTCCTGCTTGCCTGCTTGTGTGTACGGGCTCGCTGTGGCCAGTGGATATGATTTTGAGAGGGAAGGGTACTCTCTGGTTGGGATAGATCCTTTCCGTCTGCTTCAGAACAGTCAGGTCTTCAGTCTTATTAGACCAA
CTTTGAAGGAGTGACGACCTTTAAAGCCCAGGCCTAATCAGCCTGGTCAGACACTCCTGGGGTCCATCAGGAGACGGATCGCTAACGCGAACTGGATGTCAGTGTCAAAAGCCTTGTGCGCCATGGATACTTGGTACACTTTTACGGGAGTAGGTGCCCCGCGAACTCTGGACAGTTTATTGGGATTTAAAACTGTACTCTGAATTGCTAGCCTTATGCAATTGACGTGTATTGAGAGGGCTTATTTGTGGCTTTCATACTAGTATTGTGTGATYGTCTACATTTAATTACGATAATGGCTTCGACGCTAATATCGTCTGATAATTCTGCCACGTTAGGCAAAGATAGTGAAGTTATCAACAACACAAATACTTCACCACCCGACAATCCATCTAGTGACCACTCAAATCCCCGGTTAACAAAGGTTCTAGATGAGATGTCCAAAAAACCATGTGTTAATATAAACGAAATAAGAAAAATGATTAGAAATTTTCAACCTCAATTTATTCAACCTCGCAACGGAAACCGTCCAAATGCCCAGCCTCGCACAGTAGATTCTTTCGAATGGGTCGTTCGTATCCAAAGCACCGTCGAGACTCAATTACTTGGTGCTACAAATACTGTTCCTCAACAAACTCTTAATCTTGATATTTCTTTTACTGATGATTCTACTACTATTACTCCAGCTTCAATTCCAGGCTCGATCTCAATGCTCGATAATTCTCGTCACATCCCAGCAATCCAAAGTATGATCCAGAACTTCAAGGCTCGTTATTTAGGCTCTTTACAAGACACTGCCCAGCTCCAGTCCCCACAGTATCCACAACTTCTCGCTTACTTATTCGGCCAGCTAATCGCGATTAAGGATCGCCTCGATCTCTTCAGGCCATCAAATCCACTTTCTCTCGCTGACGCTTTGTTCGGCTTCACTTTAGCTCAAAACGCTCGCCCACGTTACGACGACCACAGACACGCTAAAGCATGCCAAGGACCCCTCGTT
GGGGTATACTCTGAATTATTTGAATTTATTCGAGTTTTGGGGTGTAACCTGAGATGCCTGATGATCTTAATGTGAAATCCCCGGATAGCATCAAAATGCAGTTCGCACATTATTTGCTCAATTGGCCAACATGGCTCATTCGGATCATTGCCACTTTGTGGTTACTTAGTTTTATTCTGCCGTTGTTTTTGCTTCTCACAGTGCTGCCCTTTGGGGTTTTTGCAGTTGCAATTGCATTTTTCATTCAGGGTGGCATCCTGACTTGGGCCGTTTTCCTTTTTTTCGTCCCTTTCTTCGTCATTATATGCAGTAAGTTCTGGCGTCGCGCCATAGCCAAGGAGAAAGCTCTCCGCGATGCCCTCGGGCCGGCGGCTTTTCTGTGGTATGACGAGGAGAAAACCGCAGCTGGTGTTGTGTTGCGTCCGGTCGTCATGGCCGGCTGGGACTTGATTGTCCCAGCTGCCGGCGATGCCTTACGCTCTGCACTGCCTGCTCAATGGCAGGCTGTCATTGGCGACTTCCCAATGTCGACAGATGAACTAGCTTCTTGGTCTTGGAGTTACCTCATTGACTTTGCGGATTGGATGACTTGCGGGCCGGCAGTCGGTGTTGTCATGTTTGACATGGCTGTCCTGGGCCAGGCTCTTCGCTTTTGCACAGGGCTGTCTTTCAGGTTGGCAAAGAGGGTCATTTTCCTTTCTGCTTTGGCCTTTTCGCTCATTTGGGCCGCGAGTCCTGAATTCCTTCTCGGCTGTGCCTTTGCCCTTGATCATTTTATCATGCTGGTTTCGTCAGGCACTTTGGGCGAGTGGCTGCGCTGGAGGCTGACACATCTTGTGGTTGTTTGTGCTGTCTGGGCTCTGGACGTTTCGACTGTCTCTCGCAAGTACACTCCTGTTGCTTTTGGCCAGCTGGGTGGTCGCGGAAGGCACCGGAACTTTGCTGGCCTGTTCAGGGAGAAGCTAATGCAAGCTACAGTCTTTGTTTCTGATCTTGGCCT
TATTGTTGCCAACAATCATCACGCCATAGAAAAACACGTAACCGCCTGCGTTATAATACAAACAGCTAGTATATAAATACAGGCAGTGAAAGTGTTCCCATCACAATGGCAAAACCTCCTTCGGTGCAGGAACTTAGAAGACAGTTAGATATTCCATTGGAGGACATTTTATTGCATTGTAATTTTTGTGAGGCTTTTTTAACATTTGAGGAGCTACTGCAATTTGATGCAAAAAATTTAAATTTAATTTGGAAGGAGAATTATGCTTATGCTTGCTGTGGTGCTTGTGCTAAACAAGTAGCAGCAATAGAAACAAAACATTTTTATGAGTATAGTGTACAAGGAAAGGATGCTATAGAAAGGGACTCAGGTAGTCTTTTGTGTTGTTTAACTGTTAGATGTAAGTTTTGTTTAAGACATTTGGATTACTTAGAGAAATTGGCAGTTTGTGCATCAGGCATTCCTTTTGATAGAGTTAGAGGAGCTTGGAAGGCAGTGTGTAGGTTTTGTACAGAGATATGATTGGGAAACAGGCTACTATACCAGATATTGTGCTGGATCTGCAAGACCTTGTCCAGCCCATTGACCTGCATTGTGACGAAGACTTGTCAGAAAATCAGGAGGAGGAGCCTGCACCTCAAAGAATAGACTACAAGATAGTTTCCTCGTGTGGTGGCTGCGGAATTAAGCTTCGAATTTTTGCATCGTGTACCCAATTTGGAATTAGAACTCTGCAAGACCTACTTCTTGAAGAAATAGCGTTGCTGTGTCCTGACTGCAAAAATGGCAGATAAAGGTATAGATCCTAAAGAAGGCTGTAGTACTTGGTGTTTAATAGAAGCTGATTGTAGTGATGTAGATGGGGATTTTGAAAAGTTATTTGACAAAGACACAGACTCAGATATTTCAGATTTATTAGATGATGGGGACCTTGGGGACGCAGAATTGGGAAATCCCCAAGAGCTGCTGTGCCTGCAGGAGAGAGAGGAGAGCGATCTAC
ATGTATACACGTTACAGCTACAGCCCGTCTCTGGGCCGCACCTACGTTTACGACAACAAATACTACAAAAATTTGGGTGCCGTAATCAAGAATGCAAAGCGCAAGAAGCACTACGCCGAACATGAATTAGAAGAAGCCACCTTAGATCCCCTGGACAACTACCTAGTGGCTGAGGATCCTTTCCTGGGACCAGGTAAGAACCAAAAACTCACTTTGTTCAAAGAAATCCGTAATGTAAAGCCCGATACCATGAAGCTTGTCGTCAATTGGAGCGGTAAAGAGTTTCTGAGGGAAACTTGGACCCGCTTTATGGAAGACAGCTTCCCTATTGTTAACGACCAAGAAATTATGGATGTTTTTCTGGTAGTTAACATGCGCCCAACTAGACCTAACAGATGCTTTAAATTCCTTGCCCAACATGCTCTGCGTTGCGATCCCGACTACGTGCCTCATGAGGTGATCAGGATCGTAGAGCCTTCCTGGGTGGGCAGCAACAACGAGTACCGCATCAGCCTGGCTAAGAAGGGCGGTGGCTGTCCCATCATGAACCTCCACTCCGAATACACCAACTCGTTCGAGGAGTTTATCAACCGTGTGATCTGGGAGAACTTCTACAAGCCCATCGTTTACGTGGGCACCGATTCAGCTGAGGAAGAGGAGATTCTTCTTGAGGTATCTTTAGTCTTTAAAATTAAGGAATTCGCACCTGATGCGCCTCTGTACTCAGGCCCCGCATACTAAGCTGTAGATTCATTATCGACTTTTTCGTTTATTTCCGTTAAAAGTCTCTCGGCTTGTTTAATATCCTGTTTGCTAAAGTATTGACTATTTATCAATCTCGACACATTAGAGGACATGCGTAAAATTTCATCATTTTCAATGCCACTGTTCTGAACTCTATTCATAGTGTTTAAATACTTGTTTTTGATGGTTTCGAGCTCATTGTCGCTGATCCATTCGTTATTGTCCTCTGAAAACGAAGATTCCTCATTATCCGTGC
CGGTGGCGTTTTTGTAATAAGAAGGGGTACTCTGGATGAGTTACTCCACTTGAGGCTCCTCAAAACTTGCTCATGTAATTGGAGTATTGGAGGTCTTTATATACTAGAACTCTCATTAACGGATTTGCAACACGTGGCGGCCATCCGCTATAATATTACCGGATGGCCGCGCGACCCCCCCCCCTGGTGCTGCTCTCGCACTCGCTCTACCCTGGTGCTCTTCTCACACGCGCTCTCCCATTGGTGCGGGTCCTTCACGCTCCTCTTTTGGCTGGACCTTTAATTTGAATTAAAGGTGTTTACTTTCTCGTGCGACGTGCTTTATAGTTTGAATTGTTGTCGCGCGAATACTGGCTATGGACCATTGTACCTGGTCAAGGACGTGTCATAATTGGACCTTGCTTCTGAGTCTATTTGCGATTAATGGTGGACCATCTAACTATATATTTGGCCGGATAGGTACTTTTGTGGTAAAAGACTCAGCAATCCCCCACGTTTTTTCGCACCTGGCTAATCGTGTTGTTTTTTCTTATATTATCATCTGATAATGTACCCGTCTAGGAATAAACGTGGATCCTACTTTAATCAACGTCGACAGTATTCACGCAATCATGTGTGGAAACGGCCAACTGCTGCGAAGAGACATGACTGGAAGCGTCGACCTTCAAATACGAGCAAGCCCAACGACGAGCCCAAGATGTCAGCCCAACGCATACATGAGAATCAGTATGGGCCTGAGTTTGTAATGGCCCAGAACTCAGCGATCTCGTCGTTCATCAGTTATCCTGACTTGGGTAGGTCCGAGCCCAACCGAAGCAGGTCCTATATTAGGTTGAAGCAACTACGCTTCAAAGGGACGGTGAAGATTGAACAGGTACCATTGGCGATGAACATGGACGGATCTACCCCCAAAGTGGAAGGAGTGTTCTCCCTTGTCATTGTTGTGGATCGTAAACCACACCTTGGCCCGTCTGGTTGTCTGCATACATTTGACGAGCTG
GAGCATTTGTTTAGTCACTGGCAAACAGGAAAAATGGCGGACAACATGACCACAACACAAATTGAGGTGGGTCCGGGAGCAACCAATGCCACCATAAACTTTGAAGCAGGAATTTTGGAGTGCTATGAAAGGCTTTCATGGCAAAGAGCCCTTGACTACCCTGGTCAAGACCGCCTAAACAGACTAAAGAGAAAATTAGAGTCAAGAATAAAGACTCACAACAAAAGTGAGCCTGAAAGTAAAAGGATGTCTCTTGAAGAGAGAAAAGCAATTGGAGTAAAAATGATGAAAGTGCTCCTATTTATGGATCCATCTGCTGGAATTGAAGGGTTTGAGCCATACTGTATGAAAAGTTCCTCAAATAGCAACTGTCCGAAATACAATTGGACCGATTACCCTTCAACACCAGGAAGGTGCCTTGATGACATAGAAGAAGAACCAGAGGATGTTGATGGCCCAACTGAAATAGTATTAAGGGACATGAACAACAAAGATGCAAGGCAAAAGATAAAGGAGGAAGTAAACACTCAGAAAGAAGGGAAGTTCCGTTTGACAATAAAAAGGGATATACGTAATGTGTTGTCCTTGAGAGTGTTGGTAAACGGAACATTCCTCAAACACCCCAATGGATACAAGTCCTTATCAACTCTGCATAGATTGAATGCATATGACCAGAGTGGAAGGCTTGTTGCTAAACTTGTTGCTACTGATGATCTTACAGTGGAGGATGAAGAAGATGGCCATCGGATCCTCAACTCACTCTTCGAGCGTCTTAATGAAGGACATTCAAAGCCAATTCGAGCAGCTGAAACTGCGGTGGGAGTCTTATCCCAATTTGGTCAAGAGCACCGATTATCACCAGAAGAGGGAGACAATTAGACTGGTCACGGAAGAACTTTATCTTTTAAGTAAAAGAATTGATGATAACATATTGTTCCACAAAACAGTAATAGCTAACAGCTCCATAATAGCTGACATGGTTGTATCATTATCATTATTA
ACCGGCTCCCCCCGAGTCGGGGTGATAGTGACGACGTGTGATAGGTTGTTACGTATGGAGATCGAACCCCAAACGCTCCGGCCGCGCCCGATCGCGGACCTGACAGCGGAGAACCTGAAGATCCTCGTGGAGGACATGGGCGCGGAGCCCGGCTGGTACACGAGCGCCGCGCTGTACGGCTGGTACACCGGCATGTGCAAGGAGGCGGGCCTGGAGCCCGTGAGCCAGAAGAAGTTCGGGATGGTGCTCCGCGAGCTGGGCTACCGGACACAGGTCCGGCGCACCGGCGGGACCACGGCGCGGTGCTGGTACCTGACCCGGCGCGCCGCTCGGGGCGAGGTGGCTCCCCGTGGCTAACGGCGTGGTGACCGGCGACCCGGGCCAGGTGTACGGCCGGATCAGGGTGGCGGACGTGGTGCTGGCGATCCGGGACCTGGAGCCCGGGTTCCACACCGTGACCGAGGTCCACCGGCTGTACCTGGCGCGCACCGGCCAGGCGGCCAGCCCGAGAATCCACAACGTGACCCGCATCGTGACCTCGTTCGGGCTCACTCCGCACCAGCACGACCTCCAGCGGGGGTGGACGTTCGACCCGGCGCGCCTGGCCGAGCGCTGGCGTCGCCTCCCCTGGACCGACTGACATTCGACTGTCAACGGGGCGAGTGGGCCGAGATGCCCTCTCGCCCCGTAGCATGGGGGCCATGACGATCCCGGTCTGGCTCCAGCTCCTCGTGTATGCGCTCGCGGTGGCGCGCGTGACGGGCCTGATCGTGGCCGACTCCATCACCGAGCCGATCCGCGATGCCATCGTGGTCAAGCTGGACGACCGGCCCGGCTCCGCCGGTGAGCTGGTCTCCACGCTGATCACGTGTCCGTGGTGCGCCGGGATGTGGGTCAGCCTGGCCGCCGCGCCCCTGGTCTGGTTCTGGGGCGACTCGCCCGTCATGCTGATCCCGGCCCTGGCGCTGGCGTTCAGCCAGGTCACGGGTATGACCGCGAA
ATGAAACTCGGTTCAAGACACAACCAACACAGCTTCGCACAGATCCCAAGCGTTCACACAACTCGCTCAAAATTCAACCGCTCCTTCGGAACTAAAGACACCTTCAAATTCGATGACCTGACACCAATCTTCATCGACGAGATCCTACCCGGTGACACAATCAACATGAACACAAAAACATTCATCCGACTTGCGACTCAAGTAGTCCCTGTTATGGACAGAATGATGCTCGACTTCTATTTCTTCTTCGTCCCTTGCCGACTAGTATGGGACAACTGGGAAAAATTCAACGGAGCACAAGACAACCCATCGGACTCAACGGACTATTTGATCCCAACAATCACAGCACCCGCTGGTGGCTTCGAAAACATGTCCATCTACGATCACTTCGGAATTCCGACACAAGTTGCAAATCTCGAGATAAATGCTCTACCTTTCAGAGCTTACAATCTTATCTATAACGACTGGTTCCGAGACCAAAATCTTATCGGAAAAATCGCCGTTCCTAAAGGAGACGGACCAGACAACCACGCGGACTATCAACTACTCAAAGCCGCAAAACCGCACGACTACTTCACAAGCGCACTACCTTGGCCACAAAAAGGCATGGCTGTAGAAATGCCAATCGGCAACTCTGCACCAATCACTTACGTTCCAAACGCCGGAAACGGACCATACCCTCACTTCAACTGGGTTCAAACTCCAGGTGGACCAGGAAACAACGGAGCACTCTCACAAGTAACCTTCGGCGGTCAAAAAGCTATATCAGCAGCCGGAAATGACCCTATCGGCTATGACCCACAAGGAACACTCATAGCAGACCTATCCTCTGCAACAGCCGCAACCATCAACCAACTAAGACAAGCAATGATGATGCAATCTCTGCTTGAACTCGACGCACGCGGTGGAACACGCTATGTTGAAATTCTTAAATCTCACTTCAACGTCATTAGTCTTGACTTCCGCCTACAACGTCCAGAATATCTATCTGGCGGAACTA
GTTAAAATTCGGTTAGGATGGACGCGATAGCAGCAAGAGCCTTGTCCGTTGTACGGGCATGCGTCACAGTGACAGATGCGAGAGTTAGCTTGGATCCAGGAGTGATGGAGACGTTAGGGATTGCAATTAATAGGTACAATGGTTTAACGAATCATTCGGTATCGATGAGGCCACAAACCCAAGCAGAACGAAATGAAATGTTTTTTATGTGTACTGATATGGTTTTAGCGGCATTGAACGTCCAAATTGGGAATATTTCACCAGATTATGATCAGGCGTTGGCAACTGTGGGAGCTCTTGCAACGACTGAAATTCCATATAATGTTCAGGCCATGAATGACATCGTTAGAATAACGGGTCAAATGCAAACATTCGGACCAAGCAAAGTACAGACGGGACCTTATGCAGGAGCAGTTGAGGTGCAACAATCTGGCAGATATTACGTACCGCAAGGTCGAACACGTGGTGGGTACATTAATTCAAATATTGCTGAAGTGTGTATGGATGCAGGCGCTGCGGGACAGGTCAATGCGCTGCTAGCCCCAAGGAGGGGGGACGCAGTCATGATCTATTTTGTTTGGAGACCATTGCGTATATTTTGTGATCCTCAAGGTGCGTCACTTGAAAGCGCTCCAGGGGCTCCAGGGACTTTTGTCACCGTTGATGGAGTAAATGTTGCGGCTGGAGATGTCGTCGCATGGAATACCATTGCACCAGTGAATGTTGGAAATCCTGGGGCACGCAGATCAATTTTACAGTTTGAAGTGTTATGGTATACGTCTTTGGATAGATCGCTAGACACGGTTCCGGAATTGGCTCCAACGCTCACAAGATGTTATGCGTATGTTTCTCCCACTTGGCACGCATTACGCGCTGTCATTTTTCAGCAGATGAATATGCAGCCTATTAATCCGCCAATTTTTCCACCGACTGAAAGGAATGAAATTGTTGCGTATCTATTATTAGTAGCTTCTTTAGCTGATGTGTATGCGGCTTTGAG
TTAAGCCATTCTTAACTTCCGGAAATGGCTATTGATACCATTTTGATACCATTTACTTGTCAAAAATGGCTATTGCATCGTGTTTTTTCTGAGTGTATAAATGGCTGTAAGTGCCCATCGTTTCAGTGATTTGAGCATGTCTCATGAGTGACTGTAAAACGAAAATATCTACACCATTATTTGCAAGATAAGATGCATAAGAATGTCTTAACGCGTGAATGTTATAATGGGGAAAAGCTTTTTGAAATTTCTTTTGAACATGACTGTAATGTTTGGGAGCCATTCCTCCGAAAATAAAATAACTACGTTCATCAAAATATTTGTTTAACTCTTTTTCACGTTGATGTCGTTCAGTTAACATTGTATTGATGAATTTAGGTAAAGGAACAATATCCTCTGAACTATCTGTTTTTGGTCTCGGATATATAGTTCTATTAGAGATGTCCATTGTTTTATTTATGGATATCTCTTTTTTATATTTATTGTAGTCTGTCCAAACAAGCGCCATAGCTTCGCCAATCCTCAAACCTGTATAAAACATTAATGTAAATAACTCTCTGTAATCTTGCTCTTCAATGTCTTTGATTCTTTTTTCAAATTCTTCACGCATCATAAACTTAGGTTTTGGTTTTACACGCGGAATAGGTTTAATTGATATTGTTGGATCTGTACGTAATCCAAAGTATTTTTTGGCATAATTAATTACAACTTTAAAACCTGACCAAATTGTACGAGCAGAATTTGTTGATGCTACATTCTCTATTAGATATTTACGAAACTCTTGGCATTGATTTTGTGTTATCTTATTCATTTTTATGTGCCCGAACTTAGCTTTAAAGTGTTTATGATATTCATTTTGTTTGCGTCGTTTTGTTTTAGGTCTCAAATCGCTATTTTCTAAATAGTGATGAAAAACATAATCAAATGTTTTTGAATCGCTATATCCTTCGTTTACGTCATTCAAAAAAATAGCCTCTGCTCTCTTAGCTTCACGCTTAGT
ATGAGCCAAGTTCCGAACAAGGATTCGCGGGGAGGATAGATCAGCGCCCGAGAGGGGTGAGTCGGTAAAGAGCATTGGAACGTCGGAGATACAACTCCCAAGAAGGAAAAAAGAGAAAGCAAGAAGCGGATGAATTTCCCCATAACGCCAGTGAAACTCTAGGAAGGGGAAAGAGGGAAGGTGGAAGAGAAGGAGGCGGGCCTCCCGATCCGAGGGGCCCGGCGGCCAAGTTTGGAGGACACTCCGGCCCGAAGGGTTGAGAGTACCCCAGAGGGAGGAAGCCACACGGAGTAGAACAGAGAAATCACCTCCAGAGGACCCCTTCAGCGAACAGAGAGCGCATCGCGAGAGGGAGTAGACCATAGCGATAGGAGGGGATGCTAGGAGTTGGGGGAGACCGAAGCGAGGAGGAAAGCAAAGAGAGCAGCGGGGCTAGCAGGTGGGTGTTCCGCCCCCCGAGAGGGGACGAGTGAGGCTTATCCCGGGGAACTCGACTTATCGTCCCCACATAGCAGACTCCCGGACCCCCTTTCAAAGTGACCGAGGGGGGTGACTTTGAACATTGGGGACCAGTGGAGCCATGGGATGCTCCTCCCGATTCCGCCCAAGCTCCTTCCCCCCAAGGGTCGCCCAGGAATGGCGGGACCCCACTCTGCAGGGTCCGCGTTCCATCCTTTCTTACCTGATGGCCGGCATGGTCCCAGCCTCCTCGCTGGCGCCGGCTGGGCAACATTCCGAGGGGACCGTCCCCTCGGTAATGGCGAATGGGACCCACAAATCTCTCTAGCTTCCCAGAGAGAAGCGAGAGAAAAGTGGCTCTCCCTTAGCCATCCGAGTGGACGTGCGTCCTCCTTCGGATGCCCAGGTCGGACCGCGAGGAGGTGGAGATGCCATGCCGACCCGAAGAGGAAAGAAGGACGCGAGACGCAAACCTGCGAGTGGAAACCCGCTTTATTCACTGGGGTCGACAACTCTGGGGAGAGGAGGGAGGGTCGGCTGG
GCGCACCGGGGATCCTAGGCATTTTTGGTTGCGCAATTCAAGTGTCCTATTTAAAATGGGACAAATAGTGACATTCTTCCAGGAAGTGCCTCATGTAATAGAAGAGGTGATGAACATTGTTCTCATTGCACTGTCTGTACTAGCAGTGCTGAAAGGTCTGTACAATTTTGCAACGTGTGGCCTTGTTGGTTTGGTCACTTTCCTCCTGTTGTGTGGTAGGTCTTGCACAACCAGTCTTTATAAAGGGGTTTATGAGCTTCAGACTCTGGAACTAAACATGGAGACACTCAATATGACCATGCCTCTCTCCTGCACAAAGAACAACAGTCATCATTATATAATGGTGGGCAATGAGACAGGACTAGAACTGACCTTGACCAACACGAGCATTATTAATCACAAATTTTGCAATCTGTCTGATGCCCACAAAAAGAACCTCTATGACCACGCTCTTATGAGCATAATCTCAACTTTCCACTTGTCCATCCCCAACTTCAATCAGTATGAGGCAATGAGCTGCGATTTTAATGGGGGAAAGATTAGTGTGCAGTACAACCTGAGTCACAGCTATGCTGGGGATGCAGCCAACCATTGTGGTACTGTTGCAAATGGTGTGTTACAGACTTTTATGAGGATGGCTTGGGGTGGGAGCTACATTGCTCTTGACTCAGGCCGTGGCAACTGGGACTGTATTATGACTAGTTATCAATATCTGATAATCCAAAATACAACCTGGGAAGATCACTGCCAATTCTCGAGACCATCTCCCATCGGTTATCTCGGGCTCCTCTCACAAAGGACTAGAGATATTTATATTAGTAGAAGATTGCTAGGCACATTCACATGGACACTGTCAGATTCTGAAGGTGAAGACACACCAGGGGGATATTGTCTGACCAGGTGGATGCTAATTGAGGCTGAACTAAAATGCTTCGGGAACACAGCTGTGGCAAAATGTAATGAGAAGCATGATGAGGAATTTTGTGACATGCTGAGGCTG
TGGTATCAAAGCCATGTGCTCAACTAGAAAAACATCTGTAATGGATGAAAAGGTAATTGAAAATGAAGAAATTCATTTCCAAGAAAATTCTAATGGATTTTCAGCAGATCTCACGATCCATCAAGATAAGTTAAAACAGATTTCAAAAACTGGTTTAAATCTTGAAAAAGAACATATATTTAATATGCCTTCTTCTCTTACAAAAGCTTTTAAAACAGCCTTTAAAAGAAAGAACGAAATATTTTATTGTGTTTCAACAAAAGAAATGTCAGTAGATATTAAAGATGTCTCTGGACAAGTTTATCTTCCTCTTATAACTAAGCAGGAAATACAACAAAAGCTGATGAAAATTGATCCATCAGTAAGAAGTAAAATCTCAATGATCCACCTTGGAGCAGTAAAGATTCTACTTACAGCCCAATTCCGGCAAGGAATTGATACGTCAGTTAAAATGGCACTTATCGATGATAGAATCGTCAATCGAAAAGATAGTCTGCTCGGAGCAGCAAGAGGTAATCTCGCATATGGTAAGTTTATGTTTACCGTTTACCCTAAATTTGCATTGTCATTACAAAGCAAGAATTTAGATAAAACATTAAGCTTTATTCATCAATTTGAAAGAAAAGACTTAATGAAAACAGGCGATAAAGTTTTTACGGTCACATACCTAATAGGATATGCCCTGACAAACAGCCACCATTCTATAGAATATAGGAAAAATTCCAATATTGAAATAGAAGAAGTCTTTAAAGACATAGGTCAAATAGAAGAATCACCATTCTGTGATATATCTCCTATAGACGAAAACTGGACAATGGACATTGCCAGAAACAAAAAATCTATAGCCACAGGAAGTAGCTCTAGAAGAAACTTCAGGATAGACGAAAGTTTACTTGAAAACAAAGACGAAAACCTACTTAGGTCTATGTCTACAAAAATAGATACTCTAGGTAAAAAACTTAGTCTTATCTACGACAATGAGTAAAGATCACTTAGACTT
ACCGGATGGCCGCCCGCTATTTTACAGCCGTACACGTGTCCCAGATGTACGCTTTAACCGAAAGAAGTGGTCCCGCCCACTATCCGATGTCGGCCAATAGCAACGAACCCTCGTGTCTATATGTTTTTACTTTGTCCTTATATACTTGGTCCCCACCCAAGCATTATTGCAATATGTGGGATCCACTGCTAAATGAATTTCCGGATTCCGTCCATGGGTTTCGTTGTATGTTGGCCGTAAAGTATCTGCAGGCCGTGGAGGATACGTACGAGCCCAATACATTGGGCCACGATTTAGTCCGAGATTTGATATCCGTGATACGGGCCAGGGACTATGTCGAAGCGACCCGCAGATATCATCATTTCCACGCCCGTTTCGAAGGTGCGTCGAAGGCTGAACTTCGACAGCCCATATACCAACCGTGTTGCTGTCCCCATTGTCCAAGGCACAAACAAACGACGGTCATGGACCTACCGGCCCAGTTACCGAAAGCCCAGAATGTACAGGATGTACAGAAGTCCTGATGTTCCTCGAGGTTGTGAGGGTCCATGTAAGATCCAGTCGTTTGATCAGCGCGATTCCGTTGTACATACCGGTAACGTTAGGTGTCTTAGCGATGTCACTAGGGGTGGGGGTCTTACCCACCGTACCGGCAAACGTTTCTGTATTAAGTCCGTGTATGTACTAGGTAAGGTTTGGATGGATGAGAATGTTAAGAAGTCCAACCATACTAACACGTGTCTGTTCTGGTTAGTTAGAGATAGACGTCCTTACGGAAGTAGTCCTCAGGACTTTGGTCAGGTATTTAACATGTTCGACAATGAACCCAGTACTGCAACGGTGATGAACGACAAGCGTGATCGCTACCAGGTCCTGAGACGGTTTCAGGTAACGGTTACAGGAGGACCTTCCGGATGTAAGGAGGCCGCTATTGTTAAGCGGTTTTTCCGCCTCAACCACCACGTGACTTACAACCATCAGGAAGCGGCTAAGTACGAGA
TGTTAAGGTGTAAAATACCCCCTATTAAAATATATATTATTGTTTTAATAAAAAAAAACCATACGGTTTTACATAAAATAATACTATATCTAATTTCCTTCCGGAAAATATTTTATAAAGCTACCCAACGTTAGCGAAAAACTTTTTTATCGAGAGCTCGAGTTATAGAAAAAGTTTTTATCGAGATTTCGAAAAGCTTTTTTATCGAGAGCTCGAGTTATAGAAAAACTTTTTATCGAGAGCTCGAGTTATAGAAAAACTTTTTTATCGAGAGCTCGAGTTATAGAAAAAGTTTTTATCGAGATTTCGAAAAGCTTTTTTATCGAGAGCTCGAGTTATAGAAAAACTTTTTTATCGAGAGCTCGAGTTATAGAAAAACTTTTTTATCGAGATTTCGAAAAGCTTTTTTATCGAGAGCTCGAGTTATAGAAAAACTTTTTTATCGAGAGCTCGAGTTATAGAAAAACTTTTTTATCGAGAGCTCGAGTTATAGAAAAACTTTTTTATCGAGAGCTCGAGTTATAGAAAAAGTTTTTATCGAGATTTCGAAAAGCTTTTTTATCGAGAGCTCGAGTTATAGAAAAACTTTTTATCGAGAGCTCGAGTTATAGAAAAACTTTTTTATCGAGAGCTCGAGTTATAGAAAAAGTTTTTATCGAGATTTCGAAAAGCTTTTTTATCGAGAGCTCGAGTTATAGAAAAACTTTTTTATCGAGAGCTCGAGTTATAGAAAAACTTTTTATCGAGAGCTCGAGATTTCGAAAAGCTTTTTTATCGAGAGCTCGAGTTATAGAAAAACTTTTTATCGAGAGCTCGAGTTATAGAAAAACTTTTTTATCGAGAGCTCGAGTTATAGAAAAAGTTTTTATCGAGATTTCGAAAAGCTTTTTTATCGAGAGCTCGAGTTATAGAAAAAGTTTTTTATCGAGAGCTCGAGTTATAGAAAAAGTTTTTATCGAGATTTCGAAAAACTTTTTTATCGAGAGCTCGAGTTATAGAA
ACGAAGACAAACAAACCATTATTATCATTAAAAGGCTCAGGAGAAACTTTAACAGTAATCAAAATGTCTGTTACAGTCAAGAGAATCATTGACAACACAGTCATAGTTCCAAAACTTCCTGCAAATGAGGATCCAGTGGAATACCCGGCAGATTACTTCAGAAAATCAAAGGAGATTCCTCTTTACATCAATACTACAAAAAGTTTGTCAGATCTAAGAGGATATGTCTACCAAGGCCTCAAATCCGGAAATGTATCAATCATACATGTCAACAGCTACTTGTATGGAGCATTAAAGGACATCCGGGGTAAGTTGGATAAAGATTGGTCAAGTTTCGGAATAAACATCGGGAAAGCAGGGGATACAATCGGAATATTTGACCTTGTATCCTTGAAAGCCCTGGACGGCGTACTTCCAGATGGAGTATCGGATGCTTCCAGAACCAGCGCAGATGACAAATGGTTGCCTTTGTATCTACTTGGCTTATACAGAGTGGGCAGAACACAAATGCCTGAATACAGAAAAAAGCTCATGGATGGGCTGACAAATCAATGCAAAATGATCAATGAACAGTTTGAACCTCTTGTGCCAGAAGGTCGTGACATTTTTGATGTGTGGGGAAATGACAGTAATTACACAAAAATTGTCGCTGCAGTGGACATGTTCTTCCACATGTTCAAAAAACATGAATGTGCCTCGTTCAGATACGGAACTATTGTTTCCAGATTCAAAGATTGTGCTGCATTGGCAACATTTGGACACCTCTGCAAAATAACCGGAATGTCTACAGAAGATGTAACGACCTGGATCTTGAACCGAGAAGTTGCAGATGAAATGGTCCAAATGATGCTTCCAGGCCAAGAAATTGACAAGGCCGATTCATACATGCCTTATTTGATCGACTTTGGATTGTCTTCTAAGTCTCCATATTCTTCCGTCAAAAACCCTGCCTTCCACTTCTGGGGGCAATTGACAGCTCTTCTGCTCAGATCCACCAGAG
TGGCATATTTGTAAATATGCGAGTGTCTCCAAATGAGTTTGCGAGTGTCTCCAATTGAGGCTCCTCAAACTCTCGCTATGCAATTGGAGACTGGAGTACAATATATACTAGAACCCTCAATCTCTTGAATTATCACATCCATACACGTGGCGGCCATCCGATATAATATTACCGGATGGCCGCCCGCGCCCCTTTATATCCGTACTGCTCCACGTGGTGCTTTAATTTAAATTAAAGATGTCTATTTTTGACTGACCAATGCTTTTGCATGTGAGAAGCTTAGATATTTGTGTAAAACTTGGCGACTAAGTTTTACCTTCGTTTATAAATTTAAATTAAATGTATGCCCATTCCATGTGTAAGTCCAGAATGCCTAAGCGTGATGCGCCGTGGCGTCATATGGCGGGAACCTCCAAGGTTTCCCGTTCTGGCAATTATTCTCCAAGTGGTGGAATGGGCTCAAAATCCAACAAGGCCAATGCATGGGTCAACAGGCCCATGTATAGAAAGCCAAGGATATATCGGATGTACAAAAGCCCAGATGTGCCAAAGGGATGTGAAGGACCTTGCAAGGTCCAATCATATGAACAACGCCATGATATATCTCATGTTGGTAAGGTTATGTGTATATCCGATATCACACGTGGGAATGGTATTACCCATCGTGTTGGTAAACGTTTTTGTGTGAAGTCTGTGTATATTTTAGGTAAGATATGGATGGATGAAAACATCATGCTTAAGAACCATACCAATAGTGTCATTTTTTGGTTGGTCCGTGACCGTAGACCATATGGAACCCCTATGGATTTTGGTCAAGTTTTTAACATGTTTGACAATGAACCTAGTACTGCTACGGTCAAGAACGATCTTCGTGATCGTTATCAAGTTATGCATAGGTTCAATGCAAAGGTGTCTGGTGGTCAATATGCAAGCAACGAGCAAGCCTTGGTAAGGCGTTTTTGGAAGGTGAACAACCATGTCGTCTATAACCACCAGGAAG
CTCATGTCATTAATAAGACCATGCAGAAAATGCAAATGAGGCGAAGTGACGTAAAAAAGGGGGCGTGGCCATATGCAAATTAAGAAAAATGGCAGAAAATTAGTCCTTTTAAGAGCTTTATTGGAATTTTATATAAAATTTATGAGACACTTCTGTTTTTTCTATCAAGTTTTAATATTATTGTCATCATGTAAGTTTTTGTAAGTTACAAGCTGATTTTAAACTCCGAGTATTTTTCTTTTTTCTTGTTTTAGCGATCGCGTAGGAAAACTGCATGCAGCAGCGCGGCGAGGCTGGCGGTGAACGTATTTCCTCCGAGTTGTCGGTCTGCCGCCGCTGCGATTTCTTCGGCAGTGTGTGGAGGAATTGATGATTGAACGCGTTTTGCGAGTTCAACGAAACCTGGGTCGTATGTAATTTGAAGCACTTCTTGCCCTTTACCAAGTAAATACCCTAGCCCGTCAAATGTGTTTAAAATGATCCATCCTCCGGGTATAATACGTAAAATGGCGCGTATTATCTTGGATGTTAATCCCAAAGGACTTCCAAGCATTAAATCTATTACTGCTCCGACAGCCGTACCGAATAAACTTATAAGTACTACCTTTCTTGTACGTTCTGGTACTTTCATTAAAAAGTCAAGAACATCGTCTATGTTCCATTTGTGTTTGATGGCTCTGTCTTGATCGGCTTCTCCGTCGGAGCGTTTGACTATAGGTTCCTCATACAGGGGGGCATCATACCATTTTTCCTCTTCCTGCACAGCAGGTGGCGCTTTTGGTTTTGGCTTTGGCTCGGGCTTAGGCGTAATTGTTTGCGTTTGGGGTTGAACTATAGCTGTGACCGTGGGTTGGATTGATGGGTGGTAGACTGGGTTGGGTAGCTGCACTCCTCTCCATATGGCGTTCCTAGTTAGTTCTGCGTCTAGTGGGTGTTGACTTGGTGGGGCTTTCACATAAATTACCTTCGGTACTTGCCCTTTAGTTGTTCGCCTTGTATA
GGTAAAGTTAATACCTTTAGAGTTTTTTATTGATAAAGAACGCTCCAAAATCCCTCCCACAGCTGAGAAAACATCGAACTTCGTTGTTGACATAAATAAATTGACATCCATGTGTGCAATAAGGAACATACATTATTTAGATCTAGATCTAATAGTTAGTAAAAATTCTATCGAAATACGTCACTTATCGAGCTCACATATGAACGTCGGTACATGACTTAGTCAACTTAGTAACGGAGGTGCAGAGCTGATAACTTATCATCATTGTTAAGATCAATCGATAACGACAATCCTTCCGCCGTGCGGTAGGGCCAGATTTTAGGGACACTTTTATAAAGATTCTGGTTTGACTTAAAGATTTCTTTAAGATCTACAATGACTGACTTCTTGGGCAGAGTCATCGTGCTTAGATCTAGTGTGTCTGACAAGAATGAAATAACGACAGAAGACACCACCTAAGAAAGAAAACTATCTGCTCCAGGAAGCACGTATATATGTAGATGTTCTAAGTAATGGAGCAACAAAGATCAATGGTTGTCGTCGCTGAATTTTAGAACGGAATCATATCGCTTGGTGAGCTATCGAAGTGTTCTTGAAGTGTCCTTAGATACGCATATCAAAATAAAATTCCGTATAAATATAGTCGTACTTAGCTGACAATTAAATGAGTAACATCTAGAGTCAAAGTTGATAATAACAAAATTATGACTACATAGTCGCGAGGACGCATTACAAATGAGTGTACTTCACATAATTTTTTTATTTTGCCCAGAAAATAACAACTTTTTCATATTTTTCGACATCAAAACTTATCCTAGTGGACTCAGATTAGCAATAGTCCTAATTGTATGGAGTTTCTAAAGAACTTAGTCAGCTAGAGCTTCCGTTCCACTAGAAAGGTTCCCAAACATGAAAATTAACGGACTTGGTCGTTTTTGAGCAATATCTACTAGATTACGTCATAGTGTCGAGGGTCAGAGAGTTGTTCATCATTTTTATT
GAATTCAAACCCAATCTTCAGGGATTGCTGGTTTGGATTCAGAGCTCACTATAAATAGTGGATAAAGCTCCTCAGGTCGAGTGAATCGGCCCACTGGTAGGGTAATACTGACGACCCAGTGTTCAATAGTTGCTTAAGTTTCGTGCTGGAGCTACCCGGCTGTAAAACCCGATAGTTAATCACTCGCGTCACCTCAATGGTTTGTCGGTCTGTAAGGCCTGCGATTCTTATTCTAACACCTGTTGATGCCGGAAAAAATAGGGTAATGGGTTGGCACCCCGCTCCGTACGTTTTCCAGTCTCTGGTCTACTATTGAATCTCAATCTATATCCACTGCAAAATGACTTCACCGATTCCACAAATGAATACATCTGTATTCAATCTAACTCGAGGTCGACGTGTTGTATCAGGAGATACATCTGAAAGAGTTTACACGGCGGTCCTCAACTATTGCTCGACAGTTCGTCAGTCTTACCAGGCTACGACGAATGTTCATTGGCGTCTAAAACAGAGAGGAAAAAAGGCGTCACATGTAAGCCGGGCACACGCTGGTATTTCTGCATCATTTGATTATGCTGATAACTTGAAACAGGAGATACTAAAATACCACTCTCGACATGTGTGTACAGAGATAGTCGTAGGTCGAGATTACAGGTTCGATTTTCGTAGCTTGTTACATCATGCAGGGGCTTGTATGGCTCACTACTGTTTGACTGGCGTTTTGGACTTGAACGTACTCAGCAGTGGTAAGTCAGGTGGTACGCGAGTCACTGTGTTATCAAACGCTGATGGGTTGTCGATCTTAGCGACGGACGTCTTATACCTACCGAACGCACTCAAGATGATGGATATAAATATATTCAATTGTATATATCTGCTTGCTGCTGCATGTGAGTGTAACATCGTTTTTGATGATGTTATTTTAACTGGGGGCACTTCAGCATACAACGTACCAGCCCTAAACTCAGTCACAGTGGAGTATGCACCTACACTACACAAT
AGCAAAAGCAGGTACTGATTCGAAATGGAAGATTTTGTGCGACAATGCTTCAACCCGATGATTGTCGAACTTGCAGAAAAAGCAATGAAAGAGTATGGAGAGGATCTGAAAATTGAAACAAACAAATTTGCAGCAATATGCACCCACTTGGAGGTATGTTTCATGTATTCAGATTTTCATTTCATCAATGAACAAGGCGAATCAATAGTGGTAGAACTTGATGATCCAAATGCACTGTTAAAGCACAGATTTGAAATAATCGAGGGGAGAGACAGAACAATGGCCTGGACAGTAGTAAACAGTATCTGCAACACTACTGGAGCAGAAAAACCAAAGTTTCTACCAGATTTGTATGATTACAAGGAGAATAGATTCATCGAAATTGGAGTGACAAGAAGAGAAGTCCACATATATTACCTTGAAAAGGCCAATAAAATTAAATCTGAGAACACACACATTCACATCTTCTCATTCACTGGGGAGGAAATAGCCACAAAGGCAGACTACACTCTCGACGAGGAAAGCAGGGCTAGGATTAAAACCAGGCTATTTACCATAAGACAAGAAATGGCCAACAGAGGCCTCTGGGATTCCTTTCGTCAGTCCGAAAGAGGCGAAGAAACAATTGAAGAAAAATTTGAAATCTCAGGAACTATGCGTAGGCTTGCCGACCAAAGTCTCCCACCGAAATTCTCCTGCCTTGAGAATTTTAGAGCCTATGTGGATGGATTCGAACCGAACGGCTGCATTGAGGGCAAGCTTTCTCAAATGTCCAAAGAAGTGAATGCCAAAATTGAACCTTTTCTGAAGACAACACCAAGACCAATCAAACTTCCTAATGGACCTCCTTGTTATCAGCGGTCCAAATTCCTCCTGATGGATGCTTTGAAATTGAGCATTGAAGACCCAAGTCATGAAGGAGAAGGGATTCCATTATATGATGCGATCAAGTGCATAAAAACATTCTTTGGATGGAAAGAACCTTATATAGTCAAACCAC
GCCAGCCCCCTGATGGGGGCGACACTCCACCATGAATCACTCCCCTGTGAGGAACTACTGTCTTCACGCAGAAAGCGTCTAGCCATGGCGTTAGTATGAGTGTCGTGCAGCCTCCAGGACCCCCCCTCCCGGGAGAGCCATAGTGGTCTGCGGAACCGGTGAGTACACCGGAATTGCCAGGACGACCGGGTCCTTTCTTGGATAAACCCGCTCAATGCCTGGAGATTTGGGCGTGCCCCCGCAAGACTGCTAGCCGAGTAGTGTTGGGTCGCGAAAGGCCTTGTGGTACTGCCTGATAGGGTGCTTGCGAGTGCCCCGGGAGGTCTCGTAGACCGTGCACCATGAGCACGAATCCTAAACCTCAAAGAAAAACCAAACGTAACACCAACCGTCGCCCACAGGACGTCAAGTTCCCGGGTGGCGGTCAGATCGTTGGTGGAGTTTACTTGTTGCCGCGCAGGGGCCCTAGATTGGGTGTGCGCGCGACGAGGAAGACTTCCGAGCGGTCGCAACCTCGAGGTAGACGTCAGCCTATCCCCAAGGCACGTCGGCCCGAGGGCAGGACCTGGGCTCAGCCCGGGTACCCTTGGCCCCTCTATGGCAATGAGGGTTGCGGGTGGGCGGGATGGCTCCTGTCTCCCCGTGGCTCTCGGCCTAGCTGGGGCCCCACAGACCCCCGGCGTAGGTCGCGCAATTTGGGTAAGGTCATCGATACCCTTACGTGCGGCTTCGCCGACCTCATGGGGTACATACCGCTCGTCGGCGCCCCTCTTGGAGGCGCTGCCAGGGCCCTGGCGCATGGCGTCCGGGTTCTGGAAGACGGCGTGAACTATGCAACAGGGAACCTTCCTGGTTGCTCTTTCTCTATCTTCCTTCTGGCCCTGCTCTCTTGCCTGACTGTGCCCGCTTCAGCCTACCAAGTGCGCAATTCCTCGGGGCTTTACCATGTCACCAATGATTGCCCTAACTCGAGTATTGTGTACGAGGCGGCCGATGCCAT
ATGGGATATAACAAATCTTTGCGTTACAGTCGTCACGAAGGCACCACCTGTGTTATCGACAATCACCACCTTAAAAGTCTTGGTTCGGTGTTGAACGATGTGCGTCGTAAAAAAGACCGAATCCGCGAGGCGGAATACGAACCTATTCTAGACATTGCCGACCAGTACATGGTTACGGAGGATCCTTTTCGTGGTCCGGGTAAAAATGTACGCATCACCTTGTTCAAAGAAATTCGTCGAGTACATCCCGATACGATGAAGCTTGTGTGCAACTGGAGCGGGAAAGAGTTTCTGAGAGAGACTTGGACTCGTTTCATTTCCGAAGAATTCCCGATCACCACCGATCAGGAGATCATGGACCTGTGGTTCGAGATTCAGCTGCGACCGATGCATCCCAATAGGTGTTACAAGTTCACGATGCAATACGCGCTGGGCGCTCACCCCGATTACGTGGCTCACGATGTTATCCGTCAACACGATCCTTACTACGTAGGACCCAACAACATTGAACGTATCAATCTGAGCAAGAAAGGTTTCGCTTTCCCACTGACTTGTCTCCAATCAGTTTACAATGACAACTTTGAAAGGTTCTTTGATGATGTGCTGTGGCCCTATTTCCATCGCCCACTAGTCTATATCGGTACCACGTCTGCCGAAGTCGAAGAGATTATGATTGAGGTGTCGCTTCTGTTTAAGATCAAAGAATTCGCACCCGACGTGCCGCTGTTCACGGGACCGGCGTATTAAGCAAAGCTTTCTGATTTGTCACCCGTTTCTATGTCAATAAGGTTGATTTCTTGTTGTTCATTAATAACCGGCGGTGATGGTGTTGTTTTATCTATTTTTGTTGTAGTTGTTAGACGTGGTGATTTAATTATCATATAATATAGTGTATCTAAAAATTCTACTACTTCGTCCAGATTCATACCGACCAGGTCTGTGTTATCGTTGTTTTGTAACGCGGATATTTTTCTTTTAAGACTCGCATTCCATTTCATTT
GGAAAACAAAACAACACAGAAACACTCGCAACTTAACTGCCCATATAAGGAGAATAACCGCACCCCGCACTATAATCCCATATGGCCAGAGTACGAGCGTCGTTGGAGAAGATCCGGGACCCATCTGTACAAACAGCTATCTCTGAAGCTGCTTACGCACATGTACGCCCTGTTCTAAAAGAAGCCCTCGTTAATTGCCCCTATGCTCTCAATGATGCCGAAGCGGACTGCCTTGAAAACTTCGGTATTACTGTAAATCCGTACGCCACCCAAACTCACACACACGCCGCTTGTAAAGCGATAGAGAATAGGATGTTAGAAATAGTAGGTAAACATCTCCCAAAAGAACGCTGCACAATGCTTTTCCTGAAACGCAGCAAGCTAAGATACCTTAGACGTGCCGCAGCCTTGAAAGATGACTTCATCAACCAGGACATTGAACCTAAGGACCTTTTTCGTTACGATCGGGATACTATACGAACCCGCCTTAAGGATATTACTACCCCAATAGCCTATATGTCCGACACCCTACACTTCATGTCCCACACGGAGTTGATGTTGCTTTTCGCTGATTCTCCGCCACTCCAGACCATGTTGGCCACTTTAGTCTTGCCGATCGAGGCTATGCATCGCCGCACCACGCTATACCCCGCCCTCTACAGCATCAACTACGGGCCCAAAGGATTTGAGTACATACCAGGTAATCATGGGGGAGGTGCCTACTTCCACCCCTACGACACCCTAGACTGGCTTAAAGTGCGCCAACTCCGGGGGGAAGACCATCACGGAATTGACCCCACTATTACACTCACTTTCCAGCTGGTGGAAAGCCTGGGCGCTAACCATCTCTTTATCATCCAACGAGGCGACCTCCGGACTCCGCTGGTACGCACATTCTGTAGAGACACACTGGTCACCATGCCCAAAATCTTTTGCCCCGACTCCATGAATGCCAACCGTCCCCTCACCAAGACAAAAGCCATGCAGATGCTGATGTATT
TATCCAAGTCAAGTTGGAACGACCTCAACTAGCTGGACACTAGTTGACAAGAAACTAGTGGATGAAGGAGTCAAAATGATAGTGGACCTCAAGGATGAGGTCGAAGAAGCAGCAAAAGTGATTCAAATTCAAAAGGATCACACAAGCTACACTCGAGAAAGCAAGAAATTGCTCTCCGATTACGATGAGGCACAAAACAAATTCACTGAAAGCCTTCTGCAACTACCTGGAATGTGGGCAAAACTGCGTATTGATGCATACAGCCCCATTCGTAAGACCAAGAAAGGCGCAATCATAAATCGCGTATCATTTAGAAAGGCACAAGAACGCCATGAGGCACGACTCGTGGCAGACAAAGAACTTGCTGCATTTCTTGCTGGCGAATATGAAAGCGCGGCATACATTGGCTCCATCCAAGGGTTGAACACAGCTCGAAATTCTGAGAGCATAAGTTTCAAAACTCCTTACTACAGGAGGACCCCAAAGATCCAAAAGCAAAGGATAAAGCCAAAACAAGTTGTTGGTTCATCCCAAGTCCTAAAACAGGTTATGCAGCTCGCTCAGCAAACAGGGATTAGCGTGGAATTCATCGAGAGGGGCAAGGGAAGAACCCTCAAAGTCAACGTAGTGAAGAAGTACGGTAGCGTACTTCCGAAAATCATTCTACCACATGAGGAGGGTGTACATGTTCATGAAGAAGTCAACTACAACAAGCACAAGAACACACTCTTGTTTTTGATTGGGCACAGTTCCTACAAAACCATTCATCAAAGCGTTTTTAGAAAAGGGGATAGTGGGCTTGTTTATCCTACACAGAAAATACAATCACTCCCTGAGCATGACAAAGAGGTATTTGTTGTGAGGGGAAGGTTAGATGGATCCCTGATAAATGCCCTTGACTGGTGCAGCGAACCTTCACATGTGCAACATTACTCACATCAGTTGGAGGTTCAATTTTTCCAGGGTTGGAAGAAAGTATTTGACAAGCTTGTACCACGCA
ATACTTTGATTATAGTATTTTAAAATTTATATACAAGCAAATTGTTTTAAAACATTGATATTACAGCGTTTTAGTTTTTTTGTTTAGCCATAAAAAGTAACAAAAATCATAAAAAGTAATATTTTGTCGGGGACTATGTCGGGGAATTTTTATTTTATGCTGCCCATAAAAGCTGCTGTGACATTTTCCCCTACCTCGTCTTTTATGTGGGTGTATTGGCTAGTCATGTAATTATTTGAATGACCTAAAGCCGCTGCCATATGCTCGATTGGGACACCGGCTATTTGGCCCTGTGTAGCAAAAAAGTGCCTCATCATGTGCGGAGTAAAATGAACGTCGCAATTTTTATTAATTTTTTTAAATAAGCAGTAGATGTAATGGCTACCGATTGGTTTTCCTACAAAAGATGGCTTTACTTTTTCGTCGTCTCCTAAAAATAGGAAATCAGCCTTATTTAAGATGCGATCGTTGCACACGGCTATTTTGATAGAAGTATCAATAGCTTTTTTTAGCAGTTGTGATGTCTCAAAATCTAAATACACATATCGTTCCGAATAAGCTGTCTTTAGGCCTCCGCCATCTTTTCTACCTCTTGTCCTTGATTCGTCTATCTTTACGACCGCACAATCTTTATCATTAAAAGTTATATTCCCTAATTTTATGCCAGCTACCTCGCTTCTACGCAATCCAAGATATGTTATCCTAACCATTGCGTAGTCATAATCATCAAGCATTTTTCTGGCAACTTTATCCCAAGCTTTAAATTCTTGCATTGATCTACGTTTGTTGATAGGTTTTATTTCGCTATCGCCAATGTCAATAAATTTGATGATATTATCGTCTAGCATTTTATTTTTGACAGCATGATTTAACATAATACTAAAAACATCATATATGTGCTTTACTGTACTTCTTGAGTTGGTATTGAGCAGATTGTTAATGTAGTTTTCGTATTCTATACGGTTTATAGCATTCATTTTTTTATTGCCAAACTTTGGGC
NTAAACACTCCCGAATATACCTGAATATAAACAACCCGACGTTCATATTCAAGTACATATGGCACTCACATACAGAAGTCCAGTCGAGGAAGTGTTAACACTTTTCGAGCCCACAGCTCAATCACTAATCGCCAGTGCAGCAGTCTCAGCCTTCCAGAGACATGAGAAGGATAACTTCGAATGGTTCCGCTACAGTGTACCTGCTTTTGCTAAGGAGCACCTTAGCAAGGCGGGAATATACCTCAGCCCATACGCAGGTTTTCCGCATTCTCATCCCGTCTGCAAGACATTAGAGAATTATATCTTGTATGTAGTAGTACCTAGTATAGTTAATAGTACCTTTTTTTTTGTTGGCATTAAGGATTTTAAAATCAATTTCTTGAAGAGTAGATTCGATAAGTTAAATATGATAAGCGCTTTGAATAGGTATGTCAGTAGCGCAGATAAAATTAGGTATGGTAATGATTTCGTCATTCGCGCTGGTGTGGAACATCGTGCATTGAAGAGGCATAGAGGCTTAGTTGATTCACCTACACTGAAGGCGCTGATGCCCAATGTGAAGAGTGGTTCTAAATTGTTCTTGCATGATGAATTACATTATTGGAGCAAGGAAGAACTAATTGGCTTCCTTGAGATCTGTGAGCCAGAGGTTCTTTTGGGCACAGTAATTTACCCGCCAGAATTGTTGATCGGTTCCGATTGCTCGCTCAATCCGTGGTGCTACGAGTACGAGGTGAAGAAGAAGAAATTATTATTCTACCCTGATGGCGTGAGGAGTGAAGGCTATGAACAACCTTTGAGTGGAGGTTATCTACTGCAAACGTCTCGAATCAAGTTGCCCAATGCGGGCATTTACTGCGTTGATCTGCTCTGCAGTCGTTTTGCGCACCACCTCTTTTCCATAACTAGAGGGGACTTGATCACACCTGACAACCGCTCTTTTGGGCCATTCGAGGCAGTTCATAGTGGTGCTTTAGCTGGTATCTCACGTGGAAAACCC
ACCGTGGGCGAGCGCTGTTTTTGGCGTCCGAGGTGGGTCCCACAATATCCAAATGAGGAAATGGTAATTGGGTCAATGCAATTGGGCCTGAATTGAAATGGGCTGTGACCAGTAGATTCGAGACTGGGCCAATATAATAAAATAAGAAATGGGTTCACAAACAAAACAAAGGCTTTATTCATCTCAAATATACTACACACTCACACACACACATTCGTACATACATCATATTCATCTGCTATACGTATATCAATTACTGAGGCCTCATGCATCATCAACATATCAATAGTCTCCACCATGTCTTCTTGTCTAAACTCTCCTATTCGAGAATCCTTGTACATGACCTTCAAAATATTATGTATCCCCTCTTCCAAAATGTTAAAGTCGAAAGGTGGTATAATCCCATCATGGCCGTATGGTATCATGAAGGTCTTCTTTGCCAGGGCAGGGGATCGTGTTGAGCACAATTCAACGAGGACAAGAATTGAATTGTCCTCGTTGATCTTCACGTCGATCCTAAACTCCATCCCCTTCTCGTTATTATATTTGATCGTCATTTGCATGTAAATATGAACTATACATGAGTCTTGTCGTCTTAAATAGTGGCCATATATCTGGATATATGGACATAATTCATATACGTGGTGCATTAATTATCATATGAATCTGAGTGGAGATAGATATGGTTGATAGTGACAAAACTATCAATCATGTGATCTAGATGAAAGAAAAATAAAACCTAATCATCGTCATGATTAGGTAAAGAGAAAAAAAGTAAAGAGAAAAATGAATCCAGAAGAATTCAGGAGATAAAACAAAAGTAAAAGGAAGAAAGATAAAAAAATAAAACATGAAATGAAACCAGAAACATGGGAAGAAACAAAAATCCCATGAGAAAATATGGAAGCGCAGCGGACAAGAACACAAAAGTGAAAGAAACGGAGATCATGAGGAAAAAAGGAAGAACACAAAACTAAACTAAGAGGGTCGTACATGAAAA
CCCCCCCCCCCCCTTCCCCCTCTGGACTTGTAACTGGTAAGTGATAATCCTTGGAAGCTAGGTACTCGTTACGCAAGTTTTGGATTATCTTGTGCCCAACATTAGTTCTCGGACTTCTGTTGTGTTTAAACACAGAAATTTGATTGCCTGGTTATGAATTCATTGGATTAACCCTCTTGAAAGACCTGCTCTGGCGCGAGCTAAAGCGCAATTGTCACCGGGTATTGCACCAATGGTGGCGACAGGGTACAGAAGAGCAAGTACTCCTGACTGGGCAATGGGACTGCATTGCATATCCCTAGGCACCTATTGAGATTTCTCTGGGGCCCACCAGCATGGAGTTCCTGTATGGGAATGCAGGACTGGACTTGTGCTGCCTGACAGGGTCGCGGCTGGCCGTCTGTACTTTGTATAGTCAGTTGAAACTCACCATGGCATGTTTGAAAATTTTCTCTCTGAAACGCAAAGATAAGAGCCACTCATACTCTCCTCGTGAGATTGAGTTGAAATATAATTCAGATTTTGCTTTTAAACCAAGACCACTGGCACCACTTCTGCGTCTTGAACCATCTGATACCACGACACGTAGAATTGAGTGTGCTGAAGTTGAGTATGATTTATGGTACCCTAATCCTTTGGACCCCGCCTCACTGGTTTGTGATGTTAAGCTTGAAATGTTACGATTTCAAGGAACTGGGACCTCTAGAATGGAAAATGGTAATACCAATAACTCTGGCAACACTGGAGTGATCAATTACAATTTTTACTCCAACTCATACACTGACGCAGTTGATCTATCTGGAGCAATGTCTTCGCAGGAATCAAATGCTGCTGAGAATGCTGCATCAGGGCCTACATCTCTTCTTAAAGCTGGAATTAATGCAGCTGCAAGAATTGGACCTTTGCTTGCCGAGCCAAAATTTGAAGAGTACAAACTGTCTGATAGGGTTGATGTGCTCCAGAAAGGGACTAGTACAATAATATCACAGAATAGTGTAGG
CGAAATAATTCGACACTTCCCTCCCTCTTTGGGGAAGTGCCTTAAAGAATCATTTCTTTGTGGTGATATTACTATATGGATATTACACAGTGACGGCTGAGTTAACCTAAACGGAACTCGGAAAGAGCAGACAGGTCAATTTTCAATTCCGAAGCTATATACTTTGGACAGTAAAGGTTTTAAAGGATCCTTCTTAAGAAAATCCTGAAGTAGACAGACGAGCAATGCTTTGGTACCTTGCGCCCGTCGGGTTATGAGAATTAACTACCTCATTAACTATAATCGCAAGATGAAAACTTTCACTAGATGATTTTCAGGGCTTCCCACCGTAATAGGGACGACACGAAATGTCGAAAACACACACAAACCTTGTGGGAGTCAAGTCCTCTCCCCCTAAGCCAAAAGGTAACATACGGCAACCCTCGGCTTCTCAGCTGAGGTTTAAGAAAGCGTTAGCACGAGCGCTTTCTGTACGCTCCAAGTTCTTGAAGCGTCGGCTTTCTAAGCCGGAATTCGTGCAACTATCTGCTGCCGTTAAGAAGCAGATAAAACAGGAGACCACTCCTGTTAATCGACGGCTCAATCGAGTCATAGATATTGTGGTCCGGTTGGAGGAGGCCGCTAACTCCTCACTTTCTTGTCTAGACAGGCCTGCTCTTGATGCAGCAGTTCGTAACCTGTACGACAGATTAAATTTGGTTCGCTCCAACCTCCTTGAGGCTATGCGAGAATCTTCCTCTTTATCTGAGGGCTGTTCCCATGTCTCTAAAAAGAGCGTTATTCACTTGCCTGAGCCGGTTAAAGTGGATAAAATATTTCCAGGCTTCGGTTGTATCTCCGCTAGGATACCATCTGGACGACAGGTACTTTGTTGTTCCAGATGCTCGGGTCTTCGWAATGATGCTTTCTTTGAGTGGTCCGGCCTCCAGCCTTCGTTTATCGACAAGGAGGGACACTCTATGGTAGAGGCTTATCCTCTGCCAAAATCAATAAAGAACAT
TGTCAGTGATGATGAGCTTCGAGACGGACCACAACCACCAACTGGAGGACAAATAGCTGAATCATCCGTCTGAGGGCCGTCTCACACTAGGATTGTGCCCAAAAAGAACACCAAGGCTCTGACGTCTCTCCCTACCCTGGCTCCCGGAAAAAACCGAAAACCACCCATTTCCTCATGTTTGCCTAAGGCTCTGACGATAACCCTAAAAATTTGACTAGCAAATAAAGAACCCTGGGTCCTATAAAAGGGGTGAGCAACCTAAAAATGGGATCTCTCTTTGCACCTTGCCTACCCCTCCCTCGGCCGTGGACCAGCCCTGGTCGCCTCGCTTACCTGGGTCGCCGTTTCGTGACCGGGCCATCTCCCTGCTGTTTGACGGCACCCCGCGTACTTCGCTTCCTCCTGCTCGGTAAGATCCCACCGGGTCGAGCTAGGCCATCACTCCCTGGCCGCTCCCCTGGAGCTCTCTCTCGTAGCTCTTACGGTTGCTCTCCCCCGGCACGGGGCCCAGGACTTTCTCTACTTCCTTGTTTCAAGTCTCTTTCTTTGGTGAGCGACCTAAATCGAAAGTAGCACTTCTGCTGCCTGCAGCGAGGCTTGGCCCGGGGCCAACGCCTGTGAGATTACCCAGCTCGGAGTTGGGCCTCAAGAAAGTAAGGGCTAAAGCTGCTAGCCCTAGGGGAGAAAGCAAACAGGTGGGGGCTCGTCCGGGATCGATCACCTCTCTGTATCTGCCCTTCCCCAATCAGAACCATGGGAAAGACTTATAGCTCTCCGGTAAACCCTATCCCCAAAGCCCCAAAAGGGCTAGCAATTCACCACTGGCTAAACTTTCTCCAAGCCGCGTACCGACTGCAGCCAGGGCCCTCTGAATTTGACTTCCATCAGTTACGGAAGTTCCTAAAACTAGCCATCAAGACCCCGGTGTGGTTAAATCCCATCAATTACTCTGTCCTTGCCGGGCTCATTCCCAAGAACTACCCGGGCAGGGTCCATGAAA
TAGTAGTAGACTCCGCAAAAGAAAGCAGTCAATCAGCAACATGGGGATATGGAAGTGGCTAGTAATGGCCAGTTTAGCATGGCCAGCTTACACACTACGAAATGTGTATGACATGAAAATTGAGTGCCCTCACACAGTCAGCTTTGGTGAAAACAGCGTGATAGGTTATGTGGAATTGCCCCCTATGCCATTGGCTGATACAGCACAACTGGTGCCTGAAAGTTCTTGTAACACGGACAACCACCAATCAATGAACACAATAACAAAATACACCCAGATAAGTTGGAGAGGTAAGGCTGAACAGGCACAAGCCAGCCAAAATTCATTTGAAGCAGTGTCTGCTGAAGTTGACCTTAAAGGAACTTGTGTTTTGAAGCACAAAATGCTAGAGGAGTCATACCGCAGTAGAAAATCAATAACTTGTTATGACCTTTCCTGTAACAGCACCTACTGTAAGCCCACCCTGTACATGATTGTACCAATTCATGCATGTAACATGATGAAAAGTTGTTTGATTGCACTAGGGCCTTACAGAGTACAAGTGGTCTATGAAAGAACCTACTGCATGACAGGGGTCCTGATAGAAGGAAAATGTTTTGTTCCAGACCAAAGTGTTGTCAGTATCATCAAGCATGGGATTTTTGATATAGCAAGTGTTCACATTGTTTGTTTCTTTGTGGCAGTTAAGGGAAACACATATAAACTGTTTGAACAGTTAAAGAAGTCGTTTCAGTCTACATGCAATGATACTGATAATAAAGTGCAAGGATATTACATCTGCATTGTGGGGGGAAACTCTGCACCAATATATGTACCAACACTTGATGATTTTAGGTCCATGGAGGCATTTTCAGGGATCTTTAGGTCACCACATGGAGAGGACCATGATCTAGCTGGGGAAGAGATTGCTTCTTACTCTATTGTTGGACCTGCCAATGCAAAAGTGCCTCACAGTGCTAGCTCAGACACATTAAGCCTAATTGCCTATTCAGGTATACCA
ACCGGATGGCCGCGCGATTTTTTTGGTGGGCCTTACCATTAACACTTGTCGGCCAATCATATGACTCCCTCAAAGCTAAATAACGCTCCCGCACACTATAAGTACTTGCGCACTAAGTTTCAAATTCAAACATGTGGGATCCACTATTAAACGAATTCCCTGATACGGTTCACGGGTTTCGGTGTATGCTTTCTGTGAAATATTTGCAACTTTTGTCGCAGGATTATTCACCGGATACGCTTGGGTACGAGTTAATACGGGATTTAATTTGTATTTTACGCTCCCGTAGTTATGTCGAAGCGAGCTGCCGATATCGTCATTTCTACGCCCGCGTCGAAAGTACGCCGGCGTCTGAACTTCGGCAGCCCATACACCAGCCGTGCTGCTGCCCCCATTGTCCGCGTCACAAAACAACAGGCATGGACAAACAGGCCTATGAACAGGAAGCCCAGGATGTACAGGATGTACAGAAGTCCAGATGTTCCTAGAGGATGTGAAGGTCCATGTAAGGTTCAGTCGTTTGAGTCCAGACATGATATTCAGCATATAGGTAAAGTAATGTGTGTTAGTGATGTTACTCGTGGTACTGGGCTGACCCATAGAGTTGGTAAGAGATTTTGTGTCAAGTCTGTTTATGTGTTGGGTAAGATATGGATGGATGAGAACATTAAGACGAAGAATCACACGAATAGTGTGATGTTTTTCTTGGTTAGAGATCGTAGACCTGTTGATAAACCTCAAGATTTTGGAGAGGTATTTAATATGTTTGATAATGAGCCCAGTACGGCGACTGTGAAGAATGTTCATCGTGATAGGTATCAAGTTCTGCGCAAATGGTATGCAACTGTCACCGGTGGACAATACGCTTCAAAGGAACAGGCTTTGGTCAAGAAGTTTGTCAGAGTTAACAATTATGTTGTTTACAATCAACAGGAAGCAGGAAAATACGAGAATCATACGGAAAATGCGTTAATGCTTTATATGGCTTGTACTCACGCTA
GCTAATCTGCTGACCGTTACTCTGCAAACATGGGGAACGCTTCGTCCATTGTTCAGACAATCAATGTCACAGGAGACGGAAATGTCTTCAAACCATCAGCTGAAACGTCTTCAACGGCTGTACCCTCATTGAGCCTTTCACCTGGGATGCTCAACCCTGGCGGTGTGCCATGGATTGCCATCGGGGACGAAACGTCGGTGACTTCACCAGGTGCTTTGCGCCGGATGACATCTAAGGACATACCGGAAACAGCTATTATCAACACTGATAATTCATCTGGGGCTGTACCGAGCGAGTCCGCTTTAGTGCCATACAATGATGAACCGCTAGTAGTTGTCACTGAGCATGCAATTGCTAACTTCACCAAAGCCGAGATGGCCTTAGAATTCAACAGAGAGTTTTTGGACAAACTCCGAGTGTTATCCGTGTCACCGAAGTACTCCGATCTGTTGACGTACGTCGATTGCTACGTTGGAGTCTCCGCGCGCCAGGCGCTCAATAACTTCCAAAAACAGGTGCCTGTGATAACCCCAACACGTCAGACAATGTACGTGGATTCCATTCAAGCGGCACTGAAAGCGTTAGAGAAATGGGAAATTGATTTAAGAGTAGCGCAGACATTACTACCAACAAACGTGCCGATCGGTGAGGTCTCATGTCCCATGCAGTCAGTGGTTAAATTGCTAGACGACCAGCTGCCAGATGACAGTCTAATCAGAAGGTACCCGAAGGAGGCGGCGGTAGCACTGGCTAAGAGAAATGGAGGGATACAATGGATGGATGTTTCAGAGGGCACTGTTATGAACGAGGCCGTTAACGCGGTAGCCGCTAGCGCACTAGCTCCTTCTGCATCCGCGCCACCACTTGAAGAAAAATCAAAGCTGACGGAACAGGCCATGGATTTAGTTACAGCCGCGGAGCCAGAAATAATTGCATCCTTGGTTCCTGTACCAGCTCCGGTTTTTGCCATCCCTCCAAAGCCAGCTGATTATAACGTAAG
CCTATCTAATAATATACCTTATACTGGACTAGTGCCAATATTAAAATGAAGTGGGCGTAGTGTGTAATTTGATTGGGTGGAGGTGTGGCTTTGGCGTGCTTGTAAGTTTGGGCGGATGAGGAAGTGGGGCGCGGCGTGGGAGCCGGGCGCGCCGGATGTGACGTTTTAGACGCCATTTTACACGGAAATGATGTTTTTTGGGCGTTGTTTGTGCAAATTTTGTGTTTTAGGCGCGAAAACTGAAATGCGGAAGTGAAAATTGATGACGGCAATTTTATTATAGGCGCGGAATATTTACCGAGGGCAGAGTGAACTCTGAGCCTCTACGTGTGGGTTTCGATACGTGAGCGACGGGGAAACTCCACGTTGGCGCTCAAAGGGCGCGTTTATTGTTCTGTCAGCTGATCGTTTGGGTATTTAATGCCGCCGTGTTCGTCAAGAGGCCACTCTTGAGTGCCAGCGAGAAGAGTTTTCTCTGCCAGCTCATTTTCACGGCGCCATTATGAGAACTGAAATGACTCCCTTGGTCCTGTCGTATCAGGAAGCTGACGACATATTGGAGCATTTGGTGGACAACTTTTTTAACGAGGTACCCAGTGATGATGATCTTTATGTTCCGTCTCTTTACGAACTGTATGATCTTGATGTGGAGTCTGCCGGTGAAGATAATAATGAACAGGCGGTGAATGAGTTTTTTCCCGAATCGCTTATTTTAGCTGCCAGTGAGGGGTTGTTTTTACCGGAGCCTCCTGTACTTTCTCCTGTCTGTGAGCCTATTGGGGGCGAATGTATGCCACAACTGCACCCTGAAGATATGGATTTATTGTGCTACGAGATGGGCTTTCCCTGTAGCGATTCGGAAGACGAGCAAGACGAGAACGGAATGGCGCATGTTTCTGCATCCGCAGCTGCTGCTGCCGCTGATAGGGAACGTGAGGAGTTTCAGTTAGACCATCCAGAGTTGCCCGGACACAATTGTAAGTCCTGTGAGCACCACCGG
ACCAGAAAAGGGTGGTCACGGGGTCGTAAGTTTCAAAGAAAATTATTTATGGCTTAGGAACAAAGTTTCCTATCGTGGGATCTGGTTCCGGTTAACTCTACAAACCAGATAACATGGCAGATTTGTTCAGCAAGGTAAATGACTTTCAAAAATATAGAACCAATCTAGGACGTCAAGGAGGGTTGACTGTCAAATTAGTGGGTGTGAGAAGCACAGTTGTGGTTCTCGTTCCATCGACCAAAGATCATAGGCTGAGATGGAAGTTAATCAGGTTATTAACCCTCGCAGTCTACAATGACTCCCTTCCAGATTCGATTTCTATTGGAGCCTTACTTTCTTTGCTTGCAATTTCCTTTGAACAGCCTGCAGCTGTGATTCGGGGGCTTCTAAGCGACCCAGATCTTGAGGTGCAGATGATAGAGGTAAGCTTGGATGATCAGGGTGAGATAAGATTTGCTGCCAGAGGAGACATACTAACCAGATATAAAGATGCTTACTTTGAAAAGATCCGTGACTTCCCTAATCCTGATGATGACTTAGCTATATTTGAAGATCCGGAACTAGGTGATTACTCTGACATCACTCAAGATGAATATCAAGCTATGATCACGACTATAACTATTCAACTCTGGATCTTGCTAACTAAGGCCGTGACTGCACCTGACACAGCTCATGATAGTGAGCAAAGAAGATTTATTAAGTATCTTCAGCAAAGAAAAGCTTATGCTGCATTCAAGTTTACTACTATATTTACAGAGAGAGTGCGGAGAAAAATTGCACAGAGCTTGTCCATAAGGAAATTCATGGTAAGTATCATGTTAGAAGTAAGGAAATCTGGGTCGGCTAAAGGAAGAATCTCTGAATGCATTGCTGATGTATCGGCTTACATTGAAGAAGCAGGCTTGAGTGGGTTTATCCTAACACTCAAATATGGCATTGGAACAAGATTTCCAGTGCTGGCTCTTAATGCATTCCAAAGTGATCTCAGTGTGATAAGGAA
GAAAACTAAACCATACACCAACAACACAACCAAACCCACCACGCCCAATTGTTACACACCCGCTTGGAAAAGTAAGTCTAACAAATGGCCAAAGTGCGCGAGGTTTACCAATCCTTTACAGACTCCACCACAAAAACTCTCATCCAAGATGAGGCTTATAGAAATATTCGTCCCATCATGGAAAAACATAAACTAGCTAACCCGTACGCTCAAACGGTTGAAGCGGCTAATGATCTAGAGGGGTTCGGCATAGCCACCAATCCCTATAGCATTGAATTGCATACACATGCAGCCGCTAAGACCATAGAGAACAAACTTCTAGAGGTGCTTGGTTCCATCCTACCACAAGAACCTGTTACATTTATGTTCCTTAAACCCAGGAAGCTAAACTACATGAGAAGAAACCCGCGGATCAAGGACATTTTCCACAATGTTGCCATTGAACCGAGAGATGTAGCAAGGTACCCCAAGGAAACAATAATTGACAAACTCACAGAGATCACAACGGACACAGCATACATCGGTGACACTCTGCACTTCTTGGATCCGAGCTACATAGTGGAGACATTCCAAAACTGCCCAAAATTGCAAACATTGTATGCAACCTTAGTTCTCCCCGTTGAGGCCGCCTTCAAAATGGAAAGCACTCACCCGAATATATACAGCCTTAAATACTTCGGAGATGGTTTCCAGTATATACCAGGCAACCATGGTGGTGGAGCATACCATCATGAATTTTCTCATTTACAATGGCTCAAAGTGGGAAAGATCAAGTGGAGGGACCCCAAGGATAGCTTTCTCGGGCATCTCAATTACACGACTGAGCAGGTTGAGATGCACACAGTGACAGTACAGTTGCAGGAATCGTTCGCGGCAAACCACTTGTACTGCATCAGGAGAGGAGACTTACTCACACCGGAGGTACGCACTTTCGGCCAACCTGACAGGTATGTGATTCCACCACAGATCTTTCTTCCGAAAGTTCACAACTGCAAGAAGC
CTGTTCGGTCCGTCAGGTACTCAAAACAGTTGTTAGGAATAATTACGTTACTGTAAGATCTTTGCCAAGGGCCGCCTCTGGCGATAAATCCTTGGGGGTTTTATAGTTTTCGTAATGGAGGGAACTGGTGGTTTGTTGGGTATCCTAGGTGAGGCTGATATAGTTCGAGCCGCAATAGCAACCAGAACGAATTCGCAGTTGCATCAGACTGTATGTGACCATATTAAAGATCATATAGTAGATAGTAAAGAAAAACAAAAAACAAAAAAAAAAATAGATGTGCGCAGGAATTTAGATCAGGAGCAGATACAACTCTTAAATGAACTGTACCCTGAGAGGCACATTGTCACCAGCAGTTACGAAAGGGGGACGCATAATTTTGCCGCCGCTTCTAGGATCATTGAGTTGGACATTTTGCTGAGCAAGTTTCCAAAAGACAAGTTTGTCTATGATATTGGTGGTAATTGGGCTTCTCATGTGAAACGGAATGATAACAGAAGGGTGCATTGTTGTTGTCCGATTTTAGATTTTCGTGATGCACAGAGAAAATCTGTACGTTGGGCGTCGATTGAGAAATTCGTGGCTGAAAAAGAAAGTATTCCTGAAGATCTGGGTAATAAGATTAAGCAATTATACTCTGACGAGAGTCGGATCAGGGAGAACGTGAGGAAACAGGATTTACGGGCTGAGGCTATGGATGGTGTGTGGTATTGTCAAAACAAGTTCGAAGATTGTGTACATAACGTGGCGAATGCGGCGGCTATTGCTATCCACAGCATATACGATATCGAAATAGAGGACTTAGTCGATGCTTTGGAAGAGAAACAGATAAAGCAGCTGACTGGGACTTTCCTTTTTTCTGTGGAGTTGTTGATGGGTAGTAAACGCGGTGAGCTACCAACCGTTAACGGGTTTTTTGAGGTTGAGGGTGACAAAGTGAAATACGGGTTTTACGATGACCCCAACTGTGGTTATACACACAACCTGCAACAGTTGAAAA
AACAAATCTCCCACCGGTATAGCCTATGACATTGAGATGAGATATGAGCCGACATACGCACCATGATTGAAACTGTACAGACAACTAACTACTACTTACTTTGGGAACATATGCAGCGCAGTACTGAGTTATTGACAAAGTTGACCGGCATCTCCCAGCCTACGGAATCAAAGTATATAACAGTTCGTCGATCATTTGGGACGAGACTCGCACGATTATTTGATATTCATGGCTCGAAGTATCCAGATCAATTCTTACTCCAGGTCAGACGGCACAGAAGACTCGGAATTTGCATCTATATGGCGTATCCAAAGGTGTCAACCGTTAAGGAAGCGTTACGAAAAGCGGGAAGTACAAAACCAACCGTCAATGTTCTCAAGAGTGGTGGCACAGATAATCAATTTTGGGCATCGATTAGTAGCTATGATGCGACCGTAATTAGTGATTTAACGGGATCAAATGGTTTAGAGTTGTTTGTCTTAACGTTAGATGAGAAGACTAAAGCGTTAAAGCAGTTAGCAATGAGCATGAATCACGCACAACAGTACAAGCAATTAGTTGTTATGCTCCCGAAGATTGATGTTCAGTCGATGATTAACTTTAATCCGTGGTACCAAGGAGTTGATGCACCAATGGTCGTGGGTATTGGAATTGTTAAAAAGGAAATTCCGTTATGGTATCAAGTTCTGGATGCGTATGCAACCGTTACATTATTTACGAAAGAAGGTGCACTCAATCTTCGTGTTGTGAATGACCACGTGTCAACTATCAGCTGTGCAATACCATCCTGTGTTTTAGAATATAATCGAGACGCATTTTACGTTCACGATCACGTTGATCCAAACTTTCCACACGAAACCAACCAGAACAGAAGTCTGTTTTTAACAAAACAACGATTTACTTCAGGTTCCTGTTTTGAATATTGTATCGCAGACAGTCGTCATCAACGACGATTTGTTTTCGGAAACGCTTTTATTATCGATGAGCATTTGAGTAGACT
ATGGTTAGGAATCGGCGTTTGCCTTCAGTTATGAGTCATTCTTTCGCGCAAGTTCCGTCAGCGCGAATTCAGAGAAGTTCTTTTGATAGATCTTGTGGTTTAAAAACTACATTCAACGCCGGTTACCTAATCCCTATCTTTTGTGATGAAGTTCTCCCTGGAGATACTTTCTCCTTGAAAGAGGCGTTTTTAGCACGTATGGCAACGCCTATCTTTCCTCTTATGGATAATTTGCGTTTAGATACGCAGTATTTCTTTGTTCCTCTTCGACTTATATGGTCGAATTTCCAAAAGTTCTGTGGAGAACAAGATAATCCTGACGATTCCACAGATTTTCTTACCCCCGTTTTAACCGCTCCTACTGGGGGATTTACTGAAGGATCGATTCATGATTATCTTGGTCTACCTACTAAAGTTGCAGGAGTTCAATGCGCTGCGTTCTGGCACAGAGCCTACAATTTGATTTGGAACCAGTACTATCGCGACGAAAATATTCAGGAATCTGTTGAAGTGCAAATGGGAGATACTACTACAGATGAGGTGAAGAATTATGAGCTTCTTAAGCGCGGGAAGCGTTATGATTATTTCACTTCATGTCTCCCTTGGCCACAAAAAGGTCCTGCAGTGACAATCGGAGTTGGAGGTAAGGCTCCAATTGAAGGATTGTATATGAATGTAAATTCAAACAATCCTGTAGGAAAGTTTGTTTTGGATTCTCAGTCTACTCCTCGTGTGCTTCAAGATTTGCAAGGGAATAAACTTTCTGGAATAGCTGCGTATAATCAGACTGGGAAGCATGTGTATGTGAATTCTGCTTGGTATACGGTGACTCCTCAGTCTGAGCCTGGAGCTACTTTAGAGAATGGTAATTATTACACCACTCAGAAACCTCAGATTTATGCGGATTTAGGTGCAACATCTCCTGTGACGATTAATTCTCTTCGTGAAGCTTTCCAATTGCAGAAGCTTTATGAGAGAGATGCCCGTGGTGGAACAAGGT
ATTAAAAAACAGCACATTACGTTATCAGCGAGTATGTCCAAGGCAAGCAAACTAAAGAAAACTAAGGAAAAATCAAAAACTGATGAACTGATCAATGAAAATGAGTTACTAGAGACAGAACAAGAACGTAAAGAAAGTAAAAGTCCGCGCGAAAAGAAAAGAAGTAACATCAAACCAGAATCAGAAACCGATTCCTCTGAGGAAGACGAACCTACCGATAATGCGAAATCGTCTAAGAAAAATGGAACGAGATCAACTGATGCCCCAATGGCCTCAAGTTCTGGATTTAGCAATAGAAAGAAGACAGAGGCAGATCGTAACGAATCTAATGATGTATCAACGTCAGTTGGAAAGAGACAGACGTCAACTGGTACGACAACAAAGCATATCGAGACGCTCCTCCGTTTAGTCGACATCACTGGTACTGAAGAATCATCTGCGATAACACAAGAGCAGTTAACTCGTGTATTAAAGCTACTTTCTGAGGTTAAGACTGATAAGTTTACTTCTACATCATTCCCATCAACTGAAGTAAGAGTGTATGCAGACGATGAAAATAAAGACTCATTATTTGAGATTGAGCTCTTAGATGTCAATGTCACGCAAGAGCGCCATGCTTATATTGAATACACTTCTAAGCTCATTGAGTATAACAATCCTTATGAGTCTAGTAACAAACTATCTGATAATATAATTAAAATGAGTAAAGATACTTTCCAATATGGTACTGTCTTAGTAGGAATGCAATTCACTCAAGAGTTATTAGATAAAGCAAAGGTATCTCAGATGGATGGTGTTCCTCACATTGGTGAAAATCTATTTAAACGAAGCGACTTTACACCTGAGAATCCTAATACATTAAATTACTATCATTACGCGGGTGGCGTACTTGCAATTCTACGTACTATTATGGGCGATACTGATGTGTGGTCTTTTGACAAATTATATCAACCCGACGAGCCTTATGAAAACCTTGGAGATGCCAAGATTCTCATTAAGT
ATAATGTATAACTATAATCCTTTATTTAAAAATAGGGTGTGACCGAAAACGGTCAGACCGAATTCGGTTGTATATAAACAGAAGCAGGATGCACACAAGGGCAGGGATGTCTGAGGAGAATCCATGCCCTAGGAACATCTTTTTGCTTTGCAAAGAGTATGGTTTGGAGCTAGAGGATTTGCGATTGCTCTGTGTATGGTGCAAACGGCCGTTATCAGAGGCTGACATATGGGCATTTGCAATAAAAGAACTGTTTGTAGTGTGGAGAAAGGGCTTCCCATTTGGAGCCTGCGGAAAATGCCTGATTGCAGCAGGAAAACTTAGACAATACAGACATTGGCATTACTCATGCTACGGAGACACAGTGGAGACTGAGACAGGAATACCCATACCTCAGCTGTTTATGAGATGCTATATTTGCCATAAGCCCCTGAGCTGGGAGGAGAAGGAGGCATTACTAGTTGGAAACAAGCGTTTCCACAACATATCAGGCCGGTGGACGGGACATTGCATGAACTGCGGGTCATCATGCACGGCAACCGACCCAGCCTCAAGGACATTACACTAATATTGGATGAAATACCCGAAATTGTTGACCTACATTGCGACGAGCAATTTGACAGCTCAGAAGAAGAGAATAACCATCAACTGACAGAACCAGATGTGCAGGCCTACGGGGTGGTAACTACCTGCTGTAAGTGTGGCAGAACCGTCCGGCTGGTGGTTGAGTGCGGACAAGCAGACCTAAGAGAGCTGGAACAGCTGTTCTTGAAGACGCTGACTCTAGTGTGCCCTCACTGCGCCTAGCGTTATGGAGGATTCCGAAGGTACCGACGGGACCGAGGAGGACGGGTGCCGGGCAGGGGGGTGGTTTCATGTGGAGGCCATTATAACACACGGCCAGAGGCAGGTATCCAGTGACGAGGACGAGGACGAAACAGAGACAGGGGAGGATTTAGACTTTATAGACAATAGGGTTCCCGGAGATGGGCAGGAAATT
GCGAATTTGGGAACTTTTGTTTATTTAAAACGATAACATGCAAGCAAACAGTAGTAATTATATTTTAGATTACATAGTTGATGCTACCCCAAAGATACCTTTGAGTCCATCAACCGTGATATTGCTGAAATCTGCTTCCGGTTTTGTCAACACACTCCATGTCCTAGTTGGCCCTTCACCATCGCCAAAGAAGTTTCTATCATTCTGAAACCCCTTGTTCTTGTCGGTTATTATCCTCTCGGCCATGTCAATTCTGCCATCTGGAGTGAGGCTGTAAATTATGGCACATGTCAACTTCAAAGTGAAGTTTTTTATCGTTGGTTTTTCATCAGATAAAGGATGAAGCCTTTTCTGATTCTTCCATTGTCCCTCCATTGTTTTCAGAAAATCTCTTATTGCAATTGATTTTTCAATCTTCTGATTAGTTTCCAGCAATGGCATCAGGGATTCAGGAGTTGCACCAACAGCAGGGGACAACTTTTGCTTGGTCTGAAAACTGCTTGCAAACCCAGCATATCTCACAGATCGATTACCTGCAATATTCAGCTTACACCTAGAGCAAACAGCACTTGGTAAGTTGTCTATATCAATCTTGAGAAACACCCTTGCAGGGAATTTCTTTGTTGGAGCATGGCTCAATTCCTCACTGATTTGTGATAAACTTACATCACCATCATACAGCTTCGATTTGACAAATTCAGGTACTTTCCTTTTGTCATCGGCTTTTCCAGGAAGAGATCCTTGTGTAAAAATCAAGACAAATGCTGCTTGAATTGCTCTCTTTGCTACTCTGATATTCTTGATTATATCAGAATCACACACTCCATCAACTTGTTCCATTTTGAACAAGTTGAGCGACTTAGTATCTCCTTTCATAGAGACATAAACCAGACCATCCAGTATTTTTGTCCCAGCAGTAATAAGCATATTGAGTTCAGCATCAGGATTGCCAAAGTGTTTGATGATTATCTCCCCTTCGGTGTAAGATTCATCATCAAGA
TGATATATTTTTAAAATATATTTTGATTAACTGAAACAAACCAGCGGGTCGCAATGACCGTAATATAAAACTTGACACAGATCACACGAGAAAAAAGTAAGTATCCAAAGATGTCCTAATGCGAAACAGTAATTCATTCATCACCCCAGTCGCCAATGTCTTCTTGGGCCCAAGCATCAAAAAGCTCTTCTTCACCACAGTATTCTTGGACTTTTTCCCAAGTATCTAATTCTTTGTTCCTGGCAATGTCTTCTTCAGTTACTTCAAGGCCAAAAGTTGTAAGTGTATCCACAAGTGCATCTATAGGTTGGCATTCTTCTTTAATTCTTTCAGTCATGTTATCTACTGATAGATCGAAATTATTTAGAAAAGAAAAGTACTCATCATTCATTTCTTTGAAGAATTTGTTCAAAGATTCTATTGAATCTAATGCTGCATTTGCCCTTTCTATATCAATATCTGATTCTATACTACCTAAAGATCTCCAAATTTTCCCAAATTTACTATCTGATATCCCTGGAAACTGAGGCTCCACATACATCGATTGAGATATTATCATTATTCTATTCATGTATAGTTTATAATGTAATATGTTGTTTCGAGTTGTTTTATCTTTGTGGTTTAGTATGCTTTTTCTTCTAACATTGTCTAATCTCGCAACAGCCAACAATCCTTCAACGATCCTTCCTGTTTTAAAAGAAATAACTGCTTTTGAAGCAATTTCAAATGAAGAATTAATGGTTCTATCTACGTCTTTTCTAAATTTTTGAATGTTGATTGTTTCTACTATTAAATCAGAATCAATAAGCTTCTCATTTGCTGAGAGGTTTAATATCAATTTCCAGCACTCAAATGACATTCTCTTATTGAACTTCACGGACATCGCGTCATTCAGCACTTCCACTAATTCATTGTGGTCCATCCCTGTAACACCACTTATAATGTTTACTTTGCTATTAATCARCATTCTATAATCAACTTCTATAGTATCACTTTCTTT
ACCCAGCCTCGGCACCCGCTCCTTGGAACCCTCGTGCTTTCCGCGTGCTCTCTCTCTTCAAATCACAGAAATGCCTTCGATTACTTCTGTCTTCTGGTGTTTCACAATCTTCTTCACTTCCGCATCTGCTCCCGACCTCGTTCCCGTGTTTGAAAACACTCACGTTAGTTACGCCTGCTGGCAAGAGGAAGAGTCTCCCACGACTCGACGTCGCCACCTGCAGGGGTATCTGCAATTGAAAGGCAAGAGGACTCTGAACCAGGTGAAAGCCATATTCGGTGATCTGAAACCCCATCTTGAGAAACAGCGAGCTCGTAAGACAGACGAAGCTTGCGACTATTGTATGAAAGAGGAAACTAGGGTTTCCGGTCCATTTGAATTTGGGGATTATTGCCCTAGTGGTTCTCATAAACGCCGGCAAAGGGAAAGTGTAATTCGAAGTCCGGTGAGAATGGCGGAGGAAAATCCGTCCGTATTCCGACGAGTCAAGGCAAAGATTGCTGAGGAAGAATTCCAGGCTACTGTAGCTGAAATTCAAATTTCAAATTTGAAATCTTGGCAACTGCGCCTGCGGACGCTCCTCGACAGGGCCCCAGATGACCGCACTATCTTCTGGGTTTATGGTCCCACTGGTGGTGAAGGAAAATCAACTTTTACGAGAGATCTGTACAGAAGTGGGTCCTGGTTTTATACACGTGGAGGATCTGCTGATAATGTTAGTTATCAGTATATAGGATGTTTAGGAAATAATATTGTATTTGATATCCCTCGTGATAAGAAGGATTATCTACAGTATAGCCTAATAGAGATGTTTAGGGATAGGTTAATAGTTAGTAATAAGTACGAGCCTCTTATGGCCCCACTGCTTAATTGTATTCATGTTGTAGTTATGTCTAATTTTCTCCCTGATTTTGAGAAGATTAGCAGTGATAGAGTCCATGTAATCCCTTGTATTCCTAGTGGTGTCTGTTTTAAGCATCATATTGGTGAAATAAAATGC
CTCGCGGCATAGGCAGCCCTCTCTCGCCAGCGTTTTTTCCACCAGCAAACACCGGCCGGTCATCCCGGCTACGTCGCCACACCACCAGGAGGCAGACACATGGACCCCGAGCTGATGCGCGCCCGCCTCGATGCGGTCGCCCTCGCGATCCGCGCCGCCGAGCTGGGCCTGCTGGCCGACGGCAAGACGGTGCTCGACTCGGCCCGCGACATTGCCGCGTTCGTCGAGGGTTGACATGCGCGCCCCCGACATGCTCAGCGTGCAGTGCCCTGGCTGCGCCGCGCCGGTCGAGTGCACGATCACGACCGAGCCGGTGGAGCCCGAGCCCGGCGACACGCACGCCAAGATCCGCGTGCGCGCGGTCGATCTGCGCGAGCGGTTCCGCGCCCATCTCGTCGAGTGCACTCGCACCCCCGAGGCTGTGCTGGCGGTGGCTTATGGCGGTTAAGTCTGTCGCCGCCGCGGCGGCCGACGGCGACCGGCGCGAGCTGCTCGTCGCGATGCGCGCCCGCGTGGCGACCGCGGTTGAAGATCCCGAGACACCTGCCCGCGATCTGGCTGCCCTGACGCGGCGGCTGTTGGAGATTGCCAACGAGATTGCGGCGATTGACGCTCAGGCCGAGCAGGGCGAGGGCAGCGTCGCCGCCGCGGCAGCGACGCCCGATGAACCATTCGACGGCGACGCTTAGCGAGGTCGCGCGCCACGTCATTGCGCCGCAAGGCATCGTGTCGACGGCCTGGCCGTCGGTGCGCGCGACGTGTGGCGCGATGGGCCTCGGGTTCGACCTGTGGCAGGACGACCTCGGCAAGCTGATTTGCGCGAAGCGCGACGACGGCCTGTACGCGGCCGACATGTTCGCAATGTCGATCCCGCGGCAGACCGGCAAGACGTACCTGCTCGGCGCGCTCGTGTTCGCGCTGTGCATCAAGACGCCTAACACGACGGTGATCTGGACGGCGCACCGGACCCGCACGGCCGCAGAGACTTTCCGCAGCATGC
CGCACAGTGGATCCTAGGCATACAAGTCTACGCCTTACTCTTGATCATGGGGCAATTCATAACTTTGATGCAATCGATACCAGAAGCATTGAACATGGCTTTCAATGTTGCTCTAGTGATTGTGTCACTGTTATGTGTTACCAAGGGACTGATCAACCTCTGGAAATGCGGGATCATTCAACTCCTAATGTTTCTTGCATTAGCAGGAAGATCCTGTGATGGTGAATACAAGATCGATAGGAGACATGTCCTGTCACATGTAGAGTTTAACCTAACTAGGATGTTTGACAATCTGCCACAATCCTGCTCTATCAACAATACACACCATTACTATAAGGGACCAGAAAACACCACTTGGGGTGTTGAGCTCACACTCACCAATACTTCAGTGATGAATAGATCTGATGAGAATGTCACATCAATCAGAAGTCTTGGGTTTGGGAACATAACCAACTGTGACAAGACAGGTGAGGCAGGCCACACTCTGAAATGGCTCCTGAACGAGCTTCACTTCACAGTGCTCCACGTCACGAGGCATATAGGGGCTCTTTGCAGAACAACAGCAGGTGCTGGCCTGTTGATTCAATACAATCTGACAACCTCTGACAAAGGTGGTGAAGTTGGAAGACATCTAATAGCATCTCTTGCCCAAATCATCGGAGATAATAAAGCAGCATGGGTTGGGAAATGCTACAACAACTGCACCAGCTCTGGCAAGTGCTCTCTAACAAACTGTGAGGGTGGGACACATTACAAGTTTCTTGTGATTCAAAACACCACATGGCCAAATCATTGCTCCTATTCACCAATGTCTACTGTAAGGATGATAATTCAAAAAACAGCATACAGCTCAGTTTCCAGGAAACTCTTGGGATTCTTCACATGGGACATTTCAGACTCATCAGGCCAACATGTGCCTGGAGGATACTGTTTGGAACAGTGGGCAATTGTCTGGGCAGGAATCAAATGTTTTGATAACTCTGTAATGGCCAAATGCAAC
GGCATTTCTTGTCCATATTTGCCTAACTGAACCAGGTGAATCACTCCCACCATGGGGCAATTCATTAGTTTCATGCAGGAGATACCTATTTTCTTGCAAGAAGCACTCAACATTGCATTGGTGGCAGTCAGCCTCATCTGTATAGTGAAAGGCTTGGTGAACCTATACAGGTGCGGACTGTTTCAATTGATGGTCTTCCTTGTGTTGGCTGGCAGATCATGTTCAGAGGAAACATTTAAGATAGGTATGCACACAAAATTCCAAGAGGTGTCCCTCTCTTTAAGTGCACTTTTGACCAATCAGTCTCATGAACTTCCTATGTTATGTTTAGCCAACAAAACACATCTCTATCTAAAGAGTGGTAGATCCAGTTTCAAAATCAACATTGATAGTGTCACTGTGTTAACAAGATCTGAAGTGAACTTAACATCAATTAATTTGACGAGATCGATCGATGTCTTTGTTCACTCTCCTAAACTTGGTTCTTGTTTTGAAAGTGATGAGGAGTGGGTTGTTGCTTGGTGGATTGAAGCCATCGGTCACAGATGGGACCAGGACCCAGGTCTTCTATGCAGGAATAAAACCAAAACAGAGGGTAAACTGATCCAGATTAACATTTCAAGAGCTGATGGCAATGTTCACTATGGATGGAGATTAAAAAATGGACTTGATCATATTTACAGAGGACGTGAAGAACCCTGTTTTGAGGGTGAGCAGTGTCTTATCAAAATTCAACCTGAAGACTGGCCGACTGACTGTAAGGCTGACCACACAAACACATTCCGCTTTTTATCAAGGAGCCAAAAAAGCATAGCTGTAGGAAGGACTCTCAAGGCATTTTTCTCCTGGTCGCTTACTGACCCTTTAGGGAACGAAGCCCCTGGGGGATACTGTCTTGAAAAGTGGATGCTTGTTGCTAGCGAATTAAAGTGTTTTGGGAACACTGCAATTGCCAAGTGCAACCAAAATCACGACTCAGAGTTTTGTGACATGCTAAGGC
TTAGTAGTGACTGAACCCTGCGGTTACATCGGTCATCACCTGATAACGACATACACGCATTTTGGCGTTGTCGTAATCTACTGGAATTGCTACCACATCGCGAGGGTTAGCCTTAACGTGGATCACGCGCCCACGTCCACCGCCATAGTGAGGAAGATATGATTTAGCGGCAACATGCAAACCACACGAGCAAGTTTTGGTTTTGTCTTCGTCTACCTGGTTGCGAGGCATTTTGACGATAGCACCAGGGCTGTTATCAAACTTGCCTGTTGCCATGTCTTTATAGTCTTCGCTAACACGTTTCCATGCGTAGAAATCACCATCATCAGCCAGTTCGATATCGTTATGCACCAGGAAGCCATAAAGCTGATACACAGCATCACGGGACGGGTTTTGCATCAGCTTTTCGAAGAAGTTCACCAGGTGTTCATACGGACGTTCATTATACATTTCACGAACGATTCGTTGGGTGATCCCTCCATCGAAAACGACATCTTTATACAGCACTTTATGTCCGACGATCTTAATATTGCCTTTGCTGTACACTTTCAGGGCTTGCTTAGTGTTCAGCAATGCGGCTACACCTTCGATATCGCCTTTAGTCAACAGCGCGTGTGCCTTTTCGAAGTTCGGGTGAGTAGAATCAGCAGTCAGGATTTCGCCGTTGATTACCAGAGTAATGAATGATTCAGAACCAATCATTTTCGAACTCACATCCGTTTTCGGTAGTGCTTTCGATTCTTCCTGCTCATACTTCGCGTGTTGTTCGGTAATAACGCGCCCGATGGTTCGGACGCTTACACCAAATTGTTTAGCCAGTGCGGTTTTGTTTGCGCTGGTTAGAAAGCCCTCATAGACTGCTTTCTTTTGTACATCATCGAGGATCTTAACAGTTCTCATTATTTCCACCGTATTAATTTTACCATAATCATCAGTCATCGCTTTATCTTCCAGAATATACCGGATTTGATAGCCATCACTGTTTCTCAGGATTCGAGCA
CTAAGTAACACCTAGGAATTTCTACCTAAGATTCAACTTCTTTCTTTTTCTAGTTTTAAATTTTCCTGCTGTTTGAGGGAAGTTTGCCCTTCTTCTTCCGTCGTCCTTCGTAAACCATTATTTCTATTTCCTCTCCTTTTAAGTTTTTAAGTTTCGCTATGGACTACATTCGCCCATTGCGCGTTTTCTCCTTTCCTCACGTTAATAACACCTTGGAGTACGTTAGGTACAACAAGGCCAATGGTGATGTAGGAGCTTTCCTAACCACCATGAAGTTCATAGGGAACGTGAAGTTGTCGGACTTCACACCCAGGTGCGCAGCTATGATTTACATTGGAAAGCTCACCAAAGGGGTGAAGCGTACGTTTGTCCCCCCACCAGTTAAAGGGTTTGCACGGCAGTACGCTGTTGTCAGCGGCTCAGTCAGCGCGCTGAGAGGGGATGGTAAGAAGGTCTTGATGGAGGCAAGGACCTCAACTTCCGCAACTTCCGACGTGTCTGATTTCGACGTCGTATTCGAAGCTGTTTCTAATGCATTACTTGTCGTACACTACCACCGGGTAGTGCCGTATGCCCCCGTCAAGCGCGAGCAGCCTAAACCGGCTGTTAAGCAAGATGAGCAGAAGCCCAAACGGCAAGCGTCACATTGGGCTGTTAAGCCAACAGCTGTTGGCGTCCACGTACCACTTCCTAAAAAACAGGAAGCACTGGAGCCAGCGCAATCAGTCCCACAACAGTCGTTGGAGGAGAAGGCCGCCTTGACGTTTGGCCTTTTCTTCAGTAAAGGTGGGGGTGATGAGAGCGACGCTGTCATCTTGCGGAAAGGGAAATTGTTTAACAGGGCCCTTAATGTTCCTATTGATGTAAAGAACACGTTCGTTTGGGCTAAAATCTGGGATGAAGCCTCTCGTAGGAGAGGGTATTTTTACGTCAAAGATAGAGCTGTTAAATTCTTCCCTATTGTGCGGGGTAGGGCTACGATCGAGGACTTCATCGTGAA
TGGCATTTTTGTAATAAGAAGGGTGTACCCCGATTCGGCTCTCTCAAACTTGCTCATGCAATTGGGGTATTGGGGACAATATATACTAGAACCCTCAATAGAACTTTCAATCGTGTTCGCACACGTGGCGGCCATCCGCGCTTTGGGGTAAGCTCCCCTTCGCTTTAATTTGAATTAAAGCTTGCCGCTTTTCCTTTGTCCAATGATATTCCGCCTGGCGAGCCTAAATAATTCAAACAACTTGGGCCCTAAGTTGTTTGGGCCTATTAAAGGAAAAGCTTGTTGGGCCACCTATAACAGTCCAATATGTCTAAGCGCGATGGATCTTGGCGCTCCATCGCGGGAATGTCCAAGGTGCAACGCACTATGCATTTCTCTCCTCGTGGAGGTGGTGGCCCAAAAATGACAAGGGCCGCTCAATGGGTTAACAGGCCTATGTACAGGAAGCCCAGGATCTATCGGACTCTGAGGACGCCCGATATTCCAAAAGGATGTGAAGGCCCTTGCAAGGTCCAGTCCTATGAACAACGGCATGATATCTCACATGTCGGGAAGGTCATGTGTATTTCAGATGTGACACGTGGTAACGGCATTACTCATCGTGTTGGTAAGCGTTTCTGTGTTAAGTCTGTGTATATTCTAGGTAAGGTGTGGATGGATGAGAACATCAAGCTCAAGAACCACACGAACAGTGTTATGTTCTGGTTGGTCAGGGACCGTCGACCCTATGGCACTCCGATGGATTTCGGTCAGGTGTTCAACATGTTCGACAACGAGCCTAGCACTGCGACGGTGAAGGACGATCTCCGTGATCGTTATCAGGTCATGCACAAGTTCTATGCTAAGGTCACAGGTGGACAATATGCCAGCAATGAGCAGGCTCTGGTCAAGAGGTTCTGGAAGGTCAACAATCATGTGGTCTACAACCATCAGGAAGCTGGCAAGTACGAGAATCATACGGAGAATCGCTTACTATTGTACATGGCATGTACTCATGCCT
AGCGAAAGCAGGTACTGATCCAAAATGGAAGATTTTGTGCGACAATGCTTCAATCCGATGATTGTCGAGCTTGCGGAAAAAACAATGAAAGAGTATGGGGAGGACCTGAAAATCGAAACAAACAAATTTGCAGCAATATGCACTCACTTGGAAGTATGCTTCATGTATTCAGATTTTCACTTCATCAATGAGCAAGGCGAGTCAATAATCGTAGAACTTGGTGATCCAAATGCACTTTTGAAGCACAGATTTGAAATAATCGAGGGAAGAGATCGCACAATGGCCTGGACAGTAGTAAACAGTATTTGCAACACTACAGGGGCTGAGAAACCAAAGTTTCTACCAGATTTGTATGATTACAAGGAGAATAGATTCATCGAAATTGGAGTAACAAGGAGAGAAGTTCACATATACTATCTGGAAAAGGCCAATAAAATTAAATCTGAGAAAACACACATCCACATTTTCTCGTTCACTGGGGAAGAAATGGCCACAAAGGCAGACTACACTCTCGATGAAGAAAGCAGGGCTAGGATCAAAACCAGACTATTCACCATAAGACAAGAAATGGCCAGCAGAGGCCTCTGGGATTCCTTTCGTCAGTCCGAGAGAGGAGAAGAGACAATTGAAGAAAGGTTTGAAATCACAGGAACAATGCGCAAGCTTGCCGACCAAAGTCTCCCGCCGAACTTCTCCAGCCTTGAAAATTTTAGAGCCTATGTGGATGGATTCGAACCGAACGGCTACATTGAGGGCAAGCTGTCTCAAATGTCCAAAGAAGTAAATGCTAGAATTGAACCTTTTTTGAAAACAACACCACGACCACTTAGACTTCCGAATGGGCCTCCCTGTTCTCAGCGGTCCAAATTCCTGCTGATGGATGCCTTAAAATTAAGCATTGAGGACCCAAGTCATGAAGGAGAGGGAATACCGCTATATGATGCAATCAAATGCATGAGAACATTCTTTGGATGGAAGGAACCCAATGTTGTTAAACCAC
TCTCAAAGAAATACTTGCGGCACGTCAGTACGTAAGTGTTAACTTTGAGGAAGTGGATTGAGCATCTTAATTGCAGCATACCTGCTAACATCATGCATATATCATTAATGTATGCAATCCTTTGCCTACAGCTGTGTGGTCTGGGAGAGACTCATGGATCACACAATGAAACTAGACACAATAAAACAGACACCATGACAACACCCGGTGATAACCCGAGCTCTGAACCGCCAGTGAGCACGGCCTTGTCTATTACACTTGACCCCTCCACTGTCACACCCACAACACCAGCCAGTGGATTAGAAGGCTCAGGGGAAGTCTACACATCCCCTCCGATCACCACCGGGAGCTTGCCCCTGTCGGAGACAACACCAGAACTCCCTGTTACAACCGGCACAGACACCTTAAGCGCAGGTGATGTCGATCCCAGCACGCAGACAGCCGGAGGCACCTCCGCACCAACAGTCCGCACAAGTCTACCCAACAGCCCTAGCACACCATCTACACCACAAGACACACACCATCCTGTGAGAAATCTACTTTCAGTCACGAGTCCTGGGCCAGATGAAACATCAACACCCTCGGGAACAGGCAAAGAGAGCTCAGCAACCAGTAGCCCTCATCCAGTCTCCAACAGACCACCAACCCCTCCTGCAACAGCCCAGGGACCCACTGAAAATGACAGTCACAACGCCACTGAACACCCTGAGTCCCTGACACAGTCAGCAACCCCAGGCCTAATGACCTCTCCAACACAGATAGTCCACCCACAAAGTGCCACCCCCATAACCGTTCAAGACACACATCCCAGTCCAACGAACAGGTCTAAAAGAAACCTTAAGATGGAAATAATCTTGACTTTATCTCAGGGTTTAAAAAAGTACTATGGGAAAATATTAAGGCTTCTGCAACTCACCTTAGAGGAGGACACTGAAGGTCTACTGGAATGGTGTAAGAGAAATCTTGGTCTTGATTGTGATGACACTTTCTTTCAAAAGAG
ACCGGTGGCGAGCGGATTTTTTGGGGTTTTGTGTGGGCCCCACACACAAAACAGATCTGGAAAACGTGAGTGGGCCGAATGAGTGGGCCGTTATATTGGGCTTTTATATCAAAATCGCATATTATTTATCAAGTCCATTATTATTCATTTAAGAAAAATTACATTATACATAGTCCGTATAAATACACATTTATACGGTTACATGCTTGTATACACGATATTCGTCGTTTACTTGGATGTCTATTACTGGAGCCTCTTGTTGCATCATCATATCTATGATTTCAACCATGTCTTCTGCTTTGATCTCTTCTATTGTTGAATCTTTATACATGATCCTTAGTAAGTTCTTGATACCTTCCTCTAAAGCATTGAAATTGAATGGTGGTATGATGCCATTATGTCCGTATGGGATGGAGAATTTGTGCCTAACTAGAGCAGGTGATCTAGTTGAATACATCTCTAGCTCAACTGTGATTTGTATTTCTGAGCTGAGCCTGACTTGGATGATGAACATCATTCCTCTATTGTTGCTATATGATATAGTCATATTTGTTTGATGGAAATATATTCATTTGAGTCGTTACTTATAGCTGAAAATATATGTGTTATGTGGATGTGATTAATGATCGTGTCAAATCTGTGCTCTTTCATTTGTAAGTGGATCTGTGACTGGAATGATGTGGATGTATGATTAGAAAAGAAAATGTTCATTCAGATGAACAAGAAAACGAGAAAAAAAAAAGAAAAATATAAAAAAAGAAATAAAAAAACAAATATCAAAAATAAATATCTATTCAGAAAATATGGCCGCGCAGCGGCAACGAAAACGAAAAACAATATCAATGGAAACCTTTATAAAATAAATAGACAGAATTGAAAAGGAAAAAACAAAAAAATTAAAAGTTAAAACTGAACAAAAACAAAAAGAAACAAGAAGAAATAAAAATAAATAAATGAATTTAAATAATTCTAAAACATAAATTAAATGCCATTAAAACTG
GGGGCCATGCATCACAAGGTTAATGTGAAAACACAGCGAGAAGTCCATTTCCCAATGGACCTCTTGCAAGCCTGTGGTGCATCTGCCCCTAGGCCAGTTGCCCGTGTTTCACGTGCAACCGACCTAGACCGACGCTACAGGTGCGTCCTCAGTTTACCTGAGGAGCGTGCTCGCAGTGTTGGGTGTAAATGGTCGTCGACCCGAGCGGCGTTACGACGTGGACTCGAGGAGCTTGGCTCCCGCGAGTTCCGCCGTCGTCTCCGTTTGGCGGACGATTGCTGGCGCGCGATCTGCGCGGCCGTCTGCACGGGTCGGAAGTTTCCTTCCTTCTCGGTGACAGATCGGCCGGCAAGAGCTCGCCTTGCAAAAGTCTACCGTATGGGTCGTCGACTGCTAGTAGGTGTGGTCTGCCGAGGCGAATCGGTCGTCTCCGACCTCAAGCAGGAGTGTGCAGATTTGCGGCGTGTGATCTTCGAAGGGTCCACCCGGATCCCGTCCAGTTCCTTATGGGGACTGGTCGGGGTCCTAGGTTGGACCTCTCCGGAGAGGGCGATGCAGCTGACGTTCATCGGCCGGGCTCTCCCTTATGGGAGTCCAGACGTTGAGCGTCGTGCTCTCGCCTCACATGCCGCCACTCTGTCCATCCCCGCTGAGTGCCATCCTAACTACCTCGTAGCCGCGGAACAATTCGCGAAATCCTGGGCAGATGATAACCTGCCCCGGAAATTCCGGATTTATCCCATTGCGGTGCAGGAGTCCTCCTGTATGGAGTACTCCCGTGCGCAAGGCGGTCTACTGCAGTCGTTTAGGAAAGGCTTTGTCGGGTACGATCCCGCGGCGCCTTCGGCAGACCCTGATGATCTCGAGTTGGCAAAGGAGCGTGGATTCTCTCGAATCCGCGCCTCTTGGTACTCCACTTTCCGCTATCGCGGAGAGTTGAAGTCCACCAATCAGTCTCTCGAGGCCCGGGTCGCTGTGGTCCCTGAGAGGGGGTTCAAGG
TAATATTACCGGATGGCCGCGATTTCTTTAGTGGGCCCTTAACGCATTAACTGACAAGGACATGCGAACCAATCATATGACACGCTCAAAGCCTAATTGTTTTTTGGTCCCTTATTTAAACTTCGTCCCCAAGTATTTTCTTTTGCACTATGTGGGATCCATTGTTGAACGAGTTTCCCGAAACCGTCCACGGTTTTATATGTATGTTAGCAGTTAAATATCTGCAGTTATTAAAAAAGACTTATTCTCCTGACACATTAGGTTACGATTTATTTAGGGATTTAATTTCAGTTATTAGGGCTAGAAATTATGTCGAAGCGACCAGCAGATATATTCATTTCCACGCCCGCTTCGAAGGTACGCCGCCGTCTCAACTTCGACAGCCCGTATGTGAGCCGTGCTGCTGCCCCCATTGTCCGCGTCACCAAAGCAAAAGCATGGGCGAACAGGCCCATGAACAGAAAGCCCAGGATGTACAGGATGTACAGAAGTCCAGATGTCCCTAGAGGATGTGAAGGCCCATGTAAGGTCCAGTCTTTTGAGTCTAGACATGACATTCAGCATATAGGTAAAGTTATGTGTATTAGTGATGTTACTCGTGGAAATGGGCTGACCCATAGAGTTGGTAAGCGTTTTTGTGTTAAGTCTGTTAATGTTTTGGGCAAGATCTGGATGGATGAAAATATTAAGACTAAGGATCACACGAATAGTGTGATGTTCTTTTTAGTTAGGGATCGTAGACCTGTAGATAAACCACAAGATTTTGGAGAGGTATTTAACATGTTTGATAATGAGCCCAGTACGGCTACTGTGAAGAATGTTCATCGTGATAGGTATCAAGTTCTTCGGAAATGGCATGCAACTGTTACGGGTGGACAATATGCGTCAAAGGAACAAGCCCTCGTGAAGAAGTTTGTTAGGGTTAACAATTATGTTGTATATAACCAGCAAGAAGCTGGCAAGTATGAGAATCATTCTGAGAATGCGTTAATGTTGTATA
AGGAGGTGCGGCTCAGTATTACCCGCACCTCCTCCCCCTTACCTTCTCCCCCTGTACGGATGCCTAGTATAAGAGCAACGCACTGGTGTTTTACATTAAATTTCTCAGGATCAATTCCTGAGATTAACTGGACGGCAGACGTACAATATTCAATATGGCAACATGAAAGAGTCGGACACGATCATCTCCAAGGTTATATTCAGATGAATAAACATGTAACTCTGAAGAAAATGAAAGAGCTCCTTCCAGGAGCTCATCTGGAGATGGCTAAAGCTCCAAAGAAAGCTATTGAATACTGTCAAAAGAAAGAATCAGCCATAGCTGGACCATGGGAGTATGGAACATGGATTTCATCAGGAAGTCATAAACGTAAGTTAATGGAAAGATTTGAAGACGGCCCAGAAGAGATGAAGCTTGAAGATCCTGGATTATATAGGCGATGCTTATCGCGAGTTCAGATGAAGAAGATTAGAGAAAGCTGTACATGGAACTTCGATCTTCGTCCATGGCAGGATGAATTGTTGAAGACGATTGAACAGGAACCAGATGACCGTACAATTATTTGGGTGTATGGCCCACATGGAGGAGAAGGTAAAAGCGCGTTTGCGAAATACTTAACCTTGAAGGAAGGTTGGTGGTATACAGCTGGAGGGAAAGCGACAGATATGCTTTACAGCTATTCATTGGACCCCACATGCCACGTATGCATTGATATTCCCAGATGTACAAGAGAAGAATATATTAATTATTCTGTAATTGAACAGATTAAAAATAGAGTTATTATTAATACAAAATATGAACCTTGTACTATTAGAGACGATGGTCATAATGTTCATGTAATTGTATTTTGTAATTTTTTACCTGATGTAACAAGAATCAGTGAAGATAGAATAAAAATAATAAATTGTTGAAATTGTTTTTGTAAACTCCGCGAAGCGGTACTGTTTCGGATTTGAAAAATCTCGCTAAGTCAAATTTAATAAATTTTGAAGTCCGAGGG
TGAGAGAGAGTGAGAAATACCAGGGTGGGGGAGCGCGATAAAGTGGGATGTACTGGGACAGATCGGACTATAGCGGGATGGGGCAATGAAAATGTTTTGCCACTGGGGAAAGAAAGACCCGGCTCATTCGGCCGGGTCAAAAAGGCCCAACTGATCGGTTCGGCGTTGTCTCCGGTGCTTTCGAACAACGCTGTAGATCCAGTCCTCGGTGACGCCGAACTCCCGGACCAATTTGTCAGCATTCGAGCCATCGTACCGCTGCAGTATATGCAGTTCCAGGCGCTTGCGAGCCAGCTCATCCTTGACCGGAAAAACAAACGTGATGCCGGCCCAGCGCCGATGCAATTGGAACACCAGTTCCTCTGACTCAGATACTGCTTTCTCCCGAGAGAGCCCGTTACGCACGAACGCTTCGACGATCAGTTCGGCCAGCTCGCTGAGCATGTTGTTCCGGCGGCGGATCTGCTGCGAACGGATCTCCTTCATTATTACCTCCGCTTGCTATCTGCGGCCGCCTGGAGCGTTTCCACCAGGGCCTTGAGGATTGGACGCTGCCGCCGCCATCCTTTCGGCAGCTGTTCCAGGCCGGCCGCCTGTTCTGGATGCTCGATGCCCAGGCCCTGGCAGAGCCGATCCACTTCGGCGAGGAGGTACCGTTTCTCCTGCTCGACGTGCAACGCCGCCAGGATTGCCGTGAGCTGATCTGGCTTCTTCAGCCATGCGACCTTGGCCACGCCGAACATCTGCTTGGCGATCTTGTCGGCATAGCTCCAGGGCAGCCTCATCTCGGCCAGCTGCGCCTCGATGACCTGGACCTCGGCGGGCAACTGGCTGAAGTTATGCGGCTTGCCGGCGGCTCGCTTGCTGGGCTGTGGTTGCCAGCCCAGGCGCTTGAACTCAGTCAGCAACTGCTCAGCCTGGCGCAGGTTGAGATCCCGCGCCGACCCCTTGCCGAACATCACCTGCAGCTTCTGCCGATAGACATCGTCCTGCAGGCCGA
CGTCGGGTGGGGGAGTGGTCAACCCAACCTGGCTGCATATAAGCAGCTCGCTTTGCGCTTGAAGTGAGTCTCTCCCTGAGAGGCTACCAGATTGAGCCTGGGTGTTCTCTGGTGAGTCTTGGAAGGAGTGCCTGCTTGTAGCCCTGGGTGGTTCGCAGGCCCCTGGCTTGTAGCTCTGGGCAGCTCGTCAGGTGTTCCTGAAGAGGCTCATCGGGGGCTCCCTTGCTTGGTCTTGGTAGACCTCTAGCAGTCTCGGTGGCCAAGAGGCTGTGGGATTGACTACCGCTTGCTTGCTTTTAAGTGCTCAATAAAAGCTTACCCAAGTTAAGAAAAGCAAGTGAGTGTACTCGCCTATTTTGTCTTTGGTAGAAACTCTGGTTACTGGAGATCCCTCAGATCGGTGGCAGAGATTTGATATCTAGTGGCAGTAGAGAAAAAATCCCCAGCAGTGGCGCCCGAACAGGGACTTGACAAGGGTTCGAGTCATTCCAACCTGTAAGGGACGAAGGCGGCAGCCAGCCGGACCGACCCACCCGGCGAAGTGAGTTAACCAAGGAGCCCCGACGCGCAGGACTCAAGGTAAGCGGTGCACCGAACAGTTGTGTGTGTGAGTCCAGGGTCCGCTAGAGCAAGCGAGACCGCCGAGGCAACCCCAGTAGGCAAAAGGAAAAGAGGGGAAGTAAGGCCGAGGCAAAGTGAAAAGAGGTCCTTGTGAAAGAGGACAGGGGGCAAGAAAATGGGCGCGAGCGCGTCAGGTCTTAGGGGAGAAAAATTGGACGAGCTGGAAAAGATTAGGTTACGGCCCTCCGGAAAAAAGAAATACCAGCTGAAACACATAATATGGGTAAGCAAGGAACTAGACAGATTTGGCCTTCATGAAAAGCTGTTAGAAAGTAAGGAAGGATGCGAGAAAATTCTTAGCGTACTCTTTCCACTAGTTCCTACAGGGTCAGAAAATTTAATCTCGCTGTACAACACCTGCTGCTGCGTATGGTGCGTA
CGGAGCGTTTTCAAGATGACATTGGCTAAAATTGAATTGTTAAAACAACTGTTAAGGGACAATGAAGCCAAAACAGTATTGAAACAAACAACGGTAGACCAATATAACATAATAAGAAAATTCAATACATCAAGAATTGAAAAGAACCCTTCATTAAGGATGAAGTGGGCAATGTGTTCTAATTTTCCCTTGGCTTTGACCAAGGGTGACATGGCAAACAGAATCCCCTTGGAATACAAGGGAATACAACTTAAAACAAATGCTGAAGACATAGGAACCAAAGGCCAAATGTGCTCAATAGCAGCAGTTACCTGGTGGAATACATATGGACCAATAGGAGATACTGAAGGTTTCGAAAAAGTCTACGAAAGCTTTTTTCTCAGAAAGATGAGACTTGACAATGCCACTTGGGGCCGAATAACTTTTGGCCCAGTTGAAAGAGTAAGAAAAAGGGTACTGCTAAACCCTCTCACTAAGGAAATGCCTCCAGATGAAGCAAGTAATGTGATAATGGAAATATTGTTCCCTAAGGAAGCAGGAATACCAAGAGAATCTACTTGGATACATAGGGAACTGATAAAAGAAAAAAGAGAAAAATTGAAAGGAACGATGATAACTCCCATTGTACTGGCATACATGCTTGAGAGGGAATTGGTTGCCAGGAGAAGGTTCCTGCCGGTGGCAGGAGCAACATCAGCTGAGTTCATAGAAATGCTACACTGCTTACAAGGTGAAAATTGGAGACAAATATACCACCCGGGAGGGAATAAACTAACTGAATCTAGGTCTCAATCGATGATTGTGGCTTGTAGAAAGATAATCAGAAGATCAATAGTCGCATCAAACCCATTGGAGCTGGCTGTAGAAATTGCAAACAAGACTGTGATAGATACTGAACCTTTAAAATCATGTCTGACAGCCATAGACGGAGGTGATGTCGCCTGTGACATAATAAGAGCTGCATTAGGACTAAAGATCAGACAAAGACAAAGATTTGGAC
ATGGGATATAACAAATCTTTGCGTTACAGTCGTCACGAAGGCACCACCTGTGTTATCGACAATCACCACCTTAAAAGTCTTGGTTCGGTGTTGAACGATGTGCGTCGTAAAAAAGACCGAATCCGCGAGGCGGAATACGAACCTATTCTAGACATTGCCGACCAGTACATGGTTACGGAGGATCCTTTTCGTGGTCCGGGTAAAAATGTACGCATCACCTTGTTCAAAGAAATTCGTCGAGTACATCCCGATACGATGAAGCTTGTGTGCAACTGGAGCGGGAAAGAGTTTCTGAGAGAGACTTGGACTCGTTTCATTTCCGAAGAATTCCCGATCACCACCGATCAGGAGATCATGGACCTGTGGTTCGAGATTCAGCTGCGACCGATGCATCCCAATAGGTGTTACAAGTTCACGATGCAATACGCGCTGGGCGCTCACCCCGATTACGTGGCTCACGATGTTATCCGTCAACACGATCCTTACTACGTAGGACCCAACAACATTGAACGTATCAATCTGAGCAAGAAAGGTTTCGCTTTCCCACTGACTTGTCTCCAATCAGTTTACAATGACAACTTTGAAAGGTTCTTTGATGATGTGCTGTGGCCCTATTTCCATCGCCCACTAGTCTATATCGGTACCACGTCTGCCGAAGTCGAAGAGATTATGATTGAGGTGTCGCTTCTGTTTAAGATCAAAGAATTCGCACCCGACGTGCCGCTGTTCACGGGACCGGCGTATTAAGCAAAGCTTTCTGATTTGTCACCCGTTTCTATGTCAATAAGGTTGATTTCTTGTTGTTCATTAATAACCGGCGGTGATGGTGTTGTTTTATCTATTTTTGTTGTAGTTGTTAGACGTGGTGATTTAATTATCATATAATATAGTGTATCTAAAAATTCTACTACTTCGTCCAGATTCATACCGACCAGGTCTGTGTTATCGTTGTTTTGTAACGCGGATATTTTTCTTTTAAGACTCGCATTCCATTTCATTT
TTGTAGAGYAGTAAGAAGGTATTGGGAGTTTTTTTCATTTTTTGCGTAAATTTCGCAACTAATGAGATAAATTGGAAATTCCAATTTTTTTCGTTTTTTTCGTTTTTTTCGCACCAAAGTTAATAAATTGAAAATTCCTAAATTCCTAAATTCCAATTATTCTGTCATTTTGCGTAATTTTCGAAATAAAGTTAATAAATTGGAAGTTCCTAAATTCCAATTAATTCTACACCTTGTAAAATTATTCCAACAAATTAATAAAATTGGAAATTCCTAAGTTCCTAAATTCCAATAAATTCTACATCTTGGAAATTTATTACAAAAAGTTAATAAAATTGTAAATTCCAAAATTCCAATTAATTGTACATCTTGGAAAATTATTCCAATTAGTTATGTAAATTGGAAATTACAAAATTCCAAATATTCTATCATTTGTTGAAATTTATAATATAAAATTGCTTAATTGTAAATTCCTAAATTCCAAATAATTATACATTTCCAGATATATATAAATTAGGAACTATTAAATTATTAATTAATAATTAGGAGGAACCAAAACTTTTCCGTCAAAAAATTATAAATATACTAAACATATTCATATATTATAATATATTATATAATTTCCAAGTTTCTAATTTGCAAATATATAATTAATGCAAACCAAAACTTTTACGGCGGAAAATTATTAAATTACTAAACATATTCAGAAATTTCACTACAGTTTTTTGCGTTTGCAATGGAGGAAATTGGAAGTTTAGAAAGAAAAGTTTAAATACTACCAGAAGACATTTAATTATAGTAGTGAGGACTATCCTTCTTTTTTTTATTATTTTTTTTATTTTATTAATATTATTACAGTCGTAATATTTTGTTATTTATATATTTCTATATTATGCTAATTAGCTAATTATCATATTATATATATTAGCTAACTAGCTAGATAGTAATTATTAATTATATAATTATTTTCAGACTCAAAATAGATTGTTTTAGACTTTTT
ATGTAGGGGCATTTTTTATATTTAAATAACTAGAGTAATTAACGTAAAGTGGGTGGTATTATACGATGAGTAATATGCAAAATAACGCAACATTTGGCGCGTATTTAGAATTAACAAAGAAACAACAAGCTTATATACAGATAAAGACAGACACTGGCGCAAAAGATATGGATATCGCAGAGCAAATTGACGTGAACCGCGCTACTATATCAAGGTGGAAAGCTAACGATAAATTTAGAGAAGGGTTTAAAGGATATCAAGCTGAGCACTTGCAAAAACAAGTGCCCAAAGCTCTACAAACAATGATTAATTTATTGGACGCTAAGAGTGAGCTTGTGAGGTTCCAAGCTTCTAAAGATATTTTAGATCGTACAGGTTATAATCCTGTCGACAAACAAGAAATAACAATGCAGAGTGCGGTGACGTTTAATGACGATATCGATTAATTTATCTGACTTGCTACCTAAACATTTCCGCCCATTGTGGAAAGCGACTAAAGATAAAGGAATACTTAACATCATTGCAAAGGGCGGACGTGGCTCAGGTAAGTCGTCAGATATATCAATCATCATTACACAACTTATTATGCGTTATCCGATGAATGCAGTTGTTATACGTAAGACAGATAACACATTAGCTACATCAGTGTTTGAACAAATCAAGTGGGCAATTGAAGAGCAAAAGGTGTCACACTTATTCAAAGTTAAAGTGTCGCCAATGGAAATCACTTATATACCTAGAGGGAACCGTATTATCTTTAGAGGGGCACAGAACCCTGAACGATTGAAGTCGTTAAAAGATAGTAGGTTCCCTTTTTCTGTTGCGTGGATAGAAGAGTTGGCAGAATTCAAAACAGAAGATGAAGTCACAACGATTACCAACTCATTATTGCGTGGAGAATTAGACGAGGGATTATTTTATAAGTTTTTCTTTAGTTATAACCCGCCTAAACGTAAGCAATCGTGGGTTAACAAAAAATATGAAAGCTCATTCCAAGCTG
AAAATTATCAAAACAAAACAAAACAAAGCAAAACACATACAAGCAAAACAAACAAACGATCTAGCCTTCAAACAATCGCAAACACAAACACACTCAAACGCAATTCACTGAAGATGATGAACGCACGTGGAATCAACGGTAAAGCCAGCAAATTGACACTAGCTCAACGCAAGCGTGCTTGCTACTGCAGTGAGGATGATGCTGTGCACTACCATTGCACTAAATGCAACTTCGCCTTCGAATCACTTCGAATGGTGCGACCCGTGAACCATGATTGTGACGGACCAATGTCCGACGATGATTATGATTCTCCGCGTCCAACCATAACCAACAAAACATTTCGGGATTTCTTTAGTGACGATGTCTTTAGGCATTTAGCTAATGACAATGCCGAACCACACAGTGAAATTACTAATGATGTTGCCATAGCTGAGGCCCCTAAACCTCATAGCAATGTCGTGGAAGTGACTGAGATGAAGCTCGGAGAGCTTAAGGGGACCAGGGGAGGAGAGGAACAAGTAGAGAACACTCAAAACTTGGTACAACCAAAGAGTGTAAACTCTTCTAAATCTGAACATGACGGCGCACACGAAGCTCAACAGTACGTCAAATTTGGTTCTTTTGAACCAATAAAAATGGAAACAGTGCAGAAAAACGTTCATAACCCACGCCAATTTATTAAGTTTGGTTCCTTTGATCCAATCGAAGTTAAGCATAATGATCTGGAGTTTAACAACACCACTACAAATGCTGATGCCAAAACATCAGCGATAGATATTGTTATACCCAGAAAGAATGTCAAGTCTGCCACGCTGACTAATCCCACTCGTTTACGTAAAGTAACAATACCACCGACACAAAATTCACTGCCAGTGGTGAGAAAGGCTGTTTCACCTAATAAACAAAGGAAGATTTGGGTGAAGAAGGAAACACAGAAACCACCAGCACTAGTAACTAGTGTTGTGGAGCCTGTACAGATGATACCAGTGGCTGAACCGAT
GTATTGTGAAACGTTATTTCGTTCACAACCCGGATTAATCAGTTTTTCTGAGTATATACCCGTTAGCTACTCAATGGACACTTTACTACATTTTGTAAAGTTTTCTAAAGTCCTAAGTTTCTTGGACGTTAATGCCACGTTTGAGATCCCACTATCTGATGAACAAATTAAGTACATTCAGTTGTGGATGCTCCGTGATGTGGTGATTCCAGCCATGAAGTTTTCTTGGTGTGGATTCATCTTGCTCGATAAGTTGGAGATGGAACTTGAACGAATTTATCAGAATGATTATTCTCCACCTATCTTGATGCATGTCCCCTCTCAGTTGGTTACTGATGAGTTGGCAGACTTCATCGATGAGTTCGGTGAAGTACCTGAAGAAGCTTACTTGAGTCCTGAAGAAAGAGAGAAGATACATGAACCCACTTTCTTGAACCATGAACATTGGGGAAGTGAGTCTTCAGGGTCGAGTTTCCTCGATGAAATCGAGATGCTGTACGACGAGACTGTTAAGGATGATGTCGTACAAGATGTTAGTGCCGACATGCCCAAGGATTACCAGATCATGTGGAATGATGGAGCTGTCGATGCCGTTTGGTCTAGTAAGTTTGAAGTTGAGGAGCCTCCTAAGCCCAAATTTAAGCCTCAACAGACCGATCGAATATGTGATCCTGTGATAATTCAGGATGCCATAAATGATATATTCCCATTTCATCATGAGATGGATGATACCTATTTCCAGACTTGGGTAGAGACGCAGGATATATCTCTTGAAGTTTCAAAATGTTGGCTTGATGCGTCAAATTTTAAGGATTTTACCAAGGGACAGCAGACTTATGCTGTTCCTGCGTACCAGTCTGGTGCCACCAGCAAGCGTGTTAATACTCAACGCGAAACATTGCTTGCAGTGAAGAAGAGGAATATGAATATTCCAGAGCTTCAGTCTACCTTTGATCTAGATGCTGAGGTAGCCACATGCTTTAAACGGTTTTGCACGCAT
GGTAAAAAGCTCTTATCTTAGTCACATCATCCAGGGTTGCAGCTGGGAGAGAATGGTGTCGATCAAAGTGTCTTTAGCTGATTTCATTGTTAAGACTGAGGAAGGTTGGATTCCATCTGATAACTGTCCTGCTTTAGATAGATTTAAAACTAAAACTGAAAAGGAGCTGTTGGATTCAATAAAAAAAGAAGGAGCAGATAGAGCATCAATTCGAAAACAATTGTTTTTAACATCTATATCAAATAAAAGACTTACTCAACTTGGAGGTGTGCCTGTGCGAGATATTCGCACATCCACGACTATTCCATCTTCAACTAGAAATTTAATCACTGATTGGTTGTTAAATATATTTAATGATGAAGAGTCAGGTGAAGAGGTTGAAAGTGCTATTGCAAGCAAGTATCCTGATATATTTTGTTCTGCTGATAAAATTAGTCGAGTTGCACAGAGACTTGAAAATAGAAGAGATAGAGTACATGAAGATGGGTTTAGAATTTTATCAGCAACAATGCTAGCTATAGATTCTGATATTGCTACTGAGGGTAAATGTGAAATAGTAAGAGCGACTGAAGATGCTATTATTGCTAAATTTGAACCAGTTTCAGAACATCTATGTATAGGAAATCCAAGAGGTGTTTTCTATAAAGCTTTTCCAATAAAAAAAGAACAGCCAATGGTCTATGGAGTTAAGGCTTTGTTAGGTATATCTAATAGAGACTTTATCATGAACCATGGTCATGGTCATTTAAGAACTGTTCCATATTCTGAAATTAATAACGCAGTTAGATCTTTTGCAAAAAAGAATGAAGCTGAGATCAAAAGAATTCGTTCCGATTCATTGTCACCCAATGCAGGTGAAAAATTTATTAACATGTGCGATATGTTGTTACAAAAAGAGAAAATTGAGACTGTCATAGCTAAAATAATGAAAAGCGATAAAAATTAGATGTTATCAGTAACATTTTGATCGAAAAAAACTAAGATAATCTTTGATTGATAT
TCTCATAGTTCAAGAACCCAAAGTACCCCCCATAGCCCTCTTAAAGCCACCACCTAAAGCCAGCCCTACCCCTCTGGTTTAACCTTCGGTTAACCTTGGGTATCTCCTCAAGTGGCCTATAGGATAGCCTAAAGTGGTTCCTAAAGTCAATACCTAAAGTGATGGATGGCTTAAAGAGGCCTTAAAGAGTGTCCTAGTGTACCAGTTCGATAGTACATCCCTATGTGTCCCTATCTGTTAGCCACCCTTAAAGTAAAACCCTAAAGCCACCACCTAAAGCCACCACCTAAAGAGTGGAGCTATCTTAAAGACAACCAGACCGATAGACCCGCTGTTAACCTGTAGTGATGCCTTGTAGTTATCTGTAGTCATTTCATTAACCCTCACTAAAGGGATAAGGTGGATACTTAAAGAGGAATAAGGGATTTAATAAAAGATTAAAATTAAGTGTTGACTTTAAGTTACCTTTAAGGCTATTATTCATCTCGTCAACGGGACAACGGCCTTAAAGCCACTCCCTGAGATACCGGAGGTTAACCGGATAAGTAGACAGCCTGATAAGTCATACGAAAAACAGGCATTAACCGAAAGTAGTACAACAAGTTATCTTCTAGTCAAACAAAAGCGTTGACACGGTAACGAGAAAGCAGTAGGATGTATCGCAGTAGGGTCGCTATCGGCTCCCACGGTAGCAGTTCGGGAAGGCACTACAGCCTAACAAGTGGTTGACCACCACGAGACATTAAGCGCCCATTAGTGGGAACCACGCGGAGTCAAACGGTCGCCCACTGAGGGGCTACAGCTCACGAATCAGGTTGACAAGCTGATAATAACGCAGTAAGATGTACCACATTGAAACGACAGTGAGGCGGGACACTGAAAGCCGCTAGGGTCTAACGAAACCAGACCGACACGCTCTTTAACAATCTGGATAATAGCTCTTGAGTGTACCGTATAAGCGAATAACTCAAGGTCGCACTGAAAGCGTGGCCTTTATGAT
AGCAAAAGCAGGTAGATATTGAAAGATGAGCCTTCTAACCGAGGTCGAAACGTATGTTCTCTCTATCGTTCCATCAGGCCCCCTCAAAGCCGAGATCGCGCAGAGACTTGAAGATGTCTTTGCTGGGAAAAACACAGATCTTGAGGCTCTCATGGAATGGCTAAAGACAAGACCAATTCTGTCACCTCTGACTAAGGGGATTTTGGGGTTTGTGTTCACGCTCACCGTGCCCAGTGAGCGAGGACTGCAGCGTAGACGCTTTGTCCAAAATGCCCTCAATGGGAATGGAGATCCAAATAACATGGACAAAGCAGTTAAACTGTATAGGAAACTTAAGAGGGAGATAACGTTCCATGGGGCCAAAGAAATAGCTCTCAGTTATTCTGCTGGTGCACTTGCCAGTTGCATGGGCCTCATATACAATAGGATGGGGGCTGTAACCACTGAAGTGGCATTTGGCCTGGTATGTGCAACATGTGAACAGATTGCTGACTCCCAGCACAGGTCTCATAGGCAAATGGTGGCAACAACCAATCCATTAATAAAACATGAGAACAGAATGGTTTTGGCCAGCACTACAGCTAAGGCTATGGAGCAAATGGCTGGATCAAGTGAGCAGGCAGCGGAGGCCATGGAAATTGCTAGTCAGGCCAGGCAAATGGTGCAGGCAATGAGAGCCGTTGGGACTCATCCTAGCTCCAGTACTGGTCTAAGAGATGATCTTCTTGAAAATTTGCAGACCTATCAGAAACGAATGGGGGTGCAGATGCAACGATTCAAGTGACCCGCTTGTTGTTGCCGCGAGTATCATTGGGATCTTGCACTTGATATTGTGGATTCTTGATCGTCTTTTTTTCAAATGCGTCTATCGACTCTTCAAACACGGCCTTAAAAGAGGCCCTTCTACGGAAGGAGTACCTGAGTCTATGAGGGAAGAATATCGAAAGGAACAGCAGAATGCTGTGGATGCTGACGACAGTCATTTTGTCAGCATAGAGTT
GGTGAGAGATGGTAGGGTCAAAGACAGGTTAGCAAGAAGTGTTTGCGGAGTCGGTTTCATTGGCGATGGAATGTATCAGCCAACCGTCAATGGAAAAATGTCGAAAGTCTACAGTTGTTGGAACAGCATGCTAGGAAGATGCTATGACGAAAATCTTAGACATAAGCACCCAACCTACAAGGATTGCACGGTATGCGATGAGTGGCACAACTTTCAGAATTTTGCAGAGTGGCACGAAGCAAATTACCCCAAGGATGGTAAGTCCTACCAACTTGATAAAGATCTAAAGGTAATTGGCAATAAGGATTACTCACCAGAAAAGTGCATGTTTGTATCTGTAGAGATTAATCATTTTACGATAGATAGTGGAGCTTCTCGGGGTAAATACATGATTGGCGTTTGTAAATCTGGCGAAAAATTAATAGCTCAATGTTCAAACCCGATCACAGGAGAGCATGAGTACCTGGGTTTATTCGACAATGAATTAAAAGCTCACTTGGCATGGCGAAATAGAAAGTCATGGATGGCATATGAACTGGCAATGATTCAGGGCAGAGAGGAAGTTAAGCAGGCGTTATTAAACTGGAAAAGAGCCTTGGATAATTTTGAGATTCACAGAGTTTAATTTCTGTGGTGTGTGTCACGGTTTTTCCCGCTGGCATAGCCTAGAATGACGTCATTGATTCGAAAGGAGAAAACAAAGTGATTAACAATTTAGTTCAAGCGGTAAAAGCCGCGAAAGTGTTTGCAGCGAAAAATGACGTCCGATTCTACTTTAACGGTGTTGCGCTGTATGTGAACGACGGCGTTATTGAGTCGGTAGTGGCTACGGATGGTTATTCAATGGCTGTTATTGGCTCTACTGAACTTAATGGCGAGGCAAGTATTATCGCAAACAAAGATATCGACACGCTGTGTAACGCGCTTGCTACTAGCGACCAGGTGAAAGTGAATTGGCCCGTTATCGAGATTGGCGACTACAAAATACCATTGGTAGATG
AAGTTTTTTACCGGACCCTAGAATTCACCCAAGATCAAGGACGAAATGAATTCTGAGGAGAAACGAAAAAAGAACGCTAACCAAAACGAAGACGAAAATAAAGAACCCGACAAAGAAGAGCGACAAGAAGAATCGAAAGATGAAAAGAAGAAAAATCAATCCGAAACAGAACAAACGTCATCACCCGACCCCAAACTTATAAACGACCAAGAAGGTATAACTAATGACTCAAGACCCGAAGAAATTACTTATCAGAGTGGTAACACAATTCAAGCTAAAACAGCATTAACTGTTGAAGCGATAATGAATATTCAAGGACATCTCAAACAATCAGACCAGAAATTAGTTGATGAACAAACCAGTCAATATCTTACTTATCTAACTTCAAATGTTCCCGCTTACACAACTACTTTTGGCATTACTGATTGTTCAGACTTTCAACTGGTACCTTTCTATCGAACCATCGACTATACTGAAGATACGTCACAACAATTCCCTTCATTATTTTGTTTTAATACTTTTGTTAATCAATATTATGATACTGACATGACCACTTTCGAAAGCAAAAGATATTTTGAAATTTTTAAAGATCATCCTGCTTTATTAAGATCAAGTGAAACATTTCCTGTTAATGCCTATAAAGTCAGTGTTGGATGGAATGGAAATAGCTTTGCTCCTGAGATTACAGACCCCACAATGATCGGAGATGTATCTTTAATTAAAAATGTTTCTTATGTTGGTGTTCACAGTTCAGACAATTACAAAGATCGAAAAATGTTTTCTCGATTGAAGACTTTCCTTGAAATAGCTGCTAATTGTAATTTAGTTTTGAAAGGTTGTAGAACTAAGCCCTTATCCATAGAATATGACAATACTCGCATATCCAAAAAATTAGCTGGAAAGAAGATTCTCTATAATGATCGAGCACATATAATATTCAATGGTATTTATCATGCTGTTACTCCCTTTATGAATAAAATCAATGATATGCTAATGGATG
ACATTATACGAAGTTATATTAAGGGTTATTGAATATGATCAATTTACCTGTAAATCCATACAGTTCAATACCTTAGCAGGTCAAATAGTGACCACTTGATCATTTGATCAAGGTTGCGCTACGTAAAATCTGTGAAAAATTGGCGGTGTTAGTCCTACAGATTTCGCGTAGCGCACTTAGCACCACCAATCAATCAGAGGTGAAAAATGGGATATTCAACTGCTAAAGTGTCCACTCATCTTGAGCTTGAGAAAAACCGTGGTTACTGGCGGGCAAAAGGGTTTGATCGTGATAGTTGCCAACTGTCATTATCGCGCGGTGAAGAGAAAATAGAACGCACGCGCGGTCGCTGGCGTTTCTATGACGAGAACCATAAACAGGTAAAGGCAGAGCCGATCCTGTACACTTTACTTAAAACCATTATCTGAGTGTTAAATGTCCAATTTACTGACCGTACACCAAAATTTGCCTGCATTACCGGTCGATGCAACGAGTGATGAGGTTCGCAAGAACCTGATGGACATGTTCAGGGATCGCCAGGCGTTTTCTGAGCATACCTGGAAAATGCTTCTGTCCGTTTGCCGGTCGTGGGCGGCATGGTGCAAGTTGAATAACCGGAAATGGTTTCCCGCAGAACCTGAAGATGTTCGCGATTATCTTCTATATCTTCAGGCGCGCGGTCTGGCAGTAAAAACTATCCAGCAACATTTGGGCCAGCTAAACATGCTTCATCGTCGGTCCGGGCTGCCACGACCAAGTGACAGCAATGCTGTTTCACTGGTTATGCGGCGGATCCGAAAAGAAAACGTTGATGCCGGTGAACGTGCAAAACAGGCTCTAGCGTTCGAACGCACTGATTTCGACCAGGTTCGTTCACTCATGGAAAATAGCGATCGCTGCCAGGATATACGTAATCTGGCATTTCTGGGGATTGCTTATAACACCCTGTTACGTATAGCCGAAATTGCCAGGATCAGGGTTAAAGATATCTCACGTACTG
ATTTTTTTAAAATGAAAAAAAAAAATATCATAACTACTAACTATGGATTTACCTATAGAAATTTTAGAAATTATATTTAATTATACAGATACATACATAAAATTATAATTTATATATTTAAAATATTTAGAATTTATTGAAAATTAGTAAAATTAGATTGTTCTAAAACATATATTGATTCTCTAAAAGGAATACATTATCTTACTAATTTACAAAAATTAATTCTTTAAAAGAAATATGTTGCCTTAATAATATTAAAAAAATAAATTGTTCATATACAATCATTGATTCTCTAAAAGGAATAAGTCTTAATAATTTAGAAGAATTATATTGTTATAATATAAAAATTTATTCTTTAAATATAATAATAAAAAATCTGCTTATTAAAAATATTAAATGGTTATAAATACATAAATTAATTATTTTATATAAATTATTGTTAAACATTTATATTAATATTCTAATATTAAAAATTGAAAAAAAAAATAATTATGTTAAAATGGAGTTACCTGTAGAAATGTTAGAAATTATATTTAATTATTTAGATAATGATACTAAATTACAATTTATAGATTCAAAATGTATTATATCAAAACTTATATATAAATTAAAATATAATTCTTGTTTAAAAGAAATAAAGAATTTTATTAATTTAAAAGAATTAATATATAATAATTATTATATAAAATCTTTAGAAGGTATTGAAAATTTTACTAAATTAATAAAATTATATTGTTACAATACAAGAATCGATTCTTTAAAAGGAATAGAAAATCTCATTAAATTAAAAGAATTATATTGTTTTAATACAAATATTAATTCTTTAGTATATTTAAAAAATCTTATTAATTTAACAGAATTATATTGTTTTGAAACAAATATTTATTCTTTAAAAGGAATAGAAAATCTCATTAATTTAAAAGAATTTGATTGTTCTTATACACTAATAGATTCTTTAAAAGAGATAAAAAATCTTATTAATTTACAAAAATTAAATTGC
TATTAAAATTTTTCTAGGAAAATTTTAATACAAAAGCAATCAGAGGTTTGTGCCACCTTAAAACGCACACAAGCTTTCGTACCCTCTTTTCAAGAGTCAATCCGTACTCGAGATACCTTGAAAGAGATACATTCTTCCTCTCTTACTTTTCTTTATTTCTCTTTAAAACTCTCTTCTTTCTGATTATCAGATTCCAACAATCTCAGGCTTAACAGAGATACTGGGGACATACCAAGCTGCATTAAAATATTGATATGTCAACTTTCCGTTATAAGTGCAAGCAGTTGGATCAAGAGATACAGTGGTGGTTTTCTGGAACAGGCAACCGAGCATTTTGGAAATTTGAGAAAAAATTGGCTGAATTGCACGAGTGGTACTGGAGTTTGGCACTAGACCCATTTCCCTATTCTGGGTTCTTTTACAAGTGCTTTTACGAATTATTTCAACTGTGGGTCAAACTAGGACTAATTGTGCAAGTAAGCTACCTTATTTTGCTCCTTGACTTTTTCGTCTACACCATTCCAAAGAAAATGGCTAGTCAGATAGAAACTACAGTCGAAAAGGTTAAACAAAGTGGAATACCAGCAGACATACTGCGTAAACGCGCTGTGGATTATTGGAAGAAAAACAATAGCCACAACTCGCAGATGCAAGATGTCCTACCCAATGTGGATGAAATCTACGAGGGTATGCGAGCAAATATTGCAAAATATCTTGGTCGCAGTTCCACTGTCACAAGTATTGCCAAGCTCGGAAAGTGCAAGGTGTATCGAAAGAAAAATATACCATTAGCCAACTTGCCAAGTTTGCAAACCAGCTGTGTGCCCATCACACTGACTGAGGAAAGTGTAGGAAATTCTGACTACACAACTGAAGAAACCAATTCAGAAGTGAAATCATTACACGTTGGAGCTATTGAAATCGTGATGAATAGCTTTGCGAGTAGTGATTGTAACATTCTTGGTGGTTTCTTACTAATTGATACATGCCATACAGATAT
AGAAATACCTCAGGACCTGACCGTCCGGTGAGTTGCGCTTATCCCTTGCGTAAGGTATTTCTCTCTCCTTGTTAATATGGAGGGTTTGAAGGCTGAGTCTACCACAACTGTGGGGATAAATTGTAACTTCCAGCAAACAGTGATGACTGAGACCGGTGATAAGTTGATGTTCGGAAGTTTACCTTCAGTTTTGAATCGACCTGTTGCAAGGAGGAACTATTATCGTACATTATCGAACTGGGTTTTGACGTACACTAAGACAGGGAAAATAGAGGATACACATGATAATGCTGGGAGTTATGTCGAGGATCTCGTCAAGACTGACTTCAATGCTAAATATGACTGGTTGGCTAAGCGTGGTGTGGCTCGTGAGTATCGCACTGCCGTGGGGTTGGCCATCATACCTAGTATCCCGGCGATTGTGGCAAACACACGCATTGTTACTGGTACATGTGAGGTAGCGAGGGTTGCTGTAAAGCTGCCCAAGGTTCTGAACATTCTCACCAGATTCACACATGTGAGTGTTAAGGTACCGTACTTTTATCCACGTGTGGACATAAGTGCGCGTGGCGTGCTCATTGGCCTGGCGGCGGCTGCAGCACTTGTTCCTATTTGTGCTGGCATAGCGTACGCTACCCTCCCCAGGGAAAAACTGTCTGTGTTTAGGTTGAAGACAGAGGTTCGTGTTCATATGGAGGATGAGAAAGAAGCAACAGACTTGTTGTTGGTTGAGCCCGCTCGGGAGCTCAAGGGTAAGGATGGTGAGGATCTCCTCACTGGTAGCAGATTAACTAAGGTGATCGCGTCCACGGGGCGCCCTCGCAGAAGGCCTTATGCAGCTAAAATTGCACAGGTCGCGAGAGCTAAGGTGGGCTATCTTAAGAACAGTCCTGAAAATAGACTAATCTACCAGCGAGTGATGATTGAGATCATGGACAAGGACTGCGTCAGGTATGTTGACAGGGATGTCATATTGCCTTTGGCTATTGGATGCTGTTTT
TTAAATAAGAAACTATATATTCTTACAATATACATTTCTTGCGCTTTTAAGGAGAAATCCTCAAACCTTAGACCCGTAAGACACTAAGGAAGAAAAAGGAAAGATTTCTCTCTTGCCCCAAGCCCGTCCAGCTCACGACGTGATATAAACCTCAGCATTAAGCCCGTCTAGCTCCCGACGTGATATAAACGTAGCATTAAGCCCGTCTAGCTCCCGACGTGATATAAACGTAGCATTAAGCCCGTCCAGCTCACGACGTGATATAAACCTCAGCAACACTTTCCAACCAAAACACCAATTAGATATTTAAGTTATTTTTACAATTGATTATAAATATTTACTGCGTACGTCCTTGATCGGAGCTCGTACAGTATTCGTACTGATTTGCACAAATCTTCGCAGTGTTATTGGCTTCTTTTTGCCTAAAGTTTTGCTATTGATATTTACACTCTTTTTCTTTTGCGGTTTAGTAAATAAGAAGAGTTATTTATCTTGTTTGTTTTTGATTTACGCATTTGACACTTATAAAACTATACAAAATGTCAGGTACTTTTTCAACAACGCTCCCCCAGCTCAAGCTTCAACTATCTATTCCTGAGTTAACTCAGCTAAAGATACGCGATGCCCAAGCACACGAAAAACCAAGAATTGTTGCTCAATTAACTAGATCTACTCTAGAGAACATGAATAATACTTATATTATGACTGAACCCTTAGATGCTATTCCTGAGAATACATTGCGCAAACAAGTTTTGGCTTACATAACGGAATTTAATGAATCACATAACGGTGTTTCTCGTCCAAGTCGTATTGCTCAACTTGACGGAAACATTGCTTATTTGACGCTATATTTGGATTATTTGATGCAACACACGAAAACACATGCTCAAACTAAAGACTGTTTTTTCTTGATGTTGAAAGCTATTGCTATGGCTAAAGAACATATCTTCATTGAAGATGGGTCCTTTTACTCCATAGCTATTGCTCTTCGCTTAATAAA
ATGCCATGTAAGCACCCTCACCATGACACGGTTCGCCCTGTCAAAGTTGACCACTTGGCTTTTACTTTTGCCTATGCGGACTTGCGCCACTTGGACAAAAGCAACGACCAAGACTTTATCAATTTACAAATGCCCGTGTACCACGAGCCAAAAACTAAAACCAAGGAACAAGGCGCGGTGTGCTCTACCTTGGAACAAATCGAGCGCCATATGGAAGCGCACAAAAACAAAGTGTCAAAGATGCTCTTTCATCGCTTCGATTTGTTCATGTCCAAAATCATGGGCTTTCGCTTATCGCCTATGCGTGGTCGTGGCCTTCATGGTTACAACGATTCTATGGTCATTCTCGATATGACCGGACAAGTTGAGTGCGGCCTTGTCGGAATTGGCGGAAACAACGATACCGTTTTTGTCCAAATCAACGGCACGGGGTGCACCAAACTTTTTGACCGTATCGACTCTAAGAAGCTTCATTGGTGGCTCGCTCAGGTTCTTGGCATTACTCGCTTAGTTCGTCTCGACTTGGCCGTGGACGATTACACCGGAAACTTCGACGCCAAGTATGCAGAGAAATGTTTTTATGAGGGAGCATTTCGCACTGCTCCAAGGGGTCAAGGTCCCTCAATGGTTCCTCATAAACGCATTACAGAAAACGGCGCTTTGATGGAAGAAGCTACGATTGTTGGCTCTCGTTCCTCGGCGATTTACTGGCGTATCTACAACAAAAAGCTTGAGCAAAAAATTACTGACCCTGACCTGATTTGGTATCGAAACGAGGTTGAGCTGAAAAAGTGCGACATCGAGCTTTTAGCCAACCCTGCCGCCTCTTTTGCGGGTATCTGCCCTTTCGCGGCCTCTATCGAGTGTACGCCTCCGGTTAAGTTCTCTCGCAACAAAAAGGCTCAAGGTCTTGAATTTATGGCTCGCATCGCATGGGTTCGCCGTCAATGTGGCGTGGCGTTAGCGGAAGTTATCGCCATGACGCAAGGCGATTTGGGCG
GTAAAATTAAATTAATTATAAAATTATGTATATGATTTACTAACTTTAGTTAGATAAGTTAGTAATACATAAATTTTAGTATATTAATATTATATTTTAAATATTTATTTAGTGTCTAGAAAAAAATGTGTGACCAACGACCGTAGGAAACTCTAGAGGGTAAGAAAAATCAATCGCTTTATAGAGACCATCAGAAAGAGGTTTAATATTTTTGTGAGACCATCGAAGGAGAAAGAGATAAAACTTTTTTACGACTCCATCAGAAAGAGGTTTAATATTTTTGTGAGACCATCGAAGGAGAAAGAGATAAAACTTTTTTACGACTCCATCAGAAAGAGGTTTAATATTTTTGTGAGACCATCGAAGGAGAAAGAGATAAAACTTTTTTACGACTCCATCAGAAAGAGGTTTAATATTTTTGTGAGAAAGGAGAAAGAGATAAAACTTTTTTACGACTCCATCAGAAAGAGGTTTAATATTTTTGTGAGACCATCGAAGGAGAAAGAGATAAAACTTTTTTACGACTCCATCAGAAAGAGGTTTAATATTTTTGTGAGACCATCGAAGGAGAAAGAGATAAAACTTTTTTACGACTCCATCAGAAAGAGGTTTAATATTTTTGTGAGACCATCGAAGGAGAAAGAGATAAAACTTTTTTACGACTCCATCAGAAAGAGGTTTAATATTTTTGTGAGACCATCGAAGGAGACTCCATCAGAAAGAGGTTTAATATTTTTGTGAGAAAGGAGAAAGAGATAAAACTTTTTTACGACTCCATCAGAAAGAGGTTTAATATTTTTGTGAGAAAGGAGAAAGAGATAAAACTTTTTTACGACTCCATCAGAAAGAGGTTTAATATTTTTGTGAGACCATCGAAGGAGAAAGAGATAAAACTTTTTTACGACTCCATCAGAAAGAGGTTTAATATTTTTGTGAGACCATCGAAGGAGAAAGAGATAAAACTTTTTTACGACTCCATCAGAAAGAGGTTTAATATTTT
ACCGGATGGCCGCGCGATTTTTTTTAAAGTGGTCCCCCCCATGTGCGCGTTTGTCCAATAGAAGGCGCTCCTCAAAGCTTATTTATTAAATGGTCCCCTATAAAACGTAGCTCCCAAGTATATACGTTAAACATGTGGGATCCATTGCTTAATGAGTTTCCTGAAACCGTGCACGGTTTTAGGTGCATGTTAGCAATTAAGTATTTGCAGTTAGTCGAAAATACATACTCCCCCGATACATTAGGTTACGATTTAATTCGTGATTTAATTTCAGTTATTCGTGCTAGAGATTATGGCGAAACGTCCCGCCGATATTGTCATTTCCACTCCCGCCTCGAAGGTGCGTCGCCGGCTGAACTTCGACAGCCCCTATACGGGTCGTGTTGCTGCCCCCACTGTCCGCGTCACCAGAAGACAAATGTGGTCAAACAGGCCCATGTACCGGAAGCCCATGATGTACCGGATGTACAGAAGCCCTGATGTTCCAAGGGGTTGTGAAGGCCCATGTAAAGTTCAATCATGTGAGGCCCGTCATGATGTTTCACATACTGGTAAGGTTATTTGTGTATCGGATGTTACTCGTGGTAACGGTATTACTCACCGTGTTGGCAAGAGGTTCTGTGTTAAATCCATTTACGTCATTGGGAAAATATGGATGGACGAAAATATTAAATTTAAGAATCATACAAATACAGTAATGTTTTTTCTTGTTAGAGATCGACGTCCAAGTGGTACTCCTATGGATTTCCAGCAAGTCTTTAATTGTTATGACAATGAACCTAGCACTGCTACTGTAAAAAACGATTTAAGGGATCGTTTTCAAGTTCGTCGTAAATTTTATTCAACGGTTACGGGCGGACAGTATGCTTGTAAGGAGCAGGCGTTGGTGAAGAGATTTATCCGTCTTAATACTCATGTTGTTTACAACCATCAAGAACAGGCGAAGTACGAGAATCATACGGAGAATGCATTATTGTTGTACATGGCGTGTACTCATGCC
TATTAAAATCAATACAGGTTTTGATAAAAGCGAACGTGGAGAAATCCAAACCTTTCTTTCTTTCCTCAATCTCTTCAATTGCGAACGAAATCCAAGCTTTGGTTTTGCTGAAACAAATACACAACGTATACTGAATTTGGCAAATTTCTCTCTCTCTCTCTGTCATTTTCTTTCTTCTGTCGGGACTTTCTTAGTCTTGACCCAACATGGGTCTCCCAGAATATGAGGCCGATAGTGAGGCTTTATTAAGTCAACTCACTATCGAATTCACACCCGGCATGACAGTTTCTTCATTGTTGGCACAAGTCACCACTAATGACTTTCACAGTGCCATTGAGTTTTTTGCTGCAGAAAAAGCAGTAGACATTGAGGGCGTTCATTACAATGCGTATATGCAACAAATTAGGAAAAACCCTAGTTTATTACGCATTTCCGTGGTAGCTTATGCTTTCCACGTTTCAGACATGGTAGCTGAGACCATGTCTTATGATGTTTATGAATTTCTGTATAAACATTATGCCCTTTTCATCTCTAATCTGGTGACCAGAACACTCAGATTTAAAGAGCTTTTGCTGTTCTGTAAGCAGCAATTTCTGGAGAAAATGCAAGCTTCAATAGTCTGGGCTCCGGAACTTGAGCAATATCTTCAAGTTGAAGGGGATGCTGTGGCTCAAGGAGTTTCACAACTGTTATACAAGATGGTCACTTGGGTGCCCACTTTTGTCAGAGGAGCAGTAGACTGGAGCGTTGATGCGATTTTGGTCAGTTTCAGGAAACATTTTGAAAAGATGGTTCAGGAGTATGTGCCCATGGCTCATCGCGTTTGCAGTTGGCTGAGCCAACTATGGGATAAGATCGTGCAATGGATCTCACAAGCAAGTGAGACCATGGGTTGGTTTCTAGATGGTTGTCGGGATTTGATGACTTGGGGAATTGCCACTCTCGCAACATGTAGTGCTCTCTCCCTGGTTGAGAAGCTGTTAGTCGCAATGGGTTTTCT
TGAAAACAAAACTACACAATTGAGCTCAAACTGCTACAATATCCACTCAATATACCTTATTGATTCATATTGATGGCAATTCTCACCTTCAAACCCCCTAAGCAGCTCTTAATCGCTCAATTGTCCTCTGAAGAGCAGGCCAGAATTAGGAGCTCTGTGACACGAAAGTTAGCGCAGGAGGAAGAGAATGATCAAGGTTTATTCAGTTATCATGTCTCTCCATACTGTGCAGAGAAGTTGATCAAGTCTGGTGTTCAACTCTGTGCCTACTCCTCTGATGTACATAGTCATCCTTGTTGTAAAATGCTAGAAAATCATATTTTATACAGAGTTCTTCCTTCTTATGTAGATTCAGATTTTATCCTTGTAGGTATTAAGCATTCTAAGTTAGCCTTTCTTAAACCAAGAGGCGCGAAAAAGAATGTTGATCTTTCAACTGTTAAGGTGCTCAATCGTTTTGTCACAAGTCTTGACAGATCCAGGTATGGTAAAGAGTTTAATCACCTCAATATCATGTCAACATTCACTCCTGAACCTAAGGGTAGCAGTTCCTATACCCCTGAACTTAAAAGCCTAATTCCAAATCTGGAGCGATTTAAGGGCCACAAACTTTTTTTCCATGATGAGTTGCATTACTGGAAGGATGAATCTATTATTAAAATGCTATCATCTTTAGAGCCTTCAGTAGTGTACGCAACTGTTGTATGCCCACCCGAATTGCTTATTGGTGCTAAGCAGAGTTATAATGATTGGCTATACACTTTTGAAATCATTGGGGATCAAATCTTATTTGCTCCAGACGGAAAGATGAATAGTGCCTACTTCCAACCTGTCAATTGTGCCCGCCTTCTAAGAGCAAAAAGGATATGGCTGGATAAGCATAACTATTATGATATAGATCTGGTCTATTCAAATTTCTCGCATCATTTGCTCTGCTTCTCAAAGGGCTCAAATCTTAAGAATCAAGATCTTAGGGCTTTCTCTGACTTTGACGCAATTA
ACCGGTGGCGAGCGATTTTTTTGGTGTTGCAGGTGGGACCCACTTTACAGTAAAAGGAAAACTGGACTGGGCCTCTCTTATTGGGCCGTATTTTATTGGGCTTTGAACTGAATTTGTATTGGGCCTTTTATTAAATTATGTAATTTAAGATTTTATTTATTGATAGTATAAATATACACTTATACAGTAGCATTCGTACATATATCGTAGTCATCTCCTATACGTATATCAATTACTGGTGCCTCTTGCATCATCAGCATATCAATAGTTTCGACCATGTCCTCCTGTCGGAAATCACCAATATGAGAATCCTTGTACATGAACTTCAGTATATTACGTATCCCTTCCTCTAAATTGATGAAGTCGAATGGTGGTATGATCCCATCATGGCCGTATGGAATCATGAATATCTTCTTTGCCAGTGTTGGTGATCTTGTCGAGCACAGTTCAATTTGAACAATAATTGAATTGTCTTCTTTGAGCTTCACATCAATGGTAATCTCCAATCCCTTTGTGTTATTATATTTTATCGTCATAATCTTGAGTTGTGATTTGGTACGTGAGTTTACTCGTCTTAAATAATGGACATATATCATGATTTATGGACATAATTCATATACGTGGTTTAATATGTAGCATATGAATGTTAGTGGAGATATGTATGATTGATAGTTACATAACTATCAATCATATAAAAAAAGAAAAAAGAAAGAATAATGATTAGGATAAAAAATAAAAAAATAAAAGAATTTGAAATTAAAAAAGAAGATATCAAAAAAACCATAAACAGAAGAATATACACAAACAAGAACACAAACCTGAAATTTCCTTTGAAAATATGGTAGCGCAGCGGTGAACAAATCACCGGAATAGAGGAAAACCAAGATTGAGAAGAAACAAACATGAGTAGAAGAAAAGAACAAAAAAGAAACCAAAAAAAAAAATGGGACATTGTGATAAATATATATGATAAGATCCGTACACAGTAATTATTCAGTAA
ATGTATACTCGTTACAGTTACAGCCCTACTTTGGGCAAAACCTATGTGTACGACAACAAATACTTTAAGAATTTAGGTGCTGTTATTAAAAATGCCAAACGCAAGAAGCATTTAGAAGAGCACGAACATGAAGAACGCAACTTAGATTCGCTCGACAAATACTTGGTGGCGGAAGATCCTTTTTTGGGACCCGGCAAAAATCAAAAATTAACTTTGTTTAAAGAAATTCGCAGCGTTAAGCCCGACACAATGAAGCTTGTAGTTAACTGGAGCGGTCGCGAATTTCTTCGCGAAACTTGGACGCGTTTCATGGAAGACAGTTTTCCCATTGTAAACGACCAAGAAATTATGGACGTGTTTCTGTCTGTTAATATGCGACCAACCAAACCGAACCGTTGTTACCGATTCTTAGCGCAACACGCTCTGCGTTGTGATCCCGACTATATTCCTCACGAAGTCATTCGTATTGTAGAACCTTCCTATGTAGGCAGTAACAACGAGTACAGAATTAGTTTAGCCAAAAAATACGGCGGTTGTCCCGTTATGAACTTGCACGCTGAATACACTAATTCCTTTGAAGATTTCATTACCAACGTAATTTGGGAGAACTTTTACAAACCAATTGTTTACGTAGGCACTGATTCTGCCGAAGAAGAGGAAATACTCCTAGAAGTTTCTTTGATATTTAAGATCAAAGAATTTGCACCTGACGCTCCGCTATACACTGGTCCTGCATATTAAACTTGCGATTCAGTTGACATCGTCAATTTGTAACTCATAATTTTATCTAAATTCGATCTCAATTCTTGTAATTTTTGATTGGTCGGTTTGGTTCCTAATGCCGACACCACATTAGCTAACGCTTTATCGTATTGTTTTTTGAATGTCAAATCTTCCACCGCCATAATAAATTGTTGTAAATTTTTATCGGACAATTGAAGTTCGACATCATCGGATTTGTCCAAAGGATTATCATACGTTTTTTGTATCAAGTTATCTT
TTGATTCAAGCGAAGTGGAAGCCCCACACAAAAATCATTCTGTTGTACTCTCTCTCTCTTTCACTGAGTCACATTTACTTTTGATGATGACTTCTTCTTCACTTTTTCTTTCGATGTTCGGGATAGCGCCCGTTCACCACTGATACTAGGGATAGCGCCCTAGTTTCGATTGCTGGGATAGCGCCCAGTTTCTTTTGTTAATATTTCGATATTTTCATTTTGTAATTTCGATTACTTTTCTTTTATATAAAAACCAAAAAGATTTTCCTATTTCTTTGATTTCTTTTTTGTTTATTTCTTTATGGAGATCTACGGATTCTCCCCCCTCTCCTTCCAGGACACCGAGTCCTGGAAGAACTCTGCTTTCGCAGCCTGCCGCGGCTGCAAGACCTACCCCATCGAGGAGGTAGGTACTGACGGATCCGTGAGGATCCGGGAGCTCCCGGTGGGGCTCGTACTAAAGGGCGTCATGGCCCAATATCGGTCCATTTTATGGACCCAATTTGTGGCGGATCCCGCCACTACCACCGTGGACCGGAAGTCCTTTGACTTCTGGCTCTTTTGCCGCCGTGCTGAGGCGGCCCAGGAACGAGCCTTTAGGGCTCGTCAGTCCAAGCGAGCCGCCAAGGCCGCTGCCCTCGATGCTGAGGGCTTAATTGATCGCTCCTACAAGGGGCGAACTTACAAGGTCTCTGTGCGGGGCCTTTCGTGGAAATCTGTGCGGGCTGCACAGAAGGCTGCCAGGAAGGCAGCCAAAAATTTTGGATTCACCATTTCGGAGAATCCCTTCTCGGCACTCCCATCTGAAGGGAGATCTGCCTTTTCTGCGGGTGAAACTCCCGCTCCTCCTGCCTGCGCGCTCCCCAATATTTGTTGGGCGGCTCGCAGGGCTTCCGCGAAGTCCGCCTCTCCTGCGGACGTAGAGAGTTTGCCCTTTTTGGGCTTACTCCCGGAGTCTCCCCGCCTCCGAAATGAGGGGTTGCTCTCTTTATTGAGAGCT
GGGGGAAGGGGTGGAGAGAGTCCCCTCTTTTTCTGCAGAAAACTGGCCTCTTGACTGTGGTGGGTGGTATGTCTTTGTCTATGTGTATCAAAAAATAAAAATCATGAAAACGGTCTTTGCTCCCTTTTCTACTGTTTCCAACAGCCCTCCACGGCCCTTCCCCCACAGTGAGACACTAAAGGACAAAAGCTGCCCGGGAGGTTCTGACGGAAATTGGCCGGGGAGGGGTTTCCAGTGAAACACTGAGGCGCCATCAGGCCAGTCCCCGGAGTCACATCCCCCCTTCCTCCCGGGGATAGGAGTTCATCACACGTTCTCCACTTCTGAGTTTCAGTCTAGAGAGTTTCCTTTTCTTGTTTCTCGAGGGTGGGGTTGTTTCTGCAAATCAGTGCTCTGTTCTCCTGTTACCGAAACACTTCTACATCCTATAGACCCACGACACACTTAAGGCCACATTCCAGGCAAGCTATGATGAAAGCTATTGTTTCGCTTCACTGCACAGCACCCAGCTGACACATTGTGGTTTTTCTCTCGAAGCACGGCACAACACACTTCATTACCTCCAGCTGAGTTATTTAAATCCTGTCTTGTCCGTTTCCTTCCAAAAGCAACCATGGATACATCACCCTCCATCCAGCTCTGCTTCTTTGTTTCAAGGCGTGCCCCCCTTTCAAATGAATGTCAGGTAATCCAACAGTTTACTTCAGATGGCCAGTTACCGCTGACATCTGTCCCCCTCCAATATGAACAAGTCTTTATGGTGCTGGTAAATGGTGAAGAGCAGGCAGTGAGGTTTTTGGTGCCTCCCCTGGACAAACTGTTTAGCAGTCATGGAGAACTAACTCCCTTTCACGAATCCAGCATTTTAAAAACCGACTCTCGTCGCCTTTCTTTCATATATGGTGTGAGCCCATCAGCGCCAGAAACGGCTTTATCGAGGGACTTGGTGGCTATTCTCCAGTCCATGGGCTCCCTTGCCCCAATGTCCAACTTAACTCAG
GAATATTTAACTTGATTCCCATCGATTATAAGTGAACAAACGTTGCCAGCACCCACGCTCTGCAAAGCACCTGCTAATTCACTACCATGTCGATATCAGTATCCTCCCAACGTGTCGCAGTCTCCAACCTGTACACGAATGGATCTGAGGAGTCAGTTAAAGCTATTAAGGAGTTGAAAAGCAAACGGTTATTGGAAACCGAAACCAGGCTAGATGGACTATTTGATTACTACATTCCAGATACCTTAAGAGAAATTCTTACAGGCTATGGTATGGAGTTCAGTGTCCACTCTTTCCAAGGACATGCTCACCCCGTAAGTAAGATGATAGAAAACCACATGTTGTATAGAGTAGCACCAAATTACTTTTCTAGTAATACATTGGTAGTTAGTTGTAAAGAGAGCAAGATAAAGCGCCTACGTCTGAAGAATGCAAACAATAGGAATTTGAACTTCACACAGTACAATAGATTGGTGCATGCAAACCATCACCACAGATACGAAAACGCATTCAGAGAACTCGACGTTGGGAATTTGACAAATCTCATAAACAAGGAAGATCAGAGTGAATGCATATTCATACATGATGAGGTTCAATACTGGAGTCTAGACGAGATGCAAAGGTTCTTAGGTAGTCTCTCCAAAGTCGATAGAGTAGTGTATAGTATCATATACCCATCAGAGGTCGAGGCTGGATATTCACAAAGCCTATTTCCAGAGGCGTACACTTTTGACCTCAAAGACAGGAGATTAGTATGGTACCCGGACGGGAAGGCTGAAGGAGCCTATACGCAGCCTGTGAACCCTTGGCTGCTCAGATGCTCAAAAACGGAGGATTCGAAGGGGCGATCATGGACGATCACAAAGCTCCAAACCATCGGAGCTCATCACCTCTTTAGTGCAATAAAGGGCAGCTACTTGACGGAGGAATCGTACAAGTACGATAACTTCACGATCATAAACCCTAACGATGTTCTGAAGGGAAAGAGAGGCGGGAAACC
ACCGGTGGCGAGCGAAATTTTTTGCGTCGTTGTGGGTCCCACCTGATAGATCTGCAGAGTTAATGGGCCTGTAAATGCTATTGGGCTTGTTTGTATTGGGCTTGTACATACATTAAAATTGGGCTTTGTACACGAGAGAATATAATAATAAAACATCATTTATTTATTATTTGTATAAATACGCATTTATACGGATGAATGCGTATACACATCGTATGCATCCATTACATTAATGTCTATTACAGGAGCCTCTTCCATCATGAGCATATCAATGCACTCCACCATGTCTTCTTGCTTAAATTCCCCTATATTAGACTCCTTGTACATGAGGGCTAACATGTTGTGTATTCCTTGTTCCAGAGTATTGAAGTTGAATGGCGGTATGATTCCACTATGTCCGTATGGAATCATGAATTTCCTTGTTGCCAGTGCTGGAGATCCGGTTGAGAATAATTGTATTTGAACCAGAATGGAGTTATCTTCTTTCAATCGCACGTCTATGATGAATTCCATTCCCTTCTGGTTTTTGTATTTGATAGTCATTGTGTTGTGTGAGTGTTCATATGTCATGAACACTGATTAAATAGAACCAATAGTTGTGATATCTGGTTATTATTGATATACGTGGCTTGTTCATGTTCATATATTTAGTAGTGGAGATATTTGGTACTGATGTTGACGTTGATATTATTTGGTTTCGTGAGAAGGGGTTTTAATGAATCCTAATTATGATCATAATTAGGAGGAAAGAATAAAAATTAAAAAAATAAAAAAATAGATAATAAAAAATAGAAACTACATAGACCCTAAATTCTATTATATGAAAATGGTCGCGCAGCGAAACAGAAAACCCAAACTAACAAAAGAAATAAAAAAAAAATGAAAAAAGAAATAAACAACATATGAAACGTGAGAAGAAGAAAATAACAACAAGAATAATCAGTGGTCCTCACTGAATAAATAAAATTAAAATAAAAAAGAGAATGTATTTGTTTTTACT
GTCTTTTGCTGCACCCAACTTGAAGAATAAAGATTATTGCATCTGACCCGTCTTGAGCCTGAGTCGTACTTTCACCGTTTACAGTGGCGAGCCAGCCAGGAGCCTTTTCTTCATAAAGAGATTCGAGAAACGAAGCGTCAACCCCGGGGAGAAACGACAGGAGGAAGCGCGCCTGGAACATGAAGCTGGTTCTTCTGTTCAGCCTCAGCGTTCTACTTGGGTGAGTTCGTTCTAATCTATTTATCGGAAAGAATACAAGGCTACAAGAAACCTGGTAAAACAAAGAAAAGACATTACAAAAGAAAGTATTGGTAGACTAGGCAGCACGTAAAAGAAATGGCCTCCAACAAATGGTTTGTGTACAGCGACGAGCCAACAAAAGTAATACTAAAACGAGACAAAAGCAAGGAAAAAGATGAAACTAAAAAGAAGAAAATTAAAACAGAACAAAATTCAGATGCAGCTTACGAAACACCAGGCACCGCGCCTGTACAGAAACCACTGTTGGAAACCACGCCTGAAGCAGAATTAGAAAAGGTTCTTAAAGGGCTAGAAGAGTGGGGATACAAGGCTTTAGAGAAGAAGAGGGACCCAGAGCTTTGGAACCCCAATCAAGAAGGACTAGATGAGTACCTCTTTAGGGGCTGGGTTCAGGGAGGCCTAGCCGATTCTAAGAAAGCCCTCGAGAAAAACATGGAAAAATTTGTACCTTTGTTTGTGGTCACCATGTCCCAAGCAGTACCATATTGGCGGCAGACCATGCAGGCACGCAATCAAAATGGTAAAAAGCAAAAGAACCGCATTGCTGAACTAGAAAAAGAGGTAGCAGACTTAACTAGCGCCGGTAGGGGAGCTGATCAGGTTATAGCAGGTATGGACAAAGAACTAAAGAAAACTGCAGAGAAATATCAAGCCAAATTAGAAGAACTAGAGGAGCAGTTAGCTGCGATGACGGTAGAAAAGGAGGAATTGGAAAGCCAGGTTGAAGGGTTAAAGGAAT
AGCAAAAGCAGGTAGATATTGAAAGATGAGCCTTCTAACCGAGGTCGAAACGTATGTTCTCTCTATCGTTCCATCAGGCCCCCTCAAAGCCGAGATCGCGCAGAGACTTGAAGATGTCTTTGCTGGGAAAAACACAGATCTTGAGGCTCTCATGGAATGGCTAAAGACAAGACCAATTCTGTCACCTCTGACTAAGGGGATTTTGGGGTTTGTGTTCACGCTCACCGTGCCCAGTGAGCGAGGACTGCAGCGTAGACGCTTTGTCCAAAATGCCCTCAATGGGAATGGAGATCCAAATAACATGGACAAAGCAGTTAAACTGTATAGGAAACTTAAGAGGGAGATAACGTTCCATGGGGCCAAAGAAATAGCTCTCAGTTATTCTGCTGGTGCACTTGCCAGTTGCATGGGCCTCATATACAATAGGATGGGGGCTGTAACCACTGAAGTGGCATTTGGCCTGGTATGTGCAACATGTGAACAGATTGCTGACTCCCAGCACAGGTCTCATAGGCAAATGGTGGCAACAACCAATCCATTAATAAAACATGAGAACAGAATGGTTTTGGCCAGCACTACAGCTAAGGCTATGGAGCAAATGGCTGGATCAAGTGAGCAGGCAGCGGAGGCCATGGAAATTGCTAGTCAGGCCAGGCAAATGGTGCAGGCAATGAGAGCCGTTGGGACTCATCCTAGCTCCAGTACTGGTCTAAGAGATGATCTTCTTGAAAATTTGCAGACCTATCAGAAACGAATGGGGGTGCAGATGCAACGATTCAAGTGACCCGCTTGTTGTTGCCGCGAGTATCATTGGGATCTTGCACTTGATATTGTGGATTCTTGATCGTCTTTTTTTCAAATGCGTCTATCGACTCTTCAAACACGGCCTTAAAAGAGGCCCTTCTACGGAAGGAGTACCTGAGTCTATGAGGGAAGAATATCGAAAGGAACAGCAGAATGCTGTGGATGCTGACGACAGTCATTTTGTCAGCATAGAGTT
GTTAACAATCACCAGATCTTGCCCGTTTTTGTGAGCGGGAAAGCTGGTTACAGGTTTATATAAAAAGGCCCACCGCACAAGTTTTCACAGACGGTTCAGGATACTTCTAATACATGCATGTGTGGCGAATGCTATGCATACCTCACCTGCATCTGGTGCAAGAAGGGCTTAGATAAGGTAGATGCAAAGCGATGCCATGAAAAAAAAATAAGAATAGCGTGCAGGAACGGAAAACATTGTGCTGTCTGTACATCTTGCCTGGAAAATGGGCTGTACCTTGAAAGGTCCCTTTTTCCTGGGCGACCCATCTACCCTGGAGACCTGTATGAGCCCGATCCATGGGTCATGTTCAACGACATTAGATGCATGTATTGTGGTGGATGCCTAACCCGCGACGAAAAAGAGAGACACAGACTGTTTTGTGAAGACTTCTGGATATTCAGGCATCAGGTGCGGGGACGTTGCTATCTCTGCACCAGGCATGGTTCACGGCCCCCGTACAAAGAAACACCTGCCGCCGTATGAATCACCTCCCCTCACACTGCTCCTAGAGCCAGTTGCTCCGGTGCAACAGACAGGCATTCAGGCACCGCAGAGGAAGCCACCTTCCCAGAAAGGACACAAAAAAGGACACAAGAAAGTTTATTCTGTGACTGTGCCTTGCAATGGATGTGACAAAAACCTGGAATTTTGTGCAAGAACTTCCAGCGCCACCATCTTAACGCTGCAAAACCTCCTGCTGAAAGACCTAGACTTCCTGTGCTCTACCTGCGAGACCAACCATGGCTGAAACTGCAGGTAGCTCGGGGCAGGGGGGGGGAGCTTATATCTGCTTTGAAGCCGACTGTAGCGACTCTGATACAGAGGTTGATTCACCTGTACAATGCTCTGATTCAAGTGATGAGGATCTAGTAGATAATGCCAATATCGTTCCGGGAAACCACCTGGAGTTGTTCCAAACGCAGGAAAAAGAGGCGGGAGAAAGACAGATTTCGCTTTT
GGCGTGGCGGGGAAAGCATTGCGCGCCAGCGGTGGTGCGTAATATTAAAAATTATCGTCTGAGCGCGTCGTGATGGCGCTTTCGTGGTCGCTGTCGGTTCGTTGATGATCGGGTGTGGTTGTGCGCGTGTGGCGCGTCTGAGGCGTGATGGTGGTGGGGTATGAAAAAGCCGCCAATACTGGCGGCTTGAGGGGGAATTATTCCGGGTTATCGAGGGTATACTCTTTGAACCTGATGACCTCCATGCCGAGCCAGTCGTTTACCTCCCTGAATCTGTCCTGTAGCGGCGACAGCTCGTTGCGCACAAATACCTTTGCCACCTTCTCAACGTCACCGAGTGAGCCGATATTCTCGGGCTTGCCGCCCATAAGCTGGAACGGCACGCGGTGAGCGTCCATCAGGTCGGCGGCACTGGCTTTCTTGATATTGAAAAAGTCATCCTTTGTGGCGACCTCGCTCAGTGGCACGATTTTTATGCCGTCCGGTTTCCCGTTCGGTGAGTAGAAAAACAGGTTTTTAAAGTTGCCGAGCCCTTTAGAATTACGCATTGCATCGCGCAGCGATTCGACGTCAGTCGCGCTTTGCGCCGGGTCAGTCACATACATGATGTAACCTGCGTGCGCGCCGTTCTGGTAATACTTGCGGCGGAACAGCGTCGCGGATTCATTCAGCCACGCAGAATTAAGCGCGCTGAGATATTCAGGCAGGCCGTAAATCTCCTGATTAATATCAGGCTCCAGCAGGTGGAACACGGTATCGGGTGCGAACTCATGCGGCTGAGTGAAGTTTTCCACAAACCAGAAAACCGAGTCATCGACCCCGCGCCGGGTGTATTTTGCCGGTGAAGTCAGCAGTTTGATTAACTGGCCGGTGACGCTGTGGCGCTGCTCAAGAAAGGCGTTACCGAATACCAGATAGTCGAGCGCAAAGCGGCTGAAATCCTGACGGGACAGCAGTGGGTGCGGAATGTAGGTGCTCGCGAGCACGTTGCGTTTAACGT
GGAGTGAACCCCGGAGGGGGTTCGCTGAAAGCCGAATCGAATTCGACTTTGCGTGATTCACATCACGTCTTACTCACGATACTAGTACCGCGAGTTATCTTGTGGTAATTAAAAACTACCAGGAGATAACTTTATGAAGAAAAGGACAAAAGCCTTGCTTCCCTATGCGGTTTTCATCATACTCAGCTTTCAACTAACATTGTTGACTGCCTTGTTTATGTATTACCATTATACCTTTTAGGAGATGGTGTCATGAACATGTACAAATGGGTACCTGAAAGTATCCGCGATTCTGGCGAGGGGCAACCCTCTTATTCAAATAATGGTGATTATGCACCGAGCGGCCCTTGGGTTGCTGCGGGTATTCATACCATGCCACAATCGCTGCGGGATTCCATGAGAAATTCTATCATGGTCACCGCGCAAGCTCGTCGTGATGTCATTGGCCCCGAATGGGGCCCTGACGGACGCTTTACTGGATATGCTTCAGTGATCGGGACACCTGATCCTAAGCCTGCTGATATTGTGAACAAGTTTACAGTTGAACGCAGACCGGTCAGCAACGGAAATTTTCAACAGCGTGTGAAAGCTGGTGACATTGTTGTTGCACCGTATACCAGTGATGGAAAGATTACTGTTAAACTAGTCGCCGGTCAGAAGGACATTTCAAGTACTCCTGATTACGATTATCGAATTGACAGTAGTTTGGCGTCATCCGCCGGATTTGTTGTTGCTGGTGAACGTTGGTATTATACCAAACGTCACTTCATTATCCCTCGTTACTTCCAAAACTGGCGCATGCGCCGGCGTAAGTACGTAACTGGTTGGGTAATGCCAACGTTTTATAGTCCGAAAGAGATTTTTAATCGCCTTAAGGATTCGTTGGTACCAGATACTGGGTTAGTCACCCAAGTTTGGGCAGACAACAACACAAAACGGATGGATTTCCTCACCGCTATGGCTGAAATCCCACAGACTCTCTCTTCTTTTCTCGATGCGT
GAACAACCAAGCTACAACAAATCTTACAATATTGTCAATTACATTACTACTTCCATTTTAACATGTCTAGTGCAATGTATGAAACAATTATCAAATCGAAGTCCTCAATCTGGGGAACAACATCTTCGGGTAAAGCAGTAGTAGATAGTTATTGGATTCATGATCAATCTTCCGGAAAGAAGTTGGTCGAAGCTCAACTCTATTCTGACTCCAGGAGCAAGACCAGTTTCTGTTACACTGGTAAAGTTGGCTTTCTCCCAACAGAAGAAAAAGAAATTATAGTGAGATGTTTTGTGCCTATTTTTGATGACATTGATCTGAATTTCTCCTTTTCAGGGAATGTTGTCGAAATTCTGGTCAGATCTAACACAACAAACACAAACGGTGTTAAACATCAAGGTCATCTCAAAGTGTTATCCTCTCAGTTGCTCAGAATGCTTGAAGAGCAAATAGCAGTGCCTGAAATTACTTCAAGATTCGGTCTGAAAGAATCTGACATCTTCCCTCCAAATAATTTCATTGAAGCTGCAAATAAAGGATCATTGTCTTGTGTCAAAGAAGTCCTTTTTGATGTCAAGTATTCAAACAACCAATCCATGGGCAAAGTCAGTGTTCTTTCTCCTACCAGAAGTGTTCATGAATGGCTGTACACACTTAAGCCTGTTTTTAACCAATCCCAGACCAACAACAGGACAGTAAACACTTTGGCTGTAAAATCACTGGCAATGTCTGCAACTTCTGATTTAATGTCAGATACTCATTCGTTTGTCAGGCTCAATAATAACAAGCCTTTTAAAATCAGCCTTTGGATGCGCATCCCTAAAATAATGAAATCAAACACATACAGCCGGTTCTTCACCCTGTCTGATGAATCTTCTCCTAAAGAGTATTATATAAGCATTCAATGTCTTCCGAATCACAACAATGTTGAAACAGTCATTGAATATAACTTTGATCAGTCAAACCTCTTCTTGAATCAACTCCTTCTAGCAGTGATTCA
ACCGGATGGCCGCGATTTTTTTTTAAAGTGGTTCTTTGATGTGATGTTTCAGCCTATCAAATCGCTCCCTCACAGCTTAATTATTTATGGTCCCCTATTTAAGACTTAGTCCCCAAGTTTCCCCGAAATGCAAAATGTGGGATCCACTCCTAAACGAATTTCCAGAAAACGTCCACGGTTTTCGTTGTATGTTAGCGGTGAAGTACCTGCAAGAGATCGAAAAGACGTATTCCCCTGATACCCTAGGATTTGATCTCATTCGTGATCTTACCGGTGTAATTCGTGCGAAGAATTATGTCGAAGCGTCCAGCAGATATTCTCATTTCTACGCCCGTCTCGAAAGTACGTCGCCGTCTGAACTTCGACAGCCCATACAACAGCCGTGCTGCTGTCCCCACTGTCCGCGTCACAAAAGGGCAGATATGGAAGAACCGACCTGCATACAGAAAGCCCAAGTTCTACAGAATGTATAGAAGCCCTGATGTCCCTAAGGGATGTGAGGGTCCATGTAAGGTCCAATCTTTCGATGCGAAGAACGACATTGGACATATGGGCAAGGTAATCTGTTTGTCTGACGTTACCCGTGGTATTGGGCTTACTCATCGAGTTGACAAGCGATTCTGTGTGAAGTCACTTTATTTTGTCGGGAAGATCTGGATGGATGAAAATATTAAGGTTAAGAATCACACTAACACCGTTTTATTCTGGATAGTTAGGGATCGGCGTCCTACTGGAACGCCTTATGATTTTCAGCAGGTGTTTAATGTATATGATAATGAACCCAGCACTGCTACTGTGAAGAACGATCAGCGTGATCGTTTCCAGGTTATAAGGAGGTTCCAGGCTACTGTTACTGGTGGACAATATGCAGCTAAGGAGCAGGCGATTATTAGAAAGTTTTATCGTGTTAATAATTATGTAGTTTACAATCACCAGGAAGCTGGGAAGTACGAGAACCATACTGAAAATGCTCTATTGTTGTATATGGCATGTACTCATG
ATTAAGGCTCAAGTACCGTACGATGAAACTCTATTCTTAACTAGTGAGTGAGCCAGTGAGCCAGGTTTATGTGGCATTTATATTGGTAGGTGGACCGTTAGGATCTTGACGCGTGGGGCACACTCACGGATTTTAATATTACCCGTGAGTGCTCTCTTGGCCCCACGCGAGCCCTTTAGGGCGAGCGAAAGTGCGCCGTAGTTTCCTTTAGTGGTTCATGAGTCATTATAGTGCTATATAAAGATGATGTGACATCCCAAAGTTGAAAATGTATCCCGCCAAATACCAAGTGGTCCCATCTGGTATAAATTACTCAGATACCCCTGTTGGTACTTTTGAGCAATATCAGCCGCAGAAAGCGGGTGAGTCATCGGAGCACTTCTTTTCGAAAGTTGTTGTTGCTTTGATTGTTATCCTTTTTGCTGTAGGTATCGTATACTTAGCGTATACGTTATTCTTGAAGGATTTGATCCTTCTTTTGAAAGCAAAGAAGCAGAAGACGACAACTGAGATAGGGTTTGGTAATACCCCTCTCAGAAGACCTGGTGAAGGAAACCCTAATGGCGGGCCGGTATAAGGGTTTGGTTTATTCCCGGAAAAGGGGACGTTATGGCAAGACCTATCAGGCTCTTGGCGTGAAATCACAAAGAGAATTGGAGCAGCTAGTTAACCAACCAGGCCGTCCTGTTTCTAACAGGCGTCCTGCTCTACAGGTCGCAGAGTATCTGTGGACGACGAATAAAACAGGAATGACGTTTTCTCCTGGTGGGTCTACTTTCCTCATCACTAATTTCCCTCAAGGGGCGAACGAGAACTGTAGGCACACCAACCGGACAATTACCTACAAGATGGCTGTGAAGACGTGGGTTGCTTTGGATGGCTCGATGTTCTCTAGGGTTTCAAAATTCCCAATCTATTTCTGGTTGGTGTATGATAAAAACCCTGGCGAGAGTAATCCATCGCCTTCCGCTATTTTTGATAGTCTATATCAAGATCAGCC
GGGGATACGTGCCCCTCCCCACCTACCACCGCCCCTAACATTTTTATTTCCGTCTGTCAATAGCCCCTGCATCCGATAGGCCCGAACTATCACAAACGGAAAAGCGATAGCCCAAAACACTAAGCCCCTTTTCATCATTTCATTTGTAAGCGCGTTTAAAATCATGGTAAAATAACCGCTACCCCAAATTGCGCCCCTGCAATTTGCTGACGGTTTAACGGAAGGCGGAAACATGGCGAAGAAAAAACCAGTAGAAAAAAATGGGCTTGTTTATAAAGAGTTTCAAAAACAAGTTTCAAATTTGAAGAAAGCCGGACTAATCCCTAAAACCCTTGACGTGCGAAAAGTCAAGCCAACAAAACACTATAAAGGATTGGTAAGCAAATATAAAGACGTTGCAACAGGGGGCGCTAAACTTGCAGCAATCCCTAACCCCGCCGTTATTGAAACGCTTGAAGCGCGGGGCGAATCCATCATTAAGAAAGGCGGCAAGGCGTATCTGAAAGCCCGCCAGCAAATAAACCAGCGCGGGCAAATTGTAAACCCCTTTACGGTTCGCGTAACCAAACGCGGCGAAGTGGTGCGCCGCTACCGCAAGACTACCCCGGAAGGCAAGCCCGTTTATATCACGCAACGGGAATTGCCTATTAAGTTTGAAAATATGGAACAGTGGCTTACTGAATTAAAGGCCGCTGGTTTTCAATTGCAACCGGGCGAACAAATCTATTTCACTTTTAACGGCAACTATTCCCGCCGTACCTATACGACATTTGATGAAGCGTTCAATAAATTTATGACGTATGACATTATTATTGATGCGGTGGCCGGAAAATTAAAAGTAGAAGATGAAGCCGATTTAGTTAAGTCGGTAGGCTTTCAACGTATCAGCGGCCCCGAAGCCAAGGCGTATAACCGTAACCGTATTGTATTGCCTGAAATGCAATTTAGCCAAGCGGCTAAAAAGAAATACAAGCGCCGTCAAAAACGCGGCTATGGCAGC
GTTATTTGTACCATGGAGGAATTGTTCAACGCCCTACCTCAACCACTACAACAACTCTCATTAGCTCTGGCCGGTGAGATACCATTGACAGATCACATTTTCGAACAAGCAGCTTCCACCTGGCACGTCCAGCCCCGATCACTCACCTATAAGTTATTAGATCATATTCCCTTTTCTACTCCTGTTGTAGTTCCCCCTTCCATATACCATTCATTAGACTGGAGTAAGTGCTTCGCTGTTAACCAGGATCGTGTAGAGCGCGTTCCTACTATAGACGACCCAGACGACGTGTACGTTCCGAACTCCGACATCGGCCCCCTCCTCACTTCCTTACATACCATTCCCGACTACGGTTTCTTGCATCCTGCAATCGAAAATGATGCCACCACCCTGCGCGCGGAACGTGCTCGATGCGCTTCCACTTTCTACAAGATTGCCTCCTCCCAAGCTCGTCAAGTTAAGCTGGATCCCATTCGCATGCTAGGTTTCTTACTTCTGGTGCAAGCTCGTCCTCGCGTCCCCTCAGGCCTGGTTACAGATCAGCCCACTCGTCGCGACCCCACGCAGTCGCCCGCCCTTCACGCTATATGGCAGGTAATGCAGTACTACAAGGTTGCTGGTGTGTACTACGCCCCTGCTCTGGTCGTCCCATCTGGCGCTATATGGTGGATCCCCCCTCCCGGTAAGCGCAACGTCGTTTCCGTCCAATACCTGTTAACTGATCTGATTAACTTAGCCATCCTGGCTCACATGACCGACATGTCCCCTACCTTGGAGCTTACCGGTGTCCTGATGTACCTCAGAGCCGCTTCCTCTCATAGTCACGCCTACACCTTGCTTCAAATGAAGAGCGTATTCCCAGCCTTATCCTTGCGCTCCATGTATCGTAACAAAGGGTTTGGCGGCAAAGCGCCCGCAATAGAGTGGACTGAACCGCGCTCTAAATACAAATTCCGATGGACTGGCGTCACTCAATTACACGATGGCCTCCGACCGCGCT
ACCGGATGGCCGCGCCTTTTTTGACCCGGCCCATCTTCGGAAATTTCGTAGAAATTTCATAGATAAAATTAGCCAATCAGTGCACGCGTGTGCGGTCTAATTATTAATAACTTGGCGACTAAGTCGTTTTCTGGTCTATAAATTTGTCGTTATGTGTGTGGTCCAGATATACATATTTTGAAAATGCCTAAGCGGGATGCCCCATGGCGTTTAATGTCGGGTACTCCTAAGGTTAGTCGCTCCTCTAATTATGTCCCTCCTGATGGATTGGGCCGTAAATTTGATAAATCATCTGCTTGGGCCAACAGGCCCATGTACAGAAAGCCCAGGATATATCGGACCGTAAGGTCTGCCGATGTTCCTCGAGGCTGTGAAGGGCCTTGCAAGATTCAGTCGTTTGAGCAGCGTCACGATATATCTCATACTGGAAAGGTGATGTGTATCTCCGATGTTACTCGCGGTAATGGCATTACCCATCGGGTTGGTAAACGTTTCTGCGTGAAGTCCGTGTATATATTAGGGAAGATCTGGATGGACGATAACATCAAGCTCAAGAACCACACTAACAGCGTTATGTTCTGGTTAGTTAGGGATAGGAGGCCCAGCGGAACGGCTATGGATTTTGGTCACCTCTTCAACATGTTTGACAATGAGCCTAGTACTGCCACTGTGAAGAACGATCTTAGAGATCGTTTCCAAGTGCTGCACAGGTTTCATGCGAAGGTGACTGGTGGTCAGTATGCAAGCAATGAGCAGACGTTGGTGAAGCGTTTTCGGCGGGTGAATCAGCGTGTAACATATAATAATCAGGAGGCAGCTCGGTATGAAAACCATACGGAGAACGCCTTAATGTTGTACATGGCATGTACTCATGCCTCTAACCCTGTGTATGCTACTCTTAAGATCCGGATCTATTTTTATGATTCGGTGTTAAATTAATAAATTTTGAATTTTATTGAATAATTCTCAAGTACATGATTTACATACCATCTGTCTGTTG
