# Supplementary material for: Towards a better solution to the shortest common supersequence problem: the deposition and reduction algorithm
Source: BMC Bioinformatics. 2006 Dec 12;7(Suppl 4):S12. doi: 10.1186/1471-2105-7-S4-S12 (PMC1780115; doi:10.1186/1471-2105-7-S4-S12)
Supplement: Additional file 1 — Real DNA sequences DNA sequences are obtained from NCBI Viral Genomes, Accessed on 01/01/2006. . Sequences are randomly selected from different genome sequences. The specific length and number of sequences are specified for each dataset. There are 60 randomly selected datasets. File name indicate the number of sequences, sequence length, and dataset number. For example, file name "DNA_N100_K500_5" indicate that it is DNA sequences dataset, with 500 sequences, each truncated to length of 100. And this is number 5 datasets for this setting. Each sequence is represented as a row in the dataset file. [file 1471-2105-7-S4-S12-S1.zip › DNA_N1000_K100_9]

ATGAAGACACCAATTCGTTACGCTGGTGGTAAATCCAAAGCGTATAAGATTATTACCTCACATCTACCATCTACAGAGAGAATTGTATCGCCTTTTATTGGCGGCGGTTCACTTGAGTCACGCTGGTCTTCTGAACTGGGCATCGAAGTGCTAGGTTTTGACATTTTTTGTGCCTTGGTAAACTTCTGGGATGTCTTGCTCAAGACGCCAGATGAACTTGCAGATAAATTGCAAACTCTAACGCCAGACAAGCAAGAGTATGCTCGTGTGAAGGAAATTCTGCTATGTTGGAGATATACACAGGATATGCTGAAGGATTGGCACACAGACTACTACAAGCGCAATCCTATTGATCTATCAAAGATCGAAGCGGCAGCATACTATTATTACAATCATAATCTGTCTTATGGACCCATGTATATGGGTTGGATGAGTAAAATTTATGAGAATCAGAAGAAATGGGATAAGATGGTCAAGAACATTCGTGACTATAAAAATCCCAATCTCCATGTTGCTGAACAGACATTTGATAATGTGATTCCAGAGTATTCTAACGATTTTTTGTATCTTGATCCTCCATACTATCTTAAAAAAGATTCTGATAACAAGATGTTGAAGGGTATGTATCCCAACTGCAACATCGATGTGCATCACACTGGTTTCGACCATGAAAAACTGAGAGATCTACTTCACAACCACAAAGGCAAGTTTATCTTGTCATACAACAATTGTGAAACAATCCGAGAATACTACAAGGATTTTGATCTATACTATCCTGAGTGGCACTACTCTTATCAATTGGGAGAGACCCGCATTGGCGAGAACCGCATTGCGTCAGGAACCGACAATACGAAAGAGTCTCATGAGATTCTGATCGTAAAAGCTTGACACCGACCACTTTTCACCTTATACTTTAAGAGACCTATGTACGAGACCATGTTTGACCCTGCCGAGATGACTGAAGATGAGCGTCTTCGCCTCATTTACGAAGCAGACTATT
CGCACCGGGGATCCTAGGCAATTTTGTGGATCTTTGCTGATACTTCATTCTGCACTCAAAGCCGCATCCGGCAAGAGTCATGGGGAAAACGCAGTCCAAGGGACAGCCCAGCACAAATCTCCTCAAGGAGACAGAACCAAGGCATCCAGTAATACCAGATGCCAGGGGAACTGGCCCTGAATTCTGCAAGAGCTGCTGGTTCGAAAGGAGGGGGTTAGTCAGGTGCAACGATCACTACCTATGTTTGAACTGTCTTACACTTTTACACACAGTGTCAGATAGGTGCCCCATCTGCAAACACAAACTACCCTTCAGACTAGAGCTCCAGACCCAGCCGACAGCACCACCAGAAATCCCACCATCCCAAAATCCCCCACCCTACAGCCCCTGAGGCAGAACTCCGCCCCGAAGCCCCTCCCAAACACCCCTCCCCTCCCCCCCGGGGGGACCCCCCGCCGGGGCTCCCCCCGGGGGGAGATGCGCGAGCTGTTCTCGGAGCACCTACTCAATGTCGAGGGGAGGCCCCACCTCTTCAAAGAGGGGCCTGCACAGCCTCCCTCTTAATCTAAACTTCCCCTCTGAAGACTGGATCATCAGTGAAGCCTGCGATCTACTGTAGCAGAGACTATAGCCTTTAAAATCTGCCCAGAAGTCAATTCCGGAGAACACTCTAGTAAGGAAGTTTTCGTAGCCTTCAGGCATGCATCGTCCCACAACCCCTATAATATCAAGTTGTAGCCAGTGTAGTCCTTGGTCCATTCTGGATCTCAGCATCTTGCTCAAAGATCTCTCCAAGATTTCGGAATGATTCTCCATTAGCTCACCAATAAAAACATTAAGATCCTGGTCATGGATGTTGGGGTTGAAGGGCAGGAGTTTCCTGGTCCCTTCAATAAGGTATCCTGAGTCAACAACTAAGGGGATTTCAACATGCTCAGGCCCTATATGCGTGAAATCATGTTCCTCCAGGTCCAGGATCTCCTCATTCAATAAGACGGAC
GGGTAAGCTGGCGGGCAAACCTACACTCTATCTTACTTACATTATATATCCTAACCATCTGCTTTCACTATGGGATTACCCAGTCTACTAGTGGAAGGCGTTATTGGGTGCACTCTAGTTGGTGGTTTAGTGGCTGTGGGTAGCGCAGCGCTGGCCGTCAGGGCGACCATCGGAGTAGTGGAATTCAATAGGGAGTGTGTGCGTGGGGCGAGGAGGATCGTATCTAGCGGTGGAAGGTGCTTAATAGTCCAATCCCCTTATGGTAATCCTAACCAAGGATTGATAAGAGGTGAGGATGAAGAAATTGATAATGTGGAAGAGTCGACTCCGGAGGAGCTAACTCAGTTGATCGAGGTTAAGGCGGAAGTGGATGGGAAGGAGGTGGTTGTCTCCAAGAAGCGTGTGGTGAACAGGCACTTGAGACAACGATTCGTTCGCTCCATTGCCATCGAAGCCAAAAATCACTTTGGTGGTGACATCAGTCCCAGCAAGGCTAACTACCTTTCTGTTTCCAAGTTTTTGACGGGGAAATGCAAGGAGAGGCATGTTGTGCCCGCTCACACTAGAGATTGTGTGAGCGCTGCCATGGTACTGGTGTTCACCCCTGACGTCCACGAGATCAGGATGATGGCAGGGTTGGCATCTGATGCAGCGTACGCGAGGAAAATCGCAATGGCAAGCATACTGAACAGGAAAGGGTGGTGTTGGAGGCTAATGGTAAATCCATTGGATAGGGCAAGATGGTGGGAAATGTGGTGCGTCGTAAACGGGTTTGACTCCAACAAACCCGTCACCTTTCCCAAATAGGGGGGCCTGTTCTACCTCAATGGTGTGGAGACGAAAATTCGTCGTGGAGGCCACCCATCAGTGATTGAGGTAGACGGGCAATGTCCTCCAAGAGAGAGAAAACTCTACGTACAGAATGCCATAACCACTGGTTATGAATACAGGGTCCACAACCATTCGTACGCAAACCTCAGACGAGGGCTCCTTGAGAGAG
GTATTCATCTGAGCATAAATACCCTTTGAGAACGAAAGACCATCTGTCAACCAAGCAAGTTGTCCATTCCGAAATTTCTAATAGGCGTCAGAATTTCGATTCCCACTACCTACTTAACTGTGGATTCAGTGGAAGTTTCGCTTGTGGACAGCTTCTGAGAACAGTTTAACGAGTGGAGGCTCGGGTTTTTCTGATCTTAGAAAGTGCATTCAGCGTGTTTTATCCGCTGTGCAACATTGGAATACTTCCTCGTCTAGTACGGGATAGCCCTCATTTTCAAGTGTTACCTCTGCACTTAGGGTTCTGTTGAGGTGTACTCGTTCGAGAAGAGCTTTTAAAATCGCAAAAGCTATTTATCATGGCACTTTCCAGTTTCAAGGCAATCTCTGTCGAACATAAAGATTTCTTGTCTCTGATGAATGAGGTTTGTGGTGTGATGCGAGAGCACGTCGCGGATTCCTCCACTTCCGGGTTGTCAGCCAAGGAAGCGCTAATCAAGGCAAATTCCGCTTGGGAGTTAGTCTCAAAAGACTTCTCCGTTTTAGCGACGAAGTGGAATAAGATGGTAAAGAAGATGATTAATGTTTCTCATAGAAACATTTATCTAATATATATTCCACGAATACTTAGTGACACAGCATGTACGGACAGGTGCATGTTGATTAATGCAGCGACAATGGAGAAGAAACCGGTCGGATTACTACCCATGAATAAAATGTTTATTTTAAAAACTGGGTGGCCTCGTTCATTGAGGGTGAAGGATATTTTAGCCCATAAAGGCTTGTTTTTAACTCATTCCTTCATAGCACCGACTTTACCTCCCGATTGTTCCGTTGGGAGATGGATTCCCTTCTGGGAAGAAGACTTTGGTTTACCAATGGTCTACCAGAAGGACGTTACCGCAGATATGGCGATTCGTAATGAGGAGTCAGTCCGTGATGCCATTTCTAATGATGTAGCTGCTTCATTGATGAACTCCCTGTTAGAGAGAACAATGAAT
ATGTCTTTTCTATTGACAATAGCAAAGGAATACAAAAGACTATGCCAAGATGCTAAGGCAGCTCAAATGATGACAGTAGGAACTGTATCAAACTACACTACGTTCAAGAAATGGACTACATCAAGGAAGGAAAAGAATCCTTCACTAAGAATGAGATGGGCAATGAGCAGCAAATTCCCAATAATAGCTAACAAGAGAATGCTGGAAGAAGCTCAAATTCCTAAAGAACACAACAATGTAGCCCTTTGGGAAGACACAGAAGATGTTTCAAAAAGGGATCATGTTCTTGCAAGCGCCTCTTGTATAAATTATTGGAATTTTTGTGGACCTTGTGTCAACAATTCAGAAGTGATCAAAGAAGTTTATAAATCTAGATTTGGAAGATTAGAAAGAAGGAAAGAAATAATGTGGAAAGAACTTAGATTTACATTAGTTGATAGACAACGAAGAAGAGTTGACACTCAGCCTGTAGAACAAAGATTGAGAACTGGAGAAATTAAAGACTTGCAAATGTGGACTTTGTTCGAAGATGAAGCTCCTCTTGCTAGCAAATTTATTTTAGACAATTATGGTCTAGTCAAAGAAATGAGATCAAAGTTTGCAAACAAACCTCTGAATAAAGAAGTAGTTGCACACATGTTAGAAAAACAATTCAATCCGGAAAGTAGATTCTTGCCTGTTTTCGGAGCTATAAGGCCAGAAAGAATGGAATTGATCCATGCATTAGGAGGAGAAACTTGGATACAAGAAGCTAACACTGCAGGGATTTCCAATGTTGATCAAAGGAAAAATGATATGAGAGCAGTATGTAGGAAAGTTTGTCTTGCAGCAAATGCAAGTATAATGAACGCCAAAAGCAAACTGGTTGAGTATATAAAAAGTACAAGTATGAGAATTGGAGAAACAGAAAGAAAGCTTGAAGAACTTATACTTGAAACCGATGATGTCTCACCTGAAGTAACATTATGTAAATCTGCTTTAGGAGGACCATTAGGAAAAA
AAATTCTTCCCATTCGCCATCATTGAATCGTTATTCGTATACTGGAACGCAGTTAGGAGTGGCTCCAAAGCGTCTCGTTTAAAAATAGATTGCGAAGTGAGTTCACCTAAGACGACGTCGGTGTTTTACGAATTTTTATATAATCAAGATGGCAGATTCGTTTGGTTTTTCTCCAATGGAGGTTTTGCTGTTTCGTGGTGAGTCATTAGATCAGCTGACATCTGACATGCCTTTGGATGTTCAGTGGGATGTTGTCTACTCAGCTAGATGCTATGCCATTTGGAAGCATGATCTTACTCATCTCAATCCGTTGCTTAAGAATTCGCAACGTTTGGCAAAACGCTGGGACAAGTTGATTTCGGGCTTTGGTGGTCCTGTACCTTTAGACAAGTTATTGACTGCTTTACTTGCTCTTATGAGGTATTGTATCACCATGGGGGTGTCTGTACAGGATATCTATTTATCTGATGTTGGTACAACTTCAGATAATTTGTTACATGTGTCTAGGGTTCATGGGTTGTGTTACTTTAAAGTGGTTGTATGCCAAATTGTCTTTGTTTGGAAGGCATGGAAGGTTTTGGGTTGGATCTTCTTAGTCATACTGCTGCAACTATTATTGAAGGGTCCTCGTGCTGTTAATGGTCCTGATGTGGCTATTTCTGAAATGGTAGAAGCTTTTCATTTGAAGGTTAAGTCCTTCACTCGGTGGTCACCGTTTCTCAAACTCCCTAGAGAGAAGAAGATACTAGAGAGAGAATTGGGTTTTGTCCCATTATATAAGCAGAAGACTCGTGCTCCACGTAATCATCCTGTGTTGGCTGCGTTGCGTGAGGTTATGAGGCAGGAGTATGCGGCTAGTAGCAACATTTTAAATACAAAGTTGAAGACTTTGGTGATTGGTGCGGCCAGTCGTGAGGTTAATTGTTATTCTTCTAATCCTTCTGTTCATTATTACTTTGCTAATAAAGATAGTAAGGATTTAGTGAGAACTACTTTGGAG
ATGCTGGTCATGACCACAAACCACCGCCTCATCTACCTCATCGGCGCGCCCGGCGCGGGCAAGTCGACCATGATGGCCCACCTCACCGACTGCTTTGACCGAGAGCATGTACCGGGCACCGACACCGCCCCGGCGTACGACCTGCTCAAGTACACCGATGGCGAGGTCGCCGGGGTCGAGCTCGGCAAGCGGCGACCCCAGTTCTCGGGCACCGACGCGCTGCCCGCCTCGATCATCGAGAAGGCCATCCCGTGGCTCAACACCAAGCCGTTTCGACTGGTGTTCGCCGAGGGTGCCCGGCTGGCCAACAAGCGGTTCCTTGACGCTGCGGTGGCCGCCGGATACGAGGTCCACCTCGGTTGGCTCAACCACCCCGATGTCGACGCGTGGCGGGCAGCTCGCTCGGCAGAAGTCGGCAAGGTCCAGTCCGAGGCGTGGGTCAAAGGTCGCGTCACGGCGGTGACCAAGCTGGTCGAGAACTACATCAACCGGCCCGCGCGAGGCGTCAAGGTCTACGTTGGTGGTCCAGAGCAGTTGACCTCGGATATGGAGCACCTGTTGGGATGAGCTACCCCGATGAGCCGCTGAGCCCCATCATCGAGATCCCGTCGCCGGACGCGCCCGATCCCGATGTATGGGGCGAGGACGGTGCCTACGACGAGCGCAAGGCTGCGGTCATCCTTGAGCAGGCCAGGTCGTGGTCCACCGAGCAGAAGCACGCCATGCTGGCTTCGCTGCGAGCTGCCAAAGCGCGCGCGTCCATGAAGGTCAAATACGCGCATCCTGCCGAGCTCGCCGCTGCTCTCGACCCGAACTACGTCGTTACCCCGGCCATCGAGCTGATCAGCACATCGATTGAGCGCGTGCTCACCTCGCCCAAGCAGATCAACCTTGAGATCTCGATGCCGCCGCAGGAGGGCAAGTCGACGCTCGCGGCGGTGGCCACGCCGCTGCGCGCGCTACAGCACAACCCGCACCGCAAGATCATCCTCGCGACCTA
AGTTGGTTTTGCCGGCTACAACGATCCTCCGTAGGAAGCGTTGGTGTCTTGGACATTGCCGAGTTGAAACCTTGGTTTCCGGCTGGAAACCACGTCGCTCTTCGTCAAATGACGAAAGGCAAAATGAAAAACGCGAATAAAAAGAAAGCAAAAAACTCTAAGACCAATCCTGGTCGAAGTGGCAGAAGTAATGGAATGGATTTGGTTATGGGAATCATGCACTTTGCCACTCATATTGCAATGGGAATGAAGGTCAACAAGAGACTGAAAACCTTTTGGAAGGTGACGCCCCCAGGTAGATTGGCTAAGGGAATAACAAGGCTGATCAACATCCTAAAAACTCTTCTGAATGCAGTATTGGGTAGAAAGAAACAAAGGTCTGCCAAGACGGTGTGGGTTCTCTTCAGCATGTTGGCTTTGATGGTGGCCATGGAGATTGAGCAACAGGGCACGTCATTAGTCATTAAGCCTCAAAGGAGTGATGTTGGACGGCCAGTTCGAGTTAGCACAGGCTACTGCATGTTCTCCGCTATGGACATTGGGATAACGTGTGAGAAAACCATACAGTATGAGTGTGTTACTTTAACCACATCTGAAGAGCCGTTTGATGTTGATTGTTACTGTAGGAATGTCACAAATGTGTTGGTTGAGTATTCAACGTGCAATCCAACAGTGGAACGTGCAAAAAGGTCTCTGGTGATCCAAGATCACCCACACTCTGAAACTGTGGCTAAACCAACACTGTGGCTGAAATGGAATACAGTTAATGATCGAGTGGGCATGACTGAGGAATGGGTGATGAGAAATACCTGGAAGGCAACAATTCTTACCCTGGCTATTATAGCTGTCACTGGACTCAACTGGAAAGGAGTCCTCTTATTGGTAGTTGCCTTGATGTTTGCCCCAAATTTGGCTACCAATTGTGTTTCTATCCAGAAGAGGGACATCCTAAGAGGATCAGGCTCTACAACGTGGTTTGACGTTCTTCTTGAAAAGGGGT
CTCATGTCATTAATAAGACCATGCAGAAAATGCAAATGAGGCGAAGTGACGTAAAAAAGGGGGCGTGGCCATATGCAAATTAAGAAAAATGGCAGAAAATTAGTCCTTTTAAGAGCTTTATTGGAATTTTATATAAAATTTATGAGACACTTCTGTTTTTTCTATCAAGTTTTAATATTATTGTCATCATGTAAGTTTTTGTAAGTTACAAGCTGATTTTAAACTCCGAGTATTTTTCTTTTTTCTTGTTTTAGCGATCGCGTAGGAAAACTGCATGCAGCAGCGCGGCGAGGCTGGCGGTGAACGTATTTCCTCCGAGTTGTCGGTCTGCCGCCGCTGCGATTTCTTCGGCAGTGTGTGGAGGAATTGATGATTGAACGCGTTTTGCGAGTTCAACGAAACCTGGGTCGTATGTAATTTGAAGCACTTCTTGCCCTTTACCAAGTAAATACCCTAGCCCGTCAAATGTGTTTAAAATGATCCATCCTCCGGGTATAATACGTAAAATGGCGCGTATTATCTTGGATGTTAATCCCAAAGGACTTCCAAGCATTAAATCTATTACTGCTCCGACAGCCGTACCGAATAAACTTATAAGTACTACCTTTCTTGTACGTTCTGGTACTTTCATTAAAAAGTCAAGAACATCGTCTATGTTCCATTTGTGTTTGATGGCTCTGTCTTGATCGGCTTCTCCGTCGGAGCGTTTGACTATAGGTTCCTCATACAGGGGGGCATCATACCATTTTTCCTCTTCCTGCACAGCAGGTGGCGCTTTTGGTTTTGGCTTTGGCTCGGGCTTAGGCGTAATTGTTTGCGTTTGGGGTTGAACTATAGCTGTGACCGTGGGTTGGATTGATGGGTGGTAGACTGGGTTGGGTAGCTGCACTCCTCTCCATATGGCGTTCCTAGTTAGTTCTGCGTCTAGTGGGTGTTGACTTGGTGGGGCTTTCACATAAATTACCTTCGGTACTTGCCCTTTAGTTGTTCGCCTTGTATA
ACAATTTTAAAGGGAACTGGACTGACGAAACCTCTCTTGCCTCATGACCTGCTGACCTCGCTCCTAGACCCCTCCCTTGAAAATATTCATTCTTTTACCACCTTCGCTCAAAATGTTACTCGCTTTGTCATTATACGCCATCACTCTTCCTTCGTGTGTTATGCTTGCTCCTCAGTTAATGCGAATACTTCATGTATATGCTTTGGAAGTCGAAGTAGGTGGACGGTATCCTATAACGCTAACTGTCAACGGACGTGTCCACACATGCTTGAACTACGGTACATCGGCTGAACGGTTTCGCGAATGCGTGTTAGGACCTGATCGATTAATTAATCCGCCTAATTCGCGATCGCATGCAAACATCATCGAATTTGTAATCTTGGATGATAAGCCGGACGGTTCATCGTGGCATACAAAAGACCAACTCGTTTCGACGATTCAGGACTGGTTTAGGGCGGACGTTGACACCCCATTTCCCTGTGACGGACACGTTTCGACAATTGTATTTTCTACAGGCATCACACGATCCTTACGCCGATTTCTAGAGCTGTGGGAAGACATATCGCACTTTCGCTCCCACCCATTTCCTTTGTCACACGTACATTATATCGGGCCAGTTTCATCTCACGGTCTATTAAGTCATACCGGTTTACCGGTCCATGTTTCAGACTTCCACCGCTATATCGGATTCAGTTCGGGAATATTTTATATGTACGTCAATCGAACGTGGCATAAAGATCTGGGCATGCTTACTCCTGCTGTCAACAATAGCGATGGGCTAACGGCACTAGCGCGCGCAAACAAGGTTCCGAAGTATGATGAATATTTCTATGACGAGCACATGTACCGACTATTTGGTGTCGACGGCGGCGCTTTCGTTACAGCAACGGGTAACGGTCTGTATCATACTAATCCAGGGTATGAGATGTTGGCACTCCAGATGTTTCATGTGTGCATGAATCATACCGGAATCGTCGAACGCTTCCAGCATCGTATATTG
TTAACGAGCCCGGATAAATTCAATATCTTGCATGATTTCAGGAGTTAATTCTATATCACTCATCGCAACAGCGTACAAAAGAGGATATTTTGATTGAATCTTGTTGATAGCATCGGTAAAGCGTTCAAAATATTCAACGTTGATATCATGAATCTTCGCTTTCATATCGTGGTATGCCTGGAATGCAGGGTTATTACCTTCGATCCAATCAACGATTTCAGCCATATGTTCGTCATTCTGCTTATCAAAAACTCTGGCAATTTCAACGTCGAAAAGATTGAACTTTTTCAGACGCAAGGCTGTTCCGAGGTCTTCGTCGTTTACATATGGGCATTCGCCATCCAAAACATCAAATTGCTTGACTTTTTCCATCAGCTTTTCATACATCCACATGAAACCACATTGCAGATTTGATTTCATGGCAGCAGAACGTTTTCCGTTCTCAATGATGTATACTTCTTCAACACCCTGGGCAAAAAGAGAATCAATAGCATGTCGATTCATATTACCCGACGGTTTAAGAGAAATCCTGTCGTAGGTGTCACCGTATGAAATAATGCCAACACCTTCAAGTTCGCGAATTTCATTTGTGCTCAAACAAAGCAGCTCGACTTGGCGCAGATCGCATTCATCGATATAGACACGACGAACATTCGGCTTTACCGGTTTCGGACCAGCGTCTTTGCGCTTTTTGATCGTGTAAGCCTTGCGAATATCGACCATTTCGCTGAACTTCAATATGTGCCGTTCTTGTGGTTCGAACTTCTCGCATATTGCTGAAATCTTTTTGCCGAAAGCTGCATATTCAGATTTTTTCAGTTTATGCGTTTTGTCGAGAACAACGACCGGAATCGAGTTATTGATATGGTTGTGATATGCTTTAACCATATTCGGCACACCTTCGCCGGTATCATTTATCAGCACATGTACTTTGCGACGTTCAAGGCCAAAGACGCTTTGGCTGTCGATCATGGAAGTTCTCCATGAATAGCCAGATCGA
GTTGACTTGGCCTATGACGATTACGACGGGATTTTTGATTGCGAATACGCTTACAAGGCGTGGCGTGACGACTGTTTCCGCACCGCTGAACGTGGTCGTGGTCCTGTGCTTCATGAAGACATGACCATTGCCAGTATCGGCAAAGATGGCAAACCGATTTACACCAAAGAGCAATACTCGATTGGTTCGCGTACCTCGCGCATTTACTGGCGTATCTACAACAAGGCTCTTGAGCAGAAACTCGCGAACACGGGTCTTGTCTGGTACCGCTCTGAAGTCGAGCTGAAAAAATGGAATGTTGATGTGTTGCTGAATCCAGCTGGCGCGTATGCCGCGCTGAATGATTTCGCTGCCTCGATTTCTACCGCTAAGAAATTCAATACCAAACCTGTCCCGACGAAACGCGCGGCGTTAGACCTGTTGGCCTCTGCGCACTGGATGCGTCGCCAGTACGGGAAAATCCTTAATTCACTTATCGAGTTCCATGAGGGCGACATTGAAACCGTGGTCGGTTCCCTTGTCCGTGATGGAACGAAATTCACCTTCCCCGATACCTACGGCAAGTTGGTGACTCACATATTGGAGACTTAACAAATGGCTAAATCCGTTTTTGTACTTGGCATGGATATCACTTGGAACTCAGCACGTGGTGACAGTGCTCAACTGAACGTGTCGCGTCCTCTACGTGAAATCAACTCGGAGAAATTCAAACGCCGCACTATCGGTGAATCCGGTGATGTGAATCCCCAATGGGATCAACCGTTGATGATTGATCATCAATACGCCCTATTACTTGAGCGTACGGGTGCTCTCGTTCCTCGTCGTGAATACCAATTGCGCTTGGAGATTAACCCAGAAGACCCATTGGCGGGTGCCATTGTGACAGAACTCATCCCTGTGGATGACGACATCAAGAAACATTTTGAAGCCTCGCTAAAGGCTAAATAAGGAATTTCGTTATGCCTGTGTGTGCTCTACCGAACGCGGACGGTTTTCTCGC
TTCTCTCAATATATACCACCACCACAACCCCCCGGAACACAGGCCCAAAATTTTCGCTGACCACGACGCGCGAAGCGCGTCACTTCGTGTGGTCACTTCGTAGCGAAAATTTTGGGCCTGTGTTCCGGGGGGTTGTGGTGGTGGTATATATTGAGAGAATTTTTTCTAGTCTTTGTCGGTTTGAACTGGTATGAACCTGTCTGTGACGTCATAGTTGGTGTACGTGACTTGCCTTGAGTACACAACTGATAATAAATAAGGTGGTAGTGATAATATAATAATATAGATATGATAAGAAGATAAAGATAGATATAAATACAGTATAAGAATAGCACACATTAAAATGTCCACACAGTCTGGCGCTTACGAGGACTCCTGGGAAGACGGGCTTAATCCATTTGACGAAGACTACGTAGATCTTGTAAGGTGCATGCGCAATAGAGGTGAACACGAAGAATATACAGACTTGCTTGATAATGTTAATACTCCTCGTGAACTTTTGTCTGCTATGGAGTCTTTTGAAGAGTCTTCAAATGAAATTCCAAGTCAAGCAGCGACCGGAGTATTTGCAGAAACTGGAAACCGTTATGATGTCCACGATCCAAGATTGGGATACTATGATGAAAGTTGTGAGCGCAGAAGAAGAAATGATAGAATTCTTAACCGAGGAATTCTCAGCATTTATTCAAAAAGATTGCAAAAACAACTCGTTGGAAGAATTGTACGAAACAGTGGACGAGCCGAAATTGGTACATTCAAGCCTAGCTACGATGAAGTATTACTTAACGCTCATCTTACAGAACAAAGCAAAAGAAACTACGGATTTGAAAGGCCATTCCCTGTCAGTTATCAACAAATGGAACTCTGTCATAAAGACGCCTTTGAAACTCCTATCGAACGAGAAAGAAGCCTCGACCAATTCTTTCGAGCGGTGGAACGCAGAATGGGAATCCTCGCAGATCAGTTATGCAGAGCTTTTGAGAATAATACAGTTAATGCA
ACCAGCGCACTTCGGCAGCGGCAGCACCTCGGCAGCACCTCAGCAGCAACATGCCCAGCAAGAAGAATGGAAGAAGCGGACCCCAACCACACAAAAGGTGGGTGTTCACGCTGAATAATCCTTCCGAAGACGAGCGCAAGAAAATACGGGAGCTTCCAATCTCCCTTTTTGATTATTTTATTGTTGGCGAGGAGGGTAATGAGGAAGGACGAACACCCCACCTCCAGGGGTTCGCTAATTTTGTGAAGAAGCAAACATTTAATAAAGTGAAATGGTATTTCGGTGCCCGCTGCCACATCGAGAAAGCGAAAGGAACTGATCAGCAGAATAAAGAATACTGCAGTAAAGAAGGCAACTTACTGATGGAATGTGGAGCTCCTAGATCTCAAGGACAACGGAGTGACCTGTCTACTGCTGTGAGTACCTTGTTGGAGAGCGGGAGTCTGGTGACCGTTGCAGAGCAGCACCCTGTAACGTTTGTCAGAAATTTCCGCGGGCTGGCTGAACTTTTGAAAGTGAGCGGGAAAATGCAGAAGCGTGATTGGAAGACCAATGTACACGTCATTGTGGGGCCACCTGGGTGTGGTAAAAGCAAATGGGCTGCTAATTTTGCAGACCCGGAAACCACATACTGGAAACCACCTAGAAACAAGTGGTGGGACGGTTACCATGGTGAAGAAGTGGTTGTTATTGATGACTTTTATGGCTGGCTGCCGTGGGATGATCTACTGAGATTGTGTGATCGATATCCATTGACTGTAGAGACTAAAGGTGGAACTGTACCTTTTTTGGCCCGCAGTATTCTGATTACCAGCAATCAGACCCCGTTGGAATGGTACTCCTCAACTGCTGTCCCAGCTGTAGAAGCTCTCTATCGGAGGATTACTTCCTTGGTATTTTGGAAGAATGCTACAGAACAATCCACGGAGGAAGGGGGCCAGTTCGTCACCCTTTCCCCCCCATGCCCTGAATTTCCATATGAAATAAATTACTGAGTCTT
ACCGGTGGCGAGCGGATTTTTTGGTGTTCATGTGGGTCCCACTTGGGAAATGTGCAGAATAACTGGGCCTGTTTTCTTAATTGGGCCTTATATGACTTGGGCATTTGACTGTATTTGGATTAGGCTTTATATATAAGACGAAGTTGGGCCAAATTGAATAGTGATTTTATTCATTTAACATTTTATTTATTACATGGAAAATACGTATTTAAACAGATGAGTTCGTACAGACATCGTATTCATCCATTACATCAATATCCACCACTGGAGCCTCATTCATCATAACAAGATCGATTATCTCTACTAGGTGCTCTTGCTTAAATTCCCTGATAGATGATTCCTTGTACATCAGATCTATCATGTTTCGTATTCCTTCTTCAAGTGCATTGAAATTGAAGGGTGGTATGATTCCACTATGGCCGTATGGAATCATGAATTGTTTTGTTGCTAATACTGGGGAGCCTGTTGAGAAGAGTCTAATATGAACTAATATTGAGGAGTCCTCCTTCAATCGCACGTTGATGATGAATTCCATTCCTTTCTTGTTCTTGTATTTGATCGTCATTGTTCATATGTGCTTGAGCTTTGATCTTCCATACCAGTTAAATAGATAAGAAGCTGTGTTTATATGGTTATTGTTTAGTTACGTGTTTCTTGCTTGTTCATATGTTTGGTAGTGGAGATATTTTGTATGAGATGTGACGTTGTTTTTAATGGTGTGGTTAATATGTAATTAGAAAAATGTATTGTTAGACGTTAGTACTAATCATAACATGATTAGGAAAGAAGAAAAGAAAAAAAAATGAAATTAAATCCTATAAAACTCATAATATCCATTATCCTAAAATGGGAGCGCAGCGAAACGAAAAACAAAAACAGGAAAAAGATGGAAAAATAAAAACAGAAATTAACTGAATCACTGACAATCATAAAAAACTAAGAAATAAATTCAGTGGACCCCACTGAATTAAAAATAAAAAAAAAGAATTAATTGATTTAC
TAAAATGAGATATTATGATAGTGTAGGATATTGACTATCTTACTGCGTTTCCCTTATCGCAATTAGGAATAAAGGATCTATGTGGGTTGGCTGATTATAGCCAATCCTTTTTTAATTTTAAAAAGCGTATAGCGCGAGAGTTGGTGGTAAATGAAATGAACGAAAAACAAAAGAGATTCGCAGATGAATATATAATGAATGGATGTAATGGTAAAAAAGCAGCAATTTCAGCAGGTTATAGTAAGAAAACAGCAGAGTCTTTAGCAAGTCGATTGTTAAGAAATGTTAATGTTTCGGAATATATTAAAGAACGATTAGAACAGATACAAGAAGAGCGTTTAATGAGCATTACAGAAGCTTTAGCGTTATCTGCTTCTATTGCTAGAGGAGAACCTCAAGAGGCTTACAGTAAGAAATATGACCATTTAAACGATGAAGTGGAAAAAGAGGTTACTTACACAATCACACCAACTTTTGAAGAGCGTCAGAGATCTATTGACCACATACTAAAAGTTCATGGTGCGTATATCGACAAAAAAGAAATTACTCAGAAGAATATTGAGATTAATATTGGTGAGTACGATGACGAAAGTTAAATTAAACTTTAACAAACCATCTAATGTTTTCAACAGAAACATATTCGAAATACTAACCAATTACGATAACTTCACTGAAGTACATTACGGTGGAGGTTCGAGTGGTAAGTCTCACGGCGTTATACAAAAAGTTGTACTTAAAGCATTGCAAGACTGGAAATATCCTAGGCGTATACTATGGCTTAGAAAAGTCCAATCAACAATTAAAGATAGTTTATTCGAAGATGTCAAAGATTGTTTGATAAACTTCGGTATTTGGGACATGTGCCTTTGGAATAAGACTGATAACAAAGTTGAATTGCCAAACGGCGCAGTTTTTTTGTTTAAAGGATTAGATAACCCAGAGAAAATAAAGTCGATAAAAGGCATATCAGACATAGTCATGGAAGAAGCGTCTGAATTCA
TGGCCAGTTTCCAAGACAGGCTCGCTCGCTCACTCGGGCCGGGGCCCCAAAGGGGCCCCTAGCGACCGCTTCGCGGTCGCGGCCCGAGTGAGCGAGCGAGCCTGTCTTGGAAACTGGCCAGCACTCCGGTGAGGTAATGCCGTCACGTGGTCGGGAATGGGAACGGGAAATCTCGCGAGAACGTAAACAAATATAAGACGGCGCCACACGGCGCTGCGTCATACGCGCGCGCGCACCGGCGAGATGAGGTCGTACTACGAGGTCATCGTTCAGCTGCCCAACGACGTCGAGAGTCAGGTACCTGGAATCTCCGATTCGTTCGTCAACTGGATTACGTCGCGAGAATGGACGTTGCCTGAGGACGCCGATTGGGATTTGGACCAGGTCGATCAAGTTCAACTGACGCTCGGCGACAAAATCCAACGGGAGATTCGAACTCATTGGGGGACGATGGCCAAAGAACCGGACTTTCACTATTTTATCCAACTGGAACAAGGTGAGGTGTTCTTTCATTTACACGTCCTGCTGGAAACGTGTTCCGTAAAGCCGATGGTACTCGGAAGATATATCCGACATATTCAACAAAAAATTGTGAGTAAAGTCTACTGCGCCACGAGCCTACGATGGAAGGATGGATGCGTGGTGACCAAGACCAAAAATTTCGGGGGCGCGAACAAGGTCCGGGCCGAGTCGTATATTCCCGCCTACCTGATCCCGAAACAGCAACCGGAAGTGCAGTGGGCGTGGACTAACGTGCCCGAGTATATAAAAGCGTGCTTGCACCGAGAACTGCGTGCCAGTCTCGCGCGACTTCACTTCGAGGAGGCGGGCGTCTCGCAATCCAAGGAAAATCTCGCGAGAACTGCAGACGGCGCTCCCGTGATGCCGACCCGCGTCAGCAAACGCTACATGGAGCTCGTGGATTGGCTCGTGGAGAAGGGGATCACCACCGAGAAGGAATGGCTGCTGGAAAACAGAGAAAGCTTTCGGAGCTTTCAGG
CATCATCAATAATATACAGTTAGCAAAAAATGGCGCCTTTGTTTGGCTTTGTTCCAACTGTTTTTGGCCCGAGTTGGGTTTCGTTTTCCCGGGTTTCACGTGGTGCGTCAGGTGATGTTGAGTTTTTATACATGTTTGTGTGTGTTTTGTGCTTGTGTAAAGGAGTTTTGGTTTTTTACTTTGCGGAGCTTACGGACTAATTTACTTAATTTTTGGCAAATTATATCTGTTTTTGGGTATTTTGTTTGTTATTTGGTGCGATTTTTCGACTTTTGACTCAATGTCGCGGCTCCTACGTCTTTCTCTTTCTTCGCGTGTGTGGTTAGCAGCTCAGGAAGCTACTCGCAATGTTTCTGAGGATCCTGTTGTATGTCGTACGCCATGGGATGGTTCGCCTACTTGCACAGCTGTTCGTGTTGTACGAGCGGAGGTTCTGGCGGACGGTACGATGGACCTTGACATCGTGTTTCCTGAAGCTGCTGTACAGGCTGTTTTTAGTCGCACTCCATGGCAGGATTCTACTACTGCCACTTCTGCCGAAGAACCGTCTGCTTCGACCGATTCGATCTCCTCTGATCCCTTGCCTATAAGCTGTGTGGAGAGTTTTGAGGACATGGATCTGCGGTGTTATGAACAGTTGTCTCCCAGCCCCGAGTCTATTGAAACTATTGAGGTGTTCCCGCCATGTTCTACGTGTGGAGGACATGAAGTTAATGGGTTTTGCAGTCTGTGTTACTTGCGCGGTCTGACTGGTAAGGTTTTTCTTTTACGGATGATGTCTTTTTATGGTTCGTTGTTTGTTTCTAATAGTCCTGATCTTTTTTTCAGATCTGCTGCCTCAGGCGGATGACGCAGGGGAAGCTGAAGTTCCTGATGAGTCTGCCAAGGATTTATGTTTTATGGACCTGCTGACCTGGGCCATGGAGGACAAGACGGAATGTTCCCGTCACGGTCAGTGCTTGCTTCTTTGGCGGGAGAATGTTGGCTTAGAGTTGTGGAA
TAACTACAACCATGATTTATAAAATAAGGGAGGGACCGAAAACGGTTCAACCGAAACCGGTACATATAAAAGCGGTTGTAGAAAACAGTTATTTGGGGGCAATGTCTGCTACTGAACCCCACACGGACCAGCCGCGTACTCTAGCTGATTTGTGCAAGGTATGCAATATTCCTATGCATAGTTTGCAACTTCCTTGTGCCTTTTGCAAGAAGACGGTGTGTACAGCAGAGATTTATGCATTTCAATATAAGGACCTATTTGTGGTGTGGAGACACGGCTTTCCACATGCTGCATGTGCACTGTGCCTAGAACTGCACGGGCAAATAAATTATAGAAGGCATCGCGACCGTGCGTGCCTGTGGGAAACAGTGGAACAAGAGTGTGGAAAGCCATTGGAAGAAATATTTATAAGGTGCTGGCTGTGCCATAAACCTTTGTGCAACGTGGAAAAGCAACGGCACGTAGATTACAACAGGCGATTCCACTGTGTTAGAGGCTATTGGAAGGGTAGGTGTCTACATTGCTGGAAGCCATAATGCATGGAAATGTGGCTACAATTGAGGATATAGTCCTTGATTTAAAACCAGAACCGTTTGACCTGTACTGCAGGGAGCAATTAGAAGACTCTGATGCAGAAGATGAGACAGCAGTAACACAACCTGACAAACAAGCATTTAAGGTGTTAAGCCAGTGTGGAGGTGTGTGTTGTAAGACAGTACGGCTATGTGTGTATAGCACGCACACAGGCATAAGGGTACTGCAGGAACTGCTTCATCAGGACGCACTGCAAATAGTGTGTCCCACCTGTGCTTCACGACTATAACGGCATGGCGGATAACCAAGGTACAGAGGAGGAGGGGACTGGGTGTAATGGATGGTTTTTTGTGGAAGCAATTGTAGAACGTAAAACAGGGGATATTATTTCAGATGATGAGCCTGAGGATGTGGAGGACAGTGGGCTTGATATGGTGGACTTTATTGATAATAGTGTGTCACAGGT
GTATAAGAAAAGTAACTTGACTAAGCTCAGAAGGACACAAGGACAGAAAAAAGAAAAAGGTGGCACTTCAGTTGTAACCTGATAACGTGCTTTAGACACTATAAACCGAGACAGAACAAGCAGAACTATTTTCACTGAAAACCACACCTGAGAGACAGAAACGGATCACGAACGATGACAAGCGCACTCAGAGAGACGTTCACTGGACTCAGAGACATCAAGGGGGGAGTCCTCGAGGATCCAGAGACGGAGTATCGTCCCAGTACGATAACCCTCCCTCTATTTTTCTCCAAGACAGACTTAGACCTAGAGATGATCAAGCGGGCGGTGAGTCAAGTCGGAGGAGAGGGAACGAGAAAGGCATTGAGCCTCCTGTGCGCGTTCGTCATTGCAGAGACGGTCCCATCGGAGGCAGGTACGGTCGCCGAACTTCTGGAAGCCCTGGGTTTCGTGCTGGAGTCTTTGGACACTGGGGCACCACCAGACGCTACCTTCGCAGATCCCAACAACAAGCTTGCAGAAACGATCGTAAAGGAAAATGTCCTTGAGGTTGTGACCGGCCTCCTCTTCACCTGCGCCCTACTGACTAAGTATGATGTGGACAAGATGGCCACATACTGCCAAAACAAGCTCGAGCGTCTTGCAACCAGCCAAGGGATTGGCGAGTTGGTTAACTTCAACGCCAACAGGGGAGTCCTGGCCAAGATCGGGGCGGTGCTTAGACCCGGACAGAAGCTCACCAAGGCTATCTATGGGATCATTCTCATCAACCTGTCCGACCCAGCCATCGCTGCCAGAGCCAAGGCACTGTGCGCCATGAGACTGAGCGGGACAGGAATGACAATGGTGGGGCTGTTCAACCAAGCCGCAAAGAACCTGGGCGCCCTTCCAGCCGACCTTTTAGAGGATCTGTGCATGAAGTCAGTGGTGGAGTCCGCCAGACGCATTGTCAGACTGATGAGGATCGTAGCAGAGGCCCCAGGGGTAGCAGCAAAGTACG
GACACGGCAGTACCTGTTCTGGTTCTGGGAGTTTGCCCGCCTCCATCCGTGTCTTAGGGAACCAAATCCTCGTGGTTGGCCGCCGTTGTTGGTAAGGCCCCTATGGTGAGGTAACTGGCCTCGTGCCGGGTGTGGTATCTGTTCGCCACTCGACAGATACTGCTAACGTAACGGTGTAGTGGTGATGTTATGAAGATCGACGTCCTAGTGAGCGAGTCTTGTACGAGTACCCTTTTTGGGACGGTCCAGGATAGTGAAGGACGTAAATGTATAGTAACTATATACACCGGGAACGTGCCTGCCGCATGCTTAGCGCTGCCGCAGGTGGACTGACTGACACTCACCATGTGTTCAAATTCGGACTGGCTCTGATCAGTAGCGATTGCACCGAGCAAACAGTCGGAGGGGCACCCCCCCTTGATTTGGATTCAGAACACCCATCTGAATTGGAAACGCGACCTCCTCCAATTCTCGATCTACGCGGCCTTGATCACCGTACTTCTGCTTCTGTTGTGTGATATTCTGTGGTAAGCTCACAGCGCGGGAACCTCTTCGGAGTAGTACGCACACCAACATGGCACAGATTGGTGCCCCCAACTTCCTGTCCTCGGTCCTCGGTGACCAGCGGGGCGGAGTCCTAAACTCGGACTCCGTTTTCCGTCGGTACCGAGCCGCCATCACTACCTCCACGATCGTGCGTGGAGTCCAAGATACCCGAGTGGGTTTCTTGGTCTTCGCCGTCGGTCGTGTGTTTTCGTCTTTCTCTGCTGCCCTGGTCCGCCCCAAGTCGTCTGTCCCCGCGATCGACGCGACTTACCCTTGTCCCGCCACACGGTCGGAAGAGTTTGTCGGTCTGGCAAAGAAGTATTCCAACTTCTCGTCGACCTTCACTCACGCCAACTTTGCTGGTGTCGTTGAGCGTCTGTCTCGTGCCCTCGCTGTCCTGTCTACCCTCCCCGATTCCGACACTGCTGCCCTCACGTCCCTTGACATTGCAGGT
ACCGTGGGCGAGCGGTGTTTTTTCCGTCGTTGTGGGTCCCATCTATGTGGTGGACTTAATTGGGCCTCTTTTATTGGGCCAGTATCTTCGAGACTGGCTTGTATCTCTGTTGCTCTCATTTTCCGAGAAGCAAAATATACGCATATTTTGCTCTTAAGTAGTTATTAAAGAAAGTGCATTTTATTTATTAATGATGAAGATACATTTATGTAGTTGCATTCTGTGACACATCAAATGACACGTCTAAATTAATATCTAAAACATTTGCTTCTTGCATCATAAGTAGATCGATCATTTCAACCATCTCCTCTTGTTTGAATTGTTCGTAGCACGCGTCCTTGTATAACAGTTCCATCATGTCCCTTATCCCTGTCTCTAGCCCGTTGAAGTCGAAAGGTATCATGATCCCGTTGTGACCGTATGGAATGTTGAACCTCCTTTTGATCATCGCCGGAGCTCTTGTGGAGGAGAACTGTACCTTGACCATTACAAACTTCGGTCCCTGCAAACGCACGTCTATGATGAACTTCAGTCCCTTTGTATTGGTGTATTGGATCGTCATTTTGGTGGCGCCTTTGCTTCTTGAACTGGTCTTTTTTATAGCTGACTCTATGGTGACATCCTGCCCCATGTAGAGATGTGGTTTATTGTCTACCATATAAACCTTATCTTTCGTATTTGATGGTGACATCCATCAAAGAAAATAAAAGAAGAAAAAGAACTAAAAACATGATGATCATCCAAGTGATGATCATCCTCTAAAAAATTAAAGAGATATGAAAACACACAGCAACAACAAGGCAAGACAAGGACAGAACCCTTTATACAAGAATGGTAGCGCAGCGGGACGAAAACCAAACTGGACCACCAAAAAAAAACAAAACAAGAAACTCAAAACCAAAAAAGAAATCCACCAAAGAAAAAAAAGAAAATGGGCCGTTGATCCATTGGGCTTATATGTTTCTAATTGGGCCTATATCCGGTAAGAAGTAAATATACT
TGAAAATTGGGGTATAGAGATACCCCAAATCAATTGCCTTATGGCCGCTTGCGAGTAGTCGCCATATAGGTGTTGCCGAAACATGTGAAAGGATTCACAAACTACTCATCCATTGAAGATTGATGAACATCTCATGATTTTCCGATTAGTGTCTGACGTAGCACAGAACACTTAGTATGCACACAGGGCTTCCCTGTCCCTCTGCTAAGCTAGTAATGCGAAATCAGTTTGCCGTGCACACTGGGCTTCCTGGTCCCTCCGGCTATTCAAACACTTAGACGAAATAGTGAGTTTGCCATGCACACTGGGCTTCCTGGTCCCTCTGGCTTTAAAATTGTTCAGATATCTGATTTGGTTGTGGTGTATTCCAGTTTTCTGGTTTCCCACTTGGCCGAGTGAGTAGTTGAGCTAGCAATATATTCCGGTCGGGCGGATACTATTGTTAGTGTGTCTCCGAGTAGCGTGTGTAGGCGCACCTAGTTTCTTACGCATAAGAATTCCGTTTGCATCAGCAATGCAGAGCTTTCTTCTTTCGTCTAAAAATCAAGCGAAGTTGTTACACGCTGGTTTAGAGTTTGTTGGAGGTGTCCGGTGTGCTCACCAGGGCTGGGTTAGTGGTAAGGCGGTTGTATTTTGTAACTATTGTAATTTTGCACATAGATTGTATAGATTTTATACTAAGAATCATTGTGTTTTAAATAAAGAACTATTGAAAATCTCTGTGGAAGGTCTTTTGTGTCATTGTATAGAGCAGGCCTTTTTATTTAGACGATTTTACGATCGACGATTTGCTTGGCAAAGGAAATATGCAAAGGGGTTTCTATTTGATAATCTGTCTATCCCTTTCGATGATTGCGCTCTTTGTCCTAATGCTGGCACTCGTCTTTCGCAAACCGGTGTTAGTCATGATCACTTTGTGTGTAATTATGTTGAGCATCTTTTTGAATGTGCTAGCTTTAGTCGTGAGACCGGAGGAAAATTTTTCCGAGCTTGTAGCGAG
TAATATTACCGGATGGCCGCGATTTTTTTTTCCTTCAAATCTGTCCGTCTATTTTGTACAAAAGCTTATCAAGGTGCTGCGATGCACAACACGTGTCCTCTATTACATCCTTTACTAAAGTAAAGGTTTGTACGATTTCCAAGTGCCGCACATGGTGGTCCCCAGTGACTAGATATGCAATATCTAGGAAATTGCGGATGTGTTCCACATCCTAAAAGCTGATGTTTATATATTGTTTAAAGTGTGGTCCTAGTGTCAGTACAAACGCATTAATGACCGTTGCGTTATTATATTTACGATATTTTGAACGGCTGAGATCAAAATATGAATTGCACCTTCATTTGACCGTTCGATTATTCTATATGTCTATAATTCGATCAAATATGTTGTGTCGTCCGCGTTCTATACATACACTCCACTGAATTATATCACTATATAATTCAAGGTCTGCATTGTCGTTACCATACGTAAGTTTGGTTCCAAATGGCCTTTACGACATCTTATACTCCTGCAAGACGATATTCATACTCAACAAATAGACAACCTAACGCAAGCAGGAGATGGAAATTTTGCAGATCTCGGAAATACCATGGATTGATGCGTTATCGGAATTTGTATTCCGCAAGCAAGACCTCAACTGACTTGTTCGGTGATCCTATCTCCAGGCAATACACGCGCAAGGAAATTTGTGAAACTCAACAGGGATCTGAATATGTTCTCCAGAACAATCGCTACATGACTACATATGTTACGTATCCTGCTAAAACCCGAACTGGAACGAATAACAGGGTTCGTTCATACATCAAGCTCACAGGCCTTACCATGTCCGGAACATTTGGCATTCGATGTTCCGAATTAATGACGGATGTGATCAACCCACTGGACTTTATGGCGTTGTATCGATTGTTATCGTCCGGGATAAATCACCAAAGATTTATTCAACTGTACAACCACTCATGCCTTTTGTTGATTTGTTTGGTTCTGTTAGTGCCTGTCGTGG
TTGGCCACTCCCTCTCTGCGCGCTCGCTCGCTCACTGAGGCCGGGCGACCAAAGGTCGCCCGACGCCCGGGCTTTGCCCGGGCGGCCTCAGTGAGCGAGCGAGCGCGCAGAGAGGGAGTGGCCAACTCCATCACTAGGGGTTCCTGGAGGGGTGGAGTCGTGACGTGAATTACGTCATAGGGTTAGGGAGGTCCTGTATTAGAGGTCACGTGAGTGTTTTGCGACATTTTGCGACACCATGTGGTCACGCTGGGTATTTAAGCCCGAGTGAGCACGCAGGGTCTCCATTTTGAAGCGGGAGGTTTGAACGCGCAGCCGCCATGCCGGGGTTTTACGAGATTGTGATTAAGGTCCCCAGCGACCTTGACGGGCATCTGCCCGGCATTTCTGACAGCTTTGTGAACTGGGTGGCCGAGAAGGAATGGGAGTTGCCGCCAGATTCTGACATGGATCTGAATCTGATTGAGCAGGCACCCCTGACCGTGGCCGAGAAGCTGCAGCGCGACTTTCTGACGGAATGGCGCCGTGTGAGTAAGGCCCCGGAGGCCCTTTTCTTTGTGCAATTTGAGAAGGGAGAGAGCTACTTCCACATGCACGTGCTCGTGGAAACCACCGGGGTGAAATCCATGGTTTTGGGACGTTTCCTGAGTCAGATTCGCGAAAAACTGATTCAGAGAATTTACCGCGGGATCGAGCCGACTTTGCCAAACTGGTTCGCGGTCACAAAGACCAGAAATGGCGCCGGAGGCGGGAACAAGGTGGTGGATGAGTGCTACATCCCCAATTACTTGCTCCCCAAAACCCAGCCTGAGCTCCAGTGGGCGTGGACTAATATGGAACAGTATTTAAGCGCCTGTTTGAATCTCACGGAGCGTAAACGGTTGGTGGCGCAGCATCTGACGCACGTGTCGCAGACGCAGGAGCAGAACAAAGAGAATCAGAATCCCAATTCTGATGCGCCGGTGATCAGATCAAAAACTTCAGCCAGGTACATGGAGCT
GGTACCAGCTTAGCTTGCCTATTTACGTTCTCATTAAAACTAAACAAAAGTTTTCTCTCTTCTATATGTTTTAAAAAACGAAGACTATACTTCTCGTATACTGATCGATTATGCCGTTAAACTTCTGTGTTTGCGTTTTAGTTTCTAAGGGTTTATTTTCAGCCCAAGAGTTTTCAGGTTTTCCAAACACCAAATCAAGAGTTTCTTCATTGATTATTCCGTTAAACTTCTGTGCTTGCGTTTTAGTTTCTAAGGGTTTATTTTCAGCCCAAGAGTTTTCAGGTTTTCCAAACACCAAATCAAGAGTTTCTTCATTGATTATTCCGTTAAACTTCTGTGCTTGCGTTTTAGTTTCTAAGGGTTTATTTTCAGCCCAAGAGTTTTCAGGTTTTCCAAACACCAAATCAAGAGTTTCTTCATTGATTATTCCGTTAAACTTCTGTGCTTGCGTTTCAGTTTCTAAGGGTTTATTTTCAGCCCAAGAGTTTTCAGGTTTTCCAAACACCAAATCAAGAGTTTCTTCATTGATTATTCCGTTAAACTTCTGTGCTTGCGTTTTAGTTTCTAAGGGTTTATTTTCAGCCCAAGAGTTTTCAGGTTTTCCAAACACCAAATCAAGAGTTTCTTCATTGATTATTCCGTTAAACTTCTGTGCTTGCGTTTCAGGTTCTAAAGAGGTATGTGAAACCGAATCATGTGAGAATAATTTTAGATCATCTTCAAGCCGTTTTGAAGAATCATTGTTGGCACTGGATGCTAAAGTCTCTGATTTCTGTTCTTCGTCCTTAAGGCAATCTTCAAGTTTTACACAAATGTGTGATGAATTTCGTATGTAACCCTCGTTGCACCAACAGAATTGCTGGAACTGTAACAAAGAAATAAGTTAGAAAATAAAATTAAGGTAAGACTATAATAGGTATTGTATATGAAGTGAAGATTAATGACCTTATGTTTATCTAATTTTTAATACTTTGATCTCTATGGACTTGTTTTTGGAAAT
TCTCTCGGCCTCGGCCTCGCCGGGATGTCCCCATAGGGTGCCTGTGGGCGCTAGGGCGGCCTGTGGAGGCCTGAGAGAAGCTCTTAGTGTGGGCCAAAGGGTAACCTGAGGCCTGCCGGAGCGAGCGATAGGGACGCGTGTAGGCCGCTTGACAGCGTGTGTGGGCGTGGGCTATCTGTTCGTTTGCTCCGCTTACGCTACGCTTCACTCACGGCCTTGTGTACCTTAGGGTCTTCCTTATCGTGTACCTTGGGACAGTCTTAGTAACTACCTTAGTCACTTCCTTAGTAGCTTCCTTAGTGAGTAGCTTAGTGGCTATCTATTGCTGTCTTAGTGTTACCTTAGTGATTGCATAGCTACGCTATAAGATGCGAATAGGTCGCGGTCGGTAGACCGCTAAAGAAAGAGAAGAACAATAAGATGCAGTAGGAGGGACACCAGAATCCTAGCCAGCCTAACCTATCCTAGCTCTGTATCTATTGCTTTTCCTTAGTCCAACACGTTAGACAACCTATGATTATCTTAGTAGCTGTGACATGTATCACATAAATAATCTATCTTAGTGAAACTTAGTGTTGACACAGGCAGTAGTCGGTAGTACATTACAGTCATCGGGAGGCAACCCAGCCGAACGATAGGTAGCTTTGGCTGCCTTGCTCTTTAACAATATGGCTAGTGTCTTGATAGGCTAACTAACTGAGGTTACTATCATGCTCAAAGAGACTCAAATCAAGCACGAAAACGGAAAGTATTGGGTGTTAGAGGTTAAGAAAGGTATGTATCAGGTGATGATATCTGGCTTAACTCACTCAACTTGTGATAGTGCTTACAACGATCTTAGCTTAGCTATTTATCGGTGCGATTATCTGGCTAAACGAGCATAAGGTAAGGCTGGCGTAGGCTGGCCTATCAAGGCACTATCCTTGCTCTTTAACAATCTGCTTAGTGTAACCTATGTAAGCCGTGGTATTACTTATTAACTTAATGAGGTGATACTATG
GCCACCATTAAATGAGACTTGATCAGAACACTGTCTTGTCTCCATTTCTTGTGTCTCTTGTTCCCTTCAATTCCCACTCCCTCCTCCAGGTTCCTACTGTTGATCCCGCGGGTCGGGACAGTTGGCGCCCAACGTGGGGCTGGATACGAGGGAATTTCGTGAGGAAGACGACGCGTTCGCCGGCCGGCGATTAAAAGTGAAAGTAAACTCTCTTGGCCGCCGCGGGAACCTGCCGCGTTGGACCTGAAAGTAAGTGTTGCGCTCGGATATGGGGCAAGAATTAAGCCAGCATGAACGTTATGTAGAACAATTGAAGCAGGCTTTAAAGACACGGGGAGTAAAGGTTAAATATGCTGATCTTTTGAAATTTTTTGATTTTGTGAAGGATACTTGTCCTTGGTTTCCGCAAGAGGGAACCATAGATATTAAACGGTGGCGTAGAGTAGGCGACTGTTTCCAAGACTATTACAATACTTTTGGCCCGGAGAAAGTCCCAGTAACTGCATTCTCTTACTGGAACTTAATTAAAGAATTGATAGATAAGAAAGAAGTTAACCCACAAGTAATGGCTGCCGTAGCCCAAACTGAAGAAATTTTAAAAAGTAATTCTCAAACAGACCTCACAAAGACCTCTCAAAACCCAGACTTGGACCTTATTTCCCTTGATAGCGACGATGAAGGAGCTAAAAGTTCCTCTCTACAAGATAAAGGTTTATCAAGTACTAAAAAACCAAAAAGATTCCCAGTTCTGTTAACAGCACAAACTAGTAAAGACCCTGAAGACCCCAACCCCTCAGAGGTAGACTGGGACGGCTTGGAAGATGAGGCAGCGAAATATCATAATCCCGATTGGCCTCCCTTCCTAACCCGTCCACCTCCTTACAATAAAGCTACTCCTTCCGCACCCACTGTAATGGCGGTTGTTAATCCAAAAGAGGAGCTCAAAGAAAAAATTGCTCAATTAGAGGAACAGATTAAATTAGAAGAGTTACACCAGGCA
CCAAATCAGATGCCGCCGGTCGCCGCCGGTAGGCGGGACTTCCGGTACAAGATGGCGGACAATTACGTCATTTCCTGTGACGTCATTTCCTGTGACGTCACTTCCGGTGGGCGGGACTTCCGGAATTAGGGTTGGCTCTGGGCCAGCTTGCTTGGGGTTGCCTTGACACTAAGACAAGCGGCGCGCCGCTTGTCTTAGTGGCACGTCAACCCCAAGCGCTGGCCCAGAGCCAACCCTAATTCCGGAAGTCCCGCCCACCGGAAGTGACGTCACAGGAAATGACGTCACAGGAAATGACGTAATTGTCCGCCATCTTGTACCGGAAGTCCCGCCTACCGGCGGCGACCGGCGGCATCTGATTTGGTGTCTTCTTTTAAATTTTAGCGGGCTTTTTTCCCGCCTTATGCAAATGGGCAGCCATTTTAAGTGTTTCACTATAATTTTATTGGTCAGTTTTGTAACGGTTAAAATGGGCGGAGCGTAGGCGGGGACTACAGTATATATAGCACGGCACTGCCGCAGCTCTTTCTTTCTGGGCTGCTTTTTCCTGGACTTTCTTGCTGTTTTTTGTGAGCTAACTAACAGGTATTTATACTACTTGTTAACATACTAACATGGAGCTATTTAGAGGGGTGCTTCAAGTTTCTTCTAATGTTCTGGACTGTGCTAACGATAACTGGTGGTGCTCTTTACTGGATTTAGACACTTCTGACTGGGAACCACTAACTCATACTAACAGACTAATGGCAATATACTTAAGCAGTGTGGCTTCTAAGCTTGACTTTACCGGGGGGCCACTAGCGGGGTGCTTGTACTTTTTTCAAGTAGAATGTAACAAATTTGAAGAAGGCTATCATATTCATGTGGTTATTGGGGGGCCAGGGTTAAACCCCAGAAACCTCACAGTGTGTGTAGAGGGGTTATTTAATAATGTACTTTATCACCTTGTAACTGAAAATGTAAAGCTAAAATTTTTGCCAGGAATGACTACAAAAGGCAA
GTCTACCTACTAAAGTTGCAAATTATCGGCATCAAGTTTTGCCATTAAGAGCATATAATTTGATATTTAATGAGTATTATCGTGATGAGAATCTTCAGGAGTCTTTACCTGTTTGGACAGGAGATGCTGATCCTAAGGTTGATCCGACTACTGGAGAAGAATCTCAAGAGGATGATGCAGTTCCTTATGTATATAAGTTAATGCGTCGCAATAAGCGATATGATTATTTTACTTCTGCTCTTCCTGGTTTGCAGAAAGGTCCTTCTGTTGGAATAGGTATTACAGGTGGAGATTCAGGACGTCTTCCAGTTCATGGTTTAGCGATTAGATCTTATTTGGATGATTCTTCTGATGATCAGTTTAGTTTTGGTGTTTCTTATGTAAACGCTTCACAGAAATGGTTTACTGCAGATGGTCGTTTGACTTCTGGAATGGGTAGTGTTCCTGTTGGTACAACTGGTAATTTTCCTATTGATAATGTTGTGTATCCATCTTATTTTGGTACGACTGTTGCCCAAACTGGTAGTCCATCTTCTTCTTCTACTCCGCCTTTTGTTAAGGGTGATTTTCCTGTTTATGTTGATTTAGCGGCTTCATCTTCAGTTACGATTAATTCGCTTCGTAATGCGATTACTTTGCAACAGTGGTTTGAGAAGAGTGCTCGTTATGGAAGTAGATATGTTGAATCTGTTCAAGGTCATTTTGGCGTTCATCTTGGTGATTATCGTGCTCAGCGACCAATCTATTTAGGTGGATCTAAGTCTTATGTTTCTGTTAATCCTGTAGTACAGAATTCATCTACAGATTCAGTTTCTCCTCAAGGAAATCTTTCTGCTTATGCATTATCTACAGATACTAAACATTTGTTTACGAAGTCTTTTGTTGAGCATGGTTTTGTTATAGGTCTTCTTTCAGCTACAGCGGATTTAACTTATCAGCAAGGTTTAGAGCGTCAGTGGTCAAGATTTAGTCGTTATGATTATTATTGGCCTACTTTTGC
GAAATATTTTCCTTGGTATAAGAGAGGAACTCCCACTACCAACTACATTTCCAACACCCTTCCATCAGACTCTTCCCAACACTCTTTTGGAATTATGTCGTCGTCACTAGTTGCCGCTGACAACCAAACTAACGTTGCTCTCACCAGCACCGTTAATGTGAAAGGAAGTTTCTACCAACACCACAACCTCCACAAACACGGAAACAAAACAAATAAAGCCATCAAGCGAGTAAAAAGACAGAACAAGACTCAAACAAGCGCGATGAGCTATTCGCTGGCGGGTCGCGGCTCTCCTAAGACTTTTAGGAATAGATTGGTTGCACCAGGTCTTAATCCCCACGATGTCATTATCCTCAGTAACGGCAACGCCCAGTTAATTCCAATTAAAAAATCTTTTGTAAAAAATCGTTTAAATATATTAAGGTCTATCTGTTCTATCCCCACCTGCAATTTTAATAAAATGCCGAAACCTGTCATCTACAAGTTCGGTTATGATGTAGATAGAATTAATAGAGCCATAGACAGTTATATTAGTAGTAAAGTAGGTACAACAAATGAAAAACCCCGTGCTCCAACTGAGATAATTCGTGGTGTGACTAAATATGGTGATGGTTACAGACTGTCCCATTATGAGGAGACGGGGACCACAAAAATATCTGTTTGTTTTGATAGATTAGTTAAAGGCAAATATATGTTTGAAATAACTTTGACAGAAAAATTTAATAAATCAAAAGTTTTTGAGGATTTTAGAGTCGAAGCGAAGAAACTGTATGCTAATACGACCGGGCAAAGTTACTGTCAACCTTTTGATCTCCACGGTCGTGCAAATCCTCTTCAGTACCATGTTAAGGTAGTACTGGCTTCTGTTTTACAAAAAATTCCTGATTACCAGTATTATTTTGGTACTTATTTTGGTAACAAATACGCCAAGACCATAAAATCCTGTAAACATCTGGTATATGTATCTTGTTACAACTTTTTTCAATTTTGTATTAGCAAA
ACTGGATGGCCGCGATTTTTTGGAGTCCTGCCAGCCTGTCCCCCACTATCTTTGTGACTCCAGGCACATTTCCCAAAGCATGGGCCCACAATGTCCCATCACCCGGGACCACTACAACTGAAGGCTGTTCTTTTTTTGGAGATCAATCAGGACCGTTGGCTAAACCTTATCGCGCCCGTTCTTTTGAAATTTGAATTATTGGCGCGATTACCAATAAATGGACCATGTGTATAACTGGGTCGATGTTGACAGATTTGTATTTGAGCAGTACATGGTCCAGTAAAAACTCAAGTGTAGAGTTATGTAATTTGAAATGATAATCGTGTTGACTATATAATGGACTTGAGTTTTGATACATGAAATCGTCAGTTAAGGATTAAAGATATACATCGTTCTAATATGTATCAGTCAAGGTATACACGTGTGGCACCCTATGTGCAGAGACGATTTCAACGACGTAATCAAGTGTTTAAGCGCACAGTATCAGGGAGACGTAATGACGTTAAACGTCGATCAAGTCAATTAATTAAGAGTAATGAGGAACCTAAGATTACGTCGCAGCGCATACATGAAAACCAATATGGCCCTGAGTTCGTTATGGCGCATAATGCAGCTATTTCCACGTTCATTAATTATCCTGTACTTGGTAAGACTCAACCTAATCGAAGCAGGTCGTATATTAAGCTTAAACGTTTATCGTTTAAGGGAACCGTTAAGATTGAACGTGTGCATGCTGACGTGAACATGGACGGGGTCTGTCCTAAAATTGAAGGCGTCTTCTCACTGGTTATTGTGGTTGATCGTAAACCACATTTAAGTTCGTCTGGGGTGTTGCATACATTTGATGAAGTATTCGGTGCAAGAATCCACAGCCATGGGAACTTAGCCATTACAACATCTTTGAAAGATCGGTATTACGTCCGGCATGTATTGAAGCGCGTATTGTCAGTTGAGAAGGACACTGTCATGGTAGATATCGAAGGATGCACATCCCTTTCTA
GTTAAAATTGCTCTGGCACGATGGGTCGGTTCGTGAAATTTTTAAAACGGGCAGGAAAAACAACAATGAATGCATTAACATCGAACACAGCAAAAAGTATTTATAAGACGGTTGGAAAAACAATTCAAAAAGTTGCAGAGAGTGAGTTGGGTAGTGCAGCGATAGATGGAATAATACAGGGAGCAGCAAGGTCTGCGTTAGAGGGTGAAAATTTGGGAGAATCAATTAAACAAGCAGTCATTTTAAATGTGATGGGTGCGGCAAACGCGCCGCCGGATCCAATTAGCCCAGGAGAGCACGCGATATATAACAGATTGGCAGAACTAGAGAAAGAGGAACAAGAGGACAGATTTTTTGACCAAAACGAGAAAGAGATCATAGATGAGTATGGTGAAGAATTGCGGTCAATTAGACAATTTGGCAAGGGTATGATCTCTTTAGAAGAAAGTGGTATGAGCGAAATGGAGATGATAAGGAAATCGATTAAAGGAATGGAGAAAATTGAATTGAAGCATACAAATGATTTACAAACATTGAGGAGAGGTTTGACGAAAGAGGCTTCAATGAGAAATCAACGTGAACAAGAATTGATTTCATACTTTAATAACAATATGAGGGTCTTGCAAGACGCGATATCCGTTGAACAAGAAGGGCTTCATGAGGAAGCGGTGCAGGAAATCTTGGATATGGGGGCAGAGGTATTGGAGACAGCTGCAGAGGAGGTACCGGTGTTGGGCGCTGGCGCAGCGAATGCGATTGCGTCAGTTCGGGCCGTTGAGGGCGCATTAAAACTGAAAGAAGTCATTCAAAAATTAAGTGGAGTTGATTTATCGCATATGACTTATAAGTCGCTCCAACCAGATAAAATGAGTTTATTGTTACGTCGGAATGCGGACGGGGACGTAATACAAGAAAAAGATCTATTAGAGGTTGTAGATAATAAGTTGGCGTTAGTGAGAGAGTTAGGCGACGAACGTAAGCATTTATTAGAAAACATAGT
CATGAAAAACTACATAGTAAAGGATAGATATGCTTTAGATAATGGCTTTATTCTTGATTTTTAATGATTTGTTGTATTTTTGTTGTAAGAAAATTATAACTCCATTAGTAGCTCAATTATTTTATCCTTATCTTTATTTTCTAGCTCTTTTATAATATGGATATAGGTTTGCTGTGTGATAGCCACACTTGCGTGTCCTAGGCGTTTTGAAACAGTCATGATATCAACTCCATGATAGAGGAGAACAGAAGCATGAGTATGCCTTAAACCGTGTACAGTAAGTGGAGTAGAAATATTTAGTTTTTTCAATGCATGATCTAATGTATTTTGCAAAGCTGAGAGAGTTATTATTTTTCTATAAGGATGATAACAAACAAAGTCATGTATCGGTTTTATACCCAAACTTTCAAATAATGTTTTTTGCTGTTCTCTAAAATCTTTTAGCAATTGCATACTTTCATCATCTATAACAATATCTCTTATTCCAGCATCTGTTTTGGGCTTTTTGAAACCACCTACTTTATTTCTGTAATTCCAAGTTCTGCGACACTTGATAGTGTTATTATTAAAATCAATATCATCCCAGACTAAGCCAAAAGCTTCACTGGCTCTCATGCCAGTAATTGAAATTATAAACAGCATAGTGGGAGATGAATAGTTTGGATTAAGCCTATTTCTGAAATAATCAACTAATTGCTTGTATTCATCAAAATTTACAAACTTGTCTTGCTCGGCTTTATCATTTCCATTACCTTTAACTACTGCACGAGTGGTAAAATCTTTTTGCAGTCGTCCCTCTTCAATGAGTGGTTGAATAGATGCTCTAACTCTAGTATGAAACCCTTTTGTAGATGCTTTGGCGTGTGTTTCAGCAAATTTATTTAGCGCTCTTTGATAAGAAGATGCTGTTATTTCGGAAATTAAAACATTTGGCATATAGGTTTTTAAATATTTTAACGTTTGCTCATAACCTTTATAAGTCATTTCATCAATTGCATTT
TTATATCCTTAGGATATAAAGAGCAAGCACCCAGGCACTTCTTCTATTCTGCCTCAGATCGTCGATATAAGCGGAGCTTTTCTGTGACTGTACGTAGTGTATTGATCTTCGTGTTCTGGAACTCAGGTATGTTGTTCGCTGCAGTAGAAGCGCCTCCAGCATGTACGTTCGAACCTCGTTCATTGCAACAGTTATCACTTAGAACTTTTGTAGAAAATACGGATTGGGACGTAATAAATTTTCTCTATAAAAATAATGAATTTTCTAGCAGGTTGTATTCATCGATGTTTTATGAAAGAAAATATCTGGATAATCCGCATGAATATCATGATTGGTCAGTACCAAATAATGTTCCCATTGAAACGTACATAAAGATAATGAATTATCACATGGAAGACGGTATTCCATCATTTGCTTTCCAACGCAATTTAGTGAATAGATGTTTCATACAAGTGCATTTCTGTGCTCCTGGTACTTTTGGCTTCCCTATTACAGATAATATTTGTATACCTTGTTATAATACATTTGCGAGGTTTAACAGCTCTAATTTCTATCGGTTTAAGAAGTTTGTTCTCGTTCGCGATCAAACAGTTATTGAAGATGATGAACTTATCGATTATATGCAATGTAGAAGTAATTGGTGTACTTGTTGTAATACAACATCATTATTTGCGATTAAAGATGGAACTCATTTAGGCCCGCAGTGGTTTAATAGTATATATCTCATGTGTAACGAAATTCCGTTATTACCTGTTGCAGATGATAACTGAGTTAAACGATGGAGCCAGTACAAGCACAGGACAATCTGGATGGAGTAGAGGAGACGTTGAAGGACTTTATGAAGACATTATGGGGCCTCTGCGAGAATCAACCGTTGACCAATCCGCAATGGTGGGCGGACATGCTGGAGAGTGTTACCATTTCTCTGGAGGATCAGAACACGAACCTAGCCTCAGATTACGCACAATTAAAGAAAAGCTTCCTGAAGATTATATCGCAC
ATGAAACTCGGTTCAAGACACAACCAACACAGCTTCGCACAGATCCCAAGCGTTCACACAACTCGCTCAAAATTCAACCGCTCCTTCGGAACTAAAGACACCTTCAAATTCGATGACCTGACACCAATCTTCATCGACGAGATCCTACCCGGTGACACAATCAACATGAACACAAAAACATTCATCCGACTTGCGACTCAAGTAGTCCCTGTTATGGACAGAATGATGCTCGACTTCTATTTCTTCTTCGTCCCTTGCCGACTAGTATGGGACAACTGGGAAAAATTCAACGGAGCACAAGACAACCCATCGGACTCAACGGACTATTTGATCCCAACAATCACAGCACCCGCTGGTGGCTTCGAAAACATGTCCATCTACGATCACTTCGGAATTCCGACACAAGTTGCAAATCTCGAGATAAATGCTCTACCTTTCAGAGCTTACAATCTTATCTATAACGACTGGTTCCGAGACCAAAATCTTATCGGAAAAATCGCCGTTCCTAAAGGAGACGGACCAGACAACCACGCGGACTATCAACTACTCAAAGCCGCAAAACCGCACGACTACTTCACAAGCGCACTACCTTGGCCACAAAAAGGCATGGCTGTAGAAATGCCAATCGGCAACTCTGCACCAATCACTTACGTTCCAAACGCCGGAAACGGACCATACCCTCACTTCAACTGGGTTCAAACTCCAGGTGGACCAGGAAACAACGGAGCACTCTCACAAGTAACCTTCGGCGGTCAAAAAGCTATATCAGCAGCCGGAAATGACCCTATCGGCTATGACCCACAAGGAACACTCATAGCAGACCTATCCTCTGCAACAGCCGCAACCATCAACCAACTAAGACAAGCAATGATGATGCAATCTCTGCTTGAACTCGACGCACGCGGTGGAACACGCTATGTTGAAATTCTTAAATCTCACTTCAACGTCATTAGTCTTGACTTCCGCCTACAACGTCCAGAATATCTATCTGGCGGAACTA
ATTATTGGCACCTATTTTTAGTGTCATATGTGCATGCAGTTGAAAAAGAAATCGGAAAAATTATTTTGTTATTGTAATTTTCTATCAAAATTCATTAAAAAGAAAAAACTAGGCTATTTCCACAGATTCGGTAGAATCTGGCGCCAAGTTCCGTTCAAATCCGTTGTCAACGGAGCGCCAGACTACCGACTGTGTTTACTGTAAGCAGAACGGTATTTTGAGGTTGCAAAATTTTATTTAATTCTACGGTACTTTGTTTTCCTAAATTGTATATTATAACAGTAATTCATACTTTATGAATATTCCGTTAAGCGGGACAGTTGCATCTTCCAGGGAGCTTATCAAAAGCACACTATCTTACCGGAAATATTGTCACTGAAGAAAAGAACAATTTTGAGTATGTAGATGTTAAACAAATGGAAACTGGAATTAAATCCGACGGAAATAAAAACTATAATGGGGATGCCAATCACGGAGTGAAGAAAGTGAAGAAGATTAGTCAGTATAACTAATTAGTGTAATAATAAATAGATATAAGTAAGCAAGCCAAAGTAAATTGCAATTTCATTATTAGTTATTGTGATTTAGGCTATAAGTTATAGAATACAATTTAATTCAAGAATTCTCATTTTCTCAATAAGATTTAGTCTTGATACTGTATAGTTTTTTTCCTAGAAGTTAAATAAAATTTTGAAAGAATTTTTTGTTGTTTTACTTCCACAGAAAAAAATGATGTTTAAATCCAAGAAAATTGTCGCCTTTAATTATTCCTCGATTAGTTAAAAATTTTCTTTATAAAGAATCGAGAGGTGTTATAGTAAGTAAGGGATAAAAGCGTCGTATCAACGTCATGTATGACAAAAATAATGAAAATATATAACAATTGAATAGAAAATTTCCATATCCCCAATTTATAAGAATTGGTTTAACGTTTAATGTCAATTCGGTCAATACCTAATGATATCTGTCATATAACGGCGAGTTGTACAAATTAACCAAA
GTTCTGCCTCCCCCGGACGGTAAATATAGGGGAACAATGTACGCGAAAGCGACAGACGTGGCGCGTGTCTACGCCGCGGCAGATGTCGCCTACGCGAACGTACTGCAGCAGAGAGCAGTCAAGTTGGACTTCGCCCCGCCACTGAAGGCACTAGAAACCCTCCACAGACTGTACTATCCGCTGCGCTTCAAAGGGGGCACTTTACCCCCGACACAACACCCGATCCTGGCCGGGCACCAACGTGTCGCAGAAGAGGTTCTGCACAATTTCGCCAGGGGACGTAGCACAGTGCTCGAGATAGGGCCGTCTCTGCACAGCGCACTTAAGCTACATGGGGCACCGAACGCCCCCGTCGCAGACTATCACGGGTGCACCAAGTACGGCACCCGCGACGGCTCGCGACACATTACGGCCTTAGAGTCTAGATCCGTCGCCACAGGCCGGCCCGAGTTCAAGGCCGACGCCTCACTGCTCGCCAACGGCATTGCCTCCCGCACCTTCTGCGTCGACGGAGTCGGCTCTTGCGCGTTCAAATCGCGCGTTGGAATTGCCAATCACTCCCTCTATGACGTGACCCTAGAGGAGCTGGCCAATGCGTTTGAGAACCACGGACTTCACATGGTCCGCGCGTTCATGCACATGCCAGAAGAGCTGCTCTACATGGACAACGTGGTTAATGCCGAGCTCGGCTACCGCTTCCACGTTATTGAAGAGCCTATGGCTGTGAAGGACTGCGCATTCCAGGGGGGGGACCTCCGTCTCCACTTCCCTGAGTTGGACTTCATCAACGAGAGCCAAGAGCGGCGCATCGAGAGGCTGGCCGCCCGCGGCTCCTACTCCAGACGCGCCGTCATTTTCTCCGGCGACGACGACTGGGGTGATGCGTACTTACACGACTTCCACACATGGCTCGCCTACCTACTGGTGAGGAACTACCCCACTCCGTTTGGTTTCTCACTCCATATAGAAGTCCAGAGGCGCCACGGCTCCAGCATTGAGC
ATTTTTTTAAAATGAAAAAAAAAAATATCATAACTACTAACTATGGATTTACCTATAGAAATTTTAGAAATTATATTTAATTATACAGATACATACATAAAATTATAATTTATATATTTAAAATATTTAGAATTTATTGAAAATTAGTAAAATTAGATTGTTCTAAAACATATATTGATTCTCTAAAAGGAATACATTATCTTACTAATTTACAAAAATTAATTCTTTAAAAGAAATATGTTGCCTTAATAATATTAAAAAAATAAATTGTTCATATACAATCATTGATTCTCTAAAAGGAATAAGTCTTAATAATTTAGAAGAATTATATTGTTATAATATAAAAATTTATTCTTTAAATATAATAATAAAAAATCTGCTTATTAAAAATATTAAATGGTTATAAATACATAAATTAATTATTTTATATAAATTATTGTTAAACATTTATATTAATATTCTAATATTAAAAATTGAAAAAAAAAATAATTATGTTAAAATGGAGTTACCTGTAGAAATGTTAGAAATTATATTTAATTATTTAGATAATGATACTAAATTACAATTTATAGATTCAAAATGTATTATATCAAAACTTATATATAAATTAAAATATAATTCTTGTTTAAAAGAAATAAAGAATTTTATTAATTTAAAAGAATTAATATATAATAATTATTATATAAAATCTTTAGAAGGTATTGAAAATTTTACTAAATTAATAAAATTATATTGTTACAATACAAGAATCGATTCTTTAAAAGGAATAGAAAATCTCATTAAATTAAAAGAATTATATTGTTTTAATACAAATATTAATTCTTTAGTATATTTAAAAAATCTTATTAATTTAACAGAATTATATTGTTTTGAAACAAATATTTATTCTTTAAAAGGAATAGAAAATCTCATTAATTTAAAAGAATTTGATTGTTCTTATACACTAATAGATTCTTTAAAAGAGATAAAAAATCTTATTAATTTACAAAAATTAAATTGC
CGCCCTTGTGGATCCTAGGCTTTTTGGTTGCGCATTTCTAGAGCATCTCGGAGATGGGGCAGATAGTCACCTTCTTTCAAGAGGTGCCACACATCCTTGAAGAAGTGATGAACATTGTGCTGATGACCCTCTCAATCTTGGCCATCCTAAAGGGCATCTACAATGTGATGACCTGTGGAATCATCGGTTTGATAACATTTTTGTTCTTGTGTGGGAGATCATGCTCAAGCATCTATAAGGACAACTATGAGTTCTTCTCTTTCGACCTCGACATGTCTTCACTGAATGCAACGATGCCTCTCTCCTGCTCAAAGAACAACTCCCATCACTACATCCAAGTTGGGAATGAGACAGGCCTAGAGCTGACATTGACAAACACTAGCATAATTGATCATAAGTTTTGCAACCTGTCTGATGCTCACAGGAGGAATCTTTATGACAAAGCACTTATGTCAATCTTGACAACATTCCACCTAAGCATTCCAGATTTTAACCAACATGAGGCAATGTCATGTGATTTTAACGGAGGGAAGATCTCAGTTCAATACAACCTGTCCCACTCAAATTATGTGGATGCCGGCAACCACTGTGGCACTATTGCAAATGGCATTATGGATGTTTTTAGAAGAATGTATTGGAGCACCTCCCTTTCGGTTGCCTCTGACATAAGTGGGACTCAATGCATACAGACCGATTATAAGTATTTGATTATTCAGAACACATCATGGGAGGATCATTGCATGTTCTCAAGACCCTCACCCATGGGATTTTTAAGCCTTCTGTCACAGAGAACCAGGAATTTCTACATCTCAAGAAGACTTTTGGGTCTTTTTACATGGACTTTGAGTGACTCGGAAGGGAACGACATGCCAGGTGGTTACTGTCTCACAAGGTCTATGCTAATAGGGCTTGATCTGAAATGCTTTGGGAACACTGCCATTGCGAAGTGTAATCAGGCACATGATGAAGAATTCTGTGACATGCTCCGCCTTTTTGATTT
GTTGCGTTAACAACAAACCACTCATCATTCTTCTAACAAAATGAACACACGCAATGCCACCCAAGAGACGCCTGGTTGATGACGCCGATGCCATGGAGGATCAAGATCTATATGAACCCCCAGCGAGCCTCCCTAAGCTCCCTGGGAAATTCCTACAATACACCGTTGGGGGGTCTGACCCGCATCCGGGTATAGGGCATGAGAAAGACATCAGGCAGAACGCAGTGGCATTGTTAGACCAGTCACGGCGCGATATGTTTCACACAGTAACGCCTAGCCTTGTGTTTCTATGTTTGCTAATCCCAGGACTGCACGCTGCGTTTGTTCACGGAGGGGTGCCTCGTGAATCCTACCTGTCGACGCCTGTCACGCGTGGAGAACAGACTGTTGTTAAGACTGCGAAGTTTTACGGGGAAAAGACGACGCAGCGTGATCTCACCGAGCTGGAGATCTCCTCTATCTTCAGCCATTGTTGCTCATTACTAATAGGGGTTGTGATAGGATCGTCGTCTAAGATCAAAGCAGGAGCCGAGCAGATCAAGAAAAGGTTTAAAACTATGATGGCAGCCTTAAACCGGCCATCCCATGGTGAGACTGCTACACTACTCCAGATGTTTAATCCACATGAGGCTATAGATTGGATTAACGGCCAACCCTGGGTAGGCTCCTTTGTGTTGTCTCTACTAACTACAGACTTTGAGTCCCCAGGTAAAGAATTTATGGACCAGATTAAGCTTGTCGCAAGTTATGCACAGATGACTACGTACACTACTATAAAGGAGTACCTCGCAGAATGCATGGATGCTACCCTTACAATCCCCGTAGTTGCATATGAGATCCGTGACTTTTTAGAAGTTTCAGCAAAGCTTAAGGAGGATCATGCTGACCTGTTCCCGTTTCTGGGGGCCATTAGACACCCCGACGCTATCAAGCTGGCGCCACGAAGCTTTCCCAATCTGGCCTCCGCAGCGTTTTACTGGAGTAAGAAGGAAAACCCCAC
TTCCTCAGATCCCTAGTCTGAGCCACGTGGATAACCTTTGGTAAGGGCCCGCTAACCAGTCATCGTGCTGGGGTGCAAACCATGCTGCAGCGCTGTATACGTTTACCGGTGGGGGCAATGCGTTTAGTCTAGGAGGAGGGTTCCTTAGATCCCGAAACGACGCATTTTCTTATCAAACGTTTAACACAAACCTATCACCATGAGTTCCACTTCTGAGACCAACCAAGTCAATTACTTGGCAGGAGTGATCGCCAACCCTCGAGGTGGGCAGATGGGCCAGCAATACCGCAGTACGGTCAGCACCATCACGACGATGGCCAAAGTGAACTCCAACGCGGACTCCAGGTCCAGCGTGGTCAAATACGAGATTGGCCGCCGCCACGATGCGCGTCGCAACGCTTTCGCACCTTATGCGGACGAGGCCATACGTGTCGATGTCTCCTATGATACGCCAGCCATCATGAGTGAGACTTTTGCTGGGCTGGCCAAAAAGTACAGCAATTTCAGTGCTTCGTTCGAGAGATCGTCGCTCGCTGGAATCGTTGAGCGGCTGGCGAAAGTGTCGCGCTGCAAGCTGCTACCCCGATGTTACATCGGGGGCTTTGACCGGCGGGCGCGCGATCCGGTCACGGGGTTGGCAACCCACTTCACACCGGTGTCGTCCCTCGACGCCAGTGTCTTCATCCCCAGGCGCATCGATACCATGACGTGCCCGGGGGTATTCGCTGTTCTATGCGCAGCAGTAGCAGGAGAGGGCAGTCAGATCGTGACTGACCTGATCGAAATCAATGTGGGTAACAACCACCCCATTGTTACTACGGTCGACGTAGCTGGCCTCCCAGCGGCTTGCGTCGGTGCGCTTCGTGTCCTGGGAGCTAATATGATCGCGGCTGGGCAAGGAGATTTGTTTGGGTATGCGGTCGCAAGGGGTATTCATCAGGTGGTAAGTGTAGTGGGCCACACTGATGAGGGGGGAGTGATGAGAGACTTGTTGCGCGTC
TTAAAGCGCACTGGACCCAGCTCACTGAAAAAATTTGAACTTTTCTTTTAATTTGGTTACATCACTTATCGAACTCATGCCTGTTCTATTCTGTCAAGGCTTATGTTTTTGTTTGTGTTGTACGCTTGCTTGATCCTCTACACTCTCTTCGTTGGATTTCACTTCTTCCATCCGAGGGCGTGTGCTTGGGTTAAGCGTAGTGTCACAGGGCGCGAGGAAAATCTTGACTTTATCTTAAAGGCAAGATACATCAATCGCGAGGAATTTTTCGTTTGCGTTTCAACTATCATTATTTGGATTGTCCTTCGTCACTGCTGGACTTTTCTCTCCCATGTCGTTTTAGTCGTCCTACCAAAAATTTTTTCCTTTGTTCTATCTTCAACTAAGATGGCCAGTCGAGATATCCAGGAGGCCTACCACAAGGCCGCCAAGGAGTTCAACTCTGGCGCTTCCAGTATAGGAATGGCTATTGAACATGCCAAGTCCAAAAACTGGGAGGTGGCACCGGATAAGTGCGAGAAGGCTATCAAGGAGCTTCTCAAGAAAGATAGCTTATATACGACCCATGGGGTCAAAACCTTGTTGCACATCAAGAAAATACCCAAGACTGTTGTGGGTCATTTTGATACAGGTTTTGTTCCCGCTGTTAATACCACCAACTCCAAACAGCCCTCAATATCACCCATTCCTTTGACACCTTATGTGTCGAAACATGTTTCAAGAATTGAGGCCGCAAAATCCAAATTTACTCAGGGCGTTGGAGGCCATATCTCCGGATATATCCCCCGACCACCGAGTGCCATAATCACCATCAGCGTGGTTTCCCTCAAATCCAAATCTTTAGTTTCCCAATCCAATGCCGGTATAACACTTGTGTTGGGTTTGGATGGGCGAGCACAGGAACCTCAGGACGCTATTCTCGGTGGACACTTGCACTTTGCTAAGGATTCCAACCTTGCTACTTCTTTGTTTTTCCCGAACTTGTCTTTAACATCTGAAG
TTGAAAAGCAATCTGCGAACTTTGTTACTAAATATTTCTTCTAAAGCTATCCTGTATTTTGATACAGACCCCTTTCGCATTTCACTAGCTGCTGGGCCTATCCAGTTTGTTCTGTTCCTTGCTATTGCTTGTTTTGACAAGTATTGTTCTTTTGTTGTGCTGCGGTTATACAGCTTTCCTTGTGGAATTTGAGTCTTAACTCAAACAACATTTTCTTTTATCTTACTCTCTGTTTAACCATTTTAATTTTCCATGGGTTACTCACGAGGTTCACGTGGTGGTGCTGATAAGCCCAAACTGTGTGGAATTTGTTTTGCTAGCTTTCCTGATGCTCAGGAGAGGAAGTGCCACTACAGGAAGTATAACTGCCGGGACTCTGGTGGTCAACTTGGTGGCCTTGTTAGCACAGGGCGCTGTGCTTCTGCTAAAGAGAGAAATTTGAAAGTTGAGGCTGATAGGAAGGAACTGGAGTCCTCCTGTGATGATTTCCTGACTGAGCAGGATATGGAGATGACATTTATGTCAGATCTCTTTGAGTTTACTGAAGGGTTCTCTGGAGATCCCATAACTCTTTGTTTTGCCCACCATATTACTTATGGTCCTGGAGATTCTTATATCTCAAGGCCCATATACCAAGCACCTGGCTTGGATGTAGCTGACTATGCCGCATTCCAGAATGAGAAAGTTAAGGGTACTCAGCGCGAGTTCCTTACTACTGATCGCAAGTATGATGCGGAGGTTCTAACTTCTGTGGTTAGAACTGCTATTGTGGGTGGTGGTTTCGGATCACCAACCTTCGATTACACTGGTCTCGGTGGCGATGGACTCAAGTACCGATTTGATTCTGACGATCTCTGGTCAGACCATTCTAAGGGCCTTGGTAGGTTTGTTTCTGCGGGCTTCACTGAATCGACTAAGGGATCATTGGATTTAAAGTTAACATTGCAGGACGTTGATGAAATGACCCAAGCTCTTTCTGATGAGTGGGCTGAATGGGTTT
GTAGTATTACCAGCGCACTTCGGCAGCGGCAGCACCTCGGCAGCGTCAGTGAAAATGCCAAGCAAGAAAAGCGGCCCGCAACCCCATAAGAGGTGGGTGTTCACCCTTAATAATCCTTCCGAGGAGGAGAAAAACAAAATACGGGAGCTTCCAATCTCCCTTTTTGATTATTTTGTTTGCGGAGAGGAAGGTTTGGAAGAGGGTAGAACTCCTCACCTCCAGGGGTTTGCGAATTTTGCTAAGAAGCAGACTTTTAACAAGGTGAAGTGGTATTTTGGTGCCCGCTGCCACATCGAGAAAGCGAAAGGAACCGACCAGCAGAATAAAGAATACTGCAGTAAAGAAGGTCACATACTTATCGAGTGTGGAGCTCCGCGGAACCAGGGGAAGCGCAGCGACCTGTCTACTGCTGTGAGTACCCTTTTGGAGACGGGGTCTTTGGTGACTGTAGCCGAGCAGTTCCCTGTAACGTATGTGAGAAATTTCCGCGGGCTGGCTGAACTTTTGAAAGTGAGCGGGAAGATGCAGCAGCGTGATTGGAAGACAGCTGTACACGTCATAGTGGGCCCGCCCGGTTGTGGGAAGAGCCAGTGGGCCCGTAATTTTACTGAGCCTAGCGACACCTACTGGAAGCCTAGTAGAAATAAGTGGTGGGATGGATATCATGGAGAAGAAGTTGTTGTTTTGGATGATTTTTATGGCTGGTTACCTTGGGATGATCTACTGAGACTGTGTGACCGGTATCCATTGACTGTAGAGACTAAAGGCGGTACTGTTCCTTTTTTGGCCCGCAGTATTTTGATTACCAGCAATCAGGCCCCCCAGGAATGGTACTCCTCAACTGCTGTCCCAGCTGTAGAAGCTCTCTATCGGAGGATTACTACTTTGCAATTTTGGAAGACTGCTGGAGAACAATCCACGGAGGTACCCGAAGGCCGATTTGAAGCAGTGGACCCACCCTGTGCCCTTTTCCCATATAAAATAAATTACTGAGTCTTTT
GGCTCCAAGGTGGTTTTGAGTATTACCCACCTTGGAGCCCCCCACTTGCTAGAGAGAGAAAGAAGAGAGAGAATGTCTGCAGTGAACTGGGTTTTCACGTTGAACTTCGCCGGCGAAGTTCCTGTTCTCTCGTTCGACGAGAGAGTTCAATACGCCGTCTGGCAACACGAAAGAGTAAATCACGACCATATTCAGGGAGTGATTCAATTAAAGAAGAAGGCAAAGATGAACACAGTGAAGAACATCATTGGTGGAAATCCTCATCTGGAGAAGATGAAGGGTTCGATAGAAGAAGCTTCTGCGTATGCCCAGAAAGAAGAATCAAGAGTCGCCGGACCCTGGAGTTACGGTGAATTATTGAAGAAAGGTAGTCATAAACGGAAGATTATGGAGTTAATTAAAGATCCGGAGAACGAATTGGAAGAACCCCAGAAATACAGAAGAGCGATGGCTTGGTCCGCCATGGACGAATCTCGGAAGCTTGCTGAAGAAGGAGGCTTTCCCTATACGCTTTACAGCTGGCAAGAAACAGTGTTGGGCCTATTAGAAGAAGAGCCCAATGACCGTATTATTATTTGGGTCTACGGCCCAAATGGTAACGAAGGAAAATCACAGTTTGGTAAATTCCTGGGATTAAAAAAAGATTACCTTTATTTACCTGGAGGTAAAACCCAAGATATGACATATATGTTAATGAAAAATCCAAAGGCAAATGTTGTGATGGATATTCCTCGTTGTAATTCTGAATATTTAAATTATCAATTTATGGAATTAATTAAAAATAGAACCATATTTAGTTATAAATATGAACCAGTTGGATGTATTATAAATAATAAAATACATGTAATTGTATTAGCTAATGTATTGCCTGATTATGAAAAAATTAGTCAGGACAGAATTAAAATAATTTATTGTTAAGTATTCGGCGAAGCCATATATATAAAAAAAAAAATTTGCGTTTTGGTATCAAAACGACGTCGTTTTTACCTCGGCGCCCTAT
CCAAGAGGGGGGTGGTGATTGGCCTTTGGCTTATCAGTGTATAGATAACATTTCTCTGACCGTTTACCACACAATTAACAACAATATGGCATACGGTGAGCCATACTATAGCTCTAAACCTGACAAAGATTTCAATTTTGGAAGCACAATGGCACGTAGGCAGATGACACCTACTATGGTAACAAAGCTTCCCAAATTTGTTAGGAATTCTCCACAAGCTTATGATTGGATCGTAAGAGGTCTGATCTTTCCCACCATTGGTAAAACTTATTTCCAACGAGTTGTTGTGATTACTGGTGGGCTTGAGGATGGAACATATGGCTCATTCGCATTTGACGGTAAAGAGTGGGTAGGGATCTACCCAATAGAGCACTTAAATCTCATGTCATCTTTGAAACTGATACACAAAGCCAACGCTCTTCAGGAGAGACTGCGTCTCTCCCAAGAAGAGAAAGCCACCCTCGCTCTGGATGTGCAATTCCTTCAACATGAAAACGTGCGATTGAAGGAGATGATCCCAAAGCCAGAGCCACGGAAAATACAGATGAAGTGGATAATAATGGGAGCAGTGCTTACATTCTTATCTCTGATACCTGGGGGTTATGCGCACAGCCAGACCAACAACACCATATTTACTGACATGATAGCTGCCTGCAAGTACTCAACTGAGACACTAACAGAAAATCTTGACCTTAGAATCAAGCTTGCACTAGCAAACATAACCATTAGTGATAAGCTAGATGCTGTGAGGCAAATTCTTAACTTTGCCTTTGTGCCCAGAGCCCATTGGTTGAGAACTGTGTTCTATTATATCCATTACTATGAAATGTGGAATATTTTTATGTTTGTTCTTGCTATTGGCACTGTCATGAGGAGCGCCCGCCCTGGTACAGACTTGGTTACACTTGCAACATCCCACTTGTCTGGTTTTAGGATGGCTGTCCTACCCACAATTCCATTTCACACCACTATGACTTTGTGGGTTATGAACACACTTATG
TTGGAAAATTTTTCCAAAAGCTTATACGCTTGTGCTCTCGATCGCTTCGCAATCTCTTTTGCCTACTCTCCCTCACAATCTTTTGCTTTATAATTTTCCATTTTTTTAAATCACGTAACCAATCGTGTTATCTTTGTGGTGTATTGAAGAACCACTACCGAAGTTTGGGATAGCGCCCAACATCCGAAGTTGAGGATAGCGCCTCATAAATTGAAATGATGGATAGCACCATCATATTACCCTATGCCAAATATAATTATAGTTTAAATAAATATTTATTTTATAATTCTAATTTAGACATAGATTTAGATAGTTTTAATTTTTACAAAAAATACAATAATACCCTTTCTCTCTTAAAGAGAAAGTTTTTAGATTTATTTTGTATTCCTGTTTCCTCCTCTTCCCCCCCTGCCATTCAAAAGAATGGCCTTCTTTCAGCTTCCAATCCGAAGCATTTGTTCGCTTTTGCGAACTTTGTCTTGGATTGTGGAGTTAATCCATTCCTCCAAATTTGGGAGGAGACATTGGCCAACTGGCCATTGTTCCAAGGCCAATCACTTTTGGCCTGCTGCCGCACCACTGCTGAGGTGCGAAGAGAGGCTGCTGAGGCCTCTGCTGAAATCCTGCGTCTGAAGCAGGTGGAGCGCGAACACGCGTTCCAAGCTGAGGTGAAATCCCTCATTGCTGCTGGAGCATTGCCCGCTTGTGCTGAGGGCCTTGCTCGAAAAATCTGGTCCGCTGGGAAGGATCAGAGAAAGGTGCGAGTTGCTATCCGCACCAAACTCACCAAGGCCAATGCCTTGGGCGCTGCCCACCGTTCTGCGGTGGCTACTGCCCAGGCAAAGGCCGAGGTTTTGAGGGAGTTTGAGCCCTCACCCGCCCATATCCAAATCGCCGTGAAGGCGCACATATTTGCGGAGAAGCTCTCCCGCAAATATGCTGATCTGACCGCTCAGGTGCGAGCGAGGCGGGCAGCTGCCCGAGATCTCCGTGCAAAGGA
GCGCCAAGTTTCTTGGCACTCGCACAGCACCGTTAACGGTAAGTGTTTTGTATACTGTACCGGGCGCGATACCAAATATGCCACCTGCGCAATTGTTGTTAGCAACTACTTTCATTACCTAACAAGTATTTTCATGCACCGTTTCCGTATCACTGTGAATGTATTTATTGATTAGACATATAAAAAGGAAGACATCTTGATGGCTCAACCAGGTAAACCTCAGTCAGTGTTAGAACTTAGTAGATTATTAAATATACCATTAGACGATTGTGTTGTACCATGTAACTTTTGCAAAAGATTTCTAAGTTATACAGAGTTAACTGACTTTGACACCAAATGCTTAAGTTTGATTTGGAAAGACGATTTTGTGTTTGCATGTTGTAGATATTGTTGTGTTGCTACAGCAGCATTTGAATTTGAAAATTATTTTGTAGAGAGTGTGATAGGTTGGGAAATAGAACAAAAAGAAAATACACCTCTTTCGGACATTATTGTAAGGTGTCACCATTGCTTAAAATTACTTAATCAAATTGAAAAGCTTGATATCTGTGGAAGATCTGAATTATTTCATAAAGTGAGGAGGGGCTGGAAAGGACTCTGTAGGCAGTGTAAGCAGATATAATGATTGGAAAAGAGGTCACTCTACAAGACATTGTCTTAGAGTTGACTGAGCCACAGACTGTTGATTTGCACTGTGAAGAGGAGTTGCCAGAGCAGGATACGGAGGTGGAGCCTGAAAGAAGAGCTTACAAAATAATACTTTGTTGCGGCGGCGGTTGTGGAACCCGGCTTCGATTATTTGTAGCAGCAACACAGTTTGGAATACGTGGCCTGCAAGACTTACTGCTAGAAGAGGTGGTCATTTTGTGTCCCGACTGCCGTAACAGCGATCTGCAGCATGGCGGACAATAAAGGTAGTGAAACAGACGGGTTGCATGAATGGTGCTTATTAGAAGCTGACTGTAGTGATATTGAAAATGATTTGGACACATTGCTTGAG
ATAGAAACCTTGTAACAACAGTATTTATTGGGTTTGGAGTCCCTAATGGGTCCCTAAATTACATACTTTCTAAAATTTTAGTTGTTTTTTTGTCCTCTTCATTAAATTTTTCTTCTAACAAATGAGAATACACGGATGTAGTTATTGCTATATTTTTATGACCTAATCTTTTAGAAATGTAATGTATAGATACACCTTTTGCTAGTAAATAAGAACAATGAGTGTGTCTTAATGCGTGCGATGTAATAATTGGTATATTATTGACTCTACAGGCTGATTTCAAAGCATTATTGATAGCCTGAAGGTTAATTATAGATCCGGCTTCTTTGAAAATGTAACCATCATAGCTAATTGCAAATGTACTTATGACGTCCATAATGTGTTTCATATCAGATTTAGCGATACTGATATATCTAGGGGAAGTATCGGTTTTTCGCTCGTCAATAAATATAGTGTTTTTCACTTGGTTGATATGCTCAATCTTTATATTTCTTGCACCACTGACACGACAACCCGTACAAATCATTATGAATAGCGCTAATGATGAACGAGTTCTCTTCTTTCTGACGTGATCTTTTAGTATTTCATATTCAGTTACCGAGATGAATTTTTCTTGTTCTGACTTCGTAGGTTTTCCGGCTTTATAATTAACTTTATAAGCGGGGTTTTTAAAAATAAGTCCATCATATAATGCGTCATCTAAAGCTGACCGAATAGCACCGTTTGTTTTTCTTATAGTTTCTTTTGCGTGTTCTTTTGAATAGTCGTTTATGAATTTCTGATAAACTTGTCTATTTATCTTTGATAACTCCATTTTACCTATTTTATGTTTTTGTATATGTTGTAATGCATTTCTATAATGACGGTAGGTATTTTCTTTAACAACAGGTTGTTTATATGTTTTAATCCAATTTTCGAAGTATTCTGCAAGAGTTATATAGTTATCTATATTAAAACCACTTCTTAACTCATTTAACTTGTCTAGTCCAGCAGAATTAGC
GTTTCAACATGTCTAAGGATATGGTTTATCATTTTGAAAAATATAATTTTATTTCATCCTCCTGGTCACTTTGGGGCACGTCTGGGGCACGGGCATTAAGGACATTATTCAACATGGCAACTTGAGTCACGCTGCACTCAGGCATCCATGCACCATAAACATTGTAGACCATGCTGGCGCTGGAGTGCCCCATCTGTGATGCAATAAATGTCGGGTTTGCTCCGGAAGATAAAGCCCAGCACGCATAGGTATGGCGTGACTGATACGCTTTACGGGATCGGATACCCGCTCTTTTTATTGCTGAATCCCATGTCGCTCCGATGGAGCTTACCGCGTAGTTAATACCCGCCTTGTGATTCTTGCGAACGATTTGCGGACAGAAAACAAAAGTGCACTCGTGCAAAATTGTTCTTCCGTACTCGCGTAATTGAACAGTGATCTGATGCTGCCTGCTAAGACGAGTAAGCATCGCCTGGTTTTTAAGCGCTTCAATTGCTGGTGCCAGAAGATGTATAACCCGGTTAGTGCCTGCGTCGGTCTTTGGTAGCGTAAAATCACCTATTTTTGTAAAATTTCGTCGCACTGTTATCGTGCCAGCTTTCAGGTCGATATCCTCCCATGCAAGTGCGGCAATTTCACCGTGTCGCATCCCTGTAAAAACAGCCACTGTCCAGAGGTTTTTGGTCTGTTGATGATGGCAGGCATCAATGAGACGGCTAAACTCATCTCTGGTCAGTGGATCCGGCACTGGTTTTGATTTCCTCAGCGGTGTTATTGAATTAAACGGGTTTTTCTCCAGATACCCGTTTTCGGCGGCAAAGCTGAACATTCCGGCTGTTGTTGTCATGTAATAGTTCACTGTGGGTACGGTTCTTCCTTTTCGGGACGTGCTGGTTTTCCTGCTTCCCTTTTCCCCGGTCAGTAAATCCTTCCTGATAAACAGCAGATCTTCTTTTGTAATCGATGACGCCAGCCTGCCAGGACCAAGCCTCGGTAGCAT
TAGTGTCACCGCGCGGCGGCCGAGCCGCCGTCCGCCCTGCCCCCCGCCCGCCCGCGCCCTCCCCCCCTCTCCCTCCCCCTCCCTCCTCTCCTCCCCGCGCCATCCCGCCGGCCGTCGCGGCCCCCGTCCCCGTCCCGGTCCGTGGGCACCCCGTCGCGGGACCAGGACCGCTGCCGCCGCCGCCGCCGCCGCCGCCACCGCCGCCACCGCCGCCGGGCCGCGCCGGGCTGCGGGCCGCCGCAGCCGCCGCCGCAGCCGCCGCCGCAGCCGCCGCCGCAGCCGCCGCCGCAGCCGCCGCCGCAGCCGCCGCCGCAGCCGGGCCCGCTCGCGGGGCCCGCGAGCACCAGGGGCGGCGGCGGCACCGCTGGCCCCGGGAGCACCAGGGGCGCCAGCCCCGCCAACTCCGCCAGCCCTGCCAGCCCCGCGAGCACCAGGGGCGGCGCCGGCGCGGGCGGCGGGGCCCGGGGGCGCGCCCCGCACCCCGCCCCCGCGCGCGCCGATTTCGGCCCCCCCCCAAAAAACACCCCCCCGGGGTCGCGCGGGGCCCGCTGCACGAGGGGCGGTGGGGGGCCCCGGGGTCGCGCGGCGCCGGAAAAAGAAAAAAAAAATTTTTTTAGCAGCCGCGCGCGTTGAAGTCTATGGGCGCGGGGTGGGGGAGGGGCGCGCTTAGGTGGCGGGGCGCGAGGCTAGGGTTGGCACCAAGCCAACCTTGGTGGCCATGGGCGCAGCCATCTTGGATCCAAACTCATTTGCATACCACGCCCACCCGATGGTGTGTGGCCATTTTAGAACCAAACTCATTTGCATACCACGCCCACTAGACGCGTGCTTTCGCTCCTCCCTCGCTCCTCCTCCCTCGCTCCTCCTCCCTCGCTCCTCCTCCCTCGCTCCTCCTCCCTCGCTCCTCCTCCCTCGCTCCTCCTCCCTCGCTCCTCCTCCCTCGCTCCTCCTCCCTCGCTCCTCCTCCCTCGCTCCTCCTCCCTCGCTCCTCCTCCCTCGC
CGGTGGCATTTATGTAATAAGAAGGGGTACTCTGGATGAGTTACTCCACTTGAGGCTCCTCAAAACTTGCTCATGTAATTGGAGTATTGGAGGTCTTTATATACTAGAACTCTCATTAACGGATTTGCAACACGTGGCGGCCATCCGCTATAATATTACCGGATGGCCGCGCGACCCCCCTGGTGCCCGTACATCCCGCGCGCTTTTTCAACCTTTAATTTAGAATTAAAGGTAGTCCATGGCGCCTCGTCCAATAATAATGCGCCTGACGAGTCAATATAATTTGAACAACTTGTAGCGCTAAGTTGTTGGGTTGTCTATAAATGAAAGCCATTGGCCCACGAGCTTTAACCCAAAATGCCTAAGCGCGATCTCCCATGGCGATCGATGCCTGGAACATCAAAGACTAGTCGCAACGCTAATTATTCTCCTCGTGCTCGTATTGGGCCAAGAGTTGACAAGGCCTCTGAATGGGTGCACAGGCCCATGTACAGGAAGCCCAGGATCTACCGGACGCTGAGGACGGCCGATGTGCCCAGAGGCTGTGAAGGGCCTTGTAAGGTCCAGTCGTATGAACAGCGTCATGACATCTCACATGTTGGCAAGGTAATGTGCATCTCTGATGTGACACGTGGTAATGGCATTACCCACCGTGTGGGTAAGCGTTTCTGTGTCAAGTCTGTGTATATTTTAGGGAAGATTTGGATGGACGAGAACATCAAGCTCCAGAACCACACGAACAGTGTCATGTTCTGGTTGGTCCGAGACCGTAGACCGTATGGCACGCCCATGGATTTCGGTCATGTGTTCAACATGTTCGACAACGAGCCCAGTACTGCCACTGTGAAGAACGATCTCCGCGATCGTTACCAGGTCCTTCACAAGTTCTATGGCAAGGTCACAGGTGGACAGTATGCCAGCAATGAACAGGCAATCGTCAAGCGTTTCTGGAAGGTCAACAATCATGTGGTCTACAATCATCAAGAGGCTGGCAAGTACG
GATAAATCCTCTGAAAAGGAGCCAAACCTCTTGCTTTGACATGCAGCTCTTCATAGTCAAACTTGACAGTCGATCGTCGGCTTCCAACGAAATTCTTGTTTTAGACATCAACGAATTACGTAAATATGTTTCGAAACATCAACTCAGCTTTCGCGGTGCTCAAGTCCACGAAACCAATTCGGAACATTCGGTGCGTAATTGGGAGGATGACAACATTACTATGTTTTTCCACACGTCGAACGTTTTTCCTTCAGAAAAGAGTGTTAGACACGCCTTATTTTCTAGAAACTCTGTCCATGTATGCGGCCCGCTAAATATAGGTGCATTTCGCGATTCCTTGCGTGTATTACAGAGTCCTCAATTTCCAATCCATACTTACGGTGACGACATCACGGTGTTTGATAAGTTGAGGGAATTTGTAGTTGTGCCTAATAGTTTAGCAGTTGTAGACATGGACACTTCAGCCTGGGAGCGTTACACCTACTCGCTCTTCACAGATGAGCCCGGAACGATAACTCTGGCAGACGAAACGCCACCTACTATCAGCCCAACAGGACGAGATTCCGTTAGCCCAGTAGCTAGATTCTCACCTTCGATTTCAATCTCAAGCATCGCTATTGGTGAAGTTGGTTCGGCAAGTAAACGTAGGCAAAGATTGGTTAAGCAGGCCAAGTCGTCTGACAAGACTCCTATTCCGGAGATTCGTCTAAACAAGAAGGATACAGTGTTTGCTGAGACTGGTACTGAGCAAGCTAGTCCCAAGACCGAAATCGTGGCTGCCACAGTTCATAAAATTCCTGTCAATCATGCCGAGGCGGATAAACGCGTAGTGGTCTTGAAGGGTCGGACAAAAGATAAAGCCCAAGAGGTTAGAGAGGTAACGAGTTTAGCGAGAGATACAACTGGTGTGGAACATGAGTTGATGCAATCAGTCGGTGATGATAGTGTGCAAGTGAGCGGTGAATTGAGCGGCTTCGGTGACGAGTCCTTCGAAGTGTCG
ACCGTGCAGCAGCCCCCGCTTTTGCCGTACGCTATAGCCGTTGCGATTATGCAACGTGGCGGTATTAGATACCGCCCATTGTAGGTTCTGCAATACACGCGCGGGAAACATGAAAAAAGTAAGGAAAAGACGCGCGTCAATGAAATTAAAATTGGACTATACCTGACATAGTTGGACACGTGGTCCATTCCTTTTAGTTGCTGTACGTCTATTAACGACTGTAATGGATAACCTTAACGACGAAGGACCCACCCATTCATTGGCTATGAACCTATTTGATATGACAATACCAAGTATAAAAGGACTATATCTCTTTACGTTTTCATTTGAATTTGAATTGCATTTCATTTCTATTAGTTTTGTTAACTATATTAATTGTTTTATTCTAATATAGTCTTTGACAGACTCCTCAACATCTAAGCATGTATACTATGCGGTATAGACATGGAGCTCCTCTCTCTGTACGACGACCAATTTATAGACGGACTTATGTCCGTCGGTTCCCGGTTAGACGTCCTCCCGTCCGACGTCAGCTCTCGTTTTCCAACAAACCCGCTGATGATAAGATGACCAAACAGCGTCTCCATGAGAATCAATATGGCACACAGTATGCCATATCCAACAACACTTCTATCCCGTCTTTTGTGACATACCCACGCCTAGGTGGACCTTCTCCCAATAGGTCCAGGGATTACATGAAGCTGAACCGTCTGCGGTACAAGGGTACCGTTACCATAAACAACACCCAGCCCGATGTTACAATGTCTGGAGAAACCAAGATAGAGGGTGTATTCACAATGGCGATTGTGATGGACCGGAAACCACATGTTGGCCCATCTGGTTCGCTTCCCAAGTTTGAGGAGCTTTTTGGTGCAAATACCTTCAGTCATGGCAGTCTTGACATTGCGGCCCATTTGAAGGACCGGTACTATGTGCGTCACGTTTGTAAACGGGTTATATCTATGGAGAAGGACTCTACCATTTTGAACTTGACTGGGTC
ATGAACATGTTTGCAACCCAAGGCGGCGTCGTCGAACTGTGGGTCACCAAGACCGACACCTATACCTCGACCAAGACCGGGGAAATCTACGCCTCGGTCCAGTCCATCGCCCCGATCCCGGAAGGCGCCCGTGGCAACGCCAAGGGCTTCGAGATCAGCGAATACAACATCGAGCCGACCCTGCTGGACGCCATCGTCTTCGAAGGCCAGCCGGTGCTCTGCAAGTTCGCCAGCGTGGTCCGCCCGACCCAAGACCGTTTCGGTCGGATCACCAATACCCAGGTCCTCGTGGATCTGCTGGCCGTGGGCGGCAAGCCGATGGCGCCGACCGCCCAAGCCCCGGCCCGCCCGCAAGCACAGGCCCAAGCCCCGCGTCCGGCCCAGCAGCCGCAGGGCCAGGACAAACAAGACAAGTCTCCGGACGCCAAGGCGTAAGCCTTAGGAGGCCACGATGCTCCGCTATCTCTCGCTGTTCGCGGTAGGTCTGGCCACCGGTTACGCCTGGGGCTGGATCGACGGCCTAGCGGCCTCCCTGACTGTTTGAGGACTGATCGCTATGTCAGGCGTTGTCGCTGTGCAGGTGTGTACCGCGTGGACCTCGACCCCCGAGGGCTTCATGGCGTGTCGCGAACTCGCATGGCAACAGGCCTACCTGATTCCGCCCGAGGCCGCTGGATACGTGGACATCCTGGTCAACGGTGGTTTCTCCCCGGAAGCCTTCGGCATCGGTGCCGCTGGCGTCCTGGGATCGTTCGTGACGGGGCTTTTGATTGGCTGGGTCGCGTCACTTCTTCGTAAAGCCAAGTAGAGAGGAAACACCATGAAAGCAATGAAGCAACGCATCGCCAAGTTCAGCCCGGTCGCCTCGTTCCGCAACCTGTGCATCGCCGGCTCCGTCACTGCCGCGACTTCGCTGCCGGCCTTCGCCGGGGTGATCGACACCAGCGCGGTGGAATCGGCGATCACCGATGGCCAGGGCGATATGAAGGCCATTGGCGGC
TTAAAATTTAACATTCTTAACCAGTTTCATAAAGTCTTGTGCGCGTTTGTCATTATGCAGAATACGATACCAGTTATCTACAATATCATACAGTAACGGGCTATTCTCTTTAAACTTCGCACAAACTGCTTTAATTCGTTCGTTTGCTGCCGTGAATTTTTCATCACAGATCTTTTTAGTTTCTTCGTCCATAATCCAACGAGTACGAAGGAGTAACTTGGAAACCTCTTTATTATAATGACGACCGTACAGTCTGTCAATAAATTCTGGAACACAGCGTTCTAGTTCATCGTCATGAAACAACATAGTGATCACACCCAGATATTCGCCATACCCCAGATGATTGGTCTTAACCTTCTTAGCCAGACCAGCCAGCTTACCGCGAACAAATTCTAGCGCACATTCCAATTGTTCGTCAACGAGATATTTTTGTGTCTCGTTTCGAGTAATAATATACTTTGTTACCCCGAAGTAGTCAAGCGCCGTATGTAATGTATTTTCACTATAGATCGATTTACGACTACGGCTTTCGAATGCATCACCTACGCGGAACATGTGCAAGCCTGATAACTCGCGAATCTCTGCCGCTTTCATGTGATGGCTGGTTTTATGCCAACTGTCACCAATCTTTTCCATGATATACACGTTAGGCAGCTTGGGAGTCGCTTCACGTTGTGTACGCTCGGTCTTTTCCGGTTTAACTGCTTTAGCACGCAGATCATCGGCCTCAGACACTTTAATCACGGTCATTTCAGAATCATCATAATACTGTTTGATGTACTCGAAAGTCTCCATATGTTTTTCGTTGTTCTGACGGAACACCAGTACCTTTTTATTGATGCCGTATTCCTGGACCATGCCGTTAAGAGTCAGTGCACGCAGTTTCGGTTTATCGGTATCATCAATAAGACACGTAATATCTTCTTTATGCATCCATACAAAATGCGTAATGTTGTATTGACTGCTAACGAAAGCAGGGCGCAATTTACTGATTGTGTGA
TAGTGTGCAGAGCATCCATGTTGTCCGGCGCCATTGTCAGGTCTATGAGGCTACTGGTGCCGCCAATGGGTGTGACAGGGACATCTGCTTGGTCCACACATGGCTCACAAGGCTGTTGCTGTAACATGATCTTTTAATACCCCTGTAATTGTATTTTGATGTCATATATAGCCATAACACTGACTGCAACGCCTATGCCAGTATATAACACCACAACCATCCACGCCAACACACGGCGCCTGTAATATAGCCATGTGTACATGAGGGCAGGCAAGGCAAACACCAGCACTGTGCCAGCCACCGCCCCCACCACCACCACACCGACCTTGAACGACGGTATCATAATGACCAATACATACATGCACGCGTACATGCCCAACGTGGACATCCACTGCATCGGCGAGTGGTCAATGGGGGCCATCATGTGCACCACAGGCAGCAACAACGCCGGCACCGTCAACACCACACTGACACACATAACGCCCGCCACAATCTTGCCATCCAATGTGTTCATGTATGCCAACACTATGTTGTCGGGTGTCTCCGGGCCCATGGGCAGCCACCCGCACAGCGCAATCACAGCATACAGCACCGTGCCCACCGACATGGCGCACATGGCGGCGGCTGCCGCCCCACAGGCCTTGTCCCCATGCAGATTGGCAGTAGTCACAATGGTAGGCTGGCAAACAAAGGCAAATGTGATGATGGACAGACACTGGTCCACGCGCATGCGGTCGTCAAACAGCGGCCACGCGGGCCCCGGCGCCGTGGCGTGCACACAATAGTAGATGGTGTACACCACAAATGCCAGCACGCACATTAGTGCAGGCCCACTAATAATCATGAGGCACCTGGAGCTCTTGGGCAAGGACACCGGAAACAGCACAAGCAATATCAGCATTCCCAAGGCATAGTACATGCTAATGTCAGGCACCAACACAGCCAGCACGGACATAAGCATGTGCATGTAAGAGCACACGCTGCCCAGGTTTTCCAGTAT
ACCGGATGGCCGGCGCGATTTTCCCCCCCCTCACGTGGCGCTCTGGTGGCCGCTCGATCTCTCTCTCCCCCGCTCCCGAGGAGCCCCCCCTGCTCGCGCGATGTTCTCCTTTAATTCAAATTAAAGGATTTAACTTTTGTCTGACCAATTATAGTGCGCCTGAGGAGCTTAGATAACTGTGTTAATACTTGGTCCCTAAGTTTTATGGCCCCTATAAAACTAAAGCAAGCATGACGTCAGTCTTTAATTCGAAATGCCTAAGCGGGATCCCTCATGGCGCCAGATGGCGGGAACCTCAAAGGTAAGCCGCTCTTCCAATTTCTCTCCTCGTGGAGGTGGAGGCCCAAAACCCACTAGGGCCTTTGAATGGGTTAACAGGCCCATGTACAGGAAGCCCAGGATATATCGGACGATCAGAACGCCTGATGTTCCTAGAGGCTGTGAAGGGCCCTGTAAGGTCCAGTCCTACGAGCAACGTCACGATATTTCCCATGTTGGGAAGGTGATGTGTATATCTGATGTGACACGCGGTAACGGTATTACTCACCGTGTCGGTAAGCGTTTCTGTGTTAAGTCTGTGTTATATTTTAGGCAAGATATGGATGGACGAAAATATCAAGCTCAAGAACACACGAACAGTTGCATGTTCTGGTTGGTCCGGGACCGTAGACCGTATGGCACACCAATGGATTTCGGCCAGGTGTTCAACATGTTTGACAACGAGCCCAGTACTGCAACCGTGAAGAACGATCTTCGTGATCGTTTCCAGGTCATGCACAAGTTCTATGCCAAGGTCACGGGTGGACAGTATGCCAGCAATGAGCAGGCGCTGGTCAAGCGGTTTTGGAAGGTCAACAATCATGTGGTCTACAATCACCAGGAAGCTGGCAAGTACGAGAATCACACGGAGAACGCATTGCTACTTTATATGGCATGTACCCATGCCTCTAACCCTGTGTATGCAACGCTCAAGATTCGAATCTATTTCTACGATTCGATC
GTTTTGAAACAAACAAAACAGAAAAGCGAACCTAAACAATGACTCTAAAAGTTATTCTTGGAGAACACCAGATCACCCGAACTGAATTGCCAGTCGGGATTGCAACCGTATCTGGGTGCGGTGCCGTAGTGTACTGCATATCCAAGTTCTGGGGCTATGGGGCAATTGCGCCCTATCCTCAGAGTGGAGGGAACCGAGTTACACGCGCATTGCAACGGGCTGTCATTGACAAAACGAAGACCCCGATAGAGACACGTTTCTATCCGCTTGACAGCCTGCGTACCGTAACGCCTAAGCGTGCCGTAGACAACGGGCATGCCGTTTCAGGGGCCGTACGTGATGCCGCACGTCGTTTGATCGACGAGTCCATCACGGCCGTTGGAGGATCCAAATTTGAGGTCAACCCCAACCCAAACTCAAGCACTGGACTGCGAAACCATTTCCACTTCGCCGTCGGTGATTTGGCACAAGATTTCCGCAATGACACACCTGCGGATGATGCCTTCATCGTCGGTGTTGATGTTGATTATTATGTCACCGAGCCTGATGTGCTTTTAGAGCACATGCGTCCAGTAGTGTTACACACCTTTAACCCGAAGAAAGTGAGCGGTTTTGATGCTGACTCACCATTCACCATTAAGAATAACTTGGTTGAATATAAGGTTAGCGGTGGAGCAGCATGGGTCCATCCAGTTTGGGATTGGTGCGAAGCTGGTGAGTTTATCGCTAGCAGAGTCCGTACCAGCTGGAAGGAGTGGTTTTTACAACTACCACTGCGAATGATTGGTTTGGAGAAGGTTGGCTATCATAAAATCCATCATTGTAGACCGTGGACTGATTGTCCAGATCGTGCACTTGTCTACACTATTCCGCAATATGTCATTTGGCGGTTTAATTGGATTGATACCGAACTACACGTGCGAAAACTGAAACGGATTGAATACCAGGACGAAACCAAACCTGGTTGGAACAGATTGGAGTATGTGACCGACAGGAATGA
ATTAATTCTCAACCAATATTCGTTAGCAACCAACACCAGCTCGCTTCGCTCGCGCACCTTCGGCGCTGGTGTTGGGCGCTTCGCGCTTGCTAACTTCATATTGGTTGAGAATTAATCCGTGTCTTTCCTGTGGAATGAGGAAGTAGTGTGGTATATAAGCAGAGGTTGCTTGGAGCAAAGCACAGACCGGTTACAGCAAAGTAACATGGCTCAGGCTCAAATTGATGAGCAGAGGAGACTGCAGGACCTGTATGTGCAGTTGAAGAAGGAGATTAACGACGGTGAAGGAGTTGCCTGGTTGTTCCAACAAAAGACCTACACCGACAAGGACAACAAACCAACCAAAGCAACACCGCCACTGAGGACAACCTCTTCTGACCTAAGGTTAGCTTTTGACTCTATTGAAGAGAATTTAACAGCTTCTAATGAACACTTAACTAACAATGAGATAAACTTTTGTAAACTAACCTTGGGGAAGACGTTGCTGTTAATTGATAAGCATGTAAAAAGCCACAGATGGGATAGTAACAAAGTTAACTTAATTTGGCAAATAGAAAAAGGAAAAACTCAGCAATTTCATATTCACTGTTGCTTAGGTTACTTTGATAAGAATGAAGATCCTAAGGATGTTCAAAAATCCTTAGGTTGGTTTATGAAAAGACTAAATAAAGACCTAGCAGTTATCTATAGTAACCATCATTGTGACATACAAGATATTAAGGATCCTGAAGATAGAGCTAAGAACCTAAAAGTGTGGATTGAAGATGGACCTACTAAGCCTTACAAATATTTTAACAAACAAACCAAACAAGACTACAATAAACCAGTTCACTTGAGAGACTATACATTCATATACCTGTTTAACAAAGATAAGATAAATACAGATAGTATGGATGGTTACTTTGCTGCTGGTAACGGTGGCATTGTTGACAACCTAACTAACAAAGAACGAAAAACTTTAAGAAAAATGTACTTAGATGAGCAGAGTTCAGATATAATG
ACAATTTTTAGTGAACGTGCCCTTGGTCGCCTCTGCTATCTTCTTATCTTGGCATTCACCTCATGGCTGATTCTACACCTCTCGATCCACTCACCAGCACCCCTCCCAATGACGAACAAACAACCTCTCACCCTGAGAAGTCAGCTGAAGCGTGGGAATCATTCGGTCGCATCCTCAAAGACGACATCTTGACAGCAAATTCCATCTCGGCGGTTTTTAATCAACTTGTCGCCACACGAGAACTATCTCGCATTCACGCCAACTCCTCTTTGCCGCTCACCACCCCGGCATTTTCTGTTCGTCAGGATGCGTTTTCACTGTCAGCCGTGAAAGTTGTCGAACACGTCGCCATCGCTACCCCAGAGCACATTCCCCATTTTTATGCGTTGCGTCCCGACTTAGATATGCCTTCTGGAGATGTCTTCGGCCTGTCATTCTTAAACCCCGGCCCTGTTGCAGTTGATAGTCCCATGATGTTTCCGTTTGAGCAGCCCACCATTAAGAAAACATGTCATGGACTAAACCTCATCGGTGTGGTTATTGATGTATCCCATCCCGGTATCACAATGCGAGTGAATCCATACGATTTGTCGGACACTGTCATTCGCGCAGACGGTATCGAAGAGATTGATATGGGACAGTACTCAGGTGGCTTAGTTACTGAGAACGACATGAATGGGAAATTCGGCCTCTCGTGGTTTCTTGGAAAATTATTTGATATCATCGGTGTGTCGTTTCGATTTGGTAGGTTTCTGATGGTTTCAAAGATCGATGATAAGGACCACTGCTTGACAGGGCGCCTTAATATGGCACGACCCGATGAGTACGCGCGTATCAGTGGACAGATCATGAAAGACGATTATGAGAGGTATCCCCATTACATGGAGGTTATCGCTAGAAATCATGATCTTGACTGGGTTCGAGCAGAGGTACGAGACCACTATGAGCCTCGAAAACTTGGTACAGTGTCTGAAGGGGTGAATCTCCACGCGAACAGGAA
TTTAATAAGTGTTGTGCAGATTAATCTGCACAGCACTAGCCACAAAGTTCAGTGGTCCCAATTATGGGATATAAAACTCAATGGTCGACGGAGTGACCTGGAAATGCTCCCCGTGAGAAACCTTGTTTAAACGCACTTGGACCTTCTCCGGCCTCAGCGCCAGGCATAGCTGGATCGTCAATCCCAAGTTTGGACTTAGACTTGCTCTATGTTACAATTGGGAGGAGCGTGACTTACCATTGGTCGTTGATGACGTTAATTCCAAACAAAAACAACAACAACAACTTAGTTTAAATAATTCCGGTCTTTAAGCATCAGGGTAGACCGATGAGGAATAAAGAACCCTATAAGACTGATTCGATACCAAGAGCTGGTGTCTGAGGGATTACGACTCGCGTGGTCGGACAGCACATGTTAGTCATGTATTATGGTGTTTCCCAACACGTATCTTTGCTCTAGTATTGAACTTTAGTGATGAGTGTACTTGGCATGTACACCTGATTAGTTAGCCCTTGTGGATACGCCACTGCCGCTCAGGTACAGTAGGACATACCCCAAATATTGGGTTCCACTCGTAGAGAAGAAAATTAGTGGCGAAACGTACGGTTTATGTCAAAGGAGAAGGTGATTTTAATTGCACCTGAAGCAACCCTAGGTCTTCCCTTTGATGTGAGCTAATAAGGAGTAACCGATTCTTACAATGTGATCATGTCTTTTCAACAAACAAACAACAACGCAACCAACAACATCAACTCCCTTGAGGAGCTTGCTGCTCAAGAACTAATAGCAGCACAATTTGAAGGAAATCTTGATGGTTTCTTTTGCACTTTTTATGTGCAGTCCAAACCACAACTATTGGACTTAGAGAGTGAATGTTATTGTATGGATGATTTTGATTGTGGGTGTGATAGGATCAAGAGAGAAGAAGAATTACGTAAACTGATTTTCTTAACATCGGACGTTTATGGATATAACTTTGAAGAGTGGAAAGGATTAGTTT
GTTGCGTTAACAACAAACCACTCATCATTCTTCTAACAAAATGAACACACGCAATGCCACCCAAGAGACGCCTGGTTGATGACGCCGATGCCATGGAGGATCAAGATCTATATGAACCCCCAGCGAGCCTCCCTAAGCTCCCTGGGAAATTCCTACAATACACCGTTGGGGGGTCTGACCCGCATCCGGGTATAGGGCATGAGAAAGACATCAGGCAGAACGCAGTGGCATTGTTAGACCAGTCACGGCGCGATATGTTTCACACAGTAACGCCTAGCCTTGTGTTTCTATGTTTGCTAATCCCAGGACTGCACGCTGCGTTTGTTCACGGAGGGGTGCCTCGTGAATCCTACCTGTCGACGCCTGTCACGCGTGGAGAACAGACTGTTGTTAAGACTGCGAAGTTTTACGGGGAAAAGACGACGCAGCGTGATCTCACCGAGCTGGAGATCTCCTCTATCTTCAGCCATTGTTGCTCATTACTAATAGGGGTTGTGATAGGATCGTCGTCTAAGATCAAAGCAGGAGCCGAGCAGATCAAGAAAAGGTTTAAAACTATGATGGCAGCCTTAAACCGGCCATCCCATGGTGAGACTGCTACACTACTCCAGATGTTTAATCCACATGAGGCTATAGATTGGATTAACGGCCAACCCTGGGTAGGCTCCTTTGTGTTGTCTCTACTAACTACAGACTTTGAGTCCCCAGGTAAAGAATTTATGGACCAGATTAAGCTTGTCGCAAGTTATGCACAGATGACTACGTACACTACTATAAAGGAGTACCTCGCAGAATGCATGGATGCTACCCTTACAATCCCCGTAGTTGCATATGAGATCCGTGACTTTTTAGAAGTTTCAGCAAAGCTTAAGGAGGATCATGCTGACCTGTTCCCGTTTCTGGGGGCCATTAGACACCCCGACGCTATCAAGCTGGCGCCACGAAGCTTTCCCAATCTGGCCTCCGCAGCGTTTTACTGGAGTAAGAAGGAAAACCCCAC
ACCGGATGGCCGCGCGATTTTTTTTAGTGGTGGGTCCAGAACGCACGACGATGCAGACTCAAAGCTTAGATAACGCTCCTTCGGCTATAAGTACTTGCGCACTAAGTTTCAAATTGAAACATGTGGGATCCACTAGTAAACGAATTCCCGGATACGGTGCACGGGTTTCGTTGTATGCTTTCTGTCAAATATTTGCAACTTTTGTCGCAGGATTATTCTCCAGATACCCTTGGTTACGAGTTAATACGTGATTTAATCTGTATTCTACGCTCCCGTAATTATGTCGAAGCGAGCTGCCGATATCGTCATTTCTACGCCCGCGTCGAAAGTACGCCGGCGTCTGAACTTCGGCAGCCCATACACCAGCCGTGCTGCTGCCCCCATTGTCCGCGTCACAAAACAACAGGCATGGACAAACAGGCCTATGAACAGGAAACCCAGAATGTACCGGATGTACAGAAGTCCGGATGTTCCAAGGGGATGTGAGGGTCCCTGTAAGGTACAGTCGTTTGAATCTCGACACGATGTCGTTCATATTGGTAAGGTAATGTGTATTTCGGATGTTACGCGTGGAGTCGGTTTGACCCATCGTATAGGTAAGCGTTTTTGTGTCAAGTCAGTTTATGTTTTAGGTAAGATATGGATGGACGAGAACATCAAGACCAAGAACCATACGAATTCGGTGATGTTTTTCCTTGTTCGTGATCGACGACCGGTAGATAAACCACAAGATTTTGGTGAAGTATTTAATATGTTTGATAACGAGCCCAGTACGGCGACCGTGAAGAACATGCATAGGGATCGGTACCAGGTGTTGAGGAAATGGCATGCAACCGTTACTGGTGGTCAATATGCGAGTAAGGAGCAGGCATTGGTCAAGAAGTTTGTTAGGGTTAACAACTACGTTGTTTACAACCAGCAGGAAGCAGGAAAATACGAGAATCACACCGAGAATGCATTGATGCTTTATATGGCTTGTACCCATGCTAGTAACCCAGTT
AGCTGCTACGGTAAGCGTCCCTCTTCTTGATGATTCTACCACCATGAGTGACGTTTTCAATAGTCCACAGGCGCGAAGCAAGATATCAGCAGCGTTCGGCATAAAGCCTACAGCTGGACAAGATGTGGAAGAACTCCTGATCCCTAAGGTCTGGGTGCCACCTGAGGATCCCTTGGCCAGCCCTAGTCGTCTGGCCAAGTTCCTCAGGGAAAACGGCTACAAGATTCTGCAGCCACGGTCTCTACCTGAGAATGAGGAGTATGAGACCGATCAAATACTCCCTGACCTAGCTTGGATGAGGCAGATAGAGGGACCTGTTTTAAAACCAACCCTATCTCTCCCCATTGGGGACCAGGAGTACTTCCCAAAATACTACCCAACACACCGCCCGAGCAAGGAAAAGCCCAATGCGTACCCGCCCGATATCGCATTACTCAAGCAGATGATCTACTTGTTTCTCCAGGTTCCCGAGGCCACAGATAACCTCAAAGATGAGGTCACCCTACTAACCCAAAACATTAGAGATAAAGCCTACGGGAGTGGGACCTACATGGGACAGGCCACCAGACTTGTTGCTATGAAAGAGGTTGCCACTGGGAGAAACCCAAACAAAGATCCTCTAAAGCTTGGGTACACCTTTGAGAGCATAGCCCAGCTACTTGACATCACTTTACCGGTAGGCCCACCCGGTGAGGATGACAAGCCCTGGGTACCACTCACAAGGGTGCCGTCAAGGATGTTGGTTCTGACGGGCGACGTAGATGGGGAATTTGAGGTTGAGGACTACCTTCCCAAAATCAACCTCAAGTCATCAAGTGGACTGCCCTATGTTGGTCGCACCAAAGGAGAAACTATTGGGGAGATGATAGCCATATCGAACCAGTTTCTTCGAGAGCTATCAGCGCTGCTGAAGCAGGGTGCAGGGACAAAAGGGTCGAACAAGAAGAAGCTGCTCAGCATGCTAAGTGACTACTGGTACTTATCATGTGGGCTTTTGTTT
GGAATGGACCGCCTTGACGGCTAAGCCAGTTGACAGCGGCCTCTGCCGAGACTTCGACGTGCTTACGAATCGTGCGCAGCCGGGTGCACACGCCCTTGATGAGGTCTTGCAACGCGCTGTACGAACCGCGCAGGTACGCGCCCGGGTTCAACAGCACATCGAGTGGGATTTCCATGTGCTTGCCGTACAGTCGCACTTCTGCGCGCACCCAGCGCGAGGACGGCAGGCCCTCGGCTTTGCCTTTCTCGTACACGCACAGTTCCTTGTGGCCTTTGCCGCCGACATACAGCGTGCAGCCGGTGTTGTGGCCTTCGTCGGAAATGAAGCGGTGGCGCGGAGGGCATCCGCCCTCGGTAAAGCCGCCCTGCGCGGCAACCTCGCGGAGCGCATGCACGTCCAGGCGTTCGCCCTCGTAGTCGTCGTGCGCGCAGTCAACACGGGTGATCTTGGCATCGAGCATGGCGCACTGCTTGTAGACGCGTGCCCAGTCACGAATCCACTTACAGCCCATGCCGGTGAGGCTCAAGCACACGGTGCTTTTCTTGCCCCCGATGCCGACACGGCCAACCACCTCGTTTTCCCGGTCGATCAGCACCGCCGACTGCTCGTAGAAGTTCCAGTTCTTCTCGCGAATCGCACCAGCAACAACCTCGCCACGGAAGCCGAAGATGCGGAACAGCAACAGGTCCAGCTTCTTGCAGTTCACTTCTTCAAGGGCGGAGAGCGGGACCACAATGGTCAGGTAGTCGATGATTGCGTCCTGCTGACCCTTTTGGCCCGTGTTACTCCCCGGGCCAATCTCCGCCGCCGCCCGCCGCCCCTTTTCACCGGGCGAAAGCGGGGAAAAGCCCCCTGCCCCGCCCTCAACGGCCATCCTGAAGCGAGCGCGATCAACGGCCATGGGCGCCCCCCCTGATGCGCGCAATGCGACGTCGGCGCAGGTAGCGACGTACGCGCCATTCCCACAGGCTCAGATCGAATCGAGCGAAGAGGCCGATAC
CCAGGAGTGCCGCATATGGCTGGAACGGCGGGGCGTTCCGGGCGTCGCCCCAAGCCTACGGCGCGCAAGGAGCTGGCCGGGAACCCCGGAAAGCGAGCCCTGAATAAAGAAGAACCAGTATTCACACCAATAAATGGGGTTTCTCCTCCGGACTGGTTTAACGAAGAAGATATGCCTCTGGCATCAGTTATGTGGGAACTGACCACCAAAGAATTGTGTGGTCAGGGACTGCTGTGTGTTACGGATTTGGCTGTACTGGAGCGCTGGTGTGTCGCCTACGAGTTCTGGCGGAGAGCAGTAAAAAATATCGCAAAAGAAGGTAACACCATAACTGGCGCTATGGGGGGGAAAATAAAGAACCCTGAACTTACTGCCAAGAAAGAACAGGAATCGGAGATGAGTTCTACTGGTTCTATGCTGGGCCTTGACCCCAGTAGTCGACAGCGCCTTATTGGTCTGGCCGGACAGAAGAAAACATCTAACCCATTCCTGAAGATGATCAACTCATGAGCCGGAAATCATATCCCAACGTTAACGCCGCTAATCAGTATGCCCGCAACGTTGTGCGGGGAAAAATCACGGCATGTCAGTATGTCATTCAGGCCTGCCAGCGTCACATTGATGATATGGCGGCGGAGAAGAGTAAAAGGTTTCGGTACCGCTTTGATAAAGACATGGCTGAGAAAGCTGCAAAGTTTATTCAGTTACTTCCACATACAAAAGGTGAATGGGCGTTCAAACGTATGCTGATTACCCTGGAACCGTGGCAACTTTTCATCGTGTGCTGTGCCTTTGGCTGGGTACAGAAGGGAACAAAGCTTCGTCGTTTTCGTGAGGTCTACACAGAGATACCACGTAAGAACGGGAAATCGGCTATTTCAGCTGGTGTAGCTCTCTACTGTTTCACCTGTGATAACGAATTCGGTGCGGAAGTATACTCCGGCGCCACGACTGAAAAACAGGCGTGGGAGGTATTTCGTCCCGCGCGTCTGATGTGTAA
AGTAATTTCCCCGTCACTTAAAGGTTCTACGATACAGGCACATAGCATCTTTGACGAGAAATCACGAAACATGAAACAACTATTCGCATTCCCACTCACATATCAATCACGTAAACACGAGAAACATGTCGCACAATATGCTCATGATTTGATCATGCGCGAGAACAGACTCATCCCAATGCACGATCTCAACAGTGCGATTCAACTTTCCACCGACTATGCAAAGGCGCTAGACCAATTCGATCTAAGTATGTATTTTCGACTTGCATATGCAGCGCCCTTCCTATCACGACGTGCGTTATGGATTGCATCCAGCAATGAGCATATTAAGGATTTGGACCATCACTTGGCATCGATAAGAACATGTGCAGTTTATATTGCCGAACAAGATTTTAAGCAAGCTACACGTAGTATCACAAAGAATGTCTACTTCACCGATATTGCTGTGCACAACATGCAGTTTCCGTTTGAGTTTGACAACTCGTACACCACAGCGTATAAGAATGCTCTACAAACATTGACGACTATAATGTACTCTCCAGCAGAGACAGTTTTCCTACCACTTAAATGTTTCCCATTCTGTAATATCTTAATGCGTGGATACTCACGAGAAACGAGCCTATGCATGTCACCCAATGCATTATTCGAGTTGAACCAAACTGTTTACGCTACAGACTTCCTCTCGATGACAGCGTTCGATTTTCAGCAGGCTGTTTTCCGTTCAAATTATGACTTATTGAAGTTGTGCGGTGATGTCGAATCCAACCCTGGACCCACTACCTGGTCTTCGCTCTCAGTGGAAGCTATAACACTTTGCGCACCAATTAAAATACCTTCAGACGATGAAGTCAAATCCTTATTGCCAACTCTGTTCTCAAGCGACAAAGTTTACAACATATTTAAGGAATACGACATTATTGATCCATCAGACAGCGTCCAGACAATGACTTTGTTCAATACCTTGCGCTCGAAGGGCGAAGCTTTCAGCAAATTGAGTGAG
AGTCAATACCAGACAGAAAGCAGATCTTACGTATTTAACAATGGAACATCTCGAAACAATCACAGATCTAATATTTCCGATTTTTATCAATAGATTTAGACAGAACAAATACAATAATCGATCAAATACTAAATTATTGAACAAACCTTCTCCAGTAGACATTAAACGTTACTATAGTTCATACAATTCCCAACATGCAGTACTACTCCGAGTAACTTATATGCCACATCATGAAAGATATCTACAAAGTTTGAACATACAAGATGCACAAAAACGCGGCTATACGGCTAAAAATCTTGATTTAATGTGGTATCGTCTTTTCACGGGCACGCAACGTGGTATTTACTATCCCCCTCATGTTTTCAATAATATAACTAAGAAATACGGTTTTGGGTTAATCATGAATGACATTCAAACTAAAGTTGATCTGGAAACTAAGAATACTCATTACGTCGTTGTTGATTTTGATGAAGCTGAAGAGTCTGATAATGGTATTCAAAATCCAGGTACTATCATACAATTTTCAGGTAATGGAATTCCGATGAAATATAAATCTAGTACTAACAAACAATTCTTAAATAATATTATTAAACTCGAACGAAAAATACTCGATGAATCAAAGAGAGTAGATCCTCTCGCGTTATTGAATGAAAGTATTCAGACTGAATGTGCTAAAGGTAACGTCGTTAAGCTTCAAAAAAGAGAAGACATTTCATTTGCGTTTGAGTGTTACGAATATACAGGTAATTATGTTAAAGGGAATAGTTTTATTAAAATGCTGTTAAATGTTGATTTCACTCCTATTTATTATCAGTACTATCTAACTGACACTACTAATGAGATTGAAAGCTATCCGGTTTACGTCCAAAGTGTTTTAAACCGAATGAAACTAGTTCGTGTTCCTAAGATTGAAAATGAAATAATGAATGGTGTAATGCCCACTGAGATTGCAATCTCTACATGTGGAATTGTCAACGTTCGTTTTAATGGATGGGTTTTT
TGAAGAGAGGTGAGATATTTCCAAGGGAGAACGCGCGATATTTCCGGTATGAGGCGGGACGGAACGGGATCACACGGAACGGCGCTTGCAAACCACTTGCGTAGGTTGAAACAGAAATATATCTCTCTGGGGCAAGGCCCGCGAGGGCCGCGTCAGGCCGAAGGCAAGGCTCGCGAGGAGACAGTGGTCAACGGTGGAACCGCGTAGCGGTTGTCCCCGCCCTTGTGGTGGGGGCAACACCGTTGTCCACTGGCGGACGCGGGATCTACGACGACCCCTGCGGACCGATTCTGCGGCATTACATCGACGGCTGCGGAGAAGTCTGAGGGGCGGTTACCTACCTGTCAAGGCAGCCTCCTCGGGCTCAATCGGTAGAAGTGGGGCTCGCGAACAGGTCGCGTTGGCGAGCGGCGATCTCCTCGCGCCGGACCGCCTTGATGATCTTGTAAATCCACTGGAGTGACACGCCGAACTTCCGTGCCAGCTCGGCATGGTTGTCGCCGCGGAATTCGTCGAAAATCTGCCGATCTCGCTGGGACAGCCGGTACGACACACCCATCGGAAAGTAGATGTTCTGTCCGCCCCAGTGGCCGGCCATGCGGTCGGCAATCTCGCGCCCGAGCTGGTTCGCCTGGTCGGCGCCGATGTCGGCCAGCTCGATCAGTGCCTGGGCGACCTGCAGAGACAAGTCGACCAGAAGCTCCGGCCCTTTGCTTTTGAACGTTTCGTCCTTCATACGGCCTCCGTCGTCCTGTCACGCCATTTTTTGAGGTGCTCAATCACACGGGATGCCTGGGCGGAACTGAGCCATTCGAGCGCGTCGACGTGCGTCATGCGCTTTACGAAAGCGCCAAGCGCTTCCTCAGACCGGTTTTGCACGACGCCCCGATCCGCCAGCTCAAGCCAGATGCCGCGAATCATCTTCGATTGCTCGTCGTCCGCCTGACTGCGCGCGCCCTTTTTGGAACGCACTTTAAAGCCGCAACGCTTCAGGTGTTCC
TATAAGTATATTATATATTTTATAATTTTATATATATAAAGCAGGTACAATTTTATTATATAGTGCAGATCTTTTTTGTGAAAAAAAAATAATTATTTTTTTGCGCGCCGGAATAATTATTTTTTTTGCGCGGAAATATTTTTGCAGTGGCGATTGATTTTTTTTTCAGTTGTCTGCCCGTGGCGGAATAATTATTTTTTCGCCGGAAAGCATTTTGTAGTTTCACAAGATGCAGAATTTGGCGGGCCGGAATAATTATTTTTTCGCCGGAAAGTATTTTGTGTACCGTAGTTTCACTAGATTTCGCGGTGCATACCGGTGGGCGATAGGTATTAAAATAATTTGTACTGCTGTAGGCGTTAAAGATTAAAATTATTATTACTGCTGTAGGCGTTAAACATTAAACTTATTACTACTGCTATAGGCGTTAAACATTAAAATTATTACTACTGTTGTAGGCGTTAAACATTAAAATTATTACTACTGCTGTAGGCGTCAAAGATTAAAATTATTACTACTGCTGTAGGCGTTAAACATTAAACTTATTACTACTGCTATAGGCGTTAAACATTAAAATTATTACTACTGTTGTAGGCGTCAAAGATTAAAATTATTACTACTGCTGTAGGCGTTAAACATTAAAATTATTACTACTGCTGTAGGCGTTAAACATTAAAATTATTACTACTGTTGTAGGCGTTAAACATTAAAATTATTACTACTGTTGTAGGCGTCAAAGATTAAAATTATTACTACTGCTGTAGGCGTTAAACATTAAAATTATTACTACTGCTGTAGGCGTTAAACATTAAAATTATTACTACTGTTGTAGGCGTTAAACATTAAAATTATTACTACTGCTGTAGGCGTCAAAGATTAAAATTATTACTACTGCTGTAGGCGTTAAACATTAAACTTATTACTACTGCTATAGGCGTTAAACATTAAACTTATTACTACTGCTATAGGCGTTAAACATTAAAATTATTACTACTGTTGT
GCGCCAGTCCTCCGATAGACTGAGTCGCCCGGGTACCCGTGTATCCAATAAAGCCTTTTGCTGTTGCATCCGAATCGTGGTCTCGCTGATCCTTGGGAGGGTCTCCTCAGAGTGATTGACTGCCCAGCCTGGGGGTCTTTCATTTGGGGGCTCGTCCGGGATCCGGAGACCCCCGCCCAGGGACCACCGACCCACCGTCGGGAGGTAAGCTGGCCAGCGGTCGTTTTGTCTCCGTCTCTGTCTTTGTGCGTGTGTGTGTGTGCCGGCATCTAATCTTTGCGCCTGCGTCTGTATCTGTACTAGTTAGCTAACTAGATCTGTATCTGGCGGTTCCGTGAAAGAACTGACGAGTTCGTATTCCCGGCCGCAGCCCTGGGAGACGTCTCAGAGGCATCGGGGGCCATTTTTGTGGCCCAATCTGTATCTGAGAACCCGACCCGTTTCGGACTCTTTGGAGCTTCTCCATTGACTGAAGGATACGTGGTTCTATTGGGCGGCGAGGGGCCGAAACGCTCCTCTCCTCCATCTGAATTTTTGCTTTCGTTTTCCGCCGAAACCGCGCCGCGCGTCTTATCTGTCTCAGTGTTATTTTGTCATTTGTCTGGTTCGTTATTGTTTTGGACCGTTTCTAAAAATATGGGACAGACCGTAACCACTCCTTTGAGTCTGACCCTAGAACACTGGGGAGACGTCCAGCGCATTGCGTCCAACCAGTCCGTGGACGTCAAGAAGAGACGCTGGGTCACCTTCTGTTCTGCCGAGTGGCCAACTTTCGATGTGGGGTGGCCGCAAGATGGTACTTTTAATTTGGACATTATTTTACAGGTTAAATCTAAGGTGTTCTCTCCCGGTCCCCACGGACACCCGGATCAGGTCCCATACATTGTCACCTGGGAGGCTATTGCCTATGAACCCCCTCCGTGGGTCAAACCTTTTGTCTCTCCCAAACTCTCCCCCTCTCCAACCGCTCCCATCCTCCCATCCGGTCCTTCGACCCAAC
ATGAAAAATGTTTACGTTTTCTTACGTTACCGTGATTTCACTTTTCTTTAGCCAAGAGTTTAAGAAACTCAAAAGTGAAACTGCCAAGAGTTTAAGAAACTCACAAAGCGAAGAGTTTAAGAAACTCATCATTGCTTTTTTGTTCTTTTATTTTGCGCTTTATTTGTTTAGCATTTTATTTAGTTCTTTTAAAAAGCTTTTGTTTTGTTTTTCTTTTTCTTTACTTGCCCTTATGGGCAAATTTTATTATTCCAACAGGCGGCTTGCCTGTTGGGCTGCTGGGAAGAACCCTCATCTTGGGGGTTCTGTTGAACAATGGCTGGCGGCCATTAACACTGATCCCTCCTTCCGCCAAACTGTTAAGGAGGATGTCCAAGAAAACCGAGAACAGCCAACTGCTGTTCGAATGTTTTCTTGGAAAGTTGGGTCCGGGCCCATTGACAATCCCGAGAAATGCGACTGGCATTTTGTCCTTACGGGCGAGAGGCCAGCGCCGTCCCGGCCGGTTAAAGCCGATGAGGTTGTGGTGGTGCCACAACCGAAGAAGGTGGTGATTCCAACACCACCTCCTCCCCCAGCTCCCTACTTTAGGGCTGTTGGGGCTTTTGCACCAACCCGGTCCGAGTTTGTTCGGGCCATTGTGGAAAGGCTCACCCGGCTACGGGAGGAGTCGAGAGCTGCGGCACTCTTTGCCGAATTGCCATTGGAGTACCCTCAGGGTGCTCCTCTGAAGTTGAGCCTGGCGGCGAAATTCGCCATGCTCAAACATACCACTTGGAGGAAGTGGTATGACACTAGTGATGAGCGCCTTTTGGAGGCTCATCCTGGTGGTCCTTGTCTTCCTCCCCCTCCCCCAATCCAAAATCCTCCCTCCTTCCAGGAGAGGGTGAGGGAGTTTTGCAGGATGAAGTCCTGCACCAAGGCTTTCGCCTTGGAAACCTCCCTAGGTCTCAATAAGGCCTGGGTAGGTTTAGTGGACATCCCCAGTACTTCTGTGTGC
GCAACAGTCCTAACATTCACCTCTCGTGTGTTTGTGTCTGTTCGCCATCCCGTCTCCGCTCGTCACTTATCCTTCACTTTCCAGAGGGTCCCCCCGCAGACCCCGGTGACCCTCAGGTCGGCCGACTGCGGCAGCTGGCGCCCGAACAGGGACCCTCGGATAAGTGACCCTTGTCTCTATTTCTACTATTTTGTGTTCGTCTTGTTTTGTCTCTATCTTATCTGGCTATTATCACAAGAGCGGAACGGACTCACCACAGGGAACTGCAGTCTCGCCTACAGAGAAGAGGTAGGTTACGGTGAGCCATTGGAAATGGGGGTCTCGGGATCAAAAGGGCAGAAACTCTTTGTTTCTGTTCTACAAAGACTCCTCTCAGAGAGGGGTCTTCATGTGAAAGAGAGCAGTGCAATAGAGTTTTATCAGTTCCTAATAAAGGTCTCTCCTTGGTTTCCCGAAGAAGGAGGATTAAATTTACAAGATTGGAAAAGGGTGGGAAGAGAGATGAAGAGGTACGCAGCAGAACATGGGACGGATAGTATACCAAAGCAGGCTTACCCCATTTGGCTTCAGTTGAGAGAGATACTGACAGAGCAATCAGACTTGGTTTTGTTATCTGCAGAAGCCAAGTCCGTGACTGAAGAGGAATTAGAGGAAGGTTTAACCGGACTACTATCGACAAGTTCACAGGAAAAAACTTATGGGACTAGGGGAACAGCATATGCAGAAATAGATACAGAGGTAGACAAGCTGTCTGAACATATTTATGATGAACCATATGAAGAAAAGGAGAAGGCAGATAAAAATGAGGAAAAGGACCATGTTAGAAAAATAAAGAAGGTAGTACAAAGAAAAGAAAATAGTGAGGGTAAGAGAAAAGAGAAGGATTCAAAGGCCTTTTTAGCCACAGATTGGAACGATGATGACCTGTCCCCTGAGGATTGGGACGATTTAGAGGAACAAGCGGCACATTATCATGATGATGATGAGCTAATCCTTCCAG
AATTTATAGCTCTTAAAAAAAAGTATAACCCTACCTACCCTGGACGTACGATAGAGGGATTTAGAGACCTTTCTTCCACGTTAGAACGACGACGTAAGGACGAAAGGGAGGTTTCTTTTTCGCCTTACGCCGAGGCGTAAAGGGTGGGGTATTTTCACGCGTTCGTGGTACGGTAGAAATAGGGTCACATCTTCCACGTTAGAAGTAGWAGTAGAAGTAGGTCGTCTACACGCGGAAGTCTGCCTATTTATTCCTCTTACCTAGACGTAGACCCGCGTCTACTTGTTCTCGGGTGTAGATGTACTATCCCGCGAACGGTCGTAGGCCTAACTAGACGGTACCTATCCTATCGCTTCGGAGAACTAGACGTGGAAAACGAGCGGCGGTAGAAACGTAGGAATAGGTGTACCGTCGTACCCTCTGGACGACCTAGGTCTGTCTATGTATTCTATCTCCTCCGGTAGACGTAGAAAAACGAATACTCGGTCTATCCTCGGGCAGACATAGACGCGTCCACCTCCGAATCTAAACAGACGGGTATACGATAAATCTACGTCGTCGGAGACCCGACGAACGACCATGGAGGTCCGCGTAGAATCGCGTCGATGTACCCGTCGCGGAGGATCCCCGCCGGAGGAGTGGTCACGGTTGGTACTTCCTCGACGCGATCTATCGAGCGGGTAAACAACTACGAAGGAAAAAAAAGCGAGCGGTATTCCCTATATGGGTTTTAACTATTTATATAGGTATAAAAACGTGACGCGTAACGGTCAGAAAAATACGACATCGATCGTAGATAGGATTAGTTACACGCCTTGAGGGTAGGCGTACGAAGGACAAGGATATCGTCCTCGAGTAGTTTGCCGTTCTTTACCTTAAGACTGTCTCTCGCCGAGAGATCAGACGTTCTCTTACACATTTCACCCACTTGGACGGTTATGTCTAGACTCTTCACACATTCCGTGTCGACCAGGGTAGATCCGATAATATGACTGCGTCT
ATGGCGCGGCCGCGACCTATGCTAGGGAAACTATGTATGTGGTGCCATGAGCCACTGACCAATCTGGACGCACTGAACTTTCTTGAGTGTAACCTCTCTATGGTCTGGAGGAACGGGACGCCATACGGCGCGTGTAAGGCGTGTGTGGAGTTCCAGTGCTTTCTGGAGGTCTATCTACACAGCGAAGGCGACTATAGGCCCCGTGAGGTAGCGCAGGAGGTGGGACGGTCCCTCTGTGATGTGCGAGTACGGTGCTGGTCCTGCAGCAAGCCCCTGACGAAGAACGAGAAGCAGGAAATAGAGCTGCTGGGGAAGCCATTAACGAAGGTGCGCCACAAGGAGTGGAGAGCTCTGTGCTACAACTGCGGTCTGCCACGACATGATAGGGAATGGCTCCCCGTCATTGAGGGAGATTGTTCTATCTGAGCTACCGCAAAGCCTGGCAGACCCAGCAGAAGCGGAAAGCGAAGAGGAGGAGGTGGAGGTGGAATTGGACGCCGTCCGACCTCAGGCGCCATACGCCGTGTGTACCGTCTGCTGCCGCTGCGGAGAAAAAGTTGGACTTTGTGTGCTTGCAACCGACGAGGGAATACACGGCTTAGAAGAGCTTCTCTTTGAGGCTCTGCAGCTTTTCTGCGCCCAGTGTGCCCCCCCCATCGGTCGCCATGGACGCTGAGGAAGCAGGTACGCCTGTGAGAGATGCAGGTACCCCTGTCAGGGAAGGCTCCTCATGGTTTCTGCAGCAAGAGGCAGACTGTAGTGATATGGACGGTAGCGAGGCCAGTGAGGAAAGTGAGGCCGAGGATCTAATAGACGATGCTCCCGTTAGACAGGGAAATTCCCTGCTGCTATTCCAGCAGCAAGAGGCGCAGGCGGACGAGCAACACCTGTCGGTGTTTAAAAGGAAGTACTGTAGTCCTAAAGAGAAAGTAGCAGATCTCAGCCCGCGACTGGGAGCTATTAGCATTTCCCCGATCAGGGGGCCCCAGGTTAAGCGCCG
GATTTGCCATAATGGATACTTTTATTACAAGAAACTTCCAGACTACAATAATACAAAAGGCCAAAAACACAATGGCAGAATTTAGTGAAGATCCTGAATTACAACCAGCAATGCTATTCAACATCTGCGTCCATCTAGAGGTTTGCTATGTAATAAGTGACATGAATTTTCTTGACGAAGAAGGAAAAGCATATACAGCATTAGAAGGACAAGGGAAAGAACAAAACTTGAGACCACAATATGAAGTAATTGAGGGAATGCCAAGAACCATAGCATGGATGGTCCAAAGATCCTTAGCTCAAGAGCATGGAATAGAGACTCCAAAGTATCTGGCTGATTTGTTTGATTATAAAACCAAGAGATTTATAGAAGTTGGAATAACAAAAGGATTGGCTGATGATTACTTTTGGAAAAAGAAAGAAAAGCTGGGAAATAGCATGGAACTGATGATATTCAGCTACAATCAAGACTATTCGTTAAGTAATGAATCCTCATTGGATGAGGAAGGGAAAGGGAGAGTGCTAAGCAGACTCACAGAGCTTCAGGCTGAATTAAGTCTGAAAAACCTATGGCAAGTTCTCATAGGAGAAGAAGATGTTGAAAAGGGAATTGACTTTAAACTTGGACAAACAATATCTAGACTAAGGGATATATCTGTTCCAGCTGGTTTCTCCAATTTTGAAGGAATGAGGAGCTACATAGACAATATAGACTCTAAAGGAGCAATAGAGAGAAATCTAGCAAGGATGTCTCCCTTAGTATCAGTCACACCTAAAAAGTTGAAATGGGAGGACCTAAGACCAATAGGGCCTCACATTTACAACCATGAGCTACCAGAAGTTCCATATAATGCCTTTCTTCTAATGTCTGATGAACTGGGGCTGGCCAATATGACTGAGGGAAAGTCCAAAAAACCGAAGACATTAGCCAAAGAATGTCTAGAAAAGTACTCAACACTACGGGATCAAACTGACCCAATATTAATAATGAAAAGCGAAAA
GGCAAAACCTCGCCATGGCTTATCCTAACGACGTCAGAAATGTTTGGGATGTGTACAATGTGTTCCGGGACGTGCCAAACCGTGAACATCTGATTCGAGATATCCGCAATGGACTGGTTACGGTCCGGAATCTCACAAATATGCTTACTAATATGGAGCGCGATGATCAGTTGATCATTGCTCAACTATCCAATATGATGAAATCGTTATCTATTGGGATTGAGAAGGCCCAAAATGAACTTAGCAAACTAAAGACTACGGATGCCGACCGTGCCGCAGTCTTAGCAGATTATCAAACTTCGGTCCTTAACATAGAGCGAAATACTATGTTATTGACTGGGTACTTCAAGCAGTTAGTTTTAGACTTAACTGGTTATGTGGGTGCCAGCGTATATCCTATCTTACCTTTCATGATTACAGGAGATCAGTCCATGATGGTTGACTCCATTAACGTTAACATGAAAAATGTGTTTGATGATAAGCATGAGCAGGAGATAGTCCTACCTATTCACCCTGCTTGCTTTGTGTCAACCATCACTGAGGACACTTCTTCCGTAGTATACGCCGACGGAGATGAATTGTATTCAGTGCATGTTAGGCACGAAAACATGACTATGTATGTCAATGTGCTTGGTGAAACCGTCGAGACCAGGCAACTGTCTATGATAGGCGAATCCATCGTTCCTGATGATTTCGCGCCTTCCTTGCTGATATTGAGATTTAGTCAAGATTCAGTCGGAGAGGTTTTCTATCTTAGTCATGACAACATAAAAAAGTTTCTAGGCCACAGTCTTGAATATACCGACAAGTACGTTATATTTGACGTAGCTAGACGCGCGTCCACGACGCGTAACACAATAACTGATGGATTCTGCTCTGTCGATGGTGTGCCGTATCTTGATGGACGATTCATCTATCAACCGAGCGGAATTAGTGCGGATAGTAATATCTGTGCTATATATAATTCATACGTTTTAGACGTGCTTAGATATATTACTGA
GGGGATACGTGCCCCTCCACCGCCACCCGCACCCCCTACCAAAATAATTTCCGTCTGTCAATACCCCCTGCATCCGATAGGCCCGAACTATCACAAACGGAAAAGCGATAGCCCGAAACACTAAGCCCCTTTTCATCATTTCATTTGTAAGCGCGTTTAAAATCATGGTAAAATAACCACTACCCCAAATTGCGCCCCTGCAATTTGCTGACGGTTTAACGGAAGGCGGAAATATGGCGAAGAAAAAACCAGTAGAAAAAAACGGGCTTGTTTATAAAGAGTTTCAAAAGCAAGTTTCAAATTTGAAGAAAGCCGGACTAATCCCTAAAACCCTTGACGTGCGAAAAGTCAAGCCAACAAAACACTATAAAGGATTGGTAAGCAAATATAAGGACGTTGCAACAGGGGGCGCTAAACTTGCAGCAATCCCTAACCCCGCCGTTATTGAAACGCTTGAAGCGCGGGGCGAATCCATCATTAAGAAAGGCGGCAAGGCGTATCTGAAAGCCCGCCAGCAAATAAACCAGCGCGGGCAAATTGTAAACCCCTTTACGGTTCGCGTAACCAAACGCGGCGAAGTGGTGCGCCGCTACCGCAAGACTACCCCGGAAGGCAAGCCCGTTTATATCACGCAACGGGAATTGCCTATTAAGTTTGAAAATATGGAACAGTGGCTTACTGAATTAAAGGCCGCTGGTTTTCAATTGCAACCGGGCGAACAAATCTATTTCACTTTTAACGGTAATTATTCCCGCCGTACCTATACGTCATTTGATGAAGCGTTCAATAAATTTATGACGTATGACATTATTATTGATGCGGTGGCCGGAAAATTAAAAGTAGAAGATGAAGCCGATTTAGTTAAGTCGGTAGGCTTCCAGCGTATCAGCGGCCCCGAAGCCAAGGCGTATAACCGTAACCGTATCGTATTGCCTGAAATGCAATTTAGCCAAGCGGCTAAAAAGAAATACAAGCGCCGTCAAAAACGCGGCTATGGCAG
CCGAAGTAGGTGTGTGTGTTGCCGTTATGGCTAACAACACTACCAGCGCTCTTCACCCTCGTGGCTCTGGCCAGCGCTGTGTCTATGACACAGTGCTCCGGTTTGGGGACCCCGATGCACGTCGCAGGGGTTTCCAATTGGACGAGGTGTCACATAATAAGTTGTGTGACATTTTTGACAGCGGCCCGCTCCACTTCGCTTTTGGTGATCTTAAAGTGATGAAGGTGGCGGGTGGTGTGGTCACACCGCATAAAACAGTTGTCAAAACAGTCTATGTCTCAGGTGTTCAAGAGGGTAACGATTATGTCACTTTTGCCTTCACGCCTGGACCTAACGAGTGGCGCGAAGTTGATCCCCGCATCGACAAGCGCACAGCACTCGTCGGTGTCCTTGTGCAAGAACATAAAAAATTGGACTCAGACCTTAAGGAGTCGCGCCGTGAGTTGTCCCAGCTCAAGTTGGAGCACTCACTGTTGAGACATGACTATGAGCGCTTGGTCCGTGAAAAGCCTGGTCCTGCTATGAGAACTTTTAAATTCTCAGCTGTCATCTTTTATGCGTTTTTCCTTGGTTTCCTGCTTATGTCTGCTGTCAAGGGTGAGGTGTATGGTCGCTGTCTTGACAGCGAGCTTAACCTCAATGGCAACCCTGAAGTGTGTTTGCATTGGGAAGAGGTTAAATCTTTTAGCCTCCAGGTTGCCCTTGCAGACTTCTGGAACATGACCTTGGACTATTACGCTACTGTGGCACCACAATCGCCACTTATGGACCTTGCACTGGGCTACTTCCCCTACTTTGCTAACTGGCACATGGCGGCTTTCCTTGTTGGCACTGCACACGTTGTGGCGGCCGAACGGCCGCTCTATATGCTAGTGACACTTGTTTTAGCAACATTGTCAAGGTTCCAACTGGTAGCACTTGCCGCCGTCCCAATGTTGGACATGCCGTCCTCAATTGGTTTGTGGGTTACAATGGTCTTGTTTGCCATTGATCAGGCCTT
TTGAAAGGGGGCGCTAGGGTCTAGCCCTAGTGTCGCGTAACGACCGTCCCCGGTTGAAACGCTACTACTCAGACCTCTGGCTGTCGTACCTCTATTAGGCAGGCAGGAACCACCCTTTTGGGGCCTACGTAACCGCCCTTTTGGGGCCCGCGGTCGTCATCACCGCGCCCCCACTAGGCTGGTCATCGTACCTCCTCTAGGCTGACAACTGTCGCCCTTTTAGGGCCCACGACCTTCAAGTTACGGTTTTAGCGTCCCTCCCGCGGCCGACTCGCCTACGTGAATGCTAGCTCTTCACCCGAAGGCCTGCCTTTCACCCCCCCCCCCCATAAAGAACGTTACCGTCTTTTCCGACGTTAAAGGATTGTGACCAAACGCTTTACGCCGTCTTTTCCGACGTTAAAGGATTGTAACCAAACGCTTTATGCCGTCTTTTCCGACGTTAAAGGATTGTAACCACTACAATTTACCTTCTTTTCCGAAGTAAAAGGATACAAGCATTCAGTTTTGCCCATTTTCATGAGAAATGGGACGTCTGCACACGAAACGCGCCGTTGCTCTTTGCGTTCTTGTACAAACACGATCTCACGCAGGAATCTTAGACCAACCCAAACCCGTGCAACTGCAAGTTTCGCCCGGTCTTTCCGGGTCTAGAGAGACAAACAGATGTACTGAGACTGACTCCACGACTGGTCTACTGGCGGGTGCTAGTAACACTCACTTTGCTTCGTAGCGGAGCACATGAGCGGTGGGAACACCCCCGTGGTAACACGGACCCACCGGGCCAAAAGCCACGCCTCACGGCCTCATGTGTGTGCAACCCCAGCACGGCAAATTGTTTGTGAAACACATCTTAAGGTAACACTGGGACTGGTACTTAGTTTCTGGAGACAGGCTAAGGATGCCCTTCAGGTACCCCGAGGTAACAAGAGACACTCGGGATCTGAGAAGGGGACTGGAAGTTCTTTAAAACTGTCCAGTTTAAAAAGCTTCTATGCCT
GTAGAAAATTCATTTATGATGGTAGGATGCTAGACTTAGAATTTGAGAACTGTTTAATCGATGATTTGAAGACTATTGATAAATGGGAGAAACAACAATTGTCCGTTTATGATGAGTTATATGGAACTGAAACTGCTGAGTTTGTACTTGGAGAGGGTAAGTTACCCAACTCTTATAGGACAAACGTCTTTAAGATAACTGAATCTGGTGATAAGATATTTCTTGGTACACTAATTAACAAGTTGTTCAGACCGCAAATTGATTTAAGTAAGTTAAAAGATGAACGACTATTAAGATGTGTTGAGTATGATAATGGTTGGTATCAACTATGTGTTAAGATACAACGCGCTATCGATAACGGATTGGAGATAGAGAAAGCTGATTTACCTAAGTATGATCCAAAATTTGAATATAACATAAAACATCCAACCCGTGAGAATGGTTTCCTTAACTACTATGTTCTTAAGGAATGTAGTGTTGAGATATATATGAAGGATGATAACGGTATACCTGATCCAGCAATATTACGTGGTTGGGACATCAGTACTATACCTGAGTCAATTCAACTGCCTTCTGGTGTCGTCTTTAATGTTAGAAAAGCTTGCATGCGTAGGATCAACGATGAAGCACCTTTCTATCTCTATACAAGTATATTTCAATATGCTGCGACTAGAATAGATATGGACGATCCATACACACGGATTTGGTTGAAGTATTTTATCGGAGCTGAAGACTTCTTCTCATATAATGGTAGAGTTATAGAGTGTGACAAAAGTCTATTAGCTCATAAACGCTTCGAGATGATGATAGCTGCTCAACGTGCAGCATTGAAATATGACATGGTTGGAAATGATATCTTTAAGGAGTGTATGCTTGAAGCGTTTGAAAATATAATTCGTGATCCAATATATAATTCATATCGGCTTAGAGGTGCATTTGGCGATCTAAATCAACATGTGTTTGCGAGGACGGATTCACCTGCATTGAACATCTCAATGGT
TGGGGTGGCTGATGGGACTCGAACCCAAACTATAGGGGATTACAGGGGAATTGCGGGGACTTTTGCCTTTGATTTTGCAGGGTTTTGCGTGTTCCTCTGCCCCGGCATCCCCCGCATTTGTCCCAAGATTTGTCCCAAGCTACGGCGTGGCGCCAGGCTTCCCCGCAGGCGGATGCGCCCCGGTGTCGCTGGGCACCGTCACGCTGCCGGGCGACACGGCGAACTGGCGCACCTCGGCATTGGCGCGCTGGGTTTCCCCGGTGGTGCCGAACCAGAACGCGAGGGTCTGCTTCAACTCGTTGAACCAGTAACCGATGACCGTCCCTACCGTCAGGCTGGCGGTGGCGTCGCGCAGCAGGCCGTCCGCCAGGCCCGAGAACACGAAATAGACGATGCCCAGGGCGCCCACCAGCAGCACGGCGGTGATCGTCGGCCGTACCTTGTCGTTGGGCTGCTGCGCGGCCAGCTTGCGGGCGCTGTCGCGGTCGGATGCCTCGGCAGCATACTGCGCCGCGGCGGCTTGCAGGCGGTTCTGTTCGGCCGTCACCGCGAGTTGTTGTAGTTGCACGCGCGAATTGGTTTCCAGTTCCTTGAGTTTGATGGCCGCCTGCGGGTCGGCCAGCAGCGCCGTGGACACGGCGTCCGGCGTCGAGTCGGTGCCCAAGGCTGTAGCCACCAGGCCGCCTACGGCGGCGCCGGCCGGGCCGCCCAAGATACCGCCCAGGATAGGGGCGGCTTTGCCGACAACGCCGGCCAGGTCTTTCCAGTCCATTTAGATGTCCTCCGCAGCGTATTTCAGGTTTCCGGCGACGCGCCGCGCCCAGCCCTTGCCGAACGTCGGCCAGGTGGGCAGGTTGGTGTAGAACATCATGCGAGCCGAGTTGAACAGCAGGGCCAGCATGGTGGGGTTCATCCCGGCCGCGGCATTGAGTGTCAGGGGGCCGATCTGTCCGTCCTGCGCGGTGCCCACGGCAGCTTGCAGCCACTTGGCCGCCTGGCC
ACCAAACAAGGGAGAATATGGATACGTTAAAATATATAACGTATTTTTAAAACTTAGGAACCAAGACAAACACTTTTGGTCTTGGTATTGGATCCTCAAGAAATATATCATCATGAGTGATATCTTTGAAGAGGCGGCTAGTTTTAGGAGTTATCAATCTAAGTTAGGGAGAGATGGGAGGGCTAGTGCAGCAACTGCTACTTTGACAACCAAGATAAGGATATTTGTACCAGCTACTAATAGTCCAGAGCTCAGATGGGAACTAACATTGTTTGCACTTGATGTGATTAGATCTCCGAGTGCTGCCGAGTCAATGAAAGTTGGAGCTGCTTTCACACTCATCTCTATGTATTCAGAGAGACCCGGGGCTCTCATTAGAAGTCTCCTCAATGACCCAGACATTGAAGCTGTAATAATAGATGTTGGATCAATGGTCAACGGAATACCAGTAATGGAGAGGAGAGGAGACAAGGCTCAGGAGGAGATGGAAGGCTTGATGAGAATCCTCAAAACTGCTCGAGACAGCAGCAAGGGAAAAACACCTTTTGTTGACAGCCGAGCTTACGGCCTACGGATAACAGACATGAGCACCCTGGTCTCTGCAGTTATCACCATCGAGGCCCAGATCTGGATACTGATCGCTAAAGCAGTTACAGCTCCCGACACTGCCGAGGAAAGTGAAACTAGAAGATGGGCTAAATACGTCCAACAAAAGAGAGTCAATCCGTTCTTTGCTCTAACTCAGCAATGGCTAACAGAAATGAGGAATCTGCTCTCCCAGAGTCTATCAGTAAGGAAGTTCATGGTTGAGATCCTCATAGAAGTCAAGAAAGGAGGATCTGCTAAAGGCAGAGCAGTAGAAATAATCTCAGACATCGGAAACTATGTCGAGGAAACTGGTATGGCAGGATTCTTCGCAACCATCAGATTCGGGTTGGAGACAAGGTATCCAGCACTTGCACTCAACGAATTCCAGAGTGACCTCAACACCATCAAAAGC
CCGAAGTAGGTGTGTGTGTTGCCGTTATGGCTAACAACACTACCAGCGCTCTTCACCCTCGTGGCTCTGGCCAGCGCTGTGTCTATGACACAGTGCTCCGGTTTGGGGACCCCGATGCACGTCGCAGGGGTTTCCAATTGGACGAGGTGTCACATAATAAGTTGTGTGACATTTTTGACAGCGGCCCGCTCCACTTCGCTTTTGGTGATCTTAAAGTGATGAAGGTGGCGGGTGGTGTGGTCACACCGCATAAAACAGTTGTCAAAACAGTCTATGTCTCAGGTGTTCAAGAGGGTAACGATTATGTCACTTTTGCCTTCACGCCTGGACCTAACGAGTGGCGCGAAGTTGATCCCCGCATCGACAAGCGCACAGCACTCGTCGGTGTCCTTGTGCAAGAACATAAAAAATTGGACTCAGACCTTAAGGAGTCGCGCCGTGAGTTGTCCCAGCTCAAGTTGGAGCACTCACTGTTGAGACATGACTATGAGCGCTTGGTCCGTGAAAAGCCTGGTCCTGCTATGAGAACTTTTAAATTCTCAGCTGTCATCTTTTATGCGTTTTTCCTTGGTTTCCTGCTTATGTCTGCTGTCAAGGGTGAGGTGTATGGTCGCTGTCTTGACAGCGAGCTTAACCTCAATGGCAACCCTGAAGTGTGTTTGCATTGGGAAGAGGTTAAATCTTTTAGCCTCCAGGTTGCCCTTGCAGACTTCTGGAACATGACCTTGGACTATTACGCTACTGTGGCACCACAATCGCCACTTATGGACCTTGCACTGGGCTACTTCCCCTACTTTGCTAACTGGCACATGGCGGCTTTCCTTGTTGGCACTGCACACGTTGTGGCGGCCGAACGGCCGCTCTATATGCTAGTGACACTTGTTTTAGCAACATTGTCAAGGTTCCAACTGGTAGCACTTGCCGCCGTCCCAATGTTGGACATGCCGTCCTCAATTGGTTTGTGGGTTACAATGGTCTTGTTTGCCATTGATCAGGCCTT
GTTGACTTGGCCTATGACGATTACGACGGGATTTTTGATTGCGAATACGCTTACAAGGCGTGGCGTGACGACTGTTTCCGCACCGCTGAACGTGGTCGTGGTCCTGTGCTTCATGAAGACATGACCATTGCCAGTATCGGCAAAGATGGCAAACCGATTTACACCAAAGAGCAATACTCGATTGGTTCGCGTACCTCGCGCATTTACTGGCGTATCTACAACAAGGCTCTTGAGCAGAAACTCGCGAACACGGGTCTTGTCTGGTACCGCTCTGAAGTCGAGCTGAAAAAATGGAATGTTGATGTGTTGCTGAATCCAGCTGGCGCGTATGCCGCGCTGAATGATTTCGCTGCCTCGATTTCTACCGCTAAGAAATTCAATACCAAACCTGTCCCGACGAAACGCGCGGCGTTAGACCTGTTGGCCTCTGCGCACTGGATGCGTCGCCAGTACGGGAAAATCCTTAATTCACTTATCGAGTTCCATGAGGGCGACATTGAAACCGTGGTCGGTTCCCTTGTCCGTGATGGAACGAAATTCACCTTCCCCGATACCTACGGCAAGTTGGTGACTCACATATTGGAGACTTAACAAATGGCTAAATCCGTTTTTGTACTTGGCATGGATATCACTTGGAACTCAGCACGTGGTGACAGTGCTCAACTGAACGTGTCGCGTCCTCTACGTGAAATCAACTCGGAGAAATTCAAACGCCGCACTATCGGTGAATCCGGTGATGTGAATCCCCAATGGGATCAACCGTTGATGATTGATCATCAATACGCCCTATTACTTGAGCGTACGGGTGCTCTCGTTCCTCGTCGTGAATACCAATTGCGCTTGGAGATTAACCCAGAAGACCCATTGGCGGGTGCCATTGTGACAGAACTCATCCCTGTGGATGACGACATCAAGAAACATTTTGAAGCCTCGCTAAAGGCTAAATAAGGAATTTCGTTATGCCTGTGTGTGCTCTACCGAACGCGGACGGTTTTCTCGC
TGCCATGTATAATTAGGGGATAAAAATAAAAACGAGAAGATATGTGTCTCCTCGTTTTCCAATGTTGTAATGGGAAACTTTACCGTTGAATATGGAAAAGTTTTCTACTACAATCGATTCATAACAACTCTTTTTTCTCATTTAGAAATTGTGTGTAGAAAAGGAGTTGTTTACAGAATTGTTCTCGTTGAGATTCATTCAGGCCTGCGAAAACCGTTTGAATCTCCTCGAGAATGATTTTTAATCGTTCTTCAGATTCTGGGATGTTTCGTCCCAAAAGCGCATCAATAGATACATTGAAGAAGGATGCGATTCGATCTAACGAATCTAAGTCGGGTTCATTAAAGTGGTTTTCTAAGTTACTAATCTGACTCCGACTTAATTGGATCTTATCACCAAGCTCTGCTTGTGTTAGCGTGTGACTGTTTCTAAATTTTTTTAAATTTTCTCCAAAAGTGTTCATGCCTTTAGTATAAATAAAGGCATGTTTTTTAACTATAGTTGACAGATAGTTTGTATTTAAAATGATTAATGACAGTATTTATACCAAAAAACAGAAAAATAACTAGAACATTAGTTCTGTTGGTGGTAAAATATTCTTGTGGGAATTCTGAAAGATTTAGAAAAAACTTTCTCAATATGGTTTGAGAAAAGAGTGAAACGAATGTTCTAAATTTTATGATAAGATAAAAATAATAAAATAAAAGAGCAAAAAGACCCACGGCGTTACAGTAGTGTCGCCGCACTACTGTAACGTTTTACCCTAGTGTACGTAGGGAAAACTTTCCATGAGTCAACTTCAAGTATATCATACTTCTTAGCCCATGTTAGCATGGTGGTACGTTTTCCTATTGAGAAAAACAGAGGGGGTGTCTTAAGTTCAAGGGAGGGACCGTCGTGCAGAATTGTACAAACTTAAGTAACATTGTGGTAGAAAAAGATATAACGCCTACTAAACTCTCTAAAATCACAAGTTTATCACAATCAAATTTGTGGAAAA
AAACTCTCAATCACACATATACAAAAACGTTCAAGCAACCAAACTTTCTTTAAACTCTCTCTCTTAAACTCTTCCTAAATCTCGCAGAAATTTCCCTTCAAGCTTTTCAATCACTGAACTCAATGGCATCCATTACTTTCGGTAACGCATGCACTGTTGTCTTCGGACAAGTGAGGAAGGAGGAAGTCACTGCCGGACCTGTGGCAGTGAACTTGAATGAAGGCACAAGAATGGTGGTTGTGCCAACTGCGGCACAAATGGCAACACCCACGCCAAGTGTTAGCATTAAGATTATCAATAGATGGTCTAATAAAGCTGTCTCCTCATATGAGAGACAAGTAGAGGATGTGTTCGCGAACTTTTTCGCAAAAAAGGAGAGGAGTGACGAGCTTTTAACTCGTTACTATGGAAAAGTTGTCCAGAAAGGCAACAAATTGATGGTTAAACGCGCACCGCTACATGTAGCTCGCGTTTTGGAGAAACAACGTCTTCAAGATATTGAAGACGAGAAAGCATTTCTGCAGTATCGTGATGCAGGAGTGCATGTTGCTGGATCCGTAAAATTTACGGACACAAGAAGTAGGGGACAAACAGTCTCCTTCAGAACTGAGCACTACAAACCAACTGGCAAAATAGTGCAGAAGAAGAAGGCCCAAAAACAGCGGGCTAATGCCGATGTGGATCACCTTATTGATGAGGTGATGAAGATATGTAGTGCTGATTGTAAACAAGTTGAGTTTATCTCGATGGGTAAGAGAAGATTAACTGCCAAGTTTAAGCTGTTTGGCAAGTCAGTAATTCCATGCATTCACCTGGCGCATGAGCAAGGACGTCGACTGAGACGTGAACTGGATCCTCGCATCCATGAACAAGTTATTGCCCATTTGGTCACAGGTCGGAAGGTCAGGGAGTTAATTAAAGATGACATGGTGACTTATGGATGGAGTGGTGCTATACTAAATAAGAATTTATTTAAAAGAACACCCTTCAGATGGGACGA
GGGATTTAGCATTCACTAGCGAACATGACGAATCTCAACATTGAGTCGCTAGTGGAAACCCAGCCAGCAGTATCCAAGTTAGTTGGATTACTGCCTAAATTAAGTTCTAGATTAATAGACGCGGCCAAAGTGCCAGCGACCTGCGGCCTCGTAGTGGCCGCAGGATTAGGATTGTACGCATACCGGAAGGTATGCATAAATAGATTAGAATTTAGTAGGGAGAACACTACCCCGCGGCCCACGGACTGTATAGAAGACGTGCTGGAGGCCGAAGAGGATGCCGTAACGTGCCTAGCACTTACGAAGATCGCTAAAGAGGCAGCGATGGAAGCAGCTCTAAACCCGGGCGAAATCACAGAAAGGGTTAGAGAAGCTGCCAAAATAAACGCCCAACCCTCCACCGATCCTCTTGCCAAGAGGAAAACTAGATTGCGGCCTAACAAAACAGGCCAATTCATAAGGGTGTTGAGGGCCGAAATAAAGTCCCAGATGGGGACCCCCACTATAACTGCGGCCAACGAAGCTGTGATAAGGCACATGATAAGCAAGTTCTGTGCATCACACAACATACGTACGACATCGTACGCCCACCTGGTTTCCAGGGTGGTTAGGGAGGTTATGACCCCCTACCCCGGAGACGCTGAAGAGGTGGAACGCGCCAGCTCAGTTGTGAATCGCATTCACAACTGGCTGGTGCAATACCGCAAATAGGGGGGCCTTGAGTTGGCGCGCGGGTTCACACACGAAGCAGTATGCACAGATGTACCCGGCCTGGACGCCACCAACCTGGGAGACTCCCGCCCACTAACAGACACTAACATTAGGAGAGTAGTCGGTCCGGTTAGTTCGGATTACGACATAGTATTTTATACTAACTCTAGGAATAATTTGATGCGAGGCTTGGTAAACAGGGTGCTCACTTACAAGGGTGGACCTGTATTAGAACCATCACCAGGCGCGTGGAAAAGTCTCAGAGGATTAGCCACATCCCTAGGCAATA
CACGCGCGTAACGTGACAGGGATTAAGGGTAAACTAACTGATTTTGCAAGTTTTTATTTTACCCAACTTTCTTATGGGGCATACATGGGACACTTTCAGATAGTCTTTTGTTAAGGAGTTCTATCTGTTCGTGATTGTTGTCTTTCATCCATGCTCCGTAAACATTGAATACCATTTGTGCGTTTGTGTGGCCCATCTGGCTTGCGATAAAACTAGGATTAGCTCCAGCGGCAAGTGACCAGCATGCATAAGTATGCCTGGATTGGTACGATTTTCTGTGTCTCAGACCTGCGCGTTTTAAGATACTTGTCCATGACTCCCTGATGGAGTCAACTTTGTAGTGAGGTCCAGACAACTGCTGCTGTTTTATTACCTGAGGGCTAAAAACAAAAGTACATTTATGCACAGCTGTTCTCCCATATTCCCTCTGCTTTACCTCTACAGAATGTTGCTTTCCAAGCATGGTCATTTCCGCCTGGCTTTTAAGAGCATCAATAGCTGGTTGAACCAGATGAATTGTCCTTCCGGTGCCAGCATCGGTTTTTGGTGGAGTGAATTCGCCAAGTTTTGTATAATTCCTACGGATGGTTATAGTCCTTGCTTTAAGATCTATATCTTCCCATGCCAGCGATACCAGCTCCCCGTGACGAATACCCGTGTATACAGCGAGAATCCACAGGTTTTTTGTTTGTTGATGACGGCAAGCCTCAATAAAACGAATAAATTCGTCACGGGTGAGAGGATCTGGTTTTACCTTGGACTTTTTTAAGGGAGCCAGACCGTTAAATGGGTTTCCTGAGGTATAACCATTATCTGTTGCAAATTGAAACATTCCAGCTATGGTTGTCATATAGTAGTTTACCGTGACCACTGAGCGCCCTTTTATGGAAGAAGTCTTTCCATTAGAAAGCTTTTGGTAACCGGTCAACAAATCTCTCCTTACGAAAAGTAAATCCTCTTTTGTTATGGATGAAACCAGTTTTTTTTCACCTAACATTGG
GTAAAATTTATACAATACAACAACAACAATTTTACAACAACAAACAACATTTGCAACATACAACTACAATGGCACATATACAACAATCCATGCAGGGTGCTCTGCTAGACACCGTCAGAGGACAAAACTCTCTGGTGAATGATCTAGCCAAGCGTAGACTCTACGACACCGCTGTCGAAGAGTTTAACGCTAAAGACCGTAGGCCAAAAATTAACTTCTCAAAGTCGATTAATGAAGAACAGACATTAATCGTCTCACAGGCATATCCAGAATTCCAAATTACTTTCTATAATACACAACTCGCGGTTCATTCTCTTGCCGCTGGTTTGCGCTCACTCGAGTTGGAATATCTGATGATGCAAGTTCCGTACGGCTCATTGACGTATGATATAGGAGGGAACTTTGCAGCCCATCTGTTCAAAGGAAGAGATTACGTACACTGTTGCATGCCCAATTTGGATCTCAGAGATATTATGAGGCATGAAAATCAGAAAGATTCAGTTGCTACTTACCTTTCGCGGCTCAAGGCGCGCAACAAAGTTCTACCTGCTTTTCAGCAGGAGGCTTTTCAGAGGTACTCCGAGAGGAGCGATGAGGTAGTATGCAATAATACTTTCCAATGCTGTGAAAGCAACAGGTACAGTTCAGGAGGTAGAGTTTATGCTATTTCCTTGCATAGTTTGTACGACATTCCAGCTGATGAACTGGGTGCCGCATTACTTCGCAAGAATGTGCATACACTCTACGCTGCTTTTCACTTTGCCGAGGAGTTACTCCTTGAGGTAAGCACCGTGGAGCTGCCCACGATAGGTGGGATTTTTTCTCGCGATGGTGACAAAATTAATTTTTGTTTTTCTAATGAGAGTACTTTGAATTATAGCCATAGTTATAGTAATTTACTTAAGTATGTGTGCAAGACGTATTTCCCTGCGTCTAATAGATTTGTTTATATGAAGGAGTTTTTAATAACCCGCGTTAACACGTGGTTTTGCAAGTTTAC
ATGGCGGGGAATTTGAAGAAGAAATCTGCCAAACCCAAGGCCCAAAGGAGACCACCTCAGGGCCGAGGAGGGCAGGTCAAACAAAAACCCGGTGCTGCTATTGTGGGAGTCATGCATTACGTGACCCACCAGGCGCTGGGCATGAAGTTAAGTGGGAGACTTAAGAAGTTCTGGAGGAATACACCGCCAGGTCGCCTCTTGAAAGCAGCGATGGTCATACTTAACATCCTGAAGAACTTGGTGATGGGGCTTTTGGCAAAAAAGAAGGGAGGGAGGAGAGGTGGAAAGTCTGTTCCATTCTTCTTGATGCTTGTCCCCATTGCTCTGTCAGCAGTTGTGATGAACGACGGCGGTTGGATCTTTCTTAAACCTACAGTGGCTGACATAGGGAAAACAATCACAGTAAGAAATGGTACATGTGTGTTCTCCTCTCTAGACATTGGGAATGAATGTGAAGAAACCATGACTTATCCCTGTATAACACTGGCCGCAACAGAAGAACCAGTTGATCTGGACTGCTTCTGCAGAGATGTCAAAAATGTGATGGTGACTTATCCCACGTGTAAGAGGAACACCAGGACCAGACGGGATGTCACAATCCAAGACCATCCACCGTCTGTCACACTCACCAAACCATCTCTTCTCAAGCATGTGGGAGGGGCTGAGGAGCATCTTCAAAAGGTTGAAAATTGGATCTTAATGAACAGCTGGAAAGTTGTATTGGTGACCGTGGCCTTGCTCTATGGATTTGGGAACAAGCTACAAACGTGGATTCTCATAATTGTGACCTTGATTGTGGCTCCAGCTTATGCTAGCACCTGTGTTAGTGTGGCCAAAAGGGATATGATCCGTGGTGACCTCGGAACAACCTGGGTTGATGCATTCCTTGAGAAAGGATCGTGCAGTACACTCATGGTTGAGGACAAACCTGCTGTAGATGTCTGGCTTGATGAAGTGTCCCAGTCCTCTGTCATTGCTAGCCATGAATATTGCATGGAAG
ACTTTTAAAGTAAAGTGAGTGTAGCGTGGCTATAACTCTTTTTTTTACTTTAACTAGCCTTGTGCTAGATTTGTCTTCGGACACCAACTCGAACTAAACGAAATATTTGTCTCTCTATGAAACCATAGAAGACAAGCGTTGATTATTTCACCAGTTTGGCAATCACTCCTAGGAACGGGGTTGAGAGAACGGCGCACCAGGGTTCCGTCCCTGTTTGGTAAGTCGTCTAGTATTAGCTGCGGCGGTTCCGCCCGTCGTAGTTGGGTAGACCGGGTTCCGTCCTGTGATCTCCCTCGCCGGCCGCCAGGAGAATGAGTTCCAAACAATTTAAGATCCTCGTTAATGAGGACTACCAAGTCAACGTTCCTAGCCTTCCTTTCCGTGACGCACTGCAGGAAATTAAGTACTGCTACCGTAACGGTTTTGATGGCTATGTCTTCGTGCCTGAATACCGTCGTGACCTAGTTGATTGCAATCGTAAGGATCACTACGTCATTGGTGTTTTGGGTAACGGAATAAGTGATCTTAAACCTGTTCTCCTTACCGAACCTTCCGTCATGTTGCAGGGTTTCATTGTTAGAGCCAACTGCAATGGCGTTCTTGAGGACTTTGACCTTAAATTCGCCCGTACTGGAAACGGCGCCATATATGTGGACCAATACATGTGTGGTGCTGATGGAAAGCCAGTTATTGAAGGTGAGTTTAAGGATTATTTCGGTGATGAGGACGTTATCATCTATGAAGGAGAGGAGTACCATTGTGCCTGGCTAACAGTGCGCGATGAAAAACCTTTATGTCAACAAACTCTCCTTACAATTAGGGAAATCCAATACAACCTGGGTATCCCACATAAGTTGCCAAATTGTGCTATCAGAGAGGTAGCACCACCAGTCAAGAAGAATTCTAAGGTTGTTCTTTCTGAAGAGTATAGAAAACTCTATGACATCTTCGGCTCGCCATTTATGGGCAATGGAGACAGTCTTAACACGTGTTTTGACAG
AGTTCGTGAACCAAGGATTAAATGTCGCTCGAAACGAAAGTTAATTATCTCTTATCTCTGGTGAATCGCCTCAATCAACATGAAAAATGGATGCAACAATTTGGATTTACGCAGCAAAACATACAAGAACAAACAGAAAATTTCTCAAAATTTATTAAGTACGAGAAGCTGAAACAGATAATAGATAGAAAATCACGCATCAATAATGCTAGGAAAACAGTTACTACAACTTATAATCTAAATATCTTTGACGAATTGTTAGACGACAATGTCGGATTTGTAAACAATGGAATTTCTAATTTGATCTCGTGTTACGGAATTATCAACAATGTGACAAACTTAGATGGAATAACGTTAAATTTTGAACTCAATGAAGTTAGGTATTGTATTTTTAAAATTTGTTATGCTAATATTCTTTATAAAGTTAATAAAGCGGAAACAGGTAAGGAGACGTTAGCGTTCAGGTATGATCGTGAAAATTCTGAGATGGTATTTACTTATAGTGTCAATGAAGATAGTTCTCTTACTGAAAAAGTTAAAGTAACACATTTTATTGAAGATGATGGTGAAACAATGGAATATCCACTTAATCAATTTGGCATTGTAATGCACACTAATGACAGTAGCAGATTATGCTTTAAAATTTATTACGTAAATATTAGAAAAGACAAAACAGTTATGGAACGCGTACAATACATAAGCAAACGTGGTATATATTTTTCAAATTTAATTTGTTTTGAACCTAATACTTTTCTTTTCCCAAGTGGTGAAATAAAGAGGTTAATCAAAAGTTTACAGGTAGTATTTTTAAATCTTGCTTTTACATCTTTTAGAAGGTTTCATCATGAGAAAACAACAAGTATGGTTAAGCAGTTATCTTTATTCGATGTAGATAATGCTAATTTCGTATCAGCTTATAGTAGATTAGGTTTATCAGCGATGTTAAATGCATCCGCTATAGCTGATAGTACTATAACCAAACAAACTAGAGTATATCAGA
AATTTAAACCTTTATTTATAATTTATAACTGGAAAAAAAATAGTAAACACACACGTTTATAATTAACTTTTAATGTGTTTTTAATGAAAAACGGCTTTTAAAGCCAACGTAAATAGAATTTTTTGTTTTAATTGTTAAAAATGTCCATTACGCTTTCCATGAAACTTTTTTCTTTAGATGGAGGAGGAAAATAGTACTTTTTAAAAGGGTTGGGTATTTTTAACGTGTCGAAGCTACCTACTCTTTTATACTCTTCCGGAATTGTGTTGGGATCGTATACCGATAATTCTTTATCGTTTATTTTTTTAATTTGTTTAGGCGTATTGTCGGTTTCCTTTTTGTCTTTTTTTTCGTCGTCTGTGACAGGATAAAACGGCCAAAAAGTTGGTTTTTTATAATCTTCCTCATCAAAAAAATCTCCTAATATTAACGATGTTAACCATTTTATGGGATACAGTATTAGACTAGCCGCACTCGATACAAACAACCGAGAAAATTTTGCTAAATAATACACAAACGATAGCGCAAGTTTTGCGATGCTGTTAACTATTAATGTAAAAAACTCTTTTGCGCATATAACTAAAAACGCAAATATTCGAATAATAAAAACCAACGTTCCCTGCAACAGTTTCCAGGCGACTAAGAAAACGTTATATATCGCAGAAAAAAACCACCAAGCTAAAAAAAAAGCGAGCTCTCCCTCCCCATTGTAATTATTTAAAGGAAATAAAAACGCTGCGTTTTTATGTAATAATTATATAGAAAAATAGCAACGAATAACGTTTAAGCTTACGTATTGTGTTTCGTCGTCGTCGCAGGTCGAAAGAACGTAGTAGTCAACCTTTGTTTTTAAATTGGAAGATACGTAATCTACCAACTCTCTCAGAAACTTATAATCCTCTTCTGAACTCGGTACCCATAAATCTTCTTTAACCGCTTTAAGCTCTTTCCACGCCATATCTTTTCCTTCTACGTTACTTAAGTTGTAAAATCCATCAAA
AAATTAAAACTACTCATAAAGACATCAAACAAAACAAACGCAAACAAATTCTCAAGTTTTCAAGCTATTTCAAGCAATTTGCATTTTCGATATTTATAAGTTTACGATTCATCAATATCAACAACAACACGAATGGCTACAATTATGTTTGGAGATTTCACTGTGCAACTGAAGCACAGCATAGTGACAGAAAAGAGAAAGCGGGTGATTGAAACCACCAAGTTGGAGCAAGAGGTGCGTATGGAAACCGTTTGCGAGACAGTTATGGAGAGCATCACTGTAGGGTGCACAACAAGGTGTGCGGGCCTGAGCGCATACACAAAATCGTCCCTCAGGAGAGCCATCAAGGAAGGAGACCTTAGTGCATCAGGAGGGTGCAATTATTGTGGTCTTCGAGCACTGGTAGGTGAGGGTCGCGAGAGGGTGATTTCTGTACCCAGAGTAGTGACACAGCAGAAGGAGATAATTGTTACTAAGGAAGTTCCTCATATTTATGAGGAAGAATATGAGGTAGAGGTACCATACTTAGTAACTGAACCGTTGCTACCGATGGTGGGCACCTTTCCTGGGAGTGACGTTTACAAAACTACTGTACAGGAAAAAGCACTAAACAATATTGTCACAAAAGATATGATGGCAAAGTCTGAGCCATCAATGAAGCAAGTCAGTCGATCTCTTGTTTTGGCTGGCAGAAAAGAGGTTTGTAGCTATGATTTGGCCATCAAAAGGATGGATGAGGCGATACAGCGTGATTCCGCACTACAACGAAGACTTCTCATCCAACAGTATAGCACTATCAGACAGCTACCTAAGGGAGCTGTTCAGCTAGGGTTATGCTCGTATGAACAAGCAAAGCAGCGCGCTGAATTGGCGTGTAAAAGGAAACAGGAGGAGGATTTCCTTAGTGGCAAGTATGAACAGCAAGCTTATATCGGAACAGCTGCTATTAACACTGCAAAACCCACAGGCAGGAGCGTGGGATTTAGGACGATTCATTGGA
AAGGTTGTGCTAAATTAATACAGTAGAACTATGTGGAATGGAGGAAATATTATGAACAAGCCAGACAAAAATTTCTTTATGAAAATGATTATCGTTATTCTATCAGGATTACTTGTGTTATTTGTTATAAACCTAGCATCTATCTACTTTGGGTACTCTCCTCACGTTGTAGCTACGTACTTTATGACAGGGGGCTTTATTGCGTATATCGTGATAAACTTATACGACCGAATTGTTTTCCAAAAAGGTTCTCCTAGGGAAGAACGAGAGAAACAAGAGAGACAAAAGATAGCATCTAGACAAAAAGCTTTAGAAAGCGTAGTAACTCAACGACTAGGTATCCCTATAGAGGAGCTAGATTTAGAAGTACTCATTCAGATGGAAAAGGATTTAGCAGACAAAACTGCTAAAGGTAATAAAAATGAAAAAACTGAGTAGAGACGAGATAAAGAAAAGACGAAAATATTTCATTAACGAAGCAAAAAGAGTTACACATATACGAGCAGGAGACCGTAGAATAGCAACAGGTTCAAGAATATGTACCTTATGTGGTAGAAGTCTATCATCTCAGAAACGGTCTACAGGAGAGACCTTTGCCTCAGTAAACCACATCCATTGTTACTTTAATGAACTTCTTATCGTTAACTTATGTGAAGATGCAACTTCTTGTTATAGAAGACATGAAAGGAGTTAGATAGTATGAATTTAGACAACATAGAAAGAAACTTAAGCAAGAAAAAAACTACAGGAGATGCCGTAAAGGATGAGTTCAATGACATGGCTATGAAGCTACTAGCAGGCTTTAAAGCAGATGTTTCGGCAGGAGATAAAAAATTAGAAGATGTAGCAGACATGGCTAGGCTGTTACAAACCTTTATACAAGTTAACAAAGAAGATAGTGGTAGCGGAGGAACATCCACTTCTTTACCAGAGCTTAGTAGCTTGCAACAAGAAGCAATAACCAATCAGATAAAGACAGAGAGCGTAGTTTCAGGTGATA
AGTAAACTTACCAATCAAAAGACCTAACCAACAGGACTGTCGTGGTCATTTATGCTGTTGGGGGACATAGGGGGAAAACATATTGCCTTCTTCTACAAGAGGCCTTCAGTCGCCATAATTACTTGGCGCCCAATTTTGGGTTTCAGTTGCTGTTTCCAGCTATGGGGAGAGGTAAGGTTAAACCAAACCGTAAATCGACGGGTGACAATTCGAATGTTGTTACTATGATTAGAGCTGGAAGCTATCCTAAGGTCAATCCGACTCCAACGTGGGTCAGAGCCATACCTTTCGAAGTGTCAGTTCAATCTGGTATTGCTTTTAAAGTACCGGTCGGGTCACTATTTTCGGCAAATTTCCGGACAGATTCCTTTACAAGCGTCACAGTGATGAGTGTCCGTGCTTGGACCCAGTTAACACCGCCAGTAAATGAGTACAGTTTTGTGAGGCTGAAGCCATTGTTCAAGACTGGTGACTCTACTGAGGAGTTCGAAGGGCGTGCATCAAACATCAACACACGAGCTTCTGTAGGGTACAGGATTCCAACTAATTTGCGTCAGAATACTGTGGCAGCCGACAATGTATGCGAAGTAAGAAGCAACTGTCGACAAGTCGCCTTGGTTATTTCGTGTTGTTTTAACTGAACCTCGACATAAGCCTTTTGGATCGAAGGTTAAACGATCCGCTCCTCGCTTGAGCTTGAGGCGGCGTATCTCTTATGTCAACAGAGACACTTTGGTCTATGGTTGTATAACAATAGATAGACTCCCGTTTGCAAGATTAGGGTTAACAGATCTTGCCGTTAGTCTGGTTAGCGCGTAACCGGCCTTGATTTATGGAATAGATCCATTGTCCAATGGCTTTGCCAATGGAACGCCGACGTGGCTGTATAATACGTCGTTGACAAGTACGAAATCTTGTTAGTGTTTTTCCCTCCACTTAAATCGAAGGGTTTTGTTTTGGTCTTCCCGAACGCATACGTTAGTGTGACTACCGTTGTTCG
GTAAACAATTCCAAGTTCCAAAATGGTTAATAACAACAGACCAAGACGTCAACGAGCTCAACGCGTTGTCGTCACAACAACCCAAACAGCGCCTGTTCCACAGCAAAACGTGCCACGTAATGGTAGACGCCGACGTAATCGCACGAGGCGTAATCGCCGACGTGTGCGCGGAATGAACATGGCGGCGCTAACCAGATTAAGTCAACCTGGTTTGGCGTTTCTCAAATGTGCATTTGCACCACCTGACTTCAACACCGACCCCGGTAAGGGAATACCTGATAGATTTGAAGGCAAAGTGGTCAGCCGAAAGGATGTCCTCAATCAATCTATCAGCTTTACTGCCGGACAGGACACTTTTATACTCATCGCACCTACCCCCGGAGTCGCCTACTGGAGTGCTAGCGTTCCTGCTGGTACTTTTCCTACTAGTGCGACTACGTTTAACCCCGTTAATTATCCGGGTTTTACATCGATGTTCGGAACAACTTCAACATCTAGGTCCGATCAGGTGTCCTCATTCAGGTACGCTTCCATGAACGTGGGTATTTACCCAACGTCGAACTTGATGCAGTTTGCCGGAAGCATAACTGTTTGGAAATGCCCTGTAAAGCTGAGTACTGTGCAATTCCCGGTTGCAACAGATCCAGCCACCAGTTCGCTAGTTCATACTCTTGTTGGTTTAGATGGTGTTCTAGCGGTGGGGCCTGACAACTTCTCTGAGTCATTCATCAAAGGAGTGTTTTCACAGTCGGCTTGTAACGAGCCTGACTTTGAATTCAATGACATATTGGAGGGTATCCAGACATTGCCACCTGCTAATGTGTCCCTTGGTTCTACGGGTCAACCTTTTACCATGGACTCAGGAGCAGAAGCCACCAGTGGAGTAGTCGGATGGGGCAATATGGACACGATTGTCATCCGTGTCTCGGCCCCTGAGGGCGCAGTTAACTCTGCCATACTCAAGGCATGGTCCTGCATTGAGTATCGACCAAATCCAAAC
