# Supplementary material for: Towards a better solution to the shortest common supersequence problem: the deposition and reduction algorithm
Source: BMC Bioinformatics. 2006 Dec 12;7(Suppl 4):S12. doi: 10.1186/1471-2105-7-S4-S12 (PMC1780115; doi:10.1186/1471-2105-7-S4-S12)
Supplement: Additional file 1 — Real DNA sequences DNA sequences are obtained from NCBI Viral Genomes, Accessed on 01/01/2006. . Sequences are randomly selected from different genome sequences. The specific length and number of sequences are specified for each dataset. There are 60 randomly selected datasets. File name indicate the number of sequences, sequence length, and dataset number. For example, file name "DNA_N100_K500_5" indicate that it is DNA sequences dataset, with 500 sequences, each truncated to length of 100. And this is number 5 datasets for this setting. Each sequence is represented as a row in the dataset file. [file 1471-2105-7-S4-S12-S1.zip › DNA_N1000_K500_0]

GGAAATACACATCTCCAGTCAGCTCCTTTACGCAACTGACTTTTATTTATCCATCATCTGTTTGTTTGCCCCCGGTATATCCCATGGCATTCCAAGACGCTTTCAACAACCTATCCAGCACCGTCCACCGCGACACGGTTGCCGCACCTCTCTTAGAGAGCATTGCCCAACCTCTCCGCGACTCTCTTGAATTATATCCCTGGGCGATCAACGCCGAGAAACTTGACCTGCTGAAGAAATTTGGCATTTCTGTCTCCGGCCTGGGTCATCAAGCCCACCCTCATCCGTTCCACAAGATCATCGAAACACATCTCCTTTTCCAACATTGGAGCCACAACTGTCGAGAGGACTCTACAGTGCTTTTCATGAAGCCCGAAAAATTCCAAAAACTCGCCTCTTTCAACCCTCACTTCAAGCATCTTCTCAACTACCGCCTTCACGCCAAGGACACAACCCGCTTTCCAGAAACCGCGTGCAGTCTCCCCACCACTTCCACCGTGTTCATGCATGACGCCTTGACGTACTACAAACCTTCCCAGATCATGGATCTGTTCCTCCGCATTCCAAACCTCAACAGCCTCTACGCTTCCGTGGTGGTTCCCGCGGAGAGCTCATTCACCGACCATTCCTTATACCCCGAGGTCTACCAGTATAAGACTATCAGGAGCCATCTCCACTACGTCCCTGAGTCCAATCACTCCTCGGCTTACAATCAACCTGCCGACGCCCTTCTCTGGCTCGAGCTTTCGACCATCCAGGGGCCCTCCTTCTCCCTCACCGTCACCAGGCTCGACTCTTGGGGCCCGTGTCACTCGCTCCTGATCCAACGCGGAATACCACCAGCCCACGTTGTCAATGACTTCGTCAGCTTCGACGTGCCAGCCGCCGTTCTTCTCCCCGAGGCCACCAGCATTCGTCAACCCACCCGTCATCGCCTAGTGCCTCAATCTGTGTACAACGCTCTGTTTACTTACACTCGAGCCGTTCGGACTCTGCGCAT
CGGGTGGTAATGCGGCAGCCCGATTATGTACGGGTTTCCAGGTTTCGATGGGGATGGACACGCCCAGGAAGGCCCCGTGGAGAGGCTCAGAGCCGCCCTCGCGGGCGACTGGACAGAGAACGGGGTAATGGGCTCGACCGCCGGCACGGGCCGGCACAGGGCCACACAGAGCCGGGACACCCGATAGTGGGTGCGTGTCTGCCAGATACCCGCAGTGGTGTGACCCTTTTCACTCCCAGCAGGGGGTGATGCGGGTTTTCCCGAAACCCGCACCCACTATTGGTTGTAGGGGGAAGAGAGAGGGGAACCTACGGAGGGGTGAGAGATGGGGCCTCNCCCTGGCTCGGCCCTCCGAGGAGCCGCCCCCAAGCGGCTCCCCTCCGGGAGCGCCCGGAGCGCTCCCCTTCCAATAGACCGGCCTTCGAGGGCCGGTCATACTTGACATAGAACCGGCCTCCAGGGCCGGTATCCAGCGGCCTCCAGGGCCGCTTCCGGCGGCGCTCACCGACGCGCCGCCCTATAGGGAGGTGGTCTCGTTGTCCTGGTCAACCAGTGACCGGTCAACCCGCCTACCCGACGACTGGCCCGCCATACGGAGACAGGTGCTCCGTGACGCGGGCTGGATCTGTGAGATCGGTTGGTCCGGTTGCCTCACCCAGGCGACCGAGGTCGACCACATCCGTCGTGGTGACGACCATTCACGCGCCAACCTACGAGCCGCGTGCTCTTGGTGCCACGGCAAGAAGTCATCCGCTGAGGGCAACGCCCGGAAGCGGCAGTTACGAGCCAGGAGGAAGCGACCGACCGAACGCCACCCTGGCCGCATATAGCGGGCCAGGAGCCCGCTGACCACCCAGGAGGTGACAGTGGGCGAACGAGGCCCTGTGCGTAAACGGTCGGATCAACGCGTCCGACGCAACAAAGACGCGGTGCCCACCGAGAAGGTCACCGCCATCGGCACCGTGCCGATACCCGAGCTTGGTTTCGACGACCCTCATCC
TTTTAAATATCGGGTACAGGGTTTTAACCCTGTACCCGGTATTCAGACCTTAGCTTTTGAGCTATTGTAAGAAGGTAGCCTAGCTTTTAAGCAATGGCGGTATTAGATCTTGCTTTTGAGCTCTATCTAGTACGTGTTTACAATTAATTCGATTAGTTAAGATTTTAATTAGTTTTAGTAACCAGTGCTTCAATCTTCTATTGTGGCACTGGCTTGGATCTCCCTTACACATGTGATTACATGATAGACTTATTAGTAGTAGATACATCTAAATTCTACAACGACCTAGTAAGTATTAGTTATGTGAAATAGAATGTGGAGGATTTTAAATTGTGAATAGGCCTTTATATTCGGAGTAGGTAGTATTGCGTATACTATTAATCCCACAATACGTGGTCTCCGTCTTAGTATTTTTAATTTGCGCCCCAATGGAAATGGCTCTTCGGACTTGAGTACAGAGGGGCAACCCATAAATGATGATTAACCCACAACAATTATGTAAGAAAACACTTTCTGACGAACTTTGCGATCGCACGGATACGATTACTTTGCACCCATGGAATGTTTCTGAGTATGTTACCAATACTAGTCTGGATGTGGCGGAGTATCAGGCTTGTGTTGGTAAGGAATTGGAAATGCAGAAGTATCTCGTTACAGCAACGGAGGAGTGCCCTTGTGGACACCCAACAATGTTTAGCGAGATCGACATGAGCAGGGGGATGGTCATGTCTAGTAGGGACAATTTGTACAGTGACGACTTGGTAAATCTGGTTCCAATTGAGCATGGTTATGAGCAATCAGACCCATGTTTTTGTGGTAACCAGAGAGAAGACTGCGAGAATTGCATGTATTTGCAAATTCTTCGCATGTCCCCTGCGAAGTGGAATGTAACCTACGGATTCAACCACAATCACCAAGCAAGAATAGTGCAATACCTTACGGTAGAACGTGGTTTTGCTTGTGAAGGATACACTTTTGAGTCTGACACTAGCGATAGTGA
CGGGTCTGCTTTTCCTTCACGGACCCAATTCTCCGTGAAAGAAATACGACATTCATACTGCACCTCCTGGTTGGTTTAATTAGGGTTAATGTTATACCTTTTCAGGAACTTCGATCGCTTTAACTCCCTCTGATGAAGCACGGTTTCCACCGCGGCAAAAATCACCAGCAGCAGAAACCACGCTCCTATCAGAAGCAGCGCCGTTTCAAAATAAACCCACTTCATCACAAGCCCCGCCAGTACGAAGGCGGGCAAAAAACCTGTTATAACGTAAACAGCGCTCATGGTTCACCCCTGAGTCTGGAGTGCAAAGGCACCTGTAATATCCACCCAACCCTCATGACGAAATACCGTCTTCTTGACCACGGTTCCGTCGGGCTGCTGCTCCTCCACCGACACCCTCTTCGTAAAGGAAAACAGAGGAATGATACAGAAAGCCATCAGAGCATTGACCAGAAACGGCATGAAGTAGGGCGCGCCTCCAATCATGGCGGCACCCAGCAAAATATCCTCCGTCTCCCCACTCTTCTTGAAAAACCCGGCGGCAAGAGCGGCAATCTCCCACGCGCGAGACATCATCTGATCGAAATCAGGAATTTCCTCGAACGTAAGAAGCTCCTTCACCCGATTCCACTGATCATCAGGAAGGTTTACAACCCCCGCCTCCATCTGTTCGGGAGTCGGATTGTGCTGGGTGAGATTCAGAATCGTCATGGCTTGTACCTCCGTTTGTTTGTTAAGTGATCCACAGCCAGTATACGCATAAAGCGGAAAAAAGTCAATCGGTATTTTCTTTCTTCATCTTAATTTCATTTTTTTCCTTGAGGGAAATATCCGCCGCATACATTTTTTCGGCTTCCTTCAGCACCTCAGAGACTCTGCTGAAGATCTCCCTGAGCTGAACCATTGACCACTCCGGATCGTCAAGCACCAGTGGAAGCGCGTAGCCGTCTTCATACGTTTCATAGTTATCCTCAAACAGATCTTCCAGCAGACGATC
GGTACCTATACGCGAGTGGTCGTTGACGTTGTGGTTGTTTTACGAAGTAAAATATATAGCTATCAAGTACAGTTCTACTTTTGCATTGACGTCATAAGTCACGTGATTTTGTATTATAAATAGTATAAATACTCCTTCTTTTAATTTAGTTCTTCATAATGTCTGATCAAGTAGTGCCGGACGTACCTACGTTTACCGCGTTAGCTAGTGTTAAAGGAGGTTCGAAAGACGCTTTTTGGCAAAGTAATCAGAATTGGAAAAAAGAATTAGAATCGCGCGAGGGTCATCCACACGGACACCCGTTGAATCCAAAAGACGGTTTTTGGAATTGGTATCGTAAATATCAATTTGTGAATAATTTAAACGATAAAGGACAACCTCGTGTATCGAAGAAACCGCGTATTTCAAAGAAAAAAGCTGAGGTTAGTGGTTATAAATATTTTGACGCTTGGCGTAAAGAAAATCGTGAAAAATTAGACGAAGTATATAAACAATATTTAGAAAAATTTCCTAAGCGACCTAATCGCAGTAATCCAACATTACATAAATTATCGAAAAGTGTGCCGTATACTAGTGGTATTGAACGTGTTGCCGATCTCGTTTCAGGCGACAGTCCAGGTACAGTTCTCCTCGGCCACGATTATATTGGACCAGGCAATCCGATCTACAGAGGAGACGATAAGGAACTTACGTCTACTGACCGAATTGCTAAAGAACACGACGTACAGTACGGTCTCATCTCCGAATACGCTCAAACAAAAGAAGAAGTACGTGCGCTCACCGATAAAGCGGATACAGAAGGAATTAATAAATTTTGGAACGACAGTCGAATTGGAGAACAAATCTTCTCGGGAAACATCCCCGATTTTGGATCACTTTTTGGCGCAGCCGGACTCTTAGGTAAACGGACATTTGAACGTACCTTTGGACAACAGTATCCATCTCCTGATATTAAAAGTAAGTTTTATTTATTTACAGATGGCACCTAAGCGTATCCCAC
AAGTTTTTTAGCCTGGAACTGACACATTCCTACAGGAACGAGCGTAAGAGAATGGCAGACCAAGAGCGGAGAACGTTTGGATCATATAAAATAGAAGAATTGACAATTAAAAACGACCAACCAAATAGAAACACAAATTCATCGACTTCTCAATCCACTGAAAATCGTCTTTCAACCAAGAAAATCCCCCTACTCGATGACGGCATCTTCGAACTTCTGAACTACCTTATTGATGGAACCAACTTCGACAAAACTTGTTATTGTGGTTTTAATTATTCTCATCTCCCTAACCTTGAACGTGAATTTAACGTTGCATCTATTTATGTCCGCGAGAATTTTGAATTATGCACTGAAAACTTAGATTTGAAAGATTATGATAGACAGGCAAATATAAGCGTGAAATCTCCTGATTTTACTTTGCTTCTAGAATATACTCTTAAACCATCATCAGAAACCGATCCTACTATTCCAGAGAATGAGAAAGAAGAGAATGCTAAACCAGTTACTCCTAAAGTTGTCACTCCAAAAGAAGAGAAGAAAATAGTTGAAATGCCGTTGTTGCCAATTCTGAACCGTGAATCTGAAGAATCTTTAAGCTCTGAAATTCTTGAAGGTGAAGCTGCTGTTGTTAATGTATTCAAAATGTATATAAAAGGCTTTTTAATGTATTTGGGTGAAAATCCAAACTCTTATGATCGTCAATTAAACATAGAAAAGTATCGTCCTTTGTTAATTTCAATCATCGGATATGAACATCTCATCGGAACAAGAGTTCCAAATAAAGAAGTTAATCACATTTTTTACCAGCTGGCGACTTTTGATAACTACCCTTTTGACCTACTGAGATTCCAGCTTTCTTCACTCATCTCTACACCCGCTTTAATCCGAGAAAAAATTGCTAAAGAAGGATTGTTCAAGATTATTACGTCAAACACCCTGCGTGGTGCTTCCCGTCAAACTGTCTTATTTAGAGGAATTAATGGAAGTGAATCGTTTTTGA
TATTAAAATTTTTATATAAAATTTTGATAACCGCAAACGTGGGGAAACCCGAAACCTTTCTTTTCTTTTCTTTCAAAGCGAACGAGTATTCCAGCTTTCAAGCGAACCACTTTTCGTTGACACCTTACTTTTAGTAATCGTGTTGATTTATTGAAGAATAGCGTGTGGAGCGATCCTTGGTGTTAATTCACCTTGAGGAGCACGTTATATCTTTTCTTCCCTTCTTTCTCTTGGATTACAAATACGCAAGCATTCAATTGTCAGCACCCTTCATAGCTCTATTAATATATATGTTGGGAATTAGCAATTTGTGCAGATACTACCAAGGTCAAAGACGAGTGTGTGCCAATAAGTTTTACCAGAAGTATGTTAACCACTCAGATTTGTACTTTTTCGATCTCTGGGAAATTTCGGCTAACAATCTTTGGATTAAGTTAGCTTTTGTACTGTTACTTTGTCTCTTTGAAATAATTTCTGGGCTAGAATATCTTGGGAAAATGGCACAAGAAATTTTGAAACAAGGTATTCCAGCAAATGTGCTACAAGAAAAAGCCAACCTTTTCAAGAAGGCTAGTGCAAACAATAAGATTAAGGATGAAATGCCAAATGCACTGTCTCTTTACCAAAACCACTCCTTCTTCCAGAAACTCAAACATCTAGCAGACAAGAAGAATTTGGATATCACTAGTTTACCTGGAGGTAGGGAAGTGGAATACAAACATCTTGATGCAGGCCATTTATTGGCGGATACAAATGTGGTTATAGATGTTCCACTTGTTCCACAACTTGCCGCTAGGACACCAACTGATTACAATTTTGGAACTAGCAGAGACAAGAGTGCCACTGCTTTGCATGTCGGAGCAATAGAGGTTGTAATTCAGAGTTATGCCTCTTCTGAGTGTGATTTAATGGCAGGCATGATGCTGGTTGACACTTTCCACTCGCGCCCAGAGAATGCCATCAGATCAGTATACATAGTGCCAATTCGAGGGGGTATGTT
ATACACAGACAGTGGGAACCAACCGTGCTAAATATTTAATTTAATTATTGACAAAGTAACAAGATATGATATAATTAAACTAAGTTAAAAGCCTAACGACTAAATTTCTAGGTAACTTACAAAAAGGTGTAAGTGAGAACTAGATAAAAATTACTTAACATGAAAACACTACCATAAAATAACAGATAAGGAGGGGAGTACAACGACTAAAAAGAAAACCCATGAAGAATTTAAAAGTGAGTTAGATTATAAATTTAATAATGAATTTATTCTTTTAAGTAATTATAATGGTATAAATTCACGTATTAAAGTAAGACATAAACACTGTGGATACGAATTTGAACCTATAGCTAAATATTTATTAAGGGACGGAAAATGTAAAAGATGTTCAGATAACAAGAAAGGTAAAAAAAGAAGAAAAACACATGAACAATTTTTAAAAGAAGTACAAGAAATTCACGGTAATAATTATCAAGTTTTAACTAAATATAAAACTAGTCATGATAAAGTAAAAGTTAAGCATTTATCTTGTGGTTCGGAGTATAATATTAGACCAGATTCATTATTAAGAGGCAGTCAATGTAAGACTTGTCTTAATATTAAGTTATCTAAGGATAACTTAAAGACAACAAAAGAGTATAAAAAAGAAATAGAATATATAACTCAAGGGGAATATATTCTTATAGGAGAATACACAGGAGTTAAAAATAAGGTAAAGGTTAGACATAATTTATGTGGTAACGAGTACTTAGTTTATCCTTTTATGTTTTATCGAGGAAGAAGATGTCCTAAATGCAATTATTCTAGAGGTGAGAGATTAGTAGAGGTTGTTTTGAAATCCCTAAATATTGATTTTGAACCTCAGAAAAAATTTGAAGGATTAAAAAATATAAACCTATTATCTTATGATTTTTACTTACCTGAATATAATGTCTTGATTGAGTATCAAGGACAACAACATTATGAACCTGTAGAGCTTTTTGGAGGAGAAGATTACTTT
GTTAATTTTCTGCTGTGAACTCCAGAATGCAAGGGAATGAGAGAATACAAGATAAAAATGAGAAGGAGAAGGCGTATGCACCATATCTTGACGGAGCAGACGTATCAACGGATAATGGGCCCATTTTATCAGTGTTTGCCTTACAGGAAATCATGCAAAAAATTAGGCAAAATCAGAGCGATATGGCTGCACATGCTCCCGATGTTGATGGGGCGATACCAGAGGTAATGACTATAATCAGTGGAATTAAGGGATTGCTGGAAGAAAAGGATTACAAAGTAATAAACGCGCCACCGAATTCTTTTCGCACGATCCCGATGCAGAGTACGGAGTATGTTTTGCAAGTGAACACGTTTTATGAGAGGATGTCGGAAATTGGAGGGCCGGTGGATGAAACGGATCCAATTGGATTTTATGCATTGATACTGGAGAAATTGAAATTTTTGAAATCCGAGGGGGCTTTCATCTTGCAGGGGATAGCTACTAAAGATTATAGGGGTGCAGAGATCGCAGATCCAGAGATAATCGGGGTTAGCTTCCAAAATGCTTTGAGTCATTTGGCGGCAATAGATCGTCAAATCATACAGGATACTCTCAACGGGATGATCATTGAAAATGGATTAGTAGCAGATAGAAATGTGGATGTGTTTAGAGCGGCGATGTCGGACCCAATCTATCGGATACACAATGTATTACAAGGATATATTGAAGGTATACAATATGGGGAGTTGCGTGAATCGGTCAATTGGTTGATGAGGCTTGGACTAAGGAAGAGAATCGAGTTTGCCAACGATTTCTTGACTGATTTTAGACGCGCGGACACTATTTGGATAATATCACAAAGGTTACCGATTAATGCTAATGTAATTTGGAATGTTCCAAGATGCCATATAGCAAATCTAATCACAAATGTCGCGTTATGCTTACCGACTGGAGAGTATTTGATGCCCAACCCAAGAATTAATTCGATCACAATCACACAGCGTATCACTCAGACTAA
TATTAAAAATTTCTGGAGAAGAAACTTTTAATAACCATCTTCAAGGAATCGCGGGATTCCCACCAAAGCAATCTTTAAAGCAATCTTTAAACATTTTCTGTTTTCCAGCTTTGCACTTTACGGCCCTGTGGTAGATTGTGCAATTGCTTTTCTCCCTCCTTTCTTTTCTTTTCCCTCCTTCACTTTCCTACTTTCAAGTGTTTTTGTTTTGTTTGTGTGATTAAATTAATTCAAAATGAATTTCACTGGAAATGGGAGTGTTGCTAGCGTCCACCAAGTAGTCCATTCTGAGGATGTTATGTTTTATCTGAAAGCATATACCAATATGACAACTGACAACAAGGGCGCCACTCTACCCCGTATTGTGGCGACGTTGAAGGAGGAGCAAAACAGGCATGTTTTGTATTTATCCTTTTATGCCTATTGCTTGGATTTTGATGCTGGGTTGATGGAACCCCACTCTGTTGACGTTGAGGACTTTGTTTTTGAGCAATTTCATGATTTTGTAACTGCCATGCTTAAGGGGTGTCATAGCCTTATGCCACTGAGATCTTATACAAAAGCTATTTTGGCCGAGCGTTTGCAATTAGCAGTGAATTTTGTTCCTGAAATCACTACTGAGCTTGGGGGTTCTGGTCCTGTGGAAGCCCAAATGCAAGGGCTGCGAAACATTGCAGCTAACATGTTGATGTGGATACCTAAGAGAATTGGTGCTATAGCTGCATGGACAGTGGAGAGTATTATTGGAAGTTTTAAGGAACATTTTCTGAAGATGATTAATACTCATTGTCCAATAGTTTTGTCGACGTTTCCCTGGATTCTTAAAATCTGGGATCGTGTGACAGAGTGGTTGACAATGGCAGCTGATGATTTTGCGTGGCTTTTGGCCTCCACCAAGGAATTGATGACATGGGGCATGGCCATCATGGCCTTAACTACAGCCATGAGTCTTTTGGATAAATTGTTGATGGCGGTTGGTGCCATTACTGAGCCCATGAAC
ACCAAGGGGAGAATCAGAGCGGGTCCGACCATAACGATGTACAAAAAGATATCGTAGGCCCGGAACCAGTGTGCTCCGGTGCCGGTTGCGATTCGCACCTGCACGGGTTGGTTGACCGGGCCTTTCAATTCGGACTGTTATCCAAATTGCTCTCATCATGTCGAGCGTTTTAAAGACATTCGAGAGGTTTACAATCCAACAAGAACTCCAGGATCATGAGGAGGATACCCCTGTACCTCTCGAAACGATAAGACCATTGATTCGGGTATTTGTTGTCAACAGCAATGATCCTGCATTAAGAGCACAGTTACTACTATTTAATCTTAGAATAATCATGAGCAATACGGCCAGAGAATCCCATAAAACAGGTGCACTTCTTAGTATGTTTTCCCTTCCTGCCGCTGCCATGGGTAACCACCTGAAGCTTGCCACTAGATCTCCAGAAGCAAGCATTGATCGGGTTGAAATAACAGGTTTTGAAGGGCGATCATTTAGAGTCGTCCCCGATGCAAGATCAACAATGTCTCGGGCTGAAGTATTAGCATACGAGGCAATTGCGGAAGACATACCAGATACTCTCAATCACAAAACTCCCTTTGTGAATGCAGATGTAGAACAAGGTGACTATGACGAGACAGAGGGATTTTTAGAACTCTGCTACAGTGTCCTAATGCAGGCTTGGATAGTAACCTGCAAATGCATGACTGCTCCTGACCAGCCCCCAATCTCAATCGAGAAGAGAATGGCAAAATACCAACAACAGGGAAGAATCAATCCTAGATTCATTCTCCAACCAGAAGCAAGACGGATCATCCAAAATGCCATTCGGAAGGCAATGGTAGTTAGACACTTCCTTACCTATGAACTCCAAATGGCACAATCTAAAACCCTTTTAGCAAACAGATACTATGCTATGGTTGGAGATGTAGGCAAATATATTGAACATAGTGGGATGGGGGGATTCTTCTGTACTCTTAAGTACGGGTTGGGCACAAGGTGG
TAAAACCTCACCTACATTGATCTCGACTACCATTAGAAGGGCCGCTTCGGCGATAAATCCTTTTATGGCAGTTGTTGATTAATAGAAGTGCGAGAAGAAACTGGAGAAATTGAAGGGACAGATTGAGTCTAAGCAGCGCGGTACGATTTCGGAAGTTCAACCACAAAAATCTGTTACGGTCTCCATTCAGATGGCGGTCGAAGCCGGTTATGATACGTGGAATGCTGAAATCAACCGTATAGCAGTTCGCCATGCGTTTATAAGATATAATACTCTATTGGCGACGGTGCAAGACTGGACAAAGACGCGTACCTCCCTGGTGGCGCATGTTGGCACGGTATTGGCCGCGCTAAGTACGTTGGGAACTAGGGACTTTTTCTCTAGGAAGAAGCGTTTTGCCTTCGCGGAAGCTGATGGGGATATCATTTTCTGTGATCTTAGCGATGAAGGTACTCAACAGGCCATGAATCGCCTGAAGACGGTACTAATGGCTGTGAAGGGAGAAGGGTTGAAAGCGAGGAACGCTGGTCGTGCTAGTGGTACCGGCACGCAGGCGCAGGAAACTGAAGACACGAGCGGGAACGATACCGCTTTAGCTATTGCTAACGCCCTTGTGGAGTTTCAAACTCATATAGACAGTGATTTGTTTTTAAAAAATCACTGCTTTACGCAGGATCAGTTTGAAGCTCGTTACAATTTGAAATGGAGTGGCAAATGATGGGGTGGCGTCTTGTCGGCGAGCCGCGAGTCTGTAGTGGAAAATGCTGTTCTGCGGCGATTAACCGCTAAAGATTTGGGGTTGCTGCCAAGGCGCGATACAAACGGTACTGTACTGCAAGATGGGCCTGACATTTTGTATGAGGAGTTGGAGGATGCTTTGTTAGCGTCTAACACCTCTGTGTACAATCCACATGCAGCCATTGAGGAGTATGAGATTGACACTGGAGACGGTGAGCAATTACGGCATGAAGTTTCTCATACTGAAGATTCGGATTACAGA
GTAATACAAGTCAGGGTTGGCTTGACCGAACCAGAATGTCTGGTGCACCTTCCGTTCGTCCCGAAATGTGGGAACCAACTTCGAGTTCAATATCCGTGTATCTGACTCTCGACGCTTCAGGCGACCTTTTCCACCCGCTCCTGGAGAAGGATTCCCTTACGAAGATCGTCTTGAAGGAAGGTCTCGTCCGATTTGAACGCCCTTCGCAACTCACTCCTCGCTCAACCATTGCGATTGTCGCGACGTTTGGAAATTACGTCACGACGGTTGGACGTAACGTGCATTTGTATCTTTGTGTCGATAGGACGAGGCTTCAGGTTTCGCTCTTTCCTAGAGGGGATACAACTACACCAACGTCTCTGTGCGTCCCTTCGACATCCAGGCTGGTCATCCCTACCTCGCTGATCCTTCTGGAGCTAGGCGCGTCTATGCTGCCACGCTTCGCGACGGATCGCCGCCATTCTATCATAAGAAAGAGAAAGTCGTTCTCCCTCTTCCGTTCCTGGCTCCTGTCGCCCAGGCTGAGATTTCCGCAAGGCGAGGAGACTCTCGGCGTGACCTGCCCGCAACCAGAGTCCACCCTTCAGCTCGAAACTCTCATGGAGCCTGAGGTTCGGGAGAAGGACACCCCAGTGAGACTTTCAAGTAAGAAAGGGACTGTATCCCTTGACAATCCGCTTCCTCCTCTCAGGTCACTTCGCCCTCCCTCCCCTCACTTGAATGATGGAGACGTGGAGAGGATGAGCGAAAATATTGACAAAAGGGAAAAGAGGAAGGAGAAAAAAGAGAAGAAGAAGAAAGAGAAGGGGCATGTTTCCGACCATGCCCCTTCGTCCATTTCTCTTCGCCCTTCCTCCACTTCTGCCGCTGCGACTGATGATTTTCTTTCCGATCCGTTCACGCCTGTGGAGTTTCCTTCAAGCGAAAGCGTAACTCCTGAACCTCCCAGGGATTTCTTCGACGGCGAGGACCTTCCCGCTCGACCGTCTGTGACTCCGAC
CACAAAATATAAGAAGGAAAGCTGGATTTCCTACCTTTGTGTTTCCATTGTCGAAGCATTGGTCAAACCCTATTTGATGCAAGCTCAGCATACTTTCACCATCAAATTTCTGAGACACGCGTGCTTCATTGGTTTTGAGGACCCTAGAGTTGTTCTTGACCACGAAGAGATCGATATTCCCTGTGAAGTGGAATTTGATTGCAACGCTGAGTCCGTTTGTTTGGTGAGAGCCCACAACCAACCGTATAGCGAAGGAGAAGTTAAGAACTATTCTGTTTACTTTAACAGTGGTCTTAACGACTACTACGGCCCACTACTCCCTGTTTGGTTAGAGATTGTGTGCCGGGTGTGTGCTACCTCTTATTCCTTTGTCTTGGCACCAGAGGATCTGGAAGACGAGGCTGGTCGAGTTTCGAGGAAGTACGCTCCTTGTGAAAACGGGAAAGTGTTTCAGCGGGCTGTGCGGCGCGCAACAGGAGAGGAATACTTCTATTCGTGTCGAAAGAAAGTTTGCCGAGAATGTATCATCCGAGCTGCAAGGGCTATGTCCTCCTCCTAGCCAATATGGCAAGCTTCGCGATCCTTGTGGACACGTTCCTTATGGGGGTGCACAACCCCTCACACGTTGTCCCGGTGGTGGCATTGATGACTTTGTGCGCTACTCCGCTTTGGTTGAGCGCCTCATACGTGATTTACCTGCTCAGGTACATGTTGGTGAGGTTGTCTCCTGAGGCAAAGCAGGACAGAGTCTACTATACCGCTACTACAGCACCGTATTTCGATCCGGCGCTGGGGGTCATGATGCAATTTGCTCCGAGCAGCGGTGGGCCGAGTATTGAAGTTCAAATCAACCCTTCATGGATAAGTCTGTTGGGTAGCTCCCTTAAGTTAAACGTAGGTGATGCTTCCAATGAGTCTGCTGTGTTGGGGTCCTTCTACTCACCCGTTAAAGCTGGAGATGAACCAGCAAGCTTAGTGGCTATCAAGAGTGGACCTACTA
GTTATCATAACCACACACTGAAATTAAACTTGCCCGTTGGGTTTTCAGTGCGATAACGAGATCAAAGCCTTATCTTTAAACTTGCCCTTTGGGTAGATAAGTGAGCTAATATGGCGTCTAGTGGAAATAATACCACGGACACAAGGCCAAGCACCAGTTTCCAAGTGGACCATCAAGCTCTTAAGGAGCTTGCTAAAGTGGTCCACGATGCCAAACTTGAAAGTTTGATGGAACTTGAAACCAAATGCTGCTACGCTAGAATTATGAAGAATTCTAGTGATATGCAATGCCTGGATTTTCGATCGATCCAAACGCGATCCTTTCTTTCCAAGATAAAGTTATCCTTGAATAAAAAGGAGGATATATTTGTGGATCATGCAATCATATATGCACTTTATGTGCCGATGGTTTTGCCTACTACGTCAGCCTTAGCAAGCGTTAAGTTATTAAACTTAGCGACTGCTGAGAGCATTGATATAGAAGATGACATGAACGCCGCACGTGCTTCGTTATTTATAACGAGGTGGCCCCGCTCGATTCATAAGGATCAAGACGGAGTGCACATAGTGTTGCGTTGCAATGCCCCAGATTTGAAACCAGACACCGCTATTGGAGTGTGGTATTTTCTTTGGGATGATTCTATTTCTTTCTCTAAGCAAAGATATGAGAAAGTAATGCCAACTTTAAAATTTCCAATAGAGGAAACTGATGCCACAAAAATTGTGAAGAATAAGAAAATGATTCAGAGTCTATGTAACCGCCATATTAAGGCGGGTTTGCAGGGATCTGATGTGCGTCCGGAATCATTATGTGTGGATTCCACTAAACCGTACAAACCATTGACGGTTATGCAAGGTGCGGGTAAAGACATGCCGATAAAAGTTGTCGAAGAGAAAGACCATAAAGAGGTCGAAGTAAAAACGGTCCCTGGCGAAGCCAGGGCTTAAATTCGTTTTCTTTATTATCTTTCTGGTCTTGGTTATACTCATGTCGAATGCTT
ACCGATGGCCAAAAAAAAATTTATGCCGGGCCCACCTGGCAGCTTTTGTCTGCCACTAGACAATCCCGTCCAATCAGAATTCAGCCTCAAAGCTTAAATAAAATTGGCGCCCGCTTTAAATGCTTGGCCGCTACGTTTAGTGCGCTGTCCACTATGTGGGATCCGCTTTTGAACCCGTTTCCCCAGACCGTGCACGCCTTTCGTTGCATGCTTTCTGTAAAGTATTTACAGGCCGTTGAAGACACATACGCTCCTGATACTTTAGGCGCTGATTTAATTAGGGAGTTAATTGCAGTAATTAGGGCAAATAATTATGTCGAAGCGTGCAGCAGATATGATCATTTCATCAAGCGGGTCGAGGGTACGACGTCGGCTCAACTTCGACAGCCCTATGGCTCGCCGTGCTACTGCCCCCATTGTCCGTGCCACTCGAAAACAGCAGTGGTCGAGCCGCCCCATGTATCGCAAGCCAAGGTTGTACCGAATGTACAGAAGCCCTGATGTGCCTTATGGCTGTGAGGGTCCGTGTAAGGTCCAGTCATTTGAAAAAAAACATGACGTTAGTCATACTGGCACGTTGTTGTGTGTTTCTGATGTTACCAGAGGTAGTGGGATTACTCATAGAGTAGGGAAGCGTTTCTGCATCAAGTCAATATACATCATAGGGAAGATATGGATGGACGAGAACATTAAGTCCAAGAATCATACTAACACGGTTATGTTCTGGTTAGTTAGGGATCGCCGCCCAGTTACAACGCCTTATGGCTTTGGTGAGGCGTTTAATATGTATGACAATGAGCCCTCTACAGCCACTATCAAGAACGATCTGCGTGATCGTTTGCAGGTGTTACACAGGTTTTCTGCCACAGTTACTGGGGGTCAGTATGCGTCTAAGGAACAGGCTATGATCAAGCGTTTCTGGAGGATTAACAACCATGTGGTCTACAACCATCAGGAGAAGGCAGCTTATGAAAATCATACTGAGAATGCCTTAGTTTTG
AAAATATAAAAACTCAACACAACATACAAAATTTTATGCAATCAAATCAATCTCAAGCTATCAAAATTTTTCGAATCTCACTTGAAAGATCAAAAATCAACAAAGAAAATTCCTTAATTTCTTTACTAAATTTACTGCAAGTCAAGATGTCAACCATTGTATTTGGCTCATTCACTTGCCACCTCGATGCAGCTATCCACCAGGATAATGCAGACAGATTGGCAAAGGCCTGGACCCGTCCAGAGAACCGCCAAGTCAGTAACGCGCATCTACTGTGCCGAAGAGCGGCAGAAAGTCTCATAAACACATATGAGAGTGCAACAGCTAGTGCTTGGAAAGGGCTGGAAGAGAAGTTGCAGCCTATGTTTGCTAAGCGTGAGTTTAGCAAAACAGTCACAAAGAGAAAAGGGCTTCGGTGCTTCAAAGAAAGCTCTGAGAAGTTTATTGAGAAGAAGCTCAGGAAACAGTATCAAGAGGAGCGTGAGAGACTCCAATTCCTCAACGGTCCGGATGCAATAGTCAACCAAATCAGTGTTGACAAATGTGAAGCTTCAGTACGGGTACCATCCCCTCATATTATTGAGAAACCTAGCTTTGTAACACCATCAATGAAAAAGAAGGTGGTGTTTAAGAAGGTTAGGATGTCCGAGGCATCACTACAACTTTTTATGAGGAGGGTTGCTGCAAACGCCAAGGCAAATGGACAAAAAGTTGAGATCATAGGGCGTAAGCGTGTAGTCGGTAACTACACAACGAAAAGTCGCCTGACATACTTTCGCACACATGTTCGGCACTTGGATGGTTCAAAACCACGCTATGATCTTGTGTTGGACGAGGCAACCAAGAAGATTCTGCAACTGTTTGCAAACACAAGCGGTTTCCACCATGTCCATAAGAAAGGGGAGGTAACACCAGGAATGAGCGGATTTGTGGTAAATCCCATGAATCTATCGGACCCAATGCAAGTGTATGACACGGATCTTTTTATAGTTCGTGGAAA
AAAAATAAAACTCCACTCCAACCCAATACAAACAACGAACAACAAACAACGAATTTGCAACTTACCACAGCAATATCGACCGCTAGTAACAGTTTAACCAAACTCAGCAACAAATCATCCTTCGACCAAACGAACTCTCACCATCGAGATGGAGGAGTTCATTCCTGAAGTGTTCTACCAGAACCAGGTTCAGAGTCTTAAGAAAATTCTTAAATCCTGGAAACGCGACACTTCTATTTACGCGTATCTTGCTCGCGAGCAAGAGGTCCTAGCCTTCCTTGTACTGAGTCCCGCACACATTGCCAAATTGAACAAACTACTCACTGAGGAGTCTGCACGATGTGCCCTGCTTGCCCAGAACTGTGAAACCATCGAAGCTCTGGCCGTTGTTCGGCAAGCCCTGCAGGGTGTCACGCTACACTTTGGTGATAATGGCATGGAGAAAGGCTGGTTGCATATGATGAAAGCACTTGATGCATGTCTTGACGAAAGCTTCAGCGAGAACGCCGCCGCACTCAAGAAAAGCATTCAGGCGGTTGGTCACAAGCTCATCGCAGCAAAAAACCGCATCGAAGGCTGCGAGCGATCTGTAAATCACCTTACAACGTTTCAATTTGCTCGCGAATATGGCTTAAGTACTACATACTTCGAAAAATTATCCAATTTCGGTGGGCATATTCGAAGTTTTGTGTGGTCCAGCGACTCAGGAGAAATTTTCCCAAAACTAAAAAGATCATCACGTACGAGGCGCATCTCGACATTCACGAGCTACTACTGGGGTGAGTTCTGGTGCAACTGCATCTGGTTCCTCTGCTGCTGTTGGTCTCCCGCGCGCTGGTGTTTTAATTCTGCAGTTTTCATATGGAGTCTATGTGGCGTTTTAAACTTATCTATGATTGTTCTACAGTTTGCTCTTAAGCGTCATTTTGGTAGATACTATTTTCGATACATAATGTCTGGTGTCCTAGCTATTTGCGCCGTGTGTTGTGTTCATCTTAAA
ATGGCTGCGTGACACACACACGCAGCTTACGGGTATCATACTGCTCTACTCTGCATTGCAAGAGATTAAAGTACCCATCATGGATTCAGTGTATGTAGACATAGATGCTGACAGCGCGTTTCTGAAGGCGTTGCAGCGAGCATACCCCATGTTTGAGGTGGAACCAAAGCAGGTCACGCCAAACGACCATGCAAACGCTAGAGCATTTTCGCATCTAGCAATAAAACTGATAGAGCAGGAAATCGATCCAGGCTCAACCATTCTAGGCATTGGTAGTGCACCAGCTAGGAGGATGATGTCTGATAGAAAATACCACTGCGTCTGCCCGATGCGCAGCGCAGAAGACCCCGAGAGGCTCGCGAATTACGCGAGAAAACTTGCATCAGCCGCTGGAAAGGTGACAGATAAAAACATCTCCGGAAAAATTAATGATCTACAAGCTGTGATGGCCGTACCGAATATGGAAACATCCACATTCTGCCTACACACTGATGCTACATGCAAGCAAAGAGGAGACGTCGCCATTTATCAAGACGTCTACGCCGTCCATGCACCTACCTCGCTGTACCACCAGGCGATCAAAGGAGTCCACGTGGCATATTGGATAGGGTTCGATACGACACCTTTCATGTACAATGCAATGGCTGGCGCATACCCATCATATTCAACAAACTGGGCTGATGAGCAGGTACTGAAGGCTAAGAATATAGGGCTGTGTTCAACAGACCTATCTGAGGGTAGACGAGGCAAATTATCCATCATGAGAGGCAAAAAATTTAAGCCATGCGACCGAGTGCTATTCTCGGTCGGCTCAACACTCTACCCTGAAAGTCGCAAACTTCTACAAAGCTGGCATTTACCATCGGTATTTCACCTGAAGGGTAAACTCAGCTTCACCTGCCGCTGTGACACAATCGTCTCATGCGAAGGATACGTCGTCAAGAGAGTGACAATGAGTCCAGGCATCTACGGAAAGACATCAGGGTATGCTGTAACTCAT
AATTGAAGTTCTTCAAAAGAAGAACTTTAATTGTACTAAGTACCAACCATTCACATGGTTGCCAAACATATTACCAGATTAATTTATTAATTTAAATTAAACGTTCTGGAATATAGTCCGATCCTTTTTATCCGCTACTCCTTTTCAGAAGTAACCCATTTGTTACCTATGACTAGGCACTAAGGCTCATCAGTTCGGATCAAATAATAAATATAAACTATAAACATATGAAAAAAATAAACAAAACAATAAAAATCTTATTGTCTATCTATTTCAATCGTAAGTACAGTTCATATGGAATTAGATGAATTGTAACAGTAGAACGTATGAGAAAGATAAATGGTCTTAAATTCACAATTAAGTATATGAAAGCTGTTAAGCTTCATATTACTAAATATATTGCAAATGAAAGATTATTATCGATTTCAGGTTCTCGTGTTAGTGTTGATAAAGATGGTTTCCCAACAAAGTTTAATTATATTAAACATATAATTGACTCTGGTGATATAGATGGTATTAGATTTGTAATGACATTATTAACTTATACTAGGGCTATAAACCCAACTAAAAAGGAATATTTAAAAATATTTCCTGATTATAGTACAATTACTAATGAATTCACAGGTTCTAATAAAATCGCGATTCCTAATAAAATTATTAAAGAATTTGTTGATTATTATAAATTAGCAAATCCTAATAATAATAATAATCCAGAATTACAATGAAGTAGAGATGATCATTATTTGAGTTTTAAAAGCTCGCCTAATGGTCAATCTACATTACATAGTAGCTATGGATTATTTTCAATGATATTTGTTGGTCACACAATTTTAGAAAACATTCTAAAAATTGTTGGTGAAAAACAATATCATGAAATTATTGGAAATCATATTAAAAAGTTATATCATGATCACAGGTTATTTATACCTGGAAAAATTGATTATCTTTTTGGAAAAATATCTATAGTTAAAGACCCTGAATTAAAAATGAGAGTAATTGC
TAATCCATCACCGCTTTGCAATCACAATGGTACGCAAAGGTGAGAAGAAATTGGCAAAACCCGCGACCACCAAGGCCGCGAATCCGCAACCCCGCCGACGTGCTAACAATCGTCGGCGTAGTAATCGCACTGACGCACCTGTGTCTAAGGCCTCGACTGTAACTGGATTCGGACGTGGGACCAATGACGTCCATCTCTCAGGTATGTCGAGAATCTCCCAGGCCGTCCTCCCAGCCGGGACAGGAACAGACGGATACGTTGTTGTTGACGCAACCATCGTCCCCGACCTCCTGCCACGACTGGGACACGCTGCTAGAATCTTCCAGCGATACGCTGTTGAAACACTGGAGTTTGAAATTCAGCCAATGTGCCCCGCAAACACGGGCGGTGGTTACGTTGCTGGCTTCCTGCCTGATTCAACTGACAACGATCACACCTTCGACGCGCTTCAAGCAACTCGTGGTGCAGTCGTTGCCAAATGGTGGGAAAGCAGAACAGTCCGACCTCAGTACACCCGCACGCTCCTCTGGACCTCGTCGGGAAAGGAGCAGCGTCTCACGTCACCTGGTCGGCTGATACTCCTGTGTGTCGGCAACAACACTGATGTGGTCAACGTGTCAGTGCTGTGTCGCTGGAGTGTTCGACTGAGCGTTCCATCTCTGGAGACACCTGAAGAGACCACCGCTCCCATCATGACACAAGGTTCCCTGTACAACGATTCCCTTTCCACAAATGACTTCAAGTCCATCCTCCTAGGATCCACACCACTGGACATTGCCCCTGATGGAGCAGTCTTCCAGCTGGACCGTCCGCTGTCCATTGACTACATCCTTGGAACTGGAGATGTTGACCGTGCTGTTTATTGGCACCTTAAGAAGTTTGCTGGAAATGCTGGCACACCTGCAGGCTGGTTTCGCTGGGGCATCTGGGACAACTTTAATAAGACGTTCACAGATGGCGTTGCTTACTACTCTGATGAGCAGCCCCGTCAAATCCTGCT
TAGTATTACCCCCGTGCCGGGATCAGAGACATTTGACCAATAGTTGACTAGTATAATAGCCCTTGGATTAAATGACACGTGGACGCTCAGGATCTGTGATGCTAGTGAAGCGCTTAAGCTGAACGAATCTGACGGAAGAGCGTTCACACTTAGATCTAGTTAGCGTACTTAGTACGCGTTGTCTTGGGTCTATAAATAGAGTGCTTCTGAACAGATTGTTCAGAATTTCATAGCGAGATGGATTCTGGTGATGGTTACAATACATACTCATATGAAGAAGGTGCTGGAGATGCGAAGAAGGAAGTTTTATATAAAATAGGTATTATTATGTTATGTATTGTAGGGATTGTAGTTTTATGGGTTTTAATTATATTATGTTGTGCTGTTCCTCGCTATGCTAAATCAACGATGGACGCTTGGTTATCTTCGTCTTCTATTATGAAGAGGAAGATGGCTTCAAGGATTACTGGTACTCCGTTTGAAGAAACTGGTCCTCATCGTGAAAGAAGATGGGCTGAAAGAAGAACTGAAGCGACGAACCAGAATAATAATGATAATGTAAATAGATTTAGTTGATATGTTGTAATTTTATATGGATTAATGAGAATTATTATTATTCTGTTCTTCGTCTGTGTTTTTTAAGCTTTTTCTGTGTTTTAATGGCGTCTGGAGAGAGAAAGGAATAATTGTAAGGTAGACGACGATGTAGTGGATTACAGTTGTCTTTACTTCGCCTCGAAGAAAGACACATTTCAAGTTGTGAGTGTTATTGCTTTTGAGGAAGCTTCCTCGAAGCAGCGTATAACTTTAATTTGAATTTGGTTTTGGCGCGTTAGTGAAATTGCGGCTGTAAACGTGTCAAGTTGTGAGTGGCTGAAATAAGATAATAGATATATTATTATTGTTTTAATTTAATTCCGCGAAGCGATATGTTAAGTGATAAATGAAACGAAGCGTTTTGATGACGTCATATGTCTCCGTGCCTACGTCAGCACGGGGC
ACACAGAGAGGCCCAAATATGGAAAGAATCCTTAAAAAACAACCAGCTCCTGTAAGAGCATTAACCATTCATCCACTGAGGAGGTATGAATCATCAATCTATGACACACCAATACCAGCCTATGTGATCAAGCATAGCTCAGATGGTGTCACCATAGATATTGCAACCTCCGAGCTTGCTGATGGACAATCTGGGTCTACTATTCAGCCTTTTGAAAGTGTCCCTGCTCAAAATTTAACTCTGTTTAAACATGACTTCACTTTTGGTCATCTAGCAGACACAACTGATAAAAAGTTTGTTGAGGTGTTTGGGGTTTTAGAGAACAGGGCTGATGATTCTGATTTTCAGTCCCCTGACATGATCATAGAGACAGAGACTGGCCATGTTTATGTGGTTGAATTTACAACAACCATGGGGGATGCAAACTCAGCAGATCTGGCTGCCAGAAACAAGATCGCGAAATATGAGATAGCTTGCCTCAACAGGTCTGCTATAAAGCCTATCTCTCTATACATAATTGCTGTGCATTTTAATGGAGTGATCTCAAACCTCGACCTGTCAGACGAAGAAGTCAACGAAATAGTATTCAGATTCAGACTGGCAAGGGACATCTTTGAGGAATTGAGAGAAATTAATCCAGCTCTATTTGACTCAGATGAGACTATTAGTAGACTAGAAAGAGAGGTTAACAGTGTCATGTCTGCCATACAGATTGATTGGGACACCACCGAGAAGAAATTCCCGAGCTTTAGGAGGGAGCTCTTTGAGAACTTCAGGAGTAAGGAAGTTGATGATGAGTATATCTCCAAGATCATCAAAAGATGTACTGATGAAGCCCTGAGGGGGATTGAGAGAGATAGTCTCTACACTGAGGACATCACCAATAAAGAGAGATTTGAGCTAAACTCAAAGAGAGCTGCTTCTGATATAAAGAACAAGATGGCAGAGATGATGAGTTATGAGTTCTTAAGGGACACAGAGGATCACAAGTCGACTGTAC
AAAAAATATAAAAACTAAACAAGACAATACAAGACATAACGCATTCAGACCTTCAAACATTCGCAAGCTTTAAACAACTTTGTGTGAATTTCGAGTATAAGATTTCTAAAATTCTAAAATTAAAGTAATTAGTCTTTCTTTAAGTGTCAATCAAATTTGAGTTTTTCGTTATTACTATTGCAAGCTTATAATGACTACTATTAATATTGGAACTATTCCGGTAGTAATAAACCAAAACGCTAACACCCAGATGGGTGAGGGCACCAAAAATATTTTTCCTTTTGTTAAGGATTTTATTGATCCTTTTGCTGATTTGGAGATGAGGTGCGCTGAGCGGGTTAAGCGCATGGGAGAATTATGTTTTTCAAAGAAGGGACGCTACATCACGATGATTCCAAAACCCGACTACATCAAGACCAGAGAGAAGGAGCAGCGTGAGGAAGAGCTGAACTTTCAAAATAGTGAGCATGTTCTGAGCTCAATTGGCACTACTTGCACTCCTGAACACTACTCTTCACGAAACAACGGGATGCAAGTTTCGTTTAAAACACAGCATTACAAAAGAACCATTAGAAAACCTCGCATACAGGCCAAAAAGAGAGACCTGAAAGGCCAACATACAATTCATTATGTGGCGAAGGAACTTCTCAGCATTGTAAAGAAGAGGGATATGGTTCTAGAGGTTGCTGACAAGAGAAAGCATGCAAACTTTGCCACTTTCAGGAGATACGGAAAAACTTACGGTATGCACATAGCTCTAAACCACATGGTGAGGAAGAGACGTAGAGTTGACGTCACGTTGAATAAATTGATGACTGAGATTGCCATGCATTGTGCAATTCCATTTGAATGCTTGGACACTTTGACCCTCAGGAAAGGACACAGTGGGTTAGTTTTACAAACTGAAACGGTGCCCAATGTTCATAAGATTAAGTCAAAAATCACTATTGTGAGAGGAGTAGTGAATGAAGGGAATATTCCAGTTCTCGTTGATGCAAGG
AGATTTTCTTGCGCGTGCATGCGTGTGCTTCAGACAGCCCAGGCAGCGACTGTGATTGTGGATATTCTTTCTGCAAGTTTTGTCGTGAACGTGTTGAGAAAAAGACAGCTTAGGAGAACAAGAGCTGGGAATGGCCGGGAAGGCCGTTCTAAAAGGAAAGGGGGGGGGTCCCCCTCGACGAGCGTCGAAAGTGGCCCCAAAGAAGACGCGTCAGTTGCGGGTCCAAATGCCAAATGGACTTGTACTGATGCGCATGCTGGGAGTTCTGTGGCATGCCCTGACTGGGACTGCACGAAGCCCAGTACTGAAAGCGTTTTGGAAAGTCGTTCCTTTGAAGCAGGCTACTCTGGCACTGCGTAAGATCAAGAGAACGGTGAGCACCCTCATGGTAGGCCTGCACCGCCGAGGAAGTAGAAGGACGACCATTGACTGGATGACTCCCTTGTTGATCACTGTCATGCTTGGAATGTGCCTCACGGCAACTGTCCGTAGAGAGAGAGATGGGTCAATGGTGATTCGTGCTGAAGGGCGAGATGCTGCAACCCAGGTTAGAGTGGAGAATGGCACTTGTGTCATTCTTGCTACAGACATGGGATCATGGTGTGATGACTCGTTGGCTTACGAATGCGTGACCATTGACCAGGGAGAGGAACCCGTTGATGTAGACTGCTTTTGCAGAGGTGTTGAGAAGGTGACACTGGAGTATGGACGTTGTGGAAGGCGTGAAGGTTCACGTTCCAGGCGCTCCGTGCTGATTCCGTCACACGCACAGCGTGACCTGACCGGGCGGGGACACCAATGGCTCGAGGGAGAGGCTGTGAAGGCACACCTGACCCGCGTTGAGGGTTGGGTGTGGAAGAACAAATTGTTCACCCTTTCTCTTGTGATGGTGGCCTGGTTGATGGTGGATGGATTGTTGCCCAGGATTCTCATTGTGGTTGTGGCTCTCGCATTGGCACCGGCCTACGCGTCGAGATGCACCCACCTGGAAAACAGAGAC
ATGAGATATTATGATAGTGTAGGATATTGACTATCTTACTGCGTTTCCCTTATCGCAATTAGGAATAAAGGATCTATGTGGGTTGGCTGATTATAGCCAATCCTTTTTTAATTTTAAAAAGCGTATAGCGCGAGAGTTGGTGGTAAATGAAATGAACAAATTAACTAAAAAGCAACGTTTGTTTGCAGAAGTATATACAATACCTGGTACTGAATGTTATGGCAATGCTACTAAGTCAGCTGTGCATGCCGGATATAGCGAAAAGACGGCGTACTCACAAGGACAGCGTATGTTGAAGAATGTTGAAATTCAGAATTATATCAAGGAGGTTGAAACAAAACTCTTTGACGAGAATATTATGTCAGGTAAAGAAGTGTTGTATAGGCTAACTAGAACAGCTAGAGGAGAACACACGGAAGTTGAAGCTGTCGTAACAAAAACTGGAGACTATAAAGAGAATCCGGATACTGGCAAAATGCAATTAGTATACGATGAACACATACAACTTGTTACTAAGTCACCTAAAATAAGTGACCAAAACAAAGCCTTAGAGATGTTAGGTAGACATCACAAATTATTTACAGACAAACAAGAAGTCGACCACAAAATACCGATGTTTGTTGATAATATTCCGGAAGATGATTAGTCATGTATGAAATACTTGATCTAAAAAATAAAATCGGTGGTGGCTACAATAAGTTTTGGCACAACAAAAACTTTTACCGTGTTGTTAAAGGTTCAAGGGGTAGCAAGAAAAGTAAAACTACCGCTATTAATCTCATTTATCGAATAATGAAATATGATTGGGCAAATATACTTGTAGTCAGAAGATTTAGCAACACTAACAAACAATCAACGTATACAGATTTAAAGTGGGCAACTAACCAATTAGGCGTTGCTCACTTATTTAAATTCAACGAAAGTTTGCCGGAAATAACGTATAAACCTACTGGACAAAAAATACTGTTTAGAGGTTTAGACGACCCATTGAAAATAACAT
ACCAAACAAAGTTGGGTAAGGATAGATCTTATAATAACTATGGACTGGCAAACTTAGGAGTAAAGATCCTACTGTCGGGGGGAGGAGGAGGAGCAAGATCTTTGACTATGGCGACTCTTCTTAAAAGCTTAGCATTGTTCAAGAGGAACAAAGACAAAGCGCCGACGGCATCAGGTTCAGGAGGGGCCATCCGGGGGATTAAGAATGTTATCATAGTCCCGATTCCCGGAGACTCGTCCATCATTACCCGTTCAAGACTGCTCGACAGGCTTGTCAGATTGGCCGGAGATCCTGACATCAACGGGTCAAAGTTAACCGGCGTGATGATCAGCATGTTATCTTTGTTCGTAGAGTCACCCGGGCAATTGATACAGCGAATCACAGATGATCCAGATGTTAGTATCCGCCTTGTTGAGGTAGTTCAAAGTACTAGGTCTCAGTCCGGGTTGACCTTTGCATCACGTGGTGCTGATTTAGACAACGAGGCAGACATGTATTTTTCAACTGAGGGGCCCTCGAGTGGAGGTAAGAAAAGGATCAACTGGTTTGAGAACAGAGAAATAATAGACATAGAAGTGCAGGATCCAGAAGAGTTCAATATGTTGTTAGCCTCCATACTAGCACAAGTCTGGATCCTTCTGGCCAAGGCTGTTACGGCACCGGATACGGCAGCTGACTCAGAATTGAGAAGGTGGGTTAAATATACACAACAAAGGAGAGTGATTGGGGAATTTCGCCTTGACAAAGGGTGGCTGGACGCAGTCCGCAACAGAATTGCAGAAGATCTATCACTTCGGCGGTTCATGGTATCTCTCATACTTGACATCAAGAGGACCCCCGGCAACAAGCCAAGGATTGCAGAAATGATCTGCGACATTGACAACTATATTGTCGAAGCCGGACTCGCCAGTTTCATCCTTACTATCAAGTTTGGTATCGAAACCATGTATCCTGCATTAGGGCTCCACGAGTTTGCCGGGGAATTGTCCACTATTGAATC
TTTAAAACGCTTTGGTGGTGGCATACTTGTAAATAAGAGGGTGTACCCCGATTGAGCTCTCGTTCAAAAGTCTCTATGAATCGGTGTAATGGTGCCAATATATAGTAAGAAGTTCTTTAAGGATCTGTAGACACGTGGCGGCCATCCGCTATAATATTACCGGATGGCCGCGCGATTTTTTTTAAGGCCCATTCTTGTTGGGCCGCTTGGGCCTTTCTTTATTTGAATTAAAGTAAAGTCATTTATTGTGACCAATAACTTTTGTGCTGACGGGTTTAGTTAATTTTGAACTTGTCGCCCAAGTTCTTTACTAAACTATAAATTTAATGTTGAATTGACCATATGCTTTAATTCAAAATGCCTAAGCGTGATGCTCAATGGCGCCATATGGGAGGTACGTCAAAAATTAGCCGTTCTGCTAATTTTTCTCCTCGTGGGGGTAATGGGCCTAAATACAACAAGGCCGCCGAATGGGTAAATAGGCCTATGTACAGGAAGCCCAGGATATATCGAACGTTACGAGGCCCTGACGTTCCACGGGGCTGTGAAGGCCCGTGTAAGGTACAGTCCTATGAACAACGACATGATGTCTCTCATGTTGGGAAGGTTATGTGTGTATCTGATGTGACGAGAGGTAATGGTATTACCCATCGTGTAGGAAAACGTTTTTGTGTTAAGTCTGTTTATATTTTAGGTAAGATATGGATGGACGAAAATATCAAGTTGAAGAATCACACGAACAGTGTGATGTTTTGGTTAGTGAGAGATCGTAGACCGTATGGTACTCCTATGGACTTTGGTCAAGTTTTTAATATGTTTGACAATGAACCCAGTACTGCTACTGTTAAGAACGATCTTCGTGATCGTTTTCAAGTTATGCATAAGTTCTATGGAAAGGTAACAGGTGGACAATATGCTAGCAACGAGCAGGCATTGGTCAAGCGTTTTTGGAAGGTGAATAACTATGTAGTTTACAATCATCAAGAAGCAGGGAAGTACG
CGCACAGTGGATCCTAGGCTATTGGATTGCGCTTTGCTTTTGTCATTTTGGCAGATAGTCTCAGTTCTTTGTTGCGTGCATACAACACAACAATCTGGCGATGAGTGCCTCAAAGGAAATAAAATCCTTTTTGTGGACACAATCTTTGAGGAGGGAATTATCTGGTTACTGCTCCAACATCAAACTACAGGTGGTGAAAGATGCCCAGGCTCTTTTACATGGACTTGACTTCTCCGAAGTCAGTAATGTTCAACGGTTGATGCGCAAGGAGAGAAGGGATGACAATGATTTGAAACGGTTGAGGGACCTAAATCAAGCGGTCAACAATCTTGTTGAATTAAAATCAACTCAACAAAAGAGTATACTGAGAGTTGGGACTCTAACCTCAGATGACTTATTAATCTTAGCCGCTGATCTAGAGAAGTTAAAGTCAAAGGTGATCAGAACAGAAAGGCCATTAAGTGCAGGTGTCTATATGGGCAACCTAAGCTCACAGCAACTTGACCAAAGAAGAGCTCTCCTGAATATGATAGGAATGAGTGGTGGTAATCAAGGGGCTCGGGCTGGGAGAGATGGAGTGGTGAGAGTTTGGGATGTGAAAAATGCAGAGTTGCTCAATAATCAGTTCGGGACCATGCCAAGTCTGACACTGGCATGTCTGACAAAACAGGGGCAGGTTGACTTGAATGATGCAGTACAAGCATTGACAGATTTGGGTTTGATCTACACAGCAAAGTATCCCAACACTTCAGACTTAGACAGGCTGACTCAAAGTCATCCCATCCTAAATATGATTGACACCAAGAAAAGCTCTTTGAATATCTCAGGTTATAATTTTAGCTTGGGTGCAGCTGTGAAGGCAGGAGCTTGCATGCTGGATGGTGGCAATATGTTGGAGACAATCAAGGTGTCACCTCAGACAATGGATGGTATCCTCAAATCCATTTTAAAGGTCAAGAAGGCTCTTGGAATGTTCATTTCAGACACCCCTGGTGAAAGG
GAATTATCTGAGAAACAAAGCTCCACAATTCTCTGCCTCCAACAATAAAGCAGATTTCTTTGCTCTTCTAACAGCTATTACTTACCACAATGGACCACCTCACTTCCCTTTTCGAGCTTTTTGCTATCACACCGAAAACACAAAACAATCTACAGTTTGTTGGGATCTACCACAGACCTCCACACTCCGTTCGAGCAAACCTCCGCAATGTTGAAAAACACAAAATCACAGTCGCTCACGCCATGCACAAGTACCTTTACCCGCATGAAATCGACTTTGTTATCAACCAAATGCGACGCTCAAACGTCACTGAAGATGCCATACTTGCTGACTTTTTCGACAACAACGTCGAACCACTTGAACCTGTTCTTGACGAACACTTCGAACGTGGACTCTCCGCAATGCTGGATGCTTTTCGCCCTCCGCAGAAATGCCTGCCTGCCCACATCTATGATGTGCAGCACCACTACCCATACAAATGGCAAGTGAACGCTGAAGCCCCCTTCTCCACCGATTCCTATTTCTTAGCGAATCGACCAACCTTCCGCGCAGTGTTTGAACGACTCGAATCGCTCTACACACACCTCGCAACCGATTGGCACCGCCGATACGGAAACAAAACCGACAATGATGATTTTATGAATGATCATGTCCCTGCGAAATTTGGCCCTATGAAAGAAACAGTCTTCTCATGGACTCACCGATGGCACCACGTCATCAAATCCAACTTCACCGACACAGCTGGATTGTCTAAAGACTATTACTTCAAAAACCGATACATCTTCCCAATGCTTCTTCACACGAAGACAGCAATTGTCAAGAAAGACGACCCGAATAAGATGCGAACCATCTGGGGCTGTTCAAAGCCTTGGATCATCGCAGACACCATGCTATGGTGGGAATACGTCGCGTACGCTAAGTTACAACCTGGAGCCACACCAATGCTCTGGAGTTACGAAACCTTCACAGGTGGCTGGCTTAGACTCAACCACGCACTTTT
GGAATGGACCGCCTTGACGGCTAAGCCAGTTGACAGCGGCCTCTGCCGAGACTTCGACGTGCTTACGAATCGTGCGCAGCCGGGTGCACACGCCCTTGATGAGGTCTTGCAACGCGCTGTACGAACCGCGCAGGTACGCGCCCGGGTTCAACAGCACATCGAGTGGGATTTCCATGTGCTTGCCGTACAGTCGCACTTCTGCGCGCACCCAGCGCGAGGACGGCAGGCCCTCGGCTTTGCCTTTCTCGTACACGCACAGTTCCTTGTGGCCTTTGCCGCCGACATACAGCGTGCAGCCGGTGTTGTGGCCTTCGTCGGAAATGAAGCGGTGGCGCGGAGGGCATCCGCCCTCGGTAAAGCCGCCCTGCGCGGCAACCTCGCGGAGCGCATGCACGTCCAGGCGTTCGCCCTCGTAGTCGTCGTGCGCGCAGTCAACACGGGTGATCTTGGCATCGAGCATGGCGCACTGCTTGTAGACGCGTGCCCAGTCACGAATCCACTTACAGCCCATGCCGGTGAGGCTCAAGCACACGGTGCTTTTCTTGCCCCCGATGCCGACACGGCCAACCACCTCGTTTTCCCGGTCGATCAGCACCGCCGACTGCTCGTAGAAGTTCCAGTTCTTCTCGCGAATCGCACCAGCAACAACCTCGCCACGGAAGCCGAAGATGCGGAACAGCAACAGGTCCAGCTTCTTGCAGTTCACTTCTTCAAGGGCGGAGAGCGGGACCACAATGGTCAGGTAGTCGATGATTGCGTCCTGCTGACCCTTTTGGCCCGTGTTACTCCCCGGGCCAATCTCCGCCGCCGCCCGCCGCCCCTTTTCACCGGGCGAAAGCGGGGAAAAGCCCCCTGCCCCGCCCTCAACGGCCATCCTGAAGCGAGCGCGATCAACGGCCATGGGCGCCCCCCCTGATGCGCGCAATGCGACGTCGGCGCAGGTAGCGACGTACGCGCCATTCCCACAGGCTCAGATCGAATCGAGCGAAGAGGCCGATAC
GCGAATTCAAACGAGATGCCTAAGAGTTTGGATTCGCTAGCTGTCCGGATGGTAGTGTTACCTGTGGTCCACCACGGTAAAGCATTAAGGGCTAGCCTTAACCTCACTGGAATTGAATGAAAGTGGGAGATCAGTGGCCTCCAACGGTTGGACTGACTGGACGGGGGGTAATCGAGTGGGAGTCCCCCACATCCTACATTTATGTAGTTCCTCACGATCCACAGCAATCGTCTGGTTGTATCCAGGTTACTGCCGCGAGCGTAAGGGAGTGTTTTGGCAGACACAATCCAATATGCTGACTACGGTCGGTGTGGAGGATCCGAAACGTAAGCAAGTTTCTTGTTACTATTGATCAACAGCTACATCCTACAACGACAGCTATCATACCAGCCATCTTTAACCCAAGAATTCCACGTGAACATACCTTGAGTATACAATTCTTGAGCAAAATGGCTGATATACCAAACTCTGATAAGATTGCTTGCGGTCGCAAGCCTATGTTTTGCGAGATTATAAAACTTGCAAACAGGAAGAGGTTGATCTTTAATACAACCGACGAGCGTGTGTATGATGCGCGATTGAACTATTGTTCAACCGCAGATTCTACAGTGCAAGCAGATTGCCACATCTACTGGCGACTCAAACTGCGACGCACTGATGCAGTTTTTGAGGAATACACCGGTCAAGGGTATTCACTTGACACTGCTGCTTACCCACAACAGTACACTGATATTATCAGAGGGTATTACAGTAAGCACGTATCAAGCTCTCTCGCTGCAAACACTCAACATTGTGTGAACGTTGTGGCTATGCTACGCCATGCTGGTGCATGTATCGCACATTATTGCATGACTGGGAAAATTGATTGTGACATTGTGAGTAAGAAAAAACATAAAAATAAAGAGGTGGTGACCTTGAGCAATGCTGACAGTGTGAGTTTTGTGGCTCACTCGGCCTTATATCTGCCTTCTCCTTTACGTGCCAGCGATCCTGAAATCTT
CGAAAATATTCGGGTTGTGTATTTTCCAGATTGGGTCAAGGCTGTTGCCGTCCACTCAGTTTCACCCCCCCGATGTTGGCGTCTATGGCGTCCACATCACACTCCCCTCGGACGACCTAACCTTCTGCAATTATTTGTAGCAGGTTTCCGAGGTCTTCTCCCCCCCTTCCCCAAAAACCAAAAACAAAAATAAATCAAACCTGCCAGTAATCTAAAATGATTCGCAATAATCGACTTTTACAGTCAAATTGCAGGTGTGGTGCCAAATTATAAAGCTAGTTGTAGGGCTCAACAACTAGCCAAGGTCCCTCTTTGGGAGGATTGCTCGTGAGTCATATAGCCCCCCTTAGGCCTTCTATGCGTCTTTCTTTAGTCTGTCTCCTAGTTTCCTCTCGACCCTTCTGGAGTGTTTCACCCTTGGTGTTCACTTTCTTTTGTTTTGTTTTCTTTCCTTTCTCACACTTCTCTCTCTTTCTGTTGTTTGAGTCTCTTTAGGATTGTTTCTTTCATGTTTTGGTTTTTCTACTTACTTCTCCTTTTAGTAGTTTTTATTTTCTTTCCCTGTCAGTCTAAGAGTGGTTACGTAGTTCGTAGCGGTAGGTTTTCTACGGATTAAGTTTCCCTTTTTCTTTAGTTTCGTTCTTTTTTTGTTTTTCAATAATGACCGAAGCTAAGGCTGGTCTTGATTTTGGTACTACTTTCAGCACCATCAGCACCTTTACTGGTGGTGTTATGAGAGTCCTACTTTTAAATAACTCACCATACATCCCGACTTGTCTATCCATATCAGATAGTGGTGACGTGATTATAGGAGGAGCTGCTCAAGTCATTGATAGAAGCGAGGTTAAAACCTGTTACTTCTATGATTTGAAAAGATGGGTTGGAGTGGACAGGACGAACTATGAGGTCCTTAAGAGGAAGATTAGACCTCAGTATGTTACCGAGCTTAGAGGTAACGATGTGTACATAACAGGTGTAGATAGAGGTTTTTCTTGTACAT
AAAATATGACATCCAAGCACAAGACATCCGAAAATCTTCAAGCACACACACGATCTTAAGGTTTTCAACACGCTCTTCTGCCCGCCCCCAAGCAAGCGAACTGTCCCGAAGTTTGTTCAGAACACCTCACAATGGCTCAGAACACCTTCCTGCAGTTTGGTTCCCTCAACACTGGACTAGTGATGACAGGTAACAACTGGATCGTAAAGCCTTACGATCAGGAAACTGAAAAGCGTGCTATTGCACGTGAATGGCATGCATATTACCTCAACGCCGGTCGTGAGCTCACGACACCGACGAAGGCATTTGAAGCTTTCGATGCCAAGATGAGAGAGAAAGAGTCCGTAGAGCTACCAGTGGTACAACACGATGCAGACGAGACAACACCAGAATGCACACTCACGGATGATAAAGGTTGGTTCGTACAGAAGGTTTCACGCGCCAACAAACATAAGAAACCGAAGCACACAGGTGACGCCAGCAATTTAATCCGAGCTGTGTTAAATGTGTCGAAGAAGACCAAGATACCCATTGAAATCATTGGTAAGAGGCGGACAACACTCCGCTTTAAGAACACGCACGGTAAGAAATTACTACATGCAGTGACGCAACACGAGATGAAGCGTATTAGGAGAACAGATCTTCAATGCGATGCATTCGCTAATGCAACGTTAAACCTTGTAAAGCAGACGAATCATGTAACACCAATTGCTTCGATTAGAGAGATCAAACCAGGACACAGCGGTGCCATACTGAAAGACGCATACAATGACATCTTCATAGTGCGTGGCATAAGCAACAACATGCTAGTTGATGCAAGAACGCACGTAATTGGTAATCTTAATGCGATTGAACACTTCTCAGATGACACAAGGGAGCAAGCAAGTCTAAGCCCACATGCACCAAAATTTGACTTACCTGAGCAAGAGCATATGTGCAGCCTACAATGGGACGAACAATCAGTTACTCAATTTCAACAAATGCTCAGTCAAGCATTCAT
GATAAAAACAGAAAATCCGATAACTCGACGGCGAATTGATCAATATCACACGGATCAGTTCGAAATTCAGGATACATAAACAAATTTACAGATTTAAATTCTATATAGTGGATTGGTTTGAGTACTGAACATACACAATGACAGGTGGTGGAACAACAACAGATAAGTCATGGGTAAGTATCCTAACTTGCTGGCTGGTACAGCAAGTCGTCGAGCCGTCTGATGAGTAGCACCTCAGGGTCACGAAACGCTGGTCGTAACGGCGGAACAAGATTATTGAGGTTAGTAACATTATCAACAACAACAACAACACAACAACACAAACATACAACACAACAACAACAAACACAAGCACAACAACAATTTCGTAGTTTGTCAGTTCTAAATAGGATCAACAAACATACAAGCAAAAATGGAGGCAATCGGACATCTACTTAAGGGAGTAGCGAAGGTGAATGGCGATAGACGGGTTGATAGCACGATGGGATCAATGGTAGAACCGACGGTCAACTCCCGTGGTGGTATGCGAATTGAACGTAACTCGAAGGTCCGAGAGGTAAACTTGGCCAGGGCTTTCAGGAAGTCCAGAATTACGTGGAAGTTGCCAGCTGAATACAGAGATGAGGAGTCTATGAACATTGATTTGAGGCCAAATCTGTACACTGTTGTGATGCCAGCTGGGTGTGGTAAGACCACGATTGCAAATGAATTCAACTGCATTGACGTGGATGATTTGGCCGGGGTTGATTCACGTGCTGAGCTGATGGGTTGGTTGAAAGAAATCAGTGATGGTACAGCTAGTGAAAAATCCGAATGGGTGAGGATAGTGAACAAGGCTCTGGACAAGATGGTATTCGAAGAACCGGTAGTGATGTTGGTGCATGACCATCTAACAGCGAAATTGGTTGGTAGTATCCGAGCTGGGACTATTATGACTCCAAAGGACCAGGTAAAAGGAATGAACAAGAACCGTGACAAGAAGTGGAATGACATATTTGAG
AGTAAACTTACCAATCAAAAGACCTAACCAACAGGACTGTCGTGGTCATTTATGCTGTTGGGGGACATAGGGGGAAAACATATTGCCTTCTTCTACAAGAGGCCTTCAGTCGCCATAATTACTTGGCGCCCAATTTTGGGTTTCAGTTGCTGTTTCCAGCTATGGGGAGAGGTAAGGTTAAACCAAACCGTAAATCGACGGGTGACAATTCGAATGTTGTTACTATGATTAGAGCTGGAAGCTATCCTAAGGTCAATCCGACTCCAACGTGGGTCAGAGCCATACCTTTCGAAGTGTCAGTTCAATCTGGTATTGCTTTTAAAGTACCGGTCGGGTCACTATTTTCGGCAAATTTCCGGACAGATTCCTTTACAAGCGTCACAGTGATGAGTGTCCGTGCTTGGACCCAGTTAACACCGCCAGTAAATGAGTACAGTTTTGTGAGGCTGAAGCCATTGTTCAAGACTGGTGACTCTACTGAGGAGTTCGAAGGGCGTGCATCAAACATCAACACACGAGCTTCTGTAGGGTACAGGATTCCAACTAATTTGCGTCAGAATACTGTGGCAGCCGACAATGTATGCGAAGTAAGAAGCAACTGTCGACAAGTCGCCTTGGTTATTTCGTGTTGTTTTAACTGAACCTCGACATAAGCCTTTTGGATCGAAGGTTAAACGATCCGCTCCTCGCTTGAGCTTGAGGCGGCGTATCTCTTATGTCAACAGAGACACTTTGGTCTATGGTTGTATAACAATAGATAGACTCCCGTTTGCAAGATTAGGGTTAACAGATCTTGCCGTTAGTCTGGTTAGCGCGTAACCGGCCTTGATTTATGGAATAGATCCATTGTCCAATGGCTTTGCCAATGGAACGCCGACGTGGCTGTATAATACGTCGTTGACAAGTACGAAATCTTGTTAGTGTTTTTCCCTCCACTTAAATCGAAGGGTTTTGTTTTGGTCTTCCCGAACGCATACGTTAGTGTGACTACCGTTGTTCG
AGAAATATCTCAGGATTTGACCGTCCGGTGAGTTGCGCTTATCACTTGCGTAAGGTATTTCTCTCTTCATTGTTCATATGGAGGGTTTGAAGGCTGAGTCTACCACAACTGTGGGGATAAATTGTAACTTTCAGCAAACAGTGATGACTGAGACCGGTAATAAGTTGATGTTCGGAAGTTTACCTTCAAGTTTGGAACGACCCGTTGCAAAGAGGAACTATTATCGTACATTATCGGACTGGATTTTAACGTACACTAAGACAGGGAAAATCGAGGATACACATGATAATGCTTGGAGTTATGTCGAGGATCTTGTCAAGACTGACTTCAATGCTAAATATGATTGGTTGGCTAAACGGGGTGTGGCTCGTGATTACCGCACTGCCGTGGGGTTGGCCATCATACCTGGTATCCCGGCGATTGTGGCAAACACACGCATTGTTACTGGTACATGTGAGGTGGCAAGGGTTGCTGTAAAGCTGCCCAAGGCGCTGAACATGCTTTCTAGATTCACACATGCGAGTGTCAAAGTACCGTACTTTTATCCACGTGTGGACATGAGTGCGCGTGGCATGCTCATTGGCCTGGCGGCGGCTGCAGCACTTGTTCCTATTTGTGCTGGCATTGCGTACGCTACCCTCCCCAGGGAAAAACTGTCTGTGTTTAGGTTGAAATCAGAGGTTCGTGTTCATATGGAGGATGAGAAAGAAGCAACGGACTTGTTGTTGGTTGAGCCTGCTCGGGAGCTCAAGGGTAAGGATGGTGAGGATCTCCTCACTGGTAGTAGATTAACTAAGGTGAACGCGCGCGCGGGCGCTCGTAGAAGGCCTTATGCAGCTAAAATTGCACAGGTCGCGAGAGCCAAGGTGGGTTACCTTAAGAATAGTCCTGAAAATAGACTAATCTACCAGCGAGTGCTGATTGAAATCATGGACAAGGACTGCGTCAGGTATGTTGACAGGGATGTCATATTGCCTTTGGCTATTGGATGCTGTTTTGT
AAAAATAAAACTCCACTCCAACCCAATACAAACAACGAACAACAAACAACGAATTTGCAACTTACCACAGCAATATCGACCGCTAGTAACAGTTTAACCAAACTCAGCAACAAATCATCCTTCGACCAAACGAACTCTCACCATCGAGATGGAGGAGTTCATTCCTGAAGTGTTCTACCAGAACCAGGTTCAGAGTCTTAAGAAAATTCTTAAATCCTGGAAACGCGACACTTCTATTTACGCGTATCTTGCTCGCGAGCAAGAGGTCCTAGCCTTCCTTGTACTGAGTCCCGCACACATTGCCAAATTGAACAAACTACTCACTGAGGAGTCTGCACGATGTGCCCTGCTTGCCCAGAACTGTGAAACCATCGAAGCTCTGGCCGTTGTTCGGCAAGCCCTGCAGGGTGTCACGCTACACTTTGGTGATAATGGCATGGAGAAAGGCTGGTTGCATATGATGAAAGCACTTGATGCATGTCTTGACGAAAGCTTCAGCGAGAACGCCGCCGCACTCAAGAAAAGCATTCAGGCGGTTGGTCACAAGCTCATCGCAGCAAAAAACCGCATCGAAGGCTGCGAGCGATCTGTAAATCACCTTACAACGTTTCAATTTGCTCGCGAATATGGCTTAAGTACTACATACTTCGAAAAATTATCCAATTTCGGTGGGCATATTCGAAGTTTTGTGTGGTCCAGCGACTCAGGAGAAATTTTCCCAAAACTAAAAAGATCATCACGTACGAGGCGCATCTCGACATTCACGAGCTACTACTGGGGTGAGTTCTGGTGCAACTGCATCTGGTTCCTCTGCTGCTGTTGGTCTCCCGCGCGCTGGTGTTTTAATTCTGCAGTTTTCATATGGAGTCTATGTGGCGTTTTAAACTTATCTATGATTGTTCTACAGTTTGCTCTTAAGCGTCATTTTGGTAGATACTATTTTCGATACATAATGTCTGGTGTCCTAGCTATTTGCGCCGTGTGTTGTGTTCATCTTAAA
ACCGTGGGCGAGCGGTGCCTCTGGTGAACGCAGTGGGCCCCACTTCAAACATGTGACTAAAAATGGGCCTTTTGTAGCAATTGGGCCTTAAAAAGAATTGGGCTTGGACCAATAGATTTGATATTGGGCCTATAAATTAAAATTGCTCTTTGTAAAAAAACGAACATTTTATTCATTTGAAATCAATTACACACTCACGCAGATACATTGGTACATACACCATATTCATCAAATATCTGAATATCAAATACTGGAGCTTCATGCATCATTAATATATCAATTATCTCCGTCATGTCTTCCTGCTTGAACTCATCAAACGATGAGTCCCTATACATGATAGCCAAGATATTCCTAATCCCCTCTTCCAAATTATTGAAGTCGAAAGGAGGTATAATCCCATCATGCTTGTATGGAAGCATGAATTTCTTCTTCACAAGAACTGGAGATCTTGTGGATGTTAGCTGAATGTAAACCTTAATAGATTCATCACCTCTCAATGTGACATTGATAGTAAATACTAAACCCTTTTGATTAACGTATTTGATCGTCATATTGTTTATGAATGTTCTGAATTTATATGATCATTATATACTGAAAGGAAAATCAATATATGATCCATAACAACACACGTATTTCATTAATAACCACATGACTAGATTTCCATATATATTTGATAGTGACACTACTATCAAAATTTGATAAAAAGAAAAGAAACATGAGTGGAGATAATTATTTCAATAATTAGCAGAACTTAAATTAATGTACTGTATATATACAAGTATATATACATGATAAGAAATAAAAAAGAAAAAAGAAATAATAAACATCACACATAATCAAATAATCTTGAGAAAATATGGCCCCGCAGGGGAACTGAAACAAAACTAAAAAACTGGCTAGAAACGTGAGAAAAAACGAAATTAAAACGTCACGGTTTTGATGAGTGAAAAAGAAAAAAAGAAAATATTAAAAAAATAAATTAAACGACAACGTATCAAGT
NNAGCGAAAAATCTGGTGATATTCCAACTTCTCTCAATTCACACTTCCATTGTGTCGTTTTGTTTTCTTTTCTTTTGATGTCCTCCATTTGTTTCGCCGGTGGCAACCACGCCAGGTTGCCATCGAAGGCTGCTTACTATCGGGCTATTTCCGATAGGGAGCTGGACCGCGAGGGTCGCTTCCCTTGCGGGTGTCTAGCACAGTATACTGTGCAAGCCCCCCCTCCTGCCAAGACACAGGAGAAAGCCGTAGGCAGGTCCGCTGACCTCCAAAAGGGTAATGTTGCTCCCCTTAAGAAGCAACGCTGCGATGTTGTGGTCGCAGTCTCTGGACCTCCTCCTTTGGAGTTGGTCTACCCTGCCCGGGTAGGGCAACATAGGTTGGACCAACCTTCAAAAGGTCCCTTGGCAGTTCCCTCTGCCAAGCAAACCTCCACTGCAATGGAGGTTGTTCTTTCTGTCGGGGAGGCGGCTCTTACTGCCCCCTGGCTTCTCTGCTCCTACAAGAGTGGAGTTTCTTCCCCCCCCCCCCCCATGACGCAAAGGCAGCAATTTGCTGCCATTAAAAGGAGGCTGGTCCAGAAGGGCCAGCAAATTATTCGCGAGCTCATCCGAGCTCGCAAGGCGGCTAAGTATGCCGCCTTTGCCGCCCGGAAGAAGGCGGCAGCTGTGGCTGCCCAAAAGGCACGAGCTGAGGCTCCGCGCCTCGCGGCCCAAAAGGCCGCAATTGCCAAGATCCTTCGGGATCGGCAATTGGTTTCCCTTCCCCCTCCTCCTCCTCCTTCTGCTGCCAGGTTGGCAGCTGAGGCCGAATTGGCCTCCAAATCAGCCTCTCTTCAGAGGCTCAAGGCCTTTCATAGGGCCAACCGGGTTCGCCCGGTGTTAAACAATTCTTTTCCCTCCCCCCCTTTGGCGTGCAAGCCAGATCCCGCTCTTCTTGAGCGGTTGAGGCTTGCTACGCCTTCACGCTGCACCGTTGCCACTAAAAGGCAGCGGGATTT
GTCTCCGAGCGATCTATCCACGACCAATTTGACATGGGTGCGCCGTTTGTAAAGGTCGTGGACAAAGCAGAACCCCCGGCATCGGGGGGGGGTGCCGGGGGCCTGTTGGCGTGGACGCCGTTGCTGCGCTCTTGGGGTAGACGCGTCTCTCAGGCTACGCGGCGCGCCATCAGTCGGACCTCAGTCGGTCGATGAACGCTTCGACCATGCCCCGCGTCATCAAAGGCGACTGCCCGCGTTTGACGAACGCGCACACCGACGACACCGACTCTTGCTCGTCTGCGCCGGGTTCGGGGTCGTCGTCGAACCCGATGCCCGACACGATGAGCGTGTATCCGCTCAACATGACGCCGGGGTCGAATGCGCGGCGAGCGGTCACCAGCGCATCGACAGCCGCCTCGAGCTGCTCGTAGGCGGCGGCGAGCTCGGGGCTAAGCATCAGCCGCGGTCGGTGAGGTCGGCGCCAAAGATGCGATCGGCGATGGCTTCGGTGAGCGCAGACATGCTGAGCACCGCGTTGACTTGCACGAGGTCGTCGCCCGCCAGCAGCGCGCGGGTGTCGACGCACCACTTGCTGTTGCGGGTCTGCTTCTGGAGTTCTTCGGTGAGCGCGGCGCGCACCCGTAGCCGGATGTTGGATTCGACGGACATCAGCTCTCCATTTCGGCGGCCGGGTCGGCAGCGCGCATAAACTTCGGCAGCGTGGGTGGCGGCGGGAGGGTGATCCCGACGCCGTGCGAGCCGAGGTGCCGACGCAGCCGGACAGCGAACATCGTGGCATCGTCGTCGCTCCAGCTCGGCTCCTCGTTGAGCATGAAGTGGGCAACGATGTTCTCGAACTCAGCGACGCTGGTCATGTGGTGTGGTTCCAGGTGTGGCATCAGGCCTTCTCCTTGGTGTCGTGGGTGCAGTCGGATCGGTGATCGCCGTTCGTACAGGCCGCAGTCCTGCGGGCGGATGCGGGGCACGGTCAGGTCTCCTTGGTGTCGTGGGTGCAGTC
GGCTTAAAAAGTAGAGATCGATGGCGTCTTCACTGTACGCACAATTAATCTCACAAAATTACTATTCTCTAGGAAATGAAATTTTATCTGATCAACAAACTAATAAAGTGGTATCAGACTATGTGGATGCAGGAAACTACACCTATGCTCAATTGCCACCTACAACGTGGGGATCTGGGTCAATACTTAAATCGGCATTCTCTACACCTGAAATAACTGGACCACATACGAATACAGTAATTGAATGGAGTAACTTAATAAATACTAATACTTGGCTGTTATATCAGAAACCATTAAATTCAGTTAGATTATTAAAGCATGGTCCAGACACTTATAACAGCAATCTAGCAGCATTTGAGCTATGGTATGGAAAATCTGGAACTACTATAACATCCGTATATTATAACACTATCAATAACCAAAATAAGACGCATGATGCTAATTCAGATTGTTTAATTTTATTTTGGAACGAGGGATCTACACAGTTAGAAAAACAAGTCGTAACATTCAACTGGAACGTGGGTGGTATACTAATTAAACCAATAAATTCAAGTAGAATGAGAATTTGCATGTCAGGAATGGAAAATTTTAATAATGATTCATTTAATTGGGAAAATTGGAATCACGAGTTTCCAAGAAGTAATCCTGGTATTAATATTAATATGTATACTGAGTATTTTCTGGCAAGTAGTGATCCATATACATATCTTAAAAATTTACAACAGCCAACAGCTAAAACTGTAGACATGAAAATGATGAAAAAGATGAATGATAACTCAAAATTAGGGGATGGTCCTATTAATGTTAGTAATATTATTAGTAAGGACTCATTGTGGCAAGAAGTTCAATACGTACGTGATATAACTTTGCAATGTAAAATATTATCTGAAATTGTGAAAGGTGGAGGATGGGGATATGACTATACTAGTGTAACGTTTAAAACAGTTAATCATACATATTCATACACTAGAGCAGGAGAAAATGTTAATGCTCATGTGAC
ATTATGTACCTCTACTAGCCTATTAAAATATTTACCTATTGACACGTAATAACATTTATGAAATATGATATACAAAATTTTCTAAAATTAACTATTGACAATTTGGAAAATTTATTGGAATTTCCAAAAGGAAAAGTGTGACAAGATATTCCAAGGGTGCTATAATAGGAAATGAGTTGAAAACGAACACGCGTTTTATAGATGTTCGGTTTTTGTAACATAACTGTAACATAAAAACATTTGCATTACTGGTAACTTTCGGGTAATATTGGTAGCAGAGAGGGACAAACGGGACAAATCGAGACACGATACATACTCTCTATACAAGTGAAAAGAAGGTGGTGCATATGTAATATGAGTAAACTACTGACTGCGCAAGAGGTTGCAGACTTATTGCGTGTTCATAAAAAGACTATCCATAGAATGATACATTCTGGAAAGTTAGACGCTTCTAAGGTAGCAAACAAATTCCTTATTAAAGAGGAAGATGCAAAAGGACTATTGGAAAATAAAAATAAAATGGACAATTAATAGGAGGAATATTCAATGGAAAACAATACTAAACAATTAAATAATGAGGTTAACGAAATCGCGGTAGTGGACGAGCATGTAAATACAAATGACATCGTAACAGTGGACAAGGTGTCACCTTCAATCTTTGAAGCGGACGGAGCGAAGGATGTATTCTTCTCATCTATTCAAAGTAAAGATCGTAAATCAGCTATCAAAGTTTATAATGCTATTAACTCTAGTGAGAATGCTCTAGCAGATCATAGAGGTGAAGTATTAGAAATCACGGACATGGTTGCTCATGCTATTACTCTACAAGATGAATTGACAAAAGAAGATGTGGATGCATTACGTGTTGTTTTAATTGATAAGAACGGTAAAGCATACCACGCGGTGTCACAAGGGGTCGTATCATCTATTCAAAAGATTATTAGTATTGTAGGTCCAGCACCTTGGAACGAGCCTTTAGAAATTGTTCCGGCAGAAGTGA
ACCCAGCCTCGGCACCCGCTCCTTGGAACCCTCGTGCTTTCCGCGTGCTCTCTCTCTTCTTCACAGAAATGCCTTCAATTACCTCTGTCTTCTGGTGTTTCACCCTCTTCTTCGCTTCCTCCTCTGCTCCCGACCTCGTTCCCGTGTTTGAGAACACTCACGTTAGTTACGCCTGCTGGCAAGAGGAAGAGTCTCCCACGACTCGACGTCGCCACCTGCAGGGGTATCTCCAATTGAAGGGTAAGAGGACTCTGAACCAGGTGAAGGCTATATTTGGGGATCTGAATCCCCATCTTGAGAAACAGCGAGCTCGTAAGACAGACGAAGCTTGCGACTATTGTATGAAAGAGGAAACTAGGGTTTCCGGTCCCTTTGAATTTGGGGATTATTGCCCTAGTGGTTCTCATAAACGCCGGCAAAGGGAAAGTGTAATTCGAAGTCCGGTGAGAATGGCTGAAGAAAATCCGTCCGTTTTCCGACGAGTCAAGGCTAAGCTTGCGGAGGAAGAATTCCAGGGTACTGTAGCTGAAATTCAAATTTCAAATTTGAAATCTTGGCAACTGCGCCTGAAGACGCTCCTCGACAGGGCCCCAGATGACCGCACTATCTTCTGGGTTTATGGTCCCACTGGTGGGGAAGGAAAATCAACCTTTGCCAGAGATCTGTACAGAAGTGGGTCCTGGTTTTATACACGTGGAGGATCTGCTGATAATGTTAGTTATCAGTATATAGGATGCTTAGGAAATAATATTGTATTTGATATCCCTCGTGATAAGAAGGATTATCTTCAATACAGTTTAATAGAGATGTTTAAGGATAGGTTAATAGTTAGTAATAAGTATGAGCCTTTAATGGCCCCTTTAGTTAATTGTATTCATGTTTTAGTTATGTCTAATTTTCTCCCTGATTTTGAGAAGATTAGTAGTGATAGAGTCCATGTAATCCCTTGTATTCCTTGTGGTGTTTGTCTTAAGCATCATCTTGGTGAAATAAAATGCGA
ACCGTGGGCGAGCGGTGCCTCTGGTGAACGCAGTGGGCCCCACTTCAAACATGTGACTAAAAATGGGCCTTTTGTAGCAATTGGGCCTTAAAAAGAATTGGGCTTGGACCAATAGATTTGATATTGGGCCTATAAATTAAAATTGCTCTTTGTAAAAAAACGAACATTTTATTCATTTGAAATCAATTACACACTCACGCAGATACATTGGTACATACACCATATTCATCAAATATCTGAATATCAAATACTGGAGCTTCATGCATCATTAATATATCAATTATCTCCGTCATGTCTTCCTGCTTGAACTCATCAAACGATGAGTCCCTATACATGATAGCCAAGATATTCCTAATCCCCTCTTCCAAATTATTGAAGTCGAAAGGAGGTATAATCCCATCATGCTTGTATGGAAGCATGAATTTCTTCTTCACAAGAACTGGAGATCTTGTGGATGTTAGCTGAATGTAAACCTTAATAGATTCATCACCTCTCAATGTGACATTGATAGTAAATACTAAACCCTTTTGATTAACGTATTTGATCGTCATATTGTTTATGAATGTTCTGAATTTATATGATCATTATATACTGAAAGGAAAATCAATATATGATCCATAACAACACACGTATTTCATTAATAACCACATGACTAGATTTCCATATATATTTGATAGTGACACTACTATCAAAATTTGATAAAAAGAAAAGAAACATGAGTGGAGATAATTATTTCAATAATTAGCAGAACTTAAATTAATGTACTGTATATATACAAGTATATATACATGATAAGAAATAAAAAAGAAAAAAGAAATAATAAACATCACACATAATCAAATAATCTTGAGAAAATATGGCCCCGCAGGGGAACTGAAACAAAACTAAAAAACTGGCTAGAAACGTGAGAAAAAACGAAATTAAAACGTCACGGTTTTGATGAGTGAAAAAGAAAAAAAGAAAATATTAAAAAAATAAATTAAACGACAACGTATCAAGT
NTAAACACTCCCGAATATACCTGAATATAAACAACCCGACGTTCATATTCAAGTACATATGGCACTCACATACAGAAGTCCAGTCGAGGAAGTGTTAACACTTTTCGAGCCCACAGCTCAATCACTAATCGCCAGTGCAGCAGTCTCAGCCTTCCAGAGACATGAGAAGGATAACTTCGAATGGTTCCGCTACAGTGTACCTGCTTTTGCTAAGGAGCACCTTAGCAAGGCGGGAATATACCTCAGCCCATACGCAGGTTTTCCGCATTCTCATCCCGTCTGCAAGACATTAGAGAATTATATCTTGTATGTAGTAGTACCTAGTATAGTTAATAGTACCTTTTTTTTTGTTGGCATTAAGGATTTTAAAATCAATTTCTTGAAGAGTAGATTCGATAAGTTAAATATGATAAGCGCTTTGAATAGGTATGTCAGTAGCGCAGATAAAATTAGGTATGGTAATGATTTCGTCATTCGCGCTGGTGTGGAACATCGTGCATTGAAGAGGCATAGAGGCTTAGTTGATTCACCTACACTGAAGGCGCTGATGCCCAATGTGAAGAGTGGTTCTAAATTGTTCTTGCATGATGAATTACATTATTGGAGCAAGGAAGAACTAATTGGCTTCCTTGAGATCTGTGAGCCAGAGGTTCTTTTGGGCACAGTAATTTACCCGCCAGAATTGTTGATCGGTTCCGATTGCTCGCTCAATCCGTGGTGCTACGAGTACGAGGTGAAGAAGAAGAAATTATTATTCTACCCTGATGGCGTGAGGAGTGAAGGCTATGAACAACCTTTGAGTGGAGGTTATCTACTGCAAACGTCTCGAATCAAGTTGCCCAATGCGGGCATTTACTGCGTTGATCTGCTCTGCAGTCGTTTTGCGCACCACCTCTTTTCCATAACTAGAGGGGACTTGATCACACCTGACAACCGCTCTTTTGGGCCATTCGAGGCAGTTCATAGTGGTGCTTTAGCTGGTATCTCACGTGGAAAACCC
GTAGAAAATTCTGAATCGTAAACATGAATGTAATTATTCCAGCTCATTTGTTAGAGGGGGGTTTAGTAGACACTTTAGGTAACGATAGTTCGTTGCGTAAATTTGCTCGCACAACGAAGTACCTAGCTAATGATTGGCATGATGGAGCTGTCTCCGTTTTGAGAAATCGTAACAATGAATCCAAACTTGAAAATAGTTACCAAAGCTTCGCAGGTGAGAGGTTAACTCATGCACCAGGTGGTAACAGAGGTGGTTTGAGAACTGACTTACTGGTGCGTTGTATTCAATCAACAGTAACTCAGAATGTTGGTATCAACGTTCCTCAAGCTGAGAAGATAGCACTAGGTAATAGTTTAGCTTCAAGTGACACACCAGCTTCAGCCGACCACATTATGACAACTGTTCCTGTCATTTTGCAAAAACCAAACAATGTATCTCATTCAGTAACAGGTAGAAAAGAGATGGTAGCAACGTTTTCAAATGAAAATGGCGAAGCGATCAACATCAATATGTCATTTAGATCACCAACTTCGATTGAAATCATGAGCGATACGCCTTTTATTTACGGTAGATTGGGTGATGCAGCACAACAAGCTGTTCAAAGATTGTTCTTGCACAGCTCAAACGCTGGCACTTACTATTTCAATATTCCCGCAAATGCAACTCGTACTTTTGTAATAACTGCTAGCACACCAAGATCAATGGATAAAGATACTTCACTCAATTATCACATCGTCGAAGCAGGATTCAAGCGCGCTAAAGCAACTGGTTTGTTAGATGGTGTTGTAGCTAGAGATTTCGATGAATTTGTCACCAATCAGTGCTTCAACTTACCAGCAGCAGAGAGTACATGTGCCACTTTGGCCATTTTATTTGAAGCATATGAATTGGTGAACTTAGCAGCGGACGTTAAGATTGTGAATATGTTATATTAAAACGTTACCCTGGGTAATTCATTCGTGTAGTTATCGATTTATCGGGATGGTGCCCAAGGTTGTTC
TTAAAACAGCTCTGGGGTTGCTCCCACCCCAGAGGCCCACGTGGCGGCTAGTAATCTGGTATCAGGTACCTTTGTACGCCTGTTTTATATCCCTTCCCCCGTAACTTTAGAAGCTTATCAAAAGTTCAATAGCAGGGGTACAAGCCAGTACCTCTACGAACAAGCACTTCTGTTTCCCCGGTGAAATCATATAGACTGTACCCACGGTCAAAAGTGATTGATCCGTTATCCGCTTGAGTACTTCGAGAAGCCTAGTATCGCCTTGGAATCTTCGACGCGTTGCGCTCAACACTCTGCCCCGAGTGTAGCTTAGGCTGATGAGTCTGGGCACTCCCCACCGGCGACGGTGGCCCAGGCTGCGTTGGCGGCCTACCCATGGCTGATGCCGTGGGACGCTAGTTGTGAACAAGGTGTGAAGAGCCTATTGAGCTACTCAAGAGTCCTCCGGCCCCTGAATGCGGCTAATCCTAACCACGGAGCAATCGCTCACGACCCAGTGAGTAGGTTGTCGTAATGCGTAAGTCTGTGGCGGAACCGACTACTTTGGGTGTCCGTGTTTCCCTTTATATTCATACTGGCTGCTTATGGTGACAATTTACGAATTGTTACCATATAGCTATTGGATTGGCCACCCAGTGCTGTGCAATATATTTGAGTGCTTCTTTCATAGGTGTTACCAACATCACATTTAAACCACAATAGTCAGTGCAAATGGGGGCTCAAGTTTCAACCCAAAAGACCGGTGCACACGAGAATCAAAACGTGGCAGCCAATGGATCCACCATTAATTATACTACCATCAACTACTACAAAGACAGCGCGAGTAACTCCGCTACTAGACAAGACCTCTCCCAAGATCCATCAAAATTCACAGAACCGGTTAAGGACTTAATGTTGAAAACAGCACCAGCTTTAAACTCGCCCAACGTGGAAGCATGTGGGTACAGTGACCGTGTGAGGCAAATCACTTTAGGTAACTCGACCATTACCACACAGGAAG
GTTAAAAAAGAACTGGCTTTCTGAGGCGTTTCAGAATGGAACGATTCCTAAATTACTTTGGTATTCACGGAGATGAAGCAGCGGATGTTTTGTTGTTTGGACAGATCTCGCCAGAGTGGACATGCTCTCATCACCGTAGGGATTGTTTGATGTGGGGAATATGCGCAAGACAGTTCTTTTCAACTTGTTGCGAGATGGCTGTTGATCATGCGGAATGGGGCATGGCTGATCAACTTGTAAAAATTGCTTCAACTGCGCTTCATGATAAAGATAGAGTATGGCTTAACCTGCTTAAATCGCTTGGCATATTGAGCAACCAATATAAAGATGAAGTTCAAATCAGAATAGATGATATTTATAGGAAATATGTAGAGGTAGGGGTAAGGGCTGATTTTCAAAGCTTCCGCAAAAAACGTAGGCCAATGCGTACATATACAGATGATAGCTTTTCATTAATGCATTGCTTTTATTTACCATATACTAAGGATGGAATTGTACCTGTCACAGGATTCACAAGATTCAAAAACATAGGTGTAGCTTTTTATGATGATCAGGTCCAGTTTCAGTTAGCTTCTTTTCGTGATCGTTCCCTCGAAATTAGAACGGATGTTATTAAAGATGAAATTGGTGAAGTAATTCCAAGATGTAAGTACACGGGTGTAAGGAATCCGATTCGACATTTAATGTTTATACCACAAAGATTGCAAAATTGTTTAGATGATATCCAGTTTGCCAAAAAGGTGTTTAGACATGCACAACATGATGCGAAACTCATCCAATCAATTGATACGAGATTGTTTTCGAGGTTGATGATGCAACGATTTGGTTTGAAGAATGCTACTGAAGATATACTTCATCAATTTGTTATTGGAAGGTTGGAATGGCAAGGTGAGGAAACATCAATTGGACGGAGCAGGATCTTATCAATGAAGGATTACGCTTGGGAGCAGTGGTGTATTCCGTTAACAATTTCAAAACTGATGCATGTAATGAGAGTTTC
GAAAAGCAACGAAAGCAACCTACACAACCCAAAATTAATATATTGCAATAACTGTTATCACTCAATATAAGCCATGGCTTTGATGAGCAACAAAACTGCAATTGAATCTATTTTGGGTAACTTTGAAAAGAAACACGTCGATGCAATCTACAATGCCGCCGCACAAACTATCCTCTCTCACTCTGAATTTAGGAATAAGCATTTTGCTTATTCACTCAATTCTTATCAAAAGAAGATAGCCTCAAAGGTGGGTATTGAATTGTATCCAAATGGTTATTTACCACATTCCCATCCATTGTCAAAAATTTTTGAGAACCATTTGCTTTTTGATGTACTTCCTGGCGTAGTAAATACTAGTAGATTAGTTATGTGTAGCATAAAGGAGTCCAAAGTTCTGGTTTTTAAAGGGATTCGCGACAAATCCAGAAGACAGGTTTCAGACCTCAATGCCCTCAATTCCTTAAATAATAGTCATACATCATTCATTAATAGGTTAGTTGCATCCAAAGATGTGAGTAGATATACGGAAGAAGCTGATGCTTTTTTTCAATCCAAGAAAGGGAGTCCGGAGCTATTTTCAAGGAATTTCATCAAAAGCTTGGAAAATAAAGAGGCTGTTTTTTTTCATGATGAAGTTCATCACTGGACTAAGGCCCAAATGTTCTCATTTCTTAAAAGCACGAAGGTCAAAAGGTTCATTTTCACTGTAGTCTATCCACCAGAAATTCTCAAAAAATTTGCCAATTCCCAGAACCCAAAGGTTTATGATTTCAAAGTTGATAAGGGTCGGCTTTTTTTTTTTCCGGATGGGGTTAAGACAGAGGCCTATGAGCAGAAATTGAATATGGAGTGGCTCTTTTCAGCATCACATCTTCGCAGTGGAGACTGTGTATGGACTGTAACAAGACATAAGAGTATTTATGCTCATCACCTGTTTGAGATATCCATTGGCGAACTAGTCACGGACTCAAAACTTTTTTTTTCCGATTATAACTCCATT
CCCCACGCCCCCTTGGGGTCTCGCCAAAGGGGGCGGGGCCCAATTTAAAACCACACCCCCTTACTTCCGGGGCGTAACCCGAAAGTTCTCACCACACCCACTTCCAGGGCGTAACCCGAAAGTTCTCACCACACCCACTTCCGGGGCGTAACCCGAAAGTTCTCACCACACCCACTTCCAGGGCGTAACCCGAAAGTTCTCACCACACCCACTTCCAGGGCGTAACCCGAAAGTTCTCACCACACCCACTTCCAGGGCGTAACCCGAAAGTTCGAACCGGGAGGTCAACCATGGGAACCGATGTTTCGACAAATCAAACCTTTGTCACCACCGGCCCGATAATCCCGAGAATGGACCGCTTGGTCAATTAGGTTATCAGTGTTTGTGTTTTTTTTTGTGTTTCCTATCTGGTCAGAATGAACCAAAACTCTCCCGGTTCACCTATCACGTGTTTTTTTTAAGTTATTTTACTATTGAGCCACCTATACACTCTGTTACAAAAAAAACATTGAAAAATAGATATGTTCAAAGACACGATAGGAAAAAACACACACAAGTGAATAACATTCAATCTTTATGATTTTTATTGTACATCAACAAATGAACTCTGCAAGTGCGTTTTTAAGAAAAAGAAATATGATGAAGATATGTCAATACAACAGTCAATGTTCTCAGGATTGCAAGTGCGTTTTTAAGAAAAAGAAATATGATGAAGATATATCAATACAACAGTCAATGTTCTCAGGATAGCAGAAGGGTTTTTGATTGTTTGTTCGACTTCCTGTTTCTACCTGCAGTGGAGGTTAGAAACCCCGATCCGCCCCCAATGTCAAACTGACCGGCGCACGTCATGAAGCCATCATCATCGCCGTCGTCGTCCATGTTGGATGCGAGGGTTGCCTTTTTGGTGGATTTCATGTTCTCTGTGGTAGTTACCCGGGGCTTGGAAATGACCTCTTCGTCACTGGAGTCGTCAGAGGATACGAACTCCTGTGAGCGA
CGGAGCAGAGTTTTCTTCTCAAAAAATTCCCTTTATTTAAGTTTTTTTAGTAGGAGGTGCTAATTTATGGCGGGTAGACCTAAGAAGCTTTTGTCAAATTCGAACAAGAATTATACAAAAGAAGAAATTATTGAAAAAGAGCGTCAAGAAGCTCAATTAAATAAATTTTCTAAAATCGATACTGAACCACCGCACTTTTTAGATGAAATAGCGAAACAAGAATACTTAAGAATATTACCGCACATGCAAGAATTGCCAATTTCCAACTTAGATAAAGCACAATTAGCACAATATTGTAGTTTTTATAGTGACTTTGTTAAAGCAAGTTTGATTTTAGAGCGCGAAGACTTGATTTTAGAAGACGACAAAGGAAATCAAAAGGTTAATCCGGCGTTCAACATAAAGGAAAAAGCGGGTATTCGATTGCAACAAACAGCTAATACTTTAGGATTAACTATTGATAGCCGATTGCGTATTATGGTTCCTGATGAAAAAGAAGATGATGATCCATATATGGAATTTGTGAGTGATTAGTAATGACTGATTATGTTACTAAATACGCAAAAAAGGTAGTTTCAGGAGAAATTTTGGCAAGTTTGAAGAATATTCAAGTATGTAAACGTCACCTATCTTTTATGGAGAACCCGCCGAATGGTTGCCATTGGGATAATCATTTGTCTAACAAAGCAATTAAATTTGTGGAAATGCTTCCAGACCCTAAAACAAACCAGCCCATGCCTCTTATGGAGTTTCAGAAATTCATTGTTGGGAGCTTATACGGCTGGCGTAGAGGTCAATACAGAATGTTTACTAAAGCTTATATAAGTATGGCTAGAAAACAAGGTAAGTCTCTAATCGTATCGGGAATGTCCGTTAACGAACTGTTGTTTGGACAATACCCTAAATTTAATAGACAAATTTATGTAGCTTCATCTACTTATAAGCAAGCGCAAACAATATTCAAGATGGCAAGCCAACAAGTAAACCTAATGCGAAGTAA
GATAAAAACAGAAAATCCGATGGTAGACAGAGGCTGTTAAGAAGAAAAACATCCAATCAATTTAAAAACATATTTAGCTGAATAAATAAATATAATTTTAGAGAACGTTGGCTGCTGGTCCAGCTTACTGTCGAGCCGTCTGATGAGTAGCACCTCAGGGTCACGAAACGCTGGACGTAACGGCGGAACAGATTATTGAGGTTAGTAGAACATTATCAAACAACACAACACAACACAACATTAACACAACGAACAACAAAACAACCAAAGACAAGAAAAGGCAATAGCTTTCGAAATACAAGATGTCGAATTTCGAAAGTGTTTTTACCTACATGAAGGATGCTTCAAGCAACCTTGCACATGAGAGAATATTCAATACTACATTGTTGAAGAATGAGGGTAGTGTGGAGTTGAAGGACCTGGTGTCAAGCGAGTGGGCGGCGTTGAAGACTACGGAGAAAAACATCTTGTCAGGCATGTCATGCCCGATGAAATTCACTAGGAAAGGTATGGTGAAGGATGGCATTAATATGGATGTCACGGCTGTTGGCAGGGGAGCAACTAAGGTTGGGCAAACTGAATTGGTGCATTCAGCGCACAAGAAACTGACTTTTGACTCTGACACAGCATGGGTCCTCGCTGCTAGAAAAGCTAAATTGGTGTATTCACAAAGGGATTCGCCAGATTTGGCAAGTGACAGTGGTTTGTTGAGTAGGATAACTTCATCCTGTGCTAATTTGTCATCAGTTGAGATGCGGAGTATAACAATCACGCACGCTTTGGAGCGGATAACACAGAAGCCCGATATGAAGCACATGATGATGAAGATGTACTTGATGCTGATGGATTTGACACTGGCGGCTACCAGTAAGAGTGAGTACAGGAGGATTGCTAGGAGAATGCCGAAGCACCTAGCAACGAATGTAGATGATAACAGAAGGTTGGGGGCTGTCATGGCCCACCAGGTCGTGGTTGATGCTGATATGCTGACTAATGATGA
TTAAAACAGCCTGTGGGTTGTTCCCACCCACAGGCCCATTGGGCGCTAGCACTCTGGTATCACGGTACCTTTGTGCGCCTGTTTTACATCCCCTCCCCAAATTGTAATTTAGAAGTTTCACACACCGATCATTAGCAAGCGTGGCACACCAGCCATGTTTTGATCAAGCACTTCTGTTACCCCGGACTGAGTATCAATAGACCGCTAACGCGGTTGAAGGAGAAAACGTTCGTTACCCGGCCAACTACTTCGAAAAACCTAGTAACACCATGGAAGTTGCGGAGTGTTTCGCTCAGCACTACCCCAGTGTAGATCAGGTCGATGAGTCACCGCGTTCCCCACGGGCGACCGTGGCGGTGGCTGCGTTGGCGGCCTGCCTACGGGGAAACCCGTAGGACGCTCTAATACAGACATGGTGCGAAGAGTCTATTGAGCTAGTTGGTAATCCTCCGGCCCCTGAATGCGGCTAATCCTAACTGCGGAGCACATACCCTCAAACCAGGGGGCAGTGTGTCGTAACGGGCAACTCTGCAGCGGAACCGACTACTTTGGGTGTCCGTGTTTCATTTTATTCCTATACTGGCTGCTTATGGTGACAATTGACAGGTTGTTACCATATAGTTATTGGATTGGCCATCCGGTGACTAACAGAGCAATTATATATCTCTTTGTTGGGTTTATACCACTTAGCTTGAAAGAGGTTAAAACACTACATCTCATCATTAAACTAAATACAACAAAATGGGGGCTCAAGTATCAACACAAAAGACTGGAGCACATGAGACCGGGCTGAATGCAAGCGGGAATTCCATCATCCATTACACAAACATAAACTACTATAAAGATGCTGCATCCAACTCAGCCAACAGACAGGATTTCACTCAAGACCCAGGTAAATTTACTGAGCCAGTGAAGGACATTATGATCAAATCGATGCCAGCATTGAACTCCCCCTCTGCCGAAGAGTGTGGTTATAGTGACAGGGTTCGATCAATAACCC
GGTAAAGTTGACACCTTTACAAGAGCAGGTTTTACAAGTTGACTACTTGTGTATTGGAAACCTCACTGCCCAACGCCTCCGTATCGCGATTGCAGTTTACATTAGTGTCTTTTAAATGTTTAACCTCACTGCCCAACGCCTCCGTAYCGCGATTGCAGTTTGTATTAGTRTCTTTTAAATGTTTAATTTTGATAGCTTGATCACCGCGTCTTCGCGGGTGGTCAAAGATTTTATTCATTTTTGTTACAATAGGGCAAGGTCAGTATACTGTGCCCTTAAACGCTGGCTGTGGGAGCTGCAGGGAAAATTTGATGCACATAATGCGTTTGTTGATCTCTGCTACGATGCCATGTATGGCATTGAAAAATTTGAGGAGGAGCTAGCCGAGGAATATACCCTGGCTGAATCTGAAGTCGCCCTAGCTGAGTGCCATTATAGGTACTTGGTTAGCAATGGTGCTCCCCTCACCCACTGGCCGGTACCTTGCCCGCCTCCTGGTGCTCATCGTTCCATAGATGACTATGAAGATTCTGTGGACGAGGCTGGGGCATTTGAGGAAGTGATTCCCTCTGTGCCTAAACCTGAACCTATCCCTTCTAAGGATGGGAAGAAGGACCACTCTAAAAGTAATCCTTTTAGGGTTAAAGCTTTCATTAACCTCGTGAAAGCAAAAGAGGTTCTACAGGCCACTGAACAAAAAATTAAGGTGGTCTATGAGGAAGAGATTGGAGAGAGCCCCTTTGGAAGGTGGTTTAATACTCTCCCGTCCCGCATGCATTACATCAAGCGTGCGCTGAAGAAACGTGCTGTCAACGCAAAGAGAGCAAAGCACGTAACAAGCATGATGAAGGAAGTCAACGTGATTCCTGACTTCGTCGCATGCTGTGAAGTCGTCCAGGTACCTACTGGCGAAATGATACCCCCAAAGAAAAATGAACATGGGGAAGATGTTGGCGAACCCACTCCCAAAACAAAAATGGTGAGAAGGGTACTCCCCGAA
AGCAAAAGCAGGGTAGATAATCACTCACTGAGTGACATCAAAATCATGGCGTCCCAAGGCACCAAACGGTCTTACGAACAGATGGAGACTGATGGAGAACGCCAGAATGCCACTGAAATCAGAGCATCCGTCGGAAAAATGATTGGTGGAATTGGACGATTCTACATCCAAATGTGCACCGAACTCAAACTCAGTGATTATGAGGGACGGTTGATCCAAAACAGCTTAACAATAGAGAGAATGGTGCTCTCTGCTTTTGACGAAAGGAGAAATAAATACCTGGAAGAACATCCCAGTGCGGGGAAAGATCCTAAGAAAACTGGAGGACCTATATACAGGAGAGTAAACGGAAAGTGGATGAGAGAACTCATCCTTTATGACAAAGAAGAAATAAGGCGAATCTGGCGCCAAGCTAATAATGGTGACGATGCAACGGCTGGTCTGACTCACATGATGATCTGGCATTCCAATTTGAATGATGCAACTTATCAGAGGACAAGAGCTCTTGTTCGCACCGGAATGGATCCCAGGATGTGCTCTCTGATGCAAGGTTCAACTCTCCCTAGGAGGTCTGGAGCCGCAGGTGCTGCAGTCAAAGGAGTTGGAACAATGGTGATGGAATTGGTCAGGATGATCAAACGTGGGATCAATGATCGGAACTTCTGGAGGGGTGAGAATGGACGAAAAACAAGAATTGCTTATGAAAGAATGTGCAACATTCTCAAAGGGAAATTTCAAACTGCTGCACAAAAAGCAATGATGGATCAAGTGAGAGAGAGCCGGAACCCAGGGAATGCTGAGTTCGAAGATCTCACTTTTCTAGCACGGTCTGCACTCATATTGAGAGGGTCGGTTGCTCACAAGTCCTGCCTGCCTGCCTGTGTGTATGGACCTGCCGTAGCCAGTGGGTACGACTTTGAAAGAGAGGGATACTCTCTAGTCGGAATAGACCCTTTCAGACTGCTTCAAAACAGCCAAGTGTACAGCCTAATCAGACCAA
TGGCATTTTTGTAATAAGAGTGTGTACTCCTGATGAGCTCCCTCAAAACTGGCCTATTCAATTGGAGTATTGGAGGCTAATATATAGTAGAACTCTCATTAACGGATTTGCAACACGTGGCGGCCATCCGCTATAATATTACCGGATGGCCGCGCGGAGTACGCTCCCCCCACGCGCGCACGCTCCTCTTTAATTTGAATTAAAGCTCTCCGCTTTCGTTTCGTCCAATCATGTAACGTCTGACGAGCTTAGATATTTTGAACAACTTGGGCGCTAAGTTGTTGAGTGTCGGTTATAAATTAAAGAGGGCCCAGCCCACTGTCTTTAACTCAAAATGCCTAAGCGCGATCTCCCATGGCGCTCGATCGCGGGAACTTCAAAGGTTAGTCGCAATGCTAATTATTCTCCACGTGCAGGAAGTGGGCCGGGGGTGAACAAGGCCTCCGAATGGGTTAACAGGCCCATGTACAGGAAGCCCAGGATATACCGGACGTTAAAGACGCCCGGCGTCCCACGAGGCTGTGAAGGCCCGTGCAAGGTCCAGTCCTATGAACAGCGTCATGATATATCACATGTGGGTAAGGTCATGTGTATATCTGATGTGACACGTGGAAATGGTATCACCCACCGTGTTGGTAAGCGTTTCTGTGTTAAGTCCGTGTACATTCTCGGTAAGATCTGGATGGATGAGAACATCAAGCTCAAGAACCACACGAACAGTGTCATGTTCTGGTTGGTCAGGGACCGTAGACCGTATGGCACGCCCATGGACTTTGGCCAGGTGTTCAACATGTTCGACAATGAGCCTAGCACTGCCACGGTGAAGAACGATCTACGCGATCGTTACCAAGTCATGCACAAATTCTATGGTAAGGTGACAGGTGGACAGTATGCGAGCAACGAGCAGGCTATAGTCAAGCGCTTCTGGAAGGTCTACAATCATGTGGTCTACAACCATCAGGAGGCTGGCAAGTACGAGAATCATACGGAGAACGCTTTG
TTGAAAAATCTAGTCAATGGCGAGAACCGTGATAATCCACGCTGTGGCCTCAACAAGGTCAGTTACAGCCTCTCCTACTACTGCCAATGGTAGGGGACGTGCGAGCAGGAAATGCACGAAAAACAATGCTGCCGTGGAGTCCTCAAGGCCACGTAAACTGCAGAGGACTGCTCCCATTAAGACCGGGACGAGGGATAATAGGTCTTATGCTCAAGTGGTGATGGAAAATTGTCACCACTCCCATCAATCCAAAGCGCGCTCGAGCGAAAAATTTGTGGCTGCTAAGAAGGTAGCCCGGCCCTCTGTGGCCGTCCCATCAAAATTGACAACTGGGAACAAATTTGATGTTCTTGGCTTTGAGCGCCATGCAATTGACCGCGCTGTCGCTACAAGCGTGCCCACCAAATCCGTTCAGGAGGTGGTATCTGTGCAGAAAGGCACACAGTACGTGGTCAACCATACTGGACACAGTTACGGCTGCTCCCGAAAGGGTAATTACGCAAGCACCTCTTACAGGTGCTGTGCAAAAGTTGTTGAGGAGCCCGTAATGGAAAAGAAGACAGTCTTCACAGACGTCCCAGATGAGGCGGCTGAATTACTCCGACAGGAGTTCTTGGCCAAGATGCCTCAGCTGGGACACAGTGTGACACTGTGTCCGGTTGGAGTAGACACTCTTGCTTGGGGCAATTGCTCCGAGTTAGATTCCGCTGTGGCTGCAAAGCCCGCTTGGTTCGGTGTTCCGGTCAAGCAGCAGCGGAAGAAGATGTCGCGGAGAGATCTGCGAAATCTTCTGTCTGCTTTGCGTCTCGCCCGCACGACTGTTAACAAATCGTGCTCATTGGGTGACGCCTTCATGTGGGCCTGGCGAACGCTAGGCTTTGGTGGTGCAGCACCCCTCCCTGATCTTAAAGGGTGGGAGCTCTCTCATCGAGAGGAGAGAGCAGCTGCGCCCCTCCACATGTATGTGCTAGTCATACGGTGCGGGGGAGTGGGTTTTTCC
GGGGATACGTGCCCCTCCCCACCTACCACCGCCCCTAACATTTTTATTTCCGTCTGTCAATAGCCCCTGCATCCGATAGGCCCGAACTATCACAAACGGAAAAGCGATAGCCCAAAACACTAAGCCCCTTTTCATCATTTCATTTGTAAGCGCGTTTAAAATCATGGTAAAATAACCGCTACCCCAAATTGCGCCCCTGCAATTTGCTGACGGTTTAACGGAAGGCGGAAACATGGCGAAGAAAAAACCAGTAGAAAAAAATGGGCTTGTTTATAAAGAGTTTCAAAAACAAGTTTCAAATTTGAAGAAAGCCGGACTAATCCCTAAAACCCTTGACGTGCGAAAAGTCAAGCCAACAAAACACTATAAAGGATTGGTAAGCAAATATAAAGACGTTGCAACAGGGGGCGCTAAACTTGCAGCAATCCCTAACCCCGCCGTTATTGAAACGCTTGAAGCGCGGGGCGAATCCATCATTAAGAAAGGCGGCAAGGCGTATCTGAAAGCCCGCCAGCAAATAAACCAGCGCGGGCAAATTGTAAACCCCTTTACGGTTCGCGTAACCAAACGCGGCGAAGTGGTGCGCCGCTACCGCAAGACTACCCCGGAAGGCAAGCCCGTTTATATCACGCAACGGGAATTGCCTATTAAGTTTGAAAATATGGAACAGTGGCTTACTGAATTAAAGGCCGCTGGTTTTCAATTGCAACCGGGCGAACAAATCTATTTCACTTTTAACGGCAACTATTCCCGCCGTACCTATACGACATTTGATGAAGCGTTCAATAAATTTATGACGTATGACATTATTATTGATGCGGTGGCCGGAAAATTAAAAGTAGAAGATGAAGCCGATTTAGTTAAGTCGGTAGGCTTTCAACGTATCAGCGGCCCCGAAGCCAAGGCGTATAACCGTAACCGTATTGTATTGCCTGAAATGCAATTTAGCCAAGCGGCTAAAAAGAAATACAAGCGCCGTCAAAAACGCGGCTATGGCAGC
TCTGACGCATAATAATTGTTGGCAACAATCGTGCATAATAACTTAGGAACCGAGACAGTATCATATAAATACTGCTGAACAGTAGATTTCTTCAGAAGCTGATGGAGCCACAATTTCCTACTGATTTGGATTCATACTGCAAATATTTTAACATAAGCTTTTTTGACTTAGTTCTTAAGTGTATCTTTTGTAAATTTTCTGTATCTATTGTTGATCTTGCTTCTTTTCATAACAAACGACTGTCTGTAATTTGGAGAGATAATACACCATTTGCATGTTGTACTAAATGTTTAAGATTAACTGCATTATATGAAAAAGATAATTTTTTTGTCTGTACTGCAAAAAGTCATTTGTTAACTGGTTTAGTTAAAAAGGAATTGTCAGATATTAATATTAGGTGCCAACATTGTTATTCATTTTTAGATTATTTAGAAAAGTTGTACCATTTATATAATGATGTTGATTTTCTGTTAATTCGCGGGACTTGGAGAGGTGTTTGTAGAAATTGTATCAGCCATGAGGGGAGATAAGGCTACTATTCCTGACATAGAGTTAGAAGAGCTTGTTTTGCCTGCTAACTTAATTTCTGACGAGTCATTGTCACCAGATGCTACTGCAGAGGAGGAGTTTTGTCCGTACCGGATAGACTCCAAGTGTCACAATTGTGGCTGTCGCATAAGGGTGACAGTCGCTGCAACTGAATTTGGAATACGTTGTTTTGAGCAACTGTTACTGAAAGAGCTTTGTTTATTTTGTCCTGCGTGCTCCAGACAACTTCCCCGCAATGGCAGATCATAAAGGTACTGATAATATTGATCATAATGATGTTTTAGATGGGTCTTGGTGTTTAATAACTGAAGCTGAATGTGAGGACGATACGTTAGTGGATTTGTTTGAGGAGAGCACAAATGACTCTGTAGTTTCGAATCTGTTAGACGATTCCGAAAGTATAATTCAGGGGAATTCTGAGGAAAGTGACCGCTGTATTCAGGAGCTAAAA
CAAAATTGCGTGCGAGAAAGCACGCAAATCAAAGTCTAGTGCGTAATTCACTCACTACCGGCGTAATTTGTGGTTATGCTATTGCGTTGAGAGTGTTGTGGGCGTAGTACGGGGGCTTTTGGTTTGTGTGTGATTAATATGCATTCCCAGTTTTGTTTAGTTTTAGATTACTGATTTATTTTTCGAACTACCCGAATTTATTTAGGCTCTTCGAGAAATAATGATGAACTGTCCTCAACAAGTATGAAAAGCAATTATTTGTGAAGTTACTTGTTGTTGTAAGATTATTGACCTCTTAGATTTTTCTAAGTTGTAATGCTTTGTTTTCTGATTGACTAGATTATGAATCCAATTAAAAGGAGTAGTGGTCTAATATAGTCTGTGTGACCTGCAGGCATTTTGTGAAAAGGGTAAAGTATGAAAGCTACTCTCAGAAAAGTACTTATGTATTGATGAGAGCCTTAAAATGACTTTATATTCACAAAACTGCTGGAAGACAATGATCTGGGGTATCACATTCCCTCTTAGGTTAAGTTTCGCACTACTAGGAATTTTTGCGAAAATTCTTAATTCCATTCTTATGGTGTAGTGTTTGTTCTTTTCAATTGGGGCGTATCTCTCTTTCGCAGAGACCCTGGCCCAACCCTGAAATGAATAAAATTTTACAAAAATTCATCGAAAATCGACCTTCTAGTCCACTTTCTATTTTAGTTAGTGAACTGGAAGTGAAGTTTCCGGTCTTTTTGATTCGTCAGTACAATTTTGCACTTGATGATGATAAAGACCATTGGTTAATGACATCTCGCCAGAATACCGGAACTATTTTGGATTATGGATATAATTTTGGATTTTATAAGGTGCCTTTTTCTGAAATGATGTACTGTTCTTGCTTAAATTGCGAGAAGACAGAATATGATTCGGAAAGAGTATATTATGAAAATATTGGAGAAATGTTTGATATTGACCCGGCTTGTATAAATGGACTTGTTATTGATCGTTA
GTGGCATTTTTGTAATTTAGAGGTGTACACCAATTGAGCTCTCTCAAACTTGCTGATTCAATTGGTGTATTGGGGTAACTTATATACTAGAACCCTCTATAGAACTATTAATCTTGTTCCTACACGTGGCGGCCATCCGTATAATATTACCGGATGGCCGCGCGCCCTTTTCTCTTTCCGTACAATTGGTAGCGCATCCTTTTTCTTTATTTCTCTCTTTAATTTAAATTCGTCCAATCATGTTACGTCTGACGAGCTTATGTACATTCAACAACTTGGGCCTCAAGTTGTTGGGCCTGGGTTATAAATTAAAGAGAGTTTGGCCCAATAGTGTTAATCCAAAATGCCTAAGCGTGATTTGCCATGGCGTTCTATGGCGGTAACCTCAAAGGTTAGCCGCAACGCTAATTGTTCTCCTCGGTCAGGTATTGGGCCAAAATACAACAAGGCCGCTGAATGGGTTAACAGGCCCATGTACCGGAAGCCCAGGATCTATCGGACTCTGAAGAGTCCTGATGTTGCCAGAGGTTGTGAAAGCCCTTGTAAAGTCCAGTCTTACGAACAGCGCCATGACATCTCACATGTGGGCAAGGTCATGTGCATATCTGACGGGACACGTGGTAATGGTATTACTCATCGTGTGGGAAAGCGTTTCTGTGTGAAGTCTGTGTACATACTAGGGAAGATCTGGATGGACGAGAATATCAAGCTGAAAAACCACACGAACAGCGTCATGTTCTGGTTGGTTAGAGATAGGAGACCCTATGGGACGCCCATGGATTTTGGTCAAGTGTTCAACATGTTCGACAACGAGCCCAGTACAGCCACTGTGAAGAACGATCTTCGTGATCGTTACCAGGTCATGCACAAGTTCTATGGCAAGGTGACCGGTGGTCAGTATGCCAGCAACGAACAGGCTATCGTGAAGCGGTTCTGGAAGGTGAACAACCACGTGGTCTACAATCACCAAGAGGCTGGCAAATACGAGAATCATACTGAG
GGCGAGGCGGGGAAAGCACTGCGCGCTGGCGGTGGTGCGGATTTTATTTTTTCAGCGTCTGAGCGTGTCGTGACGGCGTTTAGATTGTGCGCCGGGGCATTGGTGTGTCTGCGGGGTGTTTTGTGCGGTGGTGAGCGTGTGAGGGCGTGATGACGGGATATAAAAAAGCCGCCCGCAGGCGGCGATGTTCAGCCGTTGTCAGTGTCCAGTGAGTAGTTTTTAAAGCGGATGACCTCCTGACCGATCCAGCCGTTTATCTCGCGGATCCTATCCTGTAACGGGATAAGCTCATTGCGGACAAAGACCTTTGCCACTTTCTCAATATCGCCCAGTGACCCGACGTTCTCCGGCTTGCCGCCCATCAACTGAAAGGGGATGCGGTGCGCGTCCAGCAGGTCAGCGGCGCTGGCTTTTTTGATATTAAAAAAATCGTCCTTCGTTGCCACTTCACTGAGCGGGATAATTTTGATGCCGTCGGCTTTCCCCTGTGGGGCATAGAGAAACAGATTTTTAAAGTTGTTGCGGCCTTTCGACTTCACCATGTTTTCGCGGAGCATTTCGATATCGTTGCGATCCTGCACGGCATCAGTGACGTACATGATATATCCGGCATGAGCGCCGTTTTCGTAATACTTGCGGCGGAACAGCGTGGCCGACTCATTCAGCCAGGCAGAGTTAAGGGCGCTGAGATATTCCGGCAGGCCGTACAGCTCCTGATTAATATCCGGCTCCAGCAGATGAAACACGGAGCCGGGCGCGAAGGCTGTCGGCTCGTTGAAGGACGGCACCCACCAGTAAACATCCTCTTCCACGCCACGACGGGTATATTTCGCCGGTGAGGTTTCCAGTCTGATGACCTTACCGGTGGTGCTGTAGCGCTTTTCCAGAAACGCATTACCGAACACCAGAAAATCCAGCACAAAGCGGCTGAAATCCTGCTGGGAAAGCCACGGGTGCGGGATAAACGTTGAAGCCAGAATATTACGTTTGACGTAAATCG
CGCAAAATTTGACAAATTTTGGCCTGTGTATACGGGTGTTTTATTCTTCGAGCTTATTGTCTACAGCTCAAGAATTCAAGCCTCCATCACGTTCTGGTCATGTCTGACAGACAATCAGAAATCTCCTCCTCCGTCGCTCCAGGCGACAGCGTTTCTTCCCGTGGCGGGAAGAAAGGTAAACCTGGAAAAGCTGAACGCGCCGCGAGACGGGCAGGTCAGGGTTCCACACCTGGCATTGCTGCCTCCTCCGCCAAAGCTTCTCTTTTCTCGTCTGCTGGCCAAGCAGACATCAACCCCACACCGGGTAAATTTCCTGTAGTCTTCGCTACGGGTGCCGGTGAGCCAACTCGGGACGCCGAATTTTCGTATGATTTTTCGGCTGTCAAGCGATGCGTTGTCGGTTTCGGAGACCGATATGTTAAAAACGCTCGTTACTCCGAGTTCAAGGCCAACTCGGGTGTTGCTGACTCGGCCTTCAAGTGTTACCTTGCTGCCTCCTGTCTTCTGGGCCTTGCCCAACAAACCGTACATGCCCGTGTAAATATGGGTCTTCCACAGGGCGATTTCGCTCCTGTGTCCAGTAGTGAAGTGTTAAACTTCACAGCTGTGAAGGCCTATATCGGGCAGTTTGGTGAATTTGCTGTTCCGTCTACCGGAACCAGGTACATGCTGGCTGATTACCAGAGTACCGTGTGTAAGCTAGTTTATCTGGCTGATAAGTGTCTCCGTGATGCAAATCACAACACGGTGCTCTCTCGGGCGTGGCTGCCCATGAGTTCAGGTGATCGAACAACGAAAGTTGTGATAGCTGCTGCCCTGTCCCAACTCCTCAGTAATGCGGAGTTGAAGATCTCCAGTACAGTGTTGGAGGACGCTGTGTTATCTGGAGATGTCCCAGACGCGTGGAACGCTGTGAAAACAGTGTTCGGGGATGCCCCTGGAGAGGGCGTTCCTGATGCTCGTGATAGATTTGACTTTTTGTTCAAATCGTATGCTGACG
TGTGGTGGAATGCCACTAGAAATCAGGGAAAGAAAGATGAGTATTATAGGGAAGGAGGAGAAGAACCTCACTACCCAAATACTCCAGCTCCTCATAAAAAGACCTGGGAGGAGAGACATAAGGTTCTTAAGCTGTCCCCATTCGCTACTCCCTCTGACATCCAACGCTGGACCACCAGAGCGTTGCCATATGGTTGGAAAGTTATTGATGGGAATGGAGATGACTACACTAGCCGCAGAAATATCAGAACCTTAACTGAAATGACTCAGGAGGAAATTAGAAAAAGGTGGGAAAGGGGATATTGTGACCCTTTCATTGACTCAGGAAGTGACTCAGATGGACCCCTTTCAAAACCACAGACAGTAAAAGTGTGGTAACACTTTAAGCAATATTATCTTTGTCAGAATATTAGAAGCTTTCACATGCTCAGCAGCTGTTTCGCAACTACCAAAATAAGAATGATGTAATAATAGGAAGTAGCTTACAATAGGTTAAGTATGTTTACTGAAGTAGATAATCCCTAGGGAGGATCTGGCTCTGTAAGCTGAGGCAGTAGTGTTTTCAGTTCCAGTCCTCTCTAAGGAGAACCAGAGGGATGATGTGTTAGTTCGAATCCCATTATCCTCATGGTTCCCTTTTCATATTTTATAAATATAAGTTTAAGGATAAGTTTTATATATGCTTTATTAATCCCTGAAGGAAGTATAGCTCTTCAGGTAAAGAGGCCAGTATTAAAAGAGCTACCCTTCCTTTTCATATAAGGATCGAAACCTGCTTACGTCTTTTCTTTGATTAAGTTAAGTTTTAGATCTTAACAGGAAATACTCTTAGGCAGAAGGTAGCTCCCTCGACTGGGTGACAAGAAGAAACCATTCAGGAAGTGCTTCCTTCTGCTCGGGGTGATACATGAGTATACAGTAGTTTGAATCCTGTGTGCTGGTGTTGTCTTCTCGGCTTTTTGTGACATCATAAATAACACCTAGAAGTAATATTTTTAAGA
GAAAAGCAAACATAACCATACACACTCAAAATATTGACTATTCTCTCCGCATCAACAGCACAGCTGAGAACCGGGGACATGGCCACTATTAGGGGTGCCATCGATCGTATCACAGACACCACCGTACGCACGACACTACAGGAGGAGGCTTGCAGACAAATCCGTACCGAACTTAAGAACGTAGAACATGTTAACAGGTACGCCATCCCGCCAGATGCCGCAGACGCCCTAGAACATCTTGGCATTGGCACCAACCCCTTCTCGGTCAAATTGCATACACACGGTGCCTGTAAAGCGATCGAAAACCAGCTACTCTACGTAGTTGGTACTTTGCTACCAAAAGAAAGAGTCACCATGCTCTTCCTTAAGAAAGCTAAGCTCAACTTCATGAAGAGATGCCCGAAGTTCCAAGACATCTTCCTAAATCAGCACATAGAACCTAGGGACGTCTCAAGATACTGCGATTTCAACGTGCAATCCACATCCACTAGCATTCCTACCCATACGGCATACATCAGCGATACACTACATTTCATGGATAGGAAGGACTTAGTAAGGCTCTTCATCAACAGTCCTAACTTAGACACCCTCTATGCCACCATCGTACTACCCGTGGAGGCCGCATACCGCCAACCGAGTCGGTATCCCGACCTATATCAAATCAACTATGACTTCGACGGTTTCCAGTACATCCCTGGTGGCCATGGGGGTGGTGCCTACCACCACGAATTCAGCCACCTCGAGTGGTTGGACGTAGGCCACATACACTGGCGTGGACCAGACAATAAGGACATTCAACTCACAATAACCGCGCAGATGATTGAAAGCCTTGGGGCAAATCACCTGTTTTGCTTCCGGAGAGGCAACTTACGCACACCCAGAGTTAGGACCTTCGGCCGAGACACACAAGTTCTGCTCCCTAAAATATTCCGCCCGGTCGACAAAAACTTCAATAGAGCCATACCACTCACTCTGGCTAATAAAATGCTACTTTACGCCA
CGCACCGGGGATCCTAGGCATACCTTGGACGCGCATATTTCTTGATCAAAGATGGGACAAATTGTGACTTTGATCCAGTCCATTCCTGAAGTCCTGCAAGAGGTCTTCAATGTTGCTCTGATCATTGTCTCAGTTCTATGCATTGTCAAAGGATTTGTCAATCTGATGAGATGTGGCCTTTTCCAGCTCGTCACCTTCCTCATTTTGTCTGGCAGAAGTTGTGACAGCATGATGATTGATAGAAGGCACAATCTCACCCATGTTGAATTCAATCTCACACGAATGTTTGACAATCTGCCTCAATCATGCAGCAAGAACAACACACACCATTACTATAAAGGACCATCCAACACGACATGGGGAATTGAACTGACCTTGACAAACACATCTATTGCTAATGAAACTAGTGGGAACTTCTCCAACATCGGGAGCCTTGGATATGGCAATATTAGCAATTGTGACAGGACAAGGGAAGCAGGACATACATTGAAATGGTTACTCAATGAACTACACTTCAATGTGCTCCATGTGACTCGTCATATAGGTGCCAGATGTAAGACAGTTGAAGGTGCTGGGGTGTTAATCCAATACAACTTGACAGTTGGGGACAGAGGAGGTGAGGTTGGCAGACATCTTATTGCATCACTCGCTCAAATCATCGGGGATCCTAAAATCGCATGGGTTGGGAAGTGCTTCAACAACTGCAGTGGAGATACTTGCAGACTGACAAACTGTGAGGGTGGAACACATTACAATTTCTTAATCATACAGAACACCACATGGGAAAATCATTGCACATACACACCAATGGCAACAATAAGAATGGCTCTTCAAAGAACTGCTTATAGTTCTGTTAGCAGGAAACTTCTTGGCTTCTTCACTTGGGACTTGAGTGATTCCTCTGGGCAACATGTCCCAGGTGGCTACTGTCTAGAGCAGTGGGCCATTATCTGGGCTGGAATAAAATGTTTCGACAACACTGTAATGGCAAAATGCAACA
AGCGAAAGCAGGCAAACCATTTGAATGGATGTCAATCCGACCTTACTTTTCTTAAAAGTGCCAGCACAAAATGCTATAAGCACAACTTTCCCTTATACTGGAGACCCTCCTTACAGCCATGGGACAGGAACAGGATACACCATGGATACTGTCAACAGGACACATCAGTACTCAGAAAAGGGAAGATGGACAACAAACACCGAAACTGGAGCACCGCAACTCAACCCGATTGATGGGCCACTGCCAGAAGACAATGAACCAAGTGGTTATGCCCAAACAGATTGTGTATTGGAAGCAATGGCTTTCCTTGAGGAATCCCATCCTGGTATTTTTGAAAACTCGTGTATTGAAACGATGGAGGTTGTTCAGCAAACACGAGTAGACAAGCTGACACAAGGCCGACAGACCTATGACTGGACTCTAAATAGAAACCAACCTGCTGCAACAGCATTGGCCAACACAATAGAAGTGTTCAGATCAAATGGCCTCACGGCCAATGAGTCTGGAAGGCTCATAGACTTCCTTAAGGATGTAATGGAGTCAATGAAAAAAGAAGAAATGGGGATCACAACTCATTTTCAGAGAAAGAGACGGGTGAGAGACAATATGACTAAGAAAATGATAACACAGAGAACAATAGGTAAAAAGAAGCAGAGATTGAACAAAAGGAGTTATCTAATTAGAGCATTGACCCTGAACACAATGACCAAAGATGCTGAGAGAGGGAAGCTAAAACGGAGAGCAATTGCAACCCCAGGGATGCAAATAAGGGGGTTTGTATACTTTGTTGAGACACTGGCAAGGAGTATATGTGAGAAACTTGAACAATCAGGGTTGCCAGTTGGAGGCAATGAGAAGAAAGCAAAGTTGGCAAATGTTGTAAGGAAGATGATGACCAATTCTCAGGACACCGAACTTTCTTTCACCATCACTGGAGATAACACCAAATGGAACGAAAATCAGAATCCTCGGATGTTTTTGGCCATGATCACATATATGA
ATGTCCAACATGGATATTGACGGTATCAACACTGGGACAATTGACAAAACACCGGAAGAAATAACTTCTGGAACCAGTGGGACAACCAGACCAATCATCAGACCAGCAACCCTTGCCCCACCAAGCAACAAACGAACCCGGAACCCATCCCCGGAAAGAGCGACCACAAGCAGTGAAGCTGATGTCGGAAGGAAAACCCAAAAGAAACAGACCCCGACAGAGATAAAGAAGAGCGTCTACAATATGGTAGTGAAACTGGGCGAATTCTATAACCAGATGATGGTCAAAGCTGGACTCAACGATGACATGGAGAGAAACCTAATCCAAAATGCGCATGCTGTGGAAAGAATTCTATTGGCTGCCACTGATGACAAGAAAACTGAATTTCAGAAGAAAAAGAATGCCAGAGATGTCAAAGAAGGGAAAGAAGAAATAGATCACAACAAAACAGGAGGCACCTTTTACAAGATGGTAAGAGATGATAAAACCATCTACTTCAGCCCTATAAGAATTACCTTTTTAAAAGAAGAGGTGAAAACAATGTACAAAACCACCATGGGGAGTGATGGCTTCAGTGGACTAAATCACATAATGATTGGGCATTCACAGATGAATGATGTCTGTTTCCAAAGATCAAAGGCACTAAAAAGAGTTGGACTTGACCCTTCATTAATCAGTACCTTTGCAGGAAGCACAATCCCCAGAAGATCAGGTGCAACTGGTGTTGCGATCAAAGGAGGTGGAACTTTAGTGGCTGAAGCCATTCGATTTATAGGAAGAGCAATGGCAGACAGAGGGCTATTGAGAGACATCAAAGCCAAAACTGCCTATGAAAAGATTCTTCTGAATCTAAAAAACAAATGCTCTGCGCCCCAACAAAAGGCTCTAGTTGATCAAGTGATCGGAAGTAGAAACCCAGGGATTGCAGACATTGAAGATCTAACCCTGCTTGCTCGTAGCATGGTCGTTGTTAGGCCCTCTGTGGCGAGCAAAGTAGTTC
CGATTTATGCCTTCCATAGCGAATTACGGTGCAACTAACAATTTTAGATAGTAGCCATGAACAAACATTATAGTAGCTCACTACGTATTGATCATTTTTATAATGACTTGCGTAGCATGAAGCGCATGCTTGTAGTTGTAACTATGTTACTTTRCAAGTTGGAGTTTACTATYTTGGATTATGAATATGTGCACTTAGTGTCTGTATTTATAGTCGTTTGTGGTTCAAGGTTTTGTGTTAGTAGTACACTTATGTATGAATGTAYCTTTAGTATGAATGTTATAGAATGACAATATCGAARGAAAAATYTTTATAAAATACAAAAATATTGTTTTTATTATTTCGATATGGTGTTTTATAGAGTAGATTGCCATGTGACCGCTCRTAGAAGTCCATTATGGTTTATCAATCGAAGTTGAATGTATTTATAAGRATATTATACTTAATTAGTAATATTAGTAGTCCGTAACTATTATCATCCTTTTTCAGTTTGATGTGATAATAGACCACTGCAGTATCGAGTAGAGTTTCGAATGCGTAGTGCAATAGTATAATYACTGTCACCGACCATCTATTGTAATGATAGATCTGTCGGAAACCATTATTTATGAAGTGACTAGCAATCATGGATTAAATTAGATGGTATTCTAGTTTAGAGGTGATTCGGCGCTGCGGTGCGACTGAAACTTCTAAATTAGCATGTCAGATTATATTATGAATGCGTTAGTAGTAATTTCTGCGATAGAGCTGGGACCCCTCAGTCTCTCAGGTATTGTACGAGGCGAAAGTGTGAAAGTTTTGTATGTGTTTTTATATGTACGACTGTATCGGGAATTCCTTTAGCAAGAATCCTTTTAATACAGTATAATTTGTGCTACGGTACGTTACGTTCGCAGGGCACCCGTTAATGTCTCATAGCCCAGACGATGGCGGATGGAAAGACATCATATTTTATTTTAATGCTGTCTTTATTGCTGATTTATTTTGCTGTTTTTATTTG
GGTATCCTAATTAGGATTATCGTCTTGTTAGACAATTGATAGCGCAATGCTTTGAAAGTGTTCCACAATCGTATTAACCATTTTTATTATCTAAAATCTAATATATTAAAATACTCTTACTGATATTATCTGCAAACAAAGTATTTAACTCTATCCTTGATGATATTTCTTACTCTTCATCAGACAGATATTCGCAGTCATCATCATCATCAACCAATTTTCTCATTTCTTCCACTGTCATATTTCTGTTTTTCTCCACTTCTTCATCTTGAACCCCCAGGAAACTTTTGAAGCCTTCAGACAATATGTTTGCTTGTTCATCAATTCCCTGAGCAAGATGTTCTTCTGTCATTTCCATCCTGACACCTTCCTTAGATAATTCATCTGTTATTGCAGAGAACAGTTCATTTATACCTTGACTTTCCAAATAATCTTCTAGTCTGTCGAACTCTCGCAATTTTAATATTTCCTCTTCTATTTCTCTTTGCTCCAGGAGTTCAGTACACTTTAACTCTAATTCTTCATCCTCATCAAACCATGAGATTATATGCTTGTTATTTTTTTCACCTCTTTTGAATTTTCCTCTGATTGACTTTTTTACTCTTTTATCCCCTTGTCCTATTTTTCTGAATAGAAGAATATCTTTTACTATCTCAGACAATCTGAGGTTGCTTGATTGTATTATGATGTTCCTTTCTTCTGATAACACCAGCATCCTGTTCATTATCAATTTAATGTTCAGGCAGTCATATCTTAATGCTTTTCCCTTGTTTTTCTTTAATGATGATAGGACACCTGATCTTAGTCCACTTAATATCAATATGCTTTCAGCCATTGTTCCTGTCTTTATTGCATCTGATGCCATGTGTGCTAGTCTGAGTATCCTATCATATGAAAAAAATCTTGACTTATACTCTGTGCTTCCCTGTATCATCATTAATATTACTTTCATATCACATTCAGTTTCTTCCCCCTCAACAGATATAAATTGATTAATTCC
TAATTCAAATTCTTTATTCTTGTTTGCTGTCAGGGGTTCGACTCCCTTGTCAGTCGTTAGTCTGTCATGACTTGGTGTTGCTTTTCGACAAAAAAAATAAGATTATCGCTGACAGACCGACAATCTTTGGGAGGTGATAAGGCGTAAGCTGTTCAATTCTCATCTAAATTCTTGTAGCGTGCGTGGGTTCGAATCCCTCGTTCGTTGTTAGTCTGTCATGACTAGGTAATTTTTTCGACAAAACGTGTCAAGCTGACAGACCTTGACAACAAATCCAGTAAATATTTTATAGAAAAGAGGAAACCAATACATACTTTTTTTACTCTAGTCTTGCATTGCTGGTAGCAGACTGGAATTTAAACTAGAGGGGGGTGATAAAAAACCTCTTAATGTTTGTTTCTTGGGTAAAAACAAAAAAAGACCGACACAATTGCAGGCACTTTATGAAAGTTAACACTACTATTATATCAGAGAGGTTAGATCAATGCTATTGCCGGAAATTGATGAGAAAGCAACACTCAAACGTTGCAAACGCAAGCTTCGAGAATATCCACGCTGGCGAGAGATTGCACACGATAGCGCTGAACAGAAAATAACACAGGAATTTACATTCATGCCAAGGGGTGGCGGAGTGAATAAACCTGTTGAAAATATCGCAGTAAGACGTGTCGATGCATTGAATGAGCTAGAAGCCATAGAACAAGCGGTTAATGGGCTATATCGTCCAGACTATCGCAGAATACTGATAGAGAAATATCTAGCTTATCCGCCCAAACCCAACTGGCAGATAGCTCAATCAATCGGCTTTGAACGCACTGCATTCCAAGAGCTTTTAAACAACTCTATCCTAGCTTTCGCAGAATTGTATCGTGATGGTCGGTTAATTGTGGAGCGTTGAAAAAATGGTATTTTAGCGGAATTTTCAAGGTCTCTATTAACTGTTTTAAGTGGTATTATTATATTATCGAAGAAGAAAGAAAAGACGGCTCATTTGTGGGTT
ACCGGCGCTTGTACTCCGTACTCCGGGCCAAGGGGATAGCAACTGCAATGGCGAAGAGCGGCAACTACTCATACAAGAGGTGGGTCTTTACCATTAATAACCCTACCTTTGAAGACTATGTTCATGTTCTAGAGTTTTGCACGCTCGACAATTGCAAGTTTGCTATCGTCGGCGAGGAGAAGGGCGCGAACGGCACGCCTCACCTTCAGGGATTCCTGAACCTCCGAAGTAATGCGCGAGCTGCCGCCCTTGAGGAGTCGCTGGGAGGAAGAGCCTGGCTCTCTCGTGCCCGGGGATCTGACGAAGACAATGAAGAATATTGCGCCAAAGAGTCGACATACCTTCGAGTTGGTGAACCAGTCTCCAAGGGTCGATCCTCTGATCTGGCCGAAGCGACATCCGCTGTGATGGCTGGTGTGCCGCTAACTGAGGTGGCCCGGAAGTTCCCCACGACTTATGTTATCTTTGGGCGTGGCCTGGAACGCCTCCGTCACCTGATCGTCGAGACGCAACGTGATTGGAAGACCGAAGTCATCGTTCTGATTGGTCCGCCCTGCACCGGAAAGAGCCGTTATGCATTTGAATTTCCCGCCGAAAACAAGTATTACAAACCACGCGGGAAGTGGTGGGACGGTTACTCGGGAAATGACGTAGTCGTCATGGACGACTTTTATGGTTGGTTGCCGTATGATGATTTGCTGAGAATTACCGACCGTTACCCGTTGCGGGTTGAATTTAAAGGCGGTATGACTCAGTTTGTGGCTAAAACATTGATCATAACAAGTAACCGCGAGCCTCGTGATTGGTACAAGAGCGAGTTTGACCATTCAGCTCTGTACCGCAGAATTAACAAGTATCTTGTGTATAATATCGACAAGTATGAACCCGCCCAGGCATGTACCCTCCCGTTCCCAATAAACTACTGAGACGAAATTGCCGTTAGTCGTTTATTAAGGTAAACACTTGGCAGGGTATTACACTTGGGCAGCTCGGTTAAGGT
AAAATATAAAATCTCAATACAACACACAAGAAATTAAGCAATCTAAGACCTTCTTTTGCAGCTAGCTTTCAAGCACAGGAAGTTTGACAACTTGACACTTGCTTCGTAGTCGATTTGTGAACACTTTAATAGCAATGGCATTCGTGATGTTTGGACAGTTTGAAAGTGCTTTGCCACTACTCCATAGTGGGGGGGCATCGCTGACCGTAGCACCTAACTGTGTGGCACCCATTAAGAGGGATATACTGAAGGAGACTCGGTTCCAAATGATGAAGGAAGAGGCTCAGCGTGAAAGGGCTTGGGCCAAGTTGGAAGAGGAAACACGTGAACGCTATGAAAGTTTTCAAAGGGGAACACTTAAAAGACTTCCATACGGTTTCATGACACTAAAGAAACCATCAATAGTGAAACTGCATAAGGAAAGGATCGAGCGAGAGAATCAAGAGCGAGAGGAACGCATATTTGATAGTTTAAGTCCATTTCCTATTACGCATATTAATATGTGTGAGCAACCTGTGAGGGTGTTAGAAAATGTTAATAATAATATTACCTGGTCATTGTGTAGAAGTTTTAAACAGAAAAAGCCAAAAAGAGTTCCATCTATGCCTAAATTATCAGTTGTACACTTTGAAGGGTTCCTCACTGCCATTGGAAAAATTTGCAAGAAGAAAGACATGTCACTTGAAATCATTGATGGAAGGAAGACGGTGAAGGCAAAGACGCACCTGGGTTCATGTTATGTGCGTACAAAACACATGGATGGGGCACGTAAAAAGATTGATTTAACTCTTAATGAAAGGCAAGAGGAAATGCTTTTCTCTCTTGCAAAAGGACTGAGCCGTGCACCAATACCTCTAAGTCACTTAACATATGGAGATAGTGGAAGAATTATACTTAATCCAATATGTGATACCGCGTACTCACGATATAAGCGTGGGTTAATTGTGCGTGGAGAGCATGAAGGAAAAATTTATGATGCACGGGTGAAAGTGACTAGAAG
ACCGATGGCCAAAAAAAAATTTATGCCGGGCCCACCTGGCAGCTTTTGTCTGCCACTAGACAATCCCGTCCAATCAGAATTCAGCCTCAAAGCTTAAATAAAATTGGCGCCCGCTTTAAATGCTTGGCCGCTACGTTTAGTGCGCTGTCCACTATGTGGGATCCGCTTTTGAACCCGTTTCCCCAGACCGTGCACGCCTTTCGTTGCATGCTTTCTGTAAAGTATTTACAGGCCGTTGAAGACACATACGCTCCTGATACTTTAGGCGCTGATTTAATTAGGGAGTTAATTGCAGTAATTAGGGCAAATAATTATGTCGAAGCGTGCAGCAGATATGATCATTTCATCAAGCGGGTCGAGGGTACGACGTCGGCTCAACTTCGACAGCCCTATGGCTCGCCGTGCTACTGCCCCCATTGTCCGTGCCACTCGAAAACAGCAGTGGTCGAGCCGCCCCATGTATCGCAAGCCAAGGTTGTACCGAATGTACAGAAGCCCTGATGTGCCTTATGGCTGTGAGGGTCCGTGTAAGGTCCAGTCATTTGAAAAAAAACATGACGTTAGTCATACTGGCACGTTGTTGTGTGTTTCTGATGTTACCAGAGGTAGTGGGATTACTCATAGAGTAGGGAAGCGTTTCTGCATCAAGTCAATATACATCATAGGGAAGATATGGATGGACGAGAACATTAAGTCCAAGAATCATACTAACACGGTTATGTTCTGGTTAGTTAGGGATCGCCGCCCAGTTACAACGCCTTATGGCTTTGGTGAGGCGTTTAATATGTATGACAATGAGCCCTCTACAGCCACTATCAAGAACGATCTGCGTGATCGTTTGCAGGTGTTACACAGGTTTTCTGCCACAGTTACTGGGGGTCAGTATGCGTCTAAGGAACAGGCTATGATCAAGCGTTTCTGGAGGATTAACAACCATGTGGTCTACAACCATCAGGAGAAGGCAGCTTATGAAAATCATACTGAGAATGCCTTAGTTTTG
GAGGTGACGTCCAGTATTACCGTCACCTCTCCCCCCGACCTCTAACCCCTGTACGGATGCCTAGTATAAGAGCAATTCATTGGTGTTTCACATTAAATTTCTCAGGAAAAATTCCTGAGATCGTCTGGACGGCAGACGTACAATATTCTATCTGGCAACATGAGAGAGTGAATCACGACCATCTCCAAGGCTATATTCAGATGAAGAAGCAGACGACTCTGAAGAAAATGAAAGAGCTACTTCCAGGAGCTCATCTGGAGATGGCAAGAGCACCAAAGAAAGCTATTGACTATTGCCAGAAGAAAGAAACCGCCATAGATGGACCTTGGGAGTATGGGACCTGGATTTCTACAGGTAGTCACAAACGAAAGCTTATGGAAAGATTTGATGAAGACCCAGAAGAGATGAAGCTTGAAGATCCAGGATTATACAGGCGATGTTTATCGCGAGTTCAGATGACTAAAGTTAGAGAGAAGAATTCTTGGGATTACGATCTTCGTCCATGGCAGGATGAATTGTTGAAGACGATTGAACAGGAACCAGATGATCGTACTATTCTGTGGGTGTATGGCCCACATGGAGGCGAGGGCAAAAGTGTCTTTGCTAAATACTTAACCTTGAAGGAAGGTTGGTGGTATACAGCTGGAGGGAAAGCGACAGATATGCTTTACAGCTATTCATTGGACCCCACATGCCACGTATGCATTGATATACCCAGATGTACTAAAGAAGAATATATTAATTACGCAGTAATTGAGCAAATTAAAAATAGAATTATAATTAATACAAAATATGAACCATGCACTATTAGAGACGATGGTCATAATGTCCATGTAATTGTATTTGCTAATTATTTACCAGATGTAACAAGGATTAGTGAAGACAGAATAAAAATAATATATTGTTGAATAACTATTGTTTTAAAAACTACGCGAAGCGTATTGGACACGCTTCGGATTTCAAAAGACGCGCTCAATTGAATTTGATAAAATTTTCGCGT
CACTCTCTCTCTCTCTCTGGGGGCCGCCGACCGCCGAGCGCCGCCTGGGAGCCGCCGGGGTTCCTGCCGCCGCCACACGCTCCTCCTCCCTGCGGTCGTCGTCGCTCCCGCACCGCACCGCACCGCCCCGCCGTCGTCGCTCTACTACTTCTCCTTCTTCTACATGGTCCGACCGTCGGACCGAGCAGTACGGCCCGCTGGCGGCCTCCTCGGCGTCTCTCCCCCCCGAATCCCCTTTTCGCCTTTAAGACAGATACCCCCCTCTTTAAATCCCCCCGGTGGTCAAACCAGCGGTCCGACCGAGGCGGCCGCCGAAACCGCACGACGGCAGGCGGATACGGCGCTAACCCTTTATTACCCCCCTACGTCAGACGCTCGGCTGACAGCTCAAAACCGCACGACGGCAGGGCCGTTGCTGTGAGAGGCGCTGTGCGGGCCGCTGTGCGGTTCCCGCTCCGGGAGGATGCAGACCCTTCACCGACCCGCTCCGACGGACGGCGTCAGGCGGGGGACAGCCGAGCGGCCCGACTGCGCCTTCGGCGGTGGCCGCGTAGCTCCGGGCATGGACCATGAACCCTGGTGGACCTACCGAGCACGGACCCGAGACACGAGCGACGAGCACGGCGTGGAGGCCGACGACACCGACCCCGACCCGGCAGTCCCGCCCAATTAGTTGGGCAAAACTTAGCTTTATCACGGGCCGTCACCCAGGTCTGCGTAGCCGAGGAGGGCCGTTCTCCCGGCTACATGGACCGATGGCAGACGCCAATTTCGCAGGCCCTTCCCCTGGGGCCTTCCGACAGACGTACCGCCGAGAAACCACTGCTGCCGACGAGGAGGGCCGGTAAATGCCGTCCGTCACCCGCCTCACCGAGAGCGACAACCGCGCCGAGGGCTTCGCCGTCGAGACGGAGTCCGGTGGGACCACCTACCGCTACGAGTTCGAGGTGGTCGAGGAGCGCGACCCCGAGGCCGACGACGAGGAGGGCCGGATGGGGAC
ACCGGATGGCCGCGATTTTGGAAAAAGTGGGCCCCGCCACTAACAAATGTCCGCCACTAAGAACGCTCCCTCAGAGTCTATTTAGTGTGTGGGCCCCTATTTATATCTTGGTGGCCAAGTTTTATGACAAATATGTGGGATCCACTTTTGAATGAGTTTCCGGAGACTGTTCATGGTCTACGGTGTATGTTAGCTAAGAAATACGTACAGGAAGTTCAGAAGACGTATTCTCCGGATACGATTGGGTACGATTTGTTCTGTGATCTCATCAATCTTCTCAACACAAAAAATTATGAGCAAGCGTCCAGCAGATATAGTCATTTCTACGCCCGTCTCCAAGGTACGCCGCCGTCTGAACTTCGACACCCCATATTCCAGCCGTGCTGTTGCCCCCACTGTCCTCGTCACAAACAAAAGGCGAGCATGGACACAGAGGCCCATGTATCGGAAGCCCAGAATGTACAGAATGTACAGAAGCCCTGATGTTCCCAAAGGATGCGAAGGCCCATGTAAGGTCCAGTCTTATGAGCAGAGACATGATATATCTCATGTGGGTAAGGTTTTATGTGTTAGTGACGTTACTCGTGGTAATGGGTTTACCCATCGTGTGGGCAAGAGATTTTGTGTGAAGTCCATTTACGTTTTGGGTAAAATATGGATGGACGAGAATATCAAGACGAAGAATCACACCAACACTGTGATGTTCTTCCTTGTTCGTGATAGAAGGCCCTTTGGCACTGCGATGGATTTTGGACAGGTTTTTAACATGTATGACAACGAGCCTAGTACTGCAACTGTGAAGAACGATATGCGAGATCGATATCAGGTGTTGAGGAAATTCACTGCAACCGTTACGGGTGGACAATATGCCTCTAAGGAACAGGCGTTGGTTAGGAAGTTTATGAAGGTCAATAATTATGTTGTGTATAATCATCAGGAGGCTGCTAAGTATGAAAATCATACTGAGAACGCTCTTTTGTTGTATATGGCATGTACTCAT
ATGAGATATTATGATAGTGTAGGATATTGACTATCTTACTGCGTTTCCCTTATCGCAATTAGGAATAAAGGATCTATGTGGGTTGGCTGATTATAGCCAATCCTTTTTTAATTTTAAAAAGCGTATAGCGCGAGAGTTGGTGGTAAATGAAATGAACAAATTAACTAAAAAGCAACGTTTGTTTGCAGAAGTATATACAATACCTGGTACTGAATGTTATGGCAATGCTACTAAGTCAGCTGTGCATGCCGGATATAGCGAAAAGACGGCGTACTCACAAGGACAGCGTATGTTGAAGAATGTTGAAATTCAGAATTATATCAAGGAGGTTGAAACAAAACTCTTTGACGAGAATATTATGTCAGGTAAAGAAGTGTTGTATAGGCTAACTAGAACAGCTAGAGGAGAACACACGGAAGTTGAAGCTGTCGTAACAAAAACTGGAGACTATAAAGAGAATCCGGATACTGGCAAAATGCAATTAGTATACGATGAACACATACAACTTGTTACTAAGTCACCTAAAATAAGTGACCAAAACAAAGCCTTAGAGATGTTAGGTAGACATCACAAATTATTTACAGACAAACAAGAAGTCGACCACAAAATACCGATGTTTGTTGATAATATTCCGGAAGATGATTAGTCATGTATGAAATACTTGATCTAAAAAATAAAATCGGTGGTGGCTACAATAAGTTTTGGCACAACAAAAACTTTTACCGTGTTGTTAAAGGTTCAAGGGGTAGCAAGAAAAGTAAAACTACCGCTATTAATCTCATTTATCGAATAATGAAATATGATTGGGCAAATATACTTGTAGTCAGAAGATTTAGCAACACTAACAAACAATCAACGTATACAGATTTAAAGTGGGCAACTAACCAATTAGGCGTTGCTCACTTATTTAAATTCAACGAAAGTTTGCCGGAAATAACGTATAAACCTACTGGACAAAAAATACTGTTTAGAGGTTTAGACGACCCATTGAAAATAACAT
GTATTTCTTTCTCTCTACGTCGTTAGACAGTGTAGAGTGTTTGGAATACTTGTTGCAATACAAAGGCACGCTTCGGCGATAAATCCTTTGTTTGTAACAAAATGCCGATCGATAGCAGTTCGATACTTGGTATTATTAGTGAAGAGGATGTCATTAGGGCCGCCATTAGTACTAGTGCGACAAAATTTGGTTCGCAGTTGCATAGTACTGTGTGCGATCATGTTAAAGAGACGTACTTGGACGCTATGGAAAGACAAAAAACAAAAAAGAAGATAGATGTGAGGCGCGACTTGTCACAGGAACAGCTTCAACTTCTAAATGACCTTTATCCGGAGAGACACATTGTGTCAAGCAACTGTGAAAGAGGTACGCACAGCTTTGCAGCGGCTTCGAGGAAAATCGAGACTGATTTGTTGTTGAGTCGTATTCCTAAAAAATCGTGGGTCTACGATATTGGGGGCAACTGGGCCACGCACATCAAGCGCAATGATGGGCGTAGGGTGCATTGTTGTTGCCCTACTATTGACATAAGAGATTCTGCGAGGAAGACTGTTAGTTGGGCGTCTATAGAAAAATATTTGGATGAGAAGGACGAGATACCCACCGAAGTCGGTGAGCGTATTAAGCGTGTGCAGGCTGATGAAATTAAGATTTATGAGAATCTGAAGAATAAAAGGGCTCAGCCTGAAGATTTAGATGGTAAGTGGTACTGTGGAAACAAGTTTGAGGAGTGTGTGTTCAGAGCAGAGAGGGCTTATGCGATGGCTATCCATAGCATTTATGATATTGATCTCATGGATCTGGCCAATGCTTTAGAGGAAAAAAGAATAAAGATCATGAGTGGCACGTTCCTGTTTTCGGTTGACCTGTTACTTGGGAAAAAGAGCGGATCACTACCGACCATGGATGGTTTCTTTGAGGTAGAAGGTGACTACGTAAAGTATGGTTTCAAAAATGATACAAACCCAGGTTATAAACATAAGCTCAGTCAGCTGATGAA
AGTCGTTCGTCTGCGTGAGCTCTACTACTTAGTATTGTTTTTGGAGGATCGTGAGATTAACACAGTGCCGGCAGTTTCTTTGAGCGTTGATTTTCAATGTCTAAGAAACCAGGAGGGCCCGGAAGAAACCGGGCCATCAATATGCTGAAACGCGGCATACCCCGCGTATTCCCACTAGTGGGAGTGAAGAGGGTAGTCATGGGCTTGTTGGATGGAAGAGGACCAGTGCGATTCGTGCTGGCCTTGATGACATTCTTCAAGTTCACCGCGCTTGCCCCGACGAAGGCCTTGCTAGGCCGTTGGAAGCGCATCAACAAGACCACGGCAATGAAACACCTGACTAGCTTCAAAAAGGAATTAGGAACAATGATCAACGTGGTTAACAATCGGGGCACAAAAAAGAAGAGAGGCAACAATGGACCAGGACTAGTGATGATCATAACACTCATGACGGTTGTTTCAATGGTTTCCTCTTTAAAGCTTTCCAACTTCCAGGGGAAAGTCATGATGACCATCAACGCGACTGATATGGCGGATGTCATTGTTGTTCCCACGCAACATGGGAAAAACCAGTGCTGGATTAGAGCCATGGATGTCGGGTACATGTGTGATGATACCATCACTTATGAATGCCCCAAACTGGATGCAGGAAATGACCCAGAAGACATTGACTGTTGGTGTGACAAACAACCCATGTATGTTCACTATGGAAGGTGCACAAGAACCAGACACTCGAAGCGGAGTCGGCGGTCGATCGCAGTGCAGACGCACGGGGAGAGTATGCTGGCTAACAAGAAGGATGCTTGGCTAGACTCAACCAAGGCTTCGAGATACCTGATGAAGACTGAGAATTGGATTATCAGGAATCCTGGGTATGCTTTTGTAGCTGTCCTCTTGGGCTGGATGCTGGGAAGCAACAATGGACAAAGGGTCGTTTTCGTCGTTCTCTTACTTCTTGTGGCGCCTGCTTATAGCTTCAACTGCCTTGGTATGAGCAACA
CCAAATGTCGACGGGCGCGAGGGGCAAAAGACCCCGGGGGGAGAGAACACGGGGGGCCACAAAGGGCGGCCGAGGAGAGGGGCCCGGGAAACCCCCCCTCGGGGCCCTCCCAACCCTAATGCGGGTGCTCTAAGTCCTCCCTAACCCTAATCGGACCCCCTTGAAAATTTCAAGAGGACATTTTCAGGGGCCTTCAAAATTTTTCAGGGTACCCCTAAGACCTAAAAAGTGGGCGTGGCTTCCGGTGGGCGGAGCTTCAGCGTCAACCAATCAGAGCACGTACCTGCACAGCGCCCCCTGCCGGCCGAGGCGATAGCGCTCTCCTATTGGTCCGCTTCTTCACGCTCGACGTCCTCTGGCGCAATCCTGATATATCGCAATAGTGGGCCGGGCCCGGTCCAAATAAGGTCAGTCGCCCCTTGCACAACACCCCAGCCACTCCCCCCGCCCACGCACACAAGCCCCTCCCCGCCCCATTGCCCAACTCTGGGAGAGTGGCCAATGGGGAGCGCCTATATATCCCCAGAGGGCGGGACTAGCTAGAGTCCCCTCCCAGCGCCCTCTCCCATTGGTCCCGGGGATCAGAGACATGCAAATGAGGGGGCGAGGCCGGGCTGCCGCCCTCCCCCGGGCCCCCATTGGTCGGTCTCCCCCGAGGTCTGCCCGGAGACGGGTGACCTCACTCCCCCAAACCCCACCTCGGGCCGCCCATTGGCCGAGAGGAGTCCCCTCCCAGTTATTGGGAAATGTTGAGCCCAAACAATAACAAAGTCATTGTTGAGACCGATAATAGTAATCATTCAACAATAACAAAGTCAAAAAATAATAATAGTACCGCACCCCCCCGGGGTCTGCCTGGCAACAGCCTACCTCACTCACCCATACCCCACCCCCGGCCCCCCATTGGTCACAAAGAGTCTCCTCCCAGTATTGGGCAATGTTGAGACCAAACAATAGCAAAGTCAGTCAGTAATAGTAATTAAACAATATAGTGGGGAGA
TAATTCAAATTCTTTATTCTTGTTTGCTGTCAGGGGTTCGACTCCCTTGTCAGTCGTTAGTCTGTCATGACTTGGTGTTGCTTTTCGACAAAAAAAATAAGATTATCGCTGACAGACCGACAATCTTTGGGAGGTGATAAGGCGTAAGCTGTTCAATTCTCATCTAAATTCTTGTAGCGTGCGTGGGTTCGAATCCCTCGTTCGTTGTTAGTCTGTCATGACTAGGTAATTTTTTCGACAAAACGTGTCAAGCTGACAGACCTTGACAACAAATCCAGTAAATATTTTATAGAAAAGAGGAAACCAATACATACTTTTTTTACTCTAGTCTTGCATTGCTGGTAGCAGACTGGAATTTAAACTAGAGGGGGGTGATAAAAAACCTCTTAATGTTTGTTTCTTGGGTAAAAACAAAAAAAGACCGACACAATTGCAGGCACTTTATGAAAGTTAACACTACTATTATATCAGAGAGGTTAGATCAATGCTATTGCCGGAAATTGATGAGAAAGCAACACTCAAACGTTGCAAACGCAAGCTTCGAGAATATCCACGCTGGCGAGAGATTGCACACGATAGCGCTGAACAGAAAATAACACAGGAATTTACATTCATGCCAAGGGGTGGCGGAGTGAATAAACCTGTTGAAAATATCGCAGTAAGACGTGTCGATGCATTGAATGAGCTAGAAGCCATAGAACAAGCGGTTAATGGGCTATATCGTCCAGACTATCGCAGAATACTGATAGAGAAATATCTAGCTTATCCGCCCAAACCCAACTGGCAGATAGCTCAATCAATCGGCTTTGAACGCACTGCATTCCAAGAGCTTTTAAACAACTCTATCCTAGCTTTCGCAGAATTGTATCGTGATGGTCGGTTAATTGTGGAGCGTTGAAAAAATGGTATTTTAGCGGAATTTTCAAGGTCTCTATTAACTGTTTTAAGTGGTATTATTATATTATCGAAGAAGAAAGAAAAGACGGCTCATTTGTGGGTT
ACCGGATGGCCGCGCCCCGGAAAAGAAGTGGGCCCCACATTTGATAATGATGTGCCGACCAATCATATCGTAGCCTGAAAGGCTAGATATTTGTTCTTTGTCTTTATATACTTGCTCGTCAATTATGGGCCTTGTCCATCATGTGGGATCCTCTATTGAATGAGTTTCCCGAATCTGTTCACGGATTTCGTTGTATGCTGGCCATCAAATATTTGCAGGCCGTTGAGGAAAGTTACGAGCCCAATACTTTGGGCCACGATTTAATTAGGGATCTTATTTGTGTTATTAGGGCTCGAGACTATGTCGAAGCGACCAGGCGATATAATCATTTCCACGCCCGTCTCGAAGGTTCGTCGAAGGCTGAACTTCGACAGCCCATATACCAACCGTGCTGCTGTCCCCATTGTCCAAGGCATAAGCAAACGACGGTCGTGGACTTACCGGCCCAGTTACCGAAAGCCCAGAATGTACCGGATGTACAGAAGTCCTGATGTGCCTCGCGGTTGTGAGGGTCCGTGTAAGATACAGTCATTTGATCAGCGTGATTCCGTTGTTCATACGGGTACTGTTAGGTGTCTTAGCGATGTCACTAGGGGTGGTGGTCTTACGCATCGCACTGGTAAACGCTTTTGTATTAAGTCGATATATGTATTAGGTAAGATCTGGATGGATGAGAACGTGAAGAAGTCTAACCATACTAACACATGTATGTTTTGGGTAGTTAGAGATAGGCGCCCTTATGGACCTAGTCCCCAGGATTTTGGTCAGGTGTTTAACATGTTTGATAACGAGCCCAGTACTGCCACGGTTCAGAACGATAAGCGTGATCGTTATCAAGTTCTACGTAGATTTCAGGTAACTGTAACGGGAGGCCCTTCAGGATGCAAGGAGGCTGCTATCGTTAAGAGATTTTTCCGTCTGAATCATCATGTGACGTATAACCATCAAGAGGCCGCAAAGTACGAGAATCATACGGAGAATGCTTTATTATTGTATATGG
GTAAAATTTATACAATACAACAACAACAATTTTACAACAACAACAAACATTTACAACTTACAATTACAATGGCACATTTACAACAATCTATGCAGGGTGCGTTGCTAGACACGATAAGGGGACAAAACTCTCTTGTCAATGATCTAGCCAAGCGTAAACTTTACGACACCGCTGTCGAAGAGTTAAACGCCAAAGATAGGAGGCCAAAAGTAAACTTCTCGAAAACTATCAATGAAGAACAAACATTGGTAGTTTCACAGGCCTATCCGGAATTCCAAATAACATTTTATAATACACAACTGGCGGTTCATTCTCTTGCCGCCGGTCTGCGTACATTAGAATTGGAATATCTGATGATGCAAATTCCCTATGGTTCATTGACTTATGATATAGGGGGAAATTTTGCAGCCCATTTGTTCAAAGGAAGAGATTATGTACACTGTTGCATGCCCAATCTGGATCTCAGAGATATAATGAGACATGAAAATCAGAAGGATTCAGTTGCAACGTACATTTCCAGACTCAAGGCCAGGAATAAAGTTATACCTGCTTTTCAGCAGGACGCTTTCCAGAGGTACGCCGAAAGGTCTGATGAGGTTGTTTGTTCAGACACTTTCCAGTGCTGCACAAGCAACCGGTATCACTCCGGTAATAGAGTTTATGCAATAGCACTACACAGTCTTTATGATATCCCAGCTGATGAGCTTGGTGCCGCGTTACTGCGGAAGGATGTGCATACTCTCTATGCTGCTTTTCACTTTGCCGAGGAACTTCTTCTTGAGGCAAGCACCGTGGAGCTACCCGCAATTGGCGGGATTTTTTCTCGCGATGGTGATAGATTAGATTTTTGTTTTTCGAATGAGAGCACCTTAAACTATAGTCATAGTTATAGTAATCTTCTTAAATATGTTTGTAAAACTTATTTCCCAGCGTCTAGTAGATATGTATATATGAAGGAATTTCTAGTAACTAGGGTAAATACTTGGTTTTGCAAATTCAC
ACGCTTAACAACCAGATCAAAGAAAAAACAGACAGCGTCAATGGCAGAGCAAAAATGTAACACCTCTACAATGGATGCCGACAAGATTGTATTCAAAGTCAATAATCAGGTGGTCTCTTTGAAGCCTGAGATTATCGTGGATCAATATGAGTACAAGTACCCTGCCATCAAAGATTTGAAAAAGCCCTGTATAACTCTAGGAAAGGCTCCCGATTTAAATAAAGCATACAAGTCAGTTTTATCATGCATGAGCGCCGCCAAACTTGATCCTGACGATGTATGTTCCTATTTGGCGGCGGCAATGCAGTTTTTTGAGGGGACATGTCCGGAAGACTGGACCAGCTATGGAATCGTGATTGCACGAAAAGGAGATAAGATCACCCCAGGTTCTCTGGTGGAGATAAAACGTACTGATGTAGAAGGGAATTGGGCTCTGACAGGAGGCATGGAACTGACAAGAGACCCCACTGTCCCTGAGCATGCGTCCTTAGTCGGTCTTCTCTTGAGTCTGTATAGGTTGAGCAAAATATCCGGGCAAAGCACTGGTAACTATAAGACAAACATTGCAGACAGGATAGAGCAGATTTTTGAGACAGCCCCTTTTGTTAAAATCGTGGAACACCATACTCTAATGACAACTCACAAAATGTGTGCTAATTGGAGTACTATACCAAACTTCAGATTTTTGGCCGGAACCTATGACATGTTTTTCTCCCGGATTGAGCATCTATATTCAGCAATCAGAGTGGGCACAGTTGTCACTGCTTATGAAGACTGTTCAGGACTGGTGTCATTTACTGGGTTCATAAAACAAATCAATCTCACCGCTAGAGAGGCAATACTATATTTCTTCCACAAGAACTTTGAGGAAGAGATAAGAAGAATGTTTGAGCCAGGGCAGGAGACAGCTGTTCCTCACTCTTATTTCATCCACTTCCGTTCACTAGGCTTGAGTGGGAAATCTCCTTATTCATCAAATGCTGTTGGTCACGTGTTCAAT
GTGTATTACTGACACATATCTGGGTCAGAACCTCCTGAAATATGGATCTCGTTATCAAAAACCTCATTGTGTATCACTTGAGAAGACGAATTGACATTGGCACGTCATTCGGTATTGAGCCGGCTGATTATATTGATTGGGTAAAAGTTTTTCTTTTGAAATTCATAATAGAACATACAGCCAGGTTTGCTGATTTTGCCACCATTCACACCACGATGTTGTTAGTACTGGGTGAAGATGATCCAAATTACGTAGAGAAGGACACTCCAATAATGGAGATTGACCCCTTCTATTTACCGTATGATGATCTTGACGTGGACTATACTTCATTGCGTGTGTGTGGTGATGAAGACCAATCCTGTTCCGACCGTGATGAATTGAGTGATTTTATATCAAACATTTCACACATCCCAGAGGGTACTTCCTGGGGTAGTGAATCAGATACCTCTTTTGTCGAGCATCTTGAAACAATTCAAGATATACCGACAAAATGTGAGATTGCTGATAAACCGGTCGAAGAAATTCCATTTGACGATGATGGTAAAGTCGTAAATGATGTATGGGTTGATGCCGAGCTTTCAAACGCTCCGGAAATCTCCTGTGATGCCGACATACGCGCTTGTGGATTTGTTTCCTTACGCCTCCTGGAAAGTTCCCGAGGTTATCCGAAATGGACCCCCGAAAGGGTGAGTTCAGGTTTAAACCCCGACCTTCCTGTTAATTCCAAGCCCGCGGTTGATGAGATTTTCCCCCACCACCACTCTGTTGACGACAGATTCTTCCAAGAATGGGTTGAAACCCATGACATTGACTTGGAAGTCACGAGTTGCGACCTCGATATGTCCACATTTAATGATTGGACAAAAGGGGTTGACACTCGATTGGTACCAAACATGAGTGTCGGTGGTTTGTCCCACAGGGTTCCAACACAGCGTGAAGCTTTGTTGGCAATAAAGAAAAGGAATATGAATGTTCCTGAACTTCAAAGCAATTTCGATCA
ACCGGATGGCCGCGATTTTTTTGGTGTCCTCTCTCTCGCTTGGTCCACGTGTCCCATACCCGTACGTGGACCACCCATCGTCCAATCATAACGCGCCTGCTGAGTTTAAATATTTAAAACTTACTCACAAAGTTCGATGAGGATAAATACGTTGGACGACTCCCGATATTTTCGTCTTTAATTCGAAATGCCTAAGCGGGATGCCCCATGGCGTAACATGGCGGGGACCTCAAAGGTAACCCGTTCTAGCAATTATTCTCCTCGCGGTGGTCCCAAATTCAACAAGGCCGATGCATGGGTTAACAGGCCCATGTATAGGAAGCCCAGAATTTATCGGACATTGAGAGGCCCCGATGTTCCAAGAGGGTGTGAAGGACCTTGTAAGGTTCAGTCTTACGAGCAGAGACATGATGTTTCTCATGTCGGGAAGGTTATGTGCATTTCTGATATTACCCGTGGTAACGGTATTACCCACCGCGTTGGTAAGCGTTTTTGTGTTAAGTCCGTGTATATTTTAGGTAAGATATGGATGGACGAAAATATCAAGTTAAAGAACCACACGAACAGTGTCATGTTCTGGTTGGTTAGAGATCGTAGACCATATGGTACTCCTCTTGATTTTGGCCAAGTGTTCAACATGTTTGACAACGAACCTAGTACTGCTACTGTGAAGAATGATTTGCGTGATCGTTTTCAAGTCATGCATAAATTTTATGGTAAGGTTACAGGTGGACAATATGCCAGCAACGAACAAGCACTGGTGAAGCGTTTTTGGAAGGTTAATAATTATGTTGTCTACAACCATCAAGAAGCTGGGAAATACGAAAATCATACTGAAAATGCATTATTATTGTATATGGCATGTACTCATGCTTCTAATCCTGTGTATGCTACATTGAAAATTCGGATCTATTTTTACGATTCGATAACCAATTAATAATATTTGAATTTTATTGAATGATTTTCTATTACATAATTTACATATGGTTTGTCTGTTGCG
ATTAATTCTCAACCAATATTCGTTAGCAACCAACACCAGCTCGCTTCGCTCGCGCACCTTCGGCGCTGGTGTTGGGCGCTTCGCGCTTGCTAACTTCATATTGGTTGAGAATTAATCCGTGTCTTTCCTGTGGAATGAGGAAGTAGTGTGGTATATAAGCAGAGGTTGCTTGGAGCAAAGCACAGACCGGTTACAGCAAAGTAACATGGCTCAGGCTCAAATTGATGAGCAGAGGAGACTGCAGGACCTGTATGTGCAGTTGAAGAAGGAGATTAACGACGGTGAAGGAGTTGCCTGGTTGTTCCAACAAAAGACCTACACCGACAAGGACAACAAACCAACCAAAGCAACACCGCCACTGAGGACAACCTCTTCTGACCTAAGGTTAGCTTTTGACTCTATTGAAGAGAATTTAACAGCTTCTAATGAACACTTAACTAACAATGAGATAAACTTTTGTAAACTAACCTTGGGGAAGACGTTGCTGTTAATTGATAAGCATGTAAAAAGCCACAGATGGGATAGTAACAAAGTTAACTTAATTTGGCAAATAGAAAAAGGAAAAACTCAGCAATTTCATATTCACTGTTGCTTAGGTTACTTTGATAAGAATGAAGATCCTAAGGATGTTCAAAAATCCTTAGGTTGGTTTATGAAAAGACTAAATAAAGACCTAGCAGTTATCTATAGTAACCATCATTGTGACATACAAGATATTAAGGATCCTGAAGATAGAGCTAAGAACCTAAAAGTGTGGATTGAAGATGGACCTACTAAGCCTTACAAATATTTTAACAAACAAACCAAACAAGACTACAATAAACCAGTTCACTTGAGAGACTATACATTCATATACCTGTTTAACAAAGATAAGATAAATACAGATAGTATGGATGGTTACTTTGCTGCTGGTAACGGTGGCATTGTTGACAACCTAACTAACAAAGAACGAAAAACTTTAAGAAAAATGTACTTAGATGAGCAGAGTTCAGATATAATG
ATGGTTAGGAATCGGCGTTTGCCTTCAGTTATGAGTCATTCTTTCGCGCAAGTTCCGTCAGCGCGAATTCAGAGAAGTTCTTTTGATAGATCTTGTGGTTTAAAAACTACATTCAACGCCGGTTACCTAATCCCTATCTTTTGTGATGAAGTTCTCCCTGGAGATACTTTCTCCTTGAAAGAGGCGTTTTTAGCACGTATGGCAACGCCTATCTTTCCTCTTATGGATAATTTGCGTTTAGATACGCAGTATTTCTTTGTTCCTCTTCGACTTATATGGTCGAATTTCCAAAAGTTCTGTGGAGAACAAGATAATCCTGACGATTCCACAGATTTTCTTACCCCCGTTTTAACCGCTCCTACTGGGGGATTTACTGAAGGATCGATTCATGATTATCTTGGTCTACCTACTAAAGTTGCAGGAGTTCAATGCGCTGCGTTCTGGCACAGAGCCTACAATTTGATTTGGAACCAGTACTATCGCGACGAAAATATTCAGGAATCTGTTGAAGTGCAAATGGGAGATACTACTACAGATGAGGTGAAGAATTATGAGCTTCTTAAGCGCGGGAAGCGTTATGATTATTTCACTTCATGTCTCCCTTGGCCACAAAAAGGTCCTGCAGTGACAATCGGAGTTGGAGGTAAGGCTCCAATTGAAGGATTGTATATGAATGTAAATTCAAACAATCCTGTAGGAAAGTTTGTTTTGGATTCTCAGTCTACTCCTCGTGTGCTTCAAGATTTGCAAGGGAATAAACTTTCTGGAATAGCTGCGTATAATCAGACTGGGAAGCATGTGTATGTGAATTCTGCTTGGTATACGGTGACTCCTCAGTCTGAGCCTGGAGCTACTTTAGAGAATGGTAATTATTACACCACTCAGAAACCTCAGATTTATGCGGATTTAGGTGCAACATCTCCTGTGACGATTAATTCTCTTCGTGAAGCTTTCCAATTGCAGAAGCTTTATGAGAGAGATGCCCGTGGTGGAACAAGGT
GCATTCTTGCTCGACTTTCGTGTAGCGAAAAGCGTATCAACGACAGAGCGTTTACCATCCCTTGTATCCAAACCGGTTTACCTACACTCTATCTTTGGGTTGTATCATTGTGACTTTGTTATTGTGGAGTTCGATTCGTTCGACTGAGCTAGCCTCTGCCTCCACGTTAACGACTTCGCAGGTTACGGCTGTATCTTTAGAGAGGGTAACGGAATTACCATCGGTTGGCGGTATTCTGTCCTATTACCGTGGTTTCCCAACCCGAGAAGTTCTTATAGACTGAGTTTTTAAAACTCTGCCTCCTCGGTTTCGGAAGTTCACGCTGAGAAGCTGAAGACCAGGGCTGACCCTTATCGGTTACTAGTCTTAGTTTCGCGTGTGCCATCCGCCTCTTGATTTTGTTATTGTGGAGTTCGATTCGTTCGACTGAGCTAGCCTCTGCCTCCACGTTAACGACTTCGCAGGTGTTTGGCCGTGAGACTAGTTCTTTTATTTTCCACCCATGTCTAATTTGTCTGAAGTTACTCGTGGTGGTGGTCACTATGGAATAGAGGCGTGGAGGAATCACGTTGTGAGTGAAAGGCTCAACTCTGACTGGTGGATAAAAAGTGATCGCTGGGACCAGCTCCTAGCGGATTTGAGAGCCGTGAACTTTGAAGTCAATAGTTCTCGCTCCGAGGTCGCCTCTATTATTAACCGTGTGCCTAAAGATTTACCCGCTGCTGTTTCAGCACGTTTTCCTGGTGCCAAGGGTGTTTTGGGTAGCGATACTTATACCACCTTATATTACGTGCACGTGAAATCTGATCTTAAGCAGAAGTTCTACAGGCTTATTGCTGCTGCTGACCAAGGAAAGAATCGAGACTTGGAAGTGGGGAGATCCTCTGTCCCCGCAGCCACAAGCAGCTCATCAAACAATCAAGCGATTGTACCTAGCAAGGGGATCAACGCAATAAGAGATCAGCAACCTCTCAGAGACGGATCTCTTTCTTATCGGTAC
CTTAAAAAGCCTAGTCCACTTTTTAAGCCGGTTAGACTTCACCGTAGATACTTGGGCAAAATTAATCAACACCCTCCTGGAATCGCCGGGGTGTTGCGAGCCGTAAGAGACCGGTTCTAAAGGACTGACATAGCGCCGCGAGGGTAGGTGGTCGATAGCCCGTTTGACGGAGTAGCGATATTCCTGATTCTGGTGTAGCATCGACGGGGGCCCCCTAGCGTGAGCTCAGCACGTTGTGAAAACGAAAAACTGCATGTCTGAGGCTTCGCAGTAGCGTGAGCTCGGAGCACCCTAAAAAGTGCTCTGTTTTGTAACAGCCAACGATTGTTACGAAACTCTAGTGTATTGCGTGCAACGGTATGTCAGCTCCCGAGCCCTTAAATACTGAAGTACGCTCACCTAATGGTGTTAGTGAAGCCATAGAAACTCAAAACATGGCTGTCACTCAAAGCAGTGTGTCAAACGAAATTAAAAATGACACACAAAGTGATCTGCAAACACTTAAAAAACAGTTACAACCGCTCTACAGATCCACAGATTTTAATACTCTTTATAATTTCTTTTATGGTTTAGATGTCCCAGCTTCAACAGATCGCGTCGGTCACGCTATCCAGCGTAACACCTCAGTCAATGATACAAATGAAGTTGTTAGTTTCCCTCTTACGGCGACGGTATCACACACGTTTTCAAACACGCCAGTTCCAGCCAACATACAGCCTCTTCAAATCTCAGTAGCCGACGATTCAGTCAACTATGAGCTCGATGAAAGTGGAACATTATGTCCAACGTTAGATAGCTCCGTCCATGTCCAAAGAGCCACTTCCTTGGCCAGCGCTCTCAAGGTCAAATTAACGGGCGAAATCATGCACTCTGACTCAGTCAGACCAGTCCAAACTCCACAATTGATTGCTTATTTATTCGGCGTCCTCCTCGGTGTCAAAGATCGCGTCAACATTCACCGCAATCAACCCACTAACTTATGGAGAAGTTTATGTTCGCC
TAGTAGTAGACTCCGGAAGAGACAAATCAAAAAAAGATGGAGAAATATAGAGAAATACACAGGGATCTGAAGGAGTTTACTATTAACTCATTAACAGCCGTGGAATGCATGGATTACTTGGATAGGCTCTATGCTGTCCGGCATGACATTGTTGACCAGATGATAAAACATGAATGGTCAGACAATAAAGACAGCGAGGAGCCAATAAGTAAGGTGTTGCTATTTGCTGGGATACCTAATAATGTCATAACAGCATTGGAAAAAAAGGTTATCCCTGATCATCCGAGTGGCAAAACACTGCGGTCTTTTTTTAAGATGACACCTGACAACTATCGAATAACAGGTTCCTTAATTGAGTTTGTAGAGGTAACTGTGACTGCAGATGTAGATAAGGGTATTAGAGAGAAGAAAATGAAATATGAGCTAGGCCTAAAATATCTAGAGCAAGAACTCATGACATTTTTCCATAGGGGAGAATTACAAAACCCTTATAAAATTACATTTAAAGTAGTTGCAGTCCGGACAGATGGATCAAATATTTCAACACAGTGGCCCAGTACGAGGAATGATGGTGTAGTTCAATACATGAGGTTAGTGCAGGCAGAAATCAGTTATGTAAGGGAACATCTGGTTAAAACTGAAGAAAGAGCTGCATTAGAGGCAATGTTTAACTTGAAATTCAACATAAGTTCTTTAAAGACACAGCCTTATTTCATCCCTGAGTATAAAGGGATTGACTTGATTGGACCTGATATAGATGGGTTAGTGAACTATGCCCAAGTCTGGATGTCAAAGACCCAGGAATTCTCTTTCTTTGAAGTAAAAGGTTCAGCTGTGTTTGATTGTTTTAATGAGAATGAACAAGGGCACATTGTAAAATACCCAATGTCCCGGCACCCAAGGAACTTTTTACTTATCCAGTGCACTGTCTTAACAGCATACAAACCTGCAACTATACTTTCTGATCAACTTGATAGTCGTAGGGCCTGCATTCAATTTT
AAAACAACAAGACTCAACACAACACAACCAAACACATCCAAGCAAGCCCAAACTTATCGCACAGACAAGCAAAGCAACACATTCACTTTCAATTTAGATCGAAGTTCACGGTTCAAGCGCAAGGTGCCTTGAAAGAACTCTCTAAATTTCTTCACCCAATTTCACCATTTTCAATGGCCGGAGCGTGGAAAACTGTTTCGCACAAGTGGAAGCCGGATTTGGACAGTCCGAGGGATGTCAGAAAGGTTATGGAACACTTCGCAGCCAAGCACCAAACTTATGATGCAAAGAGAGCTGAAGCCCATAACGCTAAAAGACTCCGGAGAACGTTTATACTAGAAACGTCTGATGAGATTCCCAAGAGAGCCCCTATTAAGAAACAGGTTTATGTCGAGAAGGAAGATCACAATCCGACACAGCACCTTAAATATGAAGGGTTCGATGTGATTAAAAACAAACGTGTTGAGAAACCTGTTACAACATCAGTTACAAAACTGATAAAAGATTTGCTCAAACTCAACCAAGAGACAAACATAAACATCGAGCTGGTTGGTAAGAAGCATAATAGCACTACACGTTTATCTTTAGTTAAGAAAGACAAAAAGGTGTACCTGCACTGCAAAACACGACATAAGATGGGTAACTACAAGCGCAAGGTTACTAATATTCAGGCGCACTGGGAATCATACCTCACTGCTGTGTCTAAGTGCTATGGTTCATTATCACATAAAGATGAACAGAGAATTAGAAAAGGGGATAGCGGTATAACATACATCCGGAATGGTGCTCTATTTATAATACGGGGAAAACACCAAGGAAAAATAATCAATAGTATAGAAGAAGTAAACTTCATTAATGAGATTGATCATTTTAGTGACCCACAAGCAAATGATTTTTGGCGAGGGTACACGGATGCATACGTTGCAAATAGGGCTATCTCGACCACACATACGGAGCACACACCGACAATTAATTTGGAAAAATGCGGGAAAAGAATGGC
GCTATTCGCACTCATGTCGGATCTAGTGCAGCTCATAAGAAGGGAGATCTTACTGTTAACTGGGAATGGAGAATCAGCCAACTCGAAACACGAGATCGAGGAAATTAAGAAACAAATTAAAGACATCTCTGCTGATGTCAACAGGATCAGTAACATCGTTGATTCAATCCAAGGACAACTGGGTGGATTATCTGTACGCGTGTCAGCCATTGAATCGGGAGTTAGTGAGAACGGCAATCGAATTGATAGACTCGAGCGAGATGTCTCCGGCATATCGGCTAGCGTTAGCGGAATCGATTCGCGTTTATCCGAGCTGGGTGACCGAGTCAATGTTGCAGAACAGCGAATTGGCCAGTTGGATACAGTCACGGATAATCTCCTTGAGCGAGCATCAAGACTGGAAACTGAAGTATCAGCCATTACTAATGACCTTGGATCATTGAATACGAGGGTGACGACTGAATTGAACGATGTCCGCCAAACTATTGCTGCGATAGACACGCGTCTCACGACACTGGAGACCGATGCCGTGACGTCGGTTGGTCAAGGGCTTCAGAAGACTGGGAACTCGATTAAGGTTATTGTGGGTACGGGGATGTGGTTCGACCGCAATAATGTTCTGCAGTTATTCTTATCGAACCAGCAGAAAGGGTTGGGATTCATAGACAATGGAATGGTAGTGAAAATAGATACCCAGTATTTCAGCTTCGATAGCAATGGCAACATAACTCTGAACAACAACATAAGTGGTCTGCCGGCGCGAACAGGTTCCCTCGAGGCATCTCGTATCGATGTGGTAGCGCCACCGCTTGTGATACAGTCTACTGGTAGCACTCGGCTACTGCGTCTCATGTACGAGGCTGTGGACTTCGTGGTTACTAACAACGTTCTCACACTGAGAAATCGATCGGTCACGCCAACATTCAAGTTTCCTCTGGAGTTGAATAGTGCTGATAACTCAGTGAGCATTCATAGAAATTACCGCATTAGACTTGGGCAA
GTTATTTTTGTGATGGCACAGCGTCAGTTTTTCGGACTCACCTACAACTTTTACGGCCAACCCGCCCCCTTATTTGACTTAAACGACTTACAAGAACTCGCCGGTTGCTACGCTCGCCCTTGGACTAGCCGGTTCAGCCATTTAGCTATCTCCACTGGTTCCCTCCCAGTCTGGTCAGCTCGATACCCCAGCGTTGCATCACGTAACATTATTGTTAATACTTTGCTTGGCGCCCATCTCAATCCATTTGCCGGTGGCCAAGTCACCAGCCATCAAGGTATCACTTGGCGAGACCCAGTTCTATCTTCATTAGCTCCTGTCCCCGCCATTCAACCACCTCCAGTATGGGCGGTCGCCGAAAACGTTCCTTTAGATTCGAACAATTACCCCACATACGTTCTCAATCTTTCGAGTATGTGGCCCATAAACCAGGATGTGCATATTATGACTATGTGGGCGCTTTCGGATCAGGGACCGATCTATCACCTGGAAGTACCAGTGGATCCAATGCCCGCTGCGACAACGGCTGCTTTGATGGCATACATTGGCGTACCGATCGCTCACCTAGCCCAGACAGCCTACCGCTTCGCCGGCCAACTGCCACAATCACCCGATTCAACTATGGTCTCTACCATCCGTTGGTTGTCCGCGATATGGTTCGGATCCCTGACTGGACGCCTAAACCGCTCTCGCACTTGCAACGGATTCTACTTCGAATTTGCGAAGCCGGCACTCAATCCCGATCAAGCCGTGCTTAAGTGGAACGATGGTGCTAGAGCTGCCCCTCCCGCTGCTGCCCAATCATCTTACATGCGATGCATCTCCCCTCATTGGCAGCATCAGATCGTAGAAGTGGCCGGCGCCTTAATGTCCCAGTCAGTCACCGCCGTGACGGGTCTCCCCGCCCTCATAGATGAGGCCACCCTCCCCGCCTGGAGCCAAGGCGTCGCTAACTTGACCGGTAATGGCCAAGGTGTGGTACCCTGCCTCGATTACAACC
CACGCAGTTAACATGACGGGTATTAAAGACTAACCCACTGATTTTAATAGGTCTCTTGTGTCACTTTGGTGACTATGGGACATCATTGGGACATAATCTGCCAGCTTCTGATTCAGCATTGCGATCTGTTCTGCATTGCTGTCAGTCATCCATGCTCCGTATACATTGAAAACCATCTGGGCACTTGCATGGCCCATCTGGCTGGCAATGAAGCTTGGATTTGCTCCGGCAGATAATGACCAGCACGCATAAGTGTGTCGTGACTGGTATGCCTTTCGATGCCTGATGCCTGCACGCTTAATGGCTGTTTCCCATGAGTCGCCAATGGAATCTACCTTGTAGATAAAACCTACCTGTTTGCTTTTTCTAACCACCTGGGGGTTGAATACGAAAGTACATTCATGATTCACTGAACGTCCATATTCACGTAGTTGAACCTTGATGTGGTGCTGCTTACCCAGTCTTGTCATTTCAGCCTGATTTTTCAGGACACTGATAGCGGGCTGGATAAGATGCACAACCCTGTTTGTACTTGCTTCAGTTTTAGGTAGAGTGAACTCACCGAGTTTCGTATAATTGCGCCTGATAGTAATTGTTCCTGCTTTCAGATCGATATCTTCCCAGGCCAGGGAGACCAGTTCACCATGACGCATTCCTGTGTACACAGCCAATGACCACAGGTTTTTTGTCTGCTGATGCCGGCAAGCATCTATCAGGCGAATAAATTCGTCACGAGTTAGCGGATCTGGCTCTGCCCTGGCTTTTTTAAGAGGCTTAATTCCCTCGAAGGGGTTTGCTTCTAAGTAACCGTGATCTGCAGCAAACTGAAACATTCCAGCGATTGTCGTCATATAATAATTTACAGTAACGACGCTCCGTCCTCTTGCTGGTGCTTTGTCTTTCGTTGAATTCTGATATCCGGTCAGCAAATCTTTCCTGATATACAGCAATTCCTCTTTGGTCACCGTTGACACCAGTCTGCTACCTCCAATTTTCGGAA
GTAATTTTTCCTCGTTAGAGTGCGAATCCCGATAGCACGAAAAATTATCTTTTACAATACATCTCTTTTTTTAAAGGTTTGTGAGTGGTTGCTGAGATAAGAACACAACAAATTGTATCATACCCTGTTTATCAGGATTGCTCTACTTAGGCCTGAACAAGGCGTTTGTTTGACTTTATAACTCAGCAATAATTCCAACACTAAATCTTTTTGCTATCTTGAGATGTCTAACTCTCTAACTCCTTTTACAGGATCCTCAAGGACTCTGGCCAATGGTAATCAAGCTGGTGCGGCCGCTGATAATGAATTGTTCGATGCATTATTTTCTGAAAAGGCCCGGAACGACTTTGCAAAAGAGTGTAAGCTGGGATTGTACACTAATTTAAGTTCCGATAACCGTTTGAATTTTATAGACCTCGTACCAAAGGCGTCGATGAATACCACTCTCTCATGGTTTAAATCTCGATATGAAAAAGGAGACGTTCCCTCTAAAGGAGTTCTCTCAGTTCCAAGACTCCTTGTTTTTGTCGTTAGAACGACGTCGGCAAATGAAACGGGTTCGGTTACTATCAAAATGGTTGATAGTGGATCGATCGCGCAATCAGGTACATTCGAACCAGTTGATGGCAATCAGTCGGCTACAATTGCTATCTCCGCGTTACCTGCTATTGTGTGTTTTTCACCCAGTTACGATTGCCCGTTGGAAACGATTGGGAATAGAAATCGCTGCTTTGGTATTGCAACAGAGCTTAATGGCGTCAGTTCGACAAGGGGCACAGTAGTTATGAGTCATGCTTATTGGAGTGCTAATCTACGCCCGAAGCCGAATAACTATAAAATGCGAAAGGCTAACGTGGTTAAGATCATTCCATTCGACAGATTAAGAGATCTTGGAAGAGATCATCTGAAGCGTTATGTGAGAGCAATCTCCGACCAAACTGTCGATTATGGCCTGGGCTTGGGTAGCCCAGTTGATATCAAAGAACCAGTGCACATGTCA
GGATCCAGACATCACCCCAACAATCGCAGACCCGATTACAGTAGCAGAAGTTGGAAACCCTGTCGTGAGGATAAAAACTCCTTCATGTGATGAGTTGAATAAATTCATGAGATTCTCTACTAATTTCTCATTTTTAAAATACGTCAAACGGTTTATGGCGCAGAGAGCTTCATCTAATAGTAGGAATGATATGTCCGCTTTCTTATTAGATTTGATTTTTGAAAAATTGATAGAGTTTTTATTATCAACAGGATGGAATAGAGAAGCTCTGGGAGGAACTACTGGGGCTATTCTTATGATCAGGACGGCAACTTGTCGTCTAGCGCAATCTTATTACCCCCTCCCTGAAACCGTTGGTATGGACTTTTTGCAAACACCTGGGTTTGACTACAATAAATCTTTCCCTAACAATGAAAGGTATATATATGAATTTCAAGCTACAATGTAAATAATTGGTTAATAAAATAAAGGTATATTTTTAAAAAATGTGTTTATTTTTCCCCAACCTTAAACAGATCATTGCCAGGAGAAAATCGCATACTTAACAGATAATGCCTATTTGTATCATCGATGTCTTCGTCAAACGTTGCTCCAAACACAAGTGTGTTGATCCTATTTTTCTTCAAAACTGTTGGTTTGAAATATAATACAAATTTGTTAGCTGAAAATTCCCTTCCTGTAGCATTTAGACCTGGAGACAGTGAAACAGAGTCCACTGTTATATCCCTCTTTGTATTATTGTATACTCTTGCATACAATTCTAATTCTTTAGATTCGGCTTTGTTTACATTTAGTGTGTGGTCTCCGTCTCCAAGTAAAGATGTGAGGATTATGTCTCCTTTCTTTTTTACCAGTTCAGAATCGGACGTTCCTTGGCCAGCTACATATACCTTTCCATAGTTCCTGGTTTGTAATGTGCCGTTTACAAAGTTAAAGTGGTTTCCTCTAGCAACACCGTTAATGGTCAAGTTTATTATTTCAGATTCAACAGGGTAGGCGT
GTTATTTCGACACTTCGCACTCTCTCTACAATGGGGAACGTTCAAACCTCCGTCAACACTTACAATATTACTGGGGATGGTAATTCATTTACCCCCACCTCTGACATGACATCCACCGCCGCCCCGGCCATTGACCTCAAACCTGGGGTTCTCAATCCTACCGGTAAGCTATGGCGACCCGTCGGTACCTCTGTTGCTACCATCGACTCACTTGCCATCGTTAGCGATCGTTTTGGTCAGTATTCATTTGTCAATGAAGGCATGCGAGAGACCTTTTCAAAAGCGCTCTTCGACATCAACATGTGGCAACCTTTATTCCAAGCGACAAAGACTGGCTGCGGACCGATTGTACTCTCCTCCTTCACAACCACCACCTCCGGTTATGTTGGCGCCACCGCCGGTGATGCCCTTGACAACCCTGTAACGAATGGCGTTTTCATCAGTACTGTGCAAATCATGAACCTTCAGCGGACCATCGCTGCCCGCATGCGTGACGTCGCTCTCTGGCAGAAACACTTAGACACCGCCATGACCATGCTAACACCTGACATTTCTGCCGGTAGCGCCTCCTGCAACTGGAAGAGCTTGCTCGCTTTTGCGAAGGATATCCTCCCCCTCGACAACCTGTGCCTCACCTACCCAAATGAGTTCTACAACGTTGCCATCCACCGCTATCCCGCACTCAAGCCTGGTAACCCAGACACCAAGCTTCCCGATGCCCAGGCTCATCCGCTGGGAGAAGTAGCCGGTGCGTTCAATGCCGCCACCTCTGAAGTTGGGAGTCTCGTTGGTTCCAGCTCCACCCTCTCACAGGCCATCTCCACCATGGCTGGCAAAGACCTCGATCTAATTGAAGCCGACACTCCGCTCCCCGTGAGCGTATTTACTCCATCTCTCGCCCCTCGTTCTTATCGACCCGCCTTCATTAAACCTGAGGATGCTAAGTGGATCGCGGAATTCAATAACTCATCCCTCATACGTAAGACTCTTACCTACTCGG
CGCACCGGGGATCCTAGGCAATTTGGTTGTCTTTTTTTGAGGCCTTGTGCGCTGTACTTCTCCAAATGGGAAACAAGCAAGCCAAAGCCCCAGAATCAAAAGACAGTCCGAGAGCCAGCCTGATCCCAGATGCCACACATCTAGGGCCACAGTTCTGTAAGAGCTGCTGGTTCGAAAACAAGGGCCTGGTTGAGTGCAACAACCACTATCTGTGTCTCAACTGCCTCACCTTACTTCTAAGTGTCAGCAACAGGTGTCCCATTTGCAAGATGCCTCTCCCCACAAAACTGAGACCATCAGCCGCTCCAACAGCACCTCCAACCGGAGCAGCGGACAGCATCAGACCCCCACCCTACAGTCCCTGAATCTCCCACCGACCCCCACCACTCCCATCCTCCCCCCGACACCCCCCGGGGGGACCCCCCGCCGGGGGCCCCCCCGGGGGAGCCAACCATCACCAAAAAACTACTCAATGTCTTCGATGCATTCATCCTTCCTAGTCAGCTCCTCACATGTTCTGCCCTTCAATCTCAATTTACCACCACTTGATTGTACCATCACCTTTCCCCTTGACTTACTATAACAGAGAGCATAACCCTTGAACTCCACCCAGTTGTCCACTGCCTCAAGAACCGCACTCAAGATCCCCTCACAACTCGGCGCTGCAGCCCTAAGTGTGGAGACAATGTCCACCCCTGACCACTGCATCCTTAACCCCAGCCTGTCTATCATCATATCACTCAATGCCCCAATCAGCAGGTCAGACGAAGTGTCCCCAACCTCTCTCACAAATATCTCAAGATCCTGGTCTTGTATAACAGGTGTAAAGGATGCCAATTTCTTTCCACATTCCCACAAGCCTCCCCTATGCACAACCAGGGGGGTTGGTTCAGTGCAAGGACCCACCAATACAAAGTCATACTCCGTAAACTGCAACCTTTCCATATCAACAACAATCTCAACAGGGGTCACATGCCCTAGTTGATTTGTGTCAATTAAA
GACATTTTGCGAGATGGCACGCCGTCCTTCGAAAGAGTGGAGAGAGAGATTCAATGCCTTATCCCTGAAATGCAAGCAACTAATACATTCATCAATTACAAATGATTTTACAACAACTGACAAAGCACAACAAAGTACCTTTTATTCCTCTTCTGGTTTAATGGATGTTCGTAAGAGGTTATCGATCTCTGAAAGTTTGGAAGTGTTTGGTAGCCTGATTGATAATTGGGATCTTGTTCAGCTAGTTGGAACTCGAGCGGAGCCTTTTGTGTTGAATAACCCTGCTTCTTATTTATTGGTTAATCAATTATTGGCCTTAGCGGGACAAGCTCATTCTGCAGCTTCTATGGTGTTTCTAAATTCGTTGATGTATGATGATGCACTTGATCATGTGAATCTATGGCCTTATGAAGTTGAGCGTCCAATCCCTCAGATCACTAGAGAAGTTTTGTCACCCCCACCTTTCAGTGTCAATTCATATTACTTGCAGAGAGACATCGATGTCATTAAGGCGAAGACAAAAGCCGCGGTATATATCGAGAATTATCGAGCAGGCGACGTTTTTGCGAAGAAGCGAAGTATTAGTAAAGGAGCCACATTTGAAGAGAGAGTCTATCATGGTGCTGTGACTATGTTGCAACGAATGGTTAAGCTACGAGGATCTACCATCCAAGAATGCTTTGTCATCGCTATTTCGTCCTATCGATGTTCAGATTGTGTTCGGCGAATGATGGCATCCGAGTCTGGTACTGGCGCAATCCATGAAATGGATCATATTTGCATTATGCGATCTAACGCACTTAGATGGCTGCAAGCTGCGTTTAGTGACTTTCCAGAATTTCCGTTTTTAATGACGCGTGATGGTGTAAAGTTTGCCTCAAATTGTGGTGCAGTAAGTACGCAGGTTCCTTTGCTGTTTTTCCAAACACTAGAGATGATGGTGTTAACTATGGATGGGACATTAAGCTCAACATGGGAAGGATGGGTGTGTTGTGAGTGG
AAGCTTCATCATTTCCCGCAGGTAGGCAGATATGCAAAACAATGTCGTGTTATGCGCATTGCAGACAAGCCCACTTTAGAGGATTTAGAGGCCATTGGTCGCGGCAATCTTTCTTATGATGAATCAAAAAACGGCCTTATTGTTTTAGATGAGTGTGGCACGTGGTTTAATTCCCGCAACTGGAGTGATAAAAGTCGCCAGCCTGTTATAGACTGGTTTTTACATGCCCGTAAATTAGGCTGGGATGTAATTTTTATTATTCAGGATATTTCCCTGATGGATAAGCAGGCACGCGAGGCTTTAGCCGAACATGTTGTTTATTGCCGTCGATTAGATAAATTAAATATACCTATCATTGGTGGTTTAATTTCGGTTCTTTCAGGTGGTAGATTGCCATTACCGAAAGTTCACTTTGGTATTGTTAAATATGGTGATAATCCTCAGTCATTAACTGTAGATAAATGGATTTATACTGGTACAGATTTATATGCTGCTTACGATACTAAGCAGATATTTACCAGTGACCGTGAATTAAGCCCGCCATTCTGCCCCGTTTCGCCTTATTACACTCATGGCATATTTGCCGTTAAAAGGGATGCTAAATATTATATGCGTATGACAAAAATCTATTTTAAGAAGATGAATCGTGTTTGGTTAATGGCTTCCTTTCTTGCTCTTGGTGCTGGCGTAGGGTTTTTTTATAAATCTCGCCAGATAAATGAGCAACTATCAAATATGCCTGTAGCGTCTGCTCAGGCTAATACCACTAAAACAGATCACACCATTGATGAATTGCCACGATTATCGATCAACTCATTTGCACAAATGGGTTATGATGTAAATGTAAGTTTTAAAGATGCAAAGGGAAAAATCTATTACTCATTTGATTTAATGAAATCTGGTTATGCCTTAGATATTAAAGATTCCTGTCATATTACATTGCGTAAACGAAACTACATTCAGCAAGTTACTTGTGAAGGCTAATTATGAAAACTTTTTT
AAATGAAAGACCCCACCCGTAGGTGGCAAGCTAGCTTAAGTAACGCCACTTTGCAAGGCATGGAAAAATACATAACTGAGAATAGAAAAGTTCAGATCAAGGTCAGGAACAAAGAAACAGCTGAATACCAAACAGGATATCTGTGGTAAGCGGTTCCTGCCCCGGCTCAGGGCCAAGAACAGATGAGACAGCTGAGTGATGGGCCAAACAGGATATCTGTGGTAAGCAGTTCCTGCCCCGGCTCGGGGCCAAGAACAGATGGTCCCCAGATGCGGTCCAGCCCTCAGCAGTTTCTAGTGAATCATCAGATGTTTCCAGGGTGCCCCAAGGACCTGAAAATGACCCTGTACCTTATTTGAACTAACCAATCAGTTCGCTTCTCGCTTCTGTTCGCGCGCTTCCGCTCTCCGAGCTCAATAAAAGAGCCCACAACCCCTCACTCGGCGCGCCAGTCTTCCGATAGACTGCGTCGCCCGGGTACCCGTATTCCCAATAAAGCCTCTTGCTGTTTGCATCCGAATCGTGGTCTCGCTGTTCCTTGGGAGGGTCTCCTCTGAGTGATTGACTACCCACGACGGGGGTCTTTCATTTGGGGGCTCGTCCGGGATTTGGAGACCCCTGCCCAGGGACCACCGACCCACCACCGGGAGGTAAGCTGGCCAGCAACTTATCTGTGTCTGTCCGATTGTCTAGTGTCTATGTTTGATGTTATGCGCCTGCGTCTGTACTAGTTAGCTAACATGCTCTGTATCTGGCGGACCCGTGGTGGAACTGACGAGTTCTGAACACCCGGCCGCAACCCTGGGAGACGTCCCAGGGACTTTGGGGGCCGTTTTTGTGGCCCGACCTGAGGAAGGGAGTCGATGTGGAATCCGACCCCGTCAGGATATGTGGTTCTGGTAGGAGACGAGAACCTAAAACAGTTCCCGCCTCCGTCTGAATTTTTGCTTTCGGTTTGGAACCGAAGCCGCGCGTCTTGTCTGCTGCAGCATCGTTCTGT
AGAGCAATCGTGCAACAATAAGAATATCAGTAATGAACATCCAGACTATAAACAGTTTCCTAGATACTTCAGGCGAAATTACCGTGTACCTTCAAGCAATAAAAGATGAAATTATGTTGATGTCAAACATTGTGGAAAGAAGCTATCCTGAAGGTAAAGGAGTAATTGACTCTGGGCTGAATTCAATAATGTCAATGAACTATATTTTAGACAAGATTGAAGACATGAAATCTAAATATCATCAAAGTTCTTCTTCTATTGACCAAAAAGAGATGGAGACAGAGATCTATCTGTTTCTTGATAAATATAAAGAACTAGAACTGATGAGACATGATCTTTTTGGTGTCTTAGCAGGAAGGAGGTTGCATTTTGCTCCGAAACACAGGTCTGATGTTTTCCTTAAAGACTGTCTCATGTCTTATATAGAGTTCTGCAACACATCTACATCTATCATAAATCAGATAAACAACGTTGATGATCTGAAAGAGAAACTTGTTTTCCAGCATTTAACTCCAGACAATTATACTATATACAAAGAAACTAAAGGTGAGAAAGCCTGTCTGATGATATATGATTGGAAAGTCTCTGTAGACACTATGTCTGAAGCTAAAACATCTGAGAATTACTACACAAGCGTGTGGAAAACATTTAAAGATATTACTATAGATGGGCAACCCTTCTTAGAGAGACATCCTATATTCATAACCATTGTTATATTAAACCCAAGTGGAAACATGTCGATTACAGCCACAACAAGCAGAGTTATCCAGGAATTTAGGAACTCACCTTATAAGACCTTTGCAGATCGAAATAGAGCTGCTATTGCATCGAAGCTTATATCTGTCAACTCACTAGGTCAGCTCATAGGTCTGGGAGCTGATCATTTTCGACGATTTTATTCTGAGACACAAGCATTTAAAAATTCTCTTCTGGCCAAAGTCGGTGAATATATGAATAGGTCATCAGAGGTTTTCTTTAGCCATTGGTCATATGAATATAG
AAATTCAAAATTTACCATTACATATTGGTATTTATTTACCCTCAGTTGGTGATATATGTGAGGACGCTAGCCTGTTGGGTTTCCTGACCGACCAAATCCAAGCGAGCTTAATCCAAGTACCTCGTCTCAAATTGAGTGTCAAGTGAATAAGCATAGTGACCCCATCGTTTCAGGGTAGTTGACGGCTATTAATAGACATATTACAAACGCTTCTCTTTATTTATCACCAACATGGGATGTAATGTTTATGCGTGAGCTACGGCCGCATTGTAAAATTAGTGGTTTTGAATTTCTATTCTTCGGAATATACAAGGTTTAAAAGACCAACATTTGGGTTAAAAATTTTTAAACCTTACTATCTTTAACTAGTAACTCGAACTCGATTTATATTCAGATTTTAAATATCAAGTTGTTGTGTTTTCTGATCATCATTAAGTGACCGTCATGGGTGATATATTAGGCGCAGTTTATGATTTAGGGCACAGACCTTACCTAGCACGGCGTACGGTTTATGAGGATCGTTTGATTCTTAGCACACATGGTAATGTCTGTCGGGCTATTAACTTGTTAACTCACGATAATCGTACTACACTGGTGTATCACAATAATACTAAACGCATAAGGTTTCGTGGATTATTGTGTGCTTATCGTGTGCCTTATTGTGGGTTTCGTGCCTTATGTAGAGTAATGTTATGTTCTCTACCTCGTTTGTGTGACATCCCTATCAATGGATCTCGCGACTTTGTTGCAGATCCTACCAGACTCGACAGCTCTGTTAATGAGTTGCTGGTTTCTAATGGTCTCGTCACCCACTATGATCGTGTTCATAATGTTCCCATACACACTGATGGTTTTGAAGTTGTAGATTTTACGACTGTCTTTCGTGGTCCTGGAAATTTTCTTTTGCCTAATGCAACAAATTTCCCTCGGTCAACCACAACCGATCAGGTTTACATGGTGTGTTTGGTAAACACGGTTAATTGTGTGTTACGTTTTGAGT
TAACAATTATATGTTACTAAAAGGGTGTAACCGAAAACGGTTGCAACCGAAACCGGTACATATAAAAGTAAAAGGCTAGCTACGTGCAAAACAGCTATGTTCGAGGATCCTAGAGAACGACCCAGAACGCTACATGAGCTATGTGAAAGCTTGAATACTACTTTGCAAAATTTGCAGGTACAGTGTGTATATTGCAAGGAAACCTTACAATGGGCTGATGTATATAATTTTGCAATTTGTGACCTAAGAGTAGTATATAGAGATAGGAGTCCGTATGCTGCATGCAAAAGATGTGTAATATTTTATTCAAAAATAACAGAGTATAGACGCTATACATGTTCTGTGTATGGTGCAACATTAGAAGCCTTAACTAAAAAAAGTTTATGTAATTTGTTAATAAGGTGTCATAGATGTCAAATGCCATTGGGGCCAGAAGAAAAACAAAGAATTGTGGATGAAAAGCGACGATTTCACGAAATAGCAGGGCAGTGGAAAGGGTTGTGTACAAATTGTTGGAGACCAAGGCGCCAAACAGAAACACAAGTGTAAAGAACAATGCATGGAAACATAATTAATATTGAAGATGTAATACTAGATCTGGTGCCGCAACCCGAAATTGACCTACGCTGCTACGAACAATTGGACTATGAACAATTTGACAGCTCAGATGAGGATGAAACAGATAATATGCGTGACCAGCAGGCCAGACAAGCTGGACAAGAAGTGTGTTACAGAATTGAAGCACAATGTTGTATGTGTAATAGTATAGTGCAGCTAGCTGTGCAGAGCAGTCGACAGAACGTTCGAGTGCTGGAGCAGATGTTAATGGAAGACGTGTCCTTGGTGTGCCATCAGTGTGCTGCACAGTAAACCTGCAATGGACTGTGAAGGTACAAATGAGGAGGGGCGGGGGTGTACAGGGTGGTTTTCAGTAGAAGCTATAGTGGAAAAACATACAGGGGACACAATATCAGATGATGAAACAGACAATAGTAGTGAT
AAAGTTTACTATATACAAAACATAAGAGGTACTAACAATTTAAATATTAACAATTTTTCAGACAATTGTCAATTATTTATAGTAGTGTGTTATAATAGTTTTAGTGGATGAGAAAAACATTCAATTACACACACTTGATAATCTGCAGTTCCATCCATACAGATCTTATATAATAACCAAGATAAGTGCTACAGATTATCATACTAGGTTCTTTAGCTTAGTTGGTAGCTACCCGTTCGGTCGCTGGTTCGAGTCCAGCAAGAACCATAAAGAAATGGAGAGTGAAAAAAAAGAGGGGGAAATCTTGCTAACTCTTTTATAATAGTGTTTTAAAAACTCCCCTCGCCTCCATTGAATGGATTTTATAGAATCCAATAGTATTAGAAATCGCTCAATAGAGCGGTTTTTGTTTTTCTTAATCCGATATGATACGATATAATCTGATAAAAGGGAGGGAGAAAAAGAGGGAGAAAAATAAAAAAACCAGTTTATTAATACTGGTTAAAAATCAATATAATCGGAAAATTGTTGCCCTATTTTATCTTTAGCAAATTTAGTGATATGAGTATAAATGTTCATTGTTGTTTTTAAATCTGCATGCCCTAGGCGATATTGAACTTGTTTTAAACTCATGCCTGATTCAAAAAGCAAGCTTGCGTGAGTATGTCTAAATGCATGAATTCTGATTGGTTCAATTTCTTTTTCTTTGGTTATCTCTAAAAGCCATTTTCTAGGTTTTGAAGGTGATAGCATCCCTCCATTTTCAGATTCAAAAATTCGTGTGGATTCAGGATAGGTTTGGTGCAATTCATCAAGGATTTTACAAGTTTTTTCATCAAGGCTTAACAATCTGTTTGAATTAGCTTTAGGGGGAAGTATTTCATATCCTACAGGAGAATGAGAAATAGCTTTGTTGATATCAAGAGTTGATTTTCTATAATCTTTCCATTCAAGAGCGAGAAGTTCACCTTTACGAATTCCAGTAAAAGCAAGGATACGA
GGAAAGAGAGTTTCAACGTTAGTGGTAACCCACGAGCGGAGAGCTCTTACGGAGGAGCTCTCCGTCGATGGCGAAAGCCCTTTCTAACAAACAACCAACAATTCTTATCTACATGAATCATGAGCACATCCAAGGCAACCGCAACCTACTTGAGATCCATTATGCTTCCCGAGAATGGGCCAGCAAGCATTCCGGACGACATAACAGAGAGGCATATACTAAAACAAGAGACCTCGTCATACAACTTAGAGGTATCCGAATCAGGAAGTGGGCTTCTTGTCTGCTTCCCCGGAGCTCCTGGATCCAGGGTCGGTGCCCACTACAGGTGGAATCTGAACCAGACGGCACTAGAATTCGACCAGTGGCTAGAGACGTCACAGGACCTAAAGAAGGCATTCAACTACGGGAGACTGATCTCACGGAAATACGACATCCAGAGCTCAACCCTTCCCGCTGGTCTGTATGCACTCAATGGGACCCTGAACGCTGCCACCTTCGAAGGAAGTCTGTCTGAAGTAGAGAGCCTAACCTACAACAGCTTGATGTCCCTAACAACAAACCCACAGGACAAGGTCAACAATCAACTAGTGACCAAAGGAATTACCGTCCTGAATCTACCAACTGGGTTTGACAAGCCATACGTCCGCCTAGAGGACGAGACACCACAGGGCCCCCAGTCCATGAACGGAGCAAGGATGAGGTGCACAGCTGCCATCGCACCAAGGAGGTATGAAATCGACCTCCCATCCGAACGACTGCCGACCGTGGCCGCGACTGGGACCCCAACAACAATTTATGAGGGGAATGCTGACATCGTGAACTCCACAGCAGTCACCGGGGACATAACATTCCAGCTCGAGGCCGAACCCGTCAATGAGACACGGTTCGACTTCATTCTACAGTTCCTGGGGCTGGACAACGACGTCCCCGTGGTTACCGTGACAAGCTCCACGCTAGTCACAGCGGACAACTACAGGGGGGCGTCAGCCAAGTTCACCCA
GACATTTTGTCATGGCACAGCTGTTGTTCAGGAAAACGACTCAAGACTTCCGAGATTGCTTTGGACTGAAACACGAAATACTTGCATCAATTTACAACGAAAAAAGCACCTTCTCTAGTGAAAACGGGTCAATCCAAATATTGGAAGAAGCAGAAGTTAATGCTCTAGGTGAGTTAGTAAGAGATGGCACGGTCGCAATTTCATTCGGACCTGGGATTTATTCACGTATGTTTTCTCATTTACGTGATGATTCTGATTATCGGTCTGCCCTTACTGACTGCGTGGCTCATGGGTGGAAGCAAACTCGAGATGCGAGGGATGTTCGAGAGTGGCAACGATCTGCTGCGATTATGTGCGCGGAGAGGTATATGTATAAGGTGAGGCAGGCGTATAAGAGGGTGGTTGAAAACTTGGATCATATGTACGCCTGGCATTACTTGACCGAAGGGCCCTCCGAGCATGTCTTTATTCTGCCAGCTATGTATGAATCTGTACGGCATGAAACTACTTCTGAGGCGTATGGAATGCAATGTGGTGGTATCATCGGAGGAAATGTATCATTGATGCTTCCTAGAGACGAGCAATACACAACTTTATTTAAAGCGTGGTTGATGTCTCTGGCGAAAATGAGTTTGTCTGAGCTTCGCGAGCCCCATTGGAACGGTGTTCGGGTGCAACTATCGAGGGATCATAGAATCTTGTACTATGGTGATTTATTACCAAGTGATGGAGACATTACATACCTAGTGAATAAATTAGAGTATCACACTATCTGGTTTCCAGAAGGAGATTTCGAGACCATGATGGGTGCAATGCTTCGAGATTCGTTTCCAGCAGGTTGTCATGCACACTTAAATATTCCAGTGCCTCATTATTTCGTATTTGATACTGATGATGATTTGATATTGAGGTGTTGGAAGGGTGTGCGGGATACATGGATTAAGTTGCGGCTCGGTTATGAGGAGGGAGGAGTGAACGATTCTCGTATGAGCGAGGCTTT
GAAAGACGCAGTTAAATAATTATAGCTATAAAACATCAAGTATCACGCTAGTTCGTGGTACTTTTTGTTTTTTTATAAAATGAAAAAGGGGCACAAAAGGGGCACAAAATAAAAAAACTGGCAAAGGCTCAGTTCTTTTTATTTAGTATATCTATTATCGAAGACTTCATATTTTCGGTAACGTGAGTGTATATAGCAGTTGTTGTTTTACCGCCATCCTTATGCCCTACTCTATCGACAATTGCTTTGAGGGGAACATTGTTTTCTGCCAGATAGCTTATTAATGTATGACGGAAGATATGGCTTGATAGATTCTTGTTTATTGGCGATTTAAGGCGAGAATTTGCTCTTTTAATTGCAAGGTTAAAGGAGTTTGTCTGCAACGGAATACCACGCTTAGAAACGAAAATATAGCCCATTTCGTTATAATCGTTTATTACAGATTTGGACAAATTATTTTGTTCAATTATTTCGTCTAATATCTCTATTTCTCGGTCACTCAAATCTACTGTTCTAAAACTAGATGCGGTTTTAGGAGTTGTTTTGACTCCTTTTGAATAACCAACCGTTTTATCTAAAGTACCGTGAATGTCTATTTTTCGTTCACTTCTTTTATAATTTTCTTTTTTTAAAGCTATCGCCTCTCCCATTCGACATCCATTCAATGACATGAACTCAGCAAGTAAAGCCAATCTACGAGTGTTTGGCCTGCTGTACAGTTCTGAAAGTAGGGCTTTTAATTCGTTTTGTTCAAGGTATTTATTTTGTATTTTCTCTAAATCCTTTACCGTCTGAATCTTTTTGGGAAGTTTAGCTTTTCGTGCTGGATTATATTCAATGTATTCTAAATCAACAGCATAATCAAATATAAGATTTAGGGTTGATTTTGAGCGTTCTAACTTGCTACGAGGACAGTCTGCATCATTTATAAATTTTTGTATAACTTTAGATGTAACATTTGATATTTTAATTTCCTTGTCAAAATAATCAATTATAAAAT
GATTGTGAGCGATTTGCGTGCGTGCATCCCGCTTCACTGATCTCTTGTTAGATCTTTTTGTAATCTAAACTTTATAAAAACATCCACTCCCTGTAATCTATGCTTGTGGGCGTAGATTTTTCATAGTGGTGTTTATATTCATTTCTGCTGTTAACAGCTTTCAGCCAGGGACGTGTTGTATCCTAGGCAGTGGCCCGCCCATAGGTCACAATGTCGAAGATCAACAAATACGGTCTCGAACTACACTGGGCTCCAGAATTTCCATGGATGTTTGAGGACGCAGAGGAGAAGTTGGATAACCCTAGTAGTTCAGAGGTGGATATGATTTGCTCCACCACTGCGCAAAAGCTGGAAACAGACGGAATTTGTCCTGAAAATCATGTGATGGTGGATTGTCGCCGACTTCTTAAACAAGAGTGTTGTGTGCAGTCTAGCCTAATACGTGAAATTGTTATGAATGCAAGTCCATATGATTTGGAGGTGCTACTTCAAGATGCTTTGCAGTCCCGTGAAGCAGTTTTGGTTACAACCCCCTTAGGTATGTCTTTAGAGGCATGCTATGTGAGAGGTTGTAATCCTAAAGGATGGACCATGGGTTTGTTTCGGCGTAGAAGTGTGTGTAACACTGGTCGTTGCACTGTTAATAAGCATGTGGCCTATCAGTTATATATGATTGATCCTGCAGGTGTCTGTCTTGGTGCAGGTCAATTCGTGGGTTGGGTCATACCCTTAGCCTTTATGCCTGTGCAATCCCGGAAATTTATTGTTCCATGGGTTATGTACTTGCGTAAGCGTGGCGAAAAGGGTGCTTACAATAAAGATCATGGACGTGGCGGTTTTGGACATGTTTATGATTTTAAAGTTGAAGATGCTTATGACCAGGTGCATGATGAGCCTAAGGGTAAGTTTTCTAAGAAGGCTTATGCTTTAATTAGAGGGTATCGTGGTGTTAAACCACTTCTCTATGTAGACCAGTATGGTTGTGATTATACTGGTAGTC
AGTTGGTTTTGCCGGCTACAACGATCCTCCGTAGGAAGCGTTGGTGTCTTGGACATTGCCGAGTTGAAACCTTGGTTTCCGGCTGGAAACCACGTCGCTCTTCGTCAAATGACGAAAGGCAAAATGAAAAACGCGAATAAAAAGAAAGCAAAAAACTCTAAGACCAATCCTGGTCGAAGTGGCAGAAGTAATGGAATGGATTTGGTTATGGGAATCATGCACTTTGCCACTCATATTGCAATGGGAATGAAGGTCAACAAGAGACTGAAAACCTTTTGGAAGGTGACGCCCCCAGGTAGATTGGCTAAGGGAATAACAAGGCTGATCAACATCCTAAAAACTCTTCTGAATGCAGTATTGGGTAGAAAGAAACAAAGGTCTGCCAAGACGGTGTGGGTTCTCTTCAGCATGTTGGCTTTGATGGTGGCCATGGAGATTGAGCAACAGGGCACGTCATTAGTCATTAAGCCTCAAAGGAGTGATGTTGGACGGCCAGTTCGAGTTAGCACAGGCTACTGCATGTTCTCCGCTATGGACATTGGGATAACGTGTGAGAAAACCATACAGTATGAGTGTGTTACTTTAACCACATCTGAAGAGCCGTTTGATGTTGATTGTTACTGTAGGAATGTCACAAATGTGTTGGTTGAGTATTCAACGTGCAATCCAACAGTGGAACGTGCAAAAAGGTCTCTGGTGATCCAAGATCACCCACACTCTGAAACTGTGGCTAAACCAACACTGTGGCTGAAATGGAATACAGTTAATGATCGAGTGGGCATGACTGAGGAATGGGTGATGAGAAATACCTGGAAGGCAACAATTCTTACCCTGGCTATTATAGCTGTCACTGGACTCAACTGGAAAGGAGTCCTCTTATTGGTAGTTGCCTTGATGTTTGCCCCAAATTTGGCTACCAATTGTGTTTCTATCCAGAAGAGGGACATCCTAAGAGGATCAGGCTCTACAACGTGGTTTGACGTTCTTCTTGAAAAGGGGT
ACCATAAACTATCTAAATAAGCACTTTTCTGGCTCTCTGGCCCCCCTTCTTCTTTTTGGGAAGGTGACAGAGGGTAAAAGGGCTCTCTGCCGTGCGAGGCTCCTCACAGACACACAGCAAGAAAGAAGCGCCGCGCAGCAGATAGCCCCTCTCCCAGCCCCAGTCTGATCCCTAACCCTAACTCCACGGCTCCTGTCTCTACCCCCGTCTCTTTCTTCTTGTACCCTAGTCCCCCAGATCATTAGCTCCCTGCTCGGGCCCAGGGTTTTAAGAGAAGCCCTGACTCAAGTCATGCTACCCAGCCCCGTCTTCTTAAAAATGAGACATGTTGAGACACCCTGCTTTTCGCCTACAAACACATCCATTCTCTATACTTAGTCTTATTTAAATTCTATCCTCTGTATGTCTAGTCCTGGGGGTTGCTCGCCCCCCAGGAAGTGCAGAGACCGCCTGGGTGTGACTGTTTTTAGGCCTAACAAAGGCACAGAAACACCCGTGCGGTCTCTGTATCCCCTGGAGGTATTTCTCCCCATTAGTTTGCTTGACACTAAGTTTTTAAATAAAAAAAGCTTATTAAGTCCCTAGAACCTGGGACCTATCTACCCAAGTTTTAAAACCTTACTTTTAAGGCTACATTTTTTTATTTTGACTGTTTTACCATAAGGTCACATATAGGAAACCCCCACTGTCCTAATAAAAACAAAAAAGTTTAAGGACAGGATGCATACAACCACATTCCCAGAGGTTGTTTTTGAACCATAAAACAATGCAAGCTTGTATATAAACTTTAGGGAAAACAGTCAGTTCAAAACACAAGCAGTTAAAATAACCAAGTTGTTTATTTCGAAGTCTTGTAGTTTATTGGCACATACTTGTAGACACACCCACCCGTGTAGATATAAAATCCACAAACTTCCATGAGGCTACATTTTCTTTTTTACAGGAGCATTGAGTTTATGTATTATAAGAAATCTAGGCACAAGATTTTTTGTATAACCTT
GCTATTCGCGCCTATGGATGCATCTCTCATTACAGAGATACGGAAAATAGTACTCCAACTATCTGTATCAAGCAATGGCTCCCAGTCAAAAGAAATCGAGGAAATCAAGAAACAAGTCCAGGTCAACGTTGATGATATCAGGGCTGCCAATATTAAACTCGACGGACTTGGAAGACAGATTGCTGACATCAGCAATAGCATCTCAACCATTGAGTCAAGATTGGGTGAGATGGATAATCGACTTGTGGGTATCTCGAGTCAGGTCACGCAATTATCTAACTCAGGTAGCCAGAACACTCAGAGCATATCCTCATTGGGTGACAGAATCAATGCTGTCGAACCACGAGTTGACAGTCTGGATACGGTCACGTCTAATCTCACTGGACGAACATCCACTTTGGAGGCAGATGTTGGAAGCTTACGGACAGAACTAGCAGCGCTAACAACACGGGTGACAACTGAGGTTACAAGGTTAGATGGTCTAATCAATAGTGGCCAGAATTCGATTGGTGAGCTATCCACAAGACTATCCAATGTGGAGACGTCTATGGTGACGACGGCTGGACGGGGACTGCAGAAAAACGGAAACACCTTGAACGTCATTGTAGGTAATGGAATGTGGTTTAATAGTTCTAATCAATTGCAGCTCGACCTTTCGGGGCAATCAAAAGGGGTGGGATTTGTCGGCACAGGAATGGTGGTTAAGATTGATACTAATTATTTTGCTTACAATAGTAATGGAGAGATTACATTGGTGAGTCAAATCAATGAATTGCCATCGCGCGTATCAACACTGGAATCAGCGAAAATCGATTCAGTTTTACCTCCATTAACCGTACGCGAAGCGAGCGGCGTACGTACCCTGAGCTTTGGTTATGATACGAGCGATTTTACAATCATCAACTCCGTACTGTCGTTACGGTCACGTTTGACTCTTCCGACATACAGGTACCCTCTGGAGCTCGACACAGCAAATAATAGAGTGCAGGTGGCAGATCGT
AATTTATAGCTCTTAAAAAAAAGTATAACCCTACCTACCCTGGACGTACGATAGAGGGATTTAGAGACCTTTCTTCCACGTTAGAACGACGACGTAAGGACGAAAGGGAGGTTTCTTTTTCGCCTTACGCCGAGGCGTAAAGGGTGGGGTATTTTCACGCGTTCGTGGTACGGTAGAAATAGGGTCACATCTTCCACGTTAGAAGTAGWAGTAGAAGTAGGTCGTCTACACGCGGAAGTCTGCCTATTTATTCCTCTTACCTAGACGTAGACCCGCGTCTACTTGTTCTCGGGTGTAGATGTACTATCCCGCGAACGGTCGTAGGCCTAACTAGACGGTACCTATCCTATCGCTTCGGAGAACTAGACGTGGAAAACGAGCGGCGGTAGAAACGTAGGAATAGGTGTACCGTCGTACCCTCTGGACGACCTAGGTCTGTCTATGTATTCTATCTCCTCCGGTAGACGTAGAAAAACGAATACTCGGTCTATCCTCGGGCAGACATAGACGCGTCCACCTCCGAATCTAAACAGACGGGTATACGATAAATCTACGTCGTCGGAGACCCGACGAACGACCATGGAGGTCCGCGTAGAATCGCGTCGATGTACCCGTCGCGGAGGATCCCCGCCGGAGGAGTGGTCACGGTTGGTACTTCCTCGACGCGATCTATCGAGCGGGTAAACAACTACGAAGGAAAAAAAAGCGAGCGGTATTCCCTATATGGGTTTTAACTATTTATATAGGTATAAAAACGTGACGCGTAACGGTCAGAAAAATACGACATCGATCGTAGATAGGATTAGTTACACGCCTTGAGGGTAGGCGTACGAAGGACAAGGATATCGTCCTCGAGTAGTTTGCCGTTCTTTACCTTAAGACTGTCTCTCGCCGAGAGATCAGACGTTCTCTTACACATTTCACCCACTTGGACGGTTATGTCTAGACTCTTCACACATTCCGTGTCGACCAGGGTAGATCCGATAATATGACTGCGTCT
GTATTCGGTTCTCTTACAGTGTAGCGTGAAGCGGAGCACGACTAGAGACCATACCATCCCTTGTATCCAAACCATTTCTCTTCACCTTAGGGTGTTGAAAGGTGTCCAACGACCGTGTAGGAAAAGAAGAGTTCGTTCGCGACTGGGCTTTGTCCCTGCCTCTTCTTCTGTTACCATTTCGTGGATTACCTCTATCGCCTTAAGGACGAGGGTGGAACTACCATCGGTTGGCGGTGTCTGTGTTTACCACTCGTGACGACGTTCAGAACTTCTGTACGGTTCTCTTCGTGAGACTGAGCACGGCTCTGCCCGTCAGTCGTTTTGACATTTTCGTCTGTAGTGGAGCGCGAATACCAGGGCCGGCCCTTATCGGTTACTTAGTTAATCCTTATGTCTAACATTGCTGAGGTTAGTCGCGGAGGAGGACATTACGGTGTCGATCCGTGGCGCCAGCATATTATTAAGAATAGGATTAACGCTGATTGGTGGATTCGCTTAGATCACTGGGAAACCTTGTTAGCGGATCTGCGAGGGGTGAGTTTTGAAGTCAACAGTTCGCGTTCTCAGGTTGCTGACTTCATTAACAGGGTTCCTAAGGACTTACCTGCTGGTGTGTCCGTGAGGTTTCCAGGCCCCCGGGGTAATCTCGGCAGTACGAATTATACCGAAGTCTATTTCGTTAGAATAAAATCTGAGCTTAAACAGAAGTTATTAAGTTTGATTGCTGCCGCAGATCAGGGAAAAAATCGCGACGTGGAAATCGGTCGTCCAAACGCCCCAGTTGTGAGTACTGGTGCGGGCGGTAACCAAGCCATCGTTGCTCAGAGAGGTGTCAATACTGTGAGGGACCAACAGCCTTTAAGAGACGGTTCCTTGCACTATCGGTATTTGGTGCAAGACATTGAGTTGGCGGGTGCTGAACAGTTTGATCGTGCGTTATTTGAAGAGACTTTCAGTCTCAACTGGACTGTCGTTGCTCCACCTGCTGGTGGTGGTGGCG
ACCGGCGCTTGTACTCCGTACTCCGGGCCAAGGGGATAGCAACTGCAATGGCGAAGAGCGGCAACTACTCATACAAGAGGTGGGTCTTTACCATTAATAACCCTACCTTTGAAGACTATGTTCATGTTCTAGAGTTTTGCACGCTCGACAATTGCAAGTTTGCTATCGTCGGCGAGGAGAAGGGCGCGAACGGCACGCCTCACCTTCAGGGATTCCTGAACCTCCGAAGTAATGCGCGAGCTGCCGCCCTTGAGGAGTCGCTGGGAGGAAGAGCCTGGCTCTCTCGTGCCCGGGGATCTGACGAAGACAATGAAGAATATTGCGCCAAAGAGTCGACATACCTTCGAGTTGGTGAACCAGTCTCCAAGGGTCGATCCTCTGATCTGGCCGAAGCGACATCCGCTGTGATGGCTGGTGTGCCGCTAACTGAGGTGGCCCGGAAGTTCCCCACGACTTATGTTATCTTTGGGCGTGGCCTGGAACGCCTCCGTCACCTGATCGTCGAGACGCAACGTGATTGGAAGACCGAAGTCATCGTTCTGATTGGTCCGCCCTGCACCGGAAAGAGCCGTTATGCATTTGAATTTCCCGCCGAAAACAAGTATTACAAACCACGCGGGAAGTGGTGGGACGGTTACTCGGGAAATGACGTAGTCGTCATGGACGACTTTTATGGTTGGTTGCCGTATGATGATTTGCTGAGAATTACCGACCGTTACCCGTTGCGGGTTGAATTTAAAGGCGGTATGACTCAGTTTGTGGCTAAAACATTGATCATAACAAGTAACCGCGAGCCTCGTGATTGGTACAAGAGCGAGTTTGACCATTCAGCTCTGTACCGCAGAATTAACAAGTATCTTGTGTATAATATCGACAAGTATGAACCCGCCCAGGCATGTACCCTCCCGTTCCCAATAAACTACTGAGACGAAATTGCCGTTAGTCGTTTATTAAGGTAAACACTTGGCAGGGTATTACACTTGGGCAGCTCGGTTAAGGT
ACCGGCGCTTGTACTCCGTACTCCGCGGCCAACGGGATAGCAACTGCAATGGCGAAGAGCGGCAACTACTCATACAAGAGGTGGGTCTTCACCCTTAATAACCCTACCTTTGAAGATTATGTTCATGTTCTAGAGTTTTGCACGCTCGACAATTGCAAGTTTGCTATCGTCGGCGAGGAGAAGGGCGCGAATGGTACGCCTCACCTTCAGGGATTCCTGAACCTTCGAAGTAACGCGCGAGCTGCCGCCCTTGAGGAGTCGCTGGGAGGAAGAGCCTGGCTCTCTCGTGCCCGGGGATCTGATGAAGATAATGAAGAATATTGCGCCAAAGAGTCGACATACCTTCGAGTTGGTGAGCCAGTCTCCAAGGGTCGATCCTCTGATCTGGCCGAAGCGACATCCGCTGTGATGGCTGGCGTCCCGCTGACTGAGGTGGCCCGGAAGTTCCCCACGACTTATGTAATCTTTGGGCGTGGCCTGGAACGCCTCCGGCACCTGATCGTCGAGACGCAACGTGATTGGAAGACCGAAGTTATCGTTCTGATTGGTCCTCCTGGCACCGGAAAGAGCCGTTATGCATTTGAATTTCCCGCCGAAAACAAGTATTACAAACCACGCGGGAAGTGGTGGGACGGTTACTCGGGAAATGACGTAGTCGTCATGGACGACTTTTATGGTTGGTTGCCGTATGATGATTTGCTGAGAATTACCGACCGTTACCCGTTACGGGTTGAATTCAAAGGCGGTATGACTCAGTTTGTGGCTAAGACCCTGATCATAACAAGCAACCGCGAGCCTCGTGATTGGTACAAGAGCGAGTTTGACCTTTCAGCTCTGTACCGCAGAATTAACAAGTATCTTGTGTATAACATTGACAAGTATGAACCCGCCCAGGCATGTACCCTCCCGTTCCCAATAAACTACTGAGACGAATTTGCCGTGAGTCGTTTATTAAGGTAAACACTTGGCAGGGATTAAACACTTGGGCAGCTCGGTTAAG
ATGTTGTAGTACGAAAGTACCAATGGAGGAGCACATACCGCTACCAAGTCAGTATGAGAGCCCTAAGGCTTTGCCGCCTAGGGTGCCGAGCTCGCGATGGCTTAGGTCGTTGCGCCCACGGCTAGCCAACTCTTGTCTCGCGCTAAAGATCCGTGCGCACGAGAGTTTGGTGAAGATACGCTTGTGTAAGCCATATGATGCCCAGTCCCGGTCGAAAATTATAGAGAAAGTGATCGAACGCAGGGAAACGAGGAAAACGTTGGCACATCAATTAAAGGATTTAAAATTAGTACCAGTAGCACGAGACCACACTCACGGACGTGCGGCGAAGTTTCGTACTTCGGCGAACATCTGGATGAATGAGGCCATGCGAGCTGCTGGATACGAGCCTTATAATGTGTCAATGAGCAACCACGACATAGAGAGAGGAAACCGGTATTTTTACTTCGCAAAGGATCTCACCATACCCTACAGGAATGATCCGGTGTCGGATAATACAGGTTTCGTCTTTTGTGACGTGGATTACTATGCAGATATGGAAAAATGGATGCAGCACTTTAAACCAATGTTGTTGTATACATTAGTACCAGAATCGCTCTCGTATCACTGCGATGACCACTCCTTCCACGTGAATGATGATAGGGTTTTCTTTGACGTGCGAGGCGGCGCCAGCTATAGTCATCAGCTATGGGATTACACTGGCGACACTATCTGTGTGAGGGGGAAGAACAAGGAACTCTTGGTCTTCACCATCGAACAGAAGTGTATCCAGGGTGACCCACATCGCCGAATAATTTTCCTTGAACCAGCAGCCAGAGTTGCTTGGCCCTTTTATAAACCGATGAAAGTTGAGGTAGGGCTGAAGCGCAAATGTATGACTGCAGGTCAAGTCAACGTGTTGTATGAGCCAATAGATGATAAAATATCTTTGTCAGCTAGTGGCTCACGCCACACTGTAGAGACCACGGGACGGACGCTGGCAGCAATAACTGCACGAATG
AAAACAGCACAGAGCAATAAGACACAATCCAGAACGATTTAAACCAAAAAAATCATTCTGCAATGTCTCTTACTTTTCGCTCTCCTGCTGAAGAGGCACTATCCTCCTTCTCATCCGTCGAACAATCCCAAATTACGCGCAAAGCTCTTGCCACGTTCATAAGCATTGAAGAGAGGGAACACACTTTCTTTAATTATGCTGTCAAGATACATGCCAAGGAACGTTTGACGAATGCAGGGATATACCTCTCCCCTGTTTCACCAGTACCACATTCACATCCAGTATGTAAGGTATTAGAGAATTATCTTCTGTACAAAGTTCTCCCAAGTATTATAGATAATAGTTTCTTCTTTGTTGGTATAAAGGATAATAAGTTTGCAGCTTTTAAAACTAGAGAACCAAAGCTAGATATAGTCACCTGTATTAATAGATTTGTCACAAGTCATGATAAGAATAGGTACTTTGGTTGGAGATCGGCGAAATGTAGTGTGTCTGAATTTAGCACTACAGTGGATAAGTCGCCATGTTTAAAGGATTTAGTTCCCCAAGTGCTAAGCCAACGTGCTAGAAATATATTTCTGCACGATGAGATTCACTATTGGAGTCGTAGGGAACTCATTACTTTCTTAGAGGTAGCCAAGCCAGAGAGGGTCATAGCCACACTTGTGTTTCCACCAGAGATATTGGCGGGTTCCAAGGTGAGCTTAAATAGATGGTGTTATGAGTATGAGATTAGGGAGTGCGGTAGAAATAGTGCTAATGGAGTGTTTAATTTTAGGGCAGCATTTCGTGGCGATAGTGGGAAAACCCTTTTCTTTTATCCAGATGGAGTAAGAGCTGAGGGGTATGAACAGCCACTTGATTCAGGCTATCTGCTCAAGACTAGGAGAATAGTGTGCAATGATGGTACCGTCTATAGTGTAGATATTGTATGCTTTAAGTTTGCACACCACCTTATAAGTATAACTAGGGGTAGTTTCGTCGGCAGGTCATCTAGATC
GGGAGAACCAGGTGGGATTGACAGTGGTAAATGTGTTGACCACGAGTAAAAACAGGGCCCGGAAGCGGGGCTATATAGAAGAGCGCAAGAAGAACACATAAGGAGAGTTATTTTGATTGGGCAAATCGCTGGCAAAATTGGCAAAATTTCTTCAATAGTTTTTGTATCAAATAGCGAAAATATTTTTTTTCTCAAAAAGTTTTTTGACTGGTTAGCGTAAACTATTTTAGTTTCTCATTTATGAGTTTTATGCGAGTTGGTAATAAATCTCACAAAACTCTAAGGACAAACTCTGGCAGAAATCCTAAGGAGAAACATTAAGAGTTTCGTGGTCTCTGGTCTCGTATCGACAAACGAGGTCTTCGGTTGTATATGTTCTCTGGCAATCACTAAGGGCCGCCCGGTGTCATCTGCCGCATCACGAAGTACCCCCGAACCCTCAGGTGGTATGTAAACAGAGTATACAAGCTCAAGGACAATTCGTCGATACGAAATACTAAGGACATAATTGTTATCTATTTCTTTTAAGTCCGTATTTCGCTTGTTCATAATTTATTGGTATAATTTCAGTATTCGCATACTCTTCGGCAAACTTTCTCAAATCATCTAATGAATATTTTTTAGTATTTCTAAATGACATATATAATTTGTTTGGTCCTCCTCTTACTTCATAACCTCTCAATCCTTTTTTGGTGTGTATAGGAAAAATGGTAGGGCGAAAACGATCTTGGTAAGTGTGATTATTCAACAACATATTACTATCTTTATCCCCTTCGTCATTATAATACATATTTATCAGTTTCATCTCTACATCCTTTGCTTCTTGTCTGGTTTTATATTCTCCTAAATTCAACAAATCAAATTCCTCAATCGGATCTCCTTCTCTTAGAAGAATACCCCAAATCAACGCGGTTATATTAGAACCTAATTTATTACCTAATCTCGCGTGGTTAACATCTACGGTATGTCTCTGTAGTATTGTCATTTGTGTGCTACCTAT
ATTGTAAAAATTTGTTATATGAATCAATAAAAAATTGTTAATTAAATGTCTTTGTTATCATTTACTCACACACACACACATACACACACACACCCTTTTACCTTACCCATACCAACAGCTTCGCGTATACCATCACTATACATTCTCTTTAATTTTTTTATATAGAAGAAATATAGAAGAAATAGAGATAGATAAAATAAAAATTATTAGTGTGCTCTGTAAAAATATACATAATATATATATCTTACCATATGCTCGAATTGTATCGTTTCACACTCTTTACTCATAGGAAATGTATAACTTTTTCCACCCTCTACGAATCTTGTTCCCAATAATGATCCCATGTTTGCATGGACATCGTTAGAGGAGAATATCTTATGGTGTGTATTATCGAATCGTAATATTTGCTGTTCTTGTCCCTTGTCACTACTGCTCTTATTTTTCTGTACAAAGAACTCAACAGTTGAACGAGGGACACTATCATTTGGCATATCAAAATTCCATGCAATATCCTGACCAACATTGGTAGGCACCACGTTAATATTGGGTGATCCCTCATAGGGAATGAAATCAGTAGAAAGACTACCATGTAATTTTTCATTAAGAAACGTATCCCATTTCTTAGCACCGCCTCCGTTAAAGGCTCTAGTCATAAAACTATTATCCTCATAGAGTTCAGTAAATGCCTTTTGAAGATGAGGAGGTTGCACCAGGCCCCGCCCAGTAACACCAATTGTATCGGTAAAGGTAAGTATTTCAGTTGCTCTAGGAGCTCCTGCAAAGTCGTTAGTGCCCACCTGGCCAGTAGTCTGCAGATTATATAGACGAAATTTGCAGGATAATGGCCGGTAACAGACGAAATTATGAAGAATATTAAAAAATCCTGCATATTCGCGCAAACGTGGGGATAATACCATTCCCCAAGGAAGATTAACCCCAAACATCATTCTCCTGCATGCCCAAACAAAAGTGCCCACTATTCTTAAGGGTAATAATTTCA
CGCCCGGGCAGGTGTTGGCTCTATGCCTCGGCATTTGTATTGTCAGGAGCTGTGACCATTGGCACAGCCCAAAACTTGCTGCACAGAAACACCCTTCTGTGACAGCCTCCTTCAGGGGAGCTTAGGGTTTGTCCCTAGCACCTTGCTTCCGGAGTTGCACTGCTTTACGGTCTCTCCACCCCTTTAACCATGTCTGGGATACTTGATCGGTGCACGTGTACCCCCAATGCCAGGGTGTTTGTGGCGGAGGGCCAAGTCTACTGCACACGATGTCTCAGTGCACGGTCTCTCCTTCCCCTGAACCTCCAAGTTTCTGAGCTCGGGGTGCTAGGCCTGTTCTACAGGCCCGAAGAGCCACTCCGGTGGACGTTGCCACGTGCATTCCCCACTGTTGAGTGCTCCCCCGCTGGGGCCTGCTGGCTTTCTGCAATCTTTCCAATCGCACGAATGACCAGTGGAAACCTGAACTTCCAACAAAGAATGGTACGGGTCGCAGCTGAGATTTACAGAGCCGGCCAGCTCACCCCTGCAGTCTTGAAGGCTCTACAAGTTTATGAACGGGGTTGCCGCTGGTACCCCATTGTTGGACCTGTCCCTGGAGTGGCCGTTTTCGCCAATTCCCTACATGTGAGTGATAAACCTTTCCCGGGAGCAACTCACGTGTTGACCAACCTGCCGCTCCCGCAGAGACCCAAGCCTGAGGACTTTTGCCCCTTTGAGTGTGCTATGGCTACTGTCTATGACATTGGTCATGACGCCGTCATGTATGTGGCCGAAGGGAAAATCTCCTGGGCCCCTCGTGGCGGGGATGAAGTGAAATTTGAAGCTGTCCCCGGGGAGTTGAAGTTGATTGCGAACCGGCTCCGCACCTCCTTCCCGCCCCACCACGCAGTGGACATGTCTAAGTTCGCCTTCACAGCCCCTGGGTGTGGTGTTTCTATGCGGGTCGAACGCCAACACGGCTGCCTTCCCGCTGACACTGTCCCTGAAGGCAACTGCT
TAACATCACCTTCTTGCTCTGTTGAGTAATCACTTACGCAAGGTTACCGTACAGCTTAGACAACGACAAGTCTACGCCATGCGTCGCTTTGAGTTTGCACTCGCACGCATGTCTGGAGCAGCATTTTGTGTGTACACAGGCTACCGCCTGTTGACCTCAAAATGGCTCGCGGACCGTGTTGAGGATTATCGCCAACGCATCATCGCTGAGAAGAAACAAATTCTCCGTGATGCGGCCATGATCCGTACTCAGATCCAGCGGGAAATGGAGCTGGTGCGCATCTCGGTGCGCAAAGGCCATTCCCACCAGGAAGCTGCTACTGAGCGTAACAGCGCCACTGAGACCATGCTCGGTGTGGTGGAGAAATGTGGCTACGAGCCATATGTCATTTCTCCATCACCCCGTGAGGTTGGATACCACGGGTCACGTCAGTTCTATAGTCTGGCAGATTTTCGCCAAGACTACCGTCGTGATGACATCACCGACCGTCACATCATTGTGATGACTGATGTTGACTACTACGTGGACATGCATGAGTTGATTGGTTTGGGTGTTCCGATATTGTTGTACACCTTCCAGCCAAGTACTGTGTCCGGAGAGGTTAAGGATGGTTACTTTACCATCACTGACGACTCCGTTCACTACCGTGTTGCTGGCGGGAAGGATGTGCGCCACCGCATCTGGAACTACAACCATGATACCATGTATGTGTGCTCCCGACCTCGTGGTTTCTGGGCGAATCTGATGCAGATTCTGCGTGACATCACTGGTGTCACCGCGATCTGTAGCTTTCTTTACACCAAGCTCGGTATTGCGCCCTTTGGCGACCCTGTTACCATGTTCACCGTTGATCAATTCAAGATGGGTGAGCATCGTAACATCGTGTCAATTGTGCCCTTTGCAACTTGCCGTTCAAACCTGCTCAAGATCAGTGAGTATGGTGCTGAGTTGGAGTATATGCGCTACCAACAGCGCAACAACATTGCCAACTTCAACGCAG
TAACGGTAACTCATGAACAAGACAAAAAGAAAAAACCTTGATGTAACAAGGTTTTAGTAAGTTATGATTACTTACGGTAAGCATTGATGGAGCCGGTGGGAGTTACTTGAATGTTGTTAAATTAACGTTTGTTGAGAATTAGTTGTCAATCTAGTTGCTTGTTAGTAACAAATTGATTGAATTTAGTTCCAATGTCATCAATTGCCGATTGCGTGATGTGAGTATATACGTTCATAGTTGTCTGTAAATCTCCATGCCCTAATCTATGTTGCACCTGTTTCAAGGATAGACCTGATTCGAAAAGTAAGCTTGCATGAGTGTGCCTGAAACCATGAATTGTGATTTGTGGTAAGTCTGTCCCTTTGATAATTTGCAATAGCCATTTTCGTGGTAAACTTGGCGTCATAATTCCACCTGATTCAGATTGGAACATAAGAGTAGAAGTAGGAAAAGTTTCATGAAGTTCTAGTAAAATTTCCAAAGTTTCATCATCTAAGCTGATTAATCTATCGCTCGATTTTGTCTTCGTAACATCTATTTCTAGTCCAACTTGAGTACGTGTGACAGCTTTATTAATTGATAGAGTATTACCATTCAAATCATCCCAAGTTAGTGCCAGAAGCTCCCCTTTTCGTATTCCAGTAAATGCTAATAATCTAAACAAGGCTATTTTTTCAATGTTGTCAGTTTTTTCAACTAGTTCAAGGAATTGTTTAAGTTGATCAAGTGTATAAAAATTATTATTCATTTTTCTTTTCCTTTTTATTTTTGGAGGTGTAATTGGCAAAGCTGGATTGTTATTGATATATCCGTATCTAACAGCTAGATTTAAGATATTCCTAACAAGCCCAAGAATTTTTCCTCCATATTTTAAATCGTTGCACCATTCTTCAGTAAGCCGCTGGATAAGTAGTGGGTTGATGTCTCCAATCTTCACTTTATCAAGTTTTGGCAAAATATGTTTATTAATATTTCTTTCTGTTTTTAAGTAGGTACTGCA
GTGATTGGTTAGATGGTTTCCAAGCCATTCAAGCCAATAGTTCTCAATGCCACTTTCGAGTGGCAGGTCTTCAAGCGGTGCTACCTCAGGGTAGCGCCACGTGAAGCATTTTGCGAGAACTTGAGTGAACTTCATCACTACTTTGCCAGGCGTGTGAACGCCTGGCTCAAGCATGCCACAAGGACCCTCCCAGACGGATATACGTTCGTCGAGGAGGGTCTCCTTGACATGTTTGGTACAAAGGCCCCTGACAGTGTTCAAGAAGGTACACTGTTCCGGGAGCTGTTCGGGGTTGACCAAACCGAGCAGTTCCCTTTGTCCCTCGCAGACCTGGCCAAGTTGCAAGGGGAACTTGTTGACGCAACTCGCACCCCAGGACATGCATTGCGTCAAAAGTATACAATGACCACTATACAGGACTTGATCAACAAGATCACCAAGGTTGTGCCAGTGCAGGCCACGCTCACTGAGATGCACGCACGTAGGCAATTCGAGCGTGAGCGAGCCGACCTGTTTCACGAACTTCCATTGGTTGATGAGGATGCTGTTTCACAACCTAAAACTTATTTTTACACCATGTGGCGTCAAGTTGTGAAGAAAGGTAAAGCGTACTTCTGCCCCCTTGTTAAGACAAGTGCATGGCGCACTAAGATCAGTGCCATAACAGAACCCATTAAGGACTTCTTAATTGCGTTTTGCCAGGCAGTGCAACAAGAAATGGGTGTTAACCCGCAGTACTTACAACTCGCCTGGTTGCAAAAACTTAAACCCACCACTTTGACCATCATTCTTCAACAACACAAGTACACCGTCTCAGGGTGGCTGGCCACCATGACAGCACTTGTGGAAGTGTACTCAAATTTGTTTGACGACTTGCGCAAATCATCAGTTGCTATTGTGTCAAGCATAGGAGCTTTCTTTGACATTTGCAAAGACTTTGTGTCACAAGTCGTGGAACTGGTCAAAACAACGTTCACCGCTCAAGGCCCGACAGACTTGG
CTAACGATTACGCGAACCTGAATGAAGCAGAAGGCTTCATTTGGTGACCCCGACGTGATCGTTAGGGAATAGTGGTCGGCCACAGGCGTGGCGATCCTGCCCTCATCCGTCTCGCTTAACGGAGCAGGACGATGACCCTAGTAGAGGGGGCTGCGGCTTAGGAGGGCAGAAGCTGAGTGACGTCGGAGGGAGCTCCACGGCCGGGGGGCAAGATAACCTACCGAGAACTCAGAGAGTCGTTGGAAGACGGGAAGGAAGCCCGACGACTGAGCAGTCCACCCCAGGCGTTGATTCTGGTCGCCCGGTGGATCAAAGCATGGAAGCCGTCATAAAGGTGATTTCGTCCGCGTGTAAAACCTATTGCGGAAAAACCTCTCCTTCTAAGAAGGAAATAGGGGCCATGTTGTCCCTCTTACAAAAGGAAGGGTTGCTTATGTCTCCCTCAGACTTATATTCCCCGGGGTCATGGGATCCCATTACCGCGGCACTCACCCAGCGGGCAATGGTACTTGGGAAATCGGGAGAGTTAAAAACCTGGGGATTGGTTTTGGGGGCATTGAAGGCGGCTCGAGAGGAACAGGTTACATCTGAGCAAGCAAAGTTTTGGTTGGGATTAGGGGGAGGGAGGGTCTCTCCCCCAGGTCCGGAGTGCATCGAGAAACCAGCAACGGAGCGGCGAATCGACAAGGGGGAGGAAGTGGGAGAAACAACTGTGCAGCGAGATGCGAAGATGGCGCCGGAGGAAACTGCCACACCTAAAACCGTTGGCACATCCTGCTATCATTGCGGAACAGCTATTGGCTGTAATTGCGCCACAGCCTCGGCCCCTCCTCCTCCTTATGTGGGGAGTGGTTTGTATCCTTCCCTGGCGGGGGTGGGAGAGCAGCAGGGCCAGGGGGGTGACACACCTCGGGGGGCGGAACAGCCAAGGGCGGAGCCAGGGCACGCGGGTCAGGCTCCTGGGCCGGCCCTGACTGACTGGGCAAGGGTCGGGGAGGAG
GTAGAAAATTCTGAATCGTAAACATGAATGTAATTATTCCAGCTCATTTGTTAGAGGGGGGTTTAGTAGACACTTTAGGTAACGATAGTTCGTTGCGTAAATTTGCTCGCACAACGAAGTACCTAGCTAATGATTGGCATGATGGAGCTGTCTCCGTTTTGAGAAATCGTAACAATGAATCCAAACTTGAAAATAGTTACCAAAGCTTCGCAGGTGAGAGGTTAACTCATGCACCAGGTGGTAACAGAGGTGGTTTGAGAACTGACTTACTGGTGCGTTGTATTCAATCAACAGTAACTCAGAATGTTGGTATCAACGTTCCTCAAGCTGAGAAGATAGCACTAGGTAATAGTTTAGCTTCAAGTGACACACCAGCTTCAGCCGACCACATTATGACAACTGTTCCTGTCATTTTGCAAAAACCAAACAATGTATCTCATTCAGTAACAGGTAGAAAAGAGATGGTAGCAACGTTTTCAAATGAAAATGGCGAAGCGATCAACATCAATATGTCATTTAGATCACCAACTTCGATTGAAATCATGAGCGATACGCCTTTTATTTACGGTAGATTGGGTGATGCAGCACAACAAGCTGTTCAAAGATTGTTCTTGCACAGCTCAAACGCTGGCACTTACTATTTCAATATTCCCGCAAATGCAACTCGTACTTTTGTAATAACTGCTAGCACACCAAGATCAATGGATAAAGATACTTCACTCAATTATCACATCGTCGAAGCAGGATTCAAGCGCGCTAAAGCAACTGGTTTGTTAGATGGTGTTGTAGCTAGAGATTTCGATGAATTTGTCACCAATCAGTGCTTCAACTTACCAGCAGCAGAGAGTACATGTGCCACTTTGGCCATTTTATTTGAAGCATATGAATTGGTGAACTTAGCAGCGGACGTTAAGATTGTGAATATGTTATATTAAAACGTTACCCTGGGTAATTCATTCGTGTAGTTATCGATTTATCGGGATGGTGCCCAAGGTTGTTC
GGGGAATTCCAAAAGCAGGTAGATATTGAAAGATGAGTCTTCTAACCGAGGTCGAAACGTACGTTCTCTCTATCATCCCATCAGGCCCCCTCAAAGCCGAGATCGCGCAGAGACTTGAGGATGTTTTTGCAGGGAAGAACACAGATCTTGAGGCTCTCATGGAATGGCTAAAGACAAGACCAATCCTGTCACCTCTGACTAAGGGGATTTTAGGGTTTGTGTTCACGCTCACCGTGCCCAGTGAGCGAGGACTGCAGCGTAGACGATTTGTCCAAAATGCCCTAAATGGGAATGGAGACCCAAACAACATGGACAGGGCAGTTAAACTATACAAGAAGCTGAAGAGGGAAATGACATTCCATGGAGCAAAGGAAGTTGCACTCAGTTACTCAACTGGTGCGCTTGCCAGTTGCATGGGTCTCATATACAACCGGATGGGAACAGTGACCACAGAAGTGGCTCTTGGCCTAGTATGTGCCACTTGTGAACAGATTGCTGATGCCCAACATCGGTCCCACAGGCAGATGGCGACTACCACCAACCCACTAATCAGGCATGAGAACAGAATGGTACTAGCCAGCACTACGGCTAAGGCCATGGAGCAGATGGCTGGATCAAGTGAGCAGGCAGCAGAAGCCATGGAAGTCGCAAGTCAGGCTAGGCAAATGGTGCAGGCTATGAGGACAATTGGGACTCACCCTAGTTCCAGTGCAGGTCTAAAAGATGATCTTATTGAAAATTTGCAGGCTTACCAGAAACGGATGGGAGTGCAAATGCAGAGATTCAAGTGATCCTCTCGTTGTTGCAGCAAGTATCATTGGGATATTGCACTTGATATTGTGGATTCTTGATCGTCTTTTCTTCAAATGCATTTATCGTCGCTTTAAATACGGTTTGAAAAGAGGGCCTTCTACGGAAGGAGTGCCTGAGTCTATGAGGGAAGAGTATCGGCAGGAACAGCAGAATGCTGTGGATGTTGACGATGGTCATTTTGTCAACA
GAAAATCAAACAACCACAAACTAAACTACACAGAACAAACCTCAACACTACTTGATAAGGATACTTAGCGAAGCCCTGAACATTTAGCTCTTGAGGTATGACAACTGTGCAGAAGTTACTCGACCAAATTTCTGATCCCAACGCTAGGGCGGCGTATTCACAAGACTGTCTTTCTGCTGCCAAAAATGCAGCAACGAAAGCGATGACCATTGCCCCCTACGCAGTCACACAGACTGAAGCGCTTACTTTGGAGCGCATTGGGATCACCACCTCACCTTTCGCCACGACTTCCAACACCCATGCTGCCGATAAAATTATTGAAAATGATTGCTTAGAAATTATCGGTAGATACTTGCCGAAGGAGCCCGTCACACTTATACAGCTCAAACGGGCTAAGTTACATTTGTTAAAAAGAGGGCCTAATACAGACATCTTCCAGAATTATTGTCATGAGCCTAAAGACGTACTCAGATTTGGGTTAACAAACCCCCATGTATGCCCCGTGGTGAACACCAGCTGCGCGGTAATATCTGACACGCTCCATTTTATGTCGTCACAACAAGTGTGGACACTGTTTAAGCGAAACCCCAAATTACAAAGATTGTATGGTACTCTAGTGCTGCCGGTTGAAGCACTCAACAAGCTACCCAGCTTATTCCCGGAGATTTATAAACTAGAGTACTACGACAACCACTTTGCGTATATGCCTGGTGGGCATGGGGGCGGAGCCTACATTCACTCTTATGGCACACTCAAGTGGCTCAGCACGGCGCAAATTGGCACGGAAAGCAATCACCTTAGCATTGAGAAGATTGAAACAAAAGCCGCACACCATATAATGTTGATACAGCGGAGGAGACCAGAGTTACCATGGCCACTACCACCACTCTGGGTTTTCCATGCCTCTGACTATGTTAGACTACCTGAAATATTCTACCCCAGTGAAGCTAACGTACAGAGAGCATACCCCCATGTATTTATTAAACGTCTCCAGCTGTAC
TATCCAAGTCAAGTTGGAACGACCTCAACTAGCTGGACACTAGTTGACAAGAAACTAGTGGATGAAGGAGTCAAAATGATAGTGGACCTCAAGGATGAGGTCGAAGAAGCAGCAAAAGTGATTCAAATTCAAAAGGATCACACAAGCTACACTCGAGAAAGCAAGAAATTGCTCTCCGATTACGATGAGGCACAAAACAAATTCACTGAAAGCCTTCTGCAACTACCTGGAATGTGGGCAAAACTGCGTATTGATGCATACAGCCCCATTCGTAAGACCAAGAAAGGCGCAATCATAAATCGCGTATCATTTAGAAAGGCACAAGAACGCCATGAGGCACGACTCGTGGCAGACAAAGAACTTGCTGCATTTCTTGCTGGCGAATATGAAAGCGCGGCATACATTGGCTCCATCCAAGGGTTGAACACAGCTCGAAATTCTGAGAGCATAAGTTTCAAAACTCCTTACTACAGGAGGACCCCAAAGATCCAAAAGCAAAGGATAAAGCCAAAACAAGTTGTTGGTTCATCCCAAGTCCTAAAACAGGTTATGCAGCTCGCTCAGCAAACAGGGATTAGCGTGGAATTCATCGAGAGGGGCAAGGGAAGAACCCTCAAAGTCAACGTAGTGAAGAAGTACGGTAGCGTACTTCCGAAAATCATTCTACCACATGAGGAGGGTGTACATGTTCATGAAGAAGTCAACTACAACAAGCACAAGAACACACTCTTGTTTTTGATTGGGCACAGTTCCTACAAAACCATTCATCAAAGCGTTTTTAGAAAAGGGGATAGTGGGCTTGTTTATCCTACACAGAAAATACAATCACTCCCTGAGCATGACAAAGAGGTATTTGTTGTGAGGGGAAGGTTAGATGGATCCCTGATAAATGCCCTTGACTGGTGCAGCGAACCTTCACATGTGCAACATTACTCACATCAGTTGGAGGTTCAATTTTTCCAGGGTTGGAAGAAAGTATTTGACAAGCTTGTACCACGCA
GTTATTTGAACCCATGCCTTGCCAGGATACTGTCTCCCTTTCTATACAGCACACGTCGGTTTACGTGCAACATTCGTGTTGTGTGTCGACAACTACATCTGCCTCCACTTCCGCTACTGCGCTCGGTCTCGGTTGTCTCGCTTGCGGTATCGTCGGTGTCCTCGTTGTCGCTGGTGGTCTGTGTTGCCTCATCAATGGTAGGTGCCCCTCTTGCCGAAGGTTGGCTTTGCGGTCCCGTTCCTGGAAACCCCCTCCAACATCACTGTGCACTAACCAACCTCTCGCTTTCAATCTTCGTGACCTTACTCGGTCTAATATTCGCTGCACTTCTGATCCTCGTTCTGTGGAGCTGCTGTCAGACGTTCATTCTGTGGTTTCGCATCGAGAGTGCCCTCCGGCATACGATTCGCTTGATTTTGAACCAACAGAATACACGCCTGAGGCGTTTCAGTAGCGCGCCTGAGTACACCAGACCTGGTTCACGTCTGCCCACCGCTAGTACTAATCCCTTCGTCTAACATGAACGCCGACCGCACCTTATCCGATGAACAGTACGATTGGATCGTGGCGTACGAACGACACATCACTCCGCATGCCGTGCTCTCCGTGCGTACTCCGGCCTACGGCCGAATGCCACCCCTTCAAATTCCCACCTTCACCGGCCCTACGCCAAAGTACTTTGTGTACGACGGCAACGTTGAGGAAGTGTCTGGCCAATTGATTAAAGACCCCTCTGACGACACCCTCCCCCATCACTACGCCGCTACCTGGACCTGTTCTCTTTTCACTTCTCGCCCGCCATCCGACCCAGCCTGGCCTCGTGACGCTGTCATGCAATACGACTCAAACTGGAGCCCTTATCACCGCGTGCCAATGAGGTACTTCCCAAGCTTCATGACGCTGGACAGTGACCTCCTCGGCCCAAACGATGGTTTCTGGCCTCTGCTTCACCGCTGTGCTGGCTTCAGGCTCCGATCACCGTGGCGGTTTCCCCTCGACG
ACCGGATGGCCGCGCGATTTTCCCCCCCCCCCACGTGGCGCTCTGGTGGTCGTGCGATTTCTCTCCCCCCCTCTCGCGCGACGTGGAGCTCTGGTGTCCGCGCGTTCCACCCGCGCGCTCTGCCTTTAATTTAAATTAAAGGGAATAACTTTCATCAGGACCAATGAAATTGCGTCCTTTAAGCGTAAATATCAGCGTAAGACTTGGGCCCTAAGTTGTTTGACGTCTATAAAATTAGGTCATGTATGACGTCAGTATTATTTCAAAATGCCTAAGCGGGATCCCTCATGGCGCCAGATGGCGGGAACCTCAAAGGTTAGCCGCTCTTCTAATTTCTCACCTCGTGGAGGTGGAGGCCCAAAATATAACAAGGCCTCAGAATGGGTGAACAGGCCCATGTACAGGAAGCCCAGGATATACAGGACGCTAAGGACGCCTGATATTCCTAGAGGCTGTGAAGGGCCTTGTAAAGTCCAGTCATACGAGCAACGCCATGATATCTCACATGTCGGGAAGGTCATGTGCATCTCTGACGTCACCCGTGGCAACGGTATAGCACACCGTGTCGGTAAGCGTTTTTGCGTTAAGTCTGTGTACATTTTAGGGAAGATATGGATGGACGAGAACATCAAGCTCAAGAACCACACGAACAGTGTCATGTTCTGGTTGGTCAGGGACCGTAGACCGTATGGTACTCCTATGGACTTTGGCCAGGTGTTCAACATGTTTGACAACGAGCCCAGCACTGCTACGGTGAAGAACGATCTCCGTGATCGTTATCAAGTTATGCACAAGTTCTACGCCAAGGTCACTGGTGGTCAATATGCCAGCAACGAGCAGGCTCTGGTCAAGAGGTTCTGGAAGGTCAACAATCATGTGGTGTACAACCACCAGGAAGCTGGCAAGTATGAGAATCACACGGAGAATGCTTTGTTACTGTACATGGCATGTACTCATGCCTCTAACCCTGTGTATGCAACGCTTAAGATTCGGATCTATT
GGCTATTAAAGCAGTACTAGTAGTGTGTTTTACCTCTGATGGTGTAAACATGAAAGTACTAGCTTTAAGACACAGTGTGGCTCAGGTATATGCAGACACTCAGGTCTACACTCATGATGACACAAAGGATAGCTATGAAAATGCATTTCTCATTTCTAATCTTACAACGCATAATATCCTATATTTTAATTACAGTGTAAAAACGCTTGAAATATTAAATAAGTCAGGAATTGCGGCTATTGAGATTCAGTCTCTTGAAGAATTGTTCACCTTAATCAGATGCAATTTCACGTATGATTATGAAAATAATGTAGTTTATTTGCATGATTACTCTTATTATACTAACAACGAAATACGAACTGATCAACATTGGATTACTAAAACGAATATTGAAGAATATCTACTACCGGGTTGGAAGCTAACGTACGTAGGATACAATGGAAATGACACACGAGGGCATTATAATTTTTCATTTACATGTCAAAACGCAGCTACTGATGATGATATAATAATAGAGTACATTTACTCTGAGGCATTAGATTTTCAGAACTTTATGTTAAAGAAAATTAAAGAAAGAATGACTACATCTTTACCAATAGCACGACTATCGAACAGAGTTTTTAGAGACAAATTATTTCCTTTATTAGTCAAAAAACATAAACGCGTGATAAATGTTGGACCTAGAAATGAGTCAATGTTTACATTTCTGAATTTTCCATCTATTAGACAATTCTCAAATGGTCCGTATTTAGTTAAAAACACTATTAAGTTGAAACAAGAAAGATGGTTAGGAAAAAGAGTATCTCAATTTGATATCGGACAATACAAAAACATGATGAACGTCATCACAACTATATATCATTATTATAATCTATACCAAGAAAAACCAATTATATACATGGTAGGTTCGGCTCCTTCATACTGGATCTACGACGTAAGGCAATATTCTGAATTTCTATTTGAAACATGGGACCCGCTAGATACTCCATATTCATCCATA
ATATATTTTCACACAGTTACTGTGTCTGGACATCTCGAGTTTGCTCTTTGGTGGTCATTGAGTGTCGAATTTAGTGTCCTATTCTCTTTTCTCTATTAAAAGTAAAATATATCCTTGGTGACTGTGTCATCATGTTTAGCAGAAGTTCCTCTACTCGCAGCTCCCTTGTGGGGAGCAGGAGTGGCTCCATTTTTGGAGGGGGATCTGTTAAGAAGTCTAGTACTGTGAGGGGGTTCTCTGCCGGTCTTGAAAGATCGCGAGGATTACCTTCCGCCAGCGCTGGTGAAAACCAGATCTCGCTGCCGGGGCTTAGGATCCCAGTTAAGGCTTCTTCACAACCGGGAAATTACTACCTTAAGGAGAGAGGTATTGATTTGCCAATTGTGCAACAGCAGAAGTTTCTAGCCGCTGACGGCAAAGAAATGGGGGAGTGTTACCTTTTGGACACTTCCCGAACTGATCTGTTGGACGCTGCCAAAGCAGCGTTAAACGAGTCTAATCTTCTTGAATTCAACAAATTTAAGGAATTTAAGAAGTATAAGGGAAAGAATAATGAATTCTCTTTGGTTGAGGCATCAGTTTTTGATAAACTGATCAGGAAGGACGATTCTCCCATACACCTTAACAGGCTTTTAATAGCTGTTTTACCTGCCGTAGGAAAAGGAACACCAGGAACCGCACGAATTAAAATTCGTGACGCGCGCCTGGATGATGGTTATGGTGAGCTTTTTAGTTCTGAAAATCGTGTGGACTCTGGCTACATTTATTGTATAAATGTAGGTTATTCTGTTCCTAAGTCTGAAATCGATTACAAAATCAATATTGATTTTGCCGGGGTACCCATCAAAGATGGTAAGTCCCCGATTTGGGTCAAGGCTGCCTTCTCTTTAGCTGGTGGCCCCCCTGTGTTCCTTGATGGAACAATGAGCTTGGGTGCTGAGATTTTGCCCGACTCTCATAAAGAGCTGTTGGGCACCTCTGCTTTGTTGTTGAATGAGGC
AGTAGTGTACTCCTACATATAGAAAATTTAAAAATATAACCAGTAGGAGTATGGAGGACCAAGCTTATGATCAATACCTGCACAGAATCCAAGCAGCTAGAACAGCTACAGTTGCTAAAGACATCAGTGCTGATATCCTTGAGGCAAGGCATGACTATTTTGGTCGGGAGCTTTGTAACTCTTTAGGAATTGAATACAAAAATAATGTTCTTTTGGATGAAATCATCCTTGATGTTGTGCCAGGTGTTAACTTGTTAAACTATAACATACCCAATGTGACACCAGACAACTATATATGGGATGGTCACTTCTTGATAATTCTTGATTACAAAGTCTCAGTTGGGAATGATAGTAGTGAAATCACATATAAGAAATACACCAGTTTGATTCTCCCAGTGATGTCTGAATTGGGTATAGATACAGAAATAGCTATTATTAGGGCAAATCCTGTTACATATCAGATATCTATAATTGGAGAAGAATTCAAACAAAGATTCCCAAATATACCTATACAATTAGATTTTGGTAGGTTCTTTGAACTGAGAAAAATGTTGCTGGACAAGTTTGCTGATGATGAGGAATTTCTGATGATGATAGCACATGGAGATTTCACTTTGACAGCACCATGGTGCACATCTGACACCCCTGAGCTAGAGGAGCATGAAATATTTCAAGAGTTTATTAATTCCATGCCACCAAGATTTGTATCACTTTTCAAAGAAGCAGTCAATTTTAGTGCATACTCTTCAGAAAGATGGAATACATTCTTATATAGAGCCAGAGCAGAGACAGAGGTGGATTATAATCAATTTCTATCAGACAAGGCACATAAGATTTTCATGCTAGAAGGAGACTATATGAGACCAACACAAGCTGAAATCGATAAGGGTTGGGAGCTAATGAGTCAGAGAGTTTACACAGAGAGAGAAATTATAACAGATGTGACAAAACAGAAGCCTTCTATCCATTTTATTTGGGTAAAGAATGCAGATAGAAAGCT
CATGAAGAACTACATAGTAAAGGATAGATGTGCTTTAGATAATGGCTTTATTCTTGATTTTTAATGATTTGTTGTATTTTTGTTGTAAGAAAATTATAACTCCATTAGTAGCTCAATTATTTTATCCTTATCTTTATTTTCTAGCTCTTTTATAATATGGATATAGGTTTGCTGTGTGATAGCCACACTTGCGTGTCCTAGGCGTTTTGAAACAGTCATGATATCAACTCCATGATAGAGGAGAACAGAAGCATGAGTATGCCTTAAACCGTGTACAGTAAGTGGAGTAGAAATCTTTAGTTTTTTTAATGCATGTTCTAATGTATTTTGCAAAGCTGAGAGAGTTATTATTTTTCTATAAGGATGATAACAAACGAAGTCATGTATCGGTTTTATACCCAAACTTTCAAATAATGTTTTTTGCTGTTCTCTAAAATATTTTAGCAATTGCATACTTTCATCATCTATAACAATATCTCTTATTCCAGCATCTGTTTTGGGCTTTTTGAAACCACCGACTTTGTTTCTGTAATTCCAAGTTCTGTGGCACTTAATGACATTATTATCAAACTTAATATCATCCCATACTAAGCCAAAAGCTTCACTGGCTCTCATTCCAGTAATTGAAATTATAAACAGCATAGTGGGGGATGAATAGTTTGGATTAAGCCTATTTCTGAAATAATCAACTAATTGCTTGTATTCATCAAAATTTACAAACTTGTCTTGCTCGGCTTTATCATTCCCGTTACCTTTAACGACTGCTCGAGTGGTGAAATCTTTTTGCAGTCGTCCCTCTTCAATGAGTGGTTGAATAGATGCTCTAACTCTAGTATGAAACCCTTTTGTAGATGCTTTGGCGTGTGTTTCAGCAAATTTATTTAGCGCTCTTTGATAAGAAGATGCTGTTATTTCGGAAATTAAAACATTTGGCATATAGGTTTTTAAATATTTTAACGTTTGCTCATAACCTTTATAAGTCATTTCATCAATTGCATTT
AAAATATGACATCCAAGCACAAGACATCCGAAAATCTTCAAGCACACACACGATCTTAAGGTTTTCAACACGCTCTTCTGCCCGCCCCCAAGCAAGCGAACTGTCCCGAAGTTTGTTCAGAACACCTCACAATGGCTCAGAACACCTTCCTGCAGTTTGGTTCCCTCAACACTGGACTAGTGATGACAGGTAACAACTGGATCGTAAAGCCTTACGATCAGGAAACTGAAAAGCGTGCTATTGCACGTGAATGGCATGCATATTACCTCAACGCCGGTCGTGAGCTCACGACACCGACGAAGGCATTTGAAGCTTTCGATGCCAAGATGAGAGAGAAAGAGTCCGTAGAGCTACCAGTGGTACAACACGATGCAGACGAGACAACACCAGAATGCACACTCACGGATGATAAAGGTTGGTTCGTACAGAAGGTTTCACGCGCCAACAAACATAAGAAACCGAAGCACACAGGTGACGCCAGCAATTTAATCCGAGCTGTGTTAAATGTGTCGAAGAAGACCAAGATACCCATTGAAATCATTGGTAAGAGGCGGACAACACTCCGCTTTAAGAACACGCACGGTAAGAAATTACTACATGCAGTGACGCAACACGAGATGAAGCGTATTAGGAGAACAGATCTTCAATGCGATGCATTCGCTAATGCAACGTTAAACCTTGTAAAGCAGACGAATCATGTAACACCAATTGCTTCGATTAGAGAGATCAAACCAGGACACAGCGGTGCCATACTGAAAGACGCATACAATGACATCTTCATAGTGCGTGGCATAAGCAACAACATGCTAGTTGATGCAAGAACGCACGTAATTGGTAATCTTAATGCGATTGAACACTTCTCAGATGACACAAGGGAGCAAGCAAGTCTAAGCCCACATGCACCAAAATTTGACTTACCTGAGCAAGAGCATATGTGCAGCCTACAATGGGACGAACAATCAGTTACTCAATTTCAACAAATGCTCAGTCAAGCATTCAT
TGGGGTGGCTGATGGGACTCGAACCCAAACTATAGGGGATTACAGGGGAATTGCGGGGACTTTTGCCTTTGATTTTGCAGGGTTTTGCGTGTTCCTCTGCCCCGGCATCCCCCGCATTTGTCCCAAGATTTGTCCCAAGCTACGGCGTGGCGCCAGGCTTCCCCGCAGGCGGATGCGCCCCGGTGTCGCTGGGCACCGTCACGCTGCCGGGCGACACGGCGAACTGGCGCACCTCGGCATTGGCGCGCTGGGTTTCCCCGGTGGTGCCGAACCAGAACGCGAGGGTCTGCTTCAACTCGTTGAACCAGTAACCGATGACCGTCCCTACCGTCAGGCTGGCGGTGGCGTCGCGCAGCAGGCCGTCCGCCAGGCCCGAGAACACGAAATAGACGATGCCCAGGGCGCCCACCAGCAGCACGGCGGTGATCGTCGGCCGTACCTTGTCGTTGGGCTGCTGCGCGGCCAGCTTGCGGGCGCTGTCGCGGTCGGATGCCTCGGCAGCATACTGCGCCGCGGCGGCTTGCAGGCGGTTCTGTTCGGCCGTCACCGCGAGTTGTTGTAGTTGCACGCGCGAATTGGTTTCCAGTTCCTTGAGTTTGATGGCCGCCTGCGGGTCGGCCAGCAGCGCCGTGGACACGGCGTCCGGCGTCGAGTCGGTGCCCAAGGCTGTAGCCACCAGGCCGCCTACGGCGGCGCCGGCCGGGCCGCCCAAGATACCGCCCAGGATAGGGGCGGCTTTGCCGACAACGCCGGCCAGGTCTTTCCAGTCCATTTAGATGTCCTCCGCAGCGTATTTCAGGTTTCCGGCGACGCGCCGCGCCCAGCCCTTGCCGAACGTCGGCCAGGTGGGCAGGTTGGTGTAGAACATCATGCGAGCCGAGTTGAACAGCAGGGCCAGCATGGTGGGGTTCATCCCGGCCGCGGCATTGAGTGTCAGGGGGCCGATCTGTCCGTCCTGCGCGGTGCCCACGGCAGCTTGCAGCCACTTGGCCGCCTGGCC
CTATTGTACTTTTTGCTAAATCGCAAGAAGTATTTTTATTTCCTGGGTTGTTTCTAAAATAAAAGTTTATGCATTGCAAGTGTTTTTACCTTTATAAATTAGATATCATAAACGGAATTAATTAACATCGCTACATACGTAAGAGTTACGCTACTGCTTAATTAATTCCGTATCTAGACCACTCAATCTTTAACAAGTTAATCAACTTGCAATGCATCCAATAGCAAAAGTATAGTTAGTTTATATTGTACTTTTTGCATAGTAAATGTATCGTTTCTAAAGTTTTTCGCTTCATTACTAGGGGGCGAAAAAAAATAGACTTAACCAACATTTAATGAAAGGTTAAAAAATGGAAGCATATTGATTAAATGAATTAATTGTTAAGAAAGACAATTTCATCTCTGGCGAAGAAAATACCATAAAAACAAACATTGATATTTTGGATAAAAATCTAAATGGTTTAATTAGTAATCAACTTTACATTTTTGCAGGTAGACCAGCAACGGGGAAAACTACTTTTGTTTTAAATTTAATTTTAAAGACTATCCAGTCCTTAAAAAGCAATGAAGTATTAGTTTTTTTCTCTTTAGAAATGAGCATAAAAGAAGTTTTGAATAGAATTTTAAAAATTAATAGCGTTTTGAAAATTGAAAATTTAGACTTAGAAGAGCGTTTATTAATAGTTGACGATGTAGAACAAAACAACGATAAAATTCATTCATTAATACTCGACTTAAATAAAACAAAAAAAGTTAAAGCAATTTTTATTGACCATTTGCAACTTCTTGATATGTCCGATTCTACTAATTTAATTCGTTATGAAAAGATTACACGAATTACTAGGGAATTGAAAAAACTAGCCCGTAAATTAAATGTTAACGTTTTTGCAATTTCTCAATTGTCAAGAGAATTCGAAAAAAGACAAGTCAATAATGAACTAGCAATTCCAGTTTTAAGTGATTTGCGTGAAAGCGGTTCAATTGAGCAAGATGCTGATGTG
ATCATTTTTAGAACTAACCAACCATGTTCACGTAAGTGACGTGATGACGCGCGCTACGCGCGCTGCCTTCGGCAGTCACACGTCACTTACGTCTCACATGGTTGGTTAGTTCTAAAAATGATAAGCGGTTCAGGGAGTTTAAACCAAGGCGCGAAAAGGAAGTGGGCGTGGTTTTAAGTATATAAGCGACACGTTAAGTCAGTTACTTACTCTTTCGCTTATTCTGTAAGTCGAGACACACAGAGTAACCAACTAACCAACTAGCCATGGCTGGAAACGCGTACTCTGATGAAGTTTTGGGAACAACTAACTGGTTGAAGGATAAGAGCAACCAGGAAGTATTCTCATTTGTTTTTAAAAATGAGGATGTTCAGCTCAATGGAAAAAATATCGGATGGAACAGTTACAGAAAGGAGCTGCAAGAGGAGGAGCTGAAATCTTTACAACGAGGAGCTGAAACTACCTGGGACCAGAGCGAGGACATGGAATGGGAATCTTCAGTGGATGAACTGACCAAAAAGCAAGTATTCATTTTTGACTCTTTAGTTAAAAAGTGTCTCTTTGAAGTACTGAGCACAAAGAACATAGCTCCTAGTGATGTTACTTGGTTTGTACAGCATGAATGGGGAAAAGACCAAGGCTGGCACTGTCATGTGCTCATTGGAGGCAAGAACTTTAGCCAGGCTCAAGGAAAATGGTGGAGGAGACAATTAAATGTTTACTGGAGTAGATGGTTGGTAACAGCCTGTAGCGTGCAGCTATCACCAGCTGAAAGAATTAAACTAAGAGAAATAGCAGAAGACCAAGAATGGGTTACTCTGCTTACTTATAAGCATAAGCAAACCAAAAAAGACTATACTAAGTGTGTTTGCTTTGGAAATATGGTTGCTTACTACTTTTTAACCAAAAAGAAAATATGTACCAGTCCACCAAGGGACGGAGGCTATTTTCTCAGTAGTGACTCTGGCTGGAAAACTAACTTTTTGAAAGAAGGCGAACG
TTAAAAAACAGTCAAAACCAAAATGCTTGATGCACGAACCTATATCCTTACGACCCACGAAACCCAAATGTAATACGGAAGAACCCGAAAATTGTCTATGTGAACTACACAGTATAGAAACGCGAAGTCAAGAGCCAAACCAAAGTATCACCTCCGTGCGGCGGAAGACTCAATTAGCTAGAAGACTGAGGGAGCGCTTAGACAGGCAACAAAGACGTAAAGATGAAAATCTGTAAACCATACATTCACAGACTACGCTCTGAGGGAAAGAGTTATTATGAAGTGATCGAAGATGTGTTTAATAATAGGACTAACGAAGTTGTGTCTAACTATGAGCATTCTTTCTCTACTTTTTATTTCTACGAGACACGTTCCGATTTAAGAGATTTATGTGAATACGTCTTATCGGTTAGCTTTGATAAAGGGATGAACGTATTTATTCTTGACCGTGATAACATGATAGGCACTAGCGTTAAAGTATTCCACCATAATGAATATCATATGTATGTGCACAGTAACGGTATCCTATATAATGTTCTTATTAATGTAGATAATCTAATCAGTTTAATGTCAGGTGAATGTGCTATGTCAGCTCCTCATAATCAGGGTTCATCTAATGCTAAGAAACTAGAAATTATCGTTCGTAATGTTTATGACTATAAAGCTGAGAATTTCGAACAGAATGTCGTATACGCTCTTCAATACGTACCACGAACACTTGAAATAACTACACTATGCGATGATATGGAAGTTGATAGCCGTTATGCTGAAGGAAGTAATGAAAAGATTCCTTTGAGTTTAGTAGCGTATCATGATTATATGCGTGATGTTAAAATGGGATTGGATGTTAAATTAGAAGCTGACAATCCAGTACTTAAGGTGAGAAATGGTTATATTAGGAAACAATTCCCAGATGCGACGGAGGTATTATATAATAGAGATATGAAACATCACGTTGTATACATTTCTAACAGTGAAAGCATTCCAAGACGCTTAACTC
GTTATTGAAGAGCTTTGGAAGTAACATGGCACGCCGCATTACTTTGAACAGTTTGAAACCTCTGAGCGCGATGAGCAATCATCCGTCTCTAACTCCTACCACCACCCCCACCGCCGCGACTGCCTCCACATCTACTGCTCCTTCAATTGACTCCTCCACTGCCCCCTCCCTACCCTCAACCTTCAACCAGATGATTTTCGAATTTAATGGTGTGAAGTACACTGGTGCCCCCCACGCCTGGATGATGCCCTACCGTGGTTTCGAACAGCACATGGTCAACATGGTGATTGAAACACGTCCAGACGCCACTTTCTCCCGCTTCGATGATCTCCTCTCTGCTATCGTCACCGCTCTCGCCGTTAACGGCATCACTGCTACCACCTCTCTCACCGACGGCGAACTCGTGCTTCTGCGCTTCGCTGACCTGGCCACCCGCCACGCTTCCCTGCCCTCTCCTTCACCTGCGATTTCTGACTGGTCCCAATCCGTTCCCGGTCCTCTGCTCGACACCCTCGAATATGGTGCTCCTCTGATCCCCGCCGAACCCACTGCCACCCCTGCTCCCACGCCTCTTGCGCCTGCTGACTATCCACCCCCTCCTCCCCACGTCGCTGACCCGGCCGTCTCTCACTCTCTCGTTGCACTCGACGTCCCGGACGCTGCTCTCCCGTCGATGCCACGCGCTTCTACTTCTACTGCCTCCATCCCAAGCCTCATGTCACTGCCCATCGCTTCGCCCCCACGATCCCGTTCCAGCACCCTCTCCTCTTCCACCTCCACATCTACGCCACGTCTGCCAGGTACTGTTGTTCCCCGTCGGCCTTCACACATCGCTGATGACGAAACTTACAACAGATCCCGTGCCGCGTATGCGATGGGTGTCCCTGCTATGTCCCCGATGTACTGCACCGGCAAGGAGCGTCACTTCGAACAGACATTCTACTCTGCTTACCCTCATGCTGCCAACGGCGTCTGGACCGCCTACCAACACTCCATCATC
GTTTTTATCTTTTCGCGATTGAAAAGATAAGTTTTTCAGTTTAATCTTTTCAATATGTTCACTCTTTTGAGATGTCTCGGATTCGGTGTTAATGAACCTACTAACACTTCCTCATCAGAGTATGTTCCCGAGTATTCCGTTGAAGAGATTTCCAACGAAGTCGCTGAACTCGATTCAGTGGATCCATTATTCCAATGTTACAAACATGTTTTTGTATCATTGATGCTCGTAAGAAAGATGACTCAAGCTGCCGAAGACTTCCTCGAGAGTTTTGGGGGAGAATTCGATAGCCCTTGTTGTAGGGTTTACCGTCTTTATAGACATTTTGTTAATGAAGACGATGCACCCGCTTGGGCCATACCGAATGTCGTGAATGAAGATTCTTACGACGATTATGCCTACCTCCGAGAGGAGTTAGATGCCATAGACAGCTCTTTTGAGTTGCTAAACGAAGAGCGTGAGTTATCGGAAATTACGGACAGACTCAACGCTTTAAGATTTTTCCCTGTTTCTAAAACAGAAGCGCTACCAGTGGCGAATGTCCAAGAGGTCAAACTCATTTCTGAGACATACCAGTTATTGATGACCTTTATTAACTACTCTGACGAGAATATTCCGTCTGAAATGCCCGCACCATTACTGGATGAGTTGGGGATGTTACCGGAGGAACTTGGACCTCTGAATGAAATTGAAGACATTAAGCCGGTGGCGGCTCCAATCACATTACTATCTGAGTTTAGAGCCTCAGATAATGCTAAGCCACTCGACATAGTCGAAATCATTCCAGACGTAAGTCCGACGAAACCTTATGAAGCCGTCATATCAGGTAATGATTGGATGACGTTGGGGAGGATCATACCTACCACTCCCGTTCCTACCATAAGGGATGTCTTCTTCTCTGGTCTTTCTCGGCACGGATCGCCGGAAGTGATCCAGAATGCTCTTGATGAATTTCTTCCGCTCCATCATTCAATTGATGATAAGTATTTTCAAGAATGGG
AACGAAGTGAGTTAGGGTTTGAGTGGCATATTATGTAAATATGCATCGGGACACCAGGAGGTGTCCTCTCAACTTTCTCATATTGCTGGTGTCCTGGTGTCCTATATATACCTCAAGACACATAAAGCCTCTAGGGGACACCAAGGGGCAAAATCGGCCATCCGCAATAATATTACCGGATGGCCGCCCGATTTTTGGTGTCCTCCCCTTTAGCCCACGGCCCAGGCCCATGTTTTGCTTATTGGGCCGACTTTTGACCCATTTAAGCCGCGCGCCTTCTTCCTTCGGGGACCACACAGCACTTTCAACCAATCACGTTGTTACCAACGAACTTCGTTGATATGGACCGTACGACATGTGTGGACCACTGTCACATGATGCTGTGTCAGACGCTCGACTTTAATTCAAATTCACAAAGTGATTATCTTCGTCTTTAATTTGTACTGTCACAGAGTGTTGGACCATCTCTGTGCACTATCGACGATGTCCTTTTGTTCTGTGGACCTTGTTCTGTTAATTTGAATTAATCTTTAGTGCTACCAATTACATTTTAGCTACAAAGTCTAGTTATTGGTCATGGATTGGTTCTTCGTCTATTAATAATTGAAACGTGTAATTGGCTTATGCGTCGAATTCATATATTAGACAACACTTGTATTATCTACACGTATATACATTGTGCAGTCGCTATAGCATCGTCCTTGATGTATTCGACGAGCAATAGACGGGGTCGATCGCAAACTCAGCGAGGTTCTCATGTACGCCGTACAGGTGTCAAGCGTTCATATGGTGCAGCCCGTGGTGATGATAGGCGTCGACCCAACGTGGTATCAAAGACTCAAGTTGAACCGAGAATGACTATTCAGCGTGTTCAAGAGAACCAGTTTGGCCCAGAATTTGTCTTGAGTCAAAACTCAGCGTTGTCCACGTTTGTAACATATCCTAGCTATGTTAAGACTGTTCCCAATCGCACTAGAACGTATATAAAATTGAAACGAGT
ATGCCTAAAGATGCTAAGAAAGGTCAAGATGATAACTTCCTGACACCAACTAAATTTTCTCAGGAGATTGAACGGTTGGTAAAAGCAAGTAATGGATTGATCACTTACATTGAAGCCATTGTCACCTACTGCCAAGAGAATGAGGTTGAATTAGAAACTGTACCTAAGTTAGTTTCTAAACCATTAAAAGAACGTCTCCGTCATGAAGCACAGAGATTAAACTACATGAAAAAATCTTCTAAGGGAGTTCTACCACTGTGACAGGATTTGAAGTGTATAAAATGTATCTCGCATTGAAACAACACTTCACTAAAGAAAAGTATGATTACCACAAGTATCGTGGTAAAGTTCGTGCAAGTGAAGATGCTTTTGAACAAAGACATGATCGTTATTTCTTCAAGAAATTAGCAACCAAGTATTCAGATCAAGAAATTGTAGATTACTTCGTTGCTAATTTTGTCTCTGACCCTAAAGGTTATATAAAATCATTTAATGATGATGTCTATAAGACTTGGAAGATAAACCAAGAGTCTTTCTCTTATAAATTTAAGGAAGATGTCTACGCATTATTAGATGAGTATGATTATCCTTATCAAGATTACTTTGATAGAGTTTTTTCTATCAAGCAAGGTAGTCACCCTAAACTATTAAAATTTTATCTTGCAGGAGAAATCTCATTAGAAACTCTTGTAGTATTTGAATCTTGTTTAGGATTTGTAAAAGATTTTGATAGAGTTTTAACTGATCCTATATGGAAAGAAGTTAAAATGAAGATTATTAAATACCAACCTTTCATAGCATTAGATTGTAATGTCTATAGAGGAACAATATTAGACACAATAGCAGACAAAGTATGACAGAATTTTTCCAATCAGAACAAGTACAAGATGATCTAAGAGACATATTCACAACTTATCAGAATCTTGCATCTATGACTGCGAGGATACAGTTTGAACCTAAAGAAACTCGTGTAGCACATATTGATAAGTGTAATGATCTA
GGTACCAGCTTAGCTTGCCTATTTACGTTCTCATTAAAACTAAACAAAAGTTTTCTCTCTTCTATATGTTTTAAAAAACGAAGACTATACTTCTCGTATACTGATCGATTATGCCGTTAAACTTCTGTGTTTGCGTTTTAGTTTCTAAGGGTTTATTTTCAGCCCAAGAGTTTTCAGGTTTTCCAAACACCAAATCAAGAGTTTCTTCATTGATTATTCCGTTAAACTTCTGTGCTTGCGTTTTAGTTTCTAAGGGTTTATTTTCAGCCCAAGAGTTTTCAGGTTTTCCAAACACCAAATCAAGAGTTTCTTCATTGATTATTCCGTTAAACTTCTGTGCTTGCGTTTTAGTTTCTAAGGGTTTATTTTCAGCCCAAGAGTTTTCAGGTTTTCCAAACACCAAATCAAGAGTTTCTTCATTGATTATTCCGTTAAACTTCTGTGCTTGCGTTTCAGTTTCTAAGGGTTTATTTTCAGCCCAAGAGTTTTCAGGTTTTCCAAACACCAAATCAAGAGTTTCTTCATTGATTATTCCGTTAAACTTCTGTGCTTGCGTTTTAGTTTCTAAGGGTTTATTTTCAGCCCAAGAGTTTTCAGGTTTTCCAAACACCAAATCAAGAGTTTCTTCATTGATTATTCCGTTAAACTTCTGTGCTTGCGTTTCAGGTTCTAAAGAGGTATGTGAAACCGAATCATGTGAGAATAATTTTAGATCATCTTCAAGCCGTTTTGAAGAATCATTGTTGGCACTGGATGCTAAAGTCTCTGATTTCTGTTCTTCGTCCTTAAGGCAATCTTCAAGTTTTACACAAATGTGTGATGAATTTCGTATGTAACCCTCGTTGCACCAACAGAATTGCTGGAACTGTAACAAAGAAATAAGTTAGAAAATAAAATTAAGGTAAGACTATAATAGGTATTGTATATGAAGTGAAGATTAATGACCTTATGTTTATCTAATTTTTAATACTTTGATCTCTATGGACTTGTTTTTGGAAAT
GAAAGTTTTGTTACATTGGTATATGTAATGTTTTGCCCAAAAATTTTATCTTTCGTTCCTTCTTCAGAACCATGGGTTGGTTCTGAAAGTTTAGATGCCAGTGGTGATATCCCCACCATTGATGATTGGTATTTATTAACCAATACCGTTCTCGCTGAGCGATTGGTGATAGAACGAAGGCGACAGCTTGAAAAGGTTGTCGGTCAGTATAAAACTCTCCTTCATTTTGTCGGTTGGTGCTATCTTGAACAAGTAGTATTTAAGACGTCGAAGTATAAAGGTGAGTTTAATACTTTCCCATTTCTTGTGGAGCGGTTTTTCGCTGCATTTGATTTGGAAGCACCTCAGTATGAGGTATTGCCGATGCAGTCTGATTGTTTGTCGGATTTCTTCGATGTCGGTTGTGTTGATTTACCTCTTCCTATCGAAGAGGATACCATCAGTCTGCCTTCCGATTTTCATCGAAGTATTTCTTCGTTGTCTTACCCGTCATGCGGTTCGTCAAGCATGGAAAGTGGGCGTACCAGTTCGGGAGGTCCCGAGAGTACGTCCAGTGATGTTTGTCACGAAATTTATAATGCCGGACCTGTTGATCCGATGCCTCAGTGTTCCCGTCGCTGGTCAGATTATACCAGCGAGGAAGATGAGTGTGAACTTGTTCCACTTAGCGGTGACACCCTACCGCGAGGTGAGATCCCAAATGAGATCGTTAGCGTTAGTGCTACGGTCAATCGATGCTTGGAGAGTTCTTATATGTCTACCGATATTCCCGATCTTGGACGATTTATCGAAGAACCGGTCGAATTTGATGGATTCGACCGTGTGGTTGCTGTCAATGACTGGTGGTCTGGGATGAAGTTAGTCCCAAATCTTGGTATTCCGGATGATTCCGATGTGATTTTTAGTGGTATTTTATCTTCGGCCCCCGAGGTAATGCAGTCGGCCATTGACGAGTTTTTACCACTTCACCACCAGATCGATGACAGATTTTTCCAGGAGA
CGGACACACAAAAAGAAAAAAGGTTTTTTAAGACTTTTTGTGTGCGAGTAACTATGAGGAAGATTAACAGTTTTCCTCAGTTTAAGATATACACTGAAATTGAGATTGAGATTCTCCTCTTTGCTATTCTGTAACTTTCCCTGGTTGTGACAATTGAATCAGTTTTATCTATTACCAATTACCATCAACATGGTATGTCTAGTGATCTTGGGACTCTTCTTCATCTGGTTTTTCCTAGAGCTCTGAATCCATTTTGCGAGAAGTTCATCCAAACGACCCAGTGTCTGAAAATACAAAAGGTTCCCCTTTCCGTCAAGTTTAAGGGGTTGTTTTGATTGTGTGTAGATTTTATAATCCTAGAGTGCCAAGGAGTTGCGTGTCATCATTGATTGGGAAGATCAAGGAAACAATTTGTTCCAATAATATCGTACATCTTGACTAAGTCGAACAAGGGGAAGTCGATATGGATCGTGGGACCAGAAGAATCTGGGTGTCGCAAAATCAAGGTGATACTGATTTAGATTATCATAAAATTTTGACAGCTGGCCTTACTGTTCAACAGGGAATTGTCAGGCAGAAAATAATTTCTGTATATCTTGTTGATAACTTGGAGGCTATGTGTCAATTGGTAATACAAGCCTTTGAGGCCGGAATTGATTTCCAAGAAAATGCCGACAGCTTCCTTCTGATGCTTTGCCTACATCATGCTTACCAAGGTGACTATAAATTGTTCTTGGAGAGCAATGCTGTACAGTATTTGGAAGGTCATGGATTCAAATTTGAGCTCCGGAAGAAGGACGGTGTCAATCGGCTCGAGGAATTGCTTCCTGCTGCAACGAGTGGAAAAAACATCAGGCGTACGTTGGCCGCACTGCCTGAAGAGGAGACTACAGAAGCAAATGCAGGGCAATTTCTCTCATTTGCGAGTTTGTTTCTTCCCAAACTGGTTGTGGGAGAGAAGGCTTGCTTGGAAAAAGTCCAGCGACAAATTCAGGTTCAT
CTTAAAAAGCCTAGTCCACTTTTTAAGCCGGTTAGACTTCACCGTAGATACTTGGGCAAAATTAATCAACACCCTCCTGGAATCGCCGGGGTGTTGCGAGCCGTAAGAGACCGGTTCTAAAGGACTGACATAGCGCCGCGAGGGTAGGTGGTCGATAGCCCGTTTGACGGAGTAGCGATATTCCTGATTCTGGTGTAGCATCGACGGGGGCCCCCTAGCGTGAGCTCAGCACGTTGTGAAAACGAAAAACTGCATGTCTGAGGCTTCGCAGTAGCGTGAGCTCGGAGCACCCTAAAAAGTGCTCTGTTTTGTAACAGCCAACGATTGTTACGAAACTCTAGTGTATTGCGTGCAACGGTATGTCAGCTCCCGAGCCCTTAAATACTGAAGTACGCTCACCTAATGGTGTTAGTGAAGCCATAGAAACTCAAAACATGGCTGTCACTCAAAGCAGTGTGTCAAACGAAATTAAAAATGACACACAAAGTGATCTGCAAACACTTAAAAAACAGTTACAACCGCTCTACAGATCCACAGATTTTAATACTCTTTATAATTTCTTTTATGGTTTAGATGTCCCAGCTTCAACAGATCGCGTCGGTCACGCTATCCAGCGTAACACCTCAGTCAATGATACAAATGAAGTTGTTAGTTTCCCTCTTACGGCGACGGTATCACACACGTTTTCAAACACGCCAGTTCCAGCCAACATACAGCCTCTTCAAATCTCAGTAGCCGACGATTCAGTCAACTATGAGCTCGATGAAAGTGGAACATTATGTCCAACGTTAGATAGCTCCGTCCATGTCCAAAGAGCCACTTCCTTGGCCAGCGCTCTCAAGGTCAAATTAACGGGCGAAATCATGCACTCTGACTCAGTCAGACCAGTCCAAACTCCACAATTGATTGCTTATTTATTCGGCGTCCTCCTCGGTGTCAAAGATCGCGTCAACATTCACCGCAATCAACCCACTAACTTATGGAGAAGTTTATGTTCGCC
GAGCAATAAATAAAGCCCTGTAGCAATAGTGCTATAGGGCTTTTATGTGTGATTGTTAAACTTGAAAAGGGACAGAAAAGGGACAGTTTTATTCAAAATTTTGCATAGCTTCATCGAATTCTAAGTGTTGTTTATGGGTAACGTGTAAATAAATTTTTCTTGTAATATCAGAATTGGCATGACCAACTCTATCTGTAATTAAACTTAATGGATATCCTTCTTCTGCAAGTTTGGAAACGTGAGTGTGTCGGAATATATGCGAGGTAGCTTTTTTCTTCCATTTCTGTTCGTTTACAAACTCTCTTAGAAATCTACTTACAGCTGATGTATTTATCGGTCCATTAGTATTACTGTATTTATTATGAAATAGGAAATCATTAGAGTTTTGTCCCTTAGAAAATTCTTTATATATCACAACTGCTTCTTTAGGCAAAACAATAGTTCGTTGACTAGAGGAAGTTTTGGTAAACTCCTGTCTTTCATTGCGATGACCTTCAGTGCTAATTAAAGTACCTGAAATATTAACATACCATAGCTTTGTTTCTTTATTTTGAAATATATTCTTTACGAGCAACCCACATCCTTCTCCTAGACGCATACCAGTAAGGTATAGCATTTTGAATAAAGCGTAAAAATCATTTCTCTTTTTTTCCAAACAATGGTTAAATAATTTACTCAATTCTTTATCAGTAAGATACCAGTTCTCTATTCGGTCTTGTTTCTTAGCACGTTCATTTTTAAAATTAATTTTCACTTTTAAAGCCGGGTTCTTTCTTGCATACCCAAATTGAATTGCAAAATCAAAAAGTTTTGTAAAAACCACATGATATTTATGTGCAGTAGCATTAGATAATTCATCTTTATAAAGAAGATTATTAATGTATGTATTAAGTTCAATAGTAGTAATAGAATCAGCCGATCTTTTTCCGAAAGTCCTAGAAATTTTACTAAGGCAAGCAAAGTAAGTATCTAAAGTTTTAGGTGCTAAGCCCTGATTAGA
TATAAGTATATTATATATTTTATAATTTTATATATATAAAGCAGGTACAATTTTATTATATAGTGCAGATCTTTTTTGTGAAAAAAAAATAATTATTTTTTTGCGCGCCGGAATAATTATTTTTTTTGCGCGGAAATATTTTTGCAGTGGCGATTGATTTTTTTTTCAGTTGTCTGCCCGTGGCGGAATAATTATTTTTTCGCCGGAAAGCATTTTGTAGTTTCACAAGATGCAGAATTTGGCGGGCCGGAATAATTATTTTTTCGCCGGAAAGTATTTTGTGTACCGTAGTTTCACTAGATTTCGCGGTGCATACCGGTGGGCGATAGGTATTAAAATAATTTGTACTGCTGTAGGCGTTAAAGATTAAAATTATTATTACTGCTGTAGGCGTTAAACATTAAACTTATTACTACTGCTATAGGCGTTAAACATTAAAATTATTACTACTGTTGTAGGCGTTAAACATTAAAATTATTACTACTGCTGTAGGCGTCAAAGATTAAAATTATTACTACTGCTGTAGGCGTTAAACATTAAACTTATTACTACTGCTATAGGCGTTAAACATTAAAATTATTACTACTGTTGTAGGCGTCAAAGATTAAAATTATTACTACTGCTGTAGGCGTTAAACATTAAAATTATTACTACTGCTGTAGGCGTTAAACATTAAAATTATTACTACTGTTGTAGGCGTTAAACATTAAAATTATTACTACTGTTGTAGGCGTCAAAGATTAAAATTATTACTACTGCTGTAGGCGTTAAACATTAAAATTATTACTACTGCTGTAGGCGTTAAACATTAAAATTATTACTACTGTTGTAGGCGTTAAACATTAAAATTATTACTACTGCTGTAGGCGTCAAAGATTAAAATTATTACTACTGCTGTAGGCGTTAAACATTAAACTTATTACTACTGCTATAGGCGTTAAACATTAAACTTATTACTACTGCTATAGGCGTTAAACATTAAAATTATTACTACTGTTGT
ATGTATACTCGTTACAGTTACAGCCCTACTTTGGGCAAAACCTATGTGTACGACAACAAATACTTTAAGAATTTAGGTGCTGTTATTAAAAATGCCAAACGCAAGAAGCATTTAGAGGAGCACGAACATGAAGAACGCAACTTGGATTCGCTCGACAAATACTTGGTGGCGGAAGATCCTTTTTTGGGACCTGGCAAAAATCAAAAACTAACTTTGTTTAAAGAGATTCGCAGCGTTAAGCCCGACACAATGAAGCTTGTAGTTAACTGGAGCGGTCGCGAATTTCTTCGCGAAACTTGGACTCGTTTCATGGAAGACAGTTTTCCCATTGTAAACGACCAAGAAATTATGGACGTGTTTCTGTCTGTTAATATGCGACCAACCAAACCGAACCGTTGTTACCGATTCTTAGCGCAACACGCTCTGCGTTGTGATCCCGACTATATTCCTCACGAAGTCATTCGTATTGTAGAACCTTCCTATGTAGGCAGTAACAACGAGTACAGAATTAGTTTAGCCAAAAAATACGGCGGTTGTCCCGTTATGAATTTGCACGCTGAATACACTAATTCCTTTGAAGATTTCATTACCAACGTAATTTGGGAGAACTTCTACAAACCAATTGTTTACGTAGGCACTGATTCTGCCGAAGAAGAGGAAATACTCCTAGAGGTTTCTTTGATATTTAAGATCAAAGAATTTGCACCTGACGCTCCGCTATACACTGGTCCTGCATATTAAACTTGCGATTCAGTTGACATCGTCAATTTGTAACTCATAATTTTATCTAAATTCGATCGCAATTCTTGTAATTTTTGATTGGTCGGTTTGGTTCCTAATGCGGACATCACATTAGCTAACGCTTTATCGTACTGTTTTTTGAATGTCAAATCTTCCACCGCCATAATGAATTGTTGTAAATTTTTATCGGACAATTGAAGTTCGACATTATCGGATTTGTCCAAAGGATTATCATACGTTTGTTGTATCAAGTTATCTT
NGATTACTCTAGCCGGATCCCCGACTCTCTTATTTCCTTAAGTTAGTTCGTGTATTGATTATCTGTCTTGATCAGTATAGGTTAGCAATGGATACTGGTTTGAAATTTCTTGTTTCTGGGGGTTTAGCCACCTCATCTGTTATTAGGAAAGTGAGTGCTGTGAGTTCATTGGATTCGTCCCTTCCTTCATCATCTATATTATCTGCCATCCATGGGTCTTGGACTAGTGCTATCAGCCACGATTGTAGTAAGATTGCCAAGGTTGCCGCCATAGTTGGGATTGGTTATCTTGGGGTTAGGATTGGTGCCGCTTGGTGCCGCCGTACTCCCGGAATAACGAATTCCATAATCACCTATGGGGAAGAAGTGGTTGAGCAAGTGAAGGTAGATATTGATGAAGATGCTGAAGAGGAGTCCGATATTGGTGAGGAAATTGTGGTTGGTACGATAGGTATTGGTATACACACAAACGTCAACCCTGAAGTTCGAGCTAAGCGCAGACATAGATCGAGGCCATTCATCAAGAAGATCGTGAATTTAACGAAGAATCACTTCGGTGGATGCCCCGACTCTAGTAAATCGAACGTCATGGCTGTAAGTAAATTCGTTTATGAACAATGTAAACAGCACAATTGTCTTCCACATCAAACGAGATTGATCATGAGTATTGCAGTTCCATTGGTGTTAAGTCCCGACATGTACGACATTTCCAGCAAAGCTCTGCTAAACAGCGAGATATTGACAGAAAACAGAGCCACGCTGGACCGCCTCAAAACTCTCGACGGGTGGCTAACACACTTGGTGTGCCACCCCCTTAGCGCGAAGGCTTGGAGGCGGGCAATTGACAACTTGTGTGGTCTTCCAGATTGGAAGGCTTTCAAGTTGGTCAACTAGGGGTGCCTGGAGGAGCTCGCTGGGTTCTGTACTTCGGTACGGAGAGGGACACACCCAGACATGACCGAGTTTCCTCAGGATCGTCCCATTAAGACACGCAAACTGT
TGCCTATATGGTGGGTAGTTTAATTCTTGCATTTTGAGTCATAACTATTTTCCTCCTTTCACATTTATTGAACGTAGCTCCTGCACAAGATGTAGGGGCATTTTTTATATTTAAATAACTAGAGTAATTAACGTAAAGGCGTGTGATACAGTGAAAACAATTGATTAAATTAACACCGAAGCAAGAAAAGTTTGTGCTAGGACTCATAGAGGGCAAGAGCCAACGGAAAGCATATATTGACGCAGGGTATTCGACTAAAGGTAAGAGTGGGGAATATCTAGATAAAGAAGCGAGTACACTTTTTAAAAATCGGAAGGTTTCCGGAAGGTACGAAAAATTGCGTCAAGAAGTAGCTGAACAATCAAAATGGACACGCCAAAAGGCCTTTGAAGAATATGAGTGGCTAAAGAATGTAGCTAAGAATGACATTGAAATAGAGGGAGTGAAGAAAGCGACAGCTGATGCATTCCTCGCTAGTTTAGATGGTATGAATAGAATGACGTTAGGTAACGAAGTTTTAGCTAAAAAGAAAATAGAAACTGAAATTAAGATGCTTGAGAAGAAGATTGAACAAATAGATAAAGGTGACAGTGGAACAGAAGATAAAATCAAACAACTTCACGACGCAATAACGGAAGTGATCGTCAATGAATAAACTTAAATCTTTATATACGGACAAACAAATTGAAATATTGAAGCAAACGCAAAAACAAGATTGGTTTATGTTAATTAATCACGGAGCAAAGCGTACAGGTAAAACAATATTAAACAATGACTTATTTTTACGTGAGTTAATGCGTGTGCGAAAGATAGCAGACGAAGAAGGAATTGAGACACCTCAATATATACTTGCTGGTGCAACATTAGGTACGATTCAAAAAAACGTACTAATAGAGTTAACTAACAAATATGGCATTGAGTTTAATTTTGATAAATATAATTCATTCATGTTATTTGGCGTTCAAGTGGTTCAGACAGGTCACAGTAAAGTAAGTGGTAT
TCTCAAAGACATACCTGCGGCACATACAAGTGTTAAAGGTGTTCACAATGTCTAAGAGGGTACTGATCATAGCCGTAGTGGTTTATCTGGTATTCACCACTCAAAACCAGATAACCGGCAACCACACAACAATCAACAGCAGCAGCCCGTCCACAACAGAGGCAAGCAGCACGCCAACAGTCAGCAGAACTCCACAAACAACCACCACCTCCACTGCAGTATCCACCACCATCACCGCAACCACCACTCCAACAGCTTCATGGACCACACAGAGTCAATATTTTAATAAAACAACACAACACCATTGGAGAGAAGAAACCATGATCTCAAGGAATCCTACTGTGCTGGACAGACAGAGCAGAGCAAGTTCTGTGAGAGAACTACTCAACACCAAGTTCTTAATGTTGTTAGGTTTCATTCCAAAGGGTGAAGTCAATCACCTAGAAAATGCCTGCAACAGGGAAGGGAAAAACTGCACAGAATTAATACTGAAAGAAAGGATAGCTCGGTTCTTTTCTGAGACAGAAAAAGAGTCATGTTATAACACTTACCTAGAAAAACACCTTCGCAGTGTTAGCCCTGAAGTTAGTCTCACCCCTTACAGGGTCCTCGGGCTAAGAGAAGACATTTTGCTGAAAGAAATTGACCGTAGAATCATCAGATTTGAAACAGACTCCCAAAGAGTGACCTGTCTCTCAGCATCTCTGCTAAAACCTGATGTCTTTATTAGGGAACAGAGAATTGATGCTAAGCCCTCCAACGGTCCTAAAATAGTGCCTGTGGACAGCGTCGCCTGCATGAACTTAGAAGCTAACGTAGATGTGAGATCAAACAAATTAGTGATACAGTCTTTGATGACTACAGTTAAAATTAGCCTGAAAAACTGTAAGGTCGTAGTCAATTCTAGACAGTGCATCCATCAGCAAACAGGCTCTGGTGTTATCAAAGTCCCAAAATTCGAAAAGCAGCAGGGTGGAACTTGGTCAAGCTACATCGCCGG
AGAAAGATATAAATGGATGGAAAAGAACTAATTAAGATAGCACAAGAAACATTTCAAACTGAAAAAATAACAAGAGAACAGATAGACCATATAATCAATATGCTAAATCCTTCTACCTATATGCTTAAGTATCATACACTGAGAGGGCATCCTATAACTTTTAGTATTCCTAATAGAGATAGAAGTAAAGCACAGGCTCATAGACCTTGGCAAACTAGGATTGTAAATGATACTCATCCTAATAAGGCTGTAATAAAATCACGTCAGTTAGGTCTTAGTGAAATGGGTGTAATGGAAATGGTTCATTTTGCAGATATGCATAGTTATGCTAACGCAAAGTGTCTGTATACATTCCCTACAAATGAACAAATGAAAAAATTTGTTCAGTCACGTTTGAACCCTGTTTTAGAGAAAGAATATTTTAGAGACATTGTTGATTGGGATAAAGACTCGTTAGGTTTTAAAAAGATAAGAAACTCTAGTTTATTCTTTAGAACAAGTTCTAAAGCAAGTACCGTAGAGGGTGTGGATATTGATTATTTATCTTTAGATGAGTATGACAGGGTAAACTTATTAGCAGAATCGTCTGCATTAGAATCAATGTCTTCATCACCTTTTAAGATTGTGAGAAGATGGAGCACACCTTCTGTACCTGGGATGGGTATACACAAATTATACCAACAATCAGACCAGTGGTATTACGGTCATAGATGTCAACATTGTGATTACTTAAATGAAATGAGTTATAATGATTACAACCCTGATAATCTTGAAGAAAGTGGAAATATGTTATGTGTTAATCCTGAAGGTGTAGATGAGCAAGCTAAAACAGTACAAAATGGCAGTTACCAATTTGTTTGTCAAAAATGTGGTAAACCACTAGATAGATGGTATAATGGTGAGTGGCATTGTAAGTACCCTGAGCGTACAAAAGGTAATAAAGGGGTACGAGGGTATCTAATAACACAAATGAACGCTGTATGGATTTCTGCTGATGAAT
CGGTGGCATTTATGTAATAAGAAGGGGTACTCTGGATGAGTTACTCCACTTGAGGCTCCTCAAAACTTGCTCATGTAATTGGAGTATTGGAGGTCTTTATATACTAGAACTCTCATTAACGGATTTGCAACACGTGGCGGCCATCCGCTATAATATTACCGGATGGCCGCGCGACCCCCCTGGTGCCCGTACATCCCGCGCGCTTTTTCAACCTTTAATTTAGAATTAAAGGTAGTCCATGGCGCCTCGTCCAATAATAATGCGCCTGACGAGTCAATATAATTTGAACAACTTGTAGCGCTAAGTTGTTGGGTTGTCTATAAATGAAAGCCATTGGCCCACGAGCTTTAACCCAAAATGCCTAAGCGCGATCTCCCATGGCGATCGATGCCTGGAACATCAAAGACTAGTCGCAACGCTAATTATTCTCCTCGTGCTCGTATTGGGCCAAGAGTTGACAAGGCCTCTGAATGGGTGCACAGGCCCATGTACAGGAAGCCCAGGATCTACCGGACGCTGAGGACGGCCGATGTGCCCAGAGGCTGTGAAGGGCCTTGTAAGGTCCAGTCGTATGAACAGCGTCATGACATCTCACATGTTGGCAAGGTAATGTGCATCTCTGATGTGACACGTGGTAATGGCATTACCCACCGTGTGGGTAAGCGTTTCTGTGTCAAGTCTGTGTATATTTTAGGGAAGATTTGGATGGACGAGAACATCAAGCTCCAGAACCACACGAACAGTGTCATGTTCTGGTTGGTCCGAGACCGTAGACCGTATGGCACGCCCATGGATTTCGGTCATGTGTTCAACATGTTCGACAACGAGCCCAGTACTGCCACTGTGAAGAACGATCTCCGCGATCGTTACCAGGTCCTTCACAAGTTCTATGGCAAGGTCACAGGTGGACAGTATGCCAGCAATGAACAGGCAATCGTCAAGCGTTTCTGGAAGGTCAACAATCATGTGGTCTACAATCATCAAGAGGCTGGCAAGTACG
ATGCCGAATTATTCATACACCCCCACCATCGGGCGTACTTACGTGTACGACAATAAATATTACAAAAACTTGGGCTGTCTTATCAAAAACGCCAAGCGCAAGAAGCACCTAGTCGAACATGAACAAGAGGAGAAGCAATGGGATCTTCTAGACAACTACATGGTTGCCGAAGATCCCTTTTTAGGACCGGGCAAAAACCAAAAACTTACCCTTTTTAAAGAAATTCGCAGTGTGAAACCCGATACCATGAAGTTAATCGTCAACTGGAGCGGCAAAGAGTTTTTGCGTGAAACTTGGACCCGTTTTGTTGAGGACAGCTTCCCCATTGTAAACGACCAAGAGGTGATGGACGTGTACCTCGTCGCCAACCTCAAACCCACACGCCCCAACAGGTGCTACAAGTTCCTCGCTCAACACGCTCTTAGGTGGGAAGAAGACTACGTGCCCCACGAAGTAATCAGAATTGTGGAGCCATCCTACGTGGGCATGAACAACGAATACAGAATTAGTCTGGCTAAAAAGGGCGGCGGCTGCCCAATCATGAACATCCACAGCGAGTACACCAACTCGTTCGAGTCGTTTGTGAACCGCGTCATATGGGAGAACTTCTACAAACCCATCGTTTACATCGGCACAGACTCTGCCGAAGAAGAGGAAATCCTAATTGAGGTTTCTCTCGTTTTCAAAATAAAGGAGTTTGCACCAGACGCGCCTCTGTTCACTGGTCCGGCGTATTAAAACACTATACATTGTTATTAGTACATTTATTAAGCGTTAGATTCTGTGCGTTGTTGATTTACAGACAATTGTTGTACGTATTTTAATAATTCATTAAATTTGTAATCTTTAGGGTGGTATGTTAGAGCGAAAATCAAATGATTTTCAGCGTCTTTGTATCTGAATTTAAATATTAAATCCTCAATAGATTTGTAAAATAGGTTTCGATTGGTTTCAAACAAGGGTTGTTTTTGCAAACCGATGGCTGGACTATCTAATGGAT
TAGTGTCACCGCGCGGCGGCCGAGCCGCCGTCCGCCCTGCCCCCCGCCCGCCCGCGCCCTCCCCCCCTCTCCCTCCCCCTCCCTCCTCTCCTCCCCGCGCCATCCCGCCGGCCGTCGCGGCCCCCGTCCCCGTCCCGGTCCGTGGGCACCCCGTCGCGGGACCAGGACCGCTGCCGCCGCCGCCGCCGCCGCCGCCACCGCCGCCACCGCCGCCGGGCCGCGCCGGGCTGCGGGCCGCCGCAGCCGCCGCCGCAGCCGCCGCCGCAGCCGCCGCCGCAGCCGCCGCCGCAGCCGCCGCCGCAGCCGCCGCCGCAGCCGGGCCCGCTCGCGGGGCCCGCGAGCACCAGGGGCGGCGGCGGCACCGCTGGCCCCGGGAGCACCAGGGGCGCCAGCCCCGCCAACTCCGCCAGCCCTGCCAGCCCCGCGAGCACCAGGGGCGGCGCCGGCGCGGGCGGCGGGGCCCGGGGGCGCGCCCCGCACCCCGCCCCCGCGCGCGCCGATTTCGGCCCCCCCCCAAAAAACACCCCCCCGGGGTCGCGCGGGGCCCGCTGCACGAGGGGCGGTGGGGGGCCCCGGGGTCGCGCGGCGCCGGAAAAAGAAAAAAAAAATTTTTTTAGCAGCCGCGCGCGTTGAAGTCTATGGGCGCGGGGTGGGGGAGGGGCGCGCTTAGGTGGCGGGGCGCGAGGCTAGGGTTGGCACCAAGCCAACCTTGGTGGCCATGGGCGCAGCCATCTTGGATCCAAACTCATTTGCATACCACGCCCACCCGATGGTGTGTGGCCATTTTAGAACCAAACTCATTTGCATACCACGCCCACTAGACGCGTGCTTTCGCTCCTCCCTCGCTCCTCCTCCCTCGCTCCTCCTCCCTCGCTCCTCCTCCCTCGCTCCTCCTCCCTCGCTCCTCCTCCCTCGCTCCTCCTCCCTCGCTCCTCCTCCCTCGCTCCTCCTCCCTCGCTCCTCCTCCCTCGCTCCTCCTCCCTCGCTCCTCCTCCCTCGC
AAGTTTTTTTCACCGTATAACTAAGGACGACCGCAACCTTGCGCGAGAAATGAAATCGTTCAAATGGAAAGAAAATACAGAAGAAAAGGATGATGAAGAAAAAACAAACGAAAAAGAACAAAATAAGCCTAAAGAAATCGACTCTAAAACAGAACAAGAAGCAAAACAAGAAAAAGTATCTGAAGCTGATAATTCAGTTAAAGATCAAGAAGGTATAACAAACAAAAATAGACCCGAAGATATTAGTTACGTTGATGACTCGACCATTCAGGCCAAAACCGCATTGACAGTTGAAGCTATCACAAATATTAAAGGACATTTAATTGAATCAGACCAAAAATTAGCTGATGAACGAGCAAGCCAGTATTTACAAACATTGACAAATAATGCTGTTAGATATACTACAACGTTTGGGATATCAGAGATATCAGATGAAATTTTAATTCCTTATTATCATGAAATTGATTTTCAGGGTAGTGATAAAGAATTACCTTCACTGTTTAGCTTTGAAACCTTTGTTAACGAATATTACGGTACAGACTTGTTGACATATGAGAATGAAAAATTTAAAACGATGATGTGTGATCACCCAGCTTTGTCAAGATCAAGCGAAATTTTTAAAGTGAACGCTTACAAAATCAGTATTAAATGGACTGGAGAAACTTTTAATCCTAGTATTGGCGACCCCTCAAATATAGGAACTACATCTTTAATTAAAAATATAGCTTATGTTGGAGTTCATAACTCTGATAATTATAAAGATCGGAAACTATACAGTAGACTTAAAATGTTTTTAGAATTAGCTGCAAACTGCAATATAATTTTAAAAGGTTGTGCTACAAGACCTCTTGGAATAGATTACGAATTAACTAAGGTATCTAAGAAATTAAACGGAGCAAAGATTTTATATAACGATAAGGCGCATATTATATATAACGGAATATATCATCCAGTTACACCCTTTTGTGATAAAGTTAATGATATATTAAAGGAAGGAGAT
CAAACGCTAGCAACGCGGATAAATTTTTCATGAAAGGGGGTCTTTATATGAAGTTAACAAAAAAACAGCTAAAAGAATATATAGAAGATTACAAAAAATCTGATGACATATTAATTAATTTGTATATAGAAACGTATGAATTTTATTGTCGGTTAAGAGATGAACTTAAAAATAGTGATTTGATGATAGAGCATACAAACAAGGCTGGTGCGAGCAATATTGTTAAGAATCCATTAAGCATAGAACTGACAAAAACAGTTCAAACACTAAATAACTTACTCAAGTCTATGGGTTTAACTGCAGCACAAAGAAAAAAGATAGTTCAAGAAGAAGGTGGATTCGGTGACTATTAAAGTTTTAAATGAACCTTCACCAAAACTATTAACAACATGGTATGCAGAGCAAGTCACTCAAGGGAAAATAAAAACAAGCAAATATGTTAAAAAAGAATGTGAGAGACACCTTAGATATCTAGAAAATGGAGGTAAATGGGTATTTGATGAAGAATTAGCGCACCGTCCTATTCGATTCATAGAAAAGTTTTGTAAACCTTCCAAAGGATCTAAACGTCAACTTGTATTACAACCATGGCAACATTTTATTATTGGCAGTTTGTTTGGTTGGGTTCATAAAGAAACAAAACTGCGCAGGTTTAAAGAAGCTTTGATATTTATGGGGCGAAAAAATGGTAAAACAACTACTATATCTGGTGTTGCTAACTATGCTGTTTCTCAAGATGGAGAAAACGGCGCTGAAATCCATCTTTTAGCAAACGTAATGAAACAAGCTAGAATATTATTCGATGAATCTAAGGCGATGATAAAAGCTAGCCCAAAGCTTGATAAAAATTTCAGAACATTAAGAGATGAAATCCATTATGACGCAACGATATCAAAAATTATGCCCCAAGCATCAGATAGCGATAAGTTAGATGGATTGAATACACACATGGGGATTTTTGATGAAATTCATGAATTTAAAGACTATAAATTGATTTCAG
TGACACGCTATTTGTCTGTACTTTAAAGATTGATAGAAACGCGTGTTTGCATGAAGCCATAGGGGGAGAAAACGGCGTGGGGTTATGGGGGCCTTGGGGCCCCAAAAGGCCATGTCTCTATGTGATATCGCCTATTTATAAAGGTATCTCAGAGGGGTATTACGCGAAAGTGTTATATAACTGATAGATTTGATAAGAGTCATGGAAATCATAGGCGGGAACGCAGACAGTGGGAATTCCTCACCTAGTCAGCCGACCACAGTAGGTCCAGAACTATATAAACTTATCGTCAAGGAGTACCGCAATATAGGGGCGCTAGACGACAAAATATATGTAGAACTTAGGGACGGGCGCCAGCTTGAGGTTTGGGTCCACACTAGGCATGTATTCCTATATAACGGCGAAAGCGGCAATAAGAAGGAAAAGCCGATTGTCTTTAAGGTAAGCAAATGGTTGGTCAACTGGCTGGCGAAAATGGCTGGGTATAAGGGCGTCAAGGTCCTCAAATACACCAAATGCGTTGAGGGGGAGTGTATTATCCCGCTTTGGTCTTACGACGATAGGGAACCTATGGTGGTGGTCGTGAGTGATGAAGACGTGCCTAAGCCGATACACAGCGGGAAGACGTACGTTAAGGACGGATATCTATACGTGGCCGATTATTATTACGCCTCACTAGTCCAGTTGCCGGTCTACGACGGCAATTGTGACATAGAGAAAATCAAAGAGGCCATTAAGGAGAATTGGATTTTGACCTATCTGGCGGCCATGCCGTATATATTGCCCCATATGCCTAAGCGCCATATTCCAGTGGTCATGGGCCCCATGCGTAGTGGAAAGACGACGTTGCTGGACTCACTTGACTGGGACGGTCTGCGTATAGTGGGCTCAACTGCGGCGGTCAGAAACCTATTGGGGTTCCACCACGTGCTGGCCGACGACGCGGCTGAGGACCTCACTATAAAATTTGAGTTTATCGGCCTCCTTAATTCCTATTTCG
AACACGTCCTCCTTCCAGAGTTATCTTCAGAATCCAAAGGTCAGAGGCCTCTACTTTCCTGCTGGTGGCTCAACTTCAAGCATTGTCAACCCTGTTCCGACCACTGCCTCCACCACATCGTCAAGCTTCTCGACGACTGGGGTCCCTGTCAGCACCATGGACATCACTTCATCAGGATTCCTAGGACCCCTTCTCGCATTACAGGCGGTGTTTTTCTTGTTGACAAAAATCCTCACAATGCCACAGAGTCTAGACTCGTTGTGGACTTCTCTCAATTTTCTAGGGGGAACACCAGCGTGTCCTGGCCTAAATTCGCAGTCCCCAACCTCCAGTCACTCACCAACCTGCTGTCCACCGACTTGTCCTGGGTATCGCTGGATGTGTTTGCGGCGTTCTATCATCTTCCTCTTCATCCTGCTTCTATGCCTCATCTTCTTGTTGGTTCTTCTGGACTACCAAGGTATGTTGCCCGTGTGTCCTCTTCTACCAACAGTTACAGGAACAACAACAACAACGGGACCCTGCAGGACCTGCACGCCAATTGTTCCAGGCATCTCTTCGTATCCCTCATGTTGCTGTACCAAACCTACGGACGGAAACTGCACTTGTATTCCCATCCCCTCATCATGGGCTTTCGCAAAGTTCCTATGGGACTGGGCCTTAGCCCGTTTCTCCTGGCTCAATTCACTTCTGCCATTTGTTCAGTGGTTCGCAGGGCTTTCCCCCACTGTATGGCTTTTAGTTATATGGATGATGTGGTTCTGGGGGCCAAGTCTGTTCAGCATCTTGAGTCCCTTCTTGCCTCTGTTACCACTTTTCTTTTGGCTTTGGGCATACATTTGAACCCTGAAAAGACCAAAAGATGGGGAAAAGCCTTAAATTTTATGGGATATGTCATTGGAGGGTATGGTTCTCTTCCCCAACAACATATTAGAGATAAGATTGCTTTGTGCTTCCAGAAATTACCATGTAATCGACCTATTGATTGGAAAGTCTGTCA
GGCCATCCGCTATAATATTACCGGATGGCCGCGCGAAATTTCCCCCCTTTTTCGGGTTTGGGCTCTCTTTAATTTGCACGACCAATCATAATGCGTCTTCTAGGCTTAGTTATGTACAACAACTTGGGCCTGAAGTTGTTGGGCCTTTATAAATTAAAGAGTATTCGGCCCACTATCTTTAATTCAAAATGCCTAAGCGCGATCGTACATGGCGTTCTATCGCGGGAACCTCAAAGGTTAGCCGCAATGCTAACTACTCGCCTCGTACAGGAAGTGGGCCGATAGGTAACAAGGCATCCGAATGGGTTAATAGGCCCATGTACAGGAAGCCCAAGATCTACCGGATGATGAGGACCCCCGATGTGCCCAGAGGATGTGAAGGCCCATGTAAGGTCCAGTCCTACGAACAGCGCCATGATATTTCACATGTCGGGAAGGTCATGTGTGTCTCTGACGTGACACGTGGTAATGGCATTACCCATCGTGTGGGCAAGCGCTTCTGTGTTAAGTCTGTGTATATTCTAGGCAAGATATGGATGGATGAGAACATCAAACTGAAGAACCACACGAACAGCGTCATGTTTTGGCTAGTACGAGACCGGAGACCTTATGGAACTCCCATGGATTTCGGACAGGTGTTCAACATGTACGACAACGAGCCCAGTACTGCCACTGTGAAGAACGACCTCCGGGATCGTTACCAAGTTATGCACAGGTTCCATACTAAGGTGACTGGTGGTCAGTATGCGAGCAACGAGCAGGCTCTGGTTCGACGGTTCTGGAAAGTGAACAACCACGTGGTGTACAATCACCAGGAAGCCGCGAAGTACGAGAATCATACGGAGAACGCCCTATTATTGTATATGGCATGTACTCATGCCTCTAATCCTGTATATGCAACGCTTAAGATCCGGATCTATTTTTATGATTCGATCTTGAATTAATAAAATTTGAATTTTATTGAATGATTCTCCAGTACATAATTTACATATGCTCTGTT
TTCTCTCAATATATACCACCACCACAACCCCCCGGAACACAGGCCCAAAATTTTCGCTGACCACGACGCGCGAAGCGCGTCACTTCGTGTGGTCACTTCGTAGCGAAAATTTTGGGCCTGTGTTCCGGGGGGTTGTGGTGGTGGTATATATTGAGAGAATTTTTTCTAGTCTTTGTCGGTTTGAACTGGTATGAACCTGTCTGTGACGTCATAGTTGGTGTACGTGACTTGCCTTGAGTACACAACTGATAATAAATAAGGTGGTAGTGATAATATAATAATATAGATATGATAAGAAGATAAAGATAGATATAAATACAGTATAAGAATAGCACACATTAAAATGTCCACACAGTCTGGCGCTTACGAGGACTCCTGGGAAGACGGGCTTAATCCATTTGACGAAGACTACGTAGATCTTGTAAGGTGCATGCGCAATAGAGGTGAACACGAAGAATATACAGACTTGCTTGATAATGTTAATACTCCTCGTGAACTTTTGTCTGCTATGGAGTCTTTTGAAGAGTCTTCAAATGAAATTCCAAGTCAAGCAGCGACCGGAGTATTTGCAGAAACTGGAAACCGTTATGATGTCCACGATCCAAGATTGGGATACTATGATGAAAGTTGTGAGCGCAGAAGAAGAAATGATAGAATTCTTAACCGAGGAATTCTCAGCATTTATTCAAAAAGATTGCAAAAACAACTCGTTGGAAGAATTGTACGAAACAGTGGACGAGCCGAAATTGGTACATTCAAGCCTAGCTACGATGAAGTATTACTTAACGCTCATCTTACAGAACAAAGCAAAAGAAACTACGGATTTGAAAGGCCATTCCCTGTCAGTTATCAACAAATGGAACTCTGTCATAAAGACGCCTTTGAAACTCCTATCGAACGAGAAAGAAGCCTCGACCAATTCTTTCGAGCGGTGGAACGCAGAATGGGAATCCTCGCAGATCAGTTATGCAGAGCTTTTGAGAATAATACAGTTAATGCA
ATGGCCGCGCGATTTTTTGCCCCCCCTCCTCCTCGAGATGAGCGCCTGCTTTTTGGGACCACTTAATAAAGCAACCAATCAGATTGCTCCTGGAGAGTTAAATTATTAATTCGTGGTCCCCAAGTTCCGCCTTTTCCTTTATAAAGGCTGCAAGTGATAATGATTAATCAATAATTCAAAATGCCTAAGCGCGATGCTCCTTGGCGCTTATCGGCTGGGACCACTAAGGTCAGTCGTTCCTCCAATTATTCCCCTAGGAGTAATATGGGCCCAAAGGCCTCTGCTTGGGTTAATAGGCCCATGTACAGGAAGCCCAGAATTTACAGGACGTTAAGGGGGCCTGATATTCCTAAGGGTTGTGAAGGCCCATGTAAAGTTCAGTCCTTCGAGCAGAGGCATGATATTTCTCATGTTGGCAAGGTGCTTTGTGTTTCTGATGTGACACGTGGTAACGGTATTACCCACCGTGTAGGCAAGAGGTTCTGTGTCAAGTCTGTGTATATCTTAGGCAAGGTATGGATGGACGAGAATATCAAGTTGAAGAACCACACCAACAGCGTCATGTTCTGGTTGGTCAGAGACCGGAGACCTTATGGAACCCCCATGGACTTTGGCCAAGTGTTTAACATGTTTGATAACGAGCCAAGTACTGCCACTGTGAAGAACGATCTCCGTGATCGTTTCCAGGTTATGCACAAGTTTTATGCTAAGGTTACCGGTGGACAATATGCCAGCAATGAGCAAGCCTTGGTCAGGAGATTCTGGAAGGTCAACAACCATGTGGTGTACAACCATCAAGAAGCAGGGAAATACGAGAACCACACTGAGAATGCTCTATTATTGTATATGGCATGTACCCATGCGTCTAATCCTGTGTATGCTACATTAAAAATTCGGATCTATTTTTATGATTCGATAACAAATTAATAAAGTTTGAATTTTATTTCATGATCTTCAAGCACATGGTTTACATATTTTCTGTCTGTTGCATAACTAACAG
ATAATTTGATCAGTTGAGATCAGTTTGCTGCCACAAACGCATATGGAGCGGTTCCTAAGCCTCTTCTCCCTGAGAGGATATAGACGTCGAGCGCTCGCAGCGCTCTCTGTCCACCAGGGTCTCTTTTCTTGTTCACACATACACCGTGACTGTCAATTTTCAGGTCGGTGCTTTCTGACTCATCCTCTCGAAGCTTTCCCAAACGGGAAGGTCCCCTCGGAAGGTGAGATTAAACGGATGCACTCACTCCTGGATCGGATTTCTCAGCCGCACCATTTATTCACTGTGTTTAGTCGATGCACTGACGTGCTTCCTTCCGATGAACTTGCTTCTCTCAAACTCTCTCCTTTGCAGTCTATACAAGAGTTCAAATCAACTCTATATCCTGCTGCCCGAGTTGAAGAAATCGCTCGTCCGAATGACGGACGTCCGCCAGTCTATCTTGATGACGCTGTTACCGCGTTCAACCTTTTCTTTCCACCATTACCTTCAGGGGATGAGGAGTTTCGATGTGCTCCCGAGATTACTCCGGGAGGCGTCCCCATCGTTTTTGTAGATGGTGACTATGCTTCCTCCTCCCCCCTCCATCCCTTCAGCCCCGAAGGACGGGGGGTCGCTCAGGACATCATCGACGCTATACGTCATCGTGATGCGGAATGGGCGCCACCCCCCGTTGGAAAGCGGGCTCCCCTCCCTTTGTGCGCCTGGGTCCCAGCCGCATGGCGTGACCTGATCACTGCCGGGGATTCGAACCACTTCTATCGCCAGATCGAGCTCGCCTATAGACACCTCGTCAAGATGCGTTCAGACCTCAAGTACTCCCGACGTATTATTCTCCAAGTTTTCGGGGTAAGGGGAACTCTGGACGCTCTGCACAGCGCACTTGACTTGAGGGAGAATGGCGTAACGCTTTATGCTGCTCTGGTCTGTGCCACCTCTATCTCACATCCAGATCACCTCCTATTTCCTTCCATACTTGCCAGGACGTTGGCCTATCGCC
ACAAAATAATTGAAGAAATTATTTTTGTTTTACATATTTAGATCTTTTTATCCGATCTATATGAATAATGTCGAAATATCTCGCGACGAGTGTAAGGCTATGTCTCATGGTCTGTATTGTCGGGTGGCTTCTGATGCCCAGTTACAAAGAGCTGGATGGTTGGTGCAGTTCGCTGTCGTCCCTAGAAAGGGACAAAAGCAACTGGCTGCTAACTGGCCTTTCTACTTGGTTTTGCATCGTGCCCTCCGGAACGGACCAGAGTTCGTTGGTTTCCTACTTTTCGCCGCTCGAGAAATTGAGCAAATTCGTACAAGACTTGGATCTGGATTTCGTAAAACTTTGGTGGTTGGAAACGATCACTTTAATAAATACATTAAATACAACGGAAAAACTATTGTCTGGTGTGACGTTCTCTGTGGTACTGTGGTACCCAAGGATTCTAGTCACTGTCCTGATGTTGGTCTGGAAACTTTGGTTCCCGGTACGGTTCTTAGTGGTAGCCAGTTCGCTACTTTGTCTCAGAATATTGGTATGGCCCTTCGAGGTAATTGCCGATGTCATCTTAGAGACGTGTGCATGGTTCACCAGGAAGTATCATAAACTAATGGATGTGATTGAGGATCTTATGATGATCCCACAACGTGTCATGGAGTGGTGTTCAGGAAATACTGCTAAAATGGTTGTACCTACGGTGGCTTCTTGTGTCTCGGAATCGATTGAGTCTAAACTCGATCGAATCTTGATGGCTCTTGGTCGCAAAGGTACAGTCCTTGAGGCAGCACAACCCGGATCCGATTTCGTCGAATGTGAACAGTGGCCTAACGGTCTTGTCGCTATTCGCCGTCATGACGGTCGCATTGTTGGCATGGGTTTCTTGGTAGTGTTGAATGGAAAATGGCGCCTCGTCACAGCAGCACATGTGGCTAGAGAGTGCAAACGCGGTATCATGTTGTCAGCTGGTATTGACTCGAAAACGGTCACATTCCAGGATTTAGATGTT
TGATAAATTTCTATAAAATTTATCTGGCTTAGCTGTACACATGACGTACTACTCAGTTTCGTCGGTCAAGCAACCTATCAATGGCACAAATAACATTGTTCACCGTCCTAACGTATAAACATGAGCCATGATAGGGGGAGTGACTTACCACCTGAGAGCATTTCATGAACTAAGAACCGGGGCTGCAATAGCCGTAGAATGGAACAATGTATCATTGCAATGAGTCTCAATGACTAGATCACAATGGGACATTGTCCAACCATTGTTTTATTTAAAACAGCACACTGCAACAATAAGCATTTTGATACTTCTTTTCCAAACCACACTTTGATATTTAAAGGAATACATTTTTCACTCTTAATAGGAAACACACAATTATTTCATTCTTCTATTCTATGATTATAGTTCTACTTGTGCTCTCAGAAGGGATAAAAACCTGATACCCTCCTGAAGTGTCCAAATCAAACATTACTTTCCCTTCACAGCAAAGAATGGACTTTGATTTGGTAACCTTGTTTAAACTGTCTATGATTCCTGATTTCATCAATTTGTTGTATGATATCAAAGGTCTATCATCTTTTCTTCCGAACAATACTTCTCTAAGTCTTATCCAATGGACTCCCAACTTTACCTCAACATCTCTCACTCGGTGAAAGTTGACTCCTTCTTCTAGTGCATCTTCACTCCCCATTACTTTCAAATCCACAATGTTAGGATGATAGCACCAATGATCTGGTGCACCTGTGTCTAAAATAGCATTTTCCCATTGAGAAATTGGAAGATTTCTGGGTAGGTATTCAGCTATATTCGCTTTAGTGATTCCATGAAAGAGCTCACTGTTATTTTCTTTTACTGAAAAAGTGGGGTTACTTGTATTGCTTTCCTCAATATTTTCTTTAATCAACAACATGTCACTTTTCCTTCTTTCCTCTAAAATCTCAAATCTTGATCGGTCTCTGTTCATCTGTTTAGACTTAGACTCAATTCTCTTGTGGACTTT
GTGATCGTGATGGCTAATTGCCGTCCGTTGCCTATTGGGCAGTTGCCCAACAGGATTTTTGACACCCCACGACTCACCCCAGGGTGGGTGTGGGCGTGCACGAGTGAAGCCACGTTTAAGTTGGAATGGCTTCAGGATCCGGTGGTCATTCGACCCCCGGACGTGTTTGTGGCGCAAGGGGTGGTGGATGATTTCTTCCGCCCCAAGCGCGTTTTGCAGGGCGACCCGCAACTCATCGCACAGGTCCTGCTTGGTGACGCCAATGGACCACTGGTTGGCCCTGTGTCCATGCAGCAACTGACATCACTGTTGCATGAGGTGTCGCAGGCCCTAAGTGACCACAAGCACCCACTGGCCAACAGATACACTAGGGCCTCTTTGCAGAGGTATGCTGACACCTTGTCCAATTACATACCTCTTGTGGACATTCTAACAGGACCAAAGGACCTTACCCCACGTGACGTTCTTGAACAGCTCGCAGCAGGACGTGAGTGGGAGTGTGTGCCAGATAGTGCTCTGAAGAAGGTTTTCAGGGACATGTGGCAGTACATTTGTGAGGGGTGCGACAGTGTGTACATAAAGCTTCAGGACGTGAAGCGCAAAATGCCACACATTGACACCACTGTGCTGAAACAATTCATTATCACACTGACAGATACCATCTCCATGGCAACAGCCTTAGACACCAAAACGTGGCTTGCGCACATTCTGGGTTGGCTCAAACCCACCTGTTTGGTGATGATCATGCAACAACATGTCAACTCCCCCCAGGGGTGGGCTGCCACGTTAACTGCTTTGGCAGAGCTGTATTATGGCATCATGCCATTAACAGAAACACTTGGTTCTGTTGCCAGCTGGGTGACTGACAAATTTGCTGACATGGCGACTAGCACCTGGGGCAAATTCAAATCCTGGTGGGACAGCCTCTACACGCCGCAGGCAGGCAATGATCTCATCATATTGGGGGGCGTTGTTGGGCTGGTGTACTTCATGGTGTTTG
CGCAATTAGGAATAAAGGATCTATGTGGGTTGGCTGATTATAGCCAATCCCTTTTTTAATTTTAAAAAGCGTATAGCGCGAGAGTTGGTGGTAAATGAAATGAACGAAAAACAAAAGAGATTCGCAGATGAATATATAATGAATGGATGTAATGGTAAAAAAGCAGCAATTTCAGCAGGTTATAGTAAGAAAACAGCAGAGTCTTTAGCAAGTCGATTGTTAAGAAATGTTAATGTTTCGGAATATATTAAAGAACGATTAGAACAGATACAAGAAGAGCGTTTAATGAGTATTACAGAAGCTTTAGCGTTATCTGCTTCTATTGCTAGAGGAGAACCTCAAGAGGCTTACAGTAAGAAATATGACCATTTAAACGATGAAGTGGAAAAAGAGGTTACTTACACAATCACACCAACTTTTGAAGAGCGTCAGAGATCTATTGACCACATACTAAAAGTTCATGGTGCGTATATCGATAAAAAAGAAATTACTCAGAAGAATATTGAGATTAATATTGGTGAGTACGATGACGAAAGTTAAATTAAACTTTAACAAACCATCTAATGTTTTCAATAGAAACATATTCGAAATACTAACCAATTACGATAACTTCACTGAAGTACATTACGGTGGAGGTTCGAGCGGTAAGTCTCACGGCGTTATACAAAAAGTTGTACTTAAAGCATTGCAAGACTGGAAATATCCTAGGCGTATACTATGGCTTAGAAAAGTCCAATCAACAATTAAAGATAGTTTATTCGAAGATGTCAAAGATTGTTTGATAAACTTCGGTATTTGGGACATGTGCCTTTGGAATAAGACTGATAACAAAGTTGAATTGCCAAACGGCGCAGTTTTTTTGTTTAAAGGATTAGATAACCCAGAGAAAATAAAGTCGATAAAAGGCATATCAGACATAGTCATGGAAGAAGCGTCTGAATTCACACTAAATGATTACACGCAATTAACGTTGCGTTTGAGGGAGCGTAAACACGTGAAT
ATGGCGGATGTGTGACATACACGACGCCAAAAGATTTTGTTCCAGCTCCTGCCACCTCGGCTACGCGAGAGATTAACCACCCACGATGGCCGCCAAAGTGCATGTTGATATTGAGGCTGACAGCCCATTCATCAAGTCTTTGCAGAAGGCATTTCCGTCGTTCGAGGTGGAGTCATTGCAGGTCACACCAAATGACCATGCAAATGCCAGAGCATTTTCGCACCTGGCTACCAAATTGATCGAGCAGGAGACTGACAAAGACACACTCATCTTGGATATCGGCAGTGCGCCTTCCAGGAGAATGATGTCTACGCACAAATACCACTGCGTATGCCCTATGCGCAGCGCAGAAGACCCCGAAAGGCTCGATAGCTACGCAAAGAAACTGGCAGCGGCCTCCGGGAAGGTGCTGGATAGAGAGATCGCAGGAAAAATCACCGACCTGCAGACCGTCATGGCTACGCCAGACGCTGAATCTCCTACCTTTTGCCTGCATACAGACGTCACGTGTCGTACGGCAGCCGAAGTGGCCGTATACCAGGACGTGTATGCTGTACATGCACCAACATCGCTGTACCATCAGGCGATGAAAGGTGTCAGAACGGCGTATTGGATTGGGTTTGACACCACCCCGTTTATGTTTGACGCGCTAGCAGGCGCGTATCCAACCTACGCCACAAACTGGGCCGACGAGCAGGTGTTACAGGCCAGGAACATAGGACTGTGTGCAGCATCCTTGACTGAGGGAAGACTCGGCAAACTGTCCATTCTCCGCAAGAAGCAATTGAAACCTTGCGACACAGTCATGTTCTCGGTAGGATCTACATTGTACACTGAGAGCAGAAAGCTACTGAGGAGCTGGCACTTACCCTCCGTATTCCACCTGAAAGGTAAACAATCCTTTACCTGTAGGTGCGATACCATCGTATCATGTGAAGGGTACGTAGTTAAGAAAATCACTATGTGCCCCGGCCTGTACGGTAAAACGGTAGGGTACGCC
NGATTACTCTAGCCGGATCCCCGACTCTCTTATTTCCTTAAGTTAGTTCGTGTATTGATTATCTGTCTTGATCAGTATAGGTTAGCAATGGATACTGGTTTGAAATTTCTTGTTTCTGGGGGTTTAGCCACCTCATCTGTTATTAGGAAAGTGAGTGCTGTGAGTTCATTGGATTCGTCCCTTCCTTCATCATCTATATTATCTGCCATCCATGGGTCTTGGACTAGTGCTATCAGCCACGATTGTAGTAAGATTGCCAAGGTTGCCGCCATAGTTGGGATTGGTTATCTTGGGGTTAGGATTGGTGCCGCTTGGTGCCGCCGTACTCCCGGAATAACGAATTCCATAATCACCTATGGGGAAGAAGTGGTTGAGCAAGTGAAGGTAGATATTGATGAAGATGCTGAAGAGGAGTCCGATATTGGTGAGGAAATTGTGGTTGGTACGATAGGTATTGGTATACACACAAACGTCAACCCTGAAGTTCGAGCTAAGCGCAGACATAGATCGAGGCCATTCATCAAGAAGATCGTGAATTTAACGAAGAATCACTTCGGTGGATGCCCCGACTCTAGTAAATCGAACGTCATGGCTGTAAGTAAATTCGTTTATGAACAATGTAAACAGCACAATTGTCTTCCACATCAAACGAGATTGATCATGAGTATTGCAGTTCCATTGGTGTTAAGTCCCGACATGTACGACATTTCCAGCAAAGCTCTGCTAAACAGCGAGATATTGACAGAAAACAGAGCCACGCTGGACCGCCTCAAAACTCTCGACGGGTGGCTAACACACTTGGTGTGCCACCCCCTTAGCGCGAAGGCTTGGAGGCGGGCAATTGACAACTTGTGTGGTCTTCCAGATTGGAAGGCTTTCAAGTTGGTCAACTAGGGGTGCCTGGAGGAGCTCGCTGGGTTCTGTACTTCGGTACGGAGAGGGACACACCCAGACATGACCGAGTTTCCTCAGGATCGTCCCATTAAGACACGCAAACTGT
CGCCCGGGCAGGTGTTGGCTCTATGCCTCGGCATTTGTATTGTCAGGAGCTGTGACCATTGGCACAGCCCAAAACTTGCTGCACAGAAACACCCTTCTGTGACAGCCTCCTTCAGGGGAGCTTAGGGTTTGTCCCTAGCACCTTGCTTCCGGAGTTGCACTGCTTTACGGTCTCTCCACCCCTTTAACCATGTCTGGGATACTTGATCGGTGCACGTGTACCCCCAATGCCAGGGTGTTTGTGGCGGAGGGCCAAGTCTACTGCACACGATGTCTCAGTGCACGGTCTCTCCTTCCCCTGAACCTCCAAGTTTCTGAGCTCGGGGTGCTAGGCCTGTTCTACAGGCCCGAAGAGCCACTCCGGTGGACGTTGCCACGTGCATTCCCCACTGTTGAGTGCTCCCCCGCTGGGGCCTGCTGGCTTTCTGCAATCTTTCCAATCGCACGAATGACCAGTGGAAACCTGAACTTCCAACAAAGAATGGTACGGGTCGCAGCTGAGATTTACAGAGCCGGCCAGCTCACCCCTGCAGTCTTGAAGGCTCTACAAGTTTATGAACGGGGTTGCCGCTGGTACCCCATTGTTGGACCTGTCCCTGGAGTGGCCGTTTTCGCCAATTCCCTACATGTGAGTGATAAACCTTTCCCGGGAGCAACTCACGTGTTGACCAACCTGCCGCTCCCGCAGAGACCCAAGCCTGAGGACTTTTGCCCCTTTGAGTGTGCTATGGCTACTGTCTATGACATTGGTCATGACGCCGTCATGTATGTGGCCGAAGGGAAAATCTCCTGGGCCCCTCGTGGCGGGGATGAAGTGAAATTTGAAGCTGTCCCCGGGGAGTTGAAGTTGATTGCGAACCGGCTCCGCACCTCCTTCCCGCCCCACCACGCAGTGGACATGTCTAAGTTCGCCTTCACAGCCCCTGGGTGTGGTGTTTCTATGCGGGTCGAACGCCAACACGGCTGCCTTCCCGCTGACACTGTCCCTGAAGGCAACTGCT
AGTTTGTTGTGATCATGCATAAACAAAGCTCAAGCCAGAACATAGAAAAAACCGCAAATCTGAACGACCATGACACAACTAAAAATGACGATGATAAAATAGAAGAACGTAATAATGAATTGGTGAAAGAGGGTGTTTCATCTAAAATTGATCTAATGACTCCAGATAAAGATGCGAAAGATAGTAACGAAAACACTAAAGCCGTTGAATCAAGGAACGATGTTGATACCATCAAAAACACAATACCTAATGACATAATTAAAGCTCAAGATTCATTATATTTTATCGCAGACACTGTTAAGGCAGCTCAGATTGAGAATGAAGAGCTCGCTAAAGCCGCAGCAAATCAAGCACTACTAGCTCTAGTTAAAAACCCAAGTACCTCACGATCGATAGTAACTTATAACGGATTTCCTTCAGTCAATACGACGAATTCTTTAAGTTCATATTATGTATTTATTGATGGTTCAGCTGATAATTTTTCATTTCCAAGTTTGTTTACTGTAAGTAGTACTTTTAATTCTGAATATGAAATAGCACAAAATGTCAGGATTAGTCCAGTATTAGCCGCTACAATGGAAGATGCTCCAATCATTAAAAATAGTATGGAAGCATTTAAACAAGGGATTGTAAAAAGTGTCCCCATTTGGAATAACACCTATAGTGCATCCATCCTTGATCCTTATGAGTTTTCTGATAATATGCTAGCTGCCAATCTAGTGTACGTTGGAATGTCTAATAATACTTATCTTCAAAGTGTTTGGCTTTATCGGATGTTTCAATGTTTAATATCAGGACTCGCTAGCGAGAATCTTATTTTTAAGAATATTAAGTATGGAATACTTACCCCTATTGAGACCAACAACGCAATGAGTCAATCATTGACTGAACATAAAATAGTACGTAATGGTATACCGCATCCTACATTTGCTGGTGCGTATAGTCTTTATACTCCAATGGTTCTACAAATGGAAAATGATTTATATAACAATGGAATCAT
TACACTTCTGGTGATCTTTAACTTTACACAAGGTTCAATGTACTTGAGTTCACAGGAAACAACCTTCTATTCAGAATTCCCTGTTTCAGCGGAATTTTTTTATCTCTGGTAAAATTCATCAGTAACCGAGCTACCTGGGGTTCCAAAATACCTTGGCGTGATTCTGGGTAATGAATTAATTGTGTCTAAAGCATGATCTATAAACGAATGATTTTATACTTGATGGAGTATTCTAATAGCTTTTTAAGAAGTGAACAAAACTTCTGAACAGCTAATCATCTTAAGAGATGCAAGAGATATTAAAACAGATACGGAGTTATAGATTTTATCAAATCTAATGGTATAACTTTATTAGCACAATATGTGTGTTGAGGATGCGATCATCAGAAACCTACCCGCAAGCAATATCATTTATTTCAAGGTCATACTTGGGTCAACCAATATTCTTCTGCTTGTTATCGCTTGGATATTTATCAGTATGCGTACGTTTAATATGTCGGGCATCCGGTTGCTTGACAACGTGATTAAGAGTTCAATTAAGCAAAACAATTTGTTAATAATTGCTTATTGCTAGTTGCAAACAGGATGTTTACAGATGAAGTTTGACGATGGGTAATACCCAAAGACATTAATGATTGTTAAACAATTCTGATTTATTAATTGTAGGTGTAGTAAGCTGACTACCCTGGTCGAAAAATTTAAACTGATTTTAAGCTAAATGATCTACATTTGAACTTATTGATCTGTATTTGAACTTTTAAAAACATTTTCATCTGTATTTGATCTACTATTCACATTATTTTTGATCTGTTTTAAGTCTAAATAACGTTTTAGTAAAATAATTGAGCAGCTATGAATATTTTATGCTGTTTTTAATCTAATGAAACTAAAAAGTTTGATCGGTTTTTAGTCTAGTTAATTTGTAGATGGACTTTATGTATTGTTTTCAAATTCATTATAAAATCTTATGCTGTTTTTGATCTACAATTTTCACTCTAAA
ACACAAAGTCCTGGGTAAAATAGTTATATTTTTACTATACAATACAATTCCGACATCATCTAAGTATGAACGTGTTCACATCGTCTGTGGGTTCTGTGGAATTTGATCATCCCCTGCTTTTGGAGAATGATCTGACCAGTTTGAGCATCAACTGTGACGATGTCCATTGTTCTTCAAGAGCCTTATGTTATATATATGACATCCATTCATCTAGGCACCCCTCCATTGATGAGCATCAGTTTCTGAGGCTTCTTCATGGCCCTGATGATGCTGTCACTCTAGGCTCCTTCTTGAAAACTCTGATCTGGATTCTGTCCCATGATAAGAATCTCCCAGAAGAGTACAGACTTCCTACCATAATGATGTCATCCTCTTATGTGAAATTCTTCACTGAAGTGAAGCCTAGACCCCCATCAACAAATTGCTGGACATGCAGAATGTCCAAAGACAATTTGCCCTTTACCGTTCCTAGTGTCAAGGGATTTCCCCCAGATGCAGAGCTCTACATTGTGCCAATATCTGACCATGATGGAAAGCCTGTCAAATTTGACAATAGGAAGACTCTATATAGATCACCTAGTAAGAAAAGGCATAAGTATGTCATTTCTTCTGATAAACCACCTCTTAGTGCACGTTATGTCAAGTACGTAGATTCTAGTGCACTAGAATCCTTACCAGGCAGCTCTCCAGCTGTGCTGTAGAAATAAAAGGAAAAAGAAAAAAAGAAAAGAAAACAAATAATCAAAAAAACACAAAAAAATCTTAAAAATGAAAAACAAAAAAACTTTAAAACTAAAAAAACTAAAAAACATCATGATCTAAAAAAACCTGCACACCACTGGTTGTCTAGTGGGCTCTAGTTGGTAGAGAAAGCTATGCTTTTGCCTAAAGCCATGATTGGCCAATCCTTAAAATGTGCTAAGCACATTATCCGAAGATGTCTCGGATGTTTTTTTACCTAACCTAATTTTTTTGTATTTTTATATAATCTTTTGATTTT
AGAGACCCACAAATCTCATGTTCCTGCCGTACTGGCTGGGTAAGAGGGAAAATGTTCTGCATTTCCCTCTGAATGGGTGCTTTGGGGGTAATGCCCTTGTACGTGCCCCTTAACAATCATGTCACCAAGACCTGATATGTTAAGAAAAACCCAACACACCTTAACTTCCCATCATGTCATACATCAACATCCCCGACGATGTCGTATCTAAGTACTCGGATGACCTCAAGACCTTCACTCAAAAGGCAGGTGAAATTCCCAGTTCYAAATCACTGATACCGCAGACTGCATACACCATTGCAGCCTTAAAAACTAAGTTAAAATTCTGGGAGGTCACCGCCAAGGACGACCCCACTATAGCCTCCGACTGGGCTGGAGTGTGCACCGCCATCACTGCAGGGACTTTTTCTGCCACCAACCTGAAAACAGTTTGCGAGTTGGCATTCAACCTTAGGAAGCCCCATGAAACCGGGAATGTCTTTATCCACACTGTTCCCTCTGACTGGACTAGCAGCATCAGCACTGACAGCGTGGACACAACACCAATCCCTGCCACAGAGAGCGACGCCACCCTCTCTACTGTCAGTGCAGCCGTTCAGTCTGGGGCTGCTGAGGATGCCGCCACAAAAGCCAAGGCCATTTCCTTCTTATGCTGTGCACTGATCAGATTATCTGTGAAGGAACCCAGCCATATAATGACAGCCATAACCAGCATTAGGCAACGCTTCGGTTCACTTTATGGATTGGCCTCGGCCACCCTGAACGCCATAACATTCACTCGCCAACAGCTCTCTAGAATCAAACAAGGGATAGAAACCTACTCCCTTGCAAGAGGTACCATATTCTACTATGTGAGGTACGCAGACACCACATATGGAAGTTCTGACAAATCCTACGGTGTCTGCAGATTTCTTCTATTCCAGCATCTAGAATTGGAGGGGATGCATATATATAAAATGATCCTGGCTCTATTAACTGAGTGGTCAACTGTCCCAATAGG
GCTAAAGTCACGCCTGTCGTCGTCACTATGGCTTCCTCACTCAGAGCTGCGATCTCCAAGATCAAGAGGGATGACGTCGGTCAGCAAGTTTGTCCTAATTATGTCATGCTGCGGTCCTCTGTCACAACAAAGGTGGTACGAAATGTGGTTGAGTATCAAATTCGTACGGGCGGATTCTTTTCGTGCTTAGCTATGCTAAGGCCACTCCAGTACGCTAAGCGTGAGCGTTTGCTTGGTCAGAGGAATCTGGAACGTATATCGACTAGGGATATCCTTCAGACTCGTGATTTACACTCACTATGTATGCCAACTCCTGATGCGCCAATGTCTAATCATCAAGCATCCACCATGAGAGAGCTGATTTGCAGTTACTTCAAGGTCGATCATGCGGATGGGTTGAAATATATACCCATGGATGAGAGATACTCTCCGTCATCACTTGCCAGATTGTTTACCATGGGCATGGCTGGGCTGCACATTACCACTGAGCCATCTTATAAGCGTGTTCCGATTATGCACTTAGCTGCGGACTTGGACTGTATGACGCTGGCTCTACCTTACATGATTACGCTTGATGGTGATACTGTGGTTCCTGTCGCTCCAACACTGTCAGCGGAACAGCTTCTGGACGACGGACTCAAAGGATTAGCATGCATGGATATCTCCTATGGATGTGAGGTGGACGCGAATAGCCGGCCGGCTGGTGATCAGAGTATGGACTCTTCACGCTGCATCAACGAGTTGTATTGCGAGGAGACAGCAGAAGCCATCTGTGTGCTTAAGACATGCCTTGTGTTAAATTGCATGCAGTTTAAACTTGAGATGGATGACCTAGCACATAACGCTGCTGAGCTGGACAAGATACAGATGATGATACCCTTCAGTGAGCGTGTTTTTAGGATGGCCTCGTCCTTTGCGACTATTGATGCCCAGTGTTTTAGGTTTTGCGTGATGATGAAGGATAAAAATCTGAAAATAGATATGCGTGAAACGACGAGAC
AATGTGGGAGGGAGCTCCGGGGGGGGGAATAGCGCTGGCTCGCTAACTGCCGTATTAGCTTCTGTAATCATGCTTGCTTGCCTTAGCCGCCATTGTACTTGATATATTTCGCTGATATCATTTCTCGGAATCAGCATCATTTCTCGGAATCGGCATCAAGAGCAGGCTCATAGACCATAAAAGGAAATGTTTGTTGAAGGCAAGCATCAGGCCACTTGCGCCATCCAATCACGAGCAAACACGAGATCGAACTATCATACTGAGCCAATGGTTGTAAAGGGCAGATGCTATCCTCCAATGAGGGAAAATGTCATGCAACATCCTGTCCTGTAAGCGGCTATATAAGCCAGGTGCACCTCTTGCTCGGGGTCGCCGTCCTACACATTGTTGTGACGTGCGGCCCAGATTCGAATCTGTAATAAAAGTTTTCTTTTCTTCTATATCCTCAGATTGGCAGTGAGAGGAGATTTTGTTCGTGGTGTAGGCTGGCCTACTGGGTGGGGTTGGGATCCGGACTGAATCCGTAGAATTTCTGTACAACATTTGGGGGCTCGTCCGGGATTCCTCCCCATCGGCAGAGGTGCCTACTGTTTCTTCGAACTCCGGCGCCGGTAAGTAAGTACTTGATTTTGGTACCTCGCGAGGATTTGGGAGGATCGGAGTGGCGGGACGCTGCCGGGAAGCTCCACCTCCGCTCAGCAGGGGACGCCCTGATCTGGGTTCTGTGGTATCTGATTGTTGTTGAACCGTCTCCAAGACGGTGGTAATATAAGTCGTGGTTTGTGTGTTTGTTTGTTACCTTGTGTTTGTTCGTCACTTGTCGACAGCGCCCTGCGAATTGGTGTGCCCACACCGCGCGGCTTGCGAATAATACTTTGGAGAGTCTTTTGCCTCCAGTGTCTTCCGTTTGTACTCGTCCTCCTCTCCCTCTCCGGCCGGGATGGGACAGGCAGGATCGAAGGGGCTTTTAACCCCTCTAGAGTGCATTCTGAAGAACTTC
GCTATTCGCTGGTCAGTTATGGCTCGCGCTGCGTTCCTATTCAAGACTGTTGGATTTGGTGGTCTGCAAAATGTGCCAATTAATGATGAGCTATCGTCACATCTACTGCGAGCTGGTAATTCGCCATGGCAGCTGACTCAGTTCTTAGATTGGATAAGTCTTGGAAGAGGATTAGCTACATCAGCTCTTGTTCCAACCGCTGGTTCAAGATATTATCAAATGAGTTGTCTATTGAGTGGTACCCTCCAGATTCCATTTCGCCCTAATCATCGATGGGGAGATGTTAGGTTTCTGCGTCTAGTGTGGTCAGCTCCTACGCTGGACGGGTTAGTTGTTGCCCCACCGCAGGTCTTAGCTCAGCCAGCTTTACAGGCGCAGGCTGATCGAGTGTATGATTGTGATGATTACCCATTCTTGGCACGCGATCCGAGATTTAAGCATCGAGTGTATCAACAATTGAGCGCCGTAACTCTGCTTAACTTGACGGGGTTTGGTCCAATTTCCTATGTTCGAGTAGACGAGGATATGTGGAGTGGAGACGTGAACCAGCTTCTCATGAATTACTTTGGGCATACGTTTGCGGAAATTGCATATACATTATGTCAAGCTTCAGCCAATAGACCTTGGGAGTATGATGGTACGTATGCGAGGATGACTCAGATTATACTGTCCTTATTCTGGTTATCATATGTCGGTGTAATTCATCAGCAGAACACGTATCGGACGTTCTATTTCCAATGCAATCGGCGCGGTGATGCTGCTGAAGTGTGGATTCTTTCCTGCTCATTAAACCACTCCGCCCAGATTAGACCGGGTAATCGCAGTCTATTCGTCATGCCAACAAGTCCAGATTGGAATATGGACGTCAATTTAATTTTAAGTTCGACGTTGACAGGGTGCTTGTGTTCGGGCTCTCAGTTACCGCTTATTGACAATAACTCAGTGCCTGCGGTTTCGCGTAACATCCATGGTTGGACTGGCAGAGTGGCAACCAGCTGCA
GAAACCTCGCTCTATAAACAGATTAATTGATTGGAAGAAAACAAGATCGTAAGACTACCAACAATACAAAGAGGTTTGGATGGCTGTTCATGTGGAAAATTTAAGTGATTTGGCAAAGACAAATGATGGAGTAGCAGTATCATTGAACCGTTATACTGATTGGAAATGCAGGTCTGGAGTTTCTGAAGCTCCTCTTATACCTGCCAGTATGATGAGTAAGATCACTGACTACGCTAAAACTACTGCTAAAGGAAACAGTGTTGCGCTTAATTACACCCACGTAGTTCTTTCGCTAGCACCGACAATTGGTGTGGCAATTCCAGGACACGTCACCGTAGAATTGATAAATCCAAACGTGGAAGGACCGTTTCAAGTTATGTCAGGTCAGACCTTGTCGTGGTCGCCAGGAGCTGGAAAGCCCTGCCTGATGATATTCTCAGTCCACCACCAACTCAACTCGGATCACGAGCCTTTTAGGGTGCGAATCACGAATACCGGAATCCCAACGAAGAAATCGTATGCAAGATGCCATGCGTATTGGGGGTTTGACGTGGGAACTCGACACCGCTATTACAAGTCAGAACCAGCGCGTCTGATTGAGTTGGAAGTAGGTTATCAGCGGACGTTACTGTCGAGCATCAAGGCAGTGGAAGCCTACGTGCAGTTTACCTTTGACACAAGCAGGATGGAGAAGAATCCTCAACTGTGCACCAAATCCAATGTGAACATCATCCCTCCCAAAGCAGAGACAGGTTCAATCAGAGGTATCGCCCCGCCTCTCAGTGTTGTACCAAACCAAGGACGAGAGTCCAAGGTGTTGAAACAGAAAGGAGGAACTGGCAGCAAAACCACGAAGCTGCCTTCGTTGGAACCTTCTTCCGGTTCCAGTTCCGGCTTGAGTATGAGCCGAAGATCTCACAGAAATGTTCTGAACTCATCTATTCCGATTAAACGTAACCAAGATGGCAATTGGTTAGGTGACCACCTATCTGACAAGGGC
ACCGCTCACACCCCATGCGAGCCACGGCCCTGTGTGGCGAGCGGTCCCCGGATGTTCTTACCCCGGTGCGATTTCTTTAGCTGCGTGTTCTTTAGCAGCTGCCCCCACTGTCCTATAAGTTGCTCCCCGGTGCGATTCCGCATCATGGATGCTAGCAGCACCACTCCTTTTCCTTTCCCTCAGCCGCCTCGGGTACCCTCTGCAGCTCCGGTCGCCGGAGCGCTGCCGTGGAGTCGCGTCGGTGAGATAGTTATCTTTACCTTTGTTTCAGTGCTAGGCCTTTACCTGCTTTGGCTTTGGGTGCTCAAAGATTGTATCTTACTTCTGAAGGCTCAGCGAGGTAGATCCACGGAGGAGCTGATCTTTGGTCCTGGTGAGAGGCCAGCCGTCGCTTCTGCCGACGGTTCTCGCTCCGTTCCAGATCCGTCTCCGTCCTGTCCGCCGGGACCTAGACCTTTCGTGGTCTAGAGCACTCAGCATGTCCGGAGCTTTGAAGCGCAAGCGTTCGGATGAGGTTGCCTGGAGTCGAAGGAAGCCCGTCAAGAAGCAAGACACCGGGTTCCCCCTCCCCCGGGCTGGCCCCTCTGTCAGGAGAGGACTCCCTGCCCTTCAGATCCAGACGCTTACGGCGGCTGGTGACACTATGATCACGGTGCCGTCCGGCGGCATCTGCAGTCTGATTGGCACGTATGCCCGGGGCTCTGATGAAGGTAACCGCCACACCAACGAGACTCTGACGTACAAGGTTGCGCTGGACTACCACTTCGTTGCTACTGCTGCGGCCTGCAAGTACTCCAGCATTGGAGTGGGTGTCATGTGGTTGGTGTATGATGCGCAGCCGACCGGCAATTCACCGGAGGTGAAGGACATCTTCCCTCACTCCGATACGCTCTCAGCGTTCCCGTACACTTGGAAGGTTGGCAGGGAGGTCTGCCATCGCTTCGTTGTTAAACGGCGCTGGTGCTTCACCATGGAGACTAACGGCCGGATCGGTTCAGAT
TAATATTACCGGATGGCCGCGCCCCCCCCTCCCCTTTGCCGTACACTCTTGTGGTCCCCCCTCACTTTAATTTGAATTAAATGTCTGTGGACCAATCATATTGCATGTGCAGAGTCTAGATATTTGTGTTACTACTTGCTGATTAAGTTTAGTGGGCCTATAAAATTCAAATTAAAGCCCATTCATTTTAATTCAAAATGTCTAAGAGGGATGCCCCATGGCGTATGATGGTGGGCCCCTCTAAGGTTAGGCGTACTCTCAATTTCTCCCCTGGTGGAGGAATGGGCTCAAAGTCCAATAGGGCCTCTAGTTGGGTTAACAGGCCCATGTATAGGAAGCCCAGAATATATCGTATGTACAGGACTCCTGATGTGCCCAAAGGCTGTGAAGGCCCATGTAAGGTCCAGTCCTATGAGCAGCGTCATGATATTTCACATGTTGGTAAGGTGATGTGTGTTTCTGATGTGACACGTGGTAATGGCATTACCCACCGTGTGGGGAAACGTTTTTGTGTCAAGTCTGTGTACATTCTAGGGAAGATATGGATGGATGAGAACATCAAGCTCAAGAACCACACTAATAGTGTCATGTTTTGGTTGGTTCGAGACAGGAGACCATATGGCACTCCTATGGATTTTGGCCAAGTATTCAACATGTTTGATAATGAGCCCAGTACTGCTACTGTGAAGAACGATCTACGTGATCGTTATCAAGTCATGCATAAGTTTTATGCTAAGGTGACTGGTGGACAGTATGCAAGTAATGAACAGGCTTTGGTGAAGCGTTTTTGGAAGATCAACAACCATGTAGTGTACAACCATCAAGAAGCTGGGAAATATGAGAATCACACAGAGAATGCTCTGTTATTGTATATGGCATGTACTCATGCTTCTAATCCTGTGTATGCTACTTTGAAAATTCGGATCTATTTTTATGATTCGATTATGAATTAATAAAATTTGAATTTTATTTCATGATTTTCTAATACATCTGTTACATA
GGCACTTAAGCGCTGCAAGATGGAAGTGATTGAAAAGCTCGAGACAATTAGAGAAACGTTAAATGACACAAAAGATAAAAAAGATTTCCAAAAAATTCATGATGAACTAGTTCAATATCTTGACGGTATAGATCCACTGACTATCGATGATGATAAATGGAATGAAATCCTTAAACTTTTTAAAATTATCATAGTAAAGTTAAAAAACTCAACAATCAAAACGACTTCTCTTGAAAATGAGTTAACCCAACATGAGAAAAAAAGAACGGTTAAAGAAGTGGAAAAAGTTGAAGAAGACATGAAGGTGGATGTGGCGAATGATAATAGCAAACCAACTCTTATGGATAAAGTATTACAGGTGTCAAGTCAGCCAAATAATCCATATTCTGCTGATGTATTACAAATAAGAACAATTTTATCAAAAACTTTGTTTGTTGATACGGATTCTGAGGCATATTCACTATATGTTCCAGAATCTCAGAAACTTGATGTTTCACCAATTACTATTGAATTAACTACGATTGAAAAGTATCAACCAAAGGTTAATATTCTCAAACAAGCAGTTATAGTCCCATCACAAAATCCATTGCTAGCAGATACCTATGGTGCACCTGAGATACTTTTTTCTACTGATTTCTTTGATGATATCACTTCAAATTCTTCAGAAGGATTACAATTATATTTCTTTGATAAGGCATACAAATTAAAAAAAGAATTACCAAATCTACCATTTCTTTCATCATTAGATAAGGATGTTAACCCGCTTAATCCACTTAATTCAGTATGTAAATCATTTGGACAAGAAAAGTATTATGATATGGTAATGGATCGCACCGATAGAGGATTAGATGCTAGAAGAGCAGCAATGCAATTTGATAATGTTATCGTTGATGCACAAAACAGAACCGTTCAATTTAATGTTAGAATGCATCCATTTGATTTACAATTGCTACGTATATCTCAACAGTTCGCTGAGCCAATGCAAGATTTGGCTCCAGTT
AAAATAAAACAACCCTAAACCAAACAAAACAAAACAAAACAAACACAAACATCACACGCTCCCCAAGCTCACAATACTTGTAGAGTGATTTCTGTCATCCTACTGTTTGCAAGCTTTCCAACAAATCAACCCGCTCGCTTTCAAACCCTCCATCATGTCTGCTTCTAGTTCACGCTTACTCTTCGACTGTGGCAGTCTTGACTGGCCAAATAAGAGCTTATTTGGCGATCCCACAACGCGAGATGTCATGAACGAACACATTTCCAGCACGTGGAATGCGGTTATTAGAAGGCACATGTTGGCGCCCAATGCCAACGCCGAGACTATATTGGGCCGTGATGGTTTGCCATCTGCTCAATTTGACGCGTATGGAGCCATGCTACCCAGCTTCATTCAAGCTCTAAATGCACCTACAACGCGTCTCCGAATCAGCGCACCGCTGTCCACCGCTGAGTCCATCTTGTGCGCTGATGCATCCCACGCCCCTTGGTTGTACATGGCAAACAGTGTGTGCGCATACGAAGCAACTCATCTGCAGCCTGTACAAACTTTCATCGCTTTCAACTTCGCGCATGGCTATTGTTACCTCAGTCTCTTCATACCACTAAGCTTTCGCATTACCTTCGAGAATGCTCGAGGTTTCAGTCGGTTTCTCGAGCAGCTTCCTGATATTTTAGGTGCGTATCCAACATTGGCTGCAATATATAAAACAATGCTATTTGCTATTAGGCTTTTCCCAGAGGTGCTACAAGCTCCAATTCCCATCATCGCAAAAAGGCCTGGCGTACTCCAATTCCACGTTAGTGATGCCAGAGGGCTACCACCCTCATGGTTCCCCATGAAGTGTGGCAGCGTAGCATCTTTCGTAGCACTCATCACCAACAACCTGAACAGCGATTTGCTTAATGGAATTGTTGGTTCAAATGGTGATGGCGAGCACTACACAAATTGGAACTCTGGACATGATCACTGGATTGTGAATCGATTCATAACAGTCAAA
CTCATTGGAGGGTTCGTTCGTTCGAACCAGCCAATCAGGGGAGGGGGGAAGTGACGTAAGTTCCGGTCACGTGCTTCCGGTCACGTGCTTCCGGTCATGTGACTTCCGGTCATGTGACTTCCGGTGACGTGTCTCCTGTCACGTGACTTCCGGTGACGCACTTCCTTTGATGACGTATTTCCGGTTGTCAAGGCTGATCGGGCGCATGCGCCCGATCTGCCATGAAAATTAAACCGGAAATACGTCATCAAAGGAAGTGCGTCACCGGAAGTCACGTGACAGGAGACACGTCACCGGAAGTCACATGACCGGAAGTCACATGACCGGAAGCACGTGACCGGAAGCACGTGACCGGAACTTACGTCACTTCCCCCCTCCCCTGATTGGCTGGTTCGAACGAACGAACCCTCCAATGAGACTCAAGGACAGCAGGACTTTTTGCGCGCCAGGAAATGGTGCAATCTAGGAGAGTGTATAAGGAGAGCTTTTTCCGGTTGCATTCATTCGTTGCTCTGCTCTCACAGAGAACGGACCTCAGGTCAGGAAAATGGCATTTTCTAGGCCTCTTCAGATTTCTTCTGACAAATTCTATGAAGTTATCATCAGGCTACCCTCGGATATTGATCAAGATGTGCCTGGTTTGTCTCTTAACTTTGTAGAATGGCTTTCTACGGGGGTCTGGGAGCCCACCGGAATATGGAATATGGAGCATGTGAATCTCCCCATGGTTACTCTGGCAGACAAAATCAAGAACATTTTCATCCAGAGATGGAACCAATTCAATCAGGACGAAACGGATTTCTTCTTTCAATTGGAAGAAGGCAGTGAGTACATCCATCTGCATTGCTGTATTGCCCAGGGGAATGTCCGATCTTTTGTTCTGGGGAGATACATGTCTCAAATTAAAGACTCAATTCTGAGAGATGTGTATGAAGGGAAACAGGTAAAAATCCCGGATTGGTTTTCTATAACTAAAACCAAACGGGGAGGGCAAAATAAG
ACCGGATGGCCGCGCCGGGGGACGTTCCCTCAACGTGTTGTCTCTCTATTGGCTCTCTCTCGCCAGCTGTTGCGCATTAACCCCGCCCCCTCCTCCCTCTGGTGGCCCTCTCAACGTGGCGTCTCTGTAATGGTCCTTTTCCCGCTACAATGGGCCCTTTTGTCAGTGAGTATTTATCTATCTCTTTAATTCAAATTAAAGGTAATTACTTTCATGTCTCGCGACCAGATTTGAATTTGAGACTATGTGTGTTGTCTTTTGAATATGGCCCATTGTACTACATGATGGACGTGGCTGATTTGAGACCGCGCTGCTGAGTTAAGTTAAGTCTTATTGTGAACTAGCTTTTCTATATATTGGGCCATGTTGATCTATTATATTCGATGTGACTCAGCAGTCTACCACGCTTAGTTGTTAATTAAACGTTTATTTTTGATAAAGTGGTATCATTTGATAATGTATCCTTTTAGGTCTAAGCGTGGTGCCTCATTTGTTGCACGTCGTTCTTATTCACGTAATAATTTGTTTAAGCGATCAACCATCTCCAAACGAGATGATGGGAGACGTCGATCTGTTAATGCAACTAAACCCAATGACGAGCCCAAGATGATAGCCCAACGCATGCACGAGAATCAGTTTGGGCCAGATTTTGTAATGGCCCATAATGCAGCCTTGGCAACTTTCATCAGCTTCCCTTGTTTGGGTAAGACTCAACCGAACCGAAGCAGGTCGTATATCAAGTTGAAACGGCTGCGTTTCAAAGGTACGGTGAAGATCGAACGTGTCATGTCTGATATGAACATGGATGGTTCTACTTCCAAGGTCGAAGGAGTTTTCTCACTCGTTGTCGTTGTGGATCGAAAACCCCATCTGGGTGCGTCCGGCAGTCTACATACGTTTGATGAACTATTTGGCGCTAGGATCCACAGCCATGGAAACCTCAGCATAACCCCTTCTTTGAAAGACCGGTTTTACATAAGACACGTGTTCAAACGTGTAT
TATTAAAATTTTTATATAAAATTTTGATAACCGCAAACGTGGGGAAACCCGAAACCTTTCTTTTCTTTTCTTTCAAAGCGAACGAGTATTCCAGCTTTCAAGCGAACCACTTTTCGTTGACACCTTACTTTTAGTAATCGTGTTGATTTATTGAAGAATAGCGTGTGGAGCGATCCTTGGTGTTAATTCACCTTGAGGAGCACGTTATATCTTTTCTTCCCTTCTTTCTCTTGGATTACAAATACGCAAGCATTCAATTGTCAGCACCCTTCATAGCTCTATTAATATATATGTTGGGAATTAGCAATTTGTGCAGATACTACCAAGGTCAAAGACGAGTGTGTGCCAATAAGTTTTACCAGAAGTATGTTAACCACTCAGATTTGTACTTTTTCGATCTCTGGGAAATTTCGGCTAACAATCTTTGGATTAAGTTAGCTTTTGTACTGTTACTTTGTCTCTTTGAAATAATTTCTGGGCTAGAATATCTTGGGAAAATGGCACAAGAAATTTTGAAACAAGGTATTCCAGCAAATGTGCTACAAGAAAAAGCCAACCTTTTCAAGAAGGCTAGTGCAAACAATAAGATTAAGGATGAAATGCCAAATGCACTGTCTCTTTACCAAAACCACTCCTTCTTCCAGAAACTCAAACATCTAGCAGACAAGAAGAATTTGGATATCACTAGTTTACCTGGAGGTAGGGAAGTGGAATACAAACATCTTGATGCAGGCCATTTATTGGCGGATACAAATGTGGTTATAGATGTTCCACTTGTTCCACAACTTGCCGCTAGGACACCAACTGATTACAATTTTGGAACTAGCAGAGACAAGAGTGCCACTGCTTTGCATGTCGGAGCAATAGAGGTTGTAATTCAGAGTTATGCCTCTTCTGAGTGTGATTTAATGGCAGGCATGATGCTGGTTGACACTTTCCACTCGCGCCCAGAGAATGCCATCAGATCAGTATACATAGTGCCAATTCGAGGGGGTATGTT
AGTAGTGTACTACCAAGTATAGATAACGTTTGAATATTAAAGTTTTGAATCAAAGCCAAAGATGATTTGTATATTGGTGCTAATTACAGTTGCAGCTGCAAGCCCAGTGTATCAAAGGTGTTTCCAAGATGGGGCTATAGTGAAGCAAAACCCATCCAAAGAAGCAGTTACAGAGGTGTGCCTGAAAGATGATGTTAGCATGATCAAAACAGAGGCCAGGTATGTAAGAAATGCAACAGGAGTTTTTTCAAATAATGTCGCAATAAGGAAATGGCTAGTCTCTGATTGGCATGATTGCAGGCCTAAGAAGATCGTTGGGGGACACATCAATGTAATAGAAGTTGGTGATGACCTGTCACTCCATACTGAATCATATGTTTGCAGCGCAGATTGTACCATAGGTGTAGACAAAGAGACTGCACAGGTCAGGCTTCAGACAGATACCACAAATCATTTTGAAATTGCAGGCACTACTGTGAAGTCAGGATGGTTCAAGAGCACGACATATATAACTCTTGATCAAACTTGCGAACACCTTAAAGTTTCCTGCGGCCCAAAATCTGTACAGTTCCATGCCTGCTTCAATCAGCATATGTCTTGCGTCAGATTTTTACACAGGACAATATTGCCTGGCTCTATAGCCAATTCCATATGTCAGAATATCGAAATCATAATTTTAGTTACACTTACTCTATTAATCTTTATATTGTTAAGCATTTTAAGTAAGACTTATATATGTTATTTATTAATGCCTATATTCATCCCCATAGCATATATATACGGTATAATTTACAATAAGTCGTGCAAAAAATGCAAATTATGTGGCTTAGTGTATCATCCATTCACAGAGTGTGGCACACATTGTGTCTGTGGTGCCCGCTATGATACTTCAGATAGAATGAAACTGCATAGAGCTTCTGGATTGTGCCCTGGTTATAAAAGCCTAAGAGCTGCCAGAGTCATGTGCAAGTCGAAAGGGCCTGCATCAATATTGTCTATA
GACAATTTGTCCACACCACAAACATGGCAGCCCGACTTCCAATCGACGCCTTTGGCATTTCAGTGATTCAGCAAAACGGTCTCAAAGTATACACAATTCTACCTACAAGCATGCTAATCACACTGACTGAACAAACGGCATCTAGCAAGTTGTATGCTATACCTGAGAAACATCTAGACTCATTAAATGAGCGTGATCGAGGAAAGATAAAAAAAGTCAAATTTATGATTACAAGTAAGTCTGTGGATTATACGAACTGGTTCACCTCAGAGACTGATGTGGAAATTCAGGAGTATTTGGAAGACACCGGATTATACCTTGCGTTGCAAAAAGCATATGAAAAGAACCGAGAGAAGCCCTCAGTTGTTGCAAGTCCTGCAAACCCGGCTCCAATGACGGCTAGACAGAAAGATGTGTTAGGAACGTGGTCAATGGGGTCTATACCTAATTTTTGTGAATCAGTTGGTTTGGATAGACAACCTGAAGGCCCTTGGAGACAACTTGTGAGAAGCGCGGGTTTTTTACTCCTGTCTAGTCCTGGTGCATTAGCCTCGACCCATATTGGCTCAGTGGATGCTGATTTAAGTTATTTTGAGGTGCGAGACCAGAGATGGATGAAGCTGTTGGATTACAAAGAGATTTTGTCGAGAGGTGGTGATCACCCCAAACGTTATCAGCTATTCCCTTTAACCGGACCCCCTTCCGATGACACTTCTGAGGAGATGGTGGCGCTTGACGGATCTTGGGTCCGAAGTGAGGAGCACGATAAAGGGTTATTCGCTCTTCCTAGTCGTGTGACTATCATTAATGTGCGACAGGTAATGGAATCAAGGCCCGATAGTGACATGGAAGACGAGGAGGTTACAGAGCCATGGAAGTGTCAGCGCATTGTCGAAGAAGTGACTCAGCAGGCAGAATCACTTAGTCTTGAGTCTAGTGGAAAGTTTGAGTTTTCTCAGCCTACCCTGACGATGCCAAAATTTGTTGCAAAGTCGGGTGA
TAATATTACCGGATGGCCGCGCCTTTTCCTTTTATGTGGTCCCCACGAGGGTTCCACAGACGTCACTGTCAACCAATCAAATTGCATACTCAAACGTTAAATAAGTGTTCATTTGTCTTTATATACTTGGTCCCCAAGTATTTTGTCTTGCAATATGTGGGACCCACTTCTAAATGAATTTCCTGAATCTGTTCACGGATTTCGTTGTATGTTAGCTATTAAATATTTGCAGTCCGTTGAGGAAACTTACGAGCCCAATACATTGGGCCACGATTTAATTAGGGATCTTATATCTGTTGTAAGGGCCCGTGACTATGTCGAAGCGACCAGGCGATATAATCATTTCCACGCCCGTCTCGAAGGTTCGCCGAAGGCTGAACTTCGACAGCCCATACAGCAGCCGTGCTGCTGTCCCCATTGTCCAAGGCACAAACAAGCGACGATCATGGACGTACAGGCCCATGTACCGAAAGCCCAGAATATACAGAATGTATCGAAGCCCTGATGTTCCCCGTGGATGTGAAGGCCCATGTAAAGTCCAGTCTTATGAGCAACGGGATGATATTAAGCACACTGGTATTGTTCGTTGTGTTAGTGATGTTACTCGTGGATCTGGAATTACTCACAGAGTGGGTAAGAGGTTCTGTGTTAAATCGATATATTTTTTAGGTAAAGTCTGGATGGATGAAAATATCAAGAAGCAGAATCACACTAATCAGGTCATGTTCTTTTTGGTCCGTGATAGAAGGCCCTATGGAAGCAGCCCAATGGATTTTGGACAGGTTTTTAATATGTTCGATAATGAGCCCAGTACCGCAACCGTGAAGAATGATTTGCGTGATAGGTTTCAAGTGATGAGAAAATTTCATGCAACAGTTATTGGTGGGCCCTCTGGAATGAAGGAACAGGCATTAGTTAAGAGATTTTTTAAAATTAACAGTCATGTAACTTATAATCATCAGGAGGCAGCCAAGTACGAGAACCATACTGAAAACGCCTT
TTTGAAAATAATTTTGAAAGTCTCTGACAATCGTAACTGATGCAGAAGACTATGACTCGACACTTGTCGCGTAACCGGAAGCCTCATGAGAAGGTTTCCCATGTTCCGCGGCGAGGGCCACGTACCTACCAGGATCCATGCGATCCTGGTTGGTGTGTGGTAAACTCTTGTAGGAGAGTTGCACCTCAACCAATACCTACTAGCGGTAGTCTGGGCCGCAAACCTCTCAATCCCGGCTGTCCGAGCAGGAAATGGACAGAAAAAATAATTGCTGCTCCCAAGCACGGCTTCTATAGTGCAAAAGACCACGGGTACTGGGTTCCCAAGGTCAAAGTACAGAAGAAGTACAACCCTCTCCAGAAGGTTGTAGGTGGAGGAAAATCCTATAAGGATGTTCTCACCACTCCTGCTACAATCCAAATTAAACCCACCCCTGAAAGTATTCTTTTGGCTCAAAAGATACAAAATTCAACCTTCAAATCTAGGGGAAAAGTGACACTGAGCCAAGAAAAGATTCCACTGGTCAATCGCTTCCAAGAACTATTAATTGAAAAAGAACTTATGGAAGAAATTGAGGAATCCCAACCCTTTGTGGCTAATGATCCAAGGGCGCAACACCTTATTTGTAAAAAGGTGCCGCGTAAAGTTGGGCGACGAGAGATCCTCGTCTGCCCAATTACTAACGATGAGTCACACCTTAATCTCAAGTCTGGGATTAGGGCTGAGATTGTGGATTCCATGGGTTCGGTTGTGCATGCAGAGAAAATAGCTGAATATAACCGAGGCCATGTAGTGAAGTCAATGCGTAAGCGCATTGTATACGAGAGGGAAAGTAAGCCAATTCCTATCATCGGATCATTTAGTGATCGCGCAATTAGAGTCTCATGCGACGACCACACCGATGAATTGGCCTCTGCTTCCAGTGTCCCTTCCGAATGGAAGCCCTCTAAGAACCAACGAGCTGTCCCTTGCTTACTTCAAAATGAGTCTGGGACAGTTG
ATGAACATGTTTGCAACCCAAGGCGGCGTCGTCGAACTGTGGGTCACCAAGACCGACACCTATACCTCGACCAAGACCGGGGAAATCTACGCCTCGGTCCAGTCCATCGCCCCGATCCCGGAAGGCGCCCGTGGCAACGCCAAGGGCTTCGAGATCAGCGAATACAACATCGAGCCGACCCTGCTGGACGCCATCGTCTTCGAAGGCCAGCCGGTGCTCTGCAAGTTCGCCAGCGTGGTCCGCCCGACCCAAGACCGTTTCGGTCGGATCACCAATACCCAGGTCCTCGTGGATCTGCTGGCCGTGGGCGGCAAGCCGATGGCGCCGACCGCCCAAGCCCCGGCCCGCCCGCAAGCACAGGCCCAAGCCCCGCGTCCGGCCCAGCAGCCGCAGGGCCAGGACAAACAAGACAAGTCTCCGGACGCCAAGGCGTAAGCCTTAGGAGGCCACGATGCTCCGCTATCTCTCGCTGTTCGCGGTAGGTCTGGCCACCGGTTACGCCTGGGGCTGGATCGACGGCCTAGCGGCCTCCCTGACTGTTTGAGGACTGATCGCTATGTCAGGCGTTGTCGCTGTGCAGGTGTGTACCGCGTGGACCTCGACCCCCGAGGGCTTCATGGCGTGTCGCGAACTCGCATGGCAACAGGCCTACCTGATTCCGCCCGAGGCCGCTGGATACGTGGACATCCTGGTCAACGGTGGTTTCTCCCCGGAAGCCTTCGGCATCGGTGCCGCTGGCGTCCTGGGATCGTTCGTGACGGGGCTTTTGATTGGCTGGGTCGCGTCACTTCTTCGTAAAGCCAAGTAGAGAGGAAACACCATGAAAGCAATGAAGCAACGCATCGCCAAGTTCAGCCCGGTCGCCTCGTTCCGCAACCTGTGCATCGCCGGCTCCGTCACTGCCGCGACTTCGCTGCCGGCCTTCGCCGGGGTGATCGACACCAGCGCGGTGGAATCGGCGATCACCGATGGCCAGGGCGATATGAAGGCCATTGGCGGC
TCCAGCTGCTCATCTGCAGGACAGAGCGCTTGACAACCCATGAGAGGAACTGTTGTAGGCGTAGCGAGGGAAACGAGGTGTGTTGTAGGCGTAGCGAGGGAAACGAGGTGTGACGCGTGCAGGTTCCTATGCCACCTGTGTGTTATGCCACCTGTGTGTGCCAAGTGTAACTTCGTGATTGGAGGAAACACTTGTATTTAAACACGTAGCCTATAGCAATAAACGCCATTTGCCTCACTTACTCCTGGGGTCTGGGTGAGCATCTGGCCCCGACCTGGTAAAGGGTCGGTTTCGCCCAGCAGTAAGCCCTACATGTGGACAGAGGACGAACACCGGAAGAGCGAACGGAGACTACATGCAACAAGTGGTGACCCCGACGTGATCTGTCTGCTGAGGGTAGCTGCCCGGCATGCCCGTGACGTGGAGAAGAGCCTGTGAGGTGGCGGCAGGTCGCGCACGGAAGACGTATTGCGGTTAAGAGCCTGCGAGGTGGCGGCAGGTCGCATACGTAACAATGGACCAAGTCATTAAGGTACTTGTGCAGTTTTGTAAGGACTACTGTGGAAAATCTACTCCTTCCCGGAAGGAGATCGCGACAGTTTTGTCGCTGTTAAATGAGCTGGGGGAGCTGGACTCTCCCCGCCACGTTTTGGATTCGAGTAGGTGGGACTTGCTCACCTTGGCGCTATGCCAGCGCGCCATGGCCAGTCAGAAGGCTACGGAACTTAAAACGTGGGGACTGATGTTAGGAGCCCTTAAGGCGGCCAGGGCAGAGCACAAACTTGGCGCGGTCATGAGCGGGGAGGGAGCTCCGGGGAGCGGATCTCTGGAGTTTTGCAGGACCGGCGCTCAGACCGGCGCTCAGACGACAGCGAATAAAACGGCGACGGAGAGAGAGGAAGATTGCGAGAAGGACAACGAAGAGTCGCAGAGGCTCGGGGGGGGTGCAACGACGCCGACGGCCCCTCCTAATTCTATTGCGCTGTCGCCGCCCCCGCCC
TAAAACCTCACCTACATTGATCTCGACTACCATTAGAAGGGCCGCTTCGGCGATAAATCCTTTTATGGCAGTTGTTGATTAATAGAAGTGCGAGAAGAAACTGGAGAAATTGAAGGGACAGATTGAGTCTAAGCAGCGCGGTACGATTTCGGAAGTTCAACCACAAAAATCTGTTACGGTCTCCATTCAGATGGCGGTCGAAGCCGGTTATGATACGTGGAATGCTGAAATCAACCGTATAGCAGTTCGCCATGCGTTTATAAGATATAATACTCTATTGGCGACGGTGCAAGACTGGACAAAGACGCGTACCTCCCTGGTGGCGCATGTTGGCACGGTATTGGCCGCGCTAAGTACGTTGGGAACTAGGGACTTTTTCTCTAGGAAGAAGCGTTTTGCCTTCGCGGAAGCTGATGGGGATATCATTTTCTGTGATCTTAGCGATGAAGGTACTCAACAGGCCATGAATCGCCTGAAGACGGTACTAATGGCTGTGAAGGGAGAAGGGTTGAAAGCGAGGAACGCTGGTCGTGCTAGTGGTACCGGCACGCAGGCGCAGGAAACTGAAGACACGAGCGGGAACGATACCGCTTTAGCTATTGCTAACGCCCTTGTGGAGTTTCAAACTCATATAGACAGTGATTTGTTTTTAAAAAATCACTGCTTTACGCAGGATCAGTTTGAAGCTCGTTACAATTTGAAATGGAGTGGCAAATGATGGGGTGGCGTCTTGTCGGCGAGCCGCGAGTCTGTAGTGGAAAATGCTGTTCTGCGGCGATTAACCGCTAAAGATTTGGGGTTGCTGCCAAGGCGCGATACAAACGGTACTGTACTGCAAGATGGGCCTGACATTTTGTATGAGGAGTTGGAGGATGCTTTGTTAGCGTCTAACACCTCTGTGTACAATCCACATGCAGCCATTGAGGAGTATGAGATTGACACTGGAGACGGTGAGCAATTACGGCATGAAGTTTCTCATACTGAAGATTCGGATTACAGA
CTGTTCGGTCCGTCAGGTACTCAAAACAGTTGTTAGGAATAATTACGTTACTGTAAGATCTTTGCCAAGGGCCGCCTCTGGCGATAAATCCTTGGGGGTTTTATAGTTTTCGTAATGGAGGGAACTGGTGGTTTGTTGGGTATCCTAGGTGAGGCTGATATAGTTCGAGCCGCAATAGCAACCAGAACGAATTCGCAGTTGCATCAGACTGTATGTGACCATATTAAAGATCATATAGTAGATAGTAAAGAAAAACAAAAAACAAAAAAAAAAATAGATGTGCGCAGGAATTTAGATCAGGAGCAGATACAACTCTTAAATGAACTGTACCCTGAGAGGCACATTGTCACCAGCAGTTACGAAAGGGGGACGCATAATTTTGCCGCCGCTTCTAGGATCATTGAGTTGGACATTTTGCTGAGCAAGTTTCCAAAAGACAAGTTTGTCTATGATATTGGTGGTAATTGGGCTTCTCATGTGAAACGGAATGATAACAGAAGGGTGCATTGTTGTTGTCCGATTTTAGATTTTCGTGATGCACAGAGAAAATCTGTACGTTGGGCGTCGATTGAGAAATTCGTGGCTGAAAAAGAAAGTATTCCTGAAGATCTGGGTAATAAGATTAAGCAATTATACTCTGACGAGAGTCGGATCAGGGAGAACGTGAGGAAACAGGATTTACGGGCTGAGGCTATGGATGGTGTGTGGTATTGTCAAAACAAGTTCGAAGATTGTGTACATAACGTGGCGAATGCGGCGGCTATTGCTATCCACAGCATATACGATATCGAAATAGAGGACTTAGTCGATGCTTTGGAAGAGAAACAGATAAAGCAGCTGACTGGGACTTTCCTTTTTTCTGTGGAGTTGTTGATGGGTAGTAAACGCGGTGAGCTACCAACCGTTAACGGGTTTTTTGAGGTTGAGGGTGACAAAGTGAAATACGGGTTTTACGATGACCCCAACTGTGGTTATACACACAACCTGCAACAGTTGAAAA
GTTTTATGCACACACGTCAGGATGATTACAGTCGTCTTCATCCCAGGACACGGCTTCAACTGGAACGACTCCACTCTACTTAAATACATTGACACCCGACTTTACCGAACTCGCATACCTAAAGACACTCTCACGATCTTCGCTCCCGCCTGGTTTAAATCTCAACTTGAGCATTATGTTGGGACTCATGGTATCGAGGAAGTGTTCGCCTGGTGTCAACGTCTGACGAGTCCTCTCACCCATCGTTTCATCCTACTTCCGCGACCCAAGTCGTTCGCTAAATGGCTGCTCAGTAGCCCCGGCGCCAACCAGTGGGACATACCACGATGGAAACTTGACTTGGCAGCTGCGGGGAAAGCCCCCCCTGATCTGTACGACGTCATCATTCCCCTGCTTGGGCCGGATGCTACTGTCTCCAAGTCTGTAGGCTTAATAGCCTCACAGCCCATCGTCTACACACGAACCCGACATGTCTTTGGAGGACCCCTCTACCTGGCAACTGATGTGTCCGCCTACTCCGGTTTTATCAATCAGTCCACGCTGGAATCCATCTTCAAGCACGACGCTGACATAATGACTGGCAAGCGATCGGCCGTACACATAACTATCGTTCCCAATTTGACCAACCCTCGTACCTTCATGCTGGACTTGCCCGACTTAACGATTGACGTCAACTACCCACTGTCAGCCTTCCACGGTCACCTGACGCGCGCTGGCCAAAATTCCACTCGCATGATGCCTTTAGACGGTTTATGCTGGCGCGCGGCCCGTGGGATGGCTAAACCTACTTGGACCCCGGAATTCGATGAGGCCTTCCGCTTGCCGCGATTGACACGGCCCGCAGTTTCTGAATCTAAGCCAGACCTCGGGACCGAGGCGACTCTAGTTCATGTGGACTTGACGTTGAACGTGGACGTGCGCGATAACAAAGCACCCAGGTCACCCCTCCATGTTCACGTGCTGAACGTTCCTTTAGCTTACATCAAGCTGATGAACTTGA
ATGAAAAATGTTTACGTTTTCTTACGTTACCGTGATTTCACTTTTCTTTAGCCAAGAGTTTAAGAAACTCAAAAGTGAAACTGCCAAGAGTTTAAGAAACTCACAAAGCGAAGAGTTTAAGAAACTCATCATTGCTTTTTTGTTCTTTTATTTTGCGCTTTATTTGTTTAGCATTTTATTTAGTTCTTTTAAAAAGCTTTTGTTTTGTTTTTCTTTTTCTTTACTTGCCCTTATGGGCAAATTTTATTATTCCAACAGGCGGCTTGCCTGTTGGGCTGCTGGGAAGAACCCTCATCTTGGGGGTTCTGTTGAACAATGGCTGGCGGCCATTAACACTGATCCCTCCTTCCGCCAAACTGTTAAGGAGGATGTCCAAGAAAACCGAGAACAGCCAACTGCTGTTCGAATGTTTTCTTGGAAAGTTGGGTCCGGGCCCATTGACAATCCCGAGAAATGCGACTGGCATTTTGTCCTTACGGGCGAGAGGCCAGCGCCGTCCCGGCCGGTTAAAGCCGATGAGGTTGTGGTGGTGCCACAACCGAAGAAGGTGGTGATTCCAACACCACCTCCTCCCCCAGCTCCCTACTTTAGGGCTGTTGGGGCTTTTGCACCAACCCGGTCCGAGTTTGTTCGGGCCATTGTGGAAAGGCTCACCCGGCTACGGGAGGAGTCGAGAGCTGCGGCACTCTTTGCCGAATTGCCATTGGAGTACCCTCAGGGTGCTCCTCTGAAGTTGAGCCTGGCGGCGAAATTCGCCATGCTCAAACATACCACTTGGAGGAAGTGGTATGACACTAGTGATGAGCGCCTTTTGGAGGCTCATCCTGGTGGTCCTTGTCTTCCTCCCCCTCCCCCAATCCAAAATCCTCCCTCCTTCCAGGAGAGGGTGAGGGAGTTTTGCAGGATGAAGTCCTGCACCAAGGCTTTCGCCTTGGAAACCTCCCTAGGTCTCAATAAGGCCTGGGTAGGTTTAGTGGACATCCCCAGTACTTCTGTGTGC
GCTATTGGCGCAATGGCGAACGTTTGGGGAGTGAGACTTGCAGACTCTTTATCATCACCCACTATTGAGACAAGAACTCGTCATTACACACTACGCGATTTCTGTTCCGACCTGGATGCTGTGGCTGGCAAGGAACCCTGGAGACCTTTGCGCAATCAGAGAACGAATGACATTGTCGCCGTTCAATTGTTTAGGCCACTGCAGGGATTGGTGCTTGACACGCAGTTCTATGGATTCCCTGGCATTTTCTCAGAATGGGAGCAGTTTATAAAGGAAAAACTCCGCGTATTAAAATATGAGGTTTTGCGGATCTACCCAATCAGTAATTATAATCATGAACGTGTCAATGTCTTCGTAGCAAATGCTCTTGTCGGTGCGTTCCTATCCAACCAAGCCTTCTATGACCTGTTGCCTCTATTAGTAATAAATGATACCATGATAAATGACTTACTTGGGACAGGTGCCGCCCTTTCTCAATTTTTTCAATCCCATGGTGAGGTTTTAGAAGTTGCCGCAGGAAGGAAGTACCTGCAAATGAAGAACTACTCGAACGATGACGATGATCCACCTTTGTTCGCTAAAGATCTGTCGGACTATGCGAAGGCGTTTTACAGTGACACGTTTGAGACTCTAGACCGATTTTTCTGGACACATGACTCATCTGCGGGCGTCCTAGTGCACTATGATAAGCCCACTAACGGGAATCATTACATCTTGGGTACTCTGACGCAGATGGTTAGTGCGCCTCCGCATATCATTAACGCTACTGACGCATTGTTGCTCGAATCGTGCTTAGAACAATTTGCGGCGAATGTGAGAGCCAGGCCAGCGCAGCCTGTTGCGAGATTGGATCAATGTTATCATTTACGGTGGGGTGCTCAATATGTTGGCGAGGACTCATTGACGTACCGTTTGGGGGTACTTTCGCTGCTGGCTACCAACGGATATCAATTAGCTAGACCGATCCCTAAGCAATTGACGAATCGATGGCTCTCTAGTT
ATAAAATTTATCAATCAATCTCTTCTTTGCTCTGATCCCGACAGAGTTTAAATTTTATCTAGGAAAACATTCGTTTTTGTGATCTCTCTGGATCATTCACATCTTCGCGTTTTTTCCCTTTCACATCCTTAAGGTTGAAACACAACGTACCTGACACCGTCCGCTAGAAATACCCGACACCGTCAGCAATAACGCGCCATCGCGGCTCAAGTTGCCAAATACGTTTGATCAATAATCCCTCTCCGTGGTGTGTTTGTGAGTTCTTACTTAATAGGCGTGCGCGAGCATAATTCGTCGTTAAGTTTGAACACGTGAGTTGTTTGTATTCGAATGTCTAACATTAGTTCTCTAAACCCGTTTTCAGGTTCTTCCCGAACATTAGTTGAAAACAAACAGGTGGGCGCTTCTGATGCCGAGTCCCTCTTAAAAGAGATGTTTTCTCTGGAGGCTCAGAAGGAGTACGCTAAAGAATGCAATCTCGGTAGGTATACCGAATTGAAAGCTAATCGTCGCCTTAACCACATTGACCTCGTCCCGAAAGTACACGGCATGAAAATGCTCTCCATGTTTCGTAGTGAATATGATAAAGGTAACGTTCCTAGTAGCGGGGTATTGAATATCCCTCGTATCCTATTGTACCTTGTTAGAACTTCGCATAGTAGTACTGTAGGCAGTATCACAATACGGTTAGTAGACACCTATAGTGCATCCGATTCATGCTTATTAGAAGCCATCGACGGTCAAGAATTTACCGTTGATCTTTCTTCTTTGCCTTGCATGATCGGTTTTTCACCTACATATGATTGCAAGTTGGAAATGGTAGATGGGAGGCGGCGCTGCTTTGGTATCGTTACTGAATTAAATGGAGTGATAGGCGAAGGTCACACTGTTGCTATGGTGCATGCTTACTGGAAGGCTATGTTCCGAACTAAACCGGGTAATTATACTCGAGTTAAACCGGCAGCCAAATTTATTGCACCTTTTGATAGGTTGAAGCAGT
TGTACTCCGATGACGTGGCTTAGCATATTAACATATCTATTGGAGTATTGGAGTATTATATATATTAGTACAACTTTCATAAGGGCCATCCGTTATAATATTACCGGATGGCCCGAAAAAAATGGGCACCCAATCAAAACGTGACACGTGGAAGGGGACTGTTGAATGATGTGACGTTTTTGAGCGGGAAACTTCCTGAAGAAGATTCCTGCGGGAAACTTCCTGAAGAAGATTCCTTTCAGATAAGATTTGTTGACTGGTCAAAAGAAGGGGACAACTTTATTAAAGTAACTTTACTTTAGTAAAAGTAAAGTAAGTGTGCCCCACAGGAAACTTGCTCAGCAAGTTTTGAATTATGTCGTTTTATATACGTTATTTTTACATGTATATGTAATTATAAATGATGGTCTGTCTACCAGACTGGTTATTTTTGCTATTTATCTTCAGTATTCTACTGCAATCAGGTACGAACTTTTATGGGACCTTTCAGAGTGGATCAATTTCCAGACAATTATCCAGCCTTTCTAGCAGTATCGACCAGTTGTTTCTTAAGGTACAACAGGTGGTGTATACTAGGTATCCATCAAGAGATAGGGTCTCTGACCCTAGAAGAAGGCGAGGTCTTTCGTCAATTCCAGAAGGAAGTGAAGAAGCTACTGAGGTGTAAGGTTAATTTTCATAGGAAGTGTTCGTTGTATGAGGAAATATACAAGAAATACGTATACAATGTCCCAGAAAAGAAAGGTGAATCCTCAAAGTGCGTGGCCGAAGAAGAGGAGGACTAGTACGACTTCGAGGAAATACCAATGGAGGAGACCTGTGACAAAAAACAGGACTCTGAAGTTAAAGATGTATGATGATATGTTGGGTGCTGGTGGTATAGGATCTACCATTAGTAATAATGGTATGATTACTATGTTGAATAATTATGTCCAGGGTATTGGTGATAGTCAGAGAGCGAAGAACGTTACTGTGACGAAGCATTTGAAGTTTGATATGG
TTAAAACAGCTCTGGGGTTGCTCCCACCCCAGAGGCCCACGTGGCGGCTAGTAATCTGGTATCAGGTACCTTTGTACGCCTGTTTTATATCCCTTCCCCCGTAACTTTAGAAGCTTATCAAAAGTTCAATAGCAGGGGTACAAGCCAGTACCTCTACGAACAAGCACTTCTGTTTCCCCGGTGAAATCATATAGACTGTACCCACGGTCAAAAGTGATTGATCCGTTATCCGCTTGAGTACTTCGAGAAGCCTAGTATCGCCTTGGAATCTTCGACGCGTTGCGCTCAACACTCTGCCCCGAGTGTAGCTTAGGCTGATGAGTCTGGGCACTCCCCACCGGCGACGGTGGCCCAGGCTGCGTTGGCGGCCTACCCATGGCTGATGCCGTGGGACGCTAGTTGTGAACAAGGTGTGAAGAGCCTATTGAGCTACTCAAGAGTCCTCCGGCCCCTGAATGCGGCTAATCCTAACCACGGAGCAATCGCTCACGACCCAGTGAGTAGGTTGTCGTAATGCGTAAGTCTGTGGCGGAACCGACTACTTTGGGTGTCCGTGTTTCCCTTTATATTCATACTGGCTGCTTATGGTGACAATTTACGAATTGTTACCATATAGCTATTGGATTGGCCACCCAGTGCTGTGCAATATATTTGAGTGCTTCTTTCATAGGTGTTACCAACATCACATTTAAACCACAATAGTCAGTGCAAATGGGGGCTCAAGTTTCAACCCAAAAGACCGGTGCACACGAGAATCAAAACGTGGCAGCCAATGGATCCACCATTAATTATACTACCATCAACTACTACAAAGACAGCGCGAGTAACTCCGCTACTAGACAAGACCTCTCCCAAGATCCATCAAAATTCACAGAACCGGTTAAGGACTTAATGTTGAAAACAGCACCAGCTTTAAACTCGCCCAACGTGGAAGCATGTGGGTACAGTGACCGTGTGAGGCAAATCACTTTAGGTAACTCGACCATTACCACACAGGAAG
ATGAAAATTCTCGTGGGGTTTTCATATAAACGCAGCCCACGACTTTTCTAATCAAGAGTTTAAGAAACTCAAGTTTGATATAGCCAATCCGTTAAGAGCGGAAACAAAATCAAACCGTTAAGAGCGGTATCAAGGCGAAGAGTTTAAGAAACTCACAATTGCTTTTCTTTATTCCTTACTTATTTACGCGTTTTATTTGTTTAGTGTTTATTTTGTTTGTATATTTAGTGCGGCATATTGTTACGTTAATTTCTCTGCCCGCAAGGGCATTTTCTCTTTTTCCTTTTCTGGCCTTATGGCCAAATTTTATTACTCCGACAGGCGTTTAGCCTGTTGGGCTGCTGGAAAGAACCCTCACCTTGGGGGTTCTATTGAGTCATGGCTGGCGGCCATTAAATCTGACTCCTCCTTCCGCCAAACTGTTAAGGAGGATGTACAGGTGAACAGATTGCAGCCTACGGCTGTCAGGATGTTTTCCTGGAAAGTGGGGTCTGGGCCCATTGACAACCCGGAAAAGTGCAACTGGCACTACGTCCTCACGGGCGAGGTGCCAGCGCAACCGACCGAGCCGGTAAAAGCTCGAGAGGTGGTGGTGCCACCTGTGAAGGTCATTCCTTCACCGCCCCCTGTGCCAAGGCCTTACTTTAGGCCAGTTGGGGCTTTTGCACCGACCCGGTCCGGGTTTATACGGGCCACTGTGGAAAGACTCTCCCGGAAACGGGAAGAGTCGAGAGCTGCGGCACTCTTTGCCGAATTACCCTTGGAGTACCCACAAGGTGCTCCATTGGTTGTCCCCCGTGGTTTCGCGGCCATGAGGTGGACTTATCATGCCACCTGGAGGCGGTGGTATGACGCCAGTGATGAGCGCGCTTTGCGCGTTCATCCTGGTGGCCCTGCTCTGCCCCCCCCCCCCCCCCCTCCCCCAATCCAAAAACCACCCTCTTTTGAGGAGAGGTTACAGGCTGCTCTTGAAAGGCAGTCCTGTGCTAGGGCTTTTGCC
GGTAAATACATCATTTTCAACTACAGAGTTTAGATTAGGAGTTTAGTATTTCCCTCCTTATTTCAAAAACTAGTACTGCAATTGAAAAATATCCAATCCCTTTACGGAGGTTTTGGTCAGTACGATCTGTCACCGAAAGGAACCTGATTAGCCATTCCGTCTGCTGGAAACAATAAAGACTTTCTCCCCCGGCGATTCGATTAAGTGGTACCTTGAGGTCTGGCCCTCAAAGCTGCTCGACGTGAACAGGGGAGTAATACCGTCCTACGCGTCCGGTGTTTGGTGAAACGGTTCTGAATAAGGACATTACAGTTGCTTTCGTGATTTACCTTTCTTTTATTGCCTTAGTTAGCAATCACATGGCTGGTTTGTGGCGTTCTAACTCCACTCTCGATGTCGAGCGGGGACGAAACCGTACCCAAACTGAAACAGTCCAAACTGTCCCTCGACAGGCACAAGGCATCTTGGAGTTACTCAGTTCCCCGGCAGCGCGGGAGGCGCTTCAGGGTTCAGACTTCGCACGTTGGCGCGGAGTCCCAGTATCCCCTGCTGGTGGCTACTTCGAGCTTGCTCCTCTCAGGAGCGTGAACACTTTCGCGAGAGGCCTCCGTTCAGTTTTTGGAGGTTCTACATCCAGAAGAGAAGCCTATATTCCTCAACATGGGTTTTACCGACTGAACTACGTGTTAGTCGCTGTGGTACCTCATGTGGAGCATTCTGACCCGGGTGAAGTGACGGTGCAATTAGTTGAAAATACTAATCCCACTCGTGCGGTCGATGGTCAGGAGCTAACAGCCCGTCTGGCGGATGGCTCATTTGTATTCGCTGCGGCTCCTACCTATGATATAGTGCTTGAGCAAGCTCCAATACTTGTTGAAGGAGAGTCTGCTGGTGTTGTGCAACGTATGTTCGGCATACGTACGTCAGTGTCGGGGTCACTCACGACCGGGTCTGTGGTATCTGTATACCCAATCTGGTCAGCTGAGTTTCCTATACAAGG
AAAATAAAACAAACCAACAAGACTCAATACAACACAACCCAGCAGCTTTCAAACTCTCTTCTTTGCTTTCAAGCAAGTTTTTGATTCCTCTTTGGACTCACAACCAGTTTCAAAGCATTCTTCTCCACTCAACGCATTCACAACTGAAAGAGATGGCCTCATTCACGGTCGGATCGATCCTTGTGAACACCGCAAGCGTCCTGAAAGAAAGCTTTGCACAGAAAGTGCTCACGACACCTCCAGTGTTGGTAGCACAGCCTGTGCAGAGGAGCTTTGGTGCGGCACGGATGTGTGCACGCAAAGCAATCGCAGATGATGAAGAGAAGGTGGCCAAAGCCTTCTCAGCTCTGGAAGCACGGTGTGCTGCCAGGGTCTCAAGGATGGGAACCATCCGCGTGAAGGTCACGCGGTCTGGAACCTCGCGGGCGCAGCCACTCCCAAAAAGGGAGCAGGCACGTCTTAGGAAGGCTGAACGTAAGGCACGCTTGGATCGTGAAGAGTTTCTTAAAGGAAGCCCCACTGTCATTGATCACATCAGTATAGCTGGTGGCGCGCAGCCTTCACAGGACATGGTGGAGCCAATGTCCACACGAAAGGCACCATGGCATTCAGTGAGCAAGAAAGCTCGAAAAGTAATCCCGCACTCCCCAACACTGAATGAAACTGGGCTTGCATCATTGATGCGAGCCATCGCAAAGATTGGGGCCAAGAATTCCATGAAAGTTGAAATCGTGGATGAGCGAAGAGTGCAAGCACGCTACATAAAGCGTGATGCAGGGTCATACCTGCAAGTGCGCGTCGCGCACCATGAGGGCCTAAGGCGTAGGCGTGACTTGAAACTCTCTGCATTTGCAGACCAGTGCTTAACACAACTTGCCAGCACCACCCACGGGACGAAGTACCACCACGTAACCCAGATTAAAGCGGGTGACAGTGGGATCGTTCTGTTAGCACGCAGACTCTCTGGGTGGCACAGCGGTAGTTGTAGTCAAATTTTTGT
CCCCTTAACAGGGGGGAGGGGGGGTTGAGGGGCCGGGATGGATGTTGGGGGACTTCGGTTCTTTGCTCTTAAACCTTTGCAAAATTTTTGCGTGCCGTTTTGCACGTTCATAACGTTTTCCTTTGGTTTCCTACAGGACTATGGCGCCTGGATGGCTGCCCGTGGTTTCTGCACCATATCTTTTCTGGCTGGCTGGAATTGCCGCTTCCTGCTTTTCAGCCTCCGTTAGTGCTCTTGTTGTTACTACCGGCCTTGCTCTCTCACTCTTGCTACTTGCGGCCCTGGTTAACTCATATGCCGCTCAGCGAAGGAAGGCCGTTACTAAGTTAACTATCCTCGTCGGCATTGTTACATGTAAGTATGTCACCCAGACAGAGAACAGTTGTGGAGGCTCGTTGCGCTTGCAACCATACGTTATCCTTGTGTATTCTTTCAGTTTTTGCCATTCTCCTGACATGGATTGTCCAGCCTAAACCGAGAGATGCCATTGTCTTTGCCTTATTGACCGGGGCCGCTGTACTACAGGCCATTTACAGTAAGTAGCAGCGTGCTTGGCTCGGGGGTGTTTACTGAGTAACAGGGTGCTCGACTCAGGGGTGTTCTGGGCACCTGAACACAGCTCACATGGTTTCTCTTTTCTCAGTCCTAGTTATGCTGCTCTTCTTGCTCCCCACATACCGGCGGAGATGGCGCAAGATGATTGTTTGCGTCGTTCTCCTGTTTTTGGCCTGTGCCGTGCTCCTCGTTGTCGATGCCATCTGGCAGCTGTCTCCCCTACTCGGATCCATGACAGTGGTAGCGCTGACACTCTTGCTTTTAGCATTCATCATCTGGCTCTCCTCACCTTGGGGCATAGGGGCCCTAGGAGCAGCGCTTCTAACGCTGGCGGCGGGTAAGACACAGTCCGCGGATGATGTTTGAGATGGGTTGTGTGTTTTTCAGACTATGACCTAACTATGTCCTCTATGTGCAGCCTTGGCTCTCCTGGGATCATTGGTCC
GTTTTAATTTTTATAATTAAACAAACAACAACAACAACAACAAACAATTTTAAAACAACAATGGCAAACATTAATGAACAAATCAACAACCAACGTGACGCCGCGGCTAGCGGGAGAAACAATCTCGTTAGCCAATTGGCGTCAAAAAGGGTGTATGACGAGGCTGTTCGCTCGTTGGATCATCAAGACAGACGCCCGAAAATGAATTTTTCTCGTGTGGTCAGCACAGAGCACACCAGGCTTGTAACTGACGCGTATCCGGAGTTTTCGATTAGCTTTACCGCCACCAAGAACTCTGTACACTCCCTTGCGGGTGGTCTGAGGCTTCTTGAATTGGAATATATGATGATGCAGGTGCCCTACGGCTCACCTTGTTATGACATCGGCGGTAACTATACGCAGCACTTGTTCAAAGGTAGATCATATGTGCATTGCTGCAATCCGTGCCTAGATCTTAAGGATGTTGCGAGGAATGTGATGTACAACGATATGATTACGCAACATGTACAGAGGCACAAGGGATCTGGCGGGTGCAGACCTCTTCCAACTTTCCAGATAGATGCATTCAGGAGGTACGATAGTTCTCCCTGTGCGGTCACCTGTTCAGACGTTTTCCAAGAGTGTTCCTATGATTTTGGGAGTGGTAGGGATAATCATGCAGTCTCGTTGCATTCAATCTACGATATCCCTTATTCTTCGATCGGACCTGCTCTTCATAGGAAGAATGTGCGAGTTTGTTATGCAGCCTTTCATTTCTCGGAGGCATTGCTTTTAGGTTCGCCTGTAGGTAATTTAAATAGTATTGGGGCTCAGTTTAGGGTCGATGGTGATGATGTGCATTTTCTTTTTAGTGAAGAGTCTACTTTGCATTATACTCATAGTTTAGAAAATATCAAGTTAATCGTGATGCGTACTTACTTTCCTGCTGATGATAGGTTTGTATATATTAAGGAGTTCATGGTTAAGCGTGTGGATACTTTTTTCTTTAGGTTGGTCAGAG
ATTTTTTTAAAATGAAAAAAAAAAATATCATAACTACTAACTATGGATTTACCTATAGAAATTTTAGAAATTATATTTAATTATACAGATACATACATAAAATTATAATTTATATATTTAAAATATTTAGAATTTATTGAAAATTAGTAAAATTAGATTGTTCTAAAACATATATTGATTCTCTAAAAGGAATACATTATCTTACTAATTTACAAAAATTAATTCTTTAAAAGAAATATGTTGCCTTAATAATATTAAAAAAATAAATTGTTCATATACAATCATTGATTCTCTAAAAGGAATAAGTCTTAATAATTTAGAAGAATTATATTGTTATAATATAAAAATTTATTCTTTAAATATAATAATAAAAAATCTGCTTATTAAAAATATTAAATGGTTATAAATACATAAATTAATTATTTTATATAAATTATTGTTAAACATTTATATTAATATTCTAATATTAAAAATTGAAAAAAAAAATAATTATGTTAAAATGGAGTTACCTGTAGAAATGTTAGAAATTATATTTAATTATTTAGATAATGATACTAAATTACAATTTATAGATTCAAAATGTATTATATCAAAACTTATATATAAATTAAAATATAATTCTTGTTTAAAAGAAATAAAGAATTTTATTAATTTAAAAGAATTAATATATAATAATTATTATATAAAATCTTTAGAAGGTATTGAAAATTTTACTAAATTAATAAAATTATATTGTTACAATACAAGAATCGATTCTTTAAAAGGAATAGAAAATCTCATTAAATTAAAAGAATTATATTGTTTTAATACAAATATTAATTCTTTAGTATATTTAAAAAATCTTATTAATTTAACAGAATTATATTGTTTTGAAACAAATATTTATTCTTTAAAAGGAATAGAAAATCTCATTAATTTAAAAGAATTTGATTGTTCTTATACACTAATAGATTCTTTAAAAGAGATAAAAAATCTTATTAATTTACAAAAATTAAATTGC
CATGCTCATTTGAAAGCATACGCTAAGATTAATGAGGAATCCTTGGATAAGGCTAGGAGATTGCTTTGGTGGCATTATAATTGTTTACTGTGGGGAGAAGCTAACGTTACTAATTATATTTCTCGTTTACGTACTTGGTTATCAACACCTGAGAGATATAGAGGTAGAGATGCCCCAACCATTGAAGCAATCACTAGACCAATCCAAGTGGCTCAGGGAGGCAGAAATAAAACTCAGGGTTCTAGAAAACCTCGTGGATTGCAACCTAGAAGAAGGAAAGTTAAAACCACAGTTGTCTATGGGAGAAGACGTTCAAAGTCCAGGGATAGGAGAGCCCCTTCACCCCAACGTGCGGGCTCCCCTCTCCCACGTCCTTCAACTAGTCACCACCGATCTCCCTCGCCTAGGAAATAAAGAACCTGCAAGGCATCATTTAGGTAAATTGTCAGGATTATATCAAATGAAGGGTTGTGAATTTAATCCTGCATGGAAAGTACCAGAACTTTCGGATACTCATTTTAATATTGATATAAAAAATGAGTGCCCTTCCCGAAATTGGAAATATTTGACTCCAGCCAAATTTTGGCCCAAGAGCATTTCCTACTTTCCAGTACATGCAGGGGTTAAACCAAAATATCCTGACAATGTGATGCAACATGAGCAAATTGTAGGTAAATATTTAACCAGGCTCTATGAAGCAGGAATCCTTTATAAGCGGATATCAAAACATTTGGTAACATTTAAAGGTCGGCCTTATCCTTGGGAACAGCAATACCTTGTCAATCAACATCTTGACAAAAATGGGCCAAACACCAGCAAAATCAATGGATGTGAGAAGAATAGAAGGAGGAGAGATTTTATTGAATCAACTAGCAGGAAGAATGATCCCAAAAGGGACTGTCACATGGTCGGGCAAATATCCAACGATAGATCACCTATTAGACCATGTGCAAACAATGGAAGAAATAAATACTCTTCAGCAACAAGGTGCGTGGCCTCA
GTGAAAGTTATGGCGGCTATGTCGCGCCTTACTGGCATGACTACTGCTATTTTACCAGAAAAGAAACCCTTGGATTTCTTCCTGGACCTCAGGGACAAGACCCCTCCCTGTTGTATTCGGGCAACCGGAAGACTGGCTTGGCCAGTTTTTCCGGGACAAAACGGAAAAGAAGGACCTCTAGAGACATGTAACAAGTGTGGCAAATGGCTTAACGGATTTGGTAATTTTGGACTAGAGGATCTTGGTGATGTTTGCTTGTGTTCCATAGCCCAACAGAAACACAAGTTTGGACCTGTCTGCCTGTGCAATCGTGTCTACATACACGACTGCGGTCGTTGGCGGCGCCGCAGTCGTTTCTTGAAGCACTACAAGGCATTAAATAAGGTTATTCCCTGTGCTTACCAGTTCGACGAAAGTTTTCCCACCCCTATTTTTGAAGGGGAGGTTGATGACTTATTTGTTGAGCTTGGGGCACCAACCAGCATGGGTTTTATGGACAAGAAATTACTCAAAAAGGGTAAGAAGCTGATGGACAAGTTTGTTGACGTTGACGAACCCTGTTTGACATCAAGAGACACCAGCCTGCTCGACTCCATAGCTTCGGATAACACCATACGTGCGAAGCTGGAAGAGGAGTATGGTGTTGAAATGGTGCAGGCAGCGCGTGACAGGAAAGACTTCATGAAGAACCTCAGGCTCGCCTTGGACAATCGGCCCGCGAACCCTGTGACCTGGTACACTAAACTCGGCAATATAACTGAAAAAGGGAAGCAGTGGGCAAAGAAGGTTGTTTATGGTGCCCGCAAGGTGACTGACCCCCTGAAAACGTTGGCTTCAATCTTGCTAGTTGGCCTCCACAACGTCATTGCCGTGGACACAACAGTCATGTTATCAACGTTCAAGCCCGTGAACCTGCTAGCGATCCTCATGGACTGGAACAATGACTTAACTGGGTTTATCACCACACTTGTGAGGCTGCTGGAGCTGTATGGTGTAGTAC
AGTAATCTCCACCATGTGGCATTATACGAGTATCAACAATGACACGAGAGTAGCGCTAGACCCCAAACCGAATCAAATCAGAACAATAACAAAACCAAACACAGTACCTCAACTAGGCACAGACTATCTGTACACTTTCAATCCACAACGCCGATCACATACACTACGATTATTAGGACCCTTTCAATACTTTAATTTCTCAGAGACAGATAGAGGACATCCCTTATTCCGCTTACCTCTTAAGTATCCATCGAAAACGATACCAACAGATGAATTGGTAGACAATTTGCATTCATGGATGCGTTCAGTACACCTATTACACACACGCTCGGACGATAATTCTCTACGTTATAACTGGATGTTAGGTGTGTACGCACGTTCAACCAACTACACTACGCCGGTCGGACAGTTAGTAGTAAAAACACCAGCGATTCTTAATTATGCTAATCCGCAAGATGCATTTAATAGTGTGTTTATAGCGTTAGGTATAGATTATATAGACATACCCATTACTAATAGCAACATCTTTGATGACGGTTCAACGCCTTACAACGTTCGTATCTGGCACGCGCCTACCATGACAGAAGTTAATCATATTCTTACATTGATGCGGAAGAGCACTTTAGTATCAACGCATTCGTCGTGGCATTGGAACGTCCTTCATACCTTCCATTACAGAAGTGAATCTGATATGATCGATCATTTTTCAGCTAAGATATTAGAGGATTGGCGACAGAAAGAGAAATTTGATAAAGGTGCGTTAGTCGAGGCTGATAGAGTGATTCAGAGGCTGATACCACTAAGCTCTTCAACATACGTGCAACGTTTGGCAGCAATAGGCGCACTATATCCCAATGAATTCACTGAGAATGTATTGGACCTGAGCAGACTTTCAACAGCATTATTGCAATTATCAGATACGTACTATCAACATGCGAATGATCAACTTAAACGTCTGTATAGACGTATGTACAACGATTCAAGAACTTTATACATGACG
ACCGGATGGCCGCGATTTTTTTTTAAAGTGGTTCTTTGATGTGATGTTTCAGCCTATCAAATCGCTCCCTCACAGCTTAATTATTTATGGTCCCCTATTTAAGACTTAGTCCCCAAGTTTCCCCGAAATGCAAAATGTGGGATCCACTCCTAAACGAATTTCCAGAAAACGTCCACGGTTTTCGTTGTATGTTAGCGGTGAAGTACCTGCAAGAGATCGAAAAGACGTATTCCCCTGATACCCTAGGATTTGATCTCATTCGTGATCTTACCGGTGTAATTCGTGCGAAGAATTATGTCGAAGCGTCCAGCAGATATTCTCATTTCTACGCCCGTCTCGAAAGTACGTCGCCGTCTGAACTTCGACAGCCCATACAACAGCCGTGCTGCTGTCCCCACTGTCCGCGTCACAAAAGGGCAGATATGGAAGAACCGACCTGCATACAGAAAGCCCAAGTTCTACAGAATGTATAGAAGCCCTGATGTCCCTAAGGGATGTGAGGGTCCATGTAAGGTCCAATCTTTCGATGCGAAGAACGACATTGGACATATGGGCAAGGTAATCTGTTTGTCTGACGTTACCCGTGGTATTGGGCTTACTCATCGAGTTGACAAGCGATTCTGTGTGAAGTCACTTTATTTTGTCGGGAAGATCTGGATGGATGAAAATATTAAGGTTAAGAATCACACTAACACCGTTTTATTCTGGATAGTTAGGGATCGGCGTCCTACTGGAACGCCTTATGATTTTCAGCAGGTGTTTAATGTATATGATAATGAACCCAGCACTGCTACTGTGAAGAACGATCAGCGTGATCGTTTCCAGGTTATAAGGAGGTTCCAGGCTACTGTTACTGGTGGACAATATGCAGCTAAGGAGCAGGCGATTATTAGAAAGTTTTATCGTGTTAATAATTATGTAGTTTACAATCACCAGGAAGCTGGGAAGTACGAGAACCATACTGAAAATGCTCTATTGTTGTATATGGCATGTACTCATG
GGTAATTTTACTTCTTCGCCGTTTATTTAACACAGAAGAAGAAAAAATTTCCAATTTTTTGTTGCATAGATAAAACATACGGACAGGTATCGGTGTTTTTGAAGTGTAACTTAAAATCGGTTTTTATAGTATTATTGGTGTACAGGCAGGTCCGAGCACTAATATTTACCATATAAACTGTATTGCGTTGACGGAGGCGTAAGAAAAACTATACTTTCGTTTGATTCGCTCGATTTGGCGAGTAAAATATAAATCATATCCGGTAATAATTGATCCATTTTCCAGTCTACGTACCTCTATTGAGGAGCGTGCTATTGGAGGTGTAACTCGTAGTGATCAAGCGCCGAGACGTGTTGCAATTCCCATTACGTCATCTGTTAAGATGGTTGATCCGCGGTATGAAGGGTGGAACCAACGTGAGGCTATAAGAGCCAAGAAGCGAAGGTTTGTATCTTACGATACTTTTATGGATTTAATCGTTAATTGGCGAGAGGTGCGGGTCGGTATTATAGAGCACTCCGCTACTATACTGTCGCAGGTTAGTAGGTTAGGGGAAGCAAATTTTTACGGACGTACTAAGCGCTTCGGAAGAGTTGACACTAACGGTGACGTTTTTTATGTTGATTTGAGTGAGGCCAGGATAAGAAAAATTTTAGATAACATAATTATTGCTTTACAGACTACTTCCGGTGAAGGACGCGCTAAACGATTAGGAAAGGAGGCGAGCACGACAGCAGGCGCGGAAGATAGCGCTCTGAATGTGGCACATCAACTCGCCGAGCTAGCCGAGCTTATGACCTCCGATCAGTTTATTGAAGACGCTTGCTTCACGAGAGAAAAGTTTGAGCATGAAGTTGGTTTGCGCTGGGTTGAATAGCAATCAACTGCTCCGCCGGTTAAAGTGGACGTACGTGCTGAAATTGATTATATTAACAATCGAATGAAAGCAGCGGCGCGTTTAGGTCTACTACCGGGGCAGGAGCGACACGGTGACGCGAAA
GGATCCACAGAACGCCCTGTATTATCAGCCGCGGGTACCCACTGCAGCTCCGACATCCGGAGGAGTGCCGTGGAGTCGCGTAGGCGAGGTAGCTATTTTGAGCTTTGTTGCATTGATTTGCTTTTACCTGCTTTACCTTTGGGTGCTGAGAGACCTTATCTTAGTTCTGAAGGCTCGACAAGGCAGATCCACGGAGGAGCTGATATTTGGTGGACAAGCTGTGGATAGGAGCAACCCTATCCCTAATCTACCAGCACCACCAAGTCAGGGCAATCCCGGGCCATTTGTTCCAGGCACGGGATAAGCAATCAGCCATGTCCACGTCCAAGAGGAAGCGGGGAGATGATGCGAATTGGAGTAAGCGGGTGCCTAAGAAGAAGCCTTCTTCAGCTGGGCTGAAGAGGGCTGGAAGCAAGGCCGATAGGCCATCCCTCCAAATCCAGACACTCCAGCATGCTGGGACCACCATGATAACTGTCCCATCCGGAGGAGTATGTGACCTCATCAACACCTATGCCCGAGGATCTGACGAGGGCAACCGCCACACCAGCGAGACTCTGACGTACAAGATCGCCGTCGACTACCACTTCGTTGCCGACGCGGCTGCCTGCCGCTACTCCAACACCGGAACCGGTGTAATGTGGCTGGTGTATGACACCACTCCCGGCGGACAAGCTCCGACCCCGCAAACTATATTTGCCTACCCTGACACGCTAAAAGCGTGGCCGGCCACATGGAAAGTGAGCCGGGAGCTGTGTCATCGCTTCGTGGTGAAACGGCGATGGTTGTTCAACATGGAGACCGACGGTCGGATTGGTTCGGATATCCCTCCCTCGAATACAAGTTGGAAGCCTTGCAAGCGCAACATCTACTTCCACAAGTTCACGAGTGGGTTGGGAGTGAGAACGCAGTGGAAGAATGTAACGGACGGAGGAGTTGGTGCCATCCAGAGAGGAGCTTTGTACATGGTCATTGCCCCCGGCAATGGCCTTACATTTAC
ATTCTCTCAATATATACCACCACCACAACCCCCCGGAACACAGGCCCAAAATTTTCGCTGACCACGACGCGCGAAACGCGTCACTTCGTGTGGTCACTTCGTAGCGAAAATTTTGGGCCTGTGTTCCGGGGGGTTGTGGTGGTGGTATATATTGAGAGAATTTTTTCTAGTCTTTGTCGGTTTGAACTGGTATGAACCTGTCTGTGACGTCATAGTTGGTGTACGTGACTTGCCTTGAGTACACAACTGATAATAAATAAGGTGGTAGTGATAATATAATAATATAGATATGATAAGAAGATAAAGATAGATATAAATACAGTATAAGAATAGCACACATTAAAATGTCCACACAGTCTGGCGCTTACGAGGACTCCTGGGAAGACGGGCTTAATCCATTTGACGAAGACTACGTAGATCTTGTAAGGTGCATGCGCAATAGAGGTGAACACGAAGAATATACAGACTTGCTTGATAATGTTAATACTCCTCGTGAACTTTTGTCTGCTATGGAGTCTTTTGAAGAGTCTTCAAATGAAATTCCAAGTCAAGCAGCGACCGGAGTATTTGCAGAAACTGGAAACCGTTATGATGTCCACGATCCAAGATTGGGATACTATGATGAAAGTTGTGAGCGCAGAAGAAGAAATGATAGAATTCTTAACCGAGGAATTCTCAGCATTTATTCAAAAAGATTGCAAAAACAACTCGTTGGAAGAATTGTACGAAACAGTGGACGAGCCGAAATTGGTACATTCAAGCCTAGCTACGATGAAGTATTACTTAACGCTCATCTTACAGAACAAAGCAAAAGAAACTACGGATTTGAAAGGCCATTCCCTGTCAGTTATCAACAAATGGAACTCTGTCATAAAGACGCCTTTGAAACTCCTATCGAACGAGAAAGAAGCCTCGACCAATTCTTTCGAGCGGTGGAACGCAGAGTGGGAATCCTCGCAGATCAGTTATGCAGAGCTTTTGAGAATAATACAGTTAATGC
GAAATACTTCCAGTTATCCAAATTTGGTGTGTTCTGCAGCCAAATTTCAATCGCTCAAGCTCTGCCGTTAACTTGCAATTTGTGACGAAATGGCAAACGTTTGCTCAACCATGATCAACTCTGGTTCACTCGCATTGAATGCGACGAAAACCGGATTCTTTGATCCGTTTCTAAACCAACACATTAATGTGTTTCAATCCAAAACAACTAACGCCAGCCCACCAAGCAAAACTGAACAAATGGCTGTGAAAAATAATAGGTTCGGTAGAATGGGCCCTACCGTCCCGAAAATTCCGTTTAAAGTTAGGTTGGCCTTATTCCCAAATAACCCGACCGTAGAGGTCGTTAATAGTAATAATGAAGTATCTTACGTTAACAAACGACGTGTAGACGTCGAAGATAGGTTAGATGTACTTAGGAAGTTATGTAATATTCCGTATTGTAAGTTTAATAGGTTACCAAAAGCAGTCATTAAGGTTTTAGGATATAACTTTTATGATATTAATAAAGCTATAGACAATGTACTTTATGGTAAGTTAGGACATAACAATAATACACCTATTATCCCTGATGAAGAGATAAGTGGGTGTACAAAAAATAAGTTAGGCTATAAGCTTAAGTATTTTGAAGACCGTGATAGGATAGATATCTTTTTTAAATTTGGAAGTTATGTGTCTGATAGTTATGATTTTAAAATAAATATGCAGGCGCTGTATTCTCAAGGTCGTACCATACGCGACTTTAGGGTTACAGCTCATGTATGCAAGAGCAAAAAGGTGACAGCACCTTTTTGTTCGTCTTTCAATTTAAATGACAGGTTGAATTATAGGCAGTTTAGTACTAAGGTCCTCATATCGTCCGTTATTGGACTGTTTGAAGACTACGTGTACCTTACTAATTTATATTTTGGTAAAAAGTTTAGAGATTTCTACCCATCTGCAATAAAGTCTGTTACTGAAAATCATAAGAAGTATTGTGATTATGTTAGTAGACTAAGTAC
TTAAAACAGCCTGTGGGTTGTTCCCACCCACAGGGCCCACTGGGCGCTAGTACACTGGTATGCCTTACCTCGGTATTACGGTACCGATGTATATAGTACCTTTGTACGCCTGTTTTATATCCCTCCCCCACATGTAACCTTAGAAGTTTACACAAACAAAGACCAATAGGAGTCCAACACCCAGTTGGATTGCGGTCAAGCACTTCTGTTTCCCCGGACCTAGTAGTGATAGGCTGTACCCACGGCCGAAGATGAACCCGTCCGTTATCCGGCTACCTACTTCGGGAAGCCTAGTAACATTCTGAAGTCTCTGAGGCGTTTCGCTCAGCACGACCCCGGTGTAGATCGGGCTGATGGGTCTCCGCATACCCCACGGGCGACCGTGGCGGAGGCCGCGTTGGCGGCCCGCCTATGGCGAAAGCCATAGGACGCCTCTTAGATGACAGGGTGTGAAGAGCCTACTGAGCTGGGTAGTAGTCCTCCGGCCCCTGAATGCGGCTAATCCTAACCACGGAGCGTCCACCAGCAATCCAGCTGGCAGGGCGTCGTAACGGGCAACTCTGTGGCGGAACCGACTACTTTGGGTGTCCGTGTTTCCTTTTGATCCTATTTTGGCTGCTTATGGTGACAACGATAAGTTGTTATCATAAAGCTCTTGGGTTGGCCACCTGGAAAAAGTTATCAGTGTTTGATATTGTTCGGCTCTCACGCCTACCAATAAGACAAGCCCTATATTTACTTGTTGCATTTTACTCGTCAGAAGAAATCACAGAGTATCATTTGGATTTGTTACTCACATTAAGGACAAGATGGGTATGCAAATGAGTAAGAACACCGCTGGGTCTCACACCACTGTGACCCAAGCCAGTGGAGGCTCCCACATAAATTACACCAACATTAACTACTACAGTCACTCCGCGAGCGCTAGTCAAAATAAACAAGACATCACTCAAGATCCTAGCAAATTTACTCAACCTATGGTAGATATCATGAAAGAATC
AGTCATTAATTACATTAAGTTTGGAGGTGATAACAGCGTAAACCATCTATTTCGGTATATTAAACATCTTTATTCTTGTAGCGTTCGAGGGTTCGACTCCCTCGCTCGCTGTTAGTCTGTCATGACTAGGTAATTTTTTAGACACTTGTATCGCTGACAGACCGATACACAAACCCAGTAAATATTTTATAGAAATGAGGATCCAATACATACTTTTTTTACTCTAGTCTTGCATTGCTGGTAGCAAGACTGGAATTTAAAATAAAGGGGGTGGTAAATAAAAAAAGCCCAAGGCAAAGCTTGCCGAGAACTATTTAAATAATCTGACAATATTATTATACCATAAAAAGGAAAGACAATTTATGAGAACAGTTGAACGGCTTCAAAAAATCAAGGCACTTGATAGATATATTGAGAGTCAGATAGAGCAAATTAAGAGACTGGAATCACAAGCACTTAAAGTGACATCTGGTTCAATGCATACTGACATGGTTCAGGGTGGAAAGCGTAAGGGTAAAGATGATATCTATGTGGAACTTATAACAGCTAAAGAAGAAGTAGAACGCTTCACAGCTGAAGCTATTAAACAGAAGCTAGAGTTTCGTAGACAGATAGCAAATGTTAAGGATATAGATGCTAGGTCCTTGCTTCAAATGGTATACATTGATCAACTTGGTATCTGGCAGATATGTGACAAGATGGGTATTAGTAAAGCTACATACTATGTTAAATTAAGACAAGCTGAGAAACATCTAGATTAATCTATACCAATTAATACGGCATAATACTTTAGGCGTGGTAATATAGTATTATCGAATCAGAAGGACACATCAGTGTTCTTCTTTTATTTTATCTAAAGGAGGCATGCCAATGCCAATGGTCAGACGATGCAAGGCAGACGGCTGCCGCACTTTAGTAGAGAGACCAGCACACTACTGTACTGCACATAAAGACATGGAAGCAGCATACACACAAGAGAGACAGAGATACTCACGCACGA
GTTATTTGTACCATGGAGGAATTGTTCAACGCCCTACCTCAACCACTACAACAACTCTCATTAGCTCTGGCCGGTGAGATACCATTGACAGATCACATTTTCGAACAAGCAGCTTCCACCTGGCACGTCCAGCCCCGATCACTCACCTATAAGTTATTAGATCATATTCCCTTTTCTACTCCTGTTGTAGTTCCCCCTTCCATATACCATTCATTAGACTGGAGTAAGTGCTTCGCTGTTAACCAGGATCGTGTAGAGCGCGTTCCTACTATAGACGACCCAGACGACGTGTACGTTCCGAACTCCGACATCGGCCCCCTCCTCACTTCCTTACATACCATTCCCGACTACGGTTTCTTGCATCCTGCAATCGAAAATGATGCCACCACCCTGCGCGCGGAACGTGCTCGATGCGCTTCCACTTTCTACAAGATTGCCTCCTCCCAAGCTCGTCAAGTTAAGCTGGATCCCATTCGCATGCTAGGTTTCTTACTTCTGGTGCAAGCTCGTCCTCGCGTCCCCTCAGGCCTGGTTACAGATCAGCCCACTCGTCGCGACCCCACGCAGTCGCCCGCCCTTCACGCTATATGGCAGGTAATGCAGTACTACAAGGTTGCTGGTGTGTACTACGCCCCTGCTCTGGTCGTCCCATCTGGCGCTATATGGTGGATCCCCCCTCCCGGTAAGCGCAACGTCGTTTCCGTCCAATACCTGTTAACTGATCTGATTAACTTAGCCATCCTGGCTCACATGACCGACATGTCCCCTACCTTGGAGCTTACCGGTGTCCTGATGTACCTCAGAGCCGCTTCCTCTCATAGTCACGCCTACACCTTGCTTCAAATGAAGAGCGTATTCCCAGCCTTATCCTTGCGCTCCATGTATCGTAACAAAGGGTTTGGCGGCAAAGCGCCCGCAATAGAGTGGACTGAACCGCGCTCTAAATACAAATTCCGATGGACTGGCGTCACTCAATTACACGATGGCCTCCGACCGCGCT
GTTTTATCATCTATGGCGCGTCGCACATTCGTAGGGTTCACTCCGAGCTTTTACGGCCAACCTGGCCCATTATTTACTAACGACGATTACCTTGACCTCGCAGGTACGACCGTCCGCCCATGGCAGAACCGCATCACAAATATTGCGATTAACTCTGGTGGCTACCCAGTCTGGGGAGGTAAGTACCCAACCGTCGCAGCCCGTCAGCTCATCCTCAACGCACTGCTTGGAGCTCACGTCGCCCCTTACTCAGCCGGAGCTATTAACCAGTTTGATGGCGTTGCTTGGAGAGATGCGGTACTCAGTTCATTTGTCACGGTAACTCCCGCCGTTCCCCCCGCTCCTGCGAACCCACCGATCTGGGCCCCTGCAGATGACGTTCGTATTGACTCAGCTCTTTACCCGACCTACGCCCTGAAGTTCGACACGATGTGGCCTCAGAATCAGGATCTTCACATGATGACTATGTGGTCGCTCACTGATAAGGGCCCCATTTCCCTGCTTACCTTCCCCCGACGGAACATACCAGCTATGGTCTCCACGTCCATGAAATCGCTGATTGGTGCCTCGGTCGCTCAGATAGCTATCAGAGCTTACCGTTACAGTGGTCAACTTCCTCAAGAGGCCGTGTCGATTCAAGCACAAGTGTATCAGTGGTTAGCCTGTATACTCTTTGGTTCGTTGACCGGACGACTACACCGTGGGCGGACCTGTGAGGGCTTCTTCTTCGCACACTCCAAGCCCGCTTCGAGTCAAGACGATATGATCCTGCGTTGGAATGACGGACCGCGCGCACCGAAGCCGGTCAACGACGTGACCGTTTACGTCGCCGCAGGGTCTCCCCACTGGCAACAGTCGATGCTGCATGTCTCCTTCGCTATGCTCTCCCAGTCCACCTCATGTCTCCGGCCCCTAGCCACCCTCATTCGTAACCGGAACCTACCTCTCAGAGCCCAGAACATTGCTGGTTTGACTGGTGGAGGCGTGGCTTTGAGGGATG
ACCGAAAGGCCGCGAAAATTTTGACCCCCTTATCCTGACCGTTGATGCGTAATCATTGCACGCCGTTATCCGTCCGATTTGCAACACGTGTATCCCACTAACAGACTTTATGGAAAATAAATGTGTGAATGCGTCTCTTTTCTGCATATGTGTTCCCCATATGTCTTTATCGTACTTCTATTATATGCGTCTGTGGTCCCCCCGCATTATATAAAGTCTTTCACATAAATCAAATTGCCTTCTTTGCTATGTATATTTTGATCGGTCGAGATCAAAATTAATATGTTGCGAACATATCCGTCGTTCGATCTTATGAGATATGCTTTAATTCAAACAATACTTGTTTGAATTTTATGCACGCTGTACAATACTAGTTTATAAAACTGCTACATATGTGACATTACATGGTGTTTCCGTTGCCACACATTTCCTATCCCAGCCAAATGGCGTTTCCCTCTCCTTATTCCACGCCTCGTCGTTCGGGTTACCCATTCAACAGAACATACAACGGAAACAAGAGTTTCCGCTTGTGGAAGACCCGGAAGTATCAAAACTGGAAGCGCTATCGCAGTACCCATTCCATAGCACGTTCTCCAACCGAACTGTTTGGCGATCCAATCTCCAAACAATATACGCGTAAGGAAATCTGTGAAACACAGGAGGGTTCGGAGTATCTGCTGCACAACAATCGTTACATGACGTCATATGTCACGTATCCATCAAAAACAAGAACTGGAACGGACAACCGCGTTCGTTCCTATATCAAGCTAAAGAGTCTGAACATATCTGGGACATTTGCTGTTCGTAAATCTGACTTGATGACCGAAGTGGTGCAAACAAATGGTCTATACGGAGTGATGTCTATAGTTGTAGTCCGCGATAAATCTCCAAAGATTTATTCTGCGACCCAACCTTTAATACCGTTTGTTGAGCTATTTGGATCTGTTAATGCTTGCAGGGGCAGTCTGAAAGTGGCAGAACGCCACCATGAACGCTTCGT
GTAATACAAGTCAGGGTTGGCTTGACCGAACCAGAATGTCTGGTGCACCTTCCGTTCGTCCCGAAATGTGGGAACCAACTTCGAGTTCAATATCCGTGTATCTGACTCTCGACGCTTCAGGCGACCTTTTCCACCCGCTCCTGGAGAAGGATTCCCTTACGAAGATCGTCTTGAAGGAAGGTCTCGTCCGATTTGAACGCCCTTCGCAACTCACTCCTCGCTCAACCATTGCGATTGTCGCGACGTTTGGAAATTACGTCACGACGGTTGGACGTAACGTGCATTTGTATCTTTGTGTCGATAGGACGAGGCTTCAGGTTTCGCTCTTTCCTAGAGGGGATACAACTACACCAACGTCTCTGTGCGTCCCTTCGACATCCAGGCTGGTCATCCCTACCTCGCTGATCCTTCTGGAGCTAGGCGCGTCTATGCTGCCACGCTTCGCGACGGATCGCCGCCATTCTATCATAAGAAAGAGAAAGTCGTTCTCCCTCTTCCGTTCCTGGCTCCTGTCGCCCAGGCTGAGATTTCCGCAAGGCGAGGAGACTCTCGGCGTGACCTGCCCGCAACCAGAGTCCACCCTTCAGCTCGAAACTCTCATGGAGCCTGAGGTTCGGGAGAAGGACACCCCAGTGAGACTTTCAAGTAAGAAAGGGACTGTATCCCTTGACAATCCGCTTCCTCCTCTCAGGTCACTTCGCCCTCCCTCCCCTCACTTGAATGATGGAGACGTGGAGAGGATGAGCGAAAATATTGACAAAAGGGAAAAGAGGAAGGAGAAAAAAGAGAAGAAGAAGAAAGAGAAGGGGCATGTTTCCGACCATGCCCCTTCGTCCATTTCTCTTCGCCCTTCCTCCACTTCTGCCGCTGCGACTGATGATTTTCTTTCCGATCCGTTCACGCCTGTGGAGTTTCCTTCAAGCGAAAGCGTAACTCCTGAACCTCCCAGGGATTTCTTCGACGGCGAGGACCTTCCCGCTCGACCGTCTGTGACTCCGAC
ATATATATATTATGTATATTTTTACACAGCACACTAATAATTTTTATTTTATCTATCTCTATTTCTTCTATATTTCTTCTATATAAAAAAATTAAAGAGAATGTTTAGTGATGGTTTACGCGAAGCTGTTGGTTTGGGTAAGGTTAAAGGGTGTGTGTGTGTATGTGTGTGTGTGTGAGTAAATGATAACAAAGACATTTAATTAACAATTTTTTATTGATTCATATAACAAATTTTTACAATGCAAAAATCGTTGATTCAGGACAATGATGTGAAGGATTGGAAAACGCCGTACATTAAAAGCTACAAGTTACCTACTCAAATGTTGACCGTTAAAGACAAGGAGTTTATAGAGTATTTACGAATGGAGATTGCCGAGGATGCAGGAGGACCAGTAATGCCAAGAATATTTTTTAAACATGCATTTCAACCTGGATTGGGAGACAATAATTTATCCCTAACAACATTAATGAATTTCGAAATATCATATACTTTTGAATTTATGGGCAGACAAATGACACCATTTAATCGATATGTTATACGGGATTATACTAAACCAACGAAATATTATTTACCAAGTGCACCCTGGAACAAACACATGACTAAAATTGCGTTGCCATGGATCAGATATCAATACGATAAAGAAAAACAGAATGAACCCACCGATAAAGTCACCTATCATCAATACCCAAATCAATATGATATACAAAGAAATCTAATCAACAAGGACATTTATTAGCACGAAACTGTTATTATATTTAGTAACTAACACAGCCAGAGATACTATAAGCATATATTACACATGAGTCATCATCTGACAAACTTTTTTATTGCTGTGCTGTTCTTTGTCATACTGCGTCATGATATGATGTCAACTACTATCTTTCTATTTTTAGTCTTATTCTTTTTATTATTATTTTATATATTATTATATTATATTATATATTAAGTTATATAAAAGGTATAGCCGTGTGCCGTTAGACAATAGTATAAATATTAA
GGCTAAAAAAAATGGCGCAATCCATAGTCGTAGATGGGGACTACGACGCTCTTGCTAGTAGATATCTTAAATTTGTTTATGATTTTGAAAATGTAACTTATCAAAATAATTACTTCGCCACAGATAAATTTAAAAAAGACATAGAGCAATATCTTAAATCAATCCATGATGGAGAAAAGATTACACAGTCTAAGATTGATGAAAAGGAAAAAATACTGTTAGATAGAGTGCCTGCTGAAGAAAGATGTTTAATTTCAAAATTAGTATTCGCATATGGAAAACATGGAAATGTAGAAAATAAACTAGTAAAATATGGAGTAAAAGATGCGTTATCGCATGCACCTCAAAAAGACGCTAAACCTTATGAAAACAACATAATTACGTCTGAAATTTTTAAAGAAAAATCAGAATACACTGATATATACATGGACCCATCAATTAATACATCCTGTCAATCAAATTGTCAAGCTATGATGTTCACAATTTCTGAAATGAAATTAAATAATATTAAAAATGCTGCTAGATTAGAAAAACTATTTACGATTATTGCTGCTACAATTAATAAATATGGAATGCCTAGACATAATACTCGATATAGATATGAATGGGAAACGATGAAAAATAAACCATATCATTTAGCGGCGTGGATAAATTCAAGCATCGAAATGATTGCATGTGTTGTTGATCATCACACTTATATGATAGCCAGAGAATTAATTGTAAAGTCATTTACAAACAGAACATCATTAGCGAAATTAGTATCATCACCAATGACAGTACTGACAGCCATGTTACCGATACGAGGTACATTTATAACTACAGAGAATTTAGAACTGGAATATTCTAATAAATCAATTAACTATTTAATATCAAAAGAGATGGCTGAAGATTTTATGCAAGCAATAAAGCAATTAAGAGATGAAGGTTTGGAATATATACCAGATTATTATGAGAAGTGGTTTAAATCTCCAGATCCTTTAACTTTTCCAAATATAGCCTT
ATTTTTTTAAAATGAAAAAAAAAAATATCATAACTACTAACTATGGATTTACCTATAGAAATTTTAGAAATTATATTTAATTATACAGATACATACATAAAATTATAATTTATATATTTAAAATATTTAGAATTTATTGAAAATTAGTAAAATTAGATTGTTCTAAAACATATATTGATTCTCTAAAAGGAATACATTATCTTACTAATTTACAAAAATTAATTCTTTAAAAGAAATATGTTGCCTTAATAATATTAAAAAAATAAATTGTTCATATACAATCATTGATTCTCTAAAAGGAATAAGTCTTAATAATTTAGAAGAATTATATTGTTATAATATAAAAATTTATTCTTTAAATATAATAATAAAAAATCTGCTTATTAAAAATATTAAATGGTTATAAATACATAAATTAATTATTTTATATAAATTATTGTTAAACATTTATATTAATATTCTAATATTAAAAATTGAAAAAAAAAATAATTATGTTAAAATGGAGTTACCTGTAGAAATGTTAGAAATTATATTTAATTATTTAGATAATGATACTAAATTACAATTTATAGATTCAAAATGTATTATATCAAAACTTATATATAAATTAAAATATAATTCTTGTTTAAAAGAAATAAAGAATTTTATTAATTTAAAAGAATTAATATATAATAATTATTATATAAAATCTTTAGAAGGTATTGAAAATTTTACTAAATTAATAAAATTATATTGTTACAATACAAGAATCGATTCTTTAAAAGGAATAGAAAATCTCATTAAATTAAAAGAATTATATTGTTTTAATACAAATATTAATTCTTTAGTATATTTAAAAAATCTTATTAATTTAACAGAATTATATTGTTTTGAAACAAATATTTATTCTTTAAAAGGAATAGAAAATCTCATTAATTTAAAAGAATTTGATTGTTCTTATACACTAATAGATTCTTTAAAAGAGATAAAAAATCTTATTAATTTACAAAAATTAAATTGC
ACCGGTGGCGAGCGATTTTTTTGGTGTTGCAGGTGGGACCCACTTTACAGTAAAAGGAAAACTGGACTGGGCCTCTCTTATTGGGCCGTATTTTATTGGGCTTTGAACTGAATTTGTATTGGGCCTTTTATTAAATTATGTAATTTAAGATTTTATTTATTGATAGTATAAATATACACTTATACAGTAGCATTCGTACATATATCGTAGTCATCTCCTATACGTATATCAATTACTGGTGCCTCTTGCATCATCAGCATATCAATAGTTTCGACCATGTCCTCCTGTCGGAAATCACCAATATGAGAATCCTTGTACATGAACTTCAGTATATTACGTATCCCTTCCTCTAAATTGATGAAGTCGAATGGTGGTATGATCCCATCATGGCCGTATGGAATCATGAATATCTTCTTTGCCAGTGTTGGTGATCTTGTCGAGCACAGTTCAATTTGAACAATAATTGAATTGTCTTCTTTGAGCTTCACATCAATGGTAATCTCCAATCCCTTTGTGTTATTATATTTTATCGTCATAATCTTGAGTTGTGATTTGGTACGTGAGTTTACTCGTCTTAAATAATGGACATATATCATGATTTATGGACATAATTCATATACGTGGTTTAATATGTAGCATATGAATGTTAGTGGAGATATGTATGATTGATAGTTACATAACTATCAATCATATAAAAAAAGAAAAAAGAAAGAATAATGATTAGGATAAAAAATAAAAAAATAAAAGAATTTGAAATTAAAAAAGAAGATATCAAAAAAACCATAAACAGAAGAATATACACAAACAAGAACACAAACCTGAAATTTCCTTTGAAAATATGGTAGCGCAGCGGTGAACAAATCACCGGAATAGAGGAAAACCAAGATTGAGAAGAAACAAACATGAGTAGAAGAAAAGAACAAAAAAGAAACCAAAAAAAAAAATGGGACATTGTGATAAATATATATGATAAGATCCGTACACAGTAATTATTCAGTAA
GCTAAAGTGACCGTGGTCATGGCTTCATTCAAGGGATTCTCCGCCAACACTGTACCAGTCTCTAAGACTAGGAAGGATACCTCATCACTAACTGCTACACCTGGACTCCGAGCACCGAGCATGTCTTCACCTGTCGATATGGCGCAGTCGCGCGAGTTTCTGACTAAGGCGATAGAGCATGGTTCAATGTCTATTCCTTATCAGCATGTCAATGTGCCGAAGGTTGATAGGAAAGTGGTAAGTCTTGTGGTGAGGCCATTCTCTGCTGGCGCTTTCTCTATTTCAGGCGTCATCTCTCCAGCCCACGCCTACCTCTTAGAATGCTTACCTCAGCTTGAACAGGCTATGGCTTTCGTTGCTTCACCAGAGGCGTTCCAGGCTTCAGATGTGGCCAAGCGTTTCACCATCAAACCGGGCATGAGCCTTCAGGATGCTATCACGGCTTTCATTAACTTTGTGTCAGCTATGCTTAAGATGACAGTAACTAGGCAAAATTTTGATGTCATCATCGCCGAGATTGAACGCTTGGCATCATCAGGCGTGGTTAATCGTACTGAAGAGGCGAAAGTGGCGGATGAGGAACTAATGTTGTTTGGGCTAGACCATCGTGCTCCACAGCAGATCGATGTCTCGGAACCAGTCGGAATCAGCAGGGCTGTCGAGATCCAAACCACTAACAACGTGCACTTAGCGCCTGGCTTGGGAAACATCGACCCTGAGATCTACAACGAGGGGCGCTTTATGTTTATGCAGCATAAACCTCTGGCTGCTGATCAATCGTATTTCACCACTGAAACAGCAGATTACTTTAAAATATATCCTACATATGATGAACACGATGGTAGGATGGTTGATCAGAAGCAGTCTGGACTCATATTGTGTACCAAGGATGAAGTGCTCGCCGAGCAAACGATTTTCAAACTCGATGTACCAGACGATAAGACAGTGCATCTTCTGGACCGCGACGATGATCATGTGGTAGCAAGATTTACGCGTGTTT
ACTTAAGTACCTTATCTATCTACAGATAGAAAAGTTGCTTTTTAGACTTTGTGTCTACTTTTCTCAACTAAACGAAATTTTTGCTATGGCCGGCATCTTTGATGCTGGAGTCGTAGTGTAATTGAAATTTCATTTGGGTTGCAACAGTTTGGAAGCAAGTGCTGTGTGTCCTAGTCTAAGGGTTTCGTGTTCCGTCACGAGATTCCATTCTACAAACGCCTTACTCGAGGTTCCGTCTCGTGTTTGTGTGGAAGCAAAGTTCTGTCTTTGTGGAAACCAGTAACTGTTCCTAATGGCCTGCAACCGTGTGACACTTGCCGTAGCAAGTGATTCTGAAATTTCTGCAAATGGCTGTTCTACTATTGCGCAAGCCGTCCGCCGTTATAGCGAGGCCGCTAGCAATGGTTTTAGGGCATGCCGATTTGTTTCATTAGATTTGCAGGATTGCATCGTTGGCATTGCAGACGATACATATGTTATGGGTCTGCATGGCAATCAGACGTTGTTTTGCAACATAATGAAATTTTCTGACCGTCCTTTTATGCTTCATGGGTGGTTGGTTTTTTCCAATTCAAATTACCTTTTGGAGGAATTTGATGTTGTCTTCGGTAAGAGAGGTGGTGGTAATGTGACATACACTGACCAGTATCTCTGTGGCGCCGATGGCAAACCTGTTATGAGTGAAGATTTATGGCAGTTTGTTGACCATTTCGGTGAGAACGAAGAAATTATCATCAATGGTCATACTTACGTTTGTGCTTGGCTTACTAAGCGTAAGCCCTTAGATTACAAACGTCAGAACAACCTTGCCATTGAAGAGATTGAATATGTGCATGGTGATGCTTTGCATACACTACGCAATGGTTCTGTTCTTGAAATGGCTAAGGAAGTGAAGACATCTAGTAAAGTTGTGTTAAGCGATGCTCTTGACAAACTTTACAAAGTCTTTGGTTCTCCTGTTATGACAAATGGTTCCAACATCCTAGAGGCCTTTACTAAA
GGGTATTTATAGAGATCAGTATGAACTGTGTCGCTAGGATCAAGCGGTGGTTCACACCTGACTTCACCCCTGGCGAGGGCGTGAAGTCTAGAGCTCAACTGGAAAGAGAGCTGGATCCCACCTGGGCGCTTCTCGTGTGCCAAGAACGAGCGCGTCGTGATGCTGACAGTATTGCTAATGAGTGGTACGAGGGCAGCATGGAGTGCAACCTCCTTATCCCTCGGCCCACAACCGAGGATGTATTTGGCCCCTCCATCGCCCCTGAGCCTGTGGCTCTAGTGGAGGAAACTACCCGTTCCCGCGCGCCGTGCGTGGATGTCCCTGCCGAGGAGTCCTGTAAGTCAGCGGAGATTGATCCTGTTGATCTCGCCAAGTTCGACTCCCTCCATCGTCGCCTGTTGGCTGAAGCCAACCCTTGCAGGGAAATGGTTCTGTGGGTGCCTCCTGGCCTACCAGCAGAGCGCGACGTCCTGCCCAGGGCACGTGGGGTGATAATGATCCCCGAAGTCCCTGCCTCTGCACATACCTTGTCCGTGAAGGTTATGGAGGCTGTGCGGTTGGCACAGGAAGTCTTGGCATCCCTTGCCAAGAGGGCCTTAGAGAAAAGGTCTACACCAACCCTTACCGCCCAGGCCCAGCCAGAGGCTACCCTGTCGGGGTGCGACTACCCGTATCAGGAGACTGGAGCAGCAGCCGCGTGGATAACGCCTGGCTGCATTGCCATGGAGCTCAGAGCCAAATTTGGCGTCTGCAAACGCACCCCCGCAAACTTAGAGATGGGGAGTCGCGTCGCCCGCGAGCTCCTGCGGGATAACTGTGTCACTTGCAGGGAGACCACGTGGTACACCAGTGCCATTGCTGTGGACCTGTGGTTGACCCCGACCGTCGTCGACCTGGCCTGTGGTCGGCGCGCGGCGGATTTTTGGTAGGGGCTGTGCTGCCTCGGCTGGGGGAAGACACTAGTGTGCGGTTTGACAACCTGCACCCCAGCATCGAGGTA
TCTGATATAATATAAGATTACCTCTCAGAATCATTGATATCAAGGCTTTTTTAAAGTCTAAAAACAGACTTACTACGTTTCCCACTACGTTTGTGTTAAATAGCGACGAGTTCGGCCAATTTGTCAGCAACATTATCCTTTGATTTTTTGGACAAGTGAGTATATAAATCCATCGTGATTGCTATTTTAGCGTGGCCTAACCGCTCTTGTGCAATCTTAGCGGGAATCCCAGCCTCAAACAACAACGAAGCGTGGGTATGTCTAAACCCGTGGGGAGTAATCCTTTTTAATCCATGCTTCAATATAAATCTGTCCAGTCTTTTTCTCACGGTGTCGCTAGCAAAATTAAACAATTTAAACGATCCGTGTAAAGGTTTGATACTTTGCTTAATATATAATTTGGCTAACGACATGGTCTCAGCGTCCATTGATATAGTGCGATTGCTTTTTTTGGTTTTAGGAGATTGTACAGCCCATCCTTCTTTTGTATAAGCAATGGTTTTTGTAATGCTGATAGTATTGTTGCGGAAATCAAAGTCGGTATCTTTTAAAGCTATTAATTCACCAATCCTAAAACCGCCATAACTCAGCAATCTATAAATCAGACGCATCTCTAGAGTTTCTTCAGCTTCCACAAGCCTCAAGAAAGTATTCAATTCCTCTTTTGTGTAATATTTTTTGGTGAGTGTATCCACGTTTTTGTAAGTGCACTTTGATCTCAACGTCTTGTTCATTGGGTTGTTATCAATAATACCTAAGTTGACAGCAAATTTAAAAATTCTGTTTGCTAGACTTAGATAAAGCGTATATCCGCTATATCGAGACAGGCAATTCACAAATTTTTGACAAATCATGACAGTTATCTTCGTCATTTGCAGTTGCCCTAAATGTGGCTTTAAAATTGTTTTATAGTAATTTTGGTTAACCAGAAATGTTGACGGTTTGACTGTATTTTGGTACTGCTCAAACCACAGTTTAGCTACATCGTCAAATGTAGTTT
GTATGTAAGTTGCCTTTGGGTGTAAAATTTCTTGCATGCACATAATCGTAATCGATTCTTCTTGATCTCTAAACAACACTTTCCCGTTAGCATGGCTAGCGATGAGATTGTCCGCAATCTGATCTCCCGTGAGGAGGTGATGGGTAATTTGATTAGCACAGCTTCTAGCTCAGTAAGGTCACCCTTACATGACGTACTGTGCTCGCACGTAAGGACCATCGTCGATTCCGTGGATAAGAAAGCGGTCAGTCGCAAGCATGAAGATGTACGGCGCAACATCTCCTCTGAGGAATTGCAGATGTTGATAAATGCATATCCTGAATATGCCGTTTCATCCTCAGCTTGTGAATCTGGTACTCATAGCATGGCGGCTTGTTTTCGATTTCTGGAGACAGAATATCTCTTAGATATGGTTCCAATGAAAGAGACTTTTGTTTATGACATTGGTGGCAACTGGTTTTCTCATATGAAGTTTCGTGCTGATAGAGAAATTCATTGTTGCTGTCCGATCTTATCTATGAGAGATTCTGAAAGACTGGAAACACGCATGATGGCAATGCAAAAATATATGCGTGGATCGAAAGACAAACCGTTACGCTTGTTAAGCCGTTATCAAAATATCCTGCGTGAACAAGCGGCGAGAACAACTGCCTTTATGGCAGGTGAGGTGAATGCGGGTGTTCTCGATGGAGATGTGTTTTGTGAGAACACTTTTCAAGACTGTGTGAGACGAGTGCCCGAAGGTTTTTTGAAGACAGCTATAGCAGTTCATAGCATCTACGATATCAAAGTGGAGGAATTTGCGTCTGCATTGAAAAGAAAAGGTATAACACAGGCTTATGGGTGTTTCCTGTTTCCTCCTGCTGTATTGATAGGTCAGAAGGAAGGCATTTTACCTTCCGTGGACGGTCATTACTTGGTGGAGAATGGCAGGATTAAGTTCTTCTTTGCGAATGATCCGAATGCCGGTTACTCTCATGACCTTAAGGATTATCTGAAG
GAAAGTAACAATCCTACTTTTATAGACAGGGAGTAACCGAAATAGGTTTAGGACCGAAAACGGTACATATAAAAGCACTGTGTACAACACCCAGGACATCCATGGATCGTCAGTTATTTGAAAATACAGAAGAGCGACCACGTACATTGCACCAGCTATGTGAAGTTGTGAATAAACCATTGCTGGAGCTGCAACTTGGCTGTGTGTTCTGCAAGAAGGCATTGACAGCGTCAGAGGTATATAATTTTGCATATACAGATCTAAGAGTAGTGTATAGAGACGGGTATCCGTATGGAGTGTGCAAATTCTGTTTGCTATTTTATAGTAAGGTCCGAAAATTAAGATATTACAATTGTTCAGTGTACGGGGCTAGCCTGGAAGCACTAACTAAAAAAAAGTTATCTGATTTATCAATAAGGTGCTACAGATGTCAACATCCGTTGACACCAGAGGAAAAACAGTTACACTGTGACTATAAGAAACGGTTTCACAAAATTTCACATATGTGGACCGGGTCGTGCCTGACATGCTGGAGACACACAACAGCAACTGAATCAGCAGTATAATCATGCACGGTAACGTACCAACACTTCCACAATATATTATAGAACTTATACCACAAACTGAGATTGACCTGCAATGCCATGAGCAATTGAACAGCTCAGAGGATGAGGATGAGGATGAAGTAGACCATCTGCAGGAGCAGCCACAGCAAGCTAGACGGGACGAACAACATCCTTGTTACCTAATTGAAACACAGTGTTGTAGGTGTGAGTCGTTGGTGCAGTTGGCTGTTCAGAGTTCAACAAAAGAGCTGCGTATTTTACAACAAATGCTTATGGGCACAGTGGAGCTTGTGTGCCCCCTCTGCGCAACAAGGCGATAACTGCAATGGCGTCACCTGAAGGTACAGATGATGAGGGGGGATGCCGGGGATGGTTTCACGTGGAGGCAATAGTAAAAAAACGTACAGGGGATGTAATATCTGAAGATGAAACAG
TAATATTACCGAAAGGCCGCGAAAATTTTGCCCCTTATCTTGACCGTTGCTGCGTAATCATTGCACCAAGTTACTCATCCGATTTGCAACACGTGTATCCCACTAGCAGACTTTATGCAATTAAATGTCTGATATCTGTGTGTACAATGCATATGTGTTCCCCTTATATCTTGTCGTACCCCTTTGAAATGCGCATGTGGTCCCCCCGCACTAATGAATGTCATCATTACAAATGTAGTGCATTCCAGCTGTCCCAATTTTGAACGGTTGAGATCAAAATTAATATGTGCAGAACATCGCAACCGTCTGATTTTTGTGATTTGGCTTAATTCAAACAAAAGTTGTTTGAATTGTATAATCCCCCAAAATGTAGATATATTAATTTGCTGCATATTTGACACTACATGGTTTTATTGTTGCCACACATTTGTTATCCGATAGAAATGGCTTTTCAATCTCCTTATCCCACCCCTCGTCGCTCCGGTTATCCAGTGAACAGAATGTACAACGGAAACAGGAGTTTCCGTCTGTGGAAGACCCGGAAGCCTCAGTACTGGAAGCGCAATCGCACTACTCATGTCGTCTCACGTTCTCCGACAGAACTGTTTGGAGATCCAATCTCCAAACAGTATACGCGTAAGGAAATCTGTGAAACACAGGAGGGATCGGAGTATGTCCTCCATAACAATCGTTACATGACGTCTTACGTGACGTATCCTGGGAAAACAAGAACGGGTACGAACAACCGAGTTCGTTCTTACATCAAGCTAAAGAGTCTGAACATATCTGGGACATTTGCTGTTCGCACATCTGACATGATGACCGAAGCTGGACAAACAAATGGGCTATACGGAGTAATGTCTGTAGTTGTAGTCCGCGATAAATCTCCAAAGATTTATTCGGCGACGCAACCATTGATACCGTTTGTTGAGCTATTTGGATCTGTTAATGCTTGCAGAGGAAGTCTGAAAGTGGCAGAACGCCACCATGAACGTTTCGT
GTATTGTGCAGTATTATTTTACGCACGACCCGGATTAATCAGTTATTCTGAGTATATACCCGTTAGTTACTCAATGGAATCCATCATTCAGCACGAGTCCACTGTTCTTCGAGTCGATGATCTAATCAATGACACGATTCGAAAGAACGCTGCTAGGTCCGAAACAGCCATTGGAAGGCTTGTTTCCGATGCCGCTGTGCGAGTCGTCGCAAGACAATGCGACTTAACTCCAGCGATGCCTCTCAATGTTTCATTTCAATTGTCACCGGAAGATCAAAATGCTTTGAGGAGAGATTTTCCTGGAAGAGAGCTCCAATTTAGGAATTCATCCTATTCGTCTCACTCATTTGGGGGTGCACACCGCGTTTGTGAGACAGATTATTTTTATGGACGCTTCCAGACGAAGAATACCACAATCATCGATATAGGAGGAAATTTTTGCACCCATAGTAAGATGGGTAGGGACAATGTACATTCGTGTTGCCCTATATTGGATGTGCGTGATGGTGCTAGGTATACGGACAGATTTTTGTCAGTTGCTGGTTCTTTGGAAAAGCAACCAGAACGTGAGCTCAGATTGAATTACTGTTCCAAGAAGTTTGAAGAATGTGATGTTCCCGCCCCATGGGCGATGGCAATACATTCCATCTCTGACATTCCTATCACTACCGTAGTAAAACATTGTTTTAGAAGAGGAGTTAAGAAACTCATTGCTTCGATAATGATGGACCCTATGATGCTCGTTTCCACTAAAGGTTTCATTCCCCGTCTTAATGTTCAATGGGAAGTTGAAACTGGTGAGGAAAAGAAGTCCCGACGAATTTCTTTTCATTTCGTCGATGCTCCTGGATTGTCGTATTCTCATAATTCCGACGTGCTGATGCAGTACATGACTTGTAATCAAGTCATAATCAACGGGAAGGCCGCGTACAGAGTTGAACGCGTTGCAGATCTTTCAGGAGTCTTTATTGTTGAGATCACATTGGCTGCTACACCCGGT
TATCCCCTTGATGCAACTGAGGTTTTAACATCTCATTGTTTTTGAGCCCCAACGCCTTGGTGGATGCTCAAAGAAGATTACTCTTGATGCTTGGCTCTCAGAAAGAATGGCACCTCAAAGTTTTGAGACCCGATTCTTTTGAGTCGAGAACCTTACCCCCAACCCTTGAGATTGCTTTTCTTCCAACTAAACCCCTATTGATGTGTTGGTCGTTTGCCAATCGGAGGGCGACAGGCGCAGGTCGCCCCAACAGCTAGTATTGTGGGAACTTGCCACTGCTGATGAAACGAGGTAGTGGCATTTAGTACCTGAGAACGCTGGAGGAGCATCTCCCCCTCTTCCTTCATTAATCTTTCACTTTTCGTTCCTCTTTAGCGGGGGTCTTCTTGCTATCCCCCCGGCGGCATTGGAACTAGCCGTTGCGCCTTAGCGCACAGTCCTGAAGGCCCCACATCTTGTGGATCTTGCCGTGGACATGTTTCTGGCATGTGTTTCTCAAGCCTGCAACCGACGACTGAACAGACGTGTGAACAGTTTGAGTGTGGTAGCGCTGTGTGAGTTGGCGGTGGAACCCCCTCGTGGTGACACGAGCCCCCGTGGCCAAAAGCCCAGTGTTTACAGCACCTCTCACATCCAGGGAAACCCCACCCTGGCGCTCACTCTTAGTAACACTTCCTAGTAGGTATTAGGTGGTAAGCCGAGCTCTTCCTCGGTCTTGTTCTGAATGCACACATGTCTAGGGGCTAAGGATGTCCTACAGGTACCCGCACGTAACCTTCAGAGAGTGTGGATCTGAGTAGGAGACTGTGGTGCGCTGCTTTACAGACGTAGCCCAGTTTAAAAAACGTCTATGCCCCTACAGGGTCGCGGTGGGCCGCACCCTTTCCTTTTACAAACTTGGTTTTATGGTGACAATGGCAGGCAACATGGTCAACAACTTGTTCGCTCTCGCTACTGAAGTGTGTTCTCCAAAACAGGGTCCTCTCCTCGACACAGAGAT
TTTATATTTAAATAACTAGAGTAATTAACGTAAAGGCGTGTGATACAGTGAAAACAATTGATTAAATTAACACCGAAGCAAGAAAAGTTTGTATTAGGACTCATCGAGGGCAAGAGCCAACGCAAAGCTTATATTGACGCAGGCTATTCGACTAAAGGCAAAAGTGATAATTATATAGATAGTCGAGCTTTTGAGTTGAGTAAGAATAGTGCGGTTTTAGATAGGTATGAAGAATTGCGTCAAGAAGCAGCTGAACAATCAAAATGGACACGCCAAAAGGCTTTTGAAGAATATGAGTGGTTAAAGAATGTAGCTAAGAATGACATTGAAATAGAGGGAGTAAAGAAAGCGACAGCTGATGCATTCCTCGCTAGTTTGGACGGCATGAATAGAATGACGTTAGGAAATGAAGTTCTGACTAACAAAAAGATTGAAACTGAAATCAAGATGCTTGAGAAAAAAATTGACCAAATGGATAAATCAGAAAATAATTCACAAGAAGCAGAAGTTGCTAAAGCACTTATTAAGTTAGCGGGTGTTAATAATGATTAATGAAATGTTAAACCCGAAACAACAAGAAGTCTGGAACTGCTTTATAAACGATAAACCCAAAGTATTAATAGCGAGTGGTGCAAAAAGGGCAGGTAAAACATATGTGTTCATACTGCTTTTTTTAATGCATATAGCTACTTATAAAGACAAGGGGCTTAACTTCATTATTGGAGGAGCAACGCAAGCATCTATAAGACGTAACATACTAGATGATATGGAGTTAATACTAGGTAGAGAGTTAACACTCGACAAATCTAACGCAGTCAAAATATTCGGTAATAAAGTGTATGTATTCGACGGACAAAACTCGGATGCATGGAAAAAAGCGCGTGGTTTTACTTCAGCAGGTGCTTTTTTAAATGAGGGAACAGCATTACACAATATGTTTATTAAAGAAGTGTTCTCACGTTGTAGTCACAAAGGCGCGAGAATATTAATTGATACAAAC
TTAAAATTTAACATTCTTAACCAGTTTCATAAAGTCTTGTGCGCGTTTGTCATTATGCAGAATACGATACCAGTTATCTACAATATCATACAGTAACGGGCTATTCTCTTTAAACTTCGCACAAACTGCTTTAATTCGTTCGTTTGCTGCCGTGAATTTTTCATCACAGATCTTTTTAGTTTCTTCGTCCATAATCCAACGAGTACGAAGGAGTAACTTGGAAACCTCTTTATTATAATGACGACCGTACAGTCTGTCAATAAATTCTGGAACACAGCGTTCTAGTTCATCGTCATGAAACAACATAGTGATCACACCCAGATATTCGCCATACCCCAGATGATTGGTCTTAACCTTCTTAGCCAGACCAGCCAGCTTACCGCGAACAAATTCTAGCGCACATTCCAATTGTTCGTCAACGAGATATTTTTGTGTCTCGTTTCGAGTAATAATATACTTTGTTACCCCGAAGTAGTCAAGCGCCGTATGTAATGTATTTTCACTATAGATCGATTTACGACTACGGCTTTCGAATGCATCACCTACGCGGAACATGTGCAAGCCTGATAACTCGCGAATCTCTGCCGCTTTCATGTGATGGCTGGTTTTATGCCAACTGTCACCAATCTTTTCCATGATATACACGTTAGGCAGCTTGGGAGTCGCTTCACGTTGTGTACGCTCGGTCTTTTCCGGTTTAACTGCTTTAGCACGCAGATCATCGGCCTCAGACACTTTAATCACGGTCATTTCAGAATCATCATAATACTGTTTGATGTACTCGAAAGTCTCCATATGTTTTTCGTTGTTCTGACGGAACACCAGTACCTTTTTATTGATGCCGTATTCCTGGACCATGCCGTTAAGAGTCAGTGCACGCAGTTTCGGTTTATCGGTATCATCAATAAGACACGTAATATCTTCTTTATGCATCCATACAAAATGCGTAATGTTGTATTGACTGCTAACGAAAGCAGGGCGCAATTTACTGATTGTGTGA
GGGTATTGGCTGCAACCCATACCTGAAGATGGAGTCGCTCATACAGCACATTCTCTCTGCTACATCTTCGCTTTCCATGCCATCAGTGGACAGTGACAAACTGCAACTACTACTTACACGCTTCCCACAGGCTACACTCTCATGGCTGAGTGGAATAGACGGCCTAAGCGTGCATCAATTCAAGGTAGTGGCTACCCACGTAATCAAGGAAAGCTATTCCCATCTCTCACCTTCCGTTGCAGTGTTGCTGGCGAAGCCCAGTGACTACTACAAGCTGGTGGTCCACGGACTCACCCAAAAGCAATGGAACGAGTTTGACGATAAAGTCACAGACGCTCCGCGGACCGCTATATCATGGTTATACAACCAAATTTTGGTAGTTGGACAGCCATGGATGAAGAGTCTGAACGAGGGATTAAAGGAATACCTGCCAGGTTGGCTTCACACCTGTCTAAGAATGCTAGCCAATCTGTGGTTCGGGGCTGAAAGAGTTCTACATGGCATTTCACACGCCGTCAGTGACATCACTACATATCAACCATGGATGTCATGTCGGAGATGTGTCGCACATAGCCCCAAAGAGAGCTTGCTAGGCGAGGCAACCACCACCTCCAACCCCCGAGAGTCTTCTTGGTTTTCATGGTTGTTGTGCGGAGGAGTGGTAGCGGCAACGGTATATGGATTCTACAAATGGGTTACCATCACGGAGACCATTGACCGCCAGGACCTAGCAAAACAGAGGCCCACTCATATGCAGAAGTGCTATGAAGAAGTGAAGGCCCGACTAGAGGAGGAAAGCAAAGGGTTCATTCACGACCGGATGGAAGACGAACTCACCAAAATCGTGCTAGAGCCAGCTGAAATTGACAATGACGGCAAAGTGCTTAAATCTGAGGTGGCACAATACCTGGTTAAAAATCATGGCCGTTTCGTCCGCTCCCTAGTAACAATGGCAAAGAACGAATTCGCTGGGGTTCCAAAACCCACAGAGGCTAACCAG
GGCTTTTAAACGAAGTCTTCAACATGGATGTCCTGTATTCATTATCGAAAACTCTTAAAGATGCTAGAGACAAAATTGTCGAAGGCACATTATACTCCAACGTGAGTGATCTAATTCAGCAATTTAATCAAATGCTAATTACTATGAATGGAAATGAGTTCCAAACTGGGGGAATTGGTAATTTACCAGTTAGAAATTGGAATTTCGATTTTGGACTACTTGGAACGACTCTATTAAATTTAGACGCTAACTATGTTGAAACGGCACGTAATACAATTGATTACTTTGTAGACTTTGTAGATAATGTATGTATAGACGAAATGGTTAGAGAATCACAAAGAAATGGAATTGCACCGCAATCAGATTCACTTAGAAAACTGTCAGGCATCAAGTTTAAAAGAATAAACTTTGATAACTCATCGGAATACATAGAGAACTGGAATTTGCAAAATAGAAGACAGAGAACAGGTTTCACATTTCATAAACCGAATATTTTCCCTTATTCAGCATCATTCACACTGAACAGATCGCAACCAGCTCATGATAATTTAATGGGTACGATGTGGTTAAATGCTGGATCAGAGATTCAGGTTGCTGGATTTGATTATTCATGCGCGATCAATGCACCAGCTAATACACAACAATTTGAACACGTTGTACAGCTCCGTAGAGTGTTGACTACAGCTACGATAACTCTTCTACCAGATGCAGAAAGATTTAGCTTCCCGAGAGTAGTCAATTCAGCTGACGGAGCAACCACATGGTATTTTAACCCAGTAATTCTCAGACCAAATAATGTGGAAGTGGAGTTTCTACTAAACGGACAGATAATAAATACTTATCAAGCAAGATTTGGAACAATTATAGCCAGAAATTTTGATACAATTAGGTTATCGTTTCAGTTGATGAGACCACCGAATATGACACCAGCTGTAGCGGCATTATTTCCGAATGCGCAGCCATTTGAACATCATGCAACAGTAGGACTCACACTTAGAAT
GTGGTATTGTGCATTATTATTTTAACGCACAACCCGGATTAATCAGGTTTTCTGAGTATATACCCGTTAGTACTCAATGGATACAATTGTTCAAATGAAAGTATTGTGTTACGAGTCGATGATATTATTAATGATACCTTCAGACGTAAACGCACCAAGGCCGGAAACTGCCATTGGTAGGTTGATTTCCGATGCCGCTGTTTCAGGTGTTTTGCGACAATGCGATTTCACTGCAGCGGAAGCCTCTCAATGTTTTGTTCCAATTATCACCGGAAGATCAGAATGCATTGAGACGCGATTTTCTGGAAGAGAAATACAGTTTCGCAATTTTTCGTATTCCTCACAATCATTCGCTGCTGCGCATCGAGTGTGTGAAGCGGATTATATTTATAGTCGATTCCAGACGAGAAATACCACGATCATTGATATTGGAGGAAATTTTTGCACCCATAGTAAAATGGGTAGAGATAATGTTCATTCATGTTGCCCGATATTGGACGTTCGTGATGGAGCTCGGTATACTGACAGGTTCATGTCTGTGGCGGGGGCTTTGGAAACCCAGCCTGACCGTGAGCTCAGACTGAACTATTGTTCCAATAAATTTGAAGATTGTGATGTTTCCGCACCATGGGCGATGGCGATTCACTCGATTTCAGATATACCGATCACAAGTGTTGTTAAGCATTGTTTCCGCAGAGGGGTCAAGAAATTGATAGCCTCTGTGATGATGGATCCCATGATGCTTGTTGCTTCTCAAGGTTTTATGCCCAGATTGAATGTTCAATGGGAAATTGAACCTGATGAGGAGAACAAAGGTTCCCGGCGAATTTCTTTTCATTTCGTCGATGCTCCTGGATTGTCATATACTCATAACTATGACGTGCTTATGCAGTACATGACTTGTAATCAAGTCATAATCAGTGGGAAAGCCGCGTATCGAGTTGAGCGCGTTGCAGATCTGTCTGGTGTTTTTATTGTTGAGATTAACCCTGGCGGCAAC
AGAATTCGTTCTAGGCCCCCCCTGTCTACACGAAAGCAACCCGCTCCAACCTTCTAATTTCCTCTCGCATACAAAATGGTTCTCACCATCATCCGCGACTATCTACACGAGGCTCAACTCCGCCTTAAGAAAGAATGGCAAACTTTTCAGAAATCTGATCAAGAATCAGGCTACTCCGACAAGCTTCCAACCGACTACGACCTTCGCCGCTACTACGACTCCGCACGCGACTACGACGCTGAAAAACACAAAACCGAAGAATATCAACACAACTTCGCCCTGACTCATGAACGCTATACGCAAATGAACGCTGACCGAAACGAACCCTTCGAATTTTACCGTCCCCTTGAAGACAACGAACTTCCAGACATCCGCTTCCCTGCACCTGGCATAACCGTTCTTCCCTTCCGCTACCACACTGGACAAATAGTTGAAACAACTGACGAACTCCCCGACTCCGGTTTCTCACTCCATCCTCTCATCGATTATCTCACCAAAACGAAATGGCTACACTATCGCCCATACATTGACAAATACTGTCGACCTCTTGGCACAACTAACGCTACTTTCTCCGACTTTAATCGCGAACAGATACCCTCCGCCCCTATTGATGAAACACGCAAGAACATGGTCCTTCCACTCGTTATCTATTTCCTTAACGCTTTACCTTTTCTTCCTATTCACTTTGTTGACACACGCTTCTGCGGCACACCCAAACATACCGCAACAGGATATTTCCAACGCTTCTCAACATTCTTCAGAACCCACGCTTACTACGCACGAAACAAGCTCTACGCTTTAAGACCCACGTCTAAAGGCTACTTCTTTAACACTGTTTATGAATTTTCACGAACATGGATGCATCACATCAAAGAACATGGCTACCCCTTCGTCCCTTCTCATGACGCACTCGACAACGCTCGACAATACCGCATCTTCATGCAGAAACATGTAACTATGCTTTTTACTCGTAATCACATCTCAGATCGAGACGGCTTCC
ATGCAGGTTGTGCCCCCGGCAGGATTCGAACCTGCGACACCCGCTTTAGGAGAGAACGTAAAGCGATCATGAGCCTCAGTGAGTCTGAGTGAGTCTCAGTGAGCCTGTCGCCATAGGGGCTTCACCTGCATAAATGAGTTTCAGTGAGTCTCGGTGAGTCTCAGTGAGGGGGTGTTGTGGCATCCCTGTGGCATCTGCGTGGCATCCGGCGTCACACCGCCCGCAGCGTTCGAACACCCTCGGTCTCGGGAGCCATCGCCGCCCGCACCTTCGCCGCCACGTCGGCCGGCGAATGCTGGTACAACCACGTCACCTTCGACCCTCGCTCGTGACCCATCACGGTCTGCGTGTCCTTCTCGTCAATGCCCACATCCTTGAGCCACGTGGCGAACACGTGGCGAAGGTCGTGCACCCGCGGCCACCACTCCATGCGGCCGGTGTCCCGGTTCTTCACCTCGCGGGCGAGGCCTGCAGCCTTGATTGCAGGGATCCATGTGCGCCGGAAGTTGTGCCGGGTCAGGACGCCGCCCTGTGGGCCGCGGAACACGAGCTCATCCGGCGCGAGGTCGTACGGGTCCTCGCCAATCGGGGTGATCGTGGGAGTCGGCCGCCACCGGGTGACCATGGTGCGGATCGCGTCCTCGGCCTGCGGCGTGAGCGGGACCGTGCGGAACCCGGCGTTGCTCTTCGGCGCAGGCTTCCGGAACAGCTTGCCTTCGTCGTCACTGAGCACTTCCTTCACCTTGAGGTGGTGGGCGTCCAGGTCGACGTTCTCCCAGCGCAGCGCCGTCGCCTCGCCCCACCGGAGACCGGTGTGTTCAAGGAAGACGACGAGCGGCCGGTAGTACATCGGCAGGTGACTGACGATCAGCGCGCACTGCGCGCGGTCGGGCGGCATCAGTTCGTCCGGATGCTTCGCCGGCGCCTCGCCAATGTCCAGGTCGGCCGCCGGGTTGAACGGGATACGCCGGCCGTCCTTGACGGCGGCCCGGAGCATCGA
GTATTTTTCTATTACTACAATTACAACAAACAATTACAACAAAATTCACAATTACAACAACAAACAAACATGGCACACTTCCAACAAACAATGAACACCAAAGTTACTGAGGCTGGTATCGGCAGAAACAGCCTCATTAACGATTTGGCTCAGAGACGTGTGTACGATAAACCTGTCGAAGAGCTAAACCACCGTTCTAGACGCCCAAAGGTTAACTTTTCCAAGGTCATTTCTCAGGAACAGATTATTCAAGCTACTAATGCGTACGCTGAGTTTGAAATCACCTTTTACAACACTCAACTCGCTGTCCACTCGATGGCGGGAGGTCTTCGAGCACTCGAGCTCGAGTATCGTAGGATGCAAATCCCATTTGGTTCTATTACGTATGACATCGCGGGAAACTTTTCAGCGCACATATATAAAGGACGAGATTACGTCCATAGCTGTATGCGTAATCTTGACATTCGCGATGTGGCTCGTCACATCAATCAACAAGATACTGTTTCTAGTTATGTGGCTAGGCTCGAGAGAAGCAAGAGGGGTCTTCCGGTTTTTCAGCAATCAGCTTTTAATAAATATATGAGTGACCCGGATGCTGTGTGCAGCGATAAAAGGTTTCAAGAGTGTTCTTACTCCGTTGATCTTCCGGGAAAAACATACGCTGTGGGCCTTCATAGTATCTATGATATTCCAGCGGATGAGTTCGGAGCTGCGTTATTACGGAAGGATGTTCACATATGTTATGCTGCTTTTCATATTAGTGAGAATCTGCTTCTTGAGACTACGTCTGCTCCGCTGGATGAGATTGGAGCGACGAAATACAAGTCAGGGGATAGGTTATCCTTCTTCATTCAAAATGAGAGCACATTGAATTATGAACACTCTTATAAAAACGTAATTAAATATGTTTGCAAGACTTTTATTCCAGCTTCAAATAGGTTTGTCTACCATAAGGAATTTATGTGCACCAGAGTTAACACATGGTTTTGTAAGTTCACCA
GCGCCAGTCCTCCGACAGACTGAGTCGCCCGGGTACCCGTGTATCCAATAAATCCTCTTGCTGTTGCATCCGACTTGTGGTCTCGCTGTTCCTTGGGAGGGTCTCCTCAGAGTGATTGACTACCCGTCTCGGGGGTCTTTCATTTGGGGGCTCGTCCGGGATCTGGAGACCCTTGCCCAGGGACCACCGACCCACCACCGGGAGGTAAGCTGGCCAGCAATTGATCTGTGTCTGTCCATTGTCCCGTGTTTTTGATTGATTTTATGCGCCTGCGTCTGAACTAGTTGGCCGACTAGCTCTGTATCTGGCGGACCCGTGGTGGAACTGACGAGTTCGAGACACCCGGCCGCAACCCTGGGAGACGTCCCAGGGACTTCGGGGGCCATTTTTGTGGCCCGGCCAGAGTCCAACCATCCCGATCGTTTTGGACTCTTTGGTGCACCCCCCTTAGAAGAGGGGTATGTGATTCTGGTAGGGGACGGAAGGCTAAAACGGTTTCCGCCCCCGTCTGAATTTTTGCTTTCGGTTTGGAGCCGAAGCCGCGCCGCGTGTCTTGTCTGCTGCAGCATCGTTCTGTGTTGTCTCTGTTTGACTGTTTTTCTGTATTTGTCTGAAAGCATGGGCCAGACTGTTACCACCCCCTTAAGTTTGACTTTAGACCACTGGAAAGATGTCGAACGGACAGCCCACAACCAGTTGGTGGAGGTCAGAAAAAGGCGCTGGGTTACATTCTGCTCTGCAGAATGGCCAACCTTCAACGTCGGATGGCCACGAGACGGCACTTTTAACCCAGACATTATTACACAGGTTAAGATCAAGGTCTTCTCACCTGGCCCACATGGACATCCGGATCAGGTCCCCTACATCGTGACCTGGGAAGCTTTAGCAGTAGACCCCCCTCCCTGGGTCAAACCCTTCGTGCACCCTAAGCCTCCCCTCCTTCTTCCCCCTTCAGCCCCCTCTCTCCCTCCTGAACCCCCACTCTCGACCCCGCCTCAAT
ATGGCACATGAAATACTGATTGCTGAAACAGAGGCATTTCTAAAAAATGTTGCTCCTGAGACCAGGACAGCAATAATTTCAGCAATAACAGGAGGAAAATCAGCCTGCAAATCAGCAGCTAAACTGATTAAGAATGAACATCTTCCCCTAATGTCTGGAGAAGCCACCACAATGCACATCGTTATGAGGTGCTTATATCCTGAAATAAAACCATGGAAAAAGGCAAGCGACATGCTGAATAAAGCAACTTCTAGTTTGAAAAAATCAGAAGGAAGAGACATAAGAAAGCAAATGAAAGCAGCTGGAGACTTCTTGGGAGTGGAGTCAATGATGAAAATGAGGGCCTTCAGAGATGACCAAATAATGGAAATGGTTGAAGAAGTATATGATCACCCAGACGACTACACACCAGACATCCGAATAGGAACAATCACAGCTTGGTTGAGATGCAAAAACAAGAAAAGTGAAAGATACAGGAGTAATGTCTCAGAAAGTGGAAGAACAGCTTTAAAAATTCATGAAGTAAGAAAAGCCAGCACAGCAATGAACGAGATTGCTGGTATTACTGGCCTTGGAGAAGAAGCACTATCTCTCCAAAGACAAACAGAAAGTTTGGCCATATTATGTAATCACACTTTTGGAAGTAATATAATGAGACCCCACTTGGAAAAAGCAATAAAAGGAGTTGAAGGCAGAGTTGGAGAGATGGGACGAATGGCAATGAAATGGTTAGTTGTTATAATATGTTTCTCTATAACAAGTCAACCTGCTTCTGCTTGCAATCTAAAGACCTGTCTAAAACTATTTAACAATACTGATGCGGTAACTGTTCATTGTTTTAATGAAAACCAAGGATACATGCTAACATTAGCCTCTTTGGGATTAGGGATAATTACTATGTTGTATTTATTAGTAAAAATCATAATTGAACTTGTCAATGGTTTTGTGCTCGGCAGATGGGAGAGATGGTGTGGAGATATAAAGACCACAATTATGCCTG
CCATGGCCGCGGGATTGAACGCTCTTTAATAACCATGGAAACTCTAGTAGGAGGGCTGCTGACTGGAGAAGATTCTCTGATCAGTATGTCAAACGATGTATCTTGTCTTTATGTTTACGATGGACCAATGAGAGTTTTCTCTCAGAACGCATTAATGCCAACTCTGCAAAGTGTAAAAAGAAGTGACCAATTTTCCAAAGGGAAAACAAAGAGATTTATCATTGACCTGTTCGGAATGAAGAGAATGTGGGACATCGGAAACAAACAGTTGGAAGACGAGAACTTAGACGAAACTGTAGGCGTGGCTGACTTGGGGCTGGTGAAATATCTAATCAACAACAAGTACGATGAAGCAGAAAAGACAAGTTTAAGGAAGTCAATGGAAGAAGCATTCGAAAAATCCATGAACGAAGAATTTGTGGTTTTAAACAAAGGAAAGTCTGCAAACGACATCATTTCAGACACAAATGCGATGTGCAAATTCTGTGTAAAGAACTGGATAGTGGCAACAGGTTTCAGGGGAAGAACGATGTCAGATTTAATTGAACACCATTTCAGATGCATGCAAGGGAAACAGGAGGTGAAAGGATACATTTGGAAACACAAGTACAACGAAAGGCTTAAAAGAAAACAGCTAAGCAAAGAAGAAGTGAAATTCGACAGAGAAGAATATACTTCAAGAAGCTTCAGACTACTCTCTTTCTTGAAGAACAGCGAGAGGACCAAACTCGAGCCGAGAGCAGTGTTCACAGCAGGAGTTCCATGGAGGGCATTCATCTTCGTCCTAGAACAGACAATGCTGGTGGTAAACAAACTGGACCCGAATTCAGTGATATGGATGGGAAGTGATGCAAAGATAAACACCACAAACTCCAGGATAAAGGAAATAGGGATGAAAAATCAAGGACAAACACTAGTGACACTCACAGGAGATAACTCCAAATACAACGAGAGCATGTGCCCAGAGGTGATGATGGTGTTCCTAAGAGAACTAGGAATA
AGCAAAAGCAGGCAAACCATTTGAATGGATGTCAATCCGACCTTACTTTTCTTGAAAGTTCCAGCGCAAAATGCCATAAGTACTACATTCCCTTATACTGGAGATCCTCCATACAGCCATGGGACAGGAACAGGATACACCATGGACACAGTCAACAGAACACATCAATATTCAGAAAAGGGGAAGTGGACAACAAACACGGAAACTGGAGCGCCCCAACTTAACCCAATTGATGGACCACTACCTGAGGACAATGAACCAAGTGGATATGCACAAACAGACTGCGTCCTGGAAGCAATGGCTTTCCTTGAGGAATCACACCCAGGAATCTTTGAAAATTCGTGTCTTGAAACGATGGAAGTTATTCAACAAACAAGAGTGGACAAACTGACCCAAGGTCGTCAGACCTATGACTGGACATTGAACAGAAATCAGCCGGCTGCAACTGCGCTAGCCAACACTATAGAGGTCTTCAGATCGAATGGACTGACAGCTAATGAGTCGGGAAGGCTAATAGATTTCCTCAAGGATGTGATAGAATCAATGGATAAAGAGGAGATGGAAATAACAACACACTTCCAAAGAAAAAGAAGAGTAAGAGACAACATGACCAAGAAAATGGTCACACAACGAACAATAGGAAAGAAGAAGCAAAGATTGAACAAGAGAAGCTATCTGATAAGAGCACTGACATTGAACACAATGACTAAAGATGCAGAGAGAGGTAAATTAAAAAGAAGAGCAATTGCAACACCCGGTATGCAGATCAGAGGGTTCGTGCACTTTGTCGAAACACTAGCGAGAAATATTTGTGAGAAACTTGAACAGTCTGGGCTTCCGGTTGGAGGTAATGAAAAGAAGGCTAAACTAGCAAATGTTGTTAGAAAAATGATGACTAATTCACAAGACACAGAGCTCTCTTTCACAATTACTGGAGACAACACCAAATGGAATGAGAATCAAAATCCTCGAGTGTTTCTGGCGATGATAACATACATCA
TGGGATGAGTATTGGAACCCTGAAGAAATAGAAAGAATGCTTATGGACTAGGGACTGTTTACGAACAAATGATAAAAGGAAATAGCTGAGCATGACTCATAGTTAAAGCGCTAGCAGCTGCCTAACCGCAAAACCACATCCTATGGAAAGCTTGCTAATGACGTATAAGTTGTTCCATTGTAAGAGTATATAACCAGTGCTTTGTGAAACTTCGAGGAGTCTCTTTGTTGAGGACTTTTGAGTTCTCCCTTGAGGCTCCCACAGATACAATAAATATTTGAGATTGAACCCTGTCGAGTATCTGTGTAATCTTTTTTACCTGTGAGGTCTCGGAATCCGGGCCGAGAACTTCGCAGTTGGCGCCCGAACAGGGACTTGATTGAGAGTGATTGAGGAAGTGAAGCTAGAGCAATAGAAAGCTGTTAAGCAGAACTCCTGCTGACCTAAATAGGGAAGCAGTAGCAGACGCTGCTAACAGTGAGTATCTCTAGTGAAGCGGACTCGAGCTCATAATCAAGTCATTGTTTAAAGGCCCAGATAAATTACATCTGGTGACTCTTCGCGGACCTTCAAGCCAGGAGATTCGCCGAGGGACAGTCAACAAGGTAGGAGAGATTCTACAGCAACATGGGGAATGGACAGGGGCGAGATTGGAAAATGGCCATTAAGAGATGTAGTAATGTTGCTGTAGGAGTAGGGGGGAAGAGTAAAAAATTTGGAGAAGGGAATTTCAGATGGGCCATTAGAATGGCTAATGTATCTACAGGACGAGAACCTGGTGATATACCAGAGACTTTAGATCAACTAAGGTTGGTTATTTGCGATTTACAAGAAAGAAGAGAAAAATTTGGATCTAGCAAAGAAATTGATATGGCAATTGTGACATTAAAAGTCTTTGCGGTAGCAGGACTTTTAAATATGACGGTGTCTACTGCTGCTGCAGCTGAAAATATGTATTCTCAAATGGGATTAGACACTAGGCCATCTATGAAAGAAGCAG
TAGTATTACCCCCGTGCCGGGATCAGAGACATTTGACCAATAGTTGACTAGTATAATAGCCCTTGGATTAAATGACACGTGGACGCTCAGGATCTGTGATGCTAGTGAAGCGCTTAAGCTGAACGAATCTGACGGAAGAGCGTTCACACTTAGATCTAGTTAGCGTACTTAGTACGCGTTGTCTTGGGTCTATAAATAGAGTGCTTCTGAACAGATTGTTCAGAATTTCATAGCGAGATGGATTCTGGTGATGGTTACAATACATACTCATATGAAGAAGGTGCTGGAGATGCGAAGAAGGAAGTTTTATATAAAATAGGTATTATTATGTTATGTATTGTAGGGATTGTAGTTTTATGGGTTTTAATTATATTATGTTGTGCTGTTCCTCGCTATGCTAAATCAACGATGGACGCTTGGTTATCTTCGTCTTCTATTATGAAGAGGAAGATGGCTTCAAGGATTACTGGTACTCCGTTTGAAGAAACTGGTCCTCATCGTGAAAGAAGATGGGCTGAAAGAAGAACTGAAGCGACGAACCAGAATAATAATGATAATGTAAATAGATTTAGTTGATATGTTGTAATTTTATATGGATTAATGAGAATTATTATTATTCTGTTCTTCGTCTGTGTTTTTTAAGCTTTTTCTGTGTTTTAATGGCGTCTGGAGAGAGAAAGGAATAATTGTAAGGTAGACGACGATGTAGTGGATTACAGTTGTCTTTACTTCGCCTCGAAGAAAGACACATTTCAAGTTGTGAGTGTTATTGCTTTTGAGGAAGCTTCCTCGAAGCAGCGTATAACTTTAATTTGAATTTGGTTTTGGCGCGTTAGTGAAATTGCGGCTGTAAACGTGTCAAGTTGTGAGTGGCTGAAATAAGATAATAGATATATTATTATTGTTTTAATTTAATTCCGCGAAGCGATATGTTAAGTGATAAATGAAACGAAGCGTTTTGATGACGTCATATGTCTCCGTGCCTACGTCAGCACGGGGC
AAAAACAAACAAAACAAAACAAAACAAAATAGAAACTCAGCGAACAACTGCAGTTAACTATTCTGTTGCAATGGCTTTCCATCATCGCACTGGAGCCCAAGTTTTGTTAAATTCTCTAAACTCTGATGAACAGACGAAGGTGCTTAAAGAAGCAGTGACGGCACTGAAGAATTATGAATCACAGAACTTGAGTGTTAGTCCTTATTGCATGTCCGATAAGGCCCGACTTCTCTTGGATGAATCTGGAATTCCTCTTTCTTCCACGCCATTTGTTTCACATTCACACCCAGTCTGTAAAACTTTAGAGAATCATTTGCTTTTCAATGTGTTACCTATGTATATAAAGGATAACTCGTTTGTGATTATTAGTATGAAGCAAGAAAAATTTAATCTCTTTTCTGCTAGAAATAAGTTGCCCTTCCTGGACTTAGTGAATAGGTTTGTAACAGTTAAGGATGTGATTAGGTACAGTAATGATTTTGTTGTTCATAGTAGTAAGGAGGGTTTCAATTACAGGTCCAAAGACAACTTTTTAAGTGCTAACTCTTTAATTCCTGTGCTAAAAAAAAAAGTTGAGTTGGACCCAGAAAAAAGAAAAAAAAGTTTGAACATATTTATGCACGATGAACTTCACTACTGGGGTTATTTAGAATTGTCTTCATTTCTGGATCTCTATAAGCCAAATGTCATTATTGGTACGCACATTTTTCCAAAGGAAATTATGAAAGGTTACACAAAATCGGTGAATCCAACTGTGTACCAATTTGAAATTGATGGGGATAATTTCCACTTCTTTCCTGATGGAAAAAGGACTGAAAGCTACACTCAGAAAATCTCTTCACAGTTTCTGCTAAGGGCCAGGAAAATAATCACAAAAGGGGGGCAAGTGTACACTGTCTCAGTTCCTTACACGATATTTGCTCACTCAATCATTGTTATTAAAAGGGGTGACTTTGAAACTGAGAATGTTCGTTTCTTTGATCAGAGCGAATGCCTTGAC
ACAATTTTAAGACGAACGACTCGCTACAATGGCTACGCTTGCACCACGATCTCGCAGACCTATTCGAACCGACGGATTAACCATACGCGCACTTACATCAGATGTCCAAACAGCTTTCACAACTCGATCCAGACACAGCGGTATGCTTGATCACATTCAGAACTCCGTGGTTGGCTTGAACCCACGTCATTGCATGGTTGACGCTGATGAATACGTCAATTATCTGATCAGCGACCTCGCTACCGTTTCTGAAGATGCTGATGGACTATTCGACGTTATAGGTGGCGTAATTAAAGGCATTGGAGGAATTACAGGCATAATCGACATTGGTAAAGAGGTTGTTGGATTCGTGCGCAAAGGGGTTGACATCATCCATAGCCATGTAGGGAATGGGAAGAAGTTTATTGGTGCAGATTTCGATAAAATTGTCGAGGCGGTACGTAAAGTTGATTCAATCGTGTCTGAGTTTTCGTCATCATTCAAACCTGGTTCAGTGCCCACCGCTCCCATGCAAACCGAGTTCTATGATGGAACAGATCCTCTCACTGTTCTCGCTAATGGCATTCTCAGCAAAGTTCAAAAGTTTGGAGATAGCGCCTATCTTGCTCCAGCTGTGCCTGAATCGGTTCCGGTTAATGTAGGAGTTTTACTCGCGATGGTCGAACAAGTTACTCTTGCGGTTCTGCAGACTTTGAGTGTCTCGCTTCCAGCACAAGCGGACGTTTATGGATCAACGATACAGACTCAGAATGGTCACGCCCTTCCTCCAACTCAGCACTGGATTCAAGCTTGGAACAACGCCTCTGATTCGATGCGTTTGCGAATGGTCGATCATGTGAATCTCGAAGGGCATAATGTTGGCTTAGTTGTTGATGAGGGACAATCTCGTGGTTCGAAGAAGAATATGATTCCTATTCCAACCCTACTTAACGACTCTGTTTCAACCGTATCGGTTCGTGGGGTAACACATCGACGCATGCGGGAGCTCGCGGCTAGGATT
TGAAAGACCCCCTACCCCAAAATTTAGCCAGCTACTGCAGTGGTGCCATTTCACAAGGCATGGAAAATTACTCAAGTATGTTCCCATGAGATACAAGGAAGTTAGAGGCTAAAACAGGATATCTGTGGTTAAGCACCTGGGCCCCGGCTTGAGGCCAAGAACAGTTAAACCCCGGATATAGCTGAAACAGCAGAAGTTTCAAGGCCGCTACCAGCAGTCTCCAGGCTCCCCAGTTGACCAGGGTTCGACCTTCCGCCTCATTTAAACTAACCAATCCCCACGCCTCTCGCTTCTGTGCGCGCGCTTTCTGCTATAAAACGAGCCATCAGCCCCCAACGGGCGCGCAAGTCTTTGCTGAGACTTGACCGCCCCGGGTACCCGTGTACGAATAAACCTCTTGCTGATTGCATCTGACTCGTGGTCTCGGTGTTCTGTGGGCGCGGGGTCTCATCGCCGAGGAAGACCTAGTTCAGGGGTCTTTCATTTGGGGGCTCGTCCGGGATCGAGACCCCCGACCCCCGGGACCACCGACCCACCATCAGGAGGTAAGCTGGCCGGCGACCATACCTGTTGTCCTTGTATAAGTGTCTCTGTCAATTGATCTGATTTTGGCGGTGGGATCGAAGGAGCTGACGAGCTCGTACTTCGCCCCCGCAACCCTGGAAGACGTTCCACGGGTGTCTGATGTCTGGAGCCTCTAGTGGGACAGCCATTGGGGCTCATCTGTTTGGGGTCTCACCTGAATACAGGGTGTTGATCGGAGACGAGGGAGCCGGACCCTCAAAGTCTCTTTCTGAGGTTTCATTTTCGGTTTGGTACCGAAGCCGCGCGGCACGTCTTGTCATTTTTTGTCTGGTTGCGTCTTTTCTTGTCCCTTGTCTAACCTTTTTAATTGCAGAAACCGTCATGGGCCAAACTATAACTACCCCCTTAAGCCTCACCCTTGATCACTGGTCTGAAGTCCGGGCACGAGCCCATAACCAAGGTGTCGAGGTCCGGA
TCCGTTTTAGAGCTTGTGAGTTGTTATTACGTTTTGTTGTTTGAATCTCTGTTTTGTTACTCTGATTTCCTTCACGTTTGCACCTTACACTCTCTACCGATAAACATTATCATCTTTTATTTTGAATTTTATTTGAAAAATTTTTATATTTTCAATGTCAATCACTACTCCTGTAGTGATTCGCTTTGGGAGTTTTGACTCCCCTGCTGCGGCACAGATTGCCGATACTAAGGAGGAGGAAACTCCTCTCTCTCGCCTTGCAGCTTTAAATCGCAAGGCTCAAATTGCTGCTCGTTCAAGAGTAGCAGCTGCTGCGGCACAGTATGCCGAAGAGCAGGAGACACTAGTTCTCACTGCTCAATCCATGAGGGATGCTCTCCCTTTATGGATGAGGGGTCTTGTTGCCCCCGCTCCCAAATCCAAACGCGCTCTCAACGCGAGGCGCGCCGTAAGGCGTGGGAAGCCTCTGAGGAGGCTGCCTGGGTTCGTGACTACGGTCGTGAACCCACTTCCCCTCTCTCTGTTTGGGAGGGCACTCCTGAGCTCCTTGCTATGGAGCATGCTTACCTTGCCAAGCAAGGTGATAAGCGCATCTGCGCTCATTTGCGCAGACAGGCTCTGCGGGCTGCCTACAAAGCCCGATGTCAAAAGAGGGCCTTTAAGGTCTTCCAGGAAGAATGTGAATTCTTCCGTCTCCCTGTCCACATTGTGGACAAAATCCAAATCCCAGGGCAGGCTAGCCCCGTGCCAGAGAGCGTATCTCTGGGTGGCGGTGTTAAAACCGCTACTTCTAAGCGCCAAGTGAAAACTCGGCGCTCTTTCTCTTCTTTCCTCCCAAAGGAGGAATTTTCCTTTGTGTTGGGCCCTTGCCCAACATCTTCCCCTGAGGTTACTCCAACCTCAACCCCTTCAACCACCCCCCCTTCTTCTCCACGGGCATCTTCGCCCAGAACCCCCTTGCCTCAGGTTAAAGAGGTGACCACACAGGGTATTACTCTGT
GAAAACAAACCAACACAAACACACGTATCCTCAAACGGACCATATAAGGTGAATAATAGCAATACGCACTATACACCCATATGGCTAAAGTACGTGCCGCGTTGGAGAGAATTAGGGACCCATCGGTGCAAACCGCTTTATCTGAAGCAGCTTACACACATGTCCGCCCCGTTCTCAAAGAATCCCTAGTCAACTGCCCCTATGCCCTTTCTAACGACGAAGCTGATTGCTTAGAAAGTTTTGGCATTACTGTAAATCCATATGCTAACCAAACTCACACTCACGCAGCATGTAAAGTTATAGAGAATAGAATGTTAGAAATAGTTGGCATGCACTTACCTAAACACTCATGCACCATGCTTTTCCTGAAAAGAAGCAAATTGCGATACATGCGGAGGGCAGCTATACTTAAAGACGTCTTTCTCAATAAAGACGTTGAACCTAAAGACCTGTTTCGCTACGATCGTGATACAATAAGAAGTAGACTGCAGGATATAGACACCAAAATTGCATATATGTCTGACACTCTGCATTTCATGTCTCGCAGGGAAATAGTGCAGTTATTTGAGGATTCACCGAAACTTGAGACACTACTCGCCACTGTTGTGCTACCAGTCGAAGCCCTTCACAAGAGAACATCGCTCTACCCGAGCTTGTACTCGATCAACTACTCAGCTAAGGGCTTCGAATACATACCAGGCAACCATGGCGGGGGTTCTTATTTCCATCCCTACACAACCCTCGAATGGCTCAAGGTGCGTATGATCAACGCTGAAGACTTCCATAAACTCTCAACCGGGTTTATTTTAACCTTCCAACTTGTGGAAAGCTTAGGTGCTAATCACCTTTTCATAGTGCAGAAAGCCAAACTCCTAACGCCACAGATGCGCACTTTCTGTCGTGACAGCTTGGTCACACTCCCACAAGTTTTTTGTCCGGCAGCTATGAACGCTAATAGACCTCTCTCCAAAACTAAAGCTATGCAAATGCTATTATATTG
TGACGTATCTTTAGTTGATTTTGAAGCCTTGAAATAAAGCTTTTAAAAACCCCTTTTGGTTTGCCCACCATACGGGCAGTTTTCAGACCGCAGTGTCTTGTCAGGGAGGTCCAGCCTTGACTTTACTTCTCCGTGAGGAATCTACTCAGAAAAACTGCTTGCGTACTAGTAGTTACAAGGGTTATCACCTAGTACTTACAAGCGGGTCAAACCGCCCTCCGGAACGGTCATAACCCCCTCCCGAACGTGCGCTTGACGTGACTGGTCTTTCAGTCTAGCTTTCTGAGAAATACTCCGGGGTTGTAACCCACCATTTTGACCTTTGGTCAGTTTGGTAACACTCCAACCAAACAGCATCTGACCCACCTCCAGCTTGCTGCAGGCCATTTGGACTAAACGGGTTCAGATATCTTGTGGCTAAACCTCTGACCCACCTCCAGTTTACTGCAGGCCTTTTGGACTAAACGGGTTCAGACTCTTTGTGGTTAGTTTTTAACTACCCACTGTTTAGCCGCCAACCTGATTTTTATTGTTACAAAATTTTGTGTTTACACATTATTTTCTTACGGTTGGCAGTTTGTTTGGTTGTTTGCACAGTTTTTGCTGATACCAATTTTTACTGTGCTTTTGGTGTTTTCGGCTAAGGCTGTTTTTCACATACTTAGTTTGCTTGAAGTAACCTTCACAACATCTGTTTTGTTTTTGGTTTCTAAGGTAAAGAGTTTCAGGAAAAAACATAGGCGCCCATCTTGTGGTGTCTAGTTTTAATTAATCTGGCAAACAAGTATCAAGTCATCGACTCCCTTTGGAGTGAGACTTACGAGTACCAATTCGCCTATTTTGGCCATCCATATAAAAATGTCCAAGACCTCAAGAGAGCTCACCAACGAAACCGAGCTGCATTTGTGCTCAAGTACCTTGGACCTAATTTCCAAGTCCCAGCTTTTGGCCCAGTGTTTAGGTACACCACAAAATCTGGTATCTCTTTCAAAGATGGTTC
GGATAAACAACACTACTCAAAACAAGACGCCACTATTCTAACAAAACAGAGACGTCTCGTAATGGCCCTAACTTACAGGAGTCCAGTTGAGGAAGTGCTTACAAGCTTCACAACAAGTGAGCAGAGTGAAATTGCGCGCGGAGCAGTCCAGGGTTTGCTAAAGTTAGAGGAATTTAACCACAATCTATTCAATTTCGCATTGAGTCCCATCGCGAAACAAAGGTTGTGCGGTAGCGGAATCTACTTAAGCCCCTTCTCTTACGTGCCCCACTCTCATCCCGCTTGCAAAACGCTTGAAAATTACAATCTTTATCAAGTCGTATGTCCATTAATAGATCATAGGTTTTACTTAGTTGGTATCAAGCAATCTAAATTGTGTTTTTTGAAAGGTAGGAATAGGAAAATGGATATGGTTGAATGTATCAATCGTATGGTGACCAGTCGTGACAAGTTGCGCTACGGTAATGATTTTGTGGTCCAAGCTGGTCAACCCGGGACTGTTAAGAAGAATAGTAGAACCGTAACCTTTTATCCTGAGTTAGCTAGTCTTGTTCCACACGAGATCAAATTTAGATCCAGAGCATTATTCTTGCACGATGAATTGCACTATTGGAGCAAAGAAAGTTTAGCAATTTTCCTGGATCAATGCTCACCTGAGTTAATGCTAGCGACTGTCGTGATTCCACCGGAATTGTTGCTCAAAGCTAAGGAGAGCATGAATAAATGGTGCTATGAGTTCGAAGTTAAAGGTCCTGATCTCTATTTCTACCCAGATGGGGTAAGAGCTGAAGGCTATATACAGCCTGCCGGTTGCGTTTACCTTTTGACCACAAACAAGATGATCACCCCGGGAGGGCAGGTTTATTGTTTCGACATAATAAGCTCTAAATTTGCGCACCACGTTATAGCTATCACCCGCGGTGAAGCCCTGGTAAAGAAAGAGAATTCATTTTCCAATTTCGAAGCTATCGGTTCCTCTTTTGCCAGTAAATTGCTACAT
GTTGACTTGGCCTATGACGATTACGACGGAATTTTTGATTGTGAATACGCTTACAAGGCGTGGCGTGACGACTGTTTCCGCACCGCCGAACGTGGTCGTGGCCCTGTGCTTCATGAAGATATGACCATTGCCAGTATCGGCAAAGACGGCAAACCGATTTACACCAAAGAGCAATACTCGATTGGTTCGCGTACCTCGCGCATTTACTGGCGTATCTACAACAAGGCTCTTGAGCAGAAACTCGCAAACACGGGTCTTGTCTGGTATCGCTCTGAAGTCGAGCTGAAAAAATGGAATGTTGATGTGTTGCTGAATCCAGCTGGCGCGTATGCCGCGCTCAATGATTTCGCAGCCTCGATTTCTACCGCTAAGAAATTCAATACCAAACCTGTCCCGACGAAACGCGCAGCGTTAGACCTGCTGGCCTCTGCGCATTGGATGCGTCGTCAGTACGGGAAAATCCTTAATTCACTTATCGAATTCCATGAGGGCGACATTGAAACCGTGGTCGGTTCCCTTGTCCGTGATGGAACGAAATTCACCTTCCCCGATACCTACGGCAAGTTGGTGACTCACATATTGGAGACTTAACAAATGGCTAAATCCGTTTTTGTACTTGGCATGGATATCACTTGGAACTCAGCACGTGGCGACAGTGCTCAACTGAACGTGTCACGTCCTCTACGTGAAATCAACTCAGAGAAATTCAAACGCCGCACTATCGGTGAATCGGGTGATGTGAATCCCCAATGGGATCAACCTTTAATGATTGACCATGAATATGCCCTGCTTCTTGAGCGCACTGGTGCTCTCGTTCCTCGCCGCGAATACCAATTGCGCTTGGAGATTAACCCAGAAGACCCATTGGCAGGCGCTATCGTGACTGAGCTTATTCCAGTCGACCAAGAAATTAAGAAGCACTTCGAAGCTTCAATGAAACCCGTTCAAGGCTAAAAAATGTCTGTATGCGTCACCGTCGTTAACCAGTATGGCAATTTGA
ACCGGATGGCCGCGCCCGAAAAAGCAGATGGGCCCCAGAATGGCCCCCACGCACTAAGTAATGTCAGCCAACCATGTGCAAGACTGGGAGACTCGGTAGTTACGAAAGGAGGATGAAGTGGTCCCTACGCACTAAGTTTGACAGGCAATTTTATTGCTATGTGTGTATCATATTTTCATAGGTGTGTTACGGGTCAATCTAAAGGTATGTTATGGGGCCTATTCATAAAAAACCAAAATATAGGTTCCTATTTACATATTGATTATATTTTTATGTGCGGATATATGATCCGCCACGTGTTTATAATGGATATGGATTGTCCTATAAATATGTGGCAATCCTCCCGTTCGTCAATGCAAGATGTATTCTGTATACAGACGTGGGTATAAGACGCCGTATAGGAGTCCGTATGGCTCGCGTGTAACACCATATGTGAATCGTAAGACCGCTGTGAAACAGACGGCGAAATCTCGTGTATCGCGAAAGTTGGCGTATGAATCGCCAAAAGGTCTATATACGCGACGCTCATTGGAGGATATCCATAATGGGGCTTCCTTGAAGTTGCCTCAACAGGGGGATTATACGTCCTACGTGACACTCCCATGTCGAGGCATCGATGGTAATGGGGGTAGGTCTGTTGATCATATAAAATTATTAAGCTTGAGGGTTTCTGGGACCGTCAACATCAGTCAATCCGGTGGTGATGACAATATGGGAGAGAGAACGACCATGAGGGGTATTTTTTTCATGGTTTGTTTTGTTGATAAGAAACCTTTCGTTCCAGAGGGGGTCAGCATATTGCCGACGTTCAATGAGTTGTTTGGGGAATATGAATCCGTGTATGGCATGCCTAGGCTGAAGGAAAACGTCCGTCACCGTTATCGTGTTATTGGGACGTCGAAATTATATATAACGACCGATGAAGATCATATCCAGAAGCCTTTTAGTCTACGTCGAAGACTAAGTGGAGGGAAATATCCTATATGGTCGTCGTTCAAGG
AAAATTAAAACAAAACATAACAGAACAATCAAGAACAAACAAGCAATCAAGTTTTCAAGCATCCGTATTTGCAATCAGTAATTTTCAATCTTCAAGCATTTTACAGTAATCTTCATCAACTTTCGCATTTTTGTTTTAGATTTCACTCTAGTAATACCATTCGCAACGCTCAACAGATTTCAGATGGAATCAGTTCAAGCAACCATCATGTTCGGATCGTTCGAGTGCAAACTCACACAGTCAGTGGCTCCTAAGGCTACTCACATGGCCACTCTTAGTCATGAGAACCCAGTTAAACGTGTAATTAACCCATTTACTGCGCTGGAGAAATCGTTGCAGCCATATCTTGAAAAGCGCATGTTTGCTGACGTGCGCAAGAAGAGTAATGGCACGTTCGTTCTGAAGCATGCTTCTGCTAAGAAAGTTCAAAAATTGCAGAAGCTGGAAGCGACTCGTTTGAAGGAAATCTCTGACTTCAAAATGGGGAGTCCAAGCATCGTGTCTTCGATTTCGATAGCTGGTGGTCATAGCGCCTCGCAAATGCAGGACGAGCCAAGTATGAAGAGGCCGCTAAATACAACACCATCAAGGAAGCGCAAGATTAGCTTCAAGAAAGTTGGTATGAGTGGAACGCAGATGATGAACTTCATACGCCAGCTCAAGAATATCATGGCTGATAAGTGTGGTGGTGTTGAGCTAGTGGGAAAGAGAACTACAAAGCTCAAGTACTCAAGAACTCGATTAGGAGTTAAATGTATCTGCGAACTGGCACATATGAAAGGTTCGCGTAAGCGAGTTGACCTCAGATTGAACGGAGAACACACAGAATTCGTGAGGCAATTCGCCAGAGTCCATTCATGGGGAAATACGGTAGACAGCCATATGTTACAGCGGGGCGATAGCGGAGTTGTTTTAAATAGCAGCGTTTGCCGTGGAAAATTTGGACGCAATTGGGACAATCTGTTCATCGTTAGAGGTGAATACGAGGGTAAGATCTTCG
ACCGGATGGCCGCGATTTTTTTTCAAGTGGTCCCCCCGCGTGCGCTGGACCAATCATAACCATCCCTCAAAGCTTGCATGCCTGCAGGTTATCCCATCAAAACGTGGTCCCCAAGTACTTACATCAAAACATGTGGGATCCTTTACTAAACGAAGTTTCCTGAAAACCGTAACATGGTTTTAAGGTGTATGTTAGCAATTAAGTATTTGCAACTAGTAGAGAATACATACTCTCCTGATACATTAGGCTACGACCTAATACGTGATCTCATCTTGGTTATTCGTGCTAGGGATTATGTCGAAGCGTCCCGCAGATATAGTCATTTCCACTCCCGCCTCCAAGGTGCGTCGCCGTTTGAACTTCGACAGCCCATATGTCAGCCGTGCTGCTGCCCCTACTGTCCTCGTCACAAACAAAAGGAGGTCATGGGCCAACCGGACCATGTACAGAAAGCCCAGGATATACAGGATGTACAAAAGCCCTGATGTTCCTCGGGGCTGTGAAGGCCCATGTAAGGTCCAGTCCTATGAACAACGTCATGATGTAGCCCATGTAGGGAAGGTAATTTGTGTGTCAGATGTCACTCGAGGTAATGGGCTGACACACCGTGTTGGTAAAGGTCCTGTAATCAAGTCTGTTTACGTATGGGGAAGAATTTGGATGGATGAGATATCAAGCCAAGAATCACACCAATCTGTCATGTTTTTTTTAGTTCGGGATAGGAGACCATTTGGTACTCCACAGGACTTCGGTCAGGTGTTCAACATGTATGATAATGAGCCCAGTACTGCGACGGTGAAAAACGATAACAGAGATCGATTTCAAGTCCTTCGTCGTTTCCAGGCAACTGTGACAGGTGGGCAATATGCAAGCAAGGAGCAAGCCATAGTTAGGAAATTCATGAAGGTGAACAATCATGTGACTTACAACCATCAAGAAGCTGCGAAGTATGACAATCACACAGAGAATGCGCTTTTATTGTATATGGCATGTACGCATG
GACATTTTGTTCCTGACCGCAACAGCCGTAGTCGTTAAGGCAGCAATGTCCGCCCGTACCAAAGAGAAAACCAAAGACAAAACTAAAAATGATGAACAAACAGTCTCTACCGAAGCTAGTGCAGCCGATCGTAATGATCGAGAAAAATCGTCGTCTTCTGAACCTGAAGACAATGCAAAGGAAACACTTACGAAGAAAGACTCGTCATCCAAGAAATCTGTTGATGTATTGGCCGCAATGATTGAGCAGAAAGTTCAAATGTCTGGAAGCGCTGGTCTGGGTGAGTTTTTTGGTCGTATGAGACCCGAAATTACTGATGCATTTTTTGCGGCATTAGAGCGAGAGGCTGATGTGTCCAAGGTAGTTCCAAGCTCGCTTTCCAAGCTAGATGATGGACAAGTGGTGGATTTACTGTCTGTAGGCGAGGAGCGTACTTTAAGCCAATCTTTATTCCAGTTAGAAGTAGTTACATCCATTCCCCACTTTTACCAGCTCACTGCTAAACAAATTGGAGCATTGGGAGCACAAGGTGGATACCTGAAAGCTTATCATGGCGAACAAGTGTACCCGTTTATTGACCCTGTGGCTAACCAGTTTGGGCGTGGATTTGATTTGGCATATGTTCGCATTAACACGTCTGGACAAGGTGTTGAGTTGTTTATTGATCCTTTTGACTTCGATAAGGTTTCGTGTAAGGTGGGTGGTGAGTCGTTGACGGGCATTGGACTCTCGAACGCTGTTGGTGTTGATGAGATTACTTATGATGACGTGAAGACGCCTGAACAAATGATGGAGTTCGTCGTACTCCTGATTGCTGGAGCAGCAAAGATGGGACGTTTTTGTTCTAGTGGCGTCGACGCCAGAAGGAGGAGGAAATTGTTCAAAACTTGGGTGCGCCGTCCTGTATCGGACAATTTTCGCCACGTTCAGGGTTGGCTGCTGGAAGATGATTATGAGAACTATCCGCACGTTCCTGAGGCCCTGACTGTATTTAGTGAAT
GCTCGAAGTGTGTATGGTGCCATATACGGCTCACCACCATATACACTGCAAGAATTACTATTCTTGTGGGCCCCTCTCGGTAAATCCTAGAGGGCTTTCCTCTCGTTATTGCGAGATTCGTCGTTAGATAACGGCAAGTTCCCTTTCTTACTATCCTATTTTCATCTTGTGGCTTGACGGGTCACTGCCATCGTCGTCGATCTCTATCAACTACCCTTGCGACTATGGCAACCTTCTCCGCTACTGGATTTGGAGGGAGTTTTGTTAGGGACTGGTCCCTGGACTTACCCGACGCTTGTGAGCATGGCGCGGGATTGTGCTGCGAAGTGGACGGCTCCACCTTATGCGCCGAGTGTTTTCGCGGTTGCGAAGGAATGGAGCAATGTCCTGGCTTGTTCATGGGACTGTTAAAACTGGCTTCGCCAGTTCCAGTGGGACATAAGTTCCTGATTGGTTGGTATCGAGCTGCCAAAGTCACCGGGCGTTACAATTTCCTTGAGCTGTTGCAACACCCTGCTTTCGCCCAGCTGCGTGTGGTTGATGCTAGGTTAGCCATTGAAGAGGCAAGTGTGTTTATTTCCACTGACCACGCGTCTGCTAAGCGTTTCCCTGGCGCTAGATTTGCGCTGACACCGGTGTATGCTAACGCTTGGGTTGTGAGCCCGGCTGCTAACAGTTTGATAGTGACCACTGACCAGGAACAAGATGGGTTCTGCTGGTTAAAACTTTTGCCACCTGACCGCCGTGAGGCTGGTTTGCGGTTGTATTACAACCATTACCGCGAACAAAGGACCGGGTGGCTGTCTAAAACAGGACTTCGCTTATGGCTTGGAGACCTGGGTTTGGGCATCAATGCGAGCTCTGGAGGGCTGAAATTCCACATTATGAGGGGTTCGCCTCAGCGAGCTTGGCATATCACAACACGCAGCTGCAAGCTGAAGAGCTACTACGTTTGTGACATCTCTGAAGCAGACTGGTCCTGTTTGCCTGCTGGCAACTA
ATGGGATATAACAAATCTTTGAGGTATAGCCGTCACGACGGCACCAGCTGTGTCATCGACAACCACCATCTAAAGAGTTTGGGTGCTGTGTTAAACGATGTTAGGCGTAAAAAGGACCGCATCCGCGAAGCCGAGTACGAGCCCATCATCGACATCGCCGACCAGTACATGGTGACGGAGGATCCCTTTCGTGGGCCCGGCAAGAATGTAAGAATCACCCTGTTCAAGGAGATTAGACGCGTCCACCCAGACACAATGAAGCTGGTGTGCAACTGGAGCGGCAAAGAATTCCTTCGTGAAACCTGGACCCGCTTCATTTCCGAAGAGTTCCCCATCACCACCGACCAAGAGATCATGGACCTGTGGTTCGAGCTTCAACTGCGACCGATGCACCCCAACCGTTGCTACAAGTTCACCATGCAGTACGCTCTCGGCGCCCACCCCGATTATGTTGCTCACGACGTGATCCGCCAACAAGACCCCTACTACGTGGGCCCAAACAACATTGAGCGCATCAACCTCTCCAAAAAGGGCTTTGCGTTCCCGCTCACTTGTCTTCAGTCTGTCTACAACGACAACTTTGAACGCTTCTTTGACGATGTGCTGTGGCCCTACTTCTACCGACCACTGGTGTACGTTGGCACCACCTCCGCCGAAATTGAAGAGATCATGATTGAGGTGTCGCTCTTGTTCAAGATCAAGGAGTTTGCACCCGACGTACCCCTATTCACCGGCCCAGCTTATTAAACTAGTGAACTGACAATTTGTCAAAGTAATCATCATCGTCCACAAACTGTTCGGCAATGCGTTTAGAATTACCGTCGACGTTTGTCACTAGATTGTTTTCTTCATCGTTGTCGTCTACCCCATAACCACCACTTTTAATATCCTTGTCCTCCTCATCCCCCGTCCTGATAATCTCCCCACCACCACCACACACCATCGTCAAATTGATATTGTTATCGTGCACCCGCAATGTCTCAGCGACAGGAGTGGTATT
ACCAGCGCACTTCGGCAGCGGCAGCACCTCGGCAGCGTCAGTGAAAATGCCAAGCAAGAAAAGCGGCCCGCAACCCCATAAGAGGTGGGTGTTCACCCTTAATAATCCTTCCGAGGAGGAGAAAAACAAAATACGGGAGCTTCCAATCTCCCTTTTTGATTATTTTGTTTGCGGAGAGGAAGGTTTGGAAGAGGGTAGAACTCCTCACCTCCAGGGGTTTGCGAATTTTGCTAAGAAGCAGACTTTTAACAAGGTGAAGTGGTATTTTGGTGCCCGCTGCCACATCGAGAAAGCGAAAGGAACCGACCAGCAGAATAAAGAATACTGCAGTAAAGAAGGCCACATACTTATCGAGTGTGGAGCTCCGCGGAACCAGGGGAAGCGCAGCGACCTGTCTACTGCTGTGAGTACCCTTTTGGAGACGGGGTCTTTGGTGACTGTAGCCGAGCAGTTCCCTGTAACGTATGTGAGAAATTTCCGCGGGTTGGCTGAGCTTTTGAAAGTGAGCGGGAAGATGCAGCAGCGTGATTGGAAGACAGCTGTACACGTCATAGTGGGCCCGCCCGGTTGTGGGAAGAGCCGGTGGGCCCGTAATTTTGCTGAGCCTAGCGACACCTACTGGAAGCCTAGTAGAAATAAGTGGTGGGATGGATATCATGGAGAAGAAGTTGTTGTTTTGGATGATTTTTATGGCTGGTTACCTTGGGATGATCTACTGAGACTGTGTGACCGGTATCCATTGACTGTAGAGACTAAAGGGGGTACTGTTCCTTTTTTGGCCCGCAGTATTTTGATTACCAGCAATCAGGCCCCCCAGGAATGGTACTCCTCAACTGCTGTCCCAGCTGTAGAAGCTCTCTATCGGAGGATTACTACTTTGCAATTTTGGAAGACTGCTGGAGAACAATCCACGGAGGTACCCGAAGGCCGATTTGAAGCAGTGGACCCACCCTGTGCCCTTTTCCCATATAAAATAAATTACTGAGTCTTTTTTGTTATC
GTGATCGTGATGGCTAATTGCCGTCCGTTGCCTATTGGGCAGTTGCCCAACAGGATTTTTGACACCCCACGACTCACCCCAGGGTGGGTGTGGGCGTGCACGAGTGAAGCCACGTTTAAGTTGGAATGGCTTCAGGATCCGGTGGTCATTCGACCCCCGGACGTGTTTGTGGCGCAAGGGGTGGTGGATGATTTCTTCCGCCCCAAGCGCGTTTTGCAGGGCGACCCGCAACTCATCGCACAGGTCCTGCTTGGTGACGCCAATGGACCACTGGTTGGCCCTGTGTCCATGCAGCAACTGACATCACTGTTGCATGAGGTGTCGCAGGCCCTAAGTGACCACAAGCACCCACTGGCCAACAGATACACTAGGGCCTCTTTGCAGAGGTATGCTGACACCTTGTCCAATTACATACCTCTTGTGGACATTCTAACAGGACCAAAGGACCTTACCCCACGTGACGTTCTTGAACAGCTCGCAGCAGGACGTGAGTGGGAGTGTGTGCCAGATAGTGCTCTGAAGAAGGTTTTCAGGGACATGTGGCAGTACATTTGTGAGGGGTGCGACAGTGTGTACATAAAGCTTCAGGACGTGAAGCGCAAAATGCCACACATTGACACCACTGTGCTGAAACAATTCATTATCACACTGACAGATACCATCTCCATGGCAACAGCCTTAGACACCAAAACGTGGCTTGCGCACATTCTGGGTTGGCTCAAACCCACCTGTTTGGTGATGATCATGCAACAACATGTCAACTCCCCCCAGGGGTGGGCTGCCACGTTAACTGCTTTGGCAGAGCTGTATTATGGCATCATGCCATTAACAGAAACACTTGGTTCTGTTGCCAGCTGGGTGACTGACAAATTTGCTGACATGGCGACTAGCACCTGGGGCAAATTCAAATCCTGGTGGGACAGCCTCTACACGCCGCAGGCAGGCAATGATCTCATCATATTGGGGGGCGTTGTTGGGCTGGTGTACTTCATGGTGTTTG
TGATATATTTTTAAAATATATTTTGATTAACTGAAACAAACCAGCGGGTCGCAATGACCGTAATATAAAACTTGACACAGATCACACGAGAAAAAAGTAAGTATCCAAAGATGTCCTAATGCGAAACAGTAATTCATTCATCACCCCAGTCGCCAATGTCTTCTTGGGCCCAAGCATCAAAAAGCTCTTCTTCACCACAGTATTCTTGGACTTTTTCCCAAGTATCTAATTCTTTGTTCCTGGCAATGTCTTCTTCAGTTACTTCAAGGCCAAAAGTTGTAAGTGTATCCACAAGTGCATCTATAGGTTGGCATTCTTCTTTAATTCTTTCAGTCATGTTATCTACTGATAGATCGAAATTATTTAGAAAAGAAAAGTACTCATCATTCATTTCTTTGAAGAATTTGTTCAAAGATTCTATTGAATCTAATGCTGCATTTGCCCTTTCTATATCAATATCTGATTCTATACTACCTAAAGATCTCCAAATTTTCCCAAATTTACTATCTGATATCCCTGGAAACTGAGGCTCCACATACATCGATTGAGATATTATCATTATTCTATTCATGTATAGTTTATAATGTAATATGTTGTTTCGAGTTGTTTTATCTTTGTGGTTTAGTATGCTTTTTCTTCTAACATTGTCTAATCTCGCAACAGCCAACAATCCTTCAACGATCCTTCCTGTTTTAAAAGAAATAACTGCTTTTGAAGCAATTTCAAATGAAGAATTAATGGTTCTATCTACGTCTTTTCTAAATTTTTGAATGTTGATTGTTTCTACTATTAAATCAGAATCAATAAGCTTCTCATTTGCTGAGAGGTTTAATATCAATTTCCAGCACTCAAATGACATTCTCTTATTGAACTTCACGGACATCGCGTCATTCAGCACTTCCACTAATTCATTGTGGTCCATCCCTGTAACACCACTTATAATGTTTACTTTGCTATTAATCARCATTCTATAATCAACTTCTATAGTATCACTTTCTTT
AAAAGTAGGTGATAGTATAAGATGACTAAATTAACATTAAAACAACAGAGGTTCGCAGATGAATATATAAGACTAGGGGAAATTACTAAGGCAGCAGTTAATGCTGGTTATAGTACCAAAACCGCTTATGCAGTAGGTAGCGAAAACTTGAAGAAACCAAGAATTAAAGCCTATATTGACGAACGATTAGAGGAATTAAAAAAACAATCAATCGCACAGCAAGATGAAGTGTTGCAGTATCTTACTTCGGTTATGCGAGGGGAAGTAACTGATCAAGAGTTGATACCTATCGGAATCGGTAAAGGCGAAATGGAAGTAGAACGACTAGAAAGACGTTCTGATACTAATGCTAGAACGAAAGCAGCAGAGTTATTAGGTAAACGTTACCGACTATTCACTGATAAACAAGAAGTAGAACACACTGGATCGGTTCAATTTGTGGATGACATCTAATGCGAGTGAAGTTAAGTGAGTTAATACCTGAACACTTTCATTCCTTATGGCATGCAGCAAAAGATAAAGGTAAGTTGAATATCGTCGCTAAGGGCGGACGTGGTTCGGGTAAATCATCTGACATTGCTATTATTATCGTACTGTTGATTATGCGTTATCCAGTGAACGCATTGATATTACGTAAGATAGACAACACATTAGCTTTGTCAGTGTTCGAACAGATTAAATGGGCAATCAACGTTATGGGTGTATCGCACTTGTTTAAGATTAAGGTATCGCCTATGGAAATCACATATGTTCCTAGAGGTAATAAAATGGTATTCAGAGGGGCGCAGAACCCTGAACGTATTAAATCATTGAAAGACGCTCAATTCCCTTATGCGATAGCTTGGATAGAGGAATTAGCAGAGTTTAAAACAGAAGATGAAGTGACGACCATTACTAACTCACTATTACGTGGTGAATTGGATAATGGTCTTTTTTATAAGTTTTTTTACACGTATAACCCCCCTAAACGAAAACAGTCGTGGGTTAATAAAAAATATGA
ACCGTGGGCGAGCGCTGTTTTTGGCGTCCGAGGTGGGTCCCACAATATCCAAATGAGGAAATGGTAATTGGGTCAATGCAATTGGGCCTGAATTGAAATGGGCTGTGACCAGTAGATTCGAGACTGGGCCAATATAATAAAATAAGAAATGGGTTCACAAACAAAACAAAGGCTTTATTCATCTCAAATATACTACACACTCACACACACACATTCGTACATACATCATATTCATCTGCTATACGTATATCAATTACTGAGGCCTCATGCATCATCAACATATCAATAGTCTCCACCATGTCTTCTTGTCTAAACTCTCCTATTCGAGAATCCTTGTACATGACCTTCAAAATATTATGTATCCCCTCTTCCAAAATGTTAAAGTCGAAAGGTGGTATAATCCCATCATGGCCGTATGGTATCATGAAGGTCTTCTTTGCCAGGGCAGGGGATCGTGTTGAGCACAATTCAACGAGGACAAGAATTGAATTGTCCTCGTTGATCTTCACGTCGATCCTAAACTCCATCCCCTTCTCGTTATTATATTTGATCGTCATTTGCATGTAAATATGAACTATACATGAGTCTTGTCGTCTTAAATAGTGGCCATATATCTGGATATATGGACATAATTCATATACGTGGTGCATTAATTATCATATGAATCTGAGTGGAGATAGATATGGTTGATAGTGACAAAACTATCAATCATGTGATCTAGATGAAAGAAAAATAAAACCTAATCATCGTCATGATTAGGTAAAGAGAAAAAAAGTAAAGAGAAAAATGAATCCAGAAGAATTCAGGAGATAAAACAAAAGTAAAAGGAAGAAAGATAAAAAAATAAAACATGAAATGAAACCAGAAACATGGGAAGAAACAAAAATCCCATGAGAAAATATGGAAGCGCAGCGGACAAGAACACAAAAGTGAAAGAAACGGAGATCATGAGGAAAAAAGGAAGAACACAAAACTAAACTAAGAGGGTCGTACATGAAAA
GGGATTTAGCATTCACTAGCGAACATGACGAATCTCAACATTGAGTCGCTAGTGGAAACCCAGCCAGCAGTATCCAAGTTAGTTGGATTACTGCCTAAATTAAGTTCTAGATTAATAGACGCGGCCAAAGTGCCAGCGACCTGCGGCCTCGTAGTGGCCGCAGGATTAGGATTGTACGCATACCGGAAGGTATGCATAAATAGATTAGAATTTAGTAGGGAGAACACTACCCCGCGGCCCACGGACTGTATAGAAGACGTGCTGGAGGCCGAAGAGGATGCCGTAACGTGCCTAGCACTTACGAAGATCGCTAAAGAGGCAGCGATGGAAGCAGCTCTAAACCCGGGCGAAATCACAGAAAGGGTTAGAGAAGCTGCCAAAATAAACGCCCAACCCTCCACCGATCCTCTTGCCAAGAGGAAAACTAGATTGCGGCCTAACAAAACAGGCCAATTCATAAGGGTGTTGAGGGCCGAAATAAAGTCCCAGATGGGGACCCCCACTATAACTGCGGCCAACGAAGCTGTGATAAGGCACATGATAAGCAAGTTCTGTGCATCACACAACATACGTACGACATCGTACGCCCACCTGGTTTCCAGGGTGGTTAGGGAGGTTATGACCCCCTACCCCGGAGACGCTGAAGAGGTGGAACGCGCCAGCTCAGTTGTGAATCGCATTCACAACTGGCTGGTGCAATACCGCAAATAGGGGGGCCTTGAGTTGGCGCGCGGGTTCACACACGAAGCAGTATGCACAGATGTACCCGGCCTGGACGCCACCAACCTGGGAGACTCCCGCCCACTAACAGACACTAACATTAGGAGAGTAGTCGGTCCGGTTAGTTCGGATTACGACATAGTATTTTATACTAACTCTAGGAATAATTTGATGCGAGGCTTGGTAAACAGGGTGCTCACTTACAAGGGTGGACCTGTATTAGAACCATCACCAGGCGCGTGGAAAAGTCTCAGAGGATTAGCCACATCCCTAGGCAATA
CTTATTATCCCTTTAAAGGGATAATAGGGAGGAATATCCTCATACACTAAGTTAAGGTGTATCTAGACATAGAGAAAACTATGTTGAAGTATTAAGTTCACATAGGTGAATTGCTTAATATAAATATGAATAGCTCGGAGTTCTGTTTAAGGATAAACACTTAAATAAGTTTGACTTTAACAAATAAATTAAAATTAAAATCATATGAAAAGAAACAATCTTCAAATAATAATTATTAAAAGACTTATCTTACATATTTTTAAAATTAACTTAAGTGTTGAAATTGATAAATTTCTTGGTTTCATAAATCATTTAAGAAAAAGTAATGGTTTATTATACACTATCAAGTATATGAAAGCTGCAAAGCTTCATATAACAAGATATATGTGTGGTAAACCATTATATTCTAATAATGAAAATGTTGCACTTGATAAAACTGGTTTTCCTTTAAGATTTTGATATCTTAAAAGATTAGTTAATGATAATCCTAGAGCATTGTTAACATTGTTAACGTATACTCGTCGTATAGTTCCTAATAAATCAGAATCTAAAGCTAGGATAGTTAAGTTAAGTACTATTACTGATCCTTACAAAGGAAAAGTATATACTATACCTAAATGATTTATATTAGATTTTATATCTAAATATAATCTATCATCAACAAAACCCATTTATACTGATAATGATCATTATCTAAGCATAAAAGGTTCTCCAAATGGAAAAGCTTCAATGTCTAGTCTATATTCAATTATCAGTTTTAATTCATCTAATATTAGATATTTATTCAATATTGTTGGTGATTACCAACTTGTATTAAATAAATTCTACCAAGATTTATCACAATTTTATACGAAATATATAAATAGAGATAAACTTGGGTTAGGTAAATTATCAATTGTGCATGATCCTGAATTAAAAGAAAGAGTAATTGCTATGGTTGATTATACCACACAATTTGCCCTTCGTCCTATACATAATATTTTACTTAATAATTTAAGCA
CAAAGCCCGCTTTCGCGGGCTTTGTCGTTTTTGCGTTACTGACGCGGCAAGTCTAGCGCGCCTTCGTACCACGTCAGGTAGTAATCGCAGAGTGCCTGCCCGCCGGTGCCCGTTGTCGTGTCGAGGTTCGTGACGACGATGAGATAGTCGTGATTCGGCGCGAGCACACGATCGGCGCCTGGCGCGAGTCCACTGCCCGTGCGCCCGCCGGCTTGGCTTGCGCCATAAATGTGCGTCGGGTCGCCCCACGCCGTGCCGTTCGATGTGGTCGTCACGCCGCCGAGCACGGTCACGGTCGACGTCTGCGGAATGATGTCGTTGTAGTTCTGCACCGGAATGGCCGTACCGCCCGAAATGCCCGTCGGCGCTTTGAACAGCTGCAGGCCGACAGAGTTGCCGAGCGCGTAGAGCGCGCGATCCTTGATCAAGACAGGCTGCGCGGCAGTGCGGAACGCAATCTTCACGGCGTTTGTGCCGCCGCCCGCGATTGTCGGCAGCATGTACTGGAAATAAAATTGATACCCAAGCTTGACGTTCGACTCGACGTAGCCTTGCACGTTCAGGGCGCGCAGGCCTTGAAATGCGAGATCGGCAATGGCGCCATCAGTAACGTAGGCAGTGCCCGACAGCGGGCCGGTGCTGCCAGTGACGCCCGTGAACGTGAAACGCAAGGCACGGTAGTGCCCGTGCTCGGTGAGCGCGATCGTGCCGCCGCCCGCGAGCGCCGTGGCGAGGTTGATTGCCGTTGCGCCCTGCAGCACCTGATAGGTGCCTGTCCACTGCAGCCCTTCGACCTTGAGCGTGCCGGTCGCCGGCGCAGGACCGAACAGCTGCACTTCGACTTGACCTTTGCCGCCCTGGGCCATAGGCACCGAGACGACGCCGTTGGCGATCGGAATGGTGATAGGGGTGTTGGTCGGCATTGCGCCCTCGTAGCGTGCGCCGCGCTATGCGTTTGCATGGAATGCAATGCCGGCAGCTTCCGGCGATTCTACTATTC
TGTCCATTTGCCGAAAACCCATTTTTTGAAAAATTTCGACTTTTTAGACTTGAATCCCAATAAATAGCGGTTTCTGATGCTGAAAGGAGGTGTGTTTTTTGCCTGAAAATCAACCAAAATTGACAGTATTGCACTCAAAAAGTTCAAATACCGTGACAGCTGATGACGATGATCTTAAGGAGATCCAGAACACACCGCCAGCTCATCTTGATGATGAAGCATCGCGTCTTTGGAAGGCGATTGTTCCGGAAATAAAGAAAATTGGCTTTCTCAAAAAGATTGACCAGCCAGCGCTTGAATTGTATTGCCGTTATTACTCTATTTACATTAAGTCTGAGCGGCTAATCGAAAAACAAGGGCTGTGGATTTATGACAACGACGATGTTGCGGTGAAGCGCTCTCCGGGAGCTGTTCAAATGGACTCTTGTGTGAAGAACATGAAGTCGTTAGGACATGATTTAGGCCTTACATTTGATTCTGGACTACGCCAGATCATTGTCGAAGAGCCAGAAAAGCCTAAGCAAAATAGTCCATTGAAGGAGGTTGGATTTGGTGCAGACGTTTGATTTTACCGGTGTGCGTGATATCTGTAGCTGCGTAAAGCCATACCAATCGGACTATCAAAAGTTGCTAGATAAGTACCACGATCCAGGGACAAGGTACGCTTATGACGTGATGTTTACGGATAAGTACATGACTGGTAGAGACGTTCAGCTGGCATGTATTCGGCACTTAAACGATTTACTTAGAATTGGCAATGATGATTTTCCCTACCAATACAGCTCAGACATGGTCAACGCAATTGAATACTTTTCACGGTTGCTTCCTAATCCAGACGATACTTCAAAGAAAATTCAGCCATTCAAATGGCAATCATTTATCCTTGATAGCTTGATTGGTTGGCGAACCGTTGACAACGGTACTCGATTCACAACTTCCAACATATCTATTGCTCGCCAACAGGGCAAGACTTGGCTTGCTTCTATCCTGATCAATTTCT
TAGTAGTAGACTCCGCAAGAAATAGCAGTTAAATAACAGCATGATCATGTGGGGTTTACTATTGACAATGATTTTGATCGATTTTGGGGCATCCTTAAGGAATGTCTATGACATGAAAATAGAATGCCCACATTCAATCAACTTTGGGGAGAGTAGTGTAACAGGTAAGGTGGAGCTGCCACCCCTTCTGCTTACAGATGCAGAGGCCTTGGTCCCGGAAAGTTCTTGTAACATGGACAACCATCAGTCCATGTCAATTATACAAAAAGTGACAAAAGTAAGCTGGAGAAAAAAGGCAGACAAAGCCCAAGCTGCCAAGGACTCATTTGAGACAACATCAAGTGAGGTTAACTTAAAGGGAACATGTGCATTGAGTCATAGGATGGTTGAAGAATCTTACAGAAATAGGAGATCAGTAATATGTTATGACTTGTCTTGCAATTCAACACATTGCAAGCCAACGATGCATATGATTGTACCTGTGCACTCATGCAACATGATGAAAAGCTGCCTGGTTGGGCTTGGGCCTTATAGAATCCAAATCGTCTATGAGAGAACCTACTGTACAACTGGTATACTAACAGAAGGGAAGTGTTTTGTGCCAGACCAGAGTATTGTTAATGTTATCAAGAATGGGGTGTTCGACATCGCAAGTGTGAGCATTGTCTGTTTTTTCATCAGAGTTAAAGGGACCAACTACAAGATAATGGCAAGTATTAAAACAGCAACTGCAAATAACTGTAATGACACTGACAACAAGGTTCAAGGATATTACCTTTGTATTGTCGGGGGAAATTCTTCTCCTGTGTATGCACCTTCAACCACTGATTTTAGATCTATGGAGGCACTTGCTAGCCTTTTAAGAGCTCCTCATGGTGAAGACCATGATTTATCTGGAGAAGAGGTGGCAACTTACTCAATTGCCGGGCAAATTGAAGGCAAAATCCCACATACTGCAAATGCAGCAAACATGCTGTTTACTGCATTCTCAGGAATCCCT
TAGTAGTAGACTCCGAGATAGAGAAATTCAGGAAAATGGAAAAATATAGGGAGATTCATCAAAGAGTCAAGGAGATTCCTCCTGGGGGGGCTTCTGCATTAGAATGTTTAGATTTGCTTGACCGTCTTTATGCAGTCAGACATGATGTAGTTGATCAGATGATCAAGCATGATTGGTCTGACAATAAAGATATGGAAAGACCTATAGGTCAAGTTCTGTTAATGGCTGGTGTACCAAATGATGTGATTCAAGGTATGGAGAAGAAAGTTATACCTACAAGCCCTTCAGGACAGATTTTAAAAAGCTTTTTCCGCATGACACCTGATAATTATAAAATCACAGGTGCCTTAATTGAGTTTATCGAGGTAACAGTGACTGCAGATGTTGCTAAAGGTATCCGTGAAAAGAAATTAAAGTATGAGAGTGGTCTTCAGTTTGTGGAGTCTTTATTAAGTCAAGAACACAAAAAAGGTAATATAAATCAAGCTTATAAGATCACATTTGATGTTGTGGCTGTAAAGACGGATGGTTCAAACATATCAACTCAATGGCCTAGTCGGCGTAATGATGGTGTTGTTCAACATATGAGGCTTGTTCAGGCTGATATTAATTATGTTAGAGAACATCTCATTAAGCCTGATGAACGTGCATCATTAGAAGCCATGTTTAATCTTAAGTTTCATGTAGGAGGCCCTAAACTGAGGTATTTTAATATACCAGATTACAAGCCTCAGTCATTATGTCAACCTGAGATTACGAATTTAATTCAATATTGCAAGCACTGGCTCACAGAAGATCATGATTTTGTTTTTAAGGAAGTCACGGGTAATAATGTTATGAACTCATTTGAGAATAATGAAAGTGTATATATGTCTAGATACAGGGAGTCTCGTAAACCACGTAATTTCTTATTAATTCAAGGTTCTATTCAAGGTCCTTATTTACCATCAACTATTAGCTCTGACCAGTGTGACACAAGAATTGGCTGTTTGGAGGTGTT
GTTATTGTTAATCGAATGAGATAACAACCTCCGTAATGGATCAAATTCGAATTAACCTCATAGATTCTTTCTTGAGCAGCCGGTTGTGTTTCAACGCGACCTTTGGTGTTTACCACGATGACTACATGGAGTGGGTCAAGCTGTTCCTGTTTAAACATGTCATCGAGCATACTGCTAAGTTTGATTTTGCCACGATTCACATGACATTGGAAATGGTACTTTGCCGTTTGGTACCGGGCTTGGGTGATGCTCTTTATCCCGAGGAGGAGAATGAGGTAGATGGGCTTTCTTCTAGAGAGATTGATCCCTTTTATCTACCTTATGATGACCTCGATGTTGATTACACCGCCTTGTGTCGTGAACGTGATGATTCTATCCCGACCATACCGCCTGAGGATGAACTTTCGGTGATCGTGAAAAACATGACTTATATACCGGAGGGTACATCCTGGGGCGATGTTTCCGATTCGTCCTTTCAGGAACATCTCGAAGAAATACAACCAGTACCGTTAGGATCAGATGTTGGTCATACGATACCGAACGAGCATATTCCGTTCGATGATGACGGTCAACTGGTGGATGTGCAATGGTCGGATGCTATACCATCTCTGGCAACGGACGTGACGTGTGACGCTGATTACCGTGAGTGTGGGTTTGTTTCGTACTCATCTGGTTCTCAGCACTCCTCGCGATGGAAACCTAAGGTGTCCCAGGTCAAGCCGGACCCTTCGATTATACAATCAGCCATCGACGAGTTGTTTCCTCACCATCATTCTGTTGAAGACAGATTTTTCCAAGAATGGGTGGAGACCCACGACATCGATCTCGAAGTTTCGGATTGTAATTTGGACATGTCGGTGTTTAACGACTGGTCCAAGGGAACCGACACGAGACTCGTACCGCAGATGTGTGTGGGGGGTTTGTCGCACAGAGTTCCCACTCAGCGCGAAGCATTACTCGCGATAAAGAAGAGGAACATGAACGTGCCTGAGCTGCAGAG
GACATTTTGTTTCTGTGATCCCCGCACAGACGTTCCACTATGCCGGCTCTTGCTATAATCGGTGACTCACTACTAACTGCTTCTCTCATTGACAAATACGTACCACCAAGTAGCAATGCTCAGGTTTTTGGATTCGTTGCGCACACACATTCTGTCAAACCATTGATTCCGCAGATAATTGGTATTCCAGAGGACTCTCTCATGCAGTGGCCGTTGTTTACGGAATGGGCTCGAAAGAATGAGATAGATTTGACCACGGGTGAAACTTTTAAAGAAATCTTAGACATTGGAAAACGACTGGTTTCGGGAGATGTGATGACGTTTGTTTTCCGTCAGTTTCGTGGCCGAACGGAAGTCGGTTACCATGGGAAGACAGAGAATCCAAGAGATCGTCCGTCGTTTTTCCCTTTGTTAAGTGCCTGTGCAGTTGACAGCGTCAAGGACCTGCTCTATAAGCATTTTGAGAAATGGGTGTATTTTGCGCCAAAACCAGTAGTTGAGTGGGTCATTGAGCAGGAGATTGATTTATCGACAGTTGAGTTCGATGTAAGGAACATGCTCAAAATGTTGTCTAACAATCCAATTAAATGGGAAAGGCTGTTAGACTCAGTTCGAGATGTAGCCGAAAGTCGACTTAACGCAGGTGGACAGGAGGTGGGCGAGTGGAGAGCATGGATTATTGGTTTATTGATGGTTTTCGGTCAGTCACTGAAGGTTGGAGGATTGATGGCAGTTTTTCTGGAAGTAGAAGCGCTTGGAGCTAGACTGCTACTTGAATTGTTGGCGCGCGTTAAGACTGATCCAGGTGCTGTTCCTCATCTTCAGTCTGTGAATAGAGAGTTAAAGGTAGGGTGGAGAGTGGCGCCAATGAAACGAGAGGGGCGGAATTATGCAATCCGTTTGAACGCGCGTCCTCCACAAATGGGCGGGAATTTTACGATTGGGAGCGGAGCCTTTAAGGCATAGTGTGAACGGGGTCAAGGCCTGGATACAAATGCAG
CACGGGAAACTGTTTTACCAGTAGGATACGGCATCCGCCCTCCCCCTACTCAATTCTCCCTGTCAGCGGATACTATGTATTCTCTGACAAACCCTTGTTGGGTTTTCCCGCTGCGCGCCTTAGGGTGATCAGTGCCAGCAAGCTCTATCCCTTTTTCTCAAAGTTTTAATTAAAAATTTTGAAACAAAACAAAATATATCAACCACGCCCGTTCCCTAAACTAAACTGATCTGCGATCAGCATGGATAAAGAGTCCGCTCTCCATGTGTTATTGGTTCTCTGGCACATAGTCTGGCACGCTATGTGTTATATTTATGTTGTGAGCTTCACAGCTCGCGACCATCGCAGATTTGTCCGCCCCCCGCATACCCCCCAGTTCAAAAGAAAAAGAAAATTACCCAGAATTCTTTTAAATGTTCTTGCGTTCTAAATTTTAAAAGACTATAAATTCTTTCCTTCTTTCATTCTTTATACTTTTTATTATTGTTAAGATTAATTCATTCATTCAAATTATTTTATTTAAGATTATTTGTTTGAAAATTCTTTTATATAGATGTCTTTCTATTAACAATTCTTTCAATAACTTCATATCATTGTTATTTTTAAAAGATCATACAATGTTATGAATCCTCCCATTTGAAAAGTTTTTTATAATCTGTAGTTGATAAAATGACTGAGGCTAAAGTTGGTCTAGATTTTGGTACTACCTTTAGTACTATTTCGTCTTATATAAACAATAAAATGCACGTTTTGAAGATCAATGACTCCCCGTACATACCGACATGTCTGGCGATTTCCATTGATAAGGATGTGATCATTGGAGGTGCTGCTCAAGTTTTGGACTCATCAGAAGTAGCAAATTGTTACTTCTACGATCTTAAGCGTTGGGTCGGTGTTGATAAAGTTAATTTTGAAAATATTAAAGCTAAGATAAATCCTCAATATGTAGCTAAATTAGTAAATGATGATGTAATGCTAACTGGAGTTGATCGCGGTTATT
ACCGTGGGCGAGCGGTGCCTCTGGCGAACGCAGTGGGTCCCACTGCTTGTTTGGACTGGATTTGACTTGTATTGGGCCAAGTTAATGGGCTTGGAAGTGTTTGGGCCTTTGAAATTGGCCTTTTATGTGGTTTAGGGCTCTGTCTGTTGTAAGTGATATGTGTGTAATTATGCCTTGCTGGTCTGTGTTTGGAATTTAAACGGTGAATGTTTTATTGAATACGTACGGTTCGATTACATTTATTCCTAGAATATCTGGGTTTTCTAGTACAAGTATATCAAGCCTTTGAATTATGTCTTCTATCTCGATCTCATCTATTTTTGCCCCGTTGTTTGCGAATAGGAAATTCGCTATGATGTTCCCTTCAAAGCCGTTGAAGTCGAATGGAACGTGCATGTCTCCGTACGTGTACTTGACGATCCCTTCATACTTGATGATCGCTGATGACTTGGTGGATACCAACCTCATGTGAATGAATATCTTCATGTCCTCCATGATGCGTACGTCGACTGTGAACCTGACTCCCTGCTTGGTTGTCCCGCTCCTTGTCATTTTTGCTTATTGGATGGAATTGGTTATTATGGCTGTGTTTATAGATCCAATGATGAGATATTTTGTGTTGTTATGTGGTTGTTAGTGATCCTTGATCATGTGATTGTGGATTAAAGGGTTAAAGATATGATGGAGATGTACTTCATGTGTTTGATGTTGGTTTGAGACTTCTATACATGGGTTTGTACCGTATATGCCTCTATATACGGATAGGAGTAGAAAAAGGATAAGAAAAAGAGAAAACTGAACTGAAGAGGAAAGAAAAAAGAAAATAAGGAAAGAACTACTAATCAAAAAAAGAAATGGGAGCGCAGCGACCCGAAACAGGAAACCCGAGGAAAGAGAAAAAATAAAAAGAAACAAAAAAATAAAAACTCGAAAACGTCATCGTTTGAGAGGAGATAAAAAAAAGAAAAAACTAAAATAGAACCGAGAACGACATCGTTCG
ATATTTGGTGTCTGGCTGTTTAAGCGATAAGAATCTGCTGGTCTGACATCTATCTCTTGGGTATCCTTATTGACTACGGGGATTGTTTACTTGAGATATTCTTATGGAGTGCTTAGATTTCTCCAAGCTGTGGTTTTCTACGGCCGCTGGTCTCCAGCAACGGTGCTATTATGACTGTGTTGCGTGGGAATGCCTAGGTGATGATGATCTACAGATCTTCATTTCTGGCCTGAACCGCCTCATAGAGTCCGTTGCTGTTTCTTGTACCGGCGACGAAGATTTGGACTTCGTCGTGGACTCATGTAATGAGTTCGTTACGGGGAGAGACTTGAAGTCTTTCTTCGCTGCTGACCTCCCTGTTAGAGAGGTCAGTTCTGTGGGATGTATATCTCACTTTATTCCAGGTTCGGTTTCTGGACTGAATGTCTCGGACTTGCTGGATAACCAGTTGTATGGTTGTTCTGTATTTTCCTCCGATTTCGAATCGAAGCTGAGGGATATACGGGATGCGGCCCTTTCTGATGCCGCGTCGGGTGTTTCGCAACTAGTTAGTTGCCATTTTGAAAAAGATGTTAGACACCTCTTGGCGGAGAATGCTAATTCCGTCAAGATCCCTGTACCTCAGAAACTCAGTGATGACGATATGAGGATTTTAAGGGATCACTTTCCTCGTTATGAGTTGAAGTTCACTCAGAACGTGGACGGCCCGCACAATATGGCCGCCGCTCATAGGTTGTTGGAGACTCATGATTTGTTGTCCAACTTCCCCGCGGATGCACCTATCTTAGATATAGGTGGCAATTGGTTTTCTCATTTCCGTTATGGGAGGTCCAATGTTCATAGTTGTTGCCCTATGCTAGATTTAAGGGACAATGAACGACATACTCATCGTTTAACGATGACTGAGAGTCTAATGTCCAGCTTGCGCCATCGCTATGCTGGTACAATTGATCTCGATCCCGACGCTCACCTTTCAAGGAAGGTGTCTGACTCTATGAAA
CGATAAACATAACAACAGAATCTGCATTGCAGTAATATTCCTTGAATATAATTGCAACGCAATGGCCCTCTCTTATAGGCCTGCTGTTGAAGAGGTGCTCGCAAAATTCACCTCTGATGAACAATCCAGGGTTTCTGCTACAGCTCTCAAGGCATTAGTAGACTTAGAGGAAAGTCAGCACAATTTGTTCTCTTTCGCATTGCCTGATAGAAGCAAAGAAAGGCTGATATCTTCTGGCATTTACTTAAGTCCTTACAGTTTCAGACCCCACTCACATCCAGTTTGTAAAACTTTAGAAAATCACATTTTGTACAATGTTTTACCTAGTTATGTTAATAATTCATTTTACTTTGTAGGAATCAAGGATTTTAAGCTGCAGTTCTTGAAAAGGAGGAATAAGGATCTCAGCTTGGTAGCACTCATAAATAGGTTTGTGACAAGTCGTGATGTTAGTAGGTATGGGTCTGAGTTCGTTATAAGTTCTAGTGACAAATCAAGTCAGGTTGTCAGTAGAAAGGGCATTGGTGATTCTAACACACTCCGGAGATTGGTCCCACGTGTAATTTCCACAGGTGCCAGGAATCTTTTTCTGCATGATGAGATTCACTACTGGTCAATTAGTGATCTGATCAATTTTTTGGACGTTGCCAAGCCAAGCATGCTCTTGGCAACTGCAGTAATCCCTCCAGAAGTGCTGGTTGGCTCTCCAGAGAGTCTTAACCCTTGGGCCTACCAGTATAAAATCAATGGCAACCAACTGCTCTTCGCACCAGATGGCAACTGGAATGAGATGTACTCACAACCTTTGTCATGCAGATACCTGCTCAAGGCCAGATCTGTAGTTCTGCCCGATGGCTCACGCTACTCGGTTGACATCATTCACTCAAAATTTAGTCACCACTTGCTTAGTTTCACCCCTATGGGTAATCTTTTGACTTCAAACATGCGATGTTTTTCTGGCTTCGATGCAATAGGCATAAAAGATCTTGAACCTCTAAGC
ACCAAGGGGAAAATCAAGAAGGATATTGAACGTACGAAATAGTAGCAGATATCGTGAGCCCAGAAGTGGTGAATTCCGCGGTCGACAACGACCAAGAAACATTGCTTCTGGGCACTTGCACAGGTTGTCTGTCCTACTACTCTGTTACTTCCCACTGTGCAAGGATGTCTTCCGTGTTTCGTGCGTTCGAGCTCTTTACCTTAGAGCAAGAACAGCAAGAACTCGGAAATGACATTGAGATACCTCCTGAAACGTTGAGATCAAACATTAAAGTTTGTATCTTAAACAGTCAGGATCCTCAAACACGTCATGATATGATGTGTTTCTGTCTACGCTTGATTGCTAGCAACTCCGCACGCGCTGCCCACAAAACTGGTGCCATCTTGACTTTGCTTAACTTACCAACTGCCATGATGCAAAATCATATCAGGATTGCAGACCGTTCTCCTGATGCGGACATTGAACGAATTGAGGTGGATGGCTTCGAGCCAGGAACTTATCGGCTTCGGCCTAATGCCAGGACTCCCTTGACAAATGGAGAAATCACAGCGTTGAGCCTAATGGCAAATGATCTCCCTGACACATACACCAATGACACACCATTCACAAACCACAGAGCAGAAGGGGAGAACTGCGATGAAACTGAACAGTTCTTGAATGCCATCTACAGTGTTCTGGTTCAGTTATGGGTCACGGTTTGCAAATGTATGACAGCACATGACCAGCCAACTGGCTCTGATGAGAGAAGGCTTGCTAAATATCAGCAACAAGGCCGTTTAGATCAGAAATATGCATTACAGCCTGAACTGAGAAGACAAATTCAAGCCTGTATCAGGGGAAGCTTAACAATCCGACAGTTCTTAACATATGAGCTGCAAACTGCAAGGAAGCAAGGTGCAATTACCGGCAGGTACTATGCCATGGTAGGTGACATTGGGAAATACATCGACAATGCCGGAATGAGTGCATTCTTTATGACAATGAGGTTTGCTTTAGGGAC
AATCGAACGTAATTTAAGTTCGACAGTGACCCGAGGACCGGGGCGCAGAGGATAAGCCGCGACTAAGTAAGGTAGCTTGCGCCACCTCACTCAGCCGGGCATCCCAACACCCAGTGTTGTCCCCGGTGTAGCCTACCAGCTCTAATAGCTGTTAGGACGGTACGATTCGAGCGGTGCGGAATCCGTAATTTAAGTTGCACCGCTCAGAGAAAAGTAACCGGCCAAATAGGCCGCGTGTCACCGCCGAAGGGGGCCACAGTTTCGCTTTCATGGCTGTTGTCACAACGACGTGTGGTGAGATAGTCGTCACATAGATGAGTCGGAATTCCAGGATAACCTTGGGCCTCGGACCAAACGCGCAGAAGGCTGCAGCCCCCCGTTTTTCGCGCTCGATTGCAGTGCCAGTACGAGCACCATCACTGGTACAAGCTTACAACTGGCTGCGGAACGACCAGGTACAAAAAGCATTAGCTCTGCCTGAAATCGAACCACCTGCAAGGTTGTTAAGCCCACCCCCTCAACCTAATCATACCTAAAAGGTGTGACATCCTCGGAAGAAGGAATCAAGCCCAACAAGGTCAACCGTCCAGGTACAAAAAGCTTTCGCCCTGCCTGAAGACGCCCGACCACCCCGCCTCTCGGAAACCCCCCACTCCCAACTCACTGTGGTCTACCCTCGGCACCATGCCGCCGTCCAAGCTAGGGGTGGACTGCCTCTTGTGAAGGACACCCATTCTAGCCCAGCTCACGCTGTCCGCCCAGACGAAACCCCCCACTTACTTACTGACGCCCAGGGAGTCGAACCCTGATTCGAAGACGCCAGGTCAGCCGCTCTCCCACCTTCGATAGTGGGCGTGAACCGTCACACGCGACTCAGTGTGGATCTACAGACCATTAGGTCCAGGTACTATAGCCGTAGCCAGCCTGAAAACCCCTTGGTCCTCCCTCACATAAGGACTTCTCCCCGAGGAATATTATAGAGTAGAAGAAGGGCCGAAGC
ACCGGATGGCCGCGATTTTTTTCATGTGGTCCCCCCCACTATTATTTGTCGGCCAATACAGACGCTCCCTCAGAGCTTATTTATGTAACGGTTCCCTATAAAACTTGGTCCCCAAGTACGCATTCCAAACATGTGGGATCCGCTTTTAAACGAGTTCCCCGAAACCGTTCACGGTTTTAGGTGTATGCTAGCGATTAAATATTTGCAATTAGTAGAAAATACATACTCTCCCGATACATTAGGGTACGATTTAATACGTGATTTAATTTTAGTCATTCGTGCCAGGGATTATGTCGAAGCGTCCCGCAGATATAGTCATTTCCACTCCCGCATCCAAGGTTCGTCGCCGGCTGAACTTCGACAGCCCGTATACCAACCGTGCTGTTGCCCCCACTGTCCTCGTCACAAACAAAAGGAGGTCATGGGTGAATCGGCCCATGTACCGCAAGCCCAAGATGTACAGAATGTACAAAAGCCCTGATGTTCCACGAGGATGTGAAGGCCCATGTAAAGTCCAGTCTTATGAACAGCGTCATGATGTAGCCCATGTAGGGAAGGTAATTTGTGTGTCTGATGTTACACGTGGTAACGGGTTGACTCATCGTGTTGGGAAGAGGTTCTGTATTAAGTCAGTTTATGTTTTGGGTAAGATCTGGATGGATGAGAACATTAAGACGAAGAATCATACCAATACTGTCATGTTCTTTTTAGTACGTGATAGAAGACCTTTTGGAACTCCCCAAGATTTTGGTCAGGTGTTTAACATGTATGATAACGAGCCAAGTACAGCCACGGTGAAGAACGATAACAGAGATCGTTTTCAAGTTCTTCGTCGATTTCAGGCAACTGTTACTGGTGGTCAGTATGCAAGCAAGGAGCAAGCAATAGTTAGGAAGTTTATGAAGGTGAACAACCATGTGACGTATAATCATCAAGAGGCTGCGAAGTATGATAACCACACAGAGAATGCTCTGTTATTGTATATGGCATGTACTCATGC
TGTTGGGAACCCAGGCTAAGCTGATGCTATTGGAACAAAAGGTTGCATCAGCCCTCCCCGCCAAAAGCATGCCCCGGGCGTGGTGGCGGGCCACCAATGGAGGACCTGATCACGGGCAAGACATGCCTCAGGGCCACCAATGGAGGACCTGATCACGGGCAAGACATGCCTCAGGGCCACCAATAAAGGACCTGATCACGCACAGAACATGCATGGCTGCACCAATGGGGTAGCTGATCATGAGCTAAACACTCGTCTCCCAGCCTATCAGAACTACTTCCCCTTTCCCCTCTCTACCCGCTCCCCTCCCTATATAAGGAACCCATTTTGAAATAAACTTTGCAGCTTGATCAGAACTTTTGTCTTGCTGCCATTCTTCGCGCCTCTTGTCCCATCCCTTTCTCATCCACGACAGGCTTGCTCGGGTTCCTGTTTGTTGCTCTGCGGGACAGAGCAAGTGGCGCCCAGGACGTGGGGCTCGATGCCGGCCTCCGTGGACCGCCGTCCCCTGTAACCGGTTCCCTGCACGGCCGTCCCGATTAACCGATTCCCCGCACGGAGCACCGCGGACCACCCGACCGCGAGCCGACTCCTGGAGTTCGTTCCTCATTTCGACGGCGGCATTACTCAAGTAAGACCCAATCATGGGACAAGCATCTTCACACAGTGAAAATGATCTCTTTATAAGTCACTTAAAGGAATCTCTCAAGGTGCGTAGAATTCGGGTTCGCAAGAAAGACCTTGTCTCCTTTTTTAGTTTCATTTTTAAAACATGTCCATGGTTCCCCCAGGAAGGGTCTATTGACTCCCGTGTTTGGGGACGTGTTGGTGATTGTCTGAACGACTATTACCGTGTTTTTGGTCCTGAGACTATTCCGATCACCACTTTTAATTATTATAATTTAATAAGGGACGTCCTTACTAATCAGAGCGACTCCCCTGACATTCAACGCCTCTGCAAGGAGGGTCACAAAATTCTTATTAGCCACTCCCGACCTCC
TGGCATATTTGTAAATATGACCCTTACTACCAATTGGTAGCTGCTCTAAAACTCATATGAATTGGTAGTTATGGTAGCTCTTATATACTAGAAGTTCCTTTAAGGAGATTGCTACACGTGGCCGGCCATCCGATATAATATTACCGGATGGCCGCGCGATTTTTATAAGGCCCATTTAGCATCGGGCCTCTGTTGGGGGCCTCTCACCTTTAATTTTATTGAAAATAATTTTGGCCCAATCATGATGCATTTGACGAGCTAAGATATTTAGAACTACTTAACGCCCAAGTTGCATAACGGCTATAAATTAAACGTGCATATGTCGTTAACTTTAATTCAAAATGCCTAAGCGCGATGCCCCATGGCGCCACATGGCTAGTACATCTAAGATTAGCCGGGGCGTTAATAATTCTCCACGTGCAGGAGTTGGGCCACGGTCCAACAAGGCCACTGACTGGGTAAACAGGCCCATGTACAGGAAGCCCAAGATATATCGGATGTATAGAACCCCCGATGTTCCAAGGGGTTGTGAAGGCCCATGTAAAGTCCAGTCGTTTGAACAGCGTCACGATATCTCCCATACTGGTAAGGTGATGTGCGTCTCCGATGTGACACGTGGTAACGGTATTACACACCGTGTGGGTAAGCGTTTCTGTGTTAAGTCTGTGTATATTCTGGGTAAGATATGGATGGATGAGAACATCAAGTTGAAGAACCACACGAACAGTGCCATGTTCTGGTTGGTCAGGGACCGTAGACCGTATGGTACCCCTATGGACTTTGGCCAGGTGTTTAACATGTTCGACAACGAGCCTAGCACCGCCACTGTGAAAAACGATCTCCGTGATCGTTTTCAAGTCATGCATAAGTTCTATGCTAAGGTCACAGGTGGACAATACGCAAGCAACGAGCAGGCGCTTGTCAAGCGGTTCTGGAAGGTCAACAATCATGTCGTCTACAACCATCAAGAAGCTGGAAAATACGAGAATCATACGGAGAA
TGTTTAATAATTGTACAGTTACTAAAGGGCGTAACCGAAAACGGTCCGACCGAAAACGGTACATATAAAAACCAACCCAAAAAACCTGATCTGGGGCCACTATGTCTGCACGTTGCGGCTCCACAGCTAGAACTTTATTTGAATTATGTGACCAGTGCAATATAACATTGCCTACGTTGCAAATTAATTGCATATTTTGTAACAGCATTTTACAAACAGCTGAGGTGCTGGCCTTTGCATTTAGAGAGTTATATGTAGTGTGGCGCAACGACTTTCCTTTTGCAGCGTGTGTAAAGTGTTTAGAATTTTATGGAAAAGTGAATCAGTATAGGAACTTTAGATACGCTGCATATGCACCAACAGTGGAAGAAGAAACAGGATTAACAATTTTAGAAGTGAGAATAAGATGCTGCAAATGCCACAAACCATTGTCTCCTGTGGAAAAAACCAACCACATTGTTAAGAAGACACAGTTTTTTAAACTGCAAGATTCGTGGACAGGGTACTGTCTGCACTGTTGGAAGAAATGCATGGAGAAAGGCCAACGCTCGGAGACATCGTGTTAGACTTGCAACCCGAACCAGTAAGTTTAAGTTGCAACGAGCAATTAGACAGCTCAGACTCAGAAGATGACCATGAACAAGACCAACTAGACAGCTCACACAATAGACAGCGTGAGCAACCCACGCAACAGGACTTGCAAGTAAATTTGCAATCATTTAAAATAGTAACACATTGTGTATTTTGTCACTGTTTAGTTCGCCTAGTAGTCCATTGTACTGCTACTGATATAAGGCAGGTTCATCAGTTGCTGATGGGCACACTAAATATAGTGTGCCCCAACTGTGCAGCTACAGCGTGACAACAATGGCAGACGATTCAGGTACAGAGGATGTGGGGTCTGGGTGTTCAGGATGGTTTTTAGTTGAGGCTGTGGTAGATAAACAAACAGGTGATGTAGTTTCAGAAGATGAAGATGAGGATGCTATAGAGGACAGTG
TGCTAAACGAAACGATTTAGGGTTTCGTGGCATTTTTGTAAATAATATTTAGGACTCCAGGGGAGGACGCCAGGAGAGCTCTCTCTAAAACCTATTGTTTTTGGTGTCTTGGTGTCCAATATATACTAAAAGCCTCTGGGGAACACCAGGGGCAAAAGCGGCCATCCGCAATAATATTACCGGATGGCCGCGATTTTTTTGGTGTCTTGCGTGGGACCACGCATTAAATGAAATCTAACCAATCACATGCCGCCTGACAAGGTTAGCTATTAAGGCTAACTGAGTGCGCTGTGGGCCTATATAAAGACATGTGATTTCAATTTATGCTTTACTTCGAAATGCCTAAGCGGGATGCCCCGTGGCGTTCTATGGCGGGGACCTCTAAAGTGTCCCGCAATGCTAACTATTCACCTCGTGCAGGTATGATCCATAAATTTGATAAGGCCGCTGCTTGGGTTAACAGGCCCATGTACAGGAAGCCCAGGATTTATAGGACGTTTAGAAGCCCAGATGTTCCTAGAGGCTGTGAAGGGCCTTGCAAAGTCCAGTCTTATGAGCAGCGGCATGACATTTCCCATGTTGGTAAGGTCATGTGTATTTCAGACATAACACGTGGTAATGGTATTACCCATCGTGTTGGGAAGCGTTTTTGCGTCAAGTCCGTGTACATTTTGGGCAAGATATGGATGGACGAGAATATCAAGCTCAAGAACCACACCAACAGTGTCATGTTTTGGTTGGTTAGGGACAGAAGACCATATGGCACCCCTATGGAGTTTGGCCAAGTGTTCAACATGTTCGACAACGAGCCCAGTACTGCTACTGTGAAGAACGATCTTCGTGATCGTTATCAAGTCATGCACAAGTTTTACGCAAAGGTAACCGGTGGGCAGTATGCGAGTAACGAGCAGGCGTTGGTGAAGCGTTTTTGGAAGGTCAATAACTACGTTGTGTACAACCATCAAGAAGCAGGGAAATACGAGAATCATACGGAGAACGC
GTTTGAATTTAACGCTAACCCGATTTTTTTAGTTTTAAGGTGTTGACATATGGCAGATAAACGAATCCGTTCAGACAGTTCGGCGGCAGCGGTTCAGGCCATGAAAAATGCAGCTGTGGACACCATCGATCCGCCGTCCCATGCAGGTTTGGAGAAAAAAGCCGAACCATTCTGGCATGACAATATCAGATCGAAAGCTCTGGACAGCTGGACGCCTGCCGACCTTCTAGCCGCCGTAGAACTTGCTAATAATCAGCTCTATATCACCGTTTTACGCAAGGATTTACGCAAAGAAGAGCGCATACGCGGGGAGGAGCGAGACGAAGGCCTTATAAAAGACCTCCGCAAGCAAATTGTTGAGCTACAACGAACTATCCTGGCTCAGCGCCGCGACCTCCAGATCCACTCCCACGCAACCAACGGCGAAAGTCGCGACCAGAAGAAACGTAATCAGAACGATCGTGATGCACGGAATACCAAAAACGAGCATCAGGACCAGGACGATAACCTGATCGCCTTTCCCAAGCACGGATAAAAGACTATGACGCGAGGTGAGCGTGTAATAGCGTTCATTGAGCGCTTTTGCATCGTGCCAGAAGGCAAGCTTATCGGACAACCTATGCGGTTGGACACCTTTCAGAAAGAATTCATCCTGGCGGTTTACGACAATCCAGCCGGAACGGATATGGCGATCCTCAGCATCGCCCGAAAAAATGGTAAGACTGGCCTGATTGCCGGAATTCTGCTGGCTCACCTGGTGGGGCCTGAAGCGGTGCAGAACACGCAGATTGTCAGCGGTGCACTCAGCCGGGAACAGGCGGCCATCGTTTTTAACCTCGCGGTGAAGATGGTTAACCTGAACCCCAAGCTGCAGGAGATTGTGCACATTACGCCCAGCGGCAAAAAGCTGATCGGCCTGCCGTGTAACGTCGAATACAAGGCTTTATCCGCAGAAGGTAAGACGACGCACGGCCTTTCCCCCATTCTGGCCATTCTCGAT
ATCGGTGTACACCGATTACTTCTCTATCCCCCTATCGGTGTATCGGTGTCTTATATATACTAGAGCTACTAAAAGCCCATAGGGGCACTCAGCTATAATATTACCTGAGTGCCCCGCGACCGGTGTATTGGGGTTACTTTAACTTTTCTGCTTTTGTGGTACCCTTATCTTTAGTCGTTCAATCAGAAGCGCTCCTCAGCGCTATGTTAATTCAAATTTGAATTATAAAGCAAGTGGACACTCTGAACCCACTAACAATGTGGGATCCATTGTTGAACGACTTTCCCAAATCAGTGCATGGATTCCGGTGCATGTTGGCAATAAAGTATTTGCAACAAGTTCAAGAGAATTACCCTTCTAATTCTCTAGGTTACTCGTACCTTACAGGGTTAATTCAGGTATTGCGCATCCGGAATCATGCCAAAGCGGACCTACGAATACTGCATTCTCTACCCCGATATCGAATGCACGGAGGAGATTGAACTTCGATACCCCGCTCATGCTGCCTGCCTCTGCGGGAGGTGTCCCTACCAACATGAAAAGGAGGCGTTGGACCAACCGCCCCATGTGGAGGAAACCTCGGTTTTACCGACTGTATAGGTCCCCTGATGTCCCTCGTGGTTGTGAGGGACCATGTAAAGTTCAATCATTTGAAGCAAAGGATATTGCCCCCACAGGCAAAGTGATTTGCATATCGGACGTNACTAAAAGTAATGGAATTACNCCTCGTTTAGGCAAACGTTTTTGTTGCATCAAGTCCGTGAACATTACTGGGAAGGTTTGGATGGACGAAAACATTAAGTCCAAAAATCACACGAATACTGTGATGTTCAAGTTATGTCGTGACAGACGACCATTTGGTACACCCATGGATTTTGGTCAAGTGTTCAACATGTATGACAACGAGCCCAGTACAGCCACTGTGAAGAACGATCTGCGTGATCGTTATCAAGTCTTGCGAAAGTTTAGTGCCACTGTTACTGGTGGCCAATATGCTTGT
GTATTAAATTTTTGTAAGTCGTTATGGAATTATTTAGTGACAGTGGAAGCATAGTTGAAAACTTCAAGGAAAGAATAAACAAACTTGTGTTTGATTATTCATTAAACCATGGAGGATTTCGAAAAACATACAAAATTCAACGTGACAGGGTTTACTACATGCTTGGTGATGCACATCATGCAAACTTATCAGGTAAATGTTTGATGCTGTATAACAGCGAGAAGGATATCTTCGAAGGGTTGGGATTTAAGGTTAAGGGTTCAAGAATCAATGTTTCAAAAACTCAGATCTTGCGCAATTATGAGATTAACTTTGAAACCATTATCGGTGTCGAACCGAATGGATTGAAGACGATTTCAACTGCGAAAGATGTTAAGAAGTTGTACGATATTTACTCTTATAAAAGTAGTCTCCATCCATTTGATGACTTTATGGCGCATTGCATCAACCGCTGGGGTATGTCCATACCGGCATCACTTGAGCGTATTATCAAAAGTGAGATAATTAAAGTAAGGAGTGGTGTTTTAAATAGAAATTCTGAGTTGTATAACTATATCCCTACAGTTGATGCAAGCTTCAGCGAGATGTCGCGCGGTCCAGCGAACGTTATACTTACTGACGGTAAACTGGTACCCGATGGCACCTGTTTTGGACCAATATTATCAAAATCGGTTGAAGATCCAAGACTTAAGAATGAATTCAGGTCGAAAGGGTTGATTATGGTTCACGATTATTTTATACTAATTGGTGAAAGTCCGGGTCCGCATTACAAGAAATACACAAAGATGACTAAAGATAATACTATATTCTGGGATCCTAGACGTACAGATCATAAGTTCAATAATGTTGTAAGTTACTTCAAGAAGGAGAACATACGCGACGTTGTTGAATATACTACTGACGCTTTAAACAGGGGTTTGAAGCCATTGGTTTTGATCGATATAAGGAAAGACAAGCCTAAGAATCTGAATACACCTGAAGGCGCTATTGAATGGGAACG
ACGCTTAACAACCAGATCAAAGAAAAAACAGACAGCGTCAATGGCAGAGCAAAAATGTAACACCTCTACAATGGATGCCGACAAGATTGTATTCAAAGTCAATAATCAGGTGGTCTCTTTGAAGCCTGAGATTATCGTGGATCAATATGAGTACAAGTACCCTGCCATCAAAGATTTGAAAAAGCCCTGTATAACTCTAGGAAAGGCTCCCGATTTAAATAAAGCATACAAGTCAGTTTTATCATGCATGAGCGCCGCCAAACTTGATCCTGACGATGTATGTTCCTATTTGGCGGCGGCAATGCAGTTTTTTGAGGGGACATGTCCGGAAGACTGGACCAGCTATGGAATCGTGATTGCACGAAAAGGAGATAAGATCACCCCAGGTTCTCTGGTGGAGATAAAACGTACTGATGTAGAAGGGAATTGGGCTCTGACAGGAGGCATGGAACTGACAAGAGACCCCACTGTCCCTGAGCATGCGTCCTTAGTCGGTCTTCTCTTGAGTCTGTATAGGTTGAGCAAAATATCCGGGCAAAGCACTGGTAACTATAAGACAAACATTGCAGACAGGATAGAGCAGATTTTTGAGACAGCCCCTTTTGTTAAAATCGTGGAACACCATACTCTAATGACAACTCACAAAATGTGTGCTAATTGGAGTACTATACCAAACTTCAGATTTTTGGCCGGAACCTATGACATGTTTTTCTCCCGGATTGAGCATCTATATTCAGCAATCAGAGTGGGCACAGTTGTCACTGCTTATGAAGACTGTTCAGGACTGGTGTCATTTACTGGGTTCATAAAACAAATCAATCTCACCGCTAGAGAGGCAATACTATATTTCTTCCACAAGAACTTTGAGGAAGAGATAAGAAGAATGTTTGAGCCAGGGCAGGAGACAGCTGTTCCTCACTCTTATTTCATCCACTTCCGTTCACTAGGCTTGAGTGGGAAATCTCCTTATTCATCAAATGCTGTTGGTCACGTGTTCAAT
TGGCATTCTTGTAATAAGAAGTGGGACTCCAGTTGAGGGACTCCAATTGAGCTCTCTCAAACTTGCTCATTCAATTGGAGTATTAGAGTCTCATATATAGTAGAACCCTCTATAGAACTCTCAATCTGGTTCACACACGTGGCGGCCATCCGCTATAATATTACCGGATGGCCGCGCTTTGGAGTACGCTCCCTCCACCGCTCCCCCCATGGTGCCGCTCTCACACGCGCTCTCTCATTGGTGCTGGTGCCTCTCCATTTTTTATTGACTGCCCTTTAATTTGAATTAAAGGGAGTACTGCTAGTCGCGCGAGTATACTTTAAATTTGAAAAATTTCCTCGCGTCTCTAGACTATGGCCCGTTGTACTACACGATCGACGTGGCGTTTTCTGGACCATGTTGCTGAGTCTGTTTAACCAATTTGAACCATCCCTTTGTATATAATGGAGGAGACCGACAGTCATATCGTATTTAGGCTGACTCAGCCTTCCACCGCGTTTAATTTGTCCATCCCAACCTGTGTTTAACCTTTGATTACCGCATGATAATGTATCCTGTGAGGGTTAAACGTGGTTATTACTTCCCTAACCGACGATTTACTACACGTAACACTGTGTTTAACCGTTCAACCGCTGGGAAACGACATGATGGGAGACGTCGAGGAGGTCGATCTGTCAAGACCAGTGATGAGCCCAAGATGTCAGCCCAATCCATACATGAGAATCAGTATGGCCCTGATTTTGTGATGTCTCACAATTCAGCCATTTCCACATTTATCAGTTATCCAGATCTGGGCAAGATAGAACCGGGTCGAAGTAGGTCCTATATCAAGTTGAAACGACTCCGTTTCAAAGGGACTGTTAAGATTGAACGTGTCACATCGGACGTGAACATGGACGGTTCTGCGCCAAAGGTCGAAGGAGTATTCTCACTGGTTGTGGTTGTGGATCGTAAACCCCACTTGACTGCATCTGGTGGTCTACATACATTCGACGAGCTG
CTGGGGCGGGGCTTAGTATTACCCCCGCCCCAGGTTCAGCGGAGTCATCACGTGGATTACACGTGATATTAGTCTATATATAGCTCAAGTTGTAATATTTTATCATTCATTGAATAAAATATGGCTCGGCAAGTTATATGCTGGTGCTTTACATTAAATAATCCTCTCTCTCCTCTTTCTCTTCATGATTCAATGAAGTATCTTGTTTATCAAACTGAACAAGGTGAAGCTGGAAATATTCATTTCCAGGGTTATATTGAAATGAAGAAGCGTACATCTCTTGCTGGTATGAAGAAATTAATTCCAGGTGCTCATTTTGAAAAGAGGAGAGGTACTCAAGGAGAAGCTAGAGCTTATTCAATGAAAGAAGATCCAAGGCTTGAAGGTCCATGGGAGTATGAAGAGTTCGTTCCCACCATTGAAGATAAGCTCAGAGAAGTTATGAATGATATGAAGATTACAGGTAAGAGACCTATTGAGTACATCGAAGAGTGCTGTAACACGTATGATAAATCTGCAAGTACTTTAAGAGAGTTCAGAGGTGAATTGAAGAAGAAGAAGGCTATTTCCAGTTGGGAGTTGCAGAGGAAGCCATGGATGGATGAGGTAGATGCTTTGCTTCAGGAGAGAGATGGAAGACGAATCATTTGGGTTTATGGCCCACAAGGTGGAGAAGGGAAAACCTCTTACGCTAAGCATCTCGTAAAGACGCGTGATGCTTTTTATTCGACAGGTGGAAAGACAGCCGACATTGCTTTTGCTTGGGACCACCAAGAGTTAGTGCTCTTCGACTTTCCACGAAGCTTCGAGGAGTATGTTAATTACGGAGTAATTGAGCAATTAAAGAATGGTATTATTCAATCCGGAAAGTATCAAAGTGTAATTAAATATAGTGATTACGTTGAGGTTATTGTATTTGCTAATTTTACTCCGCGAAGCGGTATGTTTAGTGAGGATAGGATTGTCTATGTATATGCGTGACGTCATGTGATCCCTTGCT
GAAATTTTGCTACTCGCGCCAATTTCACTAGCTCTCAAGCTCAAAGCCCTAGCAAATTAGCTCTACCAAGCTCAACCTCGAACCTTTTCAACCTACCAACACCACCCAACAACAATGTCTTCCTCCGCTGCTCGCATCCAAACTGCTTCTCGCGTCGCCCCGGCTGAAATCCGCACTCCCCCTGCCCTCGCCGCCATCGCAAAGAAATTCGCTCCGGTCATCCTCCAAGACAATGATGTTCCTGTTCCTCCGTCCAACGCTGACTACTTCGGCAGAATGAATCTTCCGACCAACATCGAACTCGACTCCGGCAACTACCACAACATCGACGTCCAATTTGACACCCGCTTCATATTGAACTACATTATGTATCACGTCATGAACCTCGCCCCGGAACTCAACTTCAAAGGTCATCCTTATTTCTCGCCCCTCTCGTATATCGGCTACTGTATGCATCTCTTCTACGCCCTGCTCCTCGCCTGTGACTGCACCTTCCGCTCTGACAAGTCCTACCACGCATCGCGCTTTATGACAGACCAAGAACGCAAAGACTTATATGAAGTCCTGCTTAACTGCCAAATGCCTACCTTCCTTTCGGACCTTTTCCTGGAACTCGCCCCCGTATATGATCCTCGCCGCAACAACTTGCTCTTCGTTCCCTCCCTCGCTGGACACTCATTCGAACATGATTATGGCCGAACTCTTCTCCCCTCAATGTTCTACGCCGCACACCACATGCTCGCATCCACCCGCACGAACAAAGATCCCAACGACGTAATCGACGACTGCATGGCTCTACACGTCATCACCGCTGGCACAACAAACTTCACCATCTCAAACTACCTCGGCACCTGGTACGCCACTGGACACCACGACAACTGGCTGAACCGCGACTTCCTCGCCTTCTTCAACCCCCTCGTCGGCCGCTTCCTTACTCAACGTCCCACCTTCGCCCGAATGCACTTTGAAACCGAAGTCCTTCCCATCGATGGAACTGGCA
GGAAATACACATCTCCAGTCAGCTCCTTTACGCAACTGACTTTTATTTATCCATCATCTGTTTGTTTGCCCCCGGTATATCCCATGGCATTCCAAGACGCTTTCAACAACCTATCCAGCACCGTCCACCGCGACACGGTTGCCGCACCTCTCTTAGAGAGCATTGCCCAACCTCTCCGCGACTCTCTTGAATTATATCCCTGGGCGATCAACGCCGAGAAACTTGACCTGCTGAAGAAATTTGGCATTTCTGTCTCCGGCCTGGGTCATCAAGCCCACCCTCATCCGTTCCACAAGATCATCGAAACACATCTCCTTTTCCAACATTGGAGCCACAACTGTCGAGAGGACTCTACAGTGCTTTTCATGAAGCCCGAAAAATTCCAAAAACTCGCCTCTTTCAACCCTCACTTCAAGCATCTTCTCAACTACCGCCTTCACGCCAAGGACACAACCCGCTTTCCAGAAACCGCGTGCAGTCTCCCCACCACTTCCACCGTGTTCATGCATGACGCCTTGACGTACTACAAACCTTCCCAGATCATGGATCTGTTCCTCCGCATTCCAAACCTCAACAGCCTCTACGCTTCCGTGGTGGTTCCCGCGGAGAGCTCATTCACCGACCATTCCTTATACCCCGAGGTCTACCAGTATAAGACTATCAGGAGCCATCTCCACTACGTCCCTGAGTCCAATCACTCCTCGGCTTACAATCAACCTGCCGACGCCCTTCTCTGGCTCGAGCTTTCGACCATCCAGGGGCCCTCCTTCTCCCTCACCGTCACCAGGCTCGACTCTTGGGGCCCGTGTCACTCGCTCCTGATCCAACGCGGAATACCACCAGCCCACGTTGTCAATGACTTCGTCAGCTTCGACGTGCCAGCCGCCGTTCTTCTCCCCGAGGCCACCAGCATTCGTCAACCCACCCGTCATCGCCTAGTGCCTCAATCTGTGTACAACGCTCTGTTTACTTACACTCGAGCCGTTCGGACTCTGCGCAT
GGAAAATAATTGGCGGCCGATAAGGCCGACCGATTTCGGGCAGAGGTGCAATCACACGGAGAGGGGTGTCAGCACCAATTAATAAGATAACAAATATAACAATCATGAGTGACATTTTCAATCAACAGGGACTGAAATCCAAATTTTCGAACATTGTCAAGAATGAAGGACAAGGTGACTCGGACATCAGAGAGGTATTCAATGAATTAGCAAGACCTCAAGCCGAAGTTGGCCGAGACATAGAATATTCAGAACTTAGTCAGGCATTAAATGACAATAGCGTTAAAGTCTTTAGACCGCAGCCGTATGATGAATTGGTTAATATTCCCTTTATAGAGGCCGCATCTCCTAGAATGATGGCCCTGTACGGGGAACTGTTGGATTCCAAAGACGTTTCACTGCCTGTTGGCTCTGGCCTGCACATACCAACCTATAAGCCAGGCCATGAGGTCACCCCACCCCTCCTCACTTTACCTAACTCGCTTTCCTATGAGTACATGCATTACATAGCTAACTCAGCTAATGACACGTGGGACAAGCAGATTTATGAGACCCTTAAAGAACTACTTGTAGCTCAAGCTACAAATAGGTTCTCTACTGGTTCCCTACTTGGTCAAGTGAAGAGGGTTGCGGCCGGCCAAGATGTGGCATATGGAAGAAAAGGTCACCATAAGAATAAGAGCTTTAAAGAAATGGGGATAACTCCATATCGTGTGATGGAGTGGCTTGATGAGTACATGCCAATCAGTGATGACGAGCCTGAGATAACCTTATCAAACACCCTTGACTGGCTTGTATACACGCCAGAAGAGGCTGAATTGATGGGGGTCCCAGACTCGTTACCAGACATCACACAATCCTCAGCAGCGGGTCTCCCCTGGCTGGGTAAGAAGAAGGGCGAAGTTGCCGTATCTGCTCTGATTACGGCGAATATGCTGATAAAAGACGTGTCACAACTTCTGAAAGAAAACCTCTTTACTGGATCCAACAATCCATTGGA
ATGAAAATTCTCGTGGGGTTTTCATATAAACGCAGCCCACGACTTTTCTAATCAAGAGTTTAAGAAACTCAAGTTTGATATAGCCAATCCGTTAAGAGCGGAAACAAAATCAAACCGTTAAGAGCGGTATCAAGGCGAAGAGTTTAAGAAACTCACAATTGCTTTTCTTTATTCCTTACTTATTTACGCGTTTTATTTGTTTAGTGTTTATTTTGTTTGTATATTTAGTGCGGCATATTGTTACGTTAATTTCTCTGCCCGCAAGGGCATTTTCTCTTTTTCCTTTTCTGGCCTTATGGCCAAATTTTATTACTCCGACAGGCGTTTAGCCTGTTGGGCTGCTGGAAAGAACCCTCACCTTGGGGGTTCTATTGAGTCATGGCTGGCGGCCATTAAATCTGACTCCTCCTTCCGCCAAACTGTTAAGGAGGATGTACAGGTGAACAGATTGCAGCCTACGGCTGTCAGGATGTTTTCCTGGAAAGTGGGGTCTGGGCCCATTGACAACCCGGAAAAGTGCAACTGGCACTACGTCCTCACGGGCGAGGTGCCAGCGCAACCGACCGAGCCGGTAAAAGCTCGAGAGGTGGTGGTGCCACCTGTGAAGGTCATTCCTTCACCGCCCCCTGTGCCAAGGCCTTACTTTAGGCCAGTTGGGGCTTTTGCACCGACCCGGTCCGGGTTTATACGGGCCACTGTGGAAAGACTCTCCCGGAAACGGGAAGAGTCGAGAGCTGCGGCACTCTTTGCCGAATTACCCTTGGAGTACCCACAAGGTGCTCCATTGGTTGTCCCCCGTGGTTTCGCGGCCATGAGGTGGACTTATCATGCCACCTGGAGGCGGTGGTATGACGCCAGTGATGAGCGCGCTTTGCGCGTTCATCCTGGTGGCCCTGCTCTGCCCCCCCCCCCCCCCCCTCCCCCAATCCAAAAACCACCCTCTTTTGAGGAGAGGTTACAGGCTGCTCTTGAAAGGCAGTCCTGTGCTAGGGCTTTTGCC
ACCGAACAAAGGGAGTAATGATTAATTATAAACAAAAGGAATCGGTAAAAAATTTAGGAGTAAAGCTCCTAAAGCCTGGTTCCAGTACCGGCACCAAACCTACAATAATGTCTGGGGTGCTAAGTGCACTACGTGAGTTCAAAGATGCAAGACTTGCATCAAAAGGAGAGGGTCTTACCCGAGGAGCAATTACCGGGATTAAACAGAAGATTGCTGTTATCATCCCGGGCCAGGAGGGCTCAAAGGTGAGGTGGCAACTACTAAGACTACTACTGGGGGTAATATGGTCACAAGAGGCCAGTCCAGGAGTAATTACAGGAGCATTCTTATCCCTAATTTCCCTGATCTCAGAATCTCCGGGGAACATGGTAAGAAGATTGAATAACGATCCCGATCTTGCAATTACTATTATTGAATTCACTATTGGGCCAGATAGTGAATACAAATTTGCATCCAGAGGGATGAGCTATGAAGAACAGATGGCACACTACCTTCACCTACGAGACACACCGCCGCAGAGTGCGCCTGATGACTTCCCTTTTGAAGAATCTGAAGCTTGGAGACAGGATGACATGCCAATGGATGAGTTCCTAGTTGCCAATATGACTGTGCAGGTTCAACTATGGACCCTACTTATCAAAGCTGTAACGGCCCCGGACACAGCTCGTGATGGGGAACAGAGAAGGTGGTTGAAATTTGTGCAGCAAAGACGGGTAGAGTCTTTCTACAAGCTACACACAGTCTGGATGGATCGTGCACGAATGCACATTGCAGCAAGCCTCAGCATTCGTCGCTATATGGTTAAGACACTGATTGAAATCCAGAGAATGGGGCAGGGAAAAGGAAGGTTGCTGGAGGTTATTGCTGATATTGGCAATTACATAGAAGAGTCAGGATTGGCTGGGTTTCAGCTGACAATTAGGTTTGGGATTGAGACTAAATATGCTGCTCTTGCTCTAAATGAGTTCCAAGGAGACATTGCAACAATAGAGAGACTCAT
TTCTCTCTCCTCAATCGGTACTCAGATAGTTTAGCCCCCATATTAGGTACTCAATATATACATGAGTACCAAATGGCATAGATGTAAATAATGGAAATATAATTTGAATTCAAAAGCGGCCATCCGTATAATATTACCGGATGGCCGCGCCCCCCTCTTTATGGTGGTCCCCCCCACGTGGATGGCCGCGCCCCCCTCTTTATGGTGGTCCCCCCCACGTGGATGGCCGCGCCCCCCGCTTTATGGTGGCCCCCCCCACGTGGAGATGTCCCCCACTCAGAACGCTCGCTCAAAGCTTGTATATGTGTGGTCCCCCTTTAAGTACTTGGGCAACAAGTCGTTGCCTGTACAATGTGGGACCCTTTACTAAACGAGTTCCCTGAGTCTGTCCACGGTTTCCGGTGTATGCTCGCCGTGAAATACCTTCAGCTGGTTGAATGTACTTATTCTCCTGATACACTCGGTTACGATTTAATTAGAGATTTGTTCTCTGTTATTAGGGCGAAGAATTATGTCGAAGCGACCAGCAGATATCATAATTTCTACTCCAGGCTCGAAGGTTCGTCGCCGTCTGAACTTCGACAGCCCATACAGCAGCCGTGCGGCTGTCCCTACTGTCCGCGTCACAAAAAGACAATCCTGGACAAACAGACCCATCAATCGGAAGCCCAGGTGGTATCGGATGTATAGAAGCCCAGATGTTCCTAAGGGCTGTGAAGGCCCATGTAAGGTCCAGTCGTTCGAGTCGAGACACGATGTGGTCCATATAGGTAAGGTCATGTGCATCTCTGATGTCACTCGTGGAATTGGGCTTACACATCGGGTGGGTAAGAGGTTTTGCGTTAAGTCCATTTACATCCTGGGCAAGATATGGATGGATGAAAACATTAAGACCAAGAATCACACGAATAGCGTAATGTTCTTCCTTGTAAGGGATCGTAGGCCTGTTGATAAGCCTCAGGATTTTGGTGAAGTATTTAATATGTTTGATAATGAGCCC
TTTCCTCTTTTAGGGCGCGCCTCGGAGGCCTGTCCACTACTTCTGTAGAACAGGTTGGAGGCTTAAGCCTCCGGCCTCAGCTATATAGAAAAAAAATTACAGGGTGGCTCCGCCCAGACTCCGCCCATCTCTCCGCCCCATCTCTCCGCCCAGTCTCCGCCTAAGGGAAACCAGTCCCATCCGCAGGAGTCCCTCAGGACAAGAAACAATAGGAACAACATGGCCTTACAATGGGTGTGGCTGTGTCTTAGAAAAAGTTTAAGAAACAACAAATTAATGATGTGTAGAATATTGATTGAACTATTGAAAATATTGTTAGATGTTCTGGACAGTGGGGACTATGCTGATGGGCCCTCAGATAACCCTGGTACAGGTATTGCTAAGGAGGAGATTGTGAAATGCATTGACTTTCTTAAGATGCTGGAGGCAGGAGATGACGACATAGATAAGTATGGGTTTCCTGAGCTGCTTGCGGCACACTTTGCCAACTGTTTGGCAGTTTGTTTGAAAGCAGCGCGGGAAAGCGACGCCATGTTTTGCTGTTCTTTGGAAGCAAACAGCTCAGATTTTAACTAAAGGTAGGCCACTAATGGGTTTATTTTCTAGGATGGGACACCATGGGAGCCCTTCTCACAATCCTAGCTGAAGTTTTTGAATTAGCTACTGCTACAGGGCTGTCAGCTGAAGCTATCCTCACTGGAGAGGCCTTCACTACTGCCGAACTACTTCAAGCCCATATTGCAAATCTTGTTGAAGTTGGTGAATTGTCTGTAGCAGAGGCCTTAGCAGCTACAGAGGTTACTAGTGAAGCTTTCGAGGCCTTGCAAAGCATATCTTCTGTTCTTCCTACAGCTTTTATTGGTGTTGCTGCTACAGAGGGAGCTATACTTGGGTCCCTTATTACTTTAACTGCTACTTCCTCAGCCCTTTATCCCAGTACTTGGAAGCACAGCACTCCTAGTGCGAACCTTAATCAGGAAATGGCTTTGGTTCCTTACAT
GGATCCCAATTATTGGTCTAGATCTAAAAAGCATATGACGCCGTTTTGGAGAGGCTCGTACAATTACAAAAAAAGTTACTGGAAAACGGTCGATAAAAAACATAACGTCAATTTGATGCTCTATAACGAGAACGTTTTGCTTTAATTGGGCCGTGACTAATAATTGCGATAACAATGAGAGAATTTCTCGTCAATAACGATGATAAGATACGTTGCGACCACAGGAGCGCACCGATTTTTGTTAGCGCAAACACTTGCGGTAGCGGAAAATGGATAACGGAACGCAACGTTAAGCTGCTTAAGGATCTGATTCAGAACGTGGAACCGGCCGACATGTTGCTGAAACTGTTCAGCGAATTATCCCAAAGGTCTTAATATTTTTAAAATGGTAGCCAGAGTGGCCGTGATGCCAGCCACCGAAGAGTTCAGATTGGTCACCGTCGTGTTAATGTCTGTTATCTTACTAACCGTATTGTTGACGGCAGCGGTGTTTGTGTTGACCAGAGTGGTAATGGCTGACGTTTGATCTGCGACATTTTTGATATCTTGTCTAATAACTAAAAATATGTTATCTTGTGTACTCATTTTTCTTAAGTAAATAATATGCATTATGTGACGTTTGAGAATTTCAACTTTCCTGTGCTATTGTGCGAAGATAGACATTTTTACTTTGGTTTATTTGAAGTGCAGCACCATTTTAAAATAAAATGTGTCAATGTTGAACAGTGTAAAAGGTATCAAAATAAATTGTTTATACCGTACATAAGTCTTGTTATTTTACTGACCGCCAACGGTGTGCCGTACAAACGATACGAATCGCTGGTGAACTCCGTACCCAACATACCGGACGCTATCACAACTATTGGTGATGACGTTAAAATAATAAAACAATTTGTTACAATTTCACCCAATTTATTATAAGGAATTTTTATTTTTACAAAAACATGGGATACAATAAATCGCTTAGGTACAGCCGCCACGATGGCAGCACTTGCGTCAT
CAAGGCCTTTTGCGGTCACGTTTTATTATTTGTTTTTGTGAATAATACGGATACGATTATCGCGAGAACGGCTGGTAAGCGATAATTTTATACAGCGTAATTTATCATTTCCATTAATGGTTCATTAATGGGACAGTGAAAGAATTTTAAGTAGTTCGTATAATGAATTACGCGATTCCATGATTAACCGATTATTGCAAAGAGCTAGAAGAACATGGATGACTTTAACTTGTTAATCCAATGTACCACTCATAATCATTAGGATTTGTACAATAAGCCGCTTGAACCTCTAAATAAATTTCACTGTTCACTTTATCTGCATAATACAAACCGAATACTGGCATTTGTGACATTAAGATTTTATTAGTCTTGTGAAAATTCAGGTGGCTGTGCATTGTTTTACGAAAGAAATTCAAATAAACAGCTGTTAGAGATGACAAGTTGTCAATCTCTTTTAGTTGATTATGAGTGATGTTATTGCGTCGCAATGTTTCCATTACGTTTTCATTATGTTCAAGTCTATCTATAACTTCTAGGACACNTGGCGATTAATGGCCGAATAATCTTCAAAACTTGGATCTTATCTACTCCCTTGGTAGTTTTGGCTGATAAATTTTGCTTCTTTCTCTGTTTATTTTGAGTTGGGTTTGGTACCAAGTTCTTCAGTGATCGACTCATTAGAGATTTCTTAATACGCTCTATCAAATATATCATTGCTGTCCGGTACGAATCTGCAATTATAAAATACGATACACAATCAATGGTTCAGAAAGTATGGAAAAAAATATTAATCAGCTGGAGAAGAAGTTTACCTGATTCATGAAGTATTATTGCTGGATATGATTTCCAGTGTATCAATGGCTTCTCATAATCACGAACACGATTTATCGTTCGTTGAACTTCACTTTGTGGTGGATATGCAGTTAGTACGTATTGGCCGTGACGATGCTCAACCCAATGACTTGGAACACATCTCAACCAATATTTATTGCCCGGCATT
TTTCAAAAGCTCTTTCCTAGAACTTTTGCCACCTCTTTCTCCTTATCTTCTCTTCTTGATTTTACAATGGTGAAAATAGGTTCCGATACCCTTGCTCCTAAGCAGTTGGTTCTTGAGAACAAATACATTGCTGCGTGCCTTTCTAAGCCAGCAAATTTCGCTCTTTCTTTCCTTGCTCAGGGTGCCTCCCTGAAGCCTAGTGTGGTCGCTCGTGCAGCCATCAATGGTGTCATTGCCTGTGACACCACCACCTTCCAACTCCTGGCGATGGATGGGACTCCCCTATCTTTCGCCGCTGCAGCGGTTGTGGTGCGCCAATTTCAATTGGCCCACAACCGCTTTGTTAAGATTGGCTTGCGCCAATTTTACAAGGAGTGCACAAGGCGCTGCAACGCCTTCAACCTTCAGAAAGCTGCTCGCCAGAGCAGAGAACGTAGAGCCGCCTGCAAGCGGATTCTTGCGTCCTTGGATGCAGACCTGCCATGTAGCAGGTCTTCTCGAAGGGCCATAGTGACGGCCCATTATGCTGGAGTCGCAACTGCGGCTCGGAAGAGTGCTCTCTTCCGCCAAATGCGCGCAGACAAGCGCGCATCTAGGGCTTTGGCAGCTGCCATGCAGCCCTTGGTTCTGGCTCCTCCCACCTGTGCACGCATACCTTATGTGTGCCCACTTTCCTCTTCTGTGGAGGAAAGTGTTTCTCGACGCTCTCTTGAGCGTTGTTCCAAGCGTGTTCCACGAGAACACGCCTCTCCCCGGGTTGCGTCTGAAATGCAACCCTTTGCTGATCGCCCCCGGCTTTTCTCCCGGGTGTTGCTCCTCCCTCTCTCAGAGATAACACGGGCGTTTTTCTCTCGTGTTTTTGTTCCTGGGAGTGCCATGTATGATTGTGCTACTGATCTTGCACATGTTGTACTTGATTGGTGGTCCATCACCCCCATGGCACATTACTTGGCCATGCTAGACAATTTTCTTGGCACCCCAACTGAAGAGAGTGTGCGAC
AGAGCAATCGGTGCGCCAATTACTAGATAAAATCATCAAATACTAAACAAGAAATAATGTCTCGCTTTTCTAACGTTTTAGAATCTTTCCGTCCTTCAAACAGCTCAAACAAAGAGCTAGTGCCTGCAGTTAAAAAGGAAAACAACAGAAGCATTTTGGCAAGAAATGTTTCAAAGAAAGATGTTGACAGCGCTATAATGAACAAAGCAAAAACATTAAATGGGAAACAGTATGTTTCTAGTGGAGATTCCAGTGTCCTGGGCACTTACTCTAGCGAGTCAGCTGTGGAAGCCACCTCTGATGATATTTTGTCCAGGCTTGTTGTTGAGCAAAGTACTCATCTGAGTAACTGGAAAAATGATTCACTTGTGGGCAATGGGAATGACAAAGTTAGCTTTACCATAAGCATAATGCCTACATGGAACAGCAACAGGAGGTATATGCATATATCAAGGCTTATAATCTGGGTTGTTCCAACTATCCCTGATTCAAAGAACAATGTCAAAGCCTCCTTAATTGACCCAAACAAAATGACTAAAGAGGAGAAGATAATCATCAGCAGACAAGCCTCATTAAAGGATCCTATGTGTTTCATTTTTCATCTAAATTGGTCATTCCCAAAAGAGAGAAATACTCCAAAACAATGCATGCAGCTCAATTTAACTAGTGATGAAAAATATGCCAAAGGAGTCAGCTTTGCTTCAGTCATGTATTCATGGGTCAAGAACTTCTGCGATACTCCTATAGCTGCCGAAAATAACACATGTGATGTAGTTCCTATTAACAGAGCCAAGGTCATTCAATCTGCTGCTCTAATTGAAGCATGCAAATTAATGATACCTAAAGGAACCGGTGGGAAACAGATATCCAATCAAATTAAGAGTCTGCAGAAAGCTGCTGAAAGGCTAGCATTAGAAGCTGAAAATGATGATGAGAGCCTAGATGTTGATATTGAGATGGATAATCTTCTTGAAATATAATATTGTTTGGTTGTCTACCT
CCAGGGACCCCTGCAGCCCCCTGTTTGTCAGCGCCTGTAATAGGGTACTACATTGCTGCAGGCTGGTAGCGTGAGCGGTCGGTAACACTTCCGTTCTCCACGCCAGAGTTGCCCCTCGTGGGCGTGTCTGCCGGAAGGGCTGAAAAGTATCCGGCCGGTAGCTCGCCCCCGCGCATGTGCCCGAATAGGGATTGGGTGCGCGGTTGAGGGTCTGGTGTCGTAATGGGGCGAGGAGGGTTCCGAAGATCCAAACCATTACACACCTGCAACTCTGATTACCATCACCACTAGCGCCATGGCTGAAGCTCCCGCTTCCCACCATCGTTACCCCGCCCCTTTAGTGGGCACTCTAGCCGACCCGCAAGGCGGGGGTCTGGCTGCTGACAACCAGTTCCGCCGATACCGTGCCGCGCTCCGCATCCGTGCTCCGGACCGTGGTAACTACCTCACGAGCACGCGTTCGATCTTCTACGAAGTCGGACGACGCTACGGCAGCGGCGGCGATGCCCTTGCCCCTCCTCCGGAGGCGGCTATGCGCATCGACTGTTCGGTGCCGATCAATCCGGCGGAGGCCGCCAACTTTGAGGGCCTCGCACGTCGGTTCTCCAACTTCTCCCCGCAATGGGAGATGATGGACCTCGCTGCCATCGCCGAGCGATTGGCTAAAGGTGTCGCGGCCGCGTCCGTTTACGGACAAGGCTTAGACACGCAGGCGCTGCGCGCGGGGCAGCCCATTCGCGTGGTCGCTCTGGGGACTCTTGACTCGCCCCAGACGGCGTCGACCGCGTCCGTGTTCATACCGCGGACGGTCGACGCTGTGTCGAACGACCACGTCTTCGCAGTCCTATGCGCCGCCGCCAACGGTGCTGGGGCTGCGGTAACCACCGACGTCCTCAGGCTGGATGCCAATACTAACCAGCCGATAGTGCCCGCCGTCACCGGGGCCGCCTTCACCACTGCTTGTGTTGAGGCCCTCCGCATGGTCGGCGCAAACATGGAG
CTCGAGTATCCAGGTGGCAACCTCATTCCGTTCAGGTACGGTGCAGCGCCTGCATATCTCAGAGCACGGCAAAATTTGCGCGAAATATCCGGCTAAGGCGAAAGAACTGCGAACCGGTACGCTTAATGCCGTCTCTGATGAATGCATTATTTTTGATGAGTCCACTGCTGAAGGCGTGGGTGGTGATTTTTACGAGATGAGTAACCGAGCACAGGAGATCACTGCATCAGGCTTATTGCTGACGGCACAGGATTATAAATTCCATTTTTACGCCTGGTGGCAGGATCCTAAATACAGCGCCAGAGTGCCGGAAAGCGGGCTGAAGCTGTCACGGGAAAAAATGACGTATTTTTCTGCGGTTGAGAAGGCAATGAACATCACGCTTACTGATGAACAGAAGCAGTGGTACATCAATAAGGAAACTGAACAGCGTGAGGAAATGAAGCAGGAGTTTCCCTCAACGCCACAGGAGGCGTTTCTGACGTCCGGACGACGTGTGTTCAGTGCCGAAAGTACGTTGCAGGCAGAATCATTCTGTTCGCCACCGATGATTGTTTATGACATTGAACCTGTTACAGGAGCGAAGACTAAAGCTCAGTCTCTGCGTGAAGGAAATAAAAACGAGTTGCAGCGGACGCTGATGAATTATCTGCTGGTATGGGAACTGCCGGATCCGGATGAAGAGTATGTTTGTGGGGCAGATACTGCCGAAGGGCTGGAGCACGGAGACCGCTCATCGCTGGATGTTGTCAAACGCAGTAATGGCGAGCAGGTGGCTCACTGGTTCGGGCATCTCGATGCTGAACTTTTTGCTCATCTCATTTCGCAGGTCTGTCGTATGTATAACAACGCGTTTGTGGGGCCGGAGCGTAATAATCACGGACATGCAGTTATCCTGAAACTCCGGGAACTCTATCCGACACGTTATATCTACAACGAACAGCATCTTGACCAGGCATATGACGACGATACGCCCCGCCTTGGCTGGCTGACAACCCGT
CTAGAGAGATTGATACTAAATTAACTTTTTATCACGTTTATATTAGTGCTTATCAGGATGACCAATTCTCTTTTTCTCTTAACAATATAGATTTAGAAAAGATGGGTTATCAATTCGAGGCTTTAACGGAGTGCGTTTATCGTATTACTTGGGGCTCTAACTCCTGTGTCATTACCTGTATTGATGAAAGCCGATTTAATCAACAAAAGGCCGAAACGGTATTCGACCATGTTCCTAAACTTGGTATTTAGTAAGAAATTGCCGCAGGCAATCCGTAGGACGGGGCAACGCGCTAGCGTTGGGCAAGTTTCGCGCAGGGAGTGGCAGCCCCGCAGGGACTAGGCCATAACGTTAGCTCCAACACACTCTGAACGTATGCTACTGCATAGCCGAAACACTCCAATCGTTCGCGGCGGTTCGCTTGATTGCTAAAGCGCGCCAGTCAGTCAAGTGATCATCGATAGTGGTTGGCAGCATTCTCGCGAACTGTCCACAACTAGGCGCGGCGAGTGTCGAGCAAGCCATATTTCATTCGTTAGGCGCTTTCTGGAGGGGCCCATTGGAGGACACGGAGCGCACAACCCCCGTAGACTGTATCACGGGGGTAGATCCACCATACTCCTTGATCCTCACCGTATAAATCCCTAAAAAAATAGAGCTACTGCCTCCCTGCTTTTACTTAATCCCTTTGATTCTAGCCATAGCTCTAGCGTACTTGAGAAGTTTAGAACGTGTCATTGCATCGTCTGGTGCTTGTATTTTGCAAGATTAGCGATTAGCGGCTAATAACTGCTGTGGTGCTACCCTGTCACTGTTGGCCAAGCTTCCCCTTCCATCCTAAATCCCCACCACTCATCACCGTAATACAGCTCTTTTCTGCCTGCTGCCATCTCATCAGCCTCTTGCAAATCGGTGGTATCTTCTCTCCCCTGCTCCATTGCTTGACCTCGCCTCACAGTTTTAAAACAAAGTTTTCCGCGCCTTCTTCAACGCTTAAACC
GGCACGGGGCTTAGTATTACCCCCGTGCCGGGGTCAGAGACATCACGTGACTCTCACATTATTGTTTAATATATATATGTGTGTTGGGTTGATTATTTTATTCAATAAAATATGGCTAGACAAGTTATATGCTGGTGCTTTACATTAAACAATCCTCTCGCTCCTCTCTCTCTTCATGAAAGTATGAAATACTTAGTTTATCAGACTGAAGCTGGTGATAATGGAACTATTCATTATCAAGGCTATGTGGAAATGAAGAAGAGAACTTCTCTGGTGCAAATGAAGAAATTGCTTCCTGGTGCTCATCTGGAGAAGAGAAGAGGTTCACAAGGAGAAGCTAGAGCTTATGCTATGAAAGAAGATTCAAGGGTTGAAGGTCCTTGGGAGTTTGGAGAGTTTAAGGAGGTTTTGGAAGATAAGCTGCGTTCTGTCATGGAAGACATGAAATCAACTGGGAAACGTCCAGTTGAGTATATAGAAGATTGTTGTAACACTTACGACAAATCTTCTGCAACGCTGAGAGAGTTTAGAGGAGAATTGAAGAAGAAACAGGCAATTGAAGAGTGGCAGTTGCAGAGGCAGCCATGGATGGACGAGGTTGAAAGATTGATGGAGACGAAGGACTGTAGACGAATAATTTGGGTGTATGGCCCACAAGGTGGAGAAGGGAAGACATCGTACGCAAAGCATCTTGTGAAGACGCGTGATGCTTTTTACTCGACAGGCGGAAAGACAGCCGACATAGCTTTTGCGTGGGACCATCAAGAGTTAGTGCTATTCGACTTTCCTCGAAGCTTCGAGGAATACGTCAATTACGGCGTCATTGAACAGCTAAAGAATGGCATTGTACAGTCTGGAAAGTATCAAAGTATTGTAAAGTATTGTAATTATGTAGAAGTTATTGTATTTGCTAATTTTATTCCGCGAAGCGGTATGTTTAGTGAGGATAGGATTGTAATTGTGTATGCGTAAGTGAGATGACGTCATATGTCTCCGCGAC
TTGAAAGGGGGCGCTAGGGTCTAGCCCTAGTGTCGCGTAACGACCGTCCCCGGTTGAAACGCTACTACTCAGACCTCTGGCTGTCGTACCTCTATTAGGCAGGCAGGAACCACCCTTTTGGGGCCTACGTAACCGCCCTTTTGGGGCCCGCGGTCGTCATCACCGCGCCCCCACTAGGCTGGTCATCGTACCTCCTCTAGGCTGACAACTGTCGCCCTTTTAGGGCCCACGACCTTCAAGTTACGGTTTTAGCGTCCCTCCCGCGGCCGACTCGCCTACGTGAATGCTAGCTCTTCACCCGAAGGCCTGCCTTTCACCCCCCCCCCCCATAAAGAACGTTACCGTCTTTTCCGACGTTAAAGGATTGTGACCAAACGCTTTACGCCGTCTTTTCCGACGTTAAAGGATTGTAACCAAACGCTTTATGCCGTCTTTTCCGACGTTAAAGGATTGTAACCACTACAATTTACCTTCTTTTCCGAAGTAAAAGGATACAAGCATTCAGTTTTGCCCATTTTCATGAGAAATGGGACGTCTGCACACGAAACGCGCCGTTGCTCTTTGCGTTCTTGTACAAACACGATCTCACGCAGGAATCTTAGACCAACCCAAACCCGTGCAACTGCAAGTTTCGCCCGGTCTTTCCGGGTCTAGAGAGACAAACAGATGTACTGAGACTGACTCCACGACTGGTCTACTGGCGGGTGCTAGTAACACTCACTTTGCTTCGTAGCGGAGCACATGAGCGGTGGGAACACCCCCGTGGTAACACGGACCCACCGGGCCAAAAGCCACGCCTCACGGCCTCATGTGTGTGCAACCCCAGCACGGCAAATTGTTTGTGAAACACATCTTAAGGTAACACTGGGACTGGTACTTAGTTTCTGGAGACAGGCTAAGGATGCCCTTCAGGTACCCCGAGGTAACAAGAGACACTCGGGATCTGAGAAGGGGACTGGAAGTTCTTTAAAACTGTCCAGTTTAAAAAGCTTCTATGCCT
GCGCTCCCCTCCCCATTTTGATAAATTCCCTAAATGAAAATTCGGAAGGAGGTGAGGGAATGGCTAGACCGCGGCAACCTGTTGACTTGCTACTGGTGAAAGGCAAGAAAAACTTGACAAAGCAAGAGATTGAGGAGCGTCGAGCACAGGAAGTAAAGGCACCAAACGACAAAGTAAAAGCTCCATCATATTTGCCAAAAGACTTAAAAAGAGAGTTTAAAAAGATAGCGGATGAGCTAAAAAACATCGGAATTATGACTAATTTAGATGTGGACGCGCTTGCCCGTTTTTTGTTTGCTCAAAAACAATACTTGGAAATGACCGAAGTCTTACTCGAAACGCCCATTACTGCATTAGTTGAGGATGATGACGGAAATAAATTTGAAGTAGCGAACAAGACATACAGTGATTTGCTTATCAATCAAGACAAGCTGTTCAAACAATGCCGGCAAGCCTCTAGTGATTTAGGGCTGACCATTTCCTCTCGCTGTAAACTTGTTATCCCGAAAAAAGATGATGGGAAACCGAAGTCAAAAGAGGAAGAACGGTTCGGGGGCCGCATGTAATGCAAGAGATTACAGCCGAAATTCTCATTGAGCGGGTTTGGTCATATGCTGAGAAAATTCGCCTCGGTGAAATTAAGGCAGGCAAAAAGCAAAAATGGGGCTGTAGAGCGATTTTTTAAAGATGTTGACCGGCTCGCAGAAGATGACTGCCCTTATTACTTTGATGCTGAAGCTGTGGTGGATTTTTATGAATGGTCGCGGCAATTTAATCATGTCGAAGGTATACTTGCAGGGCAGCCGATTGAATTAACAGACTTTCAGCTTTTTATTGCGGCCAACATATACGGATTCTATAAAAAAGAAAATGGCGCCCGCCGGTTTCGGAAAGCTTATATCCAGCTGGCCCGTAAAAATGCGAAATCGCAATTTTTAGCTTTAATCGCGTCGTATGAGATTTTCCCGACACAAGAAAAACACCGGGTATTTATCGCAGG
TCACCCTCTTTCCCGGTGGTCTGGTCCCGGACCACCGTTACTCCATTCAGCTTCTTCGGAACCTGTTCGGAGGAATTAAACGGGCACCCATACTCCCCCCACCCCCCTTTGGTAACTAAGTATGTGTGCTCGTGATCTTGGCTCCCACGGAGCGGACCGATCCGTTGGTGAACAAACAGCTAGGTCCACATCCTCCCTTCCCCTGGGAGGGCCCCCGCCCTCCCACATCCTCCCCCCAGCCTGACGTATCACAGGCTGTGTGAAGCCCCCGCGAAAGCTGCTCACGTGGCAATTGTGGGTCCCCCCTTCATCAAGACACCAGGTCTTTCCTCCTTAAGGCTAGCCCCGGCGTGTGAATTCACGTTGGGCAACTAGTGGTGTCACTGTGCGCTCCCAATCTCGGCCGCGGAGTGCTGTTCCCCAAGCCAAACCCCTGGCCCTTCACTATGTGCCTGGCAAGCATATCTGAGAAGGTGTTCCGCTGTGGCTGCCAACCTGGTAACAGGTGCCCCAGTGTGCGTAACCTTCTTCCGTCTCCGGACGGTAGTGATTGGTTAAGATTTGGTGTAAGGTTCATGTGCCAACGCCCTGTGCGGGATGAAACCTCTACTGCCCTAGGAATGCCAGGCAGGTACCCCACCTCCGGGTGGGATCTGAGCCTGGGCTAATTGTCTACGGGTAGTTTCATTTCCAATCCTTTTATGTCGGAGTCATGGCTGCAACACGGGTTTCACGATCTGTGCTCGCTGCTGTGGCTCACTCTGCCGCTCACCGCACCTACCACACTGTCCTTGACTGCTATGATAGGCTTTACCTCAACACCAACCCCCATCTCTCTTATCCCCTTCCCAAAAACTCTTCCTTCCCTTGCCCGTTCTGTCAGTACGACGAGCAGAATGAGGTCCTCTCCCCAGAGTCTCTCTGTGGCGAGGGAGCTGAACCCTGCTGGAAGTGCTCACAGGACAAACCCCGCCGCAAGTACAACACCACCCCTCCTGAA
TATGCGCCTGCGTCGGTACTAGTTAGCTAACTAGCTCTGTATCTGGCGGACCCGTGGTGGAACTGACGAGTTCGGAACACCCGGCCGCAACCCTGGGAGACGTCCCAGGGACTTCGGGGGCCGTTTTTGTGGCCCGACCTGAGTCCAAAAATCCCGATCGTTTTGGACTCTTTGGTGCACCCCCCTTAGAGGAGGGATATGTGGTTCTGGTAGGAGACGAGAACCTAAAACAGTTCCCGCCTCCGTCTGAATTTTTGCTTTCGGTTTGGGACCGAAGCCGCGCCGCGCGTCTTGTCTGCTGCAGCATCGTTCTGTGTTGTCTCTGTCTGACTGTGTTTCTGTATTTGTCTGAGAATATGGGCCAGACTGTTACCACTCCCTTAAGTTTGACCTTAGGTCACTGGAAAGATGTCGAGCGGATCGCTCACAACCAGTCGGTAGATGTCAAGAAGAGACGTTGGGTTACCTTCTGCTCTGCAGAATGGCCAACCTTTAACGTCGGATGGCCGCGAGACGGCACCTTTAACCGAGACCTCATCACCCAGGTTAAGATCAAGGTCTTTTCACCTGGCCCGCATGGACACCCAGACCAGGTCCCCTACATCGTGACCTGGGAAGCCTTGGCTTTTGACCCCCCTCCCTGGGTCAAGCCCTTTGTACACCCTAAGCCTCCGCCTCCTCTTCCTCCATCCGCCCCGTCTCTCCCCCTTGAACCTCCTCGTTCGACCCCGCCTCGATCCTCCCTTTATCCAGCCCTCACTCCTTCTCTAGGCGCCAAACCTAAACCTCAAGTTCTTTCTGACAGTGGGGGGCCGCTCATCGACCTACTTACAGAAGACCCCCCGCCTTATAGGGACCCAAGACCACCCCCTTCCGACAGGGACGGAAATGGTGGAGAAGCGACCCCTGCGGGAGAGGCACCGGACCCCTCCCCAATGGCATCTCGCCTACGTGGGAGACGGGAGCCCCCTGTGGCCGACTCCACTACCTCGCAGGCATT
ACCGGTGGCGAGCGGAGTTTTGGAGTCTATGTGGGTCCCACTATTGGAGTTGGACTGGAAATAACGTTAGTGGGCCTAATGGACGTGGCCTGTTAGTGGGCTTTATGTGCATTAGTTGGGCTTTGTGTCATGTGGCCTGATTGTTTTGAAGTACACGTACAACCGTACGTGTACGTAAAGGACTTATAGTATTCATTAAAAAGTATAAATACGGTTACATGGTTGTGGAGGAATACACCTGGTATTCCTCTCCTAGATTGATATCTAGTACCGGTGCTTCCTGCATCATGAGGATGTCAATTGCCTCGATCATGTCTTCGTATCTGAAATCTGCTTGGGGTGAGTCCCTATACATGAGTCGCAGGAGGTTCTTGATCCCCTCTTCGAGTGCGTTGAAATCGAATGGAGCTATGGTACCTTGATGCGTGTATGGGATGCGGAAGTGTTGCTTTTGGAGGAATGGTGTCCTGGTGGAGAAGAATTGTATCTCGGTGGATATCTCTCGGTCTGATCTGAGTCGCACGTTGATGATGAATGACAACCCCTTTGTGGTGGTGTATTTGATCGTCATGGTTGTTGTGGTTCTTGTCTGTCGTCCGATGGTCTATATATATAACCCCTTGATGTGGTTGTGTGGTTGTACTTGGAAGACGTGGTTAAATGAAAATCTTATAACACAGAAGTGGGGTGAGTCGGATATGATGTTGATGTGTTGTTGTTAAGTAGGAGATTAAGGGTTTATTAAGTACTAATATCATAAGATATTAGGCTAAACAAAGAAAGAAGAAATCAACATAACAAGAAAAAGGATAAGAAAAGAAAAAAAGAAAAATAAGAAAGCATGGATAACTCAAGAAAAAGAAGGGAAGCGCAGCGGGAAAAAAAACAAGAAAACGGACTGGGATAAAAGAAAATGTCTTCCGTATTAAAATACGGATGGAAAGGAAAAAGAAAAAAATCTGGCCAGGTATTTAAAAATTACCGCGGTAACTGGACGATT
GTATTTAAAATTGATATCAACCTTGACCAACAATGGCAAATAGAGCAACTTCAGCCTTTCTCGATAACCCTCATCCAGTCGGAGTCAACTATGTTGATGAAGGGTCTCGTCAATTCGTTGCAGTCGCTGAGCTTTTAGCTTCAAAGTTGATTGCTAGTAGTAGAGAGTCAGATGAAAGTAATTCAGATGTACCGTTCGTTCAGGCATATAGCAAGTTCGCTGATGATAATCCACGTCATCTTCGTGTTAAGACGGGAGGTAAGATGGCAAATGCATTGACTAATGTCATTAGATCATATTATAGTATAAATGCACCAGCTATTGTACCACAAGTCGAAATTGATCGCTTAGCTTCAAAGGCTACGGTTTCAGGTGACATGTACAATTCATATGCTGTATTTAACAGTGTTCCAATTGTTGAGGTACTCAGTCCAGCTCAAACAACTGTGTCAATAGTAGGTTCAGACAGGGCCGATGTTACCATGCTTAACACTGGAGCCGGAGCCGCGAACATAACCTTTAACTTTGGACAGATAGCTGAAACAGTTATACTTAAAGGTTCAGTTCCTTTCCAATTAGCACGCGCTAATCAGCCAATGCCAGCAGCACGTTTTACATATAAACTTCGACCACTGGACGGACCATTCATAGTTGTATTACCAGTTGGAAATCCATTAGTGATTAGTGCTACAGCAGCAACACGTATACAGGTTCCTCTTGCTTTCAACAAAGCTCTAGTTGAATCTGGATTTCAAACGGCAATGAATGATGGGCTGTTTGATGCGCAGAATGTCAATTATTACTCTAGCTTCGACGAATTCATCATAGCTCAATATCATGCATTAGATGGTATAAACAGAGTGTCCACTTGTGTCGTTCTGGGATTAGCTTTGCAAGCATACGATCAAATGCGTAGAGCACTACCTGTCCGACGAGTGTAGAGCATTCGTGAGTGGCTCGTCACCCTCACGTTGCTCGACCAAACCAAAGAATGCTGATT
GGGATTTAGCATTCACTAGCGAACATGACGAATCTCAACATTGAGTCGCTAGTGGAAACCCAGCCAGCAGTATCCAAGTTAGTTGGATTACTGCCTAAATTAAGTTCTAGATTAATAGACGCGGCCAAAGTGCCAGCGACCTGCGGCCTCGTAGTGGCCGCAGGATTAGGATTGTACGCATACCGGAAGGTATGCATAAATAGATTAGAATTTAGTAGGGAGAACACTACCCCGCGGCCCACGGACTGTATAGAAGACGTGCTGGAGGCCGAAGAGGATGCCGTAACGTGCCTAGCACTTACGAAGATCGCTAAAGAGGCAGCGATGGAAGCAGCTCTAAACCCGGGCGAAATCACAGAAAGGGTTAGAGAAGCTGCCAAAATAAACGCCCAACCCTCCACCGATCCTCTTGCCAAGAGGAAAACTAGATTGCGGCCTAACAAAACAGGCCAATTCATAAGGGTGTTGAGGGCCGAAATAAAGTCCCAGATGGGGACCCCCACTATAACTGCGGCCAACGAAGCTGTGATAAGGCACATGATAAGCAAGTTCTGTGCATCACACAACATACGTACGACATCGTACGCCCACCTGGTTTCCAGGGTGGTTAGGGAGGTTATGACCCCCTACCCCGGAGACGCTGAAGAGGTGGAACGCGCCAGCTCAGTTGTGAATCGCATTCACAACTGGCTGGTGCAATACCGCAAATAGGGGGGCCTTGAGTTGGCGCGCGGGTTCACACACGAAGCAGTATGCACAGATGTACCCGGCCTGGACGCCACCAACCTGGGAGACTCCCGCCCACTAACAGACACTAACATTAGGAGAGTAGTCGGTCCGGTTAGTTCGGATTACGACATAGTATTTTATACTAACTCTAGGAATAATTTGATGCGAGGCTTGGTAAACAGGGTGCTCACTTACAAGGGTGGACCTGTATTAGAACCATCACCAGGCGCGTGGAAAAGTCTCAGAGGATTAGCCACATCCCTAGGCAATA
CGAGTGTTACGAGGTAACGAGTGTTACGAGTAATTTCGTAAAGGTTACCTCATCTCCAGTGTTAACGAGTGTTACGAGGTAACGAGTGTTACGAGAAATCTCAAATGTTACCTCTAGAGTTAACGAGTGTTACGAGGTAACGAGTGTTACGAGGTAACGAGTGTTACGAGTAATTTCGTAAAGGTTACCTCCTCTCCAGTGTTAACGAGTGTTACGAGAAATCTCAAATGTTACCTCTAGAGGTAACGAGTGTTACGAGGTAACGAGTGTTACGAGTAATTTCGTAAAGGTTACCGCATCTCCAGTGTTAACGAGTGTTACGAGAAATCTCAAATGTTACCTCTAGAGTTAACGAGTGTTACGAGTTAACGAGTGTTACGAGGTAACGAGTGTTACGAGGTAACGAGTGTTACGAGGTAACGAGTGTTACGAGGTAACGAGTGTTACGAGGTAACGAGTGTTACGAGGTAACGAGTGTTACGAGTAATTTCGTAAAGGTTACCTCATCTCCAGTGTTAACGAGTGTTACGAGAAATCTCAAATGTTACCTCTAGAGTTAACGAGTGTTACGAGTTAACGAGTGTTACGAGGTAACGAGTGTTACGAGGTAACGAGTGTTACGAGAAATCTCAAATGTTACCTCTAGAGTTAACGAGTGTTACGAGTTAACGAGTGTTACGAGGTAACGAGTGTTACGAGGTAACGAGTGTTACGAGGTAACGAGTGTTACGAGTAATTTCGTAAAGGTTACCTCATCTCCAGTGTTAACGAGTGTTACGAGAAATCTCAAATGTTACCTCTAGAGTTAACGAGTGTTACGAGTTAACGAGTGTTACGAGGTAACGAGTGTTACGAGGTAACGAGTGTTACGAGGTAACGAGTGTTACGAGAAATCTCAAATGTTACCTCTAGAGTTAACGAGTGTTACGAGTTAACGAGTGTTACGAGGTAACGAGTGTTACGAGGTAACGAGTGTTACGAGGTAACGAGTGTTACGAGT
CATCATCAATAATATACCGCACACTTTTATTGCCCCTTTTGTGGCGTGGTGATTGGCGGAGAGGGTTGGGGGCGGCGGGCGGTGATTGGTGGAGAGGGGTGTGACGTAGCGTGGGAACGTGACGTCGCGTGGGAAAATGACGTGTGATGACGTCCCGTGGGAACGGGTCAAAGTCCAAGGGGAAGGGGTGGAGCCCTGGGGCGGTCCTCCGCGGGGCGGGGCCGAGCGGCGGAAATTCCCGCACAGGTGGAGAGTACCGCGGGATTTTGTGCCCTCTGGACCGGACCTTCGCCCTCCGGTGTGGCACTTCCGCACCACACGTCCGCGGCCCGGTATTCCCCACCTGACGACGGTGACACCACTCACCTGAGCGGGGTGTCCTTCGCGCTGAGAGGTCCGCGGCGGCCGCCCGAGATGACGTGTGTGGGTGTATTTTTTCCCCTCAGTGTATATAGTCCGCGCAGCGCCCGAGAGTCACTACTCTTGAGTCCGAAGGGAGTAGAGTTTTCTCTCAGCGGAACAGACCCTCGACATGGCGAACAGACTTCACCTGGACTGGGACGGAAACCCCGAGGTGGTGCCGGTGCTGGAATGGGACCCGGTGGATCTGCGCGACCCCTCTCCGGGGGATGAGGGCTTCTGTGAGCCGTGCTGGGAGAGTCTGGTCGATGGACTGCCGGACGAGTGGCTGGACAGTGTGGACGAGGTGGAGGTGATTGTGACTGAGGGGGGTGAGTCAGAGGACAGTGGTGGGAGTGCCGCTGGTGACTCAGGTGGCTCTCAGGGGGTCTTTGAGATGGACCCCCCAGAAGAGGGGGACAGTAATGAGGAGGATATCAGCGCGGTGGCTGCGGAGGTGCTGTCTGAACTGGCTGATGTGGTGTTTGAGGACCCACTTGCGCCACCCTCTCCGTTTGTGTTGGACTGCCCCGAGGTACCTGGTGTGAACTGCCGCTCTTGTGATTACCATCGCTTTCACTCCAAGGACCCCAATCTGAAG
ATCCGCCACGAAAACATCCCTCCCCTGGAGTGGGGAGAGAGATTTTTTCCCTCCCCACGCAGACTTTTTATTAATAAATTGGGCCAAGGAGCACGGAATTTGGCGGAAATTACATGCGAATTTTGCGGTAATTCATTTCCCCGGAAACCGGGGCGGGGCCGCCCCCCGAAATACTGCAGCGACTCCTGCCGAAACAAGGCCTACTATCAGCCCGTTAAGCCCGAGTATGTTCAGTGCGGGGCCTGTGGCGACTTCTTTCAGCGCCCCAATGGGTGGAGAAAGTTCTGCACGGGCGACGCCTGCCGTAAGGCGCGCGAGCGAGAGCGCTACCGCAGGCGCGACCAGCAGCGCGACTACAGCTACAAGAAACAAGCCAACTGCGACTCCTGTGGCGAGCTCACCTGGGGCAAGCCCGGCGACATCGTCATCTGCCATCCGTGCCGGCGCAAGAACGGCCCACCGGTCATGAGCCTGGAGGACCTCCGCCAGCTCCCGCCGGATAAGGGCGATGGACTCGGCTGGAGGCATCAAAGGGCCCTGCGCGCCCTCCGGGCGGCTCATGTGGACGGCAGCCCCTGCGACTGGTGCGGGCGCCCGATGTGGCTGGACCCAGCCCGCAACTTCGACTACGACCCCGAATCCAGCGTCCGTGGGAATGGCGTCCTCCAGGGTGATCACGAGGTCTCCCGTGCCGACTGCCTGAAAAAAGGCATTCCCGTCCCGCTGCCACACCGCCTGCTCCACGCGGCGTGCAACCGTCAGCGCGGCAGCGGCAGGAACGATCACCTCGCTTGGGCGGCCCGCGAAAGCATCGAGGTCGTCACCGCGGATGGTGAGCCCGTCGCCGTGACCATCGAGATTGTCGACGGCCGGGTTATCGCCCGCATGTCTTAGCCCTTTGACTCGCGGGGGCGTAGTACGCCGCGAATACTGACGCCTATCTGCGCAATGTGCGGCAGGGATATGCACATCCCATTGTAGGAGGTGCGCGTGGCAATCC
TTAAAACAGCTCTGGGGTTGTACCCACCCCAGAGGCCCACGTGGCGGCTAGTACTCCGGTATTGCGGTACCCTTGTACGCCTGTTTTATACTCCCTTCCCGTAACTTAGACGCACAAAACCAAGTTCAATAGAAGGGGGTACAAACCAGTACCACCACGAACAAGCACTTCTGTTTCCCCGGTGATGTCGTATAGACTGCTTGCGTGGTTGAAAGCGACGGATCCGTTATCCGCTTATGTACTTCGAGAAGCCCAGTACCACCTCGGAATCTTCGATGCGTTGCGCTCAGCACTCAACCCCAGAGTGTAGCTTAGGCTGATGAGTCTGGACATCCCTCACCGGTGACGGTGGTCCAGGCTGCGTTGGCGGCCTACCTATGGCTAACGCCATGGGACGCTAGTTGTGAACAAGGTGTGAAGAGCCTATTGAGCTACATAAGAATCCTCCGGCCCCTGAATGCGGCTAATCCCAACCTCGGAGCAGGTGGTCACAAACCAGTGATTGGCCTGTCGTAACGCGCAAGTCCGTGGCGGAACCGACTACTTTGGGTGTCCGTGTTTCCTTTTATTTTATTGTGGCTGCTTATGGTGACAATCACAGATTGTTATCATAAAGCGAATTGGATTGGCCATCCGGTGAAAGTGAGACTCATTATCTATCTGTTTGCTGGATCCGCTCCATTGAGTGTGTTTACTCTAAGTACAATTTCAACAGTTATTTCAATCAGACAATTGTATCATAATGGGTGCTCAGGTTTCATCACAGAAAGTGGGCGCACATGAAAACTCAAATAGAGCGTATGGTGGTTCTACCATTAATTACACCACCATTAATTATTATAGAGATTCAGCTAGTAACGCGGCTTCGAAACAGGACTTCTCTCAAGACCCTTCCAAGTTCACCGAGCCCATCAAGGATGTCCTGATAAAAACAGCCCCAATGCTAAACTCGCCAAACATAGAGGCTTGCGGGTATAGCGATAGAGTACTGCAATTAACA
ACTGGATGGCCGCGATTTTTTGGAGTCCTGCCAGCCTGTCCCCCACTATCTTTGTGACTCCAGGCACATTTCCCAAAGCATGGGCCCACAATGTCCCATCACCCGGGACCACTACAACTGAAGGCTGTTCTTTTTTTGGAGATCAATCAGGACCGTTGGCTAAACCTTATCGCGCCCGTTCTTTTGAAATTTGAATTATTGGCGCGATTACCAATAAATGGACCATGTGTATAACTGGGTCGATGTTGACAGATTTGTATTTGAGCAGTACATGGTCCAGTAAAAACTCAAGTGTAGAGTTATGTAATTTGAAATGATAATCGTGTTGACTATATAATGGACTTGAGTTTTGATACATGAAATCGTCAGTTAAGGATTAAAGATATACATCGTTCTAATATGTATCAGTCAAGGTATACACGTGTGGCACCCTATGTGCAGAGACGATTTCAACGACGTAATCAAGTGTTTAAGCGCACAGTATCAGGGAGACGTAATGACGTTAAACGTCGATCAAGTCAATTAATTAAGAGTAATGAGGAACCTAAGATTACGTCGCAGCGCATACATGAAAACCAATATGGCCCTGAGTTCGTTATGGCGCATAATGCAGCTATTTCCACGTTCATTAATTATCCTGTACTTGGTAAGACTCAACCTAATCGAAGCAGGTCGTATATTAAGCTTAAACGTTTATCGTTTAAGGGAACCGTTAAGATTGAACGTGTGCATGCTGACGTGAACATGGACGGGGTCTGTCCTAAAATTGAAGGCGTCTTCTCACTGGTTATTGTGGTTGATCGTAAACCACATTTAAGTTCGTCTGGGGTGTTGCATACATTTGATGAAGTATTCGGTGCAAGAATCCACAGCCATGGGAACTTAGCCATTACAACATCTTTGAAAGATCGGTATTACGTCCGGCATGTATTGAAGCGCGTATTGTCAGTTGAGAAGGACACTGTCATGGTAGATATCGAAGGATGCACATCCCTTTCTA
GTAGAAAATTTGTTGAGTGTAAGATTGTGTAAATGTCAAATATACATTGTTATGGATCCGACCCATCCGAAGGACACTTTTGTATCTATAGATTCGATGAAGGACAACCATTCACTGTTAAATTTCGTCAGAAAGGGAAGATTCAGCACATTGAGCTTGAGAACTCGATTGGCCATAATGGTGCTATTAACTACGGTAGTATTTTTGATACTATTAAGTATTTCACTAGCATTGTCGGCCTTACCCTAATTAATAACAATATGACTATAGATCTGAATTCTGTCGCTGTGGATAATAGGTTTAGAGGTAACGCTACCATGGTGGCGTTGAAATGTAATGTTTTGGGTAACCTATTCCTTAAGAAGATAGTCTCTAGTGATTTACAGTTAACACTGAAATTTTATTATAATAAACAGATTAGATATGATGTATTTGCTGGGATGTATGGTTTAATTAATTTGCGAAATTCGAAGTTTAACGATAATGCTTATAACTATGGCATAATTATTGAACAGTGTTATCCAATAAAAGATTTGCCTATGAATAAGATTCTTGCTGGACTAAAAGCATTAATGTTGTTTCATGAGCATACGAACTGTATTCACGGTGATTGTAATCCATCTAACATAATGTGTGACAAAATGGGAAATGTTAAAATTGTTGACCCGGCTTCTCTGGTAACAAGAGTAGTTACGTATATCAACGAGTATTATAAAGATTTGACTCCCAAAAGTGAAGTTGGTGCGTATCTATTATCTTGTTTCGAGATAGTTAGTGACTTAAGGAAGTTGCCTCTTGAAAAGATATTCATTAAGCGTGGTTATCTAGGTTTGCCTGAGTATGCAGATGATGGAGGAATTAATGCAATCGACTTTCTCACTAGTTTACAGGATGGCTTGACTACCCATTCTGATTTAATGTCTGCTATAGCTGGAGTTCCTTTTGACGGCTTGTTAGCTAATAATGAGTACATCGACGATGACTTATCAGATAATGAATG
NGATTACTCTAGCCGGATCCCCGACTCTCTTATTTCCTTAAGTTAGTTCGTGTATTGATTATCTGTCTTGATCAGTATAGGTTAGCAATGGATACTGGTTTGAAATTTCTTGTTTCTGGGGGTTTAGCCACCTCATCTGTTATTAGGAAAGTGAGTGCTGTGAGTTCATTGGATTCGTCCCTTCCTTCATCATCTATATTATCTGCCATCCATGGGTCTTGGACTAGTGCTATCAGCCACGATTGTAGTAAGATTGCCAAGGTTGCCGCCATAGTTGGGATTGGTTATCTTGGGGTTAGGATTGGTGCCGCTTGGTGCCGCCGTACTCCCGGAATAACGAATTCCATAATCACCTATGGGGAAGAAGTGGTTGAGCAAGTGAAGGTAGATATTGATGAAGATGCTGAAGAGGAGTCCGATATTGGTGAGGAAATTGTGGTTGGTACGATAGGTATTGGTATACACACAAACGTCAACCCTGAAGTTCGAGCTAAGCGCAGACATAGATCGAGGCCATTCATCAAGAAGATCGTGAATTTAACGAAGAATCACTTCGGTGGATGCCCCGACTCTAGTAAATCGAACGTCATGGCTGTAAGTAAATTCGTTTATGAACAATGTAAACAGCACAATTGTCTTCCACATCAAACGAGATTGATCATGAGTATTGCAGTTCCATTGGTGTTAAGTCCCGACATGTACGACATTTCCAGCAAAGCTCTGCTAAACAGCGAGATATTGACAGAAAACAGAGCCACGCTGGACCGCCTCAAAACTCTCGACGGGTGGCTAACACACTTGGTGTGCCACCCCCTTAGCGCGAAGGCTTGGAGGCGGGCAATTGACAACTTGTGTGGTCTTCCAGATTGGAAGGCTTTCAAGTTGGTCAACTAGGGGTGCCTGGAGGAGCTCGCTGGGTTCTGTACTTCGGTACGGAGAGGGACACACCCAGACATGACCGAGTTTCCTCAGGATCGTCCCATTAAGACACGCAAACTGT
ACCGGATGGCCGCGATTTTTTAAGTGGGTCCTACGCACTAATGTTGGTCGGCCAATAGAAACGCTCCCTCAAAGCTTATTTACAAAAATACCCGTTATAAATACTTGGTGGCTAAGTTACAATCAGTAAAATGTGGGATCCACTTTTAAATGATTTTCCGGAGTCTGTGCATGGTCTACGGTGTATGCTTGCCATTAAGTATCTACATTTTGTAGAAAATACATATTCCCCGGATACTTTGGGTTACGATCTCATACGTGATTTGATTTTAGTTATCCGTGCTAGAGATTATGTCGAAGCGACCCGCCGATATAGTCATTTCCACTCCCGCTTCCAAGGTTCGTCGCCGTCTGAACTTCGCCAGCCCATATGGCAACCGTGTAGCTGCCCCCACTGTCCTCGTCACAAACAAAAAGAGTTCATGGGTGAATCGGCCCTTGTTCAGAAAGCCCAAGATGTACAGGATGTATAAAAGCCCAGATGTTCCTCGTGGTTGTGAAGGCCCATGTAAGGTACAGTCATTTGAACAGCGTCATGATATAGCCCATGTGGGCAAGGTAATATGTGTGTCCGATGTCACACGAGGTAATGGGCTGACCCATCGTGTTGGGAAGAGGTTTTGTGTTAAGTCCATTTATGTGTTGGGTAAGATATGGATGGATGAGAATATCAAGACGAAGAATCACACAAATACTGTGATGTTCTTCTTAGTCCGTGATAGAAGGCCTTTTGGTACTCCACAAGATTTCGGTCAGGTCTTTAATATGTATGATAATGAGCCTAGCACTGCAACGGTGAAGAATGACAATAGAGATAGGTTTCAAGTTCTCCGTCGATTCCAGGCTACGGTGACTGGCGGTCAGTATGCGTGCAAAGAACAAGCTCTAGTTAGGAAGTTTATGAAAATCAACAACCATGTTACTTATAATCACCAAGAGGCTGCTAAATATGATAACCATACAGAGAATGCTTTGTTGTTGTATATGGCATGTACTCATGC
GATAAAAACAAAAAATCCCTAGGCATGGCAAGAAAACTAAGAACAATGCAGTTTGAATAGATTTAAAAACAATTAATTTGTTTAATTTAATTTAACATTTGAACTGTCTGGCACAGTTAGACTGTCGAGCCGTCTGATGAGTAGCACCTCAGGGTCACGAAACGCTGGACGTAACGGCGGAACAGATTATTGAGGTTAGTAGAACACTTTCAGAACACAACAACACAACAAACAAATACAACACAACAACACAACACAACAACACAACACAACAACACTGTCAAACAAACAAGATGGCGGACATGTTTAACGCAGGTAAGTACGACAGGCGACAGGCCATATACATGGCAGTCCGCGCTGGGGCACCTGCTTTTAAGAAGGCAGTTGAGACGGTACAGAAACTTGAACATTGGGATCCTACCAAATTGCCAAACAAGATGGCAGATGGTAAGCCGATGTTATTCAAGGGGTTGCAGGCTGTTGAGTCATATATGGAGAGGTACTCAGCATCATCGTTGGATGCGTTGTCGGAGGAGAAGAATTCTTTCGGTTATGGGATTTTTGGTGATATCAGGAGACCCGCTATGCTGGGAGCGAATACAGTAGGGATAGATGTGACAGTTGAGTGGGGTAGTACAGAGGTAGATGCCGAGATGCACAATGGCGAGAACAGGAAGATGATAGTTTCTACCGGTACAACAACGGTAAGAAATGAGCATGGGAAGGATCGAGCCGGGATCTCGAAAGCAACTGGCTGGGATAGAACTGAATGCTACTCCATGTCACCAAGTGATGTGCAGACACTTTGCACTCTGATAGACACTGGGAGGGCAGGTTTCAACAAGTACACGCGGTTGGTCAAAGGTATGCTTGTGTATCTTGATCTGTTGAATAACGGAAAACAGGCTATCAAGAAAAGGATACCGAACATGATTTCCTATGATCTCAAATCTGTCTTGGGGAGCTATCAGCACAGGGATAGGTCGTACATTTATTGTTC
CTTCCTCCCCCGCCGAATTTACGTTAAAAATTTGTGTTTTTTCAGTTAGATTTCAAAATAAAAATTAATCTAACTTATTGAAGTAAAAGAGATCATTAATGCAACTGAATAGAGATCTTAACTGTAAAAATTTCAATCTTTTTCATCATTTTTCACTTAAAATAGATCATTGATAATAAGAATAACAAGATAACCTAATGATTTTTAAATTGTTTTTAAATTTTCCGTGTGAAATATGAGAGTAATTGATTTCAGTTAATTGACTGGCGGTTATCGCCATTGTTTAAAGATAGGTTTAAAAGTAAAGATAAAAACTAGATATTTATAACCGCCACTTTGTCGCCAGTTGAATATTATTGGTGGGTCGTGAAGGATTCGAACCTTCGACCAACGGATTAAAAGTCCGCTGCTCTACCGACTGAGCTAACGACCCAATTAGATGATTTTAAAGTAAATTTTAAAATCTTTGGATTGGTGTTTAAATGGTGCCCGAAGCCAGACTTGAACTGGCACGCCTCGAAAGGCGAGGGATTTTAAATACCATAGTTAAACCAGTATAAACAATAACTTATAGCAACATTAATTGCTTGCTCGTGCAAATAAGGGCATATAAAGGTAAATATAAGACAGAACCGCCAGCCAATCGCCAGTAAAATAGAGGAAAAAGTACAAGGGATTTTTTGAAAAACAATCCCTTTTTACTGTGCAGGATTAGAAAGCGGGTTGAATTTGACCGCACTTTCTAAGTGCGAAGGGGCGAAGTGCGCATAACGCATCGTCATTTCGATAGTTGAATGACCGAGGATTTCTTTCAACACTAAAATATTCCCACCGTTCATCATAAAATGGCTGGCGAACGTATGGCGCAAAACGTGGGTTAGTTGCCCTTTGGGTAACTCAATTTCAGCACGCAAAACAGCATTTTCAAAGGATTCGTAAGCATCATTGAATAATCTGCCACGCTTTTTCGGTAGCATATCGAACAATTCTTTACTGATCG
TCTCATAGTTCAAGAACCCAAAGTACCCCCCATAGCCCTCTTAAAGCCACCACCTAAAGCCAGCCCTACCCCTCTGGTTTAACCTTCGGTTAACCTTGGGTATCTCCTCAAGTGGCCTATAGGATAGCCTAAAGTGGTTCCTAAAGTCAATACCTAAAGTGATGGATGGCTTAAAGAGGCCTTAAAGAGTGTCCTAGTGTACCAGTTCGATAGTACATCCCTATGTGTCCCTATCTGTTAGCCACCCTTAAAGTAAAACCCTAAAGCCACCACCTAAAGCCACCACCTAAAGAGTGGAGCTATCTTAAAGACAACCAGACCGATAGACCCGCTGTTAACCTGTAGTGATGCCTTGTAGTTATCTGTAGTCATTTCATTAACCCTCACTAAAGGGATAAGGTGGATACTTAAAGAGGAATAAGGGATTTAATAAAAGATTAAAATTAAGTGTTGACTTTAAGTTACCTTTAAGGCTATTATTCATCTCGTCAACGGGACAACGGCCTTAAAGCCACTCCCTGAGATACCGGAGGTTAACCGGATAAGTAGACAGCCTGATAAGTCATACGAAAAACAGGCATTAACCGAAAGTAGTACAACAAGTTATCTTCTAGTCAAACAAAAGCGTTGACACGGTAACGAGAAAGCAGTAGGATGTATCGCAGTAGGGTCGCTATCGGCTCCCACGGTAGCAGTTCGGGAAGGCACTACAGCCTAACAAGTGGTTGACCACCACGAGACATTAAGCGCCCATTAGTGGGAACCACGCGGAGTCAAACGGTCGCCCACTGAGGGGCTACAGCTCACGAATCAGGTTGACAAGCTGATAATAACGCAGTAAGATGTACCACATTGAAACGACAGTGAGGCGGGACACTGAAAGCCGCTAGGGTCTAACGAAACCAGACCGACACGCTCTTTAACAATCTGGATAATAGCTCTTGAGTGTACCGTATAAGCGAATAACTCAAGGTCGCACTGAAAGCGTGGCCTTTATGAT
ATGTATACTCGTTACAGTTACAGCCCTACTTTGGGCAAAACCTATGTGTACGACAACAAATACTTTAAGAATTTAGGTGCTGTTATTAAAAATGCCAAACGCAAGAAGCATTTAGAGGAGCACGAACATGAAGAACGCAACTTGGATTCGCTCGACAAATACTTGGTGGCGGAAGATCCTTTTTTGGGACCTGGCAAAAATCAAAAACTAACTTTGTTTAAAGAGATTCGCAGCGTTAAGCCCGACACAATGAAGCTTGTAGTTAACTGGAGCGGTCGCGAATTTCTTCGCGAAACTTGGACTCGTTTCATGGAAGACAGTTTTCCCATTGTAAACGACCAAGAAATTATGGACGTGTTTCTGTCTGTTAATATGCGACCAACCAAACCGAACCGTTGTTACCGATTCTTAGCGCAACACGCTCTGCGTTGTGATCCCGACTATATTCCTCACGAAGTCATTCGTATTGTAGAACCTTCCTATGTAGGCAGTAACAACGAGTACAGAATTAGTTTAGCCAAAAAATACGGCGGTTGTCCCGTTATGAATTTGCACGCTGAATACACTAATTCCTTTGAAGATTTCATTACCAACGTAATTTGGGAGAACTTCTACAAACCAATTGTTTACGTAGGCACTGATTCTGCCGAAGAAGAGGAAATACTCCTAGAGGTTTCTTTGATATTTAAGATCAAAGAATTTGCACCTGACGCTCCGCTATACACTGGTCCTGCATATTAAACTTGCGATTCAGTTGACATCGTCAATTTGTAACTCATAATTTTATCTAAATTCGATCGCAATTCTTGTAATTTTTGATTGGTCGGTTTGGTTCCTAATGCGGACATCACATTAGCTAACGCTTTATCGTACTGTTTTTTGAATGTCAAATCTTCCACCGCCATAATGAATTGTTGTAAATTTTTATCGGACAATTGAAGTTCGACATTATCGGATTTGTCCAAAGGATTATCATACGTTTGTTGTATCAAGTTATCTT
CCATCTTCAATAATATACCTCAAACTTTTTGTGCGCGTTAATATGCAAATGAGGCGTTTGAATTTGGGGAGGAAGGGCGGTGATTGGTCGAGGGATGAGCGACCGTTAGGGGCGGGGCGAGTGACGTTTTGATGACGTGGTTGCGAGGAGGAGCCAGTTTGCAAGTTCTCGTGGGAAAAGTGACGTCAAACGAGGTGTGGTTTGAACACGGAAATACTCAATTTTCCCGCGCTCTCTGACAGGAAATGAGGTGTTTCTGGGCGGATGCAAGTGAAAACGGGCCATTTTCGCGCGAAAACTGAATGAGGAAGTGAAAATCTGAGTAATTTCGCGTTTATGGCAGGGAGGAGTATTTGCCGAGGGCCGAGTAGACTTTGACCGATTACGTGGGGGTTTCGATTACCGTGTTTTTCACCTAAATTTCCGCGTACGGTGTCAAAGTCCGGTGTTTTTACGTAGGTGTCAGCTGATCGCCAGGGTATTTAAACCTGCGCTCTCCAGTCAAGAGGCCACTCTTGAGTGCCAGCGAGAAGAGTTTTCTCCTCCGCGCCGCGAGTCAGATCTACACTTTGAAAGATGAGGCACCTGAGAGACCTGCCCGATGAGAAAATCATCATCGCTTCCGGGAACGAGATTCTGGAACTGGTGGTAAATGCCATGATGGGCGACGACCCTCCGGAGCCCCCCACCCCATTTGAGACACCTTCGCTGCACGATTTGTATGATCTGGAGGTGGATGTGCCCGAGGACGATCCCAATGAGGAGGCGGTAAATGATTTTTTTAGCGATGCCGCGCTGCTAGCTGCCGAGGAGGCTTCGAGCTCTAGCTCAGACAGCGACTCTTCACTGCATACCCCTAGACCCGGCAGAGGTGAGAAAAAGATCCCCGAGCTTAAAGGGGAAGAGATGGACTTGCGCTGCTATGAGGAATGCTTGCCCCCGAGCGATGATGAGGACGAGCAGGCGATCCAGAACGCAGCGAGCCAGGGAGTGCAAGCCG
TCTCATAGTTCAAGAACCCAAAGTACCCCCCCCATAGCCCCTCTTAAAGCCACCCAAAGCTGGCCCTACCCCTAGGGTTTAACCTTCGGTTAACCTTGGGTCTTTCCTCAAGTGGCCTATAGGATAGCCTAAAGTGATGCCTAAAGTCAATACCTAAAGTGATGGCTGCCTATTGGAGACTTAAAGAGTGTCCTAGTGTACCAGTATGATAGTACATCTCTATGTGTCCCTATCTGTTAGCCCCTTAAAGTAAACCCTAAAGCCACCACCTAAAGAGCGACGCTATCTTAAAGACAACCAGACCGATAGACCCACTGTTAACCTGTAGTGCTGCCCTGTAGTTGTCTATAATATCCAACGTTGTCTATTTACCCTCACTAAAGGGAATAAGGTGGATACTTAAAGAGGGAATAAAGATTTAATAAAAGATTAGAATTAAGTGTTGACTTTAAGTTACCTTTAAGGCTATTATTCATCTCGTCAACGGGACAACGGCCTTAAAGCCACTCCCTGAGATACCGGAGTCAACCGGATAAGTAGACAGCCTGATAAGTCATACGAAAAACAGGCATTGACAACGCAAGGTAACAAGTAGTAAGATGTACCACATAACGTTAACCACCGCTTCGGTGTCTTCTAGGTGACTTAAGCGCACCACGGCACATAAAGTTAAACAAAGTGGTTGACAACATGAAGTAAGCACGGTACGATGTACCATATGAAACGACAGTGAGGCGGGACACTGAAAGCCGCTAGGGTCTAACGAAACCAGACCGACACGCTCTTTAACAATCTGGATAATAGCTCTTGAGTGTACCATATAAGCGAATAACTCAAGGTCGCACTGAAAGCGTGGCCTTTATGATATTCACTTAACGAACTAACATGAGGTAACACCAAATGATTTTCACTAAAGAGCCTGCGAACGTCTTCTATGTACTGGTTTCCGCTTTCCGTTCTAACCTCTGCGATGAGGTGAATATGAGCAGACACCGCCACA
GGTAAATACATCATTTTCAACTACAGAGTTTAGATTAGGAGTTTAGTATTTCCCTCCTTATTTCAAAAACTAGTACTGCAATTGAAAAATATCCAATCCCTTTACGGAGGTTTTGGTCAGTACGATCTGTCACCGAAAGGAACCTGATTAGCCATTCCGTCTGCTGGAAACAATAAAGACTTTCTCCCCCGGCGATTCGATTAAGTGGTACCTTGAGGTCTGGCCCTCAAAGCTGCTCGACGTGAACAGGGGAGTAATACCGTCCTACGCGTCCGGTGTTTGGTGAAACGGTTCTGAATAAGGACATTACAGTTGCTTTCGTGATTTACCTTTCTTTTATTGCCTTAGTTAGCAATCACATGGCTGGTTTGTGGCGTTCTAACTCCACTCTCGATGTCGAGCGGGGACGAAACCGTACCCAAACTGAAACAGTCCAAACTGTCCCTCGACAGGCACAAGGCATCTTGGAGTTACTCAGTTCCCCGGCAGCGCGGGAGGCGCTTCAGGGTTCAGACTTCGCACGTTGGCGCGGAGTCCCAGTATCCCCTGCTGGTGGCTACTTCGAGCTTGCTCCTCTCAGGAGCGTGAACACTTTCGCGAGAGGCCTCCGTTCAGTTTTTGGAGGTTCTACATCCAGAAGAGAAGCCTATATTCCTCAACATGGGTTTTACCGACTGAACTACGTGTTAGTCGCTGTGGTACCTCATGTGGAGCATTCTGACCCGGGTGAAGTGACGGTGCAATTAGTTGAAAATACTAATCCCACTCGTGCGGTCGATGGTCAGGAGCTAACAGCCCGTCTGGCGGATGGCTCATTTGTATTCGCTGCGGCTCCTACCTATGATATAGTGCTTGAGCAAGCTCCAATACTTGTTGAAGGAGAGTCTGCTGGTGTTGTGCAACGTATGTTCGGCATACGTACGTCAGTGTCGGGGTCACTCACGACCGGGTCTGTGGTATCTGTATACCCAATCTGGTCAGCTGAGTTTCCTATACAAGG
CGGAGCGTTTTCAAGATGACATTGGCTAAAATTGAATTGTTAAAACAACTGTTAAGGGACAATGAAGCCAAAACAGTATTGAAACAAACAACGGTAGACCAATATAACATAATAAGAAAATTCAATACATCAAGAATTGAAAAGAACCCTTCATTAAGGATGAAGTGGGCAATGTGTTCTAATTTTCCCTTGGCTTTGACCAAGGGTGACATGGCAAACAGAATCCCCTTGGAATACAAGGGAATACAACTTAAAACAAATGCTGAAGACATAGGAACCAAAGGCCAAATGTGCTCAATAGCAGCAGTTACCTGGTGGAATACATATGGACCAATAGGAGATACTGAAGGTTTCGAAAAAGTCTACGAAAGCTTTTTTCTCAGAAAGATGAGACTTGACAATGCCACTTGGGGCCGAATAACTTTTGGCCCAGTTGAAAGAGTAAGAAAAAGGGTACTGCTAAACCCTCTCACTAAGGAAATGCCTCCAGATGAAGCAAGTAATGTGATAATGGAAATATTGTTCCCTAAGGAAGCAGGAATACCAAGAGAATCTACTTGGATACATAGGGAACTGATAAAAGAAAAAAGAGAAAAATTGAAAGGAACGATGATAACTCCCATTGTACTGGCATACATGCTTGAGAGGGAATTGGTTGCCAGGAGAAGGTTCCTGCCGGTGGCAGGAGCAACATCAGCTGAGTTCATAGAAATGCTACACTGCTTACAAGGTGAAAATTGGAGACAAATATACCACCCGGGAGGGAATAAACTAACTGAATCTAGGTCTCAATCGATGATTGTGGCTTGTAGAAAGATAATCAGAAGATCAATAGTCGCATCAAACCCATTGGAGCTGGCTGTAGAAATTGCAAACAAGACTGTGATAGATACTGAACCTTTAAAATCATGTCTGACAGCCATAGACGGAGGTGATGTCGCCTGTGACATAATAAGAGCTGCATTAGGACTAAAGATCAGACAAAGACAAAGATTTGGAC
GCGCACAGTGGATCCTAGGCGATTTTGGTTACGCTATAATTGTAACTGTTTTCTGTTTGGACAACATCAAAAACATCCATTGCACAATGGGGCAGTTCATTAGCTTCATGCAAGAAATACCAACCTTTTTGCAGGAGGCTCTGAACATTGCTCTTGTTGCAGTCAGTCTCATTGCCATCATTAAGGGTATAGTGAACTTGTACAAAAGTGGTTTATTCCAATTCTTTGTATTCCTAGCGCTTGCAGGAAGATCCTGCACAGAAGAAGCTTTCAAAATCGGACTGCACACTGAGTTCCAGACTGTGTCCTTCTCAATGGTGGGTCTCTTTTCCAACAATCCACATGACCTACCTTTGTTGTGTACCTTAAACAAGAGCCATCTTTACATTAAGGGGGGCAATGCTTCATTTCAGATCAGCTTTGATGATATTGCAGTATTGTTGCCACAGTATGATGTTATAATACAACATCCAGCAGATATGAGCTGGTGTTCCAAAAGTGATGATCAAATTTGGTTGTCTCAGTGGTTCATGAATGCTGTGGGACATGATTGGCATCTAGACCCACCATTTCTGTGTAGGAACCGTACAAAGACAGAAGGCTTCATCTTTCAAGTCAACACCTCCAAGACTGGTGTTAATGAAAATTATGCTAAGAAGTTTAAGACTGGCATGCATCATTTATATAGAGAATATCCTGACTCTTGCCCGAATGGCAAACTGTGCTTAATGAAGGCACAACCTACCAGTTGGCCTCTCCAATGTCCACTCGACCACGTTAACACATTACACTTCCTTACAAGAGGTAAAAACATTCAACTTCCAAGGAGGTCCTTGAAAGCATTCTTCTCCTGGTCTTTGACAGACTCATCCGGCAAGGATACCCCTGGAGGCTATTGTCTAGAAGAGTGGATGCTCGTAGCAGCCAAAATGAAGTGTTTTGGCAATACTGCTGTAGCAAAATGCAATTTGAATCATGACTCTGAATTCTGTGACATGTT
CCTTCGCTTGCAACGCGGATAAACTTTTATGAAAGGGGGTCTTTATATGAAATTAACAAAAAAACAGCTGAAAGAATATATAGAGGATTATAAAAAATCTGATGACATATTAATTAATTTGTATATAGAAACGTATGAATTTTATTGTCGGTTAAGAGATGAACTTAAAAATAGTGATTTGATGATAGAGCATACAAACAAGGCTGGTGCGAGCAATATTGTTAAGAATCCATTAAGCATAGAACTGACAAAAACAGTTCAAACACTAAATAACTTACTCAAGTCTATGGGTTTAACTGCAGCACAAAGAAAAAAGATAGTTCAAGAAGAAGGTGGATTCGGTGACTATTAAAGTTTTAAATGAACCTTCACCAAAACTATTAACAACATGGTATGCAGAGCAAGTCACTCAAGGGAAAATAAAAACAAGCAAATATGTTAAAAAAGAATGTGAGAGACACCTTAGATATCTAGAAAATGGAGGTAAATGGGTATTTGATGAAGAATTAGCGCACCGTCCTATTCGATTCATAGAAAAGTTTTGTAAACCTTCCAAAGGATCTAAACGTCAACTTGTATTACAACCATGGCAACATTTTATTATTGGCAGTTTGTTTGGTTGGGTTCATAAAGAAACAAAACTGCGCAGGTTTAAAGAAGCTTTGATATTTATGGGGCGAAAAAATGGTAAAACAACTACTATATCTGGTGTTGCTAACTATGCTGTTTCTCAAGATGGAGAAAACGGCGCTGAAATCCATCTTTTAGCAAACGTAATGAAACAAGCTAGGATTCTATTTGATGAATCTAAGGCGATGATTAAAGCTAGCCCAAAGCTTAGAGAAAATTTTAGACCTTTGAGAGATGAAATTCATTACGATGCAACTATATCTAAAATTATGCCACAGGCTTCAGACAGTGATAAGTTGGATGGTTTAAATACACATATGGGCATTTTTGATGAAATTCATGAATTTAAAGATTATAAATTGATTTCAGT
CCGAGAACATGCAAAAACCGCACGTCCGCGCACGTATCGAGGAAAGATTGGCACAAATGGACAAGAAAAGAATCATGCAAGCTGAGGAAGTTTTGGAGCATTTGACTCGCATTGCACTCGGCCAGGAAAAGGAACAGGTGCTCATGGGAATTGGTAAAGGTGCGGAGACAAAAACGCATGTAGAAGTATCAGCAAAGGACAGAATCAAAGCGCTGGAGCTGTTAGGGAAGCTCACGCAGTGTTTACGGACAAGCAGAAGGTCGAGACTAACCAAGTCATCATCGTTGACGATAGCGGCGATGCAGAATGAAGAAAGTAAGGCTTTCAGAGAAGTTTACACCGCATTTCTTAGAGGTGTGGAGAACGGTCAAAGCCGCTCAACACCTCAAATATGTATTGAAGGGCGGCCGTGGTTCCGCTAAATCGACTCATATAGCTATGTGGATCATCTTGCTAATGATGATGATGCCGATAACATTCTTGGTCATCAGGCGAGTGTACAACACCGTTGAACAATCAGTATTCGAACAGCTCAAAGAGGCAATCGACATGCTGGAAGTAGGCCACCTCTGGAAAGTGAGTAAGTCGCCGCTCAGGCTGACATACATACCTAGAGGAAACAGCATTATTTTCCGTGGTGGCGACGATGTACAAAAGATCAAGTCAATCAAAGCAAGCAAATTCCCTGTAGCTGGCATGTGGATTGAGGAGCTTGCCGAATTCAAGACTGAGGAAGAAGTATCCGTAATTGAAAAGTCGGTTCTTCGTGCTGAATTGCCGCCGGGATGCCGCTATATTTTCTTTTACTCATACAACCCGCCGAAAAGAAAGCAAAGTTGGGTGAATAAGGTCTTTAATTCGTCATTCCTGCCCGCTAACACGTTCGTAGACCACTCGACATACCTACAGAACCCCTTCCTCTCAAAAGCGTTTATAGAGGAAGCTGAGGAGGTTAAACGGCGCAATGAATTGAAGTACCGACATGAGTACCTTGGAGAAG
GTATCTTTCTTATTGTTGTTAACAATCATCATCAGTATATGTTATAACAGGCCGACCGATTGCGGTTTTTTTAACACCAAAGGTTATATAGCGACCGTTACAGTTAAACCGGGGTACAGAATGGCTCGACCGACATCGGTGGAGGATCTTGGTAAACTTCTTGGGGTACCCTTCATTGACATTCTTCTTCCCTGCACCTTCTGCTCGCGCTTCCTTACTAACCTTGAAAAACTGCATTTCGACAAGAAGCCTCTGTCCTTGCTTTGGAAAGGAGGGTGTGTGTATGGGTGTTGTCAAAGTTGTGTGAGACGTTGCAGCTTTGTGGAAGCAGCCTTCCATCCACATAAAAGGGTCGCAGAGAAGGACTTATATCAGTTGAGCAAGGACCCAGTAAGATGCTCTGCGTGTCAAGCAACTCTCAGCACGTCTGAGAAAGTCCGCTGTGCTGCAGAAGGCAGTTTGAGTCGTTGTAGAGGAAGGGTCAGGGGCCCCTGCGACCTTTGTCGCTTGCCTTTGGAATAAAAAATGATTGGGCAAGGTTCGTCGATAGGTGACATTGTGCTGACAGAGGTTCCTGAAGCAATTGACCTGTATTGCGATGAGCACATGCCATCGGACGAGGAGGAGGAGGAGGAGGAGCCGGACGAACGAGAGCCATTTGGCGTGACGGTTGACTGCGGAGTATGTAAAAGGAGAGTGAACTTTGTAGTTCTCTCAGACGGAGAAGACATTCGGAGACTGCAGGATCTGCTCTTCAGCCTTAGCATAGTCTGTGTGTCTTGTGTCGAATCGCAAAGCTTCCAACATGGTGGATAAAGGTACTGTCGATGAAGAGAGTGACTGGGTATTGGTTGAAGCAGAGTGTAGTGATGTAGAGGACGATATAGAAGAATTTTTTGATAAAAGTACTTCTAGCTCTTTAGCAGACTTTGTAGATAACGCAACAGTGTCAGAGTGCGAGGGACTTTCCCTGGAGCTGTTTCGCCAGCAAGAGGCAGAT
ATAATTTGATCAGTTGAGATCAGTTTGCTGCCACAAACGCATATGGAGCGGTTCCTAAGCCTCTTCTCCCTGAGAGGATATAGACGTCGAGCGCTCGCAGCGCTCTCTGTCCACCAGGGTCTCTTTTCTTGTTCACACATACACCGTGACTGTCAATTTTCAGGTCGGTGCTTTCTGACTCATCCTCTCGAAGCTTTCCCAAACGGGAAGGTCCCCTCGGAAGGTGAGATTAAACGGATGCACTCACTCCTGGATCGGATTTCTCAGCCGCACCATTTATTCACTGTGTTTAGTCGATGCACTGACGTGCTTCCTTCCGATGAACTTGCTTCTCTCAAACTCTCTCCTTTGCAGTCTATACAAGAGTTCAAATCAACTCTATATCCTGCTGCCCGAGTTGAAGAAATCGCTCGTCCGAATGACGGACGTCCGCCAGTCTATCTTGATGACGCTGTTACCGCGTTCAACCTTTTCTTTCCACCATTACCTTCAGGGGATGAGGAGTTTCGATGTGCTCCCGAGATTACTCCGGGAGGCGTCCCCATCGTTTTTGTAGATGGTGACTATGCTTCCTCCTCCCCCCTCCATCCCTTCAGCCCCGAAGGACGGGGGGTCGCTCAGGACATCATCGACGCTATACGTCATCGTGATGCGGAATGGGCGCCACCCCCCGTTGGAAAGCGGGCTCCCCTCCCTTTGTGCGCCTGGGTCCCAGCCGCATGGCGTGACCTGATCACTGCCGGGGATTCGAACCACTTCTATCGCCAGATCGAGCTCGCCTATAGACACCTCGTCAAGATGCGTTCAGACCTCAAGTACTCCCGACGTATTATTCTCCAAGTTTTCGGGGTAAGGGGAACTCTGGACGCTCTGCACAGCGCACTTGACTTGAGGGAGAATGGCGTAACGCTTTATGCTGCTCTGGTCTGTGCCACCTCTATCTCACATCCAGATCACCTCCTATTTCCTTCCATACTTGCCAGGACGTTGGCCTATCGCC
CCATGGCCGCGGGATTGAACGCTCTTTAATAACCATGGAAACTCTAGTAGGAGGGCTGCTGACTGGAGAAGATTCTCTGATCAGTATGTCAAACGATGTATCTTGTCTTTATGTTTACGATGGACCAATGAGAGTTTTCTCTCAGAACGCATTAATGCCAACTCTGCAAAGTGTAAAAAGAAGTGACCAATTTTCCAAAGGGAAAACAAAGAGATTTATCATTGACCTGTTCGGAATGAAGAGAATGTGGGACATCGGAAACAAACAGTTGGAAGACGAGAACTTAGACGAAACTGTAGGCGTGGCTGACTTGGGGCTGGTGAAATATCTAATCAACAACAAGTACGATGAAGCAGAAAAGACAAGTTTAAGGAAGTCAATGGAAGAAGCATTCGAAAAATCCATGAACGAAGAATTTGTGGTTTTAAACAAAGGAAAGTCTGCAAACGACATCATTTCAGACACAAATGCGATGTGCAAATTCTGTGTAAAGAACTGGATAGTGGCAACAGGTTTCAGGGGAAGAACGATGTCAGATTTAATTGAACACCATTTCAGATGCATGCAAGGGAAACAGGAGGTGAAAGGATACATTTGGAAACACAAGTACAACGAAAGGCTTAAAAGAAAACAGCTAAGCAAAGAAGAAGTGAAATTCGACAGAGAAGAATATACTTCAAGAAGCTTCAGACTACTCTCTTTCTTGAAGAACAGCGAGAGGACCAAACTCGAGCCGAGAGCAGTGTTCACAGCAGGAGTTCCATGGAGGGCATTCATCTTCGTCCTAGAACAGACAATGCTGGTGGTAAACAAACTGGACCCGAATTCAGTGATATGGATGGGAAGTGATGCAAAGATAAACACCACAAACTCCAGGATAAAGGAAATAGGGATGAAAAATCAAGGACAAACACTAGTGACACTCACAGGAGATAACTCCAAATACAACGAGAGCATGTGCCCAGAGGTGATGATGGTGTTCCTAAGAGAACTAGGAATA
ACCGGATGGCCGCGCGATTTTTTTGTGGGTCCCGCCACTAACACTTGTCTGCCAATCACATGGCGCGCTCAAAGCTTAAATAATTTCCCGCTTATTATAAGTACTTCGTCCCTAAGTTTCTGTTTGAAAAATGTGGGATCCACTGTTAAACGAGTTCCCCGAGACGGAACACGGGTTTCGTTGCGTGCTTGCTATCAAATATCTTCAACAATTGTCTGAAGAATACTCCCCTGATACGCTAGGTTACGATTTAATCCGCGATTTAATGTCAATTTTGCGTTCTAGGAATTATGTCGAAGCGTCCTGCCGATATCGTCATTTCTACCCCCGCGTCGAAGGTGCGTCGGCGTCTGAACTTCGACAGCCCTTATGCAACCCGTGCAGTTGTCCCCACTGTCCGCGTCACAAAATCTCGCATGTGGGCGAACAGGCCCATGAACCGCAAGCCCAGAATGTACAGGATGTACAGAAGCCTTGATGTTCCAAGAGGCTGTGAGGGTCCATGTAAGGTCCAGTCGTTTGAGTCTAGACACGATGTAGTCCATATAGGTAAGGTCATGTGCATTAGTGATGTTACACGTGGTACTGGGTTAACCCATAGAGTTGGTAAGCGTTTTTGTGTGAAGTCTGTCTATGTTTTGGGCAAGATATGGATGGATGAGAACATCAAGACCAAGAATCACACGAACAGTGTCATTTTTTTTCTTGTTCGTGACCGTCGTCCTGTTGACAAGCCACAAGATTTTGGAGAGGTGTTCAATATGTTTGACAACGAGCCTAGTACTGCTACGGTGAAGAATATGCATAGAGATCGTTATCAGGTGCTGAGGAAGTGGCATGCAACTGTTACTGGTGGACAGTACGCCTCAAAGGAACAGGCATTAGTTAAGAAGTTTGTTAGGGTTAATAATTATGTTGTTTATAACCAGCAAGAGGCTGGGAACTATGAGAATCATTCTGAGAATGCTTTGATGTTGTATATGGCATGTACCCATGCCTC
GCGCGCCCTGGAGATCCGGGGCTGATGCTGGGTTCAGGAGTTCAGGGCGGCCGACCATTCGATGCAAATGTTGGGTGTGTGCACCCCACTATCTCTGGTTCTGCAAAGCTTGCTTTTTGTGCTGGTGCCAGAGTAGCTCAATTGGTAGAGCAACAGGTCACCGATCCTGGTGGTTCTCGGTTCAAGTCCGAGCTCTGGTCGAGGAAGTGGGTCCAACTTTATCCCTATAGTGTGATAGAAATGGCCGTACTTCCTTTATAATTAAGAACCCTCAGTGCAATCACTTGTCTGCATTTGGAGTGATTACACGGAAGGTTCTTTTGTTTTGGGACTTGCTGCTTTGATATAGCCCAGGCTTTTATGTGCAACTTTCTATTTTTCTACTATGCAAAAGACCCTTGATTATTGAGAGTCTAGCAACCTCATGCAAATTGTCCTTTTAAAGACCCGTAGGTTCATCAAGCCCAACAGATACTATTTACATAAGGCCAGGGTAGCTCAATCGGTAGAGCAGCGGTTCCTGGAGTCCGCTGGTTCTCGGTTCAAGCCCGAGCCCTGGTTGAGAGGGGGAGTGTGTGGTCTGTAGAGAGACATGAGTTGATCGGCAGACCCCCTCTCCCCCTCTTTCCCTCTTTACGAAGTAGCGAACCTCTGCTCACTGCCCGGGCCCTCCGGGAGGTGAGCAGGAGTTGCGCTTTTCTTTCTCTGTTTTGTTTTTGCCATACCCAAGTCTATTGGCACGCTGCCAATCTCACCCTGACAGCTGTCAGGGGTTACATGAGAGAACTTCATGTAACCCCTGACAGCTGTCAACCTAATCCTGACCGTGAGAACTTTTCAGACTCATATCGAAAATGGGTAACAACTCTGAAGGAACTGTGTCTTTTTACAGCGTCGGGGTAGCTCAAATGGTAGAGTGGCAGGCCAACATAGCCAGCAGATCTCGGTTCAAACCCGAGCCCTGACCATCGAGGAGCACGTGTTATTCTAGACCTCTCTT
ACCGTGGGCGAGCGGTGCCCGATGGCTTCTTGGTGGGTCCCATTGCTGGTATTGACTTGATTTGACTTATATTGGGCCAATTTAATGGGTTGAAAATGTTTGGGCCTTTGGAAGAGGGTCTTTTATGGAATAGGGCTCTGTATATTGTTGGTGATATGTGTGTTAAATATGCATTGCTGGTTTGTGTTTGGAATTTAAACGGTGAACTTTTTATTGAATAAGTACGGTTCGTTTACATCCATTCCCAATATCTCTGGGTTTTCAAGTACAAGTATATCAAGTCTGTGAACTATATCTTCTACCTCGATCTCTTCTATCTTTGCCCCGTTGTATGCGAATAGGAAATTCGCTATGATGCTCCCTTCAAAGCCGTTGAAGTCGAATGGAACGTGTATGTCTTCGTACGTGTACTGGACGATCCCTTCATACTTGATTAGCGATGGTGACTTTGTGGATAGTATCCTCATGTGAATGAAGATCTTCATATTCTCCATGATGCGAACGTCGACTATGAACCTGACTCCCTCCTTGTTTGTTCCGCTCGTTGTCATTTCTGCTTATTTGATGGAATTGTTTAGTGTGCATGCATTTATAGACTTAATGAACAGATATTTTGTGTAGTTGTGTGGTTGTGAGTGATTTATTATTATGTGATTGTCCATTAAAGGTATAAAGTGACGATGGAGACGTATTACACGTGTTGTCATGTTGGCTTCAAATCTTTATACATGGGTTTGTACCGTATATACCTATATATACGGATAGAAAACGGATGAGAAAAGGAAAAACGGAACTGAAGAGGACAAACAAAGAAAAGAAACAAGGATATATTATTTATGAAAGAAATGGGAGCGCAGCGAATCGAAACAGGAAAACCCAAGGAAAGAGAAAAAATAAAAAGTAAAGAGAAAAAAAAATATAAATTCGAAAACGTCATCGTTTGAGAGTATACCACTACGCTACGCAGCAGCCTTAGCTACGCCGGAGCTTAGCTCGCCCA
AGAGACCCACAAATCTCATGTTCCTGCCGTACTGGCTGGGTAAGAGGGAAAATGTTCTGCATTTCCCTCTGAATGGGTGCTTTGGGGGTAATGCCCTTGTACGTGCCCCTTAACAATCATGTCACCAAGACCTGATATGTTAAGAAAAACCCAACACACCTTAACTTCCCATCATGTCATACATCAACATCCCCGACGATGTCGTATCTAAGTACTCGGATGACCTCAAGACCTTCACTCAAAAGGCAGGTGAAATTCCCAGTTCYAAATCACTGATACCGCAGACTGCATACACCATTGCAGCCTTAAAAACTAAGTTAAAATTCTGGGAGGTCACCGCCAAGGACGACCCCACTATAGCCTCCGACTGGGCTGGAGTGTGCACCGCCATCACTGCAGGGACTTTTTCTGCCACCAACCTGAAAACAGTTTGCGAGTTGGCATTCAACCTTAGGAAGCCCCATGAAACCGGGAATGTCTTTATCCACACTGTTCCCTCTGACTGGACTAGCAGCATCAGCACTGACAGCGTGGACACAACACCAATCCCTGCCACAGAGAGCGACGCCACCCTCTCTACTGTCAGTGCAGCCGTTCAGTCTGGGGCTGCTGAGGATGCCGCCACAAAAGCCAAGGCCATTTCCTTCTTATGCTGTGCACTGATCAGATTATCTGTGAAGGAACCCAGCCATATAATGACAGCCATAACCAGCATTAGGCAACGCTTCGGTTCACTTTATGGATTGGCCTCGGCCACCCTGAACGCCATAACATTCACTCGCCAACAGCTCTCTAGAATCAAACAAGGGATAGAAACCTACTCCCTTGCAAGAGGTACCATATTCTACTATGTGAGGTACGCAGACACCACATATGGAAGTTCTGACAAATCCTACGGTGTCTGCAGATTTCTTCTATTCCAGCATCTAGAATTGGAGGGGATGCATATATATAAAATGATCCTGGCTCTATTAACTGAGTGGTCAACTGTCCCAATAGG
GTAATACAAGATGGACCCTTCGCATGTCGTCCTCTACCTCAGTCGGTCGCTCTGTCGCTATCTGGGCGCGGGTGCTGACCTATTGACACTGAGGGGAGCGGAAGATCCCCAATGGTTATGGCAGGCTTCTTCCACTCGTTTCAAGGACTTCTATTGCACTGGTCCCATACATAACTTTTCCATTCGACAGCTAAGGGGATACTCCTTCCTTTTCGTCGTATATGAGGGAGATCGTGTGCGATGTTTAGATGGAGATGTCCCCCGTGATGTCGTTATCACCCCACATCAACTCTCTTCACTTAAGGGACAGAAGGATCTCGAATCTCTTATCGGCAAAGCTCGCGTCCCGCTTCGCCGAACTTTTGGTGACGAGATCCGGAAACACGCTGCCACCTTTTGTGATAGCTTCTCAGGATCGGAGGCCGAAACGATCATGATGCTGCGAACTGATAGGTATCACATCTCAGGTCGCACTCCGAACCCTCCGAATTCCAATTTTCCTTATCCTTCACTTCCCTTCAAGGGGGATAGGGAGTGTGGTGACAAACTTGTTGCCATGCTCGACTATCTTATCCCTCATGCTGAGTATCGAGCCATTTACGTAGGTTCTGGTCGCGGAGACACAGTTCAGTCTTTCGCACGCCGTTCCCCGCGAAGGTTCTCACTCGGCCAGTGGGTTCTCATTGACGCTAATGTGTCATGGGAGGCCCCCCCTTCTAACGTACTTCTGTATCAGGGGTATGTCCATTCTGTCGACGACGTGGCCCAGTTCCTTGTTCCAGGCGCCCTTAACCAAATTCTCATTTGGGACGTCAGGACTGACAATGTCGGTTTGAGTAAGTTCCAATGGGAGGAGCGCGCCATGGAGCAGGACATGTTAGGCGAGAACACCGCTGAGGCCTTGCAGTCGGAACTCGCTGCCGCACTTCTTAAACATAGAATCCCGCAGTTCTCAGATAATCGGGATGAAGTGTTCACTTCCACTCTTCTGCCTCAGCCC
ACTTAAAAAGATTTTCTATCTACGGATAGTTAGCTCTTTTTCTAGACCTTGTCTACTCAATTCAACTAAACAGAAATTTTGTCCTTCCTTCCGGCCGCATGTTCATGCTGCTGGAAGCTGGCGTGGAATTTCATTAGGTTTGCTTAAGTAGCCATCGCAAGTGCTGTGCTGTCCTCTAGTTCCTGGTTGGCGTTCCGTCGCCTTCTACATACTAGACAAACAGCCTTCCTCCGGTTCCGTCTGGGGGTTGTGTGGATAACTAGTTCCGTCTAGTTTGAAACCAGTAACTGCCGGCTATGGCTAGCAACCATGTCACATTGGCGTTTGCCAATGATGCAGAAATTTCGGCTTTTGGCTTTTGCACTGCTAGTGAAGCCGTCTCATACTATTCTGAGGCCGCCGCTAGTGGATTTATGCAATGCCGTTTTGTGTCCCTCGATCTCGCTGACACTGTTGAGGGATTGCTTCCTGAAGACTATGTCATGGTGGTGATCGGCACTACCAAGCTTAGTGCGTATGTGGACACTTTTGGTAGCCGCCCCAGAAACATTTGTGGTTGGCTGTTATTTTCTAACTGTAATTACTTCCTCGAAGAGTTAGAGCTCACTTTTGGTCGTCGTGGTGGTAACATCGTGCCAGTTGACCAATACATGTGTGGCGCTGACGGGAAACCTGTTCTTCAGGAATCCGAGTGGGAGTATACAGATTTCTTCGCTGACTCCGAAGACGGTCAACTCAACATTGCTGGGATCACTTATGTGAAGGCCTGGATTGTAGAGCGATCGGACGTCTCTTATGCGAGTCAGAATTTAACATCTATTAAGTCTATTACTTACTGTTCAACCTATGAGCATACTTTTCTTGATGGTACTGCCATGAAGGTTGCACGTACTCCAAAGATCAAGAAGAATGTTGTTTTGTCTGAGCCACTTGCTACTATCTACAGGGAAATTGGTTCCCCTTTTGTGGATAATGGGAGCGATGCTCGTTCTATCATTAG
GTAATCAGAACCAGAACTAACCCTGTTATCAGCCTTAGTTCTTTTACTTTCCTGTCCAAATTTCTGAACCGACTAGTGCCTTCCTAGAACCCACTACGTCAATGCCTCATGGCCTTTCAGTCTGCTCTCGAAGCTCTCAACTCAACTACTCACAGAGATGCTTCTACAAATCCAATTCTGAACTCCGTCGTGGAACCTCTCCGCGACTCTCTATCCCTATATCCCTGGCTCCTTCCCAAAGAAGCCGTTCCCCACCTTCTATCCTGGGGCATCCCGAACTCCGGCCTCGGAGTCACTCCCCACCCCCACCCAATCCACAAAACAGTCGAGACTTTTCTCCTGTTCAATCACTGGCATGCTCTCGCTCGCCTGCCTTCAACTGTGATGTTCATGAAACCGTCCAAGTTTCAAAAACTTGCGGCTCTAAACCCAAAATTCCAAGAGTTGATCAACTTTCGACTCACTGCCGCCGACACCACTCGCTACCCCTCCACCTCACTCACTTTTCCAAGCAATTCAATTTGCTTCATGCACGATGCTCTGATGTACTTTTCTCCAGCTCAGATCGTCGATCTCTTCACTCAGTCTCCCGCACTCGAGACCCTGTACTGCAGTCTCATAGTGCCTCCAGAGTCTCATTTCACAGATCTCTCTCTCTTCCCCGAGATCTACACTTACAAGATCTCAGGTCAGACTCTCCACTACATCCCGGAGAATCACCACTCCGGCTCGTACAATCAGCCCCTCCAAGCCCCATCTTGGCTGAAGATTTCCTCCATCCTCTCGCCTTCCCTCGCTTTGTCTGTGACCAAGCTGGAATCTTGGGGCCCAGTCCACTCCATATTGATCCAGCGAGGCCTACCACCAAAGCCCTCTCTCTCTGCACGCCCCCCCGTCCTGCCAAATCAACCTCCCCGTGCAACAACTCCCAACTCCCAAAACCAACTGCTGCATCAGACAAGCCAGCTATTCTTCCAACTGCAGCAGCCTCAACTCAGCC
CATCATCAATAATATACAGTTAGCAAAAAATGGCGCCTTTGTTTGGCTTTGTTCCAACTGTTTTTGGCCCGAGTTGGGTTTCGTTTTCCCGGGTTTCACGTGGTGCGTCAGGTGATGTTGAGTTTTTATACATGTTTGTGTGTGTTTTGTGCTTGTGTAAAGGAGTTTTGGTTTTTTACTTTGCGGAGCTTACGGACTAATTTACTTAATTTTTGGCAAATTATATCTGTTTTTGGGTATTTTGTTTGTTATTTGGTGCGATTTTTCGACTTTTGACTCAATGTCGCGGCTCCTACGTCTTTCTCTTTCTTCGCGTGTGTGGTTAGCAGCTCAGGAAGCTACTCGCAATGTTTCTGAGGATCCTGTTGTATGTCGTACGCCATGGGATGGTTCGCCTACTTGCACAGCTGTTCGTGTTGTACGAGCGGAGGTTCTGGCGGACGGTACGATGGACCTTGACATCGTGTTTCCTGAAGCTGCTGTACAGGCTGTTTTTAGTCGCACTCCATGGCAGGATTCTACTACTGCCACTTCTGCCGAAGAACCGTCTGCTTCGACCGATTCGATCTCCTCTGATCCCTTGCCTATAAGCTGTGTGGAGAGTTTTGAGGACATGGATCTGCGGTGTTATGAACAGTTGTCTCCCAGCCCCGAGTCTATTGAAACTATTGAGGTGTTCCCGCCATGTTCTACGTGTGGAGGACATGAAGTTAATGGGTTTTGCAGTCTGTGTTACTTGCGCGGTCTGACTGGTAAGGTTTTTCTTTTACGGATGATGTCTTTTTATGGTTCGTTGTTTGTTTCTAATAGTCCTGATCTTTTTTTCAGATCTGCTGCCTCAGGCGGATGACGCAGGGGAAGCTGAAGTTCCTGATGAGTCTGCCAAGGATTTATGTTTTATGGACCTGCTGACCTGGGCCATGGAGGACAAGACGGAATGTTCCCGTCACGGTCAGTGCTTGCTTCTTTGGCGGGAGAATGTTGGCTTAGAGTTGTGGAA
GAGCAATAAATAAAGCCCTGTAGCAATAGTGCTATAGGGCTTTTATGTGTGATTGTTAAACTTGAAAAGGGACAGAAAAGGGACAGTTTTATTCAAAATTTTGCATAGCTTCATCGAATTCTAAGTGTTGTTTATGGGTAACGTGTAAATAAATTTTTCTTGTAATATCAGAATTGGCATGACCAACTCTATCTGTAATTAAACTTAATGGATATCCTTCTTCTGCAAGTTTGGAAACGTGAGTGTGTCGGAATATATGCGAGGTAGCTTTTTTCTTCCATTTCTGTTCGTTTACAAACTCTCTTAGAAATCTACTTACAGCTGATGTATTTATCGGTCCATTAGTATTACTGTATTTATTATGAAATAGGAAATCATTAGAGTTTTGTCCCTTAGAAAATTCTTTATATATCACAACTGCTTCTTTAGGCAAAACAATAGTTCGTTGACTAGAGGAAGTTTTGGTAAACTCCTGTCTTTCATTGCGATGACCTTCAGTGCTAATTAAAGTACCTGAAATATTAACATACCATAGCTTTGTTTCTTTATTTTGAAATATATTCTTTACGAGCAACCCACATCCTTCTCCTAGACGCATACCAGTAAGGTATAGCATTTTGAATAAAGCGTAAAAATCATTTCTCTTTTTTTCCAAACAATGGTTAAATAATTTACTCAATTCTTTATCAGTAAGATACCAGTTCTCTATTCGGTCTTGTTTCTTAGCACGTTCATTTTTAAAATTAATTTTCACTTTTAAAGCCGGGTTCTTTCTTGCATACCCAAATTGAATTGCAAAATCAAAAAGTTTTGTAAAAACCACATGATATTTATGTGCAGTAGCATTAGATAATTCATCTTTATAAAGAAGATTATTAATGTATGTATTAAGTTCAATAGTAGTAATAGAATCAGCCGATCTTTTTCCGAAAGTCCTAGAAATTTTACTAAGGCAAGCAAAGTAAGTATCTAAAGTTTTAGGTGCTAAGCCCTGATTAGA
ACCGGCGCTTGTACTCCGTACTCCGGGCCAAGGGGATAGCAACTGCAATGGCGAAGAGCGGCAACTACTCATACAAGAGGTGGGTCTTTACCATTAATAACCCTACCTTTGAAGACTATGTTCATGTTCTAGAGTTTTGCACGCTCGACAATTGCAAGTTTGCTATCGTCGGCGAGGAGAAGGGCGCGAACGGCACGCCTCACCTTCAGGGATTCCTGAACCTCCGAAGTAATGCGCGAGCTGCCGCCCTTGAGGAGTCGCTGGGAGGAAGAGCCTGGCTCTCTCGTGCCCGGGGATCTGACGAAGACAATGAAGAATATTGCGCCAAAGAGTCGACATACCTTCGAGTTGGTGAACCAGTCTCCAAGGGTCGATCCTCTGATCTGGCCGAAGCGACATCCGCTGTGATGGCTGGTGTGCCGCTAACTGAGGTGGCCCGGAAGTTCCCCACGACTTATGTTATCTTTGGGCGTGGCCTGGAACGCCTCCGTCACCTGATCGTCGAGACGCAACGTGATTGGAAGACCGAAGTCATCGTTCTGATTGGTCCGCCCTGCACCGGAAAGAGCCGTTATGCATTTGAATTTCCCGCCGAAAACAAGTATTACAAACCACGCGGGAAGTGGTGGGACGGTTACTCGGGAAATGACGTAGTCGTCATGGACGACTTTTATGGTTGGTTGCCGTATGATGATTTGCTGAGAATTACCGACCGTTACCCGTTGCGGGTTGAATTTAAAGGCGGTATGACTCAGTTTGTGGCTAAAACATTGATCATAACAAGTAACCGCGAGCCTCGTGATTGGTACAAGAGCGAGTTTGACCATTCAGCTCTGTACCGCAGAATTAACAAGTATCTTGTGTATAATATCGACAAGTATGAACCCGCCCAGGCATGTACCCTCCCGTTCCCAATAAACTACTGAGACGAAATTGCCGTTAGTCGTTTATTAAGGTAAACACTTGGCAGGGTATTACACTTGGGCAGCTCGGTTAAGGT
ATATTTAGACACACGATATACACATATAGGAAACGGTAACATGAGTTTAGAGGGTTTCTTCAAACGAAAGACAAAATCGTTTGACGGCTTGCCAGCGGGGGTTAATCTCGTTGACTTCAGTCAGATTGTTTTGAGTACAATCATGGCGACATACAAGCCAACTGACTTGCTTACAGTCGATTTGATTCGGCATATCGTTTTGAACACGCTACGAAGTAACGTGCTTAAAAACAAGATTAAATATCCACGCATCATCTTGTGTATTGATAACGGCAAAGGCGGTTATTGGCGCAAGAAAGAAGCATGGTATTACAAATTCAAGCGTAGTGAACAGCGTGACGAATCTGGTTGGGATTTTGAGACTATTTTCGATGCAATGGCACAAATCAAAGACGAAATAAAGCAGAATATGCCGTATTACGTCATGGACATCGAAGGCGTTGAAGCCGATGACCATATTGGTGTGCTGACTAATTACTACGTGAGCAAAAACGTACCAGTGTTGATTACTTCTTCGGATGGCGACTTTACTCAGTTGCACACAAGCAAACTTGTAAGTCAATGGTCACCTATTCAGAAGAAGTGGGTCAAGCCAAAACATGGTTCACCAGAAATGGACATCATGTACAAGTGCATCAAAGGCGATAAGAAAGACGGAATAGCTCCGTTGAAAGCGCCGAGCGATCACTACACGCATGGCGATGGTCGACGAGCGCCTTCTGTTCGCAAAGAAGAGCTTCGCACGCTCATGACATCAACGCCAGAAGAGCTTAAAAAGCTTTTAACCGACGAGCAGTACGCTCGTTATGAAGAAAACAGAAAATTGTTAGATTTTGCGTTTATCCCTGAGCATATCAGTGATAGTATTATCGAACAGTTTGAAACGCAAAAGCCTGCTCCTCGCAGTAAAATCATGATGTATTTCGCTTCTAAGAAGTTAGATAAGCTGATTGAGAGCATGAGCGAATTTTAAAAAAAGTGTTTAGAACGAAACGTGCTT
TGGCATTTTTGTAATAAGAGTGTGTACTCCTGATGAGCTCCCTCAAAACTGGCCTATTCAATTGGAGTATTGGAGGCTAATATATAGTAGAACTCTCATTAACGGATTTGCAACACGTGGCGGCCATCCGCTATAATATTACCGGATGGCCGCGCGGAGTACGCTCCCCCCACGCGCGCACGCTCCTCTTTAATTTGAATTAAAGCTCTCCGCTTTCGTTTCGTCCAATCATGTAACGTCTGACGAGCTTAGATATTTTGAACAACTTGGGCGCTAAGTTGTTGAGTGTCGGTTATAAATTAAAGAGGGCCCAGCCCACTGTCTTTAACTCAAAATGCCTAAGCGCGATCTCCCATGGCGCTCGATCGCGGGAACTTCAAAGGTTAGTCGCAATGCTAATTATTCTCCACGTGCAGGAAGTGGGCCGGGGGTGAACAAGGCCTCCGAATGGGTTAACAGGCCCATGTACAGGAAGCCCAGGATATACCGGACGTTAAAGACGCCCGGCGTCCCACGAGGCTGTGAAGGCCCGTGCAAGGTCCAGTCCTATGAACAGCGTCATGATATATCACATGTGGGTAAGGTCATGTGTATATCTGATGTGACACGTGGAAATGGTATCACCCACCGTGTTGGTAAGCGTTTCTGTGTTAAGTCCGTGTACATTCTCGGTAAGATCTGGATGGATGAGAACATCAAGCTCAAGAACCACACGAACAGTGTCATGTTCTGGTTGGTCAGGGACCGTAGACCGTATGGCACGCCCATGGACTTTGGCCAGGTGTTCAACATGTTCGACAATGAGCCTAGCACTGCCACGGTGAAGAACGATCTACGCGATCGTTACCAAGTCATGCACAAATTCTATGGTAAGGTGACAGGTGGACAGTATGCGAGCAACGAGCAGGCTATAGTCAAGCGCTTCTGGAAGGTCTACAATCATGTGGTCTACAACCATCAGGAGGCTGGCAAGTACGAGAATCATACGGAGAACGCTTTG
AACCATAAAAAAAGAGCAGGACTTCTCCATACCCACTCTTTTACGGAACAGTTTTCCCAGGACTCCTTGCTAAGTCCTCTGCTCCTAATTCCAATATATATCAGAATATTACAAAAGTATACAATTATTTTGGATTATACTCATAAGGTTTGCTGTTTATCTTTTCCCAGTGATGGTCAATATACTTTCTTACCCGTTCATCCTCTTCTTCTATCTCATCGAAAGCAATCTGGCGCATCCTTCCTTCCCCAAAGTCCATAACTTGCATCATGCGCTTTGGTCCTTCCCAATAGCTGAACATAAAGTGTAGATTCAGGCAGTTTGGACAGCGCATTTCTTCTTTGTATAAAGTTAAGTTTTTAGCTCTGCCAGTATTACCGCATTTCTCACATTTTCCAAGTTGCACGATAACCAGCTCCTTCTAATTACATTATATATTGTATAGGGTTACTAAGTAAGGTAATATCTAGGTGAGGGAGGCGGAGAGAGTGAAAAAATACATATTAATCATTGTGGCAACTGCTCTTATGTTAGTGGGTTGTAATAACAATTCTGAAGCTAAAGATATAGCTGAAAGCTATATGGACTCTGTAAGGAACGGAGAAGATTTTGAACTTATAATTACATCTGAATATAAGTTTATTGATGTATTTGAATATGACTATTTAAGAACTCTTGACGAAGTACGCAGGGAAGACTCATTAGAATTTAGTAGGGAGGTTTACGATCTTTTTCGAGAATTAGGCGAATATGAAGAGCACCCTACCTATGAGGATCATAAAGAAGCAATGAAAGTTGAGTTTCATGACCATGAGATACTTGAAGATGATAACGACACATTAATTTTATGGAATCGTGATGGCTGGGTAGAAGATCATACCTTATTATATGACGTCGTTGTAGCCGATGAAGAAGGAAACAAAATCTATAAAAAAGCGGAAATTATAGTATCATTTCTCGAAGGAGAAGATCGACAAAGTGAGTTCATTAGAAGTATAAA
ATTCTTTAGAACCAACTGACCAAGTTCACGTACGTATGACGTGATGACCCGCTGCGCGCGCTGCCTACGGCAGTCACACGTCATACGTACGCTCCTTGGTCAGTTGGTTCTAAAGAATGATAGGCGGTTTGTGTGTTTAAACTTGGGCGGGAAAAGGTGGCGGGCTAATTGTGGGCGTGGTTAAAGGTATAAAAGACAAACCATAGACCGTTACTGACATTCGCTTCTTGTCTTTGACAGAGTGAACCTCTCTTACTCTGACTAACCAACCATGTCTGGCAACCAGTATACTGAGGAAGTTATGGAGGGAGTAAATTGGTTAAAGAAACATGCAGAAAATGAAGCATTTTCGTTTGTTTTTAAATGTGACAACGTCCAACTAAATGGAAAGGATGTTCGCTGGAACAACTATACCAAACCAATTCAAAATGAAGAACTAACATCTTTAATTAGAGGAGCACAAACAGCAATGGATCAAACCGAAGAAGAAGAAATGGACTGGGAATCGGAAGTTGATAGTCTCGCCAAAAAGCAAGTACAAACTTTTGATGCATTAATTAAAAAATGTCTTTTTGAAGTCTTTGTTTCTAAAAATATAGAACCAAATGAATGTGTTTGGTTTATTCAACATGAATGGGGAAAAGATCAAGGCTGGCATTGTCATGTTTTACTTCATAGTAAGAACTTACAACAAGCAACTGGTAAATGGCTACGCAGACAAATGAATATGTATTGGAGTAGATGGTTGGTGACTCTTTGTTCGGTAAACTTAACACCAACTGAAAAGATTAAGCTCAGAGAAATTGCAGAAGATAGTGAATGGGTGACTATATTAACATACAGACATAAGCAAACAAAAAAAGACTATGTTAAAATGGTTCATTTTGGAAATATGATAGCATATTACTTTTTAACAAAGAAAAAAATTGTCCACATGACAAAAGAAAGTGGCTATTTTTTAAGTACTGATTCTGGTTGGAAATTTAACTTTATGAAGTAT
GTATCTTTACCAAATACCATTTCCGTACAATTCACTGAGTAAATCTAGGTAGCTTGCTCCAGTGTTTGTGTCTTGTACGAAGACTGTTTGTTTTCCGATTTAGGTCGGATTACTGTTTGCAGTACCTCCAGTAATTCCAGGTAGCTTGCTCCGGTTTGGGGGATCCATCGACCGTGGTCTAATCACCCGCTCGAACATCATTCCATTCTTGCCATCTTCTTCTCACATGGCGAAAGAATCCTCAAGTGGTTTTTCCACTAGAGTTACCTCCCGCTTAGACGCAATTGCCGAAGAGCGGGAGATGGACGAATTCTTAGATTTCGTCACAAAATCACCCATCAAACAAAAGATGTGTTGTGATATTCCTCTGAAAAATTCAGAGATGCTTTCATTCGTCAATTTAGTGACGAAAGAATCAAAAAGTTTCTTAAGTTTATTTAAGAAAATTCCCGTTTACACGAACCACCCGTTGATATCGGTCATATATATACCGGTGGTTTTAAACGATGCTCCTGGGGTTCTAGATGTTGCACTAGTGAATCCAATAACTAGGGATCGACGGGAGATTTTATGCAACTGGCCTCTATCTAAGGCTGTGCTAGTGATGACGAATTGGACTAGGTCTATCGCTAAAGGGGCTGAGTTGAATCTCGCCTATGAAGTCTCCAATACTCAAGTTAAACTTGATCAACAAATAGGGAGATTCCGGATACTTTGGGCAGATGTCCCAAGTTCCAAGCAGATCTACGAGAAGGAGAGACCTCCTATGATCGTGGATCTTGAAGAAACTGGTTGCACAATGCATCAGTATTCTGATCAGACGCTTTTGCAGTTTGTCAATGCCACGATGGTATCAGGGGTGCGTAAACCACGTGAAGATCGTAAATTATTGCGATTGAAATCCTTGAGGACCGGATTTGAAATAGAACCGGCTCAAGACGACGAGGCTGATGAAGGGAAGAAAGGACCGATTATCGTTCCGTCAGCCCCGGAGGAACTC
GGCGATGCTCTAGCCATGGTAGAGCTGTTTGTGATGGTTGATCCTACAACCAAAAGACGCCGCATTCAGTCAACCCTCGGTCCTTTCTTGTCTGTGCCGGGCCTTCAAGAGATCGCGCGATATGGTGGCTACGCCACCTATCGTGCTGTCCGGAACACGGATCCATGGATCCGTCAATCTCTGAAACTTTTTGATCCTGACCTATACGGTAACATTTATGGTTTTACCCGTCGACCTGCTGGACCTGAAGGGATGTACAAATCTCTGATGAAGTTTGGTGAGTCGATGCCTCGGTTTACAGATATGTCTACCGTACAGCGTTCAGCGATGAAGACCGCCATCACCGCCGCCCGGAAGAGGTTTAAGACTCCCGTCAAGTTTGAACCCCTGGAGTGGTCGGAAGTCGGTCAGCATATGAGACGTGATACATCTGCCGGTGTTTCCTTTCCTGGAAAGAAGAAGGGAGATGTGATGGAACGAATTTATGCTGAAGGACGTTGGCTGGGTCATCGTATGAAACAAGGTGGTAAAGGACGTTTTGATCCAAGGAAAGTGCGTATGCCTCCTTGTCTTGCTACGCAGCGCGGTCACCTCTCACCAAGAGATGATCCCAAGACACGTTTAGCGTGGATCTATCCCTCCGAGATGCTCATGGTTGAAGGGCTTTACGCCCCTACTATGTACAAGGCTTTCGAGGCAATGCCCGATAGCCCGCTTCTGTTGGGAAAGGGCTCACATCGGTTGTTTTCCGAGTGGGTCAGTGCTGCAACCCCGGGTATGAGACTGTATGGCCTCGACTTTTCCAGTTTTGATACGAAGGTGCCGGCGTGGTTGATCCACACCGCCTTTGATATCCTCCATGACAATATAGACTGGTTACATTGGAGAGGTAAACCTACCACCAAACGTTCTAGACAAAAGTGGAAGAATGTGTGGGATGGTATGGTGTACTACTTTATCAATACCCCCATCTTGATGCCTGATGGAAGGATGTTCCGCA
AGCGAAAGCAGGTACTGATCCAAAATGGAAGATTTTGTGCGACAATGCTTCAATCCGATGATTGTCGAGCTTGCGGAAAAAACAATGAAAGAGTATGGGGAGGACCTGAAAATCGAAACAAACAAATTTGCAGCAATATGCACTCACTTGGAAGTATGCTTCATGTATTCAGATTTTCACTTCATCAATGAGCAAGGCGAGTCAATAATCGTAGAACTTGGTGATCCAAATGCACTTTTGAAGCACAGATTTGAAATAATCGAGGGAAGAGATCGCACAATGGCCTGGACAGTAGTAAACAGTATTTGCAACACTACAGGGGCTGAGAAACCAAAGTTTCTACCAGATTTGTATGATTACAAGGAGAATAGATTCATCGAAATTGGAGTAACAAGGAGAGAAGTTCACATATACTATCTGGAAAAGGCCAATAAAATTAAATCTGAGAAAACACACATCCACATTTTCTCGTTCACTGGGGAAGAAATGGCCACAAAGGCAGACTACACTCTCGATGAAGAAAGCAGGGCTAGGATCAAAACCAGACTATTCACCATAAGACAAGAAATGGCCAGCAGAGGCCTCTGGGATTCCTTTCGTCAGTCCGAGAGAGGAGAAGAGACAATTGAAGAAAGGTTTGAAATCACAGGAACAATGCGCAAGCTTGCCGACCAAAGTCTCCCGCCGAACTTCTCCAGCCTTGAAAATTTTAGAGCCTATGTGGATGGATTCGAACCGAACGGCTACATTGAGGGCAAGCTGTCTCAAATGTCCAAAGAAGTAAATGCTAGAATTGAACCTTTTTTGAAAACAACACCACGACCACTTAGACTTCCGAATGGGCCTCCCTGTTCTCAGCGGTCCAAATTCCTGCTGATGGATGCCTTAAAATTAAGCATTGAGGACCCAAGTCATGAAGGAGAGGGAATACCGCTATATGATGCAATCAAATGCATGAGAACATTCTTTGGATGGAAGGAACCCAATGTTGTTAAACCAC
TACCGGATGGCCGCGCGAATTTTTGGCCCTCCACGTGTCCAGATGAGCGCCTGCTTATTGGTGATCCCCCCCTCTCTGGAATTGGTCCCCCCCACTTTTGACCACTTTTGACCAATATTTGAATTAAATGCGCTCCCCCAGTCCGTACAGTACACGTGGCGCAATCTGGTCCATGCATTAAAGCTTAGTCATTCACTAGGAAAAAGTTTGTATATCCCCCCCCCCAACTTTGAATTTGTCCAGGTTTAGTCCCTCACATTATTTATATATACGTGGACCAGTCATAACCCATATGTGAAGGCTATTTACTATTATTCAAAATTCAAGTTGCTCTATTTAAAGGACGTTGTTGTCATTTTGGAGTAGTATCCGATATCTTAATATGTATCCAGTTAGATATAAACCTGATGCTAATAATTATAAGAGGAGATATTATTCACGTTCTAATGTGTTTAAGAGATCATCTGGTGTTAAACGTGCAGATGGGAAACGTAGAGCTACCCAACAAAATAAGTCTCATGAAGAGCCCAAGATGTCAGCCCAACGTATTCATGAGAATCAATATGGACCTGAATTTGTAATGACTCATATATATCTGCTATTTCCACATATATTAACTACCCCCATTTGGGTAAGATTGAACCTAACCCGAAGCAGGTCGTATATTAAGTTGAAACGACTCAGGTTTAAGGGAACTGTTAAGATTGAACGAGTACATGCTGATGTTGCCATGGATGGTTTACCCCCTAAGATTGAAGGTGTTTTTTCACTTGTTATTGTGGTGGATCGTAAACCTCATTTGAGTCCTTCAGGATCTCTGCTCACATTTGATGAGTTATTTGGTGCAAGGATTAATAGTCATGGTAATTTAGCGATAGCTTCCTCCTTCAAAGACAGATTCTACATTCGTCATGTGTTGAAGCGTGTTTTATCTGTGGAGAAGGATAGTACAATGGTCGACCTTGAAGGATCAACGTCACTCTCTAATAGGCGTTATAAT
GCAGTGATAAGACGCCAGTCGATACCGAAAGGTTCCCGCTTGCGTGCGTTCCCTACTACTGGGAGTGCGGGATTCCGAGTGTCCTTTTATCTATTACTCGTGTTGTGAGATATGGCGAAAGCCCCCTATCTCGCTGTGTGCCCCATGGTCCCCTGGACCGCGCAACCGTGACCTGAAAAGACTCTTGGTAGCATCGGGCTTTGTTATAGTGGTTGGGCGAGGGTTCCGAAGACCCCTAAACTACAACAATTGCACACTTACACAACTTCTCAACTATGGCCAACGCCTACGAGACCAATTTCCAGACTGCCAATGCTAGCCCACTTACTGGGACCCTAGCTGACCCGGTCGGTGGCACTATCCAAGCCGACCACTACCGCCGCTATCGCGCCGGTGTCTTCATGTCCGTCCCGGATATGGGCCATGTGAGCAACGTGGGACGCAGCATCTTCTATGAAGTTGGGCGTCATCACGGCCGTGCTCGCGACCTCCTAGCCGCGCCTCACGCGGAAGCCATTCCTATCGACTGCAGTGTCGATATCAATGCTGCTGAAGCAGCAAATTTTGAAGGGATGGCTCGCCGTTTCTCGAATTTTAGCCCTCAGTGGGTTAAAATGGACTTGGCTGGCATGGTCGAACGCCTTGCTAAGGGTGTTACTGCCGCCGGTGTTTTCGGTGGTATCGACACTGGCACTCTACGGGGTGGCCAGGCAATCCGGGTTACCGCACTCGGTACCCTGGATTCGCCCCAGACGGCGTCTATCAACAGTGTCTTCATCCCCCGCACTGTTGACACCGTCGGCAACGACCACGTTTTTGCCGTCCTTGTATCCGCCGCAAACGGGGAAGGGGCTGCTGTCACTACCGACGTGGTCCGGCTGGATGCCAACACTAACCAGCCTATGATCCCAGCAGTGGCAGGCGCCTCCTTTGCCACTGCTTGTGTTGAAGCCCTCCGTATCCTCGGGGCTAACATGGAGGCATCAGGCGCAGGCGATGT
TTGATCTAAAGAAACTTTAGAGGAAGCGTTGAAAGAAGTAGATCTATCGGCTAAGGTTAAAGAAGGATTGATCTAAAGAAACTTTAGAGGAAGCGTTGAAAGAAGTAGATCTATCGGCTAAGGTTAAAGAAGGATTGACCTAAAGAAACTTTAGAGGAAGCGTTGAAAGAAGTAGATCTATCGGCTAAGGTTAAAGAAGGATTGACTAAAGAAACTTTAGAAGAAGCGTTGAAAGAAGTAGATCTATCGGCTAAGGTTAAAGAAGGATTGACTAAAGAAACTTTAGAAGAAGCGTTGAAAGAAGTAGATCTATCGGCTAAAGTTAAAGAAGGATTGACTAAAGAAACTTTAGAGGAAGCGTTGAAAGAAGTAGATCTATCGGCTAAAGTTAAAGAAGGATTGACTAAAGAAACTTTAGAAGAAGCGTTGAAAGAAGTAGATCTATCGGCTAAAGTTAAAGAAGGATTGACTAAAGAAACTTTAGAGGAAGCGTTGAAAGAAGTAGATCTATCGGCTAAGGTTAACGATACAACAGACAATGATGAGACATAAAAGTTATTAACGATTTAAATAAAAAATTGGAAGATAAATATGAAAAGTTGCTCGAAGATTTTAAGAAATTCGATATTAATAAATTTAAGGAACACATGTGATATGTGCTTCCTAATATAAAATTCCTGTAAGGATTGACAAATAATTTGTTTAACACAAAACCAGGTATTTATATGGTGTTTTATATTTTTATATTAAATAAACCTAAAACATTATCATTTACGGTTATGATAGGTTAAAATAAAATATAGTTTGAAATAAAATTTGTTAACAACCCACATATTGCTATGAATCAATTTGATCAAGCAGTTTGGGGTTTAATAAAATTATACAAAATCTTTTATGTTTAAAAAGAGAAATTTCTCTAAAATAGTTTTTTTACATTTGATATTATAAAGTAAATATGACCATTGATGATACAGCTTTTTTAATATCTTATTCATATGTT
GTTGCGTTAACAACAAACCACTCATCATTCTTCTAACAAAATGAACACACGCAATGCCACCCAAGAGACGCCTGGTTGATGACGCCGATGCCATGGAGGATCAAGATCTATATGAACCCCCAGCGAGCCTCCCTAAGCTCCCTGGGAAATTCCTACAATACACCGTTGGGGGGTCTGACCCGCATCCGGGTATAGGGCATGAGAAAGACATCAGGCAGAACGCAGTGGCATTGTTAGACCAGTCACGGCGCGATATGTTTCACACAGTAACGCCTAGCCTTGTGTTTCTATGTTTGCTAATCCCAGGACTGCACGCTGCGTTTGTTCACGGAGGGGTGCCTCGTGAATCCTACCTGTCGACGCCTGTCACGCGTGGAGAACAGACTGTTGTTAAGACTGCGAAGTTTTACGGGGAAAAGACGACGCAGCGTGATCTCACCGAGCTGGAGATCTCCTCTATCTTCAGCCATTGTTGCTCATTACTAATAGGGGTTGTGATAGGATCGTCGTCTAAGATCAAAGCAGGAGCCGAGCAGATCAAGAAAAGGTTTAAAACTATGATGGCAGCCTTAAACCGGCCATCCCATGGTGAGACTGCTACACTACTCCAGATGTTTAATCCACATGAGGCTATAGATTGGATTAACGGCCAACCCTGGGTAGGCTCCTTTGTGTTGTCTCTACTAACTACAGACTTTGAGTCCCCAGGTAAAGAATTTATGGACCAGATTAAGCTTGTCGCAAGTTATGCACAGATGACTACGTACACTACTATAAAGGAGTACCTCGCAGAATGCATGGATGCTACCCTTACAATCCCCGTAGTTGCATATGAGATCCGTGACTTTTTAGAAGTTTCAGCAAAGCTTAAGGAGGATCATGCTGACCTGTTCCCGTTTCTGGGGGCCATTAGACACCCCGACGCTATCAAGCTGGCGCCACGAAGCTTTCCCAATCTGGCCTCCGCAGCGTTTTACTGGAGTAAGAAGGAAAACCCCAC
GAAAGTAATTCTATTACAACAATCAATTCAAGTCTTCGTGAGTGTCAGATTGTATCGTCGTTCGTGAAATATATTGCCTTGAACTTGCCTAACGGTGGCTTGCTTGATCCCTATTTCACTCGTCAGTTACATAGTCCAGAAGACTTACGGAGATTGTTAGATTTACACCATACACGATATTGTTATTGGTTTGCTTGAGGTCCACTCGCTTACTGTGACATTTGTCGTAAGAATCACTTAGTGAAGTTGGTTTACTTGAGGTCCACTCGTTTACCAAATCATTTTGCGATTATCAAGCTGTGAAGATGGCTTTTGCTGGTAGTTCTCGTACTATCAATGAAACACTATCCAGATCTAGATCTGTGGGTGTTAGTTCAGCTTTTGAATTTTCTGAATCGGAATGGGCTAGTACCATGTCTGATTTAGATAAATTCTATGAAGATGTTCTTATTCAAAACGCTCCTACTAGGAAGTGTTTTAAGATTGATTTAAAGAACAATGTTCCGATTGAACCATTGAGGTTGCAGTCGAAGGAGAATCGTGGTGTGTTACGAACCATGGCTGATAAGGTCAAGGGTTGTGTTTACATCAATCACTCAATAATATACTTGGTTTACATACCTAGTATACTTGAGTCTTCCACCGGTGTTTTGACGTTGAAATTGTTCAACACCAATACCGGTGAGATTATCGATGTTGATACCGATGCCCCTGCGAATGAGGCTGCGATCTTTGTGACGCGGTGGCCTCGTTCGTTGCATGTTACTGAAGGTAACGGTTTGACGTTGTTGCCTTCAGTGAATGTCATTGGATGTAAGCAAGGTGCCATTGTTGGCACGCTTTACCCAATGTGGGATGATTCTTTTTCTAGGAAGAAATCCTATGAAAAGGAATATCCTTCTTTGAGATTTCCGATCGAAATGACTGATGCCAGGAGTGCTGTGACTGACGTGAAACTTTTAAAGGGTTTTACGATGCAGCGTATGATTGGAGGTGGTAC
GTAAAAGAAATTTGAGACAATGTCTCAAACTCTGAGCTTCGTGCTTAAAACTCACAGTGTCCGTAAGGACTTTGTGCACTCCGTTAAGCGTACGCTTCAACGGAGGCGCGATCTTCAGTATCTTTATAACAAGCTTTCTCGCCCTATAAGGGCAGAAGCTTGTCCTTCTTGTGCCAGTTATGACGTTTGTCCTAACTGCACATCTGGTAGCATCCCCGATGATGGGTCTTCCAAAGGACAGATCCCCTCCTGGGAAGATGTTACAAAAACTTCTACCTACTCTCTCTTGTTGTCTGAGGACACATCCGACGAACTGCACCCTGACGACCTGGTTAACGTTGCTGCTCATATCCGAAAGGCCTTGTCCACTCAGTCTCACCCGGCAAATGTTGATATGTGCAAAGAACAGCTCACATCTCTGTTGGTTATGGCTGAAGCAATGCTACCCCAACGCTCTAGGTCGACACTCCCACTACACCAAAAATATGTGGCAGCTCGATTGGAATGGAGGGAAAAATTCTTTTCCAAACCCCTTGACTTTCTGTTGGAGAAAATTGGCACTTCTAGGGATATTCTTCAGATTACTGCGGTATGGAAAATCATAATAGAAAAGGCATGCTACTGCAAATCCTATGGTGAGCACTGGTTTGAGGCTGCCAAACAAAAACTAAGGGAAATCAAATCCTATGAGCACAACACACTCAAACCATTGATTGGCGCTTTCATCGATGGGTTGCGTCTCATGACGATTGATAATCCAAACCCCATGGGATTTCTTCCAAAACTAATTGGTCTGATAAAACCCCTGAACCTGGCAATGATCATTGACAACCACGAAAACACATTGTCCGGGTGGGTGATAACCCTTACCGCAATAATGGAGTTGTACAATATTACAGAATGCACAATTGACGTTATCACATCCATAATTACAGGCTTCTATGACAAAATTGGCAAGGCCACCAAGTTCTACAGCCAAATCAAAGCCCTCTTTACAGGG
AAATCCTGGCACATCTCATGTATCAATGCCTCAGTATGTTTAGAAAAACAAGGGGGGAACTGTGGGGTTTTTATGAGGGGTTTTATAAATGATTATAAGAGTAAAAAGAAAGTTGCTGATGCTCTCATAACCTTGTATAACCCAAAGGACTAGCTCATGTTGCTAGGCAACTAAACCGCAATAACCGCATTTGTGACGCGAGTTCCCCATTGGTGACGCGTTAACTTCCTGTTTTTACAGTATATAAGTGCTTGTATTCTGACAATTGGGACTCAGATTCTGCGGTCTGAGTCCCTTCTCTGCTGGGCTGAAAAGGCCTTTGTAATAAATATAATTCTCTACTCAGTCCCTGTCTCTAGTTTGTCTGTTCGAGATCCTACAGTTGGCGCCCGAACAGGGACCTGAGAGGGGCGCAGACCCTACCTGTTGAACCTGGCTGATCGTAGGATCCCCGGGACAGCAGAGGAGAACTTACAGAAGTCTTCTGGAGGTGTTCCTGGCCAGAACACAGGAGGACAGGTAAGATGGGAGACCCTTTGACATGGAGCAAGGCGCTCAAGAAGTTAGAGAAGGTGACGGTACAAGGGTCTCAGAAATTAACTACTGGTAACTGTAATTGGGCGCTAAGTCTAGTAGACTTATTTCATGATACCAACTTTGTAAAAGAAAAGGACTGGCAGCTGAGGGATGTCATTCCATTGCTGGAAGATGTAACTCAGACGCTGTCAGGACAAGAAAGAGAGGCCTTTGAAAGAACATGGTGGGCAATTTCTGCTGTAAAGATGGGCCTCCAGATTAATAATGTAGTAGATGGAAAGGCATCATTCCAGCTCCTAAGAGCGAAATATGAAAAGAAGACTGCTAATAAAAAGCAGTCTGAGCCCTCTGAAGAATATCCAATCATGATAGATGGGGCTGGAAACAGAAATTTTAGACCTCTAACACCTAGAGGATATACTACTTGGGTGAATACCATACAGACAAATGGTCTATTAAATGA
TGGCCAGTTTCCAAGACAGGCTCGCTCGCTCACTCGGGCCGGGGCCCCAAAGGGGCCCCTAGCGACCGCTTCGCGGTCGCGGCCCGAGTGAGCGAGCGAGCCTGTCTTGGAAACTGGCCAGCACTCCGGTGAGGTAATGCCGTCACGTGGTCGGGAATGGGAACGGGAAATCTCGCGAGAACGTAAACAAATATAAGACGGCGCCACACGGCGCTGCGTCATACGCGCGCGCGCACCGGCGAGATGAGGTCGTACTACGAGGTCATCGTTCAGCTGCCCAACGACGTCGAGAGTCAGGTACCTGGAATCTCCGATTCGTTCGTCAACTGGATTACGTCGCGAGAATGGACGTTGCCTGAGGACGCCGATTGGGATTTGGACCAGGTCGATCAAGTTCAACTGACGCTCGGCGACAAAATCCAACGGGAGATTCGAACTCATTGGGGGACGATGGCCAAAGAACCGGACTTTCACTATTTTATCCAACTGGAACAAGGTGAGGTGTTCTTTCATTTACACGTCCTGCTGGAAACGTGTTCCGTAAAGCCGATGGTACTCGGAAGATATATCCGACATATTCAACAAAAAATTGTGAGTAAAGTCTACTGCGCCACGAGCCTACGATGGAAGGATGGATGCGTGGTGACCAAGACCAAAAATTTCGGGGGCGCGAACAAGGTCCGGGCCGAGTCGTATATTCCCGCCTACCTGATCCCGAAACAGCAACCGGAAGTGCAGTGGGCGTGGACTAACGTGCCCGAGTATATAAAAGCGTGCTTGCACCGAGAACTGCGTGCCAGTCTCGCGCGACTTCACTTCGAGGAGGCGGGCGTCTCGCAATCCAAGGAAAATCTCGCGAGAACTGCAGACGGCGCTCCCGTGATGCCGACCCGCGTCAGCAAACGCTACATGGAGCTCGTGGATTGGCTCGTGGAGAAGGGGATCACCACCGAGAAGGAATGGCTGCTGGAAAACAGAGAAAGCTTTCGGAGCTTTCAGG
GAAATATTTTCCTTGGTATAAGAGAGGAACTCCCACTACCAACTACATTTCCAACACCCTTCCATCAGACTCTTCCCAACACTCTTTTGGAATTATGTCGTCGTCACTAGTTGCCGCTGACAACCAAACTAACGTTGCTCTCACCAGCACCGTTAATGTGAAAGGAAGTTTCTACCAACACCACAACCTCCACAAACACGGAAACAAAACAAATAAAGCCATCAAGCGAGTAAAAAGACAGAACAAGACTCAAACAAGCGCGATGAGCTATTCGCTGGCGGGTCGCGGCTCTCCTAAGACTTTTAGGAATAGATTGGTTGCACCAGGTCTTAATCCCCACGATGTCATTATCCTCAGTAACGGCAACGCCCAGTTAATTCCAATTAAAAAATCTTTTGTAAAAAATCGTTTAAATATATTAAGGTCTATCTGTTCTATCCCCACCTGCAATTTTAATAAAATGCCGAAACCTGTCATCTACAAGTTCGGTTATGATGTAGATAGAATTAATAGAGCCATAGACAGTTATATTAGTAGTAAAGTAGGTACAACAAATGAAAAACCCCGTGCTCCAACTGAGATAATTCGTGGTGTGACTAAATATGGTGATGGTTACAGACTGTCCCATTATGAGGAGACGGGGACCACAAAAATATCTGTTTGTTTTGATAGATTAGTTAAAGGCAAATATATGTTTGAAATAACTTTGACAGAAAAATTTAATAAATCAAAAGTTTTTGAGGATTTTAGAGTCGAAGCGAAGAAACTGTATGCTAATACGACCGGGCAAAGTTACTGTCAACCTTTTGATCTCCACGGTCGTGCAAATCCTCTTCAGTACCATGTTAAGGTAGTACTGGCTTCTGTTTTACAAAAAATTCCTGATTACCAGTATTATTTTGGTACTTATTTTGGTAACAAATACGCCAAGACCATAAAATCCTGTAAACATCTGGTATATGTATCTTGTTACAACTTTTTTCAATTTTGTATTAGCAAA
ATGCCGAATTATTCATACACCCCCACCATCGGGCGTACTTACGTGTACGACAATAAATATTACAAAAACTTGGGCTGTCTTATCAAAAACGCCAAGCGCAAGAAGCACCTAGTCGAACATGAACAAGAGGAGAAGCAATGGGATCTTCTAGACAACTACATGGTTGCCGAAGATCCCTTTTTAGGACCGGGCAAAAACCAAAAACTTACCCTTTTTAAAGAAATTCGCAGTGTGAAACCCGATACCATGAAGTTAATCGTCAACTGGAGCGGCAAAGAGTTTTTGCGTGAAACTTGGACCCGTTTTGTTGAGGACAGCTTCCCCATTGTAAACGACCAAGAGGTGATGGACGTGTACCTCGTCGCCAACCTCAAACCCACACGCCCCAACAGGTGCTACAAGTTCCTCGCTCAACACGCTCTTAGGTGGGAAGAAGACTACGTGCCCCACGAAGTAATCAGAATTGTGGAGCCATCCTACGTGGGCATGAACAACGAATACAGAATTAGTCTGGCTAAAAAGGGCGGCGGCTGCCCAATCATGAACATCCACAGCGAGTACACCAACTCGTTCGAGTCGTTTGTGAACCGCGTCATATGGGAGAACTTCTACAAACCCATCGTTTACATCGGCACAGACTCTGCCGAAGAAGAGGAAATCCTAATTGAGGTTTCTCTCGTTTTCAAAATAAAGGAGTTTGCACCAGACGCGCCTCTGTTCACTGGTCCGGCGTATTAAAACACTATACATTGTTATTAGTACATTTATTAAGCGTTAGATTCTGTGCGTTGTTGATTTACAGACAATTGTTGTACGTATTTTAATAATTCATTAAATTTGTAATCTTTAGGGTGGTATGTTAGAGCGAAAATCAAATGATTTTCAGCGTCTTTGTATCTGAATTTAAATATTAAATCCTCAATAGATTTGTAAAATAGGTTTCGATTGGTTTCAAACAAGGGTTGTTTTTGCAAACCGATGGCTGGACTATCTAATGGAT
ACCGAAAGGCCGCGAAAATTTTGACCCCCTTATCCTGACCGTTGATGCGTAATCATTGCACGCCGTTATCCGTCCGATTTGCAACACGTGTATCCCACTAACAGACTTTATGGAAAATAAATGTGTGAATGCGTCTCTTTTCTGCATATGTGTTCCCCATATGTCTTTATCGTACTTCTATTATATGCGTCTGTGGTCCCCCCGCATTATATAAAGTCTTTCACATAAATCAAATTGCCTTCTTTGCTATGTATATTTTGATCGGTCGAGATCAAAATTAATATGTTGCGAACATATCCGTCGTTCGATCTTATGAGATATGCTTTAATTCAAACAATACTTGTTTGAATTTTATGCACGCTGTACAATACTAGTTTATAAAACTGCTACATATGTGACATTACATGGTGTTTCCGTTGCCACACATTTCCTATCCCAGCCAAATGGCGTTTCCCTCTCCTTATTCCACGCCTCGTCGTTCGGGTTACCCATTCAACAGAACATACAACGGAAACAAGAGTTTCCGCTTGTGGAAGACCCGGAAGTATCAAAACTGGAAGCGCTATCGCAGTACCCATTCCATAGCACGTTCTCCAACCGAACTGTTTGGCGATCCAATCTCCAAACAATATACGCGTAAGGAAATCTGTGAAACACAGGAGGGTTCGGAGTATCTGCTGCACAACAATCGTTACATGACGTCATATGTCACGTATCCATCAAAAACAAGAACTGGAACGGACAACCGCGTTCGTTCCTATATCAAGCTAAAGAGTCTGAACATATCTGGGACATTTGCTGTTCGTAAATCTGACTTGATGACCGAAGTGGTGCAAACAAATGGTCTATACGGAGTGATGTCTATAGTTGTAGTCCGCGATAAATCTCCAAAGATTTATTCTGCGACCCAACCTTTAATACCGTTTGTTGAGCTATTTGGATCTGTTAATGCTTGCAGGGGCAGTCTGAAAGTGGCAGAACGCCACCATGAACGCTTCGT
GAACAACCAAGCTACAACAAATCTTACAATATTGTCAATTACATTACTACTTCCATTTTAACATGTCTAGTGCAATGTATGAAACAATTATCAAATCGAAGTCCTCAATCTGGGGAACAACATCTTCGGGTAAAGCAGTAGTAGATAGTTATTGGATTCATGATCAATCTTCCGGAAAGAAGTTGGTCGAAGCTCAACTCTATTCTGACTCCAGGAGCAAGACCAGTTTCTGTTACACTGGTAAAGTTGGCTTTCTCCCAACAGAAGAAAAAGAAATTATAGTGAGATGTTTTGTGCCTATTTTTGATGACATTGATCTGAATTTCTCCTTTTCAGGGAATGTTGTCGAAATTCTGGTCAGATCTAACACAACAAACACAAACGGTGTTAAACATCAAGGTCATCTCAAAGTGTTATCCTCTCAGTTGCTCAGAATGCTTGAAGAGCAAATAGCAGTGCCTGAAATTACTTCAAGATTCGGTCTGAAAGAATCTGACATCTTCCCTCCAAATAATTTCATTGAAGCTGCAAATAAAGGATCATTGTCTTGTGTCAAAGAAGTCCTTTTTGATGTCAAGTATTCAAACAACCAATCCATGGGCAAAGTCAGTGTTCTTTCTCCTACCAGAAGTGTTCATGAATGGCTGTACACACTTAAGCCTGTTTTTAACCAATCCCAGACCAACAACAGGACAGTAAACACTTTGGCTGTAAAATCACTGGCAATGTCTGCAACTTCTGATTTAATGTCAGATACTCATTCGTTTGTCAGGCTCAATAATAACAAGCCTTTTAAAATCAGCCTTTGGATGCGCATCCCTAAAATAATGAAATCAAACACATACAGCCGGTTCTTCACCCTGTCTGATGAATCTTCTCCTAAAGAGTATTATATAAGCATTCAATGTCTTCCGAATCACAACAATGTTGAAACAGTCATTGAATATAACTTTGATCAGTCAAACCTCTTCTTGAATCAACTCCTTCTAGCAGTGATTCA
GTTATTTGTACCATGGAGGAATTGTTCAACGCCCTACCTCAACCACTACAACAACTCTCATTAGCTCTGGCCGGTGAGATACCATTGACAGATCACATTTTCGAACAAGCAGCTTCCACCTGGCACGTCCAGCCACGATCACTCACCTATAAGTTATTAGATCATATTCCATTTGCTACTCCCGTTGTAGTTCCCCCTTCCATATACCATTCATTAGACTGGAGTAAGTGCTTCGCCGTTAACCAAGATCGTGTAGAGCGCATTCCCACCATAGACAACCCAGACGATGTGTACGTTCCGAACTCCGACATCGGCCCCCTCCTCACTTCATTACATACCATTCCCGACTACGGGTTCCTGCACCCAACAATCGAGAACGATGCCACCACTCTGCGCGCGGAACGTGCTCGGTGTGCTTCCACTTTCTACAAGATTGCCTCCTCCCAAGCTCGTCAAGTTAAGCTGGATCCCATTCGCATGCTAGGTTTCCTACTTCTGGTGCAAGCTCGTCCTCGCGTCCCCTCAGGCCTAGTTACAGATCAACCCACTCGTCGCGACCCCACGCTGTCACCCGCCCTTCACGCTATTTGGCAGGTAATGCAGTATTACAAGGTTGCCGGCGTGTACTACGCCCCTGCTCTGGTCGTCCCATCTGGCGCCATATGGTGGATTCCCCCTCCCGGTAAGCGCAATGTTGTCTCCGTCCAATACCTGCTAACTGACCTGATTAGCTTAGCAATCCTGGCTCACATGACCGACATGTCCCCCACCTTGGAGCTTACCGGCGTCCTGATGTACCTCAGAGCCGCTTCCTCTCATAGTTACGCCTACACCTTACTTCAAATGAAGAGCGTATTCCCAGCCTTGTCCTTGCGCTCCATGTATCGTAACAAGGGGTTTGGCGGTAAAGCACCCGCAATAGAGTGGACCGAACCGCGCTCTAAATATAAATTCCGATGGACTGGCGTCACTCAATTACACGATGGCCTCCGACCGCGTT
GTGTCCCAGTGTCATTATTCCGCTCAGTTTCAGATCTGCCGGAATTCTCCAAGCATCCCGCCCCAAAAGCCGGCTGCTTAAAATCTGATCTTCTCCATCTTGTCAAGTGTCGTTATGACCACATACGCCTTCCACCCGCTGCTCCCCACCCCGACCTCCTTCGCCACTATCACTGGGGGTGGTTTGAAGGATGTTATCGAAACCCTCTCGTCCACCATCCACAGAGACACGATCGCAGCACCCCTCATGGAGACCCTCGCCTCGCCTTACCGAGACTCCCTTCGCGACTTCCCTTGGGCCGTCCCCGCCTCCGCCCTGCCCTTCCTCCAGGAATGTGGCATCACGGTCGCCGGCCACGGTTTCAAAGCTCATCCCCACCCTGTCCACAAAACCATCGAGACCCACCTCCTCCACAAGGTTTGGCCTCACTATGCCCAAGTCCCTTCTTCCGTCCTCTTCATGAAGCCCTCGAAGTTCGCCAAACTCCAGCGGGGCAACGCCAACTTCTCCGCACTCCACAACTATCGCCTCACCGCCAAAGACACCCCGCGGTATCCTAACACTTCAACCTCTCTCCCCGACACCGAGACCGCCTTCATGCATGACGCCCTCATGTATTACACCCCCGCTCAAATTGTTGACCTGTTCCTTTCCTGCCCGAAGCTCGAGAAACTGTACGCCTCCCTTGTCGTCCCCCCCGAGTCCTCCTTCACCTCTATCTCTCTCCATCCAGATCTTTACCGCTTTCGCTTTGACGGGGACCGTTTGATTTATGAGTTGGAGGGCAACCCCGCCCACAACTACACCCAACCTCGATCCGCCCTCGACTGGCTCCGCACAACCACCATCCGCGGACCAGGCGTTTCTCTCACCGTGTCCAGGCTCGACTCGTGGGGTCCCTGCCATTCCCTCCTCATCCAGCGCGGCATTCCCCCCATGCACGCCGAGCACGACTCCATCTCGTTCAGGGGTCCACGCGCCGTCGCCATTCCCGAGCCCT
ATACACAGACAGTGGGAACCAACCGTGCTAAATATTTAATTTAATTATTGACAAAGTAACAAGATATGATATAATTAAACTAAGTTAAAAGCCTAACGACTAAATTTCTAGGTAACTTACAAAAAGGTGTAAGTGAGAACTAGATAAAAATTACTTAACATGAAAACACTACCATAAAATAACAGATAAGGAGGGGAGTACAACGACTAAAAAGAAAACCCATGAAGAATTTAAAAGTGAGTTAGATTATAAATTTAATAATGAATTTATTCTTTTAAGTAATTATAATGGTATAAATTCACGTATTAAAGTAAGACATAAACACTGTGGATACGAATTTGAACCTATAGCTAAATATTTATTAAGGGACGGAAAATGTAAAAGATGTTCAGATAACAAGAAAGGTAAAAAAAGAAGAAAAACACATGAACAATTTTTAAAAGAAGTACAAGAAATTCACGGTAATAATTATCAAGTTTTAACTAAATATAAAACTAGTCATGATAAAGTAAAAGTTAAGCATTTATCTTGTGGTTCGGAGTATAATATTAGACCAGATTCATTATTAAGAGGCAGTCAATGTAAGACTTGTCTTAATATTAAGTTATCTAAGGATAACTTAAAGACAACAAAAGAGTATAAAAAAGAAATAGAATATATAACTCAAGGGGAATATATTCTTATAGGAGAATACACAGGAGTTAAAAATAAGGTAAAGGTTAGACATAATTTATGTGGTAACGAGTACTTAGTTTATCCTTTTATGTTTTATCGAGGAAGAAGATGTCCTAAATGCAATTATTCTAGAGGTGAGAGATTAGTAGAGGTTGTTTTGAAATCCCTAAATATTGATTTTGAACCTCAGAAAAAATTTGAAGGATTAAAAAATATAAACCTATTATCTTATGATTTTTACTTACCTGAATATAATGTCTTGATTGAGTATCAAGGACAACAACATTATGAACCTGTAGAGCTTTTTGGAGGAGAAGATTACTTT
AATTCTATTAAAATTGGCGTTAAACTTAAACCCATTAAAGTGAACACAAATCAACCTTTGCCTGAGGCACCTGTTACAGATATATCGGTTATTGCGGGCACATTAAAAAAACGACGTGCAAATATTAGCCAGTCGGAATCTTCTAGCGAATCTAACAGTTCCCAAAGCTGGGATGAAGAAGGAAACACGCAAACAATCAGAAAGGCCAACAAAGATCATCTAAAATATGCAGTAAACTTGTATAACTTCTTTGCTACTACACACGCGTATCGTACAAATAGCGAATTACCTAAGCTGTTAGACAACGTGTTTAGTTTGTTAGATAGAAAACCAAGATCTGTTGAAAATGTAAATGAAGCAAAGAATATTTTAGATAATTTAAAAGAAAGGGTAAAATTGACTTCGAACCAATTAGACAACGCGGAAGCACAGTCATTGTACATCAATGACCCAAACCAATTTTACATTCAAGTGGAAGATCTCATTTTTGCTGGCCGCTATGCTGACGCAAAAATGCACCTTGATTTGGCTATCACCGAATCTGGCAATGACGAAAGATTGCGGCGATTAAAAAAGTTTGCCAACGATTTAGACGCAGTTGTTGTTTAATATGCGGGTCCAGTGAACAGAGGCGCGTCAGGCGCAAACTCTTTTACTTTGAACACGAGCGACACCTCGATCAGGATTTCCTCTTCCTCACCGGAGTCAGTGCCAATGTACACGATGGGCTTGTAAAAGTTTTCCCATATTACGCGGTTGACAAACGATTCAAACGAGTTAGTGTACTCGCTGTGAATGTTCATAATGGGGCAGCCGCCGCCCTTTTTGGCTAAACTAATTCTGTATTCGTTGTTCATGCCCACGTAAGAAGGTTCCACAATTCTTATCACCTCGTGGGGCACGTAATCGCAATCCCATCTGAGAGCGTGTTGCGCCAAGAACTTGTAGCAACGGTTGGGGCGCGTAGGACGCAAATTAATGACAAGAAACACGTCCATTA
AAGAAACCTAACCAGTTTCTCGTTGATCAGCGATCATGGATTCAATCCCGTATGTGATCCTGCGCATACTCGATTTTATCTTCCACTCCATCTTCTTTCCATCTTTACTCTTTATCATCAACCACAACACCACCATCCTGTGGGCATGTGCCTGTGCCTATGGGTTCTACCGTGCATTCCGCCTCATCTTCAAGATAAAGGTGGAAGTACACCCAGCCACCCGAGCCGTCTTCAAGGATATGGTCACTCGCTTCCAGCGGGAGAGTATGTTCTCACCTGACGACGAAGTGCCGGAGGGCATCCCTATCCACGAGGATGTTGACCTTGTTAGCGACCCCACACACAAAGATATTAAGCGGGTCCGTGCTAGCAGGCGAGTCTCTTATGCCGTGAGGGTTGCCCATGTAGCCAAGTCTAAGGTGGGATTGCTCGCCAATACCAAGGCGAATGAGCTGGTGTACTCCCGTCTTTGCCGAGACGAGATGGTTACCCACGGTGTGCGCCCATCGCACATTGCACACGCAGTGCCGCTTGCTGTCGCGGCCTGCTTCATACCGTTGGACAGTGATTTCCTTGCAGCTTCTATTAGAAACTGCGATGAGATGGAGGAGCGGAGGGCCGTACTAGGGCCCTCATATGGAAAATAGGGAGGCCTACTCTGCACCAGCGGGTTTACCACGCCTACTTGGCGTGGTAATCCAGAGGGTTTGCTGGTGAAGAGAGGACCACCTCTGGCTAAACCTAGGAAACTGTACCGTTTTTCTGGGTTTGGGACTCATATACGGTACGGAGTGCACGATCACTCATTGGGCAATGTTCGGAGGGGACTTGTTGAGCGGCTATTCATGGTTGAAACCAAGGATGGCTTAGCTCCAACACCACAGCCCACCCCTGGCGTGTACGCCAAGTTATCCCGGTTTCATGACCTTGTTAGTGCCAACCTAACCTCGACCACCAGATTAACATACGAGCAATTCCTCGGATTTTATTCTGGTCGCAA
GGCTATAAAATGGCTTCTTTGATTTATAGGCAGTTACTGTCAAACTCATACGTAACAAACATCTCTGATGAAGTTAGTGAGATTGGAGCTAGAAAGACGACAAACGTTACGGTTAATCCCGGACCATTTGCGCAAACGGGATATGCACCAGTCGATTGGGGACATGGTGAGTTGTCCGACTCTACGTTAGTTCAACCGACATTAGATGGTCCGTATCAGCCAACTACATTTAACTTACCTATTAACTATTGGATGCTGATTGCACCAACTCAAGCGGGTAGGGTTGCAGAGGGAACAAACACAACGAATAGATGGTTCGCCTGCGTACTCGTTGAACCAAGCGTACAAAGCACACGCCGGGAATACGTCCTTGACGGACAGACAGTACAATTACAAGTATCAAATGATTCAAGCACACTCTGGAAATTTATATTATTTATTAAACTTGAAAAAAATGGAACATATTCACAATATTCAACGCTGTCTACGTCAAATAAATTATGTGCGTGGATGAAGAGAGAAGGAAGAGTGTATTGGTATACAGGTACCACACCGAATGCTTCAGAGAGCTACTATTTGACTATAAATAATGACAATAGTCATGTATCATGCGACGCAGAGTTTTATTTATTACCAAGATCGCAAACTGATTTATGCGACCAGTACATAAATAACGGACTTCCTCCAGTACAAAATACTAGAAATGTAGTACCAGTGAGCATTACATCCAGAGAAATACGGTATACGAAAGCACAAGTGAATGAAGATATAGTGGTATCCAAAACATCCTTGTGGAAAGAAATGCAATATAACAGAGACATAATGATTAGATTTAAATTTGCGAATTCGATCGTTAAGTCAGGAGGTCTTGGATATAAATGGTCAGAAATATCATTTAAACCAATGAATTATCAATATACTTATACGAGGGATGGAGAGGAGATAACTGCGCACACTACTTGTTCAGTCAATGGAGTAAATGATTTTAGTTATAATGGCG
TTTTATATAACACCTAAATAGTATTCTAATAAATAGTCAAGACCTGGTATTAGCCAGGTTTTTTTGTTCAAATAGGTGAATGAGTTTACTTTTCAAAATACTTTTATTTTAGGAAAATTCTTTTATATTTAAACTTAACTTAAAAATTATTTATTATCTTACTTCATATTGTATGTGGTTTATATAAATGTATTATACATTTATATCAAACCACCACACCAACTAAGGAAATCAAATCAATAATTTTTTCCTATGCTTTAACCTATACACCGAATTTTCCTAAAGAAACAGGGAATATATAGTGATATACTTCCCAAAATTAAAATTTCAGGACTATATATACCTCCCCCTTTGAAAAAAAAGACCCACCGGAGTTTTTAATGCCCTTGTTATTTTAGAAAGGAAAAATATATGCTACTCACTACAAAACAGTTACAGGAATTTTACAAAATTGAAATGGAAAATATTGCAAAAAATAAATCTCTATTAACTAACTTCAATATCATTGATAATTATGCAAATGGTTTAAAGCCTAAACAACTTTATTTTTTAGCTGCAAGACCAGGCGTTGGAAAAACTTCTTTTGCTCTTAACATTATTTTTAATGCTTTGGAAAATTTGAAAGAAGATGAATGCATTGTTTTGTTTAGTCTTGAAATGGACTCAATTGAAATATATTCAAAACTTTTAGCTCTTGCCAATTCTTGTTCACTTAAAGAAGTTGAAACAAATTCTAAGAAAATAGATTTTGAAGATTTAAACAAAAAGAACCTTTTTATATTTGATAGATATAGAAACAATTTTAATAATGAAAAATTAAGTGAAGTGACTCCTGACATTATTTATAAAAGTTTGAATTCTATTGGTTTAAAGATCAAAGCTGTTTTTATTGATTATTTTCAATTGCTTGATAATCAAAAATATTCAAGTGAAAGAGAAAAGTTGTCTCAATGCTCTAAACAATTAAAAGAATTGTCAAAAATATTTAATTGTAATTTTT
TGGGGTGGCTGATGGGACTCGAACCCAAACTATAGGGGATTACAGGGGAATTGCGGGGACTTTTGCCTTTGATTTTGCAGGGTTTTGCGTGTTCCTCTGCCCCGGCATCCCCCGCATTTGTCCCAAGATTTGTCCCAAGCTACGGCGTGGCGCCAGGCTTCCCCGCAGGCGGATGCGCCCCGGTGTCGCTGGGCACCGTCACGCTGCCGGGCGACACGGCGAACTGGCGCACCTCGGCATTGGCGCGCTGGGTTTCCCCGGTGGTGCCGAACCAGAACGCGAGGGTCTGCTTCAACTCGTTGAACCAGTAACCGATGACCGTCCCTACCGTCAGGCTGGCGGTGGCGTCGCGCAGCAGGCCGTCCGCCAGGCCCGAGAACACGAAATAGACGATGCCCAGGGCGCCCACCAGCAGCACGGCGGTGATCGTCGGCCGTACCTTGTCGTTGGGCTGCTGCGCGGCCAGCTTGCGGGCGCTGTCGCGGTCGGATGCCTCGGCAGCATACTGCGCCGCGGCGGCTTGCAGGCGGTTCTGTTCGGCCGTCACCGCGAGTTGTTGTAGTTGCACGCGCGAATTGGTTTCCAGTTCCTTGAGTTTGATGGCCGCCTGCGGGTCGGCCAGCAGCGCCGTGGACACGGCGTCCGGCGTCGAGTCGGTGCCCAAGGCTGTAGCCACCAGGCCGCCTACGGCGGCGCCGGCCGGGCCGCCCAAGATACCGCCCAGGATAGGGGCGGCTTTGCCGACAACGCCGGCCAGGTCTTTCCAGTCCATTTAGATGTCCTCCGCAGCGTATTTCAGGTTTCCGGCGACGCGCCGCGCCCAGCCCTTGCCGAACGTCGGCCAGGTGGGCAGGTTGGTGTAGAACATCATGCGAGCCGAGTTGAACAGCAGGGCCAGCATGGTGGGGTTCATCCCGGCCGCGGCATTGAGTGTCAGGGGGCCGATCTGTCCGTCCTGCGCGGTGCCCACGGCAGCTTGCAGCCACTTGGCCGCCTGGCC
GTATTCTGTGGTGTTTGTTTTTGGCCTAGGTCAAGGATTAGATACCACGGTTTCGCAATTCCTGCAACTTTCGCTTTGCGACGCGGGGCCCCTTTGCTGTCTTGTATCATTTCGTTCGCGACGATATCAAGATGGCTCAATCTAACATTTATTCTGACATGATTGACAGATACGTTAACGATGAGACTGTGGTGCAGAATCTGTTTATGACAGCTTCTTCTACTACAAAATCGTTGTTACATGATGTCATCGCTGACCGTGCAGCTAACCATTTAAAAAGTTTGGAAAAGAAACAAAAACAAAAAGAGTTAGTTGATGTGAGGCGTGTGTTAAGTTCCGAGTCATTAAACGCATTGTGTGCATTGTATCCTGAGTTTCATGTTATCACTAGTAACTGTGAGCGTGGGAGTCATACAATGGCGGCTGTTTGTCGAACGTTGGAGACTCTGTATATAAAAAGTCTGTTGCCTGTAAAACATACAGTTGTGTGGGATGTTGGTGGAAACTGGTTAACGCATGTTAAGTACGCTAGTGACCAAAATGTGCATTGTTGTTGTCCGTTGCTGGACTATAGGGATGCAATGCGCAAGCAAGAACGTTTGTTGAGTCTAGAGCTTTTTGCTCGTAATGGTAAAGAAAAAACTGAGGAGTTCGATGAGTGTTATAAGCAGATAAAAGCTTTTGAGCTTCAGCGTCGTGCTGCTTTGAATGCTGGAACCGCTGCAAGTTGTAATAATAAGTACTGTTGCGACGTCTTCCAGGATTGTGCTTATGAGCCAGAAGAAGGAAAAATGAGAGTTGCAATGGGTGTTCATAGTGTGTATGATATGACTTTGCAGGATTTGGTTAATGGTTTGGAGAGAAAAGGTATTGAGCACTTTATTGGATGTTTCTTGTTCTCTCCTAAGTTACTGCTTGGTCAGGAGGAAGGTGAGCTTCCTTTTGTCAACGGTCGGTTTAAGGTAAAGAAAGGAAAGATTCGGTTCTTTTTCTTGGATGA
ACACAAAGTCCTGGGCAATTATAGCAAAACAACACCTTCTTTAAGTACTCAGCTTTCCTTTAAACCACATTACTTCAGAATTCTCTAGCACATTGATCGTTATATGTCTGGCATGAATTCAGAAGAGTACATGGTGCTCAACACCATGCTTCAAACAGTAGGGTGTGATGCACACGAACTACTGAAAAAAACTCCAGGTTGTGAGAAGGCTGTGTATTTATTCTGTTGTAAGTCTACTATGATACGTGAATTAGTGACTGTGATCAGGAGTATTGATGAAAACACCATCAACGGTCAATTGCTATATTCTGTTTGCAGAGAGCTGCTAAAACTAATGTATCTGGAAGATGGCTCTGAGAACATAGCAATAATCAAACCATTGCTACTGTTACTCACTGAGAAAAATAAGATAGTGAACAAGGTCTCCACAAAGAACTGCTGGATCTGTAGCTTATACAAAAGAGAGTTGGCGGAAGGGTCCCCTCTAGTTGTTACTAAGAGTAAGACTGAAGTGAAACACTTCGCGGACTCAGTGAATGTTGGTTTTGTCACTGTTCAACATGGTTCAGAGTTACCAGACTTGCCTATGACAATATATAAGCCAGTTAAAGAACAGAAGCACCAATATGGGTTTCTGTCTGACTCTGAGCTAATCACTGCAGATTACGTTAGAGTCTAGTGATTGGACTAAAATTGAGTGTATTAGTAAAGTATTATATTTTCTTGTCTTTGAACTCTCAGTCAAAAGAGTTTGAGACTAATGAACTTCATAATACACTTGATGTGGATGAAAAAAACACAAAAAAACAAAAAAAGAAAAAAAGAAGAAAAAAAGAAAAAAACCAAAAAAATAGAAACAAATAAAGAAACAATAACATAGGTAAGTAGTAAATAAGCAACACCAGCTTCGGCTGGTATCCATCAATCAATGATTTTGGAGACAAATCAGTGATCATGACTTCAAAATTGTCCAGATTAACATTTAAGGTTTCTGTTCTTC
TATCCAAGTCAAGTTGGAACGACCTCAACTAGCTGGACACTAGTTGACAAGAAACTAGTGGATGAAGGAGTCAAAATGATAGTGGACCTCAAGGATGAGGTCGAAGAAGCAGCAAAAGTGATTCAAATTCAAAAGGATCACACAAGCTACACTCGAGAAAGCAAGAAATTGCTCTCCGATTACGATGAGGCACAAAACAAATTCACTGAAAGCCTTCTGCAACTACCTGGAATGTGGGCAAAACTGCGTATTGATGCATACAGCCCCATTCGTAAGACCAAGAAAGGCGCAATCATAAATCGCGTATCATTTAGAAAGGCACAAGAACGCCATGAGGCACGACTCGTGGCAGACAAAGAACTTGCTGCATTTCTTGCTGGCGAATATGAAAGCGCGGCATACATTGGCTCCATCCAAGGGTTGAACACAGCTCGAAATTCTGAGAGCATAAGTTTCAAAACTCCTTACTACAGGAGGACCCCAAAGATCCAAAAGCAAAGGATAAAGCCAAAACAAGTTGTTGGTTCATCCCAAGTCCTAAAACAGGTTATGCAGCTCGCTCAGCAAACAGGGATTAGCGTGGAATTCATCGAGAGGGGCAAGGGAAGAACCCTCAAAGTCAACGTAGTGAAGAAGTACGGTAGCGTACTTCCGAAAATCATTCTACCACATGAGGAGGGTGTACATGTTCATGAAGAAGTCAACTACAACAAGCACAAGAACACACTCTTGTTTTTGATTGGGCACAGTTCCTACAAAACCATTCATCAAAGCGTTTTTAGAAAAGGGGATAGTGGGCTTGTTTATCCTACACAGAAAATACAATCACTCCCTGAGCATGACAAAGAGGTATTTGTTGTGAGGGGAAGGTTAGATGGATCCCTGATAAATGCCCTTGACTGGTGCAGCGAACCTTCACATGTGCAACATTACTCACATCAGTTGGAGGTTCAATTTTTCCAGGGTTGGAAGAAAGTATTTGACAAGCTTGTACCACGCA
TTGATCTAAAGAAACTTTAGAGGAAGCGTTGAAAGAAGTAGATCTATCGGCTAAGGTTAAAGAAGGATTGATCTAAAGAAACTTTAGAGGAAGCGTTGAAAGAAGTAGATCTATCGGCTAAGGTTAAAGAAGGATTGACCTAAAGAAACTTTAGAGGAAGCGTTGAAAGAAGTAGATCTATCGGCTAAGGTTAAAGAAGGATTGACTAAAGAAACTTTAGAAGAAGCGTTGAAAGAAGTAGATCTATCGGCTAAGGTTAAAGAAGGATTGACTAAAGAAACTTTAGAAGAAGCGTTGAAAGAAGTAGATCTATCGGCTAAAGTTAAAGAAGGATTGACTAAAGAAACTTTAGAGGAAGCGTTGAAAGAAGTAGATCTATCGGCTAAAGTTAAAGAAGGATTGACTAAAGAAACTTTAGAAGAAGCGTTGAAAGAAGTAGATCTATCGGCTAAAGTTAAAGAAGGATTGACTAAAGAAACTTTAGAGGAAGCGTTGAAAGAAGTAGATCTATCGGCTAAGGTTAACGATACAACAGACAATGATGAGACATAAAAGTTATTAACGATTTAAATAAAAAATTGGAAGATAAATATGAAAAGTTGCTCGAAGATTTTAAGAAATTCGATATTAATAAATTTAAGGAACACATGTGATATGTGCTTCCTAATATAAAATTCCTGTAAGGATTGACAAATAATTTGTTTAACACAAAACCAGGTATTTATATGGTGTTTTATATTTTTATATTAAATAAACCTAAAACATTATCATTTACGGTTATGATAGGTTAAAATAAAATATAGTTTGAAATAAAATTTGTTAACAACCCACATATTGCTATGAATCAATTTGATCAAGCAGTTTGGGGTTTAATAAAATTATACAAAATCTTTTATGTTTAAAAAGAGAAATTTCTCTAAAATAGTTTTTTTACATTTGATATTATAAAGTAAATATGACCATTGATGATACAGCTTTTTTAATATCTTATTCATATGTT
CTAGCGGGAAGTTGCACGGATGGCCTTTAGGGTGAACCGTTTTTCTAATTTTTAACTTCCCGCTAAAAATCTGAGATTTTCAAAAATCGGGAAGTTATTGTTCTCACCCCATTTTACAAAAATCGAGTTTTCATCAGATCTCGACGTTTGAAGGTCACAGAAAGCTTCCCTGACTATTTTTACGATGATGTCCGTAGGTCTGTATGCGTATGTGTGTGTGTGTGTGTGTGTGTGTGTGTGTGTGTGTGTGTGTGTTTTTCCCTTTAGGGGGGGGGGGAATCCTTTTTAAGGATTCTAGGCATAGATGTTGGCCCGGATATGTGGCGACTCGACGCAGCGTCATACTAAAACTTGACGCTGACGCCCCTACCCACTAAACCCTAAACCCCTTTCTCTTCTATCCTCTGATCCCCCATGGTACCGCCGTAAGGCATTTCTTCGCGGGGGGAGGAATTAGCTGCCGCTCTTCCTTCTGGTGGCTAAGATGTTATTTCTTCCTTCTAGTTTCTGTCATTCGCTCTTTTCTTCTCAATGGATTGCAACTCGGTAAGCACTTTTGTAGCAAAAGTGCTTGTGGCGTTCCAGGCAGCTTCTGATGACAGCATTGCTGCTACTATTATCTCTGGTTGGATTTTCCTCTTCAGGATATTCTCCAGCTCATCCCGATGTGGGTAAAAACGTGAGCACTCAAAGAAAACGTGCTCTGCATCTTCATTGACTCCTGGGCAGGATGGGCACTCTGGGGAATTATCATGCTTGGAGCGGTGGAGATACGCCCGGAAACAGCCGTGTCCTGATAACATCTGTGTAAGATAATAGTTGACCTCACCGTGACTCCGGTTTAGCCAAACGTTGATCCTTGGTATGAGACGATGCGTCCATCTACCATTCACTGTGGCATCCCACTGTAGTTGCCATCGACTTATGCTCCTCCGTGTGTGTGTGTGTGTGTGTGTGTGTGTGTGTGTGTGTGTGTGTGTGTGTGTGTGTGTGTGTGTGT
CGCCGCCCCCTCAACTTCGCAGAAAAATCCGTTTTTGCATATTTTTTTAAGGGGGTGTAATCATGGCTGGAAGAAATAAACAACCACTCTCTGTTATACAGGGAAAAGGTAGATCAAATCACATTACAAAAAGTGAGAAAAACAGACGAGAAAAACAAGAAGAAGCATTGCGGGGGCATACTGATAAAATTGAAGCTCCTTCTTATTTGACTGCAGCACAAAAAAAGGAATTCGATACTTTAGCTGCTGAATTAGTCAGATTGAAAATTTTCAGTAACTTAGATGTTGACAGTTTAGCAAGGTACGTTGATTCTAAAGACCAATATATAAAAATGGTTCGTCTGCTAAGAAAAACAAAACCTTCAGATGACTTTAAATTGTATTCTCAAATGCAAAGAAGTAAAAATCTTTTATTCAATGAATGCCGTTCTTCAGCTAGTGATTTAGGTTTGACCATTACATCCCGCTTAAAATTAGTTATTCCAGAAGTAGATACTTCACAACAAAAGCAAAGTGAAGCGCAAAAGCGTTTTGGTGATCGTATATGAACTGGATAATGGAACGGGTTTTTGCATATTGCGAGGACATTTTAAACGGCAAGATAAATAGTTGTAAAAAACATCGTTGGGCCATTGAACGATTTATAAGGGATTATGAGGAGTGTCAAAGTGAAGACAGTCCTTTTTATTTTGATGGAGAGATAGCGGAGGATTTTTACTGGTTTGCAAAGGAATTTAAGCACGTTGAAGGGATTTTGGCAGGTGAATCCGTAGAATTAACTGATTTTCAATTGTTTCTAGCGGCTAATATTTTCGGATTCAAAAAGAAAATAAATGGAGCAAGGCGATTTAGAAAGGTTTTTATTCAGTTAGCGCGTAAAAATGCTAAATCTCAGTTTCTTGCTATTGTAGCAGCTTTTTGTACATTTCTTGGAGACGAAAAACAACGGGCTTATATTGCTGGATGGACAAGAGACCAATCATCTGAAGTTTATGAAGCT
CTCTTAGAGTATCGCCACCGACGACGACGACGGCAGTCGAGCGCGGCTTCGCCGCGGCAGCTTCGCTGCCTCGACTGCCGTCGTCGTCGTCGGTGGCGATACTCTAAGAGTATAAGCAAGTACTCAGCATGTATAGAATAATTGATGACGTCACAACTATGACGTCACGGGATGACCTTTGACCTCTGACCTTTGACCTTCTATTTGACCTTGACCTACTTCTGTGACCTTCTGGTCTACTGACCTTTGACCTTCTATGACCTTCTGAGCTGATGGTCTACTGACCTGATGATGGAGAGGATCCGAAGACCTTGGAGCTGATGGTGGAACACCAGTACCTGATGTTAGTAAAGGATAGCAATAGTGTGTAAGTGTGACAGCAACATAGCAACTGTTAGAAAGAGACAGCAACATGAGTGAAAGAGATAGCATGAAAACAAACCTTGAAATAATTTATGCGTAATTTTATTATCTTGTTATTGTGACCTCGCTTGACCGCAAACTCCCGTCGAAGCTGGAGCCGTGTGCAAAACAGGATGTAGCTAGGCAGCGGACCGTTGGGTATAAATAGGCTTGTTGTTGTCGAGAGCGCATCAGTCTACAAGTGTCTTTCATAGAGTGAAGAACTAAATAAAAATAAGTGTAAAAAAATAGTAGTGAAAAAAAAAGTTGTGTGAGTGTAATACAAATTCTGGTAAGATGTCACTTATGTATGGAAAATATAATATTTGTAAAAGAAGATTGTTTGAAACGAAAACTTACAATCCGAAAACTCTATTTTACTTGTCTTATAAAACTGCTAGACTTAACGGTCTAGATTTATCAACATTACCTTTAACTATTAGAAAACTACAAAATAAAATAGATAAGCATATATTATGGTGTGATGAAGATATAGAAAATGTACTTGGTGCCGAAAGATTAACTAAATGGAATTTTAATATTATTCAACCATTACCAGTAAATGTGTTTTTGGCTTTACAAAATTTAACAGAAATAC
TGCGTCTGCCAGATCGTGTACGGGTTTGGAAGTCGACGGAGAGAACAGCGCGGGCCTAGAAGGCCCCGTAATGCCCCCTGAGAGCCCCGTAGACGGACGAACGGTGCGGATCGGTAGACAGCGCCGGAGACAAGCGAAGACGGCCGCAGAGCCGTCGCCGGCTGACGCCCGCGTAGGAAGATATTCGTGTGAAGTGCATCACATTCTACGGTCAAAACTCAGAAGTGGAAGCTACATAACCTATGGAGGGGTAAGGGAGCGAGCTCCAGCGAGCGACCGCACCCCGACATAGGTTCTTGTCGGGGTAGTCGAACGGAGAGAGACTACCCCCTTTTAGCGACCTCCGGTCGCCCAGGTAGGTACCGAACGATGAGAGAGGTACCTAGACCGTACAGGCCGGGGTTTATCCCCCGGCCGATACAGCATGGTCGTTTTGGGTAGGTACGTTACGTAAGCATCACTCACCAACAGAACCAGTGGTTACGTAACCAGGTACGTTACGTACGACTAGATACGTAACAGAACCACTAAACCCGTGGCCGCCCGAAAGGCGGCCCGCAGCGGGTTACGTTTGTCAGGTATGTCACTAGGGAGGGCGATGGGCTGGGAGTCATCTGACCGTCGTGGGCGGCTGCCGGCCGACTGGACCCGCATCCGCCGCGAGGTTCTGCGGGCGGCTGACCACCGCTGCCAGATCCGCTACGCGGACATCTGCATAGGGATGGCTACCGAGGTCGACCACGTCCGCTACCGCGACGAGGAGTCACCCCTCCAGGCGTCGTGCAAGCCGTGTCATGCGCGGAAGTCCGCGATGGAAGGCGTCGCTCAGCGTGCGAAGCTGCGAGCGATGAAGAAGCGACCACCGCCCCGGCACCCGGGGCGTAGAAGCAACTAGGAGGGACCAGGCGTCCCCGAGCCCAGGAGGCGTCATGGGAACCCGAGGACCGATCCCGAACCGCTCAGACGAGCGGGTTCGCCGCAACAAAGAAGAGTACGGAGA
ATGTTATTACTTGCACCCGATTCGGTCGCACCGTTTGAGGTACATATAAAAGGCTGCAGCTCACTTTCACTACATGGACCTTTGGGCTCCATCTGCATTATGAGCTTGACTCTAATTTACTGGTTATTGCTGCTCTGGGTTTCATTTCACTTTCTGTCATTGTGCCTTGCTATTATATTGTATTTGCTGTTAATGTCTACTATTACTAGTTTACATGGATGGGATTGAAGCTGTTTTATTTATACTGTTAATCATCTTTATTTGCGACGCGATTTTCTTGAATGTTAGGGAGTTTCTGCAGACATTGCTGTTTTTGTCTTTGTTATATGGGGAGGACTAGCTTGTTAACACCTTAAGGTGTTGGCCACTTATAATAGCTGACCTTTGCTCTGCAATTAAGTGGCGTCTTAAAGGGAGTTATTTAAGCCGTGTAGAGTTTTGCAATTAAAAATGAAGGGCCAGGACGTGACTTTGAAAAACGTTGCTGTAGAATTAGAGGATGTAGTCAGTCCAATTATATTGGATTGCGAGGAGGAGATAGAAACTGAGGAAGTAGACTGTCCGGCCCCGTATGCTGTAGAGGCTGTTTGTTATGTTTGTGAAAACCCCTTACGTTTAGCTCTCGTCTCCTCACCGGACGGGATCCATCAACTGCATCAACTGCTGTTGGACTGCATCTCCTTACTGTGTGCAAACTGCTCTAGAGAGGTCTACTCTAACCGCAGACCCCAACGAAATGGACCCTAATCTAAAAGGTATTACCGGGCAAAGTTTTCTTGACGACCAAGCAGAATGTAGTGAATCTGATAATAGCGAGCAAGGGTGTGAAGAAAGCCTGTCTGATTTGTCTGACCTAATTGATAATGCTGAATGCGAGCAAGGGAATTCTGCAGAATTGTTTGCACAACAAGAGGCTTTCGCTTTCCAGGAGCACATACGCACTACAAAACGAAAGTTAAAACTGTCATTCCGTAATCCTTTACAATGCATTACGAGTCAG
AGTAGTTCGCCTGTGTGAGCTGACAAACTTAGTAGTGTTTGTGAGGATTAACAACAATTAACACAGTGCGAGCTGTTTCTTGGCACGAAGATCTCGATGTCTAAGAAACCAGGAGGGCCCGGTAAAAACCGGGCTGTCAATATGCTAAAACGCGGTATGCCCCGCGGATTGTCCTTGATAGGACTAAAGAGGGCTATGCTGAGTCTGATTGACGGGAAGGGCCCAATACGTTTCGTGTTGGCTCTTTTGGCGTTTTTCAGATTCACTGCAATCGCTCCGACTCGTGCGGTGCTGGACAGATGGAGAGGCGTCAACAAACAAACAGCAATGAAGCATCTCTTGAGTTTCAAGAAAGAACTAGGAACTCTGACCAGTGCCATCAACCGCCGGAGCACAAAACAAAAGAAAAGAGGAGGCACAGCGGGCTTTACTATCTTGCTTGGGCTGATCGCCTGTGCTGGAGCTGTGACCCTCTCGAACTTCCAGGGCAAAGTGATGATGACAGTCAATGCAACCGATGTCACTGACGTGATTACCATTCCAACAGCTGCTGGGAAAAACCTGTGCATCGTAAGGGCTATGGACGTAGGATACCTTTGTGAGGATACTATCACTTATGAATGTCCGGTCCTAGCTGCTGGAAATGACCCTGAAGACATTGACTGCTGGTGCACGAAATCATCTGTTTACGTGCGCTATGGAAGATGCACAAAAACTCGGCATTCCCGTCGAAGCAGAAGGTCTCTGACAGTCCAGACACATGGAGAAAGTACACTGGCCAACAAGAAAGGAGCTTGGTTGGACAGCACAAAAGCCACGAGATATCTGGTGAAGACAGAATCATGGATACTGAGAAACCCGGGCTACGCCCTCGTTGCAGCTGTCATTGGATGGATGCTAGGAAGCAACACAATGCAACGCGTCGTGTTTGCCATTCTATTGCTCCTGGTGGCACCAGCATACAGCTTCAACTGTTTAGGAATGAGTAACAGAGACTTCC
ATTACGCATGAGCTTGTGGGTTCTCATAAAGCTCTCAGGAATAAGGGTTGACGTAGCCCGGAATCAGGGACTTCTCCTCTCTGGACAGGCCGCCACACTAAGAACTTCAAACAGAACATGGGCGCTGCCCGTAAGCCTGAAGTACTGGCCCTGCAGAAGGGACGCCGCGCTGCCTGATACACTGAACACATCAACACGGAGCAACCATGAACATCTACCTCCCAGACGTTGCCTACGCCAAACAGGAGCTCGCCCGGTTGCATGGCATCCGAGCCTCCCTCGCCCGCAACATCGTGGCCTGTAGGACCGATTACGTAAGCGTCAAGAGCGCTGAGACGTGGGTCAAGATCTATCAGGCCCGCCTTAAGGAGAATGTGCTCCCAGCCATCAAGAAGTGTGAGTCCTACATCAGGCTCCACAGCAACTGATCAACCAACACCACCACCACCACCACGGAGACACACCATGACCAACGAACAACGCGCGAACGCTGCAATCCGCCGCTACCAAGCCGAGCAGCGCAAGCAGCAGCTCTTCTACTTTGCTGAGATGGCTCTCACCCGCACGGAGGCTCTTCAATGCCTCAGGGAGGCTGCCCTGCTTGAGGCTTTCCACAATGTTTGAGTTCATCGTCCTTGCTATACTCATTTGGTACCTCGCAACTGACAAATGATCAAGTCCTATGATGTCACCGTTGTCGATCGACGCCGGCATCCCCCACAGTCTCAGCTACTGGGCTCCAATGCCCGGTCAGGTCGTCATGGCTTGCAGCTGAAGCTTAAACCCTGGATTGCAGGGGTTACTAGAGGTCACTCAAACCCCACAATGGAGCTAACACCATGCCATCTGATGTCATCGTCGGTCAGTACATCCAACGCTATGTGCTGACCATCGTGCCTGTCCTGGATGCTGATTCACAGCCGGGCAGGTGACCCGGGTCTATGTAGACCGGGCCTATCGCGGCTACCTCAAGGAGGCTGCTGCCAAGCAGTTCGTTTAT
TAGTAGTAGACTCCGCAAGAAACAGCAGTTAAATAACAGCAGGATCATGTGGAGTTTGCTATTACTGGCCGCTTTAGTTGGCCAAGGCTTTGCATTAAAAAATGTGTTTGACATGAGAATTCAGTGCCCCCACTCAGTCAAATTTGGGGAAACAAGTGTGTCAGGCTACACAGAACTGCCCCCACTCTCATTACAGGAGGCAGAACAGCTGGTGCCAGAGAGCTCATGCAACATGGACAACCACCAATCACTCTCAACAATAAATAAATTAACCAAGGTCATATGGCGGAAAAAGGCAAATCAGGAATCAGCAAACCAGAATTCATTTGAACTTATGGAGAGTGAAGTCAGCTTTAAAGGGTTGTGTATGTTAAAGCATAGAATGGTTGAAGAATCCTACAGAAATAGGAGATCAGTAATCTGTTATGATCTAGCCTGTAATAGTACATTCTGTAAGCCAACTGTCTACATGATTGTTCCTATACATGCATGCAACATGATGAAAAGCTGTTTGATTGGTCTTGGTCCTTACAGAGTCCAGGTCGTTTATGAAAGGACATACTGCACTACGGGTATATTGACAGAAGGAAAATGCTTTGTTCCTGACAAGGCTGTCGTCAGTGCATTGAAGAGAGGCATGTACGCCATAGCAAGCATAGAGACAATCTGCTTTTTTATTCATCAGAAAGGGAATACATATAAGATAGTGACTGCCATCACATCGGCAATGGGCTCCAAATGTAATAATACAGATACTAAAGTTCAAGGGTATTATATCTGTATTATTGGTGGGAACTCTGCCCCCGTATATGCCCCTGCTGGTGAAGACTTTAGGGCAATGGAGGTTTTTTCCGGGATTATTACATCACCGCATGGAGAAGACCATGATCTCCCTGGCGAAGAAATTGCAACATACCAGATTTCAGGGCAGATAGAGGCAAAAATCCCTCATACAGTGAGCTCCAAGAACTTAAAATTGACTGCTTTTGCAGGTATTCCA
GAGAGTAGGGTATACCTATCGTTCCACTTTTTTTCCACACCCCCTAAAAATCTCCGCCTCAAATTAAGCGGCAAAAAAATTCCACTTCAATTTCTTCTTTTTGCAAATGTGCCTCTAAAACACTCATAAACCCCCCTATTTTGCTAGTTTTTCCTTTTCTAGTCTCCTAACCTTATTATACACATAAATGCCCTTAATTAGCCTCTTTTTAATCTAACCTCCAAAAGCATGATACACCAAGGCAAGTTGTTGCTATTTTAGCCCCTCATCATAGCCAATGTGGAAAATTTACCACATTTTGTAACTTTTTTAACTTTTTATTTATTTTTTTCCTTTTGTGTGGTATAATATGGGTAAAATGAATAAAAAGATGATAAAGCCAACTTTAGTTTTAGCGGCGGACTTTGAGACAAGGACTATCAACCAAAAGAGTGAAGATGTTCAAGCTATAGCTCAAGCTTTTGGTCTTTCTCCTGTTTTATTAAAGTATAAAGATAAAAAAGAATATCTCCAAGAAAAAACCCTTTTTTATGCTAACTATGGCAATGACATAATGGAAGAGTTTTTCCAAAGTATTTATTCATATTTAAAAGAATATAAAACTAATCAAGTAATTATTTATTTTTTTAATTCGAAAAACTTTGACTCCTTTTTTATTCGTAAGTATTTAATTCAAAATAAATTTGAATTTAAACTGGACATTCAAGAGCATAGCAATAAATCATTTAAAACTATACATACTAAAGCAGGGATTTTAGAAATAGCTGTTAAAAAAGATAGATACTATCTTTACTTTAGAGATATTTACCCGCATCTTCCTGGAATGAGCATTGATAAATTAGGAGCAATGCTTAACAAGCCAAAAGGAGATTTTACTAACTATGATTTAGACCTTTCATTAGAGCAAAGTAATAACTCCTTATTATTTCAAGAATTTAGAGACTATACTATAAGAGACACTGAAATTGTTAGAGATAGTATTTTTAGACTTGAAACTAAG
GTGATTGGTTAGTATGGCTTCCAAGCCATTCTACCCAATAGAGTTCAACCCGAGTGTTGAGCTTCAAGTGCTCCGATCGGCCCACCTCAGGGTGGGTGGTCGTGAGCAAATGTTTGAAACCATTAATGACCTCAATGATCATGTCAGGGGTGTGGTGGCCAAACTGTGGTGCAAGCATTTGCACCGTAGTTTGGCTGCCGCCCCCACATTCACGGAGGAGGGCTTGTTAGACTCTTTCCTTTCAAAACCACCGGTTGACATCAATCCTGACACAACGTTCCGTGAGCTGTTTGGTATTAATCCCCACGAGCAGTTCCCGCTGTCCATTCATGATTTGGCAAAATTACAGGGTGAGCTTGTGGATGCGGCACGCAACCCAGGCCATGTGTTGCGGCGTCATTATTCCACCGATTCGCTCACCGCCCTAATTAACAAAATCACGAAATTTGTCCCTGTGCATGCCACACTTCAAGAAATGCAAGCACGCCGTGCTTTCGAGCGAGAGCGCGCGGAGCTGTTTAGGGAACTGCCACATGCTGATTTGGATGTAAGTCGCCAACAAAAGTCGTACTTTTATGCCATGTGGCGTCAGGTGGTTAAGAAGAGCAAAGAGTTTTTCATCCCCCTGGTCAAATGTACATCTTGGCGGAAGAAGTTTACAGAGCCTGCGGAAATTGTTAGACAGGTTCTGGTCCACTTTTGTGAAGGGATGAGGTCGCAGTTTTCCACCAATGCAAATTACATCAATTTGTCCCTCATTGCCAAACTCCGGCCAACAGTCCTCACAATGATTCTCCAGCAACACAAGAACACCTACAGAGGGTGGTTGGCAACAGTCACTGCTTTGGTTGAAGTGTACTCCAACCTGTTTCAAGACATGCGGGACACCGCTGTCTCAGCAGTGTCAGCCATTACACTGGTGTTTGAAACCATTAAGGACTTTGTAGTCAATGTGATAGACCTTGTTAAGAGCACGTTCCAGTCACAAGGCCCAACATCT
CATCATCAATAATATACCTGACACTTTTGACGTAATGACGTCAGACGTAAGTTGCAAGTGCCACGTCGTCGTGGGCGTGTCTTTTGTGACCTTTGGACGGGCGTTTCGCTGGCCGGGTTCCCAGTTTCGGGGCCGTTCCCGAGAACGTTGAGTCATGACAGCTGACCGGGCAAAGTCGGATTATTTGGGCGGTCACGCTGTACTTTTGACCCTATTTATGACAGGTGTGTTAATTTTTATGGTATTTGTGGAGTTTTTGTTCCGCATTATAGATAGGATTTTCTGCTGAACTGTCATGATGTTCCGCACGCACACAGTTAATGATTGATTTTGACCCAGCCCTTTTCTCTTTATATACCTGTGCAGGTTTTAGTCCTGTCACAGCTCTTTTTCAGACTCATGAGCTCGGCTTATGAAGCGTTAGCTGTCCTCTTGGGTTCTGAGGAAGAAATGCGCAACTGGGAGCTGTCTGTAAGTCCATCTTTTTTAGAGCTTTGTGATCAGTATGTCTCTCTCTGCGAGTCTCCATCTTTCTCTGGACCCTCTTGTCTCAATGACATGGCGCCAGATGATATTTTGGGGGACTGTGATCTGTTTGCCGAGGCTGCCGATGCGTTATTTCCTGACTGTTTGTTGGAGGAGGTCGAGGCCGCTTCAGGTCTGGCTTTTGAAACAAATGAAGAGGTTGAAGGCTTTGTGTTTCCAGACTGCCCGGAACGACCAGGACAAGAATGCAGATCATGTAAGCAGCACCGTGAGATGAGTGGGGATCCTTCCATTCTCTGTTCTTTATGCTATATGCGCTTAACCGCCTGCTTTGTTTACAGTAAGTATGGTTTTTGCAATTTTTACGTTGGTGTTTAGGCTTTTTATCATGGATTTATGTTTTTCAGGTCCTGTAAGCGACGTGGAAGACGAAGAGCCAACAGAAGGGGTGGCTGAAAATCCACTGAAACGTCAAGCCGACAGTCCGTTGTGCTCATCTTCTCCAAAGCGCTTT
GTATTGCCACCGACGACGACGACGGCAGTCCCTGCCGGCGAAGCCGGCCGCCGCGAAGCGGCAAGGGACTGCCGTCGTCGTCGTCGGTGGCAATACTCGTAGAGTATAAGCAAGTACTCAGCATGTATAGAGTACTTGATGACGTCACGGTGACCTTGACCTTTGACCTTCTATATGACCTTGACCTACTTCTGTGACCTTCTGGTCTACTGACCTTTGACCTTCTGAGCTGATGTCTACTGACCTGATGATGGAGAGGATCCGAAGACCTTGGAGCTGAAGGTGGAACACAGGACCTGATGTTAGTGAAGGACAGCAATAGTGTGCGAGTGAGATAGCACTATAGCAACTGTTAGAGCGAGATAGCAATATGAGTAAAAGAGATAGCATGCAAACAAACCTTGAGATAATTTATGCGCATTTTATTATCTTGTTATTGTGACCTCGTTTGACCGGCAAACTCGCGTCGAGGCTGGGCCGTGTGCAAAACAGGATGTGGCTGGCCAGCGGACCATTGACTATATAAAGGCTGACGTGTTCTATTTTTAGTCAGTATGTCTTTCTACACGGCCGGGTTAATACATCGTGCGCGACCCGGTTATCGTATTATACCAGAAAGTACTGCTACTGAAGATATTGAACTTGGTGCTATTGGAGAAGAAACTCCATTATTAAGTGAAGGTGCTGTTACTGCTGTAGAAGAAAGTGCTGCTGTTGGTTTACCAGAACTTGGTGCTGGACTTGCTGGTGCTATTGGAACACATGCTGACGTATTGTATAGAAATAGAAACGTTTTTAAAAGTGTTTTAACTGGAAATTATACCGATTTAAAAGGCAATCCTTTAAAACAACGAAACGCTATTTCTGAAAAAACTAAACAACTTGGAAGAGGAATATTTCAAGGCGATTTCAACCGTGCATTTCCTGATGATTTAAAATTGGAAACTGAACAAGAAAAAAAAGATTTACTACGTTATTATAATCACAATAGAAGATTAGC
GTTAAAAAAGTTCTCTAGTTGGCAACCACCAAACATGGAGCGCTTTTTGAGAAAATACAATATCAGTGGGGATTACGCAAATGCCACGAGAACTTTTTTGGCTATTTCACCACAATGGACTTGCAGTCACTTAAAAAGGAATTGTCTATTTAATGGAATGTGTGTCAAGCAGCATTTTGAGAGAGCGATGATCGCGGCAACTGATGCGGAGGAGCCGGCGAAAGCATACAAATTGGTTGAATTGGCAAAGGAAGCAATGTATGATCGGGAAACAGTCTGGCTTCAATGTTTCAAAAGCTTTTCCCAACCATACGAGGAGGATGTCGAAGGGAAGATGAAGCGATGCGGAGCGCAATTGCTTGAGGATTACCGCAAAAGTGGGATGATGGATGAAGCCGTGAAACAATCTGCGCTGGTTAATTCAGAAAGAATTAGATTGGATGATTCACTTTCCGCGATGCCTTACATCTACGTGCCAATCAATGATGGTCAAATTGTTAATCCGACATTTATATCAAGATATCGCCAAATTGCATATTATTTTTACAACCCAGATGCAGCTGATGATTGGATTGATCCAAATCTCTTTGGCATTCGTGGACAGCACAATCAGATTAAACGTGAGGTTGAGAGACAAATTAACACATGCCCTTACACTGGATACAGAGGTAGAGTGTTTCAAGTAATGTTTTTGCCGATTCAGCTAATCAATTTTTTGAGAATGGATGATTTTGCGAAGCATTTTAACAGGTACGCCTCGATGGCGATACAACAATATCTGAGAGTTGGTTATGCTGAAGAGATCAGATATGTACAACAGCTCTTCGGAAGGGTCCCAACAGGTGAATTTCCATTACACCAGATGATGCTGATGAGACGCGATCTCCCAACGCGCGATCGCAGTATTGTGGAGGCGCGGGTGAGGAGATCAGGTGATGAGAGCTGGCAAAGCTGGCTACTACCTATGATCATCATTCGTGAGGGGTTGGATCATCAGGAT
GGGGATACGTGCCCCTCCACCGCCACCCGCACCCCCTACCAAAATTATTTCCGTCTGTCAATACCCCCTGCATCCAATAGGCCCGAACTATCACAAACGGAAAAGCGATAGCCCGAAACACTAAGCCCCTTTTCATCATTTCATTTGTAAGCGCGTTTAAAATCATGGTAAAATAACCACTACCCCAAATTGCGCCCCTGCAATTTGCTGACGGTTTAACGGAAGGCGGAAACATGGCGAAGAAAAAACCAGTAGAAAAAAATGGGCTTGTTTATAAAGAGTTTCAAAAACAAGTTTCAAATTTGAAGAAAGCCGGACTAATCCCTAAAACCCTTGACGTGCGAAAAGTCAAGCCAACAAAACACTATAAAGGATTGGTAAGCAAATATAAAGACGTTGCAACAGGGGGCGCTAAACTTGCAGCAATCCCTAACCCCGCCGTTATTGAAACGCTTGAAGCGCGGGGCGAATCCATCATTAAGAAAGGCGGTAAGGCGTATCTGAAAGCCCGCCAGCAAATAAACCAGCGCGGGCAAATTGTAAACCCCTTTACGGTTCGCGTAACCAAACGCGGCGAAGTGGTGCGCCGCTACCGCAAGACTACCCCGGAAGGCAAGCCCGTTTATATCACGCAACGGGAATTGCCTATTAAGTTTGAAAATATGGAACAGTGGCTTACTGAATTAAAGGCCGCTGGTTTTCAATTGCAACCGGGCGAACAAATCTATTTCACTTTTAACGGCAACTATTCCCGCCGTACCTATACGTCATTTGATGAAGCGTTCAATAAATTTATGACGTATGACATTATTATTGACGCGGTGGCCGGAAAATTAAAAGTAGAAGATGAAGCCGATTTAGTTAAGTCGGTAGGCTTTCAACGTATCAGCGGCCCCGAAGCCAAGGCGTATAACCGTAACCGTATTGTATTGCCTGAAATGCAATTTAGCCAAGCGGCTAAAAAGAAATACAAGCGCCGTCAAAAACGCGGCTATGGCAG
AGTAAAGTCCAGTACTAGTTAAAGACACTTGACCAGGATGACTACTAAACTTTTCAAGCAGACCATTATTCCAACCAATAAGGACGTAGATGAGAAATACATCTACTTCATCGAACGCGCAGACCACAAAACCATAAAACCACTACATCCATCATTTGAATCATGGCAATTCGCAGGCAACCAGCACGCCCATCAACTCGAACAAGGGTACTCTGAAGGGCATAGGTTCATCACGAACTACAACGCAACGAGCAGACTTAACAGCGCAATGACACTTCAAATCATGAACAAACCAATGATTACGATTGTCAAGAAGTTCACTACTAATACGCCGCATCAAGTCACCACTATACCTGAGGGTTATTCTTTCGGAGTAGTGAAGGAAAAGCTGTGCACGAACGAACAACTACTGTCCTTGCTTTCACTCACCGCTGAACCAACTGCTGAAAGTGATGAAGAGGTTAATGATGTTTCCCGAGACGACGAAGCAGAGAAGAAGGACGTTGAGGCGCGCATGGATTGGAGTGAGGATATTATTGAACTGCCTAAGCAACAACAGGAAAGCGTTCTAGTGGTCAGCAAACCAAATATGATCGCGGAGGAGGAACTGATGCCAGCTGATATCGAAGTAGTCGCACCAAGAGTGTTGGAGCCACCAACACTATCACCCGCACCCATTGTAGTGGCTGTATCGTCTGAGTCCCCACAGGTGAAAGAAATCGAACGCCCATTGACCAACGCACCCAAGGAGCAGCGAACATCACGCAAGTCTGTCACGCGTACTACTAAACCATCTTTCTCGAGCCTTTCATCGCCTGACATCGTCAGTGCCAGTGTAATCACACCTGTATCTAAAGCAGCAGCGCGACCGGTCGAGGAGTTTCTATCTTCCGTATTTGTATCGTTGTTCGAGGCATGGTTTGTACGTATGTTACCGCTCATTAAACTAGGTAAACCAGTGTACATTATGCCAGGTACTATTAAATGGGACAAAGAAGTT
AATTCTATTAAAATTGGCGTTAAACTTAAACCCATTAAAGTGAACACAAATCAACCTTTGCCTGAGGCACCTGTTACAGATATATCGGTTATTGCGGGCACATTAAAAAAACGACGTGCAAATATTAGCCAGTCGGAATCTTCTAGCGAATCTAACAGTTCCCAAAGCTGGGATGAAGAAGGAAACACGCAAACAATCAGAAAGGCCAACAAAGATCATCTAAAATATGCAGTAAACTTGTATAACTTCTTTGCTACTACACACGCGTATCGTACAAATAGCGAATTACCTAAGCTGTTAGACAACGTGTTTAGTTTGTTAGATAGAAAACCAAGATCTGTTGAAAATGTAAATGAAGCAAAGAATATTTTAGATAATTTAAAAGAAAGGGTAAAATTGACTTCGAACCAATTAGACAACGCGGAAGCACAGTCATTGTACATCAATGACCCAAACCAATTTTACATTCAAGTGGAAGATCTCATTTTTGCTGGCCGCTATGCTGACGCAAAAATGCACCTTGATTTGGCTATCACCGAATCTGGCAATGACGAAAGATTGCGGCGATTAAAAAAGTTTGCCAACGATTTAGACGCAGTTGTTGTTTAATATGCGGGTCCAGTGAACAGAGGCGCGTCAGGCGCAAACTCTTTTACTTTGAACACGAGCGACACCTCGATCAGGATTTCCTCTTCCTCACCGGAGTCAGTGCCAATGTACACGATGGGCTTGTAAAAGTTTTCCCATATTACGCGGTTGACAAACGATTCAAACGAGTTAGTGTACTCGCTGTGAATGTTCATAATGGGGCAGCCGCCGCCCTTTTTGGCTAAACTAATTCTGTATTCGTTGTTCATGCCCACGTAAGAAGGTTCCACAATTCTTATCACCTCGTGGGGCACGTAATCGCAATCCCATCTGAGAGCGTGTTGCGCCAAGAACTTGTAGCAACGGTTGGGGCGCGTAGGACGCAAATTAATGACAAGAAACACGTCCATTA
CATGAAAAACTACATAGTAAAGGATAGATATGCTTTAGATAATGGCTTTATTCTTGATTTTTAATGATTTGTTGTATTTTTGTTGTAAGAAAATTATAACTCCATTAGTAGCTCAATTATTTTATCCTTATCTTTATTTTCTAGCTCTTTTATAATATGGATATAGGTTTGCTGTGTGATAGCCACACTTGCGTGTCCTAGGCGTTTTGAAACAGTCATGATATCAACTCCATGATAGAGGAGAACAGAAGCATGAGTATGCCTTAAACCGTGTACAGTAAGTGGAGTAGAAATATTTAGTTTTTTCAATGCATGATCTAATGTATTTTGCAAAGCTGAGAGAGTTATTATTTTTCTATAAGGATGATAACAAACAAAGTCATGTATCGGTTTTATACCCAAACTTTCAAATAATGTTTTTTGCTGTTCTCTAAAATCTTTTAGCAATTGCATACTTTCATCATCTATAACAATATCTCTTATTCCAGCATCTGTTTTGGGCTTTTTGAAACCACCTACTTTATTTCTGTAATTCCAAGTTCTGCGACACTTGATAGTGTTATTATTAAAATCAATATCATCCCAGACTAAGCCAAAAGCTTCACTGGCTCTCATGCCAGTAATTGAAATTATAAACAGCATAGTGGGAGATGAATAGTTTGGATTAAGCCTATTTCTGAAATAATCAACTAATTGCTTGTATTCATCAAAATTTACAAACTTGTCTTGCTCGGCTTTATCATTTCCATTACCTTTAACTACTGCACGAGTGGTAAAATCTTTTTGCAGTCGTCCCTCTTCAATGAGTGGTTGAATAGATGCTCTAACTCTAGTATGAAACCCTTTTGTAGATGCTTTGGCGTGTGTTTCAGCAAATTTATTTAGCGCTCTTTGATAAGAAGATGCTGTTATTTCGGAAATTAAAACATTTGGCATATAGGTTTTTAAATATTTTAACGTTTGCTCATAACCTTTATAAGTCATTTCATCAATTGCATTT
ACCGGATGGCCGCGAATTTTTTTGTGGGCCCCTCAACGCACTAACTGACAAGGACATGCTAACCAATCACATGACGCGCTCAAAGCTTAATTGTTTTGTGGTCCCCTATTTAAACTTCGGCACCAAGTATTGTATTTTGCACTATGTGGGATCCATTGTTAAACGAGTTTCCTGAAACCGTTCACGGTTTTAGATGTATGTTAGCAGTTAAATATCTGCAATTAGTAGAAAAGACCTATTCTCCCGACACATTAGGTTACGATTTAATTAGGGATTTAATTTCAGTTATTAGGGCTAGAAATTATGTCGAAGCGACCAGCAGATATAATCATTTCCACTCCCGCTTCGAAGGTACGTCGCCGTCTCAACTTCGACAGCCCATATGTGAGCCGTGCTGTTGCCCCCATTGTCCGCGTCACCAAAGCAAAAGCATGGGCGAACAGGCCCATGAACAGAAAGCCCAGGATGTACAGGATGTACAGAAGTCCAGATGTCCCTAGAGGATGTGAAGGCCCATGTAAGGTCCAGTCGTTTGAGTCCAGACACGATGTAGTCCATATAGGCAAGGTCATGTGTATTAGTGATGTCACTCGTGGAACCGGGCTGACCCATAGAGTTGGTAAGCGTTTTTGTGTTAAGTCTGTTTACGTTTTGGGGAAGATATGGATGGATGAGAACATCAAGACCAAGAATCATACGAACAGTGTCATGTTTTTTCTTGTTCGTGACCGTCGTCCTGTTGACAAGCCACAAGACTTTGGAGAGGTGTTCAATATGTTTGACAACGAGCCTAGCACTGCTACTGTTAAGAATATGCACAGAGATCGTTATCAGGTGTTGAGGAAGTGGCATGCAACTGTCACCGGTGGACAGTACGCTTCAAAGGAACAGGCATTAGTGAAGAAGTTTGTTAGGGTTAATAATTATGTTGTTTATAACCAGCAAGAGGCTGGGAAATATGAGAATCATACTGAAAATGCATTGATGTTGTATATGGCGT
[truncated: 101,102 more chars]
