# Supplementary material for: Towards a better solution to the shortest common supersequence problem: the deposition and reduction algorithm
Source: BMC Bioinformatics. 2006 Dec 12;7(Suppl 4):S12. doi: 10.1186/1471-2105-7-S4-S12 (PMC1780115; doi:10.1186/1471-2105-7-S4-S12)
Supplement: Additional file 1 — Real DNA sequences DNA sequences are obtained from NCBI Viral Genomes, Accessed on 01/01/2006. . Sequences are randomly selected from different genome sequences. The specific length and number of sequences are specified for each dataset. There are 60 randomly selected datasets. File name indicate the number of sequences, sequence length, and dataset number. For example, file name "DNA_N100_K500_5" indicate that it is DNA sequences dataset, with 500 sequences, each truncated to length of 100. And this is number 5 datasets for this setting. Each sequence is represented as a row in the dataset file. [file 1471-2105-7-S4-S12-S1.zip › DNA_N1000_K500_1]

GTTTTTCTTTCTTTACCAAGTGTGGTAAAATTTAAACAAAGAAGAAAACCAGGACCGTAACCCGGCCCTTACACACCTCGAGTCCGTGACCACCGGATTATACGTCGCCCACCACACGGCGCCTTTTCCGACCACTCTCGAGAGTCGTTGGGAGTTTCGTCCGTGACCACCCGGTTGGCAGTCGACAGACGCTTCCGGACCACTAGAACCTCCTCGAGCGACGCACACACAGCACACACACCGCCTTAGCTGCACCTACGGCAGCGTTGATAGCGCGGATTTATGAGCGAGCACACCATCGCCCACTCCATCACATTACCACCCGGTTACACCCTTGCCCTAATACCCCCTGAACCTGAAGCAGGATGGGAGATGCTGGAGTGGCGTCACAGCGACCTCACAACCGTCGCGGAACCCGTAACGTTCGGGTCAGCGCCAACACCGTCACCGTCAATGGTAGAAGAAACCAACGGCGTCGGACCGGAAGGCAAGTTTCTCCCCCTGACAATTTCACCGCTGCTGCACAAGACCTCGCGCAAAGCCTTGACGCCAACACCGTCACTTTCCCCGCTAACATCTCTAGCATGCCCGAATTCCGGAATTGGGCCAAGGGAAAGATCGACCTCGACTCCGATTCCATCGGCTGGTACTTCAAGTACCTTGACCCAGCGGGTGCTACAGAGTCTGCGCGCGCCGTCGGCGAGTACTCGAAGATCCCTGACGGCCTCGTCAAGTTCTCCGTCGACGCAGAGATAAGAGAGATCTATAACGAGGAGTGCCCCGTCGTCACTGACGTGTCCGTCCCCCTCGACGGCCGCCAGTGGAGCCTCTCGATTTTCTCCTTTCCGATGTTCAGAACCGCCTACGTCGCCGTAGCGAACGTCGAGAACAAGGAGATGTCGCTCGACGTTGTCAACGACCTCATCGAGTGGCTCAACAATCTCGCCGACTGGCGTTATGTCGTTGACTCTGAACAGTGGATTAACTTCACCAATGACAC
GTTTATAAAAACTTCGGCTTGGCTACACCACAGTTTTGGTTACGCTTATATTTTCAGAGCTTAAGTTGTTTTTAATTTTTGCCGAGAGACCGTGAGGTTGAACCCGGCAAGAAATGAAGAGGAAGGATTTAGAGGCGCGAGGAAAAGCGCCAGGGAGAGATTCTTCCACCCCGTTCTGGGGAAGAGAAGGTAGGAGAAAGGACAAGGATAAGGGAGGGGAGTCTCCCTCAAATCGGCAGGTGACCCTGAAAACACCCATCCAGAGTGGGCGTAGGGCAGGAAAAAGACAACGTGTTGGCCTGCTAGGAAGGCTGGGAGTTGGATGGGGATCCTTCTTACAGGAGGACATCGTCCAAGCCCTCATTCACATGGCATTGGTGCTTCATGCCTTGTTTGCCTCCATCGACCGGCGAATTCGCTCATTATCCCGACGTGTTACCGCTCTTGAATCTCGCCGAACCACAGGAAATCCCATGACGCTAGCTTTCATCTTGGGCTTTCTCACAGTGTTATGTGGATGCGTGGTGATTGACATGCAAGTTTCTACCACTAGAGGCACGGAAATTTTTGAAGGGGAGACGAACCGGACAGACTACTTGCATCTGCTCAAGTTACCCGCTGATGGTTGCTGGAGTGGCATCCTTGTCACAAAGAAGTGCCCAAAAGTGACTGACTTGGCAAAGGACCTCGAGTCGACAGATTGCGGATCAACGTGGACTGAGTTCACATTGCGGTATCGGAGATGCGTCGTGAAGAAACGTGAAAAGCGATCACGTGAACCCCCGAAAGCGGATTTGCTAGCTGAAATGGAGATCATTGCGTTCAAGACCATTCGCGAAAATAAGACAATCTTCATCGTGGCCCTATTGTGTGTGGCTATCGCGAAGCGTTGGCCCACCTGGGTTGTGATTCTTCTGGCAATTGGCACTTGGACCACAGTAAAGGGGGAGTTTGTTGAACCGTTATACACGCTGAAAGCGGAACAGATGACCATGCTACA
ACCAAGGGGAAAATCAAGAAGGATATTGAACGTACGAAATAGTAGCAGATATCGTGAGCCCAGAAGTGGTGAATTCCGCGGTCGACAACGACCAAGAAACATTGCTTCTGGGCACTTGCACAGGTTGTCTGTCCTACTACTCTGTTACTTCCCACTGTGCAAGGATGTCTTCCGTGTTTCGTGCGTTCGAGCTCTTTACCTTAGAGCAAGAACAGCAAGAACTCGGAAATGACATTGAGATACCTCCTGAAACGTTGAGATCAAACATTAAAGTTTGTATCTTAAACAGTCAGGATCCTCAAACACGTCATGATATGATGTGTTTCTGTCTACGCTTGATTGCTAGCAACTCCGCACGCGCTGCCCACAAAACTGGTGCCATCTTGACTTTGCTTAACTTACCAACTGCCATGATGCAAAATCATATCAGGATTGCAGACCGTTCTCCTGATGCGGACATTGAACGAATTGAGGTGGATGGCTTCGAGCCAGGAACTTATCGGCTTCGGCCTAATGCCAGGACTCCCTTGACAAATGGAGAAATCACAGCGTTGAGCCTAATGGCAAATGATCTCCCTGACACATACACCAATGACACACCATTCACAAACCACAGAGCAGAAGGGGAGAACTGCGATGAAACTGAACAGTTCTTGAATGCCATCTACAGTGTTCTGGTTCAGTTATGGGTCACGGTTTGCAAATGTATGACAGCACATGACCAGCCAACTGGCTCTGATGAGAGAAGGCTTGCTAAATATCAGCAACAAGGCCGTTTAGATCAGAAATATGCATTACAGCCTGAACTGAGAAGACAAATTCAAGCCTGTATCAGGGGAAGCTTAACAATCCGACAGTTCTTAACATATGAGCTGCAAACTGCAAGGAAGCAAGGTGCAATTACCGGCAGGTACTATGCCATGGTAGGTGACATTGGGAAATACATCGACAATGCCGGAATGAGTGCATTCTTTATGACAATGAGGTTTGCTTTAGGGAC
ATGGCAAAAGCGTCTCAACAGAAAAAAGCTGTCTGCATGGCTCAGGAAAGAGACCACGGCACACCGCTTTTACCACGGACGCTACGAGAACTCTGTGTGTGGAGAGGGCAGGAGTTTCCTAATGTATCTGTGACTTGCAAGTATTGTAAGAAATGCCTTAGCCTACTTGATGTATATTTGTTTGATCAAACAGTATTGAATGTGTTGTGGAGTGATGGAACCCCCGCGGCCGTATGTACGTTGTGTTTGCGGCTTCTGGCGAGATTAGAATTTCGGGCGAGGCATATGTTCTCGTGTACGGTGCAGCACATCCCCCTGCTATTATATAGACCTTTTGTTACATGTACTGTGAGATGTGTGCGCTGTCTCATGCCTTTGACAACAGTAGAGAAAGAATTTCTTGCTAGACAGCACACTGTTGTGCATTTTGTTGGTCGTTCATTGCGAACCTTATGCACCCATTGTACAGCTGGATTGTTTTAATGTTGTATGGTGTGATTATTTGTATATTAATTGTAGCGTATGCATTAATGGTCTGTAAAATGATGGGCAAAAAAGTAGATATCAAAGATATAGTTTTAGAAAAGGTGACCACTGAAAGTGACTGTGCTAACGAGGAAGAGGAGGAGCTCGGTCTGCAGGAGGAGCCACAAGAACAGCAAGTGCAGCTAGCACCTTGCGACATATATGTCATAGAGACGCTGTGCTTTGGGTGCTCGCATCGACTCGTCTTTGCTTGTGGATCCAGCCAAGGTGGCATCCGACAACTCCAAGAACTTTTGGTCGGTGACCTTGAGTTGCTCTGCAACACTTGTTCTACCCGGCATGGATATACCAGGAACCAGCGGGACAGGAGACAAAGATAAAGACCATGAAGGTATTGACTGTAGTTTGGGTTGTAGTTATATAGTAGATCAGGCGGAATGCAGTGATATGGAAGACGAGGAGGACACTGAGGAAGGGGGCAGTACGGAAGACTTTGTAGATGATGCAGCTGTAG
CCAAGAGGGGGGTGGTGATTGGCCTTTGGCTTATCAGTGTATAGATAACATTTCTCTGACCGTTTACCACACAATTAACAACAATATGGCATACGGTGAGCCATACTATAGCTCTAAACCTGACAAAGATTTCAATTTTGGAAGCACAATGGCACGTAGGCAGATGACACCTACTATGGTAACAAAGCTTCCCAAATTTGTTAGGAATTCTCCACAAGCTTATGATTGGATCGTAAGAGGTCTGATCTTTCCCACCATTGGTAAAACTTATTTCCAACGAGTTGTTGTGATTACTGGTGGGCTTGAGGATGGAACATATGGCTCATTCGCATTTGACGGTAAAGAGTGGGTAGGGATCTACCCAATAGAGCACTTAAATCTCATGTCATCTTTGAAACTGATACACAAAGCCAACGCTCTTCAGGAGAGACTGCGTCTCTCCCAAGAAGAGAAAGCCACCCTCGCTCTGGATGTGCAATTCCTTCAACATGAAAACGTGCGATTGAAGGAGATGATCCCAAAGCCAGAGCCACGGAAAATACAGATGAAGTGGATAATAATGGGAGCAGTGCTTACATTCTTATCTCTGATACCTGGGGGTTATGCGCACAGCCAGACCAACAACACCATATTTACTGACATGATAGCTGCCTGCAAGTACTCAACTGAGACACTAACAGAAAATCTTGACCTTAGAATCAAGCTTGCACTAGCAAACATAACCATTAGTGATAAGCTAGATGCTGTGAGGCAAATTCTTAACTTTGCCTTTGTGCCCAGAGCCCATTGGTTGAGAACTGTGTTCTATTATATCCATTACTATGAAATGTGGAATATTTTTATGTTTGTTCTTGCTATTGGCACTGTCATGAGGAGCGCCCGCCCTGGTACAGACTTGGTTACACTTGCAACATCCCACTTGTCTGGTTTTAGGATGGCTGTCCTACCCACAATTCCATTTCACACCACTATGACTTTGTGGGTTATGAACACACTTATG
TAACACCATAGCCGTTATAGAAAAAGCGGGAAAGTGTTTTTCAAGCCCTATAAAAGCTGAACCGCTTAGGTTGTTGCACCCAAGCACTTCTAGGACTCAGGATGCTGAGCAGTAAATTCTTGGGAAAACAGTGCTTATGGTGCAGGGTAGAATTAACTAGCTTAGATAAATATCGCTGCACCTCAAAAGGTATTAATGTAGTGCAGAGAGGAAAAGGACTATATGGGGTCTGCTTAGCATGTCTAGAAACTGCTTTAACCCTAGAAAGGTCCCTATATCCTGCACAGAGTATTCCTGCAACAGTAGAGCATCTTGAGCGCACTATTAGATGCTGTTACTGTGGGGGAAAGTTAAATATAGATGAAAAAAGGAGACACTTTTTGGAGAATGAATGCTATGCACTTGTAAGAGGCTGCTTGAGAGGACGGTGCTACGAGTGCACTAAGGATGGTGCACGGACCAAATACCCATAAGGACCTACCACAAGATGAATCACCTGAGACTGTCACATTGCACCTCCGGCCGCTGATACAGCCAAGCGAACATGGAAGTCTGCCCTCCCTGAAACCCTTAAAAATACAGAAGAAAAGCCGCCCACTTCTTCGCACGTATTATGTGACTGTCGCTTGTCCCTGCTCCACTCGGCTGAACTTCGCTGTGAGCACAAGCTCTAAATCAATCCTTATCTTCGAGGAGCTCCTAACTGCAGATTTTCAAATCCTGTGTCCTACCTGTGCAAAGCGGCCATGAGTGACGAACCAGGTAGCTCGGGGATTGGGAAAGGGTCTGAGTTTATTTTGCTGGAAGCCGAATGTGATAGTTCCGATTCGGAGGCTGACTCACAGGTAGACAGCGATGCTGGGCATGATCTAGAGGATTTTGTCGATAATGCAACTGTGTTTCAGGGAAACCACCGGGAATTATTCCAAATACAGGAAAAAGAGGCGGGAGACAAAGCTATTCAAAAACTCAAAAGAAAACTAGCTTTAAGTCCCAGTTC
GTTATTTGAACCCATGCCTTGCCAGGATACTGTCTCCCTTTCTATACAGCACACGTCGGTTTACGTGCAACATTCGTGTTGTGTGTCGACATCTACATCTGCCTCCACTTCCGCCACTGCGCTCGGTCTCGGTTGTCTCGCTTGCGGTATCGTCGGTGTCCTCGTTGTCGCTGGTGGCTTGTGTTGCCTCATCAATGGTAGGTGCCCCTCTTGCCGAAGGTTGGCTTTGCGGTCCCGTTCCTGGAAATCCCCTCCAGCATCACTGTGCACTAACCAACCTCTCGCTTTCAATCTTCGTGACCTTACTCGGTCTGATATTCGCTGCACTTCTGATCCTCGTTCTGTGGAGCTGCTGTCAGACGTTCATTCTGTGGTTTCGCATCGAGAGCGCCCTCCGGCATACGATTCGCTTGATTTTGAACCAACAGAATACACGCCTGAGGCGTTTCAGTAGCGCCCCCGAGTACACCAGACCCGGTTCACGCTTGTCCACCGCTAGTACCAATCCCTTCGTCTAACATGAACGCCGACCGCACCTTATCCGACGAGCAGTACGATTGGATCGTGGCGTATGAACGACACATCACTCCGCATGCCGTGCTCTCCGTGCGTACTCCGGCTTACGGCCGCATGCCACCCCTTCAAATTCCCACCTTCACCGGTCCTACGCCAACGTACTTTGTGTATGACGGCAACGTCGAGGAAGTGTCTGGCCAATTGATTAAAGACCCCTCTGACGACACCCTCCCTCACCACTACGCCGCTACCTGGACCTGCTCCCTTTTCACTTCTCGCCCACCCTCCGACCCAGCCTGGCCTCGTGACTCCGTTATGCAATACGACTCAAACTGGAGCCCTTACCATCGCGTGCCCATGAGGTATTTCCCAAGCTTCATGACACTGGACAGTGACCTCCTCGGCCCAAACGATGGCTTCTGGCCCCTGCTCCACCGCTGTGCCGGCTTCAGGCTCCGATCACCGTGGCGGTTTCCTCTCGACG
TAGTAGTAGACTCCTTGAGAAGCTACTGCTGCGAAAGCTGGAATGAGCACCCTCCAAGAATTGCAGGAAAACATCACAGCACACGAACAACAGCTCGTGACTGCTCGGCAAAAGCTTAAGGATGCCGAGAAGGCAGTGGAGGTGGACCCGGATGACGTTAACAAGAGCACACTACAAAGTAGACGGGCAGCTGTGTCTACATTGGAGACCAAACTCGGAGAACTTAAGAGGCAACTTGCAGATTTGGTGGCAGCTCAAAAATTGGCTACAAAACCAGTTGATCCAACAGGGCTTGAGCCTGATGATCATCTAAAGGAAAAATCATCTCTGAGATATGGGAATGTCCTGGATGTTAATTCAATTGATTTGGAAGAACCGAGTGGACAGACTGCTGATTGGAAGGCTATAGGAGCATACATCTTAGGGTTTGCAATTCCGATCATCCTAAAGGCCTTATACATGCTGTCAACCCGTGGGAGACAAACTGTGAAAGACAACAAAGGGACCAGGATAAGGTTTAAGGATGATTCTTCCTTTGAAGAAGTCAATGGGATACGTAAACCAAAACACCTTTACGTCTCAATGCCAACTGCACAGTCCACTATGAAGGCTGAAGAAATCACGCCAGGACGATTTAGGACAATTGCTTGTGGCCTTTTTCCAGCACAGGTCAAAGCCCGAAATATAATAAGTCCTGTAATGGGAGTAATTGGATTTGGCTTCTTTGTAAAGGATTGGATGGATCGGATAGAAGAGTTTCTGGCTGCAGAGTGTCCATTCTTACCTAAGCCAAAGGTCGCCTCAGAAGCCTTCATGTCTACCAATAAGATGTATTTTCTGAACAGACAGAGACAAGTCAATGAATCTAAGGTTCAAGATATTATCGATTTGATAGACCATGCTGAGACCGAGTCTGCTACCTTGTTTACAGAGATTGCAACACCCCATTCAGTCTGGGTGTTTGCATGTGCACCTGACCGGTGCCCTCCAACTGCATTGT
GCTATTCGCTGGTCAGTTATGGCACGCGCCGCGTTCCTATTCAAGACCGTTGGATTTGGTGGGCTGCAAAATGTACCTATTAACGATGAGCTTGCTTCACATCTGTTACGAGCTGGAAATTCTCCATGGCAGCTGACGCAATTCCTTGACTGGATTAGTCTCGGGAGAGGATTGGCTACCTCTGCATTAGTGCCTACGGCGGGATCGCGTTACTATCAAATGAGTTGCCTACTGAGTGGTACGCTGCAAATTCCTTTTCGACCAAATCATAGATGGGGAGACGTACGATTTCTACGTCTGGTATGGTCTGCTCCTACCCTCGACGGTTTAGTTATTGCACCACCGCCCATTCTTGCGCAACCTGCGATACAGGCGCAAGCGGATAGAGCTTACGACTGTGATGACTATCCTTTCCTTGCACGTGATCCCCGCTTCAAACATAGAGTATATCAGCAACTTAGTGCGATTACCCTGCTTAATCTGACTGGCTTCGGTCCGATATCATACGTGCGGGTTGATGAGGACATGTGGAGTGGTGACGTGAGCCAGTTACTCATGAATTATTTTGGTCACACTTTCGCCGAAATCGCGTACACATTATGTCAAGCTTCGGCTAACCGACCATGGGAACATGATGGAACATATGCGCGTATGACTCAAATAGTGTTGTCGTTGTTCTGGTTATCGTATGTCGGAGTAATTCATCAACACAACACGTATCGTACGTTCTATTTCCAATGTAATAGACGTGGTGATGCCGCGGAGGTGTGGATACTGTCGTGCTCATTGACTCACTCGGCACAGATAAGGGCTGGAAATCGTAGCCTTTTCGTCATGCCCACTAGCCCTGATTGGAACATGGATGTGAATTTGATTCTCAGTTCAACACTTACTGGATGCCTGTGTTCTGGGTCCCAGTTGCCTTTGATTGATAACAACTCTGTCCCAAACGTTTCTAGGAACATTCATGGATGGACGGGCCGAGGTGGTAATCAATTGC
ATGGGATACAACAAATCATTGAGATACAGCCGTCACAATGGCACCACATGTGTAATTGACAACAAGCACCTTAAAAGCTTAGGCTCTGTACTGGGTGATGTGAGGCACAAGGAGGAGTTGATTCGCGAAGCACAGTTTGACCCAATCAAAGATATCGCCAACCAGTACATGGTGACTGAGGATCCGTTCCGCGGTCCTGGTAAAAATGTAAAAATCACCCTGTTCAAAGAGATTCGCCGGATCCAGCCCGACACCATGAAGCTCGTGTGCAACTGGAGCGGCAAAGAGTTTTTGCGCGAGACCTGGACTCGTTTCATCTCCGAAGAGTTCCCGATCACCACCGATCAAGAAATTATGGACCTGTGGTTTGAACTGCAACTGAGACCCATGCAGCCCAACAGATGTTACAAGTTTACCATGCAATACGCTCTGGCTGCCAACCCCGATTACGTTGCCCACGACGTGATCCGTCAGCACGATCCCTATTACGTTGGTCCCGACAACCGTGAACGCATCAACCTTTCCAAGAGAGGTCTCGCCTTCCCTCTGACGTGCCTGCAGTCGATCTACAACGAAAACTTTGAGGAGTTCTTCGATCAGGTCCTGTGGCCATACTTCCACCGTCCCCTGGTGTACGTGGGCACAACGTCTGCCGAGATTGAAGAGGTCATGATCGAAGTGGCTCTTCTCTTCAAGATTAAGGAATTCGCTCCCGACGTACCATTGTTTACTGGACCCGCTTACTAAAAAAATAAACACTATTTATGTAAAAAAGTTGTATTTATTGATCTCATTTAATTACTCCAATCACTGTTATATTCACTGTGATCACTAAGTTCGGTGACTTGTCTTCGTTGATCTAGCTTGTTGCGTATGGCCAACATGATGGGTTCTGCTGCCGCTGCTGCTTTACGAGACTCTGATTTTAGCGGCACCTTCTTCAACACGACACCCTTTTTAATTTCGTCCAAATAATCCTTGGGTTTGGTTGCTGGTGGTT
ACACAAAGTCCTGGGCAATTACAAACAAGAAAAACTTAATTAAATACTAAGGTTTACTTTTTCTTCAAATAGGTATGTCTAAATCTCATTCTGACGTTGTGGGCACTGTGTCTGGTCTTAATTATAGACTATTTTATGATATGATTCCTGATAGGATATCTCAGAAACTCAGATTAAGAGAGATAACTGATCCAAAGACATGCAACGCAAGCAAGATACCCTTAGTGCTCAAAGCTGCTGAGGAAGTGTCTAGGATGGATATAGACCATGATAAGGATGGCTACACAAAGGTCCAGGTCAAAATGCCTGAGTACATGAAAGCTTACCTGGAAGAGATGCTCAGTGCAAGCAACTCAACTACCACTGGTATCTCCTATAGTGTGTTCTTAGTGTACATGCAAGACAAGTGTGGTGACTGGATAACAGAACATTACCTAAAGAATGTTCACTCTATGTCAAAGCAACAATTGCATGAACTGATTACTGGAATAATTGAAACCTTCAGTTCAGATGACATCGAGGATGAGCACTATGATGATTTAATATGCAAAATTCCTGCTTATGTATATAATATTGTCCTTAGATACATAGATATGAGTGGCTTAACAACATGAAACTCATTACTCACCATTGCAAGAGGCTATAGAGAGATATATAATGTTGGCAATAACAAACATTATATAATAAGATAATGAATTGAAAAAATGAAAATGAAACAAAACAAAGTCTAGCTTGTATAGATCATAAAATATGAACTTATAATTAATAATCAATGAGACAACAATAATTAGAACCAATAGAAACGTTGTCAATAAAACTAACATATAGAAAATGAAGGAAAGAAAATAATTAAAAACCGGAAAAGAGAAAAGTGTTGGGGAAAGAGGAGGTAAGAATGGTGAGAAATAAGAAAAAGGGAAAAAAGATGAAAGGGAGTATACACAAGTAATAAATAAATGTATAATAAGTTCCAGATAATGCTATATGAATAATTTGAGAG
AATTTTCCTTATTAGGCCGCAAGGGCCTTCATAGTTTTAGCGATTTGGGAAACTTCATCATCACTTAAAGAGTTGCGATAACCGATGAAGTCGGAAACAATACGGAATTTCTTGGTAAACTCAGCAACCATTTTATCACTGTTTTTTGAAGCATTATTTGATAATACATCAAAAAGATTAGTTACTGTCCAAATGTCATGACCGATGGTATCTTTTCCACCATTAAAATATACACCCTGTAATGAACTAACCATATTAGCGAGTCGTGTATATTCTTCAGAAACTTCATCTATACTGAAGTACTTCATCATAAAATCTAACTCAGGATACTTGATAATTTTATCAATATATCGTTTAGCTGAACTTGAATAACCTACATACTTATCATAATCTACATCATCAAAAGCATCTACATATAAATCACGCAAAGCTTCAAAAATACATTGGCACTGACCGAGTTCTTTTACCTTTTTCTGTAAAAGCGGACGAATAACATAAAATTCATTAATGCCAATAAGATTAGCCATACGAATCAAAATATTCATAGATGGATGACAAAGAGATGTAGTACCATCCATAGAGAAAATATCAGAACGATGCATATACGCTACATAACCAGTAATTTCATCTGCTTCTGATGTGAGGCGTAAATAATTCCTCTTTTCCCAGCGCCCGTCTTTAATTTCAAACTTAAACGCTGTAGCAGCTTTAGGACGAGGAGCTTTACTTTTAACTACCTTTGGAATATAACTTTTTACTAAAGCTTCAATTTCTGACAAATAATGAATGTTAACTTCATCACTTTCAAACATCGCCATAATATCAGGAAGCAAATCAATCTGCGATTCTACTTCTGGATTAATAAACAGAAGACGTTCGTTATGATGAATATTCAAAGTGTTATTAAATTCACTATCATCTAACGCACGTGCTAATCCACGGACAATATTAACACGATTTTTAATATTATCAATAACGATATTAATTTTTGTTGTATTAA
AGTGGCCGCAATATCCCATGGTATACGCAGAAAGATACAATGTTCGCAATCGATCCACTCAAGCATTCAAAGTTATACGAAGAATATGGCCTATATCTACGTCCTCACCAGATCAACCAAGAAATTAAACCAACAACAATCAAGAAAAAGGAATTAGCACCAACAATTCGCTCAATTAGATATGCTTCACTATTACATAGTATGCTCGCGAAGCATGCTGCCAGACACAATGGTACTTTGATCAATCCACGTATGTACGCCGACATGATCACATTAGGTAACACGAAGGTTACAGTTACCAAAGGTACACCGAAAGCTCAAATAGACACTTTAAAGATGAATGGCTTAACAGTCGTATCCAAGAGCAGACGTAATAATAAGAAAAAGCCTGTGTCAGACACAACGGCAACCACCGACGAAAACACTAATGATATTGTCACATATAAGGCGTTAACCGAGATGTCTACATTAGTTGAGAGTTTCCACTTGCCATCTGGGTTAACATTAATTGTGTTCGATGATGAGAAGTATCAAAGCCTAATCCCTGACTACATCAACCAATTGATCACATACACACAACCGCACATCATTCCCACTTGGCAGGGCATCGCCGATTTCAGTGATCCTTACCTTCGTTCATATTTTAGACGACCATTCGAACTAACTGCATCAAATCTAGCATCGCCTCAAAAGCATAACCTATCACCGTTGACCAGAAGCATATTCAATAATACAGGAAGAGAAGATGCGATAATCAAAAAGTTGTATGGCTATGGTGAATACATCTTTATTAAATATGAAGGATGTTTGATCACATGGACAGGCGTCTATGGTGCAGTTGCAATGATGGTTAATCTACCCAAACGTGATTTGGGTCTTGATGCAGGAGATAATTTCTTAAAGGAGTATAAACAGCTGCTATTTTATGGAGTGATTACTGATGCGACCCCCTCAGGTATATCAGCAAAATCTACGGTTATAAAGATCTCACCTCATAAGA
AGCCCGGGCCCCCCGCGGGCGCGCGCGCGCGCAAAAAAGGCGGGCGGCGGTCCGGGCGGCGTGCGCGCGCGCGGCGGGCGTGGGGGGCGGGGCCGCGGGAGCGGGGGGAGGAGCGGGGGGAGGAGCGGGGGGAGGAGCGGGGGGAGGAGCGGGGGGAGGAGCGGGGGGAGGAGCGGGGGGAGGAGCGGGGGGAGGAGCGGGGGGAGGAGCGGGGGGAGGAGCGGGGGGAGGAGCGGGGGGAGGAGCGGGGGGAGGAGCGGGGGGAGGAGCGGGGGGAGGAGCGGGGGGAGGAGCGGGGGGAGGAGCGGGGGGAGGAGCGGCCAGACGCCGAAAACGGGCCCCCCCCAAAACACACCCCCCGGGGGTCGCGCGCGGCCCTTTAAAGCGGTGGCGGCGGGCAGCCCGGGCCCCCCGCGGCCGAGACTAGCGAGTTAGACAGGCAAGCACTACTCGCCTCTGCACGCACATGCTTGCCTGTCAAACTCTACCACCCCGGCACGCTCTCTGTCTCCATGGCCCGCCGCCGCCGCCATCGCGGCCCCCGCCGCCCCCGGCCGCCCGGGCCCACGGGCGCCGTCCCAACCGCACAGTCCCAGGTAACCTCCACGCCCAACTCGGAACCCGCGGTCAGGAGCGCGCCCGCGGCCGCCCCGCCGCCGCCCCCCGCCGGTGGGCCCCCGCCTTCTTGTTCGCTGCTGCTGCGCCAGTGGCTCCACGTTCCCGAGTCCGCGTCCGACGACGACGATGACGACGACTGGCCGGACAGCCCCCCGCCCGAGCCGGCGCCAGAGGCCCGGCCCACCGCCGCCGCCCCCCGGCCCCGGCCCCCACCGCCCGGCGTGGGCCCGGGGGGCGGGGCTGACCCCTCCCACCCCCCCTCGCGCCCCTTCCGCCTTCCGCCGCGCCTCGCCCTCCGCCTGCGCGTCACCGCGGAGCACCTGGCGCGCCTGCGCCTGCGACGCGCGGGCGGGGAGGGGGCGCCGGAGCCCCCCGCGACCCC
ACTTGCTTATACTCTAAGAGTATCGCCACCGACGACGACGACGGCAGTCGCTGCCCGGCGAAGCCGAGCCGCCGCGAAGCGGCGAGCGACTGCCGTCGTCGTCGTCGGTGGCGATACTCTTAGAGTATAAGCAAGTACTCAGCATGTATAGAGTACTTGATGACGTCATCAGTGACCTTGACCTCTGACCTTCTACTTGACCTTGACCTACTTCTATGACCTTCTGTCTACTGACCTTTGACCTTCTGAGCTGATGGTCTACTGACCTGATGATGAAGAGGATCCGAAGACCTTGGAGCTGAAGGTGGAACATCAGGACCTGATGTTAGTAAAGGACAGTAACAGTGTGCGAGTGAGATAGCAATACAACAATTATTAGAAAGAGATAGCAATATGAGTGAACGAGATAACATGAAAACAAACCTTGAGATAATTTATGCGCATTTTATTATCTTGTTATTGTGACCTCATTTGACCGGCAAACTCGCGTCGAAGCTAAACCGTGTGCAAAATAGGATGTGACTGGCCAGCGGACCGTAGAGTATATAAGCAGATAAAAGAAGTGCGCCATCATCAGTCTACGAGCAGTAATAATAAAGTGAATATCTCAGTGAACAATAGTGATATTGCGAGTGGTTCCAGAAACTCTAATAGGTATGTCTATAGCAAAATTTCTTTATGTTCGCCGTTTATTTGAAAAAGTATACAATCCTAAGTCTCTATTTTATGAAGCTTATAAATGTGCTAGACTTAATGGTCTAGACATGTCAATTTTGCCTAAACCTATACTTAATATGTCCCACGATATGGATACTCAGATAATTGCATGTGGTGAAGATATTAATCATACATTAGCAATAGAAGAGTTAGAACATTGGGATTGGTCTAAACAAAACAGATTACCATTCCAATTATATTTGGCTGTTATGAACTTAACAGAAATACCTGAATGGTTAGATGAAACTATGTTAATTGAATGTGTATATTATTTTAAAGAACT
TAATATTACCGGATGGCCGCGCCCGAAAAAAGCAGGTGGGCCCCATGATAGTCCGCGTCCGCAAAAGAAAGTGGTCCCCGCGCACGCATGTTTGTCGGCCAATAATAGTTGCGCCTTGAATGCTAGATATTGAGTTTTGACTTTAAATACTTCGTCACGAAGTAGTGRAGCGCGTCAAAATGTGGAATCCCGTTAGTTAACGATTTTCCGGAAACCCGTTCACGGTTTCCGTTCGATGCTTGCTGTTAAATACCTGTTACATCTGGAACAGGAATATGATCGCGGTACTGTCGGGGCGGAGTATATACGTGATCTAATAGGGGTGCTACGGTGTAAGAGTTATGGCGAAGCGACCAGGAGATATAATAATCTCAACACCCGTATCCAAGGTGCGGAGGAGGCTGAACTTCGACAGCCCATACACGAACCGTGTGGTTGCCCCTACTGTCCGCGTCACCAGAAGCAAAATATGGGCCAACAGGCCCATGTATCGGAAGCCCAAGATGTACAGGATGTATCGAAGCCCTGACGTCCCTAAGGGCTGTGAAGGCCCATGTAAGGTTCAGTCTTATGAACAGAGAGATGATGTTAAGCATACTGGTATAGTCCGATGTGTCAGTGAAGTTACGCGTGGGTCAGGCATTACCCATAGAGTTGGGAAGAGGTTGTGTGTGAAGTCCATATATATATTGGGCAAGATCTGGATGGATGAGAATATCAAGAAGCAAAATCATACGAACCATGTTATGTTTTTTCTCGTTCGAGATAGAAGGCCTTATGGGCCGAGTCCTCAAGATTTTGGACAAGTGTTCAACATGTTTGATAATGAACCTACGACTGCAACTGTGAAGAATGATTATAGGGACCGGTTTCAGGTGTTACGTAAATTCCATGCGACTGTAGTTGGTGGACCCTCAGGGATGAAGGAACAAGCTTTGGTTAAGAGGTTTTTTAGGATCAATAATCATATAGTGTATAATCATCAGGAACAGGCCAAGTA
CTGGGGCGGGGCTTAGTATTACCCCCGCCCCAGGTTCAGCGGAGTCATCACGTGAGACGCACATGACATTAAATGTTATAAGTAATAGCAAGTGGATCGTGGTCCCTACCACGGCACTATAAGATGCTGCACTGAATATATGCTTTGCTTCGTTAGTAAGCAAAGGTAACGAATATAAATGACCCCACATTGCTTTATTCCATGTGCAGAGACTTTAAATGAATGGTTCAGATTTAATCGCACATATATATCTTCCAATGGAAGATTGGTTATCCCACTATAAATATAGGAGACCTGTGAAGCTATTTTTTGGGTATTCGGAATTCCATAGTTGTTGTTCTTCTTCTGAAACAAGATGCCGTCGATTAGGCGTTTCAAGCTTTCTATGAGAGAATTGTATAAGCTGAAAGAACAACAAGACTCTTTCTGGAAATCATATCATGAGTATCTTCGAGCTAACGAAGAAGCGTTAGGAGAGTTTTGTAGATACCATGGAAGGAGAATATCAGCCTATCCAAATATACCCAGTTATGCTCCAACAAGGTGGTTGTTGAAAACAAGGCCTTTGTATGACATCAGAGTTGTGGATTGTAAGGAATGCCAGAAAGACGAAGAACGTAGAAGGCGTTTCTATGTCAGAAATACAGAAGGCCTGCAGGACTTGTATGATTACGGTAATTACCGATATCAAGTGTATTATGGTAATCATAATGATGTATTAAGATATTAAGTTAATAAATGACATCTATCATTTGTATATATTAATATATGTTATAAAAGTTTATTATGTTTTGTGTTGTTGGGCCTTAGTGCTATTGGACCTATTGGGCCAATAGATATTCAGTTCGTGTATTCCTATATAATAAACTGTAACGTAATTATATCCATTGTTGTGCCATAAAGAATAAATACAAATGTTAACTAATATTTAATATGATATTGATATTGTTTTTTATAAACTCCGCGAAGCGATATGTATTTAATTGTATTAAATATGACG
AAAATAAAACAAACCAACAAGACTCAATACAACACAACCCAGCAGCTTTCAAACTCTCTTCTTTGCTTTCAAGCAAGTTTTTGATTCCTCTTTGGACTCACAACCAGTTTCAAAGCATTCTTCTCCACTCAACGCATTCACAACTGAAAGAGATGGCCTCATTCACGGTCGGATCGATCCTTGTGAACACCGCAAGCGTCCTGAAAGAAAGCTTTGCACAGAAAGTGCTCACGACACCTCCAGTGTTGGTAGCACAGCCTGTGCAGAGGAGCTTTGGTGCGGCACGGATGTGTGCACGCAAAGCAATCGCAGATGATGAAGAGAAGGTGGCCAAAGCCTTCTCAGCTCTGGAAGCACGGTGTGCTGCCAGGGTCTCAAGGATGGGAACCATCCGCGTGAAGGTCACGCGGTCTGGAACCTCGCGGGCGCAGCCACTCCCAAAAAGGGAGCAGGCACGTCTTAGGAAGGCTGAACGTAAGGCACGCTTGGATCGTGAAGAGTTTCTTAAAGGAAGCCCCACTGTCATTGATCACATCAGTATAGCTGGTGGCGCGCAGCCTTCACAGGACATGGTGGAGCCAATGTCCACACGAAAGGCACCATGGCATTCAGTGAGCAAGAAAGCTCGAAAAGTAATCCCGCACTCCCCAACACTGAATGAAACTGGGCTTGCATCATTGATGCGAGCCATCGCAAAGATTGGGGCCAAGAATTCCATGAAAGTTGAAATCGTGGATGAGCGAAGAGTGCAAGCACGCTACATAAAGCGTGATGCAGGGTCATACCTGCAAGTGCGCGTCGCGCACCATGAGGGCCTAAGGCGTAGGCGTGACTTGAAACTCTCTGCATTTGCAGACCAGTGCTTAACACAACTTGCCAGCACCACCCACGGGACGAAGTACCACCACGTAACCCAGATTAAAGCGGGTGACAGTGGGATCGTTCTGTTAGCACGCAGACTCTCTGGGTGGCACAGCGGTAGTTGTAGTCAAATTTTTGT
GCTATGGCTCAAACGCTCTCAAAAATCTCTAACAAGGAAAACTCCTCTTCAGGCCATTGGCCTAAGAGGTTTAAACCGCACCAACCCATCCCAACGTGGATGGTACGGTGTGGGCTTCTCGACTACGACTCACGTCGTGGTCGGGAACCTGTCCGTGCTTCGCCACAAGCGAAGCGCGTCAGGACACCTACCCCCTACCCTCGCCATCTCAAACCTGCAGCATCTGCTGTAGTTAGGAGTGGCAACAATCCTCCCCATCTCAAACCCACATCAACAGATGTGGTTAGGAGTGGACCCGAAACCCCCTGCTGTGAAGTTAAGGACGGAGGTGTAGTTAGGAGTTGCAAGACCTGCAATCTCAAACCTGCACACGAATCCAAGACTGTCAGCTTCTCCCTTCCCCAAACGGACGGACCCAACGGCAACGAACCCGAATTCATCGCTGAAGCTTGCCCCAGTTGCGCACTGTACGACACATGTCCGAACTGCACATCTAAGGTAATCAACGATGATGGCTCGACTGACGGAACCGTTCCTTCTTGGGATCAAATTGAAACGACCCCGGCTTTTCTGTCTCTGCTTTCCAACACCGACGAGGAAATGTCAGCAGATGAGCTCACCAACCTGGCGGCTCACTTGCGAAAGGCTTTCGAGACTGGATCACACCCGGCTAATGTTGACTACTCCAAGGACCAACTCCAAGGCTTGCTCGAAATGGCTGAGGCTGCTCTACCACCTGCAAGAAGGCAGACCTTGCCTTTTTACCAACAAAGACTGGAAGCCCGCAGAACCTGGCGCGAAAAGATTTTCAACATGCCATTGGACGAAATCAACAAGATCCTCACAACTTCAAAGGACCGATTCCAACGCTGTGCAGCTTGGAAAGTTGTCCTCGAAAAGGCGGTACTCGCAAAGGAGTACGGGGAGGAAATCTACGCTTACGCCCAACAGGCACTCAAAAATATCAACTCATTTGATGTGAATTTGGTTTTGAAAATGG
ATACAATATAAAATACATCAAATACAATTTAAAATACATCAAATATAATTATTATAGCATTATATCTAAAATACATCAAATACAATTTAAAATACATCAAATACAATTTAAAATACATCAAATACAATTATTATAGCATTATATCTAAAATACATCAAATACAATTTAAAATACATCAAATACAATTTAAAATACATCAAATATAATTATTATAGCATTATATCTAAAATACATCAAATACAATTTAAAATACATCAAATACAATTTAAAATACATCAAATATAATTATTATAGCATTATATCTAAAATACATCAAATACAATTTAAAATACATCAAATACAATTTAAAATACATCAAATATAATTATTATAGCATTATATCTAAAATACATCAAATACAATTTAAAATACATCAAATACAATTTAAAATACATCAAATATAATTATTATAGCATTATATCTAAAATACATCAAATACAATTTAAAATACATCAAATACAATTTAAAATACATCAAATATAATTATTATAGCATTATATCTAAAATACATCAAATTCTATTTAAAAATTTGTAATATGTACATACATTAGTATTTAATATTTATTTATTTTTTTACAACTAAAATCAACAATTATATTAATGCTAATTATTAAAATAGTATTTTAACATATTGGATATAAAAATATTGATTGGATTTTGGATATTTAATAAAATATATCAATATTGATATTAGATATAAAAATATTGATTGGATTTTGGATATTTAATAAAATATATCTATAATGGTATTTTATAATATTATATAAAATGTATCAATATCAATATTGGTATAAAATATATAAAACATAAACTAGACTTTTATAGTATGTAAATATATCATATATCAAAACATTTATTGAGTATTATATTATATCATATAATAAAATATACAATTTTCGATTTTCGATTATCAATTTTCGATTTTCGATTCTCGATTATCAATTATCAATTTTCGATTTTC
ATGAATCCAAATCAAAAGATAATAGCACTTGGCTCTGTTTCTATAACTATTGCGACAATATGTTTACTCATGCAGATTGCCATCTTAGCAACGACTATGACACTACATTTCAATGAATGTACCAACCCATCGAACAATCAAGCAGTGCCATGTGAACCAATCATAATAGAAAGGAACATAACAGAGATAGTGCATTTGAATAATACTACCATAGAGAAGGAAAGTTGTCCTAAAGTAGCAGAATACAAGAATTGGTCAAAACCGCAATGTCAAATTACAGGGTTCGCCCCTTTCTCCAAGGACAACTCAATTAGGCTTTCTGCAGGCGGGGATATTTGGGTGACAAGAGAACCTTATGTATCGTGCGGTCTTGGTAAATGTTACCAATTTGCACTTGGGCAGGGAACCACTTTGAACAACAAACACTCAAATGGCACAATACATGATAGGAGTCCCCATAGAACCCTTTTAATGAACGAGTTGGGTGTTCCATTTCATTTGGGAACCAAACAAGTGTGCATAGCATGGTCCAGCTCAAGCTGCCATGATGGGAAGGCATGGTTACATGTTTGTGTCACTGGGGATGATAGAAATGCGACTGCTAGCATCATTTATGATGGGATGCTTACCGACAGTATTGGTTCATGGTCTAAGAACATCCTCAGAACTCAGGAGTCAGAATGCGTTTGCATCAATGGAACTTGTACAGTAGTAATGACTGATGGAAGTGCATCAGGAAGGGCTGATACTAAAATACTATTCATTAGAGAAGGGAAAATTGTCCACATTGGTCCACTGTCAGGAAGTGCTCAGCATGTGGAGGAATGCTCCTGTTACCCCCGGTATCCAGAAGTTAGATGTGTTTGCAGAGACAATTGGAAGGGCTCCAATAGACCCGTGCTATATATAAATGTGGCAGATTATAGTGTTGATTCTAGTTATGTGTGCTCAGGACTTGTTGGCGACACACCAAGAAATGACGATAGCTCCAGCAGCAGTA
GCGCCAGTCCTTAGAGAGACTGAGCCGCCCGGGTACCCGTGTGTCCAATAAAACCTCTTGCTGATTGCATCCGGAGCCGTGGTCTCGTTGTTCCTTGGGAGGGTTTCTCCTAACTATTGACCGCCCACTTCGGGGGTCTCACATTTGGGGGCTCGTCCGGGATCGGAAACCCCACCCAGGGACCACCGACCCACCAACGGGAGGTAAGCTGGCCAGCGACCGTTGTGTGTCTCGCTTCTGTGTCTAAGTCCGTAATTCTGACTGTCCTTGTGTGTCTCGCTTCTGTGTCTGAGACCGTAACTCTGACTGCCCTTGTAAGTGCGCGCATTTTTTTGGTTTCAGTCTGTTCCGGGTGAATCACTCTGCGAGTGACGTGTGAGTAGCGAACAGACGTGTTCGGGGCTCACCGCCTGGTAATCCAGGGAGACGTCCCAGGATCAGGGGAGGACCAGGGACGCCTGGTGGACCCCTCGGTAACGGGTCGTTGTGACCCGATTTCATCGCCCGTCTGGTAAGACGCGCTCTGAATCTGATTCTCTCTCTCGGTCGCCTCGCCGCCGTCTCTGGTTTCTTTTTGTTTCGTTTCTGGAAAGCCTCTGTGTCACAGTCTTTCTCTCCCAAATCATCAATATGGGACAAGATAATTCTACCCCTATCTCCCTCACTCTAAATCACTGGAGAGATGTGAGAACAAGGGCTCACAATCTATCCGTGGAAATCAAAAAGGGAAAATGGCAGACTTTCTGTTCCTCCGAGTGGCCCACATTCGGCGTGGGGTGGCCACCGGAGGGAACTTTTAATCTCTCTGTCATTTTTGCAGTTAAAAAGATTGTCTTTCAGGAGAACGGGGGACATCCGGACCAAGTTCCATATATCGTGGTATGGCAGGACCTCGCCCAGAATCCCCCACCATGGGTGCCAGCCTCCGCCAAGGTCGCTGTTGTCTCTGATACCCGAAGACCAGTTGCGGGGAGGCCATCAGCTCCTCCCCGACCCCCCA
GTAATACAAGTCAGGGTTGGCTTGACCGAACCAGAATGTCTGGTGCACCTTCCGTTCGTCCCGAAATGTGGGAACCAACTTCGAGTTCAATATCCGTGTATCTGACTCTCGACGCTTCAGGCGACCTTTTCCACCCGCTCCTGGAGAAGGATTCCCTTACGAAGATCGTCTTGAAGGAAGGTCTCGTCCGATTTGAACGCCCTTCGCAACTCACTCCTCGCTCAACCATTGCGATTGTCGCGACGTTTGGAAATTACGTCACGACGGTTGGACGTAACGTGCATTTGTATCTTTGTGTCGATAGGACGAGGCTTCAGGTTTCGCTCTTTCCTAGAGGGGATACAACTACACCAACGTCTCTGTGCGTCCCTTCGACATCCAGGCTGGTCATCCCTACCTCGCTGATCCTTCTGGAGCTAGGCGCGTCTATGCTGCCACGCTTCGCGACGGATCGCCGCCATTCTATCATAAGAAAGAGAAAGTCGTTCTCCCTCTTCCGTTCCTGGCTCCTGTCGCCCAGGCTGAGATTTCCGCAAGGCGAGGAGACTCTCGGCGTGACCTGCCCGCAACCAGAGTCCACCCTTCAGCTCGAAACTCTCATGGAGCCTGAGGTTCGGGAGAAGGACACCCCAGTGAGACTTTCAAGTAAGAAAGGGACTGTATCCCTTGACAATCCGCTTCCTCCTCTCAGGTCACTTCGCCCTCCCTCCCCTCACTTGAATGATGGAGACGTGGAGAGGATGAGCGAAAATATTGACAAAAGGGAAAAGAGGAAGGAGAAAAAAGAGAAGAAGAAGAAAGAGAAGGGGCATGTTTCCGACCATGCCCCTTCGTCCATTTCTCTTCGCCCTTCCTCCACTTCTGCCGCTGCGACTGATGATTTTCTTTCCGATCCGTTCACGCCTGTGGAGTTTCCTTCAAGCGAAAGCGTAACTCCTGAACCTCCCAGGGATTTCTTCGACGGCGAGGACCTTCCCGCTCGACCGTCTGTGACTCCGAC
GATGATGTATAATAACCTCAAAAACTAACGCAGTCATAACCGGCCATAACCGCACGGTGTCACTCGGGTACAAATTATGAATTCGATCTTTGGACTTTTCGACGCGCCCAGTGACTGTACTTTATTGCGCCAATTCACCACGCCCGGGAGATTTCGAAATTGCTATTTCCGTGCAGTTCCGCATTCCGAAGTACAATTTAACCGGTTTTATGGGTGTTCGGTGTTTTTCTAGCTTAATCATTGTTTTTAGACGACACAGTGGGTATCTGTTTTCGCTTGGACTTGGCTCCGCTTTGTGAAAATTCAACTCGATCCAACATTTTCCTTATTGATGGAAGGCTTTTATTATTTGCACAACAGACATCGCGCTATTTACACAGAACGCAAAGTGCTGTCTTTTTTATTCCTTGTTCCGGGTACATCTTTTATTGCTAGTGCCTCGCCTATTTTTAGTCACGTATCTTCCTTGTTCTATAGCTATATATTCACGCGGTTTTCGGTCTCTCCTCACTCGGCAGATGACTTCGGAAGAGAAGCTGCAGAGTTCGTCTCCGGAGACCGGCCTCGCCGCTGTCGTCCTGCAAAGCCCCCTTGAGGTACGTGTGCCTGCCGTTCTTCCTCCTCCAGTGCGAATTGACATCTACCGCTACCCAGGCTTTCCGCCAACGGAGACCATCTGGCACGGTCTCATCACGCAGACTGAGTTAAACCAGGCTTTGGAGAGCATCGTTGAGCAATTGTAGTAAGTGTCAGTCCCTATTTTTCTGTTTTTTCTTGTATTTCCTCTTAGACGATGGACCCGTTCGGTTCTTCTTCAGTCCCTCCGTGCTCTACATCAGACCTTCCCGAACCCAAGCTCTATTTCGTCCGCTTGTCACCCCATGCAGTGCCTCCAGTTAGGGCTACGCACGGAGCTGCAGGATACGATTTGTTTAGCGCTTACGACATTAAAGTGCCTGCTCGCGGTCGGGCGCTAGTTCCCACAGATTTAGTTTTTCAA
ATGCCATGTAAGCACCCTCACCATGACACGGTTCGCCCTGTCAAAGTTGACCACTTGGCTTTTACTTTTGCCTATGCGGACTTGCGCCACTTGGACAAAAGCAACGACCAAGACTTTATCAATTTACAAATGCCCGTGTACCACGAGCCAAAAACTAAAACCAAGGAACAAGGCGCGGTGTGCTCTACCTTGGAACAAATCGAGCGCCATATGGAAGCGCACAAAAACAAAGTGTCAAAGATGCTCTTTCATCGCTTCGATTTGTTCATGTCCAAAATCATGGGCTTTCGCTTATCGCCTATGCGTGGTCGTGGCCTTCATGGTTACAACGATTCTATGGTCATTCTCGATATGACCGGACAAGTTGAGTGCGGCCTTGTCGGAATTGGCGGAAACAACGATACCGTTTTTGTCCAAATCAACGGCACGGGGTGCACCAAACTTTTTGACCGTATCGACTCTAAGAAGCTTCATTGGTGGCTCGCTCAGGTTCTTGGCATTACTCGCTTAGTTCGTCTCGACTTGGCCGTGGACGATTACACCGGAAACTTCGACGCCAAGTATGCAGAGAAATGTTTTTATGAGGGAGCATTTCGCACTGCTCCAAGGGGTCAAGGTCCCTCAATGGTTCCTCATAAACGCATTACAGAAAACGGCGCTTTGATGGAAGAAGCTACGATTGTTGGCTCTCGTTCCTCGGCGATTTACTGGCGTATCTACAACAAAAAGCTTGAGCAAAAAATTACTGACCCTGACCTGATTTGGTATCGAAACGAGGTTGAGCTGAAAAAGTGCGACATCGAGCTTTTAGCCAACCCTGCCGCCTCTTTTGCGGGTATCTGCCCTTTCGCGGCCTCTATCGAGTGTACGCCTCCGGTTAAGTTCTCTCGCAACAAAAAGGCTCAAGGTCTTGAATTTATGGCTCGCATCGCATGGGTTCGCCGTCAATGTGGCGTGGCGTTAGCGGAAGTTATCGCCATGACGCAAGGCGATTTGGGCG
TCTGATATAATATAAGATTACCTCTCAGAATCATTGATATCAAGGCTTTTTTAAAGTCTAAAAACAGACTTACTACGTTTCCCACTACGTTTGTGTTAAATAGCGACGAGTTCGGCCAATTTGTCAGCAACATTATCCTTTGATTTTTTGGACAAGTGAGTATATAAATCCATCGTGATTGCTATTTTAGCGTGGCCTAACCGCTCTTGTGCAATCTTAGCGGGAATCCCAGCCTCAAACAACAACGAAGCGTGGGTATGTCTAAACCCGTGGGGAGTAATCCTTTTTAATCCATGCTTCAATATAAATCTGTCCAGTCTTTTTCTCACGGTGTCGCTAGCAAAATTAAACAATTTAAACGATCCGTGTAAAGGTTTGATACTTTGCTTAATATATAATTTGGCTAACGACATGGTCTCAGCGTCCATTGATATAGTGCGATTGCTTTTTTTGGTTTTAGGAGATTGTACAGCCCATCCTTCTTTTGTATAAGCAATGGTTTTTGTAATGCTGATAGTATTGTTGCGGAAATCAAAGTCGGTATCTTTTAAAGCTATTAATTCACCAATCCTAAAACCGCCATAACTCAGCAATCTATAAATCAGACGCATCTCTAGAGTTTCTTCAGCTTCCACAAGCCTCAAGAAAGTATTCAATTCCTCTTTTGTGTAATATTTTTTGGTGAGTGTATCCACGTTTTTGTAAGTGCACTTTGATCTCAACGTCTTGTTCATTGGGTTGTTATCAATAATACCTAAGTTGACAGCAAATTTAAAAATTCTGTTTGCTAGACTTAGATAAAGCGTATATCCGCTATATCGAGACAGGCAATTCACAAATTTTTGACAAATCATGACAGTTATCTTCGTCATTTGCAGTTGCCCTAAATGTGGCTTTAAAATTGTTTTATAGTAATTTTGGTTAACCAGAAATGTTGACGGTTTGACTGTATTTTGGTACTGCTCAAACCACAGTTTAGCTACATCGTCAAATGTAGTTT
ACCAAACAAGAGGAAAAACTTGTTTGGAATATATAATAATATTAAATAGTATTTTAGGGTTAAAGTAATACTTTAAAGGGACAAGTCACAGACATTTGATCTTAGTATAAATTTTTATAATGGCCGGGCTACTAAGTACTTTTGACACATTTAGTTCCAGGAGAAGTGAGAGCATCAATAAGTCTGGCGGAGGAGCAATTATACCTGGTCAAAGAAGTACCGTTTCTGTCTTCACATTAGGCCCGAGTGTGACAGATGATGCAGATAAATTATTAATAGCAACCACTTTCTTAGCCCACTCATTGGACACAGATAAACAACACTCTCAAAGAGGAGGATTTTTAGTATCACTCCTTGCAATGGCCTACAGTAGTCCGGAGTTATATCTCACTACAAACGGTGTCAATGCTGATGTCAAGTATGTGATATACAATATAGAGAGAGATCCTAAAAGAACAAAAACAGATGGGTTCATTGTCAAAACAAGAGACATGGAGTATGAAAGAACAACAGAGTGGTTGTTTGGACCTATGATCAACAAGAACCCATTGTTCCAAGGGCAAAGAGAGAATGCGGATCTAGAGGCATTGCTTCAGACATATGGATATCCTGCATGTCTCGGAGCTATAATAGTTCAAGTTTGGATAGTGTTGGTTAAAGCCATAACAAGTAGTGCTGGTCTAAGAAAAGGATTCTTCAATAGATTAGAAGCATTCAGACAGGATGGAACCGTTAAAAGTGCCCTGGTCTTCACAGGAGACACAGTTGAAGGTATTGGTGCAGTGATGAGGTCACAACAAAGCTTAGTATCTCTTATGGTAGAAACTCTGGTGACTATGAACACATCCAGGTCAGATTTAACTACATTAGAGAAGAACATTCAGATTGTAGGAAATTACATAAGAGATGCAGGATTAGCATCTTTCATGAACACCATCAAGTATGGTGTAGAAACGAAGATGGCCGCCCTGACACTATCAAATCTGAGACCAGATATAAA
GAAAATCAAACAACCACAAACTAAACTACACAGAACAAACCTCAACACTACTTGATAAGGATACTTAGCGAAGCCCTGAACATTTAGCTCTTGAGGTATGACAACTGTGCAGAAGTTACTCGACCAAATTTCTGATCCCAACGCTAGGGCGGCGTATTCACAAGACTGTCTTTCTGCTGCCAAAAATGCAGCAACGAAAGCGATGACCATTGCCCCCTACGCAGTCACACAGACTGAAGCGCTTACTTTGGAGCGCATTGGGATCACCACCTCACCTTTCGCCACGACTTCCAACACCCATGCTGCCGATAAAATTATTGAAAATGATTGCTTAGAAATTATCGGTAGATACTTGCCGAAGGAGCCCGTCACACTTATACAGCTCAAACGGGCTAAGTTACATTTGTTAAAAAGAGGGCCTAATACAGACATCTTCCAGAATTATTGTCATGAGCCTAAAGACGTACTCAGATTTGGGTTAACAAACCCCCATGTATGCCCCGTGGTGAACACCAGCTGCGCGGTAATATCTGACACGCTCCATTTTATGTCGTCACAACAAGTGTGGACACTGTTTAAGCGAAACCCCAAATTACAAAGATTGTATGGTACTCTAGTGCTGCCGGTTGAAGCACTCAACAAGCTACCCAGCTTATTCCCGGAGATTTATAAACTAGAGTACTACGACAACCACTTTGCGTATATGCCTGGTGGGCATGGGGGCGGAGCCTACATTCACTCTTATGGCACACTCAAGTGGCTCAGCACGGCGCAAATTGGCACGGAAAGCAATCACCTTAGCATTGAGAAGATTGAAACAAAAGCCGCACACCATATAATGTTGATACAGCGGAGGAGACCAGAGTTACCATGGCCACTACCACCACTCTGGGTTTTCCATGCCTCTGACTATGTTAGACTACCTGAAATATTCTACCCCAGTGAAGCTAACGTACAGAGAGCATACCCCCATGTATTTATTAAACGTCTCCAGCTGTAC
GGCTATTAAAGCAGTACTAGTAGTGTGTTTTACCTCTGATGGTGTAAACATGAAAGTACTAGCTTTAAGACACAGTGTGGCTCAGGTATATGCAGACACTCAGGTCTACACTCATGATGACACAAAGGATAGCTATGAAAATGCATTTCTCATTTCTAATCTTACAACGCATAATATCCTATATTTTAATTACAGTGTAAAAACGCTTGAAATATTAAATAAGTCAGGAATTGCGGCTATTGAGATTCAGTCTCTTGAAGAATTGTTCACCTTAATCAGATGCAATTTCACGTATGATTATGAAAATAATGTAGTTTATTTGCATGATTACTCTTATTATACTAACAACGAAATACGAACTGATCAACATTGGATTACTAAAACGAATATTGAAGAATATCTACTACCGGGTTGGAAGCTAACGTACGTAGGATACAATGGAAATGACACACGAGGGCATTATAATTTTTCATTTACATGTCAAAACGCAGCTACTGATGATGATATAATAATAGAGTACATTTACTCTGAGGCATTAGATTTTCAGAACTTTATGTTAAAGAAAATTAAAGAAAGAATGACTACATCTTTACCAATAGCACGACTATCGAACAGAGTTTTTAGAGACAAATTATTTCCTTTATTAGTCAAAAAACATAAACGCGTGATAAATGTTGGACCTAGAAATGAGTCAATGTTTACATTTCTGAATTTTCCATCTATTAGACAATTCTCAAATGGTCCGTATTTAGTTAAAAACACTATTAAGTTGAAACAAGAAAGATGGTTAGGAAAAAGAGTATCTCAATTTGATATCGGACAATACAAAAACATGATGAACGTCATCACAACTATATATCATTATTATAATCTATACCAAGAAAAACCAATTATATACATGGTAGGTTCGGCTCCTTCATACTGGATCTACGACGTAAGGCAATATTCTGAATTTCTATTTGAAACATGGGACCCGCTAGATACTCCATATTCATCCATA
TAGTATTACCCCCGTGCCGGGATCAGAGACATTTGACCAATAGTTGACTAGTATAATAGCCCTTGGATTAAATGACACGTGGACGCTCAGGATCTGTGATGCTAGTGAAGCGCTTAAGCTGAACGAATCTGACGGAAGAGCGTTCACACTTAGATCTAGTTAGCGTACTTAGTACGCGTTGTCTTGGGTCTATAAATAGAGTGCTTCTGAACAGATTGTTCAGAATTTCATAGCGAGATGGATTCTGGTGATGGTTACAATACATACTCATATGAAGAAGGTGCTGGAGATGCGAAGAAGGAAGTTTTATATAAAATAGGTATTATTATGTTATGTATTGTAGGGATTGTAGTTTTATGGGTTTTAATTATATTATGTTGTGCTGTTCCTCGCTATGCTAAATCAACGATGGACGCTTGGTTATCTTCGTCTTCTATTATGAAGAGGAAGATGGCTTCAAGGATTACTGGTACTCCGTTTGAAGAAACTGGTCCTCATCGTGAAAGAAGATGGGCTGAAAGAAGAACTGAAGCGACGAACCAGAATAATAATGATAATGTAAATAGATTTAGTTGATATGTTGTAATTTTATATGGATTAATGAGAATTATTATTATTCTGTTCTTCGTCTGTGTTTTTTAAGCTTTTTCTGTGTTTTAATGGCGTCTGGAGAGAGAAAGGAATAATTGTAAGGTAGACGACGATGTAGTGGATTACAGTTGTCTTTACTTCGCCTCGAAGAAAGACACATTTCAAGTTGTGAGTGTTATTGCTTTTGAGGAAGCTTCCTCGAAGCAGCGTATAACTTTAATTTGAATTTGGTTTTGGCGCGTTAGTGAAATTGCGGCTGTAAACGTGTCAAGTTGTGAGTGGCTGAAATAAGATAATAGATATATTATTATTGTTTTAATTTAATTCCGCGAAGCGATATGTTAAGTGATAAATGAAACGAAGCGTTTTGATGACGTCATATGTCTCCGTGCCTACGTCAGCACGGGGC
GGGGCTCTGGATAGCTGACAGCTCCGAGCCCCCAGCTGGTAGCCTGTAAGGCACGGGCTCCGCTGGGTAGCCCGGCCGAGGTGAATAAAGGTCGTTTGGCTTTCGGCAAGTACCTGTGTCTTCTCATTTGTCTCCTCGACCCGAACAAGAACCACCCAACAGCTGGCGCCCAACGTGGGGCTCGAGGAGCAACAACCAAGTGAGGTGAGTACTTGCGAGACATCCCGGGATGAAGTTGAGCAAGCTTGAGAAGGCCCTTAAAAAGGTAAGGGTGACGCCCCAGAGAGATGATACTTATACAATAGGAAACGTCCTGTGGGCCATCAGGATGTGTAGATTGATGGGGCTGGATTGCTGCATAGATGAGGCTACAGCAGCGGAGGTGGCAATTTTGATAGGACGTTTCCAGTCGTTGGATTTACAAGACTCCCCTTTAAAGGGAAAGGATGAGAAAGCCATATTGACCACTCTGAAAGTTTTGTGGAGCCTGCTGGCGGGCCACCACCCAGAAAATTCAGATATGGCAGAAAAGTATTGGGAAGCATGGACAATCAGAGAAAGGGAGTCCCAAAAGGAGGAGGAAGGAGAAATTACCAGCATCTACCCACAACTTAGAAAGAACTTCCCCGCTGTATCCACATCTGACGGGTCTCCTAGATATGACCCTGATTTAACAAAACAGCTAAAGATTTGGGCAGATGCGACGGAAAAACATGGGGTGGACCACCACGCCGTTAATATTTTAGGGGTGATCACAGCAAACTTAACACAAAGTGAAATTAGGCTATTACTACAAAGCACCCCACAATGGAGATTGGATATTCAGCTCATAGAATCAAAATTAAATGCCAGGGAGCACGCCCATAGGGTCTGGAAAGAGTCCCACCCGGAGGCCCCAAAGACAGATGAGATAATTGGAAAGGGGCTAACCGCAGCAGAGCAAGCCACCTTAACCACCCAAGAATGCAGAGACACTTATAGGCAGTGGGTTTTAGAGGCG
GATAAAAACTTTATATTAAGCTTTTATCCTTCCCCGCGTTGGAGCGCGGTTAGCTAGCTATCACCTCAGGTGATAGCGGAAGGTGGGTCTCAGACCCACAAGGTGACGGCTTGTCTCGCGACGCACGTCCGCGCTTTCTGCCCAAGGCTCTGTACCCACTTTGCCCGGCTTGCGCGAAATCTCCGCCCGCTGTAAGGTTCGTTACCACCAGGTATTCGACCCTGTATGTTCATTTACGATTGGAGATTCACATGCTTAAACTGATCCCTCCGTTTACCGACTCGAAACCAGCTGTGCTGGACACCATCGACCGGTCTGGCGCTACCTTCGTCGAGGTAGATAAGCTCTACAAATTGTGGCCACACGTGGCTACCGGTGCTATCGTCATCGCGTCGATCACCACCGAAGAGCTCGCTCTTCTCCAGCGGTTCATGTCCTCCCTGCTTCAGGATGTTCCCACGGTCATCACCGCGGTGCCGGGCTGTTTCTACAGCTCTGAGTGGAACATGCTCGCTGCGCATCTTCATTCTGTGCCCTACTCCGACCTCGAGTCTCAACTGCTCAAGTCGGGTTTCTTGAGCCATACGCCTGCCCAGGCTGAGGCACGCGGCGCTCAAATCGTCGGCGCGGCCCCCGCGACCGGCCGTGGGTTTCTCTCTCGTACCCCTGCTGCTCCAGCCGAGGACGATGACGATGCCCCAATCACAGGCGCTGAAGTATGACTTCCCGCTTCGGAGAGGATGAGCAGGACGCTCACCATTCCGAACATGTCGATTTGGATGTAGAGCTCGGTCACACCGTCTCTGCTCGGTCGACCGGTAAGCCTCGTGCGCCATGGAAGCGCAAACTGGGCTATGAGGGCGGTGCCCCTGTCTTTGATGGGAGCGACGCTCATGTTGACGCACTCTTCCGCGCCAACAACAACAACAGCGCTGCAAAGCGCAACCGAGAGGCGCCGTTCCGCGAAGGTCCTATCGAGACCATGCGTGACAGAATGTCG
ACGATAGGGACGATAGTTTGGCTTTTTCCCCTATCTTTTTTATCACTATATAGAGATCAAAAAGATAGGGAAAAAACGGGTTTTATCGTCCCTATCGTCCCAAACCGGAACGTGCTGAAAATTACACGTTAAGTTGTACTTATTTACGAGTTTGACTTTACCGGAGCGATGAACAATGCTCCGGTCAACGATGAAGGAAGGGCAAACCATGACCCAAAGCGGAATTGATTGGCGTGAGGTGCTGTTTGACCTGCGGCGCCTCGACCTGATGCCGAAAGACGTGGCGCGGGAACTGCGTGGCGTGATCAGCGAGGCCGCGGTGCGCGCGTACACCGAGGAAGTGCGCGAGCCGTCGCATGTGCGCGGTGAGCTGATCCTCGATCTCTGGTGCGAAAAGACGGGCAAGCGCCGCGAAGACGCGCCGCGCCGCCCGCTGTTGCTGCGCTCGAACCCTCTGGCGCGTGTGGTGCGGGCATGAGCAAGCTGACCGCAAAGCAGCAGCTGTTCGTCGACGAGTATCTGGTCGATCTGAACGCGTCGGCCGCCGCGCGCCGCGCCGGATACAGCGCGAAGACCGCCGGCCAGATGGGCGATGAGAACCTCAAGAAACCGCAAATTGCTGCAAAGATCGAAGCCGCGATGAAAGCGCGCGGCGAGCGCACGCGCATGACCGCCGACCAGGTGCTGCTGCTCGCCGAGTCGATGCTGCTCGCCGACGTGAACCAGCTGATCTCGTACCAGCACCGGTGCTGCCGCCATTGCTGGGGTATCGGGCACGCGTATCAGTGGAAAAACGAGCGCGAGCTCGCGATCGCGATCAACAGCCATGCTCGCGCGATCGCGGCCGCGAAGAAAGCCAAGGTGCCCGTGGACGCGTGGCCCGCGCCGCCGGACGAGTCAGGCGGCCTCGGCTTCGATCCGCGTCGCGACCCGCATCGCGAGTGCCCCGAGTGCTTCGGCGAAGGCGTGCAGCACGAGGTGATCGCCGACACGCGCAAAT
ACCAAACAGAGAATCTGTGAGGTACGATAAAAGGCGGAGAAGCAATCGAGATCGTACGGGTAGAAGGTGTGAACCCCGAGCGCGAGGCCGAAGCTCGAACCTGAGGGAACCTTCTACCGATATGTCGTCTGTTTTCGACGAATACGAGCAGCTCCTCGCTGCTCAGACCCGCCCTAACGGAACTCATGGAGGGGGAGAGAAAGGGAGCACTTTAAAAGTTGAGGTCCCAGTATTTACCCTAAACAGTGATGATCCAGAGGATAGATGGAATTTTGCGGTATTCTGTCTTCGGATTGCTGTTAGCGAGGATGCCAACAAACCACTCAGGCAAGGTGCTCTTATATCCCTCTTATGCTCCCATTCTCAGGTGATGAGAAACCATGTTGCCCTTGCAGGGAAACAGAATGAGGCCACACTGGCTGTTCTTGAGATCGATGGCTTTGCTAACAGTGTGCCCCAGTTCAACAATAGGAGTGGAGTGTCTGAGGAGAGAGCACAGAGATTCATGGTAATCGCAGGATCTCTCCCTCGGGCATGCAGCAACGGTACTCCGTTTGTCACGGCTGGGGTTGAAGATGATGCACCAGAAGATATCACTGACACTCTGGAAAGAATCCTATCTATCCAAGTTCAGGTATGGGTCACAGTAGCAAAGGCCATGACTGCATATGAGACAGCAGATGAGTCAGAAACAAGAAGAATAAATAAGTATATGCAGCAAGGTCGAGTTCAGAAGAAGTACATTCTTCATCCTGTATGCAGGAGTGCAATTCAACTCACAATCAGACATTCTCTGGCAGTCCGTATTTTCCTAGTCAGTGAGCTCAAGAGGGGCCGCAATACAGCAGGTGGGAGCTCTACATATTACAACTTGGTCGGGGATGTAGACTCATACATCAGGAACACCGGGCTTACTGCATTTTTCCTAACACTCAAATATGGAATCAATACCAAGACGTCAGCCCTCGCACTCAGCAGCCTCACAGGTGATATCCAAAAA
GTATACGAAAGTAGCTCACGTTCGTATACAAAATTGACTGTACCAAATCCCCAATTCGGTTAGGGCCCCTCCCAGCGACGGCCGAACCGGGTTAGCCATACCCGTAGTAGGACTAGCAAACGGGAGGACTAGCTTACGTGGTGAGATCCCTGAGTGGTCTAAGTCCCGAGTACGGGGCAGTCGTCAGTAGTTCAACGCAATGTGGAGTTGCCTTGAGATGCTACGTGGACGAGGGCATGCCCAAGACACACTTTAACCCTGGCGGGGGTCGCCAGGTGAACTCACCTAATGGTGTTGGGATTACAGCCTGATAGGGTGCTGCAGAGGCCCACGCATAAGCTAGTATAAAAATCTCTGCTGTACATGGCACATGGAAGTGATAAAGTTTGAACTTTTATACAAAACAAGTAAACAAAGGCCAGTGGGGGTTATTGAACCAGTTTACAACCAAGCGGGTGAACCCCTATTTGGTGAGATAAGTGAGATACACCCGCAATCGACCCTAAAGCTGCCACATGATAGGGGTCGTGCCGAGATTGCGATACCTATGAAGAGTCTACCTAAGAAGGGGGACTGCAGGAGTGGGAACCGTAGGGCCCCGGTTAGTGGCATATACATCAAGCCAGGGCCAGTTTTCTACCAGGATTACCAGGGGCCAGTGTATCATAGAGCACCACTGGAGCTATTCACCCGGACGCAATTTTGTGAGGTAACAAAAAGAGTGGGAAGGGTTACAGGCAGTGACGGTAAGTTATACCACCTGTATGTCTGTATTGACGGGTGTGTATTGTTGAAATCAGCAAGCAGGATCAGAGGCCCAGCGCTCAAATGGACACACAACATCTTGGATTGTCCCTTGTGGGTGACGAGTTGCTCAGATGACAACAAGGGTGAAAAGGTCAGCGACAAGAAACCAGACAGGGTCAAACGCGGAGCTATGAAGATTACACCTAAAGAAAGTGAGAAGGACAGCAAGTCCAAACCACCTGATGCCACCATC
GTAATGATCCATGGCTGCCGCTCTGCAACGGCTGCAGTCAGCAAGGGATCGGGTCGCCACGCTTATGCATGGCCTCCCACCGTTCCCGCACTGTGCGAGGAACTTCCACATCGCGCACAGATTCTCTGAGCGTTCCGCTGTTGCGTACGGCGGACCCGTGAGATCTGTTCGCGCGGGTGGACAGGATCGAATTCATCCTTCCTTCGAAACACTTCAAGAGTCCAAGTCAAATGAGACTCAAGAAGCGCGAATTCCTTCGGATTCTCCTGCCTTCTCCTCTTCGCTTCGGCGTTCACCTGGAGACATCGTCTTCGGACACCCTGTCGTTGTCGAACGGACGTGGGAGGAGATCTCTCGAGATGTGCCTTTTAACACAAAAGGTAAGCTCGCCCTTCGTATATTCCTCTCTTCTATTCAACACCCTGATACATTCCAGCCTGAGGAGGAGTTCCTCCGACATTATCGGCTTATTCCAGATCACCCTTTCACATCGTTTATACGCTTCCGAGAGGGAAGGGAAAGCGCCACTTTCGGGGACCTACCCCTCAGGCATTGGTTTCACCTCCTCACTTCTTTAGCAAATGAAAGACGCATAGCACCACTAGGTCTTTCACTGCTTAAAGAACTAATCGAACATCTGGGTGGTCCACCCATCGGTCAAGATACACGTTCTCTTGATCACGTCGAGAATCTCACGGAATACTCAGGTATCTCGCTACTCGTCGAAGAAGCGTTGACTGAGGCCCTCCTGGAGATAAACCTCGTCGATAGAGAAAGGGAGATTGGCTCTCTTACGTTGGGAAGCAGAAAGTTTCCCGCGCTGCAAATTCTACACGAACACTTTCTCGTCTGCCTTCCACATCCGAAACATATTAACAACAGACTCAGGTCTTCCTATTCGTGGTTCGTGAAAATGTTTAGCGTCTGTCATCCCAACCCCATCGTTCTGCGCTCGCACGCTGGATCGGACATGAATTCGAAGAATGTTACTTACCAAGGG
GCTACACGTTCCACGACAATGTCATCCATGATACTGACTCAGTTTGGACCGTTCATTGAGAGCATTTCAGGTATCACTGATCAATCGAATGACGTGTTTGAAGATGCAGCAAAAGCATTCTCTATGTTTACTCGCAGCGATGTCTACAAGGCGCTGGATGAAATACCTTTCTCTGATGATGCGATGCTTCCAATCCCTCCAACTATATATACGAAACCATCTCACGATTCATATTATTACATTGATGCTCTAAACCGTGTGCGTCGCAAAACATATCAGGGCCCTGATGACGTGTACGTACCTAATTGTTCTATTGTTGAATTGCTGGAGCCACATGAGACTCTGACATCTTATGGGCGGTTGTCCGAGGCCATCGAGAATCGTGCCAAGGATGGGGACAGCCAAGCCAGAATCGCCACAACGTATGGTAGAATCGCTGAATCTCAAGCTCGACAGATTAAGGCTCCATTGGAGAAGTTTGTGTTGGCACTATTAGTGGCCGAAGCAGGGGGGTCTTTATATGATCCAGTTTTGCAGAAGTATGATGAGATTCCAGATCTATCGCATAATTGCCCTTTATGGTGTTTTAGAGAGATCTGTCGTCACATATCTGGTCCATTACCAGATCGGGCACCTTATCTTTACTTATCTGCAGGGGTATTCTGGTTAATGTCACCACGAATGACGTCTGCAATCCCTCCGCTACTATCCGATCTTGTTAATTTAGCTATTTTGCAACAAACTGCGGGTTTAGATCCATCATTAGTGAAATTGGGAGTACAGATATGCCTTCATGCAGCAGCTAGCTCAAGTTATTCATGGTTTATCTTAAAGACTAAGTCTATTTTTCCTCAAAACACGTTGCACAGTATGTATGAATCTCTAGAAGGGGGATACTGTCCTAATCTTGAATGGTTAGAGCCTAGATCAGACTATAAGTTCATGTACATGGGAGTCATGCCATTGTCCGCTAAGTATGCTAGGTCGGCGCCGTCCAATG
TAATATTACCGGATGGCCGCGCCCGAAAAAAGCAGGTGGGCCCCATGATAGTCCGCGTCCGCAAAAGAAAGTGGTCCCCGCGCACGCATGTTTGTCGGCCAATAATAGTTGCGCCTTGAATGCTAGATATTGAGTTTTGACTTTAAATACTTCGTCACGAAGTAGTGRAGCGCGTCAAAATGTGGAATCCCGTTAGTTAACGATTTTCCGGAAACCCGTTCACGGTTTCCGTTCGATGCTTGCTGTTAAATACCTGTTACATCTGGAACAGGAATATGATCGCGGTACTGTCGGGGCGGAGTATATACGTGATCTAATAGGGGTGCTACGGTGTAAGAGTTATGGCGAAGCGACCAGGAGATATAATAATCTCAACACCCGTATCCAAGGTGCGGAGGAGGCTGAACTTCGACAGCCCATACACGAACCGTGTGGTTGCCCCTACTGTCCGCGTCACCAGAAGCAAAATATGGGCCAACAGGCCCATGTATCGGAAGCCCAAGATGTACAGGATGTATCGAAGCCCTGACGTCCCTAAGGGCTGTGAAGGCCCATGTAAGGTTCAGTCTTATGAACAGAGAGATGATGTTAAGCATACTGGTATAGTCCGATGTGTCAGTGAAGTTACGCGTGGGTCAGGCATTACCCATAGAGTTGGGAAGAGGTTGTGTGTGAAGTCCATATATATATTGGGCAAGATCTGGATGGATGAGAATATCAAGAAGCAAAATCATACGAACCATGTTATGTTTTTTCTCGTTCGAGATAGAAGGCCTTATGGGCCGAGTCCTCAAGATTTTGGACAAGTGTTCAACATGTTTGATAATGAACCTACGACTGCAACTGTGAAGAATGATTATAGGGACCGGTTTCAGGTGTTACGTAAATTCCATGCGACTGTAGTTGGTGGACCCTCAGGGATGAAGGAACAAGCTTTGGTTAAGAGGTTTTTTAGGATCAATAATCATATAGTGTATAATCATCAGGAACAGGCCAAGTA
ATTCTCTCAATATATACCACCACCACAACCCCCCGGAACACAGGCCCAAAATTTTCGCTGACCACGACGCGCGAAACGCGTCACTTCGTGTGGTCACTTCGTAGCGAAAATTTTGGGCCTGTGTTCCGGGGGGTTGTGGTGGTGGTATATATTGAGAGAATTTTTTCTAGTCTTTGTCGGTTTGAACTGGTATGAACCTGTCTGTGACGTCATAGTTGGTGTACGTGACTTGCCTTGAGTACACAACTGATAATAAATAAGGTGGTAGTGATAATATAATAATATAGATATGATAAGAAGATAAAGATAGATATAAATACAGTATAAGAATAGCACACATTAAAATGTCCACACAGTCTGGCGCTTACGAGGACTCCTGGGAAGACGGGCTTAATCCATTTGACGAAGACTACGTAGATCTTGTAAGGTGCATGCGCAATAGAGGTGAACACGAAGAATATACAGACTTGCTTGATAATGTTAATACTCCTCGTGAACTTTTGTCTGCTATGGAGTCTTTTGAAGAGTCTTCAAATGAAATTCCAAGTCAAGCAGCGACCGGAGTATTTGCAGAAACTGGAAACCGTTATGATGTCCACGATCCAAGATTGGGATACTATGATGAAAGTTGTGAGCGCAGAAGAAGAAATGATAGAATTCTTAACCGAGGAATTCTCAGCATTTATTCAAAAAGATTGCAAAAACAACTCGTTGGAAGAATTGTACGAAACAGTGGACGAGCCGAAATTGGTACATTCAAGCCTAGCTACGATGAAGTATTACTTAACGCTCATCTTACAGAACAAAGCAAAAGAAACTACGGATTTGAAAGGCCATTCCCTGTCAGTTATCAACAAATGGAACTCTGTCATAAAGACGCCTTTGAAACTCCTATCGAACGAGAAAGAAGCCTCGACCAATTCTTTCGAGCGGTGGAACGCAGAGTGGGAATCCTCGCAGATCAGTTATGCAGAGCTTTTGAGAATAATACAGTTAATGC
CGGGGGGGTGTTTGTGGCGGGGGGGTAAAATTTGGCCAGCTGCCAAGTAAGAGCAGACGGAGACGGGGTCCAGCACAGCAGACAGACACGGGGCACTGGGAAAGCACAGAACAACACACGGAGAGGACACACAGAGACCCGCACAGAGGCGACACCGTTCACACACACACACAGCAGCAGGGCCGCAGTGACACCGCGGCAAACAGAGAGAGGCAGACGGACAACGAAGAACGCCGAAGCAGTAGAAGAGAAGGGCGAGGGCTATCCGCGGCCCCGGCGACCCCCTTCCCCAGTCGCCGTCGTGCCGAGGCCGCGGAGGACGGCTGCCCGGGGTTGGCGGTCTGCCAAGAACACGCGGCCCTTCCCCCTCCCTCCACGCGAGCCGCGCACGGTGAAACACACACAGGCAGACACCACCGCCGTCCCCCTGTCGGCCCGTTCCGGGAGGCTGGAGGGGGGCCCGGGGGTCGCGGCGGGGGGCGTCAAAACACGCGCCGTCTCTGCGGGGCAGGACGCCGGCAGCCTGGCGCTGTTTGCTCGCGCTCGCTTTTTCTCCCCCGCGCCGCGAAACCCGAGCCGCCCGGCTGACTCAGCGCTCGCGGCCACACCGTCTACACCGCCGGCGCCCGGCGCACGCTGAAATAAAAACCGGTTCCTTCAGCTCGCTTCACTGCTCCTGCGCTGAGTCAACACCAACGCGCCCCGCCAAAGGCAGCACTGAGAGACGGGCAGAAAGGGACTTCCCCCGGCCCGCGTGTGGCGCTCGCTGCGCCGCCTAGCGTCAGGCCACCCTCGCCTGCCTGCGCGCCGCCTACTATCAACTATCCGCGACGTTCGCCCATTATCAACTGCACACCCTCGCCATGCCGCCACTCAATCCACAATCCGCACTCACACACTCCTCATTTCACTACCAACTCTCCGCTCCCTTGACCCCACACTCTCCCGCTTACACCAACCTCCCACATTCTGCACCCAACCCTCTCCACAACACACTCCT
ACAAATAATGCGAAGAAAGAACTGAAGTTTAATCAATTTGTGTATTCGTACTTTTGTGCTTAAACTTCCAATCCTGTATGCCAAGCGTAATAGTTGAGTGTTACGAGACCGACTCCCATCGAGACATTCCCTTGTTCTCCCGAAAGATTTGGTTCGACAACGTTGACGAATTAACGTCCGACTACGTCCGAGTCTACAGGGCAGTTAGAGATTACTCCAAGGTTGATTACATCGAGGTTGAGTTGCGTTGTAACTTTTGTCACTATTACAACAGTAGGGGGCAGATCGTACAGCGATATCTTGGTTGTAAAGACGTGGAGATCAGAAATATCTCCTTACCTGACAACGACCCATACACCTACACGGTATATTCAGTTGATTGCGCGATTTGCCGGAAGATTCCAACAGAGTCTGAGGACGAATCGGACAGTTCTTTCTAACCCTGGAAACCCGAACTAAGCGTAGAATTACACGCTCTCGCAGTTTCATTAACTATAAGTTGTTTAACTGTTTTACAAGTACTACAGTACAAGATGACTTTGAAACTCTGGGAAGCTCTCAAGGTTCTTGTAATAGTGTCGAGCAGCTCGATAGCTGTGAGTCTACTACTTACATCCCAGGTAGCAGCAGGAGGTTTAGACCCGATGTTGCAACCCCCATTGGCTCTGTGCGTCATATCGATGCTGGTGCTGATCGTGCGGCACGCTGGCAGAACATGCTGCTAAACTCAGTAGAGGTTAGGGATGAAACTCCCCCCGGCATGTTCATCAATCTTGTAGGTGAACCTAAGTTGATCCCCGAAAAGGGAATAGTTATGGATGGCGTTGGTGAGGACGGCAAGGTATGTAAAGTAATAGTCAATCCTCAATGGTGGCGTTTTCTTCCCGGTTCTGCGATATCTAAGAATGGGGAAGACGAAGCTGCGGTTTTGGATAGTGTATATTCTAGCGTCCTTACTGGCACAGAGCCGGCTTCTTTGGTTTTGCTTAAATCAGGCAGC
GGCCATCCGCTATAATATTACCGGATGGCCGCGCGAAATTTCCCCCCTTTTTCGGGTTTGGGCTCTCTTTAATTTGCACGACCAATCATAATGCGTCTTCTAGGCTTAGTTATGTACAACAACTTGGGCCTGAAGTTGTTGGGCCTTTATAAATTAAAGAGTATTCGGCCCACTATCTTTAATTCAAAATGCCTAAGCGCGATCGTACATGGCGTTCTATCGCGGGAACCTCAAAGGTTAGCCGCAATGCTAACTACTCGCCTCGTACAGGAAGTGGGCCGATAGGTAACAAGGCATCCGAATGGGTTAATAGGCCCATGTACAGGAAGCCCAAGATCTACCGGATGATGAGGACCCCCGATGTGCCCAGAGGATGTGAAGGCCCATGTAAGGTCCAGTCCTACGAACAGCGCCATGATATTTCACATGTCGGGAAGGTCATGTGTGTCTCTGACGTGACACGTGGTAATGGCATTACCCATCGTGTGGGCAAGCGCTTCTGTGTTAAGTCTGTGTATATTCTAGGCAAGATATGGATGGATGAGAACATCAAACTGAAGAACCACACGAACAGCGTCATGTTTTGGCTAGTACGAGACCGGAGACCTTATGGAACTCCCATGGATTTCGGACAGGTGTTCAACATGTACGACAACGAGCCCAGTACTGCCACTGTGAAGAACGACCTCCGGGATCGTTACCAAGTTATGCACAGGTTCCATACTAAGGTGACTGGTGGTCAGTATGCGAGCAACGAGCAGGCTCTGGTTCGACGGTTCTGGAAAGTGAACAACCACGTGGTGTACAATCACCAGGAAGCCGCGAAGTACGAGAATCATACGGAGAACGCCCTATTATTGTATATGGCATGTACTCATGCCTCTAATCCTGTATATGCAACGCTTAAGATCCGGATCTATTTTTATGATTCGATCTTGAATTAATAAAATTTGAATTTTATTGAATGATTCTCCAGTACATAATTTACATATGCTCTGTT
CAGAGAGGGAGTGGCCAACTCCATCACTAGGGGTAGCGCGAAGCGCCTCCCACGCTGCCGCGTCAGCGCTGACGTAAATTACGTCATAGGGGAGTGGTCCTGTATTAGCTGTCACGTGAGTGCTTTTGCGGCATTTTGCGACACCACGTGGCCATTTGAGGTATATATGGCCGAGTGAGCGAGCAGGATCTCCATTTTGACCGCGAAATTTGAACGAGCAGCAGCCATGCCGGGCTTCTACGAGATCGTGATCAAGGTGCCGAGCGACCTGGACGAGCACCTGCCGGGCATTTCTGACTCGTTTGTGAACTGGGTGGCCGAGAAGGAATGGGAGCTGCCCCCGGATTCTGACATGGATCGGAATCTGATCGAGCAGGCACCCCTGACCGTGGCCGAGAAGCTGCAGCGCGACTTCCTGGTCCAATGGCGCCGCGTGAGTAAGGCCCCGGAGGCCCTCTTCTTTGTTCAGTTCGAGAAGGGCGAGAGCTACTTTCACCTGCACGTTCTGGTCGAGACCACGGGGGTCAAGTCCATGGTGCTAGGCCGCTTCCTGAGTCAGATTCGGGAAAAGCTTGGTCCAGACCATCTACCCGCGGGGTCGAGCCCCACCTTGCCCAACTGGTTCGCGGTGACCAAAGACGCGGTAATGGCGCCGGCGGGGGGGAACAAGGTGGTGGACGAGTGCTACATCCCCAACTACCTCCTGCCCAAGACTCAGCCCGAGCTGCAGTGGGCGTGGACTAACATGGAGGAGTATATAAGCGCGTGCTTGAACCTGGCCGAGCGCAAACGGCTCGTGGCGCAGCACCTGACCCACGTCAGCCAGACGCAGGAGCAGAACAAGGAGAATCTGAACCCCAATTCTGACGCGCCCGTGATCAGGTCAAAAACCTCCGCGCGCTATATGGAGCTGGTCGGGTGGCTGGTGGACCGGGGCATCACCTCCGAGAAGCAGTGGATCCAGGAGGACCAGGCCTCGTACATCTCCTTCAACGCCGCC
GAAAGTAACAATCCTACTTTTATAGACAGGGAGTAACCGAAATAGGTTTAGGACCGAAAACGGTACATATAAAAGCACTGTGTACAACACCCAGGACATCCATGGATCGTCAGTTATTTGAAAATACAGAAGAGCGACCACGTACATTGCACCAGCTATGTGAAGTTGTGAATAAACCATTGCTGGAGCTGCAACTTGGCTGTGTGTTCTGCAAGAAGGCATTGACAGCGTCAGAGGTATATAATTTTGCATATACAGATCTAAGAGTAGTGTATAGAGACGGGTATCCGTATGGAGTGTGCAAATTCTGTTTGCTATTTTATAGTAAGGTCCGAAAATTAAGATATTACAATTGTTCAGTGTACGGGGCTAGCCTGGAAGCACTAACTAAAAAAAAGTTATCTGATTTATCAATAAGGTGCTACAGATGTCAACATCCGTTGACACCAGAGGAAAAACAGTTACACTGTGACTATAAGAAACGGTTTCACAAAATTTCACATATGTGGACCGGGTCGTGCCTGACATGCTGGAGACACACAACAGCAACTGAATCAGCAGTATAATCATGCACGGTAACGTACCAACACTTCCACAATATATTATAGAACTTATACCACAAACTGAGATTGACCTGCAATGCCATGAGCAATTGAACAGCTCAGAGGATGAGGATGAGGATGAAGTAGACCATCTGCAGGAGCAGCCACAGCAAGCTAGACGGGACGAACAACATCCTTGTTACCTAATTGAAACACAGTGTTGTAGGTGTGAGTCGTTGGTGCAGTTGGCTGTTCAGAGTTCAACAAAAGAGCTGCGTATTTTACAACAAATGCTTATGGGCACAGTGGAGCTTGTGTGCCCCCTCTGCGCAACAAGGCGATAACTGCAATGGCGTCACCTGAAGGTACAGATGATGAGGGGGGATGCCGGGGATGGTTTCACGTGGAGGCAATAGTAAAAAAACGTACAGGGGATGTAATATCTGAAGATGAAACAG
ACCGTGGGCGAGCGGTGCCTCCGGGGACGCAGTGGGTCCCACTGCTGGTATTGACTTGATTTGACTTATATTGGGCCAATTTAATGGGTTGAAAATGTTTGGGCCTTTGAAAAAGAGTCTTTTTATGGAATAGGGCTCTGTATATTGTTGGTGATATGTGTGTTAAATATGCATTGCTGGTTTGTGTTTGGAATTTAAACGGTGAACTTTTTATTGAATACGTACGGTTCGTTTACATCCATTCCCAATATCTCTGGGTTTTCAAGTACAAGTATATCAAGTCTGTGAACTATATCTTCTATCTCGATCTCTTCTATCTTTGCCTCGTTGTATGCGAATAGGAAATTCGCTATGATGCTCCCTTCAAAGCCGTTGAAGTCGAATGGAACGTGTATGTCTTCGTACGTGTACTGGACGATCCCTTCATACTTGATTAGCGATGGTGACTTTGTGGATAGTATCCTCATGTGAATGAAGATCTTCATATTCTTCATGATGCGAACGTCGACTATGAACCTGACTCCCTCCTTGTTTGTTCCGCTCGTTGTCATTTCTGCTTATTTGATGGAATTGTTTAGTGTGCATGCATTTATAGACTTAATGAACAGATATTCTGTGTAGTTGTGTGGTTGTGAGTGATTTATTATTATGTGATTGTCCATTAAAGGGATAAAGTGATGATGGAGACGTATTACACGTGTTGTCATTTTGGCTTGAAATCTTTATACATGGGTTTGTACCGTATATACCTATATATACGGATAGAAAACGGATGAGAAAAGGAAAAACGGAACTGAAGAGGAAAAACAAAGAAAAGAAACAATGATATATTATTTATGAAAGAAATGGGAGCGCAGCGAATCGAAACAGGAAAACCCAAGGAAAGAGAAAAAATAAAAAGTAAAGAGAAAAAAAATATAAATTCGAAAACGTCATCGTTTGAGAGTAATAAAAAAAAAGAAAAAACAAAAACATATCCGAAAACGTCGGCGTTTGAAGG
ATGGCGGGGAATTTGAAGAAGAAATCTGCCAAACCCAAGGCCCAAAGGAGACCACCTCAGGGCCGAGGAGGGCAGGTCAAACAAAAACCCGGTGCTGCTATTGTGGGAGTCATGCATTACGTGACCCACCAGGCGCTGGGCATGAAGTTAAGTGGGAGACTTAAGAAGTTCTGGAGGAATACACCGCCAGGTCGCCTCTTGAAAGCAGCGATGGTCATACTTAACATCCTGAAGAACTTGGTGATGGGGCTTTTGGCAAAAAAGAAGGGAGGGAGGAGAGGTGGAAAGTCTGTTCCATTCTTCTTGATGCTTGTCCCCATTGCTCTGTCAGCAGTTGTGATGAACGACGGCGGTTGGATCTTTCTTAAACCTACAGTGGCTGACATAGGGAAAACAATCACAGTAAGAAATGGTACATGTGTGTTCTCCTCTCTAGACATTGGGAATGAATGTGAAGAAACCATGACTTATCCCTGTATAACACTGGCCGCAACAGAAGAACCAGTTGATCTGGACTGCTTCTGCAGAGATGTCAAAAATGTGATGGTGACTTATCCCACGTGTAAGAGGAACACCAGGACCAGACGGGATGTCACAATCCAAGACCATCCACCGTCTGTCACACTCACCAAACCATCTCTTCTCAAGCATGTGGGAGGGGCTGAGGAGCATCTTCAAAAGGTTGAAAATTGGATCTTAATGAACAGCTGGAAAGTTGTATTGGTGACCGTGGCCTTGCTCTATGGATTTGGGAACAAGCTACAAACGTGGATTCTCATAATTGTGACCTTGATTGTGGCTCCAGCTTATGCTAGCACCTGTGTTAGTGTGGCCAAAAGGGATATGATCCGTGGTGACCTCGGAACAACCTGGGTTGATGCATTCCTTGAGAAAGGATCGTGCAGTACACTCATGGTTGAGGACAAACCTGCTGTAGATGTCTGGCTTGATGAAGTGTCCCAGTCCTCTGTCATTGCTAGCCATGAATATTGCATGGAAG
ATGGTTAGGAATCGGCGTTTGCCTTCAGTTATGAGTCATTCTTTCGCGCAAGTCCCGTCAGCGCGAATTCAGAGAAGTTCTTTTGATAGATCTTGTGGTTTAAAAACTACATTCGACGCCGGTTACCTAATCCCTATCTTTTGCGATGAAGTTCTCCCTGGAGATACTTTCTCCTTGAAAGAGGCGTTTTTAGCACGTATGGCAACGCCTATCTTTCCTCTTATGGATAATTTGCGTTTAGATACGCAGTATTTCTTTGTTCCTCTTCGACTGTTATGGTCGAATTTCCAAAAGTTCTGTGGAGAACAAGATAATCCTGATGATTCTACAGATTTTCTTACCCCCATTTTAACCGCTCCTGCTGGGGGATTTACTGAAGGATCGATCCATGATTATCTTGGTCTACCTACTAAAGTTGCTGGAGTTCAATGTGTTGCGTTCTGGCACAGAGCTTACAATTTGATTTGGAACCAGTACTATCGCGACGAAAACATTCAGGAATCTGTTGAAGTGCAGATGGGAGATACTACTACAGATGAAGTGAACAATTATACGCTTCTTAAGCGCGGGAAGCGTTATGATTACTTCACTTCATGTCTCCCTTGGCCACAAAAAGGTCCTGCAGTAACAATTGGTGTTGGAGGCAAGGCTCCAATTGAAGGATTGTATATGAATGTAAATTCAAGCAATCCTGTAGGAAAGTTTGTTTTGGATTCTCAGTCTACTCCTCGTGTGCTTCAAGATTTGCAAGGGAATAAACTTTCTGGAATAGCTGCGTATAATCAGACTGGGAAGCATGTGTATGTGAATTCTGCTTGGTATACGGTGACTCCTCAGTCTGAGCCTGCAGCTACTTTAGAGAATGGTAATTATTACACTACTCAGAAACCTCAGATTTATGCGGATTTAGGTGCAACTTCTCCTGTGACGATCAATTCTCTTCGTGAAGCCTTCCAATTGCAAAAGCTTTATGAAAGAGATGCTCGTGGTGGAACAAGGT
TTCTGGCATGTCCTCGACCTGGTGCTCAGTCCCAACCTCGCAGAAGTATGACCCGTCTGCCTGCCGCAGCCACGCTCTTATGCGCCGGCCGTCGAGCTGACCATTTGCCTGAAAGCAGATTTGCCAGACGGCGTTCAGCCGGACCAGCTTCAAGTGTTCGGGATAGGGGATATTCCTGTAGACGGCGCGCGCCATAGCGCTCTCCTGTGAGTGGTCACAGCAGCATGCTGTTTCGACTTTAGGGCTGGCGGCCGCATCGCCGGTTCGTTCCTAATATGTTCTCATGCGCAAAACTGTCAATCATCCATTCTCATGCGTTCCCATCGCTTGACATGGAGTCCCGCCTTGCCCCATACACGAAGCATTCGGACAGGGTCTCAGCGCGGCGCGGCTAACCACCGCCAAGCCATGCCTATTGGGCTGGCGCATCCCGGAGCCCGCGAATGTCCGACATCCACACCGCCTCTGTTCACAAGCTCGATACCTACATCACACTGAAAGAGGTGATGGCGATCACCAAGGTCGGCAGCTCGACCATCTACCGCTGGATCGAGGAAGGGACGTTTCCCGATTCCAGAAAGCTGGGCGCGAACTGCGTCCGTTGGACCGAGGCGGACATCAAGGCCTGGCAGCTGGGCTTGCCATTCACCAGCGCGTTGAAAAAGGCATCCTAAAGCGGCTCATTTTTCACCGAGGTTTTTTGTGGGTACCATTGCGGGCACCGAGCAAAAAACTTCGGTTTTACTGAATGATTTTTCAATGGCTTAGTGGACATAATTCGAAAGACTCTCTGTCCGCCATCACCTCTTCCCAAGACTTCCTATAGATACTCGCAAGGCCTTGATCTGCGGGCTTTTCTCATGCTTTGTGTTTCCCATGGGTTCCCATCGATAGAGACCACTACCCACGCATTTGTGGGTATCTCTGTGGGTACCGAAAACGGAAATTGTGGGTATCACGGCGCATGAGTGCTCTGACAGACAAGCAGATCAAAAACGCA
GAAAACAAGACGAGACGAACCTAAACAGAACGAGCCATCCGCAGAAAAACTAAACCACTTCCGGTTTTCTTTGAACATAACCAACACGTAGTTTGACAAAGGCTGCCATGGCTAAAGTTCGTGCCGCTCTTGATAGAATCACTGATCCATCGGTTAAAGCTGTACTCAACGAAGAGGCCTACAGCCACATCCGACCGGTTCTTCGTGAATCCCTGACTAATAATCCATACGCCATCGCACCCGATGCCGCCGACACGCTAGAGAAATATGGAATTGCTACTAATCCATTCGCAGTGAAAGTACACTCCCATGGGGCGGTTAAAAGTATCGAAAACACCTTACTCGAAAGAGTTGGGTTTAACTTGCCGAAAGAACCATGCATTTTCCTCTTCCTCAAAAGAAGTAAACTGCGTTACCTCAGACGTGGACCAAGTAACAAAGACATTTTCATTAACCTAGCGATAGAGCCCCGGGACCTCCAAAGGTATGAAGAAGACACTCTAGTTGAGAGTTGGACTCGTATCACCACTAGGTATGCATATATTAGTGACACTTTACACTTCTTCACTAGGAAGATGCTGGCTGACCTATTCTTTCACAACCCAGCTCTAGATGTATTATACGCCACCCTAGTTCTTCCCCCAGAAGCCCTTCACAAACACCCTAGCATAGAACCTGACTTATATACCATTAACTACAACTTCAATGGTTTCCAATACATCCCAGGTAATCATGGTGGCGGTTCTTACTCCCATGAATTTAAACAACTGGAATGGCTCAAAGTTGGACATCTCAAATCCCCAGAGCTGAGTCTCACCTTCCAGATGATTGAATCTATTGGTGCTAACCACCTCTTCATGATCACCCGTGGCATTAAAATAACCCCCAGAGTTCGAACATTCACTAAAGACTCCTATGTGCTCTTCCCTCAAATCTTTCACCCTCGAAACCTCAATCCTTCAAAACCCTTTCCAAAAGTTAAAGCAATGCAACTCTTCAC
AATGTAGTCTTATGCAATACTCTTGTAGTCTTGCAACATGCTTATGTAACGATGAGTTAGCAACATGCCTTATAAGGAAAGAAAAAGCACCGTGCATGCCGATTGGTGGAAGTAAGGTGGTATGATCGTGGTATGATCGTGGTATGATCGTGCCTTATTAGGAAGGCAACAGACGGGTCTAACACGGATTGGACGAACCACTGAATTCCGCATTGCAGAGATATTGTATTTAAGTGCCTAGCTCGATACAATAAACGCCATTTGACCATTCACCACATTGGTGTGCACCTGGGTTGATGGCCGGACCGTTGATTCCCTGACGACTACGAGCACATGCATGAAGCAGAAGGCTTCATTTGGTGACCCCGACGTGATCGTTAGGGAATAGTGGTCGGCCACAGGCGGCGTGGCGATCCTGTCCTCATCCGTCTCGCTTATTCGGGGAGCGGACGATGACCCTAGTAGAGGGGGCTGCGGCTTAGGAGGGCAGAAGCTGAGTGACGTCGGAGGGAGCTCCACGGCCGGGGGCCAAGATACCCTACCGAGAACTCAGAGAGTCGTTGGAAGACGGGAAGAAAGCCCGACGACTGAGCGGTCCACCCCAGGCGTGATTCCGGTTGCTCTGCGTGATTCCGGTCGCCCGGTGAATCAAGCATGGAAGCCGTCATAAAGGCAGCAGCCGCCGCGATGCCGCTCAGCGTCAGCCTCCCCAGCAAGAACTACGATTACGACTACGACTCGGTGCAGCCCTACTTCTACTTCGAGGAGGAGGAGGAGAACTTCTACCTGGCGGCGCAGCAGCGGAGCAGCGAGCTGCAGCCTCCAGCCCCGTCCGAGGACATCTGGAAGAAGTTTGAGCTCCTGCCCGCGCCGCCCCTCTCGCCCAGCTGCCGCTCCAACCTGGCCGCCGCCTCCTGCTTCCCTTCCACCGCCGACCAGCTGGAGATGGTGACGGAGCTGCTCGGGGGGGACATGGTCAACCAGAGCTCCATCTGCGACC
GTGATTGTTGCCAACAATTATCTGAAAGAGGTTCAAACTTGTACCAAATTTGGTTTCTATAAAAGGAGGGGTAAACCTGCAGATTTTTGCCCAGGAATGCCTTAATGGCGCGGCCACTGAGCATACGCAGTCTTTGCTTATCCTGGGACCTAAACTTTGAGAGTATCCTTCTACCATGTGTATTTTGTAATTGTTCGATGCTTTTAGAGGATAAAATAGCATTTGAGAATAAGTGTTTGTGCTTGGTTTGGAGATGGGGGTGCCCTTTTGGTGTTTGCAGACCATGCTGTACAGAGAGAGCTTTTGCTGATTGTGTTAAAAATGCTACGTGTACTGTTGAAGGGGATGGGCTTGAGCGTATATTTATGAAACCGTTAGCCTCCTTGTGTGTTAGATGTACATTTTGTTTAAAACCGCTGACTGTGGAGGAAAAGCATGCTTGCGTACTTAGGCGGTCGCCATTTATGCTAGTTAGGAAGTACTGGAGGAACACTTGTGACAGCTGCGTGTAGAGATGAGAGGGTCTTCGCCGATCATCAGAGACATTGATTTGGAGTTGGAGGAGCTTGTCCTTCCAGCCAACCTGTTGTCCGGCGAAACCTTGGAGACGGAAGAGGAGGAGTTACAGAGAGAACCTGGGCGATACCGGGTTGTGACACTTTGCAATATTTGTCACAGCTCCTTAAGGCTGTTTGTAGAAGTTGCTGATGAAAGCCTGATTCGACTATTTCAGCAGCTTCTCTTAGACGGGCTTGGCATTATTTGTGCCACCTGCCACAAAGAGCACTTCAGCGATGGCCGAAGGAGGTGAAAGAGGTAACGAGACAGAGGTTGATGGGGAGGCACTGGATGCAGGGTGGTTTGTTGTGCATGAGGCTGACTGTGCTGAGTCAGATGAGGAATTTGAAAAACTATTTGATAAAAGTACTTGTAGTAATGTGTCTGACCTTATAGATGATGATGAGCCGTCAGGGGTCAATGAAGGACATGCAGGTGTGTT
GCTATTCGCTGGTCAGTTATGGCTCGCGCTGCGTTCCTATTCAAGACTGTTGGATTTGGTGGTCTGCAAAATGTGCCAATTAATGATGAGCTATCGTCACATCTACTGCGAGCTGGTAATTCGCCATGGCAGCTGACTCAGTTCTTAGATTGGATAAGTCTTGGAAGAGGATTAGCTACATCAGCTCTTGTTCCAACCGCTGGTTCAAGATATTATCAAATGAGTTGTCTATTGAGTGGTACCCTCCAGATTCCATTTCGCCCTAATCATCGATGGGGAGATGTTAGGTTTCTGCGTCTAGTGTGGTCAGCTCCTACGCTGGACGGGTTAGTTGTTGCCCCACCGCAGGTCTTAGCTCAGCCAGCTTTACAGGCGCAGGCTGATCGAGTGTATGATTGTGATGATTACCCATTCTTGGCACGCGATCCGAGATTTAAGCATCGAGTGTATCAACAATTGAGCGCCGTAACTCTGCTTAACTTGACGGGGTTTGGTCCAATTTCCTATGTTCGAGTAGACGAGGATATGTGGAGTGGAGACGTGAACCAGCTTCTCATGAATTACTTTGGGCATACGTTTGCGGAAATTGCATATACATTATGTCAAGCTTCAGCCAATAGACCTTGGGAGTATGATGGTACGTATGCGAGGATGACTCAGATTATACTGTCCTTATTCTGGTTATCATATGTCGGTGTAATTCATCAGCAGAACACGTATCGGACGTTCTATTTCCAATGCAATCGGCGCGGTGATGCTGCTGAAGTGTGGATTCTTTCCTGCTCATTAAACCACTCCGCCCAGATTAGACCGGGTAATCGCAGTCTATTCGTCATGCCAACAAGTCCAGATTGGAATATGGACGTCAATTTAATTTTAAGTTCGACGTTGACAGGGTGCTTGTGTTCGGGCTCTCAGTTACCGCTTATTGACAATAACTCAGTGCCTGCGGTTTCGCGTAACATCCATGGTTGGACTGGCAGAGTGGCAACCAGCTGCA
ACCGGTGGCGAGCTGGTTTTTTGGCGAAAAGGTGGGCCCCAGTAAGTGAAAGACTGGTTGACTGTGCCCTTTTACTGATTGGGCTTCTATTTATCAAATGGGCCTTATCTGCTTTGAACGAAAGATGGGTCAAAAAAACCCAATTGGGCTTTTTTTATTTTATTTCATTCATTACTTCATTAATTACGCACTTATACGGATGAGTGCGTATATACATCGTATCCTATTACAAGGTCTATATCCTCTACCCTTGCCTCTTGGATCATGAGGATATCTATTGCCTCCACCACGTCCTCCTGCCTGAAACTCGGTTGATAGCCGATTCCCGGGTACATGGTGTCTAATATGTTCCTTATCCCCTCCTCCAAGGAATTGAAGTCGAACGGCTCTATGACCCTTCCGTATGCGTATGGGGATGGAGGATGTCCCTCCTTGACAGCACTTGTGTCCGTGTTGAAGAACAGCCTCAGCTGAACTACGATAGAATCGTCCTCCTTCAACCTGGACATCGATGATGAACTCCAAGCCCTTCCTGTTCTTGTACTTGATCGTCATTGCTCTTGTTTTGAATGATTCTTGGACTGAAAGGATCTCCTTAAATAAGGAAGAGACTAGCTGTTGTGTGGTTAAAAGACCATGGACGTGCTCTTCCTACGTCCATTCCTTTGTGAGTGGAGATATTTCTGTGTGATAGTGTCATCGCTATCATACATCTATTGAAAGGAACAAAGTTGAGACTTAATTACAGCATTAATTAAGGACTAAATTAAAAAAGAGAAGAAAAACGTTAGACAAACTACAAACAAAAGAAAGATCTTGGGGTTTATTTTGAGAGAGGAAAGGCCGCGCAGCGGAAAAAAAACGAACTGAAAAAACGGAGAAGAAGAAAACCAAGAAAGGAAAGAAAAAGACCAGAATTTACAAAAAGAAAAAAAAATAAAAACAGAAGTTAAGAAACCTCGTTAGTGGGTCCCCACGTATATGGCGGGGAAAAAACTTA
TGAATGAAAAGCGCGAGCGCGGCGTCGTGTCGACCGCTTTTCTGATCCTGCTGGTTGCTGGACCAATACCCATCAGTAGCAGGCAGGGGGAGTGCCTCGAGTCACAGTTAACGTCGGCTGTGTCACGACGGTCAGCTCCTAGTAAATTGCATAGGAGTTCACCCTGTGTATTCGCCCTGCGGGGTGGTACACTGGAACCACGGTCCCTTAGCCCAGGGATAGCGCCGTGGGGGGATCGCATGAGGGCGTAGTTAGGGTTCTGCTATTCAGACGTACGCACATTAAGTGTAGTAGGCCGTCATGTGGTGGTAAGCCTACCGCTGGTACCGGGGTACAGCGCCTACGACCTACAAGCTCATGTCGATAGGAACTTCCAATGCCTTGCGCACGAGAACGAATTGCGGACGGAAGATGGATTCGGGTTATAAGATCTCGTGTTTATTGGGAGAGGTCGTTCCCGGTGGCGCCCGGGTGGAGGTTCCGACTTTTGGCAATTATCGTAAATACATGTCGCGTCTTGAGATGCGAGCCTGCACGCGTGGTCTACCTCAATCGACGTACTGTCCTATACAGTTTGAGGTTGGAGCAGCGTTTAATCTCGGCACATGTGCCAAGAACTTTAAGCGAGAGACTTGGCTTCAGCATGTCATGCGTGAGGGGCCTATGTTGGGCTGCTCGTATGCTACACCGGTTGAGGTCAGGAAGGTACTCAAGGAGGAGAGGTTCAGGCAGGTTGGCCAGGCAGAATGGCTGACTTTTAACTTCGACGCCATTGTGTGTGTGCTGGGCGCAGTGGCTGCTACGTTGACGTTGGTGCCTGACCTCTCAACTGCGGATTGGCGAAATACGAGCCCTTCAGTACGGGGTCTTGTGTCGGTGGAAGACCTCCATGCTGCCAATTCGGGGGGCGTTGTGTATTATGATCCGTGCGCTTTGGGCATCCACGCGGAGTGCGCAAAATGGCTAATGATCTACGCGGCCAACGTGTGCGGAGCGACCG
ACCGGATGGCCGCGCAATTTTTTATGGGCCCCCCCACTAACTACTGTCTGCCAATCACATGACGCGCTCAAAGCTTAAATAATTCTCCCGCCTATTATAAGTACTTCGTGCCTAAGTTTCGCTTTGAAAAATGTGGGATCCATTATTAAACGAGTTCCCCGAGACGGTTCACGGGTTTCGGTGCATGCTTTCAATCAAATATCTTCAGTTACTCTCTGAAGGATACTCTCCAGATACGGTTGGTTTCGATCTAATACGTGAGTTAATTTCTATTTTGCGTTCCAGGAATTATGTCGAAGCGTCCTGCAGATATCGTCATTTCTACTCCCGGGTCGAAGGTGCGTCGTCGTCTGAACTTCGACAGCCCTTACTCAACCCGTGCAGCTGTCCCCACTGTCCGCGTCACAAAATCTCGAAGTTGGGCGAACAGGCCCATGAATCGCAAGCCCAGAATGTACAGGATGTATAGAAGCCCTGATGTCCCTAAGGGATGTGAAGGCCCATGTAAGGTCCAATCTTTCGATGCGAAGAACGATATTGGGCATATGGGTAAGGTGATCTGTTTGTCTGACGTTACCCGTGGTATTGGACTTACCCATCGAGTTGGCAAACGTTTCTGTGTCAAGTCACTTTATTTCGTTGGCAAGATATGGATGGATGAAAATATTAAGGTTAAGAATCACACGAACACCGTTTTGTTCTGGATAGTTAGGGATCGACGTCCTACTGGAACGCCTTATGATTTTCAGCAGGTTTTTAATGTTTATGATAATGAGCCTTCCACGGCAACTGTGAAAAACGACCAGCGTGATCGTTTCCAGGTTATCAGGAGGTTCCAGGCAACGGTGACCGGTGGACAATATGCAGCGAAGGAGCAGGCGATTATTAGAAAGTTTTATCGTGTTAATAATTATGTAGTGTATAATCACCAGGAAGCTGGGAAGTATGAGAACCATACTGAAAATGCTTTGTTATTGTATATGGCATGTACCCATGCCTC
ACCAAACAGAGAATCTGTGAGGTACGATAAAAGGCGGAGAAGCAATCGAGATCGTACGGGTAGAAGGTGTGAACCCCGAGCGCGAGGCCGAAGCTCGAACCTGAGGGAACCTTCTACCGATATGTCGTCTGTTTTCGACGAATACGAGCAGCTCCTCGCTGCTCAGACCCGCCCTAACGGAACTCATGGAGGGGGAGAGAAAGGGAGCACTTTAAAAGTTGAGGTCCCAGTATTTACCCTAAACAGTGATGATCCAGAGGATAGATGGAATTTTGCGGTATTCTGTCTTCGGATTGCTGTTAGCGAGGATGCCAACAAACCACTCAGGCAAGGTGCTCTTATATCCCTCTTATGCTCCCATTCTCAGGTGATGAGAAACCATGTTGCCCTTGCAGGGAAACAGAATGAGGCCACACTGGCTGTTCTTGAGATCGATGGCTTTGCTAACAGTGTGCCCCAGTTCAACAATAGGAGTGGAGTGTCTGAGGAGAGAGCACAGAGATTCATGGTAATCGCAGGATCTCTCCCTCGGGCATGCAGCAACGGTACTCCGTTTGTCACGGCTGGGGTTGAAGATGATGCACCAGAAGATATCACTGACACTCTGGAAAGAATCCTATCTATCCAAGTTCAGGTATGGGTCACAGTAGCAAAGGCCATGACTGCATATGAGACAGCAGATGAGTCAGAAACAAGAAGAATAAATAAGTATATGCAGCAAGGTCGAGTTCAGAAGAAGTACATTCTTCATCCTGTATGCAGGAGTGCAATTCAACTCACAATCAGACATTCTCTGGCAGTCCGTATTTTCCTAGTCAGTGAGCTCAAGAGGGGCCGCAATACAGCAGGTGGGAGCTCTACATATTACAACTTGGTCGGGGATGTAGACTCATACATCAGGAACACCGGGCTTACTGCATTTTTCCTAACACTCAAATATGGAATCAATACCAAGACGTCAGCCCTCGCACTCAGCAGCCTCACAGGTGATATCCAAAAA
CCCCAGGGCATGGCTCATTTGGCCTCCCCGGCCGCTAACTATGGCATCGAGGCGACGTCCATTGACCCTCTGTGACATCGAGGCGACGTTCTTTGGCCATCTTACTGAGTCCAATGACCCCTGAGGCTCATTCCCTGTGCCACCGATCAGCATTGCGGCATTCTACGATGCCCAGAAGAACCTTGAGGCGACGTACGAAGTCCATTATGCTGCTCCCTTGAGGAACTCATACCAAAACGCAGTGATGATGGTTCCAATCATGATGACCGTTGCCACCTTGATCGCCTGGGAGCGCCATGTGCGCGTCACGTGGGTGCCCTTGGGCATGTAGGCGGTGTGCTTCGTACGTCGCCATTCGGATTCAGAGGTGCGGAGTTCTTTGCGGGACATTGGAAGGACTCATCAGGGCGGTACTGTTCCGCCGACCTGACCCCTGTATGGGGCCAGGTTTCGTCCGAGGTTAACTTACTCGGTCACTTCAGCGTCACGAACTTCCTTGTGAATCGACTTGAAGGTGAATCCCTTACGGGCGGAGTAGATTTGTCCGTAGGACAAGCCCAGTTGTTCTGCCGCGTCCTTGTGAGGGACATCCTTCATTTCGCCGATGATGACCTTACGCGCATCTTCCTCTGTCATGGTGCGCTCTGCCTTCGGACCGCGATCCCGAGGTGCGCTCTGAGCATTCAGCGCTTCGATGACTTCGTTCAGCTTTGCTGCCAGAGCAGCGTTGGAGAGCTTCTGGGACAGATCGATCAGTTCGATGGCGTTCATTTGGTGTAACCTCTAAGTTATTTAGGATGGTGTGCTTGGTAGCACAAGGATATAGTACTACGATTGGAGGTTGATGTGTTAAGAATATGTTAAAGTATGAAAATATTTTGGCATATTTATTAACGCGGTTATGTATGGCATGGCGCGGATGGGTATGCATACTGTCTACCATAGTGCATGTTAAGATGATGTGAATGACTAAGTATCTATCATGTGATGTGTTAAGATA
GATAAAAACAGAAAATCCGATAACTCGACGGCGAATTGATCAATATCACACGGATCAGTTCGAAATTCAGGATACATAAACAAATTTACAGATTTAAATTCTATATAGTGGATTGGTTTGAGTACTGAACATACACAATGACAGGTGGTGGAACAACAACAGATAAGTCATGGGTAAGTATCCTAACTTGCTGGCTGGTACAGCAAGTCGTCGAGCCGTCTGATGAGTAGCACCTCAGGGTCACGAAACGCTGGTCGTAACGGCGGAACAAGATTATTGAGGTTAGTAACATTATCAACAACAACAACAACACAACAACACAAACATACAACACAACAACAACAAACACAAGCACAACAACAATTTCGTAGTTTGTCAGTTCTAAATAGGATCAACAAACATACAAGCAAAAATGGAGGCAATCGGACATCTACTTAAGGGAGTAGCGAAGGTGAATGGCGATAGACGGGTTGATAGCACGATGGGATCAATGGTAGAACCGACGGTCAACTCCCGTGGTGGTATGCGAATTGAACGTAACTCGAAGGTCCGAGAGGTAAACTTGGCCAGGGCTTTCAGGAAGTCCAGAATTACGTGGAAGTTGCCAGCTGAATACAGAGATGAGGAGTCTATGAACATTGATTTGAGGCCAAATCTGTACACTGTTGTGATGCCAGCTGGGTGTGGTAAGACCACGATTGCAAATGAATTCAACTGCATTGACGTGGATGATTTGGCCGGGGTTGATTCACGTGCTGAGCTGATGGGTTGGTTGAAAGAAATCAGTGATGGTACAGCTAGTGAAAAATCCGAATGGGTGAGGATAGTGAACAAGGCTCTGGACAAGATGGTATTCGAAGAACCGGTAGTGATGTTGGTGCATGACCATCTAACAGCGAAATTGGTTGGTAGTATCCGAGCTGGGACTATTATGACTCCAAAGGACCAGGTAAAAGGAATGAACAAGAACCGTGACAAGAAGTGGAATGACATATTTGAG
ATTTAAAATATAATATTAATGTACTAAAACTTATATATTATTAATTTATCTAACTAAAGTTAGTAAATTATATATATAATTTTATAATTAATTTAATTTTACTAATTTTATTTAGTGTCTAGAAAAAAATGTGTGACCCATGACTGTAGGAAACTCTAGAGTGTAAGAAAGATCGATCGCTTTATAGAGACCATCAGAAAGAGGTTTAATATTTTTGTGAGACCATCGAAGAGAGAAAGAGATAAAACTTTTTTACGACTCCATCAGAAAGAGGTTTAATATTTTTGTGAGACCATCGAAGAGAGAAAGAGATAAAACTTTTTTACGACTCCATCAGAAAGAGGTTTAATATTTTTGTGAGACCATCGAAGGAGAAAGAGATAAAACTTTTTTACGACTCCATCAGAAAGAGGTTTAATATTTTTGTGAGACCATCGAAGGAGAAAGAGATAAAACTTTTTTACGACTCCATCAGAAAGAGGTTTAATATTTTTGTGAGACCATCGAAGAGAGAAAGAGATAAAACTTTTTTACGACTCCATCAGAAAGAGGTTTAATATTTTTGTGAGACCATCGAAGAGAGAAAGAGATAAAACTTTTTTACGACTCCATCAGAAAGAGGTTTAATATTTTTGTGAGACCATCGAAGGAGAAAGAGATAAAACTTTTTTACGACTCCATCAGAAAGAGGTTTAATATTTTTGTGAGACCATCGAAGAGAGAAAGAGATAAAACTTTTTTACGACTCCATCAGAAAGAGGTTTAATATTTTTGTGAGACCATCGAAGAGAGAAAGAGATAAAACTTTTTTACGACTCCATCAGAAAGAGGTTTAATATTTTTGTGAGACCATCGAAGAGAGAAAGAGATAAAACTTTTTTACGACTCCATCAGAAAGAGGTTTAATATTTTTGTGAGACCATCGAAGAGAGAAAGAGATAAAACTTTTTTACGACTCCATCAGAAAGAGGTTTAATATTTTTGTGAGACCATCGAAGAG
TTAACGAGCCCGGATAAATTCAATATCTTGCATGATTTCAGGAGTTAATTCTATATCACTCATCGCAACAGCGTACAAAAGAGGATATTTTGATTGAATCTTGTTGATAGCATCGGTAAAGCGTTCAAAATATTCAACGTTGATATCATGAATCTTCGCTTTCATATCGTGGTATGCCTGGAATGCAGGGTTATTACCTTCGATCCAATCAACGATTTCAGCCATATGTTCGTCATTCTGCTTATCAAAAACTCTGGCAATTTCAACGTCGAAAAGATTGAACTTTTTCAGACGCAAGGCTGTTCCGAGGTCTTCGTCGTTTACATATGGGCATTCGCCATCCAAAACATCAAATTGCTTGACTTTTTCCATCAGCTTTTCATACATCCACATGAAACCACATTGCAGATTTGATTTCATGGCAGCAGAACGTTTTCCGTTCTCAATGATGTATACTTCTTCAACACCCTGGGCAAAAAGAGAATCAATAGCATGTCGATTCATATTACCCGACGGTTTAAGAGAAATCCTGTCGTAGGTGTCACCGTATGAAATAATGCCAACACCTTCAAGTTCGCGAATTTCATTTGTGCTCAAACAAAGCAGCTCGACTTGGCGCAGATCGCATTCATCGATATAGACACGACGAACATTCGGCTTTACCGGTTTCGGACCAGCGTCTTTGCGCTTTTTGATCGTGTAAGCCTTGCGAATATCGACCATTTCGCTGAACTTCAATATGTGCCGTTCTTGTGGTTCGAACTTCTCGCATATTGCTGAAATCTTTTTGCCGAAAGCTGCATATTCAGATTTTTTCAGTTTATGCGTTTTGTCGAGAACAACGACCGGAATCGAGTTATTGATATGGTTGTGATATGCTTTAACCATATTCGGCACACCTTCGCCGGTATCATTTATCAGCACATGTACTTTGCGACGTTCAAGGCCAAAGACGCTTTGGCTGTCGATCATGGAAGTTCTCCATGAATAGCCAGATCGA
CCCCCTTCCCCCTCCTCACAGGGAAAATCAGGGCACACTGCTTTCACATACACAGAGAGAACAGTTTTCGTGTCTCACAGATAGCTTTATCATTTCATTAACAGGAACAGAAAACCTAACATAAACAACAATATTAGTAGAACCAGTATCCCAATCAGTAAGCAGATAACACATGTCAGCTTCTTCTCAACTTTTTCTACACGATGATTCAGTTGTCCATCAGTGGCCTGTTGTGACTCAACCTCTGTAGCCTCTCGCAAGATTATCTGAGGCCCATTTTTACTAGTCGCTGACTGTTTTTGCCCTAGGTTTGCTGGCCGAGGTGGTAATTGTGGTGGAGGTATGCCCGGCGGCCAGTTTTCACCCATGTCAACTCTAAGTTTTTTATAGTTTTTTGGGTATTTATTAAAAGGGGACCTTTCTTCCTCACTGTCCGAACTATCCAGTTTTACCAGTCCCATTAATTTTGGTTTTGCGTCCTCCCAAGGGATGTATATTGTCGTGATGCATTCCTGTGTATTTTGCTCGTCTGGGCATTTTGTTTCATTTCCGTTTCCAGCACTACTACTGCTTGACGTGTGTTTACTTTCTACAGAGTTGGGTGCTGAGTTGTTCCCTCCACTTTCTGACACATCCTGTTTGGTGCGATCACCATTATTTTTAACCAGCATTGTTACAGGGGGTGATGAGTTTCCGCTGCCGTCTGGCGGTCCTTCTGATTTGTTAGGACCTGGTCAAAAAATTGCATACTGACTTTAGTTTACATCTGGTATTTTCTTGTGTCTGCTTTAAAGCTATGTGGCATTACACAACAGTTTCATCTCAGTTTTTTTGTCATAACTAACAGTCCTACCTTGTTACTATAGTAAGCTTCAGTCAATAATATATAACTGCCATTCGCCGCTCAATAACAAACTCTAATACTTAATAACCGTTCATAAAAACTATTTCATGGCGTAAAACATAAACAGTTATGGTTATGAGAAAAGTTTACAAACCC
CTTATACTCTAAGAGTATTGCCACCGACGACGACGACGGCAGTCGCTGCCCGGCGAAGCCGGGCCGCCGCGAAGCGGCGAGCGACTGCCGTCGTCGTCGTCGGTGGCAATACTCTTAGAGTATAAGCAAGTACTCAGCATGTATAGAGTACTTGATGACGTCATCGGTGACCTTGACCTTTGACCTTCTATTTGACCTTGACCTACTTCTGTGACCTTCTGGTCTACTGACCTTTGACCTTCTGAGCTGATGGTCTACTGACCTGATGATGGAGAGGATCCGAAGACCTTGGAGCTGAAGGTGGAACACCAGGACCTGATGTTAGTGAAGGATAGCAATAGTGTGCGAGTGAGATAGCAATATAGTAACTGTTAGAAAGAGATAGCAATATGAGTGAGCGAGATAGCATGAAAACAAACCTTGAGATAATTTATGCGCATTTTTATTATCTTGTTATTGTGACCTCGTCTGACCGGCAAACTCGCGTCGAAGCTGGGCCGTGTGCAAAACAGGATGTGGCTGGCCAGCGATCCACTGACTATAAATAGAGCTGAGCAGAGAGCGCCATCATCAGTCTACGGGCAGCAGTCGTCGAGTAAACATCTCAGTGAAAAAAGTAGTGACTTGTGAGTGGTTCCAGAAACTCTAATAGGTATGTCTATTGCAAGATTTCTTTGTGTTCGTCGCTTGTTTGAAAAGGTGTACAATCCTAAGTCTCTGTTTTATGAGGCTTATAAGTGTGCTAGACTTAATGGTCTAGACATGTCAATTTTACCTAAACCTATACTTAACATGTCTCATGATATGGATACTCAGATAATTGCTTGTGGTGAAGATATTGACCATACACTCGCAATGGAAGAATTAGTACACTGGGATTGGACAAAGCAAAATAGATTACCTTTCCAATTGTTCTTAGCTGTCATGCATTTAAATGAAATACCTGAATGGTTAGATGAAACTATGCTTATAGAAAGTGTATATTATTTTAAAGAATTAA
ACCGGATGGCCGCGCGTCCCCTCGTGGTGTGGGCCCCCCACGTGTAGATGTCCCCCAATTAGAACGCGCCTTGGAAGGCTAGTTATTTGTGGTCCCCCTATATCAACTTGCTCACCAAGTTGTTCATCCACACAATGTGGGACCCTCTATTGAACGAGTTCCCAGAATCCGTCCACGGTTTCCGGTGTATGCTCGCCGTCAAATACCTTCAGCTGGTAGAAGGTACATATTCACCAGACACTCTGGGACACGAGTTAATCAGGGATCTCATATCCGTCATCAGGGCGAAGAATTATGTCGAAGCGACCAGCAGATATAATTATTTCTACTCCAGGCTCGAAGGTTCGTCGCCGTCTGAACTTCGACAGCCCATACAGCAGCCGTGCTGCTGCCCCCACTGTCCGCGTCACAAAAAGACAGCTATGGGCAAACAGGCCCATGAATCGGAAGCCCAGGTGGTATCGGATGTATAGGAGCCCAGATGTTCCTAAGGGCTGTGAAGGCCCATGTAAGGTCCAGTCATTCGAGTCGAGACACGATGTGGTCCATATAGGTAAGGTCATGTGCATCTCTGATGTCACTCGTGGAATTGGGCTTACTCATCGGGTGGGTAAGAGATTTTGTGTTAAGTCCGTTTACATCCTGGGCAAGATATGGATGGATGAAAACATTAAGACCAAAAATCACACGAATAGCGTAATGTTCTTCCTTGTAAGGGATCGTAGGCCCGTTGATAAGCCTCAGGATTTTGGTGAAGTATTTAATATGTTTGATAATGAGCCCAGTACAGCTACTGTGAAGAACATGCATCGTGATCGCTATCAAGTTCTCAGGAAGTGGAGTGCCACTGTCACTGGTGGTCAGTATGCGAGCAAGGAGCAGGCTTTAGTCAGGCGTTTTTTTAGGGTTAATAATTATGTTGTGTATAACCAGCAAGAGGCTGGGAAATATGAGAACCATACTGAGAATGCATTAATGTTGTACATGGCGTGTACTCATG
ACAATCATAATCATCGCCCTTTCGTGTTATTTCTTGTAACGAATTCGTTACAAAACACACACACAGTATATAAGATAGAGGAACGGATTGGTACACCACAGATGGCATCAACAAGCGGTGTGGGATCCGTCGGGCCTGCAAGCTGTTGCGAGACGCAGAAGCCACATACCATACGGGAGTTGTGTTTGGCGCAGCAGATAACTTATCCATGCATACAGCTCTGCTGCCATTATTGCTATAAGATCCTTAGCGTATTGGATATTTACGCTTTCGACCAGAGCTGTCTGTACTTATCCTGGGGAGAAGGGGGGCCAACGGGTATTTGTTCTCAGTGTACTAGAGTGCTTGCAAGGCTGGAGTTCACTGCACGGCACGAAGTGTCTTGTGCAGCCAGCCGTCTGCCGCACTTTATAGGACAGAGCCTCAGCGACCTTGAGGTGAGGTGTGTGAGGTGCCTAGCTCTTCTACAATCTGTGGAAAAGGATTACATATTGCGGGAAGACTTGTCTGTGCATAGAATTGGCGGGATCTGGAGGGGAACTTGTGTTCGATGTATGGTAGGACTGTATTAGCTGTGAGACTAATATACTGTTTGCTGTATTGTATTGCTGTAATCGTGCGTAAATTGCTATACCCTGTAATAATGAGAGGGAATAGTGTTGACCTGCAAGAAATTGTGCTTGTTCAGCAGGGGGAGGTACCTGAGAATGCTGCAGTGCATTCAGGGGAGCATTCTGATGATGAGGGTGAGAGCGAGGAGGAGGAGCGGGAACAGGTGCAGCAAGTCCCCACACCCAGGAGAACATTATACCTGGTAGAGAGTCAGTGTCCATTTTGCCAGGCTATCATACGATTTGTATGCGTAGCAAGCAACACTGGGATACGGAATCTACAGGCACTCCTGGTCAACAGTCACCTTGACCTCGCTTGTCACGCCTGTGTCGAGCAGAATGGCGTCCAGGGTCTCAGACACCGGCAATGGCAATGAAAACAAAGAGAA
AGGCACTTTCTTAAAATGTCGCTGTTTGGAGACACAATTGCCTACCTGCTTTCATTGACAGAAGATGGAGAAGGCAAAGCAGAACTAGCAGAAAAATTACACTGTTGGTTCGGTGGGAAAGAATTTGACCTAGACTCTGCCTTGGAATGGATAAAAAACAAAAGATGCTTAACTGATATACAAAAAGCACTAATTGGTGCCTCTATCTGCTTTTTAAAACCCAAAGACCAGGAAAGGAAAAGAAGATTCATCACAGAGCCTCTATCAGGAATGGGAACAACAGCAACAAAAAAGAAAGGCCTGATTCTAGCTGAGAGAAAAATGAGAAGATGTGTGAGCTTTCATGAAGCATTTGAAATAGCAGAAGGCCATGAAAGCTCAGCGCTACTATATTGTCTCATGGTCATGTACCTGAATCCTGGAAATTATTCAATGCAAGTAAAACTAGGAACGCTCTGTGCTTTGTGCGAGAAACAAGCATCACATTCACACAGGGCTCATAGCAGAGCAGCGAGATCTTCAGTGCCCGGAGTGAGACGAGAAATGCAGATGGTCTCAGCTATGAACACAGCAAAAACAATGAATGGAATGGGAAAAGGAGAAGACGTCCAAAAGCTGGCAGAAGAGCTGCAAAGCAACATTGGAGTATTGAGATCTCTTGGAGCAAGTCAAAAGAGTGGGGAAGGAATTGCAAAGGATGTAATGGAAGTGCTAAAGCAGAGCTCTATGGGAAATTCAGCTCTTGTGAAGAAATATCTATAATGCTCGAACCATTTCAGATTCTTTCAATTTGTTCTTTTATCTTATCAGCTCTCCATTTCATGGCTTGGACAATAGGGCATTTGAATCAAATAAAAAGAGGAGTAAACATGAAAATACGAATAAAAGGTCCAAACAAAGAGACAATAAACAGAGAGGTATCAATTTTGAGACACAGTTACCAAAAAGAAATCCAGGCCAAAGAAACAATGAAGGAAGTACTCTCTGACAACATGGAGGT
GACATTTTGCGAGATGGCACGCCGTCCTTCGAAAGAGTGGAGAGAGAGATTCAATGCCTTATCCCTGAAATGCAAGCAACTAATACATTCATCAATTACAAATGATTTTACAACAACTGACAAAGCACAACAAAGTACCTTTTATTCCTCTTCTGGTTTAATGGATGTTCGTAAGAGGTTATCGATCTCTGAAAGTTTGGAAGTGTTTGGTAGCCTGATTGATAATTGGGATCTTGTTCAGCTAGTTGGAACTCGAGCGGAGCCTTTTGTGTTGAATAACCCTGCTTCTTATTTATTGGTTAATCAATTATTGGCCTTAGCGGGACAAGCTCATTCTGCAGCTTCTATGGTGTTTCTAAATTCGTTGATGTATGATGATGCACTTGATCATGTGAATCTATGGCCTTATGAAGTTGAGCGTCCAATCCCTCAGATCACTAGAGAAGTTTTGTCACCCCCACCTTTCAGTGTCAATTCATATTACTTGCAGAGAGACATCGATGTCATTAAGGCGAAGACAAAAGCCGCGGTATATATCGAGAATTATCGAGCAGGCGACGTTTTTGCGAAGAAGCGAAGTATTAGTAAAGGAGCCACATTTGAAGAGAGAGTCTATCATGGTGCTGTGACTATGTTGCAACGAATGGTTAAGCTACGAGGATCTACCATCCAAGAATGCTTTGTCATCGCTATTTCGTCCTATCGATGTTCAGATTGTGTTCGGCGAATGATGGCATCCGAGTCTGGTACTGGCGCAATCCATGAAATGGATCATATTTGCATTATGCGATCTAACGCACTTAGATGGCTGCAAGCTGCGTTTAGTGACTTTCCAGAATTTCCGTTTTTAATGACGCGTGATGGTGTAAAGTTTGCCTCAAATTGTGGTGCAGTAAGTACGCAGGTTCCTTTGCTGTTTTTCCAAACACTAGAGATGATGGTGTTAACTATGGATGGGACATTAAGCTCAACATGGGAAGGATGGGTGTGTTGTGAGTGG
ACAAAATAATTGAAGAAATTATTTTTGTTTTACATATTTAGATCTTTTTATCCGATCTATATGAATAATGTCGAAATATCTCGCGACGAGTGTAAGGCTATGTCTCATGGTCTGTATTGTCGGGTGGCTTCTGATGCCCAGTTACAAAGAGCTGGATGGTTGGTGCAGTTCGCTGTCGTCCCTAGAAAGGGACAAAAGCAACTGGCTGCTAACTGGCCTTTCTACTTGGTTTTGCATCGTGCCCTCCGGAACGGACCAGAGTTCGTTGGTTTCCTACTTTTCGCCGCTCGAGAAATTGAGCAAATTCGTACAAGACTTGGATCTGGATTTCGTAAAACTTTGGTGGTTGGAAACGATCACTTTAATAAATACATTAAATACAACGGAAAAACTATTGTCTGGTGTGACGTTCTCTGTGGTACTGTGGTACCCAAGGATTCTAGTCACTGTCCTGATGTTGGTCTGGAAACTTTGGTTCCCGGTACGGTTCTTAGTGGTAGCCAGTTCGCTACTTTGTCTCAGAATATTGGTATGGCCCTTCGAGGTAATTGCCGATGTCATCTTAGAGACGTGTGCATGGTTCACCAGGAAGTATCATAAACTAATGGATGTGATTGAGGATCTTATGATGATCCCACAACGTGTCATGGAGTGGTGTTCAGGAAATACTGCTAAAATGGTTGTACCTACGGTGGCTTCTTGTGTCTCGGAATCGATTGAGTCTAAACTCGATCGAATCTTGATGGCTCTTGGTCGCAAAGGTACAGTCCTTGAGGCAGCACAACCCGGATCCGATTTCGTCGAATGTGAACAGTGGCCTAACGGTCTTGTCGCTATTCGCCGTCATGACGGTCGCATTGTTGGCATGGGTTTCTTGGTAGTGTTGAATGGAAAATGGCGCCTCGTCACAGCAGCACATGTGGCTAGAGAGTGCAAACGCGGTATCATGTTGTCAGCTGGTATTGACTCGAAAACGGTCACATTCCAGGATTTAGATGTT
GGGCCGGGCCCTCCCGCGGCGGCGCGCGCGCGGAAAAAAACGCCGGCGGGGCCGGGACCGCGGGGCGGGGCCGGGACCGCGGGGCGGGGCCGGCCCCGCCCAAACCCGCGCCGGCCGCGGCCGCGGGGGCGGGGCGCGGGGCGCGGGGAGGGCCCGCCCGGACCCGCCCCAAACGCGCCCCCCCAAACGCACCCCCCCCGCCGCCGAACCGCCCCGCCGGGAAACGCGGCGCGGGGGGCCGGGCCCTCCCGCGGCGGCGCGCGCGCGGGCCTCCGGCGTTTCGCGTCCGCGTCCTCCCGCGGCGCCCGAGAGCGCGGGCAACCAGCACGCCCGGCAGCGTCCGCGCGCTCGCCACCCTCACTCTCGGCCGCCGTCGGTCTCTCTCGCGCGCGGCCTTCCGTGTCGCGCGCGCCCGCCGGAAGCTGAGGCCGCCGGCGCGCGGGTGGGCGCTCGCGCCTGCTGCCCGAGCTCGCGGCGGGCGCGGCCGGGCGCGGGGCGCGGCCGCCGCGGAGGTCGTCCTCGCCCGCCGTCGGTCGGGGTGCGCCGCCCGCGGTCCCGAGCGCGGCCCCGGTAGCGCGGACCCGATCCGACACGCGCGCGCGGGCAGCCGGGATCGAGTGCGGCCACCGACGCCGCGCCCGGCCGCCGTTCCTTCGGCGCGCGGGGCCCTTCCGCGGCCGGGGGTGCCGGGGGTGCCGGGGGTCTCCCGCCCGCGGCCGGGGGCCGCGAGGCCGCCTCCGCCCCCCCTTGCGCACGTCGGACCGGGGGTTAGGCGTGGCGCCTCGACGCCCCCGCGCCCCGGGGGTCGGTGGTCGTTCCCGCCTGCGATCCTGGGGTGAGTCGGTGGTTTTGGGGTCGGTGGTCGTTCCCGCCTGCGGTCCTGGGGTGAGTCGGTGGTCTTGGGGTCGGTGGGCGGTCCTGGGGTGAGTCGGTGGTCCCGGGGTCCGTGGGTGGTCCCGCCTGCGGTCCTGGGGTGAGTCGGTGGTCCCGGGGTCCGTGG
GTTTTATCAAGAGCGTACGGTTCCAACCCCTGCCTCCTCTGATTTACCAACTCCTCAGTTTACACATTCTGTTAAGTTCTATGGCTACCTTCTCTCTTGAGTCCCTGTTATCAGGTGCTTACGGTGTTGACACTCCCGAAGAAGTAGCCCTTATTAGAGAGCGTGATCTCCTTTTCGCTTCCGGCGTGGATACCGGCGAGAGTGTCCCGAGCTCTCCTGACATTTCGGAGAGTGATTCGTGTTTTGAACACGATGATGCTCCGTCGACATCGGCTACTGGCTCTTTAGAGCGAGTTTCTTTCCTTGTTGAAGATTTGAATGCCATGTCTGACGTTGAGATTAGGACCGTCTTTGAGAATTTGATCAGGCCAACTTACGTAGGCTGTATTGAGGTGCCTGAATTTTGCAGGAATAAATTGACACTTAGCGTGTCCGTAGCTCGCAACCTCATCAGCACTGCTTCTAGGTATCCCCGTAAGTTAAAGGCCTATTCTGATCTTGTTGCATCGATCTATAATGGAGCTGACATTTTCGACGATGCACCGGTCGATGAGACCGTCTCAGACGAAGTTCCCGGGTATGTGTTTTGTCCCGTGGAAAGACCTGACGGCTATGAGCGACCCCCGCTGTGTTCAGATTGCGGGTTGATAGGGTATCAGTGTGCTTGTCATGATCTAGCCGGCCGGCTCGCCGCATTTGCTGAAATGACCATATCCCACACGTATGAATTGGAGAGCCTGTCCGGTGTTATTGATGACGCCACTCTTTTAACGAATTTAGGCTCTTGCCTGCTACCGATTCATTGTGAGTATTCCCGTGTGGACCCTTCGCTCTCATCCTTTCATCTGACTCAACCCCAACTTACGGATAGAGTGTCTGTTGAGTCACTTCAAGCCGTCTGTGATACGTCCCTCCCCACTCATGTGTGTTATGATGACACGTACCACCAAGTCTTCGTGGAGAACTCAGACTTCACCACTGATATCGATCACTTGACTTT
TCTGACGCATAATAATTGTTGGCAACAATCGTGCATAATAACTTAGGAACCGAGACAGTATCATATAAATACTGCTGAACAGTAGATTTCTTCAGAAGCTGATGGAGCCACAATTTCCTACTGATTTGGATTCATACTGCAAATATTTTAACATAAGCTTTTTTGACTTAGTTCTTAAGTGTATCTTTTGTAAATTTTCTGTATCTATTGTTGATCTTGCTTCTTTTCATAACAAACGACTGTCTGTAATTTGGAGAGATAATACACCATTTGCATGTTGTACTAAATGTTTAAGATTAACTGCATTATATGAAAAAGATAATTTTTTTGTCTGTACTGCAAAAAGTCATTTGTTAACTGGTTTAGTTAAAAAGGAATTGTCAGATATTAATATTAGGTGCCAACATTGTTATTCATTTTTAGATTATTTAGAAAAGTTGTACCATTTATATAATGATGTTGATTTTCTGTTAATTCGCGGGACTTGGAGAGGTGTTTGTAGAAATTGTATCAGCCATGAGGGGAGATAAGGCTACTATTCCTGACATAGAGTTAGAAGAGCTTGTTTTGCCTGCTAACTTAATTTCTGACGAGTCATTGTCACCAGATGCTACTGCAGAGGAGGAGTTTTGTCCGTACCGGATAGACTCCAAGTGTCACAATTGTGGCTGTCGCATAAGGGTGACAGTCGCTGCAACTGAATTTGGAATACGTTGTTTTGAGCAACTGTTACTGAAAGAGCTTTGTTTATTTTGTCCTGCGTGCTCCAGACAACTTCCCCGCAATGGCAGATCATAAAGGTACTGATAATATTGATCATAATGATGTTTTAGATGGGTCTTGGTGTTTAATAACTGAAGCTGAATGTGAGGACGATACGTTAGTGGATTTGTTTGAGGAGAGCACAAATGACTCTGTAGTTTCGAATCTGTTAGACGATTCCGAAAGTATAATTCAGGGGAATTCTGAGGAAAGTGACCGCTGTATTCAGGAGCTAAAA
TGATAGTTTTTTATTAAAACTATCAGCTCACATACTCCCTATCGCAAAGGATAAGCGGAAAAAAGCAAATCTGTCCACAATTCCACATTCTTCACTATTCACTGCGATTCTGCCCTCATTTCTTTCCGTAAGCTGTCTTCACGGCCTCAACTGACAATTCAGAAAAGTCAGCATCTGCGTTAGTCAGAACAGGAAACGTGGGTTGTCCAAGAGCATTTAACCTTCCAAATATATTTTCATCTCTTTTGAAAGCCTCTATCTTTTTCTCTTCGATTGCTTTTCTCATGTCTAACCTCCCTTTGTAGGAAAGTGAAGTAACAATTGCAGAAGTCAATTGCAGAGTGAAATTCTTCCTCGATGATCTCTCAGGGGAGAGAGGATGCATTTTCACTTGTGCCTGGAAGTCAGAAGCAAGAGAACATAGAACATCAACTATCTTTTTTGCTTTTTCTATTTTCTCCTTTTTCTGCATGTATTCTGAGCTAGTTGTAGGATTCACTTCTGTTGGAACTGGAATTTCATCTTTGTCAAACTTTTGAGCTAAGAGTGCATATCTCATTGCTTTGTTGCCCGCAATCGACATCTTGCAACGTGATGAAACCTCAGTAGGAAGGTTTTCAAGTGAGATTTTCAAAAAGACTTGACTTGGAAACAAAGAAGGATCTGCTGATGACAGGTATTCACATAACTCGTTAGCTTTGAGATCTTTCTCACGGAATATCGTTTCTCTTACAAACTTAGATAGTGGTCGTTCTTCACTCGTCTTTGATGGCAATCCACCTTGATTGTAAACAAGACAGAAAGCTGCTTTGATTGCTCGATTGCCTGTTTCGATGTTGTTCACGAGTAACTTGCTATCGATGAAATCAGGAGATAGAACTTTCACATCAAATATGAAGTTGTGCTCTGCTGAATCCTTGTAAGTACTGTAAAGAATAGCATCTAAGATTTTGGTCCCTGAAGAAAGCAAACTGCTGATACTGAAGTCAACACCCTTGAA
ATGGCGACTGAACCAAAAGCTGGTCGCCCCTCTGATTATATGCCGGAGGTGGCTGACGATATCTGCTCGTTGCTTTCTTCTGGCGAAAGTTTGCTGAAAGTATGTAAGCGTCCTGGTATGCCGGATAAGTCCACTGTTTTCCGCTGGTTGGCAAAGCATGAGGATTTTCGCGACAAGTACGCGAAGGCAACTGAGGCACGAGCTGATTCTATTTTCGAAGAGATATTCGAAATTGCTGACAATGCGATTCCAGATGCTGCTGAGGTGGCAAAGGCAAGACTTCGCGTTGATACCCGCAAATGGGCGCTGGCCAGAATGAATCCCCGTAAGTATGGCGACAAGGTAACTAATGAGCTTGTCGGCAAAGACGGAGGCGCAATTCAGATTGAAACATCACCGATGAGCACTCTATTCGGAAAATGACCTCGATTAATCCTATCTTTGAACCGTTCATTGAGGCGCATCGCTACAAAGTCGCCAAAGGCGGTCGAGGTAGCGGTAAGTCATGGGCAATCGCGAGACTGCTTGTTGAAGCGGCGCGTCGGCAGCCTGTGCGTATTCTCTGCGCTCGTGAACTGCAAAACAGTATCAGCGATTCAGTAATCCGGTTGCTTGAAGACACCATAGAGCGGGAGGGGTATTCGGCTGAGTTTGAAATTCAGCGTTCCATGATTCGTCATCTCGGAACGAATGCTGAGTTCATGTTCTACGGCATCAAAAACAACCCGACGAAGATTAAATCGCTCGAAGGCATTGATATCTGCTGGGTGGAAGAAGCGGAAGCGGTAACAAAGGAATCGTGGGATATCCTGATACCAACCATCCGCAAGCCGTTCTCTGAAATATGGGTGAGCTTTAACCCGAAGAACATACTCGACGATACCTATCAGCGATTCGTAGTAAACCCTCCCGATGATATTTGTCTGCTGACGGTGAACTACACCGACAACCCGCACTTTCCTGAAGTTCTCCGTCTGGAGATGGAAGAGTGTAAACGCAG
ACCGGATGGCCCCCGAAAAAAAAAACGTGGCCCAATAAAAAAATGCCACGTGGAAAGCATATGATGTCGATGTGATATTTTTTGGCGGGAAACTTCCTGAAGAAGTTTTCTTTCCCGCTCATTTTTTTGACTTAGTCAAAAAGTAGCCGACATAGTTTTGAAATAAAGTTAAAAGTAGATGACTGTGGTCCCCACAGGAAACTTGCTCAGCAAGTTTCGAATAATGTCGGTTTATATACGTTATTTTTACATGTATATGTACTTATAAATGATGGTCTGTCTACCAGACTGGTTATTTTTGTTATTCATCTTCAGTATCCTCCTACAATCGGGTACCAATTTTTATGGGACCTTTCAGAGTGGATCAATTTCCCGGAAATTATCCTGCCTTGCTAGCCGTTTCGACGAGTTGTTTCTTAAGGTACAACAGGTGGTGTATACTAGGTATCCATCACGAGATCGAACCGTTGACACTAGAAGAAGGCGAGGTCTTTCTGCAATTCCAGAAGGAAGTGAAGAAGTTACTGAAGCGTAAGTGCAATTTTGCAAGGAAGTGTGCTTTATATGAGGAAATATACAAGAAATACGTATCAAATGTCGCAGAAGAGAAAGGCACCCAAGTTCCAGACTGTATGGCCGAAGAAGAGGAAGACGATGACTTCCAAGAAGTATCAATGGAAGAGACCTGTGCAAAAGAATAGGTCTCTGAAATTGAAGATGTATGACGACATGCTTGGTTCGGGTGGAATTGGTTCTACCATTAGTAATAATGGTATGATCACAATGCTGAATAATTATGTGCAAGGTATTGGTGACAGTCAGAGGTCTACTAATCTGACTGTTACTAAACATTTGAAATTTGATATGGCTCTTATGGGGAGTTCTGGTTTTTGGGAAACTCCTAATTATATGACCCAATATCATTGGATTATTGTGGACAAGGATGTTGGTTCTGTTTTCCCAGACAAGTTGGATACCATATTTGATATTCCGCCCAATG
ACCGTGCAGCAGCCCCCGCTTTTGCCGTACGCTATAGCCGTTGCGATTATGCAACGTGGCGGTATTAGATACCGCCCATTGTAGGTTCTGCAATACACGCGCGGGAAACATGAAAAAAGTAAGGAAAAGACGCGCGTCAATGAAATTAAAATTGGACTATACCTGACATAGTTGGACACGTGGTCCATTCCTTTTAGTTGCTGTACGTCTATTAACGACTGTAATGGATAACCTTAACGACGAAGGACCCACCCATTCATTGGCTATGAACCTATTTGATATGACAATACCAAGTATAAAAGGACTATATCTCTTTACGTTTTCATTTGAATTTGAATTGCATTTCATTTCTATTAGTTTTGTTAACTATATTAATTGTTTTATTCTAATATAGTCTTTGACAGACTCCTCAACATCTAAGCATGTATACTATGCGGTATAGACATGGAGCTCCTCTCTCTGTACGACGACCAATTTATAGACGGACTTATGTCCGTCGGTTCCCGGTTAGACGTCCTCCCGTCCGACGTCAGCTCTCGTTTTCCAACAAACCCGCTGATGATAAGATGACCAAACAGCGTCTCCATGAGAATCAATATGGCACACAGTATGCCATATCCAACAACACTTCTATCCCGTCTTTTGTGACATACCCACGCCTAGGTGGACCTTCTCCCAATAGGTCCAGGGATTACATGAAGCTGAACCGTCTGCGGTACAAGGGTACCGTTACCATAAACAACACCCAGCCCGATGTTACAATGTCTGGAGAAACCAAGATAGAGGGTGTATTCACAATGGCGATTGTGATGGACCGGAAACCACATGTTGGCCCATCTGGTTCGCTTCCCAAGTTTGAGGAGCTTTTTGGTGCAAATACCTTCAGTCATGGCAGTCTTGACATTGCGGCCCATTTGAAGGACCGGTACTATGTGCGTCACGTTTGTAAACGGGTTATATCTATGGAGAAGGACTCTACCATTTTGAACTTGACTGGGTC
CGCAAAATATACGATATTTTTATTCACGTTTGCGTGATTTTCGCCTCCTTCATTTCAGTGTCATGTCCGAAGTTGACAACACTGATCCAACTTTACAAGATGTAGCCTTTGTTGAGTCCAGTGGTCTGGACACAACACACCTTCGGTCATCGGAGAAAACCGCTGGTGCAAGCTACTCTGTGATAAGTAGCAACTTCAACTCTCCTGGTCTAACTGAAATCGCGCGCTACGGCGGTTACAGTGTATACTCAGGGAATCAGAACACTGATCCTTGGGTTAGGGCCACACTCAAAAACTTTTCTCGTGAAACTTACGAGCGAATCTATGGATTCACCAGACAGCCCGAAGGTGTCATGGGAATGTATAGCTCACTGTTAAAGTTCAGTGATGGCAAGTGCAAGTTTGATCGTCTCAACCGTGTTCAACGGAAGGCGATGATTGGCGCAATTGCGAAAGCAAAGAAGGCGTTTCGTCTTCCATATAAATCCGAGCCTTTGGATTGGCACCAAGTAGGTGCTCACTTCCGCCGTGATACGGCGGCAGGTGTTTCTTTCATGGGGAAGAAGAAAGGTGAGGTGATGGAAGAGATTTACCATGAAGCCAGGTGGTTAGGTCACCGGCTCAAACAAAATGGCAAAGCTCGTTTCGACCCGAGGCAGATGCGGTTCCCGCCTGCTTTGGCCGGCCAACGTGGCGGCATGTCCGAAAGGGACGCGCCGAAGACACGTTTGGTGTGGGTTTATCCGGCAGAGATGCTGGTAGTTGAAGGTCAGTACGCTCCTGTGATGTACAGGGCGTTCATGGACCAACCAGATACTCCGATGCTCAACGGAGCCAGCTCACAGCGCTTGTATACCGAGTGGCTGGTTGGCAGACGCGAAGGCGAGACTCTCTATGGTCTCGACTTTTCGAGCTTCGACACCAAGGTACCTTCTTGGTTAATCCGCGTGGCATTTGATATTCTTCGTCAGAATATTGAGTGGGAAACGTGGCAAGGAGA
TTGAAAGGGGGCGCTAGGGTCTTGCCCTAGTTAGCCGTAACGACCGTCCCTGCGACTCACCTCGCACTTACGCCATCGCTCTTCGGTGGCCCAGATGGACTTCCGTTCACCCACCTCTGGCTGGACCTGCTGCACCGCACCTGGCCCGGACAGCTGGACTGTGCGGACGAACACCACTTGCGCAACTCGCGTGACTGGTTAGTACTCTTACCACTTTCCGCCTGCCTGGTCGTTCAGCGCTGCTGACAGGCACTCCCATTGAGGGCCGTTCGGCGCTCCACTGAGGCGTCTACGTTTAGTGTGGCTACGGTGTTGAGGCCGTTTCGCGCGGCCGACTCGCCTACGCGCTTCTAGCTCATCACCTGAAAGTCCGCCTTTCACCCCCCCCCCCCATAAAGAACGTTACCGTCTTTTCCGACGTTAAAGGAATGTAACCATACGCTTTTTACCGTCGTGTCCGACGTTAAAGGACTGTAACCACAAGGTTTGCCTTCCCGGGGGAAGTAAAACACCCACAAGCTAAACAGTTTTGCCCGTTTTCACGAGAAATGGGACGTCAGCACACGAAACGCGCCGTCACTTTTGGAACACTTGTACAAACACGATCTAACGCAGGTTTCCTCAACTGACATAACCGTGCAAACTGAAGTTTCGCCCGGTCTTTCCGGGTCTTGAGAGACGACATTTGTACTGAAATCAACTCCACAATTGGTCTACTGGCGGGTGCTAGTAATGACTTTGTTGCTTCGTAGCGGAGCACGCAAGCCGCGGGAACTCCCCCTTGGTAACAAGGACCCGCGGGGCCGAAAGCCACGTTCTCTGAACCTTGCGTGTGTGCAACCCCAGCACGGTAACACTGTCACGAAACACACTTTAAGGTAACACCGAGACTGGTACTTGGTTTCTGGAGACAGGCTAAGGATGCCCTTCAGGTACCCCGAGGTAACAAGCGACACTCGGGATCTGAGAAGGGGATTGGGGCTTCTATCCAAGCGCCCAA
CTGAGCGGATAATCTCTGAGATCATCCGACTCCAGGACAAGAACGCAATAACCCCATCCATCAGGGGGCACTTCTTATGAGGAGGAATGACGTGGATGTGGGGGCCATGGCCCTCATCATCCTCATATTCTTTTTTTTCATCCTCTTATTGAGGATCCAAATCGTTGAAATAGCACCATACCAAGGAGGTTGGCTAATATGATGGATGCATTACTCCTTGAATTAGAAAATGATGAAGGATGGGAGGATATGGACGACATAGGAAGGTTCTGGAACCCTCAAGAAGGGGAGAGTATACGTGGTATCTGCAAGAGGATCAAGGAGATACACACAAAACTCGGCAGCCTACGGGTCATGACACTCCAGACCCTGGACGGGGAATACTATGTGAAGGGGCACCGCGCCCTAGAGAGGTACTTCGACAGGATACAGGAAGGATGGGGTGTCTGGATCACATACAATGGAAAGGCAAAGTCACAGAAGGGTGCGGAGTACCACAGTTACACAGTGAAAGTGAAGAAACTAGGCCACCACAAACCCATGAAACTGGGGGTCCTCAGTGAAGAGGATTTCAGTGATGACAAAGAATTAAAGGCCCTAATCATGTTGACAAGGGCCAGAAGAGGGGAAGCCACCAGGACGAACGTGCTTGAAGAATTAGATAACATCTACACTGAGGGTCGGATCACAGAGTCCGATTACCTCAGGATCAAAGAGAAATTAGAGGCATAGGTGGTGGTGTCATGGAGTATGTCAGGACATCAATAACCCTACCTGAGGGGGTCTATGCCTACCTGAAGGAACTGGTTGAAACAGCCAGGGAGGAGGGCGTGAAGGTTAGCATGAACCAGATCATTAACGACGCCCTCCTTTACTACATGGATTACGTGAACCTAGAGGCGGAGTACATAAGGGGGGAGTAGATGGTATGGGATCGTGTTCTGAAATCCCAGGAACTCAAGGTTGAAGCCGTGGAGGAGGATGACCCCTCCCTCCTCGC
GATAAATCTCCCAGGACCAAGCATGAATACCAAGGGCTTCGCGCAGAAGATCCAGAGAACCTTCCACTTGATTCACCAGAGTCACTACACACCTCCACCAAACAAAATATCTACCCATGTTGAAATTTTCTCAGAACTGCTAACATACGTTGACTATGAATGGCAGAGGGCAGCGATCGGCGCTTCACGATGGGTTGAGTTAGCTGCTGAGGAAAACGAAATACACATCCCTTTTAATACCAAGGACGAGCGACAGGTCAACTTCTTAATCGCCATTATCCATGTTGCTATTTCGTTGTATTCGAACTCAGGAGTAGAGCCTTTCGCTGATTGTGATCTAGAGAAAATTTTGAATGGCGACTATGAGAGTAGTAAGTTCGATTGGAATGTGGTGTTCGACATTGTTTTGCCAAATGATGTAAGATTGAAAGAAAAGACGCTTAAAGCAGCGGTGGTTGAGGAAGAACGTGTTGAACCTCGTCCAAAACGTAGAGAGATAACGCTTGGAGGACAGAGGCCTTTGCAGACTAGGGATGTGCGTTCGGATTCTGATTTGATTGTTTTGAGCAAACTTGAGGCGTATGATGATGTTGTTGAAAGACCAAGGCAGAATAACACCGACATTATCATCCATCGACTTGGTTTAGCCAAGATGAATCCTGCGAGTAATTCAATCCTACCGGCCAAAATCTCGCGAATCATCACTGAACAAGTATTTGGAGCTGGAGTGAACGTCGATTACATTGCCAGACCAACTGAAGGATTTATATCTCTGTCGACCGCCACCTACACGGTAGCTTCTTACTTTGAACGGGGCATCGCCAATTATGACATCAATGCCGTCTTGGACAACATCATTGATAAGACCGATCAACTGAATACAACCGATACCGTCGTTGAGCTACCATCCATTCCGCCAGAGGACTCGTCAATTGAAGTGGCGACGCCGTCGCACGAGACGTTCTTTGATATCAACACCATGATATACATCATAATGTGC
GAACTCGGGAGGCGGTCGTGCGGACGCACGGACGCACGGACGCACGGACGGGCTGACTCGAGAACTCGGGAGGCGGTCGTGCGGACGCACGGACGCACGGACGGGCTGACTCGAGAACTCGGGAGGCGGTCGTGCGGACGCACGGACGCACGGACGCACGGACGGGCTGACTCGAGAACTCGGGAGGCGGTCGTGCGGACGCACGGACGCACGGACGCACGGACGGGCTGACTCGAGAACTCGGGAGGCGGTCGTGCGGACGCACGGACGCACGGACGCACGGACGGGCTGACTCGAGAACTCGGGAGGCGGTCGTGCGGACGCACGGACGCACGGACGCACGGACGGGCTGACTCGAGAACTCGGGAGGCGGTCGTGCGGACGCACGGACGCACGGACGCACGGACGGGCTGACTCGAGAACTCGGGAGGCGGTCGTGCGGACGCACGGACGCCTTGACAAAAATAAGGTAAGAAAGATAAGGTCGGGTGAGGCCGAATCAGAAAAACCGATCAGAGCTCCTCGCGGCGCAGGCGCTCCAGCTGCCGGCGCCACTCCGCCACCGGCCGCGCGTACGCCGCGGCCGCGCGGAAGCCGCCGGCGAACGCCACGCAGGCGAACTCCGCGTCGGCGTCCAGCGCGGCGACGTCCTGCACGGCGACGGTGACCTCCTGCAGCAGCAGCGGGCCCTTGCGCGCGGAGGCGAAGCTCGCGCGCACGCCCGCGGCCGCGGGGTACGCGGGCGAGAGCGCGGCGCCCGCGGCCTCGACGGCGGCCATGTGCTGCGCGCCGCCGACGACGAGGCAGACCAGCTCCGCGGAGCCGTCCGCGCGCGCGGGCCCGGGCTCGACGAAGGCGGCGGGCAGCGCGGGCGCGGCCGGGCGGAAGAGCGCGCCGAGCAGGAGCCCGAGCGCGACGAGCGCGGCGGCGGCGGCGAGGCGGCGGAGCGCGGACATGCTGGCGGCGGCGGGGCTGGAGCGGCGGGGCTGGCGCGGCGCGG
GCGAATTCAAACGAGATGCCTAAGAGTTTGGATTCGCTAGCTGTCCGGATGGTAGTGTTACCTGTGGTCCACCACGGTAAAGCATTAAGGGCTAGCCTTAACCTCACTGGAATTGAATGAAAGTGGGAGATCAGTGGCCTCCAACGGTTGGACTGACTGGACGGGGGGTAATCGAGTGGGAGTCCCCCACATCCTACATTTATGTAGTTCCTCACGATCCACAGCAATCGTCTGGTTGTATCCAGGTTACTGCCGCGAGCGTAAGGGAGTGTTTTGGCAGACACAATCCAATATGCTGACTACGGTCGGTGTGGAGGATCCGAAACGTAAGCAAGTTTCTTGTTACTATTGATCAACAGCTACATCCTACAACGACAGCTATCATACCAGCCATCTTTAACCCAAGAATTCCACGTGAACATACCTTGAGTATACAATTCTTGAGCAAAATGGCTGATATACCAAACTCTGATAAGATTGCTTGCGGTCGCAAGCCTATGTTTTGCGAGATTATAAAACTTGCAAACAGGAAGAGGTTGATCTTTAATACAACCGACGAGCGTGTGTATGATGCGCGATTGAACTATTGTTCAACCGCAGATTCTACAGTGCAAGCAGATTGCCACATCTACTGGCGACTCAAACTGCGACGCACTGATGCAGTTTTTGAGGAATACACCGGTCAAGGGTATTCACTTGACACTGCTGCTTACCCACAACAGTACACTGATATTATCAGAGGGTATTACAGTAAGCACGTATCAAGCTCTCTCGCTGCAAACACTCAACATTGTGTGAACGTTGTGGCTATGCTACGCCATGCTGGTGCATGTATCGCACATTATTGCATGACTGGGAAAATTGATTGTGACATTGTGAGTAAGAAAAAACATAAAAATAAAGAGGTGGTGACCTTGAGCAATGCTGACAGTGTGAGTTTTGTGGCTCACTCGGCCTTATATCTGCCTTCTCCTTTACGTGCCAGCGATCCTGAAATCTT
GAATATTTAACTTGATTCCCATCGATTATAAGTGAACAAACGTTGCCAGCACCCACGCTCTGCAAAGCACCTGCTAATTCACTACCATGTCGATATCAGTATCCTCCCAACGTGTCGCAGTCTCCAACCTGTACACGAATGGATCTGAGGAGTCAGTTAAAGCTATTAAGGAGTTGAAAAGCAAACGGTTATTGGAAACCGAAACCAGGCTAGATGGACTATTTGATTACTACATTCCAGATACCTTAAGAGAAATTCTTACAGGCTATGGTATGGAGTTCAGTGTCCACTCTTTCCAAGGACATGCTCACCCCGTAAGTAAGATGATAGAAAACCACATGTTGTATAGAGTAGCACCAAATTACTTTTCTAGTAATACATTGGTAGTTAGTTGTAAAGAGAGCAAGATAAAGCGCCTACGTCTGAAGAATGCAAACAATAGGAATTTGAACTTCACACAGTACAATAGATTGGTGCATGCAAACCATCACCACAGATACGAAAACGCATTCAGAGAACTCGACGTTGGGAATTTGACAAATCTCATAAACAAGGAAGATCAGAGTGAATGCATATTCATACATGATGAGGTTCAATACTGGAGTCTAGACGAGATGCAAAGGTTCTTAGGTAGTCTCTCCAAAGTCGATAGAGTAGTGTATAGTATCATATACCCATCAGAGGTCGAGGCTGGATATTCACAAAGCCTATTTCCAGAGGCGTACACTTTTGACCTCAAAGACAGGAGATTAGTATGGTACCCGGACGGGAAGGCTGAAGGAGCCTATACGCAGCCTGTGAACCCTTGGCTGCTCAGATGCTCAAAAACGGAGGATTCGAAGGGGCGATCATGGACGATCACAAAGCTCCAAACCATCGGAGCTCATCACCTCTTTAGTGCAATAAAGGGCAGCTACTTGACGGAGGAATCGTACAAGTACGATAACTTCACGATCATAAACCCTAACGATGTTCTGAAGGGAAAGAGAGGCGGGAAACC
CTGGGGCGGGGCTTAGTATTACCCCCGCCCAGGATCAGCGGAGTCATCACGTGACCCGCACATGCCATTAGTCTATATATAGCTCAAGTTGTAATATTTTATCATTCATGAATAAAATATGGCTCGGCAAGTTATATGCTGGTGCTTTACATTAAATAATCCTCTCTCTCCTCTTTCTCTTCATGAATTAATGAAGTACCTTGTTTATCAAAGAGAACAAGGTGAAGCTGGAAATATTCATTTCCAGGGTTATATTGAGATGAAGAAACGCACGTCTCTTGCAGGTATGAAGAAATTAATCCCAGGTGCCCACTTCGAAAAGAGGAGAGGTACTCAAGGTGAAGCTAGAGCTTACGCCATGAAGGAAGACACCCGTCTTGAAGGTCCATGGGAGTATGGGGAGTTCATCCCCACCATTGAAGATAAGCTCAGAGAAGTTATGAACGACATGAAGATTACAGGTAAGAGACCTATTGAGTATATAGAAGAGTGTTGTAATACATATGATAAATCTGCGAGTACTCTAAGGGAATTCAGAGGTGAGTTGAAGAAGAAGAAGGCAATTATAAGTTGGGAGTTGCAGAGGAAGCCATGGATGGACGAGGTTGATACCTTGCTTCAAGAGAGAGATGGAAGACGAATCATTTGGGTGTATGGCCCACAAGGTGGAGAAGGGAAAACCTCTTACGCTAAGCATCTTGTGAAAACGCGTGATGCTTTTTATTCGACAGGTGGAAAGACAGCCGACATTGCTTTTGCGTGGGACCACCAAGAGTTAGTGCTGTTCGACTTTCCTCGAAGCTTCGAGGAGTATGTCAATTACGGAGTAATTGAGCAATTAAAAAATGGAATAATACAGTCTGGCAAGTATCAAAGTGTAATTAAGTATAGTGATTATGTGGAAGTGATTGTATTTGCTAATTTTACTCCGCGTAGCGGCATGTTTAGTGACGATAGGATTGTGTATGTATATGCATGACGTCATATGATCCCTTGCTGA
GATCAAAAGAGTAACAGCTCTTGCCACGCTTTTCGCAATCAAAATAGAACACGAATCTCAGCTGCTCTACCTCAACTTTTTACTTACTCTACATGGATTACCTCATTTCCGCTTTCAACCGAATCACTCACTGGTTCATCACTCCGACCAATTTCGAGTACATCGGGTACTTCTCCCTTCCCCCCGGCCTTCTCCGTGTCAATGACGTCGCTATCGCGAATCATAAATGCACACTTGAACGATCTTTCCACACCTATCTCTTTGATCACGAAATCAAAAGAATAATGATAGATCATCGCCGCTCAGACATCACAGAAGATTCTATTTTAGAAGACTTCTTCGCTGGTGACTTCCCCTACTTCGAAGTACCTTTCGACGAACACGTCGAATATGGTTTACAGTGTATGGCAGACGCCTTCCGTCCGCCCCGACCTTGCCGCCCTGCTCACATCTTAGATGTTAAGCACGGTTACCCTTACAAATGGAACGTCAACGCAGAATTCCCGTTCTCAACTGACGAATATTTCCTTACACAACGTAAGACATTTGGCGAGTTCATCCGAATGCACGAATATGAACATATCGATAAAGACGACTTCTTCCGTCGCCATCCCAACTTGGAGTCTCACGACTTTCTGCGTACCATCGTCCCTCCCAAATTTGGTTACCTCAAATCAACCATCTTCTCTTGGACACGCCGCTGGCACCACATCATCAAGCTCGGATTCACCGACACAACAGGACTCGACAACAATGGTTACCTCTATAACCGCTTTATCTTTCCCATGCTCCTACACACCAAAACTGCTATTGTCAAGAAAGACGACCCCAACAAGATGCGAACCATCTGGGGCGCTTCCAAACCCTGGATCATCGCTGACACGATGTTCTACTGGGAATACCAAGCCTGGGTCAAACACAACCCCGGCTCAACACCCATGCTCTGGGGCTTCGAAACCTTCACTGGAGGCTGGTTCAGATTGAACCAACTACTCTTCTG
ACAAAAGAATAGCAGGAGGACAGTGAATGAACTTTGAGATTTGCTTCAAAACGAACAGCGAACTACTAGTGACGAGCGAAAGACACTTGCCACTAAAAGAGAGATCATTCATAATCGGAAGATTTCTCACGCAAATCCCTCAACTTTTGCACCATTTCAAATATGGACACCAAGTTGAACAGTTCTTACGCTCTATTCTTTTTCAGCTCCCTAATCTTATTTGGAGCTCTTGGGACCATGGCACCATCTTATATGGTGACAGGCCCTTTACACGCGCCGAAGATCTCCTCAGATTTTCCCTTACCACCGGATATTACCCAACTCCTACTAACACAGGACTCCGTGTGGGACTGCCCTCTTCAGAAAAAGCTGTCAGATTACAGCTACAAAGAACTTGTAATACACGTCTTGCAAAGAGGCTACAACGACACCCAGAAATACTTGCCACAACTAGCATCAATGGATTTCGGAAAGCACTGGGATACCATCTCAGGGCAATTAACAGGATTGAATATCCTGGAAAGATTGATGTGGGGCCTCATACGGTTATGGGGTTATGTAATCTGGGTTGTCAGCTCATCCACGATGAGCTTCTTGATGAACAACTTGAGCCTGGCTATAATAGTGGCCTCATTGATGGCCTTAAGCGTGCTTATGGCACGGGCAGCTCAATTATTCTTCAAAATATTACAACTATGCCTACCTGTGTTGGCGGCAAGGATGGTGATGAGCGCGTTCACCACGATGAAGAGAGTTTGCATAGAGAGACCTAAATCCTATGTAAAAGAGTGTGCAGTCCGGGGGTTCACTACATGGGCTGTACCAATGAAACCCCCAAAGAATTCGATTTTGCTCATAAGTCATGACGACGGTTCACACGCAGGTTATGCAACTTGCGTGACTTTACACGACAGACAATCAACCACCATTGGTTTGATAACCTGCTCGCATGCTCCCATCAATGGGAGTGTTTTCTCAACCGTCACTGGCAATAAGATCA
AAATTAAAACTACTCATAAAGACATCAAACAAAACAAACGCAAACAAATTCTCAAGTTTTCAAGCTATTTCAAGCAATTTGCATTTTCGATATTTATAAGTTTACGATTCATCAATATCAACAACAACACGAATGGCTACAATTATGTTTGGAGATTTCACTGTGCAACTGAAGCACAGCATAGTGACAGAAAAGAGAAAGCGGGTGATTGAAACCACCAAGTTGGAGCAAGAGGTGCGTATGGAAACCGTTTGCGAGACAGTTATGGAGAGCATCACTGTAGGGTGCACAACAAGGTGTGCGGGCCTGAGCGCATACACAAAATCGTCCCTCAGGAGAGCCATCAAGGAAGGAGACCTTAGTGCATCAGGAGGGTGCAATTATTGTGGTCTTCGAGCACTGGTAGGTGAGGGTCGCGAGAGGGTGATTTCTGTACCCAGAGTAGTGACACAGCAGAAGGAGATAATTGTTACTAAGGAAGTTCCTCATATTTATGAGGAAGAATATGAGGTAGAGGTACCATACTTAGTAACTGAACCGTTGCTACCGATGGTGGGCACCTTTCCTGGGAGTGACGTTTACAAAACTACTGTACAGGAAAAAGCACTAAACAATATTGTCACAAAAGATATGATGGCAAAGTCTGAGCCATCAATGAAGCAAGTCAGTCGATCTCTTGTTTTGGCTGGCAGAAAAGAGGTTTGTAGCTATGATTTGGCCATCAAAAGGATGGATGAGGCGATACAGCGTGATTCCGCACTACAACGAAGACTTCTCATCCAACAGTATAGCACTATCAGACAGCTACCTAAGGGAGCTGTTCAGCTAGGGTTATGCTCGTATGAACAAGCAAAGCAGCGCGCTGAATTGGCGTGTAAAAGGAAACAGGAGGAGGATTTCCTTAGTGGCAAGTATGAACAGCAAGCTTATATCGGAACAGCTGCTATTAACACTGCAAAACCCACAGGCAGGAGCGTGGGATTTAGGACGATTCATTGGA
AGTGCTCTCGTTTCAGACAACGTGAGTGGCGCTTTGTTTGTACTTCCTTGGTGGGAAAGTTTTGAAGCGTTAACGTGTTGAGGAAAAGACAGCTTAGGAGAACAAGAGCTGGGGATGGCCAAAGGAGCCGTCCTTAAAGGAAAGGGGGGCGGTCCCCCTAGGCGAGTGCCGAAAGAGACCGCAAAAAAGACGCGTCAAGGACCAGGCCGATTGCCAAATGGACTGGTGTTGATGCGCATGATGGGAGTGTTGTGGCATATGATCGCCGGGACGGCCAGGAGTCCGATTCTCAAGCGATTCTGGGCGACAGTTCCGGTGCGGCAGGCCATCGCAGCGCTCCGCAAAATTAGAAAGACAGTTGGACTGCTACTGGACTCTCTAAACAGAAGAAGAGGGAAGAGAAGGTCAACCACTGGGCTTCTCACATCAATCTTGCTGGCCTGCCTGGCGACACTGGTGATCTCCGCGACAATTCGCAGAGAGAGAACAGGGGACATGGTGATCAGGGCAGAAGGAAAGGACGCTGCCACGCAAGTGGAAGTCGTGAATGGAACGTGCATCATTCTCGCCACAGACATGGGGAGTTGGTGTGATGATTCAATCATGTACGAGTGCGTCACTATTGACTCGGGAGAAGAACCAGTTGATGTGGACTGTTTCTGCAGGGGCGTCGAGCGGGTGTCCCTGGAATACGGGAGGTGTGGGAAGCCAGTTGGCGGCAGAAGCAGGAGGTCGGTGTCGATTCCAGTGCATGCTCATAGTGATCTTACCGGAAGAGGGCATAAGTGGCTTAGGGGGGACTCAGTCAAGACGCATCTGACACGTGTGGAAGGCTGGGTATGGAAGAATAAGCTCCTGACGATGGCCTTTTGTGCAGTTGTGTGGATGGTCACAGACAGCTTACCGACAAGGTTCATTGTCATAACAGTGGCCCTTTGTCTGGCTCCCACATATGCCACTCGGTGCACACACCTGCAGAACCGGGACTTTGTTTCAGGGA
AAAAGTAGGTGATAGTATAAGATGACTAAATTAACATTAAAACAACAGAGGTTCGCAGATGAATATATAAGACTAGGGGAAATTACTAAGGCAGCAGTTAATGCTGGTTATAGTACCAAAACCGCTTATGCAGTAGGTAGCGAAAACTTGAAGAAACCAAGAATTAAAGCCTATATTGACGAACGATTAGAGGAATTAAAAAAACAATCAATCGCACAGCAAGATGAAGTGTTGCAGTATCTTACTTCGGTTATGCGAGGGGAAGTAACTGATCAAGAGTTGATACCTATCGGAATCGGTAAAGGCGAAATGGAAGTAGAACGACTAGAAAGACGTTCTGATACTAATGCTAGAACGAAAGCAGCAGAGTTATTAGGTAAACGTTACCGACTATTCACTGATAAACAAGAAGTAGAACACACTGGATCGGTTCAATTTGTGGATGACATCTAATGCGAGTGAAGTTAAGTGAGTTAATACCTGAACACTTTCATTCCTTATGGCATGCAGCAAAAGATAAAGGTAAGTTGAATATCGTCGCTAAGGGCGGACGTGGTTCGGGTAAATCATCTGACATTGCTATTATTATCGTACTGTTGATTATGCGTTATCCAGTGAACGCATTGATATTACGTAAGATAGACAACACATTAGCTTTGTCAGTGTTCGAACAGATTAAATGGGCAATCAACGTTATGGGTGTATCGCACTTGTTTAAGATTAAGGTATCGCCTATGGAAATCACATATGTTCCTAGAGGTAATAAAATGGTATTCAGAGGGGCGCAGAACCCTGAACGTATTAAATCATTGAAAGACGCTCAATTCCCTTATGCGATAGCTTGGATAGAGGAATTAGCAGAGTTTAAAACAGAAGATGAAGTGACGACCATTACTAACTCACTATTACGTGGTGAATTGGATAATGGTCTTTTTTATAAGTTTTTTTACACGTATAACCCCCCTAAACGAAAACAGTCGTGGGTTAATAAAAAATATGA
ATATTTAGACACACGATATACACATATAGGAAACGGTAACATGAGTTTAGAGGGTTTCTTCAAACGAAAGACAAAATCGTTTGACGGCTTGCCAGCGGGGGTTAATCTCGTTGACTTCAGTCAGATTGTTTTGAGTACAATCATGGCGACATACAAGCCAACTGACTTGCTTACAGTCGATTTGATTCGGCATATCGTTTTGAACACGCTACGAAGTAACGTGCTTAAAAACAAGATTAAATATCCACGCATCATCTTGTGTATTGATAACGGCAAAGGCGGTTATTGGCGCAAGAAAGAAGCATGGTATTACAAATTCAAGCGTAGTGAACAGCGTGACGAATCTGGTTGGGATTTTGAGACTATTTTCGATGCAATGGCACAAATCAAAGACGAAATAAAGCAGAATATGCCGTATTACGTCATGGACATCGAAGGCGTTGAAGCCGATGACCATATTGGTGTGCTGACTAATTACTACGTGAGCAAAAACGTACCAGTGTTGATTACTTCTTCGGATGGCGACTTTACTCAGTTGCACACAAGCAAACTTGTAAGTCAATGGTCACCTATTCAGAAGAAGTGGGTCAAGCCAAAACATGGTTCACCAGAAATGGACATCATGTACAAGTGCATCAAAGGCGATAAGAAAGACGGAATAGCTCCGTTGAAAGCGCCGAGCGATCACTACACGCATGGCGATGGTCGACGAGCGCCTTCTGTTCGCAAAGAAGAGCTTCGCACGCTCATGACATCAACGCCAGAAGAGCTTAAAAAGCTTTTAACCGACGAGCAGTACGCTCGTTATGAAGAAAACAGAAAATTGTTAGATTTTGCGTTTATCCCTGAGCATATCAGTGATAGTATTATCGAACAGTTTGAAACGCAAAAGCCTGCTCCTCGCAGTAAAATCATGATGTATTTCGCTTCTAAGAAGTTAGATAAGCTGATTGAGAGCATGAGCGAATTTTAAAAAAAGTGTTTAGAACGAAACGTGCTT
GTTTTATGTCAATCATCCTGGGGAACACCATCTCAAACACCGTTCAGTACACGGTACTGCAGGTCGACAGATCTTGCTGTATCAAAACTAGCCTCACCGCCACATCCGAAGCCACTTCCTGGGCCATCCCCCCTTTAGCCATCTGCTGTTGTTGCTGTGTCTGTTGTGCAGGCGGATTCTATCTTGTTCAATCTGGACGTTTTCCAAGCCTCAGCCGAAGGTTGGACGTGCTCGGAGATTCCTGGTCAACCCCAAAACACTCATTGCGTAGCCACAGGGTCCCAGAGCCACGTGTACGTCGCACTAGCCTCAGTGATTCTAGTGACTCTAGCTATATCACTGATTTGGAACTGTCTCGGCACCGGTCTAATCCTGTGGCGCATACACTCAGGCCTTCGATCCATCGCCCAAGCGTTGGTCCCTCGTCGCCGATCATCTCGCAGAACTCTATCCCACTCGTACCAATCAGAAGTAGACCGAGTGTAACTGATGGAGTCGTTCAAACTCAACCCACACGGAATCCGGAGCCCATTAAGCAATTTGAGGAATGGCTTCAACATGCACATCTCAGCGGATCTGGAGACTACCCGACCTGCCAACCCCTTCATCTGACTTCATCCCCGAAGTCTCCCCACCACGGACAATTTAACGGTGACCCCGTTCCGTTAGTTTATGACGGGCGCTTGACGCCGATTACAGGCCCACACCATCTATGGGATCTAGATGGTCACGTTGAGTGGCAGACCTGGGGTAACATGCGACCCTTCTCCCCTTTTAGCGTCTGGCCAGCCTCAACTCCCAACTGGCATTCTCGCAAAGTGATCCATGTGTTCAGCAACATGTCACCATATGCATATTCGGCTGACAGTGACCCGGGCGCCCTGTCCACCTGGAGGCTGAATGACACTGGTCGTGATTGGGACAAGTTTTGGGACCTGATCTGGCGTTGTGCCCAGACTCGTGGTGCGCGAATCTGCTGTAATTCCACCTCCTTCATCCG
TACTAATTTTCAAAGGCGGGGTTCTGCCAGGCATAGTCTTTTTTTCTGGCGGCCCTTGTGTAAACCTGTCTTTCAGACCTTGTTGGACATCCTGTACAATCAAGATGTTCCTGTATGTTGTCTGCAGTCTGGCGGTTTGCTTTCGAGGACTATTAAGCCTTTCTCTGCTATCGTCTCCAAATTTGTGCCCTGGAGTGATTTCAACGCCTTACACGTTGACCTGTCTGTCTAATGCATCCTTGCCAATATCCTGGTATTGCAACAATACTCGGCTTTTGCGACTGACGGAGAGAAGAGTCATTCTTGACACCATTGCCTGCAATTTTACTTGTGTGGAACAATCTGGGCATCGACAGAGCATTTGGATTACATGGCGTGCACAACCTGTCTTACAAACCTTGTGTGCACAGCCATCAAACACAGTCACTTGTGGTCAGCATGTTACTTTGTATTGTTCTACCTCTGGAAATAATGTTACCGTTTGGCATCTACCAAACGGACGAAATGAAACCGTGTCACAAACTAAATACTATAATTTTACGCTGATGAGCCAAACTGAGGGGTGTTATACTTGTTCTAACGGGCTGTCGTCTCGCCTGTCAAATCGTATATGTTTTTGGGCGCGTTGTGCCAATATAACTCCAGAAACTCATACTGTATCTGTCAGCAGTACTACAGGCTTTAGAACATTGAGTACTAATAGCTTAGTGAAGATAATCCATGCAACCACACGTGATGTAGTTGTAGTGAAAGAAGCAAAATCTACACATTTTCATATTGAAGTGCATTTTCTTGTATTTATGACACTCGTAGCTCTGATAGGAACCATGTGTGGTATCTTAGGAACTATTATCTTTGCCCATTGTCAAAAACAACGTGACTCAAACAAAACAGTGCCACAACAATTGCAGGATTATTATTCCCTACACGATTTGTGCACGGAAGACTATACGCAACCAGTGGATTGGTACTGACATTCAGGTAAGATAATCTAAATATT
TGGATGGGATATATTACTCTGAAAGAAGAGAAAAGATCCTGAATTTGTATGCCTTGAACGAGTGGGGAATAATAGATGATTGGCAAGCTTACTCACCAGGCCCGGGGATAAGGTACCCGAGAGTCTTTGGCTTCTGCTTTAAGCTAGTCCCAGTGGACCTGCATGAGGAGGCACGCAACTGTGAGAGACACTGTCTGATGCATCCAGCACAGATGGGGGAAGATCCTGATGGAATAGATCATGGAGAAGTCTTGGTCTGGAAGTTTGACCCGAAGTTGGCGGTGGAGTACCGCCCGGACATGTTTAAGGACATGCACGAACATGCAAAGCGCTAGTGTCAGCACTTTGCGGTTGGGACTTTCCGCCAGGGACTTTCCACAGTGGGTGGATCGGAGGCGGTACAGGGGCGGTACTGGGAGTGGCTTTCCCCTCAGAGCTGCATAAAAGCAGATGCTCGCTGGCTTGTAACTCAGTCTCTTACTAGGAGACCAGCTAGAGCCTGGGTGTTCGCTGGTTAGCCTAACCCGGTTGGCCACCGGGGGTAAGGACTCCTTGGCTTCATATAGCTCAATAAACCTGCTCGCTTAGTCGCTATATTGGAGTCAAGTGCTCATTGCTGCGCCGAGCCTCTAGAGGTGAACCTCTCTTACTGGGTTCTCCTGTACCCAGGTGGGAGAAACTCCAGCAGTGGCGCCCGAACAGGGACTTGAGAAGAGGCATCGGCACCGACCGCTGAGTTGCTGAGCGTCGGAGAGGGACGACTCAGGTAGGGTGAGAGCCTACGAGTTTTTTGCTACCTAGTCAGCGAGAAAGGCTAGGCCGCGACAGGGGCGCGGGTCCCATTAGTGGCAACCAACCCAGTTGGACGAAGGGTTGGTAGGGGACGGGTCGGAGCAATGGGCGGGGGTCACTCAGCACTGTCAGGGAGAAGCCTCGACACGTTCGAGAAGATTAGGCTACGTCCGAACGGGAAAAAGAAGTACCAAATTAAACATTTAAT
GGATCCCAATTATTGGTCTAGATCTAAAAAGCATATGACGCCGTTTTGGAGAGGCTCGTACAATTACAAAAAAAGTTACTGGAAAACGGTCGATAAAAAACATAACGTCAATTTGATGCTCTATAACGAGAACGTTTTGCTTTAATTGGGCCGTGACTAATAATTGCGATAACAATGAGAGAATTTCTCGTCAATAACGATGATAAGATACGTTGCGACCACAGGAGCGCACCGATTTTTGTTAGCGCAAACACTTGCGGTAGCGGAAAATGGATAACGGAACGCAACGTTAAGCTGCTTAAGGATCTGATTCAGAACGTGGAACCGGCCGACATGTTGCTGAAACTGTTCAGCGAATTATCCCAAAGGTCTTAATATTTTTAAAATGGTAGCCAGAGTGGCCGTGATGCCAGCCACCGAAGAGTTCAGATTGGTCACCGTCGTGTTAATGTCTGTTATCTTACTAACCGTATTGTTGACGGCAGCGGTGTTTGTGTTGACCAGAGTGGTAATGGCTGACGTTTGATCTGCGACATTTTTGATATCTTGTCTAATAACTAAAAATATGTTATCTTGTGTACTCATTTTTCTTAAGTAAATAATATGCATTATGTGACGTTTGAGAATTTCAACTTTCCTGTGCTATTGTGCGAAGATAGACATTTTTACTTTGGTTTATTTGAAGTGCAGCACCATTTTAAAATAAAATGTGTCAATGTTGAACAGTGTAAAAGGTATCAAAATAAATTGTTTATACCGTACATAAGTCTTGTTATTTTACTGACCGCCAACGGTGTGCCGTACAAACGATACGAATCGCTGGTGAACTCCGTACCCAACATACCGGACGCTATCACAACTATTGGTGATGACGTTAAAATAATAAAACAATTTGTTACAATTTCACCCAATTTATTATAAGGAATTTTTATTTTTACAAAAACATGGGATACAATAAATCGCTTAGGTACAGCCGCCACGATGGCAGCACTTGCGTCAT
ACTTAAGTACCTTATCTATCTACAGATAGAAAAGTTGCTTTTTAGACTTTGTGTCTACTTTTCTCAACTAAACGAAATTTTTGCTATGGCCGGCATCTTTGATGCTGGAGTCGTAGTGTAATTGAAATTTCATTTGGGTTGCAACAGTTTGGAAGCAAGTGCTGTGTGTCCTAGTCTAAGGGTTTCGTGTTCCGTCACGAGATTCCATTCTACAAACGCCTTACTCGAGGTTCCGTCTCGTGTTTGTGTGGAAGCAAAGTTCTGTCTTTGTGGAAACCAGTAACTGTTCCTAATGGCCTGCAACCGTGTGACACTTGCCGTAGCAAGTGATTCTGAAATTTCTGCAAATGGCTGTTCTACTATTGCGCAAGCCGTCCGCCGTTATAGCGAGGCCGCTAGCAATGGTTTTAGGGCATGCCGATTTGTTTCATTAGATTTGCAGGATTGCATCGTTGGCATTGCAGACGATACATATGTTATGGGTCTGCATGGCAATCAGACGTTGTTTTGCAACATAATGAAATTTTCTGACCGTCCTTTTATGCTTCATGGGTGGTTGGTTTTTTCCAATTCAAATTACCTTTTGGAGGAATTTGATGTTGTCTTCGGTAAGAGAGGTGGTGGTAATGTGACATACACTGACCAGTATCTCTGTGGCGCCGATGGCAAACCTGTTATGAGTGAAGATTTATGGCAGTTTGTTGACCATTTCGGTGAGAACGAAGAAATTATCATCAATGGTCATACTTACGTTTGTGCTTGGCTTACTAAGCGTAAGCCCTTAGATTACAAACGTCAGAACAACCTTGCCATTGAAGAGATTGAATATGTGCATGGTGATGCTTTGCATACACTACGCAATGGTTCTGTTCTTGAAATGGCTAAGGAAGTGAAGACATCTAGTAAAGTTGTGTTAAGCGATGCTCTTGACAAACTTTACAAAGTCTTTGGTTCTCCTGTTATGACAAATGGTTCCAACATCCTAGAGGCCTTTACTAAA
CATGAAGAACTACATAGTAAAGGATAGATGTGCTTTAGATAATGGCTTTATTCTTGATTTTTAATGATTTGTTGTATTTTTGTTGTAAGAAAATTATAACTCCATTAGTAGCTCAATTATTTTATCCTTATCTTTATTTTCTAGCTCTTTTATAATATGGATATAGGTTTGCTGTGTGATAGCCACACTTGCGTGTCCTAGGCGTTTTGAAACAGTCATGATATCAACTCCATGATAGAGGAGAACAGAAGCATGAGTATGCCTTAAACCGTGTACAGTAAGTGGAGTAGAAATATTTAGTTTTTTCAATGCATGATCTAATGTATTTTGCAAAGCTGAGAGAGTTATTATTTTTCTATAAGGATGATAACAAACAAAGTCATGTATCGGTTTTATACCCAAGCTTTCAAATAATGTTTTTTGCTGTTCTCTAAAATCTTTTAGCAATTGCATACTTTCATCATCTATAACAATATCTCTTATTCCAGCATCTGTTTTGGGCTTTTTGAAACCACCTACTTTATTTCTGTAATTCCAAGTTCTGCGACACTTGATAGTGTTATTATTAAAATCAATATCATCCCAGACTAAGCCAAAAGCTTCACTGGCTCTCATGCTAGTAATTGAAATTATAAACAGCATAGTGGGAGATGAATAGTTTGGATTAAGCCTATTTCTGAAATAATCAACTAATTGCTTGTATTCATCAAAATTTACAAACTTGTCTTGCTCGGCTTTATCATTTCCATTACCTTTAACTACTGCACGAGTGGTAAAATCTTTTTGCAGTCGTCCCTCTTCAATGAGTGGTTGAATAGATGCTCTAACTCTAGTATGAAACCCTTTTGTAGATGCTTTGGCGTGTGTTTCAGCAAATTTATTTAGCGCTCTTTGATAAGAAGATGCTGTTATTTCGGAAATTAAAACATTTGGCATATAGGTTTTTAAATATTTTAACGTTTGCTCATAACCTTTATAAGTCATTTCATCAATTGCATTT
AGTATACATACCAAGTATACGGAATAGGTGTGAACCCTTGCTCAGCTAAAGAGGATAAAATGGAGCTCACTAACCACCACAAGCAAACTGCTGCTGAAGGATTTGTAAGCTTTCTGAACTGGCTTTGTAACCCATGGAGACGACAACGAACAGTCAACGCTGCTGTTAAGTTCCAACAGGCTCTCCTCTCAATAGAGGATACTGAACACTTCGAGGACATCAACGAATGCCTCGAGGAGTCTGCTGGAGCCCAATCACAGCGAACTAAGGTTGTCGCCGAAGGGGCATATTCTCCCGTCAAAACCAATCGTACCCGCCGAGTCCGCAAGCAGAAGAAGGCCAAGTTTGTCAAGTACTTGGTCAATGAGGCTCGTGCCGAGTTTGGTCTACCCAAAGCCACTGAGGCCAATCGACTTATGGTACAACACTTCTTGCTCAGAACGTGTAAGGAATGGGGTGTGGTCACCTCCCAATGTCACAACAACGTTGCACTTGCGTTAAACCTAGTGTTCATCCCAACTGAAGATGACCTGCTGTCCCGAGCACTGATGAACACTTACGCCACGCAAGCTGCTGTGAATGGAATGACCAACACCCAAGGGGAGGGGTGGTGGAACAACCGACTTGGGATTGGATCCCAGGTTGGACTGGCCTTCCGGGCCAAATAGGGGTGCCTAGAGAGGAGGCCAGGGTTCTCCACGTCCGTTTCGCGTGGAGAGCACCCTGATCTGGTGGTCAAACCATCAGGACACCCCGAGAAACAGCGCCAGTTGCTGCGCTATAGTGGAATTGGCGGCCATTTACTAATTGGCATCCACAACAACTCTCTCTCCAATTTGCGCCGGGGCTTAATGGAAAGAGTATTCTACGTCGAGGGACCCAATGGGCTCCAAGACGCCCCGAAACCCGACAAGGGAGCCTTCAACTCCCTTGCTAAGTTCAGAGATCTCTATACAAAGAATAGCTGGCGTCATTCCCCTGTAACCAATGAGCAATTTTT
GCTAAATGGCGCGATGGCGAACGTTTGGGGGGTGAGACTTGCAGACTCGTTATCTTCACCCACTATTGAGACACGAACGCGTCAGTATACCTTACACGATCTTTGCTCAGACCTAGATGCTAATCCGGGGAGGGAACCGTGGAAACCTCTGCGTAATCAGCGTACTAATAATATTGTGGCTGTGCAATTATTCAGACCATTGCAGGGTTTAGTTTTAGATACCCAGCTTTATGGATTTCCAGGAGCATTTGATGACTGGGAGCGATTCATGAGAGAGAAGCTGCGTGTGCTAAAGTATGAAGTATTGCGCATCTATCCAATCAGCAACTATAGCAATGAACATGTCAACGTCTTCGTGGCCAATGCTTTGGTGGGCGCTTTCCTGTCGAATCAAGCTTTCTATGACCTGCTACCGTTGTTGATAATTAATGACACTATGATTGGTGATCTACTTGGCACGGGGGCATCGCTATCACAGTTCTTTCAATCTCATGGAGATGTGCTGGAAGTCGCAGCTGGTCGTAAGTATCTGCAGATGGAAAACTACTCCAACGATGACGATGATCCTCCATTATTTGCGAAAGACCTGTCAGATTATGCTAAAGCATTCTACAGTGACACATATGAAGTGTTGGACAGGTTCTTTTGGACGCATGACTCTTCAGCGGGGGTCTTAGTGCATTATGATAAGCCAACGAATGGTCATCACTATCTGCTGGGTACTTTGACTCAGATGGTCAGTGCACCTCCTTATATTATTAACGCTACTGACGCAATGTTGCTTGAATCCTGTCTAGAACAGTTCTCAGCTAATGTGCGTGCGAGACCTGCGCAACCCGTTACACGCTTAGACCAATGCTATCATTTAAGATGGGGAGCACAATATGTAGGAGAAGATTCACTGACATATCGGTTGGGGGTGTTATCCTTGCTGGCTACCAATGGATATCAATTAGCTAGACCGATTCCAAGACAGTTGACGAATCGATGGTTGTCGAGC
GCAAAATGGGTACGTAGTTAACCACTGCGTATCAGGATTGCAGGCCACGAAGGGTATTTGCATATCTTTCTATGCGGTATTACGGCTTAAAACCCGTTGTATCTTGTAGTTTGACTGCCTGTATCACTAGTGGCCATTTTATTTAGGTTAGAGACCCCTGATAGTAGGAGAGTTACAAACTCTTTAAAAATTGTTGACCCCGGAAAAGATGGTGACCCCTGTAAGTAGTTGATCTAGAAGATCTATGCGCTGGCATAGTAATCCAGTGTTTCCTGTTTTAGGATGACCTCTGAAAGTAGATGACCGTGGAAAGTCACGTAGTGCCCCAATAAGCACGTTTGGGCAGCGTGCGCTATCACAAGGCTTGATCTCCGAGGAGCCCCTTGTTTTAGCTGGCTGGAAGCCAATGATCTTAAGTAGATAAGTGCTGTTGCTTGTAGTTCAACAGAAAGCTTTGAGTACGTCTTTCTTGCGAGAAAGAACACATGCATTCTTATGCTCTCAATTCTATTATTTTTATTTTGGGCGAAAGGAAAGCTCTCACGCGAGTACGAATAGCCAACCCTTTATATGATGTTTTCTCTTAATTCTTTAAATAGCCGGACTGATTTTACAGATGATGATTTAATGCTTTTGGACTTGGAAAAACCTGTTACGTTATTCGATAAAGAAATCTTTAGACAAACGTTAGCTGATATGGATGGTAAAGATTCTTATTCTTATTATTCTATCGAACGAATGATTTTTGAGGATCTTCACAACCCATATCTAGGTAATGTAAATCATGTAAGGAAAAGAAATTTCATACAACCTATTAAAAGGTGGTATGATATGTATAATCCTGTTTGTGTGTCTTTTGATAGGAAGGTGCAGGGTTACGGAGTCAATTGGCCCCATTTCCTCTTCTTACATAGACATGATGAAACTGAATCTCAATATAATACTCACCATTTATTTAGATCTGATGTAGACTTAGTTGTAGAGTACGAGAGAAATTGCG
CGATTTATGCCTTCCATAGCGAATTACGGTGCAACTAACAATTTTAGATAGTAGCCATGAACAAACATTATAGTAGCTCACTACGTATTGATCATTTTTATAATGACTTGCGTAGCATGAAGCGCATGCTTGTAGTTGTAACTATGTTACTTTRCAAGTTGGAGTTTACTATYTTGGATTATGAATATGTGCACTTAGTGTCTGTATTTATAGTCGTTTGTGGTTCAAGGTTTTGTGTTAGTAGTACACTTATGTATGAATGTAYCTTTAGTATGAATGTTATAGAATGACAATATCGAARGAAAAATYTTTATAAAATACAAAAATATTGTTTTTATTATTTCGATATGGTGTTTTATAGAGTAGATTGCCATGTGACCGCTCRTAGAAGTCCATTATGGTTTATCAATCGAAGTTGAATGTATTTATAAGRATATTATACTTAATTAGTAATATTAGTAGTCCGTAACTATTATCATCCTTTTTCAGTTTGATGTGATAATAGACCACTGCAGTATCGAGTAGAGTTTCGAATGCGTAGTGCAATAGTATAATYACTGTCACCGACCATCTATTGTAATGATAGATCTGTCGGAAACCATTATTTATGAAGTGACTAGCAATCATGGATTAAATTAGATGGTATTCTAGTTTAGAGGTGATTCGGCGCTGCGGTGCGACTGAAACTTCTAAATTAGCATGTCAGATTATATTATGAATGCGTTAGTAGTAATTTCTGCGATAGAGCTGGGACCCCTCAGTCTCTCAGGTATTGTACGAGGCGAAAGTGTGAAAGTTTTGTATGTGTTTTTATATGTACGACTGTATCGGGAATTCCTTTAGCAAGAATCCTTTTAATACAGTATAATTTGTGCTACGGTACGTTACGTTCGCAGGGCACCCGTTAATGTCTCATAGCCCAGACGATGGCGGATGGAAAGACATCATATTTTATTTTAATGCTGTCTTTATTGCTGATTTATTTTGCTGTTTTTATTTG
AGTTCGTGAACCAAGGATTAAATGTCGCTCGAAACGAAAGTTAATTATCTCTTATCTCTGGTGAATCGCCTCAATCAACATGAAAAATGGATGCAACAATTTGGATTTACGCAGCAAAACATACAAGAACAAACAGAAAATTTCTCAAAATTTATTAAGTACGAGAAGCTGAAACAGATAATAGATAGAAAATCACGCATCAATAATGCTAGGAAAACAGTTACTACAACTTATAATCTAAATATCTTTGACGAATTGTTAGACGACAATGTCGGATTTGTAAACAATGGAATTTCTAATTTGATCTCGTGTTACGGAATTATCAACAATGTGACAAACTTAGATGGAATAACGTTAAATTTTGAACTCAATGAAGTTAGGTATTGTATTTTTAAAATTTGTTATGCTAATATTCTTTATAAAGTTAATAAAGCGGAAACAGGTAAGGAGACGTTAGCGTTCAGGTATGATCGTGAAAATTCTGAGATGGTATTTACTTATAGTGTCAATGAAGATAGTTCTCTTACTGAAAAAGTTAAAGTAACACATTTTATTGAAGATGATGGTGAAACAATGGAATATCCACTTAATCAATTTGGCATTGTAATGCACACTAATGACAGTAGCAGATTATGCTTTAAAATTTATTACGTAAATATTAGAAAAGACAAAACAGTTATGGAACGCGTACAATACATAAGCAAACGTGGTATATATTTTTCAAATTTAATTTGTTTTGAACCTAATACTTTTCTTTTCCCAAGTGGTGAAATAAAGAGGTTAATCAAAAGTTTACAGGTAGTATTTTTAAATCTTGCTTTTACATCTTTTAGAAGGTTTCATCATGAGAAAACAACAAGTATGGTTAAGCAGTTATCTTTATTCGATGTAGATAATGCTAATTTCGTATCAGCTTATAGTAGATTAGGTTTATCAGCGATGTTAAATGCATCCGCTATAGCTGATAGTACTATAACCAAACAAACTAGAGTATATCAGA
GTGAAAGGAAGGAATTGCATAATGACTTCACCACTCAAGCCCGGTCGTCCCGGTCGTTCACAAATGAGCCACGGAAAAGGGATGATGGCTCACCCCGATTCCAATTACCATCGCGCTGATTTGCCATTCGCAGAAGCGTCGGATAAGCACGACGCAACCAATCGACGCCGAGCAGAATTCCGCTCCGATCCGACAAATGGTGCCGAATCCATTACGCCGGATATGTATTTCGCCGAAGGCAACCCAGACCTTTTCGGACCCCAGCCCGCAATGGTCCAAGAATCGGCACAGACGCCTCCGGCGAAATTCCCGCAGCCGAATGTGCGTACCGGCGTGAACCGACAGGGGTAGACAGATGGCAGAGCGTGTAGAAGCACCGAACGCGCTCATGGGCAAACCGGACGGCCCGCACCTGTTTGTTCCTGAGCTTGACCTAGAGGTCCCTACGTTTGACGACCCGCGTGAGGATTTGATTCCACCGAAAGCGCGTGCTTTCAAACGACTTCGCCATCACGTTCCCTTCAACATGCGTGGACCGTACAAACCGCAGTGGCTTCCTCCGAAGTTCTTTGCAATGTACGGACATCAGTACCTCACTGATTCCACCGGATACGTGATGTGTTTCGGAACCAAGAAGGATGGATCAAAGTGCGGACACCAGGCGGTGAATCGAACGCCGTACTGTGCTAATCATGGTGGCGCTCTACACCCTGCGGATAAGCGGTTGTCATCGAAGAACGTTTCAATCGACAAGATCGAGCCTGAACGCATCGAGAATTTGGATCGTGTGCAGAAGTTCATGGCCGGATTCATCACCGTCAAGGACCTCGAAGACGATGAGATTCTAGGCGCATTCGTTCGAAACGACGACGGACGCCCGATTTCAAACACCAAGCTTGGTGAGCGTTTTCAACAGGACATGGTTAAGGAACTCATGTCCCGCATGCAGAAGTTCATGCAAATGAAACTGCCCAACATGCTGAAAGTGTTGGCAGACCTA
TACTGTTTCTTAAAAACAGTTGAGAATCAGTCGAGCCACGCCCCAAATCAGTCTCTCTTATACGTTTACAACTATAAGGTGTGCTAATGGCTATGATCATACATGATCCGGTATACAAATTGTGGTATGCTTAGCGAGCTAAGTCGAATCTGCCTGGGTTGGCACCCCATAAGACGGAAAGTATCACAACTGTTTTATCGTTAACAAACGTTAAAAATAAACAAGCCACAAACTCAATTCTATTAAATAAAATAACGGATCTAGTCTTAGGACTAAAAGCGTTTTCTATCAAGTCGAAGGGAGTTAGGACAACATTGCGAGTTAATAAACATTGGATTACTCCAAAAGAGTTTCCAAGATTTGTTAAACTTGTGGTGTGGTGTACTCGTACGCAGGAGCATGAAGATTCTTTTATGAAGATAATAGGTAAGTGTGATCACATTTGACAGACAGCTGGACCAAATTTCCTCTTTAAATATTTAAAGGAGGTCATGAGGTTGAGTGTACGGAGAATTGCTAACATTGAACTAGAACCTTCAAAGAAAATCTTCGTTAAACTTAATAAGTTTAGATTTCCTAATATAATTCCTCTTCCTATTTGCGACCAAATTATCCGTGATCAAAATGATCAGGTCCTTTGGGCAAGTAAGAGATTAATTATATGCCTTCTTACCATCCTTTCGGTTCATAGAGTATTGCCTACTAAGGTAGTTCCTGATTATAGTACTATTGTTGATCCCTTTACAGGGGTTTCAAAGACTATAGATCAGAAGCTTCTTAGGAAAGCAATACATCTATTGAATATCAAAAGGGTTAAGCAGTTAAAGCTGAAAATAACCGGTTCCATGAAAGCAGGCCCGAATGGTAAAATATCATTACTTACATCTTCAGTAGATGCGTTGAGTTTTATAACTCAACCCACCAAGATTTTTACTTACCTTGACTTTTCTGTCAGGGTTTATAAATTTCGTGGGCTTCTACTTTGGATGTGAATGATGTG
AGTTTTTGAAAACTTCTGTGAATGTTTATATCCTTAGTCGGATCGAGCTAAATTTTAAATCAAAGGAGTTGTTCGGAAAAGTGACCTTGGTTCGTTATGAATAGAGGAAGCTTGAAGAAGGGGCCTCCGGGCCCAACATCCAACCGTCCGTCGGTTGGACCGCCCGACTCGGCGGGAAAACGAGTCAAACAAGTGGCCCCACCACCAACTAGGGGTCACATGGAGAGAGGACTCTCTCTCTTAACCAAGAACGACAATGTGTCGCGACAGGCAAAACGGCAACGAAACCCTCGGCAACAGCTTTCTGGAATCTTTGGCGGTGGTGTTGGCGCCTGGCTGCGTGTGCTACACATGGACATCGGAACGGCAATCTTATGGCTTGCCCTGGCAACGGCATCTCTCGGACAGCGTATGTTTAAGCAACTGAACTCTCTTCGTAAGCGCGTGAAGCGCCTCGAAAAACAACGTAGTGGACCGAACCTTGTCATGATCATTGGGCTCTTGGCTCTTGGCTTATGCTATGGTGAGATGCTTCGCTATCTATCGGACGGAAAAGGAGCTCTCAGGCTGGAACGCGAGGATGGAAGCATTGTGGACGTGGCTTTTTATAAGCTACCGAGCGATGCCTGCCCTGGTGGAACGGTTATTGAAAAGCATTGTCCATTGGTAATCAGGATGAGTGATCTGGAAAATATCGATTGTGGATCAAGCGTTGAAGGGTTTCATCTACGGTATCACCGTTGTGTGCCCCAAGTGCGACGTCGACGAGCTCCCCAACCACAAGTCTCAAACCAAGTTGGCTTGTTGGAGGAAGTGGAGATGATTGGCTTCAGGTTCTTTCGTGAAAATGTTCCCGTCATCGTGGTGTGCTTGCTAGTCGCAGCTGTTGCAATGCGTTGGCCGATGTGGAGCGTAGTGTTGATCAGCGTCCTCACATGGAACGTGGTCAAGGCGTCTTCCATTGAGCCGTTGTATACCATCTCGGCAACTGGAACCTCGC
ACCTGTGGGCCGCGATTTTTTTTAAAGTGGGCCCGTTGATGTGATATGTCATCCAATCAGAACGCTCCCCCAAAGCTTAATTGTTTTGTGGTCCCTTATTTAAACTTGCTCACCAAGTAGTGCACTCCGCACTATGTGGGATCCATTATTAAACGAGTTTCCCGAAACCGTTCACGGCTTTAGGTGTATGTTAGCAGTTAAATATCTGCAGTTAGTAGAGAAGACTTATTCGCCTGATACATTAGGGCACGATTTAATTAGGGATTTAATTTCAGTTATTAGGGCTAGAAATTATGTCGAAGCGACCAGCAGATATAATCATTTCCACGCCCGCTTCGAAGGCACGCCGCCGTCTCAACTTCGACAGCCCATATGTGAGCCGTGCTGCTGCCCCCATTGTCCGCGTCACCAAAGCAAGATCATGGACGAACAGGCCCATGAACAGAAAGCCCAAGATGTACAGGATGTACAGAAGTCCAGATGTCCCTAGAGGATGTGAAGGCCCATGTAAGGTTCAATCTTTTGATGCTAAGAACGATATTGGTCACATGGGCAAGGTCTTATGTTTGTCCGACGTTACCCGTGGTATTGGGCTTACCCATCGAGTTGGCAAGCGTTTCTGTGTCAAATCACTTTATTTTGTTGGCAAGATCTGGATGGATGAAAATATTAAGGTTAAGAACCACACTAACACCGTTTTATTCTGGATAGTTAGAGATCGGCGTCCTACTGGAACGCCTAATGATTTTCAGCAGGTCTTTAATGTATATGATAATGAACCTAGCACTGCTACTGTGAAGAACGATCAGCGTGATCGTTTTCAGGTTATAAGGAGGTTCCAGGCAACGGTGACTGGTGGACAATATGCAGCGAAGGAGCAGGCGATTATTAGAAAGTTTTATCGTGTTAATAATTATGTAGTTTACAATCATCAGGAAGCTGGCAAGTATGAGAACCATACCGAAAATGCTTTGTTGTTGTATATGGCATGTACTCATGC
TATAAGTATATTATATATTTTATAATTTTATATATATAAAGCAGGTACAATTTTATTATATAGTGCAGATCTTTTTTGTGAAAAAAAAATAATTATTTTTTTGCGCGCCGGAATAATTATTTTTTTTGCGCGGAAATATTTTTGCAGTGGCGATTGATTTTTTTTTCAGTTGTCTGCCCGTGGCGGAATAATTATTTTTTCGCCGGAAAGCATTTTGTAGTTTCACAAGATGCAGAATTTGGCGGGCCGGAATAATTATTTTTTCGCCGGAAAGTATTTTGTGTACCGTAGTTTCACTAGATTTCGCGGTGCATACCGGTGGGCGATAGGTATTAAAATAATTTGTACTGCTGTAGGCGTTAAAGATTAAAATTATTATTACTGCTGTAGGCGTTAAACATTAAACTTATTACTACTGCTATAGGCGTTAAACATTAAAATTATTACTACTGTTGTAGGCGTTAAACATTAAAATTATTACTACTGCTGTAGGCGTCAAAGATTAAAATTATTACTACTGCTGTAGGCGTTAAACATTAAACTTATTACTACTGCTATAGGCGTTAAACATTAAAATTATTACTACTGTTGTAGGCGTCAAAGATTAAAATTATTACTACTGCTGTAGGCGTTAAACATTAAAATTATTACTACTGCTGTAGGCGTTAAACATTAAAATTATTACTACTGTTGTAGGCGTTAAACATTAAAATTATTACTACTGTTGTAGGCGTCAAAGATTAAAATTATTACTACTGCTGTAGGCGTTAAACATTAAAATTATTACTACTGCTGTAGGCGTTAAACATTAAAATTATTACTACTGTTGTAGGCGTTAAACATTAAAATTATTACTACTGCTGTAGGCGTCAAAGATTAAAATTATTACTACTGCTGTAGGCGTTAAACATTAAACTTATTACTACTGCTATAGGCGTTAAACATTAAACTTATTACTACTGCTATAGGCGTTAAACATTAAAATTATTACTACTGTTGT
GGCTTTTAAATTGCACGTCGGTCCCAGCTGATCACTGGTGCCATGGCCGAGCTAGCCTGTTTCGTTTCCTTCTCACTGACTGAAGATAAAGTAGTATGGTATCCAATTAATAAAAAAGCAGTACAAACCATGTTGTGTGCTAAAGTGGAAAAAGATCAGAGGAGTAATTATTATGATACTATACTATATGGTGTTGCACCACCACCGGAGTTTAGAAATAGATTTAAAACAAATGAAAGATATGGCTTAGACTATGAATCAGATCAATATACCGAATTAGTTAATCTGTTAGCAGATACATTGAATATGGTGTCTATGCCAACTGAAAAATTTCAATTTGACATAGTTAAAACAGTAGTGCAAGTTAGGCATCTTGAAAATTTGCTTTGCAGAATAAAAGATGTTAATGATATTTTGAATGCAAATGTGAAATTAAGAGTAAAAGCAGTTATGATTGCATGCAATTTAGTAAATGAAACTGAAACTACTCCATTGACAGAGAGTAATGATATTGTATATCAGGATTCATATTTTACGATTACAAAATTAGATTATTCCAATCATAAATTACTTCCATTAATGGCTGATGAATATAAAATTACAATTAACACAAAAACTGATATTCCAGATCGTAATCAAACTGCATTTGCAGCTTATATTAGATATAATTTTAATAAATTTGCAGCAATATCTCATGGTAAACGGCATTGGAGGCTTGTTCTTCATTCTCAGTTGATGTCTCATGCAGAAAGATTAGATAGAAAAATTAAGTCGGATAAAAAACATGGTAGACAATTCTCTTATGATGATGGAGATATGGCTTTCGTACATCCAGGATGGAAAACGTGTATTGGTCAATTATGTGGTGGTACTACATTTGAAGTTGCTAAAACATCACTATACAGCATAAAACCATCAAAAACTGTGCGCACAGCGACAAATAAAATTGAAAGTGACTTAATTTCTATGGTTGGAAATTAATAATGTAGTGAGTGAAGGT
TTAAAAAACACCAAAAGTATCAGAGATGGATGACACCTACACAAGAGCCATTGCGCAGAAATGCAACATTAATACGTCTGATCAAGCCGTAGTCCAAGCAGAGACATTCATAACAGACATAGAATTTGTTGACAATAACCAAGGCAATTTTTCAAAGCATGCATTAGGAAATGTTACTCACGCCGAATTACCCCCGCGCAATATTACATATGATATTAGTATCGAAAATGAGTTAGTATCGCCTATATTATGCCCAGACTTTCACGCAGGATATAATTCTAATTACATTAGTAGCTTGTGTTCGTTGGATAAAGACGTGCCAATCGGATACCTCTCAACAAGTGGAATAATTCACCGCACTCAACGGTCGGGTCATGAGTACTATGATGATGCAAAAGTTAAGAAATTTGCTGCTTGCTTTAAACATATCAATAGTTTTCAGATTCCTGCTCAGAAGGTAAACGTAACAGATGCGTTTGAGGATTTGACTTTCTTATATCGTCGTGCACCAACGGAGACTATGCCTCGGTTTGATATCGTAATTCCTTCTAAATATTTACATCTTCAAGGTTTGTGCCGCGACGTAGCGAATTGGAAATGGTTAGCTTTTTTCATAGATTTAGTCAATAATGAGGGACAAGCAAGACGTGAGTGCTATGCTAAATATGAAATTTACTTTCAATGCTTATACGTTTGTATGTTATTCAATCATGCTGATGCAGTAACTAGGACACCACGTACACGTAATAATACTATACACATTGGAGACTTCAGCCGTCAGCGTACCTCTTCTCGAGTTTTAACTTTTACATATACGGCTCAGAGATATGAATACTGCTCTAAATTTATTCAGATATTAGTTAACTTGTTAGCTGAAGCGAATGTTATTAATATGAATTATATAGCCATGACTAACAGCGAGATGATTTTACAACAAGCATATCACGGAGATGAAGCGGCTTTAACTCAAATGTATGAGAGAATTGATCAGCATACTCTC
AAGTTTTTTTCAGGATGTTGAAAGTAAACGTGCAGGCTCTCATCTATCCTTTCAGTGGACAAATCACAGACATTCGAAGAAATCAACTCATTCCAACAGCCAAATTCAAACATACTGTCTTACATCAACCAATTTTTATCACTAAACTAAAGAATAAAACGTCACCACCCGACCCCTCAAAATCCAAAAATACTTTAAAAGTAAATCCAGTATGGTCAAATGCTTTTTTTGATTGGAATTCAGCTTTAATCAATCCATGGACAGTTCTTCCCTCTTCAACCGGCTCTGGCTCAATGTCAATACCATCTTCTAAAAATGCAAACTCTGATAATGCTGTTTTAAAGAATGCAGAATTCATTAACGAAAGACTTCCTTCATACATAAAATTGCTTTTTGATAGTCTTGATCTTAAAGGTAATGGCTATGTTAATCAATTTGGTTTTTGGGCATTATTATATTTGGATTACAGTCTACATTGTCTTGTTCCCCTCGAGTATTATCGACAAATGTTAAATTTAAGAACTAAAGAAAATGTGGTATTTCTAGATACCTATGATGAAGTTGATTATGCTATTTCTTACCTTTCCCGCTTTCCCAAGTTATTGTATATTAATGGTCATGGAAGAAAATTTATTAAATTGCCGAGTTTTGGAAAATTAGGATTTACTTTTGAAAAAGATAATATCATTGGAAATATAGGTAATGACTTGCAATATTGGACGTTGTGGCCTTTACATAATGATTACACTCAAGCAGATACTAATCGTCCTAATCATGCTAATATTCTCAGAAACCTAAGTCATTTTGACAATGAGTTAGTTAGTATTCATTATTACCCTACTTTTTTCTACGAACATTATTTATATTTTGAAACAGTGCAAGAATTGATAAAACATCAAATTTATAATGTTATTCGAACTTATCGTGCTCAGTTAAAGTTACAAGATAATCTTGGTACCAATAGATTGGAAAGAAGAGGTTATTATTTAACAGCGTATAG
CGGACACACAAAAAGAAAGAAAAGTTTTTTATACTTTTTGTGTGCGAATAACTATGAGGAAGATTAATCATTTTCCTCAAACTCAAACTAATATTAACATTGAGATTGATCTCATCATTTACCAATTGGAGACAATTTAACTAGTCAATCCCCCATTTGGGGGCATTCCTAAAGTGTTGCAAAGGTATGTGGGTCGTATTGCTTTGCCTTTTCCTAACCTGGCTCCTCCTACAATTCTAACCTGCTTGATAAGTGTGATTACCTGAGTAATAGACTAATTTCGTCCTGGTAATTAGCATTTTCTAGTAAAACCAATACTATCTCAAGTCCTAAGAGAAGGTGAGAAGAGGGTCCCGAGGTATCCCTCCAGTCCACAAAATCTAGCTAATTTTAGCTGAGTGGACTGATTACTCTCATCACACGCTAACTACTAAGGGTTTACCTGAGAGCCTACAACATGGATAAACGGGTGAGAGGTTCATGGGCCCTGGGAGGACAATCTGAAGTTGATCTTGACTACCACAAAATATTAACAGCCGGGCTTTCGGTCCAACAAGGGATTGTGCGACAAAGAGTCATCCCGGTATATGTTGTGAGTGATCTTGAGGGTATTTGTCAACATATCATTCAGGCCTTTGAAGCAGGCGTAGATTTCCAAGATAATGCTGACAGCTTCCTTTTACTTTTATGTTTACATCATGCTTACCAAGGAGATCATAGGCTCTTCCTCAAAAGTGATGCAGTTCAATACTTAGAGGGCCATGGTTTCAGGTTTGAGGTCCGAGAAAAGGAGAATGTGCACCGTCTGGATGAATTGTTGCCCAATGTCACCGGTGGAAAAAATCTTAGGAGAACATTGGCTGCAATGCCTGAAGAGGAGACAACAGAAGCTAATGCTGGTCAGTTTTTATCCTTTGCCAGTTTGTTTCTACCCAAACTTGTCGTTGGGGAGAAAGCGTGTCTGGAAAAAGTACAAAGGCAGATTCAGGTCCATGCAGAA
CAGTCGCTCTGCGGAGAGGCTGGCAGATTGAGCCCTGGGAGGTTCTCTCCAGCACTAGCAGGTAGAGCCTGGGTGTTCCCTGCTAGACTCTCACCAGCACTTGGCCGGTGCTGGGCAGAGTGACTCCACGCTTGCTTGCTTAAAGCCCTCTTCAATAAAGCTGCCATTTTAGAAGTAAGCTAGTGTGTGTTCCCATCTCTCCTAGCCGCCGCCTGGTCAACTCGGTACTCAATAATAAGAAGACCCTGGTCTGTTAGGACCCTTTCTGCTTTGGGAAACCGAAGCAGGAAAATCCCTAGCAGATTGGCGCCTGAACAGGGACTTGAAGGAGAGTGAGAGACTCCTGAGTACGGCTGAGTGAAGGCAGTAAGGGCGGCAGGAACCAACCACGACGGAGTGCTCCTATAAAGGCGCGGGTCGGTACCAGACGGCGTGAGGAGCGGGAGAGGAAGAGGCCTCCGGTTGCAGGTAAGTGCAACACAAAAAAGAAATAGCTGTCTTTTATCCAGGAAGGGGTAATAAGATAGAGTGGGAGATGGGCGTGAGAAACTCCGTCTTGTCAGGGAAGAAAGCAGATGAATTAGAAAAAATTAGGCTACGACCCAACGGAAAGAAAAAGTACATGTTGAAGCATGTAGTATGGGCAGCAAATGAATTAGATAGATTTGGATTAGCAGAAAGCCTGTTGGAGAACAAAGAAGGATGTCAAAAAATACTTTCGGTCTTAGCTCCATTAGTGCCAACAGGCTCAGAAAATTTAAAAAGCCTTTATAATACTGTCTGCGTCATCTGGTGCATTCACGCAGAAGAGAAAGTGAAACACACTGAGGAAGCAAAACAGATAGTGCAGAGACACCTAGTGGTGGAAACAGGAACAACAGAAACTATGCCAAAAACAAGTAGACCAACAGCACCATCTAGCGGCAGAGGAGGAAATTACCCAGTACAACAAATAGGTGGTAACTATGTCCACCTGCCATTAAGCCCGAGAACATTAAAT
GATGTTTTAATAGTTTTCGACAACAACAATTAAAACAAAAACAACATATTACAAACAACAAACAACAACAATGGCACACATACAATCTATAATTAGCAACGCCCTTCTTGAAAGCGTGAGTGGTAAAAACACTCTCGTTAATGACCTTGCAAGAAGGCGCATGTACGATACGGCCGTGGAAGAATTTAACGCCCGCGACCGTAGACCAAAGGTCAACTTTTCCAAAACTATTAGCGAAGAGCAAACGCTTCTAGTCTCCAACGCGTACCCGGAGTTCCAGATTACCTTTTATAATACTCAAAATGCCGTACACAGTTTGGCTGGAGGTTTGAGAGCATTAGAATTGGAATATCTGATGCTACAAGTTCCCTATGGATCGCCGACATATGATATAGGTGGGAACTTTGCAGCACATTTGTTCAAAGGCAGGGATTACGTGCATTGCTGTATGCCCAATCTGGACATACGAGATATAATGAGGCACGAAGGACAAAAGGACTCAATTGAGATGTATTTGTCCAGATTGTCTCGTTCTAACAAGGTAATTCCTGAGTTTCAAAGGGAGGCTTTTAACAGGTATGCAGAAGCTCCCAACGAAGTCTGCTGCTCTAAAACTTTTCAGGATTGTCGAATACATCCGCCAGAGAATAGTGGTAGAAGATACGCTGTTGCTCTGCACAGTTTGTATGATATTCCTGTGCATGAGTTTGGAGCTGCGTTAATATCTAAGAATATACATGTATGTTATGCAGCTTCCATTTTGGCAGAAGCATTATTACTAGACCAGACGGAGGTTACGCTTAATGAAATAGGCGCAACTTTCAAAAGAGAAGGTGATGATGTTTCTTTTTTCTTTGCTGATGAAAGTACTTTAAATTATAGTCATAAATACAAAAATATCTTGCATTATGTAGTTAAATCTTACTTTCCTGCTTCTAGTAGAATAGTTTACTTTAAGGAATTTTTAGTCACTAGGGTTAATACTTGGTTTTGTAAATTT
TGGTATCAGAGCAAGGTTCGTTTTTATGGCTTTCATGGGGTAATTCCTTTAGATAGGAGCCGAAGGGCTCTGCTTTTCTCTAATTGAGTTACAAGTTTATGATTTAAATTGTTTAAATTGGAGCTGTATTCAGTCTTTCTTAGAAAAATGAGCATGATTTCGATTATAGCTGGTCAAGGCTGTAGGGAAAAATGATTATGTTTTATGCTAGTTGGTCCAAGAGAGCATGCCTACCCAAGAAAAAGTACCCGAAGAGAATGGGGGAAAAATTGGTTCTTCGCATGTATGAGGATAATATCCTAGAAACAGAACATAACCTGCGTGAAGTACTTACAAAGCCAAGATAATATCCTATATAGAAACATGGGCATCGTGAAGTATAAGACTGACTGAACTACAAGCTCCTTTATAAACAAAAGGATCATAGACCTCTGTACGTCAATACGGGTTAAGCATCCTGGAGGAGTACTCCTATCTAGTTTACGAAAAGAAAGTCATTCACCTTGCATACAATTTATGGTCGAGAAAACTTGGGATCAAAAATTCCAGGAATTTCTAAACTCATCTGAACTCACTCAAGCTCAACTTGAGTATCTTGACTTGGCAACGGAAGCCAAAGTCTCAAACAAAGATCTTGCTCATAATTTGCACATCAACACTTATCGACTAAGCCTTACAGGGAAGGTCCTTTGGACTTCTGGAAGGAAAAATCGGGATTTACTTGTGCAGATAATCGGTGAGCAGGAGGCTCAAAAGAAGGACTTATTGGAGTTGCAGAACTTAAGTAAGATTGTGCGCAGCCAGCGTAACGATCTTAAGAAGGCTCACGAAAAGCTGGACGTCTTGTCTGATGAGCTTAAAGCTCTCAGAAAGGACTATCTGAAGAGGCGCCCCTTGAGCAAAGAAGACGTTGAGGAATTAGTTTTGCGTATCTCTGAACAACCTAAGTTCATAGAGAAGCAAACTGAGGCCTTAACTGAGGAGCTGACTAAAGAAGTTC
GAAAGAGACAAACATTAAACATACAAAGTTTAATCACATTCACTTTTATATACAATACAATGGCAAACATTACACAACAAATTATTGATACAAGAGAGGCAGCTGCCGCGGGACGTAATCCGCTAATTGCGCAGTTGGCCTCAAAAAGAGTTTACGATGAGGCGGTGAAATCTCTTGATACACAAGATAAACGCCCCAAAGTAAATTTCTCTAGAGTGCTTTCAACCGAGCAGATGCGTGTGGTGACCGAAAATTATCCTGAGTTTTCGGTTTCTTACACTGGATCCGCTTTATCTGTACACTCCCTAGCTGGGGGTTTAAGGTACTTAGAAGGGGAGTATTTGATGATGCAAGTGCCATACGGTTCGCCGTGTTATGATATAGGCGGAAATTACTCCCAGCACATGTTGAAGGGCCGGTCATATGTCCATTGCTGCAACCCTTGTTTGGATCTCAAGGATATCGCACGCAATGAAATGTACAAGGACGCGATCGAAAGGTACGTAACTAAGAAGAAGGATGGTCCGCGCTCTGTCGCGTGGAGATCCCAGGCTGAGTCGTCACAAGAGACGAAATTTGCTGGTCTGCCTGCCTGGCAAATGGACGCGTTCCGTAGGTACCATTCTGACCCGACTGCTGTAACCTGTCCTGATGTCTTTCAGCAGTGTGAGCACGAATTTCACAAATCCGGAGACCGGTATGCTGTGGCTCTCCACTCTATTTATGACATTCCGTGCGAGCAGATCGGGCCCGCTCTTCTGCGGAAGAACATAAAGGTTCTCTTCGCCGCTTTCCACTTTTCTGAGGAGTTGTTGGTTGGGAGTGAGTTTGGACGTTTACCAAACGTCGGAGCTTTCTTCTCAGTCGATGATGACACAGTCAATTTTCAGTTCGAAGATGAATCTACTTTACATTATACGCATAGTTTTTCAAATATTAGAAAGATTGTAACTAGGACTTTTTTTCCTGCTTCTGATAGAGTAGTTTATGTAAAGGAGTT
TAGTTTAATTCTTGCATTTTGAGTCATAACTATTTTCCTCCTTTCACATTTATTGAACGTAGCTCCTGCACAAGATGTAGGGGCATTTTTTATATTTAAATAACTAGAGTAATTAACATAAAGTGGGTGATATTATACGATGAGCAGTATGCAAAATAACGCAACATTTGGCGTGTATTTAGAATTAACAAAGAAACAACAAGCTTATATACAAATAAAGACAGACACTGGCGCAAAAGATATGGATATCGCAGAGCAAATTGATGTGAACCGTGCTACTATATCAAGGTGGAAAGCTAACGATAAATTTAGAGAAGGATTTAAAGGGTATCAAGCTGAACATTTACAAAAGCAAGTTCCTAAAGCCTTACAAACTATGATTAATTTATTAGACGCTAAAAGTGAACTTGTGAGGTTCCAAGCTTCTAAAGATATTTTAGATCGTACAGGTTATAATCCTGTTGACAAACAAGAGATAACAATGCAAAGCGCGGTGACGTTTAATGACGATATCGATTAACTTATCTGACTTGCTACCTAAACATTTCCACCCGTTGTGGAAAGCAACGAAAGACAAGGATTTGCTTAACATCATTGCAAAGGGTGGACGTGGTTCAGGTAAGTCGTCAGACATATCAATCATCATTACACAACTTATTATGCGTTATCCAATGAACGCAGTTGTTATACGTAAGACAGATAACACATTAGCTACATCAGTGTTTGAACAAATCAAATGGGCAATTGAAGAACAAAAGGTGACGCATTTATTTAAAGTTAAAGTGTCGCCAATGGAAATAACTTATATACCTAGAGGGAACCGTATTATCTTTAGAGGGGCACAGAACCCTGAACGATTGAAGTCGTTAAAAGATAGTAGGTTCCCTTTTTCTATTGCGTGGATAGAAGAGTTGGCAGAATTCAAAACAGAAGATGAAGTCACAACGATTACCAACTCATTATTACGCGGAGAATTAGATGAGGGATTATTTTATAAGTT
TTCAGCTCGTGTAGCTCATTAGCTCCGAGCTCCCCAACCTACAGCCTGAGAGGCACTGGCTCGGTTGGGTAGCCAGCCTTTCGGGTAATAAAGGCTTGTTGGCATTCGGCATCTACCCGTGCCTCCTGTCTTGTCTTACTCGAGCGAACCCACAACTCCGTCCTGCTGAGCTCACAGCTCGCGGGGCGGTGAAGAACACCCAACAGTTGGCGCCCAACGTGGGGCTCGAGTAAGAGAGACTCGGCTCGAGTAAAAGAAGACCCAGCTCGAACGAGAAGACTCCGGACAGGTGAGTAGTTGCGTGTTTTCCCCGGGATGAAGAGAAGGGAGTTAGAAAAGAAGCTTCGTAAGGTTAGGGTGACACCCCAACAGGATAAATATTATACTATAGGGAATCTTCAATGGGCCATTAGAATGATAAATCTAATGGGGATCAAATGTGTGTGTGACGAGGAGTGCTCGGCAGCAGAGGTAGCCCTTATCATAACCCAATTTTCAGCTTTAGACTTAGAAAATTCTCCTATCAGAGGTAAGGAGGAGGTGGCCATAAAAAATACTCTGAAGGTTTTCTGGTCCCTGCTGGCGGGGTACAAACCAGAGAGTACAGAAACGGCCCTAGGATATTGGGAGGCCTTTACATATAGAGAAAGGGAGGCCAGAGCTGATAAGGAAGGCGAAATTAAGAGTATTTACCCTTCCCTAACACAGAACACACAGAATAAGAAGCAGACATCGAATCAGACAAACACTCAATCATTACCAGCTATCACTACTCAAGATGGTACTCCTAGGTTTGATCCTGACCTCATGAAGCAGCTTAAGATCTGGTCAGACGCCACTGAAAGAAATGGGGTTGACCTTCATGCAGTGAATATATTAGGGGTCATTACAGCAAACCTAGTACAGGAAGAAATTAAACTCCTCTTGAATAGTACACCCAAGTGGAGATTAGATGTACAACTTATAGAATCAAAAGTAAGAGAGAAAGAAAATGCCCACA
AGAATCTTTCCCGTCACATAAGCTCTTGAGATGTTAGCCATTGATTACCTGCAAAATGAAAGACTTTATCACACATACATGCTGAAAACTAAAACGAATGAAAACAATAATGCACCAACTCCAGAAGTTAAACAATTTCTGCTGCAATCCTCCATTGCCCACAAGCTGTTGCGAGCGTATTCAAATAAAACGAAAGGCGTGATTAAAGATCCAGCATTGCTAGGCGCAATAATATCCACTGGTTCGTATGATGTGCAAGTGTCAAATAAAAAGGATCGAAAGATAGTGGGAAAAGCTATAGACGGTGCAAATGTCAAGGTTACAGTTAAGAAAGGTAGAAAGAAAAGAGATGTTATGGCGGACATGCCTGCGCAAACGTCACTAGCTGCCGACCAGGAAGGTGTATTAACTTTAGAGGATATGAATGAACTGAGCGAAATGGCAAAGAAATTAAGGACAGTATACAATACCTCAGAATCGAAGAGTTTGTGGTATATTAAAGACGAGCGTTACAGCATGCTAATTCCATCTTATATAACAGCGATAATGCCATTTATGCCTAGACGTGAAATCGAACTTTCAGAGAAAGGTAGAATGGTAGTGCCATTGGATTTGAAACACATCTTTCGGAACATCGTTGTCGTACGAGAATATAATGAAAATCAATTGCGAAATAATAAACCATGCAATTCACTTTTGATTAATGCGTCAGTACTGAGCGATTCAGTCTATATGCAGAAAGGTTATCAAGTATTTACAAATTCAGTTATTGTATACACAGCAAGTTGGCGTAACAGGGAGGTTGATTTTATTATGTTTGACACGCGTAATGTGGTTGACAATATAGATGGTAGCGATGTGGAAATAGTTTGGAAAGAGTTGATTAAGTACGCTAGACCAGTCGCTAATTTATACGAAACATTGGAACCAGAGATGGTAATAAAGAAGAAAGGACCAACAATATATCAACCAATACGTGGCGCGACATACGCAGTACTAT
AGAGCAATCGGGGCATCTAATAATTCTAGAAAAACAACGATATACTCAAGAAATACTATTTCAGGCATGTCAACCGCAAGGAGTGCTGCTTCTGAATTCGTCAAAAGCTATGGCACAAGAGACAACAGAGCAATCAATGATTGCTATTCTGTCTTCTCTGGAGAAGGTGTCAACTTTCTCAATTTGTTCATGCATAACAATGCAGGTATTAAATCTGCATTCAGCATCAACGATTTGGGCAGGAATGAGGATATCAAAATCCATGAAGCTGAAGTTATTGATTCATGCCATGATTATCATTACTTTGAGAAGTTTGGGTTAGACATAATATTCTGTGAGCATGAAATGAGCCTGGTTGTGGGGAAACCAGGTGTGAAGAATACAGGCTGCAAATTCACAATGCACAACCAAATTTTCAATCCTAATTCTGATACACTTGCTTTAACTCCTGGAACAGTCTCAGAAAATGAGTTCTATGAAAAAATCAAAATAAGATCAAATGGACTACTTCCCTCTGGATGGTATCAAGATGAATGCTGTAAAAACAACTTTTACATAGCTACAAATGGAGATTTGACTCTTGACTACGGGTTTTCTGTTATGGGAAAGACAACATCCTATTGGAGAGAAAGTATCTCTAGGGAGAAGATTTTGTCTGTTAAGCAGAAGTGTTTACCTGATAACACTGTCCCTACCAACAGGCTCCTATCTACATCAACTGTAAAAGGTATTCAGCTAGGATCTGAACTAGCCCCAGACACCACAGTGATACTATCACTTAAGCAAAATCTGAACGTTGACTTAAAATCTCAATACCGCGTTTCGTTTCATGGCATCCAAGAGGAAGGTGCTTTTGCAAGGACTTTCTGTGTTCCTTTTGAAAACAAATCCAGGATGATATGCCTATACGCAAAAACTGTTGTGGATAACAGTAATGAAAGGACTACTCTGATTATAAAGGTAGTTACAAAAACTATTGAATCCCATCTAGTCATTCCTA
ACAATTGAAGCTAGGAAAGGAGCATATTGCGAAAGCATCCCTCCTTCCGACGAACAATTGTAGCCACACTGCATCGTGTATGACACGGTTGGAAGTTCTTATACGACCGACTTCGCAGACTGTGGCAAAAGCCATCGCCGTGGGCTATACGCACGCACTCACCTGGGTTTGGCATTCTCAGACCTGGGACGTTGACGCAGTGAACGATCCAGTTCTCAGCGCCGACTTCAACCCCGAGAAGGTTGGTTGGGTGTCAGTGTCGTTTGCCTGTACTCGGTGTACAGCCCACTACTACACGTGTGAGCAGGTGAAATATTTCACTAATATTCCGCCTGTTCATTACGACGTGGTGTGCGCTGATTGCGAGCGTAGTGTTCAGCAGGACGACGAGATCGACCGCGAGCACAACGAGCGTAACGCAGAGATTTCTGCCTGCAACGCTCGAGCCCTAAGTGAGGGAAGGCCAGCGAGTCTGGTTTACCTTTCGCGGGACGCTTGTGATATACCCGAGCACTCCGGAACGTGTCGGTTCGACAAATATCTCAACTTTTGAGAGAATCAGTCCTGCCGACATCTAAGGAGCGGTCTTGGTTCAGACTAACGCGGGATGGGCTCTTCTGTTGTTGGTCGCTTTCTCACTCGCACCAAGGAAACGACGAGGGTGGACTCCCACCTTCTCATCGTCTTGGCTGGGTTGATAGCGGCCGCGATAGTCTCAGAGCGCCTACCCGTGACGGCGTCATTGTGGGCAATCCCCTCAGCTATCATAGCAAACTGGATCGTGCTGTCAGCTCACGAGAGCTTCAGCCGGTTCGTTGAGGGGGTTGAGATTGAGCCTATGTCCATGCTTCGGTATGGCAAGGTTCAGTCTGCCCCTAGGTTCGATCCCTCCCGGGGTTATGTGGTCGACGTATCTTACAACGGCCACGTGATTCCTGTGATATTGGACTTTACCACGACAACGGCTTTGTCGGTTCCCCAAAGAGTAAATCCCGGGGTC
AAATTAAAACTACTCATAAAGACAACAAACAATTTAAGCGCAAACAGAAATTTTCGTAATTACATTTCTACAAGCAACCATTACTCTAGTTATTTGCAGTTTCACATTTCCTCACAGCAACAGCAAGTCAAATGGCAACAATCATGATTGGAAGCATGGCGATTTCTGTGCCAAACACTCACGTCTCGTGCGCATCGAATTCTGTGATGCCGGTTCAAGCAGTTCAGATGGCAAAACAAGTGCCTTCTGCTCGAGGGGTGTTATACACACTTAAGAGAGAGGGTAGCACGCAAGTGCATAAGCATGAGGAGGCACTGCGCAAATTTCAAGAAGCATTCGACCAAGATGTTGGCATTCAGCGAAGACTTCTAGTAAACAAGCATAGTTCCATACAATCCACAAAGAAGAATGGTTTGACCTTGCGTCGCTTAACTTTAGAGCAGGCTCGAGCAAAAGAAGCGGCAATTGCAAGGCGAAAGCAAGAAGAGGAAGACTTTCTCAATGGGAAGTATGAACAGCAATTTTACGCTGGTGTTTCCGCTACAAAGTCCATGAAGTTTGAAGGAGGGAGTGTTGGGTTCAGAACAAAGTACTGGAGACCAACTCCAAAGAAGACTAAAGAAAGGCGTGCAACATCACAGTGTAGGAAACCAACATATGTTTTGGAGGAGGTTCTTTCTATAGCTTCAAAGAGTGGTAAGCTGGTTGAATTTATCACAGGCAAAGGGAAGAGAGTCAAAGTCTGTTATGTGCGTAAGCATGGCGCAATATTGCCCAAGTTCTCCCTCCCGCATGAAGAAGGCAAATATATCCATCAGGAGCTTCAGTATGCAAGCACATATGAATTTCTTCCCTATATTTGCATGTTTGCAAAATATAAGAGCATAAATGCGGATGATATAACTTATGGAGATAGTGGTTTACTGTTTGATGAGCGATCATCTTTAACCACAAATCACACTAAGTTACCGTACTTTGTTGTTCGGGGAAGGAGGAATGG
TGACTTGGTCAATTGGTACCAATTGATCTCTCTCCTGGTATCGGTACATTGGTACCAATATATATGGTGGTACCTAATGGCATTATTGTAATTACTTTAATGTTGAATTTAAAATTCAAATTGGTAAAGCGGCCATCCGTCTAATATTACCGGATGGCCGCGCGAAATTTCGTGGTGGGCCCCCCTTGTCGGCCAATAGAGTTCGTGCCTTGAAAGTTAGATAAGTGGATGTTGACGTCACTTTTGTCTTTATATACGTCAGCCCTAATTTTAAAGGTTAAACATGTGGGATCCTTTACTTAACGATTTCCCTGAAACCGTACACGGTTTTCGGTGTATGCTAGCGGTTAAATACCTTCTTCTGGTTGAGGCTACATACTCTCCGGATACGGTGGGTTACGATCTAATACGCGATCTTATAGGTGTTGTTCGTGCGAAGAATTATGTCGAAGCGACCAGCAGATATAGGGATTTTCACTCCCGCATTCAGGGCACGTCGCCGTCTGAACTTCGACGGCCCGTATGTCAGCCGTGTGAATGTCCCCATTGCCCAAGGCACAAGCAAAGAGAGATCATGGGCTCAAAGGCCCATGTATCGGAAGCCCAGGATATACAGGATGTACAGAAGCCCTGATGTACCTAAGGGGTGTGAAGGCCCGTGTAAGGTCCAGTCTTTCGAGAAGAAAGATGATGTTGGTCACTCTGGTAAAATGTTATGTATCTCAGATATTACTCGTGGTAATGGACTTACACATCGTGTTGGGAAGAGGTTTTGTATTAAATCAGTCTATATCATTGGAAAGATATGGATGGATGAGAACATTAAGCTCAAGAATCACACTAATAACGTGATCTTCTGGCTTGTTAGAGATAGGCGCCCTGTGTCCGTTCCTTATGGTTTCCAAGAGGCGTTTAATATGTATGAAAATGAACCTAGTACGGCTACTATCAAACAGGATTTGAGAGATCGCTTGCAGGTTTTACACAAGTTCACTGGTAC
ATTATGTACCTCTACTAGCCTATTAAAATATTTACCTATTGACACGTAATAACATTTATGAAATATGATATACAAAATTTTCTAAAATTAACTATTGACAATTTGGAAAATTTATTGGAATTTCCAAAAGGAAAAGTGTGACAAGATATTCCAAGGGTGCTATAATAGGAAATGAGTTGAAAACGAACACGCGTTTTATAGATGTTCGGTTTTTGTAACATAACTGTAACATAAAAACATTTGCATTACTGGTAACTTTCGGGTAATATTGGTAGCAGAGAGGGACAAACGGGACAAATCGAGACACGATACATACTCTCTATACAAGTGAAAAGAAGGTGGTGCATATGTAATATGAGTAAACTACTGACTGCGCAAGAGGTTGCAGACTTATTGCGTGTTCATAAAAAGACTATCCATAGAATGATACATTCTGGAAAGTTAGACGCTTCTAAGGTAGCAAACAAATTCCTTATTAAAGAGGAAGATGCAAAAGGACTATTGGAAAATAAAAATAAAATGGACAATTAATAGGAGGAATATTCAATGGAAAACAATACTAAACAATTAAATAATGAGGTTAACGAAATCGCGGTAGTGGACGAGCATGTAAATACAAATGACATCGTAACAGTGGACAAGGTGTCACCTTCAATCTTTGAAGCGGACGGAGCGAAGGATGTATTCTTCTCATCTATTCAAAGTAAAGATCGTAAATCAGCTATCAAAGTTTATAATGCTATTAACTCTAGTGAGAATGCTCTAGCAGATCATAGAGGTGAAGTATTAGAAATCACGGACATGGTTGCTCATGCTATTACTCTACAAGATGAATTGACAAAAGAAGATGTGGATGCATTACGTGTTGTTTTAATTGATAAGAACGGTAAAGCATACCACGCGGTGTCACAAGGGGTCGTATCATCTATTCAAAAGATTATTAGTATTGTAGGTCCAGCACCTTGGAACGAGCCTTTAGAAATTGTTCCGGCAGAAGTGA
ACCGGATGGCCGCGCGTCCCCTCGTGGTGTGGGCCCCCCACGTGTAGATGTCCCCCAATTAGAACGCGCCTTGGAAGGCTAGTTATTTGTGGTCCCCCTATATCAACTTGCTCACCAAGTTGTTCATCCACACAATGTGGGACCCTCTATTGAACGAGTTCCCAGAATCCGTCCACGGTTTCCGGTGTATGCTCGCCGTCAAATACCTTCAGCTGGTAGAAGGTACATATTCACCAGACACTCTGGGACACGAGTTAATCAGGGATCTCATATCCGTCATCAGGGCGAAGAATTATGTCGAAGCGACCAGCAGATATAATTATTTCTACTCCAGGCTCGAAGGTTCGTCGCCGTCTGAACTTCGACAGCCCATACAGCAGCCGTGCTGCTGCCCCCACTGTCCGCGTCACAAAAAGACAGCTATGGGCAAACAGGCCCATGAATCGGAAGCCCAGGTGGTATCGGATGTATAGGAGCCCAGATGTTCCTAAGGGCTGTGAAGGCCCATGTAAGGTCCAGTCATTCGAGTCGAGACACGATGTGGTCCATATAGGTAAGGTCATGTGCATCTCTGATGTCACTCGTGGAATTGGGCTTACTCATCGGGTGGGTAAGAGATTTTGTGTTAAGTCCGTTTACATCCTGGGCAAGATATGGATGGATGAAAACATTAAGACCAAAAATCACACGAATAGCGTAATGTTCTTCCTTGTAAGGGATCGTAGGCCCGTTGATAAGCCTCAGGATTTTGGTGAAGTATTTAATATGTTTGATAATGAGCCCAGTACAGCTACTGTGAAGAACATGCATCGTGATCGCTATCAAGTTCTCAGGAAGTGGAGTGCCACTGTCACTGGTGGTCAGTATGCGAGCAAGGAGCAGGCTTTAGTCAGGCGTTTTTTTAGGGTTAATAATTATGTTGTGTATAACCAGCAAGAGGCTGGGAAATATGAGAACCATACTGAGAATGCATTAATGTTGTACATGGCGTGTACTCATG
CATGCTCATTTGAAAGCATACGCTAAGATTAATGAGGAATCCTTGGATAAGGCTAGGAGATTGCTTTGGTGGCATTATAATTGTTTACTGTGGGGAGAAGCTAACGTTACTAATTATATTTCTCGTTTACGTACTTGGTTATCAACACCTGAGAGATATAGAGGTAGAGATGCCCCAACCATTGAAGCAATCACTAGACCAATCCAAGTGGCTCAGGGAGGCAGAAATAAAACTCAGGGTTCTAGAAAACCTCGTGGATTGCAACCTAGAAGAAGGAAAGTTAAAACCACAGTTGTCTATGGGAGAAGACGTTCAAAGTCCAGGGATAGGAGAGCCCCTTCACCCCAACGTGCGGGCTCCCCTCTCCCACGTCCTTCAACTAGTCACCACCGATCTCCCTCGCCTAGGAAATAAAGAACCTGCAAGGCATCATTTAGGTAAATTGTCAGGATTATATCAAATGAAGGGTTGTGAATTTAATCCTGCATGGAAAGTACCAGAACTTTCGGATACTCATTTTAATATTGATATAAAAAATGAGTGCCCTTCCCGAAATTGGAAATATTTGACTCCAGCCAAATTTTGGCCCAAGAGCATTTCCTACTTTCCAGTACATGCAGGGGTTAAACCAAAATATCCTGACAATGTGATGCAACATGAGCAAATTGTAGGTAAATATTTAACCAGGCTCTATGAAGCAGGAATCCTTTATAAGCGGATATCAAAACATTTGGTAACATTTAAAGGTCGGCCTTATCCTTGGGAACAGCAATACCTTGTCAATCAACATCTTGACAAAAATGGGCCAAACACCAGCAAAATCAATGGATGTGAGAAGAATAGAAGGAGGAGAGATTTTATTGAATCAACTAGCAGGAAGAATGATCCCAAAAGGGACTGTCACATGGTCGGGCAAATATCCAACGATAGATCACCTATTAGACCATGTGCAAACAATGGAAGAAATAAATACTCTTCAGCAACAAGGTGCGTGGCCTCA
TGGTATCAGAGCGAGGTATGATTTACTTATCAGTTATGTTCTAAGTAAGTTAGATAGGGAGCCGAGGGCTCTGCTGATGAGTTTAAGGACAACTAGCTGTGCAAGTTTCAATAGATGATACGTCGAAAGGTTGAATATCTTCCATCCTGTTTACACTACGAACTAGTGGTTGTTCTAGGGGAGAACGTTAATGCGGGGCAAGCTTAGTTCATTCTGAAAATCAGGTAGACTCTGGTCTAGATAACATTGATAGTTAGTGCAAAGGGGACTAGATCTGGCAAGGTAAAAGTACCCGTCTAGGCAGGTGGCCGCTCAAGGGGAAGAGAAACCTAGAGATCAAAAGTTCTATTGCAATACTATCTATCAGTTTTATCTTGATTGTATGCTACTATCTGAGACTAAGATTCATCACTAAGAACTACCTACGCAAGCCTTCCTGAATCCGCCACTATAGTAGTATCCTAGTAAACAAGGAAAAGAAGGAACTATATACCTGTAAGACTTAAGTCTATAAGGAACCGCTGGAACTGGCTAGAAGTCTGGAGACTCTGAAAGCATCCCGAGGTAAACCCTATCTCCTATTAGAACGTTGATACTGATAGTATCTGCCATCGCATGAAATCTGAAGCCGAGTGGGAAACACAGTTTAACACTTGGAAAAACTCTCATACCTTCGAAAACGCTAACCAAGAGCTTATTCTTGGAACAAAAATATCTAATTTAGATTTGAATCACAATATCCGTACTACTTGTTTTAGAGTAGATCTTGGATACAAAGTTCTGCTAACCTCGCAGCAGAAGGCTCAGGACCATCGCACAGAGTTGTTTTCTGCCATCAGAAAGCACACGGTCGAGCACAGCAAGCAGCTCAAGCTTGTTGCTGAGAAAGCTGAACAATCGCTGATCATCCAGAAGGAACAGCGCGCACGTCTGAAGCGGATCGAAGACGCCCTATCGACCTTCAGTAGGGAAATCCACAACCTTCGTGTGGAATACCTGA
AAAAGCCGCAATGTCTACTACGTTGATGGATTTCAAGATGAGAAGAAATTTTTATGCACTCGACACCCAACAGGGGATTCAGTGGAAGACTTTTTCAAGACCTTGTGGAAAGAACACATTTATATCATCGTATCGCTATCAAGACCAACATCACACAATGCCAACCAGTGTTACCAGTACTGGTCAAAAGAACAAGACGGCGTTCTTCAAGCTGGACAGTACCAAATGAAAACCGTGAAAACAAAGAAAATTAATAATTTCGTGGTAACGGAGTTACATCTGAAGCATGGAAACGGACCTTCACGTCAACTCTGCCATTTTATATACAGTGACTGGACTGTGAGTGACGTTCCTTGTGATGTGACTAAGTTCTTTCAATTCATTCTGAAAGTGAACCATCTAAGTGAAATGGCCAAACGAGCGCTGAAAGTTCATCAAGTTCCTATGGGTCCTATTGTTGTACATAGTACCCATGGAAGTAGTAAAACCGCCACGTTTTGTGCGTCGGATTTCGCTACTTATCAAATGAACCGTATCGCATGGATATCGCTACCGAATATTGTGACAGACATTCGACGCCAGTTACGTTCCCAAGTAATGTCGCCTGAACATTACTATTTCTGTTACTATATAGTTCTATACTCTTTGTCTCTTGTTAGGTTCAATAACGCTATCACGAGGAAAAATGTATCATAATATTACTGTTGTAGCATATGTGATAACATAGAATTTTAAGTACTATCGTAATGTTGTGTGAAAACTAGTTGTAACACGGATAAGATACTCATAAATCTCATTATATTTGTAACTAGGTTTAGTTTTCTTAATAAATGTTTACTGAAGTCTAGTCATTTCATTTCCTTAATCTAGGACATTCCTAAGTTCAATAGGCCAAATTTCACTGTGCTACTTACACAGAACAACGCAATAAACAAGTTGAAAACAATACCTACCCGGGAAAAAATGATCAGGACTGATCAGACCTGTTCATATCTGATCA
CTAGAGAGATTGATACTAAATTAACTTTTTATCACGTTTATATTAGTGCTTATCAGGATGACCAATTCTCTTTTTCTCTTAACAATATAGATTTAGAAAAGATGGGTTATCAATTCGAGGCTTTAACGGAGTGCGTTTATCGTATTACTTGGGGCTCTAACTCCTGTGTCATTACCTGTATTGATGAAAGCCGATTTAATCAACAAAAGGCCGAAACGGTATTCGACCATGTTCCTAAACTTGGTATTTAGTAAGAAATTGCCGCAGGCAATCCGTAGGACGGGGCAACGCGCTAGCGTTGGGCAAGTTTCGCGCAGGGAGTGGCAGCCCCGCAGGGACTAGGCCATAACGTTAGCTCCAACACACTCTGAACGTATGCTACTGCATAGCCGAAACACTCCAATCGTTCGCGGCGGTTCGCTTGATTGCTAAAGCGCGCCAGTCAGTCAAGTGATCATCGATAGTGGTTGGCAGCATTCTCGCGAACTGTCCACAACTAGGCGCGGCGAGTGTCGAGCAAGCCATATTTCATTCGTTAGGCGCTTTCTGGAGGGGCCCATTGGAGGACACGGAGCGCACAACCCCCGTAGACTGTATCACGGGGGTAGATCCACCATACTCCTTGATCCTCACCGTATAAATCCCTAAAAAAATAGAGCTACTGCCTCCCTGCTTTTACTTAATCCCTTTGATTCTAGCCATAGCTCTAGCGTACTTGAGAAGTTTAGAACGTGTCATTGCATCGTCTGGTGCTTGTATTTTGCAAGATTAGCGATTAGCGGCTAATAACTGCTGTGGTGCTACCCTGTCACTGTTGGCCAAGCTTCCCCTTCCATCCTAAATCCCCACCACTCATCACCGTAATACAGCTCTTTTCTGCCTGCTGCCATCTCATCAGCCTCTTGCAAATCGGTGGTATCTTCTCTCCCCTGCTCCATTGCTTGACCTCGCCTCACAGTTTTAAAACAAAGTTTTCCGCGCCTTCTTCAACGCTTAAACC
GATAAAAAGAAAAATTCCATGAGCACAGAGGTGACAAAAGAAGAACAAATTAAGTTGGATTTTGAAAAAATATATTATTTAATTTAGTTTGTCGAGTCGCCTGAAGAGTAGTGCCTCAGGGCCACGAAACGCTGGTCGTAGCGGCGGAACAAACTGTGGTAACAAAGACTTTAAACTAGCAACAACATCTAACAACAATCGAACACAATGCAGAAAAGACAACAGCAGGAGAGAGAGAGTCAGGGTGAAAGGAGGTTGGCTAGGCACATTGAGTCTAGTATGGAGGTTATTCGTGGTGATTTTTCTTCAAGCAAAACGGATCATGATTACACAATGCGGCTTGAGAATTCAATGTCCAGATTCAGTAAGCGTAGGATAGACAATCTCTTTGCTATCATACTACCTGCTGGGACCGGGAAAACGTATCTAGCCAAAAAGTATGGCTTCATCGATGTGGATAAGTGTGTGACATACAATGAACATGTCCTACTTTACCATGAACGGAAGAAGATACTTGAAGGTGAGAGGAGGTGGGCAGACCACAATGAGAGCTGGAATTCTAAGGTGAGAGGTACACTTGAGATGTTAGACTACTCGAGGCCAGTGGTGATACTGTGCCACTCAGAGGAGATGGCTTTCGAGATAGGTGCAACACCGATGATTGCTGTGCTGTTGAGAGAGGATGCGTGGCGTGAGAACATCAAAGACAGGACAAAATTGGGGAAGCAATTTTCTGAATTGAACCGGATGACAGTTGAGAAACACACGCGAAAAGTTCAAGTGTGCAGGGCAAAGAGCAACGACATTGTTGAGAAGCTAGTCATCCGCGCCTGCAATGCATATGGACTGCCAGTAGCATGTCCAAATAAGTATACGACTGAATCGAACCCACATTACGGTTTGTCATGTCCAGAGTGGGTGATGACCGGTGATGTATCGAAGATGGATGTAAATGTTCTGTTGAGTCTCGTTGATGATGATGAAATACCCAAAGAATGTG
GAAAAGCAAACATAACCATACACACTCAAAATATTGACTATTCTCTCCGCATCAACAGCACAGCTGAGAACCGGGGACATGGCCACTATTAGGGGTGCCATCGATCGTATCACAGACACCACCGTACGCACGACACTACAGGAGGAGGCTTGCAGACAAATCCGTACCGAACTTAAGAACGTAGAACATGTTAACAGGTACGCCATCCCGCCAGATGCCGCAGACGCCCTAGAACATCTTGGCATTGGCACCAACCCCTTCTCGGTCAAATTGCATACACACGGTGCCTGTAAAGCGATCGAAAACCAGCTACTCTACGTAGTTGGTACTTTGCTACCAAAAGAAAGAGTCACCATGCTCTTCCTTAAGAAAGCTAAGCTCAACTTCATGAAGAGATGCCCGAAGTTCCAAGACATCTTCCTAAATCAGCACATAGAACCTAGGGACGTCTCAAGATACTGCGATTTCAACGTGCAATCCACATCCACTAGCATTCCTACCCATACGGCATACATCAGCGATACACTACATTTCATGGATAGGAAGGACTTAGTAAGGCTCTTCATCAACAGTCCTAACTTAGACACCCTCTATGCCACCATCGTACTACCCGTGGAGGCCGCATACCGCCAACCGAGTCGGTATCCCGACCTATATCAAATCAACTATGACTTCGACGGTTTCCAGTACATCCCTGGTGGCCATGGGGGTGGTGCCTACCACCACGAATTCAGCCACCTCGAGTGGTTGGACGTAGGCCACATACACTGGCGTGGACCAGACAATAAGGACATTCAACTCACAATAACCGCGCAGATGATTGAAAGCCTTGGGGCAAATCACCTGTTTTGCTTCCGGAGAGGCAACTTACGCACACCCAGAGTTAGGACCTTCGGCCGAGACACACAAGTTCTGCTCCCTAAAATATTCCGCCCGGTCGACAAAAACTTCAATAGAGCCATACCACTCACTCTGGCTAATAAAATGCTACTTTACGCCA
ACACAAAGTCCTGGGTATATAAGCCACATATATCATATAAATCTAACAGAAATCGTCCACGGAGAATCTCGTCTTCAGCAATGGCATTACTCCTTTTCAATGATCACTACTATGGTTTTCTCCATAAATATAAAAGACATACTGGATCATATGATAATCTCTTCAATTTGAGGTGCTCTAAAGAAGACCACTATTTGAACTCTCTTGATGCCATCTGGCTCATGGGATGCTGTGAGGAGTTCACAGATCCAGCTCTTAGAGCACATGCTCTCGCCATAGCAACTGAATCTAACATAGGTTTGGTTAACAACAATGCCGTGATATCTGATGAGAGGCTGAAGTGCTGGCTCTGTAAAAAACCATCTCATCAACAGACTGAGCATCTGAAGCTGATCTTGTTGCCCAATTTGGTCAACGGGTTTCAGTTTGCTACAGAGTCATATCATATATGCCTGAAGGATCACTCTGGAGATGACCCTACACAATATCTTAGTGAATTCTCCTTTCCCACAGGATTAAGAGCCTACTACAAACCACATCAGAAGATGGAGCATAAACATATAGTTGTGACCAATGGAATACCCATCTCAAAGAATTTTAACGAAATTGCTCTCCCTGACCCATCTCCTAGTGATGACTATGTCTTGGTCGGAGCACATGAGTGTCCTATTCTAATGTGAATTTGGAAGATGATATTGACTGTGGCCTACAGGCACATACACACACTGGCCTCAAACACTAAAATGGTGCTATGCATCAATTTATAATCTTATATCCTCGAAATGGTGCTACGCACCACATCCGGATGGCGAGCCTAGCTCACTTTGATTATTGAGTAAATTAATGAAAACAAACAAGTATAATAGTAACTATAATAGCTTTCTTATTATTATGTGATTAATACGCTAAAAACTACACACTTAAGCTTAAGAGAAGATTACTAATGAAAATATGAGTATGCATGAGTGAACCTATTGGCTTAATCAACCTGTCTGATGTC
TTGAAAGGGGGCGCTAGGGTCTAGCCCTAGTGTCGCGTAACGACCGTCCCCGGTTGAAACGCTACTACTCAGACCTCTGGCTGTCGTACCTCTATTAGGCAGGCAGGAACCACCCTTTTGGGGCCTACGTAACCGCCCTTTTGGGGCCCGCGGTCGTCATCACCGCGCCCCCACTAGGCTGGTCATCGTACCTCCTCTAGGCTGACAACTGTCGCCCTTTTAGGGCCCACGACCTTCAAGTTACGGTTTTAGCGTCCCTCCCGCGGCCGACTCGCCTACGTGAATGCTAGCTCTTCACCCGAAGGCCTGCCTTTCACCCCCCCCCCCCATAAAGAACGTTACCGTCTTTTCCGACGTTAAAGGATTGTGACCAAACGCTTTACGCCGTCTTTTCCGACGTTAAAGGATTGTAACCAAACGCTTTATGCCGTCTTTTCCGACGTTAAAGGATTGTAACCACTACAATTTACCTTCTTTTCCGAAGTAAAAGGATACAAGCATTCAGTTTTGCCCATTTTCATGAGAAATGGGACGTCTGCACACGAAACGCGCCGTTGCTCTTTGCGTTCTTGTACAAACACGATCTCACGCAGGAATCTTAGACCAACCCAAACCCGTGCAACTGCAAGTTTCGCCCGGTCTTTCCGGGTCTAGAGAGACAAACAGATGTACTGAGACTGACTCCACGACTGGTCTACTGGCGGGTGCTAGTAACACTCACTTTGCTTCGTAGCGGAGCACATGAGCGGTGGGAACACCCCCGTGGTAACACGGACCCACCGGGCCAAAAGCCACGCCTCACGGCCTCATGTGTGTGCAACCCCAGCACGGCAAATTGTTTGTGAAACACATCTTAAGGTAACACTGGGACTGGTACTTAGTTTCTGGAGACAGGCTAAGGATGCCCTTCAGGTACCCCGAGGTAACAAGAGACACTCGGGATCTGAGAAGGGGACTGGAAGTTCTTTAAAACTGTCCAGTTTAAAAAGCTTCTATGCCT
AGTAGGAACGGCACTTGTACGAAGGCCATAGGAAAACCCGATTAATAAAATGCACTTTTACTCGCTACACGTCTGAAATGTTACCAAACACTGAACTACACACAACTGAATTCTCTAAAACTCGCAAATTTACACGTCAATCATTTAAGCAAATCGAGCAGTTAACTGCAAGTTTAGCAAACGACAGAGTCGCAAGACATAAATTCTTATTTAATAATTCATTGCCACTCATATCTGATTACAGCGGCGAAGACTCAAATGGACACCAACTTCAAGCAACAATTAAGATACCAGATGAGATTACGAACCCTAAAGAGTACGATCCCTCCGATTATCCGTTAGCTGAAGATGAATCTTTCTTCAAACAAGGTCACAAGTATGATTACTTAGTGACCTTCAGAGCAGGCTCATTAACTAATACATACGAACCGAAAACCAAGATGTACAAATTACACGCTGCTTTAGATAGATTGATGCATGTCAAACAGCGTAAATCACGTTTTGCAGATTTGTGGCGTGAACTATGTGCAGTCATCGCTTCGTTGGATGTATGGTATCAAACTACGAACTATCCTCTACGCACATATGTGAAGTTTCTGTTCCATAAGGGCGACGAATTCCCATTCTATGAATCACCTTCGCAAGACAAGATAGTATTTAATGACAAGAGTGTAGCATCCATACTACCCACATTCGTATACACCTGCTGTCAAGTAGGTACAGCAATAATGTCAGGCATTCTAACGCATGTGGAGAGCATCGCTGCAATGAATCATTTTCTTCATTGTGCGAAAGATTCTTATATAGACGAGAAACTTAAAGTTAAAGGAATAGGTAGAAGTTGGTATCAAGAAGCGCTGCATAATGTTGGGCAAGTAACAGTACCGGTATGGTCACAATTTAACGAGATTATCGGTCACAGGACAAAGAATACTTCTGAACCACACTTTGTGTCAGCTACGTTCACAGCGTTACGCGCAAAACGAGCGGAGTTGCTATA
TGGCATTTTTGTAATAATAGGTGTGTACCCCGATTGAGCTCTCTCAAACTTGCTGATTCAATTGGTGTATTGGGGTGCAATATATAGTATAACTCTCATTAACGGATTCTCAACACGTGGCGGCCATCCGTATAATATTACCGGATGGCCGCGATTTTTTCCCCCCTACGCGCGCACGCTCCTCTTTAATTGAATTAAAGCCTCCGCTTTCGTCTCGTCCAATCATGTAGCGTCTGACGAGCTTAGATATTTTAAACAACTTGGGCGCTAAGTTGTTCTGTGGTTATAAATTAAAGAGGCTTTGGCCCACCTTATTTAATTCAAAATGCCTAAGCGCGATCTCCCATGGCGCTCGATCGCGGGCACTTCAAAGGTTAGTCGCAATGCTAATTATTCTCCACGTGCAGGAAGTGGGCCTAAGATCAACAAGGCCTCAGAATGGGTTAACAGGCCCATGTACAGGAAGCCCAGGATTTACCGGACGCTGAGAACGCCTGGTGTTCCAAGAGGATGTGAAGGCCCGTGCAAGGTCCAGTCTTATGAACAGCGACATGATATCTCACATGTGGGTAAGGATATGTGTATATCTGATGTGACACGTGGTAATGGTATCACCCACCGTGTCGGTAAGCGTTTCTGTGTTAAGTCCGTGTATATTCTCGGTAAGATCTGGATGGATGAGAACATCAAGCTGAAGAACCACACGAACAGTGTTATGTTCTGGTTGGTCAGGGACCGTAGACCTTATGGCACCCCAATGGATTTTGGGCAAGTGTTCAACATGTTCGACAACGAGCCTAGTACCGCCACGATTAAGAACGATCTACGCGATCGTTACCAGGTCATGCACAAGTTCTATGGGAAGGTGACAGGTGGACAATATGCCAGCAACGAGCAGGCTATAGTCAAGCGCTTCTGGAATGTCTACAATCATGTGGTCTACAATCATCAAGAGGCTGGCAAGTATGAGAATCACACGGAGAACGCTTTGTTATTGTAT
GGAAAAAACTTTTATAAATCGTCTTTTCAATGGTGCCGGAAGGTGCCCGTCAATCGTCCGACGCAAACAATAAACTCGCCGTTGGCGCCTGCACCCGCTCGCGCCTCGTACGGTCCCCGGAATCCTCCAACAGGTGGCTGACTGGGATGTGGGATATGACGAGATCCGACGCTTTCGAGCGCATAGTCACCTCTGAGAATGATGGTGTCTGCTCGCCACGATAGCCAACGCCCCATCTACCAAGTACGGGGTCCGCGGCTTGAAGGACTACGAGAGTACGTCTGGTGGTGCAACAAGAAGTGCTTTATTAACCCCACACACGTAAGGAATACGTATGGCCTTTCCATTAGCGGTCGTGGCGCAGACAGCAGGACGCTTTCTGCCCGCCCTTGCTTCCCGGCTGGGTGTCTCCGCCAAGATGGGCGAAGTTCTGAACTTCGCCAAGGCGAACCCGACTACCTTCATGCTGGCAACCAAGGAAGTCTATGACCAGGGCGTTTCGTTGTACGATTCGTTGTTCGAAGCCGCCCCGGAAAAGATGACCAAAGCAGTTGCTCAACTGGAAAACTCCGATGCTGGCCGCTCGCGGCTGATCGAAGCGGACCTGGTACCACAGGGTACACTGGTCGGTCTGGACGCACTGTCCGACGAGATCGACACCATCACGGCTGCCATTGAAGTGGCTGGCAGCTTCGACGCCTTGATGCAGTTCCGTCGCGCTCTGTCGTTGAACGACGAGCACTACGCGCTGTACCTCAAGGTAAAACGCCTGGGCAAACGGACGGTCTAAGACATGCTCGCTCGTCTCTTTAACGCTTCGGCTGCGATCCCGATCGCTGCCAAGATGCTGGGTGTCACCCCCGACGCTTTATCGCAGCTCGCTGCAAGCGCAACAGGTGCTCTCAGCCCTCACGCTGGTCCCGGTTTTTCCGTGGTCCCGATGGTGATGGCTCTGGCTAAGGGTGATCTTACTCCGCTTCGCGCGTTGTATGAGAACGTG
ATCGGTGTACACCGATTACTTCTCTATCCCCCTATCGGTGTATTGGTGTACTATATATAGTAAAGTTACTAGGGGCTCTCAGATATAATATTACCTGAGAGCCCCGCGATCGGTGTATCGGTTTAGAGCACGTGGGTGGTCCTCTAATACGTGGGCACTATGGAGTCTCGCTCGAAGCTTGTTTATTGAACGACTACTTAGAGTTACAGGTAACCGATGAGTGACCGTTCGTACATGGACAAATTTGTCTTTTCCTCAAAAAGACCGTTTTTGCATTCGGTGTTCAACTTTTAATGCCTAAGACCGGGAAACCCTTGGGGTATTTATGTCATTTCATTTGAAATGACTTTAATTTGAAATCGTTTTTCTTTAAAAAACGATATTCGTCCAATTTGTCCATACTAAGCTATACGCACAATGTCGTTCGTTTAATTTTATTTAAACATTTCAATATCTTCATCTACATATAAATCAAAACATGAACGTGAGTTTTCAACCATGAAATGTTTACTCGTAATTATCGCACCCCTTTTAAATTACGCCATGATAATTTTGGTTATAGATGGCAGCCTATGACACCGTCAAGAGGACGTTTACGTCTTCATAAGCCTAGTGCTTCACGTAAATTATCATATGACCGAGTTGAACGGGAAATGCGCACCAATTCTATCGTTGAGGTTCAACATGGAAGCCATATGTCCCTTGAGAAGAATACGGATGTATTTTCATTTGTGCAATACCCTGTTCGTGGAATAAACGGTGACGGACGTTGTAGGGATTACATCAAGTTACTTAAACTTGATGTCTCTGGTGTGATAAACATCAAGTCTTCGAATGGAGACCAAAGCATGGAACCAGGTGACAAGTTAAGTGGGCTATTTATTCTGACTGTCTTGCTTGATAAGAAACCCTATCTTCCAGAAGGTGTGAACAAGTTACCCTCCTTTGCGGAGTTATTTGGACCTTATTCTGCTGCATATGCGAATATACACCTCTTAGA
ACCGGATGGCCGCGCCCCTTTCTGTCTCTATCATTGACCCCACCACTAAATCATGTCCACCAATCATATGTCACACTGAAAGCTTAATTATTTATTTTTGTCCTTATATAAACTTAGTCACCAAGTTTTACTGTTATGTAAAATGTAGGATCCACTCTTAAATGATTTTCCTGAAACCGTACACGGATTCAGGTGTATGCTTGCTATAAAATACTTGCAGCTGATAGAAAATACGTATTCCCCTGACTCATTGGGATACGATCTGATACGTGATTTAATTTCCGTCGTCCGGGCTAAGAGCTATGTCCAAGCGTCCAGCAGATATGATCATTTCCGGGCCCGTCTCGAAGTATCGCCGACTTCTGAGCTCAATCAGCCCATACAGCAAGCGTGCTGCTGTCCGCATTGTCCGCGCCACAAAGGGAAAGGAATGGGCCAACAGGCCCATGAATCGGAAGCCCATGTTCTACAGAATGTATAGAAGCCCTGACGTCCCAAAGGGCTGTGAAGGCCCATGTAAGGTCCAGTCCTTCGAGTCTAGGCATGATGTAGTTCATATTGGTAAGGTTATGTGTATTAGTGATGTTACTAGGGGTACAGGTCTGACCCATAGGATAGGTAAGCGTTTCTGTGCTAAGTCTGTCTATGTTCTGGGAAAGATATGGATGGATGAGAACATCAAAACCAAGAACCACACTAACAGTGTTATGTTTTTCCTTGTTCGTGATCGTCGTCCCGTTGACAAGCCTCAAGATTTTGGTGATGTGTTTAACATGTTCGATAACGAGCCTAGTACCGCAACTGTCAAAAATATGCACAGGGATCGTTACCAGGTTCTCCGGAAGTGGCATGCTACTGTTACTGGTGGTCAGTATGCGTCTAAGGAGCAGGCTCTTGTGAAGAAATTTGTTAGGGTTAATAATTATGTTGTGTATAACCAGCAAGAGGCTGGCAAGTATGAGAATCATAGTGAGAATGCGTTGATGTTGTATATGGCATG
CAAAGCCCGCTTTCGCGGGCTTTGTCGTTTTTGCGTTACTGACGCGGCAAGTCTAGCGCGCCTTCGTACCACGTCAGGTAGTAATCGCAGAGTGCCTGCCCGCCGGTGCCCGTTGTCGTGTCGAGGTTCGTGACGACGATGAGATAGTCGTGATTCGGCGCGAGCACACGATCGGCGCCTGGCGCGAGTCCACTGCCCGTGCGCCCGCCGGCTTGGCTTGCGCCATAAATGTGCGTCGGGTCGCCCCACGCCGTGCCGTTCGATGTGGTCGTCACGCCGCCGAGCACGGTCACGGTCGACGTCTGCGGAATGATGTCGTTGTAGTTCTGCACCGGAATGGCCGTACCGCCCGAAATGCCCGTCGGCGCTTTGAACAGCTGCAGGCCGACAGAGTTGCCGAGCGCGTAGAGCGCGCGATCCTTGATCAAGACAGGCTGCGCGGCAGTGCGGAACGCAATCTTCACGGCGTTTGTGCCGCCGCCCGCGATTGTCGGCAGCATGTACTGGAAATAAAATTGATACCCAAGCTTGACGTTCGACTCGACGTAGCCTTGCACGTTCAGGGCGCGCAGGCCTTGAAATGCGAGATCGGCAATGGCGCCATCAGTAACGTAGGCAGTGCCCGACAGCGGGCCGGTGCTGCCAGTGACGCCCGTGAACGTGAAACGCAAGGCACGGTAGTGCCCGTGCTCGGTGAGCGCGATCGTGCCGCCGCCCGCGAGCGCCGTGGCGAGGTTGATTGCCGTTGCGCCCTGCAGCACCTGATAGGTGCCTGTCCACTGCAGCCCTTCGACCTTGAGCGTGCCGGTCGCCGGCGCAGGACCGAACAGCTGCACTTCGACTTGACCTTTGCCGCCCTGGGCCATAGGCACCGAGACGACGCCGTTGGCGATCGGAATGGTGATAGGGGTGTTGGTCGGCATTGCGCCCTCGTAGCGTGCGCCGCGCTATGCGTTTGCATGGAATGCAATGCCGGCAGCTTCCGGCGATTCTACTATTC
TTGTCGGTCTGATTATCTTGGCTGAATTAAATAGCAGAAAATAAATTAACCCTGGCTTCGGTCAGGGCTTTTTCTTTACAAAAAGAACGGAAAGTTATATAATGTTCCTATTCCAAAAATACTTTTTTCATAAAGTTTATCCTAAGCGTCCCTCTCCTAACTGGGGCGCTTTTTTTATGCTATAATATAGTCGGGATGTTTGTTAGATTTCATCCTATTCCTAGAGTCAAGCCATTCTTCGGAGTGGCTTTTTTCATAGCTTCTTTTACTTCATCAGTTAGAGGTCTGCCATCAAATGAAACCCACTTGTCCCAATCAACTTTGCTATCATCTACTAAATCGGCAAGGTCAATACCTTGTTTTTGTTGTTCAGTTTTAATAGAAACAATTTTAGATTTCTGCTCTTCTTGTTCTTTTAATTGAACATTTGCAGTATCTAAAACTATTTTTTGTCTTGGCTCTTCCAATTTCTTCATAACTGTAATAGTTTCTTCTATAGTTTCAGAATCATTTTCTGATTCTCGCGGTTCAATCATTGGAACGTCATAACCCATTAACCACGGCTCACTAACTCCCAAAGTTTGAGATAATAATATCAATTTTTGTTGATCGAGATTAGATTTTCCATTTATATAATTAGATAAATGAGTTTTTGACATTTTTATACCCAATTTATCTTGAAAAGGTTTTGATTTTTCAAGTATATCAACCTGTCTTAATCCTCGGTCGTTCATTATTTTCTTTAATCTCATTTGAGAGTTTTCTTTTTTCATGAACTTATTATAAAAACATTTATAAAAAAGTTCAAACTTTTTATACTTTTTCCTTGACAATTATTTTCCAAATGATATAATTAAATCATAAAGTTCAAAACATTTGAACTTTATATCAAACAAGCGAACAATCATGGAGCATTCAGTACGGCAGACGGAACAGGCTCAAATGACGGTACACGACGTATCCACCGCGACGTAAGTAGCAAGTTTGGCAAATAAAAAGC
GTATTAAATTTTTGTAAGTCGTTATGGAATTATTTAGTGACAGTGGAAGCATAGTTGAAAACTTCAAGGAAAGAATAAACAAACTTGTGTTTGATTATTCATTAAACCATGGAGGATTTCGAAAAACATACAAAATTCAACGTGACAGGGTTTACTACATGCTTGGTGATGCACATCATGCAAACTTATCAGGTAAATGTTTGATGCTGTATAACAGCGAGAAGGATATCTTCGAAGGGTTGGGATTTAAGGTTAAGGGTTCAAGAATCAATGTTTCAAAAACTCAGATCTTGCGCAATTATGAGATTAACTTTGAAACCATTATCGGTGTCGAACCGAATGGATTGAAGACGATTTCAACTGCGAAAGATGTTAAGAAGTTGTACGATATTTACTCTTATAAAAGTAGTCTCCATCCATTTGATGACTTTATGGCGCATTGCATCAACCGCTGGGGTATGTCCATACCGGCATCACTTGAGCGTATTATCAAAAGTGAGATAATTAAAGTAAGGAGTGGTGTTTTAAATAGAAATTCTGAGTTGTATAACTATATCCCTACAGTTGATGCAAGCTTCAGCGAGATGTCGCGCGGTCCAGCGAACGTTATACTTACTGACGGTAAACTGGTACCCGATGGCACCTGTTTTGGACCAATATTATCAAAATCGGTTGAAGATCCAAGACTTAAGAATGAATTCAGGTCGAAAGGGTTGATTATGGTTCACGATTATTTTATACTAATTGGTGAAAGTCCGGGTCCGCATTACAAGAAATACACAAAGATGACTAAAGATAATACTATATTCTGGGATCCTAGACGTACAGATCATAAGTTCAATAATGTTGTAAGTTACTTCAAGAAGGAGAACATACGCGACGTTGTTGAATATACTACTGACGCTTTAAACAGGGGTTTGAAGCCATTGGTTTTGATCGATATAAGGAAAGACAAGCCTAAGAATCTGAATACACCTGAAGGCGCTATTGAATGGGAACG
CACAAAATATAAGAAGGAAAGCTGGATTTCCTACCTTTGTGTTTCCATTGTCGAAGCATTGGTCAACGATTACAAAACGGTGCATTTTCTGCATGAGCTATCGTTTCCTAACAGTTAGAGCATTCGGCTTTACCGGTTTTCATTGCGACGCCACGCGCTTGCTAAGTGAAACAGAAGTCATAGACGTTCCATCGTCTCTTGATTTTGTTGGTGAAACCGAACTCAGACTTGAAACTGCTTGGCCCCAGTGTGAAGAGAATTGTTACACGATTCTCCCTCGATTCAACGTTCAAGTTGATTTCGAGTATTACCCTGTGCGTGTCGAGATTGTGTGCCGAGTCTGCGCTGCATCCCTATCTGTCATCTTCAGCAAGTGGGACTTCTACTGTAGTAGGAGAGGCCATTTTGTTCCTGTAGATCAAAACGGGGATCTGTTTAGGATTGGAACGCTCCAGGAGACGGGAGAGAAATACTTCTACTTCTGTGATAAATCTATCTGTAGACAATGTATCATCCAGGCCGCTCACCATCATTCCTGATAACGTTGGCAAACGTTATCTGCGCGGCGATTCTGTTCGACATCCATACGGGGGGTTACCAACCAGGCTCACTAATTCCAATAGTGGCTTGGATGACCCCGTTCGTTACTCTGCTCTGGTTGAGCGCGTCATTCGCGACATACCTTTATAAGTATGTGAGAACTCGGCTGCTCCCAGAGGAGAAGGTTGCCAGGGTCTATTATACGGCGCAGTCTGCACCGTATTTTGACCCTGCCCTGGGTGTCATGATGCAATTCGCCCCTAGCCATGGCGGCGCCAGCATAGAAGTTCAAGTAAACCCCTCATGGATTAGCCTCTTAGGTGGCTCTCTCAAGATAAACGGAGATGACGCCTCTAATGAGTCTGCTGTGTTGGGAAGCTTTTATTCTTCTGTGAAACCTGGTGATGAACCAGCTAGTTTGGTAGCTATTAAGAGTGGTCCTCAGACCATCGGTTTTGGT
GAAAAAGTGAATTGTTGAACTTTATTCTTCCGAAATCACAAGCAATTTTCGTTATTGAACTTGTCTTGTCTGTTTCAAAATTTGTACTGCAATTTCTATTTTAATTGATGTCTGGGATAGCGCCCAGCAATTTTATGAACCACAGGATAGCGCCTGTGGAAAATTTGTGAATCTAGGGATAGCGCCCTAGAAAACATTCGAAGTTGAGGATAGCGCCTCACATTTTATTTTGAACATATTTTATTTTATTTTGTTCTGTTCTGACCATCCTATGGGTGGTTTTGGTGATCTCTTCCCCTCTTTCAGGAGGTTGTGGTTAAGAAATTGACCAAAGCGAAGGTGGACTTGTGGACCACCAACATCGTGGTTCCTGTGGAACCCTTGCTGTCCTCCTGGGAGGGGATAGCTCGTAAAGAGCAACTCCCAGTGCTTGCAGCGGACTACGTCGCCCAATTTACACGGATCCTGCCGTCCACCCAGAAGGATGGAAAGCCCAGGGGGGAAATATCTTCGCTGGCAACACCTGTGGTATTTACTGCAGGTGCGCTGGTGTGGCGCCACCCATGGTGCTACAAGTCACCCTACGGAGGGTTGACTTTCCTGACTGCCCCAAAGGCCGAAATGTTTGCACCAATCGGTGCACCAGGCATGGGGGAAAGGGCTTCTCAGAATTTCAGGAGCGCAAGTGGGTTCCGGGACCTACTTGTCCACGCTGTGAAGGTACTGGTATTGAGCGCATATCAGAGGAGACCTTGTACCTCCATGTTGCGGCCAAGAGAGCAAAAGCGTATCAAAATGCGCTTAAAGTGGATGTGCCTGATGAAGTTTTGCTTTATGCAAAATAATTATTGGGACACACAACGCCGATTCACTGGTGGAATGCACAATGTGCCTGAATTGGCAACTTTTGACGCCTGGCTGCAACACTGGCGCGTTGTGCACTGGCGCCTGAATATTATTTCAGAAATACTCATAGATTTTCAGGCTCTGGTGCGCATGA
ACTCCCCTCGCCTCCATTGAATGGATTTTATAGAATCCAATAGTATTAGAAATCGCTCAATAGAGCGGTTTTTCTTTTCTCTAGTCCGATATGATACGATACAATCTGATAAAAGGGAGGGAGAAAAAGAGGGAGAAAAAATAAAAAAACCAGTTTATTAATACTGGTTAAAAATCAATATAATCGGAAAATTGTTGCCCTATTTTATCTTTAGCAAATTTAGTGATATGAGTATAAATGTTCATTGTTGTTTTTAAATCTGCATGCCCTAGGCGATATTGAACTTGTTTTAAACTCATACCAGATTCAAAAAGTAAGCTTGCGTGAGTATGTCTAAATGCATGAATTCTGATTGGTTCAATTTCTTTTTCTTTGGTTATCTCTAAAAGCCATTTTCTAGGTTTTGAAGGTGAAAGCATCCCTCCATTTTCAGATTCAAAAATTCGTGTGGATTCAGGATAGGTTTGGTGCAATTCATCAAGGATTTTACAAGTTTTTTCGTCAAGGCTTAACAATCTGTTTGAATTAGCTTTAGGGGGAAGTATTTCATATCCTACAGGAGAATGAGAAATAGCTTTGTTGATATCAAGAGTTGATTTTCTATAATCTTTCCATTCAAGAGCGAGAAGTTCACCTTTACGAATTCCAGTAAAAGCAAGGATACGAAATAAAGCTATTTTCTTAATATCATTCGTTTTTTCTACTAAAGCCATAAAATCTCTTAATTCATCGGTATCATAAAAGTCTTTCTTTTCTTCAACTTTTTTCTTAATACCTTGAGACGTCACAGGAAGCGCTGGATTAGCTTGTATGTAACTTAGCAGAGCAGCGTGATTAAATACCTTGCGAACCATTCCGAAGAGTTTACGAGCGAATTTAAGCTTCTCAGATAAATCATTTCTAAAGTTTTGTAACTCCATGGGTGTAAAATCTGATAGTTTTGTGCTTCCTATGACGGGTAAGACATGTTTTTCAAAAGCTCGAGTAGTTTTGTAGTAAG
ATTCTCTCAATATATACCACCACCACAACCCCCCGGAACACAGGCCCAAAATTTTCGCTGACCACGACGCGCGAAACGCGTCACTTCGTGTGGTCACTTCGTAGCGAAAATTTTGGGCCTGTGTTCCGGGGGGTTGTGGTGGTGGTATATATTGAGAGAATTTTTTCTAGTCTTTGTCGGTTTGAACTGGTATGAACCTGTCTGTGACGTCATAGTTGGTGTACGTGACTTGCCTTGAGTACACAACTGATAATAAATAAGGTGGTAGTGATAATATAATAATATAGATATGATAAGAAGATAAAGATAGATATAAATACAGTATAAGAATAGCACACATTAAAATGTCCACACAGTCTGGCGCTTACGAGGACTCCTGGGAAGACGGGCTTAATCCATTTGACGAAGACTACGTAGATCTTGTAAGGTGCATGCGCAATAGAGGTGAACACGAAGAATATACAGACTTGCTTGATAATGTTAATACTCCTCGTGAACTTTTGTCTGCTATGGAGTCTTTTGAAGAGTCTTCAAATGAAATTCCAAGTCAAGCAGCGACCGGAGTATTTGCAGAAACTGGAAACCGTTATGATGTCCACGATCCAAGATTGGGATACTATGATGAAAGTTGTGAGCGCAGAAGAAGAAATGATAGAATTCTTAACCGAGGAATTCTCAGCATTTATTCAAAAAGATTGCAAAAACAACTCGTTGGAAGAATTGTACGAAACAGTGGACGAGCCGAAATTGGTACATTCAAGCCTAGCTACGATGAAGTATTACTTAACGCTCATCTTACAGAACAAAGCAAAAGAAACTACGGATTTGAAAGGCCATTCCCTGTCAGTTATCAACAAATGGAACTCTGTCATAAAGACGCCTTTGAAACTCCTATCGAACGAGAAAGAAGCCTCGACCAATTCTTTCGAGCGGTGGAACGCAGAGTGGGAATCCTCGCAGATCAGTTATGCAGAGCTTTTGAGAATAATACAGTTAATGC
GATAAAAGAACCTATAATCCCTTCGCACACCGCGTCACACCGCGCTATATGCTGCTCATTAGGAATTACGGCTCCTTTTTTGTGGATACAATCTCTTGTATACGATATACTTATTGTTAATTTCATTGACCTTTACGCAATCCTGCGTAAATGCTGGTATAGGGTGTACTTCGGATTTCCGAGCCTATATTGGTTTTGAAAGGACCTTTAAGTCCCTACTATACTACATTGTACTAGCGTAGGCCACGTAGGCCCGTAAGATATTATAACTATTTTATTATATTTTATTCACCCCCCACATTAATCCCAGTTAAAGCTTTATAACTATAAGTAAGCCGTGCCGAAACGTTAATCGGTCGCTAGTTGCGTAACAACTGTTAGTTTAATTTTCCAAAATTTATTTTTCACAATTTTTAGTTAAGATTTTAGCTTGCCTTAAGCAGTCTTTATATCTTCTGTATATTATTTTAAAGTTTATAGGAGCAAAGTTCGCTTTACTCGCAATAGCTATTTTATTTATTTTAGGAATATTATCACCTCGTAATTATTTAATTATAACATTAGCTTTATCTATTTATAATGTCTACGATGTCTTGCACCAATTTACCAAAGTCAGTTCAACGCATCCAACAACATTGCAATAGTTTAGCTTCCGAACCTAGATTAGTTACATTACCACGTAAGGACTTTTCAACTTTTATAGATTCATTTAAACACCTTGATGTGCCTCGTCCATTTAGTGTTTGCATGAGATGGTCAGAGGTGTGTGATAATGAATTTGTGCTTGGATATCATAAATCTTCTACGTTATATGAACAAATGTTTATTATGAAATATTTGTTAAAGTTTAATTTCGAACCCCGTCAGCTTTCCATACTCAGAAAACGAATGCAAGAGCGTTTGTTTTTTTTTTATAGAGGTTCCCGAACTATTGTACCTTTGAATATGGTTTATCCCTTATTTAAAGATACGTTAAATAGTATCAGGCATCCAGCGAATT
AGCAAAAGCAGGTACTGATTCGAAATGGAAGATTTTGTGCGACAATGCTTCAACCCGATGATTGTCGAACTTGCAGAAAAAGCAATGAAAGAGTATGGAGAGGATCTGAAAATTGAAACAAACAAATTTGCAGCAATATGCACCCACTTGGAGGTATGTTTCATGTATTCAGATTTTCATTTCATCAATGAACAAGGCGAATCAATAGTGGTAGAACTTGATGATCCAAATGCACTGTTAAAGCACAGATTTGAAATAATCGAGGGGAGAGACAGAACAATGGCCTGGACAGTAGTAAACAGTATCTGCAACACTACTGGAGCAGAAAAACCAAAGTTTCTACCAGATTTGTATGATTACAAGGAGAATAGATTCATCGAAATTGGAGTGACAAGAAGAGAAGTCCACATATATTACCTTGAAAAGGCCAATAAAATTAAATCTGAGAACACACACATTCACATCTTCTCATTCACTGGGGAGGAAATAGCCACAAAGGCAGACTACACTCTCGACGAGGAAAGCAGGGCTAGGATTAAAACCAGGCTATTTACCATAAGACAAGAAATGGCCAACAGAGGCCTCTGGGATTCCTTTCGTCAGTCCGAAAGAGGCGAAGAAACAATTGAAGAAAAATTTGAAATCTCAGGAACTATGCGTAGGCTTGCCGACCAAAGTCTCCCACCGAAATTCTCCTGCCTTGAGAATTTTAGAGCCTATGTGGATGGATTCGAACCGAACGGCTGCATTGAGGGCAAGCTTTCTCAAATGTCCAAAGAAGTGAATGCCAAAATTGAACCTTTTCTGAAGACAACACCAAGACCAATCAAACTTCCTAATGGACCTCCTTGTTATCAGCGGTCCAAATTCCTCCTGATGGATGCTTTGAAATTGAGCATTGAAGACCCAAGTCATGAAGGAGAAGGGATTCCATTATATGATGCGATCAAGTGCATAAAAACATTCTTTGGATGGAAAGAACCTTATATAGTCAAACCAC
TGGTATCAGAGCATTCCAGAAGTACGATTCAGTATGGAAAAGATTAACAAAATCTTGGAAAAAGTTCCAATTGGCGTAGCCCAGGAACTTAAACAAGAATTGGCTGAATGGATACCCCCAATAGCCAACAAAGAGGATTTACCAGAACAAACTCTATCTCAGTACGAGTTTTCGCATGGTACACAACCAGCTATTCCTTGGAAAGGAAAATGCTTTACTATTCCCAAAAACTTGAAGGGAGAATCAAGTTATCTCATGGGAACAGGAAGAGCCATGCCCACTCAAAATATGAGTGCAAACCTATTTAGTATCTCATGTGTACTAAACAATATTACGGAAATCCTTACCTATATTTCCCAGAAAAGAATAGGTTCTTTGTCAGCATCCCTAAACAAAGAACTCAAGGATCTGGAAAATAGGACAATCTCTAATCTTGAGATTAATCGAACTGATATAAAATCCGACTTGGAAAAACAAATCAGTTTGAATAAAGAAAATCTCAAAGGATTAGAAATTGCAACCGAAAGGTTAGAAAGATTATTCCTGGAAAGTAGAAAGGAACAAATTTCAAAGGATGAGATAGCAAATCTCACGCAAAAGGTTAAGGAAATGCAAACCTTTTTAAACGACAAACTCTAGAATGGGACTAGAGGATTCAGTAAAACAATTGCAAGGAGCAATTGAGGAATTAAAGGGATTAATTTCTTCAGTAGAGGAAATGAAAGAAATTGTTAAAAGAGAATCAGAGGATTCAATTCAAGAATACCTAAGAAGTTTCTTAGAACCTCTTGCAAAGGACAACCCCTTGTTCACACAAAAACACATTTTTGGCAAATACAAGCCAGAAAGAAATGAGAAAAAATGTAGCCATATAGATGGAAACTATTGGCCACATCTGAAACATACGTTTCATCCTCAACTAAACTATATAGTTGATTTACTCGAAGAAATTCGAAATTGTACATGCAAGGAGAAACAGCATGACAAGCAATTAGTACCA
GNGAAGGTGGGGGGGCATTTCAATCAAGTTTTGAAGCCACNTCAACCNTGTANTAGGTACCTGTCCCCGAGGAATGTCTTTAAATTGTTGNACAAAGCAAAACCGTAAGAGTCACCAGCTTCTTTTTTTTTCCCACGAAATCATGGCAAGTCTGCTATGGTCGCCTATAGTGTTGCTTGGGAGTGAGCCAAGAACCCTACTCTCCGTGACTGTATATCTCAGCAACATCTAACCTAGCTCAGAAACAACTCTCGTTTATCAAGAACATCTTCGAGTCCGATATACACCAGAAGTACTGGCCTGAGCATCTCCACAAGGATGAAAGTAAACGTGAGAAGTGGACTACATCAGAGATTGCACTTGACCACCCAGACCGTAAGAAGGAAGCTATCCGTGACCCTTCTATCTTTACAGGTGGCCTTACTACCTCTCTTACAGGTATGCACTGCGATATTGCCGTACTAGATGACGTTGTTGTTTTTGAGAACGCCTACACAAACGAAGGCCGTAACAAGGTTAAGTCTCAGTACTCCCTGCTTTCATCTATCGAAGGTAGTGAAGCACAGGAGTGGGTAGTAGGTACACGTTACCATCCTAAAGACTTGTACTCAGACTTGATGGGTATGGAAGAGGATATCTACTCCAAAGAGGGAGAGCTTGTAGGTAAAGAGAATATCTACGAGGTAATGGAGAAGGCTGTAGAAGATAACGGTGACGGTACAGGGGAGTTCCTCTGGCCTCGTCAACTTCGTAAAGACGGTAAGTTCTTTGGCTTTGATGTACAAATCCTTGCCAAGAAGCGTGGCCAGTACTTGGACCGTGTTCAGTTTAGAGCACAGTATTACCAATGACCCTACCGACCCTGACAGTCAACCTATCGCCTATGAGAAGTTCCAGTACTACGATAAGAAACACCTCACCAGAGATGGTGGCCAGTGGTTCTACAAGGGTCAGAAACTCAATGTAAGCGCAGCTGTTGACTTTGCTTACTCTGTCAGTA
TGGTATCAGAGCCATAGTGCTCAAAAATCATGAATTCCTCTGTTGAAAAACAGAATTCTGAAATTCCTGAAAAGGAAAATGAAGAGTTTACTTTCCAAGATAACTCTCAAGGATTTGAACTAGAGTTTTCTACCAACAAGAAAACTTTATCAAAAATTCAAAAAGCTAATCTCAGCTTAAAAACTAATGATGCTTTCAACATTAGTTTCCTTAAGGCATTCAGCCGAAAAAATCATATCTACTACCACGTGAATTATAAAGAATTCTCTGTAGATATATGTGATACGCATGGTAAAAACTATTTACCATTAGTCACTAAATCTGAAATCAAGAAGAATCTTGATAAAATAAAGGATGAGAAAGTAAGGTCTACTATCTCAGATATCCACTTCGGAGCTATTAAAGTTCTGATAAAAGCGAGATTCCGAGAAGGGATAAATTCTCCGATAAAAATGGCGTTAATCGATGATAGAATCACCGACCGTCAAGACAGTATTCTAGGAGCCGCACACGGAAACCTAGTCTACGGTAAATTTATGTTCACCGTCTACCCTAAGTATACCACTTCAATCTTAGATCAAAGGTTAGACAGAACTCTAGCGTTCATCCATCACTTTGAGCGCAATGATCTCATGAGAAAAGGAGATAAAGTCTTTAGCATCACCTACCTAGTAGCTTATGCTTTAGCAAATAGTCATCACTCGATAGACTATAAAGAAAAAGACGCAATTGAAATAGATGATGTCTTTTCTGAAATAGGATCTGTTAAAAGCCCAACCTTCACCGAGCTTGACCCAGAACCTAATTCTTGGGCTATAGACATAGCACAAGGAAAACAACCCATAGGGTTTAAACCAAAACCTACAGTTAGCAATAACTTTCTTAGGTTTGATAAGGAGACAAGTCCATCTTCGTCTCATCAAAAATCACTAGAGGAAATTAGTGATAAAATAGATACCTTGGTAGTTAAGTTAAACAATATATCATGAGTTTAACTACC
TGAAAATTAAACACAAACAAACTACACTGCACAAAACCAAACTTCAACACTACTTGATAAGGAAACTTAGCGAAGCCCTGTACATTTAGTTATTGAAGTATGACCACTGTGCAAAAACTCCTCGACCAAATTTCTGACCCAAATGCGCGAGCGGCTTATTCCCAGGAATGCCTTTCAGCTGCGAAGAATGCAGCTACCAAGGCAATGACCATAGCCCCTTACGCTGTCACACAGACAGAAGCACTCACCCTAGAGCGCATTGGAATTACTACTTCACCATTTGCCACCACTTCACACACACACGCGGCTGATAAAATAATTGAGAATGATTGTCTTGAGATCATCAGCCATTACCTACCTAAAGACCCTATTACTCTGATACAATTAAAACGATCTAAATTGCATCTGCTGAAGAGGGGGCCCACAGATGATGCTTTCCAGAACTATTGCCACGAACCAAAGGATGTATTGAGATTCGGGCTAACCAACCCACACACGTGCCCCACAGTGACAACATCTTGTGCTGTTATCTCGGATACACTGCATTTCATGTCATCACAGCAGCTCTGGACATTATTTGCTAGGAATCCAGCACTACAAAGACTTTACGGCACCCTTGTGTTGCCAGTTGAAGCTCTCCACAAACTCCCAAGTCTATTTCCGGAAATCTACAAACTAGAATACTACGATAAACACTTTGCCTATATGCCTGGGGGCCATGGTGGAGGAGCCTATATTCACTCATATGGCACCCTCAAGTGGTTGAGCACTGCCCAAATTGGTTCGGGATTAAATCACCTGAGTATAGAAAAAATTGAAACCAAGGCAGCACACCACATCATGGTTATTCAACGAAGACGGCCAGAGCTACCATGGCCTCTGCCGCCCGTGTGGGTTTACCACGCTTCCGACTACGTCAAATTGCCCGAGATCTTCTACCCCACGGAAGCTAATGTCCAAAGACCATACCCACATGTTTTTATTAAACGCCTACAACTTT
ATGGGATATAACAAATCGCTCCGTTACAGCCGTCATGCTGGTACTACTTGTGTAATTGATAACAAACACTTGTACAGTTTAGGTTCGGTTCTTGACGATATTCACAAAAAGGACAGGCGTATATCGGAAGCTAAATATGCACCTTTGAAAGATCTCGCTAATCAATACATGGTGACCGAGGACCCTTTCCGCGGACCAGGAAAGAATGTTCGCATCACGCTGTTTAAAGAGATTCGTAGGGTTCAGCCCGACACAATGAAACTTATCTGCAACTGGAGCGGTAAAGAGTTCCTTCGCGAAACTTGGACACGTTTTATCTCGGAAGAGTTTCCCATCACCACAGATCAGGAGATTATGGATTTGTGGTTCGAGCTTCAGCTTCGCCCCATGCAACCCAACCGTTGTTACAGATTCACCATGCAATACGCGCTCGGCGCCCATCCAGATTACGTCGCTCACGACGTGATCCGTCAGCAAGATCCTTACTACGTAGGACCCAATAACATTGAACGTATTAATCTATCAAAGAAGGGTTACGCATACCCTCTAACTTGTCTTCAGTCAGTATACAACGACAACTTTGAGAACTTCTTTGACGAGCACCTATGGCCATACTTCCACAGGCCCCTCGTATACGTGGGCACCACTTCCGCGGAAATTGAAGAAATTATGATTGAAGTTTCTCTTCTGTTTAAGATTAAAGAGTTCGCTCCGGACGTACCTCTGTTTACCGGACCCGCATATTAAGCCTCTGTATCGGTGGTAACAGCATCAGTTACTTTAACTAATTGCTTTTGCCTTTCTCTTTCCTCTAAAGCTTGCCGCAGCTTAGAGGAAAGCGGCACGTCCTCAACCGAAGAGTCGGAATCGAAAGAGGAAGAATAGAAAGAAGGATTTTCCACAACATTTGATTCCTTATCCGTTTTTTCTTCAACGACGGTTGGTACGCCGTAAGTGGGAAGCGTTTGGTGCGGCGGCGGCGGCGGAGGTGGAGGCATAA
GCTATTCGCGGTCATGGCTTACGTCGCAGTTCCTGCGGTCGTGGACTCGCGCTCGAGTGAAGCCATCGGGTTGCTGGAATCGTTTGGTGTTACTGCCACGAAGGAGGAGAGTGATGTTCAATATCAAGATCATGATTATGTGCTCGACCAATTGCAATATATGTTGGATGGATATGAAGCTGGAGATGTAATAGACGCTCTAGTGTATAGAAATTGGTTACATGAATCAGTATATTGCCTGCTACCGCCAAAGTCACAGTTACTTGAGTACTGGAAGAGTAATCCGGCAGTCATCCCAGAGTCAGTTGACCGTCGTTTGAGAAAGCGTTTAATGATGAAGAAAGATCTGAGGAAGGATGACGAATACAATCAATTAGTCCGGGCCTTTAAACTCTCCGATGTGTATACTCCACTGGTATCATCATCCACATCACCAATGACTATGATCCAGAGTATCAATCAGAACCAGATTGTCTATTCAACAACTGACAGAGTGATTGGCGCGAGAATCAGTTTATATGCTCCTCGCAAATATTATTCGGCTACCCTGTCGTTCACCTTGAATAGGTGTATTATACCATATGGGAAGAATGTAGCTCCTATAGGACACGCTAGATTTAACATCGGGACCTTTCCTTCGTTGGCATCCCCTAAATGCTTTGTGTTGAGTAGTGTGGATATCGAATCGATTCCTAATGAGTTCATTAAACTTTTCTATCAACGTGTCCGGAGCGTGCACGCAAATATTCTCAATGATATATCGCCTCAACTTTTGTCGGATATGTTACAGCGCAAGCGGTTGCGCGTATCCTCCCCAAATGAGCGCAAGATTGCCCAGATTATGCATTTGCCTTATCACGTGAAACGGGGTGCTACCCATGTAGATGTATACAGAGTCGATGTGGTGGACGTCTTGTTTGAAGTGGTTGACATCAAGGACGGATTGCGAAGCGTATCTCGTAAATTGACGTTGCAGACAGTTCCGGTTTCCGTGATTGAA
CTCACACTCATTTCCCCCCTCGCCTGTCACAGGCAACCCCCACCCCTTCTCTTACGGGAGTTAGGGCCAAGGATCTGTTGCATAGGCGTTGTATCCCCTAACCTTTTACCTACCCATCCCAATAGGACTGGTATTTCGGTTTTGATTGAGTAATGGATACTGATTCTATACCTGTTACCCATTCAGGGGAAAAATGGAGTTTCTTTCATGGATCTGACTTGATATGACCAAGAGTCAACACTTTGCGTGTTGGCCGTATGGAATGCTTTAAGGTTTATTCTTTGGATTATGACTTCAGGGTTGGCCGCCCAGGATAAAAGGCAATTGTGGTAAGTGATGTTAGTCATTGGTGGTTGAAACCTGCCTAAGACGTCCTAGGTCTACGCTGTGCGGGCCGAAGTAAGCTTAGGAATAACAGGGAGTATGCCATTTTCTGCTTTCACCCAACACGACCGTACACGAAAGAGCTAGAGGCACTTTGGGGCAAAGGGAAAAGCTTTGCTTAGCCCGAATGTTCATTTGAGTCCTTGACGAATGCGTCCCGTCTGTCCCGACGGTGAGGCGTATGGCGCATGCTCATGGCATTACCCAATGGTGTATCTGTGAGGGGGGGGCTCCTCACACTTAGTCTAGTGCTACCTGACAGGGCCGCGGCTGGTCGTTTGTGTATGGTATAACCAGTAGTAATCCCCCATGGATTGCTTTAACTTCCCCTCCTCCCTTACCAAGACATTCTCTAAGATGGCAATCTATGAGGATGACTCCTCGGAGTCAATTACATGCTGTAACTGGATTCCACGGAATCGTCGTAACAAAGTAAGAAAACAAAAACCCAGGAGTAAGGCCTCCAGAGTCGAGATGTCACCAGGGCCTCTTGTCACCTTGGCCGATGATGGCTATCTCTATGTGCATAAACATAAAGGTGAGACTAAATTTGTTAGGAGGGATGAAATTCTCACAAAATATGGCAGATGTATTGTTGAGATGGAAGAAGTTTTTC
AAATAAAAACAGCTTAGACAACCAAAGAAGAGAACGATTCAGCAGCTTACAAACCTACAGCGAACGAACACCCTCTTCAACTCTCAAATCTCTCTCTCAACTCTCCTTCAACACTCAAACTCTCTCAACTCCGATGGCGACGTCAACAATGATGGTTTTTGGTGATTTTGTCACTGTAGTGAGGCAGCGGGGAGCTGTGGTTAAGTCGAAGTGCCTAGGTATTCGCTGCCCTGGTAGCGATTATATGGCCACTCTGCCTAACCCAACAGCTGGACAGATGGTGAGGTCGCTCAACATTGCCTCCAAAGCAATGTTGGACGATTACAGTAAGACAACAGCAGCAGCGTTTGCAACTCTGCGCAACGTCGAGGCGAAAGCCAAGGCAAGGCATGAGGAATCACGCATCTGCAGCGTGAGGAAAGGAGTGTTTGGCTATAAGCCATACACAAAGAACTTCCTTCGCAAACGATCTCTTCAGCAGAAACAGAGAGAAGATGAAGAGAAGTGGTTCCAATCTCAGCCCGACAGTATTGTGGGGCGAATCATCTCTTATGAGCAGCCACAGCTCATTGAAGAGGACACCCCAAGGGTTGTGTGGCCACGAGCGCTGAAGAAACCACGCATCGCCTCCACACCCAAGAAGTTACTATGGAATGAATGTGGCGATGAGCTGATGAAAGCAGTTCAGCCAACATCATATCGCACGCTTGAAGTGATTGGCAATAAACGACGACAAACACACCGAATATCTCTCAAACGCGTCAACTGGAAGTCCGTGTTTAAGGTTGAAACACGTCATGAAACTGGGCTCAAAGTTGGTTTAGACCCTCCAACGAGTGCGTTTCAAAATCACATCCTTAATCGACTACTTCGAATAACTCCACGCTTGTCGATACGTGAGATTGAGAATTTAACGAAAGGCAGTAGTGGGTATTTAATCGATGATCCTGATGATTACGCCGCCCGTGTTCCTTTCGTTGTTCGAGGGAGGTATAATAGT
TAGTAGTAGACTCCGCAAGAAACAGCAGTTAAATAACAGCAGGATCATGTGGAGTTTGCTATTACTGGCCGCTTTAGTTGGCCAAGGCTTTGCATTAAAAAATGTGTTTGACATGAGAATTCAGTGTCCCCACTCAGTCAACTTTGGGGAAACAAGTGTGTCAGGCTATACAGAATTGCCACCACTCTCATTACAGGAGGCAGAACAGCTAGTGCCAGAGAGCTCATGCAACATGGACAACCACCAATCACTCTCAACAATAAATAAATTAACTAAGGTAATATGGCGGAAAAAAGCAAATCAGGAATCAGCAAACCAGAATTCATTTGAAGTTGTGGAGAGTGAAGTCAGCTTTAAAGGGTTGTGTATGTTAAAGCATAGAATGGTTGAAGAGTCATATAGAAACAGGAGATCAGTAATCTGTTATGATCTAGCCTGTAATAGTACATTTTGTAAGCCAACTGTTTACATGATTGTTCCTATACATGCATGCAACATGATGAAAAGCTGTTTGATTGGCCTTGGTCCCTATAGAATCCAGGTTGTCTATGAAAGGACATACTGCACTACAGGTATATTGACAGAAGGAAAGTGCTTTGTCCCCGACAAGGCTGTTGTCAGTGCATTGAAGAGAGGCATGTATGCCATAGCAAGCATAGAGACAATCTGCTTTTTTATTCATCAGAAAGGGAATACATATAAGATAGTGACTGCCATCACATCAGCAATGGGCTCCAAATGTAATAATACAGATACTAAAGTTCAGGGATATTATATCTGTATTATTGGTGGAAACTCTGCCCCTGTATATGCCCCTGCTGGTGAAGACTTTAGGGCAATGGAGGTTTTTTCTGGGATTATTACGTCACCGCATGGAGAAGACCATGACCTCCCTGGCGAAGAAATCGCAACATACCAGATTTCAGGGCAGATAGAGGCAAAAATCCCTCATACAGTAAGCTCTAAAAACTTAAAATTGACTGCTTTTGCAGGTATTCCA
AGCAAAAGCAGGAGATTAAAATGAATCCAAATCAGAAGATAATAACCATTGGATCAATCTGTATGGTAGTTGGGATAATTAGCTTGATGTTACAAATTGGGAACATAATCTCAATATGGGTCAGTCATTCAATTCAGACAGGGAATCAACACCAAGCTGAACCATGCAATCAAAGCATTATTACTTATGAAAACAACACCTGGGTAAATCAAACATATGTCAACATCAGCAATACCAATTTTCTTACTGAAAAAGCTGTGGCTTCAGTAACATTAGCGGGCAATTCATCTCTTTGCCCCATTAGCGGATGGGCTGTACACAGTAAGGACAACGGTATAAGAATCGGTTCCAAGGGGGATGTGTTTGTTATAAGAGAGCCGTTCATCTCATGCTCCCACTTGGAATGCAGAACTTTCTTTTTGACTCAGGGAGCCTTGCTGAATGACAAGCACTCCAATGGGACCGTCAAAGACAGAAGCCCTCACAGAACATTGATGAGTTGTCCTGTGGGTGAGGCTCCCTCCCCATATAACTCAAGGTTTGAGTCTGTTGCTTGGTCGGCAAGTGCTTGCCATGATGGCACCAGTTGGTTGACAATTGGAATTTCTGGCCCAGACAATGGGGCTGTGGCTGTATTGAAATACAACGGCATAATAACAGACACTATCAAGAGTTGGAGGAACAACATACTGAGAACTCAAGAGTCTGAATGTGCATGTGTAAATGGCTCTTGCTTTACTGTAATGACTGACGGACCAAGTAATGGGCAGGCCTCATATAAGATCTTCAAAATGGAAAAAGGGAAAGTAGTTAAATCAGTCGAATTGAATGCCCCTAATTATCACTATGAGGAGTGCTCCTGTTATCCTGATGCTGGCGAAATCACATGTGTGTGCAGGGATAATTGGCATGGCTCAAATCGGCCATGGGTATCTTTCAATCAAAATTTGGAGTATCAAATAGGATATATATGCAGTGGAGTTTTCGGAGACAATCCACG
CATAAATTTATTTTATCATTTGTTATTAGCCTACGGCGAAATAACTTTTCAATCCCCACCCGCTGATTAACGTCAGCACCCAAGTGCGGCATTACGGTGTCTCACTTATTGGTTAACAAATTTGCGGCGATTTATCGTCTCAAATCTATAACCATTCAACCCAATACCAAACAATATAAGGCTGCCAGTACCTCAAACTAACCTGACTTTATCAAGCATTACTTGGTTGTAAACGTCAATACAATGCCGTCAATTAACAGGACAATCACCGGCACTGAGTTGTCCAACAACTTGTCCCTCAAAGGGAAGATCACAGTGTTCCCATTAGACCCATCTATAGAAGAGAAGTTCAACTTCCTTAAGGAGAAAAACTTCAATCTTAAGAAAGTCTTTTGTGCCCACAGATTGCAAGTTTTGGTCGATCACTTCAACCTCCATGGTTGCAGTTTCAAGAGAATGCCTGTCCCGCTCAGAAACGCTTTTGGCTATGATTTTTTAAAGATAAACCAATTTATAGACCAGAAGTTGTCCGTTAAAATCGGTATGGAAACAATCAAAAATACATCCGTTCTTGAAGACATAACTGGTAAAACAGGTTTTTCAGACGGCTACTTGGTCAGGAAATATGAAGATCGCCGTCACGCGGATGTCTTCATCTCATTTGGCAGATACTTTAAATATGATCATGATATTATGTTTCGATTAACGTTTGCAAAAACTCATAATCGAAGGCGACTTCGCACCATAGTTGAGACCTCTCTAGGGAGAATGGAGGACAGAGGCGAAGTCTACTTGAAACCTTTCACTCTGTTTGACCGTCTCCCGCCCAAAGCTTTTGAAATGCAATGTCTTCTTCTCTCCGTTATCGAGCGCTGTGATGACATGTGTGAGATCGTCAACTATTATAAAAATACCAAGTTCTCACAACCTGTCAAGAAAATCAGAGAAAAATTTTATCGCAGGTGCACAGTAACTATGATTGGAGTGAACCAGTCCAGAC
GGTTGGCGCCCCTTTCGGGGCGCTTGCTTTCTTCCTTGAAGGCGCTAGGGATGTTTTGCAAAAGCGACTCATGCCTGCAGTCTTTTCATCATGCCGTTAGGTTTAGATGACGGTATATCCATATACCGGAGGAACTATGTTTCCGAAACAGAATATCGATCGAATTTATCATGTTAAACTTGTCTCTTACGATAATAAAGGAAAAGTAACTTCTGACGACTCTTTTGAGTCTGTCGAGAATTACCTCCTCCAAAATCGTTCGACCACGTATAAACCTGGTTATATTCGAAAAGATTTCCGTAAACCCACGAACTTTTGGAATGGCTATCGCTATTTCCATCAGCCCGTCGGCACGTTTACTCGGAAACTATCTGATGGTGGGCGTCAAGAGGCCGATTATGGTATAGTGAACCCTAATAAGTTCACCGCCAACAGTCAGCATCTTGGAGAGAACATGGTTATTTATCCAGGTCCTTTCTCAATAAATATTGACAACAGAGCTTCTGTCGAAGTCCTCAATAAACTTTCTCAATCCAACCTCAATATTGGGGTTGCTATTGCGGAAGCCAAGATGACTGCTTCATTACTCTCACGTCAATCTATTGCGCTCATCAGAGCCTACACTGCTGCAAAGCGCGGTAAGTGGCGAGAGGTGCTTTCACAGCTCCTCATTGCCGAACACCGTTTCACGAGACCCTCTAAGGATCTCGGAGGTCGATGGCTCGAACTGCAGTACGGTTGGCTTCCTCTTATGAGTGATATAAAAGCTGGTTATGACTTGCTTACGCAAACTCATTTACCTGCGTTTATGCCTCTTCGAGTAAGTCGTACCGTTGGCGCTACGCATAATTACAAAGTGCGTAATGTCGAATCTGCAGGGGATACTTGGTCCTATAGCGACCGGCTCTCAGTAAATTACCGAATATGGTATTTTATTTCTGATCCGCGACTCGCATGGGCCAGTTCCCTAGGTCTCTTAAACCCTCTAGAAATCTATTGG
ACCGGATGGCCGCGCGATTTTCCCCCCCCCCCACGTGGCGCTCTGGTGGTCGTGCGATTTCTCTCCCCCCCTCTCGCGCGACGTGGAGCTCTGGTGTCCGCGCGTTCCACCCGCGCGCTCTGCCTTTAATTTAAATTAAAGGGAATAACTTTCATCAGGACCAATGAAATTGCGTCCTTTAAGCGTAAATATCAGCGTAAGACTTGGGCCCTAAGTTGTTTGACGTCTATAAAATTAGGTCATGTATGACGTCAGTATTATTTCAAAATGCCTAAGCGGGATCCCTCATGGCGCCAGATGGCGGGAACCTCAAAGGTTAGCCGCTCTTCTAATTTCTCACCTCGTGGAGGTGGAGGCCCAAAATATAACAAGGCCTCAGAATGGGTGAACAGGCCCATGTACAGGAAGCCCAGGATATACAGGACGCTAAGGACGCCTGATATTCCTAGAGGCTGTGAAGGGCCTTGTAAAGTCCAGTCATACGAGCAACGCCATGATATCTCACATGTCGGGAAGGTCATGTGCATCTCTGACGTCACCCGTGGCAACGGTATAGCACACCGTGTCGGTAAGCGTTTTTGCGTTAAGTCTGTGTACATTTTAGGGAAGATATGGATGGACGAGAACATCAAGCTCAAGAACCACACGAACAGTGTCATGTTCTGGTTGGTCAGGGACCGTAGACCGTATGGTACTCCTATGGACTTTGGCCAGGTGTTCAACATGTTTGACAACGAGCCCAGCACTGCTACGGTGAAGAACGATCTCCGTGATCGTTATCAAGTTATGCACAAGTTCTACGCCAAGGTCACTGGTGGTCAATATGCCAGCAACGAGCAGGCTCTGGTCAAGAGGTTCTGGAAGGTCAACAATCATGTGGTGTACAACCACCAGGAAGCTGGCAAGTATGAGAATCACACGGAGAATGCTTTGTTACTGTACATGGCATGTACTCATGCCTCTAACCCTGTGTATGCAACGCTTAAGATTCGGATCTATT
TTGAAAAGAACTGTGCTTTCTCCGTCCGAGAATTAAAAGAATGGTTCAAAATTCTGTTTTAAAGGGTGGTGGGGGTGTGCTTCCAAAACGCGTCCGAGTTATCTCGAAGCGTAGGGCACGCATCTTCACCGTAGGTCGTCATGATCTACATGTCTTGCCTTCTGGCAAGAGAGCTTGGGTTCCCGTAAGGGCGCCTATTGCAGCTGGTGGAAGTTTCCGGAGGGAGAGACCACCTGTTGTGTCCCACAAGACACAGCAGGTGCGGCCTATCCGGACGCCAACTGCGGTAAAGACAAGCAACCGCTTTGCCTCCCTATCCGTGAAGGAGGAGGCACCTGAGGCTGTTGCCCCATTTAATCCAAAGAAGAAGTCTTACGCTGATGCTCTGCGTTCATCAGCGTTTGTCAAGCCTTCGGCTCGCAAGGGAGTTGTGACTCTTGTTGAGACCGAGAAGGATTTCGCACTATTTTGTGATGAGTTTACTCAAAACCAGGTGGTGCCCTGTCCCGGCCAGACACTTTCCGAGGCTGAATCCCTTCAACGGGAATTTCACAAGAGAGCCTTTGCGTTCTCCGGAAAGAGACTAAGTGTCAGTGGGCTGCCGGAGGGTCCGATCCCTTCGCTTCTCCTGCGCCAGTCAGCCTGCAACTGTCCCAAGGGTTGCCATGTTGACCCAGTTTCCTGGGAGGGCATGTCCTTTGGGCAATGCAGTAGGGCCTTGACGCTGTACAGACAACTGTGTGGTTGTTTTGGCATGAAGATGTTCTCTTCATCCCTGTACGGCATGGCTGTGAGAAGGTTCTCCGCCTTAGGGAAGATTTCCCTGTGGCAATCCCGGAAAATTTTGCTCGTTACGGGCAGGTTAGCCAGGATCTGGAGGCCGTCCACCTCTTTGTATAGTTATACAAGCTCCAGTAGGTTTGTGCCAATGATACGCTCTGGTACATGGGCCTTTTTTAAAGACAGTCTTATAATAGGGTCTACTCACGCCTGTGTAGTG
AGCAGAAGCGGAGCTTTAAGATGAATATAAATCCATATTTTCTTTTCATAGATGTACCTATACAGGCAGCAATTTCAACAACATTCCCATACACCGGTGTTCCCCCTTATTCTCATGGAACGGGAACAGGCTACACAATAGACACCGTGATTAGAACACACGAGTACTCAAACAAGGGAAAACAATACATTTCTGATGTTACAGGATGTGTAATGGTAGATCCAACAAATGGGCCATTACCCGAAGACAATGAACCGAGTGCCTATGCACAATTGGATTGTGTTCTGGAGGCTTTGGATAGAATGGATGAAGAACATCCAGGTCTGTTTCAAGCAGGGTCACAGAATGCCATGGAGGCACTAATGGTCACAACAGTGGACAAATTGACTCAGGGGAGACAGACCTTTGATTGGACGGTGTGTAGAAACCAACCTGCTGCAACGGCACTGAACACAACAATAACCTCTTTTAGGTTGAATGATTTAAATGGAGCCGACAAGGGTGGATTAGTGCCCTTTTGCCAAGATATCATTGATTCATTAGACAAACCTGAAATGATTTTCTTCACAGTAAAGAATATAAAGAAAAAATTGCCTGCTAAAAACAGAAAGGGTTTCCTTATAAAAAGAATACCTATGAAGGTAAAAGACAGAATAACAAGAGTGGAATACATCAAAAGAGCATTATCATTAAACACAATGACTAAAGATGCTGAAAGAGGCAAACTAAAAAGAAGAGCAATTGCCACCGCTGGGATACAAATCAGAGGATTTGTATTAGTAGTTGAAAACTTGGCTAAAAATATCTGTGAAAATCTAGAGCAAAGTGGTTTACCCGTAGGTGGAAACGAAAAGAAGGCCAAACTATCAAATGCAGTGGCTAAAATGCTCAGTAATTGTCCACCAGGAGGGATCAGTATGACTGTGACAGGAGACAATACTAAATGGAATGAATGCTTAAATCCAAGAATCTTTTTGGCTATGACTGAAAGAATAACCAG
GATCGGGAAAACGCGAGGGGAGCGGGGGACAGGGGACGGCGTGTGCGTGCTTGTGAGACACCGGGTACGGCTGCCTGCCTGCTCGCTGGCCTGCTTGCTGAGGGGACAGTAGGCCTGCTTGCTCGCTGGCCTGCTTGCTGAGGGGACAGTAGGCCTGCTTGCTGAGGGGACAGTAGGCCTGCTTGCTCGCTGGCCTGCTTGCTGAGGGGACAGTAGGGCTGCTGGCTTGCTAGTAGGGCTGCTCGCTGGCCTGCTTGCTTGCTCGCTGGCCTGCTTGCTTGCTCGCTGGCCTGCTTGCTTGCTCGCTGGCCTGCTTGCTTGCTCGCTGGCCTGCTTGCTTGCTCGCTGGCCTGCTTGCTTGCTCGCTGGCCTGCTTGCTTGCTCGCTGGCCTGCTTGCTTGCTCGCTGGCCTGCTTGCTGAGGGGACAGTAGGGCTGCTTGCTTGCTAAGGGGACGGTACGCCTGCCTGATGGCTTGATAGTAGGGCTGCTGGGCTGCTAGTAGGGCTGCTGGGCTGCTAGTAGGGCTGCTGGGCTGCTAGTAGGGCTGCTGGGCTGCTAGTAGGGCTCCTGGGCTGCTAGTAGGGCTGCTGGGCTGCTAGTAGGGCTCCTGGGCTGCTAGTAGGGCTGCTGGGCTGCTAGTAGGGCTGCTGGGCTGCTAGTAGGGCTGCTGGGCTGCTAGTAGGGCTGCCTGCTGGCTTGCTTGCTTGCTTGCTAGTGGGGCCGCTTGCCTGCTACTAGGGCTGCTGTGCAGCTGGGAGAACAGAGTAGGGCTGCCGGCCAGCTGCGTGCGAGGGCGTCCGAGGGCCAGACGAGGACACGGGACCCGGGCCTCTCCCCCAGGCACAAAGCAGTAGGGCTGGCCAGGGGAAACAGTAAGGCTGATTGCTTGCTGAAAAACAGTAGGGCTGCTGGTTTGTTGCTAACGGAAAAAGGGGAGGTGTGTGTATGCTTTTGTGACTTTCCAGCGGAGGGGGTACAGTGCACGGCCAAGTTACAAG
AGCACGGGGGACTATTATTACCCCCCGTGCTCGGGACGGGACATGACGTCAGCAAGGATTATAATGGGCTTTTTATTAGCCCATTTATTGAATTGGGCCGGGTTTTGTCATTTTACAAAAGCCCGGTCCAGGATAAGTATAATGTCACGTGCCGAATTAAAAGGTTGCTTCGCCACGAAGAAACCTAATTTGAGGTTGCGTATTCAATACGCTACCGAATATCTATTAATATGTGAGTCTCTGCCGAAAAAAATCAGAGCGAAAGCGGAAGGCAGAAGCGATGGATTGGGCGGAATCACAATTCAAGACCTGTACTCATGGATGCGATTGGAAGAAGATATCATCGGATTCAGCCGATAATCGACAATATGTACCATGCGTCGATTCTGGAGCTGGAAGAAAGTCGCCTCGCAAGGTACTTCTTAGATCTATTGAAGCTGTGTTTAACGGAAGCTTCAGCGGAAATAATAGGAATGTTCGTGGATTTCTCTACGTATCGATCAGAGACGATGACGGAGAAATGCGTCCAGTACTCATAGTACCATTCGGAGGATATGGATATCATAATGATTTTTATTATTTCGAAGGGAAGGGGAAAGTTGAATGTGATATATCATCAGATTATGTTGCGCCAGGAATAGATTGGAGCAGAGACATGGAAGTTAGTATTAGTAACAGCAACAACTGTAATGAATTATGTGATCTGAAGTGTTATGTTGTTTGTTCGTTAAGAATCAAGGAATAAAAGTTGTGCTGTAATGTTAATTAATAAAACGTATATTTGGGAAATTGATAGTTGTATAAAACATACAACACACTATGAAATACAAGACGCTATGACAAATGTACGGGTATCTGAATGAGTTTTAGTATCGCTTAAGGGCCGCAGGCCCGTTAAAAATAATAATCGAATTATAAACGTTAGATAATAATCAGAGATAGGTGATCAGATAATATAAACATAAACGAAGTATATGCCGGTACAATAATAAAATAAGTA
ATGGGAAAAAGTTAGTATAAATTTACACCTCCCCACCGTTTAAAATAAACGATTATACAAATCAAAACTTATAAATTCACTTATCATTTCTTTACTAAACTTATAAATACTGTTCGTCAACTTAACCAACTTACATAACCTATTACATATTCATCAAATACAAAATTTATGTATCTATTGACTTTTATTCAAAATTATGATTTCAACATATAATAAAATTAATTTACTTATTTAAATATTCTATGATATAATTAGTTATAAAATATTTGGAGGTGTCTAAATGACAGAATTTGATGAAATCGTAAAACCAGACGACAAAGAAGAAACTTCAGAATCAACTGAAGAAAATTCAGAATCAACTGAAGAAACTTCAGAATCAACTGAAGAATCAACTGAAGAATCAACTGAAGATAAAACAGTAGAAACAATCGAAGAAGAAAATGAAAACAAATTAGAACCTACTACAACAGATGAAGATAGTTCGAAATTTGACCCTGTTGTATTAGAACAACGTATTGCTTCATTAGAACAACAAGTGACTACTTTTTTATCTTCACAAATGCAACAACCACAACAAGTACAACAAACACAACCAGATGTAACAGAATCAGACAAAGAAGATAACGACTATTCAGATGAAGAACTAGTTGATAAGTTAGATTTAGATTAGGAGGAATTTAAACATGTATGAGGGAAACAACATGCGTTCTATGATGGGTACATCATATGAAGATTCAAGATTAAATAAACGAACAGAATTAAATGAAAACATGTCAATTGATACAAATAAAAGTGAAGATAGTTATGGTGTACAAATTCATTCACTTTCAAAACAATCATTTACAGGGGACGTTGAGGAGGAATAATAAATTATGGCACAACAATCTACAAAAAATGAAACTGCACTTTTAGTAGCAAAGTCAGCTAAATCAGCGTTACAAGATTTTAATCATGATTATTCAAAATCTTGGACATTTGGCGACAAATGGGATAATTCAAA
CGCACCGGGGATCCTAGGCGTTACGTGCACTCTTCTTTATTGGGCTGGATTACACAAAACTTTTCAAGCATGGGCAACTGCAATCGAACTCAGAAACCCAGTTCGTCTTCTAACAACCTCGAGAAGCCACCACAAGCTGCAGAATTTAGAAGAACGGCAGAGCCCAGTCTATATGGGAGGTACAATTGCAAATGTTGTTGGTTTGCTGACAAAAACTTAATCACCTGTAGTGACCATTATCTTTGTCTAAGATGTCACCAAATCATGCTGAGAAACTCAGAGCTGTGCAACATCTGCTGGAAGCCCCTGCCAACATCCATAAGAGTCCCGCTAGAGGCAAGTGCTCCGGATCTGTAACCAACGACAAACAAGGTCGCTGACCCCCCGGGGGGCCCCCAAGGGGGCCCCCGTGGGGGTGGCCCCCGGGGGAGTTTGGGTTCTACTCAATGTCCTCCACTGTGTTTCTCCTAGCTAGAGGTCTGCACATAATGCCTCTCAACCTCAAGGACCCCTGGTTGTCAGATACAACAAGGTCTTTCAGGGACTTACTGTATGCAACCTTGAAGTTGACAAATTCAACCCAGTCCCCGATCAACTCCAGGGACCTGATCAAGCCAGATCTATGTAAATCATAGACAAGGACAAAGTCCTCTTGTTGGAATAGCATCACCTGTGCAGTTGATTTTAAATAGGGCCAGAGTTGGTTCAACAAAGCATTCACATCTTCAGGGTCGTCCAGTGCGCCAATTGCCTTCACTATTATATCACCAGTCAACTCCACTCTGTAAGTAGAAACTTTCTCAGTTCCCATAAAAAAGTGGCCGTCTCTTAACACCAATGGCTCCCCTTGATCGACTGGCCCATTGAGTGTATAGGCATACTTGTCACTCAATTCAGATAAAAATCCACCAAAGCTGAATCTTACATCCGTCAGAATTAGGTTGTCATTTGTCTCCACAAGATCTGCATCCATCATCAGGGAAGCCATATTAAAAGTGCC
ACCGGATGGCCGCAAATTTTTGGTGTCCTCTCGGCCCAAGGCCCAGCCCAAATCCCCGGCCCATGATTCAACCACAACTTTACCCTTTTGGACCACGTAAAAGAATACGCACCAACCGCGTTGCTTCTGACAAGTCTACATATTTATGCTTTCTTGACTAAGACGTGGTCCTTTATCTATAAATGATAATGACAATTTAGGACACTTTAACTCAAAATGCCGAAGCGCGATGCCCCATGGCGTTCATTGGCGGGGACCTCAAAGGTTTCCCGCTCTGCTAACTATACTCCACGTGGAGGTCCTAAATTGGACAAGGCCGCTGTGTGGGTCAACCGGCCCATGTACCGGAAGCCCAGGATCTATCGGACATTCAAGAGTCCCGATGTTCCCAAGGGTTGTGAAGGGCCGTGTAAGGTTCAGTCTTTCGAGCAGCGGCATGATATATCTCATGTTGGGAAGGTGATGTGCATATCTGACGTGACCCGTGGTAACGGTATTACTCATCGCGTGGGGAAACGTTTTTGTGTTAAGTCTGTATATATTTTAGGGAAGATCTGGATGGACGAAAACATCAAGTTGAAGAACCACACTAACAGCGTTATTTTCTGGTTGGTAAGAGACCGTCGACCGTATAGTTCTCCTATGGATTTCGGCCAAGTGTTCAACATGTTCGACAACGAGCCTAGTACTGCAACCGTTAAGAACGATCTCCGCGATCGTTTTCAAGTGATGCACAGGTTCTATGCAAAGGTCACTGGTGGTCAATATGCGAGCAACGAGCAAGCCTTAGTTAGGCGATTTTGGAAGGTCAACAACCACGTAGTCTACAACCACCAGGAAGCAGGAAAATACGAAAATCATACTGAGAACGCTTTGTTATTGTATATGGCATGTACGCATGCCTCTAACCCCGTGTATGCGACATTGAAAATTCGGATCTATTTTTATGATTCGATAACAAATTAATAAAATTTGAATTTTATATCATGATTTTCGAGTA
ACCAGCGCACTTCGGCAGCGGCAGCACCTCGGCAGCGTCAGTGAAAATGCCAAGCAAGAAAAGCGGCCCGCAACCCCATAAGAGGTGGGTGTTCACCCTTAATAATCCTTCCGAGGAGGAGAAAAACAAAATACGGGAGCTTCCAATCTCCCTTTTTGATTATTTTGTTTGCGGAGAGGAAGGTTTGGAAGAGGGTAGAACTCCTCACCTCCAGGGGTTTGCGAATTTTGCTAAGAAGCAGACTTTTAACAAGGTGAAGTGGTATTTTGGTGCCCGCTGCCACATCGAGAAAGCGAAAGGAACCGACCAGCAGAATAAAGAATACTGCAGTAAAGAAGGCCACATACTTATCGAGTGTGGAGCTCCGCGGAACCAGGGGAAGCGCAGCGACCTGTCTACTGCTGTGAGTACCCTTTTGGAGACGGGGTCTTTGGTGACTGTAGCCGAGCAGTTCCCTGTAACGTATGTGAGAAATTTCCGCGGGTTGGCTGAGCTTTTGAAAGTGAGCGGGAAGATGCAGCAGCGTGATTGGAAGACAGCTGTACACGTCATAGTGGGCCCGCCCGGTTGTGGGAAGAGCCGGTGGGCCCGTAATTTTGCTGAGCCTAGCGACACCTACTGGAAGCCTAGTAGAAATAAGTGGTGGGATGGATATCATGGAGAAGAAGTTGTTGTTTTGGATGATTTTTATGGCTGGTTACCTTGGGATGATCTACTGAGACTGTGTGACCGGTATCCATTGACTGTAGAGACTAAAGGGGGTACTGTTCCTTTTTTGGCCCGCAGTATTTTGATTACCAGCAATCAGGCCCCCCAGGAATGGTACTCCTCAACTGCTGTCCCAGCTGTAGAAGCTCTCTATCGGAGGATTACTACTTTGCAATTTTGGAAGACTGCTGGAGAACAATCCACGGAGGTACCCGAAGGCCGATTTGAAGCAGTGGACCCACCCTGTGCCCTTTTCCCATATAAAATAAATTACTGAGTCTTTTTTGTTATC
GCATGCGCTACTAGAAGAAGCAACAGAATTGTCAAAAAAATTAAAGTTACCCAACTTAGCAGCAACCACCGCCGCTTCTTATCAAATAGAAGAAGATAGAGTAGAACAAAAAAGTAAATGAACCAATATTCAATGAGGAAAAATAAACCAACTAAATCAGCATGACTCATTGATATAAAGCTTCCAGCAGTTCTGCCAAGGCCGCCACCATGGCAGGACTTTTCTTTGTTTTCGGGTTATTGGCAATCTCAACTACTAGGTTAGTAACTGATTGCGATACTTGCGTAGCTGAATATGTTTCATGCTCTTCACTCATTTTGCTGCCTCCTTTGTCAATTTGTTTGCTTTTGCCGATATGATACGTTTGGTATCCTTATCTGGCAAAAAAATATCAGGAAACAAAATTTCAGGTTTAACCTCAAAAAGATATGAAAATTTCGCAATTAATTTGCTACTAGGGTTGCGTGATCCATTTTCTATGCTTCTAACAGTTATTTCCGCAATATCAAGTAATTTTGCAACACTATTTTGAGACCAACCATTCCTATTTCTTTCTGCAATAAGTCGCTCACGCTTCATTTTTGCACCTCCAATTCCGATACATATCGTATCAACAATTATTATAATAAACGATACTTTAAGTATCGTCAAGTGTTTTTAGAAACTTTTTGTATCATTGATTGAAACCGATACACAATGTATCTATACTGATACATATAATATCCATTAAGAAAGGAGCGGTACTATGGCATCTTCAGGAATTGGGAATCGTTTAAAAGAATTACGAAATATGCAAGGCAAGACACAAGATGAGGTTGCAAAATCAATTGGTATCAGTAGAGCTCGATATTCCCATTTGGAAAACGAACGTAACGAACCCGACAATGAACTACTAAAACTTCTTGCTAGCTACTATGAAGTATCCACTGACTATCTTCTTGGAAATAGCGAAAAGAGTCATAAATCACCAGACTGGGCTACTGAAGCTGATCGTATTGAT
AGTCATTAATTACATTAAGTTTGGAGGTGATAACAGCGTAAACCATCTATTTCGGTATATTAAACATCTTTATTCTTGTAGCGTTCGAGGGTTCGACTCCCTCGCTCGCTGTTAGTCTGTCATGACTAGGTAATTTTTTAGACACTTGTATCGCTGACAGACCGATACACAAACCCAGTAAATATTTTATAGAAATGAGGATCCAATACATACTTTTTTTACTCTAGTCTTGCATTGCTGGTAGCAAGACTGGAATTTAAAATAAAGGGGGTGGTAAATAAAAAAAGCCCAAGGCAAAGCTTGCCGAGAACTATTTAAATAATCTGACAATATTATTATACCATAAAAAGGAAAGACAATTTATGAGAACAGTTGAACGGCTTCAAAAAATCAAGGCACTTGATAGATATATTGAGAGTCAGATAGAGCAAATTAAGAGACTGGAATCACAAGCACTTAAAGTGACATCTGGTTCAATGCATACTGACATGGTTCAGGGTGGAAAGCGTAAGGGTAAAGATGATATCTATGTGGAACTTATAACAGCTAAAGAAGAAGTAGAACGCTTCACAGCTGAAGCTATTAAACAGAAGCTAGAGTTTCGTAGACAGATAGCAAATGTTAAGGATATAGATGCTAGGTCCTTGCTTCAAATGGTATACATTGATCAACTTGGTATCTGGCAGATATGTGACAAGATGGGTATTAGTAAAGCTACATACTATGTTAAATTAAGACAAGCTGAGAAACATCTAGATTAATCTATACCAATTAATACGGCATAATACTTTAGGCGTGGTAATATAGTATTATCGAATCAGAAGGACACATCAGTGTTCTTCTTTTATTTTATCTAAAGGAGGCATGCCAATGCCAATGGTCAGACGATGCAAGGCAGACGGCTGCCGCACTTTAGTAGAGAGACCAGCACACTACTGTACTGCACATAAAGACATGGAAGCAGCATACACACAAGAGAGACAGAGATACTCACGCACGA
GCTATTGGCGCAATGGCGAACGTTTGGGGAGTGAGACTTGCAGACTCTTTATCATCACCCACTATTGAGACAAGAACTCGTCATTACACACTACGCGATTTCTGTTCCGACCTGGATGCTGTGGCTGGCAAGGAACCCTGGAGACCTTTGCGCAATCAGAGAACGAATGACATTGTCGCCGTTCAATTGTTTAGGCCACTGCAGGGATTGGTGCTTGACACGCAGTTCTATGGATTCCCTGGCATTTTCTCAGAATGGGAGCAGTTTATAAAGGAAAAACTCCGCGTATTAAAATATGAGGTTTTGCGGATCTACCCAATCAGTAATTATAATCATGAACGTGTCAATGTCTTCGTAGCAAATGCTCTTGTCGGTGCGTTCCTATCCAACCAAGCCTTCTATGACCTGTTGCCTCTATTAGTAATAAATGATACCATGATAAATGACTTACTTGGGACAGGTGCCGCCCTTTCTCAATTTTTTCAATCCCATGGTGAGGTTTTAGAAGTTGCCGCAGGAAGGAAGTACCTGCAAATGAAGAACTACTCGAACGATGACGATGATCCACCTTTGTTCGCTAAAGATCTGTCGGACTATGCGAAGGCGTTTTACAGTGACACGTTTGAGACTCTAGACCGATTTTTCTGGACACATGACTCATCTGCGGGCGTCCTAGTGCACTATGATAAGCCCACTAACGGGAATCATTACATCTTGGGTACTCTGACGCAGATGGTTAGTGCGCCTCCGCATATCATTAACGCTACTGACGCATTGTTGCTCGAATCGTGCTTAGAACAATTTGCGGCGAATGTGAGAGCCAGGCCAGCGCAGCCTGTTGCGAGATTGGATCAATGTTATCATTTACGGTGGGGTGCTCAATATGTTGGCGAGGACTCATTGACGTACCGTTTGGGGGTACTTTCGCTGCTGGCTACCAACGGATATCAATTAGCTAGACCGATCCCTAAGCAATTGACGAATCGATGGCTCTCTAGTT
TTCAAGAGGGGTCTCCGGGAATTTCCGGAGTCCCTCTTGGAAGTCCATGGTGAGGGGACTTGATACCTCACCGCCGTTTGCCTAGGCTATAGGCTAAATTTTCCCTTTCCCTTTTCCCTTTCCTATTCCCTTTGTTTTGCTTGTAAATATTAATTCCTGCAGGTTCAGGGTTCTTAAATCTGTTTCTCTATAAGAACACTCATTTTTCACGCTTTCTGTCTTCTTTCTTCCAGGGCTCTCCCCTTGCCCTAGGCTCTGGCCGTTGCGCCCGGCGGGGTCAACTCCATGATTAGCATGGAGCTGTAGGAGTCTAAATTGGGGACACAGATGTTTGGAACGTCACCTTGCAGTGTTAACTTGGCTTTCATGAATCTCTTTGATCTTCCACAAGGGGTAGGCTACGGGTGAAACCTCTTAGGCTAATACTTCTATGAAGAGATGCCTTGGATAGGGTAACAGCGGCGGATATTGGTGAGTTGTTAAGACAAAAACCATTCAACGCCGGAGGACTGACTCTCATCCAGTGGATGCATTGAGTGGATTGACTGTCAGGGCTGTCTTTAGGCTTAATTCCAGACCTCTCTGTGCTTAGGGCAAACATCATTTGGCCTTAAATGGGATTCTGTGAGAGGGGATCCCTCCATTGACAGCTGGACTGTTCTTTGGGGCCTTATGTGGTGTTTGCCTCTGAGGTACTCAGGGGCATTTAGGTTTTTCCTCATTCTTAAATAATAATGAACATGTCTAGACAAGGTATTTTCCAGACTGTTGGGAGTGGTCTTGACCACATCCTGTCTTTGGCAGACATTGAGGAAGAGCAAATGATTCAATCAGTTGATAGGACTGCAGTGACTGGTGCTTCTTATTTTACTTCTGTGGATCAATCTTCAGTTCATACAGCTGAGGTTGGATCACACCAGGTTGAACCTTTGAGAACCTCTGTTGATAAACCCGGTTCAAAGAAGACTCAGGGAGAGAAATTTTTCTTGATTCATTCTGC
ACGAGGCGGGTTCTAGTATTACCCCGCCTCGTTACACTACCTCGTTACATTTTCTCTCTCTAGAGAGAATGGCATCTAAGCGTTGGTGCTTTACGCTGAACTATAAGACAGCGTTAGAGAGAGAAACATTCATTTCTCTCTTCTCTCGCGACGAATTGAACTATTTCGTTTGTGGAGACGAAATCGCTCCCACTACTGGGCAGAAACATCTCCAAGGATATGTTTCGATGAAGAAATTAATTCGTCTGGGTGGATTGAAGAAGAAATTTGGATCTATTGCTCATTGGGAGATCGCTAAGGGAGACGATTTTCAGAATCGCGATTACTGTACGAAAGAAACCCTAATTGCAGAAATTGGGGCTCCGGTGAAGAAAGGCTCAAATCGAAGGAAGATTATGGAGATATACGAAGAAGATCCAGAAGAAATGAAATTGCGAGATCCGGATACTGCCCTTCGCTGTAAGGCGAAGAAATTAAGAGAAGAGTATTGTTCTGAAGTTTCGGTGTTTTCTCTTCGACCATGGCAAATTGAGTTACACAGAGCGTTAATGGAGGTTCCTGACGACAGAACAATTATTTGGGCGTATGGCCCAGATGGAGGCGAAGGTAAATCTACCTTCGCGAAAGAATTAATCAAATATGGTTGGTTTTATACTGCAGGAGGAAAGACCCAGGACATACTGTATATGTATGCGCAAGATCCTGAAAGAAATATTGCGTTCGATGTACCCAGGTGTTCTTCGGAGATGATGAACTATCAAGCAATGGAAATGATGAAGAATAGAGTATTTGCAAGTACAAAATATAGGCCTGTAGATCTTTGTATAAGAAAGAAGGTTCATTTAATTGTATTTGCCAACGTGGCACCTGACCCCACAAAATTAAGTGAGGACAGAATTGTAATTATCAATTGTTGATTAAATGAATAATATATTATTTTATGGAACTCCGTAGCGCCAGCTGTCCTTTTTTTGGAGAGTGTCCAAAAAAACCTCGTTAC
TGGTATCAGAGCATGGTTATGGAAATCATGCGTAACTAAACCATTCGATAGGGGAATCGGGGCTCTGCTGAGCACCGATTATCAGGTATGAACCTTTAATTTAAGTGTTTTAATAGGCTTATTACTACTCGACGACTGGTTTTATATACTATTCAGAGGGGTCAGGTAAGAACGTGTGTTCTAAGGTCATGAGTTCTGTCAAGCGGAAAAGGGGTACTAACGTAAGCGTAGCCGAGGTAAGACCACGAGGAGTGGCAGTGATGGCCAACGTGACACGGGTATCATGACTGCAAACGCAGAATTTGTAGCCGGATGAACACATTAATTATCTGATAATTCTGAGTTTTATACTTACCCAGTCCCAGAAGTAGCAGTATTCCTATTGAAATCCAAGAACTAAAAGGCGAATTACGTGATAAAAGGTAGGAAAGCATCCCTAGAGACCCCTATCACCTTAGTATTTGAAGTTAAACTCTCTTTGAATTACACTGTTTATGACCGATACTGAAGTAAAGGACCAACTAGTTTTGAACCTGGAATATTGGCGAAAGTGGAAAAATCTCCATTACATTGACTGGGAACAAAACACCCGAGAAGCAATCCAGCAAAACCTACGGGTTGTTGCCTACAGAACTGACATTTCTGCGAAAGTATCTGTGGTTTGGCAGGAAAGACACTCAAAGAGGTTACAGGAGCTGAAGGATCTCACCAGAAGTCAGAAGGTGAACACAGATCTCATACCGGAGATCTTGCGGATCCAGCAGCTTCAGAGGTCTAAACTATTAGATCTCCAGCAGAATCTCAAAGCTCTGGGCTCTGAGGTTGAGGAATTAAAAAAGCACATTCTCACCCTACGACCTCTTACCAAGAACGACATAGACAAATTGGTGGCTACCCTGCTAAGCCAACCAAAGGAGATTGAAAGACAAACGGAGGCTCTTACTATCGAACTCACAAAAGAAGTCCATAATTTGAAGAAAATCATCTTAGAATTCGAGGG
TAGAGCGCGAAGCGCGAGTATCCATCATTTAAATTAGTGGTATGACGTCACATATTAAGTTAACGGTTTCTGCGAAGCGCTTCGCAGGAAACCGTTACAACCTATGACGTCATAGGTCCTATATAAGAGATGACGGACTCACCGGTCTCCCAGTTTCTAACTGACGAGTGAAGAGGCTATTCCAAGTGACTTAGGACAATTTTGGAACATGGAAGATACGAACGACCACCCATGGCAATCAATACCTAGTCCGTCATTATTTGGATCATCAAGTAACAGTGAACCAACAGAAGTCTTTCAAAACGTCTTCGGAGAAAGACAAACCCAAGGATACAAATGTAAGTACAAGTGACTGACTAAGTGACGATCCATTAAATTCCTAATTGACGCAAGTGACGACGTCATATGCGTCACTTACAAAAGACGTAACCGCTTTCGTCCATCACTCACATATATCTTTCTCTACCTTTCAGACAACATACCCCAACAAATATCGCTGCGCTACTGCCCAGATCACATTCTACCGTGACGATCCATTAAATTCCTAATTGACGCAAGTGACGACGTCATATGCGTCACTTACAAAAGACGTAACCGCTTTCGTCCATCACTCACATATATCTTTCTCTACCTTTCAGACGACATACCCCAACAAATATCGCTACGCTACTGCCCAGATCACATTCTACCGTGGTGCTTCATAGGGAACAGACCCGTTTCTCTACTGCCTCTGCAACGAGTGTTTTATAGACAATCTCAATGTCAACGGACAGTGTCTACACTGTCATCCCGACGACGAAGAATGGACAGAAAATATGGCCAAGGACATACTGCATACACGTCAGGGCGAACCAGAATCACTTAGTGAATTGCTTCGAGAACGCACGAACGAAACTCACTCCAGCCAGGGAATTTCTCCAAGCCTTCTCACCCCAGGTCCAAATCAAGACCCTAAACCCACTACCGAACAACTTCTTAATATGTCTGAAGAACTGTTCCA
TTAAAACAGCTCTGGGGTTGTTCCCACCCCAGAGGCCCACGTGGCGGCTAGTACTCCGGTACCCCGGTACCCTTGTACGCCTGTTTTATACTCCCTTTCCCAAGTAACTTTAGAAGAAATAAACTAATGTTCAACAGGAGGGGGTACAAACCAGTACCACCACGAACACACACTTCTGTTTCCCCGGTGAAGTTGCATAGACTGTACCCACGGTTGAAAGCGATGAATCCGTTACCCGCTTAGGTACTTCGAGAAGCCTAGTATCATCTTGGAATCTTCGATGCGTTGCGATCAGCACTCTACCCCGAGTGTAGCTTGGGTCGATGAGTCTGGACACCCCACACCGGCGACGTGGTCCAGGCTGCGTTGGCGGCCTACCCATGGCTAGCACCATGGGACGCTAGTTGTGAACAAGGTGCGAAGAGCCTATTGAGCTACCTGAGAGTCCTCCGGCCCCTGAATGCGGCTAATCCCAACCACGGAGCAAATGCTCACAATCCAGTGAGTGGTTTGTCGTAATGCGCAAGTCTGTGGCGGAACCGACTACTTTGGGTGTCCGTGTTTCCTTTTATTTTTATTATGGCTGCTTATGGTGACAATCTGAGATTGTTATCATATAGCTATTGGATTAGCCATCCGGTGATATCTTGAAATTTTGCCATAACTTTTTCACAAATCCTACAACATTACACTACACTTTCTCTTGAATAATTGAGACAACTCATAATGGGAGCACAAGTTTCTAGACAACAAACTGGCACGCATGAGAATGCTAACGTTGCCACTGGAGGCTCAAGCATAACTTACAATCAAATAAATTTCTACAAAGATAGTTATGCAGCCTCAGCTAGTAAACAAGATTTCAGCCAAGACCCATCCAAGTTCACAGAGCCTGTAGCTGAAGCCCTAAAAGCTGGAGCCCCAGTCCTAAAATCACCATCAGCAGAGGCTTGTGGTTATAGTGACAGGGTCTTACAGCTCAAATTAGGAAATTCCAGTA
AGTATAGTGAAAAAATTTACAGTATTTTGTCCTACGGAATGTCTTGTGAAAAATCCGTACATACTTCAAATGCAAACTAAGTTATGGTAAATAATACTATTGAGAGCACAAGCAGCGACAATATAAATTAATAATGTTATAGGAGAATAAATAATAAATATACTTACATGAGACACCAATGATGGCGAACAGCAGTAACGCGGTTGCTTTGGTAGACAACATGATTGCTTCACTGTCAGAACAATAATGATGTTCCATGCTGTTCTTGGCTGATTATATAGAGCGTCTGACGTATATAGATAAAAAAAAAAAAAAAAGGTTTATAAAAGGTCAAATGATTTATAAACAGCTGCAAACCAGATTTCGGCTCTTCTCCGTTTTTTCGGACTATCTGGCCATGTGCCAAACATCAGACCATTACGCAATTGTTTTTTTGACCTGTGACTAACGTAGGCACGAAAACAGGAAAACTATTTATAAATAATTCTGGGAATTTTTGTTATGACAGATGTAACTTCAAATTACGTGTTGATATTGGAGTGTTAAATAATATTGAAAAATATTGTAGCAATTTTAAAGTTTCTCTAATAAAAAGGATATTTTCTCACTATACAATTGTAGGAGCAAAATAGATATGGAAATTCATTGTTTATTTTCACAATTTCATTTTATTTTTAAAGAAAATTATTTTATTTACAATACATACGTTGAGCCGCGAAAACATTTGAAAATTTGGAATTTCAAAACAATTGGAAATTTTATTTTATTTAAAGAATTTTCTTTTTCTAGTAGAAATTTTTTTTTTAATTAACTTTTTTTTTTTAATTAATTTTATTTTAATTTACAAGCACTCCAATATTATTGGCATCATTCCTATATATTATGGGAACCATTCCTATATATTATGGGAATCATGCAGATATTACAGTTATAATTATAGGTATCGTTCCTATAATAATAGGAACCATTCCCATAATTATAGTAACGTTTCCCAAAAATT
GGCGTGGCGGGGAAAGCATTGCGCGCCAGCGGTGGTGCGTAATATTAAAAATTATCGTCTGAGCGCGTCGTGATGGCGCTTTCGTGGTCGCTGTCGGTTCGTTGATGATCGGGTGTGGTTGTGCGCGTGTGGCGCGTCTGAGGCGTGATGGTGGTGGGGTATGAAAAAGCCGCCAATACTGGCGGCTTGAGGGGGAATTATTCCGGGTTATCGAGGGTATACTCTTTGAACCTGATGACCTCCATGCCGAGCCAGTCGTTTACCTCCCTGAATCTGTCCTGTAGCGGCGACAGCTCGTTGCGCACAAATACCTTTGCCACCTTCTCAACGTCACCGAGTGAGCCGATATTCTCGGGCTTGCCGCCCATAAGCTGGAACGGCACGCGGTGAGCGTCCATCAGGTCGGCGGCACTGGCTTTCTTGATATTGAAAAAGTCATCCTTTGTGGCGACCTCGCTCAGTGGCACGATTTTTATGCCGTCCGGTTTCCCGTTCGGTGAGTAGAAAAACAGGTTTTTAAAGTTGCCGAGCCCTTTAGAATTACGCATTGCATCGCGCAGCGATTCGACGTCAGTCGCGCTTTGCGCCGGGTCAGTCACATACATGATGTAACCTGCGTGCGCGCCGTTCTGGTAATACTTGCGGCGGAACAGCGTCGCGGATTCATTCAGCCACGCAGAATTAAGCGCGCTGAGATATTCAGGCAGGCCGTAAATCTCCTGATTAATATCAGGCTCCAGCAGGTGGAACACGGTATCGGGTGCGAACTCATGCGGCTGAGTGAAGTTTTCCACAAACCAGAAAACCGAGTCATCGACCCCGCGCCGGGTGTATTTTGCCGGTGAAGTCAGCAGTTTGATTAACTGGCCGGTGACGCTGTGGCGCTGCTCAAGAAAGGCGTTACCGAATACCAGATAGTCGAGCGCAAAGCGGCTGAAATCCTGACGGGACAGCAGTGGGTGCGGAATGTAGGTGCTCGCGAGCACGTTGCGTTTAACGT
ATAAACTGAGAGACCGAGGTTCAATTCCTTGATAACTCGAAGTGTATCAGCGTAATTTCACAATTATGTCTTCTTTTGTTAATCTTGAATCTTTAATTTCTGAACGAGGTGCCAACTGCCGAGGTGCCGATGAGATCGTTAATAATGAAACGACTAGAATCTTGACTAGTCAAATTGAACACAGTCAACGATCTAAGAAAGTTAATATCAGGAATAAATTATCCGTAGCCGAATGCGATGCATTTCGAGCTCGCTATGGTGGTGCATTTGACGTGAATCTAACTCATGAATATACAGCACCACATAGCTTGGCAGGTGCCTTGCGGGTGGCCGAACATTATGATTGTATAGACTCCTTCCCTCCTGAAGATAAAATAATAGATTTTGGGGGATCTTGGTTGCATCACTACTCCCGAGGGGATAGTAGAGTGCACAGCTGCTGTCCTATTTTAGGACCACGTGATGCGACGAGACACGAAGAGAGAATGTGTCGTTTGAGAAAGATGGTACAAACCAGTGACAGATTCGTAGATGTTCCAGATTTCTGTCTAAATAAAGCCGAGGATTGCAATGTTCAAGCCGATTGGGCCATTTGCATTCACGGTGGATATGATATGGGATTTCAAGGTCTGTGCAAGGCGATGCATGCGCCATTGGAACGCGGCATTCTCCAAGGTACTATTATGTTCGATGGTGCCATGCTTTTTGATAGGCAAGGAGAATTGCCACTGCTTCAGTGTAGATGGCAGCGTGTGGGTACCGGCAGTAAGGAACAAATAAAATTCGATTTTATTAATGAGAGCACATTATCCTATGTGCATGACTGGAAAAATCTGGGCTCATTCCTTACTGAATCCACCTATTCAATAGGTGGTACTACGTACCTCTTAGAGAGAATGCTCTTGAAGTGTTCTATCATGACGTATAAGATCATTGCTACAAATGTGCGATGTCCTCCAGAATCTTTGAGGCATTGTATCTGGTTTGAGAACATTTCACA
TAGTAGTAGACTCCGCAAAAGAAAGCAGTCAATCAGCAACATGGGGATATGGAAGTGGCTAGTAATGGCCAGTTTAGCATGGCCAGCTTACACACTACGAAATGTGTATGACATGAAAATTGAGTGCCCTCACACAGTCAGCTTTGGTGAAAACAGCGTGATAGGTTATGTGGAATTGCCCCCTATGCCATTGGCTGATACAGCACAACTGGTGCCTGAAAGTTCTTGTAACACGGACAACCACCAATCAATGAACACAATAACAAAATACACCCAGATAAGTTGGAGAGGTAAGGCTGAACAGGCACAAGCCAGCCAAAATTCATTTGAAGCAGTGTCTGCTGAAGTTGACCTTAAAGGAACTTGTGTTTTGAAGCACAAAATGCTAGAGGAGTCATACCGCAGTAGAAAATCAATAACTTGTTATGACCTTTCCTGTAACAGCACCTACTGTAAGCCCACCCTGTACATGATTGTACCAATTCATGCATGTAACATGATGAAAAGTTGTTTGATTGCACTAGGGCCTTACAGAGTACAAGTGGTCTATGAAAGAACCTACTGCATGACAGGGGTCCTGATAGAAGGAAAATGTTTTGTTCCAGACCAAAGTGTTGTCAGTATCATCAAGCATGGGATTTTTGATATAGCAAGTGTTCACATTGTTTGTTTCTTTGTGGCAGTTAAGGGAAACACATATAAACTGTTTGAACAGTTAAAGAAGTCGTTTCAGTCTACATGCAATGATACTGATAATAAAGTGCAAGGATATTACATCTGCATTGTGGGGGGAAACTCTGCACCAATATATGTACCAACACTTGATGATTTTAGGTCCATGGAGGCATTTTCAGGGATCTTTAGGTCACCACATGGAGAGGACCATGATCTAGCTGGGGAAGAGATTGCTTCTTACTCTATTGTTGGACCTGCCAATGCAAAAGTGCCTCACAGTGCTAGCTCAGACACATTAAGCCTAATTGCCTATTCAGGTATACCA
ACTAAAGCGCGTGTGCGCTCTCTACCTTAATGTTCTAACCGGCCCCCGTCCCCTGTCCCCCGTCGCTCGGGCTTGTACCCTCGGATATGTACGTCGTTGCTCTCCCTACGCGCGTACCTGCCTGCCTGCCTGTTCGTAGCTGGTTCCGTCCCCTGCCCCCTGCCCGTCCGTCTCTCCCCTGCCCGTCTCTCGGGCCGGTCGGCCCCTGCCCCTGCCCCGCGCGGGCCGTCTCTCCCCCCGCCCCCTGCCCGTCCATACGGGCCGTCTCTCGGGATTCTAATGGGCCGTGAAAACGGCGGATTCGGTAAGTACGGCCCGTTTCCCGTCCGTCTCTCCGGTTCCGTCCGTCTCTCCCCGTCTCTCCCCGTCCGTCCGTCTCTCCGGCCCCCCTACCCTATCCCATAATCCGGTATATCTGCCTCTTTTTCGTTTACCGTGTTTTACCGCATCGAGGCTTGTACCTACCACGTTCGGCGTTTCCGGTGTTTTCCCTTTTTATATACTAATCCAATTCGACGGATTTATATGTAACCGGGTATTCTCGTGATATGTCGCTCGGTGAAAGCGGCCCGCCCCGGTTTGATGTTAACCGGGGCGGTCGGCCCCCTGAAATGGGCCGGGGGATATACTCCCCGGCGTAAAAGGCCCGGTTCCGCCGGAAAAGCGGTTTAATTCCCGCTTTCCGGGGGCGTAGCCATATGCGTCCCCCGTTGGACGGAACCGTAGCAAATTGCCACCTTCAAACGGAATTACCGCTAATCTCCCCCCGAACGGTCGGGGGCGGGTAAGTACGTCTCCGGGTAGTTCTCTCCGGTTCCGGCCCCTGTTACGGGCCGACCGGGGAGACGGAACCGGGGCGGAATTGACCCATACGGAATGTAGGGGGCGGGCCGGAAAGCGGCCCGTCCTTCACGGTGAAACGTCCCTTAGGGGACGAATAGCTCAAAGTGAATGTTGAGAGATAGGGATTCTTAGTAAGGTTGTTAGTACGGAACCGGCG
ACCGGTGGCGAGCGATTTTTTTGGTGTAGCAGGTGGGTCCCACTTTATAGGAAAAGGATAACTGGACTGGATCTCTCTTATTGGGCCGTATTTTATTGGGCTTTGAATGGAATATGTATTGGGCCTTTTATTAAATTATGTAATTTAAGATCTTATTGATTGATAGTATAAATATACACTTATACAGTAGCATTCGTACATATATCGTAGTCATCTCCTATACGTATATCAATTACTGGGGCTTCTTGCATCATCAGCATATCAATAGTTTCGACCATGTCCTCCTGTCGGAACTGACCAATATGAGAATCCTTGTACATTATCTTCAGTATATTACGTATCCCTTCCTCTAAATTGTTGAAGTCGAATGGTGGTATGATCCCATCATGGCCGTATGGAATCATGAATATCTTCTTTGCCAGTGTTGGTGATCTTGTCGAGCACAGTTCAATTTGAACAATAATTGAATTGTCTTCTTTGAGCTTCACATCAATGGTAAACTCCAATCCCTTTGTGTTATTATATTTTATCGTCATAATCTTGAGTTGTGATTTGGTACGTGAGTTTATTCGTCTTAAATAATGGACATATATCATGATTTATGGACATAATTCATATACGTGGTTTAATATGTAGCATATGAATGTTAGTGGAGATATGTATGATTGATAGTTACATAACTATCAATCATCTAAAAAAAGAAAAAAGAAAGAATAATGATTAGGATAAAAAATAAAAAAATAAAAGAAAATGAAATTAAAAAAAAGATAACAAAAAAACCATAAACAGAAGAATATACACAAACAAGAACACAAACCTGAAATTTCCTTTGAAAATATGGTAGCGCAGCGGTGAACAAAAAACCGGAATAGAGGAAAACAAAGATTGAGAAGAAACAAACATGAGTAGAAGAAAAGAACAAAAAAGAAACCACAAAAAAAAAATGGGACATTCTGATAAATATATATGATAAGATCCGTACACAGTAATTATTCAGTAA
GGGGATCCATGGACACAGAAACTCTTTGCCTCATTACAGCTGACTCCGGAAAGGTGTACGGCATTTTGAAAGCTATTTTCGGAGATGAGTCCGAAATTGTTAAAAAACTCATCGACTTTGACGTAAGCATAAGAGTGGTTCCTCTTAACTTAGGGCTGCTCAATATCTTTCGGGATAATGCTGCTGACTTAGATAATGCAGATCTTATGAAACGTAGGTTCGGTAATACAATGGGCTCGCGCATTGTTGAAGCTTACCGACGTTCACAAGATTCGAAGTACAAACGCAACGTTTGTAAGACTACTGGATTGTTGGTTTGCTTATTTGGCGGAGGACTTGGGCTGTCCCGCGAAGCTGATAAGCACAAAAAGTTTGTTGAGGGTAAATCTCACAACATACTTTCTGTTGAGATGCTCAAGCGTGCACTTAGTATAGGTGGTCAAAATGTCGATGCTAATAAGATATCGTCATTTTGGTTCGCTACTTACACTATTTTCACAACTGTTTACTCTCCTAGACTGAGGTATCAGGCTGGATCGTCTAAGAGAATCATTGCTTTATCTGAAAGTAGAAACCAGTATAGAAGTAATCTATTCTGGGATCTGAGGGATGATAGTAGCCATGAAGTCATGTCCATGGTGCATGTACTTTCGGCTCTATTTGCCTCTGCCTTGACGGCTTATATTTCTACACGCGTACGTCATGAACTTACTCAAGGGAATGACGAACGCGAGTCTTTGAATAACGTTCTTGTGTGGTTGAAGACCCTCACCTTTGAGCCATCAACCATCGCTCTGATTGCTTATATTTGGCTAGTCAGTCCAACGGATGCTCAAGCCACTATAACGATAGGAAGCGTCATGGAGAGTGAGTCTTCTGACGATTTCCCCGATATCGTTAAGATCCTCTCATATACATCTAATACTATGCTACCTGTCCAGCTGTTGGAGGATGGTCGTACCGCTTATTGTTCTGTCGCTGACGGATACACTAGGCACAC
GGTGGTTAGGAATTTAGGGGGGGTTCCCTCACCCTTGAAGGCGCTAGGAATGGTTTGCATAAGCGGCTTAATTCTGCAGTCGTTCCACCATGCCGTTAGGTTTAGGTGACGGTATGTCCACATACCGGAGGATCTATGTTTCCGAAGTCAAATATAGACAGAAATTACAAGGTTAAACTTATATCTTACGACAAGAAAGGGAAGCTTGTTTCCGACGACTCTTTTGAGCAAGTCGAAAACTATCTCTTTCAAAATCGTTCGACTACGTATAAACCTGGTTACATCCGTCGTGACTTTCGAAGACCAACGAACTTCTGGAACGGCTATCGCTGTTTCAATCAGCCAGTTGGTACCTTCACTCGGAAACTCTCTGATGGTGGGAGACAAGTCGCTGATTATGGTATCGTAAACCCTAATAAGTTTACTGCCAATAGCCAGCACTTGGGGGATAACATGGTAATTTACCCTGGTCCCTTTTCTATAAATATTGATCAGCGTGCTTCCGTTGAAGTCCTCAACAAGCTCTCGCAATCTAACCTCAATATTGGGGTTGCAATTGCTGAAGCCAAGATGACTGCTTCGTTACTCGCTAAACAATCTATAGCTCTCATCAGAGCCTACACTGCTGCAAAGCGCGGTAATTGGCGAGAGGTGCTTTCTCAGCTCCTCATCTCCGAACACCGTTTCAGAGCTCCTGCTAAGGATCTCGGAGGTCGATGGCTCGAACTGCAGTACGGCTGGCTACCCCTTATGAGTGATTTGAAAGCTGCATATGATTTGCTTACGCAAACCAAATTGCCTGCTTTCATGCCCTTAAGGGTTACCCGCACCGTTGGCGGAACGCACAATTACAAAGTGCGCAACGTCGAATCTGCAGGGGATACTTGGTCCTATAGGCACCGCTTGTCGGTGAATTACCGAATATGGTATTTCATTTCCGACCCGCGCCTCGCATGGGCTAGTTCCCTCGGGCTTCTTAACCCTTTAGAAATCTATTGGG
TCTCACAGTGTACGGACCTAAAGTTCCCCCATAGGGGGTACCTAAAGCCCAGCCAATCACCTAAAGTCAACCTTCGGTTGACCTTGAGGGTTCCCTAAGGGTTGGGGATGACCCTTGGGTTTGTCTTTGGGTGTTACCTTGAGTGTCTCTCTGTGTCCCTATCTGTTACAGTCTCCTAAAGTATCCTCCTAAAGTCACCTCCTAACGTCCATCCTAAAGCCAACACCTAAAGCCTACACCTAAAGACCCATCAAGTCAACGCCTATCTTAAAGTTTAAACATAAAGACCAGACCTAAAGACCAGACCTAAAGACACTACATAAAGACCAGACCTAAAGACGCCTTGTTGTTAGCCATAAAGTGATAACCTTTAATCATTGTCTTTATTAATACAACTCACTATAAGGAGAGACAACTTAAAGAGACTTAAAAGATTAATTTAAAATTTATCAAAAAGAGTATTGACTTAAAGTCTAACCTATAGGATACTTACAGCCATCGAGAGGGACACGGCGAATAGCCATCCCAATCGACACCGGGGTCAACCGGATAAGTAGACAGCCTGATAAGTCGCACGAAAAACAGGTATTGACAACATGAAGTAACATGCAGTAAGATACAAATCGCTAGGTAACACTAGCAGCGTCAACCGGGCGCACAGTGCCTTCTAGGTGACTTAAGCGCACCACGGCACATAAGGTGAAACAAAACGGTTGACAACATGAAGTAAACACGGTACGATGTACCACATGAAACGACAGTGAGTCACCACACTGAAAGGTGATGCGGTCTAACGAAACCTGACCTAAGACGCTCTTTAACAATCTGGTAAATAGCTCTTGAGTGCATGACTAGCGGATAACTCAAGGGTATCGCAAGGTGCCCTTTATGATATTCACTAATAACTGCACGAGGTAACACAAGATGGCTATGTCTAACATGACTTACAACAACGTTTTCGACCACGCTTACGAAATGCTGAAAGAAAACATCCGTTATG
AGCAAAAGCAGGTACTGATCCAAAATGGAAGACTTTGTGCGACAATGCTTCAATCCAATGATTGTCGAGCTTGCGGAAAAGGCAATGAAAGAATATGGGGAAGATCCGAAAATCGAAACGAACAAATTTGCCGCAATATGCACGCACTTAGAAGTCTGTTTCATGTATTCAGATTTCCACTTTATTGATGAACGGGGCGAATCAACAATTATAGAATCTGGCGATCCCAATGCATTATTGAAACACCGGTTTGAAATAATCGAAGGGAGGGACCGAACAATGGCCTGGACAGTGGTGAATAGTATCTGCAACACCACAGGAGTTGAGAAGCCTAAATTTCTCCCAGATTTGTATGACTACAAGGAGAACCGATTTATTGAAATTGGAGTGACACGGAGGGAAGTTCACACATACTATCTAGAAAAAGCCAACAAGATAAAATCTGAGAAGACACACATTCACATATTCTCATTCACTGGAGAGGAAATGGCCACCAAAGCGGACTACACCCTTGATGAAGAAAGCAGGGCCCGAATCAAAACCAGGCTGTTCACTATAAGGCAGGAAATGGCCAGTAGGGGTTTATGGGATTCCTTTCGTCAGTCCGAGAGAGGCGAAGAGACAGTTGAAGAAAGATTTGAAATCACAGGGACTATGTGCAGGCTTGCCGACCAAAGTCTCCCACCTAATTTCTCCAGCCTTGAAAAATTTAGAGCCTATGTGGATGGATTCGAACCGAACGGCTGCATTGAGGGCAAGCTTTCTCAAATGTCGAAAGAAGTAAACGCCAGAATTGAGCCATTTCTGAAGACAACACCACGCCCTCTTAGATTACCTGATGGGCCTCCCTGCTCTCAGCGGTCGAAGTTTTTGCTGATGGATGCCCTTAAATTAAGCATCGAAGACCCGAGTCATGAGGGGGAGGGGATACCGCTATATGATGCAATCAAATGCATGAAAACATTTTTCGGCTGGAAAGAGCCCAACATTGTAAAACCAC
AAAAACAACAAGACTCAACACAACACAACCAAACACGACCAAACACAACCAAATTACACGTTATTGGAGCACATTCAGTTTGCAGGCAACGGTTCGTTTGCAAGGTGCATCGAAAAGCCTCTCTGAACACACGATCGCAATGGCAGGAACTTGGACCCACGTTACTCACAAGTGGCAGCCAAACCTTGACAACCCTCGTGACGTCAGGAGAATCATGGAGCTGTTCGCTGCAAAGGGCCAGGTCTATGACGAGAAGCGAGCTCTGGAGCACAACAGTAAATTACTTCGTAGAGCTCAGGTGGTGGATGTCGAACCAATGATCACGGTTCAACCAAAGAAGTGTGCACAGATATGGAAAGAGGTGGTGGATCATAATCCAACACACCATTTCGTGTACGCACGTTTCTCTGAGGTTAAGAAGCAACAGCCTACCAAACCAGTTGCAACCTCAGTTAATAAACTAGTGAGAAAGACTCTAGAAATACGAGAGAATTTTCCAGTGAATGTTGAGTTTATTGGAAAGAAACGCAAGAACACTACGAGAGTCTCACTGAGGAAAGTTTTTAACAAAACTTTCTTACACTGTGGCACGCGACATGAGAACAACCAATTCAAGCGAGTTGACACAAACATCACTCGAGATTGGATTCCAGTGCTATCAAGCGTAGCAAAATGTTATGCGACACTGTCGTCTAACATGATGCACAACATACACAAAGGGCACAGTGGTCTAACGTTCATTCAAAATGGTGAACTTTTCATAGTCCGAGGAAGACTTAGAGGTGAACTATGCAATAGCTTGGACTGTACAAAGGAAGTTCAGGAGATAGAACACTACGCAGACCCACAGGCAGCTGATTTTTGGAAGGGATACACTAATGCATATGTTGAGAATAGAAATATTTCAACGACGCATACAGAGCATACGCCTACAATGAACTTAGAAAAGTGTGGCAAGCGTATGGCGTTATTGGAAGTTCTTTTCCATTCAACGTTCAAA
TAATATTACCGGATGGCCGCGATTTTTTTTTCCTTCAAATCTGTCCGTCTATTTTGTACAAAAGCTTATCAAGGTGCTGCGATGCACAACACGTGTCCTCTATTACATCCTTTACTAAAGTAAAGGTTTGTACGATTTCCAAGTGCCGCACATGGTGGTCCCCAGTGACTAGATATGCAATATCTAGGAAATTGCGGATGTGTTCCACATCCTAAAAGCTGATGTTTATATATTGTTTAAAGTGTGGTCCTAGTGTCAGTACAAACGCATTAATGACCGTTGCGTTATTATATTTACGATATTTTGAACGGCTGAGATCAAAATATGAATTGCACCTTCATTTGACCGTTCGATTATTCTATATGTCTATAATTCGATCAAATATGTTGTGTCGTCCGCGTTCTATACATACACTCCACTGAATTATATCACTATATAATTCAAGGTCTGCATTGTCGTTACCATACGTAAGTTTGGTTCCAAATGGCCTTTACGACATCTTATACTCCTGCAAGACGATATTCATACTCAACAAATAGACAACCTAACGCAAGCAGGAGATGGAAATTTTGCAGATCTCGGAAATACCATGGATTGATGCGTTATCGGAATTTGTATTCCGCAAGCAAGACCTCAACTGACTTGTTCGGTGATCCTATCTCCAGGCAATACACGCGCAAGGAAATTTGTGAAACTCAACAGGGATCTGAATATGTTCTCCAGAACAATCGCTACATGACTACATATGTTACGTATCCTGCTAAAACCCGAACTGGAACGAATAACAGGGTTCGTTCATACATCAAGCTCACAGGCCTTACCATGTCCGGAACATTTGGCATTCGATGTTCCGAATTAATGACGGATGTGATCAACCCACTGGACTTTATGGCGTTGTATCGATTGTTATCGTCCGGGATAAATCACCAAAGATTTATTCAACTGTACAACCACTCATGCCTTTTGTTGATTTGTTTGGTTCTGTTAGTGCCTGTCGTGG
GGGTGGGACCCCTTTCGGGGTCCTGCTCAACTTCCTGTCGAGCTAATGCCATTTTTAATGTCTTTAGCGAGACGCTACCATGGCTATCGCTGTAGGTAGCCGGAATTCCATTCCTAGGAGGTTTGACCTGTGCGAGCTTTTAGTACCCTTGATAGGGAGAACGAGACCTTCGTCCCCTCCGTTCGCGTTTACGCGGACGGTGAGACTGAAGATAACTCATTCTCTTTAAAATATCGTTCGAACTGGACTCCCGGTCGTTTTAACTCGACTGGGGCCAAAACGAAACAGTGGCACTACCCCTCTCCGTATTCACGGGGGGCGTTAAGTGTCACATCGATAGATCAAGGTGCCTACAAGCGAAGTGGGTCATCGTGGGGTCGCCCGTACGAGGAGAAAGCCGGTTTCGGCTTCTCCCTCGACGCACGCTCCTGCTACAGCCTCTTCCCTGTAAGCCAAAACTTGACTTACATCGAAGTGCCGCAGAACGTTGCGAACCGGGCGTCGACCGAAGTCCTGCAAAAGGTCACCCAGGGTAATTTTAACCTTGGTGTTGCTTTAGCAGAGGCCAGGTCGACAGCCTCACAACTCGCGACGCAAACCATTGCGCTCGTGAAGGCGTACACTGCCGCTCGTCGCGGTAATTGGCGCCAGGCGCTCCGCTACCTTGCCCTAAACGAAGATCGAAAGTTTCGATCAAAACACGTGGCCGGCAGGTGGTTGGAGTTGCAGTTCGGTTGGTTACCACTAATGAGTGATATCCAGGGTGCATATGAGATGCTTACGAAGGTTCACCTTCAAGAGTTTCTTCCTATGAGAGCCGTACGTCAGGTCGGTACTAACATCAAGTTAGATGGCCGTCTGTCGTATCCAGCTGCAAACTTCCAGACAACGTGCAACATATCGCGACGTATCGTGATATGGTTTTACATAAACGATGCACGTTTGGCATGGTTGTCGTCTCTAGGTATCTTGAACCCACTAGGTATAGTGTGGGAAAAGG
TGGTATCAGAGCATGGTTATGGAAATCATGCGTAACTAAACCATTCGATAGGGGAATCGGGGCTCTGCTGAGCACCGATTATCAGGTATGAACCTTTAATTTAAGTGTTTTAATAGGCTTATTACTACTCGACGACTGGTTTTATATACTATTCAGAGGGGTCAGGTAAGAACGTGTGTTCTAAGGTCATGAGTTCTGTCAAGCGGAAAAGGGGTACTAACGTAAGCGTAGCCGAGGTAAGACCACGAGGAGTGGCAGTGATGGCCAACGTGACACGGGTATCATGACTGCAAACGCAGAATTTGTAGCCGGATGAACACATTAATTATCTGATAATTCTGAGTTTTATACTTACCCAGTCCCAGAAGTAGCAGTATTCCTATTGAAATCCAAGAACTAAAAGGCGAATTACGTGATAAAAGGTAGGAAAGCATCCCTAGAGACCCCTATCACCTTAGTATTTGAAGTTAAACTCTCTTTGAATTACACTGTTTATGACCGATACTGAAGTAAAGGACCAACTAGTTTTGAACCTGGAATATTGGCGAAAGTGGAAAAATCTCCATTACATTGACTGGGAACAAAACACCCGAGAAGCAATCCAGCAAAACCTACGGGTTGTTGCCTACAGAACTGACATTTCTGCGAAAGTATCTGTGGTTTGGCAGGAAAGACACTCAAAGAGGTTACAGGAGCTGAAGGATCTCACCAGAAGTCAGAAGGTGAACACAGATCTCATACCGGAGATCTTGCGGATCCAGCAGCTTCAGAGGTCTAAACTATTAGATCTCCAGCAGAATCTCAAAGCTCTGGGCTCTGAGGTTGAGGAATTAAAAAAGCACATTCTCACCCTACGACCTCTTACCAAGAACGACATAGACAAATTGGTGGCTACCCTGCTAAGCCAACCAAAGGAGATTGAAAGACAAACGGAGGCTCTTACTATCGAACTCACAAAAGAAGTCCATAATTTGAAGAAAATCATCTTAGAATTCGAGGG
GCCATTTTACCATTCACCACATTGGTGTGCACCTGGGTTGATGGCCGGACCGTCGATTCCCTAACGATTGCGAACACCTGAATGAAGCAGAAGGCTTCATTTGGTGACCCCGACGTGATAGTTAGGGAATAGTGGTCGGCCACAGACGGCGTGGCGATCCTGCCCTCATCCGTCTCGCTTATTCGGGGAGCGGACGATGACCCTAGTAGAGGGGGCTGCGGCTTAGGAGGGCAGAAGCTGAGTGGCGTCGGAGGGAGCTCTACTGCAGGGAGCCCAGATACCCTACCGAGAACTCAGAGAGTCGTTGGAAGACGGGAAGGAAGCCCGACGACTGAGCAGTCCACCCCAGGCGTGATTCTGGTCGCCCGGTGGATCAAGCATGGAAGCCGTCATAAAGGTGATTTCGTCCGCGTGTAAAACCTATTGCGGGAAAACCTCTCCTTCTAAGAAGGAAATAGGGGCCATGTTGTCCCTCTTACAAAAGGAAGGGTTGCTTATGTCTCCCTCAGACTTATATTCCCCGGGGTCCTGGGATCCCATTACCGCGGCGCTATCCCAGCGGGCTATGATACTTGGGAAATCGGGAGAGTTAAAAACCTGGGGATTGGTTTTGGGGGCATTGAAGGCGGCTCGAGAGGAACAGGTTACATCTGAGCAAGCAAAGTTTTGGTTGGGATTAGGGGGAGGGAGGGTCTCTCCCCCAGGTCCGGAGTGCATCGAGAAACCAGCAACGGAGCGGCGAATCGACAAAGGGGAGGAAGTGGGAGAAACAACTGTGCAGCGAGATGCGAAGATGGCGCCGGAGGAAACGGCCACACCTAAAACCGTTGGCACATCCTGCTATCATTGCGGAACAGCTATTGGCTGTAATTGCGCCACAGCCTCGGCTCCTCCTCCTCCTTATGTGGGGAGTGGTTTGTATCCTTCCCTGGCGGGGGTGGGAGAGCAGCAGGGCCAGGGGGGTGACACACCTCCGGGGGCGGAACAGTCAAGGGCGGAG
ACCGGATGGCCGCGCCCGAAAAAGCAGATGGACCCCACAATGGTCCCCACGCACTAAATAATGTCAGCCAATCAATTGCAAGACTGGAAGACTCGGTAGTGACGCATGGAGTATTAAGTGGTTTCTGCACTAATTTGGACAGGCAATTTTATTGCTATGTGTGTATCATATTTTTATAGGTGTGCTACTGGCCAATCAAAGTTAGGTGATGGGGCCTACCATAAAAACGCAAAATATAGGTACGTATGTACATATTGATTATATTTTTAGGTGCGGATATAAGAGGCGCCACGTGTTTACAATGGATATGGATTGTCCTATAAATATTGTGCATGTCTCCCGTTCGTTAATGCAAGATGTATTCAGTTTACAGACGTGGGTATAAGACTCCGTATAGGAGTCCGTATGGCGCTCGTGTAACACCATATGTATATCGTAAGACCTCTGGTAAACAGACGTCTAAATCTCGTGTACCGCGAAAGTTGGTGTATGAATCGCCAAAAGGTCTATATACGCGACGCTCATTGGAGGATATCCATAATGGGGCTTCCTTGAAGTTGTCTCAACAGGGGGATTATACGTCCTACGTGTCACTCCCTTGTCGAGGTATCGAAGGTAATGGGGGTAGGTCTGTTGATCACATAAAATTATTAAACTTGAGGGTTTCTGGGACCGTCAACGTCAGTCAAGTCGGTGGTGATGATAATATGGGAGAGAGAACGACCATGAGGGGTATCTTCTTCATGGCTTGTCTTGTTGATAAGAAACCTTTCGTTCCAGAGGGGGTCAGTATATTGCCGACGTTCAATGAGTTGTTCGGGGAATATGAATCCGTGTACGGCATGCCTAGGTTGAAGGAAAACGTCCGTCACCGGTATCGCGTTATTGGGACATCGAAATTATATATAACGACGGATGAAGATCACATCCAAAAGCCCTTTAGTTTACGTCGAAGACTAAGTGGAGGGAAATATCCTATTTGGTCGTCGTTCAAGGATGT
GCTAAAGTCACACCTGTTATCGTCGCCATGGCTTCCTCACTCAGAGCTGCGATCTCAAAGATCAAGCGCGATGATGTCGGTCAGCAAGTATGCCCTAACTATGTCATGTTGAGGTCTTCTGTGAATACCAAAGTGGTGAGAAATGTGGTTGACTACCAGATTAAAACTGGCGGCTTCTTCTCCTGTATCGCAATGCTGCGTCCTTTGCAATATGCCAAGCGTGAAAGATTGCTGGGTCAACGCAACCTAGAACGTATCGCTGCCCGAGACGTGCTGCAAACCAGGGATCTACACTCACTATGCATGCCCACGCCTGATGCTCCGATGACTAATTACCAGGCTTCCACCATGAGAGAATTAGTTTGTGACCACTTCAAGGTTGATCACGTGGATGGACTACGCTATGTCCCCATGGATGACAGGTACTCCCCCTCTTCCTTAGCTCGACTGTTTACAATGGGAATGGCTGGTCTCCACATCACGACTGAGCCTGCGTATAAGCGAGTCCCAATTATGCACCTTGCTGCTGATCTTGACTGCATGACATTTGCACTTCCATACATGATCACTGTTGATGGTGATACTGTAGTACCTGTGGCTCCAACTTTACCAGCTGAACGCCTTTTGGATGACGGTTTTAAAGGATATGGTTGTTTAGACATCTCATATGGATGTGAGGTTGATGCCAACAACCGGTCAGCGGGAGATCAAAGTATGGACTCATCCAGATGCATTAATGAGCTGTATACCGCTGAAACAGCTGAGGCCATTTGTATACTTAAAACTTGTTTGATCCTGAATTGTATGCAGTTTAAGTTGGAGATGGACGACTTGGCACACAATGGATTCGAATTAGATAAGGTACAGATGATGATACCATTCAGCGAGAGAGTGTTTCGGATGGCTTCCGCATTTGCTACCATAGATGTTCAGTGTTTCAGATTTTGTCTTTTGATGAAGGATAAGAACCTCAAAATTGATATGAGGGAGACCATGCGCT
GACATTTTGCGAGATGGCACGCCGTCCTTCGAAAGAGTGGAGAGAGAGATTCAATGCCTTATCCCTGAAATGCAAGCAACTAATACATTCATCAATTACAAATGATTTTACAACAACTGACAAAGCACAACAAAGTACCTTTTATTCCTCTTCTGGTTTAATGGATGTTCGTAAGAGGTTATCGATCTCTGAAAGTTTGGAAGTGTTTGGTAGCCTGATTGATAATTGGGATCTTGTTCAGCTAGTTGGAACTCGAGCGGAGCCTTTTGTGTTGAATAACCCTGCTTCTTATTTATTGGTTAATCAATTATTGGCCTTAGCGGGACAAGCTCATTCTGCAGCTTCTATGGTGTTTCTAAATTCGTTGATGTATGATGATGCACTTGATCATGTGAATCTATGGCCTTATGAAGTTGAGCGTCCAATCCCTCAGATCACTAGAGAAGTTTTGTCACCCCCACCTTTCAGTGTCAATTCATATTACTTGCAGAGAGACATCGATGTCATTAAGGCGAAGACAAAAGCCGCGGTATATATCGAGAATTATCGAGCAGGCGACGTTTTTGCGAAGAAGCGAAGTATTAGTAAAGGAGCCACATTTGAAGAGAGAGTCTATCATGGTGCTGTGACTATGTTGCAACGAATGGTTAAGCTACGAGGATCTACCATCCAAGAATGCTTTGTCATCGCTATTTCGTCCTATCGATGTTCAGATTGTGTTCGGCGAATGATGGCATCCGAGTCTGGTACTGGCGCAATCCATGAAATGGATCATATTTGCATTATGCGATCTAACGCACTTAGATGGCTGCAAGCTGCGTTTAGTGACTTTCCAGAATTTCCGTTTTTAATGACGCGTGATGGTGTAAAGTTTGCCTCAAATTGTGGTGCAGTAAGTACGCAGGTTCCTTTGCTGTTTTTCCAAACACTAGAGATGATGGTGTTAACTATGGATGGGACATTAAGCTCAACATGGGAAGGATGGGTGTGTTGTGAGTGG
GTATTTCTTCTTCACATACGACAAGTGTTAACTTGTTCCGTGAGATTTTACCATTCTTCCCTGAGTGAGAATTAAAATAAACTTTGGATTGCTACTTGGATGAAACTTGGAGTTTCACTTGTCTCTCGTTACCATAGGCACGCTTTAACGCGATAAATCCTAGGTAATCAGCGGGGAGGAAACTAGTCGTCTCTTTCAAGTGGTATCGGTGCGCTGGATAAGTTTGCTAGACTCAAAGACCAGGTGGACCTGTCGCTGCAGAAAGCAGCTGGTAAAGTGACTGCTGAATCTACCGGACCATTATTGCCAAAGGTTACTACACCATTGCCAGTTATGGCGGTAAATAAAGGTTACACTGGTTACAACAAAGAGCTTAACGCGATGGCTGCGACTCACGCTTACATAAGACTCAGCACTTTGATGAGTCAGATTGAAAGTTGGCAGGCTACGAGGGCGAGTGTACTTACGCACTTAGGTGTTATGCTTAATGGCGTGAGTAAATTAGGTGAACGAAGTTTCTTCTCTAGGACTAAACGCTTTGGAGCGCATACTTCAGACGGTGACGAGATTTTCTGCGATCTAGGAGGAGAAGCGGTTACGCAAATCCTTTCTAGGTTGACAGTTGCTCTTCAATCCGCTAGAGGTGAAGGTGCTCAGACGAGAAACGCTAAGAGGGGAGCTGCACCTGGCACTAGTCAAGTAGAGAATGAAGAACAGGGTCAGACCGATCAGACTCTTGCTATTTCTAATGCAGTTGCTGAGTTAATGATCTTTGTGCGTACGAAAGATTTTACTATGAATGAATGCTATACTCAAGACTCTTTTGAGGCTAAGTATAACTTGAAATGGGAAGGTTCGAGTTGACGGGACGGCGTCTCGGGAAAGTTGAGGGCACAAATCGTTGAAGAATTTCAGAATCGACTCATAATTGCTGACGATTTGGGCATCTTTCCGAGACGCGATGTTGATGGTGTTATCATTCGTAACGAACCAGAGGTAG
GGGAAACCGTGGCAAGTTTCCGAATTCTCTATGCTCTCACATGCTTTCTCAATTGCTTTCGAAACTGCTTCTCTCGGTGCGGCACTATGTGTCGCACCTTTCGCCGCAGCTGTTGAAATTATCACGCACCCCCGTATCGCTCCACGAGATCCTTGCATCGCTGAAGAGCTCTGTATGCGCGATGAGCTTGAGGTTGCTGATCCCACTGATGAGGAACCTGAAGCTTGTCTGGAAAATATTTCCGGTACTTCAAGCGATAAGAAAGTGTCTAAAATCAAAAGGCGACACAGGGGTAAGTTTGCTCTCCATGCGGCAATCGCAGCAAAGCTACATTTTGGGGGCACTCCAACCCCAACGCGCTCGAATGAGCTTGCTGTGCGGCGGTGGCTTGCAAGTTATTGCAAGGAAAGGAGGTTGGTTGATACACACGCTATACAAGCGATCGCTCTGGCCACTCCTCTGGTACTTACGCCAGGGGCCGCTGAAATCACTGAGCGAGCGATCCTCAATAGCGCTGTTTTCGGTATGCGGAGGGCGGCTCTCGCTGAGGCCTCTAAACCGACTAGTCTCACATACCAAATGGTATTTGAGCCTCATCGGCCGAGGACTTGGCTCAGAGCCTGGCGGAAAGTGGTGGGTCTCCCTGATTTTCAGGGGTACTCGCCCGTGAAATAGGGGTGCCTTAGGGAAATAGCTGGTGTGGACACCAAAATTGTCCGTGGAGAGCACCAGTCTATGGCCGTATTCCCTAGGGAAGGAATCTCCAAACCCCGGCGCATCTTCCAAGTCTGTGGAATGGGTAATGGGACCACTTTCGGAGTTCACAACAATTCCTTAACTAATTTAAGGAGAGGTCTTGTTGAGAGAGTGTTCTACGTGGAAGATGCCTGCAAAAATTTAGTCCCGACCCCTCAGCCCCTACCTGGGAAGTTCCAGGAGCTGAAGTATCTGGCTCGACGTGTCGCGCGCATTGCTGGTCATCATACCCCTATCCCCAGGG
ACACCACCAGATACATTCTGTAAATAGTTTGCTGTGGTTGCTTAGGGAATAGGCATAGAATACAACCATGGTTATAAGATAGAGCAGGTGTATCTGGGGTAACGGCGGAGACCCGTGACGGCGCCGCTACTCAGATATCTACCTAGGTAGAAGAAGGTTGCAGGGACACATTGCATATGTCAATAAGAGATAGGATTTAAAAACCCAACACCACATTAATCATGGCTAATGATAATGTTTCAGATTATGCTAATGCTGCACCTTTTGCCAGGTTTGCCAACCTGCAGAATCGTGAGACTCTTAATCCTATAGGGAATGAAGCAAAGGAGATCCCTTACAACAGAGATCAATACCTGACATGGCTTGCTGAAGGGAAATTGTTTCAGATAGGTGCCCTGACAGATGCTGAGATAGTTGCTGCATGGACGACCATCAAGACAGCAATGGGGAACAACACTTTCAGCGAGACACATATGAGAAGCATCGTAAAGATAGCATGCAACCTCAGGGGCATAACTCCTGGCAGCACCCCTTTGTTGGTAACATACAACCCTCCTCAGAGTGCAACCTGGGCCCCCGCTCCGTCAACTGATGCAATTTACAGTGGTACACCTGTTGCAGGAGTTATCATCCCACAGAACACGGGTGCCGGGGGAGAAGACACCGAGACCGAGGCAAGCAAAGCTCGCGCCATTGCGTTTATATGTTGCTATCTTTTGAGGTTTATTGTAAAAACAGAGGAGCACCTGACAAACTCGCTGGGCAACCTTAAACTGCAGTATAGTAGGTTGTATAGTGCTCAATCTGCAACACTGAGCAATTGGAACCCCTCCAACACTTGGGCCTCAAGGGTCAAATTAGGATTTGACACATATCTGACACTGCGAGCCACAGTTGCTTATAATATAGCCAGTGCAGATGCCTTATTAGTCCCTGAAAATGTCAATTATGGCCTGTGCAGGATGCTTGTGTTCCAGCACCTAGAACTTAGTGGCCTTCA
AGCGAAAGCAGGCAAACCATTTGAATGGATGTCAATCCGACCTTACTTTTCTTAAAAGTGCCAGCACAAAATGCTATAAGCACAACTTTCCCTTATACTGGAGACCCTCCTTACAGCCATGGGACAGGAACAGGATACACCATGGATACTGTCAACAGGACACATCAGTACTCAGAAAAGGGAAGATGGACAACAAACACCGAAACTGGAGCACCGCAACTCAACCCGATTGATGGGCCACTGCCAGAAGACAATGAACCAAGTGGTTATGCCCAAACAGATTGTGTATTGGAAGCAATGGCTTTCCTTGAGGAATCCCATCCTGGTATTTTTGAAAACTCGTGTATTGAAACGATGGAGGTTGTTCAGCAAACACGAGTAGACAAGCTGACACAAGGCCGACAGACCTATGACTGGACTCTAAATAGAAACCAACCTGCTGCAACAGCATTGGCCAACACAATAGAAGTGTTCAGATCAAATGGCCTCACGGCCAATGAGTCTGGAAGGCTCATAGACTTCCTTAAGGATGTAATGGAGTCAATGAAAAAAGAAGAAATGGGGATCACAACTCATTTTCAGAGAAAGAGACGGGTGAGAGACAATATGACTAAGAAAATGATAACACAGAGAACAATAGGTAAAAAGAAGCAGAGATTGAACAAAAGGAGTTATCTAATTAGAGCATTGACCCTGAACACAATGACCAAAGATGCTGAGAGAGGGAAGCTAAAACGGAGAGCAATTGCAACCCCAGGGATGCAAATAAGGGGGTTTGTATACTTTGTTGAGACACTGGCAAGGAGTATATGTGAGAAACTTGAACAATCAGGGTTGCCAGTTGGAGGCAATGAGAAGAAAGCAAAGTTGGCAAATGTTGTAAGGAAGATGATGACCAATTCTCAGGACACCGAACTTTCTTTCACCATCACTGGAGATAACACCAAATGGAACGAAAATCAGAATCCTCGGATGTTTTTGGCCATGATCACATATATGA
ATGACACCTGAAATGTTCAGCCTTCTGAGTTCTGGTGTATACACATTCAAAGAAAGGGCAGTGATTCGTGAGCTGTCATGTAATGCAGTAGATGCTCAGAAAGAAGCTGGAAAAGAGAACATCCCATTCCATGTGCATTTACCTACTCGATTTGAGCCTTACTTTGAAGTCCGTGACTTTGGAACTGGTTTAACCCATGACAAAGTAATGAGTTTGTACCTGAACTACGGGGCTTCTACGAAGAACGACTCTAATGACTACATTGGTGCAATGGGTATCGGCTCAAAGTCACCGTTTGCAATTGCTCAGTCATTCACAGTATCTAGCTATGTTGATGGTGTTGTTAATAAGTACTCTGTTTACCTTGAGAATGGTATCCCTCAAGTGACTAAGCTTACTACCAACCCAACAAATGAACCTAATGGCTTAGCTGTACGTGTGGCAGTTGCTGACCATCGTATTTCAAAGTTCTTTGAAGAGGCTGGTAACGTATACTCATACTTTGCTGTAAAACCAGAAAGTAATATTGTATATGATGATGTATTAGCAGACATGAATGTCATTGCCCGTGAAAAAGGTGTTTATGATGCTATGATTCATAAGCAAAGCTGGCGTTCTAGTGGCAACAGGACAGATTTTAATGTGGTAATGGGTAATATTGCCTACCCAGTTAATATGGAAGCATTACTTGGCGATGATTTCTTCAAAGTCTTGCCAGAATTTTTCCGTAGGAGCGTAGACCTTGTAAACATCTACATGCCTATTGGCTCAGTTGCTATTGCAGCTTCTCGTGAAGCATTGCAGATGAATGATACGACAAAAAATGTTATCATTGAGGCTACCAAAAAGATAACTGAAGCAATTACAAAGGATGTTATCAAGAGAGTTAATAGTCAACCTACACTCATGGATGCTGCACAGGCTTATGCTGAGTTACGTTTGAACTCACGAGAGATGTTGAATGCTGTGTGTCCAAAACTAGAGTGGGGAGGTGTTAAAC
TAATATTACCGGATGGCCGCGCTCCCCGATAAAGAAGTGGGTCCTACGCAGTAGTTTCTGTCGACCAATGAAATTGCAGCCTCAAAGCTTAAATAACTGTTCAGCTGTGTTATAAACTTGCTCCCTAAGTTTAAAAAATATACAAAATGTGGGATCCATTATTAAATGAATTTCCTGATTCAGTCCATGGTCTCCGATGCATGCTCGCAATTAAATATTTGCAGCTAGTTGAAGAAACCTACGAACCTAATACCCTTGGTCACGACTTAATTAGGGATCTCATCTCCGTCATTCGTGCTCGTGACTATGCCGAAGCGAACCGGCGATATACTAATTTCAACGCCCGTCTCGAAGGTTCGTCGAAGACTGAACTTCGACAGCCCGTATACCAGCCGTGCTGCTGCCCCCACTGTCCAAGGCATCAAGCGTCGATCATGGACTTACAGGCCCATGTATCGAAAGCCGCGGATGTACAGAATGTACAGAAGCCCTGATGTACCTCCGGGTTGTGAAGGTCCCTGTAAAGTGCAGTCGTACGAGCAGCGTGATGACGTCAAGCATACCGGTGTTGTGCGTTGTGTTAGTGATGTAACTAGGGGTTCTGGTATTACTCATAGAGTTGGTAAACGTTTTTGTATCAAGTCAATTTATATATTAGGAAAGATTTGGATGGATGAAAACATAAAAAAACAAAATCATACTAACCAAGTGATGTTTTTCCTTGTTCGAGACCGAAGGCCTTATGGAACTAGTCCTATGGATTTTGGTCAAGTTTTTAACATGTTTGATAATGAACCCAGTACTGCTACGGTGAAGAACGACTTACGGGATAGGTATCAAGTAATGAGGAAGTTTCATGCTACGGTTGTTGGAGGTCCGTCAGGGATGAAGGAGCAGTGTTTGCTGAAGAGATTTTTTAAAATTAATACCCATGTAGTTTATAATCACCAAGAGCAGGCGAAGTATGAAAATCATACTGAGAATGCCTTGTTATTGTATA
ATCTGTATTCTTAAAGACTATCATCAAGACTCACATCAAGTTAATCCTCAAATCATCTCCTCTTTAGGTAATCATCAAGTCATACATCAAGTCATACATCAAGATATACATCAAGATATACATCAAGATATACATCAAAGACTATCATCAAGACTAACATCAAGTCAAGACCTATCTAAAGGATAGACCATAAGCCAATCAATAAGCCCTGACTATAAGGAGGGAGACTATAAGAGATGATAACTAATAAAGAGAATAATACTATTACAATCATAGACTTAAAGACTATCTTAAAGATTATCTTAAAATACCTATTGACTATGGTGTCTGGCCTATGTATTATTCACCACATCAGGTAACTGATAACAGTCGAGACGGGACATAGAGACCTTACCCGAAAGGAAGTCACTAAGTCTGGTAACGTTAAGTAGCAATCAACAAGGCGTACGAAAGTTGTTGACTCGATATCAAAATAAGATGTATAAGATACACCACATAACGAACAACCATTAACACTGACAATAAGGAATAACCACTATGTTTATCTCTAATGCTGACAACAAGTTCACTGTAATTGCTTCACCATTCCGTGCTAATATGAGTATGCAAACTAACATGATGCGCTTAGAGGCTGCTATGAATCGCTTGACTATGTGCTTCAATATCTCTAACATGAAGACTGTGCTTGGAGTCTATCAGGAAGAAGGTCAGGAAGCTGCTACACGTGAAGTTTCAATCAAGATGGATGGTCTATGCTGGCCTGAAGTTAAGAACCTGTGTACGCTGTTCTGTGAGGATTTCGAGCAAGACTGTATCCTTGTGATTAACAATGAGAATGGTCGTTGTGCTCTGTGGAGTAATTCATGGTCAGAAGAGTTAGGTTTCTGGACACAAGTGACTGCTGAGGAAGCTCACGAAGCTGGTATCTACACGCTGGACACTAACTTCACTTACTGGTTAGCTAAGTAATAGGAGTCTCTATAATGATTAGAACCTATAC
GAATTATCTGAGGAACGTAAATCTAAAAGTCTGACACCTCCAACTTCAAAGTTCATTCCACGCTCTCCCAACAGGTATTACCTCCCCCCACATCCCACACATTTACACTACTACGTCAAAATGTCTGCACCCGCGACCACCGGCTCCACGACGAGCACCGCCTCTGTCCCTGCAACTGAGCAAACAGCCCCTGCCTCCGTCGCCGTTCCCCCGACCGCACCCGCCACCGACGTCAAATACGTCGCTCCTGCCAAGAAGCAGAAGAGCTTCGCTCCCCGCGAGCCCACTGCAACTTCCGGTGGCCCCAAGAACCCGGGTCTTTCAATGATGCTTTCCGGCGTATCCGACCTCCCCTTCTTTGGAATCAAGCACAACGATGTTTCTTATGTCGTGCCTGACACCACCCAGCTTTTCTACGTCCTATCCATCATGGACACGCAGATGGCCAGAACCAAGCGTTTCACCGACGCCAACCCTGACTGGCACCCTTTCGTCTCCCAGCTATACATCGCTGTGTTGTTCTACTACCAGGTTCTCAAGAACCAAACTCACGGTGGTATGATCAGCAACGATCAACGTCTGTTTGTCGATTTCCTCGACACTCAGTTCAAGGCAGAACACCTGAAGATTCCTGGCCCTATCGCCATTTTCTTCCAGTCCCTCGCCGCCAACGCTGGCCCCAACGAAAACTTTGGCAATCTTGTCTTTGGCATTCCCAATGCCCATGACATCAGCTGCACCAGTTATCTCTGGCAAGACAAAGTTCACACCATTCTTCCGAACGTGATCTTCATTCTTGATCAGTTCATGCGATTGATCTCTCTGATCTCGCCTGTTAATTCTGGCCCAGTCCAAGCCAATGCATCCCACACGGATACCGTCTATACGACGATCTTCGGCGCCCCCGCCTCCAAGGACGAAGCCACCCGCTTCGCTATGCTCACGCCTAGCGCTCGCTCGGACTTCCAGACCACAGTTGGTCTCCTCAATGGCCTCAGCA
AAGTTTTTAAACCTGGAACTGACACATTCCTACAGCAAGTGGTGACGAAATGATGGCAGATTCTACTAGAAACGCATTTGGAGCATATTCTATAACTGAAATAATAACAACAAGAAACCAAAATAACTTTAATGCAAATACTAAAAATCAAAATCAAAATACCAGTAATACCCAATCCAGCGGAGGTATAACACGCAAACCAGTAATGAACGATGGGCTATATGCCCTATTCGACCAACTTCTAAAAGGAGTAACATTTGAAGAAAGCATTTATCGTGGTTATGATTACAGTCATTTACCTAATTTAGAGACAGTGTTCAATACTGCTAGCGATTATGTCAATGGACAGTATAAAATTGGATTTAGCGAAGCTCAACTTGATGGTTATACTTTGAACAAGACGTTTAGCGTAATAATGCCAGAATTTTCCTTTTCGTTAGAGTTTATCAAGAATGAAGAACAGTCTGACCGTAACCCGGACGAAAATGAGCAATTGAAACCCAAAACGCGAAGAATTGTAGTTGAATTGGTATCATTATTTAATAGAGACGAAATTGAATACACTCCAGAACAAGTTAGAGGAGAGATTGCATTGATAGCGTTGTTTAAATTATATATCACTGGATTTTTATATCATCTGAATGTGAATAAGAGTGTTTACGATCAGCAGTTGAATTTAGAGAAATACAGACCTTTGCTCGTTGCGATTGTTGGCTTTGAATCGATTGATGTTAAGTTGAAGAAATTAACTCCGTTATACTATACCCTAGCTACTTTTAGCAACTATCCATTGAATATTTTGCGTTACAGTTTGAAAACGATTGTCGAAGTGACTAATGAAATGGATCAAATTATTAAACGTGACGGCCTTTTTAAACAAATAGACATTAAACCTATGCTTGGAAATACAATGTCCGTTGGATATTCGTTACGAGGTATTGACAACAGTAGTTTATTTCTCGCGCCCAAACATTATCGTCAAGTACGTTCTAGAGATGAC
AAGTTTTTTAGACCTGTCGTAGCAGAACATACCTACCGAACATGGAAAGGTCTTCAAGAGAGCATTCAAAATATAGCAAAGCAAACACACTAAATGAAACATACCAAATGCGAATGTACAAAGATGATTCTACACCAGATTACTGTTATAGCGAGATAAGCGTCGGCCTATCTTCAAGCTCACCCAAGATGTCACTTTCAGACTACTTTAGCGCAGTTAGCGTAACTTACGGAGATGAAGCCCGTTTGGACGAATATAAACCATTGTTGTATTCTGATTTGCTATTCGCTGAATCATACGAATTAGACGTCGATATCAACCTATTAGTTTGGCAGTTGTTAAGCTCGAATCAAGATTCAAAGTCTTTATGTGTTAATGTACTACGTATGCTTCATACTTACTCGTTGGGTAATGCTTATATGGGAGGTGGTATTTATCATTTTTCTCAAGGAACGAATACTGAAACACTCTCTGATATTGTTGATATCTTACGTTTGATCGGAAGATTAGCGAAAATAATCATCAAGACGAAGTTCAGCCAGATGGAATTAAAATGCGTACAAACTCATTTAATATATTACTTCACAGGTAAGGCATATAAATCGTTGAGTTTAAGTTGGGATAGTAAATCAATATTATCTACATCCAATGGTTATTCTACTTCAGAAGGATTACTTGATTATTATATTAGAAATAAGCTAGATTTATTTAAGGCTTTATATTCAAAAAATTTAGTATACGGAGGTAACTACTACTTAATTTATCAGGTATTGGTTTATTATTATATTATTACAAATGGTCGTTATTCAACTGGTTTTAATTTGAGAAAGGACAGCATCAAACATTATAATATTCCTAATGATAATCCAAAGATGTGTAATTCGATTTTACCACGTAAGCCTAATTTATCAATGATGTATATCAGAGCGATTCTAATTATGGTAATGATTAAAGACTACAGTCCAATTAAATTAGTTCCTTTATATTTAAACGCTCTAGA
ATTAAAAAACAGCACATTACGTTATCAGCGAGTATGTCCAAGGCAAGCAAACTAAAGAAAACTAAGGAAAAATCAAAAACTGATGAACTGATCAATGAAAATGAGTTACTAGAGACAGAACAAGAACGTAAAGAAAGTAAAAGTCCGCGCGAAAAGAAAAGAAGTAACATCAAACCAGAATCAGAAACCGATTCCTCTGAGGAAGACGAACCTACCGATAATGCGAAATCGTCTAAGAAAAATGGAACGAGATCAACTGATGCCCCAATGGCCTCAAGTTCTGGATTTAGCAATAGAAAGAAGACAGAGGCAGATCGTAACGAATCTAATGATGTATCAACGTCAGTTGGAAAGAGACAGACGTCAACTGGTACGACAACAAAGCATATCGAGACGCTCCTCCGTTTAGTCGACATCACTGGTACTGAAGAATCATCTGCGATAACACAAGAGCAGTTAACTCGTGTATTAAAGCTACTTTCTGAGGTTAAGACTGATAAGTTTACTTCTACATCATTCCCATCAACTGAAGTAAGAGTGTATGCAGACGATGAAAATAAAGACTCATTATTTGAGATTGAGCTCTTAGATGTCAATGTCACGCAAGAGCGCCATGCTTATATTGAATACACTTCTAAGCTCATTGAGTATAACAATCCTTATGAGTCTAGTAACAAACTATCTGATAATATAATTAAAATGAGTAAAGATACTTTCCAATATGGTACTGTCTTAGTAGGAATGCAATTCACTCAAGAGTTATTAGATAAAGCAAAGGTATCTCAGATGGATGGTGTTCCTCACATTGGTGAAAATCTATTTAAACGAAGCGACTTTACACCTGAGAATCCTAATACATTAAATTACTATCATTACGCGGGTGGCGTACTTGCAATTCTACGTACTATTATGGGCGATACTGATGTGTGGTCTTTTGACAAATTATATCAACCCGACGAGCCTTATGAAAACCTTGGAGATGCCAAGATTCTCATTAAGT
GCGCAAAACGACCGAGTTTTACCTGTGACACAGGGTTGAGCCTACTTCATATCTTGAGCGAATGGAAGGATTTACTCAAGAACCGACAAACACTACCGTCTTAGCTGAGGAGTTGCATTCAGTTGACACACTCCATCTGCGTCCAGGCAAGACCAGATCAACCACCAGCGAGGACGTGCTTCCAAACAATTACGAGGATCCGTGCTTACGTGAAATCGCTAAGTATGGTGGGTATTCTACCTACTCGTCAAACTCTAATACTGATCCGTGGATTAGAGAGACACTAAAATTACACGATCGACAAATCTACGAAGACATCTGGGGTAAAACCCGTCGTCCAGAAGGAACACCAGGCATGTACAAGGCATTGGGTCGTTTCGGAGGCGAAAGGTGCGGATTCGATGACTTGTCTAGTCAACAGAAATCGTCTATGCGACGTGCCATCGCAAAGGCGAAGAAAGCTTTCAAATTACCTTATAAGCGTGAACCGCTTGATTGGCATGAGGTCGGTCAGTTCTTGAGGCGTGATACGTCAGCTGGATCTACCTTCATGGGATCAAAGAAGGGTGATGTGATGGAAGAAATCTATTCTGAAGCTAGATGGCTAGGTCATCGTATGAAACAAGATGGAAGAAGTAGATTTGATCCAACCAAGATGAGGTTCCCTCCTTGCTTGGCAGGTCAGCGTGGGGGCATGTCCGACAGGGATGACCCGAAAACGCGCCTGATATGGATTTACCCTGCAGAGATGTTGTGTGTCGAAGGTTTTTACGCTCCTTTGATGTATCGTGACTATATGAGCGATCCAAACTCACCAATGTTGAACGGGAAGAGTTCTCAGCGCTTGTACACCGAATGGTGCTGTAACTTGAGGGAAGGCGAAACACTATATGGAATCGATTTCAGCGCCTTTGATTCAAAGGTTCCAGCGTGGTTGATCAGAACGGCTTTTGATATTGTGAAACAAAACATAAACTTTGAAACATTCGAAGGAAAGCCA
AGCAAAAGCAGGTCAATTATATTCAATATGGAAAGAATAAAAGAACTACGGAATCTGATGTCGCAGTCTCGCACTCGCGAGATACTAACAAAAACCACAGTGGACCATATGGCCATAATTAAGAAGTACACATCAGGGAGACAGGAAAAGAACCCGTCACTTAGGATGAAATGGATGATGGCAATGAAATATCCAATTACAGCTGACAAGAGGATAACAGAAATGGTTCCTGAGAGAAATGAGCAAGGACAAACTCTATGGAGTAAAATGAGTGATGCCGGGTCAGATCGAGTAATGGTATCACCTTTGGCAGTGACATGGTGGAATAGAAATGGACCAATGACAAGTACGGTTCATTATCCAAAAATCTACAAGACTTATTTTGAGAAAGTCGAAAGGTTAAAACATGGAACCTTTGGCCCTGTCCATTTTAGAAACCAAGTCAAAATACGCCGAAGAGTTGACATAAACCCTGGTCATGCAGACCTCAGTGCCAAGGAGGCACAAGACGTAATCATGGAAGTTGTTTTCCCCAATGAAGTGGGGGCCAGGATACTAACGTCGGAATCACAATTAACAATAACCAAAGAGAAAAAAGAAGAACTCCAAGATTGCAAAATTTCTCCTTTGATGGTTGCATACATGTTAGAGAGAGAACTTGTCCGAAAAACGAGATTTCTCCCAGTTGCTGGTGGAACAAGCAGTGTGTACATTGAAGTGTTACACTTGACTCAAGGAACATGTTGGGAACAGATGTACACCCCAGGTGGAGAAGTGAGGAATGATGATGTTGATCAAAGTCTAATTATTGCAGCCAGGAACATAGTGAGAAGAGCAGCAGTATCAGCAGATCCACTAGCATCTTTATTGGAGATGTGCCACAGCACACAGATTGGCGGGACAAGGATGGTGGACATTCTTAGGCAGAACCCAACGGAAGAACAAGCTGTGGATATATGCAAGGCTGCAATGGGACTGAGAATCAGCTCATCCTTCAGTT
GGCCGGGGGTCCCCCCGGCCCACAGAGCCCGCCCTTATTAATGCCCTATCAATGCCCTACCCCCCTTACACGCTCCCAACCACTCATATATAACGTTACTGTTGCCTGCTTTTCCCGGCCCGCCATTTCCGTCGCGCCATGTCCGCGGCTACCCACCGCCCGTCTACCCCTCCGCCCGGTGTGTATGTTCTCTTCAAACGACCGCGCTCATCTCCGAACGCCTTTCAACCCGCTGGAATAGTCTGTGTTTCTCCAGAACGTCATGTTTTTATTCCGCTTTCATCGTCTGCATTGTCGTCTCTCCAATCTATCGCTCCTCCCACACCCCCTACTTACGATCGGACGTGTGCCATTGCCTCCAATCCACCTACTTACGAACATGCTCCACCCCCAACTTACGAACAGGCGTGTGCCTTTGGTTCCAATTCTTCGCTTCCAGATCTTAGGATAGAACCGAGGACAGAACCGAGGACGGATCTGCCCCCAGCTTACACTTCCGATACACATGCAACGCATAACGTCCCGATGGAAACGTTACAGTGTTGTAACTCTGCTCATTCTGCTGTGTGGTTACAGGATGTCATAGTTGCACGTATTCGGAGATTTATACCGCCTTGTCTTGTTTTGGGACTTGTGGTCGTTGCAGCCATTATATTACTTCTAATTTCACTCAATCCCCATTAACTTTCAGTTTTAATAAAACATGCGGGTATTTTTTTACACTGTTTATCGCTGCGTTTTACTTTTTTTTTTTCTATTTCTCCACACATGTTACTCTACCCGCGCTATACTCCCTTATCTAAACCCTTTGTACCCGCGGTTCGTACGCATAAACACAATGTTGCTACGTTTCACTGTCATCCATTTTAACCTTTATTTTCCTTTTACATTACAGACACGTTCGCTTAGAAGTTTTTACGTTTTATTATTTGCAATATATGTTAAACTCGGAACACCGAAAGAATTTACCAAACTTTTCCGTGTGATGCACATACTCTGG
TGGCACCCGACATACCACGACTGTTTACGTATGCACGCAAGTGCCCCTTTTAAAACCTCTACATTTACAACTCATGATATGTCGGACATCTTCAACTCACCTCAGAACAAGGCGTCAATCTTGAGTGCTCTCATGAAAAGCACAGCAGGAGATGTGGAAGACGTGCTAATTCCAAAGCGCTTCCGACCAGCCAAGGATCCCCTTGACAGTCCACAAGCTGCAGCACAGTTCCTAAAGGACAACAAGTACCGCATACTTAGGCCGCGAGCCATTCCAACCATGGTCGAACTAGAGACAGATGCCGCTCTGCCTCGACTGCGACAGATGGTCGACGATGGCAAGCTTAAGGACACGGTAAGCGTCCCAGAAGGAACCACCGCATTCTATCCAAAATACTACCCATTCCACAAGCCAGATCATGACGAAGTTGGAACGTTTGGGGCTCCAGACATCACACTTCTGAAACAACTCACATTCTTCCTACTGGAAAATGACTTTCCAACAGGCCCAGAGACTTTACGGCAAGTCAGAGAAGCCATAGCCACGCTTCAGTATGGCTCAGGCAGCTACTCAGGACAGCTAAACAGACTCCTGGCGATGAAAGGGGTTGCAACTGGAAGGAATCCAAACAAAACTCCCAAGACAGTGGGCTACAGCAATGAGCAGCTGGCCAAACTCCTTGAGCAGACACTACCGATCAACCCTCCAAAGAACGAGGACCCAGACCTCCGGTGGGCCCCCAGCTGGTTGATCAACTACACCGGAGACCAGAGCACCGACAAGTCATATCTGCCACACGTGACTGTCAAGTCCTCAGCCGGCCTACCATACATAGGCAAAACCAAAGGAGACACGACTGCAGAAGCGCTCGTTCTGGCTGACTCCTTCATAAGAGACCTCGGAAAAGCCGCAACATCAGCTGATCCAGAGACAGAAGTAAAGAAGACCATAACTGACTTCTGGTACCTGAGCTGTGGGCTGCTATTCCCAAAGGGCGAGA
GTGATTGGTTAGATGGTTTCCAAGCCATTCAAGCCAATAGTTCTCAATGCCACTTTCGAGTGGCAGGTCTTCAAGCGGTGCTACCTCAGGGTAGCGCCACGTGAAGCATTTTGCGAGAACTTGAGTGAACTTCATCACTACTTTGCCAGGCGTGTGAACGCCTGGCTCAAGCATGCCACAAGGACCCTCCCAGACGGATATACGTTCGTCGAGGAGGGTCTCCTTGACATGTTTGGTACAAAGGCCCCTGACAGTGTTCAAGAAGGTACACTGTTCCGGGAGCTGTTCGGGGTTGACCAAACCGAGCAGTTCCCTTTGTCCCTCGCAGACCTGGCCAAGTTGCAAGGGGAACTTGTTGACGCAACTCGCACCCCAGGACATGCATTGCGTCAAAAGTATACAATGACCACTATACAGGACTTGATCAACAAGATCACCAAGGTTGTGCCAGTGCAGGCCACGCTCACTGAGATGCACGCACGTAGGCAATTCGAGCGTGAGCGAGCCGACCTGTTTCACGAACTTCCATTGGTTGATGAGGATGCTGTTTCACAACCTAAAACTTATTTTTACACCATGTGGCGTCAAGTTGTGAAGAAAGGTAAAGCGTACTTCTGCCCCCTTGTTAAGACAAGTGCATGGCGCACTAAGATCAGTGCCATAACAGAACCCATTAAGGACTTCTTAATTGCGTTTTGCCAGGCAGTGCAACAAGAAATGGGTGTTAACCCGCAGTACTTACAACTCGCCTGGTTGCAAAAACTTAAACCCACCACTTTGACCATCATTCTTCAACAACACAAGTACACCGTCTCAGGGTGGCTGGCCACCATGACAGCACTTGTGGAAGTGTACTCAAATTTGTTTGACGACTTGCGCAAATCATCAGTTGCTATTGTGTCAAGCATAGGAGCTTTCTTTGACATTTGCAAAGACTTTGTGTCACAAGTCGTGGAACTGGTCAAAACAACGTTCACCGCTCAAGGCCCGACAGACTTGG
ACTAAAGCGCGTGTGCGCTCTCTACCTTAATGTTCTAACCGGCCCCCGTCCCCTGTCCCCCGTCGCTCGGGCTTGTACCCTCGGATATGTACGTCGTTGCTCTCCCTACGCGCGTACCTGCCTGCCTGCCTGTTCGTAGCTGGTTCCGTCCCCTGCCCCCTGCCCGTCCGTCTCTCCCCTGCCCGTCTCTCGGGCCGGTCGGCCCCTGCCCCTGCCCCGCGCGGGCCGTCTCTCCCCCCGCCCCCTGCCCGTCCATACGGGCCGTCTCTCGGGATTCTAATGGGCCGTGAAAACGGCGGATTCGGTAAGTACGGCCCGTTTCCCGTCCGTCTCTCCGGTTCCGTCCGTCTCTCCCCGTCTCTCCCCGTCCGTCCGTCTCTCCGGCCCCCCTACCCTATCCCATAATCCGGTATATCTGCCTCTTTTTCGTTTACCGTGTTTTACCGCATCGAGGCTTGTACCTACCACGTTCGGCGTTTCCGGTGTTTTCCCTTTTTATATACTAATCCAATTCGACGGATTTATATGTAACCGGGTATTCTCGTGATATGTCGCTCGGTGAAAGCGGCCCGCCCCGGTTTGATGTTAACCGGGGCGGTCGGCCCCCTGAAATGGGCCGGGGGATATACTCCCCGGCGTAAAAGGCCCGGTTCCGCCGGAAAAGCGGTTTAATTCCCGCTTTCCGGGGGCGTAGCCATATGCGTCCCCCGTTGGACGGAACCGTAGCAAATTGCCACCTTCAAACGGAATTACCGCTAATCTCCCCCCGAACGGTCGGGGGCGGGTAAGTACGTCTCCGGGTAGTTCTCTCCGGTTCCGGCCCCTGTTACGGGCCGACCGGGGAGACGGAACCGGGGCGGAATTGACCCATACGGAATGTAGGGGGCGGGCCGGAAAGCGGCCCGTCCTTCACGGTGAAACGTCCCTTAGGGGACGAATAGCTCAAAGTGAATGTTGAGAGATAGGGATTCTTAGTAAGGTTGTTAGTACGGAACCGGCG
AAAGTTTACTATATACAAAACATAAGAGGTACTAACAATTTAAATATTAACAATTTTTCAGACAATTGTCAATTATTTATAGTAGTGTGTTATAATAGTTTTAGTGGATGAGAAAAACATTCAATTACACACACTTGATAATCTGCAGTTCCATCCATACAGATCTTATATAATAACCAAGATAAGTGCTACAGATTATCATACTAGGTTCTTTAGCTTAGTTGGTAGCTACCCGTTCGGTCGCTGGTTCGAGTCCAGCAAGAACCATAAAGAAATGGAGAGTGAAAAAAAAGAGGGGGAAATCTTGCTAACTCTTTTATAATAGTGTTTTAAAAACTCCCCTCGCCTCCATTGAATGGATTTTATAGAATCCAATAGTATTAGAAATCGCTCAATAGAGCGGTTTTTGTTTTTCTTAATCCGATATGATACGATATAATCTGATAAAAGGGAGGGAGAAAAAGAGGGAGAAAAATAAAAAAACCAGTTTATTAATACTGGTTAAAAATCAATATAATCGGAAAATTGTTGCCCTATTTTATCTTTAGCAAATTTAGTGATATGAGTATAAATGTTCATTGTTGTTTTTAAATCTGCATGCCCTAGGCGATATTGAACTTGTTTTAAACTCATGCCTGATTCAAAAAGCAAGCTTGCGTGAGTATGTCTAAATGCATGAATTCTGATTGGTTCAATTTCTTTTTCTTTGGTTATCTCTAAAAGCCATTTTCTAGGTTTTGAAGGTGATAGCATCCCTCCATTTTCAGATTCAAAAATTCGTGTGGATTCAGGATAGGTTTGGTGCAATTCATCAAGGATTTTACAAGTTTTTTCATCAAGGCTTAACAATCTGTTTGAATTAGCTTTAGGGGGAAGTATTTCATATCCTACAGGAGAATGAGAAATAGCTTTGTTGATATCAAGAGTTGATTTTCTATAATCTTTCCATTCAAGAGCGAGAAGTTCACCTTTACGAATTCCAGTAAAAGCAAGGATACGA
GGGGGAAGGGGTGGAGAGAGTCCCCTCTTTTTCTGCAGAAAACTGGCCTCTTGACTGTGGTGGGTGGTATGTCTTTGTCTATGTGTATCAAAAAATAAAAATCATGAAAACGGTCTTTGCTCCCTTTTCTACTGTTTCCAACAGCCCTCCACGGCCCTTCCCCCACAGTGAGACACTAAAGGACAAAAGCTGCCCGGGAGGTTCTGACGGAAATTGGCCGGGGAGGGGTTTCCAGTGAAACACTGAGGCGCCATCAGGCCAGTCCCCGGAGTCACATCCCCCCTTCCTCCCGGGGATAGGAGTTCATCACACGTTCTCCACTTCTGAGTTTCAGTCTAGAGAGTTTCCTTTTCTTGTTTCTCGAGGGTGGGGTTGTTTCTGCAAATCAGTGCTCTGTTCTCCTGTTACCGAAACACTTCTACATCCTATAGACCCACGACACACTTAAGGCCACATTCCAGGCAAGCTATGATGAAAGCTATTGTTTCGCTTCACTGCACAGCACCCAGCTGACACATTGTGGTTTTTCTCTCGAAGCACGGCACAACACACTTCATTACCTCCAGCTGAGTTATTTAAATCCTGTCTTGTCCGTTTCCTTCCAAAAGCAACCATGGATACATCACCCTCCATCCAGCTCTGCTTCTTTGTTTCAAGGCGTGCCCCCCTTTCAAATGAATGTCAGGTAATCCAACAGTTTACTTCAGATGGCCAGTTACCGCTGACATCTGTCCCCCTCCAATATGAACAAGTCTTTATGGTGCTGGTAAATGGTGAAGAGCAGGCAGTGAGGTTTTTGGTGCCTCCCCTGGACAAACTGTTTAGCAGTCATGGAGAACTAACTCCCTTTCACGAATCCAGCATTTTAAAAACCGACTCTCGTCGCCTTTCTTTCATATATGGTGTGAGCCCATCAGCGCCAGAAACGGCTTTATCGAGGGACTTGGTGGCTATTCTCCAGTCCATGGGCTCCCTTGCCCCAATGTCCAACTTAACTCAG
GACATTTTGTCCTGAAGACTGAGACTGCGTCTTGTTTTCTGCCGTGCTTTTGCTCAACTCACTTACCAAATCTCAACATGTTCACCAACAAAGCAATTCTTGCCGTTTACCAACTCCCTGAAGAATGTACTTTGGAACTGGTCGTGCGTGATGGAACTGGTAACCTTGTGAATTCATGCTATGTGGAGACATTCCAGCACAGAGGAAACATTAAATTCGGTGACCGTCAGGCTCAAGTGATCTCTCATTTCAATCAAGTCATTGATTTGCTAAGAACATCAGTCAGCGACAGTATTGACAGTATGATTAGGTACGTTGGTGAGCAGGGAAATGATGACACTCGAGCCCTTGTTGTTCGTGCTATGAATGACTTCTTTCCAGCCAAGGTCGGGGAGGCTGTGTTTCAGGCTGTTCAGGCGGCGCTTCAAGGACCAGGCATGCTGACAACGTTGATGACCAGACAACTGGAGTTTCTTGGAAATACGACGCTTTACAACACTCGTATGCTGGAGGCGATTCTGCACATCGTGGATACCAAGCGAGCTCCAGCTCAAGATGTGGCACCTGTTGATTATATCAATGGGCCAGCGAAGACACCGTTGTGGGAGCCCTATGTTGTTCAATGTCCTGATCTGGCGCCCACTGGTCGGGTTGATGTTCCTGATATGCATGTCACTCATAATGGCCAGCCATTGACCACTGCATGGTACCCGCCCCCTGCTTCCCTGAGACCGCTTCTTCCTGATGGAACTGTTGGTGCAAATCCTGAGCCGTCCGCTGCTGGTGCCAACTTTGAGCCTCCCTCAGCTTCTAGCCGCAATCCCGATGATGGTGGGTCAACTCCGGTTGATACAGTCGAGCTCCGCTCTGCGACAGATGTGCCCGAGAACGATCATGCTCTAAGGCTTCTTGAGGAGATAGCTCGTAGTCATCTGCCTAGCCATCAGCAGACGCATAATATGATTGTGCCTCAGAAAGATGGTGCCCAGGGTGTGGTTGT
CCCCCCCCCCCCCTTCCCCCTCTGGACTTGTAACTGGTAAGTGATAATCCTTGGAAGCTAGGTACTCGTTACGCAAGTTTTGGATTATCTTGTGCCCAACATTAGTTCTCGGACTTCTGTTGTGTTTAAACACAGAAATTTGATTGCCTGGTTATGAATTCATTGGATTAACCCTCTTGAAAGACCTGCTCTGGCGCGAGCTAAAGCGCAATTGTCACCGGGTATTGCACCAATGGTGGCGACAGGGTACAGAAGAGCAAGTACTCCTGACTGGGCAATGGGACTGCATTGCATATCCCTAGGCACCTATTGAGATTTCTCTGGGGCCCACCAGCATGGAGTTCCTGTATGGGAATGCAGGACTGGACTTGTGCTGCCTGACAGGGTCGCGGCTGGCCGTCTGTACTTTGTATAGTCAGTTGAAACTCACCATGGCATGTTTGAAAATTTTCTCTCTGAAACGCAAAGATAAGAGCCACTCATACTCTCCTCGTGAGATTGAGTTGAAATATAATTCAGATTTTGCTTTTAAACCAAGACCACTGGCACCACTTCTGCGTCTTGAACCATCTGATACCACGACACGTAGAATTGAGTGTGCTGAAGTTGAGTATGATTTATGGTACCCTAATCCTTTGGACCCCGCCTCACTGGTTTGTGATGTTAAGCTTGAAATGTTACGATTTCAAGGAACTGGGACCTCTAGAATGGAAAATGGTAATACCAATAACTCTGGCAACACTGGAGTGATCAATTACAATTTTTACTCCAACTCATACACTGACGCAGTTGATCTATCTGGAGCAATGTCTTCGCAGGAATCAAATGCTGCTGAGAATGCTGCATCAGGGCCTACATCTCTTCTTAAAGCTGGAATTAATGCAGCTGCAAGAATTGGACCTTTGCTTGCCGAGCCAAAATTTGAAGAGTACAAACTGTCTGATAGGGTTGATGTGCTCCAGAAAGGGACTAGTACAATAATATCACAGAATAGTGTAGG
ACCGGCCACTTGGAGCCACGGAGCCACCACAATGGCACCTGTTAGAGCTGCTGCTGCAAAGAGATGGTGCTTTACGTTGAATAACTATACGGCAGAAGAAGAAGCTAAAGTGAGGGCCCTGCTCCCTGGTGAGTTCCACTTTGCAATATGTGGGAAGGAACGGGGGGAGCAGGGAACTCCTCATTTGCAGGGCTTTCTACATTTTAAAAAGAAGCAGCGACTTAGTGCCCTGAAGAAACTACTTGCCCGAGCTCACTGGGAAAAGGCCCGTGGCTCAGATCATGATAACGAGGAGTATTGTAGTAAGGAAAACGACGTGATACTCACCATTGGGGAGCCAGTTCAAGGCAACCGGAGTGACCTTGCCGGAGCTGTTGCCGCCGTGAAGGCCGGAAGGAGAATGGTGGATATCGCGCGAGAGTTCAGCGAGATCTACGTCAAGTATGGGCGTGGTCTGAGGGATTTGGCCCTGATGATTGGACAGAAACCCCGTGACTTCAAGACGGAAGTCGTCGTTATCACGGGGCCTTCCGGGGTGGGCAAGTCGAGACTTGCCTCTGAAATGGAAGGATCGAAGTTCTACAAGATGAAAGGTGACTGGTGGGATGGGTATTCCAATGAGGATATAGTCATCATGGATGACTTCTATGGGTGGCTGCCCTTCTGTGAAATGTTGAGATTAATGGACAGGTATCCACATAAAGTTCCCGTGAAGGGGTCTTATGTGGAGTTCACGTCTAAGAAGATTGTCATAACGAGCAACACGCACCCGGAAAGTTGGTACTGTCCCGATAAGTGCTATCTGCCTGCTTTGTTCAGGAGAATCAATAAGTGGATGTACTGGGATGGACTGAGATTTGAGGATGTGCCGGATGCAATGAAGAAGCACCCGATCAACTATTAACACTCAGCCCCGAGGAAAAGAGCGTCTCGGAGGTGATTAATAAAAAATGCGCGCGCAGCGCGCGGCGAAGGCCGAAGGCCGAAGCCGCCTGAGACC
AGATTTTCTTGCACGTGCGTGCGCTTGCTTCAGACAGCAATAGCAGCGGCAGGGTTGGTGGAAGGAATTGCCCGCATCAGCCAGTCGTGAACGTGTTGAGAAAAAGACAGCTTAGGAGAACAAGAGCTGGGGATGGCCGGGAAGGCCATTCTGAAAGGAAAGGGGGGCGGTCCCCCTCGACGAGTGTCGAAAGAGACCGCTAAGAAGACGCGTCAACGCGTGGTCCAAATGCCAAATGGACTAGTGTTGAAGCGCATAATGGAGATTTTGTGGCATGCCATGGTCGGAACCGCCCGAAGTCCTCTCTTAAAATCATTCTGGAAGGTAGTCCCCCTCAAACAGGCGATGGCAGCACTCCGGAAGATAAAGAAGGCGGTCAGCACCCTGATGATTGGCTTGCAAAAACGAGGGAAAAGGAGGTCAACAACAGATTGGACAGGATGGCTGCTGGTAGCCATGCTGCTTAGCATCGCACTAGCCGCAACCGTGAGAAAAGAGGGAGACGGCACCACAGTCATCAGAGCCGAAGGAAAGGACGCAGCTACCCAGGTACGCGTGGAGAATGGCACCTGTGTGATCCTGGCGACAGACATGGGGGCATGGTGTGAAGACTCCTTGTCATACGAATGTGTGACCATAGATCAAGGAGAAGAACCCGTGGACGTGGACTGTTTCTGCAGGAACGTGGATCGTGTCTACCTTGAGTATGGGAGATGTGGAAAACAGGAGGGAACACGATCACGACGCTCAGTTCTAATCCCTTCCCACGCTCAGAAGGACCTGACGGGGAGAGGCCAGAGATGGCTGGAGGGAGACACTATACGGTCTCACCTCACCCGAGTTGAGGGCTGGGTGTGGAAGAATAAATCACTCACGCTGGCAGTGGTAGTCATTGTGTGGATGACCGTGGAAAGTGCGGTAACCAGGATTGTCATCGTGTCAGCACTGCTCTGCTTAGCCCCAGCGTACGCCTCACGATGCACGCATCTGGAAAATAGGG
TATGAAAAATTTCTATGGATTCCCATATTAACGCGAATACATCTTTTTCCTCTCCCAGAGTCTCAGTTGAGATTCTGGTCCCAACCAAGTACGCGAAACTGTTTACCCTTAAACAGCTCACTCGCATGCTTGTATTGTCGTGTAAGCACCGTGCACGGCAAGCCGCTAACCCGGTAAGCAAACGGACCTCCCGAGATCGAGATGGGAGTAAAATAATGGGTCAGGGACCTCCTGCTGTGGGCCCGCGAGTGTCGAAGGGACACAAACAGCAGTCTGACGGAGGGGCGAGCCTAGCCCCTGTGAAGTCTAAGCGCGCAGTACGTCGTGAAAAGCGTCGCTGCCGCAAAAAAGGCGCAACCAAGGCCGGGACTACACCCGTACAAAAAGGTGGGCATTGTGTCCACGCCTCGAAGGGGCAGAAGCAGGCGACTTATTTGTCTAGCTTGCTTTCCAATCCTTCTGGGGCAAAATCCAGAATGGGGGCTGTGAGCAAGCCCCCCCAAACAAAAAATGCTCCCGACGCCAGCAAGGGTGGTTTCACCCTTACTGCTATCTCACCGGCTGAGTGCCGGAAGGAAACCGCGCGCAGGTTTCACCCTATAACTGGTACCTTCAAGGGTGCCCCTGGGTTTTGCACGCGGTCCCGAGAGGGTTGTGGCGTCTGTGCAGCTTGTGAAGCCAAGCTTGCACAGCTTGGTTTCGACCGGAGTTTCGACTCGATTGGCACTTCACGTGTCATCCGTGTCGATTCAATGAAGGAAGAAACTTCTGATGACATGGCTAGTCCTAGTGCTACAGAGCCTGTTGGGTTCTGGGCTCCTGCTGAAAAGCAGGCCCCTCGTTGGGAGGGACAGCCCATAAAAAGGTGCGATGTGGTGACACTCGCACGCGTGACGCCGGTTCTCCGGATGTTGCGTAAGGTTGATCCCACTTTTGTGGACAACCGGCTATTATGGGAAGCTGCGCACTCAGACAGTTTTTCCTCAGCGCAAGTGCGTAT
GGAAAATCAATTCCAACAAAACAAAACAAACTTAAAACAACATTACACACATAACCACGAACCAAAATCGGTTAAAACAAAACCACTTTCGTTCATTATGTCGAAAATCAGAAACGTGTTGGACAAAATCAGAGACCCATCTGTACAAACAGCAATTTGCGAAAATGCTTATGCACAAATGAGACCTGTACTCAAAGAGGCACTAGTCAATTGCCCTTACGCACTAACCGATCTAGAAGCCGACGCTCTAGAAAATATGGGTATATCCGTAAATCCTTACGCGACACAGACCCACACACACGCAGCCTGCAAAGCCATCGAAAACCAGATGCTGCAAATAGTCGGACACCACCTCCCAAAGTCCAAAGTCACTTTCCTCTTTCTGAAGAGAAGTAAACTCCGCTACATGCGCAGAGCTGCTGCTCTCAACGATCACTTCATGAACAAAAATGTGGAGCCCAAAGACTTCTTCAGATACGACTCTGAAACTGTATGCGCAAACCTCAGTGCCGTATCCACCAGCATCGCATACATTTCCGACACCCTACACTTCATGACATTCGAAGAACTTGCCAACCTCTTCGAAACGAGCCCGAAGCTTGACACTCTGCTAGCGACTGTAGTGCTGCCCGTCGAAGCTCTGCACAAACGAACTTCACTACACCCCGCTCTGTACTCCATCAACTACAACAAAGACGGGTTCGAATACATCCCAGGCAATCACGGTGGAGGAGCCTATTTCCATCCTTACGACACACTACAATGGCTCAAAGTGAGGACCCTACTCTGCAACAGTAAACACAAGGGTTTCCCTCCTTTCCACCTCACATTCCAAATGGTAGAGAGTTTAGGCGCCAACCATCTTTTCATCATAAGGCGTGGAAAATTCGAAACCCCCCTCTACCGCACCTTCTGCCGTGACACCTACGTCACATTCCCAAAAATCTTCCATCCATCCACCGCCAACGCCAACAAACCCATCCAAAAACAAAAAGCCATG
TTGAAAAGCAACCTCGCACTTTGTTACTAAATATTTCTTTCAAAGCTATTCTGTATTGTGATACAGACCCCTTTTGTCCCTTGCTAGTTACTGGACTTATCCAGTTTGTTCCCGTTTTTTGTGTTTCCGTGCTCGCCTTAATTTTCCTTTGATCACGCAACCGCAACCACGTTCACTCTAAGCAACGACGCTTCCCCGATTTGCCAAGTTAGGGGTTTTTGCTTTTCTTTCCACTTCACACAGCAATCCTTTGCTCTGTTTCTCTTCTTCCTTCTTCTGATCTATTTACTACTCCCACCGCTTTTATCTGATATGGCCTCGTTCTTTTCACGCCGTTCCACTCCTGAGATGCCCTCAGTTCCTTCGTACTCACCACGTGAGATGGAGGTACTGAAATCTGCAATCACTGAGTGCGGCATCAACTATGCTGACGTAGTTAGGGCTGCGCAAACTGAGAGTGGCAAGCTTGCTATTCTCACTGCTGCAAACACCAACTCTCTCAAGAGCTTGGTGGCTACTACTACAACTCAGAGTGCTTTTCGCCGACTCTCTGAATCCCCAAAGGCTATTGTTCACGTTGCAGAGGGTGTTGGCAAGCAAGTCCTCTGTGATGATAAGCTTACACATCAGACCACTGTGGTTCATACTCCCAAGAAGGTTTATGACCATATGAGATCCAAGAGGCTTAAAAAAACCAAGGACACTGATGAAGAGGAGCCAAAGTATCGCTCTGCTGATATCTGTACTATCCAACTTGGAGTTACTTCCCACCTTTCAGGGCACTCCAATCAAATAGCAGGCATTGTTCTTCTTGATGGGAATCGGGCCACCCAGGAGCAGGCGGTCCTTGGAATTGGAGTTCTTCCTCTCTATGAGGCTCATTCGCATGCTCTCTTTGCACCACGCCTGAATATTCACTACGATGATCCAAATTTTGTGGATCGTCTACAGTTGCTTACCACCTTCTCTGACGATGTGCTCGGTGGTGGATCCCCCGCTA
AGATTTTCTTGCACGTGCATGCGTTTGCTTCGGACAGCATTAGCAGCGGTTGGTTTGAAAGAGATATTCTTTTGTTTCTACCAGTCGTGAACGTGTTGAGAAAAAGACAGCTTAGGAGAACAAGAGCTGGGGATGGTCAAGAAGGCCATCCTGAAAGGTAAGGGGGGCGGTCCCCCTCGACGAGTGTCGAAAGAGACCGCAACGAAGACGCGTCAACCCAGAGTCCAAATGCCAAATGGGCTTGTGTTGATGCGCATGATGGGGATCTTGTGGCATGCCGTAGCCGGCACCGCGAGAAACCCCGTATTGAAGGCGTTCTGGAACTCAGTCCCTCTGAAACAGGCAACAGCAGCACTGCGGAAGATCAAAAGGACGGTGAGTGCCCTAATGGTTGGCTTGCAAAAACGTGGGAAAAGGAGGTCAGCGACGGACTGGATGAGCTGGTTGCTGGTCATCACTCTGTTGGGGATGACGCTTGCTGCAACGGTGAGGAAAGAAAGGGATGGCTCAACTGTGATCAGAGCTGAAGGAAAGGATGCAGCAACTCAGGTGCGTGTGGAGAATGGCACCTGTGTGATCCTGGCTACTGACATGGGGTCATGGTGTGATGATTCACTGTCCTATGAGTGTGTGACCATAGATCAAGGAGAAGAGCCTGTTGACGTGGATTGTTTTTGCCGGAACGTTGATGGAGTCTATCTGGAGTACGGACGCTGTGGGAAACAGGAAGGCTCACGGACAAGGCGCTCAGTGCTGATCCCATCCCATGCTCAGGGAGAGCTGACGGGAAGGGGACACAAATGGCTAGAAGGAGACTCGCTGCGAACACACCTTACTAGAGTTGAGGGATGGGTCTGGAAGAACAAGCTACTTGCCTTGGCAATGGTTACCGTTGTGTGGTTGACCCTGGAGAGTGTGGTGACCAGGGTTGCCGTTCTTGTTGTGCTCCTGTGTTTGGCACCGGTTTACGCTTCGCGTTGCACACACTTGGAAAACAGGG
AGCAGGTTAGGGCTTAATAACGATTTATTTAGGCAACTCACTTGGTACCTAATGCCCTGTGACAGGGTGACGCAAGTTAAGAGCACATATGTAAATTGTCACCCCGGAATACTAAATCCGCTAATTTATAACAAGTTATTGCGGTCGCTACTTTATTCTTAATTTAATTGCAAGTACCAAATTTAATTCCAATATTCTAATTTGCAATTCAATACCTAAAAAGTGGTTACTAAGGGACATTAATTGAAAAAAAGCAGAGTATTAACACAAAATAAACTTTATTTAAAGTTAGCTACCTATAAAAATATTTTGAATGCTCTACAAAAAACTTAAAACTAGATAAATTACAATTATATAACATAACATCTAGACTAATACTTATCAGCAACTAACTTAGCATATATCAAGACAATTAAGTAGCAGAAGACATAGTATTGAGGTAAAGACAAACAATTATGCCTTTGCTTACGCAGATTACGCACTATCGATGAAAGGCTAATCGTTGCTCTCTCGTTGTATAGAGACAAACTGACATCAATAGCACAAAAAGCCCCAGTACGATTCAAACCGGCGCTGCAGTGAACCACTATAGGAGGGATGTTTTTACCCTTGTTATCCACATCTGCCGTTAATTGAGCCTCTCTGACCGCGAGAACGAAGTCCAGAAACTTTGAAGGATTCCGAGGAAGGCTGTTATGGGGCCAGTCGGTGTAGGCGAAATGCTGGACGTCTAATGAAGCTCCAGTATTGTCTGTTACTTGTAAATTAGTCACCGCGTAGTAACGGAAGGACTTGATTTTCAGAGTTTTGATTGTGAACTTGCCATGGACAGCTTTTCCCCGCTTTTTGGGGTTCCAGTACGGGTAACAAGCCTCACGTCCTTTTTCCATTATTCTGGTCAGCATGACAATTACCCGGACTTGATGGGAGAATATCATCTGCCAAAAATCGTTAGCTGTCTCTTCGAGTGGTGCCTGGGTGCATATGAACCTTCCCTTAG
ACCGTGGGCGAGCGGTGCCTGGACTGAAATTGGTGGGTCCCAGCTATTGGGAATGGATGAAGTTCTGGGAAATTGGGTTTTATCCGACCCAATTGTTATATGTATTTAATTTATGAGTTAATTAATTATGAGTTAAATGAATTTATGAAACCAATAATATATAAAATATTATTCATTATATATAATTTAAAACATTACACGGATGATTTATTTATGATGCGGTAATGATTTAAGAGGTCCATGCCTAAAACGTTCACGTTCTCAGCCATCACCATATCTACGACGTCGACTAATTCCTCCGTCTTTATCATCTGGTGAGTGAAGTCTTTGAACATATTCCTTAACCCATTCATTATCTCCTCCTCAGAGCCGTTAAAGTCGAATGGGATGAAGACATCATCGAAGTGGTATGGTATGATAAATGTTGATTTCCTCAGATATGCCTCCTTTGTTGCCGTCACCTCTATCCTGCATTCTATATGATCGTCTTTGAGGAAGACATCGACTCTGAAGTGGACTCCCTTGGTGCTCCTGAATGTGATAGTCATTTTTTATTATGTTTTGTGTTGATCATCAACACGAAATATATAGATGATTCATAGAAAATATCTTATGAGTATATGGATTTAAATGGAACACGTATATCTTGTATTATCCATACATATTCCGTCATCCATTACGTCATACAGGCTCATACGATGTAAAGCATCGTAAGAGATAAAAAATAAATAAAAGAAAAAAATAAACAAGAAATAATTATAATTTAGAAAGAAACAAGGGAGCGCAGGGAAAAAAAAAACCCCGAACAGACAACTAAAATTAAATAGAAAAAGAAAATTGTACAAGTGATTCTCAGAAGCACTTGGTTGAAAAAAAAGAAACACATTAATTCCGTACTATCATACTATGTCGTTTTGTTTGAATTCCGTACTTAAAGCACTATTTTAAATGGTATTCGAAATCCCTGTTCCTGGATGTTTAGTGGGTGATGACTGTATAT
AGGGTTCCGTTGATCCACCTGCTCAACGTCGATTTCACGAAAGCCTAACCATCTGTTGCCAATGGCATCAAGCACGCGTTTCCTCGCGTCGGCCGCCAGTCCGTTAACTGGTACAGTCGCGGGTATCTCGGCGGGTACCATCGGCCAAGACAATCAATACCGCCGATACAGAGCCGGCCTTACTATCGGGGTCCACGAACACGGTTCGTATACCCAGGCTCGCCGGTCCATCTTCTACGAAGTGGGCCGCCGATACGGGCGTCTTACAGACGCCCTAGGGCCACACGGTGCCGAGGCAGTGCCCATTGATGCGAGTGTTCGCATCAACGCTGCTGAGGCCGCTAATTTCGAGGGCTTTGCCCGGAAGTTTAGCAATTTCAGCCCCCAGTGGCTGACAATGGACCTCTGCGGTATCGCGGAGCGTCTGGCAAAAGGTGTTGCCGCCCAGTCCGTGTACGGCGGGGTCAACATCGTTAATTTGCGTGGACACTTGCCTGTCCGTGTCGTGGCGCTCGGGACTCTCGACTCCCCTCAAACGGCGTCAAACAACTCGGTCTTCATACCGAGAACGGTCGACACGGTCGGTAATGACCATGTTTTTGCTGTCCTCGCGGCCGCAGCCAACGGCGAAGGAGCAGCTGTGAGTACAGATGTACTCAGGCTCGATGCGAACACCAACGAGCCGGTTATTCCAGCTGTCTCCGGTCCCTCGCTGGCCTCGGCCTGCATAGAGGCCCTCCGTATAGTCGGGGCCAATATGGAGGCGTCCGGGGCCGGGGATTTGTTCGCGTATGCTGTCACGAGAGGCATACACGCCGTCGTTTCGGTCGTCGCCCACACCGATGAGGGGGGGTACATGCGTGCCCTCCTCCGTCACGGGCGTTTCAGAGTGCCGTACGGCGGCATCAATCAAGCTCTGCGTGACTACCCCGCGCTGCCCGCCGCTGGCGCACTCGCCACCCACGTCATATCGTCTTGGGTGGATGCAATTGCGCTGAAG
GGGGATACGTGCCCCTCCCCACCTACCCGCGCCCCTAACATTTTTATTTCCGTCTGTCAATACCCCCTGCATCCGATAGGCCCGAACTATCACAAACGGAAAAGCGATAGCCCAAAACACTAAGCCCCTTTTCATCATTTCATTTGTAAGCGCGTTTAAAATCATGGTAAAATAACCACTACCCCAAATTGCGCCCCTGCAATTTGCTGACGGTTTAACGGAAGGCGGAAACATGGCGAAGAAAAAACCAGTAGAAAAAAATGGGCTTGTTTATAAAGAGTTTCAAAAACAAGTTTCAAATTTGAAGAAAGCCGGACTAATCCCTAAAACCCTTGACGTGCGAAAAGTCAAGCCAACAAAACACTATAAAGGATTGGTAAGCAAATATAAAGACGTTGCAACAGGGGGCGCTAAACTTGCAGCAATCCCTAACCCCGCCGTTATTGAAACGCTTGAAGCGCGGGGCGAATCCATCATTAAGAAAGGCGGCAAGGCGTATCTGAAAGCCCGCCAGCAAATAAACCAGCGCGGGCAAATTGTAAACCCCTTTACGGTTCGCGTAACCAAACGCGGCGAAGTGGTGCGCCGCTACCGCAAGACTACCCCGGAAGGCAAGCCCGTTTATATCACGCAACGGGAATTGCCTATTAAGTTTGAAAATATGGAACAGTGGCTTACTGAATTAAAGGCCGCTGGTTTTCAATTGCAACCGGGCGAACAAATCTATTTCACTTTTAACGGCAACTATTCCCGCCGTACCTATACGTCATTTGATGAAGCGTTCAATAAATTTATGACGTATGACATTATTATTGATGCGGTGGCCGGAAAATTAAAAGTAGAAGATGAAGCCGATTTAGTTAAGTCGGTAGGCTTTCAACGTATCAGCGGCCCCGAAGCCAAGGCGTATAACCGTAACCGTATTGTATTGCCTGAAATGCAATTTAGCCAAGCGGCTAAAAAGAAATACAAGCGCCGTCAAAAACGCGGCTATGGCAGC
GGTAATTTTACTTCTTCGCCGTTTATTTAACACAGAAGAAGAAAAAATTTCCAATTTTTTGTTGCATAGATAAAACATACGGACAGGTATCGGTGTTTTTGAAGTGTAACTTAAAATCGGTTTTTATAGTATTATTGGTGTACAGGCAGGTCCGAGCACTAATATTTACCATATAAACTGTATTGCGTTGACGGAGGCGTAAGAAAAACTATACTTTCGTTTGATTCGCTCGATTTGGCGAGTAAAATATAAATCATATCCGGTAATAATTGATCCATTTTCCAGTCTACGTACCTCTATTGAGGAGCGTGCTATTGGAGGTGTAACTCGTAGTGATCAAGCGCCGAGACGTGTTGCAATTCCCATTACGTCATCTGTTAAGATGGTTGATCCGCGGTATGAAGGGTGGAACCAACGTGAGGCTATAAGAGCCAAGAAGCGAAGGTTTGTATCTTACGATACTTTTATGGATTTAATCGTTAATTGGCGAGAGGTGCGGGTCGGTATTATAGAGCACTCCGCTACTATACTGTCGCAGGTTAGTAGGTTAGGGGAAGCAAATTTTTACGGACGTACTAAGCGCTTCGGAAGAGTTGACACTAACGGTGACGTTTTTTATGTTGATTTGAGTGAGGCCAGGATAAGAAAAATTTTAGATAACATAATTATTGCTTTACAGACTACTTCCGGTGAAGGACGCGCTAAACGATTAGGAAAGGAGGCGAGCACGACAGCAGGCGCGGAAGATAGCGCTCTGAATGTGGCACATCAACTCGCCGAGCTAGCCGAGCTTATGACCTCCGATCAGTTTATTGAAGACGCTTGCTTCACGAGAGAAAAGTTTGAGCATGAAGTTGGTTTGCGCTGGGTTGAATAGCAATCAACTGCTCCGCCGGTTAAAGTGGACGTACGTGCTGAAATTGATTATATTAACAATCGAATGAAAGCAGCGGCGCGTTTAGGTCTACTACCGGGGCAGGAGCGACACGGTGACGCGAAA
TAATATTACCGGATGGCCGCGATTTTTTTTTTTGGACCCCACAACGCACTAACTGACAAAGACATGCGGACCAATCACCTGACGCGCTCAAAGCTTAATTGTTTTGTGTTTTCTATTTAAACTTGGCCCCAAGTATTGTAGTTCGTACTATGTGGGATCCTTTGTTAAACGAGTTTCCTGAAACCGTTCACGGTTTTAGATGTATGTTAGCAGTTAAATATCTTCAATTAGTAGAAAAGACTTATTCTCCTGACACAGTCGGTTACGATTTAATCAGGGATTTAATTTCAGTTATTAGGGCTAGAAATTATGTCGAAGCGACCAGCAGATATGCTCATTTTCACGCCCGCTTCGAAGGTACGTCGCCGTCTCAACTTCGACAGCCCATCGGTGAGCCGTGCTGCTGCCCCCATTGTCCGCGTCACCAAAGCAAAGGCATGGGCCAACCGGCCCATGTATCGGAAGCCCAGAATCTACAGAATGTACAGGAGCCCTGATGTGCCTAAGGGCTGTGAGGGTCCGTGTAAGGTCCAATCGTTTGATGCTAAGAACGATATTGGTCACATGGGTAAGGTGATCTGTTTGTCCGATGTGACGAGGGGAATTGGGCTGACCCATCGAGTGGGTAAACGTTTTTGCGTTAAGTCTTTGTATTTCGTCGGCAAGATCTGGATGGACGAGAATATTAAGGTGAAGAACCACACCAACACCGTTATGTTTTGGATAGTACGTGATAGGCGTCCTAGTGGGACTCCCAATGATTTTCAGCAGGTTTTTAACGTATATGATAATGAGCCCTCTACTGCGACTGTTAAGAATGACCAGCGTGATCGCTTTCAAGTCTTACGGAGGTTTCAAGCGACTGTTACTGGAGGACAATATGCAGCCAAGGAGCAGGCGATAATTAGAAGATTTTTTCGTGTTAATAATTACGTAGTTTATAATCACCAGGAAGCTGGGAAGTACGAAAATCATACTGAGAATGCTTTGTTGTTGTATA
AAGTTTTTAAACCTGGAACTGACACATTCCTACAGCAAGTGGTGACGAAATGATGGCAGATTCTACTAGAAACGCATTTGGAGCATATTCTATAACTGAAATAATAACAACAAGAAACCAAAATAACTTTAATGCAAATACTAAAAATCAAAATCAAAATACCAGTAATACCCAATCCAGCGGAGGTATAACACGCAAACCAGTAATGAACGATGGGCTATATGCCCTATTCGACCAACTTCTAAAAGGAGTAACATTTGAAGAAAGCATTTATCGTGGTTATGATTACAGTCATTTACCTAATTTAGAGACAGTGTTCAATACTGCTAGCGATTATGTCAATGGACAGTATAAAATTGGATTTAGCGAAGCTCAACTTGATGGTTATACTTTGAACAAGACGTTTAGCGTAATAATGCCAGAATTTTCCTTTTCGTTAGAGTTTATCAAGAATGAAGAACAGTCTGACCGTAACCCGGACGAAAATGAGCAATTGAAACCCAAAACGCGAAGAATTGTAGTTGAATTGGTATCATTATTTAATAGAGACGAAATTGAATACACTCCAGAACAAGTTAGAGGAGAGATTGCATTGATAGCGTTGTTTAAATTATATATCACTGGATTTTTATATCATCTGAATGTGAATAAGAGTGTTTACGATCAGCAGTTGAATTTAGAGAAATACAGACCTTTGCTCGTTGCGATTGTTGGCTTTGAATCGATTGATGTTAAGTTGAAGAAATTAACTCCGTTATACTATACCCTAGCTACTTTTAGCAACTATCCATTGAATATTTTGCGTTACAGTTTGAAAACGATTGTCGAAGTGACTAATGAAATGGATCAAATTATTAAACGTGACGGCCTTTTTAAACAAATAGACATTAAACCTATGCTTGGAAATACAATGTCCGTTGGATATTCGTTACGAGGTATTGACAACAGTAGTTTATTTCTCGCGCCCAAACATTATCGTCAAGTACGTTCTAGAGATGAC
GCGCTCCCCTCCCCATTTTGATAAATTCCCTAAATGAAAATTCGGAAGGAGGTGAGGGAATGGCTAGACCGCGGCAACCTGTTGACTTGCTACTGGTGAAAGGCAAGAAAAACTTGACAAAGCAAGAGATTGAGGAGCGTCGAGCACAGGAAGTAAAGGCACCAAACGACAAAGTAAAAGCTCCATCATATTTGCCAAAAGACTTAAAAAGAGAGTTTAAAAAGATAGCGGATGAGCTAAAAAACATCGGAATTATGACTAATTTAGATGTGGACGCGCTTGCCCGTTTTTTGTTTGCTCAAAAACAATACTTGGAAATGACCGAAGTCTTACTCGAAACGCCCATTACTGCATTAGTTGAGGATGATGACGGAAATAAATTTGAAGTAGCGAACAAGACATACAGTGATTTGCTTATCAATCAAGACAAGCTGTTCAAACAATGCCGGCAAGCCTCTAGTGATTTAGGGCTGACCATTTCCTCTCGCTGTAAACTTGTTATCCCGAAAAAAGATGATGGGAAACCGAAGTCAAAAGAGGAAGAACGGTTCGGGGGCCGCATGTAATGCAAGAGATTACAGCCGAAATTCTCATTGAGCGGGTTTGGTCATATGCTGAGAAAATTCGCCTCGGTGAAATTAAGGCAGGCAAAAAGCAAAAATGGGGCTGTAGAGCGATTTTTTAAAGATGTTGACCGGCTCGCAGAAGATGACTGCCCTTATTACTTTGATGCTGAAGCTGTGGTGGATTTTTATGAATGGTCGCGGCAATTTAATCATGTCGAAGGTATACTTGCAGGGCAGCCGATTGAATTAACAGACTTTCAGCTTTTTATTGCGGCCAACATATACGGATTCTATAAAAAAGAAAATGGCGCCCGCCGGTTTCGGAAAGCTTATATCCAGCTGGCCCGTAAAAATGCGAAATCGCAATTTTTAGCTTTAATCGCGTCGTATGAGATTTTCCCGACACAAGAAAAACACCGGGTATTTATCGCAGG
AGAGCAATCAGTGCATCAAAATTATATCTAGCCGAATTCAATCATTATCTTCTCAATATTTTAATTCTTAATCTACCGTCCAGAGATGAATAGTTTTTTCAAATCACTCAGATCATCTAGCAGCAGGGAGCTAGATCACCCTAGGGTTACAACTACCCTCTCTAAACAAGGAGCAGACATTGTTGTACACAATCCTTCTGCTAATCACAACAACAAGGAAGTTCTCCAAAGAGCCATGGATAGCTCTAAAGGGAAGATTTTGATGAACAATACAGGCACCTCATCACTAGGCACATATGAGTCTGACCAGATATCTGAATCAGAGTCTTATGATCTTTCTGCTAGAATGATTGTTGATACAAATCATCATATCTCCAGCTGGAAAAATGATCTTTTTGTAGGTAATGGTGATAAAGCTGCAACCAAGATAATTAAGATACATCCAACCTGGGATAGCAGAAAACAATACATGATGATCTCAAGGATAGTTATCTGGATATGCCCTACTATAGCTGATCCTGATGGGAAATTGGCTGTAGCTTTAATTGATCCTAACAAGAGTGTTAATGCCAGAACTGTTTTGAAAGGGCAAGGAAGCATTAAAGATCCTATATGTTTTGTTTTTTATCTAAATTGGTCCATTCCAAAAGTTAACAACACTTCAGAGAATTGTGTTCAGCTTCATTTATTATGTGATCAAGTTTACAAGAAAGATGTTTCTTTTGCTAGTGTCATGTATTCTTGGACAAAAGAATTCTGTGATTCACCAAGAGCAGATCTGGATAAAAGCTGCATGATAATACCCATCAATAGGGCTATTAGAGCCAAATCGCAAGCCTTCATTGAAGCCTGCAAGTTAATCATACCTAAAGGCAATTCTGAAAAGCAAATTAGAAGACAACTTGCAGAGCTAAGTGCTAATTTAGAGAAATCTGTTGAAGAAGAGGAGAATGTTACTGATAACAAGATAGAGATATCATTTGATAATGAAATCTAAATA
TGGTATCAGAGCAAGGTTAAACATGGTCATGTCCGGCTAAAAACCTAGTGTTAGGTTCGGGGAAAGAGGTCTACTGTGTGTTTCAAATATCCATTTGTTATTATCCAAACAGTGTCTGTTCCTTGTGTTTAGGATGGAAACCTGAGGTTGCGAACTACGTGTTCAAAGGAGTGATCATTTCAAAAGGAATGTCATTCTAACTATCGTATGCTCTAGACTTGCCCTGTTATAGCAACAGAGGATCCTGTCTATCAGAAAATAGTTTGAACAATTCCGATGATCTCTCATACTTTAGGTATAACAACGCCACGTATAAGGAGCTAATTCTTTTGTAAAAGACGTAACCCAGAAGAGAGTACCCAGAGAGGGGAAGACTTGGGGAGAAGGTGAACAGAAGAGAGAGCTTACTGTACCTGGTACTGTTATAGGAAGATTTTGTTATGTCCAGTCGCTGGGAGAATAGTATACAAGAGTGGTATGAGAAGTCACACACAGCAAACCTTGAGTACCTTGACCTAGCATCTACTAGTAAAGTGACCAACAACCAGTTAGCACATAACCTTGCAGTAACCTTTGATAGAGTAAATTTAGGTAACCGAGTTTTTATTAAAAACCTGAAGCAGATTCAAGAGTCTATTCTTGAATTAAACACCCGTGTTGATACTATAGAAGTAGCTCTAAGGAGGTTAACCAAGACCTTCAGAGAAAGCAAACCACTTACCGAAAGTGAAGTCCGTAAGTTGGTTGAAGAAATTGCTCAACAACCTAAGATCGTCGAGAAACAAGCACTCGAGATCTCTCAACAACTTGAGCAGAAACTAGAGAAGGTGGAAAAGCTCTTGCACAAACTTGACCAGTGGGTTGGTCAATGACTGATAGCCCAGCCTATCAAGAAGCTTTAAAGGAAGCAGAAAAGGTTGACCCACCAGCAGTTGGGATAACAACCTCCACCGGAGTAACAGCGGTTCAAGGGTTTAAAACCGTTATTAAGCAGAACAAC
GGTTATTTCACGTGGTTGTGAAATTAATTAACTTTCTATCGTGTTTCACACATTAACGAATAGTTTGTGTGATGTGAGATGGATCGCGCTGCGCTCTCCAATTTGTTAATCGCGACGATACAAAAACAATGTCTGGATGAAAATTCAGCGATAGGTAAGGCATTTTCCGAGAGAGGAATTGATGTCTTTGACCGAAATCTCCCGAAAAGGCCTGAGGGAGAAAAATTTAATATCAGTTTCGCTGTTACAGCCGAACAGCAAGCATTTCTAAGGCGTAACTTCCCGGGAAGGGACATAAAATTCACGCAGAGCGATTCGCATAGTCATAACTATGCAGCAGCTCACAGACTGTTAGAAACTGACTTCATCTACGGATGTTTTGGAACAGTCGATGAACCGGTGATAGATTTAGGTGGAAACTTCATCTCGCATTTGAAGAGAAGACGGTACAACGTTCATAGTTGTTGTCCTTTATTGGATGACCGCGATGGTGCGCGTTTCACCGAGAGAATGATTTCCTTGAAGACCTATTATCGAACTCACCAAGACGAGAAGCACGAAGCAGATTATTGCAAGTGCAGGTTCGAAGAATGTGATCGAAAAGCCGATTACGTCATGGCTATCCATGCGACGAGTGATTTATCGCTGGAGAAGTTATGCAAGGCTTTGGCCAACAAGGGTACAAAAAAAATGATTATGTCTATCATGATGGACCCGAATATGCTGATAAGGGATTATGGAGAGATCCCGAATTTCAATGTCCGATGGAAAATAGATCATGAGGCCGATACGATTAAGTTCGATTTCATTGATGCTCCTTGTCTGGGCTATCAGCATAAGTTCTCGATCCTAAAACAGTATCTCACCGTCAATGCGGGGGTTGTCGGTGGAACACAGGCTTTCCGAGTCGAGAGGAGAGCCGATTTGGGTGGTGTCTTCATTGTTGACATCACTGCTGTTGCGGGATACCATAAGAAGATGATTGTGGGAGGAAGTAGAT
TGGGGTGGCTGATGGGACTCGAACCCAAACTATAGGGGATTACAGGGGAATTGCGGGGACTTTTGCCTTTGATTTTGCAGGGTTTTGCGTGTTCCTCTGCCCCGGCATCCCCCGCATTTGTCCCAAGATTTGTCCCAAGCTACGGCGTGGCGCCAGGCTTCCCCGCAGGCGGATGCGCCCCGGTGTCGCTGGGCACCGTCACGCTGCCGGGCGACACGGCGAACTGGCGCACCTCGGCATTGGCGCGCTGGGTTTCCCCGGTGGTGCCGAACCAGAACGCGAGGGTCTGCTTCAACTCGTTGAACCAGTAACCGATGACCGTCCCTACCGTCAGGCTGGCGGTGGCGTCGCGCAGCAGGCCGTCCGCCAGGCCCGAGAACACGAAATAGACGATGCCCAGGGCGCCCACCAGCAGCACGGCGGTGATCGTCGGCCGTACCTTGTCGTTGGGCTGCTGCGCGGCCAGCTTGCGGGCGCTGTCGCGGTCGGATGCCTCGGCAGCATACTGCGCCGCGGCGGCTTGCAGGCGGTTCTGTTCGGCCGTCACCGCGAGTTGTTGTAGTTGCACGCGCGAATTGGTTTCCAGTTCCTTGAGTTTGATGGCCGCCTGCGGGTCGGCCAGCAGCGCCGTGGACACGGCGTCCGGCGTCGAGTCGGTGCCCAAGGCTGTAGCCACCAGGCCGCCTACGGCGGCGCCGGCCGGGCCGCCCAAGATACCGCCCAGGATAGGGGCGGCTTTGCCGACAACGCCGGCCAGGTCTTTCCAGTCCATTTAGATGTCCTCCGCAGCGTATTTCAGGTTTCCGGCGACGCGCCGCGCCCAGCCCTTGCCGAACGTCGGCCAGGTGGGCAGGTTGGTGTAGAACATCATGCGAGCCGAGTTGAACAGCAGGGCCAGCATGGTGGGGTTCATCCCGGCCGCGGCATTGAGTGTCAGGGGGCCGATCTGTCCGTCCTGCGCGGTGCCCACGGCAGCTTGCAGCCACTTGGCCGCCTGGCC
TATTAAAATTTTCAAGAGAAGATTTTGATACCAAAAGCGATCAGAGGTTTGTGCCACCTTAAAACGCACAACAAAAAGCTTTCGTACCCTCTTTTCAAGAGTCAATCCGCATTCGAGATACCTTGAAAGAGTACTTTTCTTTCCCTCTTTTCTTAATTGCTACTTACGTTTTCAAAATCACTTTTTCTCTCTTAAGCTACACAAGTTTAACTAAAAGCCTAGAACGAACTTTTTATTGGACGCATTAAACTACAATATGAAGTTCTTTGCTGGGCAAACTGTTATGGATGTGCTGCAACATGTTTCCTCTCCCACCACCAATTTAAGGTTGTTATCTTATTGCAATCTTAAAAAGGAAGAGGATGGTAAGATGATGCTGGCTATTAAGGAGCAGAGGCACCGACGGTTGTTGACACTGTCATATGGTGCTATGTGTTTTCAATTCTCAAATTCAGTAGGGGATGAGGGCATAGAAGTGGATGATGATGAGTTGATGTTTGAAATATTTGATGCATTGCTGCGCACAAAGATTTCAAACTCAAAGGGCATGACGCACTTATACAGCTGGATGCGTGGAGTTTATCTCAGCACATTCAAAGTAGAGGTGCAGTGTGATGATTACAACTCAAATCTGCTGGAGAAGGATTTGGCTGGAGAAGCTCAGGGTCTTTCACAGTTCGTTTCAGGACTTGCTGACTGGATTCCCAGTCGTGTAAAGACCTTGGCAGGATATGCCGCTGAGGGCATAATTGAGGCCTTTAAGAAGCACTTCGACAAATTGCTTGTTGAGTACTGTCCTATGGCCGTGGCTGCGTGTAGTTGGATAACTACAGTATGGACCACTATCAAAGAGTGGGTCCAATCTGCGATGGATGCTATGTCGTGGATTATGGCTGGATGCACTGAACTCATTTCTTGGGGAATGTGTGTCATTGCAGGTTCATGTGCTTTATCGTTATTGGAAAAGGCATTGGTAGCTATGGGTTTGATTTCTTCTTCC
GATAAATCTCCCAGGACCAAGCATGAATACCAAGGGCTTCGCGCAGAAGATCCAGAGAACCTTCCACTTGATTCACCAGAGTCACTACACACCTCCACCAAACAAAATATCTACCCATGTTGAAATTTTCTCAGAACTGCTAACATACGTTGACTATGAATGGCAGAGGGCAGCGATCGGCGCTTCACGATGGGTTGAGTTAGCTGCTGAGGAAAACGAAATACACATCCCTTTTAATACCAAGGACGAGCGACAGGTCAACTTCTTAATCGCCATTATCCATGTTGCTATTTCGTTGTATTCGAACTCAGGAGTAGAGCCTTTCGCTGATTGTGATCTAGAGAAAATTTTGAATGGCGACTATGAGAGTAGTAAGTTCGATTGGAATGTGGTGTTCGACATTGTTTTGCCAAATGATGTAAGATTGAAAGAAAAGACGCTTAAAGCAGCGGTGGTTGAGGAAGAACGTGTTGAACCTCGTCCAAAACGTAGAGAGATAACGCTTGGAGGACAGAGGCCTTTGCAGACTAGGGATGTGCGTTCGGATTCTGATTTGATTGTTTTGAGCAAACTTGAGGCGTATGATGATGTTGTTGAAAGACCAAGGCAGAATAACACCGACATTATCATCCATCGACTTGGTTTAGCCAAGATGAATCCTGCGAGTAATTCAATCCTACCGGCCAAAATCTCGCGAATCATCACTGAACAAGTATTTGGAGCTGGAGTGAACGTCGATTACATTGCCAGACCAACTGAAGGATTTATATCTCTGTCGACCGCCACCTACACGGTAGCTTCTTACTTTGAACGGGGCATCGCCAATTATGACATCAATGCCGTCTTGGACAACATCATTGATAAGACCGATCAACTGAATACAACCGATACCGTCGTTGAGCTACCATCCATTCCGCCAGAGGACTCGTCAATTGAAGTGGCGACGCCGTCGCACGAGACGTTCTTTGATATCAACACCATGATATACATCATAATGTGC
AACAAAAACCCCCACATCCGAAAGTTCTCGTAAGCCTTAGCAAGCATTCATGCATACACGTAATTAATCTTAAACTAATACGTAATTACAACTACATCATGGAAAACGACTCGTATTTAAGTGACTTAACACCATTCGTTGGTCCAGTATCTTACGTCGGCCGTAATCTAACACGTATTCTTTATGATCTCCAAGCTTTAAGTTCAAAATGTCGTGGTAAAGTATTACTCTCGTCGAAGACCGGTCAGCCACCAAGAGTTCAAGTCACACGCATATTAGTTGAGCAAATGTTTACCGTTTATACCCAGTTACGTGGCTATAACTTTTCAGTTACACTAACCTCCTTATTGAATGAATTAAGTACTGCTTTAGCGATGTCAGTTGGTCGTTCTGAGCTAACTCTAAATAGTAATGTATTATACATGATTACCAATGTTAATAGCGACATTGCAATTTCAATTGGGAAAGTTTGGAATGGAGTACCTCCTTTGCGCTTGTTAAATGGATCAGGAAGTAATGCTGATGTTACAATTATTGGAGATGATAATATTTTAACCCGTATGCTACGTAAACTACCAGGCGAAGCCCGAGTTGAATTAACGAAACTTGCTCAAGTAAGTGGTCAGTTAGCAGGTGTTCGAGTTGTGAGACAGAAGGATGTAACGACATTACTAGCCGATCAATTATTTTCACGTAGTTCAGGTTCTATTGATTTAGCACGAATTTTTGTTCAAATGAATAAACAGGCGACAGTATTAAGTCAGTTTAAGACTGACTTCTTAATGACGCCCTTAAGCCGTTTCCATGACTTAGGAAGGCCATTATTTATTGAGATTGATTTGGTTTTAACGAAAGCGGACTCGAATTCAATTTTAAGTGCGCCAAGCATTTCAGGAGAAGTTTTATTTACGATCCGCAGCACAGCTGATGTTGAACTTAGCTTTTCTATCCTTCGTGGTGAGACTTCAACGATAATTAAACTACAACCATATTCGCATGT
GTTATTTGTACCATGGAGGAATTGTTCAACGCCCTACCTCAACCACTACAACAACTCTCATTAGCTCTGGCCGGTGAGATACCATTGACAGATCACATTTTCGAACAAGCAGCTTCCACCTGGCACGTCCAGCCCCGATCACTCACCTATAAGTTATTAGATCATATTCCCTTTTCTACTCCTGTTGTAGTTCCCCCTTCCATATACCATTCATTAGACTGGAGTAAGTGCTTCGCTGTTAACCAGGATCGTGTAGAGCGCGTTCCTACTATAGACGACCCAGACGACGTGTACGTTCCGAACTCCGACATCGGCCCCCTCCTCACTTCCTTACATACCATTCCCGACTACGGTTTCTTGCATCCTGCAATCGAAAATGATGCCACCACCCTGCGCGCGGAACGTGCTCGATGCGCTTCCACTTTCTACAAGATTGCCTCCTCCCAAGCTCGTCAAGTTAAGCTGGATCCCATTCGCATGCTAGGTTTCTTACTTCTGGTGCAAGCTCGTCCTCGCGTCCCCTCAGGCCTGGTTACAGATCAGCCCACTCGTCGCGACCCCACGCAGTCGCCCGCCCTTCACGCTATATGGCAGGTAATGCAGTACTACAAGGTTGCTGGTGTGTACTACGCCCCTGCTCTGGTCGTCCCATCTGGCGCTATATGGTGGATCCCCCCTCCCGGTAAGCGCAACGTCGTTTCCGTCCAATACCTGTTAACTGATCTGATTAACTTAGCCATCCTGGCTCACATGACCGACATGTCCCCTACCTTGGAGCTTACCGGTGTCCTGATGTACCTCAGAGCCGCTTCCTCTCATAGTCACGCCTACACCTTGCTTCAAATGAAGAGCGTATTCCCAGCCTTATCCTTGCGCTCCATGTATCGTAACAAAGGGTTTGGCGGCAAAGCGCCCGCAATAGAGTGGACTGAACCGCGCTCTAAATACAAATTCCGATGGACTGGCGTCACTCAATTACACGATGGCCTCCGACCGCGCT
AGCAAAAGCAGGCAAACCATTTGAATGGATGTCAATCCGACCTTACTTTTCTTGAAAGTTCCAGCGCAAAATGCCATAAGTACTACATTCCCTTATACTGGAGATCCTCCATACAGCCATGGGACAGGAACAGGATACACCATGGACACAGTCAACAGAACACATCAATATTCAGAAAAGGGGAAGTGGACAACAAACACGGAAACTGGAGCGCCCCAACTTAACCCAATTGATGGACCACTACCTGAGGACAATGAACCAAGTGGATATGCACAAACAGACTGCGTCCTGGAAGCAATGGCTTTCCTTGAGGAATCACACCCAGGAATCTTTGAAAATTCGTGTCTTGAAACGATGGAAGTTATTCAACAAACAAGAGTGGACAAACTGACCCAAGGTCGTCAGACCTATGACTGGACATTGAACAGAAATCAGCCGGCTGCAACTGCGCTAGCCAACACTATAGAGGTCTTCAGATCGAATGGACTGACAGCTAATGAGTCGGGAAGGCTAATAGATTTCCTCAAGGATGTGATAGAATCAATGGATAAAGAGGAGATGGAAATAACAACACACTTCCAAAGAAAAAGAAGAGTAAGAGACAACATGACCAAGAAAATGGTCACACAACGAACAATAGGAAAGAAGAAGCAAAGATTGAACAAGAGAAGCTATCTGATAAGAGCACTGACATTGAACACAATGACTAAAGATGCAGAGAGAGGTAAATTAAAAAGAAGAGCAATTGCAACACCCGGTATGCAGATCAGAGGGTTCGTGCACTTTGTCGAAACACTAGCGAGAAATATTTGTGAGAAACTTGAACAGTCTGGGCTTCCGGTTGGAGGTAATGAAAAGAAGGCTAAACTAGCAAATGTTGTTAGAAAAATGATGACTAATTCACAAGACACAGAGCTCTCTTTCACAATTACTGGAGACAACACCAAATGGAATGAGAATCAAAATCCTCGAGTGTTTCTGGCGATGATAACATACATCA
ACATTATACGAAGTTATATTAAGGGTTATTGAATATGATCAATTTACCTGTAAATCCATACAGTTCAATACCTTAGCAGGTCAAATAGTGACCACTTGATCATTTGATCAAGGTTGCGCTACGTAAAATCTGTGAAAAATTGGCGGTGTTAGTCCTACAGATTTCGCGTAGCGCACTTAGCACCACCAATCAATCAGAGGTGAAAAATGGGATATTCAACTGCTAAAGTGTCCACTCATCTTGAGCTTGAGAAAAACCGTGGTTACTGGCGGGCAAAAGGGTTTGATCGTGATAGTTGCCAACTGTCATTATCGCGCGGTGAAGAGAAAATAGAACGCACGCGCGGTCGCTGGCGTTTCTATGACGAGAACCATAAACAGGTAAAGGCAGAGCCGATCCTGTACACTTTACTTAAAACCATTATCTGAGTGTTAAATGTCCAATTTACTGACCGTACACCAAAATTTGCCTGCATTACCGGTCGATGCAACGAGTGATGAGGTTCGCAAGAACCTGATGGACATGTTCAGGGATCGCCAGGCGTTTTCTGAGCATACCTGGAAAATGCTTCTGTCCGTTTGCCGGTCGTGGGCGGCATGGTGCAAGTTGAATAACCGGAAATGGTTTCCCGCAGAACCTGAAGATGTTCGCGATTATCTTCTATATCTTCAGGCGCGCGGTCTGGCAGTAAAAACTATCCAGCAACATTTGGGCCAGCTAAACATGCTTCATCGTCGGTCCGGGCTGCCACGACCAAGTGACAGCAATGCTGTTTCACTGGTTATGCGGCGGATCCGAAAAGAAAACGTTGATGCCGGTGAACGTGCAAAACAGGCTCTAGCGTTCGAACGCACTGATTTCGACCAGGTTCGTTCACTCATGGAAAATAGCGATCGCTGCCAGGATATACGTAATCTGGCATTTCTGGGGATTGCTTATAACACCCTGTTACGTATAGCCGAAATTGCCAGGATCAGGGTTAAAGATATCTCACGTACTG
ATGGGATATAACAAATCTTTGAGGTATAGCCGTCACGACGGCACCAGCTGTGTCATCGACAACCACCATCTAAAGAGTTTGGGTGCTGTGTTAAACGATGTTAGGCGTAAAAAGGACCGCATCCGCGAAGCCGAGTACGAGCCCATCATCGACATCGCCGACCAGTACATGGTGACGGAGGATCCCTTTCGTGGGCCCGGCAAGAATGTAAGAATCACCCTGTTCAAGGAGATTAGACGCGTCCACCCAGACACAATGAAGCTGGTGTGCAACTGGAGCGGCAAAGAATTCCTTCGTGAAACCTGGACCCGCTTCATTTCCGAAGAGTTCCCCATCACCACCGACCAAGAGATCATGGACCTGTGGTTCGAGCTTCAACTGCGACCGATGCACCCCAACCGTTGCTACAAGTTCACCATGCAGTACGCTCTCGGCGCCCACCCCGATTATGTTGCTCACGACGTGATCCGCCAACAAGACCCCTACTACGTGGGCCCAAACAACATTGAGCGCATCAACCTCTCCAAAAAGGGCTTTGCGTTCCCGCTCACTTGTCTTCAGTCTGTCTACAACGACAACTTTGAACGCTTCTTTGACGATGTGCTGTGGCCCTACTTCTACCGACCACTGGTGTACGTTGGCACCACCTCCGCCGAAATTGAAGAGATCATGATTGAGGTGTCGCTCTTGTTCAAGATCAAGGAGTTTGCACCCGACGTACCCCTATTCACCGGCCCAGCTTATTAAACTAGTGAACTGACAATTTGTCAAAGTAATCATCATCGTCCACAAACTGTTCGGCAATGCGTTTAGAATTACCGTCGACGTTTGTCACTAGATTGTTTTCTTCATCGTTGTCGTCTACCCCATAACCACCACTTTTAATATCCTTGTCCTCCTCATCCCCCGTCCTGATAATCTCCCCACCACCACCACACACCATCGTCAAATTGATATTGTTATCGTGCACCCGCAATGTCTCAGCGACAGGAGTGGTATT
TTTGAAAAGGGGGTGGGGGGGCTTCGGCCCCCTCACCCTCTTTTCCGGCGGCGCATGTTCGCGTCGTCGTAAGTCTGGATTCCCAAGGCCCACTCGGTTCAACTTCGGTTTCCGGACAAATACAAAGAACCTCAGTCCTCTTGGTACTTTCTCGCCTGAGTCTACAAAGCGAGAAACCTGCCCCTCTAACGCCAGACGAGCGGCATAAAACTCGAACTTCTGGCACGTTCCACCACCCCTTCTCCTATCCCAACCCCCATTGCGCTCTCAAGGTCGCGCTTTTCCGAGACTAGCTCGGATTCAAAAAGTTCCTGGCACCCTTTACCCCTTCAGGCCCTTAAGGTAGGAACTGACCTTGTGCTGTGATCTCGGTGCGGAAGTGCTACTGCGTAGTGATTGTAAGATCCTTTTGTGGTTCTGCCCTGGCAAGGCTACAGAGTGCTGTGATCCGCTGCGGATGCCATCCTGGTAACAGGACCCCCAGTGTGCGCAACAGTATGTTCACGGTCTTCCGTGTTCACCACATTCGGAACACTGCTTTCGTGAAACAGTGTGTGTCCAATCCCTGTGATCAGTATCAACCACACCACCTAGGAATGCTAGGAAGGTACCCCGGTTCGCCGGGATCTGATCCTAGGCTAATTGTCTACGGTGGTGCTCCTTTTTATTTTCCACTTCAACTCACTGGTTACAACTGCTTGATTTCTGTGTTTGCTGCTTTTCTCTGCTCTCACTGCCATTCTCAAGTGTTCACACTGTCCAAGCTCCTTTGGTTGTTCGCTTCCACTTGCCACTGTCAACTCTTGTCATGGACCCCTCAAACTTCAAGCTCTTCTCCATCTCCCACCGCACTGCTAAGCGCTGGTCGTGGCGCAGATTCCGTGTGGAGACACGTGAGAAAACCCTCTATTCTTACGTGGACCCCGCGGTTGACGCCTACTTAAAGCGCGAACGAAGGTTTCCCTTCTCCCTTCCCAAACCCTCCCATTTCTACGACTGC
GGCTATAAAATGGCTTCTTTGATTTATAGGCAGTTACTGTCAAACTCATACGTAACAAACATCTCTGATGAAGTTAGTGAGATTGGAGCTAGAAAGACGACAAACGTTACGGTTAATCCCGGACCATTTGCGCAAACGGGATATGCACCAGTCGATTGGGGACATGGTGAGTTGTCCGACTCTACGTTAGTTCAACCGACATTAGATGGTCCGTATCAGCCAACTACATTTAACTTACCTATTAACTATTGGATGCTGATTGCACCAACTCAAGCGGGTAGGGTTGCAGAGGGAACAAACACAACGAATAGATGGTTCGCCTGCGTACTCGTTGAACCAAGCGTACAAAGCACACGCCGGGAATACGTCCTTGACGGACAGACAGTACAATTACAAGTATCAAATGATTCAAGCACACTCTGGAAATTTATATTATTTATTAAACTTGAAAAAAATGGAACATATTCACAATATTCAACGCTGTCTACGTCAAATAAATTATGTGCGTGGATGAAGAGAGAAGGAAGAGTGTATTGGTATACAGGTACCACACCGAATGCTTCAGAGAGCTACTATTTGACTATAAATAATGACAATAGTCATGTATCATGCGACGCAGAGTTTTATTTATTACCAAGATCGCAAACTGATTTATGCGACCAGTACATAAATAACGGACTTCCTCCAGTACAAAATACTAGAAATGTAGTACCAGTGAGCATTACATCCAGAGAAATACGGTATACGAAAGCACAAGTGAATGAAGATATAGTGGTATCCAAAACATCCTTGTGGAAAGAAATGCAATATAACAGAGACATAATGATTAGATTTAAATTTGCGAATTCGATCGTTAAGTCAGGAGGTCTTGGATATAAATGGTCAGAAATATCATTTAAACCAATGAATTATCAATATACTTATACGAGGGATGGAGAGGAGATAACTGCGCACACTACTTGTTCAGTCAATGGAGTAAATGATTTTAGTTATAATGGCG
AGCAAAAGCAGGTACTGATCCAAAATGGAAGACTTTGTGCGACAATGCTTCAATCCAATGATTGTCGAGCTTGCGGAAAAGGCAATGAAAGAATATGGGGAAGATCCGAAAATCGAAACGAACAAATTTGCCGCAATATGCACGCACTTAGAAGTCTGTTTCATGTATTCAGATTTCCACTTTATTGATGAACGGGGCGAATCAACAATTATAGAATCTGGCGATCCCAATGCATTATTGAAACACCGGTTTGAAATAATCGAAGGGAGGGACCGAACAATGGCCTGGACAGTGGTGAATAGTATCTGCAACACCACAGGAGTTGAGAAGCCTAAATTTCTCCCAGATTTGTATGACTACAAGGAGAACCGATTTATTGAAATTGGAGTGACACGGAGGGAAGTTCACACATACTATCTAGAAAAAGCCAACAAGATAAAATCTGAGAAGACACACATTCACATATTCTCATTCACTGGAGAGGAAATGGCCACCAAAGCGGACTACACCCTTGATGAAGAAAGCAGGGCCCGAATCAAAACCAGGCTGTTCACTATAAGGCAGGAAATGGCCAGTAGGGGTTTATGGGATTCCTTTCGTCAGTCCGAGAGAGGCGAAGAGACAGTTGAAGAAAGATTTGAAATCACAGGGACTATGTGCAGGCTTGCCGACCAAAGTCTCCCACCTAATTTCTCCAGCCTTGAAAAATTTAGAGCCTATGTGGATGGATTCGAACCGAACGGCTGCATTGAGGGCAAGCTTTCTCAAATGTCGAAAGAAGTAAACGCCAGAATTGAGCCATTTCTGAAGACAACACCACGCCCTCTTAGATTACCTGATGGGCCTCCCTGCTCTCAGCGGTCGAAGTTTTTGCTGATGGATGCCCTTAAATTAAGCATCGAAGACCCGAGTCATGAGGGGGAGGGGATACCGCTATATGATGCAATCAAATGCATGAAAACATTTTTCGGCTGGAAAGAGCCCAACATTGTAAAACCAC
AAAATAAAACAACTCAACAAAACATAATCGAAAATCGCTTAAACCATATCTTGCATATTGTTCACAGCTTTTGATTATACTAGTTATCAATTTTTACACATTATTTGCAACTTTTCAATCACTTAAGTAACAAGCTCATCAAAATGTCAACATTAGTTTGCCAAGCAGTTGCAGCACCGGTTTGGTCAAATGGAGCCAGGACAAGGCGTATCAGGGATGCAGATGGTGAGTACAGGTGTACTCAGTGTGACATGGGTTTCGATTCTATGACCATGGCGCGTCCTGTGAATCATTGCTGTGATGGGATCATGATTGACGAGTATAATTTGTATGACGACGATCCTATTATGCATTTGGTTGATTCCAAAACACCAATCAAGCGGGGTTCGCAAGAGACTGAAGGTGATGGAATGGCAGCTGAAGCCATTAAGGTAACTGGAGCTGAACCAGTTAATTGCTTCATGGTTGGAACTATTAAATGCAAAATCAATGAGAATTCAATTGTGGCAAAAGGCGTTATGGCTGCCATCCCAAGACAGCTTACTCAGGATGAGGTTTTCATGCGGAAAGCTAGATTGCAGGCAGCTGTTGCGAAATCGACAATTGAAAGAGAAGAGAAGGAAAGGCAATTTGCATTTAGCAAGCTAGAAGAGAAACTCCGGGCTAGGCGTGAAAAACTGAAAGATGGTATAGTTATCAAAACTAGGAAAGGATTGGAGTGGAGAGAAGCAACACCGAATCAGCAGAGAGGAAAATTGCAATCAACCTCTTTCGATGCCTCTGGAGGGAAAACATTGACACCCCACACTATCTACTGTAAAACCAAATCATCGAAATTCTCAAACGGAGGTGTGAAATGCGCAACATCGAAGAAAATGAGGACTGTCAGAAAACCACAGAGTTTAAAAATGAAAACTGAATCCATAGATGTGCTAATCGAGCAGGTCATGACCATTGCAGGAAAGCATGCAAAACAAGTAACTTTGATTGACAAACAGAA
AGAGCAATCGTGCAACAATAAGAATATCAGTAATGAACATCCAGACTATAAACAGTTTCCTAGATACTTCAGGCGAAATTACCGTGTACCTTCAAGCAATAAAAGATGAAATTATGTTGATGTCAAACATTGTGGAAAGAAGCTATCCTGAAGGTAAAGGAGTAATTGACTCTGGGCTGAATTCAATAATGTCAATGAACTATATTTTAGACAAGATTGAAGACATGAAATCTAAATATCATCAAAGTTCTTCTTCTATTGACCAAAAAGAGATGGAGACAGAGATCTATCTGTTTCTTGATAAATATAAAGAACTAGAACTGATGAGACATGATCTTTTTGGTGTCTTAGCAGGAAGGAGGTTGCATTTTGCTCCGAAACACAGGTCTGATGTTTTCCTTAAAGACTGTCTCATGTCTTATATAGAGTTCTGCAACACATCTACATCTATCATAAATCAGATAAACAACGTTGATGATCTGAAAGAGAAACTTGTTTTCCAGCATTTAACTCCAGACAATTATACTATATACAAAGAAACTAAAGGTGAGAAAGCCTGTCTGATGATATATGATTGGAAAGTCTCTGTAGACACTATGTCTGAAGCTAAAACATCTGAGAATTACTACACAAGCGTGTGGAAAACATTTAAAGATATTACTATAGATGGGCAACCCTTCTTAGAGAGACATCCTATATTCATAACCATTGTTATATTAAACCCAAGTGGAAACATGTCGATTACAGCCACAACAAGCAGAGTTATCCAGGAATTTAGGAACTCACCTTATAAGACCTTTGCAGATCGAAATAGAGCTGCTATTGCATCGAAGCTTATATCTGTCAACTCACTAGGTCAGCTCATAGGTCTGGGAGCTGATCATTTTCGACGATTTTATTCTGAGACACAAGCATTTAAAAATTCTCTTCTGGCCAAAGTCGGTGAATATATGAATAGGTCATCAGAGGTTTTCTTTAGCCATTGGTCATATGAATATAG
TTGAAAATTCTCTCACAGGGTTCCGGTTACGTTGTTCTTTTACTCTCTTTTTATTTTAATTGTTCAAAATTGCGATTCTGAAGCTTCCTACTTTCTGGTGCCCGCATTTTCTCTCTGCTCCGATGGAGCCCCTCTTATGGCACGTTGATGCCACCACTCCTTCCCACATCCAGGCTCTCCAGTCAGGGTCTCTCCCTCCTGCTTCTCCGGCCGCGGCTCTCACCCGCGTCCAACGCGCCCTTTCCTTCTTCCGGACTGCTGCCCGGAAGTACTGCAAGCAGGCCGATGCGCCTGACTTGTTTGCCCTGGCAATGACCAGGGTTGCTGAGCACAACGACATTGCCGTTGATGCAAGAAATGTGGAACAGCTGTTCCACTTTGTTGGCCAACATGTGGCCAACACTGCTGAGCGCAAGGCGCTCCGGGCTGCTCTTCGTGAGCAGCGGGCTTTATTTAAGGCATCCCTGCCCGGTGCCTGTTTTCCTGCTCCAGCTCCTCCAGGCTGGGGTATTCCAAAACCCCCCCCTCTTCCTCCACCTTTTGTGTGGAAAGGATGCCGCTACAATGTGGTGGCCCCTCCTCCACGCATCCCGCAACCACCTCCACTGCCTAAATTTGCGCCTTTTGTGCGCAACAACTTTAGAGTGGTTGCTCCCCCTCCCCTTGGTGAGGTGTACCAACCCGTTGGTGCACCTTTCCCACAGACCCGGGCCTCCGCGGCCCTCTCCTTCTTTCGCACTGCCTCCACCTGCAGGCAGGTCTTGGTTGAGAGCTGCATTCAGCAGCCCGCCTTCATGACTTGCTGTGCTTCTACCGGGGAAGTGCAAGAAATGACGAGCATGCTTACTGAAGCTCGTCAGACTGGAAAAATCCTGACTCCCAAAGAGGTGAGTCAGGCCTTGGCCCAAAAACGCAAAGAAATCAAAGGGGCTGAGGAAAATCGCATCTCCTTTGATGAAGGGGTGCATTTGACAGAGGCGGATGTCTTCCATCGTCTCAG
CGGTGGCGTTTTTGTAATAAGAAGGGGTACTCTGGATGAGTTACTCCACTTGAGGCTCCTCAAAACTTGCTCATGTAATTGGAGTATTGGAGGTCTTTATATACTAGAACTCTCATTAACGGATTTGCAACACGTGGCGGCCATCCGCTATAATATTACCGGATGGCCGCGCGACCCCCCCCCCTGGTGCTGCTCTCGCACTCGCTCTACCCTGGTGCTCTTCTCACACGCGCTCTCCCATTGGTGCGGGTCCTTCACGCTCCTCTTTTGGCTGGACCTTTAATTTGAATTAAAGGTGTTTACTTTCTCGTGCGACGTGCTTTATAGTTTGAATTGTTGTCGCGCGAATACTGGCTATGGACCATTGTACCTGGTCAAGGACGTGTCATAATTGGACCTTGCTTCTGAGTCTATTTGCGATTAATGGTGGACCATCTAACTATATATTTGGCCGGATAGGTACTTTTGTGGTAAAAGACTCAGCAATCCCCCACGTTTTTTCGCACCTGGCTAATCGTGTTGTTTTTTCTTATATTATCATCTGATAATGTACCCGTCTAGGAATAAACGTGGATCCTACTTTAATCAACGTCGACAGTATTCACGCAATCATGTGTGGAAACGGCCAACTGCTGCGAAGAGACATGACTGGAAGCGTCGACCTTCAAATACGAGCAAGCCCAACGACGAGCCCAAGATGTCAGCCCAACGCATACATGAGAATCAGTATGGGCCTGAGTTTGTAATGGCCCAGAACTCAGCGATCTCGTCGTTCATCAGTTATCCTGACTTGGGTAGGTCCGAGCCCAACCGAAGCAGGTCCTATATTAGGTTGAAGCAACTACGCTTCAAAGGGACGGTGAAGATTGAACAGGTACCATTGGCGATGAACATGGACGGATCTACCCCCAAAGTGGAAGGAGTGTTCTCCCTTGTCATTGTTGTGGATCGTAAACCACACCTTGGCCCGTCTGGTTGTCTGCATACATTTGACGAGCTG
GGTCAATCGGTGTCTCTCAAACTTGGCTATGCAATCGGGTGCTGGTGTCTTATTTATACCTGGACACCAAATGGCATAATTGTAATTTAGTAAATGTAATTCAAAATTCAAAATCCAATCGTGGCCATCCGTATAATATTACCGGATGGCCGCGATTTTTTTCAAGTGGTCCCACCACTGACATCTCAGCCCCACTGGGAAAATCATAGCCGTTGAATCGTAACACGCGTTACATATCCAATTGATTTGCAGTGTATTTATTCTGACTATAAATGTGATGTTATGGCGTCATTTGTTGTTGTGAAATAGCATGAGAGTTCCTATTAGACGACCTTTTGCTTAAACATGAACCCCTCCTCCGGCGGTTCCTATGTCCGTTATAATTATCCCTACGCCAATTACTTTGGCAGGAGGGTTGGCAACCGTGTATATGGAATGCCCTTTGGTAGTACCACCTCTGTCCGGCGACCAATTAGAAGTACAGTTCGGAGGAATTTATTTTCCGACCAGTCTTCTTCAGGTAACAAGAGCCGTAAAACTATTGAGGAAGTGCATGATGGTTCTGACTATCTTCTTGGTAATAACACTTCGAAGGTGTCGTATATTAGTTATCCTCCTCTTAGTCGGTCGGAATTTGGTAACCGTCTTGACGCATTTGTCAAGATTTTGGGATTTAATGTTTCTGGTTCAGTTGCTGTGAGACATCTGGAACAGCGTGCCACTGGAGCAAGTCAAGGTATCCATGGCATATATTGCACAGCTGTTGTACGTGACAAGCGACCATGTCAGTTCTCCGCTGTGGAGCCTATTGTGCCATTTCCGGAGTTATTTGGTCTGGAGAAGATGGCATGCTCCTCATTACGTGTTAGGGATATTCATAGGAGTAGGTTTAGTCCAGTTTACCAGAAGAAAGTTGTTGTTAACAGCTCCCTTCCGACCCATGTTTTTAAGTTTAATATCCTGTTAAGTTTAATAGGTTTCCGTTCTGGGTGTCATTTAA
GGGGATACGTGCCCCTCCCCACCTACCCGCGCCCCTAACATTTTTATTTCCGTCTGTCAATACCCCCTGCATCCGATAGGCCCGAACTATCACAAACGGAAAAGCGATAGCCCAAAACACTAAGCCCCTTTTCATCATTTCATTTGTAAGCGCGTTTAAAATCATGGTAAAATAACCACTACCCCAAATTGCGCCCCTGCAATTTGCTGACGGTTTAACGGAAGGCGGAAACATGGCGAAGAAAAAACCAGTAGAAAAAAATGGGCTTGTTTATAAAGAGTTTCAAAAACAAGTTTCAAATTTGAAGAAAGCCGGACTAATCCCTAAAACCCTTGACGTGCGAAAAGTCAAGCCAACAAAACACTATAAAGGATTGGTAAGCAAATATAAAGACGTTGCAACAGGGGGCGCTAAACTTGCAGCAATCCCTAACCCCGCCGTTATTGAAACGCTTGAAGCGCGGGGCGAATCCATCATTAAGAAAGGCGGCAAGGCGTATCTGAAAGCCCGCCAGCAAATAAACCAGCGCGGGCAAATTGTAAACCCCTTTACGGTTCGCGTAACCAAACGCGGCGAAGTGGTGCGCCGCTACCGCAAGACTACCCCGGAAGGCAAGCCCGTTTATATCACGCAACGGGAATTGCCTATTAAGTTTGAAAATATGGAACAGTGGCTTACTGAATTAAAGGCCGCTGGTTTTCAATTGCAACCGGGCGAACAAATCTATTTCACTTTTAACGGCAACTATTCCCGCCGTACCTATACGTCATTTGATGAAGCGTTCAATAAATTTATGACGTATGACATTATTATTGATGCGGTGGCCGGAAAATTAAAAGTAGAAGATGAAGCCGATTTAGTTAAGTCGGTAGGCTTTCAACGTATCAGCGGCCCCGAAGCCAAGGCGTATAACCGTAACCGTATTGTATTGCCTGAAATGCAATTTAGCCAAGCGGCTAAAAAGAAATACAAGCGCCGTCAAAAACGCGGCTATGGCAGC
GTATTGCCACCGACGACGACGACGGCAGTCCCTGCCGGCGAAGCCGGCCGCCGCGAAGCGGCAAGGGACTGCCGTCGTCGTCGTCGGTGGCAATACTCGTAGAGTATAAGCAAGTACTCAGCATGTATAGAGTACTTGATGACGTCACGGTGACCTTGACCTTTGACCTTCTATATGACCTTGACCTACTTCTGTGACCTTCTGGTCTACTGACCTTTGACCTTCTGAGCTGATGTCTACTGACCTGATGATGGAGAGGATCCGAAGACCTTGGAGCTGAAGGTGGAACACAGGACCTGATGTTAGTGAAGGACAGCAATAGTGTGCGAGTGAGATAGCACTATAGCAACTGTTAGAGCGAGATAGCAATATGAGTAAAAGAGATAGCATGCAAACAAACCTTGAGATAATTTATGCGCATTTTATTATCTTGTTATTGTGACCTCGTTTGACCGGCAAACTCGCGTCGAGGCTGGGCCGTGTGCAAAACAGGATGTGGCTGGCCAGCGGACCATTGACTATATAAAGGCTGACGTGTTCTATTTTTAGTCAGTATGTCTTTCTACACGGCCGGGTTAATACATCGTGCGCGACCCGGTTATCGTATTATACCAGAAAGTACTGCTACTGAAGATATTGAACTTGGTGCTATTGGAGAAGAAACTCCATTATTAAGTGAAGGTGCTGTTACTGCTGTAGAAGAAAGTGCTGCTGTTGGTTTACCAGAACTTGGTGCTGGACTTGCTGGTGCTATTGGAACACATGCTGACGTATTGTATAGAAATAGAAACGTTTTTAAAAGTGTTTTAACTGGAAATTATACCGATTTAAAAGGCAATCCTTTAAAACAACGAAACGCTATTTCTGAAAAAACTAAACAACTTGGAAGAGGAATATTTCAAGGCGATTTCAACCGTGCATTTCCTGATGATTTAAAATTGGAAACTGAACAAGAAAAAAAAGATTTACTACGTTATTATAATCACAATAGAAGATTAGC
GCTAAAGTCACGCCTGTTGTCGTCACTATGGCTTCCTCACTCAGGGCTGCGATCTCTAAGATCAAGAGAGATGATGTTGGTCAGCAAGTTTGTCCAAATTATGTCATGCTTAGATCATCGGTCACAACGAAGGTGGTACGAAACGTTGTTGAGTATCAAATCCGTACAGGTGGATTCTTTTCGTGCCTAGCTATGTTGAGACCGCTCCAGTATGCTAAACGTGAGCGTCTGCTTGGACAAAGGAATCTGGAACGCATATCGACTAGGGACATTCTTCAGACACGCGATTTGCACTCATTGTGCATGCCAACTCCTGACGCGCCAATGTCCAATCATCAGGCAGCCACCATGAGAGAGCTGATCTGCAGCTACTTCAAGGTCGACCACACTGATGGGTTGAAATATATACCCATGGATGAGAGATATTCTCCATCATCGCTTGCCAGATTGTTCACTATGGGTATGGCTGGACTACACATTACCACTGAGCCTTCCTACAAACGTGTGCCCATCATGCACTTGGCAGCAGATTTGGACTGCATGACGTTAGCTTTACCCTACATGATTACACTTGATGGTGACACAGTGGTACCTGTCGCCCCAACGCTTTCTGCAGAACAGCTTTTGGATGATGGACTTAAGGGATTAGCATGCATGGATATCTCATACGGATGTGAGGTGGACGCTAGCAACCGATCAGCTGGTGATCAGAGCATGGATTCTTCACGATGCATCAATGAGTTATATTGCGAGGAAACGGCAGAAGCTATCTGTGTACTCAAAACATGTCTTGTGCTGAACTGTATGCAATTCAAACTTGAGATGGATGATTTAGCACACAACGCTACTGAGCTGGACAAGATACAGATGATGATACCTTTTAGTGAACGTGTTTTCAGAATGGCTTCTTCATTTGCTACCATTGATGCCCAGTGTTTCAGGTTTTGTGTGATGATGAAGGATAAGAATTTGAAGATAGACATGCGTGAAACGATGAGAC
TGGTATCAGAGCTATGGTGATGTTTTCTATGGCTATGGCAGCGTAAACTTCTTCTGCTCAAGAGGGAAGTCTACCATGTCTTTTATTTGCTGATGCAACTTCATTTAATTTGCCTATATTTTGTTTGATATATCTCATTATTTGTAAGCCTCGTACTTACAGTACAGACCGATAACATAAGGTAAGCTAAGGTAGCAGGCAAAAGAGGGAACAAAGTAGCCGCAGGAGAAAGGCGAAGAAGTACCGTGAGTCTTCTACCCGAAACTTACTAAGTGTTATTTCTATCTGGGATAGTTTAGGTCTTGGAAAATAATGCGACCTTACAATTATATGATTTATATCACATTTTATGGCAAAGAAATTTGAAGCAGCTATTAAAGACTGGTATGATAACTCTCGACGAGCAGATCTTTCCTATCTTGACCTAGCCACCACTACAAAACCTTCTGCATCACAATTAGCTCATAATCTACAAGTCATTTTTGATAGATTATCCTTACATTCTTCAGTCTCCATTAAGGAACATTACGAAGTAGTTAGCAAACTTCATTCTTTGGAAAAATCTATAGAAGAATTAAAGTCTGAATTGACTACGGTCAAAAGGGCTTTAACTTCTATCCAAAAAGAAGTTTTCACCCACAAACCCCTCACAGCACAGGAAGTGCAAACCCTTGCACAAAGTCTGATCAAAGAACCTAAGCAAATAGAACAGCAGGCCGTATTTCTTCTAAAGGAGCTTAAAGAACAAACAGCAAAAATTCAAGCTTTGCTCCACGAGCTTAAAAGTTGATGTCTGTACCTAATTCCACATACCCAGGGTACATCAAAAGTTTAGAAGAAACAAAAGTCTTAGGAGATCCATCTGTAGGATTCTCTGAAATTCCTACCACTGCTATCGGAACCGCTACAGGTTTTTCAACTCTTTATAAGCAGAACAATACAATCATCAATCTGCTTATATCTCTTCATAAAAAGGTTGATAGCCTCTCCAAAAAGACAG
AGTATAGCTTAAGCTATACTCAAGGACTACGTCCTCCCTCAGAGAATTAACACCCCTCTGAGATGGATGGAAACTTGTTTATACTTTCGCTATAGCTTTACGCGTATAGGGCAGTACCTTCCCCGCCGTGCGATCAATTAACGTAATTGTTAATGAACTCACAAATAAAGAATGTTTACCAGTTCTTTATGGCGATTCCCTGTAAGATACCTTACTTTAGTAGTAAGTGTGTCTTCCATCGGTTAAATCATATAAATATAATAAAACCATGAAAAGACTAACACTTTCACAAAACAAGAGTAATCAACTTACGAATAATGATTTATCTAATGTTGGATATATAACTAAACAGTTATTTCCTCATTGAATAAGATTATTAGTATGAAGCTTACAATTGTCTCCTGCTCCGTACAAGAAGTTCGGATCGAGAATAGCAATTCTTTGAAAGGCTAACGGTGTTTCTTTCACCGTTCAGTACTTAAAAGAATGTACTAGAATCGTCCAACATTTTGTGTCGGGCCATCCGGTATTCGTCACTGACGTAATGCCGATTGGTCTAGCTGGAGGACTCCCTACTATAATACCGGGAACCTTAAGAACTCTTTTGAGATCTAAGGATTCTAGTACTATAAGGGGAGTCTTGTCTACCTTGGCAGTATATAGAATAATGAAAATGCCTTGTGTACTTAAGTTAGAGTCAATCACAGATCCTTTTAAAGGGATTTCTGATACTCTTCCTAAGTCCGAGATCATTAACGGATTAGCGTCATTGGGTTTTGAAATTCCTAAGGGAAGATCAAAGCACCTGTTGACCTTATCTAATCCGATTATTTATCTATTATCTGCCGGGCCGAATCACTCTATATCAATGATGGGTATCTGAAAAGATATCTATGCATGATATGTAAGTCCGTTATTCCCTACTCTTCTTTCTTTTATAGGAAGGATGAATAGAGGTAACGTTCTTATTGATTTGTTAAGAGCCGAAGTTTCTTACTGA
GGAAAGAGAGTTTCAACGTTAGTGGTAACCCACGAGCGGAGAGCTCTTACGGAGGAGCTCTCCGTCGATGGCGAAAGCCCTTTCTAACAAACAACCAACAATTCTTATCTACATGAATCATGAGCACATCCAAGGCAACCGCAACCTACTTGAGATCCATTATGCTTCCCGAGAATGGGCCAGCAAGCATTCCGGACGACATAACAGAGAGGCATATACTAAAACAAGAGACCTCGTCATACAACTTAGAGGTATCCGAATCAGGAAGTGGGCTTCTTGTCTGCTTCCCCGGAGCTCCTGGATCCAGGGTCGGTGCCCACTACAGGTGGAATCTGAACCAGACGGCACTAGAATTCGACCAGTGGCTAGAGACGTCACAGGACCTAAAGAAGGCATTCAACTACGGGAGACTGATCTCACGGAAATACGACATCCAGAGCTCAACCCTTCCCGCTGGTCTGTATGCACTCAATGGGACCCTGAACGCTGCCACCTTCGAAGGAAGTCTGTCTGAAGTAGAGAGCCTAACCTACAACAGCTTGATGTCCCTAACAACAAACCCACAGGACAAGGTCAACAATCAACTAGTGACCAAAGGAATTACCGTCCTGAATCTACCAACTGGGTTTGACAAGCCATACGTCCGCCTAGAGGACGAGACACCACAGGGCCCCCAGTCCATGAACGGAGCAAGGATGAGGTGCACAGCTGCCATCGCACCAAGGAGGTATGAAATCGACCTCCCATCCGAACGACTGCCGACCGTGGCCGCGACTGGGACCCCAACAACAATTTATGAGGGGAATGCTGACATCGTGAACTCCACAGCAGTCACCGGGGACATAACATTCCAGCTCGAGGCCGAACCCGTCAATGAGACACGGTTCGACTTCATTCTACAGTTCCTGGGGCTGGACAACGACGTCCCCGTGGTTACCGTGACAAGCTCCACGCTAGTCACAGCGGACAACTACAGGGGGGCGTCAGCCAAGTTCACCCA
GGTACCAGCTTAGCTTGCCTATTTACGTTCTCATTAAAACTAAACAAAAGTTTTCTCTCTTCTATATGTTTTAAAAAACGAAGACTATACTTCTCGTATACTGATCGATTATGCCGTTAAACTTCTGTGTTTGCGTTTTAGTTTCTAAGGGTTTATTTTCAGCCCAAGAGTTTTCAGGTTTTCCAAACACCAAATCAAGAGTTTCTTCATTGATTATTCCGTTAAACTTCTGTGCTTGCGTTTTAGTTTCTAAGGGTTTATTTTCAGCCCAAGAGTTTTCAGGTTTTCCAAACACCAAATCAAGAGTTTCTTCATTGATTATTCCGTTAAACTTCTGTGCTTGCGTTTTAGTTTCTAAGGGTTTATTTTCAGCCCAAGAGTTTTCAGGTTTTCCAAACACCAAATCAAGAGTTTCTTCATTGATTATTCCGTTAAACTTCTGTGCTTGCGTTTCAGTTTCTAAGGGTTTATTTTCAGCCCAAGAGTTTTCAGGTTTTCCAAACACCAAATCAAGAGTTTCTTCATTGATTATTCCGTTAAACTTCTGTGCTTGCGTTTTAGTTTCTAAGGGTTTATTTTCAGCCCAAGAGTTTTCAGGTTTTCCAAACACCAAATCAAGAGTTTCTTCATTGATTATTCCGTTAAACTTCTGTGCTTGCGTTTCAGGTTCTAAAGAGGTATGTGAAACCGAATCATGTGAGAATAATTTTAGATCATCTTCAAGCCGTTTTGAAGAATCATTGTTGGCACTGGATGCTAAAGTCTCTGATTTCTGTTCTTCGTCCTTAAGGCAATCTTCAAGTTTTACACAAATGTGTGATGAATTTCGTATGTAACCCTCGTTGCACCAACAGAATTGCTGGAACTGTAACAAAGAAATAAGTTAGAAAATAAAATTAAGGTAAGACTATAATAGGTATTGTATATGAAGTGAAGATTAATGACCTTATGTTTATCTAATTTTTAATACTTTGATCTCTATGGACTTGTTTTTGGAAAT
AAAAATAACACAACACAATACAACACAACAAAACTCAATCCAACACAATTTGCAATCTACCTGCTATTAGAAAATTTCAGTCAACTACGATCACTTCTGAGTTTTCACAATTCTGAAATGGCAACTGTAATGGCATCTGCGAAACCGGCTGGTAAGCGAAAGCTTACGTGGAAGGAGTGCTGCAACAAGTGGGGGAGAGCTGCAATGGAACAGCAGCAACAGCAGCAGTCTAAGAAGACTGTACACTTGGGACGCGACCATCTGGCCGCATATCTCCTTGCGTTTGTGCCAGAAACTGAATGGCACAAATATTATTATGGCAGTCGTGGAGGACCATCCCCTGCTCTGCTCATTCTGAAGGGCGCCATTGAACATGGCGAAGTTTACAAGTGGGAGTCTGAGCTCACTTTTTGTGCTGAATGTGATGATGTCCTGGATGGACATAATTGTGATAGCTGTGGACACCGCCACATTAAACGCGATGATAACATCGCAGATAACATGAACGCCATTGCTAGGGCGTTGGGAGGATACGATGCATACTATGCATCTAACTGGGCAGTATATGAAACTGCCAAGTATGAGCTTGACCAAGTCGCACCTACAGCTGGTATGCTTTACAAGCAGGCCAAGGAGGCTGAGAAATTGTTGGGGAAACGCCCAACAAGACGGGAGATTCAGGAGGTTGAGGACCTCTGGGCTGAGTATGAGGAAGCTGCTGCAAGGGAGGCAGCTGAGGCGTCTGAGGCCTCAAATGGACATGCCACATCTGAGGTGGCAAATAAGAATGCGTACCTTAGTGATGGAGAGGATGATGAGGCATTCCCACCTCTTGTGGTGACTGTCGAGAAGGTTGTGCCTGCCACAACCATTATTGAATCGACTCCAGAAGTGGGTAAGACTATTGAGGTTCAGACACCTCTTGAGCCTGTGCCGGAAGTATTAGCAGCAACCACATTTGTGGAGGCAACTATTGATGGAAAAGATGCACCAACTGGTA
ACCGGATGGCCCCGAAAATTTTTCCCTCCCATTTGAAACGTGACACGTGTAATCGCATTATAAGTTGTCGGTACTTGGAAACTTACATAGGAAGTTTCCTTCTCTTATAAGTTTTGACTAGTCAAAAGTTGTGGCCGACAAATATTTTTACTTTTGTAAAGTAAAGGAATTGTTACTATTCAAAACTTGCTGTGTAAGTTTCGAATTTATTTCTACTTAAATAGCTATACGAATACGTATAGGTATTTATAAATGATGGTCTGTTTACCAGACTGGTTATTTTTGCTATTTATCTTCAGTATTCTACTGCAATCAGGTACGAACTTTTATGGGACCTTTCAGAGTGGATCAATTTCCAGACAATTATCCAGCCTTTCTAGCAGTATCGACCAGTTGTTTCTTAAGGTACAACAGGTGGTGTATACTAGGTATCCATCAAGAGATAGAGCCTCTGACCCTAGAAGAAGGCGAGGTCTTTCTGCAATTCCAGAAGGAAGTGAAGAAGCTACTGAGGTGTAAGGTCAACTTTCATAGGAAGTGTTCGTTGTATGAGGAAATATACAAGAAATACGTATACGATGTCCCAGAAAAGAAAGGTGAATCCTCAAAGTGCGTGGCCGAAGAAGAGGAGGACTACTACGACTTCGAGGAAATACCAATGGAGGAGACCTGTGACAAAAAACAGGACTCCGAAGTTAAAGATGTATGATGATATGCTTGGTGCTGGTGGTATAGGATCTACCATTAGTAATAATGGTATGATTACTATGTTGAATAATTATGTCCAGGGTATTGGTGATAGTCAGAGAGCGAACAACGTTACTGTGACGAAGCATTTGAAGTTTGATATGGCTCTTATGGGGAGTTCTCCGTTCTGGGAGACTCCTAATTATATGACCCAATATCATTGGATTATCATAGACAAGGATGTTGGGTCAGTGTTCCCTACTAAGTTATCCAGTATATTTGATATTCCGGATAACGGTCAGGCTATGCCGTC
GTTTCTTTGCAAACCTTTTTGTGTGCCCGCTTTCACAAGTCTGTACACATTCTTCCTCTCACGTCCCCTGCGTGTTTGGTTTTTTCGCTGAACTTCGCTCTCTCTCTCTCCTTCTTCTTTCTCTCTGCTCACTGTCCCTGCTCCTTTCCTCTCACCACCTTTCCCCGACCACTCGATCCTCATGGCCGTTTGCGTCTTCGCCGTCCCGATCTTTTCATCCGGCAACCTGTCGGTTCCACGTCTCTCATTTGAGATCGCTCCAGCCACCGCCGTCCCCGGTCTCTCGCAGCTCACTTTTTCAATGAGCGACTGCACTGGGAAAGAGATTGTGCTTTCCACCGTCCCATCCACCGGGGTTGCCCCTAGTTGCACCCCGTCAACTCTTGCTAAGCGCAGGAGCATCCTTCGACGTCCCACCCATCTTCCTAAGGGTGAGTGCACTTTCTACTGTGGTCTTACTGAAGGGACCGCGCACCGCAGTCCGAGGCGGGATATTGGTAAATCCTTCCCGTGTTTGTTTGTCGCATCTGGCGGCATTTGTCACAAGGTCCCGTTCACCCCCGAGAATGTGAACACGAGTTGCTTGTTCGTCCGACAGGACGGCCGCTGCTCCAAAGTCCCGTGCCCTACGGCACGACGTTCTGACGCAATCGTCGGTAAGGGCGGTTTCTCACTCACTCGACAGTTCCATAACCGAAATAAAACTAAAACAATGATCATTAACCTCCACGACGGTGATCGTTTTGTTACTGACAGGTGCACCCTTTTACTGTCAGGTGGTAAACCGGTCGAAGGCACGACATGCGGTGGGCGCCGTATTTCGCTCTTCTCTAAGCCCTTCACAGCCGCTAAGTGCGGGAAAGGTGGACCGCGCACCCCGCGTCGCATCTCTCATCGCTTCCGCACTCAGAGCCCGAATGAAATCAACACTTTGTGTGTTGATTCTATCGTGTCGCTCTTTGAGCCACTACCGGTTGTCAAACCAGCCGATTCGATCACC
TTAAAACAGCTCTGGGGTTGTACCCACCCCAGAGGCCCACGTGGCGGCTAGTACTCCGGTATTGCGGTACCCTTGTACGCCTGTTTTATACTCCCTTCCCGTAACTTAGACGCACAAAACCAAGTTCAATAGAAGGGGGTACAAACCAGTACCACCACGAACAAGCACTTCTGTTTCCCCGGTGATGTCGTATAGACTGCTTGCGTGGTTGAAAGCGACGGATCCGTTATCCGCTTATGTACTTCGAGAAGCCCAGTACCACCTCGGAATCTTCGATGCGTTGCGCTCAGCACTCAACCCCAGAGTGTAGCTTAGGCTGATGAGTCTGGACATCCCTCACCGGTGACGGTGGTCCAGGCTGCGTTGGCGGCCTACCTATGGCTAACGCCATGGGACGCTAGTTGTGAACAAGGTGTGAAGAGCCTATTGAGCTACATAAGAATCCTCCGGCCCCTGAATGCGGCTAATCCCAACCTCGGAGCAGGTGGTCACAAACCAGTGATTGGCCTGTCGTAACGCGCAAGTCCGTGGCGGAACCGACTACTTTGGGTGTCCGTGTTTCCTTTTATTTTATTGTGGCTGCTTATGGTGACAATCACAGATTGTTATCATAAAGCGAATTGGATTGGCCATCCGGTGAAAGTGAGACTCATTATCTATCTGTTTGCTGGATCCGCTCCATTGAGTGTGTTTACTCTAAGTACAATTTCAACAGTTATTTCAATCAGACAATTGTATCATAATGGGTGCTCAGGTTTCATCACAGAAAGTGGGCGCACATGAAAACTCAAATAGAGCGTATGGTGGTTCTACCATTAATTACACCACCATTAATTATTATAGAGATTCAGCTAGTAACGCGGCTTCGAAACAGGACTTCTCTCAAGACCCTTCCAAGTTCACCGAGCCCATCAAGGATGTCCTGATAAAAACAGCCCCAATGCTAAACTCGCCAAACATAGAGGCTTGCGGGTATAGCGATAGAGTACTGCAATTAACA
AAGTTTTTTTCAGGATGTTGAAAGTAAACGTGCAGGCTCTCATCTATCCTTTCAGTGGACAAATCACAGACATTCGAAGAAATCAACTCATTCCAACAGCCAAATTCAAACATACTGTCTTACATCAACCAATTTTTATCACTAAACTAAAGAATAAAACGTCACCACCCGACCCCTCAAAATCCAAAAATACTTTAAAAGTAAATCCAGTATGGTCAAATGCTTTTTTTGATTGGAATTCAGCTTTAATCAATCCATGGACAGTTCTTCCCTCTTCAACCGGCTCTGGCTCAATGTCAATACCATCTTCTAAAAATGCAAACTCTGATAATGCTGTTTTAAAGAATGCAGAATTCATTAACGAAAGACTTCCTTCATACATAAAATTGCTTTTTGATAGTCTTGATCTTAAAGGTAATGGCTATGTTAATCAATTTGGTTTTTGGGCATTATTATATTTGGATTACAGTCTACATTGTCTTGTTCCCCTCGAGTATTATCGACAAATGTTAAATTTAAGAACTAAAGAAAATGTGGTATTTCTAGATACCTATGATGAAGTTGATTATGCTATTTCTTACCTTTCCCGCTTTCCCAAGTTATTGTATATTAATGGTCATGGAAGAAAATTTATTAAATTGCCGAGTTTTGGAAAATTAGGATTTACTTTTGAAAAAGATAATATCATTGGAAATATAGGTAATGACTTGCAATATTGGACGTTGTGGCCTTTACATAATGATTACACTCAAGCAGATACTAATCGTCCTAATCATGCTAATATTCTCAGAAACCTAAGTCATTTTGACAATGAGTTAGTTAGTATTCATTATTACCCTACTTTTTTCTACGAACATTATTTATATTTTGAAACAGTGCAAGAATTGATAAAACATCAAATTTATAATGTTATTCGAACTTATCGTGCTCAGTTAAAGTTACAAGATAATCTTGGTACCAATAGATTGGAAAGAAGAGGTTATTATTTAACAGCGTATAG
GACAATTGAGATGCTCAAGCGTCCGGCTTACTATAACATTTTCCTGCTTCCAACTGGGCGACGTCTTGCAAAAACTTACAATATACTTGAAAACTTAACACTTCTCCCAAAAGCAGACTGGAAATTGTATGAAGCCATTGAACAAAAGTTGAAATGGATGATTCAAGAATACCGAAGCGACTGGCGAGACAGACTTTCCCACCATGAGAGATATGGCGTGAAGTTAAGATTAACCTATCGTTCTGAGAGTGAACGTAGTTTACTAGAAACGAGGGTTATAGACTTTGTTGTTTCTTCAGGTAAGAAGGCTTCAACCGTTCAGTTTTGCACTCGTGATTCTTATAAAGGTAGAGTCCGTGCCAATCAGATATTAATTTTGTTGGAACCGGAAGGGCTTGGCGAAGTTGAGGGCTTAACGGTAAAATATGGTGGTAATTGGATGTCTCTTATGACTCATTGTCTTTTTGTGCTAGGCTCGACCCTCACATGTTTTGGTTTCGTTGACCCTTCTCACGGGTGCAAATTTAACTTAATTCCATATTTGAAGAATTTGAATCCAGCTGACAAGTGGTTGCTTGATCTGCAAGCGGGATGGAGAATGGAGTATGGTGTTACTCGCTCATTGGAAGATGGAGCTCTTTACGATTTTTTTGCTGAATCATTTACCACTTATGCGGTTCGGACTTGGCCTGGATATGAGAAATATGTTGGAAGCGTTGATGGTTTTTCTGGAAAATTAGCCGTTCTTCCAGCTCAGTGTCTTACTCCAAAGGAGTATGCATTTCAGTCTCAGTTGACGGTTAAGGCGAAGCGAACAGGTCTTCATTATTTGTATTATTTGATTTCCTTTACTATGAAGACTAATTTGCTTGATAAAATCATTAGAGAGTCTCTATCGATGGTACGTGTTTTTAGCTTCTTAATTGGGCGAGACCATCTTCCCCACATAGGGTTTCATTCAGGTGAGGACTTTAGTAAAAAGTACTTGTCAATGGCCTTA
GAATATTTAACTTGATTCCCATCGATTATAAGTGAACAAACGTTGCCAGCACCCACGCTCTGCAAAGCACCTGCTAATTCACTACCATGTCGATATCAGTATCCTCCCAACGTGTCGCAGTCTCCAACCTGTACACGAATGGATCTGAGGAGTCAGTTAAAGCTATTAAGGAGTTGAAAAGCAAACGGTTATTGGAAACCGAAACCAGGCTAGATGGACTATTTGATTACTACATTCCAGATACCTTAAGAGAAATTCTTACAGGCTATGGTATGGAGTTCAGTGTCCACTCTTTCCAAGGACATGCTCACCCCGTAAGTAAGATGATAGAAAACCACATGTTGTATAGAGTAGCACCAAATTACTTTTCTAGTAATACATTGGTAGTTAGTTGTAAAGAGAGCAAGATAAAGCGCCTACGTCTGAAGAATGCAAACAATAGGAATTTGAACTTCACACAGTACAATAGATTGGTGCATGCAAACCATCACCACAGATACGAAAACGCATTCAGAGAACTCGACGTTGGGAATTTGACAAATCTCATAAACAAGGAAGATCAGAGTGAATGCATATTCATACATGATGAGGTTCAATACTGGAGTCTAGACGAGATGCAAAGGTTCTTAGGTAGTCTCTCCAAAGTCGATAGAGTAGTGTATAGTATCATATACCCATCAGAGGTCGAGGCTGGATATTCACAAAGCCTATTTCCAGAGGCGTACACTTTTGACCTCAAAGACAGGAGATTAGTATGGTACCCGGACGGGAAGGCTGAAGGAGCCTATACGCAGCCTGTGAACCCTTGGCTGCTCAGATGCTCAAAAACGGAGGATTCGAAGGGGCGATCATGGACGATCACAAAGCTCCAAACCATCGGAGCTCATCACCTCTTTAGTGCAATAAAGGGCAGCTACTTGACGGAGGAATCGTACAAGTACGATAACTTCACGATCATAAACCCTAACGATGTTCTGAAGGGAAAGAGAGGCGGGAAACC
CTGGGGCGGGGCTTAGTATTACCCCCGCCCCAGGTTCAGCGGAGTCATCACGTGAGACGCACATGACATTAAATGTTATAAGTAATAGCAAGTGGATCGTGGTCCCTACCACGGCACTATAAGATGCTGCACTGAATATATGCTTTGCTTCGTTAGTAAGCAAAGGTAACGAATATAAATGACCCCACATTGCTTTATTCCATGTGCAGAGACTTTAAATGAATGGTTCAGATTTAATCGCACATATATATCTTCCAATGGAAGATTGGTTATCCCACTATAAATATAGGAGACCTGTGAAGCTATTTTTTGGGTATTCGGAATTCCATAGTTGTTGTTCTTCTTCTGAAACAAGATGCCGTCGATTAGGCGTTTCAAGCTTTCTATGAGAGAATTGTATAAGCTGAAAGAACAACAAGACTCTTTCTGGAAATCATATCATGAGTATCTTCGAGCTAACGAAGAAGCGTTAGGAGAGTTTTGTAGATACCATGGAAGGAGAATATCAGCCTATCCAAATATACCCAGTTATGCTCCAACAAGGTGGTTGTTGAAAACAAGGCCTTTGTATGACATCAGAGTTGTGGATTGTAAGGAATGCCAGAAAGACGAAGAACGTAGAAGGCGTTTCTATGTCAGAAATACAGAAGGCCTGCAGGACTTGTATGATTACGGTAATTACCGATATCAAGTGTATTATGGTAATCATAATGATGTATTAAGATATTAAGTTAATAAATGACATCTATCATTTGTATATATTAATATATGTTATAAAAGTTTATTATGTTTTGTGTTGTTGGGCCTTAGTGCTATTGGACCTATTGGGCCAATAGATATTCAGTTCGTGTATTCCTATATAATAAACTGTAACGTAATTATATCCATTGTTGTGCCATAAAGAATAAATACAAATGTTAACTAATATTTAATATGATATTGATATTGTTTTTTATAAACTCCGCGAAGCGATATGTATTTAATTGTATTAAATATGACG
ATTTTTTTAAAATGAAAAAAAAAAATATCATAACTACTAACTATGGATTTACCTATAGAAATTTTAGAAATTATATTTAATTATACAGATACATACATAAAATTATAATTTATATATTTAAAATATTTAGAATTTATTGAAAATTAGTAAAATTAGATTGTTCTAAAACATATATTGATTCTCTAAAAGGAATACATTATCTTACTAATTTACAAAAATTAATTCTTTAAAAGAAATATGTTGCCTTAATAATATTAAAAAAATAAATTGTTCATATACAATCATTGATTCTCTAAAAGGAATAAGTCTTAATAATTTAGAAGAATTATATTGTTATAATATAAAAATTTATTCTTTAAATATAATAATAAAAAATCTGCTTATTAAAAATATTAAATGGTTATAAATACATAAATTAATTATTTTATATAAATTATTGTTAAACATTTATATTAATATTCTAATATTAAAAATTGAAAAAAAAAATAATTATGTTAAAATGGAGTTACCTGTAGAAATGTTAGAAATTATATTTAATTATTTAGATAATGATACTAAATTACAATTTATAGATTCAAAATGTATTATATCAAAACTTATATATAAATTAAAATATAATTCTTGTTTAAAAGAAATAAAGAATTTTATTAATTTAAAAGAATTAATATATAATAATTATTATATAAAATCTTTAGAAGGTATTGAAAATTTTACTAAATTAATAAAATTATATTGTTACAATACAAGAATCGATTCTTTAAAAGGAATAGAAAATCTCATTAAATTAAAAGAATTATATTGTTTTAATACAAATATTAATTCTTTAGTATATTTAAAAAATCTTATTAATTTAACAGAATTATATTGTTTTGAAACAAATATTTATTCTTTAAAAGGAATAGAAAATCTCATTAATTTAAAAGAATTTGATTGTTCTTATACACTAATAGATTCTTTAAAAGAGATAAAAAATCTTATTAATTTACAAAAATTAAATTGC
ACCGGTGGCGAGCGGGGTCTTTGCCGTTGAGGTGGGTCCCACATGAAAAAAGAAAGAGAAAATGGGCCTTGGTGATGCAATTGGGCCTTTAATTTATGGGCTTTGAGTATTGGACTTTGTATATTGGGCCTACTTAAAATAATTCAAATGGGCAGGAATAACAGGAATTTTATTTAATTCATATATTTGAATACGTATAAATACGTATTCATACATCTGAATTCATAAATACATCATATTCATCTCCTACATCTATATCTTCAACTGGTGCTTCTTCCATCATGATTATATCTATAACTTGTACCATATCTTCTTGCCTGAATTCTCCAATTGTAGCTTCTTTGTACATTATTTTGAGGCAGTTTTTGATGCCTTCTTCTAGGCTGTTGAAGTCGAATGGTGGGATTATCCCATGGTGTCTGTATGGGATCATGAATTTCTTCTTGGCTAATGCTGGTGACTTTGTTGATGCTAGTTCAATCTGTACAAGGATTGAAGTGTCTTCTTGCAACTTCACATTTATGATGAACTCCATACCCTTCATGTTGTTGTATTTGATTGTCATGTTTACTTGTTGTGGATCATTCATGAGACTGGTCTTCTTAAATAATGCTAGGATTGATGAGTTATGGACTGGAATGATTTACGTGGTTCATTGTTGTTCATATGCTTAGTAGTGGAGATATGTATGATTGATAGTGACAATACTATTAATCATAAGTACTTTTAGTAATGACATAATAATCCAAATTATTATGGTTAATTATAATTGAAATAGGAATAGAAAAGGAAATAAAAAGAAAAGGAAAATAAAAAGAAAAGGAAATAAGATAATAAACATAAACCCAAACAAATATTTATTAAGAAAGAAAAGGGAGCGCAGCTGAAAAAAAAAACTCAAATTTGAAACAAGCAAAATCAAATAAACACAAAAAGAGAAAAGAAAAAAATAAAATAATAAAATTAAAGCAAAATAAAATAAAAACAGTAAAAACGTCGT
CGCACCGGGGATCCTAGGCATACCTTGGACGCGCATATTTCTTGATCAAAGATGGGACAAATTGTGACTTTGATCCAGTCCATTCCTGAAGTCCTGCAAGAGGTCTTCAATGTTGCTCTGATCATTGTCTCAGTTCTATGCATTGTCAAAGGATTTGTCAATCTGATGAGATGTGGCCTTTTCCAGCTCGTCACCTTCCTCATTTTGTCTGGCAGAAGTTGTGACAGCATGATGATTGATAGAAGGCACAATCTCACCCATGTTGAATTCAATCTCACACGAATGTTTGACAATCTGCCTCAATCATGCAGCAAGAACAACACACACCATTACTATAAAGGACCATCCAACACGACATGGGGAATTGAACTGACCTTGACAAACACATCTATTGCTAATGAAACTAGTGGGAACTTCTCCAACATCGGGAGCCTTGGATATGGCAATATTAGCAATTGTGACAGGACAAGGGAAGCAGGACATACATTGAAATGGTTACTCAATGAACTACACTTCAATGTGCTCCATGTGACTCGTCATATAGGTGCCAGATGTAAGACAGTTGAAGGTGCTGGGGTGTTAATCCAATACAACTTGACAGTTGGGGACAGAGGAGGTGAGGTTGGCAGACATCTTATTGCATCACTCGCTCAAATCATCGGGGATCCTAAAATCGCATGGGTTGGGAAGTGCTTCAACAACTGCAGTGGAGATACTTGCAGACTGACAAACTGTGAGGGTGGAACACATTACAATTTCTTAATCATACAGAACACCACATGGGAAAATCATTGCACATACACACCAATGGCAACAATAAGAATGGCTCTTCAAAGAACTGCTTATAGTTCTGTTAGCAGGAAACTTCTTGGCTTCTTCACTTGGGACTTGAGTGATTCCTCTGGGCAACATGTCCCAGGTGGCTACTGTCTAGAGCAGTGGGCCATTATCTGGGCTGGAATAAAATGTTTCGACAACACTGTAATGGCAAAATGCAACA
TGCAAGGGATGTTTTACAGTAGGAGGAGACATAGAATCCTAGACATATACCTAGAAAAAGAGGAAGGGATAATACCAGATTGGCAGAATTATACTCATGGGCCAGGAGTAAGGTACCCAATGTACTTCGGGTGGCTGTGGAAGCTAGTATCAGTAGAACTCTCACAAGAGGCAGAGGAAGATGAGGCCAACTGCTTAGTACACCCAGCACAAACAAGCAGACATGATGATGAGCATGGGGAGACATTAGTGTGGCAGTTTGACTCCATGCTGGCCTATAACTACAAGGCCTTCACTCTGTACCCAGAAGAGTTTGGGCACAAGTCAGGATTGCCAGAGAAAGAATGGAAGGCAAAACTGAAAGCAAGAGGGATACCATATAGTGAATAACAGGAACAACCATACTTGGTCAAGGCAGGAAGTAGCTACTAAGAAACAGCTGAGGCTGCAGGGACTTTCCAGAAGGGGCTGTAACCAAGGGAGGGACATGGGAGGAGCTGGTGGGGAACGCCCTCATACTTACTGTATAAATGTACCCGCTTCTTGCATTGTATTCAGTCGCTCTGCGGAGAGGCTGGCAGATCGAGCCCTGAGAGGTTCTCTCCAGCACTAGCAGGTAGAGCCTGGGTGTTCCCTGCTGGACTCTCACCAGTACTTGGCCGGTACTGGGCAGACGGCTCCACGCTTGCTTGCTTAAAGACCTCTTCAATAAAGCTGCCAGTTAGAAGCAAGTTAAGTGTGTGTTCCCATCTCTCCTAGTCGCCGCCTGGTCATTCGGTGTTCATCTGAGTAACAAGACCCTGGTCTGTTAGGACCCTTCTCGCTTTGGGAATCCAAGGCAGGAAAATCCCTAGCAGGTTGGCGCCCGAACAGGGACTTGAAGAGGACTGAGAAGCCCTGGAACTCGGCTGAGTGAAGGCAGTAAGGGCGGCAGGAACAAACCACGACGGAGTGCTCCTAGAAAGGCGCGGGCCGAGGTACCAAAGGCGGCGTGTGGAGCG
AAGACGCTGTTAAATAATTGCATATATAAAAGCCCATTGTACAAGCGTTGTAGCCTGTGCAGTGGGCTTTTTTGTGTTCAGGGGGGTAAAAAAGGGGTAAAAAATTTAATAGTTTTCCATAATATCAGCTACACTTGATTTCATTTTCTTTGTGACATGAGTATAAATTTGGGCAGTAGTTTTAGCGTCTGCATGTCCTACACGTTCCATGATTGATTTTAGCGGCACGTTATTCTCTGCTAGACGGCTAATAAGAGTGTGACGGAAGATGTGGCTAGTAAGTTTTTTTGTAATTGGGTCTTCCAATCTTTCATTAGCTTTTTTTAAAGCTAAGTTGAATGAGTTAGTCTGAATTGGAACACCGTTTTTTGTTGTAAAAAGGTATCCCATATCTCTATATCTATGATTTGTATTTTTTTCTAGTTCGTTCATAAATTCTAACTCTTGTAGAATTTCAAGTTCTCTACTTGTCATGATGGTTTCACGATAAGAAGCTAATGTCTTTGGTGCTGTCTTTTCCCCGTTACGATATCCTTCTGTATGATCAAATGTTCCGTGCAACTGCAATATTCTTGACTTAGATTCGTAGTTGCACGGCTCAATGCTGACAGCTTCACCGATACGACAACCGTTCAAACTGATAAACTCAGCCAACAAACCAAGTCGGTAAGTGCTAGGTCTTCTGTACAATTCTTTCAATAATGGTTTAATTTCATCTTCTTCAAGATATTTTTCTTCAGCCTTTTTCCAGTCTTCAAGAGTTTTCTTTACCCTTGGGAGTTTAGCACGTCTTGCAGGATTATCTTGGATAATATCCAAACCAACAGCATAATCAAATGCTAAGTTTAGCATAGACTTATTACGCTCTTTTTTATTCCTAGAGCAATCTAGGTTATCGAGATAATTCTGAACGTATTTAGGATCAATATTCACTACTTTAACACCTATTCCAAAAGTTTCCCTTATCTCTTCGATATTACCTCTCAGAGAAGCTACAGAC
CTCAACTGGAGACACACTTGAGCATCTCCTCCTATTAATTGGAGACATTATATAGGTGTCTCTAAAGGGCATTCTTGTAATAAGTTGAACTTTAATTTCAAATAAAAGGCTCAAAAGGCTCAGAACACCCAAGGGGCCAACCGTATAATATTACCGGTTGGCCCCGCCCCTTTTGAAATGTGGACCCCGCGCACTGGTTGGCTTCGTCTCCATTTGAAAGTGGGTCCCCATCTTTTTCTCTTTCCTGCAGATACAACGGTGGTCCCCGCATATAGATGTTGTCAGCTATGGATATTGCATGTGTGGCCCACATGCAAATAAATAATCTGCGGGCCAATCGAATGACAGCTTGTGATACTAAATTATATTTAGTATATTGTTCATGGCTCTGAGTGTAATAAAAGGATATATGTTAGTTAACGTTTAATATTAGCCATTCGATATTATTGATTGATAGTCGTCAATCTGACAACGACCATTAAGGACAATTAAGGCCAGTAGCGTAATTGTTTATGTATTATATATAGGGTGCGAAATACAGGAGTTGGAGAATATCATTTATTGGAAGTATATACATTACGTTGTAATGTATAGTATCAGGAAGCAGTCTAGAAATCTCCAAAGGAAATGGAACAGCAATATCACTAACAGGTATCCAATTAAGCGTAAGTATGTTGCCGGGCATACGAGACCATGTGTTAGGCGAAGATTGTTATATGAGCCAGTGGAGAGACCGTTTGGCCATAATGTTTTGTGTGAGAAGCAACATGGTGATGTGTTTAATTTGCAGCAGAACACAAGTTACACGTCGTTTGTGACGTATCCTTCCAGGGGACCATCTGGTGATGGGCGTAGTAGGGATTACATCAAGTTGCAAAGTATGTCTGTTTCGGGAGTGATACATGCGAAGGCTAATGGCAATGATGATCCTATGGAGGTGTCGCCTGTGGTTAATGGAGTGTTCCTGTTTAGCTTAATCATGGATACAAAGCCTTATTTA
AGTTCGAATCACAACGATATATGGAAGGTTAAGATTTGCACAAAAATGACTTTGCGACGAGCAACGAACAAATATAATGATTTTAGTAAAAAGTTTTATGACACTAGCTACGATGAACAACAGTACAGTATATTATATCAACCAATTAGCACCCATAAAGCACCGGTACGTTTAGAGAATTTCTCAAATTATTATTTGATTAGAACAGAACAAACGAAAATTATTGAAGAAATTGACCCCCCTGTATTCATTGACGAGCAATACGGATGTGATCATTTTACTCAAAGCGTCGATTTGAACCAAATCTTGTGGGAAGTGTTCATGGGAGATGGTGATGTCGCCGCTTTGAGTTTAAACATGCTACGTATATATGATACTTACAAAAGTAAATTTGCAATAGTAAATAGATTTGGTATTTACGAATATTTACCTGAAGGTCATGACGACGATTTTGATGATGAAATGTTAGGTGTAATGAACATTTTTGGAATTATCGGTAAAGCTTTATTTAAAGATCAGTATATTACAGTCGACAGATTACGTATTACACATGAGAGATTTATCAATTGTTGGAAAGGACGTAGCTTTAGATCAGTGCATGTCAATTGGGCTTCAAATGATGTTTTAGAGCGATCAAATGTTGTTACTCGAATGACTAATAATGTTGTAAAACAGTACATTGCTGAGCATCTTCATGATTTATTTTGTTGGCTTTTGGAACCAGAACGATCGTATGGTGGTCAAGTTATGCACATTCAAAATTTATTGGGTTATTACTATATCTCACGGTTTGGATCGCCTTCTGGTGCTTATACTAATAAGATAGGTGGAGGGACGACTTATACGTTGCCTAACACAAAAATCAGTTGTACTAACGTTTCTGGGTATAAAAATAACACTATTGGTAGATCATGGGCTTGTGCTGAATTATATATTGCATTACTCCGTAATTATGATGCAGGTCATAATATTGCTTCATTTTTCTTAAATCGTGAACTAA
TTGATTCAAGCGAAGTGGAAGCCCCACACAAAAATCATTCTGTTGTACTCTCTCTCTCTTTCACTGAGTCACATTTACTTTTGATGATGACTTCTTCTTCACTTTTTCTTTCGATGTTCGGGATAGCGCCCGTTCACCACTGATACTAGGGATAGCGCCCTAGTTTCGATTGCTGGGATAGCGCCCAGTTTCTTTTGTTAATATTTCGATATTTTCATTTTGTAATTTCGATTACTTTTCTTTTATATAAAAACCAAAAAGATTTTCCTATTTCTTTGATTTCTTTTTTGTTTATTTCTTTATGGAGATCTACGGATTCTCCCCCCTCTCCTTCCAGGACACCGAGTCCTGGAAGAACTCTGCTTTCGCAGCCTGCCGCGGCTGCAAGACCTACCCCATCGAGGAGGTAGGTACTGACGGATCCGTGAGGATCCGGGAGCTCCCGGTGGGGCTCGTACTAAAGGGCGTCATGGCCCAATATCGGTCCATTTTATGGACCCAATTTGTGGCGGATCCCGCCACTACCACCGTGGACCGGAAGTCCTTTGACTTCTGGCTCTTTTGCCGCCGTGCTGAGGCGGCCCAGGAACGAGCCTTTAGGGCTCGTCAGTCCAAGCGAGCCGCCAAGGCCGCTGCCCTCGATGCTGAGGGCTTAATTGATCGCTCCTACAAGGGGCGAACTTACAAGGTCTCTGTGCGGGGCCTTTCGTGGAAATCTGTGCGGGCTGCACAGAAGGCTGCCAGGAAGGCAGCCAAAAATTTTGGATTCACCATTTCGGAGAATCCCTTCTCGGCACTCCCATCTGAAGGGAGATCTGCCTTTTCTGCGGGTGAAACTCCCGCTCCTCCTGCCTGCGCGCTCCCCAATATTTGTTGGGCGGCTCGCAGGGCTTCCGCGAAGTCCGCCTCTCCTGCGGACGTAGAGAGTTTGCCCTTTTTGGGCTTACTCCCGGAGTCTCCCCGCCTCCGAAATGAGGGGTTGCTCTCTTTATTGAGAGCT
ACAAAAGAATAGCAGGAGGACAGTGAATGAACTTTGAGATTTGCTTCAAAACGAACAGCGAACTACTAGTGACGAGCGAAAGACACTTGCCACTAAAAGAGAGATCATTCATAATCGGAAGATTTCTCACGCAAATCCCTCAACTTTTGCACCATTTCAAATATGGACACCAAGTTGAACAGTTCTTACGCTCTATTCTTTTTCAGCTCCCTAATCTTATTTGGAGCTCTTGGGACCATGGCACCATCTTATATGGTGACAGGCCCTTTACACGCGCCGAAGATCTCCTCAGATTTTCCCTTACCACCGGATATTACCCAACTCCTACTAACACAGGACTCCGTGTGGGACTGCCCTCTTCAGAAAAAGCTGTCAGATTACAGCTACAAAGAACTTGTAATACACGTCTTGCAAAGAGGCTACAACGACACCCAGAAATACTTGCCACAACTAGCATCAATGGATTTCGGAAAGCACTGGGATACCATCTCAGGGCAATTAACAGGATTGAATATCCTGGAAAGATTGATGTGGGGCCTCATACGGTTATGGGGTTATGTAATCTGGGTTGTCAGCTCATCCACGATGAGCTTCTTGATGAACAACTTGAGCCTGGCTATAATAGTGGCCTCATTGATGGCCTTAAGCGTGCTTATGGCACGGGCAGCTCAATTATTCTTCAAAATATTACAACTATGCCTACCTGTGTTGGCGGCAAGGATGGTGATGAGCGCGTTCACCACGATGAAGAGAGTTTGCATAGAGAGACCTAAATCCTATGTAAAAGAGTGTGCAGTCCGGGGGTTCACTACATGGGCTGTACCAATGAAACCCCCAAAGAATTCGATTTTGCTCATAAGTCATGACGACGGTTCACACGCAGGTTATGCAACTTGCGTGACTTTACACGACAGACAATCAACCACCATTGGTTTGATAACCTGCTCGCATGCTCCCATCAATGGGAGTGTTTTCTCAACCGTCACTGGCAATAAGATCA
GGGGGCCCCTGGCCTCCGCTTACTCTGGAGAAAAAGAAGAGAGGCATTGTAGAGGCTTCCAGAGGCAACTTGTCAAAACAGGACTGGCGCCTTGGAGGCGCTGTGGGGCCACCCAAATTGATATAATTAAGCCCCAACCGCCTCTTCCCGCCTCATTTCAGCCTCACCACCATCATGGATAGAGTTCTGAGCAGAGCTGACAAAGAAAGGCTGCTAGAACTTCTAAAACTTCCCAGACAACTATGGGGGGATTTTGGAAGAATGCAGCAGGCATATAAGCAGCAGTCACTGCTACTGCACCCAGACAAAGGTGGAAGCCATGCCTTAATGCAGGAATTGAACAGTCTCTGGGGAACATTTAAAACTGAAGTATACAATCTGAGAATGAATCTAGGAGGAACCGGCTTCCAGGTAAGAAGGCTACATGCGGATGGGTGGAATCTAAGTACCAAAGACACCTTTGGTGATAGATACTACCAGCGGTTCTGCAGAATGCCTCTTACCTGCCTAGTAAATGTTAAATACAGCTCATGTAGTTGTATATTATGCCTGCTTAGAAAGCAACATAGAGAGCTCAAAGACAAATGTGATGCCAGGTGCCTAGTACTTGGAGAATGTTTTTGTCTTGAATGTTACATGCAATGGTTTGGAACACCAACCCGAGATGTGCTGAACCTGTATGCAGACTTCATTGCAAGCATGCCTATAGACTGGCTGGACCTGGATGTGCACAGCGTGTATAATCCAAGTAAGTATCAAGAGGGCGGGTGGGTATTTACGGCCTATATTCTTACAGGGCTCTCCCCCTAGAACGGCGGAGCGAGGAACTGAGGAGAGCGGCCACAGTCCACTACACGATGACTACTGGTCATTCAGCTATGGAAGCAAGTACTTCACAAGGGAATGGAATGATTTCTTCAGAAAGTGGGACCCCAGCTACCAGTCGCCGCCTAAGACTGCCGAGTCTTCTGAGCAACCCGACCTATTCTGTTATGAGGAG
CTGTTCGGTCCGTCAGGTACTCAAAACAGTTGTTAGGAATAATTACGTTACTGTAAGATCTTTGCCAAGGGCCGCCTCTGGCGATAAATCCTTGGGGGTTTTATAGTTTTCGTAATGGAGGGAACTGGTGGTTTGTTGGGTATCCTAGGTGAGGCTGATATAGTTCGAGCCGCAATAGCAACCAGAACGAATTCGCAGTTGCATCAGACTGTATGTGACCATATTAAAGATCATATAGTAGATAGTAAAGAAAAACAAAAAACAAAAAAAAAAATAGATGTGCGCAGGAATTTAGATCAGGAGCAGATACAACTCTTAAATGAACTGTACCCTGAGAGGCACATTGTCACCAGCAGTTACGAAAGGGGGACGCATAATTTTGCCGCCGCTTCTAGGATCATTGAGTTGGACATTTTGCTGAGCAAGTTTCCAAAAGACAAGTTTGTCTATGATATTGGTGGTAATTGGGCTTCTCATGTGAAACGGAATGATAACAGAAGGGTGCATTGTTGTTGTCCGATTTTAGATTTTCGTGATGCACAGAGAAAATCTGTACGTTGGGCGTCGATTGAGAAATTCGTGGCTGAAAAAGAAAGTATTCCTGAAGATCTGGGTAATAAGATTAAGCAATTATACTCTGACGAGAGTCGGATCAGGGAGAACGTGAGGAAACAGGATTTACGGGCTGAGGCTATGGATGGTGTGTGGTATTGTCAAAACAAGTTCGAAGATTGTGTACATAACGTGGCGAATGCGGCGGCTATTGCTATCCACAGCATATACGATATCGAAATAGAGGACTTAGTCGATGCTTTGGAAGAGAAACAGATAAAGCAGCTGACTGGGACTTTCCTTTTTTCTGTGGAGTTGTTGATGGGTAGTAAACGCGGTGAGCTACCAACCGTTAACGGGTTTTTTGAGGTTGAGGGTGACAAAGTGAAATACGGGTTTTACGATGACCCCAACTGTGGTTATACACACAACCTGCAACAGTTGAAAA
ACAATTGAAGCTAGGAAAGGAGCATATTGCGAAAGCATCCCTCCTTCCGACGAACAATTGTAGCCACACTGCATCGTGTATGACACGGTTGGAAGTTCTTATACGACCGACTTCGCAGACTGTGGCAAAAGCCATCGCCGTGGGCTATACGCACGCACTCACCTGGGTTTGGCATTCTCAGACCTGGGACGTTGACGCAGTGAACGATCCAGTTCTCAGCGCCGACTTCAACCCCGAGAAGGTTGGTTGGGTGTCAGTGTCGTTTGCCTGTACTCGGTGTACAGCCCACTACTACACGTGTGAGCAGGTGAAATATTTCACTAATATTCCGCCTGTTCATTACGACGTGGTGTGCGCTGATTGCGAGCGTAGTGTTCAGCAGGACGACGAGATCGACCGCGAGCACAACGAGCGTAACGCAGAGATTTCTGCCTGCAACGCTCGAGCCCTAAGTGAGGGAAGGCCAGCGAGTCTGGTTTACCTTTCGCGGGACGCTTGTGATATACCCGAGCACTCCGGAACGTGTCGGTTCGACAAATATCTCAACTTTTGAGAGAATCAGTCCTGCCGACATCTAAGGAGCGGTCTTGGTTCAGACTAACGCGGGATGGGCTCTTCTGTTGTTGGTCGCTTTCTCACTCGCACCAAGGAAACGACGAGGGTGGACTCCCACCTTCTCATCGTCTTGGCTGGGTTGATAGCGGCCGCGATAGTCTCAGAGCGCCTACCCGTGACGGCGTCATTGTGGGCAATCCCCTCAGCTATCATAGCAAACTGGATCGTGCTGTCAGCTCACGAGAGCTTCAGCCGGTTCGTTGAGGGGGTTGAGATTGAGCCTATGTCCATGCTTCGGTATGGCAAGGTTCAGTCTGCCCCTAGGTTCGATCCCTCCCGGGGTTATGTGGTCGACGTATCTTACAACGGCCACGTGATTCCTGTGATATTGGACTTTACCACGACAACGGCTTTGTCGGTTCCCCAAAGAGTAAATCCCGGGGTC
GGTTTTCCACGAAATCCAATTCTTCTTCTCAACCCTCATGGACGCTCTTTTACCGGAGTTTCTCGCCCACAAGCTTTCGCGTTTAGTGCTCAAATGCTTTGGTATAGGTAGTGATGAGGAAGCACCCCAGCAAATCTTTGTAGGGGAATTCCCCGTATGGGGTGGGGAAATAGTCCCCCCCCAACCGGAGGAGCTGAATCAACTAGTCATTCCCCGTAAGTGGGTTAGGTCAATAGGAAGTAGTCTTAATAGAGTAGTCTTACCACCCTCTAGTGGGGTTGTCGCCTCCCTTGAGGAGAACTGTGTGGCACCTTTCGAGGAAGCTAGCGTAGAACAGTTAGAACCAGCTAGTGGTGATACTGGTGACCTCCCTAGGAGGAAGATAAGGAGACGAGGGCGATTCGTCGCGCATGCGGTGTGTGCTGCAAAGCTGCACTTCAGCGGTTGCCCTACGCAAACGCTAGCCAACCGGTTGGCGGTGTCGAAATGGCTGGTGCAGTACTGCACTGAAAGAAATGTTATACCCAGCCATACGAGAATAGCTGTGCAAGAGGCTCTTCCACAGGTTTTCCTGCCCGATGGGCACGACCTGAAGGAAGTTCTGGACCTTCATACTGAAGAGGCCCACGACAGGCGAAACGCGCTCCGCAAGCGAGGCAGGCACGTACGTCGATGGTGGGTTCAATTAGCAATGCACCCCATGACTGGCAGATCATGGCTACGGGCGTGGAGGAGGCTTACCGGCCTTCCCGACGACGTGGCTGTGCAATTTGTCCGCTAGGGGTGCTTACGGGAATTGGTTGGGCGAGAGACTGCTATCTCTCGGGGGGAACACCCAGCCATGCGCGTATTCCCGTTAGCACAGCCCCCCAAAATACGACGCATCTTCCATATCTGTGGAATGGGCAATGGTTTAGACTTTGGAGTCCACAACAACTCACTCAACAATCTGAGAAGAGGTTTGATGGAACGAGTCTTTTACGTCGAAGATGCGCAGAAA
GCGCACCGGGGATCCTAGGCATTTTTGGTTGCGCAATTCAAGTGTCCTATTTAAAATGGGACAAATAGTGACATTCTTCCAGGAAGTGCCTCATGTAATAGAAGAGGTGATGAACATTGTTCTCATTGCACTGTCTGTACTAGCAGTGCTGAAAGGTCTGTACAATTTTGCAACGTGTGGCCTTGTTGGTTTGGTCACTTTCCTCCTGTTGTGTGGTAGGTCTTGCACAACCAGTCTTTATAAAGGGGTTTATGAGCTTCAGACTCTGGAACTAAACATGGAGACACTCAATATGACCATGCCTCTCTCCTGCACAAAGAACAACAGTCATCATTATATAATGGTGGGCAATGAGACAGGACTAGAACTGACCTTGACCAACACGAGCATTATTAATCACAAATTTTGCAATCTGTCTGATGCCCACAAAAAGAACCTCTATGACCACGCTCTTATGAGCATAATCTCAACTTTCCACTTGTCCATCCCCAACTTCAATCAGTATGAGGCAATGAGCTGCGATTTTAATGGGGGAAAGATTAGTGTGCAGTACAACCTGAGTCACAGCTATGCTGGGGATGCAGCCAACCATTGTGGTACTGTTGCAAATGGTGTGTTACAGACTTTTATGAGGATGGCTTGGGGTGGGAGCTACATTGCTCTTGACTCAGGCCGTGGCAACTGGGACTGTATTATGACTAGTTATCAATATCTGATAATCCAAAATACAACCTGGGAAGATCACTGCCAATTCTCGAGACCATCTCCCATCGGTTATCTCGGGCTCCTCTCACAAAGGACTAGAGATATTTATATTAGTAGAAGATTGCTAGGCACATTCACATGGACACTGTCAGATTCTGAAGGTGAAGACACACCAGGGGGATATTGTCTGACCAGGTGGATGCTAATTGAGGCTGAACTAAAATGCTTCGGGAACACAGCTGTGGCAAAATGTAATGAGAAGCATGATGAGGAATTTTGTGACATGCTGAGGCTG
AAAGCATGTACTCCCCCACCCCTTTTTCAAAAATTCCCCCAATGGAAATTTGAAAATGAAATGAAAGAGAAAATCCATTTCCAACACTAGCCATTCTAAAAATCAATCATCTATCATCTTCTAAAATCCTTTCATCTGTTTCTATTATCATTATATCACAATTTAGAAAAATGTCAAGAAATAAAATCACTAAATAAATAAAAAATAATTTCAAAAATCTCTTGACAATCATTTTAGTAAATGCTATAATGGTTATAGTTAGAAATGAGATAAAAATATTTCTAAAAATAAATTAAAAATAATTTCAAAAAACACTTGACAAGCATTTTGAGAAATGCTATAATAGTATCAGTTAAAACAAAGGAGAAAGAAAACATGAAAATGAAAGCCTTATATGTAAATCACAACGATGAAACTTTTGCAGAACTTACACACGGGCAAGCGCTAGATGTTATCTTTAATGCTGATAACGCTGAAATGTATGGCGACCATGTAAACCAGATTGTAGACCTAGGAAATGAGATTAAACTTGAATTGTATAGAAATAATGAATACATTCCATTTGCTGGTTACTATGAACGAGTGAAAACACTATCTGAACTATACACAAATATTTCAGACTGGTTTGAAGAAGTTGAGTAAAGGAGATAATAAAAATGGAATTAAGACAATTATCAGTAAACAACATTGAAAATCTTACTAAAAAGATTATTGACCTTAAAACGCTAACGTTTAAGCCAGATGAATTTATAGAAAGCTCTATGGTATGTAGCGAGGAACTTATAACCAGCACACTTAAAGTTATGTATGAGTTTAGTGTTAAGTGGGATTTAAAAGATAAATTTTACATAGATTTTTTCTATAAAATTTTAAATAATAGAAACGATGAATTACACATTAAACGATTAAAATTTATTTGCTATTGTTGGTTAAATACAGAAAAATAATTTACTTTCTTATTAAGTTTATCACTTGCTTTCTATTTGAAAATGTGGTAAAC
AGAGCAATCGGTGCGCCAATTACTAGTTAAATCATCAAATAATTAACAAGAAATAATGTATCGCTTGTCTAATGTCTTAAAACCTTTCCGTCTTTCGAATAACACAAATAAAGAGATGGTCCCTGCTGTGAAAACGGAAAACAACAAGAGCATTATAGTTAGAAATGTCTCTAAAAAGGACATAGATGAGGCTATAATGAACAAAGTTAAGACAGCAAATGGGAAACAATATGTTTCTGGCATAGATTCTAGTATCTTGGGAACCTACTCCAGTGAATTAGATACAGGTGAGTCAGATGTAGGAGACAGTTCAGATGATATTTTATCCAGACTTGTAGTTGAACAAAGCACCCACTTGAGCAATTGGAAAAATGACTCTCTTGTTGGTAATGGAAATGACAAAGTCAGTTTCACTATAAGCATAATGCCTACATGGAATAGTGGGAGGAGATTCATGCATATATCTAGACTCATATTGTGGGTTGTCCCAACTATTCCCGATTCAAAGAACAGCATCAAGGTCACTCTACTCGATCAAAACAAAATGACTCGTGAAGAGAAGATAATTTTGAGCAGGCAAACATCTTTAAAAGATCCTTTGTGCTTCATTTTCCACTTGAATTGGTCTTTCCCTAAAGAAAGGAATACACCTAAGCAGTGCATGCAACTTAACCTGACAAGTGATGAAAAGTATGCTAAAGGGGTAAGCTTTGCATCAGTTATGTATTCCTGGGTAAAAAACTTCTGTGATACTCCTATTGCATCAGAAAGTAATACTTGTGATGTGATACCAATAAATAGAGCTAAGGTAATTAAATCTGCTGCTTTGATTGAAGCATGTAAGCTAATGATACCAAAGGGAATTGGAGGGAAGCAACTATCGAACCAAATTAGAGCTCTACAAAAGGCTGCAGAAAAATATGCAATGGAAGCAGAGAATGATGCAGATGTCATTGATGTGGATATAGAAATGGATAACCTTCTTGAAATTTAAATCGTA
GGTCGGTTATGCGGCCGAGCCATCCTGTACGGGTTTCCAAGTCGATCAGAGGTAGGGGCCGGCACAGAAACCACTCACATCAGGGCTGTGCGCCTCCAGGGCGCGTGAACTCCCACACCCCGGTGTAGTTACATCCCGGAATTGTCTCAGCGCCTCTCAGGGCGCTTCTCATAAACAGTGATCTACGCCACTCCTGACGGGTGGCTGTCAAGGATACTCACCTTCCCTACTAATGAGGGGCTAAGAGCCCCTCTCTATAGAGCGCCGCACAGGCGGCGCGATAAGAGCGCCACCAGGCGCTCATCTAAAGACCGGCCTTGAAGGGCCGGTCATAGAGATCTATTCGATCCGGCAACCGCCGGATCTCAAGGCCGCGCCAGTGCGCGGCCCTATAGAGGGGTGACTCAACTGTGCATGGCACTCGCTCGAGTGCCCACTGGAGCACTCAACCGGGGAAGTTCGACGTTCTCAACCTGCGAATGACGTTTGAATCGTCATCCGCGTACGAAATCCCCGATCTGCGGCCGACCGACTTCGTGCCGGCCTATCTCGCGGCCTGGAATATGCCGCGTCACCGCGATTACGCCGCCAAGAACGGCGGCGCGCTGCACTTCTTCCTTGACGATTACCGGTTTGAGACCGCGTGGTCGTCCCCCGAGCGCCTTCTCGACCGCGTAAAGCAGGTCGGCGCTGCACTCACGCCGGATTTCAGCCTCTGGACGAACATGCCGAAGGCGGCGCAGCTATGGAACGTCTACCGCTCCCGCTGGTGTGGCGCGTATTGGCAGTCGGAAGGAATCGAGGTGATTCCGACGGCGTGTTGGGCGACTCCCGACACGTTCGATTTCTGTTTCGACGGGATCCCGATGGGATCGACCGTCGCAATTTCTTCGATGGGCATTCGCTCTTCAAAAGTCGACCAGGAGCTTTTCCGGTACGGACTACGCGAACTCATCGATCGCACTCAACCGCAACTGCTTTTGGCATATGGCCAGCTTCG
GAGTCTTTTAGTATCGATCCCTCGACTCGCACTAAATCTCATTGTTTTTAAGAACAAACTCTCAACTCTCGCAACCTGATGCCTTCGCCAAAGATATCACTCCAAGACCGTCTATCTAAGGTCACGAATCTTAACCCTGAAGTAAAATTTACTCAAGGTGATAAAATTCCCGACCGTGCAATCGACTTTCATGAAGTATACAAAGCCAACTCCTCTTCAAAGATTGACTCCGCTAACGTTTTTACTATCGACGTTCTCCCAAACTTTGTCCCAATCCTCTGCTTTGTTATCTATCATGCTAATGTCTATTCGACTGACATTAACAAGCATGGACACTCCAAAACATCTGTCCCAACGTTCGTCTCCTACTGTATGTCTATCATATACGGATACTTCCTACTCTCCGACATGTATGTTCGCCCATCTCCGTCCGTCTTCGCCTCCTCCTGGAAAAATTCGACTTTCCGCGACAATTTTGCAACTTTCCTTGCTTCTCTCCCTGTCCCTGAATTTCTTCTTCCAATTCTGACGTCTTTTCACCCATTTGCTGACGACACCCGTCACAATGTTATCTTTGTTGCCTCCGCCGCTGGATATCGTTATGAACAACACTTCGGTAAGATTATTCCTACCCTCGCGTTCTATAACATCCACGACATAGTATGTGAACAGCCCTCAAATGCTCAGAAATTCGACATTCTGAACGCTTTGTATTCTAAGGCTATATACCACATTACTGCTACAAACTTTAATGCATCTCTTGCTAATTACATTGGCTATGGCTACAACAACGCCGCCGCTAGAACTAATGACCGTGGACACTCTACTGGAAAACTTTTCCAAGTCTTCGAATCACTATTTTCTCCAGTTCTATTCCGTGATTACCATAAACGACACTCCCTTGCGTCTATCTCCCTCGAACCTCCGACGTTCGCGACAAGCGCATTCAATGTTTATGACTGGCTCTTCGCTGCCACACGTGATAACTTAGCTGAACAGA
TATAAGTATATTATATATTTTATAATTTTATATATATAAAGCAGGTACAATTTTATTATATAGTGCAGATCTTTTTTGTGAAAAAAAAATAATTATTTTTTTGCGCGCCGGAATAATTATTTTTTTTGCGCGGAAATATTTTTGCAGTGGCGATTGATTTTTTTTTCAGTTGTCTGCCCGTGGCGGAATAATTATTTTTTCGCCGGAAAGCATTTTGTAGTTTCACAAGATGCAGAATTTGGCGGGCCGGAATAATTATTTTTTCGCCGGAAAGTATTTTGTGTACCGTAGTTTCACTAGATTTCGCGGTGCATACCGGTGGGCGATAGGTATTAAAATAATTTGTACTGCTGTAGGCGTTAAAGATTAAAATTATTATTACTGCTGTAGGCGTTAAACATTAAACTTATTACTACTGCTATAGGCGTTAAACATTAAAATTATTACTACTGTTGTAGGCGTTAAACATTAAAATTATTACTACTGCTGTAGGCGTCAAAGATTAAAATTATTACTACTGCTGTAGGCGTTAAACATTAAACTTATTACTACTGCTATAGGCGTTAAACATTAAAATTATTACTACTGTTGTAGGCGTCAAAGATTAAAATTATTACTACTGCTGTAGGCGTTAAACATTAAAATTATTACTACTGCTGTAGGCGTTAAACATTAAAATTATTACTACTGTTGTAGGCGTTAAACATTAAAATTATTACTACTGTTGTAGGCGTCAAAGATTAAAATTATTACTACTGCTGTAGGCGTTAAACATTAAAATTATTACTACTGCTGTAGGCGTTAAACATTAAAATTATTACTACTGTTGTAGGCGTTAAACATTAAAATTATTACTACTGCTGTAGGCGTCAAAGATTAAAATTATTACTACTGCTGTAGGCGTTAAACATTAAACTTATTACTACTGCTATAGGCGTTAAACATTAAACTTATTACTACTGCTATAGGCGTTAAACATTAAAATTATTACTACTGTTGT
ACCGGTGGCGAGCGGGGTCTTTGGAGTTCCAGGTGGACCCCACACATGGAACAGGACATGGACAGAACGTGAGTGGGCCAGATGAATGGGCTTTATTAATGGGTTCTTTAATTTGGGCTTGGATTGACTAAATATACTCGTATATTTATGAAAATGCATTACATTTATTGAAACGTATAAATACGTATTACACGGATGTATGTTTTGACACCTTATATTCTTCGTCTAAATTTATTTCTATTACATGGGCTTCTTGCATCATGAGGATATCTACTAGTTCTATCATGTCCTCTGCCTTGAACCCCCCCGTTGGTGAATCTTCGTACATGACCTTGAATATGTTCTTGATGCTCTCTTCTAGCCCGTTGAAGTCGAATGGACCTATCAGTCCCTGGTGTCCGTATGGTATGATGTACCTCTGCTTGTGAAGAAATGGAGTTGTGGTGGAGAACAAATCTATCTCAACGGAAACCCTCCTTGTTGTTCTTAGCCTGACATCTATGATGAAAGACATGCCCTTCTTGTTGCTATATTTGATCGTCATTGTTTCTGTGTTGTTGGTCGTTGTGTGATGGTATGCATTTATAGAGGATGTCTGCTGGTTGTGTGGTTGATGTTTTGATACGTGTGCATTCCTCTTTCATATAAACATGAGTGGATATCTTTATGATTGATGGTGATATTGCTATTAAACTTTTACTAATTAATCTTGAGTAATTAAGTTATAATGTATGATAATTTAAATTATCATACATTCGTCTAAAAATAAAGAAGTTCCGGAAGAACTTGAAGAGTGGGTGTCTGAGAATGTAAACAACCATAAACATATAAAAAAAAAGAAAAACGGATAAAAGCATGGATAATCTTGAGAAAAAAAGGGAGCGCAGCGAAAAAAAAAAAAAAAACAAACTGACTGAGAGAAAAATAAAAGGTCTTCCGTATTAGAAATACGGATGAAAATAGAAAATAAAAAAATAAAAGGGATCTAGAACGGTGACGT
ACCGGCCACTTGGAGCCACGGAGCCACCACAATGGCACCTGTTAGAGCTGCTGCTGCAAAGAGATGGTGCTTTACGTTGAATAACTATACGGCAGAAGAAGAAGCTAAAGTGAGGGCCCTGCTCCCTGGTGAGTTCCACTTTGCAATATGTGGGAAGGAACGGGGGGAGCAGGGAACTCCTCATTTGCAGGGCTTTCTACATTTTAAAAAGAAGCAGCGACTTAGTGCCCTGAAGAAACTACTTGCCCGAGCTCACTGGGAAAAGGCCCGTGGCTCAGATCATGATAACGAGGAGTATTGTAGTAAGGAAAACGACGTGATACTCACCATTGGGGAGCCAGTTCAAGGCAACCGGAGTGACCTTGCCGGAGCTGTTGCCGCCGTGAAGGCCGGAAGGAGAATGGTGGATATCGCGCGAGAGTTCAGCGAGATCTACGTCAAGTATGGGCGTGGTCTGAGGGATTTGGCCCTGATGATTGGACAGAAACCCCGTGACTTCAAGACGGAAGTCGTCGTTATCACGGGGCCTTCCGGGGTGGGCAAGTCGAGACTTGCCTCTGAAATGGAAGGATCGAAGTTCTACAAGATGAAAGGTGACTGGTGGGATGGGTATTCCAATGAGGATATAGTCATCATGGATGACTTCTATGGGTGGCTGCCCTTCTGTGAAATGTTGAGATTAATGGACAGGTATCCACATAAAGTTCCCGTGAAGGGGTCTTATGTGGAGTTCACGTCTAAGAAGATTGTCATAACGAGCAACACGCACCCGGAAAGTTGGTACTGTCCCGATAAGTGCTATCTGCCTGCTTTGTTCAGGAGAATCAATAAGTGGATGTACTGGGATGGACTGAGATTTGAGGATGTGCCGGATGCAATGAAGAAGCACCCGATCAACTATTAACACTCAGCCCCGAGGAAAAGAGCGTCTCGGAGGTGATTAATAAAAAATGCGCGCGCAGCGCGCGGCGAAGGCCGAAGGCCGAAGCCGCCTGAGACC
AATTTAAATCTAATTATAAAAAAGCCAATTAAACCTGTAAATGGATACTTTTTTCATTCAATCTTTTAAGTCTAATTGAAGCCAATTTAAATCTAATTATAAAAGCCAATTAAACCTGTAAATGGATACTTTTTTCATTCAATCTTTTAAGTCTAATTATTAGTGCTGATTTCACTAGCGAAATATCGTTGTCAGAAACGAGGTCTCGAAGCAATACCAACACCTTCATAGAAGAACAAGTTGGAGATGATTCTCCACCCCAATATTCTGCTGCTCTTGCTAAAATTCCAATCACTGCACATGATTCCCTAATGTGATTTTCTTTTTTTAACATGGAATTAATCATAATTTTTGATTGTTCAAATCCAATTTTAGAATCCAAAAACATGTTTTTGACAAAAGCTGTTAGATCATTTCCAAATACAAGTGAGGCATCCTTTTTGAAAGATTCAAAAACTAAGAACACATTTCCAGCAACCTCCCTAGATGAAAATGCCAGTGATGACCAAAACAAATAATCAGAGATGGCTGTTGTGATATCATCATCATCTGAAAAGTTGTTTCGGTAGACATAGTTGCTGGAAGACATCTTGTAAAATGAACGGGAAAAAAGTCTCTTTTAACCCGAACTTGTTATTTCTTGTGCTTATTTTTCAAAATTATTTAACCATATAGATATTTTTCAACTAATCTTTTTCTATGTGGTTACTTATTGTGTTTTAATTACAGTAGTATTCGTAGTGTTTTTTAAATGGATTAGGAATTTTTAATAAACCAAAAAAACTCCATTGTCATTTATAATATTTATATTGCTTGTATCTTTTTTATCAAATACAGTTATGGTAGATCATTATATATTTCTTTACTTTCTAGGTTTGTGATTAGTGTTGTTTACATTGCTTTTGGATTTTTTTTATCCTTATCCAAGACATAATCTAACGGATTTATGTTTCCAAACAAGGAGATGAGAGCTTTTTGAATTGGAAACATTAATTGAATA
GTTAAAATTCGGTTAGGATGGACGCGATAGCAGCAAGAGCCTTGTCCGTTGTACGGGCATGCGTCACAGTGACAGATGCGAGAGTTAGCTTGGATCCAGGAGTGATGGAGACGTTAGGGATTGCAATTAATAGGTACAATGGTTTAACGAATCATTCGGTATCGATGAGGCCACAAACCCAAGCAGAACGAAATGAAATGTTTTTTATGTGTACTGATATGGTTTTAGCGGCATTGAACGTCCAAATTGGGAATATTTCACCAGATTATGATCAGGCGTTGGCAACTGTGGGAGCTCTTGCAACGACTGAAATTCCATATAATGTTCAGGCCATGAATGACATCGTTAGAATAACGGGTCAAATGCAAACATTCGGACCAAGCAAAGTACAGACGGGACCTTATGCAGGAGCAGTTGAGGTGCAACAATCTGGCAGATATTACGTACCGCAAGGTCGAACACGTGGTGGGTACATTAATTCAAATATTGCTGAAGTGTGTATGGATGCAGGCGCTGCGGGACAGGTCAATGCGCTGCTAGCCCCAAGGAGGGGGGACGCAGTCATGATCTATTTTGTTTGGAGACCATTGCGTATATTTTGTGATCCTCAAGGTGCGTCACTTGAAAGCGCTCCAGGGGCTCCAGGGACTTTTGTCACCGTTGATGGAGTAAATGTTGCGGCTGGAGATGTCGTCGCATGGAATACCATTGCACCAGTGAATGTTGGAAATCCTGGGGCACGCAGATCAATTTTACAGTTTGAAGTGTTATGGTATACGTCTTTGGATAGATCGCTAGACACGGTTCCGGAATTGGCTCCAACGCTCACAAGATGTTATGCGTATGTTTCTCCCACTTGGCACGCATTACGCGCTGTCATTTTTCAGCAGATGAATATGCAGCCTATTAATCCGCCAATTTTTCCACCGACTGAAAGGAATGAAATTGTTGCGTATCTATTATTAGTAGCTTCTTTAGCTGATGTGTATGCGGCTTTGAG
GAGGCCCAGCTCTCCCCCGAGCGCGGATCTCTGAAAAAAAAATTTCCCGCCCCCGCGTTTTCCATTGGGGTGAATGGGGAGGGGGTGGGGGATGGGCACTCACTAAGAATTGGCAAGGTGCCAATTTATATTCTGGCATGGTGCCAAACTACATACCTGGCTCCCTGCCAACCCCAATCCCCCTCCTACCTTGGCTCCCTGCCAACCCCAATCCCCCTCCTACCCTGGCACCCTGCCAACCCCAATCCCCCACCATCGTCGCGGTCTTCATCCTTGGCACACAGCCAACCCTAGAAGGCGAGCCGCGATGCTGCGGTCGGGCCCACCCGCGGCAGGAGGTTGTGGATGGCGATGGGCGAGGGCGGGCGCGCGTGTGGTGGGGACGGTGTCGGTGCCCGCGCCGGTGGCGCCCGCGAGGGTTCGCCTTGGGTGCGCTGGGGGCCCCTCCCCATTCACCCCAATGGAAAACGCGGGGGCGGGAAATTTTTTTTTCAGAGATCCGCGCTCGGGGGAGAGCTGGGCCCCAGACCAGAGAGTTGTGGGGGGGCCCGGGGGAGAGCTGGGCCCCCGGCCAGAGAGTTGTGGGGGCCCGGGGGAGAGCTGGGCCCCAGACCAGAGAGTTGTGGGGGGGGGGGGCCCGGGGGAGAGCTGGGCCCGGCTCTCGGTGGGGGACAACCCCCTGGGGAGAGCCTGACCAATTGCCAGACTAGAGGAGAGCCCCGCCGGGACCGGAGAGGAGAGCGCGCCTTCCCCCCAACCCCCTCGTTCCCCCCTTTCCCCCAACCCCCTCGTTCCCCCCTTTCCCCCAACCCCCTCGTTCCCCCCTTTCCCCCAACCCCCTCGTTCCCCCCTTTCCCCCAACCCCCTCGTTCCCCCCTTTCCCCCAACCCCCTCGTTCCCCCCTTTCCCCCAACCCCCTCGTTCCCCCCTTTCCCCCAACCCCCTCGTTCCCCCCTTTCCCCCTTCCAAAGCGGGCGCCGCGAGCGCGCGGGCCCCCATA
GTAATCTTTACCAAACAACTTTCAAACTTTATAGTTTATGTAGTTGCTGTGATTCCCGTGAGCAGCGTTTAGATTACTGACTTGGACACATCGGTTTTTGAAGCATCGGATAGAGGTGATTAACGCTAAACCGTACCATAGTAGGCTGTTACCTGACTCGAACTCAGGCGGACGTCAGCTGACATTCACGGAATAGTTCGATATCATAATTCCTCGTTCTTTGCTGTTATAGCTCCCGATGTCTAACACTACTTTTAGACCTTTTACTGGTTCCTCCAGGACCGTGGTCGAGGGAGAACAAGCCGGCGCCCAGGATGATATGTCGTTGTTACAGTCACTTTTTTCCGACAAATCCAGGGAGGAGTTTGCTAAGGAGTGTAAGTTGGGTATGTATACCAATTTATCCTCTAATAACCGGCTTAATTATATAGATCTAGTCCCCAAGAACACTGGTAGTAGAGCTCTGAACTTATTTAAGTCAGAGTATGAAAAAGGTCACATTCCCTCCAGCGGTGTGCTTAGTATACCTAGAGTGCTGGTTTTTCTTGTGAGGACGACAACAGTGACTGAATCTGGGAGTGTCACCATTAGATTGGTTGACTTGATAAGCGCTTCGTCGGTTGAGATTTTAGAACCTGTGGATGGTACGCAAGAGGCTACTATTCCTATTTCTAGTCTTCCGGCTATCGTTTGTTTTTCTCCTAGTTATGACTGTCCCATGCAGATGATAGGGAATAGACACAGATGTTTCGGTTTGGTAACTCAACTGGATGGTGTCATATCCTCAGGGTCTACCGTCGTTATGAGTCATGCGTATTGGTCTGCGAACTTTCGTAGTAAACCTAATAACTACAAGCAGTACGCACCTATGTATAAGTATGTGGAACCCTTTGACAGGTTGAAACGTTTGAGCCGTAAACAATTGAAAAATTATGTTAGGGGCATAACGAATCAATCTGTAAATCATGGTTATCTATTGGGTAAACCACTACTGAAGACT
GTTAAAAAAGAACTGGCTTTCTGAGGCGTTTCAGAATGGAACGATTCCTAAATTACTTTGGTATTCACGGAGATGAAGCAGCGGATGTTTTGTTGTTTGGACAGATCTCGCCAGAGTGGACATGCTCTCATCACCGTAGGGATTGTTTGATGTGGGGAATATGCGCAAGACAGTTCTTTTCAACTTGTTGCGAGATGGCTGTTGATCATGCGGAATGGGGCATGGCTGATCAACTTGTAAAAATTGCTTCAACTGCGCTTCATGATAAAGATAGAGTATGGCTTAACCTGCTTAAATCGCTTGGCATATTGAGCAACCAATATAAAGATGAAGTTCAAATCAGAATAGATGATATTTATAGGAAATATGTAGAGGTAGGGGTAAGGGCTGATTTTCAAAGCTTCCGCAAAAAACGTAGGCCAATGCGTACATATACAGATGATAGCTTTTCATTAATGCATTGCTTTTATTTACCATATACTAAGGATGGAATTGTACCTGTCACAGGATTCACAAGATTCAAAAACATAGGTGTAGCTTTTTATGATGATCAGGTCCAGTTTCAGTTAGCTTCTTTTCGTGATCGTTCCCTCGAAATTAGAACGGATGTTATTAAAGATGAAATTGGTGAAGTAATTCCAAGATGTAAGTACACGGGTGTAAGGAATCCGATTCGACATTTAATGTTTATACCACAAAGATTGCAAAATTGTTTAGATGATATCCAGTTTGCCAAAAAGGTGTTTAGACATGCACAACATGATGCGAAACTCATCCAATCAATTGATACGAGATTGTTTTCGAGGTTGATGATGCAACGATTTGGTTTGAAGAATGCTACTGAAGATATACTTCATCAATTTGTTATTGGAAGGTTGGAATGGCAAGGTGAGGAAACATCAATTGGACGGAGCAGGATCTTATCAATGAAGGATTACGCTTGGGAGCAGTGGTGTATTCCGTTAACAATTTCAAAACTGATGCATGTAATGAGAGTTTC
ATGGATACTTTTATTACAAAGAATTTCCAGACTACAATAATACAAAAGGCCAAAAACACAATGGCAGAATTTAGTGAAGATCCTGAATTACAGCCAGCAGTACTATTCAACATCTGCGTCCATCTGGAGGTCTGCTATGTAATAAGTGATATGAACTTTCTTGATGAGGAAGGAAAGACATATACAGCATTAGAAGGACAAGGAAAAGAGCAAAATTTGAGACCACAGTATGAAGTGATTGAGGGAATGCCAAGAAACATAGCATGGATGGTTCAAAGATCCTTAGCCCAAGAGCATGGAATAGAGACTCCAAGGTATCTGGCTGATTTATTTGATTATAAAACCAAGAGGTTTATCGAAGTCGGAATAACAAAGGGATTGGCTGATGATTACTTTTGGAAAAAGAAAGAAAAGTTGGGGAATAGCATGGAACTGATGATATTCAGCTACAATCAAGACTACTCGTTAAGTGATGAATCTTCATTGGATGAGGAAGGAAAAGGGAGAGTGCTAAGCAGACTCACAGAACTTCAGGCTGAGTTAAGTTTGAAAAACCTATGGCAAGTTCTAATAGGGGAAGAAGAAATTGAAAAAGGAATTGACTTCAAACTTGGACAAACAATATCTAAACTGAGGAATATATCTGTTCCAGCTGGTTTCTCCAATTTTGAAGGGATGAGAAGTTACATAGACAACATAGACCCTAAAGGAGCAATAGAGAGAAATCTAGCAAGGATGTCTCCCTTAGTATCAGTTACACCCAAAAAGTTGAAATGGGAGGACCTGAGACCCATAGGGCCTCACATTTACAACCATGAGCTACCAGAAGTTCCATATAATGCCTTTCTCCTCATGTCTGATGAGTTGGGGCTGGCCAATATGACTGAAGGAAAGTCCAAGAAACCGAAGACCTTAGCTAAGGAATGTCTAGAAAGGTATTCAACACTACGTGATCAAACTGACCCAATATTGATAATGAAAAGCGAAAAAGCTAACGAAA
AGTTTGATGACCATGGATCAGAAACTTAAAATATCAGTGAACCCTGCTCTTTTAACAAGTGGACCTATAGTACGACCAGGAGACAATGTAATTTCAACACAGAAAAATTTACTAACATTTAAGAGATGTTTCGAAGAAATGTTTGAATATGATAATATTATCATTATACCTCAAAACTCAGGAGATATGAATTCAGTAACAATAAAAATAAAAACAGAAATTGTCGAACAACTTTTAAATTTATTTTCGGGACGCGATTTAACAGGATATGAACATTTATCTAATTTTGTAGCATGTTTGAAAGAATATATGACTAGGATAAGCGGCACATCAGTAAGGAACATCAATCCCGCATTAGGTAATTCAAATTCATTTGTAGCTCTTACTCGTAAAATAGTTGGCATGGTTGATGAAGCGTATCAGGATGTTATCAACATGGAAGATGATCTTATTACTACTAAAGTTGAAGCCGATATGTTATTAAAACCAGCTTGTGCTGAAGGGATGGATTCTTTGTTGGAAGATGAATACGTTGATTTAGTACATAAAAAGTGTAATATTAATACTAATACTATAATTTCAGATTTAAAAACAAAATTGCCTACTGAATTCGGGTTTTCCCCACCACATGATAATAATCGTTTTATGTCCACAACCGGAAAGGTGTTGGTTGGTGGATCAATATCGCAACGATCAATTCTTGAATTAGGAAAGCTAGGTGAAATGTATTCTGACACCATGATAAATTCTTTAGGTAGTATTGGATTGTTGATTGCTTTTGTTCCCGTTTCGGCTATGCGTGACATATTTATATCCGCTGATGAGCTTGAACAGCTATACCCCGATAAATCACTCATTGAACAAGGATGGACGGCAGGAACGACTCTCTCTAAATCTACTATTACTAACGCTACGGTTCAAGCTTCCTTAAAGGCGTTGTTTTCAGATAAAGAGAAGGTTAAAAAGTTAGTAATGCACAATTTAAATGAACATAGTGCCC
ACGTAGTCAAAATGTCCGTTGATGACATTACATGGTTTATTTGTCTTCAGAAAAATGGTAACAGACATCATGAGTGTCATTCGGATCAAAACAAATGCTACCGTTGCTGCCGTGCTTCCAGCTAGCGAAGATCAGGCCGATTATCCTTCCACCTTTTTTGAAGGGGGGAATGAGATTAGATTGTATGTTAACAAGGAGGAAAAATTGGATGTTTTAAGGCAATATGTCTATATGGGACTGGTGGAGAAAAACTGTAAGATACAGCATGTGAATGCTTATCTCTATGCAGTGCTGAAAGGAGAAAGGGAGCTGCTAGAGGCGGACTGGGATAGCTTCGGACACAAGATTGGGATTCAGGGAGAGAAGATCGGGCCTTTTAACCTGGTGCGAGTGGAAGACATCCCCGACGGGCTACCAGATGGGAAACTGAACGCTGAGGTGAGTGCTGAGGATGATGCATGGCTGCCTCTCTTCTTGCTAGGTCTCTACAGAGTGGGAAGGGCAAGTGAGACTACATACCGGACTTTGCTGATGGAATCCCTGATAAAACAGTGTAAAGCAATAAAATCCGACTGGGTCTCCCCTGTGACGGCAACTCACAAATATTTCGATGTATGGGGCAATGATGGGAATTACCTGAAGATTGTAGCCTGTGTGGACATGTTTTACAACCATTTCAAAAAGAGCATTAAAGCAACATTCCGGTGGGGAACAATTGTGTCACGGTTCAAAGACTGTGCAGCACTCGCCACCCTGGGACATGTTGTTAAAATCACCGGTTTGACAATTGAAGAAGTGTTTACATGGGTACTACAGACTGAAGTCGCTGAAGAGTTGGTTAAAATGATGAAGCCTGGACAGGAGATAGATAACAGCGCGTCTTACATGCCATACCTGATTGATATGGGGATCTCTGCCAAATCACCATACTCAACAATAAAGAATCCGTCTTTCCACTTCTGGGGGCAGCTTGTTGCTGCATTATGCCGCTCCAAGAGAG
TGATATATTTCTAAAATATATTACTGTTTCACCCACTAAGGCAAAGAGTCGCAATGACTGTAGAAAGGTACACACACTCTAAAACATCCTTTGATAAACTCAAATATTACACACGCACTAAATATCAATCTTCAATGTCTCCCCAATCTTCCCCTCCCCATGCATCATAGACTTCTTCCTCTCCGTAATAATCAACTAATTCTTCATGAGATTGTAATTGTGAATTAAGAATTATTTCCTCTTCACTAGCAGCTAAACCGAAAGCTTTTAGTTCTTCTACCAATTCCTCATTTGGTCTTATATCACTAACTATTCTAGCATTCATATCATTAACCGCATCAGAAAAATGTCCCGCAAAAGAGAAAAGTTCTTTGTCAAGTTCCCTGAAGAACTGATTCATTTCACTAGGTTCTCTAACTATATTGTGTATCCTATTGATATCAATGTTTGTTTCAGCTTCTTCAATGTTGTTCCATATTCTTAAATATTCATCTCTTGAAATTCCAATAAACGTGGGATCTGTGTAAAATGTCTTGCTCATCATCATTATCCTGTTAATGTATAACTTGTAGTGTAAAAGGTTTGTTCTGGTAGTTTTGTCTTTATGGTTCAATATTGCTTTCTTCCTCACATTATCCATACCTGCAACACAAAGCAGACCCTCAATAATCCTGCCGGACTTATATGAGAGCACAGCTTGAGAAGCTATACGGTATGATGAGTTTATTGTTCTTTCTGTAGTCTTATTCAATTTGGTTATCATAACTATTTCAGTCAATTTTTCCGAATCGACTATATCTGATTGAACACTCAATTTCAGCAGTAACTTCCAACACTCAACTGCCATTCTTTTGTTGTACTTTATTGACATAATAGATGATATCACTTCAGACAATTCATCATGTGATGCGCCTCTCATTCCTCTAATTATTTTCAGTTTATTATTCTTAATAAGATTTGGGGCCACTTCTATAATTGAAAAATCTCCTCCTCTAATCTT
ATGTATACTCGTTACAGTTACAGCCCTACTTTGGGCAAAACCTATGTGTACGACAACAAATACTTTAAGAATTTAGGTGCTGTTATTAAAATGCCAACGCAAGAGCATTTAGAGGAGCACGAACATGAAGAACGCAACTTGGATTCGCTCGACAAATACTTGGTGGCGGAAGATCCTTTTTTGGGACCTGGCAAAAATCAAAAACTAACTTTGTTTAAAGAGATTCGCAGCGTTAAGCCCGACACAATGAAGCTTGTAGTTAACTGGAGCGGTCGCGAATTTCTTCGCGAAACTTGGACGCGTTTCATGGAAGACAGTTTTCCCATTGTAAACGACCAAGAAATTATGGACGTGTTTCTGTCTGTTAATATGCGACCAACCAAACCGAACCGTTGTTACCGATTCTTAGCGCAACACGCTCTGCGTTGTGATCCCGACTATATTCCTCACGAAGTCATTCGTATTGTAGAACCTTCCTATGTAGGCAGTAACAACGAGTACAGAATTAGTTTAGCCAAAAAATACGGCGGTTGTCCCGTTATGAACTTGCACGCTGAATACACTAATTCCTTTGAAGATTTCATTACCAACGTAATTTGGGAGAACTTTTACAAACCAATTGTTTACGTAGGCACTGATTCTGCCGAAGAAGAGGAAATACTCCTAGAAGTTTCTTTGATATTTAAGATCAAAGAATTTGCACCTGACGCTCCGCTATACACTGGTCCTGCATATTAAACTTGCGATTCAGTTGACATCGTCAATTTGTAACTCATAATTTTATCTAAATTCGATCTCAATTCTTGTAATTTTTGATTGGTCGGTTTGGTTCCTAATGCCGACACCACATTAGCTAACGCTTTATCGTATTGTTTTTTGAATGTCAAATCTTCCACCGCCATAATAAATTGTTGTAAATTTTTATCGGACAATTGAAGTTCGACATCATCGGATTTGTCCAAAGGATTATCATACGTTTGTTGTATCAAGTTATCTTCAA
CCCCCCACCTCCCCAACACCTCCCCCATCCTCCCCACCTCCTCCCCCTCCTCTCTTCCGCCCGCGATCCCGCCAATACCCATAATGCACCTGGGCACTCTCTTTTTTCCTTTCCTTATCCAAGATGTCCGCCCATTGCCAGGTACAGCCTTCCCACCGTGTGAACAATGTCCATCCTCTTCTCCGAGACTTCCCTGACCAGATTGTCGTAATCCAATTGACACATTCTCGTCAATGCCCTCCTCATATTCTCCATCGGCCAACTGTCGTCTCTACTCATGGTCATAAACAATCCCAATCCACTCTTGGCATCCCGCAACCTTTCCAATAGCCTCCCGAATTCGTCTACCGCCGCCTTATCGTCGTCCGTGCTGCAATGTGGTCTTACCGCATTTTTAAGCAATGCGCACGCCACTCTCAATTCCTGACAGGTAATCTCCTCCACCGGTTTCCTATCGTGTAATAGACTGACCACGGCGGCCATGTCTCTCAGTTCCTTGCTCATCTCACCACCGCCAACCAATTCAGCAGTGACAGTTACTTCGTGTTGTTGTTGAGCCATTATATTTTGTTAAATAAAGTGTGTGTGTTTTTTTAACCTGTTGCTGCTTCTTCTCTCTAATCTTTATAAAAATGAAAATGAAACACATGTGTGTTATATATTTATTTTATTTTTTTTTTCATTCTCTCGTCAAATTCCCCGTCAAAACACATTGTCCATCGACCAAATCGTATCCACAGAGCTCCAATTCCTTCCTCTCCAATTCGTTCACCCGCTCGTCTCTCTTCCGCCGCCTCTCGCCAATGCGTCCACCAACCTTCATTGCCGCCGCCAGTTCTCTGGCACTAGGTAGCGTGACCTGTCCCATGTAATCGTCCGTGTCCTTGTCGAATCTCTTGACGTATTTCTTCTCGTAATACAGATCCTCCACCGATTCCTCTGCCATCGTTACTCGCTCGCAAAACTTTCTCATGGTATCCATGGTCTTATCGTCATTATT
GGAATTTTAGTGGTTTCTCTGATTACATTGTCTGGCTTCTAGGACAGTTAGAAAGATGATGTCTATTCAAAGAGCTGCTCAAATTAACCGACAATTTGACTACATGTCAATTAAAGAACTGTGGATGGCGAAATTTCCATTGCATAAACCCGGTGATTGTTTGGATATGTTTAAAAATGGTGATTACACTGGACCAACAATGGGATGTATCCAAAAAACAAAAGCTTCAAAGAAAAATACAATTTTCCACATCAAGTCTGACTTTAATTCCACTGAATATGACGAACCTCCAATTAGCGGATTTAAAATGTTTACTCAACATTGCTGCCAACGTATAGATGAACATTTCTGTGGAGCCCTTCACCCTGTGATTAGTAATATTGAATTTGAGCATAATCAATTAAAAACTAGACCACAAGTGGCATCAGAGCTTAATCTGTTCATTCCATGTGGAATTAAAAATTTAAAAATAGAAAGTGGAGAAAAATCAACATGGATTGTTGGAACAAAATTTCGAAAGTGTATGTGTTTGAAACCAGTGATAGTGGCAGCAACAATAATTGGAACACCAATAAATAAAAATTTGATCACATTTTGTTCATCTGACTATATTCAAGTTATAGTTAATAGAAATAGAGAAGGATCATGTGGTATATGTATGGGAAATGTTTCAACATATGAAGCTTGTGGAAATTGGACTAACGAAACATGGGGAGAGGAATTTAGCTTAGACTTAAAATTATGTTATAAGTGCACGCCCGTTGCATTTATATTTTCATTAATGATGAGTACCGGACATAAACCATACGTCAGTAAGAAACAATTTGAAGAAAATAGAAGAAAGTGGGAAAGAGTCTTAAATTACAAAATCTGTAAAGAAAATCTTGACTCACATTTAGCTTGTGCTAACCACGAAAATGTTTATAAATCAATAAAAAAATATGAGTTCTTCGATTCGGTTTGGGTGTACCACTTGGCAAACAGCTCTTGGGTTCGAGAT
CCTATCTAATAATATACCTTATACTGGACTAGTGCCAATATTAAAATGAAGTGGGCGTAGTGTGTAATTTGATTGGGTGGAGGTGTGGCTTTGGCGTGCTTGTAAGTTTGGGCGGATGAGGAAGTGGGGCGCGGCGTGGGAGCCGGGCGCGCCGGATGTGACGTTTTAGACGCCATTTTACACGGAAATGATGTTTTTTGGGCGTTGTTTGTGCAAATTTTGTGTTTTAGGCGCGAAAACTGAAATGCGGAAGTGAAAATTGATGACGGCAATTTTATTATAGGCGCGGAATATTTACCGAGGGCAGAGTGAACTCTGAGCCTCTACGTGTGGGTTTCGATACGTGAGCGACGGGGAAACTCCACGTTGGCGCTCAAAGGGCGCGTTTATTGTTCTGTCAGCTGATCGTTTGGGTATTTAATGCCGCCGTGTTCGTCAAGAGGCCACTCTTGAGTGCCAGCGAGAAGAGTTTTCTCTGCCAGCTCATTTTCACGGCGCCATTATGAGAACTGAAATGACTCCCTTGGTCCTGTCGTATCAGGAAGCTGACGACATATTGGAGCATTTGGTGGACAACTTTTTTAACGAGGTACCCAGTGATGATGATCTTTATGTTCCGTCTCTTTACGAACTGTATGATCTTGATGTGGAGTCTGCCGGTGAAGATAATAATGAACAGGCGGTGAATGAGTTTTTTCCCGAATCGCTTATTTTAGCTGCCAGTGAGGGGTTGTTTTTACCGGAGCCTCCTGTACTTTCTCCTGTCTGTGAGCCTATTGGGGGCGAATGTATGCCACAACTGCACCCTGAAGATATGGATTTATTGTGCTACGAGATGGGCTTTCCCTGTAGCGATTCGGAAGACGAGCAAGACGAGAACGGAATGGCGCATGTTTCTGCATCCGCAGCTGCTGCTGCCGCTGATAGGGAACGTGAGGAGTTTCAGTTAGACCATCCAGAGTTGCCCGGACACAATTGTAAGTCCTGTGAGCACCACCGG
GAAAACAAACCAACACAAACACACGTATCCTCAAACGGACCATATAAGGTGAATAATAGCAATACGCACTATACACCCATATGGCTAAAGTACGTGCCGCGTTGGAGAGAATTAGGGACCCATCGGTGCAAACCGCTTTATCTGAAGCAGCTTACACACATGTCCGCCCCGTTCTCAAAGAATCCCTAGTCAACTGCCCCTATGCCCTTTCTAACGACGAAGCTGATTGCTTAGAAAGTTTTGGCATTACTGTAAATCCATATGCTAACCAAACTCACACTCACGCAGCATGTAAAGTTATAGAGAATAGAATGTTAGAAATAGTTGGCATGCACTTACCTAAACACTCATGCACCATGCTTTTCCTGAAAAGAAGCAAATTGCGATACATGCGGAGGGCAGCTATACTTAAAGACGTCTTTCTCAATAAAGACGTTGAACCTAAAGACCTGTTTCGCTACGATCGTGATACAATAAGAAGTAGACTGCAGGATATAGACACCAAAATTGCATATATGTCTGACACTCTGCATTTCATGTCTCGCAGGGAAATAGTGCAGTTATTTGAGGATTCACCGAAACTTGAGACACTACTCGCCACTGTTGTGCTACCAGTCGAAGCCCTTCACAAGAGAACATCGCTCTACCCGAGCTTGTACTCGATCAACTACTCAGCTAAGGGCTTCGAATACATACCAGGCAACCATGGCGGGGGTTCTTATTTCCATCCCTACACAACCCTCGAATGGCTCAAGGTGCGTATGATCAACGCTGAAGACTTCCATAAACTCTCAACCGGGTTTATTTTAACCTTCCAACTTGTGGAAAGCTTAGGTGCTAATCACCTTTTCATAGTGCAGAAAGCCAAACTCCTAACGCCACAGATGCGCACTTTCTGTCGTGACAGCTTGGTCACACTCCCACAAGTTTTTTGTCCGGCAGCTATGAACGCTAATAGACCTCTCTCCAAAACTAAAGCTATGCAAATGCTATTATATTG
ACCGGATGGCCGCGCGCCCGAAAAAGCATGTGGTCCCCGCGCACTATCGTTTGTCATCCAATCCGAATCGCGCGTCAAAGCTTAGATAATTGTTTTTGTCTTTATATACTTCCTCGCGAAGGAGTTATCCCACAAAATGTGGGATCCACTCCTAAACGAGTTCCCAGACTCTGTTCACGGTTTTCGTTGTATGCTAGCTATCAAATATTTACAGGCCATCGAGCAGACGTACGAGCCCAATACTCTGGGCCACGAATTGATCCGTGATCTCATCTGTGTCGTTAGAGCCCGTGATTATGTCGAAGCGACCCGCCGATATAATCATTTCCACGCCCGCCTCGAAGGTTCGTCGGAGACTGAACTTCGACAGCCCTTATACCAGCCGTGCTGTTGCCCCCATTGTCCCAGGCACAAGCAGACGTCGGTCATGGACGTACAGGCCCATGTACAGAAAGCCCAGGACGTACAGAATGTACAGAAGCCCTGATGTCCCAAAGGGTTGTGAAGGCCCATGTAAGGTCCAGTCGTATGAGCAGAGGGATGATGTGAAGCATACTGGTATTGTTCGTTGTGTTAGTGATGTTACGCGTGGTTCGGGAATTACTCATAGGGTTGGGAAGAGGTTCTGTGTTAAGTCCATTTACATTTTAGGGAAGATATGGATGGATGAAAATATCAAGAAGCAGAATCACACTAATCAGGTTATGTTTTTCTTAGTCCGTGATAGAAGGCCCTATGGTGCAGCCCCAATGGATTTTGGACAGGTGTTTAACATGTTTGATAACGAGCCCAGTACAGCTACGGTGAAGAATGATTTGAGAGATAGATACCAGGTTTTGCGGAAGTTTCATGCAACTGTTGTAGGCGGTCCCTCTGGGATGAAGGAACAGGCATTAGTTAAGCGATTTTTTAGGATTAATAGTCATGTAACTTATAATCATCAGGAGGCAGCTAAGTATGAGAACCATACGGAGAATGCTTTGTTGTTGTATATGGCATG
TAATTGATGTCTGGGATAGCGCCCAGCAATCTTATGAACCACAGGATAGCGCCTGTGGAAAATTTGTGAATCTTGGGATAGCGCCCAAGAAACTTTCGAAGTTGAGGATAGCGCCTCACATTTTATTTCTGTATATTTTATTTTAATTTTGTTGCAATGGGCTGGATTTGCCCAAATGTTTCTTGTTTAGGGCACACTAGTGTGCTCTCAAATAAAGAGATCTCCCGTGAAGGGAGATGTGAGAGAGCCATGTGTGGCTCATTACTTGTAAAGGTTGCTGTTCCACAGCAGCCTGCGAAGAAGAAAAAGCAGGCAACCCCTGCCCCCAGGCCTACCTATCCTCCATGTGTTGTGGAGAAGACTGCTGCCACCCCAGTTACGGTGGAAAAGGTTTTTGTGGAGGTGATTCCCACAGTGCCTTCTTGCCTTGCTCCGAAATGGATGCTCGGCATACAAAGGGTGGAAGGAGCCCCCTCTAAAGCTCCTAAACAAGCTGTGCCCAAATGGGTGTGGCAGATGCGGCAGCTACTGAAGGCTGCCCTGACTGGGGCAAATTCTTTTGGGCCCCGATATGTTCGAGCCCATTTTTCCAGGGCTCGCATTAGCTGGATCTATGCCCAGCTCTGTGAAGGATGCCCCCTCCCTCTGTGGAATAGGGGGAGAGCTTTGAAGAAATCCTCACTTGCCCTCTTGGCAAGGATTGAGGACACCAAGCAGCAAAAGAGAGCTGCTTGGGAAAAGAAGGAGGCTGCTCCCCTGAAGAGCAAAAGAGAGTATGAGCAAAAGAGAGCTCTTCTCATACCTCTTATTGAGAAACTAAGAGCTCGACTCTTGCAAGATGAGGCAAGAGAGCTGAGGGAACAATTGTTCCCATCTGGAAATGGTGGCACTGATACCACCAAGGTCGCTGCAGCCTCGAAGGCTGAAATTAAAGCTGCAGCGCAGTTAAAGGCGTACCAAGATGTGTGCGCAAAGGTTTGGCGTGTTAAGCGCCAAGAAA
AGCAAAAGCAGGTCAATTATATTCAATATGGAAAGAATAAAAGAACTACGGAATCTGATGTCGCAGTCTCGCACTCGCGAGATACTAACAAAAACCACAGTGGACCATATGGCCATAATTAAGAAGTACACATCAGGGAGACAGGAAAAGAACCCGTCACTTAGGATGAAATGGATGATGGCAATGAAATATCCAATTACAGCTGACAAGAGGATAACAGAAATGGTTCCTGAGAGAAATGAGCAAGGACAAACTCTATGGAGTAAAATGAGTGATGCCGGGTCAGATCGAGTAATGGTATCACCTTTGGCAGTGACATGGTGGAATAGAAATGGACCAATGACAAGTACGGTTCATTATCCAAAAATCTACAAGACTTATTTTGAGAAAGTCGAAAGGTTAAAACATGGAACCTTTGGCCCTGTCCATTTTAGAAACCAAGTCAAAATACGCCGAAGAGTTGACATAAACCCTGGTCATGCAGACCTCAGTGCCAAGGAGGCACAAGACGTAATCATGGAAGTTGTTTTCCCCAATGAAGTGGGGGCCAGGATACTAACGTCGGAATCACAATTAACAATAACCAAAGAGAAAAAAGAAGAACTCCAAGATTGCAAAATTTCTCCTTTGATGGTTGCATACATGTTAGAGAGAGAACTTGTCCGAAAAACGAGATTTCTCCCAGTTGCTGGTGGAACAAGCAGTGTGTACATTGAAGTGTTACACTTGACTCAAGGAACATGTTGGGAACAGATGTACACCCCAGGTGGAGAAGTGAGGAATGATGATGTTGATCAAAGTCTAATTATTGCAGCCAGGAACATAGTGAGAAGAGCAGCAGTATCAGCAGATCCACTAGCATCTTTATTGGAGATGTGCCACAGCACACAGATTGGCGGGACAAGGATGGTGGACATTCTTAGGCAGAACCCAACGGAAGAACAAGCTGTGGATATATGCAAGGCTGCAATGGGACTGAGAATCAGCTCATCCTTCAGTT
GCTAATCTGCTGACCGTCACTCTGCAAAGATGGGGAACGCTTCCTCTATCGTTCAGACGATCAACGTTACTGGAGATGGCAATGTATTCAAACCCTCAGCTGAGACTTCATCCACCGCTGTACCGTCACTGAGTCTATCACCTGGAATGTTAAATCCTGGAGGAGTACCATGGATTGCGATTGGAGATGAAACATCCGTTACTTCACCGGGTGCATTGCGGCGAATGACTTCGAAGGATATCCCAGAGACAGCAATAATCAATACGGATAATTCATCAGGCGCGGTGCCAAGTGAATCAGCATTAGTGCCCTATAATGATGAGCCATTGGTAGTGGTGACGGAGCACGCTATCGCAAACTTCACCAAAGCCGAGATGGCACTTGAGTTCAATCGTGAGTTCCTCGATAAATTGCGCGTGCTGTCAGTGTCACCAAAATATTCCGACCTTCTGACGTATGTTGATTGTTACGTTGGTGTGTCGGCCCGTCAGGCCCTAAATAATTTCCAGAAGCAGGTGCCTGTGATTACACCTACTAGACAAACAATGTATGTTGACTCCATACAGGCGGCCTTGAAAGCCTTAGAGAAATGGGAAATTGATTTGAGAGTGGCTCAGACACTGTTGCCTACAAATGTCCCAATTGGGGAGGTCTCTTGTCCAATGCAGTCAGTAGTGAAACTATTAGACGATCAGCTGCCGGACGATAGCCTTATACGGAGGTATCCTAAGGAGGCCGCTGTTGCTTTGGCTAAAAGGAATGGAGGGATACAGTGGATGGACGTATCAGAAGGAACTGTGATGAATGAGGCCGTGAATGCTGTCGCAGCAAGTGCCCTGGCACCTTCCGCATCAGCCCCACCCTTAGAAGAGAAATCGAAATTGACTGAGCAAGCGATGGATCTTGTAACTGCAGCTGAACCTGAGATAATCGCATCTCTCGTACCAGTTCCAGCGCCCGTGTTTGCCATTCCACCTAAGCCAGCCGACTATAATGTGCG
GGGTATTTATAGAGATCAGTATGAACTGTGTCGCTAGGATCAAGCGGTGGTTCACACCTGACTTCACCCCTGGCGAGGGCGTGAAGTCTAGAGCTCAACTGGAAAGAGAGCTGGATCCCACCTGGGCGCTTCTCGTGTGCCAAGAACGAGCGCGTCGTGATGCTGACAGTATTGCTAATGAGTGGTACGAGGGCAGCATGGAGTGCAACCTCCTTATCCCTCGGCCCACAACCGAGGATGTATTTGGCCCCTCCATCGCCCCTGAGCCTGTGGCTCTAGTGGAGGAAACTACCCGTTCCCGCGCGCCGTGCGTGGATGTCCCTGCCGAGGAGTCCTGTAAGTCAGCGGAGATTGATCCTGTTGATCTCGCCAAGTTCGACTCCCTCCATCGTCGCCTGTTGGCTGAAGCCAACCCTTGCAGGGAAATGGTTCTGTGGGTGCCTCCTGGCCTACCAGCAGAGCGCGACGTCCTGCCCAGGGCACGTGGGGTGATAATGATCCCCGAAGTCCCTGCCTCTGCACATACCTTGTCCGTGAAGGTTATGGAGGCTGTGCGGTTGGCACAGGAAGTCTTGGCATCCCTTGCCAAGAGGGCCTTAGAGAAAAGGTCTACACCAACCCTTACCGCCCAGGCCCAGCCAGAGGCTACCCTGTCGGGGTGCGACTACCCGTATCAGGAGACTGGAGCAGCAGCCGCGTGGATAACGCCTGGCTGCATTGCCATGGAGCTCAGAGCCAAATTTGGCGTCTGCAAACGCACCCCCGCAAACTTAGAGATGGGGAGTCGCGTCGCCCGCGAGCTCCTGCGGGATAACTGTGTCACTTGCAGGGAGACCACGTGGTACACCAGTGCCATTGCTGTGGACCTGTGGTTGACCCCGACCGTCGTCGACCTGGCCTGTGGTCGGCGCGCGGCGGATTTTTGGTAGGGGCTGTGCTGCCTCGGCTGGGGGAAGACACTAGTGTGCGGTTTGACAACCTGCACCCCAGCATCGAGGTA
AGATTTTCTTGCACGTGCATGCGTTTGCTTCGGACAGCATTAGCAGCGGTTGGTTTGAAAGAGATATTCTTTTGTTTCTACCAGTCGTGAACGTGTTGAGAAAAAGACAGCTTAGGAGAACAAGAGCTGGGGATGGTCAAGAAGGCCATCCTGAAAGGTAAGGGGGGCGGTCCCCCTCGACGAGTGTCGAAAGAGACCGCAACGAAGACGCGTCAACCCAGAGTCCAAATGCCAAATGGGCTTGTGTTGATGCGCATGATGGGGATCTTGTGGCATGCCGTAGCCGGCACCGCGAGAAACCCCGTATTGAAGGCGTTCTGGAACTCAGTCCCTCTGAAACAGGCAACAGCAGCACTGCGGAAGATCAAAAGGACGGTGAGTGCCCTAATGGTTGGCTTGCAAAAACGTGGGAAAAGGAGGTCAGCGACGGACTGGATGAGCTGGTTGCTGGTCATCACTCTGTTGGGGATGACGCTTGCTGCAACGGTGAGGAAAGAAAGGGATGGCTCAACTGTGATCAGAGCTGAAGGAAAGGATGCAGCAACTCAGGTGCGTGTGGAGAATGGCACCTGTGTGATCCTGGCTACTGACATGGGGTCATGGTGTGATGATTCACTGTCCTATGAGTGTGTGACCATAGATCAAGGAGAAGAGCCTGTTGACGTGGATTGTTTTTGCCGGAACGTTGATGGAGTCTATCTGGAGTACGGACGCTGTGGGAAACAGGAAGGCTCACGGACAAGGCGCTCAGTGCTGATCCCATCCCATGCTCAGGGAGAGCTGACGGGAAGGGGACACAAATGGCTAGAAGGAGACTCGCTGCGAACACACCTTACTAGAGTTGAGGGATGGGTCTGGAAGAACAAGCTACTTGCCTTGGCAATGGTTACCGTTGTGTGGTTGACCCTGGAGAGTGTGGTGACCAGGGTTGCCGTTCTTGTTGTGCTCCTGTGTTTGGCACCGGTTTACGCTTCGCGTTGCACACACTTGGAAAACAGGG
TAATATTACCGGAAGGCCGCGCGATTTTTTTTGTGGGCCCTTGACCAATGAAATTCAAGCTACATGGCTTATTTATTACCTGGGGACCATTAAATAGACTTCCTCACCAAGTTTGGATTCAAAACATGTGGGATCCATTATTGCACGAATTTCCTGAAAGCGTTCATGGTCTACGGTGCATGCTAGCGGTGAAATATCTTCAGGAAGTGGAAAAGACATATTCCCCGGACACAGTCGGCTACGATCTTGTCCGTGATCTGATTTTAGTTCTCCGCGCGAAGAACTATGTCGAAGCGACCAGCCGATATTATCATTTCAACTCCCGCATCGAAGGTACGTCGACGTCTGAACTTCGACAGCCCATATGTATCCCGTGCAGTTGTCCCCATTGCCCGCGTCACAAAGGGAAAGGCCTGGACAAACAGGCCGATGAACAGAAAACCTAGAATGTACAGGATGTACAGAAGTCCTGACGTGCCCAGGGGCTGTGAAGGCCCTTGTAAGGTTCAATCCTTCGAATCTAGGCACGATGTTTCTCATATTGGGAAGGTGATGTGCATCAGCGATGTTACACGAGGAACCGGACTCACACATCGCGTTGGGAAGCGATTTTGTGTGAAATCTGTTTACGTGTTGGGAAAAATATGGATGGACGAAAATATCAAGACTAAAAATCATACTAATAGCGTCATATTTTTTCTGGTTCGAGACCGTCGTCCTACAGGAACGCCACAGGATTTTGGGGAGGTTTTTAATATGTTCGACAATGAACCGAGCACTGCAACGGTGAAGAATATGCATCGTGATCGATATCAAGTGCTGCGCAAATGGCATGCTACTGTGACGGGAGGAACATACGCATCGAGGGAGCAAGCATTAGTTAGGAAGTTTGTTAGGGTTAATAATTATGTTGTCTACAATCAACAGGAGGCCGGCAAGTATGAGAATCATACTGAAAATGCATTAATGTTGTATATGGCCTGTACTCACGCATCGAACC
TAATAATAAAATATTAAACCAAACAGCTTTCGTTCCGAGAAAACAGCTTTCAGTTACAAAACAGCTTTCAGTTACATAACAGCTTTCAGATACTTTGAAGTTTCAAATTGAACCCGGAAAAAGGGAGTGTGATTCAAAGCGCACCATATATTTTGAAAACTTCATCTTTTAGTTTTGTTAGTGCATTATCATTCAAAATTTTGATTTTGAATATGTTGTAATGCGTCCTGAACTTGTTGCAGTGTTAGATAGATACTTTACAGAAGTCATAAGTTGTTTCTTCTTGGGTTGGTTAATAAATTTTCTACTCGTTTGGTTTAATTCAGCAAGAAGTGCTTTCTTGTTGTGGTCAGTTTTCTTATACGTTTCATATTACATATTGAGAATCGAATTTGCATATATCGTTGCGCCCTTCTTAAAAACGATATACACAAATAGTTCTCAATACCACATTGTAGATTGGGAGAACGCATACACAGCTTTACCTAAAGGACTGTGGGAGCAAATTACTGATTACAACTATTGTTTCAACTTCCCATCCCCTTCTGTCGAAGGTTTTGTGTCTGATTTTTCACCGCGATTTACACTCAAAGAACTTGAGATCATGAATGAAGCGAATATTACTCCGGTACACACGATTCCAAAGGACACATTGCTTAAGAGAGCAAGTGATTACAAGCTGGCTGTGGAGAGCAAGAAGTCCATCTTACCTAAAGTGCAAGACTTGTACGAGATGGACAAATGGCACACTTTGAAGAGCAAGTTGAGTAAGAATGCTCCTAGTTACGTCACGACTTCAGAAATAGTAGTCGGTGCGATGTCAGGAGCAGGAAATACGAAATTAGCAATACCGATTGTTGAAAAGTACACCGAGGAGGTGGCAGATGACAGGTTGCCTGATAGAGTTCGTGCCAAAGCCGATCAAATAATGGTCGCAGCCATTGAGTTGGTGGCAGATGGTTTTGCCTCAGTCAATTCGGATGTGACTATGGCTGGAGCA
TGTTTTAAAAAATTTTTAAAACAAACAGCTTTCGTTCGAATTCAAAACAGCTTTCTTTCAAAACAGCTTTCAGTTCTTGGAAACGCTTTTAATAGCTTTCAAAATTTATTTTGCATTCATCCTGATTGAACCCGGAAAAAGGGAGTGTGATTCAAAGCGCACCATATATTTCAGGAGAGTGATTGTTGTGTAGGTCATTCTTGTGTTGGAAATTTCTGTCACAAATTTCAAATGCCATTGATTCTTCTTTGGTTTTGCTTTCTTTGCATGATTTACGTGATTTTGAAGTTGGAGTATACATACGTGGTTAAGCCCTTTCTTAAAACTGCGTTTTTAAACACAACTTCACACTATTCAGACGAGTATTTGCGAGAGTACTCAGGCATTCGCTGGTTGCACACTTTCAAGGAGTATAGAGAGCATACGATTTTCTTTAACTTTCCTTCTTTTTACTGTAGTCCGGGATCTGGAATTAAACACACACTCTCGGAACTCATTAAGATGGAAGCAGAACGGGTTAATTTGACCAAAACTGAAACTATACCTAAAGACATTCTGCTTGAGAGAGCAAAGAATTATCGTGTTGCACAGGAAAGCAATAAATCTTTGTTGCCGCAGGTTGAGGATCTTTATGAAGTTTCAAAGTGGAAGCGGGCTATTTCTTCTCTTCAGAAAGGAGAACCTAGCTTTGTTCGGACTAGTGAGGTTGCCATAGGAACTATGTCTGGTGCTGGGAAAATGAGGATCAAAGTTCCAGTAGTCAAGAGCTACGAGGAAGAAGTTGCAGACATGCGCCTGAGCCAAAAAGTTAGGGCAAAAGCTGACCAGATTGTTGTAGCTGCTATTGAAATCGTTAACGATGGATTTGCTTCTGTGAACTCAGATGTCACGCTAGCAGCTTCTCTGTATGATAAGAGGCACAAGACCATAGCCAGTTCTTTTAAAGGGGCGTATGCCTCTAGAGCGAGTGGAACACCCAGTCATGTTGTCTTTTATCCAA
ACAAAAGAATAGCAGGAGGACAGTGAATGAACTTTGAGATTTGCTTCAAAACGAACAGCGAACTACTAGTGACGAGCGAAAGACACTTGCCACTAAAAGAGAGATCATTCATAATCGGAAGATTTCTCACGCAAATCCCTCAACTTTTGCACCATTTCAAATATGGACACCAAGTTGAACAGTTCTTACGCTCTATTCTTTTTCAGCTCCCTAATCTTATTTGGAGCTCTTGGGACCATGGCACCATCTTATATGGTGACAGGCCCTTTACACGCGCCGAAGATCTCCTCAGATTTTCCCTTACCACCGGATATTACCCAACTCCTACTAACACAGGACTCCGTGTGGGACTGCCCTCTTCAGAAAAAGCTGTCAGATTACAGCTACAAAGAACTTGTAATACACGTCTTGCAAAGAGGCTACAACGACACCCAGAAATACTTGCCACAACTAGCATCAATGGATTTCGGAAAGCACTGGGATACCATCTCAGGGCAATTAACAGGATTGAATATCCTGGAAAGATTGATGTGGGGCCTCATACGGTTATGGGGTTATGTAATCTGGGTTGTCAGCTCATCCACGATGAGCTTCTTGATGAACAACTTGAGCCTGGCTATAATAGTGGCCTCATTGATGGCCTTAAGCGTGCTTATGGCACGGGCAGCTCAATTATTCTTCAAAATATTACAACTATGCCTACCTGTGTTGGCGGCAAGGATGGTGATGAGCGCGTTCACCACGATGAAGAGAGTTTGCATAGAGAGACCTAAATCCTATGTAAAAGAGTGTGCAGTCCGGGGGTTCACTACATGGGCTGTACCAATGAAACCCCCAAAGAATTCGATTTTGCTCATAAGTCATGACGACGGTTCACACGCAGGTTATGCAACTTGCGTGACTTTACACGACAGACAATCAACCACCATTGGTTTGATAACCTGCTCGCATGCTCCCATCAATGGGAGTGTTTTCTCAACCGTCACTGGCAATAAGATCA
TGGATGGGATATATTACTCTGAAAGAAGAGAAAAGATCCTGAATTTGTATGCCTTGAACGAGTGGGGAATAATAGATGATTGGCAAGCTTACTCACCAGGCCCGGGGATAAGGTACCCGAGAGTCTTTGGCTTCTGCTTTAAGCTAGTCCCAGTGGACCTGCATGAGGAGGCACGCAACTGTGAGAGACACTGTCTGATGCATCCAGCACAGATGGGGGAAGATCCTGATGGAATAGATCATGGAGAAGTCTTGGTCTGGAAGTTTGACCCGAAGTTGGCGGTGGAGTACCGCCCGGACATGTTTAAGGACATGCACGAACATGCAAAGCGCTAGTGTCAGCACTTTGCGGTTGGGACTTTCCGCCAGGGACTTTCCACAGTGGGTGGATCGGAGGCGGTACAGGGGCGGTACTGGGAGTGGCTTTCCCCTCAGAGCTGCATAAAAGCAGATGCTCGCTGGCTTGTAACTCAGTCTCTTACTAGGAGACCAGCTAGAGCCTGGGTGTTCGCTGGTTAGCCTAACCCGGTTGGCCACCGGGGGTAAGGACTCCTTGGCTTCATATAGCTCAATAAACCTGCTCGCTTAGTCGCTATATTGGAGTCAAGTGCTCATTGCTGCGCCGAGCCTCTAGAGGTGAACCTCTCTTACTGGGTTCTCCTGTACCCAGGTGGGAGAAACTCCAGCAGTGGCGCCCGAACAGGGACTTGAGAAGAGGCATCGGCACCGACCGCTGAGTTGCTGAGCGTCGGAGAGGGACGACTCAGGTAGGGTGAGAGCCTACGAGTTTTTTGCTACCTAGTCAGCGAGAAAGGCTAGGCCGCGACAGGGGCGCGGGTCCCATTAGTGGCAACCAACCCAGTTGGACGAAGGGTTGGTAGGGGACGGGTCGGAGCAATGGGCGGGGGTCACTCAGCACTGTCAGGGAGAAGCCTCGACACGTTCGAGAAGATTAGGCTACGTCCGAACGGGAAAAAGAAGTACCAAATTAAACATTTAAT
GTTAAAAAATCGCATATGTCAGCTGCGATACTTCTTGCACCCGGTGACGTGATCAAGCGTTCATCCGAGGAGTTAAAACAGAGGCAGATTCAGATTAATTTGGTTGATTGGATGGAGAGTGAGGGCGGAAAAGAGGATAAAACAGAACCTAAAGAGGAGAGCAAAGCAGAAGGATCAAAGGATGGTGAGGGGACGCAATCGGAGAGCGGCCAGAAGGAAGAGGGCGGCAAAGAGACTAAAGATGCAGATGTGGATAGACGCATACATACTGCAGTGGGATCTGGATCAGGCACAAAAGGATCTGGAGAACGCGCGAACGAGAATGCTAACAGAGGAGATGGAAAGGTTGGAGGAGGAGGTGGAGATGCTGATGCGGGAGTTGGAGCTACTGGAACGAATGGAGGAAGATGGGTAGTTCTAACGGAAGAGATTGCTCGCGCGATTGAATCTAAATACGGTACGAAGATTGATGTTTACAGGGATGACGTTCCAGCTCAGATCATCGAGGTGGAACGCAGTCTCCAGAAAGAGTTGGGAATTTCCCGTGAGGGAGTGGCCGAGCAGACCGAGAGATTGAGAGATCTGCGGCGGAAAGAGAAGAATGGGACGCATGCTAAAGCCGTTGAGAGAGGAGGACGCAAGCAGAGGAAGAAAGCCCATGGTGACGCGCAGAGAGAAGGTGTCGAGGAAGAAAAGACGTCTGAGGAGCCGGCACGCATTGGAATTACTATAGAAGGGGTCATGAGTCAAAAGAAACTGCTAAGCATGATTGGTGGTGTGGAGAGGAAGATGGCTCCGATAGGAGCGCGGGAGAGCGCGGTTATGTTAGTTTCAAACAGTATAAAAGATGTGGTGCGAGCAACGGCATATTTCACAGCGCCAACTGGAGATCCGCATTGGAAAGAAGTGGCTCGCGAAGCTTCGAAAAAGAAGAACATATTAGCTTATACGAGTACAGGGGGTGATGTGAAAACGGAGTTTCTACATTTGATCGATCACC
CACAAAATGTCAATCACTAAATGTCTGACGTTATTCGAATGCAGAAATATTTACTGAGTTTTATAGCGCACTACCAATCAAATAAGAGCAATTATAGTTTGATAAGTGACATTTATCTTATAATCTGAAAGGTCTGATTTTTAGAGTTTGACAGTATCGTTTATTGCAAGCTTTATGAAGGAGTGTTGTTTTTTTCCACTGTAAAATACAGATAATAATGCAATTTGTATGCAAGAATATCATATGACACCTTAGTTTAAATATATCGATAAAGTCGTAAATAAAAGCAACAAAACGATTCAACTAAACGTAAGATTGTTTTGTTTAAACAAATTTTTGTAACAAATATTCGATTAAACAAAGGTAATCTGAATTAACAAGTTACAGCAGCTAGAGTACTAAACAAAATTGATCAATTAGCTTTTAGATGGCATCTTTAATTGATAATGCAAATATCTAGGGGAGACCGGGGTAAGACGGCCCCCTGGGGCAAGAAGGCCCACCTCAAAAATTAACCAAAAATTTTTTTTTCTTGTTTTCTTTGATTATCACAAATTCAGATTATTTACTCATTTTTAGCCCTATACGTGAAACTAGGGGCAAAATGAACCACTCAGAAATTCTAAAAAAATATGTATTTTATATTATTATAACCTAGTCATGATTAATTTAATAGAAATATCATTCTTTGGTTAATTCTTTTATTTGGTAATATGTTTGGAAAAAAATTAAAACACTCAATTTTTCTCTACAGAAGTGAACAAATTACTCGTATTATATCAAAAAAAATTATTTCGAGTAATATAAAAGTAAATACAGTTGTCAAAGAGAAAAATATAAACATTTATGACGCGGGAAATTTGTTTACAATAAAAAAAAAAATTTTTTTTTTTATTTTTTTCGGAGGGGGCCGTCTGCCCCAAAAAAAAAATTTTGTTTCAGGAGCTTCGCCAAAATTTGGGTGAATTGAGTTAAAGTTGGACGAGAGTAAATCGACTTG
GCTGTGAGTGATGCTAAAATGGTGCGATGGAAGGGGAACTTTTCTCCCGATCTGGCTGCACTGTCCCGAACTTTCTATGGGAAGACTGTAGAAGTGGACTAAGATTTTTTGGAGTTATATGAACGTCAACTGATATCCTGATCGTTTGAAGCAGTTAACATGGAACTTTCTGCAAAAATTACTCTAAGATCAGATCAAAAATGAATAAAACAAAAATGTTAGCATATATTTCAATAAAATTCACATTTACATAAAATACTAATCTAATATTTTAATCAGCAATTTTGTTTTGAGACCAAAATACAAAATATTAGCCACTTGACCTCTAGCCAGTTGTTCTGAAAATACGCCAAGTTTCATTAAAAGTAATGACTCATAATTTCAAAACATCGCATAAAGAGGCTTGTTAAATGTCGAGAATGTACTTGTTAGTTGAAAAATAACATTTGCGGTTGATAAAAGCTTTTGGAACAAAGCACATTACAATGCATGCGTGTTTTCAAATTTTGCTGATGGTTTATTATCACATTCTTTTATCTTTTATTTTTAGCAGTACGATCACCTTGACTTTAAGAAAAAACCAGATTTCCGAGGTCGCTTCTATGACTGTATCGAAAACAAACGTCACAAAAACAAACACTGATNGGTTTGAAATTTTTGTAAATAAATGATTAATAGTGAGCTTAATTCAGATAGGCATGTACATGTCATAAATATAAGTGCGATAATAATCATGAGATAAATATTTGTTCTATGAATCTTGCCTCATTTTGTTGTGATGAAGAACTTATTTACGAAAGAATTGCACTTCGGTAAGATCTACGATAATCCGTTTAAGCCCTGTTATAACAATTTTCTAAAATTCTGACACAAACCCGCAGTGAAATAACGATTTCATCAAAATATTGAACTGGCGGGCTGTTTACATGTCATAAATATTATTTTTGCAACGAAAAGAATAATACAAACTGATTTTCCTTAGTAACTTTAGATTTTTATT
ACTGGATGGCCGCGATTTTTTGGAGTCCTGCCAGCCTGTCCCCCACTATCTTTGTGACTCCAGGCACATTTCCCAAAGCATGGGCCCACAATGTCCCATCACCCGGGACCACTACAACTGAAGGCTGTTCTTTTTTTGGAGATCAATCAGGACCGTTGGCTAAACCTTATCGCGCCCGTTCTTTTGAAATTTGAATTATTGGCGCGATTACCAATAAATGGACCATGTGTATAACTGGGTCGATGTTGACAGATTTGTATTTGAGCAGTACATGGTCCAGTAAAAACTCAAGTGTAGAGTTATGTAATTTGAAATGATAATCGTGTTGACTATATAATGGACTTGAGTTTTGATACATGAAATCGTCAGTTAAGGATTAAAGATATACATCGTTCTAATATGTATCAGTCAAGGTATACACGTGTGGCACCCTATGTGCAGAGACGATTTCAACGACGTAATCAAGTGTTTAAGCGCACAGTATCAGGGAGACGTAATGACGTTAAACGTCGATCAAGTCAATTAATTAAGAGTAATGAGGAACCTAAGATTACGTCGCAGCGCATACATGAAAACCAATATGGCCCTGAGTTCGTTATGGCGCATAATGCAGCTATTTCCACGTTCATTAATTATCCTGTACTTGGTAAGACTCAACCTAATCGAAGCAGGTCGTATATTAAGCTTAAACGTTTATCGTTTAAGGGAACCGTTAAGATTGAACGTGTGCATGCTGACGTGAACATGGACGGGGTCTGTCCTAAAATTGAAGGCGTCTTCTCACTGGTTATTGTGGTTGATCGTAAACCACATTTAAGTTCGTCTGGGGTGTTGCATACATTTGATGAAGTATTCGGTGCAAGAATCCACAGCCATGGGAACTTAGCCATTACAACATCTTTGAAAGATCGGTATTACGTCCGGCATGTATTGAAGCGCGTATTGTCAGTTGAGAAGGACACTGTCATGGTAGATATCGAAGGATGCACATCCCTTTCTA
ATTGTAAAAATTTGTTATATGAATCAATAAAAAATTGTTAATTAAATGTCTTTGTTATCATTTACTCACACACACACACATACACACACACACCCTTTTACCTTACCCATACCAACAGCTTCGCGTATACCATCACTATACATTCTCTTTAATTTTTTTATATAGAAGAAATATAGAAGAAATAGAGATAGATAAAATAAAAATTATTAGTGTGCTCTGTAAAAATATACATAATATATATATCTTACCATATGCTCGAATTGTATCGTTTCACACTCTTTACTCATAGGAAATGTATAACTTTTTCCACCCTCTACGAATCTTGTTCCCAATAATGATCCCATGTTTGCATGGACATCGTTAGAGGAGAATATCTTATGGTGTGTATTATCGAATCGTAATATTTGCTGTTCTTGTCCCTTGTCACTACTGCTCTTATTTTTCTGTACAAAGAACTCAACAGTTGAACGAGGGACACTATCATTTGGCATATCAAAATTCCATGCAATATCCTGACCAACATTGGTAGGCACCACGTTAATATTGGGTGATCCCTCATAGGGAATGAAATCAGTAGAAAGACTACCATGTAATTTTTCATTAAGAAACGTATCCCATTTCTTAGCACCGCCTCCGTTAAAGGCTCTAGTCATAAAACTATTATCCTCATAGAGTTCAGTAAATGCCTTTTGAAGATGAGGAGGTTGCACCAGGCCCCGCCCAGTAACACCAATTGTATCGGTAAAGGTAAGTATTTCAGTTGCTCTAGGAGCTCCTGCAAAGTCGTTAGTGCCCACCTGGCCAGTAGTCTGCAGATTATATAGACGAAATTTGCAGGATAATGGCCGGTAACAGACGAAATTATGAAGAATATTAAAAAATCCTGCATATTCGCGCAAACGTGGGGATAATACCATTCCCCAAGGAAGATTAACCCCAAACATCATTCTCCTGCATGCCCAAACAAAAGTGCCCACTATTCTTAAGGGTAATAATTTCA
GTGGGTAGTTTAATTCTTGCAATTTGAGTCATAACTATTTTCCTCCTTTCACATTTATTGAACGTAGCTCCTGCACAAGATGTAGGGGCATTTTTGTATTTAAATAACTAGAGTAATTAACACAAAGTGGGTGATACATGAAATGAGCGAACTGAATAAACGCCAAAGAACATTCGTTGAGGCTTATGCGATACCTGGAACAGAGTGCTATGGTAATGCTACTAAATCAGCTATTAAAGCTGGATATAAAGAAAGTAGAGCAGAAGTGACGGGGTGTGAGTTAGTAAGAAATAGTAAGATACAGGAATACATTAAAGGGGTCGAGCAAAAGCTTTTTGATGAGCAAATAATGAGTGGTAAAGAAGTTTTGTATCGACTAACAAGAACTGCAAGAGGCGAAACAGTCGAAATTGAACCGGTAGTGACAAAGCAAGGAACTTACAAGATCAATCCCACAACAGGCAAACATAACCTAGTCTATGATGAAGATGTAGAATTGATTGAGAAACCACCGAAGATAAGCGACCAGAACAAAGCCCTTGAATTGCTAGGCAAGCATCACAAGTTATTCACTGATGTACAAGATATGAATGTCAACGGAGTTGTTACGTTTAATGACGATATCAATTAACTTATCTGACTTGCTACCTAAACACTTCCACCCATTGTGGAAAGTAACAAAAGACAAAGAAGTACTTAATGTCGTTGCAAAGGGCGGACGTGGCTCAGGTAAGTCATCAGATATATCAATCATTATTACACAACTTATTATGCGTTATCCGATGAATGCGGTTGTTATACGTAAGACAGATAACACATTAGCTACATCAGTGTTTGAACAAATCAAGTGGGCAATTGAAGAGCAAAAGGTGTCACACTTATTCAAAGTTAAAGTGTCGCCAATGGAAATAACTTATATACCTAGAGGGAACCGTATTATCTTTAGAGGGGCACAGAACCCTGAACGATTGAAGTCGTTAAAAGATAGTAGGTTCCCTTT
AGCAAAAGCAGGCAAACCATTTGAATGGATGTCAATCCGACTTTACTTTTCTTAAAAGTGCCAGCGCAAAATGCTATAAGTACCACATTCCCTTATACTGGAGATCCTCCATACAGCCATGGAACAGGAACAGGATACACCATGGACACAGTCAACAGAACACATCAATATTCAGAAAAGGGGAAATGGACAACGAACACAGAGACTGGAGCACCCCAACTCAATCCGATTGATGGACCACTACCTGAGGATAATGAGCCGAGTGGGTATGCACAAACAGATTGTGTATTGGAAGCAATGGCTTTCCTTGAAGAATCCCACCCAGGGATCTTTGAAAACTCGTGTCTTGAAACGATGGAAGTTGTTCAGCAAACAAGAGTGGATAAGCTGACCCAAGGTCGCCAAACCTATGACTGGACATTGAAAAGAAACCAGCCGGCTGCAACCGCTTTGGCCAACACTATAGAGGTCTTCAGATCGAATGGTCTAACAGCCAATGAATCGGGAAGGCTAATAGATTTCCTCAAAGACGTGATGGAATCAATGGATAAGGGAGAAATGGAAATAATAACACATTTCCAGAGAAAGAGAAGAGTGAGGGACAACATGACCAAGAAAATGGTCACACAAAGAACAATAGGGAAGAAAAAACAAAGGCTGAACAAAAGGAGCTACCTAATAAGAGCACTGACACTGAACACAATGACAAAAGACGCAGAAAGAGGCAAATTGAAGAGGCGGGCAATTGCAACACCCGGGATGCAAATCAGAGGATTCGTGTACTTTGTCGAAACACTAGCGAGGAGTATCTGTGAGAAACTTGAGCAATCTGGACTCCCCGTCGGAGGGAATGAAAAGAAGGCTAAATTGGCAAATGTCGTGAGGAAGATGATGACTAACTCACAAGATACAGAGCTCTCTTTTACAATTACTGGAGACAACACCAAATGGAATGAGAATCAGAACCCTCGGATGTTTCTAGCAATGATAACATACATCA
ACAATTTTAAACGAACGCGATGGCACAACAGGTTCATGCAGTGCAACTCTCCCCACGACTCCGAAATGACGTCCTACTCCAGCTAACAAAGCGCTCCCTCATGACAATTGATACTGGAACGATACTTCAACAAGTCGAACTACCCTTGAACTTATTCCTGCTCGGTGTGTGTTTTGTTGGCGATGGCGATGTTCCATATCTACTGATCAGGCAGATTGCAGGATACACGTGGCACATCGATCCAGGGTATGGCATTGAGATGTATGAGGTCGACGTTGGCGAGGAGATGCCTGTACTACAAGCTAGAATTGACTCACTTGCATACGTTATGACTATTGATGAAAGAGATTACCTGTATCCAGTCATTACAGTCGACGAGGATGGTCGAACGCTAAACATCAACTATACCGACGATCCTTCGCTACGTCATGATGTCGATACGTATGCCAGACTTTCTCGTGAGCTTCAACTTGTTCGCGACGACATTTCTGTTCGCTCGCACGATCGAAGGCCCGACTCTCCAAGCATCTATTCTGACCAAAGGTCCCGCCCTAACACACCTCCCCGCCCAATCACTCCGCCCTATCTTCGCGACTATGATGTTGAATCTGAGGATGATACAGAGGATGGATTCGTTCGAATATCGTATGCCTCACTTCGTGCAGCGTACCGTCCACCCAACACAACGACAACATTAGTTAGGTCAATGTTGTATAACCCGATTCCTGTTCCGCCCCCTCAACCTCTTGAGACCAGATGGTCAACCTTCTATGCTATGGACGCTGACTTACGACATAAAATACGTCACTCGTTAAACTTTCCACTGTCGCATGGTGAATGGCGATTGTCTGATAACGCGCTACGAGGTGTAGGAATGATGCCAAGACCTAGTGGAGGTGTGTACCAACATATTTCTCATATGTGCAATGATCCCGAGTCTCGTTTACTTCAATCGACTGAGTGGGAGCACATGATATACATGATTGATAAGCGATACATT
ACCAAACAGAGAATCTGTGAGGTACGATAAAAGGCGGAGAAGCAATCGAGATCGTACGGGTAGAAGGTGTGAACCCCGAGCGCGAGGCCGAAGCTCGAACCTGAGGGAACCTTCTACCGATATGTCGTCTGTTTTCGACGAATACGAGCAGCTCCTCGCTGCTCAGACCCGCCCTAACGGAACTCATGGAGGGGGAGAGAAAGGGAGCACTTTAAAAGTTGAGGTCCCAGTATTTACCCTAAACAGTGATGATCCAGAGGATAGATGGAATTTTGCGGTATTCTGTCTTCGGATTGCTGTTAGCGAGGATGCCAACAAACCACTCAGGCAAGGTGCTCTTATATCCCTCTTATGCTCCCATTCTCAGGTGATGAGAAACCATGTTGCCCTTGCAGGGAAACAGAATGAGGCCACACTGGCTGTTCTTGAGATCGATGGCTTTGCTAACAGTGTGCCCCAGTTCAACAATAGGAGTGGAGTGTCTGAGGAGAGAGCACAGAGATTCATGGTAATCGCAGGATCTCTCCCTCGGGCATGCAGCAACGGTACTCCGTTTGTCACGGCTGGGGTTGAAGATGATGCACCAGAAGATATCACTGACACTCTGGAAAGAATCCTATCTATCCAAGTTCAGGTATGGGTCACAGTAGCAAAGGCCATGACTGCATATGAGACAGCAGATGAGTCAGAAACAAGAAGAATAAATAAGTATATGCAGCAAGGTCGAGTTCAGAAGAAGTACATTCTTCATCCTGTATGCAGGAGTGCAATTCAACTCACAATCAGACATTCTCTGGCAGTCCGTATTTTCCTAGTCAGTGAGCTCAAGAGGGGCCGCAATACAGCAGGTGGGAGCTCTACATATTACAACTTGGTCGGGGATGTAGACTCATACATCAGGAACACCGGGCTTACTGCATTTTTCCTAACACTCAAATATGGAATCAATACCAAGACGTCAGCCCTCGCACTCAGCAGCCTCACAGGTGATATCCAAAAA
CGCAAAATTCTTCCTAACGGGGGGGGCGTGTATACCCCCGTGACAACTTGAATATTGTAGGTCACCATCTAGTTCTATATGGCCTAGAACCGGTAGCCCAGGTGTTCTATATGGACATCTTATGCACATTCTTCATCTCCCTGACCGGCCATATCAGGGATCGATAGGTTTCGTACTACCAACATTACCCATAATGTAGGTCCGCCTTCGTCTACTTCCAGCAACGAAGTAAAATTTGCAGGACAACTTTTACTAAATGAGTAAAAAGGTAAATGAGTATCTTGGTACGCTGACATCAAGATCGAGACGGCCCTCGTCCGGAAAGGAGGACCGTTCTTTAAATCAAGCTTCCCGGCGCAGAAGGAGCGATAAAATTCTTAGCCCTGGTCAGGTGAACAAATTTGACCAAGCCTTCAAGAAAGCTGTGAAAACAAGGAGCAGGGTTCTTGGAAGAAGATTGACTCGTGAAGAGTTCACGGCATTGGTCAAAGCCGTGAGGAAACAATTACGACCAACCATCGTCGATCCAGCGTCCAGGCTGATCCACGATCTCCACCGTCGACTAGTCGCAGTGGAAAAGGCGACCCCCGCACACAGGGAAGCCCTTTCCGATGCCCTAGCGGTGGCCCGAGTCCAGGTTGACTTCCTGAGACTTGAGTTAATGAATCTTGTTGGCGAACAACAAGGTGTCAAAGAAACTTGTCCACACGTGGATAAGAAGTCAAAGGTATACCTCAAAATCGTATCAATCTTCGAGGTAGACCCTACGCTACATGGTCTTTATGTAGCTTCGAACCAAAGTGAGACACAACAAGTGTGTTGTAAGTCATGCCTGGGGTCCAGGCAGGATGCATACTTTTCATGGTTCGGGCAGGAGTGGTGCGCTTTCACCCCTGCTCAGTTGGAATGTCTTACGTCACCAGACAAGAGGCTCCTTGTCAATATTGAGCCACTCTCCCTCCAGAGTATATGGGGGGCTGTCCTAGATTACAGATATACT
ATTGACGGCGTAGTACACACTATTGAATCAAACAGCCGACCAATTGCACTACCATCACAATGGAGAAGCCAGTAGTAAACGTAGACGTAGACCCCCAGAGTCCGTTTGTCGTGCAACTGCAAAAAAGCTTCCCGCAATTTGAGGTAGTAGCACAGCAGGTCACTCCAAATGACCATGCTAATGCCAGAGCATTTTCGCATCTGGCCAGTAAACTAATCGAGCTGGAGGTTCCTACCACAGCGACGATCTTGGACATAGGCAGCGCACCGGCTCGTAGAATGTTTTCCGAGCACCAGTATCATTGTGTCTGCCCCATGCGTAGTCCAGAAGACCCGGACCGCATGATGAAATACGCCAGTAAACTGGCGGAAAAAGCGTGCAAGATTACAAACAAGAACTTGCATGAGAAGATTAAGGATCTCCGGACCGTACTTGATACGCCGGATGCTGAAACACCATCGCTCTGCTTTCACAACGATGTTACCTGCAACATGCGTGCCGAATATTCCGTCATGCAGGACGTGTATATCAACGCTCCCGGAACTATCTATCATCAGGCTATGAAAGGCGTGCGGACCCTGTACTGGATTGGCTTCGACACCACCCAGTTCATGTTCTCGGCTATGGCAGGTTCGTACCCTGCGTACAACACCAACTGGGCCGACGAGAAAGTCCTTGAAGCGCGTAACATCGGACTTTGCAGCACAAAGCTGAGTGAAGGTAGGACAGGAAAATTGTCGATAATGAGGAAGAAGGAGTTGAAGCCCGGGTCGCGGGTTTATTTCTCCGTAGGATCGACACTTTATCCAGAACACAGAGCCAGCTTGCAGAGCTGGCATCTTCCATCGGTGTTCCACTTGAATGGAAAGCAGTCGTACACTTGCCGCTGTGATACAGTGGTGAGTTGCGAAGGCTACGTAGTGAAGAAAATCACCATCAGTCCCGGGATCACGGGAGAAACCGTGGGATACGCGGTTACACACAATAGCGAGGGCTTCTT
TTGAAAGGGGGCGCTAGGGTCTTGCCCTAGTTAGCCGTAACGACCGTCCCTGCGACTCACCTCGCACTTACGCCATCGCTCTTCGGTGGCCCAGATGGACTTCCGTTCACCCACCTCTGGCTGGACCTGCTGCACCGCACCTGGCCCGGACAGCTGGACTGTGCGGACGAACACCACTTGCGCAACTCGCGTGACTGGTTAGTACTCTTACCACTTTCCGCCTGCCTGGTCGTTCAGCGCTGCTGACAGGCACTCCCATTGAGGGCCGTTCGGCGCTCCACTGAGGCGTCTACGTTTAGTGTGGCTACGGTGTTGAGGCCGTTTCGCGCGGCCGACTCGCCTACGCGCTTCTAGCTCATCACCTGAAAGTCCGCCTTTCACCCCCCCCCCCCATAAAGAACGTTACCGTCTTTTCCGACGTTAAAGGAATGTAACCATACGCTTTTTACCGTCGTGTCCGACGTTAAAGGACTGTAACCACAAGGTTTGCCTTCCCGGGGGAAGTAAAACACCCACAAGCTAAACAGTTTTGCCCGTTTTCACGAGAAATGGGACGTCAGCACACGAAACGCGCCGTCACTTTTGGAACACTTGTACAAACACGATCTAACGCAGGTTTCCTCAACTGACATAACCGTGCAAACTGAAGTTTCGCCCGGTCTTTCCGGGTCTTGAGAGACGACATTTGTACTGAAATCAACTCCACAATTGGTCTACTGGCGGGTGCTAGTAATGACTTTGTTGCTTCGTAGCGGAGCACGCAAGCCGCGGGAACTCCCCCTTGGTAACAAGGACCCGCGGGGCCGAAAGCCACGTTCTCTGAACCTTGCGTGTGTGCAACCCCAGCACGGTAACACTGTCACGAAACACACTTTAAGGTAACACCGAGACTGGTACTTGGTTTCTGGAGACAGGCTAAGGATGCCCTTCAGGTACCCCGAGGTAACAAGCGACACTCGGGATCTGAGAAGGGGATTGGGGCTTCTATCCAAGCGCCCAA
GGGTGATGCCCCCTCCGATGTCGTTGCGTCTTTCGTTGACGCTTGGTATTTCGTTGAAGTTTCCGATGAAGTTTCCGATGAAGTTTCCGATGAAGTTTCCGATGAAGTTTCCCATGACGTTGTCACACGGTCTTTCGTTGACGCTTGGTCTGCGAGGGTCTTTCCGTAACACCAATTGTTGACATGCGACGCAACCAAGGGTACCACTCAACTCAGATTTATGCACAGTATGGTTGCCCAAAGATGTAACACCTGGCTGTGTAGCCAGACAAATTGCCATTTGGCTGCTTGTATAAGTGGAGGATGTGCTATTGCGATTCAAGGGAGTCTCGGTGGAGCTATGCGGTGTGTCCCGTGCACCACAGTTGCCAGGATGGTGATATATTTTCTGAAATCTGATTTTTTTTTTCAAATGTATCCGTCCGCCTGGTCTGAGATCCTGGACCTAGTTTTTTCATCGTCGGCCTATGATAGGAGTTTCACCCTTGGTATTTTCTTAACGAGGGGAAACAACAAATTGATCTCTTGGGTGATGCCCCCTCCGATGTCGTTGCGTCTTTCGTTGACGCTTGGTATATCGTTGAAGTTTCCGATGAAGTTTCCGATGAAGTTTCCGATGAAGTTTCCGATGAAGTTTCCCATGACGTTGTCACACGGTCTTTCGTTGACGCTTGGTCTGCGAGGGTCTTTCCGTAACACCAATTGTTGACATGCGACGCAACGAAGGGTACTACTCAACTCAGATTTATGCACAGTATGGTTGCCCAAAGGTGTAACACCTGGCTGTGTAGCCAGACAAATTGCCATTTGGCTGCTTGTATAAATGGAGGATGTGCTATTGCGATTCAAGGGAGTCTCGGTGGAGCTATGCGGTGTGTCCCGTGCACCACAGTTGCCAGGATGGTGATATATTTTCTGAAATCTGATTTTTTTTTTCAAATGTATCCGTCCGTCTGGTCTGAGATCCTGGACCTAGTTTTTTCATCGTCGGCCTATGATA
GATAAAACTCCAAGACCCAACAAGACGGCATGGAACAAAGACAGTACATCCTTGATCTGGTACGCAGAGAACTCACGGACACACCACAAACCCAAGACTTACAAAAACTAACTGAACGTATTATTTCGCTTGAAAAGACCATCACGCAGCTCGGAACTTTGCTTTTAGGGCCTAACTCCACCACAGCGCACGAAGTGTCATCGTTAGCTACGGCAATGCAAAAAGTTTTATATTATAATCGAGCTAAAGCAGCGATAAGTGATTTCATCATGGCTATTCCAAGATATCCACTTTACAGCTATTATGGTAATGATGATATTGATGATTATCATTTAGCTGTTGTTAATCGTAAGCCAATCTTGCCACAGTTTAGGTATTTAGGTCTCATGTTCGGTAAGCCGGCTACTGGAATACAGCCTTACAATTTTGAAGTGAGTTTCAATCTGAGCAAAGTAGAACAAACTTTGATTTCCGAGTTAGCTCCAACGGAATCGCAGGTCATCGAGGACATGAGACGTGACTCTACTATGTTACTGAAAGCTGAGGGTCGTTACGACAAAAGTCTTAACGTATTTACAGTATTGATCACAATCATTACATCAAATAAGCTTATATACTCCCAGCGGCTGAACATTCCTGGTCATAGGGTAGCGTCATTTGAGCTTATGATTATAGCGAATGCGGTTCATACCACCGTTTTCGAGCCGGCGAAGGTGACCAAACTTCCCAGTTGTGAATTGGGGACATCGTCTATAATGAGTACCACTTTTGAGATTAGAGTGCAAGATATGTCAACGCTACCGTCGCCAGCTTTTCACGCTCGAACCATTCAGTCCATCAAAAAGACTTGGCGTAACGCTGACTTTTCAACAGGCCAACTATCAGCTGAGGATGCAACCTATGAGCCGAAGATGAGTGGAGCCGAAGATGTCGTGATACCGCATGTATACGGTTTGGCTGAGAGCTGTGAGATTTTGACTATTTCCGACGTCTACGAATC
GTTAAATTCACCATGGCTTCCGAATTTGGCATTTTGATTTGTGATAAATTGAAGGAAAATACTTTAGAAAAAACGAATTGTGACGTTATTATTACGGGAGTGGGAAAAGTAGGTGTACACGAAGAGGACGGTGTGTTAGGATATGAGTGGGAGGAGACTAACTATAGGTTAGGATTGTGCGAAATAGAGAATACGATGTCAATCAGTGATTTTGTTTATAAGCAAATAAGATGTGAGGGAGCATACCCCATTTTGCCGCACTATGTTACAGACGTCATTAAATATGGCATGGTAATTCATAGAAATGATCATCAGATCCGAGTTGACAGAGATGAAAAAAGTATTGGAAAAATCCAGATTCAGCCGTATTTTGGCGATATGTATTTCTCCCCCGAGTACTACCCGGCAACTTTTATTAAACGTGAGTCTTTACCAATCTCAGTAGATACGATCAGAGGTTATATTGGAGCTAGAATGCGAGGGATTGAAGCTAGGGCTGGGCGAATTAGGGAGGGTGATGGAAACTTGTTAGAATGCGCGCGCAGATGGGAAAAAGCGGCGTATGAGAGGATTGAGAATGAAAAAGCGTTGCGGTGCGTGGCACATGAAACAGATCCAACGTATCAAATTCTTAAAAAACAAAGATTTGGATTTGTCTATCCGCATTATTATGTTTTGAATACTAATTATAATCCAACAACGGTGACTAGAACTTCGCGGATTAATGATTGGTTGCTAAAAGAAAAGACACAAGGAGTTGTGAAGACCGCTGAGGCGTTTTCCGACAACGCAGAGTTGAAGACTTTAGCGGAACGAATGGAAGAGGAGGAGCTGACTGAGGATATTATTCGAGCAGTGATCAGGTATGGAGCCAAATACGCTACGCGCTCGGGTATGCGAGAGGATACACTGTCACTCCAGGAGTTGGATCGTTATTGCGATTCTCTAACAACTTTTGTTCATAAAAAGAAGAAGGATGAAGGTGATGATGAAACAGCAC
CGCAAAATATACGATATTTTTATTCACGTTTGCGTGATTTTCGCCTCCTTCATTTCAGTGTCATGTCCGAAGTTGACAACACTGATCCAACTTTACAAGATGTAGCCTTTGTTGAGTCCAGTGGTCTGGACACAACACACCTTCGGTCATCGGAGAAAACCGCTGGTGCAAGCTACTCTGTGATAAGTAGCAACTTCAACTCTCCTGGTCTAACTGAAATCGCGCGCTACGGCGGTTACAGTGTATACTCAGGGAATCAGAACACTGATCCTTGGGTTAGGGCCACACTCAAAAACTTTTCTCGTGAAACTTACGAGCGAATCTATGGATTCACCAGACAGCCCGAAGGTGTCATGGGAATGTATAGCTCACTGTTAAAGTTCAGTGATGGCAAGTGCAAGTTTGATCGTCTCAACCGTGTTCAACGGAAGGCGATGATTGGCGCAATTGCGAAAGCAAAGAAGGCGTTTCGTCTTCCATATAAATCCGAGCCTTTGGATTGGCACCAAGTAGGTGCTCACTTCCGCCGTGATACGGCGGCAGGTGTTTCTTTCATGGGGAAGAAGAAAGGTGAGGTGATGGAAGAGATTTACCATGAAGCCAGGTGGTTAGGTCACCGGCTCAAACAAAATGGCAAAGCTCGTTTCGACCCGAGGCAGATGCGGTTCCCGCCTGCTTTGGCCGGCCAACGTGGCGGCATGTCCGAAAGGGACGCGCCGAAGACACGTTTGGTGTGGGTTTATCCGGCAGAGATGCTGGTAGTTGAAGGTCAGTACGCTCCTGTGATGTACAGGGCGTTCATGGACCAACCAGATACTCCGATGCTCAACGGAGCCAGCTCACAGCGCTTGTATACCGAGTGGCTGGTTGGCAGACGCGAAGGCGAGACTCTCTATGGTCTCGACTTTTCGAGCTTCGACACCAAGGTACCTTCTTGGTTAATCCGCGTGGCATTTGATATTCTTCGTCAGAATATTGAGTGGGAAACGTGGCAAGGAGA
GTTTTAATAAAATATTGAAACAAACAGCTTTCGTTCCGAAAAACAGCTTTCAGTTACTAAACAGCTTTCGTTCCGATAAAACAGCTTTCAGAAACAAACAGCTTTCAATTTTCTTTCGGAAAATTTAGTTACTGCGTGGCTTTGGAAAGAACCCGGAAAAAGGGAGTGTGATTTAAAGCGCACCATATATTTCAAAGATCATATTGATTTCATTTTGCTACCTTAATTTTAAAATGGACTTCAGTACGATGCAAGTGGTTGTGGGATTTTTGAAGACTTCGATGGGTTTACAATCCATTCGAGACATTGTGCAGAAAGCAAAGGTGGATGAGAAAGACAAAACATTGCTTCACATCCACCTGTGCTTCTTTCATGCCAATGAAATGGCCCGAGATTTGAACGAAGGCATGGATGTGAGCCAGATACATAGCTCTTCAGCTATCAAGTATCGGGCCGCAATTGTTACGCGCCATGTGAAGATGAATGTGGAAACCGGAAGGTATGATAGGAAACGCATGGTGGAATACAACAACGAAGCATGTATCAATTGGTTTTCCTGTGAATTCATGGAGGAAAAAGGGGAGAATCAGGAGCTACTAGTTGGAGAAGGTCGTGTGGAAGAAATTGTTGACGAGTTTCTAGCAAACTGCAACGTCTCTGAGCGCAATGATCAAGTGTCCACTGTGAGAAATGCCAATTATGCATTTGGCCAGGGATTGTATGAGTACGCAACTCGTGTCAGTGATGCAATAGTGGCAGTGATTTCAGGATCAATCAAGAAAGGCATAGATGAGTTTTTGGACAAAGTGTACACGGCTATGAATCAGATTTTTGCAGCGTGGATGCCCAAGATTAGAGCTGCTTTTCAGTGGTTCGAGAATATCAAAGAGGTCGTGAAGAAGTGGGTAAACACAATGCACGAGAAGATAAATTGCATTTTGGTAGGTATGGAGGATTGTCTTTACATGGGAGCTGGACTCGTTGCAGCTACATGTATCGT
TCTCACAGTGTACGGACCTAAAGTTCCCCCCATAGGGGTACCTAAAGCCCAGCCAATCACCTAAAGTCAACCTTCGGTTGACCTTGAGGGTTCCCTAAGGGTTGGGGATGACCCTTGGGTTTACCTTGAGTGTCTCTCCTTGTCCCCTATCTGTTACAGCCTCCTAAAGTATCCTCCTAAAGTCACCTCCTAACGTCATTCCTAAAGCCAACACCTAAAGCCTACACCTAAAGACACCATGAGTCAACGCCTATCTTAAAGTTTCCTCTAAAGACCATCCTAAAGACCATCCTAAAGCCTACACCTAAAGACGCCTTGTTGTTATCCATAGAGAGATAATCTTCAATCATTGTCTTTAATACGACTCACTATAGAGAGAGAGAGAGAGAGAGAGAGAGAGATAGACAGAGAGACTACTTAAAGAGCCTTAAAGAGATTAATTAAAGAATTTATTAAAAAGAGTATTGACTTTAAGTCTAACCTATAGGATACTTACAGCCATCGAGAGGGAGACGGTGAGTAACCATCCCAATCGACACCGAGTCAAGCGGTTAAGTAGACAGCCTGTAAGTCGAACGAAAAACAGGTATTGACAACATGAAGTAACATGCAGTAAGATACACAGCGTCAACCACGGATACGGTGTCTTCTAGGTGACTTAAGCGCACCACGGCACATAAGGTGAAACAAACGGTTGACAACATGAAGTAAACACGGTACGATGTACCACATGAAACGACAGTGAGTCACCACACTGAAAGGTGATGCGGTCTAACGAAACCTGACCAAAGACGCTCTTTAACAATCTGGTAAATAGCTCTTGAGTGCATGAATAGCGGATAACTCAAGGGTATCGCAAGGTGCCCTTTATGATATTCACTAATAACTGCACGAGGTAACACAAGATGGCTATGTCTAACATGACTTACAAAAACGTTTTCGACCACGCTTACGAAATGCTGAAAGAAAACATCCGTTATGATGACATCCGCGACACTGA
GGTCGGTTATGCGGCCGAGCCATCCTGTACGGGTTTCCAAGCCGATCAGAAGCACGGGCCGACGCTAGAGCGCCTCGCCCAGGCGCTGTGAGCCACCAGGAGCCACGAACTCGCGACCCACGGGGAGTTATACCCCCGGAATCGGCTACGGGCCATACAGGCCCGGTATCTGTCAAGGTGATCTACGCCACTCCGTGGGGTGGCTGTCAAACGCAGACTCCTTCCCTATTAATGAGGGGCTGAAGGCCCCTCCTAAGAGCCGCTTCAGGCGGCTCGCTAAGAGCGCCTTTCGGGCGCTCCTGAGTAATAACCGGCCCAACAAGGGCCGGGGAATTGATCCGGCAACCGCCGGATCTAGCGCCGCGCCTGAAGCGCGGCTTATTGAAGGGGTGACGCAACCGTGTACGGCACTCGTTCGAGTGCGTACTGGAGCACTCAACCGGGGAAGTTCGACGTTCTCAACCTTCGGATGACGTTCCCAAGCTCATCCGCGTACGAGATCCCCGATCTGCGGCCGACAACCTACGTTCCGGCCAACCTCGCGGCCTGGAACATGCCGCGACATCGCGAATACGCCGCCGTTTCGGGCGGCGCACTGCACTTCTTCCTTGACGACTACCGATTCGAGACCGTCTGGTCGAGCCCGGAGCGCCTTCTCCCCCGCGTGCAAGCGGTTGGAGCTGCTCTGACGCCCGATTTCAGCCTCTGGCGGGACATGCCACGGGCCGCAGCGGTCTGGAACGTCTACCGCAGCCGCTGGTGCGGCGCGTACTGGCAGTCGCAAGGGATCGAGGTGCTCCCAACCGCGTGCTGGGCGACCCCAGACACGTTCGACTTCTGCTTCGACGGGATCCCGGAGGGGGCCACGGTCGCGATCAGCTCGATGGGCATCCGCTCCTCGAAGGTCGACCAGGCGCTTTTCCGCGCTGGCCTCCAGGAACTCCTCGATCGCAAGCAACCGCGACTGCTGCTGGCCTACGGCCGGCTGCGGTACTGCGAC
GTTAACAATCACCAGATCTTGCCCGTTTTTGTGAGCGGGAAAGCTGGTTACAGGTTTATATAAAAAGGCCCACCGCACAAGTTTTCACAGACGGTTCAGGATACTTCTAATACATGCATGTGTGGCGAATGCTATGCATACCTCACCTGCATCTGGTGCAAGAAGGGCTTAGATAAGGTAGATGCAAAGCGATGCCATGAAAAAAAAATAAGAATAGCGTGCAGGAACGGAAAACATTGTGCTGTCTGTACATCTTGCCTGGAAAATGGGCTGTACCTTGAAAGGTCCCTTTTTCCTGGGCGACCCATCTACCCTGGAGACCTGTATGAGCCCGATCCATGGGTCATGTTCAACGACATTAGATGCATGTATTGTGGTGGATGCCTAACCCGCGACGAAAAAGAGAGACACAGACTGTTTTGTGAAGACTTCTGGATATTCAGGCATCAGGTGCGGGGACGTTGCTATCTCTGCACCAGGCATGGTTCACGGCCCCCGTACAAAGAAACACCTGCCGCCGTATGAATCACCTCCCCTCACACTGCTCCTAGAGCCAGTTGCTCCGGTGCAACAGACAGGCATTCAGGCACCGCAGAGGAAGCCACCTTCCCAGAAAGGACACAAAAAAGGACACAAGAAAGTTTATTCTGTGACTGTGCCTTGCAATGGATGTGACAAAAACCTGGAATTTTGTGCAAGAACTTCCAGCGCCACCATCTTAACGCTGCAAAACCTCCTGCTGAAAGACCTAGACTTCCTGTGCTCTACCTGCGAGACCAACCATGGCTGAAACTGCAGGTAGCTCGGGGCAGGGGGGGGGAGCTTATATCTGCTTTGAAGCCGACTGTAGCGACTCTGATACAGAGGTTGATTCACCTGTACAATGCTCTGATTCAAGTGATGAGGATCTAGTAGATAATGCCAATATCGTTCCGGGAAACCACCTGGAGTTGTTCCAAACGCAGGAAAAAGAGGCGGGAGAAAGACAGATTTCGCTTTT
GTAATGATCCATGGCTGCCGCTCTGCAACGGCTGCAGTCAGCAAGGGATCGGGTCGCCACGCTTATGCATGGCCTCCCACCGTTCCCGCACTGTGCGAGGAACTTCCACATCGCGCACAGATTCTCTGAGCGTTCCGCTGTTGCGTACGGCGGACCCGTGAGATCTGTTCGCGCGGGTGGACAGGATCGAATTCATCCTTCCTTCGAAACACTTCAAGAGTCCAAGTCAAATGAGACTCAAGAAGCGCGAATTCCTTCGGATTCTCCTGCCTTCTCCTCTTCGCTTCGGCGTTCACCTGGAGACATCGTCTTCGGACACCCTGTCGTTGTCGAACGGACGTGGGAGGAGATCTCTCGAGATGTGCCTTTTAACACAAAAGGTAAGCTCGCCCTTCGTATATTCCTCTCTTCTATTCAACACCCTGATACATTCCAGCCTGAGGAGGAGTTCCTCCGACATTATCGGCTTATTCCAGATCACCCTTTCACATCGTTTATACGCTTCCGAGAGGGAAGGGAAAGCGCCACTTTCGGGGACCTACCCCTCAGGCATTGGTTTCACCTCCTCACTTCTTTAGCAAATGAAAGACGCATAGCACCACTAGGTCTTTCACTGCTTAAAGAACTAATCGAACATCTGGGTGGTCCACCCATCGGTCAAGATACACGTTCTCTTGATCACGTCGAGAATCTCACGGAATACTCAGGTATCTCGCTACTCGTCGAAGAAGCGTTGACTGAGGCCCTCCTGGAGATAAACCTCGTCGATAGAGAAAGGGAGATTGGCTCTCTTACGTTGGGAAGCAGAAAGTTTCCCGCGCTGCAAATTCTACACGAACACTTTCTCGTCTGCCTTCCACATCCGAAACATATTAACAACAGACTCAGGTCTTCCTATTCGTGGTTCGTGAAAATGTTTAGCGTCTGTCATCCCAACCCCATCGTTCTGCGCTCGCACGCTGGATCGGACATGAATTCGAAGAATGTTACTTACCAAGGG
GTATCATAAAAGATGATGAGTTATGTTACAAGGGACAGGAAAAAAGAAAATAACGGCACATAAGTAGCAAAAAGTTTTCAAGTTTGAAATTCCAAGAATTTGGAAAGTGAAAGTTGAACACAGAGTCATATCTCATAATCGTTGAACAAAAGAACTCAGTCGAAGAAATGGAAGGAGGACTTCGTGCAGCGTTTTCAGGCCTGAATGAGGTTAGGATCGACCCCACCGGTGGAGAGGGACGGGTACTTGTACCTGGTGACGTGGAGCTCATCGTGTATGTTGGTGGATTTGGTGAGGAAGACAGGAAGGTGATTGTGGATGCACTCTCCGCACTCGGGGGACCCCAGACTGTACAGGCGTTGTCCGTGCTTCTCTCCTATGTACTCCAAGGGAACACACAGGAGGACCTAGAAACAAAGTGCAAGGTCCTCACAGACATGGGCTTCAAGGTGACACAGGCAGTCAGGGCCACGAGCATCGAGGCGGGAATCATGATGCCCATGAGAGAACTGGCCCTGACTGTCAATGACGACAACCTCATGGAAATCGTCAAGGGGACCTTGATGACATGCTCCCTTCTTACCAAGTACTCGGTGGACAAGATGATCAAGTACATCACTAAGAAACTCGGGGAGCTGGCAGACACCCAGGGAGTTGGGGAACTGCAGCACTTCACCGCTGACAAGGCAGCCATCAGGAAACTCGCAGGGTGTGTGCGTCCCGGGCAGAAGATCACCAAGGCCCTCTATGCGTTCATCCTGACCGAGATCGCAGACCCCACCACCCAGTCGAGGGCCCGAGCAATGGGGGCGTTGAGGCTCAACGGGACAGGAATGACCATGATTGGGTTGTTCACCCAGGCCGCCAACAACTTGGGCATTGCCCCGGCAAAGCTGCTGGAGGACCTCTGCATGGAGTCCCTGGTTGAGTCAGCCAGACGGATCATCCAGTTGATGAGACAGGTGTCAGAGGCGAAGTCCATCCAAGAGCGCTACGCCAT
AAATAAAACATCTCAACACAACATAATCAAAAGTACTTCAACAAACATCAATTTATCTCATTTTCAATTGTCATAACAAGCAACAATGTCTTCTTTGTACACTCTTCGAGCAGCAGCTCAGTACGATAGGAGGTTGGAAAGCAAGAAAGGTTCTGGTTGGGTCGAGCACAAACTCGAAAGGAAAGGTGAGAGAGGAAACACTCACTATTGTAGTGAGTTTGACATTAGTAAGGGTGCCAAAATCCTGCAATTGGTGCAGATTGGTAACACTGAAGTTGGAAGGACCTTCCTGGAAGGTAACAGATTTGTTCGTGCGAATATATTTGAGATTATCCGGAAAACCATGGTTGGTCGTCTGGGATATGATTTCGAAAGTGAACTATGGGTCTGTCGCAACTGTGACAAAACTTCTGAAAAATACTTCAAGAAATGTGACTGTGGGGAAACATATTATTATTCTGAAAGAAACCTGATGAGGACAATGAATGACCTGATGTATCAGTTTGACATGACACCATCAGAGATCAATTCTGTCGATCTCGAATATCTTGCTAATGCGGTGGACTATGCTGAACAGTTAGTCAAGAGATCTCAAGTTCCGGAACCTGTGGAACTTGCAATGATGGAACCAATTGTGGCTAGTGGGGAAGGTATTCTAATGGTTTCTGAACCAGAAGTTATGCCCGTAACTACCAAAGTTGAAGAAGCATGGACAATACAGATTGGGGAAATTCCTGTCCCACTTGTCGTCATCAAGGAAACGCCAGTTATCAGTGGTGTGGAAGGAACTCTGAACTCAACTGGTTTCTCACTTGAAGCTGATATTACAAAACTGGTGGAAAAGGAAATCCTTCAGGAAGAGGTGAAAGAAGCAGTGCACCTGGCACTCGAAGTTGGTAACGAGATTGCTGAGAAGAAGCCTGAACTCAAGCTAATACCATATTGGAGTGCTAGCCTTGAGTTGCACAAGAGAATTCGTAAGCATAAGGAGCATGCTAAG
GGTAATTTTACTTCTTCGCCGTTTATTTAACACAGAAGAAGAAAAAATTTCCAATTTTTTGTTGCATAGATAAAACATACGGACAGGTATCGGTGTTTTTGAAGTGTAACTTAAAATCGGTTTTTATAGTATTATTGGTGTACAGGCAGGTCCGAGCACTAATATTTACCATATAAACTGTATTGCGTTGACGGAGGCGTAAGAAAAACTATACTTTCGTTTGATTCGCTCGATTTGGCGAGTAAAATATAAATCATATCCGGTAATAATTGATCCATTTTCCAGTCTACGTACCTCTATTGAGGAGCGTGCTATTGGAGGTGTAACTCGTAGTGATCAAGCGCCGAGACGTGTTGCAATTCCCATTACGTCATCTGTTAAGATGGTTGATCCGCGGTATGAAGGGTGGAACCAACGTGAGGCTATAAGAGCCAAGAAGCGAAGGTTTGTATCTTACGATACTTTTATGGATTTAATCGTTAATTGGCGAGAGGTGCGGGTCGGTATTATAGAGCACTCCGCTACTATACTGTCGCAGGTTAGTAGGTTAGGGGAAGCAAATTTTTACGGACGTACTAAGCGCTTCGGAAGAGTTGACACTAACGGTGACGTTTTTTATGTTGATTTGAGTGAGGCCAGGATAAGAAAAATTTTAGATAACATAATTATTGCTTTACAGACTACTTCCGGTGAAGGACGCGCTAAACGATTAGGAAAGGAGGCGAGCACGACAGCAGGCGCGGAAGATAGCGCTCTGAATGTGGCACATCAACTCGCCGAGCTAGCCGAGCTTATGACCTCCGATCAGTTTATTGAAGACGCTTGCTTCACGAGAGAAAAGTTTGAGCATGAAGTTGGTTTGCGCTGGGTTGAATAGCAATCAACTGCTCCGCCGGTTAAAGTGGACGTACGTGCTGAAATTGATTATATTAACAATCGAATGAAAGCAGCGGCGCGTTTAGGTCTACTACCGGGGCAGGAGCGACACGGTGACGCGAAA
GTCTTTTGCTGCACCCAACTTGAAGAATAAAGATTATTGCATCTGACCCGTCTTGAGCCTGAGTCGTACTTTCACCGTTTACAGTGGCGAGCCAGCCAGGAGCCTTTTCTTCATAAAGAGATTCGAGAAACGAAGCGTCAACCCCGGGGAGAAACGACAGGAGGAAGCGCGCCTGGAACATGAAGCTGGTTCTTCTGTTCAGCCTCAGCGTTCTACTTGGGTGAGTTCGTTCTAATCTATTTATCGGAAAGAATACAAGGCTACAAGAAACCTGGTAAAACAAAGAAAAGACATTACAAAAGAAAGTATTGGTAGACTAGGCAGCACGTAAAAGAAATGGCCTCCAACAAATGGTTTGTGTACAGCGACGAGCCAACAAAAGTAATACTAAAACGAGACAAAAGCAAGGAAAAAGATGAAACTAAAAAGAAGAAAATTAAAACAGAACAAAATTCAGATGCAGCTTACGAAACACCAGGCACCGCGCCTGTACAGAAACCACTGTTGGAAACCACGCCTGAAGCAGAATTAGAAAAGGTTCTTAAAGGGCTAGAAGAGTGGGGATACAAGGCTTTAGAGAAGAAGAGGGACCCAGAGCTTTGGAACCCCAATCAAGAAGGACTAGATGAGTACCTCTTTAGGGGCTGGGTTCAGGGAGGCCTAGCCGATTCTAAGAAAGCCCTCGAGAAAAACATGGAAAAATTTGTACCTTTGTTTGTGGTCACCATGTCCCAAGCAGTACCATATTGGCGGCAGACCATGCAGGCACGCAATCAAAATGGTAAAAAGCAAAAGAACCGCATTGCTGAACTAGAAAAAGAGGTAGCAGACTTAACTAGCGCCGGTAGGGGAGCTGATCAGGTTATAGCAGGTATGGACAAAGAACTAAAGAAAACTGCAGAGAAATATCAAGCCAAATTAGAAGAACTAGAGGAGCAGTTAGCTGCGATGACGGTAGAAAAGGAGGAATTGGAAAGCCAGGTTGAAGGGTTAAAGGAAT
ATGTATACTCGTTACAGTTACAGCCCTACTTTGGGCAAAACCTATGTGTACGACAACAAATACTTTAAGAATTTAGGTGCTGTTATTAAAAATGCCAAACGCAAGAAGCATTTAGAGGAGCACGAACATGAAGAACGCAACTTGGATTCGCTCGACAAATACTTGGTGGCGGAAGATCCTTTTTTGGGACCTGGCAAAAATCAAAAACTAACTTTGTTTAAAGAGATTCGCAGCGTTAAGCCCGACACAATGAAGCTTGTAGTTAACTGGAGCGGTCGCGAATTTCTTCGCGAAACTTGGACTCGTTTCATGGAAGACAGTTTTCCCATTGTAAACGACCAAGAAATTATGGACGTGTTTCTGTCTGTTAATATGCGACCAACCAAACCGAACCGTTGTTACCGATTCTTAGCGCAACACGCTCTGCGTTGTGATCCCGACTATATTCCTCACGAAGTCATTCGTATTGTAGAACCTTCCTATGTAGGCAGTAACAACGAGTACAGAATTAGTTTAGCCAAAAAATACGGCGGTTGTCCCGTTATGAATTTGCACGCTGAATACACTAATTCCTTTGAAGATTTCATTACCAACGTAATTTGGGAGAACTTCTACAAACCAATTGTTTACGTAGGCACTGATTCTGCCGAAGAAGAGGAAATACTCCTAGAGGTTTCTTTGATATTTAAGATCAAAGAATTTGCACCTGACGCTCCGCTATACACTGGTCCTGCATATTAAACTTGCGATTCAGTTGACATCGTCAATTTGTAACTCATAATTTTATCTAAATTCGATCGCAATTCTTGTAATTTTTGATTGGTCGGTTTGGTTCCTAATGCGGACATCACATTAGCTAACGCTTTATCGTACTGTTTTTTGAATGTCAAATCTTCCACCGCCATAATGAATTGTTGTAAATTTTTATCGGACAATTGAAGTTCGACATTATCGGATTTGTCCAAAGGATTATCATACGTTTGTTGTATCAAGTTATCTT
TAACATCAGCTCTTGCTCTGTTGTTTTGAACACTTACGCAAGGTTACCGTTTAGCATACAATACGACAATTGTAAGCCATGCGCCGCTTTGAGTTTGAACTCGCACGCATGTCTGGAGCAGCATTTTGTGTCGTTACGGGCTACCGCCTGTTGACATCAAAATGGCTTGCGGATAGGGTTGAGGATTATCGCCAACGTGTCATTGCGGATCGAAAACAAATTCTCCGCGACGCGGCGGTGATCCGCACGAGTATCCAGAAGCAGATGGAACTAGTGCGCATTTCAGTGCGCAAGGGCCATTCCCACCAGGAGGCTGCTACCGAGCGGAACAGCGCTACCGACACCATGATCGGTGTGGTTGAGAAATGTGGCTACGAGCCATACATTATCTCACCCTCACCGCGTGAGAAGGAGTACCACGGGTCCCGTCAGTTCTATAGTCTTGCCGACTTCCGTCAGGACTACCGCCGTGATGAAATCACTGACCGGCACGTTATCGTGATGACTGACGTTGACTATTACGTGGATATGCACGAATTGGTTGGCCTTGGCGTTCCGATCCTGTTGTACACGTTCCAACCCAGCACTGTGTCCGGGGAAGTTAAGGATGGTTATTTTACCATTACTGACGACCACGTTCACTACCGTGTTGCTGGTGGTAAGGACGTGCGCCATAGGATCTGGAACTACAACCAGGATACCATGTTCGTGCGCTCCAAACCCCGTGGTTTCTGGGCAAGTCTGAAACAGATTTTGCGCGACATTACTGGCATCACCGCTTTGTGTGGCTACCTCTATCTCAAACTTGGGATAGCCCCGTTTGGCGACCAGGTTACGTTGTTCACCGTTGACCAGTTCAAGATGGGTGAGCACCGCAACATCGTCTCCATTGTTCCTTTCGCGACTTGTCGCTCCAACCTCCTTAAGATTAGTGAGTACGGTGCTGAATTGGACTACATGCGTTACCAACAACGTAATAATAACGCCAATTTCAATGCTG
TAGTAGTAGACTCCTTGAAAAGCTACTACTAAAACCGCTGGTATGAGCCAACTCAAAGAAATACAAGAGGAAATCACCCGCCATGAACAGCAAATTGTCATTGCCCGGCAAAAACTTAAAGATGTAGAAAAGACGGTGGAAGCCGACCCGGATGATGTTAACAAGAGCACACTACAGAGTAGACGGGCAGCTGTGTCAGCATTGGAGGACAAACTGGCAGACTTCAAGAGGCAGCTTGCAGATCTGGTGTCAAGTCAAAAAATGGGTGAAAAGCCTGTTGACCCGACTGGGCTTGAGCCGGATGATCACCTCAAGGAGAGATCAAGCCTTCGATATGGAAATGTCCTTGATGTGAATGCTATTGACATCGATGAGCCAAGTGGACAGACAGCAGATTGGTTTTCTATCGGCCAGTACATTACAGGCTTTGCACTTGCAATAATCTTGAAGGCATTGTATATGCTGTCAACTAGAGGGAGGCAAACAATCAAGGAAAATAAGGGGACAAGAATCCGGTTTAAGGATGACAGCTCATATGAAGAAATCAATGGCATTAGACGCCCGAAACATCTGTATGTGTCTATGCCAACAGCCCAGTCTACCATGAAAGCCGATGAATTGACACCAGGTAGGTTTAGAACAATTGTTTGTGGACTCTTTCCTGCTCAAATTATGTACAGAAACATCATAAGTCCTGTCATGGGTGTGATTGGATTTTCTTTTTTCGTTAAAGATTGGCCTGAAAAGATTGAGGAGTTCCTTATTAAACCCTGCCCATTCCTGAAGAAAAGTGGTCCTAGTAAGGAAGAAGATTTTCTTGTGAGTAATGATGCTTACCTTTTAGGACGTGAAAAGGCATTAAGGGAGTCACACCTTGCTGAGATAGATGACTTGATTGACCTTGCAGCTTCAGGAGACCCAACACCACCAGACTCTATAAAGTCACCACAAGCACCATGGGTGTTTGCTTGTCGACCAGACAGGTGCCCTCCTACATGCA
ATCGGTGTCTCTCCATTTAACTCTATGTATCGGTGTATCGGTGTCTTATTTATATGTAGGAGAGTTACTAAAACCCTCAGGGGTCCTCAGCAATAATATTACCTGAGGACCCCGCGACCGGTGTACGCTTTTGCTTATGGACCCACCTTATCTTTAGTCGTTCAATGACATGCGCTCCTCAGCGCTTACATAATTCAAATTTGAATTATAAAGAGAGCTGCTACTTTCTTTATTGGCAGCCATGTGGGATCCATTGGTGAACGACTTTCCCAAATCGTTACATGGTTTCCGTTGTATGCTTGCCATTAAGTATTTACAATACATTCAGGCGAATTATCCCTCTAATTCTCTTGGTTACGTGTATTTAACAGAGTTAATACAGGTTTTACGTATACGGAAACATGCCAAAGCGGAATTACGATCACCGCCTTCTCTACCCCGATGTCGAATGTGCGGAGGAGGCTGATCTTCGACACCCCGCTTTCCTTACCTGCCACTGCGGGAAGTGTCCCTGCCAGCGCGAAAAGGAGGAGGTGGACCAACCGACCCATGTGGAGGAAACCGAGATATTATCGGTTATACCGCTCTCCTGATGTCCCACGTGGTTGTGAAGGACCTTGTAAGGTCCAATCCTTCGAGGCGAAACATGATATTTCGCATCTCGGTAAGGTCATATGTGTCACTGATGTGACACGAGGCAATGGCATCACTCACAGAGTTGGGAAACGATTTTGTGTTAAGTCTATCTGGGTTACAGGCAAAATCTGGATGGATGAGAACATCAAGACAAAGAATCACACTAATACTGTGATGTTCAAGTTAGTGCGTGACAGACGTCCATTTGGCACGCCACAAGACTTTGGTCAAGTGTTCAACATGTATGACAATGAACCCAGTACTGCTACTGTGAAGAACGATCTTCGTGATCGTTATCAGGTCGTGCGTAAGTTTCAAGCCACAGTTACTGGTGGCCAGTATGCGAGCAAGGAGCAAGCCATAG
GCTGGTATTCAACTGAGCTTAAATACCCTTGTCGAACAGATTGATTTTTTTTAAATCGAGTATAAGTATAATTCCGGTGATTTTTAATAGGCGTCAGAAATTCCGATTTCCCACTACCTAATTAACTGTGGATTCAGTGGAAGTTACCGATTTAAATTTATCCGAGAACTGATTAAGGAGGTGTAGGCTTCGTTGATCTGTGACTCAAGAAAGACGTGTGAACGTTATTCTCACGCGTAACATTGGAATACTCTCGACTTGTACGGGAAAGCCTTCATAAACGCCATTCCTCTTGGTGTTGGGTTCTGAAGAGGAGTACCTGTTCGAAAGAATCACCTAAAATCGCTGGTGATTGTTACTACCATGGCACTGGTAAAGACTAAACCGCTTGTGTTAACAGCCGCCAATGAAGAACAATTATATAAGCAAATTTCTGGCGCGCTTGAATCTGTGAACAAGAACATGAAAATGTTCAGAGCCTGTGTTCCGCTTGAGCTGAAGAATAATGGTTATACATCATTCGAGCTTTGCGATGGTGATACAAGATCTTTGGTGACTGCTTTTAATGTCAGAGTCCAGAAGAATTTGAATGTAGATCATCCCCACATTTTCTTATTGTGGGTGCCTAGGATTCTGAAGTCTACCACCGCCACTGCCATTATAAAATGTAAGTATTTGGCAACGGGTGATGAGAAAGCAGTTGGGAAGTTTCCGCTTAATGAAGCCTTCATCTTTGCCTTTGGATGGGAAAGATCCATCAGGATGAAGGATGCTTACGATGGTAAGGGGTTACATTTGTTTATTCAATGTTTCGCCCCTAATTCTGAAGCGAAGGCCCCCTTAGGCCGATTGGTCCCAATGTGGGACAATTGTGCCACCGCTAAAATGCGGTATACCGAAGATGTGGGTTCCTCACTTACCACCGCAGATGAAATGCGTGTGAGAAATGTGCTTACTGATAAGGATACGAGGAATCTTTTGAGATCATATATGGCTACTG
AAGTTTTTTTCCACGCTCCAAATACGATACCTAGAATGGAGACCGACAATCTACTAAAATATCTTATATCTCAGAACACAGAACAACGAATAGAACAAATAGAAAATTGGCAAACGCTTATGCAACAATCAGGTTATACATCAGATTACCTTACCGCCACGGCAGGCACCCTGCGAACGAAGCGAGAAATACAACATTGCAAAGATGTCCTTTCTGATATATCAATGAAAAGATGGAACACTTCACTTACTCAAGGCAGATATTCTTCAGATCAGCTATTCTTTGGATTGAACGAATGTTCAGGAACAAATAAAGCGTTAGTCGACAGAATGAAAATCAATTTTAATTTTCACAAACTTAATTTTCATGGATTTGCTAAGTACTGGATACTTAATGGAGATTTTGATAAAATGTGTTGCTACGATAGCGATAGAACTAAACTCTTTTTAACTAAAAAAGGAAATCATATCACAATCGATTTAAATGGGATTACATCCAGTTGTAACATTACTAATGTTTTTGGTCATTTAACAGTCGACGATAAATTTGAACCTAATTTCGATATCCTTATCAGAATTGTGCAAAAAGACGAATATGTTGTATGTCAGTTCATAAACTTTACTTTTAATCCAAAGATTAAGTTTTTTAAACAACAACCTTTTACTATCGAATTTATTGGAAATACGCTGTATTTTTGCGTCAACTCGCAATTAATTTTTGATGTACTAGATGGTTACAAGGGGAAGGATGATTTAAGTTTGAGAGATTATTATTTATGTAGAATAGCTTACGTTAATTTACTTAAGTTGGAACATGCTTTAGAGCAAAAACAGAAATTAGATTTAGGCGATGAGAACGAAAATTTGGCTAAATATGTGCATCAATTAGCATTGAACGCTTTAACAGGTGTCTCAAAATTGAGTGAAGAAACGATTCGAACAAAAACTTTAAGCATGGAACTCGGTTATAAGAAGAATATTGATATCGGAATCGCATCACA
ACCGGTGGCGAGCGGGGTCTTTGGGTTCCAGGTGGGACCCACACCTGGAACAGGCCTGGAAAGAACGTTAGTGGGCCGAATGATTGGGCTGTTGAATTGGGCTTTTTATTCAAAACCATCTCAAATTTACGAAGTCCATTATTATTCATATAAGAATAATTACATTAAACATAGCCCGTATAAATATACATTTATACGGTTACATTCTTGTATACATGGTATTCGTCGTTTACTTGTATATCTATTACTGGAGCCTCTTCTTGCATCATGATATCTATTATTTCAACCATGTCCTCTGATTTGAACTCTTCTATTGTTGAATCTCTATACATGATCCTTAGTATGTTCTTTATACCTTCTTCTAAAGCATTAAAATTGAATGGTGGAATGATTCCGTTATGTCCGTATGGAATGGAGAATTTGTTCTTGACTAGTGCTGGTGACTTAGTTGAAAACACCTCTACGTCAACTCTGAATTTTATTTCTGATCTGAACTTGACGTTGATGATGAACAACATTCCTTTATCGTTGGTATATGATATAGTCATAATTGTTTGATGGAAATATATTCATTGGATGTGCATTTATATTTGGAACTCTCGTTTGTATGTGGTTGTGAATATTGATCGTGTCTAATTTATGTTCTTTCATTAATTAGTGTATGTGTGACTGGATTGATGTGGATGTTTGTGACTAAAAAATAAGATATTCATGCATATGAATAAGAAATAAAGGAAAAAGACGGAAAAATAAATAAAAAAATTAACAAAAAAACTAATAATAAAAATAACTATCTATTCAGAAAATTTGGGAGCGCAGCGAAAACGAAAACAAAAAACGATAACAAAGAAAATCTTTATAAAATAAATAGACAGAATTGAAAAGGAAAAAAGTAAAAAAATAAAAAGGTTATTACATAACAAAAACAAAAGAAAACAAAAATTAAAAATGACGTCATCTGATGTCATCACAATTAAAAACTATTTACTGCGGTTAAAAA
ATAAAACATTGCACCTATGGTGTTGCCCTGGCTGGGGTATGTCAGTGATCGCAGTAGAATGTACTAATTGACAAGTTGGAGAATACGGTAGAACGTCCTTATCCAACACAGCCTTTATCCCTCTCCCTGACGAGGTTTTTGTCAGTGTAATATTTCTTTTTGAACTATCCAGCTTAGTACCGTACGGGAAAGTGACTGGTGTGCTTATCTTTGAAATGTTACTTTGGGTTTCGGTTCTTTAGGTTAGTAAGAAAGCACTTGTCTTCTCATACAAAGGAAAACCTGACGTATCGCTTACGAAAGTAGCAATGAAAGAAAGGTGGTGGTTTTAATCGTACCGCAAAAAACGATGGGGTCGTTTTAATTAACTTCTCCTACAAGCGTCTAAACGGACGTTGGGGTTTTGCTAGTTTCTTTAGAGAAAACTAGCTAAGTCTTTAATGTTATCATTAGAGATGGCATAAATATAATACTTGTGTCTGCTGATAAGATCATTTTAATTTGGACGATTAGACTTGTTGAACTACAGGTTACTGAATCACTTGCGCTAATCAACATGGGAGATATGTACGATGAATCATTTGACAAGTCGGGCGGTCCTGCTGACTTGATGGACGATTCTTGGGTGGAATCAGTTTCGTGGAAAGATTTGTTGAAGAAGTTACACAGCATAAAATTTGCACTACAGTCTGGTAGAGATGAGATCACTGGGTTACTAGCGGCACTGAATAGACAGTGTCCTTATTCACCATATGAGCAGTTTCCAGATAAGAAGGTGTATTTCCTTTTAGACTCACGGGCTAACAGTGCTCTTGGTGTGATTCAGAACGCTTCAGCGTTCAAGAGACGAGCTGATGAGAAGAATGCAGTGGCGGGTGTTACAAATATTCCTGCGAATCCAAACACAACGGTTACGACGAACCAAGGGAGTACTACTACTACCAAGGCGAACACTGGCTCGACTTTGGAAGAAGACTTGTACACTTATTACAAATTCGAT
ATGAAAATTTCCCACAAGTTCTTACGTTACCGTGATTGCAATCTTTTCCTGTGAAGAGTTTAAGAAACTCAAGATTGAAATCCTTTGCGAAGAGTTTAAGAAACTCACCCCTCGAAGCGTTTAAGAAACGCATTGTTTTATTGTGCTTGTTGCTTATTTTGTGCAGTTTACTTTTAATCTACATATTTTACTGTGTTATTTATTTAAGTTTAATTTTGTAGTTGTAAAAGTTGTTTGCCACTATGTGGCAGGTGCCTGAGGGCTCCCAGTGCTGCTGCACTGGGAAGTCCTTTTCAAACGCGGAGGCTAAGGAACTCCGCTACGTGTGCTCATGTTGGATGAGCACACGTCTTGTTAAGGCTGAGGCTCCTCCTCAGCAATCAAGGAAGAGTGGGATAGCGCCCACTCCCCTAAAATCCAAAGGGACCATTCAGGTCTCACTCCCAAAGGCTACTGGGGTCAAACCCAGTATCCATAAATCCAAAGGAGCTTCTGTGGCTCCTGCACCTTTGCTTAAGCAAAGGTGTGAAGTAGTCGTTCAATATGGGCCTCCTGCCGATATTGAATTGGTCTACCCGCCTCTTGTGCGGGAGGAGGAGAAGTCCTCCAATATAGTGGTTCTGCCACCTACCCAAAAGGTGGAAGTAAGGGTGCCAGTTTGCTGTGCACCCAAGTGGATGGTGGCTATCCCTAAGCCACCGGTGAAGCTAGCCCCTAAAGCTAGCAAGCTACGGTTTCCTAAAGGAGCCGTAGCTTACAATGGTGTCAATTTTATTGACACTAAGGGGAAAGTCGTCCTATCTGAGGGCGCAAAGAGGATCCTTAGGGGGATCCGCGTTGCTGCAAAGCAACGTCTTCGTGCTGCGCGCAGGTCTGCTGCGTGCAAGAAGGTGAGGGCCAAGCGTGCTCTTGCCGAGTTTGAGGCAATCGTTCAAAGTGAACGATTGGACCAGTTAAAGACTGGGTTCCAAGTGGTGCTTCCAGCACCAAAGATGAGCTG
ACCGATGGCCAAAAAAAAATTTATGCCGGGCCCACCTGGCAGCTTTTGTCTGCCACTAGACAATCCCGTCCAATCAGAATTCAGCCTCAAAGCTTAAATAAAATTGGCGCCCGCTTTAAATGCTTGGCCGCTACGTTTAGTGCGCTGTCCACTATGTGGGATCCGCTTTTGAACCCGTTTCCCCAGACCGTGCACGCCTTTCGTTGCATGCTTTCTGTAAAGTATTTACAGGCCGTTGAAGACACATACGCTCCTGATACTTTAGGCGCTGATTTAATTAGGGAGTTAATTGCAGTAATTAGGGCAAATAATTATGTCGAAGCGTGCAGCAGATATGATCATTTCATCAAGCGGGTCGAGGGTACGACGTCGGCTCAACTTCGACAGCCCTATGGCTCGCCGTGCTACTGCCCCCATTGTCCGTGCCACTCGAAAACAGCAGTGGTCGAGCCGCCCCATGTATCGCAAGCCAAGGTTGTACCGAATGTACAGAAGCCCTGATGTGCCTTATGGCTGTGAGGGTCCGTGTAAGGTCCAGTCATTTGAAAAAAAACATGACGTTAGTCATACTGGCACGTTGTTGTGTGTTTCTGATGTTACCAGAGGTAGTGGGATTACTCATAGAGTAGGGAAGCGTTTCTGCATCAAGTCAATATACATCATAGGGAAGATATGGATGGACGAGAACATTAAGTCCAAGAATCATACTAACACGGTTATGTTCTGGTTAGTTAGGGATCGCCGCCCAGTTACAACGCCTTATGGCTTTGGTGAGGCGTTTAATATGTATGACAATGAGCCCTCTACAGCCACTATCAAGAACGATCTGCGTGATCGTTTGCAGGTGTTACACAGGTTTTCTGCCACAGTTACTGGGGGTCAGTATGCGTCTAAGGAACAGGCTATGATCAAGCGTTTCTGGAGGATTAACAACCATGTGGTCTACAACCATCAGGAGAAGGCAGCTTATGAAAATCATACTGAGAATGCCTTAGTTTTG
AGTAAAGGGTATGTCTATACCATAAAGTAGAGCCAAACGATGCACAGTACTACCAATAATTCCAATAAACGAAATAATGAAGAGAAACATAAACAACCAGAAGCTAACGGCAGTGCAGATAATGGAGAAGGAGCGTCAGGAACACGCAATCAAACAGCTGGAGATACTACGCCTGAAGCGGGAACTAGAAATGAAACGGAAGCAGGTGCAGGCGCTAGAGGACAGACTGATGGCGCGAGCCGTAGTGGAACAAATGCAAAAGTAGCAACTGCAAGTAGCGCAAGACAAATGGATATGGAAAAGGCTGCTGAGACAACGTCTACCATTGAAAACGTTAATGATGTGGGAATCATGCAACAGAAGAAACCGCCAACTGTCATACAATCTAGAACAGACGTATTTAACGAGCAATTCGCCAATGAAGCTCTTCATCCTACGACAAAGGTTATATTCAATGGTCTTGACGTGAATACTGAGGTTCAACCTCTAAGTGACGATTTTGAGCAGATTAGTGACCCTAAAGGCTATCTGACTTATAGTGTGAAGTATGAGGACCAGTTTGCAAAGAAGGATAAGTTGCGTGCGAGTGAAGCAGACGATCGTATCGTTGGACCAACTGTCAACCTGTTCAAGTATGGATCAGCTGTCGTAAACATAGACTTAAATCAGGATTTCTTTGACACGACAACGGGTATAAATCTGACCAAAGGTATTCTTCTTGTACAGGACTTACTTGTGCCTATCGGTGTTACTGCTGGAGCTGAACAGTCGTCTGAATATGTGAGTGGATTGCTAATGGTGCTTTTCAAAGTTATGACGGATAATAGGCTGGTTATCGTGGGTGAAACTACAACACCGATCAGTAATACATTGTCGACAGTTGTGAACAATATCCTGAGAACAACCTATCATAACAATGTTGGTATTAACCCAGCACTATTGCGCGACTTTACGCACGTGAACTGGCTAAACCAAGATATTACAAATATGCTACAACAAG
GCTATTGGCACCATGGCGAATGTCTGGGGCGTGAGGTTAGCAGATTCTTTATCGTCACCAACACTTGAATCAAGAAATAGATCGTATACCCTTCATGATTTTTGTTCTGATCTGGATGCATCAGCTGGAAAGGAACCATGGAAAGCCTTACGTAACCAACGAACTAGTGAGATAGTCGCTGTGCGGCTATTCAGGCCACTGCAGGGGTTGATATTAGATACGCACATGTATGGATTTCCTGGAGAGTTTGATGCTTGGGAGGTCTTCGTGAAAGAAAAACTGCGTGTGCTGAAATATGAAGTCTTGAGAGTGTATCCAATTAGCGGGTATAGTAACAGTCACGTTAACGTCTTTGTGGCTAACGCCCTCGTTGGAGCTTTCCTATCTAACCAAGCTTTCTATGATCTACTTCCGTTATTGATCATTAATGATACAATGATAAATGACCTTCTCGGTGCGGGTGTTAGCCTGGCACAGTTTTTCCAAGCCCACGGTGATGTACTGGAAGTGGCAGCCGGACGGAAATATATCCAAATGAACGGTTACTCTAATGATGACGATGATCCGCCGTTATTTGCAAAGGATTTATCCGACTATGCAAAAGCATTCTATTGTGAGAGTTTTGAAGTTCTTGACAGATTCTTTTGGACGCATGACGCCTCTGCTGGGGTATTAGTGCATTATGACAAACCAACGAACGGCAACCATTATTTACTCGGGACTCTTACTCAAATGGTCAGTGCTCCACCCTTCATAATTAACGCAACTGACGCTATGATGTTGGAGTCTTGCGTAGAACAATTTGCGGCGAACGCGGCGGCACGTCCAGCCCAACCAGCCACTAGGTTAGATCAATGTTACCATTTACGATGGGGCGCGCAATACGTGGGTGAGGACTCATTAACGTATAGATTGGGGGTACTGTCCTTATTGGCCACTAATGGGTATCAGTTAGCGCGACCTATCCCGAAACAATTGACTAACAGATGGCTGTCGAGCT
TAGTAGTAGACTCCGCAAGAAACAGCAGTTAAATAACAGCAGGATCATGTGGAGTTTGCTATTACTGGCCGCTTTAGTTGGCCAAGGCTTTGCATTAAAAAATGTGTTTGACATGAGAATTCAGTGTCCCCACTCAGTCAACTTTGGGGAAACAAGTGTGTCAGGCTATACAGAATTGCCACCACTCTCATTACAGGAGGCAGAACAGCTAGTGCCAGAGAGCTCATGCAACATGGACAACCACCAATCACTCTCAACAATAAATAAATTAACTAAGGTAATATGGCGGAAAAAAGCAAATCAGGAATCAGCAAACCAGAATTCATTTGAAGTTGTGGAGAGTGAAGTCAGCTTTAAAGGGTTGTGTATGTTAAAGCATAGAATGGTTGAAGAGTCATATAGAAACAGGAGATCAGTAATCTGTTATGATCTAGCCTGTAATAGTACATTTTGTAAGCCAACTGTTTACATGATTGTTCCTATACATGCATGCAACATGATGAAAAGCTGTTTGATTGGCCTTGGTCCCTATAGAATCCAGGTTGTCTATGAAAGGACATACTGCACTACAGGTATATTGACAGAAGGAAAGTGCTTTGTCCCCGACAAGGCTGTTGTCAGTGCATTGAAGAGAGGCATGTATGCCATAGCAAGCATAGAGACAATCTGCTTTTTTATTCATCAGAAAGGGAATACATATAAGATAGTGACTGCCATCACATCAGCAATGGGCTCCAAATGTAATAATACAGATACTAAAGTTCAGGGATATTATATCTGTATTATTGGTGGAAACTCTGCCCCTGTATATGCCCCTGCTGGTGAAGACTTTAGGGCAATGGAGGTTTTTTCTGGGATTATTACGTCACCGCATGGAGAAGACCATGACCTCCCTGGCGAAGAAATCGCAACATACCAGATTTCAGGGCAGATAGAGGCAAAAATCCCTCATACAGTAAGCTCTAAAAACTTAAAATTGACTGCTTTTGCAGGTATTCCA
ACCGTGGGCGAGCGGTGCCTCCGGGGACGCAGTGGGTCCCACTGCTGGTATTGACTTGATTTGACTTATATTGGGCCAATTTAATGGGTTGAAAATGTTTGGGCCTTTGAAAAAGAGTCTTTTTATGGAATAGGGCTCTGTATATTGTTGGTGATATGTGTGTTAAATATGCATTGCTGGTTTGTGTTTGGAATTTAAACGGTGAACTTTTTATTGAATACGTACGGTTCGTTTACATCCATTCCCAATATCTCTGGGTTTTCAAGTACAAGTATATCAAGTCTGTGAACTATATCTTCTATCTCGATCTCTTCTATCTTTGCCTCGTTGTATGCGAATAGGAAATTCGCTATGATGCTCCCTTCAAAGCCGTTGAAGTCGAATGGAACGTGTATGTCTTCGTACGTGTACTGGACGATCCCTTCATACTTGATTAGCGATGGTGACTTTGTGGATAGTATCCTCATGTGAATGAAGATCTTCATATTCTTCATGATGCGAACGTCGACTATGAACCTGACTCCCTCCTTGTTTGTTCCGCTCGTTGTCATTTCTGCTTATTTGATGGAATTGTTTAGTGTGCATGCATTTATAGACTTAATGAACAGATATTCTGTGTAGTTGTGTGGTTGTGAGTGATTTATTATTATGTGATTGTCCATTAAAGGGATAAAGTGATGATGGAGACGTATTACACGTGTTGTCATTTTGGCTTGAAATCTTTATACATGGGTTTGTACCGTATATACCTATATATACGGATAGAAAACGGATGAGAAAAGGAAAAACGGAACTGAAGAGGAAAAACAAAGAAAAGAAACAATGATATATTATTTATGAAAGAAATGGGAGCGCAGCGAATCGAAACAGGAAAACCCAAGGAAAGAGAAAAAATAAAAAGTAAAGAGAAAAAAAATATAAATTCGAAAACGTCATCGTTTGAGAGTAATAAAAAAAAAGAAAAAACAAAAACATATCCGAAAACGTCGGCGTTTGAAGG
GCCTATGGGTGGTCTACATAGGTGAGCATGCGTTGCTCGATATAGACCGCCATTATTGGTAACACGCTTGAAGTGTTCTCATCCGGAGAAAGTGATTTGCTTTCTTCCATGAGGCTCCCTGGAGGGATTGTCCAATAATGGTTGATAATTTTGGTTGCTGCACAACCGGGGCTTTGCCCGGGGATTTCATCCCGTTCAAGGTGAGGCCCTTGTAGTAACCTCTCCCCGCTGCGTGAGCGAATACATAAGTTCACCCAGTACTGACAGTGTCAGCGCCGCACGTGCGTGAAACGTGTGACTCGCAGACTGAAGCGACCTATGGTGAAAACGGATGTACCATCTAGCTGTGGAGTAGTGACCCTAGAAGCTAATCCGATGGTTCCACCAGTCGTTGTTTGCCGGCAAACGCCACAAACGGTTTCGTGCTTTGCGTGAAGAAGCACGGTCTCTTAAGAGTTCATTGGTACGGTTGACCCCGAACGAGGTCCGAACATAATGGCTCAATTAAGAAAACCCAGTCAGAGTCTGGTGCTCTCTGAAAGTGTTGATCCTACTACAGTGGATCCTTTCGTCAGCGTGAGGACGGAAGAGGTGGTCCCTGCGGGTTGCATAACCCTATGGGAGTACAGAGACTCATGTGGCGACGTGCCTGGCCCGTTGTCGCATGGTGATCTCCGGCGTTTGCGCACCCCTGACGGGGTATGTAAGTGCCAGGTCCACTTTGAGTTGCCGACCGTGCTCAAGAGTGGTTCCACCGGAACGGTCCCGGAACACCCCGCGGTGTTGGCTGCCTTCATTGGCAGGCCTCGCCGGTGTTCCTTGGAACAACGTACGAAGGAGTTGGATTCCCGATTCCTTCAGTTGGTGCATGGTGGCCTCCCTGCGAGGCCATCATACATGATTGCGCGCCCGCCCAGGCCAGTTCGAGGCCTGTGCTCATCTCGGAACGGTTCCCTTGCTCAGTTTGGGCAGGGCTACTGTTATCTCTCGGCCATTGTAG
GTATTGAATCCAAAACTCAAAATGCTGAACTACGAGACAATCATCAACGGCGCATCGAGCGCTCTGAACATCGTTTCGCGTGCGTTAGGATACCGCGTGCCACTAGCCAAATCGCTGGCGCTGGTCGCGGGGTCCTGCGTGGTGTACAAAATAATCGTGCATCGACGCACGCTCGTGGCGTTCCTGGTAATCGGACCATACGCCACGGTGGTGCAGCACCGTCTGCCGATGGCCCTTCAGAGGGCCATCATTGAATATACACGAGAAGACCGTGAGATCAGCCTGTTTCCGCAAAATTCCATCGTTTCCGCAGAACACGCGCGGAAAGCGGATAATGGGCATCCGATCTCCGGGGGAACGCGTGATGTCGCGAGGGAGACTATTTCCCTTGCCATAAGGGCCGCTGGTTTTCGTCATTACGAAATCAGCCCCGCGAGGCAATCACCAGCTGAGGCGGCAAGCCACCAACATTATGCCGCCGCTGACCTCGTGAGAGCGGCTACTGAAGATAAGATCCAAGACGGTGATGTGGTAGTTGCCATCGACATCGATTACTACCTGCGTGACATTGACCGCTACCTGGGTCGTGGTGTCCCGTTCATGGCTTACACCTTCAATCCTGTTGAAGTAGCTGGCCGTGACGGTGACTCCTTTTTCCGGATCACGAACAATCAAGTCACGTTTGATGTTAGTGGCGGTGGATCTTGGTCCCATGAAGTTTGGGACTGGTGCGCGTTTGGTGAGTTCATCGAGACCCGAGACGCGAGCTGGCTTGCTTGGTTCGCCCGGGCGGTTGGACTCACCAAGTCGCAGATCCACAAAGTTCACTACTGCCGTCCATGGCCGCAATCGCCCCATCGCGCTTTGGTGTGGTGTCTGCCTGTAGCAAGCTACTGGCGCTTCACTTTCATTCCGACGGACCTGCATACGCGCACGCTTCGGCGTGTGCGTTATCAGGACACGTCCCGGCCCGGTTGGAATTCCATCGTCTCGACCGGGT
ACCGGATGGCCGCGAATTTTTTTGTGGGCCCCTCAACGCACTAACTGACAAGGACATGCTAACCAATCACATGACGCGCTCAAAGCTTAATTGTTTTGTGGTCCCCTATTTAAACTTCGGCACCAAGTATTGTATTTTGCACTATGTGGGATCCATTGTTAAACGAGTTTCCTGAAACCGTTCACGGTTTTAGATGTATGTTAGCAGTTAAATATCTGCAATTAGTAGAAAAGACCTATTCTCCCGACACATTAGGTTACGATTTAATTAGGGATTTAATTTCAGTTATTAGGGCTAGAAATTATGTCGAAGCGACCAGCAGATATAATCATTTCCACTCCCGCTTCGAAGGTACGTCGCCGTCTCAACTTCGACAGCCCATATGTGAGCCGTGCTGTTGCCCCCATTGTCCGCGTCACCAAAGCAAAAGCATGGGCGAACAGGCCCATGAACAGAAAGCCCAGGATGTACAGGATGTACAGAAGTCCAGATGTCCCTAGAGGATGTGAAGGCCCATGTAAGGTCCAGTCGTTTGAGTCCAGACACGATGTAGTCCATATAGGCAAGGTCATGTGTATTAGTGATGTCACTCGTGGAACCGGGCTGACCCATAGAGTTGGTAAGCGTTTTTGTGTTAAGTCTGTTTACGTTTTGGGGAAGATATGGATGGATGAGAACATCAAGACCAAGAATCATACGAACAGTGTCATGTTTTTTCTTGTTCGTGACCGTCGTCCTGTTGACAAGCCACAAGACTTTGGAGAGGTGTTCAATATGTTTGACAACGAGCCTAGCACTGCTACTGTTAAGAATATGCACAGAGATCGTTATCAGGTGTTGAGGAAGTGGCATGCAACTGTCACCGGTGGACAGTACGCTTCAAAGGAACAGGCATTAGTGAAGAAGTTTGTTAGGGTTAATAATTATGTTGTTTATAACCAGCAAGAGGCTGGGAAATATGAGAATCATACTGAAAATGCATTGATGTTGTATATGGCGT
GGTCTACGGGCCCATATGGGCCCGTGACTGGTGGGTTGCTTTCGCAGCTCGCTATTGAGCCCCCGTAGACGAGGATAGCATGCTCGAAGAACACTATTACAGCCGGAAAACGTGTGGATCTGGAGGCGGTCTATCGGTTCAAAGAACCGGTTACCCGCAAACTGACCCCCCCGTTTTTAAGGCTGTTAATAGCTTCGAACGTGCTCCCTTGATCGTCGGTGATCACGTACACAGCTTGCCGTACTGGTCTCGGAAGATAACGCTCGAGTGTACTCCGTACCCCTTCACACTTCGGTGGGAGGGCGGAGTTCACAAGGACGGTATTCCCGATAAGGTACCGCATCCCTCTTGCGACCCTGGGAGTGAGCTTGTCTCATATACCCATTCGCGTGAGGTTGACTGTGAACGGTTTATCGGCCCCGTCCCAAGTTCTTTCACTGATCCGAAGGTAACTTCGGCACAATGGAAGTTCTTGGAGGACATGGCTGATATGAAGGCGCTTGCCGACCTGAATAAGAGTCTGGTGAACCTCCCTATGCTTTATAAGGAGAGACGCGAGACCCTTAAGATGGTCGGTAATCGCCTTGGTGGTCTTGTTCGCGTGGCTCACGCTGCGCAAGACCGCGACCTCAAACGATACTTTAAAGCGCGCCGTAAGGATCGCCGAAAGGTAGCGGAGGAGGTGGCCAACGGGCATCTCGAGCTCATCTTCGGGTGGTTACCACTCATTGGAGAGCTTGAGGGGGCAATTGAGTATGCTGAATTGCCCGACCTCGACTTCATACGGTGTCACGGTCTGCATACCCTTGTGCTGCAGAGTACTCCCTGGGATAACTCCGTAGATGTACGGAGCTACCCTAATTGGGAGAGAGCTGCTGGCACGCGGATTACAGGTTCCGTTCGCACTCGTGGTGTGGTCGAGTCCCGTGCAAGTGTTCGAACAGCGCTTCGTTTCAATCTTGAAACATCGCTGGCTGGGGACGCCCGTCGTCTCGGGTTC
GTTTTTAACAAATTGAAATCGTAACATCCATTAATTGGTTGATTTCTCTTTTACTTGACTAGGTACCCATTGAAACGGAATTAAAAAGTCCTATTTCTCTAAGTAACATCCCCTTTGTGGGTTTAGAGATTGTTGGTTGTCTATTCGTAATTCCACTAGTTGGTTGAATAGTGTTTCAGTATGGCCGATGTCAGTAAAAAACCCCTCCACTAGTGATTTCTCAGTAGTGGAGTGTTCTATGGACGAAATGAGCCAGATATCAGAGGATTTGCATAAACTTATGCTGTCCGATGAGATGAGGGCGTTACCAACGAAAGGTTGTCATATCCTGCATTTAGTTAACCTCCCGAAATCCAATATATTGAGATTAGCGAGTAAGGAGCAGAAAGGTTTCCTCTCCCGACAGGCCGATAAAGTAAAGAAGAAAATTTACAGATGTGTAGGCCGAGTATTCCTCGTTTATGTACCGATCATTCAAGCAACGACCTCGGGTCTGATAATCCTTAAGTTGCAAAACTCCGATACAGGAGAGATTTCAGACGTCGTGACAGACGCCGAAGTCAACCGCGCCTTTGTTATTATGGACAGATGGGGAAGATCCCTGGTGGAATCAGCAGATTTAAATCTGTTGTATTCCATTTCATGTCCGGACGTCCGACCTGGAGCCAGAGTGGGAGAGATGATGGCTTTTTGGGACGAGAGGATGTCAAGGCAGCAGACTTACTTGGAGAAAGGGAATCCTATTTTATTCCCGATTGCCGAGACAAAACCTTCGAAATATCTTAATGATAAGAAGGTGTTGATGTCTATGGTCCGAAGTAGGATATTGGCAGGTACAGAAGGGTGCGATATAGCTCCCGAGAATATAGAAGTCAAACGATTAGGGGATAATAGGAAGGTTTTGACTATTCAACCGAAAGCCCCGATCGTAGAGGAAATTAAGGACGATGTTGAACCGTTAGGTTCGAATGGTGAAAATCATATGGAAGAGAAGACCGTG
GAATTCGGCCGTCGCATCCGGCTGATCCCTGATGCAACCGCCAAAGCTGCGCAGCCTGCTGCACGTGTCTCCTAACCCAGATGCATGAGAGCAGGGATTCTGAGCAATGGCAAAGGTCCTGACCTGCACGCAATACAACGATTCAACGCAGCAATGCGAGGTCCAAGCCTGGATTGATCAATCGGATTGGACGACACCACTTCCCACCATCGAACAGGCCGCGATGGTGGGCGGCGCTTACTTCATCGGCCTGATGACCCTTGCAGTCATTAAAGGACTGCTCAACCCAAAATCAATAGAGGAATAGCATCAATGGAAAAGAACATTTCGACCGTTGTCACCAAGGCTAAGTCGGCTGTCAGCAACGCCAAGACCGCCGCAATTCTGGGTAGCACTGCCTTGATGGCCATGCCCGGTTTCGCCTTCGCGTCCGGTGGCGGCGGCGACTTCGACGGCACCGCAATCATCGGCAAGGTGACTACCTATACCGCCATCGGCGTGACCATTCTGGCCCCTTCGCGCTCGGTCGTTGGACGCTTCGCCACTCGGTCTGATCGGCGGCAAGTGAGCCAATCAGCGGCATAGCAGGGGAGGGGAAACCCTCCCTTTTTCAATGGGGGATACGCAATGGAAGGATTGATCGTGTTGGTGTTCCTGATCCATGCCCGCACGTGTGCGCAACGGGCTGGAACTGATGCGCGGGCTCGGCGGATATTTCGCACGCGCTGTAGTTCGGCGAATTGCCTACGTTGTAGTCGCGGCGTGCTTCGGCCTACTTTTGCAATTGTGCAGTGGGAGTGCGCACGCGGCCGTTGATCAGGGTGAGGCGTACTCGCTTTGCATGAAATTCGCTAGCGATATGGTGGCGAAAAATCCGGACATGCGACGAAACCCCTCGTGCCGGTCGCGTAGGGCATTTCAATACACCTGCCAATATGAAGCCATTCCGTATGTAGGCGTTCGCAGTGGTCCGTAGATACTTGCGGCGACTACAGCTATG
GAGAGTAGGGTATACCTATCGTTCCACTTTTTTTCCACACCCCCTAAAAATCTCCGCCTCAAATTAAGCGGCAAAAAAATTCCACTTCAATTTCTTCTTTTTGCAAATGTGCCTCTAAAACACTCATAAACCCCCCTATTTTGCTAGTTTTTCCTTTTCTAGTCTCCTAACCTTATTATACACATAAATGCCCTTAATTAGCCTCTTTTTAATCTAACCTCCAAAAGCATGATACACCAAGGCAAGTTGTTGCTATTTTAGCCCCTCATCATAGCCAATGTGGAAAATTTACCACATTTTGTAACTTTTTTAACTTTTTATTTATTTTTTTCCTTTTGTGTGGTATAATATGGGTAAAATGAATAAAAAGATGATAAAGCCAACTTTAGTTTTAGCGGCGGACTTTGAGACAAGGACTATCAACCAAAAGAGTGAAGATGTTCAAGCTATAGCTCAAGCTTTTGGTCTTTCTCCTGTTTTATTAAAGTATAAAGATAAAAAAGAATATCTCCAAGAAAAAACCCTTTTTTATGCTAACTATGGCAATGACATAATGGAAGAGTTTTTCCAAAGTATTTATTCATATTTAAAAGAATATAAAACTAATCAAGTAATTATTTATTTTTTTAATTCGAAAAACTTTGACTCCTTTTTTATTCGTAAGTATTTAATTCAAAATAAATTTGAATTTAAACTGGACATTCAAGAGCATAGCAATAAATCATTTAAAACTATACATACTAAAGCAGGGATTTTAGAAATAGCTGTTAAAAAAGATAGATACTATCTTTACTTTAGAGATATTTACCCGCATCTTCCTGGAATGAGCATTGATAAATTAGGAGCAATGCTTAACAAGCCAAAAGGAGATTTTACTAACTATGATTTAGACCTTTCATTAGAGCAAAGTAATAACTCCTTATTATTTCAAGAATTTAGAGACTATACTATAAGAGACACTGAAATTGTTAGAGATAGTATTTTTAGACTTGAAACTAAG
GCAACGTTATGGATCACATAACTAAGTTCTTGCGAATGGACTTCTCGCCCAAAGATGGCGTCCTAACCAGACGCCAATGTGCTGAACGCTTCGATGACACCTGGGGACTCTTAATTACCCAGGCGAGAATGACCACAGCGCACACAGCGGATATGTGTGCATGGTACGAGGGGTCCCGGGAGACCAACCAGTACCTCCCCCTAGAGCAGTTCGTGGACTCCAGGGATGCCAGCAAGGAAGCTGAAGACAAGGTGGACAAATTGTCCTCCCCCCCTACCCGAGGCTGTGGTGGTACCACGGTAAATGCTGATGGGGGCCTTGTGGAGAACCCTCTCCCAACTAATAGGGATGAGATGCCTGCATCTAGCATGCAGATGAATGCCCCATCGGGTGGCATTGCCGTGGCCTCTGTTAATAGTGAGGTCGCGCGTTGGGTATTTGCTCTACCCCGTGAACTGGATGAACCTATTATGGAGACTCCAGTAGACCCGTCTGCTCCTACAGAGGCAGAACGTGAGTTGGCGCGGGTATTGAACAATACCGTTGCTGTCGGGGACACTGCATCGGCACTGTCCACCATCCAGGAAGAGCCACAACACGAGGTAATTGCTGTGCCTGGGACAGCCGTAGGAGTGGTCCACCAAGAGGACCCAGCCCCAGTAGAGGGCTCCCCTAGTACAAGGGATGCCGCCATGGAAGGCGATGCGGGCCACTCAGCCCATGCCGGTGATGACACCGATGCCTCAGTGGAGATGCCCACGACAGTGGAAGCAGCAGGGCCCCTAATGGAAGAGGGGCCATCCATGGCTCACTTAACGAGCTATACAGTAGCCATGGAACTCAGGTCTAGATTCGGCCTGCGACCGGCCAGCCCCGCTAATATAGAATTAGGGGCGCGAGTTGCTAGGGAAATCCTGAAGACCGCTGGGGCCAGACGCCAAGATAACTACTATCTGGCCCAGCAGGCAGTCAAGTTTTTCCTGACGCCGACACTCCTGGA
CTTCCCATGGATCGTTTTGAATTCTTATTTTAGGCTTGTTATTACGCATTTTATAAACTCCTTAATTGTTATTTGATACCAATATGATACCGTTTAATCAAATATGCTCATAGCTTGATGTTTTTTATCAGTATATAAATGAGAGTACGTTTGAATTGTTTCTGTAATGTTAGAGTGCCTCATTAATTCCATTAATAAATACATATCTACACCATTATTAATTAAATAGCTTGCGTACGAGTGTCTTAAATGGTGTATTTTTAGATTCGAGAATACAGATTTAAAATGATACGAATAAGTAATGTATCTAATAGGTTCTAAACCCCCGAATATAAAATAGTTTTCGTCAAAATATTTATATCTTTTAGAAGATTCGTTATACATGTTTTCAAGCATCTCTCTAATTAAATTTGGCACAGGTATTATCCCTTTAGAGCTTTCTTTTTTAGATTATATTCAATTTTTCTATTACTTAAATTGATTTTCTTATTTACGTCAATTTCGCCTTTTATTTTATTGTAATCTTTCCACTGCAAAGCTAAAGCTTCTCCTATTCTAAGACCAGAATAAAATAACAGTTTAGTTAGCTGACGAGAAGTATCGTTTGTGATTTGTTCTACTTTTTCATCAAATTCTTCACGAGTGATAAATTTAGCTTGTGGTTTTGTTCTGGGAATAGGAGTTACCGATAATGTGGGGTCGTATAAGAGCTTGTAATGCTTTTTGGCGTAATTGATAACTGCTTTAAAACCTGCCCACACAGATCGTGCATAGCCAACAGAAAGACCTGCATCGTTTAACAAATAATTCCTGAAAGCAGTACATTGCGTAGTAGTGATTTTGCCAATAGGGATATTTCCGAACCTTTCTTTTATGTGAGTATTGTATTCTGTAGTTCGCTTTTCTATTGAGCGTGCAGAAAGATTTTCATTTTTTAAACGATCAAAAAATATATATTCAAAGGGTTGATTGTCCGAGTATCCATATTTAACATTTTGTA
GGCACTTAAGCGCTGCAAGATGGAAGTGATTGAAAAGCTCGAGACAATTAGAGAAACGTTAAATGACACAAAAGATAAAAAAGATTTCCAAAAAATTCATGATGAACTAGTTCAATATCTTGACGGTATAGATCCACTGACTATCGATGATGATAAATGGAATGAAATCCTTAAACTTTTTAAAATTATCATAGTAAAGTTAAAAAACTCAACAATCAAAACGACTTCTCTTGAAAATGAGTTAACCCAACATGAGAAAAAAAGAACGGTTAAAGAAGTGGAAAAAGTTGAAGAAGACATGAAGGTGGATGTGGCGAATGATAATAGCAAACCAACTCTTATGGATAAAGTATTACAGGTGTCAAGTCAGCCAAATAATCCATATTCTGCTGATGTATTACAAATAAGAACAATTTTATCAAAAACTTTGTTTGTTGATACGGATTCTGAGGCATATTCACTATATGTTCCAGAATCTCAGAAACTTGATGTTTCACCAATTACTATTGAATTAACTACGATTGAAAAGTATCAACCAAAGGTTAATATTCTCAAACAAGCAGTTATAGTCCCATCACAAAATCCATTGCTAGCAGATACCTATGGTGCACCTGAGATACTTTTTTCTACTGATTTCTTTGATGATATCACTTCAAATTCTTCAGAAGGATTACAATTATATTTCTTTGATAAGGCATACAAATTAAAAAAAGAATTACCAAATCTACCATTTCTTTCATCATTAGATAAGGATGTTAACCCGCTTAATCCACTTAATTCAGTATGTAAATCATTTGGACAAGAAAAGTATTATGATATGGTAATGGATCGCACCGATAGAGGATTAGATGCTAGAAGAGCAGCAATGCAATTTGATAATGTTATCGTTGATGCACAAAACAGAACCGTTCAATTTAATGTTAGAATGCATCCATTTGATTTACAATTGCTACGTATATCTCAACAGTTCGCTGAGCCAATGCAAGATTTGGCTCCAGTT
TCGAGACTTGCTCCTGCCCTGTTCTACACTGCACTGTGGTGCTACTCTACCGGTTGCTCTGAGCGACTCGTACTCTGGTGTGCACTTTTACCAGTAAAGTAACCAGGTGACTTTAAAATTACACATCTCTGAACTCTGCCTGCTGTGTTGGTGTGGTGTATGCTGGTGTAGTGTTTGCTGGTATAGTGTTTGCTGGTGTTGTTTGCTAGTGGCGTATACTGGTGTTCTGCGGCTGCTGTATACTAGACTAGTGTTTTTTGTAGTATAGAGTTAGAGTTGGTTTGCATTTTAGTTTTACTTTGCATCTTAGTTTTACTTTGCATCTTAGATTTATTTTGCATGTTATTGTATTTTAGGACTTGCATTATAGTTTGAATTGTAGTTTTAGTTGCATCCCAGTTACTCTTGTTATTTAACTCTATTTTATTATTGTATTACTTTACTACTCTATCCATTTATATTTTGTATTCTTTTGTGTACTCTTTTCATTTACTCTTAGTGTACTGCAATTGTAAATTTACTCTTATTGTTTATTTACTCTTAGTGTACTGTAATTGTAACAACTGGTGTTAGTAGAAGTTGTAACAACTAGTGTTAGTAGAAGTAGAAGCTTGTAAGCATGAATCCTACCGGTAAAAGTCCCCGTTCTAAAACTAATCCCCAGTACTATCAACAACCCGAGTTTGCATACAACAACTTGATGTATCCAAACACTTATCCCAACGGCTATGGGTACAATTTCAATCCAATGATGCCCGACACTGCCACCATCTTTCCTGGTACTACAATCTTTCCCATTCCAACCACCAATACTAACATGGCTCATGAACTCGGTAATACTGCTGCTCCCAACATTACGATGCATGACTTGGGCTTTGAAATTCCCGTGTTTGATGTTGCCAATAACAATCAAGCAGACATGTCAAACAATCCATCATCTTTTGTTTATAGAGACACGCTAAACACTCCGACTCCCGACATGCAACATGCAATGGAACTC
TAGTCCAAGTGAGTTTCAAGCTTCAAATAAAACTTTATTATTATAAAAACGTGACCCAGTTAATACAATGAGCGTCTGTTTAAGGTAATTGATAACAAGTTTTTTTTTTTGCTACCATTAATTTTAATAAGCATTCCCAGTTTTTATGTGAATTCCATAATTAATCCTTCTGAAAAATATAACGATTAACTGTTTTATAAATACAAGCTTATCAAGAAGTGGTTCGATGCATACATAGTGCTTATTGTTCTATATAATAAGTAAAGCTCGCGATAACTTATTCAGTATGTACTAAACCACTGACTTGTATACTAGTTAATATCATTAGTCTCCACAAATTCTGGATCAGTGTCTGGATCAATCTTGGTAGCAAGTACGATCAAACATACATAAGAGTTATTTATTTAATTAGAATGTTAATGTGTTTCGATATTATAAACAGATTGTGGTATTTTATTTTCAGAATGAGTGGTATGAGGGAACGATCTCGTAGCATCAGCACGCAACAGGATAGAGAAAGGTATTTCAATAACAATTATTTACTATCAATTTAAAAGTCGTATTTGTTCACGACAAATCTTAGATAATCATACGTTTTCTGTTTACAAATCAATCAGTGAGCTGTATTTATACCCTTGGAATTAGGTTTCAACGGTTTGGATTTAACTGGCGGCAAATATAAAAATTCCAAGTTATAATGGCAGAAATTGTGGGAAAAAACGTCAAGTATGAGATACAACGTAATAAAGTTACGTCCATTGTCTTTGTTCCGATGCTGCGTCATTCGACCTTCACCCTGTCTGGAACTGTTCCTCTCTATTTTTTGTCAATATTACCGTTTTTAGCTGTATTTTACTTTAATAGGGAAAATCAAATACTTTCGGCTGGATTTTTTTCGGAAACAAAATCTCTCAATACAAAACATAGACCGCACTTTGATACATTACTGTCTAATCTGGTGAAGTGCGCTTTAATTATTTCATAACATCCGTTTGTTTAA
AAAATAAAATAACAAACAAAACCGACCAAAGCTATCACAAACCCACACACACCGCTCTATCATCTGAGCACACAGCTTTTCTCTGTCTTCACCCGCGCGTGTCCGTCCCTCTTGAGCCGTAGCCTTGATTCCATCTTGTGCTTCGTTCTCCTAGTTCTTTCCGCTTCTATGGCATCCACCAGTTCTAACACTTATTACATGGATGGCGACCCTAGATGGCCGACGCGAGACCCAGGAGCCCCTATTACTAGGGACGCTCTACCACAGCGCATATCTGAAGCTTGGAACACCGTCATCATAAGGCACATGCTTTCTGATAGCGATGACCAGGACTCCATTCTTGGTAGAGATGGTTTACCAGCAACACGATTCAACGCTTACAGTGGCTTGCTGCCAACCTTCGTTCAATCTCTTGGTCTCCCCGTTAACCGCTTATGGCTTCATGCACCTGTGTCAGCAATTGAAGCCCCGTTATGCGTAGACACCTCCTATGTCGTCCATGGTCTATACATGTCCATTGGAATCCACGCATATGAGGAAACGAGATTACAACCAGTCGGGACCTTCATTGCTTTCAACTTCGCAAACGGCTACTGCTATCTGAACTTTTTCATTCCAATGAGCTTTCAGATCAGTGGCGCCAACGTTGAAGCTTTCTCCCGACTCATCGAGCAACTCCCTGATGTGCTTGGTGCATACCCAACGCTTGGAAACCTCTTGAAAACAACCATTTACTTAATGCGTGTCTTTCCGGAAATCTTGGATGCCCCAATCCCTATCATCGCGAAGCGTCCAGGCGTTGCGCAGTTTCACGTAACAGATAACAGAGGTTTACCTCCGACATGGTTTTCCATGATGTGTGGTAGTGTCTCATCGTTCGTGACGCTCTTACTGCACAATCTTGGCGATGAACTCCTCAACGGCATTGTCGGCTCAGCTGAAGAAACAGGTCGATATACAAATTGGAATTCTGAACATGACCACTGGATTGCAAGCAGGT
GCGAATTTGGGAACTTTTGTTTATTTAAAACGATAACATGCAAGCAAACAGTAGTAATTATATTTTAGATTACATAGTTGATGCTACCCCAAAGATACCTTTGAGTCCATCAACCGTGATATTGCTGAAATCTGCTTCCGGTTTTGTCAACACACTCCATGTCCTAGTTGGCCCTTCACCATCGCCAAAGAAGTTTCTATCATTCTGAAACCCCTTGTTCTTGTCGGTTATTATCCTCTCGGCCATGTCAATTCTGCCATCTGGAGTGAGGCTGTAAATTATGGCACATGTCAACTTCAAAGTGAAGTTTTTTATCGTTGGTTTTTCATCAGATAAAGGATGAAGCCTTTTCTGATTCTTCCATTGTCCCTCCATTGTTTTCAGAAAATCTCTTATTGCAATTGATTTTTCAATCTTCTGATTAGTTTCCAGCAATGGCATCAGGGATTCAGGAGTTGCACCAACAGCAGGGGACAACTTTTGCTTGGTCTGAAAACTGCTTGCAAACCCAGCATATCTCACAGATCGATTACCTGCAATATTCAGCTTACACCTAGAGCAAACAGCACTTGGTAAGTTGTCTATATCAATCTTGAGAAACACCCTTGCAGGGAATTTCTTTGTTGGAGCATGGCTCAATTCCTCACTGATTTGTGATAAACTTACATCACCATCATACAGCTTCGATTTGACAAATTCAGGTACTTTCCTTTTGTCATCGGCTTTTCCAGGAAGAGATCCTTGTGTAAAAATCAAGACAAATGCTGCTTGAATTGCTCTCTTTGCTACTCTGATATTCTTGATTATATCAGAATCACACACTCCATCAACTTGTTCCATTTTGAACAAGTTGAGCGACTTAGTATCTCCTTTCATAGAGACATAAACCAGACCATCCAGTATTTTTGTCCCAGCAGTAATAAGCATATTGAGTTCAGCATCAGGATTGCCAAAGTGTTTGATGATTATCTCCCCTTCGGTGTAAGATTCATCATCAAGA
AGAAATACCTCAGGACCTGACCGTCCGGTGAGTTGCGCTTATCCCTTGCGTAAGGTATTTCTCTCTCCTTGTTAATATGGAGGGTTTGAAGGCTGAGTCTACCACAACTGTGGGGATAAATTGTAACTTCCAGCAAACAGTGATGACTGAGACCGGTGATAAGTTGATGTTCGGAAGTTTACCTTCAGTTTTGAATCGACCTGTTGCAAGGAGGAACTATTATCGTACATTATCGAACTGGGTTTTGACGTACACTAAGACAGGGAAAATAGAGGATACACATGATAATGCTGGGAGTTATGTCGAGGATCTCGTCAAGACTGACTTCAATGCTAAATATGACTGGTTGGCTAAGCGTGGTGTGGCTCGTGAGTATCGCACTGCCGTGGGGTTGGCCATCATACCTAGTATCCCGGCGATTGTGGCAAACACACGCATTGTTACTGGTACATGTGAGGTAGCGAGGGTTGCTGTAAAGCTGCCCAAGGTTCTGAACATTCTCACCAGATTCACACATGTGAGTGTTAAGGTACCGTACTTTTATCCACGTGTGGACATAAGTGCGCGTGGCGTGCTCATTGGCCTGGCGGCGGCTGCAGCACTTGTTCCTATTTGTGCTGGCATAGCGTACGCTACCCTCCCCAGGGAAAAACTGTCTGTGTTTAGGTTGAAGACAGAGGTTCGTGTTCATATGGAGGATGAGAAAGAAGCAACAGACTTGTTGTTGGTTGAGCCCGCTCGGGAGCTCAAGGGTAAGGATGGTGAGGATCTCCTCACTGGTAGCAGATTAACTAAGGTGATCGCGTCCACGGGGCGCCCTCGCAGAAGGCCTTATGCAGCTAAAATTGCACAGGTCGCGAGAGCTAAGGTGGGCTATCTTAAGAACAGTCCTGAAAATAGACTAATCTACCAGCGAGTGATGATTGAGATCATGGACAAGGACTGCGTCAGGTATGTTGACAGGGATGTCATATTGCCTTTGGCTATTGGATGCTGTTTT
GGCGAGGCGGGGAAAGCACTGCGCGCTGACGGTGGTGCTGATTGTATTTTTTCAGCGTCTCAGCGCGTCGTGACGGCACTTAGTCTGCCCGTTGAGGCGTTGTGTGTCTGCGGGGTGTTTTGTGCGGTGGTGAGCGTGTGAGGGGGGATGACGGGGTGTAAAAAAGCCGCCCGCAGGCGGCGATGTTCAGTCGTTGTCAGTGTCCAGTGAGTAGTTTTTAAAGCGGATGACCTCCTGACCGAGCCAGCCGTTTATCTCGCGGATCCTGTCCTGTAACGGGATAAGCTCATTGCGGACAAAGACCTTTGCCACTTTCTCAATATCACCCAGCGACCCGACGTTCTCCGGCTTGCCACCCATCAACTGAAAGGGGATGCGGTGCGCGTCCAGCAGGTCAGCGGCGCTGGCTTTTTTGATATTAAAAAAATCGTCCTTCGTCGCCACTTCACTGAGGGGGATAATTTTAATGCCGTCGGCTTTCCCCTGTGGGGCATAGAGAAACAGGTTTTTAAAGTTGTTGCGGCCTTTCGACTTGACCATGTTTTCGCGAAGCATTTCGATATCGTTGCGATCCTGCACGGCATCGGTGACATACATGATGTATCCGGCATGTGCGCCATTTTCGTAATACTTGCGGCGGAACAACGTGGCCGACTCATTCAGCCAGGCAGAGTTAAGGGCGCTGAGATATTCCGGCAGGCCGTACAGCTCCTGATTAATATCCGGCTCCAGCAGGTGAAACACGGAGCCGGGCGCGAAGGCTGTCGGCTCGTTGAAGGACGGCACCCACCAGTAAACATCCTCTTCCACGCCACGGCGGGTATATTTTGCCGGTGAGGTTTCCAGTCTGATGACCTTACCGGTGGTGCTGTAACGCTTTTCCAGAAACGCATTACCGAACACCAGAAAATCCAGCACAAAGCGGCTGAAATCCTGCTGGGAAAGCCATGGATGCGGGATAAATGTCGAGGCCAGAATATTGCGTTTGACGTAAATCGGC
GAATTCTACCCGTAAAGCGAGTTTAGTTTTGAAAAACAAATGACATCATTTGTATAATGACATCATCCCCTGATTGTGTTTTACAAGTAGAATTCTATCCGTAAAGCGAGTTCAGTTTTGAAAACAAATGAGTCATACCTAAACACGTTAATAATCTTCTGATATCAGCTTATGACTCAAGTTATGAGCCGTGTGCAAAACATGAGATAAGTTTATGACATCATCCACTGATCGTGCGTTACAAGTAGAATTCTACTCGTAAAGCCAGTTCGGTTATGAGCCGTGTGCAAAACATGACATCAGCTTATGACTCATACTTGATTGTGTTTTACGCGTAGAATTCTACTCGTAAAGCGAGTTCGGTTATGAGCCGTGTGCAAAACATGACATCAGCTTATGAGTCATAATTAATCGTGCGTTACAAGTAGAATTCTACTCGTAAAGCGAGTTGAAGGATCATATTTAGTTGCGTTTATGAGATAAGATTGAAAGCACGTGTAAAATGTTTCCCGCGCGTTGGCACAACTATTTACAATGCGGCCAAGTTATAAAAGATTCTAATCTGATATGTTTTAAAACACCTTTGCGGCCCGAGTTGTTTGCGTACGTGACTAGCGAAGAAGATGTGTGGACCGCAGAACAGATAGTAAAACAAAACCCTAGTATTGGAGCAATAATCGATTTAACCAACACGTCTAAATATTATGATGGTGTGCATTTTTTGCGGGCGGGCCTGTTATACAAAAAAATTCAAGTACCTGGCCAGACTTTGCCGCCTGAAAGCATAGTTCAAGAATTTATTGACACGGTAAAAGAATTTACAGAAAAGTGTCCCGGCATGTTGGTGGGCGTGCACTGCACACACGGTATTAATCGCACCGGTTACATGGTGTGCAGATATTTAATGCACACCCTGGGTATTGCGCCGCAGGAAGCCATAGATAGATTCGAAAAAGCCAGAGGTCACAAAATTGAAAGACAAAATTACGTTCAAGATTTA
AATATGACGCACACCAAGTACGTTCCAAAATTGTTTTTTTAATTTTTAAATTTACAACAAAATTTTTTTTAATTTCCGAAAATCATAAACAATCATATCGGTTACTTGGATTTTTTAATTTTTTTATTTTATATCTTTTTGTAAAGAAAAAAAACTAATTTTTTTTTCTTAATAGTCTTATGAACGTGGACTTGGCGCGATTTTTTTTACAGTGAAACTGTTTTTGTTCGGATTTTAGTATTTTTTGTAATTATAATAAAAATTTACAATTGGTACCAACTTAAATCTCGCGTTGGCTGCATTTTTTATAGCAAACTATCCCCTTGAAGCTACAGTTTATGTAAAAATAATTCCAGCGCACCCTGGCAGGTGTAGACACAAGCTGTGAAATATCTTTTTTTAACTGTAGTTTCCCATCTAATGAAGGATTACTATACATTCTCGAATATTTTAGTCTGTGGCAGATCACTTTGCCCATCGAAAAAAAGTCAGGATCGAAATTTTTGCGTTGCTATAGTTTGTGCTGATTAATTGTTATAAGTGAATATAATTAATTAATAACAGTAAAATAAAGTATGAATTACTGTTATAATATACAATTTAGGAAAAAAAAGTACCGTAGAATTAAATAAAATTTTGCAACTTCAAAATACCGTTCTGCTTACAGTAAACACAGTCGGTAGTCTGGCGCTCCGTTGACAACGGATTTGAACGGAACTTGGCGCCAGATTCTACCGAATCTGTGGATCTCACATCAGTATCAACACTATCATCAGTGATAGTTCAGCAGAGTTTTTCTCAAACGAGACTCCATTTCTTCGTGTCAATACTTATTTTCAATATTACCTGTAATCTATACACTACATCCTAATTGATAAGCATATTTCGACATGGTTTATTGTTAAAGACTATCGTTACAATGAGTGTGACACTCTTTGAGGCTCAAAGCTTTAAGTTTGATAAGTAGAAATTTTTCATGTAGACTAACCTCAATGAAATA
AAGTTTTCTCTAGAACGCCCCGCGCCTCTCGAAAATTTAAAGAATCATTCACATAATTGAATATTACTCTTCACTCTTACGCAATATCTACCTCTGCCCCAGCTAGACAACATGTCTCAACAAAACAATGCACGCGTCTCAACCGCTTCTCGCACCAGTTCCGTCGAACTCCGCACTCCCGCTGCCATCGCCGCAATTGCCAAACGCTTTGCCCCTGTTGTTTTCCAAACTGACGACACGCCTGTCCCACCATCCAATGCTGACTACTTCGCACGTATGAACATGCCCTCAAACATCGAACTTGACTCCGGTGACTATGCTACTATTGATGTACAATTTGACACACGCTTCATTATGAACTACATCCTGTACCATGCTACTAACCGCGCCCCCGAAATGAACTTCAAAGGACACCCCTACGCTACGCCTCTCTCCTATGCTGGCTATTGTCTCACTCTGCTATACACTTTCATGTTAGCTGTTGACGTAACCACTCGCCCCGAGAAATCCTGGCACGCTGCCCGATTTATGTCTGACGCTGAACGCAAAGACCTCTATGACGTCCTTCTCTCCTCCAGAGTTCCCACCTGGTTTGTCGACCTTCTAATTGAATTCGCTCCTGTATTCGATCCCCGTCGTAACAACATCCTCATGGTCCCAACTCTTGCTGGCTACATTCACAACATTGATTTTGGTCGAACCTTCCCCCCGTCCATCTTCTACTCCGCGCACCATCTCCTGGCTTCCACCCGCACAAACCTGGATCCAGACAACGTTATTGATTCCCTCATGGGTACGCCCCTGATCAATCATGGAACAAACGCCTACACAGTGTCCAACTATCTTGGAACCTGGTATGACGCTGGCCACCACCCCAACTTTGTTAATCAAGACTACATGTCTTTCTTTAACCCTCTTGTCGGCCGATTCCTCACACAACGCCCCACCTTTGCTAGACTACCCTTCTCTCCTGAAGACCTTGCTGATAACGGTATTGGTA
ACAGGATGGCCGCGCCCGAAAAAGAAAGTGGTCCCTCCTCACTAATTTATGTCGGCCAATCAGAATGTCAGTGAAAACGTTAGATAAGTAGTGTTTTGTCTTATATACTTTGGTCCCAAGTATGTTACAGTTGCACTATGTGGGATCCATTATTGAATGAATTCCCTGAATCAGTACATGGGTTTCGATGTATGCTGGCCATAAAATATTTGCAGGCCATAGAGGAAACATACGAGCCCAATACATTGGGTTACGATTTAATTCGTGATCTCATATCAGTAGTTAGGGCCTCCAACTATGTTGAAGCGACCCGCCGATATATTCATTTCCACTCCCGCCTCGAAGGTTCGTCGAAAACTGAACTTCGACAGCCCATACTCCAGCCGTGCTGTTGTCCCCACTGTCCGAGGCACAAGCAAGCGTCAACTATGGACGTACCGGCCCATGTACCGAAAGCCCAAGTTTTACAAAATGTACAGAAGTCCTGATGTACCACGGGGATGTGAAGGTCCATGTAAGATCCAGTCGTATGAGCAAAGGGATGACGTGAAGCATACCGGTATTGTACGTTGTGTTAGTGATATAACTCGTGGTCCTGGTTTGACTCATAGAACAGGGAAGAGATTCTGTATCAAGTCCATGTATATATTGGGTAAGATTTGGATGGATGAGAACATTAAGAAGACGAATCACACTAACAATGTCATGTTCTACTTGGTCCGTGATAGAAGGCCCTATGGAAAAAGCCCAATGGATTTTGGACAGGTTTTCAATATGTTTGACAATGAGCCCAGTACTGCCACTGTGAAGAATGATCTCCGTGATAGATATCAAGTACTTAGGAAGTTTCATGCTACCGTTACGGGTGGACCCTCTGGAGTGAAGGAACAGGCATTAGTGAAAAGATTTTATAGGCTTAATAGTCATGTAGTGTATAACCATCAGGAAGAGGCTAAATATGAGAATCATACAGAGAATGCGTTGTTATTGTATATGGCAT
GCTATTTTTGCCTCTTCCCAGACGTTGTCGCAATGGAGGTGTGCTTGCCCAACGGTCATCAGGTCGTGGACTTGATTAACAACGCTTTTGAAGGTCGTGTATCAATCTACAGCGCGCAAGAGGGATGGGACAAAACAATCTCAGCACAGCCAGATATGATGGTATGTGGTGGCGCCGTCGTTTGCATGCATTGTCTAGGTGTTGTTGGATCTCTACAACGCAAGCTGAAGCATTTGCCTCACCATAGATGTAATCAACAGATCCGTCATCAGGATTACGTCGATGTACAGTTCGCAGACCGTGTTACTGCTCACTGGAAGCGGGGTATGCTGTCCTTCGTTGCGCAGATGCACGAGATGATGAATGACGTGTCGCCAGATGACCTGGATCGTGTGCGTACTGAGGGAGGTTCACTAGTGGAGCTGAACCGGCTTCAGGTTGACCCAAATTCAATGTTTAGATCAATACACTCAAGTTGGACAGATCCTTTGCAGGTGGTGGACGACCTTGACACTAAGCTGGATCAGTACTGGACAGCCTTAAACCTGATGATCGACTCATCCGACTTGATACCCAACTTTATGATGAGAGACCCATCACACGCGTTCAATGGTGTGAAACTGGAGGGAGATGCTCGTCAAACCCAATTCTCCAGGACTTTTGATTCGAGATCGAGTTTGGAATGGGGTGTGATGGTTTATGATTACTCTGAGCTGGAGCATGATCCATCGAAGGGCCGTGCTTACAGAAAGGAATTGGTGACGCCAGCTCGAGATTTCGGTCACTTTGGATTATCCCATTATTCTAGGGCGACTACCCCAATCCTTGGAAAGATGCCGGCCGTATTCTCAGGAATGTTGACTGGGAACTGTAAAATGTATCCATTCATTAAAGGAACGGCTAAGCTGAAGACAGTGCGCAAGCTAGTGGAGGCAGTCAATCATGCTTGGGGTGTCGAGAAGATTAGATATGCTCTTGGGCCAGGTGGCATGACGGGATG
AAATAAAACCCCTTATGTGTATTGCTCGCAATGTCTTCTACCAACGTAATCCTCCAACCAACATGGCCAATATTTCAACAATTTCAAAGCGGAGACACCATACAAATATCATTAGTGCGAAATAATAGAGTCGTCAACTCATTTGTTGATCAACAACCCATCCATCCATCTTGCATCGGGGAATCTCTAACTACAACGATTATCGTGAATCAGGTTAAGTATCTGGACTGGTTAATTGCTCAGAGTGAAGCACCATTGATACCATTACTATCAGCGAAACATGAACTACAAGCTGCCAATTCGAATGGCTTTTTCAGTCGTTATCTAGCACACGCAATTACCTCACGGAGTAATCCATATGAAGTAACTTCAGAGCAAATTCTTGGTATGGTTAATGATAGTTTGATTGAAGTTAAGGCAGTTACAACTCAAGTCGCTCGGAATACATACGATGTTACAATCGGATTACAAAGTTTATCGAAACAATTGACTGACGCTATTGCAACAATACAGCAACCAGCTACTAAACCAGATGTAAGTGGAAAGGTTTGTGCGTGTGTAGCCACCATACCAAGTCAGCCATTGATAGTGAATGATCCTGTAACTCATCTTGGTGGAATTCGTACCGCAGTTTGTAACCGAAGTGGATATGTTACAATGTTTGAATTGACACGCGACTGGGCACTTGTCAAACTTGGATGTGGTTACGAGATGTCTGAATATTACTTTTGGATTTATTTTCACCGACGTGCTGATGATACACGAGTACCAAAACTTGGCCACTCTAACTACACCGCCGTTAGCATGTTCTTGAGCCCGATGTTAGCCTCCCACTTTGACAATTCAGTCTCTGGTGTTGCAACAATCTCGACAACGCTGTCACCAAATGCACTAGCAACATCTTTGAAACATGCTTTCCTTCGTCTACCAACAATTAGTTTGTCGCGTTCTCATCCAGTTAATGCGGTATTGCTTAAACTCGGTGGTATTCCAATGGGAG
ATTCCCAATAAAGCCTCTTGCTGTTTGCATCCGAATCGTGGTCTCGCTGTTCCTTGGGAGGGTCTCCTCTGAGTGATTGACTACCCACGACGGGGGTCTTTCATTTGGGGGCTCGTCCGGGATTTGGAGACCCCTGCCCAGGGACCACCGACCCACCACCGGGAGGTAAGCTGGCCAGCAACTTATCTGTGTCTGTCCGATTGTCTAGTGTCTATGTTTGATGTTATGCGCCTGCGTCTGTACTAGTTAGCTAACTAGCTCTGTATCTGGCGGACCCGTGGTGGAACTGACGAGTTCTGAACACCCGGCCGCAACCCTGGGAGACGTCCCAGGGACTTTGGGGGCCGTTTTTGTGGCCCGACCTGAGGAAGGGAGTCGATGTGGAATCCGACCCCGTCAGGATATGTGGTTCTGGTAGGAGACGAGAACCTAAAACAGTTCCCGCCTCCGTCTGAATTTTTGCTTTCGGTTTGGAACCGAAGCCGCGCGTCTTGTCTGCTGCAGCATCGTTCTGTGTTGTCTCTGTCTGACTGTGTTTCTGTATTTGTCTGAAAATATGGGCCAGACTGTTACCACTCCCTTAAGTTTGACCTTAGATCACTGGAAAGATGTCGAGCGGCTCGCTCACAACCAGTCGGTAGATGTCAAGAAGAGACGTTGGGTTACCTTCTGCTCTGCAGAATGGCCAACCTTTAACGTCGGATGGCCGCGAGACGGCACCTTTAACCGAGACCTCATCACCCAGGTTAAGATCAAGGTCTTTTCACCTGGCCCGCATGGACACCCAGACCAGGTCCCCTACATCGTGACCTGGGAAGCCTTGGCTTTTGACCCCCCTCCCTGGGTCAAGCCCTTTGTACACCCTAAGCCTCCGCCTCCTCTTCTTCCATCCGCGCCGTCTCTCCCCCTTGAACCTCCTCTTTCGACCCCGCCTCAATCCTCCCTTTATCCAGCCCTCACTCCTTCTTTGGGCGCCAAACCTAAACCTCAAGTTCTTTCT
ACGAAGACAACAAAACAATCAAAGGGGATTAATTGGTTCGGAGTTGTCTACTCTAAGCCTTAACGGGAACTCCCGTATTGCCAAGATGAGTTTGTCACGGTTGTACTCTAAGAAGACTCAGTCATCTTACAATGCGACGGCGCCGCTTGATCGAGATCCTCCTGAGTACCCGGGAGATGCGTTTAAGAAGTCTCGGAACAAACCAACGTTGACTAGGCCAAAATCAAACCTCTCATTGGATGATGCTCGATGCATGATTAAAGGGCAGATTCAGAATGGATCAGTGGACATTGAATTGGCAAAACACTACCTAATTTTGGTGTTGGAGCAAATCACCGAAGACAACTCTGATGACTGGACCTCGTTCGGAGTTCAAATCCTCAGTAGGACTGAAAGGGGCCGGCCCCTCTGCATGGTTAATATACAATTGGATGACAAAGACAAAACCTTTGATTCTCAGGTCAAGGACTCCACGGCAACGGTTGAAGATGACTTATGGATGACAACTTATCTCTTGGCAATTTATCGGATAGGAAGAGCGACGAACAAAAATTATCAGACACAGTTAATTGACGAGCTCAACAAGCTCTTGGCAACATTTCCCGGGGATTATGTTCCTATGGTCCAGGCTCTCCAGGCTTTTGACTCCTGGCCAAATGACCCAAATTATTGCAAGTTGGTCGCTTGTGTTGACATGTTTTTCTCCAGATTTAAAAAGTCAAAATGGGCAATTCTCAGATTTGGCACAATTTCATCTAGATACCGGGACTGTGCTGCTCTTACAGCCTTAAATCATTTCTCCAGGCTTTTGGGAGTAGATCTAGTGGATGCACTTGAGTGGAGCTTTGTGGGCCGTGTCTCAGATGAAATTGAGCAGATGTTAAAGCCAGATCAGGAATTGGACAAGGTTGATTCTTATACCCCCTACATGATTGATTTAGGAATCTCTAAGGCTAGTCCTTACTCGACTGTCCGAAACCCTGCATGGCATTTGTTCTGC
GCTCTCCTTCATTACAATTGCCTGCCTGACAAGCACAACATGTCATCTTCTGTCGCCCCTGGCGACTTTGTCTCTTCTGCGGGAAGCGGGAAGAAAAACCGTCCCGGCAAGAAGGAGCGACAGGCCCGTCGAGGTCTGTCTGAGGCTACGGCGTCTAACGCCCCCTCATCCCTTACGGGAGCTGCTGTCTTTGCCGCCGGTGCCCCTGCTGACCCCGTCCCCCAACCGGGACGCTACCCTGTGGTCTTTCCATCGGGTGCGGGAGAACCCACGCGCGATAGCCTATTCGCGTATGATGGTGAAAGCATTCAGGACACGGTTAGTGAACTTACTGATCGTTATGTCCAGAACTCTAAGTATGCCGAGTTCGCCGCTCACTCCGGACTGAACTTCGGCGACCTGGAGACGCTGATCCTCCGTGGAATCTTCCTCGGTCTGGCGCAGCAAACCGTCCATTCCCATGTCAATATGGGTCTACCTATGGGTGATTTTTCTCCCGTGGCAACTTCGGACGTCGTCAACTTTGCTGCGATCCGGTCCATCATTTCTCAGTTTGGTGAATTCCAATCTGTCTCTGAGGGTACTCGATACCTTCTTGCTGGCTACGAGTCGACGGTAGCCGCCTGTGTTCGTGCTGCGAAGCGCGCGGACTCAGATAACCCTAAACGCCTCGCTCAAACCTTCTGGCTTCCAACACGTGTGGACGACCAACGTACTAAGTATGTGGTCGCACATAAGTTGGCTTCCTACTGCATTCCTTTTGGTGTATACCTGGATGTAGAGGAGCTGGCTCATCATGTGTTCTCGTCTTCTTCGGATGCGTGGGATGCTGTGAAGGTGCTCCTTGGTGCTGACGCTGCGGCTCAAAACCGCTTTGATTTTCTATTCGGTACTTACAACACCGAAGCTGCCTTCCTGTCTCTCGTGACGGGTAGTGCAGATCGTGTCGACTGGCTTGCCCGTGTGCGTAACACGCTCGCCAAGTTCTTTTCTCTCGGTT
ACGCGAAAAAATGCGTATAACAAACCTGTACATCCAAAAAAGATCGGGGCAAATAAAACCTTGAAAGGGAGTTTTCCCCTCTCTTCTTTCTACAGAAAATGGGCAGTGAAACATTGAGTGTAATTCAAGTCAGATTAAGGAATATATATGATAATGATAAAGTAGCATTGCTTAAAATAACATGTCATACCAATAGATTAATACTTCTAACTCACACATTGGCCAAATCAGTCATACATACAATTAAATTAAGTGGTATAGTATTCATACATATTATAACCAGTAGTGATTACTGTCCTACATCTGATATTATCAATAGTGCCAATTTCACTTCAATGCCTATATTACAAAATGGAGGATATATATGGGAATTGATGGAGTTAACACATTGTTTCCAAACAAACGGTTTAATAGATGATAATTGTGAAATAACATTTTCTAAAAGGTTAAGTGATTCAGAATTAGCTAAATATTCAAATCAATTATCTACTCTTCTTGGTCTGAATTAGAGCCCTAAATCAATAGCCAACACCAGATGGACTAAGCTAACTAAATGTAATAGTTTATAAAAATTAATTGGGGCAAATAAATCAGTTCCCCAACCAGCCATGAGCACCCCAAATCCCGAAACCACTGCTCAGAGATTGATAGTAAATGATATGAGGCCATTATCAATAGAAACAGAAATAATATCTTTGACCAAAGATATTATTACACATACATTCATATATCTAATAAACCATGAGTGTATAGTACGCAAACTCGATGAACGACAGGCCACATTTACATTCCTTGTCAATTATGAAATGAAGCTATTGCATAAAGTGGGTAGCACAAAATACAATAAATACACAGAATACAACAGAAAATATGGTACATTTCCAATGCCTATATTTATCAACCATGATGGTTTTTTAGAGTGTATAGGTATCAAGCCTACAAGAAATACTCCTATAATATATAAGTATGATTTAAATCCATAGGCACTTTTCAAAATTTA
GCCTAACCAGCTTGTTGAGAGTTGTGGAGCCATCCATATAGTTATTCTCTCGCGCGATTTTAATTGTGTGGGTTTGAAGGACCAGTCTATCACTTTGTGAGGATAAATTGTAACTGTGGTCAAAATGGCAAACTGGTGTATGAGTGTTCTTATGTTTTCTTTCGTTACTGTCTACACGATTGTGACTTCCCTTGGGCAGGGCATCAGACGTGGCTTTCGGGCCATTGTCGATGAAGTTGAGAACATCTATGGGGACATGTGTGCTGGATTCAAGGTTGCTTTAAGCAAGCTTAGTGTCTCCTGGATAGTTGTTGTGGGCATGATATTTGTTCTTAATAGTCTCGTGGTTGGCCTCGTCCCCACCCTAACCATGGTTGCTATTATAGCAGCCTGTGTTGGGGCAAAGTATGGGGGTCGTGTCCCACGATACATTCGGGCCCATGTGGATAGAATACGAAAATCTTGGGAAAAAGGGGTGGATGATGATGATTGCTGCGCTCCATTACCTGAGACTTCTCTCGAGAGGGTGCCCACTAAGCTGCGGCCTAGACTAGCTTGCAAGATTGCTGTCAGGGCTATAGCCAAAGTGGGATTACTTAAGAGGAGTGAGGCCAACTCTATGGTTTACCAAAGGGTGTGCCTAGATGTTATGGAGAGCATGAAGATGCGTTGGCACGACAGGCTTGTCATCCTCCCTCAAGCAGTTCTTGCTTGCCTTGAGAGGCCAGAGGAAGTTGAGGAAGTCATGAAGGCCATCGAAGCGTCCTGTAAGGGGCGCTTTGATGTCTACTAGGGGTGCCTATTACAACACCGTGGTTATAACACTGCTATCATTAGCGCCATACCAGATGGAGTGTTATTGAATCACGAAGGGATGGTGGTACGTAAAGGAGCCCCTATCACCACTGAGCGAAAATGGTACTCATTCGCTGGATATGCCAGCACTTACGAGTACATTGTGCACAATTCTTCACTCGTCAACGTTTGTCGTGGTTTGGTT
GGTATCAGAGCCATGAATCGGTTTAAGACCAAAACTCAAGAGGGTAAAACCTCACCAAAATACGAAAGAGTTCTTAACTCTAAAAATAAAAGATCTTTCAAGATCAAACATAGTTCCCTCACACCGGTGACCGACAGGATTACCACCGTAAGGTTTCAGAACAACATCGAAAGCGTTTACGCCAACTTCGACTCTCAACTCAAGTCGTCGTACGATGGTAGATCTAAAAAGATCAAGACTCTAAGCCTTAAAAATCTTAGATGTTACGAAGCCTTCCTCAGGAAGTACCTTCTGGAACAATAAATCTCTCTGAGAATAGTACTCTATTGAGTATCCACAGGAAAAATAACCTTCTGTGTTGAGATGGATTTGTATCCAGAAGAAAATACCCAAAGCGAGCAATCGCAGAATTCTGAAAATAATATGCAAATATTTAAATCAGAAAATTCGGATGGATTCTCCTCCGATCTAATGATCTCAAACGATCAATTAAAAAATATCTCTAAAACCCAATTAACCTTGGAGAAAGAAAAGATATTTAAAATGCCTAACGTTTTATCTCAAGTTATGAAAAAAGCGTTTAGCAGGAAAAACGAGATTCTCTACTGCGTCTCGACAAAAGAATTATCAGTGGACATTCACGATGCCACAGGTAAGGTATATCTTCCCTTAATCACTAAGGAAGAGATAAATAAAAGACTTTCCAGCTTAAAACCTGAAGTCAGAAAGACCATGTCCATGGTTCATCTTGGAGCGGTCAAAATATTGCTTAAAGCTCAATTTCGAAATGGGATTGATACCCCAATCAAAATTGCTTTAATCGATGATAGAATCAATTCTAGAAGAGATTGTCTTCTTGGTGCAGCCAAAGGTAATCTAGCATACGGTAAGTTTATGTTTACTGTATACCCTAAGTTTGGAATAAGCCTTAACACCCAAAGACTTAACCAAACCCTAAGCCTTATTCATGATTTTGAAAATAAAAATCTTATGAATAAAG
GCCAGCGGCGCCACAGCACCACAAATGGCGCGGCCGCGACCTATGCTAGGGAAACTATGTATGTGGTGCCATGAGCCACTGACCAATCTGGACGCACTGAACTTTCTTGAGTGTAACCTCTCTATGGTCTGGAGGAACGGGACGCCATACGGCGCGTGTAAGGCGTGTGTGGAGTTCCAGTGCTTTCTGGAGGTCTATCTACACAGCGAAGGCGACTATAGGCCCCGTGAGGTAGCGCAGGAGGTGGGACGGTCCCTCTGTGATGTGCGAGTACGGTGCTGGTCCTGCAGCAAGCCCCTGACGAAGAACGAGAAGCAGGAAATAGAGCTGCTGGGGAAGCCATTAACGAAGGTGCGCCACAAGGAGTGGAGAGCTCTGTGCTACAACTGCGGTCTGCCACGACATGATAGGGAATGGCTCCCCGTCATTGAGGGAGATTGTTCTATCTGAGCTACCGCAAAGCCTGGCAGACCCAGCAGAAGCGGAAAGCGAAGAGGAGGAGGTGGAGGTGGAATTGGACGCCGTCCGACCTCAGGCGCCATACGCCGTGTGTACCGTCTGCTGCCGCTGCGGAGAAAAAGTTGGACTTTGTGTGCTTGCAACCGACGAGGGAATACACGGCTTAGAAGAGCTTCTCTTTGAGGCTCTGCAGCTTTTCTGCGCCCAGTGTGCCCCCCCCATCGGTCGCCATGGACGCTGAGGAAGCAGGTACGCCTGTGAGAGATGCAGGTACCCCTGTCAGGGAAGGCTCCTCATGGTTTCTGCAGCAAGAGGCAGACTGTAGTGATATGGACGGTAGCGAGGCCAGTGAGGAAAGTGAGGCCGAGGATCTAATAGACGATGCTCCCGTTAGACAGGGAAATTCCCTGCTGCTATTCCAGCAGCAAGAGGCGCAGGCGGACGAGCAACACCTGTCGGTGTTTAAAAGGAAGTACTGTAGTCCTAAAGAGAAAGTAGCAGATCTCAGCCCGCGACTGGGAGCTATTAGCATTTCCCCGAT
ACACAAAGACCTCCAACTTAGCTATCGATAGATCATGGCTATGCCGGAGAATTGGGTGCGCTTTGCGATTGAAATCTCGGATGCTCAGTGGGAGGAGGAAGAGATCCGAGAGTTCATCAATCTCTTCCAGTATCAAGGCTTTGATGCAGCCGTGGTGCTGAGCAGGATTTTTGAGTTGGCCAAAAAGGCTGATCTCTCCCGGGACCAGATGCTGAGGGACATCAGGGCTCTGATCACCCTCCATCTGACCAGAGGTAACAAGCTCTCCAGCATTGAGAAGAGGCTGTCTGAGGAGGGCAAGAAAGAATTCGCCCTGCTGAAGGCCAGGTACCAGCTTGTGGACAAGGCCAAGGAGGCTGCAGATCTGACACTCTCCCGCATTGCGATCGCCAATGCCGGGCTGACGTGCCGCATTCTGCCGCAAGTGGTGGCCCACACAGCCGTGACTAGGTCACGGATGGAGAGTCTGAGCGCAGACTATCCAGTGTGCATGATGCACAATGCCTTTGCTGGCCTGATCGATGAGACCCTCCCTGAGGACTCCATCAAGGCCCTGGTCGATGCCCACAGGCTCTATCTGCTGGAGTTCTCCAGGACCATCAACGTGAAGCACCGCGGAATGGAGGCCAAGGAGATCTTGGATGCCAATGACTCTGCTCTGCAGGCTGGTCTGGCAAGCTCCTTCCTGACTCCCAGTCAGAAGAGAGCTTACCTGCTGAGCTTCAAGCTGGTGGACGGAAATGGCAAAGTGAATAAAGCCGTCCAGCAGGCTGCAACTGTCCTCAGATCATTGATCTGAGGTGTTTTGGAATTTGATTTAATTCGGCCAAATTAAAACTCTCTAATTGGACTCTAAAAGGGCTTCGGCCCAAACTACAGTGATCCTACGACTGGCCAATCCTTGGTGAATGTGGTGTCCAGCAGTCGCTCCCTAGCACTCTCAAAGGTGATCCAGTGCTCCTCAAGGTTGACTAGAGTTGGATGGACAGTAAGGTTCTTC
AAATTCAAATCTCAAAATATATTTGTATTTCCAGTTGATTGTCTGTAAAACAATTCCAGTTGTTTATCTGTAAAATAAACATGTATGCTTGATCAGCTTTGTAGATCCTTGATTAATCTTATTTCTATCATTGAATTCGAATTGTTTCTGTTAAGATTCTCTTTACGATTTGTGTCGCCATTTCGTATATTGGAAGACGGGCCTGATTCCAGTATTAATTGGTCAGTTTATAGGTGCAGAACGCTTTTAAGTGAGACCTACGACTGCGTCGGAACCTTAGATTCACGAGCCGCGTGATTAATTGGGTTTGTCACTGGGATCCAGTCTATCAGTAAGGGGTAGTCGTTTGTTGAGACTTATCTGATTAGTAACATTTATGGCTGATGGAGAGATATGTCGGTGTCAGGTTACTGATCCTCCTTTGATACGTCATGAAGACTATGATTGTACTGCTAGGATGGTGCAGAAACGGATTGAGATTGGCCCATTGGGTGTATTACTCAATCTAAATATGTTATTTCATATGTCTCGTGTTAGACATATTGATGTTTATCCGTATCTGAATAATATTATGTCTATTTCGGTGTCGTTGGATGTTCCTGTGTCTAGTGGCGTTGGTGTTGGACGTGTACGTGTTTTAATATTTACAACTAGTCGTGAACGTGTTGGTATATTCCATGGATGGCAGGTTGTGCCTGGGTGCTTTCTTAATGCCCCGTGTTATAGTGGTGTTGATGTTCTGTCTGATGAGTTATGTGAAGCTAATATTACTAATACCTCGGTTTCGTCTGTTGCGATGTTCAATGGGTCGTATAGACCTGAAGACGTCTGGATACTATTACTTACGTCTAGTACTTGTTATGGTTATCATGATGTTGTTGTTGATATAGAACAATGTACATTACCTTCTAATATAGATGGGTGTGTTTGTTGTTCTGGCGTTTGCTATTTCAATGATAATCATTGTTTTTGTGGTCGTCGTGATAGTAATCCATTCAAT
GTAAATGAGAATTTGAGCTATGGCTCAAACGCTCTCAAAAATCTCTAACAAAGAAAACGCCTCTTCAGGCCTTCGGCCTAAGAGGTTTAAACCCCACCAACCCATCCCAACGTGGATGGTGCGGTGTGAGCCTCTTGACCACGACTCACGTCGTGGTCGAGACCCTGTACGTGCTTCGCCACAAGCGAAACGCGTCAGAACACCTACTCCCTACCCCCGCCATCTCAAACCTGCAGCATCTGCTGTAGTTAGGAGTGGTAACAATCCTTCCCATCTCAAACCTGCATCAACGGATGTAGTTAGGAGTGGACCCCAACCCCTTTGCTGCGAAGCCAAGGACGGAGGTGTAGTTAGGAGTTGCAAAACCTACAATCTCAAACCTGCACACGAATCCAAGGCTGTCGCCTTCTCCCTTCCCAAAACGGACGGACCCACCGGAAACGAACCCGAATTCATCGCTGAGGCTTGCCCTAGCTGCGCTCTTTACGACACGTGTCCAAATTGCACATCTAAGGTTATCAACGATGATGGCTCAACTGACGGAACCATTCCTTCATGGGACCAGATTGAAACAACACCTGCTTTCCTATCTCTTCTCTCCAACACCGACGAGGAAATGTCAGCTGATGAGCTCACCAACTTGGCAGCTCACCTGCGAAAGGCTTTCGAGACTGGATCACACCCGGCAAACGTTGACTACTCCAAGGACCAACTCCAAGGACTACTGGAAATGGCTGAAGCTGCAGTACCACCAGCAAGGAGACAAACCCTACCATTCTACCAACAAAGGCTTGAGGCTCGTAGAACCTGGCGCGAGAAGATCTTCAACCAACCATTGGAAGAAATCAACAAAATCCTAACGACATCAAAAGACCGATTCCAACGCTGCGCCGCCTGGAAAGTCATACTTGAAAAGGCAGTGCTTGCAAAAGAATACGGCGAAGAGGCCTACGCTTACGCGCAACAGGCCCTGAAAAACATCAACTCGTTTGATGTCAAT
AAAATAACACGTCCCGACCACACATGAACCGAACCAACCTCAAGCGATCATATCATGCAACGCCTAAAAGCTTTGCAACCTCTCCTTAATTGGACTCCGACAACTCCTCGATTTGCGTCATCTGATCGCTCAAGCCTTTGCGCTTTGCTAGACGAAAGAAGTGGAATTTCAGCACGATGACTTCCACCGGAACTTTCCTAGCCCCTGAGACCTTCTACCGTAACAATGTGGCCAAGGTTAAAGCCATATTCCATAGCAATGACACCGCACGTGTTATAAATGCCATATCTGGTGACTTTGAGCTTGTAGCTTTTCTGGTTCTCAGTCCCGCTCACCTCCTGAAGCTCGAAGACACATTAAGAAAGGAACTGAATTTCACAGCAACTCTCATGGCAAGCACTGATGCGAGCTTCGAGACCATTGCCGTGCTTCAAACAGCGCTTGATGGCTTCAAGTACCACTTTGGAACAACCACTCTCGAAAAGGGGTGGTTCTCCATGATGACACACATCCACGACTGCCTTGAAGAGAGTTCATCCTCCGCTGCCACCGCCCTCCAAGAGCAGGTCCAAAAAGTAGGCTCACTACTACTAAGCGGAAAAAATCGCATCGAAAGTTGCGAACTATCTGTCTTACGCCTTACAGCGCGAGATTTCAAGATAGAATATGGGTTAAAGGGTTCCTACTTTATCGAACACTGCGATTTGCCACTGCACTTAAAACAGAAACTCTGTGGTACCACACCAAAGGAGTTTTCCTGGGCAAAAAGCAAGGAGCGCCCACTATTCACTATACCAAAGTCGATGAAGTTTACGCCAGAAAGCTTTATCGTTTTCTTCGCTCGGGTTATCCCTTTCATGCGTAATATCATACATACAGTCTCTCTTATGTATTGGTCGTGTGTTGCAGTTGTTAACCTACCTACAGTCATGTCCTTCCTTTTTAGACGTCAGTTCACCAAGTATGTTGCCGCTAGTTTCACCAAGCGCTCACTTTACTT
ACCGGATGCCCCGGGGCCAAAAAGGACCCCACAGGACACGTGCACCAATGAAATTGCGTGCTTTGAGGTAAGTTAGCTGGAAATGGGGTTTTGAAAGCGACAAGTCATACGAGTCGTATTTATACTGCTGCTGCGGATCAACTTTTGTCAGGATGTGGGATCCATTGCTTAATGACTTTCCCGAGTCGGTTCACGGCTTTCGGTGTATGCTAGCTGTCAAGTACTTGCAGGCCGTTGAATCGACCTACGAGCCCAATACTTTGGGCCACGAATTGATCCGCGATCTGATTCTTGTCCTCCGGGCCCGTGATTATGGCGAAGCGAACAGGAGATATTCTCATTTCCACTCCCGTTTCGAAGGTTCGTCGAAAACTGAACTTCGACAGCCCCTACATGAGCCGTGCTGTTGCCCCCACTGTCCTGGTCACAAGCAAGCGTCGACAATGGGCCAACAGGCCCATGTATCGAAAGCCCAGGATGTACAGGATGTATCGAAGCCCAGATGTCCCTAAGGGCTGCGAAGGCCCATGCAAAGTTCAGTCGTACGAACAACGAGACGACGTTAAGCACACCGGTATCGTCCGGTGTGTCAGTGATGTTACTAGGGGGAGTGGAATCACTCATCGTGTCGGAAAAAGGTTTTGTGTGAAGTCTATATACATTCTTGGCAAGATCTGGATGGATGAGAACATAAAAAAACAAAATCATACGAATCAGGTCATGTTCTTTCTTGTTCGTGATCGTCGTCCAAATGGGTCCAGTCCACTGGACTTCGGACAGGTTTTTAATATGTTCGACAACGAGCCCAGCACTGCGACAGTTAAGAACGATCTGCGCGATCGTTTCCAAGTTATGCGAAAGTTTCATGCCACCGTGGTCGGTGGCCCCTCTGGGATGAAGGAGCAGGTGCTGGTAAAACGCTTCTTTCGTGTGTACAATCATGTGGTCTACAACCACCAAGAGGCTGCGAAGTATGAGAATCATACTGAGAATGCGATGT
GAAATATTTTCCTTGGTATAAGAGAGGAACTCCCACTACCAACTACATTTCCAACACCCTTCCATCAGACTCTTCCCAACACTCTTTTGGAATTATGTCGTCGTCACTAGTTGCCGCTGACAACCAAACTAACGTTGCTCTCACCAGCACCGTTAATGTGAAAGGAAGTTTCTACCAACACCACAACCTCCACAAACACGGAAACAAAACAAATAAAGCCATCAAGCGAGTAAAAAGACAGAACAAGACTCAAACAAGCGCGATGAGCTATTCGCTGGCGGGTCGCGGCTCTCCTAAGACTTTTAGGAATAGATTGGTTGCACCAGGTCTTAATCCCCACGATGTCATTATCCTCAGTAACGGCAACGCCCAGTTAATTCCAATTAAAAAATCTTTTGTAAAAAATCGTTTAAATATATTAAGGTCTATCTGTTCTATCCCCACCTGCAATTTTAATAAAATGCCGAAACCTGTCATCTACAAGTTCGGTTATGATGTAGATAGAATTAATAGAGCCATAGACAGTTATATTAGTAGTAAAGTAGGTACAACAAATGAAAAACCCCGTGCTCCAACTGAGATAATTCGTGGTGTGACTAAATATGGTGATGGTTACAGACTGTCCCATTATGAGGAGACGGGGACCACAAAAATATCTGTTTGTTTTGATAGATTAGTTAAAGGCAAATATATGTTTGAAATAACTTTGACAGAAAAATTTAATAAATCAAAAGTTTTTGAGGATTTTAGAGTCGAAGCGAAGAAACTGTATGCTAATACGACCGGGCAAAGTTACTGTCAACCTTTTGATCTCCACGGTCGTGCAAATCCTCTTCAGTACCATGTTAAGGTAGTACTGGCTTCTGTTTTACAAAAAATTCCTGATTACCAGTATTATTTTGGTACTTATTTTGGTAACAAATACGCCAAGACCATAAAATCCTGTAAACATCTGGTATATGTATCTTGTTACAACTTTTTTCAATTTTGTATTAGCAAA
TAGTAGTAGGCTCCCTAAAAAGCACTACACTAAAGATGGCAACATTAGAGGAACTCCAAAAAGAAATCAACAACCACGAGGGCCAATTGGTGATAGCCAGGCAGAAGGTGAAAGATGCAGAAAAGCAGTATGAAAAGGATCCTGACGACCTGAATAAAAGGGCATTGAGTGACCGGGAAAGCATTGCACAATCAATTCAGGGAAAAATAGATGAATTAAGGAGACAGCTGGCTGATCGTGTGGCAGCAGGGAAAAACATTGGCAAAGAGAGGGACCCAACTGGACTAGACCCTGGAGATCACCTCAAAGAGAAGTCAATGCTCAGTTATGGAAATGTCATTGACCTCAACCATCTTGACATTGATGAACCTACAGGGCAAACCGCAGACTGGCTGAGCATTGTGGTCTACCTGACATCATTCGTGGTTCCAATATTGTTGAAGGCTCTTTACATGCTTACCACCAGAGGGAGACAAACTACTAAAGACAATAAGGGAATGAGAATTCGATTTAAGGATGACAGCTCTTTTGAAGATGTGAATGGGATTAGAAAGCCAAAGCACCTGTTCTTGTCAATGCCCAATGCACAATCTAGCATGAAGGCAGATGAGATTACACCAGGTCGGTTCAGGACTGCAATTTGTGGACTATACCCAGCCCAGGTGAAGGCAAGGAACTTAATCAGTCCTGTGATGAGTGTGATTGGGTTTTTAGCCCTTGCAAAGAACTGGACAGAGCGGGTTGAGGAATGGCTTGACCTCCCGTGCAAGCTACTATCTGAGCCATCTCCAACGTCTTTGACCAAAGGCCCATCCACCAATCGTGACTACTTGAATCAAAGACAAGGAGCGCTTGCAAAAATGGAAACAAAAGAAGCTCAGGCTGTGAGGAAACATGCCATAGATGCTGGCTGCAACCTTATCGACCATATAGACTCACCATCATCAATCTGGGTCTTTGCAGGAGCACCCGACAGATGCCCTCCTACCTGCCTGTTCAT
AGTTGTTAGTCTACGTGGACCGACAAGAACAGTTTCGAATCGGAAGCTTGCTTAACGTAGTTCTAACAGTTTTTTATTAGAGAGCAGATCTCTGATGAACAACCAACGGAAAAAGACGGGTCGACCGTCTTTCAATATGCTGAAACGCGCGAGAAACCGCGTGTCAACTGTTTCACAGTTGGCGAAGAGATTCTCAAAAGGATTGCTTTCAGGCCAAGGACCCATGAAATTGGTGATGGCTTTTATAGCATTCCTAAGATTTCTAGCCATACCTCCAACAGCAGGAATTTTGGCTAGATGGGGCTCATTCAAGAAGAATGGAGCGATCAAAGTGTTACGGGGTTTCAAGAAAGAAATCTCAAACATGTTGAACATAATGAACAGGAGGAAAAGATCTGTGACCATGCTCCTCATGCTGCTGCCCACAGCCCTGGCGTTCCATCTGACCACCCGAGGGGGAGAGCCGCACATGATAGTTAGCAAGCAGGAAAGAGGAAAATCACTTTTGTTTAAGACCTCTGCAGGTGTCAACATGTGCACCCTTATTGCAATGGATTTGGGAGAGTTATGTGAGGACACAATGACCTACAAATGCCCCCGGATCACTGAGACGGAACCAGATGACGTTGACTGTTGGTGCAATGCCACGGAGACATGGGTGACCTATGGAACATGTTCTCAAACTGGTGAACACCGACGAGACAAACGTTCCGTCGCACTGGCACCACACGTAGGGCTTGGTCTAGAAACAAGAACCGAAACGTGGATGTCCTCTGAAGGCGCTTGGAAACAAATACAAAAAGTGGAGACCTGGGCTCTGAGACACCCAGGATTCACGGTGATAGCCCTTTTTCTAGCACATGCCATAGGAACATCCATCACCCAGAAAGGGATCATTTTTATTTTGCTGATGCTGGTAACTCCATCCATGGCCATGCGGTGCGTGGGAATAGGCAACAGAGACTTCGTGGAAGGACTGTCAGGAGCTACGTGGGTGGAT
CTTATACTCTAAGAGTATTGCCACCGACGACGACGACGGCAGTCGCTGCCCGGCGAAGCCGGGCCGCCGCGAAGCGGCGAGCGACTGCCGTCGTCGTCGTCGGTGGCAATACTCTTAGAGTATAAGCAAGTACTCAGCATGTATAGAGTACTTGATGACGTCATCGGTGACCTTGACCTTTGACCTTCTATTTGACCTTGACCTACTTCTGTGACCTTCTGGTCTACTGACCTTTGACCTTCTGAGCTGATGGTCTACTGACCTGATGATGGAGAGGATCCGAAGACCTTGGAGCTGAAGGTGGAACACCAGGACCTGATGTTAGTGAAGGATAGCAATAGTGTGCGAGTGAGATAGCAATATAGTAACTGTTAGAAAGAGATAGCAATATGAGTGAGCGAGATAGCATGAAAACAAACCTTGAGATAATTTATGCGCATTTTTATTATCTTGTTATTGTGACCTCGTCTGACCGGCAAACTCGCGTCGAAGCTGGGCCGTGTGCAAAACAGGATGTGGCTGGCCAGCGATCCACTGACTATAAATAGAGCTGAGCAGAGAGCGCCATCATCAGTCTACGGGCAGCAGTCGTCGAGTAAACATCTCAGTGAAAAAAGTAGTGACTTGTGAGTGGTTCCAGAAACTCTAATAGGTATGTCTATTGCAAGATTTCTTTGTGTTCGTCGCTTGTTTGAAAAGGTGTACAATCCTAAGTCTCTGTTTTATGAGGCTTATAAGTGTGCTAGACTTAATGGTCTAGACATGTCAATTTTACCTAAACCTATACTTAACATGTCTCATGATATGGATACTCAGATAATTGCTTGTGGTGAAGATATTGACCATACACTCGCAATGGAAGAATTAGTACACTGGGATTGGACAAAGCAAAATAGATTACCTTTCCAATTGTTCTTAGCTGTCATGCATTTAAATGAAATACCTGAATGGTTAGATGAAACTATGCTTATAGAAAGTGTATATTATTTTAAAGAATTAA
GAATAAAGTTCGCTTTTTCTTTAATCTTCCGTAACGTTACCAAAAGTAATGTCAATATCCGTCTCATCACAGCGTGTTGCAAGTGCAGCCCTGTATCAGAATGGATCTACGGACCAGATTGAAGAAATTAAAAAAATTAAAAGTTCCAGGTTATTAAACTCGGAAAAACATAGTGATGGGTTGTTTGATTACCATGTACCTGACTTTCTAAGGGATTATTTCGCTAAGAAAGGGGTACATACGAGTGTGCACTCATTTCAGGCACACCCTCACCCATGTTCAAAAATGATTGAAAATCACATTCTTTATAATATAGTTAGTCAATATGTAGATGACTCCACATTATTTGTTAGTTGTAAGGAATCAAAGCTCAGGACCTTGTTCATGAAAAGACCAAAATCCTTGAGCAATGTGACTCAATACAACAGGTTGGTCCACGCAAAGGATGTGCTAAGATACACAGACCCCGTAAGGGAGCTGGACATGGAGCATCTTGTCAAGCTATCTGAGCTATCCAAGAGAGCAAAGACGGCCTTTATACATGACGAGGTGCATTACTGGAGCCTCAAGGATTTCCAAAGTTTCCTAGGCCACCTGGGCGGAACTCAACGCTTATTGTACAGTGTGATTTACCCAGCCGAGCTACACATAGGTTTTGAACAGAGCCTGTTCCCGGAAGCTTATGAATTTGATTTGCTAGGAGAGTACATCACCTGGTACCCTGACGGGAAAGCTGACGGTTCCTACAAGCAACCAGTAAATCCTTGGCTACTAACAACCTCTAAAACTGTGGATGTGCACGGCCAAACTTGGACACTCACGAAAGTGCTAACCATGGGTGCACATCATCTCTTTTTGGCCACACGAGGGAGCACACTAACGGAAGAAGAGTATCATTACGATGATTTCACTGTCATTCTTCCGAAAAAACTTCTGCAAGGGCGAAGGAGGAACAAGATGCCGTACTTGCGCAGCCGATTTATCACCAGCGTGCTGCTGT
ACCGGATGGCCGCGATTTTGGAAAAAGTGGGCCCCGCCACTAACAAATGTCCGCCACTAAGAACGCTCCCTCAGAGTCTATTTAGTGTGTGGGCCCCTATTTATATCTTGGTGGCCAAGTTTTATGACAAATATGTGGGATCCACTTTTGAATGAGTTTCCGGAGACTGTTCATGGTCTACGGTGTATGTTAGCTAAGAAATACGTACAGGAAGTTCAGAAGACGTATTCTCCGGATACGATTGGGTACGATTTGTTCTGTGATCTCATCAATCTTCTCAACACAAAAAATTATGAGCAAGCGTCCAGCAGATATAGTCATTTCTACGCCCGTCTCCAAGGTACGCCGCCGTCTGAACTTCGACACCCCATATTCCAGCCGTGCTGTTGCCCCCACTGTCCTCGTCACAAACAAAAGGCGAGCATGGACACAGAGGCCCATGTATCGGAAGCCCAGAATGTACAGAATGTACAGAAGCCCTGATGTTCCCAAAGGATGCGAAGGCCCATGTAAGGTCCAGTCTTATGAGCAGAGACATGATATATCTCATGTGGGTAAGGTTTTATGTGTTAGTGACGTTACTCGTGGTAATGGGTTTACCCATCGTGTGGGCAAGAGATTTTGTGTGAAGTCCATTTACGTTTTGGGTAAAATATGGATGGACGAGAATATCAAGACGAAGAATCACACCAACACTGTGATGTTCTTCCTTGTTCGTGATAGAAGGCCCTTTGGCACTGCGATGGATTTTGGACAGGTTTTTAACATGTATGACAACGAGCCTAGTACTGCAACTGTGAAGAACGATATGCGAGATCGATATCAGGTGTTGAGGAAATTCACTGCAACCGTTACGGGTGGACAATATGCCTCTAAGGAACAGGCGTTGGTTAGGAAGTTTATGAAGGTCAATAATTATGTTGTGTATAATCATCAGGAGGCTGCTAAGTATGAAAATCATACTGAGAACGCTCTTTTGTTGTATATGGCATGTACTCAT
GTAGAATTTTAACGATCGTTTAATCATGAATACTATTGAACGTACAACCTCACTGGTGAACGAGACTTCAGCTCAATTGAAAACTTTGGTTTCCAATGCTGAGAAATCTCATTTTCTTAAACCGGATGAAGTCAGAGCTAAACTAGCTTTTTTGATTAATCCAAAACAAAACTTGTTTGCTAATTTGAACTCTTTCTTTAATAAGCAGAAATGTTTGGATGACCTGACTCGCATACTCAAAGTTTGTGGTGGTACTGAAACAAGATATCAAATTACAGCTATTGGTTTAAGTCATTTGATCGAGTATTGTTTAAAATACGAATTACCAAGTGATGCACGCATGTTAAAGTCATTCATCTTCATCATATTTAGTGTATTTGACAAGGTCGACTCACGCTCTCAAGGCAATGTGATGAAGTTTGACGAAGTGTATGATTATATAAATAGTGAGTTAGCCGATAATGTTGACTTAACTGCTGGAGAAATTGATGGTTCAAAGGTTATTAAGATATCTTTTCTAACCACGACTTACGTATGTGAACAAGTTAACACTAAAGTAATCGCTGACCAAGTTCTAGCCAAACTGGGTCAGTATTTGATTTCTGACCAATTCGGTTACTTTAAGTCGAAGATAGGTGTCAATGGAAATGAGAAGTCTGATGCAATTGCAATTATGAATGGTAAACAGGATGAATCATGTCACGTTGATTTATTTAGGAATAAGTATAGCGTAATTCCTGCTTACTACAAACAGTTGGTGGCAGAGGTACGAGCTCTCAGAAAGATAAAATCAGCTGGCAATCCAAATGGAGTCAAGTTTAGAGGTATTACTAAGTTTGGTTTCATTAAACCGTTGACGGATATGCAACGTTTTAAGAAAACTGCCCTCAATGTAGCTTTGATTGACTCTAACTCCAAGTACTTCACAACCAATTCAGGTAAATTGTACTACGCTTATGATCAATGTGTATTAAGTTACATGGATGATATTGAAATAAGC
ATAAAACATTGCACCTATGGTGTTGCCCTGGCTGGGGTATGTCAGTGATCGCAGTAGAATGTACTAATTGACAAGTTGGAGAATACGGTAGAACGTCCTTATCCAACACAGCCTTTATCCCTCTCCCTGACGAGGTTTTTGTCAGTGTAATATTTCTTTTTGAACTATCCAGCTTAGTACCGTACGGGAAAGTGACTGGTGTGCTTATCTTTGAAATGTTACTTTGGGTTTCGGTTCTTTAGGTTAGTAAGAAAGCACTTGTCTTCTCATACAAAGGAAAACCTGACGTATCGCTTACGAAAGTAGCAATGAAAGAAAGGTGGTGGTTTTAATCGTACCGCAAAAAACGATGGGGTCGTTTTAATTAACTTCTCCTACAAGCGTCTAAACGGACGTTGGGGTTTTGCTAGTTTCTTTAGAGAAAACTAGCTAAGTCTTTAATGTTATCATTAGAGATGGCATAAATATAATACTTGTGTCTGCTGATAAGATCATTTTAATTTGGACGATTAGACTTGTTGAACTACAGGTTACTGAATCACTTGCGCTAATCAACATGGGAGATATGTACGATGAATCATTTGACAAGTCGGGCGGTCCTGCTGACTTGATGGACGATTCTTGGGTGGAATCAGTTTCGTGGAAAGATTTGTTGAAGAAGTTACACAGCATAAAATTTGCACTACAGTCTGGTAGAGATGAGATCACTGGGTTACTAGCGGCACTGAATAGACAGTGTCCTTATTCACCATATGAGCAGTTTCCAGATAAGAAGGTGTATTTCCTTTTAGACTCACGGGCTAACAGTGCTCTTGGTGTGATTCAGAACGCTTCAGCGTTCAAGAGACGAGCTGATGAGAAGAATGCAGTGGCGGGTGTTACAAATATTCCTGCGAATCCAAACACAACGGTTACGACGAACCAAGGGAGTACTACTACTACCAAGGCGAACACTGGCTCGACTTTGGAAGAAGACTTGTACACTTATTACAAATTCGAT
ATGAAAATTCTCGTGGGGTTTTCATATAAACGCAGCCCACGACTTTTCTAATCAAGAGTTTAAGAAACTCAAGTTTGATATAGCCAATCCGTTAAGAGCGGAAACAAAATCAAACCGTTAAGAGCGGTATCAAGGCGAAGAGTTTAAGAAACTCACAATTGCTTTTCTTTATTCCTTACTTATTTACGCGTTTTATTTGTTTAGTGTTTATTTTGTTTGTATATTTAGTGCGGCATATTGTTACGTTAATTTCTCTGCCCGCAAGGGCATTTTCTCTTTTTCCTTTTCTGGCCTTATGGCCAAATTTTATTACTCCGACAGGCGTTTAGCCTGTTGGGCTGCTGGAAAGAACCCTCACCTTGGGGGTTCTATTGAGTCATGGCTGGCGGCCATTAAATCTGACTCCTCCTTCCGCCAAACTGTTAAGGAGGATGTACAGGTGAACAGATTGCAGCCTACGGCTGTCAGGATGTTTTCCTGGAAAGTGGGGTCTGGGCCCATTGACAACCCGGAAAAGTGCAACTGGCACTACGTCCTCACGGGCGAGGTGCCAGCGCAACCGACCGAGCCGGTAAAAGCTCGAGAGGTGGTGGTGCCACCTGTGAAGGTCATTCCTTCACCGCCCCCTGTGCCAAGGCCTTACTTTAGGCCAGTTGGGGCTTTTGCACCGACCCGGTCCGGGTTTATACGGGCCACTGTGGAAAGACTCTCCCGGAAACGGGAAGAGTCGAGAGCTGCGGCACTCTTTGCCGAATTACCCTTGGAGTACCCACAAGGTGCTCCATTGGTTGTCCCCCGTGGTTTCGCGGCCATGAGGTGGACTTATCATGCCACCTGGAGGCGGTGGTATGACGCCAGTGATGAGCGCGCTTTGCGCGTTCATCCTGGTGGCCCTGCTCTGCCCCCCCCCCCCCCCCCTCCCCCAATCCAAAAACCACCCTCTTTTGAGGAGAGGTTACAGGCTGCTCTTGAAAGGCAGTCCTGTGCTAGGGCTTTTGCC
CAATCAATATATATACCGCATGCTTGGGAGGGGATTTCGGCTTGAAAAGTGATTTTCTTTTTACTGTACTTTTCTTTTTGTTTTCTACATGTTTCATTTTTTGTTTTCTGGTTATTTTACGTTTAAATTGTCTAATTGCTTTTAAAAAGTTGATTTGTTCGTTTTCTGTTTGAATTGTGGGCGGTTAAATTCTGTGTCGATCTTGGTCATGTGTTTCGGATTGGCGCTTAAAGCGCTTTCATTTCCCGTAAACGGTGTTGTAATTTTCGAGTCATCACAACTGACCTTGTCGTCCGTGCGGGGTAAGACCATGGAGTTTCCCTTTTCTGTTACTCCTGATAGCCCTAAGTGGCCAGTGAAGCGAAAATGGGAAGGGATAGAATGTGGCTATATAAAGTATGGGATACGGGCTGGAGAATATTCTCCGGCTGGTCCAAGGGCTGTGCGTTACCCTCTTCCATTTTGATGAAATAGATAGAGAGTTGGAATTTGATTCTCATGCTTTGAGGTCTGTTGGACAAACTGCTGTTTTTTCGCCTGGAGATTTTTCGTCAGCATTTTTCAAAAATCCTTTTGTTATTGAATTGCAAAGTGGTAGATTGCTTGCTGGTGGAGATGTCAGATATGAGTCTCTTACCGCAGACCACAGGATTGACATTGCAGTTGCCATCAGTGACGATGGAGGACTTACCTGGCCAAGGAAGTCGTTCGTGTTACAGTCTAAGCCGGATGTCGAGAATGGAATGTTCATGGATGGATGTATTTTGGAGGCTCCTTCGGGAGTTGTGCACTTGTTTGCCGTGTACTTTGAAAGTGCAAATTATAAGTCCGTTGTGGACCCTGAATATGACTTTGTGCACGTCACGTCTGAGGATGGCGGGATCACTTGGAGTGATATTAAGTCTCTCAAGAGCTTGAAGACGTCAAATGAAGATTATTTTTTTCAATGTGGCGGCAATGGCTTAGTAATGTCAAATGGAACACTGGTTGTTCCTTGTGT
TGATAGTTTTATTTAAAGCTATCATGTTCAAACACTAAACGTGACACTGTAAATCCAGTAAAACGAAATACAAGAAAACAAGTAAACAAGTAAACAGACAACAAAGAAACATGTTTTCAATCTAACTGATTATGCCATAAGCTGTCTTCACCGCTTCAACTGATAGTTCAGAGAAGTCAGCATCGGAATTTGTCAACACTGGAAAACAAATCACATCCATTGCGTTCTTCTGTCCATATATATTCTCATCTCTTTTGAAGGCTTCGATCTTTTTTGACTCGATTTCTGCTCTCATTGCTAACCGCCCAGTGTGAGAAAGTGAATGAACAATTGCACAAGTTAATTGTAAAGTGAAGTTCTTACGAACAGTTCGAGTGTCTGACAATGGGTGCATTTTCTTCTGAGCTTCAAAGTTAGAGCCAAGTGAACTCAAGAGTTCAGTTATCTTGCATGCCTTTTCAAGTTTTGCTTGCATTGACATGTAATTTTTAATATCTTCAGTTTTTCCAGTGGTAGGTTCTGCCAAGGAGGACTGCTCGAATCGTCTTGCTAGGATCGCGTATCTGATTGCTTTGTTACCTGCGACTGCCATCTTACAACGTGAAGATACCTCAGAGGGTAAGAGATCTAGTGGAATTTTCAAAAATATCGAAGAAGGAAAGAATGAAGGGTCACTAGAGGACAGCATATCACAAAAAACGTTTGATTTCAGATCCTTGTTCTTGAACACTGTTTCTCTAATGAATTTAGATAAATTTCTTTCCTCAGAGGTTTTTGTTGGCAATCCACCTTGATTGTACACTGAACAGAAAGCAGCTTTTATGGCCTTATTACCAAGATTGACATTTTCTATGAAATTTCGTGAATCTAGAGTCTTAGGCGATAATTTAGATTCATCGAAAATGAACGAATGCTCAGCAGAATCTTTGTGAGCCATGTAAAGAATAGAGTCAAGAACCTTAGTTCCTGCAGCTAAGAGACTACTTACGCTTTTCTCAAC
CCTCTCAAGGAAAACAGCCGAGAGTTCCCCCGTAGGGGCCTCTCAAGGATGATCCATAGGAGCCTCTCCCCGGTGACCTCTGAGTGAGATCGCCTCGGTTCCCTCAAGGGCATCTCATGGGGATCATTATGGGGCAGGACTCAGAGGGAATCCAATTGGGAATCTCAATGGGGACTGATGGGGTCGATAGGGAAACTCAATGGGCCCCTATCTGTCCCTATCTGTAAGTCCTCCTTGAGTCATCCATAGGATTGACACTGAGACCATCCATAGGCTATCGCGTGTGTGCGCTCATAAGGACCCCTCAAAGACTGTCTACCTGATGACCCATAGGATCAGGCTCCATAGGGATGATCTATCAGCTCTTAGGCAACGATAGAAACAATGTTGTTTACAACCATCGAGGATCAGTGTCTAATGGCTCCCATCAACGGCAAACACTGAGTTGATCGCCACGGTCTCTGGCCTTGGTCCTAACGGTCTCACTGAGATGACCATAGGGATCGACACCAGAGCCTATAAGGGCCACAAGCTGGGTCGGGCAATACTTCGAGTTACCCTAAAGCATGTGAGTAGCAACAAGGGCTGAAACAAACGCTTGACAAGATGATGGAACGCTGTAGAATGGCCACCATCAACAACGTAACACGGCAACACTGAGACGCTCCTACAGGTCTCGAAAGGGCAACGAATTGGCTGATAGACACGGCCTAACGGGCACCCTTACGCTCTTTAACAACTCGGAATGCTACACCACGCACTGAGCCGGTCTCGCCTCTCAGGGCAACCATAGGGAGGCTTGCAGGCCCTCGGTGCGTGGCAGTGATAGGAAATACAGCAAGATGGTCTTGTGTGAGCCAAGCCGTACACGCAAGGAGTTTATCTACAAGATCGCAGACATTCATGGTCGGATCGTAACCACAAAGTAACGCTGGATTTAAAAACCCTCACTGTGGCTGCACACACTATGGGGGCTTTTATCTTAAAGACATCTCAAAGG
GGCACTTAAGATGTCTCTCAGAAGTTTGTTGATTACAACTGAGGCGGTTGGAGAGACCACTCAAACGAGTGATCATCAAACATCATTTAGCACAAGAACGTATAACGAAATCAATGATAGACCTTCACTGAGAATAGAAAAGGATGGAGAAAAAGCATACTGTTTTAAAAATCTAGATCCAGTAAGATATGATACACGAATGGGAGAGTACCCGTTTGATTACGGTGGACAATCAACAGAAAATAATCAATTACAATTTGATCTTTTCACAAAGGATCTCAAAGCAGACACTGATATTGATTTATCTGATGATGTGAAAGATGATTTGAAACGGCAAATTATGGAATACTATCAACAAGGATACCGCGCAATTTTTTTAGTTAGACCTCAAAATCAAGAACAACATTATATAGCCAGTTATAGTTCAACTAATTTAAACTTCACATCACAGCCAAGTATCGGTGTTAACCTATCTATTTTAAATAAAATTCAAGAGAATAAATTATACATTTATTCCACGCAGCCACACATTCCTTCTGTAGGATGTGAGATGATAGCAAAAATATTTAGAACCGATATAGATAATGAAAATTCATTGATTAACTATTCAGCACCTGTAACGGTAACGATCTCAGTCACAAAAGCTACATTTGGAGACACATTTGTGTGCAATCATCCGAACATGAATTACCAAGATTTAATACCTACTATGACTAAAAATAGCATTTACCATGATGTTAAAAGAATAACTAAAATCCATGAATACATTAATAGTAAAAAAAAGAAGAAAAATAGCACTAGTAAAATAGGAGGAATTCAAATAGCTGAATCAAAAGACGGATTTTGGAAAATATTAACGAAAAATTATCAAATCAAACTCAAATTTGGTGTCGAAGGATATGGAGTTATGGGTGGCACATTTGGAAATTGGCTAATTGATAGTGGATTTAAAACCGTTGAGACAAATTATGAGTACCAGAGAAACGGGAAGACAATTAAT
TGGTATCAGAGCATTCCAGAAGTACGATTCAGTATGGAAAAGATTAACAAAATCTTGGAAAAAGTTCCAATTGGCGTAGCCCAGGAACTTAAACAAGAATTGGCTGAATGGATACCCCCAATAGCCAACAAAGAGGATTTACCAGAACAAACTCTATCTCAGTACGAGTTTTCGCATGGTACACAACCAGCTATTCCTTGGAAAGGAAAATGCTTTACTATTCCCAAAAACTTGAAGGGAGAATCAAGTTATCTCATGGGAACAGGAAGAGCCATGCCCACTCAAAATATGAGTGCAAACCTATTTAGTATCTCATGTGTACTAAACAATATTACGGAAATCCTTACCTATATTTCCCAGAAAAGAATAGGTTCTTTGTCAGCATCCCTAAACAAAGAACTCAAGGATCTGGAAAATAGGACAATCTCTAATCTTGAGATTAATCGAACTGATATAAAATCCGACTTGGAAAAACAAATCAGTTTGAATAAAGAAAATCTCAAAGGATTAGAAATTGCAACCGAAAGGTTAGAAAGATTATTCCTGGAAAGTAGAAAGGAACAAATTTCAAAGGATGAGATAGCAAATCTCACGCAAAAGGTTAAGGAAATGCAAACCTTTTTAAACGACAAACTCTAGAATGGGACTAGAGGATTCAGTAAAACAATTGCAAGGAGCAATTGAGGAATTAAAGGGATTAATTTCTTCAGTAGAGGAAATGAAAGAAATTGTTAAAAGAGAATCAGAGGATTCAATTCAAGAATACCTAAGAAGTTTCTTAGAACCTCTTGCAAAGGACAACCCCTTGTTCACACAAAAACACATTTTTGGCAAATACAAGCCAGAAAGAAATGAGAAAAAATGTAGCCATATAGATGGAAACTATTGGCCACATCTGAAACATACGTTTCATCCTCAACTAAACTATATAGTTGATTTACTCGAAGAAATTCGAAATTGTACATGCAAGGAGAAACAGCATGACAAGCAATTAGTACCA
CGAAATAATTCGACACTTCCCTCCCTCTTTGGGGAAGTGCCTTAAAGAATCATTTCTTTGTGGTGATATTACTATATGGATATTACACAGTGACGGCTGAGTTAACCTAAACGGAACTCGGAAAGAGCAGACAGGTCAATTTTCAATTCCGAAGCTATATACTTTGGACAGTAAAGGTTTTAAAGGATCCTTCTTAAGAAAATCCTGAAGTAGACAGACGAGCAATGCTTTGGTACCTTGCGCCCGTCGGGTTATGAGAATTAACTACCTCATTAACTATAATCGCAAGATGAAAACTTTCACTAGATGATTTTCAGGGCTTCCCACCGTAATAGGGACGACACGAAATGTCGAAAACACACACAAACCTTGTGGGAGTCAAGTCCTCTCCCCCTAAGCCAAAAGGTAACATACGGCAACCCTCGGCTTCTCAGCTGAGGTTTAAGAAAGCGTTAGCACGAGCGCTTTCTGTACGCTCCAAGTTCTTGAAGCGTCGGCTTTCTAAGCCGGAATTCGTGCAACTATCTGCTGCCGTTAAGAAGCAGATAAAACAGGAGACCACTCCTGTTAATCGACGGCTCAATCGAGTCATAGATATTGTGGTCCGGTTGGAGGAGGCCGCTAACTCCTCACTTTCTTGTCTAGACAGGCCTGCTCTTGATGCAGCAGTTCGTAACCTGTACGACAGATTAAATTTGGTTCGCTCCAACCTCCTTGAGGCTATGCGAGAATCTTCCTCTTTATCTGAGGGCTGTTCCCATGTCTCTAAAAAGAGCGTTATTCACTTGCCTGAGCCGGTTAAAGTGGATAAAATATTTCCAGGCTTCGGTTGTATCTCCGCTAGGATACCATCTGGACGACAGGTACTTTGTTGTTCCAGATGCTCGGGTCTTCGWAATGATGCTTTCTTTGAGTGGTCCGGCCTCCAGCCTTCGTTTATCGACAAGGAGGGACACTCTATGGTAGAGGCTTATCCTCTGCCAAAATCAATAAAGAACAT
TGGCATATTTGTAAATATGACCCTTACTACCAATTGGTAGCTGCTCTAAAACTCATATGAATTGGTAGTAATGGTAGCTCTTATATAGTAGAAGTTCCTTTAAGGAGATTGCTACACGTGGCCGGCCATCCGTTATAATATTACCGGATGGCCGCCCGATTTTTCTTATCTGCTACGTGGCGAAATCGTGTACGTTGCCTCGCGCTTTCCATTTTAATTGAGCGCTTTTTTGAAGTCCGCGAAATGAGTTAATTGTCTTTTTGAAATCCGCTGTTTATGAATCACCTTTAATTTGAATTAAAGGTTGGATAGTTCGTATTGATCAATCATTTCGCTGGTTTATTTCCTGTCGTGGTGTAATTACAACCGTTCGTTAAAAATATAAGAAATTTACGACGTGGACTGTCTAAATTTCATCTACATAGTTAATTTGACAAATGAATGCATATTTAAACTCTGCTTTCGTGTGGGTTTACACCACGTCTATACATATTGTCCAGGTTATTTTGTCTAAGTATAATTTATATTTTGTCTTATCTTATTATCTGAACATGTATCCCATTAAGTATAGACGTGGAATGTTGTTTAATCATCGACGAGGTTACTCATCTAATCCCGTGTTTAAGCGTTTACACGGAGCGAAACGAAGTGATTTCAAGCGTCGTTCGAGTAATCAGATTAAGAGCATGGATGAGACTAAAATGTCTGTTCAGCGGATTCATGAGAACCAGTTTGGCCCTGAATTTGTAATTGGCCACAATTCTGCCATATCCACATTCATTACATTCCCTACTCTTTGTAAGACTGTCCCGAACCGTTGTAGGTCATACATAAAGTTAAGACGACTACGTTTTAAAGGAACAATCAAGATTGACCGTGTTCATGCTGAGGTGAATATGGACGGTACAAGTCCAATGATTGAAGGAGTCTTCTCTCTGGTTGTAGTCGTTGATCGCAAACCTCATTTGGGCTCATCTGGAACTCTGCATTCTTTTGATGA
GAATTATCTGAGAAACAAAGCTCCACAATTCTCTGCCTCCAACAATAAAGCAGATTTCTTTGCTCTTCTAACAGCTATTACTTACCACAATGGACCACCTCACTTCCCTTTTCGAGCTTTTTGCTATCACACCGAAAACACAAAACAATCTACAGTTTGTTGGGATCTACCACAGACCTCCACACTCCGTTCGAGCAAACCTCCGCAATGTTGAAAAACACAAAATCACAGTCGCTCACGCCATGCACAAGTACCTTTACCCGCATGAAATCGACTTTGTTATCAACCAAATGCGACGCTCAAACGTCACTGAAGATGCCATACTTGCTGACTTTTTCGACAACAACGTCGAACCACTTGAACCTGTTCTTGACGAACACTTCGAACGTGGACTCTCCGCAATGCTGGATGCTTTTCGCCCTCCGCAGAAATGCCTGCCTGCCCACATCTATGATGTGCAGCACCACTACCCATACAAATGGCAAGTGAACGCTGAAGCCCCCTTCTCCACCGATTCCTATTTCTTAGCGAATCGACCAACCTTCCGCGCAGTGTTTGAACGACTCGAATCGCTCTACACACACCTCGCAACCGATTGGCACCGCCGATACGGAAACAAAACCGACAATGATGATTTTATGAATGATCATGTCCCTGCGAAATTTGGCCCTATGAAAGAAACAGTCTTCTCATGGACTCACCGATGGCACCACGTCATCAAATCCAACTTCACCGACACAGCTGGATTGTCTAAAGACTATTACTTCAAAAACCGATACATCTTCCCAATGCTTCTTCACACGAAGACAGCAATTGTCAAGAAAGACGACCCGAATAAGATGCGAACCATCTGGGGCTGTTCAAAGCCTTGGATCATCGCAGACACCATGCTATGGTGGGAATACGTCGCGTACGCTAAGTTACAACCTGGAGCCACACCAATGCTCTGGAGTTACGAAACCTTCACAGGTGGCTGGCTTAGACTCAACCACGCACTTTT
CTGGGGCGGGGCTTAGTATTACCCCCGCCCAGGATCAGCGGAGTCATCACGTGACCCGCACATGCCATTAGTCTATATATAGCTCAAGTTGTAATATTTTATCATTCATGAATAAAATATGGCTCGGCAAGTTATATGCTGGTGCTTTACATTAAATAATCCTCTCTCTCCTCTTTCTCTTCATGAATTAATGAAGTACCTTGTTTATCAAAGAGAACAAGGTGAAGCTGGAAATATTCATTTCCAGGGTTATATTGAGATGAAGAAACGCACGTCTCTTGCAGGTATGAAGAAATTAATCCCAGGTGCCCACTTCGAAAAGAGGAGAGGTACTCAAGGTGAAGCTAGAGCTTACGCCATGAAGGAAGACACCCGTCTTGAAGGTCCATGGGAGTATGGGGAGTTCATCCCCACCATTGAAGATAAGCTCAGAGAAGTTATGAACGACATGAAGATTACAGGTAAGAGACCTATTGAGTATATAGAAGAGTGTTGTAATACATATGATAAATCTGCGAGTACTCTAAGGGAATTCAGAGGTGAGTTGAAGAAGAAGAAGGCAATTATAAGTTGGGAGTTGCAGAGGAAGCCATGGATGGACGAGGTTGATACCTTGCTTCAAGAGAGAGATGGAAGACGAATCATTTGGGTGTATGGCCCACAAGGTGGAGAAGGGAAAACCTCTTACGCTAAGCATCTTGTGAAAACGCGTGATGCTTTTTATTCGACAGGTGGAAAGACAGCCGACATTGCTTTTGCGTGGGACCACCAAGAGTTAGTGCTGTTCGACTTTCCTCGAAGCTTCGAGGAGTATGTCAATTACGGAGTAATTGAGCAATTAAAAAATGGAATAATACAGTCTGGCAAGTATCAAAGTGTAATTAAGTATAGTGATTATGTGGAAGTGATTGTATTTGCTAATTTTACTCCGCGTAGCGGCATGTTTAGTGACGATAGGATTGTGTATGTATATGCATGACGTCATATGATCCCTTGCTGA
CGCACCGGGGATCCTAGGCAATTTTGTGGATCTTTGCTGATACTTCATTCTGCACTCAAAGCCGCATCCGGCAAGAGTCATGGGGAAAACGCAGTCCAAGGGACAGCCCAGCACAAATCTCCTCAAGGAGACAGAACCAAGGCATCCAGTAATACCAGATGCCAGGGGAACTGGCCCTGAATTCTGCAAGAGCTGCTGGTTCGAAAGGAGGGGGTTAGTCAGGTGCAACGATCACTACCTATGTTTGAACTGTCTTACACTTTTACACACAGTGTCAGATAGGTGCCCCATCTGCAAACACAAACTACCCTTCAGACTAGAGCTCCAGACCCAGCCGACAGCACCACCAGAAATCCCACCATCCCAAAATCCCCCACCCTACAGCCCCTGAGGCAGAACTCCGCCCCGAAGCCCCTCCCAAACACCCCTCCCCTCCCCCCCGGGGGGACCCCCCGCCGGGGCTCCCCCCGGGGGGAGATGCGCGAGCTGTTCTCGGAGCACCTACTCAATGTCGAGGGGAGGCCCCACCTCTTCAAAGAGGGGCCTGCACAGCCTCCCTCTTAATCTAAACTTCCCCTCTGAAGACTGGATCATCAGTGAAGCCTGCGATCTACTGTAGCAGAGACTATAGCCTTTAAAATCTGCCCAGAAGTCAATTCCGGAGAACACTCTAGTAAGGAAGTTTTCGTAGCCTTCAGGCATGCATCGTCCCACAACCCCTATAATATCAAGTTGTAGCCAGTGTAGTCCTTGGTCCATTCTGGATCTCAGCATCTTGCTCAAAGATCTCTCCAAGATTTCGGAATGATTCTCCATTAGCTCACCAATAAAAACATTAAGATCCTGGTCATGGATGTTGGGGTTGAAGGGCAGGAGTTTCCTGGTCCCTTCAATAAGGTATCCTGAGTCAACAACTAAGGGGATTTCAACATGCTCAGGCCCTATATGCGTGAAATCATGTTCCTCCAGGTCCAGGATCTCCTCATTCAATAAGACGGAC
ATTTATCCAACACACTCTAGACCAGGCCCTCCTGACGTACACAACAACTGCCTGCCGCAGTGCACTGTACCTCGATGGCAACTAGAGTAGCGAGCGTATTCTCCTCCCTCACGGACGTTGGAATTAAAGCGGCCTTACAAGATGAGGCATACAAGCGCATAAAATCCAACTTACGTGAAGCCGAAATCATCAACCCCTACTCGGTTGATGCCCGGGGTGCTGAAGCCCTGGAAGAACTTGCCATCATCACGAACCCACACTCCATCAGGCTACATACCCATGCAGCCGCAAAGAGCATTGAAAACCAGATGCTCAACATTGTGGGCCATGCGCTGCCTAAGGAACCAGTCACATTCCTTTTCCTGAAGCGCGGCAAGTTACGGTATCTCTCCCGTGGAAGAATCAAGGACATTTTCCAAAATCAGGAGATCGAACCGCGTGACGTAGCTAGGTACGAGCACAAGACTATTGTACAGAAGTCTTTGCTTTTAAATACTAGAGTAGCATACATTAGTGATACTTTACATTTCCTTAGACCTAGGTACATAATAGATTTGTTTTCCCAGAATGTCTTTCTCGACGTTCTATATGCTACTGTGGTGCTGCCTGTAGAGGCCAGTTTCAAGCACCCCTCACAAAACCCCGCCATCTACACGATCAACTATAATTATGGGGGGTTCCAATATTTACCTGGGAACCATGGAGGCGGAGCCTACTCACATGAGTTCGAAGATCTTGACTGGCTCAAGTATGGGAAATTCATCTACAGATGGGTGGATTACCGTACTGACCCCATCTCGGGTAAAAGGGTCGGCACCCCGAAAGAGCTTGTGGTCACGTGCCAACTTGTTGAGTCTCTTGGTGCCAATCACCTCTTCATCTTCAAGAGAGGAGACTTGAAGACTCCACGCGTCCGGACCTTTGCAAAGGACAAAAGCGTGACTTTCCCGGATCTGTTTTATCCGGAAGAAGAGAATGCCAACTTCCCGGTGGACGCTGA
AGCAAAAGCAGGCAAACCATTTGAATGGATGTCAATCCGACTTTACTTTTCTTAAAAGTGCCAGCGCAAAATGCTATAAGTACCACATTCCCTTATACTGGAGATCCTCCATACAGCCATGGAACAGGAACAGGATACACCATGGACACAGTCAACAGAACACATCAATATTCAGAAAAGGGGAAATGGACAACGAACACAGAGACTGGAGCACCCCAACTCAATCCGATTGATGGACCACTACCTGAGGATAATGAGCCGAGTGGGTATGCACAAACAGATTGTGTATTGGAAGCAATGGCTTTCCTTGAAGAATCCCACCCAGGGATCTTTGAAAACTCGTGTCTTGAAACGATGGAAGTTGTTCAGCAAACAAGAGTGGATAAGCTGACCCAAGGTCGCCAAACCTATGACTGGACATTGAAAAGAAACCAGCCGGCTGCAACCGCTTTGGCCAACACTATAGAGGTCTTCAGATCGAATGGTCTAACAGCCAATGAATCGGGAAGGCTAATAGATTTCCTCAAAGACGTGATGGAATCAATGGATAAGGGAGAAATGGAAATAATAACACATTTCCAGAGAAAGAGAAGAGTGAGGGACAACATGACCAAGAAAATGGTCACACAAAGAACAATAGGGAAGAAAAAACAAAGGCTGAACAAAAGGAGCTACCTAATAAGAGCACTGACACTGAACACAATGACAAAAGACGCAGAAAGAGGCAAATTGAAGAGGCGGGCAATTGCAACACCCGGGATGCAAATCAGAGGATTCGTGTACTTTGTCGAAACACTAGCGAGGAGTATCTGTGAGAAACTTGAGCAATCTGGACTCCCCGTCGGAGGGAATGAAAAGAAGGCTAAATTGGCAAATGTCGTGAGGAAGATGATGACTAACTCACAAGATACAGAGCTCTCTTTTACAATTACTGGAGACAACACCAAATGGAATGAGAATCAGAACCCTCGGATGTTTCTAGCAATGATAACATACATCA
[truncated: 101,102 more chars]
