# Supplementary material for: Towards a better solution to the shortest common supersequence problem: the deposition and reduction algorithm
Source: BMC Bioinformatics. 2006 Dec 12;7(Suppl 4):S12. doi: 10.1186/1471-2105-7-S4-S12 (PMC1780115; doi:10.1186/1471-2105-7-S4-S12)
Supplement: Additional file 1 — Real DNA sequences DNA sequences are obtained from NCBI Viral Genomes, Accessed on 01/01/2006. . Sequences are randomly selected from different genome sequences. The specific length and number of sequences are specified for each dataset. There are 60 randomly selected datasets. File name indicate the number of sequences, sequence length, and dataset number. For example, file name "DNA_N100_K500_5" indicate that it is DNA sequences dataset, with 500 sequences, each truncated to length of 100. And this is number 5 datasets for this setting. Each sequence is represented as a row in the dataset file. [file 1471-2105-7-S4-S12-S1.zip › DNA_N1000_K500_2]

GGGATACCTTACACTCGGTATCTGGTTCCAACATGCTACGATTCGGATCTCAGTTGGTGGTGGGTTCCACCTTAATCGGTGGTCTCACTGCTGTCGGGCTGGCAGGCCTGAGCGTGCGTGCTACAATAGGTGTAGTGGAATTCAACCTCCGCTGTGCTAGAGTGGTGGGTGACATTATACGTGACCCATTTAATGCCCTCCCTTCGGCCCCTCTATTCCCCGGGCCCAGCGTTGAGGTTTTCGCTGAGGAGGTGAGGAAGGACCTCGAGCCGGAGCTTGAGGCTAAGGATTACCTCGTCATCCACGAGGAAAAAGAAATGGATGAGGAGGGGAAGAGCAAGGTGGTTAGGCAGAGGTCTACTGTCAACCGCCACAAGAAGGGCCGGTTTGTACACCGGCTAGTCTGTGATGGGAAAAACCACTTTGGTGGGACCCCTTCAGCTAGCCGGGCCAACGAGCTGGCAGTGATGAAGTATCTCGTGGGTAAGTGCCGCGAGCACCACTTAGTGGTGCAGCACACCCGCGAAGTCTGCTCTCTGGCGATGGCTGCCATTTTTACCCCGGACCACCATGAAGTAAACATGGTTAGGGAAATGAACAGCCACGCCGCCTACCGAAGAAGGGTAGCCCTTGCAGATGCCTCCAGAGTCCATAGCTGGCAGCAGGAGCTACTCCGCTCACCCCTGAGTTGGAACGCTTGGGGGAGGGCGTGGTGGATAGCCAACGGGCTTCCTGACAGGGAGCCTGTTCGGTTCACCAAATAGGGGGGTCTTTTCTGCCTCGAGGGTGTTGAAACAGGAGTCCGTAGGGGGACGCACCCACAGATGATCGAGGTAGAGAAAAACTCCCCCCCGAAACTTAGGAAACTCTTCGCCCAACGATTGGTTAGCAGTGGAGTTGAATACCGCGTGCATAACCACTCGTTTCAAAACCTAAGGCGAGGTCTGCTTGAGAGAGTTTTCTACGTGGAAGAAAACAAGCAGTTAGTGTCGTGTCCCTG
CGCCCGGGCAGGTGTTGGCTCTATGCCTCGGCATTTGTATTGTCAGGAGCTGTGACCATTGGCACAGCCCAAAACTTGCTGCACAGAAACACCCTTCTGTGACAGCCTCCTTCAGGGGAGCTTAGGGTTTGTCCCTAGCACCTTGCTTCCGGAGTTGCACTGCTTTACGGTCTCTCCACCCCTTTAACCATGTCTGGGATACTTGATCGGTGCACGTGTACCCCCAATGCCAGGGTGTTTGTGGCGGAGGGCCAAGTCTACTGCACACGATGTCTCAGTGCACGGTCTCTCCTTCCCCTGAACCTCCAAGTTTCTGAGCTCGGGGTGCTAGGCCTGTTCTACAGGCCCGAAGAGCCACTCCGGTGGACGTTGCCACGTGCATTCCCCACTGTTGAGTGCTCCCCCGCTGGGGCCTGCTGGCTTTCTGCAATCTTTCCAATCGCACGAATGACCAGTGGAAACCTGAACTTCCAACAAAGAATGGTACGGGTCGCAGCTGAGATTTACAGAGCCGGCCAGCTCACCCCTGCAGTCTTGAAGGCTCTACAAGTTTATGAACGGGGTTGCCGCTGGTACCCCATTGTTGGACCTGTCCCTGGAGTGGCCGTTTTCGCCAATTCCCTACATGTGAGTGATAAACCTTTCCCGGGAGCAACTCACGTGTTGACCAACCTGCCGCTCCCGCAGAGACCCAAGCCTGAGGACTTTTGCCCCTTTGAGTGTGCTATGGCTACTGTCTATGACATTGGTCATGACGCCGTCATGTATGTGGCCGAAGGGAAAATCTCCTGGGCCCCTCGTGGCGGGGATGAAGTGAAATTTGAAGCTGTCCCCGGGGAGTTGAAGTTGATTGCGAACCGGCTCCGCACCTCCTTCCCGCCCCACCACGCAGTGGACATGTCTAAGTTCGCCTTCACAGCCCCTGGGTGTGGTGTTTCTATGCGGGTCGAACGCCAACACGGCTGCCTTCCCGCTGACACTGTCCCTGAAGGCAACTGCT
GCTATTCGCACTCATGTCGGATCTAGTGCAGCTCATAAGAAGGGAGATCTTACTGTTAACTGGGAATGGAGAATCAGCCAACTCGAAACACGAGATCGAGGAAATTAAGAAACAAATTAAAGACATCTCTGCTGATGTCAACAGGATCAGTAACATCGTTGATTCAATCCAAGGACAACTGGGTGGATTATCTGTACGCGTGTCAGCCATTGAATCGGGAGTTAGTGAGAACGGCAATCGAATTGATAGACTCGAGCGAGATGTCTCCGGCATATCGGCTAGCGTTAGCGGAATCGATTCGCGTTTATCCGAGCTGGGTGACCGAGTCAATGTTGCAGAACAGCGAATTGGCCAGTTGGATACAGTCACGGATAATCTCCTTGAGCGAGCATCAAGACTGGAAACTGAAGTATCAGCCATTACTAATGACCTTGGATCATTGAATACGAGGGTGACGACTGAATTGAACGATGTCCGCCAAACTATTGCTGCGATAGACACGCGTCTCACGACACTGGAGACCGATGCCGTGACGTCGGTTGGTCAAGGGCTTCAGAAGACTGGGAACTCGATTAAGGTTATTGTGGGTACGGGGATGTGGTTCGACCGCAATAATGTTCTGCAGTTATTCTTATCGAACCAGCAGAAAGGGTTGGGATTCATAGACAATGGAATGGTAGTGAAAATAGATACCCAGTATTTCAGCTTCGATAGCAATGGCAACATAACTCTGAACAACAACATAAGTGGTCTGCCGGCGCGAACAGGTTCCCTCGAGGCATCTCGTATCGATGTGGTAGCGCCACCGCTTGTGATACAGTCTACTGGTAGCACTCGGCTACTGCGTCTCATGTACGAGGCTGTGGACTTCGTGGTTACTAACAACGTTCTCACACTGAGAAATCGATCGGTCACGCCAACATTCAAGTTTCCTCTGGAGTTGAATAGTGCTGATAACTCAGTGAGCATTCATAGAAATTACCGCATTAGACTTGGGCAA
ACTTTTAAAGTAAAGTGAGTGTAGCGTGGCTATAACTCTTTTTTTTACTTTAACTAGCCTTGTGCTAGATTTGTCTTCGGACACCAACTCGAACTAAACGAAATATTTGTCTCTCTATGAAACCATAGAAGACAAGCGTTGATTATTTCACCAGTTTGGCAATCACTCCTAGGAACGGGGTTGAGAGAACGGCGCACCAGGGTTCCGTCCCTGTTTGGTAAGTCGTCTAGTATTAGCTGCGGCGGTTCCGCCCGTCGTAGTTGGGTAGACCGGGTTCCGTCCTGTGATCTCCCTCGCCGGCCGCCAGGAGAATGAGTTCCAAACAATTTAAGATCCTCGTTAATGAGGACTACCAAGTCAACGTTCCTAGCCTTCCTTTCCGTGACGCACTGCAGGAAATTAAGTACTGCTACCGTAACGGTTTTGATGGCTATGTCTTCGTGCCTGAATACCGTCGTGACCTAGTTGATTGCAATCGTAAGGATCACTACGTCATTGGTGTTTTGGGTAACGGAATAAGTGATCTTAAACCTGTTCTCCTTACCGAACCTTCCGTCATGTTGCAGGGTTTCATTGTTAGAGCCAACTGCAATGGCGTTCTTGAGGACTTTGACCTTAAATTCGCCCGTACTGGAAACGGCGCCATATATGTGGACCAATACATGTGTGGTGCTGATGGAAAGCCAGTTATTGAAGGTGAGTTTAAGGATTATTTCGGTGATGAGGACGTTATCATCTATGAAGGAGAGGAGTACCATTGTGCCTGGCTAACAGTGCGCGATGAAAAACCTTTATGTCAACAAACTCTCCTTACAATTAGGGAAATCCAATACAACCTGGGTATCCCACATAAGTTGCCAAATTGTGCTATCAGAGAGGTAGCACCACCAGTCAAGAAGAATTCTAAGGTTGTTCTTTCTGAAGAGTATAGAAAACTCTATGACATCTTCGGCTCGCCATTTATGGGCAATGGAGACAGTCTTAACACGTGTTTTGACAG
GGCAATTTCTTGCTACAAGTGACTGTGAAGGATGGATCTGATTGAGACGATTAATGCAGTTGTTGAACTGCAACATAGAGTTAGAAATTTATCACCAAATACTAATATATATCAAGATGGGCAGACAACAATTAATGATTATAATGCTATTGCATCTAGATGTAATGGAAAAGTGTACAATCTAAGAGACCAAATTGCTCAGTTGTCTCCATTTCAAGTTCATATGCCAGTGATTCCAATATCAACTATTTTATCAACAGATGATCATGAAACAATGTCGGCGGGAATTGAATCGCTGTTTGACGTTCTAGCCGCAGCTATTAGAACTGAGGGATCTAGACAGAATAGAGCTGTTGTCACTAAGTCTATTGAGCCTGAGGTTCTAAAAGCAGTTTTAGATATTGGAATTAGATCCCAGTTTTCAGAGAATCCTTATGCGAATATGTTACAAGTTGACACGGCAAAAATGGAGCAGCAACTAGAACCCATTGATGATCCACTTGCAAGTCAGAGAATTAATATGTTAGCAGCTGGAGGTGCTACAAATAATACTGGTGGAGGATATCACGCATTAGTTGGAAGAGCAACAGGAAAAACAGGTATAATTACGATTATCCAGGGTAGACCAGGAGCCGTAACATTCAATTTAAATATGAAAGTGCCATGTTCTGGAGTACTATCACTAACTTTACTTCCAGCTCCAGGTGTGATTCAATTATCGCTAGGAAATCAGCCACCTAATAACATCCCCGTACATGCGGAATGTGTTGACGTATCAACGGTTTTTACTGAAGGAGATATCGTTATAAGGTTTGAATTGGCAGGAAGAGTTGTTGGAAACGCCAACAAACTTGGAACACTCAACTTTCCTCTATGTGATCGTATTAGCATTACAATTGAACCTTGGAATGCCAATAAACAAAATAATGCTAATGCTAATTTTAATAATTGGCCGGCTGGAACAGCACAAAGACAACCAACTATATCATTATTTGTTAAC
AGAGCAATCGGGGCATCTAATAATTCTAGAAAAACAACGATATACTCAAGAAATACTATTTCAGGCATGTCAACCGCAAGGAGTGCTGCTTCTGAATTCGTCAAAAGCTATGGCACAAGAGACAACAGAGCAATCAATGATTGCTATTCTGTCTTCTCTGGAGAAGGTGTCAACTTTCTCAATTTGTTCATGCATAACAATGCAGGTATTAAATCTGCATTCAGCATCAACGATTTGGGCAGGAATGAGGATATCAAAATCCATGAAGCTGAAGTTATTGATTCATGCCATGATTATCATTACTTTGAGAAGTTTGGGTTAGACATAATATTCTGTGAGCATGAAATGAGCCTGGTTGTGGGGAAACCAGGTGTGAAGAATACAGGCTGCAAATTCACAATGCACAACCAAATTTTCAATCCTAATTCTGATACACTTGCTTTAACTCCTGGAACAGTCTCAGAAAATGAGTTCTATGAAAAAATCAAAATAAGATCAAATGGACTACTTCCCTCTGGATGGTATCAAGATGAATGCTGTAAAAACAACTTTTACATAGCTACAAATGGAGATTTGACTCTTGACTACGGGTTTTCTGTTATGGGAAAGACAACATCCTATTGGAGAGAAAGTATCTCTAGGGAGAAGATTTTGTCTGTTAAGCAGAAGTGTTTACCTGATAACACTGTCCCTACCAACAGGCTCCTATCTACATCAACTGTAAAAGGTATTCAGCTAGGATCTGAACTAGCCCCAGACACCACAGTGATACTATCACTTAAGCAAAATCTGAACGTTGACTTAAAATCTCAATACCGCGTTTCGTTTCATGGCATCCAAGAGGAAGGTGCTTTTGCAAGGACTTTCTGTGTTCCTTTTGAAAACAAATCCAGGATGATATGCCTATACGCAAAAACTGTTGTGGATAACAGTAATGAAAGGACTACTCTGATTATAAAGGTAGTTACAAAAACTATTGAATCCCATCTAGTCATTCCTA
TGATAGTTTTTTATTAAAACTATCAGCTCACATACTCCCTATCGCAAAGGATAAGCGGAAAAAAGCAAATCTGTCCACAATTCCACATTCTTCACTATTCACTGCGATTCTGCCCTCATTTCTTTCCGTAAGCTGTCTTCACGGCCTCAACTGACAATTCAGAAAAGTCAGCATCTGCGTTAGTCAGAACAGGAAACGTGGGTTGTCCAAGAGCATTTAACCTTCCAAATATATTTTCATCTCTTTTGAAAGCCTCTATCTTTTTCTCTTCGATTGCTTTTCTCATGTCTAACCTCCCTTTGTAGGAAAGTGAAGTAACAATTGCAGAAGTCAATTGCAGAGTGAAATTCTTCCTCGATGATCTCTCAGGGGAGAGAGGATGCATTTTCACTTGTGCCTGGAAGTCAGAAGCAAGAGAACATAGAACATCAACTATCTTTTTTGCTTTTTCTATTTTCTCCTTTTTCTGCATGTATTCTGAGCTAGTTGTAGGATTCACTTCTGTTGGAACTGGAATTTCATCTTTGTCAAACTTTTGAGCTAAGAGTGCATATCTCATTGCTTTGTTGCCCGCAATCGACATCTTGCAACGTGATGAAACCTCAGTAGGAAGGTTTTCAAGTGAGATTTTCAAAAAGACTTGACTTGGAAACAAAGAAGGATCTGCTGATGACAGGTATTCACATAACTCGTTAGCTTTGAGATCTTTCTCACGGAATATCGTTTCTCTTACAAACTTAGATAGTGGTCGTTCTTCACTCGTCTTTGATGGCAATCCACCTTGATTGTAAACAAGACAGAAAGCTGCTTTGATTGCTCGATTGCCTGTTTCGATGTTGTTCACGAGTAACTTGCTATCGATGAAATCAGGAGATAGAACTTTCACATCAAATATGAAGTTGTGCTCTGCTGAATCCTTGTAAGTACTGTAAAGAATAGCATCTAAGATTTTGGTCCCTGAAGAAAGCAAACTGCTGATACTGAAGTCAACACCCTTGAA
AAATAAAACCCAACAATGGCGGATTTGACCCAACTTGATGTACATGAATGGCTCGATAGTACACGTTATCCACTTACCTTTACATTACCACTCACAAGCATAGCACCAACGATATTACTGGATGAATACGTAGGATTATTACGAACAAGTGAACTTTTTAGCTTGACATGGCGGAATAACCATTTAGAAATATCGTTTTTAAATGCATTTGCAATTGTCGGTTTTGAACCAACAACCTTCCTACTTCAAACAGAATACGATCGGATTGAGATAGTGCGAATGCTGGTTCGCGGAATCACTCGAAGGCTGAAGATTATGAAACTCGGATTGGAGAATTTATCCACGAACGATTTGATTCAAGTTATTAAAGATGAGACCGTTGGAACTAGCTTATGGCAGTTAATTGAGAATATTCATTTATTGCAAGCACGGCTACTCCAGACTTTTTCCCCAACAAACTTAAAGTATTTATCTCCAATTTTGGTTTCTCATTGGATTGAAAAAGCCCTGACTCATCCAACTCAGATCACATCTACAATTTTTTGGAAGATGGTAAGTTTTGATGGAACTGTTTCCTGGACATCGTTACTCAATTATTGCCTAGCGATCGCTTTAGGTCAAACTGAAAGAGATGATATTGTGATACGAACATGGCCAATGACATCAATGTACCCAATCACGCATGTACTTGTGACACCAGGTGTCCAGAAACCAGCGCTTAATTATGTTATTGCATGGTATCCAACTTTTAAGACCCATAAAGACTTAAAGCATTTCATGCGACGGCAGGGTTTCATGACAGCTCATCTCATTCCAAATTTCGGAATATTTCATGTCCACGAGTTTCAAACCATTAGCGCCCTTGTGCATTACATGATTGAGAACGTTCGTACATCTCAACTTGAAAAACGCAGACTGTATGAAAGAACAACAGATTCACCATTTATTCGATTTACACGCTCAGTGTTATTTACTGACTCAGTACCACCAGCAGTTTTGT
CCCCCCCCCCCCCTTCCCCCTCTGGACTTGTAACTGGTAAGTGATAATCCTTGGAAGCTAGGTACTCGTTACGCAAGTTTTGGATTATCTTGTGCCCAACATTAGTTCTCGGACTTCTGTTGTGTTTAAACACAGAAATTTGATTGCCTGGTTATGAATTCATTGGATTAACCCTCTTGAAAGACCTGCTCTGGCGCGAGCTAAAGCGCAATTGTCACCGGGTATTGCACCAATGGTGGCGACAGGGTACAGAAGAGCAAGTACTCCTGACTGGGCAATGGGACTGCATTGCATATCCCTAGGCACCTATTGAGATTTCTCTGGGGCCCACCAGCATGGAGTTCCTGTATGGGAATGCAGGACTGGACTTGTGCTGCCTGACAGGGTCGCGGCTGGCCGTCTGTACTTTGTATAGTCAGTTGAAACTCACCATGGCATGTTTGAAAATTTTCTCTCTGAAACGCAAAGATAAGAGCCACTCATACTCTCCTCGTGAGATTGAGTTGAAATATAATTCAGATTTTGCTTTTAAACCAAGACCACTGGCACCACTTCTGCGTCTTGAACCATCTGATACCACGACACGTAGAATTGAGTGTGCTGAAGTTGAGTATGATTTATGGTACCCTAATCCTTTGGACCCCGCCTCACTGGTTTGTGATGTTAAGCTTGAAATGTTACGATTTCAAGGAACTGGGACCTCTAGAATGGAAAATGGTAATACCAATAACTCTGGCAACACTGGAGTGATCAATTACAATTTTTACTCCAACTCATACACTGACGCAGTTGATCTATCTGGAGCAATGTCTTCGCAGGAATCAAATGCTGCTGAGAATGCTGCATCAGGGCCTACATCTCTTCTTAAAGCTGGAATTAATGCAGCTGCAAGAATTGGACCTTTGCTTGCCGAGCCAAAATTTGAAGAGTACAAACTGTCTGATAGGGTTGATGTGCTCCAGAAAGGGACTAGTACAATAATATCACAGAATAGTGTAGG
ACACAAAGTCCTGGGCAAAAGAAAAGCAAAATAACCAACTATAGATTAGCCAAAACCTTTTTGTTTAAACAGTTAGTAATTTATAAGTTTTAATTTATAAGTTTAAATTTATAAGTTTTAATTCATAACTTAAGATTTAAAATTTATAATTTATAACATACTAATTAATCTTAAGTATATTGTATTTGATTTAGTAGAGTGTAGCAAATATGTCTATTTCAATACCAGCAAGTGAATATCAAAGTAGCAAGACTTATAGTCAACTACTCATGACTTTTAGAGACATGGTCTCTGAAGAGCAATATAGAGTAATCAAAGAAAGAATGGTTGAAAACAATAAGCATTACTATGCTCTAGATAAATTCTCGCAGGGTGTTTATGATATAAAAGACATGCAGATATTAGTTGCAGACTTGTCATGGCTTTGTGCTTTTGATAAATCTTCAGATCAAAGAACTAGAGAAACATTGGTAATGATTAGCAAGTGTGTTTTAGATATTATGCTGAGCCTGAAACCTGAAGTCAGTCAAACAAAATGCTTTGTTTGTGACAAGAAATCAACATATGAGACTGATAATTTATCAGTTGCTAGGCTTGATGATGTTAGCAATAGGTTCTCTGGTGGATCTGTGCACTACATGGTGAAGCTCAAAGAACATGATAAGGTTGGACTCATGTCATATATACATGAACTGAAGAAGATTGGAGGGTACCGTGGTTGGTACAGAGATGGTGGCAAACTAAGACATGAATATATTGTCTATACTGATGCAAAACCCATAATGAGAGAGAAGTTTGCACCAGTCTGCTGAGATGTAAAAGAGGGTGAAGGAATACTAGTAATTGACAGAAAAACCTAAAAAAACATAAAAAAGACAAAAAACAAAAAAACAAAAAACGCAGAAAACAAAAAAACACAAAAAGAGAAGAAGAAAAACAACACAAAAGCCATAAGTGGAACCAATGTAAAAATGATGGAGAAATATGAGATAAATAAAGG
AACGAAGTGAGTTAGGGTTTGAGTGGCATATTATGTAAATATGCATCGGGACACCAGGAGGTGTCCTCTCAACTTTCTCATATTGCTGGTGTCCTGGTGTCCTATATATACCTCAAGACACATAAAGCCTCTAGGGGACACCAAGGGGCAAAATCGGCCATCCGCAATAATATTACCGGATGGCCGCCCGATTTTTGGTGTCCTCCCCTTTAGCCCACGGCCCAGGCCCATGTTTTGCTTATTGGGCCGACTTTTGACCCATTTAAGCCGCGCGCCTTCTTCCTTCGGGGACCACACAGCACTTTCAACCAATCACGTTGTTACCAACGAACTTCGTTGATATGGACCGTACGACATGTGTGGACCACTGTCACATGATGCTGTGTCAGACGCTCGACTTTAATTCAAATTCACAAAGTGATTATCTTCGTCTTTAATTTGTACTGTCACAGAGTGTTGGACCATCTCTGTGCACTATCGACGATGTCCTTTTGTTCTGTGGACCTTGTTCTGTTAATTTGAATTAATCTTTAGTGCTACCAATTACATTTTAGCTACAAAGTCTAGTTATTGGTCATGGATTGGTTCTTCGTCTATTAATAATTGAAACGTGTAATTGGCTTATGCGTCGAATTCATATATTAGACAACACTTGTATTATCTACACGTATATACATTGTGCAGTCGCTATAGCATCGTCCTTGATGTATTCGACGAGCAATAGACGGGGTCGATCGCAAACTCAGCGAGGTTCTCATGTACGCCGTACAGGTGTCAAGCGTTCATATGGTGCAGCCCGTGGTGATGATAGGCGTCGACCCAACGTGGTATCAAAGACTCAAGTTGAACCGAGAATGACTATTCAGCGTGTTCAAGAGAACCAGTTTGGCCCAGAATTTGTCTTGAGTCAAAACTCAGCGTTGTCCACGTTTGTAACATATCCTAGCTATGTTAAGACTGTTCCCAATCGCACTAGAACGTATATAAAATTGAAACGAGT
CTTCCTCCCCCGCCGAATTTACGTTAAAAATTTGTGTTTTTTCAGTTAGATTTCAAAATAAAAATTAATCTAACTTATTGAAGTAAAAGAGATCATTAATGCAACTGAATAGAGATCTTAACTGTAAAAATTTCAATCTTTTTCATCATTTTTCACTTAAAATAGATCATTGATAATAAGAATAACAAGATAACCTAATGATTTTTAAATTGTTTTTAAATTTTCCGTGTGAAATATGAGAGTAATTGATTTCAGTTAATTGACTGGCGGTTATCGCCATTGTTTAAAGATAGGTTTAAAAGTAAAGATAAAAACTAGATATTTATAACCGCCACTTTGTCGCCAGTTGAATATTATTGGTGGGTCGTGAAGGATTCGAACCTTCGACCAACGGATTAAAAGTCCGCTGCTCTACCGACTGAGCTAACGACCCAATTAGATGATTTTAAAGTAAATTTTAAAATCTTTGGATTGGTGTTTAAATGGTGCCCGAAGCCAGACTTGAACTGGCACGCCTCGAAAGGCGAGGGATTTTAAATACCATAGTTAAACCAGTATAAACAATAACTTATAGCAACATTAATTGCTTGCTCGTGCAAATAAGGGCATATAAAGGTAAATATAAGACAGAACCGCCAGCCAATCGCCAGTAAAATAGAGGAAAAAGTACAAGGGATTTTTTGAAAAACAATCCCTTTTTACTGTGCAGGATTAGAAAGCGGGTTGAATTTGACCGCACTTTCTAAGTGCGAAGGGGCGAAGTGCGCATAACGCATCGTCATTTCGATAGTTGAATGACCGAGGATTTCTTTCAACACTAAAATATTCCCACCGTTCATCATAAAATGGCTGGCGAACGTATGGCGCAAAACGTGGGTTAGTTGCCCTTTGGGTAACTCAATTTCAGCACGCAAAACAGCATTTTCAAAGGATTCGTAAGCATCATTGAATAATCTGCCACGCTTTTTCGGTAGCATATCGAACAATTCTTTACTGATCG
TGGCATATTTGTAAATATGCGAGTGTCTCCAAATGAGTTTGCGAGTGTCTCCAATTGAGGCTCCTCAAACTCTCGCTATGCAATTGGAGACTGGAGTACAATATATACTAGAACCCTCAATCTCTTGAATTATCACATTCATACACGTGGCGGCCATCCGATATAATATTACCGGATGGCCGCCCGCGCCCCTTTATATCCGTACGCCGCATTTCGATTCCAGAAATGCCCTTCCCACGCTTTATACACGGTATTCTATACCGTTGGATAAAGCTTATTGCACTCTATCATTGAATTTTGAATTATTGTCATTGCTTTTGTGTTTCGATATTTATGGATGGGTCTGACACATTACTGACATTGTACAATTCGACCAATCAAAATTCACGATAGAAGTCTAGTTAAATCGTTTATTAATATGAGATCCTTATAAGTAAACATATTTGATAAAGAAAAAACGATCATCGTTTTTAATGTTTGTCTTGTTATTTTAGGCAAACGATTTAACAATGTATGCGTCTAAATATAAACGTGGTTCGTCTAACTATCAACGACGAGGTTATTCACGTTATCAAGGTTTTCGACGAACGGCAATTGTTACACGACACGATGGTAAGCGTCGACAACATCAATCTAATAAGTCTAATGAAGATCCTAAGATGTTAGTGCAATGTATACGTGAAAATCAGTTTGGTCCTGATTTTGTTATGTCCCATAATACTGCAATATCGACGTTCATTAATTATCCTCAACTTGGTAAGATCGAACCTAATCGATGTAGGTCATATATCAAGTTGAAACGCTTGCGTTTCAAAGGGACGGTTAAGATTGAACGCATGCACACTGATGTTAACATGGATGGATTATCTCCTAAGATTGAAGGCGTATTTAGTATTGTTATTGTGGTTGATCGGAAACCACATTTAAGTCCTAGTGGATGTCTCCATACATTTGACGAATTGTTTGGAGCAAGGATAAATAGCCATGGAAACCTAGCTGT
ATGACCAACGGAGACTACTGCCCAAGAAATATCTTCCTATTGTGCAAAGTCTATGAACTGGACCTGCAGGACCTGAACATAACCTGCGTGTTTTGCGGAACAGCATTAACAGAGGAGGAGGTTGTATCGTTTGCATACAAGGAGCTACAAGTTGTGTGGAGAAAGCATTTTCCATTTGCAGCATGTCCTGCGTGTCTGGAAGCAGCCGGGAAACTAAGGCAATTTAGATACTGGCAGTATTCTAGCTATGCACCCACAGTGGAATATGAAACAGGAGTGCCTATTTTAGAATTGCTTATTAGATGCTACCTGTGCCATAAACCACTGTGCAGTGAGGAAAAGGAACGGCTTATCAGTGAAGGCAAACGGTTCCATAAAATAGCTGGGCTTTGGCGAGGCGCTTGCCTGCAGTGTTGGAAACCATGCATGGCCAACGACCAACCTTAAAGGACATATTTCTAGAGCTGGATCAGCCTGATGCGGTTGACCTACATTGTAACGAGCAATTAGCCAGCTCAGAAGAGGAGGATAATAGGGAGGACGGTGAGCAACCTACACAACCTACAGAACCAGCACAGCAAGCATATAGGGTGGTAACAAGTTGTTGTAGGTGTTGCTGTACAGTAAGGCTGGTGGTGGAGAGTGGACACGCAGAAATAAGACAACTCCAGGAGCTTCTGTTGGGCGCACTGCATATAGTGTGTCCGCTCTGCGCATAACTGCTATGGCCGACGGTGAAGGTACAAACAATGGGGACGATAGTGAGGAGGGACGGAGCGCATGCGGGTGGTTTTGGGTGGAAGCCACAGTGGACAGAACCACGGGACAGCAAATATCTAGTGATGAGGACGAGGAGGACGGTGACAGCGGACAGGACATGGTTGATTTTATTGATAATAGTAGGCATCCCGGGGATGGACAGGAAGTTGCACTTGAGTTATACAGACAGCAGGAGGCACAAGATGACGAGGCCTTTGTGCAGGCCCTAAAACGAAAGTAT
TAGTAGTAGACTCCGGGATAGAAAAAGTTAGAAAAATGGAAAAGTATAGAGAGATTCATCAGAGAGTTAGGGACCTTGCACCTGGAACGGTATCAGCATTAGAATGCATAGATCTACTGGATAGGCTCTACGCTGTCAGACATGACCTGGTTGACCAGATGATAAAACATGACTGGTCTGATAATAAAGATGTAGAAAGACCTATAGGTCAAGTTTTACTGATGGCTGGCATACCTAATGATATTATACAAGGCATGGAGAAGAAGATTATACCAAATAGCCCTTCTGGACAAGTATTGAAAAGCTTTTTCCGAATGACACCAGATAATTATAAAATTACAGGTAACTTGATTGAGTTTATTGAAGTGACTGTAACAGCTGATGTGTCACGAGGTATTAGGGAGAAGAAAATAAAGTATGAAGGAGGCCTCCAATTTGTTGAGCACTTACTGGAAACTGAATCAAGGAAGGGTAATATACCGCAACCTTATAAAATAACATTCTCAGTGGTTGCAGTTAAAACAGATGGATCAAACATCTCGACTCAGTGGCCCAGTCGGAGGAACGATGGGGTAGTTCAGCACATGCGTCTAGTCCAAGCTGATATAAATTATGTCAGAGAGCATTTAATAAAGTTAGATGAGAGAGCATCTTTGGAGGCAATGTTTAACTTAAAGTTCCATGTATCAGGCCCTAAACTGAGATACTTTAACATCCCTGATTATAGACCACAGCAGCTATGTGAACCACGGATTGACAACTTAATACAATATTGCAAGAATTGGTTGACAAAAGAACATAAGTTTGTATTCAAAGAAGTCAGTGGAGCTAATGTGATTCAAGCATTTGAGAGTCATGAACAGTTACATTTACAGAAATACAACGAATCACGAAAACCAAGAAATTTTTTACTCTTGCAGCTTACAGTGCAAGGGGCATATCTACCATCAACAATCAGTTCTGACCAGTGCAATACTAGGATTGGGTGTCTAGAAATATC
GTTAAAAAAGTTCTCTAGTTGGCAACCACCAAACATGGAGCGCTTTTTGAGAAAATACAATATCAGTGGGGATTACGCAAATGCCACGAGAACTTTTTTGGCTATTTCACCACAATGGACTTGCAGTCACTTAAAAAGGAATTGTCTATTTAATGGAATGTGTGTCAAGCAGCATTTTGAGAGAGCGATGATCGCGGCAACTGATGCGGAGGAGCCGGCGAAAGCATACAAATTGGTTGAATTGGCAAAGGAAGCAATGTATGATCGGGAAACAGTCTGGCTTCAATGTTTCAAAAGCTTTTCCCAACCATACGAGGAGGATGTCGAAGGGAAGATGAAGCGATGCGGAGCGCAATTGCTTGAGGATTACCGCAAAAGTGGGATGATGGATGAAGCCGTGAAACAATCTGCGCTGGTTAATTCAGAAAGAATTAGATTGGATGATTCACTTTCCGCGATGCCTTACATCTACGTGCCAATCAATGATGGTCAAATTGTTAATCCGACATTTATATCAAGATATCGCCAAATTGCATATTATTTTTACAACCCAGATGCAGCTGATGATTGGATTGATCCAAATCTCTTTGGCATTCGTGGACAGCACAATCAGATTAAACGTGAGGTTGAGAGACAAATTAACACATGCCCTTACACTGGATACAGAGGTAGAGTGTTTCAAGTAATGTTTTTGCCGATTCAGCTAATCAATTTTTTGAGAATGGATGATTTTGCGAAGCATTTTAACAGGTACGCCTCGATGGCGATACAACAATATCTGAGAGTTGGTTATGCTGAAGAGATCAGATATGTACAACAGCTCTTCGGAAGGGTCCCAACAGGTGAATTTCCATTACACCAGATGATGCTGATGAGACGCGATCTCCCAACGCGCGATCGCAGTATTGTGGAGGCGCGGGTGAGGAGATCAGGTGATGAGAGCTGGCAAAGCTGGCTACTACCTATGATCATCATTCGTGAGGGGTTGGATCATCAGGAT
AGTAAATCCCAGTTGTAAACCGAATATCACTACATTCGCAACTCGAAACCATCTGGAAAATACTTACGGATCATCATGGAAGCCTTCTTACTCGAAAACCGCAAACCCCAAATCACCACTCTCGCATCAGGAAAGACTCTCAAACCAGCGACACATCGTTTGAACTTGCCAGCGTACACGAAGTTGATTCATGAATTACGGACAAAGACGCATGCCAAGGTGGCCATTTCGCTTTCAACTGATAGCCAAATACATATGGTATGGGTAAAATCAGGTCTTGTTTTCTTCACGCCTAGCGCGTCTCATCCAGCGTATGTGAATTTCGCATCCTCGAACAGACTTACCGATGTGCCAGCACTCACTAAAACGACGTTCCCGCAATCAGATGTGAAGTTAATAGAGACGACTCCCTTGCCTAACGATGAAACCTCACATGTCGCATCATTCCAGCTCGTAACTTGGATGGAGGGAGCACTGAACATTCTGAATGATTTGAGTAAGTGTGCGATCAGTTTCATCAATCAATGCGAGGATACGTTCAAAAGTGGAACTAATCTAAACAAGGAGTTGTACAATCGATGCATTACGGCAGAGTCGCGTGACTTCTGCAACCAGATGAAGTTTGTATTAATCGGACGTCTATGTTATGGCCAGACAACGTCACCGCCTCCGATCCAATTGTATCAATACGGCGTGACACCATTCATCTCATCAGACATCATTTGTGAAGGTGCTGCTTATCGTCCTATTGATGTTGAGAATTATGCCATGAACAGTAATCACACGGTATCTTATGCCCCATTCTTTGTACCTAATGAGACCAAGCCGGGTAGTCGCATCGATCTAATAATGGTTAACCATCTTAAGAAATTCAATCTGATGTTCGATTCTTGGTACAAAACTGGTGGTAGTGTGATGGTATCTTCTCGTCCTGAGCGTACACAGAATGAGGCTTCAGTTAGCCAGATTATGCCTACTTCTGTAAAACATATTGCTAATG
GAGTTCTAGGAGAGTCCCTCCTAGTCTCTCCTCTCCGAGGAGGTACCGAGACCTCAAAATAAAGGAGTGATTGCCTTACTGCCGAGTGGAGAGTGATTACTGAGCGGCCGGTGTATCGGGAGTCGTCCCTTAATCTGTGCAATACCAGAGCGGCTCTCGCAGCTGGCGCCCAACGTGGGGCCCGAGGAGAAGAAAAGAAAGCGGCCCTGAGAACTCGGCTTCTGAAAAAGAGGAAGAGGACAAGTTGCTATAGCAACAAGAGAGAAGAAGTAGAGCAAAGGTCCAGTGGCTCGGAAAAAGAGGAACTGAAACTTCGGGGACGCCTGAAGGAGTAAGGTAAGTGACTCTGCTGTACGCGGGGCGAGGCAGAGGTTTCCTTCTAAATTGAAAGAGAAGTGTTGCTGCGAGAGGTCTTGGTGGTCGAGAATCCTGTACAAAAAAAAGGAGGGATCTCGGTCAGGACCAGGACCCCTGGGAGTAATACAACAGCAACACCGTAAGAAAATCCGCCATGGTGAGTCTAGATAGAGACATGGCGAGGCAAGTCTCCGGGGGGAAAAGAGATTATCCTGAGCTCGAAAAATGTATCAAGCATGCATGCAAGATAAAAGTTCGACTCAGAGGGGAGCACTTGACAGAAGGAAATTGTTTATGGTGCCTTAAAACATTAGATTACATGTTTGAGGACCATAAAGAGGAACCTTGGACAAAAGTAAAATTTAGGACAATATGGCAGAAGGTGAAGAATCTAACTCCTGAGGAGAGTAACAAAAAAGACTTTATGTCTTTGCAGGCCACATTAGCGGGTCTAATGTGTTGCCAAATGGGGATGAGACCTGAGACATTGCAAGATGCAATGGCTACAGTAATCATGAAAGATGGGTTACTGGAACAAGAGGAAAAGAAGGAAGACAAAAGAGAAAAGGAAGAGAGTGTCTTCCCAATAGTAGTGCAAGCAGCAGGAGGGAGAAGCTGGAAAGCAGTAGATTCTGTAATGTTC
TCTCACAGTGTACGGACCTAAAGTTCCCCCCATAGGGGTACCTAAAGCCCAGCCAATCACCTAAAGTCAACCTTCGGTTGACCTTGAGGGTTCCCTAAGGGTTGGGGATGACCCTTGGGTTTACCTTGAGTGTCTCTCCTTGTCCCCTATCTGTTACAGCCTCCTAAAGTATCCTCCTAAAGTCACCTCCTAACGTCATTCCTAAAGCCAACACCTAAAGCCTACACCTAAAGACACCATGAGTCAACGCCTATCTTAAAGTTTCCTCTAAAGACCATCCTAAAGACCATCCTAAAGCCTACACCTAAAGACGCCTTGTTGTTATCCATAGAGAGATAATCTTCAATCATTGTCTTTAATACGACTCACTATAGAGAGAGAGAGAGAGAGAGAGAGAGAGATAGACAGAGAGACTACTTAAAGAGCCTTAAAGAGATTAATTAAAGAATTTATTAAAAAGAGTATTGACTTTAAGTCTAACCTATAGGATACTTACAGCCATCGAGAGGGAGACGGTGAGTAACCATCCCAATCGACACCGAGTCAAGCGGTTAAGTAGACAGCCTGTAAGTCGAACGAAAAACAGGTATTGACAACATGAAGTAACATGCAGTAAGATACACAGCGTCAACCACGGATACGGTGTCTTCTAGGTGACTTAAGCGCACCACGGCACATAAGGTGAAACAAACGGTTGACAACATGAAGTAAACACGGTACGATGTACCACATGAAACGACAGTGAGTCACCACACTGAAAGGTGATGCGGTCTAACGAAACCTGACCAAAGACGCTCTTTAACAATCTGGTAAATAGCTCTTGAGTGCATGAATAGCGGATAACTCAAGGGTATCGCAAGGTGCCCTTTATGATATTCACTAATAACTGCACGAGGTAACACAAGATGGCTATGTCTAACATGACTTACAAAAACGTTTTCGACCACGCTTACGAAATGCTGAAAGAAAACATCCGTTATGATGACATCCGCGACACTGA
ATGCCTAATCTAGCGCAAGGATATCAAACGTCAGCCAAGTCGTATATTTACGATAATAAATATTACAAAGGACTTGGTGACATTATAAACAGCGCCAAGAAACGCAAGCATGACCAAGATTGGGAAAAGCATGCTGACGAAAGACGGGCGTTGAATGGTTTCATCCTACCTTTGGACCCGCGTACGGGTCCAGGTAAACATGTCAAAATGGTTATGTTTCAGGAAGTGCGTAACATCAAGGCCAATACAATGAAATTGGCTATCAACTGGTCATCGAAAGAATATCTGCGCGAAGTATGGACTACCTTTATTGAAGATACTTTCCCTATCAACAACTATCAAGAATTCACCGATGTGTTTCTCGAAATACGTTGTACTCCCAACAAAAGCAACAGGCATTACAGATTTTTAGCTCAGCACGGTCTTCGTATGGACAATGATTTTGTCCCATGCGATACCATTCGCGTTATCGAACCTTTGTATCTTGAGGGAAACACCGTTTCTGTCAGTCTTCTGAAACGAGACGGTGGTTGTCCAGTCATGAAAGTTCGTCAAGAATTTAATGAATTGAGTTTAGATGAGTTCATTGACCGCATTTTGTGGTGTCATTTCCACAGACCGATTGTTTACATAGGTACAGATAGTGGCGAAGAAGAAGAAGTCTTCATCGAAGCGTCTTTGACATTCATTATCAAAGAATTCGCACCTGAGGCACCTTTCGTTAACGGACCGGGAATGTAAAATTTTTATCATGATAATATTTGAATAAAAAAAGCATATACGCTTTACCGATAAAATGCCTATCTTATCATTGTACACGAACATGTATATAATGCAGCGCGATCTGGAGTTCCACAATTGTTTAGTCTCATCATAGACAAATATCAACGGTACAATGAATAACTCACGATTTTTCCCAGAAATTTATCCTTTGTTGTTGGATATATTGAATGAAATTAATGCTGTTCTAAAAAATTTCAATTCAATACAAAAAACGAAA
TGGTATCAGAGCCTAGTACTCTCACCAGTACGGGATCCAACTCATCATCTTCATCAACATCCAAGCATGTCTGAAGAAGAAATCAGAATGGACCAACCACAGGGCGGCCACGACGAGTACATCTTCGAAGAAGAAGGTACGTATGCACATGATGTTGCAATAGATTCTACTCTTTTAAAAGAGATAGAAAAGAAAGATCTTGAACTTACTTCTGAGGAAGTATTCAAGACTCCAAGCTTGTGGAAGAAATTCCTCAAAGCTCGGAAAAACATATGCATTTCTTGTGTCAGTTCTAGGGAATATCCCATAGAAATTGCTCAAGCAAATGGACTTACTGAGATTCCTTTCTTCAACAGAGAAGAAATCGAAAGTAAGAAAAGGGTGTTAAAACCCGAAGATCGTAAAAAGATAGATTTTATTCATATAGGATCTGTTAAAATTATGATCAAAAGCACCTTTAGGACAGGAATAGACTCTCCTATTAGTGTAGCACTCCTTGACCGGAGAATGAAAAACGCTAAAGACGCAGTCTTCGGCGGAGTTAAAGGTAACCTTTCCTACGGGAAACTTATCTTTACCTACAACCCAAAAATCTCTGTTAGTCTTAGAGACCCTACGATTAACAAGACTTTAACACTAGCTCATTTCTTTGAAAAAGAAGAATTGATGCATGAGGGAAATCATCCCTATACTATATCCTACAAAATAGGATACACCTTGTCAAACTCTCACCACAGCCTAGAGTTTAGACCAAAAGAACCTATTTGTATAGATGACCTTTTCTCTACAGTAGGAAAAATATCTCAAGCACCCTTGCAAGAGATAACTCCCATAGAAAACTATTGGAGAATGAGCCTAGGTAACACTAGCAGAAGACTTCTAGGAGAAAGACCTAGAATGATTGTCATAGAGGACGATGAAGAAGAGACCCCTCTTGACAGACATACAGAAAGAGCATTAGCTAGATCTCAATCTAGGATGCTAGGTTTAAGGCCCTTAG
AGGTCCACCTTTCTTGTATAAGAAAGGTGGTGATTCGCTTACCTTTGACCCAGTTCTTTAACTCCCACAACCTTAGACAACTTGATGATAAAATATGGAAGCCAGTAACCCCGTTATAGCGCCAACCCGCTTAAGTTTGGAAGCTATGTTAGAGGAAAGAGCATCTGTTGTTCGTCAAGATCTACAAAGTCTTAGGGTGAGACTGGAGGGGGCGCCCAGGACGTTGGCCCCCCAAGCACCCGAAAAACAGGGGAGGGACAGCGCCCAAGCCGCCGCCAAGAGCATTGTGACGGAGCTTCGGGACGCTGTCAAAGAAGCGCAAGGTCTGGAGCATAAGAGCCTAGACTTTTTGGAACAACTGGGTGAGTATCCCGTGTGTGGTATTATACACGGGGACCATCCTATCCACCCCTCCGGCACTAACAACAATAAAGGGAAAGTTAGCGTCCAGAGACAGTTCACAACAAGTATGAACAGTGTGGACGCTCTCCAGGTGGCCCTCAGGTATGAAGACGTTCCTTTGGTGAGAGATATCGCCTTAAAAACGACATACACTGATGGTTCCCTTGCCGGCTTTGTGGAGCGCTTAAAGCTGCAGACCACGAGGCCGTGTGTGCAGGAGAAGGTTAGCCGGCGTCTGCTCCGGGAGCTGTTTCCGTATGACCCTCAGAAACTGGTAGATGTTTCGCGGGAGCTGTCGGATTTAGTCCTGGAAATTAAAACGAATGCGACTGCATCGGCTGGGCCCCCATATTGGAGGTCCAAGCGAGACGCCCTTCCGGATATGTTGGATTGTGTGTTGCCGCTGTTGTATCAACACATTGTGGATGGTGATCTCGCCACTTTAAAGAATAAACACCCGGAGTTGTTTTTGGCTGAGTGTAAGAACAAAACGGACCGCTATGAGGTCGAAAAACTGGGGGAGAAGACAAGGCCCTATTTCTCCCACCCGTTTCATCTCTCCGCTTTGGTTTCTGTCTTGTCCCAGAGTTTTTCAAAA
GTGCGTTTGATTTGCCATAATGGATACTTTTATTACAAGAAACTTCCAGACTACAATAATACAAAAGGCCAAAAACACAATGGCAGAATTTAGTGAAGATCCTGAATTACAACCAGCAATGCTATTCAACATCTGCGTCCATCTAGAGGTTTGCTATGTAATAAGTGACATGAATTTTCTTGACGAAGAAGGAAAAGCATATACAGCATTAGAAGGACAAGGGAAAGAACAAAACTTGAGACCACAATATGAAGTAATTGAGGGAATGCCAAGAACCATAGCATGGATGGTCCAAAGATCCTTAGCTCAAGAGCATGGAATAGAGACTCCAAAGTATCTGGCTGATTTGTTTGATTATAAAACCAAGAGATTTATAGAAGTTGGAATAACAAAAGGATTGGCTGATGATTACTTTTGGAAAAAGAAAGAAAAGCTGGGAAATAGCATGGAACTGATGATATTCAGCTACAATCAAGACTATTCGTTAAGTAATGAATCCTCATTGGATGAGGAAGGGAAAGGGAGAGTGCTAAGCAGACTCACAGAGCTTCAGGCTGAATTAAGTCTGAAAAACCTATGGCAAGTTCTCATAGGAGAAGAAGATGTTGAAAAGGGAATTGACTTTAAACTTGGACAAACAATATCTAGACTAAGGGATATATCTGTTCCAGCTGGTTTCTCCAATTTTGAAGGAATGAGGAGCTACATAGACAATATAGACTCTAAAGGAGCAATAGAGAGAAATTTAGCAAGGATGTCTCCCTTAGTATCAGTCACACCTAAAAAGTTGAAATGGGAGGACCTAAGACCAATAGGGCCTCACATTTACAACCATGAGCTACCAGAAGTTCCATATAATGCCTTTCTTCTAATGTCTGATGAACTGGGGCTGGCCAATATGACTGAAGGAAAGTCCAAAAAACCGAAGACATTAGCCAAAGAATGTCTAGAAAAGTACTCAACACTTCGGGATCAAACTGACCCAATATTAATAATGAAA
GTTATTGTTAATCGAATGAGATAACAACCTCCGTAATGGATCAAATTCGAATTAACCTCATAGATTCTTTCTTGAGCAGCCGGTTGTGTTTCAACGCGACCTTTGGTGTTTACCACGATGACTACATGGAGTGGGTCAAGCTGTTCCTGTTTAAACATGTCATCGAGCATACTGCTAAGTTTGATTTTGCCACGATTCACATGACATTGGAAATGGTACTTTGCCGTTTGGTACCGGGCTTGGGTGATGCTCTTTATCCCGAGGAGGAGAATGAGGTAGATGGGCTTTCTTCTAGAGAGATTGATCCCTTTTATCTACCTTATGATGACCTCGATGTTGATTACACCGCCTTGTGTCGTGAACGTGATGATTCTATCCCGACCATACCGCCTGAGGATGAACTTTCGGTGATCGTGAAAAACATGACTTATATACCGGAGGGTACATCCTGGGGCGATGTTTCCGATTCGTCCTTTCAGGAACATCTCGAAGAAATACAACCAGTACCGTTAGGATCAGATGTTGGTCATACGATACCGAACGAGCATATTCCGTTCGATGATGACGGTCAACTGGTGGATGTGCAATGGTCGGATGCTATACCATCTCTGGCAACGGACGTGACGTGTGACGCTGATTACCGTGAGTGTGGGTTTGTTTCGTACTCATCTGGTTCTCAGCACTCCTCGCGATGGAAACCTAAGGTGTCCCAGGTCAAGCCGGACCCTTCGATTATACAATCAGCCATCGACGAGTTGTTTCCTCACCATCATTCTGTTGAAGACAGATTTTTCCAAGAATGGGTGGAGACCCACGACATCGATCTCGAAGTTTCGGATTGTAATTTGGACATGTCGGTGTTTAACGACTGGTCCAAGGGAACCGACACGAGACTCGTACCGCAGATGTGTGTGGGGGGTTTGTCGCACAGAGTTCCCACTCAGCGCGAAGCATTACTCGCGATAAAGAAGAGGAACATGAACGTGCCTGAGCTGCAGAG
CGCACCGGGGATCCTAGGCAATTTGGTTGTCTTTTTTTGAGGCCTTGTGCGCTGTACTTCTCCAAATGGGAAACAAGCAAGCCAAAGCCCCAGAATCAAAAGACAGTCCGAGAGCCAGCCTGATCCCAGATGCCACACATCTAGGGCCACAGTTCTGTAAGAGCTGCTGGTTCGAAAACAAGGGCCTGGTTGAGTGCAACAACCACTATCTGTGTCTCAACTGCCTCACCTTACTTCTAAGTGTCAGCAACAGGTGTCCCATTTGCAAGATGCCTCTCCCCACAAAACTGAGACCATCAGCCGCTCCAACAGCACCTCCAACCGGAGCAGCGGACAGCATCAGACCCCCACCCTACAGTCCCTGAATCTCCCACCGACCCCCACCACTCCCATCCTCCCCCCGACACCCCCCGGGGGGACCCCCCGCCGGGGGCCCCCCCGGGGGAGCCAACCATCACCAAAAAACTACTCAATGTCTTCGATGCATTCATCCTTCCTAGTCAGCTCCTCACATGTTCTGCCCTTCAATCTCAATTTACCACCACTTGATTGTACCATCACCTTTCCCCTTGACTTACTATAACAGAGAGCATAACCCTTGAACTCCACCCAGTTGTCCACTGCCTCAAGAACCGCACTCAAGATCCCCTCACAACTCGGCGCTGCAGCCCTAAGTGTGGAGACAATGTCCACCCCTGACCACTGCATCCTTAACCCCAGCCTGTCTATCATCATATCACTCAATGCCCCAATCAGCAGGTCAGACGAAGTGTCCCCAACCTCTCTCACAAATATCTCAAGATCCTGGTCTTGTATAACAGGTGTAAAGGATGCCAATTTCTTTCCACATTCCCACAAGCCTCCCCTATGCACAACCAGGGGGGTTGGTTCAGTGCAAGGACCCACCAATACAAAGTCATACTCCGTAAACTGCAACCTTTCCATATCAACAACAATCTCAACAGGGGTCACATGCCCTAGTTGATTTGTGTCAATTAAA
GTAATCCACGAGAACGAGGTTCAATCCCTTGTCGACTCACGGAGTATCGAACTTTTCTTAATTTTATTTAATGGCAAGTTCTTTAGATCTTTTGAAATTGATTTCTGAGAGAGGCGCTGACAGCCGAGGCGCTTCGGACATAGTTGAACAACAAGCTGTAAAGCAATTGCTTGAGCAAGTTGACTACTCGAAAAGGTCCAAGAAAATCAATATTAGAAATAAACTCACGCCCGATGAAGAGAATGCTTTCCGGGCGCGCTATGGAGGAGCTTTTGATTTGAACTTAACTCAACAATATAATGCTCCCCATAGTTTGGCTGGAGCTCTGCGAATAGCGGAGCATTATGACTGTCTTTCAAGCTTCCCCCCTCTTGATCCCATCATTGATTTTGGTGGTTCTTGGTGGCATCATTATTCCAGGAAGGACACACGTATTCACAGTTGTTGTCCCGTGTTGGGCGTCAGAGATGCTGCTCGACATGAAGAACGACTATGTAGAATGCGTAAGTTGTTACAAGAGTGTGACGACAGAGAAGATCTACCAGATTTCTGTATTGATAGAGCTGAATCCTGCAGTGTCCAGGCTGATTGGGCCATATGTATTCATGGTGGTTATGACATGGGTTACACAGGTCTATGTGAAGCTATGCATTCCCACGGGGTGCGTATTTTGCGGGGTACTATTATGTTCGACGGTGCTATGTTGTTTGACAACGAAGGCGTTTTACCTTTGTTGAAGTGCCGTTGGATGAAGTCTGGGAAAGGTAAATCTGAGGTCATTAAATTTGATTTCATGAATGAGAGCACACTTTCTTATATTCATTCTTGGACCAATCTTGGTTCATTTTTGACTGAGTCTGTGCATGTGATAGGAGGTACTACTTATCTCCTAGAACGTGAGCTCTTAAAATGCAATATTATGACCTATAAAATCGTTGCCACAAATCTGAAGTGTCCTAAGGAAACGTTGCGACATTGTGTTTGGTTTGAGAATATTTCC
GGTCTTTTTCCATTTCCACAGAATTTAGGTTCCCGAATGGCCCGTCACAAGCAGCCTGCCGAGGTCGCAAAGTTCAAGGGCGCGGACAAGAAGAACCCTCAGCGCTACCGGCAGGAGCCAGCAAAGGGCGAGGGGGATATCGGCGAAGCGCCCATCCATCTGCAAGGCCCCGCTCGTCTCGCATGGAAAGAGTTGTGCACTCAGTCGATCAAGGGCGTTCTGACGGGATCGGACCGGATCATCCTGGAGGTCACCGCGAACCTGCTTGCTGAATACCGCGCCGATCCGACTGAGTTCGCGGTTGGCAAGTACACCCACCTGATCGGAAATCTGGCCCGGCTTGGACTAACGCCGTCCGACCGCCAGAAGTTCGGCCTGGAAAAGCCGAAGGAGAAGGACGAGTTCGAGGATTTCTGAGATGACCCCCAGCGACATTGCGCGACAGTACGCTAGCGATGTCGTGGGTGGGGCTATCGTTGCGTGCCGGTATGTGGCGCTTGCATGCCAGCGCTTCCTGAATGACTTGGACCGCCAGAGCGATGACGATTGGCCATACGTTTTCGATGAGGCCAAGGCAGATCGTGCTGTCAAGTTCATGCAGCTCATGCCTCACACCAAAGGCAAATGGAGCGCTTCGAAGTCGAAGCTAGTGTTCGAGCCTTGGCAGGTATTCATCGAGGCCAACATCTTCGGCTGGGTGAAGAGGGACACCGGCAAGCGCAGGTTCCGCGAGGCCTACGAAGAGATTCCCAGGAAGAACGGGAAGTCGGCCCGTCTTGCCGCACGAGGCATTTACCTATTCGCCGCCGATGGCGAGTCGGGGGCCGAGGTCTACTCCGGCGCCACCACCGAGAAGCAGGCCTTCGAGGTTTTCCGTCCGGCGTGGATGATGGCGCACAAGCTGGAGAACCTGCGTAACCGATTCGGTATCGAACTTTCTGGAAACCAGAAGAACCCTGGGCCCATGTTCGTCATGGAGGACATGTCGAAGTTCGAGACG
ATGAACAATGCTACCTTCAACTATACAAACGTTAACCCTATTTCTCACATCAGGGGGAGTGTTATTATCACTATATGTGTCAGCTTCACTGTCATACTTACTATATTCGGATATATTGCTAAAATTTTCACCAACAGAAATAACTGCACCAACAATGCCATTGAATTGTGCAAACGCATCAAATGTTCAGGCTGTGAACCGTTCTGCAACAAAAGGGGTGACACTTCCTCTCCCAGAACCGGAGTGGACATACCCTCGTTTATCTTGCCCGGGCTCAACCTTTCAGAAAGCACTCCTAATTAGCCCTCATAGATTCGGAGAAACCAAAGGAAACTCAGCTCCCTTGATAATAAGGGAACCTTTTATTGCTTGTGGACCAAAGGAATGCAAACACTTTGCTCTAACCCATTATGCAGCCCAACCAGGGGGATACTACAATGGAACAAGAGAAGACAGAAACAAGCTGAGGCATCTAATTTCAGTCAAATTGGGCAAAATCCCAACAGTAGAAAACTCCATTTTCCACATGGCAGCTTGGAGCGGGTCCGCATGCCATGATGGTAGAGAATGGACATATATCGGAGTTGATGGCCCTGACAGTAATGCATTGCTCAAAATAAAATATGGAGAAGCATATACTGACACATACCATTCCTATGCAAACAACATCCTAAGAACACAAGAAAGTGCCTGCAATTGCATCGGGGGAGATTGTTATCTTATGATAACTGATGGCTCAGCTTCAGGGATTAGTGAATGCAGATTTCTTAAGATTCGAGAGGGCCGAATAATAAAAGAAATATTTCCAACAGGAAGAGTAGAACATACTGAAGAATGCACATGCGGATTTGCCAGCAATAAAACCATAGAATGTGCCTGTAGAGATAACAGTTACACAGCAAAAAGACCCTTTGTCAAATTAAATGTGGAGACTGATACAGCAGAAATAAGATTGATGTGCACAGAGACTTACTTAGACACCCCCAGACCAGATGATGGA
AAGTTTTTTCAGGATGTTAAACGTAAACGCGAACAGTTTAATATATCCTTTCAGCGGACAAATAACAGATATCAGAAAAAATCAATTCATACCAACGTCTAAATTCATAAATACTGTAATCAACGAACCAATATTCCTAACAAAACAGAAAGTACGAACAAAGCCAGGTACATCGCATGCACCAAGAAAAATACTCGAAGTTAATCCTTCATGGAATAACACGTTTTTTAATTGGAATACAGCTCTTAGAAATCCATCGACAGTTTTGCCCTCTTTCATCTATGAAAGAACAGAATCGTCTACTTCTAAAAAATCACATGACCAAGAGACAAATCAAGTGCTAATTAACGCAGAAATTTTGAACCGTAAATTGCCTCAGTTTATTAAACAGAAATTTGGATATATTGATAAACGAAAAGGTGGATATGTAAATCAGTTTGGCTTTTGGGCTTTACTTTACTCTGAATTTTGTTTAAAATTGAACGTGCCTATTGAATATTATATCTCGATGTTGAATCTGAAAACGCAGGATAATAATATATTTTTAAGAGAATATAATGAAGTAGAATATGCTTTGAGATATCTAGTCAGATTTGATGAATTAATTTATACCAACGGCAAAGGTAGAAAATTTATTAAATTACCATCTTCAGGTAAGCTTGATTTTAGTGTTGATGTTGAAGAAATTGAAAATGTAATTGGTTGCGATTTGCATTATTGGACACTTTGGCCTTTATCTAATACATATACCGTTCAAGGATCAGGGATACTTAATCATGGCAATATTGTACGAGGGATTTGCGAATTCACAAATGAGTTAGTTGCAGCACATTACTATCCTACTTATTTTTATGAACACTATTTGTATTTCGAAGACGTTTCTAATTTAATAAAACATCAAATTTATAACGTCATCAGAACTTATAAAGCACAACTTAAGCTGCAAGATAATCTTGGAACTAATAGATTGGAACGTAGAGGTTATTACTTAACTATGTTT
ACAAAAGATACGAGCGGGTGATGCAAATTGAGTCTGTCAAGCAACAATTAATTTTCAGACCTACCCGACGCACGAGCATAAACGATCGCAAGTTAAACGTAGCTAACTTTCTGATCAATCACTCTTTCTTTTTAGCGATCAATGGCACCAACCTACTTCGCCTTTTTCTTGCTCGTCTGCCTCTGCTCATCAGTGAGCAGTTATCAGGGGACTATGTTTATACCCCTGGAGCCAGCAAACGCATCATACTGGCTCGATTCCACCGACATTGCGGTGCCCCCCTCCCATCCTCAAGTGCAGTTGATCTACGACTGCCCGCCTCAAAAGATGTTGCGCGATTTTTCCTCGCGCGACATTACTCTAGAGCTCTGGGAGAGAGGATACAACGAAACCAGACAAGCCTTTTCAGAGGCTATGCAGAATTTGCAAAATTTATTAATGTCTGGTGTTCGTCAATTTCACACAGGCTTGGAGAGTTTACTCCACGTAATTTTACAAACGGCAGCATATTTGTGGACCTCTCTAATTTGGGCCACAGCCTGTGCGACTTGGTACTTGCTCAGCAAGTACACGATCGAGATGCTTACACTCGCCTCGCTTTACATATCCACCGTATATATGGTGAAGATGGCGGCTTGGATTTTTGGCGACTTGCCAATTTCCCTTCTAAAAGCTGGCCTTTCAATGGTGAGAGGTGTCTCGAGGGCTCTGTGGTACAAAAGGAGCTACAACGCTGAGAAATCCGTAGAGGGTTATCTTTCATTCAAAATTCCACAGAACCCCCCCAAAAACTCGGTCTTGCAGGTCCAATATAAGGACGGATCGCATGCCGGGTATGCTACTTGTGTGACGCTGTACAATGGAACGAATGGGCTTCTCACGGCCTATCATGTCGCTGTCCCAGGTAGCAAAGTCGTCTCCACCAGGAACGGAAACAAGGTTCCTCTCTCTGAATTCAGATCCATTATGGAATCTGAAAAGAGGGATCTTGTGCTGCTGG
ACCGGATGGCCGCGATTTTTTAAGTGGGTCCTACGCACTAATGTTGGTCGGCCAATAGAAACGCTCCCTCAAAGCTTATTTACAAAAATACCCGTTATAAATACTTGGTGGCTAAGTTACAATCAGTAAAATGTGGGATCCACTTTTAAATGATTTTCCGGAGTCTGTGCATGGTCTACGGTGTATGCTTGCCATTAAGTATCTACATTTTGTAGAAAATACATATTCCCCGGATACTTTGGGTTACGATCTCATACGTGATTTGATTTTAGTTATCCGTGCTAGAGATTATGTCGAAGCGACCCGCCGATATAGTCATTTCCACTCCCGCTTCCAAGGTTCGTCGCCGTCTGAACTTCGCCAGCCCATATGGCAACCGTGTAGCTGCCCCCACTGTCCTCGTCACAAACAAAAAGAGTTCATGGGTGAATCGGCCCTTGTTCAGAAAGCCCAAGATGTACAGGATGTATAAAAGCCCAGATGTTCCTCGTGGTTGTGAAGGCCCATGTAAGGTACAGTCATTTGAACAGCGTCATGATATAGCCCATGTGGGCAAGGTAATATGTGTGTCCGATGTCACACGAGGTAATGGGCTGACCCATCGTGTTGGGAAGAGGTTTTGTGTTAAGTCCATTTATGTGTTGGGTAAGATATGGATGGATGAGAATATCAAGACGAAGAATCACACAAATACTGTGATGTTCTTCTTAGTCCGTGATAGAAGGCCTTTTGGTACTCCACAAGATTTCGGTCAGGTCTTTAATATGTATGATAATGAGCCTAGCACTGCAACGGTGAAGAATGACAATAGAGATAGGTTTCAAGTTCTCCGTCGATTCCAGGCTACGGTGACTGGCGGTCAGTATGCGTGCAAAGAACAAGCTCTAGTTAGGAAGTTTATGAAAATCAACAACCATGTTACTTATAATCACCAAGAGGCTGCTAAATATGATAACCATACAGAGAATGCTTTGTTGTTGTATATGGCATGTACTCATGC
GGTAAATACATCATTTTCAACTACAGAGTTTAGATTAGGAGTTTAGTATTTCCCTCCTTATTTCAAAAACTAGTACTGCAATTGAAAAATATCCAATCCCTTTACGGAGGTTTTGGTCAGTACGATCTGTCACCGAAAGGAACCTGATTAGCCATTCCGTCTGCTGGAAACAATAAAGACTTTCTCCCCCGGCGATTCGATTAAGTGGTACCTTGAGGTCTGGCCCTCAAAGCTGCTCGACGTGAACAGGGGAGTAATACCGTCCTACGCGTCCGGTGTTTGGTGAAACGGTTCTGAATAAGGACATTACAGTTGCTTTCGTGATTTACCTTTCTTTTATTGCCTTAGTTAGCAATCACATGGCTGGTTTGTGGCGTTCTAACTCCACTCTCGATGTCGAGCGGGGACGAAACCGTACCCAAACTGAAACAGTCCAAACTGTCCCTCGACAGGCACAAGGCATCTTGGAGTTACTCAGTTCCCCGGCAGCGCGGGAGGCGCTTCAGGGTTCAGACTTCGCACGTTGGCGCGGAGTCCCAGTATCCCCTGCTGGTGGCTACTTCGAGCTTGCTCCTCTCAGGAGCGTGAACACTTTCGCGAGAGGCCTCCGTTCAGTTTTTGGAGGTTCTACATCCAGAAGAGAAGCCTATATTCCTCAACATGGGTTTTACCGACTGAACTACGTGTTAGTCGCTGTGGTACCTCATGTGGAGCATTCTGACCCGGGTGAAGTGACGGTGCAATTAGTTGAAAATACTAATCCCACTCGTGCGGTCGATGGTCAGGAGCTAACAGCCCGTCTGGCGGATGGCTCATTTGTATTCGCTGCGGCTCCTACCTATGATATAGTGCTTGAGCAAGCTCCAATACTTGTTGAAGGAGAGTCTGCTGGTGTTGTGCAACGTATGTTCGGCATACGTACGTCAGTGTCGGGGTCACTCACGACCGGGTCTGTGGTATCTGTATACCCAATCTGGTCAGCTGAGTTTCCTATACAAGG
GAAAACAAACCAACACAAACACACGTATCCTCAAACGGACCATATAAGGTGAATAATAGCAATACGCACTATACACCCATATGGCTAAAGTACGTGCCGCGTTGGAGAGAATTAGGGACCCATCGGTGCAAACCGCTTTATCTGAAGCAGCTTACACACATGTCCGCCCCGTTCTCAAAGAATCCCTAGTCAACTGCCCCTATGCCCTTTCTAACGACGAAGCTGATTGCTTAGAAAGTTTTGGCATTACTGTAAATCCATATGCTAACCAAACTCACACTCACGCAGCATGTAAAGTTATAGAGAATAGAATGTTAGAAATAGTTGGCATGCACTTACCTAAACACTCATGCACCATGCTTTTCCTGAAAAGAAGCAAATTGCGATACATGCGGAGGGCAGCTATACTTAAAGACGTCTTTCTCAATAAAGACGTTGAACCTAAAGACCTGTTTCGCTACGATCGTGATACAATAAGAAGTAGACTGCAGGATATAGACACCAAAATTGCATATATGTCTGACACTCTGCATTTCATGTCTCGCAGGGAAATAGTGCAGTTATTTGAGGATTCACCGAAACTTGAGACACTACTCGCCACTGTTGTGCTACCAGTCGAAGCCCTTCACAAGAGAACATCGCTCTACCCGAGCTTGTACTCGATCAACTACTCAGCTAAGGGCTTCGAATACATACCAGGCAACCATGGCGGGGGTTCTTATTTCCATCCCTACACAACCCTCGAATGGCTCAAGGTGCGTATGATCAACGCTGAAGACTTCCATAAACTCTCAACCGGGTTTATTTTAACCTTCCAACTTGTGGAAAGCTTAGGTGCTAATCACCTTTTCATAGTGCAGAAAGCCAAACTCCTAACGCCACAGATGCGCACTTTCTGTCGTGACAGCTTGGTCACACTCCCACAAGTTTTTTGTCCGGCAGCTATGAACGCTAATAGACCTCTCTCCAAAACTAAAGCTATGCAAATGCTATTATATTG
GGCTTTTTTTTGAAAAGTCTTGTGTTAGCCATGGCAACTTTCAAAGATGCTTGCTTTCATTACAGAAGAATCACAAAACTGAATAGAGAACTACTGAGAATAGGAGCAAATTCAGTGTGGACTCCAGTTTCTACGAATAAAATTAAGGGGTGGTGTGTTGAATGCTGTCAACTTACTGAATTAACATTCTGTCATGGATGCTCATTAGCTCATGTATGTCAGTGGTGTATACAAAACAAACGTTGTTTTTTGGATAATGAACCACATCTTCTGAAGTTACGAACTTTTGAATCACCAATAACAAAGGAAAAATTACAATGTATTATTAATTTGTATAATATGCTCTTTCCAATTAACTCAAGTATCATAAATAAATTCAGGAAGACAGTTAAACAGAGGAAATGTAGAAATGAAATTGATAGATCATGGTATAATCAATTGCTACTTCCAATCACTCTAAATGCTGCAGTGTTTAAGTTTCATTCAAGGGAAGTTTACATTTTTGGGTTTTACGAAGGATCTTCATCGTGCGTAAATTTGCCGTATAGACTTGTAAATTGCATTGATTTGTACGATAAATTGTTACTAGATCAAATAAATTTTGATAGAATGAGCTCCCTTCCAGCAAATTTGCAATCCATTTATGCGAATAAGTATTTCAAGTTGAGTAGACTTCCTTCAATGAAATTGAAACAAATTTACTACTCAGATTTTTCTAAGCAAAATCTAGTTAATAAATACAAGTCTAAAAGTCGCATGGTTCTCAGAAACCTTACCGAATTTACTTGGGATTCCCAACTCAACTTGCATTATGACCTACTTAATAATAAAGATAAAATACTCGCTGCGTTATCAACATCATCACTAAAGCAATTCGAAACGCACGACTTAAATCTGGGAAGAATAAAAGCTGACGTTTTTGAACTCGGACGTCATTGCAAACCAAATTATATTTCATCAAATCATTGGCAGCCAGCGTCAACGATTTCTCAGTGTAAGT
GTAAAAAATTTCCTTGACATCATGGGTGACAGAAAGCGTTATACGAAAACTGTTTGTGTCTATGATCCGCAGAACGCCACTTTTTGTTCAAGAGGCGCAAATGCAGGTGAGAATTATTATCAGGTTAAGATTGGTAGAACGACCCAAATTACGAGGACAAACGCGCCGAACCCAAAGGCATATGTGGTCGAGATTCAGAGACCATGTTCAGTCCGACTTTTAGATGGCAATGACATTATAAGCCTCATTATTTCAGAAGAGGGAATTGAAGTAACAACAGAACGATGGGAGGAGTGGCTCTTTGAAGCGCTAACACCGATTCCAATGGTAATTTCTCTGCATATTAAAGGTCAAAAAACAGAAGCGGAAATCAAATATTGCAAAGCGAGCGGGGTTATCGCACCTTATACGCCAAATGAGGTCGATCGAAGAATTACACCGCAGTTACCGGGAATAACGTTTACTGATGTAAGTGTCCGTGATTTTAGACAAAAAATGAGAGAAGAGCGAGAAAAAGAAAAAGAACGTACTCCAATGATAACACCAATTAAGCCAAAAACGGAGGCGCCGGTGATGGGTCCGAGCACTTCACAACAATATCAGAAAGAAGAATCAATAGCTGTTGGAAAGATTTCTGATTATGTTAAAAAAGTTAAACTTGAATCTAATGTAGAACGTGATTCAGATGACGAAGATGAACATGGCTCAAATAGCGATTCAGATTTTGATGGTGAACCTAAGGATGAGGGTTACATTACCCAGAATTATATGAATATGATTGAAACGGTGAAAATGAAAGTACCGGGCGTCGCTGGATTGACTCTTAAAATTCCGAAAGCAGCGGGAAAAACTGATGGTATGATCGCCGCTAAAAAATGTAAATGGATAAGCGTTCCACTATTTAATATTGATAAGGATGGGTTAAGTTATGATTTCGTAGCTGTTGGGGATGCAAACGGCTTTTTGTGCCTACGTGATGGTCTGAGCTACCTAGTTCTTC
TTAAAAAACACCTGTGACCATGACTACTACCGGCGACTTTGATGTGATTTATGAACTGATTGACAACCGAATGCAACAAGAGCTTAACCTGAACGAACTTGAACACTTTATCGACACCGATTTACGTAGTGGAGATTTTATCTATCGTTATGATGAACGCTCAAAGAGACATTATCTAAGTCTAAAGGGCTTATGGCGATACATTCCTCTCACAAATTTAGACAGACAGCGTGATCTATTTAAACTTCCAAGCTTATATCCACATGAAAAGATACCAGCAAAAGAGTTATTAAGAGAAGTGAATGAATTGCTGCGAACAATTAACATAATCATACCTTATGGAGATGGAGATTGTAAATATAATTGGATGTTATCAACAATGGCGAGAAATGTCGATTACGGAACCAATTGGGCAGATAGAATTGCTAAGAATCCACAGCTCTTACTTTATGATGAAAGAATGGATTCTTCATTTGATGAGCTATTTGCATCTATACCGGATAAATATATTATATTTAAAATGCCTCAAGAGAATATCTTTGCGCCGATATTGTCAAGTATTCAAATATTAATATTTAGGAGTGATGTAACGTTAACAGAGATGAAACGTATAGCCGAAGGTTTTGGTTTAGCGTGCATGCATGTAAGTTTCCATATGAAAATACCTCACATGTTTGTATATACAAATGAAGAAACGCAAAATCAGCATATAGCTAGAAATATCATTGCTGACTGGATACAAGATCATAGATTGCGTTCTGGTGAGGGATTGCGTATTACTAGGGTAACAGAACGGCTCGTGGTACTAGCTGGATCCGAACGTGCTTATAAATTACAAACCTTAGGGAATCTCTATCCTGTAACAAGTGGTGAAGTTAATTTCTCTTTTCCTAATCAAGTGAGTGCATTATTAGAGCTGTATGAAGAATACATTAACAACCCAGAACCAAGATATCGTGATGTTTTTAAGTTAGTAACTGAGAATCGTAAGTATGTTTTC
ACCGGATGGCCGACCGCTGTACAACCCCCCCCCTTTGGCGCACTCACCGCTTGTCGTACAACTTTATTTTGAATTAAAGATATTTCTTTTGCGACGCCATATGATATTGCGTCTGGCGAGCCTAGTTATCCGCTTCCAACTTAGTGCGCAAGTTGTTGACTGTCTGCTATTTAAATTCAAATTGTGGAGCCAGCGTCTTTAATTCAAAATGCCTAAGCGGGATGCTCCGTGGCGTTTGAGTGCGGGGACCTCAAAGGTGTCCCGTTCTGCCAATTACTCCCCTGGTGGAGGTATGGGCCCTAAATCCAACAGGGCCAATGCTTGGGTTAACAGGCCCATGTACAGGAAGCCAAGGATATATCGGATGTACAGATCTCCCGATGTTCCGAAAGGGTGTGAAGGGCCTTGTAAGGTGCAGTCCTTTGAATCACGACATGACGTTACTCATGTTGGTAAGGTTCTGTGTATATCCGACATTACACGTGGGAGTGGTATTACCCATCGTGTTGGTAAGCGTTTTTGTGTGAAGTCTGTGTACATTTTGGGTAAGATATGGATGGACGAGAATATCAAGCTCAAGAACCACACCAATAGCGTTATGTTTCGGTTGGTGAGGGATAGAAGACCCTATGGTACTCCCATGGATTTCGGTCAAGTGTTCAACATGTTTGACAATGAACCCAGTACTGCCACAGTTAAGAACGATTTGCGTGACCGTTATCAAGTTATGCACAAGTTCTATACTAAGGTTACTGGTGGACAATATGCGAGCAACGAGCAAGCCCTGGTTAAGCGTTTTTGGAAGGTTAACAACTACGTGGTGTACAACCATCAGGAAGCCGCAAAGTACGAGAATCACACGGAAAACGCTTTGTTATTGTATATGGCATGTACTCATGCGTCTAATCCTGTGTATGCTACCTTGAAAATTCGGGTCTATTTTTATGACTCGATAATGAATTAATAAATATTGTATTTTATTTCATGATTTTCAAGTACA
AAAGCATGTACTCCCCCACCCCTTTTTCAAAAATTCCCCCAATGGAAATTTGAAAATGAAATGAAAGAGAAAATCCATTTCCAACACTAGCCATTCTAAAAATCAATCATCTATCATCTTCTAAAATCCTTTCATCTGTTTCTATTATCATTATATCACAATTTAGAAAAATGTCAAGAAATAAAATCACTAAATAAATAAAAAATAATTTCAAAAATCTCTTGACAATCATTTTAGTAAATGCTATAATGGTTATAGTTAGAAATGAGATAAAAATATTTCTAAAAATAAATTAAAAATAATTTCAAAAAACACTTGACAAGCATTTTGAGAAATGCTATAATAGTATCAGTTAAAACAAAGGAGAAAGAAAACATGAAAATGAAAGCCTTATATGTAAATCACAACGATGAAACTTTTGCAGAACTTACACACGGGCAAGCGCTAGATGTTATCTTTAATGCTGATAACGCTGAAATGTATGGCGACCATGTAAACCAGATTGTAGACCTAGGAAATGAGATTAAACTTGAATTGTATAGAAATAATGAATACATTCCATTTGCTGGTTACTATGAACGAGTGAAAACACTATCTGAACTATACACAAATATTTCAGACTGGTTTGAAGAAGTTGAGTAAAGGAGATAATAAAAATGGAATTAAGACAATTATCAGTAAACAACATTGAAAATCTTACTAAAAAGATTATTGACCTTAAAACGCTAACGTTTAAGCCAGATGAATTTATAGAAAGCTCTATGGTATGTAGCGAGGAACTTATAACCAGCACACTTAAAGTTATGTATGAGTTTAGTGTTAAGTGGGATTTAAAAGATAAATTTTACATAGATTTTTTCTATAAAATTTTAAATAATAGAAACGATGAATTACACATTAAACGATTAAAATTTATTTGCTATTGTTGGTTAAATACAGAAAAATAATTTACTTTCTTATTAAGTTTATCACTTGCTTTCTATTTGAAAATGTGGTAAAC
TGCCATGTATAATTAGGGGATAAAAATAAAAACGAGAAGATATGTGTCTCCTCGTTTTCCAATGTTGTAATGGGAAACTTTACCGTTGAATATGGAAAAGTTTTCTACTACAATCGATTCATAACAACTCTTTTTTCTCATTTAGAAATTGTGTGTAGAAAAGGAGTTGTTTACAGAATTGTTCTCGTTGAGATTCATTCAGGCCTGCGAAAACCGTTTGAATCTCCTCGAGAATGATTTTTAATCGTTCTTCAGATTCTGGGATGTTTCGTCCCAAAAGCGCATCAATAGATACATTGAAGAAGGATGCGATTCGATCTAACGAATCTAAGTCGGGTTCATTAAAGTGGTTTTCTAAGTTACTAATCTGACTCCGACTTAATTGGATCTTATCACCAAGCTCTGCTTGTGTTAGCGTGTGACTGTTTCTAAATTTTTTTAAATTTTCTCCAAAAGTGTTCATGCCTTTAGTATAAATAAAGGCATGTTTTTTAACTATAGTTGACAGATAGTTTGTATTTAAAATGATTAATGACAGTATTTATACCAAAAAACAGAAAAATAACTAGAACATTAGTTCTGTTGGTGGTAAAATATTCTTGTGGGAATTCTGAAAGATTTAGAAAAAACTTTCTCAATATGGTTTGAGAAAAGAGTGAAACGAATGTTCTAAATTTTATGATAAGATAAAAATAATAAAATAAAAGAGCAAAAAGACCCACGGCGTTACAGTAGTGTCGCCGCACTACTGTAACGTTTTACCCTAGTGTACGTAGGGAAAACTTTCCATGAGTCAACTTCAAGTATATCATACTTCTTAGCCCATGTTAGCATGGTGGTACGTTTTCCTATTGAGAAAAACAGAGGGGGTGTCTTAAGTTCAAGGGAGGGACCGTCGTGCAGAATTGTACAAACTTAAGTAACATTGTGGTAGAAAAAGATATAACGCCTACTAAACTCTCTAAAATCACAAGTTTATCACAATCAAATTTGTGGAAAA
GTTTAGTTTTATTGCAACAACAACAACAAATTACAATAACAACAAACAAAATACAAACAACAACAACATGGCACAATTTCAACAAACAATTGACATGCAAACTCTCCAAGCCGCTGCGGGACGCAACAGCTTGGTGAATGATTTGGCATCTCGTCGCGTTTACGATAATGCAGTCGAGGAGCTGAATGCTCGTTCCAGACGTCCCAAGGTTCATTTCTCCAAGGCAGTGTCTACGGAACAGACACTGATTGCAACAAACGCATATCCGGAGTTCGAGATTTCCTTTACTCATACGCAATCCGCTGTGCACTCCTTGGCCGGAGGCCTTCGGTCACTTGAGTTGGAGTATCTCATGATGCAAGTTCCGTTCGGTTCTCTGACGTACGACATCGGCGGTAACTTTTCCGCGCACCTTTTCAAAGGGCGCGATTACGTTCACTGCTGCATGCCTAATCTGGATGTACGTGACATTGCTCGCCATGAAGGACACAAGGAAGCTATTTACAGTTATGTGAATCGTTTGAAAAGGCAGCAGCGTCCTGTGCCTGAATACCAGAGGGCAGCTTTCAACAACTACGCTGAGAACCCGCACTTCGTCCATTGCGACAAACCTTTCCAACAGTGTGAATTGACGACAGCGTATGGCACTGACACCTACGCTGTAGCTCTCCATAGCATTTATGATATCCCTGTTGAGGAGTTCGGTTCTGCGCTACTCAGGAAGAATGTGAAAACTTGTTTCGCGGCCTTTCATTTCCATGAGAATATGCTTCTAGATTGTGATACAGTCACACTCGATGAGATTGGAGCTACTTTTCAGAAGTCCGGTGATAATTTAAGTTTTTTCTTTCATAATGAGAGCACTCTCAATTACACCCACAGTTTTAGTAATATAATTAAGTATGTGTGTAAAACGTTCTTTCCTGCTAGTCAACGGTTTGTGTATCATAAGGAGTTTTTAGTTACTAGAGTCAACACTTGGTACTGTAAGTTTACGAGA
CGGGTGGTAATGCGGCAGCCCGATTATGTACGGGTTTCCAGGTTTCGATGGGGATGGACACGCCCAGGAAGGCCCCGTGGAGAGGCTCAGAGCCGCCCTCGCGGGCGACTGGACAGAGAACGGGGTAATGGGCTCGACCGCCGGCACGGGCCGGCACAGGGCCACACAGAGCCGGGACACCCGATAGTGGGTGCGTGTCTGCCAGATACCCGCAGTGGTGTGACCCTTTTCACTCCCAGCAGGGGGTGATGCGGGTTTTCCCGAAACCCGCACCCACTATTGGTTGTAGGGGGAAGAGAGAGGGGAACCTACGGAGGGGTGAGAGATGGGGCCTCNCCCTGGCTCGGCCCTCCGAGGAGCCGCCCCCAAGCGGCTCCCCTCCGGGAGCGCCCGGAGCGCTCCCCTTCCAATAGACCGGCCTTCGAGGGCCGGTCATACTTGACATAGAACCGGCCTCCAGGGCCGGTATCCAGCGGCCTCCAGGGCCGCTTCCGGCGGCGCTCACCGACGCGCCGCCCTATAGGGAGGTGGTCTCGTTGTCCTGGTCAACCAGTGACCGGTCAACCCGCCTACCCGACGACTGGCCCGCCATACGGAGACAGGTGCTCCGTGACGCGGGCTGGATCTGTGAGATCGGTTGGTCCGGTTGCCTCACCCAGGCGACCGAGGTCGACCACATCCGTCGTGGTGACGACCATTCACGCGCCAACCTACGAGCCGCGTGCTCTTGGTGCCACGGCAAGAAGTCATCCGCTGAGGGCAACGCCCGGAAGCGGCAGTTACGAGCCAGGAGGAAGCGACCGACCGAACGCCACCCTGGCCGCATATAGCGGGCCAGGAGCCCGCTGACCACCCAGGAGGTGACAGTGGGCGAACGAGGCCCTGTGCGTAAACGGTCGGATCAACGCGTCCGACGCAACAAAGACGCGGTGCCCACCGAGAAGGTCACCGCCATCGGCACCGTGCCGATACCCGAGCTTGGTTTCGACGACCCTCATCC
GCTGTGAGTGATGCTAAAATGGTGCGATGGAAGGGGAACTTTTCTCCCGATCTGGCTGCACTGTCCCGAACTTTCTATGGGAAGACTGTAGAAGTGGACTAAGATTTTTTGGAGTTATATGAACGTCAACTGATATCCTGATCGTTTGAAGCAGTTAACATGGAACTTTCTGCAAAAATTACTCTAAGATCAGATCAAAAATGAATAAAACAAAAATGTTAGCATATATTTCAATAAAATTCACATTTACATAAAATACTAATCTAATATTTTAATCAGCAATTTTGTTTTGAGACCAAAATACAAAATATTAGCCACTTGACCTCTAGCCAGTTGTTCTGAAAATACGCCAAGTTTCATTAAAAGTAATGACTCATAATTTCAAAACATCGCATAAAGAGGCTTGTTAAATGTCGAGAATGTACTTGTTAGTTGAAAAATAACATTTGCGGTTGATAAAAGCTTTTGGAACAAAGCACATTACAATGCATGCGTGTTTTCAAATTTTGCTGATGGTTTATTATCACATTCTTTTATCTTTTATTTTTAGCAGTACGATCACCTTGACTTTAAGAAAAAACCAGATTTCCGAGGTCGCTTCTATGACTGTATCGAAAACAAACGTCACAAAAACAAACACTGATNGGTTTGAAATTTTTGTAAATAAATGATTAATAGTGAGCTTAATTCAGATAGGCATGTACATGTCATAAATATAAGTGCGATAATAATCATGAGATAAATATTTGTTCTATGAATCTTGCCTCATTTTGTTGTGATGAAGAACTTATTTACGAAAGAATTGCACTTCGGTAAGATCTACGATAATCCGTTTAAGCCCTGTTATAACAATTTTCTAAAATTCTGACACAAACCCGCAGTGAAATAACGATTTCATCAAAATATTGAACTGGCGGGCTGTTTACATGTCATAAATATTATTTTTGCAACGAAAAGAATAATACAAACTGATTTTCCTTAGTAACTTTAGATTTTTATT
GCTATTTTTGCCTCTTCCCAAACGTTGTCGCAATGGAGGTGTGCTTGCCCAACGGTCATCAGATCGTGGACTTGATTAACAACGCTTTTGAAGGTCGTGTATCAATCTACAGCGCGCAAGAGGGATGGGACAAAACAATCTCAGCACAGCCAGATATGATGGTATGTGGTGGTGCCGTCGTTTGCATGCATTGTCTAGGTGTTGTTGGATCTCTGCAACGCAAGCTGAAGCATTTGCCTCACCATAGATGTAATCAACAGATTCGTCATCAGGATTACGTCGATGTACAGTTCGCAGATCGTGTTACTGCTCACTGGAAGCGGGGTATGCTGTCCTTTGTTGCGCAGATGCACGCGATGATGAATGACGTATCACCAGAGGATCTAGACCGTGTGCGTACTGAGGGAGGTTCACTAGTGGAGTTAAACTGGCTTCAGGTTGATCCAAATTCAATGTTTAGATCAATACACTCAAGTTGGACAGATCCTCTGCAGGTAGTGGATGATCTTGACACTAAGCTGGATCAATACTGGACGGCCCTGAATCTGATGATTGATTCATCCGACTTGGTGCCCAACTTCATGATGAGAGACCCATCACATGCATTCAATGGTGTGAGACTGGAGGGAGACGCCCGCCAAACTCAATTCTCTAGGACTTTCGATTCGAGATCGAGTTTAGAATGGGGTGTGATGGTTTACGATTACTCTGAGTTAGAGCATGATCCATCGAAGGGCCGTGCTTACAGGAAGGAATTGGTGACGCCAGCACGAGACTTCGGTCATTTTGGATTATCCCACTACTCTAGGGCGACTACCCCAATCCTTGGAAAGATGCCAGCTGTATTCTCGGGAATGTTGACTGGGAATTGTAAAATGTATCCATTCATCAAAGGAACGGCTAAGTTAAAGACAGTGCGCAAGCTAGTGGATTCAGTCAATCATGCGTGGGGCGTCGAGAAGATCAGATATGCGCTTGGACCAGGTGGCATGACGGGATG
TTTTATATAACACCTAAATAGTATTCTAATAAATAGTCAAGACCTGGTATTAGCCAGGTTTTTTTGTTCAAATAGGTGAATGAGTTTACTTTTCAAAATACTTTTATTTTAGGAAAATTCTTTTATATTTAAACTTAACTTAAAAATTATTTATTATCTTACTTCATATTGTATGTGGTTTATATAAATGTATTATACATTTATATCAAACCACCACACCAACTAAGGAAATCAAATCAATAATTTTTTCCTATGCTTTAACCTATACACCGAATTTTCCTAAAGAAACAGGGAATATATAGTGATATACTTCCCAAAATTAAAATTTCAGGACTATATATACCTCCCCCTTTGAAAAAAAAGACCCACCGGAGTTTTTAATGCCCTTGTTATTTTAGAAAGGAAAAATATATGCTACTCACTACAAAACAGTTACAGGAATTTTACAAAATTGAAATGGAAAATATTGCAAAAAATAAATCTCTATTAACTAACTTCAATATCATTGATAATTATGCAAATGGTTTAAAGCCTAAACAACTTTATTTTTTAGCTGCAAGACCAGGCGTTGGAAAAACTTCTTTTGCTCTTAACATTATTTTTAATGCTTTGGAAAATTTGAAAGAAGATGAATGCATTGTTTTGTTTAGTCTTGAAATGGACTCAATTGAAATATATTCAAAACTTTTAGCTCTTGCCAATTCTTGTTCACTTAAAGAAGTTGAAACAAATTCTAAGAAAATAGATTTTGAAGATTTAAACAAAAAGAACCTTTTTATATTTGATAGATATAGAAACAATTTTAATAATGAAAAATTAAGTGAAGTGACTCCTGACATTATTTATAAAAGTTTGAATTCTATTGGTTTAAAGATCAAAGCTGTTTTTATTGATTATTTTCAATTGCTTGATAATCAAAAATATTCAAGTGAAAGAGAAAAGTTGTCTCAATGCTCTAAACAATTAAAAGAATTGTCAAAAATATTTAATTGTAATTTTT
ACCAGCGCACTTCGGCAGCGGCAGCACCTCGGCAGCGTCAGTGAAAATGCCAAGCAAGAAAAGCGGCCCGCAACCCCATAAGAGGTGGGTGTTCACCCTTAATAATCCTTCCGAGGAGGAGAAAAACAAAATACGGGAGCTTCCAATCTCCCTTTTTGATTATTTTGTTTGCGGAGAGGAAGGTTTGGAAGAGGGTAGAACTCCTCACCTCCAGGGGTTTGCGAATTTTGCTAAGAAGCAGACTTTTAACAAGGTGAAGTGGTATTTTGGTGCCCGCTGCCACATCGAGAAAGCGAAAGGAACCGACCAGCAGAATAAAGAATACTGCAGTAAAGAAGGCCACATACTTATCGAGTGTGGAGCTCCGCGGAACCAGGGGAAGCGCAGCGACCTGTCTACTGCTGTGAGTACCCTTTTGGAGACGGGGTCTTTGGTGACTGTAGCCGAGCAGTTCCCTGTAACGTATGTGAGAAATTTCCGCGGGTTGGCTGAGCTTTTGAAAGTGAGCGGGAAGATGCAGCAGCGTGATTGGAAGACAGCTGTACACGTCATAGTGGGCCCGCCCGGTTGTGGGAAGAGCCGGTGGGCCCGTAATTTTGCTGAGCCTAGCGACACCTACTGGAAGCCTAGTAGAAATAAGTGGTGGGATGGATATCATGGAGAAGAAGTTGTTGTTTTGGATGATTTTTATGGCTGGTTACCTTGGGATGATCTACTGAGACTGTGTGACCGGTATCCATTGACTGTAGAGACTAAAGGGGGTACTGTTCCTTTTTTGGCCCGCAGTATTTTGATTACCAGCAATCAGGCCCCCCAGGAATGGTACTCCTCAACTGCTGTCCCAGCTGTAGAAGCTCTCTATCGGAGGATTACTACTTTGCAATTTTGGAAGACTGCTGGAGAACAATCCACGGAGGTACCCGAAGGCCGATTTGAAGCAGTGGACCCACCCTGTGCCCTTTTCCCATATAAAATAAATTACTGAGTCTTTTTTGTTATC
AAGTTTTTTTCCTCACCCATAATGGCTGACATAAGACTCGACATAGCGCCCGATCTTATCCATAATGGTGTACCCCAGAGACTTTCCGATACAATAATTTTAAACAACCGACCAACAATCACTCTGTTATCTCATTTCAACAATCTATTTCATGAATTAAACATTGTCAAAGCGCCCCACGTTGCATCTTCCCAAACTACCGTTAATTTGTACATTCGTAAGCATTCGTTGACCCGACTTCATGATAGACTGCAAACCGTAGAAACTAGCACTTTACCCAACATCACGCAACTTAAAGACCATATACGTAGCTTCTTTCAAAATGAACACCAACCTATTTTTCAGACTCTAACGAACAACGACCTAAGTGAAGAATTTGTAGGTGTGACTACTCTTGGACTAAGCTTATTTGCTACCTCCAAACTTGATGCTGAACAAATAGAACGTGTACAAATCGAGACCCTAACTGAAGGAAACATTACTTTGAAGCCCTTTTCCGCTGATGGTTTAGAAGTCATTCTCGATGATAGTTATATTGGTATAGTTGGTAAAATTCCAGGTTTAGAAGTTCATAAATTGTTAGATAAATGTTGTCGTGAAGTTCCTGCTCAAATGGGAATACTTACTGATGAAGTTAAACTTTTGATGCGTACTGGTAAATTAAGAATTGATGGTGGTTACGATTTTAATTGTCCTGCAAGCACTACGGATGTTACACATTATGGTGGTTATGACCAATTTTCACGTCAAATGTTCGAACGTTTGAATCTATTTTATAATATTAGCCTTTGCATAATCCCCGTTTCGGCTTTGAAAACAGTTCATTTATTTGAAAAAGAACTAAGTGTTTTGGATGCAGATAAATCTTTACTCGAACAAACTTGGAGCGCAGTAGCGTCATTTGTTGAAACATGGCAGGTTAAATCTAAAGTTAAAGCTGATGATCCAGATGAATATGAATTGACCAGTTTGTCCACGTTGCGCACTAATTACGATGGCA
AAGTTTTTTTCACTCATGACATATTCGAAAGTGAAGATGACCACAGATCCTTCCGAAATGTCTCTGAAAAAAGTGCTCTTCGACCCAACCAACGAAATTAGAATTCTCAACCACGAACAAGCCGATAACACACTACTTACCACAATGATGATCGTTCACGAATTCTCCGACCTAACGACCCGCGACTCAGTAGTCCCTCAAATTGCTGAAATGGCAAAAAATGAAATTAACCAAACAATTGACTCGATCGTTGATTCAGTCAGTACTGCGTTTGTTGACCATTACCATGAAATCATTGACAAGAATGCTAAGTTGGGAAATCCTCTTTCTCCAAATTTCAAAAATGTTATATCTATAAACACATGTATCCCTGGTCTAGAAACTTTGTACGTTGAACGTGAGAAATGGGAATTACTCAATCGTTTGTATCGATTAAACAAAAAGTTAAGCCAAAAATATCCTTTGGATGATCTGCTTAAAGGACATTTTCCTGACATTTCAACAGGTGACGAATCCACGGATGAGTACATTTCAACTATAATCATTATTCTTGAAGTTTTTGTTGGCATGCTTACTATTAATAGTGTTTACGGTGGTGCAATTTTCAGTGTTCTTATTCTCATGTCAGATCATTCAAGCTATCTTTTCATCATGTGTTTACTTTTGCATGCAATAGTTCAAGCTGTCAAAATTTATCTAGGCAAACGAGAGTCAGAAGTTAGTGAAGGAAAGCCTTCCTACGTTGATAAAGTCAAAAACGACGATGTTAAAGATGCTTTGATTAATGACACCATGTTTATTTTCGCTAATACTACAAAAGAAGATATTTCTCAGTTTTTCGACGTTTCATTTAAAGTGCACACCCGTAAGTCTTCAGAACAACATCCCTTTCGCTCTAGATTTATTTCAATGTTGACCAAAATTACCAAGATTCAAGGAATTAAAGAGGAAGTAAAGTTTGTTGGATATTTGGACGGTATAAGCAAAGACGAATTAGTTG
AAATTACAAAACATTCGATCACATATTATAACATTATCTGCAACAATTTCACAACAATTCAAACACAATGGCCGAAGTTTACAGTTTCGTTCCCAAAACAGACTATGAAAAGAGAATGGTAAAGCGTTTTGGAACTGATAAGTTTCTTCAGTTTCGAGAGCAATGCCCTTTAAGTCAAGTCCGTAAGTGCTGGACTCATTTCAAGGTGTGCGATGGCGCCTGCTACGCGTATCTTCTTGTACACTTTACTGAAGAAGGGGCACGGGAGTTCCTGGAACTCAGTGCGGGAAGAAGAAAGTTAGTTCTGGACAATGTTAGGCGGGCTCTGTGTTCTGCGCTATACTATAATCCTAACGAAGAGGATTTTGAGTGTGAATGTGGAAACTCAAACACGAGTTGGAAACGTGTTTGTGAAGACTGCGAACAGGTTTATGCATATTCTGAAATGAACCTGTTGCAAGAACTGTCGAAAATTGCACGCGGGCTAAGCTGCTACATTAATGAGCTTAAAAATTTCACTATCCATGACATAGCCGATGAAGTGTCATACGCGGAAAAGAGTAGGAGGATGACAACGGTTGAATCGGGATTTAAAACCGTTGGCGAAATCAGCTTGAGAACTGAAGTTGTGGAGGCTGTAATTTCTGAAAAACCCGTCGAATCAGTAACTGTAAAGGCTGTGGTTGCTGAGAAGCCTGTCGAAGCATCTGACAACTCCAGGGTGGCCATGGAAGAGAAGAAGCCACAGACTAAACAAGTTTGGAAGATGGTGACTGGAAAGCCCAAACCAACAGTGATTCCGGAGTGCAAACCTGAAGCTCCAACAAAGAAAGAAATCCAAACATGCTTAGACTTGGTAGTTCAAATTGGAGATTTTATCATTAACACTCGTACACGTGAGTTCAAGATGGTTGATGAAGAGAATGAGTGCACTGAGAAAGTTGAGGAGACAGAGGTGAAGGAACCTGTGGTTGAAAACCCAAATAAAGATACAGTTGTC
TAGTATTACCCGACCTTGCCACACCTCCTTGGAACACTTTCTCTCTCTAGAAAGTGTGAGACTTTCTCTCTCTAAGCTTATATGGCTAGAAGGTACTGTTTTACATTAAATTACGCTACTGAGATAGAGAGAGAAACATTCCTCTCCCTCTTCTCTCAAGACGAATTAAACTATTTCGTTGTCGGCGACGAAACTGCAACTACTGGACAGAAACACCTCCAGGGATTTGTATCGTTCAAGAACAAAATTCGTCTTGGTGGATTGAAGAAGAAATTTGGTAATCGAGCTCACTGGGAAATTGCGAGAGGCAGCGATTCTCAGAATCGCGATTATTGCTGTAAAGAAACCCTAATTTCTGAAATTGGGATTCCGGTCATGAAGGGTTCGAACAAGCGGAAGACGATGGAGATTTATGAAGAGGATCCCGAAGAAATGCAATTGAAGGATCCAGATACTGCTCTTCGATGTAAGGCGAAGAAATTGAAAGAGGAATATTGTTCCTGTTATGATTTTCAGAAACTCCGTCCATGGCAAATTGAGCTTCACGCGGCTTTAATGGCGGAACCAGATGATCGGAGTATCATCTGGGTCTATGGTTCAGACGGAGGAGAAGGAAAGACGAGCTTCGCGAAGGAATTAATCAGGTATGGATGGTTTTATACAGCCGGAGGGAAGACCCAGGACGTATTATATATGTATGCTCAAGACCCAGAGAGGAATATTGCGTTTGATGTTCCCAGGTGTTCTTCGGAGATGATGAACTATCAGGCGATGGAGATGTTGAAGAACAGAGTTTTTGCAAGTACAAAATATAGGCCTGTAGATCTTTGTATTAGGAAGTTAGTTCATTTAATTGTGTTTGCCAACGTGGCACCTGACCCCACGCGCATAAGTGAGGACAGACTTGTAATTATCAATTGTTGAATAAAAGAATATATATTATTGTTTTAATTTAATTCCGCGAAGCGGTAGCCGGTCATAACACTGTTGCCCTTGGAAC
CGGGTCTGCTTTTCCTTCACGGACCCAATTCTCCGTGAAAGAAATACGACATTCATACTGCACCTCCTGGTTGGTTTAATTAGGGTTAATGTTATACCTTTTCAGGAACTTCGATCGCTTTAACTCCCTCTGATGAAGCACGGTTTCCACCGCGGCAAAAATCACCAGCAGCAGAAACCACGCTCCTATCAGAAGCAGCGCCGTTTCAAAATAAACCCACTTCATCACAAGCCCCGCCAGTACGAAGGCGGGCAAAAAACCTGTTATAACGTAAACAGCGCTCATGGTTCACCCCTGAGTCTGGAGTGCAAAGGCACCTGTAATATCCACCCAACCCTCATGACGAAATACCGTCTTCTTGACCACGGTTCCGTCGGGCTGCTGCTCCTCCACCGACACCCTCTTCGTAAAGGAAAACAGAGGAATGATACAGAAAGCCATCAGAGCATTGACCAGAAACGGCATGAAGTAGGGCGCGCCTCCAATCATGGCGGCACCCAGCAAAATATCCTCCGTCTCCCCACTCTTCTTGAAAAACCCGGCGGCAAGAGCGGCAATCTCCCACGCGCGAGACATCATCTGATCGAAATCAGGAATTTCCTCGAACGTAAGAAGCTCCTTCACCCGATTCCACTGATCATCAGGAAGGTTTACAACCCCCGCCTCCATCTGTTCGGGAGTCGGATTGTGCTGGGTGAGATTCAGAATCGTCATGGCTTGTACCTCCGTTTGTTTGTTAAGTGATCCACAGCCAGTATACGCATAAAGCGGAAAAAAGTCAATCGGTATTTTCTTTCTTCATCTTAATTTCATTTTTTTCCTTGAGGGAAATATCCGCCGCATACATTTTTTCGGCTTCCTTCAGCACCTCAGAGACTCTGCTGAAGATCTCCCTGAGCTGAACCATTGACCACTCCGGATCGTCAAGCACCAGTGGAAGCGCGTAGCCGTCTTCATACGTTTCATAGTTATCCTCAAACAGATCTTCCAGCAGACGATC
GCAAAAGCAGGGGAATTACTTAACTAGCAAAATGGAAACAATATCACTAATAACTATACTACTAGTAGTAACAGCAAGCAATGCAGATAAAATCTGCATCGGCCACCAGTCAACAAACTCCACAGAAACTGTGGACACGCTAACAGAAACCAATGTTCCTGTGACACATGCCAAAGAATTGCTCCACACAGAGCATAATGGAATGCTGTGTGCAACAAGCCTGGGACATCCCCTCATTCTAGACACATGCACTATTGAAGGACTAGTCTATGGCAACCCTTCTTGTGACCTGCTGTTGGGAGGAAGAGAATGGTCCTACATCGTCGAAAGATCATCAGCTGTAAATGGAACGTGTTACCCTGGGAATGTAGAAAACCTAGAGGAACTCAGGACACTTTTTAGTTCCGCTAGTTCCTACCAAAGAATCCAAATCTTCCCAGACACAACCTGGAATGTGACTTACACTGGAACAAGCAGAGCATGTTCAGGTTCATTCTACAGGAGTATGAGATGGCTGACTCAAAAGAGCGGTTTTTACCCTGTTCAAGACGCCCAATACACAAATAACAGGGGAAAGAGCATTCTTTTCGTGTGGGGCATACATCACCCACCCACCTATACCGAGCAAACAAATTTGTACATAAGAAACGACACAACAACAAGCGTGACAACAGAAGATTTGAATAGGACCTTCAAACCAGTGATAGGGCCAAGGCCCCTTGTCAATGGTCTGCAGGGAAGAATTGATTATTATTGGTCGGTACTAAAACCAGGCCAAACATTGCGAGTACGATCCAATGGGAATCTAATTGCTCCATGGTATGGACACGTTCTTTCAGGAGGGAGCCATGGAAGAATCCTGAAGACTGATTTAAAAGGTGGTAATTGTGTAGTGCAATGTCAGACTGAAAAAGGTGGCTTAAACAGTACATTGCCATTCCACAATATCAGTAAATATGCATTTGGAACCTGCCCCAAATATGTAAGAGTTAATAGTCTC
ACTCAACATTGCTACTTCATCATGACGAACCCGTGACGCGGACACGTAACAAGCGTAGTGTCCTCGACGATTGCCATCCTCGTGTGAATTCCGGGCTCCGCTTGCACTGATGGTACCTCCTACGAAACTTGGAGAGGCTTCGGTCTCGAAGAGCGGTAATGTACCCTCTGCGCCTGGGACCTAATCGCGTTTTGCTGTAGGTAATTCAGTAGATGGAAGGATTAAGGGTCAAACATCTTGGTTCGCCAAGTATGTCCTTACCAGTACTCTACTGAGCTTGAATACCCATGGAGGCTTCTGCTAATGGGTTATCACATGATGATAATGCGAATAAATCGCAAAATGTTGGACCTTCTACTCTTCCGAGGTCAGATAAACAAGGAGGAGAAAAACACGAAAATTCTTTTAATTCTTTTTCTAATGATTTCTTTTTTAACTTCTTACGTATGTCAACCAACACGCACATCTCAGACAGTCCAGGCGTTTCTTTCGTTGCTAAAGATGGTACACCATACAGTTCACTCACAATTCCTTCAGGTGTCGGTCGTCTTACTCACAATGTAGTTGCATCTGCCGTCCAGCTCAATATTACGGCCAGTAACACATTGGAAGTAGACTACGGCTTCGGCCAAGATGTTTCAAGAACCACAGGCACTATCCCAATCCCTATCTTTGATGGTGAAAAATACAAAGAAACGGCCCGCGCATTAGCCGCTATCTTCAGCAAGAAAGGCATGTCAGTCGACGTCACCTCACAGACTGTCCAAGAAACTCTCAAGAACTCAGACCTCACCATCGCCACTGTCGCAGCTGGATATTACACAGCCTTAGCTGCGCGTCACGAACTTACGAAAGACGTAAGCGAGGCTGCCCACACCATTCCATTCGTTACCGCTTTATCGGATACATTCTCAGCAGCACTAAATGCACAACGTACAAGCCATGTCATATCTTCTTGCTTACGTTGTCCAAATTCCAGGAATGCTCAACGTGACATCGT
TTAAAACAGCTCTGGGGTTGTTCCCACCCCAGAGGCCCACGTGGCGGCTAGTACTCCGGTACCCCGGTACCCTTGTACGCCTGTTTTATACTCCCTTTCCCAAGTAACTTTAGAAGAAATAAACTAATGTTCAACAGGAGGGGGTACAAACCAGTACCACCACGAACACACACTTCTGTTTCCCCGGTGAAGTTGCATAGACTGTACCCACGGTTGAAAGCGATGAATCCGTTACCCGCTTAGGTACTTCGAGAAGCCTAGTATCATCTTGGAATCTTCGATGCGTTGCGATCAGCACTCTACCCCGAGTGTAGCTTGGGTCGATGAGTCTGGACACCCCACACCGGCGACGTGGTCCAGGCTGCGTTGGCGGCCTACCCATGGCTAGCACCATGGGACGCTAGTTGTGAACAAGGTGCGAAGAGCCTATTGAGCTACCTGAGAGTCCTCCGGCCCCTGAATGCGGCTAATCCCAACCACGGAGCAAATGCTCACAATCCAGTGAGTGGTTTGTCGTAATGCGCAAGTCTGTGGCGGAACCGACTACTTTGGGTGTCCGTGTTTCCTTTTATTTTTATTATGGCTGCTTATGGTGACAATCTGAGATTGTTATCATATAGCTATTGGATTAGCCATCCGGTGATATCTTGAAATTTTGCCATAACTTTTTCACAAATCCTACAACATTACACTACACTTTCTCTTGAATAATTGAGACAACTCATAATGGGAGCACAAGTTTCTAGACAACAAACTGGCACGCATGAGAATGCTAACGTTGCCACTGGAGGCTCAAGCATAACTTACAATCAAATAAATTTCTACAAAGATAGTTATGCAGCCTCAGCTAGTAAACAAGATTTCAGCCAAGACCCATCCAAGTTCACAGAGCCTGTAGCTGAAGCCCTAAAAGCTGGAGCCCCAGTCCTAAAATCACCATCAGCAGAGGCTTGTGGTTATAGTGACAGGGTCTTACAGCTCAAATTAGGAAATTCCAGTA
GTAGAATTTTTCAAGTTTGTAAGACATGTCAACAATGAATTACAGTAGACCAAATGCAATTTCAGCATTAAGTGCATCAGGATTCAGGGGTTATGTGCCTGACAACTCTGTCAGTTCGGCACTGATCCCACGTCTTGTTGTCACCAATGAACGTGAGCACGTCTTGGCTGGACGGCTCAAACGTATTGAAGATAATATTGCTAAGAATAAATTAACTGAACATGATGACATTGAAGTAGTTAAAAGTGATTATGAATCATTAGCTAACAATTTCGAAGAACAGATTAAGTTTGACAACGCTACGGACCGAGCATTACATGACTTTTCAACTCAGATTAAGATTGTAGATAGTGAACGAGAGAAAGAGATGACTGTACTCCTAGGTGCAGTAAACGATAATTCTCAAGCCATAAACGATATCATAAAAGACGTGACGGTAATTGATAACATTGAAAAGGCAAATTTAATACTCGAAAAGGTTATAGCTGTTTCAAGAGCTACAGCTAAAACTGCTGAGATAGCTGCTGATGGTGTTGGAGTTGTTCCTGTTTTTGGACCATCTATTGCTAACGGTGCGAAGATTGCGGCGCATACAGCTGAAATGGTTGCTAACACATCTGAAGCTGTCAAAGCATCAGGTATACTTAACGATTTGAATGAAACTTTTAAAGCTATAACTTCTGTACACTCTAGACCAAATGACTTAATCAAATCAGCGGTTAAATCAACCAATAACGCAGTCGATTTAGCTGCGAAATTGAAAGTTATGATCGATTCAGCGCGTCGTAAGAATGATATCGGATTGAGTAAAATTTCAATTCCTAGTGTGGTTGTTAAGTCAACGGTAGAGTGGCCTAGAGTTATTGATGCCTATGATACTCATTGTATCTATAAACTGCATCCAACTAACGGATCAGTTGGGCTAATCGTTGAAGTTAAAAATACATTAATCAGCTACCAAGTGAAGAAACAATATGGTAAGCTTGATTCTGATGGCTTT
AGCAAAAGCAGGGGATAATTCTATTAACCATGAAGACTATCATTGCTTTGAGCTACATTCTATGTCTGGTTTTCGCTCAAAAACTTCCCGGAAATGACAACAGCACGGCAACGCTGTGCCTTGGGCACCATGCAGTACCAAACGGAACGATAGTGAAAACAATCACGAATGACCAAATTGAAGTCACTAATGCTACTGAACTGGTTCAGAGTTCCTCAACAGGTGGAATATGCGACAGTCCTCATCAGATCCTTGATGGAGAAAACTGCACACTAATAGATGCTCTATTGGGAGACCCTCAGTGTGATGGCTTCCAAAATAAGAAATGGGACCTTTTTGTTGAACGCAGCAAAGCCTACAGCAACTGTTACCCTTATGATGTGCCGGATTATGCCTCCCTTAGGTCACTAGTTGCCTCATCCGGCACACTGGAGTTTAACAATGAAAGCTTCAATTGGACTGGAGTCACTCAAAATGGAACAAGCTCTGCTTGCAAAAGGAGATCTAATAACAGTTTCTTTAGTAGATTGAATTGGTTGACCCACTTAAAATTCAAATACCCAGCATTGAACGTGACTATGCCAAACAATGAAAAATTTGACAAACTGTACATTTGGGGGGTTCACCACCCGGGTACGGACAATGACCAAATCAGCCTATATGCTCAAGCATCAGGAAGAATCACAGTCTCTACCAAAAGAAGCCAACAAACCGTAATCCCGAGTATCGGATCTAGACCCAGGATAAGGGATGTCCCCAGCAGAATAAGCATCTATTGGACAATAGTAAAACCGGGAGACATACTTTTGATTAACAGCACAGGGAATCTAATTGCTCCTCGGGGTTACTTCAAAATACGAAGTGGGAAAAGCTCAATAATGAGATCAGATGCACCCATTGGCAAATGCAATTCTGAATGCATCACTCCAAATGGAAGCATTCCCAATGACAAACCATTTCAAAATGTAAACAGGATCACATATGGGGCCTGTCCCAGATA
TCCCGGCCTCAAGGAAGCATGGTCTTCCTTACTGCAGCTATTTCCACTAGCCTGTGGGCTACTGGAACCACTGGCGCCGTTGGCGCCACCACTTACTTTGGGGTTAAGTTTCGCCGTCGTGTTCGAGCCTGGCTCCACTACCGCCAGCTTAACCTCCGTGTCGGACACTTCACCTCTAAGGGGAAGTTGTTTTATCGCGAGGACGCAGATGGGCCGCTTTACCAGGCGGTTCTAAAGCGTTCTAAAGGAATCAACCCTCGGGGCGAGCTTATTGATCCTGAGTACGATTACACTGAGTTGTCGACTTCGTTGATGTCTTTTAACGAGTCCTCCTTGGTGGGGTCGACTCCTGTGCGCCGCATTCCGCGTTCACTCGCGCCCAGTCATTTGGTTGTCCTATTTTCGGATGACCAAGTCTCCGGGGTTGGCTTTCGTATGGGCGAGAATCTGATTACTGCCCGTCATGTCCTCGATCTTACGCACAACCTTTGGGTCCAAGGCCCACGGGGTCGTATTCGAGTTGAAGAGCCACCCGTTACTCCCCCCGTTTCTGATTACGAATATACTGGGGCGGACATTTGCTATATCCCTTTGACGCCCGGTCAATGGGCTGATTTGGGTGTAAAGTCCATGAAGAAGAACGCGGTTAGCTTGTCTGCCGCGGGTCTTATCAAGTTATATGGCGCTGACGAAGACGGCCTTTACGAGTCTATTGGCCCTCTGAAGGTTGACCCTTCGCTCACTAAGGGCAAGGGTCTCATCTCTTACGTTGCGAGCACCACCCCTGGTTTCTCCGGTTCGCCCGTCTTATTGCGTAATGCCGGAGGTGGCGAGAGCGTGGTTGGCATGCACGTTTGCGGTGACTTCAAGGGCAATGGGGCTAATCACGGCGTCGGGGCTTCTTCCATTAATCTTATTTTAAAGGGGACTGGAGCTGTACCTGACGCTTTGACCGTGTCCGATTTTCTCGGACCCAGTAAGCTTGAGTCCGCCATGTATT
GTTAAAAAGTGTTCTCCTACTCGCAGAAGATGGGGAAGATAATCAAATCGCTTAGTCGTTTTGGAAAAAAGGTCGGGAATGCTTTGACATCGAATACAGCGAAAAAGATTTACTCAACGATTGGAAAAGCAGCGGAACGTTTTGCAGAAAGTGAAATAGGTGCGGCAACGATTGATGGGTTAGTACAAGGAAGCGTTCACTCAATTATAACAGGAGAATCGTATGGGGAATCGGTGAAACAGGCGGTCCTATTGAATGTGTTGGGTACAGGCGAAGAATTGCCTGATCCCCTCAGCCCTGGTGAGCGCGGCATGCAGACGAAGATAAAGGAATTGGAAGATGAGCAACGTAACGAACTTGTTAGGCTTAAATATAATAAAGAGATCACCGAGAAATTCGGTAAAGAGCTCGGAGAAGTTTATGACTTCATGAATGGGGAGGCAAAAGAAGTGGAGGCGGTTGAAGAACAGTATACTATGCTATGTAAGGCTGTTGATTCGTATGAGAAAATCCTGAAGGAGGAAGATTCGAAGATGGCTATTTTAGCGCGTGCGTTACAACGAGAGGCAGCGGAAAGAAGTGAAGATGAAATCAAAATGGTAAAAGAGTATAGACAGAAGATTGATGCGCTTAAAAGTGCGATAGAGATTGAGCGTGATGGAATGCAGGAAGAGGCTATACAAGAGATCGCTGGAATGACAGCAGACGTGCTAGAGGCGGCATCAGAAGAAGTGCCTTTGATAGGTGCCGGTATGGCAACGGCTGTCGCAACGGGACGAGCAATAGAGGGGGCGTATAAATTAAAGAAGGTCATCAATGCACTCAGCGGAATTGACTTATCACATATGCGAAGCCCCAAGATCGAACCTACTATTATCGCCACAACTCTTGAGCATAGGTTTAAAGATATACCAGATGAACAATTGGCTATTAGCGTATTAAATAAAAAGACGGCTGTGGCTGATAATTGCAACGAGATTGCTCATATTAAACAAGAGAT
TGCGGATTTTGGTCTGTACGGAACCCGGGGGTTTCGCGGTTTCCCCGAAATGGGGTCTGACCTGCGGTTTTCGCCACACTTGTTGATTCCCGAAATGGGAGGAAGTCATGCCACCTGTACCTAAAGATCCTTCTGTGCGTGCTCGGCGCAATAAGTCTTCGACTCGGGCTACGTTGTCGGCGGATCATGATGTGGTGGCGCCAGACCTGCCGGATGGTGTTGTGTGGCATCCGTTGACGGTGCGCTGGTGGAATGACATTTGGGCGTCGCCGATGGCACCGGAGTACACAGACTCGGATATCAACGGGTTGTTCCGTGTGGCGATGCTCTATAACGATTTTTGGACTGCCGATAACGCGAAGGCGCGTGCGGAGGCTCAGGTTCGGTTGGAGAAGGCCGACACTGATTACGGGACGAATCCGCTGGCCCGTCGCCGACTGGAATGGCAGATTGAGGCCACCGAGGATTCGAAGGCTAAGGGGTCGAAGCGGCGGAAGTCGGAGGCTGCGCCGGTGTGCCCACCGGAGCCTGGTGACGATCCTCGTTTGAAGCTTGTGACCTGACGGCCTTATGGCTGTCTTGCAAGTCCCTCCTGTGGATTTAACGTTTCCTACGTTAGGTCCCCAGGTGTGCGACTTCATTGAGGATCGGATGGTGTTCGGCCCTGGCTCACTGTCGGGGCAGGCCGCACGTCTCGATGATGAGAAGCGCGCGCTGGTGTATCGGCTGTACGAGCTGTATCCGCGTGGGCACCGTTTGGCTGGCCGTCGGCGGTTCGAGCGGGCTGGCGTCGAACTCAGGAAGGGCGTAGCCAAGACCGAGTTCGCGGCGTGGATTTGCGGTGTGGAGCTGCACCCGGAGGCGCCGGTTCGGTGTGACGGGTTTGACGCTGCCGGCAATCCGGTGGGGCGTCCGGTTCGTTCTCCTGTGATTCCGATGATGGCGGTCACCGAGGAACAGGTGTCAGAGCTTGCGTTCGGTGTGCTGAAGTACATCTTGG
AGCAAAAGCAGGGTTAATAATCACTCACCGAGTGACATCAAAATCATGGCGTCCCAAGGCACCAAACGGTCTTATGAACAGATGGAAACTGATGGGGATCGCCAGAATGCAACTGAGATTAGGGCATCCGTCGGGAAGATGATTGATGGAATTGGGAGATTCTACATCCAAATGTGCACTGAACTTAAACTCAGTGATCATGAAGGGCGGTTGATCCAGAACAGCTTGACAATAGAGAAAATGGTGCTCTCTGCTTTTGATGAAAGAAGGAATAAATACCTGGAAGAACACCCCAGCGCGGGGAAAGATCCCAAGAAAACTGGGGGGCCCATATACAGGAGAGTAGATGGAAAATGGATGAGGGAACTCGTCCTTTATGACAAAGAAGAGATAAGGCGAATCTGGCGCCAAGCCAACAATGGTGAGGATGCGACAGCTGGTCTAACTCACATAATGATCTGGCATTCCAATTTGAATGATGCAACATACCAGAGGACAAGAGCTCTTGTTCGAACTGGAATGGATCCCAGAATGTGCTCTCTGATGCAGGGCTCGACTCTCCCTAGAAGGTCCGGAGCTGCAGGTGCTGCAGTCAAAGGAATCGGGACAATGGTGATGGAACTGATCAGAATGGTCAAACGGGGGATCAACGATCGAAATTTCTGGAGAGGTGAGAATGGGCGGAAAACAAGAAGTGCTTATGAGAGAATGTGCAACATTCTTAAAGGAAAATTTCAAACAGCTGCACAAAGAGCAATGGTGGATCAAGTGAGAGAAAGTCGGAACCCAGGAAATGCTGAGATCGAAGATCTCATATTTTTGGCAAGATCTGCATTGATATTGAGAGGGTCAGTTGCTCACAAATCTTGCCTACCTGCCTGTGCGTATGGACCTGCAGTATCCAGTGGGTACGACTTCGAAAAAGAGGGATATTCCTTGGTGGGAATAGACCCTTTCAAACTACTTCAAAATAGCCAAATATACAGCCTAATCAGACCTA
GGTAAATGTTCTATAGCTAATTAAACCTAACAACTATGGTTTCCCCTACAACACCAATATCGTATACGTTATTACCAGATTTTTTCCACCCATTTTCAAGTTTCACCTCTTTGTCATATAGTCTGTAATTTCTGGAGAACACATTTCTTTGCATTAACACCTCTGACCACATCCAATTATTGTTAATAATGCGTGGTATTAACTCTCTCATTAAAGGATGCTTTATTACTATGTTTTCATTTATTGATGCATACGGTTCTGTGCCAATGAATTTTATATTTTTCTTGTCTCTTCCAAATCCAAGATGATCTATGTCTTGAGATATTCTATTTACAATGCTTTCCTCAAGCTGAAACTGTGCATTTATGGCATTGTAAGCACCATAAGAAAATATTGTTGATATTAAAAGAATAAAAGAAAAATATATTCTTGATATTAACTGCTTATCTTCAAAAGCATAGAATACGCATAGGCAACAAAAAAACATAAAGCCACCCATACCAATCAATACCCTCGGTGCGTATATTGGTGATTTTAGAAAAATCATTGGTCCAATGATGAAAAACATTGATGCCAATAAAATTAAAACTACTAGCAAGAACTTTGTTTTCTTATTTTCATCTCTTTTGATTACTTTTAAAACTATGACTATCAAAGAAATGATTAGCGCAAAGAATAGCGAGTAGTAGATTAAGTAATTATCGCCATTCAAGATCGTGCTAAACATTCTATAAAATGATAAGACGTTAGAAATTATCCCTTCAAATAAACTTGAGTTTATCTCTATAATCTTACTATGTTCGATATTGTAAGAACCTGTTACAAGTCTTTTTGCAATAAAGTAAGAATAGGCAAAATATCCTACTATTAAACCAGCGACAGAAGATGCTGTATTTTTTGTGATATTTGAAATTGAGTTTTTCTTAACCACATCTGAAATTATAAAGGCCAACAAGAATATTGCGTAAGTATTCAGCGCAGCCTGATAAAGACTAAGGAA
GTATTTTTACAACAATTACCAACAACAACAACAAACAACAACAACATTACATTTTACATTCTACAACTACAATGGCATACACACAAACAGCCACATCGTCCGCTTTGCTTGAGACCGTCCGAGGTAACAATACCTTGGTCAACGATCTTGCAAAGCGGCGTCTATATGACACAGCGGTAGATGAATTTAATGCTAGGGACCGCAGGCCTAAAGTCAATTTTTCCAAAGTAGTAAGCGAAGAACAGACGCTTATTGCAACCAAAGCCTACCCAGAATTCCAAATTACATTCTACAACACGCAGAATGCTGTGCATTCCCTTGCAGGCGGTCTCCGATCATTAGAATTGGAATATCTGATGATGCAAATTCCCTACGGATCATTGACATATGATATCGGAGGTAATTTTGCATCTCATCTGTTCAAAGGGCGAGCATACGTTCACTGCTGTATGCCGAATCTAGATGTCCGCGACATAATGCGGCACGAGGGCCAAAAGGACAGTATTGAACTATACCTTTCTAGGCTCGAGAGGGGCAACAAACATGTCCCAAACTTCCAAAAGGAAGCTTTCGACAGATACGCTGAAATGCCAAACGAAGTAGTCTGTCACGATACTTTCCAAACGTGTAGGCATTCTCAAGAATGTTACACGGGAAGAGTGTATGCTATTGCTTTGCATAGTATATACGATATACCTGCCGACGAGTTCGGCGCGGCACTGCTGAGAAAGAATGTACATGTATGTTATGCCGCTTTCCACTTTTCCGAGAATTTACTTCTCGAAGATTCACACGTCAACCTCGATGAGATCAATGCATGTTTCCAAAGAGATGGAGACAGGTTGACTTTTTCCTTTGCATCTGAGAGTACTCTTAATTATAGTCATAGTTATTCTAATATTCTTAAGTATGTTTGCAAAACTTACTTCCCAGCCTCTAATAGAGAGGTTTACATGAAGGAGTTTTTAGTAACTAGAGTTAATACCTGGTTTTGTAAATT
TGGATGGGATATATTACTCTGAAAGAAGAGAAAAGATCCTGAATTTGTATGCCTTGAACGAGTGGGGAATAATAGATGATTGGCAAGCTTACTCACCAGGCCCGGGGATAAGGTACCCGAGAGTCTTTGGCTTCTGCTTTAAGCTAGTCCCAGTGGACCTGCATGAGGAGGCACGCAACTGTGAGAGACACTGTCTGATGCATCCAGCACAGATGGGGGAAGATCCTGATGGAATAGATCATGGAGAAGTCTTGGTCTGGAAGTTTGACCCGAAGTTGGCGGTGGAGTACCGCCCGGACATGTTTAAGGACATGCACGAACATGCAAAGCGCTAGTGTCAGCACTTTGCGGTTGGGACTTTCCGCCAGGGACTTTCCACAGTGGGTGGATCGGAGGCGGTACAGGGGCGGTACTGGGAGTGGCTTTCCCCTCAGAGCTGCATAAAAGCAGATGCTCGCTGGCTTGTAACTCAGTCTCTTACTAGGAGACCAGCTAGAGCCTGGGTGTTCGCTGGTTAGCCTAACCCGGTTGGCCACCGGGGGTAAGGACTCCTTGGCTTCATATAGCTCAATAAACCTGCTCGCTTAGTCGCTATATTGGAGTCAAGTGCTCATTGCTGCGCCGAGCCTCTAGAGGTGAACCTCTCTTACTGGGTTCTCCTGTACCCAGGTGGGAGAAACTCCAGCAGTGGCGCCCGAACAGGGACTTGAGAAGAGGCATCGGCACCGACCGCTGAGTTGCTGAGCGTCGGAGAGGGACGACTCAGGTAGGGTGAGAGCCTACGAGTTTTTTGCTACCTAGTCAGCGAGAAAGGCTAGGCCGCGACAGGGGCGCGGGTCCCATTAGTGGCAACCAACCCAGTTGGACGAAGGGTTGGTAGGGGACGGGTCGGAGCAATGGGCGGGGGTCACTCAGCACTGTCAGGGAGAAGCCTCGACACGTTCGAGAAGATTAGGCTACGTCCGAACGGGAAAAAGAAGTACCAAATTAAACATTTAAT
AGTCGTTCGTCTGCGTGAGCTCTACTACTTAGTATTGTTTTTGGAGGATCGTGAGATTAACACAGTGCCGGCAGTTTCTTTGAGCGTTGATTTTCAATGTCTAAGAAACCAGGAGGGCCCGGAAGAAACCGGGCCATCAATATGCTGAAACGCGGCATACCCCGCGTATTCCCACTAGTGGGAGTGAAGAGGGTAGTCATGGGCTTGTTGGATGGAAGAGGACCAGTGCGATTCGTGCTGGCCTTGATGACATTCTTCAAGTTCACCGCGCTTGCCCCGACGAAGGCCTTGCTAGGCCGTTGGAAGCGCATCAACAAGACCACGGCAATGAAACACCTGACTAGCTTCAAAAAGGAATTAGGAACAATGATCAACGTGGTTAACAATCGGGGCACAAAAAAGAAGAGAGGCAACAATGGACCAGGACTAGTGATGATCATAACACTCATGACGGTTGTTTCAATGGTTTCCTCTTTAAAGCTTTCCAACTTCCAGGGGAAAGTCATGATGACCATCAACGCGACTGATATGGCGGATGTCATTGTTGTTCCCACGCAACATGGGAAAAACCAGTGCTGGATTAGAGCCATGGATGTCGGGTACATGTGTGATGATACCATCACTTATGAATGCCCCAAACTGGATGCAGGAAATGACCCAGAAGACATTGACTGTTGGTGTGACAAACAACCCATGTATGTTCACTATGGAAGGTGCACAAGAACCAGACACTCGAAGCGGAGTCGGCGGTCGATCGCAGTGCAGACGCACGGGGAGAGTATGCTGGCTAACAAGAAGGATGCTTGGCTAGACTCAACCAAGGCTTCGAGATACCTGATGAAGACTGAGAATTGGATTATCAGGAATCCTGGGTATGCTTTTGTAGCTGTCCTCTTGGGCTGGATGCTGGGAAGCAACAATGGACAAAGGGTCGTTTTCGTCGTTCTCTTACTTCTTGTGGCGCCTGCTTATAGCTTCAACTGCCTTGGTATGAGCAACA
GAATTCGGCCGTCGCATCCGGCTGATCCCTGATGCAACCGCCAAAGCTGCGCAGCCTGCTGCACGTGTCTCCTAACCCAGATGCATGAGAGCAGGGATTCTGAGCAATGGCAAAGGTCCTGACCTGCACGCAATACAACGATTCAACGCAGCAATGCGAGGTCCAAGCCTGGATTGATCAATCGGATTGGACGACACCACTTCCCACCATCGAACAGGCCGCGATGGTGGGCGGCGCTTACTTCATCGGCCTGATGACCCTTGCAGTCATTAAAGGACTGCTCAACCCAAAATCAATAGAGGAATAGCATCAATGGAAAAGAACATTTCGACCGTTGTCACCAAGGCTAAGTCGGCTGTCAGCAACGCCAAGACCGCCGCAATTCTGGGTAGCACTGCCTTGATGGCCATGCCCGGTTTCGCCTTCGCGTCCGGTGGCGGCGGCGACTTCGACGGCACCGCAATCATCGGCAAGGTGACTACCTATACCGCCATCGGCGTGACCATTCTGGCCCCTTCGCGCTCGGTCGTTGGACGCTTCGCCACTCGGTCTGATCGGCGGCAAGTGAGCCAATCAGCGGCATAGCAGGGGAGGGGAAACCCTCCCTTTTTCAATGGGGGATACGCAATGGAAGGATTGATCGTGTTGGTGTTCCTGATCCATGCCCGCACGTGTGCGCAACGGGCTGGAACTGATGCGCGGGCTCGGCGGATATTTCGCACGCGCTGTAGTTCGGCGAATTGCCTACGTTGTAGTCGCGGCGTGCTTCGGCCTACTTTTGCAATTGTGCAGTGGGAGTGCGCACGCGGCCGTTGATCAGGGTGAGGCGTACTCGCTTTGCATGAAATTCGCTAGCGATATGGTGGCGAAAAATCCGGACATGCGACGAAACCCCTCGTGCCGGTCGCGTAGGGCATTTCAATACACCTGCCAATATGAAGCCATTCCGTATGTAGGCGTTCGCAGTGGTCCGTAGATACTTGCGGCGACTACAGCTATG
ACAATTTTAAACGAACGCGATGGCACAACAGGTTCATGCAGTGCAACTCTCCCCACGACTCCGAAATGACGTCCTACTCCAGCTAACAAAGCGCTCCCTCATGACAATTGATACTGGAACGATACTTCAACAAGTCGAACTACCCTTGAACTTATTCCTGCTCGGTGTGTGTTTTGTTGGCGATGGCGATGTTCCATATCTACTGATCAGGCAGATTGCAGGATACACGTGGCACATCGATCCAGGGTATGGCATTGAGATGTATGAGGTCGACGTTGGCGAGGAGATGCCTGTACTACAAGCTAGAATTGACTCACTTGCATACGTTATGACTATTGATGAAAGAGATTACCTGTATCCAGTCATTACAGTCGACGAGGATGGTCGAACGCTAAACATCAACTATACCGACGATCCTTCGCTACGTCATGATGTCGATACGTATGCCAGACTTTCTCGTGAGCTTCAACTTGTTCGCGACGACATTTCTGTTCGCTCGCACGATCGAAGGCCCGACTCTCCAAGCATCTATTCTGACCAAAGGTCCCGCCCTAACACACCTCCCCGCCCAATCACTCCGCCCTATCTTCGCGACTATGATGTTGAATCTGAGGATGATACAGAGGATGGATTCGTTCGAATATCGTATGCCTCACTTCGTGCAGCGTACCGTCCACCCAACACAACGACAACATTAGTTAGGTCAATGTTGTATAACCCGATTCCTGTTCCGCCCCCTCAACCTCTTGAGACCAGATGGTCAACCTTCTATGCTATGGACGCTGACTTACGACATAAAATACGTCACTCGTTAAACTTTCCACTGTCGCATGGTGAATGGCGATTGTCTGATAACGCGCTACGAGGTGTAGGAATGATGCCAAGACCTAGTGGAGGTGTGTACCAACATATTTCTCATATGTGCAATGATCCCGAGTCTCGTTTACTTCAATCGACTGAGTGGGAGCACATGATATACATGATTGATAAGCGATACATT
ACCGTGGGCGAGCGAATTTCCGGAGTCCCTGGGTGGGCTCCACTGCTTGGCTTAACTGGATTTGACTTCTAATTGGGCTAATTTAATGGGCTTGAAAGTCTTTGGGCCGTTGAAGTTGGTCTGTTGGATGTTAGGTCCGTTTATGTTGTTAATGATATGTGTGTTGAATATGCATTGCTGGTTTGTGTTTGGAAATTAAACGGTGAATTTCTTATTGAATACGTACGGTTCGATTACATCCATTCCCAATATCTCTGGGTTTTCAAGTACAATTATATCTAGTCTATGAACTATGTCTTCTATCTCGATCTCTTGTATCTTTGCTCCGTTGTATGCGAATAGAAAATTGGCTATGATATTCCCTTCAAAGCCGTTGAAGTCGAATGGAACGTGCATGTTTCCGTATGTGTACTTGACGATCCCTTCATACTTTATGAGCGTTGGTGACTTGGTGGATACTAGCCTCATGTGAATGAAGATCTTCACGTTGTCCATGATGCGAACGTCAACTGTGAACCTGACTCCCTGCATGTTTGTTCCGCTCCTCGTCATATTTCCTTTTTCATTAAGTATATCATAATGTTTGTATTTATAGACCTAAACGTTAGATATTTAGTGTTGTTATGTGGTTGTAAGTGATCTATTATCATGTGATTGTGAATTAAAGTGATAAATTGATGACGGAGATGTTTTTTATGTGTTTTGATGGTGACCTGAAACATACATGAGTGTGTACGTATAAATACATACACATTAGAACAAGAAAAAGGATAAGAAAAACGTAGACTGAACTGAAAAGGGAAGAAAACGAAAGAAAAGAAATAACTATAATCCAAGAAAGAAAATGGAAGCGCAGTGACCCGAAACAAAGAAACCCTAGAAAAGAGAAGAAGAAAATAAAAAAAAATAAAACTCGAAAACGTCATCGTTAGAGAGGGGATAAAAAAAGAAATAAGAAATTAGGAACCTGAAACGGTGACGTCTGAAGGTGACTCTGCGT
GTTGACGACCCCGACGTGTGCCTAAACGCACACGTCCCCACGCAGTTGGTGCTCAACTCGGCGGCGGCGGCGAACGACACCAATGACGCGCCGCCCGATCCGCCGCCGGCCCAATGCACCATTCAAATATAGTCGTGTCGGCTGGCCAAAAACGAATGTTTTGCAATCTGCTTGTAGTCGGTCGACCTGCACTCAAAGTTGAACCTGGTCAAGCAAAACACAAAGTCGCGCGCCATCAAATTGCGCACGTTTTTCAGCGCGGCGGGGTCGTTGTATTGCTGGCGTCGCCGCATGCTGGCCAGGTCCAGCACCTCGTCCGCGCTCCGCTCAAACGGATGCCGGCCCCCGGTTAGGAGTTTGTAGGCTAGCACGCCGACGGCGTACCAGTCGAATGACCGCGCGTAGTTGTGGCGGCGAATTTTTTCCGGGCTAAAGTACTCGAGCGTGCCGTCGTGCACCGGCGAGTGTTCGCGCTTGCACAGGCCGTAGTCGCAAAGATACACGCGATCCCGCGCCCCAAAGTATAAGACGTTCTCCAGCTTGACGTCGTTGTGGATGTAGCCGGTGGCGTTGTGCAAGTCGTTCAACGCGTCGCACAACTGCCGCACTATATTAACCACCAGCGCGTTGTCAAGCGCGCCCTGCGTTTGCAGCGTCTCAAACAGGTCCGGGCACGGCACGTAGTCCATCACAATTGCCCAAGCGGTGGGCGAGCTGTAGCAAAAGTACATGTCCACAAAGCTGGGGTGGTCAGACATTAAATCGTGCACGTTGATTTCGTCGGCGCTAAAGCTGTGCGCGGCAATTGTTTTGCGCAGAAACAGCTTGCTGGTGGTGGGGCGGTGGTGCAGCACGTCCATTTTGCCAAATCTTCCGTTGACCACTTTGGGCGCGAGAACGGCGCAGTCGGCCACGAACCGGCTTAACGACTGCAGGGCCGCGTCCATGATGGAGCGACAGTATCAATCCGTTCGGTCTTATCTAATCAACAACCAGCACA
NGGTATCGTTAGCCAGATATCCACTTCTCTCAGCATGTTGATCCAATTCGGAACAATGCCACCTGTAGAAGTTCAGGGGCCCCCGAGGGTTACCCCTTGGTCGAGCCCTAGCGCCATCGGCAAATTCCTCGTCGGCGTGTGTGGAGGCCTAGGTGATGCCTGGGCCGACACTGTCACACGGAACCGGACTACGCACATCAACGCTTTCGAGCGGTTTGGTGAATTCCCAATAGAATGGGCAATCAATAGTACCGGGGATGAGGTTTTTGAACCGGAAAGACCCACCAGAGAGGTGGGCAAGGGCAAGCGGGTCATCAATAGGCACGCTAAAGGGTACTTCCTCAAAGAGGCCGTCACTGCATGTCGGCTTCAGTTCAACGGAGTGCCCATGTCCACGAACGCCAATCTGCTGGGTGTTCGGAAGTTCCTTGCAGGTTTTTGCCAGGAACATGGGTTGACCAACCAACAATCTCTGAGGTTGGTCAATGCTGCTACACCCCTCGTGATGACGGCCAACCAAGAGGACGTCGAGTATATGAAGCTGTTCAACTGCGTGCAGCTTAATGAGAAGAGGGCTGAGTATCTTGATGCTCAGGTAGTGCACACCCCGATTCGACAACTGGTCGCTCGCCCCTTGTCCGGCGAGAAGTGGTCACAGTGGATAGCTCATCTGGGTGGGTTCAGACCTGCCACGGGCTTCCGCGTGTCCAACTAGGGGTGCCTAAGGCGTGTGCCAGGGTTTAATACTAGTATAGTTCGTGGCGAACACCCTGACATGCTGATCACGCCTAGGACAGGAAGCCACAAAGTCCGCAAAATGGGGCATGTAAATTTCATGGGGAACGGCAAGCTCTTCGGGGTCCACAATGCAAGTTTAGTCAACCTTCGAAGAGGGTTGCTTGAGCGGGTGTTCTATGTGGAGCGCGAGGGCAAGTTAGTGCCCCCCCCTGAACCCATTCCGGGCATATTTAGTAGGTTAGCGGGGTTCAAAAGCAAACTG
GNGAAGGTGGGGGGGCATTTCAATCAAGTTTTGAAGCCACNTCAACCNTGTANTAGGTACCTGTCCCCGAGGAATGTCTTTAAATTGTTGNACAAAGCAAAACCGTAAGAGTCACCAGCTTCTTTTTTTTTCCCACGAAATCATGGCAAGTCTGCTATGGTCGCCTATAGTGTTGCTTGGGAGTGAGCCAAGAACCCTACTCTCCGTGACTGTATATCTCAGCAACATCTAACCTAGCTCAGAAACAACTCTCGTTTATCAAGAACATCTTCGAGTCCGATATACACCAGAAGTACTGGCCTGAGCATCTCCACAAGGATGAAAGTAAACGTGAGAAGTGGACTACATCAGAGATTGCACTTGACCACCCAGACCGTAAGAAGGAAGCTATCCGTGACCCTTCTATCTTTACAGGTGGCCTTACTACCTCTCTTACAGGTATGCACTGCGATATTGCCGTACTAGATGACGTTGTTGTTTTTGAGAACGCCTACACAAACGAAGGCCGTAACAAGGTTAAGTCTCAGTACTCCCTGCTTTCATCTATCGAAGGTAGTGAAGCACAGGAGTGGGTAGTAGGTACACGTTACCATCCTAAAGACTTGTACTCAGACTTGATGGGTATGGAAGAGGATATCTACTCCAAAGAGGGAGAGCTTGTAGGTAAAGAGAATATCTACGAGGTAATGGAGAAGGCTGTAGAAGATAACGGTGACGGTACAGGGGAGTTCCTCTGGCCTCGTCAACTTCGTAAAGACGGTAAGTTCTTTGGCTTTGATGTACAAATCCTTGCCAAGAAGCGTGGCCAGTACTTGGACCGTGTTCAGTTTAGAGCACAGTATTACCAATGACCCTACCGACCCTGACAGTCAACCTATCGCCTATGAGAAGTTCCAGTACTACGATAAGAAACACCTCACCAGAGATGGTGGCCAGTGGTTCTACAAGGGTCAGAAACTCAATGTAAGCGCAGCTGTTGACTTTGCTTACTCTGTCAGTA
GTTAAAATTCCGCAATGGATGAATTTTCGCTTTGTATAGTGAAAGAGATACCTGAGGAGCATAGCGCTCATATAGTACACCATGAGCTGGCGTTGAATGAAGAGGATAGAGTTAAATGGACAGAGAAGAAGCGTGGTAGGATAAAAAAGGATCAGTCAAATAGAGAATATGATGAGAGACGAACACATCAGAGAGAAGGGTTGTTTCAACTGATATCAACTAAACCCATATATGACGCTTGGAATATAATAGATGGGGATGAAGGAAGGAGAACCTTTCCGAATTATTGTGATCTGTTCAATATTGTTATGAGATCTCGTAAAGGACCAAGAAATAAACCTGCCAATATTAAGAGAACATACTATGAACATATACCAACGTCAATACAGGCGGAGGAGAGTTTATATACACAAATCAGATCGTTTAGAGACTACAAGTGCGGTAAAATATGCGTTGAACCTTATGTAGGCTCTATTTCAGTGGATCCAACGTATAGTGATTTTACGATGCAAATGAGGGTACCCCTACATCGGAAAAAGTGTGACGCTTTCCCAGGTGAAAATCTTTATGAAAGCGCGCTGCGAGGGCATTTTACTATTGATGTGCCAAAACAGAGAGGGTTAGGAGCTTCATATAGTGTTCAGACTGATAATATCATCGAAAGTGTAGTTGGCGAAAGTGGTATAACTTCTAGACAATTTCAGGAAATTTCAAGGTTGGGAGAGGGTCATCCACTCAAAATTATTTATACAAACATGTTGATCGAGTTCAGAGTAGAAGAGGTGTTGCGGGGCATGCAAGCATATAGCTGTAAAACATATGGAACGTTTGATGGGATGATAGATGAACAGAGTTTAACGCGTAAGCTAACTTGGCGGGTCCGGAAAATCATGTCGTATGACGAGAGAGATTTATATGATTTCAAAAAGAAAGAAAAGGCATTTCTAGACGAATGGAAGAGGAAAATAGAGCAGCAAGGAGGAATAATCAACAGTCCAGC
ACTATCCCTTTTACAAGGGATAGCTGAGTTTTGGAAAACTCTCATGTACGAATGTACATGACCGCAAGAAAAAGATAGTCCTACATTACGGAGTTCTTTACCTTTTAATCGGCAACTCACGACAGTGACGAATGTCAAGTAATGAAACTTAAACAATTAAAATTAATGAAAAATAAAACATATCAAATAATAAGAATATTATTGATTGTCTTTTTTCCATCAATTAAACGTCAAACTGTTATTTTAAACATTTTTATGAGTAAAATCAATAAAATGATTAAAAATAATGGTACTTTATTTACAGTGAAGTATCTTAAGGAATTAAGACTCCACATTACTAAGTATATTTCGGGAGAACCATATCGGAACTCTCTAAATAGAGTTAGTGTAGATAAAGATGGATTTCCAACATTATGTAAGGAACTTAAAGTTTTAGTTAATGGAACTTATCTCGAAAAGAGATTTGTTCTAACAATTATTACTCTAAGTAAATTACTAATTCCTCAAAAATCTGAATCTATACCTTTTAGTACTAAATCAATAACTGATCATTGATCTGGAATTGATAATATATCTAATGAAGAACTTGATAAGTCATGTTCTGAATTAAATATAAGTACTAGAGAAGTTCAGTGAGATGTTAAGAACTTCAAGTTATTAACAAAAGCTGGACCTCATGGTCCTCAATCATTAACTTGATATCATACAATTAAATTATATGATTTCAATCAATGATTAGGGATCATAGGTATATTGCCCAAATCTGTACTTGATTTATTTACTGAAACTCTATCTTACGCAAGTAAGTTAGTGTTACCAGAAATTAAATCTAATATTAAATCAACTAAGTTAATTAGAAGATTAAGTATTGTACATGATCCAGAATGTAAAGAAAGAGTTATTGCCATATTTGATTATGGATCACAAATGGTATTAAAACCAATTGCTGATGTATTATTCGATTTACTAAGAAATATTCCTAGTGATCGGACATTTACAC
ACCGGCGCTTGTACTCCGTACTCCGGGCCAAGGGGATAGCAACTGCAATGGCGAAGAGCGGCAACTACTCATACAAGAGGTGGGTCTTTACCATTAATAACCCTACCTTTGAAGACTATGTTCATGTTCTAGAGTTTTGCACGCTCGACAATTGCAAGTTTGCTATCGTCGGCGAGGAGAAGGGCGCGAACGGCACGCCTCACCTTCAGGGATTCCTGAACCTCCGAAGTAATGCGCGAGCTGCCGCCCTTGAGGAGTCGCTGGGAGGAAGAGCCTGGCTCTCTCGTGCCCGGGGATCTGACGAAGACAATGAAGAATATTGCGCCAAAGAGTCGACATACCTTCGAGTTGGTGAACCAGTCTCCAAGGGTCGATCCTCTGATCTGGCCGAAGCGACATCCGCTGTGATGGCTGGTGTGCCGCTAACTGAGGTGGCCCGGAAGTTCCCCACGACTTATGTTATCTTTGGGCGTGGCCTGGAACGCCTCCGTCACCTGATCGTCGAGACGCAACGTGATTGGAAGACCGAAGTCATCGTTCTGATTGGTCCGCCCTGCACCGGAAAGAGCCGTTATGCATTTGAATTTCCCGCCGAAAACAAGTATTACAAACCACGCGGGAAGTGGTGGGACGGTTACTCGGGAAATGACGTAGTCGTCATGGACGACTTTTATGGTTGGTTGCCGTATGATGATTTGCTGAGAATTACCGACCGTTACCCGTTGCGGGTTGAATTTAAAGGCGGTATGACTCAGTTTGTGGCTAAAACATTGATCATAACAAGTAACCGCGAGCCTCGTGATTGGTACAAGAGCGAGTTTGACCATTCAGCTCTGTACCGCAGAATTAACAAGTATCTTGTGTATAATATCGACAAGTATGAACCCGCCCAGGCATGTACCCTCCCGTTCCCAATAAACTACTGAGACGAAATTGCCGTTAGTCGTTTATTAAGGTAAACACTTGGCAGGGTATTACACTTGGGCAGCTCGGTTAAGGT
ATGCCATACTGGTTGCCCACATATAACTTCGAAGGACTGCAATGCTTGCAGTGCAAGAAAGCTTTAGGGTCCCTGGATGCTCTAAAATGCAAGAATCATAAATATAGGAGGGTGCATAGAGGGGGAAAGCCTTATGGCATGTGTCAAATTTGCTTAGAGGCTTTGCTGCAATTAGAAAGGCAAGAATTTCCTTGGACATTGCTACTGCCAAAGGACTTTGTTAAAGTTTTGGGGAGACTGCCTGGAGACTATTGTGTACGCTGCTATTACTGTGGCTGCGTGTTGTCAGACAGTGAAAAAGATCGCCACGCCTTGGACCACGAAGGTTACCTGTACGTCCGTGGAAGAGCCAGAGGCCGCTGCTACTCTTGCTCTAGTGATGGTCGCCGGCCCTGCGTGTTCTAAATTTCTGCCACAAGACCCTCCACCACCCTCAGTGACACTGGTTCTTCATGATTTGACTCAAGAAGAGGATGAACAGGATTTTGTAACGCTGCACGCACAATATAGACCAACTTTTAAAGATAAAACTCCTAGACGACCTGGCTACAATCCTCGTGCTGCTCCCTGCCACATTCAGAGGCTCTCTGCGAGGTGCTCAGTTTTTTTTGTGCAAGTCGGATGCCCCTGTGGTCAGCCTTTGAAGATTGCTGTGCAAAGTACCCCAGACTGTATCTCTCAGTTTGAACAACTTCTGCGAGGACCTTTAGATCTTCTGTGTCCTCACTGCGCATCCCGCTGCTATGGCAGATAAATCAGGTAGATTGCTGGGGGGCTGCTCTTTTGTATTAGATGAGGGCTGACTGTAGTGATCTTGAAATAGATAGTGATGATGAGTCTGATAAGGAAAATGTGCCAAATGGACAGGATATGTGCAATAGCTTCGATGCTGAATTTATAGACAATGCGCCTTTAGCACAGGGAAATACCCTGGCCCTTTTCCAGAGCCAGGTAGCCCAGGCGGGAAAACAGAAAGTAAACTATCTCAAAAGAAAACTGC
TAGACCCTGTTTCAGCCTCTATCTTTTCTTTTCCCTTGTTTATTCCTGCACCTGACTAGGCCCTTCTAAAGCCCCTAGTCCCTTTTCCTAGCCACCCTCTAAGGCCCTTTCCAAAGCCCCTTAGAGACTCCTATCTTCCACTCATCTTAATGAGCCATGTCTTACCAGGCTGCTCTAGATGCCCTCAACTCAACATCTCATCGAGATGCTTCTACCAACCCCATACTCAATTCAGTCGTCGAGCCTCTTCGCGACTCTCTTTCCTCCTATCCCTACCTCATACCAAAGGAGGACATTCCTCTCATCTTATCCTTCGGCATTCCAGTTTCAGGACTGGGTACCGACCCTCACCCTCACCCCATCCACAAAACCATCGAAATCCATCTTCTTTTCACTCACTGGCGCCACCTTGCTCGTCTCCCATCCACTGTGATGTTCATGAAACCTTCCAAATTCCGGAAGCTTCAGGCCATCAATCCCAACTTCTCTCATCTCCTCAACTACCGTCTAACCTCGGCCGACACCTGCCGATACCCCGAGACGTCAACGCACTTGCCAACCACGACAAGCTGCTTCATGCACGACGCTCTCATGTACTACCACCCCTCTCAAATTCTAGACCTCTTCATGAGCTGCGAACAACTGCAAACCCTCTACTGCAGCCTCATTGTTCCCCCAGAATCCCATTTCACCAACCTTTCTCTCTATCCCTCCGTCTATACCTATCAAATTCACGGCCGCACCCTGCATTACATCCCAGAATCTCACCATGCCGGCAGCTACGACCAGCCTCTAGATGCCCTCTCATGGCTCAAGATTCACTCCATCCCCCACCCATCTCTCACCCTATCCGTAACTCGCCTGGAATCTTGGGGCCCATGCCACTCCCTACTCATACAACGAGGCCTCCCTCCAAGACCATCCCTCTCGACTCGCCCGCCACCCCTCCCCAACAATCCAATCCGACCCTTGACCCCATCACACCTCAACCGGGTCAGTG
GAAAATCAACCAACCCAGAAAACACCAAACCAAACTCAAATAGACATACTCGGCCGTAAAAGGTTACCAATTTGCTAAGAAGCTAGGTAAACGACATGTCGAACTTGAGAAACGTTTTCGCCCAGCTCACAGACCCCTCACTCAAGGCCGTCATTCAAGACGAGGCCTACCGAGTGATGAAGAAAGAGCTTACCGCCACCAGACATTCTAACCCCTTCGCACAGAGCCCCGCGGCCGCAGACACCCTCGAACTACTAGGTATTAATTCACACCCACTTGCCATAACCCCACACACCCACGCCGCCGCCAAGGCTATCGAGTCAGACTTGTACGAGGTCACCTCCCACTACCTTCCCAAGGAAAACCCTGTCACATTCCTGTTCATGAAGCCCTCCAAGCTGAGATACTTCCACAGAGGGCCCCAGCACAGTGACATCTTCCTCAACGCCTACATCGAACCCAAGGATGTCCCCCGCTACCCCACGGACACCGTCATCGAAAACATCTCAGAGATCACAACACCCCTAGCGTTTATGGGAGACACACTGCACTTTCTCGAACCCTCTTTCATAACCAGCCTCTTCGCACGCTCCCCAAAACTGCAGACCCTTTACGCCACAATGGTGTTGCCCCCCGAAGCGCTCTATAGACTACGCAGCCTCTACCCAGAGGTCTACACGCTTACCTACTCCGACGATGGATTCATGTATATCCCCGGGGGCCATGCCGGCGCTTCATACTACCACAAGTACGACCAGCTCCAATGGCTCACCGCCGGCTATCTCATCTCAGAGAGCACCACTGTCACTGCCCAACGGCTAGAAACAAAGGGCGCCAACCACCTCTTCATCTTCCAGAGGGGCCGCTACCTCACCCCCGAACGCAGGACGTTCACCACCGCCACCTCTTATGTGACTGTGCCCGAGATTTTCCTACCCTCCAGCGCCAACGCCCGCACACCCATCACCAAGACTCTGGCTATGCAAATCTTCTTCTACAT
ACCGGTGGCGAGCGAAATTTTTTGCGTCGTTGTGGGTCCCACCTGATAGATCTGCAGAGTTAATGGGCCTGTAAATGCTATTGGGCTTGTTTGTATTGGGCTTGTACATACATTAAAATTGGGCTTTGTACACGAGAGAATATAATAATAAAACATCATTTATTTATTATTTGTATAAATACGCATTTATACGGATGAATGCGTATACACATCGTATGCATCCATTACATTAATGTCTATTACAGGAGCCTCTTCCATCATGAGCATATCAATGCACTCCACCATGTCTTCTTGCTTAAATTCCCCTATATTAGACTCCTTGTACATGAGGGCTAACATGTTGTGTATTCCTTGTTCCAGAGTATTGAAGTTGAATGGCGGTATGATTCCACTATGTCCGTATGGAATCATGAATTTCCTTGTTGCCAGTGCTGGAGATCCGGTTGAGAATAATTGTATTTGAACCAGAATGGAGTTATCTTCTTTCAATCGCACGTCTATGATGAATTCCATTCCCTTCTGGTTTTTGTATTTGATAGTCATTGTGTTGTGTGAGTGTTCATATGTCATGAACACTGATTAAATAGAACCAATAGTTGTGATATCTGGTTATTATTGATATACGTGGCTTGTTCATGTTCATATATTTAGTAGTGGAGATATTTGGTACTGATGTTGACGTTGATATTATTTGGTTTCGTGAGAAGGGGTTTTAATGAATCCTAATTATGATCATAATTAGGAGGAAAGAATAAAAATTAAAAAAATAAAAAAATAGATAATAAAAAATAGAAACTACATAGACCCTAAATTCTATTATATGAAAATGGTCGCGCAGCGAAACAGAAAACCCAAACTAACAAAAGAAATAAAAAAAAAATGAAAAAAGAAATAAACAACATATGAAACGTGAGAAGAAGAAAATAACAACAAGAATAATCAGTGGTCCTCACTGAATAAATAAAATTAAAATAAAAAAGAGAATGTATTTGTTTTTACT
AAGTTTTTTCAGGATGTTAAACGTAAACGCGAACAGTTTAATATATCCTTTCAGCGGACAAATAACAGATATCAGAAAAAATCAATTCATACCAACGTCTAAATTCATAAATACTGTAATCAACGAACCAATATTCCTAACAAAACAGAAAGTACGAACAAAGCCAGGTACATCGCATGCACCAAGAAAAATACTCGAAGTTAATCCTTCATGGAATAACACGTTTTTTAATTGGAATACAGCTCTTAGAAATCCATCGACAGTTTTGCCCTCTTTCATCTATGAAAGAACAGAATCGTCTACTTCTAAAAAATCACATGACCAAGAGACAAATCAAGTGCTAATTAACGCAGAAATTTTGAACCGTAAATTGCCTCAGTTTATTAAACAGAAATTTGGATATATTGATAAACGAAAAGGTGGATATGTAAATCAGTTTGGCTTTTGGGCTTTACTTTACTCTGAATTTTGTTTAAAATTGAACGTGCCTATTGAATATTATATCTCGATGTTGAATCTGAAAACGCAGGATAATAATATATTTTTAAGAGAATATAATGAAGTAGAATATGCTTTGAGATATCTAGTCAGATTTGATGAATTAATTTATACCAACGGCAAAGGTAGAAAATTTATTAAATTACCATCTTCAGGTAAGCTTGATTTTAGTGTTGATGTTGAAGAAATTGAAAATGTAATTGGTTGCGATTTGCATTATTGGACACTTTGGCCTTTATCTAATACATATACCGTTCAAGGATCAGGGATACTTAATCATGGCAATATTGTACGAGGGATTTGCGAATTCACAAATGAGTTAGTTGCAGCACATTACTATCCTACTTATTTTTATGAACACTATTTGTATTTCGAAGACGTTTCTAATTTAATAAAACATCAAATTTATAACGTCATCAGAACTTATAAAGCACAACTTAAGCTGCAAGATAATCTTGGAACTAATAGATTGGAACGTAGAGGTTATTACTTAACTATGTTT
CATGAAGAACTACATAGTAAAGGATAGATGTGCTTTAGATAATGGCTTTATTCTTGATTTTTAATGATTTGTTGTATTTTTGTTGTAAGAAAATTATAACTCCATTAGTAGCTCAATTATTTTATCCTTATCTTTATTTTCTAGCTCTTTTATAATATGGATATAGGTTTGCTGTGTGATAGCCACACTTGCGTGTCCTAGGCGTTTTGAAACAGTCATGATATCAACTCCATGATAGAGGAGAACAGAAGCATGAGTATGCCTTAAACCGTGTACAGTAAGTGGAGTAGAAATATTTAGTTTTTTCAATGCATGATCTAATGTATTTTGCAAAGCTGAGAGAGTTATTATTTTTCTATAAGGATGATAACAAACAAAGTCATGTATCGGTTTTATACCCAAGCTTTCAAATAATGTTTTTTGCTGTTCTCTAAAATCTTTTAGCAATTGCATACTTTCATCATCTATAACAATATCTCTTATTCCAGCATCTGTTTTGGGCTTTTTGAAACCACCTACTTTATTTCTGTAATTCCAAGTTCTGCGACACTTGATAGTGTTATTATTAAAATCAATATCATCCCAGACTAAGCCAAAAGCTTCACTGGCTCTCATGCTAGTAATTGAAATTATAAACAGCATAGTGGGAGATGAATAGTTTGGATTAAGCCTATTTCTGAAATAATCAACTAATTGCTTGTATTCATCAAAATTTACAAACTTGTCTTGCTCGGCTTTATCATTTCCATTACCTTTAACTACTGCACGAGTGGTAAAATCTTTTTGCAGTCGTCCCTCTTCAATGAGTGGTTGAATAGATGCTCTAACTCTAGTATGAAACCCTTTTGTAGATGCTTTGGCGTGTGTTTCAGCAAATTTATTTAGCGCTCTTTGATAAGAAGATGCTGTTATTTCGGAAATTAAAACATTTGGCATATAGGTTTTTAAATATTTTAACGTTTGCTCATAACCTTTATAAGTCATTTCATCAATTGCATTT
TGGTATCAAAGCCATGTGCTCAACTAGAAAAACATCTGTAATGGATGAAAAGGTAATTGAAAATGAAGAAATTCATTTCCAAGAAAATTCTAATGGATTTTCAGCAGATCTCACGATCCATCAAGATAAGTTAAAACAGATTTCAAAAACTGGTTTAAATCTTGAAAAAGAACATATATTTAATATGCCTTCTTCTCTTACAAAAGCTTTTAAAACAGCCTTTAAAAGAAAGAACGAAATATTTTATTGTGTTTCAACAAAAGAAATGTCAGTAGATATTAAAGATGTCTCTGGACAAGTTTATCTTCCTCTTATAACTAAGCAGGAAATACAACAAAAGCTGATGAAAATTGATCCATCAGTAAGAAGTAAAATCTCAATGATCCACCTTGGAGCAGTAAAGATTCTACTTACAGCCCAATTCCGGCAAGGAATTGATACGTCAGTTAAAATGGCACTTATCGATGATAGAATCGTCAATCGAAAAGATAGTCTGCTCGGAGCAGCAAGAGGTAATCTCGCATATGGTAAGTTTATGTTTACCGTTTACCCTAAATTTGCATTGTCATTACAAAGCAAGAATTTAGATAAAACATTAAGCTTTATTCATCAATTTGAAAGAAAAGACTTAATGAAAACAGGCGATAAAGTTTTTACGGTCACATACCTAATAGGATATGCCCTGACAAACAGCCACCATTCTATAGAATATAGGAAAAATTCCAATATTGAAATAGAAGAAGTCTTTAAAGACATAGGTCAAATAGAAGAATCACCATTCTGTGATATATCTCCTATAGACGAAAACTGGACAATGGACATTGCCAGAAACAAAAAATCTATAGCCACAGGAAGTAGCTCTAGAAGAAACTTCAGGATAGACGAAAGTTTACTTGAAAACAAAGACGAAAACCTACTTAGGTCTATGTCTACAAAAATAGATACTCTAGGTAAAAAACTTAGTCTTATCTACGACAATGAGTAAAGATCACTTAGACTT
GTATTTCCTATCACTTAACGTCGTTAGACAACACAAGTGTTAACGAAATACAGATCTTGTTAGACAAAGGCACGCTTCGGCGATAAATCCTTTGTTTACAAGACACAATGCCGATTGATAGCAGTTCAATATTGGGTATTATCAGTGAGGAAGATGTTGTGCGGGCTGCAATCAGCACTAGTGCCACGAAATTCGGTTCGCAATTACATGGTACAGTGTGTGATCATGTGAAGGAGACATATCTTGACGCGGTTGAAAGACAAAAAATAAAAAAGAAAATTGACGTTCGTAGGGACCTATCACAGGAGCAGCTGCAGTTGCTGAACGATTTGTATCCCGAACGACACATCGTTTCTAGCAATTGCGAACGCGGTACACACAGCTTTGCAGCGGCTTCTAGGAAGATCGAGACGGACTTGTTGTTAAGTCGAATACCAAAAAGGGCGTGGGTTTACGATATTGGTGGCAATTGGGCGACACATGTGAAGCGGAACGATGGTAGGAAAGTTCACTGTTGCTGTCCGACGTTGGACATTCGTGACGCTGGTCGGAAGACGACTCGATGGGCTTCTATTGAGAAATACCAAGACGAAAAGGAAACGATTCCTGTTGAAGTCGGAGAGAAACTCAAGAGGATACAGGAGGACGAGAATAGCACCTATGCTAATCTTAAAGCTGGCAGATGCCAACCAGAGGATCTCAATGGGAAGTGGTATTGTGGTAATAAGTTCGAGGAGTGCGTGTTTACGGCTGAAAGAGCTTATGCGATGGCTATCCACAGTATTTATGACATTGATCTGATGGACTTGGCCAACGCTTTAGAAGAAAAACGTGTAAGGATAATGAGTGGCACGTTTCTGTTTTCAGTGGATCTACTGCTGGGGAAAAAACAGGGGAGACTTCCAACGATGGACGGTTTTTTCGAGGTGGAGGGTGATTACGTGAAGTATGGTTTTCATAATGACACCAATCCGGGTTACAAGCACAAACTGAGTCAGTT
TAGTAGTAGGCTCCCTAAAAAGCACTACACTAAAGATGGCAACATTAGAGGAACTCCAAAAAGAAATCAACAACCACGAGGGCCAATTGGTGATAGCCAGGCAGAAGGTGAAAGATGCAGAAAAGCAGTATGAAAAGGATCCTGACGACCTGAATAAAAGGGCATTGAGTGACCGGGAAAGCATTGCACAATCAATTCAGGGAAAAATAGATGAATTAAGGAGACAGCTGGCTGATCGTGTGGCAGCAGGGAAAAACATTGGCAAAGAGAGGGACCCAACTGGACTAGACCCTGGAGATCACCTCAAAGAGAAGTCAATGCTCAGTTATGGAAATGTCATTGACCTCAACCATCTTGACATTGATGAACCTACAGGGCAAACCGCAGACTGGCTGAGCATTGTGGTCTACCTGACATCATTCGTGGTTCCAATATTGTTGAAGGCTCTTTACATGCTTACCACCAGAGGGAGACAAACTACTAAAGACAATAAGGGAATGAGAATTCGATTTAAGGATGACAGCTCTTTTGAAGATGTGAATGGGATTAGAAAGCCAAAGCACCTGTTCTTGTCAATGCCCAATGCACAATCTAGCATGAAGGCAGATGAGATTACACCAGGTCGGTTCAGGACTGCAATTTGTGGACTATACCCAGCCCAGGTGAAGGCAAGGAACTTAATCAGTCCTGTGATGAGTGTGATTGGGTTTTTAGCCCTTGCAAAGAACTGGACAGAGCGGGTTGAGGAATGGCTTGACCTCCCGTGCAAGCTACTATCTGAGCCATCTCCAACGTCTTTGACCAAAGGCCCATCCACCAATCGTGACTACTTGAATCAAAGACAAGGAGCGCTTGCAAAAATGGAAACAAAAGAAGCTCAGGCTGTGAGGAAACATGCCATAGATGCTGGCTGCAACCTTATCGACCATATAGACTCACCATCATCAATCTGGGTCTTTGCAGGAGCACCCGACAGATGCCCTCCTACCTGCCTGTTCAT
GTTTTATCCACTATGTCCGCGTTGTTCAACGCGCTGCCACCCGAGCTCTAGCACCTTTCACTCGCACTTTCAGGTTCACAACCACTTACTGATAAGATATTTACCGCCGCTGCCGATGCCTGGCACGTACGCCCCCGTTCCCAATGTATATCACCTGCTCGATCACCTCACCTTTCGATCCTCCGTGGTTATCCCAAACTCTAACTTCGTCGGTCGCATATGGTCGGATTATTGGGCCTTGCAGGACAACATCGTCATTAGGGTCAGTCCGGAAGGTGCGAAAGATGCGGACTATTGTCACAATTCGAACATTTCCCCTATCCTGTCGCCTCTTAAGACGATTACAGAGTATGGTACGCTCCATCCTACGATTGACAAGGATGCATCAGAACGAGGTTACCCTTCGGCCCGGATGGCTTCATCCTTCTTCAAGCTAGCTTCGTGCCAGGCACGACAGGTGAAGATCGACCCAACTCGTTTCCTCGAGTTCCTACTGGTGACCGCGTCCTCACCCCGGGTACCTTCCGGTGTCGATTCCGATCAGCCCAATCCATGGCTCCCTGAAACTAGCCCAGCTTTACAGGCCATCTGGCAGATAATGCAGCGCTACAAACTGAACGGGAACTATTACGCCCCAGCCTTGGTCGTGAACACCGGAGCTGTTTGGTGGATTCCCCCTCCCGGTCGGACTAACTGCGTGACGGTCCAGTTTCTGATTACAGATTTAATCAACTTGGCTGTGAACGCTTTTGCGACTCGACTTGCCCCTGAACTCGAGATGTGCGCCGTTCGTGTGTACTTGGCCGCCGCTTCCACCCCCAACTACGCCCACGCCCTGCTCGACTTGAAATCCATCTTCCCCAACCTCAGTCTCCATAGCATGTATCGTGAAGGTGAGTTTGGCGGCAAGTGTCCGCGTATTGAATGGACTGAACCTCGCTCATCGTATCGGTTCAAGTGGATCGGTGTGACGCAGCTGTACGAAGGCCTGCGGCCCCTG
AGCAAAAGCAGGTAGATATTGAAAGATGAGCCTTCTAACCGAGGTCGAAACGTATGTTCTCTCTATCGTTCCATCAGGCCCCCTCAAAGCCGAGATCGCGCAGAGACTTGAAGATGTCTTTGCTGGGAAAAACACAGATCTTGAGGCTCTCATGGAATGGCTAAAGACAAGACCAATTCTGTCACCTCTGACTAAGGGGATTTTGGGGTTTGTGTTCACGCTCACCGTGCCCAGTGAGCGAGGACTGCAGCGTAGACGCTTTGTCCAAAATGCCCTCAATGGGAATGGAGATCCAAATAACATGGACAAAGCAGTTAAACTGTATAGGAAACTTAAGAGGGAGATAACGTTCCATGGGGCCAAAGAAATAGCTCTCAGTTATTCTGCTGGTGCACTTGCCAGTTGCATGGGCCTCATATACAATAGGATGGGGGCTGTAACCACTGAAGTGGCATTTGGCCTGGTATGTGCAACATGTGAACAGATTGCTGACTCCCAGCACAGGTCTCATAGGCAAATGGTGGCAACAACCAATCCATTAATAAAACATGAGAACAGAATGGTTTTGGCCAGCACTACAGCTAAGGCTATGGAGCAAATGGCTGGATCAAGTGAGCAGGCAGCGGAGGCCATGGAAATTGCTAGTCAGGCCAGGCAAATGGTGCAGGCAATGAGAGCCGTTGGGACTCATCCTAGCTCCAGTACTGGTCTAAGAGATGATCTTCTTGAAAATTTGCAGACCTATCAGAAACGAATGGGGGTGCAGATGCAACGATTCAAGTGACCCGCTTGTTGTTGCCGCGAGTATCATTGGGATCTTGCACTTGATATTGTGGATTCTTGATCGTCTTTTTTTCAAATGCGTCTATCGACTCTTCAAACACGGCCTTAAAAGAGGCCCTTCTACGGAAGGAGTACCTGAGTCTATGAGGGAAGAATATCGAAAGGAACAGCAGAATGCTGTGGATGCTGACGACAGTCATTTTGTCAGCATAGAGTT
GGGGCTGATCCCATGAAGGAACCAGTAGACTGCCGTCTTTCGACGCCAGCCGGTTTCTCGGGGACAGTCCCCCCTCCTGGTCGCACTAAGGCGGCCAGGCCGGGAACCATCCCTGTGAGGCGTTCGCGTGGAAGCGCGTCTGCCTTACCGGGTAAAATCTACGGTTGGAGCCGTCGACAACGGGATAGGTTCGCGATGTTGCTGTCGTCTTTCGACGCGGCTCTCGCGGCCTACTCCGGCGTCGTCGTCTCCAGAGGTACACGCTCTCTACCGCCATCGCTCCGGTTATTCCGGGCGATGACGCGTAAGTGGCTTTCAGTGACCGCCCGCGGGAACGGGGTCGAGTTCGCCATCGCTTCTGCGAAGGAGTTCTCAGCCGCGTGCCGCGCGGGTTGGATTTCGGGGACCGTTCCGGACCACTTCTTTATGAAGTGGCTTCCGGAACCCGTTCGCCGTAAATCCGGGTTGTGGGCCCAGCTTTCATTCATTGGACGTTCGCTCCCCGAGGGGGGCGACCGCCATGAAATCGAGGCGTTGGCCAACCACAAGGCTGCGTTGTCCAGTTCCTTTGAGGTTCCTGCGGACGTACTTACGTCTCTAAGGAATTACTCAGAGGACTGGGCCCGCCGCCACCTCGCTGCGGATCCTGATCCTTCGCTGCTCTGTGAGCCCTGTACGGGTAACAGCGCAACGTTCGAACGGACTCGCCGCGAGGGTGGTTTTGCACAATCGATCACTGACTTGGTTTCGTCCTCACCCACTGACAACCTCCCTCCCCTTGAGTCGATGCCCTTCGGGCCGACCCAAGGCCAGGCGTTGCCAGTGCACGTGCTCGAGGTCTCTCTCTCTCGATACCACAATGGCTCAGACCCTAAGGGTAGAGTCTCTGTGGTGAGGGAGAGAGGCCACAAGGTCCGTGTGGTCTCTGCAATGGAGACTCACGAACTTGTACTCGGTCACGCGGCTAGGCGCAGACTCTTTAAGGGACTGCGTCGTGAGC
GCCATTTTACCATTCACCACATTGGTGTGCACCTGGGTAGATGGACAGACCGTTGAGTCCCTAACGATTGCGAACACCTGAATGAAGCGGAAGGCTTCATTTGGTGACCCCGACGTGATCGTTAGGGAATAGTGGTCGGCCACAGGCGGCGTGGCGATCCTGCCCTCATCCGTCTCGCTTAATCGGGGAGCGGACGATGACCCTAGCAGAGGGGGCTGCGGCTTAGGAGGGCAGAAGCTGAGTGACGTCGGAGGGAGCTCCACGGCCGGGGGCCAAGATAACCTACCGAGAACTCAGAGAGTCGTTGGAAGACGGGAAGGAAGCCCAACGACTGAGCAGTCCACCCCAGGCGTGATTCTGGTCGCCCGGTGGATCAAGCATGGAAGCCGTCATAAAGGTGATTTCGTCCGCGTGTAAAACCTATTGCGGGAAAACCTCTCCTTCTAAGAAGGAAATAGGGGCCATGTTGTCCCAGTTACAAAAGGAAGGGTTGCTTATGTCCCTCTCAGACTTATATTCCCCGGGGTCCTGGGATCCCATTACCGCGGCACTCACACAGCGGGCGATGGTACTTGGGAAATCGGGAGAGTTAAAAACCTGGGGATTGGTTTTGGGGGCATTGAAGGCGGCCCGAGAGGAACAGGTTACATCTGAGCAAGCAAAGTTTTGGTTGGGATTAGGGGGAGGGAGGGTCTCTCCCCCAGGTCCGGAGTGCATCGAGAAACCAGCAACGGAGCGGCGAATCGACAAGGGAGAAACAACTGTGCAGCGAGATACGAAGATGGCGCCGGAGGAAACGGCCACACCTAAAACCGTTGGCACATCCTGCTATCATTGCGGAACAGCTATTGGCTGTAATTGCGCCACAGCCTCGGCTCCTCCTCCTCCTTATGTGGGGAGTGGTTTGTATCCTTCCCTGGCGGGGGTGGGAGAGCAGCAGGGCCAGGGGGGTGACACACCTCGGGGGGCGGAACAGCCAAGGGCGGAGCCAGGGCGCACG
GTTATTGAAGAGCTTTGGAAGTAACATGGCACGCCGCATTACTTTGAACAGTTTGAAACCTCTGAGCGCGATGAGCAATCATCCGTCTCTAACTCCTACCACCACCCCCACCGCCGCGACTGCCTCCACATCTACTGCTCCTTCAATTGACTCCTCCACTGCCCCCTCCCTACCCTCAACCTTCAACCAGATGATTTTCGAATTTAATGGTGTGAAGTACACTGGTGCCCCCCACGCCTGGATGATGCCCTACCGTGGTTTCGAACAGCACATGGTCAACATGGTGATTGAAACACGTCCAGACGCCACTTTCTCCCGCTTCGATGATCTCCTCTCTGCTATCGTCACCGCTCTCGCCGTTAACGGCATCACTGCTACCACCTCTCTCACCGACGGCGAACTCGTGCTTCTGCGCTTCGCTGACCTGGCCACCCGCCACGCTTCCCTGCCCTCTCCTTCACCTGCGATTTCTGACTGGTCCCAATCCGTTCCCGGTCCTCTGCTCGACACCCTCGAATATGGTGCTCCTCTGATCCCCGCCGAACCCACTGCCACCCCTGCTCCCACGCCTCTTGCGCCTGCTGACTATCCACCCCCTCCTCCCCACGTCGCTGACCCGGCCGTCTCTCACTCTCTCGTTGCACTCGACGTCCCGGACGCTGCTCTCCCGTCGATGCCACGCGCTTCTACTTCTACTGCCTCCATCCCAAGCCTCATGTCACTGCCCATCGCTTCGCCCCCACGATCCCGTTCCAGCACCCTCTCCTCTTCCACCTCCACATCTACGCCACGTCTGCCAGGTACTGTTGTTCCCCGTCGGCCTTCACACATCGCTGATGACGAAACTTACAACAGATCCCGTGCCGCGTATGCGATGGGTGTCCCTGCTATGTCCCCGATGTACTGCACCGGCAAGGAGCGTCACTTCGAACAGACATTCTACTCTGCTTACCCTCATGCTGCCAACGGCGTCTGGACCGCCTACCAACACTCCATCATC
CTTCCTCCCCCGCCGAATTTACGTTAAAAATTTGTGTTTTTTCAGTTAGATTTCAAAATAAAAATTAATCTAACTTATTGAAGTAAAAGAGATCATTAATGCAACTGAATAGAGATCTTAACTGTAAAAATTTCAATCTTTTTCATCATTTTTCACTTAAAATAGATCATTGATAATAAGAATAACAAGATAACCTAATGATTTTTAAATTGTTTTTAAATTTTCCGTGTGAAATATGAGAGTAATTGATTTCAGTTAATTGACTGGCGGTTATCGCCATTGTTTAAAGATAGGTTTAAAAGTAAAGATAAAAACTAGATATTTATAACCGCCACTTTGTCGCCAGTTGAATATTATTGGTGGGTCGTGAAGGATTCGAACCTTCGACCAACGGATTAAAAGTCCGCTGCTCTACCGACTGAGCTAACGACCCAATTAGATGATTTTAAAGTAAATTTTAAAATCTTTGGATTGGTGTTTAAATGGTGCCCGAAGCCAGACTTGAACTGGCACGCCTCGAAAGGCGAGGGATTTTAAATACCATAGTTAAACCAGTATAAACAATAACTTATAGCAACATTAATTGCTTGCTCGTGCAAATAAGGGCATATAAAGGTAAATATAAGACAGAACCGCCAGCCAATCGCCAGTAAAATAGAGGAAAAAGTACAAGGGATTTTTTGAAAAACAATCCCTTTTTACTGTGCAGGATTAGAAAGCGGGTTGAATTTGACCGCACTTTCTAAGTGCGAAGGGGCGAAGTGCGCATAACGCATCGTCATTTCGATAGTTGAATGACCGAGGATTTCTTTCAACACTAAAATATTCCCACCGTTCATCATAAAATGGCTGGCGAACGTATGGCGCAAAACGTGGGTTAGTTGCCCTTTGGGTAACTCAATTTCAGCACGCAAAACAGCATTTTCAAAGGATTCGTAAGCATCATTGAATAATCTGCCACGCTTTTTCGGTAGCATATCGAACAATTCTTTACTGATCG
AGGCCAGCCCTCTCGCGGCCCCCTCGAGAGAGAAAAAAAAAAGCGACCCCACCTCCCCGCGCGTTTGCGGGGCGACCATCGGGGGGGATGGGATTTTTTGCCGGGAAACCCCCCCCCGCCAGCCTTTAACAAAACCCGCGCCTTTTGCGTCCACCCCTCGTTTACTGCTCGGATGGCGACCGTGCACTACTCCCGCCGACCTGGGACCCCGCCGGTCACCCTCACGTCGTCCCCCAGCATGGATGACGTTGCGACCCCCATCCCCTACCTACCCACATACGCCGAGGCCGTGGCAGACGCGCCCCCCCCTTACAGAAGCCGCGAGAGTCTGGTGTTCTCCCCGCCTCTTTTTCCTCACGTGGAGAATGGCACCACCCAACAGTCTTACGATTGCCTAGACTGCGCTTATGATGGAATCCACAGACTTCAGCTGGCTTTTCTAAGAATTCGCAAATGCTGTGTACCGGCTTTTTTAATTCTTTTTGGTATTCTCACCCTTACTGCTGTCGTGGTCGCCATTGTTGCCGTTTTTCCCGAGGAACCTCCCAACTCAACTACATGAAACTACTGTCCGGAAGGGGAAGGTATTTATTCTCGCTTGCAGCTTGTCGCGCGTGTATGCACAACAAAAGCTATATATGTCACCAAAGCCAACGTCGCCATCTGGAGTACTACACCCAGTACGTTGCATAACCTGTCCATTTGCATTTTCAGTTGCGCGGACGCCTTTCTCCGGGATCGTGGCCTTGGGACATCAACCAGTGGAATAAGAACCGCCGGTGGTCTTGTTTGAACGACGAGTGGCGACGCGTTGTTCTGCATAAGCTCTGTATGCTGATACATAAACACAGAGTCTGTATCGCTATCAGATTCCCGAACACCTTCCGGTACCCCATACTCCGATACCCTGGACATTGCGGATCCCAAAAATATAATATTAACAGGATTTGCTTATACTTTGCTACAGCTTATATAAATTTATGTGCGATACATCTTAAGT
AATTTAAATCTAATTATAAAAAAGCCAATTAAACCTGTAAATGGATACTTTTTTCATTCAATCTTTTAAGTCTAATTGAAGCCAATTTAAATCTAATTATAAAAGCCAATTAAACCTGTAAATGGATACTTTTTTCATTCAATCTTTTAAGTCTAATTATTAGTGCTGATTTCACTAGCGAAATATCGTTGTCAGAAACGAGGTCTCGAAGCAATACCAACACCTTCATAGAAGAACAAGTTGGAGATGATTCTCCACCCCAATATTCTGCTGCTCTTGCTAAAATTCCAATCACTGCACATGATTCCCTAATGTGATTTTCTTTTTTTAACATGGAATTAATCATAATTTTTGATTGTTCAAATCCAATTTTAGAATCCAAAAACATGTTTTTGACAAAAGCTGTTAGATCATTTCCAAATACAAGTGAGGCATCCTTTTTGAAAGATTCAAAAACTAAGAACACATTTCCAGCAACCTCCCTAGATGAAAATGCCAGTGATGACCAAAACAAATAATCAGAGATGGCTGTTGTGATATCATCATCATCTGAAAAGTTGTTTCGGTAGACATAGTTGCTGGAAGACATCTTGTAAAATGAACGGGAAAAAAGTCTCTTTTAACCCGAACTTGTTATTTCTTGTGCTTATTTTTCAAAATTATTTAACCATATAGATATTTTTCAACTAATCTTTTTCTATGTGGTTACTTATTGTGTTTTAATTACAGTAGTATTCGTAGTGTTTTTTAAATGGATTAGGAATTTTTAATAAACCAAAAAAACTCCATTGTCATTTATAATATTTATATTGCTTGTATCTTTTTTATCAAATACAGTTATGGTAGATCATTATATATTTCTTTACTTTCTAGGTTTGTGATTAGTGTTGTTTACATTGCTTTTGGATTTTTTTTATCCTTATCCAAGACATAATCTAACGGATTTATGTTTCCAAACAAGGAGATGAGAGCTTTTTGAATTGGAAACATTAATTGAATA
GTTAAAATCATGGAGCCTTGTGCAGTGTTACACGTCAGTGGTGACATCGTGCCTCTCATTGAGAAAGGATTTCTTCCCATCTTCGATGTAAATCGAATTTCGACGTTAAATGATTTATGGATTGAGCGAGGTAAATTTGGCACTGAATGCTACTGTTATGGAACTCTCACAAAATGGACAATTCGACAGTTAAGAGGTCACAGATTTATATTTGTGAGCACGAAGAAAAGAATACATCTAAAAGACACAATAATAACACCAGATGTTGTTATTAGCCAACAGGTTTTATCAGGGGGTCTAAGAGAGTTGGAAACAATAATAGGATTTAAAAGAATTGGATTACGGAAAAACTTCGGGGATCAGTTACGGAAGTACGCACTTTTGAGTTGTCGGTTCTTAAACGGTTCTGAAGCTGAGACATTAAATGTAGCTGAGCCAAATGTCCATAAGGTGCGTGGGCTCACAATGGGTCCACCAACACACTTAAATCTTCTGGGAAGTTATGAGAATGATGGACCGACTGATGAAAAACTTGTTTCAATGATTGATTATATTACATATAGTGCTGATCAAATATATTATATTGGGTGTGGGGATTTAAGAACTTTGAAATTGTTTGCAAAAAGAGATAAGAGAAGATTCAATCGCGTGCGTTGGTTTTGCTTTGATCCTATCGCTCCGGAAAGTTTTGCTGAGAACGTATTAGTGAGGAAAACAAAGATAGAAAATTATAAAGATCTGAAAAAATATATGGATAGCGGCTCGGTAGAAAGAGTATTGATATGGGATGTGAGTGGAGATGGAAAGAAAGGGACGATTGAATGGGAACAACAACGTGCATCAGAAGACAGGATGGGGGAGCAAATTGCAAAAGGATTAACTAAATTTTTTAGTTTTGCTGTAATTAAACATCGAATTCCAAAGGATAACGAAGTCTATAGTTGCTATTCATCTCTAATTATCCCACAACCGGGTGCGGCGCAAGATATGTATGAATGTA
GGCCTTAAAGCTTTTAGAGAACTCTTTTTGCAGTAAAAAGCACAAGGCGTATGACACGCTCAAAGCCTTACGCATTACAAAAAACCTAAATTGATAACTCGTTTATGCCATAGCAACAATTACGAGTGCGTCGTGCTTGCACGTAGCACATCAACAACAATATGTCATATGCCAATGCAATGGAAATCAACAACAAAAAAATCAAAAGAAAGAAAATCAATCAAATCGTTGACATACAAAAAAAAATCATTATAATAGAAAGCATTAAGGGTAGCGACACTAAATCACGCTTAAACAAGAAAGGTTCAAAAATGAAAAAATATATCAATTATTAGTAATCGTAGATTACCAAGAAAAACAAGAAATACACACTCTACACGTTGGTCCAAAACACCAATGTGTAGCAGTTCAATTATTAGCGAAAAACACCTCAAAAAAAATATATTCCAAAAGAAGGCAAAAGTTCAATATAAAATAAAAAAAAATAGAAGAGGTCAAATAAATGAAAACAAATGTTCAATTAATCCAAACAAGAAACGAAGTAAAAAAATAAAGAAACTGGCGAAACAAAAAGATATACAAGCTTGCATTAACATAGGTAACAGATACGTGGACGTGCCTATACGCCCAGTGTCTGTTGCCGACCCAGATACACCAAAAGAAACAAAAGAAGATAAAGAGAAAGGATGCCATTTTAGAAATGGAATACATTGAAATCACTGTCAATAAATCACAACACTTTGTGAATACAGACCAAATATATAATATGCTCTGGAGTTCGGCTATAATGCAATGTTTAATATCTAACGAGTATCACCACAACAACAATGAACACACTTCATGTATTAATAGAATTAACAGAAATTACAGAAGCAATCAGAGACATCACCAAGGCTATAATGACTTATATGACAGTATAAACATTATCCAAGGTATGTTAGAAAACCTAAACGCTTCCATAGTGTATTTTACAAAAGACGGAAAGTATAAGCTCATAATG
GTTTCAACATGTCTAAGGATATGGTTTATCATTTTGAAAAATATAATTTTATTTCATCCTCCTGGTCACTTTGGGGCACGTCTGGGGCACGGGCATTAAGGACATTATTCAACATGGCAACTTGAGTCACGCTGCACTCAGGCATCCATGCACCATAAACATTGTAGACCATGCTGGCGCTGGAGTGCCCCATCTGTGATGCAATAAATGTCGGGTTTGCTCCGGAAGATAAAGCCCAGCACGCATAGGTATGGCGTGACTGATACGCTTTACGGGATCGGATACCCGCTCTTTTTATTGCTGAATCCCATGTCGCTCCGATGGAGCTTACCGCGTAGTTAATACCCGCCTTGTGATTCTTGCGAACGATTTGCGGACAGAAAACAAAAGTGCACTCGTGCAAAATTGTTCTTCCGTACTCGCGTAATTGAACAGTGATCTGATGCTGCCTGCTAAGACGAGTAAGCATCGCCTGGTTTTTAAGCGCTTCAATTGCTGGTGCCAGAAGATGTATAACCCGGTTAGTGCCTGCGTCGGTCTTTGGTAGCGTAAAATCACCTATTTTTGTAAAATTTCGTCGCACTGTTATCGTGCCAGCTTTCAGGTCGATATCCTCCCATGCAAGTGCGGCAATTTCACCGTGTCGCATCCCTGTAAAAACAGCCACTGTCCAGAGGTTTTTGGTCTGTTGATGATGGCAGGCATCAATGAGACGGCTAAACTCATCTCTGGTCAGTGGATCCGGCACTGGTTTTGATTTCCTCAGCGGTGTTATTGAATTAAACGGGTTTTTCTCCAGATACCCGTTTTCGGCGGCAAAGCTGAACATTCCGGCTGTTGTTGTCATGTAATAGTTCACTGTGGGTACGGTTCTTCCTTTTCGGGACGTGCTGGTTTTCCTGCTTCCCTTTTCCCCGGTCAGTAAATCCTTCCTGATAAACAGCAGATCTTCTTTTGTAATCGATGACGCCAGCCTGCCAGGACCAAGCCTCGGTAGCAT
TTGAAAGGGGGCGCTAGGGTCTAGCCCTAGTGTCGCGCAACGACCGCCCCCGGTTGAAACGCTACTACTCAGACCTCTGGCTGTCGTACCTCTATTAGGCAGACAGGAACCACCCTTTTGGGGCCTACGCTACTGTGCCCTTTTGGGGCCCGCGGTTGTCATCACCGCGCCTCCACTAGGCTCACAGTCGTACCTCCTCCAGGCTGACGACTGTCGCCCTTCTAGGGCCTACGACCTTCAAGTTACGGTTTTGGCGTTCTTCCCGCGGCCGGATCGCCTGCGCGAACGCTGGCTCTTCACCCGAAGGCCTACCTTTCACCCCCCCCCCCCATAAAGAACGTTTCCGTCTTTTCCGACGTTAAAGGATTGTAACCAAACGCTTCTTACCGTCTTTTCCGACGTTAAAGGATTGTAACCGCATGAATCACCGTCTTTTCCGACGTTAAAGGATTGTGACCACACGATACTACCTTCCACCCGAAGTAAAAGGGGACAAGAACAAAGTTTTGCCCGTTTTCATGAGAAATGGGACGTCTGCGCACGAAACGCGCCGTTGCTCTTTGCATTCTTGTACAAACACGATCTTGACGCAGGAATCCTAGACCAACCCAACCCGTGCAACTGCAAGTTTCGCCCGGTCTTTCCGGGTCTAGAGAGACGAACAGATGTACTGAGATCAACTCCACGATTGGTCTACTAGCGGGTGTTAGTAACACTCACTTTGCTTCGTAGCGGAGCGCATGAGCGGCGGGAACTCCCCCATGGTAACATGGACCCTCCGGGCCAAAAGCCACGCCTCACGGCCTCATGCGTGTGCAACCCCAGCACGGCAATTTGTTTGTGAAACACACCTTAAGGTAACACTGAGACTGGTACTTGGTTTCTGGAGACAGGCTAAGGATGCCCTTCAGGTACCCCGAGGTAACACGAGACACTCGGGATCTGAGAAGGGGACCGGGAGTTCTATCAAACTGCCCGGTTTAAAAAGCTTCTATGCCTG
CCATTCCGGGCCGTGTGCTGGGTCCCCGAGGGGCGGGGGGGTGTTTTCTGCGGGGGGGTGAAATTTGGAGTTGCGTGTGTGGACGGCGACGGCGACTAGTTGCGTGTGCTGCGGTGGGTACGGCGACGGCGAATAAAAGCGACGTGCGGCGCGCACGGCGAAAAGCAGACGCGCGTCTGTGTCTGTTTGAGTCCCCAGGGGACGGCAGCGCGGGTCCTTGGGGACACACGCAAAACAACGGCCAGACAAGACGCGGGCGCAAGGGAGGAGTCGCGGGCCCCGGGGCACACTGCACAACCCGCGTCGAGGACACACGCAGACACGGCCCGCCAACACACCCCGACACACCCCTGACACACCCCGCCGACACACCCGGCACACGCCCGCGACACACCCGGCCAACACACCCCGACACACCCGGCACACGCCCGCGACACACCCGGCCAACACACCCCGACACACCCGGCACACGCCCGCGACACACCCGCGGCACACCCTGACACACCCGCCACACCCGGCACACACCCACCCCGCCGCGCCCCCGACACACCCCGACCGCCGCCGGTGCGGGACAGGGCTAAGCGCCTTTATGGCGCCGCAAGCGCTCCGCCGCTTCTGCGGCTTGCTGTCCACGGCGCTTTCTGCGCGCTGCCGGTGCGTGTGGCTCCACAGCACTTGTCGTTCCGCCAGTCCGACACTGGACAGGGCTGAGGGAGTGTTGCGTGACATAAGTAAGCGCGTCGGCGTCCTCAGCGCGTTTGCGGCGTGCTGTGTCCGGCGCTTTGTGCGCACTGCCGTTGCGTGGCGTCCCGCGGTGTTTTTTTTCGCGGACCAGCGCCGGGGACGGGGTGTTGCGGGCGCTCGGGGGTTGGCGGCGGGTGTTTCTACGGTGTTTGTGCGGCGTTTCTACGCAGCTTTTGCGCAGCGCTTCGCTTTTCGGGGCGGCGACGGCGTTGTTTTCGGGCGTGCTGGGCGCCGGCGCCGGTAACGGGAGTTACGC
GTTAAATTCACCATGGCTTCCGAATTTGGCATTTTGATTTGTGATAAATTGAAGGAAAATACTTTAGAAAAAACGAATTGTGACGTTATTATTACGGGAGTGGGAAAAGTAGGTGTACACGAAGAGGACGGTGTGTTAGGATATGAGTGGGAGGAGACTAACTATAGGTTAGGATTGTGCGAAATAGAGAATACGATGTCAATCAGTGATTTTGTTTATAAGCAAATAAGATGTGAGGGAGCATACCCCATTTTGCCGCACTATGTTACAGACGTCATTAAATATGGCATGGTAATTCATAGAAATGATCATCAGATCCGAGTTGACAGAGATGAAAAAAGTATTGGAAAAATCCAGATTCAGCCGTATTTTGGCGATATGTATTTCTCCCCCGAGTACTACCCGGCAACTTTTATTAAACGTGAGTCTTTACCAATCTCAGTAGATACGATCAGAGGTTATATTGGAGCTAGAATGCGAGGGATTGAAGCTAGGGCTGGGCGAATTAGGGAGGGTGATGGAAACTTGTTAGAATGCGCGCGCAGATGGGAAAAAGCGGCGTATGAGAGGATTGAGAATGAAAAAGCGTTGCGGTGCGTGGCACATGAAACAGATCCAACGTATCAAATTCTTAAAAAACAAAGATTTGGATTTGTCTATCCGCATTATTATGTTTTGAATACTAATTATAATCCAACAACGGTGACTAGAACTTCGCGGATTAATGATTGGTTGCTAAAAGAAAAGACACAAGGAGTTGTGAAGACCGCTGAGGCGTTTTCCGACAACGCAGAGTTGAAGACTTTAGCGGAACGAATGGAAGAGGAGGAGCTGACTGAGGATATTATTCGAGCAGTGATCAGGTATGGAGCCAAATACGCTACGCGCTCGGGTATGCGAGAGGATACACTGTCACTCCAGGAGTTGGATCGTTATTGCGATTCTCTAACAACTTTTGTTCATAAAAAGAAGAAGGATGAAGGTGATGATGAAACAGCAC
GGTAGATTTTTGCGCGTGAGAAATAAGAATTTTTTTTTGGCCGTTTTTTGGGGTGTTTCTGGATGAGTACAGGGATGCGATCGCCTGGTGGCGGAAGAAAATCAAATAATGCCGGAACACAGGTTAGCTCACTAACCAGAGCGGTTTCACCGCCGGACGAATTACTTGGCGATATGGCTGTCGATGCCTGGAAGCGGACGTGCAAAATCCTGATTAACCGCGGCACTTTCGAAATGGAAGATTGTTATTTGTTGATGGAGTACTGCAATACCGTGCAGCTGTTGTACGACGCCAATCAGGAAATTAAAAGCGATGGTCTCGGTGATGATACAGCAGCCGGAGGCCAGAAACTTGGCGCAGCCGTGAAAGCACGCAGTCGTTATATTAGCGAATTAATCCGGCTTTCCGTTGTACTGAAGCTGGACCCCAATAGCCGCATCCTGAAGAAAAAGCCTGGAGATAATAATAAAGCCAGCGGTGAATTCGACGAATTTTAATTGTGACTGCGGCTAAATGATTTAAGGACGTAGTATGGCCGCATATCCAAACGTCAGTGTGGCGAATAAATATGCGCGGGATATTGTAGACGGGAAAATAGTCGCCTGTAGGTTTATCCGGCTGGCATGTCAGCGCCATTTTGACGATCTAAAAAAATCACTCGATAAAAATTACCCCTATAAATTTGACCGGGATTTAGCTGAACGGGCATGCAAATTTGTCCAGCTTTTGCCCCATTCAAGTGGGGAGTTAGCCGGGCAAAAATTAAAACTGGAGCCTTGGCAGAGCTTTATATTTTGCTCAATTTTTGGCTGGGTCACGAAAAAGGACAAGAAACGCCGATTTCGCGAAGCGTACATCAGGGTAGCGAGGAAAAACGGGAAATCGTTTTTTGCTGCCGGAGTGGGCATTTACACGTTTTGTGCTGATGGAGAGAACAGCGCAGAAGTGTATTGCGGTGCGACAACGATGGCGCAGGCGAAAAAGGTCTTCACCCCAGCCA
CACAAAGGACTCCCGGCTGCGAATCCCCCAAAAAATCAAAAAGAAAAGTTTTAGCTGGTTCAATCTGATTTAATCTATTTTAATCTAGTACAATCTTGCTAAATCTTAAATCATAGGGCTATATGCTCATATTTTGGCTCGTATGAGCGTGTTTATATCATTGCGATATAATTCAAGTCTAATTAACTTAACGCTCACAGGAACGAAAATATAGGCTTTAAACGATATAACCACATTTAAAAGAAAGGACAATATGCAAACACAAAACGGTGGCAGGCCCACGATTTTACCTAAGATGTATGAAGAACCGCTTTTTAGTCAAATCATTGATAAAATTGAATCAGGTTGCAATGACAGAGAAATCTACACCAGTTTGCATTGTTCGGCTAAAACTTTTAGAAAGTGGCGAGATGACAATATAAAGGCGTATGACGAAGCTAAAGGTATCGCTAGGGGAAATCTATTAGAACTAGCTGAAAGTGCCTTGGCGAGCAAACTGACGGTCAGAACGCTAAAGGAAACAGAAACAATCTATGACGCTGACGGAAACGTTGAAAAAGTAAAGGTTAAAGAAAAAGAACTGGATAAAGATAGCTTAGTAGCGATGATGGTTGCTAAGGCTGGTAACCCTGAACTTTATAACCCTACTGAATGGCGGAGATTGCAACAGGAAGAATCAAGCGCTCATGACCTTAAAGCTAAGATTGAAGAACTTGATGACTATAAACTAAGTAAATACGAAACTCCAAAAATTGAAGTGCCGAAAGGGTTTGAATAGATGTATTACATGAATCAAATGCTGGCTTATAATAAAGAACATGGCATAGAGCTAAATAAATATATGCGCAAAACTATTCAAAAGCAAATTAGAATTCATAAAAAATATATTTATCGCTATGACCGTGTAACTCAAGCTATCGAGTGGATAGAAGACAACTTTTATCTAACTACTGGTAATTTGATGAAAATAAAGCTACACCCTACGCAAAAATATTGGTAT
TAAACAAGTTCTGTTAACGCCAGAACTGCGCTCAAGGAGCATCAATCTGAATGATTGAGTAAAGAAAATAACAAGGAGGAAACCAAACAAACCGTTTGGAGAAAACTATGGCATTCTCATACAGAACGCCACAGGAGGAGCTCTTGAACAGACTGCCCCAGTCTCAACAAGAGATTTTAGGAACTTTGCAATTCGAAAGAATCCAAAAAGAGGAAGAATTGAAGGTGAACAATTTTTCTTACTCACTACCAGAGAAAGGCCGCGAGTGGTTTACCAAATCGGGTGTTTATCTTTCACCTTACTCTTATAATGTTCATTCACATCCTTGCTGCAAGACTCTAGAAAATCACATACTATATAATGTAGCAGCTAGTTATCTAAGTAAATATGCCTATGTAGCTTGCCTCAGTATAAAGGCAAACAAGATGAGTAAGATGGAGAAGCTGGGGAGATCTAGTGTGCGCAATTATGACATCATAAATAGGCTAGTTGTTTCAAAAGACAAAGCTAGGTATGGGCCTTCTGTGTCACCAGAGAGGGTCGGCTGTCCAAAGAATTCCAATCTGTTCATCCACGATGAGATTCATTATTGGAATAAAGGTCAGCTTGAGTCTTTTCTGTCAGTAACAAAACCTAGGAATCTATGGGCAACTTTGGTTTTTCCACCCGAAATTCTGGCAGGGTACAGATCGTCTATTCTTCCATTTATTTATCAATTTGAAATTCAGGGGAAAAATCTTATATATCTGCCTGATGGTGTGAGGAGTGAAAGTTACTCACAGCCTTTGGAGAATGGTTATCTTTTGAATACCAACTCCATTTCAGTAGAGAACAAGAAAACAGGAGGTTTCAAGAGGTATCAAATCTCACTCATTTATTCTCTCGGATCACATCATCTGTTTCACATATTTCCTTGTGAGAATTTGATTCCTGAAGAAACAAGAAGATTTGGCCCTTATGACCTCTTTGATGTGGGGGCTTTGTTTGTTAAGCCAGTAAG
TAATCTTTGAATTATAAAAAAGTAGGGAGGAACCGATATCGGTTTAACCGAAAACGGTGCATATATAAACCACCCTGGGCAGTGGTCCTTGTTAAGGCAGAATGGCAAGTACTTCTGCCTCATCACAGCCAAGTACATTATACCAATTGTGCAAAGATTTTGGGCTGACCCTGCGGAATTTACAAATCTGCTGTATTTGGTGTAAAAACCACTTAACCAGTGCTGAAGCGTATGCATATCATTTTAAAGATTTGCACGTAGTGTGGAAGAAAGGCTTTCCATATGCCGCCTGTGCCTTCTGCTTAGAATTTTATTCTAAAGTGTGTGCACTGCGACACTACGACAGATCAGCATTTTGGCATACAGTAGAACAAGAAACAGGACTACTGTTGGAAGAACAAATAATTCGCTGTGCTATATGTCAAAAGCCTTTATCGCCAAGTGAGAAAGATCATCATATTTATAACGGACGGCATTTCAGATTCATTTTAAATAGGTGGACGGGTCGCTGTACCCAGTGCAGAGAATAATGCGTGGAAACGCACCAACGCTAAAGGACATTATTTTGTATGACCTGCCAACGTGTGACCCGACAACGTGCGACACACCGCCGGTTGACCTGTATTGTTATGAACAATTTGACACCTCAGATGAAGATGATGAAGACGATGACCAACCTATAAAACAGGACATACAACGTTACAGAATAGTGTGTGGTTGTACACAGTGTGGACGGTCAGTTAAACTTGTTGTCAGTAGTACAGGCGCGGACATACAACAGCTGCATCAGATGCTTCTGGACACACTGGGCATTGTGTGTCCATTGTGTGCCTGCGTGGAGTGACTGCAATGGCGGATGATACAGGTACAGAGGAGGGGCTAGGGTGTTCTGGTTGGTTTTCTGTAGAAGCAATAGTAGAAAGGACTACAGAAAATACTATATCAGACGATGAGGATGAAAATGTAGAGGACAGCGGGTTGGACCTCGTAGATTTTGTAG
GTCCCTAAATTACATACTTTCTAAAATTTTAGTTGTTTTTTTGTCCTCTTCATTAAATTTTTCTTCTAACAAATGAGAATACACGGATGTAGTTATTGCTATATTTTTATGACCTAATCTTTTAGAAATGTAATGTATAGATACACCTTTTGCTAGTAAATAAGAACAATGAGTGTGTCTTAATGCGTGCGATGTAATAATTGGTATATTATTGACTCTACAGGCTGATTTCAAAGCATTATTGATAGCCTGAAGGTTAATTATAGATCCGGCTTCTTTGAAAATGTAACCATCATAGCTAATTGCAAATGTACTTATGACGTCCATAATGTGTTTCATATCAGATTTAGCGATACTGATATATCTAGGGGAAGTATCGGTTTTTCGCTCGTCAATAAATATAGTGTTTTTCACTTGGTTGATATGCTCAATCTTTATATTTCTTGCACCACTGACACGACAACCCGTACAAATCATTATGAATAGCGCTAATGATGAACGAGTTCTCTTCTTTCTGACGTGATCTTTTAGTATTTCATATTCAGTTACCGAGATGAATTTTTCTTGTTCTGACTTCGTAGGTTTTCCGGCTTTATAATTAACTTTATAAGCGGGGTTTTTAAAAATAAGTCCATCATATAATGCGTCATCTAAAGCTGACCGAATAGCACCGTTTGTTTTTCTTATAGTTTCTTTTGCGTGTTCTTTTGAATGGTCGTTTATGAATTTCTGATAAACTTGTCTATTTATCTTTGATAACTCCATTTTACCTATTTTATGTTTTTGTATATGTTGTAATGCATTTCTATAATGACGGTAGGTATTTTCTTTAACAACAGGTTGTTTATACGTTTTAATCCAATTTTCGAAGTATTCTTCAAGAGTTATATAGTTATCTATATTAAAACCACTTCTTAACTCATTTAACTTGTCTAGTCCAGCAGAATTAGCTTCACGCTTTGTTCTAAAACCTTTCTTACGGTATCTTTTTCCTTCATGC
ATGCGAACAATGCGCTACCACTACCCCACGGAGACGGACGACAGCAGTCCTGATGAAGGTGAGACTGGCAACCATGCTGTAACCCACTTGCTAATGCAGCTGCAGGAACAACTGCATGCACTTAACTATCCCACAGATGATAGCGACGACTCCACAGACGGTGAGGAATTAGTATTCCGATTAACCGTGGAGGAAAGCGCAAGCGAGGACGACAATGACAGCCGTCAAAGCCTGTCCGTAGACGATGTGGGGGCAGAGGTAGATGTAGAGGTGGAAGGGGCATACGGTGGTGTTGCATCGGATAATTTACTATGTCATGAAAGTATGGATGATCCCGAGTACAGCGGTGCCAGCGTCGGGAGTCGCCCTGACGGGTATGATGAAAGGGCACCCTGGAAATGCACAATATGTGGGAGACCTGTCACTCCACAAGAGCTAGCTACCTTCGGGGTAGTCAATCCCTGGAATAAGCAGGGAGTGTGCACCGTGTGCTTTCACGGGCAACAAGAGAGGTTCAACAGCATCTGGGGTTAATGGACTTCATTACCATTGAAGCTGAAGATACCAATAGTTCAGACAGCAGCCAATGTGAGGAAGAGGAAGATAAGGACGATTCTGCATTAGGGACATTTATAGACGATAGTAATGGAAACGACGAACCCGACAATATCAGCCATGTGCAATTGTTGCACTCCCAGCGATCACAAGACTTTGAGATTATACCTAAGCGAGTGGCAGGACATTATACCCGTAAGCGACGAAGAACACGGTCCCCCCACGGTGAGAGCGATATCATTCGATGCCAGCACGGCGGACATGGAGACCCAAAGAAAACTGTGCAAGTATTGTCTCATAGTCCTCCTAAAACGATTAGGCAGTATTTTACGTCTGGGGATACTAATAGACCCCATAAAGATACTTCGGAGGGATGCACAGGGTCAGGGGCCACGCACACCACACGGGTTATTACCGCGCAGGTGCACGTTCCTGCTGAACCTAC
GCAAAATGGGTACGTAGTTAACCACTGCGTATCAGGATTGCAGGCCACGAAGGGTATTTGCATATCTTTCTATGCGGTATTACGGCTTAAAACCCGTTGTATCTTGTAGTTTGACTGCCTGTATCACTAGTGGCCATTTTATTTAGGTTAGAGACCCCTGATAGTAGGAGAGTTACAAACTCTTTAAAAATTGTTGACCCCGGAAAAGATGGTGACCCCTGTAAGTAGTTGATCTAGAAGATCTATGCGCTGGCATAGTAATCCAGTGTTTCCTGTTTTAGGATGACCTCTGAAAGTAGATGACCGTGGAAAGTCACGTAGTGCCCCAATAAGCACGTTTGGGCAGCGTGCGCTATCACAAGGCTTGATCTCCGAGGAGCCCCTTGTTTTAGCTGGCTGGAAGCCAATGATCTTAAGTAGATAAGTGCTGTTGCTTGTAGTTCAACAGAAAGCTTTGAGTACGTCTTTCTTGCGAGAAAGAACACATGCATTCTTATGCTCTCAATTCTATTATTTTTATTTTGGGCGAAAGGAAAGCTCTCACGCGAGTACGAATAGCCAACCCTTTATATGATGTTTTCTCTTAATTCTTTAAATAGCCGGACTGATTTTACAGATGATGATTTAATGCTTTTGGACTTGGAAAAACCTGTTACGTTATTCGATAAAGAAATCTTTAGACAAACGTTAGCTGATATGGATGGTAAAGATTCTTATTCTTATTATTCTATCGAACGAATGATTTTTGAGGATCTTCACAACCCATATCTAGGTAATGTAAATCATGTAAGGAAAAGAAATTTCATACAACCTATTAAAAGGTGGTATGATATGTATAATCCTGTTTGTGTGTCTTTTGATAGGAAGGTGCAGGGTTACGGAGTCAATTGGCCCCATTTCCTCTTCTTACATAGACATGATGAAACTGAATCTCAATATAATACTCACCATTTATTTAGATCTGATGTAGACTTAGTTGTAGAGTACGAGAGAAATTGCG
ACCGGTGGCGAGCGGGGTCTTTGGAGTTCCAGGTGGACCCCACACATGGAACAGGACATGGACAGAACGTGAGTGGGCCAGATGAATGGGCTTTATTAATGGGTTCTTTAATTTGGGCTTGGATTGACTAAATATACTCGTATATTTATGAAAATGCATTACATTTATTGAAACGTATAAATACGTATTACACGGATGTATGTTTTGACACCTTATATTCTTCGTCTAAATTTATTTCTATTACATGGGCTTCTTGCATCATGAGGATATCTACTAGTTCTATCATGTCCTCTGCCTTGAACCCCCCCGTTGGTGAATCTTCGTACATGACCTTGAATATGTTCTTGATGCTCTCTTCTAGCCCGTTGAAGTCGAATGGACCTATCAGTCCCTGGTGTCCGTATGGTATGATGTACCTCTGCTTGTGAAGAAATGGAGTTGTGGTGGAGAACAAATCTATCTCAACGGAAACCCTCCTTGTTGTTCTTAGCCTGACATCTATGATGAAAGACATGCCCTTCTTGTTGCTATATTTGATCGTCATTGTTTCTGTGTTGTTGGTCGTTGTGTGATGGTATGCATTTATAGAGGATGTCTGCTGGTTGTGTGGTTGATGTTTTGATACGTGTGCATTCCTCTTTCATATAAACATGAGTGGATATCTTTATGATTGATGGTGATATTGCTATTAAACTTTTACTAATTAATCTTGAGTAATTAAGTTATAATGTATGATAATTTAAATTATCATACATTCGTCTAAAAATAAAGAAGTTCCGGAAGAACTTGAAGAGTGGGTGTCTGAGAATGTAAACAACCATAAACATATAAAAAAAAAGAAAAACGGATAAAAGCATGGATAATCTTGAGAAAAAAAGGGAGCGCAGCGAAAAAAAAAAAAAAAACAAACTGACTGAGAGAAAAATAAAAGGTCTTCCGTATTAGAAATACGGATGAAAATAGAAAATAAAAAAATAAAAGGGATCTAGAACGGTGACGT
AGGTTGATGGAAGTATTCAACTAATACAGGCACATCTGAATCTGATATGAATGTGAGATACTATCTAAGTATTTTAATGACTTACTAATAACAATATACGTCCAATCGTGACAAGATTCAAGGTCAAGTTCTAAGATTTGTACTTTGTGTAATTTTAGGAAGTCAATCATGACTTTTTTTTTTGAGCGATGAAGGGCCCGTTTTTTAATCAGAGGTTTGTAACTATATTCAGAAGAAGCAAAGGTATTATTTTAATAATCTGCTAACATTGGTCTGAAATAATACACTAACTCTCGTGCAATAGAGTCTCATCAAAGTTAAAAAATTGGCCATAAACAGATGAATTCAATAGGAGAATGAACAAGGTGGTTAAATAAGAGCGCAACTGAATAGAATATTCTACAAAAAACAGTTTCACTGTAAAATGTCGCGCCAAGTACACGTCCAACTATTGTAACAGAGACAATGATAACCTCATTATTGCAAAAATAAAAAAATCTGATCTTTACAAAAAAATGTGAAATAAAAAAAAACCAAGTACACAAAACTCGGATTAAAAAAAACACTCATTAAAAATGGTGAGAATTGAAAAAAAAAATTGGTGTAGTTTATTTATAAAAAAAAACGAAAGAAAAATTTGCACTTTATAAAAAAATATAAAATAAAAAAAAACTAAGTAACCGCTGTGATTTTCAATAATTGCAAAGTTTTTGTGGCAAATTTAACAATTGAAAACAATTTTTTAAACGTACTTGGCGCGCGTCATTGACTACCCAATTTTTTCTGATGGGTAGAGGTAGCGTCAAATTTAGTATAGATGCTAAAGTGTAGTTTCAAATCGTATTTAGTAGGGAGCTACTATATTCCATACAGAAGTATGATAAAATACTAAATTTTATACAAAATTTAGTATAGACCGGATAGCTCAAATGGTAGAGTAGCCGACATGTCTTCGGAAGGTTCTGGGTTCGAATCCCAGTCCGAGCTATCTAATAATTTT
GGCGGTGGCATTTTTGTAATAAGAATGGGTACTCTAGTTGGAGTACTCCAGTTGAGCCCTCTCAAACTTGCTCATTCTATTGGAGTATTAGAGTACCATATATACTACTTGTGTTTATCTTGGTTTTGGTACACGTGGCGGCCATCCGTATAATATTACCGGATGGCCGCGCGGAGTATGCTATGTGTCCGTACTCTACAGCTGGTGCGCATTACTCCGCTCCCCTCTCTCCTGGTGTCTTTGCCACCTGGCGCTCTCTCCGCCCTCGATTTATCTTTCCTTTCGTTGATTGGCGTCTCTTTATTGACCAGCCTTTAATTTAAATTAAAGTTTAGTCCTTTTATGTCGGCGCGATATCAATTCAATTTTGAATTATTGATTCGCGATTCCTGTTTATGGCCCCCATTGTACTACATGGTCGACGTGGACGATTTGAGACCATGCTGCTGAGTCAGGTTACGTTCTATTGCTAATTAGCCTTTTCTATATATTGGGGCCGGTTTGTATATTTTGATCGATGTGACTCAGCTCTCGACCACGTATATATTATTAGCCACTTATTATCTGCCCGATCAAGTATTACTATATGATCATGTATCCTTACAGGTATAAGCGTGGTCCCTCGTTCGCTGCACGACGATCTTATACACGTAATTATGCGTTTAAGCGTCCTACTAATTCCAAACGAGATGATGGGAAACGTAGGCCTGTTAACAATAATAAGGCCCATGATGAACCCAAGATGTCAGCCCAGCGGATGCACGAGAATCAGTTCGGTCCGGACTTTGTTATGGCCCATAATTCAGCCATTTCAACGTTCATCAGTTACCCCAGTCTTTGTAAGACTGAACCGAATCGGAGCAGGTCCTATATCAAGTTGAAACGACTGCGTTTCAAAGGCACTGTGAAGATTGAACGTGTTCAGGCAGATGTTAGCATGGACGGTGCTATCCCTAAAGTGGAAGGTGTGTTCTCCTTCGTTATTGTTGTGGATCGTAAA
ATGTATACACGTTACAGCTATAACCCTTCTCTGGGCCGCACCTACGTTTACGACAACAAATACTACAAAAATTTGGGTGCCGTAATCAAGAATGCCAAGCGTAAGAAGCACTACGCCGAACATGAATTAGAAGAAAAAACCCTTGATCCCCTAGACAACTACTTGGTAGCTGAAGATCCTTTCCTGGGACCCGGTAAGAACCAAAAACTCACTTTGTTTAAAGAGATCCGTAATGTAAAGCCCGATACCATGAAGCTTGTCGTTAACTGGAGCGGCAAAGAGTTTCTCAGGGAAACTTGGACCCGCTTCATGGAGGACAGCTTCCCCATCGTTAACGACCAAGAAATCATGGACGTTTTCCTAGTAGTTAACATGCGCCCTACTAGACCTAACAGATGCTTCAAATTCCTTGCCCAACACGCTTTACGTTGCGACCCCGATTATGTTCCTCACGAGGTGATTAGAATCGTAGAGCCGTCTTGGGTAGGCAGCAACAACGAATACAGAATTAGTCTGGCCAAGAAAGGCGGTGGCTGCCCAATCATGAACCTTCACTCTGAGTACACCAACTCGTTTGAAGAGTTTATTGCTCGCGTGATCTGGGAGAACTTCTACAAGCCCATAGTTTACGTAGGAACCGATTCCGCCGAGGAAGAGGAGATTCTTCTTGAAGTGTCTTTAGTCTTTAAAATTAAGGAATTCGCTCCCGACGCGCCTCTGTATTCCGGCCCAGCATACTAAGCCGTAGATTCGTTGTTGACTTTTTCGTTAATTTCTGTTAAAAGTCTTTCTGCTTGTTTAATGTCTTGTCTGCTAACGTGTTGGCTATTTATTAATCTCGACACATTAGCAGACATGCGTAAGATTTGATCGTTTTCGTTTCCGCTATTCTGAACTCGATTCATAGTGTTTAAATACTTATTTTTGACGGTTTCCACCTCATTGTCGCTGATCCAATCATTATTGTCTTCGGAAAACGAATCCTCATTACCGGTGCTCT
ACGGTGCAGGGACCGGATCGAGCGCAGCGAGGAGGTCCCCGGCTGCCCGTGGGCGGGAGCCCGAGGTGAGTGAAACCACCGAGGTCTAGGGGCAATTCGGGCTAGGGCAGTCTAGCGGAACGGGCAAGAAACTTAAAAATATTTCTTTTACAGATGCAAAACCTATCAGCTAAAGACTTCTACAAACCATGCAGATACAACTGTGAAACTAAAAACCAAATGTGGATGTCTGGCATTGCTGACTCCCATGACAGTTGGTGTGACTGTGATACTCCTTTTGCTCACCTCCTGGCTAGTATTTTTCCTCCTGGTCACACAGATCGCACACGAACCATCCAAGAAATACTTACCAGAGATTTTAGGAAAACATGCCTTTCTGGTGGGGCCGACGCAACAAATTCTGGTATGGCCGAAACTATAGAAGAAAAAAGAGAAGATTTCCAAAAAGAAGAAAAAGAAGATTTTACAGAAGAACAAAATATAGAAGACCTGCTCGCCGCCGTCGCAGACGCAGAAGGAAGGTAAGAAGAAAAAAAAAAACTCTTATAGTAAGACAATGGCAGCCAGACTCTATTGTACTCTGTAAAATTAAAGGGTATGACTCTATAATATGGGGAGCTGAAGGCACACAATTTCAATGTTCTACACATGAAATGTATGAATATACAAGACAAAAGTACCCTGGGGGAGGAGGATTTGGTGTACAACTTTACAGCTTAGAGTATTTGTATGACCAATGGAAACTTAGAAATAATATATGGACTAAAACAAATCAACTTAAAGATTTGTGTAGATACTTAAAATGTGTTATGACCTTTTACAGACACCAACACATAGACTTTGTAATTGTATATGAAAGACAACCCCCATTTGAAATAGATAAACTAACATACATGAAATATCATCCATATATGTTATTACAAAGAAAGCATAAAATAATTCTACCTAGTCAAACAACAAATCCTAGAGGTAAATTAAAAAAAAAGAAAACTATTAAACC
TAATATTACCGGATGGCCGCTTTGGTGGACGCGTGGACATTGGCGCATGGGTGGGTCCTACGGAAATCGCTAGTGCGTTCCAGTAGTTGGAAAAGGAGAGCATGTGGTCCTGTTGACATTTTTATTATAATGAAAGTGCGCGAGTGTTGTACTGACACGTGGCATGAGGGATGTTTACTATCATTGTCGTGGTGGGTCCGTTAAATAGATGGTAATGGGTTTAAGGACTGGTATATTTGGGAGCCACGTGTATGCATGATAGTGTCTCTGATGTGTATAAATATCCGAGCATGTTAAGGGGTTCTACCACACCATGTATACTACGCCTAGGCGTGGGTATAGATCAGCGTATAGGCCTCGTGCCATACGTCGAAATTATGCGAAAACTCCGTATAAACCGGTAACGAAACCGTCCGTTAACAGAAGGATAACATTTGATTCGGCGAAACAGGTGTATGTGAGGAGGTCGATAGAGGATGTGCACAGTGGTGCGAATATGCAGTTGGCTAATCAGGGTCAGCAAACGTCGTATGTGAACTTTCCATCTCTCGGAGTTGATGGTAATGGGGGTAGGTGTTTCGATCACATTAAGCTGTTAAACCTACGGGTGTCGGGGACCGTTAGCGTCACGCAAATGGGAGGAGACGATCCTATGGGAGAGCAGTCTCTATTGAGGGGTATTTTTGTAATGGCCGTTATTGTGGACAAAAGACCATTTGTCCCCGAAGGTGTCAACACGTTGCCTACGTTTAAGGAATTATTTGGAGAGTATGATACCGTCTACGGCAATCCTAGGTTAAAGGATAATATTCGACATCGTTATCGTCTGCTTGGGACCGTTAAACAGTATATAACTACGGAGGAAGCTCATGTACAAAAGCCGGTGAATTTAAGACGAAAGTTAAGTAACTCCCGGTATCCCGTGTGGTCTTCGTTCAAGGATTTGGATGCTAGTAGTACTGGCGGTAATTATAAGAATGTGAACAAGAATGCTATTCTT
GTAAACAATTCCAAGTTCCAAAATGGTTAATAACAACAGACCAAGACGTCAACGAGCTCAACGCGTTGTCGTCACAACAACCCAAACAGCGCCTGTTCCACAGCAAAACGTGCCACGTAATGGTAGACGCCGACGTAATCGCACGAGGCGTAATCGCCGACGTGTGCGCGGAATGAACATGGCGGCGCTAACCAGATTAAGTCAACCTGGTTTGGCGTTTCTCAAATGTGCATTTGCACCACCTGACTTCAACACCGACCCCGGTAAGGGAATACCTGATAGATTTGAAGGCAAAGTGGTCAGCCGAAAGGATGTCCTCAATCAATCTATCAGCTTTACTGCCGGACAGGACACTTTTATACTCATCGCACCTACCCCCGGAGTCGCCTACTGGAGTGCTAGCGTTCCTGCTGGTACTTTTCCTACTAGTGCGACTACGTTTAACCCCGTTAATTATCCGGGTTTTACATCGATGTTCGGAACAACTTCAACATCTAGGTCCGATCAGGTGTCCTCATTCAGGTACGCTTCCATGAACGTGGGTATTTACCCAACGTCGAACTTGATGCAGTTTGCCGGAAGCATAACTGTTTGGAAATGCCCTGTAAAGCTGAGTACTGTGCAATTCCCGGTTGCAACAGATCCAGCCACCAGTTCGCTAGTTCATACTCTTGTTGGTTTAGATGGTGTTCTAGCGGTGGGGCCTGACAACTTCTCTGAGTCATTCATCAAAGGAGTGTTTTCACAGTCGGCTTGTAACGAGCCTGACTTTGAATTCAATGACATATTGGAGGGTATCCAGACATTGCCACCTGCTAATGTGTCCCTTGGTTCTACGGGTCAACCTTTTACCATGGACTCAGGAGCAGAAGCCACCAGTGGAGTAGTCGGATGGGGCAATATGGACACGATTGTCATCCGTGTCTCGGCCCCTGAGGGCGCAGTTAACTCTGCCATACTCAAGGCATGGTCCTGCATTGAGTATCGACCAAATCCAAAC
AATTTAAATCTAATTATAAAAAAGCCAATTAAACCTGTAAATGGATACTTTTTTCATTCAATCTTTTAAGTCTAATTGAAGCCAATTTAAATCTAATTATAAAAGCCAATTAAACCTGTAAATGGATACTTTTTTCATTCAATCTTTTAAGTCTAATTATTAGTGCTGATTTCACTAGCGAAATATCGTTGTCAGAAACGAGGTCTCGAAGCAATACCAACACCTTCATAGAAGAACAAGTTGGAGATGATTCTCCACCCCAATATTCTGCTGCTCTTGCTAAAATTCCAATCACTGCACATGATTCCCTAATGTGATTTTCTTTTTTTAACATGGAATTAATCATAATTTTTGATTGTTCAAATCCAATTTTAGAATCCAAAAACATGTTTTTGACAAAAGCTGTTAGATCATTTCCAAATACAAGTGAGGCATCCTTTTTGAAAGATTCAAAAACTAAGAACACATTTCCAGCAACCTCCCTAGATGAAAATGCCAGTGATGACCAAAACAAATAATCAGAGATGGCTGTTGTGATATCATCATCATCTGAAAAGTTGTTTCGGTAGACATAGTTGCTGGAAGACATCTTGTAAAATGAACGGGAAAAAAGTCTCTTTTAACCCGAACTTGTTATTTCTTGTGCTTATTTTTCAAAATTATTTAACCATATAGATATTTTTCAACTAATCTTTTTCTATGTGGTTACTTATTGTGTTTTAATTACAGTAGTATTCGTAGTGTTTTTTAAATGGATTAGGAATTTTTAATAAACCAAAAAAACTCCATTGTCATTTATAATATTTATATTGCTTGTATCTTTTTTATCAAATACAGTTATGGTAGATCATTATATATTTCTTTACTTTCTAGGTTTGTGATTAGTGTTGTTTACATTGCTTTTGGATTTTTTTTATCCTTATCCAAGACATAATCTAACGGATTTATGTTTCCAAACAAGGAGATGAGAGCTTTTTGAATTGGAAACATTAATTGAATA
TCCAGCTGCTCATCTGCAGGACAGAGCGCTTGACAACCCATGAGAGGAACTGTTGTAGGCGTAGCGAGGGAAACGAGGTGTGTTGTAGGCGTAGCGAGGGAAACGAGGTGTGACGCGTGCAGGTTCCTATGCCACCTGTGTGTTATGCCACCTGTGTGTGCCAAGTGTAACTTCGTGATTGGAGGAAACACTTGTATTTAAACACGTAGCCTATAGCAATAAACGCCATTTGCCTCACTTACTCCTGGGGTCTGGGTGAGCATCTGGCCCCGACCTGGTAAAGGGTCGGTTTCGCCCAGCAGTAAGCCCTACATGTGGACAGAGGACGAACACCGGAAGAGCGAACGGAGACTACATGCAACAAGTGGTGACCCCGACGTGATCTGTCTGCTGAGGGTAGCTGCCCGGCATGCCCGTGACGTGGAGAAGAGCCTGTGAGGTGGCGGCAGGTCGCGCACGGAAGACGTATTGCGGTTAAGAGCCTGCGAGGTGGCGGCAGGTCGCATACGTAACAATGGACCAAGTCATTAAGGTACTTGTGCAGTTTTGTAAGGACTACTGTGGAAAATCTACTCCTTCCCGGAAGGAGATCGCGACAGTTTTGTCGCTGTTAAATGAGCTGGGGGAGCTGGACTCTCCCCGCCACGTTTTGGATTCGAGTAGGTGGGACTTGCTCACCTTGGCGCTATGCCAGCGCGCCATGGCCAGTCAGAAGGCTACGGAACTTAAAACGTGGGGACTGATGTTAGGAGCCCTTAAGGCGGCCAGGGCAGAGCACAAACTTGGCGCGGTCATGAGCGGGGAGGGAGCTCCGGGGAGCGGATCTCTGGAGTTTTGCAGGACCGGCGCTCAGACCGGCGCTCAGACGACAGCGAATAAAACGGCGACGGAGAGAGAGGAAGATTGCGAGAAGGACAACGAAGAGTCGCAGAGGCTCGGGGGGGGTGCAACGACGCCGACGGCCCCTCCTAATTCTATTGCGCTGTCGCCGCCCCCGCCC
ACCCAGCCTCGGCACCCGCTCCTTGGAACCCTCGTGCTATCCGCGTGCTCTCTCTCTTCTGTAATCCTTAAAAGAAAAAAATTATGCCTTCGGTCACGTCAGTGTTTTGGTGTTTCACCGTCTTCTTCACCGCTGCTACTGCGCCCGATCTCGTTTCTGTGTTTGAGAACACCCACGTTAGTTACGCTTGCTGGCAGGAGGAGGAATCTCCGACGACCAAGCGTCGTCACTTGCAGGGATATCTTCAATTGAAGGGTAAAAGGACCCTGAATCAGGTGAAATCGCTATTTGGGGATTTGAAACCCCATCTGGAGAAACAGCGAGCTCGTAAGACAGACGAAGCTTGCGACTATTGTATGAAAGAGGAAACTAGGGTTTCCGGTCCCTTTGAATTTGGGGATTATTGCCCTAGTGGGTCTCATAGACGCCGGCAAAGGGAAAGTGTAATTCGAAGTCCGGTAAGGATGTCTGAAGAAAATCCGTCAGTATTCCGGCGAGTAAAGGCAAAGATTGCAGAGGAAGAATTCCAGGCTACTGTAGCTGAAATTCAAATTTCAAATTTGAAATCTTGGCAACTGCGCTTGAGGACGCTCCTCGACAGGGCCCCAGATGACCGCACTATCTTCTGGGTTTATGGTCCCACTGGTGGTGAAGGCAAATCAACGTTTGCCAGAGATCTGTATAGAAGTGGGTCTTGGTTTTATACACGTGGCGGTTCTGGGGATAATGTTAGTTATCAGTATATTGGTTGTTTAGGGCATAATATTGTATTTGATATTCCTCGTGATAGGAAGGACTACCTGCAATATAGTTTAATTGAGATGTTTAAGGATAGATTAATTGTTAGTAACAAGTACGAGCCGTTAATGGCTCCACTTGTTAATTGTATTCATGTTGTAGTTATGTCTAATTTTCTTCCTGATTTTGAGAAGATTAGTAGTGATAGGGTCCATGTAATTCCTTGTATTCCGTGTGGTGTTTGTCTTAAGCATCACATTAA
ACACAAAGTCCTGGGTATATAAGCCACATATATCATATAAATCTAACAGAAATCGTCCACGGAGAATCTCGTCTTCAGCAATGGCATTACTCCTTTTCAATGATCACTACTATGGTTTTCTCCATAAATATAAAAGACATACTGGATCATATGATAATCTCTTCAATTTGAGGTGCTCTAAAGAAGACCACTATTTGAACTCTCTTGATGCCATCTGGCTCATGGGATGCTGTGAGGAGTTCACAGATCCAGCTCTTAGAGCACATGCTCTCGCCATAGCAACTGAATCTAACATAGGTTTGGTTAACAACAATGCCGTGATATCTGATGAGAGGCTGAAGTGCTGGCTCTGTAAAAAACCATCTCATCAACAGACTGAGCATCTGAAGCTGATCTTGTTGCCCAATTTGGTCAACGGGTTTCAGTTTGCTACAGAGTCATATCATATATGCCTGAAGGATCACTCTGGAGATGACCCTACACAATATCTTAGTGAATTCTCCTTTCCCACAGGATTAAGAGCCTACTACAAACCACATCAGAAGATGGAGCATAAACATATAGTTGTGACCAATGGAATACCCATCTCAAAGAATTTTAACGAAATTGCTCTCCCTGACCCATCTCCTAGTGATGACTATGTCTTGGTCGGAGCACATGAGTGTCCTATTCTAATGTGAATTTGGAAGATGATATTGACTGTGGCCTACAGGCACATACACACACTGGCCTCAAACACTAAAATGGTGCTATGCATCAATTTATAATCTTATATCCTCGAAATGGTGCTACGCACCACATCCGGATGGCGAGCCTAGCTCACTTTGATTATTGAGTAAATTAATGAAAACAAACAAGTATAATAGTAACTATAATAGCTTTCTTATTATTATGTGATTAATACGCTAAAAACTACACACTTAAGCTTAAGAGAAGATTACTAATGAAAATATGAGTATGCATGAGTGAACCTATTGGCTTAATCAACCTGTCTGATGTC
TGACGTATCTTTAGTTGATTTTGAAGCCTTGAAATAAAGCTTTTAAAAACCCCTTTTGGTTTGCCCACCATACGGGCAGTTTTCAGACCGCAGTGTCTTGTCAGGGAGGTCCAGCCTTGACTTTACTTCTCCGTGAGGAATCTACTCAGAAAAACTGCTTGCGTACTAGTAGTTACAAGGGTTATCACCTAGTACTTACAAGCGGGTCAAACCGCCCTCCGGAACGGTCATAACCCCCTCCCGAACGTGCGCTTGACGTGACTGGTCTTTCAGTCTAGCTTTCTGAGAAATACTCCGGGGTTGTAACCCACCATTTTGACCTTTGGTCAGTTTGGTAACACTCCAACCAAACAGCATCTGACCCACCTCCAGCTTGCTGCAGGCCATTTGGACTAAACGGGTTCAGATATCTTGTGGCTAAACCTCTGACCCACCTCCAGTTTACTGCAGGCCTTTTGGACTAAACGGGTTCAGACTCTTTGTGGTTAGTTTTTAACTACCCACTGTTTAGCCGCCAACCTGATTTTTATTGTTACAAAATTTTGTGTTTACACATTATTTTCTTACGGTTGGCAGTTTGTTTGGTTGTTTGCACAGTTTTTGCTGATACCAATTTTTACTGTGCTTTTGGTGTTTTCGGCTAAGGCTGTTTTTCACATACTTAGTTTGCTTGAAGTAACCTTCACAACATCTGTTTTGTTTTTGGTTTCTAAGGTAAAGAGTTTCAGGAAAAAACATAGGCGCCCATCTTGTGGTGTCTAGTTTTAATTAATCTGGCAAACAAGTATCAAGTCATCGACTCCCTTTGGAGTGAGACTTACGAGTACCAATTCGCCTATTTTGGCCATCCATATAAAAATGTCCAAGACCTCAAGAGAGCTCACCAACGAAACCGAGCTGCATTTGTGCTCAAGTACCTTGGACCTAATTTCCAAGTCCCAGCTTTTGGCCCAGTGTTTAGGTACACCACAAAATCTGGTATCTCTTTCAAAGATGGTTC
ACACAAAGTCCTGGGCAAAAGAAAAGCAAAATAACCAACTATAGATTAGCCAAAACCTTTTTGTTTAAACAGTTAGTAATTTATAAGTTTTAATTTATAAGTTTAAATTTATAAGTTTTAATTCATAACTTAAGATTTAAAATTTATAATTTATAACATACTAATTAATCTTAAGTATATTGTATTTGATTTAGTAGAGTGTAGCAAATATGTCTATTTCAATACCAGCAAGTGAATATCAAAGTAGCAAGACTTATAGTCAACTACTCATGACTTTTAGAGACATGGTCTCTGAAGAGCAATATAGAGTAATCAAAGAAAGAATGGTTGAAAACAATAAGCATTACTATGCTCTAGATAAATTCTCGCAGGGTGTTTATGATATAAAAGACATGCAGATATTAGTTGCAGACTTGTCATGGCTTTGTGCTTTTGATAAATCTTCAGATCAAAGAACTAGAGAAACATTGGTAATGATTAGCAAGTGTGTTTTAGATATTATGCTGAGCCTGAAACCTGAAGTCAGTCAAACAAAATGCTTTGTTTGTGACAAGAAATCAACATATGAGACTGATAATTTATCAGTTGCTAGGCTTGATGATGTTAGCAATAGGTTCTCTGGTGGATCTGTGCACTACATGGTGAAGCTCAAAGAACATGATAAGGTTGGACTCATGTCATATATACATGAACTGAAGAAGATTGGAGGGTACCGTGGTTGGTACAGAGATGGTGGCAAACTAAGACATGAATATATTGTCTATACTGATGCAAAACCCATAATGAGAGAGAAGTTTGCACCAGTCTGCTGAGATGTAAAAGAGGGTGAAGGAATACTAGTAATTGACAGAAAAACCTAAAAAAACATAAAAAAGACAAAAAACAAAAAAACAAAAAACGCAGAAAACAAAAAAACACAAAAAGAGAAGAAGAAAAACAACACAAAAGCCATAAGTGGAACCAATGTAAAAATGATGGAGAAATATGAGATAAATAAAGG
TAGTAGTAGACTCCCTAAATAACAAACTCTGAAAAGAATGGATAAATATAGAGAAATTCACAATAAGTTGAAGGAGTTTTCTCCTGGTACATTAACTGCAGTAGAGTGTATAGATTATCTTGATAGACTTTACGCCGTGAGACATGACATTGTAGACCAAATGATTAAGCATGACTGGTCTGATAATAAGGATTCAGAAGAAGCAATAGGGAAAGTACTATTATTTGCAGGGGTCCCTTCAAACATTATAACAGCACTAGAGAAGAAAATAATACCAAATCATCCTACAGGAAAGAGTCTAAAGGCCTTCTTCAAGATGACACCTGATAATTATAAAATTAGTGGAACAACAATTGAGTTTGTTGAGGTTACTGTCACGGCAGATGTTGACAAGGGAATAAGAGAGAAGAAGCTTAAATATGAGGCAGGCTTAACCTATATTGAACAAGAGTTGCATAAGTTCTTCCTAAAGGGTGAGATCCCACAACCCTATAAAATAACATTTAATGTAGTTGCAGTTCGCACAGATGGCTCCAATATTACTACACAATGGCCTAGTAGAAGAAATGATGGTGTTGTCCAGTATATGAGGCTAGTTCAAGCTGAGATAAGTTATGTTAGAGAGCACTTGATCAAAACTGAGGAGAGAGCTGCACTAGAAGCCATGTTTAATTTAAAATTCAACATAAGTACACACAAAAGCCAGCCCTATTACATACCAGATTATAAGGGGATGGAACCAATAGGAGCAAATATTGAAGACTTAGTGGACTATTCGAAAGACTGGTTGTCTAGAGCTAGAAATTTTTCATTTTTTGAAGTTAAAGGTACAGCAGTGTTCGAGTGCTTTAATTCAAATGAGGCCAATCATTGTCAAAGATATCCTATGTCCCGAAAGCCTAGAAATTTCCTACTCATACAATGTTCTTTAATCACATCTTATAAACCTGCTACCACATTGTCAGATCAAATTGATAGTAGAAGGGCCTGTTCATACATT
TAGTAGTAGACTCCGCAAGAAGAAGCAAACACAGACAAATATGGGAAAATCGAGTCCAGTTTGTCTGTATCTGATTCTTCAGGGTCTATTACTATTTGATACAGTAAATGCCAAAAACCTGAATGAACTTAAAATGGAGTGTCCGCACACTATTGGGCTAGGTCAAGGCCTTGTTGTAGGTTCAGTAGAACTACCACCTGTCCCAATACAGCAAATTGAATCCTTAAAATTAGAGAGTTCTTGTAATTTTGATTTGCACACCAGTACAGCAGGGCAACAGTCATTTACAAAATGGACATGGGAGACAAAAGGTGATCTTGCAGAAAATACACAAGCATCATCAACAAGTTTTCAGACAAAAAGTAGTGAGGTCAATTTAAGAGGTCTGTGCTTGATCCCTACCCTAGTGGTTGAAACAGCAGCAAGGATGCGGAAGACAATAGCATGTTATGACTTGTCATGTAATCAAACAGTATGTCAGCCTACTGTTTATTTAATGGGACCTATTCAAACATGCTTAACAACCAAAAGTTGTCTTCTGGGTTTAGGAGATCAACGAATCCAGGTAAATTATGAGAGAACATACTGTGTTTCAGGGCAGCTTGTTGAAGGTGTCTGCTTCAACCCAATACACACAATGGCCCTCTCTCAGCCAAGCCATACTTATGATATAGTGACCATAATGGTTCGCTGTTTTTTGGTCATAAAAAAGGTGACATCTGGCGACAGTATGAAGATTGAAAAAAACTTTGAAACTCTTGTTCAGAAGACTGGGTGTACGGCCAATGGTTTTCAAGGATATTACATCTGTCTTATTGGGAGTAGCTCAGAGCCATTGTATGTTCCCACGCTGGATGATTATCGGTCAGCTGAGGTTCTGTCACGAATGGCTTTTGCACCACATGGCGAAGATCATGACATAGAAAAAAATGCAGTGAGTGCCTTACGCATTGCTGGGAAGGTTACAGGTAAAGCACCATCCACTGAATCATCAGATACA
CGCACCGGGGATCCTAGGCTTTTTGGATTGCGCTTTCCTCTAGATCAACTGGGTGTCAGGCCCTATCCTACAGAAGGATGGGTCAGATTGTGACAATGTTTGAGGCTCTGCCTCACATCATCGATGAGGTGATCAACATTGTCATTATTGTGCTTATCGTGATCACGGGTATCAAGGCTGTCTACAATTTTGCCACCTGTGGGATATTCGCATTGATCAGTTTCCTACTTCTGGCTGGCAGGTCCTGTGGCATGTACGGTCTTAAGGGACCCGACATTTACAAAGGAGTTTACCAATTTAAGTCAGTGGAGTTTGATATGTCACATCTGAACCTGACCATGCCCAACGCATGTTCAGCCAACAACTCCCACCATTACATCAGTATGGGGACTTCTGGACTAGAATTGACCTTCACCAATGATTCCATCATCAGTCACAACTTTTGCAATCTGACCTCTGCCTTCAACAAAAAGACCTTTGACCACACACTCATGAGTATAGTTTCGAGCCTACACCTCAGTATCAGAGGGAACTCCAACTATAAGGCAGTATCCTGCGACTTCAACAATGGCATAACCATCCAATACAACTTGACATTCTCAGATCGACAAAGTGCTCAGAGCCAGTGTAGAACCTTCAGAGGTAGAGTCCTAGATATGTTTAGAACTGCCTTCGGGGGGAAATACATGAGGAGTGGCTGGGGCTGGACAGGCTCAGATGGCAAGACCACCTGGTGTAGCCAGACGAGTTACCAATACCTGATTATACAAAATAGAACCTGGGAAAACCACTGCACATATGCAGGTCCTTTTGGGATGTCCAGGATTCTCCTTTCCCAAGAGAAGACTAAGTTCTTCACTAGGAGACTAGCGGGCACATTCACCTGGACTTTGTCAGACTCTTCAGGGGTGGAGAATCCAGGTGGTTATTGCCTGACCAAATGGATGATTCTTGCTGCAGAGCTTAAGTGTTTCGGGAACACAGCAGTTGCGAAATGCAA
TACTAGGCACAATATGACTGCTTTACCCCCACTAAACAATGAAAAATACGCCCCCTCTAGTGATATTACTTTAAAATATTTGATCCTAAAGTTTCAAGACATAACTATTATTATGTGTTGAAAAAATTATACTCAATCCCTACAGCCGTTGTCACGTCTAGGTTTGAACACACTTTACTGTACTAAAGTTATGATAATTTTGGGTGCAAAATAGATATTTTTTATACAAATATAGAGATAGTAGAGTATTTTTATATCCTTATATGATATATATTACTATTTAATATTATTTAATATTTTGTATTATGTAATAATTACTACTATATATTATTAATAATGGAAAATGAAGTTTTGTATTTAGTTTATTGCAATATCGAAATAAAAGCTTATATAATGAAACAAATACTTCACTATTAACTTTCACTCTATTGTGAATCTTCTACTCTATTAGTGTAATTTTACATCATACTATATTATCTTTATTTATCTTCATTTATCTATACACATTTTAATTATCTATATAAAAATAAAAATCAAATAAATAAAAACAAATTAAAAAATATATTAACTTTTTATTGATAAACCTTTCCATATATGTTATAATGTATACAAGGAGGTGAGGAAATGGGGGAGAAAATAAAAGAGTTTCTCCAGTTGACAAATGAAATTATCAAACAACTCGAGAAACTCGCAATCAATTTAATATCCTTAATTGGCTGGATTGCAATACTAATCTTTACAATTAAAGGTATATTTAAATAATTACATAAGGGGTTAAGTTCACACCTTAATCCCTTATCAAAATTATATCATATTTTCCCTCATTAAATCAATATGAAAAAACTATACAAAGATTTATCTATCAGAATCATACGACTTATAGGATTAATAACATTCTTAATAATCTCTTTATATTCTATTTATCAAACTTTTATTAAGTAAATTACATGTTACACTTTACTATTAATATAATTCTAGTTTTACGTATACAGTATATGTT
GTCACCTTCAAATTTGTTTGCTGTTTGGTCTAGATGTTTGGTCGGTTGCCTGTTACCGTGTGACGGAATACTAAGTTTTCAGGCTGCTTTATATACGCCTTGAGGCATAAAGCCTACGCTTTTCTAAAGGCAAGATAATAAGGTGATCTCATTATTCATAGTATTTTGCTTCGTAACGTATTAAGTTATGCTAATTCCCTAATCGATATGCAAATGTCTTATCTGACGGAGATATTGTTGACAGTCTCATTACAACAGTGTCCTAATAAATCTTTCATTACATTGAATAGTCGGCAACTCTGAAGCTTGGATTAAAAAAAACTTTGTGTCATTTGATTTGGTTAACTGTGACAAATTTAATGTTATAGATATAATAAGTGAAAGTATATTTTATCATGATAAAATCTAAGTTTCTTTACCTGCTGCTGACGCACTTACGTCATCCGTTCCATTGTATTAAGTACCCAGTGATTGAAAAATACGCACGAGGTACTTGTCTAGACTGTGTTTGCTCAATCTGTCACACCCGATTATAGATCGATAGGCATCCAAATATTTTAGGTAGTCTAGGTACTGTAGTGAATACTAAATGCTCTTAAATTAATTGAACTGTTTTTCATAAAGATATTAATCGCCTATTTACTAAACAAAATTCGGTACTTTTCAGGTTGGAACTTTTTTAGGATTAACTATACTGATAGTGAAAAAAAAATAGTATAAAAAAAGTCTAGTTTGAGAAGCCGGTCAAGACGCTCTAGTAACAAAAAACTGGCTAGCAAAGGTGTGTAGAAGGTCCTTCTCCCAAGTTAACAAGGTCTAAAAGAACTAAATTTATCAGTCAGAGAAATAAAATTTGTATTATGCAACAAACGTTTAAGTAAACTGATCACAATAAAATAACATTTGTTTTATTTTTTCAGAACATGTACATTAGAAGTATTCGAGAATATAGACCTTAGAACTGCTTATACATACTTTTAGTTATTTTGATACACAATTA
GGTAAATGTTCTATAGCTAATTAAACCTAACAACTATGGTTTCCCCTACAACACCAATATCGTATACGTTATTACCAGATTTTTTCCACCCATTTTCAAGTTTCACCTCTTTGTCATATAGTCTGTAATTTCTGGAGAACACATTTCTTTGCATTAACACCTCTGACCACATCCAATTATTGTTAATAATGCGTGGTATTAACTCTCTCATTAAAGGATGCTTTATTACTATGTTTTCATTTATTGATGCATACGGTTCTGTGCCAATGAATTTTATATTTTTCTTGTCTCTTCCAAATCCAAGATGATCTATGTCTTGAGATATTCTATTTACAATGCTTTCCTCAAGCTGAAACTGTGCATTTATGGCATTGTAAGCACCATAAGAAAATATTGTTGATATTAAAAGAATAAAAGAAAAATATATTCTTGATATTAACTGCTTATCTTCAAAAGCATAGAATACGCATAGGCAACAAAAAAACATAAAGCCACCCATACCAATCAATACCCTCGGTGCGTATATTGGTGATTTTAGAAAAATCATTGGTCCAATGATGAAAAACATTGATGCCAATAAAATTAAAACTACTAGCAAGAACTTTGTTTTCTTATTTTCATCTCTTTTGATTACTTTTAAAACTATGACTATCAAAGAAATGATTAGCGCAAAGAATAGCGAGTAGTAGATTAAGTAATTATCGCCATTCAAGATCGTGCTAAACATTCTATAAAATGATAAGACGTTAGAAATTATCCCTTCAAATAAACTTGAGTTTATCTCTATAATCTTACTATGTTCGATATTGTAAGAACCTGTTACAAGTCTTTTTGCAATAAAGTAAGAATAGGCAAAATATCCTACTATTAAACCAGCGACAGAAGATGCTGTATTTTTTGTGATATTTGAAATTGAGTTTTTCTTAACCACATCTGAAATTATAAAGGCCAACAAGAATATTGCGTAAGTATTCAGCGCAGCCTGATAAAGACTAAGGAA
TAGTAGTAGACACCGCAAAAGAAAGCAGTCAATCAGCAACATGGGGATATGGAAGTGGCTAGTGATGGCCAGTTTAGTATGGCCTGTTTTGACACTGAGAAATGTCTATGACATGAAAATTGAGTGCCCCCATACAGTAAGTTTTGGGGAAAACAGTGTGATAGGTTATGTAGAATTACCCCCCGTGCCATTGGCCGACACAGCACAGATGGTGCCTGAGAGTTCTTGTAACATGGATAATCACCAATCGTTGAATACAATAACAAAATATACCCAAGTAAGTTGGAGAGGAAAGGCTGATCAGTCACAGTCTAGTCAAAATTCATTTGAGACAGTGTCCACTGAAGTTGACTTGAAAGGAACATGTGTTCTAAAACACAAAATGGTGGAAGAATCATACCGTAGTAGGAAATCAGTAACCTGTTACGACCTGTCTTGCAATAGCACTTACTGCAAGCCAACACTATACATGATTGTACCAATTCATGCATGCAATATGATGAAAAGCTGTTTGATTGCATTGGGACCATACAGAGTACAGGTGGTTTATGAGAGAAGTTACTGTATGACAGGAGTCCTGATTGAAGGGAAATGCTTTGTCCCAGATCAAAGTGTGGTCAGTATTATCAAGCATGGGATCTTTGATATTGCAAGTGTTCATATTGTATGTTTCTTTGTTGCAGTTAAAGGGAATACTTATAAAATTTTTGAACAGGTTAAGAAATCCTTTGAATCAACATGCAATGATACAGAGAATAAAGTGCAAGGATATTATATTTGTATTGTAGGGGGAAACTCTGCACCAATATATGTTCCAACACTTGATGATTTCAGATCCATGGAAGCATTTACAGGAATCTTCAGATCACCACATGGGGAAGATCATGATCTGGCTGGAGAAGAAATTGCATCTTATTCTATAGTCGGACCTGCCAATGCAAAAGTTCCTCATAGTGCTAGCTCAGATACATTGAGCTTGATTGCCTATTCAGGTATACCA
ACCGGATGGCCGCGCCCCGCCCCCCCCTTTCCGTACTCTCGTCCCCCGCAATACCCTTACCCGTACCTCTTTTGTAGGGGTAATGTTGTCCTTCTATATATGAAACGTGTCAATTGTTTTATCGTTCGATAAAAGTTATCCTGACCGTTCCTTTGAAATTTGAATTTGTGGCGTTGCTTTTAATAATGTTTTGAGATAATGTGTTCTGACACATTACGCTAGATTTTACACTTGGTCGAGTCAAATTTCAATTTCGGAGTCAATGTAATTTTTTATGGCTCAATTTATTATTATAAATTGGTTGGAGAATAATTTGATAATGCACGTTTCATATTTTAACAGCACTAATGTATATGTCTAGATATGGTCAAGGGTCGTCTTATCACGTAAGACGAGGTTATTCACGTTATCAAACTTTAATATGTTCAGGTGCTGTTAAACGGAATGGTGTCAAACGTCGAGATTGTCATGTGTTCAAGGTGCATGATGAGACGAAGTTGATGGATCAACGCTTACGTGAAAATCAGTTTGGCCCTGATTTTGTTATGGCTCATAACCAGGCTATATCTACGTTTATTTCTTATCCTCATTTGGGTAAGAATTTACCAAATCGAAGCAGGTCTTATATTAAGTTGAAACGTTTACGTTTCAAGGGAACTGTGAAGATACAACGTGTTCAAGCTGATGTTAATATGGATGGTTTGGCTCCCAGGATTGAAGGCGTATTTTCCCTTGTTATTGTTTTGGATCGAAAACCTCATCTTGGTGCTTCTGGTACTCTCCATACATTTGATGAGCTATTTGGTGCAAGGATCCATAGCCATGGTCAATTGTCAATCATCCCAGCTTTGAAAGACCGATTTTACATCCGGCATGTGTTAAAGAAAATTATATCCGTGGAAAAGGATTCAACGATGATTGACATTGAGGGTTCCACTTTGTTAACTAATAGGCGTTATAAACTGTGGTCTAGTTTTAAGGATTTTGATCATGACTCGTG
TCAGGCTATAGTGGTCATATTGGTAGGGGGTTAAAAAATTCTTTATTATTAGGGGTATATAGGGGAATAGGGAATAGGGATTTATAGGGGATAATAATTACAGGGTAGTGGACTATTATAAGGAGGGGGGGCCACCCCTAAACCTACCTCGGCCTACTTTGAGATTGTTTCAGAAAGTTTGAAAAAACATTGAAAAAACCTTGGGCCAAAACCTTGGGCAACCTTGACTCCCGATTGCACGTAACCACGGCCAATTTTACGAATAATTAACCAGGGACCAGGACTATTAACCAGGGGGCTAGGCCGAGGCTAGACTAAATAAAAGGCAATAAAAAACCCCCTGGCCTTTCGACTAGGGGGCTTAGTGCTAGGTCTAGACTTACCAGTCCAGTTCTGCCGGGTCTTGCTCGCAATATTCTGCGATCTTCTGGAGGAAACCGGCTTGCCATTCGGACAATTGCTCGGCATTAACCAGTGCTTCGCCGAATTCGTTTACCCAGCCCAAAACAGCATTCCGCACATTCTCAGGCTGCGCCAGCAAACCTTCCGGCTGATTGAAGAAGGAGATAGCCAGCTTCTTGACGCCTTCGGATTTCGGCAGATTGGAAACGAATTCGCTCCAGGCTGCGATAAGAGCGCGGCGCTCAGCAAACACGACACTGGCTTGACGCTCAGAAGGAGTAATAACCTCTACGAAATTCTCCGGCATCTTGCAGCCAGGGCGCAGAGTAGCAGTTTTAGTCTGGAGCTTATTACGAGCATCAGCCTTGCAGGTAGAGACTACAGAACGATACAGGAAGGCTTCTGCCAGTCCTTCATACTGATACAGCCCATCCTCAGTCAGGTCAGGAGTACCGTCAGCCTTGAGCTTCGGAATAACAGCCAAACCGAATTCTTCCAGGGAAGGAATGTAGGACGACCATTCGCCTACCTTGACGCGGCCTTTGCCTTCTACCTGCTGGCTAACTTCGTTGGTAACGATCAGACCAGGGAACTTAAT
TTGGCCACTCCCTCTATGCGCGCTCGCTCACTCACTCGGCCCTGGAGACCAAAGGTCTCCAGACTGCCGGCCTCTGGCCGGCAGGGCCGAGTGAGTGAGCGAGCGCGCATAGAGGGAGTGGCCAACTCCATCATCTAGGTTTGCCCACTGACGTCAATGTGACGTCCTAGGGTTAGGGAGGTCCCTGTATTAGCAGTCACGTGAGTGTCGTATTTCGCGGAGCGTAGCGGAGCGCATACCAAGCTGCCACGTCACAGCCACGTGGTCCGTTTGCGACAGTTTGCGACACCATGTGGTCAGGAGGGTATATAACCGCGAGTGAGCCAGCGAGGAGCTCCATTTTGCCCGCGAATTTTGAACGAGCAGCAGCCATGCCGGGGTTCTACGAGATCGTGCTGAAGGTGCCCAGCGACCTGGACGAGCACCTGCCCGGCATTTCTGACTCTTTTGTGAGCTGGGTGGCCGAGAAGGAATGGGAGCTGCCGCCGGATTCTGACATGGACTTGAATCTGATTGAGCAGGCACCCCTGACCGTGGCCGAAAAGCTGCAACGCGAGTTCCTGGTCGAGTGGCGCCGCGTGAGTAAGGCCCCGGAGGCCCTCTTCTTTGTCCAGTTCGAGAAGGGGGACAGCTACTTCCACCTGCACATCCTGGTGGAGACCGTGGGCGTCAAATCCATGGTGGTGGGCCGCTACGTGAGCCAGATTAAAGAGAAGCTGGTGACCCGCATCTACCGCGGGGTCGAGCCGCAGCTTCCGAACTGGTTCGCGGTGACCAAGACGCGTAATGGCGCCGGAGGCGGGAACAAGGTGGTGGACGACTGCTACATCCCCAACTACCTGCTCCCCAAGACCCAGCCCGAGCTCCAGTGGGCGTGGACTAACATGGACCAGTATATAAGCGCCTGTTTGAATCTCGCGGAGCGTAAACGGCTGGTGGCGCAGCATCTGACGCACGTGTCGCAGACGCAGGAGCAGAACAAGGAAAACCAGAACCCCAA
GTATTAAAATTCAGCAATTGTCCAATTTAGGAAACATTCTGTTTAAGAGTTGACAAGGTCTCAATGAATAATGGACAAGCAACAATTACAAGAAATGGAGGAAGGTTCGAAATCAGGTGTCGTCACTTGGACCGTGACTACACCATGCCACTACCAAATGCTACTAGTAATGATAATTTTCTTGATTGTATTAAGTTTATCACTGAGTGTGTGGGCTTTGATTATGTAAGTAGTGGTTTTAAGCTAATTGCTAATGTTAATGACTTTCAACATTTAAACGGTAACTCAACTCTACTCATTGGTAAAACGAAGATCGGACCGTTAATATTAAAGAAAGTTAGATCATTGCCTTGTTGTAATGATGCTTTATTTAGAAATGAATTTCGTATTCTCGCAAAGATGCATGGCATACTACGATTAAAGAATGACGTTAACGGCCACAAGTATGGAATTATTCTAGAAAGGTGTTACAAGCCAAAAATCAATTTCTCAAATTTCGTTACAGCCATTAATGACTTAGATGTATTCCATTCTAGTAATCAACACTTGTTACACGGTGATGCAAATCCTGATAATATCATGAGTGATAGTGAAGGTTACTTGAAATTGGTTGACCCAGTTTGCTTGCTTGAAAATCAAGTGAATATGGTAAATATAGAGTACGAATCGTTAACCCAAGAAGCTGAGAAGAAAGTATTTATCAATTCATTACTACAGTTAGTTGAGAAACAAATGTCTGCAACGATTGACGAGATATATGTCAATTTAAAAGAAGTAAACCCATCGTTTAATTTAGAACATGGCCTGAAATTGTCTGATTTGCTTGATAACATTGATGTCTACAACTCCGATCACTGGAAGCTAATGTTAAATCATCGACCAATGATGCCTGAGCTATCAGTGCTTAATGATTTAACTTACTATGATACTGGTGAAGTGAGAGATTTGGTTACCGAAGATCTAGATGATGAAGATGACGTTTAATAACACAATATATATA
ACCGTGGGCGAGCGGTGCCTCTGGCGAACGCAGTGGGTCCCACTGCTTGTTTGGACTGGATTTGACTTGTATTGGGCCAAGTTAATGGGCTTGGAAGTGTTTGGGCCTTTGAAATTGGCCTTTTATGTGGTTTAGGGCTCTGTCTGTTGTAAGTGATATGTGTGTAATTATGCCTTGCTGGTCTGTGTTTGGAATTTAAACGGTGAATGTTTTATTGAATACGTACGGTTCGATTACATTTATTCCTAGAATATCTGGGTTTTCTAGTACAAGTATATCAAGCCTTTGAATTATGTCTTCTATCTCGATCTCATCTATTTTTGCCCCGTTGTTTGCGAATAGGAAATTCGCTATGATGTTCCCTTCAAAGCCGTTGAAGTCGAATGGAACGTGCATGTCTCCGTACGTGTACTTGACGATCCCTTCATACTTGATGATCGCTGATGACTTGGTGGATACCAACCTCATGTGAATGAATATCTTCATGTCCTCCATGATGCGTACGTCGACTGTGAACCTGACTCCCTGCTTGGTTGTCCCGCTCCTTGTCATTTTTGCTTATTGGATGGAATTGGTTATTATGGCTGTGTTTATAGATCCAATGATGAGATATTTTGTGTTGTTATGTGGTTGTTAGTGATCCTTGATCATGTGATTGTGGATTAAAGGGTTAAAGATATGATGGAGATGTACTTCATGTGTTTGATGTTGGTTTGAGACTTCTATACATGGGTTTGTACCGTATATGCCTCTATATACGGATAGGAGTAGAAAAAGGATAAGAAAAAGAGAAAACTGAACTGAAGAGGAAAGAAAAAAGAAAATAAGGAAAGAACTACTAATCAAAAAAAGAAATGGGAGCGCAGCGACCCGAAACAGGAAACCCGAGGAAAGAGAAAAAATAAAAAGAAACAAAAAAATAAAAACTCGAAAACGTCATCGTTTGAGAGGAGATAAAAAAAAGAAAAAACTAAAATAGAACCGAGAACGACATCGTTCG
CACGACCAGTGATCGAACAACCTGAATCATTGGTGACCCCAACCCTGGGTACCTAGGTGCAATGGCCCCAATCTGCGGATTAAAATAAAACCTGAGATCGCCACTCTCATTAATCACAACTAATATTTGGAAGTTTTCAAAATGGCAAATGAGCACAAGAGTCCGCTTGACAAGCGTGTCACTGACCTCTTCAAGGACATACCAACTGATATCTCCACTCATTTGATCACTGGTGAAACCTTTTCTAATGAAAGTTTTCAGGCTATCCCAGTTTATACCTTAACCAATGTCACAGTTAAGCAAGCTGTGCATCTCTCATACAAGCTGTTTGAGAGTATGAAAACCACAAAGTGCGCTGCGGGATATCAATATGCCATATATCTCTTAGCGCAGAGACTGTTGACACCTGCAGCAGGATCAAATGATCTGGTGTTCAAAGACTATATTCCTCAGGGAGGATCGGATCTTCCACAGGAAATTAAGAACAAAATATACGTCACCACAGAATTGTCAGACTCGCAAACAGCTGGTAAGTCAGAGGCGGAGAAGAAGAAAGCAACTGCTGACCTTATTTTCGGAGACAATACAGATCATGACCTACAACAGGTGAGATCTCAAGATGATGAGACTATCATTAGGTTTGGGAGTTTCATCTCTGCTTTCCTGATGAAATTAATTGTTAAACAACAGAGCAACATAGTAGATGGGTGGAACGGGATGCTAGAGAGATATACCAATTTTTATGGAGAATCACCTATAACAGCCGTACCGAAGCCCAATGCAGATTGGTTAGCAGGGTTGAAGAACTATCTTATCTCAGATCCCAAAATTGGGCACACCTGGGTCAGGGTTATATCTGCTGCTGAGAATGCACTATCAGTAGGGGACAAATCTTTCCAAATGGTCAGATATCTGGCATCACTCCCTCTTTCTCTGACTGGAATGCACGCATATAAACTCTTCTTAGAGGTCCAAAAACAATCTAATTTGGGGATGCAGT
ATGAATAAGAATAAGAAACAAAAACCAAACACTAAAATGAGGAGTAATCCTCAGAAAAACAAAATTAAATTGGTTAATAAAAAATTGCAAACTTTCTTTATGGCCTTCTTCCAAATTCTGCTGGCGGTGTTCAAGAATTTTAAGGTTTCACTCCAACTGAGGTTCCTGGAAAAAGTTTACCGGACTGTCTTTAAGAACTTGGCAATCAGGAGCCCTAAAGGAGCTGTGGCTATAATGAAATGGGGTGTCGGTTACCTTAAGAAGAGAAAGCAAAAGAGGCAAAAATCTAGTGGTGGCTATGAAATTGAGGCTGCAAGACAGGCTCTCTATCCAATTACTTTAGGAGTTATGGTCATTTTTTGTGGCTATCAGAGTGGAAATGAACCTGTGTGTGTCGATTTCAACAATCAGACTAACATCGTTCCTTATGAGAATGGGAAAGTTATCTTTGGGAACGTCACCATTGTCCCTCCAATTGATAGATTTGGTCTTTTGATTCCAACAGACAATTATGACACTATAGAGTGCGTTAGGATGAGTCCTGGCATTGAATTGAGTGAAGAAGTTTGTGGATTCATGGGGCCAAAGTATGATGTCCTTTTGAGAACACAATGGGGAAAAAGAGAGACAGAACACATGCACAGAACTAGAAGAAGTGTTACAGAGACAACCCATGAGAGCTCTGGTGGAGAACATTGGGATTATAGTGAATACCTCACAGATTTTGAACACAAAATGAGCAAGTACAAAATGCCAGTACTTATAATATTGGTGGGATATTTGGTTTTAAAAACTCAAAATATGGCATTATTAATAATACTTGTGATAGCCCAATTCTACCTCGCTGATGCTGGGCACTGCCACGATCCTGAGAAATTTGACATCATAGAAGCTGGTGGCTACACGAAAATGACAACATTCCTTAAACATGACAAATGTTTCATGGTTAGGGTTCCAGAACATGATGTGGTTGAAATAACAGTTGTTAAGAAAACAATTA
TTAAAACAGCCTGTGGGTTGTTCCCACCCACAGGGCCCACTGGGCGCTAGTACACTGGTATGCCTTACCTCGGTATTACGGTACCGATGTATATAGTACCTTTGTACGCCTGTTTTATATCCCTCCCCCACATGTAACCTTAGAAGTTTACACAAACAAAGACCAATAGGAGTCCAACACCCAGTTGGATTGCGGTCAAGCACTTCTGTTTCCCCGGACCTAGTAGTGATAGGCTGTACCCACGGCCGAAGATGAACCCGTCCGTTATCCGGCTACCTACTTCGGGAAGCCTAGTAACATTCTGAAGTCTCTGAGGCGTTTCGCTCAGCACGACCCCGGTGTAGATCGGGCTGATGGGTCTCCGCATACCCCACGGGCGACCGTGGCGGAGGCCGCGTTGGCGGCCCGCCTATGGCGAAAGCCATAGGACGCCTCTTAGATGACAGGGTGTGAAGAGCCTACTGAGCTGGGTAGTAGTCCTCCGGCCCCTGAATGCGGCTAATCCTAACCACGGAGCGTCCACCAGCAATCCAGCTGGCAGGGCGTCGTAACGGGCAACTCTGTGGCGGAACCGACTACTTTGGGTGTCCGTGTTTCCTTTTGATCCTATTTTGGCTGCTTATGGTGACAACGATAAGTTGTTATCATAAAGCTCTTGGGTTGGCCACCTGGAAAAAGTTATCAGTGTTTGATATTGTTCGGCTCTCACGCCTACCAATAAGACAAGCCCTATATTTACTTGTTGCATTTTACTCGTCAGAAGAAATCACAGAGTATCATTTGGATTTGTTACTCACATTAAGGACAAGATGGGTATGCAAATGAGTAAGAACACCGCTGGGTCTCACACCACTGTGACCCAAGCCAGTGGAGGCTCCCACATAAATTACACCAACATTAACTACTACAGTCACTCCGCGAGCGCTAGTCAAAATAAACAAGACATCACTCAAGATCCTAGCAAATTTACTCAACCTATGGTAGATATCATGAAAGAATC
ATGAGATATTATGATAGTGTAGGATATTGACTATCTTACTGCGTTTCCCTTATCGCAATTAGGAATAAAGGATCTATGTGGGTTGGCTGATTATAGCCAATCCTTTTTTAATTTTAAAAAGCGTATAGCGCGAGAGTTGGTGGTAAATGAAATGAACAAATTAACTAAAAAGCAACGTTTGTTTGCAGAAGTATATACAATACCTGGTACTGAATGTTATGGCAATGCTACTAAGTCAGCTGTGCATGCCGGATATAGCGAAAAGACGGCGTACTCACAAGGACAGCGTATGTTGAAGAATGTTGAAATTCAGAATTATATCAAGGAGGTTGAAACAAAACTCTTTGACGAGAATATTATGTCAGGTAAAGAAGTGTTGTATAGGCTAACTAGAACAGCTAGAGGAGAACACACGGAAGTTGAAGCTGTCGTAACAAAAACTGGAGACTATAAAGAGAATCCGGATACTGGCAAAATGCAATTAGTATACGATGAACACATACAACTTGTTACTAAGTCACCTAAAATAAGTGACCAAAACAAAGCCTTAGAGATGTTAGGTAGACATCACAAATTATTTACAGACAAACAAGAAGTCGACCACAAAATACCGATGTTTGTTGATAATATTCCGGAAGATGATTAGTCATGTATGAAATACTTGATCTAAAAAATAAAATCGGTGGTGGCTACAATAAGTTTTGGCACAACAAAAACTTTTACCGTGTTGTTAAAGGTTCAAGGGGTAGCAAGAAAAGTAAAACTACCGCTATTAATCTCATTTATCGAATAATGAAATATGATTGGGCAAATATACTTGTAGTCAGAAGATTTAGCAACACTAACAAACAATCAACGTATACAGATTTAAAGTGGGCAACTAACCAATTAGGCGTTGCTCACTTATTTAAATTCAACGAAAGTTTGCCGGAAATAACGTATAAACCTACTGGACAAAAAATACTGTTTAGAGGTTTAGACGACCCATTGAAAATAACAT
ACCGGATGGCCGCAAATTTTTGGTGTCCTCTCGGCCCAAGGCCCAGCCCAAATCCCCGGCCCATGATTCAACCACAACTTTACCCTTTTGGACCACGTAAAAGAATACGCACCAACCGCGTTGCTTCTGACAAGTCTACATATTTATGCTTTCTTGACTAAGACGTGGTCCTTTATCTATAAATGATAATGACAATTTAGGACACTTTAACTCAAAATGCCGAAGCGCGATGCCCCATGGCGTTCATTGGCGGGGACCTCAAAGGTTTCCCGCTCTGCTAACTATACTCCACGTGGAGGTCCTAAATTGGACAAGGCCGCTGTGTGGGTCAACCGGCCCATGTACCGGAAGCCCAGGATCTATCGGACATTCAAGAGTCCCGATGTTCCCAAGGGTTGTGAAGGGCCGTGTAAGGTTCAGTCTTTCGAGCAGCGGCATGATATATCTCATGTTGGGAAGGTGATGTGCATATCTGACGTGACCCGTGGTAACGGTATTACTCATCGCGTGGGGAAACGTTTTTGTGTTAAGTCTGTATATATTTTAGGGAAGATCTGGATGGACGAAAACATCAAGTTGAAGAACCACACTAACAGCGTTATTTTCTGGTTGGTAAGAGACCGTCGACCGTATAGTTCTCCTATGGATTTCGGCCAAGTGTTCAACATGTTCGACAACGAGCCTAGTACTGCAACCGTTAAGAACGATCTCCGCGATCGTTTTCAAGTGATGCACAGGTTCTATGCAAAGGTCACTGGTGGTCAATATGCGAGCAACGAGCAAGCCTTAGTTAGGCGATTTTGGAAGGTCAACAACCACGTAGTCTACAACCACCAGGAAGCAGGAAAATACGAAAATCATACTGAGAACGCTTTGTTATTGTATATGGCATGTACGCATGCCTCTAACCCCGTGTATGCGACATTGAAAATTCGGATCTATTTTTATGATTCGATAACAAATTAATAAAATTTGAATTTTATATCATGATTTTCGAGTA
TGCTAAACGAAACGATTTAGGGTTTCGTGGCATTTTTGTAAATAATATTTAGGACTCCAGGGGAGGACGCCAGGAGAGCTCTCTCTAAAACCTATTGTTTTTGGTGTCTTGGTGTCCAATATATACTAAAAGCCTCTGGGGAACACCAGGGGCAAAAGCGGCCATCCGCAATAATATTACCGGATGGCCGCGATTTTTTTGGTGTCTTGCGTGGGACCACGCATTAAATGAAATCTAACCAATCACATGCCGCCTGACAAGGTTAGCTATTAAGGCTAACTGAGTGCGCTGTGGGCCTATATAAAGACATGTGATTTCAATTTATGCTTTACTTCGAAATGCCTAAGCGGGATGCCCCGTGGCGTTCTATGGCGGGGACCTCTAAAGTGTCCCGCAATGCTAACTATTCACCTCGTGCAGGTATGATCCATAAATTTGATAAGGCCGCTGCTTGGGTTAACAGGCCCATGTACAGGAAGCCCAGGATTTATAGGACGTTTAGAAGCCCAGATGTTCCTAGAGGCTGTGAAGGGCCTTGCAAAGTCCAGTCTTATGAGCAGCGGCATGACATTTCCCATGTTGGTAAGGTCATGTGTATTTCAGACATAACACGTGGTAATGGTATTACCCATCGTGTTGGGAAGCGTTTTTGCGTCAAGTCCGTGTACATTTTGGGCAAGATATGGATGGACGAGAATATCAAGCTCAAGAACCACACCAACAGTGTCATGTTTTGGTTGGTTAGGGACAGAAGACCATATGGCACCCCTATGGAGTTTGGCCAAGTGTTCAACATGTTCGACAACGAGCCCAGTACTGCTACTGTGAAGAACGATCTTCGTGATCGTTATCAAGTCATGCACAAGTTTTACGCAAAGGTAACCGGTGGGCAGTATGCGAGTAACGAGCAGGCGTTGGTGAAGCGTTTTTGGAAGGTCAATAACTACGTTGTGTACAACCATCAAGAAGCAGGGAAATACGAGAATCATACGGAGAACGC
ACTTAAGATAGATATTAATATATATCTATTACACTAGCCTTGCGCTAGATTTTTAACTTAACAAAACGGACTTAAATACCTACAGCTGGTCCTCATAGGTGTTCCATTGCAGTGCACTTTAGTGCCCTGGATGGCACCTGGCCACCTGTCAGGTTTTTGTTATTAAAATCTTATTGTTGCTGGTATCACTGCTTGTTTTGCCGTGTCTCACTTTATACATCTGTTGCTTGGGCTACCTAGTGTCCAGCGTCCTACGGGCGTCGTGGCTGGTTCGAGTGCGAGGAACCTCTGGTTCATCTAGCGGTAGGCGGGTGTGTGGAAGTAGCACTTCAGACGTACCGGTTCTGTTGTGTGAAATACGGGGTCACCTCCCCCCACATACCTCTAAGGGCTTTTGAGCCTAGCGTTGGGCTACGTTCTCGCATAAGGTCGGCTATACGACGTTTGTAGGGGGTAGTGCCAAACAACCCCTGAGGTGACAGGTTCTGGTGGTGTTTAGTGAGCAGACATACAATAGACAGTGACAACATGGCTTCAAGCCTAAAACAGGGAGTATCTCCCAAACCACGGGATGTCATTCTTGTGTCCAAAGACATCCCTGAACAACTTTGTGACGCTTTGTTTTTCTATACGTCACATAACCCTAAGGATTACGCTGATGCTTTTGCAGTTAGGCAGAAGTTTGACCGTAGTCTCCAGACTGGGAAACAGTTCAAATTTGAAACTGTGTGTGGTCTCTTCCTCTTGAAGGGAGTTGACAAAATAACACCTGGCGTCCCAGCAAAAGTTTTAAAAGCCACTTCTAAGTTGGCAGATTTAGAAGACATCTTTGGTGTCTCTCCTTTAGCGCGGAAGTACCGTGAATTGTTGAAAACAGCGTGTCAGTGGTCTCTTACTGTAGAAGCACTGGATGTTCGTGCACAAACTCTCGATGAAATTTTTGACCCCACTGAAATACTTTGGCTTCAGGTGGCTGCAAAAATTCATGTTTCATCTATGG
GGATCCGATCCCGCAGACCCCGGCCCACAGGAAGGGGCGGGGCACGTGCATGGGGCGTGGCGGGAGATGAATGACCGCGGAGTTCCAAACTCCCGCACCGGCCCCTCTCTGCTCGCTCTCCTCCCCGCCGCCAATAGCTACGGCAKACAGCCCGGCCAATAGCTACGCGCAGACAGCCCGGCCAATAGGCGCGCGGTGGGCGTAGGCGGAGGAAGCTACAAGAGCCCCACGCGGGGTTCCCCCGGCACACGTGGCGGGTGGAAGGCTCCGCTGTGTCTAACCCTAATCGGAGGTATTGATGGTACTGTCGCCGCGCTCCCTCCGCCCGCTGTTTACTCGCTGACTTTCAGCGGGCTAGGGGAGCCGCCCCAGGGGGCGCCGCGGGGGGGAGGGGGTGGGGCGGACGCGGGAGAAAGGACCGAAAGGGGCTCCACGGCAAACAAAAAAAAAAAAACGTCAGCGAGGGGTCCTCTCGCCCCCATCCGCCCTGGGGTCCTCGCCCGCAGGCCGCGGTCGGCCGGCACCCGCCATTGCCGCCGCGAAGAGTTCGCCTCTGTCAGCCTCGGCGGGGCCCGGGAGATGCGGAGCGCGGCCCCGCGCCCCCAGCAGAGCAACACGGGAGCGGCGCCCCCGGGGCAACCCCCGCGCCCCCCTGCGCCGTGGGGCGCGCGGACGGCGTCGCTCCCACACGCGCGGCCCCGCGCGCACGACCGTTGGAGCCGTTGAGCCGCGCGCGGGGCTCTGTGAGTAGACCGAACGGGCCCCCCGCGGAGGTGGGCGCTCGAGCCCGGTCCCTGCGCAGGTGGTGCCCGCTGGGCGCCGCTCGGGGCTACCGGGGTCCGTCCGCGGCCGTGCCGGCGCCCAGGCGCCGAGTCCTGGCCTGGACGTGTGGCGGTGCGCACGGCGGAGCCCTGTCCCGGCAGGAGCCGTCCTCTGCCTCGGCACGCTCCGCAATAAGCGTGGGCACACGTGTGGGCCGTGCAGGGCATGAGCGTGCACA
CGCAAAATATACGATATTTTTATTCACGTTTGCGTGATTTTCGCCTCCTTCATTTCAGTGTCATGTCCGAAGTTGACAACACTGATCCAACTCTACAAGATGTAGCCTTTGTGAAGTCCAGTGGTCTGGACACAACACACCTTCGGTCATCGGAGAAAACCGCTGGTGCAAGCTACTCTGTGATAAGTAGCAACTTCAACTCTCCTGGTCTAACTGAAATCGCGCGCTACGGCGGTTACAGTGTATACTCAGGGAATCAGAACACTGATCCCTGGGTTAGGGCCACACTCAAAAACTTTTCTCGTGAAACTTACGAGCAAATCTATGGATTTACCAGACAGCCCGAAGGTGTCAAGGGAATGTATAGCTCACTGTTAAAGTTCAGTGATGGCAAGTGCAAGTTTGATCGTCTCAACCGTGTTCAACGGAAGGCGATGATTGGCGCAATTGCGAAAGCAAAGAAGGCGTTTCGTCTTCCATATAAATCCGAACCTTTGGATTGGCACCAAGTAGGTGCTCACTTCCGCCGTGACACGGCGGCAGGTGTTTCTTTCATGGGGAAGAAGAAAGGTGAGGTGATGGAAGAGATTTACCATGAAGCAAGGTGGTTAGGTCACCGGCTCAAACAAAATGGCAAAGCTCGTTTCGACCCGAGGCAGATGCGGTTCCCGCCTGCTTTGGCCGGCCAACGTGGCGGCATGTCCAAAAGGGATGCGCCGAAGACACGTTTGGTGTGGGTTTATCCGGCAGAGATGCTGGTAGTTGAAGGTCAGTACGCTCCTGTGATGTACAGGGCGTTCATGGACCAACCAGATACTCCGATGCTCACCGGAGCCAGCTCACAGCGCTTGTATACCGAGTGGCTAGTTGGCAGACGCGAAGGCGAGACTCTCCATGGTCTCGACTTTTCGAGCTTCGACACCAAAGTACCTTCTTGGTTAATCCGCGTGGCATTCGATATTCTTCGCCAGAATATTGAGTGGGAAACGTGGCAAGGAGA
AATGTAGTCTTATGCAATACTCTTGTAGTCTTGCAACATGCTTATGTAACGATGAGTTAGCAACATGCCTTATAAGGAAAGAAAAAGCACCGTGCATGCCGATTGGTGGAAGTAAGGTGGTATGATCGTGGTATGATCGTGGTATGATCGTGCCTTATTAGGAAGGCAACAGACGGGTCTAACACGGATTGGACGAACCACTGAATTCCGCATTGCAGAGATATTGTATTTAAGTGCCTAGCTCGATACAATAAACGCCATTTGACCATTCACCACATTGGTGTGCACCTGGGTTGATGGCCGGACCGTTGATTCCCTGACGACTACGAGCACATGCATGAAGCAGAAGGCTTCATTTGGTGACCCCGACGTGATCGTTAGGGAATAGTGGTCGGCCACAGGCGGCGTGGCGATCCTGTCCTCATCCGTCTCGCTTATTCGGGGAGCGGACGATGACCCTAGTAGAGGGGGCTGCGGCTTAGGAGGGCAGAAGCTGAGTGACGTCGGAGGGAGCTCCACGGCCGGGGGCCAAGATACCCTACCGAGAACTCAGAGAGTCGTTGGAAGACGGGAAGAAAGCCCGACGACTGAGCGGTCCACCCCAGGCGTGATTCCGGTTGCTCTGCGTGATTCCGGTCGCCCGGTGAATCAAGCATGGAAGCCGTCATAAAGGCAGCAGCCGCCGCGATGCCGCTCAGCGTCAGCCTCCCCAGCAAGAACTACGATTACGACTACGACTCGGTGCAGCCCTACTTCTACTTCGAGGAGGAGGAGGAGAACTTCTACCTGGCGGCGCAGCAGCGGAGCAGCGAGCTGCAGCCTCCAGCCCCGTCCGAGGACATCTGGAAGAAGTTTGAGCTCCTGCCCGCGCCGCCCCTCTCGCCCAGCTGCCGCTCCAACCTGGCCGCCGCCTCCTGCTTCCCTTCCACCGCCGACCAGCTGGAGATGGTGACGGAGCTGCTCGGGGGGGACATGGTCAACCAGAGCTCCATCTGCGACC
TGGTATCAGAGCAAGGTTAAGATTGATGGCATTCATGGGGTAAAACCCTAAGATAGGGGCCTGATTGAGTTCTACGTTTCTGTTAAGGTAAGATTTCCTTTCCTGATAAGTCGAATAATTTTTATGTATCTTTCTCAAGTAATCTTGAAAAACTGGCATGATTATTGAATGAAAAATGAGCTATTACCAAAAACAAAAAAATGGAGTTGGGAAGACAGAGGGGTTGTTTGCAGAAGGCCGTTCTAAGCCAAGTTTGGGCGTCAAAGGCCGTGTCAGACCCGGAGATCTTCTAATATCCTCCTGAGGTAATAAGCGCTTCGTGAAGTAGTTCAATAATTATGACTAGTTATTAAGAGAGCTTGGGTAAAAGGTAGCATCAAAAGTTAGTAAGACGTAAAGGAAGGAAGGAAAACCCTCAGATAACGTGTCTCATGAAGGTTACCCCTATCCTTCTATTCTGAAATTACTTCTACCTAACCTTGTATGAACTCCGACCTCAAAGAGTTTGAGAACCAATTCCTTTCTTGGAGGAATTCTTGGCAAAATTGGAAGGATCTAGATTACCTAAATCTAGAATCCTCATCAAGAGCTGACTTAGCTCACAACCTTCGGATCACTGCATATCGAGTAGATCTCGGTAACAAAGCCTTGTTTGCTCTAAGCAAACAGAACTGTCTTCATACTCTCGATCTTAGAACTAAATTGCAGGAGCAGGAATTACAGCTCCAGGAGATTGGAAAACTTTCCAAAATTGTTCGACAACAGCGAAACGATCTGAAGCTGCTGCTCTCAAAACAGGATCATTTGCAAGAAGAGATCCTTCAACTAAGGCAGGACTATCTCAAAAGAAGACCCCTGTCTAAGGAAGACGTTGAAGAGCTGGTGATCAAAATCAGCGAACAACCGAAATTTATAGAAAAGCAAACAGAAGCCTTAACGGAAGAGTTAGCGAAGAAAGTTGACAAAGTGGAAGAGCCAATTCATCATCTAAGAAAAACAA
GGTCGCGAGGGTCTAGCGCCTCGAAACCGGCTCGGAGCACAAGCAGACTCTAGCCCCCTCCCCTAGTACACAGAGCCCAGCAGGCAGCTACAGCCGCTCAACGCGAGTCCCTCCCCTTGCTCAAGCTCTTTAGTACACTTTTTGTCTTTTATACAATAGTTTTATTACTGCATAGTATAAGACATTTACTGCAGCACTATGTGATTCACTTTGATTCTTTTACATTTTTTTAAACATAATTACTAGCATTAAACCAATTATGATTAATAGCAAAACAATAATAACTAGCAGCAATAGGATAGTTACAGAACAGTCTGTGCATTTGTCACCTTCTTGCTCGTGTTCACTGTGCAGGCTTCCGACTTCTGCGTAGACATGTTCTTCACTTCCTGCTCCTCCGCAGCCACTGACACGTACTGCTGATAAGCCTACTGGGGTGCTTAAATGTGATGAGCTCCGTGAGCCAGATGGTGTTGGTAAGCCTACTGCTCCCGATAGTGCTGTTGGTCTTCCTGGGCATCCGCTTTCTTGCACTGGGTGGCCAAGCAAGCAGTAGGGATTATAAGGCCCAAAGGGCCCTGCATTTAAAAGCGTTACAGGTAAGTATGGTGTAGGTCCATCATCTCCATCACTTCTTTCATCAGTATTGTGTGGAGGATCTCCGTTGCTTTCATCGTTTTCTTGTGGGTCTCCTTCACCTAGACCTCTTGCCATTTTCTTACACGTCTAAGCTTCAGTTTGTTTAGCTGATTCTTGTAGTGTTGTCTGTCTTGCTAATTCTTATATAGTAGCTTGTTACTTCTTGGAAAGTCCAGCAAGATGGTGTCCTGTTTAACAGCTTGACCACATGTTTTACAGGACTTAAAAATTTAAATTTTAACCTTTTGACAAAGAGCAAAAATGAATAAAAAGCTACAGCTGTATGACTCTTATCTTTTAACATAGTAGCAATGCACTTACGTGTTAACTTATTTTATTATAAGTTGATGCTTGCTATTGT
TCTGATATAATATAAGATTACCTCTCAGAATCATTGATATCAAGGCTTTTTTAAAGTCTAAAAACAGACTTACTACGTTTCCCACTACGTTTGTGTTAAATAGCGACGAGTTCGGCCAATTTGTCAGCAACATTATCCTTTGATTTTTTGGACAAGTGAGTATATAAATCCATCGTGATTGCTATTTTAGCGTGGCCTAACCGCTCTTGTGCAATCTTAGCGGGAATCCCAGCCTCAAACAACAACGAAGCGTGGGTATGTCTAAACCCGTGGGGAGTAATCCTTTTTAATCCATGCTTCAATATAAATCTGTCCAGTCTTTTTCTCACGGTGTCGCTAGCAAAATTAAACAATTTAAACGATCCGTGTAAAGGTTTGATACTTTGCTTAATATATAATTTGGCTAACGACATGGTCTCAGCGTCCATTGATATAGTGCGATTGCTTTTTTTGGTTTTAGGAGATTGTACAGCCCATCCTTCTTTTGTATAAGCAATGGTTTTTGTAATGCTGATAGTATTGTTGCGGAAATCAAAGTCGGTATCTTTTAAAGCTATTAATTCACCAATCCTAAAACCGCCATAACTCAGCAATCTATAAATCAGACGCATCTCTAGAGTTTCTTCAGCTTCCACAAGCCTCAAGAAAGTATTCAATTCCTCTTTTGTGTAATATTTTTTGGTGAGTGTATCCACGTTTTTGTAAGTGCACTTTGATCTCAACGTCTTGTTCATTGGGTTGTTATCAATAATACCTAAGTTGACAGCAAATTTAAAAATTCTGTTTGCTAGACTTAGATAAAGCGTATATCCGCTATATCGAGACAGGCAATTCACAAATTTTTGACAAATCATGACAGTTATCTTCGTCATTTGCAGTTGCCCTAAATGTGGCTTTAAAATTGTTTTATAGTAATTTTGGTTAACCAGAAATGTTGACGGTTTGACTGTATTTTGGTACTGCTCAAACCACAGTTTAGCTACATCGTCAAATGTAGTTT
CTCAACTGGAGACACACTTGAGCATCTCCTCCTATTAATTGGAGACATTATATAGGTGTCTCTAAAGGGCATTCTTGTAATAAGTTGAACTTTAATTTCAAATAAAAGGCTCAAAAGGCTCAGAACACCCAAGGGGCCAACCGTATAATATTACCGGTTGGCCCCGCCCCTTTTGAAATGTGGACCCCGCGCACTGGTTGGCTTCGTCTCCATTTGAAAGTGGGTCCCCATCTTTTTCTCTTTCCTGCAGATACAACGGTGGTCCCCGCATATAGATGTTGTCAGCTATGGATATTGCATGTGTGGCCCACATGCAAATAAATAATCTGCGGGCCAATCGAATGACAGCTTGTGATACTAAATTATATTTAGTATATTGTTCATGGCTCTGAGTGTAATAAAAGGATATATGTTAGTTAACGTTTAATATTAGCCATTCGATATTATTGATTGATAGTCGTCAATCTGACAACGACCATTAAGGACAATTAAGGCCAGTAGCGTAATTGTTTATGTATTATATATAGGGTGCGAAATACAGGAGTTGGAGAATATCATTTATTGGAAGTATATACATTACGTTGTAATGTATAGTATCAGGAAGCAGTCTAGAAATCTCCAAAGGAAATGGAACAGCAATATCACTAACAGGTATCCAATTAAGCGTAAGTATGTTGCCGGGCATACGAGACCATGTGTTAGGCGAAGATTGTTATATGAGCCAGTGGAGAGACCGTTTGGCCATAATGTTTTGTGTGAGAAGCAACATGGTGATGTGTTTAATTTGCAGCAGAACACAAGTTACACGTCGTTTGTGACGTATCCTTCCAGGGGACCATCTGGTGATGGGCGTAGTAGGGATTACATCAAGTTGCAAAGTATGTCTGTTTCGGGAGTGATACATGCGAAGGCTAATGGCAATGATGATCCTATGGAGGTGTCGCCTGTGGTTAATGGAGTGTTCCTGTTTAGCTTAATCATGGATACAAAGCCTTATTTA
TGACACTGACCATGAGCCCCAAATATCCCCCGGGGGCTTAGAGCCTCCCGCTGAAAAACATTTCCGCGAAACAGAAGTCTGAAAAGGTCAGGGCCCAGACTAAGGCTCTGACGTCTCCCCCCGGAGGGCAGCTCAGCACCGGCTCAGACTAGGCCCTGACGTATCCCCCTGAAAAGCAATCATGAGCTCAGACCTCCGGGAAGCCACCGGGAACCACCCATTTCCTCCCCATGTTTGTCAAGCCGTCCTCAGGCGTTGACGACAACCCCTCACCTCAAAAAACTTTTCATGGCACGCATACGGCTCAATAAAATAAGAGGAGTCTATAAAAGCGTGGAGACAGTTCAGGAGGGGGCTCGCTTTTTTCTCCTACGCGCCCGCCGCCCTACCTGAGGCCGCCATCCACGCCGGTTGAGTCGCGTTCTGCCGCCTCCCGCCTGTGGTGCCTCCTGAACTGCGTCCGCCGTCTAGGTAAGTTTAGAGCTCAGGTCGAGACCGGGCCTTTGTCCGGCGCTCCCTTAGAGCCTACCTAGACTCAGCCGGCTCTCCACGCTTTGCCTGACCCCGCTTGTTCAACTCCACGTCTTTGTTTCGCTTTCTGTTTCGCGCCGTTACAAATCGAGAGTTCCACCCCTTTCCCTTTCATTCACGACTGACTGCCGGCTTGGCCCACGGCAAGTACCGCGGACTCTACTGGCTCGGAGCCAGCAGCAGCCTATTCTATAACACTCTCCAGGAGAGAAATTTAGTACACAGGTGGGGGCTCGTCCGGGATACGAGCGCCCCTTTATTCCCTAGGCAATGGGCCAAATCTTTTCCCGTAGCGCTAGCCCTATTCCGCGACCGCCCCGGGGGCTGGCTGCTCATCACTGGCTTAACTTCCTCCAGGCGGCATATCGCCTAGAACCCGGTCCCTCCAGTTACGATTTCCACCAGTTAAAAAAATTTCTTAAAATGGCTTTAGAAACACCGGCTTGGATCTGTCCCATTAACTACTCCC
TTATTCTAAAAAAAAAATATTATTCAAGAAAAATGAATAATTTCATTTATTTAATGCTTTTACCCGTAGTGGCTGGGTGCAAGGATGTCGATTGAGGGGAGAAATCGAGAATTGAAGATCACTTACCATGTATTGAAGTACATTAAATATTTTAAGTAAATAAACTTAAGAGTTGAATTTATAATCGTTTGATCTAGATAACAACAGATCTATTAGGCACGTGTACTTATTAATAGTGATCATTTTTAAGACAGTAATAAGAAGCTTACACATACACACCGATATATAGAACATATAAAGATTTCTTAAAATATATTGTTAGAAGCTTAACACTTTAGTGCTTAGGAGTATTGAGTTGCTTACGCGTTAGACTCGTAGGAAGAGCGTGAATTGTTAAGGTTGTCCTGATGTTAGGTTTGTCCTGATGAAATAAAGGACTGACATTGCAAATCAATTGCAGCATAAGAAGACCGGATGCATATACTTTTCTCGATATACGCATCAAATCGTTGCTATAAAAAATCTGGGTAAATTCCAAAACAAAGCTCACTACATAAAGTGAAAACATGGACGTCGGCATACTAATGTTCGTACTTTCTGATTAAAAACCATTTAAATAATACATTGTATTCGTAATTCGTTTAAATTATCAGTTTCCTGGTAAAGTATATAAATAGTAATGGTAATGAAGTCACGTAGCCGATAAATTTGACTTCAAATGTGCGCACCCCGTAGGTATCACACATGTTATGCGTGGCTAAAACATCAAAACATTGCATCATGGGAAATAATAAATTCCCCAGTTATGTGGCTGGTTACAAACAGTAATAGCACTAACATTTGGTAAACATTTTGCCCCTCCATCTTGTTTCGTGACTTATACGGTAGACATCAGCTCAGGCATTTTTTGAAATAGAGTTTTCATAAAATGTCGAGTTTTAATCTCATATAAGCCATGAAACACCTCTCTTCGTTGTAACACATGTGGTGAAGATGTAGA
TGTGGTGGGAAGACCACCCGGAAATAAGCAAGGGCCAGCCCCCCTTTACTTGCCCGGAGGATTGGCTGGAGTGTGAGGAAGATAGTGAGAATGAGGAACTCAGTGTTTCTCCCCTCACAGGCTGGGAGCCTCATAGAGACTTAAAAAAGTGGGTAAATTTCGCCCTACCTTATGGATGGAGCCTTATGGACCCGCTAGGTAATCGTTTCAGGTCCCAGAGGAAAGATGATTCCGATGAATCCACTAGTACGGATTCTGAAGAGGAGTTACAAGAAATACAGCAGATCAACCCCGCTGAAGTAGGGCCAAGCAGGCCTCCCGGCGGGTACTCTAAGCTGCGCAGGCGCCGTCGGGTTCCAGCTGCTCGACTTTACGCAACTACAGACAGTAGTGAAGAAGACCTGGATCTGAAGACATCTCAATAAGGAGCTGGACTGTTTGAGATCTGTGTGTGATTACATTGTATTAAGATAGCCTGTTACTGGGGTTCGGAGGATGGCTCATCAAGCTAGTAAGGAGCTCCCTGAAGCCATATCCGAGGCTCAGTAGAAAGACAGTACCTCGCCTGTGTGGGTTCGAGGTCAGGCGGTATGCTTTCTACTTTTTAGATGTATAACTAGAAGAATAAGGTTAAGGAGATGCTTTTTAAATAGATAGCTTAGGGAGTAAGTTAGATAGCTTAAAGAACAAGTTAACTGCAAGTATCGCTTATGCTCAGAATCAGGAAGTAGCTTGCGTCACCAGTTATAGAGAAATAAGAGCTTGAAAGTTAACCGCAACATAGGATGTGAGTCATAGCTATTTTAGTAAGTTAGCGCTTGGGAACTGAGAGAACAAGGTTCGGATCCCATATCATTATAATAAAATATATCTTGTATAAGTAGTTAGCTTACTGTAAAAGGGGGGAATTATTGGGAATCCCATATTGTAGGAAAAGTCAGTTGGATAAGGATATAAAACCCTTAGACTGTAAGGAAGGAGGAGCTCTTGAATCGGCTGC
ACCGTGCAGCAGCCCCGCTTTTGCCGTACGCTTTACACGTGGGTGACGATTTTATTGGAATTTGCAAAAGTAAAGTTATTTGTTTTATTCAGCCAATCATTGAATGATTGGCGCGCCTAATTGTTAGTGCCGGTACTTGCTGCGTAAGTTTCAAGAGAATATTAACTGCTTTGCGCTATTATAAATTGAATTTGAATTGGATTGTACTGCTGTGGGTCCTTATTCGATAAGGATAATGCCTAAGCGCGATGCCCCATGGCGCTTGATGGCGGGAACCAGTAAGGTTAGCCGCTCATCTAATTATTCGCCTCGTGGAGGCGTTTCCGACTCAGGTTCTTATCTTCCACGTAGATTTAGCAGGGCCTCACTATGGGCAAACAGGCCCATGTATAGGAAGCCCAGGATCTATCGGACCTATAGGTCCCCTGACGTTCCTAAAGGTTGTGAAGGGCCTTGTAAGGTCCAGTCATTTGAACAGCGTCACGATATTGCTCATACAGGGAAGGTCATATGTTTATCAGATGTTACACGTGGTAATGGTATTACCCACCGTGTTGGTAAACGTTTCTGTGTTAAGTCTGTATATATTTTAGGTAAAATATGGATGGATGAGAATATTAAAGTTAAGAATCACACTAACAGTGTTATGTTCTGGTTAGTTAGGGATAGAAGGCCGTTTGGTTCACCGATGGATTTTGGACAGGTGTTCAACATGTATGATAATGAGCCAAGTACAGCGACAGTTAAGAACGATCTCCGTGATCGTTATCAGGTCATGCATCGGTTTTCTGCAAAGGTTACTGGTGGACAGTATGCTAGCAATGAGCAGGCTCTCGTGAGGCGTTTTTGGAAGGTCAATAACCATGTGGTTTATAACCATCAAGAAGCCGCTAAGTACGAGAATCACACGGAGAATGCGTTGTTATTGTATATGGCATGTACTCATGCCTCTAATCCTGTGTATGCAACTTTGAAGATACGGATCTACTTTTATGATTCG
ATACACAGACAGTGGGAACCAACCGTGCTAAATATTTAATTTAATTATTGACAAAGTAACAAGATATGATATAATTAAACTAAGTTAAAAGCCTAACGACTAAATTTCTAGGTAACTTACAAAAAGGTGTAAGTGAGAACTAGATAAAAATTACTTAACATGAAAACACTACCATAAAATAACAGATAAGGAGGGGAGTACAACGACTAAAAAGAAAACCCATGAAGAATTTAAAAGTGAGTTAGATTATAAATTTAATAATGAATTTATTCTTTTAAGTAATTATAATGGTATAAATTCACGTATTAAAGTAAGACATAAACACTGTGGATACGAATTTGAACCTATAGCTAAATATTTATTAAGGGACGGAAAATGTAAAAGATGTTCAGATAACAAGAAAGGTAAAAAAAGAAGAAAAACACATGAACAATTTTTAAAAGAAGTACAAGAAATTCACGGTAATAATTATCAAGTTTTAACTAAATATAAAACTAGTCATGATAAAGTAAAAGTTAAGCATTTATCTTGTGGTTCGGAGTATAATATTAGACCAGATTCATTATTAAGAGGCAGTCAATGTAAGACTTGTCTTAATATTAAGTTATCTAAGGATAACTTAAAGACAACAAAAGAGTATAAAAAAGAAATAGAATATATAACTCAAGGGGAATATATTCTTATAGGAGAATACACAGGAGTTAAAAATAAGGTAAAGGTTAGACATAATTTATGTGGTAACGAGTACTTAGTTTATCCTTTTATGTTTTATCGAGGAAGAAGATGTCCTAAATGCAATTATTCTAGAGGTGAGAGATTAGTAGAGGTTGTTTTGAAATCCCTAAATATTGATTTTGAACCTCAGAAAAAATTTGAAGGATTAAAAAATATAAACCTATTATCTTATGATTTTTACTTACCTGAATATAATGTCTTGATTGAGTATCAAGGACAACAACATTATGAACCTGTAGAGCTTTTTGGAGGAGAAGATTACTTT
AAGTTTTTTCCTGCCGACCCACGTATCAAAAGGAACAATGATCGTACGAACCGTTTGTCGAGCAAAAGAGAAATGCCTAGAAAAATACAAGAACATACTAAAATACAAAGAACAACTAGCAAAACAAGATCAAAAAGAAAACGAAACTACCTCAAATAATAAAGACACATCATCTTCAGTCCCAAAACCCTCAAATTTTAGAAAGACAAAAGTGCAGAATCAATACAACCGCGTTTTTTCAATAGACGAGAAAGTTGCTGAGTATGAAAAAATTCTTAATGATAAAGTTAACATGATTGATGCCATTTTCAATAAAGCAGAAAAGATCCGGGATTTATTCATCGGAACAGAACCTTTGACTAAAGAACTAATAAAAAACGAATTGCAATATGGAGCTATTGTTTTAAATAGAGCGAGCGATTTAATTTTGGCTTTTGCCGATAACAACGAGCCACGTGAACCCGAATTTGTGCTTAATACAGATATGATTGTTAATGATTTAAAGCCATTGCTACATCCTACCAGAATATTTGATTATTCTAGTTTTGGATTTGATGACGTAAACAAGTTAGCTATTAATCCTAAAATAAGATATTTGCCTAATTGGAGCATTAATTATATCCGCAAATGCATACAGTCATTTTTCACTTCAAACAGTAATATCGAAGTTCAAAATCTTCATAATTACAGCAATCATTATGATAACAGAATTTACGAACATGCAATGCCTAATGACGTTAAATTACAAATTTTAATTGGATTGGACAAAATGTTTAACAAGTTAAGTATCCAACACAGATTTGGTACATTTGAAACACAAATCTTAAGTTGTTTTTTTATGAAGCAAAAGATCTGCGAGTATGAAGCCTATATGCATTTACCTGATTGTGTCAATAAAAGCAAAAAATTGAAGAAAGGTACCGAAACAGTATGTTGGCAATATTTAGCTGAAATTATCAAACATTACGAAGGAATACCATTTTATCATCACACTCATAGT
CCTCTTTGAAAATCTCTCAAAAAATCAAAAAGAAAAGTTTTAGCTGATTTAATCTAAATTAATCTATTTTAATCTAGTAAAATCTTGCTAAATCTTAATAATCTCAAATCAAAAGGAAATTATATGGCTATATGCTCATATTTTGGCTCGTATGAGCGTGTTTATATCATTACGATATAATTCAAGTCTAATTAACTTAACGCTCACAGGAACGAAAATATAGGCTTTAAACGATATAACCACATTTAAAAGAAAGGATAATATGCAAACACAAAAAGGTGGCAGACCCACAATTTTACCTAAGATGTATGAAGAACCGCTTTTTAGCCAAATCATTGATAAAATTGAATCAGGCTGTAATGACAGAGAAATCTACACCAGTTTGCATTGTTCGGCTAAAACTTTTAGAAAGTGGCGAGATGACAATATAAAGGCGTATGACGAAGCTAAAGGTATCGCTAGGGGAAATCTATTAGAACTAGCTGAAAGTGCCTTAGCGAGCAAACTGACAGTCAGAACGCTAAAAGAAACAGAAACAATATATGACGCTGACGGAAACGTTGAAAAAGTAAAGGTTAAAGAGAAAGAACTTGATAAAGATAGCTTGGTAGCAATGATGGTTGCTAAGGCTGGAAACCCTGAACTTTATAATCCTACTGAATGGCGGAGATTACAACAAGAAGAATCAAGCGCTCATGACCTTAAAGCTAAAATTGAAGAACTTGACGACTATAAGCTAAGTAAGTATAAAACGCCAGAAATCGAAGTCCCAGAGGGGTTTGAATAAATGTATTATTTAAATAAAATGTTGGAATACAACAAAGAAAACGGCATTATTATTAATAAGTACATTCGCAAGACTATTCAGAAGCAAATACGTATTCATAACAAATATATTTATCGCTATGACCGTGTTACGCAAGCTATTGAATGGATAGAAGACAACTTCTACCTGACTACTGGTAACCTGATGAAAATTGAGCTACTTCCGACACAGCGT
AATACAAACATACAGAAAACAAACGAATTCAAGCAATCAAGCATTCAAGCGCTCTTTTATTTTACAAAATTTTCAAAGATTCTTGCTTTCTCCACTCCTTAAGTTCTATTAGTTTTCATCAATTTCAATTGTAGTTCACTCTCATTCCATCCTACAAGGGACGATGGCAGCACAAGTTATTTTCTCGTATCTTAAGAGCGGCAGTGGAGTTACCACAGACGCATGTCGTGCTCAGGCGATGCAATTCACATTTGGCAGTTTTACGCCTGGAAAAGTTAACTGGAACACTTTATCCAGTGCAATGATTGAGGAGTATGAAACTCGACAAGAAAGTTTTGAGCTGGCTTGTGAGAAGTTTCGGAAAGAACGAACAGATATGCGTATCGTTCGAAGGAAGGAGACCTTTCAGTATTCGCCTAAAACCAAATACCAACTTAAAGGGGCGCGAAGAAAGGAGAGGAAAGAAGAGCAAGAACGGAAGTTTCTTGCATCTAGTGACACAATTGTCGCACGAATTGTGTTCCCACCTGAGGCAATGAAAGTTGAGGCCCCAGTGGAGCCCATCCGCTTTCCTCCTGTGGTTGTGCGGAAGGTGAGGAAGCAACCAAGGCCGAATATTACGCGAGTTAGCACTGGTAGTTTCTCGCTCTTCATCAAGGAGTTGGTGAACACTTGTGATGATAGGCAGATACCTCTTGAAATGATCGCCAACAAGAGAGAGAGAGTCCATGTAAGGATTCGAAGGTTTACACCATCGCACCGTTGTGCACAAGTAAAGACACTCCACCACCGAGGCATATATCAGAATGTTGATTTTGAGTGTCCAATAGCACTCAAGAGTTTATTTGGTCTCATCGCACAACATGCATGGAAAGGCCAAGATGTCGACGAACTTAAGATTTCCATAGGGGATAGTGGTCTTTGTATTCCACATGGGAAACTCATCGGACGGGTGCTATCTGGTGATTCTGACTTCTTTACAGTCAGAGGTAGATATGGT
GTTTATTTGAGCGATGGTCATCACCGTGCAAGGTGCAGATCTAGTCAGGAGGGCTTTAAATCGATTATTTAAGTATGGGAGGATAGATGGAACTAAGATGTATTATGAATATTACAGATATTCAAGTAAAATGAGGGAGACTAGGAGGAAAAAAGGGACGAAGTATAAAACAGATGATGAGTTTTTAGAGCGCGAGAGGGATGCGGGGAGGTTGAAGCTTTATGATCTACAAGTGATACGGGAAGCGTCTTGGGAAGATTTGTTGTATGAAAATGTTCACACTGCTGAGTTAGATATTTATGTTAGATCAATCTTGAAATTAGAGGACTTAGAGCCAGAAGAAGAATTTTTGCGAAATTACGCAGTTTATGATGGTGTGCACCCGCTGAAGGATTTCGTTGAAATGAGAGCGAAAAATGAAATGCAGATTTTTGGTGATATGCCCATTAAGGCGTGGATCTCAGTATTGATGGAAATCTCGCGCGAAACAAAGCATAAACCTCTTGGGTTAATGGTAGCTTCGGATTTTGTCGGAAGATTTGGTTCGCCTTTTGAACAGAATTTTAGAGATTTGTCACAGATTAACGAATATGGTTATTGTTACTCAAGTCCATTATTATTTGAGATGTGTGTAACTGAGTCAATTTTGGAATTTAATATGTGGTACCGGATGCGTGAAGAAAGAATACAGTCGCTGAAATTCGGATTGGAAGTGATTGATCCTTTCAAACTGATACGAGAATTTTTTGAAATATGTTTGCCGCATCCTAAGAAGATAAACAACACGTTGCGCTCACCGTATTCGTGGTTTGTCAAGAATTGGGGTATTGGATGTTCGAGAGTGAAGGTTTTAACATCGATTGGAGGTGAGGATCGGAATTCAAAGGAAGTTTTTTATACTGGTTACCATGAAACAGAGAACCTATACTCAGAGATTGTCCTGAAATCGAAATTTTATAGAGAAAGCTTGAAACAAAATATGACGAAAACGGAAGAGGCG
CGTTATAGTTGTCAACAACAATCACTCTGTCAAGTAATGACATGACCGGTAGGGGTTATATTAAGGGACCGCTTTGGGGGTTCAGCACAAATGGCTGACGAGGACGTGATATTCGTGGACCGACTGCGAGCTCCGTGGTGTATCCTTTGCATGTGCTGTAAAAGATCCCTAACAAATGACGAGAGAAAAGATTTTTTAAATAAGGGTTTAAAAACTTTTAAGAAATGGAATAATGGGAAGAAGCGTTCGTTTGGCTGCTGCGAGACTTGCTGTGTATTTTTAGCAAATGAAGAGGCAGAAAAAACTCGCGCAGAAGAGATTCATTTAGAAGCAGATGGTGTGCAGCTTTTTTGTGGAGCCCCTTTGAGAGATATTTCCATGAACTGTCGCTATTGCTTAGCTGTGCTAACTTTTTATGACAAGTACTTAAATAAGGAGAACAGACTGCCCTTTTGCCTACGCAGGAAAAAGTGGAGAGGCACTTGTGAGAAGTGCCTGAAAGACAAAAAACAGTGCTGATCATGCACGATCCAGCATTGTTCTCGTCCTCAGGAGAGCAGCCTCCAGAAGGGATTGTGCTTGAATTGCACCCACTTAATACAGGCAATCATTTAGTGACTGTACCTGGGACGACAGAGGTGACTTCGTCACCTAGGTGTCAAGAGGAGGGGCCAAGGTTGTGCTTGTATTATATATGTACTGTATGTGCTTGGTGTCAGAGTCACCTGCGCCTGAGTGTGTCAACGTCCGATTCCAGCCTTAGAAAATTTCAAGAGCTTTTGTGTGGTGACTTGACAGTCGTTTGCACACCCTGTGCCCGAAATGGCAGAAGATAAAGGTACTAAAGGCGGTGGGGGAATGGTCAGTGGTTCGTGGTATTTGGATGTGGAAGCTGAATGTGATGAGCCTGACAATCTTTGTGACTTAGAAGCTTGTTTTGATAAGTCTGACAGTGATGATGATCCAGAATTCATTAGTAACTCTGATGTTGAGGAGGGGA
GACGTCACAGGAAATGACGTAACTGTCCGCCATCTTGTACCGGAAGTCCCGCCTACCGGCGGCGACCGGCGGCATCTGATTTGGTGTCTTCTTTTTGAAATTTTGGCGGGCTTTTTCCCGCCTTATGCAAATAAGCGGCCATGTTTAATGTTATATTTTAATTTAATTGGACAAACGCCTAACGGTTACTAGGGGCGGAGTTACGGGCGGTATATAAGCAGCTGCGTTCCCTGACACTTTCTTTTCTGGTTGCTTTTGACTGGAACTCACTTGCTGTTCTTTGCCTGCTAAGTAACAGGTATTTATACTAACTTTTAATTTACTAACATGGAGCTATTTCGGGGTGTCTTGCACATTTCCTCTAACATTCTGGACTGTGCTAATGATAACTGGTGGTGCTCTATGCTAGACTTAGATACTTCTGACTGGGAACCACTAACCCATTCTAACAGATTAATGGCAATATATTTAAGCAGTGTTGCTTCTAAACTTGATTTTACTGGGGGGCCGCTAGCAGGTTGCTTATACTTTTTTCAGGTGGAATGTAACAAATTTGAGGAAGGCTATCATATCCATGTAGTTATTGGTGGTCCAGGACTAAATGCTAGAAACTTAACTGTGTGCGTAGAAGGTTTATTTAATAATGTTCTTTACCATCTTGTAACTGAAAGTGTTAAACTTAAATTTTTGCCAGGGATGACTACCAAAGGAAAATATTTTAGAGATGGAGAGCAGTTTATAGAAAATTACTTAATGAAAAAAATTCCTTTAAATGTTGTGTGGTGTGTAACAAATATTGACGGGTATATAGACACCTGTATTTCCGCCTCTTTTCGGCGAGGAGCTTGTCATGCTAAAAGACCCCGCATTACTGCAAATACAGACAGTGCTACTAATGAAACTGGGGAGTCTAGCTGTGGAGGGGGAGATGTTGTGCCATTCGCTGGAAAGGGAACAAAAGCGGGGTTAAAGTTTCAAACCATGGTAAATTGGCTATGTG
TTGTAGAGYAGTAAGAAGGTATTGGGAGTTTTTTTCATTTTTTGCGTAAATTTCGCAACTAATGAGATAAATTGGAAATTCCAATTTTTTTCGTTTTTTTCGTTTTTTTCGCACCAAAGTTAATAAATTGAAAATTCCTAAATTCCTAAATTCCAATTATTCTGTCATTTTGCGTAATTTTCGAAATAAAGTTAATAAATTGGAAGTTCCTAAATTCCAATTAATTCTACACCTTGTAAAATTATTCCAACAAATTAATAAAATTGGAAATTCCTAAGTTCCTAAATTCCAATAAATTCTACATCTTGGAAATTTATTACAAAAAGTTAATAAAATTGTAAATTCCAAAATTCCAATTAATTGTACATCTTGGAAAATTATTCCAATTAGTTATGTAAATTGGAAATTACAAAATTCCAAATATTCTATCATTTGTTGAAATTTATAATATAAAATTGCTTAATTGTAAATTCCTAAATTCCAAATAATTATACATTTCCAGATATATATAAATTAGGAACTATTAAATTATTAATTAATAATTAGGAGGAACCAAAACTTTTCCGTCAAAAAATTATAAATATACTAAACATATTCATATATTATAATATATTATATAATTTCCAAGTTTCTAATTTGCAAATATATAATTAATGCAAACCAAAACTTTTACGGCGGAAAATTATTAAATTACTAAACATATTCAGAAATTTCACTACAGTTTTTTGCGTTTGCAATGGAGGAAATTGGAAGTTTAGAAAGAAAAGTTTAAATACTACCAGAAGACATTTAATTATAGTAGTGAGGACTATCCTTCTTTTTTTTATTATTTTTTTTATTTTATTAATATTATTACAGTCGTAATATTTTGTTATTTATATATTTCTATATTATGCTAATTAGCTAATTATCATATTATATATATTAGCTAACTAGCTAGATAGTAATTATTAATTATATAATTATTTTCAGACTCAAAATAGATTGTTTTAGACTTTTT
AAAGTAAGCCCCCACCCACTTTTGACACATACCTCCTTGTATCGACAAAATAGGGCAGGGTTGTAAATGAATATTTATACATCTATGTACCTATAATTTACTACATCTGTGAACAAATTAAAATACCACTGAAACCCACGCTTTAACGTTTCGTCAGTGGCATCGTTGCAAGCGACAAAGAAACAATCACTTTTAGTAAGAGGGCTATCAATCCCCGTGGCGTGTGGGCTGAACTCAATCAGGATATACCCCAATCACGCACCATACTATAGGAAGTGTTGCACCTTGTCTATGACAATTATACCATAAATTCTACCATTTGTCAAATATCGTTCTAGCTTTGACACATTCAAAACGGTCAAACCTGTAACCCCTCGGTGGTTTATAGCTGATCAATAATCTAGATGCATCTATCTTAGTTTCTACTTGACCCTGTATAGTTTAGTTTTACCTTCATCGTTGATAGAATAAATTGTCACATCGTATTTCATACTTCTTTATCCAACCTTAGTTTAACGATTTGATGAGGATTGTTTCCGTAAACGACTTCAAAGTCTGAAAGACTGAGACCAGGGTGTACCTCCCAGTGTTCGTTCCCGTCATCGTCTCTCAATAACCAACATAATGTGTATGAATCAATGAAGTCATTTTGCACCATTTGGTTTCACCTCTACACCAAATAAAACTTGTAACACCCACTTAGCATGTTCATTACCCTCGTAACCTGCTATCTCTTCAAGCGCTTTTCTCATCAACTTATGTTCCGTTCTCAACTCACTCATTTCACGTTCTGCTCTCAACACTTCTAAAGCACGATTGTTTTCCTGATACACATAATGTTTTCCCATTACTTTCCACCTCGTTTATTTGTCTCTATCCATTCTTGTGTTAGAACACCAAGCGCCCACATTGAAATAATTAACACCAATATTTGAAAAATAGTTAACGCCAACCACATTTCTCATACTCTCCTTAAACAAACGTTTATTTAATCGTAAAC
AGAATTTCTCCTTATTCTATCAGTGCTTAATCAAGATGAGTATTTCACGCAGCGAGATAACCGATATTGGCGGACGATTATTATACACAGTATATTACACAACACTTGACAATTACAAATTAATCAAAAATGAATTTACTAGCAACGGGCTTGTGCACAAAGCCGTGAACAGTAAAGCCCTAACGAATGTCCGAATGCTTATTGAAAACTTTACTAAGAAGAACATTAATATTATCTACATTGAACAGGGCTCTATACTTGCCTCAAACATAACAACTTTAGCGCTAACATATAAAATGCTGATTGTGATCCAATCGCCTAAAGAGAAAACAATTGCTGGTGCTATTAAGTGGCGAAACGCTGTTGGTTCAAGAATAAACGGCCCAGTTCACATGGCATTAAGTGATTATATTGCCCTCATCAAGGCCGAGCGCGAGAAAGCTGTGCAATCATCCACTGTGGAGCCAGTCAGTGTCGTACCAGTTGCTAAATTAATGCAAGAACCAGTGCATGTAGATGTAACTCAAGCCGAAGTGCATATCCAAAACGAAGAGGTGAAAGTTGACCACAGTGTGAATGAAGAGTCAGCTCCTAGTGATAGTGTCACTGAAGTTAAACAACAAAACGTTTGTTCTACGTGTGATAAACCTATCGCCGAGTATGCGTGCATGCGTGATGATAATGACTGTTCTTGTGATGCTATGGACGATGCATTAAATAAGAGCTTTGACACTATTGATTCAGACGGTGCTACGCTTGACCTTCCGGCGTTATCTATGAGACGCGTTTATGATTCGGTATGTATCGGTTGTGCGGATGCGCCTCTAGAACAGTTAGTGTTGCATATTGAGTTGAGTGAATTGATGACTCGCGCTAGACTATTGTTGTCTAAATTCATGAAAGTGTACTTAGTGCCTTCAGACTTGGATTGGAACGAGTTAAGGACGATAACTATTGACGGGATTACATTGCAGTACAGAACAACGCTTAAGGATTCAAA
TGATAGAAAGTTCTGCAGTATTCTGCAGAACTTTTTAATACCCTTTGTAGAGGGATATCTACTTTAATTGCTGGTGTGCGCCAGCTCGCTTTTCGATGTGATTCATAATTAACTATACACTTGAGCTTAAAACCAATTGTTATGCGTAGGTAGCGTTCTTTAGCGTCTACTGTAGTGTAATTAATTTGTTTGCTCTAGTGGTGTCTTTGCCTTCAAAGTACTACAGAGTAAGTTCATTTGCATAGTTGTGTTGTGATCATGTTGACTAGCTTGTTTGCGTGCTCCATTAATAACATCAGTCCCAGCTGGCGGGGCAATAAGTACCAGCCTGGTTGTTGCAAGCCGTGCCGAAAGAAGCGGTATCACGACCCGTGTCCCTCCATGTAGTCGTTAAAAACAAGTGAGGTAAGGAGTTGTCCATCTTCGAGAAAAATTAATAAAATGGACTTTTGGGTCTTTGGCCCCCCCCCGCGTTAGGCACCTATGGATTCTACACGCAAAGTTGGAGAACTCAAAACTCCCTCTGGTGGAGGTTTACACCCGCAGGGCTGCGTTACGACCCCAGCGAGAGGTGAAGATTTTATTGCTTGCGTCAAGCAGGCAGAAAAACATGCAAAAGAGTTCTTTGAACTCAAATTAGAGGAACTTGTTCCCAATTCAAAACAGGTCCGCCGCAAACATCAATGGCCTGCTGCTCGTCTCAAAGTTGGAAAATTGGGAAAGCGCGACCGGAGAAAAGGCGAGACACTTAAGTCCACTTCTGAGATTGACGATAGTGGTGGCCCATCTAAGGATGATGAAACAAAAACTGATGGTAATACAGATGATGATCTTCCTGGGCTTGTTGATGTTTCAAAACCTAGTGGCCCTGATGAAGGTTCATTTCTTTCTGGTATTAAAAAGGGTTTCCTGAATTCAGCTACCGCTCCCGCAGTTGTTTCCGCCCCAGAAAACCCTAGCCCAGCAGAGAAACTTGCTAGTGCTGTCAAAGACAGCTCCG
GCTAACAATAATTAAGAAACATGTAATGGCCAGAAACCGATATCGGTTGCTGGCACTGTATATCTGAGATCGCATCGGTTGCTGGCACTGTGTATCTGAGATCGCAACGCATTGCCAGGAATTTCTGCATATAAGACAAGAAACTTAGAGCAGATGGAGAACTGCCTGCCACGCTCGCTAGAGAAGCTGCAGCAAATATTACAAATATCATTGGAGGACTTGCCGTTTGGTTGTATATTTTGCGGGAAATTGCTTGGGGCTGCAGAAAAACAATTGTTCAAATGCACGGGGCTATGCATTGTATGGCATAAAGGGTGGCCGTATGGGACCTGCAGAGACTGCACTGTATTGTCTTGTGCTTTGGATCTTTATTGTCACCTTGCTCTTACTGCTCCTGCTTTGGAGGCTGAAGCGCTGGTTGGTCAGGAAATATCTAGCTGGTTCATGCGTTGTACAGTTTGCGGAAGAAGATTAACTATTCCAGAAAAGATTGAATTAAGAGCTAGAAATTGCACGCTTTGTTGTATTGATAAAGGTCAATATTTCCAGTGGAGGGGTCATTGCAGTTCTTGCAAACTGTCAGACCAAGGTGATTTGGGGGGCTATCCCCCGAGTCCCGGCAGTCGCTGCGGGGAATGTGACGAGTGTTGCGTCCCGGACCTGACACATCTAACTCCGGTGGATCTGGAGGAACTTGGATTATATCCAGGCCCCGAAGGAACCTATCCGGATTTAGTTGACCTAGGGCCAGGCGTTTTTGGGGAAGAAGACGAGGAGGGGGGTGGGCTGTTTGACAGCTTCGAGGAGGAGGATCCTGGACCCAACCAGTGTGGGTGTTTTTTTTGCACCAGCTATCCGTCCGGAACAGGTGATACAGATATAAATCAGGGACCGGCAGGAGCTGCAGGGATTGCACTGCAGTCAGATCCAGTCTGTTTCTGTGAGAATTGTATTAACTTCACAGAATTTAGATGATAGTATTTCTGCTATCCTGTGCGCA
AGAATTTCTGCCGATATGGATTGGTCATTTTTTGCAATCAAGATAGACGATAGAGTACAACAAGACCCACGCCCGAATGAAATATTAGCATTGCGAACACAAACGATTGATAGACTATCATCCAACTCTTACACATACGATTACGATGCTACCCTTCGCTCTCACTCATTACAGTTCAAGGCGCCATGGAATTATGTTCAGTACACTGCGTCAGATTACAGCCACAAGTTATTTCAACTACCAACAAAATATGCGGATAGACGAATTCCTACTGATGAGCTACAAACGAACATTAAGGATTTCAGAAACACTATACAATTGCTTGCGGTTATGTCCAATGATCCAGATGTGAAATACAATTTGATGATGGGCTTGTACGCACGTGCAGAACGCGATTCATGGCAAATAGCGAAATTGTTAAATGAGTCACCTCAACTTTTGAATTATGTGCAGCCAAACGAAACGTTTGTTAAAATAATGCGCATTTTGAATATACAAAGCATTGAACTGCCAATATTAAACACAAATATTTTTGATACCTCAGCTGCAGTTATTAAAATGCGCATATGGAATGTTGAGTCTCCAAAAACATTAAGACATCTTATGTACTCACTCAATAATAAAGGTTTTGCCACGACACACATGTCATGGCATTATAATATTGTGCACACATTTCATTATACCTCAGGAGATATTATGATGCAACACGTCGCTTCGAAAATCTACGAAGATTGGAAACAGAAGATTGAATTGAACAACTCAGGGTTTAAAATTATTGATCGCGTTTGTCAGAGATTGATCCCTTTATGTCAACACGAACAAGTACGGCGTATTACTGCGGTTGGGTCTTTATATCCGATTGAATATGAGCAGGGTGGACTAGATATGTCTCAGAAGGTAATGTCCGTGATTGATTTAGCTGACTATTATTTTAGACATGAAAATGCTAGATTGAAACAAGCATATGATGCTGCGTATAACCAACATGCAACCTTGTTCT
CCATCAGAAAGAGGTTTAATATTTTTGTGAGACCATCGAAGAGAGAAAGAGATAAAACTTTTTTTACGACTCCATCAGAAAGAGGTTTAATATTTTTGTGAGACCATCGAAGAGAGAAAGAGATAAAACTTTTTTTACGACTCCATCAGAAAGAGGTTTAATATTTTTGTGAGACCATCGAAGAGAGAAAGAGATAAAACTTTTTTTACGACTCCATCAGAAAGAGGTTTAATATTTTTGTGAGACCATCGAAGAGAGAAAGAGATAAAACTTTTTTTACGACTCCATCAGAAAGAGGTTTAATATTTTTGTGAGACCATCGAAGAGAGAAAGAGATAAAACTTTTTTTACGACTCCATCAGAAAGAGGTTTAATATTTTTGTGAGACCATCGAAGAGAGAAAGAGATAAAACTTTTTTTACGACTCCATCAGAAAGAGGTTTAATATTTTTGTGAGACCATCGAAGAGAGAAAGAGATAAAACTTTTTTTACGACTCCATCAGAAAGAGGTTTAATATTTTTGTGAGACCATCGAAGAGAGAAAGAGATAAAACTTTTTTTACGACTCCATCAGAAAGAGGTTTAATATTTTTGTGAGACCATCGAAGAGAGAAAGAGATAAAACTTTTTTTACGACTCCATCAGAAAGAGGTTTAATATTTTTGTGAGACCATCGAAGAGAGAAAGAGATAAAACTTTTTTTACGACTCCATCAGAAAGAGGTTTAATATTTTTGTGAGACCATCGAAGAGAGAAAGAGATAAAACTTTTTTTACGACTCCATCAGAAAGAGGTTTAATATTTTTGTGAGACCATCGAAGAGAGAAAGAGATAAAACTTTTTTTACGACTCCATCAGAAAGAGGTTTAATATTTTTGTGAGACCATCGAAGAGAGAAAGAGATAAAACTTTTTTTACGACTCCATCAGAAAGAGGTTTAATATTTTTGTGAGACCATCGAAGAGAGAAAGAGATAAAACTTTTTTTACGACTCCATCA
GTTATCATAACCACACACTGAAATTAAACTTGCCCGTTGGGTTTTCAGTGCGATAACGAGATCAAAGCCTTATCTTTAAACTTGCCCTTTGGGTAGATAAGTGAGCTAATATGGCGTCTAGTGGAAATAATACCACGGACACAAGGCCAAGCACCAGTTTCCAAGTGGACCATCAAGCTCTTAAGGAGCTTGCTAAAGTGGTCCACGATGCCAAACTTGAAAGTTTGATGGAACTTGAAACCAAATGCTGCTACGCTAGAATTATGAAGAATTCTAGTGATATGCAATGCCTGGATTTTCGATCGATCCAAACGCGATCCTTTCTTTCCAAGATAAAGTTATCCTTGAATAAAAAGGAGGATATATTTGTGGATCATGCAATCATATATGCACTTTATGTGCCGATGGTTTTGCCTACTACGTCAGCCTTAGCAAGCGTTAAGTTATTAAACTTAGCGACTGCTGAGAGCATTGATATAGAAGATGACATGAACGCCGCACGTGCTTCGTTATTTATAACGAGGTGGCCCCGCTCGATTCATAAGGATCAAGACGGAGTGCACATAGTGTTGCGTTGCAATGCCCCAGATTTGAAACCAGACACCGCTATTGGAGTGTGGTATTTTCTTTGGGATGATTCTATTTCTTTCTCTAAGCAAAGATATGAGAAAGTAATGCCAACTTTAAAATTTCCAATAGAGGAAACTGATGCCACAAAAATTGTGAAGAATAAGAAAATGATTCAGAGTCTATGTAACCGCCATATTAAGGCGGGTTTGCAGGGATCTGATGTGCGTCCGGAATCATTATGTGTGGATTCCACTAAACCGTACAAACCATTGACGGTTATGCAAGGTGCGGGTAAAGACATGCCGATAAAAGTTGTCGAAGAGAAAGACCATAAAGAGGTCGAAGTAAAAACGGTCCCTGGCGAAGCCAGGGCTTAAATTCGTTTTCTTTATTATCTTTCTGGTCTTGGTTATACTCATGTCGAATGCTT
TTGGCCACTCCCTCTATGCGCACTCGCTCGCTCGGTGGGGCCTGGCGACCAAAGGTCGCCAGACGGACGTGCTTTGCACGTCCGGCCCCACCGAGCGAGCGAGTGCGCATAGAGGGAGTGGCCAACTCCATCACTAGAGGTATGGCAGTGACGTAACGCGAAGCGCGCGAAGCGAGACCACGCCTACCAGCTGCGTCAGCAGTCAGGTGACCCTTTTGCGACAGTTTGCGACACCACGTGGCCGCTGAGGGTATATATTCTCGAGTGAGCGAACCAGGAGCTCCATTTTGACCGCGAAATTTGAACGAGCAGCAGCCATGCCGGGGTTCTACGAGATTGTCCTGAAGGTCCCGAGTGACCTGGACGAGCGCCTGCCGGGCATTTCTAACTCGTTTGTTAACTGGGTGGCCGAGAAGGAATGGGACGTGCCGCCGGATTCTGACATGGATCCGAATCTGATTGAGCAGGCACCCCTGACCGTGGCCGAAAAGCTTCAGCGCGAGTTCCTGGTGGAGTGGCGCCGCGTGAGTAAGGCCCCGGAGGCCCTCTTTTTTGTCCAGTTCGAAAAGGGGGAGACCTACTTCCACCTGCACGTGCTGATTGAGACCATCGGGGTCAAATCCATGGTGGTCGGCCGCTACGTGAGCCAGATTAAAGAGAAGCTGGTGACCCGCATCTACCGCGGGGTCGAGCCGCAGCTTCCGAACTGGTTCGCGGTGACCAAAACGCGAAATGGCGCCGGGGGCGGGAACAAGGTGGTGGACGACTGCTACATCCCCAACTACCTGCTCCCCAAGACCCAGCCCGAGCTCCAGTGGGCGTGGACTAACATGGACCAGTATTTAAGCGCCTGTTTGAATCTCGCGGAGCGTAAACGGCTGGTGGCGCAGCATCTGACGCACGTGTCGCAGACGCAGGAGCAGAACAAAGAGAATCAGAACCCCAATTCTGACGCGCCGGTCATCAGGTCAAAAACCTCAGCCAGGTACATGGAGCTGGT
TAATATTACCGGATGGCCGCGATTTTTTTAAAGTGTCCCCCCCACTAACAAATGTCCCCCAATCAGAACGCGCCCTCAAAGCTAAATTATTAACTGGTCCCCTATTTATACTTAGTCTCCAAGTATTATGTTAAACATGTGGGATCCCCTCGTAAACGAATTCCCAGAGACTGTTCACGGTCTACGGTGTATGCTAGCCGTAAAATATCTTCAATTAGTTGAAGCTACGTATTCTCCTGATACGATTGGGTACGATCTTGTACGCGATTTAATTTCAGTAATTCGTGCTCGCAATTATGTCGAAGCGTCCCGCCGATATAGTCATTTCCACTCCCGCCTCGAAGGTACGTCGTCGTCTGAACTTCGACACACCCGCGATGAGCCGTGCTGCTGCCCCCACTGTCCTCGTCACCAACAAAAGAAGGACATGGACCAACAGGCCCATGTATCGCAAGCCCAGAATGTACAGAATGTACAGAAGCCCTGATGTGCCCAAAGGTTGTGAAGGCCCATGTAAGGTCCAGTCTTTTGAGTCTAGACACGATGTTAGTCACGTGGGTAAGGTCTGTTGTATAACTGACGTCACTAGGGGTTTAGGTTTGACACATAGGACGGGTAAGAGGTTTTGCGTTAAGTCCGTCTACATAATGGGCAAGGTCTGGATGGATGAGAATATCAAGACCAAGAATCACACTAACACAGTTATGTTTTTTCTAGTCCGTGATCGAAGACCTTATTCAAGTCCTCAGGATTTTGGTCAGGTGTTTAACATGTATGACAATGAGCCAAGTACAGCTACTGTCAAGAACGATATGCGAGATCGTTTTCAGGTCTTACGGAAATTCACATCAACTGTTACTGGTGGTCAGTATGCATGCAAGGAGCAGTCTCTCGTCAAACGTTTTTTTAGAGTTAATAATCATGTAGTTTATAATCATCAAGAGGCGGGAAAGTATGAGAACCATACTGAGAACGCTCTTTTATTATATATGGCTTGTAC
TGGGGATACGTGCCCCTCCACCCCCACCGCCACCCCCTACCAAAATAATTTCCGGTTGTCAATAGCCCCGCCTCATCATAGGCCCGAACTATCACAAACGGAAAAGCGATAGCCCAAAACACTAAGCCCCTTTTCATCATTTCATTTGTAAGCGCGTTTAAAATCATGGTAAAATAATGACTACCCCAAATTGCGCCCCTGCAATTTGCTGACGGTTTAGCGAAAGGTGAAAACATGGCGAAGAAAAAACCAGTAGAAAAAAACGGGCTTGTTTATAAAGAGTTTCAAAAGCAAGTATCAAAGTTAAAGAAAGCTGGCTTAGTTCCTAAAACACTTGACGTTCGCAAAGTCAAGCCAACAAAACACTATAAAGGATTGGTAAGCAAATATAATGACGTGGCAACAGGCGGCGCTAAACTTGCCGCTATCCCTAACCCCGCCATTATAGAAACACTTGAGGCGCGGGGCGAATCAATCATAAAGAAAGGCGGTAAGGCATTTCTGAAAGCCCGCCAGCAAATAAACCAGCGCGGGCAAATTGTAAACCCCTTTACGGTTCGCGTCACCAAACGCGGCGAAGTGGTACGCCGCTACCGCAAGACTACCCCCGAAGGCAAACCCGTTTATATCACGCAACGGGAATTACCAATTAAATTTGAAAACATGGAACAGTGGCTTACTGAATTAAAGGCCGCTGGCTTTCAGTTACAGCCGGGCGAACAAATTTATTTCACTTTCAACGGTAACTATTCGCGCCGTACTTATACCAGCTTTGATGAAGCGTTCAATAAATTCATGACCTATGACATTATTATTGACGCGGTAGCAGGAAACTTAAAAGCGGAAGATGAAGCCGATTTGGTGAAGTCGGTAGGATTCCAGCGTATCAGCGGGCCGGAAGCCAGCGCCTATAACCGTAACCGCATTGTTCTACCTGAAATGCAATTTAGCCAAGCGGCTAAAAAGAAATACAAGCGCCGTCAAAAACGCGGCTATGGCA
GGATAAACAACACTACTCAAAACAAGACGCCACTATTCTAACAAAACAGAGACGTCTCGTAATGGCCCTAACTTACAGGAGTCCAGTTGAGGAAGTGCTTACAAGCTTCACAACAAGTGAGCAGAGTGAAATTGCGCGCGGAGCAGTCCAGGGTTTGCTAAAGTTAGAGGAATTTAACCACAATCTATTCAATTTCGCATTGAGTCCCATCGCGAAACAAAGGTTGTGCGGTAGCGGAATCTACTTAAGCCCCTTCTCTTACGTGCCCCACTCTCATCCCGCTTGCAAAACGCTTGAAAATTACAATCTTTATCAAGTCGTATGTCCATTAATAGATCATAGGTTTTACTTAGTTGGTATCAAGCAATCTAAATTGTGTTTTTTGAAAGGTAGGAATAGGAAAATGGATATGGTTGAATGTATCAATCGTATGGTGACCAGTCGTGACAAGTTGCGCTACGGTAATGATTTTGTGGTCCAAGCTGGTCAACCCGGGACTGTTAAGAAGAATAGTAGAACCGTAACCTTTTATCCTGAGTTAGCTAGTCTTGTTCCACACGAGATCAAATTTAGATCCAGAGCATTATTCTTGCACGATGAATTGCACTATTGGAGCAAAGAAAGTTTAGCAATTTTCCTGGATCAATGCTCACCTGAGTTAATGCTAGCGACTGTCGTGATTCCACCGGAATTGTTGCTCAAAGCTAAGGAGAGCATGAATAAATGGTGCTATGAGTTCGAAGTTAAAGGTCCTGATCTCTATTTCTACCCAGATGGGGTAAGAGCTGAAGGCTATATACAGCCTGCCGGTTGCGTTTACCTTTTGACCACAAACAAGATGATCACCCCGGGAGGGCAGGTTTATTGTTTCGACATAATAAGCTCTAAATTTGCGCACCACGTTATAGCTATCACCCGCGGTGAAGCCCTGGTAAAGAAAGAGAATTCATTTTCCAATTTCGAAGCTATCGGTTCCTCTTTTGCCAGTAAATTGCTACAT
GATAAAAACTTTATATTAAGCTTTTATCCTTCCCCGCGTTGGAGCGCGGTTAGCTAGCTATCACCTCAGGTGATAGCGGAAGGTGGGTCTCAGACCCACAAGGTGACGGCTTGTCTCGCGACGCACGTCCGCGCTTTCTGCCCAAGGCTCTGTACCCACTTTGCCCGGCTTGCGCGAAATCTCCGCCCGCTGTAAGGTTCGTTACCACCAGGTATTCGACCCTGTATGTTCATTTACGATTGGAGATTCACATGCTTAAACTGATCCCTCCGTTTACCGACTCGAAACCAGCTGTGCTGGACACCATCGACCGGTCTGGCGCTACCTTCGTCGAGGTAGATAAGCTCTACAAATTGTGGCCACACGTGGCTACCGGTGCTATCGTCATCGCGTCGATCACCACCGAAGAGCTCGCTCTTCTCCAGCGGTTCATGTCCTCCCTGCTTCAGGATGTTCCCACGGTCATCACCGCGGTGCCGGGCTGTTTCTACAGCTCTGAGTGGAACATGCTCGCTGCGCATCTTCATTCTGTGCCCTACTCCGACCTCGAGTCTCAACTGCTCAAGTCGGGTTTCTTGAGCCATACGCCTGCCCAGGCTGAGGCACGCGGCGCTCAAATCGTCGGCGCGGCCCCCGCGACCGGCCGTGGGTTTCTCTCTCGTACCCCTGCTGCTCCAGCCGAGGACGATGACGATGCCCCAATCACAGGCGCTGAAGTATGACTTCCCGCTTCGGAGAGGATGAGCAGGACGCTCACCATTCCGAACATGTCGATTTGGATGTAGAGCTCGGTCACACCGTCTCTGCTCGGTCGACCGGTAAGCCTCGTGCGCCATGGAAGCGCAAACTGGGCTATGAGGGCGGTGCCCCTGTCTTTGATGGGAGCGACGCTCATGTTGACGCACTCTTCCGCGCCAACAACAACAACAGCGCTGCAAAGCGCAACCGAGAGGCGCCGTTCCGCGAAGGTCCTATCGAGACCATGCGTGACAGAATGTCG
ATGGAGTCTGATAAGATTGCCTTTAAGATCAACAATCAATTGGTGTCTGTTAAGCCGGAGGTGATAGTAGATCAGTATGAATATAAGTACCCTGCAATCAAAGATCAGAGGAAGCCTAGCATTACTCTTGGAAAGGCCCCAGATTTAAATAAAGCGTACAAGTCTATATTATCTGGCATGAACGCCGCGAAGTTGGACCCGGACGATGTTTGCTCCTACCTAGCTGCAGCTATGGAGTTATTTGAGGGGATCTGCCCAGAGGACTGGACAAGTTACGGGATTTTGATTGCCAGAAAAGGAGACAAAATCACACCGGCTACTTTAGTTGACATAAGGAGAACAGATATTCAGGGCAGCTGGGCTCTGGCAGGGGGGCAGGACTTTACCAGAGACCCTACAATCGCAGAGCATGCATCTCTGGTGGGTCTTCTTCTGAGCCTCTACAGATTGAGCAAAATTTCAGGTCAAAACACGGGAAACTACAAAACCAACATCGCAGACAGGATTGAGCAGATTTTTGAGACCGCCCCCTTTGCAAAGATCGTAGAACATCACACATTAATGACCACCCACAAAATGTGTGCGAATTGGAGCACAATTCCAAACTTTAGATTTCTGGCTGGGACTTATGATATGTTCTTTTCTCGAGTTGAACATTTATACTCCGCAATTCGGGTAGGCACGGTAGTAACGGCTTATGAAGACTGTTCCGGACTTGTCTCGTTCACAGGATTCATCAAGCAAATAAACCTCACTGCTAGGGAAGCGATACTTTACTTCTTCCATAAGAACTTTGAGGAGGAAATCAGGAGAATGTTTGAGCCCGGACAAGAAACTGCCGTTCCTCACTCTTATTTCATCCACTTCAGATCCCTTGGGCTCAGTGGAAAGTCTCCATACTCCTCCAATGCAGTCGGCCATGTGTTTAATCTCATTCATTTTGTGGGATGTTACATGGGGCAGATAAGATCTTTAAATGCCACTGTTATATCTACTTGCG
GGGGTCCCTATGGAACCACGGACTTTACAGGAGCTTGGTCTCCTATTTGGAATTACTTTTGGAGATTTATACCTACCTTGTGCATTTTGCAATGACATCTTAACCTTTTTGGATAAGTCTGCGTTTGCATTTGGACAGTTTACTATTGCATGGCGTGATGGGTATCCTTATGGGATATGTAGACATTGTGCACGGACAGCTGCAGCATATGATATGAAATTTCATCTACAAAAAACAGTGTGTGTAACTGAGGTAGAATCCGTGACAGGTATTGCGTTTCGGGACATCAATGTGCGTTGTTCTGCATGTTTGAGGACACTCCTGCCCCATGAAAAGGGTGTGTTAGAAGCACAGCACGTATCTGTCCACCTAATAAGAAATAGGTGGCTAGCTCGGTGTACATTGTGCTTGACCTTGCATTAATCATGCATGGGGATCACGCAACAATACCTGATATTCTTTTGGAGGCTCTGGACTTAACACCACATATCCAAGAATACGCGGACAGTTCGGCATTTGATCTTTTATGCCACGAAAATTTGGATGATCCAGAGGTGGAGGAGGTGAAAGAGCAGGAAAAGGCGGAGGATAGTGGTTGTGCACGAACTTACTATCAAGTGGAATCTATATGTGGAGGTTGCGACAAACCTGTTGCAGCCGTGGTTTTAGCCACGCATACTGGGATCTTTAGTTTAAATGAAAACTTGTTTACGGAGCTGTTTTTTGTATGTTTGAGCTGCGCACAACGCGAAGGTTATCGGAATGACGGATAAGTCAGGTGAATATTTTTTATTACAAGAGGCTGAATGTAGTGACTCGGATACAACAGATGAGGAGATTGTTGAAGAAAATAGTGAGAATGGTGTAGACTTTATTGATGATGGTGTATGTACGCAGGGGAATACCCTTGCAGAGTATAACCGGAAAGAGGCAGACAGGCATAAACGGGACTTGGAACAGTTAAAACGTAGACATGTGAGGCGACCGAAACTGAAAGACA
GTTATTTGTATTGAAATATACAAATATACTTAATCAAAATTTAAATGGCTTCCTTCAAGGATATTGTAAATGCCTTGTTTGCGTCAGCGCAACAAAAGTTGGGTTTATCTGTACCACTGCTTACCGGTGATAAAATTATTGTTAATATGCCTTCTAACCAAAAAAAAAAAATGGAATTGGTTGCCGTGCCTCTTTTGCGGGAAAATGTACGCTTTTCTAGGGAAACTCTTGTTGTGTTTCTTAGACACCCATGCTTGGCTAACATGCTCAATCAATGGGAATTTTGGGCGTGGGAGTTTAATGAAGAGTTGTTACCATATGGCTGTTCTGTGACCAGAGTTAAAGATATCTGTGTCGACGGGCCTTATGAAGATAAATCCGGATATTTTCACGGATCTTACACGTATGCCGAAAATTCAGTTTACGTCGATGATTATCAAGTGGAATTGTGTCCACTGGATGATAATATGCCTCCCGAATCTGTTTATGAAGAGGGAGAGTGTTCTTCTAAATACCAAGAAGTGCCACCATGCGAGGATGTTAATCTCGATGGTGAAGAAGGAGAAAATGTCGGACTTCTGGATATGCCTGAGAAAGATTTTCAATCTCTCATGCATACCAGATTACAACATTTGAGGGACGTTGGTTGTTCGATTAACCTAAGCGGTAGGGGAATTCCCGTGATTCCTATAGTAGCCGGAGGGTTTAGCGAAACCACACGTTTAAATCCCAGACATGCCGAGTCGGAAAGAGTTTTTAAAGATAGACTCGAAGGACCGGAGCTGAAGTGGGCTGGACCTGTCTTTAAAGATAATCTCCGTGCCCATAGTGTTGATGATATGGATGTCCGGGAGTGGGTGGCTATCAACAGACCCATTCCCAAGAAGAAGTTACCGATGAAAATTTCAGGTTCCATTGATGCCCCTTTGTTAAATGTAAGGGAAGTTTCACCTGTCCTGAATTTGGTGAATAACTATATTCCCAAATATCAGATGCTGGA
GGGCGGCGACCTCGCGGGTTTTCGCTATTTATGAAAATTTTCCGGTTTAAGGCGTTTCCGTTCTTCTTCGTCATAACTTAATGTTTTTATTTAAAATACCCTCTGAAAAGAAAGGAAACGACAGGTGCTGAAAGCGAGGCTTTTTGGCCTCTGTCGTTTCCTTTCTCTGTTTTTGTCCGTGGAATGAACAATGGAAGTCAACAAAAAGCAGCTGGCTGACATTTTCGGTGCGAGTATCCGTACCATTCAGAACTGGCAGGAACAGGGAATGCCCGTTCTGCGAGGCGGTGGCAAGGGTAATGAGGTGCTTTATGACTCTGCCGCCGTCATAAAATGGTATGCCGAAAGGGATGCTGAAATTGAGAACGAAAAGCTGCGCCGGGAGGTTGAAGAACTGCGGCAGGCCAGCGAGGCAGATCTCCAGCCAGGAACTATTGAGTACGAACGCCATCGACTTACGCGTGCGCAGGCCGACGCACAGGAACTGAAGAATGCCAGAGACTCCGCTGAAGTGGTGGAAACCGCATTCTGTACTTTCGTGCTGTCGCGGATCGCAGGTGAAATTGCCAGTATTCTCGACGGGCTCCCCCTGTCGGTGCAGCGGCGTTTTCCGGAACTGGAAAACCGACATGTTGATTTCCTGAAACGGGATATCATCAAAGCCATGAACAAAGCAGCCGCGCTGGATGAACTGATACCGGGGTTGCTGAGTGAATATATCGAACAGTCAGGTTAACAGGCTGCGGCATTTTGTCCGCGCCGGGCTTCGCTCACTGTTCAGGCCGGAGCCACAGACCGCCGTTGAATGGGCGGATGCTAATTACTATCTCCCGAAAGAATCCGCATACCAGGAAGGGCGCTGGGAAACACTGCCCTTTCAGCGGGCCATCATGAATGCGATGGGCAGCGACTACATCCGTGAGGTGAATGTGGTGAAGTCTGCCCGTGTCGGTTATTCCAAAATGCTGCTGGGTGTTTATGCCTACTTTATAGAGCATAA
AAAATAAAACAACTCAACAAAACATAATCGAAAATCGCTTAAACCATATCTTGCATATTGTTCACAGCTTTTGATTATACTAGTTATCAATTTTTACACATTATTTGCAACTTTTCAATCACTTAAGTAACAAGCTCATCAAAATGTCAACATTAGTTTGCCAAGCAGTTGCAGCACCGGTTTGGTCAAATGGAGCCAGGACAAGGCGTATCAGGGATGCAGATGGTGAGTACAGGTGTACTCAGTGTGACATGGGTTTCGATTCTATGACCATGGCGCGTCCTGTGAATCATTGCTGTGATGGGATCATGATTGACGAGTATAATTTGTATGACGACGATCCTATTATGCATTTGGTTGATTCCAAAACACCAATCAAGCGGGGTTCGCAAGAGACTGAAGGTGATGGAATGGCAGCTGAAGCCATTAAGGTAACTGGAGCTGAACCAGTTAATTGCTTCATGGTTGGAACTATTAAATGCAAAATCAATGAGAATTCAATTGTGGCAAAAGGCGTTATGGCTGCCATCCCAAGACAGCTTACTCAGGATGAGGTTTTCATGCGGAAAGCTAGATTGCAGGCAGCTGTTGCGAAATCGACAATTGAAAGAGAAGAGAAGGAAAGGCAATTTGCATTTAGCAAGCTAGAAGAGAAACTCCGGGCTAGGCGTGAAAAACTGAAAGATGGTATAGTTATCAAAACTAGGAAAGGATTGGAGTGGAGAGAAGCAACACCGAATCAGCAGAGAGGAAAATTGCAATCAACCTCTTTCGATGCCTCTGGAGGGAAAACATTGACACCCCACACTATCTACTGTAAAACCAAATCATCGAAATTCTCAAACGGAGGTGTGAAATGCGCAACATCGAAGAAAATGAGGACTGTCAGAAAACCACAGAGTTTAAAAATGAAAACTGAATCCATAGATGTGCTAATCGAGCAGGTCATGACCATTGCAGGAAAGCATGCAAAACAAGTAACTTTGATTGACAAACAGAA
ACGCGAAAAAATGCGTACAACAAACTTGCGTAAACCAAAAAAATGGGGCAAATAAGAATTTGATAAGTACCACTTAAATTTAACTCCCTTGGTTAGAGATGGGCAGCAATTCATTGAGTATGATAAAAGTTAGATTACAAAATTTGTTTGACAATGATGAAGTAGCATTGTTAAAAATAACATGCTATACTGACAAATTAATACATTTAACTAATGCATTGGCTAAGGCAGTGATACATACAATCAAATTGAATGGCATTGTATTTGTGCATGTTATTACAAGTAGTGATATTTGCCCTAATAATAATATTGTAGTGAAATCCAATTTCACAACAATGCCAGTGTTACAAAATGGAGGTTATATATGGGAAATGATGGAATTAACACACTGCTCTCAACCTAATGGCCTAATAGATGACAATTGTGAAATTAAATTCTCCAAAAAACTAAGTGATTCAACAATGACCAATTATATGAATCAATTATCTGAATTACTTGGATTTGATCTTAATCCATAAATTATAATAAATATCAACTAGCAAATCAATGTCACTAACACCATTAGTTAATATAAAACTTGACAGAAGATAAAAATGGGGCAAATAAATCAATTCAGCCGACCCAACCATGGACACAACACACAATGACACCACACCACAAAGACTGATGATCACAGACATGAGACCATTGTCACTTGAGACTATAATAATATCACTAACCAGAGACATCATAACACACAGATTTATATACTTGATAAATCATGAATGTATAGTGAGAAAACTTGATGAAAGACAGGCCACATTTACATTCCTGGTCAACTATGAAATGAAACTATTGCACAAAGTGGGAAGCACTAAATACAAAAAATATACTGAATACAACACAAAATATGGCACTTTTCCTATGCCAATATTTATCAATCATGATGGGTTCTTAGAATGCATTGGCATTAAGCCTACAAAGCACACTCCCATAATATACAAGTATGATCTCAATCCAT
GTAAACAATTCCAAGTTCCAAAATGGTTAGAAACAACAACCGAAGACGACAACGCACCCAGCGTATCGTCACAACAACAACCCAAACAGCCCCTGTTCCGCAACAGAATGTCCCGAAGCAGCCGAGGCGTCGACGCAATCGTGCGAGACGTAATAGGCGCCAGGGGCGTGCGATGAACATGGGGGCGCTGACCAGGCTTAGTCAACCTGGTTTAGCGTTTCTTAAGTGTGCTTTTGCACCACCTGATTTCAACACCGATCCCGGTAAAGGTATTCCAGACAGGTTTGAAGGCAAAGTAGTAACTCGAAAAGATGTACTAAACCAGTCGATTAACTTTACCGCCAATAGGGACACTTTCATCTTGATAGCCCCTACGCCCGGTGTTGCATATTGGGTCGCCGATGTTCCAGCTGGCACGTTTCCAATTTCAACAACTACGTTTAATGCCGTGAATTTTCCTGGCTTTAATTCGATGTTTGGTAACGCCGCTGCATCGCGATCCGACCAGGTATCATCATTCAGGTATGCTTCCATGAACGTGGGTATATACCCTACGTCGAACTTGATGCAGTTTGCCGGAAGTATCACTGTTTGGAAATGTCCTGTAAAGCTGAGCAATGTGCAATTCCCGGTTGCAACAACGCCGGCCACCTCTGCGCTAGTCCACACTCTTGTTGGTTTAGATGGTGTTCTAGCGGTGGGACCTGACAACTTCTCCGAATCCTTTATTAAGGGTGTGTTCTCACAGTCTGTTTGTAATGAGCCTGATTTTGAGTTCTCAGATATATTGGAAGGGATCCAAACCTTACCGCCAGCTAACGTCACCGTGGCTACTTCAGGCCAGCCTTTTAACCTTGCAGCTGGCGCTGAAGCGGTAAGTGGAATAGTTGGATGGGGAAACATGGACACGATCGTCATCCGTGTCTCTGCCCCCACAGGCGCTGTCAACTCCGCCATTCTTAAGACATGGGCATGTCTTGAGTACCGTCCCAATCCAAAT
GTAAAATTATTCTCAGCCGTTGTTTAAACAATTGAGTGATTTTATCAGTTTTTGCAACTTTGCGAGTCCATCACAGGAGGGTGGCTCAGCATCATACTTCGGCAATAATCCGCGGGTGATGTATTGTTGTTAAAAACAGGATCGGATTTTTCAGTTTTGCGAGAACAGTACTAAACTGACTTTGTGTGTGTTTGTCGTGTTTTGTTTTTGTGTGGAAAGATTCCAGAGATCAGCGTTGACACCTCGCTAGACGAAAGTCGTCGCCAGACCTCAAGTGTTTTTCCTCCGCGTATTGTAATTTCTTTACCGTCTGTTGTGTCTAGAAGTATGGTTGATCCAAGATATGAGCATTGGACCGCGGAACATGCCAAAGCTGCGGCAAAAAATAAATTTGGATCGTATGAAACGTTGTTATCGCTGGTTAAAAACTGGCGTGAAGTGCGACTTAGTGTAGTTGAGCATTCCGCGACTATATTGACGCAAATCAATGAGTTTGGGAAACAAGGCTTCTACAGTAGGACCGTGCGTTTCGGTGGTCCCATGCCGGCTGGTGACATGTTATTTGTTAGCATGAGTGAACACCTGCGGCGCATAATGAGTAACATTATTATTGCATTGCAAAGTGTGCGAGGTGAAGGGAGGTCGAAAAGACTTGGCATTAAAGATGGCGAATCCAGCACGGGGGGAGAAGATAGCGCTCTTAATGTGGCACATCAACTTTCGGAGTTAGCTGATTTGCTGGAGGATGATGAATTCCTGAAATCGCATGTATTTACGCAGGACAAATTCGAGCTAACGCTTGGATTGAAGTGGACCGGCTCATAGCAATCAATTGTCCTGGGATGGGGTGAGAGCGTGCATGATGCTATCAATGCGATTGATAATCGTATTATTGCAGCTGCACGGTTGCTCATGCTACCGGGACAAGATAGTCATAATCCCTCTGTGCAAGGGATAGATATGGATGCAATTGAAACTTCGACTATGAAAGCGAGTGCGA
ACCGTGGGCGAGCGGATTTTTTTGCGTCGTTGTGGGTCCCACCTGATAGATCTGCAGAATTAATGGGCCTTCTGTAGCAATTGGGCCTTAAAAAGAATTGGGCTTGGACCAATAGATTTGATATTGTGCTTATAAATAAAAGTACAAATTGGTCTTTGTAACAAAACGAACATTTTATTCATTTGAAATCAATTACACACTCACGCAGATACATTAGTACATACACCATATTCATCAAATATCTGAATATCAAATACTGGAGCTTCGTGCATCATTAATATATCAATTATCTCCGTCATGTCTTCCTGCCTGAACTCATCAAACGATGAGTCCCTATACATGATAGCCAAGATATTCCTAATCCCCTCTTCCAAATTATTGAAGTCGAAAGGAGGTATAATCCCATCATGCTTGTATGGAAGCATGAATTTCTTCTTCACAAGAGCTGGAGATCTTGTGGATGTTAGCTGAATGTAAACCTTAATAGATTCATCACCTCTCAATGTGACATTAATAACAAACACCAAACCCTTTTGATTAACGTATTTGATCGTCATATTGTTTATGAATGTTCTGAATTCATATGATCATTATATACTGAAAGGAAAATCAATATATGATCCATAACAACACACGTATTTCACTAATAACCACATGACTAGATTTCCATATATATTTGATAGTGACACCACTATCAAATACCTATAAAAAGAAAAGAAACATGAGTGGAGATAATTATCTCAATAATTATTGTAACTGAAAATAATGTACTGTACATATACATGTATATGTACATGATAAGAAATAAAAAGAAAAAAGAAATAATAAACATCACACATAATCAAATAATCTTGAGAAAATATGGCCCCGCAGGGGAACTGAAACAAAAAAAAAAACTGGCTAGAAACGTGAGAAAAAACGAAATTAAAACGTCACGGTTTTGATGAGTGAAAAAGAAAAAGAGAAAATATTAAAAAAATAAATTAAACGACAACGTATC
GTTATCATAACCACACACTGAAATTAAACTTGCCCGTTGGGTTTTCAGTGCGATAACGAGATCAAAGCCTTATCTTTAAACTTGCCCTTTGGGTAGATAAGTGAGCTAATATGGCGTCTAGTGGAAATAATACCACGGACACAAGGCCAAGCACCAGTTTCCAAGTGGACCATCAAGCTCTTAAGGAGCTTGCTAAAGTGGTCCACGATGCCAAACTTGAAAGTTTGATGGAACTTGAAACCAAATGCTGCTACGCTAGAATTATGAAGAATTCTAGTGATATGCAATGCCTGGATTTTCGATCGATCCAAACGCGATCCTTTCTTTCCAAGATAAAGTTATCCTTGAATAAAAAGGAGGATATATTTGTGGATCATGCAATCATATATGCACTTTATGTGCCGATGGTTTTGCCTACTACGTCAGCCTTAGCAAGCGTTAAGTTATTAAACTTAGCGACTGCTGAGAGCATTGATATAGAAGATGACATGAACGCCGCACGTGCTTCGTTATTTATAACGAGGTGGCCCCGCTCGATTCATAAGGATCAAGACGGAGTGCACATAGTGTTGCGTTGCAATGCCCCAGATTTGAAACCAGACACCGCTATTGGAGTGTGGTATTTTCTTTGGGATGATTCTATTTCTTTCTCTAAGCAAAGATATGAGAAAGTAATGCCAACTTTAAAATTTCCAATAGAGGAAACTGATGCCACAAAAATTGTGAAGAATAAGAAAATGATTCAGAGTCTATGTAACCGCCATATTAAGGCGGGTTTGCAGGGATCTGATGTGCGTCCGGAATCATTATGTGTGGATTCCACTAAACCGTACAAACCATTGACGGTTATGCAAGGTGCGGGTAAAGACATGCCGATAAAAGTTGTCGAAGAGAAAGACCATAAAGAGGTCGAAGTAAAAACGGTCCCTGGCGAAGCCAGGGCTTAAATTCGTTTTCTTTATTATCTTTCTGGTCTTGGTTATACTCATGTCGAATGCTT
ATGGAGTCTGATAAGATTGCCTTTAAGATCAACAATCAATTGGTGTCTGTTAAGCCGGAGGTGATAGTAGATCAGTATGAATATAAGTACCCTGCAATCAAAGATCAGAGGAAGCCTAGCATTACTCTTGGAAAGGCCCCAGATTTAAATAAAGCGTACAAGTCTATATTATCTGGCATGAACGCCGCGAAGTTGGACCCGGACGATGTTTGCTCCTACCTAGCTGCAGCTATGGAGTTATTTGAGGGGATCTGCCCAGAGGACTGGACAAGTTACGGGATTTTGATTGCCAGAAAAGGAGACAAAATCACACCGGCTACTTTAGTTGACATAAGGAGAACAGATATTCAGGGCAGCTGGGCTCTGGCAGGGGGGCAGGACTTTACCAGAGACCCTACAATCGCAGAGCATGCATCTCTGGTGGGTCTTCTTCTGAGCCTCTACAGATTGAGCAAAATTTCAGGTCAAAACACGGGAAACTACAAAACCAACATCGCAGACAGGATTGAGCAGATTTTTGAGACCGCCCCCTTTGCAAAGATCGTAGAACATCACACATTAATGACCACCCACAAAATGTGTGCGAATTGGAGCACAATTCCAAACTTTAGATTTCTGGCTGGGACTTATGATATGTTCTTTTCTCGAGTTGAACATTTATACTCCGCAATTCGGGTAGGCACGGTAGTAACGGCTTATGAAGACTGTTCCGGACTTGTCTCGTTCACAGGATTCATCAAGCAAATAAACCTCACTGCTAGGGAAGCGATACTTTACTTCTTCCATAAGAACTTTGAGGAGGAAATCAGGAGAATGTTTGAGCCCGGACAAGAAACTGCCGTTCCTCACTCTTATTTCATCCACTTCAGATCCCTTGGGCTCAGTGGAAAGTCTCCATACTCCTCCAATGCAGTCGGCCATGTGTTTAATCTCATTCATTTTGTGGGATGTTACATGGGGCAGATAAGATCTTTAAATGCCACTGTTATATCTACTTGCG
GTATTTAAAATTCATGTTTTTGCATCATGGCGTGGGTTACGCAAGCGTATAGTTCGGGATTGTCACAGAACAGTATCATTAGTCTAACAGGGAATGACAGGACTGTTGCTGATGGCACTTTTAATTCCATGATTATGCCAAGAGCTGTAATTGCTAATGAGCGTGAACATTTTATGAAAACGAGAATAGATAAGATTGAACATGATTTAAGTCGTAACGCTAAACAAGAGATGATGGATCGCCAGTCTCTGGCTGAGGATTACAGTGCATTGAATTTAGCAGTTGGTCAGGAGATAAAACTAGATATCGCTACTCAACATCAGCTAAATAGATTAGGTTCATCAATGTATAAGGCTGATCATGAACGTGAGGCTGAACTGACTGATCTAATTAACAGGATTCGTGAGAATGAAGTCACCGTTAATGGTATTCTAGAGAACCAGAAAGCTATAACAGCTGCTGAACGTGCAGATTTACTATTAGAGGTTGTCGCTTCGACCGCTAAGTCAGTGTCGGCAGCAGGTAGGGCTGCAGCTGACGGTTCAGGTGTTGTTCCAGTATTCGGGCCAAGCGTCGCCAATGGTATTAAGGTTGGGATTGACATAGCAGACAGTGTTGCTGAAGCTGCAATAGCTGTAAAAGAGTCAGGAATCATTACACAACTGAATGACGTTTATCACGCTTTTCAAAGCGTGCACGTTGCACCAAATGATATCATTAAACCAGCCGCTGTAGTGGCTGGCACGAGCACTGAATTGATTGGTAATCTGCAGGCAATATACAGTAGATTAAGAAGTCACAGTGATATTGGATTCAAAAAAGCAACCGTTGGTGATGTGATTCCTCATTCGTACATGGTTAAGCCAGTCAATTCAACTGAATATGCTTCATGGCAATTATACGTCATACATCCCGTTCAAGGTTCATTAGGTTTGGTGGTTCAGGTGATGGGAGATGCTCTGACTTATAATGTCTTTGCACAATATGGAACAACTTCAGC
ACCGTGGGCGAGCGGTGCCTCTGGTGAACGCAGTGGGCCCCACTTCAAACATGTGACTAAAAATGGGCCTTTTGTAGCAATTGGGCCTTAAAAAGAATTGGGCTTGGACCAATAGATTTGATATTGGGCCTATAAATTAAAATTGCTCTTTGTAAAAAAACGAACATTTTATTCATTTGAAATCAATTACACACTCACGCAGATACATTGGTACATACACCATATTCATCAAATATCTGAATATCAAATACTGGAGCTTCATGCATCATTAATATATCAATTATCTCCGTCATGTCTTCCTGCTTGAACTCATCAAACGATGAGTCCCTATACATGATAGCCAAGATATTCCTAATCCCCTCTTCCAAATTATTGAAGTCGAAAGGAGGTATAATCCCATCATGCTTGTATGGAAGCATGAATTTCTTCTTCACAAGAACTGGAGATCTTGTGGATGTTAGCTGAATGTAAACCTTAATAGATTCATCACCTCTCAATGTGACATTGATAGTAAATACTAAACCCTTTTGATTAACGTATTTGATCGTCATATTGTTTATGAATGTTCTGAATTTATATGATCATTATATACTGAAAGGAAAATCAATATATGATCCATAACAACACACGTATTTCATTAATAACCACATGACTAGATTTCCATATATATTTGATAGTGACACTACTATCAAAATTTGATAAAAAGAAAAGAAACATGAGTGGAGATAATTATTTCAATAATTAGCAGAACTTAAATTAATGTACTGTATATATACAAGTATATATACATGATAAGAAATAAAAAAGAAAAAAGAAATAATAAACATCACACATAATCAAATAATCTTGAGAAAATATGGCCCCGCAGGGGAACTGAAACAAAACTAAAAAACTGGCTAGAAACGTGAGAAAAAACGAAATTAAAACGTCACGGTTTTGATGAGTGAAAAAGAAAAAAAGAAAATATTAAAAAAATAAATTAAACGACAACGTATCAAGT
CGTCGATGGCGAAAGCCCTTTCTAACAAACAACCTACAATTCCATCTACATGAATCATGAACACAACAAAGGCAACCGCAACTTACTTGAGATCCATTATGCTTCCCGAGAATGGTCCAGCAAGCATTCCGGACGACATAACAGAGAGACACATACTAAAACAAGAGACCTCGTCATACAACTTAGAGGTCTCAGACTCCGGAAGTGGGCTTCTTGTCTGCTTCCCTGGAGCTCCTGGATCCAGAGTCGGTGCCCACTACAAGTGGAATCAGAACCAGACGGAACTGGAATTCGACCAGTGGCTGGAAACATCACAGGACCTGAAGAAGGCATTCAACTACGGGAGGCTGATCTCACGGAAATACGACGTCCAGAGCTCAACCCTACCCGCTGGTCTGTATGCCCTGAATGGGACCCTGAACGCCGCGACCTTCGAAGGAAGTCTGTCTGAAGTGGAGAGCTTCTCCTACAACAGTCTGATGTCCCTCACCACGAACCCCCAGGACAAAGTGAACAACCAGCTAGTCACCAAAGGAGTGACAGTCCTAAACCTACCAACAGGGTTCGACAAGCCATACGTCCGCCTGGAGGACGAGACCCCACAAGGGCCCCAGTCAATGAACGGCGCCCGGATGAGGTGCACAGCTGCAATTGCACCACGAAGGTACGAAATCGACCTCCCATCCGCACGCCTCCCCACAGTACCAGCGACTGGGACCCTCACAACAATCTATGAAGGGAACGCCGACATTGTGAACTCAACCACAGTGACCGGCGACATCAGCTTCAGACTGGAACAAGACCCCCCGAATGACACGAAGTACGACTTCCAGCTCGACTTCCTCGGCTTAGACAACAACGTCCCCGTCGTGTCAATAACCAGCTCTACGCTGGCCACAACCGACAACTACAGGGGGGTCTCAGTCAAATTCACACAGTCAATCCCAACAGAGACAATCACAAAACCCATCACCAGGGTCAAGCTGTCCTACAAAATCAA
ACCAAACAGAGAATCGGTGAGTTACGATAAAAGGCGAAGGAGCAATTGAAGTCGCACGGGTAGAAGGTGTGAATCTCGAGTGCGAGCCCGAAGCACAAACTCGAGGAAGCCTTCTGCCAACATGTCTTCCGTATTCGACGAGTACGAACAGCTCCTCGCGGCTCAGACTCGCCCCAATGGAGCTCATGGAGGGGGGGAGAAAGGGAGTACCTTAAAAGTAGACGTCCCGGTATTCACTCTTAACAGTGATGACCCAGAAGATAGGTGGAGCTTTGTGGTATTCTGCCTCCGGATTGCTGTTAGCGAAGATGCCAACAAACCACTCAGGCAAGGTGCTCTCATATCTCTTTTATGCTCCCACTCACAGGTAATGAGGAACCATGTTGCCCTTGCAGGGAAACAGAATGAAGCCACATTGGCCGTGCTTGAGATTGATGGCTTTGCCAACGGCACGCCCCAGTTCAACAATAGGAGTGGAGTGTCTGAAGAGAGAGCACAGAGATTTGCGATGATAGCAGGATCTCTCCCTCGGGCATGCAGCAACGGCACCCCGTTCGTCACAGCCGGGGCTGAAGATGATGCACCAGAAGACATCACCGATACCCTGGAGAGGATCCTCTCTATCCAGGCTCAAGTATGGGTCACAGTAGCAAAAGCCATGACTGCGTATGAGACTGCAGATGAGTCGGAAACAAGGCGAATCAATAAGTATATGCAGCAAGGCAGGGTCCAAAAGAAATACATCCTCTACCCCGTATGCAGGAGCACAATCCAACTCACGATCAGACAGTCTCTTGCAGTCCGCATCTTTTTGGTTAGCGAGCTCAAGAGAGGCCGCAACACGGCAGGTGGTACCTCTACTTATTATAACCTAGTAGGGGACGTAGACTCATATATCAGGAATACCGGGCTTACTGCATTCTTCTTGACACTCAAGTACGGAATCAACACCAAGACATCAGCCCTTGCACTTAGTAGCCTCTCAGGCGACATCCAGAAG
ATGTACAGGTATAACATCAAAGATGGTATCAAGAACTAAGAATCGAAGGAACAAGGCAAGGAAGGTCGTCAGTCGCAGTACCGCTTTAGTGCCCATGGCACCAGCGTCACAGCGCACTGGTCCGGCCCCGAGAAAGCCGCGTAAGCGGAACCAAGCGCTCGTGCGTAATCCACGTTTGACAGATGCAGGTCTTGCTTTTCTGAAATGTGCGTTTGCTGCCCCTGATTTTAGTGTGGATCCCGGTAAGGGTATTCCGGACAATTTTCATGGTCGCACACTCGCCATTAAGGATTGCAACACCACGTCGGTGGTGTTTACACCGAACACCGACACGTACATCGTAGTGGCCCCCGTTCCGGGGTTCGCGTATTTCCGCGCAGAGGTCGCGGTTGGAGCGCAACCCACAACGTTCGTTGGTGTGCCCTACCCTACGTATGCCACTAACTTCGGTGCTGGTAGCCAAAACGGGCTTCCTGCTGTTAACAACTACAGTAAGTTCCGTTATGCGTCAATGGCCTGTGGGCTTTACCCCACAAGCAATATGATGCAGTTTTCGGGTTCAGTTCAAGTGTGGAGAGTTGACTTGAACCTGAGTGAGGCTGTCAACCCCGCTGTTACTGCGATTACCCCTGCGCCGGGAGTCTTTGCAAACTTCGTCGATAAACGTATCAATGGCCTGAGAGGCATCCGCCCCTTGGCGCCGCGAGATAACTACTCTGGTAACTTTATCGACGGGGCTTACACCTTTGCCTTTGATAAGTCCACCGATTTTGAGTGGTGCGATTTTGTTCGCTCGTTGGAGTTCTCAGAATCTAATGTTCTGGGAGCGGCAACGGCGATGAAACTGCTAGCTCCCGGAGGTGGTACTGATACAACGCTCACCGGTTTGGGTAACGTAAACACATTAGTGTATAAGATATCCACTCCGACGGGCGCCGTGAACACCGCGATTCTACGGACTTGGAATTGCATCGAGCTTCAGCCTTACACTGACTCGGCG
TTGTCGGTCTGATTATCTTGGCTGAATTAAATAGCAGAAAATAAATTAACCCTGGCTTCGGTCAGGGCTTTTTCTTTACAAAAAGAACGGAAAGTTATATAATGTTCCTATTCCAAAAATACTTTTTTCATAAAGTTTATCCTAAGCGTCCCTCTCCTAACTGGGGCGCTTTTTTTATGCTATAATATAGTCGGGATGTTTGTTAGATTTCATCCTATTCCTAGAGTCAAGCCATTCTTCGGAGTGGCTTTTTTCATAGCTTCTTTTACTTCATCAGTTAGAGGTCTGCCATCAAATGAAACCCACTTGTCCCAATCAACTTTGCTATCATCTACTAAATCGGCAAGGTCAATACCTTGTTTTTGTTGTTCAGTTTTAATAGAAACAATTTTAGATTTCTGCTCTTCTTGTTCTTTTAATTGAACATTTGCAGTATCTAAAACTATTTTTTGTCTTGGCTCTTCCAATTTCTTCATAACTGTAATAGTTTCTTCTATAGTTTCAGAATCATTTTCTGATTCTCGCGGTTCAATCATTGGAACGTCATAACCCATTAACCACGGCTCACTAACTCCCAAAGTTTGAGATAATAATATCAATTTTTGTTGATCGAGATTAGATTTTCCATTTATATAATTAGATAAATGAGTTTTTGACATTTTTATACCCAATTTATCTTGAAAAGGTTTTGATTTTTCAAGTATATCAACCTGTCTTAATCCTCGGTCGTTCATTATTTTCTTTAATCTCATTTGAGAGTTTTCTTTTTTCATGAACTTATTATAAAAACATTTATAAAAAAGTTCAAACTTTTTATACTTTTTCCTTGACAATTATTTTCCAAATGATATAATTAAATCATAAAGTTCAAAACATTTGAACTTTATATCAAACAAGCGAACAATCATGGAGCATTCAGTACGGCAGACGGAACAGGCTCAAATGACGGTACACGACGTATCCACCGCGACGTAAGTAGCAAGTTTGGCAAATAAAAAGC
GATCAAAAGAGTAACAGTCCTTGTACCAACTTTTCACAATCAAAATAGAACGCGAATCTTGACTGCTCTACCTCAACTTTTTACTTACTTTAACGTTGTTTATCAACCGTCCCTCTCAATGGAAGCTCATACTCCCGCTGCTGATGTCAATGGACCCAATATCCCCTCCGGTGCTGTCTCTCAGCCAGAAATCGCTCCACACAATCAAGCTGCCCCCAACGTCTCTGGTGCTGCTCAGGCTATAATAGCCCCCACCCCTGCTCGTAAGCGCACGCCTCACGGACCCATTCCTGCTGCCACCTCATCTGGCAACACCTCTGCTCCTGCTCTCCTGGAATTAGCTGCTGCTTATCCCATGTACACCGAGCAACGCCGTTCATTCAACTTTTTCATCCCAGACTCCCAAATGATGTTTCACTCTTTAGGTATCTGCGACTCAATGATGAACTCCACCGATCGTTTTCTTCGATCCTCACCCGCTTGGCTCCCCATCGTTTCACAACTTTACATCTCTGTACTGTGGAATGTTATGATTATCCGCATCCTCTCTCACACTGGATATGCCCCTTCCTTCACCGATCTACTCAATACTCTCACTACTGACCTTCAAATTGAAGAGTGTATGGTCCCCGGACCACTAGTCCCCTTCTTCCAATCCTTGGCCTCTACCAATGGCCCTTTTGACTGGATAGGCGATATCACTCCTGCCCTCCCTGGATTTGATTCTCTCTGGGATGCCACGAATTTCACTCCGCACGCAAGCTACACCCGCTTCGTCCCCATTCCTGCCATCTTGTTAGACCAGCTTTACTACTGCGCGACTTACGTCGGCGTTAATCAAGGCGACCTCTACCCTACCTTCACTTGGTATAGAAACATTTTCACCCGCACTGGTGCAAACACTCCTGCTCTCCTCCGCATGGGCCCAAATCTTTGTGGCTCACTTTTCACCACCTCCAATCAATTCGATGCTGCCCGTACTTATTGGCGCGCCTGCTTT
ACGAAGACAAACAAACCATTATTATCATTAAAAGGCTCAGGAGAAACTTTAACAGTAATCAAAATGTCTGTTACAGTCAAGAGAATCATTGACAACACAGTCATAGTTCCAAAACTTCCTGCAAATGAGGATCCAGTGGAATACCCGGCAGATTACTTCAGAAAATCAAAGGAGATTCCTCTTTACATCAATACTACAAAAAGTTTGTCAGATCTAAGAGGATATGTCTACCAAGGCCTCAAATCCGGAAATGTATCAATCATACATGTCAACAGCTACTTGTATGGAGCATTAAAGGACATCCGGGGTAAGTTGGATAAAGATTGGTCAAGTTTCGGAATAAACATCGGGAAAGCAGGGGATACAATCGGAATATTTGACCTTGTATCCTTGAAAGCCCTGGACGGCGTACTTCCAGATGGAGTATCGGATGCTTCCAGAACCAGCGCAGATGACAAATGGTTGCCTTTGTATCTACTTGGCTTATACAGAGTGGGCAGAACACAAATGCCTGAATACAGAAAAAAGCTCATGGATGGGCTGACAAATCAATGCAAAATGATCAATGAACAGTTTGAACCTCTTGTGCCAGAAGGTCGTGACATTTTTGATGTGTGGGGAAATGACAGTAATTACACAAAAATTGTCGCTGCAGTGGACATGTTCTTCCACATGTTCAAAAAACATGAATGTGCCTCGTTCAGATACGGAACTATTGTTTCCAGATTCAAAGATTGTGCTGCATTGGCAACATTTGGACACCTCTGCAAAATAACCGGAATGTCTACAGAAGATGTAACGACCTGGATCTTGAACCGAGAAGTTGCAGATGAAATGGTCCAAATGATGCTTCCAGGCCAAGAAATTGACAAGGCCGATTCATACATGCCTTATTTGATCGACTTTGGATTGTCTTCTAAGTCTCCATATTCTTCCGTCAAAAACCCTGCCTTCCACTTCTGGGGGCAATTGACAGCTCTTCTGCTCAGATCCACCAGAG
ATGTATAGTCGTTATAGTGCCTACAATTATAGTCCCCATCTGGGCAAAACCTATGTATACGATAACAAGTATTACAAAAATCTAGGTCACGTGATTAAAAATGCTAAACGCAAACACGATGCTCTCGAACGCGAGGCCGACGAGCGTGAGCTCGATCACCTCGACAAGTATCTGGTCGCAGAGGATCCGTTCATGGGTCCTGGTAAAAATCAAAAGTTGACTCTGTTCAAAGAGATTCGTAACGTGAAGCCCGACACGATGAAGCTGATCGTCAATTGGAACGGTAAAGAGTTTCTGCGCGAGACTTGGACTCGCTTTATGGAAGACAGCTTCCCCATCGTGAACGATCAAGAAGTGATGGACGTGTTTTTAGTGGTAAACATGCGTCCCACTAGACCGAACCGTTGCTTTAGATTTTTAGCGCAGCACGCGCTCCGATGCGATCCCGAGTACGTTCCTCACGACGTGATCCGTATCGTAGAACCGTCGTACGTCGGCACCAATAACGAATACCGCATCAGTCTGGCTAAGAAGGGCGGCGGTTGTCCCGTGATGAACCTGCACGCCGAATACACCACGTCGTTCGAGAGCTTCATCGACAAGGTGATATGGTACAACTTTTACAAGCCCATCGTGTACGTGGGCACCGACTCGGCTGAAGAGGAGGAGATCCTTCTCGAAGTGTCGCTCGTGTTCAAGATCAAAGAGTTTGCTCCCGACGCGCCTCTATACACGGGTCCCGCGTATTAAATTTGCGAAGAGGACAACCGAGACAGTTCGTCAACTCTCCGCCTGAGCTGTGAAATTTTCTCGTCTTGATCGCCGTCTCCACGTTTCTGAAGCATACTTTTCGCCTTTGCGATGTCGTCGTTTACGATAAAATGTTCGACCGCTCGCACGAATCTGTCTTTGGACATTGTGTCCGCTTGGTCACCGTTGGCCTGTTCGACTGCGAGCGCAGACTCTGCGTCTCCAAACATGATCTGAACAATAGACATTG
GTTTTTCTTTCTTTACCAAGTGTGGTAAAATTTAAACAAAGAAGAAAACCAGGACCGTAACCCGGCCCTTACACACCTCGAGTCCGTGACCACCGGATTATACGTCGCCCACCACACGGCGCCTTTTCCGACCACTCTCGAGAGTCGTTGGGAGTTTCGTCCGTGACCACCCGGTTGGCAGTCGACAGACGCTTCCGGACCACTAGAACCTCCTCGAGCGACGCACACACAGCACACACACCGCCTTAGCTGCACCTACGGCAGCGTTGATAGCGCGGATTTATGAGCGAGCACACCATCGCCCACTCCATCACATTACCACCCGGTTACACCCTTGCCCTAATACCCCCTGAACCTGAAGCAGGATGGGAGATGCTGGAGTGGCGTCACAGCGACCTCACAACCGTCGCGGAACCCGTAACGTTCGGGTCAGCGCCAACACCGTCACCGTCAATGGTAGAAGAAACCAACGGCGTCGGACCGGAAGGCAAGTTTCTCCCCCTGACAATTTCACCGCTGCTGCACAAGACCTCGCGCAAAGCCTTGACGCCAACACCGTCACTTTCCCCGCTAACATCTCTAGCATGCCCGAATTCCGGAATTGGGCCAAGGGAAAGATCGACCTCGACTCCGATTCCATCGGCTGGTACTTCAAGTACCTTGACCCAGCGGGTGCTACAGAGTCTGCGCGCGCCGTCGGCGAGTACTCGAAGATCCCTGACGGCCTCGTCAAGTTCTCCGTCGACGCAGAGATAAGAGAGATCTATAACGAGGAGTGCCCCGTCGTCACTGACGTGTCCGTCCCCCTCGACGGCCGCCAGTGGAGCCTCTCGATTTTCTCCTTTCCGATGTTCAGAACCGCCTACGTCGCCGTAGCGAACGTCGAGAACAAGGAGATGTCGCTCGACGTTGTCAACGACCTCATCGAGTGGCTCAACAATCTCGCCGACTGGCGTTATGTCGTTGACTCTGAACAGTGGATTAACTTCACCAATGACAC
ATTATTGGCACCTATTTTTAGTGTCATATGTGCATGCAGTTGAAAAAGAAATCGGAAAAATTATTTTGTTATTGTAATTTTCTATCAAAATTCATTAAAAAGAAAAAACTAGGCTATTTCCACAGATTCGGTAGAATCTGGCGCCAAGTTCCGTTCAAATCCGTTGTCAACGGAGCGCCAGACTACCGACTGTGTTTACTGTAAGCAGAACGGTATTTTGAGGTTGCAAAATTTTATTTAATTCTACGGTACTTTGTTTTCCTAAATTGTATATTATAACAGTAATTCATACTTTATGAATATTCCGTTAAGCGGGACAGTTGCATCTTCCAGGGAGCTTATCAAAAGCACACTATCTTACCGGAAATATTGTCACTGAAGAAAAGAACAATTTTGAGTATGTAGATGTTAAACAAATGGAAACTGGAATTAAATCCGACGGAAATAAAAACTATAATGGGGATGCCAATCACGGAGTGAAGAAAGTGAAGAAGATTAGTCAGTATAACTAATTAGTGTAATAATAAATAGATATAAGTAAGCAAGCCAAAGTAAATTGCAATTTCATTATTAGTTATTGTGATTTAGGCTATAAGTTATAGAATACAATTTAATTCAAGAATTCTCATTTTCTCAATAAGATTTAGTCTTGATACTGTATAGTTTTTTTCCTAGAAGTTAAATAAAATTTTGAAAGAATTTTTTGTTGTTTTACTTCCACAGAAAAAAATGATGTTTAAATCCAAGAAAATTGTCGCCTTTAATTATTCCTCGATTAGTTAAAAATTTTCTTTATAAAGAATCGAGAGGTGTTATAGTAAGTAAGGGATAAAAGCGTCGTATCAACGTCATGTATGACAAAAATAATGAAAATATATAACAATTGAATAGAAAATTTCCATATCCCCAATTTATAAGAATTGGTTTAACGTTTAATGTCAATTCGGTCAATACCTAATGATATCTGTCATATAACGGCGAGTTGTACAAATTAACCAAA
GTGATTGTTGCCAACAATTATCTGAAAGAGGTTCAAACTTGTACCAAATTTGGTTTCTATAAAAGGAGGGGTAAACCTGCAGATTTTTGCCCAGGAATGCCTTAATGGCGCGGCCACTGAGCATACGCAGTCTTTGCTTATCCTGGGACCTAAACTTTGAGAGTATCCTTCTACCATGTGTATTTTGTAATTGTTCGATGCTTTTAGAGGATAAAATAGCATTTGAGAATAAGTGTTTGTGCTTGGTTTGGAGATGGGGGTGCCCTTTTGGTGTTTGCAGACCATGCTGTACAGAGAGAGCTTTTGCTGATTGTGTTAAAAATGCTACGTGTACTGTTGAAGGGGATGGGCTTGAGCGTATATTTATGAAACCGTTAGCCTCCTTGTGTGTTAGATGTACATTTTGTTTAAAACCGCTGACTGTGGAGGAAAAGCATGCTTGCGTACTTAGGCGGTCGCCATTTATGCTAGTTAGGAAGTACTGGAGGAACACTTGTGACAGCTGCGTGTAGAGATGAGAGGGTCTTCGCCGATCATCAGAGACATTGATTTGGAGTTGGAGGAGCTTGTCCTTCCAGCCAACCTGTTGTCCGGCGAAACCTTGGAGACGGAAGAGGAGGAGTTACAGAGAGAACCTGGGCGATACCGGGTTGTGACACTTTGCAATATTTGTCACAGCTCCTTAAGGCTGTTTGTAGAAGTTGCTGATGAAAGCCTGATTCGACTATTTCAGCAGCTTCTCTTAGACGGGCTTGGCATTATTTGTGCCACCTGCCACAAAGAGCACTTCAGCGATGGCCGAAGGAGGTGAAAGAGGTAACGAGACAGAGGTTGATGGGGAGGCACTGGATGCAGGGTGGTTTGTTGTGCATGAGGCTGACTGTGCTGAGTCAGATGAGGAATTTGAAAAACTATTTGATAAAAGTACTTGTAGTAATGTGTCTGACCTTATAGATGATGATGAGCCGTCAGGGGTCAATGAAGGACATGCAGGTGTGTT
ACCGGATGGCCGCGATTTTTTTGGTGTCCTCTCTCTCGCTTGGTCCACGTGTCCCATACCCGTACGTGGACCACCCATCGTCCAATCATAACGCGCCTGCTGAGTTTAAATATTTAAAACTTACTCACAAAGTTCGATGAGGATAAATACGTTGGACGACTCCCGATATTTTCGTCTTTAATTCGAAATGCCTAAGCGGGATGCCCCATGGCGTAACATGGCGGGGACCTCAAAGGTAACCCGTTCTAGCAATTATTCTCCTCGCGGTGGTCCCAAATTCAACAAGGCCGATGCATGGGTTAACAGGCCCATGTATAGGAAGCCCAGAATTTATCGGACATTGAGAGGCCCCGATGTTCCAAGAGGGTGTGAAGGACCTTGTAAGGTTCAGTCTTACGAGCAGAGACATGATGTTTCTCATGTCGGGAAGGTTATGTGCATTTCTGATATTACCCGTGGTAACGGTATTACCCACCGCGTTGGTAAGCGTTTTTGTGTTAAGTCCGTGTATATTTTAGGTAAGATATGGATGGACGAAAATATCAAGTTAAAGAACCACACGAACAGTGTCATGTTCTGGTTGGTTAGAGATCGTAGACCATATGGTACTCCTCTTGATTTTGGCCAAGTGTTCAACATGTTTGACAACGAACCTAGTACTGCTACTGTGAAGAATGATTTGCGTGATCGTTTTCAAGTCATGCATAAATTTTATGGTAAGGTTACAGGTGGACAATATGCCAGCAACGAACAAGCACTGGTGAAGCGTTTTTGGAAGGTTAATAATTATGTTGTCTACAACCATCAAGAAGCTGGGAAATACGAAAATCATACTGAAAATGCATTATTATTGTATATGGCATGTACTCATGCTTCTAATCCTGTGTATGCTACATTGAAAATTCGGATCTATTTTTACGATTCGATAACCAATTAATAATATTTGAATTTTATTGAATGATTTTCTATTACATAATTTACATATGGTTTGTCTGTTGCG
GGTAGATTTTTGCGCGTGAGAAATAAGAATTTTTTTTTGGCCGTTTTTTGGGGTGTTTCTGGATGAGTACAGGGATGCGATCGCCTGGTGGCGGAAGAAAATCAAATAATGCCGGAACACAGGTTAGCTCACTAACCAGAGCGGTTTCACCGCCGGACGAATTACTTGGCGATATGGCTGTCGATGCCTGGAAGCGGACGTGCAAAATCCTGATTAACCGCGGCACTTTCGAAATGGAAGATTGTTATTTGTTGATGGAGTACTGCAATACCGTGCAGCTGTTGTACGACGCCAATCAGGAAATTAAAAGCGATGGTCTCGGTGATGATACAGCAGCCGGAGGCCAGAAACTTGGCGCAGCCGTGAAAGCACGCAGTCGTTATATTAGCGAATTAATCCGGCTTTCCGTTGTACTGAAGCTGGACCCCAATAGCCGCATCCTGAAGAAAAAGCCTGGAGATAATAATAAAGCCAGCGGTGAATTCGACGAATTTTAATTGTGACTGCGGCTAAATGATTTAAGGACGTAGTATGGCCGCATATCCAAACGTCAGTGTGGCGAATAAATATGCGCGGGATATTGTAGACGGGAAAATAGTCGCCTGTAGGTTTATCCGGCTGGCATGTCAGCGCCATTTTGACGATCTAAAAAAATCACTCGATAAAAATTACCCCTATAAATTTGACCGGGATTTAGCTGAACGGGCATGCAAATTTGTCCAGCTTTTGCCCCATTCAAGTGGGGAGTTAGCCGGGCAAAAATTAAAACTGGAGCCTTGGCAGAGCTTTATATTTTGCTCAATTTTTGGCTGGGTCACGAAAAAGGACAAGAAACGCCGATTTCGCGAAGCGTACATCAGGGTAGCGAGGAAAAACGGGAAATCGTTTTTTGCTGCCGGAGTGGGCATTTACACGTTTTGTGCTGATGGAGAGAACAGCGCAGAAGTGTATTGCGGTGCGACAACGATGGCGCAGGCGAAAAAGGTCTTCACCCCAGCCA
GATAAAAAAAGAATAATTCCTTTGGACCTGAGGAGGTTACGAAATGGCTGGTCCATAGTCCAACAGGATATTATTAACACAGTATATAAACAACAAGAACAATACAATACACACAACAACAACAAGAACAACAACCATTTCAAAATGACCGTCTCCGGCCGCTCAAGCTGGCAGAATGGTAAAACAACAAACGCAATGAGAGCAGGGAAGCTCGCTACTGAACGGGACCTTGAGTCGGCTAACTACGGGTCACGCTCGGTTGAGAAACTAAGGCATGAGCGTGCAGTAGGGAACTTGAATAAAGGGAGGTTTCTGGGGATGAACAAGTGGAGCGACGAGCAGTTGAAGCATTCGATGGCTAGATACGAGGACCTGGCGGCGACACGGCATAATTTATTCGCCGTTATCATGCCATCAGGGTGTGGAAAGACATCGCTAGCTAGGACGTATGGTATGGTCGATGTAGATGAGCTGGTGTCCCGTGCTGAGCACGACCAATATGTTGAGATGCGTAACGAAATTGTCTGTGGGAGGGGCGACTGGCACGACCACAACACATTGTGGTTTGCTAGACTAAACCAAACATTGGCATTGCTTGACTATTCAGTGCCTGTGGTGATATTCGTGCATACTGAAGAGACGGCTCTGGAGATCGGGGCGAGGCCAGTGGCATGCCTAACTTTGGAAACAACAGCCCACGAGATGAACATCAGCGGGAGAGGGCCTAAATTCAGGGAGTTCTCACGTGAAAGTTTGCGAAGCTGCAAGCCATCCAACCGGGTGCCTAACCAGTATCGCTTCAAAAGCAACAAAGAGTTGGAAGCTTTTTTTCTTGAGGTCATGAATGTGTCCGGCTTGCCAGTGGGTGCTCCCTTCAAGTATTCCACGAGCATCTGGAATAGTTCGTATTCGCGCGACGTGCCTGGGTGGATTTTGAGAGGTGAGAGAGCTGGGACCCAACAAGTTAGCATTAACGAACTCAGGCTGCTGTTCGAGCAAG
TAGTATTACCCCCGTGCCGGGATCAGAGACATTTGACCAATAGTTGACTAGTATAATAGCCCTTGGATTAAATGACACGTGGACGCTCAGGATCTGTGATGCTAGTGAAGCGCTTAAGCTGAACGAATCTGACGGAAGAGCGTTCACACTTAGATCTAGTTAGCGTACTTAGTACGCGTTGTCTTGGGTCTATAAATAGAGTGCTTCTGAACAGATTGTTCAGAATTTCATAGCGAGATGGATTCTGGTGATGGTTACAATACATACTCATATGAAGAAGGTGCTGGAGATGCGAAGAAGGAAGTTTTATATAAAATAGGTATTATTATGTTATGTATTGTAGGGATTGTAGTTTTATGGGTTTTAATTATATTATGTTGTGCTGTTCCTCGCTATGCTAAATCAACGATGGACGCTTGGTTATCTTCGTCTTCTATTATGAAGAGGAAGATGGCTTCAAGGATTACTGGTACTCCGTTTGAAGAAACTGGTCCTCATCGTGAAAGAAGATGGGCTGAAAGAAGAACTGAAGCGACGAACCAGAATAATAATGATAATGTAAATAGATTTAGTTGATATGTTGTAATTTTATATGGATTAATGAGAATTATTATTATTCTGTTCTTCGTCTGTGTTTTTTAAGCTTTTTCTGTGTTTTAATGGCGTCTGGAGAGAGAAAGGAATAATTGTAAGGTAGACGACGATGTAGTGGATTACAGTTGTCTTTACTTCGCCTCGAAGAAAGACACATTTCAAGTTGTGAGTGTTATTGCTTTTGAGGAAGCTTCCTCGAAGCAGCGTATAACTTTAATTTGAATTTGGTTTTGGCGCGTTAGTGAAATTGCGGCTGTAAACGTGTCAAGTTGTGAGTGGCTGAAATAAGATAATAGATATATTATTATTGTTTTAATTTAATTCCGCGAAGCGATATGTTAAGTGATAAATGAAACGAAGCGTTTTGATGACGTCATATGTCTCCGTGCCTACGTCAGCACGGGGC
CGCACAGTGGATCCTAGGCTTTTTTGGATCACGCTTACCCCTGTTCAGGATAACACTGAAAACATGGGTCTACGCTACAGCAAAGAGGTGAGAGAGAGACACGGAGACAAAGATCTGGAAGGGAGAGTCCCCATGACACTCAATCTCCCACAGGGTTTATATGGACGCTTCAACTGTAAGTCTTGCTGGTTTGCAAACAGAGGTCTCATAGCCTGCTCAGATCACTATCTGTGCCTGAATTGCTTGACTAGACTCAGGTCTCAGTCTCAATTCTGTGGAATCTGCGGCAAGCCTCTGCCAACAAAAATCAGATTTGAGGAGAGCCCATCTGCTCCACCATACGAACCCTAACTGCCCACCGGGCCCCGGCGCACCCCCCAAAGGGGGTGCGCCCGGGGCCCCCCGGGCCCGGGGGCCCGTATGAAACTAGTCAATCTCGACAGCTTGGGAGTCCGGGAGCAATCTTCTGCAGTTCACTCCTTTTAGTTTAAAGGGGCCCCTCTCATCTGCAATCATGACACAACCAAGTGATTTGCTTTTGCACAATGAAAATGATCCACAATTCAACCAGTCATTTGTGGCATCCAACATCGAGTCAAACACTTGAGGATAGTTGTCTATTAATTGAACTAGGTTGGATTCAGTCATGGATATACGATGCTCTTCTCCTCTAAGTGATCCTATATACATAAACAGATTTGATATAAATGTTGACCTTGACTCTTCCTCCAGACATCCCAAGGCCACGAAAACTGCTTTAAAGTCCAATCTCAATTTCAATTGAGAAACAATTCGTGACCCTTCTTTGATTTGACCTTTATCTAGAACTAGAGGTTCCATGATGATATCTGGTCCAATTAATTTGTAAGAGAATTTGTTCTTTAATTCCTTCAAGAAAGGTTTGAAATCAAACCTCATCTTCGAGAACAGTGGACTTTCAGCAGAGAAATTTACATCTTCATGTCTGAGAACATCATCTATATTTAAAACCTCTTTTCCA
TAATATTACCGGATGGCCGCGATTTTTTTTTTTGGACCCCACAACGCACTAACTGACAAAGACATGCGGACCAATCACCTGACGCGCTCAAAGCTTAATTGTTTTGTGTTTTCTATTTAAACTTGGCCCCAAGTATTGTAGTTCGTACTATGTGGGATCCTTTGTTAAACGAGTTTCCTGAAACCGTTCACGGTTTTAGATGTATGTTAGCAGTTAAATATCTTCAATTAGTAGAAAAGACTTATTCTCCTGACACAGTCGGTTACGATTTAATCAGGGATTTAATTTCAGTTATTAGGGCTAGAAATTATGTCGAAGCGACCAGCAGATATGCTCATTTTCACGCCCGCTTCGAAGGTACGTCGCCGTCTCAACTTCGACAGCCCATCGGTGAGCCGTGCTGCTGCCCCCATTGTCCGCGTCACCAAAGCAAAGGCATGGGCCAACCGGCCCATGTATCGGAAGCCCAGAATCTACAGAATGTACAGGAGCCCTGATGTGCCTAAGGGCTGTGAGGGTCCGTGTAAGGTCCAATCGTTTGATGCTAAGAACGATATTGGTCACATGGGTAAGGTGATCTGTTTGTCCGATGTGACGAGGGGAATTGGGCTGACCCATCGAGTGGGTAAACGTTTTTGCGTTAAGTCTTTGTATTTCGTCGGCAAGATCTGGATGGACGAGAATATTAAGGTGAAGAACCACACCAACACCGTTATGTTTTGGATAGTACGTGATAGGCGTCCTAGTGGGACTCCCAATGATTTTCAGCAGGTTTTTAACGTATATGATAATGAGCCCTCTACTGCGACTGTTAAGAATGACCAGCGTGATCGCTTTCAAGTCTTACGGAGGTTTCAAGCGACTGTTACTGGAGGACAATATGCAGCCAAGGAGCAGGCGATAATTAGAAGATTTTTTCGTGTTAATAATTACGTAGTTTATAATCACCAGGAAGCTGGGAAGTACGAAAATCATACTGAGAATGCTTTGTTGTTGTATA
GTTATTTGCATTATGGCTGCGGTTTTCGGCATTCAGCTCGTACCAAAACTCAACACCTCTACGACACGTCGTACATTTTTACCTCTCAGATTTGACCTACTCCTCGATCGCTTGCAGTCCACCAATCTTCATGGTGTGTTATATCGGGCGCTAGATTTTAATCCAGTCGATCGGTCTGCCACTGTTATCCAGACGTATCCCCCCTTAAATGCCTGGTCTCCCCACCCCGCTTTCATCGAGAACCCACTTGACTACCGCGATTGGACGGAATTCATTCATGACCGCGCTCTCGCTTTTGTCGGCGTACTCACTCAGCGCTACCCTCTCACGCAGAACGCTCAGCGATACACTAACCCGTTAGTGCTTGGTGCAGCCTTCGGTGATTTCCTTAATGCTCGTTCCATTGATATATTCCTTGATCGATTGTTCTATGGTCCAACCCAGGAATCCCCTATCACGTCGATCACTAAATTCCCTTACCAATGGACCATCGACTTCAACGTCACCGCTGATTCTGTTCGCACACCGGCCGGGTGTAAATACATTACGCTCTATGGTTATGATCCCTCACGGCCGTCCACCCCCGCTACATACGGCAAACATCGACCCACTTATGCTACGGTATTCTACTACTCCACTCTCCCCGCCCGGTCTCGCCTCTTAGCGAACCTCGCCGCCGGTCCAACTGTTTTGGAACACTTTGATTCTCCCACTTATGGGCCCCATCTGCTACTGCCGCAGACAGGTGACGTGTTGGGATACAGTTCCAGTCTGATAAGCCAAGCTGCTCTATTAATGGTGGAGTCGGTTATGGACGCCCTTCGGGACAACGCTAACGCTAGTGCCTCTACTGCCGTAACGCGACTAGATCAATCGTATCACCCCGTTACCTCTTTCGATCCATCCACGTTCAACACATTGCTACAGAGAGCCACCAATCTTGCACTGTTAGCCGTCCAAGGAGTGCAATCTGAAAGTGCTATTCCGGCTATTCCTACCA
GTTTTATCACGACATGGCGACCGTATATGGCATTCAACTCACTAACAGATTGAACACCGCGACTGTCCGACGTCCGCTTAGGCTACGTCGATATGATTCCTGCATTACTACTTTTACAACCCCGAATGGCATTTCCCAACTCTATAGAGCATTAGATTTCCAACCTACATCATTCCAGGCCTCCATCCTTCAAACGTTTCCTCCCCTCAACGCCTGGAGCCCTTCACCACAGTTCGTTCCTGATGACCTGAGTCTCTCCCAGTGGAAGGAATGGATCACCGAGCGCATGCGGGCACTTGCAACCGTTCTGCAACGAGCTCATCCCCTCGTGGCTAACGCTGGTCGTGAAGTCAATCCCATCACTATCGGCTTGATCACGTCTTCGTTCCTCAACCAGCGGCCGATCGATGGCTATCTCCCGTTCCTATTTCTAGCTCGGAACGCCCGTGATCCGATTGCCCCTCTTGTCACGGTTGACATCACGTTCTCTGATGATACCTACGTCTCTCGGCACGTGTTATACACACCCGCTGGCCTCAAGTACCTAACGCTGTCGTCGTACGACCCGACGAAGCCCTCTTCAATCTGCACTTTCGGTAAGCACATACCACTCTACGCTACGGCTGCTTTCTATCCCGATGAGACGGCGCGTCTGACTATCTTGCATCGCTATAATGGAGGGCCGCCATTGATCGAGCATTTCGACCAACCCACCTATGGTCCCCACGTCCTGATTCCCGCGTTAGGGTCACCCGAGGGCTATGACACGCATCTCAACATTTGCCGACTGTTGTTAGCAGAGGGTCTCCTCGACTCGTTTAGACTGAATGCTTCAGCAGGTCCATCGACCGCCGTCGCTCGTATCGACCAGACCTATCACGTCGTCATGAATGGTTCACCCGATGATCACACGCAGCTGGCCACCCGCTTGTCGAATTTGTCTTTATTAGCGGTTCAGGGCTGCCAGATGACCGTTCAAGTTGCGGATCATCCGACGATG
ACCGGATGGCCGCGCAAAGTGTTAAAGTGGTCCCCCCTCCACTAACTGACAAAGACATGTCGCGCCAATAAAAACGCTCCCTCAAAGTTAAATTAGTGGTGGTCCCTCTATTTAAACTTCCTTAGCAAGTAGTTCATTCCGCACTATGTGGGATCCTTTAGTAAACGAGTTTCCCGAAACCGTTCACGGTTTTAGATGTATGTTGGCAGTGAAATATCTCCAACTAGTTGCAGATACGTATTCCCCAGATACGGTGGGATACAATTTAATACGTGATTTAATTTGTATTCTACGTTCCAGGAATTATGTCGAAGCGCAAAGCAGATATAATCATTTCCACCCCAGGCTCGAAGGTTCGACGGAGGCTGAACTTCGACAGTCCAGGATCGAGCCGTGCTTATGTCCCTACTGTCCGCGTCACCAAATCAAGTCTATGGGCCAACAGGCCAATGAACAGAAAGCCCAGGATGTACAGGATGTACAGAAGTCCAGATGTCCCTAGAGGATGTGAAGGCCCGTGTAAGGTCCAGTCATTTGAGTCCAGACATGATATCCAGCACATTGGCAAAGTCATGTGTGTTAGTGATGTTACCCGTGGTATTGGGCTGACCCACAGGGTTGGTAAGAGGTTCTGTGTTAAGTCTGTTTATGTGCTGGGTAAGATCTGGATGGATGAGAACATTAAGACTAAGAATCATACGAATAGTGTTATGTTTTTCCTTGTTAGGGATCGACGGCCCGTTGATAAGCCTCAAGGTTTTGGTGAGGTTTTTAACATGTTTGATAATGAGCCTAGCACGGCGACTGTGAAGAATGTTCATCGTGATAGGTACCAGGTACTGAGGAAGTGGCATGCGACTGTGACAGGTGGTCAGTATGCATCGAAGGAGCAAGCTCTGGTGAAGAAGTTTATTAGGGTTAATAATTATGTTGTCTATAACCAGCAAGAAGCTGGCAAGTATGAAAATCATACGGAGAATGCGTTGATGTTGTATATGGC
ATATATATATATATATATATATATATATATATATATATACAGTCTTGTGGCTTTTTTATTTTATTAATTGTATATGAACGACACTGAATTACCTAACCATTCGCATTTAGCGACTTACAATTCTCTCCAAGAATTTAAAAAAAAAAAATTTAATTAAATTGATGCATTTGTTTCGAAAGTTAGAGTGTTTTAGAGAGTTAAAGTGTTAGAGAGTTTTCAGGGTTCCATAAATGACGGACAGGAAAATTTTTTGACCTATTTTGATGTTTTTTTTCGTTTCTAGTGCACTAAATCAATTTTTGAAAAGTGTCAAATTAATCTCTATTAAATTATCTTGACAATAGTATGCAAAATATCTTGAATCCGTGAACTAACAAGACTATAATGATGAAAATAGTTGCCGAAATGAGGTGAAAAAAATTTTTCGATCGTAAAGCACTCTCTGATGTTTCTCATCATGAGTCATGCAATAAAATAATTATAATATTATTATCCGCGTTTGAGTTAGTCTAATGTCGAATAAACATACACAAAAACCATGTTAAGAGGGCGCAACACGATTATCCGCGTTTGTGTTGGTCTGATGTCGAATAAACATACACAAAAACCATGTTAAAAGGGCGCAACACGATTATCCGCGTTTGTGTTGTCCTAATGTCGAATGAACATACACAAAAACCATGTGAAAAGGGCGCAACACGATTATCCGCGTTTGTGTGGTCCTAATGTCGAATAAACATACACAAAAACCATGTTAAAAGTGCGCAACACGGTCACAAGCAAAGGTAATAAAATAATCATAAAATATTTAAATTATAATAAATTTTTAAAATAAGTTAAAAGAGATTTTCTTAGTGAGATTTTGTCGTTGGGAGATTATGTCGGGGAGATTTTGTCTTGGGGAGATTTTGTCGGGGAGATTTTGTCCGGGGAGATTTCGTGGTACAACCGGTTTAATCGTTCAAAAGTTGTAAGCGAGTCACATAGTCACACACAAACA
ATGGCGTCCCAAGGCACCAAACGGTCTTATGAACAGATGGAAACTGATGGGGAACGCCAGAATGCAACTGAGATCAGAGCATCCGTCGGGAAGATGATTGATGGAATTGGACGATTCTACATCCAAATGTGCACCGAACTTAAACTCAGTGATTATGAGGGGCGACTGATCCAGAACAGCTTAACAATAGAGAGAATGGTGCTCTCTGCTTTTGACGAGAGAAGGAATAAATATCTGGAAGAACATCCCAGCGCGGGGAAGGATCCTAAGAAAACTGGAGGACCCATATACAAGAGAGTAGATGGAAAGTGGATGAGGGAACTCGTCCTTTATGACAAAGAAGAAATAAGGCGAATCTGGCGCCAAGCCAATAATGGTGATGATGCAACAGCTGGGCTGACTCACATGATGATCTGGCATTCCAATTTGAATGATACAACATACCAGAGGACAAGAGCTCTTGTTCGCACCGGAATGGATCCCAGGATGTGCTCTTTGATGCAGGGTTCGACTCTCCCTAGGAGGTCTGGAGCTGCAGGCGCTGCAGTCAAAGGAGTTGGGACAATGGTGATGGAGTTGATCAGGATGATCAAACGTGGGATCAATGATCGGAACTTCTGGAGAGGTGAGAATGGACGGAAAACAAGGAGTGCTTACGAGAGAATGTGCAACATTCTCAAAGGAAAATTTCAAACAGCTGCACAAAGAGCAATGATGGATCAAGTGAGAGAAAGCCGGAACCCAGGAAATGCTGAGATCGAAGATCTAATCTTTCTGGCACGGTCTGCACTCATATTGAGAGGGTCAGTTGCTCACAAATCTTGTCTGCCCGCCTGTGTGTATGGACCTGCCATAGCCAGTGGGTACAACTTCGAAAAAGAGGGATACTCTCTAGTGGGAATAGACCCTTTCAAACTGCTTCAAAACAGCCAAGTATACAGCCTAATCAGACCGAACGAGAATCCAGCACACAAGAGTCAGCTGGTGTGGATGGCATGCA
ACCGGATGGCCGCGCGATTTTTTTGGTGGGCCTTACCATTAACACTTGTCGGCCAATCATATGACTCCCTCAAAGCTAAATAACGCTCCCGCACACTATAAGTACTTGCGCACTAAGTTTCAAATTCAAACATGTGGGATCCACTATTAAACGAATTCCCTGATACGGTTCACGGGTTTCGGTGTATGCTTTCTGTGAAATATTTGCAACTTTTGTCGCAGGATTATTCACCGGATACGCTTGGGTACGAGTTAATACGGGATTTAATTTGTATTTTACGCTCCCGTAGTTATGTCGAAGCGAGCTGCCGATATCGTCATTTCTACGCCCGCGTCGAAAGTACGCCGGCGTCTGAACTTCGGCAGCCCATACACCAGCCGTGCTGCTGCCCCCATTGTCCGCGTCACAAAACAACAGGCATGGACAAACAGGCCTATGAACAGGAAGCCCAGGATGTACAGGATGTACAGAAGTCCAGATGTTCCTAGAGGATGTGAAGGTCCATGTAAGGTTCAGTCGTTTGAGTCCAGACATGATATTCAGCATATAGGTAAAGTAATGTGTGTTAGTGATGTTACTCGTGGTACTGGGCTGACCCATAGAGTTGGTAAGAGATTTTGTGTCAAGTCTGTTTATGTGTTGGGTAAGATATGGATGGATGAGAACATTAAGACGAAGAATCACACGAATAGTGTGATGTTTTTCTTGGTTAGAGATCGTAGACCTGTTGATAAACCTCAAGATTTTGGAGAGGTATTTAATATGTTTGATAATGAGCCCAGTACGGCGACTGTGAAGAATGTTCATCGTGATAGGTATCAAGTTCTGCGCAAATGGTATGCAACTGTCACCGGTGGACAATACGCTTCAAAGGAACAGGCTTTGGTCAAGAAGTTTGTCAGAGTTAACAATTATGTTGTTTACAATCAACAGGAAGCAGGAAAATACGAGAATCATACGGAAAATGCGTTAATGCTTTATATGGCTTGTACTCACGCTA
GCTAATCTGCTGACCGTTACTCTGCAAACATGGGGAACGCTTCGTCCATTGTTCAGACAATCAATGTCACAGGAGACGGAAATGTCTTCAAACCATCAGCTGAAACGTCTTCAACGGCTGTACCCTCATTGAGCCTTTCACCTGGGATGCTCAACCCTGGCGGTGTGCCATGGATTGCCATCGGGGACGAAACGTCGGTGACTTCACCAGGTGCTTTGCGCCGGATGACATCTAAGGACATACCGGAAACAGCTATTATCAACACTGATAATTCATCTGGGGCTGTACCGAGCGAGTCCGCTTTAGTGCCATACAATGATGAACCGCTAGTAGTTGTCACTGAGCATGCAATTGCTAACTTCACCAAAGCCGAGATGGCCTTAGAATTCAACAGAGAGTTTTTGGACAAACTCCGAGTGTTATCCGTGTCACCGAAGTACTCCGATCTGTTGACGTACGTCGATTGCTACGTTGGAGTCTCCGCGCGCCAGGCGCTCAATAACTTCCAAAAACAGGTGCCTGTGATAACCCCAACACGTCAGACAATGTACGTGGATTCCATTCAAGCGGCACTGAAAGCGTTAGAGAAATGGGAAATTGATTTAAGAGTAGCGCAGACATTACTACCAACAAACGTGCCGATCGGTGAGGTCTCATGTCCCATGCAGTCAGTGGTTAAATTGCTAGACGACCAGCTGCCAGATGACAGTCTAATCAGAAGGTACCCGAAGGAGGCGGCGGTAGCACTGGCTAAGAGAAATGGAGGGATACAATGGATGGATGTTTCAGAGGGCACTGTTATGAACGAGGCCGTTAACGCGGTAGCCGCTAGCGCACTAGCTCCTTCTGCATCCGCGCCACCACTTGAAGAAAAATCAAAGCTGACGGAACAGGCCATGGATTTAGTTACAGCCGCGGAGCCAGAAATAATTGCATCCTTGGTTCCTGTACCAGCTCCGGTTTTTGCCATCCCTCCAAAGCCAGCTGATTATAACGTAAG
GATAAAAAAACAATAATTCCTAGCAGCCTGAGGAGGATCGAAACAGCTGGTCTGTAGCTGCGACCGGATTATTGGACACAGTACACTACTACAAAACAGTACAAACAACAAACAACAACAACAACACAACAACACAACAACACAACAACACAACAACAAAAAATGGCTGCGGAAGCAAGAGTCATTGACTATATGAAAGGGCTGCCCCAGAGCTATCAGCATAGGGAAACTTATTTTGAGCAATTCCTGGAGCAGAACAGCGAGAGGTTGGTCGAAGAAATAGACGGGCCGGTGGTCGAAAAGGGGCTGATATCCGATGGTGAAAAGGAGATCATCCGACACCTGAACGTTCAGGACAAGTTCACTATCAATGGGTTCAGGAAGAGCGTGAAGATTTGCCACATGGTCAGTTTGGGTGCAACGCGCCAGACAAAGAGAACTGGAACCACCGAACTTGATTTCATGGGCGCCGGTCCTTGGACCTTATACCCAAGCTCGGCACGGGCCTTGTACTCTAGCAAAGAGTCGACCGTACATCTGGTAGATGAAGCCCAACGACGGATGATCATGTCTAAGTGCCCCACGATGGCAGGACCGACCTCAACAGGGACATACATGGCTGCTATACATGAGCGGCTCTCGACTCCGTCAGATTTGCGGCACCTCTTTACAAAAATGGTCCTGTATCTATACGACTATACATTGGCGGTCGTGTCTAAGGACAACACAATGCACACAGCAGATGATATAAGTTTCGACTTACGACCGCACTTGCCTTCTGACGCCTTGTTAGCGACCGTGATCAACCACGACATGGTGATCGATGGGGATCTCTTCACGCCTGAGCAGATATCACTGCTTTGTCTTGCAGGGCAGCAGTACCCGAGCGTGTGGTATGCCGGCGAAGGCAACATATACAATTCATGCAACATGGTCGCCGATGATCTGGTGGTGGTAAGCTCCGGGAGGCTCACCACAGACAGTGCTTTCACATGGGGGT
ACCGAACAAAGGGAGTAATGATTAATTATAAACAAAAGGAATCGGTAAAAAATTTAGGAGTAAAGCTCCTAAAGCCTGGTTCCAGTACCGGCACCAAACCTACAATAATGTCTGGGGTGCTAAGTGCACTACGTGAGTTCAAAGATGCAAGACTTGCATCAAAAGGAGAGGGTCTTACCCGAGGAGCAATTACCGGGATTAAACAGAAGATTGCTGTTATCATCCCGGGCCAGGAGGGCTCAAAGGTGAGGTGGCAACTACTAAGACTACTACTGGGGGTAATATGGTCACAAGAGGCCAGTCCAGGAGTAATTACAGGAGCATTCTTATCCCTAATTTCCCTGATCTCAGAATCTCCGGGGAACATGGTAAGAAGATTGAATAACGATCCCGATCTTGCAATTACTATTATTGAATTCACTATTGGGCCAGATAGTGAATACAAATTTGCATCCAGAGGGATGAGCTATGAAGAACAGATGGCACACTACCTTCACCTACGAGACACACCGCCGCAGAGTGCGCCTGATGACTTCCCTTTTGAAGAATCTGAAGCTTGGAGACAGGATGACATGCCAATGGATGAGTTCCTAGTTGCCAATATGACTGTGCAGGTTCAACTATGGACCCTACTTATCAAAGCTGTAACGGCCCCGGACACAGCTCGTGATGGGGAACAGAGAAGGTGGTTGAAATTTGTGCAGCAAAGACGGGTAGAGTCTTTCTACAAGCTACACACAGTCTGGATGGATCGTGCACGAATGCACATTGCAGCAAGCCTCAGCATTCGTCGCTATATGGTTAAGACACTGATTGAAATCCAGAGAATGGGGCAGGGAAAAGGAAGGTTGCTGGAGGTTATTGCTGATATTGGCAATTACATAGAAGAGTCAGGATTGGCTGGGTTTCAGCTGACAATTAGGTTTGGGATTGAGACTAAATATGCTGCTCTTGCTCTAAATGAGTTCCAAGGAGACATTGCAACAATAGAGAGACTCAT
ACCGGATGGCCGCGAATTTTTTGTGGGCCCTTCAACGTACTAACTGACAAGGACATGCGAACCAATCATATGACGCGCTCAAAGCCTAATTATTTTGTGGTCCCCTATTTAAACTTCGTCCCTAAGTAGTATCTTTTGTACTATGTGGGATCCATTGTTAAACGAGTTTCCCGAAACCGTTCACGGTTTTAGATGTATGTTAGCAGTTAAATATCTGCAGTTAGCAGAAAAGACTTATTCCCCTGACACATTAGGTTACGATTTAATTAGGGATTTAATTTCAGTAATTAGGGCTAGAAATTATGTCGAAGCGTCCAGCAGATATAATCATTTCCACGCCCGTTTCGAAGGTACGCCGTCGTCTCAGCTTCGACAGCCCATATGTGAACCGTGCTGCTGCCCCCATTGTCCGCGTCACCAAGGCAAAGGCATGGGCGAACAGGCCCATGTACCGGAAGCCCAGAATGTACAGGATGTACAGAAGCCCTGATGTTCCCAAGGGATGTGAAGGCCCATGTAAGGTCCAATCTTTCGATGCTAAGAACGATATTGGTCATATGGGTAAGGTTATATGTTTGTCTGATGTCACGAGGGGAATGGGTTTGACCCATCGAGTAGGGAAACGTTTCTGTGTGAAGTCTTTGTATTTTGTCGGCAAGATTTGGATGGACGAGAACATCAAAACCAAGAACCATACTAATACTGTTTTGTTCTGGATTGTGAGAGACAGGCGTCCTACAGGAACCCCAAATGATTTCCAACAAGTGTTCAATGTTTATGATAATGAGCCTTCTACGGCTACTGTGAAGAACGACCAGCGTGATCGTTTTCAGGTGCTGAGGAGGTTTCAAGCAACAGTCACAGGCGGTCAATATGCTGCTAAGGAACAAGCTATAATTAGGAAGTTCTATCGTGTTAATAACTATGTGGTTTATAATCATCAAGAAGCTGGGAAGTATGAGAATCACACTGAGAATGCTTTGTTGTTGTATATGGCATG
CGTAAAAGTACACAAGTTTACCGTTGACTAATTAGCATTTTGCTATTTAGTTTATTTGTTTGCTTGCTGCGCGGCCTCGGCTGATCAGTACTTTTTGTGCGACACTTCGGTGTATCACATAATATATATATCACGTTTATATATATTTTCTTCCTTTCCATTCTGCCTCGTGCAACACAACAAATCAAATCACCCTCGCCAGTTCCCTAAACTGAAATTAATCCAGGGTACTTGGAATCAGACTTGGCTTATCTGATTCTACATAATGTCTGTAAGAAGTAAGTTGGTTTCCCCTTATACCCCATCTGCCGATATTGAATTTTCATCTTTCCTTAATAGGGTGATTGATTACCCTATTAAGAGTATTGATTTAAATCGGCTTGATTTCCTCAGGCAGTATTTTAATATTCCCTTGTGCCGTTTTAATAAACTTCCCAAACCAATCGTGTATATGTTTGGTAGGGACTTTCAGGCTATCTCCAACTTTATCGATCAGAAAATGTCCCTAAAGACCGGTAATTCCCCGAATCCTGGTAATGAAGTCGTCGAGACCATTGAGGGAAAGACCGCTTTTGGAGATGGATACTTTGTTAGGGTCTGGGAGAAGCCCCTTGTTATTGATGTTTTTGTATCTCTCGGTCGTTATCATAGTCCAGACTATGATTATAAATATCGACTCAACTTCAGAAGGCACCCCAATAACAAGAGGATATACACAAGTGTTATGTGTAATATATGTAAAGCTGATAAGGTTTCTAAAGCCTTTTGTGAGAATTACAATCTTTTCTCAGTCCTGAATCCCACTCAATTCATGACTCAGTGTCTCCTCCTATCTGTTATGGAGAAGATACAAGAATTTAAAACTTTGGTGAATTATCATGTCAATTCCTCCTTCCGTCAACCACTCAAGAGCTATCAAGAGAAATTAGCTAAATACAATGAAGAGTATAGGAAGACGAAGGAGGGTGACACGCTCATTGGCGTGAAAAGCAACGTGAAG
GTAACATTACCAGATCAGCCCTCTTAACAGACAACTGATCTTTCCTCAATTAATCTGTCATCTAGTTTGTGAAAACTGATGTCAAATGGCTTTCCAACTAGCTCTCGATGCTCTAGCGTCGACTTCACACAAGGACCCCTCCTTGCACCCAGTCCTAGAGTCGGTTCACGACTCCTTAACGGACTCCCTCCAAACCTACCCCTGGATGGTCCCACAAGACCTCCAACCCTTCCTTCTCAAATCGGGAATCCCGATCAACTCCTTCGGAAGTTCCCCCCACCCCCACCCAGCGCACAAGACGCTGGAAACCCACCTACTCTTCACCCACTGGATGCATCTTTGCACCCAGCCTTCATCTGTCCTCTTCATGAAGCCTCAAAAATTCATGAAGCTCCAAAGGAAGAACAAGTTCTTCCAACATCTCCACAACTACCGCCTGACTCCCACCGATTCAGTGCGTTTTCCTTCAACCTCTCCCCACCTCCCAAACACCCCTTTCGTGTTCATGCACGATGCTCTGATGTACTACCAACCCGAACAGATCCTTCATCTGTTTCACCAAGTTCCGCAGTTGACCAACCTCTTCTGCTCTCTTGTGACCCCACCAGAATCCCACTTCACCCACCTCTCCCTCATGCCCGACCTCTACACCTTCACCCTGAAAGGTCAAACCCTCCATTACACCCCAGAGGGACACTCCGCCGGTTCATACAACCAGCCCATAACAGCCCTCTCCTGGCTGAAAATCAACTCCATCCTCTCCCCAAATCTCAACCTCTCCATCACAATTCTGGAATCCTGGGGACCTCTCCATTCCATACTGATACAAAGAGGTCTCCCCCTCCCAGATCCGAAGCTGCTAGTTCGCAGTCTTCCTCCATTCTCCCGCTCCCCCGACCCGGAAACCGACCTGGTGTCCTTCCAGGTCCCAAAGTCCGTGGAGCTCCCTCAAGCAACCTTCCTCTCCCAACCCCTCAGGCACCGCCTCGTGCCAGAGAGC
AAGTTTTTTTCACCGTATAACTAAGGACGACCGCAACCTTGCGCGAGAAATGAAATCGTTCAAATGGAAAGAAAATACAGAAGAAAAGGATGATGAAGAAAAAACAAACGAAAAAGAACAAAATAAGCCTAAAGAAATCGACTCTAAAACAGAACAAGAAGCAAAACAAGAAAAAGTATCTGAAGCTGATAATTCAGTTAAAGATCAAGAAGGTATAACAAACAAAAATAGACCCGAAGATATTAGTTACGTTGATGACTCGACCATTCAGGCCAAAACCGCATTGACAGTTGAAGCTATCACAAATATTAAAGGACATTTAATTGAATCAGACCAAAAATTAGCTGATGAACGAGCAAGCCAGTATTTACAAACATTGACAAATAATGCTGTTAGATATACTACAACGTTTGGGATATCAGAGATATCAGATGAAATTTTAATTCCTTATTATCATGAAATTGATTTTCAGGGTAGTGATAAAGAATTACCTTCACTGTTTAGCTTTGAAACCTTTGTTAACGAATATTACGGTACAGACTTGTTGACATATGAGAATGAAAAATTTAAAACGATGATGTGTGATCACCCAGCTTTGTCAAGATCAAGCGAAATTTTTAAAGTGAACGCTTACAAAATCAGTATTAAATGGACTGGAGAAACTTTTAATCCTAGTATTGGCGACCCCTCAAATATAGGAACTACATCTTTAATTAAAAATATAGCTTATGTTGGAGTTCATAACTCTGATAATTATAAAGATCGGAAACTATACAGTAGACTTAAAATGTTTTTAGAATTAGCTGCAAACTGCAATATAATTTTAAAAGGTTGTGCTACAAGACCTCTTGGAATAGATTACGAATTAACTAAGGTATCTAAGAAATTAAACGGAGCAAAGATTTTATATAACGATAAGGCGCATATTATATATAACGGAATATATCATCCAGTTACACCCTTTTGTGATAAAGTTAATGATATATTAAAGGAAGGAGAT
TGGCATTTTTGTAATAAGAGATGGTACTCCAGTTGAGTTACTCCAATTCCCTCCCCTCAAAACTATCTCATTCTATTGGAGTATTGGAGTTACTTAAATACTAGAACCCTCAATCTGGTTTCGGAACACGTGGCGGTCATCCGTATAATATTACCGGATGGCCGCGCTTCGGAGTACGCTCTCTCTCCTCTCCCCTGGTGCGTTCCTGGTCCCCTGCCACCTGCCACTCTCCTAGTGGATGGTCGCTCGTCTTTTCCTGCGAGTTGTGGGCCGTAGTTTGAATGATTAATCTTTAATTTAAATTAAAGATGACTTTTACATGTCGCGCGATCTCATTTGAATCTTGAATAATTGTCTCGCGGTTCATGACTACGGCCCACTGTACTATATAATGGACGTGGCTGATTTTAGACCATGCTGCTATGTCTATTTATTCAATTTGAACAACCATTTTCTATAAATGAGGACGGACCATACATTCCATTCAAGCTGACTCAGCTGTCAACGACGTGAAAATATCTATTTGTATTGGTATTATCGCCTAATAATGTATGGTTTGCGGAATAAACGTGGTTCATCGTTCAGCCATCGCCGATTTTATTCACGTAGCAGTTTTTTAAATCGCTTGTCCGCTAATAAGCGTCATGATGGCAAACGTCGAGCTATGAATCCTAGTAAGCCCATTGACGAGCCCAAGATGTCAGCCCAACGCATACATGAGAACCAGTATGGGCCTGAATTTGTAATGGCCCATAATTCAGCCATTTCTACGTTTATCAGCTACCCCAGCAAGGGCAAGATGGAACCCAACCGATCGAGGTCCTATATTAAGTTGAAACGACTTCGTTTCAAAGGGACTGTCAAGATTGATCGTGTTCAACCAGATATGAACATTGACGGTTCTGCCCCAAAAGTGGAAGGAGTGTTCTCTCTGGTGGTTGTTGTGGATCGTAAACCCCACTTGGGTGCGTCTGGATGCCTGCATACATTCGACGAGCTG
ATTAAAAAACCCCAAACTTCAGTGTACCCTACTTTCCCCCTCGAACAGCTTTTAAACGACTCTACAATGACCTCACCACAGACCTTTTTGCACGCCACTTCCCTTAAAGATAATTCGATCCAGAAACTTCGAGTATTCACGGCAAGCAAGGATGGGCGCGAGCTTCCTGAAATTGAAAGATTAGTTAAGCAAGGTACTGGAAAACCTGTTAAATGGATGACTCTTAATTCCAATGCTCAACGCGATAAACTTGAAGCTGCTTTCCGTCGTAGTCCGTCTAAGACATTAGTGTTTTCGATTTACATTAGAGATAACGAAGAGATGGTTGTGCGCTTTGAAACATTACAGTATATTGCGAGTCGTAACGGAAGTGTATGTTTTAAATGTGACATTGATGATGTTAAATTCGACGAGCGCGAGTATAAAATACATGTGCAGGAGCCTGACGTAACATCGATCTCAAGTGCAAAACGCGATAATGTTAATGCTAAGCAGTTTAATTTGTATATTGGTTTGGAACGCGAAGTCATGATTAAAGGAGAAAAATTTGTTAGTGATAATGCTGATATTGCGACTGGAAGTAAATACACCCTAAACAATGAGTGTGAAAATTTGTATGTAAATGTCTTTTCTACACAATTTAATAGTTTGATTACTAACGCAGCATGGAACAAGATTGGTAGAGAGGTAACTCAGAGGATTGATGACGGAAGTATACAATTATATGTTAAAGTGAGTGATCGGGAGCGTTCTGATGAATTTATTAATGGAGTAAACACTTTAGCGTCTATATGTTTTGCCGAAATCTTATACGTAGATGATGCTTACAATTTTCTTAGCACGATCCGTGGTCCTATCTCTGAATTAGCAAAAGATGGTGAGAGTTTTGAGGATATTGACAAAATTTTAGATGCGGTAAGTGAGAAAATGGACGATCAGACTGTATTACCAACATTTGATGGTGCGATTGATGACGTGCTAAATGAGCTTAAAATGAAAT
TAGTATTACCCCCGTGCCGGGATCAGAGACATTTGACCAATAGTTGACTAGTATAATAGCCCTTGGATTAAATGACACGTGGACGCTCAGGATCTGTGATGCTAGTGAAGCGCTTAAGCTGAACGAATCTGACGGAAGAGCGTTCACACTTAGATCTAGTTAGCGTACTTAGTACGCGTTGTCTTGGGTCTATAAATAGAGTGCTTCTGAACAGATTGTTCAGAATTTCATAGCGAGATGGATTCTGGTGATGGTTACAATACATACTCATATGAAGAAGGTGCTGGAGATGCGAAGAAGGAAGTTTTATATAAAATAGGTATTATTATGTTATGTATTGTAGGGATTGTAGTTTTATGGGTTTTAATTATATTATGTTGTGCTGTTCCTCGCTATGCTAAATCAACGATGGACGCTTGGTTATCTTCGTCTTCTATTATGAAGAGGAAGATGGCTTCAAGGATTACTGGTACTCCGTTTGAAGAAACTGGTCCTCATCGTGAAAGAAGATGGGCTGAAAGAAGAACTGAAGCGACGAACCAGAATAATAATGATAATGTAAATAGATTTAGTTGATATGTTGTAATTTTATATGGATTAATGAGAATTATTATTATTCTGTTCTTCGTCTGTGTTTTTTAAGCTTTTTCTGTGTTTTAATGGCGTCTGGAGAGAGAAAGGAATAATTGTAAGGTAGACGACGATGTAGTGGATTACAGTTGTCTTTACTTCGCCTCGAAGAAAGACACATTTCAAGTTGTGAGTGTTATTGCTTTTGAGGAAGCTTCCTCGAAGCAGCGTATAACTTTAATTTGAATTTGGTTTTGGCGCGTTAGTGAAATTGCGGCTGTAAACGTGTCAAGTTGTGAGTGGCTGAAATAAGATAATAGATATATTATTATTGTTTTAATTTAATTCCGCGAAGCGATATGTTAAGTGATAAATGAAACGAAGCGTTTTGATGACGTCATATGTCTCCGTGCCTACGTCAGCACGGGGC
TGGGGATACGTGCCCCTCCACCCCCACCGCCACCCCCTACCAAAATAATTTCCGGTTGTCAATAGCCCCGCCTCATCATAGGCCCGAACTATCACAAACGGAAAAGCGATAGCCCAAAACACTAAGCCCCTTTTCATCATTTCATTTGTAAGCGCGTTTAAAATCATGGTAAAATAATGACTACCCCAAATTGCGCCCCTGCAATTTGCTGACGGTTTAGCGAAAGGTGAAAACATGGCGAAGAAAAAACCAGTAGAAAAAAACGGGCTTGTTTATAAAGAGTTTCAAAAGCAAGTATCAAAGTTAAAGAAAGCTGGCTTAGTTCCTAAAACACTTGACGTTCGCAAAGTCAAGCCAACAAAACACTATAAAGGATTGGTAAGCAAATATAATGACGTGGCAACAGGCGGCGCTAAACTTGCCGCTATCCCTAACCCCGCCATTATAGAAACACTTGAGGCGCGGGGCGAATCAATCATAAAGAAAGGCGGTAAGGCATTTCTGAAAGCCCGCCAGCAAATAAACCAGCGCGGGCAAATTGTAAACCCCTTTACGGTTCGCGTCACCAAACGCGGCGAAGTGGTACGCCGCTACCGCAAGACTACCCCCGAAGGCAAACCCGTTTATATCACGCAACGGGAATTACCAATTAAATTTGAAAACATGGAACAGTGGCTTACTGAATTAAAGGCCGCTGGCTTTCAGTTACAGCCGGGCGAACAAATTTATTTCACTTTCAACGGTAACTATTCGCGCCGTACTTATACCAGCTTTGATGAAGCGTTCAATAAATTCATGACCTATGACATTATTATTGACGCGGTAGCAGGAAACTTAAAAGCGGAAGATGAAGCCGATTTGGTGAAGTCGGTAGGATTCCAGCGTATCAGCGGGCCGGAAGCCAGCGCCTATAACCGTAACCGCATTGTTCTACCTGAAATGCAATTTAGCCAAGCGGCTAAAAAGAAATACAAGCGCCGTCAAAAACGCGGCTATGGCA
AAATTCTAACTATTATCTCCATTGAATAGAATTTCACCGTCTGTTGGTTCTTATTTTGTTCTGGGGGCAATTTTATTCAGGGCCCTACTTTAAATATAGGTGCGAGTAATAAGTAGCCGCCGTCCAGAAGAAGATAGTACTAACATGTCGAGTGAAGGTAGATATATGACATGGAAGGATATGTCACATAATAAGTTTATGACCGATCGATGGGCCCGTGTTTCGGACGTCGTGAGTGTTATTAAACAATCGCATGCTATGGACTTGTCCAAGGCTGCGAATCTATCTATAATTAAAACTGCTTTGGCAGGATTGGGCTCGGGTTGGACTGACAATAATCCTTTTGTGTCCCCGATGACCCGTTTTCCACAGACACTAACTATGTACGGTGCACTTGTGTTATATGTTAATCTGTCTGACCCAGAATTTGCGTTGATAATGACTAAGGTAAGTACTTTAACTGATTCAGGGTTAGCAGATAACGCATCTGCTAATGTGCGTAGAGATGTGGTGTCCGGAAATAAAGCCGAATCATCCGGTAAAACTGCTGGCACTAATGAGAATTCTGCTTATACGCTTACCGTTAGTCTTGCTGGTTTGGCTCAAGCTCTTAGGCTTGAGGAATTAATGTGGACTCGGGATAAGTTTGAGGACCGGTTGAAATTACCATGGACACCTGTTCAAGGTAGAACCAGTCCACCCGGACAATAGCAATTAGCTGCTGCTCGGGTGACGGCACACATTCGAGCGGCGAAGCGGGCACTATTATATCCTGGTGATAGTCCCGAGTGGGTTGGTTGGAAACATTTCTATCCTCCTCCACCATATGATGTGTACGATGTGCCACCGCTGGATATTATTAACGCCAAATTGGCTGCTGATGATATCGGCGGTCTTGTTACTCCTACACCGGCATCCTCACATGGTCTTCCTTTTGAAGTTTCCGAGGAAGTTGAGCAGGCAAATAGGAATAGTCTATGGCTAACAGTTGGACTGCTAT
TTAAAGCGCACTGGACCCAGCTCACTGAAAAAATTTGAACTTTTCTTTTAATTTGGTTACATCACTTATCGAACTCATGCCTGTTCTATTCTGTCAAGGCTTATGTTTTTGTTTGTGTTGTACGCTTGCTTGATCCTCTACACTCTCTTCGTTGGATTTCACTTCTTCCATCCGAGGGCGTGTGCTTGGGTTAAGCGTAGTGTCACAGGGCGCGAGGAAAATCTTGACTTTATCTTAAAGGCAAGATACATCAATCGCGAGGAATTTTTCGTTTGCGTTTCAACTATCATTATTTGGATTGTCCTTCGTCACTGCTGGACTTTTCTCTCCCATGTCGTTTTAGTCGTCCTACCAAAAATTTTTTCCTTTGTTCTATCTTCAACTAAGATGGCCAGTCGAGATATCCAGGAGGCCTACCACAAGGCCGCCAAGGAGTTCAACTCTGGCGCTTCCAGTATAGGAATGGCTATTGAACATGCCAAGTCCAAAAACTGGGAGGTGGCACCGGATAAGTGCGAGAAGGCTATCAAGGAGCTTCTCAAGAAAGATAGCTTATATACGACCCATGGGGTCAAAACCTTGTTGCACATCAAGAAAATACCCAAGACTGTTGTGGGTCATTTTGATACAGGTTTTGTTCCCGCTGTTAATACCACCAACTCCAAACAGCCCTCAATATCACCCATTCCTTTGACACCTTATGTGTCGAAACATGTTTCAAGAATTGAGGCCGCAAAATCCAAATTTACTCAGGGCGTTGGAGGCCATATCTCCGGATATATCCCCCGACCACCGAGTGCCATAATCACCATCAGCGTGGTTTCCCTCAAATCCAAATCTTTAGTTTCCCAATCCAATGCCGGTATAACACTTGTGTTGGGTTTGGATGGGCGAGCACAGGAACCTCAGGACGCTATTCTCGGTGGACACTTGCACTTTGCTAAGGATTCCAACCTTGCTACTTCTTTGTTTTTCCCGAACTTGTCTTTAACATCTGAAG
GTTTTAAAACCATTTTCAAAATATTCCAATTCAACTCAATTAACGCTTTTACAGTGTAATTCGTACTTTTCGTAAGTAAGTTTCTGTAAAAGCGTTTCTTGTTTTAATTTGGTCTAACACGTAATTCGTACTCTTCGTGAGTAAGTTGTGTTAGCCATACCTATCCTTTAAATTTCTGTCAATTTAAAAAGAAAATCATTCCCATTTGCGTAATTCGTACTCTTCGTGAGTAAGTTGTAAATGGAGAATACAAAAACAAATGCCTCGAGTTCTGGAATGTCTTCTTCCTCCAGCTTTTCAGTGTCTTATGCTGAGGAAATGTTACTAGCTGATGAAGTTTCAAAAATTAACTCAATGTCGATTCTGGGTCCTAATCAGCTAAAGCTCTGCACTCAATTGGTGCTGTCTAATGGAGCAGCGCCAGTAGTTTTAAGCCTTGTGTCAAAGGAAAAGAAATCGATTTTAAATCGTATGCTTCCTAAGATTGGACAGAGGATGTACGTCCATCACTCGGCTATTTACCTCCTTTATATGCCAAACATACTGAAAAGTTCTTCAGGGAGCATCACCTTGAAACTTTTTAATGAAGCTACAGGAGAGTTAGTGGATGTTGACACCGACCATGATGCTACCCAGGCATGTATATTTGCTGGACGTTACCCCCGGAGTATTCTGGCGAAAGATGCAGCGAAAGGACACGACTTGAAATTAGTCGTCCACGCTGTTGCTTCGACCAATGCGAACTCCGCTGTCGGTGTTCTATACCCCATTTGGGAAGATGAGTTGAGCAGAAAGCAGATCCTCGAAAGGGGTGCCGATTTCCTAAAGTTTCCAATTGCTGAGACCGAGCCAGTCCGCGATCTCTTAAATGCTGGGAAGTTGACGGACTTTGTTCTTGATAGGACAAGGTTGGGTGTGGGGTCAAAGAATGATCCCAGTCCGGTTCTTTTAGAACCAAGAGCTAAGATTACCGGGAAGGCAAAGACAGTTTTTATTCCCG
GAATTAATTAAATTTTATCTGCCTAGAAGATAGTTATCGGCCCTGACCAGGTACGAGGCGAATCTAGCAACTCTGGATAATACCCGGAGGGGACGCTCGGCTTTAGTGCACGAGGCCCGTGCAATTAGCACCGCGGTCAATAAACTGGTGCGACAAACCATCCCATCTATTAGGAGTTCCAACATGGATAAGATCCTGAATCCGGTGCTTGCGCCGTTTTCCTCCGATCGCGCCTCGAAGACCTCTCCGGCCGGCATCGCCGTCGCCTACGGACTCATTGGTCTGTTGGTTGGTGTGCTCGTCCTGAAAGACTAAGGCATGAACGGTGGCCAATCGCAAGGATCCCTGGCCCAACAGAATCAGAACACTCGGCGTTTCCATCGGGTTTCTGTTCCTCTCTTACGGCTGTGGGATTCTCTCCACCGACGCGTGCGCAGTTCTGTCACCGGTTGCGGTAAAGGTCAAATCATCGATAGCTTTGCTGTGTACATACGGACTGATAGGCTACGGCATCGCGTCGCTCATCCACGTGTGAGGTAATCGCATGAAATTCAACCGTAAAGGGGTCCTCTCGCTGGTGGGAGCCGCTTGTCTGGTGATCGCCGGGTTGGTAACTCACAACCCCGCCCTCATCGCGACTGGCGTTTCCACCGCCACCGAAGCGGTCCAAACGGCCCAGTAATGGGTTTCTTCAAGTCAATCAAGAAGGCGATCAAGTCGGTAGTCAAGGCTGTGGTCAAGGTAGTGAAAGCGGTAGTGAAAGCTATCGTTTCCGTGATCAAAGCTGTAGTGAAGCTGATCAAGAAGATTGTTTCTGTGATCCTGGATTTCATATCCAAGATATTCAGTAATATAGGAGTGATCCTGCTCCTCATCCTTTTGGTCATCTTCGCATGGTTCCTGTTTCCTGCGTTCGCCGCGTTCCTTCAGTCCGCATGGGCGTGGATCGTCAACATCTTCTCCACCGGCTGGGCATGGGTGGTTAAGACCGCAGGAGCTG
AAATAAATCTCCGGACAGGCACACAATACAACTGATCGCTCGCTGTAACTTTACGACAACCATCCCTACACGTAACCATGGAAACACAACAGAAAACTAAGAAAACAAAGAAGGTTCAACGTCTTGTAGAATTTGATGTCACTGATGACGAAGACTCGGATACAAAGGAGAATCCAGTACCACAAACTGATAGTAATACATCGCGGAAAAATATCGAGGATGTTGGAAAACAATCAAGCCCATCGACGAGTACAAATGATGATAGTCAAACTTTAAACGTCAAGAATACAATTAGTGATGTTAAAAACTCCGAGCAATCTGGTGGTGCTGAGAAATTACCAAGTAATATTGCAATGTCAGTAACTGAAGCGATTGATGAACAACGGTTACGAACGGAAATCCAAATAAAACAGACGTTAGAGGCAAAGTTAGCAGCAAAGGTTGCGACAGTATCAGTAACTAACCGTATTCAGGCGAAGGGTACTAGCTTCAGTACAACTGTTGACATTCCAACGACAAGTGAGGTTCCAACCATATTTACAGTTGAATCAATTGGAAAGTCAGATACCCTTGGTTTAAAATTTGACGGAATGCCGGCTTATATGAGTGCGACGAGTCAAGCAATGGGATTTGGCATTGGTGCGGCACGATTTGTATTGGTTTCGGAAGGATTTCCAATGAGGATTGAATTTAGATTAGACGCTCAACCAGCTCCGATGATTGGTAGTATTGTTGCTGATACGGTAAATCCTTCCGAAGCAAGTAAACGAAATGAGGCCTTAACCTTAAAAATGATTGATACTATGTTTAAGATTTACAATGCATGTCAAATTTTTGTTAAAGATATTAAATTAACGCGACCGTTTGGGATTGAAGCATATGCGGGCGATCTAGTAACTGAGCTACATATGTTGGGTTCCAAATTTATTAACCAATCAAGACCAGTTCTTCCAGCGGTTGGGTATTGTGACAGAACCGATTATGTTCGCGAACGTGTAAG
GAAAGTTTTCTTTCCATTTGGTTATATGGATTTTCAAAATCTTTCGTCTTCTGCTGTCCCTTCTCCTGTCTCTGTACAAGATTTATTGTCAGAGACATTGAAGAGACAATGCACCGATGAGACCACTGCTATCGGTAAGCTTTTTGCCGAAGAGGCAAAAAGATTGGTTACCCAGAGTTTTGGTAGTGATGCTGCCAAACCTTTGAATGTTTCGTTTCAACTCTCTGCTGAGCAGCAGAGTTTGTTAAAACGAAATTTTCCTGGACGTGTTATTCAGTTTTCCAATAGTTCATCGTCGTCGCATTCATTTGCTGCGGCTCATAGGCTGTTGGAAACTGACTTTGTTTACTCTTGTTTTGGTAACAAGAATGCCACCATTTTGGACTTAGGTGGTAATCATGTGTCCCATCTTAAGATGGAGAGGCACAATGTTCACTGTTGCTGTCCACTTCTTGACGGCAGGGATTGTGCCAGACATACTGAACGTTTGATTTCATACTCGACGTTCAAAGCTTCTCATCCTCAAGAAATCCATGATATGAATTTTTGTGAAAATGCTTTTCAGCATTGTGATGAGAAGGCTGATTTTGCAATGGCTATACATTCGACGTCTGATTTGCCGTTAGATGTTTTATGTAAAGCGTTGCTGAAAAAGGGAGTAAGAAAGTTCATCTGTACAATAATGATAGACCCCGATATGTTGGTTAAGGATCGGGGTTTTATTGAACATTTTAATGTTAGTTGGACTATTGACAGGTATGCCGATAGAATCTGGTTTGATTTTAACGATGCACCCTGTTTGGGGTATGATCATAAGTATTCGACACTTATGCAATACTTGACCTATAATGCAGTTGACTTGGGTGATTCTGCTTATAGAGTCGAAAGGAAACAAGATTTTTCCGGTGTTATGGTGATTGACATAACCCGATGTGCTGGTTTCGTCCCCGGTATACCACTTAATTGTGGTCGTTCCTGTGCTTGGTTTACCAAGATCAGG
GTATTTCTTCTTCACATACGACAAGTGTTAACTTGTTCCGTGAGATTTTACCATTCTTCCCTGAGTGAGAATTAAAATAAACTTTGGATTGCTACTTGGATGAAACTTGGAGTTTCACTTGTCTCTCGTTACCATAGGCACGCTTTAACGCGATAAATCCTAGGTAATCAGCGGGGAGGAAACTAGTCGTCTCTTTCAAGTGGTATCGGTGCGCTGGATAAGTTTGCTAGACTCAAAGACCAGGTGGACCTGTCGCTGCAGAAAGCAGCTGGTAAAGTGACTGCTGAATCTACCGGACCATTATTGCCAAAGGTTACTACACCATTGCCAGTTATGGCGGTAAATAAAGGTTACACTGGTTACAACAAAGAGCTTAACGCGATGGCTGCGACTCACGCTTACATAAGACTCAGCACTTTGATGAGTCAGATTGAAAGTTGGCAGGCTACGAGGGCGAGTGTACTTACGCACTTAGGTGTTATGCTTAATGGCGTGAGTAAATTAGGTGAACGAAGTTTCTTCTCTAGGACTAAACGCTTTGGAGCGCATACTTCAGACGGTGACGAGATTTTCTGCGATCTAGGAGGAGAAGCGGTTACGCAAATCCTTTCTAGGTTGACAGTTGCTCTTCAATCCGCTAGAGGTGAAGGTGCTCAGACGAGAAACGCTAAGAGGGGAGCTGCACCTGGCACTAGTCAAGTAGAGAATGAAGAACAGGGTCAGACCGATCAGACTCTTGCTATTTCTAATGCAGTTGCTGAGTTAATGATCTTTGTGCGTACGAAAGATTTTACTATGAATGAATGCTATACTCAAGACTCTTTTGAGGCTAAGTATAACTTGAAATGGGAAGGTTCGAGTTGACGGGACGGCGTCTCGGGAAAGTTGAGGGCACAAATCGTTGAAGAATTTCAGAATCGACTCATAATTGCTGACGATTTGGGCATCTTTCCGAGACGCGATGTTGATGGTGTTATCATTCGTAACGAACCAGAGGTAG
AGCAAAAGCAGGGGAAAATAAAAACAACCAAAATGAAGGCAAACCTACTGGTCCTGTTAAGTGCACTTGCAGCTGCAGATGCAGACACAATATGTATAGGCTACCATGCGAACAATTCAACCGACACTGTTGACACAGTACTCGAGAAGAATGTGACAGTGACACACTCTGTTAACCTGCTCGAAGACAGCCACAACGGAAAACTATGTAGATTAAAAGGAATAGCCCCACTACAATTGGGGAAATGTAACATCGCCGGATGGCTCTTGGGAAACCCAGAATGCGACCCACTGCTTCCAGTGAGATCATGGTCCTACATTGTAGAAACACCAAACTCTGAGAATGGAATATGTTATCCAGGAGATTTCATCGACTATGAGGAGCTGAGGGAGCAATTGAGCTCAGTGTCATCATTCGAAAGATTCGAAATATTTCCCAAAGAAAGCTCATGGCCCAACCACAACACAAACGGAGTAACGGCAGCATGCTCCCATGAGGGGAAAAGCAGTTTTTACAGAAATTTGCTATGGCTGACGGAGAAGGAGGGCTCATACCCAAAGCTGAAAAATTCTTATGTGAACAAAAAAGGGAAAGAAGTCCTTGTACTGTGGGGTATTCATCACCCGCCTAACAGTAAGGAACAACAGAATATCTATCAGAATGAAAATGCTTATGTCTCTGTAGTGACTTCAAATTATAACAGGAGATTTACCCCGGAAATAGCAGAAAGACCCAAAGTAAGAGATCAAGCTGGGAGGATGAACTATTACTGGACCTTGCTAAAACCCGGAGACACAATAATATTTGAGGCAAATGGAAATCTAATAGCACCAATGTATGCTTTCGCACTGAGTAGAGGCTTTGGGTCCGGCATCATCACCTCAAACGCATCAATGCATGAGTGTAACACGAAGTGTCAAACACCCCTGGGAGCTATAAACAGCAGTCTCCCTTACCAGAATATACACCCAGTCACAATAGGAGAGTGCCCAAAATACGT
ACCGGTGGCGAGCGGGGAATTTGGGTTCCAGGTGGGACCCACACCTGGAACAGCCTGGAAAGAACGTGAGTGGGCCAAATAAGTGGGCCGTTGAATTGGGCTTTTTATTCAAAACTATCTCAAATTTACGAAGCCCATTATTATTCATTTGAGAAAAATTACATTAAACATAGTCCGTATAAATATACATTTATACGGTTACATTCTTGTATACATGGTATTCGTCGTTTACTTGGATATCTATTACTGGAGCTTCCTGTTGCATCATGATATCTATTATTTCAACCATGTCTTCTGATTTGAACTCTTCTATTGTTGAATCTCTATACATGATCCTTAGTATGTTCTTGATACCTTCTTCTAAAGCATTAAAATTGAATGGTGGTATGATACCGTGATGTCCGTATGGAATGGAGAATTTGTTCTTGACTAGTGCTGGTGACCTTGTTGAAAACACTTCTACGTCAACTCTGAATTTTATTTCTGATCTGAACTTGACGTTGATGATGAACAATATTCCTTTATCGTTGGTATATGATATAGTCATGATTGTTTGATGGAAATATATTCATTTGATGTGCATTTATAATTGGATGTGTCTGTTGTATGTGGTTGTGATTAATGATCGTGTCAAATTTATGTTCTTGTATTAATTAGTGTATGTGTGACTGTATTGATGTTGATGTTTGTGATTATAATTGAGAAAAGAAGATATTCATTCATTTGAATAAGAAAAGAAAGAAAAAAAAAAGAAAACTATATACATAAAAAAAACGAATAATAAAAATAACTATCTATTCAGAAAAAATGGGAGCGCAGCGAAAACGAAAACAAAAATCGATATCAAAGAAAATCCTGATAAATTAAATAGACAGAATTGAAAAGGAAAAAAGTAAAAAAAGATAAAAGTTATTACATTAAAAAAACTAAAGAAAAAAAAAATAAAAAAACTAAAAATGATAAATAAAAAAATGACGTCATCTGATGTCATCACAGTTAA
GACATTTTGTGTCACGAACGTTCACCCTGCGTTCAGCATCATGTTTGGATATCTGCAGCTCATCAACCCCACCACTGACATTTACATTAAAGATTATGGAAACTTTTCTGGGATTGTTGCACACCAAGCTTATGACCCTGTCCGCCGAGACCATATGCTTTTGAGATCAATGAAATTGCACTTTGGACCAAATTCAAAATTACTATGGCTAGGCGATTTTCACGCCATCACCCTGTCACATGCAAATATGATATTTGGAGCAAGCTCGGTCGGATTTAAGGGCGTTAATGTGTCTACTTTGCCCCCTGACACCCTGACGACTGGCATTCGCCCTCGCCCCGTAGTCACAATGGATTTTGCACAGCTAAAAGGTTTTTACAGCGACTTAGCTCAGAAGGAGGATTACATCATGTATTTCCATGACATGGTGAAGTTTGTCAGCCAGACAGGAGGTGCTCCTGTATCATTGAGAGATGTGTTCTTGTGGATTAGTGAAAGCGTGACCGGGCCTGTTGTCATTCGGACAGATTGTGTTACGGGCTGCAACAACTTATGGCCAAGTGGTAGTGGACACTTTTATTTCCCTTATGAGAGGAAGACCAAATTCAGGTATGGCACGTTTGTTGAGTGTGGCAAAAATTTGACTTGGTCCGAAGGGCCTCAGTGGGATGTGAAGAGTTATGTTGTGGGCTTTAACTTTGTCACACGAGCGAACTCGCTGCTTGGTGGGGGTTTTGACGAGGTTTGCTATCGATTGATGATGCAGGCGGAAGTGCCTCGGCAGGTTGCAGAGCAAGGATTGACACTTGAACAAGCAGTTCGGAAGTTGGCGTCAGAACATCACATGTCTAGACCGCAATTGACTTCACGCCGAGTGCCTGGAATCACAGACCAGACAAAGTATGAGGCTTACGTGGTATGTGGTCCTTTCCGAACTGGACAGGTAGTGGCTGATTCTTTGCAGATGGCTGAAGATCTGGCGTGGCGAGAGATGCTTGGT
TAATATTACCGAATGGCCGCGCGATTTTTTATGTGGGCCCTCGACCAATGAAATTCACGCTACATGGCTTATTTATTACGTGGGGACCATTAAATAGACTTCCGCACCAAGTTTTGATCCACAACATGTGGGATCCACTTATGCACGAATTTCCTGAAAGTGTTCATGGTCTAAGGTGCATGTTAGCGGTGAAATATCTTCAAGAGGTGGAAAAAACATATTCTCCGGACACAGTCGGCTACGATCTTGTCCGCGATCTCATCCTTGTTCTCCGCGCAAAGAATTATGTCGAAGCGACCAGCCGATATTATCATTTCAACTCCCGCGTCGAAGGTACGCCGACGTCTCAACTTCGACAGCCCATATGTTTCCCGTGCAGTTGTCCCCATTGCCCGCGTCACAAAGGGAAAGGCCTGGACAAACAGGCCGATGAACAGAAAACCCAAGATGTACAGGATGTATAGAAGTCCCGACGTGCCAAGGGGCTGTGAAGGCCCTTGTAAAGTTCAATCGTTTGAATCTAGGCACGATGTCTCCCATATTGGTAAGGTGATGTGTATTAGTGATGTTACACGAGGAACCGGACTCACACATCGCGTTGGGAAGCGATTTTGTGTGAAATCTGTTTACGTTTTGGGGAAAATATGGATGGACGAAAATATCAAGACTAAAAACCACACTAATAGCGTCATATTTTTTCTGGTTCAAGACCGTCGTCCTACAGGAACTCCACAGGATTTTGGGGAGGTTTTTAATATGTTCGATAATGAACCGAGCACTGCAACGGTGAAGAATATGCATCGTGATCGATATCAAGTGATGCGCAAATGGCATGCCACTGTGACCGGAGGAACATACGCATCAAGGGAGCAAGCATTAGTTAGGAAGTTTGTTAGGGTTAATAATTATGTTGTCTATAATCAACAAGAGGCCGGCAAGTATGAGAATCATACTGAAAATGCATTAATGTTGTATATGGCCTGTACTCACGCATCGAACC
AGAAATACCTCAGGACCTGACCGTCCGGTGAGTTGCGCTTATCCCTTGCGTAAGGTATTTCTCTCTCCTTGTTAATATGGAGGGTTTGAAGGCTGAGTCTACCACAACTGTGGGGATAAATTGTAACTTCCAGCAAACAGTGATGACTGAGACCGGTGATAAGTTGATGTTCGGAAGTTTACCTTCAGTTTTGAATCGACCTGTTGCAAGGAGGAACTATTATCGTACATTATCGAACTGGGTTTTGACGTACACTAAGACAGGGAAAATAGAGGATACACATGATAATGCTGGGAGTTATGTCGAGGATCTCGTCAAGACTGACTTCAATGCTAAATATGACTGGTTGGCTAAGCGTGGTGTGGCTCGTGAGTATCGCACTGCCGTGGGGTTGGCCATCATACCTAGTATCCCGGCGATTGTGGCAAACACACGCATTGTTACTGGTACATGTGAGGTAGCGAGGGTTGCTGTAAAGCTGCCCAAGGTTCTGAACATTCTCACCAGATTCACACATGTGAGTGTTAAGGTACCGTACTTTTATCCACGTGTGGACATAAGTGCGCGTGGCGTGCTCATTGGCCTGGCGGCGGCTGCAGCACTTGTTCCTATTTGTGCTGGCATAGCGTACGCTACCCTCCCCAGGGAAAAACTGTCTGTGTTTAGGTTGAAGACAGAGGTTCGTGTTCATATGGAGGATGAGAAAGAAGCAACAGACTTGTTGTTGGTTGAGCCCGCTCGGGAGCTCAAGGGTAAGGATGGTGAGGATCTCCTCACTGGTAGCAGATTAACTAAGGTGATCGCGTCCACGGGGCGCCCTCGCAGAAGGCCTTATGCAGCTAAAATTGCACAGGTCGCGAGAGCTAAGGTGGGCTATCTTAAGAACAGTCCTGAAAATAGACTAATCTACCAGCGAGTGATGATTGAGATCATGGACAAGGACTGCGTCAGGTATGTTGACAGGGATGTCATATTGCCTTTGGCTATTGGATGCTGTTTT
ACCGGATGGCCGCGCCGGGGGACGTTCCCTCAACGTGTTGTCTCTCTATTGGCTCTCTCTCGCCAGCTGTTGCGCATTAACCCCGCCCCCTCCTCCCTCTGGTGGCCCTCTCAACGTGGCGTCTCTGTAATGGTCCTTTTCCCGCTACAATGGGCCCTTTTGTCAGTGAGTATTTATCTATCTCTTTAATTCAAATTAAAGGTAATTACTTTCATGTCTCGCGACCAGATTTGAATTTGAGACTATGTGTGTTGTCTTTTGAATATGGCCCATTGTACTACATGATGGACGTGGCTGATTTGAGACCGCGCTGCTGAGTTAAGTTAAGTCTTATTGTGAACTAGCTTTTCTATATATTGGGCCATGTTGATCTATTATATTCGATGTGACTCAGCAGTCTACCACGCTTAGTTGTTAATTAAACGTTTATTTTTGATAAAGTGGTATCATTTGATAATGTATCCTTTTAGGTCTAAGCGTGGTGCCTCATTTGTTGCACGTCGTTCTTATTCACGTAATAATTTGTTTAAGCGATCAACCATCTCCAAACGAGATGATGGGAGACGTCGATCTGTTAATGCAACTAAACCCAATGACGAGCCCAAGATGATAGCCCAACGCATGCACGAGAATCAGTTTGGGCCAGATTTTGTAATGGCCCATAATGCAGCCTTGGCAACTTTCATCAGCTTCCCTTGTTTGGGTAAGACTCAACCGAACCGAAGCAGGTCGTATATCAAGTTGAAACGGCTGCGTTTCAAAGGTACGGTGAAGATCGAACGTGTCATGTCTGATATGAACATGGATGGTTCTACTTCCAAGGTCGAAGGAGTTTTCTCACTCGTTGTCGTTGTGGATCGAAAACCCCATCTGGGTGCGTCCGGCAGTCTACATACGTTTGATGAACTATTTGGCGCTAGGATCCACAGCCATGGAAACCTCAGCATAACCCCTTCTTTGAAAGACCGGTTTTACATAAGACACGTGTTCAAACGTGTAT
GGGCCGGGCCCTCCCGCGGCGGCGCGCGCGCGGAAAAAAACGCCGGCGGGGCCGGGACCGCGGGGCGGGGCCGGGACCGCGGGGCGGGGCCGGCCCCGCCCAAACCCGCGCCGGCCGCGGCCGCGGGGGCGGGGCGCGGGGCGCGGGGAGGGCCCGCCCGGACCCGCCCCAAACGCGCCCCCCCAAACGCACCCCCCCCGCCGCCGAACCGCCCCGCCGGGAAACGCGGCGCGGGGGGCCGGGCCCTCCCGCGGCGGCGCGCGCGCGGGCCTCCGGCGTTTCGCGTCCGCGTCCTCCCGCGGCGCCCGAGAGCGCGGGCAACCAGCACGCCCGGCAGCGTCCGCGCGCTCGCCACCCTCACTCTCGGCCGCCGTCGGTCTCTCTCGCGCGCGGCCTTCCGTGTCGCGCGCGCCCGCCGGAAGCTGAGGCCGCCGGCGCGCGGGTGGGCGCTCGCGCCTGCTGCCCGAGCTCGCGGCGGGCGCGGCCGGGCGCGGGGCGCGGCCGCCGCGGAGGTCGTCCTCGCCCGCCGTCGGTCGGGGTGCGCCGCCCGCGGTCCCGAGCGCGGCCCCGGTAGCGCGGACCCGATCCGACACGCGCGCGCGGGCAGCCGGGATCGAGTGCGGCCACCGACGCCGCGCCCGGCCGCCGTTCCTTCGGCGCGCGGGGCCCTTCCGCGGCCGGGGGTGCCGGGGGTGCCGGGGGTCTCCCGCCCGCGGCCGGGGGCCGCGAGGCCGCCTCCGCCCCCCCTTGCGCACGTCGGACCGGGGGTTAGGCGTGGCGCCTCGACGCCCCCGCGCCCCGGGGGTCGGTGGTCGTTCCCGCCTGCGATCCTGGGGTGAGTCGGTGGTTTTGGGGTCGGTGGTCGTTCCCGCCTGCGGTCCTGGGGTGAGTCGGTGGTCTTGGGGTCGGTGGGCGGTCCTGGGGTGAGTCGGTGGTCCCGGGGTCCGTGGGTGGTCCCGCCTGCGGTCCTGGGGTGAGTCGGTGGTCCCGGGGTCCGTGG
TAGTAGTAGACTCCGGAAGAGACAAATCAAAAAAAGATGGAGAAATATAGAGAAATACACAGGGATCTGAAGGAGTTTACTATTAACTCATTAACAGCCGTGGAATGCATGGATTACTTGGATAGGCTCTATGCTGTCCGGCATGACATTGTTGACCAGATGATAAAACATGAATGGTCAGACAATAAAGACAGCGAGGAGCCAATAAGTAAGGTGTTGCTATTTGCTGGGATACCTAATAATGTCATAACAGCATTGGAAAAAAAGGTTATCCCTGATCATCCGAGTGGCAAAACACTGCGGTCTTTTTTTAAGATGACACCTGACAACTATCGAATAACAGGTTCCTTAATTGAGTTTGTAGAGGTAACTGTGACTGCAGATGTAGATAAGGGTATTAGAGAGAAGAAAATGAAATATGAGCTAGGCCTAAAATATCTAGAGCAAGAACTCATGACATTTTTCCATAGGGGAGAATTACAAAACCCTTATAAAATTACATTTAAAGTAGTTGCAGTCCGGACAGATGGATCAAATATTTCAACACAGTGGCCCAGTACGAGGAATGATGGTGTAGTTCAATACATGAGGTTAGTGCAGGCAGAAATCAGTTATGTAAGGGAACATCTGGTTAAAACTGAAGAAAGAGCTGCATTAGAGGCAATGTTTAACTTGAAATTCAACATAAGTTCTTTAAAGACACAGCCTTATTTCATCCCTGAGTATAAAGGGATTGACTTGATTGGACCTGATATAGATGGGTTAGTGAACTATGCCCAAGTCTGGATGTCAAAGACCCAGGAATTCTCTTTCTTTGAAGTAAAAGGTTCAGCTGTGTTTGATTGTTTTAATGAGAATGAACAAGGGCACATTGTAAAATACCCAATGTCCCGGCACCCAAGGAACTTTTTACTTATCCAGTGCACTGTCTTAACAGCATACAAACCTGCAACTATACTTTCTGATCAACTTGATAGTCGTAGGGCCTGCATTCAATTTT
CAAAACAAAACAGAACAAAACAATCTAACTAACTCATACCGGCCTGAATCGAGCGTCTCTTGACTAGATTCACCTCATGGCGTTAGTAAGGAATGTCTTCTCTCAGATTACAGATCCAAGCCTAAAAGCAGTAATACAAGATGATTCATATCGAACCATCAAAGCAGAACTCAACCAGGCAAAGATCATAAATCCATATGCGCAAACAGGCGAAGCGGCAGATTTGTTGGAAACTTTGGGCGTCATCACTCACCCATACGCCATAGCAACGCACACACATGCTGCCGGAAAAGCTCTGGAACTAGATCTATACCATTCAGTATCACATTATCTCCCCAGGAAAAGCCCGGTCACCTTCATGTTCATGAAACCAGCAAAGCTACAATACTTGAGAAGGGGCCCACAACACCGTGACCACTTTGTTAATTCTTGGGTAGAACCCAAAGATCTCGCTAGATACCCAGAACAGACAGTGGTAGACGGAATCCCACCAATCCAAACATCTATTGCTTTCATGGGGGACACCCTCCACTTCCTCACACCAAAATTTGTTGGTACGCTCTTCGCGCGATCTCCCAAACTCAAAACCTTCTATGCTACAATGGTCCTTCCACCCGAGGCTCTACACAAGATGAACTCCCTATACCCCCAGATATACACACTGCAGTATAAAGAAAAAGGTTTCATTTATACTCCAGGTGGCCATGCTGGAGCTTCTTACTACCATGAATACTCACAATTGGGCTGGCTAGATGTTGGTCTCATAGAGTATTTCGAAGAGAATGCTCCTGATGGCAGTGAATATTTGGGAACTAAGTGGGCTGTCACTGCACAAAGAATAGAAACTAAGGGCGCAAATCATCTTTTTGTTTTCCAGAGGGGAAGGCTCCAAACTCCACAAATGAGATCTATTGCGACCAACACTCAATACATCACTGTGCCCGCTGTCTTCTTGCCTAAGAAATTCAATTCTAGACAACCTCTGAAGAAGACGATTGCA
CATGCTCACCTGAAAGCATATGCAAAAATAAATGAGGAATCTTTAGATAGAGCTAGGAGATTGCTTTGGTGGCATTATAACTGTTTATTGTGGGGCGAGCCTAACGTTACCAACTATATTTCGAGATTAAGAACTTGGTTATCCACACCTGAAAAATACAGAGGAAAAGATGCCCCAACCATTGAAGCAATCACTAGACCAATCCAAGTGGCGCAGGGAGGCAGAAATAAGACTCAGGGAGTTAGAAAATCTCGTGGACTCGAACCTAGGAGAAGAAGAGTTAAAACCACAATTGTCTATGGGAGAAGACGTTCAAAGTCCAGGGAAAGGAGAGCCCCTACACCCCAGCGTGCGGGCTCCCCTCTCCCGCGTACTTCTAGGGACCACCACAGATCTCCCTCGCCTAGGGAATAAAGACCCCGCTCGTCATAAACTGGGGAAGTTATCCGGATTGTATCAAATGAAGGGCTGTGAGTTTAACCCCCAATGGAAAGTACCTGATATTTCTGATACTCATTTTAATTTAGATATAATTAATGAGTGCCCTTCCAGAAATTGGAAATACCTGACTCCAGCCAAATTTTGGCCCAAGAGCATTTCCTACTTTCCAGCGCATTCAGGGGTTAAACCCAAGTATCCGGATGACGTGGCAGGACATGAGCAAATAGTGGGTCAATATTTAACCAAGCTCTTTGAAGCGGGAATCCTTTATAAGCGAGAATCTAAACATTTGGTCACTTTTAAGGGAACCCCTTATCAGTGGGAACGACAATACCTTGTCAATCAACCTGCTGATTTACATGGGGCAGCAACCAGCAAAATCAATGGCAGAAAGAAGAGTCGAAGGAGCGGAACTCCTCCTTCAACAATTGGCCGGAAGGATGATCCCAAAAGGGACGGTCACATGGTCAGGAAAATATCCTACCATGGAACACGTTATGGACCATGTGCAAACAATGGAAGAGATAAACACCATGCAACAACAAGGGGCTTGGCCGGA
TTCAAGAGGGGTCTCCGGGAATTTCCGGAGTCCCTCTTGGAAGTCCATGGTGAGGGGACTTGATACCTCACCGCCGTTTGCCTAGGCTATAGGCTAAATTTTCCCTTTCCCTTTTCCCTTTCCTATTCCCTTTGTTTTGCTTGTAAATATTAATTCCTGCAGGTTCAGGGTTCTTAAATCTGTTTCTCTATAAGAACACTCATTTTTCACGCTTTCTGTCTTCTTTCTTCCAGGGCTCTCCCCTTGCCCTAGGCTCTGGCCGTTGCGCCCGGCGGGGTCAACTCCATGATTAGCATGGAGCTGTAGGAGTCTAAATTGGGGACACAGATGTTTGGAACGTCACCTTGCAGTGTTAACTTGGCTTTCATGAATCTCTTTGATCTTCCACAAGGGGTAGGCTACGGGTGAAACCTCTTAGGCTAATACTTCTATGAAGAGATGCCTTGGATAGGGTAACAGCGGCGGATATTGGTGAGTTGTTAAGACAAAAACCATTCAACGCCGGAGGACTGACTCTCATCCAGTGGATGCATTGAGTGGATTGACTGTCAGGGCTGTCTTTAGGCTTAATTCCAGACCTCTCTGTGCTTAGGGCAAACATCATTTGGCCTTAAATGGGATTCTGTGAGAGGGGATCCCTCCATTGACAGCTGGACTGTTCTTTGGGGCCTTATGTGGTGTTTGCCTCTGAGGTACTCAGGGGCATTTAGGTTTTTCCTCATTCTTAAATAATAATGAACATGTCTAGACAAGGTATTTTCCAGACTGTTGGGAGTGGTCTTGACCACATCCTGTCTTTGGCAGACATTGAGGAAGAGCAAATGATTCAATCAGTTGATAGGACTGCAGTGACTGGTGCTTCTTATTTTACTTCTGTGGATCAATCTTCAGTTCATACAGCTGAGGTTGGATCACACCAGGTTGAACCTTTGAGAACCTCTGTTGATAAACCCGGTTCAAAGAAGACTCAGGGAGAGAAATTTTTCTTGATTCATTCTGC
TAGTAGTAGACTCCGCAAGAAGAAGCAAAAAATTAAAGAAGTGAGTTTAAAATGGAAGGGTGGTATCTGGTTGTTCTTGGAGTCTGCTATACGCTGACACTGGCAATGCCCAAGACCATTTATGAGCTTAAAATGGAATGCCCGCACACTGTGGGTCTCGGTCAAGGTTACATCATTGGCTCAACAGAACTAGGTTTGATCTCAATTGAGGCTGCATCTGATATAAAGCTCGAGAGCTCTTGCAATTTTGATCTTCATACAACATCTATGGCCCAGAAGAGTTTCACCCAAGTTGAATGGAGAAAGAAAAGTGACACAACTGATACCACAAATGCTGCGTCCACTACCTTTGAAGCACAAACTAAAACTGTTAACCTTAGAGGGACTTGTATACTGGCACCTGAACTCTATGATACATTGAAGAAAGTAAAAAAGACAGTCCTGTGCTATGATCTAACATGTAATCAAACACATTGTCAGCCAACTGTCTATCTGATTGCACCTGTATTGACATGCATGTCAATAAGAAGTTGTATGGCTAGTGTGTTTACAAGCAGGATTCAGGTGATTTATGAAAAGACACATTGTGTAACAGGTCAGCTGATTGAGGGTCAGTGTTTCAACCCAGCACACACATTGACATTATCTCAGCCTGCTCACACTTATGATACTGTCACCCTTCCTATCTCTTGTTTTTTCACACCAAAGAAGTCGGAGCAACTAAAAGTTATAAAAACATTTGAAGGAATTCTGACGAAGACAGGTTGCACGGAGAATGCATTGCAGGGTTATTATGTGTGTTTTTTAGGGAGTCATTCAGAACCTTTAATTGTTCCGAGTTTGGAGGACATACGGTCTGCTGAAGTTGTTAGTAGGATGCTTGTACACCCTAGGGGAGAAGACCATGATGCCATACAGAATTCACAAAGTCACTTAAGAATAGTGGGACCTATCACAGCAAAAGTGCCATCAACTAGTTCCACAGATACCCTAAAGGGGA
GATCGCACCCACAACCACACTAAGGAGGGCGTACATGGGCGCTACGCAGGCGCTGAGAGAGAGGGAAGACGTGCCGTTCTTCGAGATGAAGAAGCCCGAGAATGAGATGGTCAACACGACCGCCCGCTTCCCTCGGTGGATGTTGAAGAAGTTGCAGGTCATCACCGACAGAGAGAAAGCTAAGGGCAGCATCTCGGAGTGGACGCGGCGCGGCGAACTCAGTCGGGACGACGTCATGCGGACTGCCTGTAAGCTCTTCATCGAGGCCTACGAAGCTGAGCACGGTGAGATTGAGGTGACCGCCGAGTCCCCGTCCGCTGCCCCCGCGAAGAAGAAGCCCGCCGCCAAGAAGGGCGGCAAGGGATGAGCGCCGACAACGGGAGGGGCCAGTACCTCTACGGCAAGCGCCTGCGCTCCCTGGACGCCAGTCTCGGCCGCGTCTACGAGTCACACGGCGCGGAGGGCCAGCCGGCGCTGTTGCAGGTGCCCACGGGCGAGGCTGAGGGCCTGCGTTTGGAGCCGGTGTCTGTCCTCGTGACGACGTTCGGCAGCCAGGGCGGGGTGGCCGTCGAAGTGCAGGGCGAGCCCCCGCCGCAGGGTGTCTCGACTGGCGCCGTCCTGGGCGCGCTCGAGGCTGGCGCGGACCTCGTCGAGGCGCTCGAGCACCGCCCGGACGTCGCCGGCCACCTGTCCCGCGTCCGGCCTCGGGCGCGGCCTGAGCAGGTCCACCCGCGCCTCAGTCGCCTCCGCTGGTTGCCGGAGTTCGTCGCCGCAGTTGCTTGCGGCCTGCTGCTGTGGCCCCAGGCCACGGTGGACGTCCGCGTGCCGCCGCAGGTCGTCGAGCGCGTCTCTCACGTCGCGCTGCCCGAAGGCACTCCGCAGACGGTGTGGATGACGGACGTCATGCGGTTCTCCTCCACGAAGAGCGAGTCCTGGAGCGTCGGCCGCGTCCGGGTGCCAGACAGGCCGCTGCCGGGGCAGGACACGCCGCCGTGTCCCA
AATTAAAACAACTCAATACAACATAAGAAAAACAACGCAAAAACACTCATAAACGCTCATTCTCACTCAAGCAACTTGCTAAGTTTCAGTTTAAATCATTTCCTTGCAATTCTCTAGAACAATATTGGAAACCATTTCAACTCAACAAGCAATTTCATCACTTCCAACCAATTTCAGATCCTCAATGGCAACTTACATGTCAACAATCTGTTTTGGTTCGTTTGAATGCAAGCTACCATACTCACCAGCCTCTTGCGAGCATATTGTGAAGGAACGAGAAGTGCCGGCTTCCGTTGATCCTTTCGCAGATCTGGAAACACAACTTAGTGCACGATTGCTCAAGCAAAAATATGCTACTGTTCGTGTGCTCAAAAACGGTACTTTTACGTACCGATACAAGACTGATGCCCAGATAATGCGCATTCAGAAGAAACTGGAGAGGAAGGATAGGGAAGAATATCACTTCCAAATGGCCGCTCCTAGTATTGTGTCAAAAATTACTATAGCTGGCGGAGATCCTCCATCAAAGTCTGAGCCACAAGCACCAAGAGGGATCATTCATACAACTCCAAGGATGCGTAAAGTCAAGACACGCCCCATAATAAAGTTGACAGAAGGCCAGATGAATCACCTCATTAAGCAGATAAAACAGATTATGTCGGAGAAAAGAGGGTCTGTCCACTTAATTAGTAAGAAAACCACTCATGTTCAATATAAGAAGATACTTGGTGCATACTCCGCAGCGGTTCGAACTGCACATATGATGGGTTTGCGACGGAGAGTGGACTTCCGATGTGATATGTGGACAGTTGGACTTTTGCAACGTCTCGCTCGGACGGACAAATGGTCCAATCAAGTCCGCACTATCAACATACGAAGGGGTGATAGTGGAGTCATCTTGAACACAAAAAGCCTCAAAGGCCACTTTGGTAGAAGTTCAGGAGGCTTGTTCATAGTGCGTGGATCACACGAAGGGAAATTGTATGATGCACGTTCTAGA
CACTCTCTCTCTCTCTCTGGGGGCCGCCGACCGCCGAGCGCCGCCTGGGAGCCGCCGGGGTTCCTGCCGCCGCCACACGCTCCTCCTCCCTGCGGTCGTCGTCGCTCCCGCACCGCACCGCACCGCCCCGCCGTCGTCGCTCTACTACTTCTCCTTCTTCTACATGGTCCGACCGTCGGACCGAGCAGTACGGCCCGCTGGCGGCCTCCTCGGCGTCTCTCCCCCCCGAATCCCCTTTTCGCCTTTAAGACAGATACCCCCCTCTTTAAATCCCCCCGGTGGTCAAACCAGCGGTCCGACCGAGGCGGCCGCCGAAACCGCACGACGGCAGGCGGATACGGCGCTAACCCTTTATTACCCCCCTACGTCAGACGCTCGGCTGACAGCTCAAAACCGCACGACGGCAGGGCCGTTGCTGTGAGAGGCGCTGTGCGGGCCGCTGTGCGGTTCCCGCTCCGGGAGGATGCAGACCCTTCACCGACCCGCTCCGACGGACGGCGTCAGGCGGGGGACAGCCGAGCGGCCCGACTGCGCCTTCGGCGGTGGCCGCGTAGCTCCGGGCATGGACCATGAACCCTGGTGGACCTACCGAGCACGGACCCGAGACACGAGCGACGAGCACGGCGTGGAGGCCGACGACACCGACCCCGACCCGGCAGTCCCGCCCAATTAGTTGGGCAAAACTTAGCTTTATCACGGGCCGTCACCCAGGTCTGCGTAGCCGAGGAGGGCCGTTCTCCCGGCTACATGGACCGATGGCAGACGCCAATTTCGCAGGCCCTTCCCCTGGGGCCTTCCGACAGACGTACCGCCGAGAAACCACTGCTGCCGACGAGGAGGGCCGGTAAATGCCGTCCGTCACCCGCCTCACCGAGAGCGACAACCGCGCCGAGGGCTTCGCCGTCGAGACGGAGTCCGGTGGGACCACCTACCGCTACGAGTTCGAGGTGGTCGAGGAGCGCGACCCCGAGGCCGACGACGAGGAGGGCCGGATGGGGAC
GTCTGTAATGATAGTTGGCAACAATCATTACTTATAGCTATATATAACCGGAAGAGATACATATAAAAAGGGACAGTGCATTTCTACTAAATCCTGTCCAGATGGCAGATGGCAGACCTGCAACCTTGGACGACTTCTGCAGACGATTCGACATTTCCTTTTTTGATTTGCGCCTTACTTGTATTTTTTGTTCTCATACTGTCGATCTTGCGGATCTTGCTTTATTCTATCTTAAGAAACTTAGTTTAGTATTTAGAGGAAATTGTTATTATGCATGTTGTTCTGAATGCTTAAGATTAAGTGCACTGTTTGAACAAGAGAATTATTTTCAATGTTCTATTAAAGCTGTACATTTGGAGGAAATTGCTCAGAAAAAGATTAAGGAAATTTGCATTAGATGCATTTGCTGCCTTAGATTACTTGATATTGTTGAGAAATTAGATTTATTATACTCTGACGAGACTTGCTATTTAATAAGGGGTTTGTGGAGGGGCTATTGCAGAAATTGTATTAGGAAACAATGAGAGGAGCAGCGCCCACGGTTGCAGATCTTAATTTAGAACTAAATGACTTAGTGTTACCAGCAAACCTGCTGAGTGAGGAGGTCTTGCAATCTTCAGATGATGAGTATGAGATTACAGAGGAGGAGTCGGTGGTTCCATTTAGAATAGACACCTGTTGCTATAGATGTGAAGTTGCTGTAAGAATTACATTGTATGCTGCTGAGCTCGGACTACGGACCTTGGAACAACTTCTTGTAGAAGGAAAGCTGACGTTTTGCTGCACCGCTTGTGCAAGAAGTCTTAACAGAAATGGCAGATAAAGGTACAGACAATTTTGACTTAGAAGGGAATAATTGGTATATTGTCCATGAAGCAGAATGCACTGACAGTATAGATACGTTGGATGATTTATGCGACGAAAGTAATGACGATTCAAACATTTCTAACTTAATTGATGACGATGTCGTTGATCAGGGGAATTCCCTTGCGCTGTACAA
ACTAAAGCGCGTGTGCGCTCTCTACCTTAATGTTCTAACCGGCCCCCGTCCCCTGTCCCCCGTCGCTCGGGCTTGTACCCTCGGATATGTACGTCGTTGCTCTCCCTACGCGCGTACCTGCCTGCCTGCCTGTTCGTAGCTGGTTCCGTCCCCTGCCCCCTGCCCGTCCGTCTCTCCCCTGCCCGTCTCTCGGGCCGGTCGGCCCCTGCCCCTGCCCCGCGCGGGCCGTCTCTCCCCCCGCCCCCTGCCCGTCCATACGGGCCGTCTCTCGGGATTCTAATGGGCCGTGAAAACGGCGGATTCGGTAAGTACGGCCCGTTTCCCGTCCGTCTCTCCGGTTCCGTCCGTCTCTCCCCGTCTCTCCCCGTCCGTCCGTCTCTCCGGCCCCCCTACCCTATCCCATAATCCGGTATATCTGCCTCTTTTTCGTTTACCGTGTTTTACCGCATCGAGGCTTGTACCTACCACGTTCGGCGTTTCCGGTGTTTTCCCTTTTTATATACTAATCCAATTCGACGGATTTATATGTAACCGGGTATTCTCGTGATATGTCGCTCGGTGAAAGCGGCCCGCCCCGGTTTGATGTTAACCGGGGCGGTCGGCCCCCTGAAATGGGCCGGGGGATATACTCCCCGGCGTAAAAGGCCCGGTTCCGCCGGAAAAGCGGTTTAATTCCCGCTTTCCGGGGGCGTAGCCATATGCGTCCCCCGTTGGACGGAACCGTAGCAAATTGCCACCTTCAAACGGAATTACCGCTAATCTCCCCCCGAACGGTCGGGGGCGGGTAAGTACGTCTCCGGGTAGTTCTCTCCGGTTCCGGCCCCTGTTACGGGCCGACCGGGGAGACGGAACCGGGGCGGAATTGACCCATACGGAATGTAGGGGGCGGGCCGGAAAGCGGCCCGTCCTTCACGGTGAAACGTCCCTTAGGGGACGAATAGCTCAAAGTGAATGTTGAGAGATAGGGATTCTTAGTAAGGTTGTTAGTACGGAACCGGCG
TGAATGAAAAGCGCGAGCGCGGCGTCGTGTCGACCGCTTTTCTGATCCTGCTGGTTGCTGGACCAATACCCATCAGTAGCAGGCAGGGGGAGTGCCTCGAGTCACAGTTAACGTCGGCTGTGTCACGACGGTCAGCTCCTAGTAAATTGCATAGGAGTTCACCCTGTGTATTCGCCCTGCGGGGTGGTACACTGGAACCACGGTCCCTTAGCCCAGGGATAGCGCCGTGGGGGGATCGCATGAGGGCGTAGTTAGGGTTCTGCTATTCAGACGTACGCACATTAAGTGTAGTAGGCCGTCATGTGGTGGTAAGCCTACCGCTGGTACCGGGGTACAGCGCCTACGACCTACAAGCTCATGTCGATAGGAACTTCCAATGCCTTGCGCACGAGAACGAATTGCGGACGGAAGATGGATTCGGGTTATAAGATCTCGTGTTTATTGGGAGAGGTCGTTCCCGGTGGCGCCCGGGTGGAGGTTCCGACTTTTGGCAATTATCGTAAATACATGTCGCGTCTTGAGATGCGAGCCTGCACGCGTGGTCTACCTCAATCGACGTACTGTCCTATACAGTTTGAGGTTGGAGCAGCGTTTAATCTCGGCACATGTGCCAAGAACTTTAAGCGAGAGACTTGGCTTCAGCATGTCATGCGTGAGGGGCCTATGTTGGGCTGCTCGTATGCTACACCGGTTGAGGTCAGGAAGGTACTCAAGGAGGAGAGGTTCAGGCAGGTTGGCCAGGCAGAATGGCTGACTTTTAACTTCGACGCCATTGTGTGTGTGCTGGGCGCAGTGGCTGCTACGTTGACGTTGGTGCCTGACCTCTCAACTGCGGATTGGCGAAATACGAGCCCTTCAGTACGGGGTCTTGTGTCGGTGGAAGACCTCCATGCTGCCAATTCGGGGGGCGTTGTGTATTATGATCCGTGCGCTTTGGGCATCCACGCGGAGTGCGCAAAATGGCTAATGATCTACGCGGCCAACGTGTGCGGAGCGACCG
GTATTCATTTGCTTAAATAATACCCTTTCGAGACTAATAGAATTCAATCAATCGAGGCGTTTCATTCGTAATAACTTCTAATAGGCGTCAGAAGTTATCTTCCCACTACCTACTTAACTGTGGATGCAGTGGAAGTTATTCCGATTTGATTCGTCCGCAAGTTTGTTAAGAGGTGGAGTCCTCTTCTATTATTCTTGCAAGAAAGACACGTGAGTGTTTATCCTCCGTGTACCTAAGAATACTCTCGACTTGTACGGGAAAGCCCTCACAAACGCTATTCCTCTTAGTGTTGGGTTCTGTTGAGGAGTACTAGCTCGAAAGCGACTTCTAAAATCGCAGAAGTCTGTATCAATGGCCTTGGTTAAGTCAAAACCACTCGTCCTTACAGCCGCCAATGAAGACCAGTTATACAAGCAAATTTCTGGCGCGCTAGAATCCGTGAACAAGAACTTAAAAATGTTCAGAGCCTGTGTTCCGCTTGAGCTTAAAAACAATGGTTATACATCGTTTGAGCTATGCGACGAAGATACCAGATCCTTGGTGACAGCTTTTTCTGTCAAAGTCCGAAAGAATATCAATGTTGATCATCCACACATTTTCCTTTTGTGGATTCCTCGGATTTTGAAATCTACCTCCGCTACTGCCATTATAAAATGTAAGTATTTGGCAACGGGAGATGAGAAAGCTGTGGGGAAGTTTCCGCTTAACGAAGCCTTCATTTTTTCTTTTGGATGGGAAAGATCCATTAGAATGAAGGATGCTTACAATGGTAAGGGCTTACATTTGTTTATACAATGTTTTGCCCCGAATTCCGAAGCGAGGGCCCCTCTGGGTAGGCTTGTTCCCATGTGGGACAATTGTGCTACCGCCAAGATGCGTTTCACTGAAGACGTAGGATCCTCACTTACCACCGCAGATGAGATGCGTGTGAGGAATGTGCTCACAGATAAGGATACTAGGAGCCTTTTGAGATCTTACATGGCTACCGAATTCGCTTGTC
GTAAAACCGAGAGATCGAGGTTCAATTCCTTGACAACTTGAGGTGTTTCCGAATTTGTTCCTTTTCTTTTCAAAGATGTCAAATTCTCTAGATTTACTAAAATTAATTTCTGAAAAAGGCGCTGCTAGTCGAAGCGTCGAAGATATTGTTGACAATCAAGCCGCAAAAATTCTCAATGCTCAGGTTGATTATGCCAACAGATCTAAGAAAATTAATATTAGAAATAAACTATCTCCCGAAGAAGCTGATGCGTTCCGGGCGCGCTATGGTGGTGCGTTTGACTTGAATCTTACACAACAATATAATGCACCTCATAGTTTAGCAGGAGCTCTGCGAATAGCGGAGCACTACGACTGTCTTGAAAACTTTCCATCGGATGACCCCATCATTGATTTTGGTGGTTCCTGGTGGCACCATTACTCTAGGAGAGATAACAGGGTACATTGTTGTACTCCCATTTTGGGCGTGCGCGATGCCTGCCGGCAAGAAGAACGACTGTGCCGGTTGAGAAGATTATTACAAGACTCTGAATACGATGAACTTCCGAACTTTTGCATGAATAAAGCCGAGGAGTGTAAAGTCCAAGCCGACTGGGCTATTTGTATACACGGCGGTTACGACATGGGTTTTAAAGGTCTTTGTAAGGCCATGAATTCTCATGGCGTTAGAATTTTACGTGGTACTATTATGTTTGATGGTGCCATGTTGTTCGATCGCGAAGGTCGTCTACCGTTGCTTAAATGCCGGTGGAAGAGAGAAGGTTCCGGTAAGTCTGAGGTAGTAAAATTCGACTTTGAGAATGAGAGTACTTTATCATATGTCCATTCATGGGCTAATTTAGGATCATTCTTGACTGAGTCAGTTTGCACTATTGGCGCTACAACTTACATGATTGAGCGAGAGCTCATTAAATGTAATATTATGACGTATAAAATAGTGGCTACCAATCTTCGATGCCCTGTTGAAAAATTGCGACATTGTATTTGGTTTGAGAATATTT
ACCGGATGGCCGCGCCCCGCCCCCCCCTTTCCGTACTCTCGTCCCCCGCAATACCCTTACCCGTACCTCTTTTGTAGGGGTAATGTTGTCCTTCTATATATGAAACGTGTCAATTGTTTTATCGTTCGATAAAAGTTATCCTGACCGTTCCTTTGAAATTTGAATTTGTGGCGTTGCTTTTAATAATGTTTTGAGATAATGTGTTCTGACACATTACGCTAGATTTTACACTTGGTCGAGTCAAATTTCAATTTCGGAGTCAATGTAATTTTTTATGGCTCAATTTATTATTATAAATTGGTTGGAGAATAATTTGATAATGCACGTTTCATATTTTAACAGCACTAATGTATATGTCTAGATATGGTCAAGGGTCGTCTTATCACGTAAGACGAGGTTATTCACGTTATCAAACTTTAATATGTTCAGGTGCTGTTAAACGGAATGGTGTCAAACGTCGAGATTGTCATGTGTTCAAGGTGCATGATGAGACGAAGTTGATGGATCAACGCTTACGTGAAAATCAGTTTGGCCCTGATTTTGTTATGGCTCATAACCAGGCTATATCTACGTTTATTTCTTATCCTCATTTGGGTAAGAATTTACCAAATCGAAGCAGGTCTTATATTAAGTTGAAACGTTTACGTTTCAAGGGAACTGTGAAGATACAACGTGTTCAAGCTGATGTTAATATGGATGGTTTGGCTCCCAGGATTGAAGGCGTATTTTCCCTTGTTATTGTTTTGGATCGAAAACCTCATCTTGGTGCTTCTGGTACTCTCCATACATTTGATGAGCTATTTGGTGCAAGGATCCATAGCCATGGTCAATTGTCAATCATCCCAGCTTTGAAAGACCGATTTTACATCCGGCATGTGTTAAAGAAAATTATATCCGTGGAAAAGGATTCAACGATGATTGACATTGAGGGTTCCACTTTGTTAACTAATAGGCGTTATAAACTGTGGTCTAGTTTTAAGGATTTTGATCATGACTCGTG
GTGGCATTTTTGTAATTTAGAGGTGTACACCAATTGAGCTCTCTCAAACTTGCTGATTCAATTGGTGTATTGGGGTAACTTATATACTAGAACCCTCTATAGAACTATTAATCTTGTTCCTACACGTGGCGGCCATCCGTATAATATTACCGGATGGCCGCGCGCCCTTTTCTCTTTCCGTACAATTGGTAGCGCATCCTTTTTCTTTATTTCTCTCTTTAATTTAAATTCGTCCAATCATGTTACGTCTGACGAGCTTATGTACATTCAACAACTTGGGCCTCAAGTTGTTGGGCCTGGGTTATAAATTAAAGAGAGTTTGGCCCAATAGTGTTAATCCAAAATGCCTAAGCGTGATTTGCCATGGCGTTCTATGGCGGTAACCTCAAAGGTTAGCCGCAACGCTAATTGTTCTCCTCGGTCAGGTATTGGGCCAAAATACAACAAGGCCGCTGAATGGGTTAACAGGCCCATGTACCGGAAGCCCAGGATCTATCGGACTCTGAAGAGTCCTGATGTTGCCAGAGGTTGTGAAAGCCCTTGTAAAGTCCAGTCTTACGAACAGCGCCATGACATCTCACATGTGGGCAAGGTCATGTGCATATCTGACGGGACACGTGGTAATGGTATTACTCATCGTGTGGGAAAGCGTTTCTGTGTGAAGTCTGTGTACATACTAGGGAAGATCTGGATGGACGAGAATATCAAGCTGAAAAACCACACGAACAGCGTCATGTTCTGGTTGGTTAGAGATAGGAGACCCTATGGGACGCCCATGGATTTTGGTCAAGTGTTCAACATGTTCGACAACGAGCCCAGTACAGCCACTGTGAAGAACGATCTTCGTGATCGTTACCAGGTCATGCACAAGTTCTATGGCAAGGTGACCGGTGGTCAGTATGCCAGCAACGAACAGGCTATCGTGAAGCGGTTCTGGAAGGTGAACAACCACGTGGTCTACAATCACCAAGAGGCTGGCAAATACGAGAATCATACTGAG
ATGCCATGTAAGCACCCTCACCATGACACGGTTCGCCCTGTCAAAGTTGACCACTTGGCTTTTACTTTTGCCTATGCGGACTTGCGCCACTTGGACAAAAGCAACGACCAAGACTTTATCAATTTACAAATGCCCGTGTACCACGAGCCAAAAACTAAAACCAAGGAACAAGGCGCGGTGTGCTCTACCTTGGAACAAATCGAGCGCCATATGGAAGCGCACAAAAACAAAGTGTCAAAGATGCTCTTTCATCGCTTCGATTTGTTCATGTCCAAAATCATGGGCTTTCGCTTATCGCCTATGCGTGGTCGTGGCCTTCATGGTTACAACGATTCTATGGTCATTCTCGATATGACCGGACAAGTTGAGTGCGGCCTTGTCGGAATTGGCGGAAACAACGATACCGTTTTTGTCCAAATCAACGGCACGGGGTGCACCAAACTTTTTGACCGTATCGACTCTAAGAAGCTTCATTGGTGGCTCGCTCAGGTTCTTGGCATTACTCGCTTAGTTCGTCTCGACTTGGCCGTGGACGATTACACCGGAAACTTCGACGCCAAGTATGCAGAGAAATGTTTTTATGAGGGAGCATTTCGCACTGCTCCAAGGGGTCAAGGTCCCTCAATGGTTCCTCATAAACGCATTACAGAAAACGGCGCTTTGATGGAAGAAGCTACGATTGTTGGCTCTCGTTCCTCGGCGATTTACTGGCGTATCTACAACAAAAAGCTTGAGCAAAAAATTACTGACCCTGACCTGATTTGGTATCGAAACGAGGTTGAGCTGAAAAAGTGCGACATCGAGCTTTTAGCCAACCCTGCCGCCTCTTTTGCGGGTATCTGCCCTTTCGCGGCCTCTATCGAGTGTACGCCTCCGGTTAAGTTCTCTCGCAACAAAAAGGCTCAAGGTCTTGAATTTATGGCTCGCATCGCATGGGTTCGCCGTCAATGTGGCGTGGCGTTAGCGGAAGTTATCGCCATGACGCAAGGCGATTTGGGCG
GTTTTTCTTTCTTTACCAAGTGTGGTAAAATTTAAACAAAGAAGAAAACCAGGACCGTAACCCGGCCCTTACACACCTCGAGTCCGTGACCACCGGATTATACGTCGCCCACCACACGGCGCCTTTTCCGACCACTCTCGAGAGTCGTTGGGAGTTTCGTCCGTGACCACCCGGTTGGCAGTCGACAGACGCTTCCGGACCACTAGAACCTCCTCGAGCGACGCACACACAGCACACACACCGCCTTAGCTGCACCTACGGCAGCGTTGATAGCGCGGATTTATGAGCGAGCACACCATCGCCCACTCCATCACATTACCACCCGGTTACACCCTTGCCCTAATACCCCCTGAACCTGAAGCAGGATGGGAGATGCTGGAGTGGCGTCACAGCGACCTCACAACCGTCGCGGAACCCGTAACGTTCGGGTCAGCGCCAACACCGTCACCGTCAATGGTAGAAGAAACCAACGGCGTCGGACCGGAAGGCAAGTTTCTCCCCCTGACAATTTCACCGCTGCTGCACAAGACCTCGCGCAAAGCCTTGACGCCAACACCGTCACTTTCCCCGCTAACATCTCTAGCATGCCCGAATTCCGGAATTGGGCCAAGGGAAAGATCGACCTCGACTCCGATTCCATCGGCTGGTACTTCAAGTACCTTGACCCAGCGGGTGCTACAGAGTCTGCGCGCGCCGTCGGCGAGTACTCGAAGATCCCTGACGGCCTCGTCAAGTTCTCCGTCGACGCAGAGATAAGAGAGATCTATAACGAGGAGTGCCCCGTCGTCACTGACGTGTCCGTCCCCCTCGACGGCCGCCAGTGGAGCCTCTCGATTTTCTCCTTTCCGATGTTCAGAACCGCCTACGTCGCCGTAGCGAACGTCGAGAACAAGGAGATGTCGCTCGACGTTGTCAACGACCTCATCGAGTGGCTCAACAATCTCGCCGACTGGCGTTATGTCGTTGACTCTGAACAGTGGATTAACTTCACCAATGACAC
TTAAAAAACACCTATGTCTATACACGTCTAATATGTCAATGAAAGAAATACGAAACGAAATTATAAAATATGCTATTACACTGGGCGGAAAAACTAAAAGACAAGATAAAACTGAGAATGAAATTATTGATGATGAGATCCGTGAATGGTTTGAAGAGAATAGAGAGTTAAATAAAATAGCTGAAAGGATATTTAATTTAGAACAATTGCAACAATCCCTTTCACAAATAGAAAAGAATTTATTTACTAAGTTCGAATTGCCATTTTACAATGATTTTACTCTTTCTAATTTGATAGATTACATCGATGTCCTTGATGAGGATCTTACCTTTGAATACGGTCAATTAGTGATAGATTATCAACTGTTTGAGTTTCTTCCTGATATTAGTGAATTATCTATGGGATACTGGCAAATTGAACATATGTTGATATGGCGAACTTCAGAAGATATACACGTGCATATCCGTATCATTCTCATATTCAAAATTGACTCTATTGACGATGAAGGTAATAGACATGTGAGCGTAAGCGAATTGCAGATAATAAGCAAAGGAGCTAAAGAAGAGAAGTCCATGACTATAAAAACTGATAGGCCTGACGATCATTTAAGGATATTAATTCAGAAGGGTGCTCACAACGAATGGGGATTAATACTTGCGCATCGAGATAATATAGACGGATTGCTAATAGACGTTAATCTCGCCACACAACTCATTACAGCAGGACTGAGTGTTGATGTCATATTATACCGAGATACATTTAAACAAGCTCAAGACTTGCAAATTGATGAAATTCTATTTTATAATAGTGATGAAGTATCTTTGAATAAGCAACACGATGTTGAAAAAAGAATGATTACTGAATTCACTTATAATAATAGAGCTGAGATGAGTATTAATAAATTATCTATTACCACGAATCTACCCTCACGTAATGAAAATATATTGTTAAGATTGGTGCTAAAGGATATAAGGGTAGCATATGTCATACCAAAAACCAC
GTTTTTGTACTCGTGGTTGAGTTACAATGAATCCTCTAAATCAGCTATTGTCACATGGGTGTTCTGCTATTTCCTCAGCTTTACATAGAGATGTTGCTTACACCCAGATTTCTGATGAGTGTTTTGATTCTCATTTCACTCAGATTTCCACCGAATACTCTCTTACTACTTCCGTTAGGAAATTGTTTGAAGCGTACATGGTGACGATGTTTCTTAAGAAGCATATGAGTTATGTCTTCGAGGACTTTATAGGATCCGAGATGGGTCCGTATGTCCAGACCAGATGGCGGATCGTTTTTGATCTGGACGAGGTCGAAGAAGAATATGTCTACAAACCCGACTTCTATCATTACGATGTTTATGATTACGAAATGGGTGTGGATATACCTGCATCGATAATGGACGATATTCCATTCTGTGAAGATGCAGAAGCAGTGACGTGTCGCAATTGTGGTAGTTTCGATGAGATGGAAACGGTGTACCAAGCAGCGACGTCTTCTGACGAGTCACGTGCCAACGTTTGTGATGTTGATGCCCCTCACGATACCATCAAGTGGTCTGACGAACCCGATTTGACGGTAGATGACCCATCGAAGTTGCACGATTTGGACGATGAAGTTCCGCAGTTGCAATTAGAGACTGTTGGTCGGGTAGTGCAGTCCGTGGAGCCTTTGGTCCCGGACATTAACTCGTTCGAGACGAATCAGTTGCACTTAGTGAAGGAAGTGGTATTGGACAGATTTGAGTCCATACTTGAATGTCACGAAAAGGTATTGGCTAGAAACGATTGGAAGTCTCTAGCTATGTATGTACCGACTGGTGAGATTCCATCAGTTAGTGACATATTGGAAATTCCGGTAAAACACACGCAACCGGAGTTCATTCAAATGGCAATAGATGAGATGTTGCCAGGAGTTTCAGATTTTGATGATAGGTTTTTCCAAGAAATAGTTGAAACGTCTGACATTAATCTGGAGATAGACAGAGCATCTATCGATAT
TAATATTACCGAAAGGCCGCGCTTTTTTTTTCCTTCAAATCTGGCCGTCTATTTTCTATAAATGCGCATCAAACTAATGCGATGAACAACACGTGTCCTATGTGTCATCCTTTACTAAAGTAAAGGATTGTACGATTTTCAAATGTGCACATGCTGGTCCCCAGTGGCTAGATATGCAATATCTAGGAAGCTGCATCTGTGGTCCCCAGCATATAAGGCTGCTGGTCTATTGCGTTTAAAGTTTGGTCTTAGCGATAATTCACCATGCATCAGTGCCCGTTGCTCTATCATATGTAAGGTATTTTGAACGGCTGAGATCAAAATAGGAATTTGACCTTTATCTGACCGTTCGATTATTTTAGATGCCCGTAATTCGATAAAACATGTCCTATCGTTCGTGTTCCATACAAACATTGAACTGAATTATATCACTATATAATTCACGATCTTGCATAGTCGTCGCCATTCGTAATTATCGATCCAAATGGCTTTTATCGCACCATATACTCCGGGAAGACGACATTCAACATCAACAAACAGACTATTGAACGCAAGCAGGAAAATGAAAGGTTGGAAGTCTCGGAAATACCATGGATTTGTGCGTTATCGGAATTTTTATTCCGCATCCAGGACCCCAACTGACCTGTTTGGTGATCCTATCTCCAGACAATACACGCGCAAGGAAATTTGTGAAACGCAACAGGGATCTGAATATGTTCTCCAGAACAACCGCTACATGACTTCGTATGTCACGTATCCTGCTAAAACTCGAACGGGAACGAATAACAGGGTTCGTTCATATATCAAGCTCACAGGTCTTACCATGTCCGGAACATTCGGCATTCGATGCTCCGATTTGATGACCGATGTCGATCAACCCAGTGGATTATATGGCGTCGTGTCGATTGTTATTGTCCGTGATAAATCACCGAAGATTTATTCGACTGCACAACCACTCATTCCATTTGTTGAGTTATTTGGTTCGGTTAATTCATGTCGT
CGCACAGTGGATCCTAGGCTTTTTTGGATCACGCTTACCCCTGTTCAGGATAACACTGAAAACATGGGTCTACGCTACAGCAAAGAGGTGAGAGAGAGACACGGAGACAAAGATCTGGAAGGGAGAGTCCCCATGACACTCAATCTCCCACAGGGTTTATATGGACGCTTCAACTGTAAGTCTTGCTGGTTTGCAAACAGAGGTCTCATAGCCTGCTCAGATCACTATCTGTGCCTGAATTGCTTGACTAGACTCAGGTCTCAGTCTCAATTCTGTGGAATCTGCGGCAAGCCTCTGCCAACAAAAATCAGATTTGAGGAGAGCCCATCTGCTCCACCATACGAACCCTAACTGCCCACCGGGCCCCGGCGCACCCCCCAAAGGGGGTGCGCCCGGGGCCCCCCGGGCCCGGGGGCCCGTATGAAACTAGTCAATCTCGACAGCTTGGGAGTCCGGGAGCAATCTTCTGCAGTTCACTCCTTTTAGTTTAAAGGGGCCCCTCTCATCTGCAATCATGACACAACCAAGTGATTTGCTTTTGCACAATGAAAATGATCCACAATTCAACCAGTCATTTGTGGCATCCAACATCGAGTCAAACACTTGAGGATAGTTGTCTATTAATTGAACTAGGTTGGATTCAGTCATGGATATACGATGCTCTTCTCCTCTAAGTGATCCTATATACATAAACAGATTTGATATAAATGTTGACCTTGACTCTTCCTCCAGACATCCCAAGGCCACGAAAACTGCTTTAAAGTCCAATCTCAATTTCAATTGAGAAACAATTCGTGACCCTTCTTTGATTTGACCTTTATCTAGAACTAGAGGTTCCATGATGATATCTGGTCCAATTAATTTGTAAGAGAATTTGTTCTTTAATTCCTTCAAGAAAGGTTTGAAATCAAACCTCATCTTCGAGAACAGTGGACTTTCAGCAGAGAAATTTACATCTTCATGTCTGAGAACATCATCTATATTTAAAACCTCTTTTCCA
GCGCTCCCCTCCCCATTTTGATAAATTCCCTAAATGAAAATTCGGAAGGAGGTGAGGGAATGGCTAGACCGCGGCAACCTGTTGACTTGCTACTGGTGAAAGGCAAGAAAAACTTGACAAAGCAAGAGATTGAGGAGCGTCGAGCACAGGAAGTAAAGGCACCAAACGACAAAGTAAAAGCTCCATCATATTTGCCAAAAGACTTAAAAAGAGAGTTTAAAAAGATAGCGGATGAGCTAAAAAACATCGGAATTATGACTAATTTAGATGTGGACGCGCTTGCCCGTTTTTTGTTTGCTCAAAAACAATACTTGGAAATGACCGAAGTCTTACTCGAAACGCCCATTACTGCATTAGTTGAGGATGATGACGGAAATAAATTTGAAGTAGCGAACAAGACATACAGTGATTTGCTTATCAATCAAGACAAGCTGTTCAAACAATGCCGGCAAGCCTCTAGTGATTTAGGGCTGACCATTTCCTCTCGCTGTAAACTTGTTATCCCGAAAAAAGATGATGGGAAACCGAAGTCAAAAGAGGAAGAACGGTTCGGGGGCCGCATGTAATGCAAGAGATTACAGCCGAAATTCTCATTGAGCGGGTTTGGTCATATGCTGAGAAAATTCGCCTCGGTGAAATTAAGGCAGGCAAAAAGCAAAAATGGGGCTGTAGAGCGATTTTTTAAAGATGTTGACCGGCTCGCAGAAGATGACTGCCCTTATTACTTTGATGCTGAAGCTGTGGTGGATTTTTATGAATGGTCGCGGCAATTTAATCATGTCGAAGGTATACTTGCAGGGCAGCCGATTGAATTAACAGACTTTCAGCTTTTTATTGCGGCCAACATATACGGATTCTATAAAAAAGAAAATGGCGCCCGCCGGTTTCGGAAAGCTTATATCCAGCTGGCCCGTAAAAATGCGAAATCGCAATTTTTAGCTTTAATCGCGTCGTATGAGATTTTCCCGACACAAGAAAAACACCGGGTATTTATCGCAGG
GAAATTTATTTAAAGCTTTCTCGTTGAAATCCTGGGAGCCTTACAGAGGACGCACATCTCGAAACTCAATTGAGTCTAGAACATGACGGACAGTAAGGATGGTTGAGAGCGAAGAATTCGATTCATAGCGCATATGCGTGAGACCCGTTTCCACTTCACTCAAAAGCTGATCACATAACAAGTGATTAGATAAGTTTCATTTCGCGTTCATCGCGATCATCAATTAATAGTTAATAATAGGAGTTATGACTCATGTCCTCACCATCTGTAGCGTACTCAACTACGCTCGATATGATCCGGCACGACCTAGGCGAAAAAGTCTGGTCCGATGCATTTGATGCTTTACACTTCAGCATCACCGGACACTACCCGGGTGACCCACAGACCGCACCGATAGCGGCAAGTCACCTGTTAAGGACGAGCATATCTGAGGTCATCGCCAACGGCCATCAGACACATCACATTCCCTCATTCACGGCACGTGACCAGCAGGGAGCATCGGAGTTATGAAGTATGTCACAGAATCATCCTTGGGTACACATGATCGAGCATTTCGCGAACATTCGCGGAAAGAAGGAACGCGCAACCGCACCACGCACGGCGCGCACAAGTCTCGAGAGCCTGGACGCCGCAATCGCTCAGTCGTCGGTCACGGAAGTGGCGGAAGGATTGGGTGTGAGCACTCGTTCTCTGAACGCAACCATGCGTTCGGCCCGTACGCACCTCGCGGAGATGAATCAATGAGCAGTCACGCAGCCAAAGCGCGCAAAGGGCTCTTCTCCGCGCTTGCGAAAGACCGAGTGACCAAGTCCATCTCCAATCCTACGGTGAAGGCGCACGCGCATGGTGTCGCTGCACTTCTGATGTTCGTGGCAGGTCGACTGGAAAGCCGTTACGGCGCTCCATTCGCCATCAACTTCCACGCCGGCCTGTTCCACGCTGGTACGAGTTCGTCGGCCCGACTCGGTAGCCTGATCACTACTATGGTTGGTGTCGGCGC
CCTTGACCCACCGCCAAGCCACCCTCTACCAACGCCAAACCACCTCCCCACCAGACGCAAAAACACCCCCACAAAAACGCAAAAACGCCCTTTACAAACCGCCAAAAGACGCCCAACCAATGCCAACGCGAAACGCATATATCACAAAGACACTAAAGACGCCAATGCCGCACGTCAACATAATAGACGCACGCCCCGACGCTCCCATAACTCAATTCGCCCTGGAGAATCTCATAACCCAGCCGGACCCCCGGGAGGCTAGACTCTATGCGCTGGAGGTTAAGCTAGCCCAAATAGAGACTCAGCTGAAGGACCTCCAGAAAATCGCCACAGCTACCGAAAGAATCCACGACTTAGAGGCGCGCCTCAAAAGCCTCCAGAGCATGGTGGCGGAGCTCTACAGCATGGTGACTAAGCTCACGGAGGCGCTAAGAGAGCCGCCAAAAGAGGCGCCAAAGCCGGAGCCCCCACCTCCCCCACAAGAAAAGCCAGAGGAAAATCCAAGTCCAAAACCGGAGCCACCTCCGGCGGAAAATAAGGCGGACCAGCTAACTCTCTCCGACATTGAGCGCATGGTGTTGCGTGTGCTCTACAAGAAGCTCAAATATTGGGCCAGCCGCTCAGACCTTAAGGTAGATGAAAATGGCTATGCCGTAATCGGGCGTGACGTAAACTTTGGTGTCAAATTCTCACAATTCGTGGCGATTATGACCAAATTCGGCCTTTCTGACTGGGTTATCGCACGCGGTAATGATAAAGCGGGCTACTACGTGGAAATAAAGGCGTCGGACATGCCGACAGCTTTAGAGCGCCTAAAAGAGCTTGACCGGTTGTCTAATAAGGCAATAACTGGAGTATAATAGTACTCCCCCTACCTTCCTCCCCCTTTTTTTGACGGCGTGATTAGTTTCAATCGAAAGAGTTGAAAGTCGGGTTAGATTCGGTTGGTTCACGATATTGGACGGAGTCACTTTCAGTCTACTTTATCTTTACACGGTTG
ATGGGAAAAAGTTAGTATAAATTTACACCTCCCCACCGTTTAAAATAAACGATTATACAAATCAAAACTTATAAATTCACTTATCATTTCTTTACTAAACTTATAAATACTGTTCGTCAACTTAACCAACTTACATAACCTATTACATATTCATCAAATACAAAATTTATGTATCTATTGACTTTTATTCAAAATTATGATTTCAACATATAATAAAATTAATTTACTTATTTAAATATTCTATGATATAATTAGTTATAAAATATTTGGAGGTGTCTAAATGACAGAATTTGATGAAATCGTAAAACCAGACGACAAAGAAGAAACTTCAGAATCAACTGAAGAAAATTCAGAATCAACTGAAGAAACTTCAGAATCAACTGAAGAATCAACTGAAGAATCAACTGAAGATAAAACAGTAGAAACAATCGAAGAAGAAAATGAAAACAAATTAGAACCTACTACAACAGATGAAGATAGTTCGAAATTTGACCCTGTTGTATTAGAACAACGTATTGCTTCATTAGAACAACAAGTGACTACTTTTTTATCTTCACAAATGCAACAACCACAACAAGTACAACAAACACAACCAGATGTAACAGAATCAGACAAAGAAGATAACGACTATTCAGATGAAGAACTAGTTGATAAGTTAGATTTAGATTAGGAGGAATTTAAACATGTATGAGGGAAACAACATGCGTTCTATGATGGGTACATCATATGAAGATTCAAGATTAAATAAACGAACAGAATTAAATGAAAACATGTCAATTGATACAAATAAAAGTGAAGATAGTTATGGTGTACAAATTCATTCACTTTCAAAACAATCATTTACAGGGGACGTTGAGGAGGAATAATAAATTATGGCACAACAATCTACAAAAAATGAAACTGCACTTTTAGTAGCAAAGTCAGCTAAATCAGCGTTACAAGATTTTAATCATGATTATTCAAAATCTTGGACATTTGGCGACAAATGGGATAATTCAAA
CATCATCAATAATATACCTTATTCTGGAAACGTGCCAATATGATAATGAGCGGGGAGGAGCGAGGCGGGGCCGGGGTGACGTGCGGTGACGTGGGGTGACGCGGGGTGGCGCGAGGGCGGGGCGGGAGTGGGGAGGCGCTTAGTTTTTACGTATGCGGAAGGAGGTTTTATACCGGAAGTTGGGTAATTTGGGCGTATACTTGTAAGTTTTGTGTAATTTGGCGCGAAAACCGGGTAATGAGGAAGTTGAGGTTAATATGTACTTTTTATGACTGGGCGGAATTTCTGCTGATCAGCAGTGAACTTTGGGCGCTGACGGGGAGGTTTCGCTACGTGGCAGTACCACGAGAAGGCTCAAAGGTCCCATTTATTGTACTCCTCAGCGTTTTCGCTGGGTATTTAAACGCTGTCAGATCATCAAGAGGCCACTCTTGAGTGCCGGCGAGTAGAGTTTTCTCCTCCGCGCTGCCGCGATGAGGCTGGTTCCCGAGATGTACGGTGTTTTCTGCAGCGAGACGGCCCGGAACTCAGATGAGCTGCTTAATACAGATCTGCTGGATGTTCCCAACTCGCCTGTGGCTTCGCCTCCGTCGCTTCATGATCTTTTCGATGTGGAAGTGGATCCACCGCAAGATCCCAACGAGGACGCGGTAAACAGTATGTTCCCTGAATGTCTGTTTGAGGCGGCTGAGGAGGGTTCTCACAGCAGTGAAGAGAGCAGACGGGGAGAGGAACTGGACTTGAAATGCTACGAGGAATGTCTGCCTTCTAGCGATTCTGAAACGGAACAGACAGGGGGAGACGGCTGTGAGTCGGCAATGAAAAATGAACTTGTATTAGACTGTCCAGAACATCCTGGTCATGGCTGCCGTGCCTGTGCTTTTCATAGAAATGCCAGCGGAAATCCTGAGACTCTATGTGCTCTGTGTTATCTGCGCCTTACCAGCGATTTTGTATACAGTAAGTAAAGTGTTTTCATTGGCGTACGGTAGGGGATTCG
ACACAAAGACCTCCCGTATTGCTAAACCAGAGCTAGTAATAGACTTCTAGACAGCCATGCAATCCAGAGCTGTCATCTTGAAGTATAGATCTGGTTCAGGCCACAAGAGGTCTTTGCCCAGGTTCTACATAGACTGTGATTTGGACACCTTTGATTTTGAGAAGGATTGCTCTCTGATTGAGAATGAGTTCCCCATTTACATAAACAATTATAAGGTGGTCTATAAGTCAAAGCCAACTCTCTCACATTTCCTCATTGAGAAGGAGTTTCCTGCTGTGCTGGGGCCTGGTATGATCAGTGCAGTTCGAACCAGACTTTACGAGCCAACTATGAGAGAGCTCTACCAGGAATCGATTCACCAACTAAAGAGGAGCAACAAGAAATACCTTTTGTCTGCTCTCAGGTGGCCCACAGGGATTCCTACTCTAGAGTTTATAGACTATTACTTCGAGGAGCTCCTGTTCTTGTCAGAGTTTGACCCGGGGTCTATCCAGAGATACCTGAAATTACTGGTTAAGGCCTCTGGGCTTTACAACTCCACTAATGAGGAGCAGATAGTGGAGATTCACAGACGAGTGCTCATAGAAGGCAAAAAGCACGGATTGACTGCTTTTGATCTCCCAGGAAATGACATCCTTGGAGACATCTGTGTGGTCCAAGCAGCACGGGTGACAAGACTGGTTGCTAAGACATTCTCTAAGATGACCAGAGACACCCATCTGATGATATACTTCTCGATAAGCCCAGTTGAGTTGGTTTTGAGTAAACTTGATAAGAAAGGGGACAAGAGGGCTAAAGCAAAAGGGTTGATGTCTATGAGTGCCGCTAGGTCTTATGACTATTTTATGAGAACTGACTTGGGATTCAGAGAGACTGCTCTTTCCACCTTTTGGGCTAAGGACTGGCCTACCCCACAAGAGACCATTCTATCTGACAAACGATGCCTTAAAGAAGACATGAGAGTGACAAAGTGGCTGCCTAGTCCCCCCCACTACCCACC
GGTATCAGAGCCATGAATCGGTTTAAGACCAAAACTCAAGAGGGTAAAACCTCACCAAAATACGAAAGAGTTCTTAACTCTAAAAATAAAAGATCTTTCAAGATCAAACATAGTTCCCTCACACCGGTGACCGACAGGATTACCACCGTAAGGTTTCAGAACAACATCGAAAGCGTTTACGCCAACTTCGACTCTCAACTCAAGTCGTCGTACGATGGTAGATCTAAAAAGATCAAGACTCTAAGCCTTAAAAATCTTAGATGTTACGAAGCCTTCCTCAGGAAGTACCTTCTGGAACAATAAATCTCTCTGAGAATAGTACTCTATTGAGTATCCACAGGAAAAATAACCTTCTGTGTTGAGATGGATTTGTATCCAGAAGAAAATACCCAAAGCGAGCAATCGCAGAATTCTGAAAATAATATGCAAATATTTAAATCAGAAAATTCGGATGGATTCTCCTCCGATCTAATGATCTCAAACGATCAATTAAAAAATATCTCTAAAACCCAATTAACCTTGGAGAAAGAAAAGATATTTAAAATGCCTAACGTTTTATCTCAAGTTATGAAAAAAGCGTTTAGCAGGAAAAACGAGATTCTCTACTGCGTCTCGACAAAAGAATTATCAGTGGACATTCACGATGCCACAGGTAAGGTATATCTTCCCTTAATCACTAAGGAAGAGATAAATAAAAGACTTTCCAGCTTAAAACCTGAAGTCAGAAAGACCATGTCCATGGTTCATCTTGGAGCGGTCAAAATATTGCTTAAAGCTCAATTTCGAAATGGGATTGATACCCCAATCAAAATTGCTTTAATCGATGATAGAATCAATTCTAGAAGAGATTGTCTTCTTGGTGCAGCCAAAGGTAATCTAGCATACGGTAAGTTTATGTTTACTGTATACCCTAAGTTTGGAATAAGCCTTAACACCCAAAGACTTAACCAAACCCTAAGCCTTATTCATGATTTTGAAAATAAAAATCTTATGAATAAAG
GAAAACCAAACCTCACGTCTAATCCGCTATCCGAGCGAAATAGCAGCCCCAGCATAGGCAATATCGCGCTCCATGGCTCGAGTACGTGACACCCTTGACAGGCTCCGTGATCCGTCGGTCCTTACCTCAATTAACGAGGAAGCCCACCGACATATCCGCCCTGTCCTTGCCTCGGCACTCGTAAACTGCCCTTACGCGTTGACCGAGGAAGAGGCCGACTGTCTCGAAAATCTCGGCGTGACAGTCAATCCCTTCGCCATCCAAACGCATACACATGCTGCAGCTAAAACTGTTGAAAATCGCATGTTGGAAATTGTTGGCACCCACCTTCCTAAAGAACCCTCCACCTTCATATTCCTTAAGCGGAGCAAGCTTCGCTACCTACGACGCGCCGCCAACAACAAAGACATATTTCGAAACCAACATATTGAGCCCAAAGACTTATTGCGTTACGATGACGAGTCTTGTGAAGTAATGCCAGAATGCTCCACAAGCACAGCCTACATCAGCGATGCTCTCCATTTCTTGAGCTACGCTCAGCTTGGGAAAATATTCCAGAATTCTCCCAAGCTGAAAATTCTGCTGGCAACCCTGGTCCTCCCCGTGGAAGCCCTCCATAGGCACCCATCTCTTTATCCTGCCATCTATACTTTGAACTACCACAAAGATGGCTTTGAATATATACCCGGCAATCACGCCGGAGGTGCCTACTTCCACGAGTACTCCACTCTGCAGTGGCTGACTCTCGGGAAACTAATTATCAACGATCCTTTGAAAGTAAAGAAACCCCTTACTCTTACCGTACAGCTAATAGAAAGTCTAGGGGCTAACCATCTTCTACTTATCACCCGAGGGGATCTTCGCACACCCAAACTGCGGACATTCGCTAAAGATACCCATGTTCTACTACCACAAATATTCCATCCTAAGGGTATGAATGCGAACAAACCATTGTCCAAACGTAGAGCTATGCAGTTGTGGCTCTACGCCAAATCTGTTA
ACCGGTGGGCGCGAAAAAAAAAAGTGGTCCCCGCCCCACGTGAACATGTCGCGCGAGTGCTGAACATGTCGCGCGATGATGTCCAATCAGAACGCGCGCTCTACGCATTATAATTTGAAATTTGAAATATAAACTTGCTCCCTAAGTTTGTCCGGCATAACTATGTGGGATCCGTTATTGAACGACTTCCCTGAATCCGTTCACGGTTTCCGTTGTATGCTCGCCGTGAAATATTTGCAGGCTGTTCGAGAGTCGTACGATCCTTCCACTCTTGGGTACGATCTTCTTAGCGATCTCATCGGAGTTGTTCGCCGTACCAACTATGTCGAAGCGACCAGCAGATATCATCATTTCCACTCCCGCCTCGAAAGTGCGTCGCCGTCTGAACTTCGACAGTCCCGGGTTATCCTCTGCACGTGCCCCCACTGTCCTCGTCACAAACAAACGCCGGGCGTGGTCCAACAGACCCAATTACAGGAAGCCCAGAATGTACAGAATGTATCGGAGCCCAGATGTCCCAAAGGGGTGTGAAGGTCCATGTAAGGTCCAGTCATATGAACAGCGTGATGATGTGAAGCATACTGGTATTGTTCGCTGTGTTTCTGATGTGACTAAGGGAACTGGGCTTACTCATCGTACTGGAAAGCGTTTCACAATCAAATCCATTTATATTCTTGGTAAGGTATGGATGGATGAGAACATTAAGAAGCAGAATCACACCAACAATGTGATGTTTTTCCTTGTTCGTGATAGAAGACCTTATGGGAATTCCCCGATGGATTTTGGTCAAGTTTTTAACATGTTTGATAATGAGCCCAGTACTGCTACTATAAAGAATGATTATCGAGATCGTTTCCAGGTGATGCGTAAGTTTAGTGCTACTGTAACTGGTGGTCCTTCTGGGATGAAGGAACAGGCTCTTGTTCGTAGGTTTTTTAAGATTAACAGTCAGATTGTGTATAACCATCAGGAAGCTGCGAAGTATGAGAACCATACTGAG
AAAACAATTAGAATATTTGAAGGGACCTCCTTACATTCTAGCTAGTTTTTTACTGGGACCAGTTTAAAACTTGTTTTATTTTTACTTTATGTATTGTCTTGCTTTCGTTTCCTTCAAAGTGACGTCAACATACTTTCTTGTAGTTTGGTTTTTGAGAGCTGGTTAACGTCTTGGGACAAAACCACAAAATTTGAATACCATGGCTTCGAGAGGTTTTAAATTAAATCAACTCATCGACATCGATGAATTCAGTGCGGAACAGCGAGGTCAATTTTTTGACATGATGCTGTCTAAACCGGATTCTCAACTGGGGGCTGTTATGCAGCGCAACTTAGTTGACAAGATAGATGATATGATGAGAGAAAGAAAAGGACGAGAGTGTGTGGTTCTCCACGAACTTTTGTCACAAAAAGATCAGAATAGATCGATCGAATTGTACCCTGAGTTTAACATTGTCTCCAAAGATGATAAGAACATGGTTCATGGGTTCGCTGCTGCTGAGAGAAAACTTCAAGCGTTATTACTTTTGGCGAGAGTTCCGAAGCTTGAGGAAGTTGATGACATCGGTGGTCAATGGTCGTATTGGTTGACAAGAGGCGAAAAAAGAGTGCATTCGTCATGTCCTATCTTGGACGTTCGTGATAAACAAAGAGAAATGCAGAGGCAGAGCTTTTTGAAGAGTTTCAGGGATAACGCAACGACTTCCGACTCGGTCGTCACTGATGCGCAGTATGAGATGTATAATGCATTCAAGAATGGTGTGGATAAACCTAATTTTGTTAGGTGTAACAACACTTTCCAAGATTGCAATTGCAGGGGTTATACTAAAGATGGATTGCGGCGCGGTGCAGAACATGCAATCGCTCTCCATAGTTTGTATGACTTCGAGCTCGACAGCGTGGCAGACGCTATGATCGAAAAGAAGACGAAATTCCTGCACGCAGCTATGCTTTTCGCACCTGAGGCAATTATGATAGAGGAAGGTCCACTACCTGATGTT
GGTCGGTTATGCGGCCGAGCCATCCTGTACGGGTTTCCAAGCCGATCAGAAGCACGGGCCGACGCTAGAGCGCCTCGCCCAGGCGCTGTGAGCCACCAGGAGCCACGAACTCGCGACCCACGGGGAGTTATACCCCCGGAATCGGCTACGGGCCATACAGGCCCGGTATCTGTCAAGGTGATCTACGCCACTCCGTGGGGTGGCTGTCAAACGCAGACTCCTTCCCTATTAATGAGGGGCTGAAGGCCCCTCCTAAGAGCCGCTTCAGGCGGCTCGCTAAGAGCGCCTTTCGGGCGCTCCTGAGTAATAACCGGCCCAACAAGGGCCGGGGAATTGATCCGGCAACCGCCGGATCTAGCGCCGCGCCTGAAGCGCGGCTTATTGAAGGGGTGACGCAACCGTGTACGGCACTCGTTCGAGTGCGTACTGGAGCACTCAACCGGGGAAGTTCGACGTTCTCAACCTTCGGATGACGTTCCCAAGCTCATCCGCGTACGAGATCCCCGATCTGCGGCCGACAACCTACGTTCCGGCCAACCTCGCGGCCTGGAACATGCCGCGACATCGCGAATACGCCGCCGTTTCGGGCGGCGCACTGCACTTCTTCCTTGACGACTACCGATTCGAGACCGTCTGGTCGAGCCCGGAGCGCCTTCTCCCCCGCGTGCAAGCGGTTGGAGCTGCTCTGACGCCCGATTTCAGCCTCTGGCGGGACATGCCACGGGCCGCAGCGGTCTGGAACGTCTACCGCAGCCGCTGGTGCGGCGCGTACTGGCAGTCGCAAGGGATCGAGGTGCTCCCAACCGCGTGCTGGGCGACCCCAGACACGTTCGACTTCTGCTTCGACGGGATCCCGGAGGGGGCCACGGTCGCGATCAGCTCGATGGGCATCCGCTCCTCGAAGGTCGACCAGGCGCTTTTCCGCGCTGGCCTCCAGGAACTCCTCGATCGCAAGCAACCGCGACTGCTGCTGGCCTACGGCCGGCTGCGGTACTGCGAC
CTTCCCATGGATCGTTTTGAATTCTTATTTTAGGCTTGTTATTACGCATTTTATAAACTCCTTAATTGTTATTTGATACCAATATGATACCGTTTAATCAAATATGCTCATAGCTTGATGTTTTTTATCAGTATATAAATGAGAGTACGTTTGAATTGTTTCTGTAATGTTAGAGTGCCTCATTAATTCCATTAATAAATACATATCTACACCATTATTAATTAAATAGCTTGCGTACGAGTGTCTTAAATGGTGTATTTTTAGATTCGAGAATACAGATTTAAAATGATACGAATAAGTAATGTATCTAATAGGTTCTAAACCCCCGAATATAAAATAGTTTTCGTCAAAATATTTATATCTTTTAGAAGATTCGTTATACATGTTTTCAAGCATCTCTCTAATTAAATTTGGCACAGGTATTATCCCTTTAGAGCTTTCTTTTTTAGATTATATTCAATTTTTCTATTACTTAAATTGATTTTCTTATTTACGTCAATTTCGCCTTTTATTTTATTGTAATCTTTCCACTGCAAAGCTAAAGCTTCTCCTATTCTAAGACCAGAATAAAATAACAGTTTAGTTAGCTGACGAGAAGTATCGTTTGTGATTTGTTCTACTTTTTCATCAAATTCTTCACGAGTGATAAATTTAGCTTGTGGTTTTGTTCTGGGAATAGGAGTTACCGATAATGTGGGGTCGTATAAGAGCTTGTAATGCTTTTTGGCGTAATTGATAACTGCTTTAAAACCTGCCCACACAGATCGTGCATAGCCAACAGAAAGACCTGCATCGTTTAACAAATAATTCCTGAAAGCAGTACATTGCGTAGTAGTGATTTTGCCAATAGGGATATTTCCGAACCTTTCTTTTATGTGAGTATTGTATTCTGTAGTTCGCTTTTCTATTGAGCGTGCAGAAAGATTTTCATTTTTTAAACGATCAAAAAATATATATTCAAAGGGTTGATTGTCCGAGTATCCATATTTAACATTTTGTA
GATTTAACTATCATAAACCATACTAATTGCAACTTGACGATTCGAAGATAGGAACTGCTTAGTATGATGCCGTGGAAGCCAGGTAAATGTCACCTGTTGGCAGCAGGCCTTGCAGGGGTCTGTTGCATCGCCTACACGAAGCGGGGGAGTTTGCGGGATGCTGCTTCTGCCCTGTGTGAATGGCTAGCCGATGAACCAGCTATTGTGTCTGATTTGTCGCGTGATGCCTTCACTACCACTTGTGTGGATCCCGTTGTAGCTATTTCGGGCCACACGCATGCTAGTGCCGCTAGCTTGAGGACCGCCGCCACAAGATATGCCCAGAATGTCGCGCAATATTGCGGGACTGAGGTCTATGTGGTGGGCATGTCACGTTCCGATCAAAGGAAGGACATGAAGGGTTCTCGCCAGTGGTACTGGACCAAGGACGTTAACGCTGCGAATCGCAACGATAGGCCTGGTCATAGGGACATCCGCTTCCTGTGCGATGTCGATTATTATGTCGACATGCCAGCGATGTTGGTCGCCGAAGCCAAGCCCGTTCTTCTCTATACCGTAGTGCCGGAAGAAGCCACCTCAAGCGCAAATGACGAATCCGCTTTTTATTTTGAAGCAGATGGATCCCTGCGCACGATGGTGGCAGGTGGCGGAGGCTATTCCCATTGCATATGGGATTACGCTGCGGATTCATTCTTAGTTGTGAAGAAGATCTGTGGCGTGCCCATAAGGGCAGTAGCTTATGCCGTCGAACGGAAACAGGTAGGCAAGCATCGTCAGATGGTGTTGTTAGCACCAGTTAGGGCCTTTAGTGGCCTAGCTGCTATTTTAGCTTATCTACTCTTGGAAACCAAGGAGTTACGGCGCTTCAATCCAATAGTCGAAGCAGGAGGGGAAAAGTTTGTGAGGTTCAATGTCATGTCTTCAGATGGAGCGCTGATGGTGACCACAGCGAGGCCGGGATCCTCGCTGTGTGCCACTGTCAGCTGCGCTGATGATGATG
AGATTTTCTTGCACGTGCGTGCGCTTGCTTCAGACAGCAATAGCAGCGGCAGGGTTGGTGGAAGGAATTGCCCGCATCAGCCAGTCGTGAACGTGTTGAGAAAAAGACAGCTTAGGAGAACAAGAGCTGGGGATGGCCGGGAAGGCCATTCTGAAAGGAAAGGGGGGCGGTCCCCCTCGACGAGTGTCGAAAGAGACCGCTAAGAAGACGCGTCAACGCGTGGTCCAAATGCCAAATGGACTAGTGTTGAAGCGCATAATGGAGATTTTGTGGCATGCCATGGTCGGAACCGCCCGAAGTCCTCTCTTAAAATCATTCTGGAAGGTAGTCCCCCTCAAACAGGCGATGGCAGCACTCCGGAAGATAAAGAAGGCGGTCAGCACCCTGATGATTGGCTTGCAAAAACGAGGGAAAAGGAGGTCAACAACAGATTGGACAGGATGGCTGCTGGTAGCCATGCTGCTTAGCATCGCACTAGCCGCAACCGTGAGAAAAGAGGGAGACGGCACCACAGTCATCAGAGCCGAAGGAAAGGACGCAGCTACCCAGGTACGCGTGGAGAATGGCACCTGTGTGATCCTGGCGACAGACATGGGGGCATGGTGTGAAGACTCCTTGTCATACGAATGTGTGACCATAGATCAAGGAGAAGAACCCGTGGACGTGGACTGTTTCTGCAGGAACGTGGATCGTGTCTACCTTGAGTATGGGAGATGTGGAAAACAGGAGGGAACACGATCACGACGCTCAGTTCTAATCCCTTCCCACGCTCAGAAGGACCTGACGGGGAGAGGCCAGAGATGGCTGGAGGGAGACACTATACGGTCTCACCTCACCCGAGTTGAGGGCTGGGTGTGGAAGAATAAATCACTCACGCTGGCAGTGGTAGTCATTGTGTGGATGACCGTGGAAAGTGCGGTAACCAGGATTGTCATCGTGTCAGCACTGCTCTGCTTAGCCCCAGCGTACGCCTCACGATGCACGCATCTGGAAAATAGGG
CTGGGGCGGGGCTTAGTATTACCCCCGCCCAGGATCAGCGGAGTCATCACGTGACCCGCACATGCCATTAGTCTATATATAGCTCAAGTTGTAATATTTTATCATTCATGAATAAAATATGGCTCGGCAAGTTATATGCTGGTGCTTTACATTAAATAATCCTCTCTCTCCTCTTTCTCTTCATGAATTAATGAAGTACCTTGTTTATCAAAGAGAACAAGGTGAAGCTGGAAATATTCATTTCCAGGGTTATATTGAGATGAAGAAACGCACGTCTCTTGCAGGTATGAAGAAATTAATCCCAGGTGCCCACTTCGAAAAGAGGAGAGGTACTCAAGGTGAAGCTAGAGCTTACGCCATGAAGGAAGACACCCGTCTTGAAGGTCCATGGGAGTATGGGGAGTTCATCCCCACCATTGAAGATAAGCTCAGAGAAGTTATGAACGACATGAAGATTACAGGTAAGAGACCTATTGAGTATATAGAAGAGTGTTGTAATACATATGATAAATCTGCGAGTACTCTAAGGGAATTCAGAGGTGAGTTGAAGAAGAAGAAGGCAATTATAAGTTGGGAGTTGCAGAGGAAGCCATGGATGGACGAGGTTGATACCTTGCTTCAAGAGAGAGATGGAAGACGAATCATTTGGGTGTATGGCCCACAAGGTGGAGAAGGGAAAACCTCTTACGCTAAGCATCTTGTGAAAACGCGTGATGCTTTTTATTCGACAGGTGGAAAGACAGCCGACATTGCTTTTGCGTGGGACCACCAAGAGTTAGTGCTGTTCGACTTTCCTCGAAGCTTCGAGGAGTATGTCAATTACGGAGTAATTGAGCAATTAAAAAATGGAATAATACAGTCTGGCAAGTATCAAAGTGTAATTAAGTATAGTGATTATGTGGAAGTGATTGTATTTGCTAATTTTACTCCGCGTAGCGGCATGTTTAGTGACGATAGGATTGTGTATGTATATGCATGACGTCATATGATCCCTTGCTGA
CGCAGAAGCAGAGGATTTATTTAGTCACTGGCAAACGGAAAGATGGCGGACAACATGACCACAACACAAATTGAGGTGGGTCCGGGAGCAACCAATGCCACTATAAACTTTGAAGCAGGAATTCTGGAGTGCTATGAAAGGTTTTCATGGCAAAGAGCCCTTGACTATCCTGGTCAAGACCGCCTACACAGACTAAAACGAAAATTAGAATCAAGAATAAAGACTCACAACAAGAGTGAGCCTGAGAATAAAAGGATGTCTCTTGAAGAGAGAAAAGCAATTGGGGTAAAAATGATGAAAGTGCTTCTGTTTATGGATCCCTCTGCTGGAATTGAAGGGTTTGAGCCATACTGTGTGAAAAATCCCTCAACTAGCAAATGTCCAAATTACGATTGGACCGATTACCCTCCAACCCCAGGAAAGTACCTTGATGACATAGAAGAAGAGCCGGAAAATGTCGATCACCCAATTGAGGTAGTATTAAGGGACATGAACAATAAAGATGCACGACAAAAGATAAAGGATGAAGTAAACACTCAGAAAGAGGGGAAATTCCGTTTGACAATAAAAAGGGATATACGTAATGTGTTGTCCTTGAGAGTGTTGGTGAACGGAACCTTCCTCAAGCACCCTAATGGAGACAAGTCCTTATCAACTCTTCATAGATTGAATGCATATGACCAGAATGGAGGGCTTGTTGCTAAACTTGTTGCTACTGATGATCGGACAGTGGAGGATGAAAAAGATGGCCATCGGATCCTCAACTCACTCTTCGAGCGTTTTGATGAAGGACATTCAAAGCCAATTCGAGCAGCTGAAACTGCGGTGGGAGTCTTATCCCAATTTGGTCAAGAGCACCGATTATCACCAGAAGAGGGAGACAATTAGACTGGCCACGGAAGAACTTTATCTCTTGAGTAAAAGAATTGATGATAGTATATTGTTCCACAAAACAGTAATAGCTAACAGCTCCATAATAGCTGACATGATTGTATCATTA
GCTAAAGTGACCGTGGTCATGGCTTCATTCAAGGGATTCTCCGTCAACACTGTTCCAGTTTCCAAGGCCAAACGTGATATATCATCTCTTGCCGCTACTCCTGGAATTCGCTCACAACCCTTCACTCCGTCTGTAGACATGTCTCAATCGCGTGAATTCCTTACAAAGGCAATTGAGCAAGGGTCTATGTCTATACCTTATCAGCATGTGAATGTTCCAAAAGTTGATCGTAAGGTTGTTAGTTTGGTAGTGCGACCGTTTTCTTCAGGTGCTTTTTCTATCTCTGGAGTGATTTCACCGGCGCACGCTTATCTATTGGATTGTCTACCTCAGCTTGAACAGGCGATGGCGTTTGTTGCTTCACCTGAATCTTTCCAGGCTTCTGATGTCGCAAAACGCTTTGCTATAAAGCCGGGCATGAGCCTTCAGGATGCCATCACTGCCTTCATCAACTTTGTGTCCGCGATGCTGAAAATGACGGTGACTCGTCAAAATTTTGATGTCATCGTGGCTGAGATCGAGAGGCTTGCTTCAACCAGCGTATCTGTCCGAACTGAAGAGGCAAAGGTTGCCGATGAAGAGCTGATGCTGTTCGGGCTAGATCATAGAGGGCCACAGCAGCTTGATATTTCTAATGCTAAAGGGATAATGAAAGCTGCAGATATTCAGGCAACTCATGACGTTCATTTGGCACCAGGCGTCGGTAATATCGATCCTGAGATCTACAATGAGGGACGGTTCATGTTTATGCAGCACAAACCACTCGCGGCAGATCAGTCGTATTTCACGTTGGAGACTGCGGATTATTTCAAGATCTACCCAACATATGATGAGCATGATAGCAGAATGGCTGATCAGAAGCAGTCAGGGTTGATATTGTGCACTAAAGATGAGGTGTTGGCTGAGCAAACTATTTTTAAGCTAGATGCCCCTGATGATAAAACCGTTCATCTATTGGATCGCGACGACGATCACGTTGTTGCTAGATTTACTAAGGTGT
GTTAAAACATGCCTGAGCCACACGCAGTACTCTATGTCACAAATGAGCTCTCTCATATCGTTAAGAATGAATTTTTGCCAATATGGAAACTAACTGGAGATGAGAGTTTAAATGACTTATGGCTTGAAAATGGAAAGTACGCGACAGACGTATATGCGTACGGAGACGTTTCAAAGTGGACGATACGACAATTACGGGGTCATGGATTCATTTTTATAAGCACGCACAAGAACGTACAGCTAGCTGACATTATTAAGACGGTTGACGTCCGCGTTCCTCGGGAGGTTGCAAGAAGTCATGATATGAAAGCTTTTGAAAATGAGATCGGCAGACGCAGGATCCGTATGCGCAAGGGATTTGGTGATGCATTGAGAAATTACGCCTTTAAGATGGCTATCGAATTTCACGGGTCGGAGGCGGAAACGTTGAACGATGCAAATCCTCGGTTACATAAAATTTATGGAATGCCGGAAATACCGCCATTATACATGGAATATGCGGAAATAGGGACTAGATTTGACGATGAGCCGACTGATGAAAAGTTAGTATCAATGCTTCATTATATCGTTTACAGTGCCGAAGAGGTGCACTATATTGGATGTGGTGACCTACGTACCCTAATGCAGTTCAAGAAACGATCACCAGGACGGTTTAGAAGGGTGTTATGGCACGTATATGACCCAATAGCACCTGAGTGTTCAGATCCAAACGTTATAGTTCATAATATTATGGTGGATTCAAAGAAAGACATTTTGAAACATATGAATTTTTTGAAACGTGTTGAGAGACCTTTCATATGGGATGTATCGTCAGATCGATCGCAGATGAATGATCATGAGTGGGAGACGACGAGGTTTGCGGAGGATAGATTGGGTGAGGAAATAGCTTATGAAATGGGTGGTGCATTTTCCAGTGCATTGATCAAGCACAGGATACCGAATTCAAAAGACGAATATCACTGCATTTCGACCTACTTATTCCCCCAACCGGGGGCCGATGC
GGAAAAAACTTTTATAAATCGTCTTTTCAATGGTGCCGGAAGGTGCCCGTCAATCGTCCGACGCAAACAATAAACTCGCCGTTGGCGCCTGCACCCGCTCGCGCCTCGTACGGTCCCCGGAATCCTCCAACAGGTGGCTGACTGGGATGTGGGATATGACGAGATCCGACGCTTTCGAGCGCATAGTCACCTCTGAGAATGATGGTGTCTGCTCGCCACGATAGCCAACGCCCCATCTACCAAGTACGGGGTCCGCGGCTTGAAGGACTACGAGAGTACGTCTGGTGGTGCAACAAGAAGTGCTTTATTAACCCCACACACGTAAGGAATACGTATGGCCTTTCCATTAGCGGTCGTGGCGCAGACAGCAGGACGCTTTCTGCCCGCCCTTGCTTCCCGGCTGGGTGTCTCCGCCAAGATGGGCGAAGTTCTGAACTTCGCCAAGGCGAACCCGACTACCTTCATGCTGGCAACCAAGGAAGTCTATGACCAGGGCGTTTCGTTGTACGATTCGTTGTTCGAAGCCGCCCCGGAAAAGATGACCAAAGCAGTTGCTCAACTGGAAAACTCCGATGCTGGCCGCTCGCGGCTGATCGAAGCGGACCTGGTACCACAGGGTACACTGGTCGGTCTGGACGCACTGTCCGACGAGATCGACACCATCACGGCTGCCATTGAAGTGGCTGGCAGCTTCGACGCCTTGATGCAGTTCCGTCGCGCTCTGTCGTTGAACGACGAGCACTACGCGCTGTACCTCAAGGTAAAACGCCTGGGCAAACGGACGGTCTAAGACATGCTCGCTCGTCTCTTTAACGCTTCGGCTGCGATCCCGATCGCTGCCAAGATGCTGGGTGTCACCCCCGACGCTTTATCGCAGCTCGCTGCAAGCGCAACAGGTGCTCTCAGCCCTCACGCTGGTCCCGGTTTTTCCGTGGTCCCGATGGTGATGGCTCTGGCTAAGGGTGATCTTACTCCGCTTCGCGCGTTGTATGAGAACGTG
TCGCGGACCAGGAGTTCCTGCGGGAGGAGTTACAGCGGAGGCTGGAACTGCTGAATGCCCTTGAGGACGGGCGTCCGCAGAAACGCGACTCCGCGGAAGAGGACTCCGACTCCGCGGAGGCGGCACCCCGCAGCCGCGAGACCTCGCTCTAGAAGTCAAGGAGTCAGGAGTCAGGAGTCCGGGAGACAGGGAGACCGGGAGACAGAAGTCGAGGAGTAAGAAGTCAGGGAGTCGGGTGGTCGGGTGGCAGTGCCGTCCGAGTCCCGCGAAAAGTTTTTAGACTTCGAGGGAGGCCGACCACCTTTCAACGGGTCCGCGTAAAAGTTTATAAAAAGTTTTATAAAAGTTTTCGAGGGAGGCCGACCACCTTTCAACGGGTCCGCGTAAAAGTTTATAAAAAGTTTTATAAAAGTTTTCGAGGGAGGCCGACCACCTTTCAACGGTCCCTCCCGCTCGCGTGCCGCGGGCGGCCGCGCGTCCGCGACGGCCCCGCTAAAGCGTTTACAAAAAGTTTTCGAGGAGGCCGACCTGCCTTCCAACGGTTGCGCGAAAAAGTTCTGCGAAAGTTTTGGAAGAGCTGCCCGCCCTCCGCCCTCAAGTGTTTGCACGAAGTTGTTTAAAACGTTCTCGAGAGAGCGTGTCTTCCAACGGCTCCGCGAAAAAGTTTTGCGAAGTGTCGGAGAGGCGGAGAGCTGACCCGCCCTCCGCGCTCCTCCGAAAAGTTTTTAAAGTTCTCGAGAGCGACCTGCCTTCCAACGGTTCCGCAAAAAGCTTTTACAAAGAGTTGGATAGGTGGGGGCGACCCGCACTCCGCTTCTCCTCCTCTCCTCCGAAAAGTTTTTAAAAGATCTCGAGAGCGACCTGCCTTCCAACGGCTCCGCGAAAAAGTTCTGCGAGTTTGCGGGGAGGCGACCCGCCCTCCGCGCTCCTCCGAAAAGTTTTCGCACAAGGTTTTTTAAAACGTTCGCGAGAGAGGCCGACCTACCTTCCGACGGTTGCG
GTAAAAACAACTCAAAAAAGAAGAAAAGAAACGACGGTTTCTCTTTCTTTAACAAGCCGAATAATAGTTGTTCTTCAGCGGGCGACCAATAGTTTTACGTTCATGGAACCTAAAACGCAAGTGAATTATGCTGAAGTTGTGGGCGGTAGATATAACCGCCCAGCGGAGGTTAGAGCCATGAGATTCTTGGCTTCTAACCTCTACGGCGCCGGCATCGTTTTCGATGCCACTGAGGGGGGGGCGAAGTGCTTCACTTCTCCTCCTCCTCACCCCGCCTCTCTCAGATTTTGTTCTGTAAGAGGCATGCCCGCTCTCGCAGTTTGCCAGACGCAAGGATGGTGGGCTAGCTTTGTCCTGAAAAGTTTACCTTTTCCGGCTCGCTGGCTTATTTTCCAGTTTCTAAATTACTGTTGGGAGTGGGTTGAGCTCCAGGATAGGAGTGCGGTTTTTACTGCTACTACTTGGACGCTCTTGCCAATGGCCAAAAGGTTTATGGGCCCCGGGTTAGAATACCCGGAAATAGGGGAGGATTGGTTCGATAGAATCATTGACTCCCCTAGATACCGCGGATGGGAAGTAGTTCCTCAGGTGTCTTACCTTTATCAGAATGTCGGTAATTGTTGCCTCAGTTACTCAGCTCACGAGAAGATCGTGGCTTTTGTGACTGAACTCTATTGCCGATTTTCTACTTATGGTATTTACCTGAGTGCGCGTACTTTGCGGCAGTTATCACATGTGCATCATATTAAGTACATGGTGATGTTACAGCTGGTCCGTTCGGTACCAGTCGCACGTGCATTGAGCACGGGCGACGCTTGGGACCTCTCGCTGGTATTCGCACGATTTCTCGAATGGGAGAGAAGGTGGTCGTTATCTTTATTGGATTTAATTGCACCTTACCTTAATTTCGCCTGGAGAGATTGTGTGAGCCCAACGCTTGTGAAGACAGACGTCAGTCTTGGCATGAGCTGTAGTAAGGGGACATTAGTGACTTTTCCTT
TTTCGTGGCATTTTTGTAAATATGAATGTTCTCCCAATATGTTCCCCCTATTGCTCTGGCTCTCAAAACTCTTATGAATTGGGGGAACTGGGGGAACTTATATAGTAGAAGTTCCTAAAGGCAGATCAACACGTGCGGCCATCCGTTATAATATTACCGGATGGCCGCGTTTTTTTTTTAATGGGCCTTATTTGTAATGGGCTTTAATTTGGCCCAATCAACGTTAGTCTGACACACCTAGATAAGTGGAATTACTTTGTCGCTAAGTTGTGATTTTGTCTATAAATTAAAGCCTCTTGGCCCACTATCTTTAACTCAAAATGCCTAAGCGCGATGCCCCATGGCGTTCAATGGCGGGAACCTCAAAGGTTAGCCGCAACGCTAATTACTCTCCTCGTTCAGGAATTGGGCCAAGAATAAACAAGGCCGCTGAATGGGTTAATAGGCCCATGTACCGGAAGCCCAGGATCTATCGGACGCTGAGGACGCCTGATGTTCCTAGAGGCTGTGAAGGGCCTTGTAAGGTCCAGTCTTTCGAGCAGCGACACGATATCTTACACACTGGCAAGGTAATGTGCATATCTGACGTTACTCGCGGTAACGGTATTACTCACCGTGTCGGGAAGCGGTTCTGTGTTAAGTCCGTTTACATATTAGGTAAGATATGGATGGACGAGAATATCAAGCTGAAGAACCACACCAACAGCGTCATGTTCTGGCTGGTCAGAGACCGAAGACCGTATGGAACGCCTATGGATTTCGGACAAGTGTTCAACATGTTCGACAATGAGCCTAGCACCGCCACTGTTAAGAACGATCTTCGTGATCGTTATCAGGTCATGCATAGGTTCTATGGCAAGGTGACAGGTGGACAGTATGCCAGCAACGAGCATGCTATTGTGAGGCGTTTCTGGAAGGTCAACAACCACGTTGTTTACAACCACCAGGAAGCTGGCAAATACGAGAATCATACTGAGAACGCCCTATTATTGTACATGGC
ACAAAAGAATATAGCGAGAAACCAGCGAATGCTCTTTGAAACTTACAATCACATTTTGATTTTCAGAGCTAATCGTTTCTTGACAGCAGGCGAGCGAATCTTGAACACAGCAGAGTTCTTGATCGCATATTTGATTCTTTTTGTTAAACATGACAATGCGAATGTTAACATTTTTCTTGCTCGCCTCCCTTTGCTCCTTAGCGAGCAGCTACAAGGGGACTTCCGTTATGTCCCCGGGCGCCGCCAACGTCACCGTTTGGCCAGGCTACACAAAGCCTGTGGCGCCTCATTACATTCCTCAGGCGCAGTTAACTTACGACTGCCCCCCACCCAAGACGTTGCAGGACTATTCCTCGCACGAAATGCTTCACGAAGTATGGGGGAGAGGATCCACAAACACCAAGACCTCCTTGCTAAGGGTAAAGACGAGTTTGATAGATTTCTGTCGGTCTGGTGTGCCGATGCTGAGCGCAGTCTCTCACAAACTTCTAAAGTATGTGCTGAGAGGGACAACGTATGTGTGGAGCTCATTAATTTGGGCTTCGCTTTGCGCGCTTTGGTTCTTGATCCGCGAGTACACTGTCGAAGTGCTTATGCTCGGGTCGCTCTATGTGTTTACCGTATTTATGGTGAAGATAGCGGCCTGGATTTTTGGCGCCTGGCCAATTTTCCTCTTCAATGTTGGCCTTACCATATTGAGAAGCATTTCACGGGTTCTGTGGTTCAGAAGATCTTACAAATGTGAGAAATCCGTTGAGGGTTTCCTATCCTTCAAGATCCCACAGTCCCCCCCAAAGAACAGTGTCCTCCAAGTGCAACATCCAGACGGCTCCCACGCAGGCTATGCCACATGCGTGACGCTTTACAATGGAACAACCGGTCTTTTGACCGCACAACATGTAGTTTCGTCTGGGTGCAAGGTCGTGTCGACAAGGAACGGGAATAAAATCCCCTTGTCTGAGTTTAAGGTTGAAATTGAATCACCGACACGAGACCTAAT
ACCAGACAAAGCTGGCTAGGGGTAGAATAACAGATAATGATAAATTATCATACTTAGGATTAATGATCCTATCAATTGGCACAGGATTTGGATAAAGGTTCACAGTCATGGCGACACTTCTTCGGAGTCTAGCTCTGTTCAAGAGGAACAAAGATAGAACACCCCTAATTGCAGGTTCAGGAGGAGCCATAAGAGGGATTAAGCATGTTATCGTAGTCCCAGTACCCGGTGATTCATCGATTGTCACTAGGTCAAGATTATTGGACAGGTTAGTAAGACTTGCTGGTGACCCTTATATAAGTGGACCTAAGCTGACAGGCGTCATGATCAGTATACTATCATTGTTTGTTGAATCACCCAGTCAACTAATACAGCGAATCACTGACGACCCAGATGTCAGCATCAGATTAGTTGAAGTAATCCAAAGTGAGAAGTCCCTATCAGGGCTCACTTTTGCATCCAGAGGCGCTAATATGGAGGATGAGGCGGATGACTATTTCTCTATTCAAGCAGGGGAGGAAGGGGACACCAGAGGAACCCATTGGTTTGAGAACAAAGAGATAGTTGAAATTGAGGTTCAAGACCCAGAAGAATTCAACATACTATTGGCATCTATTCTTGCACAAATTTGGATCCTATTAGCCAAGGCAGTCACTGCTCCAGATACTGCAGCTGACTCCGAGACGAGGCGGTGGATTAAATATACTCAGCAACGCCGTGTAGTGGGTGAGTTTCGGCTTGACAAGGGATGGTTGGATGCTGTGAGAAATCGGATTGCGGAGGACCTATCGTTGAGGAGATTCATGGTGGCATTAATTTTAGATATCAAGAGAACACCAGGGAACAAACCCAGGATTGCCGAGATGATATGCGACATAGACACCTATATCGTCGAGGCAGGTCTTGCTAGCTTCATCCTAACTATCAAATTCGGGATCGAAACAATGTACCCGGCCTTAGGGTTGCATGAATTCTCGGGTGAATTAACTACAGTTGAGTC
GGGATACCTTACACTCGGTATCTGGTTCCAACATGCTACGATTCGGATCTCAGTTGGTGGTGGGTTCCACCTTAATCGGTGGTCTCACTGCTGTCGGGCTGGCAGGCCTGAGCGTGCGTGCTACAATAGGTGTAGTGGAATTCAACCTCCGCTGTGCTAGAGTGGTGGGTGACATTATACGTGACCCATTTAATGCCCTCCCTTCGGCCCCTCTATTCCCCGGGCCCAGCGTTGAGGTTTTCGCTGAGGAGGTGAGGAAGGACCTCGAGCCGGAGCTTGAGGCTAAGGATTACCTCGTCATCCACGAGGAAAAAGAAATGGATGAGGAGGGGAAGAGCAAGGTGGTTAGGCAGAGGTCTACTGTCAACCGCCACAAGAAGGGCCGGTTTGTACACCGGCTAGTCTGTGATGGGAAAAACCACTTTGGTGGGACCCCTTCAGCTAGCCGGGCCAACGAGCTGGCAGTGATGAAGTATCTCGTGGGTAAGTGCCGCGAGCACCACTTAGTGGTGCAGCACACCCGCGAAGTCTGCTCTCTGGCGATGGCTGCCATTTTTACCCCGGACCACCATGAAGTAAACATGGTTAGGGAAATGAACAGCCACGCCGCCTACCGAAGAAGGGTAGCCCTTGCAGATGCCTCCAGAGTCCATAGCTGGCAGCAGGAGCTACTCCGCTCACCCCTGAGTTGGAACGCTTGGGGGAGGGCGTGGTGGATAGCCAACGGGCTTCCTGACAGGGAGCCTGTTCGGTTCACCAAATAGGGGGGTCTTTTCTGCCTCGAGGGTGTTGAAACAGGAGTCCGTAGGGGGACGCACCCACAGATGATCGAGGTAGAGAAAAACTCCCCCCCGAAACTTAGGAAACTCTTCGCCCAACGATTGGTTAGCAGTGGAGTTGAATACCGCGTGCATAACCACTCGTTTCAAAACCTAAGGCGAGGTCTGCTTGAGAGAGTTTTCTACGTGGAAGAAAACAAGCAGTTAGTGTCGTGTCCCTG
ACACAAAGATGGTGCATTAAATGTATGTTTTATTAACAATTCTAACCTCGGTTCTGGTGTGTGAAGCGATTATTAGAGTGTCTCTAAGCTCCACAAGAGAAGAGACCTGCTTTGGTGACTCCACTAACCCAGAGATGATTGAAGGAGCTTGGGATTCACTCAGAGAGGAGGAGATGCCGGAGGAGCTCTCCTGTTCTATATCAGGCATAAGAGAGGTTAAGACCTCAAGCCAGGAGTTATACAGGGCATTAAAAGCCATCATTGCTGCTGATGGCTTGAACAACATCACCTGCCATGGTAAGGATCCTGAGGACAAGATTTCCCTCATAAAGGGTCCTCCTCACAAAAAGCGGGTGGGGATAGTTCGGTGTGAGAGACGAAGAGATGCTAAGCAAATAGGGAGAAAAACCATGGCAGGGATTGCAATGACAGTCCTTCCAGCCTTAGCAGTTTTTGCTTTGGCACCTGTTGTTTTTGCTGAAGACCCCCATCTCAGAAACAGACCAGGGAAGGGGCACAACTACATTGACGGGATGACTCAGGAGGATGCCACATGCAAACCTGTGACATATGCTGGGGCATGTAGCAGTTTTGATGTCTTGCTTGAAAAGGGAAAATTTCCCCTTTTCCAGTCGTATGCTCATCATAGAACTCTACTAGAGGCAGTTCACGACACCATCATTGCAAAGGCTGATCCACCTAGCTGTGACCTTCTGAGTGCTCATGGGAACCCCTGCATGAAAGAGAAACTCGTGATGAAGACACACTGTCCAAATGACTACCAGTCAGCTCATCACCTCAACAATGACGGGAAAATGGCTTCAGTCAAGTGCCCTCCTAAGTATGAGCTCACTGAAGACTGCAACTTTTGTAGGCAGATGACAGGTGCTAGCCTGAAGAAGGGGTCTTATCCTCTCCAAGACTTGTTTTGTCAGTCAAGTGAGGATGATGGATCAAAATTAAAAACAAAAATGAAAGGGGTCTGCGAAGTGGGGGTTCA
GTAGAAAATTTAAGATTCTGTATGAACTAGACCTGTCTCAAGGACGTCCTCGATATACTGAAAACATAAATATTAACTACGGAAATAATCATTTCAATAAGATGAACTACACACCAGTTAGTTATGGTTTGGTATCTCACCAACCAGTCAATTTGTGTTACGTCGTGCCAGCTTTGGTAGTGCAACAGGTTTCCTCACCTGTTGTACCCGGTGGGCACGATCAATGTAGTTTTGATTCTGGAAATGGATCAGTTAGTGGTTTTGACCATTCAAGTGTGAATGAGCAACCAATATTATCATGGGCTGATGAAGTTGAAGCAGAATTCAATGAAAAGGAGTTAAAAGTTAGTGGTGCCGCTAACTCTACAGCTGAATTGAATCAACCTGAACCTGTTGGTTTAACGCGTTTTGACGTTAACTTACAGGCTGAGAATTTTGATTTACGTGATGAGAATGATGCATTACGTGCCGAAAATAATAAATTGAAAATAGAGTTAGCCGCTTTGAAAGAGGAGAGATTGAAGAACGTTTCTCTTGACGTTGAGATCGTCGAAGATGCTAAGATTAAAGCTATCTTGGAAGCCATTAACGTAACTGAGCGTGTTATGAATCGCTTACCTGCTAAGGATCCTAGCATTCTAGCTCGAGTTGAAGCATTATTACGGATGAAGGATGAATTAGTATTCATAGGCCATTTCACCAAAGAATGTAAACGCCTTATTGGTGGTTACAAGAACGTTGATGGGCATCATGATGATACACTAATGACTTACTTGCAAACAGCTGATCATAATCAGTTTTTATCTGCATTATTTGAAATGTATTATGATAATCATTCAAAGGCTGAAGTTGTAAGTTTATTGTCATATTTACATAAGTTTAACTTTAACGTTAATCTTGACAAGCAGGCTGTTATTGATGTGACTCGTGTTAAGTATAATAATAACATTGATGCAAATGACGTTTCAATTAAGGTTGATTTTGACGATTTGGTGTCAGG
TGAAAGACCCCCTACCCCAAAATTTAGCCAGCTACTGCAGTGGTGCCATTTCACAAGGCATGGAAAATTACTCAAGTATGTTCCCATGAGATACAAGGAAGTTAGAGGCTAAAACAGGATATCTGTGGTTAAGCACCTGGGCCCCGGCTTGAGGCCAAGAACAGTTAAACCCCGGATATAGCTGAAACAGCAGAAGTTTCAAGGCCGCTACCAGCAGTCTCCAGGCTCCCCAGTTGACCAGGGTTCGACCTTCCGCCTCATTTAAACTAACCAATCCCCACGCCTCTCGCTTCTGTGCGCGCGCTTTCTGCTATAAAACGAGCCATCAGCCCCCAACGGGCGCGCAAGTCTTTGCTGAGACTTGACCGCCCCGGGTACCCGTGTACGAATAAACCTCTTGCTGATTGCATCTGACTCGTGGTCTCGGTGTTCTGTGGGCGCGGGGTCTCATCGCCGAGGAAGACCTAGTTCAGGGGTCTTTCATTTGGGGGCTCGTCCGGGATCGAGACCCCCGACCCCCGGGACCACCGACCCACCATCAGGAGGTAAGCTGGCCGGCGACCATACCTGTTGTCCTTGTATAAGTGTCTCTGTCAATTGATCTGATTTTGGCGGTGGGATCGAAGGAGCTGACGAGCTCGTACTTCGCCCCCGCAACCCTGGAAGACGTTCCACGGGTGTCTGATGTCTGGAGCCTCTAGTGGGACAGCCATTGGGGCTCATCTGTTTGGGGTCTCACCTGAATACAGGGTGTTGATCGGAGACGAGGGAGCCGGACCCTCAAAGTCTCTTTCTGAGGTTTCATTTTCGGTTTGGTACCGAAGCCGCGCGGCACGTCTTGTCATTTTTTGTCTGGTTGCGTCTTTTCTTGTCCCTTGTCTAACCTTTTTAATTGCAGAAACCGTCATGGGCCAAACTATAACTACCCCCTTAAGCCTCACCCTTGATCACTGGTCTGAAGTCCGGGCACGAGCCCATAACCAAGGTGTCGAGGTCCGGA
TGTCTTGTGCAAGGGTACGACCGAATCGTAATGGAGAGGCAGTGTAGTACTAAAAGTCAATCTTGGTGTGTAAGAACAGCCGAAGATGAAGAAAACAATTTTATGATGATTTGCCGTAAGGGTAACGTTTATGAGCTAATGGAATTGGCACCATTCATTAGCGTTGATGGACATCTGCTGCATAAATACGACCATCGTGGGAGACAGTGTATTCACATGGTGGCATTGTACGACAGAAAAAATGCTATTATGAAAATAGAAATACTTGTAAACATGGGTGCAGACATTAATGCAAGGGAACGAAATACTGGTAATTCATTACTTCATATTGCTGTGAAGACAAAAAATTACGAATTGGCTGAGTGGCTGTGCCGAGAGCCAACCGTTAATCTAGGAGCTATTAATTATGAGCATCATACTGCTTACCACATGGCCTACTACCTTCATGATGAGAAGATGAAGGAGCTTTTGATAACCAACAGAGCTGTCTGTGACAATCCTGAAGGCATCAAAATGTCTGAAGATGATATTAGTGACTTTTCTAGTGACAATTAACGGATTCTTGTTTACAGTGTTTTAACCAATCTTTAACCTTGAATTGGCTATAAGCAACTAACAAAACAAAGAATGTAACCGATAAGATTATTATTGTTGCGTCTTATTGTCCATAAATGTGATGTAATTATTCGCGAAAGTGTTTGAGTGATAAACTTTAAACTTTTATTTGACAAGACTTAATTCGATAAGAACATAAACAAGAGTATTTAACGGAACCGCTAACCGATCGTAAGACATTTGTAACTGTACCTTTTATTTGTATACTTGTAATTACATAAAGAAATAATTGACTAAGGAAGTGATTGGACATGTGGTCACTGCAAGATTCTATCTTCACTTGTGAACGAAATCATGAAGGTGAGAACATAATTCACTATCTTTGCCGCAATGGAGGAGTCATTGATTTGCTGACTTTCCGAAATGCTATTAATGATGAAAATAG
GTATTGCGAATCATTATTTTGATCGCGACCCGGATTAATCAGTTTTCTGAGTATATACCCGTTAGAACTCAATGGATTCTGTGGTTGAACACGCTTCTAGTGTTCTTCGTTTGGACGATCTTTTGAATGATGTCGTCCGCCGCAACGCCGCTAATGCTGCCACTGATGTTGGTAGACTTATTAGCGATGCCGCCGTCAATGTTGTCAGACGTCAGGTCGATTTGACCCCGGCGAAGCCCCTTAACGTCTCATTTGCTTTAACACCTGAGGATCAAAATGCCTTGAGACGTGATTTTCCTGGTAGGGAATTGCAATTTCGCAATTCCGCATCTTCTTCACACGCCGTTATGCAGCTGCGCACCGTGTTATGCCGAGACAGAACTATATTTATAGTTAGGTTTTCCAAACCCGAGACTACGACCATTATTGATATTGGTGGTAATTTCTGTACTCATGCCAAGATGGGAAGGGAAAATGTTCATTCTTGTTGCCCCATTCTTGATGTCCGCGATGGAGCGCGGTTTACTGACAGATTTATGTCAATTGCCGGTGCGCTTGAAAAACAACCAGAGCGAGAACTTAGGTTGAATTATTGTGATCATAAATTTGAAGATTGCGATGTTTCCGCTCCATGGGCCATGGCTATCCATTCCATATCCGACATACCGATTACGACAGTTGTTAAGCACTGTTTTCCAAGGGGTGTGAAAAAACTGATAGCATCCGTCATGATGGATCCCATGATGTTGATAGCCACCGAGGGATTCATACCTCGTTTGAATGTTCACTGGGAAATTGAAACCATTGACAAGGAGAGGATAATCTCTTTCCATTTTATTGATGCTCCCGGACTTTCATATACACATAACTATGACGTCTTGATGCAGTACATGACGTGTAATCAAGTTATTGTGGCCGGGAAAGCCGCGTATCGTGTAGAACGCGTTGCCGATCTTAGTGGAGTATTTATTGTTGAAATCACTCTGGCTTCCACTAATAA
GGTCTCTCTGGTTAGACCAGATCTGAGCCTGGGAGCTCTCTGGCTAACTAGGGAACCCACTGCTTAAGCCTCAATAAAGCTTGCCTTGAGTGCTTCAAGTAGTGTGTGCCCGTCTGTTGTGTGACTCTGGTAACTAGAGATCCCTCAGACCCTTTTAGTCAGTGTGGAAAATCTCTAGCAGTGGCGCCCGAACAGGGACCTGAAAGCGAAAGGGAAACCAGAGGAGCTCTCTCGACGCAGGACTCGGCTTGCTGAAGCGCGCACGGCAAGAGGCGAGGGGCGGCGACTGGTGAGTACGCCAAAAATTTTGACTAGCGGAGGCTAGAAGGAGAGAGATGGGTGCGAGAGCGTCAGTATTAAGCGGGGGAGAATTAGATCGATGGGAAAAAATTCGGTTAAGGCCAGGGGGAAAGAAAAAATATAAATTAAAACATATAGTATGGGCAAGCAGGGAGCTAGAACGATTCGCAGTTAATCCTGGCCTGTTAGAAACATCAGAAGGCTGTAGACAAATACTGGGACAGCTACAACCATCCCTTCAGACAGGATCAGAAGAACTTAGATCATTATATAATACAGTAGCAACCCTCTATTGTGTGCATCAAAGGATAGAGATAAAAGACACCAAGGAAGCTTTAGACAAGATAGAGGAAGAGCAAAACAAAAGTAAGAAAAAAGCACAGCAAGCAGCAGCTGACACAGGACACAGCAATCAGGTCAGCCAAAATTACCCTATAGTGCAGAACATCCAGGGGCAAATGGTACATCAGGCCATATCACCTAGAACTTTAAATGCATGGGTAAAAGTAGTAGAAGAGAAGGCTTTCAGCCCAGAAGTGATACCCATGTTTTCAGCATTATCAGAAGGAGCCACCCCACAAGATTTAAACACCATGCTAAACACAGTGGGGGGACATCAAGCAGCCATGCAAATGTTAAAAGAGACCATCAATGAGGAAGCTGCAGAATGGGATAGAGTGCATCCAGTGCATGCAGGGCC
TTTCGGGGCATTTTGATAAATATTAGTGTTCCCCCGATATGTTCCCCCAATTGCTCTGGCCCTCAAAACTCTTATGAATTGGGGGAACTGGGGGAACTTATATAGTAGAAGTTCCTAAAGGCAGATCAACACGTGCGGCCATCCGTTATAATATTACCGGATGGCCGCGAGATTTTTTATACTGGGCTTTCTACTAAGGCCCAAGTATGATTGGACTCTAGGCCCATTTTTTAGCGGTCCCTCTTTTTCCTCGTCCTTTCTCTGCTGTTTCCTTTTACTTTAATTTAAATCACTCTTAAATTAAATATGTTGTGATCAATTTCAACAGCTGTCCCGCATAATATATGTACTGACGACGTGGGTAATTCTCGACCAAGTTACAGTGTTAAGTCGAAATTGATTTTAACGTCTCTCCATTTATGAGCTCATGGTCCTATTAAGCATTACATTACACGTGTACCATTTAAATTGATCGTGTGGAGTCAATTTAATTAATTGTATAACCTGATATGTCTATATATTCGCTGACTAGGAATGAGCTCATTATTACGTGGTACAAAGACATTACATGATAATGTATCCTAATAGGCACAGGCGTGCTTCTTTTTGTAGCCAGCCACGTACTTACCCACGTAATAGTTTGATTAGACAGCAGTCATTATTCAAGCGTAATGTTAGCAAACGACGACCATTTCAAACCGTGAAGATGGTTGATGACTCCATGATGAAGGCACAACGTATTCATGAGAATCAATACGGTCCAGATTTTTCACTGGCCCATAATACAGCCGTCTCTACATTTATAAGTTACCCTGATATTGCTAAGTCTCTGCCCAATAGAACCAGGTCATATATTAAGCTAAAACGACTTCGGTTCAAGGGTATTGTGAAGGTGGAACGTGTACATGTAGAGGTTAACATGGACTGTTCTGTGCCTAAGACCGAAGGAGTTTTCTCTTTGGTTATTGTAGTGGATCGTAAACCTCACCTTGGACCCTCT
GCTAACAATAATTAAGAAACATGTAATGGCCAGAAACCGATATCGGTTGCTGGCACTGTATATCTGAGATCGCATCGGTTGCTGGCACTGTGTATCTGAGATCGCAACGCATTGCCAGGAATTTCTGCATATAAGACAAGAAACTTAGAGCAGATGGAGAACTGCCTGCCACGCTCGCTAGAGAAGCTGCAGCAAATATTACAAATATCATTGGAGGACTTGCCGTTTGGTTGTATATTTTGCGGGAAATTGCTTGGGGCTGCAGAAAAACAATTGTTCAAATGCACGGGGCTATGCATTGTATGGCATAAAGGGTGGCCGTATGGGACCTGCAGAGACTGCACTGTATTGTCTTGTGCTTTGGATCTTTATTGTCACCTTGCTCTTACTGCTCCTGCTTTGGAGGCTGAAGCGCTGGTTGGTCAGGAAATATCTAGCTGGTTCATGCGTTGTACAGTTTGCGGAAGAAGATTAACTATTCCAGAAAAGATTGAATTAAGAGCTAGAAATTGCACGCTTTGTTGTATTGATAAAGGTCAATATTTCCAGTGGAGGGGTCATTGCAGTTCTTGCAAACTGTCAGACCAAGGTGATTTGGGGGGCTATCCCCCGAGTCCCGGCAGTCGCTGCGGGGAATGTGACGAGTGTTGCGTCCCGGACCTGACACATCTAACTCCGGTGGATCTGGAGGAACTTGGATTATATCCAGGCCCCGAAGGAACCTATCCGGATTTAGTTGACCTAGGGCCAGGCGTTTTTGGGGAAGAAGACGAGGAGGGGGGTGGGCTGTTTGACAGCTTCGAGGAGGAGGATCCTGGACCCAACCAGTGTGGGTGTTTTTTTTGCACCAGCTATCCGTCCGGAACAGGTGATACAGATATAAATCAGGGACCGGCAGGAGCTGCAGGGATTGCACTGCAGTCAGATCCAGTCTGTTTCTGTGAGAATTGTATTAACTTCACAGAATTTAGATGATAGTATTTCTGCTATCCTGTGCGCA
AAATGAAAGACCCCACCCGTAGGTGGCAAGCTAGCTTAAGTAACGCCACTTTGCAAGGCATGGAAAAATACATAACTGAGAATAGAAAAGTTCAGATCAAGGTCAGGAACAAAGAAACAGCTGAATACCAAACAGGATATCTGTGGTAAGCGGTTCCTGCCCCGGCTCAGGGCCAAGAACAGATGAGACAGCTGAGTGATGGGCCAAACAGGATATCTGTGGTAAGCAGTTCCTGCCCCGGCTCGGGGCCAAGAACAGATGGTCCCCAGATGCGGTCCAGCCCTCAGCAGTTTCTAGTGAATCATCAGATGTTTCCAGGGTGCCCCAAGGACCTGAAAATGACCCTGTACCTTATTTGAACTAACCAATCAGTTCGCTTCTCGCTTCTGTTCGCGCGCTTCCGCTCTCCGAGCTCAATAAAAGAGCCCACAACCCCTCACTCGGCGCGCCAGTCTTCCGATAGACTGCGTCGCCCGGGTACCCGTATTCCCAATAAAGCCTCTTGCTGTTTGCATCCGAATCGTGGTCTCGCTGTTCCTTGGGAGGGTCTCCTCTGAGTGATTGACTACCCACGACGGGGGTCTTTCATTTGGGGGCTCGTCCGGGATTTGGAGACCCCTGCCCAGGGACCACCGACCCACCACCGGGAGGTAAGCTGGCCAGCAACTTATCTGTGTCTGTCCGATTGTCTAGTGTCTATGTTTGATGTTATGCGCCTGCGTCTGTACTAGTTAGCTAACATGCTCTGTATCTGGCGGACCCGTGGTGGAACTGACGAGTTCTGAACACCCGGCCGCAACCCTGGGAGACGTCCCAGGGACTTTGGGGGCCGTTTTTGTGGCCCGACCTGAGGAAGGGAGTCGATGTGGAATCCGACCCCGTCAGGATATGTGGTTCTGGTAGGAGACGAGAACCTAAAACAGTTCCCGCCTCCGTCTGAATTTTTGCTTTCGGTTTGGAACCGAAGCCGCGCGTCTTGTCTGCTGCAGCATCGTTCTGT
AGCGCTGGGGCTTATTATTACCCCCAGCGCTCGGGACGGGACATCACGTGCAACTAACAGACGCACGTGAGAATGCAGTAGCTTGCAGCGAAAGATAGACGTCAACATCAATAAAGAAGAAGGAATATTCTTTGCTTCGGCACGAAGCAAAGGGTATAGATATTTGTTCGAGATGCGAAAATGGAGGCTATTTAAACCTGATGGTTTTGTGATTTCCGAAATCACTCGTCGGAAGAGAAATGGAGTTCTGGGAATCGTCTGCCATGCCTGACGATGTCAAGAGAGAGATTAAGGAAATATATTGGGAAGATCGGAAGAAACTTCTGTTCTGTCAGAAGTTGAAGAGCTATGTCAGAAGGATTCTTGTTTATGGAGATCAAGAGGATGCCCTTGCCGGAGTGAAGGATATGAAGACTTCTATTATTCGCTATAGCGAATACTTGAAGAAACCATGTGTGGTAATTTGTTGTGTTAGCAATAAATCAATTGTGTATAGGTTAAACAGCATGGTGTTCTTTTATCATGAATACCTTGAAGAACTAGGTGGTGATTACTCAGTATATCAAGATCTCTATTGTGATGAGGTACTCTCTTCTTCATCGACAGAGGAAGAAGATGTAGGAGTAATATATAGGAATGTTATCATGGCATCGACACAAGAGAAGTTCTCTTGGAGTGATTGTCAGCAGATAGTTATATCAGACTATGATGTAACATTACTCTAATGTAATATCCATTATCATCAATAAAATAATGGAATGTTGATTATGTATTTATCATAAATACATAATGGTATACGTATAGCATAAAATACATTAACCAACATACAACACACTATAAAATACAACACACTATAACAAATGTACGGGTATTTGATTGGGCTATATTAACCCCTTAAGGGCCGAAGGCCCGTTTAAATATGTGTTGGACGAAGTCCAAACACAAAAAAGTAAGCAGAACAACGGAATAATATGAGCTGGCAACGTAGGGTCCATGTCCC
CGCACAGTGGATCCTAGGCGTTTTTACTCACGCAATAATTTGTCCACACTATTGTTGGGTGTGACCTAGCATAATGGGACAGTTAATCAGTTTCTTTCAGGACATACCGATCTTCTTTGAAGAAGCACTCAATGTAGCCTTGGCTGTGGTTACACTGCTTGCTATTATAAAGGGCATTGTGAATGTTTGGAAATCAGGAATTCTTCAGCTGTTTGTGTTCTTGGTTCTGGCGGGAAGGTCATGCTCTTTCAAAGTTGGTCATCATACAAATTTTGAGTCATTTACAGTTAAGCTAGGAGGTGTCTTCCATGAATTACCTTCACTATGTAGGGTCAACAACTCTTACAGTCTAATTAGGCTTTCTCATAACAGTAATCAGGCATTATCAGTTGAGTATGTGGATGTGCACCCTGTCCTCTGTTCGTCCAGTCCAACCATACTCGACAACTACACTCAATGTATAAAAGGCTCTCCAGAGTTTGATTGGATTCTTGGGTGGACAATTAAGGGATTGGGACATGACTTTTTGAGGGATCCAAGAATCTGCTGTGAGCCTAAAAAGACAACTAATGCTGAATTTACATTCCAATTGAATTTAACAGATAGTCCTGAGACCCATCACTATAGGAGCAAGATTGAGGTAGGCATCCGACATTTATTCGGGAACTACATAACTAATGATAGCTATTCAAAAATGTCTGTGGTTATGAGGAACACTACCTGGGAAGGTCAATGCTCAAATAGTCATGTGAATACACTGAGATTTCTTGTTAAAAATGCAGGTTACCTTGTTGGAAGAAAACCACTGGCATTTTTTAGTTGGTCACTTTCTGACCCAAAGGGTAATGACATGCCAGGTGGTTACTGTCTTGAAAGGTGGATGTTGGTTGCTGGGGATTTGAAGTGCTTTGGCAACACAGCTGTCGCCAAGTGTAATTTGAATCATGATTCTGAGTTCTGTGACATGTTGAGGCTGTTTGATTTCAATAAGAATGCCATT
GGTAGATTTTTGCGCGTGAGAAATAAGAATTTTTTTTTGGCCGTTTTTTGGGGTGTTTCTGGATGAGTACAGGGATGCGATCGCCTGGTGGCGGAAGAAAATCAAATAATGCCGGAACACAGGTTAGCTCACTAACCAGAGCGGTTTCACCGCCGGACGAATTACTTGGCGATATGGCTGTCGATGCCTGGAAGCGGACGTGCAAAATCCTGATTAACCGCGGCACTTTCGAAATGGAAGATTGTTATTTGTTGATGGAGTACTGCAATACCGTGCAGCTGTTGTACGACGCCAATCAGGAAATTAAAAGCGATGGTCTCGGTGATGATACAGCAGCCGGAGGCCAGAAACTTGGCGCAGCCGTGAAAGCACGCAGTCGTTATATTAGCGAATTAATCCGGCTTTCCGTTGTACTGAAGCTGGACCCCAATAGCCGCATCCTGAAGAAAAAGCCTGGAGATAATAATAAAGCCAGCGGTGAATTCGACGAATTTTAATTGTGACTGCGGCTAAATGATTTAAGGACGTAGTATGGCCGCATATCCAAACGTCAGTGTGGCGAATAAATATGCGCGGGATATTGTAGACGGGAAAATAGTCGCCTGTAGGTTTATCCGGCTGGCATGTCAGCGCCATTTTGACGATCTAAAAAAATCACTCGATAAAAATTACCCCTATAAATTTGACCGGGATTTAGCTGAACGGGCATGCAAATTTGTCCAGCTTTTGCCCCATTCAAGTGGGGAGTTAGCCGGGCAAAAATTAAAACTGGAGCCTTGGCAGAGCTTTATATTTTGCTCAATTTTTGGCTGGGTCACGAAAAAGGACAAGAAACGCCGATTTCGCGAAGCGTACATCAGGGTAGCGAGGAAAAACGGGAAATCGTTTTTTGCTGCCGGAGTGGGCATTTACACGTTTTGTGCTGATGGAGAGAACAGCGCAGAAGTGTATTGCGGTGCGACAACGATGGCGCAGGCGAAAAAGGTCTTCACCCCAGCCA
CCTGTCTCCGAGTTTAAGAACGGAAACTAGGGTACTATGTATGCGAAGGTTGCTGAAACACAGCGCGCCTATCAGGCGGCTGATGCAGCCTACGCTAACGTTTTGCAACGGAGTGCATTCAAGCTGGACTTTGCACCGCCTCTTAAGGCTTATGAAACTCTACAGCGATTGTACTATCCGTTGCGTTTTAAAGGGGGTGTCGGTATCCCCACTCAGCACCCCGTTTTGGCAGGCCACCAGCGTGTCGCCGAGGCCGCCTTACACGGGTTCGCCACGCGGCAAGCTTCCATCTTGGAGATTGGTCCCTCTCTCCACAGTGCCGCGAGGCTTTCGCACCTGCGTTATCACGGGTGCACGAAGACAGGGACGAGAGACCAGGCCCGCCACATAGCCGCTTTGCACTCCTCATTCGTCCGCGGCGTCTCCCCCCAGTTCCAAGCAGACGCCACGCTGCTTGCCGCTGGTATCCCCTCGGAGACGTTTTGCGTTGACGGCGTCGGTGCCTGCGCATTCCAAGCACAGCTTGGAATTTCAAATCACTCGCTCTACGACGTAGAGCTTGAGGAACTCGCCAATGCCTTCAACAACCACGGGCTCCACATGGTTAAAGCTTTCATGCACATCCCGGAAGAGCTTCTCTACATGGACGAGGTTGTCAATGATGAGCTTGGTTACCGATTCAAGGTCGTCGACGACGATTTCCGCCTCCGCGACGTCGAGTACACCTTAGGCGACGTGCGTGCACGCGCACCAAAACTCCAATTCCTCCCGGAATCACAGCGACGTCGCATAGAGCGACTCGTGGGTCGCGGTTCTTACTCGCGCAGATGTGTCATCTTCTCCGGTAACGACGACTGGGCCGACGCTTATTGCCATGACTACCATACATGGCTCGCTTACCTACTTGTTCGCAACTACCCGACGCCGTTTGGGTTTTCGCTACACATTGAAGTGCAGCGTCGTCACGGCTCGTCCGTTGAGCTGCGTATCACGCGCGCAG
GTAAACCACGGAACGAGGTTCAATCCCTTGTCGACCCACGGTTTGCGCAACACACATCTGACCTTGTTGTTGTTGTGTGCTTGTTCTTTCTACTATCACCAAGATGTCTTCGAAAACCTGGGATGATGATTTCGTTCGCCAGGTCCCGTCTTTCCAATGGATCATAGATCAATCCTTAGAAGACGAGGTGGAGGCTGCTAGCCTTCAGGTGCAGGAGCCGGCAGACGGAGTTGCCATTGACGGATCTCTCGCGAGTTTTAAATTAGCTATAGCGCCCTTGGAGATAGGAGGGGTATTCGATCCCCCTTTTGACCGAGTGCGCTGGGGCTCTATTTGCGACACCGTCCAACAAATGGTTCAACAGTTCACCGATAGACCGCTGATTCCTCAAGCTGAAATGGCACGGATGTTATATCTTGACATTCCGGGCTCTTTCGTGCTCGAAGATGAAATTGATGACTGGTATCCCGAGGATACTAGTGATGGTTACGGTGTATCGTTTGCCGCCGATGAAGATCATGCGAGCGATCTAAAACTCGCCAGTGATTCCTCGAACTGTGAAATTGAGGAAGTTCGTGTTACTGGAGATACCCCCAAGGAGCTGACCCTTGGAGATAGGTACATGGGCATTGATGAAGAGTTTCAGACTACTAATACTGATTACGACATCACTCTTCAAATCATGAACCCTATTGAACATAGGGTTTCGCGTGTTATTGATACACACTGCCATCCAGATAACCCTGACATCTCTACTGGGCCAATTTATATGGAGAGAGTCAGCCTTGCTAGAACAGAAGCGACCAGTCATTCCATACTGCCAACCCATGCTTATTTCGATGATTCGTACCATCAAGCCCTTGTTGAAAATGGTGATTATTCCATGGACTTTGATAGGATCAGACTTAAGCAAAGTGATGTAGACTGGTATAGGGACCCCGATAAATATTTTCAACCAAAAATGAATATCGGGAGTGCTCAGCGAAGAGTTGGTACTCAG
AAATCTCGCTCTTCAAAGACTAATTGAATCCAAGCAAGCAAAGACTGTAAGACTACGATCAACATAGAGAGATTTGAGATGGCTGTTCAAGTGGAAAACGTACAGGATTTGGCCAAGACAAATAAAGGAGAAGAGGTCCTTAAGAACCGTTATACTGATTGGAAATGCAGGTCTGGAGTGACTGAAGCTCCTCTCATACCTGCCAGTATAATGAGTAAAATAACCGACTATGCCAAGACAACTGCCAAAGGCAACAGTGTTGCGCTTAATTATACACACGTAATCCTTTCACTAGCACCAACAATTGGTGTGGCAATTCCAGGACACGTTACCGTAGAACTGGTAAACCCAAACGTGGATGGACCCTTTCAAGTCATGAGCGGACAGACCTTGTCATGGTCGCCGGGAGCAGGAAGACCCTGCCTCATGATATTTTCAGTCCACCACCAACTCAACTCGGATCACGAGCCTTTTAGGGTGCGTATCACTAATTCCGGAATACCTACCAAAAAATCGTATGCAAGATGTCATGCGTACTGGGGGTACGACGTGGGTACGAGACACCGCTATTACAAGTCAGAACCAGCGCGTCTGATTGAGTTGGAAGTAGGTTACCAACGGACGTTACTGTCGAGCATCAAGGCAGTGGAAGCATACGTTCAGTTTACCTTTGACACAAGCAGGATGGAGAGCAATCCTCAATTGTGCACCAAATCCAAAGTGAACATCGTCCCTCCTAAGGTAGAGACACACCCAATCAGAGGTATCGCCCCGCCTCTCAGTGTTGGGAAAAGCCAAAGACGCAAGTCCGAGGTGTCAAAGCCGAAAGGAGGAAATGACAACGAGACCACAAAGTTGTCAGCGTCGGGACCGTCTCTCAGGCCCGGTTCTGCTTTGAGTATGAAGCAGGGATCTCGCAGGAATACTGCGTACACATCTACTCCGATTAAACGTAACCAGGATGACAACTGGTTAGGTGATCACCTTTCTAATAAGGGCC
AGAGCAATCGTGCAACAATAAGAATATCAGTAATGAACATACAAACTATAAACAATTTCTTAGATACTTCAGGCGAAATTACCGTGTATCTACGAAGTATAAAAGATGAAATCATGTCTATGTCGAACATCGTGGAAAGAGGGTATCCTGAAGGGAAAGGAGTAATTGAATCTGGTCTCAATTCAATAATGTCAATGAATTACGTTCTAGACAGAATTGAAGATATGAAATCCAGATACCACCAAAGCTCTTCTTCAATCGATCAAAAAGAGATGGAAAAAGAGATTTACCTTTTTCTTGACAAATATAAGGAACTGGAGCTGATGAGACACGATCTATTTGGTGTCCTTGCTGGGAGAAGATTGCATTTTGCACCCAAGCATAGATCCGATGTTTTCTTAAAGGACTGTCTTATGTCTTATATAGAATTCTGCAACACCTCCACAAACATTATTAACCAGATAGTTGACATAGATGGATTGAAAGAGAAGTTGGTCTTCCAACATCTCACTCCAGACAACTACACAATATACAAAGAAACTAAAGGTGAAAAAGCATGCTTGATGATATATGATTGGAAAGTTTCAGTAGATGCTGTTTCAGAAGCTAAAACATCTGAGAACTACTACACAAGTGTGTGGAAAACATTCAAAGATATCACCATAGATGGTCAACCCTTTTTGGAAAGGCATCCTATATTCATAACGATCGTTGTATTGAACCCGAGTGGGAATATGCCAATAGTTGCAACCACCAGCAGAGTCATTCAAGAATTTAGAAATTCCCCTTATAAGACTTTCAATGATCGGAAGAAGGCAGCTTCTGCAGCAAAGCTTATTTCTGTAAATTCCCTGGGACAGCTTATTGGCCTAGGCGCAGATTGCTTTAGACGATTTTACTCAGAAACGCAAACATTCAAGAATTCTCTCTTAACTAAGGTAGGGGAGTATATGAACAGATCTTCAGAAGTTTTCTTCAGTCATTGGTCATATGAGTATAG
GATATTTCGCACTCCTAGTGAATCTTCCTAGTATATCCGTTGAAAAAACGAGAGTGCAACAACAAAAACTACAGAGTTCTTTTTTTTTAAAAAAAAAAAAAAATCAAAGAGACATGGCCGGAGTACTTTATGATGAGGAGTACGTTCCCCAGGAACCGGATTACTTGTATTGCCCGTACGAGTGGGAGGGTGAAGATCCTACCCAATGCGATGCAAATGTTCCGTCCGTCAGCTACCTTGTGGAGGCTGTAAAAAAATCCTTTACTGAGGGTAACCACGATATGCTGATTTCTTGCGAGTCGTACCACGCCGAGTGTTGCGAGGGTCCCTTGATGAACAAGGGTTTGACCCTCTCGACTTACTTTATGAGTTATCCGGGCATTTCATTACCTGCGTTCGGCGGTGGTGTGATTCATGTCACTTCAGCTCGCGTCTGCATGCAAGCTTTTTATGCCGTGACCCCAGGAAGGTGTAGTTGTTCGTGTGGTACGCAATTCATCTATCGTGCCAAAGGTGGAACTGGTCTAACATTTGACGCCACGAACACTATTTCTAGTGCCTTTAAGTTCGAAGACGGGAAAGTGAAATGGTTAACAGAAGACCTAGGCTTGGCATTATTGGCTGGTTGTTTCTTGAAATACGTGCCAATACCTCATGAGATTGAAATTAAGATCGAAAGAAAGGTCGAGCCCGTGTCTGCTCTGGATTTTTGGGAACCAGAAGGATTGATTTCTGACGTACATTTCGTACATCCGCAAGAGAGAGCCTTGGCTCCTGAGCCTCCAATGGATGTAGAGATGGTGAGATTAGTCCGTACGGAATTGTTTGAACACTTTAATCCCACCCTTCTTCTGAACGCTCGGTCGGATTTTTCCGGTGAGAAACTGAAAGAGGTTGAGTTGCCACGAGCTCAATCGGAACCCTTAGTCCCTAGGGTCTGTCTCCCGCGAGGTGATGACGCTTTAATTGATCAGTTTTTCATAGACAAGGCACCCGAGCA
TCTCAAAGACATACCTGCGGCACATACAAGTGTTAAAGGTGTTCACAATGTCTAAGAGGGTACTGATCATAGCCGTAGTGGTTTATCTGGTATTCACCACTCAAAACCAGATAACCGGCAACCACACAACAATCAACAGCAGCAGCCCGTCCACAACAGAGGCAAGCAGCACGCCAACAGTCAGCAGAACTCCACAAACAACCACCACCTCCACTGCAGTATCCACCACCATCACCGCAACCACCACTCCAACAGCTTCATGGACCACACAGAGTCAATATTTTAATAAAACAACACAACACCATTGGAGAGAAGAAACCATGATCTCAAGGAATCCTACTGTGCTGGACAGACAGAGCAGAGCAAGTTCTGTGAGAGAACTACTCAACACCAAGTTCTTAATGTTGTTAGGTTTCATTCCAAAGGGTGAAGTCAATCACCTAGAAAATGCCTGCAACAGGGAAGGGAAAAACTGCACAGAATTAATACTGAAAGAAAGGATAGCTCGGTTCTTTTCTGAGACAGAAAAAGAGTCATGTTATAACACTTACCTAGAAAAACACCTTCGCAGTGTTAGCCCTGAAGTTAGTCTCACCCCTTACAGGGTCCTCGGGCTAAGAGAAGACATTTTGCTGAAAGAAATTGACCGTAGAATCATCAGATTTGAAACAGACTCCCAAAGAGTGACCTGTCTCTCAGCATCTCTGCTAAAACCTGATGTCTTTATTAGGGAACAGAGAATTGATGCTAAGCCCTCCAACGGTCCTAAAATAGTGCCTGTGGACAGCGTCGCCTGCATGAACTTAGAAGCTAACGTAGATGTGAGATCAAACAAATTAGTGATACAGTCTTTGATGACTACAGTTAAAATTAGCCTGAAAAACTGTAAGGTCGTAGTCAATTCTAGACAGTGCATCCATCAGCAAACAGGCTCTGGTGTTATCAAAGTCCCAAAATTCGAAAAGCAGCAGGGTGGAACTTGGTCAAGCTACATCGCCGG
GAAATTTAGGGCACACACGAACTCTCAGTTCTTGCCCGCACGGTAGTCCGATGCCTACGCTCCCCTGGGGGCTATCGAGGCGGCAACATGGGTGTGTTTTCGGTGTTCAAGAAGAGCCTGTCGTCTCCCAAGCGACTAGGGTTGCCTCGCACTGTATAGTGTAGTTCGCGACCCGAAGAGCAAGGGTGGTGTTGGTTGGCGAGGGGGGGCTTCGGCCTTCCGTTGACCCAACTGATATCACACTTATCTTCTTGACTCAACGGATTTGAAAAACGAACCCTAAATTTCCATGTCTCACACCACGATCACCAACTTCCTTGCCGGCGTTATCGCTAGGCCGCAGGAGGAAACATTACTAGCGACGAAACGTTCAGACGTTATCGGACAATTGTGCGCACCTCAGCCACTATCGGCTGGCAATGAGGACTCGCGCACGACCTCGATCTTTCACGAGATCGGTCGGGCTGTCAACACCAAAGGAAAGGCGTTGGCAGTCGCCGGCATGGAGGCTCCCTTAGTCGAAGCCTCCTATCCGACGAACGCCGTCCTCGTCGAGGATTTCATCGGTTTGGCGAAGAAGTACACCAACTTCAGCGCCACTTTCGAGTACTCCTCTTTGGCCGGCGTTGTGGAGAGACTTGCCCGCGGCTTGGCGCTTGTAGCGTCTTTGAAGACGTCACGAGTACCGATTTGCTGGGGCAACAACCCTTTAGCTGTCCACGCCCTCGCGACTTACGATGGGCCAGTGAACAGCTTGACTTCCGCGGTATTTATACCGCGTTTAGTCAATAATGCCCTCACCGGCGATGTCTTCGCCGTACTTTGTAACTGCGTTGCCGGCGAGGGTGGTACCGTAGTGACCGACACGATCGAGCTTGACGCGAATACGCGGCAGCCGATCGTGCCTGAGGTCGGCCCCTTAGGCGTTCCCGGGGCGATTGTCGACGCCCTACGCCTTTTGGGCAGCAACATGATCGCCAGCGATCAAGGCCCCCTCTTT
TTGGCCACTCCCTCTATGCGCGCTCGCTCGCTCGGTGGGGCCTGCGGACCAAAGGTCCGCAGACGGCAGAGCTCTGCTCTGCCGGCCCCACCGAGCGAGCGAGCGCGCATAGAGGGAGTGGCCAACTCCATCACTAGGGGTACCGCGAAGCGCCTCCCACGCTGCCGCGTCAGCGCTGACGTAAATCACGTCATAGGGGAGTGGTCCTGTATTAGCTGTCACGTGAGTGCTTTTGCGACATTTTGCGACACCACGTGGCCATTTGAGGTATATATGGCCGAGTGAGCGAGCAGGATCTCCATTTTGACCGCGAAATTTGAACGAGCAGCAGCCATGCCGGGTTTCTACGAGATCGTGATCAAGGTGCCGAGCGACCTGGACGAGCACCTGCCGGGCATTTCTGACTCGTTTGTGAACTGGGTGGCCGAGAAGGAATGGGAGCTGCCCCCGGATTCTGACATGGATCTGAATCTGATCGAGCAGGCACCCCTGACCGTGGCCGAGAAGCTGCAGCGCGACTTCCTGGTCCAATGGCGCCGCGTGAGTAAGGCCCCGGAGGCCCTGTTCTTTGTTCAGTTCGAGAAGGGCGAGAGCTACTTCCACCTTCACGTTCTGGTGGAGACCACGGGGGTCAAGTCCATGGTGCTAGGCCGCTTCCTGAGTCAGATTCGGGAGAAGCTGGTCCAGACCATCTACCGCGGGGTCGAGCCCACGCTGCCCAACTGGTTCGCGGTGACCAAGACGCGTAATGGCGCCGGCGGGGGGAACAAGGTGGTGGACGAGTGCTACATCCCCAACTACCTCCTGCCCAAGACCCAGCCCGAGCTGCAGTGGGCGTGGACTAACATGGAGGAGTATATAAGCGCGTGTTTGAACCTGGCCGAACGCAAACGGCTCGTGGCGCAGCACCTGACCCACGTCAGCCAGACGCAGGAGCAGAACAAGGAGAATCTGAACCCCAATTCTGACGCGCCCGTGATCAGGTCAAAAACCTCCGCGC
GATGATTGAGGTTAATTCCCTGACTCACAGATAAGAAAATTGTGGTTAGAGAGGGAAATTTTTTAGTAGGGCAGGGATTTTTCTAATATTCCGCTACAACTCCTGCCAGAGCAAGCACAGAAAAAAGAGGAAGGTGCCTCTGTCAGCATTCCATTGCCCTTATTTGGACTATCCATATATGGTAATGAGCTGCCATTGGAACATTTAAACTGGGCTCGGGGCCAGGAAATGAGTGACTTACCGTGATTGGCCTGTTTAAAATAAACCGCGCGCGGGCTGTATAAGGAGAGACGTGCGGGCGGAAGGTAATCCCTAACAACCTCTGAACTTAAACAAAGGACAGCCGGGATGTCTGAGGCAACCCGGAAGCCAATGGATTCAGAGGGGCCTAGAGCAGCCTCGGCCGCGGCCGCCCCACGGACGGAGGTAAGTCTAACGGTTTTTTTGCTGCATGAATGCCTGTTAAACTTGTAGAACCTAACACTTGCATGCTTCCCAGGACTCAGAAGGGCCTCCTTCTGCAGCAGGGGGCTCCGTGGGAGACATTCCGGCCCCCGTACCGGCCTCCCCGGCTCCAGAGGAGGCCTCCGGTGTCCCCCCGGTTCCAGAGAAAGCAGGCCCGGACGGAGCGGCCGCACCCCATGCCACTGCTGGCCCTGCTGGGACATCTTCTACGGCTGCAGAGGTTACGGAGGATCCTCCGGAGAGCACGCCTAGCCCTGAGAGAGATGGTGTAAGCCCCAAAGAACCTCTAACACAACCTAGTACCGGGTCTTCCTCTACTGACCTCAGCCCCCCTGACAGCCCGCATGCTTCAGATGATGATATGGACACTAGCCCCTACTATGAAGGATCTTGCACTTGCACGTTCAGCCTGAAAGTATGTTGTAATATTTGTTCCGGGTGTAATGAGTTTCTGAACTCAGATTGACCCTGTGTATAGGATGATGTGAATGATTCTCCACAGGCTAACTTTGATGGGAGAGACCACTCCTTCAGG
TGATAGAAAGTTCTGCAGTATTCTGCAGAACTTTTTAATACCCTTTGTAGAGGGATATCTACTTTAATTGCTGGTGTGCGCCAGCTCGCTTTTCGATGTGATTCATAATTAACTATACACTTGAGCTTAAAACCAATTGTTATGCGTAGGTAGCGTTCTTTAGCGTCTACTGTAGTGTAATTAATTTGTTTGCTCTAGTGGTGTCTTTGCCTTCAAAGTACTACAGAGTAAGTTCATTTGCATAGTTGTGTTGTGATCATGTTGACTAGCTTGTTTGCGTGCTCCATTAATAACATCAGTCCCAGCTGGCGGGGCAATAAGTACCAGCCTGGTTGTTGCAAGCCGTGCCGAAAGAAGCGGTATCACGACCCGTGTCCCTCCATGTAGTCGTTAAAAACAAGTGAGGTAAGGAGTTGTCCATCTTCGAGAAAAATTAATAAAATGGACTTTTGGGTCTTTGGCCCCCCCCCGCGTTAGGCACCTATGGATTCTACACGCAAAGTTGGAGAACTCAAAACTCCCTCTGGTGGAGGTTTACACCCGCAGGGCTGCGTTACGACCCCAGCGAGAGGTGAAGATTTTATTGCTTGCGTCAAGCAGGCAGAAAAACATGCAAAAGAGTTCTTTGAACTCAAATTAGAGGAACTTGTTCCCAATTCAAAACAGGTCCGCCGCAAACATCAATGGCCTGCTGCTCGTCTCAAAGTTGGAAAATTGGGAAAGCGCGACCGGAGAAAAGGCGAGACACTTAAGTCCACTTCTGAGATTGACGATAGTGGTGGCCCATCTAAGGATGATGAAACAAAAACTGATGGTAATACAGATGATGATCTTCCTGGGCTTGTTGATGTTTCAAAACCTAGTGGCCCTGATGAAGGTTCATTTCTTTCTGGTATTAAAAAGGGTTTCCTGAATTCAGCTACCGCTCCCGCAGTTGTTTCCGCCCCAGAAAACCCTAGCCCAGCAGAGAAACTTGCTAGTGCTGTCAAAGACAGCTCCG
GCTATTCGCGCCTATGGATGCATCTCTCATTACAGAGATACGGAAAATAGTACTCCAACTATCTGTATCAAGCAATGGCTCCCAGTCAAAAGAAATCGAGGAAATCAAGAAACAAGTCCAGGTCAACGTTGATGATATCAGGGCTGCCAATATTAAACTCGACGGACTTGGAAGACAGATTGCTGACATCAGCAATAGCATCTCAACCATTGAGTCAAGATTGGGTGAGATGGATAATCGACTTGTGGGTATCTCGAGTCAGGTCACGCAATTATCTAACTCAGGTAGCCAGAACACTCAGAGCATATCCTCATTGGGTGACAGAATCAATGCTGTCGAACCACGAGTTGACAGTCTGGATACGGTCACGTCTAATCTCACTGGACGAACATCCACTTTGGAGGCAGATGTTGGAAGCTTACGGACAGAACTAGCAGCGCTAACAACACGGGTGACAACTGAGGTTACAAGGTTAGATGGTCTAATCAATAGTGGCCAGAATTCGATTGGTGAGCTATCCACAAGACTATCCAATGTGGAGACGTCTATGGTGACGACGGCTGGACGGGGACTGCAGAAAAACGGAAACACCTTGAACGTCATTGTAGGTAATGGAATGTGGTTTAATAGTTCTAATCAATTGCAGCTCGACCTTTCGGGGCAATCAAAAGGGGTGGGATTTGTCGGCACAGGAATGGTGGTTAAGATTGATACTAATTATTTTGCTTACAATAGTAATGGAGAGATTACATTGGTGAGTCAAATCAATGAATTGCCATCGCGCGTATCAACACTGGAATCAGCGAAAATCGATTCAGTTTTACCTCCATTAACCGTACGCGAAGCGAGCGGCGTACGTACCCTGAGCTTTGGTTATGATACGAGCGATTTTACAATCATCAACTCCGTACTGTCGTTACGGTCACGTTTGACTCTTCCGACATACAGGTACCCTCTGGAGCTCGACACAGCAAATAATAGAGTGCAGGTGGCAGATCGT
TATTTGCGATTTTACCACACCCTACACCCCCAGTACTGGCCCGTAGCTTCGCTGTGTGGTACGAAGTGCCGCTTCGCGGCACCACACACGGGCCAGTACTGGGGGTGTAGGGTGTGGTAAAATCGCAAATAATTTCGCATCTGCGCAGTTTATAAGTAGGTAGTAACAGAGCATGCATGATAAATAGGTGGTGGCGTGATCGAATGACGCAAATCATTGACCTCGAATGCTTTTAGTGCCGTGTGCAACAATAACAAGATAATAAATAAAGATAAAGATAAAGATAGAGAGTATAAATACATATGGGAGTGGAAATATTCTATAATCATGAACGCGCAGTCAACAAGTGAACAAGTAATAATAAGTGAAGATATAAATCCAGACTCAGTCTACGCAGTGCTGCCAAACGGTATAGACGTACATCACGCTCCTTACACCTGTAATCAGAACCAGTGTCACAATTTAACGTCGCAGCAAATAATAAATATTGAAAATGTTCCAACTGATCGCCAACAAAGGTCTATTGACCGGAATAATGAAATCGTTAGTGTCTATGAAGATAGTGCCCTCACTGCAAACGAAGAGTTTAATAACGACGGCTTGGACGGAGACTCAGGAGAAGATTCAATATCTAGAAGAGAAGATAAAGTCAGTGCAAGAGGACTCCTCGCCACTGCAGAATATACTATACGAAATTCCTCAATTAAGCGAATTATTAGAGGAAGGTTTCTCCGACCAGATTGCGGATTATCATTTCCAATTAATAATTGTAGAACTGTCCAAATGGTTAATAACGCAATGGTCGCTAGAGCCAGAAACGATGGAAACAGATCCACAGTTGGAATGCCTCCAATCTCTATGGAACTCTGCAATGGAAATGTCTATGGTAACTCCTATAATACTGAAGGAATCTTCCGCCAATTTTATCAATGTGTTAAAAGAAGAATGGAACGACTCGGAGCTGACTTATATGAAACTTTTAGAAACAATAGCCGAGGGA
TATTAAAATCTTAATAGGTTTTGATAAAAGCGAACGTGGGGAAACCCGAACCAAACCTTCTTCTAAATTCTCTCTCATCTCTCTTAAAGCAAACTTCTCTCTTGTCTTTCTTGCATGAGCGATCTTCAACGTTGTCAGATCGTGCTTCGGCACCAGTACAATGTTTTCTTTCACTGAAGCGAAATCAAAGATCTCTTTGTGGACACGTAGTGCGGCGCCATTAAATAACGTGTACTTGTCCTATTCTTGTCGGTGTGGTCTTGGGAAAAGAAAGCTTGCTGGAGGCTGCTGTTCAGCCCCATACATTACTTGTTACGATTCTGCTGACTTTCGGCGGGTGCAATATCTCTACTTCTGCTTGACGAGGTATTGTTGCCTGTACTTCTTTCTTCTTCTTCTTGCTGATTGGTTCTATAAGAAATCTAGTATTTTCTTTGAAACAGAGTTTTCCCGTGGTTTTCGAACTTGGAGAAAGATTGTTAAGCTTCTGTATATTCTGCCCAAATTTGAAATGGAAAGCATTATGAGCCGTGGTATTCCTTCAGGAATTTTGGAGGAAAAAGCTATTCAGTTCAAACGTGCCAAAGAAGGGAATAAACCCTTGAAGGATGAGATTCCCAAGCCTGAGGATATGTATGTGTCTCACACTTCTAAATGGAATGTGCTCAGAAAAATGAGCCAAAAGACTGTGGATCTTTCCAAAGCAGCTGCTGGGATGGGATTCATCAATAAGCATATGCTTACGGGCAACATCTTGGCACAACCAACAACAGTCTTGGATATTCCCGTCACAAAGGATAAAACACTTGCGATGGCCAGTGATTTTATTCGTAAGGAGAATCTCAAGACTTCTGCCATTCACATTGGAGCAATTGAGATTATTATCCAGAGCTTTGCTTCCCCTGAAAGTGATTTGATGGGAGGCTTTTTGCTTGTGGATTCTTTACACACTGATACAGCTAATGCTATTCGTAGCATTTTTGTTGCTCCAATGCGGGGA
GGTCTCTCTGGTTAGACCAGATCTGAGCCTGGGAGCTCTCTGGCTAACTAGGGAACCCACTGCTTAAGCCTCAATAAAGCTTGCCTTGAGTGCTTCAAGTAGTGTGTGCCCGTCTGTTGTGTGACTCTGGTAACTAGAGATCCCTCAGACCCTTTTAGTCAGTGTGGAAAATCTCTAGCAGTGGCGCCCGAACAGGGACCTGAAAGCGAAAGGGAAACCAGAGGAGCTCTCTCGACGCAGGACTCGGCTTGCTGAAGCGCGCACGGCAAGAGGCGAGGGGCGGCGACTGGTGAGTACGCCAAAAATTTTGACTAGCGGAGGCTAGAAGGAGAGAGATGGGTGCGAGAGCGTCAGTATTAAGCGGGGGAGAATTAGATCGATGGGAAAAAATTCGGTTAAGGCCAGGGGGAAAGAAAAAATATAAATTAAAACATATAGTATGGGCAAGCAGGGAGCTAGAACGATTCGCAGTTAATCCTGGCCTGTTAGAAACATCAGAAGGCTGTAGACAAATACTGGGACAGCTACAACCATCCCTTCAGACAGGATCAGAAGAACTTAGATCATTATATAATACAGTAGCAACCCTCTATTGTGTGCATCAAAGGATAGAGATAAAAGACACCAAGGAAGCTTTAGACAAGATAGAGGAAGAGCAAAACAAAAGTAAGAAAAAAGCACAGCAAGCAGCAGCTGACACAGGACACAGCAATCAGGTCAGCCAAAATTACCCTATAGTGCAGAACATCCAGGGGCAAATGGTACATCAGGCCATATCACCTAGAACTTTAAATGCATGGGTAAAAGTAGTAGAAGAGAAGGCTTTCAGCCCAGAAGTGATACCCATGTTTTCAGCATTATCAGAAGGAGCCACCCCACAAGATTTAAACACCATGCTAAACACAGTGGGGGGACATCAAGCAGCCATGCAAATGTTAAAAGAGACCATCAATGAGGAAGCTGCAGAATGGGATAGAGTGCATCCAGTGCATGCAGGGCC
TAATATTACCGGATGGCCGCGATTTTTTTAAAGTGTCCCCCCCACTAACAAATGTCCCCCAATCAGAACGCGCCCTCAAAGCTAAATTATTAACTGGTCCCCTATTTATACTTAGTCTCCAAGTATTATGTTAAACATGTGGGATCCCCTCGTAAACGAATTCCCAGAGACTGTTCACGGTCTACGGTGTATGCTAGCCGTAAAATATCTTCAATTAGTTGAAGCTACGTATTCTCCTGATACGATTGGGTACGATCTTGTACGCGATTTAATTTCAGTAATTCGTGCTCGCAATTATGTCGAAGCGTCCCGCCGATATAGTCATTTCCACTCCCGCCTCGAAGGTACGTCGTCGTCTGAACTTCGACACACCCGCGATGAGCCGTGCTGCTGCCCCCACTGTCCTCGTCACCAACAAAAGAAGGACATGGACCAACAGGCCCATGTATCGCAAGCCCAGAATGTACAGAATGTACAGAAGCCCTGATGTGCCCAAAGGTTGTGAAGGCCCATGTAAGGTCCAGTCTTTTGAGTCTAGACACGATGTTAGTCACGTGGGTAAGGTCTGTTGTATAACTGACGTCACTAGGGGTTTAGGTTTGACACATAGGACGGGTAAGAGGTTTTGCGTTAAGTCCGTCTACATAATGGGCAAGGTCTGGATGGATGAGAATATCAAGACCAAGAATCACACTAACACAGTTATGTTTTTTCTAGTCCGTGATCGAAGACCTTATTCAAGTCCTCAGGATTTTGGTCAGGTGTTTAACATGTATGACAATGAGCCAAGTACAGCTACTGTCAAGAACGATATGCGAGATCGTTTTCAGGTCTTACGGAAATTCACATCAACTGTTACTGGTGGTCAGTATGCATGCAAGGAGCAGTCTCTCGTCAAACGTTTTTTTAGAGTTAATAATCATGTAGTTTATAATCATCAAGAGGCGGGAAAGTATGAGAACCATACTGAGAACGCTCTTTTATTATATATGGCTTGTAC
GTATAAATTTTGTATCCGATAGTAGCACATAGAATCACAATCACATCCCCGTTTTTTGAAATTTTATAATTTCTACAGCAAATTTTATATCAAATGCCTAGGAAAAAGGAGCAGGCCAGCAAGAGTGAAAATGAAAAGCAAACAAGTAACGTTCAAGCTCAAGATTTCAAAACTGCGATTCAACCTGATACTGCTACTGCACAACTGATCAAAACATATTCAAACCCAAAACAGCGTGGAGATAAGGGAGAAATTGTTTACGATGGAGGGCAGAGCTCTAAGCTTGCCGAGGTTGTTGATCAGACCACTGAGCCGCACAATGCAGATGGAGCTGTAAAGGATGGGAGGATAGCTCCAGTGAAGTTAGATTTAGAGAAGCAAAAACTTGATAAATTAAAGTTATTTGAAGCATCACCTTTCGACCCTTTGACAGTGAAGAATAATCAAGATGTTGTGGACAAGTTGTACGCTACTCAGTCATCATCAATTCAAGAAGTTGTGCCGACGAAGACTTTTGCCACAGAACTTCAGTTCGGTGTCACCTCTGAGGATATGGCTAAGATTTATGGAGCTGTTGTCGCAGTGTCAAAGAATGTGAACTCAAGCGTAACGTATGAAGTGAAGCGTGGCACACACGAATTGATCAAAGTACCTACCATCCCGCACAACTTAGTGTTGATTCAATCAGATAATGGTAAACACGCATTAATAAAAGAAGATTTGGGACAATGGCCGGTTGAAACTGGAGTTTCTTTAGTTAATCAAGCAGGTGTGTTTGCTGTGCAGTTAGCTAATAAGTTAGGCATTGACAAACCTTTTGTTTTAGATGCCGGATCCAACTATTTCACTGACACCAGTTTCATCGATACTAGAAAGTACTGTACTGATGGTCTGTCGCCACGTGAAATTCAAAAAGCACTGAATAGACAACGTGCATACTATGATAGGCCAGAGTTGACCATTGCTGAAAACAGAACGCTACTCTCACAGTCTATAGTAT
TGATCCTTATACTTACATTACGATAAATAGAAACTTTTTATCCGACTAATCTGAGCAGGGTTTGTTCTACCACTTAGTTTTTAGCGCATCAATATAGCAGCATAGGTTTAGCTCGGTCCTAAAAACAATAGAGCAAATATTACTATTATACGAATAGTAAGGCTCAAAGACGGTACCATGAGTTGTTTGTACTTATACTGTGACTAAGCGCTCACGTTTCGGGGATAAGTACAAGGTGGCACGATAACCAATTGTAATCATTACAGTATCTTTGAAAGTTGTTTACGCGTCACGCTTCGTGGCCTTCCCCCACTCTCTAGTTTCGGGGTCATGGTATTTTATCAAAAACGGCATGCGCACTTGCGCACACCTCATTCAAACTTCTTCCTTCAAGTTGATACAACTTATCTCTTTGAAGACTATACGTAAATAAAAAGTAGAAGAAATTGGCTTATTTATTAACAAGGAAAAAAGATACTGATGGAAACATTTGGAATTTATATATAAAAGACATACAAGCATTAAAGCGGTAAGTTTTAGAACTAATTCTTATCAAGTAATATGCAAATGAGACCATAGAATAATAACAGGAAAACTCGACGCGGCCGGCTTGTGAACGGATGAGGCCCGACAGGGTGATAACTTGCCATAAACTGGCACGTGACTGGTGCTATGTTGATAATATCGAATAAGTTGGTATTTAAGGACGGGTTTTTACGTGTTTCAGATGATTCGTAGAAGGGACAATAATAAGCGAGCATTCTATGTTGTTCAATTCCTAGAATTGCCTTTTGAAGGTATTGATGATTACGTATGCGTGCCGTACACTTGGCTGATAGTACGTAAAGCGACGGATCAGAAGTCTATTGTTGCGTACCCTAAAGGGGAAGATCCTTTTGTCACCAAAGATCGCGTCAAGAACAAGGAGAGATGCAATAACGAGTGGAGATTTTTTATGGCTGCGATCAAATATGAAACAGGTGAGTTTGAATCAATGTAT
CGCACCGGGGATCCTAGGCAATTTGGTTGTCTTTTTTTGAGGCCTTGTGCGCTGTACTTCTCCAAATGGGAAACAAGCAAGCCAAAGCCCCAGAATCAAAAGACAGTCCGAGAGCCAGCCTGATCCCAGATGCCACACATCTAGGGCCACAGTTCTGTAAGAGCTGCTGGTTCGAAAACAAGGGCCTGGTTGAGTGCAACAACCACTATCTGTGTCTCAACTGCCTCACCTTACTTCTAAGTGTCAGCAACAGGTGTCCCATTTGCAAGATGCCTCTCCCCACAAAACTGAGACCATCAGCCGCTCCAACAGCACCTCCAACCGGAGCAGCGGACAGCATCAGACCCCCACCCTACAGTCCCTGAATCTCCCACCGACCCCCACCACTCCCATCCTCCCCCCGACACCCCCCGGGGGGACCCCCCGCCGGGGGCCCCCCCGGGGGAGCCAACCATCACCAAAAAACTACTCAATGTCTTCGATGCATTCATCCTTCCTAGTCAGCTCCTCACATGTTCTGCCCTTCAATCTCAATTTACCACCACTTGATTGTACCATCACCTTTCCCCTTGACTTACTATAACAGAGAGCATAACCCTTGAACTCCACCCAGTTGTCCACTGCCTCAAGAACCGCACTCAAGATCCCCTCACAACTCGGCGCTGCAGCCCTAAGTGTGGAGACAATGTCCACCCCTGACCACTGCATCCTTAACCCCAGCCTGTCTATCATCATATCACTCAATGCCCCAATCAGCAGGTCAGACGAAGTGTCCCCAACCTCTCTCACAAATATCTCAAGATCCTGGTCTTGTATAACAGGTGTAAAGGATGCCAATTTCTTTCCACATTCCCACAAGCCTCCCCTATGCACAACCAGGGGGGTTGGTTCAGTGCAAGGACCCACCAATACAAAGTCATACTCCGTAAACTGCAACCTTTCCATATCAACAACAATCTCAACAGGGGTCACATGCCCTAGTTGATTTGTGTCAATTAAA
GCGCCAGTCCTCCGATAGACTGAGTCGCCCGGGTACCCGTGTATCCAATAAAGCCTTTTGCTGTTGCATCCGAATCGTGGTCTCGCTGATCCTTGGGAGGGTCTCCTCAGAGTGATTGACTGCCCAGCCTGGGGGTCTTTCATTTGGGGGCTCGTCCGGGATCCGGAGACCCCCGCCCAGGGACCACCGACCCACCGTCGGGAGGTAAGCTGGCCAGCGGTCGTTTTGTCTCCGTCTCTGTCTTTGTGCGTGTGTGTGTGTGCCGGCATCTAATCTTTGCGCCTGCGTCTGTATCTGTACTAGTTAGCTAACTAGATCTGTATCTGGCGGTTCCGTGAAAGAACTGACGAGTTCGTATTCCCGGCCGCAGCCCTGGGAGACGTCTCAGAGGCATCGGGGGCCATTTTTGTGGCCCAATCTGTATCTGAGAACCCGACCCGTTTCGGACTCTTTGGAGCTTCTCCATTGACTGAAGGATACGTGGTTCTATTGGGCGGCGAGGGGCCGAAACGCTCCTCTCCTCCATCTGAATTTTTGCTTTCGTTTTCCGCCGAAACCGCGCCGCGCGTCTTATCTGTCTCAGTGTTATTTTGTCATTTGTCTGGTTCGTTATTGTTTTGGACCGTTTCTAAAAATATGGGACAGACCGTAACCACTCCTTTGAGTCTGACCCTAGAACACTGGGGAGACGTCCAGCGCATTGCGTCCAACCAGTCCGTGGACGTCAAGAAGAGACGCTGGGTCACCTTCTGTTCTGCCGAGTGGCCAACTTTCGATGTGGGGTGGCCGCAAGATGGTACTTTTAATTTGGACATTATTTTACAGGTTAAATCTAAGGTGTTCTCTCCCGGTCCCCACGGACACCCGGATCAGGTCCCATACATTGTCACCTGGGAGGCTATTGCCTATGAACCCCCTCCGTGGGTCAAACCTTTTGTCTCTCCCAAACTCTCCCCCTCTCCAACCGCTCCCATCCTCCCATCCGGTCCTTCGACCCAAC
CGCACCGAGGATCCTAGGCTTTTTGATGCGCAATGGATGAAATCATCTCAGAATTGAGAGAGTTATGTTTAAACTATATAGAACAGGATGAGAGGTTGTCAAGGCAGAAACTCAACTTTCTGGGACAAAGGGAACCCAGAATGGTTCTGATTGAGGGACTCAAGTTGCTGTCACGCTGCATTGAAATAGACAGTGCAGACAAGAGTGGCTGCACACACAACCACGACGATAAGTCTGTGGAAACAATTTTGGTGGAGTCTGGAATTGTATGCCCAGGACTACCACTTATCATTCCTGATGGTTACAAGCTGATAGACAATTCTCTCATTCTTCTTGAGTGTTTTGTTAGGAGCTCACCAGCCAGTTTTGAGAAGAAATTTATAGAGGACACTAACAAATTGGCATGCATCAGGGAAGACCTTGCTGTTGCGGGTGTCACATTAGTTCCAATAGTAGATGGTCGTTGTGATTATGATAATAGTTTTATGCCAGAGTGGGCAAACTTCAAATTTAGAGACCTTTTATTCAAACTTTTGGAGTATTCTAACCAAAATGAGAAAGTCTTTGAAGAGTCTGAATATTTTAGACTCTGTGAGTCCCTGAAGACTACTATCGACAAGCGCTCCGGTATGGACTCTATGAAAATTCTGAAAGATGCGAGGTCAACTCACAATGATGAAATTATGAGGATGTGCCACGAAGGCATCAACCCCAACATGAGCTGTGATGATGTGGTTTTTGGAATAAACTCTCTTTTCAGCAGGTTTAGAAGAGATTTAGAAAGTGGGAAATTAAAGAGAAACTTTCAGAAAGTAAACCCTGAAGGCTTGATCAAGGAATTCTCTGAGCTCTATGAAAACCTTGCTGATAGTGATGATATCTTAACATTAAGCAGGGAGGCAGTCGAATCCTGTCCTTTGATGAGATTCATAACTGCAGAGACCCATGGGCACGAAAGGGGAAGTGAGACTAGCACTGAATATGAGAGGCTCCTCTCTAT
TTGAAAATAAATTTTCAAATTTTTACTTTGTGTAATTCCTCTGCTTTCTATCGAAGTCAAGGTAACGCCTTGCACCAACTTGTCTGCAACACTTCCACAACCATATTTGCAAATTTCTTTTCTTCTGCATTGCTGCGGTAATACAGCGTTGATTTCTTTTGAAATCAAACCAAGTCTTAACTTGGTGTGCATCTTTCTTTTCTTTCGAAGTGTAGGATAGCGCCTACCACTCGATTATTGGGATAGCGCCCAATACAATTTAATTTTCTTTTATCTTGTTGCCCACTATGGGCTTTCGGGAGCTTTTTGCTTCTTCACTCGGGGATGCTGCCCGAGCTAAGGCTTCCCTTGTCAGGGGGATGTCTGGGTGGTTAAATACCACCTTAGCTACTGTCCAGGCTGCCGGACCTGAAATCCGGGCTTGTGCATACTCTGCCCTTTGGGCTGAGGTTGACTCCGTTAAGGAGTTGGTGCCGCTTTCTGCGACTATGCTACTGAATCAGCTGCGTGCTGATCTTAAATGTGCACAGGTGCGTGCCCAAAAATGCACCCCTGCATCCACCAGCAGGTTCTGCTCTTGTGGTGGTATCCCTCTCCCGGGAGAAAATAAATGGGAGGACGAACTTGTGCCCATTCCGGATTGTCCGGTTGGACGCAATTTCTGCCGTGATGGTGTTTTTTGTAAGCGCCATCATGGTCCTGGAGAGACTCTAGAGAGAGTCCAAGTGCTTGTGGAAGCACCAAAGTGTCCACACTGCCAGGGGACAGGAATAATCCCTAGGAGTGAGCCTATGGCTTATATCCGTTCTGAATACGAGCGCCAAACTAAGACCTTCGCTCGTCCAAGCAATCCACTACATGAGTGGATTCTTGAAGAGGGCCGTGAGAGCAACCACGCACGTCGTTGCTCAAACTGGTATCACATGTCGATGTCCCAAATTGATAAACGGGACAATGATCCATGTGATGCTTCCACCTGGATGGCTGCTGCGCAAATTTT
CGCCGCCCCCTCAACTTCGCAGAAAAATCCGTTTTTGCATATTTTTTTAAGGGGGTGTAATCATGGCTGGAAGAAATAAACAACCACTCTCTGTTATACAGGGAAAAGGTAGATCAAATCACATTACAAAAAGTGAGAAAAACAGACGAGAAAAACAAGAAGAAGCATTGCGGGGGCATACTGATAAAATTGAAGCTCCTTCTTATTTGACTGCAGCACAAAAAAAGGAATTCGATACTTTAGCTGCTGAATTAGTCAGATTGAAAATTTTCAGTAACTTAGATGTTGACAGTTTAGCAAGGTACGTTGATTCTAAAGACCAATATATAAAAATGGTTCGTCTGCTAAGAAAAACAAAACCTTCAGATGACTTTAAATTGTATTCTCAAATGCAAAGAAGTAAAAATCTTTTATTCAATGAATGCCGTTCTTCAGCTAGTGATTTAGGTTTGACCATTACATCCCGCTTAAAATTAGTTATTCCAGAAGTAGATACTTCACAACAAAAGCAAAGTGAAGCGCAAAAGCGTTTTGGTGATCGTATATGAACTGGATAATGGAACGGGTTTTTGCATATTGCGAGGACATTTTAAACGGCAAGATAAATAGTTGTAAAAAACATCGTTGGGCCATTGAACGATTTATAAGGGATTATGAGGAGTGTCAAAGTGAAGACAGTCCTTTTTATTTTGATGGAGAGATAGCGGAGGATTTTTACTGGTTTGCAAAGGAATTTAAGCACGTTGAAGGGATTTTGGCAGGTGAATCCGTAGAATTAACTGATTTTCAATTGTTTCTAGCGGCTAATATTTTCGGATTCAAAAAGAAAATAAATGGAGCAAGGCGATTTAGAAAGGTTTTTATTCAGTTAGCGCGTAAAAATGCTAAATCTCAGTTTCTTGCTATTGTAGCAGCTTTTTGTACATTTCTTGGAGACGAAAAACAACGGGCTTATATTGCTGGATGGACAAGAGACCAATCATCTGAAGTTTATGAAGCT
GACATTTTGTGTCACGAACGTTCACCCTGCGTTCAGCATCATGTTTGGATATCTGCAGCTCATCAACCCCACCACTGACATTTACATTAAAGATTATGGAAACTTTTCTGGGATTGTTGCACACCAAGCTTATGACCCTGTCCGCCGAGACCATATGCTTTTGAGATCAATGAAATTGCACTTTGGACCAAATTCAAAATTACTATGGCTAGGCGATTTTCACGCCATCACCCTGTCACATGCAAATATGATATTTGGAGCAAGCTCGGTCGGATTTAAGGGCGTTAATGTGTCTACTTTGCCCCCTGACACCCTGACGACTGGCATTCGCCCTCGCCCCGTAGTCACAATGGATTTTGCACAGCTAAAAGGTTTTTACAGCGACTTAGCTCAGAAGGAGGATTACATCATGTATTTCCATGACATGGTGAAGTTTGTCAGCCAGACAGGAGGTGCTCCTGTATCATTGAGAGATGTGTTCTTGTGGATTAGTGAAAGCGTGACCGGGCCTGTTGTCATTCGGACAGATTGTGTTACGGGCTGCAACAACTTATGGCCAAGTGGTAGTGGACACTTTTATTTCCCTTATGAGAGGAAGACCAAATTCAGGTATGGCACGTTTGTTGAGTGTGGCAAAAATTTGACTTGGTCCGAAGGGCCTCAGTGGGATGTGAAGAGTTATGTTGTGGGCTTTAACTTTGTCACACGAGCGAACTCGCTGCTTGGTGGGGGTTTTGACGAGGTTTGCTATCGATTGATGATGCAGGCGGAAGTGCCTCGGCAGGTTGCAGAGCAAGGATTGACACTTGAACAAGCAGTTCGGAAGTTGGCGTCAGAACATCACATGTCTAGACCGCAATTGACTTCACGCCGAGTGCCTGGAATCACAGACCAGACAAAGTATGAGGCTTACGTGGTATGTGGTCCTTTCCGAACTGGACAGGTAGTGGCTGATTCTTTGCAGATGGCTGAAGATCTGGCGTGGCGAGAGATGCTTGGT
AAATTAAAACATCTCAATACAACACATGCAAAAACATACAAACAAATTAACAAACTCTCAAATTCAGAGCATTTCACAACAATTCGAACAGTTTACTTGAACTTCATATCTTACACACTACCACTAGATATTTACCACAGTCCAGGAAGTTGCAATTTTCTTAAAATGGCAACCATGATGCACTTTGGTCAATTCCCAAGTAACATTCCACTTAGAGCAGCTACATGCTGTACAAAAGTACATAGTACTTTAGTTACAAAAGAAATGATGGCCTCCTCCGTGAAGCCAGCTGAGAGCAGTTCTGTTGCTCGACCCATCATATACTCTTCTGCAGCCACTGATGGCTACGAGAAAGCTCAACGAGCTTTTGAAGCATCTTTCAGAGAGAAATACTCTGGTAAATTGGAAGCCATGAAATATGGCAAGATGGTCAAGAAAGGTGGTTTGACGTATGTCAAACGCGCAGGTCCCCAAGCAATTGCGAAGGGCATTGAGATGGATGCTGCGATTGAGAAATTCAATACAGCATTCAATGCTGGAGAATTAGAAAATGTCACACTGGAAGGTGACATTACAGCGGGAATTTCTGTTGCCCGTGGTGAATCTGTATGGCTCAGAAGTGTGTTCTGGAGCCGCTCCCTTAAGAAACAGGCGAGGAAGAAAACCCCGAAGCTTGTCGCGAAATCCGACTTTGATGATTTATTCAACAAAGTCTTGAAAGTAGCCTCACTCGGGAATATCCCTGTTGAAATTGTTGGAAAGAAGGCCAACAAAATTCTCAGATGTGGATACAGAAGAGTCAACACCTCAACCATTCCATATTTCCATTTACCTCACCACAACAGCAATTACATTTGCAGAGAGCTACATCCACAACGTGTTCGTTGGCTTGTTCCTCTCCTTGTGCGTCATAGGAAAATTAGAGACCAATTTAGTGATTCCATGATTGCAAGAGGTTGGAGTGGTTTGATTCTACCTAAGTATATTGCCTCAACATGTG
ACCAAACAAGGAAACCATATGCTTGGGGAATTTACGAGAACGCTTATAAAATCGTGAGGGGGAAGCTGGTGGACTCCGGGTCCGGAGTCGGTGGACCTGAGTCTAGTAGCTTCCCTGCTGTGCCAAGATGTCGTCAGTGTTCACTGATTACGCTAAGCTGCAAGATGCCCTTGTGGCCCCTTCAAAAAGGAAGGTGGATAGTGCACCAAGCGGATTGCTAAGGGTTGGGATCCCTGTGTGTGTCCTACTCTCCGAGGATCCTGAAGAACGATGGAGCTTTGTTTGCTTTTGCATGAGGTGGGTGGTGAGCGATTCAGCCACAGAGGCGATGCGTGTTGGTGCAATGCTATCTATCCTCAGCGCACACGCCAGCAACATGCGGAGCCATGTCGCACTTGCAGCAAGATGTGGCGACGCCGACATCAACATACTTGAGGTTGAGGCAATTGACCACCAGAACCAGACCATTCGTTTCACTGGGCGCAGCAATGTGACTGACGGGAGAGCACGCCAGATGTATGCGATTGCCCAAGATCTGCCTCCCTCCTATAACAATGGCAGCCCTTTTGTAAATAGAGACATTGAGGACAATTATCCGACCGACATGTCTGAGCTGCTCAACATGGTTTACAGTGTTGCAACTCAAATCTGGGTGGCAGCTATGAAGAGCATGACTGCTCCAGACACATCCTCAGAGTCTGAAGGGAGGCGGTTGGCCAAATACATCCAGCAAAACAGAGTGATCCGGAGTACGATTTTAGCTCCTGCAACTCGCGGTGAATGCACCCGGATAATACGGAGCTCCCTAGTCATTCGCCACTTTCTAATAACTGAGATCAAGCGTGCCACATCAATGGGTTCCAACACGACGCGATATTATGCCACAGTTGGGGATGCTGCAGCTTACTTCAAGAACGCGGGTATGGCTGCATTCTTCTTAACTCTGCGGTTTGGAATTGGGACCAAGTACTCCACACTTGCAGTTTCAGCACTGTCCGCC
GTAAAAACAACTCAAAAAAGAAGAAAAGAAACGACGGTTTCTCTTTCTTTAACAAGCCGAATAATAGTTGTTCTTCAGCGGGCGACCAATAGTTTTACGTTCATGGAACCTAAAACGCAAGTGAATTATGCTGAAGTTGTGGGCGGTAGATATAACCGCCCAGCGGAGGTTAGAGCCATGAGATTCTTGGCTTCTAACCTCTACGGCGCCGGCATCGTTTTCGATGCCACTGAGGGGGGGGCGAAGTGCTTCACTTCTCCTCCTCCTCACCCCGCCTCTCTCAGATTTTGTTCTGTAAGAGGCATGCCCGCTCTCGCAGTTTGCCAGACGCAAGGATGGTGGGCTAGCTTTGTCCTGAAAAGTTTACCTTTTCCGGCTCGCTGGCTTATTTTCCAGTTTCTAAATTACTGTTGGGAGTGGGTTGAGCTCCAGGATAGGAGTGCGGTTTTTACTGCTACTACTTGGACGCTCTTGCCAATGGCCAAAAGGTTTATGGGCCCCGGGTTAGAATACCCGGAAATAGGGGAGGATTGGTTCGATAGAATCATTGACTCCCCTAGATACCGCGGATGGGAAGTAGTTCCTCAGGTGTCTTACCTTTATCAGAATGTCGGTAATTGTTGCCTCAGTTACTCAGCTCACGAGAAGATCGTGGCTTTTGTGACTGAACTCTATTGCCGATTTTCTACTTATGGTATTTACCTGAGTGCGCGTACTTTGCGGCAGTTATCACATGTGCATCATATTAAGTACATGGTGATGTTACAGCTGGTCCGTTCGGTACCAGTCGCACGTGCATTGAGCACGGGCGACGCTTGGGACCTCTCGCTGGTATTCGCACGATTTCTCGAATGGGAGAGAAGGTGGTCGTTATCTTTATTGGATTTAATTGCACCTTACCTTAATTTCGCCTGGAGAGATTGTGTGAGCCCAACGCTTGTGAAGACAGACGTCAGTCTTGGCATGAGCTGTAGTAAGGGGACATTAGTGACTTTTCCTT
GTTGACTTGGCCTATGACGATTACGACGGAATTTTTGATTGTGAATACGCTTACAAGGCGTGGCGTGACGACTGTTTCCGCACCGCCGAACGTGGTCGTGGCCCTGTGCTTCATGAAGATATGACCATTGCCAGTATCGGCAAAGACGGCAAACCGATTTACACCAAAGAGCAATACTCGATTGGTTCGCGTACCTCGCGCATTTACTGGCGTATCTACAACAAGGCTCTTGAGCAGAAACTCGCAAACACGGGTCTTGTCTGGTATCGCTCTGAAGTCGAGCTGAAAAAATGGAATGTTGATGTGTTGCTGAATCCAGCTGGCGCGTATGCCGCGCTCAATGATTTCGCAGCCTCGATTTCTACCGCTAAGAAATTCAATACCAAACCTGTCCCGACGAAACGCGCAGCGTTAGACCTGCTGGCCTCTGCGCATTGGATGCGTCGTCAGTACGGGAAAATCCTTAATTCACTTATCGAATTCCATGAGGGCGACATTGAAACCGTGGTCGGTTCCCTTGTCCGTGATGGAACGAAATTCACCTTCCCCGATACCTACGGCAAGTTGGTGACTCACATATTGGAGACTTAACAAATGGCTAAATCCGTTTTTGTACTTGGCATGGATATCACTTGGAACTCAGCACGTGGCGACAGTGCTCAACTGAACGTGTCACGTCCTCTACGTGAAATCAACTCAGAGAAATTCAAACGCCGCACTATCGGTGAATCGGGTGATGTGAATCCCCAATGGGATCAACCTTTAATGATTGACCATGAATATGCCCTGCTTCTTGAGCGCACTGGTGCTCTCGTTCCTCGCCGCGAATACCAATTGCGCTTGGAGATTAACCCAGAAGACCCATTGGCAGGCGCTATCGTGACTGAGCTTATTCCAGTCGACCAAGAAATTAAGAAGCACTTCGAAGCTTCAATGAAACCCGTTCAAGGCTAAAAAATGTCTGTATGCGTCACCGTCGTTAACCAGTATGGCAATTTGA
ACGTAGTCAAAATGTCCGTTGATGACATTACATGGTTTATTTGTCTTCAGAAAAATGGTAACAGACATCATGAGTGTCATTCGGATCAAAACAAATGCTACCGTTGCTGCCGTGCTTCCAGCTAGCGAAGATCAGGCCGATTATCCTTCCACCTTTTTTGAAGGGGGGAATGAGATTAGATTGTATGTTAACAAGGAGGAAAAATTGGATGTTTTAAGGCAATATGTCTATATGGGACTGGTGGAGAAAAACTGTAAGATACAGCATGTGAATGCTTATCTCTATGCAGTGCTGAAAGGAGAAAGGGAGCTGCTAGAGGCGGACTGGGATAGCTTCGGACACAAGATTGGGATTCAGGGAGAGAAGATCGGGCCTTTTAACCTGGTGCGAGTGGAAGACATCCCCGACGGGCTACCAGATGGGAAACTGAACGCTGAGGTGAGTGCTGAGGATGATGCATGGCTGCCTCTCTTCTTGCTAGGTCTCTACAGAGTGGGAAGGGCAAGTGAGACTACATACCGGACTTTGCTGATGGAATCCCTGATAAAACAGTGTAAAGCAATAAAATCCGACTGGGTCTCCCCTGTGACGGCAACTCACAAATATTTCGATGTATGGGGCAATGATGGGAATTACCTGAAGATTGTAGCCTGTGTGGACATGTTTTACAACCATTTCAAAAAGAGCATTAAAGCAACATTCCGGTGGGGAACAATTGTGTCACGGTTCAAAGACTGTGCAGCACTCGCCACCCTGGGACATGTTGTTAAAATCACCGGTTTGACAATTGAAGAAGTGTTTACATGGGTACTACAGACTGAAGTCGCTGAAGAGTTGGTTAAAATGATGAAGCCTGGACAGGAGATAGATAACAGCGCGTCTTACATGCCATACCTGATTGATATGGGGATCTCTGCCAAATCACCATACTCAACAATAAAGAATCCGTCTTTCCACTTCTGGGGGCAGCTTGTTGCTGCATTATGCCGCTCCAAGAGAG
TGGTATCAGAGCAAGGTTAAACATGGTCATGTCCGGCTAAAAACCTAGTGTTAGGTTCGGGGAAAGAGGTCTACTGTGTGTTTCAAATATCCATTTGTTATTATCCAAACAGTGTCTGTTCCTTGTGTTTAGGATGGAAACCTGAGGTTGCGAACTACGTGTTCAAAGGAGTGATCATTTCAAAAGGAATGTCATTCTAACTATCGTATGCTCTAGACTTGCCCTGTTATAGCAACAGAGGATCCTGTCTATCAGAAAATAGTTTGAACAATTCCGATGATCTCTCATACTTTAGGTATAACAACGCCACGTATAAGGAGCTAATTCTTTTGTAAAAGACGTAACCCAGAAGAGAGTACCCAGAGAGGGGAAGACTTGGGGAGAAGGTGAACAGAAGAGAGAGCTTACTGTACCTGGTACTGTTATAGGAAGATTTTGTTATGTCCAGTCGCTGGGAGAATAGTATACAAGAGTGGTATGAGAAGTCACACACAGCAAACCTTGAGTACCTTGACCTAGCATCTACTAGTAAAGTGACCAACAACCAGTTAGCACATAACCTTGCAGTAACCTTTGATAGAGTAAATTTAGGTAACCGAGTTTTTATTAAAAACCTGAAGCAGATTCAAGAGTCTATTCTTGAATTAAACACCCGTGTTGATACTATAGAAGTAGCTCTAAGGAGGTTAACCAAGACCTTCAGAGAAAGCAAACCACTTACCGAAAGTGAAGTCCGTAAGTTGGTTGAAGAAATTGCTCAACAACCTAAGATCGTCGAGAAACAAGCACTCGAGATCTCTCAACAACTTGAGCAGAAACTAGAGAAGGTGGAAAAGCTCTTGCACAAACTTGACCAGTGGGTTGGTCAATGACTGATAGCCCAGCCTATCAAGAAGCTTTAAAGGAAGCAGAAAAGGTTGACCCACCAGCAGTTGGGATAACAACCTCCACCGGAGTAACAGCGGTTCAAGGGTTTAAAACCGTTATTAAGCAGAACAAC
ACAAAGATTACCGAGGGGTGTCTTCAACAGTTCAGACGCTCAGGCCTTTAACGCTTTCAGCCTTCAAAGCTTAAGCTCACTGTTCCCGCGCTGTTTCGACGCTTCCAGCTCACAGCCCATAAAACCCCCTCCTCCCGCTCTAGCGATCAACTCGCGTGTTCGTTATTAACGCATGTTCATCGCCCAACCTTGCGGGCGAGTTCTTGTGTTCGACGTCGCCTCCCACACGCCATCGTTCTTCACTCGTTATAGTGTTGAACTCTCGCTCCGTGCTCTAGATCCACTCTTCACGCGAGCAGTAACAGATTTCCGATACACCCAAAATGAAATCGATTTATTTTGTGTGTCTCTTGGCTTTCTGTTGCCAATTCTCCTCACAGGAGAATCTTACTCTTGGCGCGGTCACCTTAACCTCCCCCTTTCTTACACCGAACTACTTGTTCGATGGGGGCTCGCAGTGGGGTACTTCCCTGCCTTCTCCGCTGATGGTGACATTCGACAGAACCCAGAACTCCGCATCGACCTGTCCACCATGTCAACCCGCTCTTTCTACGAGCAGTTCCTACTCAGATATAATACAAGTGGGTTGGCAAAAGCTATCGTTGGACAGCAAGAGTGCTTTCAAAGCGGCATGGAGTCTTTTAAAAGATTCCTGCACTACCGCCTCACGTGCTTTGAAAGCTGCCTTCCACGACCTCGTTGGGAAAGCCCTTTGGCTCCTGGTCCTTATCTGGACAGGGCTTTTGAGGCAACTCTTCTCGGCCGTATGGTCGGCCATAACCAACTACTCTTTACCGGTTTGTCTTCTGATATCACTAGGTATTATAACGAGTTGGTTGTGGAAGGCGTGCCGGTGGCTTTTTGGGACGCTGCCGGCATTACTTTGCATCACGCTGGTGAAGAATATTTTCCGAATTCTTACATTCAAAAGATTCTTCAATGAGAAAACTGTCTCAGGTTATGACAGTTATTCGATTCCCAGCACCCCTCCGAAGCGGAG
AGGCGTGGCGGGGGGACGACTGCGCGCGCCGGCGAATGAGCCGATGCGGCCAGGAAACGCCATGTCCTCCTGGCGGCAAGCTCTAAAAGCACAACCCCTGCTAAAAAGCAGGGGTTGTCATCGGACTGAAACACACCCTGGCGCGTTTTTTTGCCTGTGGCTTTGCTGGGCGTACGTGTCGTGCCTGAGAGGAAAAATCACGTCATGCAGAATGAAGTAGGCACCTACCAATATTCGCAGTCGGGTTTATTTTTTTTTCGCCAATACTAAGGCGTGGTTGTAGCCAAACAGTTCAGGAGCAATAACATAATAACTCCCAAGGTCAGATGGCGGTCGGCCCTTCAATCATAGGAATGACACCATGAACGATATCGACACGATCACCAATGCGTGGGGACGTTGGAAAACGGCTCAATACGGAACCACCTGCTGGTTCACTGAAAGTACCCAGTACGGGCGGAACAAGGACACTCGCAGCTATATGCAACATCAGACCAACGTTTCCGCGCCGAAGGACTTGGTTTACTCCAACTTTGTGCAGCAGGACGGCGGTAGCACCCTGTTGGGGCAGTACGACATGATCAACGAAGGCAGCCAAGTGATTGAACTTGCCGTCAACTTGCAACAAGGGTTAGTGGACACCTTCACCTGGAGCGTCACTGAGCAGTTGAAGGTCGGTGTGGAAGTCAAGGTGAAGGCGAACATTCCCCTAGTGGGCGGCGCTGAGATCACCAGTACGGTGGAATTGTCACTGTCCTCTACCCAAGGGGCGAGTACCAGCAAGTCTTCCAACTATGGCGCCTCTACCAAGGTGCTTATTTCCCCACATAGCCACGGCTGGGGAGAGGTTGCCTTGAGCTTTACTGAGCTGCGCACTCAGTGGGTCGGTAATGTCGGGCTTCAAGGATATGTGGCAATTTGGTTCAACAACAAAGTCGCATTGAACAACGATGGCGATTACCACTACCTGTGGTTCATTCCCGTGGAGCAGGTATTTTGG
ACGATAGGGACGATAGTTTGGCTTTTTCCCCTATCTTTTTTATCACTATATAGAGATCAAAAAGATAGGGAAAAAACGGGTTTTATCGTCCCTATCGTCCCAAACCGGAACGTGCTGAAAATTACACGTTAAGTTGTACTTATTTACGAGTTTGACTTTACCGGAGCGATGAACAATGCTCCGGTCAACGATGAAGGAAGGGCAAACCATGACCCAAAGCGGAATTGATTGGCGTGAGGTGCTGTTTGACCTGCGGCGCCTCGACCTGATGCCGAAAGACGTGGCGCGGGAACTGCGTGGCGTGATCAGCGAGGCCGCGGTGCGCGCGTACACCGAGGAAGTGCGCGAGCCGTCGCATGTGCGCGGTGAGCTGATCCTCGATCTCTGGTGCGAAAAGACGGGCAAGCGCCGCGAAGACGCGCCGCGCCGCCCGCTGTTGCTGCGCTCGAACCCTCTGGCGCGTGTGGTGCGGGCATGAGCAAGCTGACCGCAAAGCAGCAGCTGTTCGTCGACGAGTATCTGGTCGATCTGAACGCGTCGGCCGCCGCGCGCCGCGCCGGATACAGCGCGAAGACCGCCGGCCAGATGGGCGATGAGAACCTCAAGAAACCGCAAATTGCTGCAAAGATCGAAGCCGCGATGAAAGCGCGCGGCGAGCGCACGCGCATGACCGCCGACCAGGTGCTGCTGCTCGCCGAGTCGATGCTGCTCGCCGACGTGAACCAGCTGATCTCGTACCAGCACCGGTGCTGCCGCCATTGCTGGGGTATCGGGCACGCGTATCAGTGGAAAAACGAGCGCGAGCTCGCGATCGCGATCAACAGCCATGCTCGCGCGATCGCGGCCGCGAAGAAAGCCAAGGTGCCCGTGGACGCGTGGCCCGCGCCGCCGGACGAGTCAGGCGGCCTCGGCTTCGATCCGCGTCGCGACCCGCATCGCGAGTGCCCCGAGTGCTTCGGCGAAGGCGTGCAGCACGAGGTGATCGCCGACACGCGCAAAT
CATCATCAATAATATACGGAACAAAAATGCGTGATGACGTAGACGGCGTACGTAAGGGGCGGAGCCGTGTGACCCTTGTACGGGCGCGTCGGGGTTTTCCCGGCGGGCGGGCGCGCCCCGTGGCGTGCGAGGCGGCCCGTTTCGGTTCCACCCACTGTTGGGTGGTTTCTGTTGAACTTTGGCTGGTATTTTCCACAATGGGTGTGATATTGGACCTTTACCTGGGAGAGTCTGTCAACAGGTGTGGTACAGACTTCACACCCAGTGACTCAATTTTACCACGGAACGGTTCAGGTGTACGCCTCAGACTCCATTGGTCGATTTTTCCACACTGTTCCGGGTTGTCCCTATTTATTCTGCGCGTCTGCCTAGAGTCGCCACTCTTGAGTCGAAGAGAGGTGAACGTTCTCATCCGCCATGAGACATCTTAGAGTTGCCTTCGACGAGAGCTTCTGGCAGATGGCCAATGAATGGGCACACAACAATGAGCCGGACACCGATGAGGGATTTGAGGAGCCTCCATGTTTACAGGACTTGATCGATCTTGACTTGTCTCAGAGTGCTGTGGACTTTTTCTTTCCTGATGCTGATTTGAACGAGGAAAATAATTCTCAGGATGTTGGACCAGTGGATCTGTTCTGCGATGAAATTCTTGACTCTCCTGACGACCAGCCTTTGGAGGAAAGCCATTTTGCTTCTCCACCGCTCGATTACCCTGAGGTGCCAGGTGTTAACTGTGCGGCATGCTCGTTTCACCGCGAAAACACTGGTCACGAGGACGCCGTGTGTGGGCTATGTTACATGAGAAAGACGGCTTTTGCTGTTTACGGTATGTGGTTAATATTTGCACAATCTTTCTTTTCGTGTTTTTACTCGCTGTATGCTTATGACTATTTCTATTTTAGAACCAGTTTCCCCAGCAACGCCAGAGGAGAATGATGAGCGTGAGGTCATTCCAGACGAAACTCCTAGAGGTCGCCACCTTGATAAGGTGAACTTG
GGGAAAAGCAGAGTGCTTTGGAGAGCTCGAAGGAAAGAGTCTCCGGGCCTCTCCTGCCTGCCTGAAAAGCTCAATAAAGGAGTTGGCTGATATCTGAGCTTGCCTGGTTATTATCGGGATTCGTTACTAATTCCGTGCAACACCGGAGCGGATCTCGCAGCTGGCGCCCAACGTGGGGCTCGACAAAGAATCAGAAGAAAAATGAGAGTTACGGGACCACGGACGCTGCTCCTGTGAGGACGGCGAGGAGAGTAACGGACACGGACAAAAAGTGAAAGAAAGCTTCGGGGACGCCTGAAGTAAGGTAAGAGAGACACCTACTGGGGAAGTAGGGAATAGCCCTTCAGTGAAAGAGAAAGTGTTGCTTGGGCACAGGAGGAGGGTTCGCGACCCCTTAAAAGACGGAGGGGCACGGGCGTCCTCCTGGGCCGAGGGGACACAAGAGCAACACTGGTAAGGAAGCCGCCGTGGTGAGGCTAGCTAGAGACATGGCGAAGCAAGGCTCAAAGGAGAAAAAGGGATACCCCGAGCTCAAGGAAGTAATTAAAGCAACTTGTAAAATAAGGGTAGGGCCCGGGAAGGAGACCTTGACAGAAGGGAATTGTCTATGGGCATTAAAAACTATAGACTTTATATTTGAGGATTTAAAAACAGAGCCGTGGACGATTACAAAAATGTATACAGTATGGGATAGATTAAAAGGGCTAACTCCGGAGGAAACAAGCAAAAGAGAATTCGCCTCCTTGCAAGCTACGTTGGCTTGCATAATGTGTAGTCAAATGGGCATGAAGCCCGAGACAGTGCAGGCAGCAAAGGGAATAATAAGTATGAAAGAAGGACTACACGAAAATAAGGAGGCCAAGGGGGAGAAGGTAGAGCAACTCTACCCCAACTTAGAGAAACATAGGGAAGTTTATCCTATTGTGAATTTGCAAGCAGGAGGGAGAAGTTGGAAGGCGGTAGAGTCAGTAGTCTTCCAGCAACTGCAAACAGTGGCAAT
TACCGGATGGCCGCGCGAATTTTTGGCCCTCCACGTGTCCAGATGAGCGCCTGCTTATTGGTGATCCCCCCCTCTCTGGAATTGGTCCCCCCCACTTTTGACCACTTTTGACCAATATTTGAATTAAATGCGCTCCCCCAGTCCGTACAGTACACGTGGCGCAATCTGGTCCATGCATTAAAGCTTAGTCATTCACTAGGAAAAAGTTTGTATATCCCCCCCCCCAACTTTGAATTTGTCCAGGTTTAGTCCCTCACATTATTTATATATACGTGGACCAGTCATAACCCATATGTGAAGGCTATTTACTATTATTCAAAATTCAAGTTGCTCTATTTAAAGGACGTTGTTGTCATTTTGGAGTAGTATCCGATATCTTAATATGTATCCAGTTAGATATAAACCTGATGCTAATAATTATAAGAGGAGATATTATTCACGTTCTAATGTGTTTAAGAGATCATCTGGTGTTAAACGTGCAGATGGGAAACGTAGAGCTACCCAACAAAATAAGTCTCATGAAGAGCCCAAGATGTCAGCCCAACGTATTCATGAGAATCAATATGGACCTGAATTTGTAATGACTCATATATATCTGCTATTTCCACATATATTAACTACCCCCATTTGGGTAAGATTGAACCTAACCCGAAGCAGGTCGTATATTAAGTTGAAACGACTCAGGTTTAAGGGAACTGTTAAGATTGAACGAGTACATGCTGATGTTGCCATGGATGGTTTACCCCCTAAGATTGAAGGTGTTTTTTCACTTGTTATTGTGGTGGATCGTAAACCTCATTTGAGTCCTTCAGGATCTCTGCTCACATTTGATGAGTTATTTGGTGCAAGGATTAATAGTCATGGTAATTTAGCGATAGCTTCCTCCTTCAAAGACAGATTCTACATTCGTCATGTGTTGAAGCGTGTTTTATCTGTGGAGAAGGATAGTACAATGGTCGACCTTGAAGGATCAACGTCACTCTCTAATAGGCGTTATAAT
CTCATGTCATTAATAAGACCATGCAGAAAATGCAAATGAGGCGAAGTGACGTAAAAAAGGGGGCGTGGCCATATGCAAATTAAGAAAAATGGCAGAAAATTAGTCCTTTTAAGAGCTTTATTGGAATTTTATATAAAATTTATGAGACACTTCTGTTTTTTCTATCAAGTTTTAATATTATTGTCATCATGTAAGTTTTTGTAAGTTACAAGCTGATTTTAAACTCCGAGTATTTTTCTTTTTTCTTGTTTTAGCGATCGCGTAGGAAAACTGCATGCAGCAGCGCGGCGAGGCTGGCGGTGAACGTATTTCCTCCGAGTTGTCGGTCTGCCGCCGCTGCGATTTCTTCGGCAGTGTGTGGAGGAATTGATGATTGAACGCGTTTTGCGAGTTCAACGAAACCTGGGTCGTATGTAATTTGAAGCACTTCTTGCCCTTTACCAAGTAAATACCCTAGCCCGTCAAATGTGTTTAAAATGATCCATCCTCCGGGTATAATACGTAAAATGGCGCGTATTATCTTGGATGTTAATCCCAAAGGACTTCCAAGCATTAAATCTATTACTGCTCCGACAGCCGTACCGAATAAACTTATAAGTACTACCTTTCTTGTACGTTCTGGTACTTTCATTAAAAAGTCAAGAACATCGTCTATGTTCCATTTGTGTTTGATGGCTCTGTCTTGATCGGCTTCTCCGTCGGAGCGTTTGACTATAGGTTCCTCATACAGGGGGGCATCATACCATTTTTCCTCTTCCTGCACAGCAGGTGGCGCTTTTGGTTTTGGCTTTGGCTCGGGCTTAGGCGTAATTGTTTGCGTTTGGGGTTGAACTATAGCTGTGACCGTGGGTTGGATTGATGGGTGGTAGACTGGGTTGGGTAGCTGCACTCCTCTCCATATGGCGTTCCTAGTTAGTTCTGCGTCTAGTGGGTGTTGACTTGGTGGGGCTTTCACATAAATTACCTTCGGTACTTGCCCTTTAGTTGTTCGCCTTGTATA
GGAAAACTAAACGAAACAAATCGACTCGGCCAACCCGTAACGTACTCAAATCTCCCACGAGCTAGACTACGTAATGGCTTTGATATCACAGGCCCTCGATAGATTCACAGACGTGTCCCTCAAGGCAGTGATCCAGGAGGAACAATTACAGAACCTCCGCACCACACTGCGCCAGGCGAACACCATCATGCCGTATGCTGCGTCCACATCAGCAGCAACCGCTCTTGAATCCCTAGGGATACTGACGAACCCATACTCAGTATCTCTCCACACCCATGCCGCCTGTAAAGCCATCGAAAACCAGTTGCTGGCAATCGTTGGCCGACTACTCCCGCAAAGTCCTGTCACCTTCTACTTCCTAAAGCGTTCCAAACTCAACGCTCTAGGTCGAAACCCTCGGCTCAAAGACGTCTTTAACAACGCCACCATTGAGCCCCGCGACTTTGCCCGCTACGAGCCAGATACCCTTCGGGAACACCTCGTAGCCCCGACCACGCCCATCGTATACATATCCGACACTCTCCACTTTTTACCGATGAGCTTCGTGGCCTCACTTTTCGCCCACAACCCGGTGGTACAAACCCTATACGCCACCGTGGTACTTCCTCCAGAGGCCCTGTACAAGCATCCAACGCAACTGCCGGACATATACTCTATCAATTATGATTACGGCGGCTTCCAGTACATCCCTGGAGCTCATGGTGGGGGAGCCTACCACCATGAATTCTCGACTTTAGATTGGCTCAAGGTCGGGCACATACTCAATAAAGGGAGTGGTGAGTATGTGACTTGTCAGATGATAGAGTCCCTTGGGGCCAATCATCTGATGGTTTTTAGGCGTGGGAAACTCCTCACTCCCAGGGTGAGGACATTCCGGAAAGACGAGTACGTGCTACTCCCCAAACTTTTCCACCCTAAGCAAGCCAACTCTTCCAAGCCCATAGCTATGACCTTCGCTATGCAATTACTTCTATACGTGAAGAGTATTAAAGAGGTCACC
GGCGTGGCGGGGAAAGCATTGCGCGCCAGCGGTGGTGCGTAATATTAAAAATTATCGTCTGAGCGCGTCGTGATGGCGCTTTCGTGGTCGCTGTCGGTTCGTTGATGATCGGGTGTGGTTGTGCGCGTGTGGCGCGTCTGAGGCGTGATGGTGGTGGGGTATGAAAAAGCCGCCAATACTGGCGGCTTGAGGGGGAATTATTCCGGGTTATCGAGGGTATACTCTTTGAACCTGATGACCTCCATGCCGAGCCAGTCGTTTACCTCCCTGAATCTGTCCTGTAGCGGCGACAGCTCGTTGCGCACAAATACCTTTGCCACCTTCTCAACGTCACCGAGTGAGCCGATATTCTCGGGCTTGCCGCCCATAAGCTGGAACGGCACGCGGTGAGCGTCCATCAGGTCGGCGGCACTGGCTTTCTTGATATTGAAAAAGTCATCCTTTGTGGCGACCTCGCTCAGTGGCACGATTTTTATGCCGTCCGGTTTCCCGTTCGGTGAGTAGAAAAACAGGTTTTTAAAGTTGCCGAGCCCTTTAGAATTACGCATTGCATCGCGCAGCGATTCGACGTCAGTCGCGCTTTGCGCCGGGTCAGTCACATACATGATGTAACCTGCGTGCGCGCCGTTCTGGTAATACTTGCGGCGGAACAGCGTCGCGGATTCATTCAGCCACGCAGAATTAAGCGCGCTGAGATATTCAGGCAGGCCGTAAATCTCCTGATTAATATCAGGCTCCAGCAGGTGGAACACGGTATCGGGTGCGAACTCATGCGGCTGAGTGAAGTTTTCCACAAACCAGAAAACCGAGTCATCGACCCCGCGCCGGGTGTATTTTGCCGGTGAAGTCAGCAGTTTGATTAACTGGCCGGTGACGCTGTGGCGCTGCTCAAGAAAGGCGTTACCGAATACCAGATAGTCGAGCGCAAAGCGGCTGAAATCCTGACGGGACAGCAGTGGGTGCGGAATGTAGGTGCTCGCGAGCACGTTGCGTTTAACGT
AATTCGGTTTTTTAAAATAATTATTCCCCTTGAATTTGCTAATAAGTATGATAGTCAATGGTTAAAGTTTGTGCGTGATTTAAAGAATGATGAAATTGTTAATAAAAAAGAATATTATTGGTCGGAAATCACAAAATTAAGTGTTAAAGAACGATTGGAGTTATTTGATATTGATATTTTGAAAAAGAATTTAAAACCTAAAAAAGAGAAAGGAAATGGTAAAGATGATTAATTTATTAGTTGAAAATAATAATAGTAATTGAGACAAGATTTTTAGTTTTGTTTTTGATATATTTTTGTTTATTTTTGATGTAATTTGAAATACAAAATTACCGATGACAAATACGTCAATTGCTTATTTTTTAATCTTTTTTATGGTTATTAAGTTATCGATTTATGCAATTCACGGGACATCAACACAATATAATAATTTAGGTTCAACAGTTAATAATGGTGTTTCACAAGTATATTCTTCAACAGTTCGCGGTGTTTCTGATACTAAACAAGGTATGCAAAAACATATTAAAGAGCGTAAACAATTTAAAATTAATCGTAATAAAAAACAATTATCAAGTTTAGCAAAACAAGCAAAAACAAGAGAACAAGGATATAGGAGAGTGCATAAGTAATGATTAAATTAGTTTTATTGGTGGCGGCGATTGCGATATTTGGAACTGGTTTTATTACTGTTATTATTAATCAATTTACATCAGCAAAAAATATTATTATGGATTTATATAATTCTGATACTTGGTTGATTTGATTATTTGGTAGAATGGCAGTTTTGTTTAGTCATCCGTTAATGTTAACGATATCAAGTTTATATATTGTTGGGTTTATTGTTTCAAAAACATTGTATAGTTAGGAGTTGAGTTTATGAAAAAATCGTTATCTTTATTTGCCATATTTATTTTAACTTTTTTGGGTTTGGTTATTCCATTTATTACTTTAACGGCGTTTAGACCCTTAAATGAGGAGCAATATACGCTTAAACAAGAAA
CATACCCACTTACGTGTTTATACTAAATTGAATGAACAAGCTTTGGACAAAGCTCGCAGATTGCTTTGGTGGCATTACAATTGCCTCCTCTGGGGAGAAGCCACTGTTACAAATTATATTTCTCGCCTCCGTACTTGGCTTTCTACTCCCGAAAAATATCGAGGCAAGGATGCCCCAACCATTGAAGCAATCACTAGACCAATCCAGGTGGCTCAAGGAGGCAGAAATCAAACTAAGGGAACTAGAAAACCTCGTGGACTCGAACCTAGAAGACGAAAGGTTAAAACCACAGTTGTCTATGGGAGAAGACGTTCTAAGTCCCGAGGCAGGAGATCCTCTCCATCCCAACGTGCGGGCTCCCCTCTCCCACGTAATCGGGGAAACCAGACACGATCCCCCTCACCTAGGGAATAGGGACCCTGCACGGCATAAACTGGGAAAATTAACTGGGTTGTATCAAATGAAGGGCTGTGAGTTTAACCCACACTGGAAGATACCAGACATTTCGGCTACAAACTTCTCTCAGGAGATAATTAACGAGTGCCCTTCCCGAAATTGGAAATATCTGACTCCAGCCAAGTTTTGGCCCAAGAGCATTTCCTATCTTCCAGTCCATTCAGGGGTTAAACCCAAGTACCCAGAATTCCAGCAAAATCATGAGTCACTGGTAAATGATTATCTCAATAAGCTCTTTGAAGCAGGAATCCTCTATAAGCGAGTTTCTAAACATTTGGTCACATTCAAGGGCCCGTATTTCACTTGGGAACAAAAGCACCTTGTCCCGCAACAACATGGGGCATACTCAAGCAAAATCAACGACAGACAGGAGAGTAGAAGGAGGAGAATTATTACTGCAACATCTAGCAGGAAGAATGATTCCTCCCGAATTTTCGGGGCCCATAACAACGGCAGGAAAATTTCCTACCATTCAACACGTGATGGATCACATCGACTCAGTGGAAGAACTTCGGACCCTACAAGCAGGGGGGCACTGGCCGGA
GATCAAAATACTTGGGGAACGGTTAGGGAGTAAACTTCGCGATAATTTTAAAAATTCATGTATAACCCCCCTCTTATAACCATTTTAAGGCAGGTGATGAAATGGAGATTATAGTCGATGAAAATTTAGTGCTTAAAGAAAAAGAAAGGCTACAAGTATTATATAAAGACATACCTAGCAATAAATTAAAAGTAGTTGATGGTTTAATTATTCAAGCAGCAAGGCTACGTGTAATGCTTGATTACATGTGGGAAGACATAAAAGAAAAAGGTGATTATGATTTATTTACTCAATCTGAAAAGGCGCCACCATATGAAAGGGAAAGACCAGTAGCCAAACTATTTAATGCTAGAGATGCTGCATATCAAAAAATAATCAAACAATTATCGGATTTATTGCCCGAAGAGAAAGAAGACACAGAAACGCCATCTGATGATTACCTATGATTAGTAATAAATACGTTGATGAATATATAAATTTGTGGAAACAAGGAAAGATAATTTTAAATAAAGAAAGAATTGATCTCTTTAATTATCTACAAAAACATATATATTCACGAGATGATGTATATTTTGATGAACAGAAAATCGAGGATTGTATCAAATTTATTGAAAAATGGTATTTTCCAACATTACCATTTCAAAGGTTTATCATAGCTAATATATTTCTTATAGATAAAAATACAGATGAAGCTTTCTTTACAGAATTTGCTATTTTCATGGGACGTGGAGGCGGGAAAAACGGTCTAATAAGTGCTATTAGTGATTTTCTTTCTACGCCCTTACACGGAGTTAAAGAATATCACATCTCCATTGTTGCTAATAGTGAAGATCAAGCAAAAACATCGTTTGATGAAATCAGAACCGTTTTAATGGATAACAAACGAAATAAGACGGGTAAAACGCCAAAAGCTCCTTATGAAGTTAGTAAAGCAAAAATAATAAACCGTGCAACTAAATCGGTTATTCGATATAACACATCAAACACAAAAACCAAAGAC
ACCGGATGGCCGCGTCCCCCTCTTTATGGTGGCCCCCCCCACGTTGGGATGTCCCCCTCTCACAACGCGCACTAGGAGGTTCAACATGTTAGTGGCCCCACGATGTTGTTTATAACGTCTATAACGTTTGAGACTCGAAGCATGTGATGCCACGTATGCGTTATTTGTACTTCGTCTCGAAGTTATGAGTGAGGGCCCTATGTGTGGATATCTAACCGCATATTGTGCGAATGGATTAAACGTGGCAAGATCATGCCGTTTATTGGGAACTATATTATTATGCTGTGGTCTATATATATGGGTATGTCGTGTATTGAGATCTGCACATGGTTGTTTCAGGATGAGAAGAGGTGCTTATACCCCCCGTTCTACGCCATTCCCTCGTGACCGGAGATCGTATAATGCCGGTAAGGGTAGATCCTTTCGTTCGTACCGTCGTCGTGGACCTGTTCGTCCATTAGCTCGTCGGAACCTGTTTGGTGATGACCATGCACGTGCATTCACGTATAAGACCTTATCGGAGGATCAATTTGGACCGGACTTTACCATACATAATAATAATTATAAGTCATCTTATATATCTATGCCTGCCAAAACACGTGCCCTTAGCGATAACAGGGTAGGTGATTATATCAAACTTGTAAATATATCATTTACAGGTACAGTGTGTATAAAAAACAGCCAGATGGAGTCTGACGGAAGCCCAATGTTGGGCCTGCATGGGCTGTTTACTTGTGTATTGGTCCGGGATAAGACCCCTCGTATATATTCTGCCACTGAGCCTTTGATACCTTTCCCACAGTTGTTTGGGTCCATAAACGCGAGCTATGCGGATTTGTCTATACAAGACCCATATAAGGATCGATTCACAGTTATCCGTCAGGTGTCTTACCCAGTTAATACGGAGAAGGGTGATCATATGTGTCGTTTCAAAGGCACTCGTCGTTTTGTTGGTAGATACCCTATCTGGACTAGTTTTAAAGATGATGGTGGCAGTGGA
CTTAAAGAATTTTTCTATCTATAGATAGAGAATTTTCTTATTTAGACTTTGTGTCTACTCTTCTCAACTAAACGAAATTTTTCTAGTGCTGTCATTTGTTATGGCAGTCCTAGTGTAATTGAAATTTCGTCAAGTTTGTAAACTGGTTAGGCAAGTGTTGTATTTTCTGTGTCTAAGCACTGGTGATTCTGTTCACTAGTGCATACATTGATATTTAAGTGGTGTTCCGTCACTGCTTATTGTGGAAGCAACGTTCTGTCGTTGTGGAAACCAATAACTGCTAACCATGTTTTACAATCAAGTGACACTTGCTGTTGCAAGTGATTCGGAAATTTCAGGTTTTGGTTTTGCCATTCCTTCTGTAGCCGTTCGCACCTATAGCGAAGCCGCTGCACAAGGTTTTCAGGCATGCCGTTTTGTTGCTTTTGGCTTACAGGATTGTGTAACCGGTATTAATGATGATGATTATGTCATTGCATTGACTGGTACTAATCAGCTCTGTGCCAAAATTTTACCTTTTTCTGATAGACCCCTTAATTTGCGAGGTTGGCTCATTTTTTCTAACAGCAATTATGTTCTTCAGGACTTTGATGTTGTTTTTGGCCATGGTGCAGGAAGTGTGGTTTTTGTGGATAAGTACATGTGTGGTTTTGATGGTAAACCTGTGTTACCTAAAAACATGTGGGAATTTAGGGATTACTTTAATAATAATACTGATAGTATTGTTATTGGTGGTGTCACTTATCAACTAGCATGGGATGTTATACGTAAAGACCTTTCTTATGAACAGCAAAATGTTTTAGCCATTGAGAGCATTCATTACCTTGGTACTACAGGTCATACTTTGAAGTCTGGTTGCAAACTTACTAATGCTAAGCCGCCTAAATATTCTTCTAAGGTTGTTTTGAGTGGTGAATGGAATGCTGTGTATAGGGCGTTTGGTTCACCATTTATTACAAATGGTATGTCATTGCTAGATATAATTGTTAAACCAGTTTTC
TGCTGTGGGGAGGTGACTGTTTTGACACATGCCAAAAGAGGGCGGGATAGGCTAGAGCCCCTATAGCACTAGGACTCCAGCCAGACAGGCAGTGTGAGGGCGTTTGGAAAATATCGATCAGGATTGAGCAAGGACTGCAAAATATTGATCGTTAATTGGCACAGAATGAGCGCTAAACCATCCAGCGGCTAGCCCATACAACCCTTCCGATGATCTCCAGGTCCGACAGCTTTGCCTTTGGGACAATCATTTCGGTATAGGCCTTGTTTTCGCTGATGATCGACACCGACCCGTCAAAGCGCCTTTGCAGGCGCTTTGCATAGAGATGGTCATCCAGGCGAACGACGTAGACTGCCGCGTCTTGGACCGTTGACTTGGTGTGATCCACAAGCACTGTATCGCCATCGCACAGCAGAGGCTCCATAGAGTCACCGCCAATGCGGATCGCTGAGATACTGGAGGGGTCCAAGCCCTTTTTTCGCAGGCTGTACCGGGTGAATGCCAGATTCACAAGCACGGTGGCGCCGTCGGTCCAGGAACCGTGCCCTGCGCTCACCTGGCCGTCATAGAGGGGTATGTATACATACTCGCCCTCAATGCTCTTCGCGCCTTCGACAGGCTTCGCAGCCACCTCTTCCCCATTGATAAGCCAATCCAGACTCACACGACCAGCCTTGGCTATGGCCGAAAGGAGTTCAGGAGCGGCGGCGTTGATCCCCTTGATATATCTGTAAAGCTGGGTCTCGTGGATGCCGACCTGCTTCGCCAATGCTCGCCGGCTATCAAGCAGCCTAGCCACCTCCGCGATGCGCGTTCCGACCTCCTGCGTGAAAGTCGGAACAGCTGACTTATCTGATTGATCTTGTTCCGCCTTTCCGTAAGTGTCTGATTTCACGATAAAAAAGCCGATTCCATTTGATTGATGTGTAAATCAAAAGGCGGAACTTTACTGTTCCGTCTTGATCAGCCAATCAGATGTGTTATGTTTATCCCCAACAGG
GGCTTAAAAAGATCAGTTGAGGACAAATCGTTCAAGATGATAAGCAGAAACAGGCGCAGAAATAATCAACAAAAAAACATAGAAAAAGAGAAACAATTAGAGACTATAATTAACAAAGAAGTTAAGGAAAACAAAGATTCTATGAAAGAAGATAAGCTAGTAGTTACAGAAGAAAGCAATGGAGACGTCACAACTGCTAAAGAACAATCGAATAATATTAATTTACAAAAGAATGATTTGGTTAAAGAAGTCATGAATATACAGAATCAAACATTAAATACAGTAGTTACTGAGAATAAAGTTGAAATAGAAGAAATAGTTAAAAAATACATTCCATCATATAATACTGATAGCCTCATTGTTAAAAAGTTAACTGAAATCCAGGAATCAAGTGCTAAAACATATAATACATTGTTTAGATTATTTACTCCAGTTAAAAGTTATTTATATGATATAAATGGTGAGAAAAAATTATCGACTAGATGGTATTGGAAATTGCTCAAAGATGATTTACCTGCTGGTGATTACTCAGTTAGACAATTCTTCCTGTCACTATATTTAAATGTTTTAGAGGAAATGCCCGATTACATAATGCTTCGTGATATGGCAGTGGATAACCCATATTCAGCAGAAGCAGGTAAAATCGTAGATGGAAAGTCTAAAGAAATTTTGATTGAACTATATCAAGACCAGATGACAGAAGGATATATTAGAAGATATATGTCTGAATTAAGACATAAAATATCTGGAGAGACAAATACTGCAAAATACCCAGCTATTCTACATCCCGTGGATAATGAACTTAATCAATACTTTCTTGAGCATCAGTTAATTCAACCATTAACTACAAGGAACATTGCAGAATTGATTCCAACTCAATTATATCATGATCCAAATTACGTTTTTAATATTGATGCAGCCTTTTTAACAAATTCAAGATTTGTTCCACCATACTTAACACAGGATAGGATTGGATTACATGATGGATTTGAATCAATAT
TAATATTACCGGAAGGCCGCGCAAATTTTTCCTCTCCCCACAGTCGTTGATTTGTTCTAAAGGCGCGCACGATTGCATGTTTTCGCAACACGTGTCCTCTTATGATTACTTTATGAAAATAAAGTTAGCTGTGTTCTGAAATTTCGCACATGGTGGTCCCCCAGATACTAGATAGAAATATCTAGTTATATCGCTCTTTGTTCCCAATTTATCTGATATGGTTCGTATTTTGCACGGCTGAGATCAAAATAGGAATGATAAGAAAAAGTCTGTCATACATTTCCGACTAATTTTGAACGACTGAGATCAAAATAGGAATTCCATCAAATTTAACCCATTCAATTATCCCACTATACATATAACTCCATTTAACATGTTCTATTTTAATGTTTGCTATATTATTCTAATTGGAATAATATTTCTATATATTGTACTATGTGGCATATTGGTTGCCACATTTAAATCTTAACATCCAAATGCCTTTTCACTCCCCCTATTCTATGTCCAAACGTTTTTCGTTTGCAGGGAACAGACCTCACAACCCGGTCAAGAGATGGAGATCATGGAAACCACGGAAATTCCATGGATTGAATCGGTATCGTAATATCTGTTCCGCCGGCAGAACACCAACAGAACTGTTTGGGGATCAGATCTCCAAACAATATACGCGTAAGGAAATTTCTGAAACTCAGCAGGGTTCCGAATATGTTCTTCATAACAACCGTTACATTACTTCCTATGTGACATATCCTGCTAAGACAAGAACCGGAACGAACAACCGAGTTCGTTCTTATATCAAGCTTACGGGACTTAGCTTATCTGGAACATTTGGCATACGAACTTCGGACGTGATGCGCGATGTCGATCAAACTGGTGGATTATATGGCGTGATGTCTGTGGTTATAGTCCGAGATAAATCACCGAAGATTTATTCTACAGCACAACCACTCATGCCGTTTGTGGATTTATTTGGTTCTGTTAATGCATGTCGTGGGATTCT
GGAAATACACATCTCCAGTCAGCTCCTTTACGCAACTGACTTTTATTTATCCATCATCTGTTTGTTTGCCCCCGGTATATCCCATGGCATTCCAAGACGCTTTCAACAACCTATCCAGCACCGTCCACCGCGACACGGTTGCCGCACCTCTCTTAGAGAGCATTGCCCAACCTCTCCGCGACTCTCTTGAATTATATCCCTGGGCGATCAACGCCGAGAAACTTGACCTGCTGAAGAAATTTGGCATTTCTGTCTCCGGCCTGGGTCATCAAGCCCACCCTCATCCGTTCCACAAGATCATCGAAACACATCTCCTTTTCCAACATTGGAGCCACAACTGTCGAGAGGACTCTACAGTGCTTTTCATGAAGCCCGAAAAATTCCAAAAACTCGCCTCTTTCAACCCTCACTTCAAGCATCTTCTCAACTACCGCCTTCACGCCAAGGACACAACCCGCTTTCCAGAAACCGCGTGCAGTCTCCCCACCACTTCCACCGTGTTCATGCATGACGCCTTGACGTACTACAAACCTTCCCAGATCATGGATCTGTTCCTCCGCATTCCAAACCTCAACAGCCTCTACGCTTCCGTGGTGGTTCCCGCGGAGAGCTCATTCACCGACCATTCCTTATACCCCGAGGTCTACCAGTATAAGACTATCAGGAGCCATCTCCACTACGTCCCTGAGTCCAATCACTCCTCGGCTTACAATCAACCTGCCGACGCCCTTCTCTGGCTCGAGCTTTCGACCATCCAGGGGCCCTCCTTCTCCCTCACCGTCACCAGGCTCGACTCTTGGGGCCCGTGTCACTCGCTCCTGATCCAACGCGGAATACCACCAGCCCACGTTGTCAATGACTTCGTCAGCTTCGACGTGCCAGCCGCCGTTCTTCTCCCCGAGGCCACCAGCATTCGTCAACCCACCCGTCATCGCCTAGTGCCTCAATCTGTGTACAACGCTCTGTTTACTTACACTCGAGCCGTTCGGACTCTGCGCAT
GGTCGGTTATGCGGCCGAGCCATCCTGTACGGGTTTCCAAGCCGATCAGAAGCACGGGCCGACGCTAGAGCGCCTCGCCCAGGCGCTGTGAGCCACCAGGAGCCACGAACTCGCGACCCACGGGGAGTTATACCCCCGGAATCGGCTACGGGCCATACAGGCCCGGTATCTGTCAAGGTGATCTACGCCACTCCGTGGGGTGGCTGTCAAACGCAGACTCCTTCCCTATTAATGAGGGGCTGAAGGCCCCTCCTAAGAGCCGCTTCAGGCGGCTCGCTAAGAGCGCCTTTCGGGCGCTCCTGAGTAATAACCGGCCCAACAAGGGCCGGGGAATTGATCCGGCAACCGCCGGATCTAGCGCCGCGCCTGAAGCGCGGCTTATTGAAGGGGTGACGCAACCGTGTACGGCACTCGTTCGAGTGCGTACTGGAGCACTCAACCGGGGAAGTTCGACGTTCTCAACCTTCGGATGACGTTCCCAAGCTCATCCGCGTACGAGATCCCCGATCTGCGGCCGACAACCTACGTTCCGGCCAACCTCGCGGCCTGGAACATGCCGCGACATCGCGAATACGCCGCCGTTTCGGGCGGCGCACTGCACTTCTTCCTTGACGACTACCGATTCGAGACCGTCTGGTCGAGCCCGGAGCGCCTTCTCCCCCGCGTGCAAGCGGTTGGAGCTGCTCTGACGCCCGATTTCAGCCTCTGGCGGGACATGCCACGGGCCGCAGCGGTCTGGAACGTCTACCGCAGCCGCTGGTGCGGCGCGTACTGGCAGTCGCAAGGGATCGAGGTGCTCCCAACCGCGTGCTGGGCGACCCCAGACACGTTCGACTTCTGCTTCGACGGGATCCCGGAGGGGGCCACGGTCGCGATCAGCTCGATGGGCATCCGCTCCTCGAAGGTCGACCAGGCGCTTTTCCGCGCTGGCCTCCAGGAACTCCTCGATCGCAAGCAACCGCGACTGCTGCTGGCCTACGGCCGGCTGCGGTACTGCGAC
AGAATCATTCCGTCTCTAGATGAAGACTAATAAACGATGTGTCCGAAAAAACGATAAAAACGCTTAAAGATGATGAATCAATCAAGAAAAACAAACCAAACGCAGGAAGTGCAACACCAGAAGAGGCAAATACAAGCGGAAGCAATGTACCAGCTGGAACAGTCCAAGATAGCGCAGAATCTGAAGCGAAACTTGTTGTTGCGGCAGCTAAGCCAGTTAGCGAAGGAGCGTCAGCGACAAGCGGCAATGATAATGCGAAAATGAGTAATACTATAACGTATGCGACAGAGAGTAGCGGCGATATCCAATCAATATCTACTATAAGTGACATCCGCAAGATGACTTTTAATGAGCAATTCGATAGCGGTCAAACTGAAATGGTTTTTAGACAAATATTCCAAACCCTAGACTTGAATGCGATTAGAAAGCAAAACTATGCGCCTTTTGTTTATACAGATTCGCCGAAAGGATATCTAACATACAAAGTTTTCATACTTCCAAAATATGCTGATAACACACGCGCGCTAACCGATCCAATCACAGACGCAATAGTATCTGAGACCTTAAATACTTTTAAGTACGGTACCGTCTCTGCTGATATCATTTACAATCAGGAGTTATTCGAAAAGGAATTTGGTTTGTCTTTTAAGCACGATGTACCAGTAGCTGAAGGAGTGTTGACGCCCATGTCGACAGTGTCAGTTCCAAACCATGTTTATGAGATGTTTATGGGTAAGATCATGACATTATTTCATGTTATGGAAGATACGCGCATTGCGATAGCGCAGCCTAAAGCAGAGGTTAATGGTGCTATATCGCCAAGCATTTCTGCACAAATACAGAAGAAGTTCAATGATCCACCAGGCGTCAATCCAGCATTAATGGTCGCAAGTACCAAATTACCGTGGTTAGTGAGAGATCTAGCGGAAATGATGGCGCGAGGCGAATTCAAATATCAATTGGGAGTGATAAATGAGGATAAGGATGAGGTATTGCTTGT
GTATTACTGTTTTGTATCCGAAACAGAACCTCCAGAAATGGATTCCTTATCTTTACCCACCGTGTGTGACGTTGTTGTTCCGGCTTTGAACGTTGACAATCTCATTCGAGATTATGTCAGTAATGTGAGAGCCGATGATAGCAACAACGTCAGCCGCTTCCTTGGTGAAGTAGCCCTGAAAGAAATTAAATCTCAGGTAGACACCAGTAATGGTGATTTCCAGAAGTTGAACGTCGGTTTTCGTTTGACTCCTGATGAGAAAAATGCACTGAAAGCGAATTTTCCCGGTCTCGAAATTGCGTTTAGAGACTCGTGTCATTCGTCACACAGTTTTGCCGCAGCTCATAGAGTCTGTGAGACCCTAAATATATACAATCGGTTTAAAACAAAAACCGAGCGCATTATCGATCTTGGCGGTAACTATGTTACACACGCCAAACAAGGTCGTTCTAATGTGCATTCCTGCTGTCCCATCCTTGATGTTAGGGACGGTGCTAGGCATACCGATCGGTATATATCTTTAGCTGCCTCTGTTGAGAATCGCCACAGAGAGTTACCAGTTGATTTCTGTTGCCATAAGTTTGAGGAGTGTGATGTTAAGGCACCTTTTGCCATGGCTATCCATTCCATCAGTGACATTCCCATCTCAACGGTCGCGACACATTGCGTTAGGCGTGGTGTGCGGAAACTTATTGCGTCCGTTATGATGGATCCACTTATGATGCTTTATGACAAGGGTCATATACCTTTACTCAATGTTGATTGGGAAAAAGAGGACGTTGAAGAAACGGGAAAAACACTCATTCATTTCCATTTTGTTGACGCTCCCGGGTTGAGCTATTCACACGATTTTGATACACTGTCCCAATACATGATTACAAACCAGGTTATTGTTAATAATTCCTACTCTTTTAGGGTAGAGAGGACAGCCTGTTTATCAGGTGTGTATATCGTGGAGATGACTTTGTCTATGACAGACGGTCATTCTTTAGCTTACCTG
TGAATGAAAAGCGCGAGCGCGGCGTCGTGTCGACCGCTTTTCTGATCCTGCTGGTTGCTGGACCAATACCCATCAGTAGCAGGCAGGGGGAGTGCCTCGAGTCACAGTTAACGTCGGCTGTGTCACGACGGTCAGCTCCTAGTAAATTGCATAGGAGTTCACCCTGTGTATTCGCCCTGCGGGGTGGTACACTGGAACCACGGTCCCTTAGCCCAGGGATAGCGCCGTGGGGGGATCGCATGAGGGCGTAGTTAGGGTTCTGCTATTCAGACGTACGCACATTAAGTGTAGTAGGCCGTCATGTGGTGGTAAGCCTACCGCTGGTACCGGGGTACAGCGCCTACGACCTACAAGCTCATGTCGATAGGAACTTCCAATGCCTTGCGCACGAGAACGAATTGCGGACGGAAGATGGATTCGGGTTATAAGATCTCGTGTTTATTGGGAGAGGTCGTTCCCGGTGGCGCCCGGGTGGAGGTTCCGACTTTTGGCAATTATCGTAAATACATGTCGCGTCTTGAGATGCGAGCCTGCACGCGTGGTCTACCTCAATCGACGTACTGTCCTATACAGTTTGAGGTTGGAGCAGCGTTTAATCTCGGCACATGTGCCAAGAACTTTAAGCGAGAGACTTGGCTTCAGCATGTCATGCGTGAGGGGCCTATGTTGGGCTGCTCGTATGCTACACCGGTTGAGGTCAGGAAGGTACTCAAGGAGGAGAGGTTCAGGCAGGTTGGCCAGGCAGAATGGCTGACTTTTAACTTCGACGCCATTGTGTGTGTGCTGGGCGCAGTGGCTGCTACGTTGACGTTGGTGCCTGACCTCTCAACTGCGGATTGGCGAAATACGAGCCCTTCAGTACGGGGTCTTGTGTCGGTGGAAGACCTCCATGCTGCCAATTCGGGGGGCGTTGTGTATTATGATCCGTGCGCTTTGGGCATCCACGCGGAGTGCGCAAAATGGCTAATGATCTACGCGGCCAACGTGTGCGGAGCGACCG
GGCGATGCTCTAGCCATGGTAGAGCTGTTTGTGATGGTTGATCCTACAACCAAAAGACGCCGCATTCAGTCAACCCTCGGTCCTTTCTTGTCTGTGCCGGGCCTTCAAGAGATCGCGCGATATGGTGGCTACGCCACCTATCGTGCTGTCCGGAACACGGATCCATGGATCCGTCAATCTCTGAAACTTTTTGATCCTGACCTATACGGTAACATTTATGGTTTTACCCGTCGACCTGCTGGACCTGAAGGGATGTACAAATCTCTGATGAAGTTTGGTGAGTCGATGCCTCGGTTTACAGATATGTCTACCGTACAGCGTTCAGCGATGAAGACCGCCATCACCGCCGCCCGGAAGAGGTTTAAGACTCCCGTCAAGTTTGAACCCCTGGAGTGGTCGGAAGTCGGTCAGCATATGAGACGTGATACATCTGCCGGTGTTTCCTTTCCTGGAAAGAAGAAGGGAGATGTGATGGAACGAATTTATGCTGAAGGACGTTGGCTGGGTCATCGTATGAAACAAGGTGGTAAAGGACGTTTTGATCCAAGGAAAGTGCGTATGCCTCCTTGTCTTGCTACGCAGCGCGGTCACCTCTCACCAAGAGATGATCCCAAGACACGTTTAGCGTGGATCTATCCCTCCGAGATGCTCATGGTTGAAGGGCTTTACGCCCCTACTATGTACAAGGCTTTCGAGGCAATGCCCGATAGCCCGCTTCTGTTGGGAAAGGGCTCACATCGGTTGTTTTCCGAGTGGGTCAGTGCTGCAACCCCGGGTATGAGACTGTATGGCCTCGACTTTTCCAGTTTTGATACGAAGGTGCCGGCGTGGTTGATCCACACCGCCTTTGATATCCTCCATGACAATATAGACTGGTTACATTGGAGAGGTAAACCTACCACCAAACGTTCTAGACAAAAGTGGAAGAATGTGTGGGATGGTATGGTGTACTACTTTATCAATACCCCCATCTTGATGCCTGATGGAAGGATGTTCCGCA
ACCGGATGGCCGCGCGTCCCCTCGTGGTGTGGGCCCCCCACGTGTAGATGTCCCCCAATTAGAACGCGCCTTGGAAGGCTAGTTATTTGTGGTCCCCCTATATCAACTTGCTCACCAAGTTGTTCATCCACACAATGTGGGACCCTCTATTGAACGAGTTCCCAGAATCCGTCCACGGTTTCCGGTGTATGCTCGCCGTCAAATACCTTCAGCTGGTAGAAGGTACATATTCACCAGACACTCTGGGACACGAGTTAATCAGGGATCTCATATCCGTCATCAGGGCGAAGAATTATGTCGAAGCGACCAGCAGATATAATTATTTCTACTCCAGGCTCGAAGGTTCGTCGCCGTCTGAACTTCGACAGCCCATACAGCAGCCGTGCTGCTGCCCCCACTGTCCGCGTCACAAAAAGACAGCTATGGGCAAACAGGCCCATGAATCGGAAGCCCAGGTGGTATCGGATGTATAGGAGCCCAGATGTTCCTAAGGGCTGTGAAGGCCCATGTAAGGTCCAGTCATTCGAGTCGAGACACGATGTGGTCCATATAGGTAAGGTCATGTGCATCTCTGATGTCACTCGTGGAATTGGGCTTACTCATCGGGTGGGTAAGAGATTTTGTGTTAAGTCCGTTTACATCCTGGGCAAGATATGGATGGATGAAAACATTAAGACCAAAAATCACACGAATAGCGTAATGTTCTTCCTTGTAAGGGATCGTAGGCCCGTTGATAAGCCTCAGGATTTTGGTGAAGTATTTAATATGTTTGATAATGAGCCCAGTACAGCTACTGTGAAGAACATGCATCGTGATCGCTATCAAGTTCTCAGGAAGTGGAGTGCCACTGTCACTGGTGGTCAGTATGCGAGCAAGGAGCAGGCTTTAGTCAGGCGTTTTTTTAGGGTTAATAATTATGTTGTGTATAACCAGCAAGAGGCTGGGAAATATGAGAACCATACTGAGAATGCATTAATGTTGTACATGGCGTGTACTCATG
AGCAAAGATTGCTCAAATCCCAAAAATAATACAGAAAACGTATAAGAGATGGCCGATAAAGGTATGACTTATTCTTTTGATGTCAGAGACAACACCTTGGTTGTAAGAAGATCTACCGCTACTAAAAGTGGCATTAAGATCTCCTACAGAGAGGATCGAGGAACATCACTTCTCCAAAAGGCATTCGCCGGGACAGAAGATGAATTCTGGGTGGAGTTAGATCAAGATGTCTACGTTGACAAAAAGATTAGAGAATTCCTGGTAGAAGAGAAAATGAAGGACATGAGCACAAGAGTGTCTGGGGCAGTGGCAGCAGCAATTGAAAGATCAGTTGAATTTGACAATTTCTCAAAAGAAGCAGCAGCTAACATTGAAATGGCTGGTGTAGATGATGAAGAAGCTGGAGGAAGTGGTCTGGTAGACAACAGAAGGAAGAACAAAGGGGTCTCAAACATGGCCTACAATCTGTCTCTATTCATAGGGATGGTGTTTCCTGCTCTCACTACTTTCTTCAGTGCTATCCTATCAGAAGGTGAAATGAGCATCTGGCAAAATGGACAAGCAATCATGAGAATTCTGGCACTGGCAGATGAAGACGGAAAGAGACAAACAAGAACAGGAGGACAGAGGGTGGACATGGCTGATGTAACCAAGCTGAACGTAGTCACGGCTAACGGAAAAGTCAAGCAAGTTGAAGTAAACTTGAACGATCTCAAAGCAGCATTCAGGCAGAGTAGACCTAAAAGATCGGACTACAGAAAAGGGCAAGGTTCCAAGGCTACAGAATCAAGCATCTCCAACCAATGTATGGCACTGATTATGAAATCTGTGCTGTCAGCAGACCAACTTTTTGCTCCGGGAGTGAAGATGATGAGGACGAACGGTTTCAATGCGTCGTACACAACACTGGCAGAAGGGGCAAACATTCCGAGCAAGTACCTAAGACACATGAGGAACTGCGGAGGAGTAGCTCTGGACCTGATGGGAATGAAGAGGATCA
CTAAATTAAAACAACTCAACAAGACATAACAACAAACGAAAGCAATCAAACATTCAAACTTTCAGATTTCCTAAAGCAATCTTAAACTCCCACGCTCTAGATATTCTCATACTTCTCTTTGAATCCCACATTCTCTCTTTGTTGACTATATACTTTCATCTACAATGGCAGCAGTCATGATTGGAAGTATCAATGTGCCGATTCCTGTGGCACAAAATGGAGAAAAAGCTGTGAATTTCTGTGCAGCTGCTGAATCGCATCTTGCGATAATACCAAAACAAAACCAGATGGCCACTCAAAAGCCGTCGGTTAAAGGTATACTCCACAAATTCAAGCAAATAGGAGATGAAGCTGTCCACTCCTATGAGCAAAGTTTGCTCATATTTGCGCAATTTTTCCAAAAAGATAGCACAAAGAATGAGTTACTCAGGTGTAAACATGGCTCAGTACAGAAGATGAAAGGTGGTGGTGCAAAGTTGCGTCGCGCATCTATGGAACAAGCACTTAGAGAGGAGGCTGCTAATCAGAAAAGGCAAGAGGAAGAGGCAGCTTTCTTGGCTGGTGCATACGAGCACCAGGAGTACGTAGGAGCATCCGCAGTAACAATCCCACAATCCAAAGGTGAAAGTGTTGGTTTTAAGACTAAACACTATAAGCCATCACAAAAACAGCCAGCTAAGAGACTGAAAATGAAGCGCTGCACCAAACTTGTGTACGCATTAGAGGAAACTTTGTCTCTAGCAGCTACTTTTGGAAAACCAATTGAGCTAATTATGAAAAGGAAGAAGAAGAATGTAACAATCCGCTATGTGAAAAGAAATGGCGGAGTTTTTCCAAAGATTGACCTCCCACATGAGAGTGGCATTTACAGAGCAACAGAGTTGCAATATGAAAATGTAAAGGAATTCCTTCCTTTCATTTGCATGTTTGCAAAATACAGAGAGATGACAATGGATAAAATCACGTATGGTGACAGTGGTTTGTTGTTTGATGAAAGATC
GGTACCACTACGCTACGCAGCAGCCATCATCGACATCGTATTTTAACCAGAGGACCCGTCGACCGCCTGAGCAGCAGCACGTCGCACCAGCACCACCGCCGCATCGCGCGCCTGTGAGCCGCCGCACCACTGGATCTCGTGCTCGTGAGCCGCCGCACGCCGCAACTCTTCATCTACCGCTCGTTTACAGCCCACCTCTGTATCACGCGATTGTGAGCCGCCGACTGCCCGCCGCACGCCCGCACCTCTGCATCAACTGCTCGTTTGCCACCCACCTCGCTCCTCTGCAGTTCAGCAGTTCAACTGTAAGCATTTTTTCGTTAAATCTGAAGAAAATAGTTCTGGATAGAATTTTGATTGGTAAGCATTATGAATTTATTATGACATTCAAGTTTATAGGCATCATAGTGTTGCTTAGGACATACTTAGCTTGTAGTTCCAGAAAATAGAGTCATTTCTGGTTTTCTTTTACAATGGAGGTGTTTATTCCATTGTAATTTTGAGCTGAGCTTTGTTAAGGACCTTTGGAGCTCGAGCTTTGTTTACAAGGCATCTTGATAGAGCTTTTCGAGCTCGAATTAGAATTAGGCTCATGGTTATACTAAAGGGAGTTTTTCATGAGTTTGAGTGCTTCCAAAATTTTTTAATAAAAGCTTTACAAAGCTCAGCTTGGATCGATTACACCTCTACTGACCCTACTCAGTTTGGGACTCTGGCTGGGGCCATTCTCAAAAGCCATTTATCTGGGTAGCCTCTAATCCTTCAACTCTATTTTTCCGTTTGGTTCTGAGAGAGTACTAAAAAGGAAATCCAACCATATATGATCAAATCTAATGATATAGCTGGTGAGTACTGCAACATAATTGCAATTTATGCAGTTATTTCTCTTGAATTTGGTATCTGCAATTTATGTATAAATCCCTAGCAGAATATTTTACTGGAGTGGTGAATATGTGTAGGCTTCACTATGGTGGAAATGGAAATTTGTGTGTGATAACTT
TGCAAGGGATGTTTTACAGTAGGAGGAGACATAGAATCCTAGACATATACCTAGAAAAAGAGGAAGGGATAATACCAGATTGGCAGAATTATACTCATGGGCCAGGAGTAAGGTACCCAATGTACTTCGGGTGGCTGTGGAAGCTAGTATCAGTAGAACTCTCACAAGAGGCAGAGGAAGATGAGGCCAACTGCTTAGTACACCCAGCACAAACAAGCAGACATGATGATGAGCATGGGGAGACATTAGTGTGGCAGTTTGACTCCATGCTGGCCTATAACTACAAGGCCTTCACTCTGTACCCAGAAGAGTTTGGGCACAAGTCAGGATTGCCAGAGAAAGAATGGAAGGCAAAACTGAAAGCAAGAGGGATACCATATAGTGAATAACAGGAACAACCATACTTGGTCAAGGCAGGAAGTAGCTACTAAGAAACAGCTGAGGCTGCAGGGACTTTCCAGAAGGGGCTGTAACCAAGGGAGGGACATGGGAGGAGCTGGTGGGGAACGCCCTCATACTTACTGTATAAATGTACCCGCTTCTTGCATTGTATTCAGTCGCTCTGCGGAGAGGCTGGCAGATCGAGCCCTGAGAGGTTCTCTCCAGCACTAGCAGGTAGAGCCTGGGTGTTCCCTGCTGGACTCTCACCAGTACTTGGCCGGTACTGGGCAGACGGCTCCACGCTTGCTTGCTTAAAGACCTCTTCAATAAAGCTGCCAGTTAGAAGCAAGTTAAGTGTGTGTTCCCATCTCTCCTAGTCGCCGCCTGGTCATTCGGTGTTCATCTGAGTAACAAGACCCTGGTCTGTTAGGACCCTTCTCGCTTTGGGAATCCAAGGCAGGAAAATCCCTAGCAGGTTGGCGCCCGAACAGGGACTTGAAGAGGACTGAGAAGCCCTGGAACTCGGCTGAGTGAAGGCAGTAAGGGCGGCAGGAACAAACCACGACGGAGTGCTCCTAGAAAGGCGCGGGCCGAGGTACCAAAGGCGGCGTGTGGAGCG
AAAATATTTTTACTATTATTATTATGGTTAGTATTATGATTATTTAACGTCTGGTTTAATGGTAAACACGTCAGAATGGGAAAAAACTCCCCAAGTTACCGTTAAACCAGACGTACGCTCATGAAGCACTCAATGATATAACGTCTGGTTTGATGGTAAAATTATCTGAAAGTTAAGTTGGAAAAAAGTACCGTCAAAACGGAACTCAAATTTCGACTCGGGCTTACACATATCCTTCTTCTCAAATGTTATTACACACAAAGAGAGTTAGGAAAACAATCTAACTAAAAATACTACGCAGTTTGTTGTTTTCCTGCCCTGTCATGTGATAGTTTTGTGATGATCACGCAACGAACACATGTTCAATCGTCGGTGACGTATATGTATTTCCTGATAATCGTTTTGTATAAAAGGCACCATTCGAAGACGGGTCTCACATTCAATCGCTGACAGTGAACTAACGCACAAGTATCGAACTTTAGTAAAACTTTTTACTAAATACAAATCCTAAACATTGATACTAATAATAATTATTATCTACAAAATGGGCAAGGAATATCGAGTGGCATTTTTACTTTTCCTTGGTCTGGCACTACTAATAGCAGAAGCCAGATCCAGTTTCCTGGGAAAAATAGAGCCGATTTCCGTTGACGATTCAGGGGTCATAAAAGCTGCTGAAATCATCATGAAGAAGATAAACCGAGAACATCATGGTAAAAGAGCGTTAATGCTGGTCGAAATTGAAAAAGCAGAGTACCAAGTTTTATACGGAATCAACTATTTTCTTGATTTGAAAGTTGGTGAGAGACATTGTTTGCGACAGAATCTCAGTCGAAAGTGCAAGCTAGATAAAAACTGTCTTTACAAATCTTGTACAGCTTTTGTTTATTCGGGATTATGGGAGACTATAAAGGGATCCCATTATAATTGTAGGGAATATAAAAATTGATAATTCAAATTAAAAGCTATGTATCCTGTTATTTTGATAGCTAATAAATTG
TTTGAAAGGGGTCTCCTGGTGGGGTGGGTACACTTCTCGCTCGATGAGTGGGGGTGTGGCTCATTGCCCACACCTGGTTGGTTCCCAGGTTCATACAATAACCATCAATAAACTTTTAACATCTAAGATAGTATTATCCCATACTAGACTGGACGAAGCCGCTTGGAATAAGTCTAGTCTTATCTTGTATGTGTCCTGCACTGAACTTGTTTCTGTCTCTGGAGTGCTCTACACTTCAGTAGGGGCTGTACCCGGGCGGTCCCACTCTTCACAGGAATCTGCACAGGTGGCTTTCACCTCTGGACAGTGCATTCCACACCCGCTCCACGGTAGAAGATGATGTGTGTCTTTGCTTGTGAAAAGCTTGTGAAAATCGTGTGTAGGCGTAGCGGCTACTTGAGTGCCAGCGGATTACCCCTAGTGGTAACACTAGCCTCTGGGCCCAAAAGGCATGTCATTTGACCACTCAGGTACACAACCCCAGTGATGCACACGCTTAGTAATGGCTTAGTAACAAACATTGATTGATCATTTGAAAGCTGTTAGGAGGTTTAGGTATGACGGGCTGAAGGATGCCCTGAAGGTACCCATAGGTAACCTTAAGCGACTATGGATCTGATCAGGGGCCCACCATGTAACACATGGGTAGAAGTCTTCGGACCTTGGGTTAAAAAACGTCTAGGCCCGCCCCCCACAGGGATGTGGGGTTTCCCTTATAACCCCAATATTGTATAATGGCTGCATCCAAAATGAATCCCGTTGGCAACCTGCTCTCCACAGTCTCCTCAACCGTTGGATCTCTTCTACAAAACCCCTCTGTTGAAGAAAAGGAAATGGATTCTGACCGTGTTGCTGCCTCTACTACAACCAATGCTGGTAATTTGGTACAAGCTTCTGTGGCCCCAACTATGCCTGTCAAGCCAGATTTTAAAAACACAGATGATTTCTTGTCCATGAGCTACCGTTCAACAACAGCCCCAACCAACCCCACAAAAATGGT
CACAAAGGACTCCCGGCTGCGAATCCCCCAAAAAATCAAAAAGAAAAGTTTTAGCTGGTTCAATCTGATTTAATCTATTTTAATCTAGTACAATCTTGCTAAATCTTAAATCATAGGGCTATATGCTCATATTTTGGCTCGTATGAGCGTGTTTATATCATTGCGATATAATTCAAGTCTAATTAACTTAACGCTCACAGGAACGAAAATATAGGCTTTAAACGATATAACCACATTTAAAAGAAAGGACAATATGCAAACACAAAACGGTGGCAGGCCCACGATTTTACCTAAGATGTATGAAGAACCGCTTTTTAGTCAAATCATTGATAAAATTGAATCAGGTTGCAATGACAGAGAAATCTACACCAGTTTGCATTGTTCGGCTAAAACTTTTAGAAAGTGGCGAGATGACAATATAAAGGCGTATGACGAAGCTAAAGGTATCGCTAGGGGAAATCTATTAGAACTAGCTGAAAGTGCCTTGGCGAGCAAACTGACGGTCAGAACGCTAAAGGAAACAGAAACAATCTATGACGCTGACGGAAACGTTGAAAAAGTAAAGGTTAAAGAAAAAGAACTGGATAAAGATAGCTTAGTAGCGATGATGGTTGCTAAGGCTGGTAACCCTGAACTTTATAACCCTACTGAATGGCGGAGATTGCAACAGGAAGAATCAAGCGCTCATGACCTTAAAGCTAAGATTGAAGAACTTGATGACTATAAACTAAGTAAATACGAAACTCCAAAAATTGAAGTGCCGAAAGGGTTTGAATAGATGTATTACATGAATCAAATGCTGGCTTATAATAAAGAACATGGCATAGAGCTAAATAAATATATGCGCAAAACTATTCAAAAGCAAATTAGAATTCATAAAAAATATATTTATCGCTATGACCGTGTAACTCAAGCTATCGAGTGGATAGAAGACAACTTTTATCTAACTACTGGTAATTTGATGAAAATAAAGCTACACCCTACGCAAAAATATTGGTAT
TCTCACAGTTCAAGAACCTCAAGTCTCCCCATAGGCCCTCTTTAAGTCCAGACCAAAGGCCCTACCCCAGTCTATCATAAGGTTGGACCGATGGTCAAGACGTCAGGTCAACGATAGGTCTAGGCTATGGCTTAGGGAAGGACGATAGGTGGTGACTATTGGTCTGTCTCTGAGTCTCTATCTGTATCAGACCATAGGTCACAGCCATAAGTCATAACCTCTACATCTCATAACCATAAGTCAAAACCTACAGTCTCACTAACCTACAGTCCTACAACCATAAGACACCAACACCTACAGTCATAGACCTACAGTTAATAGACACACAGCTATAGACTTAAGGTCAGAGACATGTTAGTCAAAGACTATATCCTCTTACACCATGAGGCCGACGATAGCTCAATCAATATTATTTCGAATTACCTATTGACTATAGGTCCAGACTATGGCCTAATAGCTTCCGTCAACACGACACGGCAACAACCGGATAGTGAAGACGCCTGGTCATCCCGGTTAAGTAGACAGCCTGATAAGTCATACGAACAACAGGCAGATGACAGAAAGTAGTTGACAAGATGTAACGATAAGATGTAAGCTGTACCACATCGAAACAACGGTGATGACCAACACTGAAATGGTCTACCTGAAGTCCTCTGACTGAAGGGAATGCTCTTTAACAATCTGGATAAACTCTTAATGTGCGCCGATAGCGACTAACTACAGGGCCTTTGAGTCTACATCTGAAGGCCCTGACTGATAGTCACTAACTTAAAGGATGGACACTATGAAACACTTAAGCACAATCACTAATCGCAATGAAGTATTCGTGAACACTAAAGGTTATGCGTGGATTCAGCTTAAAGAGATGACAGGAGCGCGTCACCGTGTGGTAGTGCGCAAGGTCTCAAGCAAGCCGTTCAGCAACTACAGCGTAGATACTGTGCGTATAAACAACGAGACCTACCTGATAGACTCACAGATAACCGTGAGTCCTACAGCG
GCGCCAGTCCTCCGACAGACTGAGTCGCCCGGGTACCCGTGTATCCAATAAATCCTCTTGCTGTTGCATCCGACTTGTGGTCTCGCTGTTCCTTGGGAGGGTCTCCTCAGAGTGATTGACTACCCGTCTCGGGGGTCTTTCATTTGGGGGCTCGTCCGGGATCTGGAGACCCTTGCCCAGGGACCACCGACCCACCACCGGGAGGTAAGCTGGCCAGCAATTGATCTGTGTCTGTCCATTGTCCCGTGTTTTTGATTGATTTTATGCGCCTGCGTCTGAACTAGTTGGCCGACTAGCTCTGTATCTGGCGGACCCGTGGTGGAACTGACGAGTTCGAGACACCCGGCCGCAACCCTGGGAGACGTCCCAGGGACTTCGGGGGCCATTTTTGTGGCCCGGCCAGAGTCCAACCATCCCGATCGTTTTGGACTCTTTGGTGCACCCCCCTTAGAAGAGGGGTATGTGATTCTGGTAGGGGACGGAAGGCTAAAACGGTTTCCGCCCCCGTCTGAATTTTTGCTTTCGGTTTGGAGCCGAAGCCGCGCCGCGTGTCTTGTCTGCTGCAGCATCGTTCTGTGTTGTCTCTGTTTGACTGTTTTTCTGTATTTGTCTGAAAGCATGGGCCAGACTGTTACCACCCCCTTAAGTTTGACTTTAGACCACTGGAAAGATGTCGAACGGACAGCCCACAACCAGTTGGTGGAGGTCAGAAAAAGGCGCTGGGTTACATTCTGCTCTGCAGAATGGCCAACCTTCAACGTCGGATGGCCACGAGACGGCACTTTTAACCCAGACATTATTACACAGGTTAAGATCAAGGTCTTCTCACCTGGCCCACATGGACATCCGGATCAGGTCCCCTACATCGTGACCTGGGAAGCTTTAGCAGTAGACCCCCCTCCCTGGGTCAAACCCTTCGTGCACCCTAAGCCTCCCCTCCTTCTTCCCCCTTCAGCCCCCTCTCTCCCTCCTGAACCCCCACTCTCGACCCCGCCTCAAT
TAGTAGTAGACTCCCTAAATAACAAACTCTGAAAAGAATGGATAAATATAGAGAAATTCACAATAAGTTGAAGGAGTTTTCTCCTGGTACATTAACTGCAGTAGAGTGTATAGATTATCTTGATAGACTTTACGCCGTGAGACATGACATTGTAGACCAAATGATTAAGCATGACTGGTCTGATAATAAGGATTCAGAAGAAGCAATAGGGAAAGTACTATTATTTGCAGGGGTCCCTTCAAACATTATAACAGCACTAGAGAAGAAAATAATACCAAATCATCCTACAGGAAAGAGTCTAAAGGCCTTCTTCAAGATGACACCTGATAATTATAAAATTAGTGGAACAACAATTGAGTTTGTTGAGGTTACTGTCACGGCAGATGTTGACAAGGGAATAAGAGAGAAGAAGCTTAAATATGAGGCAGGCTTAACCTATATTGAACAAGAGTTGCATAAGTTCTTCCTAAAGGGTGAGATCCCACAACCCTATAAAATAACATTTAATGTAGTTGCAGTTCGCACAGATGGCTCCAATATTACTACACAATGGCCTAGTAGAAGAAATGATGGTGTTGTCCAGTATATGAGGCTAGTTCAAGCTGAGATAAGTTATGTTAGAGAGCACTTGATCAAAACTGAGGAGAGAGCTGCACTAGAAGCCATGTTTAATTTAAAATTCAACATAAGTACACACAAAAGCCAGCCCTATTACATACCAGATTATAAGGGGATGGAACCAATAGGAGCAAATATTGAAGACTTAGTGGACTATTCGAAAGACTGGTTGTCTAGAGCTAGAAATTTTTCATTTTTTGAAGTTAAAGGTACAGCAGTGTTCGAGTGCTTTAATTCAAATGAGGCCAATCATTGTCAAAGATATCCTATGTCCCGAAAGCCTAGAAATTTCCTACTCATACAATGTTCTTTAATCACATCTTATAAACCTGCTACCACATTGTCAGATCAAATTGATAGTAGAAGGGCCTGTTCATACATT
NNAGCGAAAAATCTGGTGATATTCCAACTTCTCTCAATTCACACTTCCATTGTGTCGTTTTGTTTTCTTTTCTTTTGATGTCCTCCATTTGTTTCGCCGGTGGCAACCACGCCAGGTTGCCATCGAAGGCTGCTTACTATCGGGCTATTTCCGATAGGGAGCTGGACCGCGAGGGTCGCTTCCCTTGCGGGTGTCTAGCACAGTATACTGTGCAAGCCCCCCCTCCTGCCAAGACACAGGAGAAAGCCGTAGGCAGGTCCGCTGACCTCCAAAAGGGTAATGTTGCTCCCCTTAAGAAGCAACGCTGCGATGTTGTGGTCGCAGTCTCTGGACCTCCTCCTTTGGAGTTGGTCTACCCTGCCCGGGTAGGGCAACATAGGTTGGACCAACCTTCAAAAGGTCCCTTGGCAGTCCCCTCTGCCAAGCAAACCTCCACTGCAATGGAGGTTGTTCTTTCTGCTGAGGAGGCGGCTATCACCGCCCCCTGGCTTCTTCGCCCCTGCAAGGGCGAAGCCCCCCCCCCCCCCCCCCTTACACAGAGGCAGCAATTTGCTGCCCTAAAGAAGAGGCTGGCCGTCAAGGGCCAGCAAATCATTCGCGAGCACATTCGTGCTCGCAAGGCGGCCAAATATGCCGCCATCGCCAAAGCCAAAAAGGCTGCGGCTCTTGCTGCCGTTAAGGCAGCGCAGGAGGCTCCTCGCCTCGCGGCCCAAAAGGCCGCCATCAGCAAGATCCTTCGGGATCGAGATGTTGCTGCTCTCCCCCCTCCCCCCCCTCCTTCTGCTGCCAGATTGGCAGCCGAGGCCGAATTGGCCTCAAAGGCCGAGTCTCTCCGGAGGCTCAAAGCCTTTAAAACTTTTAGCAGGGTACGCCCTGCTTTAAACACTTCTTTTCCTCCCCCTCCCCCACCCCCTCCGGCTCGGTCTTCCGAGCTTTTGGCAGCTTTTGAGGCTGCCATGAACAGGTCTCAGCCTGTTCAAGGGGGCTTCTCCCTCCCTAC
TAGTAGTAGACTCCGCACGAAGAAGCAAACACTGAATAAAGGAGATACAGAATGGTAGGGTGGGTTTGCATCTTCCTCGTGGTCCTTACTACTGCAACTGCTGGGCTAACACGGAATCTTTATGAGTTGAAGATAGAATGTCCACATACTGTGGGTTTAGGTCAGGGTTACGTGACAGGTTCAGTGGAAATTACACCTATTCTCTTAACGCAGGTAGCTGATCTGAAGATTGAGAGTTCTTGTAATTTCGATTTGCATGTCCCGGCTACCACTACCCAAAAATACAATCAGGTTGACTGGACCAAAAAAAGTTCAACTACAGAAAGCACAAATGCAGGTGCAACTACATTTGAGGCTAAAACAAAAGAGATAAATTTGAAAGGCACATGTAATATTCCTCCAACTACATTTGAAGCTGCATATAAATCAAGGAAGACAGTAATTTGTTATGATTTAGCCTGTAATCAAACACATTGTCTTCCTACGGTCCATTTGATTGCTCCTGTTCAAACGTGCATGTCTGTGCGGAGCTGTATGATAGGTTTGCTGTCAAGCAGGATTCAAGTGATATATGAGAAGACATACTGCGTTACAGGTCAATTAATAGAGGGGCTATGTTTCATCCCAACACATACAATTGCACTCACACAACCTGGTCATACCTATGATACTATGACATTGCCAGTGACTTGTTTTTTAGTAGCTAAAAAGTTGGGAACACAGCTTAAGCTGGCTGTTGAGTTAGAGAAACTGATTACTGGTGTAAGTTGCACAGAAAACAGCTTTCAAGGTTACTACATCTGTTTTATCGGGAAACATTCAGAGCCCTTATTTGTGCCAACAATGGAGGATTATAGGTCAGCTGAGTTATTTACCCGTATGGTTTTAAATCCGAGAGGTGAAGATCATGACCCTGATCAAAATGGACAAGGTTTAATGAGAATAGCTGGGCCTGTTACAGCTAAGGTGCCATCTACAGAAACAACTGAAACAATGCAAG
ACCAAACAAGGAAACCATATGCTTGGGGAATTTACGAGAACGCTTATAAAATCGTGAGGGGGAAGCTGGTGGACTCCGGGTCCGGAGTCGGTGGACCTGAGTCTAGTAGCTTCCCTGCTGTGCCAAGATGTCGTCAGTGTTCACTGATTACGCTAAGCTGCAAGATGCCCTTGTGGCCCCTTCAAAAAGGAAGGTGGATAGTGCACCAAGCGGATTGCTAAGGGTTGGGATCCCTGTGTGTGTCCTACTCTCCGAGGATCCTGAAGAACGATGGAGCTTTGTTTGCTTTTGCATGAGGTGGGTGGTGAGCGATTCAGCCACAGAGGCGATGCGTGTTGGTGCAATGCTATCTATCCTCAGCGCACACGCCAGCAACATGCGGAGCCATGTCGCACTTGCAGCAAGATGTGGCGACGCCGACATCAACATACTTGAGGTTGAGGCAATTGACCACCAGAACCAGACCATTCGTTTCACTGGGCGCAGCAATGTGACTGACGGGAGAGCACGCCAGATGTATGCGATTGCCCAAGATCTGCCTCCCTCCTATAACAATGGCAGCCCTTTTGTAAATAGAGACATTGAGGACAATTATCCGACCGACATGTCTGAGCTGCTCAACATGGTTTACAGTGTTGCAACTCAAATCTGGGTGGCAGCTATGAAGAGCATGACTGCTCCAGACACATCCTCAGAGTCTGAAGGGAGGCGGTTGGCCAAATACATCCAGCAAAACAGAGTGATCCGGAGTACGATTTTAGCTCCTGCAACTCGCGGTGAATGCACCCGGATAATACGGAGCTCCCTAGTCATTCGCCACTTTCTAATAACTGAGATCAAGCGTGCCACATCAATGGGTTCCAACACGACGCGATATTATGCCACAGTTGGGGATGCTGCAGCTTACTTCAAGAACGCGGGTATGGCTGCATTCTTCTTAACTCTGCGGTTTGGAATTGGGACCAAGTACTCCACACTTGCAGTTTCAGCACTGTCCGCC
AAATAAAATCTCGGAACATGGAGCGTCTCATTAATTCGTACCGAACCATCTCACACTCACTGCGTCAGTTAGTCCCAGCATACACTACTTTTGAAGATCTCGAAGCACAACTACCGCCAGACTATGTATTTCCAGAAAGTTTTCAGTATCCCCCGAGGATTAGATATCGTGAAATTCACTCTGATGCAGGGTTTACACGTGAAGTTGAAGCTGCGATGGCAGGTAGATTAGCAAACGATGAGGATAACCCAATCATGTTTGATTACCGCGAACCAGTACGACCAGGTAGAATAGCAAATTGGTTAACAGGTTACGCCGAAGCAGCTAACACCTTATTCGATCAAGTATTATCAGAAGTTGATGCACTGGCTTCAGTATTCTATGACGTCGACGAACTTCTACGCCGCCGCTTTCAAGAAGGAGATGTAATACCCAACGATCATGATCATCCATCAAATGATGTACTTGAACCTTCTGAGCATGAAGCAGCAAGAGTCCATTCAGATCAGGTTGTAGAGGAGCGTGTACAACGTCCACTAGTTCGATTAGAATCGCCAGGAGAGGATGAGATTATCTTTCGTGGACCATCCGATATACGATATACCCCAATAACACTTCGTACTCACTTCCACTTTAAAACCTTTGAACGACCCGTCGAGAAAGATCAACCATATCCCTCTTTTAAGGTTAATCAATTACATCCAAACACTGGACTTGACTTCTCTGGTAGACCTATTTCTTCATCATTTATATCTGCGTTCAACATGTCCATCAACCCCGAGTTGGCTTCGGTCACTTCGGCGTTGGTGTACCTTTTGAATGAGGGCCGGTACGGGGTGCGTGATGACTCACTTGTCTATTCACATAATACAACACATAATCAGATATCGCCAGCTTCAACGAAAGCTGCATTAAAGATGGAGGAACGTGTACGAGATTCAGTTACTTATTTTAGTTCAAAAAGATTAACGCGCGGACAATGTGAGCATTTGATACGACA
GTATTTCTTCTTCACATACGACAAGTGTTAACTTGTTCCGTGAGATTTTACCATTCTTCCCTGAGTGAGAATTAAAATAAACTTTGGATTGCTACTTGGATGAAACTTGGAGTTTCACTTGTCTCTCGTTACCATAGGCACGCTTTAACGCGATAAATCCTAGGTAATCAGCGGGGAGGAAACTAGTCGTCTCTTTCAAGTGGTATCGGTGCGCTGGATAAGTTTGCTAGACTCAAAGACCAGGTGGACCTGTCGCTGCAGAAAGCAGCTGGTAAAGTGACTGCTGAATCTACCGGACCATTATTGCCAAAGGTTACTACACCATTGCCAGTTATGGCGGTAAATAAAGGTTACACTGGTTACAACAAAGAGCTTAACGCGATGGCTGCGACTCACGCTTACATAAGACTCAGCACTTTGATGAGTCAGATTGAAAGTTGGCAGGCTACGAGGGCGAGTGTACTTACGCACTTAGGTGTTATGCTTAATGGCGTGAGTAAATTAGGTGAACGAAGTTTCTTCTCTAGGACTAAACGCTTTGGAGCGCATACTTCAGACGGTGACGAGATTTTCTGCGATCTAGGAGGAGAAGCGGTTACGCAAATCCTTTCTAGGTTGACAGTTGCTCTTCAATCCGCTAGAGGTGAAGGTGCTCAGACGAGAAACGCTAAGAGGGGAGCTGCACCTGGCACTAGTCAAGTAGAGAATGAAGAACAGGGTCAGACCGATCAGACTCTTGCTATTTCTAATGCAGTTGCTGAGTTAATGATCTTTGTGCGTACGAAAGATTTTACTATGAATGAATGCTATACTCAAGACTCTTTTGAGGCTAAGTATAACTTGAAATGGGAAGGTTCGAGTTGACGGGACGGCGTCTCGGGAAAGTTGAGGGCACAAATCGTTGAAGAATTTCAGAATCGACTCATAATTGCTGACGATTTGGGCATCTTTCCGAGACGCGATGTTGATGGTGTTATCATTCGTAACGAACCAGAGGTAG
TTAAAACAGCGGATGGGTATCCCACCATTCGACCCATTGGGTGTAGTACTCTGGTACTATGTACCTTTGTACGCCTGTTTCTCCCCAACCACCCTTCCTTAAAATTCCCACCCATGAAACGTTAGAAGCTTGACATTAAAGTACAATAGGTGGCGCCATATCCAATGGTGTCTATGTACAAGCACTTCTGTTTCCCAGGAGCGAGGTATAGGCTGTACCCACTGCCAAAAGCCTTTAACCGTTATCCGCCAACCAACTACGTAACAGTTAGTACCATCTTGTTCTTGACTGGACGTTCGATCAGGTGGATTTTCCCTCCACTAGTTTGGTCGATGAGGCTAGGAATTCCCCACGGGTGACCGTGTCCTAGCCTGCGTGGCGGCCAACCCAGCTTATGCTGGGACGCCCTTTTAAGGACATGGTGTGAAGACTCGCATGTGCTTGGTTGTGAGTCCTCCGGCCCCTGAATGCGGCTAACCTTAACCCTAGAGCCTTATGCCACGATCCAGTGGTTGTAAGGTCGTAATGAGCAATTCCGGGACGGGACCGACTACTTTGGGTGTCCGTGTTTCTCATTTTTCTTCATATTGTCTTATGGTCACAGCATATATATACATATACTGTGATCATGGGCGCTCAGGTTTCTACACAGAAAAGTGGATCTCACGAAAATCAAAACATTTTGACCAATGGATCAAATCAGACTTTCACAGTTATAAATTACTATAAGGATGCAGCAAGTACATCATCAGCTGGTCAATCACTGTCAATGGACCCATCTAAGTTTACAGAACCAGTTAAAGATCTCATGCTTAAGGGTGCACCAGCATTGAATTCACCCAATGTTGAGGCCTGTGGTTATAGTGATAGAGTACAACAAATCACACTCGGGAATTCAACAATAACAACACAAGAAGCAGCCAACGCTGTTGTGTGTTATGCTGAATGGCCAGAGTACCTTCCAGATGTGGACGCTAGTGATGTCAATAAAACTTCAAAA
CGCAGCGTGGACTTGTGATACAATTACGAATAGAAAAAAAAAAAAGTTTGAATTATTTGAATCGAATTTATTTGTCTTGCATTTGTTTATCTTGCATTTGTTTGTCTTGAATTTGACCAACGGGGCTGTTGTTCAGCGTGCACTCGTTCAGCGTAACGTTGAAGTAGTTGATGGCCTGCATGGGACTATAATCCCCGTTCGAGCGGGGCTGCACAACAATTTGGTTAATCGCTTCGACGGTACTTTTAACCACATCGACCACCGCCTCGTGGAACCGGTCTTGCTCGGTGAAGCACCGCTCCATCAACTCGAGCTCGCTTCCAATGTCGAGAGTGTCACGGCCGTTCTCAACGTCCGACCGGTACCGATTCAGCAACTCCTCGCGGTTCAATGCGCACAGCTCGACCTGGTGGGTGTTCAGAAACTTGACACCATAGAAGAAATACGGGTTTCGTTTTTTACACTCGATCCACACCGAAACCCCGTTGGCGCACGGCAAACGGGCCAATTTTTCCGACTTCCCAAGCCAGTCGAAGCGCTGAGCGTTGGCCTCAGCACGGGTCTGTCTACGGGTTCGCACGCTCTCACCCTTCATGCGCTTCGAGCGCACCTCAATACGGTCGGCGGTCTCGTTCTGGTGACGACAAACGCGCACCATTGCGGTTCCATCCTCGGTTGTGCGGCCGTAAATTGTAATGCACGACTTCTTGTGCTGGTCGAGCTCCGGTATCAGGCGACCCTGAATCTCGCCGAGCACCTTGTTCAGGTCGCGCTGCACATCTTCGGCCAACATGCCGTTACGACCGGCCCCAACTATCAGCTGGAACTTCATCAACTCGTACTGACTCTTCAACTTCTCGCACTTCTCCACGGCCAAATCACGCTGTGTTATGGCCAAATCGCGCTGTAATTCACAGTTGTTCAACTTTTGCTCCGCAAAATCGGCCTTTAGTTGGGCTAGAGCCAAGTCGTCCTCCCGTTTCACATCGCGCACGTCGTA
ACCGTGGGCGAGCGGTGCCTCCGGGGACGCAGTGGGTCCCACTGCTGGTATTGACTTGATTTGACTTATATTGGGCCAATTTAATGGGTTGAAAATGTTTGGGCCTTTGAAAAAGAGTCTTTTTATGGAATAGGGCTCTGTATATTGTTGGTGATATGTGTGTTAAATATGCATTGCTGGTTTGTGTTTGGAATTTAAACGGTGAACTTTTTATTGAATACGTACGGTTCGTTTACATCCATTCCCAATATCTCTGGGTTTTCAAGTACAAGTATATCAAGTCTGTGAACTATATCTTCTATCTCGATCTCTTCTATCTTTGCCTCGTTGTATGCGAATAGGAAATTCGCTATGATGCTCCCTTCAAAGCCGTTGAAGTCGAATGGAACGTGTATGTCTTCGTACGTGTACTGGACGATCCCTTCATACTTGATTAGCGATGGTGACTTTGTGGATAGTATCCTCATGTGAATGAAGATCTTCATATTCTTCATGATGCGAACGTCGACTATGAACCTGACTCCCTCCTTGTTTGTTCCGCTCGTTGTCATTTCTGCTTATTTGATGGAATTGTTTAGTGTGCATGCATTTATAGACTTAATGAACAGATATTCTGTGTAGTTGTGTGGTTGTGAGTGATTTATTATTATGTGATTGTCCATTAAAGGGATAAAGTGATGATGGAGACGTATTACACGTGTTGTCATTTTGGCTTGAAATCTTTATACATGGGTTTGTACCGTATATACCTATATATACGGATAGAAAACGGATGAGAAAAGGAAAAACGGAACTGAAGAGGAAAAACAAAGAAAAGAAACAATGATATATTATTTATGAAAGAAATGGGAGCGCAGCGAATCGAAACAGGAAAACCCAAGGAAAGAGAAAAAATAAAAAGTAAAGAGAAAAAAAATATAAATTCGAAAACGTCATCGTTTGAGAGTAATAAAAAAAAAGAAAAAACAAAAACATATCCGAAAACGTCGGCGTTTGAAGG
AGTAAAGACAGGAAACTTTACTGACTAACATGGCAAAACAACAGAACAACAGGCGAAAATCCGCAACAATGCGTGCAGTGAAGCGCATGATAAATACACACTTGGAGCATAAAAGGTTTGCACTGATCAACTCAGGGAACACCAATGCAACTGCTGGTACAGTACAAAATCTGTCCAACGGTATAATCCAAGGAGATGATATCAACCAGAGAAGTGGTGATCAAGTGCGTATAGTTTCACATAAACTTCACGTACGAGGCACTGCCATCACCGTCAGCCAGACCTTTAGATTTATCTGGTTTCGTGATAACATGAACCGTGGGACCACTCCCACAGTTCTTGAGGTGTTGAACACTGCGAATTTCATGTCGCAGTATAACCCAATCACGTTGCAGCAAAAGAGATTTACAATACTCAAGGATGTAACTCTCAATTGTTCGCTGACAGGGGAGAGCATTAAAGATCGGATAATTAACCTTCCAGGACAACTGGTGAACTATAATGGAGCGACGGCTGTAGCAGCCTCCAATGGTCCCGGCGCAATATTTATGTTGCAGATTGGCGACTCCTTGGTTGGTCTGTGGGACTCCTCTTATGAGGCTGTGTACACAGATGCATAATCCCAGAGGTTCACAATGTTAGTGATGGGGCGCTGAAAGATGCGTAGCTACCCTTCTGGAGCCACTTCCTGGTGGTAAGCAGAAATCCAAGGGTACGGTGGTACGGTGGAAAGCAGTCCCAGCTCTGCATTGGGAACCGGCTTACACCCAGCTTAGGGCTAAAGTGTACTACTTGCTCATTTGTAGTCTAAATGAGACGTTGGCCTCGACGTGTCGAGGTGGCCTAAGGGATTGGAACCCCTGATGGTCGTAGTCGAATTTCCCGTGTTTCATTCCGAGTCTCTTGGTCATAATGCCATTAGTAGGTCTAGCACTCAACGTAACTTCAAAGATATCCTCCTTGCAACAAGAATATGTGCGCCGTCTGTGTTTAAAGCGGT
ATGTAGGGGCATTTTTTATATTTAAATAACTAGAGTAATTAACGTAAAGTGGGTGGTATTATACGATGAGTAATATGCAAAATAACGCAACATTTGGCGCGTATTTAGAATTAACAAAGAAACAACAAGCTTATATACAGATAAAGACAGACACTGGCGCAAAAGATATGGATATCGCAGAGCAAATTGACGTGAACCGCGCTACTATATCAAGGTGGAAAGCTAACGATAAATTTAGAGAAGGGTTTAAAGGATATCAAGCTGAGCACTTGCAAAAACAAGTGCCCAAAGCTCTACAAACAATGATTAATTTATTGGACGCTAAGAGTGAGCTTGTGAGGTTCCAAGCTTCTAAAGATATTTTAGATCGTACAGGTTATAATCCTGTCGACAAACAAGAAATAACAATGCAGAGTGCGGTGACGTTTAATGACGATATCGATTAATTTATCTGACTTGCTACCTAAACATTTCCGCCCATTGTGGAAAGCGACTAAAGATAAAGGAATACTTAACATCATTGCAAAGGGCGGACGTGGCTCAGGTAAGTCGTCAGATATATCAATCATCATTACACAACTTATTATGCGTTATCCGATGAATGCAGTTGTTATACGTAAGACAGATAACACATTAGCTACATCAGTGTTTGAACAAATCAAGTGGGCAATTGAAGAGCAAAAGGTGTCACACTTATTCAAAGTTAAAGTGTCGCCAATGGAAATCACTTATATACCTAGAGGGAACCGTATTATCTTTAGAGGGGCACAGAACCCTGAACGATTGAAGTCGTTAAAAGATAGTAGGTTCCCTTTTTCTGTTGCGTGGATAGAAGAGTTGGCAGAATTCAAAACAGAAGATGAAGTCACAACGATTACCAACTCATTATTGCGTGGAGAATTAGACGAGGGATTATTTTATAAGTTTTTCTTTAGTTATAACCCGCCTAAACGTAAGCAATCGTGGGTTAACAAAAAATATGAAAGCTCATTCCAAGCTG
CTCACACTCATTTCCCCCCTCGCCTGTCACAGGCAACCCCCACCCCTTCTCTTACGGGAGTTAGGGCCAAGGATCTGTTGCATAGGCGTTGTATCCCCTAACCTTTTACCTACCCATCCCAATAGGACTGGTATTTCGGTTTTGATTGAGTAATGGATACTGATTCTATACCTGTTACCCATTCAGGGGAAAAATGGAGTTTCTTTCATGGATCTGACTTGATATGACCAAGAGTCAACACTTTGCGTGTTGGCCGTATGGAATGCTTTAAGGTTTATTCTTTGGATTATGACTTCAGGGTTGGCCGCCCAGGATAAAAGGCAATTGTGGTAAGTGATGTTAGTCATTGGTGGTTGAAACCTGCCTAAGACGTCCTAGGTCTACGCTGTGCGGGCCGAAGTAAGCTTAGGAATAACAGGGAGTATGCCATTTTCTGCTTTCACCCAACACGACCGTACACGAAAGAGCTAGAGGCACTTTGGGGCAAAGGGAAAAGCTTTGCTTAGCCCGAATGTTCATTTGAGTCCTTGACGAATGCGTCCCGTCTGTCCCGACGGTGAGGCGTATGGCGCATGCTCATGGCATTACCCAATGGTGTATCTGTGAGGGGGGGGCTCCTCACACTTAGTCTAGTGCTACCTGACAGGGCCGCGGCTGGTCGTTTGTGTATGGTATAACCAGTAGTAATCCCCCATGGATTGCTTTAACTTCCCCTCCTCCCTTACCAAGACATTCTCTAAGATGGCAATCTATGAGGATGACTCCTCGGAGTCAATTACATGCTGTAACTGGATTCCACGGAATCGTCGTAACAAAGTAAGAAAACAAAAACCCAGGAGTAAGGCCTCCAGAGTCGAGATGTCACCAGGGCCTCTTGTCACCTTGGCCGATGATGGCTATCTCTATGTGCATAAACATAAAGGTGAGACTAAATTTGTTAGGAGGGATGAAATTCTCACAAAATATGGCAGATGTATTGTTGAGATGGAAGAAGTTTTTC
AAAGGATATTCGATATTCTATCATCTTTAACATCAAGATGGCTAGAGGTAAACAAAATTCTAATCAGATTCAAAACAATAGTAACGCAAACGGCAAGCGCCGTAAGCGTAATCGAAGGAATCGCAATCCGCAGACGGTTCCCAACTTTAACCCCATTGTCGCAAAGCCGACGGTTGCCCCACTTCAAACTAACATTAGAAGTGCTAGGAGTGACGTTAATGCCATCACTGTTTTAAATGGCAGTGATTTTCTTACAACTGTCAAAGTCCGAGGTTCTAACAATTTAACTGATTCCAAGTCTAGAATCTTGGTTAAGCAACCAATTTCTGCGAGTTCTTTTCTTGGTACCAGAATTTCTGGTCTATCGCAATTTTGGGAGCGTTATAGATGGCACAAGGCTGCAGTTAGATATGTTCCTGCAGTACCCAATACTTTAGCTTGCCAACTTATTGGTTACATCGATACAGATCCACTAGATGACCCCAACGTTATCCTCGATGTCGATCAGTTACTTAGGCAGGCTACGTCACAAGTGGGTGCGCGGCAGTGGAATTTCTCTGATACAACAACTATTCCATTGATTGTCAGGCGTGATGATCAATTGTACTATACTGGTCAAGATAAAGAGAACGTTCGTTTCTCTCAACAGGGTGTATTTTACCTCTTGCAAGTGACTACACTACTTAATATTAGTGGTGAAGCCATTACAAATGATTTAATTTCAGGTTCACTATATTTAGATTGGGTCTGTGGATTTTCCATGCCACAAATTAATCCTACACCAGTGGAAGTTTCACAGCTAACTTACAATGCGGATACTATTGGCAATTGGGTTCCACCAACAGAACTCAAGCAAACTTATACTCAAGATATTACTGGTTTGAAGCCAAATTCTAAATTTATTATCGTACCCTATATGGATAGAGTAAGTTCTGAAGTACTGCAGAAGTGCACAATCACTTGTAATGAGGTTGACGCAGTTGGTTCAATCTCATATTTC
CGCAGCGTGGACTTGTGATACAATTACGAATAGAAAAAAAAAAAAGTTTGAATTATTTGAATCGAATTTATTTGTCTTGCATTTGTTTATCTTGCATTTGTTTGTCTTGAATTTGACCAACGGGGCTGTTGTTCAGCGTGCACTCGTTCAGCGTAACGTTGAAGTAGTTGATGGCCTGCATGGGACTATAATCCCCGTTCGAGCGGGGCTGCACAACAATTTGGTTAATCGCTTCGACGGTACTTTTAACCACATCGACCACCGCCTCGTGGAACCGGTCTTGCTCGGTGAAGCACCGCTCCATCAACTCGAGCTCGCTTCCAATGTCGAGAGTGTCACGGCCGTTCTCAACGTCCGACCGGTACCGATTCAGCAACTCCTCGCGGTTCAATGCGCACAGCTCGACCTGGTGGGTGTTCAGAAACTTGACACCATAGAAGAAATACGGGTTTCGTTTTTTACACTCGATCCACACCGAAACCCCGTTGGCGCACGGCAAACGGGCCAATTTTTCCGACTTCCCAAGCCAGTCGAAGCGCTGAGCGTTGGCCTCAGCACGGGTCTGTCTACGGGTTCGCACGCTCTCACCCTTCATGCGCTTCGAGCGCACCTCAATACGGTCGGCGGTCTCGTTCTGGTGACGACAAACGCGCACCATTGCGGTTCCATCCTCGGTTGTGCGGCCGTAAATTGTAATGCACGACTTCTTGTGCTGGTCGAGCTCCGGTATCAGGCGACCCTGAATCTCGCCGAGCACCTTGTTCAGGTCGCGCTGCACATCTTCGGCCAACATGCCGTTACGACCGGCCCCAACTATCAGCTGGAACTTCATCAACTCGTACTGACTCTTCAACTTCTCGCACTTCTCCACGGCCAAATCACGCTGTGTTATGGCCAAATCGCGCTGTAATTCACAGTTGTTCAACTTTTGCTCCGCAAAATCGGCCTTTAGTTGGGCTAGAGCCAAGTCGTCCTCCCGTTTCACATCGCGCACGTCGTA
TCTCAAAGACATCAATCCCCCTTTTCCCCAAAACTTAAACATGGACTTCTTAGACAGTCTAATTTGGGAAAGGGTTGTTGATGAACAATATATCACTAACCCAACATTTTGTGTTAGTGACTATTTTGAAGTTATCAGACAGCCAGGGGATGGCAACTGTTTTTACCATAGCATTGCAGAACTGTTCTTTGATGTCAAAACACCATCTAGCTTTAGAAAAGTAAAGGAGCATTTACAGTTAGCAGCAGAAGTGTACTATGACACTGAGCCAGAGGCAGTAGGAACTGGAATCTCAAAAGATGAGTACATCAAGGTCGCAATGAAAGACAATGAATGGGGAGGTTCCTTGGAAGCTTCAATGTTATCAAAGCATCTCCAAACAACCATCATCTTGTGGGTGGTCAATTCGACAGAACAGGTTACGGCCGCTATTAAGTTTGGACCAGGCAGGGTATCAACAGCTCTAAATCTTATGCATGTTGGTCGCACACACTTCGATGCGCTTAGGATAATAGAACAGCTGGAGAACAACCAACCTCAAGACAGGAATAGGCTAGACATAGCAGACAGAATTGCAGCTGCGGAGGTTTATGTGAGACAGTCTATAGAGGACAATTTGCAAGAGGACGAATTCTTTGACTACGCAAGAGAGGATGAGATTTCAGAAGATGTCAGTGCACCAGGAGGCTCCAGAGAAGCAACTGAACTAAAAAAGAAGGCAATACTTTTAAACAAAACTGTTAAAAGAGGAGAAAACATACCAATAAGGGTAGGCAGAGTCCTTGACTGTCTATTCAGCTGCAAGATTGCAGTTAGTTTAGATGAAGGGCTACTCTATTTGAGACCTGAAACCAGGGAAAGTGAAGCCACCTCAATTTCTCTAAGACAACTTGGACACAAGCTACTCACCCGTGATAGGCACATTAAAATGGAATATGCTAGATCCAAACTCTATGTGACCAGGGATCTCATAGATCACCTAGATATAGGTGGCTTGCTT
ACCGGATGGCCGGCGCGATTTTCCCCCCCCTCACGTGGCGCTCTGGTGGCCGCTCGATCTCTCTCTCCCCCGCTCCCGAGGAGCCCCCCCTGCTCGCGCGATGTTCTCCTTTAATTCAAATTAAAGGATTTAACTTTTGTCTGACCAATTATAGTGCGCCTGAGGAGCTTAGATAACTGTGTTAATACTTGGTCCCTAAGTTTTATGGCCCCTATAAAACTAAAGCAAGCATGACGTCAGTCTTTAATTCGAAATGCCTAAGCGGGATCCCTCATGGCGCCAGATGGCGGGAACCTCAAAGGTAAGCCGCTCTTCCAATTTCTCTCCTCGTGGAGGTGGAGGCCCAAAACCCACTAGGGCCTTTGAATGGGTTAACAGGCCCATGTACAGGAAGCCCAGGATATATCGGACGATCAGAACGCCTGATGTTCCTAGAGGCTGTGAAGGGCCCTGTAAGGTCCAGTCCTACGAGCAACGTCACGATATTTCCCATGTTGGGAAGGTGATGTGTATATCTGATGTGACACGCGGTAACGGTATTACTCACCGTGTCGGTAAGCGTTTCTGTGTTAAGTCTGTGTTATATTTTAGGCAAGATATGGATGGACGAAAATATCAAGCTCAAGAACACACGAACAGTTGCATGTTCTGGTTGGTCCGGGACCGTAGACCGTATGGCACACCAATGGATTTCGGCCAGGTGTTCAACATGTTTGACAACGAGCCCAGTACTGCAACCGTGAAGAACGATCTTCGTGATCGTTTCCAGGTCATGCACAAGTTCTATGCCAAGGTCACGGGTGGACAGTATGCCAGCAATGAGCAGGCGCTGGTCAAGCGGTTTTGGAAGGTCAACAATCATGTGGTCTACAATCACCAGGAAGCTGGCAAGTACGAGAATCACACGGAGAACGCATTGCTACTTTATATGGCATGTACCCATGCCTCTAACCCTGTGTATGCAACGCTCAAGATTCGAATCTATTTCTACGATTCGATC
GCCTCGGCCTCCTGTATATATAAAAAAAAGGGAAGGGATGGCTGCCAGCCAAGCATGAGCTCATACCTAGGGAGCCAACCAGCTAACAGCCAGTAAACAAAGCACAAGGCTGTATATATAAAAAAAAGGGAAGGGATGGCTGCCAGCCAAGCATGAGCTCATACCTAGGGAGCCAACCAGCTAACAGCCAGTAAACAAAGCACAAGGGGAAGTGGAAAGCAGCCAAGGGAACATGTTTTGCGAGCCAGAGCTGTTTTGGCTTGTCACCAGCTGGCCATGGTTCTTCGCCAGCTGTCACGTAAGGCTTCTGTGAAAGTTAGTAAAACCTGGAGTGGAACTAAAAAAAGAGCTCAAAGGATTTTAATTTTTTTGTTAGAATTTTTGCTGGACTTTTGCACAGGTGAAGACAGTGTAGACGGGAAAAAAAGACAGAGACACAGTGGTTTGACTGAGCAGACATACAGTGCTTTGCCTGAACCAAAAGCTACATAGGTAAGTAATGTTTTTTTTTGTGTTTTCAGGTTCATGGGTGCCGCACTTGCACTTTTGGGGGACCTAGTTGCTACTGTTTCTGAGGCTGCTGCTGCCACAGGATTTTCAGTAGCTGAAATTGCTGCTGGAGAGGCTGCTGCTACTATAGAAGTTGAAATTGCATCCCTTGCTACTGTAGAGGGGATTACAAGTACCTCTGAGGCTATAGCTGCTATAGGCCTTACTCCTGAAACATATGCTGTAATAACTGGAGCTCCGGGGGCTGTAGCTGGGTTTGCTGCATTGGTTCAAACTGTAACTGGTGGTAGTGCTATTGCTCAGTTGGGATATAGATTTTTTGCTGACTGGGATCATAAAGTTTCAACAGTTGGGCTTTTTCAGCAGCCAGCTATGGCTTTACAATTATTTAATCCAGAAGACTACTATGATATTTTATTTCCTGGAGTGAATGCCTTTGTTAACAATATTCACTATTTAGATCCTAGACATTGGGGCCCGTCCTTGTTCT
ACCAAGGGGAAAATCAAGAAGGATATTGAACGTACGAAATAGTAGCAGATATCGTGAGCCCAGAAGTGGTGAATTCCGCGGTCGACAACGACCAAGAAACATTGCTTCTGGGCACTTGCACAGGTTGTCTGTCCTACTACTCTGTTACTTCCCACTGTGCAAGGATGTCTTCCGTGTTTCGTGCGTTCGAGCTCTTTACCTTAGAGCAAGAACAGCAAGAACTCGGAAATGACATTGAGATACCTCCTGAAACGTTGAGATCAAACATTAAAGTTTGTATCTTAAACAGTCAGGATCCTCAAACACGTCATGATATGATGTGTTTCTGTCTACGCTTGATTGCTAGCAACTCCGCACGCGCTGCCCACAAAACTGGTGCCATCTTGACTTTGCTTAACTTACCAACTGCCATGATGCAAAATCATATCAGGATTGCAGACCGTTCTCCTGATGCGGACATTGAACGAATTGAGGTGGATGGCTTCGAGCCAGGAACTTATCGGCTTCGGCCTAATGCCAGGACTCCCTTGACAAATGGAGAAATCACAGCGTTGAGCCTAATGGCAAATGATCTCCCTGACACATACACCAATGACACACCATTCACAAACCACAGAGCAGAAGGGGAGAACTGCGATGAAACTGAACAGTTCTTGAATGCCATCTACAGTGTTCTGGTTCAGTTATGGGTCACGGTTTGCAAATGTATGACAGCACATGACCAGCCAACTGGCTCTGATGAGAGAAGGCTTGCTAAATATCAGCAACAAGGCCGTTTAGATCAGAAATATGCATTACAGCCTGAACTGAGAAGACAAATTCAAGCCTGTATCAGGGGAAGCTTAACAATCCGACAGTTCTTAACATATGAGCTGCAAACTGCAAGGAAGCAAGGTGCAATTACCGGCAGGTACTATGCCATGGTAGGTGACATTGGGAAATACATCGACAATGCCGGAATGAGTGCATTCTTTATGACAATGAGGTTTGCTTTAGGGAC
TAATATTACCGAATGGCCGCGCAAATTTTTAGGTGGGCCCTCAACCAATGAAATTCACGCTACATGGCCTATTTAGTGCGTGGGGATCAATAAATAGACTTGCTCACCAAGTTTGGATCCACAAACATGTGGGATCCATTATTGCACGAATTTCCCGAAAGCGTTCATGGTCTAAGGTGCATGCTAGCTGTAAAATATCTCCAAGAGATAGAAAAGAACTATTCACCAGACACAGTCGGCTACGATCTTATTCGAGATCTCATTCTTGTTCTCCGAGCAAAGAACTATGGCGAAGCGACCAGCAGATATCATCATTTCAACGCCCGCATCGAAGGTACGCCGACGTCTCAACTTCGACAGCCCCTATGGAGCTCGTGCAGTTGTCCCCATTGCCCGCGTCACCAAAGCAAAGGCCTGGACCAACAGGCCGATGAACAGAAAACCCAGAATGTACAGAATGTATAGAAGTCCCGACGTGCCAAGGGGCTGTGAAGGCCCTTGTAAAGTGCAGTCCTTTGAATCTAGGCACGATGTCTCTCATATTGGCAAAGTCATGTGTGTTAGTGATGTTACCCGAGGAACTGGACTCACACATCGCGTAGGGAAGCGATTCTGTGTGAAATCTGTCTATGTGCTGGGAAAGATATGGATGGATGAAAACATCAAGACAAAAAACCATACTAACAGTGTCATGTTTTTTCTGGTTCGTGACCGTCGTCCTACAGGATCTCCCCAGGATTTCGGGGAAGTGTTTAATATGTTTGACAATGAACCGAGCACAGCAACGGTGAAGAACATGCATCGTGATCGTTATCAAGTCTTACGGAAGTGGCATGCGACTGTGACGGGAGGAACATATGCATCTAAGGAGCAAGCATTAGTTAGGAAGTTTGTTAGGGTTAATAATTATGTTGTTTATAATCAACAAGAGGCCGGCAAGTATGAGAATCATACTGAAAACGCATTAATGTTGTATATGGCCTGTACTCACGCATCAAAT
TGATAGAAAGTTCTGCAGTATTCTGCAGAACTTTTTAATACCCTTTGTAGAGGGATATCTACTTTAATTGCTGGTGTGCGCCAGCTCGCTTTTCGATGTGATTCATAATTAACTATACACTTGAGCTTAAAACCAATTGTTATGCGTAGGTAGCGTTCTTTAGCGTCTACTGTAGTGTAATTAATTTGTTTGCTCTAGTGGTGTCTTTGCCTTCAAAGTACTACAGAGTAAGTTCATTTGCATAGTTGTGTTGTGATCATGTTGACTAGCTTGTTTGCGTGCTCCATTAATAACATCAGTCCCAGCTGGCGGGGCAATAAGTACCAGCCTGGTTGTTGCAAGCCGTGCCGAAAGAAGCGGTATCACGACCCGTGTCCCTCCATGTAGTCGTTAAAAACAAGTGAGGTAAGGAGTTGTCCATCTTCGAGAAAAATTAATAAAATGGACTTTTGGGTCTTTGGCCCCCCCCCGCGTTAGGCACCTATGGATTCTACACGCAAAGTTGGAGAACTCAAAACTCCCTCTGGTGGAGGTTTACACCCGCAGGGCTGCGTTACGACCCCAGCGAGAGGTGAAGATTTTATTGCTTGCGTCAAGCAGGCAGAAAAACATGCAAAAGAGTTCTTTGAACTCAAATTAGAGGAACTTGTTCCCAATTCAAAACAGGTCCGCCGCAAACATCAATGGCCTGCTGCTCGTCTCAAAGTTGGAAAATTGGGAAAGCGCGACCGGAGAAAAGGCGAGACACTTAAGTCCACTTCTGAGATTGACGATAGTGGTGGCCCATCTAAGGATGATGAAACAAAAACTGATGGTAATACAGATGATGATCTTCCTGGGCTTGTTGATGTTTCAAAACCTAGTGGCCCTGATGAAGGTTCATTTCTTTCTGGTATTAAAAAGGGTTTCCTGAATTCAGCTACCGCTCCCGCAGTTGTTTCCGCCCCAGAAAACCCTAGCCCAGCAGAGAAACTTGCTAGTGCTGTCAAAGACAGCTCCG
CACGCAGTTAACATGACGGGTATTAAAGACTAACCCACTGATTTTAATAGGTCTCTTGTGTCACTTTGGTGACTATGGGACATCATTGGGACATAATCTGCCAGCTTCTGATTCAGCATTGCGATCTGTTCTGCATTGCTGTCAGTCATCCATGCTCCGTATACATTGAAAACCATCTGGGCACTTGCATGGCCCATCTGGCTGGCAATGAAGCTTGGATTTGCTCCGGCAGATAATGACCAGCACGCATAAGTGTGTCGTGACTGGTATGCCTTTCGATGCCTGATGCCTGCACGCTTAATGGCTGTTTCCCATGAGTCGCCAATGGAATCTACCTTGTAGATAAAACCTACCTGTTTGCTTTTTCTAACCACCTGGGGGTTGAATACGAAAGTACATTCATGATTCACTGAACGTCCATATTCACGTAGTTGAACCTTGATGTGGTGCTGCTTACCCAGTCTTGTCATTTCAGCCTGATTTTTCAGGACACTGATAGCGGGCTGGATAAGATGCACAACCCTGTTTGTACTTGCTTCAGTTTTAGGTAGAGTGAACTCACCGAGTTTCGTATAATTGCGCCTGATAGTAATTGTTCCTGCTTTCAGATCGATATCTTCCCAGGCCAGGGAGACCAGTTCACCATGACGCATTCCTGTGTACACAGCCAATGACCACAGGTTTTTTGTCTGCTGATGCCGGCAAGCATCTATCAGGCGAATAAATTCGTCACGAGTTAGCGGATCTGGCTCTGCCCTGGCTTTTTTAAGAGGCTTAATTCCCTCGAAGGGGTTTGCTTCTAAGTAACCGTGATCTGCAGCAAACTGAAACATTCCAGCGATTGTCGTCATATAATAATTTACAGTAACGACGCTCCGTCCTCTTGCTGGTGCTTTGTCTTTCGTTGAATTCTGATATCCGGTCAGCAAATCTTTCCTGATATACAGCAATTCCTCTTTGGTCACCGTTGACACCAGTCTGCTACCTCCAATTTTCGGAA
GAGTTCTAGGAGAGTCCCTCCTAGTCTCTCCTCTCCGAGGAGGTACCGAGACCTCAAAATAAAGGAGTGATTGCCTTACTGCCGAGTGGAGAGTGATTACTGAGCGGCCGGTGTATCGGGAGTCGTCCCTTAATCTGTGCAATACCAGAGCGGCTCTCGCAGCTGGCGCCCAACGTGGGGCCCGAGGAGAAGAAAAGAAAGCGGCCCTGAGAACTCGGCTTCTGAAAAAGAGGAAGAGGACAAGTTGCTATAGCAACAAGAGAGAAGAAGTAGAGCAAAGGTCCAGTGGCTCGGAAAAAGAGGAACTGAAACTTCGGGGACGCCTGAAGGAGTAAGGTAAGTGACTCTGCTGTACGCGGGGCGAGGCAGAGGTTTCCTTCTAAATTGAAAGAGAAGTGTTGCTGCGAGAGGTCTTGGTGGTCGAGAATCCTGTACAAAAAAAAGGAGGGATCTCGGTCAGGACCAGGACCCCTGGGAGTAATACAACAGCAACACCGTAAGAAAATCCGCCATGGTGAGTCTAGATAGAGACATGGCGAGGCAAGTCTCCGGGGGGAAAAGAGATTATCCTGAGCTCGAAAAATGTATCAAGCATGCATGCAAGATAAAAGTTCGACTCAGAGGGGAGCACTTGACAGAAGGAAATTGTTTATGGTGCCTTAAAACATTAGATTACATGTTTGAGGACCATAAAGAGGAACCTTGGACAAAAGTAAAATTTAGGACAATATGGCAGAAGGTGAAGAATCTAACTCCTGAGGAGAGTAACAAAAAAGACTTTATGTCTTTGCAGGCCACATTAGCGGGTCTAATGTGTTGCCAAATGGGGATGAGACCTGAGACATTGCAAGATGCAATGGCTACAGTAATCATGAAAGATGGGTTACTGGAACAAGAGGAAAAGAAGGAAGACAAAAGAGAAAAGGAAGAGAGTGTCTTCCCAATAGTAGTGCAAGCAGCAGGAGGGAGAAGCTGGAAAGCAGTAGATTCTGTAATGTTC
AATTTAAACCTTTATTTATAATTTATAACTGGAAAAAAAATAGTAAACACACACGTTTATAATTAACTTTTAATGTGTTTTTAATGAAAAACGGCTTTTAAAGCCAACGTAAATAGAATTTTTTGTTTTAATTGTTAAAAATGTCCATTACGCTTTCCATGAAACTTTTTTCTTTAGATGGAGGAGGAAAATAGTACTTTTTAAAAGGGTTGGGTATTTTTAACGTGTCGAAGCTACCTACTCTTTTATACTCTTCCGGAATTGTGTTGGGATCGTATACCGATAATTCTTTATCGTTTATTTTTTTAATTTGTTTAGGCGTATTGTCGGTTTCCTTTTTGTCTTTTTTTTCGTCGTCTGTGACAGGATAAAACGGCCAAAAAGTTGGTTTTTTATAATCTTCCTCATCAAAAAAATCTCCTAATATTAACGATGTTAACCATTTTATGGGATACAGTATTAGACTAGCCGCACTCGATACAAACAACCGAGAAAATTTTGCTAAATAATACACAAACGATAGCGCAAGTTTTGCGATGCTGTTAACTATTAATGTAAAAAACTCTTTTGCGCATATAACTAAAAACGCAAATATTCGAATAATAAAAACCAACGTTCCCTGCAACAGTTTCCAGGCGACTAAGAAAACGTTATATATCGCAGAAAAAAACCACCAAGCTAAAAAAAAAGCGAGCTCTCCCTCCCCATTGTAATTATTTAAAGGAAATAAAAACGCTGCGTTTTTATGTAATAATTATATAGAAAAATAGCAACGAATAACGTTTAAGCTTACGTATTGTGTTTCGTCGTCGTCGCAGGTCGAAAGAACGTAGTAGTCAACCTTTGTTTTTAAATTGGAAGATACGTAATCTACCAACTCTCTCAGAAACTTATAATCCTCTTCTGAACTCGGTACCCATAAATCTTCTTTAACCGCTTTAAGCTCTTTCCACGCCATATCTTTTCCTTCTACGTTACTTAAGTTGTAAAATCCATCAAA
ATGAGTGAGTTAGGAAATCTGGAAACCACTGTTACCGGAAAAATCAAACGATTTAATAACGGCGGCGGCTATTATTACACTACAGTGGTTTCTCCTGCCGCTGACGCATATAGTTTCCCTCCAGTTATACGCATTAAGTCCAAGAAATCACTTGGCCGTGTGGGGGATGAGATAGCAGATATTCACTGCCGAATTACAGGTTATGAACGTAGCTTTCCATATACAGATAAACAAACAGGTGAGCAATCCCGTGGTTTTAACGTAGACATGCTTCTTGAACTTCTGGAATAAACATGTCTGCAACAGACTTCGATTCTCTGTATCAATTAATATTTAATGCCGGGCTTGTTATTTGTTTTGGCCTTGGCGTTATTAGTGGTGGTCAAAGATGAGTGCACTATCTTACTTCTTTGCTGCTTATTGTATTGGATGGGTTATATCCCATTCTATTCTGGTGTTTAAAAAACTATCTGAGGTTTCAACATGAAAAAATCAGTCGTTGCAAAAATCATTGCTGGCTCAACTCTGGTTATTGGTTCATCTGCCTTTGCAGCAGATGATGCAACCAGTCAGGCTAAAGCTGCTTTTGATTCTTTAACCGCTCAGGCAACCGAAATGTCCGGGTACGCATGGGCGCTTGTTGTTCTTGTTGTTGGTGCTACGGTGGGAATTAAGCTCTTTAAGAAATTTGTAAGCCGCGCATCCTAATTCAACATTATTTCGCTTCAACCATTCATTTGGGTGGCGTCTGCCACCCCTTATTAAGGTAGCATAAATGAAGAAAATAATTATTGCTTTATTTTTTGCTCCTTTCTTTACCCATGCAACTACAGACGCTGAATGTTTAAGTAAACCCGCATTTGATGGCACATTAAGTAATGTCTGGAAAGAAGGAGACTCACGTTATGCAAATTTTGAAAACTGCATTTACGAACTTTCGGGTATTGGTATCGGTTATGATAATGATACTTCGTGTAATGGGCACTGGACGCCTGTTCGT
CATCATCAATAATCTACAGTACACTGATGGCAGCGGTCCAACTGCCAATCATTTTTGCCACGTCATTTATGACGCAACGACGGCGAGCGTGGCGTGCTGACGTAACTGTGGGGCGGAGCGCGTCGCGGAGGCGGCGGCGCTGGGCGGGGCTGAGGGCGGCGGGGGCGGCGCGCGGGGCGGCGCGCGGGGCGGGGCGAGGGGCGGAGTTCCGCACCCGCTACGTCATTTTCAGACATTTTTTAGCAAATTTGCGCCTTTTGCAAGCATTTTTCTCACATTTCAGGTATTTAGAGGGCGGATTTTTGGTGTTCGTACTTCCGTGTCACATAGTTCACTGTCAATCTTCATTACGGCTTAGACAAATTTTCGGCGTCTTTTCCGGGTTTATGTCCCCGGTCACCTTTATGACTGTGTGAAACACACCTGCCCATTGTTTACCCTTGGTCAGTTTTTTCGTCTCCTAGGGTGGGAACATCAAGAACAAATTTGCCGAGTAATTGTGCACCTTTTTCCGCGTTAGGACTGCGTTTCACACGTAGACAGACTTTTTCTCATTTTCTCACACTCCGTCGTCCGCTTCAGAGCTCTGCGTCTTCGCTGCCACCATGAAGTACCTGGTCCTCGTTCTCAACGACGGCATGAGTCGAATTGAAAAAGCTCTCCTGTGCAGCGATGGTGAGGTGGATTTAGAGTGTCATGAGGTACTTCCCCCTTCTCCCGCGCCTGTCCCCGCTTCTGTGTCACCCGTGAGGAGTCCTCCTCCTCTGTCTCCGGTGTTTCCTCCGTCTCCGCCAGCCCCGCTTGTGAATCCAGAGGCGAGTTCGCTGCTGCAGCAGTATCGGAGAGAGCTGTTAGAGAGGAGCCTGCTCCGAACGGCCGAAGGTCAGCAGCGTGCAGTGTGTCCATGTGAGCGGTTGCCCGTGGAAGAGGATGAGTGTCTGAATGCCGTAAATTTGCTGTTTCCTGATCCCTGGCTAAATGCAGCTGAAAATGGGGGTGA
AAAAAATATAAAAACTCAACAAAACTTATGCAAAACAATTTCAATACACACACTTAACTTTCATATTGTGCAATTCAAATCTTTGCATTAATTCAACATTTCCAGCTTTTAAAACGAATAACACACACAGACAACATGTCGATTGTTATTGGTGATTTTTCCATCCCACTCATCTGCAGAACTGAGCAGATTGAATGTGTTCGTCTTGTTCCTGGAACAAGAGTTGAAGAAGTGAAGACCATTAAAAAGGTCTTAAAAACACACTACCAAGAAATAACTCTTGGTTGTACTGATAGATGCGCGGGCCTGAGCGCATACACAAAAACCTCCCTTAAGAGAGCAATTAAGGAAAAGGATTTAACTGCATCTGGCAGTTGTTTCCACTGTGGCCTTAGAGCACAAATCGGAGAGGGTAGAAAAAGGGTAGAATTAGCACCCATTTCAGTCATGGAGGATGTTGAAACTGTGGAACAAGTACTTGTTCCATGTATGGTAGAAGAGAAGTATTATAAGGAAGTTTCGAATTTCCAGAAGGCTACGCTCATCGACAAACCAAAGCTAACTATAGCCCCAGTTTTAATGGCACAACCTGCCCAAGTGCCAAGGCCCGCTGTTTTTAATGAAATACGAAAAGTTCATGAGGAGATGAAGTCCCAAACCTCTGAAAACAAGGTCTTAGAAGAGGAAACTCAATGCGCCAGTGATGCAGCGCTTCACCACTTAGACGACGTTCATGCGTGTAGAGCTCGAGCACAGGTAGGCATTGAACGCATACTAGCCAGACATGCAAGGCATAGAATCGAGGCTAGACAGCAAGTTGAAGAGGAGCAATCGGAAGCATTAGCAGCGTTCGAATCCTTCTTCAATCAAACTCACAGAGAAGACAGATATGAAGGGAAAGTCTTAACCATTCGAAATGGGATCACAGGCTGGTTTGAACCAAATAGGAATGATATTAAGAACGCAGCTAGGCGGAGGAAGAGAGCTAACAAGAAAATCC
TCTCTCGGCCTCGGCCTCGCCGGGATGTCCCCATAGGGTGCCTGTGGGCGCTAGGGCGGCCTGTGGAGGCCTGAGAGAAGCTCTTAGTGTGGGCCAAAGGGTAACCTGAGGCCTGCCGGAGCGAGCGATAGGGACGCGTGTAGGCCGCTTGACAGCGTGTGTGGGCGTGGGCTATCTGTTCGTTTGCTCCGCTTACGCTACGCTTCACTCACGGCCTTGTGTACCTTAGGGTCTTCCTTATCGTGTACCTTGGGACAGTCTTAGTAACTACCTTAGTCACTTCCTTAGTAGCTTCCTTAGTGAGTAGCTTAGTGGCTATCTATTGCTGTCTTAGTGTTACCTTAGTGATTGCATAGCTACGCTATAAGATGCGAATAGGTCGCGGTCGGTAGACCGCTAAAGAAAGAGAAGAACAATAAGATGCAGTAGGAGGGACACCAGAATCCTAGCCAGCCTAACCTATCCTAGCTCTGTATCTATTGCTTTTCCTTAGTCCAACACGTTAGACAACCTATGATTATCTTAGTAGCTGTGACATGTATCACATAAATAATCTATCTTAGTGAAACTTAGTGTTGACACAGGCAGTAGTCGGTAGTACATTACAGTCATCGGGAGGCAACCCAGCCGAACGATAGGTAGCTTTGGCTGCCTTGCTCTTTAACAATATGGCTAGTGTCTTGATAGGCTAACTAACTGAGGTTACTATCATGCTCAAAGAGACTCAAATCAAGCACGAAAACGGAAAGTATTGGGTGTTAGAGGTTAAGAAAGGTATGTATCAGGTGATGATATCTGGCTTAACTCACTCAACTTGTGATAGTGCTTACAACGATCTTAGCTTAGCTATTTATCGGTGCGATTATCTGGCTAAACGAGCATAAGGTAAGGCTGGCGTAGGCTGGCCTATCAAGGCACTATCCTTGCTCTTTAACAATCTGCTTAGTGTAACCTATGTAAGCCGTGGTATTACTTATTAACTTAATGAGGTGATACTATG
ACCCTACAAACTAATCGATCCAATATGGAAAGAATTCACGTTGACTTAGATGCTGACAGCCCGTATGTCAAGTCGTTACAGCGGACGTTTCCACAATTTGAGATCGAAGCAAGGCAGGTCACTGACAATGACCATGCCAATGCCAGAGCGTTTTCGCATGTGGCAACAAAGCTCATTGAGAGCGAAGTCGACCGGGACCAAGTTATCTTGGACATTGGAAGTGCGCCCGTCAGACATGCACATTCCAATCACCGCTATCATTGTATCTGCCCTATGATAAGCGCTGAAGACCCGGACAGACTACAACGGTATGCAGAAAGACTTAAGAAAAGTGACATTACCGACAAGAACATAGCCTCTAAGGCGGCAGACCTGCTGGAAGTCATGTCAACACCAGACGCAGAGACTCCATCTCTGTGTATGCACACAGACGCCACGTGTAGGTACTTTGGAAGTGTAGCAGTATACCAAGATGTGTACGCAGTCCATGCACCGACATCAATCTACCACCAGGCGCTTAAAGGAGTTAGGACAATTTACTGGATAGGCTTTGACACGACCCCTTTTATGTACAAAAACATGGCAGGTTCCTACCCTACTTACAACACGAACTGGGCTGACGAGAGAGTATTGGAAGCACGTAACATTGGCCTCGGTAACTCAGATCTTCAGGAGAGCAGGCTTGGAAAACTCTCAATCCTTAGGAAGAAGAGGCTCCAACCTACTAATAAGATCATATTCTCGGTTGGTTCAACAATCTACACAGAAGATAGATCACTGTTACGTAGCTGGCATCTTCCAAACGTGTTCCACTTGAAAGGAAAGTCTAACTTCACAGGTAGATGTGGGACCATTGTCAGCTGTGAAGGGTACGTCATCAAAAAGATAACGATCAGCCCAGGACTATACGGTAAAGTTGAGAACTTGGCGTCCACAATGCATCGCGAGGGTTTCTTGAGTTGCAAAGTCACAGATACGCTGCGCGGCGAGAGGGTTTCTT
ACCGGATGGCCGCGCCCGAAAAAGCAGGTGGACCCCACAATGACCGCGCCCGTGAAAGAAAGTGGTCCCTGCGCACTTGTTTTGGTCGGCCAGTCATATTCACGCGTGAAATTCTAGATATTTGTTGTTTGTCTTTATAGACTTCGTCGCGAAGTAGTAGAGCGCGTTAACATGTGGGATCCATTGGTGAACGATTTTCCCGAAACCGTTCACGGTTTCCGTTCTATGCTTGCTGTTAAATACCTGTTACATTTGGAACAGGAATACGATCGCGGTACTGTCGGGGCTGAGTATATACGGGATCTAATAGGGGTTCTACGGTGTAAGAATTATGTCGAAGCGACCAGGAGATATAATAATCTCAACACCCGTATCCAAGGTGCGGAGGAGGCTGAACTTCGACAGCCCATACACGAACCGTGTTGTTGCCCCCACTGTCCGCGTCACCAGAAGCAAAATATGGGCCAACAGGCCCATGTATCGGAAACCCAAGATGTACAGAATGTATCGAAGCCCAGATGTCCCTAAGGGCTGTGAAGGCCCATGTAAGGTCCAGTCTTTTGAGCAGAGGGATGATGTGAAGCACCTTGGTATCTGTAAGGTGATTAGTGATGTGACGCGTGGGCCTGGGCTGACACACAGGGTCGGAAAGAGGTTTTGTATCAAGTCCATTTACATTCTTGGTAAGATCTGGATGGATGAAAATATTAAGAAGCAGAATCACACTAATAATGTGATGTTTTACCTGCTTAGGGATAGAAGGCCGTATGGCAATGCGCCCCAAGACTTTGGGCAGATATTTAACATGTTTGATAATGAGCCCAGTACTGCAACAATTAAGAACGATTTGAGGGATAGGTTTCAGGTGTTGAGGAAATTTCATGCCACTGTTGTTGGTGGTCCATCTGGCATGAAGGAGCAGGCGTTGGTGAAAAGGTTTTACAAGCTGAATCATCACGTGACATATAATCATCAGGAGGCAGGGAAGTATGAGAATCAC
AGAATTCGTCTTGCTCTATTCACCCTTACTTTTCTTCTTGCCCGTTCTCTTTCTTAGTATGAATCCAGTATGCCTGCCTGTAATTGTTGCGCCCTACCTCTTTTGGCTGGCGGCTATTGCCGCCTCGTGTTTCACGGCCTCAGTTAGTACCGTTGTGACCGCCACCGGCTTGGCCCTCTCACTTCTACTCTTGGCAGCAGTGGCCAGCTCATATGCCGCTGCACAAAGGAAACTGCTGACACCGGTGACAGTGCTTACTGCGGTTGTCACTTGTGAGTACACACGCACCATTTACAATGCATGATGTTCGTGAGATTGATCTGTCTCTAACAGTTCACTTCCTCTGCTTTTCTCCTCAGTCTTTGCAATTTGCCTAACATGGAGGATTGAGGACCCACCTTTTAATTCTCTTCTGTTTGCATTGCTGGCCGCAGCTGGCGGACTACAAGGCATTTACGGTTAGTGTGCCTCTGTTATGAAATGCAGGTTTGACTTCATATGTATGCCTTGGCATGACGTCAACTTTACTTTTATTTCAGTTCTGGTGATGCTTGTGCTCCTGATACTAGCGTACAGAAGGAGATGGCGCCGTTTGACTGTTTGTGGCGGCATCATGTTTTTGGCATGTGTACTTGTCCTCATCGTCGACGCTGTTTTGCAGCTGAGTCCCCTCCTTGGAGCTGTAACTGTGGTTTCCATGACGCTGCTGCTACTGGCTTTCGTCCTCTGGCTCTCTTCGCCAGGGGGCCTAGGTACTCTTGGTGCAGCCCTTTTAACATTGGCAGCAGGTAAGCCACACGTGTGACATTGCTTGCCTTTTTGCCACATGTTTTCTGGACACAGGACTAACCATGCCATCTCTGATTATAGCTCTGGCACTGCTAGCGTCACTGATTTTGGGCACACTTAACTTGACTACAATGTTCCTTCTCATGCTCCTATGGACACTTGGTAAGTTTTCCCTTCCTTTAACTCATTACTTGTTCTTTTGTAATCGCAG
GAAAAGTTCCACACCCAAACCAAACCAAAACCTAACGAAAGAGCATATTGGACCCTAAACGGCCCTCGAGCGACCACGTGTCTAGAGGAACCATTATGTCTCGCGTTAGCCAAGTACTCGCATCCATCTCCGACCCCTCTCTCAAGGCGGTCATCCAAGAAGAGGCTTACAAATCCATTCGTACCACATTGCAAGCCGCCAAACATCTCAACCCCTACGCTCATCCATCAGAGACTGCCGAGTTTCTAGAGCGCCAGGGCATCATTTCAGACCCATACGCCGTCGCGGCCCACACTCATGCAGCAGCCAAATGCTTGGAGCTGGACCTGTACGCGAGCGTATCGCACTACATGCCAAAGGAGAACCCCGTAACATTCCTCTTCATGAAACGGGCGAAACTCCAATACTTCCGGAGAGGAACCCAACAAGGAGACGTCTTTGTTAACACCCTCTTCGAGCCCAAGGATGCTGCCCGATACCCATTAGACACGATCTGCAGCGCCATTCCCCCAATCCAAACACAGATGGCATTCATGGGAGACACGCTGCACTTCCTGGAGCCGGCGTTCCTCACAGACCTCTTCGACCGCTCCCCGCACCTAAACACCCTCTATGCCACCATGGTGCTGCCACCAGAGGCAAAGCACAAACTTCGCTCCCTCCACCCCTTGGTCTACACATTGCAATACCTTAAAGACCACTTCATATACCTCCCCGGAGGACACGCCGGGGCCTCCTACTGCCACACGTACTCACAGCTTCAGTGGCTGGACGTAGGACACATCGTTTCACCGTCAGGGAACTGCATCACTGCCCAGCGGATCGAAACCAAAGCGGCGAACCACCTCTTCGTGTTCATCAGAGGGCGCCTCAACACCCCCCCCATGAGATCCTTCGCACCCATGCGGGCATACTGCACACTCCCCGCAATCTTTCTCCCCACAGAGTTTAACTCCCGGACGCCCTACACCAAAACCTTCCTCCAACAGATGTTTCTCTA
GCGCCAGTCCTCCGATAGACTGAGTCGCCCGGGTACCCGTGTATCCAATAAAGCCTTTTGCTGTTGCATCCGAATCGTGGTCTCGCTGATCCTTGGGAGGGTCTCCTCAGAGTGATTGACTGCCCAGCCTGGGGGTCTTTCATTTGGGGGCTCGTCCGGGATCCGGAGACCCCCGCCCAGGGACCACCGACCCACCGTCGGGAGGTAAGCTGGCCAGCGGTCGTTTTGTCTCCGTCTCTGTCTTTGTGCGTGTGTGTGTGTGCCGGCATCTAATCTTTGCGCCTGCGTCTGTATCTGTACTAGTTAGCTAACTAGATCTGTATCTGGCGGTTCCGTGAAAGAACTGACGAGTTCGTATTCCCGGCCGCAGCCCTGGGAGACGTCTCAGAGGCATCGGGGGCCATTTTTGTGGCCCAATCTGTATCTGAGAACCCGACCCGTTTCGGACTCTTTGGAGCTTCTCCATTGACTGAAGGATACGTGGTTCTATTGGGCGGCGAGGGGCCGAAACGCTCCTCTCCTCCATCTGAATTTTTGCTTTCGTTTTCCGCCGAAACCGCGCCGCGCGTCTTATCTGTCTCAGTGTTATTTTGTCATTTGTCTGGTTCGTTATTGTTTTGGACCGTTTCTAAAAATATGGGACAGACCGTAACCACTCCTTTGAGTCTGACCCTAGAACACTGGGGAGACGTCCAGCGCATTGCGTCCAACCAGTCCGTGGACGTCAAGAAGAGACGCTGGGTCACCTTCTGTTCTGCCGAGTGGCCAACTTTCGATGTGGGGTGGCCGCAAGATGGTACTTTTAATTTGGACATTATTTTACAGGTTAAATCTAAGGTGTTCTCTCCCGGTCCCCACGGACACCCGGATCAGGTCCCATACATTGTCACCTGGGAGGCTATTGCCTATGAACCCCCTCCGTGGGTCAAACCTTTTGTCTCTCCCAAACTCTCCCCCTCTCCAACCGCTCCCATCCTCCCATCCGGTCCTTCGACCCAAC
ACCGGATGGCCGCGCGATTTTTTACCCGACCCGGCCCATTAAAAAATATATCCGGGCCATGCAATGATGAAAAATTTGACCGTCCAATCAGAAGATGCCTGCTGGGTCTAATTAGTGGTCCTTGGGAGACAAGAATGGACCCGGATATCTATAAATATTAAAGTGAATCCCACTATTGGATATCTTTAATTTGAAATGCCAAAGCGCGATGCCCCGTGGCGATTGATGGGGGGGACCTCAAAAGTGAGCCGGTCCTTCAACCAAGTCTCCCGGACTGGTACTGGGCCTAAATTTGATAAAGCCCATGCTTGGGTTAACAGGCCTATGTATAGGAAGCCCAGGATATATCGGGCTTGGAGAACACCCGACGTTCCTCGAGGATGTGAAGGCCCATGTAAGGTCCAGTCATTTGAACAGCGTCATGATATCTCCCATGTTGGTAAGGTGATGTGCATATCGGACGTCACCCGTGGCAACGGTATCACCCACCGCGTTGGTAAGCGTTTTTGTGTTAAGTCCGTTTATATATTAGGTAAGATTTGGATGGATGACAACATCAAGTTGAAAAACCACACGAACAGCGTCATGTTCTGGTTGGTCAGGGATAGGAGACCATATGGTACTCCTATGGATTTTGGTCAAGTGTTCAACATGTACGACAATGAGCCTAGTACTGCTACTGTGAAGAACGATCTTCGTGATCGTTTTCAAGTAGTCCACAGATTTTATGCTAAGGTCACTGGTGGTCAGTATGCTAGCAATGAGCAGGCTCTTGTCCGACGATTCTGGAAGGTGAACAACCATGTGGTGTACAACCACCAAGAAGCCGGGAAGTACGAGAATCATACCGAGAATGCCCTGTTATTGTATATGGCATGTACACATGCCTCTAATCCCGTGTATGCTACTTTGAAAATTCGGATCTATTTTTATGATTCGATAAGTAATTAATAAAATTTGTATTTTATTGAATGTCTTTCCAATACGTGAATTACATATG
AGTAAAAAGGTGTGCGGGGTAATCCCCCGCACGCCTTTGTTTGTAGAATGCACTTATACAGATTCCGCTCTTGCCGTTAATTATACCGCTCTTGCCGCAATCTGTCACCAGATCCGCCATTTCCGCTATAAACGCCATTTACGCAATCTAAACTTGTTTTCTCTTTCACTAGGTTATGCTCACCTAATTACTCAAATTTGCTACACCACCCACAGCACTTGATTAGTCACCACTTGCTGCTTGTATTATATAGACTCTTTTGTACACATTTAATGTACCATATTTATTTACCAATTATAGAAGAAAAATAAAAATCAAATAACCAGAAAATAAAAATATTTATAGACCCACAATGTCTTTAAAATTGGACTCAACTCTATTTCTTTGCCGATTTAGACTTGTTTGAACCTTTATTCCGAACTCCTCTTGTATATACGAGGCTAGTAAGGTAAAGTGATATGCCCTGGACGCATGTATCGTCCTGTTTGTGAGTAAAGTATAACTCTCTCCCTAAAAGTTTTTACGTTTGTCAGGGATAAGACCGCTAGTGATGTATGCCACGGACACAGAAGTCCTATATGCATTTAATTCCACTAGTTCATAACGTACCCCCCCATCTTAACACCATGGATAACTTTCAGTCTGCGTCACACGTAGCGCTTGGCCGCGAAACAGCCCCGTTTAGCAACGTTAAAGTTAACTACGCAGATTTTCTGCTCCGGCTTCAGCAATCCGCTGAAGTTGTTGATCTCTCCTCTCTGAAGGAGCTTTTCACGAACGTCTTTTCTGACGTGACCGAGGAAGGTACTAACTTTGCTCTCTCGCTTATGTCGCTTTTCTATCGACTTTATAAGCTTGACAGCTTGACTGACCTTTTCTTTGCCGCACTTGATTTTCTCAAGTCGGTTTGCGGTGTCAACTACCTTGTTGATTCCGCCCAGTTCGCTTTCGACTTTCTTAAGACGACTGTCACGAACCTGTACAATAAACTCCTCGTCGC
ATTCCCAATAAAGCCTCTTGCTGTTTGCATCCGAATCGTGGTCTCGCTGTTCCTTGGGAGGGTCTCCTCTGAGTGATTGACTACCCACGACGGGGGTCTTTCATTTGGGGGCTCGTCCGGGATTTGGAGACCCCTGCCCAGGGACCACCGACCCACCACCGGGAGGTAAGCTGGCCAGCAACTTATCTGTGTCTGTCCGATTGTCTAGTGTCTATGTTTGATGTTATGCGCCTGCGTCTGTACTAGTTAGCTAACTAGCTCTGTATCTGGCGGACCCGTGGTGGAACTGACGAGTTCTGAACACCCGGCCGCAACCCTGGGAGACGTCCCAGGGACTTTGGGGGCCGTTTTTGTGGCCCGACCTGAGGAAGGGAGTCGATGTGGAATCCGACCCCGTCAGGATATGTGGTTCTGGTAGGAGACGAGAACCTAAAACAGTTCCCGCCTCCGTCTGAATTTTTGCTTTCGGTTTGGAACCGAAGCCGCGCGTCTTGTCTGCTGCAGCATCGTTCTGTGTTGTCTCTGTCTGACTGTGTTTCTGTATTTGTCTGAAAATATGGGCCAGACTGTTACCACTCCCTTAAGTTTGACCTTAGATCACTGGAAAGATGTCGAGCGGCTCGCTCACAACCAGTCGGTAGATGTCAAGAAGAGACGTTGGGTTACCTTCTGCTCTGCAGAATGGCCAACCTTTAACGTCGGATGGCCGCGAGACGGCACCTTTAACCGAGACCTCATCACCCAGGTTAAGATCAAGGTCTTTTCACCTGGCCCGCATGGACACCCAGACCAGGTCCCCTACATCGTGACCTGGGAAGCCTTGGCTTTTGACCCCCCTCCCTGGGTCAAGCCCTTTGTACACCCTAAGCCTCCGCCTCCTCTTCTTCCATCCGCGCCGTCTCTCCCCCTTGAACCTCCTCTTTCGACCCCGCCTCAATCCTCCCTTTATCCAGCCCTCACTCCTTCTTTGGGCGCCAAACCTAAACCTCAAGTTCTTTCT
GACAATTTGTCCTGAAGACTGAGACTGTGTCTAACTTCTCGTTGATAATCAACCAGCTAACTCTCAACATGTTCACCAACAAAGCTATCCTTGCTGTTTATCAACTCCCTGAAGAGTGCACACTCGAATTGGTCGTTCGTGACGCGTCCGGAAACATTGTCGACTCTTGCTACGCTGAGCTTTTCCAACTACGTGGGAACGTCAAACATGGGGATAGACAAGCCCAGATGATCAATCATTTCAATCAGGTGCTCGACTTACTGCGTACGTCGGTTGGTGAAAGTATTGACAGCATGATCAGGTATGTTGGAGAGCAGGGAACAGATGACACTCGTGCGTTGGTGATTCGAGCCATGAATGACTTCTTCCCGGCCAAGGTTGGAGAAGCAGTGTTCCAAGCAGTGCAGGCTGCCATGCAAGGACCCGGAATGTTGACTGCGTTGTTGACAAAACAGTTGGAGTTTCTTGGCAATGCAACGCTATACAATACAAGGATGCTTGAGGCACTGGTTAGCATTCTTGATCCAAAGAAGTCAACAACGCAGGATGTTGCGCCCATCGACTACATTAACGGACCTGTGAAAACGCCGCTCTGGGACCCCTTTATCATGCAGCACCCAGATTTGGCACCAACGGAGAAAGTGGATATTCCGCAGATGTCTGCCCCTATACCAGGCCGACCACAAGTTTCTGGATGGTATCCCCCCCTGGCAAAGGTTGGCACTATCATGCCAGACGGATCGGTGCTTTATAATTCTGGGTGTGATGACGTCGCCTCCTCAGTAGTGAGTGAGCCTCCTCACGAGTGTAACCCCGATGATGGTGGGTCTGTCAAGGACAGTAAGCTGGAGTTAGTATCAGCAAGTGAGGTTCCTGAAAACGATGACGCATTGAGGCTACTTGAGGAACTTGCCCGAAGTCAATTGCCATCACGACAGCAAGTTCACAGCATGATCGTACCTCAGAGGGGTGCTGCTGGAAAGGTGGTGGTTACTCCAGA
TGGATATATGAAGAATTCGACCTTCCCACGCGTACGTGTAAACAGGGCTAATCACCCGGCCAAGTATAATTTTCTTGGTCCCAGTTAGCAATACTATGAGAGTATTCTAGATTTCTTCGAGTGTCCCTTTTGGTTAATTTCTGAAGGCTGGAAACTCCAACCGTTGGAAATACCCTGCAAAAGAGCTAAGTTATAGCATCGTAGATAACTATAATCGCTCTTGGGCCGCAAGTCGGCTATGCGGTACAACCGTTAAGACTTAATTATTATGAACAAAAATTTATTTCAAATAGTAATTAAACTATTCGTAATGATATTTTTGAACACAGATGTTAAGCTCTTCGTATCTCTTTATTTTAGATGTTTAACTAAACATTTAAAACACCACGGGGTAGTGAGTACAGTAAAAATATTTAAACAAATAAGATTACATGTTACTCGTTACCTTTGTGGATCACCATTGAGAACAAACTCAATGATGATAGGGATAGATAAAGATGGTTGACCAAAAATGATCAATTTCCTTAAACCACTTGCTAATGGTACAAGATCAGATAAACAATTACTTTTATCAATCTTGTTCATTACAAGAAGTTTTGTGGAAAAAGACAAGAGTAAACTAGTTCCTGACTGAAGTACAATAACTCAACCCCGAACAACACAAAAGGAATATATTATTCCTTCTGGATTTATTAAGGATTGAGTGTTGAACAATCATTTAGGAACTTATAAAAGTGAGTTTGATGATTCAAATCATTTTGTATCAGTTAAGAGTAGTCCAACTGGACCATCTACACTGACTGCACTATGAGGACTATGAAATCATAGTTATGAATCATTTAATTGACTTTTTAAGATTACTAGTTTATCTGGTGTTGATTATCTTACAAAAATCATGAACTGGACTTGATTAAAAGACCTAGGAAATAAAAATAATAATAAATGATCTAAACAATTTTTAGGATCTTTATCATTAATTTATGACCCAGAATGTAAAGTT
ACACACCAAAAAGGGTGACGCATCCAAGAACCGGAAATTGAGTCATTGCTGGATCCTCCATATGGTGGATTCGGGCACCGTCCTGGGCCCCGCTGTAGTCGTGCTGGCTAGCGGTCACACAAAACGAGTGTCCAAAACTCAGAAACAAATCGAGACAATCCGTCATCCGATTATTTAAATAAAACATCAACCTAAAGCCACCTCATTCTCCAACCAACAACACAACACATCACTCCAAAACTCCCACACAATCATGAATTACAACCGTTTGAAATTCGAGGATGCATTCCTCACACCAAGTGCTGACTATGCTGCCTTTAAAACCCCTCTTCCATATCCTGACCTCACCACAGGACCCACAGAAGTCCCCTACACTAAAGAGAAGCTTATAACTGCGAGTTATCCTTACTGGACTATGACAAAAGTCAACTCAGGGGACATCAAGACACTAGGAAAGACAGTATTGACAAAGTTATCTGATAAAAAGATCACTGAAAAGACCTTGTTCGACATGTGCAGAATTGCCCTATCCTTGAAAGCACCTAATGGCCAAGACGTGTTCAAGATACCAACAGTCACATTTGCAGGAGCCAAAACAGGAGGGCAGGACGATACTAACCTGGTACCAGTGCCTTCTGACACTTCAAAAACAACTGAATATTTACAAACAGTCACCAGCAAGAGTTCAACCTCCCAGGCTACCCAAAAGAAATCACTGTCTACCTATGTTGATAATGACGCCAATTATGAAACTGCCATCCCCTATTTCCTCTGCTCATTCTTACGATTGATAGTGAAACAACCTGAGAGCTGGAGAAGAGCATTTGGAGATATCAAAGAACAATACGGTAAGTTTTACGGCAAAACCAGCAACCTGATAACTAACGCAGAAGATGATCTATCAATCGCAAGTGTGGTCAAAGTTGCATTTGATACATTTAAACCAATTGTCAACTTTATAGCTTATGTGGCAGGGGAGACAGACAAAGGACTTTCACCA
GACAATTTGTCCTGAAGACTGAGACTGTGTCTAACTTCTCGTTGATAATCAACCAGCTAACTCTCAACATGTTCACCAACAAAGCTATCCTTGCTGTTTATCAACTCCCTGAAGAGTGCACACTCGAATTGGTCGTTCGTGACGCGTCCGGAAACATTGTCGACTCTTGCTACGCTGAGCTTTTCCAACTACGTGGGAACGTCAAACATGGGGATAGACAAGCCCAGATGATCAATCATTTCAATCAGGTGCTCGACTTACTGCGTACGTCGGTTGGTGAAAGTATTGACAGCATGATCAGGTATGTTGGAGAGCAGGGAACAGATGACACTCGTGCGTTGGTGATTCGAGCCATGAATGACTTCTTCCCGGCCAAGGTTGGAGAAGCAGTGTTCCAAGCAGTGCAGGCTGCCATGCAAGGACCCGGAATGTTGACTGCGTTGTTGACAAAACAGTTGGAGTTTCTTGGCAATGCAACGCTATACAATACAAGGATGCTTGAGGCACTGGTTAGCATTCTTGATCCAAAGAAGTCAACAACGCAGGATGTTGCGCCCATCGACTACATTAACGGACCTGTGAAAACGCCGCTCTGGGACCCCTTTATCATGCAGCACCCAGATTTGGCACCAACGGAGAAAGTGGATATTCCGCAGATGTCTGCCCCTATACCAGGCCGACCACAAGTTTCTGGATGGTATCCCCCCCTGGCAAAGGTTGGCACTATCATGCCAGACGGATCGGTGCTTTATAATTCTGGGTGTGATGACGTCGCCTCCTCAGTAGTGAGTGAGCCTCCTCACGAGTGTAACCCCGATGATGGTGGGTCTGTCAAGGACAGTAAGCTGGAGTTAGTATCAGCAAGTGAGGTTCCTGAAAACGATGACGCATTGAGGCTACTTGAGGAACTTGCCCGAAGTCAATTGCCATCACGACAGCAAGTTCACAGCATGATCGTACCTCAGAGGGGTGCTGCTGGAAAGGTGGTGGTTACTCCAGA
AATTTCACAAATTCAACCTGTTCGCCCAGAAAATACGTCTGGCACAACAGGGATCCGGAATAGGTCCAGCCTTTAAGCTCTAATATTCCCACAACAAAAATTACACTATGTCGAAACTCAGAGGAAGCTTCTGGTCTTCGGCCATCGCTGTTAACAGCGATTACACGATATCGCGCATCTGGCGCAAACTTAACACCATAGTAGTCCTGCACTACTTTGGTTTTGTTAGAATCACCAAGGTGATTCGTGACAAATCGGCTGATATGCCGATAGTCCCTTTACGGAAATCTGTATTTCCGTTTTCTGTTCGCGCGGCTGTCACGAGCTTCGTGCTGCTGGGCGTCCTCTTGACGCTCCGCATTCAGGGTGCCTCTGTGGCCTTCCCGTTATCAACGCATCTGGCGTTGTTCGTCCCCGCTCTGTTCGCGGGTTTTTCGAGGTTTTCTCTGTGCAAACCTCCGCTCACCTCTGCCGCTAAGAGGTCCCTCCGTCAGGCAAAGCGGGAATCTGTTTCCCTTTCTAGCCGGGCCTCTTCTCGCTTCTCTAGGGAAGTCCCTCGCGGCACACGTTCAAGACTTCACAGACGTGTGGTGAGACGAGCTGACACTGCCCCAGTTGAGAGTCCCCAAGACAAGCCTACCCGACGAAACAGCCGACTTGGTAAGACTTCTCACCTCCCTTACGTGGGGGAGGCAGCGTTGGATGATATCCTTCGCTGGATCGAAGAGGTTAATCCTCATCCCTCGATGGTCGCTATTCCAGTGCCCATCACTTTTGGAACCATGCCTGCAACGGCTTGGTGTTCCCACTCTGAAGCCGCAGTTTTGCGTGCCGCCTTGACTATCACGCGGCTGAAACTGATTTCTCCACTCAGGAGAAACACGTACGGTACGTCTATAATGACGTATCTTCTGCCACTAACCGTCCCCGTACGGTTTCTCCCCGCAAGTGCGTCCATTTTTCCCAGTAAATCTAAACTGGGCGTTGAGGTCCCCTCTGG
ACCGGATGGCCGCGCCCGAAAAAGCAGATGGGCCCCAGAATGGCCCCCACGCACTAAGTAATGTCAGCCAACCATGTGCAAGACTGGGAGACTCGGTAGTTACGAAAGGAGGATGAAGTGGTCCCTACGCACTAAGTTTGACAGGCAATTTTATTGCTATGTGTGTATCATATTTTCATAGGTGTGTTACGGGTCAATCTAAAGGTATGTTATGGGGCCTATTCATAAAAAACCAAAATATAGGTTCCTATTTACATATTGATTATATTTTTATGTGCGGATATATGATCCGCCACGTGTTTATAATGGATATGGATTGTCCTATAAATATGTGGCAATCCTCCCGTTCGTCAATGCAAGATGTATTCTGTATACAGACGTGGGTATAAGACGCCGTATAGGAGTCCGTATGGCTCGCGTGTAACACCATATGTGAATCGTAAGACCGCTGTGAAACAGACGGCGAAATCTCGTGTATCGCGAAAGTTGGCGTATGAATCGCCAAAAGGTCTATATACGCGACGCTCATTGGAGGATATCCATAATGGGGCTTCCTTGAAGTTGCCTCAACAGGGGGATTATACGTCCTACGTGACACTCCCATGTCGAGGCATCGATGGTAATGGGGGTAGGTCTGTTGATCATATAAAATTATTAAGCTTGAGGGTTTCTGGGACCGTCAACATCAGTCAATCCGGTGGTGATGACAATATGGGAGAGAGAACGACCATGAGGGGTATTTTTTTCATGGTTTGTTTTGTTGATAAGAAACCTTTCGTTCCAGAGGGGGTCAGCATATTGCCGACGTTCAATGAGTTGTTTGGGGAATATGAATCCGTGTATGGCATGCCTAGGCTGAAGGAAAACGTCCGTCACCGTTATCGTGTTATTGGGACGTCGAAATTATATATAACGACCGATGAAGATCATATCCAGAAGCCTTTTAGTCTACGTCGAAGACTAAGTGGAGGGAAATATCCTATATGGTCGTCGTTCAAGG
GATTAAAATAAAAGTGTGAAGCTCCCTGTGCTTTCATGCCAGGACAGCAATCCAATACCCTAGCCCGGATTGGATAAGCTTAGTCCAGGAGTTGTGAGGTCTACAGACACCTCGCAGCAACCTACACCTCTCTATCCCCGAGAGCAGCGTAGGCTCCTTTTATTTTGATTTGCCACTGGTGGCTTGGGATTTGCAGACCCTCCTTAACCATGTTCTGTGAGTGCCCTCGTTCAAACCTTGTGGTAATGTGCTCTGGCGCCTTCTGTTGCGTGCTCTGCGGCCACCGCCGTCGGCCACGACCCGCTTCAGAATCCGACCGTGCTAAGTATGGACCCATCGTGCAATACGTGGAAGCCCGCGTTGCACATGTGTATTCTGGATTGGAAGGGCGCTATTGCGCTCTTGAGATGATACCCATTACTTACGGTAACAAGTTCCCTTACTGTAAGCCACTGCCGGTTTCCTTCGTGATCAAAACCTTAGCCGGAGTCCAAGGAGACCTGACCCGTCCGGAAGAAACACCGCTCCCGGGTGGATACGGCGTAATCCCCTGCTGGGGACCGCATCTTGCAGCTGTGGGGTATCTATCTCCCGCTCATGTGGGCCGCGATTGGTTTGAGGGTGCTACTCATGCTATTGTGCACATTGGCTCATATGGCGGACATGAACGTCCCACCACCATTCCATTCAACACGACTGGAGGTGACGTTTATCAGTTAGGAACCTGCACTATCGTTGAGACCATAGATCATGTCGAGTGGCATGCAGGTGTTAAGCCTGGAACCGCTATCTGTCCTCTTGATCGAATCGACTTTGCGCAGAAAGTGATAACGGCGTTTCCCGAGGGCGTCTTGGCTAACAAGGCCTGGCTCGGAGATAAGCGCGGCACTCTGAAGGTCGAAGCAGACCCGGAGACTGCTGCACTCTCCTTTGAGCATGGCCGCTGCTGGCTGAAGTTGTTCCCGGATCCCGCCTGTGAACTCACCACTGCAAGCACTTT
TTAAAACAGCCTGTGGGTTGTACCCACCCACAGGGCCCACTGGGCGCTAGCACTCTGATTCTACGGAATCCTTGTGCGCCTGTTTTATGTCCCTTCCCCCAATCAGTAACTTAGAAGCATTGCACCTCTTTCGACCGTTAGCAGGCGTGGCGCACCAGCCATGTCTTGGTCAAGCACTTCTGTTTCCCCGGACCGAGTATCAATAGACTGCTCACGCGGTTGAGGGAGAAAACGTCCGTTACCCGGCTAACTACTTCGAGAAGCCTAGTAGCACCATGAAAGTTGCAGAGTGTTTCGCTCAGCACTTCCCCCGTGTAGATCAGGTCGATGAGTCACTGCGATCCCCACGGGCGACCGTGGCAGTGGCTGCGTTGGCGGCCTGCCTGTGGGGTAACCCACAGGACGCTCTAATATGGACATGGTGCAAAGAGTCTATTGAGCTAGTTAGTAGTCCTCCGGCCCCTGAATGCGGCTAATCCTAACTGCGGAGCACATACCCTCGACCCAGGGGGCAGTGTGTCGTAACGGGCAACTCTGCAGCGGAACCGACTACTTTGGGTGTCCGTGTTTCCTTTTATTCTTATACTGGCTGCTTATGGTGACAATTGAAAGATTGTTACCATATAGCTATTGGATTGGCCATCCGGTGTGCAACAGAGCTATTATTTACCTATTTGTTGGGTATATACCACTCACATCCAGAAAAACCCTCGACACACTAGTATACATTCTTTACTTGAATTCTAGAAAATGGGGTCACAAGTCTCAACCCAACGATCGGGTTCCCACGAAAATTCGAACTCAGCATCAGAAGGATCTACTATAAACTACACCACCATCAACTATTACAAGGATGCATATGCTGCCAGCGCGGGTCGCCAAGATATGTCTCAGGACCCTAAGAAATTTACAGACCCTGTGATGGATGTCATACACGAGATGGCTCCTCCCTTGAAATCACCCAGTGCTGAAGCTTGTGGTTATAGTGATCGAGTTGCCC
GGAAAACTAAACGAAACAAATCGACTCGGCCAACCCGTAACGTACTCAAATCTCCCACGAGCTAGACTACGTAATGGCTTTGATATCACAGGCCCTCGATAGATTCACAGACGTGTCCCTCAAGGCAGTGATCCAGGAGGAACAATTACAGAACCTCCGCACCACACTGCGCCAGGCGAACACCATCATGCCGTATGCTGCGTCCACATCAGCAGCAACCGCTCTTGAATCCCTAGGGATACTGACGAACCCATACTCAGTATCTCTCCACACCCATGCCGCCTGTAAAGCCATCGAAAACCAGTTGCTGGCAATCGTTGGCCGACTACTCCCGCAAAGTCCTGTCACCTTCTACTTCCTAAAGCGTTCCAAACTCAACGCTCTAGGTCGAAACCCTCGGCTCAAAGACGTCTTTAACAACGCCACCATTGAGCCCCGCGACTTTGCCCGCTACGAGCCAGATACCCTTCGGGAACACCTCGTAGCCCCGACCACGCCCATCGTATACATATCCGACACTCTCCACTTTTTACCGATGAGCTTCGTGGCCTCACTTTTCGCCCACAACCCGGTGGTACAAACCCTATACGCCACCGTGGTACTTCCTCCAGAGGCCCTGTACAAGCATCCAACGCAACTGCCGGACATATACTCTATCAATTATGATTACGGCGGCTTCCAGTACATCCCTGGAGCTCATGGTGGGGGAGCCTACCACCATGAATTCTCGACTTTAGATTGGCTCAAGGTCGGGCACATACTCAATAAAGGGAGTGGTGAGTATGTGACTTGTCAGATGATAGAGTCCCTTGGGGCCAATCATCTGATGGTTTTTAGGCGTGGGAAACTCCTCACTCCCAGGGTGAGGACATTCCGGAAAGACGAGTACGTGCTACTCCCCAAACTTTTCCACCCTAAGCAAGCCAACTCTTCCAAGCCCATAGCTATGACCTTCGCTATGCAATTACTTCTATACGTGAAGAGTATTAAAGAGGTCACC
GCTATTCGCGGTCATGGCTTACGTCGCAGTTCCTGCGGTCGTGGACTCGCGCTCGAGTGAAGCCATCGGGTTGCTGGAATCGTTTGGTGTTACTGCCACGAAGGAGGAGAGTGATGTTCAATATCAAGATCATGATTATGTGCTCGACCAATTGCAATATATGTTGGATGGATATGAAGCTGGAGATGTAATAGACGCTCTAGTGTATAGAAATTGGTTACATGAATCAGTATATTGCCTGCTACCGCCAAAGTCACAGTTACTTGAGTACTGGAAGAGTAATCCGGCAGTCATCCCAGAGTCAGTTGACCGTCGTTTGAGAAAGCGTTTAATGATGAAGAAAGATCTGAGGAAGGATGACGAATACAATCAATTAGTCCGGGCCTTTAAACTCTCCGATGTGTATACTCCACTGGTATCATCATCCACATCACCAATGACTATGATCCAGAGTATCAATCAGAACCAGATTGTCTATTCAACAACTGACAGAGTGATTGGCGCGAGAATCAGTTTATATGCTCCTCGCAAATATTATTCGGCTACCCTGTCGTTCACCTTGAATAGGTGTATTATACCATATGGGAAGAATGTAGCTCCTATAGGACACGCTAGATTTAACATCGGGACCTTTCCTTCGTTGGCATCCCCTAAATGCTTTGTGTTGAGTAGTGTGGATATCGAATCGATTCCTAATGAGTTCATTAAACTTTTCTATCAACGTGTCCGGAGCGTGCACGCAAATATTCTCAATGATATATCGCCTCAACTTTTGTCGGATATGTTACAGCGCAAGCGGTTGCGCGTATCCTCCCCAAATGAGCGCAAGATTGCCCAGATTATGCATTTGCCTTATCACGTGAAACGGGGTGCTACCCATGTAGATGTATACAGAGTCGATGTGGTGGACGTCTTGTTTGAAGTGGTTGACATCAAGGACGGATTGCGAAGCGTATCTCGTAAATTGACGTTGCAGACAGTTCCGGTTTCCGTGATTGAA
GAAATTTTCAAATCTTTTGACTATTTCGCTGGCATAGCTCTTCGGAGTGAAGCCTTCCCTGAAAGGCGCGAAGGTCCCCACCAGCTCGGGGTGATTCGTGACATTTCCTGGGATCTCGGAGTCAGCTTTGTCTCTAGGAGACTGAGCGTTCGGTCTCAGGTTTAAACTGAGATTGAGGATAAAGACAATGGGTAGAATCTTTCAACTGTTGATGCGCTTAGGCGTTAAACAGGGTGCAGCAAGTGTTGGTAAAGCCGGGATCGATGCTGGTAGCAAGCGATTGCTCCAGCAGATCATGTCCAAAGACGGTGCTATTCAGCTGTCTAAGGCACTCGGTTTCACCGCTGTGGAGCAGATGTCGAGTGAAGTGCTCGAAGCGTATCTCTATGAGATCGTTGAGCATCTTCTGCTCGTCGACGAGGCCACGTTGGCCGATGCGCTTATGGCGTGTATCACCGATGCAGGTGATATCGCCATTGAGCGTCTGCTTCCTTCCGTAGAGGATGTCGACAAAGGCGAGGCGCTTGCCGCCACGCTGACTGTCGTCTTGGCTCTCTTCTCGATGAACAAAGAACAAGCTGAAGAGCTTAAACGTTCGATGGCATCGAAAGGCTTGAGTCCGGACCGGGTTACCCTCGGAGGACAGACCCTGTTGACCGTCAAGTCCACTGGTACTGGCCTGACAGAGTATGACGCTCAAGGCAAGAATGGCGTCCCTCGCGGGATGTCTGCTAACAAGCGTACTGCATTGTTCTTCGTGCTGTACACAGTGATCAGTACTTCCTGGTCCGTATACGATCACTATGGTGAGGTTAAAGCTGGTCTCGCACGAGGCGAGCTACCTCCCAGTGCTGATCGTGTTGAATTGCGGGCCCCCGGTTCCTCCGTAAGTGCGATCGAGCGTGAGACACAACGCGCACTGCAAGAAGAACAGCCGCGTGCATTGCCTTCGGGCAGCCGCACCGCGGAACGGGTTGCTGGGCCGACGCAGGGTGATGTC
GCGCCAGTCCTTAGAGAGACTGAGCCGCCCGGGTACCCGTGTGTCCAATAAAACCTCTTGCTGATTGCATCCGGAGCCGTGGTCTCGTTGTTCCTTGGGAGGGTTTCTCCTAACTATTGACCGCCCACTTCGGGGGTCTCACATTTGGGGGCTCGTCCGGGATCGGAAACCCCACCCAGGGACCACCGACCCACCAACGGGAGGTAAGCTGGCCAGCGACCGTTGTGTGTCTCGCTTCTGTGTCTAAGTCCGTAATTCTGACTGTCCTTGTGTGTCTCGCTTCTGTGTCTGAGACCGTAACTCTGACTGCCCTTGTAAGTGCGCGCATTTTTTTGGTTTCAGTCTGTTCCGGGTGAATCACTCTGCGAGTGACGTGTGAGTAGCGAACAGACGTGTTCGGGGCTCACCGCCTGGTAATCCAGGGAGACGTCCCAGGATCAGGGGAGGACCAGGGACGCCTGGTGGACCCCTCGGTAACGGGTCGTTGTGACCCGATTTCATCGCCCGTCTGGTAAGACGCGCTCTGAATCTGATTCTCTCTCTCGGTCGCCTCGCCGCCGTCTCTGGTTTCTTTTTGTTTCGTTTCTGGAAAGCCTCTGTGTCACAGTCTTTCTCTCCCAAATCATCAATATGGGACAAGATAATTCTACCCCTATCTCCCTCACTCTAAATCACTGGAGAGATGTGAGAACAAGGGCTCACAATCTATCCGTGGAAATCAAAAAGGGAAAATGGCAGACTTTCTGTTCCTCCGAGTGGCCCACATTCGGCGTGGGGTGGCCACCGGAGGGAACTTTTAATCTCTCTGTCATTTTTGCAGTTAAAAAGATTGTCTTTCAGGAGAACGGGGGACATCCGGACCAAGTTCCATATATCGTGGTATGGCAGGACCTCGCCCAGAATCCCCCACCATGGGTGCCAGCCTCCGCCAAGGTCGCTGTTGTCTCTGATACCCGAAGACCAGTTGCGGGGAGGCCATCAGCTCCTCCCCGACCCCCCA
ACCGTGGGCGAGCGGTGACCGATGACTTCTTGGTGGGTCCCACATTGAAGGAGAAAGATAAATGGGCTGGTTCCATGCAATTGGGCCTGAAATGAAATGGGCTTGGACCAGTAGATTCGGGACTGGGCCAATACAATAAGATAAGAAATGGGGTGGTAAATTAAAACAAAGGATTTATTCATTTCAAATGCATTACACACTCACACACACACATTCGTACGTACATCGTATTCATCTCCTATACGTATATCAACTAATGGAGCTTCTTCCATCATGAGTAAATCAATTGTCTCCACCATATCCTCTTGACGAAACTCTCCTATAACAGAATCCTTGTACATGATTTGCAACAGATTTTGTATATCTTCCTCTAGAGCGTTGAAGTCGAACGGAGGTATGATCCCATCATGGCCGTATGGGATCATGAAGGTCTTCTTCGCCAGGGCTGATGATTGTGTTGAGAACAATTCAATCTGTACTACTATTGAATTGTCTTCGTTGATTTTCACGTCGATGGTAAACTCCATCCCCCTCTTGTTATTATATTTGATTGTCATTCTCGTAATTGTGAAATATACATGAGTCTAGTCGTCTTAAATGGTGGCCATATATCCAGATATATGGACATAATTCATGTACGTGTTTCAATGAATATCATATGAATCGTAGTGGAGTTAAGATGTTTGATAGTGACAAAACTATCAATCATGTGTTCTATATGAAAAGAAAAAATAAACCTAATCATCTTGATGATTAGGATAAGAGAAAAAAAAATTGTTATTGAGGGTGATAGTCGTATTTGGAAGACAAAATTGAAAAGAATAGAATTAAAAAAATAAAACATGGAAGGAAAAGACAAACATGAGCACAAAGAGAAATCTCTTGGGAAATTTTGGGAGCGCAGCGAAAAAAAACATCCAAACAAGGAAACAACCGAAAACATGATCAGAGAAAACGGAAAAGACAAACGAAACTGATAGGTTCCTCTTGTAAAAATAAG
AGCAAAAGCAGGCAAACCATTTGAATGGATGTCAATCCGACCTTACTTTTCTTGAAAGTTCCAGCGCAAAATGCCATAAGTACTACATTCCCTTATACTGGAGATCCTCCATACAGCCATGGGACAGGAACAGGATACACCATGGACACAGTCAACAGAACACATCAATATTCAGAAAAGGGGAAGTGGACAACAAACACGGAAACTGGAGCGCCCCAACTTAACCCAATTGATGGACCACTACCTGAGGACAATGAACCAAGTGGATATGCACAAACAGACTGCGTCCTGGAAGCAATGGCTTTCCTTGAGGAATCACACCCAGGAATCTTTGAAAATTCGTGTCTTGAAACGATGGAAGTTATTCAACAAACAAGAGTGGACAAACTGACCCAAGGTCGTCAGACCTATGACTGGACATTGAACAGAAATCAGCCGGCTGCAACTGCGCTAGCCAACACTATAGAGGTCTTCAGATCGAATGGACTGACAGCTAATGAGTCGGGAAGGCTAATAGATTTCCTCAAGGATGTGATAGAATCAATGGATAAAGAGGAGATGGAAATAACAACACACTTCCAAAGAAAAAGAAGAGTAAGAGACAACATGACCAAGAAAATGGTCACACAACGAACAATAGGAAAGAAGAAGCAAAGATTGAACAAGAGAAGCTATCTGATAAGAGCACTGACATTGAACACAATGACTAAAGATGCAGAGAGAGGTAAATTAAAAAGAAGAGCAATTGCAACACCCGGTATGCAGATCAGAGGGTTCGTGCACTTTGTCGAAACACTAGCGAGAAATATTTGTGAGAAACTTGAACAGTCTGGGCTTCCGGTTGGAGGTAATGAAAAGAAGGCTAAACTAGCAAATGTTGTTAGAAAAATGATGACTAATTCACAAGACACAGAGCTCTCTTTCACAATTACTGGAGACAACACCAAATGGAATGAGAATCAAAATCCTCGAGTGTTTCTGGCGATGATAACATACATCA
ATCATTTTTAGAACTAACCAACCATGTTCACGTAAGTGACGTGATGACGCGCGCTACGCGCGCTGCCTTCGGCAGTCACACGTCACTTACGTCTCACATGGTTGGTTAGTTCTAAAAATGATAAGCGGTTCAGGGAGTTTAAACCAAGGCGCGAAAAGGAAGTGGGCGTGGTTTTAAGTATATAAGCGACACGTTAAGTCAGTTACTTACTCTTTCGCTTATTCTGTAAGTCGAGACACACAGAGTAACCAACTAACCAACTAGCCATGGCTGGAAACGCGTACTCTGATGAAGTTTTGGGAACAACTAACTGGTTGAAGGATAAGAGCAACCAGGAAGTATTCTCATTTGTTTTTAAAAATGAGGATGTTCAGCTCAATGGAAAAAATATCGGATGGAACAGTTACAGAAAGGAGCTGCAAGAGGAGGAGCTGAAATCTTTACAACGAGGAGCTGAAACTACCTGGGACCAGAGCGAGGACATGGAATGGGAATCTTCAGTGGATGAACTGACCAAAAAGCAAGTATTCATTTTTGACTCTTTAGTTAAAAAGTGTCTCTTTGAAGTACTGAGCACAAAGAACATAGCTCCTAGTGATGTTACTTGGTTTGTACAGCATGAATGGGGAAAAGACCAAGGCTGGCACTGTCATGTGCTCATTGGAGGCAAGAACTTTAGCCAGGCTCAAGGAAAATGGTGGAGGAGACAATTAAATGTTTACTGGAGTAGATGGTTGGTAACAGCCTGTAGCGTGCAGCTATCACCAGCTGAAAGAATTAAACTAAGAGAAATAGCAGAAGACCAAGAATGGGTTACTCTGCTTACTTATAAGCATAAGCAAACCAAAAAAGACTATACTAAGTGTGTTTGCTTTGGAAATATGGTTGCTTACTACTTTTTAACCAAAAAGAAAATATGTACCAGTCCACCAAGGGACGGAGGCTATTTTCTCAGTAGTGACTCTGGCTGGAAAACTAACTTTTTGAAAGAAGGCGAACG
AATTCGGTTTTTTAAAATAATTATTCCCCTTGAATTTGCTAATAAGTATGATAGTCAATGGTTAAAGTTTGTGCGTGATTTAAAGAATGATGAAATTGTTAATAAAAAAGAATATTATTGGTCGGAAATCACAAAATTAAGTGTTAAAGAACGATTGGAGTTATTTGATATTGATATTTTGAAAAAGAATTTAAAACCTAAAAAAGAGAAAGGAAATGGTAAAGATGATTAATTTATTAGTTGAAAATAATAATAGTAATTGAGACAAGATTTTTAGTTTTGTTTTTGATATATTTTTGTTTATTTTTGATGTAATTTGAAATACAAAATTACCGATGACAAATACGTCAATTGCTTATTTTTTAATCTTTTTTATGGTTATTAAGTTATCGATTTATGCAATTCACGGGACATCAACACAATATAATAATTTAGGTTCAACAGTTAATAATGGTGTTTCACAAGTATATTCTTCAACAGTTCGCGGTGTTTCTGATACTAAACAAGGTATGCAAAAACATATTAAAGAGCGTAAACAATTTAAAATTAATCGTAATAAAAAACAATTATCAAGTTTAGCAAAACAAGCAAAAACAAGAGAACAAGGATATAGGAGAGTGCATAAGTAATGATTAAATTAGTTTTATTGGTGGCGGCGATTGCGATATTTGGAACTGGTTTTATTACTGTTATTATTAATCAATTTACATCAGCAAAAAATATTATTATGGATTTATATAATTCTGATACTTGGTTGATTTGATTATTTGGTAGAATGGCAGTTTTGTTTAGTCATCCGTTAATGTTAACGATATCAAGTTTATATATTGTTGGGTTTATTGTTTCAAAAACATTGTATAGTTAGGAGTTGAGTTTATGAAAAAATCGTTATCTTTATTTGCCATATTTATTTTAACTTTTTTGGGTTTGGTTATTCCATTTATTACTTTAACGGCGTTTAGACCCTTAAATGAGGAGCAATATACGCTTAAACAAGAAA
TAACGTGAAAAAAAATAGTAAACACACACGTTTATAATTAAACTTTAATGTTTTTTTTAATAGAAATTGGCTTTTACATCCAACGTGTTTAAAACAGATTAATTAATTGCTAAAAATGTCCATCAAGCTCTCCATAAAACTCTTTTCTTTAGAAGGTGGAGGAAAATAATACTTTTTTAAAGGGGTTAGGTATTTTTAACGTATCGAAACTTCCCACTCTTTTGTATTCTTCGGGGTCGTATATAGATAATTCTTTGGATTCGGGTTCGTTATTTTTTTAAATCTGTTTAGGTTGTGGTTGTTGTTTGTTAACAACCGTCTCATCCTTCTTTGATTCAAACGGCCAAAAAGTAGTTGTTTTTTTTACATTCGTCGTCCGTCATCCGATAGAAAGGCCAGAAAGTAGTTTTTTTGTATTCTTCTTCGTCAAAAAAGTCTCCCAATATAAACGACGTTAACCATTTTATAGGATACAGTATCAAACCAGCAGCGCTCGACACAAACAACCTGCAAAATTTTGCCAGATAATACACGAACGATAGCGATAGTTTTGCGACGCTGTTAACTATCAGCGTAAAAAACTCTTTTGCGCATATGACCAAGAACGCGAATATCCTTATGAAAAAGACCAACGTTCCCTGTAGTAATCTCCAAGCTACTAAAAACACGTTATATACGGCGGAAAAAAACCACCAAGCTAAAAAAAAAGCGAGCTCTCTCTCCCCATCGTAATTATTTAAAGGAGATAAAAACGCATCGTTATTATACCGCGTATATCTTCTTTTTTTAAACAAAATATAAAATTATCGCATAGAAAAATAGCAGCGAATGACGTTAAAGCTTACGTATAACGTTTCGTCGTCGCAAGTAGAAAGGACGTAGTATCCTACCTTTGTCTTTAAATTACATGATACGTGATCAACAAGCTCTTTTAAAAAACTGTAATCATCTTCGGAGCTCGGCACCCAAATATCTTCTTCAACGGCCCCTAGCTCCTTCC
ACACAAAGTCCTGGGTAAAATAGTTATATTTTTACTATACAATACAATTCCGACATCATCTAAGTATGAACGTGTTCACATCGTCTGTGGGTTCTGTGGAATTTGATCATCCCCTGCTTTTGGAGAATGATCTGACCAGTTTGAGCATCAACTGTGACGATGTCCATTGTTCTTCAAGAGCCTTATGTTATATATATGACATCCATTCATCTAGGCACCCCTCCATTGATGAGCATCAGTTTCTGAGGCTTCTTCATGGCCCTGATGATGCTGTCACTCTAGGCTCCTTCTTGAAAACTCTGATCTGGATTCTGTCCCATGATAAGAATCTCCCAGAAGAGTACAGACTTCCTACCATAATGATGTCATCCTCTTATGTGAAATTCTTCACTGAAGTGAAGCCTAGACCCCCATCAACAAATTGCTGGACATGCAGAATGTCCAAAGACAATTTGCCCTTTACCGTTCCTAGTGTCAAGGGATTTCCCCCAGATGCAGAGCTCTACATTGTGCCAATATCTGACCATGATGGAAAGCCTGTCAAATTTGACAATAGGAAGACTCTATATAGATCACCTAGTAAGAAAAGGCATAAGTATGTCATTTCTTCTGATAAACCACCTCTTAGTGCACGTTATGTCAAGTACGTAGATTCTAGTGCACTAGAATCCTTACCAGGCAGCTCTCCAGCTGTGCTGTAGAAATAAAAGGAAAAAGAAAAAAAGAAAAGAAAACAAATAATCAAAAAAACACAAAAAAATCTTAAAAATGAAAAACAAAAAAACTTTAAAACTAAAAAAACTAAAAAACATCATGATCTAAAAAAACCTGCACACCACTGGTTGTCTAGTGGGCTCTAGTTGGTAGAGAAAGCTATGCTTTTGCCTAAAGCCATGATTGGCCAATCCTTAAAATGTGCTAAGCACATTATCCGAAGATGTCTCGGATGTTTTTTTACCTAACCTAATTTTTTTGTATTTTTATATAATCTTTTGATTTT
TAATATTACCGAATGGCCGCGCAAATTTTTAGGTGGGCCCTCAACCAATGAAATTCACGCTACATGGCCTATTTAGTGCGTGGGGATCAATAAATAGACTTGCTCACCAAGTTTGGATCCACAAACATGTGGGATCCATTATTGCACGAATTTCCCGAAAGCGTTCATGGTCTAAGGTGCATGCTAGCTGTAAAATATCTCCAAGAGATAGAAAAGAACTATTCACCAGACACAGTCGGCTACGATCTTATTCGAGATCTCATTCTTGTTCTCCGAGCAAAGAACTATGGCGAAGCGACCAGCAGATATCATCATTTCAACGCCCGCATCGAAGGTACGCCGACGTCTCAACTTCGACAGCCCCTATGGAGCTCGTGCAGTTGTCCCCATTGCCCGCGTCACCAAAGCAAAGGCCTGGACCAACAGGCCGATGAACAGAAAACCCAGAATGTACAGAATGTATAGAAGTCCCGACGTGCCAAGGGGCTGTGAAGGCCCTTGTAAAGTGCAGTCCTTTGAATCTAGGCACGATGTCTCTCATATTGGCAAAGTCATGTGTGTTAGTGATGTTACCCGAGGAACTGGACTCACACATCGCGTAGGGAAGCGATTCTGTGTGAAATCTGTCTATGTGCTGGGAAAGATATGGATGGATGAAAACATCAAGACAAAAAACCATACTAACAGTGTCATGTTTTTTCTGGTTCGTGACCGTCGTCCTACAGGATCTCCCCAGGATTTCGGGGAAGTGTTTAATATGTTTGACAATGAACCGAGCACAGCAACGGTGAAGAACATGCATCGTGATCGTTATCAAGTCTTACGGAAGTGGCATGCGACTGTGACGGGAGGAACATATGCATCTAAGGAGCAAGCATTAGTTAGGAAGTTTGTTAGGGTTAATAATTATGTTGTTTATAATCAACAAGAGGCCGGCAAGTATGAGAATCATACTGAAAACGCATTAATGTTGTATATGGCCTGTACTCACGCATCAAAT
[truncated: 101,102 more chars]
