# Supplementary material for: Towards a better solution to the shortest common supersequence problem: the deposition and reduction algorithm
Source: BMC Bioinformatics. 2006 Dec 12;7(Suppl 4):S12. doi: 10.1186/1471-2105-7-S4-S12 (PMC1780115; doi:10.1186/1471-2105-7-S4-S12)
Supplement: Additional file 1 — Real DNA sequences DNA sequences are obtained from NCBI Viral Genomes, Accessed on 01/01/2006. . Sequences are randomly selected from different genome sequences. The specific length and number of sequences are specified for each dataset. There are 60 randomly selected datasets. File name indicate the number of sequences, sequence length, and dataset number. For example, file name "DNA_N100_K500_5" indicate that it is DNA sequences dataset, with 500 sequences, each truncated to length of 100. And this is number 5 datasets for this setting. Each sequence is represented as a row in the dataset file. [file 1471-2105-7-S4-S12-S1.zip › DNA_N1000_K500_3]

GCTATTCGCTGGTCAGTTATGGCTCGCGCTGCGTTCCTATTCAAGACTGTTGGGTTTGGTGGTCTGCAAAATGTGCCAATTAACGACGAACTATCTTCACATCTACTCCGAGCTGGTAATTCACCATGGCAGTTAACACAGTTTTTAGACTGGATAAGCCTTGGGAGGGGTTTAGCTACATCGGCTCTCGTTCCGACGGCTGGGTCAAGATACTATCAAATGAGTTGCCTTCTAAGTGGCACTCTCCAGATTCCGTTCCGTCCTAACCACCGATGGGGAGACATTAGGTTCTTACGCTTAGTGTGGTCAGCTCCTACTCTCGATGGATTAGTCGTAGCTCCACCACAAGTTTTGGCTCAGCCCGCTTTGCAAGCACAGGCAGATCGAGTGTACGACTGCGATGATTATCCATTTCTAGCGCGTGATCCAAGATTCAAACATCGGGTGTATCAGCAATTGAGTGCTGTAACTCTACTTAACTTGACAGGTTTTGGCCCGATTTCCTACGTTCGAGTGGATGAAGATATGTGGAGTGGAGATGTGAACCAGCTTCTCATGAACTATTTCGGGCACACGTTTGCAGAGATTGCATACACATTGTGTCAAGCCTCGGCTAATAGGCCTTGGGAATATGACGGTACATATGCTAGGATGACTCAGATTGTGTTATCCTTGTTCTGGCTATCGTATGTCGGTGTAATTCATCAGCAGAATACGTATCGGACATTCTATTTTCAGTGTAATCGGCGAGGTGACGCCGCTGAGGTGTGGATTCTTTCTTGTTCGTTGAACCATTCCGCACAAATTAGACCGGGTAATCGTAGCTTATTCGTTATGCCAACTAGCCCAGATTGGAACATGGACGTCAATTTGATCCTGAGTTCAACGTTGACGGGGTGTTTGTGTTCGGGTTCACAGCTGCCACTGATTGACAATAATTCAGTACCTGCAGTGTCGCGTAACATCCATGGCTGGACTGGTAGAGCTGGTAACCAATTGC
AGTCGTTCGTCTGCGTGAGCTCTACTACTTAGTATTGTTTTTGGAGGATCGTGAGATTAACACAGTGCCGGCAGTTTCTTTGAGCGTTGATTTTCAATGTCTAAGAAACCAGGAGGGCCCGGAAGAAACCGGGCCATCAATATGCTGAAACGCGGCATACCCCGCGTATTCCCACTAGTGGGAGTGAAGAGGGTAGTCATGGGCTTGTTGGATGGAAGAGGACCAGTGCGATTCGTGCTGGCCTTGATGACATTCTTCAAGTTCACCGCGCTTGCCCCGACGAAGGCCTTGCTAGGCCGTTGGAAGCGCATCAACAAGACCACGGCAATGAAACACCTGACTAGCTTCAAAAAGGAATTAGGAACAATGATCAACGTGGTTAACAATCGGGGCACAAAAAAGAAGAGAGGCAACAATGGACCAGGACTAGTGATGATCATAACACTCATGACGGTTGTTTCAATGGTTTCCTCTTTAAAGCTTTCCAACTTCCAGGGGAAAGTCATGATGACCATCAACGCGACTGATATGGCGGATGTCATTGTTGTTCCCACGCAACATGGGAAAAACCAGTGCTGGATTAGAGCCATGGATGTCGGGTACATGTGTGATGATACCATCACTTATGAATGCCCCAAACTGGATGCAGGAAATGACCCAGAAGACATTGACTGTTGGTGTGACAAACAACCCATGTATGTTCACTATGGAAGGTGCACAAGAACCAGACACTCGAAGCGGAGTCGGCGGTCGATCGCAGTGCAGACGCACGGGGAGAGTATGCTGGCTAACAAGAAGGATGCTTGGCTAGACTCAACCAAGGCTTCGAGATACCTGATGAAGACTGAGAATTGGATTATCAGGAATCCTGGGTATGCTTTTGTAGCTGTCCTCTTGGGCTGGATGCTGGGAAGCAACAATGGACAAAGGGTCGTTTTCGTCGTTCTCTTACTTCTTGTGGCGCCTGCTTATAGCTTCAACTGCCTTGGTATGAGCAACA
CCGTCAGGATTGACACCTTTCTAATTGTGTGATTTCATGCCTCCAAACTTTGGAGGCTTTTTTATGGTTCGTTCTTATTACCCTTCTGAATGTCACGCTGATTATTTTGACTTTGAGCGCATCGAGGCTCTTAAACCTGCTATTGAGGCTTGTGGCATTTCTACTCTTTCTCAATCCCCTATGCTTGGCTTCCATAAGCAGATGGATAACCGCATTAAGCTCTTGGAAGAGATTCTGTCTTTTCGTATGCAGGGCGTTGAGTTCGATAATGGTGATATGTATGTTTACGGCCATAAGGCTGCTTCTGACGTTCGTGATGAGTTTGTATCTGTTACTGAGAAGTTAATGGATGAATTGGCACAATGCTACAATGTGCTCCCCCAACTTGATATTAATAACACTATAGACCACCCGCCCGAAGGGGACGAAAAATGGTTTTTAGAGAACGAGAAGACGGTTACGCAGTTTTGCCGCAAGCTGGCTGCTGAACGCCCTCTTAAGGATATTCGTGATGAGTATAATTACCCCAAAAAGAAAGGTATTAAGGATGAGTGTTCAAGATTGCTGGAGGCCTCCACTATGAAATCGCGTAGAGGCTTTACTATTCAGCGTTTGATGAATGCAATGCGCCAGGCTCATGCTGATGGTTGGTTTATCGTTTTTGACACTCTCACGTTGGCTGACGATCGATTAGAGGCGTTTTATGATAACCCCAATGCTTTGCGTGACTATTTTCGTGATATTGGTCGTATGGTTCTTGCTGCCGAGCGTCGCAAGGCTAATGACTCACACGCCGACTGCTATCAGTATTTTTGTGTGCCTGAGTATGGTACAGCTAATGGCCGTCTTCATTTCCATGCGGTGCATTTTATGCGGACACTTCCTTCAGGTAGCGTTGACCCTAACTTTGGTCGTCGGGTACGCAATCGCCGCCAGTTAAATAGCTTGCAAAATACGTGGCCTTATGGTTACAGTATGCCCATCGCAGTTCGCTACACGC
AGTTCGTGAACCAAGGATTAAATGTCGCTCGAAACGAAAGTTAATTATCTCTTATCTCTGGTGAATCGCCTCAATCAACATGAAAAATGGATGCAACAATTTGGATTTACGCAGCAAAACATACAAGAACAAACAGAAAATTTCTCAAAATTTATTAAGTACGAGAAGCTGAAACAGATAATAGATAGAAAATCACGCATCAATAATGCTAGGAAAACAGTTACTACAACTTATAATCTAAATATCTTTGACGAATTGTTAGACGACAATGTCGGATTTGTAAACAATGGAATTTCTAATTTGATCTCGTGTTACGGAATTATCAACAATGTGACAAACTTAGATGGAATAACGTTAAATTTTGAACTCAATGAAGTTAGGTATTGTATTTTTAAAATTTGTTATGCTAATATTCTTTATAAAGTTAATAAAGCGGAAACAGGTAAGGAGACGTTAGCGTTCAGGTATGATCGTGAAAATTCTGAGATGGTATTTACTTATAGTGTCAATGAAGATAGTTCTCTTACTGAAAAAGTTAAAGTAACACATTTTATTGAAGATGATGGTGAAACAATGGAATATCCACTTAATCAATTTGGCATTGTAATGCACACTAATGACAGTAGCAGATTATGCTTTAAAATTTATTACGTAAATATTAGAAAAGACAAAACAGTTATGGAACGCGTACAATACATAAGCAAACGTGGTATATATTTTTCAAATTTAATTTGTTTTGAACCTAATACTTTTCTTTTCCCAAGTGGTGAAATAAAGAGGTTAATCAAAAGTTTACAGGTAGTATTTTTAAATCTTGCTTTTACATCTTTTAGAAGGTTTCATCATGAGAAAACAACAAGTATGGTTAAGCAGTTATCTTTATTCGATGTAGATAATGCTAATTTCGTATCAGCTTATAGTAGATTAGGTTTATCAGCGATGTTAAATGCATCCGCTATAGCTGATAGTACTATAACCAAACAAACTAGAGTATATCAGA
GTTAACAATCACCAGATCTTGCCCGTTTTTGTGAGCGGGAAAGCTGGTTACAGGTTTATATAAAAAGGCCCACCGCACAAGTTTTCACAGACGGTTCAGGATACTTCTAATACATGCATGTGTGGCGAATGCTATGCATACCTCACCTGCATCTGGTGCAAGAAGGGCTTAGATAAGGTAGATGCAAAGCGATGCCATGAAAAAAAAATAAGAATAGCGTGCAGGAACGGAAAACATTGTGCTGTCTGTACATCTTGCCTGGAAAATGGGCTGTACCTTGAAAGGTCCCTTTTTCCTGGGCGACCCATCTACCCTGGAGACCTGTATGAGCCCGATCCATGGGTCATGTTCAACGACATTAGATGCATGTATTGTGGTGGATGCCTAACCCGCGACGAAAAAGAGAGACACAGACTGTTTTGTGAAGACTTCTGGATATTCAGGCATCAGGTGCGGGGACGTTGCTATCTCTGCACCAGGCATGGTTCACGGCCCCCGTACAAAGAAACACCTGCCGCCGTATGAATCACCTCCCCTCACACTGCTCCTAGAGCCAGTTGCTCCGGTGCAACAGACAGGCATTCAGGCACCGCAGAGGAAGCCACCTTCCCAGAAAGGACACAAAAAAGGACACAAGAAAGTTTATTCTGTGACTGTGCCTTGCAATGGATGTGACAAAAACCTGGAATTTTGTGCAAGAACTTCCAGCGCCACCATCTTAACGCTGCAAAACCTCCTGCTGAAAGACCTAGACTTCCTGTGCTCTACCTGCGAGACCAACCATGGCTGAAACTGCAGGTAGCTCGGGGCAGGGGGGGGGAGCTTATATCTGCTTTGAAGCCGACTGTAGCGACTCTGATACAGAGGTTGATTCACCTGTACAATGCTCTGATTCAAGTGATGAGGATCTAGTAGATAATGCCAATATCGTTCCGGGAAACCACCTGGAGTTGTTCCAAACGCAGGAAAAAGAGGCGGGAGAAAGACAGATTTCGCTTTT
NGATTACTCTAGCCGGATCCCCGACTCTCTTATTTCCTTAAGTTAGTTCGTGTATTGATTATCTGTCTTGATCAGTATAGGTTAGCAATGGATACTGGTTTGAAATTTCTTGTTTCTGGGGGTTTAGCCACCTCATCTGTTATTAGGAAAGTGAGTGCTGTGAGTTCATTGGATTCGTCCCTTCCTTCATCATCTATATTATCTGCCATCCATGGGTCTTGGACTAGTGCTATCAGCCACGATTGTAGTAAGATTGCCAAGGTTGCCGCCATAGTTGGGATTGGTTATCTTGGGGTTAGGATTGGTGCCGCTTGGTGCCGCCGTACTCCCGGAATAACGAATTCCATAATCACCTATGGGGAAGAAGTGGTTGAGCAAGTGAAGGTAGATATTGATGAAGATGCTGAAGAGGAGTCCGATATTGGTGAGGAAATTGTGGTTGGTACGATAGGTATTGGTATACACACAAACGTCAACCCTGAAGTTCGAGCTAAGCGCAGACATAGATCGAGGCCATTCATCAAGAAGATCGTGAATTTAACGAAGAATCACTTCGGTGGATGCCCCGACTCTAGTAAATCGAACGTCATGGCTGTAAGTAAATTCGTTTATGAACAATGTAAACAGCACAATTGTCTTCCACATCAAACGAGATTGATCATGAGTATTGCAGTTCCATTGGTGTTAAGTCCCGACATGTACGACATTTCCAGCAAAGCTCTGCTAAACAGCGAGATATTGACAGAAAACAGAGCCACGCTGGACCGCCTCAAAACTCTCGACGGGTGGCTAACACACTTGGTGTGCCACCCCCTTAGCGCGAAGGCTTGGAGGCGGGCAATTGACAACTTGTGTGGTCTTCCAGATTGGAAGGCTTTCAAGTTGGTCAACTAGGGGTGCCTGGAGGAGCTCGCTGGGTTCTGTACTTCGGTACGGAGAGGGACACACCCAGACATGACCGAGTTTCCTCAGGATCGTCCCATTAAGACACGCAAACTGT
GGTAAAGACGCCAATCTTTGCTAGTCAACCAAAGACTATAACATGGGGGCTATATCGAAGATTTCTAAGATTAGTTCGTTCGTAGTGGCAGGCATTGTTGCATATAAGGTTGGTAAAGCTACATACAATGCTTTTAGGTACAGGAACCAGGAATCTATTACAGCAGCCCGGGACCTCCAAGCAGCAGTGGAAGCTGTGGAAGAACAACCGGAATTCGGTAGTGTAGAAGAATGTCTTGAGGAAACTCCAGCTTCTCAATCTGAAAGAACCACCATTCAGAATGAGGGGGACCTAGCCAAAATGCCTGTCAGTCGTAAACGTCGTATTCGAAACAGGAAACACGGTCGGTTTGTTAGCTATCTAGTTAACGAGGCTAAGGCAGAGTACGGACTACCCAAACCAACTGAAGCATATAGGCTAATGGTTGGTGGATTTCTCAATCGATTATGTAAAGAATGGGGAGTGGTGACTAGCCACACACATCAAGCGGTTTCTATTGCCCTGCCACTTGTCTTCGTTCCGACGAAGTTCGACGTGATGGGGAAAGCTATGTGTGCCACTACCCGGACGAACCAACTCATAGGGGAGAATTCCACTGATCAAGCTACAGGGTGGTTTGACAATGTTCTGGGAATTGGAGGCGGCGTTGGCCTCCGGTTCCTGGGCAAATAGGGGTGCCTTGAAAGGAGGCTAGGGTTCTCTACCACAGTTTCTCGTGGTAGTCACCCCGATCTGGTGGTCAAACCATCAGGGCGCCCGGAGAAACAGCGGCAGTTATCCGCTATAGTGGACTCATGGGGTCGCAAACCATTGGTGTTCACAATAACTCGTCTCGCCAACTTGCGGAGGGGCATGATTGAGCGAATGTATTATGTAGAGCGAGACAAAAATCTCGTGGAACCCCCAGCACCTAGTGTGGATTTCCGTCTTCCACACTTCTCGTCTGCGTTCAAGAAGGTAATTGGTCGTCATACCCCGGTAACTCGACAAGCTTTTGTTG
TGTGGTGGAATGCCACTAGAAACTAGGGAAAACTAGGAGGAGAGTATTACAGGGAAGGAAGTGAAGAACCTCGTGACCCAAATACTCCTGCTCCTCATAGACGTACCTGGGATGAGAGACACAAGGTTCTTAAATTGTCCTCATTCGCTACTCCCTCTGACATCCAACGCTGGGCTACTAAAGCATTGCCTTATGGCTGGAAAGTGGTCACCGAAAGCGGAAATGATTATACTAGCCGCAGAAAGATCAGAACATTGACAGAGATGACTCAGGATGAAATTAGAAAAAGGTGGGAAAGTGGATATTGTGACCCCTTCATTGACTCAGGAAGTGACTCAGATGGACCCTTCTAAAAGCCACAGACAGTAAAAATGTGTTAGCACTTTATACAATATTATATCTGCTTAAGCTATAGAAGCTTTCACATACTCAGTAGCTGTTTCACAATCAACAAAACAATGATGATGTAATCATAAGGAAGTAGTTTAAAATAGGTTAAGTAAGTTTACTGCAGTAGATAATCCCTGGGGAGGATCTGGCTCTGTAAGCTGGAACAGCAATGTTTTCAGTTCCAATCCTCTCAAAGGAGAACCAGAGGGATGATGTGTTAGTTCAAATCCCATTATCCTCATGGTTCCCTTTTCCATAGTTTACTATATTAATTTAAGGATAAGGTTATATATGCTTTGCTATCCCTGAAGGAAGCATAGCTCTTCAGGTAAAGAGGCCAGTATTAAAAGAGCTACCCTTCCTTTTCATATAAGGATCGAAACCTGCTTACGTTTTACTTTAATAAAGTTAAGTTTTAAGTTTTAACAGGAAATGCTCTTAGGCAGAAGGTAGCTCCCTCGACTGGGTGACAAGGAAGAAACCATTCAGGAAGTGCTTCCTTCTGCTCGGGGAGATACATGAGTATACAGTAGTTCGAATCCTGTGTGCTGATGATGTCTTCTCGGCTTTTTGTGACATCACAAATGTTACTTAGAGGTAGCTTTCTGAG
TCGCGGACCAGGAGTTCCTGCGGGAGGAGTTACAGCGGAGGCTGGAACTGCTGAATGCCCTTGAGGACGGGCGTCCGCAGAAACGCGACTCCGCGGAAGAGGACTCCGACTCCGCGGAGGCGGCACCCCGCAGCCGCGAGACCTCGCTCTAGAAGTCAAGGAGTCAGGAGTCAGGAGTCCGGGAGACAGGGAGACCGGGAGACAGAAGTCGAGGAGTAAGAAGTCAGGGAGTCGGGTGGTCGGGTGGCAGTGCCGTCCGAGTCCCGCGAAAAGTTTTTAGACTTCGAGGGAGGCCGACCACCTTTCAACGGGTCCGCGTAAAAGTTTATAAAAAGTTTTATAAAAGTTTTCGAGGGAGGCCGACCACCTTTCAACGGGTCCGCGTAAAAGTTTATAAAAAGTTTTATAAAAGTTTTCGAGGGAGGCCGACCACCTTTCAACGGTCCCTCCCGCTCGCGTGCCGCGGGCGGCCGCGCGTCCGCGACGGCCCCGCTAAAGCGTTTACAAAAAGTTTTCGAGGAGGCCGACCTGCCTTCCAACGGTTGCGCGAAAAAGTTCTGCGAAAGTTTTGGAAGAGCTGCCCGCCCTCCGCCCTCAAGTGTTTGCACGAAGTTGTTTAAAACGTTCTCGAGAGAGCGTGTCTTCCAACGGCTCCGCGAAAAAGTTTTGCGAAGTGTCGGAGAGGCGGAGAGCTGACCCGCCCTCCGCGCTCCTCCGAAAAGTTTTTAAAGTTCTCGAGAGCGACCTGCCTTCCAACGGTTCCGCAAAAAGCTTTTACAAAGAGTTGGATAGGTGGGGGCGACCCGCACTCCGCTTCTCCTCCTCTCCTCCGAAAAGTTTTTAAAAGATCTCGAGAGCGACCTGCCTTCCAACGGCTCCGCGAAAAAGTTCTGCGAGTTTGCGGGGAGGCGACCCGCCCTCCGCGCTCCTCCGAAAAGTTTTCGCACAAGGTTTTTTAAAACGTTCGCGAGAGAGGCCGACCTACCTTCCGACGGTTGCG
GATAAAAGTTTTTTACATTGAACAAAAACAATATACATTACTTTTATAACAATACACAATACATGGCAAACATTACACAACATATCAATGATACCAGGGAGGCTGCGGCCGCCGGGCGTAATCCGCTCGTGGCGCAGCTGGCTTCGAAGAGGGTTTATGATGAGGCTGTCAAGTCTCTTGATTCTCAAGATAAACGCCCTAAGGTGAATTTTGCTCGGGTATTGACCACAGAGCAGACGAGGAAGGTCACGGAGTCGTATCCGGAGTTTTCGATCAGTTATACTGCATCGGCCTTATCTGTGCATAGTTTGGCGGGGGGACTGCGATATTTAGAAGGTGAGTACCTGATGATGCAGGTTCCCTATGGGTCGCCCGTGTATGATATCGGAGGGAATTACTCGCAACATATGCTGAAGGGGAGAGCATACGTACATTGTTGCAATCCGTGCCTGGACCTGAAGGACATTGCACGCAATGAGATGTACAAGGATGCCATTGACCGTTATGTGCATAAGAAACGCGAAGCGCCACGTTCTAATGCTTGGAGGGCTAGGGCAGAGTCCGTCCAAGAAATTAAAGACGGCCGTCTACCTTCATGGCAGATCGATGCGTTTCAGCGATATAAGGATTGTCCAAGAGCGGTCACCTGTAATGATGTGTTCCAAGAGTGTCAGTATGAACATACGAGGAGAGGGGATCGTTATGCAGTTGCTCTGCATTCGATTTATGATATTCCTTTCGAACAGATAGGACCTGCGCTCTTGCGGAAGAATATTAAGGTTCTCTTCGCCGCATTCCATTTCTCAGAGGAGTTGCTGTTGGGGCAAAGTTTTGGTGCCTTGCCTAATATAGGTGCGTTCTTTACCGTCAATGGTGATTCCGTCGAGTTTCAGTTCGAAGAAGAATCTACTTTGCATTATTCACATAGTTTCCAGAATATTAGGAAGATAGTAACTAGGACGTATTTTCCTGCTTCAGATAGGGTAGTTTATGTAAAGGA
AGCGAAAGCAGGTCAATTATATTCAATATGGAAAGAATAAAAGAACTAAGAAATCTAATGTCGCAGTCTCGCACCCGCGAGATACTCACAAAAACCACCGTGGACCATATGGCCATAATCAAGAAGTACACATCAGGAAGACAGGAGAAGAACCCAGCACTTAGGATGAAATGGATGATGGCAATGAAATATCCAATTACAGCAGACAAGAGGATAACGGAAATGATTCCTGAGAGAAATGAGCAAGGACAAACTTTATGGAGTAAAATGAATGATGCAGGATCAGACCGAGTGATGGTATCACCTCTGGCTGTGACATGGTGGAATAGGAATGGACCAATAACAAATACAGTTCATTATCCAAAAATCTACAAAACTTATTTTGAAAGAGTCGAAAGGCTAAAGCATGGAACCTTTGGCCCTGTCCATTTTAGAAACCAAGTCAAAATACGTCGGAGAGTTGACATAAATCCTGGTCATGCAGATCTCAGTGCCAAGGAGGCACAGGATGTAATCATGGAAGTTGTTTTCCCTAACGAAGTGGGAGCCAGGATACTAACATCGGAATCGCAACTAACGATAACCAAAGAGAAGAAAGAAGAACTCCAGGATTGCAAAATTTCTCCTTTGATGGTTGCATACATGTTGGAGAGAGAACTGGTCCGCAAAACGAGATTCCTCCCAGTGGCTGGTGGAACAAGCAGTGTGTACATTGAAGTGTTGCATTTGACTCAAGGAACATGCTGGGAACAGATGTATACTCCAGGAGGGGAAGTGAGGAATGATGATGTTGATCAAAGCTTGATTATTGCTGCTAGGAACATAGTGAGAAGAGCTGCAGTATCAGCAGATCCACTAGCATCTTTATTGGAGATGTGCCACAGCACACAGATTGGTGGAATTAGGATGGTAGACATCCTTAGGCAGAACCCAACAGAAGAGCAAGCCGTGGATATATGCAAGGCTGCAATGGGACTGAGAATTAGCTCATCCTTCAGTT
GATCGGGAAAACGCGAGGGGAGCGGGGGACAGGGGACGGCGTGTGCGTGCTTGTGAGACACCGGGTACGGCTGCCTGCCTGCTCGCTGGCCTGCTTGCTGAGGGGACAGTAGGCCTGCTTGCTCGCTGGCCTGCTTGCTGAGGGGACAGTAGGCCTGCTTGCTGAGGGGACAGTAGGCCTGCTTGCTCGCTGGCCTGCTTGCTGAGGGGACAGTAGGGCTGCTGGCTTGCTAGTAGGGCTGCTCGCTGGCCTGCTTGCTTGCTCGCTGGCCTGCTTGCTTGCTCGCTGGCCTGCTTGCTTGCTCGCTGGCCTGCTTGCTTGCTCGCTGGCCTGCTTGCTTGCTCGCTGGCCTGCTTGCTTGCTCGCTGGCCTGCTTGCTTGCTCGCTGGCCTGCTTGCTTGCTCGCTGGCCTGCTTGCTGAGGGGACAGTAGGGCTGCTTGCTTGCTAAGGGGACGGTACGCCTGCCTGATGGCTTGATAGTAGGGCTGCTGGGCTGCTAGTAGGGCTGCTGGGCTGCTAGTAGGGCTGCTGGGCTGCTAGTAGGGCTGCTGGGCTGCTAGTAGGGCTCCTGGGCTGCTAGTAGGGCTGCTGGGCTGCTAGTAGGGCTCCTGGGCTGCTAGTAGGGCTGCTGGGCTGCTAGTAGGGCTGCTGGGCTGCTAGTAGGGCTGCTGGGCTGCTAGTAGGGCTGCCTGCTGGCTTGCTTGCTTGCTTGCTAGTGGGGCCGCTTGCCTGCTACTAGGGCTGCTGTGCAGCTGGGAGAACAGAGTAGGGCTGCCGGCCAGCTGCGTGCGAGGGCGTCCGAGGGCCAGACGAGGACACGGGACCCGGGCCTCTCCCCCAGGCACAAAGCAGTAGGGCTGGCCAGGGGAAACAGTAAGGCTGATTGCTTGCTGAAAAACAGTAGGGCTGCTGGTTTGTTGCTAACGGAAAAAGGGGAGGTGTGTGTATGCTTTTGTGACTTTCCAGCGGAGGGGGTACAGTGCACGGCCAAGTTACAAG
TTGAAAGGGGGCGCTAGGGTTTCACCCCTAGCATGCCACTGCAGTCCCTGCGATACACTCCACACTTACGTTCTTGTGTGCGCGGGACCCGATGGACTTTCGTTCACCCACTTACAGCTGGACCCACGACACCGCGTGACCACTTTGCTGGATTGTGCGGACGAACACCGCTTGCGCTTTGCGTGACCGGTTAATACTCTTACCACTTTCCGCCAACTTGGTCGTTAGCGCTGTCTTGGGCACTCCTGTTTGGGGCTGTCCGACGCTCCACGGGCTCTCCCGTACAGTGAACTACGGTGATGGGGCCGTTTCGCGCGGGCTGATCATTTGGCCTGCTTTGGCTGACGCCCGAAACCCGCCTTTCACCCCCCCCCCCCTAAGTTTTACCGTCGTTTCCGACGTAAAAGGAAGCAACCACAAGCTTGACACCGCCTGTCCCGGCGTTAAAGGGAAGTAACCGCAAGCTTACTACCGCCTACCCCGGCGTTAACGGGGAACAACCACAAACACACTTTTGCCCATTTTTGCGAGAAATGGGACGTCTGCGCACGAAACGCGCCGTCGCTTGAGGAGGACTTGTACAAACACGATCTACGCAGGTTTCCCCAACTGACACTTACCGTGCAACTTGAAATCCCGCCTGGTCTTTCCAGGTCTAGAGGGGTGACAATTTGTACTGTGGTTGACTCCACGCTCGGTCCACTGGCGAGTGCTAGTAGCAGCACTGTTGTCTCGTAGCGGAGCATGATGGCCGTGGGAATCCCTCCTTGGTAACAAGGACCCACGGGGCCAAAAGCCACGTCCTAACGGACCCATCATGTGTGCAACCCCAGCACGGCGACTTTCCTGTGAAACCCACTTTAAGGTGACACTGATACTGGTACTCAAACACTGGTGGCAGGCTAAGGATGCCCTTCAGGTACCCCGAGGTAACACGCGACACTTGGGATCTGAGAAGGGGACTGAGGCTTCTTTAAAAGCGCTCGGTTTAAAAAGCTTC
ACCGGTGGCGAGCGGATTTTTTGGTGTTCATGTGGGTCCCACTTGGGAAATGTGCAGAATAACTGGGCCTGTTTTCTTAATTGGGCCTTATATGACTTGGGCATTTGACTGTATTTGGATTAGGCTTTATATATAAGACGAAGTTGGGCCAAATTGAATAGTGATTTTATTCATTTAACATTTTATTTATTACATGGAAAATACGTATTTAAACAGATGAGTTCGTACAGACATCGTATTCATCCATTACATCAATATCCACCACTGGAGCCTCATTCATCATAACAAGATCGATTATCTCTACTAGGTGCTCTTGCTTAAATTCCCTGATAGATGATTCCTTGTACATCAGATCTATCATGTTTCGTATTCCTTCTTCAAGTGCATTGAAATTGAAGGGTGGTATGATTCCACTATGGCCGTATGGAATCATGAATTGTTTTGTTGCTAATACTGGGGAGCCTGTTGAGAAGAGTCTAATATGAACTAATATTGAGGAGTCCTCCTTCAATCGCACGTTGATGATGAATTCCATTCCTTTCTTGTTCTTGTATTTGATCGTCATTGTTCATATGTGCTTGAGCTTTGATCTTCCATACCAGTTAAATAGATAAGAAGCTGTGTTTATATGGTTATTGTTTAGTTACGTGTTTCTTGCTTGTTCATATGTTTGGTAGTGGAGATATTTTGTATGAGATGTGACGTTGTTTTTAATGGTGTGGTTAATATGTAATTAGAAAAATGTATTGTTAGACGTTAGTACTAATCATAACATGATTAGGAAAGAAGAAAAGAAAAAAAAATGAAATTAAATCCTATAAAACTCATAATATCCATTATCCTAAAATGGGAGCGCAGCGAAACGAAAAACAAAAACAGGAAAAAGATGGAAAAATAAAAACAGAAATTAACTGAATCACTGACAATCATAAAAAACTAAGAAATAAATTCAGTGGACCCCACTGAATTAAAAATAAAAAAAAAGAATTAATTGATTTAC
CGCACAGTGGATCCTAGGCTATTGGATTGCGCTTTGCTTTTGTCATTTTGGCAGATAGTCTCAGTTCTTTGTTGCGTGCATACAACACAACAATCTGGCGATGAGTGCCTCAAAGGAAATAAAATCCTTTTTGTGGACACAATCTTTGAGGAGGGAATTATCTGGTTACTGCTCCAACATCAAACTACAGGTGGTGAAAGATGCCCAGGCTCTTTTACATGGACTTGACTTCTCCGAAGTCAGTAATGTTCAACGGTTGATGCGCAAGGAGAGAAGGGATGACAATGATTTGAAACGGTTGAGGGACCTAAATCAAGCGGTCAACAATCTTGTTGAATTAAAATCAACTCAACAAAAGAGTATACTGAGAGTTGGGACTCTAACCTCAGATGACTTATTAATCTTAGCCGCTGATCTAGAGAAGTTAAAGTCAAAGGTGATCAGAACAGAAAGGCCATTAAGTGCAGGTGTCTATATGGGCAACCTAAGCTCACAGCAACTTGACCAAAGAAGAGCTCTCCTGAATATGATAGGAATGAGTGGTGGTAATCAAGGGGCTCGGGCTGGGAGAGATGGAGTGGTGAGAGTTTGGGATGTGAAAAATGCAGAGTTGCTCAATAATCAGTTCGGGACCATGCCAAGTCTGACACTGGCATGTCTGACAAAACAGGGGCAGGTTGACTTGAATGATGCAGTACAAGCATTGACAGATTTGGGTTTGATCTACACAGCAAAGTATCCCAACACTTCAGACTTAGACAGGCTGACTCAAAGTCATCCCATCCTAAATATGATTGACACCAAGAAAAGCTCTTTGAATATCTCAGGTTATAATTTTAGCTTGGGTGCAGCTGTGAAGGCAGGAGCTTGCATGCTGGATGGTGGCAATATGTTGGAGACAATCAAGGTGTCACCTCAGACAATGGATGGTATCCTCAAATCCATTTTAAAGGTCAAGAAGGCTCTTGGAATGTTCATTTCAGACACCCCTGGTGAAAGG
NAAATTCTCCAGGATTTCTCGACCTCGGTTGTTTTATCTGGTAGTTTGCGCTAATCTTCGCTTTGCGTAGGGAATTTCTCTCCTTAATACATTTCTGAGTTAAGGGGTTTGAAGGTTGGGTCTATCTTTTGAGTTTATCTCACTAGAGGATAAATTGTAACTTCCAACAAATAAGCGATATGGAGACCATCAAGAGCTGGATTTGTCCTAAGAAAGAGATTTTTGTAGGGGATTTTGCGATCGGAGTGAATAGGAAGGTTCCGGTGGACATCTTTCAGTTGGTGTGTCGTGTGGTTCTGAGATACATGAGGACAGGGAAAATAGAGTGCGATTCTGACAGCATGACTAAGTTTTTGGTAGAGTTACTTAAAACCGATTGTGCTGCTAAATGGGAGTGGTTCATGAAGAGACGGCAGAGAGGTGATTATGTCATCCCTCTATCTATAGCTGCTCTCCCAATCGTGCCGCTGTTGAGTTATGCCACTAGGGCACGCGCAGTCTCAGTCAAGGCATTCGGCAATGAGCTATCGCTCAATGTTCGCGTGCCTAGACCTTCTGTGCCTAAGAAAGGCCTACTCCTCAGACTGGCGGCAGGTCTAGCGTTAGCTCCTATATGCGCGCTGGCCATGTACGCTACCCTACCCAGGGAAAAACTGTCTGTATTCAAGCTGAGAACTGAGGCACGTGCACATATGGAAGATGAGAGAGAAGCAACGGATTGCTTGGTGGTTGAGCCCGCTCGTGAGCTCAAAGGGAAGGATGGTGAGGATCTACTCACTGGTAGTAGGATGACGAAGGTGGTAGCATCCACAGGACGTCCTCGGAGGAGACCGTATGCCGCAAAAATTGCGCAGGTCGCGAGGGCCAAAGTGGGCTATCTTAAGAATAGCCCCGAGAATAGGCTTATCTACCAGAGAGTGATGATCGAGATAATGGACAAGGACTGCGTCAGGTATGTTGACAGGGATGTCATATTGCCATTGGCTATTGGATGCTGTTT
ACCGGTGGGCGCGAAAAAAAAAAGTGGTCCCCGCCACGTGAACATGTCGCGCGTTGCTGTCCAATCAAAACGCGCGCTGTACGCATTATAATTTGAAATTTGAAATATAAACTTGGTCCCTAAGTAGTTGAAATTAAAATGTGGGATCCTTTGGTGAATGATTTCCCGGCAACCGTGCACGGTTTTCGGTGTATGTTAGCTATAAAATATATTCAGGCGGTTAGGTCCGAATACGATCCCGGTAGTTTAGGGTTTGATTTATTGTCTGATTTAATAGGTGTTCTTCGTGCCGGGAATTATGTCGAAGCGACCGGCAGATATCATAATTTCCACTCCCGCCTCGAAGGTACGACGTCGTCTGAACTTCGACAGCCCAATGCAGTCCGGTGTTCGTGCCCCCACTGTCCTCGTCACAAACAAACGCCGAGCGTGGTCCAACAGACCCAATTACAGGAAGCCCAGAATGTACAGAATGTATCGGAGCCCAGATGTCCCAAAGGGGTGTGAAGGTCCATGTAAGGTCCAGTCCTATGAACAGCGTGATGATGTGAAGCATACTGGTATTGTTCGTTGTGTTTCTGATGTGACCAAGGGAACTGGGCTTACGCATCGTACTGGTAAACGGTTTACTGTGAAGTCCATTTACATATTGGGGAAAATATGGATGGATGAAAATATCAAGAAGCAGAATCATACTAACAATGTTATGTTTTTCTTGGTCCGAGATAGAAGGCCCTATGGTAATAGTCCTATGGATTTTGGACAGGTTTTTAATATGTTTGATAATGAGCCCAGTACTGCTACTATAAAGAATGATTATCGAGATCGTTTCCAAGTGATGCGTAAGTTTAGTGCAACGGTAACTGGTGGTCCTTCTGGGATGAAGGAACAGGCTCTTGTTCGTAGGTTTTTTAAGATTAATAGTCATACAGTTTATAATCATCAGGAAGCTGCGAAGTATGAGAACCATACTGAGAATGCTTTGTTGTTGTATATGGCA
GTAATTTTTCCTCGTTAGAGTGCGAATCCCGATAGCACGAAAAATTATCTTTTACAATACATCTCTTTTTTTAAAGGTTTGTGAGTGGTTGCTGAGATAAGAACACAACAAATTGTATCATACCCTGTTTATCAGGATTGCTCTACTTAGGCCTGAACAAGGCGTTTGTTTGACTTTATAACTCAGCAATAATTCCAACACTAAATCTTTTTGCTATCTTGAGATGTCTAACTCTCTAACTCCTTTTACAGGATCCTCAAGGACTCTGGCCAATGGTAATCAAGCTGGTGCGGCCGCTGATAATGAATTGTTCGATGCATTATTTTCTGAAAAGGCCCGGAACGACTTTGCAAAAGAGTGTAAGCTGGGATTGTACACTAATTTAAGTTCCGATAACCGTTTGAATTTTATAGACCTCGTACCAAAGGCGTCGATGAATACCACTCTCTCATGGTTTAAATCTCGATATGAAAAAGGAGACGTTCCCTCTAAAGGAGTTCTCTCAGTTCCAAGACTCCTTGTTTTTGTCGTTAGAACGACGTCGGCAAATGAAACGGGTTCGGTTACTATCAAAATGGTTGATAGTGGATCGATCGCGCAATCAGGTACATTCGAACCAGTTGATGGCAATCAGTCGGCTACAATTGCTATCTCCGCGTTACCTGCTATTGTGTGTTTTTCACCCAGTTACGATTGCCCGTTGGAAACGATTGGGAATAGAAATCGCTGCTTTGGTATTGCAACAGAGCTTAATGGCGTCAGTTCGACAAGGGGCACAGTAGTTATGAGTCATGCTTATTGGAGTGCTAATCTACGCCCGAAGCCGAATAACTATAAAATGCGAAAGGCTAACGTGGTTAAGATCATTCCATTCGACAGATTAAGAGATCTTGGAAGAGATCATCTGAAGCGTTATGTGAGAGCAATCTCCGACCAAACTGTCGATTATGGCCTGGGCTTGGGTAGCCCAGTTGATATCAAAGAACCAGTGCACATGTCA
GTCAAATTTTCACGCCCGCGAAATTAAAAATTCAGGAGTTTGCCAGTGGGAGGTATCGCGACAGTGCCGGGCCGGGGCAGAAAACCCAAGCCGACGGCACGGAAAATCGCTGCGGGAAATCCCGGTAAACGCGCGCTGAATAAGGACGAGCCAGACTTCGGCTTGGTCACGAACATCGAGCCGCCGGACTGGATTGTCGGCGAGGCGCGGGGCATGTGGGAGCGCGTTGTGCCGCTGCTTTGTGGACAAAACATCTTGCAAGTGACCGACCTGCACATTGTAGAAATCTTCTGTGCGGCCTACGGCAACTGGAGGACCGCCCAGGACGATTTGACTCGCAACGGCCCTGTCGTCGACAGCTCGCAAGGCAGTCCGATGAAGAATCCAGCTGCGACCGTTGTGAAGGAAGCGGCGGCGCAAATGGCGAGTTTCGGCGCAATGCTGGGGCTCGACCCGGCGAGCCGGCAGCGCCTGGTCGGCGCAAAGCCGAAAACACCCGACAACCCTTTCGCGAAGCTGCTCGGCAAATGATTGGAAGACATGGCGACGAATTTCCCGCGCGTAGAGCAGGGGCTCAAGTTCGCGCGAGACGTCGTTCGTGGCAAGCGCCCTGCGTGCCGGTATGTGCAACTTGCGTGCAAGCGCCACCTTGACGACCTTGCAGCGAGCCGCAAGAAGGATTTCCGATGGAAGTTCGATCCGGAGGCGGCCGAGCGAAAGCTCGCACTGATTGAACTGCTGCCGCACACGAAGGGCGAGTGGGCATTCAGAAAGCAACTCGTGACGTTGGAGCCCTGGCAGAAGTTCGGCCTGATGGCGACGTTCGGCTGGCTCAACAAGCGCACCGGCAAGCGCCGGTTTCGAGAAAGCTACTGGGAGGTCCCCAGAAAGAACGGCAAATCGGTGATTGCCGCGGGCGTTGGCATCGGCATGTTCGTGCTGGACGACGAGTTCGGTGCCGAGGTGTACGCCGGCGCGACGACTGAAAAGCAGGCCTGGG
AAATAAAACCCCTTATGTGTATTGCTCGCAATGTCTTCTACCAACGTAATCCTCCAACCAACATGGCCAATATTTCAACAATTTCAAAGCGGAGACACCATACAAATATCATTAGTGCGAAATAATAGAGTCGTCAACTCATTTGTTGATCAACAACCCATCCATCCATCTTGCATCGGGGAATCTCTAACTACAACGATTATCGTGAATCAGGTTAAGTATCTGGACTGGTTAATTGCTCAGAGTGAAGCACCATTGATACCATTACTATCAGCGAAACATGAACTACAAGCTGCCAATTCGAATGGCTTTTTCAGTCGTTATCTAGCACACGCAATTACCTCACGGAGTAATCCATATGAAGTAACTTCAGAGCAAATTCTTGGTATGGTTAATGATAGTTTGATTGAAGTTAAGGCAGTTACAACTCAAGTCGCTCGGAATACATACGATGTTACAATCGGATTACAAAGTTTATCGAAACAATTGACTGACGCTATTGCAACAATACAGCAACCAGCTACTAAACCAGATGTAAGTGGAAAGGTTTGTGCGTGTGTAGCCACCATACCAAGTCAGCCATTGATAGTGAATGATCCTGTAACTCATCTTGGTGGAATTCGTACCGCAGTTTGTAACCGAAGTGGATATGTTACAATGTTTGAATTGACACGCGACTGGGCACTTGTCAAACTTGGATGTGGTTACGAGATGTCTGAATATTACTTTTGGATTTATTTTCACCGACGTGCTGATGATACACGAGTACCAAAACTTGGCCACTCTAACTACACCGCCGTTAGCATGTTCTTGAGCCCGATGTTAGCCTCCCACTTTGACAATTCAGTCTCTGGTGTTGCAACAATCTCGACAACGCTGTCACCAAATGCACTAGCAACATCTTTGAAACATGCTTTCCTTCGTCTACCAACAATTAGTTTGTCGCGTTCTCATCCAGTTAATGCGGTATTGCTTAAACTCGGTGGTATTCCAATGGGAG
AGCAAAAGCAGGAGATTAAAATGAATCCAAATCAGAAGATAATAACCATTGGATCAATCTGTATGGTAGTTGGGATAATTAGCTTGATGTTACAAATTGGGAACATAATCTCAATATGGGTCAGTCATTCAATTCAGACAGGGAATCAACACCAAGCTGAACCATGCAATCAAAGCATTATTACTTATGAAAACAACACCTGGGTAAATCAAACATATGTCAACATCAGCAATACCAATTTTCTTACTGAAAAAGCTGTGGCTTCAGTAACATTAGCGGGCAATTCATCTCTTTGCCCCATTAGCGGATGGGCTGTACACAGTAAGGACAACGGTATAAGAATCGGTTCCAAGGGGGATGTGTTTGTTATAAGAGAGCCGTTCATCTCATGCTCCCACTTGGAATGCAGAACTTTCTTTTTGACTCAGGGAGCCTTGCTGAATGACAAGCACTCCAATGGGACCGTCAAAGACAGAAGCCCTCACAGAACATTGATGAGTTGTCCTGTGGGTGAGGCTCCCTCCCCATATAACTCAAGGTTTGAGTCTGTTGCTTGGTCGGCAAGTGCTTGCCATGATGGCACCAGTTGGTTGACAATTGGAATTTCTGGCCCAGACAATGGGGCTGTGGCTGTATTGAAATACAACGGCATAATAACAGACACTATCAAGAGTTGGAGGAACAACATACTGAGAACTCAAGAGTCTGAATGTGCATGTGTAAATGGCTCTTGCTTTACTGTAATGACTGACGGACCAAGTAATGGGCAGGCCTCATATAAGATCTTCAAAATGGAAAAAGGGAAAGTAGTTAAATCAGTCGAATTGAATGCCCCTAATTATCACTATGAGGAGTGCTCCTGTTATCCTGATGCTGGCGAAATCACATGTGTGTGCAGGGATAATTGGCATGGCTCAAATCGGCCATGGGTATCTTTCAATCAAAATTTGGAGTATCAAATAGGATATATATGCAGTGGAGTTTTCGGAGACAATCCACG
GAAAAGTTCCACACCCAAACCAAACCAAAACCTAACGAAAGAGCATATTGGACCCTAAACGGCCCTCGAGCGACCACGTGTCTAGAGGAACCATTATGTCTCGCGTTAGCCAAGTACTCGCATCCATCTCCGACCCCTCTCTCAAGGCGGTCATCCAAGAAGAGGCTTACAAATCCATTCGTACCACATTGCAAGCCGCCAAACATCTCAACCCCTACGCTCATCCATCAGAGACTGCCGAGTTTCTAGAGCGCCAGGGCATCATTTCAGACCCATACGCCGTCGCGGCCCACACTCATGCAGCAGCCAAATGCTTGGAGCTGGACCTGTACGCGAGCGTATCGCACTACATGCCAAAGGAGAACCCCGTAACATTCCTCTTCATGAAACGGGCGAAACTCCAATACTTCCGGAGAGGAACCCAACAAGGAGACGTCTTTGTTAACACCCTCTTCGAGCCCAAGGATGCTGCCCGATACCCATTAGACACGATCTGCAGCGCCATTCCCCCAATCCAAACACAGATGGCATTCATGGGAGACACGCTGCACTTCCTGGAGCCGGCGTTCCTCACAGACCTCTTCGACCGCTCCCCGCACCTAAACACCCTCTATGCCACCATGGTGCTGCCACCAGAGGCAAAGCACAAACTTCGCTCCCTCCACCCCTTGGTCTACACATTGCAATACCTTAAAGACCACTTCATATACCTCCCCGGAGGACACGCCGGGGCCTCCTACTGCCACACGTACTCACAGCTTCAGTGGCTGGACGTAGGACACATCGTTTCACCGTCAGGGAACTGCATCACTGCCCAGCGGATCGAAACCAAAGCGGCGAACCACCTCTTCGTGTTCATCAGAGGGCGCCTCAACACCCCCCCCATGAGATCCTTCGCACCCATGCGGGCATACTGCACACTCCCCGCAATCTTTCTCCCCACAGAGTTTAACTCCCGGACGCCCTACACCAAAACCTTCCTCCAACAGATGTTTCTCTA
ACGCGTATATCAAATAGCACGATTTGCTAAAGACTACCGCGGCAGCCTTTGCTATAGTTACTCCATCGAAACGAAACATACTTACTAAGGAATACAAAATGACTAACTTCATCAAATCAGCAATCATCGCATGCAGCAGTAATCATGACGGTAGGTTGTTCTTCTGGTCCGCGCCCTGACGGATGGTGTGCGACTCAGGCGGGTGATGTTTGCGTAGCTAAGTGGAAAGGTGGTGTTATTGTTGCAGCTGGAGAGGTTGATATTCGTTATGCTGGCATTGAGTCAAAGGTTGGTGGAGGCTACGGCGGCTCAGTTGCAGATCACGGCTCAAAGGAGTGGAAATAATGCCTCAAGGTATCTTGATAGATTTGAATGACGGAAGGCCAGCAATGGAAATCACAGCTGGCTTGAGAGTTCCAGCCGTGACTGGTTCAATAAACACTAGCGGGTTAAGCTCACCAGCATCATCATGGGATTTCGGTCTGACTATGACTCCTGGCTCAACAGCATTCTGCCTGCCAACTCAGGCTGTTTATGTTGATGCATATGATGTTATACCAGAAGTTTATTACATGAATGGGTTCTCGAAGGTTAATGATGGGGTTGGAAGGATTACATTAAGTAACTTTAACGGCGCTAATGGTCGCATATTGCAGTTTGGCGGTCAGTGCTTTGAGATTTTACCAGCATCATCACAATCAAGCCCCGGTGTCCTTGTTGAGAACTCGACTGACTTTACAGCGATATCAAGCAATTCCAGATTAATGACTGCTGCTTGGGTTGGTGGCATCCAGGTTAATGGCTCTGCATCATTGCCAGTTGCGGCATTCCTTTTGGTAAATGGGATAACCAAAACGGTATCACTTGAAAGTGATGGTAGTACGATATGGTGTAGGGATATAACGTACAATGGGATTGATGATGTTGCTGCAAGTACTTACGTTCAGTTAGTTATTTTCAATAATACACCTCCAGTAGCTGGTCCGGGTTTAACGATATC
ACCGGATGGCCGCGATTTTTTTGGTGTCCTCTCTCTCGCTTGGTCCACGTGTCCCATACCCGTACGTGGACCACCCATCGTCCAATCATAACGCGCCTGCTGAGTTTAAATATTTAAAACTTACTCACAAAGTTCGATGAGGATAAATACGTTGGACGACTCCCGATATTTTCGTCTTTAATTCGAAATGCCTAAGCGGGATGCCCCATGGCGTAACATGGCGGGGACCTCAAAGGTAACCCGTTCTAGCAATTATTCTCCTCGCGGTGGTCCCAAATTCAACAAGGCCGATGCATGGGTTAACAGGCCCATGTATAGGAAGCCCAGAATTTATCGGACATTGAGAGGCCCCGATGTTCCAAGAGGGTGTGAAGGACCTTGTAAGGTTCAGTCTTACGAGCAGAGACATGATGTTTCTCATGTCGGGAAGGTTATGTGCATTTCTGATATTACCCGTGGTAACGGTATTACCCACCGCGTTGGTAAGCGTTTTTGTGTTAAGTCCGTGTATATTTTAGGTAAGATATGGATGGACGAAAATATCAAGTTAAAGAACCACACGAACAGTGTCATGTTCTGGTTGGTTAGAGATCGTAGACCATATGGTACTCCTCTTGATTTTGGCCAAGTGTTCAACATGTTTGACAACGAACCTAGTACTGCTACTGTGAAGAATGATTTGCGTGATCGTTTTCAAGTCATGCATAAATTTTATGGTAAGGTTACAGGTGGACAATATGCCAGCAACGAACAAGCACTGGTGAAGCGTTTTTGGAAGGTTAATAATTATGTTGTCTACAACCATCAAGAAGCTGGGAAATACGAAAATCATACTGAAAATGCATTATTATTGTATATGGCATGTACTCATGCTTCTAATCCTGTGTATGCTACATTGAAAATTCGGATCTATTTTTACGATTCGATAACCAATTAATAATATTTGAATTTTATTGAATGATTTTCTATTACATAATTTACATATGGTTTGTCTGTTGCG
TAGTAGTAGACTCCGCAAGAAACAGCAGTTAAATAACAGCAGGATCATGTGGAGTTTGCTATTACTGGCCGCTTTAGTTGGCCAAGGCTTTGCATTAAAAAATGTGTTTGACATGAGAATTCAGTGTCCCCACTCAGTCAACTTTGGGGAAACAAGTGTGTCAGGCTATACAGAATTGCCACCACTCTCATTACAGGAGGCAGAACAGCTAGTGCCAGAGAGCTCATGCAACATGGACAACCACCAATCACTCTCAACAATAAATAAATTAACTAAGGTAATATGGCGGAAAAAAGCAAATCAGGAATCAGCAAACCAGAATTCATTTGAAGTTGTGGAGAGTGAAGTCAGCTTTAAAGGGTTGTGTATGTTAAAGCATAGAATGGTTGAAGAGTCATATAGAAACAGGAGATCAGTAATCTGTTATGATCTAGCCTGTAATAGTACATTTTGTAAGCCAACTGTTTACATGATTGTTCCTATACATGCATGCAACATGATGAAAAGCTGTTTGATTGGCCTTGGTCCCTATAGAATCCAGGTTGTCTATGAAAGGACATACTGCACTACAGGTATATTGACAGAAGGAAAGTGCTTTGTCCCCGACAAGGCTGTTGTCAGTGCATTGAAGAGAGGCATGTATGCCATAGCAAGCATAGAGACAATCTGCTTTTTTATTCATCAGAAAGGGAATACATATAAGATAGTGACTGCCATCACATCAGCAATGGGCTCCAAATGTAATAATACAGATACTAAAGTTCAGGGATATTATATCTGTATTATTGGTGGAAACTCTGCCCCTGTATATGCCCCTGCTGGTGAAGACTTTAGGGCAATGGAGGTTTTTTCTGGGATTATTACGTCACCGCATGGAGAAGACCATGACCTCCCTGGCGAAGAAATCGCAACATACCAGATTTCAGGGCAGATAGAGGCAAAAATCCCTCATACAGTAAGCTCTAAAAACTTAAAATTGACTGCTTTTGCAGGTATTCCA
AAAATAAAACAACCCTAAACCAAACAAAACAAAACAAAACAAACACAAACAACACACGCTCCCCAAGCTCATTACATTTGTAGAGTGATCTTTGTCATCCTACTCTTTGTGAGCTTTTCCGCAAATCAACCTGCTTGCTTTTGCGCCCCCTTCACCTTCACTCTCGCTCCCATGGAGCAAACCCTAGCTCAAGCTGTGTCACGGAGAAACAAAACAGACACACCTATGGCAGAAGAGCGGAAACATTTCAGCCCCATGAATTTTTCCGCAAACTTTGTTGCTCCTGAGCTCTTTTATAGTGCTAATGTGAGGAAAATCAAAAATATCTTCAAAGAGCGCAGCACAACTCGGTTTCTGGACGCGATTTCAAGTGACTTTGAGCTTGTCGCTTTTCTCACCTTGAGTCCTGCTCATTTAATGCAACTTGAAACAGTTCTGCGCCAAGAGATGCGTTCGTGCGCTGTGCCAATTGTCACCTCTGATGCTAGCTTTGAAACAGTTGCTGTCATCAAAACCGCTCTGGATGGCATGAGATTTCACTTTGGATACACTACTCTTGAAAAGGGGTGGATATCTATGATGCGCCATGCGGAGAGTTGCCTGCAAGAGAGCTCTTCTTCGGCTGTGAATGATCTGCAGACGCCAATTAAACGTGTTGGATCACTGCTCCTGAGTGGAAAAAATCGCGTAGAAGGCTGCGAACTATCTGTCTTGAACCTCACCGCGCGACGTTTCAGGATCGAATATGGGCTAAATGGTACATACTTTGGCGAACATGTTGCTATGCTACGCGACTTAAAACGTTATATCTATGGTACCGTACCAAAAGAGTTTTTGTGGGCGAAAACCAAAAAGCACTTACCGTTCACAATCCCCGCGTGGATCACGCGTACGCCCATCGACTGTTTCTTGTTCTGTCTTCGCGTTATCCCTATCTTACATAGGTTTGGTGTTGCCATGTCACTTATTTACTTTTCGTGTGTTGCCGCTTTAAATTTTC
ACTGGATGGCCGCGATTTTTTGGAGTCCTGCCAGCCTGTCCCCCACTATCTTTGTGACTCCAGGCACATTTCCCAAAGCATGGGCCCACAATGTCCCATCACCCGGGACCACTACAACTGAAGGCTGTTCTTTTTTTGGAGATCAATCAGGACCGTTGGCTAAACCTTATCGCGCCCGTTCTTTTGAAATTTGAATTATTGGCGCGATTACCAATAAATGGACCATGTGTATAACTGGGTCGATGTTGACAGATTTGTATTTGAGCAGTACATGGTCCAGTAAAAACTCAAGTGTAGAGTTATGTAATTTGAAATGATAATCGTGTTGACTATATAATGGACTTGAGTTTTGATACATGAAATCGTCAGTTAAGGATTAAAGATATACATCGTTCTAATATGTATCAGTCAAGGTATACACGTGTGGCACCCTATGTGCAGAGACGATTTCAACGACGTAATCAAGTGTTTAAGCGCACAGTATCAGGGAGACGTAATGACGTTAAACGTCGATCAAGTCAATTAATTAAGAGTAATGAGGAACCTAAGATTACGTCGCAGCGCATACATGAAAACCAATATGGCCCTGAGTTCGTTATGGCGCATAATGCAGCTATTTCCACGTTCATTAATTATCCTGTACTTGGTAAGACTCAACCTAATCGAAGCAGGTCGTATATTAAGCTTAAACGTTTATCGTTTAAGGGAACCGTTAAGATTGAACGTGTGCATGCTGACGTGAACATGGACGGGGTCTGTCCTAAAATTGAAGGCGTCTTCTCACTGGTTATTGTGGTTGATCGTAAACCACATTTAAGTTCGTCTGGGGTGTTGCATACATTTGATGAAGTATTCGGTGCAAGAATCCACAGCCATGGGAACTTAGCCATTACAACATCTTTGAAAGATCGGTATTACGTCCGGCATGTATTGAAGCGCGTATTGTCAGTTGAGAAGGACACTGTCATGGTAGATATCGAAGGATGCACATCCCTTTCTA
ACCGGATGGCCGACCGCTGTACAACCCCCCCCCTTTGGCGCACTCACCGCTTGTCGTACAACTTTATTTTGAATTAAAGATATTTCTTTTGCGACGCCATATGATATTGCGTCTGGCGAGCCTAGTTATCCGCTTCCAACTTAGTGCGCAAGTTGTTGACTGTCTGCTATTTAAATTCAAATTGTGGAGCCAGCGTCTTTAATTCAAAATGCCTAAGCGGGATGCTCCGTGGCGTTTGAGTGCGGGGACCTCAAAGGTGTCCCGTTCTGCCAATTACTCCCCTGGTGGAGGTATGGGCCCTAAATCCAACAGGGCCAATGCTTGGGTTAACAGGCCCATGTACAGGAAGCCAAGGATATATCGGATGTACAGATCTCCCGATGTTCCGAAAGGGTGTGAAGGGCCTTGTAAGGTGCAGTCCTTTGAATCACGACATGACGTTACTCATGTTGGTAAGGTTCTGTGTATATCCGACATTACACGTGGGAGTGGTATTACCCATCGTGTTGGTAAGCGTTTTTGTGTGAAGTCTGTGTACATTTTGGGTAAGATATGGATGGACGAGAATATCAAGCTCAAGAACCACACCAATAGCGTTATGTTTCGGTTGGTGAGGGATAGAAGACCCTATGGTACTCCCATGGATTTCGGTCAAGTGTTCAACATGTTTGACAATGAACCCAGTACTGCCACAGTTAAGAACGATTTGCGTGACCGTTATCAAGTTATGCACAAGTTCTATACTAAGGTTACTGGTGGACAATATGCGAGCAACGAGCAAGCCCTGGTTAAGCGTTTTTGGAAGGTTAACAACTACGTGGTGTACAACCATCAGGAAGCCGCAAAGTACGAGAATCACACGGAAAACGCTTTGTTATTGTATATGGCATGTACTCATGCGTCTAATCCTGTGTATGCTACCTTGAAAATTCGGGTCTATTTTTATGACTCGATAATGAATTAATAAATATTGTATTTTATTTCATGATTTTCAAGTACA
TTGGAAAATTTTTCCAAAAGCTTATACGCTTGTGCTCTCGATCGCTTCGCAATCTCTTTTGCCTACTCTCCCTCACAATCTTTTGCTTTATAATTTTCCATTTTTTTAAATCACGTAACCAATCGTGTTATCTTTGTGGTGTATTGAAGAACCACTACCGAAGTTTGGGATAGCGCCCAACATCCGAAGTTGAGGATAGCGCCTCATAAATTGAAATGATGGATAGCACCATCATATTACCCTATGCCAAATATAATTATAGTTTAAATAAATATTTATTTTATAATTCTAATTTAGACATAGATTTAGATAGTTTTAATTTTTACAAAAAATACAATAATACCCTTTCTCTCTTAAAGAGAAAGTTTTTAGATTTATTTTGTATTCCTGTTTCCTCCTCTTCCCCCCCTGCCATTCAAAAGAATGGCCTTCTTTCAGCTTCCAATCCGAAGCATTTGTTCGCTTTTGCGAACTTTGTCTTGGATTGTGGAGTTAATCCATTCCTCCAAATTTGGGAGGAGACATTGGCCAACTGGCCATTGTTCCAAGGCCAATCACTTTTGGCCTGCTGCCGCACCACTGCTGAGGTGCGAAGAGAGGCTGCTGAGGCCTCTGCTGAAATCCTGCGTCTGAAGCAGGTGGAGCGCGAACACGCGTTCCAAGCTGAGGTGAAATCCCTCATTGCTGCTGGAGCATTGCCCGCTTGTGCTGAGGGCCTTGCTCGAAAAATCTGGTCCGCTGGGAAGGATCAGAGAAAGGTGCGAGTTGCTATCCGCACCAAACTCACCAAGGCCAATGCCTTGGGCGCTGCCCACCGTTCTGCGGTGGCTACTGCCCAGGCAAAGGCCGAGGTTTTGAGGGAGTTTGAGCCCTCACCCGCCCATATCCAAATCGCCGTGAAGGCGCACATATTTGCGGAGAAGCTCTCCCGCAAATATGCTGATCTGACCGCTCAGGTGCGAGCGAGGCGGGCAGCTGCCCGAGATCTCCGTGCAAAGGA
TGAACTTATGAGTTCCACAATCAGCAATTACCAAAAGCTACAAAGCAGAAAAACCCTCAGGGGAGGCCGCCGGACCGGGGTAGGCGGCCTCCCAGTTGCTTTAAATCAAGAACAGATTCTAACTCTAAGGAAGAAATTGAATCTGAAAGTGACCAAACGATTTAACTATCTCAAGAGTATTGACAAGAAATATAAAGAGATGGTCAAGACCAGTAAATACCCCGGGCGTTTGGTACCAATTAGTAAGGCTTTAAACAAAAAAGCCATGCAGAGAATGACTAGGAATATCATCATCCCAGATTGTATGCATCCATCACAACTATTAGCCGTGAAGGTTGCCATAGCCAATAACACTGACAAATGGTTTATCACAAGAGATGCATTTTTGGAGTTGAAGAACCTGAGTGAGTTAGCTAATGGTAGTCAACAAGAAGTACGTCTCAGTGTGTTGCGCTCTAAGTTATACAAGTACACCTCTATAGGAAAAGAAGTAATTCCTGGGGAAGCGAACTATTTCAGGACTTGGTTCAAGTGGCTAAGTTCAAATTATAACAACAGTATGTATTGGATGTGGGCCAAGTATCAAACAGCAGCCACCATTCTATGTGACAGAATTGTTGAAACAGCCGCAGGATGTGTTATGTACATTGATTGTGAGCCAGCCCCCGCCGAGACAGTAGTAGAGTGTGCTTATTGTGGTATGCTTAACCACATGACGAGTGCCGACAACGTAATGTGTGGATCCTGTTACGGGGATTTAGAAGTAACTATTGAATCAGCTATCCCTGGCGAGCCGATTATTGAGCTAGTACTCAACATGTTGCAAGGACATTTCGGAATGGCCATGTTAGAACAATTATCTTTGTCCAATTATTTGGACTTGTCAGCACTAGCAGAGTCTGGTATCGGACCCTCCATCATCAATCATGACCTAATGATAGTGAAACAAATTTTGTCCCGATCAATGAATATGGCAGTAAAAGTGCCGAGCAACCTGTCC
AAATAAAACCCAACAATGGCGGATTTGACCCAACTTGATGTACATGAATGGCTCGATAGTACACGTTATCCACTTACCTTTACATTACCACTCACAAGCATAGCACCAACGATATTACTGGATGAATACGTAGGATTATTACGAACAAGTGAACTTTTTAGCTTGACATGGCGGAATAACCATTTAGAAATATCGTTTTTAAATGCATTTGCAATTGTCGGTTTTGAACCAACAACCTTCCTACTTCAAACAGAATACGATCGGATTGAGATAGTGCGAATGCTGGTTCGCGGAATCACTCGAAGGCTGAAGATTATGAAACTCGGATTGGAGAATTTATCCACGAACGATTTGATTCAAGTTATTAAAGATGAGACCGTTGGAACTAGCTTATGGCAGTTAATTGAGAATATTCATTTATTGCAAGCACGGCTACTCCAGACTTTTTCCCCAACAAACTTAAAGTATTTATCTCCAATTTTGGTTTCTCATTGGATTGAAAAAGCCCTGACTCATCCAACTCAGATCACATCTACAATTTTTTGGAAGATGGTAAGTTTTGATGGAACTGTTTCCTGGACATCGTTACTCAATTATTGCCTAGCGATCGCTTTAGGTCAAACTGAAAGAGATGATATTGTGATACGAACATGGCCAATGACATCAATGTACCCAATCACGCATGTACTTGTGACACCAGGTGTCCAGAAACCAGCGCTTAATTATGTTATTGCATGGTATCCAACTTTTAAGACCCATAAAGACTTAAAGCATTTCATGCGACGGCAGGGTTTCATGACAGCTCATCTCATTCCAAATTTCGGAATATTTCATGTCCACGAGTTTCAAACCATTAGCGCCCTTGTGCATTACATGATTGAGAACGTTCGTACATCTCAACTTGAAAAACGCAGACTGTATGAAAGAACAACAGATTCACCATTTATTCGATTTACACGCTCAGTGTTATTTACTGACTCAGTACCACCAGCAGTTTTGT
GAATTAATTAAATTTTATCTGCCTAGAAGATAGTTATCGGCCCTGACCAGGTACGAGGCGAATCTAGCAACTCTGGATAATACCCGGAGGGGACGCTCGGCTTTAGTGCACGAGGCCCGTGCAATTAGCACCGCGGTCAATAAACTGGTGCGACAAACCATCCCATCTATTAGGAGTTCCAACATGGATAAGATCCTGAATCCGGTGCTTGCGCCGTTTTCCTCCGATCGCGCCTCGAAGACCTCTCCGGCCGGCATCGCCGTCGCCTACGGACTCATTGGTCTGTTGGTTGGTGTGCTCGTCCTGAAAGACTAAGGCATGAACGGTGGCCAATCGCAAGGATCCCTGGCCCAACAGAATCAGAACACTCGGCGTTTCCATCGGGTTTCTGTTCCTCTCTTACGGCTGTGGGATTCTCTCCACCGACGCGTGCGCAGTTCTGTCACCGGTTGCGGTAAAGGTCAAATCATCGATAGCTTTGCTGTGTACATACGGACTGATAGGCTACGGCATCGCGTCGCTCATCCACGTGTGAGGTAATCGCATGAAATTCAACCGTAAAGGGGTCCTCTCGCTGGTGGGAGCCGCTTGTCTGGTGATCGCCGGGTTGGTAACTCACAACCCCGCCCTCATCGCGACTGGCGTTTCCACCGCCACCGAAGCGGTCCAAACGGCCCAGTAATGGGTTTCTTCAAGTCAATCAAGAAGGCGATCAAGTCGGTAGTCAAGGCTGTGGTCAAGGTAGTGAAAGCGGTAGTGAAAGCTATCGTTTCCGTGATCAAAGCTGTAGTGAAGCTGATCAAGAAGATTGTTTCTGTGATCCTGGATTTCATATCCAAGATATTCAGTAATATAGGAGTGATCCTGCTCCTCATCCTTTTGGTCATCTTCGCATGGTTCCTGTTTCCTGCGTTCGCCGCGTTCCTTCAGTCCGCATGGGCGTGGATCGTCAACATCTTCTCCACCGGCTGGGCATGGGTGGTTAAGACCGCAGGAGCTG
ACAATTTTAAATCAACGCCCGCGCCCGTGCCTACTCTCCCACGACATGCATCTTCTAACCCCTGGTCTCGTTTCACATCTCTCTGCTAAGCACCACTCTACCGCCAATTATGTCTCCTCACGTATGGCTTGGAAACCTTTCTCCGTTCAGATTGCAAACAACTCATTCGTCTGTGCCTCCGCCCAGCAGCTCAACGTTGCACAAACTGATTCATCGCGTGCTCAAGTTGAACAGAAAGTCAAATTTGCAAAGTACGAGGAACGCGACTTGATTGTAGGGTACACCCTCACTGCGTCATGTCCTTTGTGTGGCGAATATACTGAACAAATCGATACCACCGCCCCTCGAGTTCGCACTCCTACTGTTCCGGTCCCTGCCCAATCTACGTCTGTCAGTGATGATCGCGAGCTAACTTGGAAATCTGACCTAGATGAATTCGCAAAATCAGGAGCGTCCATTACATCGACTGAGTGGAACGAGCGATTTTCCCACATTCCGTCGGACTTTGTTGATCAATACATGCTAACGTCTTCGTCTCCTGGAATTGTGGTTGTTGCAGACTCGCCTGTCCCCTATTACGCTAGCAAGGCATCTAAATTTCCACGTTGCCATGAGGGCATGATCACGATACCAAACAGCATTAATGGTGCAACCCCACTGCAATACGGAAAGTTAATTCCCGCTGTTACGGTTGGTCACGAAGCGCGTTGCAGATACGTCGACTTAAGATTCCCCGCCAAGAAAAGGTTGCTCCTACACGTTTACGATGAAGTGGAGGATGTGGAGGAAGAAGAGGATGATGATGACGAGATCCAACAATCATCCCCTGATCATGCGGAGCCCCAACACCCCACTGTTACCCCGCAACGAAGTGCCAGTAGTCCTCCCGCGCCTTCCGCCTTTCACGCGCCGTCATCCCCAATTCCTCAGCGGGTCGCATCCACATCATCATTTTCGCTCATGGAGGAGGGATCGCCAGTTGCTCCAGTGTCAATGTTCG
NNAGCGAAAAATCTGGTGATATTCCAACTTCTCTCAATTCACACTTCCATTGTGTCGTTTTGTTTTCTTTTCTTTTGATGTCCTCCATTTGTTTCGCCGGTGGCAACCACGCCAGGTTGCCATCGAAGGCTGCTTACTATCGGGCTATTTCCGATAGGGAGCTGGACCGCGAGGGTCGCTTCCCTTGCGGGTGTCTAGCACAGTATACTGTGCAAGCCCCCCCTCCTGCCAAGACACAGGAGAAAGCCGTAGGCAGGTCCGCTGACCTCCAAAAGGGTAATGTTGCTCCCCTTAAGAAGCAACGCTGCGATGTTGTGGTCGCAGTCTCTGGACCTCCTCCTTTGGAGTTGGTCTACCCTGCCCGGGTAGGGCAACATAGGTTGGACCAACCTTCAAAAGGTCCCTTGGCAGTCCCCTCTGCCAAGCAAACCTCCACTGCAATGGAGGTTGTTCTTTCTGCTGAGGAGGCGGCTATCACCGCCCCCTGGCTTCTTCGCCCCTGCAAGGGCGAAGCCCCCCCCCCCCCCCCCCTTACACAGAGGCAGCAATTTGCTGCCCTAAAGAAGAGGCTGGCCGTCAAGGGCCAGCAAATCATTCGCGAGCACATTCGTGCTCGCAAGGCGGCCAAATATGCCGCCATCGCCAAAGCCAAAAAGGCTGCGGCTCTTGCTGCCGTTAAGGCAGCGCAGGAGGCTCCTCGCCTCGCGGCCCAAAAGGCCGCCATCAGCAAGATCCTTCGGGATCGAGATGTTGCTGCTCTCCCCCCTCCCCCCCCTCCTTCTGCTGCCAGATTGGCAGCCGAGGCCGAATTGGCCTCAAAGGCCGAGTCTCTCCGGAGGCTCAAAGCCTTTAAAACTTTTAGCAGGGTACGCCCTGCTTTAAACACTTCTTTTCCTCCCCCTCCCCCACCCCCTCCGGCTCGGTCTTCCGAGCTTTTGGCAGCTTTTGAGGCTGCCATGAACAGGTCTCAGCCTGTTCAAGGGGGCTTCTCCCTCCCTAC
ACCAGAAGGCCCGCGCCCCGCTTTTATTATGGCCCCTCCACTAATTTATGTCCGCCAGTAATAATGGGCCCTGGGAGCCTATTAAATTGACTGCTCCTCTTTATATAGTGGGCTCTGTATGTCATGTCTATTAAAATGTGGGATCCACTTTTAAACGAGTTTCCAGAAACTGTACATGGATTTAGGTGTATGCTTGCAATAAAATATCTGCAGCTTTGTGAGTCTACATACGCTCCTGATACTATTGGATTTGATTTAATACGCGACCTTATATTGGTCATAAGGGCTAGAGATTATGTCGAAGCGACCAGGAGATATAATCATTTCCACTCCCGCATCCAAAGTACGCCGTCGTCTGAATTTCGACAGCCCATACAGCAGTCGTGCTGTTGCCCCCACTGTCCTAGGCATAAGCCGAAAGAGAACATGGGTGCAACGTCCCATGTATCGGAAACCAAGACTATATAGAATGTATAGGAGCCCTGATGTTCCTAGGGGTTGTGAAGGTCCGTGTAAGGTTCAATCCTTTGAACAGAGACATGATATAGCTCATACTGGAAAGGTCATATGTATTTCTGATGTTACTAGGGGGAATGGTATAACTCACCGGGTAGGGAAGCGTTTTTGTGTTAAGTCTGTTTATATATTAGGTAAAGTTTGGATGGATGAAAACATCAAGGTTAAGAATCATACAAATACAGTTATGTTCTATGTTGTAAGAGATAGACGTCCGTATGGTACTCCTCAAGACTTTGGACAGGTTTTTAATATGTATGATAATGAACCGAGCACTGCGACTGTTAAGAATGATATGAGGGATCGATTCCAGGTTTTGAGGAAGTTTTCAGCAACTGTTACAGGTGGTCAGTATGCGTCAAAGGAGCAAGCCATAGTAAAGAGATTTATGAAGATAAACAATCATGTTACATACAATCATCAAGAAGCTGCCAAATATGAAAATCATACTGAAAATGCTGTATTGTTGTATATGGCATGTACT
TGGGGTGGCTGATGGGACTCGAACCCAAACTATAGGGGATTACAGGGGAATTGCGGGGACTTTTGCCTTTGATTTTGCAGGGTTTTGCGTGTTCCTCTGCCCCGGCATCCCCCGCATTTGTCCCAAGATTTGTCCCAAGCTACGGCGTGGCGCCAGGCTTCCCCGCAGGCGGATGCGCCCCGGTGTCGCTGGGCACCGTCACGCTGCCGGGCGACACGGCGAACTGGCGCACCTCGGCATTGGCGCGCTGGGTTTCCCCGGTGGTGCCGAACCAGAACGCGAGGGTCTGCTTCAACTCGTTGAACCAGTAACCGATGACCGTCCCTACCGTCAGGCTGGCGGTGGCGTCGCGCAGCAGGCCGTCCGCCAGGCCCGAGAACACGAAATAGACGATGCCCAGGGCGCCCACCAGCAGCACGGCGGTGATCGTCGGCCGTACCTTGTCGTTGGGCTGCTGCGCGGCCAGCTTGCGGGCGCTGTCGCGGTCGGATGCCTCGGCAGCATACTGCGCCGCGGCGGCTTGCAGGCGGTTCTGTTCGGCCGTCACCGCGAGTTGTTGTAGTTGCACGCGCGAATTGGTTTCCAGTTCCTTGAGTTTGATGGCCGCCTGCGGGTCGGCCAGCAGCGCCGTGGACACGGCGTCCGGCGTCGAGTCGGTGCCCAAGGCTGTAGCCACCAGGCCGCCTACGGCGGCGCCGGCCGGGCCGCCCAAGATACCGCCCAGGATAGGGGCGGCTTTGCCGACAACGCCGGCCAGGTCTTTCCAGTCCATTTAGATGTCCTCCGCAGCGTATTTCAGGTTTCCGGCGACGCGCCGCGCCCAGCCCTTGCCGAACGTCGGCCAGGTGGGCAGGTTGGTGTAGAACATCATGCGAGCCGAGTTGAACAGCAGGGCCAGCATGGTGGGGTTCATCCCGGCCGCGGCATTGAGTGTCAGGGGGCCGATCTGTCCGTCCTGCGCGGTGCCCACGGCAGCTTGCAGCCACTTGGCCGCCTGGCC
TGGCCAGTTTCCAAGACAGGCTCGCTCGCTCACTCGGGCCGGGGCCCCAAAGGGGCCCCTAGCGACCGCTTCGCGGTCGCGGCCCGAGTGAGCGAGCGAGCCTGTCTTGGAAACTGGCCAGCACTCCGGTGAGGTAATGCCGTCACGTGGTCGGGAATGGGAACGGGAAATCTCGCGAGAACGTAAACAAATATAAGACGGCGCCACACGGCGCTGCGTCATACGCGCGCGCGCACCGGCGAGATGAGGTCGTACTACGAGGTCATCGTTCAGCTGCCCAACGACGTCGAGAGTCAGGTACCTGGAATCTCCGATTCGTTCGTCAACTGGATTACGTCGCGAGAATGGACGTTGCCTGAGGACGCCGATTGGGATTTGGACCAGGTCGATCAAGTTCAACTGACGCTCGGCGACAAAATCCAACGGGAGATTCGAACTCATTGGGGGACGATGGCCAAAGAACCGGACTTTCACTATTTTATCCAACTGGAACAAGGTGAGGTGTTCTTTCATTTACACGTCCTGCTGGAAACGTGTTCCGTAAAGCCGATGGTACTCGGAAGATATATCCGACATATTCAACAAAAAATTGTGAGTAAAGTCTACTGCGCCACGAGCCTACGATGGAAGGATGGATGCGTGGTGACCAAGACCAAAAATTTCGGGGGCGCGAACAAGGTCCGGGCCGAGTCGTATATTCCCGCCTACCTGATCCCGAAACAGCAACCGGAAGTGCAGTGGGCGTGGACTAACGTGCCCGAGTATATAAAAGCGTGCTTGCACCGAGAACTGCGTGCCAGTCTCGCGCGACTTCACTTCGAGGAGGCGGGCGTCTCGCAATCCAAGGAAAATCTCGCGAGAACTGCAGACGGCGCTCCCGTGATGCCGACCCGCGTCAGCAAACGCTACATGGAGCTCGTGGATTGGCTCGTGGAGAAGGGGATCACCACCGAGAAGGAATGGCTGCTGGAAAACAGAGAAAGCTTTCGGAGCTTTCAGG
ACCGGTGGCGAGCGGTGCCTCTGGTGTAAAAGTGGGCCCCACCTAGTGCAGTAGTTTGAGTTTTTGTCACTTTTAGTCCCTCTGCTTCAACTTCTTCATTTTTATACCCTCTACTTAACTGTTATCCAATTAAATTAGCTATGTAGTGTATAATCAGTATAAATACGTATAAATACAATAAAATTAATCATTAATTTTATTTATACGAAGATACGCAATTCCTTGCGTATCGTAGTACATGATCCTATCATACTGCGTATTTACATCGTATAAAACAGTGTCCTAGGGTATCTATACCTATATGATTAAATGTATCAAGCATGAGATCATCTATGGTGTCCAGCATCTCTTCCTCCTTGAAGTCAAAGATGTTAGATTCACGGTACATGACCTCTAACCGGTTCTTGATGGCTTCTTCTGTCCCGTTAAAGTCGAATGGTGGTTGTATCTCTACGTATGTGTAGGGGATTGTGCAGTTGTAACAAGACATGACTGGTTGATTGGTTGAGAAGACCTTGACCATAACTCTTAGGGTAGGTTGAAGCCTTACGTCTATGATGAACTTCAGACCCCATCCGTTATTGTATGTGATCGTCATTTGTGCATCCTTGTGTCGAATGAGGTCTATTTATCCTTGAGTAAGTGGTGGTTTGTGGGTTGTGGCTCAATTTTGTCCATTTGATTGTGATAATGTATTTGTGGTGTGTGTCTTGTGCCCCTAAATATCTTGTTAATCTCCTGATTTTCAAGATAACCAAATAGAGAAGAAAAATGCAATTAAAGGAAAACAAAAGAAAAGAAGAAAAAACAAGAAAACCATCAATAACATCCGATCCGTCAAAATGGAAGCGCAGCGAACATGTCTCCCAAAACAGTAGAAGAAAAAAAAAGAAGAAAAAAAAAGAAAATCCTTGTCTTCATCGAGTATCGAATCGATGATGGTTGAAAATAAAAAAAAAGAAATCCAGAATTAAATTAAGCCCGATTAATCTAAGCCTGT
GGATAAACAAACATACAATATCTAGACATACTCTGAACGATACTCACAAGCACTACCGATCAGACTACGTCATCATGGCTCTAACATATAGGACGCCCATGGAAGATATTGTAATTTCATTTGAACCACAAGTGCAATCACTGATAGCTAATAGCGCCGCCGAGCTGTACAAGAATCTAGAAAAAGAAAACTGCAAGTACTTCAATTACTATTTGCCTGCTGTGGCAAAGAAAAAATTGAGTGCAGCAGGAATATACTTGAGTCCGTACTCAGCCGTGGTGCATTCGCACCCTGTTTGCAAGACCTTAGAAAATTATATGCTATATAGTGTACTCCCGAACTACCTAGATGGGAAGTACTTTTTTGTTGGAATTAAGAATAAAAAAATAAATCTGTTGAAGTCTAGGAATAAAAAGTTGGAAAGTGTGATATGTATCAATCGCTTGGTGACTAGCGCTGATAGGTTGCGGTACTCCAATGATTTTGTGACCTTTGAGTCCGTATCGCATGAAGACCTCAGACGCCATGGGCCTGGCTTGAGCGAACCTGCGCTGCAGGGGATAATTGAACCGCTGAAGCGGCGGAAGGCCACGCATCTCTTCCTGCATGATGAGTTGCATTACTGGGGTAGCGACGACCTGTGTAATTTCTTGCAGGTGGTGCGCCCAGAAACGCTGTTGGCCACGATCGTGTACCCACCTGAGTTGTTATTCAGACAGAATAGAAGTTTGAATGAGTGGTGTTACACTTATGAGGTAAGGGGCCAAAATTTGTTTTTTTTCCCTGACGGGGTGCGCTCGGAGGGCTATGAGCAGCCCCTCAATGGTGGGTATCTTTTGGGCTGCAACAAAGTCGTGTTGAAGGATGGAAGTGTGTACATGGTGGACGTGCTCTGCAGTAAATTCGCGCACCACTTGGTTGCCATAACTAGAGGCGCTGCCGTTACGAGTATGCATCGATCATTTGGCCCGTTTGAGGCTTGCAGCTCTGACAGTCTGGC
ATTGTAAAAATTTGTTATATGAATCAATAAAAAATTGTTAATTAAATGTCTTTGTTATCATTTACTCACACACACACACATACACACACACACCCTTTTACCTTACCCATACCAACAGCTTCGCGTATACCATCACTATACATTCTCTTTAATTTTTTTATATAGAAGAAATATAGAAGAAATAGAGATAGATAAAATAAAAATTATTAGTGTGCTCTGTAAAAATATACATAATATATATATCTTACCATATGCTCGAATTGTATCGTTTCACACTCTTTACTCATAGGAAATGTATAACTTTTTCCACCCTCTACGAATCTTGTTCCCAATAATGATCCCATGTTTGCATGGACATCGTTAGAGGAGAATATCTTATGGTGTGTATTATCGAATCGTAATATTTGCTGTTCTTGTCCCTTGTCACTACTGCTCTTATTTTTCTGTACAAAGAACTCAACAGTTGAACGAGGGACACTATCATTTGGCATATCAAAATTCCATGCAATATCCTGACCAACATTGGTAGGCACCACGTTAATATTGGGTGATCCCTCATAGGGAATGAAATCAGTAGAAAGACTACCATGTAATTTTTCATTAAGAAACGTATCCCATTTCTTAGCACCGCCTCCGTTAAAGGCTCTAGTCATAAAACTATTATCCTCATAGAGTTCAGTAAATGCCTTTTGAAGATGAGGAGGTTGCACCAGGCCCCGCCCAGTAACACCAATTGTATCGGTAAAGGTAAGTATTTCAGTTGCTCTAGGAGCTCCTGCAAAGTCGTTAGTGCCCACCTGGCCAGTAGTCTGCAGATTATATAGACGAAATTTGCAGGATAATGGCCGGTAACAGACGAAATTATGAAGAATATTAAAAAATCCTGCATATTCGCGCAAACGTGGGGATAATACCATTCCCCAAGGAAGATTAACCCCAAACATCATTCTCCTGCATGCCCAAACAAAAGTGCCCACTATTCTTAAGGGTAATAATTTCA
ATGAGCCAAGTTCCGAACAAGGATTCGCGGGGAGGATAGATCAGCGCCCGAGAGGGGTGAGTCGGTAAAGAGCATTGGAACGTCGGAGATACAACTCCCAAGAAGGAAAAAAGAGAAAGCAAGAAGCGGATGAATTTCCCCATAACGCCAGTGAAACTCTAGGAAGGGGAAAGAGGGAAGGTGGAAGAGAAGGAGGCGGGCCTCCCGATCCGAGGGGCCCGGCGGCCAAGTTTGGAGGACACTCCGGCCCGAAGGGTTGAGAGTACCCCAGAGGGAGGAAGCCACACGGAGTAGAACAGAGAAATCACCTCCAGAGGACCCCTTCAGCGAACAGAGAGCGCATCGCGAGAGGGAGTAGACCATAGCGATAGGAGGGGATGCTAGGAGTTGGGGGAGACCGAAGCGAGGAGGAAAGCAAAGAGAGCAGCGGGGCTAGCAGGTGGGTGTTCCGCCCCCCGAGAGGGGACGAGTGAGGCTTATCCCGGGGAACTCGACTTATCGTCCCCACATAGCAGACTCCCGGACCCCCTTTCAAAGTGACCGAGGGGGGTGACTTTGAACATTGGGGACCAGTGGAGCCATGGGATGCTCCTCCCGATTCCGCCCAAGCTCCTTCCCCCCAAGGGTCGCCCAGGAATGGCGGGACCCCACTCTGCAGGGTCCGCGTTCCATCCTTTCTTACCTGATGGCCGGCATGGTCCCAGCCTCCTCGCTGGCGCCGGCTGGGCAACATTCCGAGGGGACCGTCCCCTCGGTAATGGCGAATGGGACCCACAAATCTCTCTAGCTTCCCAGAGAGAAGCGAGAGAAAAGTGGCTCTCCCTTAGCCATCCGAGTGGACGTGCGTCCTCCTTCGGATGCCCAGGTCGGACCGCGAGGAGGTGGAGATGCCATGCCGACCCGAAGAGGAAAGAAGGACGCGAGACGCAAACCTGCGAGTGGAAACCCGCTTTATTCACTGGGGTCGACAACTCTGGGGAGAGGAGGGAGGGTCGGCTGG
GCTAATCGTCAGGATGAAGCGGATTCCAAGGAAGACAAAGGGCAAATCCAGCGGAAAGGGCAATGACTCAACAGAGAGAGCGGACGATGGCTCGAGCCAATTAAGAGACAAGCAAAACAATAAGGCTGGCCCCGCCACTACGGAGCCTGGCACATCCAACCGAGAGCAATACAAAGCTCGACCAGGTATTGCATCTGTGCAGAGGGCCACTGAAAGTGCAGAAATGCCCATGAAGAATAATGACGAAGGGACGCCAGATAAGAAAGGAAATACTAAGGGCGACCTAGTTAATGAGCATAGTGAGGCTAAAGACGAGGCGGATGAAGCGACGAAGAAGCAGGCAAAGGATACAGACAAAAGTAAAGCGCAAGTCACATATTCAGACACTGGTATCAATAATGCTAATGAACTGTCAAGATCTGGGAATGTGGATAATGAGGGTGGAAGTAATCAGAAGCCGATGTCTACCAGAATAGCTGAGGCAACGTCTGCTATAGTGTCGAAACATCCTGCGCGTGTTGGGCTGCCACCTACCGCTAGCAGTGGTCATGGGTATCAGTGCCATGTCTGTTCTGCAGTCCTGTTTAGTCCTTTAGACCTAGATGCCCACGTCGCCTCACATGGTTTGCATGGTAACATGACATTAACATCGAGTGATATCCAGCGACATATAACTGAGTTCATCAGCTCATGGCAAAATCATCCTATTGTTCAAGTTTCGGCTGATGTCGAAAATAAGAAAACTGCTCAATTGCTTCACGCTGACACTCCTCGACTCGTCACTTGGGATGCTGGTTTGTGTACTTCATTCAAAATCGTCCCGATTGTGCCAGCTCAGGTGCCGCAGGATGTACTGGCCTATACGTTTTTCACCTCTTCATACGCTATCCAATCACCGTTTCCAGAGGCGGCAGTGTCTAGGATTGTGGTGCATACGAGATGGGCATCTAATGTTGACTTTGACCGAGACTCGTCTGTCATCATGGCGCCACCTACAGAA
TTAAAACAGCCTGTGGGTTGTTCCCACCCACAGGGCCCACTGGGCGCTAGTACACTGGTATGCCTTACCTCGGTATTACGGTACCGATGTATATAGTACCTTTGTACGCCTGTTTTATATCCCTCCCCCACATGTAACCTTAGAAGTTTACACAAACAAAGACCAATAGGAGTCCAACACCCAGTTGGATTGCGGTCAAGCACTTCTGTTTCCCCGGACCTAGTAGTGATAGGCTGTACCCACGGCCGAAGATGAACCCGTCCGTTATCCGGCTACCTACTTCGGGAAGCCTAGTAACATTCTGAAGTCTCTGAGGCGTTTCGCTCAGCACGACCCCGGTGTAGATCGGGCTGATGGGTCTCCGCATACCCCACGGGCGACCGTGGCGGAGGCCGCGTTGGCGGCCCGCCTATGGCGAAAGCCATAGGACGCCTCTTAGATGACAGGGTGTGAAGAGCCTACTGAGCTGGGTAGTAGTCCTCCGGCCCCTGAATGCGGCTAATCCTAACCACGGAGCGTCCACCAGCAATCCAGCTGGCAGGGCGTCGTAACGGGCAACTCTGTGGCGGAACCGACTACTTTGGGTGTCCGTGTTTCCTTTTGATCCTATTTTGGCTGCTTATGGTGACAACGATAAGTTGTTATCATAAAGCTCTTGGGTTGGCCACCTGGAAAAAGTTATCAGTGTTTGATATTGTTCGGCTCTCACGCCTACCAATAAGACAAGCCCTATATTTACTTGTTGCATTTTACTCGTCAGAAGAAATCACAGAGTATCATTTGGATTTGTTACTCACATTAAGGACAAGATGGGTATGCAAATGAGTAAGAACACCGCTGGGTCTCACACCACTGTGACCCAAGCCAGTGGAGGCTCCCACATAAATTACACCAACATTAACTACTACAGTCACTCCGCGAGCGCTAGTCAAAATAAACAAGACATCACTCAAGATCCTAGCAAATTTACTCAACCTATGGTAGATATCATGAAAGAATC
GGGTAAGCTGGCGGGCAAACCTACACTCTATCTTACTTACATTATATATCCTAACCATCTGCTTTCACTATGGGATTACCCAGTCTACTAGTGGAAGGCGTTATTGGGTGCACTCTAGTTGGTGGTTTAGTGGCTGTGGGTAGCGCAGCGCTGGCCGTCAGGGCGACCATCGGAGTAGTGGAATTCAATAGGGAGTGTGTGCGTGGGGCGAGGAGGATCGTATCTAGCGGTGGAAGGTGCTTAATAGTCCAATCCCCTTATGGTAATCCTAACCAAGGATTGATAAGAGGTGAGGATGAAGAAATTGATAATGTGGAAGAGTCGACTCCGGAGGAGCTAACTCAGTTGATCGAGGTTAAGGCGGAAGTGGATGGGAAGGAGGTGGTTGTCTCCAAGAAGCGTGTGGTGAACAGGCACTTGAGACAACGATTCGTTCGCTCCATTGCCATCGAAGCCAAAAATCACTTTGGTGGTGACATCAGTCCCAGCAAGGCTAACTACCTTTCTGTTTCCAAGTTTTTGACGGGGAAATGCAAGGAGAGGCATGTTGTGCCCGCTCACACTAGAGATTGTGTGAGCGCTGCCATGGTACTGGTGTTCACCCCTGACGTCCACGAGATCAGGATGATGGCAGGGTTGGCATCTGATGCAGCGTACGCGAGGAAAATCGCAATGGCAAGCATACTGAACAGGAAAGGGTGGTGTTGGAGGCTAATGGTAAATCCATTGGATAGGGCAAGATGGTGGGAAATGTGGTGCGTCGTAAACGGGTTTGACTCCAACAAACCCGTCACCTTTCCCAAATAGGGGGGCCTGTTCTACCTCAATGGTGTGGAGACGAAAATTCGTCGTGGAGGCCACCCATCAGTGATTGAGGTAGACGGGCAATGTCCTCCAAGAGAGAGAAAACTCTACGTACAGAATGCCATAACCACTGGTTATGAATACAGGGTCCACAACCATTCGTACGCAAACCTCAGACGAGGGCTCCTTGAGAGAG
TAGTAGTAGACTCCGCAAGAAGAAGCAAACACAGACAAATATGGGAAAATCGAGTCCAGTTTGTCTGTATCTGATTCTTCAGGGTCTATTACTATTTGATACAGTAAATGCCAAAAACCTGAATGAACTTAAAATGGAGTGTCCGCACACTATTGGGCTAGGTCAAGGCCTTGTTGTAGGTTCAGTAGAACTACCACCTGTCCCAATACAGCAAATTGAATCCTTAAAATTAGAGAGTTCTTGTAATTTTGATTTGCACACCAGTACAGCAGGGCAACAGTCATTTACAAAATGGACATGGGAGACAAAAGGTGATCTTGCAGAAAATACACAAGCATCATCAACAAGTTTTCAGACAAAAAGTAGTGAGGTCAATTTAAGAGGTCTGTGCTTGATCCCTACCCTAGTGGTTGAAACAGCAGCAAGGATGCGGAAGACAATAGCATGTTATGACTTGTCATGTAATCAAACAGTATGTCAGCCTACTGTTTATTTAATGGGACCTATTCAAACATGCTTAACAACCAAAAGTTGTCTTCTGGGTTTAGGAGATCAACGAATCCAGGTAAATTATGAGAGAACATACTGTGTTTCAGGGCAGCTTGTTGAAGGTGTCTGCTTCAACCCAATACACACAATGGCCCTCTCTCAGCCAAGCCATACTTATGATATAGTGACCATAATGGTTCGCTGTTTTTTGGTCATAAAAAAGGTGACATCTGGCGACAGTATGAAGATTGAAAAAAACTTTGAAACTCTTGTTCAGAAGACTGGGTGTACGGCCAATGGTTTTCAAGGATATTACATCTGTCTTATTGGGAGTAGCTCAGAGCCATTGTATGTTCCCACGCTGGATGATTATCGGTCAGCTGAGGTTCTGTCACGAATGGCTTTTGCACCACATGGCGAAGATCATGACATAGAAAAAAATGCAGTGAGTGCCTTACGCATTGCTGGGAAGGTTACAGGTAAAGCACCATCCACTGAATCATCAGATACA
TGAAATGGAGTTTTAACTAAAGAACAACCCCCCCCCCCCTTGGCTAAGAAGGCAGCTGCAAGCCTTTCCAACTGTGCTAATCACTATGCCACCCTTCTTGTAATAACATAACAACTGTGTGCTCTCTGTCCAAGCCAGCAGCCCTGCTAATTAGGTACCCAGCATTGCTTATCAGTTCTGCTTCTGTAACCTTGCTTGCTCAATTTCTTAGGGAGGAACACTGTCTGCTTGGGGATGGGGGAGGTCCAGGATGCTTACATGGGAAAATCAAGACCTTGTAGTGTATAAAAGTTACTGAGAACAAAGACCTGGTGCTCAGACTCTGGAGGTGACTCCTCTGAGCCCACACCAGTGCTGAATAAACCTTGCTTTTCCATATCTCTGAGTGCTGTTTGTCTCCTTCTGTTGCCACAGTTTTTGTGGTTTCTGCAACATTTTGGTGCATTGGCTGGGAAGCCGACAACCGAGCTGGCCTCTTGTGCCACCGTTGTCTGGGAACTGGGGGAGGCCACGGTCACCGGCCTGGTGACAGGTGGATAGCACACACCGGCCATTTTGCCGGATCCAGACCCTCACTTGGGCCATGGCCTTGGCCACACCGCTTCCCGAATGGACTCAGAAGGAGAGTGGAAACAGGTTCCTGGACAGGACGTCAGACTGGTGAGTGCCCCGGGGACATCTGCCCAAGTCAGGACCCACCATATGGTGAAGGAGAGACTGATCACCTCTCAGTGACCAAAGGGTCACTCAGGTCAGGGTTTGCTCCGTTGGCATCGGGAGGCTTGTCAATTCTGGTGTGTGTGTGTGAGTGACTGGAGAGAACAAGAGCCCATGCTCCACCATCTTTGGACTACGGAGTCAGAGTGAGTCCTAACCTGCAGTTCCATGGCGACCCTCATGCGGCTTATGGTGGCCCTCTTCAGGGGGATCCTGATGTTGGGGTTTATACAGTCCCACCTATGCTAAGAGGCGCCTGAAATATCTCCTCCAGGGGAGAGGT
ATTGAATCGGGCTCTCTTCAAATCCCCTATCAATTGGGTGCTTTGGGTGCTCTTAAATACCACCAAGGGGCCATCCGCATTAATATTACCGGATGGCCCCCAAAAAATACGTGGCCCAATGAAAATATGCCACGTGGAAAGCTAAAGATGTTGATGTGATGGATTTGGGCGGGAAACTTCCTGAAGAAGTTTTCATTCCCGCCCCTTTTTTTGACTTAGTCAAAAAAGTAGCCGACATACTGTTTGAAATAAAGTTAAAAGTAGATCATTGTGGTCCCCACAAGAAACTTGCTAAGCAAGTTTCGAATTATTTCTGTTTAAATACGTTATTTTTACATGTATATGTACTTATAAATGATGGTCTGTCTACCAGACTGGTTATTTTTGCTATTTATCTTCAGTATTCTCCTGCAATCAGGTACGAACTTTTATGGGACCTTTCAGAGTGGATCAATTTCCAGACAATTATCCAGCCTTTCTAGCAGTATCGACCAGTTGTTTCTTAAGGTACAACAAGTGGTGTATACTAGGTATCCATCAAGAGATAGAGGCTCTGACCCTAGAAGAAGGCGCGGTCTTTCTTCAATTCCAGAAGGAAGTGAAGAAGCTACTGAGGCGTAAGGTTAATTTTCATAGGAAGTGTTCGTTGTATGAGGAAATATACAAGAAATACGTATACAATGTCCCAGAAAAGAAAGGTGAATCCTCAAAGTGCGTGGCCGAAGAAGAGGAGGACTACTACGATTTCGAGGAAATACCAATGGAGGAGACCTGTGACAAAAAACAGGACTCTGAAGTTAAAGATGTATGATGATATGTTGGGTGCTGGTGGTATAGGATCTACCATTAGTAATAATGGTATGATTACTATGTTGAATAATTATGTCCAGGGTATTGGTGATAGTCAGAGAGCGAAGAACGTTACTGTGACGAAGCATTTGAAGTTTGATATGGCTCTTATGGGGAGTTCTCCGTTCTGGGAGACTCCTAATTATATGAC
ACAATTTTAAACGAACGCGATGGCACAACAGGTTCATGCAGTGCAACTCTCCCCACGACTCCGAAATGACGTCCTACTCCAGCTAACAAAGCGCTCCCTCATGACAATTGATACTGGAACGATACTTCAACAAGTCGAACTACCCTTGAACTTATTCCTGCTCGGTGTGTGTTTTGTTGGCGATGGCGATGTTCCATATCTACTGATCAGGCAGATTGCAGGATACACGTGGCACATCGATCCAGGGTATGGCATTGAGATGTATGAGGTCGACGTTGGCGAGGAGATGCCTGTACTACAAGCTAGAATTGACTCACTTGCATACGTTATGACTATTGATGAAAGAGATTACCTGTATCCAGTCATTACAGTCGACGAGGATGGTCGAACGCTAAACATCAACTATACCGACGATCCTTCGCTACGTCATGATGTCGATACGTATGCCAGACTTTCTCGTGAGCTTCAACTTGTTCGCGACGACATTTCTGTTCGCTCGCACGATCGAAGGCCCGACTCTCCAAGCATCTATTCTGACCAAAGGTCCCGCCCTAACACACCTCCCCGCCCAATCACTCCGCCCTATCTTCGCGACTATGATGTTGAATCTGAGGATGATACAGAGGATGGATTCGTTCGAATATCGTATGCCTCACTTCGTGCAGCGTACCGTCCACCCAACACAACGACAACATTAGTTAGGTCAATGTTGTATAACCCGATTCCTGTTCCGCCCCCTCAACCTCTTGAGACCAGATGGTCAACCTTCTATGCTATGGACGCTGACTTACGACATAAAATACGTCACTCGTTAAACTTTCCACTGTCGCATGGTGAATGGCGATTGTCTGATAACGCGCTACGAGGTGTAGGAATGATGCCAAGACCTAGTGGAGGTGTGTACCAACATATTTCTCATATGTGCAATGATCCCGAGTCTCGTTTACTTCAATCGACTGAGTGGGAGCACATGATATACATGATTGATAAGCGATACATT
GAAAAGAAACACAAAGCAAAGCAAAGCAAAGCAACTCAAATAAACCATATTTGGCCAAGGCACTTGGTAATCAAACGGGCACAACCCTAGATTAACGATATGGCAAATTTGAGGAGTGTTTTCGAACAGTTGAACGACGTCTCACTCCGGGCTGTTATTCAAGAAGAGGCCTACAGAGACATTAAGCTCACTATTAAGGAAACTAAAACCTACAATCCTTATGCACATCCAGTAGCAGTAGCGGATAGTTTAGAAAAATTAGGAATAGAAACTAACCCCTTTGCCGTCAAGGCGCATACGCATGCCGCGGCAAAGACAATAGAATTAGATATGTACAAAATAGTTTCTTTCTACCTCCCAAAGGAGAACCCCACCACCTTTATGTTCATGAAGAGGAGCAAGTTGCAATATTTTAGAAGAGGCCCACAGCAAAAAGATGTGTTCCTCAATGCTCACATAGAACCCAAAGACGTGGCTAGGTATGACGTGGACACCCTTTTTGACAAGAACGTGACCCCACAGATTACCACAAACACAGCCTTTATGGGGGATACCCTCCATTTTCTTCCACTAACAGCGATTGAAAGGATCTTTAAATCCTCCCCCAAACTTCAAACCCTCTACGCCACTATGGTACTCCCACCGGAGGCCCTGCATAGACTGCATTCTCTGCACCCTGGTATATATGAATTAGAATTTCACCAAGAACATTTCATCTACAAACCAGGGGGTCATGCTGGGGCAGCGTACATCCACAAATACGAGCAACTCGAGTGGATTAAAGTGGGAAGGTTTAAGTGGGCGGACGAGAAGGGGCTCACCCACATGGTGACCTCACAGATTTTGGAAACTAAAGGTGCCAACCACCTCTTCATTTTCCAGAGAGGGAGGTTTCTGACTCCAGAATTGAGGTGTTTCAGCACTGAGACAAAATATGTCACCATGCCTCCCATCTTCCTCCCCAAGCAGTTTAATGCCCGGTTGCCAATTAAGAAAACCA
GTGATTGGTTGGATGGCTTCCAAGCCATTCTACCCAATAGAGTTCAACCCAAGGGTTGAGCTTCAAGTGCTCCGATCGGCCCACCTCAGGGTGGGTGGTCGTGAGCAAATGTTTGAAACCATCAATGATCTTAACGATCATGTTAGGGGTGTGGTGGCCGGACTGTGGTGTAAGCATTTGCACCGTAGTTTGGCTACCGCCCCCACATTCACAGAGGAGGGCTTACTGGACTCTTTCCTCTCAAAGCCACCTGTTGATATCAATCCTGACACAACGTTCCGTGAGCTGTTTGGTGTTGACCCCCACGAACAATTCCCGTTGTCCATTCACGATTTGGCAAAGTTACAGGGTGAGCTTGTGGATGCGGCACGTAACCCAGGCCATGTGTTGCGTCGTCATTACTCCACCGATTCGCTCACCGCCCTAATTAATAAAATCACAAAATATGTCCCTGTGCATGCCACACTTCAAGAAATGCAAGCACGCAGAGCTTTCGAGCGAGAGCGTGCGGAGCTGTTTAAGGAGCTGCCACATGCTGACTTGGACGTGAGCCGTCAACAGAAGTCGTACTTTTATGCCATGTGGCGTCAGGTGGTTAAGAAAGGCAAGGAGTTTTTCATACCTTTAGTCAAGTGTACATCTTGGCGGAAGAAGTTCACAGAGCCTGCAGAGATTGTTAGACAGGTTTTGGTCCACTTCTGTGAAGGGATGAGGTCACAGTTTTCCACCAATGTAAACTACATCAACTTGTCCCTTATCGCCAAACTCCGACCAACAGTCCTTACAATGATTCTCCAGCAACACAAGAATACCTACAGAGGGTGGTTGGCAACAGTCACTGCTCTGGTTGAAGTGTACTCCAATCTGTTCCAAGACATGCGTGACACCGCGGTTTCGGCAGTGTCAGCCATTACGCTGGTGTTTGAAACCATCAAGGACTTTATAGTCAATGTGATAGACCTAGTCAAGAGCACGTTTCAGTCGCAGGGACCAACACCTT
TTTATATTTAAATAACTAGAGTAATTAACGTAAAGGCGTGTGATACAGTGAAAACAATTGATTAAATTAACACCGAAGCAAGAAAAGTTTGTATTAGGACTCATCGAGGGCAAGAGCCAACGCAAAGCTTATATTGACGCAGGCTATTCGACTAAAGGCAAAAGTGATAATTATATAGATAGTCGAGCTTTTGAGTTGAGTAAGAATAGTGCGGTTTTAGATAGGTATGAAGAATTGCGTCAAGAAGCAGCTGAACAATCAAAATGGACACGCCAAAAGGCTTTTGAAGAATATGAGTGGTTAAAGAATGTAGCTAAGAATGACATTGAAATAGAGGGAGTAAAGAAAGCGACAGCTGATGCATTCCTCGCTAGTTTGGACGGCATGAATAGAATGACGTTAGGAAATGAAGTTCTGACTAACAAAAAGATTGAAACTGAAATCAAGATGCTTGAGAAAAAAATTGACCAAATGGATAAATCAGAAAATAATTCACAAGAAGCAGAAGTTGCTAAAGCACTTATTAAGTTAGCGGGTGTTAATAATGATTAATGAAATGTTAAACCCGAAACAACAAGAAGTCTGGAACTGCTTTATAAACGATAAACCCAAAGTATTAATAGCGAGTGGTGCAAAAAGGGCAGGTAAAACATATGTGTTCATACTGCTTTTTTTAATGCATATAGCTACTTATAAAGACAAGGGGCTTAACTTCATTATTGGAGGAGCAACGCAAGCATCTATAAGACGTAACATACTAGATGATATGGAGTTAATACTAGGTAGAGAGTTAACACTCGACAAATCTAACGCAGTCAAAATATTCGGTAATAAAGTGTATGTATTCGACGGACAAAACTCGGATGCATGGAAAAAAGCGCGTGGTTTTACTTCAGCAGGTGCTTTTTTAAATGAGGGAACAGCATTACACAATATGTTTATTAAAGAAGTGTTCTCACGTTGTAGTCACAAAGGCGCGAGAATATTAATTGATACAAAC
TTCTCTCAATATATACCACCACCACAACCCCCCGGAACACAGGCCCAAAATTTTCGCTGACCACGACGCGCGAAGCGCGTCACTTCGTGTGGTCACTTCGTAGCGAAAATTTTGGGCCTGTGTTCCGGGGGGTTGTGGTGGTGGTATATATTGAGAGAATTTTTTCTAGTCTTTGTCGGTTTGAACTGGTATGAACCTGTCTGTGACGTCATAGTTGGTGTACGTGACTTGCCTTGAGTACACAACTGATAATAAATAAGGTGGTAGTGATAATATAATAATATAGATATGATAAGAAGATAAAGATAGATATAAATACAGTATAAGAATAGCACACATTAAAATGTCCACACAGTCTGGCGCTTACGAGGACTCCTGGGAAGACGGGCTTAATCCATTTGACGAAGACTACGTAGATCTTGTAAGGTGCATGCGCAATAGAGGTGAACACGAAGAATATACAGACTTGCTTGATAATGTTAATACTCCTCGTGAACTTTTGTCTGCTATGGAGTCTTTTGAAGAGTCTTCAAATGAAATTCCAAGTCAAGCAGCGACCGGAGTATTTGCAGAAACTGGAAACCGTTATGATGTCCACGATCCAAGATTGGGATACTATGATGAAAGTTGTGAGCGCAGAAGAAGAAATGATAGAATTCTTAACCGAGGAATTCTCAGCATTTATTCAAAAAGATTGCAAAAACAACTCGTTGGAAGAATTGTACGAAACAGTGGACGAGCCGAAATTGGTACATTCAAGCCTAGCTACGATGAAGTATTACTTAACGCTCATCTTACAGAACAAAGCAAAAGAAACTACGGATTTGAAAGGCCATTCCCTGTCAGTTATCAACAAATGGAACTCTGTCATAAAGACGCCTTTGAAACTCCTATCGAACGAGAAAGAAGCCTCGACCAATTCTTTCGAGCGGTGGAACGCAGAATGGGAATCCTCGCAGATCAGTTATGCAGAGCTTTTGAGAATAATACAGTTAATGCA
GGTACCACTACGCTACGCAGCAGCCATCATCGACATCGTATTTTAACCAGAGGACCCGTCGACCGCCTGAGCAGCAGCACGTCGCACCAGCACCACCGCCGCATCGCGCGCCTGTGAGCCGCCGCACCACTGGATCTCGTGCTCGTGAGCCGCCGCACGCCGCAACTCTTCATCTACCGCTCGTTTACAGCCCACCTCTGTATCACGCGATTGTGAGCCGCCGACTGCCCGCCGCACGCCCGCACCTCTGCATCAACTGCTCGTTTGCCACCCACCTCGCTCCTCTGCAGTTCAGCAGTTCAACTGTAAGCATTTTTTCGTTAAATCTGAAGAAAATAGTTCTGGATAGAATTTTGATTGGTAAGCATTATGAATTTATTATGACATTCAAGTTTATAGGCATCATAGTGTTGCTTAGGACATACTTAGCTTGTAGTTCCAGAAAATAGAGTCATTTCTGGTTTTCTTTTACAATGGAGGTGTTTATTCCATTGTAATTTTGAGCTGAGCTTTGTTAAGGACCTTTGGAGCTCGAGCTTTGTTTACAAGGCATCTTGATAGAGCTTTTCGAGCTCGAATTAGAATTAGGCTCATGGTTATACTAAAGGGAGTTTTTCATGAGTTTGAGTGCTTCCAAAATTTTTTAATAAAAGCTTTACAAAGCTCAGCTTGGATCGATTACACCTCTACTGACCCTACTCAGTTTGGGACTCTGGCTGGGGCCATTCTCAAAAGCCATTTATCTGGGTAGCCTCTAATCCTTCAACTCTATTTTTCCGTTTGGTTCTGAGAGAGTACTAAAAAGGAAATCCAACCATATATGATCAAATCTAATGATATAGCTGGTGAGTACTGCAACATAATTGCAATTTATGCAGTTATTTCTCTTGAATTTGGTATCTGCAATTTATGTATAAATCCCTAGCAGAATATTTTACTGGAGTGGTGAATATGTGTAGGCTTCACTATGGTGGAAATGGAAATTTGTGTGTGATAACTT
ATTTTTTTAAAATGAAAAAAAAAAATATCATAACTACTAACTATGGATTTACCTATAGAAATTTTAGAAATTATATTTAATTATACAGATACATACATAAAATTATAATTTATATATTTAAAATATTTAGAATTTATTGAAAATTAGTAAAATTAGATTGTTCTAAAACATATATTGATTCTCTAAAAGGAATACATTATCTTACTAATTTACAAAAATTAATTCTTTAAAAGAAATATGTTGCCTTAATAATATTAAAAAAATAAATTGTTCATATACAATCATTGATTCTCTAAAAGGAATAAGTCTTAATAATTTAGAAGAATTATATTGTTATAATATAAAAATTTATTCTTTAAATATAATAATAAAAAATCTGCTTATTAAAAATATTAAATGGTTATAAATACATAAATTAATTATTTTATATAAATTATTGTTAAACATTTATATTAATATTCTAATATTAAAAATTGAAAAAAAAAATAATTATGTTAAAATGGAGTTACCTGTAGAAATGTTAGAAATTATATTTAATTATTTAGATAATGATACTAAATTACAATTTATAGATTCAAAATGTATTATATCAAAACTTATATATAAATTAAAATATAATTCTTGTTTAAAAGAAATAAAGAATTTTATTAATTTAAAAGAATTAATATATAATAATTATTATATAAAATCTTTAGAAGGTATTGAAAATTTTACTAAATTAATAAAATTATATTGTTACAATACAAGAATCGATTCTTTAAAAGGAATAGAAAATCTCATTAAATTAAAAGAATTATATTGTTTTAATACAAATATTAATTCTTTAGTATATTTAAAAAATCTTATTAATTTAACAGAATTATATTGTTTTGAAACAAATATTTATTCTTTAAAAGGAATAGAAAATCTCATTAATTTAAAAGAATTTGATTGTTCTTATACACTAATAGATTCTTTAAAAGAGATAAAAAATCTTATTAATTTACAAAAATTAAATTGC
GGTGAGAGATGGTAGGGTCAAAGACAGGTTAGCAAGAAGTGTTTGCGGAGTCGGTTTCATTGGCGATGGAATGTATCAGCCAACCGTCAATGGAAAAATGTCGAAAGTCTACAGTTGTTGGAACAGCATGCTAGGAAGATGCTATGACGAAAATCTTAGACATAAGCACCCAACCTACAAGGATTGCACGGTATGCGATGAGTGGCACAACTTTCAGAATTTTGCAGAGTGGCACGAAGCAAATTACCCCAAGGATGGTAAGTCCTACCAACTTGATAAAGATCTAAAGGTAATTGGCAATAAGGATTACTCACCAGAAAAGTGCATGTTTGTATCTGTAGAGATTAATCATTTTACGATAGATAGTGGAGCTTCTCGGGGTAAATACATGATTGGCGTTTGTAAATCTGGCGAAAAATTAATAGCTCAATGTTCAAACCCGATCACAGGAGAGCATGAGTACCTGGGTTTATTCGACAATGAATTAAAAGCTCACTTGGCATGGCGAAATAGAAAGTCATGGATGGCATATGAACTGGCAATGATTCAGGGCAGAGAGGAAGTTAAGCAGGCGTTATTAAACTGGAAAAGAGCCTTGGATAATTTTGAGATTCACAGAGTTTAATTTCTGTGGTGTGTGTCACGGTTTTTCCCGCTGGCATAGCCTAGAATGACGTCATTGATTCGAAAGGAGAAAACAAAGTGATTAACAATTTAGTTCAAGCGGTAAAAGCCGCGAAAGTGTTTGCAGCGAAAAATGACGTCCGATTCTACTTTAACGGTGTTGCGCTGTATGTGAACGACGGCGTTATTGAGTCGGTAGTGGCTACGGATGGTTATTCAATGGCTGTTATTGGCTCTACTGAACTTAATGGCGAGGCAAGTATTATCGCAAACAAAGATATCGACACGCTGTGTAACGCGCTTGCTACTAGCGACCAGGTGAAAGTGAATTGGCCCGTTATCGAGATTGGCGACTACAAAATACCATTGGTAGATG
TGCGGATTTTGGTCTGTACGGAACCCGGGGGTTTCGCGGTTTCCCCGAAATGGGGTCTGACCTGCGGTTTTCGCCACACTTGTTGATTCCCGAAATGGGAGGAAGTCATGCCACCTGTACCTAAAGATCCTTCTGTGCGTGCTCGGCGCAATAAGTCTTCGACTCGGGCTACGTTGTCGGCGGATCATGATGTGGTGGCGCCAGACCTGCCGGATGGTGTTGTGTGGCATCCGTTGACGGTGCGCTGGTGGAATGACATTTGGGCGTCGCCGATGGCACCGGAGTACACAGACTCGGATATCAACGGGTTGTTCCGTGTGGCGATGCTCTATAACGATTTTTGGACTGCCGATAACGCGAAGGCGCGTGCGGAGGCTCAGGTTCGGTTGGAGAAGGCCGACACTGATTACGGGACGAATCCGCTGGCCCGTCGCCGACTGGAATGGCAGATTGAGGCCACCGAGGATTCGAAGGCTAAGGGGTCGAAGCGGCGGAAGTCGGAGGCTGCGCCGGTGTGCCCACCGGAGCCTGGTGACGATCCTCGTTTGAAGCTTGTGACCTGACGGCCTTATGGCTGTCTTGCAAGTCCCTCCTGTGGATTTAACGTTTCCTACGTTAGGTCCCCAGGTGTGCGACTTCATTGAGGATCGGATGGTGTTCGGCCCTGGCTCACTGTCGGGGCAGGCCGCACGTCTCGATGATGAGAAGCGCGCGCTGGTGTATCGGCTGTACGAGCTGTATCCGCGTGGGCACCGTTTGGCTGGCCGTCGGCGGTTCGAGCGGGCTGGCGTCGAACTCAGGAAGGGCGTAGCCAAGACCGAGTTCGCGGCGTGGATTTGCGGTGTGGAGCTGCACCCGGAGGCGCCGGTTCGGTGTGACGGGTTTGACGCTGCCGGCAATCCGGTGGGGCGTCCGGTTCGTTCTCCTGTGATTCCGATGATGGCGGTCACCGAGGAACAGGTGTCAGAGCTTGCGTTCGGTGTGCTGAAGTACATCTTGG
AAAAATCAAACCAGCCCAGCAAGACGTATAGAAGACTTCAAGCGATCAAATTTTCAAGCGCACAGAACCCTCTGTCATCTTCAAAGCGACGAAACCACTCAGTGCAAGCAAGATGATGAACTTTGGAAGTTTGAACGTTGGCCTCAAACAAGTGGATGGAACATGGGTTCCAAGGGTGTTTGAGGAAAAGGAGATGGCGCGCCTCCTGGCAGAAAAACAGCACGCTCGAGTTATGCGTGCTACACAGGAGATGATGAAAGCACCAAATCCTTTTGCTGAGTTTGATGAAATGCATCAGCGCGGGAATCCGTTCGCTGGTAGAGTGAGAAAATGTGAGACTCGTGAGCCAAAATCAGCGCAAAAGCCGATAGTAACTGTGGACACCGTTCCAGTGGCGATCTATACAGACGTTATCTGGCCAGAAAACGGCAAAGTGCATGCACTGAGCAGGCGGAGGGCACCTCGCAAGCACGCAAGAAGGAGCAAGATACTAGCGTGTGATTTACTGACTCAAGTGCTAAACATTAGCAGGAGAGCTGGAAAATCAGTGGAAGTTATTGGCAAACGCCGCTGCTGCTTGAAGCCCCGAAGACGAGATGGTAAATCGTGCTTCGGTGTGATCACAAAGCACCATAAGGGCGTTTTGTCAAGTCGAGATATGGTGAAAGATTTGTTTGTGGACAGCATTATCGAACACATCGCATACACTGGTCACACACCACTGATTGATGCGGCCGACATTAAACCTGGAGATAGCGGGCTGATTTATCGAGAGAAAAAGGATGGATATGTCACGCGCGTTGTGAGAGGGCGACATGACGGCGATATAATCGATGCCCGAGACTATGTAAGGGCAGGTATCCACACCATCAAACATTACAGTGATGATGGGAAATCGCTAGTGAAGTACGCACCATATTGCCAACCCTCGCATCACACATTTGGGCATATGTGTAGGGTGACTTGGAGCGACACCGAAATCTTGCAATTTAGGGAAATG
ATGTATACTCGTTACAGTTACAGCCCTACTTTGGGCAAAACCTATGTGTACGACAACAAATACTTTAAGAATTTAGGTGCTGTTATTAAAAATGCCAAACGCAAGAAGCATTTAGAGGAGCACGAACATGAAGAACGCAACTTGGATTCGCTCGACAAATACTTGGTGGCGGAAGATCCTTTTTTGGGACCTGGCAAAAATCAAAAACTAACTTTGTTTAAAGAGATTCGCAGCGTTAAGCCCGACACAATGAAGCTTGTAGTTAACTGGAGCGGTCGCGAATTTCTTCGCGAAACTTGGACTCGTTTCATGGAAGACAGTTTTCCCATTGTAAACGACCAAGAAATTATGGACGTGTTTCTGTCTGTTAATATGCGACCAACCAAACCGAACCGTTGTTACCGATTCTTAGCGCAACACGCTCTGCGTTGTGATCCCGACTATATTCCTCACGAAGTCATTCGTATTGTAGAACCTTCCTATGTAGGCAGTAACAACGAGTACAGAATTAGTTTAGCCAAAAAATACGGCGGTTGTCCCGTTATGAATTTGCACGCTGAATACACTAATTCCTTTGAAGATTTCATTACCAACGTAATTTGGGAGAACTTCTACAAACCAATTGTTTACGTAGGCACTGATTCTGCCGAAGAAGAGGAAATACTCCTAGAGGTTTCTTTGATATTTAAGATCAAAGAATTTGCACCTGACGCTCCGCTATACACTGGTCCTGCATATTAAACTTGCGATTCAGTTGACATCGTCAATTTGTAACTCATAATTTTATCTAAATTCGATCGCAATTCTTGTAATTTTTGATTGGTCGGTTTGGTTCCTAATGCGGACATCACATTAGCTAACGCTTTATCGTACTGTTTTTTGAATGTCAAATCTTCCACCGCCATAATGAATTGTTGTAAATTTTTATCGGACAATTGAAGTTCGACATTATCGGATTTGTCCAAAGGATTATCATACGTTTGTTGTATCAAGTTATCTT
TTGTTGACATTCCCTAAACCCTTATGAGACTCTTGCTTCAACGAAACGAAGTAGGAGTCTTTTTTATGAAACCAGCTCATCGCCTCTATCATCCTGTGCTTGGTTCTTGGTTGTTTAAGTGCCCCGTTTATGTTCGTTATGAGTCCCTTCATCACGGTCGCCTCATTAAGGTTCGTGCTGTTCGTGACCTTTCCCGCGTCAGCAGTTGATTGCCAATCCTAAAAATTGCTTTGACGTTGTCATTGCTGAGATTGACGTTACTCACCTTTCTGTCACTTGGTATGATTTTGAAGCTGAAGAGTATGCTGAGTGTGATTCCGGCACTATGGAGCTTGTTGTTTCTCAGGTAAATTCTGGCGAGGTTATTCGCTCATCTGAAGACCTGTTTGTTGATGTTGATGATATGGAATGGCCTTATGAAATTGCGGAGTAAGTCATGGAAACTGTTATCGGAAAATTTATTGCTCTGGCTATTGTTGCTCTTATGCTGTATGGAATTGCCTGTTTGATTCGGAGGTTTCCGTGAAATATTTTAGTTTGGTAGATGAACATTATGCTTACTGCCCTGATACAAGGATTTTGCACATTACTCGTAGTCGTGTTTCTGACCCTCGGTATGAGCGTCGCTTTCTTACTGATGAGGAGCATTTTGCACTTTTGGATTGGTTAAAAAATCGCCCAACTTACATTAATTCTTGACAGACCTTTAAAATACCCTCTATATTGCCCTCATAGTTTCACTACGAGGGCTTTTTCGCATGGCTACTGAAATCTTCTCTGATGTTGTTAAGTCTGTTTGGTCGCACGCTACGGCTAAGCATGCTCATCTTCGTATGGCTGTTCAGGTTGATAATCGTAGTCGCCTCCTTTCTGACCTCGTTTATCAGTTGGAAAAACGCCTTTCTGAAGAGACTCATTTGGATGATGAGACTCTTGCCATTTATGAATCTCAGACTGCCCTTCTGGAAGACCATATGGCACTGGTTCGGAAGTGTGCTGC
GAATTCGGCCGTCGCATCCGGCTGATCCCTGATGCAACCGCCAAAGCTGCGCAGCCTGCTGCACGTGTCTCCTAACCCAGATGCATGAGAGCAGGGATTCTGAGCAATGGCAAAGGTCCTGACCTGCACGCAATACAACGATTCAACGCAGCAATGCGAGGTCCAAGCCTGGATTGATCAATCGGATTGGACGACACCACTTCCCACCATCGAACAGGCCGCGATGGTGGGCGGCGCTTACTTCATCGGCCTGATGACCCTTGCAGTCATTAAAGGACTGCTCAACCCAAAATCAATAGAGGAATAGCATCAATGGAAAAGAACATTTCGACCGTTGTCACCAAGGCTAAGTCGGCTGTCAGCAACGCCAAGACCGCCGCAATTCTGGGTAGCACTGCCTTGATGGCCATGCCCGGTTTCGCCTTCGCGTCCGGTGGCGGCGGCGACTTCGACGGCACCGCAATCATCGGCAAGGTGACTACCTATACCGCCATCGGCGTGACCATTCTGGCCCCTTCGCGCTCGGTCGTTGGACGCTTCGCCACTCGGTCTGATCGGCGGCAAGTGAGCCAATCAGCGGCATAGCAGGGGAGGGGAAACCCTCCCTTTTTCAATGGGGGATACGCAATGGAAGGATTGATCGTGTTGGTGTTCCTGATCCATGCCCGCACGTGTGCGCAACGGGCTGGAACTGATGCGCGGGCTCGGCGGATATTTCGCACGCGCTGTAGTTCGGCGAATTGCCTACGTTGTAGTCGCGGCGTGCTTCGGCCTACTTTTGCAATTGTGCAGTGGGAGTGCGCACGCGGCCGTTGATCAGGGTGAGGCGTACTCGCTTTGCATGAAATTCGCTAGCGATATGGTGGCGAAAAATCCGGACATGCGACGAAACCCCTCGTGCCGGTCGCGTAGGGCATTTCAATACACCTGCCAATATGAAGCCATTCCGTATGTAGGCGTTCGCAGTGGTCCGTAGATACTTGCGGCGACTACAGCTATG
TAATATTACCGAAAGGCCGCGCTTTTTTTTTCCTTCAAATCTGGCCGTCTATTTTCTATAAATGCGCATCAAACTAATGCGATGAACAACACGTGTCCTATGTGTCATCCTTTACTAAAGTAAAGGATTGTACGATTTTCAAATGTGCACATGCTGGTCCCCAGTGGCTAGATATGCAATATCTAGGAAGCTGCATCTGTGGTCCCCAGCATATAAGGCTGCTGGTCTATTGCGTTTAAAGTTTGGTCTTAGCGATAATTCACCATGCATCAGTGCCCGTTGCTCTATCATATGTAAGGTATTTTGAACGGCTGAGATCAAAATAGGAATTTGACCTTTATCTGACCGTTCGATTATTTTAGATGCCCGTAATTCGATAAAACATGTCCTATCGTTCGTGTTCCATACAAACATTGAACTGAATTATATCACTATATAATTCACGATCTTGCATAGTCGTCGCCATTCGTAATTATCGATCCAAATGGCTTTTATCGCACCATATACTCCGGGAAGACGACATTCAACATCAACAAACAGACTATTGAACGCAAGCAGGAAAATGAAAGGTTGGAAGTCTCGGAAATACCATGGATTTGTGCGTTATCGGAATTTTTATTCCGCATCCAGGACCCCAACTGACCTGTTTGGTGATCCTATCTCCAGACAATACACGCGCAAGGAAATTTGTGAAACGCAACAGGGATCTGAATATGTTCTCCAGAACAACCGCTACATGACTTCGTATGTCACGTATCCTGCTAAAACTCGAACGGGAACGAATAACAGGGTTCGTTCATATATCAAGCTCACAGGTCTTACCATGTCCGGAACATTCGGCATTCGATGCTCCGATTTGATGACCGATGTCGATCAACCCAGTGGATTATATGGCGTCGTGTCGATTGTTATTGTCCGTGATAAATCACCGAAGATTTATTCGACTGCACAACCACTCATTCCATTTGTTGAGTTATTTGGTTCGGTTAATTCATGTCGT
GAAAGACGCAGTTAAATAATTATAGCTATAAAACATCAAGTATCACGCTAGTTCGTGGTACTTTTTGTTTTTTTATAAAATGAAAAAGGGGCACAAAAGGGGCACAAAATAAAAAAACTGGCAAAGGCTCAGTTCTTTTTATTTAGTATATCTATTATCGAAGACTTCATATTTTCGGTAACGTGAGTGTATATAGCAGTTGTTGTTTTACCGCCATCCTTATGCCCTACTCTATCGACAATTGCTTTGAGGGGAACATTGTTTTCTGCCAGATAGCTTATTAATGTATGACGGAAGATATGGCTTGATAGATTCTTGTTTATTGGCGATTTAAGGCGAGAATTTGCTCTTTTAATTGCAAGGTTAAAGGAGTTTGTCTGCAACGGAATACCACGCTTAGAAACGAAAATATAGCCCATTTCGTTATAATCGTTTATTACAGATTTGGACAAATTATTTTGTTCAATTATTTCGTCTAATATCTCTATTTCTCGGTCACTCAAATCTACTGTTCTAAAACTAGATGCGGTTTTAGGAGTTGTTTTGACTCCTTTTGAATAACCAACCGTTTTATCTAAAGTACCGTGAATGTCTATTTTTCGTTCACTTCTTTTATAATTTTCTTTTTTTAAAGCTATCGCCTCTCCCATTCGACATCCATTCAATGACATGAACTCAGCAAGTAAAGCCAATCTACGAGTGTTTGGCCTGCTGTACAGTTCTGAAAGTAGGGCTTTTAATTCGTTTTGTTCAAGGTATTTATTTTGTATTTTCTCTAAATCCTTTACCGTCTGAATCTTTTTGGGAAGTTTAGCTTTTCGTGCTGGATTATATTCAATGTATTCTAAATCAACAGCATAATCAAATATAAGATTTAGGGTTGATTTTGAGCGTTCTAACTTGCTACGAGGACAGTCTGCATCATTTATAAATTTTTGTATAACTTTAGATGTAACATTTGATATTTTAATTTCCTTGTCAAAATAATCAATTATAAAAT
AAATAAATCCCATTATGTCAAGCCTCGTCAATATACCAATTCCTAACCCACTTACCCCACACGACGATGAATTACACCTTGCACTTGCCTCAGTTTCTAGACAACTCCGCTTACTCAGACGTCGACAAATACAAGCAGGTCAGTCAAATAATCAGTCAACATCTCCCGCCATTAGTGTGTCAATCCCAGATCAACCATCTACGATTGGAGATCAATCATCAACACCACCTAAGTTAGTTAAACAACAATTTGGATTATCACAGCCGTTAGTTGAACCTGGAAACTTCTCAGATACAGAGATTGATATTGATCTACTTTTACGAGCAGCTATTGATTCGATTGGACGATTACGAATCACGGCACGTCATGAATTACGAATTGAACAGCTTACCCCTAAGTTGTATCGTCATCCGATGCGTGAATTTCAAGATCTTAACCGGTTACCAGGTAATTTGTTTTATTTTCCAGCAGTTATACTTCCACGTGTTAAACGTATGCAAAGTTTCGATACAAAGTTTGTTTTTGAGGATCATCTTTTCCAACTTAACCATCTTCAACTCTACGCATTACACGTTGGTGAAACCAAATATGTAAAACTTGGATATTTAGAGGATGTGAAATTTACCTATCCAGAAGATAGTGACTCAGTATCTGTTCTACCCAATAATAATCCAGTACTTACCGATGCACCACGTATCTACTACCAAATGAATGAAGTTGGATATAATGAAATTTTATTAGTTTATCCTCAGCTACCGACCAATGTGAAATTATCACTGAATGAAAGATGCCTTGTTAGTTATTTTGTTGGTTTACGGTGCTGTTTATGGATGTCGCTATTTCAACTTGATCGTAATGATTTAATTGATACAAGTCGTACACCATTGAACGATCTTGAAGACGATTTATTCCATTTGACGTCAAAAATATCAAAACTGTCGCAAGCATCTTTTAGACCCAGTGTTCTCCAATTTGATTCAACTGTTGGTCAGCAACTATT
GGGTATTGGCTGCAACCCATACCTGAAGATGGAGTCGCTCATACAGCACATTCTCTCTGCTACATCTTCGCTTTCCATGCCATCAGTGGACAGTGACAAACTGCAACTACTACTTACACGCTTCCCACAGGCTACACTCTCATGGCTGAGTGGAATAGACGGCCTAAGCGTGCATCAATTCAAGGTAGTGGCTACCCACGTAATCAAGGAAAGCTATTCCCATCTCTCACCTTCCGTTGCAGTGTTGCTGGCGAAGCCCAGTGACTACTACAAGCTGGTGGTCCACGGACTCACCCAAAAGCAATGGAACGAGTTTGACGATAAAGTCACAGACGCTCCGCGGACCGCTATATCATGGTTATACAACCAAATTTTGGTAGTTGGACAGCCATGGATGAAGAGTCTGAACGAGGGATTAAAGGAATACCTGCCAGGTTGGCTTCACACCTGTCTAAGAATGCTAGCCAATCTGTGGTTCGGGGCTGAAAGAGTTCTACATGGCATTTCACACGCCGTCAGTGACATCACTACATATCAACCATGGATGTCATGTCGGAGATGTGTCGCACATAGCCCCAAAGAGAGCTTGCTAGGCGAGGCAACCACCACCTCCAACCCCCGAGAGTCTTCTTGGTTTTCATGGTTGTTGTGCGGAGGAGTGGTAGCGGCAACGGTATATGGATTCTACAAATGGGTTACCATCACGGAGACCATTGACCGCCAGGACCTAGCAAAACAGAGGCCCACTCATATGCAGAAGTGCTATGAAGAAGTGAAGGCCCGACTAGAGGAGGAAAGCAAAGGGTTCATTCACGACCGGATGGAAGACGAACTCACCAAAATCGTGCTAGAGCCAGCTGAAATTGACAATGACGGCAAAGTGCTTAAATCTGAGGTGGCACAATACCTGGTTAAAAATCATGGCCGTTTCGTCCGCTCCCTAGTAACAATGGCAAAGAACGAATTCGCTGGGGTTCCAAAACCCACAGAGGCTAACCAG
AAATTAAACCAACCCAAATCGATCTGACAACGAACAAAACGAACTCAAAGCACCCACAAGCTCTAGTTCAACAAAGTTCATCACGCAGAAAGCAATTCGTTCATTGTGAGCTCTCGCATAGAGATAAGCAATGGCAACAGCGAATTGTTTGCTCGGTGACTTCGGAAGGCAGGGGGTCGTCGCTAACGACCCATATGTACAGTGCAGAGCGCGCACGCTGATTTTCCTAAGCACTGAGGAGGAGGTTGATGTGGTGGTTAACCACCACGGACCAGGAAGCATTTTCTGGTCAAAAGAAGGTATCTTAACACAGACGGCTAAGAACCTTTACAAAGCTACTGCGTATGGCTTAGGCTACGACCTTGCAGCAAACGTCTTCGTTTGCGGCAAGTGTAGGTCCAGCTGCACTCAGTATAGGTACTTCATTGAGGATCACTTTGCTTGCGACAAACTCGTGGAGAAGAACTGCGCGTACATCAAGGATGATAAGTACGTGAAGGTTGTGGAGGCATTCCCAATTATGCCATCTTATGCCACACCAGGGCAAGAAACACGCATCATACAGTGGATGAACAAGACAAGTCAATGCCTTGCTGATCACTGCATCCAACGCACTCGCGAGATCACTTTCACCAACTCAAAAACTCAGGAGGAAGAAACTCGCGTGAAGGATTGCAGTTTGGAAGTATTTTATGATGACTTCGATGAAGCTCATGCTGTGATTGAGCACGCACATCGGAAAAATCCGGTTCACGAATATAAGGAGAAGCAGCTGCGGATGACTTCAAATAATATAGCTGCGTTAGTGGACCAAGTGACACGGATGATGCACTCCAAGGGCAAAACAGTGGAAATAGTTGGGAGTAAAGGCCATAAGAAATTTGCCAAAATTCCACTGAAGCACACAATGGGATATCCAAAGCGGGATTGGGACGCAACAAAGGACATACCAGAAGATTTCAGAGGCTTTATCACAACTTATAGTGGCGTCATACAATAC
ACCGAAAGGCCGCGAAAATTTTGACCCCCTTATCCTGACCGTTGATGCGTAATCATTGCACGCCGTTATCCGTCCGATTTGCAACACGTGTATCCCACTAACAGACTTTATGGAAAATAAATGTGTGAATGCGTCTCTTTTCTGCATATGTGTTCCCCATATGTCTTTATCGTACTTCTATTATATGCGTCTGTGGTCCCCCCGCATTATATAAAGTCTTTCACATAAATCAAATTGCCTTCTTTGCTATGTATATTTTGATCGGTCGAGATCAAAATTAATATGTTGCGAACATATCCGTCGTTCGATCTTATGAGATATGCTTTAATTCAAACAATACTTGTTTGAATTTTATGCACGCTGTACAATACTAGTTTATAAAACTGCTACATATGTGACATTACATGGTGTTTCCGTTGCCACACATTTCCTATCCCAGCCAAATGGCGTTTCCCTCTCCTTATTCCACGCCTCGTCGTTCGGGTTACCCATTCAACAGAACATACAACGGAAACAAGAGTTTCCGCTTGTGGAAGACCCGGAAGTATCAAAACTGGAAGCGCTATCGCAGTACCCATTCCATAGCACGTTCTCCAACCGAACTGTTTGGCGATCCAATCTCCAAACAATATACGCGTAAGGAAATCTGTGAAACACAGGAGGGTTCGGAGTATCTGCTGCACAACAATCGTTACATGACGTCATATGTCACGTATCCATCAAAAACAAGAACTGGAACGGACAACCGCGTTCGTTCCTATATCAAGCTAAAGAGTCTGAACATATCTGGGACATTTGCTGTTCGTAAATCTGACTTGATGACCGAAGTGGTGCAAACAAATGGTCTATACGGAGTGATGTCTATAGTTGTAGTCCGCGATAAATCTCCAAAGATTTATTCTGCGACCCAACCTTTAATACCGTTTGTTGAGCTATTTGGATCTGTTAATGCTTGCAGGGGCAGTCTGAAAGTGGCAGAACGCCACCATGAACGCTTCGT
ACCGGATGGCCGCGCGATTTTTCCCCCCTTGTACGTGGACGGTCACGATTGTCTCTTTCCGCCCGCACGCTCCTCTTTAATTTGAATTAAAGCTCTCCGCTTTCGTCTCGTCCAATCATGTAACGCCTGACGAGCTTAGATATTTTTAACTACTTGGGCTCGAAGTAGTTATCGTTATAAATTAAAGAGGCTTTTGGCCCACTGAATTCAATTCAAAATGCCTAAGCGCGATCTACCCTGGCGCTCGATCGCGGGAACTTCGAAGGTGAGCCGCAATGCCAATTATTCCCCTCGTGGAGGAAGTGGGCCTCGAATTAACAAGGCCGCTGAATGGGTTAACAGGCCCATGTACAGGAAGCCCAGGATCTACCGGACGCTGAGAACGCCTGACGTTCCAAGAGGATGTGAAGGCCCATGTAAGGTCCAGTCCTATGAACAGCGCCACGATATTTCACATACAGGTAAGGTTATGTGCATATCCGACGTGACACGTGGTAATGGTATCACTCACCGTGTGGGTAAGCGTTTCTGTGTTAAGTCTGTGTACATTCTCGGTAAGATCTGGATGGATGAGAACATCAAGCTGAAGAACCACACGAATAGTGTTATGTTCTGGTTGGTCAGGGATCGTAGACCGTATGGCACTCCCATGGATTTCGGTCAAGTGTTCAACATGTTTGACAACGAGCCCAGCACTGCTACGGTGAAGAACGATCTACGCGATCGATTCCAGGTCATGCACAAATTCTATGGGAAGGTGACAGGTGGACAGTATGCCAGCAACGAGCAGGCGATAGTCAAGCGCTTCTGGAAGGTCAACAATCATGTGGTCTACAATCATCAAGAGGCTGGCAAGTACGAGAATCATACGGAGAACGCTTTGTTATTGTACATGGCATGTACGCATGCCTCTAACCCTGTATATGCAACGCTTAAGATCCGGATCTACTTCTATGATTCGATCATGAATTAATAAAGTTTGAATTTTATTGAATGATTT
AGTGGCCGCAATATCCCATGGTATACGCAGAAAGATACAATGTTCGCAATCGATCCACTCAAGCATTCAAAGTTATACGAAGAATATGGCCTATATCTACGTCCTCACCAGATCAACCAAGAAATTAAACCAACAACAATCAAGAAAAAGGAATTAGCACCAACAATTCGCTCAATTAGATATGCTTCACTATTACATAGTATGCTCGCGAAGCATGCTGCCAGACACAATGGTACTTTGATCAATCCACGTATGTACGCCGACATGATCACATTAGGTAACACGAAGGTTACAGTTACCAAAGGTACACCGAAAGCTCAAATAGACACTTTAAAGATGAATGGCTTAACAGTCGTATCCAAGAGCAGACGTAATAATAAGAAAAAGCCTGTGTCAGACACAACGGCAACCACCGACGAAAACACTAATGATATTGTCACATATAAGGCGTTAACCGAGATGTCTACATTAGTTGAGAGTTTCCACTTGCCATCTGGGTTAACATTAATTGTGTTCGATGATGAGAAGTATCAAAGCCTAATCCCTGACTACATCAACCAATTGATCACATACACACAACCGCACATCATTCCCACTTGGCAGGGCATCGCCGATTTCAGTGATCCTTACCTTCGTTCATATTTTAGACGACCATTCGAACTAACTGCATCAAATCTAGCATCGCCTCAAAAGCATAACCTATCACCGTTGACCAGAAGCATATTCAATAATACAGGAAGAGAAGATGCGATAATCAAAAAGTTGTATGGCTATGGTGAATACATCTTTATTAAATATGAAGGATGTTTGATCACATGGACAGGCGTCTATGGTGCAGTTGCAATGATGGTTAATCTACCCAAACGTGATTTGGGTCTTGATGCAGGAGATAATTTCTTAAAGGAGTATAAACAGCTGCTATTTTATGGAGTGATTACTGATGCGACCCCCTCAGGTATATCAGCAAAATCTACGGTTATAAAGATCTCACCTCATAAGA
TTAGTAGTGACTGAACCCTGCGGTTACATCGGTCATCACCTGATAACGACATACACGCATTTTGGCGTTGTCGTAATCTACTGGAATTGCTACCACATCGCGAGGGTTAGCCTTAACGTGGATCACGCGCCCACGTCCACCGCCATAGTGAGGAAGATATGATTTAGCGGCAACATGCAAACCACACGAGCAAGTTTTGGTTTTGTCTTCGTCTACCTGGTTGCGAGGCATTTTGACGATAGCACCAGGGCTGTTATCAAACTTGCCTGTTGCCATGTCTTTATAGTCTTCGCTAACACGTTTCCATGCGTAGAAATCACCATCATCAGCCAGTTCGATATCGTTATGCACCAGGAAGCCATAAAGCTGATACACAGCATCACGGGACGGGTTTTGCATCAGCTTTTCGAAGAAGTTCACCAGGTGTTCATACGGACGTTCATTATACATTTCACGAACGATTCGTTGGGTGATCCCTCCATCGAAAACGACATCTTTATACAGCACTTTATGTCCGACGATCTTAATATTGCCTTTGCTGTACACTTTCAGGGCTTGCTTAGTGTTCAGCAATGCGGCTACACCTTCGATATCGCCTTTAGTCAACAGCGCGTGTGCCTTTTCGAAGTTCGGGTGAGTAGAATCAGCAGTCAGGATTTCGCCGTTGATTACCAGAGTAATGAATGATTCAGAACCAATCATTTTCGAACTCACATCCGTTTTCGGTAGTGCTTTCGATTCTTCCTGCTCATACTTCGCGTGTTGTTCGGTAATAACGCGCCCGATGGTTCGGACGCTTACACCAAATTGTTTAGCCAGTGCGGTTTTGTTTGCGCTGGTTAGAAAGCCCTCATAGACTGCTTTCTTTTGTACATCATCGAGGATCTTAACAGTTCTCATTATTTCCACCGTATTAATTTTACCATAATCATCAGTCATCGCTTTATCTTCCAGAATATACCGGATTTGATAGCCATCACTGTTTCTCAGGATTCGAGCA
AGATTTTCTTGCGCGTGCATGCGTGTGCTTCAGACAGCCCAGGCAGCGACTGTGATTGTGGATATTCTTTCTGCAAGTTTTGTCGTGAACGTGTTGAGAAAAAGACAGCTTAGGAGAACAAGAGCTGGGAATGGCCGGGAAGGCCGTTCTAAAAGGAAAGGGGGGGGGTCCCCCTCGACGAGCGTCGAAAGTGGCCCCAAAGAAGACGCGTCAGTTGCGGGTCCAAATGCCAAATGGACTTGTACTGATGCGCATGCTGGGAGTTCTGTGGCATGCCCTGACTGGGACTGCACGAAGCCCAGTACTGAAAGCGTTTTGGAAAGTCGTTCCTTTGAAGCAGGCTACTCTGGCACTGCGTAAGATCAAGAGAACGGTGAGCACCCTCATGGTAGGCCTGCACCGCCGAGGAAGTAGAAGGACGACCATTGACTGGATGACTCCCTTGTTGATCACTGTCATGCTTGGAATGTGCCTCACGGCAACTGTCCGTAGAGAGAGAGATGGGTCAATGGTGATTCGTGCTGAAGGGCGAGATGCTGCAACCCAGGTTAGAGTGGAGAATGGCACTTGTGTCATTCTTGCTACAGACATGGGATCATGGTGTGATGACTCGTTGGCTTACGAATGCGTGACCATTGACCAGGGAGAGGAACCCGTTGATGTAGACTGCTTTTGCAGAGGTGTTGAGAAGGTGACACTGGAGTATGGACGTTGTGGAAGGCGTGAAGGTTCACGTTCCAGGCGCTCCGTGCTGATTCCGTCACACGCACAGCGTGACCTGACCGGGCGGGGACACCAATGGCTCGAGGGAGAGGCTGTGAAGGCACACCTGACCCGCGTTGAGGGTTGGGTGTGGAAGAACAAATTGTTCACCCTTTCTCTTGTGATGGTGGCCTGGTTGATGGTGGATGGATTGTTGCCCAGGATTCTCATTGTGGTTGTGGCTCTCGCATTGGCACCGGCCTACGCGTCGAGATGCACCCACCTGGAAAACAGAGAC
AATACAAACATACAGAAAACAAACGAATTCAAGCAATCAAGCATTCAAGCGCTCTTTTATTTTACAAAATTTTCAAAGATTCTTGCTTTCTCCACTCCTTAAGTTCTATTAGTTTTCATCAATTTCAATTGTAGTTCACTCTCATTCCATCCTACAAGGGACGATGGCAGCACAAGTTATTTTCTCGTATCTTAAGAGCGGCAGTGGAGTTACCACAGACGCATGTCGTGCTCAGGCGATGCAATTCACATTTGGCAGTTTTACGCCTGGAAAAGTTAACTGGAACACTTTATCCAGTGCAATGATTGAGGAGTATGAAACTCGACAAGAAAGTTTTGAGCTGGCTTGTGAGAAGTTTCGGAAAGAACGAACAGATATGCGTATCGTTCGAAGGAAGGAGACCTTTCAGTATTCGCCTAAAACCAAATACCAACTTAAAGGGGCGCGAAGAAAGGAGAGGAAAGAAGAGCAAGAACGGAAGTTTCTTGCATCTAGTGACACAATTGTCGCACGAATTGTGTTCCCACCTGAGGCAATGAAAGTTGAGGCCCCAGTGGAGCCCATCCGCTTTCCTCCTGTGGTTGTGCGGAAGGTGAGGAAGCAACCAAGGCCGAATATTACGCGAGTTAGCACTGGTAGTTTCTCGCTCTTCATCAAGGAGTTGGTGAACACTTGTGATGATAGGCAGATACCTCTTGAAATGATCGCCAACAAGAGAGAGAGAGTCCATGTAAGGATTCGAAGGTTTACACCATCGCACCGTTGTGCACAAGTAAAGACACTCCACCACCGAGGCATATATCAGAATGTTGATTTTGAGTGTCCAATAGCACTCAAGAGTTTATTTGGTCTCATCGCACAACATGCATGGAAAGGCCAAGATGTCGACGAACTTAAGATTTCCATAGGGGATAGTGGTCTTTGTATTCCACATGGGAAACTCATCGGACGGGTGCTATCTGGTGATTCTGACTTCTTTACAGTCAGAGGTAGATATGGT
AGGCACTTTCTTAAAATGTCGCTGTTTGGAGACACAATTGCCTACCTGCTTTCATTGACAGAAGATGGAGAAGGCAAAGCAGAACTAGCAGAAAAATTACACTGTTGGTTCGGTGGGAAAGAATTTGACCTAGACTCTGCCTTGGAATGGATAAAAAACAAAAGATGCTTAACTGATATACAAAAAGCACTAATTGGTGCCTCTATCTGCTTTTTAAAACCCAAAGACCAGGAAAGGAAAAGAAGATTCATCACAGAGCCCCTATCAGGAATGGGAACAACAGCAACAAAAAAGAAAGGCCTGATTCTAGCTGAGAGAAAAATGAGAAGATGTGTGAGCTTTCATGAAGCATTTGAAATAGCAGAAGGCCATGAAAGCTCAGCGCTACTATATTGTCTCATGGTCATGTACCTGAATCCTGGAAATTATTCAATGCAAGTAAAACTAGGAACGCTCTGTGCTTTGTGCGAGAAACAAGCATCACATTCACACAGGGCTCATAGCAGAGCAGCGAGATCTTCAGTGCCCGGAGTGAGACGAGAAATGCAGATGGTCTCAGCTATGAACACAGCAAAAACAATGAATGGAATGGGAAAAGGAGAAGACGTCCAAAAGCTGGCAGAAGAGCTGCAAAGCAACATTGGAGTATTGAGATCTCTTGGAGCAAGTCAAAAGAATGGGGAAGGAATTGCAAAGGATGTAATGGAAGTGCTAAAGCAGAGCTCTATGGGAAATTCAGCTCTTGTGAAGAAATATCTATAATGCTCGAACCATTTCAGATTCTTTCAATTTGTTCTTTTATCTTATCAGCTCTCCATTTCATGGCTTGGACAATAGGGCATTTGAATCAAATAAAAAGAGGAGTAAACATGAAAATACGAATAAAAGGTCCAAACAAAGAGACAATAAACAGAGAGGTATCAATTTTGAGACACAGTTACCAAAAAGAAATCCAGGCCAAAGAAACAATGAAGGAAGTACTCTCTGACAACATGGAGGT
AAAATTTTCAGAATGTCTTCGGGGGACCCCGCTGACTTCTGGCGTGTTGAGGATGGATGACTTGAGCTTAACTTCAACATGTTTATCCAGTTTCTAGGCCGTTTTTCCTAGAAGTTTTAAAATTTTCAGAATGTCTTCGGGGGACCCCGCTGACTTCTGGCGTCTTGAGGATGGATGACTTGAGCTTAACTTCAACATGTTTATCCGGTTTCTAGGCCGGTTTTCCTAGAAGTTTTAGAGTTAGATTTGTACATATTTTACTTTGAAAACAAGGAACGTGAGGTATGGCCTGCCGAACGCTCTGGTTAAAATAGAGTTAGATTTGTACATATTTTACTTTGAAAACAAGGAACGTGAGGTGTGGCTTGCCGAACGCTCTGGTTAAAAAATGCCCGTCTTATCGGAGCGCATGTGAAATCAACCACGATTTCTCTGGTTCAACAAGTTTCTTGTTGTAAGCCATCACACTTTTGTGTAATGGATGCATAATTATACTGATTGTGCGATTTTAAATATCATTATTATAAGATTTTGCCTTGCTGATCCACCGGTTGCTGCAATCACCTGCGCAAAATGGCAATGTACGACGACGAATTCGATACGAAAGCTTCTGACCTTACCTTCTCTCCGTGGGTCGAGGTTGAGAATTGGAAAGATGTTACTACTAGGTTGAGAGCGATTAAGTTCGCGTTGCAAGCTGACAGAGACAAAATTCCCGGGGTGCTTAGTGATTTGAAAACGAATTGTCCTTATTCGGCCTTCAAGAGGTTTCCTGATAAAAGTTTGTACTCAGTTCTCTCTAAGGAGGCTGTGATTGCCGTAGCTCAGATTCAATCTGCTTCTGGTTTTAAAAGACGCGCAGACGAGAAGAATGCTGTTTCTGGTCTGGTTTCAGTTACGCCGACGCAAATTTCGCAATCTGCGTCTTCTTCTGCAGCGACTCCAGTCGGTTTAGCTACTGTGAAACCGCCTCGCGAGAGTGACAGTGCTTTTCAGGAAG
GATTCTCCCACTTGATTGTACGGAGAACCCGAAACACGGTGGAGGGGGCCACCGATCCCAAGCCTTGATATCGCTTGTGTTAGGCACAAGTGATGGAAGACGCAAGCAAGCAGCTCCGCGTCCTGGATGCCCAGGAGCGCGCGAAGGCCGCCTTCCAACTCGACTTCATAGCCTCTGTCGAGACTTTGGAAGACGCTCAGGAGAAGTACGAGGGCATGATGTTTCGCAGTGGCACGAAACTGCCATCAACCCATATTAAGTTGGCAATCGATCTGAGAGTTGCGGAGAAAGATCTACGCCGGCACGTTAAGAATGTACCGACAGTGCTGGAAATTGGACCCAGTGTTGAGAGCGTGCGTTACGCTGTGCAGACTCGAGACAAGGAGAGAGTCCATGGCTGCACCTTCTCCGACGCGCGTGATAACCTCCGCCACAATAAGATCGGTTATGAAGCCCATTACGACAGAAAGATTGGACCTGACGCCGCCCTTCTGGCCGCTGGTATCCCAACTGACACCTTCTGTGTCGACGGCTTCTCCAATTGCGAGTACCAATCCCCCCTCGCCATTGCCTGCCACTCACTTTACCCCGATGGGGAAAGTAATAGTATTATGGACGTGGCTAAAGGCATGGCTCTCCACGGCACCCACGTGATATATGCGTGGATGCATCTGCCCGTGGAACTGCTAACGCTCACCGATGCAGACAATATTTTTGAAGGGTATAGCATTCGGTTTGAGGAGACAGGGGCACTACCCTGCACCAAGAGGAGGAAAGCCATATTCTCCGGTTATAACGATTTTGGTTCGGCCTATGTGCACGATGCCCACCATTGGGCTGGTTGGCTTAAGCATCGGGGAGTAGACACCCCGTATGGCTTCTCCATATTGATCGACATACAACAGAGGTTCGGTATGCACACGAAATTAAAGATCACCCGTGGGCACAGCAGTGGCAGTATCACCACCGTGTTCCCGTTGTCGAAATTGGGCTTGATCTG
ATGGAAATCAACCCATATTTGATGTTTCTAAACAACGACGTCACATCGCTGATATCAACAACATACCCCTATACAGGGCCACCTCCAATGTCACATGGATCATCAACCAAATACACTTTGGAAACTATTAAAAGAACATATGACTACTCAAGAACATCAGTTGAAAAAACATCGAAAGTTTTCAATATACCAAGAAGAAAGTTTTGCAATTGTCTTGAAGACAAAGATGAGTTGGTAAAACCAACAGGAAACGTTGATATCAGTTCCTTGTTGGGCCTTGCAGAGATGATGGAGAAAAGAATGGGGGAAGGATTTTTTAAGCATTGTGTAATGGAGGCAGAAACAGAAATACTTAAAATGCACTTCTCTAGACTTACGGAAGGAAGACAAACATATGATTGGACTTCTGAAAGAAACATGCCAGCGGCCACTGCTTTGCAACTGACAGTTGATGCCATAAAAGAAACAGAAGGACCATTTAAAGGGACAACAATGCTTGAATATTGCAATAAAATGATAGAAATGCTTGATTGGAAAGAAGTTAAATTCAGAAAAGTCAAAACAATGGTGAGAAGGGAGAAAGATAAAAGAAGTGGGAAGGAGATAAAAACTAAAGTACCTGTAATGGGAATTGACTCAATTAAACATGATGAGTTTTTAATTAGAGCATTAACTATTAATACCATGGCCAAAGATGGGGAAAGAGGGAAATTGCAAAGAAGAGCAATTGCAACACCCGGTATGATAGTAAGACCATTTTCAAAAATTGTTGAAACTGTAGCACAGAAAATATGTGAGAAATTGAAAGAAAGCGGTCTACCTGTTGGTGGTAATGAGAAGAAAGCAAAACTTAAGACTACTGTTACTTCTCTCAATGCCAGGATGAACAGTGATCAGTTTGCAGTTAATATAACTGGAGACAATAGTAAATGGAATGAATGCCAACAACCTGAGGCTTATTTAGCACTTTTGGCTTACATCACCAAAGACTCCTCTGATT
CTCAACTAGAGACACTCTTGAGCATCTCCTCCTATTAATTGGAGACATTATATAGGTGTCTCTAAATGGCATTCTTGTAATAAGTTGAACTTTAATTTGAATTAAAAGGCTCAAAAGGCTCAGAACACCCAAGGGGCCAACCGTATAATATTACCGGTTGGCCCCGCCCCCTTTAATGTGGTCCCCGCGCACTACTTATGTCGGCCAATCATGATGTAGCTTTAAAGGTTATGTATTAGTGGTGGGCCACTATATACTTGCAGGCGAAGTTGTGGCTAGTGCGCAATGTGGGATCCACTGGTGAATGAGTTTCCAGACTCGGTGCATGGGCTTAGGTGTATGCTGGCAATTAAATATTTGCAGGCCTTAGAGGATACATACGAGCCCAGTACGTTGGGCCACGAACTGGTGAGGGATCTAGTCTCAGTTATCAGGGCTCGTAATTATGTCGAAGCGACCAGGAGATATCATCATTTCCACTCCAGGATCCAAGGTTCGTCGAAGACTGAACTTCGACAGCCCATACAGGAACCGTGCTACTGCCCCCACTGTCCACGTCACAAATCGAAAACGGGCCTGGGTGAACAGGCCCATGTACAGAAAGCCCACGATGTACAGGATGTATAGAAGCCCAGACATACCTAGGGGCTGTGAAGGCCCATGTAAGGTCCAGTCGTTTGAGCAGAGGGATGATGTGAAGCACCTTGGTATCTGTAAGGTGATTAGTGATGTGACGCGTGGGCCTGGGCTGACACACAGGGTCGGAAAGAGGTTTTGTATCAAGTCCATTTACATTCTTGGTAAGATCTGGCTGGATGAAACTATTAAGAAGCAAAATCACACTAATAATGTGATTTTTTACCTGCTTAGGGATAGAAGGCCGTATGGCAATGCGCCCCAAGACTTCGGGCAGATATTTAACATGTTTGATAATGAGCCCAGTACTGCAACAATTAAGAACGATTTGAGGGATAGGTTTCAGGTGTTGAGGAAATTTCAT
ACACTCATTTCCCCCCTCCACCCTTAAGGTGGTTGTATCCCCTACACCCTACCCTCCCTTCCACATAGGACGAATAAACGGACTTGAGATTAAGGCAAGTACATAAGGTATGGTTTTTGGATACACTTAAATGGCAGTAGCGTGGCGAGCTATGGAAAAATCGCAATTGTCGATAGCCATGTTAGCGACGCGCTTCGGCGTGCTCCTTTGGTGATTCGGCGACTGGTTACAGGAGAGTAGACAGTGAGCTATGGGCAAACCCCTACAGTATTACTTAGGGGAATGTGCAATTGAGACTTGACGAGCGTCTCTTTGAGATGTGGCGCATGCTCTTGGCATTACCATAGTGAGCTTCCAGGTTGGGAAACCTGGACTGGGTCTATACTGCCTGATAGGGTCGCGGCTGGCCGCCTGTAACTAGTATAGTCAGTTGAAAACCCCCCATGGAATCTACTACTACTCTTTCATTTTGCAACTGGATCCCCAAGAAACAGAGAGCCCGTGTGTACCTTACCACCAGTGTCACACACGAGAAGTCGATTGGACCGTACACATACATGGTCTCAGACATGATTATGAAAGAAAACAGTAGAACCTCCCTTGCCATGGCATACGTGGAAGGGAAGACACTTGTGTTCAACAACGGAACACAACTAGGACAAGTACATTCATCCAATACTGGGAACAAACCACAAGGTGCATATAACCATGGTTCTGGGAGTATAACACAGGTCAATTATTACGGGTCAGACTACTCCCAAGCTTGGAACCCCACACAGCAACAAATGGACCCATCACAATTTACCAAACCGGTCACAGAGATAGCAGGAATGGTTGCAGGACCCACCCTCAAAGCACCCGACAAGGAAGAAGAGGGCTATAGTGACAGATTAATGCAATTAACAGCAGGTAATTCTTGCATAACAACACAAGAGGCAGCCAAGGCGGTGGTGGCATATGGACAATGGCCCAGTTACAATATAGATGCAGGAGAACATTT
GGGGGCCCCTGGCCTCCGCTTACTCTGGAGAAAAAGAAGAGAGGCATTGTAGAGGCTTCCAGAGGCAACTTGTCAAAACAGGACTGGCGCCTTGGAGGCGCTGTGGGGCCACCCAAATTGATATAATTAAGCCCCAACCGCCTCTTCCCGCCTCATTTCAGCCTCACCACCATCATGGATAGAGTTCTGAGCAGAGCTGACAAAGAAAGGCTGCTAGAACTTCTAAAACTTCCCAGACAACTATGGGGGGATTTTGGAAGAATGCAGCAGGCATATAAGCAGCAGTCACTGCTACTGCACCCAGACAAAGGTGGAAGCCATGCCTTAATGCAGGAATTGAACAGTCTCTGGGGAACATTTAAAACTGAAGTATACAATCTGAGAATGAATCTAGGAGGAACCGGCTTCCAGGTAAGAAGGCTACATGCGGATGGGTGGAATCTAAGTACCAAAGACACCTTTGGTGATAGATACTACCAGCGGTTCTGCAGAATGCCTCTTACCTGCCTAGTAAATGTTAAATACAGCTCATGTAGTTGTATATTATGCCTGCTTAGAAAGCAACATAGAGAGCTCAAAGACAAATGTGATGCCAGGTGCCTAGTACTTGGAGAATGTTTTTGTCTTGAATGTTACATGCAATGGTTTGGAACACCAACCCGAGATGTGCTGAACCTGTATGCAGACTTCATTGCAAGCATGCCTATAGACTGGCTGGACCTGGATGTGCACAGCGTGTATAATCCAAGTAAGTATCAAGAGGGCGGGTGGGTATTTACGGCCTATATTCTTACAGGGCTCTCCCCCTAGAACGGCGGAGCGAGGAACTGAGGAGAGCGGCCACAGTCCACTACACGATGACTACTGGTCATTCAGCTATGGAAGCAAGTACTTCACAAGGGAATGGAATGATTTCTTCAGAAAGTGGGACCCCAGCTACCAGTCGCCGCCTAAGACTGCCGAGTCTTCTGAGCAACCCGACCTATTCTGTTATGAGGAG
AATTCTATTAAAATTGGCGTTAAACTTAAACCCATTAAAGTGAACACAAATCAACCTTTGCCTGAGGCACCTGTTACAGATATATCGGTTATTGCGGGCACATTAAAAAAACGACGTGCAAATATTAGCCAGTCGGAATCTTCTAGCGAATCTAACAGTTCCCAAAGCTGGGATGAAGAAGGAAACACGCAAACAATCAGAAAGGCCAACAAAGATCATCTAAAATATGCAGTAAACTTGTATAACTTCTTTGCTACTACACACGCGTATCGTACAAATAGCGAATTACCTAAGCTGTTAGACAACGTGTTTAGTTTGTTAGATAGAAAACCAAGATCTGTTGAAAATGTAAATGAAGCAAAGAATATTTTAGATAATTTAAAAGAAAGGGTAAAATTGACTTCGAACCAATTAGACAACGCGGAAGCACAGTCATTGTACATCAATGACCCAAACCAATTTTACATTCAAGTGGAAGATCTCATTTTTGCTGGCCGCTATGCTGACGCAAAAATGCACCTTGATTTGGCTATCACCGAATCTGGCAATGACGAAAGATTGCGGCGATTAAAAAAGTTTGCCAACGATTTAGACGCAGTTGTTGTTTAATATGCGGGTCCAGTGAACAGAGGCGCGTCAGGCGCAAACTCTTTTACTTTGAACACGAGCGACACCTCGATCAGGATTTCCTCTTCCTCACCGGAGTCAGTGCCAATGTACACGATGGGCTTGTAAAAGTTTTCCCATATTACGCGGTTGACAAACGATTCAAACGAGTTAGTGTACTCGCTGTGAATGTTCATAATGGGGCAGCCGCCGCCCTTTTTGGCTAAACTAATTCTGTATTCGTTGTTCATGCCCACGTAAGAAGGTTCCACAATTCTTATCACCTCGTGGGGCACGTAATCGCAATCCCATCTGAGAGCGTGTTGCGCCAAGAACTTGTAGCAACGGTTGGGGCGCGTAGGACGCAAATTAATGACAAGAAACACGTCCATTA
AAAAAATAAAACTACACAAAAACCCAACGACTTAAAACGATCACAATCAAACGAGCAAACACACAACAAGCAAACACAACAGATTGCAGCGCACAGTTCTGAAACACGAACTCATCCACTGCAGTCTTGGAATCCGATCGCGATGATGATGAACTCTACGATTCGCCAAGGATGGCAGCAAGTGCTCAGGCGCTTTTCCATCCCAGCATCCGGAGATAGACTCATCGTCTCCAATTCCACTGATCAGCCCATAGGTCTTTTCGGAGCATTTGATACATCACTCCAAACACTCTCACAAGTCACCAATGACCCTGAGATTTTGAAGCAGAAGTCCAACATCCCCACGCATCTAGACATAGCATCTGTGCTCGAAACCAGCCCTCGATCTTTTCCATGGGTTTTCCTCACAAACTCCTTCTGCACTTTCGGTGGCTCCATACACGCTCAGAACCTTCAAGCCTTTGCAACCGCCGAGTTCAAGAGTGGATTTTGTTACATGAACCTGCTGATACCGCTTAGCTTCGACATCATCGATGCACACGCCGATTCCTTCCGCGGTTTTGTCGAACAACTCCCTGATACGCTAGGTGCCTATCCTTCGCTCAGCATGGTACTAAACGTCATGCTGCACGCAGCTACGCGCTTCCCAGAGATTGTTGCTTCCCCCGTTCCAACTATAGCATTCGATGCTGAATCACTGCAATTTCATGTAACTGATAAACGGGGCGTCCCTGGCATGTGGAACATACTTAAGGCCTGCCGCGTGTATGAGCTCCTCTCGCTTGCTGCGGATGGCATAGGCTGCGAGTACATGCTGTATCCCGTTGGCGCTGCGCCCCAATACTCCTTCTGGAAGAAATCCATGGACCACTTCATATCTGACCGGTTTGTGGAATTCTTAGCCATGCAGGGTTTGCTTGCTAGTGCACTTGAGCAGGATTACAAAACACACGACGCACGCGATGCATTACTCACAGCTCTACAGAACGCAGGTTACACG
CCACGACTCTCCCGGCCGCGCATTGCAGAAAAAAAAACTAACCCCTAACCCTAACCCTAACCCTAACCCTAACCCTAACCCTAACCCTAACCCTAACCCTAACCCTAACCCTAACCCTAACCCTAACCCTAACCCTAACCCCCCCCTCAATTTATACCCCCGGGGTTAACAGGTACCCGTCTTATTTCAAACCCTAAACCTAACCACGACTCTCCCGGCCGCGCATTGCAGAAAAGTACACACCGCTCCCCCCAAACAAACCGATGGCCCCCTTCCCATTGCATGGTACGCACAGACAAACAAGGAGACTTCGTGACAATTCAGTGGTGTTTATTTTGCTTTGTCAGGTGCCCACGGGTAATCATCACAACAAAAACATTGCGACCAGAGAGAAATATAAGAATGTCGGCTCACATAGAGGGCCGATCAGAGAGCCGGCGAGAAACGAACCTGAGAAATCTCGGTCGCTTCATCCCGAAACCTCCAGTGACCTGTTTTCCCTCGGCCAGTGTCAGGCTCCGCGAAATCTTCTTCTCTTCACACACGCCCTGTATTTCGGCTTTGCTGGCACCGGACAAGTCCTTCGTATTGCAACAAACAACAAGGGGGTATCATTGCACGCCCACTTTATTACTTTCCTATTACCGGGGACACGATCCAACGAAAAACTATATACAAGCATCCATACTGTAGCTACAGCCAGCACGAATTCGTCAAATCGGGCGTATCTCAGATGCTTCACAAACATACTGAAATCCCCCCCGGTTTGATGGGCTCGTACCCAAACCCCGACTGGAAAAAGTCCATCTGCTGGCGCGCATCGAATTCTCTGCGTTGCGACAAACAATAAAGAAATATAACTGCATGCCCACTTAATACTTCCCTATTACCCGGGAGCCGATTCAACGGAAACCTTTATACAAGCATCCATACTGTAGCTATAGCCAGCACGAACCTGTCAAATCGGGGCTGTTTATGCTGCTTCACAAACACACAAACA
TTTAAATAAAATTTTATGCCCCCCTGCCCATCGGCTTAAAATGTTTTTTCGCCGGGTACCGGAGAGGCCCAAACGCTAGCAACGCGGATAAATTTTTCATGAAAGGGGGTCTTTATATGAAGTTAACAAAAAAACAGCTAAAAGAATATATAGAAGATTACAAAAAATCTGATGACATATTAATTAATTTGTATATAGAAACATATGAATTTTATTGTCGGTTAAGAGATGAACTTAAAAATAGTGATTTAATGATAGAGCATACAAACAAGGCTGGTGCGAGCAATATTATTAAGAATCCATTAAGCATAGAACTGACAAAAACAGTTCAAACACTAAATAACTTACTCAAGTCTATGGGTTTAACTGCAGCACAAAGAAAAAAGATAGTTCAAGAAGAAGGTGGATTCGGTGACTATTAAAGTTTTAAATGAACCTTCACCAAAACTATTAACAACATGGTATGCAGAGCAAGTCACTCAAGGGAAAATAAAAACAAGCAAATATGTTAGAAAAGAATGTGAGAGACATCTTAGATATCTAGAAAATGGAGGTAAATGGGTATTTGATGAAGAATTAGCGCATCGTCCTATTCGATTTATAGAAAAGTTTTGTAAACCTTCCAAAGGATCTAAACGTCAACTTGTATTACAGCCATGGCAACATTTTATTATCGGCAGTTTGTTTGGTTGGGTTCATAAAGAAACAAAACTGCGCAGGTTTAAAGAAGCTTTGATATTTATGGGGCGAAAAAATGGTAAAACAACCACTATTTCTGGGGTTGCTAACTATGCTGTATCACAAGATGGAGAAAATGGTGCAGAAATTCATTTGTTAGCAAACGTAATGAAACAAGCTAGGATTCTATTTGATGAATCTAAGGCGATGATTAAAGCTAGCCCAAAGCTTGATAAAAATTTCAGAACATTAAGAGATGAAATCCATTATGACGCAACGATATCAAAAATTATGCCCCAAGCATCAGATAGCGATAAGTTAG
ATGCCTAATCTAGCGCAAGGATATCAAACGTCAGCCAAGTCGTATATTTACGATAATAAATATTACAAAGGACTTGGTGACATTATAAACAGCGCCAAGAAACGCAAGCATGACCAAGATTGGGAAAAGCATGCTGACGAAAGACGGGCGTTGAATGGTTTCATCCTACCTTTGGACCCGCGTACGGGTCCAGGTAAACATGTCAAAATGGTTATGTTTCAGGAAGTGCGTAACATCAAGGCCAATACAATGAAATTGGCTATCAACTGGTCATCGAAAGAATATCTGCGCGAAGTATGGACTACCTTTATTGAAGATACTTTCCCTATCAACAACTATCAAGAATTCACCGATGTGTTTCTCGAAATACGTTGTACTCCCAACAAAAGCAACAGGCATTACAGATTTTTAGCTCAGCACGGTCTTCGTATGGACAATGATTTTGTCCCATGCGATACCATTCGCGTTATCGAACCTTTGTATCTTGAGGGAAACACCGTTTCTGTCAGTCTTCTGAAACGAGACGGTGGTTGTCCAGTCATGAAAGTTCGTCAAGAATTTAATGAATTGAGTTTAGATGAGTTCATTGACCGCATTTTGTGGTGTCATTTCCACAGACCGATTGTTTACATAGGTACAGATAGTGGCGAAGAAGAAGAAGTCTTCATCGAAGCGTCTTTGACATTCATTATCAAAGAATTCGCACCTGAGGCACCTTTCGTTAACGGACCGGGAATGTAAAATTTTTATCATGATAATATTTGAATAAAAAAAGCATATACGCTTTACCGATAAAATGCCTATCTTATCATTGTACACGAACATGTATATAATGCAGCGCGATCTGGAGTTCCACAATTGTTTAGTCTCATCATAGACAAATATCAACGGTACAATGAATAACTCACGATTTTTCCCAGAAATTTATCCTTTGTTGTTGGATATATTGAATGAAATTAATGCTGTTCTAAAAAATTTCAATTCAATACAAAAAACGAAA
CTTAAAAAGCCTAGTCCACTTTTTAAGCCGGTTAGACTTCACCGTAGATACTTGGGCAAAATTAATCAACACCCTCCTGGAATCGCCGGGGTGTTGCGAGCCGTAAGAGACCGGTTCTAAAGGACTGACATAGCGCCGCGAGGGTAGGTGGTCGATAGCCCGTTTGACGGAGTAGCGATATTCCTGATTCTGGTGTAGCATCGACGGGGGCCCCCTAGCGTGAGCTCAGCACGTTGTGAAAACGAAAAACTGCATGTCTGAGGCTTCGCAGTAGCGTGAGCTCGGAGCACCCTAAAAAGTGCTCTGTTTTGTAACAGCCAACGATTGTTACGAAACTCTAGTGTATTGCGTGCAACGGTATGTCAGCTCCCGAGCCCTTAAATACTGAAGTACGCTCACCTAATGGTGTTAGTGAAGCCATAGAAACTCAAAACATGGCTGTCACTCAAAGCAGTGTGTCAAACGAAATTAAAAATGACACACAAAGTGATCTGCAAACACTTAAAAAACAGTTACAACCGCTCTACAGATCCACAGATTTTAATACTCTTTATAATTTCTTTTATGGTTTAGATGTCCCAGCTTCAACAGATCGCGTCGGTCACGCTATCCAGCGTAACACCTCAGTCAATGATACAAATGAAGTTGTTAGTTTCCCTCTTACGGCGACGGTATCACACACGTTTTCAAACACGCCAGTTCCAGCCAACATACAGCCTCTTCAAATCTCAGTAGCCGACGATTCAGTCAACTATGAGCTCGATGAAAGTGGAACATTATGTCCAACGTTAGATAGCTCCGTCCATGTCCAAAGAGCCACTTCCTTGGCCAGCGCTCTCAAGGTCAAATTAACGGGCGAAATCATGCACTCTGACTCAGTCAGACCAGTCCAAACTCCACAATTGATTGCTTATTTATTCGGCGTCCTCCTCGGTGTCAAAGATCGCGTCAACATTCACCGCAATCAACCCACTAACTTATGGAGAAGTTTATGTTCGCC
AGAGCAATCGTGCAACAATAAGAATATCAGTAATGAACATACAAACTATAAACAATTTCTTAGATACTTCAGGCGAAATTACCGTGTATCTACGAAGTATAAAAGATGAAATCATGTCTATGTCGAACATCGTGGAAAGAGGGTATCCTGAAGGGAAAGGAGTAATTGAATCTGGTCTCAATTCAATAATGTCAATGAATTACGTTCTAGACAGAATTGAAGATATGAAATCCAGATACCACCAAAGCTCTTCTTCAATCGATCAAAAAGAGATGGAAAAAGAGATTTACCTTTTTCTTGACAAATATAAGGAACTGGAGCTGATGAGACACGATCTATTTGGTGTCCTTGCTGGGAGAAGATTGCATTTTGCACCCAAGCATAGATCCGATGTTTTCTTAAAGGACTGTCTTATGTCTTATATAGAATTCTGCAACACCTCCACAAACATTATTAACCAGATAGTTGACATAGATGGATTGAAAGAGAAGTTGGTCTTCCAACATCTCACTCCAGACAACTACACAATATACAAAGAAACTAAAGGTGAAAAAGCATGCTTGATGATATATGATTGGAAAGTTTCAGTAGATGCTGTTTCAGAAGCTAAAACATCTGAGAACTACTACACAAGTGTGTGGAAAACATTCAAAGATATCACCATAGATGGTCAACCCTTTTTGGAAAGGCATCCTATATTCATAACGATCGTTGTATTGAACCCGAGTGGGAATATGCCAATAGTTGCAACCACCAGCAGAGTCATTCAAGAATTTAGAAATTCCCCTTATAAGACTTTCAATGATCGGAAGAAGGCAGCTTCTGCAGCAAAGCTTATTTCTGTAAATTCCCTGGGACAGCTTATTGGCCTAGGCGCAGATTGCTTTAGACGATTTTACTCAGAAACGCAAACATTCAAGAATTCTCTCTTAACTAAGGTAGGGGAGTATATGAACAGATCTTCAGAAGTTTTCTTCAGTCATTGGTCATATGAGTATAG
ACCGCGCTCTCTCATGCGAGGCCCACCAGGCCGAGCGGTCCCGCTTTGGGGCCCTATGTCTTTCGTTAAAGCCTGTATGTAGTAAGGCGCTTTGGATCGCATATAAGTTCGTGCCCAGGCTCAGTGGTGCTATGGACGGCTCTGGAGGAGCGTTGCCTGCTTTGCCTCAAAGTGTTCTGCCGCGGGTACCCTCGCCACCTCCGTCTGCCGGAGTGCTGCCGTGGAGTCGCGTCGGTGAGATAGTGATTTTCACCTTTGTTGCTTTGGTAGCTCTGTACCTGTTATGGTTGTGGGTGCTGAGAGATCTTATCTTCCTTGTTAAGGCTCGCCGCGGGATCTCAACGGAGGAGGTGAGCTTTGGTACGTCAGATCTGGTTGGTTCGCAGGCTCCAACGCCGGTCGGTGTCTCTGCTAGCTGTCCGCCGGGACCTGTGCCGTTCACGGCCTAGGTAGCCCTCAGCCACCATGCCTCTTGCCGGCAGCAAAAGGAAGAGGGCCGATGAGGTGGCCTGGTCTAAGCGTGGCACTAAGAAGAAGCCAGAGCGTACATCTGCCGCTCGGGCTGGTCCGTCTAGGCGGATTCGTCCACCCCTGCAGATAGCCACGTTTGTGGCAGCCGGTCAGTCTATGGTGTCTGTCCCTTCCGGTGGTGTTTGTGAACTGCTAGGCTCCTATGCTCGAGGCGCTGACGAGGCCAACCGTCACACCAACGAGACTGTCACGTACAAGGTTGCCTTGGACTACCACTTCGTTGCTACTGCAGCCGCCTGCAAGTATTCCAGCATTGGCACTGGCGTGGCCTGGTTGGTGTATGATGCACAGCCTACCGGAAATACCCCGACGACGAAGGACATCTTCGGCTATAGTGACTCCCTTGTGGCGTTCCCCTACACATGGAAGGTTTCAAGGGAGGTGTGTCATCGCTTCGTGGTGAAGAGGAGATGCACTTTCACGATGGAGACCGACGGTCGGATTGGGTCGGATGTTCCTCCGGCGAATA
GCTAAAGTCACACCTGTTATCGTCGCCATGGCTTCCTCACTCAGAGCTGCGATCTCAAAGATCAAGCGCGATGATGTCGGTCAGCAAGTATGCCCTAACTATGTCATGTTGAGGTCTTCTGTGAATACCAAAGTGGTGAGAAATGTGGTTGACTACCAGATTAAAACTGGCGGCTTCTTCTCCTGTATCGCAATGCTGCGTCCTTTGCAATATGCCAAGCGTGAAAGATTGCTGGGTCAACGCAACCTAGAACGTATCGCTGCCCGAGACGTGCTGCAAACCAGGGATCTACACTCACTATGCATGCCCACGCCTGATGCTCCGATGACTAATTACCAGGCTTCCACCATGAGAGAATTAGTTTGTGACCACTTCAAGGTTGATCACGTGGATGGACTACGCTATGTCCCCATGGATGACAGGTACTCCCCCTCTTCCTTAGCTCGACTGTTTACAATGGGAATGGCTGGTCTCCACATCACGACTGAGCCTGCGTATAAGCGAGTCCCAATTATGCACCTTGCTGCTGATCTTGACTGCATGACATTTGCACTTCCATACATGATCACTGTTGATGGTGATACTGTAGTACCTGTGGCTCCAACTTTACCAGCTGAACGCCTTTTGGATGACGGTTTTAAAGGATATGGTTGTTTAGACATCTCATATGGATGTGAGGTTGATGCCAACAACCGGTCAGCGGGAGATCAAAGTATGGACTCATCCAGATGCATTAATGAGCTGTATACCGCTGAAACAGCTGAGGCCATTTGTATACTTAAAACTTGTTTGATCCTGAATTGTATGCAGTTTAAGTTGGAGATGGACGACTTGGCACACAATGGATTCGAATTAGATAAGGTACAGATGATGATACCATTCAGCGAGAGAGTGTTTCGGATGGCTTCCGCATTTGCTACCATAGATGTTCAGTGTTTCAGATTTTGTCTTTTGATGAAGGATAAGAACCTCAAAATTGATATGAGGGAGACCATGCGCT
CCGATCCGGCCTCCGCTGCGGGTCCCGGGGGGTGGGGGGGTGTTTTTGGCGGGGGGGCACTAAATTGGCGCAAGGTTGCGCGTGTCGCTTGCCGCGGGCGTGCAGGGAGGCCGAAGCGGCGGCCGGAGCCGTGCAGAAACACGTACGTACGCACGCCAAACCAGTCCCCGCGACGACCCGCCGGCCCGAAACACGTCCGACCGGCCGGCCCGCCGCACGCCGCCGCGGAAACCGGTTCCGTGACTCACCGATCCCGGCCACGGCAAACACGCGCCACACTCGCTGCGCGGATAGACTAGGGTGGTAGGGCAAGTTTCCGGATGAGACTGTGGTGGTGACAGCGGGTAAGGAGGGCAAACGATGTGGGCGGCGTGCTGTGGAACGAAGGTGAGTGTGTGCTGGCGCGCGGCTGTGACTGCAGCTGTGTGCTGGCGAGGCCAAGCCGGCGGTAAGCCAGCCGGTGAGGCAGCGTTGCGTCACAGGCTCTGCCAGCGTTGAGTCACACCGTATGCCAGCTGTGAGTCCGAGAACGAACTGGAAGGAGACTGAAGGTGAGGGGAATGAACTGGGGGGAAGGAGCTGAGGGGAATGCACTGCGGAGAATGAACGGACAATGAACGGACAATGAACGCACTGCAAGGAGGAGAAAGGACGGGCCCCGGGGGGACGCGGAGGAGGGGGGCTATATAACGCCGCGCTCTTCGCGCTCGCATATGCGAAACTCCACTATGCTGAATGAACCCTCGATTTCAACAACACACATTCCCAGTGAGGGCGGACCCCTGGGATATCCTGTCTCCCGAGAAGACATGAAACGTGGCGGCACCGAATGGATCGAAGGCACCGACTACCCCGAAGACTGCTGGTGTATGTGGGGACGCTTCGGTACACTAAACCGCCGTCCGGTAGTCCGCCTACTACTCCAAAGACAACTAGAAGGCCGCTGCGACTGGAACGTGGTCCGCTGCAGAGGAATGGGCTTCCGCGCCACCGACAACGA
AAAATGAAAAGCTCCCAACACAACACAACAGAACCTACGTCAATTGATTTTATCAATCGCAAAGCCTTACAAAGATCTTCGCAGTCGTTCATCAACAGATTCACCGAACCATTCTTGTTAGCTCTCGCACAGAGATAAGCAGGAAACAATGGCAGGTGAGTGGAACACAGTTGTCGGCAAGAGAAACCAGAGGAAGACTGAAGAACAGCGCATATTTGATGCACAGAAGAGATTTTACGAAACGCACCAAGTATACGATGCACAAAGAGCACTGCTACACAACAGTCGTATTCTGAAGCGCAACTTCGAGTTAACTAATGCAATTGAGAAACCAAAGAATGATCCAAAACCAATTAAGAAGGTTTTCAAACAAGTTTGGGTCGCGAAGGTGAAAGAAATACTCAATGAGCCCAAACCAATTGACATTAAACCAGTTCAAGCAAGAGATGAAGTGGTTAAGGTTGACATTGGTAAATTTGCAAGAGTGTTACTCGATCAATGCAAGGCATATAAAGTCCCAGTTGAGATAGTTGGAAGAAAGCGGAAAGTGGTCTCACGAATTCAACCCTACTTGAAGCATGGTAAAACATTCTTAAAGTTAGAAACAAACCATGAACAAGGTAGGATCACACGACGAGATCTCAGCATGCCTGATCCTGTAAAGAAGCTGGTCCTCAAGATAGCAGACAAGTACGAAGAACCAACTGACGAGGACCTAGAAACATTCTCAAAGGGTTCCAGTGGAATTACATTCAAATCAGAGACTGGTATGCTTTTTGTCATCCGAGGCAGGGTGAATGGTGTTCTAGTAAATGCATTAGATCAATATGAAGAGGACGTTAAACAAATTTGTCATTACTCGTTTGATGCAGAGGCTCGAGCATTCTGGAAAGGTTTCACAGAAAATCACACGGCCCAGAGGCGAGAAGCACATGACCACACAAACCACGAACCTGTTATGTCAGTGGAAGAGTGTGGCAGACGAGCAGCCATGCTTGAA
GATAAAACTCTCGAAGCAAACACATTCCCCCACGCGACCACCGTAAAACCAATGGACAAGTTCGCTGAGATCAGAAAGAGACTTAAACAGAAACACAATGAATGGCTTCAACAGACAGCAGCAGAGAGAATTGAGCAAGACGCAGGAATTAAGATGACGGCTCGTACAATTCAAGGACTGAGAATCACCAGGAACTCAAAGAACGACGAGTCAAGCCTCCACGTTGATTCCGCAACAGACTTGGAAATGGATGTTACTGGCGCGAGCAAATTTGAGTCGAAGAAAGAGACGTTTGACTATAGACCTAACACCAGCTCGAGTCGGATCGTTCTTACCCCAAAGTCAAATGATTGTAAAACGGAGAAGAAGTTGGTCAGCGGAGACGATGTCACGGAAATCAGTCGTCCAACATCAAGTAGCGCTGTCGAGATATCTGAGCTGCCAGAGGTATGTGTTAAAGTTGTGTTTTCTCAGCCATGTGATGTCAGTCGGTACCCATCGGACGCAACAAAAGTGAGAATAACAAAATGTGATCATGCCAATTGGAGAGGATGGCGATCGTTTTTGCACGCTTTAGGCATATGTAACCGCGAGATACAAGACAGTTTCTTAGAACAGGCGGCATCGGGTTGTTCTGCACATGTTAAGGATGTGGTTACTGCGTTTGATAGAGGTGAGAATTTGGAGCTACTGTGTGCAATGGCCGGCGTTAATGTATGCTTAGTCAATGTAAGTGATGAAGAGATTGAGCTAATCAAAATATCGCCCGAACCACTGACTTGTGTTGTACGTATCGATTTTGTTGGCTCTGAGATTAAATGTCTTCCTTGTCATGCAACCGACGCTGCCCTTGCATCTTTGTTTAAAACAGCTCTGCGCGTATATGACTATGGGCGTCGGATACCTTGGATGCACCTCTCAGAAACGGTAACATTTCTTTCTCTGGATAAGACGAGGACAAGAGTCAACGTGAGTAATCTGTGTTTTGATGATGGATGGC
TAGTAGTAGACTCCGCAAGAAGAAGCAAAAAATTAAAGAAGTGAGTTTAAAATGGAAGGGTGGTATCTGGTTGTTCTTGGAGTCTGCTATACGCTGACACTGGCAATGCCCAAGACCATTTATGAGCTTAAAATGGAATGCCCGCACACTGTGGGTCTCGGTCAAGGTTACATCATTGGCTCAACAGAACTAGGTTTGATCTCAATTGAGGCTGCATCTGATATAAAGCTCGAGAGCTCTTGCAATTTTGATCTTCATACAACATCTATGGCCCAGAAGAGTTTCACCCAAGTTGAATGGAGAAAGAAAAGTGACACAACTGATACCACAAATGCTGCGTCCACTACCTTTGAAGCACAAACTAAAACTGTTAACCTTAGAGGGACTTGTATACTGGCACCTGAACTCTATGATACATTGAAGAAAGTAAAAAAGACAGTCCTGTGCTATGATCTAACATGTAATCAAACACATTGTCAGCCAACTGTCTATCTGATTGCACCTGTATTGACATGCATGTCAATAAGAAGTTGTATGGCTAGTGTGTTTACAAGCAGGATTCAGGTGATTTATGAAAAGACACATTGTGTAACAGGTCAGCTGATTGAGGGTCAGTGTTTCAACCCAGCACACACATTGACATTATCTCAGCCTGCTCACACTTATGATACTGTCACCCTTCCTATCTCTTGTTTTTTCACACCAAAGAAGTCGGAGCAACTAAAAGTTATAAAAACATTTGAAGGAATTCTGACGAAGACAGGTTGCACGGAGAATGCATTGCAGGGTTATTATGTGTGTTTTTTAGGGAGTCATTCAGAACCTTTAATTGTTCCGAGTTTGGAGGACATACGGTCTGCTGAAGTTGTTAGTAGGATGCTTGTACACCCTAGGGGAGAAGACCATGATGCCATACAGAATTCACAAAGTCACTTAAGAATAGTGGGACCTATCACAGCAAAAGTGCCATCAACTAGTTCCACAGATACCCTAAAGGGGA
AGTTGTTAGTCTACGTGGACCGACAAGAACAGTTTCGAATCGGAAGCTTGCTTAACGTAGTTCTAACAGTTTTTTATTAGAGAGCAGATCTCTGATGAACAACCAACGGAAAAAGACGGGTCGACCGTCTTTCAATATGCTGAAACGCGCGAGAAACCGCGTGTCAACTGTTTCACAGTTGGCGAAGAGATTCTCAAAAGGATTGCTTTCAGGCCAAGGACCCATGAAATTGGTGATGGCTTTTATAGCATTCCTAAGATTTCTAGCCATACCTCCAACAGCAGGAATTTTGGCTAGATGGGGCTCATTCAAGAAGAATGGAGCGATCAAAGTGTTACGGGGTTTCAAGAAAGAAATCTCAAACATGTTGAACATAATGAACAGGAGGAAAAGATCTGTGACCATGCTCCTCATGCTGCTGCCCACAGCCCTGGCGTTCCATCTGACCACCCGAGGGGGAGAGCCGCACATGATAGTTAGCAAGCAGGAAAGAGGAAAATCACTTTTGTTTAAGACCTCTGCAGGTGTCAACATGTGCACCCTTATTGCAATGGATTTGGGAGAGTTATGTGAGGACACAATGACCTACAAATGCCCCCGGATCACTGAGACGGAACCAGATGACGTTGACTGTTGGTGCAATGCCACGGAGACATGGGTGACCTATGGAACATGTTCTCAAACTGGTGAACACCGACGAGACAAACGTTCCGTCGCACTGGCACCACACGTAGGGCTTGGTCTAGAAACAAGAACCGAAACGTGGATGTCCTCTGAAGGCGCTTGGAAACAAATACAAAAAGTGGAGACCTGGGCTCTGAGACACCCAGGATTCACGGTGATAGCCCTTTTTCTAGCACATGCCATAGGAACATCCATCACCCAGAAAGGGATCATTTTTATTTTGCTGATGCTGGTAACTCCATCCATGGCCATGCGGTGCGTGGGAATAGGCAACAGAGACTTCGTGGAAGGACTGTCAGGAGCTACGTGGGTGGAT
TGCTAAACGAAACGATTTAGGGTTTCGTGGCATTTTTGTAAATAATATTTAGGACTCCAGGGGAGGACGCCAGGAGAGCTCTCTCTAAAACCTATTGTTTTTGGTGTCTTGGTGTCCAATATATACTAAAAGCCTCTGGGGAACACCAGGGGCAAAAGCGGCCATCCGCAATAATATTACCGGATGGCCGCGATTTTTTTGGTGTCTTGCGTGGGACCACGCATTAAATGAAATCTAACCAATCACATGCCGCCTGACAAGGTTAGCTATTAAGGCTAACTGAGTGCGCTGTGGGCCTATATAAAGACATGTGATTTCAATTTATGCTTTACTTCGAAATGCCTAAGCGGGATGCCCCGTGGCGTTCTATGGCGGGGACCTCTAAAGTGTCCCGCAATGCTAACTATTCACCTCGTGCAGGTATGATCCATAAATTTGATAAGGCCGCTGCTTGGGTTAACAGGCCCATGTACAGGAAGCCCAGGATTTATAGGACGTTTAGAAGCCCAGATGTTCCTAGAGGCTGTGAAGGGCCTTGCAAAGTCCAGTCTTATGAGCAGCGGCATGACATTTCCCATGTTGGTAAGGTCATGTGTATTTCAGACATAACACGTGGTAATGGTATTACCCATCGTGTTGGGAAGCGTTTTTGCGTCAAGTCCGTGTACATTTTGGGCAAGATATGGATGGACGAGAATATCAAGCTCAAGAACCACACCAACAGTGTCATGTTTTGGTTGGTTAGGGACAGAAGACCATATGGCACCCCTATGGAGTTTGGCCAAGTGTTCAACATGTTCGACAACGAGCCCAGTACTGCTACTGTGAAGAACGATCTTCGTGATCGTTATCAAGTCATGCACAAGTTTTACGCAAAGGTAACCGGTGGGCAGTATGCGAGTAACGAGCAGGCGTTGGTGAAGCGTTTTTGGAAGGTCAATAACTACGTTGTGTACAACCATCAAGAAGCAGGGAAATACGAGAATCATACGGAGAACGC
TGATAATTTTTTATAAAAATTATTAAGTTCAGCATTATAAAGCACAACCCTTGAAATGTTAAATGAAATACCAGTGCCCTCCTTAAAACGCTCTTCAGCACTACAGTCTACAGTATCACACTGATGTGATCATCAATTAAGTAGAGGCGTGCTGAAGAGCTGCATCATGGTGCCATGTTCTATAAGCATCACTTGTAGAAGTGAGAGGCCTTGGTCATGATGTACAGGAGTATCACAAATTCATACAGACGTTCCAGGGAACGTACTAGGCCCTAGACCGGTCTGGACACACTGGCTTTTAAATCAGACTGTATGAATGTTATGTGATTCTCGATCTTTTTTATTTATTTAAAACATGAACTTGAAACACATAATTTATCCTTTTGTTTTTAAACAATTCAGAAATTCACTGAGTGATATTTATTCTTGGTTTGTTTTTCAAGGTCTCTTATTTTCTGTATTTTGCTGGAAATTGGTCTCGAGGGGTAAAAGAATTCTATTAAAGTATTATTATAAGTATCTGTACTCTGTAGAATCTTAATACTCAAACATAATTCTATTATGACCTTGTCGAATATCTCCTCTAAGATCATTGAATTCATACTGTGTTTCTCTAGTATAGAAAAACATCCATGAGGAAACAGAATGACATAGGAAGAGTCAACACCTAGATGTAAAAACTGATTCAAGAATATGTTCTTAACTGCACCTATTTCGTTCCAAAGATAAGTGCAGAAGCCAACCGAATCTACTGCTTGATAATTGCTGATGTGTTCTACCCCATGGATTTCTTGTTTTTCACCTCTTTTCCCCACACTTTTAAGATAATCTATTCTATTTAGGGTTGTTGCACTCCTTCTGGGATGATTCCTCATTAAATAGTCTAAGCCGTTTTCCAAGGTTCTCAGAATACTTCTCTTAAGCGGGGGAATTGAGAATTCTTTCTCGGGTAACATCATGCTTTCTTCCAATTCTTCTGAATAAAAGTTGTAGAAATTAT
CGCACCGAGGATCCTAGGCTTTTTGATGCGCAATGGATGAAATCATCTCAGAATTGAGAGAGTTATGTTTAAACTATATAGAACAGGATGAGAGGTTGTCAAGGCAGAAACTCAACTTTCTGGGACAAAGGGAACCCAGAATGGTTCTGATTGAGGGACTCAAGTTGCTGTCACGCTGCATTGAAATAGACAGTGCAGACAAGAGTGGCTGCACACACAACCACGACGATAAGTCTGTGGAAACAATTTTGGTGGAGTCTGGAATTGTATGCCCAGGACTACCACTTATCATTCCTGATGGTTACAAGCTGATAGACAATTCTCTCATTCTTCTTGAGTGTTTTGTTAGGAGCTCACCAGCCAGTTTTGAGAAGAAATTTATAGAGGACACTAACAAATTGGCATGCATCAGGGAAGACCTTGCTGTTGCGGGTGTCACATTAGTTCCAATAGTAGATGGTCGTTGTGATTATGATAATAGTTTTATGCCAGAGTGGGCAAACTTCAAATTTAGAGACCTTTTATTCAAACTTTTGGAGTATTCTAACCAAAATGAGAAAGTCTTTGAAGAGTCTGAATATTTTAGACTCTGTGAGTCCCTGAAGACTACTATCGACAAGCGCTCCGGTATGGACTCTATGAAAATTCTGAAAGATGCGAGGTCAACTCACAATGATGAAATTATGAGGATGTGCCACGAAGGCATCAACCCCAACATGAGCTGTGATGATGTGGTTTTTGGAATAAACTCTCTTTTCAGCAGGTTTAGAAGAGATTTAGAAAGTGGGAAATTAAAGAGAAACTTTCAGAAAGTAAACCCTGAAGGCTTGATCAAGGAATTCTCTGAGCTCTATGAAAACCTTGCTGATAGTGATGATATCTTAACATTAAGCAGGGAGGCAGTCGAATCCTGTCCTTTGATGAGATTCATAACTGCAGAGACCCATGGGCACGAAAGGGGAAGTGAGACTAGCACTGAATATGAGAGGCTCCTCTCTAT
ATGTATACCCGTTATAGTTACAACCCGTCGTTGGGACGTACCTACGTCTACGACAACAAGTACTACAAAAATCTAGGAGCAGTCATTAAGAACGCCAACCGCAAGAAGCACTTTATCGAACATGAACTCGAGGAGAAAACACTCGATCCCCTAGACAGATTTCTAGTGGCCGAGGACCCCTTCTTGGGACCGGGCAAAAACCAAAAGCTGACTCTCTTCAAAGAGATCAGAAATGTTAAGCCCGACACGATGAAGCTCGTCGTGAACTGGAGCGGCAAAGAGTTTCTCAGGGAAACTTGGACCCGTTTCATGGAAGACAGCTTTCCCATCGTTAACGACCAAGAAGTCATGGATGTTTTCCTCGTAATCAACATGCGTCCCACTAGACCCAACCGTTGTTACAAATTCCTGGCGCAGCATGCTCTGCGTTGCGATCCCGACTACGTGCCCCACGAAGTCATTCGCATCGTTGAGCCATCATACGTGGGCAGCAACAACGAATACCGTGTCAGCTTGGCCAAGCGAGGCGGTGGCTGCCCCGTGATGAACCTGCACTCTGAGTACACCAACTCTTTCGAAGAGTTCATCAACCGTGTCATCTGGGAGAACTTCTACAAGCCCATCGTGTACGTTGGTACCGATTCGGCTGAGGAAGAAGAAATCCTCCTAGAGGTTGCTCTGGTGTTCAAAATCAAGGAGTTTGCGCCTGATGCACCTTTGTACAACGGACCGGCTTACTAAATAATTCAAACACAATAGTAATACGTAAGTATTTTATTGAATTGAGCTTTAGATGGTTGTGGCTTTGTTGATTGCGGTTGCGAGTTCGTACAATAGTTTTTGAATAGTGTCTTTGTCGTTGGTGGTGTGCTGCGACTTGTTTAATGTTTCCGTTATAGTTTTAGATAGGGTCTGTATGTTAGCAGGTATTTCCATTGGAAATCCTGCAATTTTTTTTTGGTACACGTTAAATTGATTTTTGTAACCGGCAATTTCTTCG
TAATAAAAGACGACGTGGCTTGATGGACAGCCGTAGGATGTGTTCTGAGATGTGGACTCCGAGCAAAACTATCTCTAATACCAGTTGCCCACCTGCCGAGTGCCCTCTTCGGCTTTTATGGGCCATAACAGGCCGGCTCTTTGCATGGGCGGGGGGGCAACCATAATATTACCGCCCCCCCGGCCCATGCGAGGGCCCATGCTCAACGGGTCCCGAGCGGCTTTGGCTTTCACATGGGCTTGTCCCCCGCGATGCGATCTGCTCTGCCATGCTTTGGCGGCTTTATAAAGCCGTTCTCAGACCTTTGTTTTCCAATGCAGTACCAGGGGTACGAGCAGCTCAGTAGATCTGGATCCGTGGAGCAACCCAGCCCCGGTGCTAGCTTTGCTTTCCCGGTGAAGGTGACAGCCCTCGTCTGTTTCGCAGCGATTGTTGGAGCCTGTATTCTTGTATTCTTGTACAAGACGTGCATTGCGGACTGCATAACGCAGTACCGGCTTACGGACTACGGCTGTCACACTTCGGCTGGGTTCGGAGGTGCGTTACCCGTGACCTCTGCGCAAGCTAGTGCTGGTACCAGCACCCCTGTGTGTGTTCCCTGTGCTCCTCAGGTACAGGCGTCCGTGGATCTACCCTCCGTAAGTAGGGTGTCATGAGTCCTGCCAGCTCATGGAAGAGGAAGAGGCCCTCTTCTTCCTCCGCTCAGGCGTCTAAGAAGCGCCGCGTGTACAGGCCTGCTGTTTCACGTTCTCTCGCTCGGCGAGAACCTCTGCAGGTGCAAGACTTTGTCTGGGATACAGATGTGGCTTTCAATAGGGGAGGAGGATGCTACCTCCTCACTAGCTATGCTCGAGGCTCTGCCGAGAATCAGCGGAAGACCGCTGAGACCATCACGTACAAGGTGGCAGTTAACCTGGGGTGTGCTATCTCCGGGACGATGCAGCAATATTGCATCAGCTCCCGACCGGTCTGCTGGATTGTATACGACGCGGCCCCCACT
TGGGGATACGTGCCCCTCCACCCCCACCGCCACCCCCTACCAAAATAATTTCCGGTTGTCAATAGCCCCGCCTCATCATAGGCCCGAACTATCACAAACGGAAAAGCGATAGCCCAAAACACTAAGCCCCTTTTCATCATTTCATTTGTAAGCGCGTTTAAAATCATGGTAAAATAATGACTACCCCAAATTGCGCCCCTGCAATTTGCTGACGGTTTAGCGAAAGGTGAAAACATGGCGAAGAAAAAACCAGTAGAAAAAAACGGGCTTGTTTATAAAGAGTTTCAAAAGCAAGTATCAAAGTTAAAGAAAGCTGGCTTAGTTCCTAAAACACTTGACGTTCGCAAAGTCAAGCCAACAAAACACTATAAAGGATTGGTAAGCAAATATAATGACGTGGCAACAGGCGGCGCTAAACTTGCCGCTATCCCTAACCCCGCCATTATAGAAACACTTGAGGCGCGGGGCGAATCAATCATAAAGAAAGGCGGTAAGGCATTTCTGAAAGCCCGCCAGCAAATAAACCAGCGCGGGCAAATTGTAAACCCCTTTACGGTTCGCGTCACCAAACGCGGCGAAGTGGTACGCCGCTACCGCAAGACTACCCCCGAAGGCAAACCCGTTTATATCACGCAACGGGAATTACCAATTAAATTTGAAAACATGGAACAGTGGCTTACTGAATTAAAGGCCGCTGGCTTTCAGTTACAGCCGGGCGAACAAATTTATTTCACTTTCAACGGTAACTATTCGCGCCGTACTTATACCAGCTTTGATGAAGCGTTCAATAAATTCATGACCTATGACATTATTATTGACGCGGTAGCAGGAAACTTAAAAGCGGAAGATGAAGCCGATTTGGTGAAGTCGGTAGGATTCCAGCGTATCAGCGGGCCGGAAGCCAGCGCCTATAACCGTAACCGCATTGTTCTACCTGAAATGCAATTTAGCCAAGCGGCTAAAAAGAAATACAAGCGCCGTCAAAAACGCGGCTATGGCA
TTGAAAAGAAATTTTCAAGTCTTCGCTGATCGTAAAACTTTCCCTCTTCTCATCGAAGTTCAGGTAACGCCTGACACCCTCTTTGTTACGAAACTGTTTTCTTTCTCTCTCTTGATCCAGCTTTTCTCAAATCCTGTAACCAATCAGGTTATCTTTGTGGTGTATTGAAGAACCACTATTGGAGTGTAGGATAGCGCCTACCATTTGAATGTCAGGACAGCGCCTGATTTTATTTTGACATGTCTGTTACTCTTTCCCCTCCAGGGGATTGTTTTACTTTTAATCATGTTAAATATAATAATAGTCTAAATAAGTATTTATTTTATAATAATAATTTAGATATCGTCCTTGACGATTTTGATTTTTATTTTAACTTTTATGCAAAAAAATATAATGTTTTGTCTTCTTTCTTTTCTGACAGAGTTTTGTCGGCTTTATATACGCCGATGTCTGTCAGCGAGGCTGCCTCCCTCGCTTTGGAGGATTTCTGTGAGCTTGCTCTTGACAAGCTCAAAATAAATCCCTTCCATCAGCTATGGGAGGAGACTTTGGCCAACTGGCCAGTTTATCCAGGAACATCCCTCCTGGACTTCTTCCGGACTCAATATGAGATCCGAAGAGAGGTTGCTGAGGCCTCTGCTGAAGCCCTTCGTCTGAAGAAGGCCACGCGCGCTGATGCGTTTGCTGATGAGGTGAAATTCCTCATCAAAAATGGTGTACTTCCACACCTTGCGGGAGATTTTGCCCGCAAAATCTGGTCTACTGGAAAGGACCAGAAGAAGACAAGGACTGCCTTCCTTGTTAAAATCAAAAAGGCAAATCAGCTCAAGCAGCAGTGGAATTCCGCAAGGAGTCTTGCAGCTGCTAGAGCTGAGGTCCTGAGGGAGTTTGAACCCTCTCCCCAACAAATCCAAAAGGCTATTGAAGCCCAACTTTTTGCTGAAAAGCTTGGGCGAAAATATGCCACTCTTACCGCTCGGGTGCGAGCGAAGCGGGCCGC
GCTATGGCTCAAACGCTCTCAAAAATCTCTAACAAGGAAAACTCCTCTTCAGGCCATTGGCCTAAGAGGTTTAAACCGCACCAACCCATCCCAACGTGGATGGTACGGTGTGGGCTTCTCGACTACGACTCACGTCGTGGTCGGGAACCTGTCCGTGCTTCGCCACAAGCGAAGCGCGTCAGGACACCTACCCCCTACCCTCGCCATCTCAAACCTGCAGCATCTGCTGTAGTTAGGAGTGGCAACAATCCTCCCCATCTCAAACCCACATCAACAGATGTGGTTAGGAGTGGACCCGAAACCCCCTGCTGTGAAGTTAAGGACGGAGGTGTAGTTAGGAGTTGCAAGACCTGCAATCTCAAACCTGCACACGAATCCAAGACTGTCAGCTTCTCCCTTCCCCAAACGGACGGACCCAACGGCAACGAACCCGAATTCATCGCTGAAGCTTGCCCCAGTTGCGCACTGTACGACACATGTCCGAACTGCACATCTAAGGTAATCAACGATGATGGCTCGACTGACGGAACCGTTCCTTCTTGGGATCAAATTGAAACGACCCCGGCTTTTCTGTCTCTGCTTTCCAACACCGACGAGGAAATGTCAGCAGATGAGCTCACCAACCTGGCGGCTCACTTGCGAAAGGCTTTCGAGACTGGATCACACCCGGCTAATGTTGACTACTCCAAGGACCAACTCCAAGGCTTGCTCGAAATGGCTGAGGCTGCTCTACCACCTGCAAGAAGGCAGACCTTGCCTTTTTACCAACAAAGACTGGAAGCCCGCAGAACCTGGCGCGAAAAGATTTTCAACATGCCATTGGACGAAATCAACAAGATCCTCACAACTTCAAAGGACCGATTCCAACGCTGTGCAGCTTGGAAAGTTGTCCTCGAAAAGGCGGTACTCGCAAAGGAGTACGGGGAGGAAATCTACGCTTACGCCCAACAGGCACTCAAAAATATCAACTCATTTGATGTGAATTTGGTTTTGAAAATGG
ACAATAAAATAATACAAGTCCCAGCGGGGCTTTCCACCGGCGCCTAAACAGCAATGGGTTTTATTGTGCGCTCTACTGGCAAAGGGGCGCAAGCAACCGGAAAAGAAGATACTGTTAGATAAAGACTGTCAGTAGTGTAGTGAGGACCATCGTCTAATCAACGACCTAACTCACCGACGGGGTGGAAAACCGTAAAAACCCGGTGGTTCCAGAGTTCTAAAGTGAGCGCGTGAACCAGAAGACGAAGCCTCTACGTTCAACAAGTCCGTAAGAGAGATCGAAATGAAGATAAGAAATCTGTCCGACACGACACGATGTAACTCAAATCTAGCATGGTCGCCAGCGCTAAGCAGGCCAATGGCTAACCTCCTGAGCGCCGTGGGTTCATGCGACTAACAGGGAATCCATTATGCGAAAAGGTGATCGCAAACATATGAACCAGAAACCTGATTTGACGTACACATCGGATGTCGTAAACCGCCGGACCAAGAATTACCGTCGTGTCGCGATGTCCAAGCAGTATTGGGAGGACTGTGGCAAACCCGCACTGGACAATGAATTGTTCAAGAAATGCGTGTTCATAGGCTACGGCGCATCTGCTATCCGCCTGCTAATGGTTGGTCTGGATAGCAAAACAGAAGACGTTCATCTTACAGCCGAATTCATGGGTTACAATGAAGGAAGCTTCGAGATCGTAATCAAGGAGTAAACGGATGTTCGGATTCAGCGATGAGAACGGCGCTGTACACACTCAGACTATCAATCCGTCCGTCAAGTGGGTGAAGGGTAGTCCGTCTGAAGTACGCAGCAAGACGACCGTTTTGTTCGTCACAAGAGATGGCGCCATTCGGGGCCGTTTTGACATACCTGGCACGGCGAAGGGCAATCACGCCATTCTACTGTGCATGGACGGTAGCGTTTTCCGTCAGATGATGATCGACCACGCCCCTCGAGGCACTAAAATCGAAATCATCCGGCCGGACAACACCTCTCACACATA
CGATAGTCAAAAAGGTTATCAACAGTGGACTAGTAAAACGATTTCTCGTTTTTGAGATAAAGGATTTCATACTATTGGTGAGTTGACTTATCATTCTGCAAATTATACTGCTCGTTATACTACTAAAAAATTAGGTGTTAAAGATTATAAGGCATTGCAGTTAGTACCTGAAAAATTAAGAATGTCAAAAGGAATTGGTTTAAAGTATTTTATGGAAAATAAAGAGCGTATATATAAGGAAGACAGTGTTTTAATTTCAACTGATAAAGGTATTAAAAGATTTAAAGTTCCTAAGTATTTTGACCGTCGTATGGAGCGTGAATGGCAGGATGAGTTTTATTTAGACTATATTAAAGAAAAACGAGAGAAAGTGGCTAAAAGGACGCTCTTTCAGCGTCAGATTGTTAGTTCAAGGAGTTATACAGATTATTTAGGTGATGAACAAAAAAAATTAAATAATATTGTAAAAAGGTTGACTCGACCTTTGAAAACTGGTAAAAAGTAGTTGTCTTGGGGCATATATTACTTGTTATAATATGCCCCATTGACGACAGAAAGGAGTGTTGATTGTGAGACGCAAGGTTAAGAACACAAAGCGTCATCAGTGAAGGTTGACTCATTCTGCACGTTCAATTAAACGTGCTAATATAATGCCGTCAAATCCTCGTGGTGGACGTCGTTTTTAGAAAAAATGTTTCACGTGAAACATAGGAAGGAGATAATCATATGGCTTATCGTGGTTTTAAAACGAGTCGTGTTGTAAAACATAGAGTACGTAGAAGATGATTTAATCATAGAAGACGTTATAGATAGGAGAATACTTATGAAATTAAGTAAGAAAAAAATGCAACGTATAGATAATACATTAGAAAAATTATTTGAATGAAGTCATTTAAATGGATATGATAATTGACTTACTAACCAACTTGCATTGGAGAAAGAGATTGAGCAAGGTTATCGGTGTGAAACTTGTAAGTTAGTTATTAAATCTGTTAATAAA
GCCATTTTACCACTCACCACATTGGTGTGCACCTGGGTTGATGGCCGGACCGTCGATTCCCTGACGACTACGAACACCTAAATGAAGCGGAAGGCTTCATTTGGTGACCCCGACGTGATAGTTAGGGAATAGTGGTCGGCCACAGACGGCGTGGCGATCCTGTCCTCATCCGTCTCGCTTGTTCGGGGAGCGGGCGATGACCCTAGTAGAGGGGGCTTCGGCTTAGGAGGGCGAAAAGCTGAGTGGCGTCGGAGGGAGCTCTACTGCAGGGAGCCAACATACCCTACCGAGCACTCAGAGAGTCGTTGGAAGACGGGAAGGAAGCCCGACGACTGAGCGGTCCACCCCAGACGTGATTCTGGTCGCCCGGAGATCAAGCATGGAAGCCGTCATAAAGGTGATTTCGTCCGCGTGTAAAACCTATTGCGGAAAAACCTCTCCTTCTAAGAAGGAAATCGGGGCCATGTTGTCCCTCTTACAAAAAGAAGGGTTGCTTATGTCTCCCTCAGACTTATATTCCCCGGGGTCCTGGGATCCCATCACTGCGGCGCTCTCCCAGCGGCTAATGGTACTTGGGAAATCGGGAGAGTTAAAAACCTGGGGATTGGTTTTGGGGGCATTGAAAGCGGCCCGAGAGGAACAGGTTACATCTGAGCAAGCAAAGTTTTGGTTGGGATTAGGGGGAGGGAGGGTCTCTCCCCCAGGTCCGGAATGCATCGAGAAACCAGCAACGGAGCGGCGAATCGACAAAGGGGAGGAAGTGGGAGAAACAACTGTGCAGCGAGATGCGAAGATGGCGCCGGAGGAAACGGCCACACCTAAAACCGTTGATACTGTGACCTCTCCAGATATCACTGCTATTGTTGCTGTGATTGGAGCAGTTGTACTGGGCTTGACTAGCTTGACTATAATCATACTGTTTGGTTTTGTATGGCACCAAAGATGGAAATCCAGAAAACCAGCCTCAACTGGGCAGATTGTGCTTGTCAAGGAAGATAAA
TTTGAAAAGGGGGTGGGGGGGCTTCGGCCCCCTCACCCTCTTTTCCGGCGGCGCATGTTCGCGTCGTCGTAAGTCTGGATTCCCAAGGCCCACTCGGTTCAACTTCGGTTTCCGGACAAATACAAAGAACCTCAGTCCTCTTGGTACTTTCTCGCCTGAGTCTACAAAGCGAGAAACCTGCCCCTCTAACGCCAGACGAGCGGCATAAAACTCGAACTTCTGGCACGTTCCACCACCCCTTCTCCTATCCCAACCCCCATTGCGCTCTCAAGGTCGCGCTTTTCCGAGACTAGCTCGGATTCAAAAAGTTCCTGGCACCCTTTACCCCTTCAGGCCCTTAAGGTAGGAACTGACCTTGTGCTGTGATCTCGGTGCGGAAGTGCTACTGCGTAGTGATTGTAAGATCCTTTTGTGGTTCTGCCCTGGCAAGGCTACAGAGTGCTGTGATCCGCTGCGGATGCCATCCTGGTAACAGGACCCCCAGTGTGCGCAACAGTATGTTCACGGTCTTCCGTGTTCACCACATTCGGAACACTGCTTTCGTGAAACAGTGTGTGTCCAATCCCTGTGATCAGTATCAACCACACCACCTAGGAATGCTAGGAAGGTACCCCGGTTCGCCGGGATCTGATCCTAGGCTAATTGTCTACGGTGGTGCTCCTTTTTATTTTCCACTTCAACTCACTGGTTACAACTGCTTGATTTCTGTGTTTGCTGCTTTTCTCTGCTCTCACTGCCATTCTCAAGTGTTCACACTGTCCAAGCTCCTTTGGTTGTTCGCTTCCACTTGCCACTGTCAACTCTTGTCATGGACCCCTCAAACTTCAAGCTCTTCTCCATCTCCCACCGCACTGCTAAGCGCTGGTCGTGGCGCAGATTCCGTGTGGAGACACGTGAGAAAACCCTCTATTCTTACGTGGACCCCGCGGTTGACGCCTACTTAAAGCGCGAACGAAGGTTTCCCTTCTCCCTTCCCAAACCCTCCCATTTCTACGACTGC
GGCTATTAAAGCAGTACTAGTAGTGTGTTTTACCTCTGATGGTGTAAACATGAAAGTACTAGCTTTAAGACACAGTGTGGCTCAGGTATATGCAGACACTCAGGTCTACACTCATGATGACACAAAGGATAGCTATGAAAATGCATTTCTCATTTCTAATCTTACAACGCATAATATCCTATATTTTAATTACAGTGTAAAAACGCTTGAAATATTAAATAAGTCAGGAATTGCGGCTATTGAGATTCAGTCTCTTGAAGAATTGTTCACCTTAATCAGATGCAATTTCACGTATGATTATGAAAATAATGTAGTTTATTTGCATGATTACTCTTATTATACTAACAACGAAATACGAACTGATCAACATTGGATTACTAAAACGAATATTGAAGAATATCTACTACCGGGTTGGAAGCTAACGTACGTAGGATACAATGGAAATGACACACGAGGGCATTATAATTTTTCATTTACATGTCAAAACGCAGCTACTGATGATGATATAATAATAGAGTACATTTACTCTGAGGCATTAGATTTTCAGAACTTTATGTTAAAGAAAATTAAAGAAAGAATGACTACATCTTTACCAATAGCACGACTATCGAACAGAGTTTTTAGAGACAAATTATTTCCTTTATTAGTCAAAAAACATAAACGCGTGATAAATGTTGGACCTAGAAATGAGTCAATGTTTACATTTCTGAATTTTCCATCTATTAGACAATTCTCAAATGGTCCGTATTTAGTTAAAAACACTATTAAGTTGAAACAAGAAAGATGGTTAGGAAAAAGAGTATCTCAATTTGATATCGGACAATACAAAAACATGATGAACGTCATCACAACTATATATCATTATTATAATCTATACCAAGAAAAACCAATTATATACATGGTAGGTTCGGCTCCTTCATACTGGATCTACGACGTAAGGCAATATTCTGAATTTCTATTTGAAACATGGGACCCGCTAGATACTCCATATTCATCCATA
CATCATCAATAATATACCTTATAGATGGAATGGTGCCAATATGTAAATGAGGTGATTTTAAAAAGTGTGGATCGTGTGGTGATTGGCTGTGGGGTTAACGGCTAAAAGGGGCGGTGCGACCGTGGGAAAATGACGTTTTGTGGGGGTGGAGTTTTTTTGCAAGTTGTCGCGGGAAATGTGACGCATAAAAAGGCTTTTTTCTCACGGAACTACTTAGTTTTCCCACGGTATTTAACAGGAAATGAGGTAGTTTTGACCGGATGCAAGTGAAAATTGTTGATTTTCGCGCGAAAACTGAATGAGGAAGTGTTTTTCTGAATAATGTGGTATTTATGGCAGGGTGGAGTATTTGTTCAGGGCCAGGTAGACTTTGACCCATTACGTGGAGGTTTCGATTACCGTGTTTTTTACCTGAATTTCCGCGTACCGTGTCAAAGTCTTCTGTTTTTACGTAGGTGTCAGCTGATCGCTAGGGTATTTATACCTCAGGGTTTGTGTCAAGAGGCCACTCTTGAGTGCCAGCGAGAAGAGTTTTCTCCTCTGCGCCGGCAGTTTAATAATAAAAAAATGAGAGATTTGCGATTTCTGCCTCAGGAAATAATCTCTGCTGAGACTGGAAATGAAATATTGGAGCTTGTGGTGCACGCCCTGATGGGAGACGATCCGGAGCCACCTGTGCAGCTTTTTGAGCCTCCTACGCTTCAGGAACTGTATGATTTAGAGGTAGAGGGATCGGAGGATTCTAATGAGGAAGCTGTAAATGGCTTTTTTACCGATTCTATGCTTTTAGCTGCTAATGAAGGGTTAGAATTAGATCCGCCTTTGGACACTTTTGATACTCCAGGGGTAATTGTGGAAAGCGGTACAGGTGTAAGAAAATTACCTGATTTGAGTTCCGTGGACTGTGATTTGCACTGCTATGAAGACGGGTTTCCTCCGAGTGATGAGGAGGACCATGAAAAGGAGCAGTCCATGCAGACTGCAGCGGGTGAGGGAGTGA
GTAGATGGATTCTAATAAACAAATACAACCCCTTGAAATATCAATGCTTTCAAGGGGTTTTGTTATGTCTTTGTGTAGAAAAGGGGCAGGTAAGGGGCAGAATTAAAAAACACTATCCAAAGTTTTTACAAGTTTATCTTCCATATCTTGAGTTGTATGGGAATAAATCTCAAGTGTCATTTTTGCGTTTGCATGTCCGACACGATCCATAATTGACTTAATTGGAAGTCCGGCTTCTGCTAAATAGGAAATATGAGAATGTCTAAAAATATGGCTTGAAAGATTTTTTTCTATTCCAGCTTTTGCGCCGTATTTTTTTATAATTTGAATGAAAGATGGTAACGTTATTGGGCTATTCCAAACCTCTAAGCAAAAGATATAATCATCATCTTTTAGTGGTTGATAACGTTCAGTGAGTCGAACCACTTGACGTTGTATGGCCTTTATAACTGCATCTGATACCAGTATTGTTCTAATGGATTTTGCGGTTTTTGGCAATGTTTTTATTTTGTTGATTGAGTCAAAATTACCTGTAATTTCAATCTTATTATTTTCAAAGTCTATATTTTTGAGTTGTAATGCCGTCAACTCTCCATATCTCATGCCAGTGAGAGCAAGAACCGTTACCATATCAGCATATTTTTGTTGATACGGTTTATTATTTAGTGCATCTATTAATGCTTTGATTTCTTGCATGGTCAAAAACTTGTTGCGCTTTTTTTCAATATCTTCTAAAGTTTCCGGTTTTTTAGGAATAACCGTGTAATTAACCTCATTATTTTCAATATAAGAGTATTGAACTGCATAATCGAAGATACTTTTGAGTCTGCTGCGGACTCTATAAGCTGTATGATATCCTTTGCTATCAATAATATTTTCAATCTTACTCTGGATATACCGTCTATCAATATTAGCTAGTAAAGTGTTAGATGGTATTTCTTTTTTCATAGTCGCATCAACAAAAGTATAATTGTGCTTAGTAGATGCTTTGACTGTTTTA
ATAAACTGAGAGACCGAGGTTCAATTCCTTGATAACTCGAAGTGTATCAGCGTAATTTCACAATTATGTCTTCTTTTGTTAATCTTGAATCTTTAATTTCTGAACGAGGTGCCAACTGCCGAGGTGCCGATGAGATCGTTAATAATGAAACGACTAGAATCTTGACTAGTCAAATTGAACACAGTCAACGATCTAAGAAAGTTAATATCAGGAATAAATTATCCGTAGCCGAATGCGATGCATTTCGAGCTCGCTATGGTGGTGCATTTGACGTGAATCTAACTCATGAATATACAGCACCACATAGCTTGGCAGGTGCCTTGCGGGTGGCCGAACATTATGATTGTATAGACTCCTTCCCTCCTGAAGATAAAATAATAGATTTTGGGGGATCTTGGTTGCATCACTACTCCCGAGGGGATAGTAGAGTGCACAGCTGCTGTCCTATTTTAGGACCACGTGATGCGACGAGACACGAAGAGAGAATGTGTCGTTTGAGAAAGATGGTACAAACCAGTGACAGATTCGTAGATGTTCCAGATTTCTGTCTAAATAAAGCCGAGGATTGCAATGTTCAAGCCGATTGGGCCATTTGCATTCACGGTGGATATGATATGGGATTTCAAGGTCTGTGCAAGGCGATGCATGCGCCATTGGAACGCGGCATTCTCCAAGGTACTATTATGTTCGATGGTGCCATGCTTTTTGATAGGCAAGGAGAATTGCCACTGCTTCAGTGTAGATGGCAGCGTGTGGGTACCGGCAGTAAGGAACAAATAAAATTCGATTTTATTAATGAGAGCACATTATCCTATGTGCATGACTGGAAAAATCTGGGCTCATTCCTTACTGAATCCACCTATTCAATAGGTGGTACTACGTACCTCTTAGAGAGAATGCTCTTGAAGTGTTCTATCATGACGTATAAGATCATTGCTACAAATGTGCGATGTCCTCCAGAATCTTTGAGGCATTGTATCTGGTTTGAGAACATTTCACA
GATAAAAACAAAAAATCCCTAGGCATGGCAAGAAAACTAAGAACAATGCAGTTTGAATAGATTTAAAAACAATTAATTTGTTTAATTTAATTTAACATTTGAACTGTCTGGCACAGTTAGACTGTCGAGCCGTCTGATGAGTAGCACCTCAGGGTCACGAAACGCTGGACGTAACGGCGGAACAGATTATTGAGGTTAGTAGAACACTTTCAGAACACAACAACACAACAAACAAATACAACACAACAACACAACACAACAACACAACACAACAACACTGTCAAACAAACAAGATGGCGGACATGTTTAACGCAGGTAAGTACGACAGGCGACAGGCCATATACATGGCAGTCCGCGCTGGGGCACCTGCTTTTAAGAAGGCAGTTGAGACGGTACAGAAACTTGAACATTGGGATCCTACCAAATTGCCAAACAAGATGGCAGATGGTAAGCCGATGTTATTCAAGGGGTTGCAGGCTGTTGAGTCATATATGGAGAGGTACTCAGCATCATCGTTGGATGCGTTGTCGGAGGAGAAGAATTCTTTCGGTTATGGGATTTTTGGTGATATCAGGAGACCCGCTATGCTGGGAGCGAATACAGTAGGGATAGATGTGACAGTTGAGTGGGGTAGTACAGAGGTAGATGCCGAGATGCACAATGGCGAGAACAGGAAGATGATAGTTTCTACCGGTACAACAACGGTAAGAAATGAGCATGGGAAGGATCGAGCCGGGATCTCGAAAGCAACTGGCTGGGATAGAACTGAATGCTACTCCATGTCACCAAGTGATGTGCAGACACTTTGCACTCTGATAGACACTGGGAGGGCAGGTTTCAACAAGTACACGCGGTTGGTCAAAGGTATGCTTGTGTATCTTGATCTGTTGAATAACGGAAAACAGGCTATCAAGAAAAGGATACCGAACATGATTTCCTATGATCTCAAATCTGTCTTGGGGAGCTATCAGCACAGGGATAGGTCGTACATTTATTGTTC
AATTTTCCTTATTAGGCCGCAAGGGCCTTCATAGTTTTAGCGATTTGGGAAACTTCATCATCACTTAAAGAGTTGCGATAACCGATGAAGTCGGAAACAATACGGAATTTCTTGGTAAACTCAGCAACCATTTTATCACTGTTTTTTGAAGCATTATTTGATAATACATCAAAAAGATTAGTTACTGTCCAAATGTCATGACCGATGGTATCTTTTCCACCATTAAAATATACACCCTGTAATGAACTAACCATATTAGCGAGTCGTGTATATTCTTCAGAAACTTCATCTATACTGAAGTACTTCATCATAAAATCTAACTCAGGATACTTGATAATTTTATCAATATATCGTTTAGCTGAACTTGAATAACCTACATACTTATCATAATCTACATCATCAAAAGCATCTACATATAAATCACGCAAAGCTTCAAAAATACATTGGCACTGACCGAGTTCTTTTACCTTTTTCTGTAAAAGCGGACGAATAACATAAAATTCATTAATGCCAATAAGATTAGCCATACGAATCAAAATATTCATAGATGGATGACAAAGAGATGTAGTACCATCCATAGAGAAAATATCAGAACGATGCATATACGCTACATAACCAGTAATTTCATCTGCTTCTGATGTGAGGCGTAAATAATTCCTCTTTTCCCAGCGCCCGTCTTTAATTTCAAACTTAAACGCTGTAGCAGCTTTAGGACGAGGAGCTTTACTTTTAACTACCTTTGGAATATAACTTTTTACTAAAGCTTCAATTTCTGACAAATAATGAATGTTAACTTCATCACTTTCAAACATCGCCATAATATCAGGAAGCAAATCAATCTGCGATTCTACTTCTGGATTAATAAACAGAAGACGTTCGTTATGATGAATATTCAAAGTGTTATTAAATTCACTATCATCTAACGCACGTGCTAATCCACGGACAATATTAACACGATTTTTAATATTATCAATAACGATATTAATTTTTGTTGTATTAA
GGTAAAGACGCCAATCTTTGCTAGTCAACCAAAGACTATAACATGGGGGCTATATCGAAGATTTCTAAGATTAGTTCGTTCGTAGTGGCAGGCATTGTTGCATATAAGGTTGGTAAAGCTACATACAATGCTTTTAGGTACAGGAACCAGGAATCTATTACAGCAGCCCGGGACCTCCAAGCAGCAGTGGAAGCTGTGGAAGAACAACCGGAATTCGGTAGTGTAGAAGAATGTCTTGAGGAAACTCCAGCTTCTCAATCTGAAAGAACCACCATTCAGAATGAGGGGGACCTAGCCAAAATGCCTGTCAGTCGTAAACGTCGTATTCGAAACAGGAAACACGGTCGGTTTGTTAGCTATCTAGTTAACGAGGCTAAGGCAGAGTACGGACTACCCAAACCAACTGAAGCATATAGGCTAATGGTTGGTGGATTTCTCAATCGATTATGTAAAGAATGGGGAGTGGTGACTAGCCACACACATCAAGCGGTTTCTATTGCCCTGCCACTTGTCTTCGTTCCGACGAAGTTCGACGTGATGGGGAAAGCTATGTGTGCCACTACCCGGACGAACCAACTCATAGGGGAGAATTCCACTGATCAAGCTACAGGGTGGTTTGACAATGTTCTGGGAATTGGAGGCGGCGTTGGCCTCCGGTTCCTGGGCAAATAGGGGTGCCTTGAAAGGAGGCTAGGGTTCTCTACCACAGTTTCTCGTGGTAGTCACCCCGATCTGGTGGTCAAACCATCAGGGCGCCCGGAGAAACAGCGGCAGTTATCCGCTATAGTGGACTCATGGGGTCGCAAACCATTGGTGTTCACAATAACTCGTCTCGCCAACTTGCGGAGGGGCATGATTGAGCGAATGTATTATGTAGAGCGAGACAAAAATCTCGTGGAACCCCCAGCACCTAGTGTGGATTTCCGTCTTCCACACTTCTCGTCTGCGTTCAAGAAGGTAATTGGTCGTCATACCCCGGTAACTCGACAAGCTTTTGTTG
AGCAAAAGCAGGGTAGATAATCACTCACTGAGTGACATCAAAATCATGGCGTCCCAAGGCACCAAACGGTCTTACGAACAGATGGAGACTGATGGAGAACGCCAGAATGCCACTGAAATCAGAGCATCCGTCGGAAAAATGATTGGTGGAATTGGACGATTCTACATCCAAATGTGCACAGAACTTAAACTCAGTGATTATGAGGGACGGTTGATCCAAAACAGCTTAACAATAGAGAGAATGGTGCTCTCTGCTTTTGACGAAAGGAGAAATAAATACCTGGAAGAACATCCCAGTGCGGGGAAGGATCCTAAGAAAACTGGAGGACCTATATACAGAAGAGTAAACGGAAAGTGGATGAGAGAACTCATCCTTTATGACAAAGAAGAAATAAGGCGAATCTGGCGCCAAGCTAATAATGGTGACGATGCAACGGCTGGTCTGACTCACATGATGATCTGGCATTCCAATTTGAATGATGCAACTTATCAGAGGACAAGGGCTCTTGTTCGCACCGGAATGGATCCCAGGATGTGCTCTCTGATGCAAGGTTCAACTCTCCCTAGGAGGTCTGGAGCCGCAGGTGCTGCAGTCAAAGGAGTTGGAACAATGGTGATGGAATTGGTCAGGATGATCAAACGTGGGATCAATGATCGGAACTTCTGGAGGGGTGAGAATGGACGAAAAACAAGAATTGCTTATGAAAGAATGTGCAACATTCTCAAAGGGAAATTTCAAACTGCTGCACAAAAAGCAATGATGGATCAAGTGAGAGAGAGCCGGGACCCAGGGAATGCTGAGTTCGAAGATCTCACTTTTCTAGCACGGTCTGCACTCATATTGAGAGGGTCGGTTGCTCACAAGTCCTGCCTGCCTGCCTGTGTGTATGGACCTGCCGTAGCCAGTGGGTACGACTTTGAAAGAGAGGGATACTCTCTAGTCGGAATAGACCCTTTCAGACTGCTTCAAAACAGCCAAGTGTACAGCCTAATCAGACCAA
AAGTTTTTTAAGCCTTTGTCTACCATGACTACCGGAACAGATGTACGGATATCATTGAGACTTTTATTTTACGAGCTATGGGATAATAATGCAAAACTAACCAAGAACAAAACAACTACCCCTACAACAAGTAAAACAACGTCTAAAATACTCTTTAACTCTAAGCGCACCACACCAACGCACGGCTATGACGCGGATTATATAGCAGAACTGAGCAATAATTTTGAATTTGCGGGATTTACGGCTCCGACGCCCCACAACATTCGAAAAGCCTTTACTCGACTTAAGATTATGTTTGAACGTATGAATAGGTACCCCGACGAGATATTTTTATCAAGACATCGAATGTTAGGATTCGTAATATATCAACCAGAAACTTCAGGACCAATACCTGCCTTTCATCCTAAGTGTAAGTTTTACAAACTTTCAGATAATCACACACATGACGAGAAAATTGAGATCGTTAAGAATCACATCTTAAACGGTGAGATAGTTAAAACAGTAGATTTAAAGATAGATCAATCATTTGAATCCTATTATTATGATAAGTCTAATGCTCAAGCAAGTCAGAAATTTTTAGCTTCGATGCATACATGTGATTTCAGCTTTTTGTCTTTTCCATATATTAACGATTTAACTGCCACAGAGTTAGGTTTATTACCGGAATGGGCTGCAATTTTGTTATCGTATATGAAAATCATTAATGTGAGAGGAATTTATAACGATGTTGTTGAATGTATCGACCCAAGTCAACAGTTCTGTGTTTTTGAGATAATTGGATCTTTAACTGGTATTAGTAATGGTCATTTTTGGTCTGTATTGAATGATCGCCGAAGTATGGATGTTATAGCAAAAGAAGTTGAAAAAATTGCGCTTGATAATCAACCTTTTGNCAAAGATGGAAATTTGAATCATTTATTGTTTAATTCTATCAATTTATCAGATCCTCTGAATTTTAACATTTTTCACTACAGTTTCAAACTTAAGATATTTCCTACTA
ATTAATTCTCAACCAATATTCGTTAGCAACCAACACCAGCTCGCTTCGCTCGCGCACCTTCGGCGCTGGTGTTGGGCGCTTCGCGCTTGCTAACTTCATATTGGTTGAGAATTAATCCGTGTCTTTCCTGTGGAATGAGGAAGTAGTGTGGTATATAAGCAGAGGTTGCTTGGAGCAAAGCACAGACCGGTTACAGCAAAGTAACATGGCTCAGGCTCAAATTGATGAGCAGAGGAGACTGCAGGACCTGTATGTGCAGTTGAAGAAGGAGATTAACGACGGTGAAGGAGTTGCCTGGTTGTTCCAACAAAAGACCTACACCGACAAGGACAACAAACCAACCAAAGCAACACCGCCACTGAGGACAACCTCTTCTGACCTAAGGTTAGCTTTTGACTCTATTGAAGAGAATTTAACAGCTTCTAATGAACACTTAACTAACAATGAGATAAACTTTTGTAAACTAACCTTGGGGAAGACGTTGCTGTTAATTGATAAGCATGTAAAAAGCCACAGATGGGATAGTAACAAAGTTAACTTAATTTGGCAAATAGAAAAAGGAAAAACTCAGCAATTTCATATTCACTGTTGCTTAGGTTACTTTGATAAGAATGAAGATCCTAAGGATGTTCAAAAATCCTTAGGTTGGTTTATGAAAAGACTAAATAAAGACCTAGCAGTTATCTATAGTAACCATCATTGTGACATACAAGATATTAAGGATCCTGAAGATAGAGCTAAGAACCTAAAAGTGTGGATTGAAGATGGACCTACTAAGCCTTACAAATATTTTAACAAACAAACCAAACAAGACTACAATAAACCAGTTCACTTGAGAGACTATACATTCATATACCTGTTTAACAAAGATAAGATAAATACAGATAGTATGGATGGTTACTTTGCTGCTGGTAACGGTGGCATTGTTGACAACCTAACTAACAAAGAACGAAAAACTTTAAGAAAAATGTACTTAGATGAGCAGAGTTCAGATATAATG
TTTATATCGTGTGTACATATAAATATGTACACACGGCTTTTAGGTAGAATATTGTTTTCAATGTTGATTTTAAAGGTAACTTTGGTTATTATGCTTTACGGTTTTCATTGTTGATGGTATTTGTGGCCTGCGGTCCCTAATTGTTGAATTATTTATTCTGATACGTTGTTTTCATTGTTGATGGTAAGGATTCTTATTTTGAAGTGGTTTTTCAGAAGATAACTCTAAATATGAATTATGCCTTATTGTTTTCAATGTTGATGGCCTTCGTTTAAATACTCTTTGTTAATGACGGTAATCAAAGATTACATCTCAAACTTAGATTAATATTTTTAAGTAGGGTATACTGAGTTAGTCCTCTCTCTTTACTGATTTTGATATCTGGTAATTGACTTCGAAGAAAGATGCGTCTTTTGGATTTGTAATGACTGGGCCTTAAGTTCATAGGTGTTATTACATGGAGGAACACATTACTTTGGTTGATGATGATGTTTTGATGATGACTTTCAATGTATGTGCTTATGTTAAGCCTGACATAAGAACTTACTAGTTTGCATAATGCAAAGGGTTAGTATATGATTTTTAGTATGTGGATTTTGACACTGCCTTTGATTAGGATGTGTGAATGATTTTGAAACATATTAAGATGTTTATACGAGCGTGTTGTTTACTATTTTCAGGATATGTGGAAGCGGTTGTGTATGATCTATACGCACATTTAGTTCCCAGAGGGCGTTGTCGTCTCCCCCTAAGCAAGGGAGAAACACGTGGCACATGATCTTGCGCTTAACGATAAAAATGGAATCTGATAAAAGTATGGCCTGTTTAAATAGAATTTTGATGAATAAGATGATGTTTGTGGAAGATAAGATCTCTACCCTTAAGATGGTTGCTGATTATTATCAAAAAGAAGTAAAGTATGATTTTGATGCAGTTGAATCTCCCCGTGAGGCACCTGTATTTAGATGTACTTGTCGATTCCTTGGTTATACCATTATGA
GGCCATCCGCTATAATATTACCGGATGGCCGCGCCCGCCCCCCCTCTCTCCACGCGCGCATCTTTTGTTGTTGTTCCACGCTCCTTCCTATTGGTACGTGTCCTTCACTTTCTCATCTTTTGAGTGGCCTTTAATTCAAATTGAAGGATAAAACTTTCCTCGCGTGATTTTCTTTTTCGAATTTATTAACACGCGATGAATTATTTATGTCCTACYGATTATGTGAAGGACGTGGCTTTATTTGGACCATGCTGCTGAGTTTATTTGCGATTGAAGTCTATCGATAGTCTATATATTTAACCTGTCAGTTAWGTCTGTTTATCCAACTCAGCAGCATACCACGTTTATATTGTTAGCTCTGTTTTATTTATATTYACAGCATGATAATGTATCAGTCAAAAGGTAAACGTGGTTTTCATATGACTAACCGACGATATAACTCTCGTTATTCTATGTTTAACCGTATGACCGCTATTAAACGACATGATGGAAAACGTCGAGGAGGAATGTTATCAAAGCCCACTGATGAGCCCAAGATGACAGCCCAACGTATACATGAGAATCAGTATGGGCCAGATTTTGTCCTGGCCCATAATTCAGCTATCTCAACGTTTATCAGCTACCCTTGCTTGGGCAAAATCGAACCGAACCGGAGCAGGTCCTATATCAAACTGAAACGCCTACGTTTCAAAGGGACTGTGAAGATTGAACGTGTCCAAATGGACATGAACATGGACGGATCTGCCCCTAAGGTTGAAGGAGTGTTCTCACTCGTCGTGGTTATGGATCGTAAACCACATCTTAGCGGGTCTGGTTGTCTGCATACATTTGACGAACTATTTGGTGCAAGGATCCATAGCCATGGTACTCTTAACATAGTACCTTCTTTGAAAGACCGGTTTTATATAAGACACGTGTTCAAACGTGTATTATCTGTTGAAAAGGATACGCTTATGGTGGACGTGGAAGGTACTACTGCTCTTTCAACCAGGCGTTTCAA
GTTATTTGTACCATGGAGGAATTGTTCAACGCCCTACCTCAACCACTACAACAACTCTCATTAGCTCTGGCCGGTGAGATACCATTGACAGATCACATTTTCGAACAAGCAGCTTCCACCTGGCACGTCCAGCCCCGATCACTCACCTATAAGTTATTAGATCATATTCCCTTTTCTACTCCTGTTGTAGTTCCCCCTTCCATATACCATTCATTAGACTGGAGTAAGTGCTTCGCTGTTAACCAGGATCGTGTAGAGCGCGTTCCTACTATAGACGACCCAGACGACGTGTACGTTCCGAACTCCGACATCGGCCCCCTCCTCACTTCCTTACATACCATTCCCGACTACGGTTTCTTGCATCCTGCAATCGAAAATGATGCCACCACCCTGCGCGCGGAACGTGCTCGATGCGCTTCCACTTTCTACAAGATTGCCTCCTCCCAAGCTCGTCAAGTTAAGCTGGATCCCATTCGCATGCTAGGTTTCTTACTTCTGGTGCAAGCTCGTCCTCGCGTCCCCTCAGGCCTGGTTACAGATCAGCCCACTCGTCGCGACCCCACGCAGTCGCCCGCCCTTCACGCTATATGGCAGGTAATGCAGTACTACAAGGTTGCTGGTGTGTACTACGCCCCTGCTCTGGTCGTCCCATCTGGCGCTATATGGTGGATCCCCCCTCCCGGTAAGCGCAACGTCGTTTCCGTCCAATACCTGTTAACTGATCTGATTAACTTAGCCATCCTGGCTCACATGACCGACATGTCCCCTACCTTGGAGCTTACCGGTGTCCTGATGTACCTCAGAGCCGCTTCCTCTCATAGTCACGCCTACACCTTGCTTCAAATGAAGAGCGTATTCCCAGCCTTATCCTTGCGCTCCATGTATCGTAACAAAGGGTTTGGCGGCAAAGCGCCCGCAATAGAGTGGACTGAACCGCGCTCTAAATACAAATTCCGATGGACTGGCGTCACTCAATTACACGATGGCCTCCGACCGCGCT
CGGAGCAGAGTTTTCTTCTCAAAAAATTCCCTTTATTTAAGTTTTTTTAGTAGGAGGTGCTAATTTATGGCGGGTAGACCTAAGAAGCTTTTGTCAAATTCGAACAAGAATTATACAAAAGAAGAAATTATTGAAAAAGAGCGTCAAGAAGCTCAATTAAATAAATTTTCTAAAATCGATACTGAACCACCGCACTTTTTAGATGAAATAGCGAAACAAGAATACTTAAGAATATTACCGCACATGCAAGAATTGCCAATTTCCAACTTAGATAAAGCACAATTAGCACAATATTGTAGTTTTTATAGTGACTTTGTTAAAGCAAGTTTGATTTTAGAGCGCGAAGACTTGATTTTAGAAGACGACAAAGGAAATCAAAAGGTTAATCCGGCGTTCAACATAAAGGAAAAAGCGGGTATTCGATTGCAACAAACAGCTAATACTTTAGGATTAACTATTGATAGCCGATTGCGTATTATGGTTCCTGATGAAAAAGAAGATGATGATCCATATATGGAATTTGTGAGTGATTAGTAATGACTGATTATGTTACTAAATACGCAAAAAAGGTAGTTTCAGGAGAAATTTTGGCAAGTTTGAAGAATATTCAAGTATGTAAACGTCACCTATCTTTTATGGAGAACCCGCCGAATGGTTGCCATTGGGATAATCATTTGTCTAACAAAGCAATTAAATTTGTGGAAATGCTTCCAGACCCTAAAACAAACCAGCCCATGCCTCTTATGGAGTTTCAGAAATTCATTGTTGGGAGCTTATACGGCTGGCGTAGAGGTCAATACAGAATGTTTACTAAAGCTTATATAAGTATGGCTAGAAAACAAGGTAAGTCTCTAATCGTATCGGGAATGTCCGTTAACGAACTGTTGTTTGGACAATACCCTAAATTTAATAGACAAATTTATGTAGCTTCATCTACTTATAAGCAAGCGCAAACAATATTCAAGATGGCAAGCCAACAAGTAAACCTAATGCGAAGTAA
GGTAGATTTTTGCGCGTGAGAAATAAGAATTTTTTTTTGGCCGTTTTTTGGGGTGTTTCTGGATGAGTACAGGGATGCGATCGCCTGGTGGCGGAAGAAAATCAAATAATGCCGGAACACAGGTTAGCTCACTAACCAGAGCGGTTTCACCGCCGGACGAATTACTTGGCGATATGGCTGTCGATGCCTGGAAGCGGACGTGCAAAATCCTGATTAACCGCGGCACTTTCGAAATGGAAGATTGTTATTTGTTGATGGAGTACTGCAATACCGTGCAGCTGTTGTACGACGCCAATCAGGAAATTAAAAGCGATGGTCTCGGTGATGATACAGCAGCCGGAGGCCAGAAACTTGGCGCAGCCGTGAAAGCACGCAGTCGTTATATTAGCGAATTAATCCGGCTTTCCGTTGTACTGAAGCTGGACCCCAATAGCCGCATCCTGAAGAAAAAGCCTGGAGATAATAATAAAGCCAGCGGTGAATTCGACGAATTTTAATTGTGACTGCGGCTAAATGATTTAAGGACGTAGTATGGCCGCATATCCAAACGTCAGTGTGGCGAATAAATATGCGCGGGATATTGTAGACGGGAAAATAGTCGCCTGTAGGTTTATCCGGCTGGCATGTCAGCGCCATTTTGACGATCTAAAAAAATCACTCGATAAAAATTACCCCTATAAATTTGACCGGGATTTAGCTGAACGGGCATGCAAATTTGTCCAGCTTTTGCCCCATTCAAGTGGGGAGTTAGCCGGGCAAAAATTAAAACTGGAGCCTTGGCAGAGCTTTATATTTTGCTCAATTTTTGGCTGGGTCACGAAAAAGGACAAGAAACGCCGATTTCGCGAAGCGTACATCAGGGTAGCGAGGAAAAACGGGAAATCGTTTTTTGCTGCCGGAGTGGGCATTTACACGTTTTGTGCTGATGGAGAGAACAGCGCAGAAGTGTATTGCGGTGCGACAACGATGGCGCAGGCGAAAAAGGTCTTCACCCCAGCCA
CCGACGCCCGGTGGCCTGGGGAAGCCATCCGTGCGTGCAGACCCGCCGTCGGCCGATTTCTGAGCCGGGGCGGGATATCGACGAAACCAAACCACATGGCGCACCCTTAGAACGATGACAGATACCAACTCGAAATTTCACGAAGAGGCCCACCCCGAGGCCATCCAGATCACGAATCAGGAGCGTGATTACGGGCAGTGGGGGCAGTGTGTAGTTGACCCAGCGAAGTCGACCGGCGAGCGATGCACGCAGCCGGCGAAGGGCTCGCATGGGAAGTGCCACACTCACGGCGGCTCGACGACGACCGCCGACGAGAACCCGAAGCAGGGGCGCGGCGACCAGGACGGCAACGACAACGCCGTCGAACACGGCGCCTACCGGGAGAACTTCATCGATCACCTCACCGAGAGCGAGCAGGAGATGATCGAGAGCGTCTACGGCGACCTCGAGACGGCGGAGGACGCCCAGGACGTTGCCCGGTTCGTCGCCTCGATCCTGCTGGCGCAGTTCAAGCGGTCGGACTTCGATGAGCGGTTCGCCCGCCGGTTCGAGTCGATCTGCGACAAGGCGGGGATCTTCCCGGCCGAGGAACTCGAGATGACGGCCGACGTCAACCAGACCACGCAGATGGAGCTGGGGGACGACGAGAAGGACATCGCCCGCAAGCTCCTCCGTGAACGCCACGAGCAGGCCGCGGGTGAGTCGCGAGATGAGTAGCGAGCAGTTCGTCCCCGAGGAGCAACTCTCGACGTCGGAGGCGCTGGACCACCAGGCCGATCGGCTCGTCGAGGCGACGCGCGACCTCGAGACGAAGCGCGAACTCCTCAACCCGTTCGAGACGGGCGACTGGCTCACCTTCGCCAACGAGCTGACGATGAACTACATGGCGGAGGAGATGGAGGACGATCCGTACTACCTCCTCGACGAGCACCACGGCCTCTGGCTCGACAAGTTCGACTCCGGGGACCGCATCCTGCTGTGCCACCGGGACGGCCTGAAG
TGGTATCAGAGCAAGGTTTTCTGTAAGTAATTTATGGCTTTCATGGGGTAAAACCCTTAGATAGGAGCCTGAGGGCTCTGCTATGTTCTATTTTGAGAAAATAACTGTGTAAGTAGTAATGCATGATAAATCGAATAAGTTCTTTACGGATGGTCCTAAATTTATGAAATCATTCTTTTACTATCTGAGTGAGACCCTTGTGTTTCCAAGTTCTACTGAGAAATCATGAGTAAATGGACGTTGACACACTGACTTAAGGAAAAGAAAGATGTGCCTAGGATGAAGTCGAGCACTGTTCTAGGCTGAAGGGTGAAAAGAAAAATGAGTTGAGTTGGGAGTAAGACTCTGAGAGGCTTGAGGCAAAAGAACCGGAACCTTACCTAGCAAAGTAAGACCCAAGGGAGGGCAGTAGCTGGAGAACCCCGGTGTGAGTTTCTTTACCTAGCAGAAGATATACTCTAGTATCCTCAAAACACCGTGAAGTATTTACAACCCTTTATGAACAAGTATTTTCTGGAGTTAGATGTCAGCCACCAAAGATCATGATCTATCACAAACAAACTTGAGTCATACAGAGAAGAACTCAGATGTAACTGAATGACTAATGATCAGGGACCTCTATTAAAGAGCTTAGTAAGAAGTAAGTGCATAAACTACCTCTGGAACTGGTTATAATCTTGAAATGAGCATATGTATCCCAAAGGTTACTCCTATCTGTCCGTGACCATAAGAAACCTTCTTTAAAGAAAAACTCTGGATTCCTACTGGGATCTTGAATTTGAAAAGTACAAAAACTCTCATTCCAAATCTGTTTCAGATCTTTCTTATTTAGACTTAGCATCTGCTGATAAGGTCTCTAATAAAGACCTTGCATTTAATTTACATATAAACACTTATCGTAGTGATCTTGGTTTTAAAGTCGCAATTCACTCTTTATCAAAAAATCGTGAGCTGCTAATACAGAACAGGAAGCTTTTGGAAGAACAAAAGCAGCAGCTGT
ATAGAAACCTTGTAACAACAGTATTTATTGGGTTTGGAGTCCCTAATGGGTCCCTAAATTACATACTTTCTAAAATTTTAGTTGTTTTTTTGTCCTCTTCATTAAATTTTTCTTCTAACAAATGAGAATACACGGATGTAGTTATTGCTATATTTTTATGACCTAATCTTTTAGAAATGTAATGTATAGATACACCTTTTGCTAGTAAATAAGAACAATGAGTGTGTCTTAATGCGTGCGATGTAATAATTGGTATATTATTGACTCTACAGGCTGATTTCAAAGCATTATTGATAGCCTGAAGGTTAATTATAGATCCGGCTTCTTTGAAAATGTAACCATCATAGCTAATTGCAAATGTACTTATGACGTCCATAATGTGTTTCATATCAGATTTAGCGATACTGATATATCTAGGGGAAGTATCGGTTTTTCGCTCGTCAATAAATATAGTGTTTTTCACTTGGTTGATATGCTCAATCTTTATATTTCTTGCACCACTGACACGACAACCCGTACAAATCATTATGAATAGCGCTAATGATGAACGAGTTCTCTTCTTTCTGACGTGATCTTTTAGTATTTCATATTCAGTTACCGAGATGAATTTTTCTTGTTCTGACTTCGTAGGTTTTCCGGCTTTATAATTAACTTTATAAGCGGGGTTTTTAAAAATAAGTCCATCATATAATGCGTCATCTAAAGCTGACCGAATAGCACCGTTTGTTTTTCTTATAGTTTCTTTTGCGTGTTCTTTTGAATAGTCGTTTATGAATTTCTGATAAACTTGTCTATTTATCTTTGATAACTCCATTTTACCTATTTTATGTTTTTGTATATGTTGTAATGCATTTCTATAATGACGGTAGGTATTTTCTTTAACAACAGGTTGTTTATATGTTTTAATCCAATTTTCGAAGTATTCTGCAAGAGTTATATAGTTATCTATATTAAAACCACTTCTTAACTCATTTAACTTGTCTAGTCCAGCAGAATTAGC
CATTCATACTCACTTCAGTTTTCAGGCAATACTAATGTGCGACTCTAACGGCCTGGATGAAAATAGAACGATCGATGTATGTTTTGTAGCCGCGGCCGTGAACGGTGGCGGCATGCCGTCTAATACCAAAACAACGAGAAAGTGAGACGTAGTTTTGATGTTTGATATTCACAAAAATGTTGATTTTGTAATCCTTGTTTGTAAGATAAGAATAATGTTTTTTTGGATATGTTAACTTATAGGTGCCAATCAGCATATCTACATATAATAAAAAAAAACAGTTGATATCATCTGTTTACTTTATATCAATGTACGAAACATGTAAGATAAAGATATGAATAGTTCCAAAACTTCTGAAGCATAGGATTGTTTGATGTCATCTCGAACGTTGTAGCGCCAGGTCGAGTTAGCGCTTCCTGTGAACTTTTCTTTACTTAATGAGCGTTTTGGATGTGTAATCAAAATAATGAGTTTTCATTGAATGAATGTATTTTGTTGACCACAGAGAGTGCGCAACTTTGGAAAGCTTTTGTTACGAGCGCAAGAGTAGTATTATTATGAATCTCATTCAAAGAATTTCAGCCTTACTTGAATGTTGGCAGAACCGTAATAGGAAAAATGTCTACATGTCTAAGATTTGTAAGCTTTTATATTGTTATGATACATTTTTACCGTGTGTTTTACTATAAAAAGATGGTTTCAATGTCATTGAACAATAAAAAAACTTAACCTTTTAGATCCAACATTATTTATGTCATTGCTTAGAAACAACGGCGTATAAACAAACCTCATAAGACGTTGCATTGCGTCTTCACTCATTACGCTATTGTATTTGTTTAGCGCCTTGAATTTATGTGTTCGCACATGTTGAAAAACATGAGTAAGTTATATTTTCTTTCAGGCGTCGATGAATAGCCTATATAAATAGCCTTTTATTCATCCTAGAATTGGAGGCTGAAATGGTATCACAATTCTTTTGGTACAGCAACCGATTAGTAAA
CGCACCGGGGATCCTAGGCAATTTGGTTGTCTTTTTTTGAGGCCTTGTGCGCTGTACTTCTCCAAATGGGAAACAAGCAAGCCAAAGCCCCAGAATCAAAAGACAGTCCGAGAGCCAGCCTGATCCCAGATGCCACACATCTAGGGCCACAGTTCTGTAAGAGCTGCTGGTTCGAAAACAAGGGCCTGGTTGAGTGCAACAACCACTATCTGTGTCTCAACTGCCTCACCTTACTTCTAAGTGTCAGCAACAGGTGTCCCATTTGCAAGATGCCTCTCCCCACAAAACTGAGACCATCAGCCGCTCCAACAGCACCTCCAACCGGAGCAGCGGACAGCATCAGACCCCCACCCTACAGTCCCTGAATCTCCCACCGACCCCCACCACTCCCATCCTCCCCCCGACACCCCCCGGGGGGACCCCCCGCCGGGGGCCCCCCCGGGGGAGCCAACCATCACCAAAAAACTACTCAATGTCTTCGATGCATTCATCCTTCCTAGTCAGCTCCTCACATGTTCTGCCCTTCAATCTCAATTTACCACCACTTGATTGTACCATCACCTTTCCCCTTGACTTACTATAACAGAGAGCATAACCCTTGAACTCCACCCAGTTGTCCACTGCCTCAAGAACCGCACTCAAGATCCCCTCACAACTCGGCGCTGCAGCCCTAAGTGTGGAGACAATGTCCACCCCTGACCACTGCATCCTTAACCCCAGCCTGTCTATCATCATATCACTCAATGCCCCAATCAGCAGGTCAGACGAAGTGTCCCCAACCTCTCTCACAAATATCTCAAGATCCTGGTCTTGTATAACAGGTGTAAAGGATGCCAATTTCTTTCCACATTCCCACAAGCCTCCCCTATGCACAACCAGGGGGGTTGGTTCAGTGCAAGGACCCACCAATACAAAGTCATACTCCGTAAACTGCAACCTTTCCATATCAACAACAATCTCAACAGGGGTCACATGCCCTAGTTGATTTGTGTCAATTAAA
AGTAGTGTACTCCTACATATAGAAAATTTAAAAATATAACCAGTAGGAGTATGGAGGACCAAGCTTATGATCAATACCTGCACAGAATCCAAGCAGCTAGAACAGCTACAGTTGCTAAAGACATCAGTGCTGATATCCTTGAGGCAAGGCATGACTATTTTGGTCGGGAGCTTTGTAACTCTTTAGGAATTGAATACAAAAATAATGTTCTTTTGGATGAAATCATCCTTGATGTTGTGCCAGGTGTTAACTTGTTAAACTATAACATACCCAATGTGACACCAGACAACTATATATGGGATGGTCACTTCTTGATAATTCTTGATTACAAAGTCTCAGTTGGGAATGATAGTAGTGAAATCACATATAAGAAATACACCAGTTTGATTCTCCCAGTGATGTCTGAATTGGGTATAGATACAGAAATAGCTATTATTAGGGCAAATCCTGTTACATATCAGATATCTATAATTGGAGAAGAATTCAAACAAAGATTCCCAAATATACCTATACAATTAGATTTTGGTAGGTTCTTTGAACTGAGAAAAATGTTGCTGGACAAGTTTGCTGATGATGAGGAATTTCTGATGATGATAGCACATGGAGATTTCACTTTGACAGCACCATGGTGCACATCTGACACCCCTGAGCTAGAGGAGCATGAAATATTTCAAGAGTTTATTAATTCCATGCCACCAAGATTTGTATCACTTTTCAAAGAAGCAGTCAATTTTAGTGCATACTCTTCAGAAAGATGGAATACATTCTTATATAGAGCCAGAGCAGAGACAGAGGTGGATTATAATCAATTTCTATCAGACAAGGCACATAAGATTTTCATGCTAGAAGGAGACTATATGAGACCAACACAAGCTGAAATCGATAAGGGTTGGGAGCTAATGAGTCAGAGAGTTTACACAGAGAGAGAAATTATAACAGATGTGACAAAACAGAAGCCTTCTATCCATTTTATTTGGGTAAAGAATGCAGATAGAAAGCT
ACCGGTGGGCGCGAAAAAAAAAAGTGGTCCCCGCCCCACGTGAACATGTCGCGCGAGTGCTGAACATGTCGCGCGATGATGTCCAATCAGAACGCGCGCTCTACGCATTATAATTTGAAATTTGAAATATAAACTTGCTCCCTAAGTTTGTCCGGCATAACTATGTGGGATCCGTTATTGAACGACTTCCCTGAATCCGTTCACGGTTTCCGTTGTATGCTCGCCGTGAAATATTTGCAGGCTGTTCGAGAGTCGTACGATCCTTCCACTCTTGGGTACGATCTTCTTAGCGATCTCATCGGAGTTGTTCGCCGTACCAACTATGTCGAAGCGACCAGCAGATATCATCATTTCCACTCCCGCCTCGAAAGTGCGTCGCCGTCTGAACTTCGACAGTCCCGGGTTATCCTCTGCACGTGCCCCCACTGTCCTCGTCACAAACAAACGCCGGGCGTGGTCCAACAGACCCAATTACAGGAAGCCCAGAATGTACAGAATGTATCGGAGCCCAGATGTCCCAAAGGGGTGTGAAGGTCCATGTAAGGTCCAGTCATATGAACAGCGTGATGATGTGAAGCATACTGGTATTGTTCGCTGTGTTTCTGATGTGACTAAGGGAACTGGGCTTACTCATCGTACTGGAAAGCGTTTCACAATCAAATCCATTTATATTCTTGGTAAGGTATGGATGGATGAGAACATTAAGAAGCAGAATCACACCAACAATGTGATGTTTTTCCTTGTTCGTGATAGAAGACCTTATGGGAATTCCCCGATGGATTTTGGTCAAGTTTTTAACATGTTTGATAATGAGCCCAGTACTGCTACTATAAAGAATGATTATCGAGATCGTTTCCAGGTGATGCGTAAGTTTAGTGCTACTGTAACTGGTGGTCCTTCTGGGATGAAGGAACAGGCTCTTGTTCGTAGGTTTTTTAAGATTAACAGTCAGATTGTGTATAACCATCAGGAAGCTGCGAAGTATGAGAACCATACTGAG
AAGTTTTTTTCCACGCTCCAAATACGATACCTAGAATGGAGACCGACAATCTACTAAAATATCTTATATCTCAGAACACAGAACAACGAATAGAACAAATAGAAAATTGGCAAACGCTTATGCAACAATCAGGTTATACATCAGATTACCTTACCGCCACGGCAGGCACCCTGCGAACGAAGCGAGAAATACAACATTGCAAAGATGTCCTTTCTGATATATCAATGAAAAGATGGAACACTTCACTTACTCAAGGCAGATATTCTTCAGATCAGCTATTCTTTGGATTGAACGAATGTTCAGGAACAAATAAAGCGTTAGTCGACAGAATGAAAATCAATTTTAATTTTCACAAACTTAATTTTCATGGATTTGCTAAGTACTGGATACTTAATGGAGATTTTGATAAAATGTGTTGCTACGATAGCGATAGAACTAAACTCTTTTTAACTAAAAAAGGAAATCATATCACAATCGATTTAAATGGGATTACATCCAGTTGTAACATTACTAATGTTTTTGGTCATTTAACAGTCGACGATAAATTTGAACCTAATTTCGATATCCTTATCAGAATTGTGCAAAAAGACGAATATGTTGTATGTCAGTTCATAAACTTTACTTTTAATCCAAAGATTAAGTTTTTTAAACAACAACCTTTTACTATCGAATTTATTGGAAATACGCTGTATTTTTGCGTCAACTCGCAATTAATTTTTGATGTACTAGATGGTTACAAGGGGAAGGATGATTTAAGTTTGAGAGATTATTATTTATGTAGAATAGCTTACGTTAATTTACTTAAGTTGGAACATGCTTTAGAGCAAAAACAGAAATTAGATTTAGGCGATGAGAACGAAAATTTGGCTAAATATGTGCATCAATTAGCATTGAACGCTTTAACAGGTGTCTCAAAATTGAGTGAAGAAACGATTCGAACAAAAACTTTAAGCATGGAACTCGGTTATAAGAAGAATATTGATATCGGAATCGCATCACA
TATATTTAAGTTCGCACCGGCACGCCATAACGCCGCGGCCCTAGCTGTTCGAACGAGCGCTTATTTGCTCGGTCACGGACCAAATCGTATTAGTCGCCCTGCAGAGATAGCTAGCCCATGGAGCTCCGCGGGCCATCCTCTGACGCGTACTGCGTTCAGGTGGGAATGACGGATGGTCAGGCAAATGCCTGCGTCTCCCTAGAATGGGATTATTCTGCGGACGCGTTCCACTACGGTTCATATGAGGTTTGTGCGGCGGCGCTGGACGCGGCAGAAGCCCACTTAGATCATTCTGGCGAAGAGCGCTGGGTATACCATCCCCTGACCTACATGGAGAGCACCAACAACAACCCCTTGCGGGACATGCCAGACCTTATTGGTCTTTGGGGGGCAGCGCCGGCGCGGTCGTGTACCTGTTCGCGTAGTCTGTGCGTTGCCCTAACCATCGCATCTGTGTTCGTAGGGCTGGCGACCATAGCTCTGCTAGCGAAGAGCACGGAATGGAACAGACGTCTACATTGATACTTATGGGGCCGCCGAGCACCCAGCCATCCGGAAGAGACGGCGACGTGGTACAGGACCAAGACGACTCGCCCGACTCCGGCAGCGAGGCGACTACGGTGGCGTTCGCTGGAGGCGACGATAACGACAGCGACCGGCGACTAAGCGATGAGCCTGACGGGAGCCTGCCCGAACGTTTACGGTTAGATAGGGAAATGCGCCGCGAAAGAGATTACGCCGATCCTAGCAGCTTAATGGTCTTCGGCGGAGCCCCTACGCGACACGGTTCTTGCGGTAGCGCTCCAGTACGGCTGGGTGCGCGGCCGGCTTTAGCCTCTGTCTCTGGCGTGCCCCACGATCCGCCTCCCCCATACACCAGAAACAGAGGTAGTTCATATTCAGGCGACGTACCGATTATCGTGTATCTCCTACTTACGACGTTGGTTGTGCTGGTGATGATCCTGATATTGTTAATGGTGATCGCGCTAAAATAAGCTAC
GTAAACAACCAATAACATCATGGTATCCAAAGCAGCACGCCGCCGAAGAGCGGCCCCTCGACAACAACAACGACAACAGTCGAACCGTGCATCAAACCAGCCTCGTCGGAGGAGAGCTCGCCGTACTCGAAGACAGCAGAGAATGGCAGCAACAAACAACATGCTGAAAATGAGCGCTCCCGGACTCGATTTTCTGAAATGTGCCTTTGCTTCGCCGGATTTTTCCACCGATCCCGGCAAAGGTATTCCAGACAAATTTCAGGGTCTCGTTTTACCGAAGAAACATTGTCTGACCCAGTCGATAACGTTTACTCCGGGGAAACAGACTATGCTGTTGGTTGCACCTATTCCTGGAATTGCTTGCCTGAAGGCAGAAGCGAATGTTGGCGCATCCTTTTCAGGTGTTCCTCTTGCCTCAGTTGAATTTCCAGGGTTCGACCAGCTGTTTGGCACGTCAGCAACTGACACCGCAGCTAATGTCACTGCTTTCCGGTATGCGTCAATGGCAGCCGGTGTTTACCCCACGAGCAATCTAATGCAATTTGCTGGGTCAATACAGGTGTACAAGATACCTCTAAAACAGGTTCTTAACTCCTACTCTCAGACCGTAGCGACCGTACCACCTACCAACTTGGCTCAGAACACAATTGCAATAGATGGACTAGAAGCGTTAGATGCACTACCAAATAACAACTACTCCGGTTCTTTTATCGAGGGTTGTTATTCACAATCGGTGTGCAATGAACCTGAGTTTGAGTTCCATCCCATCATGGAGGGTTACGCGTCCGTTCCACCCGCGAACGTAACCAATGCTCAAGCTAGCATGTTCACCAATCTAACCTTCTCAGGCGCAGCATATACCGGTCTTGGCGACATGGACGCAATTGCGATCCTTGTGACTACGCCCACCGGTGCCGTCAACACGGCCGTGCTGAAGGTCTGGGCCTGCGTAGAGTATCGTCCGAATCCAAATTCCACCCTCTATGAGTTCGCTCGTGAG
GCTCTCCTTCATTACAATTGCCTGCCTGACAAGCACAACATGTCATCTTCTGTCGCCCCTGGCGACTTTGTCTCTTCTGCGGGAAGCGGGAAGAAAAACCGTCCCGGCAAGAAGGAGCGACAGGCCCGTCGAGGTCTGTCTGAGGCTACGGCGTCTAACGCCCCCTCATCCCTTACGGGAGCTGCTGTCTTTGCCGCCGGTGCCCCTGCTGACCCCGTCCCCCAACCGGGACGCTACCCTGTGGTCTTTCCATCGGGTGCGGGAGAACCCACGCGCGATAGCCTATTCGCGTATGATGGTGAAAGCATTCAGGACACGGTTAGTGAACTTACTGATCGTTATGTCCAGAACTCTAAGTATGCCGAGTTCGCCGCTCACTCCGGACTGAACTTCGGCGACCTGGAGACGCTGATCCTCCGTGGAATCTTCCTCGGTCTGGCGCAGCAAACCGTCCATTCCCATGTCAATATGGGTCTACCTATGGGTGATTTTTCTCCCGTGGCAACTTCGGACGTCGTCAACTTTGCTGCGATCCGGTCCATCATTTCTCAGTTTGGTGAATTCCAATCTGTCTCTGAGGGTACTCGATACCTTCTTGCTGGCTACGAGTCGACGGTAGCCGCCTGTGTTCGTGCTGCGAAGCGCGCGGACTCAGATAACCCTAAACGCCTCGCTCAAACCTTCTGGCTTCCAACACGTGTGGACGACCAACGTACTAAGTATGTGGTCGCACATAAGTTGGCTTCCTACTGCATTCCTTTTGGTGTATACCTGGATGTAGAGGAGCTGGCTCATCATGTGTTCTCGTCTTCTTCGGATGCGTGGGATGCTGTGAAGGTGCTCCTTGGTGCTGACGCTGCGGCTCAAAACCGCTTTGATTTTCTATTCGGTACTTACAACACCGAAGCTGCCTTCCTGTCTCTCGTGACGGGTAGTGCAGATCGTGTCGACTGGCTTGCCCGTGTGCGTAACACGCTCGCCAAGTTCTTTTCTCTCGGTT
GGAATTTTAGTGGTTTCTCTGATTACATTGTCTGGCTTCTAGGACAGTTAGAAAGATGATGTCTATTCAAAGAGCTGCTCAAATTAACCGACAATTTGACTACATGTCAATTAAAGAACTGTGGATGGCGAAATTTCCATTGCATAAACCCGGTGATTGTTTGGATATGTTTAAAAATGGTGATTACACTGGACCAACAATGGGATGTATCCAAAAAACAAAAGCTTCAAAGAAAAATACAATTTTCCACATCAAGTCTGACTTTAATTCCACTGAATATGACGAACCTCCAATTAGCGGATTTAAAATGTTTACTCAACATTGCTGCCAACGTATAGATGAACATTTCTGTGGAGCCCTTCACCCTGTGATTAGTAATATTGAATTTGAGCATAATCAATTAAAAACTAGACCACAAGTGGCATCAGAGCTTAATCTGTTCATTCCATGTGGAATTAAAAATTTAAAAATAGAAAGTGGAGAAAAATCAACATGGATTGTTGGAACAAAATTTCGAAAGTGTATGTGTTTGAAACCAGTGATAGTGGCAGCAACAATAATTGGAACACCAATAAATAAAAATTTGATCACATTTTGTTCATCTGACTATATTCAAGTTATAGTTAATAGAAATAGAGAAGGATCATGTGGTATATGTATGGGAAATGTTTCAACATATGAAGCTTGTGGAAATTGGACTAACGAAACATGGGGAGAGGAATTTAGCTTAGACTTAAAATTATGTTATAAGTGCACGCCCGTTGCATTTATATTTTCATTAATGATGAGTACCGGACATAAACCATACGTCAGTAAGAAACAATTTGAAGAAAATAGAAGAAAGTGGGAAAGAGTCTTAAATTACAAAATCTGTAAAGAAAATCTTGACTCACATTTAGCTTGTGCTAACCACGAAAATGTTTATAAATCAATAAAAAAATATGAGTTCTTCGATTCGGTTTGGGTGTACCACTTGGCAAACAGCTCTTGGGTTCGAGAT
GCCTAACCAGCTTGTTGAGAGTTGTGGAGCCATCCATATAGTTATTCTCTCGCGCGATTTTAATTGTGTGGGTTTGAAGGACCAGTCTATCACTTTGTGAGGATAAATTGTAACTGTGGTCAAAATGGCAAACTGGTGTATGAGTGTTCTTATGTTTTCTTTCGTTACTGTCTACACGATTGTGACTTCCCTTGGGCAGGGCATCAGACGTGGCTTTCGGGCCATTGTCGATGAAGTTGAGAACATCTATGGGGACATGTGTGCTGGATTCAAGGTTGCTTTAAGCAAGCTTAGTGTCTCCTGGATAGTTGTTGTGGGCATGATATTTGTTCTTAATAGTCTCGTGGTTGGCCTCGTCCCCACCCTAACCATGGTTGCTATTATAGCAGCCTGTGTTGGGGCAAAGTATGGGGGTCGTGTCCCACGATACATTCGGGCCCATGTGGATAGAATACGAAAATCTTGGGAAAAAGGGGTGGATGATGATGATTGCTGCGCTCCATTACCTGAGACTTCTCTCGAGAGGGTGCCCACTAAGCTGCGGCCTAGACTAGCTTGCAAGATTGCTGTCAGGGCTATAGCCAAAGTGGGATTACTTAAGAGGAGTGAGGCCAACTCTATGGTTTACCAAAGGGTGTGCCTAGATGTTATGGAGAGCATGAAGATGCGTTGGCACGACAGGCTTGTCATCCTCCCTCAAGCAGTTCTTGCTTGCCTTGAGAGGCCAGAGGAAGTTGAGGAAGTCATGAAGGCCATCGAAGCGTCCTGTAAGGGGCGCTTTGATGTCTACTAGGGGTGCCTATTACAACACCGTGGTTATAACACTGCTATCATTAGCGCCATACCAGATGGAGTGTTATTGAATCACGAAGGGATGGTGGTACGTAAAGGAGCCCCTATCACCACTGAGCGAAAATGGTACTCATTCGCTGGATATGCCAGCACTTACGAGTACATTGTGCACAATTCTTCACTCGTCAACGTTTGTCGTGGTTTGGTT
AACAACAAGACTCAACACAACACAACCAAACACGACCAGACAAGACCTATCGACATTCAAGCGCAAGCAAACAAACCCATTTGCTCACGTGTTCACATCGACCACACAGAAGTTCCACGGCTTGATAGCACGGTGCTACAAGAGGATTTCCTGTGTTTCCACGCAAATTGTGATGGCAGGCATGGATGGTTCGTGGGCTATGGTAGCGTCACGAAAGAGGCCAAATCTTGACAATCCTTACGTTGTGAGGAAAGTCATGGAGAGGTACGCAGCAAAGCATCAAGAGTACGATGCTGAGAAGGCACTCGCAAAGAATCTGAGGATTCTGAAGCGAACACATCCTGGCACAAACTTCACACTACCAACCACACAAGTGCCAGTTGAGCAACCCAGAGAAGAACCAAAACTCAAAAGAGTGCAGATCTGGGTGAAAGTAGCAGACCACAATGTAAAAGTTGACACACCGATCACTAAACGAGTGGTAGCTAAGGAAAAGCCAAAGCCACTAATCGTAAAATATGATGTGGCAAGTTTAACTTCACAAGTAATCAAGATGAAACAAAACACCAATTGTGAAGTTGCTATAATAGGCCGCAAACAAAGTCACATAACGCGGCTCAATGCAATCACACGCAACAAGAGACTGCACTTACATTGCAAAACGCTTCATGAAGAAGGAAAATTCAAGAGACGTGACGTGCGAATCTCAGCGGAGTGGCTCCCAACTCTCGCCACAATATGTAGGAAGTTTGATACAATGCCACACCATGAATTTGCTAAATTACGTAAAGGTGATAGCGGTTTAACGTGCTTTTATCATAATGAGCTTTTCATAGTTAGAGGCCGCTGTGATAATGAATTAGTCAATAGTTTGACTATTGAAAATAATGTCTTAGATATTAATCACTATGCAGATCCACAGGCAAACGCTTTTTGGAAAGGGTATACAGACGCTTATGTTAAAAATAGAGGGATATCTACAACGCACACAGAACACATT
GTATTCATCTGAGCATAAATACCCTTTGAGAGCAGAAGATCTTTCGTCAACCAAGCAATTTGTCTAAATCGAAACTTCTAATAGGCGTCAGAATTTCGATTCCCACTACCTACTTAACTGTGGATTCAGTGGAAGTTTCGCTGGTGACATTTTCTGAGAACGATTAACCGGTGGAGTCCGGGTCTTCGATACTCAAAGAAAGAAGTGTTAAGAGTGGTTTTATCCTCTTCACTTACCAACTGAATACGTCCTCGCTTGTACGGGATAGGCTCATTTTGAAGTAGTTCCTCACTACTTGAGCTTCTGTTGAGGAGTACCTGCTTGAGAAGAGCTTCTAAAATCGCTGAAGCTAACAATTATGGCCCTTATTCGATCTAAGCCAATCGTCCTGACAGCCGCTAATGAAGAGGAATTGTACAAGCAAATTACTAGCGCGCTGGTTTCCGTGAATGCCAACTTGAAGATGTTCCAAGCTTGTTTTCCACTCGAATTGAAGAATAATTCCCACACTAGTTTTGAACTATGTGATGAAAATACCCGTTCAATTGTTACCGCATTTACTACCAAAATTCGGAAGTCTATTAATGTTGATCATCCCCACATTTTCCTTTTGTGGGTGCCCAAAATCTTGAAAACGACTTTTGCCACCGCCGATATTCGTTGCAAATATCTCGCGACGGGTGATGAGAAAGCAGTGGGGAATTTCCCGCTGAATGAAGCTTTCATCTTCTCATTCGGTTGGGAACGTTCCATACGCATGAAAGATGCGTACTCGGGGAAAGGTTTGCATCTGTTCATACAGGACACATGCCCCGGGTTCTGGCCCAATGCTCCCCTTGGAAGGCTTGTGCCTCTTTGGGACAATTGCGCCACTGCCAAAATGCGGTATACCGAGGATATCGGAACCTCGATGACAATTGACGGATGGATGCGAGTGAAGAACGTTTTGTCAGATAAAGTGACAAGAGGGCTTTTAAGCTCTTATATGGCTCATGAGTTT
CATCATCAATAATATACCTTATTTTGGATTGAAGCCAATATGATAATGAGGGGGTGGAGTTTGTGACGTGGCGCGGGGCGTGGGAACGGGGCGGGTGACGTAGTAGTGTGGCGGAAGTGTGATGTTGCAAGTGTGGCGGAACACATGTAAGCGACGGATGTGGCAAAAGTGACGTTTTTGGTGTGCGCCGGTGTACACAGGAAGTGACAATTTTCGCGCGGTTTTAGGCGGATGTTGTAGTAAATTTGGGCGTAACCGAGTAAGATTTGGCCATTTTCGCGGGAAAACTGAATAAGAGGAAGTGAAATCTGAATAATTTTGTGTTACTCATAGCGCGTAATATTTGTCTAGGGCCGCGGGGACTTTGACCGTTTACGTGGAGACTCGCCCAGGTGTTTTTCTCAGGTGTTTTCCGCGTTCCGGGTCAAAGTTGGCGTTTTATTATTATAGTCAGCTGACGTGTAGTGTATTTATACCCGGTGAGTTCCTCAAGAGGCCACTCTTGAGTGCCAGCGAGTAGAGTTTTCTCCTCCGAGCCGCTCCGACACCGGGACTGAAAATGAGACATATTATCTGCCACGGAGGTGTTATTACCGAAGAAATGGCCGCCAGTCTTTTGGACCAGCTGATCGAAGAGGTACTGGCTGATAATCTTCCACCTCCTAGCCATTTTGAACCACCTACCCTTCACGAACTGTATGATTTAGACGTGACGGCCCCCGAAGATCCCAACGAGGAGGCGGTTTCGCAGATTTTTCCCGACTCTGTAATGTTGGCGGTGCAGGAAGGGATTGACTTACTCACTTTTCCGCCGGCGCCCGGTTCTCCGGAGCCGCCTCACCTTTCCCGGCAGCCCGAGCAGCCGGAGCAGAGAGCCTTGGGTCCGGTTTCTATGCCAAACCTTGTACCGGAGGTGATCGATCTTACCTGCCACGAGGCTGGCTTTCCACCCAGTGACGACGAGGATGAAGAGGGTGAGGAGTTTGTGTTAGATTATGTG
TCTCATAGTTCAAGAACCCAAAGTACCCCCCCCATAGCCCCTCTTAAAGCCACCCAAAGCTGGCCCTACCCCTAGGGTTTAACCTTCGGTTAACCTTGGGTCTTTCCTCAAGTGGCCTATAGGATAGCCTAAAGTGATGCCTAAAGTCAATACCTAAAGTGATGGCTGCCTATTGGAGACTTAAAGAGTGTCCTAGTGTACCAGTATGATAGTACATCTCTATGTGTCCCTATCTGTTAGCCCCTTAAAGTAAACCCTAAAGCCACCACCTAAAGAGCGACGCTATCTTAAAGACAACCAGACCGATAGACCCACTGTTAACCTGTAGTGCTGCCCTGTAGTTGTCTATAATATCCAACGTTGTCTATTTACCCTCACTAAAGGGAATAAGGTGGATACTTAAAGAGGGAATAAAGATTTAATAAAAGATTAGAATTAAGTGTTGACTTTAAGTTACCTTTAAGGCTATTATTCATCTCGTCAACGGGACAACGGCCTTAAAGCCACTCCCTGAGATACCGGAGTCAACCGGATAAGTAGACAGCCTGATAAGTCATACGAAAAACAGGCATTGACAACGCAAGGTAACAAGTAGTAAGATGTACCACATAACGTTAACCACCGCTTCGGTGTCTTCTAGGTGACTTAAGCGCACCACGGCACATAAAGTTAAACAAAGTGGTTGACAACATGAAGTAAGCACGGTACGATGTACCATATGAAACGACAGTGAGGCGGGACACTGAAAGCCGCTAGGGTCTAACGAAACCAGACCGACACGCTCTTTAACAATCTGGATAATAGCTCTTGAGTGTACCATATAAGCGAATAACTCAAGGTCGCACTGAAAGCGTGGCCTTTATGATATTCACTTAACGAACTAACATGAGGTAACACCAAATGATTTTCACTAAAGAGCCTGCGAACGTCTTCTATGTACTGGTTTCCGCTTTCCGTTCTAACCTCTGCGATGAGGTGAATATGAGCAGACACCGCCACA
CATCATCAATAATATACCTTATTTTTTTTGTGTGAGTTAATATGCAAATAAGGCGTGAAAATTTGGGGATGGGGCGCGCTGATTGGCTGTGACAGCGGCGTTCGTTAGGGGCGGGGCAGGTGACGTTTTGATGACGCGACTATGAGGAGGAGTTAGTTTGCAAGTTCTGGTGGGGAAAAGTGACGTCAAACGAGGTGTGGTTTAAACACGGAAATACTCAATTTTCCCACGCTGTCTAACAGGAAATGAGGTGTTTTTGGGCGGATGCAAGTGAAAACGGACCATTTTCGCGCGAAAACTGAATGAGGAAGTGAAATCTGAGTAATTTAGTGTTTATGACAGGGAGGAGTATTTGCCGAGGGCCGAGTAGACTTTGACCGTTTACGTGGGGGTTTCGATTACCGTGTTTTTCACCTAAAGTTCCGCGTACGGTGTCAAAGTCCGGTGTTTTTACGTAGGTGTCAGCTGATCGTCAGGGTATTTAAACCTGCGCTCTGCAGTCAAGAGGCCACTCTTGAGTGCCAGCGAGAAGAGTTTTCTCCTCCGCGCCGCGAGTCAGATCTACACTTTGAAATATGAGGCACCTAAGAGACCTGCCCGATGAGGAAATTATCATCGCTTCCGGGAGCGAGATTCTGGAACTGGTGGTAAATGCTATGATGGGCGACGACCATCCGGAACCCCCCACCCCATTTGAGACACCTTCGCTGCACGATTTGTATGATCTGGAGGTGGATGTGCCCGAGGACGACCCCAACGAGAAGGCGGTAAATGATTTATTTAGCGATGCCGCGCTGCTAGCTGCCGAGGAGGCTTCAAGCCCTAGCTCAGACAGCGACTCTTCACTGCATACCCCTAGACACGACAGAGGTGAGAAAGAGATCCCCGGGCTTAAATGGGAAAAGATGGACTTGCGTTGCTATGAGGAATGCCTGCCCCCAAGCGATGATGAGGACGAGCAGGCGATTCAGAACGCAGCGAGCCATGGAGTGCAAGCCGT
AGTTGTTAGTCTACGTGGACCGACAAGAACAGTTTCGAATCGGAAGCTTGCTTAACGTAGTTCTAACAGTTTTTTATTAGAGAGCAGATCTCTGATGAACAACCAACGGAAAAAGACGGGTCGACCGTCTTTCAATATGCTGAAACGCGCGAGAAACCGCGTGTCAACTGTTTCACAGTTGGCGAAGAGATTCTCAAAAGGATTGCTTTCAGGCCAAGGACCCATGAAATTGGTGATGGCTTTTATAGCATTCCTAAGATTTCTAGCCATACCTCCAACAGCAGGAATTTTGGCTAGATGGGGCTCATTCAAGAAGAATGGAGCGATCAAAGTGTTACGGGGTTTCAAGAAAGAAATCTCAAACATGTTGAACATAATGAACAGGAGGAAAAGATCTGTGACCATGCTCCTCATGCTGCTGCCCACAGCCCTGGCGTTCCATCTGACCACCCGAGGGGGAGAGCCGCACATGATAGTTAGCAAGCAGGAAAGAGGAAAATCACTTTTGTTTAAGACCTCTGCAGGTGTCAACATGTGCACCCTTATTGCAATGGATTTGGGAGAGTTATGTGAGGACACAATGACCTACAAATGCCCCCGGATCACTGAGACGGAACCAGATGACGTTGACTGTTGGTGCAATGCCACGGAGACATGGGTGACCTATGGAACATGTTCTCAAACTGGTGAACACCGACGAGACAAACGTTCCGTCGCACTGGCACCACACGTAGGGCTTGGTCTAGAAACAAGAACCGAAACGTGGATGTCCTCTGAAGGCGCTTGGAAACAAATACAAAAAGTGGAGACCTGGGCTCTGAGACACCCAGGATTCACGGTGATAGCCCTTTTTCTAGCACATGCCATAGGAACATCCATCACCCAGAAAGGGATCATTTTTATTTTGCTGATGCTGGTAACTCCATCCATGGCCATGCGGTGCGTGGGAATAGGCAACAGAGACTTCGTGGAAGGACTGTCAGGAGCTACGTGGGTGGAT
GTAGAAATTTCATTAGAGGATAACGGTTGATAAGTTTGTTTGTAATGCCTAATAAAAGAAGTAATAAAGGAAAAGCTTCGAAAGATGTAAAAGTTACAAGTTCAGACACTAAAACAATTAACGGTGGTTCACTAAACGATGAAAAAGCTAACTCGATTTTAGACGAAGCGTTCAACTCACGTCAAGTCAACGATTCTGGCGATCGCTTGATAACGTCAAGCTCTAAGATAGTTAACAATGTTCTACCAGGTCCTGAAACATTCGCAGAAATTCGTGATAGTAAGAAAGATGGCACTGTTGTGAGAGGTGAGAATCAGGCTATATTGATTGATGTTAATAATGATGTGAGTGGTGCAACAGCCGAAGCGTTTTCGAAGAGCACAACTCAACCGCTAGCTGCTGCTAATACTAGGGAGCTTCTTGAGCAATCGCGATTGGCTGCATCTGAAGGATTGAGAAAGGTGATACCTACAAAGGAGTTGCTAGTTGCTGCCTATCTTGGTCCAGATGCTGATCGTTATGATGCTGATCTTGACGCGCTTAGTGCTGCTCTGATAGTCGGACAAGATGAAGTTAGAAAGATCAGAAGCGAGAATCTTGAGATTAGGAAGATTGGGATAGGTAGTCCAAATCTTGAAGTAATCACCTCTAACAAAGGTAGGACGGCTAAGTGCGCTATAATACGTGAGAATGTTGGTTTTATGAAAATCAAAACTGGCATAAATAAGAACATTCAATGTCGTAAATTGGCAAAAGCTCTGTTGGATAGATATGGCTTGACTTCACCCTTCGTCATTGACATCAGCAATATGGTTGAGACTGTTGTTTACGATAACTCAAGCTACTCCACAGCTGGTTACGATTATAAACAAATAGTTGAAGCGCTCAATGCTACGCGTAGGTTCAGAGGAATGCCAGAACTACAACCACGTGAGTTAACTGAAATAAGATCTGATTTGTTAGTGACCGATGGACCTGACAGGACGTCAATAAGTACACT
TGGCATATTTGTAAATATGACCCTTACTACCAATTGGTAGCTGCTCTAAAACTCATATGAATTGGTAGTTATGGTAGCTCTTATATACTAGAAGTTCCTTTAAGGAGATTGCTACACGTGGCCGGCCATCCGATATAATATTACCGGATGGCCGCGCGATTTTTATAAGGCCCATTTAGCATCGGGCCTCTGTTGGGGGCCTCTCACCTTTAATTTTATTGAAAATAATTTTGGCCCAATCATGATGCATTTGACGAGCTAAGATATTTAGAACTACTTAACGCCCAAGTTGCATAACGGCTATAAATTAAACGTGCATATGTCGTTAACTTTAATTCAAAATGCCTAAGCGCGATGCCCCATGGCGCCACATGGCTAGTACATCTAAGATTAGCCGGGGCGTTAATAATTCTCCACGTGCAGGAGTTGGGCCACGGTCCAACAAGGCCACTGACTGGGTAAACAGGCCCATGTACAGGAAGCCCAAGATATATCGGATGTATAGAACCCCCGATGTTCCAAGGGGTTGTGAAGGCCCATGTAAAGTCCAGTCGTTTGAACAGCGTCACGATATCTCCCATACTGGTAAGGTGATGTGCGTCTCCGATGTGACACGTGGTAACGGTATTACACACCGTGTGGGTAAGCGTTTCTGTGTTAAGTCTGTGTATATTCTGGGTAAGATATGGATGGATGAGAACATCAAGTTGAAGAACCACACGAACAGTGCCATGTTCTGGTTGGTCAGGGACCGTAGACCGTATGGTACCCCTATGGACTTTGGCCAGGTGTTTAACATGTTCGACAACGAGCCTAGCACCGCCACTGTGAAAAACGATCTCCGTGATCGTTTTCAAGTCATGCATAAGTTCTATGCTAAGGTCACAGGTGGACAATACGCAAGCAACGAGCAGGCGCTTGTCAAGCGGTTCTGGAAGGTCAACAATCATGTCGTCTACAACCATCAAGAAGCTGGAAAATACGAGAATCATACGGAGAA
GAACTCGGGAGGCGGTCGTGCGGACGCACGGACGCACGGACGCACGGACGGGCTGACTCGAGAACTCGGGAGGCGGTCGTGCGGACGCACGGACGCACGGACGGGCTGACTCGAGAACTCGGGAGGCGGTCGTGCGGACGCACGGACGCACGGACGCACGGACGGGCTGACTCGAGAACTCGGGAGGCGGTCGTGCGGACGCACGGACGCACGGACGCACGGACGGGCTGACTCGAGAACTCGGGAGGCGGTCGTGCGGACGCACGGACGCACGGACGCACGGACGGGCTGACTCGAGAACTCGGGAGGCGGTCGTGCGGACGCACGGACGCACGGACGCACGGACGGGCTGACTCGAGAACTCGGGAGGCGGTCGTGCGGACGCACGGACGCACGGACGCACGGACGGGCTGACTCGAGAACTCGGGAGGCGGTCGTGCGGACGCACGGACGCCTTGACAAAAATAAGGTAAGAAAGATAAGGTCGGGTGAGGCCGAATCAGAAAAACCGATCAGAGCTCCTCGCGGCGCAGGCGCTCCAGCTGCCGGCGCCACTCCGCCACCGGCCGCGCGTACGCCGCGGCCGCGCGGAAGCCGCCGGCGAACGCCACGCAGGCGAACTCCGCGTCGGCGTCCAGCGCGGCGACGTCCTGCACGGCGACGGTGACCTCCTGCAGCAGCAGCGGGCCCTTGCGCGCGGAGGCGAAGCTCGCGCGCACGCCCGCGGCCGCGGGGTACGCGGGCGAGAGCGCGGCGCCCGCGGCCTCGACGGCGGCCATGTGCTGCGCGCCGCCGACGACGAGGCAGACCAGCTCCGCGGAGCCGTCCGCGCGCGCGGGCCCGGGCTCGACGAAGGCGGCGGGCAGCGCGGGCGCGGCCGGGCGGAAGAGCGCGCCGAGCAGGAGCCCGAGCGCGACGAGCGCGGCGGCGGCGGCGAGGCGGCGGAGCGCGGACATGCTGGCGGCGGCGGGGCTGGAGCGGCGGGGCTGGCGCGGCGCGG
GGATCCAGACATCACCCCAACAATCGCAGACCCGATTACAGTAGCAGAAGTTGGAAACCCTGTCGTGAGGATAAAAACTCCTTCATGTGATGAGTTGAATAAATTCATGAGATTCTCTACTAATTTCTCATTTTTAAAATACGTCAAACGGTTTATGGCGCAGAGAGCTTCATCTAATAGTAGGAATGATATGTCCGCTTTCTTATTAGATTTGATTTTTGAAAAATTGATAGAGTTTTTATTATCAACAGGATGGAATAGAGAAGCTCTGGGAGGAACTACTGGGGCTATTCTTATGATCAGGACGGCAACTTGTCGTCTAGCGCAATCTTATTACCCCCTCCCTGAAACCGTTGGTATGGACTTTTTGCAAACACCTGGGTTTGACTACAATAAATCTTTCCCTAACAATGAAAGGTATATATATGAATTTCAAGCTACAATGTAAATAATTGGTTAATAAAATAAAGGTATATTTTTAAAAAATGTGTTTATTTTTCCCCAACCTTAAACAGATCATTGCCAGGAGAAAATCGCATACTTAACAGATAATGCCTATTTGTATCATCGATGTCTTCGTCAAACGTTGCTCCAAACACAAGTGTGTTGATCCTATTTTTCTTCAAAACTGTTGGTTTGAAATATAATACAAATTTGTTAGCTGAAAATTCCCTTCCTGTAGCATTTAGACCTGGAGACAGTGAAACAGAGTCCACTGTTATATCCCTCTTTGTATTATTGTATACTCTTGCATACAATTCTAATTCTTTAGATTCGGCTTTGTTTACATTTAGTGTGTGGTCTCCGTCTCCAAGTAAAGATGTGAGGATTATGTCTCCTTTCTTTTTTACCAGTTCAGAATCGGACGTTCCTTGGCCAGCTACATATACCTTTCCATAGTTCCTGGTTTGTAATGTGCCGTTTACAAAGTTAAAGTGGTTTCCTCTAGCAACACCGTTAATGGTCAAGTTTATTATTTCAGATTCAACAGGGTAGGCGT
TTAAAACAGCCTGTGGGTTGTTCCCACCCACAGGCCCATTGGGCGCTAGCACTCTGGTATCACGGTACCTTTGTGCGCCTGTTTTACATCCCCTCCCCAAATTGTAATTTAGAAGTTTCACACACCGATCATTAGCAAGCGTGGCACACCAGCCATGTTTTGATCAAGCACTTCTGTTACCCCGGACTGAGTATCAATAGACCGCTAACGCGGTTGAAGGAGAAAACGTTCGTTACCCGGCCAACTACTTCGAAAAACCTAGTAACACCATGGAAGTTGCGGAGTGTTTCGCTCAGCACTACCCCAGTGTAGATCAGGTCGATGAGTCACCGCGTTCCCCACGGGCGACCGTGGCGGTGGCTGCGTTGGCGGCCTGCCTACGGGGAAACCCGTAGGACGCTCTAATACAGACATGGTGCGAAGAGTCTATTGAGCTAGTTGGTAATCCTCCGGCCCCTGAATGCGGCTAATCCTAACTGCGGAGCACATACCCTCAAACCAGGGGGCAGTGTGTCGTAACGGGCAACTCTGCAGCGGAACCGACTACTTTGGGTGTCCGTGTTTCATTTTATTCCTATACTGGCTGCTTATGGTGACAATTGACAGGTTGTTACCATATAGTTATTGGATTGGCCATCCGGTGACTAACAGAGCAATTATATATCTCTTTGTTGGGTTTATACCACTTAGCTTGAAAGAGGTTAAAACACTACATCTCATCATTAAACTAAATACAACAAAATGGGGGCTCAAGTATCAACACAAAAGACTGGAGCACATGAGACCGGGCTGAATGCAAGCGGGAATTCCATCATCCATTACACAAACATAAACTACTATAAAGATGCTGCATCCAACTCAGCCAACAGACAGGATTTCACTCAAGACCCAGGTAAATTTACTGAGCCAGTGAAGGACATTATGATCAAATCGATGCCAGCATTGAACTCCCCCTCTGCCGAAGAGTGTGGTTATAGTGACAGGGTTCGATCAATAACCC
TAATTGATGTCTGGGATAGCGCCCAGCAATCTTATGAACCACAGGATAGCGCCTGTGGAAAATTTGTGAATCTTGGGATAGCGCCCAAGAAACTTTCGAAGTTGAGGATAGCGCCTCACATTTTATTTCTGTATATTTTATTTTAATTTTGTTGCAATGGGCTGGATTTGCCCAAATGTTTCTTGTTTAGGGCACACTAGTGTGCTCTCAAATAAAGAGATCTCCCGTGAAGGGAGATGTGAGAGAGCCATGTGTGGCTCATTACTTGTAAAGGTTGCTGTTCCACAGCAGCCTGCGAAGAAGAAAAAGCAGGCAACCCCTGCCCCCAGGCCTACCTATCCTCCATGTGTTGTGGAGAAGACTGCTGCCACCCCAGTTACGGTGGAAAAGGTTTTTGTGGAGGTGATTCCCACAGTGCCTTCTTGCCTTGCTCCGAAATGGATGCTCGGCATACAAAGGGTGGAAGGAGCCCCCTCTAAAGCTCCTAAACAAGCTGTGCCCAAATGGGTGTGGCAGATGCGGCAGCTACTGAAGGCTGCCCTGACTGGGGCAAATTCTTTTGGGCCCCGATATGTTCGAGCCCATTTTTCCAGGGCTCGCATTAGCTGGATCTATGCCCAGCTCTGTGAAGGATGCCCCCTCCCTCTGTGGAATAGGGGGAGAGCTTTGAAGAAATCCTCACTTGCCCTCTTGGCAAGGATTGAGGACACCAAGCAGCAAAAGAGAGCTGCTTGGGAAAAGAAGGAGGCTGCTCCCCTGAAGAGCAAAAGAGAGTATGAGCAAAAGAGAGCTCTTCTCATACCTCTTATTGAGAAACTAAGAGCTCGACTCTTGCAAGATGAGGCAAGAGAGCTGAGGGAACAATTGTTCCCATCTGGAAATGGTGGCACTGATACCACCAAGGTCGCTGCAGCCTCGAAGGCTGAAATTAAAGCTGCAGCGCAGTTAAAGGCGTACCAAGATGTGTGCGCAAAGGTTTGGCGTGTTAAGCGCCAAGAAA
TTAAAAGCAATTGCATCGATTACAGAATTCATTCTTCAAATCTTTCTCTTCAAAGCTCTCTTGATTTCCCTCTCTTTCAAGCATCAAGCTCTCAGCATTCAAGATCAACCAACTTTAGGGACTACGTCTCTCTAAGTGCTAACCCGGAAAAAGGGCGTGTGATTAAAAGCGCACCAATAGGCACCTCGTGTTGAGTTATTAGTTTCATTTCCGCAAGCAATCTATCTCTCTCGATTCTCTTTTCTTTTAAAATCAATCCAATCTCTTTCTATTTCAGAATGTCTTCATCCAACTCGCAAAACTCTGTGAACATGGTTGACGGGGTCGACCTAAATGATCCCACCGCTGTTGCTATAGCGGCTGCTAGTGGAACATGGGGAGAACTGGATAGAGCATCCACCTGCATGTACAACTTCTTTGACGTGTCAGACGTTGAACGCAATCCTGGAGAGAGTTCCAAGCAATTGGTCTCCAGGATCAAAAAGAGGGCTGGCGCTCTCCTTGGAGTTTCTCGGGCTTTTAAGGACACTGAACAAGTTCTTAGTGCTGAACGCTGTGCTTTTAAAAGCTTCAGCGATGATGAGGAAATAATGGCCACCACTTTTGAGCCATTAAAAGATAGGGCTGAGATTACTCCTACCGCAGCCAGCAAACTAGACAAAACCCTTGAGGCACACAGAGCCAAATTTAACTACATGGCTATAGACAGTATAAGGGTTGCTGTCACTTCCTTGATGCACCAAGGAGATTCTCGCGAATGCATCATGTATCTTTGTGACCGCCGGTTCAAGGACCCTCTTCTTGGGGCTATTGCTCTTATAGGCTTTACTCTTCCTGGCATGCAGACTCATGTCTACAAGACTGGAAGGATGATGGCCTTCTCTAGGAAGGAAGCTATAGCTGCAGACAGACTGCAGCTTTATTTGTATGTCAAGGGTGCTAAATTGGAGCGCACTCAAAACACTCCAATAACTGTCAATGTTAGAACCTCGCTGATTTT
GCTATTCGCGCCTATGGATGCATCTCTCATTACAGAGATACGGAAAATAGTACTCCAACTATCTGTATCAAGCAATGGCTCCCAGTCAAAAGAAATCGAGGAAATCAAGAAACAAGTCCAGGTCAACGTTGATGATATCAGGGCTGCCAATATTAAACTCGACGGACTTGGAAGACAGATTGCTGACATCAGCAATAGCATCTCAACCATTGAGTCAAGATTGGGTGAGATGGATAATCGACTTGTGGGTATCTCGAGTCAGGTCACGCAATTATCTAACTCAGGTAGCCAGAACACTCAGAGCATATCCTCATTGGGTGACAGAATCAATGCTGTCGAACCACGAGTTGACAGTCTGGATACGGTCACGTCTAATCTCACTGGACGAACATCCACTTTGGAGGCAGATGTTGGAAGCTTACGGACAGAACTAGCAGCGCTAACAACACGGGTGACAACTGAGGTTACAAGGTTAGATGGTCTAATCAATAGTGGCCAGAATTCGATTGGTGAGCTATCCACAAGACTATCCAATGTGGAGACGTCTATGGTGACGACGGCTGGACGGGGACTGCAGAAAAACGGAAACACCTTGAACGTCATTGTAGGTAATGGAATGTGGTTTAATAGTTCTAATCAATTGCAGCTCGACCTTTCGGGGCAATCAAAAGGGGTGGGATTTGTCGGCACAGGAATGGTGGTTAAGATTGATACTAATTATTTTGCTTACAATAGTAATGGAGAGATTACATTGGTGAGTCAAATCAATGAATTGCCATCGCGCGTATCAACACTGGAATCAGCGAAAATCGATTCAGTTTTACCTCCATTAACCGTACGCGAAGCGAGCGGCGTACGTACCCTGAGCTTTGGTTATGATACGAGCGATTTTACAATCATCAACTCCGTACTGTCGTTACGGTCACGTTTGACTCTTCCGACATACAGGTACCCTCTGGAGCTCGACACAGCAAATAATAGAGTGCAGGTGGCAGATCGT
GACAATTTGTCCTGAAGACTGAGACTGTGTCTAACTTCTCGTTGATAATCAACCAGCTAACTCTCAACATGTTCACCAACAAAGCTATCCTTGCTGTTTATCAACTCCCTGAAGAGTGCACACTCGAATTGGTCGTTCGTGACGCGTCCGGAAACATTGTCGACTCTTGCTACGCTGAGCTTTTCCAACTACGTGGGAACGTCAAACATGGGGATAGACAAGCCCAGATGATCAATCATTTCAATCAGGTGCTCGACTTACTGCGTACGTCGGTTGGTGAAAGTATTGACAGCATGATCAGGTATGTTGGAGAGCAGGGAACAGATGACACTCGTGCGTTGGTGATTCGAGCCATGAATGACTTCTTCCCGGCCAAGGTTGGAGAAGCAGTGTTCCAAGCAGTGCAGGCTGCCATGCAAGGACCCGGAATGTTGACTGCGTTGTTGACAAAACAGTTGGAGTTTCTTGGCAATGCAACGCTATACAATACAAGGATGCTTGAGGCACTGGTTAGCATTCTTGATCCAAAGAAGTCAACAACGCAGGATGTTGCGCCCATCGACTACATTAACGGACCTGTGAAAACGCCGCTCTGGGACCCCTTTATCATGCAGCACCCAGATTTGGCACCAACGGAGAAAGTGGATATTCCGCAGATGTCTGCCCCTATACCAGGCCGACCACAAGTTTCTGGATGGTATCCCCCCCTGGCAAAGGTTGGCACTATCATGCCAGACGGATCGGTGCTTTATAATTCTGGGTGTGATGACGTCGCCTCCTCAGTAGTGAGTGAGCCTCCTCACGAGTGTAACCCCGATGATGGTGGGTCTGTCAAGGACAGTAAGCTGGAGTTAGTATCAGCAAGTGAGGTTCCTGAAAACGATGACGCATTGAGGCTACTTGAGGAACTTGCCCGAAGTCAATTGCCATCACGACAGCAAGTTCACAGCATGATCGTACCTCAGAGGGGTGCTGCTGGAAAGGTGGTGGTTACTCCAGA
TAGTAGTAGACTCCTTGAGAAGCTACTGCTGCGAAAGCTGGAATGAGCACCCTCCAAGAATTGCAGGAAAACATCACAGCACACGAACAACAGCTCGTGACTGCTCGGCAAAAGCTTAAGGATGCCGAGAAGGCAGTGGAGGTGGACCCGGATGACGTTAACAAGAGCACACTACAAAGTAGACGGGCAGCTGTGTCTACATTGGAGACCAAACTCGGAGAACTTAAGAGGCAACTTGCAGATTTGGTGGCAGCTCAAAAATTGGCTACAAAACCAGTTGATCCAACAGGGCTTGAGCCTGATGATCATCTAAAGGAAAAATCATCTCTGAGATATGGGAATGTCCTGGATGTTAATTCAATTGATTTGGAAGAACCGAGTGGACAGACTGCTGATTGGAAGGCTATAGGAGCATACATCTTAGGGTTTGCAATTCCGATCATCCTAAAGGCCTTATACATGCTGTCAACCCGTGGGAGACAAACTGTGAAAGACAACAAAGGGACCAGGATAAGGTTTAAGGATGATTCTTCCTTTGAAGAAGTCAATGGGATACGTAAACCAAAACACCTTTACGTCTCAATGCCAACTGCACAGTCCACTATGAAGGCTGAAGAAATCACGCCAGGACGATTTAGGACAATTGCTTGTGGCCTTTTTCCAGCACAGGTCAAAGCCCGAAATATAATAAGTCCTGTAATGGGAGTAATTGGATTTGGCTTCTTTGTAAAGGATTGGATGGATCGGATAGAAGAGTTTCTGGCTGCAGAGTGTCCATTCTTACCTAAGCCAAAGGTCGCCTCAGAAGCCTTCATGTCTACCAATAAGATGTATTTTCTGAACAGACAGAGACAAGTCAATGAATCTAAGGTTCAAGATATTATCGATTTGATAGACCATGCTGAGACCGAGTCTGCTACCTTGTTTACAGAGATTGCAACACCCCATTCAGTCTGGGTGTTTGCATGTGCACCTGACCGGTGCCCTCCAACTGCATTGT
GGTTGGCGCCCCTTTCGGGGCGCTTGCTTTCTTCCTTGAAGGCGCTAGGGATGTTTTGCAAAAGCGACTCATGCCTGCAGTCTTTTCATCATGCCGTTAGGTTTAGATGACGGTATATCCATATACCGGAGGAACTATGTTTCCGAAACAGAATATCGATCGAATTTATCATGTTAAACTTGTCTCTTACGATAATAAAGGAAAAGTAACTTCTGACGACTCTTTTGAGTCTGTCGAGAATTACCTCCTCCAAAATCGTTCGACCACGTATAAACCTGGTTATATTCGAAAAGATTTCCGTAAACCCACGAACTTTTGGAATGGCTATCGCTATTTCCATCAGCCCGTCGGCACGTTTACTCGGAAACTATCTGATGGTGGGCGTCAAGAGGCCGATTATGGTATAGTGAACCCTAATAAGTTCACCGCCAACAGTCAGCATCTTGGAGAGAACATGGTTATTTATCCAGGTCCTTTCTCAATAAATATTGACAACAGAGCTTCTGTCGAAGTCCTCAATAAACTTTCTCAATCCAACCTCAATATTGGGGTTGCTATTGCGGAAGCCAAGATGACTGCTTCATTACTCTCACGTCAATCTATTGCGCTCATCAGAGCCTACACTGCTGCAAAGCGCGGTAAGTGGCGAGAGGTGCTTTCACAGCTCCTCATTGCCGAACACCGTTTCACGAGACCCTCTAAGGATCTCGGAGGTCGATGGCTCGAACTGCAGTACGGTTGGCTTCCTCTTATGAGTGATATAAAAGCTGGTTATGACTTGCTTACGCAAACTCATTTACCTGCGTTTATGCCTCTTCGAGTAAGTCGTACCGTTGGCGCTACGCATAATTACAAAGTGCGTAATGTCGAATCTGCAGGGGATACTTGGTCCTATAGCGACCGGCTCTCAGTAAATTACCGAATATGGTATTTTATTTCTGATCCGCGACTCGCATGGGCCAGTTCCCTAGGTCTCTTAAACCCTCTAGAAATCTATTGG
AAAATAAAACAACCCTAAACCAAACAAAACAAAACAAAACAAACACAAACATCACACGCTCCCCAAGCTCACAATACTTGTAGAGTGATTTCTGTCATCCTACTGTTTGCAAGCTTTCCAACAAATCAACCCGCTCGCTTTCAAACCCTCCATCATGTCTGCTTCTAGTTCACGCTTACTCTTCGACTGTGGCAGTCTTGACTGGCCAAATAAGAGCTTATTTGGCGATCCCACAACGCGAGATGTCATGAACGAACACATTTCCAGCACGTGGAATGCGGTTATTAGAAGGCACATGTTGGCGCCCAATGCCAACGCCGAGACTATATTGGGCCGTGATGGTTTGCCATCTGCTCAATTTGACGCGTATGGAGCCATGCTACCCAGCTTCATTCAAGCTCTAAATGCACCTACAACGCGTCTCCGAATCAGCGCACCGCTGTCCACCGCTGAGTCCATCTTGTGCGCTGATGCATCCCACGCCCCTTGGTTGTACATGGCAAACAGTGTGTGCGCATACGAAGCAACTCATCTGCAGCCTGTACAAACTTTCATCGCTTTCAACTTCGCGCATGGCTATTGTTACCTCAGTCTCTTCATACCACTAAGCTTTCGCATTACCTTCGAGAATGCTCGAGGTTTCAGTCGGTTTCTCGAGCAGCTTCCTGATATTTTAGGTGCGTATCCAACATTGGCTGCAATATATAAAACAATGCTATTTGCTATTAGGCTTTTCCCAGAGGTGCTACAAGCTCCAATTCCCATCATCGCAAAAAGGCCTGGCGTACTCCAATTCCACGTTAGTGATGCCAGAGGGCTACCACCCTCATGGTTCCCCATGAAGTGTGGCAGCGTAGCATCTTTCGTAGCACTCATCACCAACAACCTGAACAGCGATTTGCTTAATGGAATTGTTGGTTCAAATGGTGATGGCGAGCACTACACAAATTGGAACTCTGGACATGATCACTGGATTGTGAATCGATTCATAACAGTCAAA
AGCAAAAGCAGGTCAATTATATTCAGTATGGAAAGAATAAAAGAACTACGGAACCTGATGTCGCAGTCTCGCACTCGCGAGATACTGACAAAAACCACAGTGGACCATATGGCCATAATTAAGAAGTACACATCGGGGAGACAGGAAAAGAACCCGTCACTTAGGATGAAATGGATGATGGCAATGAAATACCCAATCACTGCTGACAAAAGGATAACAGAAATGGTTCCGGAGAGAAATGAACAAGGACAAACTCTATGGAGTAAAATGAGTGATGCTGGATCAGATCGAGTGATGGTATCACCTTTGGCTGTAACATGGTGGAATAGAAATGGACCCGTGGCAAGTACGGTCCATTACCCAAAAGTATACAAGACTTATTTTGACAAAGTCGAAAGGTTAAAACATGGAACCTTTGGCCCTGTTCATTTTAGAAATCAAGTCAAGATACGCAGAAGAGTAGACATAAACCCTGGTCATGCAGACCTCAGTGCCAAAGAGGCACAAGATGTAATTATGGAAGTTGTTTTTCCCAATGAAGTGGGAGCCAGGATACTAACATCAGAATCGCAATTAACAATAACTAAAGAGAAAAAAGAAGAACTCCGAGATTGCAAAATTTCTCCCTTGATGGTTGCATACATGTTAGAGAGAGAACTTGTCCGAAAAACAAGATTTCTCCCAGTTGCTGGCGGAACAAGCAGTATATACATTGAAGTCTTACATTTGACTCAAGGAACGTGTTGGGAACAAATGTACACTCCAGGTGGAGAAGTGAGGAATGACGATGTTGACCAAAGCCTAATTATTGCGGCCAGGAACATAGTAAGAAGAGCTGCAGTATCAGCAGATCCACTAGCATCTTTATTGGAGATGTGCCACAGCACACAAATTGGCGGGACAAGGATGGTGGACATTCTTAGACAGAACCCGACTGAAGAACAAGCTGTGGATATATGCAAGGCTGCAATGGGATTGAGAATCAGCTCATCCTTCAGCT
TTCTCTCTCCTCAATCGGTACTCAGATAGTTTAGCCCCCATATTAGGTACTCAATATATACATGAGTACCAAATGGCATAGATGTAAATAATGGAAATATAATTTGAATTCAAAAGCGGCCATCCGTATAATATTACCGGATGGCCGCGCCCCCCTCTTTATGGTGGTCCCCCCCACGTGGATGGCCGCGCCCCCCTCTTTATGGTGGTCCCCCCCACGTGGATGGCCGCGCCCCCCGCTTTATGGTGGCCCCCCCCACGTGGAGATGTCCCCCACTCAGAACGCTCGCTCAAAGCTTGTATATGTGTGGTCCCCCTTTAAGTACTTGGGCAACAAGTCGTTGCCTGTACAATGTGGGACCCTTTACTAAACGAGTTCCCTGAGTCTGTCCACGGTTTCCGGTGTATGCTCGCCGTGAAATACCTTCAGCTGGTTGAATGTACTTATTCTCCTGATACACTCGGTTACGATTTAATTAGAGATTTGTTCTCTGTTATTAGGGCGAAGAATTATGTCGAAGCGACCAGCAGATATCATAATTTCTACTCCAGGCTCGAAGGTTCGTCGCCGTCTGAACTTCGACAGCCCATACAGCAGCCGTGCGGCTGTCCCTACTGTCCGCGTCACAAAAAGACAATCCTGGACAAACAGACCCATCAATCGGAAGCCCAGGTGGTATCGGATGTATAGAAGCCCAGATGTTCCTAAGGGCTGTGAAGGCCCATGTAAGGTCCAGTCGTTCGAGTCGAGACACGATGTGGTCCATATAGGTAAGGTCATGTGCATCTCTGATGTCACTCGTGGAATTGGGCTTACACATCGGGTGGGTAAGAGGTTTTGCGTTAAGTCCATTTACATCCTGGGCAAGATATGGATGGATGAAAACATTAAGACCAAGAATCACACGAATAGCGTAATGTTCTTCCTTGTAAGGGATCGTAGGCCTGTTGATAAGCCTCAGGATTTTGGTGAAGTATTTAATATGTTTGATAATGAGCCC
ATGGGATATAACAAATCTTTGAGGTATAGCCGTCACGACGGCACCAGCTGTGTCATCGACAACCACCATCTAAAGAGTTTGGGTGCTGTGTTAAACGATGTTAGGCGTAAAAAGGACCGCATCCGCGAAGCCGAGTACGAGCCCATCATCGACATCGCCGACCAGTACATGGTGACGGAGGATCCCTTTCGTGGGCCCGGCAAGAATGTAAGAATCACCCTGTTCAAGGAGATTAGACGCGTCCACCCAGACACAATGAAGCTGGTGTGCAACTGGAGCGGCAAAGAATTCCTTCGTGAAACCTGGACCCGCTTCATTTCCGAAGAGTTCCCCATCACCACCGACCAAGAGATCATGGACCTGTGGTTCGAGCTTCAACTGCGACCGATGCACCCCAACCGTTGCTACAAGTTCACCATGCAGTACGCTCTCGGCGCCCACCCCGATTATGTTGCTCACGACGTGATCCGCCAACAAGACCCCTACTACGTGGGCCCAAACAACATTGAGCGCATCAACCTCTCCAAAAAGGGCTTTGCGTTCCCGCTCACTTGTCTTCAGTCTGTCTACAACGACAACTTTGAACGCTTCTTTGACGATGTGCTGTGGCCCTACTTCTACCGACCACTGGTGTACGTTGGCACCACCTCCGCCGAAATTGAAGAGATCATGATTGAGGTGTCGCTCTTGTTCAAGATCAAGGAGTTTGCACCCGACGTACCCCTATTCACCGGCCCAGCTTATTAAACTAGTGAACTGACAATTTGTCAAAGTAATCATCATCGTCCACAAACTGTTCGGCAATGCGTTTAGAATTACCGTCGACGTTTGTCACTAGATTGTTTTCTTCATCGTTGTCGTCTACCCCATAACCACCACTTTTAATATCCTTGTCCTCCTCATCCCCCGTCCTGATAATCTCCCCACCACCACCACACACCATCGTCAAATTGATATTGTTATCGTGCACCCGCAATGTCTCAGCGACAGGAGTGGTATT
TGATATATTTCTAAAATATATTACTGTTTCACCCACTAAGGCAAAGAGTCGCAATGACTGTAGAAAGGTACACACACTCTAAAACATCCTTTGATAAACTCAAATATTACACACGCACTAAATATCAATCTTCAATGTCTCCCCAATCTTCCCCTCCCCATGCATCATAGACTTCTTCCTCTCCGTAATAATCAACTAATTCTTCATGAGATTGTAATTGTGAATTAAGAATTATTTCCTCTTCACTAGCAGCTAAACCGAAAGCTTTTAGTTCTTCTACCAATTCCTCATTTGGTCTTATATCACTAACTATTCTAGCATTCATATCATTAACCGCATCAGAAAAATGTCCCGCAAAAGAGAAAAGTTCTTTGTCAAGTTCCCTGAAGAACTGATTCATTTCACTAGGTTCTCTAACTATATTGTGTATCCTATTGATATCAATGTTTGTTTCAGCTTCTTCAATGTTGTTCCATATTCTTAAATATTCATCTCTTGAAATTCCAATAAACGTGGGATCTGTGTAAAATGTCTTGCTCATCATCATTATCCTGTTAATGTATAACTTGTAGTGTAAAAGGTTTGTTCTGGTAGTTTTGTCTTTATGGTTCAATATTGCTTTCTTCCTCACATTATCCATACCTGCAACACAAAGCAGACCCTCAATAATCCTGCCGGACTTATATGAGAGCACAGCTTGAGAAGCTATACGGTATGATGAGTTTATTGTTCTTTCTGTAGTCTTATTCAATTTGGTTATCATAACTATTTCAGTCAATTTTTCCGAATCGACTATATCTGATTGAACACTCAATTTCAGCAGTAACTTCCAACACTCAACTGCCATTCTTTTGTTGTACTTTATTGACATAATAGATGATATCACTTCAGACAATTCATCATGTGATGCGCCTCTCATTCCTCTAATTATTTTCAGTTTATTATTCTTAATAAGATTTGGGGCCACTTCTATAATTGAAAAATCTCCTCCTCTAATCTT
ACCGTGGGCGAGCGGAGATCGGTGCTCAAAAGTGGGTCCCGCATGGTTGTGGACTGAAGAAGAAGACCATTATAATGGGCTTTAATCAGTAAATCCCAATAAGAAATGTTGGGCCTTGATATGGCCTGTGTGATGTTAGGGCCCTGTATGGTGGTAAGCGTTTGTTTTCGTTAATTATGTCCTTGATCGGCTGTGTTTGGAATTTAAACGGTGAACTTCTTATTGAACACGTACGGTTCGATTACATCCATTCCCAATATTTCTGGGTTTTCAAGTACAAGTATATCTAGTCTTTGAACTATGTCTTCTATCTCGATCTCTTCTATCTTTGCTCCGTTGTTTGCGAATAAGAAATTCGCAATGATATTGCCTTCAAATCCGTTGAAGTCGAATGGAACGTGCATGTCTCCGTACGTGTACTTGACGAACCCTTCATACTTGATGAGCGCTGGTGACATGGTGGATACTATCCGAATGTGAATGAATATTTTCATGTTCTCCATGATGCGAACGTCGACTGTGAACTTCACTCCTTGCTTGTTTGTTCCGCTCCTTGTCATTTCCGCTTGTGTGATGGAATTTATCATTATGCCTGCATTTATAGACCTAAACGTGAGATATTTGGTGTTGTTGTGTGGTTGTGAGTGATCCATTATTATGTGATTGTGGATTAATATCCTAAAGTGATGATGGAGATGTATTACATGTGTTGTGATGCTGACTTGAAATCTTTATACACGGGTTTGTACGTATATGCCTGTATATACGGATAGAAAAAGGATAAGAAAAATGTGGACTGAATTGAAAAGGAAAGAAAACGAAAAGAAAAGAAGAACTAATATCAAAGAAAAAATGGGAGCGCAGCGGATCGAAACAAAGAACCCTGGGAAAGAAAAAAAGAAAAAGTAAACAAAAAATAAAACTCGAAAACGTCATCGTTTGAGAGGAAGGATAAAAAAAGAAAAAATAAATGAGGAACCTAAAACGGAGACGTTTGAAG
AGCACAGGCGGCCTAGTATTACCCGCCTGTGCTCCCCATCCTTTGCTCCCTATAAAAGGGAGCATTTCTCTCATTTGGTCATTTTACCAAATGCCAACTCTTCAAGGCACTTTCTGGTGTTTCACCCTCAACTTCTCTGGAGACGCTCCATCTCTCTCGTTCAACGAGAGAGTTCAATACGCATGCTGGCAACATGAGAGAGTGTCCCACGACCATCTCCAGGGTTATATTCAAATGAAGAAGAGGTCTACTCTGAAGATGATGAAGGAATTACTTCCAGGTGCACACCTGGAAGTATCCAAAGGAACACCAGAAGAAGCGTCGGATTACGCCATGAAAGAAGAAACAAGAGTTGCAGGTCCTTGGACTTACGGTGAGTTGTTGAAGAAAGGAAGTAACAAAAGAAAGCTACTAGATAGATATAAAGAAAACCCAGAAGATATGGAATTAGAAGATCCTGCTAAGGCGAGACGTTGTCGAGCTAAGATAGACAAAGAAAAATTTATTGCAGAGTTCAAGGTTGAAGACGATGAACAGGAATGGAAAAAAATATTAGAAAAAGAAATTGAAAAGATTGCTTCGCCTCGAAGTATTCTTTGGGTGTATGGCCCACAAGGTGGAGAAGGAAAGACGAGTAAAGCAAAAGAACTAATAACGCGTGGTTGGTTTTACACGCGCGGAGGAAAGAAAGATGACGTGGCTTATAGTTATGTGGAGGACCCCACAAGGCATGTGGTATTTGATATACCACGTGATATGCAAGAATATTGTAATTACAGCTTAATAGAGATGCTTAAGGATAGAATTATTATTAGTAACAAATATGAGCCAATTACAAATTGCCAAGTGTATAATATTCATGTAATTGTAATGGCTAACTTTTTACCTGATGTAACAAAAATATCTGAAGATAGAATAAAAATAATTTATTGTTGAAATTCGCGTAGCGGTATGTTTTAGGCCCATTAGGCCCAATAAGGCCCATTAAGAGGGAGCAGAC
ACAGCTATATAGTCCAATATCGTTCTACCATGCTATTTAAGAGCTTTAAATAATAACCCACTATGTACCCTTAGGTTTTATTTTATCAACAATATAGCTTAAAATAGAAATATACCTAAGTGCTTTTTACTATACTACTATTATTTATCGGAGTTAATTAAGAATGTCTTTTTATCTACCGAAATACACCGATCCAATTGAAGCAATCGAATGGAAAAAGAACGGTGATATACCTGGTGATGGCGTTATCAATAATATCAACCAAGGTGCTATTGTTGGTTATGCTATACCTACTAAAGAGTCTACTCTTAGTAATGCGATTTGCCCATTATGTAATCTAACTGAATCTAGTCATGGTATTTTACGTGTAGGCCCAGATAAAGATAAAATTGTCTGTCCGGGTGATTTTATTATTTTAATTCGTAAAAATAATGGGCGTATACTAGATTACAAATTAATGCGTCAACGTGAATTTAATAAACTTTATCAACTGGTAACAAAAGAGGAAGCTAAACAATGGGTAATGATGTTGGATCCAGAAAAGAAGGACTAAAGTTATATGAAGCTTTAGTTGAGGATATAATCATCACCAATGATCTTGGTACTGGTCTTCGACCATCTCTTAATATAACCACTAATGATGGTGTAACTAGGAATGTTACATTTGATCAACTTGAGAATTTTATTAAAGTTATAAAAGCCACGCATGATACGCAAACTGTTGGCACTCCATTACAATGGTGTATTTACAGGTATGCTCCTAATTTAGTTAAAGCTCGGTATATTGCAACTAGTTGGAAAATAACTGTAGACCATGTTAAAAAGACTTTGAATTTTCAAGGTACTTTAAACCACGAAGGTACTGTAGTTGATCATCCTAACTATGATCCAGATATTACCGCAAGAGAACTAATGTTCGATGAAACTATTACTGATTTTAGTCGATTTGAACAAATTGCTCTGTCTGGAAATATCGCTAACTTTAAAGAAGAATTCAAAA
GGTCTTTTTCCATTTCCACAGAATTTAGGTTCCCGAATGGCCCGTCACAAGCAGCCTGCCGAGGTCGCAAAGTTCAAGGGCGCGGACAAGAAGAACCCTCAGCGCTACCGGCAGGAGCCAGCAAAGGGCGAGGGGGATATCGGCGAAGCGCCCATCCATCTGCAAGGCCCCGCTCGTCTCGCATGGAAAGAGTTGTGCACTCAGTCGATCAAGGGCGTTCTGACGGGATCGGACCGGATCATCCTGGAGGTCACCGCGAACCTGCTTGCTGAATACCGCGCCGATCCGACTGAGTTCGCGGTTGGCAAGTACACCCACCTGATCGGAAATCTGGCCCGGCTTGGACTAACGCCGTCCGACCGCCAGAAGTTCGGCCTGGAAAAGCCGAAGGAGAAGGACGAGTTCGAGGATTTCTGAGATGACCCCCAGCGACATTGCGCGACAGTACGCTAGCGATGTCGTGGGTGGGGCTATCGTTGCGTGCCGGTATGTGGCGCTTGCATGCCAGCGCTTCCTGAATGACTTGGACCGCCAGAGCGATGACGATTGGCCATACGTTTTCGATGAGGCCAAGGCAGATCGTGCTGTCAAGTTCATGCAGCTCATGCCTCACACCAAAGGCAAATGGAGCGCTTCGAAGTCGAAGCTAGTGTTCGAGCCTTGGCAGGTATTCATCGAGGCCAACATCTTCGGCTGGGTGAAGAGGGACACCGGCAAGCGCAGGTTCCGCGAGGCCTACGAAGAGATTCCCAGGAAGAACGGGAAGTCGGCCCGTCTTGCCGCACGAGGCATTTACCTATTCGCCGCCGATGGCGAGTCGGGGGCCGAGGTCTACTCCGGCGCCACCACCGAGAAGCAGGCCTTCGAGGTTTTCCGTCCGGCGTGGATGATGGCGCACAAGCTGGAGAACCTGCGTAACCGATTCGGTATCGAACTTTCTGGAAACCAGAAGAACCCTGGGCCCATGTTCGTCATGGAGGACATGTCGAAGTTCGAGACG
TTGTTGACATTCCCCAATTCCTTATTAGACTCTTGCTTCAACGAAACGAATCAGGAGTCTTTTATGAAGCCCGCTCACTGTCTTACTCATCCCGTACTTGGTTCATGGTTTTTTAAGTGTCCCGTTTATATCCGTTATGAGCACCTTCATCACGGTCGTCTTATCAAGGTTCGCGCTGTTCGTGATTTGTCCCCGCGTCAGCAGCTTATTGCTAACCCTAAAAATTGCTTTGACGTTGTTATTGCTGAGATTGATGTTACTTATGGCTCCATTACTTGGTTTGACTATGAGCATGAGGAGTATGATGAGTTTGAGCCTGATGTTATAAATGGCCTCGTTAACTATATTGATATTCCTCACGTCATTCGTTCTGAGGAAGACCCTACTGTTTCTGTTGATGATATGGATTGGCTTTATGAAATTGCGGAGTAAATTATGGAGACTGTTATCGGAAAATTTATTGCTCTGGCTGTTGTTGCTTTTATGCTGTATGGAATTACCCGCTTAATTTTGAGGTTCCCGTGAAGTATTTTAGTTTGGTTGATGAACATTATGCTTATTGCCCTGATACGAGGATTTTGCACATTACTCGCAGTCGTGTTTCTGACCCTCGCTACGAGCGTTGCTTTCTTACTGATGAGGAGCATTTTGCGCTATTGGATTGGTTGAAAAACCGTCCAACTTGCGTTAATTCTTGGCAATCTTCTGAAATACCCTCTATATTGCCCTCATAGTTTCACTACGAGGGCTTTTTCGCATGGCTACCGAAATCTTTTCTGATGTTGTTAAATCTGTTTGGTCGCACGCTACGGCTAAGCACGCCCATCTTCGTATGGCTGTTCAGGTTGATAATCGTAGTCGCCTTCTTTCTGATTTGGTTTACCAGTTGGAAAAACGCCTCTCCGAAGAGACTCATCTGGATGATGAGACTTATGCCCTTTATGAATCTCAGACTGGCCTTTTGGAAGACCATATGGCACTGGTTCGGAAGTGTGCAGCC
CCTCTCAAGGAAAACAGCCGAGAGTTCCCCCGTAGGGGCCTCTCAAGGATGATCCATAGGAGCCTCTCCCCGGTGACCTCTGAGTGAGATCGCCTCGGTTCCCTCAAGGGCATCTCATGGGGATCATTATGGGGCAGGACTCAGAGGGAATCCAATTGGGAATCTCAATGGGGACTGATGGGGTCGATAGGGAAACTCAATGGGCCCCTATCTGTCCCTATCTGTAAGTCCTCCTTGAGTCATCCATAGGATTGACACTGAGACCATCCATAGGCTATCGCGTGTGTGCGCTCATAAGGACCCCTCAAAGACTGTCTACCTGATGACCCATAGGATCAGGCTCCATAGGGATGATCTATCAGCTCTTAGGCAACGATAGAAACAATGTTGTTTACAACCATCGAGGATCAGTGTCTAATGGCTCCCATCAACGGCAAACACTGAGTTGATCGCCACGGTCTCTGGCCTTGGTCCTAACGGTCTCACTGAGATGACCATAGGGATCGACACCAGAGCCTATAAGGGCCACAAGCTGGGTCGGGCAATACTTCGAGTTACCCTAAAGCATGTGAGTAGCAACAAGGGCTGAAACAAACGCTTGACAAGATGATGGAACGCTGTAGAATGGCCACCATCAACAACGTAACACGGCAACACTGAGACGCTCCTACAGGTCTCGAAAGGGCAACGAATTGGCTGATAGACACGGCCTAACGGGCACCCTTACGCTCTTTAACAACTCGGAATGCTACACCACGCACTGAGCCGGTCTCGCCTCTCAGGGCAACCATAGGGAGGCTTGCAGGCCCTCGGTGCGTGGCAGTGATAGGAAATACAGCAAGATGGTCTTGTGTGAGCCAAGCCGTACACGCAAGGAGTTTATCTACAAGATCGCAGACATTCATGGTCGGATCGTAACCACAAAGTAACGCTGGATTTAAAAACCCTCACTGTGGCTGCACACACTATGGGGGCTTTTATCTTAAAGACATCTCAAAGG
TGGTATCAGAGCAAGGTTAAGATTGATGGCATTCATGGGGTAAAACCCTAAGATAGGGGCCTGATTGAGTTCTACGTTTCTGTTAAGGTAAGATTTCCTTTCCTGATAAGTCGAATAATTTTTATGTATCTTTCTCAAGTAATCTTGAAAAACTGGCATGATTATTGAATGAAAAATGAGCTATTACCAAAAACAAAAAAATGGAGTTGGGAAGACAGAGGGGTTGTTTGCAGAAGGCCGTTCTAAGCCAAGTTTGGGCGTCAAAGGCCGTGTCAGACCCGGAGATCTTCTAATATCCTCCTGAGGTAATAAGCGCTTCGTGAAGTAGTTCAATAATTATGACTAGTTATTAAGAGAGCTTGGGTAAAAGGTAGCATCAAAAGTTAGTAAGACGTAAAGGAAGGAAGGAAAACCCTCAGATAACGTGTCTCATGAAGGTTACCCCTATCCTTCTATTCTGAAATTACTTCTACCTAACCTTGTATGAACTCCGACCTCAAAGAGTTTGAGAACCAATTCCTTTCTTGGAGGAATTCTTGGCAAAATTGGAAGGATCTAGATTACCTAAATCTAGAATCCTCATCAAGAGCTGACTTAGCTCACAACCTTCGGATCACTGCATATCGAGTAGATCTCGGTAACAAAGCCTTGTTTGCTCTAAGCAAACAGAACTGTCTTCATACTCTCGATCTTAGAACTAAATTGCAGGAGCAGGAATTACAGCTCCAGGAGATTGGAAAACTTTCCAAAATTGTTCGACAACAGCGAAACGATCTGAAGCTGCTGCTCTCAAAACAGGATCATTTGCAAGAAGAGATCCTTCAACTAAGGCAGGACTATCTCAAAAGAAGACCCCTGTCTAAGGAAGACGTTGAAGAGCTGGTGATCAAAATCAGCGAACAACCGAAATTTATAGAAAAGCAAACAGAAGCCTTAACGGAAGAGTTAGCGAAGAAAGTTGACAAAGTGGAAGAGCCAATTCATCATCTAAGAAAAACAA
ATGCGAACAATGCGCTACCACTACCCCACGGAGACGGACGACAGCAGTCCTGATGAAGGTGAGACTGGCAACCATGCTGTAACCCACTTGCTAATGCAGCTGCAGGAACAACTGCATGCACTTAACTATCCCACAGATGATAGCGACGACTCCACAGACGGTGAGGAATTAGTATTCCGATTAACCGTGGAGGAAAGCGCAAGCGAGGACGACAATGACAGCCGTCAAAGCCTGTCCGTAGACGATGTGGGGGCAGAGGTAGATGTAGAGGTGGAAGGGGCATACGGTGGTGTTGCATCGGATAATTTACTATGTCATGAAAGTATGGATGATCCCGAGTACAGCGGTGCCAGCGTCGGGAGTCGCCCTGACGGGTATGATGAAAGGGCACCCTGGAAATGCACAATATGTGGGAGACCTGTCACTCCACAAGAGCTAGCTACCTTCGGGGTAGTCAATCCCTGGAATAAGCAGGGAGTGTGCACCGTGTGCTTTCACGGGCAACAAGAGAGGTTCAACAGCATCTGGGGTTAATGGACTTCATTACCATTGAAGCTGAAGATACCAATAGTTCAGACAGCAGCCAATGTGAGGAAGAGGAAGATAAGGACGATTCTGCATTAGGGACATTTATAGACGATAGTAATGGAAACGACGAACCCGACAATATCAGCCATGTGCAATTGTTGCACTCCCAGCGATCACAAGACTTTGAGATTATACCTAAGCGAGTGGCAGGACATTATACCCGTAAGCGACGAAGAACACGGTCCCCCCACGGTGAGAGCGATATCATTCGATGCCAGCACGGCGGACATGGAGACCCAAAGAAAACTGTGCAAGTATTGTCTCATAGTCCTCCTAAAACGATTAGGCAGTATTTTACGTCTGGGGATACTAATAGACCCCATAAAGATACTTCGGAGGGATGCACAGGGTCAGGGGCCACGCACACCACACGGGTTATTACCGCGCAGGTGCACGTTCCTGCTGAACCTAC
GGCCATCCGCTATAATATTACCGGATGGCCGCGCCCGCCCCCCCTCTCTCCACGCGCGCATCTTTTGTTGTTGTTCCACGCTCCTTCCTATTGGTACGTGTCCTTCACTTTCTCATCTTTTGAGTGGCCTTTAATTCAAATTGAAGGATAAAACTTTCCTCGCGTGATTTTCTTTTTCGAATTTATTAACACGCGATGAATTATTTATGTCCTACYGATTATGTGAAGGACGTGGCTTTATTTGGACCATGCTGCTGAGTTTATTTGCGATTGAAGTCTATCGATAGTCTATATATTTAACCTGTCAGTTAWGTCTGTTTATCCAACTCAGCAGCATACCACGTTTATATTGTTAGCTCTGTTTTATTTATATTYACAGCATGATAATGTATCAGTCAAAAGGTAAACGTGGTTTTCATATGACTAACCGACGATATAACTCTCGTTATTCTATGTTTAACCGTATGACCGCTATTAAACGACATGATGGAAAACGTCGAGGAGGAATGTTATCAAAGCCCACTGATGAGCCCAAGATGACAGCCCAACGTATACATGAGAATCAGTATGGGCCAGATTTTGTCCTGGCCCATAATTCAGCTATCTCAACGTTTATCAGCTACCCTTGCTTGGGCAAAATCGAACCGAACCGGAGCAGGTCCTATATCAAACTGAAACGCCTACGTTTCAAAGGGACTGTGAAGATTGAACGTGTCCAAATGGACATGAACATGGACGGATCTGCCCCTAAGGTTGAAGGAGTGTTCTCACTCGTCGTGGTTATGGATCGTAAACCACATCTTAGCGGGTCTGGTTGTCTGCATACATTTGACGAACTATTTGGTGCAAGGATCCATAGCCATGGTACTCTTAACATAGTACCTTCTTTGAAAGACCGGTTTTATATAAGACACGTGTTCAAACGTGTATTATCTGTTGAAAAGGATACGCTTATGGTGGACGTGGAAGGTACTACTGCTCTTTCAACCAGGCGTTTCAA
ACCGTGGGCGAGCGGATTTTTTTGCGTCGTTGTGGGTCCCACCTGATAGATCTGCAGAATTAATGGGCCTTCTGTAGCAATTGGGCCTTAAAAAGAATTGGGCTTGGACCAATAGATTTGATATTGTGCTTATAAATAAAAGTACAAATTGGTCTTTGTAACAAAACGAACATTTTATTCATTTGAAATCAATTACACACTCACGCAGATACATTAGTACATACACCATATTCATCAAATATCTGAATATCAAATACTGGAGCTTCGTGCATCATTAATATATCAATTATCTCCGTCATGTCTTCCTGCCTGAACTCATCAAACGATGAGTCCCTATACATGATAGCCAAGATATTCCTAATCCCCTCTTCCAAATTATTGAAGTCGAAAGGAGGTATAATCCCATCATGCTTGTATGGAAGCATGAATTTCTTCTTCACAAGAGCTGGAGATCTTGTGGATGTTAGCTGAATGTAAACCTTAATAGATTCATCACCTCTCAATGTGACATTAATAACAAACACCAAACCCTTTTGATTAACGTATTTGATCGTCATATTGTTTATGAATGTTCTGAATTCATATGATCATTATATACTGAAAGGAAAATCAATATATGATCCATAACAACACACGTATTTCACTAATAACCACATGACTAGATTTCCATATATATTTGATAGTGACACCACTATCAAATACCTATAAAAAGAAAAGAAACATGAGTGGAGATAATTATCTCAATAATTATTGTAACTGAAAATAATGTACTGTACATATACATGTATATGTACATGATAAGAAATAAAAAGAAAAAAGAAATAATAAACATCACACATAATCAAATAATCTTGAGAAAATATGGCCCCGCAGGGGAACTGAAACAAAAAAAAAAACTGGCTAGAAACGTGAGAAAAAACGAAATTAAAACGTCACGGTTTTGATGAGTGAAAAAGAAAAAGAGAAAATATTAAAAAAATAAATTAAACGACAACGTATC
AAGTTTTTTTCAGGATGTTGAAAGTAAACGTGCAGGCTCTCATCTATCCTTTCAGTGGACAAATCACAGACATTCGAAGAAATCAACTCATTCCAACAGCCAAATTCAAACATACTGTCTTACATCAACCAATTTTTATCACTAAACTAAAGAATAAAACGTCACCACCCGACCCCTCAAAATCCAAAAATACTTTAAAAGTAAATCCAGTATGGTCAAATGCTTTTTTTGATTGGAATTCAGCTTTAATCAATCCATGGACAGTTCTTCCCTCTTCAACCGGCTCTGGCTCAATGTCAATACCATCTTCTAAAAATGCAAACTCTGATAATGCTGTTTTAAAGAATGCAGAATTCATTAACGAAAGACTTCCTTCATACATAAAATTGCTTTTTGATAGTCTTGATCTTAAAGGTAATGGCTATGTTAATCAATTTGGTTTTTGGGCATTATTATATTTGGATTACAGTCTACATTGTCTTGTTCCCCTCGAGTATTATCGACAAATGTTAAATTTAAGAACTAAAGAAAATGTGGTATTTCTAGATACCTATGATGAAGTTGATTATGCTATTTCTTACCTTTCCCGCTTTCCCAAGTTATTGTATATTAATGGTCATGGAAGAAAATTTATTAAATTGCCGAGTTTTGGAAAATTAGGATTTACTTTTGAAAAAGATAATATCATTGGAAATATAGGTAATGACTTGCAATATTGGACGTTGTGGCCTTTACATAATGATTACACTCAAGCAGATACTAATCGTCCTAATCATGCTAATATTCTCAGAAACCTAAGTCATTTTGACAATGAGTTAGTTAGTATTCATTATTACCCTACTTTTTTCTACGAACATTATTTATATTTTGAAACAGTGCAAGAATTGATAAAACATCAAATTTATAATGTTATTCGAACTTATCGTGCTCAGTTAAAGTTACAAGATAATCTTGGTACCAATAGATTGGAAAGAAGAGGTTATTATTTAACAGCGTATAG
GTATTTAAAATTGATATCAACCTTGACCAACAATGGCAAATAGAGCAACTTCAGCCTTTCTCGATAACCCTCATCCAGTCGGAGTCAACTATGTTGATGAAGGGTCTCGTCAATTCGTTGCAGTCGCTGAGCTTTTAGCTTCAAAGTTGATTGCTAGTAGTAGAGAGTCAGATGAAAGTAATTCAGATGTACCGTTCGTTCAGGCATATAGCAAGTTCGCTGATGATAATCCACGTCATCTTCGTGTTAAGACGGGAGGTAAGATGGCAAATGCATTGACTAATGTCATTAGATCATATTATAGTATAAATGCACCAGCTATTGTACCACAAGTCGAAATTGATCGCTTAGCTTCAAAGGCTACGGTTTCAGGTGACATGTACAATTCATATGCTGTATTTAACAGTGTTCCAATTGTTGAGGTACTCAGTCCAGCTCAAACAACTGTGTCAATAGTAGGTTCAGACAGGGCCGATGTTACCATGCTTAACACTGGAGCCGGAGCCGCGAACATAACCTTTAACTTTGGACAGATAGCTGAAACAGTTATACTTAAAGGTTCAGTTCCTTTCCAATTAGCACGCGCTAATCAGCCAATGCCAGCAGCACGTTTTACATATAAACTTCGACCACTGGACGGACCATTCATAGTTGTATTACCAGTTGGAAATCCATTAGTGATTAGTGCTACAGCAGCAACACGTATACAGGTTCCTCTTGCTTTCAACAAAGCTCTAGTTGAATCTGGATTTCAAACGGCAATGAATGATGGGCTGTTTGATGCGCAGAATGTCAATTATTACTCTAGCTTCGACGAATTCATCATAGCTCAATATCATGCATTAGATGGTATAAACAGAGTGTCCACTTGTGTCGTTCTGGGATTAGCTTTGCAAGCATACGATCAAATGCGTAGAGCACTACCTGTCCGACGAGTGTAGAGCATTCGTGAGTGGCTCGTCACCCTCACGTTGCTCGACCAAACCAAAGAATGCTGATT
GAAAGCATTACATTAAACATACAAAGTTTAATTACAATTACTTTTATATACAATACAATGGCAAACATTACACAACAAATTATCGATACAAGAGAGGCTGCTGCCGCTGGACGGAATCCGTTGATAGCGCAGTTAGCCTCAAAAAGGGTTTATGACGAGGCTGTGAAGTCTCTGGACACACAAGACAAACGCCCTAAAGTGAACTTTTCGAGAGTGCTTTCCACGGAGCAGATGCGCGTGGTCACCGAGAACTACCCCGAGTTCTCGGTTTCTTACACTGGCTCTGCTTTATCTGTACATTCCCTCGCAGGAGGGTTGAGGTACTTAGAAGGGGAATACCTCATGATGCAAGTGCCGTACGGTTCGCCGTGCTATGATATCGGAGGAAACTATTCCCAACACATGTTGAAGGGAAGATCTTATGTGCATTGCTGCAACCCCTGCTTAGATTTGAAGGATGTCGCACGCAATGAAATGTACAAGGATGCGATCGAACGATACGTCACGAAGAAGAGAGATGGTCCGCGTTCTGTTGCGTGGCGCTCTCAAGCTGAAACGTCTCAAGAGACGAAATTTGCTGGTCTGCCTTCCTGGCAAATGGACGCATTCCGTAGGTACCACTCGGACCCTAGTTCTGTTACATGTTCTGATGTTTTTCAGCAATGTGAACACGAGTTTGCACGAAGCGGAGACCGGTATGCTGTGGCTCTCCATTCCATTTACGACGTTCCGTGCGAGCAGATAGGGCCTGCTCTTCTGAGGAAAAACATCAAGGTTCTCTTCGCTGCTTTCCATTTTTCGGAGGACCTGTTAATAGGGAGCGAGTTCGGACGTTTACCTAACGTCGGAGCTTTCTTCTCTGTTGACGGCGACTCCGTCAATTTTCAGTTCGAAGACGAGTCTACTTTACATTACACGCATAGTTTTACAAATATTAGGAAAATCGTAACTAGGACTTTCTTTCCTGCTTCTGATAGAATAGTTTATGTAAAGGAGTTTA
CATGCTCATTTGAAAGCATACGCTAAGATTAATGAGGAATCCTTGGATAAGGCTAGGAGATTGCTTTGGTGGCATTATAATTGTTTACTGTGGGGAGAAGCTAACGTTACTAATTATATTTCTCGTTTACGTACTTGGTTATCAACACCTGAGAGATATAGAGGTAGAGATGCCCCAACCATTGAAGCAATCACTAGACCAATCCAAGTGGCTCAGGGAGGCAGAAATAAAACTCAGGGTTCTAGAAAACCTCGTGGATTGCAACCTAGAAGAAGGAAAGTTAAAACCACAGTTGTCTATGGGAGAAGACGTTCAAAGTCCAGGGATAGGAGAGCCCCTTCACCCCAACGTGCGGGCTCCCCTCTCCCACGTCCTTCAACTAGTCACCACCGATCTCCCTCGCCTAGGAAATAAAGAACCTGCAAGGCATCATTTAGGTAAATTGTCAGGATTATATCAAATGAAGGGTTGTGAATTTAATCCTGCATGGAAAGTACCAGAACTTTCGGATACTCATTTTAATATTGATATAAAAAATGAGTGCCCTTCCCGAAATTGGAAATATTTGACTCCAGCCAAATTTTGGCCCAAGAGCATTTCCTACTTTCCAGTACATGCAGGGGTTAAACCAAAATATCCTGACAATGTGATGCAACATGAGCAAATTGTAGGTAAATATTTAACCAGGCTCTATGAAGCAGGAATCCTTTATAAGCGGATATCAAAACATTTGGTAACATTTAAAGGTCGGCCTTATCCTTGGGAACAGCAATACCTTGTCAATCAACATCTTGACAAAAATGGGCCAAACACCAGCAAAATCAATGGATGTGAGAAGAATAGAAGGAGGAGAGATTTTATTGAATCAACTAGCAGGAAGAATGATCCCAAAAGGGACTGTCACATGGTCGGGCAAATATCCAACGATAGATCACCTATTAGACCATGTGCAAACAATGGAAGAAATAAATACTCTTCAGCAACAAGGTGCGTGGCCTCA
GCTACACGTTCCACGACAATGTCATCCATGATACTGACTCAGTTTGGACCGTTCATTGAGAGCATTTCAGGTATCACTGATCAATCGAATGACGTGTTTGAAGATGCAGCAAAAGCATTCTCTATGTTTACTCGCAGCGATGTCTACAAGGCGCTGGATGAAATACCTTTCTCTGATGATGCGATGCTTCCAATCCCTCCAACTATATATACGAAACCATCTCACGATTCATATTATTACATTGATGCTCTAAACCGTGTGCGTCGCAAAACATATCAGGGCCCTGATGACGTGTACGTACCTAATTGTTCTATTGTTGAATTGCTGGAGCCACATGAGACTCTGACATCTTATGGGCGGTTGTCCGAGGCCATCGAGAATCGTGCCAAGGATGGGGACAGCCAAGCCAGAATCGCCACAACGTATGGTAGAATCGCTGAATCTCAAGCTCGACAGATTAAGGCTCCATTGGAGAAGTTTGTGTTGGCACTATTAGTGGCCGAAGCAGGGGGGTCTTTATATGATCCAGTTTTGCAGAAGTATGATGAGATTCCAGATCTATCGCATAATTGCCCTTTATGGTGTTTTAGAGAGATCTGTCGTCACATATCTGGTCCATTACCAGATCGGGCACCTTATCTTTACTTATCTGCAGGGGTATTCTGGTTAATGTCACCACGAATGACGTCTGCAATCCCTCCGCTACTATCCGATCTTGTTAATTTAGCTATTTTGCAACAAACTGCGGGTTTAGATCCATCATTAGTGAAATTGGGAGTACAGATATGCCTTCATGCAGCAGCTAGCTCAAGTTATTCATGGTTTATCTTAAAGACTAAGTCTATTTTTCCTCAAAACACGTTGCACAGTATGTATGAATCTCTAGAAGGGGGATACTGTCCTAATCTTGAATGGTTAGAGCCTAGATCAGACTATAAGTTCATGTACATGGGAGTCATGCCATTGTCCGCTAAGTATGCTAGGTCGGCGCCGTCCAATG
TTTAATAAGTGTTGTGCAGATTAATCTGCACAGCACTAGCCACAAAGTTCAGTGGTCCCAATTATGGGATATAAAACTCAATGGTCGACGGAGTGACCTGGAAATGCTCCCCGTGAGAAACCTTGTTTAAACGCACTTGGACCTTCTCCGGCCTCAGCGCCAGGCATAGCTGGATCGTCAATCCCAAGTTTGGACTTAGACTTGCTCTATGTTACAATTGGGAGGAGCGTGACTTACCATTGGTCGTTGATGACGTTAATTCCAAACAAAAACAACAACAACAACTTAGTTTAAATAATTCCGGTCTTTAAGCATCAGGGTAGACCGATGAGGAATAAAGAACCCTATAAGACTGATTCGATACCAAGAGCTGGTGTCTGAGGGATTACGACTCGCGTGGTCGGACAGCACATGTTAGTCATGTATTATGGTGTTTCCCAACACGTATCTTTGCTCTAGTATTGAACTTTAGTGATGAGTGTACTTGGCATGTACACCTGATTAGTTAGCCCTTGTGGATACGCCACTGCCGCTCAGGTACAGTAGGACATACCCCAAATATTGGGTTCCACTCGTAGAGAAGAAAATTAGTGGCGAAACGTACGGTTTATGTCAAAGGAGAAGGTGATTTTAATTGCACCTGAAGCAACCCTAGGTCTTCCCTTTGATGTGAGCTAATAAGGAGTAACCGATTCTTACAATGTGATCATGTCTTTTCAACAAACAAACAACAACGCAACCAACAACATCAACTCCCTTGAGGAGCTTGCTGCTCAAGAACTAATAGCAGCACAATTTGAAGGAAATCTTGATGGTTTCTTTTGCACTTTTTATGTGCAGTCCAAACCACAACTATTGGACTTAGAGAGTGAATGTTATTGTATGGATGATTTTGATTGTGGGTGTGATAGGATCAAGAGAGAAGAAGAATTACGTAAACTGATTTTCTTAACATCGGACGTTTATGGATATAACTTTGAAGAGTGGAAAGGATTAGTTT
GTTAAAAAATCGCATATGTCAGCTGCGATACTTCTTGCACCCGGTGACGTGATCAAGCGTTCATCCGAGGAGTTAAAACAGAGGCAGATTCAGATTAATTTGGTTGATTGGATGGAGAGTGAGGGCGGAAAAGAGGATAAAACAGAACCTAAAGAGGAGAGCAAAGCAGAAGGATCAAAGGATGGTGAGGGGACGCAATCGGAGAGCGGCCAGAAGGAAGAGGGCGGCAAAGAGACTAAAGATGCAGATGTGGATAGACGCATACATACTGCAGTGGGATCTGGATCAGGCACAAAAGGATCTGGAGAACGCGCGAACGAGAATGCTAACAGAGGAGATGGAAAGGTTGGAGGAGGAGGTGGAGATGCTGATGCGGGAGTTGGAGCTACTGGAACGAATGGAGGAAGATGGGTAGTTCTAACGGAAGAGATTGCTCGCGCGATTGAATCTAAATACGGTACGAAGATTGATGTTTACAGGGATGACGTTCCAGCTCAGATCATCGAGGTGGAACGCAGTCTCCAGAAAGAGTTGGGAATTTCCCGTGAGGGAGTGGCCGAGCAGACCGAGAGATTGAGAGATCTGCGGCGGAAAGAGAAGAATGGGACGCATGCTAAAGCCGTTGAGAGAGGAGGACGCAAGCAGAGGAAGAAAGCCCATGGTGACGCGCAGAGAGAAGGTGTCGAGGAAGAAAAGACGTCTGAGGAGCCGGCACGCATTGGAATTACTATAGAAGGGGTCATGAGTCAAAAGAAACTGCTAAGCATGATTGGTGGTGTGGAGAGGAAGATGGCTCCGATAGGAGCGCGGGAGAGCGCGGTTATGTTAGTTTCAAACAGTATAAAAGATGTGGTGCGAGCAACGGCATATTTCACAGCGCCAACTGGAGATCCGCATTGGAAAGAAGTGGCTCGCGAAGCTTCGAAAAAGAAGAACATATTAGCTTATACGAGTACAGGGGGTGATGTGAAAACGGAGTTTCTACATTTGATCGATCACC
GTTAAAAAATCCTTGAGTCATGGAGCAAAAGCAACGTAGATTTACCAAAAACATTTTTGTCTTGGACGTAACCGCTAAAACATTATGCGGGGCTATCGCGAAGTTGAGTTCGCAGCCGTATTGTCAAATTAAAATTGGAAGAGTAGTAGCTTTTAAACCTGTCAAGAATCCGGAACCTAAAGGATACGTGCTGAATGTTCCAGGACCAGGTGCATACAGAATTCAGGATGGGCAGGATATCATTAGCTTGATGCTGACGCCACATGGAGTCGAAGCGACAACGGAAAGATGGGAAGAGTGGAAATTTGAGGGTGTTAGCGTGACGCCAATGGCTACGCGGGTACAGTATAATGGTGTGATGGTTGACGCTGAAATTAAATACTGTAAGGGGATGGGAATTGTGCAACCATATATGCGGAATGATTTTGATCGAAATGAAATGCCCGATTTGCCAGGCGTGATGAGATCAAATTATGATATCCGCGAATTACGGCAAAAGATCAAAAATGAACGAGAATCAGCGCCACGGCTTCAAGTTCATAGCGTGGCGCCAAGGGAGGAGTCGCGCTGGATGGATGATGATGAGGCGAAGGTGGATGATGAGGCCAAAGAGATAGTTCCGGGAACTAGCGGGTTGGAAAAACTACGTGAGGCGAGAAGCAATGTTTTTAAAGAGGTGGAAGCTGTAATTAATTGGAATCTAGATGAGAGAGATGAAGGGGATAGAGATGAACGGGGGGATGAGGAGCAAGTGAAGACCTTGAGTGACGATGATGACCAAGGCGAGGATGCGAGTGATGATGAACACCCAAAAACCCATATAACGAAAGAGTATATCGAAAAAGTTGCAAAACAGATTAAATTGAAAGATGAACGGTTCATGAGTCTATCAAGCGCTATGCCTCAAGCGAGTGGTGGATTTGATCGTATGATTGTTACGAAGAAGCTTAAGTGGCAGAATGTGCCACTGTATTGCTTTGATGAGTCATTGAAGAGGTAT
AATGTGGGAGGGAGCTCCGGGGGGGGGAATAGCGCTGGCTCGCTAACTGCCGTATTAGCTTCTGTAATCATGCTTGCTTGCCTTAGCCGCCATTGTACTTGATATATTTCGCTGATATCATTTCTCGGAATCAGCATCATTTCTCGGAATCGGCATCAAGAGCAGGCTCATAGACCATAAAAGGAAATGTTTGTTGAAGGCAAGCATCAGGCCACTTGCGCCATCCAATCACGAGCAAACACGAGATCGAACTATCATACTGAGCCAATGGTTGTAAAGGGCAGATGCTATCCTCCAATGAGGGAAAATGTCATGCAACATCCTGTCCTGTAAGCGGCTATATAAGCCAGGTGCACCTCTTGCTCGGGGTCGCCGTCCTACACATTGTTGTGACGTGCGGCCCAGATTCGAATCTGTAATAAAAGTTTTCTTTTCTTCTATATCCTCAGATTGGCAGTGAGAGGAGATTTTGTTCGTGGTGTAGGCTGGCCTACTGGGTGGGGTTGGGATCCGGACTGAATCCGTAGAATTTCTGTACAACATTTGGGGGCTCGTCCGGGATTCCTCCCCATCGGCAGAGGTGCCTACTGTTTCTTCGAACTCCGGCGCCGGTAAGTAAGTACTTGATTTTGGTACCTCGCGAGGATTTGGGAGGATCGGAGTGGCGGGACGCTGCCGGGAAGCTCCACCTCCGCTCAGCAGGGGACGCCCTGATCTGGGTTCTGTGGTATCTGATTGTTGTTGAACCGTCTCCAAGACGGTGGTAATATAAGTCGTGGTTTGTGTGTTTGTTTGTTACCTTGTGTTTGTTCGTCACTTGTCGACAGCGCCCTGCGAATTGGTGTGCCCACACCGCGCGGCTTGCGAATAATACTTTGGAGAGTCTTTTGCCTCCAGTGTCTTCCGTTTGTACTCGTCCTCCTCTCCCTCTCCGGCCGGGATGGGACAGGCAGGATCGAAGGGGCTTTTAACCCCTCTAGAGTGCATTCTGAAGAACTTC
TACTTATTAGTACCGCTGTTCTAAGTGACGTAAGTGGGGTGTAGGCCCGGGGAGCTGGATGCAGTAATTTATCGATGTACCTTTTCGACTACCTCAATTTGAAAACGAGTGTAAAGTAAAAGGGAGGTTACTAAACAAAATAGCCCTCCATACGGTACGATTCATAATCATATTTATATGCCCACTTGGTGTCACTCAGAAGCAGTGTTTGTGAAAAATTTGTGCGTGAGCCTTGTGCCGCACTTGCGTGAGCCTTTGGCCGCTTTTCCTTTGCGATTGTACTTTGTTTTTCCGCTCGCACAAGCGTTAAAGTACTAGTTACGGTGCTTAAAATAAAAATAAAATAAATAACTTAAATTATCAATAGTAATTTGCAATTTGTAAGTTACGACTATAATTATAATTATAATTACAATTTGTGATGGATATCGATCATTGTATGCCTGTATTTGATATGGCATATAGCGACGATAATCACCTCCCTTATTACATACAGAGATCGACTCATCATGTGGTTCGGGATGTTGATTATACTGGTTTTATATGTTATCCTTTGCAGGTTGATCTTAATGATAATGTTGAGGTTGGTGCTGATATTTATCACATGAAGATTAAGACTATGAGATTTAATGTTGATATTTATAACAACGATGTTGCCACAAAGTTCCCAGGTTGGGTTAGGTTTATTGTGTTTTGTACACCTCCTGTGTCTTCTTGGGTTAATGATGGGTGCTCTAGTCTGTTTTCACCTTTTGTAGGTGTGAATAGTTTTATTGATCCCAAATTGTTAAAACGTGATGGTCATGGGATTACTGTGTTACATGATGGTATTTATTGCTTGTGCCATCAAGAACATTTTACCAGAAGTTTTGAGTTTAACTTTCGTGGACCTGGTAATTATACCCTAACTAGTGATGTTTGTTGGTCCCCCGCTACTAATGTAGATTCTATATATGTGGCTTGTGTTGCTAGTTGGTGTGGTGATAGTGCTTTCATGTTG
CTCAGGGCATAGGCGAATGTGTGTGTGACCTGGGGGTAGGGGGTTGAATGCCGTTCGCTTCCACGACGATCCGGGATCGTCGGCGGGCTGAGGTTCGCCGGCGTGACGGGGACGCTCCGTGTGCGTTGCGGATCACCGCGGATTGTCAGGCGTTGAGTGGCTTCATTGATTATGACGCTCGTGCGCCTCATCCGCGTTCGTTCGAGGTTGACCACATCGTCAGTACTGATGAGGCGCTTCGGATGGGTTGGTCTGAGGAAGAGGCTGACGCGTTGGACAATTGTCAGGGTGTGTGTCGGCAGTGTAATCGTGCGAAGTCGTCTGGTGTTCGTCCGGTGGCTGAGGTTCGTCCGTCGTATGTGAATCCACGTTTTATCTGATCTTGCGCTGTTTGGCGCGTTACGCCGACGCCGGGCGGTCAACCGGCGGGTCCGAGAGGATAGCCGATGGCTGAGTACACCACGTTGAATGAGGCGATGGCCGCTGGTGATGAGCTGGCGGAGGCGCAGATTCGTTACCGTCTGCTTGCTGAGGCGTTTGAGGAGAAGCCGCAGCTTCGTTCGCAGCTGAACACGCAGATCGAGCGTGCTAAGGCCGAGATTTTGCGGTTGAAGGCGCTCAAACCTGAGTCGGAGTCGGCTCCGACGGAGTCCGGCAAGGTTGTGGCTTTCGATGCCGATCGCTTCCGGAAGTCGGGTTAACCCTGCGCCGCTTGTCGATATTGCCCGCCAGTGTTTTATCCCCGATGACATAGCTTTCACGCGCTACAACGAACTGATCGCGCCTGAGCTGCCCGGTATGGGGATTGTGCTCGATCGGTGGCAGGAAGACATTTGGTACGCGGCCCTGGGTTTGCGTGAGGACGGCACGCTGGCGTGTGATGTGATGGGTGTGACCCTGAGCATTGCGCGGCAGGCCGGCAAAACGTGGGGTGTCATGGTCGGGCTGGTCGCGATTTGTTTGTCGCGTCCGGGGACTCTGGCTGTTTGGTCGTCGCATC
AGTAAAGACAGGAAACTTTACTGACTAACATGGCAAAACAACAGAACAACAGGCGAAAATCCGCAACAATGCGTGCAGTGAAGCGCATGATAAATACACACTTGGAGCATAAAAGGTTTGCACTGATCAACTCAGGGAACACCAATGCAACTGCTGGTACAGTACAAAATCTGTCCAACGGTATAATCCAAGGAGATGATATCAACCAGAGAAGTGGTGATCAAGTGCGTATAGTTTCACATAAACTTCACGTACGAGGCACTGCCATCACCGTCAGCCAGACCTTTAGATTTATCTGGTTTCGTGATAACATGAACCGTGGGACCACTCCCACAGTTCTTGAGGTGTTGAACACTGCGAATTTCATGTCGCAGTATAACCCAATCACGTTGCAGCAAAAGAGATTTACAATACTCAAGGATGTAACTCTCAATTGTTCGCTGACAGGGGAGAGCATTAAAGATCGGATAATTAACCTTCCAGGACAACTGGTGAACTATAATGGAGCGACGGCTGTAGCAGCCTCCAATGGTCCCGGCGCAATATTTATGTTGCAGATTGGCGACTCCTTGGTTGGTCTGTGGGACTCCTCTTATGAGGCTGTGTACACAGATGCATAATCCCAGAGGTTCACAATGTTAGTGATGGGGCGCTGAAAGATGCGTAGCTACCCTTCTGGAGCCACTTCCTGGTGGTAAGCAGAAATCCAAGGGTACGGTGGTACGGTGGAAAGCAGTCCCAGCTCTGCATTGGGAACCGGCTTACACCCAGCTTAGGGCTAAAGTGTACTACTTGCTCATTTGTAGTCTAAATGAGACGTTGGCCTCGACGTGTCGAGGTGGCCTAAGGGATTGGAACCCCTGATGGTCGTAGTCGAATTTCCCGTGTTTCATTCCGAGTCTCTTGGTCATAATGCCATTAGTAGGTCTAGCACTCAACGTAACTTCAAAGATATCCTCCTTGCAACAAGAATATGTGCGCCGTCTGTGTTTAAAGCGGT
TTAAAAACCACGAGCTAGATATGCTAAACATCGGAACCCTTGATCACTTTTTCGCAAATGTCTAATACGGATTTACAGTTTTGTACCACAGTTCTTAACAATCAGATTCTTCTTCCTTTAATTGCATTGACACTTGTATTGTTGCTAATACTTGTTAAAACGTACGATTTTATACTGCGAGCTAGACCATCCAACGTAAGACAGAAGAGAGGGAAAGTATTGCCACGTAGATATTCAAATAACCAGGACGATTTTCAGCTAGATTATTCAGTTATTTCATACTAATGGATTATTGTAACAGTGATATTATTAGAAAGACGACTCTTAATATATGCGAGCCTATGCTAGTAAATTTTTGGAGTTACTTGACTTGTACCATTGGAATCGCAATTGGTGAAGCTTTTTTAAGTATTTGTATATTTATTACGATTATCAAGATAATTAATAAAGGTATTATTTCTTATTATTCAAAAATTTCTCATAACGATATCGAAGCTGTTTTGGTTCATGATATTAAGGATGGGGTGCAATTGCAGCTGTGAGACTTTCTTTGATTCAGGTGATCCTTTACATATTGTATCAGCAGCAACCGTTTTTGGTATTGCTGGATATTTATTATATCGTATAGGCTATTCGAGAGGTGTACATTCTATAACACATATTCCTATGGTTAAGAGAACACAGTTATCATGAAGTATCATACCAATATTAAATTGAACGTCGAATCCATCGCATCTTTCGAACAGCTCATCTTCAATTTATTGAGTGATCATAAGAATTTATTTGAGTATATATTTGTTGAAGATTTAGTAGAAGAAGTTTCTCATTCAGGAGTATGTTCTAATGGATTATTGATGACTCAAACTTTAACTATACCAAACGAGTTAGCTAAGCCTAAGAAATTCAACTATAATGATTATCCCCTTAATGATAATAAAACCTACTTTACATCAGACCATGGCTATGACTATTTAACAACAAGGGAAGTAGGCTCTATGAT
CACGACCAGTGATCGAACAACCTGAATCATTGGTGACCCCAACCCTGGGTACCTAGGTGCAATGGCCCCAATCTGCGGATTAAAATAAAACCTGAGATCGCCACTCTCATTAATCACAACTAATATTTGGAAGTTTTCAAAATGGCAAATGAGCACAAGAGTCCGCTTGACAAGCGTGTCACTGACCTCTTCAAGGACATACCAACTGATATCTCCACTCATTTGATCACTGGTGAAACCTTTTCTAATGAAAGTTTTCAGGCTATCCCAGTTTATACCTTAACCAATGTCACAGTTAAGCAAGCTGTGCATCTCTCATACAAGCTGTTTGAGAGTATGAAAACCACAAAGTGCGCTGCGGGATATCAATATGCCATATATCTCTTAGCGCAGAGACTGTTGACACCTGCAGCAGGATCAAATGATCTGGTGTTCAAAGACTATATTCCTCAGGGAGGATCGGATCTTCCACAGGAAATTAAGAACAAAATATACGTCACCACAGAATTGTCAGACTCGCAAACAGCTGGTAAGTCAGAGGCGGAGAAGAAGAAAGCAACTGCTGACCTTATTTTCGGAGACAATACAGATCATGACCTACAACAGGTGAGATCTCAAGATGATGAGACTATCATTAGGTTTGGGAGTTTCATCTCTGCTTTCCTGATGAAATTAATTGTTAAACAACAGAGCAACATAGTAGATGGGTGGAACGGGATGCTAGAGAGATATACCAATTTTTATGGAGAATCACCTATAACAGCCGTACCGAAGCCCAATGCAGATTGGTTAGCAGGGTTGAAGAACTATCTTATCTCAGATCCCAAAATTGGGCACACCTGGGTCAGGGTTATATCTGCTGCTGAGAATGCACTATCAGTAGGGGACAAATCTTTCCAAATGGTCAGATATCTGGCATCACTCCCTCTTTCTCTGACTGGAATGCACGCATATAAACTCTTCTTAGAGGTCCAAAAACAATCTAATTTGGGGATGCAGT
GATAAATCTTCCCGAAGCAACCACGTTTGACGTAACCTACTGAAGAGTCCCCCGGAAGTTTCACTCAGGAGTTGAGTCCTTGAACCCCAGCATTCAATCAAAAGAACATATCATCATCATCATTCAAATCGCTTTCTTCGTACTTGTTGTTTGTTGGATTTCCTTAAAATGACGGAGTATACAAATTTGCCAGTTAAATGGACGAACGGCATAGTCATTTCAGACGAACGTATGATGCTCGATCCCTTACCGTCAGAAGTTTCAGCCGTACTGGACGCACCAATCAACTATTCCTATCGGTACAACGAACTGCGGCGCACGCATAGTCTTAAATTATTCGGTGTTTGGTCGGGCTACATACCAAGTCATGCTGATAAGCATTTGATGATCTTCCAATTATTGCAGCAAGAAAAGGAATTAACAGGTGACGAGATAAGATTGGCGCTTAGGCAGATGCAAGGATCAATTAAGTTACCTATAAATGACAAGCTGCTTGATTCGTTAGACCGGTATTCTCTAATTTTTGCGTGGATAGCATACGCGGGATGTCTAGACTCAGCTTTTTGGCAACAAGTATGTGCGGACCCGAAATGTTTGGTCTATAATCCAGATGACAATCTCAAATTCTCATTAATGTTTAGTCTTGCAAGACAGTACAGCGCTACGACTAGGATTTGCTCAGCAGATGGATTGCGCATTCCCTCTCAAATATCGCCAGATCTTGGTCAATTGGCGTTCGATCTCGTGTTTAATAGTTCCGTAAGGCAGACTGTTTGGTTTCACGCCAATGATTTTCCCGCTTTCGACTTTTATACTAAGGACGTTGGAACTATGGTCACTTTTCATGTTAATTTCCTTTATAACATGACGCATTGTGTTCCGTTCAAGACGAAGCAATCATGCGCTGAGTATCTGATCCAGAAAGCACATGAAGCGTGGTCGGTTTATTGCGGAGTATTAAACGATACGATCAGACACAGATTACGATTAGTTGAGGGCG
AAGTTTTTTAAGCCAAAGACGTTTTTGCGCATTGTGACCTTGAGAAAGAAATCACAAGACTTTGACTAAATCAACCATGAATTCTGCTCCATTAAACGATAAACTGATATTTCACACAAGAAGAAGAAGAAAACAAGATGCATTGCATTCACCAAGTTTGAATATGGATAAAAAGAATGATCAACCCACCGTTGAAATTAAGAACAAAGTATCTGAGAATGAAACTGACACCGTCCCCAGACGTGACAGTCAATTTAATGAAACTTCTAATCTTAAAAATGAACCGAAAGTTGTTAATCACAACATAAATATGAATGATAATCTACTGATACCTGTCGATCCGATCATTGGTAAAATTAAAGGAAATGCACTTCACAAAATGATAATAGGTAATTCCGTTCCAGATATTGGATTAACTATGCCTGAAGAAATTACACAAATCATGTTGTCTCAGAACATTGACAAGAAATTAAATGTAACTCCTGTTTCACAAGTGACTATTGTTAATCCTAATAAATGGAATGGATTTGTGCTATGTCATCCAGGATCTTCGCAGCATAATGATAATAATCATGTCTATACTGGGAATAAATTCTTCGTTATATATAAAAGATCGAATGTTATGAATAATGAACAAGAAATCAATCAATTTGCTAATGACGGAATTATTATTTTGATTAACAAAAAAGAGTTTAAGCCTAAAGAACGCGATTATCAAATGAGATTATTTGACAGTTGTTCAAATGTTATTGTTGTTGAAGATGAAGTTGATTTTGATGAATTGAGTAATGTTAAAATATGTTTTAGTTATGAAGAGTTAACGTCAGCGAGTTCATTACTGCCTTCACATAAAAAGTTGATTAAGTATAGTTGTTGGCCTTCAAATATGGTGTTTCCTGAGCTTAAATTGATTAATGACTATTTCTCAGATTTGCAGTCTTCCGTTTTGAATGATTTGTGTTTGGACGAAAGTGATGGTATTTCAACTTTGTTTGTCGTT
GAAATAGTATTCGTGTGATTACACAAAGTACTAATTAACTTAGCTTTAAGGCTTTCTGGTGTGTTGCCAGTTTGCCTGCCCGGTTGCCACTGTGTTCAGTGTCGACCTTATTATACCAGCATTCACCGCCATAGCATTACTAGAAACAGCACGACGAGTACACTAAACTAATCTGCCTGCTTTACTTTGCGTTCTCCTTTTCGTCCCGGAGAGCGCGCCCCTTGCCCGCCGTTGTGGGTTGTTAGTGCTCTCGCTATATAACCCCCTCTTGTTGTGATTTAGTAGTTTGTATTTTAGCTATTATGGATTCTCAGCAAAACCTAGTTTCGTTTAACGTAGATTTTACTGAAAAGAAAATAAAAGATACGTTTAGAGTAGTTAAGAGGCATATTAGTAATAAATATAATAAATCCTTTAAGAAGAGACTGTTTTTGTGCAGTTGCGATTTAAATGTCTCAATTGCCGCAAACTCAGTGTCGACTGCTCAGGGATGTGGTGTGAGGGCTCGGATAAAAACTCGCATGAACGTACTTAGACGGTTATGTGGGATACCGCATTGCAATTTCAACAAACTACCAGTTTCTGTATACAGAAAATTCGGTCACGATTTCCATAGAATAAATTCTGCAATAGACCGGTATTTGGAAAGTTCTGTGGGGTCAACAGGTGAAAAATCTCTCGAGGAAATCGAGAGAATAGATGGTTACACGGACCATGGCGATGGTTATCGTGTAAAACTTTACTCTGACGTCAACATTTGTGACGTGTTTGTAAAGTTCAATGCTGATGTTGCCACTGGTCACGATTTGAAGATCAGGCTCCAGAGACAGAAGAATAGAATTACCGGCCAAGTTAGGACGGTCGTTCATACTGCGAAGAATGGTTTTGGGCTTGATTTTTCTCTGTGGTGTGATAGTTTCCTTCTCACAGACAGTAAAACTTCCGGCCAGAAGATGGTTATGGATATGATAGCGGCTGTTGCTATGAAGGTTCCGGATGT
GAAAGAGACAAACATTAAACATACAAAGTTTAATCACATTCACTTTTATATACAATACAATGGCAAACATTACACAACAAATTATTGATACAAGAGAGGCAGCTGCCGCGGGACGTAATCCGCTAATTGCGCAGTTGGCCTCAAAAAGAGTTTACGATGAGGCGGTGAAATCTCTTGATACACAAGATAAACGCCCCAAAGTAAATTTCTCTAGAGTGCTTTCAACCGAGCAGATGCGTGTGGTGACCGAAAATTATCCTGAGTTTTCGGTTTCTTACACTGGATCCGCTTTATCTGTACACTCCCTAGCTGGGGGTTTAAGGTACTTAGAAGGGGAGTATTTGATGATGCAAGTGCCATACGGTTCGCCGTGTTATGATATAGGCGGAAATTACTCCCAGCACATGTTGAAGGGCCGGTCATATGTCCATTGCTGCAACCCTTGTTTGGATCTCAAGGATATCGCACGCAATGAAATGTACAAGGACGCGATCGAAAGGTACGTAACTAAGAAGAAGGATGGTCCGCGCTCTGTCGCGTGGAGATCCCAGGCTGAGTCGTCACAAGAGACGAAATTTGCTGGTCTGCCTGCCTGGCAAATGGACGCGTTCCGTAGGTACCATTCTGACCCGACTGCTGTAACCTGTCCTGATGTCTTTCAGCAGTGTGAGCACGAATTTCACAAATCCGGAGACCGGTATGCTGTGGCTCTCCACTCTATTTATGACATTCCGTGCGAGCAGATCGGGCCCGCTCTTCTGCGGAAGAACATAAAGGTTCTCTTCGCCGCTTTCCACTTTTCTGAGGAGTTGTTGGTTGGGAGTGAGTTTGGACGTTTACCAAACGTCGGAGCTTTCTTCTCAGTCGATGATGACACAGTCAATTTTCAGTTCGAAGATGAATCTACTTTACATTATACGCATAGTTTTTCAAATATTAGAAAGATTGTAACTAGGACTTTTTTTCCTGCTTCTGATAGAGTAGTTTATGTAAAGGAGTT
GCTCGAAGTGTGTATGGTGCCATATACGGCTCACCACCATATACACTGCAAGAATTACTATTCTTGTGGGCCCCTCTCGGTAAATCCTAGAGGGCTTTCCTCTCGTTATTGCGAGATTCGTCGTTAGATAACGGCAAGTTCCCTTTCTTACTATCCTATTTTCATCTTGTGGCTTGACGGGTCACTGCCATCGTCGTCGATCTCTATCAACTACCCTTGCGACTATGGCAACCTTCTCCGCTACTGGATTTGGAGGGAGTTTTGTTAGGGACTGGTCCCTGGACTTACCCGACGCTTGTGAGCATGGCGCGGGATTGTGCTGCGAAGTGGACGGCTCCACCTTATGCGCCGAGTGTTTTCGCGGTTGCGAAGGAATGGAGCAATGTCCTGGCTTGTTCATGGGACTGTTAAAACTGGCTTCGCCAGTTCCAGTGGGACATAAGTTCCTGATTGGTTGGTATCGAGCTGCCAAAGTCACCGGGCGTTACAATTTCCTTGAGCTGTTGCAACACCCTGCTTTCGCCCAGCTGCGTGTGGTTGATGCTAGGTTAGCCATTGAAGAGGCAAGTGTGTTTATTTCCACTGACCACGCGTCTGCTAAGCGTTTCCCTGGCGCTAGATTTGCGCTGACACCGGTGTATGCTAACGCTTGGGTTGTGAGCCCGGCTGCTAACAGTTTGATAGTGACCACTGACCAGGAACAAGATGGGTTCTGCTGGTTAAAACTTTTGCCACCTGACCGCCGTGAGGCTGGTTTGCGGTTGTATTACAACCATTACCGCGAACAAAGGACCGGGTGGCTGTCTAAAACAGGACTTCGCTTATGGCTTGGAGACCTGGGTTTGGGCATCAATGCGAGCTCTGGAGGGCTGAAATTCCACATTATGAGGGGTTCGCCTCAGCGAGCTTGGCATATCACAACACGCAGCTGCAAGCTGAAGAGCTACTACGTTTGTGACATCTCTGAAGCAGACTGGTCCTGTTTGCCTGCTGGCAACTA
GGCAAAAAAAGCCCAACACGCAATGCGTTTATTGCAATTCAGTTCACTGGTGCAATGAGGGTATTGGGGCTTTTTGAACGTGGGAATAACTTGAATTTCGCAGATACCTACGTATATACATGGAACCAACAGTACTCGTATCATGAAAATGCATTCCTAATTTCAAATCAAGTAGCTACGACAATCATATTATATCTGGATGGTATAAACATAAATGAAGTCAATAAAGCATTTGAATTATTGAACTCAAATGGTATACCAGCACTTATTATAAAACCAGATCATATTGGAATATTTACGTCATCAAACTTTACATATGATTGGCAATACAAAATAGTATATTTTCATGAGTATACATATTACAAAAATAATGAATTTATTGTGAGTGATGAATTCTGGTTATATACTAATATAAATGAATTATTACCATATAAAATACTTTATTATGAACGAGGAATGAGAGAATTATATGCTGGTAGAGAATATACATTGTATAATACAGCAACAGATGACGATATTTTATATAAATATATCTATGAAAAAGATTCGATTATGAATGGTACTGACTATAAAAAATTATATGACACTAATTCTGTTAAAAACTTTGTACATTTTATGAGATTATTACGAATGAGATTTGCAGTTCCATTTGATCAATTATCAAATAGAATTACTAGATCTCGTGTTTTCTCTAAAAGCAGAATTCATATTGGATTACGTAATGAATCAATACCACAGGCTTTGGATAATATACACTCACAGTGGATTAATTATTCTGCAAATGGAATAGTAATTTCAGAATTAAAAGGATTAGGGAGTTACTCTGAAAAAAAGATAAGTGAATTTGGTATTGGACAATTTAAAAATTATATGAATTTTCTTACTTTAATGTTTTATATTAAAAATATGAAAAAGAAACCATCGTGTACAATAATTGGTGCAGCGCCTGGTTATTGGATTTCATCAATGAAAAAATATTTTACCATAGTAACATACGACA
CTCTTAGAGTATCGCCACCGACGACGACGACGGCAGTCGAGCGCGGCTTCGCCGCGGCAGCTTCGCTGCCTCGACTGCCGTCGTCGTCGTCGGTGGCGATACTCTAAGAGTATAAGCAAGTACTCAGCATGTATAGAATAATTGATGACGTCACAACTATGACGTCACGGGATGACCTTTGACCTCTGACCTTTGACCTTCTATTTGACCTTGACCTACTTCTGTGACCTTCTGGTCTACTGACCTTTGACCTTCTATGACCTTCTGAGCTGATGGTCTACTGACCTGATGATGGAGAGGATCCGAAGACCTTGGAGCTGATGGTGGAACACCAGTACCTGATGTTAGTAAAGGATAGCAATAGTGTGTAAGTGTGACAGCAACATAGCAACTGTTAGAAAGAGACAGCAACATGAGTGAAAGAGATAGCATGAAAACAAACCTTGAAATAATTTATGCGTAATTTTATTATCTTGTTATTGTGACCTCGCTTGACCGCAAACTCCCGTCGAAGCTGGAGCCGTGTGCAAAACAGGATGTAGCTAGGCAGCGGACCGTTGGGTATAAATAGGCTTGTTGTTGTCGAGAGCGCATCAGTCTACAAGTGTCTTTCATAGAGTGAAGAACTAAATAAAAATAAGTGTAAAAAAATAGTAGTGAAAAAAAAAGTTGTGTGAGTGTAATACAAATTCTGGTAAGATGTCACTTATGTATGGAAAATATAATATTTGTAAAAGAAGATTGTTTGAAACGAAAACTTACAATCCGAAAACTCTATTTTACTTGTCTTATAAAACTGCTAGACTTAACGGTCTAGATTTATCAACATTACCTTTAACTATTAGAAAACTACAAAATAAAATAGATAAGCATATATTATGGTGTGATGAAGATATAGAAAATGTACTTGGTGCCGAAAGATTAACTAAATGGAATTTTAATATTATTCAACCATTACCAGTAAATGTGTTTTTGGCTTTACAAAATTTAACAGAAATAC
GTTTAATTCTTGCAATTTGAGTCATAACTATTTTCCTCCTTTCACATTTATTGAACGTAGCTCCTGCACAAGATGTAGGGGCATTTTTGTATTTAAATAACTAGAGTAATTAACGTAAAGGCGTGTGATACAGTGAAAACAATTGATTAAATTAACACCGAAGCAAGAAAAGTTTGTATTGGGACTCATCGAGGGCAAGAGCCAACGCAAAGCTTATATTGACGCAGGGTATTCGACCAAAGGTAAAAGTGAATCATATATAGACATGCAAGCGAGCACGGTAGCTAAAAATAATAAGGTTTTAATAAGGTACGAAGAACTTCGTCAAGAAGTAGCTGAGCAATCAAAATGGACACGCCAAAAGGCTTTTGAAGAGTATGAGTGGCTAAAGAATACAGCGAAGAACGATATTGAAATAGAGGGAGTGAAGAAAGCGACAGCTGATGCATTCCTCGCTAGTTTGGACGGCATGAATAGAATGACGTTAGGCAATGAAGTTCTGACTAATAAAAAGATTGAAACTGAAATCAAGATGCTTGAGAAAAAAATCGATCAAATGGATAAATCAGAAAATAATTCACAAGAAGCAGAAGTTGCTAAAGCACTTATTAAGTTAGCGGGTGTTAATGATGATTAATGAAATGTTAAACCCGAAACAACAAGAAGTCTGGAACTGCTTCATAAACGATAAACCCAAAGTATTAATAGCGAGTGGTGCGAAGAGGGCAGGTAAAACATATGTATTTATCCTGCTTTTTTTAATGCACATAGCTACTTATAAAGACAAGGGGCTTAACTTCATTATCGGAGGAGCGACACAAGCATCTATCAGACGTAACATACTAGATGATATGGAGTTAATACTAGGTAGAGAGTTGACACTTGATAAATCTAACGCAGTCAAAATATTTGGTAATAAAGTGTATGTATTCGACGGACAAAACTCGGATGCATGGAAAAAAGCACGTGGTTTTACTTCAGCAGGTGCTTTTTTAAACGA
TATGAAAAATTTCTATGGATTCCCATATTAACGCGAATACATCTTTTTCCTCTCCCAGAGTCTCAGTTGAGATTCTGGTCCCAACCAAGTACGCGAAACTGTTTACCCTTAAACAGCTCACTCGCATGCTTGTATTGTCGTGTAAGCACCGTGCACGGCAAGCCGCTAACCCGGTAAGCAAACGGACCTCCCGAGATCGAGATGGGAGTAAAATAATGGGTCAGGGACCTCCTGCTGTGGGCCCGCGAGTGTCGAAGGGACACAAACAGCAGTCTGACGGAGGGGCGAGCCTAGCCCCTGTGAAGTCTAAGCGCGCAGTACGTCGTGAAAAGCGTCGCTGCCGCAAAAAAGGCGCAACCAAGGCCGGGACTACACCCGTACAAAAAGGTGGGCATTGTGTCCACGCCTCGAAGGGGCAGAAGCAGGCGACTTATTTGTCTAGCTTGCTTTCCAATCCTTCTGGGGCAAAATCCAGAATGGGGGCTGTGAGCAAGCCCCCCCAAACAAAAAATGCTCCCGACGCCAGCAAGGGTGGTTTCACCCTTACTGCTATCTCACCGGCTGAGTGCCGGAAGGAAACCGCGCGCAGGTTTCACCCTATAACTGGTACCTTCAAGGGTGCCCCTGGGTTTTGCACGCGGTCCCGAGAGGGTTGTGGCGTCTGTGCAGCTTGTGAAGCCAAGCTTGCACAGCTTGGTTTCGACCGGAGTTTCGACTCGATTGGCACTTCACGTGTCATCCGTGTCGATTCAATGAAGGAAGAAACTTCTGATGACATGGCTAGTCCTAGTGCTACAGAGCCTGTTGGGTTCTGGGCTCCTGCTGAAAAGCAGGCCCCTCGTTGGGAGGGACAGCCCATAAAAAGGTGCGATGTGGTGACACTCGCACGCGTGACGCCGGTTCTCCGGATGTTGCGTAAGGTTGATCCCACTTTTGTGGACAACCGGCTATTATGGGAAGCTGCGCACTCAGACAGTTTTTCCTCAGCGCAAGTGCGTAT
GGGTAAGCTGCTGAATGCTTATCTCTGGTTGCTCTCACCATGGGAATCCTAAGTGAACTGCTCGTTGGAACCACCTTAACAGGTGGGTTAGTTGCAGTGGGGCTGGCAGGCCTGCAATTGCGCATTGCCCTAAAGACTGTGGAAGTTTCCGTTGACCTGGTGCGGGACGCGTATGAATTTGTAGTTGACCACACAAAAACGCGCCCGCCACTGCCGGTAAGAGAGCATGTCCTCAGCATAACACGTGAGGACGATCCCGCTCCAGAGCTCGAATTAGCTGACTGCCTCGAGAAGATCGAGGACAAGGAGACGGATGAGGAGGGCAAGACAAAGGTGGTGCGCACTCGCACCACCAACCGTCATGCCCGTGGCTCGTTTTTGCGCCGGTTGATTGCGGAGGCTAAGTGCCACTTTGGTGGCACGCCTACCGCTACCCGCGCCAACGAGCTTGCTGCCATGAAGTTCTTGGTTGGCAAGTGCCGAGATCACCATCTGGTTGTGCTGCACACAAAGGAAGTATGTCATGCAGCGATGGTTGGTCTCTTCACCCCCGATGATGATGAGATAGCAGCAATGGCTCAACTCAATAGCCACGCTGCTTATGTTGCTCGGGTGAAGCTCCATTCTGCGGTTACTGTTGACCCTTGGTGGGTCAAGATATTGAGGAGTGGAGAACGCACTGCTGGCTGGCAGCAGTTGTGGTGGGTGTTATGGGGAGCCCCTGCTCAACGGGGCTTCACCTACCACAAATAGGGGGGCCTATCTTACCTCGAGGGTGTGTGTACAAAAGTTTGGAGGGGGACACACCCTAACATGATCGAGGTCAGAAGGAACGCCCTCGTGAGACCTAGGAGACTTTACTACCAGCAAGAGATTGGCACTGGATTGCAGTATCGTGTGCACAACGCTAGTTATGCCAATCTCAGACGGGGTTTGCTGGAAAGGGTCTTCTACGTGGAAGATAAGGTCAACAAAACCCTGGTTCCGTGTCCCGAACCCG
TTAACGAGCCCGGATAAATTCAATATCTTGCATGATTTCAGGAGTTAATTCTATATCGCTCATCGCAACAGCGTACAAAAGAGGATATTTTGATTGAATCTTGTTGATAGCATCGGTAAAGCGTTCAAAATATTCAACGTTGATATCATGAATCTTCGCTTTCATATCGTGGTATGCCTGGAATGCAGGGTTATTACCTTCGATCCAATCAACGATTTCAGCCAGATGATCGTCATTCTGCTTATCAAAAACTCTGGTAATTTCAACGTCGAAAAGATTGAACTTTTTCAGACGCAAGGCTGTTCCGAGGTCTTCGTCGTTTACATATGGGCATTCGCCATCCAAAACATCAAATTGCTCGACATTTTCCATCAGCTTTTCATACATCCACATGAAACCACATTGCAGATTTGATTTCATAGCAGCAGAACGTTTTCCGTTCTCAATGATGTATACTTCTTCAACACCCTGGGCAAAAAGAGAATCAATAGCATGTCGATTCATATTACCCGACGGTTTAAGAGAAATCCTGTCGTAGGTGTCACCGTATGAAATAATGCCAACACCTTCAAGTTCGCGAATTTCATTCGTGCTCAAACAAAGCAGCTCGACTTGGCGCAGATCGCATTCATCAATATAGACACGACGAACATTCGGCTTTACCGGTTTCGGACCAGCGTCTTTGCGCTTTTTGATCGTGTAAGCCTTGCGAATATCGACCATTTCGCTGAACTTCAATATGTGCCGTTCATGTGGTTCGAACTTCTCGCATATTGCTGAAATCTTTTTGCCGAAAGCTGCATATTCAGATTTTTTCAGTTTATGCGTTTTGTCGAGAACAACGACCGGAATCGAGTTATTGATATGGTTGTGGTATGCTTTAACCATATTCGGAACACCTTCACCAGTATCATTTATCAGCACATGTACTTTGCGACGTTCAAGGCCAAAGACGCTTTGGCTGTCGATCATGGAAGTTCTCCATGAATAGCCAGATCGA
ACAATTTTAAAAGAACGCCCGCCTTACCTTGAAGCCTTCAACACAATGCCTGCGCGTACTCTTATCATTGTTCTTACCACCTACGACGAATTCGGAACCATTTCTTTGACATCTCCCCACAAAAGTACTTCGATCGAATGCTACTCAGATGCTATACCGATTGTTAACGTTACGACAGAAGATGGGACTGAGCGACCTAAAATCAACGACGTCGAGCGTATGAGAGACATTCTTGAAGTTGTTCGTGGATCTAAAAATTCGTATGCTTGGCGTGAGGTCAGAAAGTCGCTTTTGGATCAGTACGCTTCGTCCATCGATGAGTTTGCCCGTAGTCTCCATCGCCTGATGCCGGTTGTCAAGGAGCATAAGTTAGACGAGGTTTTGAACGCATGCGGCCAACAGCAGGGTATGTTTTCTATGATCAACAAACGGCTCGACTACGTCAATCAACAGCTCGCTCAACTTCAAGCGTCATCGGAAGACACTCGTCGCGTCACCTACGATACCCAAGCTATAACGCATCAAATCAATGCTGCACTCACCCGCGTTGCCAAAGTTGACGATATATCTGTGCTCATGCGTGATATCGGCGGTATCCTTCATCAACAATCCATTTCGACAAACCTCGCCTCTTTCCAATTCTCTGCTTTAACATACAATCATGGCGTTGTTGCACCAAAGGACACCATTCAGCACAGCATGCAACACGACTTCTCGGCCTTACCCTTTGGTCTATCCTACGAGCTGTATACCGACGCGCCTAAGTTGGGTCACATTTATAAGACCATGGGACCACGTGGGCCAACTCCAAACACGACCGTGGGCATTGTGTACGCAGCACACCCAGCCCCATACTATGAGGTTCTTTTCGCCGATCTCCAGCTTGAAACTTTCAGGTTCGACCACTCACCAACAGGACGGCACTTATTTTTCATCAGATGGTTCAACCCTGCTCATGGCACCCAATATGTTGTTGAAGTCGTTGAGGGTCAGTCTGATG
TTATTTTGCGACTTCTACGATGTTTTTAGCGATTGCATCTTTCAAATCATAGATCTGATTGAGATACCCAATGATCAGAGGGTTATTCTTCTCAAATTCGCGAACTTTCGCATAAGCGCGGTCCGTTGCTTCCTTAACGAGTTTGGATACCACACCTTCAAGTGTACGCTGTTTGGCGTCTTTCAAGTCACAACGAGAATCACGAACTAACAGCAGGAATTCACCGATATCGCTACGTTGGCCGTTATGTCCACACAGATCGTCAGTCAGTGGCTTAGTGATTGGGTTAGATGACAGACGGTTGATCCAACGCTCATTCACAGTCACACCGAAGTGATCCATAGTGACTTTGCCCATCTGATCCACAACATAATCGGTAACCATGAACTCGTTAAACTGCTCGATATCCTTGTTTTTATCTGCCCGTGCCCAGTGCTGGGACTTGAAGACATAAACAGTTTTACCTTCCAGTTTAGACCAAGTTTTAATGATTCGATCATTGAACGTGGTAACAGTTTTCCAGTTTTCGTACTTGTCGCGAGTCTTGCCGTTTTTCAGAGTCTCGGTAGTGATCGTCGGAGTAGCAATCTTGTGATATCCATATTCATGGGCACACCAGATAACATCTTTCAGATCATCGATATCTTCGACATACATCTGGACTTCGGATGTAACGCCATTCTCGTATTTTACAACGTTAGTTGCCTTACCGGTACGCTTCTTGACTTGAATCAAGCCTTTGTCCTTCATTTCTTTCAGAACTTCGGCACGTACTTTAGACAACAGAATCACTTTACCGTCTTTCATCCGAGTCGGGAAATATTTCAGGTACTCTACCATGTTTTCGCGATTCGCTTTACCAACGGTAATGCTTTTCGGGTCTTTCTCGTCAACTTTCGCATTGGAGAATACATCAAACACATGTGCACCTTCAACTCGGAATTTGTTCAGACGATCAAGTCCGTACATAACTTCGGCAGCTCCAGTTTTCAGATCGTTG
TCTCAAAGACAAACGTGCCGCAGTCGCCCGATTGTACTTTGAAGAAGCAAGATGGAGAATCAGATCAAGGCAAACAATAAAAAAGAGTTTGATGAGTGGTTTAAACCTTTTAGTGAAAAGCTCCAATTAAGGTCAAACCTCACAAACTCTGCATCCCTGTGTGATAGAGTACCTGACCTAGCTCTAGCAGAAATGAAAATGGCCCTTGCCACAGATGATAAAGAAAAAGACTCAATCTTTTCTAATGCTCTGGTGGAGGCAACACGTTTCTGTGCTCCAATCTATGAGTGTGCTTGGACCTGCAGTACAGGTGTAGTGCAGAAGAGCTTAAGCTGGTTTGATAAGAACAAAGACTTCATCAAACTCTGGGACGCAAAGTACATGGATCTCAAAAAGGGTATCCCTGAACCAGAGCAACTAGTTTCATACCAGCAGGCGGCCCAAAAGTGGAGAAAGGACGTTGGTTATGAAATTAACCAATTCACAAGGTCTCTCACACATCCAGTTGTTGCAGAGTACAAAGTGCCTGGAGAAATTGCTGTTGATGTCAAAGAAATGCTGTCTGACATGATCAGGCGCAGGAATGTCCTGCTGAACGGAGACGGAGAAAATGCTGGGAAAAAAGGTCCTATCAGCAGAGAGCATGTCTCTTGGGGCCGTGAGTTGGCAGGAGGAAAGTTCCAAGTTGTGTTTAACCCTCCTTGGGGGGATATAAACAAGTGTGGTAAATCAGGCATTCCTCTAGCAGCTACTGCCATGGTGAAGGTTGCTGAGCTAGATGGGTCAAAGAAGCTTGAAGATATAAGGCAGGCCCTTCTGGATCTAAAAAAATGGGTTGAAGATAACAAGGATGCACTAGAGGATGGGAAAGGCAATGAGCTCGTCCAGACTATGACAAAGCATCTGGCTCAAGCAGTGGAACTATCCAAAAAGTCCAATGCCCTGCGTGCACAAGGAGCACAAATAGACACTCCTTTCTCAGCCTATTATTGGGCTTGGA
GACATTTTGTCATGGCACAGCTGTTGTTCAGGAAAACGACTCAAGACTTCCGAGATTGCTTTGGACTGAAACACGAAATACTTGCATCAATTTACAACGAAAAAAGCACCTTCTCTAGTGAAAACGGGTCAATCCAAATATTGGAAGAAGCAGAAGTTAATGCTCTAGGTGAGTTAGTAAGAGATGGCACGGTCGCAATTTCATTCGGACCTGGGATTTATTCACGTATGTTTTCTCATTTACGTGATGATTCTGATTATCGGTCTGCCCTTACTGACTGCGTGGCTCATGGGTGGAAGCAAACTCGAGATGCGAGGGATGTTCGAGAGTGGCAACGATCTGCTGCGATTATGTGCGCGGAGAGGTATATGTATAAGGTGAGGCAGGCGTATAAGAGGGTGGTTGAAAACTTGGATCATATGTACGCCTGGCATTACTTGACCGAAGGGCCCTCCGAGCATGTCTTTATTCTGCCAGCTATGTATGAATCTGTACGGCATGAAACTACTTCTGAGGCGTATGGAATGCAATGTGGTGGTATCATCGGAGGAAATGTATCATTGATGCTTCCTAGAGACGAGCAATACACAACTTTATTTAAAGCGTGGTTGATGTCTCTGGCGAAAATGAGTTTGTCTGAGCTTCGCGAGCCCCATTGGAACGGTGTTCGGGTGCAACTATCGAGGGATCATAGAATCTTGTACTATGGTGATTTATTACCAAGTGATGGAGACATTACATACCTAGTGAATAAATTAGAGTATCACACTATCTGGTTTCCAGAAGGAGATTTCGAGACCATGATGGGTGCAATGCTTCGAGATTCGTTTCCAGCAGGTTGTCATGCACACTTAAATATTCCAGTGCCTCATTATTTCGTATTTGATACTGATGATGATTTGATATTGAGGTGTTGGAAGGGTGTGCGGGATACATGGATTAAGTTGCGGCTCGGTTATGAGGAGGGAGGAGTGAACGATTCTCGTATGAGCGAGGCTTT
GATCCTTTTGGAAAAGAAAGAGGGATCTCCATGATTATTTTGTGCGGTACCGTGGCCGACACCAGCGTCCGTCACGTTGAGCCGGCGAATGGTGCACCGTTTGATGTTCAGCTGGTGCACATTCTGATGGGCCGCTGGGTTGATGCGGTCGCTCTGGCGAAGGACTTCCAGGGGGATGCGCCTGGCCTGGGTGAAGTGGTGGCGCTTGAGGTGATCGCGACGCCTTTCGCCCGGCGTAAGGGCGGCGCTGGGATTCAATACACCGCGCTGCGGCGTGTGTCTTCTTTGCCGACTGCTTCGCGAGCGGTGGCGGCTGCTTAAGGCGAACCGGTGGAGGGTAGCCGCCCTCCCCCGGTTCTAACTCATGACGATGAAAAGGATCGCAATGAGCTGTATTCACTCTAACTGGTGTAGTGCCTGGTGTAGTGCCGGTTCCCGTCGTCGGGTCGGCGGGTGTTGAGCCGTGGTGCGCTCGCGTCGGGTCGTCGTGGACCGGTCTGGTGGGCGGGACGGCTGTTTGTGCGCCGCCCAGGTCTCGCCGTCTTCTTGCCTGGTGTTGTCCTTGCTGTCGCCGCTGGTGGCGGTGTCACCCCCGCCATCATCGTCGGCGTCGTCGAGGTTGTCTGTGCCGTGTGGTACGGCCAGGCTGCTCGGGTTGGTCGGGTGCTTGGGGCGGCCAAGCGTCGGCATGGCGCTGGCTCTGGGTCGTCGCCTCGACGCGGATCGGATGGCTGACTGATGCCTGTCAGCTCGCCGCCGTCGCCTGGTCCTTCGTCTTCCCCTGGTACTTCGCCGTCCCCGGTGGTCAGTTCGTCTCCGACTCCGGTGCCTACGGTTACTGTCACGGCGTCCCCGTCCTCGCCCTCGTCGCCGTTGCCGGTGCATGTGGTGTCATCGGAGCCGGTCGGCGGGTTGCTGGTGTTCTTGTGCCTGGCGCTGGGCTGTGCGGTTCTGTTCCTCGGGATGATCGCGGTGCGGGGCCGGGCATGAGTGTGGTGGT
AGATATTCTGTTAACGACAAACAGTACAGTGCTCCGCATATGTCTACCCTACTTATCCCGCAAGATACCATCGCACACACGTTCGATGAAGCAGTTGCTTCAGAAAGCAACCTCCGCATTGACGAAGTTCCCGAGAATTATCTCGAAAGATTCATTCATCCGAGTGAACCTGAGAACTTTGAATTTTATAGCTTACGAGATTCAGATATTCCCTCAAAGCGTATTCCAAAGAATGGAATTCAAGTCTTTGAAAATCTGAAATACCACACAAATTCGAAGGATAATCTATATAAAGATCAACCTTCAAGTGGCCCTTCTCCAATGAGAGGAGTAGCGAATATTATTCGTGAATACTTCCCTCAATATCTAGATGATCTCCGCACTTGGTGCAGACCAAAATCATCAGATGACTCTATCTTTAATGATTTCAATCATGAACAACGTATTACTCAACCTTTCACAGAAGAGAGAGAACGACGTCTCCTACCCTTGATTGACCATTTTCTAGGAATTAAACCATATGATATCGTTCACTATTGTGACACGAGATTCTATCCCTGGAAACTTTCAACTAGAGCTGATTATTTTCATAATCACTCTCGTGATAGAAAAGCTCACGCAGCAAAATCACATCCAGATTTCGCTACAGGACCTACTAAAAAGTCATACTTTATTAATTCACATTTATTCTTTGACAGATCAACTGTTCATAATATAAAAGAATATGGCTTCCCTTTCCGTCCAACAACGGATTCCGCTAGGAATGAAACTCTCTTAGACCTTTGGTTTAAGAAAGTTCCTACAGAACTTTTGGTTCGATCCCATATCTCAAAAAGAGATAATCTAAAAGTTCGACCCGTTTACAATGCCCCTATGATATATATTCGTATAGAATGTATGTTATTTTATCCACTACTTGCACAAGCTCGTAAAAGAGACTGTTGCATAATGTATGGATTAGAGACTATTCGTGGTGGAATGAACGAACTTGAACGCATTT
GTAAAATACCAACTAATTCTCGTTCGATTCCGGCGAACATTCTATTTTACCAACATCGGTTTTTTCAGTAGTGATACTGTTTTTGTTCCCGATGTCTAACATAGTTTCTCCCTTCAGTGGTTCCTCACGAACTACGTCTGACGTTGGCAAGCAAGCGGGAGGTACTAGCGATGAGAAGCTCATTGAGTCGCTGTTCTCTGAAAAGGCTGTGAAAGAGATAGCTGCCGAGTGTAAACTCGGATGTTATAACTATCTGAAGTCTAATGAACCCCGCAACTATATAGACCTGGTGCCAAAGTCACACGTATCTGCTTGGCTCTCATGGGCTACATCCAAGTATGATAAAGGAGAGTTACCTTCCAGGGGATTCATGAACGTTCCACGCATCGTTTGTTTTCTCGTTCGTACCACAGATAGCGCAGAGTCCGGTTCTATAACCGTGAGCCTGTGCGATTCTGGTAAGGCTGCTCGTGCTGGAGTACTCGAAGCCATTGATAATCAGGAGGCCACAATTCAGTTGTCGGCTTTACCTGCTTTGATAGCTTTGACGCCTAGCTATGATTGTCCGATGGAAGTCATCGGCGGTGATAGCGGTAGGAATCGATGTTTTGGGATAGCAACCCAACTTAGCGGTGTGGTGGGGACAACAGGTTCCGTTGCAGTTACTCATGCGTATTGGCAAGCTAATTTCAAAGCGAAGCCCAACAACTATAAGTTGCATGGTCCCGCTACAATTATGGTAATGCCATTTGACAGACTGAGACAACTCGATAAGAAAAGCCTCAAAAATTATATTAGAGGTATTTCTAACCAGTCTGTGGATCATGGGTATCTTCTCGGAAGACCGTTACAATCTGTTGATCAGGTTGCCCAGGAAGATTTGTTAGTTGAGGAATCCGAGTCTCCTTCCGCTCTCGGCAGAGGTGTGAAGGATAGTAAGTCTGTATCCGCGTCATCTGTCGCTGGACTTCCTGTGTCCAGTCCTACGCTTAGAATTAAA
GGTACCACTACGCTTACGCAGCAGCCTTAGCTACGCCAGGAGCTTAGCTCGCCCACGTTCTAATATTACCGTGGGCGAGCGGTGCCTGGACTGAAATTGGTGGGTCCCAGCTATTGGGAATGGATGAAATCTTGGGAAATTGGGCTAGATCCAACCCAATTGTTATATATAATTAATTTATGATTAAATTAATACTGCTTTAAATGATATTATAAAACAGATAAGACATAAAATATTATTCATTACATATAATTTAAAACATTACACCGATGATTTATTTATGATGCGGTAATGATTTATGAGTTCCATGCCTAAAATGTTCAGGTTCTCAGCCATTATCATATCCACCACTTCGACTAACTCTTCCGTCTTGATCATCTGGTGAGTGGTGTCTTTGAACATATTCTTTAACCCATTCATTATTTCCTCCTCAGAGCCGTTAAAGTCGAATGGGATGAAGACATCAGCGAAGTTGTATGGTATGATAAACGTTGATTTCCTCAGATATGCCTCCTTTGTTGCCGTCACCTCTATCCTGCAGTCTATATGATCGTCTTTGAGGAAGACATCGACTCTGAAGTGGACTCCCTTGGTGCTCCTGAATGTGATAGTCATTTTTTATTATGTTTCGTGTTGATCATCAACAGGAAATATATAGATGATTCATAGAAAATATCTTATGAGTATATGGATTTAAATGGAACACGTATATCTTGTATCATCCATACATATTCCGTCATGCCATTACGTCATACAGGCTCATACGATGTAAAGCATCGTAAGAGATAAAAAATAAAGAAAAGAAAAAATAAAGAAGAAATAATTATAATTTAGAAAGAAACCAGGGAGCGCAGCGAAAAAAAAAACCCCGAACAGACAAATAAAATTAAATAGAAAAAGAAAAATGTACAATTCCTTCTCAGAAGGACTTGGTTGAAAAAAAAAGAAACACATTAATTCCGTACTATAATACTATGTCGCTTTGTTTGAATACCGTACT
TCTATCGACGCTAAAACAAAACAGCCCGCATCGATGCGGGCTGTTCTTTATGCTACCGGCAGACGTTTGTATAACAGCGCCAATGTTCGCGAATCATCACCGACACGTGCAATCGTTGTTCCAGCGAGCGATCCTTTGCCGGGCGGATAGTACACGATATAGCGTTGTGGCGTTTCGATGAATTGTGCGCACATCGGATGCGCCTTGATGTCGTCGACGGTCATTTCTTCACCATCGTTGCGGCATACCCCTTGCACGCCTGAAGCTGCGCAGTTACTTCGTCGATGCCGCGTCGAAGGGCGAAATAAGCTGATCCAGCAGTTGAATCAAGTCGGGCGAATCCTGAAGAATCGACGGCGACGGTTGCGGGCACTGTTGCACCTGAAGCGTTCGATCCGGTTGCGACGGTAACGACCCGCACGCGGAGACCGCAACCACTACCGCTGTTGACGCAAGCTTGGAGACGATTTGTTTCATTCTGAGCATCCTTGAGGTTTTTAGCTGCAACATCAGCCGCCGCATCTGCGTCGCGCTGCAACTTATCGCGCTGTTGAACTGCCGTCGCGTAATCGGATAGCAGTTGTTTATTACGGTCCGATTCCTGCGTCGCATACGTTGCCTGAACCTGCGCAAGTTTCTTTGCGTCGATCGAATGCGTGACATACGCGCCAATCGCAACCAAGCCGGCCGCAACAAGCGCAAGCACGCCTAACTCGATACCGGTTTTCAGTCCATCAGGCATAGTTGATATTCCTGATCGCGTCGGAGCGGGATACCCCGACAATTGTTAGATGCGTCGGTGCAGTCTTTCCCGCCAACGTATGTCCATTTCTTGATTTCTTCACACGCTTCTTTGCGTTTGCCTTCATTCAGCAGCCGCAGAAACGTTGATTTGCTGCACTTGGTTGCGCCAAGGTTATAGCCGCAAAACGAAATTACGGCTGCACGTTGCGGCTTCGACATCGGAACCGTGACAAGCGATTCGACATCCGTTTCTGCA
AGCGAAAGCAGGTAGATATTGAAAGATGAGTCTTCTAACCGAGGTCGAAACGTACGTACTCTCTATCATCCCGTCAGGCCCCCTCAAAGCCGAGATCGCACAGAGACTTGAAGATGTCTTTGCAGGGAAGAACACTGATCTTGAGGTTCTCATGGAATGGCTAAAGACAAGACCAATCCTGTCACCTCTGACTAAGGGGATTTTAGGATTTGTGTTCACGCTCACCGTGCCCAGTGAGCGAGGACTGCAGCGTAGACGCTTTGTCCAAAATGCCCTTAATGGGAACGGGGATCCAAATAACATGGACAAAGCAGTTAAACTGTATAGGAAGCTCAAGAGGGAGATAACATTCCATGGGGCCAAAGAAATCTCACTCAGTTATTCTGCTGGTGCACTTGCCAGTTGTATGGGCCTCATATACAACAGGATGGGGGCTGTGACCACTGAAGTGGCATTTGGCCTGGTATGTGCAACCTGTGAACAGATTGCTGACTCCCAGCATCGGTCTCATAGGCAAATGGTGACAACAACCAATCCACTAATCAGACATGAGAACAGAATGGTTTTAGCCAGCACTACAGCTAAGGCTATGGAGCAAATGGCTGGATCGAGTGAGCAAGCAGCAGAGGCCATGGAGGTTGCTAGTCAGGCTAGACAAATGGTGCAAGCGATGAGAACCATTGGGACTCATCCTAGCTCCAGTGCTGGTCTGAAAAATGATCTTCTTGAAAATTTGCAGGCCTATCAGAAACGAATGGGGGTGCAGATGCAACGGTTCAAGTGATCCTCTCGCTATTGCCGCAAATATCATTGGGATCTTGCACTTGACATTGTGGATTCTTGATCGTCTTTTTTTCAAATGCATTTACCGTCGCTTTAAATACGGACTGAAAGGAGGGCCTTCTACGGAAGGAGTGCCAAAGTCTATGAGGGAAGAATATCGAAAGGAACAGCAGAGTGCTGTGGATGCTGACGATGGTCATTTTGTCAGCATAGAGCT
ACAAAATAATTGAAGAAATTATTTTTGTTTTACATATTTAGATCTTTTTATCCGATCTATATGAATAATGTCGAAATATCTCGCGACGAGTGTAAGGCTATGTCTCATGGTCTGTATTGTCGGGTGGCTTCTGATGCCCAGTTACAAAGAGCTGGATGGTTGGTGCAGTTCGCTGTCGTCCCTAGAAAGGGACAAAAGCAACTGGCTGCTAACTGGCCTTTCTACTTGGTTTTGCATCGTGCCCTCCGGAACGGACCAGAGTTCGTTGGTTTCCTACTTTTCGCCGCTCGAGAAATTGAGCAAATTCGTACAAGACTTGGATCTGGATTTCGTAAAACTTTGGTGGTTGGAAACGATCACTTTAATAAATACATTAAATACAACGGAAAAACTATTGTCTGGTGTGACGTTCTCTGTGGTACTGTGGTACCCAAGGATTCTAGTCACTGTCCTGATGTTGGTCTGGAAACTTTGGTTCCCGGTACGGTTCTTAGTGGTAGCCAGTTCGCTACTTTGTCTCAGAATATTGGTATGGCCCTTCGAGGTAATTGCCGATGTCATCTTAGAGACGTGTGCATGGTTCACCAGGAAGTATCATAAACTAATGGATGTGATTGAGGATCTTATGATGATCCCACAACGTGTCATGGAGTGGTGTTCAGGAAATACTGCTAAAATGGTTGTACCTACGGTGGCTTCTTGTGTCTCGGAATCGATTGAGTCTAAACTCGATCGAATCTTGATGGCTCTTGGTCGCAAAGGTACAGTCCTTGAGGCAGCACAACCCGGATCCGATTTCGTCGAATGTGAACAGTGGCCTAACGGTCTTGTCGCTATTCGCCGTCATGACGGTCGCATTGTTGGCATGGGTTTCTTGGTAGTGTTGAATGGAAAATGGCGCCTCGTCACAGCAGCACATGTGGCTAGAGAGTGCAAACGCGGTATCATGTTGTCAGCTGGTATTGACTCGAAAACGGTCACATTCCAGGATTTAGATGTT
CCATCATCAATAATATACCTTAAACTTTTGGTGCGTGTTAATATGCAAATGAGGCGTTTGAATTTGGGGAGGGTGAAAGGTGATTGGCTGTGGGGACGGCGACCGTTAGGGGCGGGGCGGGTGACGTTTTGATGACGTGGTCGTGAGGCGGAGTTGGTTTGCAAGTTCTCGTGGGAAAAGTGACGTCAAACGAGGTGTGGTTTGAACACGGAAATACTCAATTTTCCCGCGCTCTCTGACAGGAAATGATGTGTTTTTGGGCGGATGCAAGTGAAAATTCCTCATTTTCGCGCGAAAACTAAATGAGGAAGTGAATTTCTGAGTAATTTCGTGTTTATGACAGGGTGGAGTATTTACCGAGGGCCGAGTAGACTTTGACCGATTACGTGGAGGTTTCGATTACCGTGTTTTTCACCTAAATTTCCGCGTACGGTGTCAAAGTCCTGTGTTTTTACGTAGGTGTCAGCTGATCGCTAGAGTATTTAAACCTGACGAGTTCCGTCAAGAGGCCACTCTTGAGTGCCAGCGAGAAGAGTTTTCTCCTCCGCACTGCGAGTCAGATCTCCACTTTGAAAATGAGACACCTGCGCTTCCTGTCCCAGGAGATAGTCTCCACTGAGACTGGGAATGAAATACTGCAATTTGTGGTAAATACACTGATGGGAGACGATCCAGAGCCGCCTGAGCCACCTTTTGATCCTCCTACGCTTCATGAATTATATGATTTAGAGGTAGACGGACCGGAGGACCCTAATGAAAACGACGTGAATGGGTTTTTTACTGATTCTATGTTATTAGCTGCTAATGAGGGAGTGGATTTAGACCCACCTTCTGGAACTTTTGATACTCCAGGGGTGATTGTGGAAAGCGACATAGATGGGAAAAATTTACCTGATTTGGGTGCTGCTGAATTGGACTTATACTGCTATGAAGAGGGTTTTCCTCAGAGTGATGATGAAGATGTGGAGAATGAGCAGTCAATTCAGACCGCCGCGGGTGA
GAAAATCAACCAACCCAGAAAACACCAAACCAAACTCAAATAGACATACTCGGCCGTAAAAGGTTACCAATTTGCTAAGAAGCTAGGTAAACGACATGTCGAACTTGAGAAACGTTTTCGCCCAGCTCACAGACCCCTCACTCAAGGCCGTCATTCAAGACGAGGCCTACCGAGTGATGAAGAAAGAGCTTACCGCCACCAGACATTCTAACCCCTTCGCACAGAGCCCCGCGGCCGCAGACACCCTCGAACTACTAGGTATTAATTCACACCCACTTGCCATAACCCCACACACCCACGCCGCCGCCAAGGCTATCGAGTCAGACTTGTACGAGGTCACCTCCCACTACCTTCCCAAGGAAAACCCTGTCACATTCCTGTTCATGAAGCCCTCCAAGCTGAGATACTTCCACAGAGGGCCCCAGCACAGTGACATCTTCCTCAACGCCTACATCGAACCCAAGGATGTCCCCCGCTACCCCACGGACACCGTCATCGAAAACATCTCAGAGATCACAACACCCCTAGCGTTTATGGGAGACACACTGCACTTTCTCGAACCCTCTTTCATAACCAGCCTCTTCGCACGCTCCCCAAAACTGCAGACCCTTTACGCCACAATGGTGTTGCCCCCCGAAGCGCTCTATAGACTACGCAGCCTCTACCCAGAGGTCTACACGCTTACCTACTCCGACGATGGATTCATGTATATCCCCGGGGGCCATGCCGGCGCTTCATACTACCACAAGTACGACCAGCTCCAATGGCTCACCGCCGGCTATCTCATCTCAGAGAGCACCACTGTCACTGCCCAACGGCTAGAAACAAAGGGCGCCAACCACCTCTTCATCTTCCAGAGGGGCCGCTACCTCACCCCCGAACGCAGGACGTTCACCACCGCCACCTCTTATGTGACTGTGCCCGAGATTTTCCTACCCTCCAGCGCCAACGCCCGCACACCCATCACCAAGACTCTGGCTATGCAAATCTTCTTCTACAT
AGACGTTCATCTGCGTGAGCTTCCGATCTCAGTATTGTTTGGAAGGATCATTGATTAACGCGGTTTGAACAGTTTTTTGGAGCTTTTGATTTCAAATGTCTAAAAAACCAGGAGGACCCGGGAAGCCCCGGGTCGTCAATATGCTAAAACGCGGCATACCCCGCGTATTCCCACTAGTGGGAGTGAAGAGGGTAGTAATGAACTTGCTAGATGGCAGAGGGCCAATACGGTTTGTGTTGGCTCTCTTAGCTTTCTTCAGGTTTACAGCACTTGCCCCGACCAAGGCCTTGATGAGGCGCTGGAAGAGCGTGAACAAGACAACGGCCATGAAACATCTGACCAGTTTTAAGAAAGAATTAGGAACACTGATTGATGTGGTGAACAAAAGGGGCAAAAAACAAAAGAAAAGAGGTGGCAGTGAAACATCCGTGCTTATGCTCATTTTCATGCTGATTGGATTTGCCGCTGCCTTAAAGCTTTCCACCTTCCAGGGCAAGATAATGATGACTGTGAACGCTACGGACATTGCTGATGTGATCGCCATTCCAACCCCGAAGGGACCCAATCAATGCTGGATTCGAGCCATTGACATTGGATTTATGTGTGATGACACCATCACTTATGAATGCCCGAAATTGGAAAGTGGAAATGACCCTGAAGACATTGACTGCTGGTGTGACAAACAAGCTGTGTACGTAAACTATGGAAGGTGCACACGTGCTCGCCATTCAAAGCGCAGTCGTCGTTCCATCACAGTGCAGACTCATGGTGAAAGCACTTTGGTCAACAAAAAGGATGCCTGGCTGGATTCCACGAAGGCCACGCGTTATCTCACCAAAACAGAGAACTGGATTATAAGAAATCCTGGTTACGCGCTGGTGGCCGTTGTCCTTGGCTGGATGCTGGGCAGCAACACTGGACAAAAAGTTATTTTTACAGTGCTTTTGCTCCTCGTTGCTCCTGCCTACAGTTTTAACTGTCTGGGAATGAGCAGCCGTGA
CCCCACGCCCCCTTGGGGTCTCGCCAAAGGGGGCGGGGCCCAATTTAAAACCACACCCCCTTACTTCCGGGGCGTAACCCGAAAGTTCTCACCACACCCACTTCCAGGGCGTAACCCGAAAGTTCTCACCACACCCACTTCCGGGGCGTAACCCGAAAGTTCTCACCACACCCACTTCCAGGGCGTAACCCGAAAGTTCTCACCACACCCACTTCCAGGGCGTAACCCGAAAGTTCTCACCACACCCACTTCCAGGGCGTAACCCGAAAGTTCGAACCGGGAGGTCAACCATGGGAACCGATGTTTCGACAAATCAAACCTTTGTCACCACCGGCCCGATAATCCCGAGAATGGACCGCTTGGTCAATTAGGTTATCAGTGTTTGTGTTTTTTTTTGTGTTTCCTATCTGGTCAGAATGAACCAAAACTCTCCCGGTTCACCTATCACGTGTTTTTTTTAAGTTATTTTACTATTGAGCCACCTATACACTCTGTTACAAAAAAAACATTGAAAAATAGATATGTTCAAAGACACGATAGGAAAAAACACACACAAGTGAATAACATTCAATCTTTATGATTTTTATTGTACATCAACAAATGAACTCTGCAAGTGCGTTTTTAAGAAAAAGAAATATGATGAAGATATGTCAATACAACAGTCAATGTTCTCAGGATTGCAAGTGCGTTTTTAAGAAAAAGAAATATGATGAAGATATATCAATACAACAGTCAATGTTCTCAGGATAGCAGAAGGGTTTTTGATTGTTTGTTCGACTTCCTGTTTCTACCTGCAGTGGAGGTTAGAAACCCCGATCCGCCCCCAATGTCAAACTGACCGGCGCACGTCATGAAGCCATCATCATCGCCGTCGTCGTCCATGTTGGATGCGAGGGTTGCCTTTTTGGTGGATTTCATGTTCTCTGTGGTAGTTACCCGGGGCTTGGAAATGACCTCTTCGTCACTGGAGTCGTCAGAGGATACGAACTCCTGTGAGCGA
ACCGGTGGCGAGCGGGGAATTTGGGTTCCAGGTGGGACCCACACCTGGAACAGCCTGGAAAGAACGTGAGTGGGCCAAATAAGTGGGCCGTTGAATTGGGCTTTTTATTCAAAACTATCTCAAATTTACGAAGCCCATTATTATTCATTTGAGAAAAATTACATTAAACATAGTCCGTATAAATATACATTTATACGGTTACATTCTTGTATACATGGTATTCGTCGTTTACTTGGATATCTATTACTGGAGCTTCCTGTTGCATCATGATATCTATTATTTCAACCATGTCTTCTGATTTGAACTCTTCTATTGTTGAATCTCTATACATGATCCTTAGTATGTTCTTGATACCTTCTTCTAAAGCATTAAAATTGAATGGTGGTATGATACCGTGATGTCCGTATGGAATGGAGAATTTGTTCTTGACTAGTGCTGGTGACCTTGTTGAAAACACTTCTACGTCAACTCTGAATTTTATTTCTGATCTGAACTTGACGTTGATGATGAACAATATTCCTTTATCGTTGGTATATGATATAGTCATGATTGTTTGATGGAAATATATTCATTTGATGTGCATTTATAATTGGATGTGTCTGTTGTATGTGGTTGTGATTAATGATCGTGTCAAATTTATGTTCTTGTATTAATTAGTGTATGTGTGACTGTATTGATGTTGATGTTTGTGATTATAATTGAGAAAAGAAGATATTCATTCATTTGAATAAGAAAAGAAAGAAAAAAAAAAGAAAACTATATACATAAAAAAAACGAATAATAAAAATAACTATCTATTCAGAAAAAATGGGAGCGCAGCGAAAACGAAAACAAAAATCGATATCAAAGAAAATCCTGATAAATTAAATAGACAGAATTGAAAAGGAAAAAAGTAAAAAAAGATAAAAGTTATTACATTAAAAAAACTAAAGAAAAAAAAAATAAAAAAACTAAAAATGATAAATAAAAAAATGACGTCATCTGATGTCATCACAGTTAA
GTTAAAATTCGGTTAGGATGGACGCGATAGCAGCAAGAGCCTTGTCCGTTGTACGGGCATGCGTCACAGTGACAGATGCGAGAGTTAGCTTGGATCCAGGAGTGATGGAGACGTTAGGGATTGCAATTAATAGGTACAATGGTTTAACGAATCATTCGGTATCGATGAGGCCACAAACCCAAGCAGAACGAAATGAAATGTTTTTTATGTGTACTGATATGGTTTTAGCGGCATTGAACGTCCAAATTGGGAATATTTCACCAGATTATGATCAGGCGTTGGCAACTGTGGGAGCTCTTGCAACGACTGAAATTCCATATAATGTTCAGGCCATGAATGACATCGTTAGAATAACGGGTCAAATGCAAACATTCGGACCAAGCAAAGTACAGACGGGACCTTATGCAGGAGCAGTTGAGGTGCAACAATCTGGCAGATATTACGTACCGCAAGGTCGAACACGTGGTGGGTACATTAATTCAAATATTGCTGAAGTGTGTATGGATGCAGGCGCTGCGGGACAGGTCAATGCGCTGCTAGCCCCAAGGAGGGGGGACGCAGTCATGATCTATTTTGTTTGGAGACCATTGCGTATATTTTGTGATCCTCAAGGTGCGTCACTTGAAAGCGCTCCAGGGGCTCCAGGGACTTTTGTCACCGTTGATGGAGTAAATGTTGCGGCTGGAGATGTCGTCGCATGGAATACCATTGCACCAGTGAATGTTGGAAATCCTGGGGCACGCAGATCAATTTTACAGTTTGAAGTGTTATGGTATACGTCTTTGGATAGATCGCTAGACACGGTTCCGGAATTGGCTCCAACGCTCACAAGATGTTATGCGTATGTTTCTCCCACTTGGCACGCATTACGCGCTGTCATTTTTCAGCAGATGAATATGCAGCCTATTAATCCGCCAATTTTTCCACCGACTGAAAGGAATGAAATTGTTGCGTATCTATTATTAGTAGCTTCTTTAGCTGATGTGTATGCGGCTTTGAG
ACCGGATGGCCGCGCGATTTTTTTTAAAGTGGTCCCCCCCATGTGCGCGTTTGTCCAATAGAAGGCGCTCCTCAAAGCTTATTTATTAAATGGTCCCCTATAAAACGTAGCTCCCAAGTATATACGTTAAACATGTGGGATCCATTGCTTAATGAGTTTCCTGAAACCGTGCACGGTTTTAGGTGCATGTTAGCAATTAAGTATTTGCAGTTAGTCGAAAATACATACTCCCCCGATACATTAGGTTACGATTTAATTCGTGATTTAATTTCAGTTATTCGTGCTAGAGATTATGGCGAAACGTCCCGCCGATATTGTCATTTCCACTCCCGCCTCGAAGGTGCGTCGCCGGCTGAACTTCGACAGCCCCTATACGGGTCGTGTTGCTGCCCCCACTGTCCGCGTCACCAGAAGACAAATGTGGTCAAACAGGCCCATGTACCGGAAGCCCATGATGTACCGGATGTACAGAAGCCCTGATGTTCCAAGGGGTTGTGAAGGCCCATGTAAAGTTCAATCATGTGAGGCCCGTCATGATGTTTCACATACTGGTAAGGTTATTTGTGTATCGGATGTTACTCGTGGTAACGGTATTACTCACCGTGTTGGCAAGAGGTTCTGTGTTAAATCCATTTACGTCATTGGGAAAATATGGATGGACGAAAATATTAAATTTAAGAATCATACAAATACAGTAATGTTTTTTCTTGTTAGAGATCGACGTCCAAGTGGTACTCCTATGGATTTCCAGCAAGTCTTTAATTGTTATGACAATGAACCTAGCACTGCTACTGTAAAAAACGATTTAAGGGATCGTTTTCAAGTTCGTCGTAAATTTTATTCAACGGTTACGGGCGGACAGTATGCTTGTAAGGAGCAGGCGTTGGTGAAGAGATTTATCCGTCTTAATACTCATGTTGTTTACAACCATCAAGAACAGGCGAAGTACGAGAATCATACGGAGAATGCATTATTGTTGTACATGGCGTGTACTCATGCC
AATTCGGGACATACCACGTGGTTTAGTTCCGCCTCAAACTCCAACAAATCGAGATCAAGGGAGAAAGCCTACTCCTCCAACTCCACCTCTAAGAGATACTCACCCCCACTTAACTATGAAAAATCAGACTTTTCATCTCCAGGGGTTCGTAGACGGATTACGAGACTTGACAACAACGGAACGCCAACACAATGCCTATGGAGATCCTTTTACAACACTAAGCCCTGCGGTTCCTACTGTATCCACCATATTGTCTCCTCCCTCGACGACTGGGGACCCTGCACTGTCACCGGAGATGTCACCATCAAGTCTCCTAGGACTCCTCGCAGGATTACAGGTGGTGTATTTCTTGTGGACAAAAATCCTAACAATAGCTCAGAATCTAGATTGGTGGTGGACTTCTCTCAGTTTTCCAGGGGGCATACCAGAGTGCACTGGCCAAAATTCGCAGTTCCAAACTTGCAAACACTTGCCAACCTCCTGTCCACCAACTTGCAATGGCTTTCGTTGGATGTATCTGCGGCGTTTTATCATATACCTATTAGTCCTGCTGCTGTGCCTCATCTTCTTGTTGGTTCTCCTGGACTGGAAAGGTTTAATACCTGTCTGTCCTCTTCAACCCACAACAGAAACAACAGTCAATTGCAGACAATGCACAATCTCTGCACAAGACATGTATACTCCTCCTTACTGTTGTTGTTTAAAACCTACGGCAGGAAATTGCACTTGTTGGCCCATCCCTTCATCATGGGCTTTAGGAAATTACCTATGGGAGTGGGCCTTAGCCCGTTTCTCTTGGCTCAATTTACTAGTGCCCTTGCTTCAATGGTTAGGAGGAATTTCCCTCATTGCGTGGTTTTTGCTTATATGGATGATTTGGTTTTGGGGGCCCGCACTTCTGAGCATCTTACCGCCATTTATTCCCATATTTGTTCTGTTTTTCTTGATTTGGGTATACATTTGAATGTCAATAAAACAAAATGGTGGGGCAATCATCTAC
GACATTTGTCATGGCACAACTGTTGTTCAGGAAAACGACCCAAGACTTTAGAGATTGCTTTGGACTCAAACACGAAATACTTTCCGCAATTTACAATGATAAAAGCACTTTCTCTAGCGAAAATGGACTCGTTCAAATTCTGGAAGAAGCAGAGGTTAACGCTTTAGGAGAATTAATTCGCGACGGTACAGTTGCAATATCATTTGGTCCTGGGATTTACTCTCGCATGTTTCCTCATTTACGTGATGATTCAGACTATCGATCTGCATTAATTGACTGTGTGGCTCATGGGTGGAAAAAGTCAAGAGACGCGAGGGACATTAGAGAATGGCAGCGATCTGCAGCTATTATGTGCGCAGAGAGATATATGTATAAGGTACGGCAGGCGTACAAGAGGGTCGTTGAAAATCTCGACTTGTCGTATACTTGGCACTGTTTGACTGAGGGGCCAGCTGAGGATGTTTTCATTCTACCCGCAATGTATGAGTCTGTGCGACATGAGACACCTTCAGAGGCTCATGGAATGCAATGTGGTGGCGTGATAGGTGGTAATGTTTCTCTTCTTTTACCACGTGACGAGCAGTATGCTACGTTGTTCCGTGTTTGGTTGATGTCACTAGCGAAGATGCGTCTCGATGACCTACGAGAACCGCATTGGAATAGTGTACGAGTTCAGCTGCTCCGTGACTACCGCATCTTGTATTTTGGAGATTTATTGCCTGATGATGGAGATATTACGTATTTAGTTAATAAGCTTGATTATCATACAATTTGGTTTCCTGAGGGTGAGTTTGAGACGATGCTTCAAGCGATGCTAAGAGATTCGTTTCCCGCTGGGTGTCATGCGCACCTGAATATCCCAATTCCTCACTATTTTGTATTTGATACGGAGGATGATTTACGTCTTAGATGCTGGAAAGGTGTGAGGGATACCTGGATAAAGTTGCGGTTGGGATATGAAGATGGGGGGGTTAACGACTCTCGTATGAGTGAGGCTCTG
GTAGACCACGGAACGAGGTTCAATCCCTTGTCGACCACGGTTCTGCTACTTGTTCTTTGTTTTTCACCAACAAAATGTCAAGTTCTATCGATTTGCTGAAGTTGATTGCTGAGAAGGGTGCTGACAGCCAGAGTGCCCAAGACATCGTAGACAATCAGGTTGCGCAACAGTTATCTGCGCAGATTGAATACGCGAAAAGGTCTAAGAAAATCAACGTTCGCAATAAGCTCTCTATTGAGGAGGCTGACGCCTTCCGTGACCGTTATGGTGGTGCCTTTGACTTAAATTTGACTCAGCAGTATCATGCGCCCCATAGCCTGGCTGGTGCTCTGCGTGTAGCGGAGCATTATGACTGTCTCGACAGTTTTCCCCCTGAAGACCCCGTTATAGATTTCGGAGGGTCTTGGTGGCATCACTTTTCAAGAAGGGATAAAAGGGTGCACAGTTGTTGTCCTGTGTTGGGTGTTAGAGACGCTGCCCGACATGAGGAGAGGATGTGCCGCATGCGAAAAATTTTGCAAGAAAGCGATGATTTCGATGAAGTCCCGAACTTTTGTCTTAACCGAGCTCAAGATTGTGATGTCCAAGCTGATTGGGCTATCTGTATCCACGGCGGTTATGATATGGGCTTCCAAGGTCTGTGTGACGCCATGCATTCGCATGGAGTACGCGTACTACGTGGTACCGTTATGTTCGACGGCGCCATGTTGTTTGACCGCGAGGGTTTTCTTCCCTTGCTTAAATGTCACTGGCAACGTGACGGGTCAGGCGCGGATGAGGTGATCAAATTCGATTTTGAAAATGAAAGCACATTATCTTACATCCACGGATGGCAAGATTTGGGCTCATTTTTCACCGAGTCGGTGCATTGCATCGATGGAACCACCTATCTGTTGGAGCGCGAAATGCTGAAATGTAACATCATGACCTATAAGATCATCGCTACAAATTTACGCTGCCCCCGGGAGACACTACGTCACTGTGTATGGTTTGAAGACAT
GCAACAATCTCCTCTCCATACTTTTTTCCACTGCACCGGTATCGTACAAACATATATAAGAAGACCCCATTGGCTATGGATTTGTTACTGCGGTAGCCGGATGGATAGGACCGTGCACTCCTTTGTGGAGCGGCTGGGAATTCCTCGGGAGGACCTCCTGCTGCCGTGCACATTCTGCTCGAGGTTTCTTACCCAGGAGGAATTAACTGCATTTGACTTTAGTGCTTTTAACCTTGTTTGGAGAGGAAGGTGTGCCCATGGAATCTGCACAGCCTGTGCTCGTGTCTGTGCATCCCTAGACCTGTTTCTGCACCATCAGAATTCGCGACCATTAGCAGATGTTCTGCGGGACGAAAATCTTACACTCCACGGACTGAAAGCACGGTGTCGCGTGTGCATGAAGATACTGTCAGTGACAGAAAAGCTAGAGTGTGCAGAAAGAGGGGAATCCTTTGCCAAAGTCAGGGGCCAGTGGAGGGCACGGTGCAGAATTTGCAAACCCGTGTAAAATGATAGGACCTGACACCACGCGCTGTCTCACCGGCGAAACTCCTGACTCGGTCAGCCTGTATTGTCACGAAGTTCTCGACGAGGACGAATTAAAAGAGCCAACAGAGGCGGCTCCGCCACCGGAACAATACACCTTGTACCAGGTACTCATTGAGTGTCCTGAGTGTAATAAGACAATTCGGCTGACGTGCGCGGCACAAGCACACCAGATCCGTGGGCTAGAACATCTACTGCTTGACGGGCTAAGAGTGATCTGTCCGCGGTGTAACCAGAAGAATGGAAGATCTTGAAGAAGGTACTGGCGAAGGTTGCAGTGGCTGGTTTGATAGAGAAGCTATTTGTAGTGACGGGTCTAGTGATGAGGAGCCAAATGAGTCCTTTGAATCTATTGCGGACATGTTCGATGACGGAACACAAACACAGGGCAATTCCCTAGAGTTGTTCCATACCCAGGAAAAGGAGGAGACTAGGACACAGATACAAGCTCTAA
ACTTAAGTACCTTATCTATCTACAGATAGAAAAGTTGCTTTTTAGACTTTGTGTCTACTTTTCTCAACTAAACGAAATTTTTGCTATGGCCGGCATCTTTGATGCTGGAGTCGTAGTGTAATTGAAATTTCATTTGGGTTGCAACAGTTTGGAAGCAAGTGCTGTGTGTCCTAGTCTAAGGGTTTCGTGTTCCGTCACGAGATTCCATTCTACAAACGCCTTACTCGAGGTTCCGTCTCGTGTTTGTGTGGAAGCAAAGTTCTGTCTTTGTGGAAACCAGTAACTGTTCCTAATGGCCTGCAACCGTGTGACACTTGCCGTAGCAAGTGATTCTGAAATTTCTGCAAATGGCTGTTCTACTATTGCGCAAGCCGTCCGCCGTTATAGCGAGGCCGCTAGCAATGGTTTTAGGGCATGCCGATTTGTTTCATTAGATTTGCAGGATTGCATCGTTGGCATTGCAGACGATACATATGTTATGGGTCTGCATGGCAATCAGACGTTGTTTTGCAACATAATGAAATTTTCTGACCGTCCTTTTATGCTTCATGGGTGGTTGGTTTTTTCCAATTCAAATTACCTTTTGGAGGAATTTGATGTTGTCTTCGGTAAGAGAGGTGGTGGTAATGTGACATACACTGACCAGTATCTCTGTGGCGCCGATGGCAAACCTGTTATGAGTGAAGATTTATGGCAGTTTGTTGACCATTTCGGTGAGAACGAAGAAATTATCATCAATGGTCATACTTACGTTTGTGCTTGGCTTACTAAGCGTAAGCCCTTAGATTACAAACGTCAGAACAACCTTGCCATTGAAGAGATTGAATATGTGCATGGTGATGCTTTGCATACACTACGCAATGGTTCTGTTCTTGAAATGGCTAAGGAAGTGAAGACATCTAGTAAAGTTGTGTTAAGCGATGCTCTTGACAAACTTTACAAAGTCTTTGGTTCTCCTGTTATGACAAATGGTTCCAACATCCTAGAGGCCTTTACTAAA
GATCAAAAGAGTAACAGTCCTTGTACCAACTTTTCACAATCAAAATAGAACGCGAATCTTGACTGCTCTACCTCAACTTTTTACTTACTTTAACGTTGTTTATCAACCGTCCCTCTCAATGGAAGCTCATACTCCCGCTGCTGATGTCAATGGACCCAATATCCCCTCCGGTGCTGTCTCTCAGCCAGAAATCGCTCCACACAATCAAGCTGCCCCCAACGTCTCTGGTGCTGCTCAGGCTATAATAGCCCCCACCCCTGCTCGTAAGCGCACGCCTCACGGACCCATTCCTGCTGCCACCTCATCTGGCAACACCTCTGCTCCTGCTCTCCTGGAATTAGCTGCTGCTTATCCCATGTACACCGAGCAACGCCGTTCATTCAACTTTTTCATCCCAGACTCCCAAATGATGTTTCACTCTTTAGGTATCTGCGACTCAATGATGAACTCCACCGATCGTTTTCTTCGATCCTCACCCGCTTGGCTCCCCATCGTTTCACAACTTTACATCTCTGTACTGTGGAATGTTATGATTATCCGCATCCTCTCTCACACTGGATATGCCCCTTCCTTCACCGATCTACTCAATACTCTCACTACTGACCTTCAAATTGAAGAGTGTATGGTCCCCGGACCACTAGTCCCCTTCTTCCAATCCTTGGCCTCTACCAATGGCCCTTTTGACTGGATAGGCGATATCACTCCTGCCCTCCCTGGATTTGATTCTCTCTGGGATGCCACGAATTTCACTCCGCACGCAAGCTACACCCGCTTCGTCCCCATTCCTGCCATCTTGTTAGACCAGCTTTACTACTGCGCGACTTACGTCGGCGTTAATCAAGGCGACCTCTACCCTACCTTCACTTGGTATAGAAACATTTTCACCCGCACTGGTGCAAACACTCCTGCTCTCCTCCGCATGGGCCCAAATCTTTGTGGCTCACTTTTCACCACCTCCAATCAATTCGATGCTGCCCGTACTTATTGGCGCGCCTGCTTT
TGAAGGTTGACCACCTACACAAAAAGACTTTGTGCTTGAAGTCTACAACCCACCTGTTTTGTATTCAGGAAGTTGTCTGCAACAACGGTCAACAGTACGTCTGACACCGTACTGCCCCCTCCCCCCCCCCCCGCCAACATGCTTCTTTTTGAACTTTTGATCGGCGCTAGCGTCAAAGCTGTAAAAGACTTCATCAGCCACTGCTACTCCAGACTAAAAAGCATATATTATGCTTTCAAAAGATGGTTGATGGAGATCTCTGGGCAATTTAAGGCCCACGACGCTTTTGTCAACATGTGCTTCGGGCACATTGCTGACATCGAAGACTTCGAGGCGGAACTCGCTGAAGAGTTCGCCTTGAAGGAGGATGAAATCGAGGAGGCGAGAAGCCTCATGCGTCTGCTCACCGCCCAAAAAGCAAAAACTGGGGTGGTGGAGGCTTGGACCGACTTCTTTGTGAAGTCGAGAGGCGGGGTTTATGCCCCGCTTTCCTGCGAGCCTTCCAAAGCAGAGCTTGAGGCCAAAGCCGACAAGCTCGAAAGACTACTTGAGGACATGCACAAATTTGAGGTGCAAGCGGCAAAAAAATACATAAAAGAAAAGGGCCGCGGGTTCATCAACTGCTGGAACGACCTTCGTTCCAGACTCAAGTTAGTCAAGGAGGTAAATGAAGAGGCCAAAGACAACATCAAGGCCGCCTCCAAGATCGGCGTGGAATTCTCCGCACCCACCAACATCCAGGACCTCTACGCCTTCACCAAGGTTGAAAAGGTCGAGACTGGCCTCATGAAGGAGGTCACCAAAATGGTGCACGGAGAAGAAACCAAGCACATGGAGCCGATAACTGAAGACATGCGCTCCATCAAGGACACCGCGGAAGACCGAGAGGCCGCCTCCAAGTGGATAACGGAGGTGGTTAAATTGAAAAATTCAACCCTGTCTGCCGACGAGCTGTCCCTGGCCACCATCGCCCGATATGTGGAAAACATCGGGGAAAAAT
GGCCCAGCCCCCGCGCGGGGGGCGCGGAGAAAAAAAAAATTTTTTCCGCGCGGCGCGTGCATTGCGGCGGGCGGGGGCGGGGTGGGGGATGGGCGCGGAGCGCGAGGGTAGGGTTGGCACACTGCCAAGATCACCAAGCATGTGCGCGGCCATCTTGCTTCCAAACTCATTAGCATACCCCGCCCATTATTCCATTCTCATTTGCATACCCACCGTTGCACATGCCGCCATATTGCTCCTCCTCCCTCGCTCCTCCTCCCTCGCTCCTCCTCCCTCGCTCCTCCTCCCTCGCTCCTCCTCCCTCGCTCCTCCTCCCTCGCTCCTCCTCCCTCGCTCCTCCTCCCTCGCTCCTCCTCCCTCGCTCCTCCTCCCTCGCTCCTCCTCCCTCGCTCCTCCTCCCTCGCTCCTCCTCCCTCGCTCCTCCTCCCTCGCTCCTCTTCAAAACACTACCGCGGGCGTCCGCTCTCACTAGCTTCGGCGCCGTCATGGGTGCCCGCGCCTCCGCGCCTGCTGCCGGCCCGCCCCCAGCCCACGCTGTTCTACTAGATGCGCTCTCCGGGGGCACGATTGACCTGCCTGGCGGCGACGAGGCCGTCTTTGTGTCCTGCCCGACGACGCGCCCCGTGTACCACCACATGCGCCGCGGCCGCACGGCCCACACTACACCCGTGCACTTCGTTGGCCGCGCCTATGCCATCTTGCCCTGCCGCAAGTTTATGCTGTATCTGATGCGCGGTGGTGCCGTTTACGGCTACGAGCCCACCACTGGCCTGCACCGCCTCGCCGATTCACTGCACGACTTTCTTACTACTGCCGGACTACAGCAGCGAGACCTACACTGCCTCGATGTCACGGTGCTTGACGCGCAGATGGACCCGGTGACGTTCACCACCCCCGAGATCCTCATCGAGCTCGAGGCGGACCCGGCCTTCCCACCGCCGCCCTCGGCCCGCGCGCGCCGCTCCACGCTGCGCCGGGCGTCTATGCGCCGGCCCGCACG
ACAAAATCGCTCGAAAAAGAAAGCTTGAATCCGTTTCGCTTTATTCAATTGATAGACGATCATTTTATATGCCATCAGTCTCAATTGAAGTTTACAGTAGGGAGAGACCAACTTTATTGTTGTTGACTCACCGCTTCTGGCCTTCGAGCGAAACAATTCCGAGAGATTACGAATACGACCAAACAGTCACACTGTACGGTCGTTTCAACAACGAGGAGGAGACTCTCATCCTTTGCATATCACGTTGCAATACCTGTGACTTCTGGTGTGTCTTAGGAGATTCAAACCTTCCAGGCATCGAGATTTGGGATAGCGCACTTAGTTGTTTCGCTAACGCCGAAGACTGTACTCTTAGTGGACAGTGCTCTGCCTGTAGAAACCCTCCAGTTGAAGAAGACGCGGATTCCGACTCAAGTGAGGAATACCAAAGCTTAGGAAACCGCACCGTGATCAGAGACAGTGGCCCAGAAGGCTACTGGTCGGAATCTTCAGACGACGAAGACCACACACGAGCTGCATATAGTCCCTGCGACTACGAAGGTAACCTCGTACGGTTGTTTCAACTACAAAGCATTCAGCCTCTTCAAGAAGGAGACGATCAAGAATGAATACCGACACTATTCGAGCAATCTTCCTATACTGGATGAGCCTAGCTTTGAGCATGGCGGCGGTGGTCCAACTGGAAACAAAGGTGGACTTATCAAACCACCAGTCGTTAGTTATGACGACAGCCATCTTGCTGCCCGCACTGAGCGTGCTGTTCGGCTTGCGCGTCTGGCGAAGATGGAAGGTTGTGATAGTGAAGGAGGTGAACCCGCGAGAGGTGATAAACTTAGTGGGGGAGCCTTTCCTTGATCCTGTGCGAGGTGTGTTGATGAATGGGATCTCCACTTCAGGAGGAACTTTTGAAGTGTTGATAGAACCCAAGTGGTGGCATTTATTCCCCCGTTCTGCCATATCTAAGGATGGGGAGAAGGAGTGTGCCATATTCAACGCCGGA
TCTGATATAATATAAGATTACCTCTCAGAATCATTGATATCAAGGCTTTTTTAAAGTCTAAAAACAGACTTACTACGTTTCCCACTACGTTTGTGTTAAATAGCGACGAGTTCGGCCAATTTGTCAGCAACATTATCCTTTGATTTTTTGGACAAGTGAGTATATAAATCCATCGTGATTGCTATTTTAGCGTGGCCTAACCGCTCTTGTGCAATCTTAGCGGGAATCCCAGCCTCAAACAACAACGAAGCGTGGGTATGTCTAAACCCGTGGGGAGTAATCCTTTTTAATCCATGCTTCAATATAAATCTGTCCAGTCTTTTTCTCACGGTGTCGCTAGCAAAATTAAACAATTTAAACGATCCGTGTAAAGGTTTGATACTTTGCTTAATATATAATTTGGCTAACGACATGGTCTCAGCGTCCATTGATATAGTGCGATTGCTTTTTTTGGTTTTAGGAGATTGTACAGCCCATCCTTCTTTTGTATAAGCAATGGTTTTTGTAATGCTGATAGTATTGTTGCGGAAATCAAAGTCGGTATCTTTTAAAGCTATTAATTCACCAATCCTAAAACCGCCATAACTCAGCAATCTATAAATCAGACGCATCTCTAGAGTTTCTTCAGCTTCCACAAGCCTCAAGAAAGTATTCAATTCCTCTTTTGTGTAATATTTTTTGGTGAGTGTATCCACGTTTTTGTAAGTGCACTTTGATCTCAACGTCTTGTTCATTGGGTTGTTATCAATAATACCTAAGTTGACAGCAAATTTAAAAATTCTGTTTGCTAGACTTAGATAAAGCGTATATCCGCTATATCGAGACAGGCAATTCACAAATTTTTGACAAATCATGACAGTTATCTTCGTCATTTGCAGTTGCCCTAAATGTGGCTTTAAAATTGTTTTATAGTAATTTTGGTTAACCAGAAATGTTGACGGTTTGACTGTATTTTGGTACTGCTCAAACCACAGTTTAGCTACATCGTCAAATGTAGTTT
GGGGATACGTGCCCCTCCACCCCCACCGCCACCCCCTACCAAAATAATTTCCGGTTGTCAATAGCCCCGCCTCATCATAGGCCCGAACTATCACAAACGGAAAAGCGATAGCCCAAAACACTAAGCCCCTTTTCATCATTTCATTTGTAAGCGCGTTTAAAATCATGGTAAAATAATGACTACCCCAAATTGCGCCCCTGCAATTTGCTGACGGTTTAGCGAAAGGTGAAAACATGGCGAAGAAAAAACCAGTAGAAAAAAACGGGCTTGTTTATAAAGAGTTTCAAAAGCAAGTATCAAAGTTAAAGAAAGCTGGCTTAGTTCCTAAAACGCTTGACGTTCGCAAAGTCAAGCCAACAAAACACTATAAAGGATTGGTAAGCAAATATAAGGACGTGGCAACAGGCGGCGCTAAACTTGCCGCTATCCCTAACCCCGCCATTATAGAAACACTTGAGGCGCGGGGCGAATCAATCATAAAGAAAGGCGGTAAGGCATTTCTGAAAGCCCGCCAGCAAATAAACCAGCGCGGGCAAATTGTAAACCCCTTTACGGTTCGCGTCACCAAACGCGGCGAAGTGGTACGCCGCTACCGCAAGACTACCCCCGAAGGCAAACCCGTTTATATCACGCAACGGGAATTACCAATTAAATTTGAAAACATGGAACAGTGGCTTACTGAATTAAAGGCCGCTGGCTTTCAGTTACAGCCGGGCGAACAAATTTATTTCACTTTCAACGGTAACTATTCGCGCCGTACTTATACCAGCTTTGATGAAGCGTTCAATAAATTCATGACCTATGACATTATTATTGACGCGGTAGCAGGAAACTTAAAAGCGGAAGATGAAGCCGATTTGGTGAAGTCGGTAGGATTCCAGCGTATCAGCGGGCCGGAAGCCAGCGCCTATAACCGTAACCGCATTGTTCTACCTGAAATGCAATTTAGCCAAGCGGCTAAAAAGAAATACAAGCGCCGTCAAAAACGCGGCTATGGCAG
AGCAAAAGCAGGTCAATTATATTCAATATGGAAAGAATAAAAGAACTAAGAGATCTAATGTCGCAGTCCCGCACTCGCGAGATACTAACAAAAACCACTGTGGATCATATGGCCATAATCAAGAAATACACATCAGGAAGACAAGAGAAGAACCCTGCTCTCAGAATGAAATGGATGATGGCAATGAAATATCCAATCACAGCAGACAAGAGAATAATGGAGATGATTCCTGAAAGGAATGAGCAAGGACAAACGCTTTGGAGCAAGACAAATGATGCTGGGTCGGACAGAGTGATGGTGTCTCCCCTAGCTGTAACTTGGTGGAACAGGAATGGGCCGACAACAAGTACAGTCCATTATCCAAAGGTTTACAAAACATACTTTGAGAAGGTTGAAAGGTTAAAACATGGAACCTTCGGTCCCGTTCATTTCCGAAACCAAGTTAAAATACGTCGCCGGGTGGATATAAACCCGGGCCATGCAGATCTCAGTGCTAAAGAAGCACAAGATGTTATCATGGAGGTCGTTTTCCCAAATGAAGTGGGAGCTAGAATATTGACATCAGAGTCGCAATTGACAATAACAAAAGAGAAGAAAGAAGAGCTCCAGGATTGTAAAATTGCTCCTTTAATGGTGGCATACATGTTGGAAAGAGAACTGGTCCGCAAAACCAGATTTCTACCGGTAGCAGGCGGAACAAGCAGTGTGTACATTGAGGTATTGCATTTGACTCAAGGGACCTGTTGGGAACAGATGTACACTCCCGGCGGAGAAGTAAGAAATGATGATGTTGACCAGAGTTTGATCATCGCTGCCAGAAACATTGTTAGGAGAGCAACAGTATCAGCGGACCCACTGGCATCACTCTTGGAGATGTGTCACAGCACACAAATTGGGGGAATAAGGATGGTGGACATCCTTAGGCAAAACCCAACTGAGGAGCAAGCTGTGGATATATGCAAAGCAGCAATGGGTTTGAGGATCAGTTCATCCTTTAGCT
ATCGGTGTACACCGATTACTTCTCTATCCCCCTATCGGTGTATCGGTGTCTTATATATACTAGAGCTACTAAAAGCCCATAGGGGCACTCAGCTATAATATTACCTGAGTGCCCCGCGACCGGTGTATTGGGGTTACTTTAACTTTTCTGCTTTTGTGGTACCCTTATCTTTAGTCGTTCAATCAGAAGCGCTCCTCAGCGCTATGTTAATTCAAATTTGAATTATAAAGCAAGTGGACACTCTGAACCCACTAACAATGTGGGATCCATTGTTGAACGACTTTCCCAAATCAGTGCATGGATTCCGGTGCATGTTGGCAATAAAGTATTTGCAACAAGTTCAAGAGAATTACCCTTCTAATTCTCTAGGTTACTCGTACCTTACAGGGTTAATTCAGGTATTGCGCATCCGGAATCATGCCAAAGCGGACCTACGAATACTGCATTCTCTACCCCGATATCGAATGCACGGAGGAGATTGAACTTCGATACCCCGCTCATGCTGCCTGCCTCTGCGGGAGGTGTCCCTACCAACATGAAAAGGAGGCGTTGGACCAACCGCCCCATGTGGAGGAAACCTCGGTTTTACCGACTGTATAGGTCCCCTGATGTCCCTCGTGGTTGTGAGGGACCATGTAAAGTTCAATCATTTGAAGCAAAGGATATTGCCCCCACAGGCAAAGTGATTTGCATATCGGACGTNACTAAAAGTAATGGAATTACNCCTCGTTTAGGCAAACGTTTTTGTTGCATCAAGTCCGTGAACATTACTGGGAAGGTTTGGATGGACGAAAACATTAAGTCCAAAAATCACACGAATACTGTGATGTTCAAGTTATGTCGTGACAGACGACCATTTGGTACACCCATGGATTTTGGTCAAGTGTTCAACATGTATGACAACGAGCCCAGTACAGCCACTGTGAAGAACGATCTGCGTGATCGTTATCAAGTCTTGCGAAAGTTTAGTGCCACTGTTACTGGTGGCCAATATGCTTGT
TTAGTACGCGGGGCCAGTGAACAGCGGCGCGTCAGGCGCAAACTCCTTCACTTTGAACACGAGCGAGACTTCAATAAGAATCTCTTCTTCCTCGCCCGAGTCAGTGCCAATGTACACGATGGGTTTGTAAAAGTTTTCCCAGATTACGCGGTTGACAAAGGACTCAAACGAGTTGGTGTACTCGCTGTGGATGTTCATGATGGGGCAGCCACCGCCTTTCTTGGCTAGGCTAATTCTGTACTCGTTGTTCATGCCCACGTAGGAAGGCTCCACAATGCGGATTACTTCGTGGGGCACGTAATCGCAGTCCCAGCGGAGAGCGTGTTGCGCCAGGAATTTGTAGCAACGGTTAGGGCGAGTTGGGCGCAGGTTAATGACTAAAAACACGTCCATCACCTCCTGGTCGTTTACAATGGGGAAACTGTCTTCAACGAAACGAGTCCAAGTTTCGCGCAGAAACTCTTTACCGCTCCAGTTAACAATGAGCTTCATCGTGTCGGGTTTTACGTTGCGGATTTCTTTAAAAAGGGTTAGTTTTTGGTTTTTGCCGGGTCCTAAGAAGGGATCCTCAGCGACCATGTAATGGTCTAGGGGGTCAAGATGCTTTTCATCCTCCTCATGTTCGAGCAGGTGCTTCTTGCGCTTGGCGTTCTTGATGACAGATCCCAAGTTTTTGTAATACTTGTTATCATACACATACGTGCGACCAATGGTCGGCCTATACGAATAGTTTGGCATAGTTATAACAAATTTTATTACAAAGTTGCTACAATAACAGCAAAATACTTATTATCTATTTAAAGTGTAAATAAAATACAAAATTATATTTAAAAAGCATTTTTATTATTTAACAAACAATCTTGCTTGAGCTGCAACTTGTAGATGCGGTCCACAATTTCTTTGTTGCGGTCAATGTCTTCAAGCTGCTGCTGACTAAGCGTAGACCAGCGCCCGTCATCGGCGCAATAAGGCGCGGCTTTAGCTTGCATCGCCATACGGT
ACCGGATGGCCGCGCGATTTTTTATGTGGGCCCCCGAGTTATGAGATTGCTCCCTCAAAGCTAAATAACGCTCCCGCCCACTATAAGTACTTGCGCACTAAGTTTTCAAATTCAAACATGTGGGATCCATTGTTAAACGAATTTCCTGATACGGTGCACGGGTTTCGGTGTATGCTTTCTGTGAAATATCTGCAACTTTTATCGCAGGATTATTCACCGGATACCCTAGGTTACGAGTTAATACGGGATTTAATCTGTATTCTACGTTCCCGTAATTATGTCGAAGCGAGCTGCAGATATCGTCATTTCTACGCCCGCGTCGAAAGTACGTCGGCGTCTGAACTTCGGCAGCCCATACACCAACCGTGTTGCTGCCCCCATTGTCCGCGTCACAAAACAACAGGCATGGACAAACAGGCCTATGAACAGGAAGCCCAGAATGTATCGGATGTACAGAAGTCCGGATGTTCCAAGGGGTTGTGAAGGCCCATGTAAGGTACAATCTTTTGAGTCCAGACATGATGTTGTTCATATTGGTAAGGTAATGTGTATTTCTGATGTTACTCGTGGTGTCGGTTTGACCCATCGTATTGGTAAACGTTTTTGTGTCAAGTCAGTTTATGTTTTAGGTAAGATATGGATGGATGAAAATATTAAGACCAAGAATCATACGAATTCGGTGATGTTCTTTTTAGTCCGCGATCGACGTCCTGTTGACAAACCTCAGGATTTTGGTGAGGTATTCAATATGTTTGACAACGAACCCAGTACAGCAACTGTGAAGAATAGTCATAGGGACCGTTACCAGGTGTTGAGGAAATGGCATGCAACCGTTACGGGTGGTCAATATGCTAGTAAGGAACAAGCTTTGGTCAAGAAGTTTGTCAGAGTTAACAATTATGTTGTTTACAATCAACAGGAAGCAGGGAAATACGAGAATCATACGGAAAATGCGTTAATGCTTTATATGGCTTGTACTCACGCTAGCAACCCTGTTTAT
AAAATAAAAATGATATAGAAAAAATTTGAAAGAAAAGCGTGAATTTAGCAAACTTATTTGCAACTCAACTTTATTTTAAAGACTTTGTTTCAATTTTATCGAACTGTGGTGTCCGCTTAGAAACGGATCACACGCAGAAATGGGGAAATCCAAACTCACTTACAAACAATGCATAGCTAAATGGGGAAAAGCCGCACTTGAAGCGCAAAATAATGGGTCGAGAAGAAGTGTCTCTGTTGGCACTCACCAAATTGCGGCAAATATTTTTGCGTTCTATGACGCAAAAGATTACCATCTATTTGCCATGGGCAAAAGAGGTGGACTGACTCCAGCAGCTGAGCAACTGAGAATCGCAATTGCGCGAGGAACAATTTACAAGGTGCAGTACAACTGCCACTTCTGTCCCGATTGTGACGTAATTGTCGATTCTGAGGAAGGATGGTTTTGCGAGGATTGCGGTTCGCAATTCAACAAGCGCGACGACAACGTACTTGATAACAAAAATGATGTCGCACGCGCTCTTGGCGGGTGGAATGAATACGAAGACGCCACCTGGGCGCTGTTTGAGGCTGCTAGAGCCGACATGCTCGAAGTAGCACCAACCGTGGGTCAACTTGAAAAAGAGATCAGAGCTATAGAGAAATCAGCTGGTAAAAAACTCACTGCTTATGAGGAAGAAATGCTTGAAGAGCTGGCCTATAAACTTGATGTGGCCAAGATGAACGAGGAAAAGCAGGAAGAAGTCCTCGAGGAGACCAATTTCTCAATATCCAATGATGAATTTCCGGCTCTTAATGGACCACAAGATGAAGAGGTCAATGTGGTCATTGAGGAGACCACTGAAGAAAGTGCTATTGAAGTCGCGAAAGAGGCTGAAAAGTCTGTGGAGTTTGAGATTATACATGAGAAAACCGATGAACCAATTAGCGACGCTGTTAATGCGCGCATGGTTGCGACACCTGTTGTGGCTACAAGCGTGACCAAATCTGGAACAGTAATT
GTAGAAAATTCTGAATCGTAAACATGAATGTAATTATTCCAGCTCATTTGTTAGAGGGGGGTTTAGTAGACACTTTAGGTAACGATAGTTCGTTGCGTAAATTTGCTCGCACAACGAAGTACCTAGCTAATGATTGGCATGATGGAGCTGTCTCCGTTTTGAGAAATCGTAACAATGAATCCAAACTTGAAAATAGTTACCAAAGCTTCGCAGGTGAGAGGTTAACTCATGCACCAGGTGGTAACAGAGGTGGTTTGAGAACTGACTTACTGGTGCGTTGTATTCAATCAACAGTAACTCAGAATGTTGGTATCAACGTTCCTCAAGCTGAGAAGATAGCACTAGGTAATAGTTTAGCTTCAAGTGACACACCAGCTTCAGCCGACCACATTATGACAACTGTTCCTGTCATTTTGCAAAAACCAAACAATGTATCTCATTCAGTAACAGGTAGAAAAGAGATGGTAGCAACGTTTTCAAATGAAAATGGCGAAGCGATCAACATCAATATGTCATTTAGATCACCAACTTCGATTGAAATCATGAGCGATACGCCTTTTATTTACGGTAGATTGGGTGATGCAGCACAACAAGCTGTTCAAAGATTGTTCTTGCACAGCTCAAACGCTGGCACTTACTATTTCAATATTCCCGCAAATGCAACTCGTACTTTTGTAATAACTGCTAGCACACCAAGATCAATGGATAAAGATACTTCACTCAATTATCACATCGTCGAAGCAGGATTCAAGCGCGCTAAAGCAACTGGTTTGTTAGATGGTGTTGTAGCTAGAGATTTCGATGAATTTGTCACCAATCAGTGCTTCAACTTACCAGCAGCAGAGAGTACATGTGCCACTTTGGCCATTTTATTTGAAGCATATGAATTGGTGAACTTAGCAGCGGACGTTAAGATTGTGAATATGTTATATTAAAACGTTACCCTGGGTAATTCATTCGTGTAGTTATCGATTTATCGGGATGGTGCCCAAGGTTGTTC
GGCAGGGGACATTTTAAAGCCTTTAACCATGCGGTTTTAAAGCGTTTTGTCCACATTTTGTCCACATTTGTTTTATCTTTTCGTCGTTGCGTGATTTTTGTTCTTGCAATTGATGAGCATAAACTTCAAGCGTGATGTTCAGATTTTCATGCCCTAAAACTTGCGATACAGAAATCAAGTCAATATCGTGGGCAATTAAATAGCTAGCGTAAGTGTGCCTTAATGAGTGGACACGTACTTCACGACCAACGATTTTACGCAATGTCTTATTAACTGCATTGTTGGATAGTGAGGGTAGTAGTCTACCATCATCGGTTGGTGGCAGTTGGTCAATAAAATTTATAAATTCATCATCAAGCGGTATCTCTCGGATACTGCTTTTTGTTTTTGTGGGCATAAATCCAGTATTGTTCTTGTAGTCCCATGTTTTATTGACTGATAGCATGCCAGTATCTCGTTTGATATCATCCACTGTTAAGCCCAGGCACTCAGCAAAACGGATACCTGTTTTTGAGATGATATAGAGTGCTGCATAAGACGCATACTCTGGATGCTTGCTCGTCTCGTAGATCAATCGCTCGTATTCTTCGACCTCTAGGAATTTCGTTTCAATATCACGCCCTTTGTTCTTTGCGTTTATTTTAGCAAACTTGCAAAAGTTACGCTTGATGTATCCTTCATGCACAGCCATTTCAATGCACGCCTTGACATGCACATTAAAACGCTCGACAGTATCTTGAGCATGAGTTTTAGCGTAACTATTCAGCACACGTTGGTACTCAGTGGCAGTAATAGATTTCAGCTTCTTATCGCCGAAAAATAACTCTATCTTGCGCTGACTGTTGATATATGCCTTATAAGTTATTTTCGAAACAGTTGGCTTCTTATAAACCCCGCACCACTGTTTAAAATAATCGTATAGAGTAATATCTTCATCGACATTGACGTTATCTTGTAGCTTAAGTTCCATCTCAGCAGCAGCCTTGATAGCTTCTGATTT
ATGCGAACAATGCGCTACCACTACCCCACGGAGACGGACGACAGCAGTCCTGATGAAGGTGAGACTGGCAACCATGCTGTAACCCACTTGCTAATGCAGCTGCAGGAACAACTGCATGCACTTAACTATCCCACAGATGATAGCGACGACTCCACAGACGGTGAGGAATTAGTATTCCGATTAACCGTGGAGGAAAGCGCAAGCGAGGACGACAATGACAGCCGTCAAAGCCTGTCCGTAGACGATGTGGGGGCAGAGGTAGATGTAGAGGTGGAAGGGGCATACGGTGGTGTTGCATCGGATAATTTACTATGTCATGAAAGTATGGATGATCCCGAGTACAGCGGTGCCAGCGTCGGGAGTCGCCCTGACGGGTATGATGAAAGGGCACCCTGGAAATGCACAATATGTGGGAGACCTGTCACTCCACAAGAGCTAGCTACCTTCGGGGTAGTCAATCCCTGGAATAAGCAGGGAGTGTGCACCGTGTGCTTTCACGGGCAACAAGAGAGGTTCAACAGCATCTGGGGTTAATGGACTTCATTACCATTGAAGCTGAAGATACCAATAGTTCAGACAGCAGCCAATGTGAGGAAGAGGAAGATAAGGACGATTCTGCATTAGGGACATTTATAGACGATAGTAATGGAAACGACGAACCCGACAATATCAGCCATGTGCAATTGTTGCACTCCCAGCGATCACAAGACTTTGAGATTATACCTAAGCGAGTGGCAGGACATTATACCCGTAAGCGACGAAGAACACGGTCCCCCCACGGTGAGAGCGATATCATTCGATGCCAGCACGGCGGACATGGAGACCCAAAGAAAACTGTGCAAGTATTGTCTCATAGTCCTCCTAAAACGATTAGGCAGTATTTTACGTCTGGGGATACTAATAGACCCCATAAAGATACTTCGGAGGGATGCACAGGGTCAGGGGCCACGCACACCACACGGGTTATTACCGCGCAGGTGCACGTTCCTGCTGAACCTAC
GTATTGTGCAGTATTATTTTACGCACGACCCGGATTAATCAGTTTTCTGAGTATATACCCGTCAGAAACTCAAGTATGGATTCCCACTTGCTATTGTCGAGTCTTTGCAAACTAGACGTGTATACCCAACACGCCGAAGTTTCCACTTCCTTCGACATTGCTGATGAAGCAACGGATTTTTACATGCAAGTTTGGATGTTTTCCCGTGTTATTGTCCCAGTTTGCAAGTATCATCTTGCAGGATTCACCATTATGGACAAGTTACACGATGTTTTCCTCGAACCGTTTGTTGTTAGAGATGCGGACGACGATGATTACGTGCAGGTCTTTTCTCATGTTGAAAGTGATGATGATGAACCCCCCCCAGAAGCATATTTGCCACTTGAAGAGCGTGAGAAGATTCAGGCTGCTACGTTCCTCGGCCATGAACATTGGGCCAGTGTTACCTCAGGATCAGATTTTCTTGATGATATTGAGATGCTCGCTGATGAGACCATCAATGATGATGTGCAAGTGGATAAACTTGCAGTCGTTCCTAATGAATATCAATTGATGTGGAATGACGGTGCCATTGATGCTGTGTGGTCTAGTCAGTTTGAATGCGAAGAACCTCCGAAACCGAAATTTAAACCGCAACAAACTGATAAAGTTTGTGATCCGGTGGTTATTCAGGCGGCAATAGACGACATATTCCCGTTTCATCACGAAATGGATGACAGATATTTCCAAACGTTGGTGGAAACGCAGGATATATCCCTTGAAGTTTCGAAGTGTTGGATAGATGCCTCGAATTTCCGAGACTTCGTTAAGGGTCAAGATTCTTATGCTATTCCTGTGATACAGTCCGGTGCCACTAGCAAACGCGTTCACACGCAGCGTGAAGCTTTGCTTGCAGTGAAGAAAAGAAACATGAACATTCCGGAACTGCAATCCACTTTCGATTTGAATGCGGAAGTCGACACGTGCTTCAGGCGGTTTTTGACGCACGTTGTTGATGTTC
GTTTTAATTTTATTGCAACAACAACAACAAATTACAATAACAATAAAACAAATACAAACAACAACAACATGGCACAATTTCAACAAACAGTAAACATGCAAACATTGCAGGCTGCCGCAGGGCGCAACAGCCTGGTGAATGATTTAGCCTCACGACGTGTTTATGACAATGCTGTCGAGGAGCTAAATGCACGCTCGAGACGCCCTAAGGTTCATTTCTCCAAATCAGTGTCTACGGAACAGACGCTGTTAGCTTCAAACGCTTATCCGGAGTTTGAGATTTCCTTTACTCATACCCAACATGCCGTACACTCCCTTGCGGGTGGCCTAAGGACTCTTGAGTTGGAGTATCTCATGATGCAAGTTCCGTTCGGTTCTCTGACGTACGACATCGGTGGTAACTTTGCAGCGCACCTTTTCAAAGGACGCGACTACGTTCACTGCTGTATGCCAAACTTGGATGTACGTGATATAGCTCGTCATGAAGGGCACAAAGAAGCGATCTTCAGTTACCTTTCTCGCCTAGATAGGCAGAAGCGACCAGTCCCCGAATATCAGAGAGCGGCATTCTATAACTACGCGGAGAATCCTCATTTCGTTCATTGTGACCGACCATTTCAGCAGTGTGAGATAAGCACCGTTAACGGTGCGGACACTTACGCTATTGCACTTCATAGTATATATGATATTCCTGCTGATGAGTTCGGTGCAGCGCTACTCAGGAAGAATGTGAAAATTTGTTACGCGGCTTTCCATTTCCACGAAAATATGCTCCTTGACTGTGACTCTGTCACACTGGAGGATATTGGAGCCACATTTCAACGCGCTGGTGACAAGTTGAATTTCTTCTTCCACAACGAGAGCACACTCAATTACACCCATAGTTTTAGTAATATAATTAAGTACGTGTGTAAGACCTTCTTTCCTGCGAGTCAGCGTTATGTGTATCATAAGGAGTTTTTAGTTACTAGAGTTAATACGTGGTATTGTAAGTTTACTAG
AATTGAAGTTCTTCAAAAGAAGAACTTTAATTGTACTAAGTACCAACCATTCACATGGTTGCCAAACATATTACCAGATTAATTTATTAATTTAAATTAAACGTTCTGGAATATAGTCCGATCCTTTTTATCCGCTACTCCTTTTCAGAAGTAACCCATTTGTTACCTATGACTAGGCACTAAGGCTCATCAGTTCGGATCAAATAATAAATATAAACTATAAACATATGAAAAAAATAAACAAAACAATAAAAATCTTATTGTCTATCTATTTCAATCGTAAGTACAGTTCATATGGAATTAGATGAATTGTAACAGTAGAACGTATGAGAAAGATAAATGGTCTTAAATTCACAATTAAGTATATGAAAGCTGTTAAGCTTCATATTACTAAATATATTGCAAATGAAAGATTATTATCGATTTCAGGTTCTCGTGTTAGTGTTGATAAAGATGGTTTCCCAACAAAGTTTAATTATATTAAACATATAATTGACTCTGGTGATATAGATGGTATTAGATTTGTAATGACATTATTAACTTATACTAGGGCTATAAACCCAACTAAAAAGGAATATTTAAAAATATTTCCTGATTATAGTACAATTACTAATGAATTCACAGGTTCTAATAAAATCGCGATTCCTAATAAAATTATTAAAGAATTTGTTGATTATTATAAATTAGCAAATCCTAATAATAATAATAATCCAGAATTACAATGAAGTAGAGATGATCATTATTTGAGTTTTAAAAGCTCGCCTAATGGTCAATCTACATTACATAGTAGCTATGGATTATTTTCAATGATATTTGTTGGTCACACAATTTTAGAAAACATTCTAAAAATTGTTGGTGAAAAACAATATCATGAAATTATTGGAAATCATATTAAAAAGTTATATCATGATCACAGGTTATTTATACCTGGAAAAATTGATTATCTTTTTGGAAAAATATCTATAGTTAAAGACCCTGAATTAAAAATGAGAGTAATTGC
GTAAACAATTCCAAGTTCCAAAATGGTTAATAACAACAGACCAAGACGTCAACGAGCTCAACGCGTTGTCGTCACAACAACCCAAACAGCGCCTGTTCCACAGCAAAACGTGCCACGTAATGGTAGACGCCGACGTAATCGCACGAGGCGTAATCGCCGACGTGTGCGCGGAATGAACATGGCGGCGCTAACCAGATTAAGTCAACCTGGTTTGGCGTTTCTCAAATGTGCATTTGCACCACCTGACTTCAACACCGACCCCGGTAAGGGAATACCTGATAGATTTGAAGGCAAAGTGGTCAGCCGAAAGGATGTCCTCAATCAATCTATCAGCTTTACTGCCGGACAGGACACTTTTATACTCATCGCACCTACCCCCGGAGTCGCCTACTGGAGTGCTAGCGTTCCTGCTGGTACTTTTCCTACTAGTGCGACTACGTTTAACCCCGTTAATTATCCGGGTTTTACATCGATGTTCGGAACAACTTCAACATCTAGGTCCGATCAGGTGTCCTCATTCAGGTACGCTTCCATGAACGTGGGTATTTACCCAACGTCGAACTTGATGCAGTTTGCCGGAAGCATAACTGTTTGGAAATGCCCTGTAAAGCTGAGTACTGTGCAATTCCCGGTTGCAACAGATCCAGCCACCAGTTCGCTAGTTCATACTCTTGTTGGTTTAGATGGTGTTCTAGCGGTGGGGCCTGACAACTTCTCTGAGTCATTCATCAAAGGAGTGTTTTCACAGTCGGCTTGTAACGAGCCTGACTTTGAATTCAATGACATATTGGAGGGTATCCAGACATTGCCACCTGCTAATGTGTCCCTTGGTTCTACGGGTCAACCTTTTACCATGGACTCAGGAGCAGAAGCCACCAGTGGAGTAGTCGGATGGGGCAATATGGACACGATTGTCATCCGTGTCTCGGCCCCTGAGGGCGCAGTTAACTCTGCCATACTCAAGGCATGGTCCTGCATTGAGTATCGACCAAATCCAAAC
CCCGTCAAAATAACAACTTATAACACGATGTTACCCGAAGAAACCATTTTAGTGTAACATTTAAGATTAGAAGTAGTTCATCTAATAGAGATAGGCACTATTAGAAGGAGGCCTTTTCTAAAGGAGCCGTTAGTCAGCCCAGACAAGCGCAGTACTTTAGAAGAGAGAAGTTCCCCGATAGCGACCGAAAAGACGCGTTTTCCGTGCTAACTAATTTAAATGTGGGAACGAATATTATTATTGAAATTATGTGAGCCACGTAGCAATCAAGTCATGTTTTTGTCACTACGTTTACTCATCTAATGTAGATAATTTTGTTTAAGTACCTATTTAGGTGTCATCCCACCAGAGAAGAAATAATACGTACCGGAACCCAGAGTACACCCCTTATTTTAAGCCTTACTGGGCTTCTCTGTTAGTTAGTAATCTGGCCCACGTTTTGCGTTGAGTGGGGTCCCAACAGTAGGAATTCGACGGACAAGTAGCAAGCGAGTCGGTACCAATTGGTTTAGCCTTCGAAATTACTCTGGGCAGGAAGTTACTAAACGAGAACTTTCTGCTTAAATCCCAACGCACAAACAAATAGAGTAAATAAATAATTATAATGAATTTTACAAAGCAACCAGCAAGTCTCAAATATTTATCAAGCATGAAACTTATAACTTCACAAGACCAAGATTTCTTTAACTTTGGAGAAGTTTCACGAGAATTTATATTGGAACAGGCATACGTCAATGGATACGATTTCCACATGCTACATCAAGACATGAATTGTATAGGATTCGTACTATCAATTTTTGATGAAGATGCTAGAGATGAGTATGAATACAAAGATCTGAATTGTGAATATCATGAGAATTTATTTGATGCAGTAGTAGATTCTGAATTTGATAAAATTTGGCCACACTTGGTTTTGAAATATATAACATATTATCCATGTAGTTTGAATTGGAGGGGTATGCCAACTATACCTATTGTTTATGTTTCAAAACATTTTTGG
GGATTCTAATTATTATCTCCATTGAATAGAATTTCACCAACTATTGTCTGATATCTTGTCCTGGGGGCAATTTTATTCAGTGCCCTAACTTTGGAAATACGTGCGAGTAATAAGTAGCCCCCGTCCAGGAGAAGTTGCTTACAATATGGTTGATGAAGGTAGATATATGACATGGAAAGATGCAACTCATAATAAGTTGATGACCGACCGATGGGCACGCGTATCAAGCGTCCAGGCGACCATTAACCAGGCTTTGAGCCTCGATCTGTCTAAAGCCGCAAGCTTACCTGTTATTAAGGCCAATTTTAGTAGTCTCGGTGCTAATTGGTCTGAAGATGGTGATGTGTTTGTGGCACCTATGGTTCGGTTTCCAGTTACCCTCAATCAATTTGGTGCATTGGTTTTGTGGCTCAACTTATCTGACCCTGCTTTCGCTATTCTTATGACGAAAGTTTTTACGTTGACTAATGCCGGTGGAGCCGACAATGCCTCCGCCAGTTCACGTCGTGAAGTTGTGGCTGGGAGCCGACCCGAAACTTCTGGTAAGTCTGTAGGTACCGATGAGAGTGGCAGTTATACTTTGACCACCACTTTACAAGCTTTTAATCAAGCTATCCGCTTACCTGAGGTTCTGTGGACTCGTGATAAGTTTGAACGGGAGTGGAATCTGCCATGGACCCCTACTAGGGGTGTTACTCCTGCCGTTCCACGCACCAATTAGCAATTAAATGCTGCTCGAACTATGGCACATATTCGAGCAGCATTAAAGGCGCGTCTGTATCCTGGTGACAGTATTGAGTGGGTTGGATGGGTGCATAGTTACCCCCCTCCACCATATGATGGGTACGATGTTCCGTCTTTAGATATTATTAATGAGAAACTTGCTGCTGATGATGTTGGTGGTTTGGTGTTACCTACACCTGATATTCCTGGTGGTCCCAATTTTGAGGTCTCCGAGGATATTGAGCAAACTGGTCGGAATGGTTTGTGGTTGATGGTC
GCTAATCTGCTGACCGTCACTCTGCAAAGATGGGGAACGCTTCCTCTATCGTTCAGACGATCAACGTTACTGGAGATGGCAATGTATTCAAACCCTCAGCTGAGACTTCATCCACCGCTGTACCGTCACTGAGTCTATCACCTGGAATGTTAAATCCTGGAGGAGTACCATGGATTGCGATTGGAGATGAAACATCCGTTACTTCACCGGGTGCATTGCGGCGAATGACTTCGAAGGATATCCCAGAGACAGCAATAATCAATACGGATAATTCATCAGGCGCGGTGCCAAGTGAATCAGCATTAGTGCCCTATAATGATGAGCCATTGGTAGTGGTGACGGAGCACGCTATCGCAAACTTCACCAAAGCCGAGATGGCACTTGAGTTCAATCGTGAGTTCCTCGATAAATTGCGCGTGCTGTCAGTGTCACCAAAATATTCCGACCTTCTGACGTATGTTGATTGTTACGTTGGTGTGTCGGCCCGTCAGGCCCTAAATAATTTCCAGAAGCAGGTGCCTGTGATTACACCTACTAGACAAACAATGTATGTTGACTCCATACAGGCGGCCTTGAAAGCCTTAGAGAAATGGGAAATTGATTTGAGAGTGGCTCAGACACTGTTGCCTACAAATGTCCCAATTGGGGAGGTCTCTTGTCCAATGCAGTCAGTAGTGAAACTATTAGACGATCAGCTGCCGGACGATAGCCTTATACGGAGGTATCCTAAGGAGGCCGCTGTTGCTTTGGCTAAAAGGAATGGAGGGATACAGTGGATGGACGTATCAGAAGGAACTGTGATGAATGAGGCCGTGAATGCTGTCGCAGCAAGTGCCCTGGCACCTTCCGCATCAGCCCCACCCTTAGAAGAGAAATCGAAATTGACTGAGCAAGCGATGGATCTTGTAACTGCAGCTGAACCTGAGATAATCGCATCTCTCGTACCAGTTCCAGCGCCCGTGTTTGCCATTCCACCTAAGCCAGCCGACTATAATGTGCG
ACGAGGCGGGTTCTAGTATTACCCCGCCTCGTTACACTACCTCGTTACATTTTCTCTCTCTAGAGAGAATGGCATCTAAGCGTTGGTGCTTTACGCTGAACTATAAGACAGCGTTAGAGAGAGAAACATTCATTTCTCTCTTCTCTCGCGACGAATTGAACTATTTCGTTTGTGGAGACGAAATCGCTCCCACTACTGGGCAGAAACATCTCCAAGGATATGTTTCGATGAAGAAATTAATTCGTCTGGGTGGATTGAAGAAGAAATTTGGATCTATTGCTCATTGGGAGATCGCTAAGGGAGACGATTTTCAGAATCGCGATTACTGTACGAAAGAAACCCTAATTGCAGAAATTGGGGCTCCGGTGAAGAAAGGCTCAAATCGAAGGAAGATTATGGAGATATACGAAGAAGATCCAGAAGAAATGAAATTGCGAGATCCGGATACTGCCCTTCGCTGTAAGGCGAAGAAATTAAGAGAAGAGTATTGTTCTGAAGTTTCGGTGTTTTCTCTTCGACCATGGCAAATTGAGTTACACAGAGCGTTAATGGAGGTTCCTGACGACAGAACAATTATTTGGGCGTATGGCCCAGATGGAGGCGAAGGTAAATCTACCTTCGCGAAAGAATTAATCAAATATGGTTGGTTTTATACTGCAGGAGGAAAGACCCAGGACATACTGTATATGTATGCGCAAGATCCTGAAAGAAATATTGCGTTCGATGTACCCAGGTGTTCTTCGGAGATGATGAACTATCAAGCAATGGAAATGATGAAGAATAGAGTATTTGCAAGTACAAAATATAGGCCTGTAGATCTTTGTATAAGAAAGAAGGTTCATTTAATTGTATTTGCCAACGTGGCACCTGACCCCACAAAATTAAGTGAGGACAGAATTGTAATTATCAATTGTTGATTAAATGAATAATATATTATTTTATGGAACTCCGTAGCGCCAGCTGTCCTTTTTTTGGAGAGTGTCCAAAAAAACCTCGTTAC
TAACGTGAAAAAAAATAGTAAACACACACGTTTATAATTAAACTTTAATGTTTTTTTTAATAGAAATTGGCTTTTACATCCAACGTGTTTAAAACAGATTAATTAATTGCTAAAAATGTCCATCAAGCTCTCCATAAAACTCTTTTCTTTAGAAGGTGGAGGAAAATAATACTTTTTTAAAGGGGTTAGGTATTTTTAACGTATCGAAACTTCCCACTCTTTTGTATTCTTCGGGGTCGTATATAGATAATTCTTTGGATTCGGGTTCGTTATTTTTTTAAATCTGTTTAGGTTGTGGTTGTTGTTTGTTAACAACCGTCTCATCCTTCTTTGATTCAAACGGCCAAAAAGTAGTTGTTTTTTTTACATTCGTCGTCCGTCATCCGATAGAAAGGCCAGAAAGTAGTTTTTTTGTATTCTTCTTCGTCAAAAAAGTCTCCCAATATAAACGACGTTAACCATTTTATAGGATACAGTATCAAACCAGCAGCGCTCGACACAAACAACCTGCAAAATTTTGCCAGATAATACACGAACGATAGCGATAGTTTTGCGACGCTGTTAACTATCAGCGTAAAAAACTCTTTTGCGCATATGACCAAGAACGCGAATATCCTTATGAAAAAGACCAACGTTCCCTGTAGTAATCTCCAAGCTACTAAAAACACGTTATATACGGCGGAAAAAAACCACCAAGCTAAAAAAAAAGCGAGCTCTCTCTCCCCATCGTAATTATTTAAAGGAGATAAAAACGCATCGTTATTATACCGCGTATATCTTCTTTTTTTAAACAAAATATAAAATTATCGCATAGAAAAATAGCAGCGAATGACGTTAAAGCTTACGTATAACGTTTCGTCGTCGCAAGTAGAAAGGACGTAGTATCCTACCTTTGTCTTTAAATTACATGATACGTGATCAACAAGCTCTTTTAAAAAACTGTAATCATCTTCGGAGCTCGGCACCCAAATATCTTCTTCAACGGCCCCTAGCTCCTTCC
GTTATTTGTACCATGGAGGAATTGTTCAACGCCCTACCTCAACCACTACAACAACTCTCATTAGCTCTGGCCGGTGAGATACCATTGACAGATCACATTTTCGAACAAGCAGCTTCCACCTGGCACGTCCAGCCCCGATCACTCACCTATAAGTTATTAGATCATATTCCCTTTTCTACTCCTGTTGTAGTTCCCCCTTCCATATACCATTCATTAGACTGGAGTAAGTGCTTCGCTGTTAACCAGGATCGTGTAGAGCGCGTTCCTACTATAGACGACCCAGACGACGTGTACGTTCCGAACTCCGACATCGGCCCCCTCCTCACTTCCTTACATACCATTCCCGACTACGGTTTCTTGCATCCTGCAATCGAAAATGATGCCACCACCCTGCGCGCGGAACGTGCTCGATGCGCTTCCACTTTCTACAAGATTGCCTCCTCCCAAGCTCGTCAAGTTAAGCTGGATCCCATTCGCATGCTAGGTTTCTTACTTCTGGTGCAAGCTCGTCCTCGCGTCCCCTCAGGCCTGGTTACAGATCAGCCCACTCGTCGCGACCCCACGCAGTCGCCCGCCCTTCACGCTATATGGCAGGTAATGCAGTACTACAAGGTTGCTGGTGTGTACTACGCCCCTGCTCTGGTCGTCCCATCTGGCGCTATATGGTGGATCCCCCCTCCCGGTAAGCGCAACGTCGTTTCCGTCCAATACCTGTTAACTGATCTGATTAACTTAGCCATCCTGGCTCACATGACCGACATGTCCCCTACCTTGGAGCTTACCGGTGTCCTGATGTACCTCAGAGCCGCTTCCTCTCATAGTCACGCCTACACCTTGCTTCAAATGAAGAGCGTATTCCCAGCCTTATCCTTGCGCTCCATGTATCGTAACAAAGGGTTTGGCGGCAAAGCGCCCGCAATAGAGTGGACTGAACCGCGCTCTAAATACAAATTCCGATGGACTGGCGTCACTCAATTACACGATGGCCTCCGACCGCGCT
GTTAAAATCATGGAGCCTTGTGCAGTGTTACACGTCAGTGGTGACATCGTGCCTCTCATTGAGAAAGGATTTCTTCCCATCTTCGATGTAAATCGAATTTCGACGTTAAATGATTTATGGATTGAGCGAGGTAAATTTGGCACTGAATGCTACTGTTATGGAACTCTCACAAAATGGACAATTCGACAGTTAAGAGGTCACAGATTTATATTTGTGAGCACGAAGAAAAGAATACATCTAAAAGACACAATAATAACACCAGATGTTGTTATTAGCCAACAGGTTTTATCAGGGGGTCTAAGAGAGTTGGAAACAATAATAGGATTTAAAAGAATTGGATTACGGAAAAACTTCGGGGATCAGTTACGGAAGTACGCACTTTTGAGTTGTCGGTTCTTAAACGGTTCTGAAGCTGAGACATTAAATGTAGCTGAGCCAAATGTCCATAAGGTGCGTGGGCTCACAATGGGTCCACCAACACACTTAAATCTTCTGGGAAGTTATGAGAATGATGGACCGACTGATGAAAAACTTGTTTCAATGATTGATTATATTACATATAGTGCTGATCAAATATATTATATTGGGTGTGGGGATTTAAGAACTTTGAAATTGTTTGCAAAAAGAGATAAGAGAAGATTCAATCGCGTGCGTTGGTTTTGCTTTGATCCTATCGCTCCGGAAAGTTTTGCTGAGAACGTATTAGTGAGGAAAACAAAGATAGAAAATTATAAAGATCTGAAAAAATATATGGATAGCGGCTCGGTAGAAAGAGTATTGATATGGGATGTGAGTGGAGATGGAAAGAAAGGGACGATTGAATGGGAACAACAACGTGCATCAGAAGACAGGATGGGGGAGCAAATTGCAAAAGGATTAACTAAATTTTTTAGTTTTGCTGTAATTAAACATCGAATTCCAAAGGATAACGAAGTCTATAGTTGCTATTCATCTCTAATTATCCCACAACCGGGTGCGGCGCAAGATATGTATGAATGTA
GTAAAACTTCTAACAACTGACTACTCGCACTTTACCCAGAAAAGTGTGTGTTAGAATACATCGTTTTTTCTCACTCAAATTGGTAGTCTTGAGTGATTGTAGCTAACGATGTCTAGTGTTTTTACCCCGTTTTCAGGTTCCTCGCGAACGGTGGCGATTGGACAACAAACTGGAGGTGTGGATCAGAGCTCTCTGTTGTCGACCCTTTTTTCAGAAGAGTCTCGAGATCAATTCGCTAAGGAGTGCAAACTTGGTTTGTACACAAACTTACGATCATCCCAGAGGTTTAATTATGTTGATCTAGTCCCCCAAGCCCACGGTTCGAAAGTCCTCAACCTGTTCAGAACGGAATATGAAAAGGGTAGGATTCCCTCGAGCGGCGTTCTTAGCATTCCCAGGGTACTCGTTTTTCTCGTTAGAACTTCTTCTGCGAGTGAAGGCGGTAGTGTCACCTTGAGATTGGTCGATCTCAAAGGTGCTTCGAACCTCGACGGTTTAGAAGCTGTGGACGGTACGCAGGAGGCGACCGTACCGATCAGTGATTTACCGGCGATTGTTTGTTTTTCACCGTCTTACGATTGCCCAATGGAAATGCTCGGAAACAGACCCCGTTGTTTTGGGTTGGTCTCCCAATTAGACGGGGTGTCTAGCAGCGGTACGACAGTAATGAGTCATGCCTATTGGTCAGCGAGCTTTAGGACAAAGCCAAACAATTATGTTAGGCACGTCCCTAAGTTCGTTTATGTTACTCCCTTTGAACGACTGGTGAAATTGAACCGGAAGCAATTGAAAAATTACATCAAGGGTATTTCAAACCAGTCTATCGACTTCGGTTACCTTATGGGTAAGACCGTTGATCGAGTTCAAGAGGTTGTCGATATAACTGCTAGCGAGGAGGACAAGGAATCACTAACATCTGACGCCGTTGACGGTGGCGATCAGAAAGTAGTCAAGACCGAAAGGTCCGCAACCGCTAAATCCGTCGCCGGGTTGCCAGTAT
GTAAAAGAAAAGGAACAACCCTGTTGTTGTTCGACGCTATACTAAATATATATTATCTTATTAGTGCATTTCTTTTACCGCTTCACAGTATGCCGAACGTTTCTTTGACTGCTAAGGGTGGAGGACACTACATCGAGGATCAATGGGATACACAAGTTGTGGAAGCCGGAGTATTTGACGATTGGTGGGTCCACGTAGAAGCCTGGAATAAATTTCTAGACAATTTACGTGGTATCAACTTTAGCGTTGCTTCCTCTCGGTCGCAAGTCGCTGAATACTTAGCTGCGTTAGATCGTGATCTACCTGCTGATGTAGACAGACGGTTTGCAGGTGCTAGGGGACAAATTGGTTCACCCAATTATCTTCCTGCGCCAAAATTCTTTCGTCTCGATAAGCGAACTATCGCTGAACTGACTAGACTCTCTCGTCTTACGGATCAGCCGCACAACAATCGCGATATAGAACTTAACCGAGCGAAAAGAGCCACAACTAACCCATCTCCCCCGGCGCAGGCACCGTCGGAGAATCTCACTCTTCGTGATGTTCAACCGTTAAAGGATAGTGCGTTGCATTATCAATACGTGTTGATTGACCTACAGAGTGCGAGACTCCCGGTGTATACCAGGAAGACTTTCGAACGTGAACTCGCTTTGGAATGGATCATTCCAGATGCCGAGGAAGCGTGACCTGCTGTCGAAGCGGTAAAAGGATGTACATATGTATCTTATTTATTTTGTTTATCTATTTTCTTTTGCTTTTAGTTTTTGCTTTTTACGCATTAACTAGATGTATTGACTTTAGCCATGGACATGACGAAAACTGTTGAGGAAAAGAAAACAAATGGAACTGATTCAGTGAAAGGTGTTTTTGAAAACTCGACGATTCCCAAAGTTCCGACTGGACAGGAAATGGGTGGTGACGGTTCTTCTACTTCTAAATTAAAGGAAACTCTGAAAGTTGCCGATCAGACTCCATTGTCCGTTGACAATGGTGCCAAATC
TGATAGAAAGTTCTGCAGTATTCTGCAGAACTTTTTAATACCCTTTGTAGAGGGATATCTACTTTAATTGCTGGTGTGCGCCAGCTCGCTTTTCGATGTGATTCATAATTAACTATACACTTGAGCTTAAAACCAATTGTTATGCGTAGGTAGCGTTCTTTAGCGTCTACTGTAGTGTAATTAATTTGTTTGCTCTAGTGGTGTCTTTGCCTTCAAAGTACTACAGAGTAAGTTCATTTGCATAGTTGTGTTGTGATCATGTTGACTAGCTTGTTTGCGTGCTCCATTAATAACATCAGTCCCAGCTGGCGGGGCAATAAGTACCAGCCTGGTTGTTGCAAGCCGTGCCGAAAGAAGCGGTATCACGACCCGTGTCCCTCCATGTAGTCGTTAAAAACAAGTGAGGTAAGGAGTTGTCCATCTTCGAGAAAAATTAATAAAATGGACTTTTGGGTCTTTGGCCCCCCCCCGCGTTAGGCACCTATGGATTCTACACGCAAAGTTGGAGAACTCAAAACTCCCTCTGGTGGAGGTTTACACCCGCAGGGCTGCGTTACGACCCCAGCGAGAGGTGAAGATTTTATTGCTTGCGTCAAGCAGGCAGAAAAACATGCAAAAGAGTTCTTTGAACTCAAATTAGAGGAACTTGTTCCCAATTCAAAACAGGTCCGCCGCAAACATCAATGGCCTGCTGCTCGTCTCAAAGTTGGAAAATTGGGAAAGCGCGACCGGAGAAAAGGCGAGACACTTAAGTCCACTTCTGAGATTGACGATAGTGGTGGCCCATCTAAGGATGATGAAACAAAAACTGATGGTAATACAGATGATGATCTTCCTGGGCTTGTTGATGTTTCAAAACCTAGTGGCCCTGATGAAGGTTCATTTCTTTCTGGTATTAAAAAGGGTTTCCTGAATTCAGCTACCGCTCCCGCAGTTGTTTCCGCCCCAGAAAACCCTAGCCCAGCAGAGAAACTTGCTAGTGCTGTCAAAGACAGCTCCG
GTTATTTGAACCCATGCCTTGCCAGGATACTGTCTCCCTTTCTATACAGCACACGTCGGTTTACGTGCAACATTCGTGTTGTGTGTCGACATCTACATCTGCCTCCACTTCCGCCACTGCGCTCGGTCTCGGTTGTCTCGCTTGCGGTATCGTCGGTGTCCTCGTTGTCGCTGGTGGCTTGTGTTGCCTCATCAATGGTAGGTGCCCCTCTTGCCGAAGGTTGGCTTTGCGGTCCCGTTCCTGGAAATCCCCTCCAGCATCACTGTGCACTAACCAACCTCTCGCTTTCAATCTTCGTGACCTTACTCGGTCTGATATTCGCTGCACTTCTGATCCTCGTTCTGTGGAGCTGCTGTCAGACGTTCATTCTGTGGTTTCGCATCGAGAGCGCCCTCCGGCATACGATTCGCTTGATTTTGAACCAACAGAATACACGCCTGAGGCGTTTCAGTAGCGCCCCCGAGTACACCAGACCCGGTTCACGCTTGTCCACCGCTAGTACCAATCCCTTCGTCTAACATGAACGCCGACCGCACCTTATCCGACGAGCAGTACGATTGGATCGTGGCGTATGAACGACACATCACTCCGCATGCCGTGCTCTCCGTGCGTACTCCGGCTTACGGCCGCATGCCACCCCTTCAAATTCCCACCTTCACCGGTCCTACGCCAACGTACTTTGTGTATGACGGCAACGTCGAGGAAGTGTCTGGCCAATTGATTAAAGACCCCTCTGACGACACCCTCCCTCACCACTACGCCGCTACCTGGACCTGCTCCCTTTTCACTTCTCGCCCACCCTCCGACCCAGCCTGGCCTCGTGACTCCGTTATGCAATACGACTCAAACTGGAGCCCTTACCATCGCGTGCCCATGAGGTATTTCCCAAGCTTCATGACACTGGACAGTGACCTCCTCGGCCCAAACGATGGCTTCTGGCCCCTGCTCCACCGCTGTGCCGGCTTCAGGCTCCGATCACCGTGGCGGTTTCCTCTCGACG
ACCTGCCTCCTCCTGTGTATGACCTCCTGCCTGCCCCTGGACCCAGCTACCTGCCTCCTCCTGTGTATGACCTCCTGCCTGCCCCTGGACCCAGCTACCTGCATCCTCCTGTGTATGACCTCCTGCCTGCCCCTGGACCCAGCTACCTGCCCCTCTACAACCAGGGTCTTGAGATCCACGCTGAGCGCGCCTTCTTTTCGTCCTTTCCTCACCATGTCAATGGCAAGTGGGTCGCACCTACTTCCGTTCTCAATGTCGTGGCTGGAGTTGAGGAGGATCTCAATGACTTAACCATTCACACTGTCAGAGCGACCGATTGTCGTGGCATGTACGAGATGACAGCTAACAATGGTGAGGTGGTGTCTAAGCTCAACGTCATGTTCATCGACGCGACCACTACTCTTGCATCCCTCACCAGCTTCATCACTTCGCACCCGCTCGTGTTCGTAAACCCGCTTGCCGCCGCCCTGATGGTCCAGTTACGGCTTACCAAAGGCGTGTTTTCCAAATCCCACAGGCGAATGGTCATGGGCATCGATCCCATTATGATCCACCTTGACCCCCGTGGTGTGGCCTTTGGAACATTCCTGACCCAGCATCTACTTCAAAGTACGCTGAGATGTATGCATCCGCTGGCCTCCGTAATCTTGTTCCGGCCATACTGTGACCCCTCCACCACCGTTGCTAACCGCTGGACCAAACGTTCATTGCCCAGTTGCGTGTCAGCGGCCTGTGAGATGCGTACAGACCCTGTTCCCACTCTCTCGCACATCCTGAATGTGGAAAACCCTCCTGTCCACTTCACCAGTGCCGCTAGTGGTCTTCGCGTTTCCGAGCTGGAAGCTGAGAACACCGCCCTCACCGCTCAGATATCCACTCTCGAGTCCCAGCTCGAAGCCGCTACCCTCGCCCTGGCCACTACCCGCGAGTCCATCCAGCGTGAACAAGCCGTCCACTCGGCCGACTCGCTCCGCCAATATCTTCATGATCATGTCTGCGT
ATGTCTTTTCTATTGACAATAGCAAAGGAATACAAAAGACTATGCCAAGATGCTAAGGCAGCTCAAATGATGACAGTAGGAACTGTATCAAACTACACTACGTTCAAGAAATGGACTACATCAAGGAAGGAAAAGAATCCTTCACTAAGAATGAGATGGGCAATGAGCAGCAAATTCCCAATAATAGCTAACAAGAGAATGCTGGAAGAAGCTCAAATTCCTAAAGAACACAACAATGTAGCCCTTTGGGAAGACACAGAAGATGTTTCAAAAAGGGATCATGTTCTTGCAAGCGCCTCTTGTATAAATTATTGGAATTTTTGTGGACCTTGTGTCAACAATTCAGAAGTGATCAAAGAAGTTTATAAATCTAGATTTGGAAGATTAGAAAGAAGGAAAGAAATAATGTGGAAAGAACTTAGATTTACATTAGTTGATAGACAACGAAGAAGAGTTGACACTCAGCCTGTAGAACAAAGATTGAGAACTGGAGAAATTAAAGACTTGCAAATGTGGACTTTGTTCGAAGATGAAGCTCCTCTTGCTAGCAAATTTATTTTAGACAATTATGGTCTAGTCAAAGAAATGAGATCAAAGTTTGCAAACAAACCTCTGAATAAAGAAGTAGTTGCACACATGTTAGAAAAACAATTCAATCCGGAAAGTAGATTCTTGCCTGTTTTCGGAGCTATAAGGCCAGAAAGAATGGAATTGATCCATGCATTAGGAGGAGAAACTTGGATACAAGAAGCTAACACTGCAGGGATTTCCAATGTTGATCAAAGGAAAAATGATATGAGAGCAGTATGTAGGAAAGTTTGTCTTGCAGCAAATGCAAGTATAATGAACGCCAAAAGCAAACTGGTTGAGTATATAAAAAGTACAAGTATGAGAATTGGAGAAACAGAAAGAAAGCTTGAAGAACTTATACTTGAAACCGATGATGTCTCACCTGAAGTAACATTATGTAAATCTGCTTTAGGAGGACCATTAGGAAAAA
CCGGACTATGTTGGCCACCTGTCGGATATTGAAATAACCACATGCAGAAATTGCTATGACCATATTAAAATATCCTATGCTTACAGTCATTTGTGATATAATCGATGTTGATTCTAGGTGGCCATAGTAATTTTTGCGTGCTTTAATTTCCATTTCTGACAGGTGGCCAACATGGTCCGGCACTACTGTGACACCATAGCCTCCAAATAAGAACAATTTCTCCTTGTAGTAGTGTTACTACGTCTCCCCAGTCATTGAAACTCTACTTTGTATTTAGTGCTGTAGTTAGGATCGTTTACACGCTAAGGGGAACATTGAAAGGAAAAAAATCAGTTTTTCTCTGTACTGTACCCCTGTTGTGGGTGTTATAGTTGGGCATAGAGTGGGGTTTTAAGGGCAAGCGCTAAAGGGCTTATAATGCCGATCAGACAATGTTACATTTAGTGCTGAGTGATTTATTCTCGCTAAGAGAATACTTCTTTAAGAATGAAACTATTTAGTAACTCTCATCAGTATACAGGTAAATCAGCAAACTACCGGCTAGKTCATTCATTTCTTACTATATATTACGATATTTAATTCAGGGAATAGAAAGAAAGTAACTCAGTTATTCTGTCAATTGTTTTATTTATCACCTTACCTATAATACGATTACTTAATAACTAAACAAATAGAAAAAGTTGTTTCTTAATAATAATCAACTAAATAATATCTTAATAATAGTTAAGACGAATGGACATTGCACATTGACAGCCAAAAGTAGCGCGATGCCATGACGCAGGGTTCATTGTGAAGGCTTATCTGAAACAAAATAAAAAAAATAATTGATATTACCTCACTGTTATGAAATAGATAAACATAGAAATGCTGCTAATGTAAACACGATAAAAATCGGCATTTCCATATGTTGAAATGTCGATGCCAACTTTCTAAGAAAGTTCGTGGTAACAAGAGACATTCCACTAATTGACAAAAGGGTGCCTTCAATTTTTCCAGAAAG
TAAACGTTTCACCGGTTTGTAAATTGGAACTTCGTAGTTCGCCAGACGCCTTCTTCGTATCAAGGAACTGGAAATTGTACGGTGAGTCTGTCATTTTATTTTCTACTTTTCGTACCAGTCATGGGTTTTATTAGTTTTTCGCTTTTTGATGTGGATAAATTGTTGGTATGGGTGAGCAAATTTAACCCAGGTAAGATACTGTCTTCCATATGCAACTTGGGTGTGGACTGTTGGAACCGCTTCCGTAAGTGGTTCTTTGGCCTCAACTTCGATGCGCATATGTGGGCCGTGGATGCTTTTATGCTGCTCATGCCATTTTACACGGAGCAGATGGAACGTGTAGTCGACGACTTCTGCAGCGAAACCCAAGAATCCAAATTAGAAGACTGTTTGGAATTGGACCCCTCCGTTAACGAGTTCTTCGATGAGGAGGTGTACAAGAGAGATGAGGAGGGCGTGATGGTTCTCCAAAGGACGAGCAGCCGTAAGCACATCAAACGTGTGCGCGCTGGGATGATGCAAGCGGCAATTAAGGCCGTAGAGAAGAGAATCACAAATCGTCACACCATCTTTGGTGATGACATGGGTAAGGTGGATGAAGCTGCTGTTAGGGCCACCGCTAGCGATATTTGCGGTGAGTTCAAAATCAACGAACACCACACCAACGTGTTGGTGTATGCCGCAGCATACCTTGCCATGACACCAGACCAACGGTCGATTGACAGTGTCAAGCTCGCCTACAATCCAAAGAGTCAAGCCAGGCGAACTTTGGTCACAGCCGTTCGTGAGAACAAGGCTGTTGCCGGGTTCAAATCCCTTGAGGATTTTTAGGCGGTCCACTCAGCTTTCCGGTCGAAGATGCCCCATACCCTATCCTAGGCATCCCGGAAATCAGGGTAGCTGAGAAGCGGGCCAGTAGAGTCATGAAAAGTAAGAGAGTCGTAGGGTTACCTGCTGTTAGTGCGGGTCTTAAGGTTTGCGTCCATCAAACCTCCCTACA
AAATAGAGTCCACCCTTCCTCCCCTCCCTTCCATCCACTTCCCAACCAATTAAACTACAAAACTACCGTAAATCGAACCCAATTACACCCAAAACTACCATACAAAAGAACCAAAACTACTAAACTGGTTCATGCTTTTACTAGTTTTAAATTCAAAATAAAAAGCCCTCAAAATGAGGACTCTTTTAATTTCTATTTCTGATTATGTAGAAATTCATGAATGGTATACCATATTCTAGCATGCTCATAACCAACAACCGCTTCACAAATTTCCTGAGCTGTGGTGTTTCTCATTGCGCCACTCTCATACGCAAGGTCATATAACTTATTCATTTTAGTGAAGATTCCATCTAAACGCTCTTGATAGCTCTTAGCATTGAAATAAGATAGATGTTTGGTGTCAAAATAAATAAGTGAACTAATCTCTTTCTGTATCACTTTAGGAATAAAGTTATTATCAACCAACATTTTGTATTTAATATGTGTGTCTAAGTTTTCAACCTCTCTCGGTAACTTCATTTTATCACCTCCTTTCAGTGAATCTTTTTAATTTTTAACTATTTATCTTTCTTCCAAAATATCAACATCAATATCACAACAGTTTGACAAATATCTGTAAACATTTGAAGTTTCCAATTATCAATCATGGTTAAGCCATTCCCAATCACCATGTAAAACTTTATTATCATGACAAATTCTCTTAAACATTTCAGAAAATTCCTTAATCGCATCCTTAAAAATAACCCACACATTTGTTTTAATCAAGTCTTCACAGTATAATGCATATGACGCATTGTAAATAGTTTGCACTCGATCACTAACAAGTTTAACTTCATCCCAATCAGCATTACCTGACATCAAAGCACCCACAAACATTTGAACCTTTTCAAACGAAACGAAAATAGGTGTAGGAAATTGACCACAATCATACAATAATTCAAGAGTTTTAAAGTTTATCATCATTAGACATCTCCTTTAGTTTCCCCTTAAGTTTCACAAG
AGTATAGTGAAAAAATTTACAGTATTTTGTCCTACGGAATGTCTTGTGAAAAATCCGTACATACTTCAAATGCAAACTAAGTTATGGTAAATAATACTATTGAGAGCACAAGCAGCGACAATATAAATTAATAATGTTATAGGAGAATAAATAATAAATATACTTACATGAGACACCAATGATGGCGAACAGCAGTAACGCGGTTGCTTTGGTAGACAACATGATTGCTTCACTGTCAGAACAATAATGATGTTCCATGCTGTTCTTGGCTGATTATATAGAGCGTCTGACGTATATAGATAAAAAAAAAAAAAAAAGGTTTATAAAAGGTCAAATGATTTATAAACAGCTGCAAACCAGATTTCGGCTCTTCTCCGTTTTTTCGGACTATCTGGCCATGTGCCAAACATCAGACCATTACGCAATTGTTTTTTTGACCTGTGACTAACGTAGGCACGAAAACAGGAAAACTATTTATAAATAATTCTGGGAATTTTTGTTATGACAGATGTAACTTCAAATTACGTGTTGATATTGGAGTGTTAAATAATATTGAAAAATATTGTAGCAATTTTAAAGTTTCTCTAATAAAAAGGATATTTTCTCACTATACAATTGTAGGAGCAAAATAGATATGGAAATTCATTGTTTATTTTCACAATTTCATTTTATTTTTAAAGAAAATTATTTTATTTACAATACATACGTTGAGCCGCGAAAACATTTGAAAATTTGGAATTTCAAAACAATTGGAAATTTTATTTTATTTAAAGAATTTTCTTTTTCTAGTAGAAATTTTTTTTTTAATTAACTTTTTTTTTTTAATTAATTTTATTTTAATTTACAAGCACTCCAATATTATTGGCATCATTCCTATATATTATGGGAACCATTCCTATATATTATGGGAATCATGCAGATATTACAGTTATAATTATAGGTATCGTTCCTATAATAATAGGAACCATTCCCATAATTATAGTAACGTTTCCCAAAAATT
ATCGGTGTATAGCCATTTAGCTCTATGTATCGGTGTATCGGTGTCTTATTTATAGGTACTAGAGTTACTATCACTTTAGACCTACTAACCGGCTCTAGGGGTCCTCAGCTATAATATTACCTGAGGACCCCGCCATCGGTGTATGGGTATTTCGCCCACGTGGGTGGTCCCTCTAAGACGTGGCGCATTCTGGAAACGCGCTGGGAGGTTATTTAAGACATTGTCTACTTGTGGTAACAGGTAACCGGCTAAGTGACCGGTTGGAGAGCGTGCCTTTCCCACCCCTGGTAAATTACCTCATATGCCATTTGGAGTACACAAACCGACAAAACCCGGGAGCATTTATGTCCTTTGACGAAAAAGGACTTTAACTATTTATCGTTTCAAATTAAAGAAACGATAGACGTTGAATATATCGATTTTGTGGTGTTAAACAATGAGCGTTGGTTGAAAATTTAATATTTTCAACATTTGTCTATTTATGCATAGAGATTTTATTTGCGGATAAAATCAAACTACTTGAGGGTTTTATAGAGTATGTACAACCGTAACATACGAACCCCAGTGAAATTACGTAGAAGTAATTTCGGGCACAGATGGAGTTCTTTAACTCCGTCAACGAGTCGATTAAGACCGAGTAAATTAAATGTTTCAAGGAAACTAGGATACGACCGTATTGATCGTGAATTTCGCAAAAATTCCATTGTTGAGGTTCAACATGGAAGCCATATGTCCTTGGACAAGAACACAGACATTTCATCTTTTGTTCAGTATCCTACTCGTGGTATTAATCGTGAATGGTCGTTCGAGGATTACATCAAGTTATTAAACCTTGATGTATCTGGTGTTATCAACGTAAACGCTACTGGCAGTGATCATACAATGGAATCTGGTGACAAAATGAACGGGCTATTCGTGTTATCTATCCTGTTGGACAAGAAACCGTATTTACCAGATGGTGTGAATACGATACCATCCTTTGCCGAATTATTCGGTCCTT
AGAGCAATCGGTGCGCCAATTACTAGTTAAATCATCAAATAATTAACAAGAAATAATGTATCGCTTGTCTAATGTCTTAAAACCTTTCCGTCTTTCGAATAACACAAATAAAGAGATGGTCCCTGCTGTGAAAACGGAAAACAACAAGAGCATTATAGTTAGAAATGTCTCTAAAAAGGACATAGATGAGGCTATAATGAACAAAGTTAAGACAGCAAATGGGAAACAATATGTTTCTGGCATAGATTCTAGTATCTTGGGAACCTACTCCAGTGAATTAGATACAGGTGAGTCAGATGTAGGAGACAGTTCAGATGATATTTTATCCAGACTTGTAGTTGAACAAAGCACCCACTTGAGCAATTGGAAAAATGACTCTCTTGTTGGTAATGGAAATGACAAAGTCAGTTTCACTATAAGCATAATGCCTACATGGAATAGTGGGAGGAGATTCATGCATATATCTAGACTCATATTGTGGGTTGTCCCAACTATTCCCGATTCAAAGAACAGCATCAAGGTCACTCTACTCGATCAAAACAAAATGACTCGTGAAGAGAAGATAATTTTGAGCAGGCAAACATCTTTAAAAGATCCTTTGTGCTTCATTTTCCACTTGAATTGGTCTTTCCCTAAAGAAAGGAATACACCTAAGCAGTGCATGCAACTTAACCTGACAAGTGATGAAAAGTATGCTAAAGGGGTAAGCTTTGCATCAGTTATGTATTCCTGGGTAAAAAACTTCTGTGATACTCCTATTGCATCAGAAAGTAATACTTGTGATGTGATACCAATAAATAGAGCTAAGGTAATTAAATCTGCTGCTTTGATTGAAGCATGTAAGCTAATGATACCAAAGGGAATTGGAGGGAAGCAACTATCGAACCAAATTAGAGCTCTACAAAAGGCTGCAGAAAAATATGCAATGGAAGCAGAGAATGATGCAGATGTCATTGATGTGGATATAGAAATGGATAACCTTCTTGAAATTTAAATCGTA
GTAAAACTTCTAACAACTGACTACTCGCACTTTACCCAGAAAAGTGTGTGTTAGAATACATCGTTTTTTCTCACTCAAATTGGTAGTCTTGAGTGATTGTAGCTAACGATGTCTAGTGTTTTTACCCCGTTTTCAGGTTCCTCGCGAACGGTGGCGATTGGACAACAAACTGGAGGTGTGGATCAGAGCTCTCTGTTGTCGACCCTTTTTTCAGAAGAGTCTCGAGATCAATTCGCTAAGGAGTGCAAACTTGGTTTGTACACAAACTTACGATCATCCCAGAGGTTTAATTATGTTGATCTAGTCCCCCAAGCCCACGGTTCGAAAGTCCTCAACCTGTTCAGAACGGAATATGAAAAGGGTAGGATTCCCTCGAGCGGCGTTCTTAGCATTCCCAGGGTACTCGTTTTTCTCGTTAGAACTTCTTCTGCGAGTGAAGGCGGTAGTGTCACCTTGAGATTGGTCGATCTCAAAGGTGCTTCGAACCTCGACGGTTTAGAAGCTGTGGACGGTACGCAGGAGGCGACCGTACCGATCAGTGATTTACCGGCGATTGTTTGTTTTTCACCGTCTTACGATTGCCCAATGGAAATGCTCGGAAACAGACCCCGTTGTTTTGGGTTGGTCTCCCAATTAGACGGGGTGTCTAGCAGCGGTACGACAGTAATGAGTCATGCCTATTGGTCAGCGAGCTTTAGGACAAAGCCAAACAATTATGTTAGGCACGTCCCTAAGTTCGTTTATGTTACTCCCTTTGAACGACTGGTGAAATTGAACCGGAAGCAATTGAAAAATTACATCAAGGGTATTTCAAACCAGTCTATCGACTTCGGTTACCTTATGGGTAAGACCGTTGATCGAGTTCAAGAGGTTGTCGATATAACTGCTAGCGAGGAGGACAAGGAATCACTAACATCTGACGCCGTTGACGGTGGCGATCAGAAAGTAGTCAAGACCGAAAGGTCCGCAACCGCTAAATCCGTCGCCGGGTTGCCAGTAT
CTCTCTATTTAATATACCTTATAGATGGAATGGTGCCAATATGTAAATGAGGTAATTTAAAAAAGTGCGCGCTGTGTGGTGATTGGCTGTGGGGTTAACGGCTAAAATGGGCGGGGCGGCCGTGGGAAAATGACGTGACTTATGTGGGAGGAGCTATGTTGCAAGTTATTGCGGTAAATGTGACGTAAAACGAGGTGTGGTTTGAACACGGAAGTAGACAGTTTTCCCACGCTTACTGACAGGATATGAGGTAGTTTTGGGCGGATGCAAGTAAAAATTCTCCATTTTCGCGCGAAAACTGAATGAGGAAGTGAATTTCTGAGTCATTTCGCGGTTATGACAGGGTGGAGTATTTGCCGAGGGCCGAGTAGACTTTGACCGTTTACGTGGAGGTTTCGATTACCGTGTTTTTCACCTAAATTTCCGCGTACGGTGTCAAAGTCCTGTGTTTTTACGTAGGTGTCAGCTGATCGCTAGGGTATTTAAACCTGACGAGTTCCGTCAAGAGGCCACTCTTGAGTGCCAGCGAGAAGAGTTTTCTCCTTCGCGCCGCAAGTCAGTTCTGCGCTTTGAAAATGAGACACCTGCGTTTCCTGCCACAGGAGATTATCTTCAGTGAGACCGGGATCGAAATACTGGAGTTTGTGGTAAATACCCTAATGGGAGACGACCCGGAACCGCCAGTGCAGCCTTTCGATCCACCTACGCTGCACGATCTGTATGATTTAGAGGTAGACGGGCCTCAGGATCCCAATGAGGAAGCTGTGAATGGGTTTTTTACTGATTCTATGCTGCTAGCTGCCGATGAAGGATTGGACATAAACCCTCCTCCTGAGACCCTTGTTACCCCAGGGGTGGTTGTGGAAAGCGGCAGAGGTGGGAAAAAATTGCCTGATCTGGGAGCAGCTGAAATGGACTTGCGTTGTTATGAAGAGGGTTTTCCTCCGAGTGATGATGAAGATGGGGAAACTGAGCAGTCCATCCATACCGCAGTGAATGA
GTTTTATCCACTATGTCCGCGTTGTTCAACGCGCTGCCACCCGAGCTCTAGCACCTTTCACTCGCACTTTCAGGTTCACAACCACTTACTGATAAGATATTTACCGCCGCTGCCGATGCCTGGCACGTACGCCCCCGTTCCCAATGTATATCACCTGCTCGATCACCTCACCTTTCGATCCTCCGTGGTTATCCCAAACTCTAACTTCGTCGGTCGCATATGGTCGGATTATTGGGCCTTGCAGGACAACATCGTCATTAGGGTCAGTCCGGAAGGTGCGAAAGATGCGGACTATTGTCACAATTCGAACATTTCCCCTATCCTGTCGCCTCTTAAGACGATTACAGAGTATGGTACGCTCCATCCTACGATTGACAAGGATGCATCAGAACGAGGTTACCCTTCGGCCCGGATGGCTTCATCCTTCTTCAAGCTAGCTTCGTGCCAGGCACGACAGGTGAAGATCGACCCAACTCGTTTCCTCGAGTTCCTACTGGTGACCGCGTCCTCACCCCGGGTACCTTCCGGTGTCGATTCCGATCAGCCCAATCCATGGCTCCCTGAAACTAGCCCAGCTTTACAGGCCATCTGGCAGATAATGCAGCGCTACAAACTGAACGGGAACTATTACGCCCCAGCCTTGGTCGTGAACACCGGAGCTGTTTGGTGGATTCCCCCTCCCGGTCGGACTAACTGCGTGACGGTCCAGTTTCTGATTACAGATTTAATCAACTTGGCTGTGAACGCTTTTGCGACTCGACTTGCCCCTGAACTCGAGATGTGCGCCGTTCGTGTGTACTTGGCCGCCGCTTCCACCCCCAACTACGCCCACGCCCTGCTCGACTTGAAATCCATCTTCCCCAACCTCAGTCTCCATAGCATGTATCGTGAAGGTGAGTTTGGCGGCAAGTGTCCGCGTATTGAATGGACTGAACCTCGCTCATCGTATCGGTTCAAGTGGATCGGTGTGACGCAGCTGTACGAAGGCCTGCGGCCCCTG
AGCAAAGATTGCTCAAATCCCAAAAATAATACAGAAAACGTATAAGAGATGGCCGATAAAGGTATGACTTATTCTTTTGATGTCAGAGACAACACCTTGGTTGTAAGAAGATCTACCGCTACTAAAAGTGGCATTAAGATCTCCTACAGAGAGGATCGAGGAACATCACTTCTCCAAAAGGCATTCGCCGGGACAGAAGATGAATTCTGGGTGGAGTTAGATCAAGATGTCTACGTTGACAAAAAGATTAGAGAATTCCTGGTAGAAGAGAAAATGAAGGACATGAGCACAAGAGTGTCTGGGGCAGTGGCAGCAGCAATTGAAAGATCAGTTGAATTTGACAATTTCTCAAAAGAAGCAGCAGCTAACATTGAAATGGCTGGTGTAGATGATGAAGAAGCTGGAGGAAGTGGTCTGGTAGACAACAGAAGGAAGAACAAAGGGGTCTCAAACATGGCCTACAATCTGTCTCTATTCATAGGGATGGTGTTTCCTGCTCTCACTACTTTCTTCAGTGCTATCCTATCAGAAGGTGAAATGAGCATCTGGCAAAATGGACAAGCAATCATGAGAATTCTGGCACTGGCAGATGAAGACGGAAAGAGACAAACAAGAACAGGAGGACAGAGGGTGGACATGGCTGATGTAACCAAGCTGAACGTAGTCACGGCTAACGGAAAAGTCAAGCAAGTTGAAGTAAACTTGAACGATCTCAAAGCAGCATTCAGGCAGAGTAGACCTAAAAGATCGGACTACAGAAAAGGGCAAGGTTCCAAGGCTACAGAATCAAGCATCTCCAACCAATGTATGGCACTGATTATGAAATCTGTGCTGTCAGCAGACCAACTTTTTGCTCCGGGAGTGAAGATGATGAGGACGAACGGTTTCAATGCGTCGTACACAACACTGGCAGAAGGGGCAAACATTCCGAGCAAGTACCTAAGACACATGAGGAACTGCGGAGGAGTAGCTCTGGACCTGATGGGAATGAAGAGGATCA
GCTACACGTTCCACGACAATGTCATCCATGATACTGACTCAGTTTGGACCGTTCATTGAGAGCATTTCAGGTATCACTGATCAATCGAATGACGTGTTTGAAGATGCAGCAAAAGCATTCTCTATGTTTACTCGCAGCGATGTCTACAAGGCGCTGGATGAAATACCTTTCTCTGATGATGCGATGCTTCCAATCCCTCCAACTATATATACGAAACCATCTCACGATTCATATTATTACATTGATGCTCTAAACCGTGTGCGTCGCAAAACATATCAGGGCCCTGATGACGTGTACGTACCTAATTGTTCTATTGTTGAATTGCTGGAGCCACATGAGACTCTGACATCTTATGGGCGGTTGTCCGAGGCCATCGAGAATCGTGCCAAGGATGGGGACAGCCAAGCCAGAATCGCCACAACGTATGGTAGAATCGCTGAATCTCAAGCTCGACAGATTAAGGCTCCATTGGAGAAGTTTGTGTTGGCACTATTAGTGGCCGAAGCAGGGGGGTCTTTATATGATCCAGTTTTGCAGAAGTATGATGAGATTCCAGATCTATCGCATAATTGCCCTTTATGGTGTTTTAGAGAGATCTGTCGTCACATATCTGGTCCATTACCAGATCGGGCACCTTATCTTTACTTATCTGCAGGGGTATTCTGGTTAATGTCACCACGAATGACGTCTGCAATCCCTCCGCTACTATCCGATCTTGTTAATTTAGCTATTTTGCAACAAACTGCGGGTTTAGATCCATCATTAGTGAAATTGGGAGTACAGATATGCCTTCATGCAGCAGCTAGCTCAAGTTATTCATGGTTTATCTTAAAGACTAAGTCTATTTTTCCTCAAAACACGTTGCACAGTATGTATGAATCTCTAGAAGGGGGATACTGTCCTAATCTTGAATGGTTAGAGCCTAGATCAGACTATAAGTTCATGTACATGGGAGTCATGCCATTGTCCGCTAAGTATGCTAGGTCGGCGCCGTCCAATG
ACAAAACAAACCGAGGGAGATAATCTTGATGCTCTTGATCACTCTTAAAGGAACAGTATCTTACTACGTCCCGACAGACTCATCAGCTCGATTATTTGCTTACAAATACTTTATACACCACGTGCTTGCTTTGTCATTTGCAACTTTACAATTGTACAATGTCGAGCCGTGTTTTTATGGCAATCTTCCTCGTGCTCTGCTATATATCCTGCCCTGCATTCTCAACAATGACTACAAAATGGGCGGGTCTGCCATCTGGTGCAAGCCAGATTATATTCGCGAACTTGTCCTATGGGGACTTGTTTGTGGATTCTACCCCCGAATACAAAATAGGGGAAGGAGAGGTTACCGGGTTAACTTACAAAGACTCGGGAATCGCAGAGCTTACCTCTCATTCTTACACAGGCTTGATGGGCGCAATCTTAGCGAAAATCTACTCAGACGTCCAGAAGCCTTTTTCACCACTGTGGAAGATTTCTCTCGAACGATTGGAGTCTTTTACCAAATCAGGGATAGAGCTCTCGCACACTCTTATAGAGAGTTGCCTCTGGACCGTTGTCACGATCTGGTTGGCAGCCTATTCCATGATAGCGAGACTGGGGTGGTCACTTATAACCAACTTCACTCTACCTGTCCTTGCGCTGGCTATTCTCTGCTTATTAACGACAGTGATTTGCCGTGCTCTGATTTGGCTCTATTCACAGCTCCCTATGTTCCTTTTAACGTTTCCTTGGGCCATGATCAAATTGGTCACCAAGTTGAGATTCAGGAGGAGTAAGGTGATCAAGGAACAAGCCTGCGAGGGATACACTACATTTTCTATCCCCCAAAACCCCCCAAAACATTCCGTGGTGGAAATAATTCACCCAGACGGATCCCACTCAGGATATGCCACCTGTGTAAAATTGCACAATGGCCACAATGGGCTTTTAACAGCTTATCACGTGGTTTCTAGTGAAGGTAAGGCTGTCCATTCGCTCCGAAACGGTGCCAAGATAAA
ATGCTGGTCATGACCACAAACCACCGCCTCATCTACCTCATCGGCGCGCCCGGCGCGGGCAAGTCGACCATGATGGCCCACCTCACCGACTGCTTTGACCGAGAGCATGTACCGGGCACCGACACCGCCCCGGCGTACGACCTGCTCAAGTACACCGATGGCGAGGTCGCCGGGGTCGAGCTCGGCAAGCGGCGACCCCAGTTCTCGGGCACCGACGCGCTGCCCGCCTCGATCATCGAGAAGGCCATCCCGTGGCTCAACACCAAGCCGTTTCGACTGGTGTTCGCCGAGGGTGCCCGGCTGGCCAACAAGCGGTTCCTTGACGCTGCGGTGGCCGCCGGATACGAGGTCCACCTCGGTTGGCTCAACCACCCCGATGTCGACGCGTGGCGGGCAGCTCGCTCGGCAGAAGTCGGCAAGGTCCAGTCCGAGGCGTGGGTCAAAGGTCGCGTCACGGCGGTGACCAAGCTGGTCGAGAACTACATCAACCGGCCCGCGCGAGGCGTCAAGGTCTACGTTGGTGGTCCAGAGCAGTTGACCTCGGATATGGAGCACCTGTTGGGATGAGCTACCCCGATGAGCCGCTGAGCCCCATCATCGAGATCCCGTCGCCGGACGCGCCCGATCCCGATGTATGGGGCGAGGACGGTGCCTACGACGAGCGCAAGGCTGCGGTCATCCTTGAGCAGGCCAGGTCGTGGTCCACCGAGCAGAAGCACGCCATGCTGGCTTCGCTGCGAGCTGCCAAAGCGCGCGCGTCCATGAAGGTCAAATACGCGCATCCTGCCGAGCTCGCCGCTGCTCTCGACCCGAACTACGTCGTTACCCCGGCCATCGAGCTGATCAGCACATCGATTGAGCGCGTGCTCACCTCGCCCAAGCAGATCAACCTTGAGATCTCGATGCCGCCGCAGGAGGGCAAGTCGACGCTCGCGGCGGTGGCCACGCCGCTGCGCGCGCTACAGCACAACCCGCACCGCAAGATCATCCTCGCGACCTA
GTTAAAAAGTGTTCTCCTACTCGCAGAAGATGGGGAAGATAATCAAATCGCTTAGTCGTTTTGGAAAAAAGGTCGGGAATGCTTTGACATCGAATACAGCGAAAAAGATTTACTCAACGATTGGAAAAGCAGCGGAACGTTTTGCAGAAAGTGAAATAGGTGCGGCAACGATTGATGGGTTAGTACAAGGAAGCGTTCACTCAATTATAACAGGAGAATCGTATGGGGAATCGGTGAAACAGGCGGTCCTATTGAATGTGTTGGGTACAGGCGAAGAATTGCCTGATCCCCTCAGCCCTGGTGAGCGCGGCATGCAGACGAAGATAAAGGAATTGGAAGATGAGCAACGTAACGAACTTGTTAGGCTTAAATATAATAAAGAGATCACCGAGAAATTCGGTAAAGAGCTCGGAGAAGTTTATGACTTCATGAATGGGGAGGCAAAAGAAGTGGAGGCGGTTGAAGAACAGTATACTATGCTATGTAAGGCTGTTGATTCGTATGAGAAAATCCTGAAGGAGGAAGATTCGAAGATGGCTATTTTAGCGCGTGCGTTACAACGAGAGGCAGCGGAAAGAAGTGAAGATGAAATCAAAATGGTAAAAGAGTATAGACAGAAGATTGATGCGCTTAAAAGTGCGATAGAGATTGAGCGTGATGGAATGCAGGAAGAGGCTATACAAGAGATCGCTGGAATGACAGCAGACGTGCTAGAGGCGGCATCAGAAGAAGTGCCTTTGATAGGTGCCGGTATGGCAACGGCTGTCGCAACGGGACGAGCAATAGAGGGGGCGTATAAATTAAAGAAGGTCATCAATGCACTCAGCGGAATTGACTTATCACATATGCGAAGCCCCAAGATCGAACCTACTATTATCGCCACAACTCTTGAGCATAGGTTTAAAGATATACCAGATGAACAATTGGCTATTAGCGTATTAAATAAAAAGACGGCTGTGGCTGATAATTGCAACGAGATTGCTCATATTAAACAAGAGAT
TGGCCACTCCCTCTATGCGCACTCGCTCGCTCGGTGGGGCCTGGCGACCAAAGGTCGCCAGACGGACGTGCTTTGCACGTCCGGCCCCACCGAGCGAGCGAGTGCGCATAGAGGGAGTGGCCAACTCCATCACTAGAGGTATGGCAGTGACGTAACGCGAAGCGCGCGAAGCGAGACCACGCCTACCAGCTGCGTCAGCAGTCAGGTGACCCTTTTGCGACAGTTTGCGACACCACGTGGCCGCTGAGGGTATATATTCTCGAGTGAGCGAACCAGGAGCTCCATTTTGACCGCGAAATTTGAACGAGCAGCAGCCATGCCGGGGTTCTACGAGATTGTCCTGAAGGTCCCGAGTGACCTGGACGAGCACCTGCCGGGCATTTCTAACTCGTTTGTTAACTGGGTGGCCGAGAAGGAATGGGAGCTGCCGCCGGATTCTGACATGGATCCGAATCTGATTGAGCAGGCACCCCTGACCGTGGCCGAAAAGCTTCAGCGCGAGTTCCTGGTGGAGTGGCGCCGCGTGAGTAAGGCCCCGGAGGCCCTCTTTTTTGTCCAGTTCGAAAAGGGGGAGACCTACTTCCACCTGCACGTGCTGATTGAGACCATCGGGGTCAAATCCATGGTGGTCGGCCGCTACGTGAGCCAGATTAAAGAGAAGCTGGTGACCCGCATCTACCGCGGGGTCGAGCCGCAGCTTCCGAACTGGTTCGCGGTGACCAAAACGCGAAATGGCGCCGGGGGCGGGAACAAGGTGGTGGACGACTGCTACATCCCCAACTACCTGCTCCCCAAGACCCAGCCCGAGCTCCAGTGGGCGTGGACTAACATGGACCAGTATTTAAGCGCCTGTTTGAATCTCGCGGAGCGTAAACGGCTGGTGGCGCAGCATCTGACGCACGTGTCGCAGACGCAGGAGCAGAACAAAGAGAATCAGAACCCCAATTCTGACGCGCCGGTCATCAGGTCAAAAACCTCAGCCAGGTACATGGAGCTGGTC
AAAAGTAACTCTCACGATGTTTAGATCACTAGTTACTGCAGCTCGAGTAGGCGGAGCACTTGCCGTGTTTGCGAAGGACTTGGCGGTCCTTCCAGCAGAAGTGGGGGTGTTTGCCACTCGACTCATCATCACCAGAACCATCGAAGTTATTCCAGAGTACTTACATATGATTGCGCCAGGAGCGTCGCGAATTCCCAAATCAGTCCTTACAGGACAGGCGTTCACCAGTTACGATGTGGAGTACAATGGCACGAGCGACCTCGAAAACAGTTGCGAGGTTGCCACTGAAGACGTGATTGAGGTAGAGGGCAAGACCACCAAGGTCGTGAAGACCAGAAGGGCGCGAAACAAGTTGCAATTCTCCGCCCTGCTGGCTATCGCGGCAAAGAACCATTTTGGTGGTATTGTACGCCCCACCCGAGCCAATGAGCTGTCTGTCATGAAGTTTTTGACTTCTAAGTGCAACGACCACAAACTAACCATCGCTCAGACCCGGTCTGTTTGTTGCGCTGCATTTCCTCTCGTTTTCTCTCCTGACGAAGGCGATAAGTTGATCTTTGCCACCCTCAATAGCGAGGAGGCATTCGAGAGGAGACAGGACTACTCAGAGGCCCAGGGGGTAGGCAACTGCTGGTTGAACTTACTATCGAACCCATGCAGCCGTAGGAGATGGCGCAGGGTAGTGTTGAGATGCTTTGGGATGCCTGTCCAAGAGGCATTCCAATTTGCGAAATAGGGGTGCCTCATGCAGACCTGTGGTGTGGACACTAAAGTGTTCAGGGGTGAACACCACTGGGTAAAGGAAGCGCACGAGGCATCCTATATTCCCCCGCGTAGATTGTTTAGTATATCAGGTTTAGGTCCCACCATAGACTGGGGGGTCCACAACTGTAGCTATGTGAACCTGCGCCGCGGGTTAATGGAGCGAGTTTACTTTGTGGAACGCAAGGGTAAGCTTGAGCCATGCCCCCGACCGGCGGAGGGAGAGTTCGCTAGACTT
CAAAAAAACACTGATTGAATGCCGTATGTGTAATAAGAAAAACCTCGTTAAATACTGGTATATCTACGTTGTAGAGATTTTGTTTTTTAAAAAAGCTAAATTTATTACGAGATTTATTACGAGTAGCATTTTTTTACTAGAAATTTACAATTGATTCAAAGCGTTCAACTGCTTTTATTTTATTGTCAGATTCAAGGTGGCTGTATGTGTCCATAGTCATTTTTATGCTTGCGTGTCCTAAGCGTTCTTGTATCTCTTTATAGGGAACATCAGCATTAAGTAGAAGGCTAGCATGAGAATGTCTAAAACCATGAAAGCCAACTTGTGGTAGCTGGCAGGCTCTCAACCATTTTATTAAGAATGGCCTCATTGTCTGATAGTCCAACACCCCTCCTGTTCGGTTGGGAAATACCAGTTCTTGCTTTCCCTTTCCAATACTCATGAAGTATTTCGCTTGAAATAGTTCCCAATGCTTTAAAACTTCTACTGCTTTGCTGTCTATTAAAACAATCCTATTACTTTTGTCAGTCTTTGGGGTTGATTGTATGACCGCTCTAAGCGTTGTTTTACTGACAGACACAGAACCTGTCTTAAAGTCAATATCAGACCATGACAAGGCCACAGCTTCCCCAATACGCAAACCGGAGGCAACAAGCAAACGACAAAGTCCAGTCATCAGCTCATTAGTATATTTCTCTTTGGGTAGTGCTCCAATATACTCAAAAAATATTTTCAGTTGCTCCGCTGTAAGATGTTTTACTTTCTTTTCGGTGCTTTCAAGTCTTACTTTTGGTACAATAACATTAACACAAGGGTTATCTTTAACTAGCCCAAGAGATAAGGCATGCTTAAAAATACGCTCAACGATATTAAAGTATATTTTGAAGTCTTTGCCTTTTCCTTTTGGTCTGTGGTAAGCCCCATTTAATGGTTGACTAGCATTAATCATCCATTGATTAACAATTTGCTGAAGAATAATAGAATTTACTTTATCTATTCT
ACCGGTGGCGAGCGGGGAATTTGGGTTCCAGGTGGGACCCACACCTGGAACAGCCTGGAAAGAACGTGAGTGGGCCAAATAAGTGGGCCGTTGAATTGGGCTTTTTATTCAAAACTATCTCAAATTTACGAAGCCCATTATTATTCATTTGAGAAAAATTACATTAAACATAGTCCGTATAAATATACATTTATACGGTTACATTCTTGTATACATGGTATTCGTCGTTTACTTGGATATCTATTACTGGAGCTTCCTGTTGCATCATGATATCTATTATTTCAACCATGTCTTCTGATTTGAACTCTTCTATTGTTGAATCTCTATACATGATCCTTAGTATGTTCTTGATACCTTCTTCTAAAGCATTAAAATTGAATGGTGGTATGATACCGTGATGTCCGTATGGAATGGAGAATTTGTTCTTGACTAGTGCTGGTGACCTTGTTGAAAACACTTCTACGTCAACTCTGAATTTTATTTCTGATCTGAACTTGACGTTGATGATGAACAATATTCCTTTATCGTTGGTATATGATATAGTCATGATTGTTTGATGGAAATATATTCATTTGATGTGCATTTATAATTGGATGTGTCTGTTGTATGTGGTTGTGATTAATGATCGTGTCAAATTTATGTTCTTGTATTAATTAGTGTATGTGTGACTGTATTGATGTTGATGTTTGTGATTATAATTGAGAAAAGAAGATATTCATTCATTTGAATAAGAAAAGAAAGAAAAAAAAAAGAAAACTATATACATAAAAAAAACGAATAATAAAAATAACTATCTATTCAGAAAAAATGGGAGCGCAGCGAAAACGAAAACAAAAATCGATATCAAAGAAAATCCTGATAAATTAAATAGACAGAATTGAAAAGGAAAAAAGTAAAAAAAGATAAAAGTTATTACATTAAAAAAACTAAAGAAAAAAAAAATAAAAAAACTAAAAATGATAAATAAAAAAATGACGTCATCTGATGTCATCACAGTTAA
CATCATCAATATAACACCGCAAGATGGCGACCGAGTTAACATGCAAATGAGGTGGGCGGAGTTACGCGACCTTTGTCTCGGGAACGCGGAAGTGGGCGCGGCGGGTTTCGGGGAGGAGCGCGGGGCGGGGCGGGCGTGTCGCGCGGCGGTGACGCGCCGGGGACCCGGAAATTGAGTAGTTTTTATTCATTTTGCAAGTTTTTCTGTACATTTTGGCGCGAAAACTGAAACGAGGAAGTGAAAAGTGAAAAATGCCGAGGTAGTCACCGGGTGGAGATCTGACCTTTGCCATGTGGAGTTTACCCGCTGACGTGTGGGTTTCGGTCTCTATTTTTCACTGTGGTTTTTCCGGGTACGGTCAAAGGTCCCCATTTTATGACTCCACGTCAGCTGATCGCTAGGGTATTTAATGCGCCTCAGACCGTCAAGAGGCCACTCTTGAGTGCCGGCGAGAAGAGTTTTCTCCTCCGCGCTCCGCCAATTGTGAAAAATGAGGAATTTCTTGCTATCTCCGGGGCTGCCAGCGACCGTAGCCGCCGAGCTGCTGGAGGACATTGTTACCGGAGCTCTGGGAGACGAACCTCAGGTGATTTCTCACTTTTGTGAAGATTTTAGTCTTCATGATCTCTATGACATTGATCCTGGCGTTGAGGGGCAAGCGGATGAATGGCTGGAGTCTGTGGATGGGTTTTTTCCGGACGCTATGCTGCTAGAGGCTGATTTGCCTCCGTCTCACAATTCAAACACTGAGCCCGAGTCAGCTGCTATTCCTCAATTGTCATCAGGTGAACTTGACTTGGCTTGTTACGAGACTATGCCTCCGGAGTCGGATGAGGAGGACAGCGGGATTAGCAATCCCACGGATTATATGGTCTCTAAGGCGATTGCTATACTAAAAGAAGATGATGATGATGGTGATGATGGATTTCGACTGGACGCTCCGGCGGTGCCGGGTAGAGACTGTAAGTCCTGTGAATACCACCGGGAGCGTACCGGAGAC
GTTTTTAACAAATTGAAATCGTAACATCCATTAATTGGTTGATTTCTCTTTTACTTGACTAGGTACCCATTGAAACGGAATTAAAAAGTCCTATTTCTCTAAGTAACATCCCCTTTGTGGGTTTAGAGATTGTTGGTTGTCTATTCGTAATTCCACTAGTTGGTTGAATAGTGTTTCAGTATGGCCGATGTCAGTAAAAAACCCCTCCACTAGTGATTTCTCAGTAGTGGAGTGTTCTATGGACGAAATGAGCCAGATATCAGAGGATTTGCATAAACTTATGCTGTCCGATGAGATGAGGGCGTTACCAACGAAAGGTTGTCATATCCTGCATTTAGTTAACCTCCCGAAATCCAATATATTGAGATTAGCGAGTAAGGAGCAGAAAGGTTTCCTCTCCCGACAGGCCGATAAAGTAAAGAAGAAAATTTACAGATGTGTAGGCCGAGTATTCCTCGTTTATGTACCGATCATTCAAGCAACGACCTCGGGTCTGATAATCCTTAAGTTGCAAAACTCCGATACAGGAGAGATTTCAGACGTCGTGACAGACGCCGAAGTCAACCGCGCCTTTGTTATTATGGACAGATGGGGAAGATCCCTGGTGGAATCAGCAGATTTAAATCTGTTGTATTCCATTTCATGTCCGGACGTCCGACCTGGAGCCAGAGTGGGAGAGATGATGGCTTTTTGGGACGAGAGGATGTCAAGGCAGCAGACTTACTTGGAGAAAGGGAATCCTATTTTATTCCCGATTGCCGAGACAAAACCTTCGAAATATCTTAATGATAAGAAGGTGTTGATGTCTATGGTCCGAAGTAGGATATTGGCAGGTACAGAAGGGTGCGATATAGCTCCCGAGAATATAGAAGTCAAACGATTAGGGGATAATAGGAAGGTTTTGACTATTCAACCGAAAGCCCCGATCGTAGAGGAAATTAAGGACGATGTTGAACCGTTAGGTTCGAATGGTGAAAATCATATGGAAGAGAAGACCGTG
GCGGATGAATTATAACGATATAAAGCAACCCCTTGAATTATCAATATCTTCAAGGGGTTTTGTTGTGTTATGAAATCAAAAAGGGGCAACCAAGGGGCAGAATTAAAAAATAGTATCTAATTTATTGACCAGTTTATCCTCCATATCTTCAGTAGTATGAGAATAGATTTCCAAAGTCATTTTTGCATTTGAGTGCCCAACTCGATCCATTATTGATTTTATTGGGAGGCCAGACTCTGCTAAAAACGAAATATGAGAATGCCTAAAAATATGGCTAGATAAATTTTTTTCTATTTTGGCCTGTTTTCCATATTTTTTTAATATCTGTATGAAGCAAGCTATTGTTGTAGGTTGATTCCATTTTTCAAAACAGAAAATATAATCATCGCTTGACAATGGCTGGAAACGTTCGCTAAGTCGTACTATTTGTCTTTGAATAGCTTCTATGACACTCTCTGATACTTTGATTGTCCGTATTGAATTTGTAGTCTTTGGTAGCGTCTTGATTTTGTTTACTGAATCAAAATTACCTGTGATCTCAATTTTGTTGGTTTCGAAGTCTATATTCTTCAGTTGTAAGGCAGTTAACTCACCATATCTCATACCAGTTAATGTCAGCACAAGAACCATATCAGCGTACTTTTGGTGATATTCTCGACGATTAAGGACATCGACAAGTGCTTTTATTTCTTGCATGGTGAGAAAGTTGTTACGCTTTTTTTCCAGTTCTTCTAAAGTCTTTGGTTTTTGAGGAATCGTAGTATAATCGACCTCGTTGTTTTCAATGTAAGAGTATTGAACAGCGTAATTAAAGATACCTCTGAGCCTATGCCGTACTTTTTTAGCTGTAATATATCCGTTGCTTTCAATAATTTTTTCAATAGCCTCTTGAAGAAAACGCCTGTCAAGATTAGCAAGTATGGTATCGGATGGTATGACTTCCTTCATCTTCTTATCAACTGATTTACAATTATGTTTTGTTGATTCCTTTACTGTTTGC
ATGGGATATAACAAATCTTTGAGGTACAGCCGTCACGACGGTACCACTTGTGTAATTGACAACCACCATTTGAAGAGCTTGGGAGCCGTGTTACACGATGTCAGACGTAAAAAAGATCGCATCCGTGAAGCGGAATACGAGCCCATTATCGATATCGCCGATCAATACATGGTGACCGAGGATCCATTTCGTGGACCCGGCAAGAATGTAAGGATCACCCTTTTCAAGGAAATTAGACGTGTCCACCCAGACACAATGAAGCTGGTATGCAACTGGAGCGGCAAAGAATTCCTTCGCGAGACTTGGACCCGTTTCATCTCTGAAGAATTTCCCATCACCACAGACCAAGAAATTATAGATTTGTGGTTTGAGCTTCAGCTACGACCAATGCACCCTAACCGTTGTTACAAATTCACTATGCAGTATGCTCTCTGTGCCCATCCCGATTATGTCGCTCACGATGTGATCCGCCAGCAGGATCCCTACTATGTAGGACCTAACAATATCGAGCGTATCAATCTTTCCAAGAAGGGTTTCGCTTTCCCACTCACATGCCTACAGTCCGTCTACAATGACAACTTTGAGAATTTCTTTGATGACGTTCTGTGGCCGTATTTCCACCGTCCCCTGGTGTATGTAGGTACTACGTCTGCCGAAATTGAGGAGATCATGATTGAAGTTTCTCTGTTGTTCAAGATCAAGGAGTTTGCACCCGACGTGCCCCTATTCACCGGTCCAGCCTATTAAATAACTATCTTTTAAAACTAAAATTTTCTAAGTTGTCTAAATCATCATCTATCCACTCATGAACAATATCATTGTCGATACTATTTTTATCAATATCAATTTTATCAATATCAGTTTTATCATTGTCGATATCGTTTTTATCAACAACAATTTTTAACTTTTCCTCATCATCTATAGTATCCGCTTTAATTTTATCCTCGTCACATACCACCACTTGATTGATATTGTTTTCTTGTAAACGCATTGTGTTTTT
TAGTTTAATTCTTGCATTTTGAGTCATAACTATTTTCCTCCTTTCACATTTATTGAACGTAGCTCCTGCACAAGATGTAGGGGCATTTTTTATATTTAAATAACTAGAGTAATTAACATAAAGTGGGTGATATTATACGATGAGCAGTATGCAAAATAACGCAACATTTGGCGTGTATTTAGAATTAACAAAGAAACAACAAGCTTATATACAAATAAAGACAGACACTGGCGCAAAAGATATGGATATCGCAGAGCAAATTGATGTGAACCGTGCTACTATATCAAGGTGGAAAGCTAACGATAAATTTAGAGAAGGATTTAAAGGGTATCAAGCTGAACATTTACAAAAGCAAGTTCCTAAAGCCTTACAAACTATGATTAATTTATTAGACGCTAAAAGTGAACTTGTGAGGTTCCAAGCTTCTAAAGATATTTTAGATCGTACAGGTTATAATCCTGTTGACAAACAAGAGATAACAATGCAAAGCGCGGTGACGTTTAATGACGATATCGATTAACTTATCTGACTTGCTACCTAAACATTTCCACCCGTTGTGGAAAGCAACGAAAGACAAGGATTTGCTTAACATCATTGCAAAGGGTGGACGTGGTTCAGGTAAGTCGTCAGACATATCAATCATCATTACACAACTTATTATGCGTTATCCAATGAACGCAGTTGTTATACGTAAGACAGATAACACATTAGCTACATCAGTGTTTGAACAAATCAAATGGGCAATTGAAGAACAAAAGGTGACGCATTTATTTAAAGTTAAAGTGTCGCCAATGGAAATAACTTATATACCTAGAGGGAACCGTATTATCTTTAGAGGGGCACAGAACCCTGAACGATTGAAGTCGTTAAAAGATAGTAGGTTCCCTTTTTCTATTGCGTGGATAGAAGAGTTGGCAGAATTCAAAACAGAAGATGAAGTCACAACGATTACCAACTCATTATTACGCGGAGAATTAGATGAGGGATTATTTTATAAGTT
GGTATCAGAGCCATGAATCGGTTTAAGACCAAAACTCAAGAGGGTAAAACCTCACCAAAATACGAAAGAGTTCTTAACTCTAAAAATAAAAGATCTTTCAAGATCAAACATAGTTCCCTCACACCGGTGACCGACAGGATTACCACCGTAAGGTTTCAGAACAACATCGAAAGCGTTTACGCCAACTTCGACTCTCAACTCAAGTCGTCGTACGATGGTAGATCTAAAAAGATCAAGACTCTAAGCCTTAAAAATCTTAGATGTTACGAAGCCTTCCTCAGGAAGTACCTTCTGGAACAATAAATCTCTCTGAGAATAGTACTCTATTGAGTATCCACAGGAAAAATAACCTTCTGTGTTGAGATGGATTTGTATCCAGAAGAAAATACCCAAAGCGAGCAATCGCAGAATTCTGAAAATAATATGCAAATATTTAAATCAGAAAATTCGGATGGATTCTCCTCCGATCTAATGATCTCAAACGATCAATTAAAAAATATCTCTAAAACCCAATTAACCTTGGAGAAAGAAAAGATATTTAAAATGCCTAACGTTTTATCTCAAGTTATGAAAAAAGCGTTTAGCAGGAAAAACGAGATTCTCTACTGCGTCTCGACAAAAGAATTATCAGTGGACATTCACGATGCCACAGGTAAGGTATATCTTCCCTTAATCACTAAGGAAGAGATAAATAAAAGACTTTCCAGCTTAAAACCTGAAGTCAGAAAGACCATGTCCATGGTTCATCTTGGAGCGGTCAAAATATTGCTTAAAGCTCAATTTCGAAATGGGATTGATACCCCAATCAAAATTGCTTTAATCGATGATAGAATCAATTCTAGAAGAGATTGTCTTCTTGGTGCAGCCAAAGGTAATCTAGCATACGGTAAGTTTATGTTTACTGTATACCCTAAGTTTGGAATAAGCCTTAACACCCAAAGACTTAACCAAACCCTAAGCCTTATTCATGATTTTGAAAATAAAAATCTTATGAATAAAG
GGCGTGGCGGGGAAAGCATTGCGCGCCAGAGGTGGCGCGTGAATGATAAAAATTATCGTCTGAGCGCCTCGTAATGGCGCTATCGTGGTGCTGTTGGTTCGTTGGTGGTCGTGTGTGTTTGTGCGCGTGTGGCGCGTCTGAGACGTGATGGTGGCGGGGTATGAAAAAGCCGCCATGCTGGCGGCTTGAGAGGGATTATTCCGGGTTGTCGAGGGTGTACTCTTTGAACCTGATGACCTCCATGCCGAGCCAGTCGTTTACCTCCCTGAACCTGTCCTGCAGCGGCGACAGGTCGTTACGCACAAATACCTTTGCCACTTTCTCAACGTCACCGAGCGAGCCGATATTCTCGGGCTTGCCGCCCATGAGCTGGAACGGTACGCGGTGCGCGTCCATCAGGTCGGCGGCGCTGGCTTTCTTGATGTTGAAAAAGTCATCCTTTGTGGCGACCTCGCTCAGTGGCACGATTTTAATGCCGTCCGGTTTTCCATTGGGAGCGTAGAAAAACAGGTTTTTAAAATTGCCGAGCCCTTTCGAGTTGCGCATCGCCTCGCGCAGCGATTCGACGTCGGTCGCGCTCTGCGCCGGGTCGGTCACATACATGATGTAACCCGCATGCGCGCCGTTCTGGTAATACTTGCGGCGGAACAGCGTTGCGGATTCATTCAGCCAGGCGGAATTAAGCGCGCTGAGATATTCGGGCAGGCCGTAAATCTCCTGATTAATGTCGGGCTCCAGCAGGTGAAACACGGTATCAGGCGCGAATTCATGCGGCAGAGTGAAGTTTTCCACAAACCAGAAAACCGAATCGTCGACCCCGCGGCGGGTGTATTTGGCCGGTGAGGCCAGTAGCTTGATTAGCTGGCCGGTAACGCTGTGGCGCTGCTCAAGAAAGGCGTTGCCGAATACCAGATAGTCGAGCGCAAAGCGGCTGAAATCCTGACGGGACAGCAGCGGGTGCGGGATGTAGGTGCTCGCGAGCACGTTGCGCTTAACGTAA
CGTAAAATATCAACATACTTACAAACAAGAGAATAGGCATTTCTGCAATTCTTATTCACAATCTTCCATATCGCTTGAATTTCTGGTAGATTAACCCCAAACATGAGTTTTGAAACTTCGGAAGGCATGAGTAGGCCTGGGGACAACCCAAACAAACTCAACGCCAAGCCCCGGCAAAGCGCTAGACCTAAGACTCGCAATTCCACTGCACAATCTAACCAAACTATGAGACTCGGTTGGATTGATCCACTTCCTCAAGTGGACACAATTTTCCCATTGGGATTGGAGCCTAACGTCGAAAGCATTCCTGCCGGAGAGGTTGAACTTGATTTCAACCTTCCTGAAACTATTGCTAAGCCCTTCGCTGACACTGTTACTTCAGTCGGCGATCGTATTCAACTTGTCGACGATGATAAGGAGAATATCGCTACCTCGATCTATGGACTGTCTTTCTTTAAGGCAGCCCGACAATTGTATTCCACGATGCTGGATCACGAGAAAGCGGTCAACCAGCCACTCAAGGCTGTGTATTATGACGAAACACCAATCCCTGCACATATGTCAGGAGCTCTTGGTATCATCGGACATATGAAGACAAAGGTTGGTGATGTCCTTGTCAAAGATGCTGGTGTCCTGTTCAAACGCGGAACGGCCGCTGGTGTCACGAAATTCTCAGAAATTGACAACGACAAAACCTGGAACCTTGATTGTTCTAAACTTGTCTGGGCTGACCATTCTAGCTTGTCTATGATAAAGAGACTTGCAAGCGAGAAGATTTCCCAATTGGTCAAGCAACGATATCGAGTGACTGACGCTCAAGGACACGTTTATAGCGTATCCATGCCTCAACTCACTGATCAAGCATTGCCTGATTACTATGACAGTATTCCAGATGTTGCACCAAATTCTGATCAGTTGAGAGTTCTGACGGCTGCGCTTCAAATGTCTCTCGCTCAATTTAGGAATGATGAATTGCCTCATGATGAAGATCGGTCTGATC
ATGGTTAGGAATCGGCGTTTGCCTTCAGTTATGAGTCATTCTTTCGCGCAAGTCCCATCAGCGCGAATTCAGAGAAGTTCTTTTGATAGATCTTGTGGTTTAAAAACTACATTCGACGCCGGTTACCTAATCCCTATCTTTTGTGATGAAGTTCTCCCTGGAGATACTTTCTCCTTGAAAGAGGCGTTTTTAGCACGTATGGCAACGCCTATCTTTCCTCTTATGGATAATTTGCGTTTAGATACGCAGTATTTCTTTGTTCCTCTTCGACTATTATGGTCGAATTTTCAAAAGTTCTGTGGAGAACAAGATGATCCTGGAGATTCTACAGATTTTCTTACCCCAATTTTGACCGCTCCTCAGAATGGTGGTTTTGCTGAAGGATCGATCCATGATTATCTTGGTCTACCTACTAAAGTTGCAGGAGTTCAATGTGTTGCGTTTTGGCACAGAGCTTACAATTTGATTTGGAACCAGTACTATCGTGATGAAAATATTCAGGATTCAGTTGAAGTGCAAATGGGAGATACCACTGCAGATGAAGTGAACAATTATAAGCTTCTTAAGCGCGGGAAGCGTTATGATTATTTCACTTCATGTCTCCCTTGGCCACAAAAAGGTCCTGCAGTGACAATCGGAGTTGGAGGTATTGTTCCTGTTCAAGGTTTAGGAATTCAATGGGGCGGTTCTACAGGTCCAAATCCTATAACTGCTTCTGATTGGAGAGATTCCGTTAATCCTACATATGTAAATTCTGCAACGCAGACGCCTACAGGAACGAATAAGATTTTGAGTTATGGTCAGGCGTATTATATTAAGAAGCCTGGAGAACCAGCTACAGATCCTGCACCTAGGGCTTATGTAGATTTAGGTTCGACTTCTCCTGTGACGATTAATTCTCTTCGTGAAGCTTTCCAATTGCAAAAGCTTTATGAGAGAGATGCCCGTGGTGGAACAAGGTACATTGAGATTATTCGTTCCCATTTCAATGTGCAGTCTC
GATAAAAACAGAAAATCCGATAACTCGACGGCGAATTGATCAATATCACACGGATCAGTTCGAAATTCAGGATACATAAACAAATTTACAGATTTAAATTCTATATAGTGGATTGGTTTGAGTACTGAACATACACAATGACAGGTGGTGGAACAACAACAGATAAGTCATGGGTAAGTATCCTAACTTGCTGGCTGGTACAGCAAGTCGTCGAGCCGTCTGATGAGTAGCACCTCAGGGTCACGAAACGCTGGTCGTAACGGCGGAACAAGATTATTGAGGTTAGTAACATTATCAACAACAACAACAACACAACAACACAAACATACAACACAACAACAACAAACACAAGCACAACAACAATTTCGTAGTTTGTCAGTTCTAAATAGGATCAACAAACATACAAGCAAAAATGGAGGCAATCGGACATCTACTTAAGGGAGTAGCGAAGGTGAATGGCGATAGACGGGTTGATAGCACGATGGGATCAATGGTAGAACCGACGGTCAACTCCCGTGGTGGTATGCGAATTGAACGTAACTCGAAGGTCCGAGAGGTAAACTTGGCCAGGGCTTTCAGGAAGTCCAGAATTACGTGGAAGTTGCCAGCTGAATACAGAGATGAGGAGTCTATGAACATTGATTTGAGGCCAAATCTGTACACTGTTGTGATGCCAGCTGGGTGTGGTAAGACCACGATTGCAAATGAATTCAACTGCATTGACGTGGATGATTTGGCCGGGGTTGATTCACGTGCTGAGCTGATGGGTTGGTTGAAAGAAATCAGTGATGGTACAGCTAGTGAAAAATCCGAATGGGTGAGGATAGTGAACAAGGCTCTGGACAAGATGGTATTCGAAGAACCGGTAGTGATGTTGGTGCATGACCATCTAACAGCGAAATTGGTTGGTAGTATCCGAGCTGGGACTATTATGACTCCAAAGGACCAGGTAAAAGGAATGAACAAGAACCGTGACAAGAAGTGGAATGACATATTTGAG
AGGTTACACTTTTTTTTACCGTTTATAAATTATTATTTTATAAAATAAAGATGTTAATTTACTTACCTTAGGTATAGATAAATATAATCATCTATTATTTTTATTAAAAATAATAATTTATAAACGGTAAAAAAAAGTGTAACCTAATCCCTTATAGTCATGTTTTTTGAGAATAAAAACAAACGCATACTTTTTGAACGGAGAAATACCTGTATCCTTAATCCCCTATAACCATATTTTTTTAATCCAACATACTTTTTGAACGGAGAAATACCTGTATCCTTTAACCATATTTTTTTAATCTAACAATGGCCGCTGTCTTAACAAACTTCAACTCGTTATCCGTCAATAATTCCTTTAATAATAATAGCACTTTAGTAGAGGCGCTTGTAGGACGTTCGTCACCACCCCAATAGGATGCGGCTCTTGCTAATAGACCAACGACAGCACATGATTCTCTTATATAATTTTCCTTTTTTAGCATCGTCGATATCATGGATTTGGAATGAGCAAATCCATGTATAGAATCTAAGAACATATATTTTACAAATCCGATAATATTTTCTCCAAAGACAAATTCCGCATCGCGTTTAAACGATTCAAACACGGCAAATAGTTTTCCCGCAGGATCTCTATGTCTATAAGACAAACACGACCAATATAAATAATCTAATAAAGCCGTGGTAATATCATCATTGTCTAAGAAGTCGTTTCTATAGATGTAATTTGTTTCCATCGTAATGATTGAAAGTGAGTGAGTGTACTTACTCAACCCTCAAAACAATGGATATTTTTTTTTTATTTTTTTACTTATTTACTACATGATTTATACGTTTCTGTATATTTACGAAAAGGATTTGGAATCGTTATAAAATTCAACACCCTTTGAAAATCATAAGCGGGATCCGTATATGTATTCATATCCGTTTTATTACTGCTTTTGATATCGTTGTTATTATTATCCTTATCCTTATCCTTATCCTTATCCTTATATACATCA
ATGAATAAGAATAAGAAACAAAAACCAAACACTAAAATGAGGAGTAATCCTCAGAAAAACAAAATTAAATTGGTTAATAAAAAATTGCAAACTTTCTTTATGGCCTTCTTCCAAATTCTGCTGGCGGTGTTCAAGAATTTTAAGGTTTCACTCCAACTGAGGTTCCTGGAAAAAGTTTACCGGACTGTCTTTAAGAACTTGGCAATCAGGAGCCCTAAAGGAGCTGTGGCTATAATGAAATGGGGTGTCGGTTACCTTAAGAAGAGAAAGCAAAAGAGGCAAAAATCTAGTGGTGGCTATGAAATTGAGGCTGCAAGACAGGCTCTCTATCCAATTACTTTAGGAGTTATGGTCATTTTTTGTGGCTATCAGAGTGGAAATGAACCTGTGTGTGTCGATTTCAACAATCAGACTAACATCGTTCCTTATGAGAATGGGAAAGTTATCTTTGGGAACGTCACCATTGTCCCTCCAATTGATAGATTTGGTCTTTTGATTCCAACAGACAATTATGACACTATAGAGTGCGTTAGGATGAGTCCTGGCATTGAATTGAGTGAAGAAGTTTGTGGATTCATGGGGCCAAAGTATGATGTCCTTTTGAGAACACAATGGGGAAAAAGAGAGACAGAACACATGCACAGAACTAGAAGAAGTGTTACAGAGACAACCCATGAGAGCTCTGGTGGAGAACATTGGGATTATAGTGAATACCTCACAGATTTTGAACACAAAATGAGCAAGTACAAAATGCCAGTACTTATAATATTGGTGGGATATTTGGTTTTAAAAACTCAAAATATGGCATTATTAATAATACTTGTGATAGCCCAATTCTACCTCGCTGATGCTGGGCACTGCCACGATCCTGAGAAATTTGACATCATAGAAGCTGGTGGCTACACGAAAATGACAACATTCCTTAAACATGACAAATGTTTCATGGTTAGGGTTCCAGAACATGATGTGGTTGAAATAACAGTTGTTAAGAAAACAATTA
CGCCGCCCCCTCAACTTCGCAGAAAAATCCGTTTTTGCATATTTTTTTAAGGGGGTGTAATCATGGCTGGAAGAAATAAACAACCACTCTCTGTTATACAGGGAAAAGGTAGATCAAATCACATTACAAAAAGTGAGAAAAACAGACGAGAAAAACAAGAAGAAGCATTGCGGGGGCATACTGATAAAATTGAAGCTCCTTCTTATTTGACTGCAGCACAAAAAAAGGAATTCGATACTTTAGCTGCTGAATTAGTCAGATTGAAAATTTTCAGTAACTTAGATGTTGACAGTTTAGCAAGGTACGTTGATTCTAAAGACCAATATATAAAAATGGTTCGTCTGCTAAGAAAAACAAAACCTTCAGATGACTTTAAATTGTATTCTCAAATGCAAAGAAGTAAAAATCTTTTATTCAATGAATGCCGTTCTTCAGCTAGTGATTTAGGTTTGACCATTACATCCCGCTTAAAATTAGTTATTCCAGAAGTAGATACTTCACAACAAAAGCAAAGTGAAGCGCAAAAGCGTTTTGGTGATCGTATATGAACTGGATAATGGAACGGGTTTTTGCATATTGCGAGGACATTTTAAACGGCAAGATAAATAGTTGTAAAAAACATCGTTGGGCCATTGAACGATTTATAAGGGATTATGAGGAGTGTCAAAGTGAAGACAGTCCTTTTTATTTTGATGGAGAGATAGCGGAGGATTTTTACTGGTTTGCAAAGGAATTTAAGCACGTTGAAGGGATTTTGGCAGGTGAATCCGTAGAATTAACTGATTTTCAATTGTTTCTAGCGGCTAATATTTTCGGATTCAAAAAGAAAATAAATGGAGCAAGGCGATTTAGAAAGGTTTTTATTCAGTTAGCGCGTAAAAATGCTAAATCTCAGTTTCTTGCTATTGTAGCAGCTTTTTGTACATTTCTTGGAGACGAAAAACAACGGGCTTATATTGCTGGATGGACAAGAGACCAATCATCTGAAGTTTATGAAGCT
CTTCGGATGACCTCCGGAGAGGCCACGATATGGACAATTGATTTCGTTCTTACGTTCACTGGGAACGCCCATATCTGGTTTATACTCTGTCGAGTCTAGAAGCCGCTGGCACCGTAAGTGCCCGGTGGCTCCGTCAGCCTAAGTTGACCCGAGAAGGGTCCAGGTTTTGGTCAATATGCCTAAGAAATGACACATGCAAAGTACCAGGGCTACCCCCCGAATGAGGGTCGATAAACTATGTTTTATCTTTTGCCGCGCGGGAGCTGCGCTGAGTGCCACTCAGCAGGTGTCTGAGCAACAACTCACCTACGGGGAAGTGGGCCCCCCCCCTATCAAGGCGGCCCCCCAGCGAGGGTCGATACCGACCAAGCTGGAGTACCACGACCTCGACCAGTTTGCGTGGCTGGGAGATGTATGGTTGACCATGTGTTTGCGGCTCACTTGCGTGACCCGCCACTCGGTGGTCGACCAACGGTGGTGCGAGACTATCCTGTCCAACGCCAACCTGAGGCGGTTTTTGACCGATGATGGTTGGATTGTCCCGGACAGCTTGTCTGACCATGGTGCAGGGCAGTCGGCGGAGTTCCTCTTTTGCAGGGACAGTGACTTCCGACGGCGGTTCTGCACAGCGCATGGTCTGGTGGAGGCCCATACTGGTCTTGCTGACCTCACCCCATACGGGGCGGAGGCTGGGCGTGACGTGGACCAGTGTTGGCGGCGCCTGTTTCGTGGGCCTGTGACTGGGCACTACTCCTTCCCCTTGGAGAAGTGGATGTCCCGGGCTCAGCTGGAGGAGGTAGCTGGCCAAAACGCCCTTTCCTCCGGGTCATTTGGCCTGGAGGTTGATGGCACAAACTGGCATCTGGTGGATGGCAGTATGAGTGCTCGGGAAGTCTTGGCTTCCCTGACAAAGCGTGCACGCCTTGGGGGGCGAGAGTCTGATGCGGATTCCCATCCGTTCAAGCCTTTTTCCTCGTTCCCCGCAGGCCTGCCCACGCCC
ATGCCCAACAATCTTGCAGCAGGTTACCAAACCTCGGCCAAATCGTATATTTATGACAATAAATATTACAGAGGATTGGGTGATATAATCAACAGCGCTAAAAAACGCAAACATGACCAGGATTGGGAAAAACACGCGGAAGAACGTCGTGCTTTAAATGGTTTCATTTTGCCGTTGGACCCACGAACGGGTCCGGGTAAGCATGTAAAAATGGTTATGTTTCAGGAGGTTCGTAACATTAAAGCCAATACGATGAAATTGGCTATCAATTGGTCAGGTAGAGAGTATCTCAGGGAAGTATGGACTACGTTTATTGAAGATACTTTTCCCATCAATAATTACCAAGAATTTACTGATGTTTTTCTAGAAATACGTTGTACGCCAAACAAAAGCAACAGACATTATCGTTTCTTGGCACAACACGGTCTTCGTATGGACGAAGATTTTGTTCCGTGTGATACTATTCGTGTTATTGAACCAGAATATTTGCAGGGTAACACCGTGTCGTTGAGTCTGTTGAAACGCGATGGAGGATGTCCTATGATGAAAATCCGCCAACAATTTAACGAACTGGATCTCGAACAATTTGTTGACCGTATCTTGTGGTGTCATTTCCACAGACCAATTGTTTACATAGGTACGGACAGCGGAGAGGAAGAAGAAGTTTTTATCGAAGCCTCTTTGACGTTTATCATCAAAGAATTTGCACCAGAAGCACCGTTTGTGAATGGTCCAGGAATGTAAAAATGATTAATTGATTGCAATGTTATACAATTAACATTTTTTGCATTATTTAATAAAAAATTTGTATTGTATGAATATAACAATTATTTTTAATTTTAATATATTCTACTATTAAATACATCACTAAAAACGTACAATCGTGTTTTATTTGTTATTTTCATACATATATAACGTGAATTTTTTCGGGAAATCCGTTTGTTTATTTAACAAGTCGAGATGTCACGTTTGTTGGACTCCCGAGTCGACAAATCGAGAT
TAGTCCAAGTGAGTTTCAAGCTTCAAATAAAACTTTATTATTATAAAAACGTGACCCAGTTAATACAATGAGCGTCTGTTTAAGGTAATTGATAACAAGTTTTTTTTTTTGCTACCATTAATTTTAATAAGCATTCCCAGTTTTTATGTGAATTCCATAATTAATCCTTCTGAAAAATATAACGATTAACTGTTTTATAAATACAAGCTTATCAAGAAGTGGTTCGATGCATACATAGTGCTTATTGTTCTATATAATAAGTAAAGCTCGCGATAACTTATTCAGTATGTACTAAACCACTGACTTGTATACTAGTTAATATCATTAGTCTCCACAAATTCTGGATCAGTGTCTGGATCAATCTTGGTAGCAAGTACGATCAAACATACATAAGAGTTATTTATTTAATTAGAATGTTAATGTGTTTCGATATTATAAACAGATTGTGGTATTTTATTTTCAGAATGAGTGGTATGAGGGAACGATCTCGTAGCATCAGCACGCAACAGGATAGAGAAAGGTATTTCAATAACAATTATTTACTATCAATTTAAAAGTCGTATTTGTTCACGACAAATCTTAGATAATCATACGTTTTCTGTTTACAAATCAATCAGTGAGCTGTATTTATACCCTTGGAATTAGGTTTCAACGGTTTGGATTTAACTGGCGGCAAATATAAAAATTCCAAGTTATAATGGCAGAAATTGTGGGAAAAAACGTCAAGTATGAGATACAACGTAATAAAGTTACGTCCATTGTCTTTGTTCCGATGCTGCGTCATTCGACCTTCACCCTGTCTGGAACTGTTCCTCTCTATTTTTTGTCAATATTACCGTTTTTAGCTGTATTTTACTTTAATAGGGAAAATCAAATACTTTCGGCTGGATTTTTTTCGGAAACAAAATCTCTCAATACAAAACATAGACCGCACTTTGATACATTACTGTCTAATCTGGTGAAGTGCGCTTTAATTATTTCATAACATCCGTTTGTTTAA
CGAAAAACAAGCGATGAACAGAACGTGCCCCAGCTCTTACCGTCCCTGTTTTTCTGGGTTGCGCACCTCCATCCGGGTGCGTGCTTCCGTAGACATCTAATTTTAACCGAATTAGGCAAGTCCGGTCCACGTGGAAGTGGGAAATGTTATGCTACTCTGTGTCTTCCAAACACTAGGTTGTCCGCGGCTCCGAAAGAAGCTACTCGGGACCGAAAAGGCGTTAGCAGTATGTGGTAGGAGGGAGGCGGGAGACCGCTCCGTTGATCATCACATTCTGTTCTCGACGGCATAACTTTACACTTTTAAAACACTTTAAACCGCTGCTTCCATGGAGGCTACTTCTCTTAACCATTTTTTGTCTGGTGTCATCGCCGCCCCTAAAGGTGGACGTTTGGCCGAAGACTCTGCTTTCCGCAGGTACCGTGCCCACGTCCGCACCACCGCCACTATTGGCGGTAACACGGACGCCCGTAACGCGTTCATCCGCTACGAGGTTGGACGCTCTAGCGGTAAACGCGGCCAGCTACTTGCTGCCCCCCCGGACGACTCTCGTCGTATTGAGGCGTCCTACCCGACCAATGCCGTGCTGGCCGAGGACTTTCTGGGACTCGCAAAGAAGTATTCGAACTTCTCTGCCCAGTTCCAGTTTTCGTCTCTGGCCGCAGTCGCTGAGCGTCTAGCTAAAGGCCTCGCTGTCCATGCAACCGTTGCCGACGTGGATTCTGTTGCGCTGCGTGGTGGTGCCCCCCTGATTGTGGCAGGTCTTGGCACTTACGACGGACCGATCAATAGCTTGATCAGTTCGGTTTTTATCCCCAGACTGGTCAACAACGTGTTGACTGGTGATGTCTTTTCCGTGCTAGCCAACGCGATTGCCGGGGAAGGTGCCTCCATTGCAACCGACATTGCCGAGATCGACCCCTCCACCCGCCAGCCTGTCATACCTGAGGTTGATGGAGACGGTTTCGCTAAGGCGGCTACTGAGGCACTCCGCATCGTT
GTTAAAATTCCGCAATGGATGAATTTTCGCTTTGTATAGTGAAAGAGATACCTGAGGAGCATAGCGCTCATATAGTACACCATGAGCTGGCGTTGAATGAAGAGGATAGAGTTAAATGGACAGAGAAGAAGCGTGGTAGGATAAAAAAGGATCAGTCAAATAGAGAATATGATGAGAGACGAACACATCAGAGAGAAGGGTTGTTTCAACTGATATCAACTAAACCCATATATGACGCTTGGAATATAATAGATGGGGATGAAGGAAGGAGAACCTTTCCGAATTATTGTGATCTGTTCAATATTGTTATGAGATCTCGTAAAGGACCAAGAAATAAACCTGCCAATATTAAGAGAACATACTATGAACATATACCAACGTCAATACAGGCGGAGGAGAGTTTATATACACAAATCAGATCGTTTAGAGACTACAAGTGCGGTAAAATATGCGTTGAACCTTATGTAGGCTCTATTTCAGTGGATCCAACGTATAGTGATTTTACGATGCAAATGAGGGTACCCCTACATCGGAAAAAGTGTGACGCTTTCCCAGGTGAAAATCTTTATGAAAGCGCGCTGCGAGGGCATTTTACTATTGATGTGCCAAAACAGAGAGGGTTAGGAGCTTCATATAGTGTTCAGACTGATAATATCATCGAAAGTGTAGTTGGCGAAAGTGGTATAACTTCTAGACAATTTCAGGAAATTTCAAGGTTGGGAGAGGGTCATCCACTCAAAATTATTTATACAAACATGTTGATCGAGTTCAGAGTAGAAGAGGTGTTGCGGGGCATGCAAGCATATAGCTGTAAAACATATGGAACGTTTGATGGGATGATAGATGAACAGAGTTTAACGCGTAAGCTAACTTGGCGGGTCCGGAAAATCATGTCGTATGACGAGAGAGATTTATATGATTTCAAAAAGAAAGAAAAGGCATTTCTAGACGAATGGAAGAGGAAAATAGAGCAGCAAGGAGGAATAATCAACAGTCCAGC
TTGAAAGGGGGCGCTAGGGTTTCACCCCTAGCATGCCACTGCAGTCCCTGCGATACACTCCACACTTACGTTCTTGTGTGCGCGGGACCCGATGGACTTTCGTTCACCCACTTACAGCTGGACCCACGACACCGCGTGACCACTTTGCTGGATTGTGCGGACGAACACCGCTTGCGCTTTGCGTGACCGGTTAATACTCTTACCACTTTCCGCCAACTTGGTCGTTAGCGCTGTCTTGGGCACTCCTGTTTGGGGCTGTCCGACGCTCCACGGGCTCTCCCGTACAGTGAACTACGGTGATGGGGCCGTTTCGCGCGGGCTGATCATTTGGCCTGCTTTGGCTGACGCCCGAAACCCGCCTTTCACCCCCCCCCCCCTAAGTTTTACCGTCGTTTCCGACGTAAAAGGAAGCAACCACAAGCTTGACACCGCCTGTCCCGGCGTTAAAGGGAAGTAACCGCAAGCTTACTACCGCCTACCCCGGCGTTAACGGGGAACAACCACAAACACACTTTTGCCCATTTTTGCGAGAAATGGGACGTCTGCGCACGAAACGCGCCGTCGCTTGAGGAGGACTTGTACAAACACGATCTACGCAGGTTTCCCCAACTGACACTTACCGTGCAACTTGAAATCCCGCCTGGTCTTTCCAGGTCTAGAGGGGTGACAATTTGTACTGTGGTTGACTCCACGCTCGGTCCACTGGCGAGTGCTAGTAGCAGCACTGTTGTCTCGTAGCGGAGCATGATGGCCGTGGGAATCCCTCCTTGGTAACAAGGACCCACGGGGCCAAAAGCCACGTCCTAACGGACCCATCATGTGTGCAACCCCAGCACGGCGACTTTCCTGTGAAACCCACTTTAAGGTGACACTGATACTGGTACTCAAACACTGGTGGCAGGCTAAGGATGCCCTTCAGGTACCCCGAGGTAACACGCGACACTTGGGATCTGAGAAGGGGACTGAGGCTTCTTTAAAAGCGCTCGGTTTAAAAAGCTTC
GTTTATTTGAGCGATGGTCATCACCGTGCAAGGTGCAGATCTAGTCAGGAGGGCTTTAAATCGATTATTTAAGTATGGGAGGATAGATGGAACTAAGATGTATTATGAATATTACAGATATTCAAGTAAAATGAGGGAGACTAGGAGGAAAAAAGGGACGAAGTATAAAACAGATGATGAGTTTTTAGAGCGCGAGAGGGATGCGGGGAGGTTGAAGCTTTATGATCTACAAGTGATACGGGAAGCGTCTTGGGAAGATTTGTTGTATGAAAATGTTCACACTGCTGAGTTAGATATTTATGTTAGATCAATCTTGAAATTAGAGGACTTAGAGCCAGAAGAAGAATTTTTGCGAAATTACGCAGTTTATGATGGTGTGCACCCGCTGAAGGATTTCGTTGAAATGAGAGCGAAAAATGAAATGCAGATTTTTGGTGATATGCCCATTAAGGCGTGGATCTCAGTATTGATGGAAATCTCGCGCGAAACAAAGCATAAACCTCTTGGGTTAATGGTAGCTTCGGATTTTGTCGGAAGATTTGGTTCGCCTTTTGAACAGAATTTTAGAGATTTGTCACAGATTAACGAATATGGTTATTGTTACTCAAGTCCATTATTATTTGAGATGTGTGTAACTGAGTCAATTTTGGAATTTAATATGTGGTACCGGATGCGTGAAGAAAGAATACAGTCGCTGAAATTCGGATTGGAAGTGATTGATCCTTTCAAACTGATACGAGAATTTTTTGAAATATGTTTGCCGCATCCTAAGAAGATAAACAACACGTTGCGCTCACCGTATTCGTGGTTTGTCAAGAATTGGGGTATTGGATGTTCGAGAGTGAAGGTTTTAACATCGATTGGAGGTGAGGATCGGAATTCAAAGGAAGTTTTTTATACTGGTTACCATGAAACAGAGAACCTATACTCAGAGATTGTCCTGAAATCGAAATTTTATAGAGAAAGCTTGAAACAAAATATGACGAAAACGGAAGAGGCG
GTGCGTTTGATTTGCCATAATGGATACTTTTATTACAAGAAACTTCCAGACTACAATAATACAAAAGGCCAAAAACACAATGGCAGAATTTAGTGAAGATCCTGAATTACAACCAGCAATGCTATTCAACATCTGCGTCCATCTAGAGGTTTGCTATGTAATAAGTGACATGAATTTTCTTGACGAAGAAGGAAAAGCATATACAGCATTAGAAGGACAAGGGAAAGAACAAAACTTGAGACCACAATATGAAGTAATTGAGGGAATGCCAAGAACCATAGCATGGATGGTCCAAAGATCCTTAGCTCAAGAGCATGGAATAGAGACTCCAAAGTATCTGGCTGATTTGTTTGATTATAAAACCAAGAGATTTATAGAAGTTGGAATAACAAAAGGATTGGCTGATGATTACTTTTGGAAAAAGAAAGAAAAGCTGGGAAATAGCATGGAACTGATGATATTCAGCTACAATCAAGACTATTCGTTAAGTAATGAATCCTCATTGGATGAGGAAGGGAAAGGGAGAGTGCTAAGCAGACTCACAGAGCTTCAGGCTGAATTAAGTCTGAAAAACCTATGGCAAGTTCTCATAGGAGAAGAAGATGTTGAAAAGGGAATTGACTTTAAACTTGGACAAACAATATCTAGACTAAGGGATATATCTGTTCCAGCTGGTTTCTCCAATTTTGAAGGAATGAGGAGCTACATAGACAATATAGACTCTAAAGGAGCAATAGAGAGAAATTTAGCAAGGATGTCTCCCTTAGTATCAGTCACACCTAAAAAGTTGAAATGGGAGGACCTAAGACCAATAGGGCCTCACATTTACAACCATGAGCTACCAGAAGTTCCATATAATGCCTTTCTTCTAATGTCTGATGAACTGGGGCTGGCCAATATGACTGAAGGAAAGTCCAAAAAACCGAAGACATTAGCCAAAGAATGTCTAGAAAAGTACTCAACACTTCGGGATCAAACTGACCCAATATTAATAATGAAA
ACCGGATGGCCGCGCTTTTTTTATACTGGGCTTTATATAGAGGCCCATTTGGAGTGGGTTTTTGGCCCATTTGGACTAACCACTCTCTTTCCTCGTATTTTCTCTGTGGTTTCTTTTAACTTTAATTTAAAATCACTTTTAAATTAAATATCTTTTTTTTTGTGTGGTCAATTTCGACAGCTGTTCTGCATAATATATATACTGACGACGTGGGTAATTTTCGACCAAGTTACAGTGTTTAAGTCGAAATTGTTTTTAACTGCTTTTGATTTAAGAGCTCATGGACCTATTGAGCTACATTGCACGTGTACCATTTAAATTGATCGTGTGGAGTCAAATTTTACATAATTGTATGAACTGACATGCATATATATTTGGCCGAAATAGGAAATGAGCTCATTATTACGTGGTATACAGACAATATTTGAAAATGTATCCTACGAAGTATAGGCGTGTGTCTTTGTCTAGCCAACCACGTAATTATTCACGTAATACTTCGATAAGACGTCAATCAGTTTTCAAGCGTAATGACAACAAGCATCGAACGTTTCCAACCGGTAAGACAACGGATGTTTCCATGATGAAGGCCCAACGGATTCATGAGAATCAATATGGTCCAGATTTTGCAATGGTTCATAATACAGCAGTGTCTACATTCATTAGCTACCCTGATGTGGCTAAGTCTATGCCTAACCGAAAGAGGTCATATATTAAGCTAAAACGACTTCGTTTCAAGGGTATAGTGAAAGTGGAACGTGTTCATGCAGAGGTGAACATGGACTGTTTAGCGCCTAAGACCGAAGGAGTTTTCTCTCTGGTTATTGTGATGGATCGAAAACCTCATCTTGGACCATCTGGGGGGCTGCCTACTTTCGATGAGCTGTTTGGCGCCAGGATCCACAGTCATGGTAACCTGGCAATAGTTCCTTCTTTTAAGGATCGTTTCTACATACGCCATGTATTGAAGCGGGTGATATCAGTGGACAAGGATACTATGATG
GGTTATTTCACGTGGTTGTGAAATTAATTAATTATCTTTTCAACTGTGATCTCACATTTAACGAAAAGTTTATGTGATCATGGATCCCTTGTTCTCAGTTTTCCGGAATGTTGACTTTTCGGTGAAGAAAATGTTCACGTTCGATCATGAAGGAGACTTGGTGGAACCATTGCTCCAGTTGAAGCACCGAACCCTTACTGGGGTTTCGAAAACCGATGAGTACGCGAAGTTGAAGCAGGAATATGACGAATGCGTGACCGAAGAAGCGCGACAAGAAGCGCTAGCAGTTTTGAATGAGTACACTCGAAATCACCATGACCGAGTTATCGGGTTTACTAACCTGTTTATTGGGATGGCATTGGTGAAATTCCTTGGGCCGAAGATGCAAAGAGTGTTTACTCAATTCATAGGGACAGAGATGGGACCATTGCTGCAGACGCGATGGGGAGGACTGTTCGATTTAGAGCTTGAATCCGATTATTTCATCGAAGTCCCGAATTTTGACGATTACTATGTTCGTGATTATGAACCATACGTCGAGATAGACGAGTCTGTGCTGCTACCAGAAGAGATCGAGATAACTTCGACTGAGAAGAGTTCTGAGGACGTGACGTCCGAGGAGACTGTTGAGATCGATTTAACAGAACCAGCGATGAATAGTGATCTGGTAACTATTCGCAGATCGTTTGAGATCTGGGCTGATGGATCTGAGTTCGGTGAGGAATTGCCTCCGATTCCTTCGGACTTTACAGTCTCCGCGGAAGGAGACGACAGTTCTCGAGATGAGACTGAGGATTCGTTTGATATCAATGCGCTCGATGATGAGCGTCCTGCCTTAGAGAATCCTGGAAAGATCGTGAAGACACCATTGCCTCTTATCCCCGATGTGGGACGATTCGAGACGAATCAATTGATGATGGTCAAGGAGGTTGTGCCTCACAAGTTTGAATCAATTCTGGAGTGTCATGAAAAGGTTTTAGCGAGAAACGATTGGAAGTCT
ACACAAAGTCCTGGGCAATTATAGCAAAACAACACCTTCTTTAAGTACTCAGCTTTCCTTTAAACCACATTACTTCAGAATTCTCTAGCACATTGATCGTTATATGTCTGGCATGAATTCAGAAGAGTACATGGTGCTCAACACCATGCTTCAAACAGTAGGGTGTGATGCACACGAACTACTGAAAAAAACTCCAGGTTGTGAGAAGGCTGTGTATTTATTCTGTTGTAAGTCTACTATGATACGTGAATTAGTGACTGTGATCAGGAGTATTGATGAAAACACCATCAACGGTCAATTGCTATATTCTGTTTGCAGAGAGCTGCTAAAACTAATGTATCTGGAAGATGGCTCTGAGAACATAGCAATAATCAAACCATTGCTACTGTTACTCACTGAGAAAAATAAGATAGTGAACAAGGTCTCCACAAAGAACTGCTGGATCTGTAGCTTATACAAAAGAGAGTTGGCGGAAGGGTCCCCTCTAGTTGTTACTAAGAGTAAGACTGAAGTGAAACACTTCGCGGACTCAGTGAATGTTGGTTTTGTCACTGTTCAACATGGTTCAGAGTTACCAGACTTGCCTATGACAATATATAAGCCAGTTAAAGAACAGAAGCACCAATATGGGTTTCTGTCTGACTCTGAGCTAATCACTGCAGATTACGTTAGAGTCTAGTGATTGGACTAAAATTGAGTGTATTAGTAAAGTATTATATTTTCTTGTCTTTGAACTCTCAGTCAAAAGAGTTTGAGACTAATGAACTTCATAATACACTTGATGTGGATGAAAAAAACACAAAAAAACAAAAAAAGAAAAAAAGAAGAAAAAAAGAAAAAAACCAAAAAAATAGAAACAAATAAAGAAACAATAACATAGGTAAGTAGTAAATAAGCAACACCAGCTTCGGCTGGTATCCATCAATCAATGATTTTGGAGACAAATCAGTGATCATGACTTCAAAATTGTCCAGATTAACATTTAAGGTTTCTGTTCTTC
GATAAATCTCCCAGGACCAAGCATGAATACCAAGGGCTTCGCGCAGAAGATCCAGAGAACCTTCCACTTGATTCACCAGAGTCACTACACACCTCCACCAAACAAAATATCTACCCATGTTGAAATTTTCTCAGAACTGCTAACATACGTTGACTATGAATGGCAGAGGGCAGCGATCGGCGCTTCACGATGGGTTGAGTTAGCTGCTGAGGAAAACGAAATACACATCCCTTTTAATACCAAGGACGAGCGACAGGTCAACTTCTTAATCGCCATTATCCATGTTGCTATTTCGTTGTATTCGAACTCAGGAGTAGAGCCTTTCGCTGATTGTGATCTAGAGAAAATTTTGAATGGCGACTATGAGAGTAGTAAGTTCGATTGGAATGTGGTGTTCGACATTGTTTTGCCAAATGATGTAAGATTGAAAGAAAAGACGCTTAAAGCAGCGGTGGTTGAGGAAGAACGTGTTGAACCTCGTCCAAAACGTAGAGAGATAACGCTTGGAGGACAGAGGCCTTTGCAGACTAGGGATGTGCGTTCGGATTCTGATTTGATTGTTTTGAGCAAACTTGAGGCGTATGATGATGTTGTTGAAAGACCAAGGCAGAATAACACCGACATTATCATCCATCGACTTGGTTTAGCCAAGATGAATCCTGCGAGTAATTCAATCCTACCGGCCAAAATCTCGCGAATCATCACTGAACAAGTATTTGGAGCTGGAGTGAACGTCGATTACATTGCCAGACCAACTGAAGGATTTATATCTCTGTCGACCGCCACCTACACGGTAGCTTCTTACTTTGAACGGGGCATCGCCAATTATGACATCAATGCCGTCTTGGACAACATCATTGATAAGACCGATCAACTGAATACAACCGATACCGTCGTTGAGCTACCATCCATTCCGCCAGAGGACTCGTCAATTGAAGTGGCGACGCCGTCGCACGAGACGTTCTTTGATATCAACACCATGATATACATCATAATGTGC
CCACCACAAGGTGTCTTCTCTTGTCACGCGCAACTTTTGAGGATTTTTAAAGGGTGTCTAGACCAATAAAGATAAGAAATACAACCGTAGTTCCAACTACACTTGTAAATTGGACATGGCACTATGATACAGCGTACCGATAAAGGAAAACAAGATGGGCAAATCGCTATTGTCCAACAAGACGTTCTAAAAGGCGTCTAAAACGCCCGTAGAACGATTTTATGACAAGGGTGGTATTATTACACTTAAACGGTATTAAAAACGACATACGACGCTATTATGGGGCTTTTAGGAGGCGATACTATGAAAGTAGCTCATGAACTTCCAAATTCTACGACGTCGTACAATTTAGGGATAAACGCCCTTTACCTAATCGCAACACTTCCAGAGGAAGAACTAAAAAAACAGGGTATAGCTCGTTTTTTCAAAAAAAGGGGGGGTATTCAACGAGGTGTCGATTTTCTAAACCCTTGATATGACTGCGTTTCTAAGGGGTCGATTTTTTCAATACTATTAAAACTATTAAGACTATTAAGAAGCACACCCCCACTATTCGGAAAGTGGGGGCATGCTATACCAAACGGAGAGGAGTAATGATGAGTGGTTAAGAATCCGTATTATCAGCAGAACAATGGGCGGTTACCAAGCGACCCTCCGAATTATTTAGGAACAGTGGCAAGGGAAGTTTGGCGCAAAATCATTCCGTTTTTAGAAAACACAAATAAAATTCAACGCATTGATACGTTCTTGGTTGAAACTTACTGTACGAATTATGAAATTTACAAGCTTGCTTATGAAGATATAAAAGAGAATGGTATTCAGCAAGAAATCAGGAAGCCTATCCAAGCGCAAGGGTCTGGTGAGATTCTCGGTGAGCAATCGCTTGGTTTTAAAAAGAATCCAGCAGTCGCCACAATGAAAGACGCCGTTGACACCTTGAATAGAATTGGTGTTAAGCTTGGTTTGACCCCTAAAGGGCGTCAAGAACTAATGGAAATTG
GGCTACCATCGGGCATATAGGATACTGACACGTATACACTCAAGTCGTGAGTGAGCAGATAGACGTAACGCACCTATCGTGGTCTAGGACCGTCCAATTAAATTTGGAATCAAATCAAAGAAAATTCATGAAAATCTAGTTTCTTTGTTTTACACAACTACTTTTGTAGGTATTACTATGGCTTTCTCATATAGAACGCCACAGGAGGAGCTTCTGAACAGGTTACCCCAAACCCAACAGGAGATAATTGGCAATCTTCAATTTGAACGATTGCAGAAAGAGGAAGAGAGGAGAGTGGTTAGCTTCTCTTACGCTTTGCCAGAGAAAACTAAGGAGTGGTTCACTAAGTCAGGGGTCTATCTCTCACCCTTTTCTTTTGAAGTGCATTCTCATCCTGGTTGCAAAACTCTGGAGAACCACATATTATATAATATAGTGGCCCCGCACATATCCAAATATCCCTACATAGCCTGCTTGAGTATTAAAGCAAATAAAATGAGCAAAATGGAAAGAATGGGAGCTCATAGTGTTAAGAATTATGATATATTTAACAGGCTTGTAACTTCAAGGGATAAGTCTCGCTATGGAGATCTTACCCAACCAACTAGGGTTGGAGGTCCAAAGGGTTCCAATTATTTCATTCATGATGAAATTCACTATTGGTCCAGAACTCAGCTAGAAACTTTCCTTGATATAAAGAAACCACGTAATCTGTGGGTCACTATGGTGTTCCCCCCTGAAATATTGAAAGGTTACAAGAGTTCTGTTCTGCCTTTTTTGTATGAATTTGAAATAGACAAGGGTAACCTCATCTATATGCCCGATGGTAGCCGATCTGAAAGTTATACTCAATCAATTGAAAATGGTTACCTGCTTAGCACAAACTGTATAAGCTTCAAGAATAAAGATGGTTTGAGGAAGCAGTACAGTGTCACATTGGTCTATACCTTGGGCTCACATCATGTTTTCCATATATTCCCAAACATGGGTTTGATTGAGG
TAGTAGTAGACTCCGAGATAGAGAAGTCTACTAAAAATGGAGAAATACACAGAGATCCACAATAGAATGAGAGAATGTGTGCCAGGGGAGGTATCTGCAGTAGAGTGCCTGGATCTATTAGATCGGTTTTACGCTGTGAGACATGATGTTGTGGATCAGATGATAAAGCATGATTGGTCTGACAACAAAGACAAAGAACAGCCTATAGGCCATGTCTTGCTGATGGCAGGAGTACCGAATGAAGTCATACAAGGTATGGAAAAGAAGATCATACCTGGAAGTCCTAGTGGGCAGATTCTGAGATCATTTTTTAAGATGACACCAGATAACTACAAGATTACAGGGAGTTTAATTGAGTTTATTGAGGTGACAGTTACAGCTGATGTGGCAAGAGGAACACGTGAGAAAATCTTGAAGTATCAAGCAGGTCTAGAGTACATAGAACAGTTGCTGCATCAGGAGTCAGAAAGAGGCAATCTGCCAGGTGGTTATAGAATAAAGTTTGATGTAGTGGCAGTGAGGACTGATGGCTCAAATATATCAACACAATGGCCAAGTCAACGAAATGAGGGTGTCGTTCAAACAATGAGGTTAATTCAGGCAGATATCAATTACGTGAGAGAACATTTAATAAAAAATGATGAGAGATCAGCACTAGAAGCCATGTTCAATTTAAAATTCCATGTCAGTGGACCTAAAGCCAGGACCTTTGACATTCCTGATTATCGGCCCCAACAACTGTGTAACCCAAACATAGATAATCTCTTGAACTACTGTAAAAATTGGTTGACACGAGAGCATGAATTTGCCTTTGATGAGGTTAAAGGGCAAAGAGTTTTCAACATATTTGAAGCAGAAGAAATTAAGCATAAAGAAAGATACAATCCATCACGTAAACCAAGGAATTTTTTATTGATACAAGGAACCGTTCAAGGTCCATACTTGCCCTCAACTATAGCATCCGACCAGTACGATACAAAAGTTGGCTGTCTGGAGATAT
AAAATAACACGTCCCGACCACACATGAACCGAACCAACCTCAAGCGATCATATCATGCAACGCCTAAAAGCTTTGCAACCTCTCCTTAATTGGACTCCGACAACTCCTCGATTTGCGTCATCTGATCGCTCAAGCCTTTGCGCTTTGCTAGACGAAAGAAGTGGAATTTCAGCACGATGACTTCCACCGGAACTTTCCTAGCCCCTGAGACCTTCTACCGTAACAATGTGGCCAAGGTTAAAGCCATATTCCATAGCAATGACACCGCACGTGTTATAAATGCCATATCTGGTGACTTTGAGCTTGTAGCTTTTCTGGTTCTCAGTCCCGCTCACCTCCTGAAGCTCGAAGACACATTAAGAAAGGAACTGAATTTCACAGCAACTCTCATGGCAAGCACTGATGCGAGCTTCGAGACCATTGCCGTGCTTCAAACAGCGCTTGATGGCTTCAAGTACCACTTTGGAACAACCACTCTCGAAAAGGGGTGGTTCTCCATGATGACACACATCCACGACTGCCTTGAAGAGAGTTCATCCTCCGCTGCCACCGCCCTCCAAGAGCAGGTCCAAAAAGTAGGCTCACTACTACTAAGCGGAAAAAATCGCATCGAAAGTTGCGAACTATCTGTCTTACGCCTTACAGCGCGAGATTTCAAGATAGAATATGGGTTAAAGGGTTCCTACTTTATCGAACACTGCGATTTGCCACTGCACTTAAAACAGAAACTCTGTGGTACCACACCAAAGGAGTTTTCCTGGGCAAAAAGCAAGGAGCGCCCACTATTCACTATACCAAAGTCGATGAAGTTTACGCCAGAAAGCTTTATCGTTTTCTTCGCTCGGGTTATCCCTTTCATGCGTAATATCATACATACAGTCTCTCTTATGTATTGGTCGTGTGTTGCAGTTGTTAACCTACCTACAGTCATGTCCTTCCTTTTTAGACGTCAGTTCACCAAGTATGTTGCCGCTAGTTTCACCAAGCGCTCACTTTACTT
TAAAACCTCACCTACATTGATCTCGACTACCATTAGAAGGGCCGCTTCGGCGATAAATCCTTTTATGGCAGTTGTTGATTAATAGAAGTGCGAGAAGAAACTGGAGAAATTGAAGGGACAGATTGAGTCTAAGCAGCGCGGTACGATTTCGGAAGTTCAACCACAAAAATCTGTTACGGTCTCCATTCAGATGGCGGTCGAAGCCGGTTATGATACGTGGAATGCTGAAATCAACCGTATAGCAGTTCGCCATGCGTTTATAAGATATAATACTCTATTGGCGACGGTGCAAGACTGGACAAAGACGCGTACCTCCCTGGTGGCGCATGTTGGCACGGTATTGGCCGCGCTAAGTACGTTGGGAACTAGGGACTTTTTCTCTAGGAAGAAGCGTTTTGCCTTCGCGGAAGCTGATGGGGATATCATTTTCTGTGATCTTAGCGATGAAGGTACTCAACAGGCCATGAATCGCCTGAAGACGGTACTAATGGCTGTGAAGGGAGAAGGGTTGAAAGCGAGGAACGCTGGTCGTGCTAGTGGTACCGGCACGCAGGCGCAGGAAACTGAAGACACGAGCGGGAACGATACCGCTTTAGCTATTGCTAACGCCCTTGTGGAGTTTCAAACTCATATAGACAGTGATTTGTTTTTAAAAAATCACTGCTTTACGCAGGATCAGTTTGAAGCTCGTTACAATTTGAAATGGAGTGGCAAATGATGGGGTGGCGTCTTGTCGGCGAGCCGCGAGTCTGTAGTGGAAAATGCTGTTCTGCGGCGATTAACCGCTAAAGATTTGGGGTTGCTGCCAAGGCGCGATACAAACGGTACTGTACTGCAAGATGGGCCTGACATTTTGTATGAGGAGTTGGAGGATGCTTTGTTAGCGTCTAACACCTCTGTGTACAATCCACATGCAGCCATTGAGGAGTATGAGATTGACACTGGAGACGGTGAGCAATTACGGCATGAAGTTTCTCATACTGAAGATTCGGATTACAGA
CTCCACAACATTCCACCAAGCTCTGCTAGATCCCAGAGTGAGGGGCCTATATTTTCCTGCTGGTGGCTCCAGTTCCGGAACAGTAAACCCTGTTCCGACTACTGCCTCACCCATATCGTCAATCTTCTCGAGGACTGGGGACCCTGCACCGAACATGGAGAGCACAACATCAGGATTCCTAGGACCCCTGCTCGTGTTACAGGCGGGGTTTTTCTTGTTGACAAGAATCCTCACAATACCACAGAGTCTAGACTCGTGGTGGACTTCTCTCAATTTTCTAGGGGGAGCACCCACGTGTCCTGGCCAAAATTCGCAGTCCCCAACCTCCAATCACTCACCAACCTCTTGTCCTCCAACTTGTCCTGGCTATCGCTGGATGTGTCTGCGGCGTTTTATCATATTCCTCTTCATCCTGCTGCTATGCCTCATCTTCTTGTTGGTTCTTCTGGACTACCAAGGTATGTTGCCCGTTTGTCCTCTACTTCCAGGAACATCAACTACCAGCACGGGACCATGCAGAACCTGCACGATTCCTGCTCAAGGAACCTCTATGTTTCCCTCTTGTTGCTGTACAAAACCTTCGGACGGAAACTGCACTTGTATTCCCATCCCATCATCCTGGGCTTTCGCAAGATTCCTATGGGAGTGGGCCTCAGTCCGTTTCTCCTGGCTCAGTTTACTAGTGCCATTTGTTCAGTGGTTCGTAGGGCTTTCCCCCACTGTTTGGCTTTCAGCTATATGGATGATGTGGTATTGGGGGCCAAGTCTGTACAACATCTTGAGTCCCTTTTTACCTCTATTACCAATTTTCTTTTGTCTTTGGGTATACATTTGAACCCTAATAAAACCAAACGTTGGGGCTACTCCCTTAACTTCATGGGATATGTAATTGGAAGTTGGGGTACTTTACCGCAGGAACATATTGTACAAAAACTCAAGCAATGTTTTCGAAAATTGCCTGTAAATAGACCTATTGATTGGAAAGTATGTCAAAGAATTG
GTTAAAAAAGAACTGGCTTTCTGAGGCGTTTCAGAATGGAACGATTCCTAAATTACTTTGGTATTCACGGAGATGAAGCAGCGGATGTTTTGTTGTTTGGACAGATCTCGCCAGAGTGGACATGCTCTCATCACCGTAGGGATTGTTTGATGTGGGGAATATGCGCAAGACAGTTCTTTTCAACTTGTTGCGAGATGGCTGTTGATCATGCGGAATGGGGCATGGCTGATCAACTTGTAAAAATTGCTTCAACTGCGCTTCATGATAAAGATAGAGTATGGCTTAACCTGCTTAAATCGCTTGGCATATTGAGCAACCAATATAAAGATGAAGTTCAAATCAGAATAGATGATATTTATAGGAAATATGTAGAGGTAGGGGTAAGGGCTGATTTTCAAAGCTTCCGCAAAAAACGTAGGCCAATGCGTACATATACAGATGATAGCTTTTCATTAATGCATTGCTTTTATTTACCATATACTAAGGATGGAATTGTACCTGTCACAGGATTCACAAGATTCAAAAACATAGGTGTAGCTTTTTATGATGATCAGGTCCAGTTTCAGTTAGCTTCTTTTCGTGATCGTTCCCTCGAAATTAGAACGGATGTTATTAAAGATGAAATTGGTGAAGTAATTCCAAGATGTAAGTACACGGGTGTAAGGAATCCGATTCGACATTTAATGTTTATACCACAAAGATTGCAAAATTGTTTAGATGATATCCAGTTTGCCAAAAAGGTGTTTAGACATGCACAACATGATGCGAAACTCATCCAATCAATTGATACGAGATTGTTTTCGAGGTTGATGATGCAACGATTTGGTTTGAAGAATGCTACTGAAGATATACTTCATCAATTTGTTATTGGAAGGTTGGAATGGCAAGGTGAGGAAACATCAATTGGACGGAGCAGGATCTTATCAATGAAGGATTACGCTTGGGAGCAGTGGTGTATTCCGTTAACAATTTCAAAACTGATGCATGTAATGAGAGTTTC
GCAATTTGAGTCATAACTATTTTCCTCCTTTCACATTTATTGAACGTAGCTCCTGCACGAGATGTAGGGGCATTTTTTTATATTTAAAATAACTAGAGTAATTAACGTAAAGGCGTGTGATACAGTGAAAACAATTGATTAAATTAACACCGAAGCAAGAAAAGTTTGTATTGGGACTCATCGAGGGCAAGAGCCAACGCAAAGCTTATATTGACGCAGGGTATTCGACCAAAGGCAAGAGCGAAAAGGATATCGATGTATTAGCTAGCCGTGTAGCTAAAAACGGCAAGGTTTGTACAAGGTACGAAGAATTACGTCGAGAAGTAGCTGAGCAATCAAAATGGACACGCCAAAAGGCTTTTGAAGAGTATGAGTGGTTAAAGAATACAGCGAAGAACGATATTGAAGTAGAGGGAGTAAAGAAAGCGACAGCTGATGCATTCCTCGCTAGTTTGGACGGCATGAATAGAATGACGTTAGGAAATGAAGTGCTGACTAACAAAAAGATTGAAACTGAAATTAAGATGCTTGAGAAAAAAATCGACCAGATGGATAAAACAGAAAACAATTCACAAGAAGCAGAAGTTGCTAAAGCACTTATTAAGTTAGCGGGTGTTAATAATGATTAATGAAATGTTAAACCCGAAACAACAAGAAATCTGGAACTGCTTTATAAACGATAAACCCAAAGTATTAATAGCGAGTGGTGCAAAAAGGGCGGGTAAAACATATGTGTTTATCCTGCTTTTTTTAATGCATATAGCTACTTATAAAGACAAGGGGCTTAACTTCATTATTGGAGGAGCAACACAGGCATCTATAAGACGTAACATACTAGATGATATGGAGTTAATACTAGGTAGAGAGTTAACACTCGATAAATCTAACGCAGTCAAAATATTTGGTAATAAAGTGTATGTATTCGACGGACAAAACTCGGATGCATGGAAAAAAGCGCGTGGTTTTACTTCAGCAGGTGCTTTTTTAAATGAGGGAACAG
ATGAAAAATGTTTACGTTTTCTTACGTTACCGTGATTTCACTTTTCTTTAGCCAAGAGTTTAAGAAACTCAAAAGTGAAACTGCCAAGAGTTTAAGAAACTCACAAAGCGAAGAGTTTAAGAAACTCATCATTGCTTTTTTGTTCTTTTATTTTGCGCTTTATTTGTTTAGCATTTTATTTAGTTCTTTTAAAAAGCTTTTGTTTTGTTTTTCTTTTTCTTTACTTGCCCTTATGGGCAAATTTTATTATTCCAACAGGCGGCTTGCCTGTTGGGCTGCTGGGAAGAACCCTCATCTTGGGGGTTCTGTTGAACAATGGCTGGCGGCCATTAACACTGATCCCTCCTTCCGCCAAACTGTTAAGGAGGATGTCCAAGAAAACCGAGAACAGCCAACTGCTGTTCGAATGTTTTCTTGGAAAGTTGGGTCCGGGCCCATTGACAATCCCGAGAAATGCGACTGGCATTTTGTCCTTACGGGCGAGAGGCCAGCGCCGTCCCGGCCGGTTAAAGCCGATGAGGTTGTGGTGGTGCCACAACCGAAGAAGGTGGTGATTCCAACACCACCTCCTCCCCCAGCTCCCTACTTTAGGGCTGTTGGGGCTTTTGCACCAACCCGGTCCGAGTTTGTTCGGGCCATTGTGGAAAGGCTCACCCGGCTACGGGAGGAGTCGAGAGCTGCGGCACTCTTTGCCGAATTGCCATTGGAGTACCCTCAGGGTGCTCCTCTGAAGTTGAGCCTGGCGGCGAAATTCGCCATGCTCAAACATACCACTTGGAGGAAGTGGTATGACACTAGTGATGAGCGCCTTTTGGAGGCTCATCCTGGTGGTCCTTGTCTTCCTCCCCCTCCCCCAATCCAAAATCCTCCCTCCTTCCAGGAGAGGGTGAGGGAGTTTTGCAGGATGAAGTCCTGCACCAAGGCTTTCGCCTTGGAAACCTCCCTAGGTCTCAATAAGGCCTGGGTAGGTTTAGTGGACATCCCCAGTACTTCTGTGTGC
GTTAAAAAAGTTCTCTAGTTGGCAACCACCAAACATGGAGCGCTTTTTGAGAAAATACAATATCAGTGGGGATTACGCAAATGCCACGAGAACTTTTTTGGCTATTTCACCACAATGGACTTGCAGTCACTTAAAAAGGAATTGTCTATTTAATGGAATGTGTGTCAAGCAGCATTTTGAGAGAGCGATGATCGCGGCAACTGATGCGGAGGAGCCGGCGAAAGCATACAAATTGGTTGAATTGGCAAAGGAAGCAATGTATGATCGGGAAACAGTCTGGCTTCAATGTTTCAAAAGCTTTTCCCAACCATACGAGGAGGATGTCGAAGGGAAGATGAAGCGATGCGGAGCGCAATTGCTTGAGGATTACCGCAAAAGTGGGATGATGGATGAAGCCGTGAAACAATCTGCGCTGGTTAATTCAGAAAGAATTAGATTGGATGATTCACTTTCCGCGATGCCTTACATCTACGTGCCAATCAATGATGGTCAAATTGTTAATCCGACATTTATATCAAGATATCGCCAAATTGCATATTATTTTTACAACCCAGATGCAGCTGATGATTGGATTGATCCAAATCTCTTTGGCATTCGTGGACAGCACAATCAGATTAAACGTGAGGTTGAGAGACAAATTAACACATGCCCTTACACTGGATACAGAGGTAGAGTGTTTCAAGTAATGTTTTTGCCGATTCAGCTAATCAATTTTTTGAGAATGGATGATTTTGCGAAGCATTTTAACAGGTACGCCTCGATGGCGATACAACAATATCTGAGAGTTGGTTATGCTGAAGAGATCAGATATGTACAACAGCTCTTCGGAAGGGTCCCAACAGGTGAATTTCCATTACACCAGATGATGCTGATGAGACGCGATCTCCCAACGCGCGATCGCAGTATTGTGGAGGCGCGGGTGAGGAGATCAGGTGATGAGAGCTGGCAAAGCTGGCTACTACCTATGATCATCATTCGTGAGGGGTTGGATCATCAGGAT
TTAAACCTGCAAATGGATACTTTTTTCATTCAATCTTTTAAGTCTAATTATTAGTGCTGATTTAACTAGCGAAATATCGTTGTCAGAAACGAGGTCTCGAAGCAATACCAACACTTTCACAGAAGAACAAGTTGGAGATGATTCACCACCCCAATATTCTGCTGCTCTTGCTAAAATACCAATCACTGCACATGATTCCCTAATGTAATTTTCTTTTTTTAACATGGAATTAATCATAATTTTTGATTGTTCAAATCCAATTTTAGAATCCAAAAACATGTTTTTGACAAAAGCTGTTAGATCATTTCCAAATACAAGTGAGGCATCCTTTTTGAAAGATTCAAAAACTAAGAACACATTTCCAGCAACCTCCCTGGAGGAAAATGCCAGTGATGACCAAAACAAATAATCAGAGATGGCGGTTGTGATATCGTCATCATCTGAAAAGTTGTTTCGGTAGACATAGTTACCGGAAGACATCTTGTAAAATGAACGGGAAAAAGTCTCTTTTAACCCGAACTTGTTATTTCTTGTGCTTATTTTTCAAAATTATTCAACCATATACGTCATCCTTCTTCTAGGTGGTTCCTTATTGTGTTTTTGATTATAGTAGTTTCGTAGTGTCTTAAATGGATTAGGAATTTTAGTAAATCAAAAACTCCATTACCATTTCTAATATTTATATCGTTTGTATCTTTTTTATCTAATACAGTTAATGACAGATCATTATTTATTTCTTTACTTTCTATAAGTTTGTGATTAGTGTTTGTTTATATTGTTTTGGATTTATTCATTCTTATTCAAGACAGAATCGATCGGATTTATGTTTCCAAACAAGGAGATAAGCCTTTGCATTGGAAACATTAATAATGAATACAAATTATATAATCTAGCTATATAAAAATACACAACATATAAACTTTAGCTAAGCTATTAATGAGTAGTTGGCAAAATCCTTTTGCATATATCACAAATCCTAAAAAATCTTTAGATAAGAACT
GCTAATCGTCAGGATGAAGCGGATTCCAAGGAAGACAAAGGGCAAATCCAGCGGAAAGGGCAATGACTCAACAGAAAGATCGGACGATGGCTCGAGCCAATTACGAGACAAGCAAAACAATAAGGCTGGCCCTGCCACTACGGAGCCTGGCACATCTAACCGAGAGCAATACAGAGCCCGACCAGGTATTGCATCTGTGCAGAGGGCCACTGAAAGTGCAGAACTGCCCATGAAGAATAATGACGAAGGGACGCCAGATAAGAAAGGAAATACTAGGGGCGACTTAGTTAATGAGCATAGTGAGGCTAAAGACGAGGCGGATGAAGCGACGCAGAAGCAGGCAAAAGACACAGACAAAAGTAAAGCGCAAGTCACATATTCAGACACTGGTATCAATAATGCTAATGAACTGTCAAGATCTGGGAATGTGGATAATGAGGGTGGAAGTAATCAGAAGCCGATGTCCACCAGAATAGCTGAAGCAACGTCTGCTATAGTGTCGAAACATCCTGCGCGTGTTGGGTTACCACCTACCGCTAGCAGTGGTCATGGGTATCAGTGCCACGTCTGTTCTGCAGTCCTGTTTAGTCCTTTAGACCTAGATGCCCACGTCGCCTCACATGGTTTGCATGGTAACATGACATTAACATCGAGTGAGATTCAGCGACATATAACTGAGTTCATCAGCTCATGGCAAAATCATCCTATTGTTCAAGTTTCGGCTGATGTCGAAAATAAGAAGACTGCTCAACTGCTTCACGCTGACACTCCTCGACTCGTCACTTGGGATGCTGGTTTGTGTACTTCGTTCAAAATCGTCCCGATTGTGCCAGCTCAGGTGCCGCAGGATGTACTGGCCTATACGTTTTTCACCTCTTCATATGCCATCCAATCACCGTTTCCAGAGGCGGCAGTGTCTAGGATTGTGGTGCATACGAGATGGGCATCTAATGTTGACTTTGACCGAGATTCGTCTGTCATCATGGCGCCACCTACAGAA
GTATTAAAAATTACAAGAACCTAACATTGCAATGGAGATCTTGAGAACGAAATCGCAGTCAGCTGCAGTGGTTATTGGAATTTCCAAATTCTTCGATGAGAAGGAAAACCGTGATGTTATTGTGACTGCTTCGGATTTCAAACGTAACAATGCTTTCATTTTCAAAGATTCTGGTAACTATTTCCTTGGCTTAGAGAATATTTTCCGCAATTCACTTGATGAACTAAAGGATATACTGATTTTAGCTGGTGGCTCAATTTCAAAGAGTAAGATCACTCAGGCCGGGTTGTCGCACATGATAACCTTTCTTGAGAAATTGTGTCTTAGTGATGACGCTGGTGTGAACAAAGCTTTGATCTTTATCGTCTTTCAGATTCATGATAGCTCACAACGCAGAGGTGGTGTTTGTACTCTTTTCGATGTATTATACAATTACCTCGTACAGCGCAAACTGAATCAGGAGAGTGAGTTCTTAAGCTATGGCACGTACAAGGAAAAGAAGTACATATACATCAATGGGAAGACAGTGACTTACGTGTGCAAGAACGCTGATGCTCTGACTATTAAAGAATTGGCTAATTCAAAATCACATATGACGTATGCTGATACTATTGGAAGTTTTCGCAAAAATGCAAGTGGGATGGACGCAGTGACTTTCTTAACAGTAAAAATGGACACAATGCATACTGCTTCAATTTTTGGGAAGACGTACAACATTGGTCAGCTGTACTACAGACAGTTGAATGTTGAAGTCAATACTTTGAAGAAGGTGTTAGCCAATATTGATGATCATTCAAGGGTTAAGATGCACGGTAATTCACGTGATGGCTTTGTAAAACGTCTTGATGATGCTGGGAAAAGTCGTGCTACTGGCTTGATCAGAGCTTTGGATCATTCCAACTCGATACGCTTCAAATCAATTGGCATGGGTAGAGATGAGAAATTGTCATACGTAGTCGACAGCTGCTTCATCAGAAAGATGCAAAATGGAAGAGGATTA
GGGATACCTTACACTCGGTATCTGGTTCCAACATGCTACGATTCGGATCTCAGTTGGTGGTGGGTTCCACCTTAATCGGTGGTCTCACTGCTGTCGGGCTGGCAGGCCTGAGCGTGCGTGCTACAATAGGTGTAGTGGAATTCAACCTCCGCTGTGCTAGAGTGGTGGGTGACATTATACGTGACCCATTTAATGCCCTCCCTTCGGCCCCTCTATTCCCCGGGCCCAGCGTTGAGGTTTTCGCTGAGGAGGTGAGGAAGGACCTCGAGCCGGAGCTTGAGGCTAAGGATTACCTCGTCATCCACGAGGAAAAAGAAATGGATGAGGAGGGGAAGAGCAAGGTGGTTAGGCAGAGGTCTACTGTCAACCGCCACAAGAAGGGCCGGTTTGTACACCGGCTAGTCTGTGATGGGAAAAACCACTTTGGTGGGACCCCTTCAGCTAGCCGGGCCAACGAGCTGGCAGTGATGAAGTATCTCGTGGGTAAGTGCCGCGAGCACCACTTAGTGGTGCAGCACACCCGCGAAGTCTGCTCTCTGGCGATGGCTGCCATTTTTACCCCGGACCACCATGAAGTAAACATGGTTAGGGAAATGAACAGCCACGCCGCCTACCGAAGAAGGGTAGCCCTTGCAGATGCCTCCAGAGTCCATAGCTGGCAGCAGGAGCTACTCCGCTCACCCCTGAGTTGGAACGCTTGGGGGAGGGCGTGGTGGATAGCCAACGGGCTTCCTGACAGGGAGCCTGTTCGGTTCACCAAATAGGGGGGTCTTTTCTGCCTCGAGGGTGTTGAAACAGGAGTCCGTAGGGGGACGCACCCACAGATGATCGAGGTAGAGAAAAACTCCCCCCCGAAACTTAGGAAACTCTTCGCCCAACGATTGGTTAGCAGTGGAGTTGAATACCGCGTGCATAACCACTCGTTTCAAAACCTAAGGCGAGGTCTGCTTGAGAGAGTTTTCTACGTGGAAGAAAACAAGCAGTTAGTGTCGTGTCCCTG
AAAAAATAAATAACACAGACCAAAACCATCAAAACGATCACAAGCCAACACATACCTTCTGCTTCCTTTTGAGCCCAAGCTTTCGTCTCTCAATCCCCTCGCGACGCCTCACTCTTTCCAATCGAGCCCCTCGGCTCTGCCTTCTTCTTCACTCCCTTCGAGATGGAGCAGACAGCAGCCCAGACCGCCGCGCATCACGGCACACACACGAACTCCGCACAAGAGCAGCCTCCTGTCAGCCCTATGAATCTGTCTGCAAACTTTGTTGCCCCTGAGCTTTTCTACGGTTCAAATGTCGAGAAGATCAAGAGTATCATAAAGATGCGTAGCACGACGCGCATCATTGATGCGATATCCAGGGATTTCGAACTTGTTGCTTTTCTCATACTCAGCGCCGCACATCTCATGCAGCTAGAAACCACACTACGCTGCGAGATGAGATCCAGCATTGTACCTATTGCAAACTCAGATGCTGGTTTTGAGACTTGCGCCGTCCTCAAAACAGCGCTCGATGGAATGAAGTATCACTTTGGAACAACCACACTCGAGCAAGGCTGGACATCCATGATGAGACACGCTGACAGCTGCCTGCAAGAGAGTTCTTCCTCTGCCGTCGCCATGTTACAAACTCAAGTCCAGAAAGTCGGCTCCCTCTTAATCAGCGGAAAAAATCGCGTAGAAAGTTGCGAACTTTATGTCTTACACCTCACCGCGCGCGCTTTCAGGACCGAATATGGATTAAAGGGTACTTGCTTTGGAGAACACTGCGCTTTGCTGCACGACTTAAAAGCATGCGTTTGTGGTACCGTGCCAAAAGAGTTTTTGTGGGCGAAAACCAAAAAGCACTCCATGTTCACTATCCCAGAGTGGATCGCACGTACGCCAACAGACTGTTTCATGCTGTGTCTTCGCGCTATACCTATCTTTCGTAGGTGTACGATGGCAATGTCTTTACTTTATTGGTCGTGTGTAGCAACTGTTAACTTCCCTTCTGTTATGG
TGGTATCAGAGCAAGGTTAAACATGGTCATGTCCGGCTAAAAACCTAGTGTTAGGTTCGGGGAAAGAGGTCTACTGTGTGTTTCAAATATCCATTTGTTATTATCCAAACAGTGTCTGTTCCTTGTGTTTAGGATGGAAACCTGAGGTTGCGAACTACGTGTTCAAAGGAGTGATCATTTCAAAAGGAATGTCATTCTAACTATCGTATGCTCTAGACTTGCCCTGTTATAGCAACAGAGGATCCTGTCTATCAGAAAATAGTTTGAACAATTCCGATGATCTCTCATACTTTAGGTATAACAACGCCACGTATAAGGAGCTAATTCTTTTGTAAAAGACGTAACCCAGAAGAGAGTACCCAGAGAGGGGAAGACTTGGGGAGAAGGTGAACAGAAGAGAGAGCTTACTGTACCTGGTACTGTTATAGGAAGATTTTGTTATGTCCAGTCGCTGGGAGAATAGTATACAAGAGTGGTATGAGAAGTCACACACAGCAAACCTTGAGTACCTTGACCTAGCATCTACTAGTAAAGTGACCAACAACCAGTTAGCACATAACCTTGCAGTAACCTTTGATAGAGTAAATTTAGGTAACCGAGTTTTTATTAAAAACCTGAAGCAGATTCAAGAGTCTATTCTTGAATTAAACACCCGTGTTGATACTATAGAAGTAGCTCTAAGGAGGTTAACCAAGACCTTCAGAGAAAGCAAACCACTTACCGAAAGTGAAGTCCGTAAGTTGGTTGAAGAAATTGCTCAACAACCTAAGATCGTCGAGAAACAAGCACTCGAGATCTCTCAACAACTTGAGCAGAAACTAGAGAAGGTGGAAAAGCTCTTGCACAAACTTGACCAGTGGGTTGGTCAATGACTGATAGCCCAGCCTATCAAGAAGCTTTAAAGGAAGCAGAAAAGGTTGACCCACCAGCAGTTGGGATAACAACCTCCACCGGAGTAACAGCGGTTCAAGGGTTTAAAACCGTTATTAAGCAGAACAAC
GAATTCAACAATGACGCCACGACGACAACAACGTCCCAAAGGCCAATTGGCCAAAGCTAAACAAGCTAAACAACCTCTAGCCCGTTCTAGACGCCCACGTAGGCGCAGACGAGCAGCAATCACGCAGAACAATCTCATGATGCTATCTGAACCCGGACTCTCATTTTTGAAATGTGCGTTCGCTTCGCCGGACTCCAACACGGATCCTGGCAAGGGTATACCTGATAATTTTGAAGGTAAAGTACTCTCTCAGAAGAATGTCTATACAGAAACTGGTGTAAATTTTAGTGGCGCAACAACGCAAAATGTTGATACCTACATCATAGTTCTACCAACACCAGGTGTGGCCTTCTGGCGCTGTATTAAAACAGCTACCGCGCCAGCGCAACCAGCCGCATTGACAACGACGGATGTGTTTACAGCCGTTCCCTTCCCTGATTTCACTTCACTTTTCGGTACCACCGCTACTAATCGTGCCGATCAAGTTGCCGCCTTTAGGTACGCCAGCATGAATTTTGGTTTGTACCCTACTTGCAACTCCACGCAGTATAATGGTGGCATCAGTGTTTGGAAGGGGGCTGTCCAAATGTCAACTACACAGTATCCGTTGGATACCACACCTGAGTCGTCCCAACTAGTGCACGCTATCACTGGTCTCGAAAGCGCACTTAAGGTTGGTGACGAAAATTACAGCGAGTCGTTTATCGACGGTGTTTTTACCCAATCCATTAACGGCAACGCAGAATTTCCGTTCTATCCTATCTTGGAAGGTGTACAGACTCTGCCAGGGCAAAATGTTACCGTTGCCCAAGCCGGTATGCCTTTTTCATTAGATGCTGGAGCGGCAACTGTTGCCGGATTTACTGGAATTGGAGGCATGGATGCTATATTTATAAAAGTGACAGCAGCAGCTGGTTCAGTCAATACGGCCACCATTAAAACATGGGCTTGTATTGAGTACCGCCCAAACACTAACACTGCACTTTATAAATATGCACAT
ACCAAACAAAGTTGGGTAAGGATCGGTCTATCAATGATTATGATTTAGCACACTTAGGATTCAAGATCCTATCGACTGGAGCAGGCTTAAGGTAAAGGTTCTTTAAAATGGCTTCTCTCTTGAAGAGCTTAGCTCTGTTCAAAAGGGCCAAAGACAAGCCACCCCTTGCTGCAGGCTCTGGTGGGGCTATCCGGGGAATCAAACATGTCATTGTTGTTCCGATTCCTGGGGATTCCTCAATCACCACAAGATCCCGCCTCCTAGACCGTCTCGTTAAAATGGTGGGAGACCCAGACATCAGTGGCCCTAAATTAACCGGGGCTCTCATCAGCATCTTATCACTGTTTGTCGAGTCACCAGGCCAACTTATTCAGAGAATCACTGATGACCCTGATATCAGCATTAAATTGGTGGAGGTAGTCCAAAGTGACAAAACTCAATCAGGGCTGACATTTGCCTCTAGGGGTACGAGCATGGATGACGAGGCTGATAGATATTTCACTTATGAAGAACCCAATGACGGAGAAGAAAGGCAGTCTTACTGGTTTGAGAATCGAGATATTCAAGACATTGAGATCCAGGATCCAGAAGGGTTCAATATGATACTGGCAACCATCTTAGCCCAGATCTGGATCTTACTAGCTAAAGCAGTCACAGCCCCTGATACTGCAGCCGATTCAGAGTTACGGAGGTGGGTGAAATACACTCAACAAAGGAGGGTAATTGGAGAATTCAGACTTGACAAAGGATGGCTTGACACAGTGCGCAACAGGGTAGCAGAAGATCTCTCTTTACGCAGATTTATGGTGGCATTGATCTTAGATATCAAGAGAACCCCAGGCAATAAACCAAGGATCGCTGAAATGATCTGTGACATTGATACCTACATAGTGGAGGCAGGGTTGGCCAGTTTTATACTCACTATCAAATTTGGTATAGAAACGATGTACCCAGCACTGGGCCTGCATGAATTCGCCGGAGAGCTCTCCACAATCGAGTC
ATATTTGGTGTCTGGCTGTTTAAGCGATAAGAATCTGCTGGTCTGACATCTATCTCTTGGGTATCCTTATTGACTACGGGGATTGTTTACTTGAGATATTCTTATGGAGTGCTTAGATTTCTCCAAGCTGTGGTTTTCTACGGCCGCTGGTCTCCAGCAACGGTGCTATTATGACTGTGTTGCGTGGGAATGCCTAGGTGATGATGATCTACAGATCTTCATTTCTGGCCTGAACCGCCTCATAGAGTCCGTTGCTGTTTCTTGTACCGGCGACGAAGATTTGGACTTCGTCGTGGACTCATGTAATGAGTTCGTTACGGGGAGAGACTTGAAGTCTTTCTTCGCTGCTGACCTCCCTGTTAGAGAGGTCAGTTCTGTGGGATGTATATCTCACTTTATTCCAGGTTCGGTTTCTGGACTGAATGTCTCGGACTTGCTGGATAACCAGTTGTATGGTTGTTCTGTATTTTCCTCCGATTTCGAATCGAAGCTGAGGGATATACGGGATGCGGCCCTTTCTGATGCCGCGTCGGGTGTTTCGCAACTAGTTAGTTGCCATTTTGAAAAAGATGTTAGACACCTCTTGGCGGAGAATGCTAATTCCGTCAAGATCCCTGTACCTCAGAAACTCAGTGATGACGATATGAGGATTTTAAGGGATCACTTTCCTCGTTATGAGTTGAAGTTCACTCAGAACGTGGACGGCCCGCACAATATGGCCGCCGCTCATAGGTTGTTGGAGACTCATGATTTGTTGTCCAACTTCCCCGCGGATGCACCTATCTTAGATATAGGTGGCAATTGGTTTTCTCATTTCCGTTATGGGAGGTCCAATGTTCATAGTTGTTGCCCTATGCTAGATTTAAGGGACAATGAACGACATACTCATCGTTTAACGATGACTGAGAGTCTAATGTCCAGCTTGCGCCATCGCTATGCTGGTACAATTGATCTCGATCCCGACGCTCACCTTTCAAGGAAGGTGTCTGACTCTATGAAA
GTTTACCAACCAACCAACCACTACTATCTATCTATCTGTGTGTGTGTGTGTGTGTGTGTGTGTGTGTGTTGTGTGTGTGTAATCCTCCTATGGCATTTTCAGGTACAAGTCGGACTCTAACACAACAGTCCTCTGCGGCATCAACTGATGAGCTACATAACATATTATTTAGCCGCAGAGCCATCCAAGAGATGGCGACAAAATGCGATCTCGGTCGCCACCACTGGATGCGCGCCGATAATGCGGTGTGTGTGCGACCCCTCGTTCCAGAAACCACGTCCAATCTACTGACGCGGTGGTTCGTCTCCGGGTATGAAGCTGGAGAGTTACCATCCAAGGGATATATGAGCGTCCCTCAAGTTCTTTGCGCCGTCACCAGAACAGTCACTTCAGATGCTGAAGGTTCCCTTCGCATATATCTGGCTGATCTTGGTGATAAGGAACGTGCACCTATCGATGCACAAGTCGTCAGCTTACATAACCGCGATCTCCCTGCCATTGTCTCCTTCCATCCTACTTATGACTGTCCTATGGAACAGTTGAATGGAGTCGGTAGGTGTTTTGCACTTGTTATAGAAAGATACGGTTATATTGGACATAACGGAACTACCGCGAGCGTGTGTAGTAACTGGCAACCGAAGTTTTCTTCGAAGAATAATAATTACAAGCCAGCCGCCGCAGGTAAGACTCTAGTACTACCCTATGACAGATTATCTGAGCTTTCGGGACCATCAGCCGTAGCCAGATTACTGAAATCGCAGCTCAATATGTCAGCATCCCCGTATTTCCAGTTACCTGGGATACCGGTGGCTCAACGTGCGATAGGTAGTGAGTCTGAGGATCTTGAGAAATCGACAGGAGGCCAACCTAACGCTAGGGTTGATTCGGAACCGCAGGTGTTTTCAAAGCCGGTTGTGGTGAACGGTATTTGAGCCTGTTGTTATATATATATGTGTATTTGTGTTATGTGTATAGTATATATATACAAGTGTAAATCGTT
TGCTTGACTAATACTCAATCACCACTCTAATATGCCTCCCATCAAACGGAGGCTTTTCATGTTTAAAACACATTCTGACTACTTTAATAAACCTAACATCGACGCTATCAAACCTCTCGTCGAAACTGCTGGTATGTCTGTTCTTACTCAATCCCCAAACCTCCGTATCTGGAAACAGTGCAATACTCGCATTAAACTACTGGAAGAAATCCTTGCTCACTACACAAATGGTATTCGCCGTGACGACAATGGTGACTTCTGGATGAATCCCAACTCTCAACTCGCAACCACTATCGCCTATCGTGCCCACCACAAAGGCCATAACCCTAAATTCAAACAATATCCAGAATCCTTTACTCTGGATGACATTATTACTGGTAAACCAATCCCTCAATCTGCCCCTGACGAATTACAACTCTCCGATGAAATCGGTGAAGACTATCGCCTTACAGTCCTCTCCATAATCGAAGAATTGCAAGAATGCTACGACGTGCTCGGACAACTTGATATTAATAACACTATAGACCACAAACCCCTCGGTAATGACCACTGGGACTTACTCTATGAAAAACCCGTTTACAAACACTGGTATCAACTCGTATCAAAACGACCCCTTAAAGATATCCGCGCCGATTACAACTATGCAAAGGCGAAGGGTGTTAAGGATGAATGCTCAAAAATCTTGGAGGAATCAACTATGAAGTCTCGACGTGGCTTTACCGTTCAAAGATTAATGAATGCTATGCGTACTGCCCACACTCAGGGCTGGTATGTTGTATTCGATACTCTTACTCTAGCCGATGACCGCTTAAAGGATTTCTATGATAATCCCAATGCTCTCCGTGACTACTTTCGTGATATTGGTCGTATGGTGCTTACTGCCGAGGGTCGCTCGGTGCATGACTCATCTGCCGACTGCTATCAGTATTTTTGTGTGCCAGAGTATGGTACACAGCACGGTCGTCTACATTTCCACGCAGTGCATCTTATGCGCACACTT
TAGAGCGCGAAGCGCGAGTATCCATCATTTAAATTAGTGGTATGACGTCACATATTAAGTTAACGGTTTCTGCGAAGCGCTTCGCAGGAAACCGTTACAACCTATGACGTCATAGGTCCTATATAAGAGATGACGGACTCACCGGTCTCCCAGTTTCTAACTGACGAGTGAAGAGGCTATTCCAAGTGACTTAGGACAATTTTGGAACATGGAAGATACGAACGACCACCCATGGCAATCAATACCTAGTCCGTCATTATTTGGATCATCAAGTAACAGTGAACCAACAGAAGTCTTTCAAAACGTCTTCGGAGAAAGACAAACCCAAGGATACAAATGTAAGTACAAGTGACTGACTAAGTGACGATCCATTAAATTCCTAATTGACGCAAGTGACGACGTCATATGCGTCACTTACAAAAGACGTAACCGCTTTCGTCCATCACTCACATATATCTTTCTCTACCTTTCAGACAACATACCCCAACAAATATCGCTGCGCTACTGCCCAGATCACATTCTACCGTGACGATCCATTAAATTCCTAATTGACGCAAGTGACGACGTCATATGCGTCACTTACAAAAGACGTAACCGCTTTCGTCCATCACTCACATATATCTTTCTCTACCTTTCAGACGACATACCCCAACAAATATCGCTACGCTACTGCCCAGATCACATTCTACCGTGGTGCTTCATAGGGAACAGACCCGTTTCTCTACTGCCTCTGCAACGAGTGTTTTATAGACAATCTCAATGTCAACGGACAGTGTCTACACTGTCATCCCGACGACGAAGAATGGACAGAAAATATGGCCAAGGACATACTGCATACACGTCAGGGCGAACCAGAATCACTTAGTGAATTGCTTCGAGAACGCACGAACGAAACTCACTCCAGCCAGGGAATTTCTCCAAGCCTTCTCACCCCAGGTCCAAATCAAGACCCTAAACCCACTACCGAACAACTTCTTAATATGTCTGAAGAACTGTTCCA
CGTAAAAATAATGGAAACTACAACACCCGATCTGCCATTTGATTTACATACAAGAGAAGCCTACGATTACGCCACTTTTCATCGTACCCTGCTTCACAAACCCGGTTTATCAAGGATAAAAGAGGACCGCTGGGTTTACAAATACAATGTCGAACAAACAAGGATGAACACTGACCCTTTTGTCAGAAAGTCAATGAAACTTTGGGATGAGCACGCTTATCACGATATGTATGGTTTTACTAAGAAAGCTAGACTTTCTAACGGACTTGACGCATTTCAAGGATTTGCCAAACCCCAAAAACAGAGATCTTCTATGTCACCTGAAATGGCTTCTTGTTACGAGAAGGCACTTGAGGAGGCTAGACATGTCTTTACCCCACATGAACGATTGACAAGACTTTCTGTCCCAAATGTTTGCGATTCAACGAATCTTGATTCTGCCGCTGGATTTTCTTTTCCAGGCAAGAAGAAGAGTGAAGTTGTTGAGGAAGCATTCGATGTGGCATCCTACATAGCACATTTCGTTGCCTCTGATCGAAAAGTATTTATTCCACCAGCCAAACTAGCGCTTCGGGGCCATCTGTCCGAGATTGATGAGCTCAAAACTCGTGCCGTTTGGGTCTTTCCCTTTGAAATTTCTATTTTAGAAGGAAAATGGGCACTCCCGTATTACAAATTCCTGGAACAAAACGTTCCAGAGGTCCATTTCGGTGAAGGCGCTATGCAACGCCTTGCCAAGACCCTTATGACAGATGTTGCTTCACACTCCGAGTGTACCGAAGTTACTTTAGATTGGTCTGGTTTTGATACCTCAGTGTCTAATTGGCTCATTGATGATGCTTTCGACATCATGTTTGATTCATTTGATGAGACACAGGTTGAACATGATGGAAACTTCGTACTCGGCGGAGACCACATGGCCAAAAAAAATGAAAAAGTAAAAAAATTCTTAAAAACATATTTCAAGAAAACCAAGATTATGTTACCTGACGGTTCATTA
ACCCAGCCTCGGCACCCGCTCCTTGGAACCCTCGTGCTTTCCGCGTGCTCTCTCTCTTCTTCACAGAAATGCCTTCAATTACCTCTGTCTTCTGGTGTTTCACCCTCTTCTTCGCTTCCTCCTCTGCTCCCGACCTCGTTCCCGTGTTTGAGAACACTCACGTTAGTTACGCCTGCTGGCAAGAGGAAGAGTCTCCCACGACTCGACGTCGCCACCTGCAGGGGTATCTCCAATTGAAGGGTAAGAGGACTCTGAACCAGGTGAAGGCTATATTTGGGGATCTGAATCCCCATCTTGAGAAACAGCGAGCTCGTAAGACAGACGAAGCTTGCGACTATTGTATGAAAGAGGAAACTAGGGTTTCCGGTCCCTTTGAATTTGGGGATTATTGCCCTAGTGGTTCTCATAAACGCCGGCAAAGGGAAAGTGTAATTCGAAGTCCGGTGAGAATGGCTGAAGAAAATCCGTCCGTTTTCCGACGAGTCAAGGCTAAGCTTGCGGAGGAAGAATTCCAGGGTACTGTAGCTGAAATTCAAATTTCAAATTTGAAATCTTGGCAACTGCGCCTGAAGACGCTCCTCGACAGGGCCCCAGATGACCGCACTATCTTCTGGGTTTATGGTCCCACTGGTGGGGAAGGAAAATCAACCTTTGCCAGAGATCTGTACAGAAGTGGGTCCTGGTTTTATACACGTGGAGGATCTGCTGATAATGTTAGTTATCAGTATATAGGATGCTTAGGAAATAATATTGTATTTGATATCCCTCGTGATAAGAAGGATTATCTTCAATACAGTTTAATAGAGATGTTTAAGGATAGGTTAATAGTTAGTAATAAGTATGAGCCTTTAATGGCCCCTTTAGTTAATTGTATTCATGTTTTAGTTATGTCTAATTTTCTCCCTGATTTTGAGAAGATTAGTAGTGATAGAGTCCATGTAATCCCTTGTATTCCTTGTGGTGTTTGTCTTAAGCATCATCTTGGTGAAATAAAATGCGA
TTGAAAGCCGGGGGTGGGAGATCCGGATTGCCAGTCTGCTCGATATCGCAGGCTGGGTCCGTGACTACCCACTCCCCCTTTCAACGTGAAGGCTACGATAGTGCCAGGGCGGGTACTGCCGTAAGTGCCACCCCAAAATAACAACAGACCCCCCCCCCCCCCCCCCCCCCCCCCCCCCCCCCCCCCCCCCCCCCCCCCCCCCCCCCCCCCCCCCCCCCCCCCCCCCCCCCCCCCCCCCCCCCCCCCCCCCCCCCCCCCCCCCCTCTCCCTCCCCCCCCCCTAACGTTACTGGCCGAAGCCGCTTGGAATAAGGCCGGTGTGCGTTTGTCTATATGTTATTTTCCACCATATTGCCGTCTTTTGGCAATGTGAGGGCCCGGAAACCTGGCCCTGTCTTCTTGACGAGCATTCCTAGGGGTCTTTCCCCTCTCGCCAAAGGAATGCAAGGTCTGTTGAATGTCGTGAAGGAAGCAGTTCCTCTGGAAGCTTCTTGAAGACAAACAACGTCTGTAGCGACCCTTTGCAGGCAGCGGAACCCCCCACCTGGCGACAGGTGCCTCTGCGGCCAAAAGCCACGTGTATAAGATACACCTGCAAAGGCGGCACAACCCCAGTGCCACGTTGTGAGTTGGATAGTTGTGGAAAGAGTCAAATGGCTCTCCTCAAGCGTATTCAACAAGGGGCTGAAGGATGCCCAGAAGGTACCCCATTGTATGGGATCTGATCTGGGGCCTCGGTGCACATGCTTTACATGTGTTTAGTCGAGGTTAAAAAACGTCTAGGCCCCCCGAACCACGGGGACGTGGTTTTCCTTTGAAAAACACGATGATAATATGGCCACAACCATGGAACAAGAGACTTGCGCGCACTCTCTCACTTTTGAGGAATGCCCAAAATGCTCTGCTCTACAATACCGTAATGGATTTTACCTGCTAAAGTATGATGAAGAATGGTACCCAGAGGAGTTATTGACTGATGGAGAGGATGATGTCTTTGATCC
AAAAATCAAACCAGCCCAGCAAGACGTATAGAAGACTTCAAGCGATCAAATTTTCAAGCGCACAGAACCCTCTGTCATCTTCAAAGCGACGAAACCACTCAGTGCAAGCAAGATGATGAACTTTGGAAGTTTGAACGTTGGCCTCAAACAAGTGGATGGAACATGGGTTCCAAGGGTGTTTGAGGAAAAGGAGATGGCGCGCCTCCTGGCAGAAAAACAGCACGCTCGAGTTATGCGTGCTACACAGGAGATGATGAAAGCACCAAATCCTTTTGCTGAGTTTGATGAAATGCATCAGCGCGGGAATCCGTTCGCTGGTAGAGTGAGAAAATGTGAGACTCGTGAGCCAAAATCAGCGCAAAAGCCGATAGTAACTGTGGACACCGTTCCAGTGGCGATCTATACAGACGTTATCTGGCCAGAAAACGGCAAAGTGCATGCACTGAGCAGGCGGAGGGCACCTCGCAAGCACGCAAGAAGGAGCAAGATACTAGCGTGTGATTTACTGACTCAAGTGCTAAACATTAGCAGGAGAGCTGGAAAATCAGTGGAAGTTATTGGCAAACGCCGCTGCTGCTTGAAGCCCCGAAGACGAGATGGTAAATCGTGCTTCGGTGTGATCACAAAGCACCATAAGGGCGTTTTGTCAAGTCGAGATATGGTGAAAGATTTGTTTGTGGACAGCATTATCGAACACATCGCATACACTGGTCACACACCACTGATTGATGCGGCCGACATTAAACCTGGAGATAGCGGGCTGATTTATCGAGAGAAAAAGGATGGATATGTCACGCGCGTTGTGAGAGGGCGACATGACGGCGATATAATCGATGCCCGAGACTATGTAAGGGCAGGTATCCACACCATCAAACATTACAGTGATGATGGGAAATCGCTAGTGAAGTACGCACCATATTGCCAACCCTCGCATCACACATTTGGGCATATGTGTAGGGTGACTTGGAGCGACACCGAAATCTTGCAATTTAGGGAAATG
AGAGCAATCAGGCACAACTAAAATCTTAATCTAACCATACTAAATATATAAAACTAATATTAAGATCAAAATTATGGCACTATTTGCTCTTTCAGTTGTATGGCTACTTATGCTAGATGCTCATGTAAAAATATTTTTGGTTCTTGTTTAGTTTGCTTCATTCAAATATTTCAAAAGTATTTCTATGCTGTCTGAAGAATCACCATCATCAAGTTCTTTGATTTTATTTATAATTATTTCTCTAGTTTCCATGATGTATCTGTTGATATCTTCAAATGTCATTCTACCGTATAATGTTTTGTCTGTCAAGCATAAAGGGTTATTTGATAAAAACCCATATATTGCTCTAAAGACTTCCAATTTCTTGCTCTTGTTTTTTTCATTTCTTAATTGAATCAAAACCTTCTTTAATTTTCCCTCAAGTATAGGTTCAGAAATTTCTGATTTGGTTATTTTTAAAAATCCTTCTAGGCACTCTGATATCTCATTCAAAGGGCAATCTCTTTTCTCATATTCCATGAAAACTGTTGAATAGATCTTCAAAGAAGGAACACTAGTGCTTACTTTCCCTAATCTGCTCCCGGCAAAAATAGTCACATTGAAACTGTTTCTAAGCAGACTCTCTACATCAAAACTAGTCCTTTTATTCCCATTTATCAAGAATTTTATCATTTCGCTAAGTATGAGAGTGTTAGAAGGAAACAAATATCCTTTCTTTTTTCTTTTTATTTTCATATCTTTTACTATCTCATCAAACATTTGCTCTTCATCCAATCTCATGACATCAAAACTAGCTAGACCAACAAAATCTTCATCACCAATCTCTCTATCTATTTTTATGTTCTCACCAGAAACAACAAAACCATTTTCTTTCAGTATTTCCTTTGAATAATCAGACAGATTAATATCTGGTAAAACCAATGTCTTGAAATCATAACTCCTCTCCATCAAATCATTCTGTAAGTTTATATTATAATATAGTTGGATTTTCCTACTAGAA
TGATAGAAAGTTCTGCAGTATTCTGCAGAACTTTTTAATACCCTTTGTAGAGGGATATCTACTTTAATTGCTGGTGTGCGCCAGCTCGCTTTTCGATGTGATTCATAATTAACTATACACTTGAGCTTAAAACCAATTGTTATGCGTAGGTAGCGTTCTTTAGCGTCTACTGTAGTGTAATTAATTTGTTTGCTCTAGTGGTGTCTTTGCCTTCAAAGTACTACAGAGTAAGTTCATTTGCATAGTTGTGTTGTGATCATGTTGACTAGCTTGTTTGCGTGCTCCATTAATAACATCAGTCCCAGCTGGCGGGGCAATAAGTACCAGCCTGGTTGTTGCAAGCCGTGCCGAAAGAAGCGGTATCACGACCCGTGTCCCTCCATGTAGTCGTTAAAAACAAGTGAGGTAAGGAGTTGTCCATCTTCGAGAAAAATTAATAAAATGGACTTTTGGGTCTTTGGCCCCCCCCCGCGTTAGGCACCTATGGATTCTACACGCAAAGTTGGAGAACTCAAAACTCCCTCTGGTGGAGGTTTACACCCGCAGGGCTGCGTTACGACCCCAGCGAGAGGTGAAGATTTTATTGCTTGCGTCAAGCAGGCAGAAAAACATGCAAAAGAGTTCTTTGAACTCAAATTAGAGGAACTTGTTCCCAATTCAAAACAGGTCCGCCGCAAACATCAATGGCCTGCTGCTCGTCTCAAAGTTGGAAAATTGGGAAAGCGCGACCGGAGAAAAGGCGAGACACTTAAGTCCACTTCTGAGATTGACGATAGTGGTGGCCCATCTAAGGATGATGAAACAAAAACTGATGGTAATACAGATGATGATCTTCCTGGGCTTGTTGATGTTTCAAAACCTAGTGGCCCTGATGAAGGTTCATTTCTTTCTGGTATTAAAAAGGGTTTCCTGAATTCAGCTACCGCTCCCGCAGTTGTTTCCGCCCCAGAAAACCCTAGCCCAGCAGAGAAACTTGCTAGTGCTGTCAAAGACAGCTCCG
CGGGTGGTAATGCGGCAGCCCGATTATGTACGGGTTTCCAGGTTTCGATGGGGATGGACACGCCCAGGAAGGCCCCGTGGAGAGGCTCAGAGCCGCCCTCGCGGGCGACTGGACAGAGAACGGGGTAATGGGCTCGACCGCCGGCACGGGCCGGCACAGGGCCACACAGAGCCGGGACACCCGATAGTGGGTGCGTGTCTGCCAGATACCCGCAGTGGTGTGACCCTTTTCACTCCCAGCAGGGGGTGATGCGGGTTTTCCCGAAACCCGCACCCACTATTGGTTGTAGGGGGAAGAGAGAGGGGAACCTACGGAGGGGTGAGAGATGGGGCCTCNCCCTGGCTCGGCCCTCCGAGGAGCCGCCCCCAAGCGGCTCCCCTCCGGGAGCGCCCGGAGCGCTCCCCTTCCAATAGACCGGCCTTCGAGGGCCGGTCATACTTGACATAGAACCGGCCTCCAGGGCCGGTATCCAGCGGCCTCCAGGGCCGCTTCCGGCGGCGCTCACCGACGCGCCGCCCTATAGGGAGGTGGTCTCGTTGTCCTGGTCAACCAGTGACCGGTCAACCCGCCTACCCGACGACTGGCCCGCCATACGGAGACAGGTGCTCCGTGACGCGGGCTGGATCTGTGAGATCGGTTGGTCCGGTTGCCTCACCCAGGCGACCGAGGTCGACCACATCCGTCGTGGTGACGACCATTCACGCGCCAACCTACGAGCCGCGTGCTCTTGGTGCCACGGCAAGAAGTCATCCGCTGAGGGCAACGCCCGGAAGCGGCAGTTACGAGCCAGGAGGAAGCGACCGACCGAACGCCACCCTGGCCGCATATAGCGGGCCAGGAGCCCGCTGACCACCCAGGAGGTGACAGTGGGCGAACGAGGCCCTGTGCGTAAACGGTCGGATCAACGCGTCCGACGCAACAAAGACGCGGTGCCCACCGAGAAGGTCACCGCCATCGGCACCGTGCCGATACCCGAGCTTGGTTTCGACGACCCTCATCC
AGTAATTGGTGGTAACAGCAAAGATGTTACAACAACCAGCAGGAGGATATACCACACTAGAACAATTTACTTTCACTATTCGAAATGACGGAACGAACGCAACACCCACACAATTCTTACAACTACTATCATACGAAGCAACAGAAAACGAACTTGTTAAGAAAGCTATTCCGACGCCTGAAACTCACTTACCTAGTGCTCGAAACGTGCCTGGAAATGTATATATAGAGGATGCAATCACGCAAGCGTTATTCGGTATCAGTGCGCAAAATGTGAACGCCCATGGCTACTTCTCACGGCTGTCTGCATTGGCTCTCCCTAATACCTCAGCGCGTTTAGGCCTGGACGGTGTCATCTATAACAACGAGACGGTTGGCATTCCATTCTACGATCCTGTCGCGGTAGCAAAGTTCGCAACTACTTACGCTAAATTAGGCAACGCCTCGACTCCGAGATATAGAGCGGACATGATCGATATTTACGCACACGTTGGATTAGAGTTAGCCGGTACAGACGCAGAGCGTGCGGCAGGTGTAATGCCGGTGAAACGTGCAAAGTTTGACTCATGGGAAGGATCACTAATTTCGTTATCTCGCGACGTCGTTTACTGGAAAAATCTTGCTTTTCTGATAGATCTATGCTCATTAGAAGGAGACGCGTTGAACACGTTTAAAACAAGGAATCGTGATGCGTTTAGGATGATGCTATTCATCATGTCCACCGCGGTTGCGGCGAATGTGGTCAATAGAAAAGTTACTAAACGTGTGGACCGTGTGATAGAGTACATTGGGAGTAACTCAATGCGCACAGCAGGTAGAACCGCCACTATCACTTATGATCTATCCAGACACGAATTTGCTGCGAAATTTCTACAATTGACGTTTACAAAATGGAATGCGACACAAGCTACGACCAGGTCTATGCCGGATATGCGCACACCACGAACAAGCGTTACCTCAGCAGGTGAAAGCGCATTAGTGCGACACAATCGCTACATGAC
NNAGCGAAAAATCTGGTGATATTCCAACTTCTCTCAATTCACACTTCCATTGTGTCGTTTTGTTTTCTTTTCTTTTGATGTCCTCCATTTGTTTCGCCGGTGGCAACCACGCCAGGTTGCCATCGAAGGCTGCTTACTATCGGGCTATTTCCGATAGGGAGCTGGACCGCGAGGGTCGCTTCCCTTGCGGGTGTCTAGCACAGTATACTGTGCAAGCCCCCCCTCCTGCCAAGACACAGGAGAAAGCCGTAGGCAGGTCCGCTGACCTCCAAAAGGGTAATGTTGCTCCCCTTAAGAAGCAACGCTGCGATGTTGTGGTCGCAGTCTCTGGACCTCCTCCTTTGGAGTTGGTCTACCCTGCCCGGGTAGGGCAACATAGGTTGGACCAACCTTCAAAAGGTCCCTTGGCAGTCCCCTCTGCCAAGCAAACCTCCACTGCAATGGAGGTTGTTCTTTCTGCTGAGGAGGCGGCTATCACCGCCCCCTGGCTTCTTCGCCCCTGCAAGGGCGAAGCCCCCCCCCCCCCCCCCCTTACACAGAGGCAGCAATTTGCTGCCCTAAAGAAGAGGCTGGCCGTCAAGGGCCAGCAAATCATTCGCGAGCACATTCGTGCTCGCAAGGCGGCCAAATATGCCGCCATCGCCAAAGCCAAAAAGGCTGCGGCTCTTGCTGCCGTTAAGGCAGCGCAGGAGGCTCCTCGCCTCGCGGCCCAAAAGGCCGCCATCAGCAAGATCCTTCGGGATCGAGATGTTGCTGCTCTCCCCCCTCCCCCCCCTCCTTCTGCTGCCAGATTGGCAGCCGAGGCCGAATTGGCCTCAAAGGCCGAGTCTCTCCGGAGGCTCAAAGCCTTTAAAACTTTTAGCAGGGTACGCCCTGCTTTAAACACTTCTTTTCCTCCCCCTCCCCCACCCCCTCCGGCTCGGTCTTCCGAGCTTTTGGCAGCTTTTGAGGCTGCCATGAACAGGTCTCAGCCTGTTCAAGGGGGCTTCTCCCTCCCTAC
TGATAATTTTTTATAAAAATTATTAAGTTCAGCATTATAAAGCACAACCCTTGAAATGTTAAATGAAATACCAGTGCCCTCCTTAAAACGCTCTTCAGCACTACAGTCTACAGTATCACACTGATGTGATCATCAATTAAGTAGAGGCGTGCTGAAGAGCTGCATCATGGTGCCATGTTCTATAAGCATCACTTGTAGAAGTGAGAGGCCTTGGTCATGATGTACAGGAGTATCACAAATTCATACAGACGTTCCAGGGAACGTACTAGGCCCTAGACCGGTCTGGACACACTGGCTTTTAAATCAGACTGTATGAATGTTATGTGATTCTCGATCTTTTTTATTTATTTAAAACATGAACTTGAAACACATAATTTATCCTTTTGTTTTTAAACAATTCAGAAATTCACTGAGTGATATTTATTCTTGGTTTGTTTTTCAAGGTCTCTTATTTTCTGTATTTTGCTGGAAATTGGTCTCGAGGGGTAAAAGAATTCTATTAAAGTATTATTATAAGTATCTGTACTCTGTAGAATCTTAATACTCAAACATAATTCTATTATGACCTTGTCGAATATCTCCTCTAAGATCATTGAATTCATACTGTGTTTCTCTAGTATAGAAAAACATCCATGAGGAAACAGAATGACATAGGAAGAGTCAACACCTAGATGTAAAAACTGATTCAAGAATATGTTCTTAACTGCACCTATTTCGTTCCAAAGATAAGTGCAGAAGCCAACCGAATCTACTGCTTGATAATTGCTGATGTGTTCTACCCCATGGATTTCTTGTTTTTCACCTCTTTTCCCCACACTTTTAAGATAATCTATTCTATTTAGGGTTGTTGCACTCCTTCTGGGATGATTCCTCATTAAATAGTCTAAGCCGTTTTCCAAGGTTCTCAGAATACTTCTCTTAAGCGGGGGAATTGAGAATTCTTTCTCGGGTAACATCATGCTTTCTTCCAATTCTTCTGAATAAAAGTTGTAGAAATTAT
TGGCATTTTTGTAATAATAAGGGGGTCACCGATTGAGGCTCTCTCAAACTTGCTCTAGCAATTGGGGAACGGGGTCTCATTTATACAAGAACCCTCAATAGAACTCTCAATCTCGTTCACACACGTGGCGGCCATCCGCAATAGTATTACCGGATGGCCGCGCGATTTTTTCCGCTTTTACTTTTCACGCGCGCCCGCTTTTCTCACTCGCGCTATCGTCCAATCATATTGCGCCTGCCGCGCCTAATTATTTTAAACAACTTGGGCCCTAAGTTGTTGATGGGCCTATAAATGATAAACGGGTTTGGGCCACACACTTTAATTCAAAATGACTAAGCGCGATTCATCTTGGCGCTCGATGGCTGGAACCACAAAGGTTCGTCGCACGTTGAATTTCTCCCCACGTGGAGGTGGTGGCCCAAAACAGACACGGGCCTCAGAGTGGGTTAATAGGCCTATGTATAGAAAGCCTTTGATCTACCGGACTTTAAGGACGCCCGATGTTCCAAGAGGTTGTGAAGGCCCGTGCAAGGTCCAGTCCTATGAACAGCGTCATGATATCTCCCACGTCGGTAAGGTGATGTGTATTTCTGATGTCACTCGTGGTAATGGCATTACCCACCGTGTGGGTAAGCGTTTCTGTGTTAAGTCTGTGTATACTTTAGGGAAGATTTGGATGGATGAGAACATCAAGCTCAAGAACCACACGAACAGTGTAATGTTCTGGTTGGTCAGGGATCGTCGACCCTATGGCACTCCAATGGACTTTGGCCAGGTGTTTAACATGTATGACAACGAGCCTAGCACCGCCACGATTAAGAACGATCTCCGTGATCGTTATCAGGTTATGCACAGGTTCTATGGTAAAGTCACTGGGGGTCAATATGCCAGCAACGAGCAGGCTTTGGTCAGGCGATTCTGGAAGATTAACAATCATGTTGTATACAACCACCAAGAGGCTGGCAAGTACGAGAATCACACTGAGAACGCGTTATTATTG
TTTCGTGGCATTTTTGTAAATATGAATGTTCTCCCAATATGTTCCCCCTATTGCTCTGGCTCTCAAAACTCTTATGAATTGGGGGAACTGGGGGAACTTATATAGTAGAAGTTCCTAAAGGCAGATCAACACGTGCGGCCATCCGTTATAATATTACCGGATGGCCGCGTTTTTTTTTTAATGGGCCTTATTTGTAATGGGCTTTAATTTGGCCCAATCAACGTTAGTCTGACACACCTAGATAAGTGGAATTACTTTGTCGCTAAGTTGTGATTTTGTCTATAAATTAAAGCCTCTTGGCCCACTATCTTTAACTCAAAATGCCTAAGCGCGATGCCCCATGGCGTTCAATGGCGGGAACCTCAAAGGTTAGCCGCAACGCTAATTACTCTCCTCGTTCAGGAATTGGGCCAAGAATAAACAAGGCCGCTGAATGGGTTAATAGGCCCATGTACCGGAAGCCCAGGATCTATCGGACGCTGAGGACGCCTGATGTTCCTAGAGGCTGTGAAGGGCCTTGTAAGGTCCAGTCTTTCGAGCAGCGACACGATATCTTACACACTGGCAAGGTAATGTGCATATCTGACGTTACTCGCGGTAACGGTATTACTCACCGTGTCGGGAAGCGGTTCTGTGTTAAGTCCGTTTACATATTAGGTAAGATATGGATGGACGAGAATATCAAGCTGAAGAACCACACCAACAGCGTCATGTTCTGGCTGGTCAGAGACCGAAGACCGTATGGAACGCCTATGGATTTCGGACAAGTGTTCAACATGTTCGACAATGAGCCTAGCACCGCCACTGTTAAGAACGATCTTCGTGATCGTTATCAGGTCATGCATAGGTTCTATGGCAAGGTGACAGGTGGACAGTATGCCAGCAACGAGCATGCTATTGTGAGGCGTTTCTGGAAGGTCAACAACCACGTTGTTTACAACCACCAGGAAGCTGGCAAATACGAGAATCATACTGAGAACGCCCTATTATTGTACATGGC
GCCATTTTACCATTCACCACATTGGTGTGCACCTGGGTTGATGGCCGGACCGTCGATTCCCTAACGATTGCGAACACCTGAATGAAGCAGAAGGCTTCATTTGGTGACCCCGACGTGATAGTTAGGGAATAGTGGTCGGCCACAGACGGCGTGGCGATCCTGCCCTCATCCGTCTCGCTTATTCGGGGAGCGGACGATGACCCTAGTAGAGGGGGCTGCGGCTTAGGAGGGCAGAAGCTGAGTGGCGTCGGAGGGAGCTCTACTGCAGGGAGCCCAGATACCCTACCGAGAACTCAGAGAGTCGTTGGAAGACGGGAAGGAAGCCCGACGACTGAGCAGTCCACCCCAGGCGTGATTCTGGTCGCCCGGTGGATCAAGCATGGAAGCCGTCATAAAGGTGATTTCGTCCGCGTGTAAAACCTATTGCGGGAAAACCTCTCCTTCTAAGAAGGAAATAGGGGCCATGTTGTCCCTCTTACAAAAGGAAGGGTTGCTTATGTCTCCCTCAGACTTATATTCCCCGGGGTCCTGGGATCCCATTACCGCGGCGCTATCCCAGCGGGCTATGATACTTGGGAAATCGGGAGAGTTAAAAACCTGGGGATTGGTTTTGGGGGCATTGAAGGCGGCTCGAGAGGAACAGGTTACATCTGAGCAAGCAAAGTTTTGGTTGGGATTAGGGGGAGGGAGGGTCTCTCCCCCAGGTCCGGAGTGCATCGAGAAACCAGCAACGGAGCGGCGAATCGACAAAGGGGAGGAAGTGGGAGAAACAACTGTGCAGCGAGATGCGAAGATGGCGCCGGAGGAAACGGCCACACCTAAAACCGTTGGCACATCCTGCTATCATTGCGGAACAGCTATTGGCTGTAATTGCGCCACAGCCTCGGCTCCTCCTCCTCCTTATGTGGGGAGTGGTTTGTATCCTTCCCTGGCGGGGGTGGGAGAGCAGCAGGGCCAGGGGGGTGACACACCTCCGGGGGCGGAACAGTCAAGGGCGGAG
ACCGGATGGCCGCGATTTTTTAAGTGGGTCCTACGCACTAATGTTGGTCGGCCAATAGAAACGCTCCCTCAAAGCTTATTTACAAAAATACCCGTTATAAATACTTGGTGGCTAAGTTACAATCAGTAAAATGTGGGATCCACTTTTAAATGATTTTCCGGAGTCTGTGCATGGTCTACGGTGTATGCTTGCCATTAAGTATCTACATTTTGTAGAAAATACATATTCCCCGGATACTTTGGGTTACGATCTCATACGTGATTTGATTTTAGTTATCCGTGCTAGAGATTATGTCGAAGCGACCCGCCGATATAGTCATTTCCACTCCCGCTTCCAAGGTTCGTCGCCGTCTGAACTTCGCCAGCCCATATGGCAACCGTGTAGCTGCCCCCACTGTCCTCGTCACAAACAAAAAGAGTTCATGGGTGAATCGGCCCTTGTTCAGAAAGCCCAAGATGTACAGGATGTATAAAAGCCCAGATGTTCCTCGTGGTTGTGAAGGCCCATGTAAGGTACAGTCATTTGAACAGCGTCATGATATAGCCCATGTGGGCAAGGTAATATGTGTGTCCGATGTCACACGAGGTAATGGGCTGACCCATCGTGTTGGGAAGAGGTTTTGTGTTAAGTCCATTTATGTGTTGGGTAAGATATGGATGGATGAGAATATCAAGACGAAGAATCACACAAATACTGTGATGTTCTTCTTAGTCCGTGATAGAAGGCCTTTTGGTACTCCACAAGATTTCGGTCAGGTCTTTAATATGTATGATAATGAGCCTAGCACTGCAACGGTGAAGAATGACAATAGAGATAGGTTTCAAGTTCTCCGTCGATTCCAGGCTACGGTGACTGGCGGTCAGTATGCGTGCAAAGAACAAGCTCTAGTTAGGAAGTTTATGAAAATCAACAACCATGTTACTTATAATCACCAAGAGGCTGCTAAATATGATAACCATACAGAGAATGCTTTGTTGTTGTATATGGCATGTACTCATGC
GTTCTTTAGGGGCTTGCAACTGCCTGCAACCGGCACCGAACATGAAAGAACAGAAAAAGACACAATTATTATTTCAAACTTGAGAAAAATAGTCGAAAAAAGATACGCAGAAAACAACAGGGAAAAACAAAAAAGCGGAAAACTTCGTGAGTTAAGAAGAGGGTTTAAGACGTTCTAGCTTTAGACAGTCAATTTTGTTGAACCATCTTGCTTTCCACTCATAACATACCTGATAAGGTGTTGGAAAGAGTTGAAGATAAGCGTGAGCGATTTTGAGGGCGTCGTCCTTAAACGAATTGTTATGATCTACGTAATAGTGATAAGGAATCCTCAATGCCTCGTCGTATGTATAACCGGCTAGAATGGGTTGCTCTTCGGCAACTATTCTCTCAATATCATTGAACTCGTCTGCTGTTATTGTCCTTGGTTTATTACCCAATTTCTGTTCAACAATCTGAGGAATACGCAAAGCTCTGGCAAGAGAGTCAATGTCGTAAATATTGACAGCTAAATATTGTGGCCTATCTTCCCCAAATTCAACCACAGCGTGAATATAGTATTTTAAATTCGGTGTGGGAACCTCATTTGCAATTCTGAAGCCAGCCTTTTCTAGATAAAATTTAAGAATATCTGAAATAGAAGGAAGTCCATAATCAATATCAAATAGAAATTCGTCAAAATCCCTAGTCACGTCAGTCTCAACAAACGCATAGATGTCATTTGCTGAGCGTTTACCCTTTTCTACTTCGATGTCATAATCACTTGCTGGATATATTTTGCCGTCACGCAGAATGTAATAATAAAAATTTTCAATAGTTTTGCATTTTCTTGTTTTGCTTTTTCTTATCTCCTTCTCTATTTCGTTTTCAACAATGTCTGCTAATTTTTCCTCATCGTTTGTTGCATCGATCTCCTCCTCTGGAATTTCTGATATACTTTGAAATTCTCTTTCCTCGGTTATTTTCTCCCCCATTTCTACTCTCCATTTCCACTATGTCAT
CTTTTCAGCAACGGCGGTATTGAGTAATCTCTTAAGATTATTTAATACGTGTTCTTACATTTAAATTCAAATAGTTAAGATTTAATTAGGATTAATTACCGATATTGTAATCTTCTATTATTTTATCGGTTTGAATCTCCCTTACACATATGATTATGTAGCGTGCTTATTAGTAGTAGATACATCTAAATTCTACAACGACCTAATAAGTTTTGATTATATAAGATAGGATGTGAAGGCTCCGATTTGTGAATAGGTTTTTATATTCGAAGTAGGTAGTATTGCGCATACTATTAATTCCACAATACGTGGTCTTCGTCTTAGCAAATTTACCTTTCGTCCCTATGGAAATGGCTCTTCGGACCTGAGTACAGTGGGACAACCCCAACGATGATGACGACCCAAACAAACCAACTATTTAATAGATCTCTTAACGACGAACTTGGCAACCGCACGGACACGATTACTTTGCATCCATGGAATGTTTCTGAGTATGTTACCAGCACCGGCCTTGCAGAAGCAGAGTTTGAGGCCTGTACTGGTAAAGACTTGGAAATTCAGAAGTACCTTGTTACTGTGTCGGAGGAATGTCCTTGTGGGCACCCAACGACCTTTAGTGAGATTGATATGAGTAGAGGAATGGTAATGGCGAGTAGTGATAACATATACAGCGACGATATAGTTACCTTGGTACCTACGGAAAACGGATACGAGGATTCTGATCCGTGTTTCTGCGAAAATCAAAAAGAAGACTGTGATAATTGCATGTACTTGCAGATATTACGTATGGCACCGGGAAAATGGAATATGACTTATGGACTTAGACACAATCACCAAGCACAACTGACGTATTACCTCACTGAAGAGCGTGGGTTTACCTGTGAGGGATATACCTTAGAAGCTGACACTAGTGATAGTGAAGGCTTTGGTGACACAGCTGATTATACTCTCTACTGTATTCAATATAGCGGAAAGTATAAGCAACGACGACAATGGCACG
CATCATCAATAATATACAGGACAAAGAGGTGTGGCCTAAATGTTGTTTTTTTTTTTAAAAAGTTTTTGTTTGATTGTTTTGACAAGGTTACACCCTGTTCAGGGCGTTTCCCACGGGAAAGACCATGACGTCAATTGGGTGTTTTTGTGGACTTTGGCCCGCGAGCCCGTTTTTGACTGTTTACTGAAATTGTGGTTTTTGGGTGGAGTGTTTACTCATGTCAGAGGAAATTTTCTGGGTTTATTGTTCTAGCCTTGGAGCCAATTTTCCACACCCGGCGCCAGACTGTCTGACATTGTTTTGAGAAACTCTCCGTTCCCAGGGTCACAGGACCGCACCCGCGAGAATGGTCACGCCTTTTGTTTTTTCTGCTTTAAATTCACTGCAGAGACGAAAGAGGAGTACTCTTGAGTGCGCAGCGAGAAGAGTTTTCTCTCAGCGAATCTGCCAAAAATGAAGTTAACTCTTGAGCCGGCACCGCGCTGTCTTCATGAATATGTTTCTCAGCTACTGGAAGATTGGCAGCCGGAATGTCTCTCCTGTGAGTACTCCCATGGTGGCTCGTCACCACCGAGTCTTCATGATCTTTTTGATCTTGAGCTGGAAAATTCTCGTTCTCCTTCTCCGCTGCTGTGTGATTGGTGTGCGGAGGCTGACAGTGAATCTACAATTTCCACGGAGACTGATGTTGGCTTTACTTTGAACACTCCGCCGGTTTCTCCTCTTCCTTCGTATTCCACTTCTCCTGCAAGTATTCCTGAGGACATGCTGTTGTGTCTAGAGGAGATGCCTACCTTTGATGACGGGGATGAGGTTCGGAGTGCGACCACCTCCTTTGAGCACTGGGAAAATAACTTTGACCCTAATGTTGGGTCTTTTTTTGGTTGTCTGCGTTGTGCCTATTACCAGGAGCAGGGGGAGAATTCCATTTGTGGGCTTTGTTACTTAAAGGCCCTTGCTGAAGGTAAGATATTTTAAATTATGGGTGGGTCAATAGTTT
ACAATTTTAAGACGAACGACTCGCTACAATGGCTACGCTTGCACCACGATCTCGCAGACCTATTCGAACCGACGGATTAACCATACGCGCACTTACATCAGATGTCCAAACAGCTTTCACAACTCGATCCAGACACAGCGGTATGCTTGATCACATTCAGAACTCCGTGGTTGGCTTGAACCCACGTCATTGCATGGTTGACGCTGATGAATACGTCAATTATCTGATCAGCGACCTCGCTACCGTTTCTGAAGATGCTGATGGACTATTCGACGTTATAGGTGGCGTAATTAAAGGCATTGGAGGAATTACAGGCATAATCGACATTGGTAAAGAGGTTGTTGGATTCGTGCGCAAAGGGGTTGACATCATCCATAGCCATGTAGGGAATGGGAAGAAGTTTATTGGTGCAGATTTCGATAAAATTGTCGAGGCGGTACGTAAAGTTGATTCAATCGTGTCTGAGTTTTCGTCATCATTCAAACCTGGTTCAGTGCCCACCGCTCCCATGCAAACCGAGTTCTATGATGGAACAGATCCTCTCACTGTTCTCGCTAATGGCATTCTCAGCAAAGTTCAAAAGTTTGGAGATAGCGCCTATCTTGCTCCAGCTGTGCCTGAATCGGTTCCGGTTAATGTAGGAGTTTTACTCGCGATGGTCGAACAAGTTACTCTTGCGGTTCTGCAGACTTTGAGTGTCTCGCTTCCAGCACAAGCGGACGTTTATGGATCAACGATACAGACTCAGAATGGTCACGCCCTTCCTCCAACTCAGCACTGGATTCAAGCTTGGAACAACGCCTCTGATTCGATGCGTTTGCGAATGGTCGATCATGTGAATCTCGAAGGGCATAATGTTGGCTTAGTTGTTGATGAGGGACAATCTCGTGGTTCGAAGAAGAATATGATTCCTATTCCAACCCTACTTAACGACTCTGTTTCAACCGTATCGGTTCGTGGGGTAACACATCGACGCATGCGGGAGCTCGCGGCTAGGATT
GATCAAAATACTTGGGGAACGGTTAGGGAGTAAACTTCGCGATAATTTTAAAAATTCATGTATAACCCCCCTCTTATAACCATTTTAAGGCAGGTGATGAAATGGAGATTATAGTCGATGAAAATTTAGTGCTTAAAGAAAAAGAAAGGCTACAAGTATTATATAAAGACATACCTAGCAATAAATTAAAAGTAGTTGATGGTTTAATTATTCAAGCAGCAAGGCTACGTGTAATGCTTGATTACATGTGGGAAGACATAAAAGAAAAAGGTGATTATGATTTATTTACTCAATCTGAAAAGGCGCCACCATATGAAAGGGAAAGACCAGTAGCCAAACTATTTAATGCTAGAGATGCTGCATATCAAAAAATAATCAAACAATTATCGGATTTATTGCCCGAAGAGAAAGAAGACACAGAAACGCCATCTGATGATTACCTATGATTAGTAATAAATACGTTGATGAATATATAAATTTGTGGAAACAAGGAAAGATAATTTTAAATAAAGAAAGAATTGATCTCTTTAATTATCTACAAAAACATATATATTCACGAGATGATGTATATTTTGATGAACAGAAAATCGAGGATTGTATCAAATTTATTGAAAAATGGTATTTTCCAACATTACCATTTCAAAGGTTTATCATAGCTAATATATTTCTTATAGATAAAAATACAGATGAAGCTTTCTTTACAGAATTTGCTATTTTCATGGGACGTGGAGGCGGGAAAAACGGTCTAATAAGTGCTATTAGTGATTTTCTTTCTACGCCCTTACACGGAGTTAAAGAATATCACATCTCCATTGTTGCTAATAGTGAAGATCAAGCAAAAACATCGTTTGATGAAATCAGAACCGTTTTAATGGATAACAAACGAAATAAGACGGGTAAAACGCCAAAAGCTCCTTATGAAGTTAGTAAAGCAAAAATAATAAACCGTGCAACTAAATCGGTTATTCGATATAACACATCAAACACAAAAACCAAAGAC
GGTAAAGTTAATACCTTTAGAGTTTTTTATTGATAAAGAACGCTCCAAAATCCCTCCCACAGCTGAGAAAACATCGAACTTCGTTGTTGACATAAATAAATTGACATCCATGTGTGCAATAAGGAACATACATTATTTAGATCTAGATCTAATAGTTAGTAAAAATTCTATCGAAATACGTCACTTATCGAGCTCACATATGAACGTCGGTACATGACTTAGTCAACTTAGTAACGGAGGTGCAGAGCTGATAACTTATCATCATTGTTAAGATCAATCGATAACGACAATCCTTCCGCCGTGCGGTAGGGCCAGATTTTAGGGACACTTTTATAAAGATTCTGGTTTGACTTAAAGATTTCTTTAAGATCTACAATGACTGACTTCTTGGGCAGAGTCATCGTGCTTAGATCTAGTGTGTCTGACAAGAATGAAATAACGACAGAAGACACCACCTAAGAAAGAAAACTATCTGCTCCAGGAAGCACGTATATATGTAGATGTTCTAAGTAATGGAGCAACAAAGATCAATGGTTGTCGTCGCTGAATTTTAGAACGGAATCATATCGCTTGGTGAGCTATCGAAGTGTTCTTGAAGTGTCCTTAGATACGCATATCAAAATAAAATTCCGTATAAATATAGTCGTACTTAGCTGACAATTAAATGAGTAACATCTAGAGTCAAAGTTGATAATAACAAAATTATGACTACATAGTCGCGAGGACGCATTACAAATGAGTGTACTTCACATAATTTTTTTATTTTGCCCAGAAAATAACAACTTTTTCATATTTTTCGACATCAAAACTTATCCTAGTGGACTCAGATTAGCAATAGTCCTAATTGTATGGAGTTTCTAAAGAACTTAGTCAGCTAGAGCTTCCGTTCCACTAGAAAGGTTCCCAAACATGAAAATTAACGGACTTGGTCGTTTTTGAGCAATATCTACTAGATTACGTCATAGTGTCGAGGGTCAGAGAGTTGTTCATCATTTTTATT
GAATTATCTGAGGAACGTAAATCTAAAAGTCTGACACCTCCAACTTCAAAGTTCATTCCACGCTCTCCCAACAGGTATTACCTCCCCCCACATCCCACACATTTACACTACTACGTCAAAATGTCTGCACCCGCGACCACCGGCTCCACGACGAGCACCGCCTCTGTCCCTGCAACTGAGCAAACAGCCCCTGCCTCCGTCGCCGTTCCCCCGACCGCACCCGCCACCGACGTCAAATACGTCGCTCCTGCCAAGAAGCAGAAGAGCTTCGCTCCCCGCGAGCCCACTGCAACTTCCGGTGGCCCCAAGAACCCGGGTCTTTCAATGATGCTTTCCGGCGTATCCGACCTCCCCTTCTTTGGAATCAAGCACAACGATGTTTCTTATGTCGTGCCTGACACCACCCAGCTTTTCTACGTCCTATCCATCATGGACACGCAGATGGCCAGAACCAAGCGTTTCACCGACGCCAACCCTGACTGGCACCCTTTCGTCTCCCAGCTATACATCGCTGTGTTGTTCTACTACCAGGTTCTCAAGAACCAAACTCACGGTGGTATGATCAGCAACGATCAACGTCTGTTTGTCGATTTCCTCGACACTCAGTTCAAGGCAGAACACCTGAAGATTCCTGGCCCTATCGCCATTTTCTTCCAGTCCCTCGCCGCCAACGCTGGCCCCAACGAAAACTTTGGCAATCTTGTCTTTGGCATTCCCAATGCCCATGACATCAGCTGCACCAGTTATCTCTGGCAAGACAAAGTTCACACCATTCTTCCGAACGTGATCTTCATTCTTGATCAGTTCATGCGATTGATCTCTCTGATCTCGCCTGTTAATTCTGGCCCAGTCCAAGCCAATGCATCCCACACGGATACCGTCTATACGACGATCTTCGGCGCCCCCGCCTCCAAGGACGAAGCCACCCGCTTCGCTATGCTCACGCCTAGCGCTCGCTCGGACTTCCAGACCACAGTTGGTCTCCTCAATGGCCTCAGCA
ACAATTTTAAGAGAACGTCCAAGTGGCCCCACCCTACCCAGTCCCATCTCTAGCATCCCATCACGGCATCTTTACCACAATTTTATCATTCTACACCAATCGCTGATTCCATCCAACCGACTGTTACAGATAGTGGATCTGGTTGTTGTTCACATACGTCTCGGAATGTCGCCATCGTTGCAATCAGTAGCTTCATACCTTTACTCCTTGTGCTCGCCGAACACTCTTTTTTGCATTTTGGTCCCAGTCTTAGTCAGCGCGATTATGAATTCTATACCTTATGCTACCGCCTCATTGCAGGTTACATCTCCTTCATTGCCGGTTTCTGTTCCGTTAAATTCGCAGGACGTCCGCCCGGAGTCAGGTTCGGATTCTACGATAGGGTCAACGCCACCGAGTACGACCAGCAGCTCTCCCTCAACCCTTCTGGACCAAGCGCACCAGTTTTTAGAGAATACAAAGGATTCTGAGTACGACAATCTTCGTATATCCGACGGAAAGCTCGTTTTGGACATCACAAGCTCAGATGTCAATGATTACACCCATCTTGTTCCACGATTTGACCCTTTCTCTTGTGAGAACTTTGCGCTAAACCGCGCTGATGTCGAGTCTTTATCAGGTGAAGATGTTAAACATTGCGGAATCGTCACGTTGAAGGATGATGCCACTGACACCATATCTGAGGTCACGCTTGCCGCTCTGAGACCCCTCCGTGCCAGGAAATCGGCCAAGTACGTTATATGCCAGATATGCAAGTCAGAAACACGTTCCATCAAGTACCACAGGTGTGATAGATCTAAAAGTGGTGCGGTGACCCGTCTCGCGTGGTTAGGTGACTCAAAACATCGTTCTGACGTTGTTGCATATCTGCTGGCGCTTGGTTATGACTCCGCCGCTACCACATCTGTGCTCGAGTCTTATGTTGCAGCAGCGTCACAGGCGGCGTACATGAAGGTCATTGGTCAATATGATGATTGTACTGGAATAAATTATGCATCAT
AGTAGGAACGGCACTTGTACGAAGGCCATAGGAAAACCCGATTAATAAAATGCACTTTTACTCGCTACACGTCTGAAATGTTACCAAACACTGAACTACACACAACTGAATTCTCTAAAACTCGCAAATTTACACGTCAATCATTTAAGCAAATCGAGCAGTTAACTGCAAGTTTAGCAAACGACAGAGTCGCAAGACATAAATTCTTATTTAATAATTCATTGCCACTCATATCTGATTACAGCGGCGAAGACTCAAATGGACACCAACTTCAAGCAACAATTAAGATACCAGATGAGATTACGAACCCTAAAGAGTACGATCCCTCCGATTATCCGTTAGCTGAAGATGAATCTTTCTTCAAACAAGGTCACAAGTATGATTACTTAGTGACCTTCAGAGCAGGCTCATTAACTAATACATACGAACCGAAAACCAAGATGTACAAATTACACGCTGCTTTAGATAGATTGATGCATGTCAAACAGCGTAAATCACGTTTTGCAGATTTGTGGCGTGAACTATGTGCAGTCATCGCTTCGTTGGATGTATGGTATCAAACTACGAACTATCCTCTACGCACATATGTGAAGTTTCTGTTCCATAAGGGCGACGAATTCCCATTCTATGAATCACCTTCGCAAGACAAGATAGTATTTAATGACAAGAGTGTAGCATCCATACTACCCACATTCGTATACACCTGCTGTCAAGTAGGTACAGCAATAATGTCAGGCATTCTAACGCATGTGGAGAGCATCGCTGCAATGAATCATTTTCTTCATTGTGCGAAAGATTCTTATATAGACGAGAAACTTAAAGTTAAAGGAATAGGTAGAAGTTGGTATCAAGAAGCGCTGCATAATGTTGGGCAAGTAACAGTACCGGTATGGTCACAATTTAACGAGATTATCGGTCACAGGACAAAGAATACTTCTGAACCACACTTTGTGTCAGCTACGTTCACAGCGTTACGCGCAAAACGAGCGGAGTTGCTATA
TAGTAGTAGACTCCCTAAAGAGCTACTACACTTACAAGAAAAATGGCAACTATGGAAGAAATCCAGAGAGAAATCAGTGCTCACGAGGGGCAGCTTGTGATAGCACGCCAGAAGGTCAAGGATGCAGAAAAGCAGTATGAGAAGGATCCTGATGACTTTAACAAGAGGGCACTGCATGATCGGGAGAGTGTCGCAGCTTCAATACAATCAAAAATTGATGAATTGAAGCGCCAACTTGCCGACAGGATTGCAGCAGGGAAGAACATCGGGCAAGACCGGGATCCTACAGGGGTAGAGCCGGGTGATCATCTCAAGGAAAGATCAGCACTAAGCTATGGGAATACACTGGACCTGAATAGTCTTGACATTGATGAACCTACAGGACAGACAGCTGATTGGTTGACCATAATTGTCTATCTAACATCATTTGTGGTCCCGATCATCTTGAAGGCACTGTACATGTTAACAACAAGAGGTAGGCAGACTTCAAAGGACAACAAGGGGATGAGGATTAGATTCAAGGATGACAGCTCATATGAGGATGTCAATGGAATCAGAAAGCCCAAACATCTGTATGTGTCAATGCCAAATGCCCAATCCAGCATGAAAGCTGAAGAGATAACACCTGGAAGATTCCGCACAGCAGTATGCGGGCTATATCCTGCACAGATAAAGGCAAGGAACATGGTAAGCCCTGTCATGAGTGTAGTTGGGTTTTTGGCACTGGCAAAAGACTGGACATCTAGAATTGAAGAATGGCTTGGCGCACCTTGCAAATTCATGGCGGAGTCTCCCATTGCCGGGAGTTTATCTGGGAATCCTGTGAATCGTGACTATATCAGACAGAGACAAGGTGCACTTGCAGGAATGGAGCCAAAGGAATTTCAAGCCCTCAGGCAACATGCAAAGGATGCTGGATGTACACTGGTTGAACATATTGAGTCACCATCGTCAATATGGGTGTTTGCTGGGGCCCCTGACAGGTGTCCACCAACATGCT
AATTTAAACCTTTATTTATAATTTATAACTGGAAAAAAAATAGTAAACACACACGTTTATAATTAACTTTTAATGTGTTTTTAATGAAAAACGGCTTTTAAAGCCAACGTAAATAGAATTTTTTGTTTTAATTGTTAAAAATGTCCATTACGCTTTCCATGAAACTTTTTTCTTTAGATGGAGGAGGAAAATAGTACTTTTTAAAAGGGTTGGGTATTTTTAACGTGTCGAAGCTACCTACTCTTTTATACTCTTCCGGAATTGTGTTGGGATCGTATACCGATAATTCTTTATCGTTTATTTTTTTAATTTGTTTAGGCGTATTGTCGGTTTCCTTTTTGTCTTTTTTTTCGTCGTCTGTGACAGGATAAAACGGCCAAAAAGTTGGTTTTTTATAATCTTCCTCATCAAAAAAATCTCCTAATATTAACGATGTTAACCATTTTATGGGATACAGTATTAGACTAGCCGCACTCGATACAAACAACCGAGAAAATTTTGCTAAATAATACACAAACGATAGCGCAAGTTTTGCGATGCTGTTAACTATTAATGTAAAAAACTCTTTTGCGCATATAACTAAAAACGCAAATATTCGAATAATAAAAACCAACGTTCCCTGCAACAGTTTCCAGGCGACTAAGAAAACGTTATATATCGCAGAAAAAAACCACCAAGCTAAAAAAAAAGCGAGCTCTCCCTCCCCATTGTAATTATTTAAAGGAAATAAAAACGCTGCGTTTTTATGTAATAATTATATAGAAAAATAGCAACGAATAACGTTTAAGCTTACGTATTGTGTTTCGTCGTCGTCGCAGGTCGAAAGAACGTAGTAGTCAACCTTTGTTTTTAAATTGGAAGATACGTAATCTACCAACTCTCTCAGAAACTTATAATCCTCTTCTGAACTCGGTACCCATAAATCTTCTTTAACCGCTTTAAGCTCTTTCCACGCCATATCTTTTCCTTCTACGTTACTTAAGTTGTAAAATCCATCAAA
GTTAAAATCATGGAGCCTTGTGCAGTGTTACACGTCAGTGGTGACATCGTGCCTCTCATTGAGAAAGGATTTCTTCCCATCTTCGATGTAAATCGAATTTCGACGTTAAATGATTTATGGATTGAGCGAGGTAAATTTGGCACTGAATGCTACTGTTATGGAACTCTCACAAAATGGACAATTCGACAGTTAAGAGGTCACAGATTTATATTTGTGAGCACGAAGAAAAGAATACATCTAAAAGACACAATAATAACACCAGATGTTGTTATTAGCCAACAGGTTTTATCAGGGGGTCTAAGAGAGTTGGAAACAATAATAGGATTTAAAAGAATTGGATTACGGAAAAACTTCGGGGATCAGTTACGGAAGTACGCACTTTTGAGTTGTCGGTTCTTAAACGGTTCTGAAGCTGAGACATTAAATGTAGCTGAGCCAAATGTCCATAAGGTGCGTGGGCTCACAATGGGTCCACCAACACACTTAAATCTTCTGGGAAGTTATGAGAATGATGGACCGACTGATGAAAAACTTGTTTCAATGATTGATTATATTACATATAGTGCTGATCAAATATATTATATTGGGTGTGGGGATTTAAGAACTTTGAAATTGTTTGCAAAAAGAGATAAGAGAAGATTCAATCGCGTGCGTTGGTTTTGCTTTGATCCTATCGCTCCGGAAAGTTTTGCTGAGAACGTATTAGTGAGGAAAACAAAGATAGAAAATTATAAAGATCTGAAAAAATATATGGATAGCGGCTCGGTAGAAAGAGTATTGATATGGGATGTGAGTGGAGATGGAAAGAAAGGGACGATTGAATGGGAACAACAACGTGCATCAGAAGACAGGATGGGGGAGCAAATTGCAAAAGGATTAACTAAATTTTTTAGTTTTGCTGTAATTAAACATCGAATTCCAAAGGATAACGAAGTCTATAGTTGCTATTCATCTCTAATTATCCCACAACCGGGTGCGGCGCAAGATATGTATGAATGTA
AGCAAAAGCAGGCAAACCATTTGAATGGATGTCAATCCGACTCTACTGTTCCTAAAGGTTCCAGCGCAAAATGCCATAAGCACCACATTCCCTTATACTGGAGATCCTCCATACAGCCATGGAACAGGAACAGGATACACCATGGACACAGTCAACAGAACACACCAATATTCAGAGAAGGGGAAGTGGACGACAAATACAGAAACTGGGGCACCCCAACTCAACCCAATTGATGGACCACTACCTGAGGATAATGAGCCAAGTGGATATGCACAAACAGACTGTGTCCTGGAGGCTATGGCCTTCCTTGAAGAATCCCACCCAGGTATCTTTGAGAACTCATGCCTTGAAACAATGGAAGTCGTTCAACAAACAAGGGTGGACAAACTAACCCAAGGCCGCCAGACTTATGATTGGACATTAAACAGAAATCAACCGGCAGCAACTGCATTAGCCAACACCATAGAAGTTTTTAGATCGAATGGACTAACAGCCAATGAATCAGGAAGGCTAATAGATTTCCTCAAGGATGTGATGGAATCAATGGATAAAGAGGAAATGGAGATAACAACACACTTTCAAAGAAAAAGGAGAGTAAGAGACAACATGACCAAGAAAATGGTCACACAAAGAACAATAGGGAAGAAAAAACAAAGAGTGAATAAGAGAGGCTATCTAATAAGAGCTTTGACATTGAACACGATGACCAAAGATGCAGAGAGAGGTAAATTAAAAAGAAGGGCTATTGCAACACCCGGGATGCAAATTAGAGGGTTCGTGTACTTCGTTGAAACTTTAGCTAGAAGCATTTGCGAAAAGCTTGAACAGTCTGGACTTCCGGTTGGGGGTAATGAAAAGAAGGCCAAACTGGCAAATGTTGTGAGAAAAATGATGACTAATTCACAAGACACTGAGCTTTCTTTCACAATCACTGGGGACAACACTAAGTGGAATGAAAATCAAAACCCTCGAATGTTTTTGGCGATGATTACATATATCA
AACGAAGTGAGTTAGGGTTTGAGTGGCATATTATGTAAATATGCATCGGGACACCAGGAGGTGTCCTCTCAACTTTCTCATATTGCTGGTGTCCTGGTGTCCTATATATACCTCAAGACACATAAAGCCTCTAGGGGACACCAAGGGGCAAAATCGGCCATCCGCAATAATATTACCGGATGGCCGCCCGATTTTTGGTGTCCTCCCCTTTAGCCCACGGCCCAGGCCCATGTTTTGCTTATTGGGCCGACTTTTGACCCATTTAAGCCGCGCGCCTTCTTCCTTCGGGGACCACACAGCACTTTCAACCAATCACGTTGTTACCAACGAACTTCGTTGATATGGACCGTACGACATGTGTGGACCACTGTCACATGATGCTGTGTCAGACGCTCGACTTTAATTCAAATTCACAAAGTGATTATCTTCGTCTTTAATTTGTACTGTCACAGAGTGTTGGACCATCTCTGTGCACTATCGACGATGTCCTTTTGTTCTGTGGACCTTGTTCTGTTAATTTGAATTAATCTTTAGTGCTACCAATTACATTTTAGCTACAAAGTCTAGTTATTGGTCATGGATTGGTTCTTCGTCTATTAATAATTGAAACGTGTAATTGGCTTATGCGTCGAATTCATATATTAGACAACACTTGTATTATCTACACGTATATACATTGTGCAGTCGCTATAGCATCGTCCTTGATGTATTCGACGAGCAATAGACGGGGTCGATCGCAAACTCAGCGAGGTTCTCATGTACGCCGTACAGGTGTCAAGCGTTCATATGGTGCAGCCCGTGGTGATGATAGGCGTCGACCCAACGTGGTATCAAAGACTCAAGTTGAACCGAGAATGACTATTCAGCGTGTTCAAGAGAACCAGTTTGGCCCAGAATTTGTCTTGAGTCAAAACTCAGCGTTGTCCACGTTTGTAACATATCCTAGCTATGTTAAGACTGTTCCCAATCGCACTAGAACGTATATAAAATTGAAACGAGT
AGAATTTCTCCTTATTCTATCAGTGCTTAATCAAGATGAGTATTTCACGCAGCGAGATAACCGATATTGGCGGACGATTATTATACACAGTATATTACACAACACTTGACAATTACAAATTAATCAAAAATGAATTTACTAGCAACGGGCTTGTGCACAAAGCCGTGAACAGTAAAGCCCTAACGAATGTCCGAATGCTTATTGAAAACTTTACTAAGAAGAACATTAATATTATCTACATTGAACAGGGCTCTATACTTGCCTCAAACATAACAACTTTAGCGCTAACATATAAAATGCTGATTGTGATCCAATCGCCTAAAGAGAAAACAATTGCTGGTGCTATTAAGTGGCGAAACGCTGTTGGTTCAAGAATAAACGGCCCAGTTCACATGGCATTAAGTGATTATATTGCCCTCATCAAGGCCGAGCGCGAGAAAGCTGTGCAATCATCCACTGTGGAGCCAGTCAGTGTCGTACCAGTTGCTAAATTAATGCAAGAACCAGTGCATGTAGATGTAACTCAAGCCGAAGTGCATATCCAAAACGAAGAGGTGAAAGTTGACCACAGTGTGAATGAAGAGTCAGCTCCTAGTGATAGTGTCACTGAAGTTAAACAACAAAACGTTTGTTCTACGTGTGATAAACCTATCGCCGAGTATGCGTGCATGCGTGATGATAATGACTGTTCTTGTGATGCTATGGACGATGCATTAAATAAGAGCTTTGACACTATTGATTCAGACGGTGCTACGCTTGACCTTCCGGCGTTATCTATGAGACGCGTTTATGATTCGGTATGTATCGGTTGTGCGGATGCGCCTCTAGAACAGTTAGTGTTGCATATTGAGTTGAGTGAATTGATGACTCGCGCTAGACTATTGTTGTCTAAATTCATGAAAGTGTACTTAGTGCCTTCAGACTTGGATTGGAACGAGTTAAGGACGATAACTATTGACGGGATTACATTGCAGTACAGAACAACGCTTAAGGATTCAAA
CATCATCAATAATATACCTGACACTTTTGACGTAATGACGTCAGACGTAAGTTGCAAGTGCCACGTCGTCGTGGGCGTGTCTTTTGTGACCTTTGGACGGGCGTTTCGCTGGCCGGGTTCCCAGTTTCGGGGCCGTTCCCGAGAACGTTGAGTCATGACAGCTGACCGGGCAAAGTCGGATTATTTGGGCGGTCACGCTGTACTTTTGACCCTATTTATGACAGGTGTGTTAATTTTTATGGTATTTGTGGAGTTTTTGTTCCGCATTATAGATAGGATTTTCTGCTGAACTGTCATGATGTTCCGCACGCACACAGTTAATGATTGATTTTGACCCAGCCCTTTTCTCTTTATATACCTGTGCAGGTTTTAGTCCTGTCACAGCTCTTTTTCAGACTCATGAGCTCGGCTTATGAAGCGTTAGCTGTCCTCTTGGGTTCTGAGGAAGAAATGCGCAACTGGGAGCTGTCTGTAAGTCCATCTTTTTTAGAGCTTTGTGATCAGTATGTCTCTCTCTGCGAGTCTCCATCTTTCTCTGGACCCTCTTGTCTCAATGACATGGCGCCAGATGATATTTTGGGGGACTGTGATCTGTTTGCCGAGGCTGCCGATGCGTTATTTCCTGACTGTTTGTTGGAGGAGGTCGAGGCCGCTTCAGGTCTGGCTTTTGAAACAAATGAAGAGGTTGAAGGCTTTGTGTTTCCAGACTGCCCGGAACGACCAGGACAAGAATGCAGATCATGTAAGCAGCACCGTGAGATGAGTGGGGATCCTTCCATTCTCTGTTCTTTATGCTATATGCGCTTAACCGCCTGCTTTGTTTACAGTAAGTATGGTTTTTGCAATTTTTACGTTGGTGTTTAGGCTTTTTATCATGGATTTATGTTTTTCAGGTCCTGTAAGCGACGTGGAAGACGAAGAGCCAACAGAAGGGGTGGCTGAAAATCCACTGAAACGTCAAGCCGACAGTCCGTTGTGCTCATCTTCTCCAAAGCGCTTT
CATCATCAATAATATACAGTTAGCAAAAAATGGCGCCTTTGTTTGGCTTTGTTCCAACTGTTTTTGGCCCGAGTTGGGTTTCGTTTTCCCGGGTTTCACGTGGTGCGTCAGGTGATGTTGAGTTTTTATACATGTTTGTGTGTGTTTTGTGCTTGTGTAAAGGAGTTTTGGTTTTTTACTTTGCGGAGCTTACGGACTAATTTACTTAATTTTTGGCAAATTATATCTGTTTTTGGGTATTTTGTTTGTTATTTGGTGCGATTTTTCGACTTTTGACTCAATGTCGCGGCTCCTACGTCTTTCTCTTTCTTCGCGTGTGTGGTTAGCAGCTCAGGAAGCTACTCGCAATGTTTCTGAGGATCCTGTTGTATGTCGTACGCCATGGGATGGTTCGCCTACTTGCACAGCTGTTCGTGTTGTACGAGCGGAGGTTCTGGCGGACGGTACGATGGACCTTGACATCGTGTTTCCTGAAGCTGCTGTACAGGCTGTTTTTAGTCGCACTCCATGGCAGGATTCTACTACTGCCACTTCTGCCGAAGAACCGTCTGCTTCGACCGATTCGATCTCCTCTGATCCCTTGCCTATAAGCTGTGTGGAGAGTTTTGAGGACATGGATCTGCGGTGTTATGAACAGTTGTCTCCCAGCCCCGAGTCTATTGAAACTATTGAGGTGTTCCCGCCATGTTCTACGTGTGGAGGACATGAAGTTAATGGGTTTTGCAGTCTGTGTTACTTGCGCGGTCTGACTGGTAAGGTTTTTCTTTTACGGATGATGTCTTTTTATGGTTCGTTGTTTGTTTCTAATAGTCCTGATCTTTTTTTCAGATCTGCTGCCTCAGGCGGATGACGCAGGGGAAGCTGAAGTTCCTGATGAGTCTGCCAAGGATTTATGTTTTATGGACCTGCTGACCTGGGCCATGGAGGACAAGACGGAATGTTCCCGTCACGGTCAGTGCTTGCTTCTTTGGCGGGAGAATGTTGGCTTAGAGTTGTGGAA
TGGGGATACGTGCCCCTCCACCCCCACCGCCACCCCCTACCAAAATAATTTCCGGTTGTCAATAGCCCCGCCTCATCATAGGCCCGAACTATCACAAACGGAAAAGCGATAGCCCAAAACACTAAGCCCCTTTTCATCATTTCATTTGTAAGCGCGTTTAAAATCATGGTAAAATAATGACTACCCCAAATTGCGCCCCTGCAATTTGCTGACGGTTTAGCGAAAGGTGAAAACATGGCGAAGAAAAAACCAGTAGAAAAAAACGGGCTTGTTTATAAAGAGTTTCAAAAGCAAGTATCAAAGTTAAAGAAAGCTGGCTTAGTTCCTAAAACACTTGACGTTCGCAAAGTCAAGCCAACAAAACACTATAAAGGATTGGTAAGCAAATATAATGACGTGGCAACAGGCGGCGCTAAACTTGCCGCTATCCCTAACCCCGCCATTATAGAAACACTTGAGGCGCGGGGCGAATCAATCATAAAGAAAGGCGGTAAGGCATTTCTGAAAGCCCGCCAGCAAATAAACCAGCGCGGGCAAATTGTAAACCCCTTTACGGTTCGCGTCACCAAACGCGGCGAAGTGGTACGCCGCTACCGCAAGACTACCCCCGAAGGCAAACCCGTTTATATCACGCAACGGGAATTACCAATTAAATTTGAAAACATGGAACAGTGGCTTACTGAATTAAAGGCCGCTGGCTTTCAGTTACAGCCGGGCGAACAAATTTATTTCACTTTCAACGGTAACTATTCGCGCCGTACTTATACCAGCTTTGATGAAGCGTTCAATAAATTCATGACCTATGACATTATTATTGACGCGGTAGCAGGAAACTTAAAAGCGGAAGATGAAGCCGATTTGGTGAAGTCGGTAGGATTCCAGCGTATCAGCGGGCCGGAAGCCAGCGCCTATAACCGTAACCGCATTGTTCTACCTGAAATGCAATTTAGCCAAGCGGCTAAAAAGAAATACAAGCGCCGTCAAAAACGCGGCTATGGCA
GGGTATTTATAGAGATCAGTATGAACTGTGTCGCTAGGATCAAGCGGTGGTTCACACCTGACTTCACCCCTGGCGAGGGCGTGAAGTCTAGAGCTCAACTGGAAAGAGAGCTGGATCCCACCTGGGCGCTTCTCGTGTGCCAAGAACGAGCGCGTCGTGATGCTGACAGTATTGCTAATGAGTGGTACGAGGGCAGCATGGAGTGCAACCTCCTTATCCCTCGGCCCACAACCGAGGATGTATTTGGCCCCTCCATCGCCCCTGAGCCTGTGGCTCTAGTGGAGGAAACTACCCGTTCCCGCGCGCCGTGCGTGGATGTCCCTGCCGAGGAGTCCTGTAAGTCAGCGGAGATTGATCCTGTTGATCTCGCCAAGTTCGACTCCCTCCATCGTCGCCTGTTGGCTGAAGCCAACCCTTGCAGGGAAATGGTTCTGTGGGTGCCTCCTGGCCTACCAGCAGAGCGCGACGTCCTGCCCAGGGCACGTGGGGTGATAATGATCCCCGAAGTCCCTGCCTCTGCACATACCTTGTCCGTGAAGGTTATGGAGGCTGTGCGGTTGGCACAGGAAGTCTTGGCATCCCTTGCCAAGAGGGCCTTAGAGAAAAGGTCTACACCAACCCTTACCGCCCAGGCCCAGCCAGAGGCTACCCTGTCGGGGTGCGACTACCCGTATCAGGAGACTGGAGCAGCAGCCGCGTGGATAACGCCTGGCTGCATTGCCATGGAGCTCAGAGCCAAATTTGGCGTCTGCAAACGCACCCCCGCAAACTTAGAGATGGGGAGTCGCGTCGCCCGCGAGCTCCTGCGGGATAACTGTGTCACTTGCAGGGAGACCACGTGGTACACCAGTGCCATTGCTGTGGACCTGTGGTTGACCCCGACCGTCGTCGACCTGGCCTGTGGTCGGCGCGCGGCGGATTTTTGGTAGGGGCTGTGCTGCCTCGGCTGGGGGAAGACACTAGTGTGCGGTTTGACAACCTGCACCCCAGCATCGAGGTA
CTCACACTCATTTCCCCCCTCGCCTGTCACAGGCAACCCCCACCCCTTCTCTTACGGGAGTTAGGGCCAAGGATCTGTTGCATAGGCGTTGTATCCCCTAACCTTTTACCTACCCATCCCAATAGGACTGGTATTTCGGTTTTGATTGAGTAATGGATACTGATTCTATACCTGTTACCCATTCAGGGGAAAAATGGAGTTTCTTTCATGGATCTGACTTGATATGACCAAGAGTCAACACTTTGCGTGTTGGCCGTATGGAATGCTTTAAGGTTTATTCTTTGGATTATGACTTCAGGGTTGGCCGCCCAGGATAAAAGGCAATTGTGGTAAGTGATGTTAGTCATTGGTGGTTGAAACCTGCCTAAGACGTCCTAGGTCTACGCTGTGCGGGCCGAAGTAAGCTTAGGAATAACAGGGAGTATGCCATTTTCTGCTTTCACCCAACACGACCGTACACGAAAGAGCTAGAGGCACTTTGGGGCAAAGGGAAAAGCTTTGCTTAGCCCGAATGTTCATTTGAGTCCTTGACGAATGCGTCCCGTCTGTCCCGACGGTGAGGCGTATGGCGCATGCTCATGGCATTACCCAATGGTGTATCTGTGAGGGGGGGGCTCCTCACACTTAGTCTAGTGCTACCTGACAGGGCCGCGGCTGGTCGTTTGTGTATGGTATAACCAGTAGTAATCCCCCATGGATTGCTTTAACTTCCCCTCCTCCCTTACCAAGACATTCTCTAAGATGGCAATCTATGAGGATGACTCCTCGGAGTCAATTACATGCTGTAACTGGATTCCACGGAATCGTCGTAACAAAGTAAGAAAACAAAAACCCAGGAGTAAGGCCTCCAGAGTCGAGATGTCACCAGGGCCTCTTGTCACCTTGGCCGATGATGGCTATCTCTATGTGCATAAACATAAAGGTGAGACTAAATTTGTTAGGAGGGATGAAATTCTCACAAAATATGGCAGATGTATTGTTGAGATGGAAGAAGTTTTTC
GAGAATACTGGCAGTGATTGACCATCACGGTGAGTTGTCCAGCCATGGATACCGGTATTCTCTCGCGGCGCATAGTGACTGCTGAAGTTGACTTTCAATTTGGTTCTGTTGACTACAGTGACCCAAGAATAGTCCACGCATTATGCACCCCGGGTTTGAAGGAGCGGGCGACCTTCGGGCGTCAAATTGTTACTGCGCTCAAAATGGCCGTCATTGCACTGACGTTACCTGTGTGGTGGCCCCTCAGACTTGTCTGGAGGGTCATCATCATGGGAGTGCTGTGGGTCACCAGGTTCWTCACTCGGTGCACCAACCTCATCAAATGGTGCGTTAAGGAGACGCGCGTTACCGTGCGAGCTTATTGGAAYATTCTCAACAAGCGTGCCAGGGGGTTGGTTGTACTGGGTTGTTGGGCCTCCTTTGTGTTGTATGGTCCCTATGCCTTACTTTTGTGGCTGGGCGTGATTGTTGGATACATAATTTGTGTCCTACCGTCTAATGTCCGCTACTACATTGAGCTGGGCCAGAAAATACAGGATGCATGGGACTCTGTGGAAGCGGATGATACCATAGAGGCTCCGTGTAATGGTGATATCCTGGAGGTTCGCAAGGGACGCAATAAGTTCGCTTGCAAACTGGCTGCCCGGGCAATTGGTAGAGTTGGCTTGCTGAAGGCCACCCCTGCTAATGCCCTGGTCTATCAGAAAGTGATCTTGGATGAGATGAAAATCTTAAATGTTCGCTTTGCTGATCGAGTTAGGATTTTGCCATTAGCAGTGATGGCTAGTCTTGACAGGCCAGACGCCGTGGCTAGGGTTGAGGACTGCGTGGCAGCCCTCACCCAACGCGGTGTGAGCCTCTAGGGAGGCCTAGTCCGCCGAGAGGGTTGTGACACCACCACTGACCGCACAAATTTTGATTTATCAGCGGTTAAAGGGGTGGGTCCCACAGAGGGACTCTCGGTGAGGGCTGGGACCTCGGCCAAGGGTGATAGAAGTTG
CAGAGAGGGAGTGGCCAACTCCATCACTAGGGGTAGCGCGAAGCGCCTCCCACGCTGCCGCGTCAGCGCTGACGTAAATTACGTCATAGGGGAGTGGTCCTGTATTAGCTGTCACGTGAGTGCTTTTGCGGCATTTTGCGACACCACGTGGCCATTTGAGGTATATATGGCCGAGTGAGCGAGCAGGATCTCCATTTTGACCGCGAAATTTGAACGAGCAGCAGCCATGCCGGGCTTCTACGAGATCGTGATCAAGGTGCCGAGCGACCTGGACGAGCACCTGCCGGGCATTTCTGACTCGTTTGTGAACTGGGTGGCCGAGAAGGAATGGGAGCTGCCCCCGGATTCTGACATGGATCGGAATCTGATCGAGCAGGCACCCCTGACCGTGGCCGAGAAGCTGCAGCGCGACTTCCTGGTCCAATGGCGCCGCGTGAGTAAGGCCCCGGAGGCCCTCTTCTTTGTTCAGTTCGAGAAGGGCGAGAGCTACTTTCACCTGCACGTTCTGGTCGAGACCACGGGGGTCAAGTCCATGGTGCTAGGCCGCTTCCTGAGTCAGATTCGGGAAAAGCTTGGTCCAGACCATCTACCCGCGGGGTCGAGCCCCACCTTGCCCAACTGGTTCGCGGTGACCAAAGACGCGGTAATGGCGCCGGCGGGGGGGAACAAGGTGGTGGACGAGTGCTACATCCCCAACTACCTCCTGCCCAAGACTCAGCCCGAGCTGCAGTGGGCGTGGACTAACATGGAGGAGTATATAAGCGCGTGCTTGAACCTGGCCGAGCGCAAACGGCTCGTGGCGCAGCACCTGACCCACGTCAGCCAGACGCAGGAGCAGAACAAGGAGAATCTGAACCCCAATTCTGACGCGCCCGTGATCAGGTCAAAAACCTCCGCGCGCTATATGGAGCTGGTCGGGTGGCTGGTGGACCGGGGCATCACCTCCGAGAAGCAGTGGATCCAGGAGGACCAGGCCTCGTACATCTCCTTCAACGCCGCC
GTGATTGTTGCCAACAATTATCTGAAAGAGGTTCAAACTTGTACCAAATTTGGTTTCTATAAAAGGAGGGGTAAACCTGCAGATTTTTGCCCAGGAATGCCTTAATGGCGCGGCCACTGAGCATACGCAGTCTTTGCTTATCCTGGGACCTAAACTTTGAGAGTATCCTTCTACCATGTGTATTTTGTAATTGTTCGATGCTTTTAGAGGATAAAATAGCATTTGAGAATAAGTGTTTGTGCTTGGTTTGGAGATGGGGGTGCCCTTTTGGTGTTTGCAGACCATGCTGTACAGAGAGAGCTTTTGCTGATTGTGTTAAAAATGCTACGTGTACTGTTGAAGGGGATGGGCTTGAGCGTATATTTATGAAACCGTTAGCCTCCTTGTGTGTTAGATGTACATTTTGTTTAAAACCGCTGACTGTGGAGGAAAAGCATGCTTGCGTACTTAGGCGGTCGCCATTTATGCTAGTTAGGAAGTACTGGAGGAACACTTGTGACAGCTGCGTGTAGAGATGAGAGGGTCTTCGCCGATCATCAGAGACATTGATTTGGAGTTGGAGGAGCTTGTCCTTCCAGCCAACCTGTTGTCCGGCGAAACCTTGGAGACGGAAGAGGAGGAGTTACAGAGAGAACCTGGGCGATACCGGGTTGTGACACTTTGCAATATTTGTCACAGCTCCTTAAGGCTGTTTGTAGAAGTTGCTGATGAAAGCCTGATTCGACTATTTCAGCAGCTTCTCTTAGACGGGCTTGGCATTATTTGTGCCACCTGCCACAAAGAGCACTTCAGCGATGGCCGAAGGAGGTGAAAGAGGTAACGAGACAGAGGTTGATGGGGAGGCACTGGATGCAGGGTGGTTTGTTGTGCATGAGGCTGACTGTGCTGAGTCAGATGAGGAATTTGAAAAACTATTTGATAAAAGTACTTGTAGTAATGTGTCTGACCTTATAGATGATGATGAGCCGTCAGGGGTCAATGAAGGACATGCAGGTGTGTT
AAAAAATATAAAAACTCAACAAAACTTATGCAAAACAATTTCAATACACACACTTAACTTTCATATTGTGCAATTCAAATCTTTGCATTAATTCAACATTTCCAGCTTTTAAAACGAATAACACACACAGACAACATGTCGATTGTTATTGGTGATTTTTCCATCCCACTCATCTGCAGAACTGAGCAGATTGAATGTGTTCGTCTTGTTCCTGGAACAAGAGTTGAAGAAGTGAAGACCATTAAAAAGGTCTTAAAAACACACTACCAAGAAATAACTCTTGGTTGTACTGATAGATGCGCGGGCCTGAGCGCATACACAAAAACCTCCCTTAAGAGAGCAATTAAGGAAAAGGATTTAACTGCATCTGGCAGTTGTTTCCACTGTGGCCTTAGAGCACAAATCGGAGAGGGTAGAAAAAGGGTAGAATTAGCACCCATTTCAGTCATGGAGGATGTTGAAACTGTGGAACAAGTACTTGTTCCATGTATGGTAGAAGAGAAGTATTATAAGGAAGTTTCGAATTTCCAGAAGGCTACGCTCATCGACAAACCAAAGCTAACTATAGCCCCAGTTTTAATGGCACAACCTGCCCAAGTGCCAAGGCCCGCTGTTTTTAATGAAATACGAAAAGTTCATGAGGAGATGAAGTCCCAAACCTCTGAAAACAAGGTCTTAGAAGAGGAAACTCAATGCGCCAGTGATGCAGCGCTTCACCACTTAGACGACGTTCATGCGTGTAGAGCTCGAGCACAGGTAGGCATTGAACGCATACTAGCCAGACATGCAAGGCATAGAATCGAGGCTAGACAGCAAGTTGAAGAGGAGCAATCGGAAGCATTAGCAGCGTTCGAATCCTTCTTCAATCAAACTCACAGAGAAGACAGATATGAAGGGAAAGTCTTAACCATTCGAAATGGGATCACAGGCTGGTTTGAACCAAATAGGAATGATATTAAGAACGCAGCTAGGCGGAGGAAGAGAGCTAACAAGAAAATCC
ACCGGATGGCCGCGATTTTTTTTCAAGTGGTCCCCCCGCGTGCGCTGGACCAATCATAACCATCCCTCAAAGCTTGCATGCCTGCAGGTTATCCCATCAAAACGTGGTCCCCAAGTACTTACATCAAAACATGTGGGATCCTTTACTAAACGAAGTTTCCTGAAAACCGTAACATGGTTTTAAGGTGTATGTTAGCAATTAAGTATTTGCAACTAGTAGAGAATACATACTCTCCTGATACATTAGGCTACGACCTAATACGTGATCTCATCTTGGTTATTCGTGCTAGGGATTATGTCGAAGCGTCCCGCAGATATAGTCATTTCCACTCCCGCCTCCAAGGTGCGTCGCCGTTTGAACTTCGACAGCCCATATGTCAGCCGTGCTGCTGCCCCTACTGTCCTCGTCACAAACAAAAGGAGGTCATGGGCCAACCGGACCATGTACAGAAAGCCCAGGATATACAGGATGTACAAAAGCCCTGATGTTCCTCGGGGCTGTGAAGGCCCATGTAAGGTCCAGTCCTATGAACAACGTCATGATGTAGCCCATGTAGGGAAGGTAATTTGTGTGTCAGATGTCACTCGAGGTAATGGGCTGACACACCGTGTTGGTAAAGGTCCTGTAATCAAGTCTGTTTACGTATGGGGAAGAATTTGGATGGATGAGATATCAAGCCAAGAATCACACCAATCTGTCATGTTTTTTTTAGTTCGGGATAGGAGACCATTTGGTACTCCACAGGACTTCGGTCAGGTGTTCAACATGTATGATAATGAGCCCAGTACTGCGACGGTGAAAAACGATAACAGAGATCGATTTCAAGTCCTTCGTCGTTTCCAGGCAACTGTGACAGGTGGGCAATATGCAAGCAAGGAGCAAGCCATAGTTAGGAAATTCATGAAGGTGAACAATCATGTGACTTACAACCATCAAGAAGCTGCGAAGTATGACAATCACACAGAGAATGCGCTTTTATTGTATATGGCATGTACGCATG
TAATAAAAGACGACGTGGCTTGATGGACAGCCGTAGGATGTGTTCTGAGATGTGGACTCCGAGCAAAACTATCTCTAATACCAGTTGCCCACCTGCCGAGTGCCCTCTTCGGCTTTTATGGGCCATAACAGGCCGGCTCTTTGCATGGGCGGGGGGGCAACCATAATATTACCGCCCCCCCGGCCCATGCGAGGGCCCATGCTCAACGGGTCCCGAGCGGCTTTGGCTTTCACATGGGCTTGTCCCCCGCGATGCGATCTGCTCTGCCATGCTTTGGCGGCTTTATAAAGCCGTTCTCAGACCTTTGTTTTCCAATGCAGTACCAGGGGTACGAGCAGCTCAGTAGATCTGGATCCGTGGAGCAACCCAGCCCCGGTGCTAGCTTTGCTTTCCCGGTGAAGGTGACAGCCCTCGTCTGTTTCGCAGCGATTGTTGGAGCCTGTATTCTTGTATTCTTGTACAAGACGTGCATTGCGGACTGCATAACGCAGTACCGGCTTACGGACTACGGCTGTCACACTTCGGCTGGGTTCGGAGGTGCGTTACCCGTGACCTCTGCGCAAGCTAGTGCTGGTACCAGCACCCCTGTGTGTGTTCCCTGTGCTCCTCAGGTACAGGCGTCCGTGGATCTACCCTCCGTAAGTAGGGTGTCATGAGTCCTGCCAGCTCATGGAAGAGGAAGAGGCCCTCTTCTTCCTCCGCTCAGGCGTCTAAGAAGCGCCGCGTGTACAGGCCTGCTGTTTCACGTTCTCTCGCTCGGCGAGAACCTCTGCAGGTGCAAGACTTTGTCTGGGATACAGATGTGGCTTTCAATAGGGGAGGAGGATGCTACCTCCTCACTAGCTATGCTCGAGGCTCTGCCGAGAATCAGCGGAAGACCGCTGAGACCATCACGTACAAGGTGGCAGTTAACCTGGGGTGTGCTATCTCCGGGACGATGCAGCAATATTGCATCAGCTCCCGACCGGTCTGCTGGATTGTATACGACGCGGCCCCCACT
GCCCTTTATAAAGTCATAATCTTTTTTCGTTTTGATGAGTGCGTTAGGGGATGTAATCTACGTAGTCTCTATTCTTTTCCCGGCCGTGGGTCTTCTCTCAAGAAACTATTTAGTTAATTTAATGGGGACGTTCTTAGGCGTCATAGGGTTTCTGGTTTTTGTCCAAGGCTACACGGATATAGCGTTCTCAGGGTCTACTTTCTATTTAGCGATATTCCCGCTCTTACTGGGGTTAGTGAACTTAGGGTTCTTTTTCAATTGGCTTAAGGAGGAACGAATATGATGAGGTGGATGTCAAATGGTCTTGTTAGTCCCAAAAACATACGCAGAAATAGCCCTAGGTTTAGATTCAATTATGCTCATTACTGCTTTACTATTCAGAAAGTCAAAGCCCAAGAAAGAGAGACAAACATTAAACCGCAAATCCATAGGGTACTATCTCATAGGGGGTTCGGCATTAGCCTTACTCGTAGGGCATTATGCCTTCTACACCACTTACGTAACCTATTTTACGGGATTATTGATTGATGCTTTCGTATTTTACATGGGGTTGAGGTGTCTGTATGTCTGATGGAAAATTAGTTTCCGCATGGGAGGAAGAACTTAAGAAAGCCCAATCGTTGGAAGAGCTAAAGCAAAAGTATGAAGAAGTACAAAAGCAGATAGCGGATGGCAAAACGCTAAAGAGATTATACAAAGTTTATGAGAAAAAGCAGACGGAATTAATGTTACAACAGTATAGACAGATAAAGGCCGAACTGGAAAAGAGGAAGAAGGTAAAGAAGAAGGATAAGGCGGATATCAGAGTAAGAATAGTTAAAAAATGGATTAATTCGCGTCTGTTCACTGCGGAACATTACGTGGCGATGCTTCAACAATCAAAGGACGGCTTACAATTGCTTTTCTTAAGAAAAGCGAAACTCGTAGAGAACCAAGGTTATTTGATGTTGGAAAATAGGAAACTAAGAAAGAGTTGGGTGCTTAACGGTGAACCTTTGCT
TTGAAAGGGGGCGCTAGGGTCTTGCCCTAGTTAGCCGTAACGACCGTCCCTGCGACTCACCTCGCACTTACGCCATCGCTCTTCGGTGGCCCAGATGGACTTCCGTTCACCCACCTCTGGCTGGACCTGCTGCACCGCACCTGGCCCGGACAGCTGGACTGTGCGGACGAACACCACTTGCGCAACTCGCGTGACTGGTTAGTACTCTTACCACTTTCCGCCTGCCTGGTCGTTCAGCGCTGCTGACAGGCACTCCCATTGAGGGCCGTTCGGCGCTCCACTGAGGCGTCTACGTTTAGTGTGGCTACGGTGTTGAGGCCGTTTCGCGCGGCCGACTCGCCTACGCGCTTCTAGCTCATCACCTGAAAGTCCGCCTTTCACCCCCCCCCCCCATAAAGAACGTTACCGTCTTTTCCGACGTTAAAGGAATGTAACCATACGCTTTTTACCGTCGTGTCCGACGTTAAAGGACTGTAACCACAAGGTTTGCCTTCCCGGGGGAAGTAAAACACCCACAAGCTAAACAGTTTTGCCCGTTTTCACGAGAAATGGGACGTCAGCACACGAAACGCGCCGTCACTTTTGGAACACTTGTACAAACACGATCTAACGCAGGTTTCCTCAACTGACATAACCGTGCAAACTGAAGTTTCGCCCGGTCTTTCCGGGTCTTGAGAGACGACATTTGTACTGAAATCAACTCCACAATTGGTCTACTGGCGGGTGCTAGTAATGACTTTGTTGCTTCGTAGCGGAGCACGCAAGCCGCGGGAACTCCCCCTTGGTAACAAGGACCCGCGGGGCCGAAAGCCACGTTCTCTGAACCTTGCGTGTGTGCAACCCCAGCACGGTAACACTGTCACGAAACACACTTTAAGGTAACACCGAGACTGGTACTTGGTTTCTGGAGACAGGCTAAGGATGCCCTTCAGGTACCCCGAGGTAACAAGCGACACTCGGGATCTGAGAAGGGGATTGGGGCTTCTATCCAAGCGCCCAA
CCAAATCAGATGCCGCCGGTCGCCGCCGGTAGGCGGGACTTCCGGTACAAGATGGCGGACAATTACGTCATTTCCTGTGACGTCATTTCCTGTGACGTCACTTCCGGTGGGCGGGACTTCCGGAATTAGGGTTGGCTCTGGGCCAGCTTGCTTGGGGTTGCCTTGACACTAAGACAAGCGGCGCGCCGCTTGTCTTAGTGGCACGTCAACCCCAAGCGCTGGCCCAGAGCCAACCCTAATTCCGGAAGTCCCGCCCACCGGAAGTGACGTCACAGGAAATGACGTCACAGGAAATGACGTAATTGTCCGCCATCTTGTACCGGAAGTCCCGCCTACCGGCGGCGACCGGCGGCATCTGATTTGGTGTCTTCTTTTAAATTTTAGCGGGCTTTTTTCCCGCCTTATGCAAATGGGCAGCCATTTTAAGTGTTTCACTATAATTTTATTGGTCAGTTTTGTAACGGTTAAAATGGGCGGAGCGTAGGCGGGGACTACAGTATATATAGCACGGCACTGCCGCAGCTCTTTCTTTCTGGGCTGCTTTTTCCTGGACTTTCTTGCTGTTTTTTGTGAGCTAACTAACAGGTATTTATACTACTTGTTAACATACTAACATGGAGCTATTTAGAGGGGTGCTTCAAGTTTCTTCTAATGTTCTGGACTGTGCTAACGATAACTGGTGGTGCTCTTTACTGGATTTAGACACTTCTGACTGGGAACCACTAACTCATACTAACAGACTAATGGCAATATACTTAAGCAGTGTGGCTTCTAAGCTTGACTTTACCGGGGGGCCACTAGCGGGGTGCTTGTACTTTTTTCAAGTAGAATGTAACAAATTTGAAGAAGGCTATCATATTCATGTGGTTATTGGGGGGCCAGGGTTAAACCCCAGAAACCTCACAGTGTGTGTAGAGGGGTTATTTAATAATGTACTTTATCACCTTGTAACTGAAAATGTAAAGCTAAAATTTTTGCCAGGAATGACTACAAAAGGCAA
GTATTGTGCTTCGAATAAGAACACAACCTCCACAAAATGGATCAGGATTCATTGCCTTCTTCTTCACGTTCTGGTGTTCCGTTTGTTGACATCAATAGCTTATTAAATAGCTATATTGAACATGTCAGATCTGACGAGACCACGTACGTAGGTCGTTTTCTAGGAGAGGTAGCCTTGAGAGAGATCAAGTCTCAAGTTGACATTAATAATGGTGATTTCCAGAAGTTGAACGTTGGATTCCAACTGACTGCTGACGAGAAAAATGCCTTGAAGACCAGTTTCCCGGGTTTGGAAATAGCGTTCAAGGATTCATGCCAATCTTCACATAGTTTTGCTGCCGCACACAGGGTGTGCGAGACTTTAGATGTGTACAAGAAGTTCAACACCAAAACCGAGAAGATCATCGATCTCGGTGGTAATTACGTCACCCATGCTAAACATGGGCGATCTAATGTCCATTCGTGTTGTCCGATATTGGATGTGAGGGACGGGGCTCGTCACACCGATAGGTACATGTCCTTAGCTTCTGCTGTCGAAAAACATCACAAAGATCTGCCGGTGGATTTTTGTTGCAAGAAGTTTGAAGACTGCAATGTCCAGGCCCCGTATGCCATGGCGATACATTCCATCAGCGACATTCCGATCACCACCGTTGCAAAACATTGTGTGCGACGTGGGGTACGAAAGTTGATAGCTACCGTTATGATGGATCCTGCCATGATGATTTATGACTCTGGTCATATACCCTTCCTCAACGTTGATTGGGAAAAGGAAGACGTTGAGTGTGACGGTAAGGTGAAACCACTCATTCATTTCCACTTTGTGGATGCCCCTGGATTGAGTTACTCTCATGATTTCTCGGTGTTGTCTCAGTATATGATTACTAATCAAGTTATCGTTGGTGACGGGTACTCTTATAGAGTGGAACGAACTAACGACTTGAATGGTGTGTTCATTGTTGAAATGACTCTCAGCATGACCGATGGGATCACGATGAACC
GCAGGGGTATAATCTGTCAAAATGGAGAAAATAGTGCTTCTTCTTGCAATAGTCAGTCTTGTCAAAAGTGATCAGATTTGCATTGGTTACCATGCAAACAACTCGACAGAGCAGGTTGACACAATAATGGAAAAGAACGTTACTGTTACACATGCCCAAGACATACTGGAAAAGACACACAATGGGAAGCTCTGCGATCTAAATGGAGTGAAGCCTCTCATTTTGAGAGATTGTAGTGTAGCTGGATGGCTCCTCGGAAACCCTATGTGTGACGAATTCATCAATGTGCCGGAATGGTCTTACATAGTGGAGAAGGCCAGTCCAGCCAATGACCTCTGTTACCCAGGGGATTTCAACGACTATGAAGAACTGAAACACCTATTGAGCAGAACAAACCATTTTGAGAAAATTCAGATCATCCCCAAAAGTTCTTGGTCCAATCATGATGCCTCATCAGGGGTGAGCTCAGCATGTCCATACCATGGGAGGTCCTCCTTTTTCAGAAATGTGGTATGGCTTATCAAAAAGAACAGTGCATACCCAACAATAAAGAGGAGCTACAATAATACCAACCAAGAAGATCTTTTAGTACTGTGGGGGATTCACCATCCTAATGATGCGGCAGAGCAGACAAAGCTCTATCAAAACCCAACCACTTACATTTCCGTTGGAACATCAACACTGAACCAGAGATTGGTTCCAGAAATAGCTACTAGACCCAAAGTAAACGGGCAAAGTGGAAGAATGGAGTTCTTCTGGACAATTTTAAAGCCGAATGATGCCATCAATTTCGAGAGTAATGGAAATTTCATTGCTCCAGAATATGCATACAAAATTGTCAAGAAAGGGGACTCAGCAATTATGAAAAGTGAATTGGAATATGGTAACTGCAACACCAAGTGTCAAACTCCAATGGGGGCGATAAACTCTAGTATGCCATTCCACAACATACACCCCCTCACCATCGGGGAATGCCCCAAATATGTGAAATCAAACAGAT
GAAATATTTTCCTTGGTATAAGAGAGGAACTCCCACTACCAACTACATTTCCAACACCCTTCCATCAGACTCTTCCCAACACTCTTTTGGAATTATGTCGTCGTCACTAGTTGCCGCTGACAACCAAACTAACGTTGCTCTCACCAGCACCGTTAATGTGAAAGGAAGTTTCTACCAACACCACAACCTCCACAAACACGGAAACAAAACAAATAAAGCCATCAAGCGAGTAAAAAGACAGAACAAGACTCAAACAAGCGCGATGAGCTATTCGCTGGCGGGTCGCGGCTCTCCTAAGACTTTTAGGAATAGATTGGTTGCACCAGGTCTTAATCCCCACGATGTCATTATCCTCAGTAACGGCAACGCCCAGTTAATTCCAATTAAAAAATCTTTTGTAAAAAATCGTTTAAATATATTAAGGTCTATCTGTTCTATCCCCACCTGCAATTTTAATAAAATGCCGAAACCTGTCATCTACAAGTTCGGTTATGATGTAGATAGAATTAATAGAGCCATAGACAGTTATATTAGTAGTAAAGTAGGTACAACAAATGAAAAACCCCGTGCTCCAACTGAGATAATTCGTGGTGTGACTAAATATGGTGATGGTTACAGACTGTCCCATTATGAGGAGACGGGGACCACAAAAATATCTGTTTGTTTTGATAGATTAGTTAAAGGCAAATATATGTTTGAAATAACTTTGACAGAAAAATTTAATAAATCAAAAGTTTTTGAGGATTTTAGAGTCGAAGCGAAGAAACTGTATGCTAATACGACCGGGCAAAGTTACTGTCAACCTTTTGATCTCCACGGTCGTGCAAATCCTCTTCAGTACCATGTTAAGGTAGTACTGGCTTCTGTTTTACAAAAAATTCCTGATTACCAGTATTATTTTGGTACTTATTTTGGTAACAAATACGCCAAGACCATAAAATCCTGTAAACATCTGGTATATGTATCTTGTTACAACTTTTTTCAATTTTGTATTAGCAAA
TATTAAAATTTTTATGCAAAATTTTGATAACCGCAAACGTGGAGAAATCCAAAACTCACTTACAAACTCTCTTTTCTGCTTGAGACAATTTTAATTGCAATTTTCTCATTCTTGAATACAAACAAATTTGTATTTGCTTGAAGTCTGGAACATCGAGCGATCCTTGGTACCAATACTACCTTGGGGAGTGTTTCACACTTTTCTTTTCTTCTCCTAATTTCTCTCAATTTCAATATTGTGTTAGTGCGCATTTACAGCATCATTAAATCATGTATATGTTAACTTTTGAGCCGGGTCTTTGTGTGGCAGGTATCATACGCCAAGTGCGTAGTAATCCGTTCATGCATGTTGTGCAAGCCTATGCACGCACAACAGAAACTTACCGTGAAGATATTGAAATGACAAAATCCATGTTGAAGCTTAAAGCTGATGAGCCTTTACTGGTTATGTCAATTGTTGCAGCAGCTATGGATTTTCAGACAATGGTTATGGCACCAATAGAAATGGAAGCTTCTGAATTTCTTTATGGCTTCTATGCAGAAAGAATGTCATACATTGTGACAAATAGAGGTATGTCAGAGCTCCATGAGTATATTCAGTTGCAATGCCAAAGACATCTACTTGTCAAGGTGGAGATTGATGGACAGTACTTAGTCCAGGAGCATGAGTATGAGGCACAAGGATTTAACATCAAGAGGGTTAAAGAATTAATCACAGATGTTGCAACTTGGGTCCCAAAGAAAGTCAAGGGAATGATAGGTTGGTCTGTAGACGCAGTTCTAGACTCTTTTCAGGAATACTTTTATAAAGTTATTACTGAAAGAATTCCAATGGCCATGAAGGTGTGTTCATGGGTGGCCACAGTTTGGGACCAAATCAAGACATGGATAGAAGATGCTATGACTGCCATGTCTAGTTTTCTCCAGGGTTGTAACGAATTACTAACATGGGGTTTAGCTACTCTGGCAGCATGCTGTGCTCTAAATGTTTTGGAGCGAAT
GCAATTTGAGTCATAACTATTTTCCTCCTTTCACATTTATTGAACGTAGCTCCTGCACGAGATGTAGGGGCATTTTTTTATATTTAAAATAACTAGAGTAATTAACGTAAAGGCGTGTGATACAGTGAAAACAATTGATTAAATTAACACCGAAGCAAGAAAAGTTTGTATTGGGACTCATCGAGGGCAAGAGCCAACGCAAAGCTTATATTGACGCAGGGTATTCGACCAAAGGCAAGAGCGAAAAGGATATCGATGTATTAGCTAGCCGTGTAGCTAAAAACGGCAAGGTTTGTACAAGGTACGAAGAATTACGTCGAGAAGTAGCTGAGCAATCAAAATGGACACGCCAAAAGGCTTTTGAAGAGTATGAGTGGTTAAAGAATACAGCGAAGAACGATATTGAAGTAGAGGGAGTAAAGAAAGCGACAGCTGATGCATTCCTCGCTAGTTTGGACGGCATGAATAGAATGACGTTAGGAAATGAAGTGCTGACTAACAAAAAGATTGAAACTGAAATTAAGATGCTTGAGAAAAAAATCGACCAGATGGATAAAACAGAAAACAATTCACAAGAAGCAGAAGTTGCTAAAGCACTTATTAAGTTAGCGGGTGTTAATAATGATTAATGAAATGTTAAACCCGAAACAACAAGAAATCTGGAACTGCTTTATAAACGATAAACCCAAAGTATTAATAGCGAGTGGTGCAAAAAGGGCGGGTAAAACATATGTGTTTATCCTGCTTTTTTTAATGCATATAGCTACTTATAAAGACAAGGGGCTTAACTTCATTATTGGAGGAGCAACACAGGCATCTATAAGACGTAACATACTAGATGATATGGAGTTAATACTAGGTAGAGAGTTAACACTCGATAAATCTAACGCAGTCAAAATATTTGGTAATAAAGTGTATGTATTCGACGGACAAAACTCGGATGCATGGAAAAAAGCGCGTGGTTTTACTTCAGCAGGTGCTTTTTTAAATGAGGGAACAG
TGATAGTTTTTTATTAAAACTATCAGCTCACATACTCCCTATCGCAAAGGATAAGCGGAAAAAAGCAAATCTGTCCACAATTCCACATTCTTCACTATTCACTGCGATTCTGCCCTCATTTCTTTCCGTAAGCTGTCTTCACGGCCTCAACTGACAATTCAGAAAAGTCAGCATCTGCGTTAGTCAGAACAGGAAACGTGGGTTGTCCAAGAGCATTTAACCTTCCAAATATATTTTCATCTCTTTTGAAAGCCTCTATCTTTTTCTCTTCGATTGCTTTTCTCATGTCTAACCTCCCTTTGTAGGAAAGTGAAGTAACAATTGCAGAAGTCAATTGCAGAGTGAAATTCTTCCTCGATGATCTCTCAGGGGAGAGAGGATGCATTTTCACTTGTGCCTGGAAGTCAGAAGCAAGAGAACATAGAACATCAACTATCTTTTTTGCTTTTTCTATTTTCTCCTTTTTCTGCATGTATTCTGAGCTAGTTGTAGGATTCACTTCTGTTGGAACTGGAATTTCATCTTTGTCAAACTTTTGAGCTAAGAGTGCATATCTCATTGCTTTGTTGCCCGCAATCGACATCTTGCAACGTGATGAAACCTCAGTAGGAAGGTTTTCAAGTGAGATTTTCAAAAAGACTTGACTTGGAAACAAAGAAGGATCTGCTGATGACAGGTATTCACATAACTCGTTAGCTTTGAGATCTTTCTCACGGAATATCGTTTCTCTTACAAACTTAGATAGTGGTCGTTCTTCACTCGTCTTTGATGGCAATCCACCTTGATTGTAAACAAGACAGAAAGCTGCTTTGATTGCTCGATTGCCTGTTTCGATGTTGTTCACGAGTAACTTGCTATCGATGAAATCAGGAGATAGAACTTTCACATCAAATATGAAGTTGTGCTCTGCTGAATCCTTGTAAGTACTGTAAAGAATAGCATCTAAGATTTTGGTCCCTGAAGAAAGCAAACTGCTGATACTGAAGTCAACACCCTTGAA
CGAAAAACAAGCGATGAACAGAACGTGCCCCAGCTCTTACCGTCCCTGTTTTTCTGGGTTGCGCACCTCCATCCGGGTGCGTGCTTCCGTAGACATCTAATTTTAACCGAATTAGGCAAGTCCGGTCCACGTGGAAGTGGGAAATGTTATGCTACTCTGTGTCTTCCAAACACTAGGTTGTCCGCGGCTCCGAAAGAAGCTACTCGGGACCGAAAAGGCGTTAGCAGTATGTGGTAGGAGGGAGGCGGGAGACCGCTCCGTTGATCATCACATTCTGTTCTCGACGGCATAACTTTACACTTTTAAAACACTTTAAACCGCTGCTTCCATGGAGGCTACTTCTCTTAACCATTTTTTGTCTGGTGTCATCGCCGCCCCTAAAGGTGGACGTTTGGCCGAAGACTCTGCTTTCCGCAGGTACCGTGCCCACGTCCGCACCACCGCCACTATTGGCGGTAACACGGACGCCCGTAACGCGTTCATCCGCTACGAGGTTGGACGCTCTAGCGGTAAACGCGGCCAGCTACTTGCTGCCCCCCCGGACGACTCTCGTCGTATTGAGGCGTCCTACCCGACCAATGCCGTGCTGGCCGAGGACTTTCTGGGACTCGCAAAGAAGTATTCGAACTTCTCTGCCCAGTTCCAGTTTTCGTCTCTGGCCGCAGTCGCTGAGCGTCTAGCTAAAGGCCTCGCTGTCCATGCAACCGTTGCCGACGTGGATTCTGTTGCGCTGCGTGGTGGTGCCCCCCTGATTGTGGCAGGTCTTGGCACTTACGACGGACCGATCAATAGCTTGATCAGTTCGGTTTTTATCCCCAGACTGGTCAACAACGTGTTGACTGGTGATGTCTTTTCCGTGCTAGCCAACGCGATTGCCGGGGAAGGTGCCTCCATTGCAACCGACATTGCCGAGATCGACCCCTCCACCCGCCAGCCTGTCATACCTGAGGTTGATGGAGACGGTTTCGCTAAGGCGGCTACTGAGGCACTCCGCATCGTT
TTAAAACAGCCTGTGGGTTGTTCCCACCCACAGGCCCATTGGGCGCTAGCACTCTGGTATCACGGTACCTTTGTGCGCCTGTTTTACATCCCCTCCCCAAATTGTAATTTAGAAGTTTCACACACCGATCATTAGCAAGCGTGGCACACCAGCCATGTTTTGATCAAGCACTTCTGTTACCCCGGACTGAGTATCAATAGACCGCTAACGCGGTTGAAGGAGAAAACGTTCGTTACCCGGCCAACTACTTCGAAAAACCTAGTAACACCATGGAAGTTGCGGAGTGTTTCGCTCAGCACTACCCCAGTGTAGATCAGGTCGATGAGTCACCGCGTTCCCCACGGGCGACCGTGGCGGTGGCTGCGTTGGCGGCCTGCCTACGGGGAAACCCGTAGGACGCTCTAATACAGACATGGTGCGAAGAGTCTATTGAGCTAGTTGGTAATCCTCCGGCCCCTGAATGCGGCTAATCCTAACTGCGGAGCACATACCCTCAAACCAGGGGGCAGTGTGTCGTAACGGGCAACTCTGCAGCGGAACCGACTACTTTGGGTGTCCGTGTTTCATTTTATTCCTATACTGGCTGCTTATGGTGACAATTGACAGGTTGTTACCATATAGTTATTGGATTGGCCATCCGGTGACTAACAGAGCAATTATATATCTCTTTGTTGGGTTTATACCACTTAGCTTGAAAGAGGTTAAAACACTACATCTCATCATTAAACTAAATACAACAAAATGGGGGCTCAAGTATCAACACAAAAGACTGGAGCACATGAGACCGGGCTGAATGCAAGCGGGAATTCCATCATCCATTACACAAACATAAACTACTATAAAGATGCTGCATCCAACTCAGCCAACAGACAGGATTTCACTCAAGACCCAGGTAAATTTACTGAGCCAGTGAAGGACATTATGATCAAATCGATGCCAGCATTGAACTCCCCCTCTGCCGAAGAGTGTGGTTATAGTGACAGGGTTCGATCAATAACCC
TTTAAAACGCTTTGGTGATGGCATACTCGTAAATAAGAGGGTGTACCCCGATTGAGCTCTCGTTCAAAAGTCTCTATGAATCGGTGTAATGGTGCCAATATATAGTATGAAGTTCTTTAAGGATCTGGAGACACGTGGCGGCCATCCGTTATAATATTACCGGATGGCCGCGCGATTTTTTCCCCTCTGAAATCCTGGCCGTTTATTTCAGTTCCGCAAAACTAGTTGAGCGTGTTTTTGAAATCCGTTGTCCATGTGTTGACACGTGTTCCATACAGGGGCTTATTTGTCATATTAGGTGATGACCAACTTTAGTTTTGCACGTGGCGCGTTTTACAATGTTGCATTTAATTGGAAATTTTTATCTAACGGCTATATTTGATTCAAATTTTGAATCATGTGAGAGTTGTCAGAAATTGGCTTTATATTTCTGACATTGTACTATATATTGAGATGGACCAATTAAATGCCTTGTTTCGTGTCTATTTAAATATTGTTGTAGATATATTGTGTATAAATTGTGTTCATTTTTATTAAGGAGACATGTGTATTTGAAAATGTATTTTTCGCGAAACAAACGTGGTGCCACTACTACTTCGAGACGAAGCTATTCAAGGTATCCCTTGTCTAGGCGTTCGTATAGTGTGAATAGAATCAATGGCAAACGTGGATCGAATATTCATAGAAAGGCCCATGATGATGGTAAAATGTTAGCCCAACGTTTACATGAGAATCAGTTTGGGCCTGAATTTGTCATGGCCCATAATTCAGCGATATCAACGTTTATTAATTTCCCTAGTCTTGGTAAGACTGAACCGAATCGATCAAAGAGCTTTATTAAGTTAAAACGTTTACGTTTTAAGGGTACTGTTAAAATTGAACGTGTTTTGAATATGGATGGTTCAACTCCTAAGATTGAAGGCGTATTTTCCATGGTCCTTGTTGTTGACCGAAAACCTCACTTGGGATCATCTGGATGTCTCCATACATTTGATGAATT
TAAAACCTCACCTACATTGATCTCGACTACCATTAGAAGGGCCGCTTCGGCGATAAATCCTTTTATGGCAGTTGTTGATTAATAGAAGTGCGAGAAGAAACTGGAGAAATTGAAGGGACAGATTGAGTCTAAGCAGCGCGGTACGATTTCGGAAGTTCAACCACAAAAATCTGTTACGGTCTCCATTCAGATGGCGGTCGAAGCCGGTTATGATACGTGGAATGCTGAAATCAACCGTATAGCAGTTCGCCATGCGTTTATAAGATATAATACTCTATTGGCGACGGTGCAAGACTGGACAAAGACGCGTACCTCCCTGGTGGCGCATGTTGGCACGGTATTGGCCGCGCTAAGTACGTTGGGAACTAGGGACTTTTTCTCTAGGAAGAAGCGTTTTGCCTTCGCGGAAGCTGATGGGGATATCATTTTCTGTGATCTTAGCGATGAAGGTACTCAACAGGCCATGAATCGCCTGAAGACGGTACTAATGGCTGTGAAGGGAGAAGGGTTGAAAGCGAGGAACGCTGGTCGTGCTAGTGGTACCGGCACGCAGGCGCAGGAAACTGAAGACACGAGCGGGAACGATACCGCTTTAGCTATTGCTAACGCCCTTGTGGAGTTTCAAACTCATATAGACAGTGATTTGTTTTTAAAAAATCACTGCTTTACGCAGGATCAGTTTGAAGCTCGTTACAATTTGAAATGGAGTGGCAAATGATGGGGTGGCGTCTTGTCGGCGAGCCGCGAGTCTGTAGTGGAAAATGCTGTTCTGCGGCGATTAACCGCTAAAGATTTGGGGTTGCTGCCAAGGCGCGATACAAACGGTACTGTACTGCAAGATGGGCCTGACATTTTGTATGAGGAGTTGGAGGATGCTTTGTTAGCGTCTAACACCTCTGTGTACAATCCACATGCAGCCATTGAGGAGTATGAGATTGACACTGGAGACGGTGAGCAATTACGGCATGAAGTTTCTCATACTGAAGATTCGGATTACAGA
TAGTAGTAGACTCCTTGAGAAGCTACTACGACTAAAGCTGGAATGAGCACCCTCAAAGAAGTGCAAGACAACATCACTCTCCACGAACAACAACTCGTGACTGCCAGGCAGAAGCTCAAAGATGCAGAAAGAGCGGTGGAATTGGACCCCGATGATGTTAACAAAAGCACATTACAGAGCAGACGGGCAGCTGTGTCTGCATTGGAGACCAAACTCGGAGAACTTAAGCGGGAACTGGCTGATCTTATTGCAGCTCAGAAATTGGCTTCAAAACCTGTTGATCCAACAGGGATTGAACCTGATGACCATCTAAAGGAAAAGTCATCATTGAGATATGGAAATGTCCTTGATGTAAATTCCATTGACTTAGAAGAGCCAAGTGGGCAAACAGCTGATTGGAAATCCATCGGACTCTACATTCTAAGTTTCGCATTACCGATTATTCTTAAAGCCTTGTACATGTTATCTACTAGGGGCCGTCAAACAATCAAAGAAAACAAGGGAACAAGAATTCGATTCAAGGATGATTCATCTTATGAAGAAGTCAATGGGATACGTAAGCCAAGACATCTGTATGTTTCTATGCCAACTGCCCAGTCTACAATGAAAGCAGATGAGATTACTCCCGGGAGGTTCCGTACAATTGCTTGTGGATTATTCCCAGCCCAAGTCAAAGCAAGGAATATTATCAGTCCTGTCATGGGTGTGATTGGCTTTAGTTTTTTTGTGAAAGATTGGATGGAAAGGATTGATGACTTCCTGGCTGCACGTTGCCCATTTCTGCCTGAGCAGAAAGACCCTAGAGATGCTGCATTGGCAACTAATAGAGCCTATTTTATAACACGTCAATTACAGGTTGATGAGTCAAAGGTTAGTGATATTGAGGACCTGATTGCTGATGCAAGGGCTGAGTCTGCCACTATATTCGCAGATATTGCTACTCCTCATTCAGTTTGGGTCTTTGCATGTGCTCCAGATCGTTGTCCACCTACAGCATTAT
CTGTTCGGTCCGTCAGGTACTCAAAACAGTTGTTAGGAATAATTACGTTACTGTAAGATCTTTGCCAAGGGCCGCCTCTGGCGATAAATCCTTGGGGGTTTTATAGTTTTCGTAATGGAGGGAACTGGTGGTTTGTTGGGTATCCTAGGTGAGGCTGATATAGTTCGAGCCGCAATAGCAACCAGAACGAATTCGCAGTTGCATCAGACTGTATGTGACCATATTAAAGATCATATAGTAGATAGTAAAGAAAAACAAAAAACAAAAAAAAAAATAGATGTGCGCAGGAATTTAGATCAGGAGCAGATACAACTCTTAAATGAACTGTACCCTGAGAGGCACATTGTCACCAGCAGTTACGAAAGGGGGACGCATAATTTTGCCGCCGCTTCTAGGATCATTGAGTTGGACATTTTGCTGAGCAAGTTTCCAAAAGACAAGTTTGTCTATGATATTGGTGGTAATTGGGCTTCTCATGTGAAACGGAATGATAACAGAAGGGTGCATTGTTGTTGTCCGATTTTAGATTTTCGTGATGCACAGAGAAAATCTGTACGTTGGGCGTCGATTGAGAAATTCGTGGCTGAAAAAGAAAGTATTCCTGAAGATCTGGGTAATAAGATTAAGCAATTATACTCTGACGAGAGTCGGATCAGGGAGAACGTGAGGAAACAGGATTTACGGGCTGAGGCTATGGATGGTGTGTGGTATTGTCAAAACAAGTTCGAAGATTGTGTACATAACGTGGCGAATGCGGCGGCTATTGCTATCCACAGCATATACGATATCGAAATAGAGGACTTAGTCGATGCTTTGGAAGAGAAACAGATAAAGCAGCTGACTGGGACTTTCCTTTTTTCTGTGGAGTTGTTGATGGGTAGTAAACGCGGTGAGCTACCAACCGTTAACGGGTTTTTTGAGGTTGAGGGTGACAAAGTGAAATACGGGTTTTACGATGACCCCAACTGTGGTTATACACACAACCTGCAACAGTTGAAAA
CTTGTACACACTTTTTGCAATCAAAATAGAACGCAAATCTTGACTGCTCTACCTCAACTTAATACCTACTCTACATGGATTACCTAATCACTGCATTTAACCGAATCACTCACTGGTTCTTAACTCCAACTAATCTCGAATACATCGGATCCTACTCCCTTCCCCCTGGGCTTCTTCGCGTAAATGATGTTGCTGTCGCAAATCATAAAGCTACCTTAGATCGCTCGTTTGACAAGTATCTCTATGAACATGAGATAAATCTTATCACTAAAGAGTACCGCCGATCTCCTATTGATGAAGACTCTATACTTGAGGACTTCTTCTCAGGTGACCTACCTTATTTCGAAATCCCTTTCGACGAACACGTCGAACGTGGACTGGAATGTATGGCTGCCGCCTTTCGGCCGCCTAGACCCTGTCGCCCTGCTCACATCTTAGATGTGAAACATGGATACCCTTACAAATGGAACGTCAATGCCGAACCTCCCTTCTCCACTGATGAATATTTCCTATCACAACGTAAGACATTCGGTGAATTTATACGAATGCATGAATATGAACACATTGATAAAGAAGATTTCTTCCGTCGTCATCCCAACATTGAGTCCCATGACTTTCTACGCACAGTCGTCCCACCAAAATTTGGCTTTTTGAAGTCAATGATATTTTCGTGGACCCGTCGCTGGCATCACATAATCAAGTCTGGATTCCAAGACTCTACTGACCTGGAACAAACCGGCTATTTCTTTAACCGCTTTATCTTTCCCATGCTACTACATACCAAAACTGCTATTGTCAAGAAAAACGACCCTAACAAGATGCGCACCATATGGGGCGCTTCCAAACCATGGATCATCGCTGAAACGATGTTCTACTGGGAATACCTTGCTTGGATCAAACACAATCCTGGTGCTACACCAATGCTCTGGGGTTACGAAACCTTCACAGGTGGCTGGTTCAGACTGAACCATGAACTATTCTGTGGACTTATCCAACGATC
ATTATCATTATCACGTTACGTTGAGTGTTAACTCTTCTTGTGATATTACCTTTCTTACCAGGATAAGAAATAAAATATTTTCTGGGTTATCACTATCTCGAAACTTAGCAGAGACTAACATCTCGCTGCTCTAGGCCTGCAATGCAATAAATCCTAGGTAGTCAGCTGTTAGCGTGTGACGTTGAAAGATAGTGTTATTTCGGTTCGCTGGATAAGCTTACGAGACTTAAAGGTGAGGTCGACAGGTCCTTACAAAAGGCTGCGGATAAGGTCACTGCTGAAAGTACTGAATCGTTACAATCGAAAGTGGTTGTGCAGTTACCTCAAATGGCTGTCAAGAACGGTTATACGGGTTACAACAAGGAATTGAATTTGATGGCATCTATTCATCCTTTCATTAGGCTGGGTACTTTGATAAGTCAGATTGAGGGATGGCAAGCAACACGAGCTAGCATACTTACCCATTTAGGTGTAATGCTCAACGGTGTTAGTAAGTTAGGTGAGCGAAATTTCTTCTCTAGACAGAAAAGATTTGGGACACACACTCAGGACGGTGACGAGATATTTTGTGACCTTGGAGGTGAGGCAGTTATGCAAATCATCACCAGACTCACAGTATCACTACAATCCGCGAAGGGTGAGGGTTCCCAGACCAGAAATGCTATGATAGGGACGACGCCGACTACCAACCAATTTGAGGGTGAGGAACAAGGTCAAACTGATCAGACGTTAGCCATTTCGAATGCGCTGGCTGAGTTTATGACTTTCATCCACACTAAAGATTTCACGACAAATGAGTGTTACACGCAAGACTCTTTTGAAGCCAAATTTAATTTGAAGTGGGAAGGTACCAGTTGACGGGACGGCGTCTCGGGAAAGTTGAGGGCACGCATTGTCGAAGATTTCCAGAATAGGCTGGTTTTGGCCGACGATTTGGGTGTTTTTCCGAGACGCAATCTTAGCGGTGAGGTGATAAGGGACGAGCCTGAAATAATATATG
GTGATTGGTTAGATGGTTTCCAAGCCATTCAAGCCAATAGTTCTCAATGCCACTTTCGAGTGGCAGGTCTTCAAGCGGTGCTACCTCAGGGTAGCGCCACGTGAAGCATTTTGCGAGAACTTGAGTGAACTTCATCACTACTTTGCCAGGCGTGTGAACGCCTGGCTCAAGCATGCCACAAGGACCCTCCCAGACGGATATACGTTCGTCGAGGAGGGTCTCCTTGACATGTTTGGTACAAAGGCCCCTGACAGTGTTCAAGAAGGTACACTGTTCCGGGAGCTGTTCGGGGTTGACCAAACCGAGCAGTTCCCTTTGTCCCTCGCAGACCTGGCCAAGTTGCAAGGGGAACTTGTTGACGCAACTCGCACCCCAGGACATGCATTGCGTCAAAAGTATACAATGACCACTATACAGGACTTGATCAACAAGATCACCAAGGTTGTGCCAGTGCAGGCCACGCTCACTGAGATGCACGCACGTAGGCAATTCGAGCGTGAGCGAGCCGACCTGTTTCACGAACTTCCATTGGTTGATGAGGATGCTGTTTCACAACCTAAAACTTATTTTTACACCATGTGGCGTCAAGTTGTGAAGAAAGGTAAAGCGTACTTCTGCCCCCTTGTTAAGACAAGTGCATGGCGCACTAAGATCAGTGCCATAACAGAACCCATTAAGGACTTCTTAATTGCGTTTTGCCAGGCAGTGCAACAAGAAATGGGTGTTAACCCGCAGTACTTACAACTCGCCTGGTTGCAAAAACTTAAACCCACCACTTTGACCATCATTCTTCAACAACACAAGTACACCGTCTCAGGGTGGCTGGCCACCATGACAGCACTTGTGGAAGTGTACTCAAATTTGTTTGACGACTTGCGCAAATCATCAGTTGCTATTGTGTCAAGCATAGGAGCTTTCTTTGACATTTGCAAAGACTTTGTGTCACAAGTCGTGGAACTGGTCAAAACAACGTTCACCGCTCAAGGCCCGACAGACTTGG
CCATCTTCAATAATATACCTCAAACTTTTTGTGCGCGTTAATATGCAAATGAGGCGTTTGAATTTGGGGAGGAAGGGCGGTGATTGGTCGAGGGATGAGCGACCGTTAGGGGCGGGGCGAGTGACGTTTTGATGACGTGGTTGCGAGGAGGAGCCAGTTTGCAAGTTCTCGTGGGAAAAGTGACGTCAAACGAGGTGTGGTTTGAACACGGAAATACTCAATTTTCCCGCGCTCTCTGACAGGAAATGAGGTGTTTCTGGGCGGATGCAAGTGAAAACGGGCCATTTTCGCGCGAAAACTGAATGAGGAAGTGAAAATCTGAGTAATTTCGCGTTTATGGCAGGGAGGAGTATTTGCCGAGGGCCGAGTAGACTTTGACCGATTACGTGGGGGTTTCGATTACCGTGTTTTTCACCTAAATTTCCGCGTACGGTGTCAAAGTCCGGTGTTTTTACGTAGGTGTCAGCTGATCGCCAGGGTATTTAAACCTGCGCTCTCCAGTCAAGAGGCCACTCTTGAGTGCCAGCGAGAAGAGTTTTCTCCTCCGCGCCGCGAGTCAGATCTACACTTTGAAAGATGAGGCACCTGAGAGACCTGCCCGATGAGAAAATCATCATCGCTTCCGGGAACGAGATTCTGGAACTGGTGGTAAATGCCATGATGGGCGACGACCCTCCGGAGCCCCCCACCCCATTTGAGACACCTTCGCTGCACGATTTGTATGATCTGGAGGTGGATGTGCCCGAGGACGATCCCAATGAGGAGGCGGTAAATGATTTTTTTAGCGATGCCGCGCTGCTAGCTGCCGAGGAGGCTTCGAGCTCTAGCTCAGACAGCGACTCTTCACTGCATACCCCTAGACCCGGCAGAGGTGAGAAAAAGATCCCCGAGCTTAAAGGGGAAGAGATGGACTTGCGCTGCTATGAGGAATGCTTGCCCCCGAGCGATGATGAGGACGAGCAGGCGATCCAGAACGCAGCGAGCCAGGGAGTGCAAGCCG
GTATTGAATCCAAAACTCAAAATGCTGAACTACGAGACAATCATCAACGGCGCATCGAGCGCTCTGAACATCGTTTCGCGTGCGTTAGGATACCGCGTGCCACTAGCCAAATCGCTGGCGCTGGTCGCGGGGTCCTGCGTGGTGTACAAAATAATCGTGCATCGACGCACGCTCGTGGCGTTCCTGGTAATCGGACCATACGCCACGGTGGTGCAGCACCGTCTGCCGATGGCCCTTCAGAGGGCCATCATTGAATATACACGAGAAGACCGTGAGATCAGCCTGTTTCCGCAAAATTCCATCGTTTCCGCAGAACACGCGCGGAAAGCGGATAATGGGCATCCGATCTCCGGGGGAACGCGTGATGTCGCGAGGGAGACTATTTCCCTTGCCATAAGGGCCGCTGGTTTTCGTCATTACGAAATCAGCCCCGCGAGGCAATCACCAGCTGAGGCGGCAAGCCACCAACATTATGCCGCCGCTGACCTCGTGAGAGCGGCTACTGAAGATAAGATCCAAGACGGTGATGTGGTAGTTGCCATCGACATCGATTACTACCTGCGTGACATTGACCGCTACCTGGGTCGTGGTGTCCCGTTCATGGCTTACACCTTCAATCCTGTTGAAGTAGCTGGCCGTGACGGTGACTCCTTTTTCCGGATCACGAACAATCAAGTCACGTTTGATGTTAGTGGCGGTGGATCTTGGTCCCATGAAGTTTGGGACTGGTGCGCGTTTGGTGAGTTCATCGAGACCCGAGACGCGAGCTGGCTTGCTTGGTTCGCCCGGGCGGTTGGACTCACCAAGTCGCAGATCCACAAAGTTCACTACTGCCGTCCATGGCCGCAATCGCCCCATCGCGCTTTGGTGTGGTGTCTGCCTGTAGCAAGCTACTGGCGCTTCACTTTCATTCCGACGGACCTGCATACGCGCACGCTTCGGCGTGTGCGTTATCAGGACACGTCCCGGCCCGGTTGGAATTCCATCGTCTCGACCGGGT
TGACAATGGCGACTAGCCTCCCAAGCCAGCCACCCAGGGCGAGTCATCGACCCAAAAGGTCAGACCGTCTCACACAAACAATCCCAAGTAAAGGCTCTGACGTCTCCCCCTTTTTTTAGGAACTGAAACCACGGCCCTGACGTCCCTCCCCCCTAGGAACAGGAACAGCTCTCCAGAAAAAAATAGACCTCACCCTTACCCACTTCCCCTAGCGCTGAAAAACAAGGCTCTGACGATTACCCCCTGCCCATAAAATTTGCCTAGTCAAAATAAAAGATGCCGAGTCTATAAAAGCGCAAGGACAGTTCAGGAGGTGGCTCGCTCCCTCACCGACCCTCTGGTCACGGAGACTCACCTTGGGGATCCATCCTCTCCAAGCGGCCTCGGTTGAGACGCCTTCCGTGGGACCGTCTCCCGGCCTCGGCACCTCCTGAACTGCTCCTCCCAAGGTAAGTCTCCTCTCAGGTCGAGCTCGGCTGCCCCTTAGGTAGTCGCTCCCCGAGGGTCTTTAGAGACACCCGGGTTTCCGCCTGCGCTCGGCTAGACTCTGCCTTAAACTTCACTTCCGCGTTCTTGTCTCGTTCTTTCCTCTTCGCCGTCACTGAAAACGAAACCTCAACGCCGCCCTCTTGGCAGGCGTCCCGGGGCCAACATACGCCGTGGAGCGCAGCAAGGGCTAGGGCTTCCTGAACCTCTCCGGGAGAGGTCTATTGCTATAGGCAGGCCCGCCCTAGGAGCATTGTCTTCCCGGGGAAGACAAACAATTGGGGGCTCGTCCGGGATTTGAATTCCTCCATTCTCACATTATGGGACAAATCCACGGGCTTTCCCCAACTCCAATACCCAAAGCCCCCAGGGGGCTATCAACCCACCACTGGCTTAACTTTCTCCAGGCTGCTTACCGCTTGCAGCCTAGGCCCTCCGATTTCGACTTCCAGCAGCTACGACGCTTTCTAAAACTAGCCCTTAAAACGCCCATTTGGCTAAATCCTATTGACTA
ATCGCGATTTCTATTTTGTGACGGTTCGTGTCACGTGACCGAGAAAGGCGGTGTTCCGTGACGCGCTCATGTGTTGTCTGCGGCACGCCGTTCGAGGCAAAGAGACCGCAGGCCAGGTTCTGCGGCGCGACCTGCAGAAAGCGGCATTCACGCGGGGCAAGCGCCTCGGCGTCGACACCCCAGCAGCCGCCGGTTCCGATGACTGGGGCCCCGGAGGTCACGGATCCCACTCCGAGCGCCGCGATGCCGCCGCTGCTGCCCGCGGCGGGGCTGGTCGCGACGGTGGTCAAGGAGCTGACCGCGGCCGGGCGCATGGAGACGGTTCTCGGCCAGCAGGCGCTGCGGTTGGCGATGCGGCTGGAGACCTCGACAGTCGACACCGGTGCGGGCCTGGCGTCGCTGTCGAAAGAGCTGCGGGCGGTGATGGCGCAGGCGGTGGCTGGCGCGGCGGTCGAGGCGGATCCGGTGGACGAGTTGAAGGCCAGGCGTGACGCGAAGCGTGCCTCCGCTGGTTGAGCCTGCGTACGCCAATTTCCCGGCGTACAGCGAGACCTACGGCCCCGAGGTGGCCGACCTGTGCGACTTGGCGGGGTTCCCGCCGGATCCCGAGCAGGAACTCGGCCTGAACGCGCTGTTCGGCATCGACTCGAATGGCCGGTCGACGGCGTTCGAGTTCGTGGTCATCGCGGCGCGGCAGAACCTCAAGACGGGTTTCGAGAAGCAGGCGGCCCTCGGTTGGTTGTTCATCACCGAGCAGCGGCTCATTTCCTGGTCGGCGCACGAGATGACGCCGACACGCGAGGCATTCAACGACCTCGTGAACCTGATCGAGAGCACCCCGTCTCTGGCCAAGCGGCTGGAGGACGGCCCCACCAATGGCGTGTTCCGTGGCGCGGGCACCGAGGCCATCGCATTGAAGCCGTCGAAGGCGTGCCCGGATGGCCAGCGCGTGATCTTCAAGGCGCGCACCAACAGTGGTGGCCGTGGCTTGACCGGCAAC
GCCTCGGCCTCTGCATAAATAAAAAAAATTAGTCAGCCATGGGGCGGAGAATGGGCGGAACTGGGCGGAGTTAGGGGCGGGATGGGCGGAGTTAGGGGCGGGACTATGGTTGCTGACTAATTGAGATGCATGCTTTGCATACTTCTGCCTGCTGGGGAGCCTGGGGACTTTCCACACCTGGTTGCTGACTAATTGAGATGCATGCTTTGCATACTTCTGCCTGCTGGGGAGCCTGGGGACTTTCCACACCCTAACTGACACACATTCCACAGCTGGTTCTTTCCGCCTCAGAAGGTACCTAACCAAGTTCCTCTTTCAGAGGTTATTTCAGGCCATGGTGCTGCGCCGGCTGTCACGCCAGGCCTCCGTTAAGGTTCGTAGGTCATGGACTGAAAGTAAAAAAACAGCTCAACGCCTTTTTGTGTTTGTTTTAGAGCTTTTGCTGCAATTTTGTGAAGGGGAAGATACTGTTGACGGGAAACGCAAAAAACCAGAAAGGTTAACTGAAAAACCAGAAAGTTAACTGGTAAGTTTAGTCTTTTTGTCTTTTATTTCAGGTCCATGGGTGCTGCTTTAACACTGTTGGGGGACCTAATTGCTACTGTGTCTGAAGCTGCTGCTGCTACTGGATTTTCAGTAGCTGAAATTGCTGCTGGAGAGGCCGCTGCTGCAATTGAAGTGCAACTTGCATCTGTTGCTACTGTTGAAGGCCTAACAACCTCTGAGGCAATTGCTGCTATAGGCCTCACTCCACAGGCCTATGCTGTGATATCTGGGGCTCCTGCTGCTATAGCTGGATTTGCAGCTTTACTGCAAACTGTGACTGGTGTGAGCGCTGTTGCTCAAGTGGGGTATAGATTTTTTAGTGACTGGGATCACAAAGTTTCTACTGTTGGTTTATATCAACAACCAGGAATGGCTGTAGATTTGTATAGGCCAGATGATTACTATGATATTTTATTTCCTGGAGTACAAACCTTTGTTCACAGTGTTCAGTATC
GAACAACCAAGCTACAACAAATCTTACAATATTGTCAATTACATTACTACTTCCATTTTAACATGTCTAGTGCAATGTATGAAACAATTATCAAATCGAAGTCCTCAATCTGGGGAACAACATCTTCGGGTAAAGCAGTAGTAGATAGTTATTGGATTCATGATCAATCTTCCGGAAAGAAGTTGGTCGAAGCTCAACTCTATTCTGACTCCAGGAGCAAGACCAGTTTCTGTTACACTGGTAAAGTTGGCTTTCTCCCAACAGAAGAAAAAGAAATTATAGTGAGATGTTTTGTGCCTATTTTTGATGACATTGATCTGAATTTCTCCTTTTCAGGGAATGTTGTCGAAATTCTGGTCAGATCTAACACAACAAACACAAACGGTGTTAAACATCAAGGTCATCTCAAAGTGTTATCCTCTCAGTTGCTCAGAATGCTTGAAGAGCAAATAGCAGTGCCTGAAATTACTTCAAGATTCGGTCTGAAAGAATCTGACATCTTCCCTCCAAATAATTTCATTGAAGCTGCAAATAAAGGATCATTGTCTTGTGTCAAAGAAGTCCTTTTTGATGTCAAGTATTCAAACAACCAATCCATGGGCAAAGTCAGTGTTCTTTCTCCTACCAGAAGTGTTCATGAATGGCTGTACACACTTAAGCCTGTTTTTAACCAATCCCAGACCAACAACAGGACAGTAAACACTTTGGCTGTAAAATCACTGGCAATGTCTGCAACTTCTGATTTAATGTCAGATACTCATTCGTTTGTCAGGCTCAATAATAACAAGCCTTTTAAAATCAGCCTTTGGATGCGCATCCCTAAAATAATGAAATCAAACACATACAGCCGGTTCTTCACCCTGTCTGATGAATCTTCTCCTAAAGAGTATTATATAAGCATTCAATGTCTTCCGAATCACAACAATGTTGAAACAGTCATTGAATATAACTTTGATCAGTCAAACCTCTTCTTGAATCAACTCCTTCTAGCAGTGATTCA
GATGATGTATAATAACCTCAAAAACTAACGCAGTCATAACCGGCCATAACCGCACGGTGTCACTCGGGTACAAATTATGAATTCGATCTTTGGACTTTTCGACGCGCCCAGTGACTGTACTTTATTGCGCCAATTCACCACGCCCGGGAGATTTCGAAATTGCTATTTCCGTGCAGTTCCGCATTCCGAAGTACAATTTAACCGGTTTTATGGGTGTTCGGTGTTTTTCTAGCTTAATCATTGTTTTTAGACGACACAGTGGGTATCTGTTTTCGCTTGGACTTGGCTCCGCTTTGTGAAAATTCAACTCGATCCAACATTTTCCTTATTGATGGAAGGCTTTTATTATTTGCACAACAGACATCGCGCTATTTACACAGAACGCAAAGTGCTGTCTTTTTTATTCCTTGTTCCGGGTACATCTTTTATTGCTAGTGCCTCGCCTATTTTTAGTCACGTATCTTCCTTGTTCTATAGCTATATATTCACGCGGTTTTCGGTCTCTCCTCACTCGGCAGATGACTTCGGAAGAGAAGCTGCAGAGTTCGTCTCCGGAGACCGGCCTCGCCGCTGTCGTCCTGCAAAGCCCCCTTGAGGTACGTGTGCCTGCCGTTCTTCCTCCTCCAGTGCGAATTGACATCTACCGCTACCCAGGCTTTCCGCCAACGGAGACCATCTGGCACGGTCTCATCACGCAGACTGAGTTAAACCAGGCTTTGGAGAGCATCGTTGAGCAATTGTAGTAAGTGTCAGTCCCTATTTTTCTGTTTTTTCTTGTATTTCCTCTTAGACGATGGACCCGTTCGGTTCTTCTTCAGTCCCTCCGTGCTCTACATCAGACCTTCCCGAACCCAAGCTCTATTTCGTCCGCTTGTCACCCCATGCAGTGCCTCCAGTTAGGGCTACGCACGGAGCTGCAGGATACGATTTGTTTAGCGCTTACGACATTAAAGTGCCTGCTCGCGGTCGGGCGCTAGTTCCCACAGATTTAGTTTTTCAA
ATGAGTGAGTTAGGAAATCTGGAAACCACTGTTACCGGAAAAATCAAACGATTTAATAACGGCGGCGGCTATTATTACACTACAGTGGTTTCTCCTGCCGCTGACGCATATAGTTTCCCTCCAGTTATACGCATTAAGTCCAAGAAATCACTTGGCCGTGTGGGGGATGAGATAGCAGATATTCACTGCCGAATTACAGGTTATGAACGTAGCTTTCCATATACAGATAAACAAACAGGTGAGCAATCCCGTGGTTTTAACGTAGACATGCTTCTTGAACTTCTGGAATAAACATGTCTGCAACAGACTTCGATTCTCTGTATCAATTAATATTTAATGCCGGGCTTGTTATTTGTTTTGGCCTTGGCGTTATTAGTGGTGGTCAAAGATGAGTGCACTATCTTACTTCTTTGCTGCTTATTGTATTGGATGGGTTATATCCCATTCTATTCTGGTGTTTAAAAAACTATCTGAGGTTTCAACATGAAAAAATCAGTCGTTGCAAAAATCATTGCTGGCTCAACTCTGGTTATTGGTTCATCTGCCTTTGCAGCAGATGATGCAACCAGTCAGGCTAAAGCTGCTTTTGATTCTTTAACCGCTCAGGCAACCGAAATGTCCGGGTACGCATGGGCGCTTGTTGTTCTTGTTGTTGGTGCTACGGTGGGAATTAAGCTCTTTAAGAAATTTGTAAGCCGCGCATCCTAATTCAACATTATTTCGCTTCAACCATTCATTTGGGTGGCGTCTGCCACCCCTTATTAAGGTAGCATAAATGAAGAAAATAATTATTGCTTTATTTTTTGCTCCTTTCTTTACCCATGCAACTACAGACGCTGAATGTTTAAGTAAACCCGCATTTGATGGCACATTAAGTAATGTCTGGAAAGAAGGAGACTCACGTTATGCAAATTTTGAAAACTGCATTTACGAACTTTCGGGTATTGGTATCGGTTATGATAATGATACTTCGTGTAATGGGCACTGGACGCCTGTTCGT
GGCGAGGCGGGGAAAGCACTGCGCGCTGACGGTGGTGCTGATTGTATTTTTTCAGCGTCTCAGCGCGTCGTGACGGCACTTAGTCTGCCCGTTGAGGCGTTGTGTGTCTGCGGGGTGTTTTGTGCGGTGGTGAGCGTGTGAGGGGGGATGACGGGGTGTAAAAAAGCCGCCCGCAGGCGGCGATGTTCAGTCGTTGTCAGTGTCCAGTGAGTAGTTTTTAAAGCGGATGACCTCCTGACCGAGCCAGCCGTTTATCTCGCGGATCCTGTCCTGTAACGGGATAAGCTCATTGCGGACAAAGACCTTTGCCACTTTCTCAATATCACCCAGCGACCCGACGTTCTCCGGCTTGCCACCCATCAACTGAAAGGGGATGCGGTGCGCGTCCAGCAGGTCAGCGGCGCTGGCTTTTTTGATATTAAAAAAATCGTCCTTCGTCGCCACTTCACTGAGGGGGATAATTTTAATGCCGTCGGCTTTCCCCTGTGGGGCATAGAGAAACAGGTTTTTAAAGTTGTTGCGGCCTTTCGACTTGACCATGTTTTCGCGAAGCATTTCGATATCGTTGCGATCCTGCACGGCATCGGTGACATACATGATGTATCCGGCATGTGCGCCATTTTCGTAATACTTGCGGCGGAACAACGTGGCCGACTCATTCAGCCAGGCAGAGTTAAGGGCGCTGAGATATTCCGGCAGGCCGTACAGCTCCTGATTAATATCCGGCTCCAGCAGGTGAAACACGGAGCCGGGCGCGAAGGCTGTCGGCTCGTTGAAGGACGGCACCCACCAGTAAACATCCTCTTCCACGCCACGGCGGGTATATTTTGCCGGTGAGGTTTCCAGTCTGATGACCTTACCGGTGGTGCTGTAACGCTTTTCCAGAAACGCATTACCGAACACCAGAAAATCCAGCACAAAGCGGCTGAAATCCTGCTGGGAAAGCCATGGATGCGGGATAAATGTCGAGGCCAGAATATTGCGTTTGACGTAAATCGGC
GAAAACAAACCAACACAAACACACGTATCCTCAAACGGACCATATAAGGTGAATAATAGCAATACGCACTATACACCCATATGGCTAAAGTACGTGCCGCGTTGGAGAGAATTAGGGACCCATCGGTGCAAACCGCTTTATCTGAAGCAGCTTACACACATGTCCGCCCCGTTCTCAAAGAATCCCTAGTCAACTGCCCCTATGCCCTTTCTAACGACGAAGCTGATTGCTTAGAAAGTTTTGGCATTACTGTAAATCCATATGCTAACCAAACTCACACTCACGCAGCATGTAAAGTTATAGAGAATAGAATGTTAGAAATAGTTGGCATGCACTTACCTAAACACTCATGCACCATGCTTTTCCTGAAAAGAAGCAAATTGCGATACATGCGGAGGGCAGCTATACTTAAAGACGTCTTTCTCAATAAAGACGTTGAACCTAAAGACCTGTTTCGCTACGATCGTGATACAATAAGAAGTAGACTGCAGGATATAGACACCAAAATTGCATATATGTCTGACACTCTGCATTTCATGTCTCGCAGGGAAATAGTGCAGTTATTTGAGGATTCACCGAAACTTGAGACACTACTCGCCACTGTTGTGCTACCAGTCGAAGCCCTTCACAAGAGAACATCGCTCTACCCGAGCTTGTACTCGATCAACTACTCAGCTAAGGGCTTCGAATACATACCAGGCAACCATGGCGGGGGTTCTTATTTCCATCCCTACACAACCCTCGAATGGCTCAAGGTGCGTATGATCAACGCTGAAGACTTCCATAAACTCTCAACCGGGTTTATTTTAACCTTCCAACTTGTGGAAAGCTTAGGTGCTAATCACCTTTTCATAGTGCAGAAAGCCAAACTCCTAACGCCACAGATGCGCACTTTCTGTCGTGACAGCTTGGTCACACTCCCACAAGTTTTTTGTCCGGCAGCTATGAACGCTAATAGACCTCTCTCCAAAACTAAAGCTATGCAAATGCTATTATATTG
GTGTTTTAAAAAATTTTTAAAACAAACAGCTTTCGTTCGGAAACAAAACAGCTTTCTTTCAAAACAGCTTTCGGTTACACAAACAGCTTTCATCCTGTTTTACTTCTTTTGCATTTGAACCCGGAAAAAGGGAGTGTGATTTAAAGCGCACCATATATTCGCAAAAGTTGTCGCGATTTCATTTAAACTCATTTTGTGAAATGGATTCTGAGACTATTGACATGTGTGTGAAGTTTCTCAAGATTTCTTTTGGACTTCAGTCCTTGAAGAATCTTGTAAAAGAATTGTTTGGTGGTTCTGAATTGGAAAAGCTTGCCTATGTGCATGCTGCTTTTTTCCATGCCAATGAGATGGCAATTCATTGGAATGCTGACCTTCCTTGGGAGGAAGTGATGTCTTCTAAAAGGATTAAGGAAAGATTTGGCTATGTAAAGAGCCATTTTCTGAGAAATGTTGTCTACAATGCTGATGCCTCTGGTCAGATGATTCGCTACAACACCACTACTTGTGAGCAGTGGTTTTGCTGCAATTTTAATTTGGCATCATATAGTGCAAGCTACAATAGCTTGGTGCCTGAAGAGGGCGGCAGCATGCCAATTAATGAAGAGGCTGAGATCAAAATTGGACAGTCTCTCTTAACTTGTGCTCAGAGTGTTACCAAGGCCATATATGCCAAGTTATCTACTCTAACAACCCGTTCTATCCAAGGTTTCTTGGAGTGCTTACGGGACGCGATTTGTGGAGCTTTTTCTTCATGGCTCCCTTGCATCAGAGGGGCTTTTGCATGGTTTGGCAACATCATAGAGGTTTTGAAGCACTGGGCAGGAGCTGCGCACGAAAAGTTGCACAATTTTTTGGAAGGAATTGAGGAGTGCCTTTACATGGGCTTGGGCTTAGTTGCATCTACATGCATTGTGGCTTTGATTGAAAAATTTCTTGTGACTATGTCGGTCATTAGTGGTCCTTGCGGACGTCCTACTCTCTTCCTTACTTCTGCCAT
ACCATAAACTATCTAAATAAGCACTTTTCTGGCTCTCTGGCCCCCCTTCTTCTTTTTGGGAAGGTGACAGAGGGTAAAAGGGCTCTCTGCCGTGCGAGGCTCCTCACAGACACACAGCAAGAAAGAAGCGCCGCGCAGCAGATAGCCCCTCTCCCAGCCCCAGTCTGATCCCTAACCCTAACTCCACGGCTCCTGTCTCTACCCCCGTCTCTTTCTTCTTGTACCCTAGTCCCCCAGATCATTAGCTCCCTGCTCGGGCCCAGGGTTTTAAGAGAAGCCCTGACTCAAGTCATGCTACCCAGCCCCGTCTTCTTAAAAATGAGACATGTTGAGACACCCTGCTTTTCGCCTACAAACACATCCATTCTCTATACTTAGTCTTATTTAAATTCTATCCTCTGTATGTCTAGTCCTGGGGGTTGCTCGCCCCCCAGGAAGTGCAGAGACCGCCTGGGTGTGACTGTTTTTAGGCCTAACAAAGGCACAGAAACACCCGTGCGGTCTCTGTATCCCCTGGAGGTATTTCTCCCCATTAGTTTGCTTGACACTAAGTTTTTAAATAAAAAAAGCTTATTAAGTCCCTAGAACCTGGGACCTATCTACCCAAGTTTTAAAACCTTACTTTTAAGGCTACATTTTTTTATTTTGACTGTTTTACCATAAGGTCACATATAGGAAACCCCCACTGTCCTAATAAAAACAAAAAAGTTTAAGGACAGGATGCATACAACCACATTCCCAGAGGTTGTTTTTGAACCATAAAACAATGCAAGCTTGTATATAAACTTTAGGGAAAACAGTCAGTTCAAAACACAAGCAGTTAAAATAACCAAGTTGTTTATTTCGAAGTCTTGTAGTTTATTGGCACATACTTGTAGACACACCCACCCGTGTAGATATAAAATCCACAAACTTCCATGAGGCTACATTTTCTTTTTTACAGGAGCATTGAGTTTATGTATTATAAGAAATCTAGGCACAAGATTTTTTGTATAACCTT
ACCGTGGGCGAGCGGTGCCTGGACTGTATTTGGTGGGTCCCAGCTACTGGGAATGAATGAAGTCTTGGATTATTGGGCTAGATCCAACCCAGTTGATATATATATTTAATTTATGATTAAATTAATAATGCGATAAATGATATTATAAAAACAAATAATATGTAAAATATTATTCATTATATATAAGTTAAAACATTACACGGATGATTTATTTATGATGCGGTAATGATTTATGAGTTCCATGCCTAAAACGTTCACGTTCTCAGCCATCACCATATCCACCACGTCTACTAATTCCTCCGTCCTTATCATCTGGTGAGTGGTGTCTTTGAACATATTCCTTAATCCATGCATTATTTCCTCCTCAGAGCCGTTAAAGTCGAATGGGATGAAGACATCAGCGAAGTGATATGGTATGATAAACGTTGATTTCCTCAGATATGATTCTTTTGTTGCCGTTACCTCTATCTTGCAGTCTATATGATCGTCTTTGAGGAAGACATCGACTCTGAAGTGGACTCCCTTGGTGTTTCTTAATGTGATAGTCATTGTTTAATATGTTTCGTGTTGATACATCAACAGGAAATATATAGATGATTCATAAAAAATATCTTATGAGTATATGGATTTAAATGGAACACGTATATCCTGTATTATCCATACATATTTCGTCATCCATTACGTCATACAGGCTCATACGATGTAAAGCATCGTAAGAGATAAACATTAAATAAAAGGAAAAAAATAAATAAGAAATAATTAGAAATTAGAAAGAAACAAGGGAGCGCAGCGAAAAAAAAAAACCCCTAACAGACTAAGAAAATTAAATAGAAAAAGAAAACCGTACAAGTTCTTCTCAGAAGGACTTGGTTGATAAAAAAAAAAACAATAATTCCGTACTATCATACTATGTCGTTTTGTTTGAAGTCCGTACGCAAATCACTATTTAAACGGTAGACTCAATTTCATCACGAATCCCGTTCCGTTATATTTGTATCCG
TTCCTCAGATCCCTAGTCTGAGCCACGTGGATAACCTTTGGTAAGGGCCCGCTAACCAGTCATCGTGCTGGGGTGCAAACCATGCTGCAGCGCTGTATACGTTTACCGGTGGGGGCAATGCGTTTAGTCTAGGAGGAGGGTTCCTTAGATCCCGAAACGACGCATTTTCTTATCAAACGTTTAACACAAACCTATCACCATGAGTTCCACTTCTGAGACCAACCAAGTCAATTACTTGGCAGGAGTGATCGCCAACCCTCGAGGTGGGCAGATGGGCCAGCAATACCGCAGTACGGTCAGCACCATCACGACGATGGCCAAAGTGAACTCCAACGCGGACTCCAGGTCCAGCGTGGTCAAATACGAGATTGGCCGCCGCCACGATGCGCGTCGCAACGCTTTCGCACCTTATGCGGACGAGGCCATACGTGTCGATGTCTCCTATGATACGCCAGCCATCATGAGTGAGACTTTTGCTGGGCTGGCCAAAAAGTACAGCAATTTCAGTGCTTCGTTCGAGAGATCGTCGCTCGCTGGAATCGTTGAGCGGCTGGCGAAAGTGTCGCGCTGCAAGCTGCTACCCCGATGTTACATCGGGGGCTTTGACCGGCGGGCGCGCGATCCGGTCACGGGGTTGGCAACCCACTTCACACCGGTGTCGTCCCTCGACGCCAGTGTCTTCATCCCCAGGCGCATCGATACCATGACGTGCCCGGGGGTATTCGCTGTTCTATGCGCAGCAGTAGCAGGAGAGGGCAGTCAGATCGTGACTGACCTGATCGAAATCAATGTGGGTAACAACCACCCCATTGTTACTACGGTCGACGTAGCTGGCCTCCCAGCGGCTTGCGTCGGTGCGCTTCGTGTCCTGGGAGCTAATATGATCGCGGCTGGGCAAGGAGATTTGTTTGGGTATGCGGTCGCAAGGGGTATTCATCAGGTGGTAAGTGTAGTGGGCCACACTGATGAGGGGGGAGTGATGAGAGACTTGTTGCGCGTC
CCAAATCAGATGCCGCCGGTCGCCGCCGGTAGGCGGGACTTCCGGTACAAGATGGCGGACAATTACGTCATTTCCTGTGACGTCATTTCCTGTGACGTCACTTCCGGTGGGCGGGACTTCCGGAATTAGGGTTGGCTCTGGGCCAGCTTGCTTGGGGTTGCCTTGACACTAAGACAAGCGGCGCGCCGCTTGTCTTAGTGGCACGTCAACCCCAAGCGCTGGCCCAGAGCCAACCCTAATTCCGGAAGTCCCGCCCACCGGAAGTGACGTCACAGGAAATGACGTCACAGGAAATGACGTAATTGTCCGCCATCTTGTACCGGAAGTCCCGCCTACCGGCGGCGACCGGCGGCATCTGATTTGGTGTCTTCTTTTAAATTTTAGCGGGCTTTTTTCCCGCCTTATGCAAATGGGCAGCCATTTTAAGTGTTTCACTATAATTTTATTGGTCAGTTTTGTAACGGTTAAAATGGGCGGAGCGTAGGCGGGGACTACAGTATATATAGCACGGCACTGCCGCAGCTCTTTCTTTCTGGGCTGCTTTTTCCTGGACTTTCTTGCTGTTTTTTGTGAGCTAACTAACAGGTATTTATACTACTTGTTAACATACTAACATGGAGCTATTTAGAGGGGTGCTTCAAGTTTCTTCTAATGTTCTGGACTGTGCTAACGATAACTGGTGGTGCTCTTTACTGGATTTAGACACTTCTGACTGGGAACCACTAACTCATACTAACAGACTAATGGCAATATACTTAAGCAGTGTGGCTTCTAAGCTTGACTTTACCGGGGGGCCACTAGCGGGGTGCTTGTACTTTTTTCAAGTAGAATGTAACAAATTTGAAGAAGGCTATCATATTCATGTGGTTATTGGGGGGCCAGGGTTAAACCCCAGAAACCTCACAGTGTGTGTAGAGGGGTTATTTAATAATGTACTTTATCACCTTGTAACTGAAAATGTAAAGCTAAAATTTTTGCCAGGAATGACTACAAAAGGCAA
TGTGGTGGGAAGACCACCCGGAAATAAGCAAGGGCCAGCCCCCCTTTACTTGCCCGGAGGATTGGCTGGAGTGTGAGGAAGATAGTGAGAATGAGGAACTCAGTGTTTCTCCCCTCACAGGCTGGGAGCCTCATAGAGACTTAAAAAAGTGGGTAAATTTCGCCCTACCTTATGGATGGAGCCTTATGGACCCGCTAGGTAATCGTTTCAGGTCCCAGAGGAAAGATGATTCCGATGAATCCACTAGTACGGATTCTGAAGAGGAGTTACAAGAAATACAGCAGATCAACCCCGCTGAAGTAGGGCCAAGCAGGCCTCCCGGCGGGTACTCTAAGCTGCGCAGGCGCCGTCGGGTTCCAGCTGCTCGACTTTACGCAACTACAGACAGTAGTGAAGAAGACCTGGATCTGAAGACATCTCAATAAGGAGCTGGACTGTTTGAGATCTGTGTGTGATTACATTGTATTAAGATAGCCTGTTACTGGGGTTCGGAGGATGGCTCATCAAGCTAGTAAGGAGCTCCCTGAAGCCATATCCGAGGCTCAGTAGAAAGACAGTACCTCGCCTGTGTGGGTTCGAGGTCAGGCGGTATGCTTTCTACTTTTTAGATGTATAACTAGAAGAATAAGGTTAAGGAGATGCTTTTTAAATAGATAGCTTAGGGAGTAAGTTAGATAGCTTAAAGAACAAGTTAACTGCAAGTATCGCTTATGCTCAGAATCAGGAAGTAGCTTGCGTCACCAGTTATAGAGAAATAAGAGCTTGAAAGTTAACCGCAACATAGGATGTGAGTCATAGCTATTTTAGTAAGTTAGCGCTTGGGAACTGAGAGAACAAGGTTCGGATCCCATATCATTATAATAAAATATATCTTGTATAAGTAGTTAGCTTACTGTAAAAGGGGGGAATTATTGGGAATCCCATATTGTAGGAAAAGTCAGTTGGATAAGGATATAAAACCCTTAGACTGTAAGGAAGGAGGAGCTCTTGAATCGGCTGC
GATAAAAGTTTTTTACATTGAACAAAAACAATATACATTACTTTTATAACAATACACAATACATGGCAAACATTACACAACATATCAATGATACCAGGGAGGCTGCGGCCGCCGGGCGTAATCCGCTCGTGGCGCAGCTGGCTTCGAAGAGGGTTTATGATGAGGCTGTCAAGTCTCTTGATTCTCAAGATAAACGCCCTAAGGTGAATTTTGCTCGGGTATTGACCACAGAGCAGACGAGGAAGGTCACGGAGTCGTATCCGGAGTTTTCGATCAGTTATACTGCATCGGCCTTATCTGTGCATAGTTTGGCGGGGGGACTGCGATATTTAGAAGGTGAGTACCTGATGATGCAGGTTCCCTATGGGTCGCCCGTGTATGATATCGGAGGGAATTACTCGCAACATATGCTGAAGGGGAGAGCATACGTACATTGTTGCAATCCGTGCCTGGACCTGAAGGACATTGCACGCAATGAGATGTACAAGGATGCCATTGACCGTTATGTGCATAAGAAACGCGAAGCGCCACGTTCTAATGCTTGGAGGGCTAGGGCAGAGTCCGTCCAAGAAATTAAAGACGGCCGTCTACCTTCATGGCAGATCGATGCGTTTCAGCGATATAAGGATTGTCCAAGAGCGGTCACCTGTAATGATGTGTTCCAAGAGTGTCAGTATGAACATACGAGGAGAGGGGATCGTTATGCAGTTGCTCTGCATTCGATTTATGATATTCCTTTCGAACAGATAGGACCTGCGCTCTTGCGGAAGAATATTAAGGTTCTCTTCGCCGCATTCCATTTCTCAGAGGAGTTGCTGTTGGGGCAAAGTTTTGGTGCCTTGCCTAATATAGGTGCGTTCTTTACCGTCAATGGTGATTCCGTCGAGTTTCAGTTCGAAGAAGAATCTACTTTGCATTATTCACATAGTTTCCAGAATATTAGGAAGATAGTAACTAGGACGTATTTTCCTGCTTCAGATAGGGTAGTTTATGTAAAGGA
GTTTCTTTGCAAACCTTTTTGTGTGCCCGCTTTCACAAGTCTGTACACATTCTTCCTCTCACGTCCCCTGCGTGTTTGGTTTTTTCGCTGAACTTCGCTCTCTCTCTCTCCTTCTTCTTTCTCTCTGCTCACTGTCCCTGCTCCTTTCCTCTCACCACCTTTCCCCGACCACTCGATCCTCATGGCCGTTTGCGTCTTCGCCGTCCCGATCTTTTCATCCGGCAACCTGTCGGTTCCACGTCTCTCATTTGAGATCGCTCCAGCCACCGCCGTCCCCGGTCTCTCGCAGCTCACTTTTTCAATGAGCGACTGCACTGGGAAAGAGATTGTGCTTTCCACCGTCCCATCCACCGGGGTTGCCCCTAGTTGCACCCCGTCAACTCTTGCTAAGCGCAGGAGCATCCTTCGACGTCCCACCCATCTTCCTAAGGGTGAGTGCACTTTCTACTGTGGTCTTACTGAAGGGACCGCGCACCGCAGTCCGAGGCGGGATATTGGTAAATCCTTCCCGTGTTTGTTTGTCGCATCTGGCGGCATTTGTCACAAGGTCCCGTTCACCCCCGAGAATGTGAACACGAGTTGCTTGTTCGTCCGACAGGACGGCCGCTGCTCCAAAGTCCCGTGCCCTACGGCACGACGTTCTGACGCAATCGTCGGTAAGGGCGGTTTCTCACTCACTCGACAGTTCCATAACCGAAATAAAACTAAAACAATGATCATTAACCTCCACGACGGTGATCGTTTTGTTACTGACAGGTGCACCCTTTTACTGTCAGGTGGTAAACCGGTCGAAGGCACGACATGCGGTGGGCGCCGTATTTCGCTCTTCTCTAAGCCCTTCACAGCCGCTAAGTGCGGGAAAGGTGGACCGCGCACCCCGCGTCGCATCTCTCATCGCTTCCGCACTCAGAGCCCGAATGAAATCAACACTTTGTGTGTTGATTCTATCGTGTCGCTCTTTGAGCCACTACCGGTTGTCAAACCAGCCGATTCGATCACC
CCATGTTACAGCAATCGAAAGATGGTCTACAATTACTGTTCTTACGCCGGGCAAAACTAGTAGAGAATCAAGGGTATCTAATGCTAGAAGTGAAAAAGATGAAGAAGGTGTGGGTTCTTAACGGGGAACCTCTTCTTCTTGAAAAGAACAAATTCCCATTCGGAAAGAAGTTTGTGGCGGTCTGGTTTACTTTGCCCGATTATCCTTACACACTCAACTTGGTGGTAGATGAGAAGATTAGACAGCTTACATTAAAGACTCTGAATGCTCCACAGATTATTCATTCAGTCATAAAGACTAAGTTCTTTGAGGCGTTAGCAAAAGTAGGGGCGGGACCTGATCTGATGATGTTAATAATAGGTGTGATTATGGGTGTCGGAATAGGAGTGGCAATTGGTTTTGGTATAGCAAACGCAAACTTAACGCATCTACTCAGTCAACATGTGGCAAACACAACAACAACTCATTTAGCTACTACAACAACTACAACCACACCGTTTACGATTCCTTCAAACAATACAAAGGGGTGAGTTGAGTGGCTAAGAAGAATGGGGTAACTGAGTTAGAACAGTTAAGAAGAGAAAATGAAGAGCTGAAGAAGAAACTGGAGGCAATTGCCAATAACGAATCGGCTGAGGAGGATAAAGAGTTAAAAGAGATTGAGAACCCCTATACGGTGACAAACCGGGCAATCACAGAACTTGTGGAACCCCGTGATACCATGTTCTATCTTAGCGGGAATCAGATATCACTTATCTTAACAGCGTTTGAGTTTTCCAGGTTACCGGCATACTTTGGTGAAGAGCCAGTAACAGAATTAGCAGAGTTTGCGGTCAGACTCAAACACTACTTAGTCAGTAAGGGCGGAAAAGGCAGGAGGGATATACTAAGAGTGTTACGCGTATCCTCTGGTCAAGTCAGAGAAAACGTGAATAAATCATTATTTAAGCAATTACTCCAGGGGGGTAGGGATAGCGATGTCACAGAAGAAGAATGAGAT
AGAATTCGTCCCAGGCCCCCCAAAGTCTACTCGAAAGCTACCGCTCCAACCTTCTATTCTCTTTTTGCAAGCTCTTACAATGTCTTCTTCCCGCTACAATGCCGCTGCTCGTGCTGCCACCATTGCTCAGAAATCCTCTTCTGAAGCACCCAAGGAATCTAAAGTTCCCGACAATTCTGTCGACTTCCTGACCTCCTACAAGGCCGCCTCCTCCGCACGTCTCTCGACCGCCAATCTTTTTACGGTTGATGTACTTCCCGATTTCACTCCGATCCTCATGTTTATCATGTTCCACGCGATCCAACTCTCCTCCGACATCGACAACAGAAAACATCCTAAGATAACAACGCCCACCTTCGTCGTCTACTGCCTCTCGCTCGTCTATGGTTACTTCCTCCTCTCTGACATGTACGTTCGCCCTTCCGCCTCCGCTCCTGCCCAAGACTACTTCGACCAGCCCTATAAAAAACAGTTCTCTGACATGCTCCTTGGCCTCTACGTTCCCAAGTTCCTCGAGCCCATCATCAAAAATTTCACTGCAACCATGCATGAAAAGATGCCCAACGTCGTCTTCTGCGCCTCCGCCGCCGGTTTTAACATCAAAAATCATTTTGGTCGTTTCTACCCTATCAACGCATTCGCAAACATTCACGACTCCGCTGCTCGCCTCGACTCCCGAACCAAGCCCAACAATGCCTCCGCCACGATACTTCTCCAACGTATCTTCACAATCACGGACTTCCACTCTGCTGGTAATGACAATATGCACTTCGGCCTCCACCATTTACTCGGTGCCTTCGCCTCTACTACCCGTATTGATCCTGCTAACGCTACCAACAACCGCCAATTTGCGCATCCCCTCCGCCAAATGTTTGATTCCCTTTTCAACCCCGTCCTCTCTCGTGATTACACCCGTCGTTCTACCCTTGCCCCTCTCAACCTCGAATCCCCCGTATTCAAGTCCTACCGCCTCTCATTTTATGATCTCGTTTTTGGTCTC
TAGTCCAAGTGAGTTTCAAGCTTCAAATAAAACTTTATTATTATAAAAACGTGACCCAGTTAATACAATGAGCGTCTGTTTAAGGTAATTGATAACAAGTTTTTTTTTTTGCTACCATTAATTTTAATAAGCATTCCCAGTTTTTATGTGAATTCCATAATTAATCCTTCTGAAAAATATAACGATTAACTGTTTTATAAATACAAGCTTATCAAGAAGTGGTTCGATGCATACATAGTGCTTATTGTTCTATATAATAAGTAAAGCTCGCGATAACTTATTCAGTATGTACTAAACCACTGACTTGTATACTAGTTAATATCATTAGTCTCCACAAATTCTGGATCAGTGTCTGGATCAATCTTGGTAGCAAGTACGATCAAACATACATAAGAGTTATTTATTTAATTAGAATGTTAATGTGTTTCGATATTATAAACAGATTGTGGTATTTTATTTTCAGAATGAGTGGTATGAGGGAACGATCTCGTAGCATCAGCACGCAACAGGATAGAGAAAGGTATTTCAATAACAATTATTTACTATCAATTTAAAAGTCGTATTTGTTCACGACAAATCTTAGATAATCATACGTTTTCTGTTTACAAATCAATCAGTGAGCTGTATTTATACCCTTGGAATTAGGTTTCAACGGTTTGGATTTAACTGGCGGCAAATATAAAAATTCCAAGTTATAATGGCAGAAATTGTGGGAAAAAACGTCAAGTATGAGATACAACGTAATAAAGTTACGTCCATTGTCTTTGTTCCGATGCTGCGTCATTCGACCTTCACCCTGTCTGGAACTGTTCCTCTCTATTTTTTGTCAATATTACCGTTTTTAGCTGTATTTTACTTTAATAGGGAAAATCAAATACTTTCGGCTGGATTTTTTTCGGAAACAAAATCTCTCAATACAAAACATAGACCGCACTTTGATACATTACTGTCTAATCTGGTGAAGTGCGCTTTAATTATTTCATAACATCCGTTTGTTTAA
GTAATTATCCAGAACAACACCTTGCTCTTCAGCAACCTTGTTCTTTACCTTTCTTCCCTTCTACTCGTTACCCTCTTCTGAGCCTAACGAATCTTCTTTCCCAACTGACCCACCTCGGTCCGTCAGTTAATGGCAAATGGCTTTTCAGTCAGCCCTAGAAGCACTCAACTCGACCACACATCGAGATGCTGTGTCTCATCCAATTCTAACTTCGGTCGTTCGACCTCTCCAGGATTCTCTGGAAACTTATCCATGGCTTCTTCCAAAAGAGGCTCTTCCTTTCTTGAACAACCAGGGGATACCGGCTTCATCCTTCGGGACTATGCCCCACCCTCACCCCATCCACAAAACTCTGGAGACTTTTCTCCTACACCAACACTGGAGCTTCCTCTGTGTCACTCCCTCCACAGTCCTCTTCATGAAACCCTCGAAGTTTCAAAAGCTCCAACGGAAAAACCCCAATTTCCAGGAGTTAAAAAATTACCGGCTCACGTCATCAGACACCGTCCGGTATCCCACCACCTCCACCACTCTTCCCACAACAGAGTCCGTCTTCATGCAAGACGCTCTAATGTACTTCCATCCCAGTCAAATATGCGACCTCTTTCTGAAGTCTCCAAACATTCAGAAACTGTTCTGCAGCTTGGTGATCCCACCAGAGTCCAGCTTCACGGACCTTTCTCTCCACCCCGAGATCTACACCTATCAGATCTCCGGACAAACTCTTCATTACGTGCCGGAAAATCACTCATCCGGTTCGTACAATCAACCCCTCAGCGCACTCAGCTGGCTAAAAATTCATTCTATAGCCAGCAATCACATTACGCTCAGCGTCACAATATTGGACTCCTGGGGCCCCCTCCACTCTATCTTGATACAACGGGGGCTTCCCTCACGGCACCCTGCCCATGTTTCTCCCAACATTCCTTCATCCAATTCGGATCTCTTTCACCGGTTCCAGCTTGTGCCCACAGCACTTGCTTCGTTCCGAATCCCGGAA
GTTAACAATAACCAGACCTTAGCCGTTTTTGGGTGAGCGGGAAAGATGGGTTACAGGTTCTATAAAAGCACCACACCGCACAAGGTTGCTATCACTTGTCACTCTGCTCAGACCCTTCCTTCTGCATGTCTGCTGATTACTATGAACATCTATACTGTGTATTTTGCTACTGTGTTCTTGGAAAGGTGGAAGCTCGCCGATGCTATGACAAAAAAATTAGAACAGTGGTAAGAGGAGGGCTCAGATGTGCAGTTTGCACTGCATGCTTGGAAAAAGGGCTCTATCTGGAAAGAGTGCTGAATGCGCCTCAACCTGTATATCAGGGGTCCATTGAAGAGCCTGATCCTTTCATTCAAAAAGCCTGCATAAGATGCATGTACTGTGGGGGAATACTGACCCGTGACGAAAAGGACAGGCACAGATATTTTGAAGAGCTTTACGTGATATTCAGGAATCAGGTTCTTGGCAGATGCTACACCTGTACTAGGCATGGCATGTGCTCGGCCCCTTACCGGGCGAACGCTACCGGCTGATGAATCACCTTGCTTAACATTGATTTTGGAGCCAGTCTCGGGAGAAGCAGCCAAGAACAGTACACCAGTCGTTGTGGATAAGCCTGGAAAACCGCCCCCTAAACGCCACCGAAGACAGTATAATGTGACTGTTTCCTGCAACGACTGTGACAAGCGTCTGAACTTCTCTGTCAAAACTACCTGCAGCACAATACTCACCCTGCAGCAACTCCTGACAGAGGACCTGGATTTCCTGTGTTCTTTCTGTGAGGCCAAGAATGGATAAAGAAAATGCAGGTAGCTCTGGGGTTGGGGGGGATTCTTTTATCCTCTTTGAGGCAGAATGCTCAGATACAGATTCTGAATCACCTGCCCAAGGTGAATCTACTGATGAGGATTTACTAGATAATGCCACTGCCGTTCCGGGAAACCACCTGGAGCTCTTCCAAACTCAGGAAAAAGAGGCGGGAGAAAGACAGATTTCAATT
GGTATCCTAATTAGGATTATCGTCTTGTTAGACAATTGATAGCGCAATGCTTTGAAAGTGTTCCACAATCGTATTAACCATTTTTATTATCTAAAATCTAATATATTAAAATACTCTTACTGATATTATCTGCAAACAAAGTATTTAACTCTATCCTTGATGATATTTCTTACTCTTCATCAGACAGATATTCGCAGTCATCATCATCATCAACCAATTTTCTCATTTCTTCCACTGTCATATTTCTGTTTTTCTCCACTTCTTCATCTTGAACCCCCAGGAAACTTTTGAAGCCTTCAGACAATATGTTTGCTTGTTCATCAATTCCCTGAGCAAGATGTTCTTCTGTCATTTCCATCCTGACACCTTCCTTAGATAATTCATCTGTTATTGCAGAGAACAGTTCATTTATACCTTGACTTTCCAAATAATCTTCTAGTCTGTCGAACTCTCGCAATTTTAATATTTCCTCTTCTATTTCTCTTTGCTCCAGGAGTTCAGTACACTTTAACTCTAATTCTTCATCCTCATCAAACCATGAGATTATATGCTTGTTATTTTTTTCACCTCTTTTGAATTTTCCTCTGATTGACTTTTTTACTCTTTTATCCCCTTGTCCTATTTTTCTGAATAGAAGAATATCTTTTACTATCTCAGACAATCTGAGGTTGCTTGATTGTATTATGATGTTCCTTTCTTCTGATAACACCAGCATCCTGTTCATTATCAATTTAATGTTCAGGCAGTCATATCTTAATGCTTTTCCCTTGTTTTTCTTTAATGATGATAGGACACCTGATCTTAGTCCACTTAATATCAATATGCTTTCAGCCATTGTTCCTGTCTTTATTGCATCTGATGCCATGTGTGCTAGTCTGAGTATCCTATCATATGAAAAAAATCTTGACTTATACTCTGTGCTTCCCTGTATCATCATTAATATTACTTTCATATCACATTCAGTTTCTTCCCCCTCAACAGATATAAATTGATTAATTCC
AAAATAAAACAACCCAACACAACTCAAGAAAATTCATACAAACAAACAAATTCGTATTTTCAAGCAATTCACTTTCAAGCAATTACAACATTTTCAATCACAAATGGCAACTCTAGACAACTGCACTCAAGTACACCACATGTTCGCTTACAATCGCGAACACGGAACAAACTACACGAGGAACCATTTTAGAAGGTACTTAGCAGCCCAGCGAATAGGCTTCTATTATGATTGGGACGATGATGTCTATGAATGTCCAACGTGTGAAGCTATATACCATTCTTTGGACGAAATAAAGAACTGGCATGAGTGCGACCCACCAGCATTCGACCTTAACGACTTCATAACTGATGCTAGGTTGAAATCAGCACCAGTTCCAGATCTCGGACCGGTGATCGTCGAAACCCCAAAAGTGGAGGAAAAACAAGAGCTTAACTTCTTCGCTGCAACCCCGGCACCTGAAGTGTTACAGTGGAAATGTAGAGGGTTGCAATTCGGTTCATTTACTGAACTTGAAACATCTGAGCCAGTTGTTTCGGCACCAAAGCCTAATTGTGAAGAGCCGGCTAGGACCATCGCAAAGCCAGAGGAGCCAGTCGAACAAGAGACCTGTGGAGACGGAAAAAGACTCCTTCAGGCGCAGATGGAAGTCGACAAAGCTGAACAAGATCTTGCATTCGCTTACCTAAGCGCTAGCCTAAAACCTAGGCTGGAGGGCAGAACTACTGCAACTATCGCAAGACGCAGGGATGGATGTTTGGTTTATAAAACCAAACCAAGCTGGTCGCAGAGGAAGGGAACAAAGAAGATCCTTAAGGTTGACACCCTAGCTTGCAAAAACCCATACATTCCAGCGGTTGTTGACAAGATTTCAATCGCAGGAGGCTCATCAGCTAGTGTGATGCACGAACAACAGAAACCTAAAATTCTGCACACTACACCATCAAGAAAAGTGGCCACGCATTATAAACGAACGGTGATGAACCAACAGACACTCACG
ATGAGCCAAGTTCCGAACAAGGATTCGCGGGGAGGATAGATCAGCGCCCGAGAGGGGTGAGTCGGTAAAGAGCATTGGAACGTCGGAGATACAACTCCCAAGAAGGAAAAAAGAGAAAGCAAGAAGCGGATGAATTTCCCCATAACGCCAGTGAAACTCTAGGAAGGGGAAAGAGGGAAGGTGGAAGAGAAGGAGGCGGGCCTCCCGATCCGAGGGGCCCGGCGGCCAAGTTTGGAGGACACTCCGGCCCGAAGGGTTGAGAGTACCCCAGAGGGAGGAAGCCACACGGAGTAGAACAGAGAAATCACCTCCAGAGGACCCCTTCAGCGAACAGAGAGCGCATCGCGAGAGGGAGTAGACCATAGCGATAGGAGGGGATGCTAGGAGTTGGGGGAGACCGAAGCGAGGAGGAAAGCAAAGAGAGCAGCGGGGCTAGCAGGTGGGTGTTCCGCCCCCCGAGAGGGGACGAGTGAGGCTTATCCCGGGGAACTCGACTTATCGTCCCCACATAGCAGACTCCCGGACCCCCTTTCAAAGTGACCGAGGGGGGTGACTTTGAACATTGGGGACCAGTGGAGCCATGGGATGCTCCTCCCGATTCCGCCCAAGCTCCTTCCCCCCAAGGGTCGCCCAGGAATGGCGGGACCCCACTCTGCAGGGTCCGCGTTCCATCCTTTCTTACCTGATGGCCGGCATGGTCCCAGCCTCCTCGCTGGCGCCGGCTGGGCAACATTCCGAGGGGACCGTCCCCTCGGTAATGGCGAATGGGACCCACAAATCTCTCTAGCTTCCCAGAGAGAAGCGAGAGAAAAGTGGCTCTCCCTTAGCCATCCGAGTGGACGTGCGTCCTCCTTCGGATGCCCAGGTCGGACCGCGAGGAGGTGGAGATGCCATGCCGACCCGAAGAGGAAAGAAGGACGCGAGACGCAAACCTGCGAGTGGAAACCCGCTTTATTCACTGGGGTCGACAACTCTGGGGAGAGGAGGGAGGGTCGGCTGG
GTGGCATATTTGTAATTTTGAAGGTGTACACCAATTGGGCTCTCTCAAACTTGCTGATTCAATTGGTGTATTGGGGTAACTTATATACTAGAACCCTCTATAGAACTATTAATCTTGTTCCTACACGTGGCGGCCATCCGAATAATATTACCGGAATGGGCCGCTCCCCCCCTCTTGTGGTGGCCCCCCTCATTAGCTGGTTCCCACTCAATTACGATCACTGTACGTCTTACTCGCATGGTCACTTTCATCTGTTCCTTTAATTCAAATTAAAGACATACTTTGTCAGGCGTTTCTCTTTAATTTGTGTCGTGTCATACTATTATTGGCTATTACCCATTTACCTGGTAAATGACGTGTATATTTTGTGACCGTGCTGCTGAGTCTATATGTTTCTACTGTTCAACCATCCATGTGTATATAGTTTGGTGGCACAAATTAATTTTATTGGTCATGACTCAGCATTGCCACAGCTTTATTTTGTACATCTAATTTTGTATATCTATTACTGTTATTAGCAGGTGATCATGTATCCTGTTAGGAATAAACGTGTTTCTTACTTTGCTCCACGTCGTTATTATCCTCGTAACTACGTACAGACCCGTCCAGTTCATGTTAAAAGACATGTTGGGAGACGTGGAGCTCTATTAACTAGGCCCAGTGATGAGCCCAAGATGGTAGCCCAACGCATACATGAAAACCAGTATGGGCCGGAATTTGTGATGGCCCATAATACATCCGTGTCGACGTTCATCACTTACCCTAGTTTGGGGAAGACTGAGCCCAATCGCAGCAGATCATATATTAAGTTGAAACGACTGCGTTTCAAAGGGACTGTGAAGATTGAACGTGTTCAATCGGATATGAACATGGACGGGTCTGCCCGTCAAGTTGAAGGAGTTTTCTCCCTTGTTATTGTTGTGGATCGTAAACCCCACTTAGGTCCATTTGGATGTTTGCATACGTTTGACGAAATTTTCGGTGCAAGGATCCACAGTCA
GGTAGATTTTTACGTGCATGTAATAAGATCTTTTTTTTTCTACATTTTTTAACATTTGGAGTGTTGCCTATGAGCGCTGGAATTCGTGCTCCGGGCGGTGGTGCAAAACCAAAAAACGGAGTGCAACAAAAAGGTAGTGTCACTCGCGCCGTTTCACCGCCTGATGAGTTAATGGGTGAGATGGCCATTGATGCATGGAACCGCACAATTCGAATTCTGATAAAGCAGGGATTCGAAATGCAGGACTGCTATTTGTTGATGGAATATTGCAATACGGTCCAGATTCTTTATGACGCAAATCTGGAAATAAAAAATGATGGGCTTTCCGATGAAACTGCTGCCGGTGGAGCTAAGTTAGGTTCTGCAATTAAAACGCGCGATAAGTGCATTTCACAGTTGATCAGGCTCAGCGTCGTATTAAGGCTAGACCCAACAAGCCGTGTTAGAAGCGACCCTCCAAATAAAGATAAGACTCCGGGCCAAAACGAATTTAACCAATTTTAAAATTGGGACCGTGGTCCCAATCAAATAGTTGCATCGATAGGGACATAATCACGGAAACATTCAATGGCCAGCTACCCGAACGTAAATGCCGCCCAGCAATACGCTCGGGATATTCTCAGCGGTAAAATACTTGCAGGGAAATATATTAAGCTCGCCTGCCAGCGCCATCTCGATGACTTAAAAAATAGTGTTAATGATAAAAATTACCCATATCGCTTTGATAGGGATCTGGCTGAAAGGGCATGCTGCTTTGTTCAATTGCTACCTCACTCCAGCGGGGACCTAAAAGGGCAGAAGCTAAAAGCTGAGCCTTGGCAATTATTTATTTTTTCATCGATATTCGGGTGGGTAACAAAGAAAGGCAAAAAGCGCCGTTTTAAAGAGACTTATATCCGTGTAGGTCGTAAAAATGGGAAATCATTTTTTGCGGCTGGCATTGGTATGTATATGTTTTGCGCGGATGGTGAGAATGCTGCCGAGGTTTATTGCGGTGCCA
GAAATTTTCAAAGTCTTTCGGCAATAAGGGTGGAAATTTCAAAGAGGGTCGAGCCGACGAACCTCTGTAGAACCGGGAAGTGCCTGTCTTTACTTGCGAGAGCAATTGAACTAGGGCAGCACCGGGGGTCGATAAGCGCAGAAGTGAGGCGCGGGGATTGAAGCAAATCACCTAAGCGTAAACGACGGACCTCGAGGGTGGCGGAGTCTACATAGGATCCCCTAGCTACTAGACAGAAACCATTCCTAACAAGGAGATGCACATGGGCGGCATTGCCAAAAGCCTGAAACGTGTACTCACCATCGTGCTGGTTGTGGTGGCGATCGTATTCGTCGTCATGGTCGCATTGGCGTTTCTTGCGCCAGCGTTGTTCGGCACGTTAACAGGTGCAACCCTCACAGCTACTACCATCGGCGGGGCCATTTCGGCCGCTAGTACCGCCGTTGGCGCCATGATCATGTCCACTGAAGCGTTGATGCTGATGGGCGGCTTGCTCTTCTCCACTTACATGTCGGATAAGCAGGCAGCCGAGATGCAAGCCAACATCGCTGAAGAGACTGAAGCAGCGAAGGGTGAGGTGGGTGATCATTTCTCACAGATGGAGAATGATCGTTACAACGGGTACGAAGGCCCCTCCCTGGGGGTCATCTACGACCGAGACACCGAAAAAGAGATTGAGAAGGAGGTCGGAGGGTCGACTTCTGAGTCTCGCAGTAGCGCAGGCTTGTTTGGTCTGTTTATACTGGGTGGAGCGGTGCTTGCCATAGGAGCCAGCTAATGGGTAGCGCGCTGAAATCAATCAAGCGCTTCCTGGCCAAGGTTCTTGTGATCATAGCCCTTGTACTGGTCGCCATTGCGGTTATTTACTGGAACTCAGACTCCATCGGGTTCCTCGGTAAGATCGCTGATTCCACTGGCATCGCGGGAATTGGGCTCTTGGGCCCAGGACAGCTTCTCATGATTGCCGGTCTCATCGGGGTCCTCGCCTTCTTTATTGATA
GAGATCTTGGAGAGTTCCTGTTTACATACATTGAACCGCCCCCATTGTCTTGGCTTCCTGCCATTGCCGTGTCCGGGCAATCAGCCATTGCGGTATCCGGGCAATCTGCCCGGTCTTGGCAAGGCGCCCGGGAGCACTTATGAATAACGCCCTTCCTCCTCTTAATAGCAATAAATTCTTGAGCAGCAGCCAACACAGTTTAAGCAGACTCATTTTTTTCCAAGGGTATAAGAGGCTGGAGGCCTTTGCCCCTACCTTCACTGCAGAAAGAGAGAGGCTTTTGAGAGGCTTTTCAGAGGCTTTCCGAGGCTTTAACCTTTGCCTGAAAAAAAAACAAAAATGGATCATCAGTTAACAAGAGAAGAAAGCCAAAGGCTTATGCACCTTTTAAAACTCCCTATGGAGCAATATGGGAATTTCCCTTTAATGAGAAAGGCTTTTCTAAGAGCCTGCAAAATTGTGCATCCAGATAAGGGAGGAAGCGATGAATTGTCTCAAGAATTGATCAGTCTCTATAGAAGACTTGAAGAATCCCTTCCTTGCCTGAGTACTCAGGATTTCATTGAAACTGATAAGGTTTGTCTAATTGAGAAAATTGATTATCTTACAGATTGGATAAACTGCAATTTTGAGAATTGCAATAAATGCCTTTATTGCCGCCTATGGAATAACCATAAAAGTGATCCGCCTTTCCCAAAAGTTTGGGGATATTGCCTCTGCTACAAATGCTATATAATTTGGTTTGGCCTGGAACCATGTCATTTTGCGTTTCAAAGTTGGATGCAGATAATTGCTTTAACACCTTTCTGTGCTTAAATATTTAAGGTAAGTTTTATTTTGCAGATTCCTTCATATGGAACCCCTGAATGGGATGAATGGTGGAAAGAATTTAATAAAGATTTTGATCTCTTTTGTAATGAAGCCTTTGACAGATCGGATGATGAGCAAGAACCACAGCCCGACGACTCAGCACCCATCATCCTCTCGCCCACCTACCCCG
CATGCACACCTAAAAGCTTATGCAAAAATTAATGAGGAATCTTTGGATAGGGCTAGGAGATTGCTTTGGTGGCATTACAACTGTTTACTGTGGGGAGAAGCTAACGTTACTAATTACATTTCTCGGCTCCGTACTTGGTTGTCAACTCCGGAAAAGTACCGAGGCCGTGATGCCCCAACCATTGAAGCAATCACTAGACCAATCCAAGCGGCTCAGGGAGGCAGAAAAACATCTTCGGGAACTAGAAAACCTCGTGGACTCGAACCTAGAAGAAGAAAAGTTAAAACCACAGTTGTCTATGGGAGAAGACGTTCAAAGTCCAGGGAAAGGAGAGCCCCTTCACCCCAACGTGCGGGCTCCCCTCTCCCACGTAGTTCGAGCAGCCACCATAGATCTCCCTCGCCTAGGAAATAAATTACCTGCTAAGCATCACTTGGGGAAGTTGTCAGGTTTATATCAAATGAAGGGTTGTACCTTTAACCCTGAATGGAAAGTACCTGATATTTCGGATACTCATTTTGATTTACAAGTAGTAAATGAGTGCCCTTCCCGAAATTGGAAATATTTGACTCCAGCCAAATTTTGGCCCAAGAGCATTTCCTACTTTCCTGTCCAGGCAGGGGTTAAAGCGAAATATCCTGACAACGTGATGCAGCATGAGGCAATAGTAGGTAAATATTTGAACAGGCTCTATGAAGCAGGAATCCTTTATAAGCGGATATCTAAACATTTGGTTACATTCAAAGGCAAGCCTTATAATTGGGAACTTCAATACCTTGTCAAGCAACATCAAGTTCCTGATGGGACAACAACCAGCAAAATCAATGGACGTGCGGAGAATCGAAGGAGGAGAGCTCCTGCTAAATCAATTAGCAGGCCGCATGATTCCGAAAGGGACTGTAACATGGTCGGGCAAATTTCCAACAATAGATCATCTATTAGACCATGTGCAAACAATGGAGGAGGTAAACACTCTTCAACAACAGGGCGCTTGGCCTGC
AGAGACCCACAAATCTCATGTTCCTGCCGTACTGGCTGGGTAAGAGGGAAAATGTTCTGCATTTCCCTCTGAATGGGTGCTTTGGGGGTAATGCCCTTGTACGTGCCCCTTAACAATCATGTCACCAAGACCTGATATGTTAAGAAAAACCCAACACACCTTAACTTCCCATCATGTCATACATCAACATCCCCGACGATGTCGTATCTAAGTACTCGGATGACCTCAAGACCTTCACTCAAAAGGCAGGTGAAATTCCCAGTTCYAAATCACTGATACCGCAGACTGCATACACCATTGCAGCCTTAAAAACTAAGTTAAAATTCTGGGAGGTCACCGCCAAGGACGACCCCACTATAGCCTCCGACTGGGCTGGAGTGTGCACCGCCATCACTGCAGGGACTTTTTCTGCCACCAACCTGAAAACAGTTTGCGAGTTGGCATTCAACCTTAGGAAGCCCCATGAAACCGGGAATGTCTTTATCCACACTGTTCCCTCTGACTGGACTAGCAGCATCAGCACTGACAGCGTGGACACAACACCAATCCCTGCCACAGAGAGCGACGCCACCCTCTCTACTGTCAGTGCAGCCGTTCAGTCTGGGGCTGCTGAGGATGCCGCCACAAAAGCCAAGGCCATTTCCTTCTTATGCTGTGCACTGATCAGATTATCTGTGAAGGAACCCAGCCATATAATGACAGCCATAACCAGCATTAGGCAACGCTTCGGTTCACTTTATGGATTGGCCTCGGCCACCCTGAACGCCATAACATTCACTCGCCAACAGCTCTCTAGAATCAAACAAGGGATAGAAACCTACTCCCTTGCAAGAGGTACCATATTCTACTATGTGAGGTACGCAGACACCACATATGGAAGTTCTGACAAATCCTACGGTGTCTGCAGATTTCTTCTATTCCAGCATCTAGAATTGGAGGGGATGCATATATATAAAATGATCCTGGCTCTATTAACTGAGTGGTCAACTGTCCCAATAGG
AGTAAAAAGGTGTGCGGGGTAATCCCCCGCACGCCTTTGTTTGTAGAATGCACTTATACAGATTCCGCTCTTGCCGTTAATTATACCGCTCTTGCCGCAATCTGTCACCAGATCCGCCATTTCCGCTATAAACGCCATTTACGCAATCTAAACTTGTTTTCTCTTTCACTAGGTTATGCTCACCTAATTACTCAAATTTGCTACACCACCCACAGCACTTGATTAGTCACCACTTGCTGCTTGTATTATATAGACTCTTTTGTACACATTTAATGTACCATATTTATTTACCAATTATAGAAGAAAAATAAAAATCAAATAACCAGAAAATAAAAATATTTATAGACCCACAATGTCTTTAAAATTGGACTCAACTCTATTTCTTTGCCGATTTAGACTTGTTTGAACCTTTATTCCGAACTCCTCTTGTATATACGAGGCTAGTAAGGTAAAGTGATATGCCCTGGACGCATGTATCGTCCTGTTTGTGAGTAAAGTATAACTCTCTCCCTAAAAGTTTTTACGTTTGTCAGGGATAAGACCGCTAGTGATGTATGCCACGGACACAGAAGTCCTATATGCATTTAATTCCACTAGTTCATAACGTACCCCCCCATCTTAACACCATGGATAACTTTCAGTCTGCGTCACACGTAGCGCTTGGCCGCGAAACAGCCCCGTTTAGCAACGTTAAAGTTAACTACGCAGATTTTCTGCTCCGGCTTCAGCAATCCGCTGAAGTTGTTGATCTCTCCTCTCTGAAGGAGCTTTTCACGAACGTCTTTTCTGACGTGACCGAGGAAGGTACTAACTTTGCTCTCTCGCTTATGTCGCTTTTCTATCGACTTTATAAGCTTGACAGCTTGACTGACCTTTTCTTTGCCGCACTTGATTTTCTCAAGTCGGTTTGCGGTGTCAACTACCTTGTTGATTCCGCCCAGTTCGCTTTCGACTTTCTTAAGACGACTGTCACGAACCTGTACAATAAACTCCTCGTCGC
[truncated: 101,102 more chars]
