# Supplementary material for: Towards a better solution to the shortest common supersequence problem: the deposition and reduction algorithm
Source: BMC Bioinformatics. 2006 Dec 12;7(Suppl 4):S12. doi: 10.1186/1471-2105-7-S4-S12 (PMC1780115; doi:10.1186/1471-2105-7-S4-S12)
Supplement: Additional file 1 — Real DNA sequences DNA sequences are obtained from NCBI Viral Genomes, Accessed on 01/01/2006. . Sequences are randomly selected from different genome sequences. The specific length and number of sequences are specified for each dataset. There are 60 randomly selected datasets. File name indicate the number of sequences, sequence length, and dataset number. For example, file name "DNA_N100_K500_5" indicate that it is DNA sequences dataset, with 500 sequences, each truncated to length of 100. And this is number 5 datasets for this setting. Each sequence is represented as a row in the dataset file. [file 1471-2105-7-S4-S12-S1.zip › DNA_N1000_K500_4]

GCGCCAGTCCTCCGATAGACTGAGTCGCCCGGGTACCCGTGTATCCAATAAATCCTCTTGCTGTTGCATCCGACTCGTGGTCTCGCTGTTCCTTGGGAGGGTCTCCTCAGAGTGATTGACTACCCGTCTCGGGGGTCTTTCATTTGGGGGCTCGTCCGGGATCTGGAGACCCCTGCCCAGGGACCACCGACCCACCACCGGGAGGTAAGCTGGCCAGCAATTGTTCTGTGTCTGTCCATTGTCCTGTGTCTTTGATTGATTTTATGCGCCTGTGTCTGTACTAGTTGGCCGACTAGATTGGTATCTGGCGGATCCGTGGTGGAACTGACGAGTTCGAGACACCCGGCCGCAACCCTGGGAGACGTCCCAGGGACTTCGGGGGCCATTTTTGTGGCCCGGCCAGAGTCCAACCATCCCGATCGTTTTGGACTCTTTGGTGCACCCCCCTTAGAGGAGGGGTATGTGGTTCTGGTAGGAGACAGAGGGCTAAAACGGTTTCCGCCCCCGTCTGAGTTTTTGCTTTCGGTTTGGAACCGAAGCCGCGCCGCGCGTCTTGTCTGCTGCAGCATCGTTCTGTGTTGTCTCTGTTTGACTGTTTTTCTGTATTTGTCTGAAAACATGGGCCAGGCTGTTACCACCCCCTTAAGTTTGACTTTAGACCACTGGAAGGATGTCGAACGGACAGCCCACAACCTGTCGGTAGAGGTTAGAAAAAGGCGCTGGGTTACATTCTGCTCTGCAGAATGGCCAACCTTCAACGTCGGATGGCCACGAGACGGCACTTTTAACCCAGACATTATTACACAGGTTAAGATCAAGGTCTTCTCACCTGGCCCACATGGACATCCGGATCAGGTCCCCTACATCGTGACCTGGGAAGCTATAGCAGTAGACCCCCCTCCCTGGGTCAGACCCTTCGTGCACCCTAAACCTCCCCTCTCTCTTCCCCCTTCAGCCCCCTCTCTCCCACCTGAACCCCCACTCTCGACCCCGCCCCAGT
AAATCCTGGCACATCTCATGTATCAATGCCTCAGTATGTTTAGAAAAACAAGGGGGGAACTGTGGGGTTTTTATGAGGGGTTTTATAAATGATTATAAGAGTAAAAAGAAAGTTGCTGATGCTCTCATAACCTTGTATAACCCAAAGGACTAGCTCATGTTGCTAGGCAACTAAACCGCAATAACCGCATTTGTGACGCGAGTTCCCCATTGGTGACGCGTTAACTTCCTGTTTTTACAGTATATAAGTGCTTGTATTCTGACAATTGGGACTCAGATTCTGCGGTCTGAGTCCCTTCTCTGCTGGGCTGAAAAGGCCTTTGTAATAAATATAATTCTCTACTCAGTCCCTGTCTCTAGTTTGTCTGTTCGAGATCCTACAGTTGGCGCCCGAACAGGGACCTGAGAGGGGCGCAGACCCTACCTGTTGAACCTGGCTGATCGTAGGATCCCCGGGACAGCAGAGGAGAACTTACAGAAGTCTTCTGGAGGTGTTCCTGGCCAGAACACAGGAGGACAGGTAAGATGGGAGACCCTTTGACATGGAGCAAGGCGCTCAAGAAGTTAGAGAAGGTGACGGTACAAGGGTCTCAGAAATTAACTACTGGTAACTGTAATTGGGCGCTAAGTCTAGTAGACTTATTTCATGATACCAACTTTGTAAAAGAAAAGGACTGGCAGCTGAGGGATGTCATTCCATTGCTGGAAGATGTAACTCAGACGCTGTCAGGACAAGAAAGAGAGGCCTTTGAAAGAACATGGTGGGCAATTTCTGCTGTAAAGATGGGCCTCCAGATTAATAATGTAGTAGATGGAAAGGCATCATTCCAGCTCCTAAGAGCGAAATATGAAAAGAAGACTGCTAATAAAAAGCAGTCTGAGCCCTCTGAAGAATATCCAATCATGATAGATGGGGCTGGAAACAGAAATTTTAGACCTCTAACACCTAGAGGATATACTACTTGGGTGAATACCATACAGACAAATGGTCTATTAAATGA
GAGTTCTAGGAGAGTCCCTCCTAGTCTCTCCTCTCCGAGGAGGTACCGAGACCTCAAAATAAAGGAGTGATTGCCTTACTGCCGAGTGGAGAGTGATTACTGAGCGGCCGGTGTATCGGGAGTCGTCCCTTAATCTGTGCAATACCAGAGCGGCTCTCGCAGCTGGCGCCCAACGTGGGGCCCGAGGAGAAGAAAAGAAAGCGGCCCTGAGAACTCGGCTTCTGAAAAAGAGGAAGAGGACAAGTTGCTATAGCAACAAGAGAGAAGAAGTAGAGCAAAGGTCCAGTGGCTCGGAAAAAGAGGAACTGAAACTTCGGGGACGCCTGAAGGAGTAAGGTAAGTGACTCTGCTGTACGCGGGGCGAGGCAGAGGTTTCCTTCTAAATTGAAAGAGAAGTGTTGCTGCGAGAGGTCTTGGTGGTCGAGAATCCTGTACAAAAAAAAGGAGGGATCTCGGTCAGGACCAGGACCCCTGGGAGTAATACAACAGCAACACCGTAAGAAAATCCGCCATGGTGAGTCTAGATAGAGACATGGCGAGGCAAGTCTCCGGGGGGAAAAGAGATTATCCTGAGCTCGAAAAATGTATCAAGCATGCATGCAAGATAAAAGTTCGACTCAGAGGGGAGCACTTGACAGAAGGAAATTGTTTATGGTGCCTTAAAACATTAGATTACATGTTTGAGGACCATAAAGAGGAACCTTGGACAAAAGTAAAATTTAGGACAATATGGCAGAAGGTGAAGAATCTAACTCCTGAGGAGAGTAACAAAAAAGACTTTATGTCTTTGCAGGCCACATTAGCGGGTCTAATGTGTTGCCAAATGGGGATGAGACCTGAGACATTGCAAGATGCAATGGCTACAGTAATCATGAAAGATGGGTTACTGGAACAAGAGGAAAAGAAGGAAGACAAAAGAGAAAAGGAAGAGAGTGTCTTCCCAATAGTAGTGCAAGCAGCAGGAGGGAGAAGCTGGAAAGCAGTAGATTCTGTAATGTTC
CGAGCCTTTAAGATGAATATAAATCCTTATTTTCTCTTCATAGATGTACCCATACAGGCAGCAATTTCAACAACATTCCCATACACCGGTGTTCCCCCTTATTCCCATGGAACGGGAACAGGCCACACAATAGACACCGTGATCAGAACACATGAGTACTCGAACAAAGGAAAACAGTATGTTTCTGACATCACAGGATGTACAATGGTAGATCCAACAAATGGACCATTACCCGAAGACAATGAGCCAAGTGCCTATGCACAATTAGATTGCGTTCTGGAGGCTTTGGATAGAATGGATGAGGAACATCCAGGTCTGTTTCAAGCAGCCTCACAGAATGCCATGGAGGCACTAATGGTCACAACTGTAGACAAATTAACCCAGGGGAGACAGACTTTTGATTGGACAGTATGCAGAAACCAGCCTGCTGCAACGGCACTAAACACAACAATAACCTCCTTTAGGTTGAATGATTTGAATGGAGCTGACAAGGGTGGATTGGTACCCTTTTGCCAAGATATCATTGATTCATTGGACAAGCCTGAAATGACTTTCTTCTCAGTAAAGAATATAAAGAAAAAATTGCCTGCTAAAAACAGAAAGGGTTTCCTCATAAAGAGAATACCAATGAAAGTAAAAGACAGGATATCCAGAGTGGAATACATCAAAAGAGCATTGTCATTAAACACAATGACAAAAGATGCTGAAAGGGGCAAACTAAAAAGAAGAGCGATTGCAACCGCTGGAATACAAATCAGAGGGTTTGTATTAGTAGTTGAAAACTTGGCTAAAAATATCTGTGAAAATCTAGAACAAAGTGGTTTGCCCGTAGGTGGAAATGAAAAGAAGGCCAAACTGTCAAATGCAGTGGCCAAAATGCTCAGTAACTGCCCACCAGGAGGGATCAGCATGACAGTAACAGGAGACAATACTAAATGGAATGAATGCTTAAATCCAAGAATCTTTTTGGCTATGACTGAAAGAATAACCAGAGACAGCC
GGCGTGGCGGGGAAAGCATTGCGCGCCAGCGGTGGTGCGTAATATTAAAAATTATCGTCTGAGCGCGTCGTGATGGCGCTTTCGTGGTCGCTGTCGGTTCGTTGATGATCGGGTGTGGTTGTGCGCGTGTGGCGCGTCTGAGGCGTGATGGTGGTGGGGTATGAAAAAGCCGCCAATACTGGCGGCTTGAGGGGGAATTATTCCGGGTTATCGAGGGTATACTCTTTGAACCTGATGACCTCCATGCCGAGCCAGTCGTTTACCTCCCTGAATCTGTCCTGTAGCGGCGACAGCTCGTTGCGCACAAATACCTTTGCCACCTTCTCAACGTCACCGAGTGAGCCGATATTCTCGGGCTTGCCGCCCATAAGCTGGAACGGCACGCGGTGAGCGTCCATCAGGTCGGCGGCACTGGCTTTCTTGATATTGAAAAAGTCATCCTTTGTGGCGACCTCGCTCAGTGGCACGATTTTTATGCCGTCCGGTTTCCCGTTCGGTGAGTAGAAAAACAGGTTTTTAAAGTTGCCGAGCCCTTTAGAATTACGCATTGCATCGCGCAGCGATTCGACGTCAGTCGCGCTTTGCGCCGGGTCAGTCACATACATGATGTAACCTGCGTGCGCGCCGTTCTGGTAATACTTGCGGCGGAACAGCGTCGCGGATTCATTCAGCCACGCAGAATTAAGCGCGCTGAGATATTCAGGCAGGCCGTAAATCTCCTGATTAATATCAGGCTCCAGCAGGTGGAACACGGTATCGGGTGCGAACTCATGCGGCTGAGTGAAGTTTTCCACAAACCAGAAAACCGAGTCATCGACCCCGCGCCGGGTGTATTTTGCCGGTGAAGTCAGCAGTTTGATTAACTGGCCGGTGACGCTGTGGCGCTGCTCAAGAAAGGCGTTACCGAATACCAGATAGTCGAGCGCAAAGCGGCTGAAATCCTGACGGGACAGCAGTGGGTGCGGAATGTAGGTGCTCGCGAGCACGTTGCGTTTAACGT
ACGTGAGACTCGTATACCTTAAGGAATTCATTGACTCTGACTTTCTTCACTACCTTTTGATAACGCTCATACACGTCTTTGATATCAAAGTAGACATTGGACGGGAAAAGAGTAACCAAATCCATGTGAAACTTTTTTCTCTTAGAAATGTTGTCGACGTACTTAGGTAAGGTCGGATATTTCTTTGATTCCTTTACACAATCAATGAACAGTTTGTATAGTGACAAAACTCTGTCGAACTCAAGCGAATTGATAGGTTCAAAAGTAACTTTAATTTTATCTTTGTCGTCGTCGTTGCTAATGACTACTTTCTTGGTATTCTTTACCAATTCCGTGTAGAAAGATTTGTCTTGGTCGATAGCAAAATAGGGACGGAACGTCTTTTCACAGATATCAAACGTGCCTGTCCCAGCTTCGGATGCCTCCAAGTCACCCTCAAAGTGCATAAGGTGGACGAAGTCATTCAAATGAACTTTCTCCTCAAGAATATCGTCACGCAAAATTCCCTTGTGATTTAACTTTAGGTAATTCAGCTTGTATAGATTAGATGATTTTTCAATTTCACTGACTAGAAAACCATCTACAGTCTTGAAGATTTTCTCCAACAAATAATAAATTTTCTTTCTCCGTTTTTGGATTTTTTTCAAAGTCATTACGTAACTTAGTAGTTCTTTTCGTTTCTCGATAGGCTTCAAATCTAGATCATAATTGAACCATGTCAAAATTTCAATCATATAGCGCGCTACGCTATAATACCCTCTTAGCCGTTCCTGCTTGTAGTGTTGAGGATCATTTTTAAAAATTCCTGAGGACAATTCCACGCAGTACCATAACGCAGTTGGTAGCGTTGTGCTTACTATTCGTAACGTGATTGGTTGAATATATCATAAGCATGAAAATATATGCAAACTCTATAGTCAAAGCGTGCGCTTGCGCGCGTAAATTCAAATTCTAGTCTCATTAAAAATTATAAGTCGCATTTATTTGAAAAAATAAATAA
CGCCGCCCCCTCAACTTCGCAGAAAAATCCGTTTTTGCATATTTTTTTAAGGGGGTGTAATCATGGCTGGAAGAAATAAACAACCACTCTCTGTTATACAGGGAAAAGGTAGATCAAATCACATTACAAAAAGTGAGAAAAACAGACGAGAAAAACAAGAAGAAGCATTGCGGGGGCATACTGATAAAATTGAAGCTCCTTCTTATTTGACTGCAGCACAAAAAAAGGAATTCGATACTTTAGCTGCTGAATTAGTCAGATTGAAAATTTTCAGTAACTTAGATGTTGACAGTTTAGCAAGGTACGTTGATTCTAAAGACCAATATATAAAAATGGTTCGTCTGCTAAGAAAAACAAAACCTTCAGATGACTTTAAATTGTATTCTCAAATGCAAAGAAGTAAAAATCTTTTATTCAATGAATGCCGTTCTTCAGCTAGTGATTTAGGTTTGACCATTACATCCCGCTTAAAATTAGTTATTCCAGAAGTAGATACTTCACAACAAAAGCAAAGTGAAGCGCAAAAGCGTTTTGGTGATCGTATATGAACTGGATAATGGAACGGGTTTTTGCATATTGCGAGGACATTTTAAACGGCAAGATAAATAGTTGTAAAAAACATCGTTGGGCCATTGAACGATTTATAAGGGATTATGAGGAGTGTCAAAGTGAAGACAGTCCTTTTTATTTTGATGGAGAGATAGCGGAGGATTTTTACTGGTTTGCAAAGGAATTTAAGCACGTTGAAGGGATTTTGGCAGGTGAATCCGTAGAATTAACTGATTTTCAATTGTTTCTAGCGGCTAATATTTTCGGATTCAAAAAGAAAATAAATGGAGCAAGGCGATTTAGAAAGGTTTTTATTCAGTTAGCGCGTAAAAATGCTAAATCTCAGTTTCTTGCTATTGTAGCAGCTTTTTGTACATTTCTTGGAGACGAAAAACAACGGGCTTATATTGCTGGATGGACAAGAGACCAATCATCTGAAGTTTATGAAGCT
AAAAGGTGTGTTCTCTTATTGTAGCTAACAACAATCTTACTTACAGTAAAATTCCAAGACCGATTTCGGTCCTGGCAACTGTTTCGGTCGGTATATATAGCATGTTTTGGGGGGCACTGTTATCAATGGAGCGCCCGACGTCGGTGAGAGATCTTTGCATGTCTCTAAAGCTCTCTTTGCTTGATCTGTCGCTTGCTTGCAAATTTTGTGGCAATAATATAACAAATATAGAAAAGCTGCTTTTTGATAAAGCTGGTTTTCAGTTAATCTGGCGAGAAAACAACGCATTTGGATGCTGTCAGTACTGTGCAAGAGTCTGCAGCGTTGTGGAGCAATGTTTTGGAAGCCACAGACACTTGACTTCTGAGGAGCTTGTCAACGTAACAAAGACCTTGCAGCAGCTTAGTCTTAGATGTTTAGGATGCCTCAGTATTCTGAGTGAGGCGGACAAAGAACTATGTGCTGAATTGAACGATTTTTCTGTGGTCAGGGGGAAAACTAGGGGCTTGTGTTCGCTGTGCCGATTACCACCATGATTGGGCAATGCGCAACCCTTTTGGATATTGTGCTGACAGAGCAGCCGGAGCCGATAGACTTGCAATGCTATGAACAATTACCATCGTCTGACGAGGAGGAGGAGGAGGAGGAGCCAACTGAAAAAAATGTTTACAGAATAGAGGCTGCCTGTGGATTTTGTGGGAAAGGGGTGAGGTTTTTTTGTCTGTCTCAAAAAGAGGATCTGCGTGTGCTGCAGGTCACTTTGCTGAGCCTCAGCCTGGTGTGCACCACCTGTGTGCAGACCGCCAAGCTTGACCATGGCGGCTAGAAAAGGTACTGACTCTGAGACTGAGGATGGTGGTTGGGTACTAATAGAGGCAGATTGTAGTGAGGTAGACTCTGCAGATGAAACCAGTGAAAATGCAAGTAATGTCTCTGATCTTGTAGACAATGCGAGCATTGCAGAAACACAGGGACTTTCCCTGCAACTGTTTCAACAGCA
TGTTGGGAACCCAGGCTAAGCTGATGCTATTGGAACAAAAGGTTGCATCAGCCCTCCCCGCCAAAAGCATGCCCCGGGCGTGGTGGCGGGCCACCAATGGAGGACCTGATCACGGGCAAGACATGCCTCAGGGCCACCAATGGAGGACCTGATCACGGGCAAGACATGCCTCAGGGCCACCAATAAAGGACCTGATCACGCACAGAACATGCATGGCTGCACCAATGGGGTAGCTGATCATGAGCTAAACACTCGTCTCCCAGCCTATCAGAACTACTTCCCCTTTCCCCTCTCTACCCGCTCCCCTCCCTATATAAGGAACCCATTTTGAAATAAACTTTGCAGCTTGATCAGAACTTTTGTCTTGCTGCCATTCTTCGCGCCTCTTGTCCCATCCCTTTCTCATCCACGACAGGCTTGCTCGGGTTCCTGTTTGTTGCTCTGCGGGACAGAGCAAGTGGCGCCCAGGACGTGGGGCTCGATGCCGGCCTCCGTGGACCGCCGTCCCCTGTAACCGGTTCCCTGCACGGCCGTCCCGATTAACCGATTCCCCGCACGGAGCACCGCGGACCACCCGACCGCGAGCCGACTCCTGGAGTTCGTTCCTCATTTCGACGGCGGCATTACTCAAGTAAGACCCAATCATGGGACAAGCATCTTCACACAGTGAAAATGATCTCTTTATAAGTCACTTAAAGGAATCTCTCAAGGTGCGTAGAATTCGGGTTCGCAAGAAAGACCTTGTCTCCTTTTTTAGTTTCATTTTTAAAACATGTCCATGGTTCCCCCAGGAAGGGTCTATTGACTCCCGTGTTTGGGGACGTGTTGGTGATTGTCTGAACGACTATTACCGTGTTTTTGGTCCTGAGACTATTCCGATCACCACTTTTAATTATTATAATTTAATAAGGGACGTCCTTACTAATCAGAGCGACTCCCCTGACATTCAACGCCTCTGCAAGGAGGGTCACAAAATTCTTATTAGCCACTCCCGACCTCC
GCGCGCCCTGGAGATCCGGGGCTGATGCTGGGTTCAGGAGTTCAGGGCGGCCGACCATTCGATGCAAATGTTGGGTGTGTGCACCCCACTATCTCTGGTTCTGCAAAGCTTGCTTTTTGTGCTGGTGCCAGAGTAGCTCAATTGGTAGAGCAACAGGTCACCGATCCTGGTGGTTCTCGGTTCAAGTCCGAGCTCTGGTCGAGGAAGTGGGTCCAACTTTATCCCTATAGTGTGATAGAAATGGCCGTACTTCCTTTATAATTAAGAACCCTCAGTGCAATCACTTGTCTGCATTTGGAGTGATTACACGGAAGGTTCTTTTGTTTTGGGACTTGCTGCTTTGATATAGCCCAGGCTTTTATGTGCAACTTTCTATTTTTCTACTATGCAAAAGACCCTTGATTATTGAGAGTCTAGCAACCTCATGCAAATTGTCCTTTTAAAGACCCGTAGGTTCATCAAGCCCAACAGATACTATTTACATAAGGCCAGGGTAGCTCAATCGGTAGAGCAGCGGTTCCTGGAGTCCGCTGGTTCTCGGTTCAAGCCCGAGCCCTGGTTGAGAGGGGGAGTGTGTGGTCTGTAGAGAGACATGAGTTGATCGGCAGACCCCCTCTCCCCCTCTTTCCCTCTTTACGAAGTAGCGAACCTCTGCTCACTGCCCGGGCCCTCCGGGAGGTGAGCAGGAGTTGCGCTTTTCTTTCTCTGTTTTGTTTTTGCCATACCCAAGTCTATTGGCACGCTGCCAATCTCACCCTGACAGCTGTCAGGGGTTACATGAGAGAACTTCATGTAACCCCTGACAGCTGTCAACCTAATCCTGACCGTGAGAACTTTTCAGACTCATATCGAAAATGGGTAACAACTCTGAAGGAACTGTGTCTTTTTACAGCGTCGGGGTAGCTCAAATGGTAGAGTGGCAGGCCAACATAGCCAGCAGATCTCGGTTCAAACCCGAGCCCTGACCATCGAGGAGCACGTGTTATTCTAGACCTCTCTT
AGTTTGTTGTGATCATGCATAAACAAAGCTCAAGCCAGAACATAGAAAAAACCGCAAATCTGAACGACCATGACACAACTAAAAATGACGATGATAAAATAGAAGAACGTAATAATGAATTGGTGAAAGAGGGTGTTTCATCTAAAATTGATCTAATGACTCCAGATAAAGATGCGAAAGATAGTAACGAAAACACTAAAGCCGTTGAATCAAGGAACGATGTTGATACCATCAAAAACACAATACCTAATGACATAATTAAAGCTCAAGATTCATTATATTTTATCGCAGACACTGTTAAGGCAGCTCAGATTGAGAATGAAGAGCTCGCTAAAGCCGCAGCAAATCAAGCACTACTAGCTCTAGTTAAAAACCCAAGTACCTCACGATCGATAGTAACTTATAACGGATTTCCTTCAGTCAATACGACGAATTCTTTAAGTTCATATTATGTATTTATTGATGGTTCAGCTGATAATTTTTCATTTCCAAGTTTGTTTACTGTAAGTAGTACTTTTAATTCTGAATATGAAATAGCACAAAATGTCAGGATTAGTCCAGTATTAGCCGCTACAATGGAAGATGCTCCAATCATTAAAAATAGTATGGAAGCATTTAAACAAGGGATTGTAAAAAGTGTCCCCATTTGGAATAACACCTATAGTGCATCCATCCTTGATCCTTATGAGTTTTCTGATAATATGCTAGCTGCCAATCTAGTGTACGTTGGAATGTCTAATAATACTTATCTTCAAAGTGTTTGGCTTTATCGGATGTTTCAATGTTTAATATCAGGACTCGCTAGCGAGAATCTTATTTTTAAGAATATTAAGTATGGAATACTTACCCCTATTGAGACCAACAACGCAATGAGTCAATCATTGACTGAACATAAAATAGTACGTAATGGTATACCGCATCCTACATTTGCTGGTGCGTATAGTCTTTATACTCCAATGGTTCTACAAATGGAAAATGATTTATATAACAATGGAATCAT
GAAAGTAATTCTATTACAACAATCAATTCAAGTCTTCGTGAGTGTCAGATTGTATCGTCGTTCGTGAAATATATTGCCTTGAACTTGCCTAACGGTGGCTTGCTTGATCCCTATTTCACTCGTCAGTTACATAGTCCAGAAGACTTACGGAGATTGTTAGATTTACACCATACACGATATTGTTATTGGTTTGCTTGAGGTCCACTCGCTTACTGTGACATTTGTCGTAAGAATCACTTAGTGAAGTTGGTTTACTTGAGGTCCACTCGTTTACCAAATCATTTTGCGATTATCAAGCTGTGAAGATGGCTTTTGCTGGTAGTTCTCGTACTATCAATGAAACACTATCCAGATCTAGATCTGTGGGTGTTAGTTCAGCTTTTGAATTTTCTGAATCGGAATGGGCTAGTACCATGTCTGATTTAGATAAATTCTATGAAGATGTTCTTATTCAAAACGCTCCTACTAGGAAGTGTTTTAAGATTGATTTAAAGAACAATGTTCCGATTGAACCATTGAGGTTGCAGTCGAAGGAGAATCGTGGTGTGTTACGAACCATGGCTGATAAGGTCAAGGGTTGTGTTTACATCAATCACTCAATAATATACTTGGTTTACATACCTAGTATACTTGAGTCTTCCACCGGTGTTTTGACGTTGAAATTGTTCAACACCAATACCGGTGAGATTATCGATGTTGATACCGATGCCCCTGCGAATGAGGCTGCGATCTTTGTGACGCGGTGGCCTCGTTCGTTGCATGTTACTGAAGGTAACGGTTTGACGTTGTTGCCTTCAGTGAATGTCATTGGATGTAAGCAAGGTGCCATTGTTGGCACGCTTTACCCAATGTGGGATGATTCTTTTTCTAGGAAGAAATCCTATGAAAAGGAATATCCTTCTTTGAGATTTCCGATCGAAATGACTGATGCCAGGAGTGCTGTGACTGACGTGAAACTTTTAAAGGGTTTTACGATGCAGCGTATGATTGGAGGTGGTAC
AAATTCTAACTATTATCTCCATTGAATAGAATTTCACCGTCTGTTGGTTCTTATTTTGTTCTGGGGGCAATTTTATTCAGGGCCCTACTTTAAATATAGGTGCGAGTAATAAGTAGCCGCCGTCCAGAAGAAGATAGTACTAACATGTCGAGTGAAGGTAGATATATGACATGGAAGGATATGTCACATAATAAGTTTATGACCGATCGATGGGCCCGTGTTTCGGACGTCGTGAGTGTTATTAAACAATCGCATGCTATGGACTTGTCCAAGGCTGCGAATCTATCTATAATTAAAACTGCTTTGGCAGGATTGGGCTCGGGTTGGACTGACAATAATCCTTTTGTGTCCCCGATGACCCGTTTTCCACAGACACTAACTATGTACGGTGCACTTGTGTTATATGTTAATCTGTCTGACCCAGAATTTGCGTTGATAATGACTAAGGTAAGTACTTTAACTGATTCAGGGTTAGCAGATAACGCATCTGCTAATGTGCGTAGAGATGTGGTGTCCGGAAATAAAGCCGAATCATCCGGTAAAACTGCTGGCACTAATGAGAATTCTGCTTATACGCTTACCGTTAGTCTTGCTGGTTTGGCTCAAGCTCTTAGGCTTGAGGAATTAATGTGGACTCGGGATAAGTTTGAGGACCGGTTGAAATTACCATGGACACCTGTTCAAGGTAGAACCAGTCCACCCGGACAATAGCAATTAGCTGCTGCTCGGGTGACGGCACACATTCGAGCGGCGAAGCGGGCACTATTATATCCTGGTGATAGTCCCGAGTGGGTTGGTTGGAAACATTTCTATCCTCCTCCACCATATGATGTGTACGATGTGCCACCGCTGGATATTATTAACGCCAAATTGGCTGCTGATGATATCGGCGGTCTTGTTACTCCTACACCGGCATCCTCACATGGTCTTCCTTTTGAAGTTTCCGAGGAAGTTGAGCAGGCAAATAGGAATAGTCTATGGCTAACAGTTGGACTGCTAT
TAATATTACCGGATGGCCGCGCTCCCCGATAAAGTAGTGGGCCCTACGCAGTAATTTGTGTCGACCAATGAAAATGCAGCCTCAAAGCTTAAATAATGTATTTACTTTGTTATAAACTTGGCTTCTAAGTTTTGAAAAAACCATCAATATGTGGGATCCTTTATTAAATGAATTTCCAGATTCAGTTCATGGTCTCCGTTGTATGCTTGCAATAAAATATTTGCAGCTAGTTGAAGAAACCTATGAACCCAATACTCTGGGTCATGATCTAATTAGGGATCTCATTTCCGTCATTCGTGCTCGTGACTATGCCGAAGCGAACAGGCGATATACTAATTTCAACGCCCGTTTCGAAGGTTCGTCGAAAACTGAACTTCGACAGCCCGTATACCAGCCGTGCTGCTGCCCCCACTGTCCAAGGCATCAAGCGTCGATCATGGACTTACAGGCCCATGTATCGAAAGCCGCGGATGTACAGAATGTACAGAAGCCCTGATGTCCCCTTTGGTTGTGAAGGTCCTTGTAAAGTCCAGTCGTATGAGCAGCGTGACGACGTCAAGCATACCGGTGTTGTTCGTTGTGTTAGTGATGTAACTAGGGGTTCTGGTATTACACATAGAGTAGGTAAACGGTTTTGTATTAAGTCAATCTATATTTTAGGGAAGATTTGGATGGATGAAAATATAAAAAAACAAAATCATACTAACCAGGTCATATTCTTTTTAGTACGAGACCGAAGGCCGTATGGAACTAGTCCTATGGATTTTGGTCAAGTTTTTAACATGTTTGATAATGAACCTAGTACGGCTACTGTGAAGAACGATTTAAGGGATAGGTACCAAGTAATGAGGAAGTTCCATGCCACGGTGGTAGGTGGTCCGTCAGGGATGAAGGAGCAGTGTCTGTTGAAGAGGTTTTTTAAAGTTAATACCCATGTAGTTTATAATCATCAAGAGCAGGCGAAGTATGAAAACCATACTGAGAATGCGTTGTTGTTGTA
ACAAGGCATCAGCCATTTTGGTCTGATCCTCTCAACCCCATCTTTTGTCTGTCTTTTTTTCTCAGCGAGGGCGCTCCGTTCTTTCCTTATACAGGTGCATTCCTTGTCAGTGCTGGTCGCGGCAGGTGGCGCCCAACGTGGGGCTCGACAGTTTTCCTCGCCACTACTCTTGTAAATTGGATAGAGTGAGTATATGCGTGAGTACGTAAATTATATTATAGTGGAGTAGTAAGGTATATTGTTGAGAGTATAAATATGGGACAAATGCATAGTCGCCAGCTGTTTGTACATATGTTGTCTGTAATGCTAACACATAGGGGAATTACTGTTTCTAAACCTAAATTAATCAATTTTCTTTCGTTTGTTGAAGAGGTCTGCCCTTGGTTCCCCAGAGAAGGTACAGTGAATTTGGAAACATGGAAGAAGGTCGGGGAACAAATCCGAACTCATTATACTTTGCATGGCCCTGAAAAGGTTCCTGTTGAAACTTTTTCCTTTTGGACACTAATTCGTGATTGTTTGGATTTTGATAATGATGAGTTAAAACGTTTAGGAAATTTATTAAAACAGGAGGAAGATCCTSTCCATATTCCTGACCCAGAGCCTGGTTATGATGCTCCTCCTCCTCCTCCTCCGTCCCTGAAATTGCGACCTTCAGATAATGATGATTCACTTTCCTCTACAGATGAGGAGGAATTAGCCGAAGAAGCTGCTAAATACCATCAAGAAGATTGGGGTTTTTTAGCACAAGAGAAGGGGGCATTAACATCTAAAAATGAATTGGTTGAATGTCTGAAAAACCTCACTGTTGTTTTACAGAACTCAGGAGCTAAGTTTTCTAACAATCACGTCAAACCTCCCTCTGCTCCGCCATTCCCGCCTGCTTACGCTCCTTCTGTTGTGGCCGGTCTTGATCCCCCTCCAGGGCCTTCTTTACCGACTGAGATCATGTCTCCGCTACAAAAGGCATTGAAACAAGCACAGCGACTTGGTGAGGTTG
AAATAACAAATCTCAACACAACATATACAAAACAAACGAATCTCAAGCAATCAAGCATTCTACTTCTATTGCAGCAATTTAAATCATTTCTTTTAAAGCAAAAGCAATTTTCTGAAAATTTTCACCATTTACGAACGATAGCAATGGCACTCATCTTTGGCACAGTCAACGCTAACATCCTGAAGGAAGTGTTCGGTGGAGCTCGTATGGCTTGCGTTACCAGCGCACATATGGCTGGAGCGAATGGAAGCATTTTGAAGAAGGCAGAAGAGACCTCTCGTGCAATCATGCACAAACCAGTGATCTTCGGAGAAGACTACATTACCGAGGCAGACTTGCCTTACACACCACTCCATTTAGAGGTCGATGCTGAAATGGAGCGGATGTATTATCTTGGTCGTCGCGCGCTCACCCATGGCAAGAGACGCAAAGTTTCTGTGAATAACAAGAGGAACAGGAGAAGGAAAGTGGCCAAAACGTACGTGGGGCGTGATTCCATTGTTGAGAAGATTGTAGTGCCCCACACCGAGAGAAAGGTTGATACCACAGCAGCAGTGGAAGACATTTGCAATGAAGCTACCACTCAACTTGTGCATAATAGTATGCCAAAGCGTAAGAAGCAGAAAAACTTCTTGCCCGCCACTTCACTAAGTAACGTGTATGCCCAAACTTGGAGCATAGTGCGCAAACGCCATATGCAGGTGGAGATCATTAGCAAGAAGAGCGTCCGAGCGAGGGTCAAGAGATTTGAGGGCTCGGTGCAATTGTTCGCAAGTGTGCGTCACATGTATGGCGAGAGGAAAAGGGTGGACTTACGTATTGACAACTGGCAGCAAGAGACACTTCTAGACCTTGCTAAAAGATTTAAGAATGAGAGAGTGGATCAATCGAAGCTCACTTTTGGTTCAAGTGGCCTAGTTTTGAGGCAAGGCTCGTACGGACCTGCGCATTGGTATCGACATGGTATGTTCATTGTACGCGGTCGGTCGGATGGGATGTT
AACATCTATTATTTTTTATTAATTTTATAATTTATATACCTAAAAAAAAGATAAAAACAATAGAATAAAACTACCCGAATGATGGGTTTATTCCTTTATGAAGGTATGGGAAAGGGATAAAATGTTTTATTCCTTTATTCCTTTATTCAGGTATGGGAAAGGGATAAAATGTTTTATTCCTTTATTCAGGTATGGGAAAGGGATAAAATGTTTTATTCCTTTATTCCTTTATTCAGGTATGGGAAAGGGATAAAATGTTTTATTCCTTTATGAAGGTATGGGAAAGGGATAAAATGTTTTATTCCTTTATTCAGGTATGGGAAAGGGATAAAATGTTTTATTCCTTTATTCAGGTATGGGAAAGGGATAAAATGTTTTATTCCTTTATTCAGGTATGGGAAAGGGATAAAATGTTTTATTCCTTTATTCAGGTATGGGAAAGGGATAAAATGTTTTATTCCTTTATTCAGGTATGGGAAAGGGATAAAATGTTTTATTCCTTTATTCAGGTATGGGAAAGGGATAAAATGTTTTATTCCTTTATTCAGGTATGGGAAAGGGATAAAATGTTTTATTCCTTTATTCAGGTATGGGAAAGGGATAAAATGTTTTATTCCTTTATTCCTTTATTCAGGTATGGGAAAGGGATAAAATGTTTTATTCCTTTATTCCTTTATTCAGGTATGGGAAAGGGATAAAATGTTTTATTCCTTTATTCCTTTATTCAGGTATGGGAAAGGGATAAAATGTTTTATTCCTTTATTCCTTTATTCAGGTATGGGAAAGGGATAAAATGTTTTATTCCTTTATTCCTTTATTCAGGTATGGGAAAGGGATAAAATGTTTTATTCCTTTATTCAGGTATGGGAAAGGGATAAAATGTTTTATTCCTTTATTCCTTTATTCAGGTATGGGAAAGGGATAAAATGTTTTATTCCTTTATTCAGGTATGGGAAAGGGATAAAATGTTTTATTCCTTTATTCAGGTATGGGAAAGGGA
ACAGGATGGCCGCGCCCGAAAAAGAAAGTGGTCCCTCCTCACTAATTTATGTCGGCCAATCAGAATGTCAGTGAAAACGTTAGATAAGTAGTGTTTTGTCTTATATACTTTGGTCCCAAGTATGTTACAGTTGCACTATGTGGGATCCATTATTGAATGAATTCCCTGAATCAGTACATGGGTTTCGATGTATGCTGGCCATAAAATATTTGCAGGCCATAGAGGAAACATACGAGCCCAATACATTGGGTTACGATTTAATTCGTGATCTCATATCAGTAGTTAGGGCCTCCAACTATGTTGAAGCGACCCGCCGATATATTCATTTCCACTCCCGCCTCGAAGGTTCGTCGAAAACTGAACTTCGACAGCCCATACTCCAGCCGTGCTGTTGTCCCCACTGTCCGAGGCACAAGCAAGCGTCAACTATGGACGTACCGGCCCATGTACCGAAAGCCCAAGTTTTACAAAATGTACAGAAGTCCTGATGTACCACGGGGATGTGAAGGTCCATGTAAGATCCAGTCGTATGAGCAAAGGGATGACGTGAAGCATACCGGTATTGTACGTTGTGTTAGTGATATAACTCGTGGTCCTGGTTTGACTCATAGAACAGGGAAGAGATTCTGTATCAAGTCCATGTATATATTGGGTAAGATTTGGATGGATGAGAACATTAAGAAGACGAATCACACTAACAATGTCATGTTCTACTTGGTCCGTGATAGAAGGCCCTATGGAAAAAGCCCAATGGATTTTGGACAGGTTTTCAATATGTTTGACAATGAGCCCAGTACTGCCACTGTGAAGAATGATCTCCGTGATAGATATCAAGTACTTAGGAAGTTTCATGCTACCGTTACGGGTGGACCCTCTGGAGTGAAGGAACAGGCATTAGTGAAAAGATTTTATAGGCTTAATAGTCATGTAGTGTATAACCATCAGGAAGAGGCTAAATATGAGAATCATACAGAGAATGCGTTGTTATTGTATATGGCAT
TAGTAGTAGACTCCCTAAAGAGCTACTAGAACAACGATGGCAACTATGGAGGAATTACAGAGGGAAATCAATGCCCATGAGGGTCAATTAGTGATAGCCAGGCAGAAGGTGAGGGATGCAGAAAAACAGTATGAAAAGGATCCAGATGAGTTGAACAAGAGAACATTAACTGACCGAGAGGGCGTTGCAGTATCTATCCAGGCAAAAATTGATGAGTTAAAAAGGCAACTGGCAGATAGGATTGCAACTGGGAAAAACCTTGGGAAGGAACAAGATCCAACAGGGGTGGAGCCTGGAGACCATCTGAAAGAGAGGTCAATGCTCAGTTATGGTAATGTGCTGGATTTAAACCATTTGGATATTGATGAACCTACAGGACAGACAGCAGACTGGCTGAGCATCATCGTCTATCTTACATCCTTTGTCGTCCCGATACTTCTGAAAGCTCTGTATATGTTGACAACAAGGGGGAGGCAAACTACCAAGGATAATAAAGGGACCCGGATTCGATTTAAGGATGATAGCTCGTTCGAGGATGTTAACGGTATCCGGAAACCAAAACATCTTTACGTGTCCTTGCCAAATGCACAGTCAAGCATGAAGGCAGAAGAGATTACACCTGGTAGATATAGAACAGCAGTCTGTGGGCTCTACCCTGCACAGATTAAGGCACGGCAGATGATCAGTCCAGTTATGAGTGTAATTGGTTTTCTAGCATTAGCAAAGGACTGGAGTGATCGTATCGAACAATGGTTAATTGAACCTTGCAAGCTTCTTCCAGATACAGCAGCAGTTAGCCTCCTTGGTGGTCCTGCAACAAACAGGGACTACTTACGGCAGCGGCAAGTGGCATTAGGCAATATGGAGACAAAGGAGTCAAAGGCTATACGCCAGCATGCAGAAGCAGCTGGCTGTAGCATGATTGAAGATATTGAGTCACCATCATCAATATGGGTTTTTGCTGGAGCACCAGACCGTTGTCCACCAACATGTTTGTTTA
ACCGTGGGCGAGCGAATTTCCGGAGTCCCTGGGTGGGCTCCACTGCTTGGCTTAACTGGATTTGACTTCTAATTGGGCTAATTTAATGGGCTTGAAAGTCTTTGGGCCGTTGAAGTTGGTCTGTTGGATGTTAGGTCCGTTTATGTTGTTAATGATATGTGTGTTGAATATGCATTGCTGGTTTGTGTTTGGAAATTAAACGGTGAATTTCTTATTGAATACGTACGGTTCGATTACATCCATTCCCAATATCTCTGGGTTTTCAAGTACAATTATATCTAGTCTATGAACTATGTCTTCTATCTCGATCTCTTGTATCTTTGCTCCGTTGTATGCGAATAGAAAATTGGCTATGATATTCCCTTCAAAGCCGTTGAAGTCGAATGGAACGTGCATGTTTCCGTATGTGTACTTGACGATCCCTTCATACTTTATGAGCGTTGGTGACTTGGTGGATACTAGCCTCATGTGAATGAAGATCTTCACGTTGTCCATGATGCGAACGTCAACTGTGAACCTGACTCCCTGCATGTTTGTTCCGCTCCTCGTCATATTTCCTTTTTCATTAAGTATATCATAATGTTTGTATTTATAGACCTAAACGTTAGATATTTAGTGTTGTTATGTGGTTGTAAGTGATCTATTATCATGTGATTGTGAATTAAAGTGATAAATTGATGACGGAGATGTTTTTTATGTGTTTTGATGGTGACCTGAAACATACATGAGTGTGTACGTATAAATACATACACATTAGAACAAGAAAAAGGATAAGAAAAACGTAGACTGAACTGAAAAGGGAAGAAAACGAAAGAAAAGAAATAACTATAATCCAAGAAAGAAAATGGAAGCGCAGTGACCCGAAACAAAGAAACCCTAGAAAAGAGAAGAAGAAAATAAAAAAAAATAAAACTCGAAAACGTCATCGTTAGAGAGGGGATAAAAAAAGAAATAAGAAATTAGGAACCTGAAACGGTGACGTCTGAAGGTGACTCTGCGT
CCCCTTAACAGGGGGGAGGGGGGGTTGAGGGGCCGGGATGGATGTTGGGGGACTTCGGTTCTTTGCTCTTAAACCTTTGCAAAATTTTTGCGTGCCGTTTTGCACGTTCATAACGTTTTCCTTTGGTTTCCTACAGGACTATGGCGCCTGGATGGCTGCCCGTGGTTTCTGCACCATATCTTTTCTGGCTGGCTGGAATTGCCGCTTCCTGCTTTTCAGCCTCCGTTAGTGCTCTTGTTGTTACTACCGGCCTTGCTCTCTCACTCTTGCTACTTGCGGCCCTGGTTAACTCATATGCCGCTCAGCGAAGGAAGGCCGTTACTAAGTTAACTATCCTCGTCGGCATTGTTACATGTAAGTATGTCACCCAGACAGAGAACAGTTGTGGAGGCTCGTTGCGCTTGCAACCATACGTTATCCTTGTGTATTCTTTCAGTTTTTGCCATTCTCCTGACATGGATTGTCCAGCCTAAACCGAGAGATGCCATTGTCTTTGCCTTATTGACCGGGGCCGCTGTACTACAGGCCATTTACAGTAAGTAGCAGCGTGCTTGGCTCGGGGGTGTTTACTGAGTAACAGGGTGCTCGACTCAGGGGTGTTCTGGGCACCTGAACACAGCTCACATGGTTTCTCTTTTCTCAGTCCTAGTTATGCTGCTCTTCTTGCTCCCCACATACCGGCGGAGATGGCGCAAGATGATTGTTTGCGTCGTTCTCCTGTTTTTGGCCTGTGCCGTGCTCCTCGTTGTCGATGCCATCTGGCAGCTGTCTCCCCTACTCGGATCCATGACAGTGGTAGCGCTGACACTCTTGCTTTTAGCATTCATCATCTGGCTCTCCTCACCTTGGGGCATAGGGGCCCTAGGAGCAGCGCTTCTAACGCTGGCGGCGGGTAAGACACAGTCCGCGGATGATGTTTGAGATGGGTTGTGTGTTTTTCAGACTATGACCTAACTATGTCCTCTATGTGCAGCCTTGGCTCTCCTGGGATCATTGGTCC
ATAAAGCAGGTGATGTTTTTATTATGACCTCTCAGCGGTCAACTCACTGCACAATTTTTTGCTGCAATTAAAAAACTGGTAAATTGATACTAAGATGGAGTGAGTCCAAGAATATAGATCGACGTCTTACTCACATGTTTWTCGCAAGACGCATATAATAAATCGCAATCTATTATTAACTTCTATTATTATTTTGTTTACATTGAAATGAACGATGACAAAACGGGTGTAATTTTTTTTTAAATTTGCATTACTAAATACTTATTGCCCGATTTAAGTTATGGTAGATCAGATTATTGCTCTAAATTAATTAACTTAGAACGCTAATACGTGAGGTAAAAAAAAAGTTGTCTTAAAGGTTTAATAGCTTTTGGAGTTTATAATTAATTTATGGACCATATGTGGTTGGTTAAAAGAAAATATTACGGAACGTTGACTGATTTGTAGAAGGTTACATAAATAAAACAGCTTGTGTAGGGTTATTTTCAACTAATAGGGTATTGAACTGGAACGCCGTCGCCGAGCAGTCTCGGGCGCCAGCCGTGAGAGATTATTTGGCGCTTTAGACGTCGAGTACATGGATTCGAATCTCCACAAGAACAAGATTTTTTTCGGTACATCTCGGGTCCAATGCTTCGGGAAGTCACCACAAAGGGGTTGCCTTTACTCGACCAGGTTTTCTAGGGTTTTCTGGTCATTGTGGTGGGTTCGTTTACATGCTTAACACAGGCATATGCAGTACAGTATAGAATGACCGCTCTGACTGTAAAAAAAAGTAAGGCGTTAGGTAAAAAAAATTAGGGCATCAAAATGTATGGGAAGAATAAAAAAAAGCAATTTGAGGCTCGAAATCTCTAATTTAAAGATTTTTTTTAAGTCATGCCTATTGCGTAATCCTAATAAATAATTCGAGACAGAAATCTTCTAAGTTCTTTGGTTTTGTTTTTGGGTCTAATAATAGGAAAAGACAATTGAAGACAAAGGTGTAAAAGGTCTCTAC
AGCAGAAGCAGAGCATATTCTTAGAACTGAAGTGAACAGGCCAAAAATGAACAATGCTACCTTCAACTGTACAAACATTAACCCTATTACTCACATCAGGGGGAGTATTATTATCACTATATGTGTCAGCCTCATTGTCATACTTATTGTATTCGGATGTATTGCTAAAATTTTCATCAACAAAAACAACTGCACCAACAATGTCATTAGAGTGCACAAACGCATCAAATGCCCAGACTGTGAACCATTCTGCAACAAAAGAGATGACATTTCCACCCCCAGAGCCGGAGTGGACATACCCTCGTTTATCTTGCCAGGGCTCAACCTTTCAGAAGGCACTCCTAATTAGCCCTCATAGGTTCGGAGAGATCAAAGGAAACTCAGCTCCCTTGATAATAAGAGAACCTTTTGTTGCTTGTGGACCAAAAGAATGCAGACACTTTGCTCTGACCCATTATGCAGCTCAGCCGGGGGGATACTACAATGGAACAAGAAAGGACAGAAACAAGCTGAGGCATCTAGTATCAGTCAAATTGGGAAAAATCCCAACTGTGGAAAACTCCATTTTCCACATGGCAGCTTGGAGCGGATCCGCATGCCATGATGGTAGAGAATGGACATATATCGGAGTTGATGGTCCTGACAATGATGCATTGGTCAAAATAAAATATGGAGAAGCATATACTGACACATATCATTCCTATGCACACAACATCCTAAGAACACAAGAAAGTGCCTGCAATTGCATCGGGGGAGATTGTTATCTTATGATAACAGACGGCTCAGCTTCAGGAATTAGTAAATGCAGATTTCTTAAAATTAGAGAGGGTCGAATAATAAAAGAAATACTTCCAACAGGAAGAGTGGAGCACACTGAAGAGTGCACATGCGGGTTCGCCAGCAATAAAACCATAGAATGTGCCTGTAGAGACAACAGTTACACAGCAAAAAGACCCTTTGTCAAATTAAATGTGGAAACTGATACAGCTGAAATAAGATT
GAAAAGTTCCACACCCAAACCAAACCAAAACCTAACGAAAGAGCATATTGGACCCTAAACGGCCCTCGAGCGACCACGTGTCTAGAGGAACCATTATGTCTCGCGTTAGCCAAGTACTCGCATCCATCTCCGACCCCTCTCTCAAGGCGGTCATCCAAGAAGAGGCTTACAAATCCATTCGTACCACATTGCAAGCCGCCAAACATCTCAACCCCTACGCTCATCCATCAGAGACTGCCGAGTTTCTAGAGCGCCAGGGCATCATTTCAGACCCATACGCCGTCGCGGCCCACACTCATGCAGCAGCCAAATGCTTGGAGCTGGACCTGTACGCGAGCGTATCGCACTACATGCCAAAGGAGAACCCCGTAACATTCCTCTTCATGAAACGGGCGAAACTCCAATACTTCCGGAGAGGAACCCAACAAGGAGACGTCTTTGTTAACACCCTCTTCGAGCCCAAGGATGCTGCCCGATACCCATTAGACACGATCTGCAGCGCCATTCCCCCAATCCAAACACAGATGGCATTCATGGGAGACACGCTGCACTTCCTGGAGCCGGCGTTCCTCACAGACCTCTTCGACCGCTCCCCGCACCTAAACACCCTCTATGCCACCATGGTGCTGCCACCAGAGGCAAAGCACAAACTTCGCTCCCTCCACCCCTTGGTCTACACATTGCAATACCTTAAAGACCACTTCATATACCTCCCCGGAGGACACGCCGGGGCCTCCTACTGCCACACGTACTCACAGCTTCAGTGGCTGGACGTAGGACACATCGTTTCACCGTCAGGGAACTGCATCACTGCCCAGCGGATCGAAACCAAAGCGGCGAACCACCTCTTCGTGTTCATCAGAGGGCGCCTCAACACCCCCCCCATGAGATCCTTCGCACCCATGCGGGCATACTGCACACTCCCCGCAATCTTTCTCCCCACAGAGTTTAACTCCCGGACGCCCTACACCAAAACCTTCCTCCAACAGATGTTTCTCTA
AAATTAAAACTACTCATAAAGACAACAAACAATTTAAGCGCAAACAGAAATTTTCGTAATTACATTTCTACAAGCAACCATTACTCTAGTTATTTGCAGTTTCACATTTCCTCACAGCAACAGCAAGTCAAATGGCAACAATCATGATTGGAAGCATGGCGATTTCTGTGCCAAACACTCACGTCTCGTGCGCATCGAATTCTGTGATGCCGGTTCAAGCAGTTCAGATGGCAAAACAAGTGCCTTCTGCTCGAGGGGTGTTATACACACTTAAGAGAGAGGGTAGCACGCAAGTGCATAAGCATGAGGAGGCACTGCGCAAATTTCAAGAAGCATTCGACCAAGATGTTGGCATTCAGCGAAGACTTCTAGTAAACAAGCATAGTTCCATACAATCCACAAAGAAGAATGGTTTGACCTTGCGTCGCTTAACTTTAGAGCAGGCTCGAGCAAAAGAAGCGGCAATTGCAAGGCGAAAGCAAGAAGAGGAAGACTTTCTCAATGGGAAGTATGAACAGCAATTTTACGCTGGTGTTTCCGCTACAAAGTCCATGAAGTTTGAAGGAGGGAGTGTTGGGTTCAGAACAAAGTACTGGAGACCAACTCCAAAGAAGACTAAAGAAAGGCGTGCAACATCACAGTGTAGGAAACCAACATATGTTTTGGAGGAGGTTCTTTCTATAGCTTCAAAGAGTGGTAAGCTGGTTGAATTTATCACAGGCAAAGGGAAGAGAGTCAAAGTCTGTTATGTGCGTAAGCATGGCGCAATATTGCCCAAGTTCTCCCTCCCGCATGAAGAAGGCAAATATATCCATCAGGAGCTTCAGTATGCAAGCACATATGAATTTCTTCCCTATATTTGCATGTTTGCAAAATATAAGAGCATAAATGCGGATGATATAACTTATGGAGATAGTGGTTTACTGTTTGATGAGCGATCATCTTTAACCACAAATCACACTAAGTTACCGTACTTTGTTGTTCGGGGAAGGAGGAATGG
GGATTCACACTCCCGATAATAACTGTTAATAAACGACAAGTTCATAACAGTTACTAGATGGCCCTCACATACCGAAGTCCAGTCGAGGAAGTGTTGACTCTTTTCGAGCCCGCCGCCCAATCACTTGTAGCTGCAACTGCCACCGCAAGCTACCAACAAAACGAGAAGGATAATTTCGAGTGGTTCAACTTCTCCATGCCAGCAATCGCTAAGGAGCGCCTAAGCACTGCTGGGATATATTTGAGCCCATACTCCGGTTACCCTCACTCACACCCAGTGTGTAAAACACTGGAAAATTACATATTGTACAAAGTACTACCTAGTATTATCAATAACTCTTTTTATTTCGTAGGTATAAAACAATTTAAAATTAACTTTTTAAAAAAAAGGTTCAAGCATTTATCCTTGGTCCACGCAATAAATAGGTACGTAAGCAGCGCGGACAAGATAAGATATGGCAACGAATTCGTCGTACGGGCGAGTTCAGAAAGTAGGCTGCTAAAGCGGCATAGGAGCATCGAGCAGTCATGCACACTGTCCAGCCTAGTCCCCAATATTAAAACAGGCGCGAACTTGTTCCTCCACGATGAGCTGCATTACTGGAGCAAGGATGATATTATCGACTTTCTCGAGGTCTGCCAACCCGAGATAATGCTGGGCACTGTAGTGTACCCCACTGAAATCTTCGCTGGAGCGAAACACTCACTAAACCCATGGTGCTACGAGTTTGAAGTCAAGGGCAGAGTGCTGATCTATTATCCAGATGGGGTACGGAGTGAGGGGTACGAACAGCCAATTGACGGAGGTTATTTATTGCAGGCAAATAGAATCCTACTGCCTAATGGCATCACTTACTGCGTTGATGTTATTGCAAGCAAGTTCTCACACCACCTCGTGAGCATAACCCGTGGGGACTTGGTTGTGCCTAAATACCGTTCATTTGGGCCATTTGACGCCGTCCGTGCACGTGGCGCAGCAGATATCGCGCGGAAGAACACAC
CATCATCAATAATCTACAGTACACTGATGGCAGCGGTCCAACTGCCAATCATTTTTGCCACGTCATTTATGACGCAACGACGGCGAGCGTGGCGTGCTGACGTAACTGTGGGGCGGAGCGCGTCGCGGAGGCGGCGGCGCTGGGCGGGGCTGAGGGCGGCGGGGGCGGCGCGCGGGGCGGCGCGCGGGGCGGGGCGAGGGGCGGAGTTCCGCACCCGCTACGTCATTTTCAGACATTTTTTAGCAAATTTGCGCCTTTTGCAAGCATTTTTCTCACATTTCAGGTATTTAGAGGGCGGATTTTTGGTGTTCGTACTTCCGTGTCACATAGTTCACTGTCAATCTTCATTACGGCTTAGACAAATTTTCGGCGTCTTTTCCGGGTTTATGTCCCCGGTCACCTTTATGACTGTGTGAAACACACCTGCCCATTGTTTACCCTTGGTCAGTTTTTTCGTCTCCTAGGGTGGGAACATCAAGAACAAATTTGCCGAGTAATTGTGCACCTTTTTCCGCGTTAGGACTGCGTTTCACACGTAGACAGACTTTTTCTCATTTTCTCACACTCCGTCGTCCGCTTCAGAGCTCTGCGTCTTCGCTGCCACCATGAAGTACCTGGTCCTCGTTCTCAACGACGGCATGAGTCGAATTGAAAAAGCTCTCCTGTGCAGCGATGGTGAGGTGGATTTAGAGTGTCATGAGGTACTTCCCCCTTCTCCCGCGCCTGTCCCCGCTTCTGTGTCACCCGTGAGGAGTCCTCCTCCTCTGTCTCCGGTGTTTCCTCCGTCTCCGCCAGCCCCGCTTGTGAATCCAGAGGCGAGTTCGCTGCTGCAGCAGTATCGGAGAGAGCTGTTAGAGAGGAGCCTGCTCCGAACGGCCGAAGGTCAGCAGCGTGCAGTGTGTCCATGTGAGCGGTTGCCCGTGGAAGAGGATGAGTGTCTGAATGCCGTAAATTTGCTGTTTCCTGATCCCTGGCTAAATGCAGCTGAAAATGGGGGTGA
GGTCAATCGGGTCCTCTCAAACTTGGCTATGCAATCGGGGAATGGGTCCTTATTATAGTTGTGGACCTAAATGGCATAATTGTAAATAAGTGTATGAAATTCAAAATTTAAAATTCAATCGTGGCCATCCGTATAATATTACCGGATGGCCGCGATTTTTTTAAAGTGGTCCCCTTGATGTGATATGTCATCCAATCAGAACACTCTTTGAAAGCCTAATTATTTATGGTCCCCTATTTAAGACTTAGTCCCCAAGTTTCGGCGAAATTCAAAATGTGGATCCACTACTAAACGAATTTCCAGAAAACGTCCACGGTTTCCGTTGTATGTTAGCGGTGAAGTATCTGCAAGCGGTCGAGAAGACTTATTCCCCTGATACTCTAGGGTTTGATCTCATCCGTGATCTCATCGGTGTAATTCGTGCGAAGAACTATGTCGAAGCGTCCAGCAGATATTCTCATTTCCACTCCCGTCTCGAAAGTACGTCGCCGTCTGAACTTCGACAGCCCATACAACAGCCGTGCTGCTGTCCCCACTGTCCGCGTCACAAAAGGGCAGGTATGGAAGAACCGACCTGCATACAGAAAGCCCAGGATCTACAGAATGTATAGAAGCCCTGATGTCCCTAAGGGATGTGAGGGCCCATGTAAGGTCCAATCTTTCGATGCGAAGAACGACATTGGACATATGGGCAAGGTAATATGTCTGTATGACGTTACCCGTGGTATTGGGCTTACTCATCGAGTTGGCAAGCGTTTCTGTGTGAAGTCACTTTATTTTGTCGGGAAGATCTGGATGGATGAAAATATTAAGGTTAAGAATCATACTAACACCGTTTTATTCTGGATAGTTAGGGATCGCAGTCCTACTGGAACGCCTTATGATTTTCAGCAGGTCTTTAATGTATATGATAATGAACCCAGCACTGCTACTGTGAAGAACGACCAGCGTGATCGTTTCCAGGTTATAAGGAGGTTCCAGGCAACAGTTACTGGTGGAC
GGTCTCACTCCCTCACAGTTGCTGTGGTGTTGTGATTCCTCTTCTGCAGAAGATATTAATAAAGTGTATAACAGACAAATGTGACTGGCCTGGGCTGCTTTCCTTTCTTCGAACATGGATATAATTTAGATAAGTGAATTTGAATTAACATTTTGGTGCCGTGACCCGGATTCTTCAAAAACCTCTGGATTGGATAAGGAGGCTTCAATTTATGAAGCAGGAATACCTACCTACACTAATAAACTGGTGAGTACCTTTATATTTTCTCATAACTTTGTCTAAATAAAACAATAAAAAGAGATAAATAAGGTACAAGATCCAGCATGTAGGTGGGAATACTCCTTTATTCAGAGAAATAGCAAGAATCACAAAAACAAACAAGAAAATAAATAAATTTATTTTGAAGGAAGGTAGACATGACCGTCACGTATGGCTTGGTATCATCAGCATCGGTGGCACCTTGATTACTCCATTCCTAGACAAAACCTCCAAGCCTTTTTAACCACTATCACCTTCATAGATCCCCAATTTAAAATACAAGAGAACGGACTTACAGAAGGCGAATACAAAACTCAAATTGTTAAACAAATAATACCACAACTTTGTAGAATACCCAACCAGAATTCTCCACCCCCAATATGGGTACAAGGCCCTAGAATCAAAGGGGATCCTACCTGGCTGAAAATAAATGCAAAATTTATTACTGAGCTAATTCCAAAACAGAAAGGTACCAAAAATATTTCTACAAAGACTTACTTATCACGTTTATTCGTTATTTGGCTACAAAACTAAATAAACCATGGGTAACTCTTCCTCTACTCCTCCTCCCTCGGCTCTTAAAAACTCTGACTTATTTAAGACTATGCTAAGAACACAATATTCTGGCTCCGTCAAAACCAGACGCATTAACCAAGACATAAAGAAACAGTACCCACTATGGCCAGATCAGGGTACCTGCGCCACCAAACATTGGGAACAAGCCGTACTAATCCCATTGGAT
ACCTGTGGGCCGCGATTTTTTTTAAAGTGGGCCCGTTGATGTGATATGTCATCCAATCAGAACGCTCCCCCAAAGCTTAATTGTTTTGTGGTCCCTTATTTAAACTTGCTCACCAAGTAGTGCACTCCGCACTATGTGGGATCCATTATTAAACGAGTTTCCCGAAACCGTTCACGGCTTTAGGTGTATGTTAGCAGTTAAATATCTGCAGTTAGTAGAGAAGACTTATTCGCCTGATACATTAGGGCACGATTTAATTAGGGATTTAATTTCAGTTATTAGGGCTAGAAATTATGTCGAAGCGACCAGCAGATATAATCATTTCCACGCCCGCTTCGAAGGCACGCCGCCGTCTCAACTTCGACAGCCCATATGTGAGCCGTGCTGCTGCCCCCATTGTCCGCGTCACCAAAGCAAGATCATGGACGAACAGGCCCATGAACAGAAAGCCCAAGATGTACAGGATGTACAGAAGTCCAGATGTCCCTAGAGGATGTGAAGGCCCATGTAAGGTTCAATCTTTTGATGCTAAGAACGATATTGGTCACATGGGCAAGGTCTTATGTTTGTCCGACGTTACCCGTGGTATTGGGCTTACCCATCGAGTTGGCAAGCGTTTCTGTGTCAAATCACTTTATTTTGTTGGCAAGATCTGGATGGATGAAAATATTAAGGTTAAGAACCACACTAACACCGTTTTATTCTGGATAGTTAGAGATCGGCGTCCTACTGGAACGCCTAATGATTTTCAGCAGGTCTTTAATGTATATGATAATGAACCTAGCACTGCTACTGTGAAGAACGATCAGCGTGATCGTTTTCAGGTTATAAGGAGGTTCCAGGCAACGGTGACTGGTGGACAATATGCAGCGAAGGAGCAGGCGATTATTAGAAAGTTTTATCGTGTTAATAATTATGTAGTTTACAATCATCAGGAAGCTGGCAAGTATGAGAACCATACCGAAAATGCTTTGTTGTTGTATATGGCATGTACTCATGC
AGATTTTCTTGCACGTGCGATAGCTTCGGACAGCTTTGGCAGCGGCAGGTTTGAAAGAGACATTTTTTTTTCTTTCATCAGCCGTGAACGTGTTGAGAAAAAGACAGCTTAGGAGAACAAGAGCTGGGGATGGGCAGGAAGACCATCCTGAAAGGCAAGGGGGGCGGTCCCCCTCGACGAGTGTCGAAAGAGACCGCGACGAAGACGCGTCAATCTAGAGTCCAAATGCCAAATGGACTGGTGTTGATGCGCATGATGGGGATCTTGTGGCATGCTGTGGCTGGCACTGCGAGAAACCCTGTTTTGAAAGCATTCTGGAATTCCGTCCCGTTGAGGCAGGCCACTGCAGCACTTCGGAAGATAAAGAGGACAGTGAGTGCTTTGATGGTTGGCTTGCAAAGGCGCGGAAAAAGGAGGTCAGTGACGAACTGGATGAACTGGTTGCTGGTCATTGCTCTGCTGGGGATGACACTTGCAGCGACAGTAAGGAAAGAAGGGGACGGCACCACTGTGATCAGGGCTGAAGGAAGGGACGCGGCAACGCAGGTGCGTGTGGAGAACGGCACCTGTGTGATCCTGGCCACAGACATGGGGTCATGGTGTGATGACTCGCTGTCATACGAGTGTGTGACCATAGAGCAAGGGGAAGAGCCTGTTGACGTGGATTGTTTTTGCCGGAATGTTGACGGAGTCTATCTGGAGTATGGCCGTTGTGGGAAACAGGAGGGCTCACGGACAAGACGCTCGGTGCTGATCCCAACCCATGCCCAGGGCGAGTTGACGGGGAGGGGACGCAAATGGTTGGAAGGAGACTCACTGCGGACACACCTCACGAGAGTGGAAGGATGGGTTTGGAAAAACAAACTGCTTGCTCTGGCGATGGTCGCCGTTGTGTGGCTAGCACTGGAGAGTGTGGTGACCAGGGTTGCCGTGCTGGTTGTGCTCCTGTGTTTGGCCCCGGTCTACGCCTCACGCTGCACACACTTGGAAAACAGGGACT
ACCGGATGGCCGCGCTTTTTTTATACTGGGCTTTATATAGAGGCCCATTTGGAGTGGGTTTTTGGCCCATTTGGACTAACCACTCTCTTTCCTCGTATTTTCTCTGTGGTTTCTTTTAACTTTAATTTAAAATCACTTTTAAATTAAATATCTTTTTTTTTGTGTGGTCAATTTCGACAGCTGTTCTGCATAATATATATACTGACGACGTGGGTAATTTTCGACCAAGTTACAGTGTTTAAGTCGAAATTGTTTTTAACTGCTTTTGATTTAAGAGCTCATGGACCTATTGAGCTACATTGCACGTGTACCATTTAAATTGATCGTGTGGAGTCAAATTTTACATAATTGTATGAACTGACATGCATATATATTTGGCCGAAATAGGAAATGAGCTCATTATTACGTGGTATACAGACAATATTTGAAAATGTATCCTACGAAGTATAGGCGTGTGTCTTTGTCTAGCCAACCACGTAATTATTCACGTAATACTTCGATAAGACGTCAATCAGTTTTCAAGCGTAATGACAACAAGCATCGAACGTTTCCAACCGGTAAGACAACGGATGTTTCCATGATGAAGGCCCAACGGATTCATGAGAATCAATATGGTCCAGATTTTGCAATGGTTCATAATACAGCAGTGTCTACATTCATTAGCTACCCTGATGTGGCTAAGTCTATGCCTAACCGAAAGAGGTCATATATTAAGCTAAAACGACTTCGTTTCAAGGGTATAGTGAAAGTGGAACGTGTTCATGCAGAGGTGAACATGGACTGTTTAGCGCCTAAGACCGAAGGAGTTTTCTCTCTGGTTATTGTGATGGATCGAAAACCTCATCTTGGACCATCTGGGGGGCTGCCTACTTTCGATGAGCTGTTTGGCGCCAGGATCCACAGTCATGGTAACCTGGCAATAGTTCCTTCTTTTAAGGATCGTTTCTACATACGCCATGTATTGAAGCGGGTGATATCAGTGGACAAGGATACTATGATG
GGTCGGTTATGCGGCCGAGCCATCCTGTACGGGTTTCCAAGCCGATCAGAAGCACGGGCCGACGCTAGAGCGCCTCGCCCAGGCGCTGTGAGCCACCAGGAGCCACGAACTCGCGACCCACGGGGAGTTATACCCCCGGAATCGGCTACGGGCCATACAGGCCCGGTATCTGTCAAGGTGATCTACGCCACTCCGTGGGGTGGCTGTCAAACGCAGACTCCTTCCCTATTAATGAGGGGCTGAAGGCCCCTCCTAAGAGCCGCTTCAGGCGGCTCGCTAAGAGCGCCTTTCGGGCGCTCCTGAGTAATAACCGGCCCAACAAGGGCCGGGGAATTGATCCGGCAACCGCCGGATCTAGCGCCGCGCCTGAAGCGCGGCTTATTGAAGGGGTGACGCAACCGTGTACGGCACTCGTTCGAGTGCGTACTGGAGCACTCAACCGGGGAAGTTCGACGTTCTCAACCTTCGGATGACGTTCCCAAGCTCATCCGCGTACGAGATCCCCGATCTGCGGCCGACAACCTACGTTCCGGCCAACCTCGCGGCCTGGAACATGCCGCGACATCGCGAATACGCCGCCGTTTCGGGCGGCGCACTGCACTTCTTCCTTGACGACTACCGATTCGAGACCGTCTGGTCGAGCCCGGAGCGCCTTCTCCCCCGCGTGCAAGCGGTTGGAGCTGCTCTGACGCCCGATTTCAGCCTCTGGCGGGACATGCCACGGGCCGCAGCGGTCTGGAACGTCTACCGCAGCCGCTGGTGCGGCGCGTACTGGCAGTCGCAAGGGATCGAGGTGCTCCCAACCGCGTGCTGGGCGACCCCAGACACGTTCGACTTCTGCTTCGACGGGATCCCGGAGGGGGCCACGGTCGCGATCAGCTCGATGGGCATCCGCTCCTCGAAGGTCGACCAGGCGCTTTTCCGCGCTGGCCTCCAGGAACTCCTCGATCGCAAGCAACCGCGACTGCTGCTGGCCTACGGCCGGCTGCGGTACTGCGAC
CCAGGGACCCCTGCAGCCCCCTGTTTGTCAGCGCCTGTAATAGGGTACTACATTGCTGCAGGCTGGTAGCGTGAGCGGTCGGTAACACTTCCGTTCTCCACGCCAGAGTTGCCCCTCGTGGGCGTGTCTGCCGGAAGGGCTGAAAAGTATCCGGCCGGTAGCTCGCCCCCGCGCATGTGCCCGAATAGGGATTGGGTGCGCGGTTGAGGGTCTGGTGTCGTAATGGGGCGAGGAGGGTTCCGAAGATCCAAACCATTACACACCTGCAACTCTGATTACCATCACCACTAGCGCCATGGCTGAAGCTCCCGCTTCCCACCATCGTTACCCCGCCCCTTTAGTGGGCACTCTAGCCGACCCGCAAGGCGGGGGTCTGGCTGCTGACAACCAGTTCCGCCGATACCGTGCCGCGCTCCGCATCCGTGCTCCGGACCGTGGTAACTACCTCACGAGCACGCGTTCGATCTTCTACGAAGTCGGACGACGCTACGGCAGCGGCGGCGATGCCCTTGCCCCTCCTCCGGAGGCGGCTATGCGCATCGACTGTTCGGTGCCGATCAATCCGGCGGAGGCCGCCAACTTTGAGGGCCTCGCACGTCGGTTCTCCAACTTCTCCCCGCAATGGGAGATGATGGACCTCGCTGCCATCGCCGAGCGATTGGCTAAAGGTGTCGCGGCCGCGTCCGTTTACGGACAAGGCTTAGACACGCAGGCGCTGCGCGCGGGGCAGCCCATTCGCGTGGTCGCTCTGGGGACTCTTGACTCGCCCCAGACGGCGTCGACCGCGTCCGTGTTCATACCGCGGACGGTCGACGCTGTGTCGAACGACCACGTCTTCGCAGTCCTATGCGCCGCCGCCAACGGTGCTGGGGCTGCGGTAACCACCGACGTCCTCAGGCTGGATGCCAATACTAACCAGCCGATAGTGCCCGCCGTCACCGGGGCCGCCTTCACCACTGCTTGTGTTGAGGCCCTCCGCATGGTCGGCGCAAACATGGAG
ACGTAGTCAAAATGTCCGTTGATGACATTACATGGTTTATTTGTCTTCAGAAAAATGGTAACAGACATCATGAGTGTCATTCGGATCAAAACAAATGCTACCGTTGCTGCCGTGCTTCCAGCTAGCGAAGATCAGGCCGATTATCCTTCCACCTTTTTTGAAGGGGGGAATGAGATTAGATTGTATGTTAACAAGGAGGAAAAATTGGATGTTTTAAGGCAATATGTCTATATGGGACTGGTGGAGAAAAACTGTAAGATACAGCATGTGAATGCTTATCTCTATGCAGTGCTGAAAGGAGAAAGGGAGCTGCTAGAGGCGGACTGGGATAGCTTCGGACACAAGATTGGGATTCAGGGAGAGAAGATCGGGCCTTTTAACCTGGTGCGAGTGGAAGACATCCCCGACGGGCTACCAGATGGGAAACTGAACGCTGAGGTGAGTGCTGAGGATGATGCATGGCTGCCTCTCTTCTTGCTAGGTCTCTACAGAGTGGGAAGGGCAAGTGAGACTACATACCGGACTTTGCTGATGGAATCCCTGATAAAACAGTGTAAAGCAATAAAATCCGACTGGGTCTCCCCTGTGACGGCAACTCACAAATATTTCGATGTATGGGGCAATGATGGGAATTACCTGAAGATTGTAGCCTGTGTGGACATGTTTTACAACCATTTCAAAAAGAGCATTAAAGCAACATTCCGGTGGGGAACAATTGTGTCACGGTTCAAAGACTGTGCAGCACTCGCCACCCTGGGACATGTTGTTAAAATCACCGGTTTGACAATTGAAGAAGTGTTTACATGGGTACTACAGACTGAAGTCGCTGAAGAGTTGGTTAAAATGATGAAGCCTGGACAGGAGATAGATAACAGCGCGTCTTACATGCCATACCTGATTGATATGGGGATCTCTGCCAAATCACCATACTCAACAATAAAGAATCCGTCTTTCCACTTCTGGGGGCAGCTTGTTGCTGCATTATGCCGCTCCAAGAGAG
TATTAAAATTTTCATAAGATTTGAAATTTTGATAAACCGCGATCATAGGTTGCCGCACCTTAAAACCGGAAACAAAAGCAATCGTTACTTGATTTCAAAGACTTCTCAATTTCTCTCTACATTTCTTGTATACGGCTTTCAAAGTGAAAGAAAATCACTCTCTGTGCTGGTCGCAGCATTCGTGAATCATTTTCTTTCTGCTCTCAGTTCATTCGCTGAACACTCTCCTATTTGATATAGGACTTCGTGTCAGATTTGAACTTCTCTTACCTCTCTTTCTCGGTTCTTCATTTGATTTCAAATTTCTCTGAAATTTAAATTTCTTTTGACATTTTGAACTTTGTGTTGGTTCCATTTGAAAAACAACATGAAGTTCTATCCTGGTCAGAATATTTCTGAAATTGTTTACCACTTTCAGAGTAATGAGACAGCCAATAGGTTAGATGCATATTTTGCTTGTGGCTGTGAGGAGGATACTGAAGTCCTCGCTCGTTTGAAGCAGTGTAATCCTCGTCTGCTTCATCTGTCATATGCTGCCTTTTGTTTGGAAATGGGCAGTCATTCAATAGAGGAAATGGAATATGATGATGGGGAATTAATTTTTTCCTATTTTCAAAATTTTTTGCTTTCCATCGTTTCCAATTCTTCTAAAACAACCAAATTGAGAGCATACATTCGTTCAGCATTTGCATATCATTTTCAGCATTTTGTTGAATTTGATCAATATACAAATGATTCTCTCAATACTGTAGATACAAGTGTATCAGCCCAAGGGATAGCAGACTTGGCTCTCTCTATGGTTAGATGGATACCCACTCAGATTAAAAAAGTTGTTAATTTTGGTGTGGGATCTGTTATAGAGTCTTTTTCAGAGCATTTTAATAAGCTCTTGATGCAATATTGTCCAATAGTTTTTCAAGCTTTCAGCTGGGTTAACAATATTTGGACAATGGTCAAAGAGTGGATAGAAGAAGCTGCGAAAGAAATTTCATGGTTTTTG
GTCGAATTTTCACGCCCGCGAAATTAAAAATTCAGGAGTTGGCCAGTGGGGGGTATCGCGACAGTGCCGGGCCGGGGCAGAAAACCCAAGCCGACGGCGCGGAAAATCGCGGCGGGAAATCCCGGCAAGCGCGCGCTGAATAAGGACGAGCCGGATTTCGGCTTGGTCACGAACATCGAGCCGCCGGACTGGATTGTCGGTGAGGCGCGGGACATGTGGGAGCGCGTTGTGCCGCTGCTTTGCGGCCAAAAAATCTTGCAAGTGACCGACCTTCACATCGTCGAAATCTTCTGTGCGGCCTACGGCAACTGGAGGACCGCCCAGGACGATTTGACGCGCAACGGCCCTGTCGTCGACAGCTCGCAAGGCAGTCCGATGAAGAATCCAGCTGCGACCGTTGTGAAGGAAGCGGCGGCGCAAATGGCGAGCTTCGGCGCAATGCTGGGGCTCGACCCGGCGAGCCGGCAGCGCCTGGTCGGCGCAAAGCCGAAAACACCCGACAACCCTTTCGCGAAGCTGCTCGGCAAATGATTGGAAGACATGGCGACGAATTTCCCGCGCGTAGAGCAGGGGCTCAAGTTCGCGCGAGACGTCGTTCGTGGCAAGCGCCCTGCGTGCCGGTATGTGCAACTTGCGTGCAAGCGCCACCTTGACGACCTTGCAGCGAGCCGCAAGAAGGATTTCCGCTGGAAGTTCGATCCGGAGGCCGCTGAGCGAAAGCTCGCACTCATTGAGCTGCTGCCACACACGAAGGGCGAGTGGGCGTTCAAGGGGCAACTGGTAACGCTGGAGCCTTGGCAGAAGTTCGGCTTGATGGCGACCTTCGGATGGCTCAACAAGCGCACCGGCAAGCGCCGGTTTCGAGAAAGCTACTGGGAGGTCCCCAGAAAGAACGGCAAATCGGTGACCGCCGCGGGCGTCGGCATCGGCATGTTCGTCCTCGACGACGAGTTCGGTGCGGAGGTATATGCGGGCGCGACGACCGAAAAGCAGGCGTGGG
ATATATTTTCACACAGTTACTGTGTCTGGACATCTCGAGTTTGCTCTTTGGTGGTCATTGAGTGTCGAATTTAGTGTCCTATTCTCTTTTCTCTATTAAAAGTAAAATATATCCTTGGTGACTGTGTCATCATGTTTAGCAGAAGTTCCTCTACTCGCAGCTCCCTTGTGGGGAGCAGGAGTGGCTCCATTTTTGGAGGGGGATCTGTTAAGAAGTCTAGTACTGTGAGGGGGTTCTCTGCCGGTCTTGAAAGATCGCGAGGATTACCTTCCGCCAGCGCTGGTGAAAACCAGATCTCGCTGCCGGGGCTTAGGATCCCAGTTAAGGCTTCTTCACAACCGGGAAATTACTACCTTAAGGAGAGAGGTATTGATTTGCCAATTGTGCAACAGCAGAAGTTTCTAGCCGCTGACGGCAAAGAAATGGGGGAGTGTTACCTTTTGGACACTTCCCGAACTGATCTGTTGGACGCTGCCAAAGCAGCGTTAAACGAGTCTAATCTTCTTGAATTCAACAAATTTAAGGAATTTAAGAAGTATAAGGGAAAGAATAATGAATTCTCTTTGGTTGAGGCATCAGTTTTTGATAAACTGATCAGGAAGGACGATTCTCCCATACACCTTAACAGGCTTTTAATAGCTGTTTTACCTGCCGTAGGAAAAGGAACACCAGGAACCGCACGAATTAAAATTCGTGACGCGCGCCTGGATGATGGTTATGGTGAGCTTTTTAGTTCTGAAAATCGTGTGGACTCTGGCTACATTTATTGTATAAATGTAGGTTATTCTGTTCCTAAGTCTGAAATCGATTACAAAATCAATATTGATTTTGCCGGGGTACCCATCAAAGATGGTAAGTCCCCGATTTGGGTCAAGGCTGCCTTCTCTTTAGCTGGTGGCCCCCCTGTGTTCCTTGATGGAACAATGAGCTTGGGTGCTGAGATTTTGCCCGACTCTCATAAAGAGCTGTTGGGCACCTCTGCTTTGTTGTTGAATGAGGC
ACACCACCAGATACATTCTGTAAATAGTTTGCTGTGGTTGCTTAGGGAATAGGCATAGAATACAACCATGGTTATAAGATAGAGCAGGTGTATCTGGGGTAACGGCGGAGACCCGTGACGGCGCCGCTACTCAGATATCTACCTAGGTAGAAGAAGGTTGCAGGGACACATTGCATATGTCAATAAGAGATAGGATTTAAAAACCCAACACCACATTAATCATGGCTAATGATAATGTTTCAGATTATGCTAATGCTGCACCTTTTGCCAGGTTTGCCAACCTGCAGAATCGTGAGACTCTTAATCCTATAGGGAATGAAGCAAAGGAGATCCCTTACAACAGAGATCAATACCTGACATGGCTTGCTGAAGGGAAATTGTTTCAGATAGGTGCCCTGACAGATGCTGAGATAGTTGCTGCATGGACGACCATCAAGACAGCAATGGGGAACAACACTTTCAGCGAGACACATATGAGAAGCATCGTAAAGATAGCATGCAACCTCAGGGGCATAACTCCTGGCAGCACCCCTTTGTTGGTAACATACAACCCTCCTCAGAGTGCAACCTGGGCCCCCGCTCCGTCAACTGATGCAATTTACAGTGGTACACCTGTTGCAGGAGTTATCATCCCACAGAACACGGGTGCCGGGGGAGAAGACACCGAGACCGAGGCAAGCAAAGCTCGCGCCATTGCGTTTATATGTTGCTATCTTTTGAGGTTTATTGTAAAAACAGAGGAGCACCTGACAAACTCGCTGGGCAACCTTAAACTGCAGTATAGTAGGTTGTATAGTGCTCAATCTGCAACACTGAGCAATTGGAACCCCTCCAACACTTGGGCCTCAAGGGTCAAATTAGGATTTGACACATATCTGACACTGCGAGCCACAGTTGCTTATAATATAGCCAGTGCAGATGCCTTATTAGTCCCTGAAAATGTCAATTATGGCCTGTGCAGGATGCTTGTGTTCCAGCACCTAGAACTTAGTGGCCTTCA
GTGAAAGTTATGGCGGCTATGTCGCGCCTTACTGGCATGACTACTGCTATTTTACCAGAAAAGAAACCCTTGGATTTCTTCCTGGACCTCAGGGACAAGACCCCTCCCTGTTGTATTCGGGCAACCGGAAGACTGGCTTGGCCAGTTTTTCCGGGACAAAACGGAAAAGAAGGACCTCTAGAGACATGTAACAAGTGTGGCAAATGGCTTAACGGATTTGGTAATTTTGGACTAGAGGATCTTGGTGATGTTTGCTTGTGTTCCATAGCCCAACAGAAACACAAGTTTGGACCTGTCTGCCTGTGCAATCGTGTCTACATACACGACTGCGGTCGTTGGCGGCGCCGCAGTCGTTTCTTGAAGCACTACAAGGCATTAAATAAGGTTATTCCCTGTGCTTACCAGTTCGACGAAAGTTTTCCCACCCCTATTTTTGAAGGGGAGGTTGATGACTTATTTGTTGAGCTTGGGGCACCAACCAGCATGGGTTTTATGGACAAGAAATTACTCAAAAAGGGTAAGAAGCTGATGGACAAGTTTGTTGACGTTGACGAACCCTGTTTGACATCAAGAGACACCAGCCTGCTCGACTCCATAGCTTCGGATAACACCATACGTGCGAAGCTGGAAGAGGAGTATGGTGTTGAAATGGTGCAGGCAGCGCGTGACAGGAAAGACTTCATGAAGAACCTCAGGCTCGCCTTGGACAATCGGCCCGCGAACCCTGTGACCTGGTACACTAAACTCGGCAATATAACTGAAAAAGGGAAGCAGTGGGCAAAGAAGGTTGTTTATGGTGCCCGCAAGGTGACTGACCCCCTGAAAACGTTGGCTTCAATCTTGCTAGTTGGCCTCCACAACGTCATTGCCGTGGACACAACAGTCATGTTATCAACGTTCAAGCCCGTGAACCTGCTAGCGATCCTCATGGACTGGAACAATGACTTAACTGGGTTTATCACCACACTTGTGAGGCTGCTGGAGCTGTATGGTGTAGTAC
TTTGAAAGGGGTCTCCTAGAGAGCTTGGCCGTCGGGCCTTACACCCCGACTTGCTGAGTTTCTCTAGGAGAGTCCCTTTCCCAGCCAGAGGTGGCTGGTCAAACAATACCAAACGTAACTAAACATCTAAGATAACATAGCCCTATGCCTGGTCTCCACCAGTTGAAGGCATCTTGCAATAAAATGGGTGGATTAAGACGCTTAAAGCATGGAGTCAATTATCTTTTCTAACTAGTGATCTTCACTGGGTGGCAGATGGCGTGCCATAACTCTATTAGTGGGATACCACGCTCGTGGATCTTATGCCCACACAGCCATCCTCTAGTAAGTTTGCAAGGTGTCTGATGAGGCGTGGGAACTTATTGGAAATAATTACTTGCTGCGAAGCATCCTACTGCCAGCGGATCAACACCTGGTAACAGGTGCCCCTGGGGCCAAAAGCCACGGTTTAACAGACCCTTTAGGATTGGTTAAAACCTGAGTAATTATGGAAGATACTTAGTACCTACCAACTTGGTAACAGTGCAAACACTAGTTGTAAGGCCCACGAAGGATGCCCAGAAGGTACCCGCAGGTAACAAGAGACACTGTGGATCTGATCTGGGGCCACCTACCTCTATCCTGGTGAGGTGGTTAAAAAACGTCTAGTGGGCCAAACCCAGGGGGGATCCCTGGTTTCCTTATTTTAGTGTAAATGTCATTATGGAGACAATCAAGAGCATTGCAGATATGGCGACCGGTGTAACTAAAACCATTGATGCCACAATCAATTCTGTTAATGAGATCATCACTAACACAGATAATGCTTCAGGTGGAGATATATTGACTAAAGTTGCTGATGATGCTTCAAATATTTTAGGGCCCAACTGTTATGCGACAACATCTGAGCCAGAAAACAAGGATGTGGTGCAAGCAACCACCACTGTGAACACCACTAATCTGACACAGCACCCATCAGCACCAACGTTACCATTTACACCAGACTTTTCGAATGTTGACA
GTGTTTTAAAAAATTTTTAAAACAAACAGCTTTCGTTCGGAAACAAAACAGCTTTCTTTCAAAACAGCTTTCGGTTACACAAACAGCTTTCATCCTGTTTTACTTCTTTTGCATTTGAACCCGGAAAAAGGGAGTGTGATTTAAAGCGCACCATATATTCGCAAAAGTTGTCGCGATTTCATTTAAACTCATTTTGTGAAATGGATTCTGAGACTATTGACATGTGTGTGAAGTTTCTCAAGATTTCTTTTGGACTTCAGTCCTTGAAGAATCTTGTAAAAGAATTGTTTGGTGGTTCTGAATTGGAAAAGCTTGCCTATGTGCATGCTGCTTTTTTCCATGCCAATGAGATGGCAATTCATTGGAATGCTGACCTTCCTTGGGAGGAAGTGATGTCTTCTAAAAGGATTAAGGAAAGATTTGGCTATGTAAAGAGCCATTTTCTGAGAAATGTTGTCTACAATGCTGATGCCTCTGGTCAGATGATTCGCTACAACACCACTACTTGTGAGCAGTGGTTTTGCTGCAATTTTAATTTGGCATCATATAGTGCAAGCTACAATAGCTTGGTGCCTGAAGAGGGCGGCAGCATGCCAATTAATGAAGAGGCTGAGATCAAAATTGGACAGTCTCTCTTAACTTGTGCTCAGAGTGTTACCAAGGCCATATATGCCAAGTTATCTACTCTAACAACCCGTTCTATCCAAGGTTTCTTGGAGTGCTTACGGGACGCGATTTGTGGAGCTTTTTCTTCATGGCTCCCTTGCATCAGAGGGGCTTTTGCATGGTTTGGCAACATCATAGAGGTTTTGAAGCACTGGGCAGGAGCTGCGCACGAAAAGTTGCACAATTTTTTGGAAGGAATTGAGGAGTGCCTTTACATGGGCTTGGGCTTAGTTGCATCTACATGCATTGTGGCTTTGATTGAAAAATTTCTTGTGACTATGTCGGTCATTAGTGGTCCTTGCGGACGTCCTACTCTCTTCCTTACTTCTGCCAT
GGTTTGAGTGCATTTTGTGTATTTGGTTCAATTCCAAATCGATTAAGTGACATTCTTACTTACAGCTATCAGTTCATAATGGCTGCTACTTCTTTTAATGTTCGTGACCTCATTAACTCCAATGGTGCTGATGCTATGGGAGTTAGGGGGTTGGTAGACGCCCACGCCACAAAAGCTGCCGAGGAGCAGTTCGAGTACATCAAACGCTCGAAGAAAGTGTGGGTAAGGCAAATTCTCTCCGCTTCAGATGGTGAAAAGATGCAGAAAAGGTTTGGCGGAACTTTCGATCTGCAATTGTCCAAGAATTTATGCCCACATAGCTTTGCTGGGGCTATGAGACAGTGCGAAACTTTGGAGTGTTTATCTTCGTTTCCCGAGGACTCCCTAATTCTCGACTTTGGGGGTTCCTGGTTATTTCATTGGCAGAGGCAGCACAATGTTCATAGTTGTTGCCCAGTGTTGGATGCCAGGGATATGGCGCGTCACCAAGAAAGAATGATCTCGATGCAGAAGTGTGTGGCGCACAGACCTGGTAAATTTGAGTCCTTTGAAAGTCCTGATTTCTGTTTGTTGAAAGCTGAAGATTGTGAAGTGCAGAGTCCCTATGCTATCTCCATTCACGGAGCGTACGACATGGGGTTTGAGGGTTTGTGCAAGGCTATGCACTCACACGGAACCATTATGCTTAGAGGTACCATGATGTTCGATGCTAACATGCTCGTTTTTAACGAAGGGGTTATGGAAGACTTGAACTGTCGTTGGACTAAAGAGAAAGGGGATCCGTATGGCCTAAGAGGGGCACCCTGTGAGGACATGGTTCATTTTGATTTTATTGATGAAAGTACTTTGTCTTACTCGCACTCATGGAAGAACATAAAATCTTTTCTCACTGAAGGTGGTTATCAAATAGGGAACGTGCAGTATGTGCTTGAGAGGTGCGTGATTTCTTATGGGATCATGTCTTTTAAAATCTTTGCCGTTTCGGGGAAAATCCCTCACA
NNNNNNNNNNNNNNNTGGCCCGACAAAGACAGATTCTTTGAGGGAGCTGAGCTCAACGTAGTTCTGACTGTTTTTTGATTAGAGAGCAGATCTCTGATGAATGACCAACGGAAAAAGGCGAGAAACACGCCTTTCAATATGCTGAAACGCGAGAGAAACCGCGTGTCAACTGTACAACAGTTGACAAAGAGATTCTCACTTGGAATGCTGCAGGGACGAGGACCACTAAAATTGTTCATGGCCCTGGTGGCATTCCTTCGTTTCCTAACAATCCCACCAACAGCAGGGATATTAAAAAGATGGGGAACAATTAAAAAATCAAAGGCTATTAATGTTCTGAGAGGCTTCAGGAAAGAGATTGGAAGGATGCTGAATATCTTAAACAGGAGACGTAGAACTGCAGGCATGATCATCATGCTGATTCCAACAGTGATGGCGTTTCATCTGACCACACGCAACGGAGAACCACACATGATCGTCAGTAGACAAGAAAAAGGGAAAAGCCTTCTGTTTAAGACAAAGGACGGCACGAACATGTGTACCCTCATGGCCATGGACCTTGGTGAGTTGTGTGAAGACACAATCACGTATAAATGTCCCTTTCTCAAGCAGAACGAACCAGAAGACATAGATTGTTGGTGCAACTCCACGTCCACATGGGTAACTTATGGGACATGTACCACCACAGGAGAGCACAGAAGAGAAAAAAGATCAGTGGCGCTTGTTCCACACGTGGGAATGGGATTGGAGACACGAACTGAAACATGGATGTCATCAGAAGGGGCCTGGAAACATGCCCAGAGAATTGAAACTTGGATTCTGAGACATCCAGGCTTTACCATAATGGCCGCAATCCTGGCATACACCATAGGAACGACGCATTTCCAAAGAGTCCTGATATTCATCCTACTGACAGCCATCGCTCCTTCAATGACAATGCGCTGCATAGGAATATCAAATAGGGACTTTGTGGAAGGAGTGTCAGGAGGGAGTTGGGTTG
GAAAAATAAAGAAATGACGAAGCCAACCCAAGTATTAGTTAGATCCGTCAGTATATTATTTTTCATCACATTACTACACCTAGTCGTAGCGCTGAACGATGTGGCCGGTCCTGCAGAAACAGCACCAGTGTCATTACTACCTCGTGAAGCGCCGTGGTATGACAAGATCTGGGAAGTAAAAGATTGGCTATTACAGCGTGCCACAGATGGCAATTGGGGCAAGTCGATCACCTGGGGTTCATTCGTAGCGAGCGATGCAGGTGTAGTAATCTTTGGTATCAATGTGTGTAAGAACTGCGTGGGTGAGCGTAAGGATGATATCAGTACGGACTGCGGCAAGCAAACACTTGCTTTACTAGTCAGCATTTTTGTAGCAGTTACATCCGGCCATCATCTTATATGGGGTGGTAATAGGCCGGTGTCGCAGTCAGATCCTAATGGCGCTACCGTTGCTCGTCGTGACATTTCTACTGTCGCAGACGGGGATATTCCACTGGACTTTAGTGCGTTGAACGACATATTAAATGAACATGGTATTAGTATACTCCCAGCTAACGCATCACAATATGTCAAAAGATCAGACACAGCCGAACACACGACAAGTTTTGTAGTGACCAACAACTACACTTCTTTGCATACCGACCTGATTCATCATGGTAATGGAACATATACCACGTTTACCACACCTCACATTCCAGCAGTGGCCAAGCGTTATGTTTATCCTATGTGCGAGCATGGTATCAAGGCCTCATACTGTATGGCCCTTAATGATGCCATGGTGTCGGCTAATGGTAACCTGTATGGACTAGCAGAAAAGCTGTTTAGTGAGGATGAGGGACAATGGGAGACGAATTACTATAAATTGTATTGGAGTACTGGCCAGTGGATAATGTCGATGAAGTTTATTGAGGAAAGTATTGATAACGCCAATAATGACTTTGAAGGCTGTGACACAGGCCACTAGGGCATCGTGTCTGACCTCTGATGCGATAACTCGACC
TCTTGTCGCACGCAACTTTTGAGGATTTTTAAAGGGTGTCTATACCAAACGGAGAGGAGTAATGATGAGTGGTTAAGAATCCATACTTCAAGCAGAATTCGGGGCGGTTACCAAGCGACCCTCCGAACTATTTAGGTAATGTAGCTAGAGAAACATGGCGCAAAATCGTTCCGTTTTTAGAAGCTACTGAAAAGGTGGAACGAATTGATACATTCCTAGTTGAAACATACTGTACTAACTATGAACTATACAAGACAGCCTATGAAGACATCAAAGAAAATGGCATTCAAACTGAAATAATGAAGATTGTCCAAGCGCAAGGTAGCGGTGAAATCCTTGGTGAGCAATCAATGGGCTTTAAAAAAAATCCAGCGGTAGCAACTATGAAAGATGCCACAGAAACGCTTAACAAGATAGGTATTCAGTTAGGTTTGACACCTAAAGGAAGAGCAGAATTAGCTGAAATAGCTGGGAATCAAAATGATAATAAGTCTCTAGGAGATATGATGAAAGAATTTTTGGGTTAATAAAATTGGAAAGGAGCAACAGTGAAAACAAATCTGATAAAAACTCATGATATAGATGCAGCATATAAAGAATTTGATTTTTCAGATGTTGCTAAAAAATACCAAGATGATGGTACAAAATATTGCTTTGATGCTTTAGAGGGTCGAATAGTCACTGGTTACATGATTAAACTAGCCTGTTTCCGCCATTTAAGAGACTTACAAAGACAAGGTAACGACGACTTTCCTTATACCTATGATACGGCAGAAGCGGACAAGCTATTGCGTTTTGCTAGAATATGCCCAAACGTAGACACTGGAGAACCTACACAACTGATGCCGTGGCAGAAATTCATTCTTTGTATGCTTTTCGGATGGAGAAATGCTAACGGTGGTAAACGCTTTAGTCGTGCTATTGTTTCGGTTGGTCGTGGTCAAGGTAAAACGTATTTGATGGCTATTCTTACGGCGTATTCATACTTTATTGAAAGTTT
GTATGTAAGTTGCCTTTGGGTGTAAAATTTCTTGCATGCACATAATCGTAATCGATTCTTCTTGATCTCTAAACAACACTTTCCCGTTAGCATGGCTAGCGATGAGATTGTCCGCAATCTGATCTCCCGTGAGGAGGTGATGGGTAATTTGATTAGCACAGCTTCTAGCTCAGTAAGGTCACCCTTACATGACGTACTGTGCTCGCACGTAAGGACCATCGTCGATTCCGTGGATAAGAAAGCGGTCAGTCGCAAGCATGAAGATGTACGGCGCAACATCTCCTCTGAGGAATTGCAGATGTTGATAAATGCATATCCTGAATATGCCGTTTCATCCTCAGCTTGTGAATCTGGTACTCATAGCATGGCGGCTTGTTTTCGATTTCTGGAGACAGAATATCTCTTAGATATGGTTCCAATGAAAGAGACTTTTGTTTATGACATTGGTGGCAACTGGTTTTCTCATATGAAGTTTCGTGCTGATAGAGAAATTCATTGTTGCTGTCCGATCTTATCTATGAGAGATTCTGAAAGACTGGAAACACGCATGATGGCAATGCAAAAATATATGCGTGGATCGAAAGACAAACCGTTACGCTTGTTAAGCCGTTATCAAAATATCCTGCGTGAACAAGCGGCGAGAACAACTGCCTTTATGGCAGGTGAGGTGAATGCGGGTGTTCTCGATGGAGATGTGTTTTGTGAGAACACTTTTCAAGACTGTGTGAGACGAGTGCCCGAAGGTTTTTTGAAGACAGCTATAGCAGTTCATAGCATCTACGATATCAAAGTGGAGGAATTTGCGTCTGCATTGAAAAGAAAAGGTATAACACAGGCTTATGGGTGTTTCCTGTTTCCTCCTGCTGTATTGATAGGTCAGAAGGAAGGCATTTTACCTTCCGTGGACGGTCATTACTTGGTGGAGAATGGCAGGATTAAGTTCTTCTTTGCGAATGATCCGAATGCCGGTTACTCTCATGACCTTAAGGATTATCTGAAG
ACCGGATGGCCGCCCTTTTTTGGTGTCCTACACTTTATCCCAGGCCCAAGCCCAAAGCAACCACAACCTTTACTTTTCTATGGGACCACTATAATTATTCCAACCTATCAAATCGCTCCAGTACAGTCTATATAATTATGCCTTGGTGAGTCAGCGTGGTCCCTATAAATGAAAGCAGTCTAAACCCATACCTCTTTAATTCGAAATGGTTAAGAGGGATGCCCCATGGCGTTTAATGGCGGGGACCTCCAAGGTTTCCCGCTCTGCTAATTATTCGCCTCGTGGAGGTATGGGCCCTAAATTCAATAAGGCCGCTGCATGGGTTAATAGGCCCATGTACAGGAAGCCCAGAATTTATCGCACGTTACGAGGTCCTGACATCCCCAAAGGATGTGAAGGACCATGCAAGGTTCAATCATTTGAGCAGCGGCATGATATCTCTCATATTGGTAAGGTTATGTGTATTTCTGACGTGACGCGTGGCAATGGTATTACTCACCGCGTCGGCAAGCGTTTTTGTGTTAAGTCTGTATATATTTTAGGCAAGATATGGATGGACGAAAACATCAAGCTGAAGAATCACACAAACAGTGTGATGTTTTGGCTAGTTCGAGATCGGAGACCCTATGGCACTCCTATGGATTTCGGCCAAGTATTCAACATGTTTGACAACGAGCCTAGCACTGCAACCGTTAAGAACGATCTACGAGATCGTTATCAAGTTTTGCACAGGTTTTACGCGAAAGTCACTGGTGGTCAGTATGCTAGCAACGAACAAGCCTTGGTGAGGCGTTTTTGGAAGGTCAACAATTATGTTGTCTACAATCACCAGGAAGCAGCAAAATACGAGAATCATACGGAGAACGCTTTATTATTGTATATGGCATGTACTCATGCATCTAACCCTGTGTACGCGACATTGAAAATTCGGATCTATTTTTATGATTCGATAACAAATTAATAAACGTTGAATTTTATTATATGATTCTCGATTACATAA
GAAATATTTTCCTTGGTATAAGAGAGGAACTCCCACTACCAACTACATTTCCAACACCCTTCCATCAGACTCTTCCCAACACTCTTTTGGAATTATGTCGTCGTCACTAGTTGCCGCTGACAACCAAACTAACGTTGCTCTCACCAGCACCGTTAATGTGAAAGGAAGTTTCTACCAACACCACAACCTCCACAAACACGGAAACAAAACAAATAAAGCCATCAAGCGAGTAAAAAGACAGAACAAGACTCAAACAAGCGCGATGAGCTATTCGCTGGCGGGTCGCGGCTCTCCTAAGACTTTTAGGAATAGATTGGTTGCACCAGGTCTTAATCCCCACGATGTCATTATCCTCAGTAACGGCAACGCCCAGTTAATTCCAATTAAAAAATCTTTTGTAAAAAATCGTTTAAATATATTAAGGTCTATCTGTTCTATCCCCACCTGCAATTTTAATAAAATGCCGAAACCTGTCATCTACAAGTTCGGTTATGATGTAGATAGAATTAATAGAGCCATAGACAGTTATATTAGTAGTAAAGTAGGTACAACAAATGAAAAACCCCGTGCTCCAACTGAGATAATTCGTGGTGTGACTAAATATGGTGATGGTTACAGACTGTCCCATTATGAGGAGACGGGGACCACAAAAATATCTGTTTGTTTTGATAGATTAGTTAAAGGCAAATATATGTTTGAAATAACTTTGACAGAAAAATTTAATAAATCAAAAGTTTTTGAGGATTTTAGAGTCGAAGCGAAGAAACTGTATGCTAATACGACCGGGCAAAGTTACTGTCAACCTTTTGATCTCCACGGTCGTGCAAATCCTCTTCAGTACCATGTTAAGGTAGTACTGGCTTCTGTTTTACAAAAAATTCCTGATTACCAGTATTATTTTGGTACTTATTTTGGTAACAAATACGCCAAGACCATAAAATCCTGTAAACATCTGGTATATGTATCTTGTTACAACTTTTTTCAATTTTGTATTAGCAAA
AGCGAAAGCAGGTCAATTATATTCAATATGGAAAGAATAAAAGAACTAAGAAATCTAATGTCGCAGTCTCGCACCCGCGAGATACTCACAAAAACCACCGTGGACCATATGGCCATAATCAAGAAGTACACATCAGGAAGACAGGAGAAGAACCCAGCACTTAGGATGAAATGGATGATGGCAATGAAATATCCAATTACAGCAGACAAGAGGATAACGGAAATGATTCCTGAGAGAAATGAGCAAGGACAAACTTTATGGAGTAAAATGAATGATGCCGGATCAGACCGAGTGATGGTATCACCTCTGGCTGTGACATGGTGGAATAGGAATGGACCAATGACAAATACAGTTCATTATCCAAAAATCTACAAAACTTATTTTGAAAGAGTCGAAAGGCTAAAGCATGGAACCTTTGGCCCTGTCCATTTTAGAAACCAAGTCAAAATACGTCGGAGAGTTGACATAAATCCTGGTCATGCAGATCTCAGTGCCAAGGAGGCACAGGATGTAATCATGGAAGTTGTTTTCCCTAACGAAGTGGGAGCCAGGATACTAACATCGGAATCGCAACTAACGATAACCAAAGAGAAGAAAGAAGAACTCCAGGATTGCAAAATTTCTCCTTTGATGGTTGCATACATGTTGGAGAGAGAACTGGTCCGCAAAACGAGATTCCTCCCAGTGGCTGGTGGAACAAGCAGTGTGTACATTGAAGTGTTGCATTTGACTCAAGGAACATGCTGGGAACAGATGTATACTCCAGGAGGGGAAGTGAAGAATGATGATGTTGATCAAAGCTTGATTATTGCTGCTAGGAACATAGTGAGAAGAGCTGCAGTATCAGCAGACCCACTAGCATCTTTATTGGAGATGTGCCACAGCACACAGATTGGTGGAATTAGGATGGTAGACATCCTTAAGCAGAACCCAACAGAAGAGCAAGCCGTGGGTATATGCAAGGCTGCAATGGGACTGAGAATTAGCTCATCCTTCAGTT
GACATTTTGTCGCGCTAGGATGAGAGCCGACAGACAGAGTACCGCTAAGCTACGCCCATCCTTACATGCTGTGATTCAAACTGGAAATTTAAATGCGTTCAATTTTACCGTTGAAGGGGTTGATTGCCCAACGCCCGCGGATCTAAGTAGATACTGTGTTGCAAATGGCTGGTTCTTTAAAATTGGTAACCAGGTTATCATACCTGTTCTGCGAAATTTCCCTGCATTCAACTACAACACTGACATTGGAAGGTTTACCTCTTTTCCTTTTGAAACTCTTGAAGATGTGACAAAGCTACATGATTTAGCTAATGGAGATTTGGTCCCACATTTTGCTTTTGTTGAGGATGGATCCCCAGTAGTTGCTGCCATATGTGATAGACATGATAATGTAGTCACTCTGCGCTTCCGAGATAGTGGAGGGCGAATCATAACGGTTGAAGAGTTGCTAGCTGGTGAGCAACGAGACTTGAATCTATATCAAGGTTTAGACCAACTGGCAGATGAGGCTGGAATTCGGCCTGAAGATATTGATCAAGCGGCTTTAGCGGCTCAAGCTGTTGCTGATGCAGGAGGTGGGGTTGCACAACAACAGGCGGCTGCAGCGGCGGCAGGTGTGCAGGCTCAAGAGGATTTACCAGTTGGGCGTGAAGATGAACTTAGACCAGAAGATGTAGCAGATGCTCGTGGACAAGCGGCTGCTCCACCTCAGGCACAGGCACCAGCACCACCTGATGCCGCACTACAACGTCAACGCGAGCAAGCAATTCTGCGGCAGGTTCCCAACTTGCATGTCTTGCCTCAGCCTCGACAGCAATTAATCGATCGGCTGGCTCAGGTACGTGAGGCGGAGCAGAAATTCATTAATGAAATGATTCAAGAAGTGGGCGTAATTGAGCAACAGAGAGATGTGGCGGCGGCTGGAATGCGATTGGAGTTGTGTCGGTCCGTGCATCGGGTTGATGGAATTTTACGGGCTTACCAAGAGCGAGTGAATCCG
GTAAAACCGAGAGATCGAGGTTCAATTCCTTGACAACTTGAGGTGTTTCCGAATTTGTTCCTTTTCTTTTCAAAGATGTCAAATTCTCTAGATTTACTAAAATTAATTTCTGAAAAAGGCGCTGCTAGTCGAAGCGTCGAAGATATTGTTGACAATCAAGCCGCAAAAATTCTCAATGCTCAGGTTGATTATGCCAACAGATCTAAGAAAATTAATATTAGAAATAAACTATCTCCCGAAGAAGCTGATGCGTTCCGGGCGCGCTATGGTGGTGCGTTTGACTTGAATCTTACACAACAATATAATGCACCTCATAGTTTAGCAGGAGCTCTGCGAATAGCGGAGCACTACGACTGTCTTGAAAACTTTCCATCGGATGACCCCATCATTGATTTTGGTGGTTCCTGGTGGCACCATTACTCTAGGAGAGATAACAGGGTACATTGTTGTACTCCCATTTTGGGCGTGCGCGATGCCTGCCGGCAAGAAGAACGACTGTGCCGGTTGAGAAGATTATTACAAGACTCTGAATACGATGAACTTCCGAACTTTTGCATGAATAAAGCCGAGGAGTGTAAAGTCCAAGCCGACTGGGCTATTTGTATACACGGCGGTTACGACATGGGTTTTAAAGGTCTTTGTAAGGCCATGAATTCTCATGGCGTTAGAATTTTACGTGGTACTATTATGTTTGATGGTGCCATGTTGTTCGATCGCGAAGGTCGTCTACCGTTGCTTAAATGCCGGTGGAAGAGAGAAGGTTCCGGTAAGTCTGAGGTAGTAAAATTCGACTTTGAGAATGAGAGTACTTTATCATATGTCCATTCATGGGCTAATTTAGGATCATTCTTGACTGAGTCAGTTTGCACTATTGGCGCTACAACTTACATGATTGAGCGAGAGCTCATTAAATGTAATATTATGACGTATAAAATAGTGGCTACCAATCTTCGATGCCCTGTTGAAAAATTGCGACATTGTATTTGGTTTGAGAATATTT
GTATACGAGGTTAGTTCATTCTCGTATGCATGATTGGACAAATCAAAATTTCAATTTGGTTCAGGGCCTCCCTCCAGCGACGGCCGAACTGGGCTAGCCATGCCCACAGTAGGACTAGCAAACGGAGGGACTAGCCGTAGTGGCGAGCTCCCTGGGTGGTCTAAGTCCTGAGTACAGGACAGTCGTCAGTAGTTCGACGTGAGCAGAAGCCCACCTCGAGATGCTATGTGGACGAGGGCATGCCCAAGACACACCTTAACCCTAGCGGGGGTCGCTAGGGTGAAATCACACCACGTGATGGGAGTACGACCTGATAGGGCGCTGCAGAGGCCCACTATTAGGCTAGTATAAAAATCTCTGCTGTACATGGCACATGGAGTTGAATCATTTTGAACTTTTATACAAAACAAACAAACAAAAACCAATGGGAGTGGAGGAACCGGTATACGATGCCACGGGGAGGCCATTGTTTGGAGACCCGAGTGAGGTACACCCACAATCAACACTGAAGCTACCACATGATAGGGGGAGAGGTAACATCAAAACAACACTGAAGAACCTACCTAGGAAAGGCGACTGCAGGAGTGGCAACCATCTAGGCCCGGTTAGTGGGATATATGTAAAGCCCGGCCCTGTCTTTTATCAGGACTACATGGGCCCGGTCTACCATAGAGCCCCTCTAGAGTTTTTTAACGAAGCGCAGTTTTGCGAGGTGACCAAAAGGATAGGTAGGGTGACAGGTAGTGACGGAAAGCTTTACCATATATATGTGTGCATCGATGGTTGCATACTGCTGAAGCTAGCCAAGAGGGACGAGCCAAGAACCCTGAAGTGGATTAGAAATTTCACCGACTGTCCATTGTGGGTTACCAGTTGCTCTGATGATGGCGCAAGTGGAAGTAAAGAGAAGAAGCCAGATAGGATCAACAAAGGCAAATTAAAAATAGCCCCAAAAGAGCATGAGAAGGACAGCAGAACTAAGCCACCTGACGCTACGATT
CTATTGTACTTTTTGCTAAATCGCAAGAAGTATTTTTATTTCCTGGGTTGTTTCTAAAATAAAAGTTTATGCATTGCAAGTGTTTTTACCTTTATAAATTAGATATCATAAACGGAATTAATTAACATCGCTACATACGTAAGAGTTACGCTACTGCTTAATTAATTCCGTATCTAGACCACTCAATCTTTAACAAGTTAATCAACTTGCAATGCATCCAATAGCAAAAGTATAGTTAGTTTATATTGTACTTTTTGCATAGTAAATGTATCGTTTCTAAAGTTTTTCGCTTCATTACTAGGGGGCGAAAAAAAATAGACTTAACCAACATTTAATGAAAGGTTAAAAAATGGAAGCATATTGATTAAATGAATTAATTGTTAAGAAAGACAATTTCATCTCTGGCGAAGAAAATACCATAAAAACAAACATTGATATTTTGGATAAAAATCTAAATGGTTTAATTAGTAATCAACTTTACATTTTTGCAGGTAGACCAGCAACGGGGAAAACTACTTTTGTTTTAAATTTAATTTTAAAGACTATCCAGTCCTTAAAAAGCAATGAAGTATTAGTTTTTTTCTCTTTAGAAATGAGCATAAAAGAAGTTTTGAATAGAATTTTAAAAATTAATAGCGTTTTGAAAATTGAAAATTTAGACTTAGAAGAGCGTTTATTAATAGTTGACGATGTAGAACAAAACAACGATAAAATTCATTCATTAATACTCGACTTAAATAAAACAAAAAAAGTTAAAGCAATTTTTATTGACCATTTGCAACTTCTTGATATGTCCGATTCTACTAATTTAATTCGTTATGAAAAGATTACACGAATTACTAGGGAATTGAAAAAACTAGCCCGTAAATTAAATGTTAACGTTTTTGCAATTTCTCAATTGTCAAGAGAATTCGAAAAAAGACAAGTCAATAATGAACTAGCAATTCCAGTTTTAAGTGATTTGCGTGAAAGCGGTTCAATTGAGCAAGATGCTGATGTG
AGAGCAATCGTGCAACAATAAGAATATCAGTAATGAACATCCAGACTATAAACAGTTTCCTAGATACTTCAGGCGAAATTACCGTGTACCTTCAAGCAATAAAAGATGAAATTATGTTGATGTCAAACATTGTGGAAAGAAGCTATCCTGAAGGTAAAGGAGTAATTGACTCTGGGCTGAATTCAATAATGTCAATGAACTATATTTTAGACAAGATTGAAGACATGAAATCTAAATATCATCAAAGTTCTTCTTCTATTGACCAAAAAGAGATGGAGACAGAGATCTATCTGTTTCTTGATAAATATAAAGAACTAGAACTGATGAGACATGATCTTTTTGGTGTCTTAGCAGGAAGGAGGTTGCATTTTGCTCCGAAACACAGGTCTGATGTTTTCCTTAAAGACTGTCTCATGTCTTATATAGAGTTCTGCAACACATCTACATCTATCATAAATCAGATAAACAACGTTGATGATCTGAAAGAGAAACTTGTTTTCCAGCATTTAACTCCAGACAATTATACTATATACAAAGAAACTAAAGGTGAGAAAGCCTGTCTGATGATATATGATTGGAAAGTCTCTGTAGACACTATGTCTGAAGCTAAAACATCTGAGAATTACTACACAAGCGTGTGGAAAACATTTAAAGATATTACTATAGATGGGCAACCCTTCTTAGAGAGACATCCTATATTCATAACCATTGTTATATTAAACCCAAGTGGAAACATGTCGATTACAGCCACAACAAGCAGAGTTATCCAGGAATTTAGGAACTCACCTTATAAGACCTTTGCAGATCGAAATAGAGCTGCTATTGCATCGAAGCTTATATCTGTCAACTCACTAGGTCAGCTCATAGGTCTGGGAGCTGATCATTTTCGACGATTTTATTCTGAGACACAAGCATTTAAAAATTCTCTTCTGGCCAAAGTCGGTGAATATATGAATAGGTCATCAGAGGTTTTCTTTAGCCATTGGTCATATGAATATAG
GTTAACAATAACCAGACCTTAGCCGTTTTTGGGTGAGCGGGAAAGATGGGTTACAGGTTCTATAAAAGCACCACACCGCACAAGGTTGCTATCACTTGTCACTCTGCTCAGACCCTTCCTTCTGCATGTCTGCTGATTACTATGAACATCTATACTGTGTATTTTGCTACTGTGTTCTTGGAAAGGTGGAAGCTCGCCGATGCTATGACAAAAAAATTAGAACAGTGGTAAGAGGAGGGCTCAGATGTGCAGTTTGCACTGCATGCTTGGAAAAAGGGCTCTATCTGGAAAGAGTGCTGAATGCGCCTCAACCTGTATATCAGGGGTCCATTGAAGAGCCTGATCCTTTCATTCAAAAAGCCTGCATAAGATGCATGTACTGTGGGGGAATACTGACCCGTGACGAAAAGGACAGGCACAGATATTTTGAAGAGCTTTACGTGATATTCAGGAATCAGGTTCTTGGCAGATGCTACACCTGTACTAGGCATGGCATGTGCTCGGCCCCTTACCGGGCGAACGCTACCGGCTGATGAATCACCTTGCTTAACATTGATTTTGGAGCCAGTCTCGGGAGAAGCAGCCAAGAACAGTACACCAGTCGTTGTGGATAAGCCTGGAAAACCGCCCCCTAAACGCCACCGAAGACAGTATAATGTGACTGTTTCCTGCAACGACTGTGACAAGCGTCTGAACTTCTCTGTCAAAACTACCTGCAGCACAATACTCACCCTGCAGCAACTCCTGACAGAGGACCTGGATTTCCTGTGTTCTTTCTGTGAGGCCAAGAATGGATAAAGAAAATGCAGGTAGCTCTGGGGTTGGGGGGGATTCTTTTATCCTCTTTGAGGCAGAATGCTCAGATACAGATTCTGAATCACCTGCCCAAGGTGAATCTACTGATGAGGATTTACTAGATAATGCCACTGCCGTTCCGGGAAACCACCTGGAGCTCTTCCAAACTCAGGAAAAAGAGGCGGGAGAAAGACAGATTTCAATT
GAATTATCTGAGGAACGTAAATCTCAAAGTCTGACACCTCCAACATAAAAGTTCATTCCACGCTCTCCTAACAGGTATTACCTCCCCCCACACCCCACACATTTACGCTACCACGTCAAAATGTCTGCACCCGCGACCACCGGCTCCACGACGAGCACCGCTGCTGTCCCTGCAACTGAGCAAACTGCGCCTGCCACCGTCGCCGCTCCCCCGACCGCGCCCGCCACCGACGTCAAATACGTCGCCCCTGCCAAGAAGCAGAAGAGTTTCGCACCTCGCGAACCCACTGCAAGCTCCGCTGGCCCCAAGAACCCGGGTCTCTCAATGATGCTATCAGGCGTCTCCGACCTCCCCTTCTTCGGCATCAAGCACAATGACATATCTTATGTCGTGCCTGACACCACTCAGCTCTTCTACGTCCTGTCTATCATGGACACGCAGATGGTCAGAACCAAGCGTTTCACCGACGCCAACCCTGACTGGCACCCTTTCGTCTCCCAGCTCTACATCGCTGTGTTGTTCTACTACCAGGTTCTCAAGAACCAATCTCACGGGGGTATGATCACCAACGATCAACGTTTGTTTGTCGAGTTTCTCGACAGCCAATTCAAGGCCGAACACTTGAAGATTCCTGGCCCCATCGCCATCTTCTTCCAGTCTCTCGCCGCCAATGCTGGCCCCAACGAAAACTTTGGCAATCTTGTCTTTGGCATCCCCAATGCCCATGACATCAACTGCACCAGTTTCCTCTGGCAAGACAAAGTTCACACCATTCTCCCGAACGTGATCTTCATTCTTGATCAGTTCATGCGATTGATCTCCCTGATCTCGCCTGTCAACTCTGGCCCAGTCCAAGCCAATGCTTCCCACACGGATACCGTCTATACGACGATCTTCGGCGCTCCCGCCTCCAAGGACGAAGCGACCCGTTTTGCTATGCTCACGCCTAGCGCTCGGTCCGACTTCCAGACCACTGTTGGTCTCCTCAACGGCCTCGCCA
AATTCGGTTTTTTAAAATAATAATTCCACTTGAATTTGCTAATAAGTATGATAGTGAATGGTTAAAGTTTGTACGTGATTTAAAGAATGATGAAATTGTTAATGAAAAATTTTATTATTGATCGGAAATCACAAAATTAAGTGTTAAAGAACGATTGGAGTTATTTGATATTGATATTTTGAAAAAGAATTTAAAACCTAGAAAAGAGAAAGGAAATGGTAAAGATGATTAATTTATTAGTTGTTGAAAATAATAATAGTAATTGAGACAAGATTTTTAGTTTTGTTTTTGATATATTTTTGTTTATTTTTGATGTAATTTGAAATACAAAATTACCGATGACAAATACATCGATTGCTTATTTTTTAGTCTTTTTTATGGTTATTAAGTTATCTATTTATGCAATTCACGGCACATCAACACAATATAATAATTTAGGTTCGACAGTTAATAATGGTGTTTCGCAAGTATATTCGTCAACTGTACGAAAAGGTATTAATGTTGGTAAAAATGTTTATCAGAATAGTAATAAGCAGCAAGTTAAAAAAGAACTTAAACGACAAAGTATTAGATATCAAGCGAAAAATATTAGAAGTACTAAATTTAAAGGAGATAAAAAGTAATGATTAAATTAGTTTTATTGGTGGCGGCGATTGCGATATTTGGTACTGGTTTTATTACTGTTATTATTAATCAATTTACATCAGCTAAAAATATTATTATGGATTTATATAATTCTGATACTTGGTTGATTTGATTATTTGGTAGAATGGCAGTTTTGTTTAGTCATCCGTTAATGTTAACGATATCAAGTTTATATATTGTTGGGTTTATTGTTTCAAAAACATTGTATAGCTAGGAGTTGAGTTTATGAAAATTAAAATTTTAAAGTTTTTAAAAAGAAAAAAATGATGAGAAATATTAGTATATATTTTAGTTGTTGGTTTTGGTTTTGCTTTATTTATTGGATCAATTTACGATAAATGAGATAAATTAATTA
AACGGTAAGTTGCAATTTCCTTGTACCAGGTGCGGTATTGGGATTTCACAATTATAATGGTTGTTGCCAACTACCATAGGCATATTCAAGTTTTTGCCTGTATCGTTTTCGTATCCTGTAATAATATCCAATATATGTATACATAAATAAATATATATATATATAAGTGTCTAAGATTGGGTTCTTCTGTAATCAGGCAATGGCTGAGGGAGCCGAACACCAACAGAAACTGACAGAAAAAGATAAGGCAGAATTACCTTTAAGTATTAGAGACTTAGCTGAAGCCTTAGGCATCCCTGTGATTGATTGTTTAATACCTTGCAATTTCTGTGGCAACTTTCTAAATTATTTGGAAGCTTGTGAATTCGACTACAAAAGGCTTAGTCTAATTTGGAAAGATTATTGTGTGTTTGCGTGCTGTCGCGTATGCTGTGGCGCCACTGCAACTTATGAATTTAACCAATTTTATGAGCAGACAGTGTTAGGAAGAGATATTGAATTAGCTTCAGGACTTTCAATATTTGATATTGATATCAGGTGTCAAACTTGCTTAGCATTTCTTGACATTATAGAAAAGTTAGATTGCTGTGGCAGAGGCCTTCCCTTTCATAAGGTGAGGAACGCCTGGAAGGGAATCTGTAGGCAGTGTAAGCATTTTTATCATGATTGGTAAAGAGGTCACCGTGCAAGATATTATTCTGGAGCTCAGTGAGGTGCAGCCCGAAGTGCTACCAGTTGACCTGTTTTGTGAAGAGGAATTACCAAACGAGCAGGAAACGGAGGAGGAGCCTGACAACGAAAGGATCTCTTACAAAGTTATAGCTCCGTGCGGTTGCAGGAACTGTGAGGTCAAGCTTCGCATTTTTGTCCACGCCACAGAATTTGGTATTAGAGCTTTCCAACAGCTACTGACCGGAGATCTGCAGCTCCTGTGCCCTGACTGTCGCGGAAACTGCAAACATGACGGATCCTAATTCTAAAGGTAGTACATCTAAAGAAG
CATTCATACTCACTTCAGTTTTCAGGCAATACTAATGTGCGACTCTAACGGCCTGGATGAAAATAGAACGATCGATGTATGTTTTGTAGCCGCGGCCGTGAACGGTGGCGGCATGCCGTCTAATACCAAAACAACGAGAAAGTGAGACGTAGTTTTGATGTTTGATATTCACAAAAATGTTGATTTTGTAATCCTTGTTTGTAAGATAAGAATAATGTTTTTTTGGATATGTTAACTTATAGGTGCCAATCAGCATATCTACATATAATAAAAAAAAACAGTTGATATCATCTGTTTACTTTATATCAATGTACGAAACATGTAAGATAAAGATATGAATAGTTCCAAAACTTCTGAAGCATAGGATTGTTTGATGTCATCTCGAACGTTGTAGCGCCAGGTCGAGTTAGCGCTTCCTGTGAACTTTTCTTTACTTAATGAGCGTTTTGGATGTGTAATCAAAATAATGAGTTTTCATTGAATGAATGTATTTTGTTGACCACAGAGAGTGCGCAACTTTGGAAAGCTTTTGTTACGAGCGCAAGAGTAGTATTATTATGAATCTCATTCAAAGAATTTCAGCCTTACTTGAATGTTGGCAGAACCGTAATAGGAAAAATGTCTACATGTCTAAGATTTGTAAGCTTTTATATTGTTATGATACATTTTTACCGTGTGTTTTACTATAAAAAGATGGTTTCAATGTCATTGAACAATAAAAAAACTTAACCTTTTAGATCCAACATTATTTATGTCATTGCTTAGAAACAACGGCGTATAAACAAACCTCATAAGACGTTGCATTGCGTCTTCACTCATTACGCTATTGTATTTGTTTAGCGCCTTGAATTTATGTGTTCGCACATGTTGAAAAACATGAGTAAGTTATATTTTCTTTCAGGCGTCGATGAATAGCCTATATAAATAGCCTTTTATTCATCCTAGAATTGGAGGCTGAAATGGTATCACAATTCTTTTGGTACAGCAACCGATTAGTAAA
GTTATTTCCACCATGCCGCGCCGATCAGCCCGTAAAGCTCAATCTGCCATTGCCTCCCCTGCCGACACGAATGTTGTGCCTGCCAAGGACGCTCCAACTACTAACTCACCTCCATCTACCACCTCACCAAATCAAGCCGCCGCCGATGCTAACCAACAGCAAGCCGGCATTGTCAGCTCCCAGAGCGGTCCTAACGCCGTTGGTGATTCCGCCCCCTCCTCATCCGTGAACAATGATGGCGACATTATCACGCGCCCAACCTCCGACAGCATTGCCGCCGTGGCTAACGCCACCAAGCCCGCCGCCGTGGTTTCTGACCCGCAATCGATGAAAGTGACACCTATCGTCAATCCCTCGTCATACGTGTGCAATGTCTGCAATGCCCGCTTTTCTACTATGTCTGCACTATCTGAGCATCTGCGGTCCGATCACCGTGATGACGCCTCCACTCTCCTCGCCACCCCCATGATTAATAATGCCATACGATCATTCCTTACTGCTTGGGACGATATACGCATCCTCTCTCCGGACGTCTCGTCGAAGAGCCTCTCCGCTTATCTGGACAGCGCGGTCGCCAACGGACCGGAACTTATCATCGAGGATACTGGTTTGTGCACCTCTTTCATGCTACTAGACAACATTCCATCTGCGCATCTGACAAAGGAGTTGATCGGGTTTACCTGGTTCATGCAGATGTATCAAATGACCCCCCCCTTGCCTGAAGGCGCCGTCAACCGCATTGTATGCATGACTAATTGGGCATCCCTCGGAGATGAAGGCCGTGGTCTAGAAGTACGCTTGCCGCCCCCCACTGACAGCAGCGTTCATGCCTACAAGACCGTGCTTTCTCGTGGATACATCGATAATGCACAGTTCAACCCCCTGGCCCTGCGATCCAATGTGCTCTTGATGCTGCTCCAGTTCACTCTGTCAAACCTGAAAATCAACAAATCTTCCACCTTCACGTCTGATGTCACCACGATTACCTCCGGTCGCATGA
CACGGGAAACTGTTTTACCAGTAGGATACGGCATCCGCCCTCCCCCTACTCAATTCTCCCTGTCAGCGGATACTATGTATTCTCTGACAAACCCTTGTTGGGTTTTCCCGCTGCGCGCCTTAGGGTGATCAGTGCCAGCAAGCTCTATCCCTTTTTCTCAAAGTTTTAATTAAAAATTTTGAAACAAAACAAAATATATCAACCACGCCCGTTCCCTAAACTAAACTGATCTGCGATCAGCATGGATAAAGAGTCCGCTCTCCATGTGTTATTGGTTCTCTGGCACATAGTCTGGCACGCTATGTGTTATATTTATGTTGTGAGCTTCACAGCTCGCGACCATCGCAGATTTGTCCGCCCCCCGCATACCCCCCAGTTCAAAAGAAAAAGAAAATTACCCAGAATTCTTTTAAATGTTCTTGCGTTCTAAATTTTAAAAGACTATAAATTCTTTCCTTCTTTCATTCTTTATACTTTTTATTATTGTTAAGATTAATTCATTCATTCAAATTATTTTATTTAAGATTATTTGTTTGAAAATTCTTTTATATAGATGTCTTTCTATTAACAATTCTTTCAATAACTTCATATCATTGTTATTTTTAAAAGATCATACAATGTTATGAATCCTCCCATTTGAAAAGTTTTTTATAATCTGTAGTTGATAAAATGACTGAGGCTAAAGTTGGTCTAGATTTTGGTACTACCTTTAGTACTATTTCGTCTTATATAAACAATAAAATGCACGTTTTGAAGATCAATGACTCCCCGTACATACCGACATGTCTGGCGATTTCCATTGATAAGGATGTGATCATTGGAGGTGCTGCTCAAGTTTTGGACTCATCAGAAGTAGCAAATTGTTACTTCTACGATCTTAAGCGTTGGGTCGGTGTTGATAAAGTTAATTTTGAAAATATTAAAGCTAAGATAAATCCTCAATATGTAGCTAAATTAGTAAATGATGATGTAATGCTAACTGGAGTTGATCGCGGTTATT
ACAAATAGAGTTATTAAATTAACTCTATTGAACCCGTTATCCGGTGATATAGGACATCTGTGAACTAACATCACAATAATCAGTTAGCCCCCTCGATTTATGCCTTCAGTGGTTATCGAGGTTTGCTCATACGACGAGGAGACAGGAGATTGTGAACTTGAGAGTACGTCGAAGATATTCACCAGTAACTTCGACGGGACTTACGTCCTATATACTCACAGTTCCGGGCCGAAATACGCCGGATCAACTGTCACACTCGTCTGCCCTCACTGCGGGGTGAGTGAACAAGCGACGTTCCCGACCAGAGGCCTTTCAAGCAACTGGGGTCACCACGGGCCGCACGACTTACGACTTGATTGTAAGGCGCGGCACTGGCACGGAACGTGCGAGGTCATTCCCTCCTCTGAGCAAGAGTCGCGTGTAGCGTCTGACGGGGTTTTCGAACCAGGTCTAACGCACATCACCACGACTCGAGGGCAGTCTTGGACTAGACATCATTAGTCCCTCCCAGTTCTCGCTGGGAGTCCCGCAGCCTGGCTACGGGAAATATCGGTGGGGTTGATCAGACCTACACCTCTTCGAGAAAAGCGCTCTTCGAGTACTCCCTCGGCAGACTATTCTGTTGCGTCTCCCATAGTGAAGATGTACGGGTCAATAGTAAGCATGGTGGTTCAGGCGGCGCTCGCTTTCCTACTGTCCAAGGACCCAGAGTCCAGGACTGCGGTGAGAGGGCTGCTAGCATCACTAACGGGGACGGCTCTGATCCTGGGGTGGCAACTGCTGTGCGTCTTGCGCGCTTGGCTAGCAACCTCTCTGGAAAAGGAACCGGAAGCTCCGAAAGACTCCTGGATTGATCTGTGTGGTCCGCCACGCTTTGATCCATCGAAAGGAGTTTATGGAGAGGTGCTCATCGATGGGAAGCAGCATCGGGTTGTGATCCAACCCGATTTCTGGCCTCTTTTACGGTCTGCGATAAATATAGATCGTGATGAGGCTGCTG
GCGCGCCCTGGAGATCCGGGGCTGATGCTGGGTTCAGGAGTTCAGGGCGGCCGACCATTCGATGCAAATGTTGGGTGTGTGCACCCCACTATCTCTGGTTCTGCAAAGCTTGCTTTTTGTGCTGGTGCCAGAGTAGCTCAATTGGTAGAGCAACAGGTCACCGATCCTGGTGGTTCTCGGTTCAAGTCCGAGCTCTGGTCGAGGAAGTGGGTCCAACTTTATCCCTATAGTGTGATAGAAATGGCCGTACTTCCTTTATAATTAAGAACCCTCAGTGCAATCACTTGTCTGCATTTGGAGTGATTACACGGAAGGTTCTTTTGTTTTGGGACTTGCTGCTTTGATATAGCCCAGGCTTTTATGTGCAACTTTCTATTTTTCTACTATGCAAAAGACCCTTGATTATTGAGAGTCTAGCAACCTCATGCAAATTGTCCTTTTAAAGACCCGTAGGTTCATCAAGCCCAACAGATACTATTTACATAAGGCCAGGGTAGCTCAATCGGTAGAGCAGCGGTTCCTGGAGTCCGCTGGTTCTCGGTTCAAGCCCGAGCCCTGGTTGAGAGGGGGAGTGTGTGGTCTGTAGAGAGACATGAGTTGATCGGCAGACCCCCTCTCCCCCTCTTTCCCTCTTTACGAAGTAGCGAACCTCTGCTCACTGCCCGGGCCCTCCGGGAGGTGAGCAGGAGTTGCGCTTTTCTTTCTCTGTTTTGTTTTTGCCATACCCAAGTCTATTGGCACGCTGCCAATCTCACCCTGACAGCTGTCAGGGGTTACATGAGAGAACTTCATGTAACCCCTGACAGCTGTCAACCTAATCCTGACCGTGAGAACTTTTCAGACTCATATCGAAAATGGGTAACAACTCTGAAGGAACTGTGTCTTTTTACAGCGTCGGGGTAGCTCAAATGGTAGAGTGGCAGGCCAACATAGCCAGCAGATCTCGGTTCAAACCCGAGCCCTGACCATCGAGGAGCACGTGTTATTCTAGACCTCTCTT
TATTAAAATTTTCATAAGATTTGAAAATTTTGATAAACCGCGATCACAGGTTGCCGCACCTTAAAACCGGAAACAAAAGCAATCGTTACTTGATTTTAAAGACTTCTCAATTTCTCTCTACATTTCCTGTATACGGCTTTCAAAGTGAAAGAAAATCACTCTCTGTGCTGGTCACAGACTTCGTGAATCATTTTCTTTCCATTCTCAGTTCATTTGCTGAACACTCTCCTATTTGACATAGGACTTCGTGTCAGATTTGAACTTCTCCTATCTCTCTTTCTCGGTTCTTCATTTGTTGGTGAAATCTTCTGGGCTAGTGCTCTCACTCTCCTATCTGGCATAGGACTTCGTGAGTAGACTTTCCCATTTCTTTTCTCTTCTCCCCCTTTCTTCTCGTCTTATACACTGCTGTTCAAAGTGGCCTTATTTGAAAAACACTTGGGCATTGGTGCAAATGTTTGCTTCATTCATCTTTTCTGGTGACAATAAGCTTACTGAGAAAACAATTTTTAACTGTGGGGATTTAGATATTTTGGTTGTTTATTATACAATAGCCACTCAATTTAGGAAGTTTCTTCCTCATTATATTAGGTGGCATTTGTATACGCTGTTGATTTATATTCTTCCGTCTTTTCTCACTACTGAAATCAAGTACAAGCGAAATTTGAGCAACATTCATATTTCTGGCTTGTTCTACGATAATAGGTTTAAATTCTGGACTAAGCACGATAAAAATCTTGCCCTAACAGAAGAAGAGAAGATGGAAGTGATTAGAAACAGAGGTATCCCTGCTGATGTTCTTGCAAAGCGCGCTCATGAATTTGAAAAACATGTCGCTCATGAAAGTCTCAAGGATCAAATTCCTGCTGTTGATAAGTTGTACTCCACTAAGGTTAATAAATTTGCAAAAATTATGAATCTTAGACAGAGTGTTGTTGGTGATCTTAAACTTCTTACTGATGGGAAGTTGTATGAGGGTAAGCACATTCCTGTATCTAAT
GCTATTTTTGCCTCTTCCCAAACGTTGTCGCAATGGAGGTGTGCTTGCCCAACGGTCATCAGATCGTGGACTTGATTAACAACGCTTTTGAAGGTCGTGTATCAATCTACAGCGCGCAAGAGGGATGGGACAAAACAATCTCAGCACAGCCAGATATGATGGTATGTGGTGGTGCCGTCGTTTGCATGCATTGTCTAGGTGTTGTTGGATCTCTGCAACGCAAGCTGAAGCATTTGCCTCACCATAGATGTAATCAACAGATTCGTCATCAGGATTACGTCGATGTACAGTTCGCAGATCGTGTTACTGCTCACTGGAAGCGGGGTATGCTGTCCTTTGTTGCGCAGATGCACGCGATGATGAATGACGTATCACCAGAGGATCTAGACCGTGTGCGTACTGAGGGAGGTTCACTAGTGGAGTTAAACTGGCTTCAGGTTGATCCAAATTCAATGTTTAGATCAATACACTCAAGTTGGACAGATCCTCTGCAGGTAGTGGATGATCTTGACACTAAGCTGGATCAATACTGGACGGCCCTGAATCTGATGATTGATTCATCCGACTTGGTGCCCAACTTCATGATGAGAGACCCATCACATGCATTCAATGGTGTGAGACTGGAGGGAGACGCCCGCCAAACTCAATTCTCTAGGACTTTCGATTCGAGATCGAGTTTAGAATGGGGTGTGATGGTTTACGATTACTCTGAGTTAGAGCATGATCCATCGAAGGGCCGTGCTTACAGGAAGGAATTGGTGACGCCAGCACGAGACTTCGGTCATTTTGGATTATCCCACTACTCTAGGGCGACTACCCCAATCCTTGGAAAGATGCCAGCTGTATTCTCGGGAATGTTGACTGGGAATTGTAAAATGTATCCATTCATCAAAGGAACGGCTAAGTTAAAGACAGTGCGCAAGCTAGTGGATTCAGTCAATCATGCGTGGGGCGTCGAGAAGATCAGATATGCGCTTGGACCAGGTGGCATGACGGGATG
CGGACACACAAAAAGAAAGAAAAGTTTTTTATACTTTTTGTGTGCGAATAACTATGAGGAAGATTAATCATTTTCCTCAAACTCAAACTAATATTAACATTGAGATTGATCTCATCATTTACCAATTGGAGACAATTTAACTAGTCAATCCCCCATTTGGGGGCATTCCTAAAGTGTTGCAAAGGTATGTGGGTCGTATTGCTTTGCCTTTTCCTAACCTGGCTCCTCCTACAATTCTAACCTGCTTGATAAGTGTGATTACCTGAGTAATAGACTAATTTCGTCCTGGTAATTAGCATTTTCTAGTAAAACCAATACTATCTCAAGTCCTAAGAGAAGGTGAGAAGAGGGTCCCGAGGTATCCCTCCAGTCCACAAAATCTAGCTAATTTTAGCTGAGTGGACTGATTACTCTCATCACACGCTAACTACTAAGGGTTTACCTGAGAGCCTACAACATGGATAAACGGGTGAGAGGTTCATGGGCCCTGGGAGGACAATCTGAAGTTGATCTTGACTACCACAAAATATTAACAGCCGGGCTTTCGGTCCAACAAGGGATTGTGCGACAAAGAGTCATCCCGGTATATGTTGTGAGTGATCTTGAGGGTATTTGTCAACATATCATTCAGGCCTTTGAAGCAGGCGTAGATTTCCAAGATAATGCTGACAGCTTCCTTTTACTTTTATGTTTACATCATGCTTACCAAGGAGATCATAGGCTCTTCCTCAAAAGTGATGCAGTTCAATACTTAGAGGGCCATGGTTTCAGGTTTGAGGTCCGAGAAAAGGAGAATGTGCACCGTCTGGATGAATTGTTGCCCAATGTCACCGGTGGAAAAAATCTTAGGAGAACATTGGCTGCAATGCCTGAAGAGGAGACAACAGAAGCTAATGCTGGTCAGTTTTTATCCTTTGCCAGTTTGTTTCTACCCAAACTTGTCGTTGGGGAGAAAGCGTGTCTGGAAAAAGTACAAAGGCAGATTCAGGTCCATGCAGAA
GTTAAATTTCCGTAGCCATGGCTGCTCAGAATGAGCAACGTCCGGAACGAATAAAAACGACGCCGTATTTAGAAGGAGATGTGCTTTCGAGTGACTCAGGGCCACTGCTTTCTGTGTTCGCGTTACAAGAGATAATGCAAAAGGTGAGGCAAGTGCAAGCTGACTATATGACGGCAACACGAGAGGTTGATTTTACAGTACCGGATGTACAAAAGATTCTTGATGACATTAAAACGTTAGCTGCAGAACAAGTGTACAAAATCGTTAAAGTTCCTAGTATTTCATTCAGACATATCGTAATGCAGTCAAGAGATCGAGTTTTACGAGTGGATACCTACTATGAAGAGATGTCACAGGTTGGAGATGTTATAACGGAAGATGAACCAGAAAAATTCTATTCAACTATAATCAAGAAAGTGCGGTTCATACGCGGAAAAGGATCCTTTATATTACATGATATTCCGACCAGAGATCACCGCGGTATGGAGGTTGCTGAACCAGAGGTGTTAGGAGTTGAATTCAAGAATGTACTACCTGTGTTGACTGCCGAGCATCGCGCAATGATTCAGAACGCATTGGATGGATCGATAATCGAGAACGGAAACGTAGCTACACGAGACGTCGACGTATTCATAGGCGCTTGTTCGGAACCAATCTATCGTATATATAATAGATTGCAAGGGTATATTGAAGCGGTGCAGTTACAAGAGTTAAGGAACTCAATTGGGTGGTTAGAAAGGTTAGGGCAGAGGAAAAGAATCACGTATTCGCAAGAGGTTCTGACTGATTTTAGGAGGCAGGATACAATTTGGGTTTTAGCCTTACAGCTACCGGTTAATCCGCAGGTAGTGTGGGATGTGCCGCGCAGCTCTATCGCCAACTTAATCATGAATATAGCAACGTGCTTACCCACGGGGGAATACATCGCGCCAAACCCAAGAATTTCATCGATTACGCTGACCCAGAGAATAACGACAACTGGGCCATTTGCTATTCTAAC
TTTTAGTATATAGCGTAGTGATTTCTCCCTCCCCCCTCCTAATGTAAATGTTTTCAGAAAACACTTTCATAAATATTTCTGTTGACACCACAGCTGCAACATGATATAATTAATACATAAATAAGAAAGAGGTACACAACATGGTTCACAAAGTAACAACACGCAAATCACTAACTGACACAAGCATTGACAGATTGTTAAGCACATACGCGCAGATTGTAGCGACTTACGGCTCACCAAATGTTCAAATAGTCCGCTTCGTTAAGAACGGAAATAGCGCAACAATGACTTACGACATAACAATATTAATTTAAAAAAGTAAACTTTCTAGTTGACAACGACATAACGGTTTGATATAATTAGTATATAAAATAGAGATAGAGGTAACAACAATGACATTTCAAAAAGTCCTTAGATTTAAAGACGTATCACGTGAAGAGATGATGAAAAACTACAGGGAATTAACAGCCCGCTATGGTATGAATAACATCATCTTAGAAGATTTGAAATACGACGTTGAATACAACGAATACTCATTCAATATACTAATCAAGCTATAAGGAGATATTCCATGAAAATTAGAATGAAAACAATTTACACTTTTTCAACAACAATAGCAACACTAGCTCTTGGTGTAAACCTATTAATGGATAAGGGAGACAACAACAATGTTAACACTGATAATACTTTTAATAATAGCAACCCTATTGTACAAGTTGACAACAATTCTAGTGAAGCCACTACTACTATTACTAGTGATACTAATGATAATCAAGTGGCTGCCGACGATACTAATGATACTGAACAACTAGATTATTTTCAACCATACGAATACCTATACATGCCAAGTACAAACGTATCATCAATTAGAGACGGATACTACTTAGTATCAGGTGGTAATACATTAGCAGCTGTTCAAATAACAAATGGTTACACAACTGATGAATTTAGACTTAAAAATATATCCGCGGAACAATGGACAGTATCTCAACAACAAATG
ACCGGATGGCCGCGAATTTTTTGTGGGCCCTTCAACGTACTAACTGACAAGGACATGCGAACCAATCATATGACGCGCTCAAAGCCTAATTATTTTGTGGTCCCCTATTTAAACTTCGTCCCTAAGTAGTATCTTTTGTACTATGTGGGATCCATTGTTAAACGAGTTTCCCGAAACCGTTCACGGTTTTAGATGTATGTTAGCAGTTAAATATCTGCAGTTAGCAGAAAAGACTTATTCCCCTGACACATTAGGTTACGATTTAATTAGGGATTTAATTTCAGTAATTAGGGCTAGAAATTATGTCGAAGCGTCCAGCAGATATAATCATTTCCACGCCCGTTTCGAAGGTACGCCGTCGTCTCAGCTTCGACAGCCCATATGTGAACCGTGCTGCTGCCCCCATTGTCCGCGTCACCAAGGCAAAGGCATGGGCGAACAGGCCCATGTACCGGAAGCCCAGAATGTACAGGATGTACAGAAGCCCTGATGTTCCCAAGGGATGTGAAGGCCCATGTAAGGTCCAATCTTTCGATGCTAAGAACGATATTGGTCATATGGGTAAGGTTATATGTTTGTCTGATGTCACGAGGGGAATGGGTTTGACCCATCGAGTAGGGAAACGTTTCTGTGTGAAGTCTTTGTATTTTGTCGGCAAGATTTGGATGGACGAGAACATCAAAACCAAGAACCATACTAATACTGTTTTGTTCTGGATTGTGAGAGACAGGCGTCCTACAGGAACCCCAAATGATTTCCAACAAGTGTTCAATGTTTATGATAATGAGCCTTCTACGGCTACTGTGAAGAACGACCAGCGTGATCGTTTTCAGGTGCTGAGGAGGTTTCAAGCAACAGTCACAGGCGGTCAATATGCTGCTAAGGAACAAGCTATAATTAGGAAGTTCTATCGTGTTAATAACTATGTGGTTTATAATCATCAAGAAGCTGGGAAGTATGAGAATCACACTGAGAATGCTTTGTTGTTGTATATGGCATG
TGAAAGACCCCACCAAGTTGCTTAGCCTGATAGCCGCAGTAACGCCATTTTGCAAGGCATGGAAAAATACCAAACCAAGAATAGGGAAGTTCAGATCAAGGGCGGGTACACGAAAACAGCTAACGTTGGGCCAAACAAGATATCTGCGGTAAGCAGTTTCGGCCCCGGCCCGGGGCCAAGAACAGATGGTCCCCAGATATGGCCCAACCCTCAGCAGTTTCTTAAGACCCATCAGATGTTTCCAGGCTCCCCCAAGGACCTGAAATGACCCTGTGCCTTATTTGAATTAACCAATCAGCCCGCTTCTCGCTTCTGTTCGCGCGCTTTTGCTTCCCGAGCTCTATAAAAGAGCTCACAACCCCTCACTCGGCGCGCCAGTCCTCCGACAGACTGAGTCGCCCGGGTACCCGTGTTCCCAATAAAGCCTCTTGCTGATTGCATCCGAATCGTGGACTCGCTGATCCTTGGGAGGGTCTCCTCAGATTGATTGACTGCCCACCTCGGGGGTCTTTCATTTGGGGGCTCGTCCGGGATTTGGAGACCCCCGCCCAGGGACCACCGACCCACCGTCGGGAGGTAAGCTGGCCAGCGATCGTTTTGTCTCCGTCTCTGTCTTTGTGTGTGTGTGTGTGTACCGGTATTTACTTTTTGCGCCTGCGTCTGGTTCTGTACTAGTTAGCTAACTAGATCTGTATCTGGCGGTTCCGTGGAAGAACTGACGAGTTCGTATTCCCGACCGCAGCCCTGGGAGACGTCTCAGAGGCATCGGGGGCCCGCTGGGTGGCCCAATCAGTAAGTCCGAGTCCTGACCGATTCGGACTATTTGGGGCCCCTCCTTTGTCGGAGGGGTACGTGGTCCTCTTAGGAGACGGGAGGTCCAAGCCCTCGCCGCCTCCATCTGAATTTTTGCTTTCGGTTTTTCGCCGAAACCGCGCCGCGCGTCTTGTCTGTCTCAGTATTGTTTTGTTATTTGTCTGTTCGTTATTGTTTTGGACCGCTT
ACCAGACAAAGTTGGCTAAGGATAGTTAAATTATTGAATATTTTATTAAAAACTTAGGGTCAATGATCCTACCTTAAAGAACAAGGCTAGGGTTCAGACCTACCAATATGGCTAGCCTTCTTAAAAGCCTCACACTGTTCAAGAGGACTCGGGACCAACCCCCTCTTGCCTCTGGCTCCGGGGGAGCAATAAGAGGAATAAAGCATGTCATTATAGTCCTAATCCCGGGTGATTCAAGCATTGTTACAAGATCTCGACTATTGGATAGACTTGTTAGGTTGGTTGGTGATCCAAAAATCAACGGCCCTAAATTAACTGGGATCTTAATCAGTATCCTCTCCTTGTTTGTGGAATCCCCTGGACAGTTGATCCAGAGGATCATAGACGACCCTGATGTAAGCATCAAGTTAGTAGAGGTAATACCAAGCATCAACTCTGCTTGCGGTCTTACATTTGCATCCAGAGGAGCAAGTCTGGATTCTGAGGCAGATGAGTTCTTCAAAATTGTAGACGAAGGGTCGAAAGCTCAAGGGCAATTAGGCTGGTTAGAGAATAAGGATATAGTAGACATAGAAGTTGATAATGCTGAGCAATTCAATATATTGCTAGCTTCCATCTTGGCTCAAATTTGGATCCTGCTAGCTAAAGCGGTGACTGCTCCTGATACTGCAGCCGACTCGGAGATGAGAAGGTGGATTAAGTATACCCAGCAAAGACGTGTGGTCGGAGAATTTAGAATGAACAAAATCTGGCTTGATATTGTTAGAAACAGGATTGCTGAGGACCTATCTTTGAGGCGATTCATGGTGGCGCTCATCTTGGACATCAAACGATCCCCAGGGAACAAGCCTAGAATTGCTGAAATGATTTGTGATATAGATAACTACATTGTGGAAGCTGGGTTAGCTAGTTTCATCCTAACTATCAAGTTTGGCATTGAAACTATGTATCCGGCTCTTGGGTTGCATGAGTTTTCCGGAGAATTAACAACTATTGAATC
GTTTTATCTCCTTGCGCCCTTCTCAATCATGGGAAACGTCCAAACCTCAACTAATGTCTACAATGTCAACGGTGACAACAATGCCTTTACACCAACTTCAGAAATGGTGGCGTCACTCACCGGCTATTGATCTCAAACCTGGTGTTCTTAATCCGAATGGGAAACTTTACCAATTGGAAGCCGGTTCGGCCCCCGACCCATCGAACTTGGTCCTCGTTGTCGACGCGACAGAAGGCGATTTTTCATACCTGACCAACAACACTTGGGAGACATTGAGTAAATCCGCTCTCGAGACCAATTCATGGGAACCACTGTTTGCCGTCACGATGACTGGGTGCGGTCCTCTCAAGCTCAATGATTATACCGTCGTCATGTCTGGTTATGTCGGTGCTTCAGTGAGTGACGCTTTCGATGGTGGAGTGATTGAAGACGGGGATTTCATTTCCAGTCGCCGGTTGAAGAATTTCAAGCTCATGCTTTCGAATAGATGTGAGGCTATCGCTAAATGGAACATGTCGCTGAACCAGGCCATGTCCCTGCTCACCCCAGATCTCCTCGCTGGCTCTGGATCTTGCAAGTGGAAGTCCATCTTGCTCTACATGCAGAAGGCGCTGCCCCCTGATAATGAAGTGCTCCAGTACCCTGACGAGTTTTACACTGTCGCCGTCAGCAAGTATCCCGCTCTTAAACCCGGCGTTTCACCCGACACACCTGCCCCCGCCGCTGGACCCCTAGGTGAGATTGCCTGCGTTATGAATGCAGCTAGTGCGTCCGTGGGTCTGATGAGCGGTTCCAGTGCACTTCTGACATCGGCCATGGATACTCTTGCCGCGAAGAATCTAGACCTTGTCTGCGCTGAAGCGCCCCTTCCCGTCGCCACATTCACCCCATCCCTCGCCCCTCGTGATTACAGGCCAGCATTCATTAAGGACGCCGACGCCCATTGGATCACCTCGGTCAACCCTTCTTCCTTTTTCCGGGTGACACCCCTTGTCGGGAC
TAGTCCAAGTGAGTTTCAAGCTTCAAATAAAACTTTATTATTATAAAAACGTGACCCAGTTAATACAATGAGCGTCTGTTTAAGGTAATTGATAACAAGTTTTTTTTTTTGCTACCATTAATTTTAATAAGCATTCCCAGTTTTTATGTGAATTCCATAATTAATCCTTCTGAAAAATATAACGATTAACTGTTTTATAAATACAAGCTTATCAAGAAGTGGTTCGATGCATACATAGTGCTTATTGTTCTATATAATAAGTAAAGCTCGCGATAACTTATTCAGTATGTACTAAACCACTGACTTGTATACTAGTTAATATCATTAGTCTCCACAAATTCTGGATCAGTGTCTGGATCAATCTTGGTAGCAAGTACGATCAAACATACATAAGAGTTATTTATTTAATTAGAATGTTAATGTGTTTCGATATTATAAACAGATTGTGGTATTTTATTTTCAGAATGAGTGGTATGAGGGAACGATCTCGTAGCATCAGCACGCAACAGGATAGAGAAAGGTATTTCAATAACAATTATTTACTATCAATTTAAAAGTCGTATTTGTTCACGACAAATCTTAGATAATCATACGTTTTCTGTTTACAAATCAATCAGTGAGCTGTATTTATACCCTTGGAATTAGGTTTCAACGGTTTGGATTTAACTGGCGGCAAATATAAAAATTCCAAGTTATAATGGCAGAAATTGTGGGAAAAAACGTCAAGTATGAGATACAACGTAATAAAGTTACGTCCATTGTCTTTGTTCCGATGCTGCGTCATTCGACCTTCACCCTGTCTGGAACTGTTCCTCTCTATTTTTTGTCAATATTACCGTTTTTAGCTGTATTTTACTTTAATAGGGAAAATCAAATACTTTCGGCTGGATTTTTTTCGGAAACAAAATCTCTCAATACAAAACATAGACCGCACTTTGATACATTACTGTCTAATCTGGTGAAGTGCGCTTTAATTATTTCATAACATCCGTTTGTTTAA
TGGATATATGAAGAATTCGACCTTCCCACGCGTACGTGTAAACAGGGCTAATCACCCGGCCAAGTATAATTTTCTTGGTCCCAGTTAGCAATACTATGAGAGTATTCTAGATTTCTTCGAGTGTCCCTTTTGGTTAATTTCTGAAGGCTGGAAACTCCAACCGTTGGAAATACCCTGCAAAAGAGCTAAGTTATAGCATCGTAGATAACTATAATCGCTCTTGGGCCGCAAGTCGGCTATGCGGTACAACCGTTAAGACTTAATTATTATGAACAAAAATTTATTTCAAATAGTAATTAAACTATTCGTAATGATATTTTTGAACACAGATGTTAAGCTCTTCGTATCTCTTTATTTTAGATGTTTAACTAAACATTTAAAACACCACGGGGTAGTGAGTACAGTAAAAATATTTAAACAAATAAGATTACATGTTACTCGTTACCTTTGTGGATCACCATTGAGAACAAACTCAATGATGATAGGGATAGATAAAGATGGTTGACCAAAAATGATCAATTTCCTTAAACCACTTGCTAATGGTACAAGATCAGATAAACAATTACTTTTATCAATCTTGTTCATTACAAGAAGTTTTGTGGAAAAAGACAAGAGTAAACTAGTTCCTGACTGAAGTACAATAACTCAACCCCGAACAACACAAAAGGAATATATTATTCCTTCTGGATTTATTAAGGATTGAGTGTTGAACAATCATTTAGGAACTTATAAAAGTGAGTTTGATGATTCAAATCATTTTGTATCAGTTAAGAGTAGTCCAACTGGACCATCTACACTGACTGCACTATGAGGACTATGAAATCATAGTTATGAATCATTTAATTGACTTTTTAAGATTACTAGTTTATCTGGTGTTGATTATCTTACAAAAATCATGAACTGGACTTGATTAAAAGACCTAGGAAATAAAAATAATAATAAATGATCTAAACAATTTTTAGGATCTTTATCATTAATTTATGACCCAGAATGTAAAGTT
GGAAAAAAACTTTATATAACTCTTATATAAGTGCCCTTAGCGGGGCTCCCCGGCTACGGTCGGATCCCTACGGGGAGGATAGGGTGAAAACCCCTAGTGCAAGCTGACACTCATACCTCCCAAGGTCCATGAGTCGACGCAAAGGTCCTCGAAAGCATGTTGTCCTTTCGTACAACCGAGTAGGTTCGTTGCCTTAATTGGTGACGCTTGCAGGATGAGGATGGTCCCGACGCCTAACGGACCTTGCTGCCTTCTTTCCCTGGATTGGCGGTGTTGTTCCCACTAATAATAAAGGAATACGCACATGTTGCTGCCTGTAGTAGCCCGTGCGGCCGTCCCTGCTATTGAGAGTGCCATTGCGGCTACTCCTGGCCTGGTTTCCCGAATCGCAGCCGCGATCGGTTCCAAGGTCAGCCCTTCCGCCATTTTGGCGGCGGTCAAGAGCAACCCGGTCGTCGCAGGTCTGACACTCGCTCAGATCGGAAGCACCGGTTATGACGCCTATCAGCAGCTTCTGGAGAATCATCCAGAGGTCGCCGAGATGCTGAAAGACCTGTCTTTCAAAGCCGACGAAATCCAGCCGGATTTCATCGGTAACCTCGGTCAGTACCGCGAAGAGCTGGAACTGGTCGAAGATGCTGCCCGCTTCGTGGGCGGCATGTCGAACCTGATTCGCCTGCGCCAGGCCCTGGAGCTTGATATCAAGTACTACGGCCTGAAAATGCAGCTGAATGACATGGGATACCGCTCGTAATGGTTATCGGTCTCCTGAAGTATCTCACGCCTGCCGTTAAGGTGCAGATGGCTGCTCGCGCGTTGGGCCTGTCCCCCGCCGAAGTCGCTGCAATTGACGGCACGTTGGGTCGTGTCTCTGCGATGCCAGCGGTCGCGGTCGTGCTGGGAGGGAAACCTCTCTCTCTGGCCACGATCGCGTCAGTTGTGTCTGATGCAAACCCCAGTGCCACTGTTGGCGCGCTTATGCCTGCTGTACAGGGCATGG
TTAAAACAGCTCTGGGGTTGTTCCCACCCCAGAGGCCCACGTGGCGGCTAGTACTCCGGTACCCCGGTACCCTTGTACGCCTGTTTTATACTCCCTTTCCCAAGTAACTTTAGAAGAAATAAACTAATGTTCAACAGGAGGGGGTACAAACCAGTACCACCACGAACACACACTTCTGTTTCCCCGGTGAAGTTGCATAGACTGTACCCACGGTTGAAAGCGATGAATCCGTTACCCGCTTAGGTACTTCGAGAAGCCTAGTATCATCTTGGAATCTTCGATGCGTTGCGATCAGCACTCTACCCCGAGTGTAGCTTGGGTCGATGAGTCTGGACACCCCACACCGGCGACGTGGTCCAGGCTGCGTTGGCGGCCTACCCATGGCTAGCACCATGGGACGCTAGTTGTGAACAAGGTGCGAAGAGCCTATTGAGCTACCTGAGAGTCCTCCGGCCCCTGAATGCGGCTAATCCCAACCACGGAGCAAATGCTCACAATCCAGTGAGTGGTTTGTCGTAATGCGCAAGTCTGTGGCGGAACCGACTACTTTGGGTGTCCGTGTTTCCTTTTATTTTTATTATGGCTGCTTATGGTGACAATCTGAGATTGTTATCATATAGCTATTGGATTAGCCATCCGGTGATATCTTGAAATTTTGCCATAACTTTTTCACAAATCCTACAACATTACACTACACTTTCTCTTGAATAATTGAGACAACTCATAATGGGAGCACAAGTTTCTAGACAACAAACTGGCACGCATGAGAATGCTAACGTTGCCACTGGAGGCTCAAGCATAACTTACAATCAAATAAATTTCTACAAAGATAGTTATGCAGCCTCAGCTAGTAAACAAGATTTCAGCCAAGACCCATCCAAGTTCACAGAGCCTGTAGCTGAAGCCCTAAAAGCTGGAGCCCCAGTCCTAAAATCACCATCAGCAGAGGCTTGTGGTTATAGTGACAGGGTCTTACAGCTCAAATTAGGAAATTCCAGTA
GGTAGTTTAATTCTTGCAATTTGAGTCATAACTATTTTCCTCCTTTCACATTTATTGAACGTAGCTCCTGCACAAGATGTAGGGGCATTTTTGTATTTAAATAACTAGAGTAATTAACACAAAGTGGGTGATACATGAAATGAGCGAACTGAATAAACGCCAAAGAACATTCGTTGAGGCTTATGCGATACCTGGAACAGAGTGCTATGGTAATGCTACTAAATCAGCTATTAAAGCTGGATATAAAGAAAGTAGAGCAGAAGTGACGGGGTGTGAGTTAGTAAGAAATAGTAAGATACAGGAATACATTAAAGGGGTCGAGCAAAAGCTTTTTGATGAGCAAATAATGAGTGGTAAAGAAGTTTTGTATCGACTAACAAGAACTGCAAGAGGCGAAACAGTCGAAATTGAACCGGTAGTGACAAAGCAAGGAACTTACAAGATCAATCCCACAACAGGCAAACATAACCTAGTCTATGATGAAGATGTAGAATTGATTGAGAAACCACCGAAGATAAGCGACCAGAACAAAGCCCTTGAATTGCTAGGCAAGCATCACAAGTTATTCACTGATGTACAAGATATGAATGTCAACGGAGTTGTTACGTTTAATGACGATATCAATTAACTTATCTGACTTGCTACCTAAACACTTCCACCCATTGTGGAAAGTAACAAAAGACAAAGAAGTACTTAATGTCGTTGCAAAGGGCGGACGTGGCTCAGGTAAGTCATCAGATATATCAATCATTATTACACAACTTATTATGCGTTATCCGATGAATGCGGTTGTTATACGTAAGACAGATAACACATTAGCTACATCAGTGTTTGAACAAATCAAGTGGGCAATTGAAGAGCAAAAGGTGTCACACTTATTCAAAGTTAAAGTGTCGCCAATGGAAATAACTTATATACCTAGAGGGAACCGTATTATCTTTAGAGGGGCACAGAACCCTGAACGATTGAAGTCGTTAAAAGATAGTAGGTTCCCTTTTTC
GGAAATACACATCTCCAGTCAGCTCCTTTACGCAACTGACTTTTATTTATCCATCATCTGTTTGTTTGCCCCCGGTATATCCCATGGCATTCCAAGACGCTTTCAACAACCTATCCAGCACCGTCCACCGCGACACGGTTGCCGCACCTCTCTTAGAGAGCATTGCCCAACCTCTCCGCGACTCTCTTGAATTATATCCCTGGGCGATCAACGCCGAGAAACTTGACCTGCTGAAGAAATTTGGCATTTCTGTCTCCGGCCTGGGTCATCAAGCCCACCCTCATCCGTTCCACAAGATCATCGAAACACATCTCCTTTTCCAACATTGGAGCCACAACTGTCGAGAGGACTCTACAGTGCTTTTCATGAAGCCCGAAAAATTCCAAAAACTCGCCTCTTTCAACCCTCACTTCAAGCATCTTCTCAACTACCGCCTTCACGCCAAGGACACAACCCGCTTTCCAGAAACCGCGTGCAGTCTCCCCACCACTTCCACCGTGTTCATGCATGACGCCTTGACGTACTACAAACCTTCCCAGATCATGGATCTGTTCCTCCGCATTCCAAACCTCAACAGCCTCTACGCTTCCGTGGTGGTTCCCGCGGAGAGCTCATTCACCGACCATTCCTTATACCCCGAGGTCTACCAGTATAAGACTATCAGGAGCCATCTCCACTACGTCCCTGAGTCCAATCACTCCTCGGCTTACAATCAACCTGCCGACGCCCTTCTCTGGCTCGAGCTTTCGACCATCCAGGGGCCCTCCTTCTCCCTCACCGTCACCAGGCTCGACTCTTGGGGCCCGTGTCACTCGCTCCTGATCCAACGCGGAATACCACCAGCCCACGTTGTCAATGACTTCGTCAGCTTCGACGTGCCAGCCGCCGTTCTTCTCCCCGAGGCCACCAGCATTCGTCAACCCACCCGTCATCGCCTAGTGCCTCAATCTGTGTACAACGCTCTGTTTACTTACACTCGAGCCGTTCGGACTCTGCGCAT
TTTTCAAAAGTTCTCTCCTAGAACTTTTCCCACCTCTTTCTTGTCACTTTTGCTAGTTTCTCTCTGTTTTTCTCCATTCTTACTAGTTGGTGTTGTTCGGTTGTTTGGCTTCCCTGCTCTTTTTCCTTCCTTCCTTCGCTTTTGTTTTGGTTTGCTTTACCATGAGTGAGAGTGGTAACACCACATCCATGCCTGGGTGTGGTAGAATGTGTGCTCTGCGGAGCACTTGGTCAAAAAGAGCTTTCCTTGTTGCCTGCAAGGATGGCGCACTTACCAGTGATGGTAGGTGTCCGCAGTATGGTTGTGGGGCTCTTGTCTCCATTACCAAGGGTGTTCAGCAGCCCAAGAAAACCGCTTCCGCAAAAGTGGTAAAATGCTTGTGCTGGGTTCAACCAGCACGCTGGTGCGAAAAGCACTCGAAGGGGCCTGCAAGTCCCAATGGTTCTGTGACCACCAAAAGGTCAAACTCTGCGCGTGCAGCGCCAGCCCCGCTTCCTTACAAGAAGCAAACTTGTGACGTGGTTGTCACAGTTGGGCCACTAGAGTTGGTTTATCCAGCTCTAGTTTCTGAGGAGCTACCCACTCCTGTCGCTGCCACCCCGACTAAGGTGGAAGAGGTTCCCATTCCGGAGCTGCCCTTGTGGTTGGCCCCAGCATGGATGGTGGAGCAGCCCTATGCTGCTACCCCAGAGGTCCTCTGCCTCACCCAACGGGAAGAGTTTGCGCTACTTAAAAAGCGCCTTACCCGCAAGGGTAAGCTTCTTCAACGGCGTGCCACGCACGCGCGTTTTGAGGCTCGGGCTGCATTAGCCCGTGTCCGTGCTGCCACCCAACGTAAGGTGGAAGAGGTTACCGCCCTTGTCATCAAGGGCAGGCGGATTTTGGCCGCCCACCAACTACTCCGTGAGTTGGAAGAGGTAGCCCCTCTCTCTCAAGCCCAAGAACAACTTGTGGCTTCTTCTTGTGCTGCAGCTGCAGCACGCCAGGAGGAATGCGCTAG
GATAAAAACTTTATATTAAGCTTTTATCCTTCCCCGCGTTGGAGCGCGGTTAGCTAGCTATCACCTCAGGTGATAGCGGAAGGTGGGTCTCAGACCCACAAGGTGACGGCTTGTCTCGCGACGCACGTCCGCGCTTTCTGCCCAAGGCTCTGTACCCACTTTGCCCGGCTTGCGCGAAATCTCCGCCCGCTGTAAGGTTCGTTACCACCAGGTATTCGACCCTGTATGTTCATTTACGATTGGAGATTCACATGCTTAAACTGATCCCTCCGTTTACCGACTCGAAACCAGCTGTGCTGGACACCATCGACCGGTCTGGCGCTACCTTCGTCGAGGTAGATAAGCTCTACAAATTGTGGCCACACGTGGCTACCGGTGCTATCGTCATCGCGTCGATCACCACCGAAGAGCTCGCTCTTCTCCAGCGGTTCATGTCCTCCCTGCTTCAGGATGTTCCCACGGTCATCACCGCGGTGCCGGGCTGTTTCTACAGCTCTGAGTGGAACATGCTCGCTGCGCATCTTCATTCTGTGCCCTACTCCGACCTCGAGTCTCAACTGCTCAAGTCGGGTTTCTTGAGCCATACGCCTGCCCAGGCTGAGGCACGCGGCGCTCAAATCGTCGGCGCGGCCCCCGCGACCGGCCGTGGGTTTCTCTCTCGTACCCCTGCTGCTCCAGCCGAGGACGATGACGATGCCCCAATCACAGGCGCTGAAGTATGACTTCCCGCTTCGGAGAGGATGAGCAGGACGCTCACCATTCCGAACATGTCGATTTGGATGTAGAGCTCGGTCACACCGTCTCTGCTCGGTCGACCGGTAAGCCTCGTGCGCCATGGAAGCGCAAACTGGGCTATGAGGGCGGTGCCCCTGTCTTTGATGGGAGCGACGCTCATGTTGACGCACTCTTCCGCGCCAACAACAACAACAGCGCTGCAAAGCGCAACCGAGAGGCGCCGTTCCGCGAAGGTCCTATCGAGACCATGCGTGACAGAATGTCG
ATGTATCTTTTTCACCTGTGCCTTGTTTTTGCCTGTGTTTCATGTCCTACTGTTCAAGCCTCCAAGCTGTGCCTTGGATGGCTTTGGGACATGGACATAGATCCCTATAAAGAATTTGGTTCATCCTACCAGTTGTTGAATTTTCTTCCTTTGGACTTCTTTCCTGAACTCAATGCCTTGGTGGACACTGCTACTGCTCTCTATGAAGAAGAATTAACAGGTAGGGAGCACTGCTCTCCTCATCACACAGCTATCAGACAAGCTTTAGTTTGCTGGGAAGAATTAACAAGATTAATTGCGTGGATGAGTGCTAACATTAATTCAGAAGAAGTAAGAAGAGTTATAGTTGCTCATGTCAATGACACTTGGGGACTTAAAGTTAGGCAGAATTTATGGTTTCACTTATCCTGTCTGACTTTTGGGCAACACACAGTGCAGGAATTTTTAGTCAGCTTTGGAGTAAGGATCAGAACTCCGGCTCCTTATAGACCTCCTAATGCACCCATTCTCTCAACTCTTCCGGAACATACAGTCATTAGGAGAAGAGGAAGTGCAAGAGTTGTTAGGTCCCCCAGAAGACGCACTCCCTCTCCTCGCAGGAGAAGATCTCAATCACCGCGTCGCAGGCCTCAATCTCCAGCTTCCAACTGCTGATCTTGATTGGGTGCATCAAACTAATGCTATAACGGGTCTTTATTCTACTCAGACAGCTAAGTTTAATCCTGAATGGAAACAACCTGATTTTCCAAAAATTCACTTGTCTGAAGATTTATTTCTAAACTACAACAATTTTTGTGGTCCTCTTACAGTTAATGAAAAAAGGAAATTAAAATTAAATTTTCCTGCTAGGTTTTTTCCCAAGGCTACTAAATATTTTCCCCTTTCCAAAGGAATAAAAAATAATTATCCTGATTTCTCTATAGAACACTTTTTTGCAGCTGCAACTTATTTATGGACTTTGTGGGAATCAGGAATCTTGTATTTGAGGAAAAATCAAACT
GTCTCCGAGCGATCTATCCACGACCAATTTGACATGGGTGCGCCGTTTGTAAAGGTCGTGGACAAAGCAGAACCCCCGGCATCGGGGGGGGGTGCCGGGGGCCTGTTGGCGTGGACGCCGTTGCTGCGCTCTTGGGGTAGACGCGTCTCTCAGGCTACGCGGCGCGCCATCAGTCGGACCTCAGTCGGTCGATGAACGCTTCGACCATGCCCCGCGTCATCAAAGGCGACTGCCCGCGTTTGACGAACGCGCACACCGACGACACCGACTCTTGCTCGTCTGCGCCGGGTTCGGGGTCGTCGTCGAACCCGATGCCCGACACGATGAGCGTGTATCCGCTCAACATGACGCCGGGGTCGAATGCGCGGCGAGCGGTCACCAGCGCATCGACAGCCGCCTCGAGCTGCTCGTAGGCGGCGGCGAGCTCGGGGCTAAGCATCAGCCGCGGTCGGTGAGGTCGGCGCCAAAGATGCGATCGGCGATGGCTTCGGTGAGCGCAGACATGCTGAGCACCGCGTTGACTTGCACGAGGTCGTCGCCCGCCAGCAGCGCGCGGGTGTCGACGCACCACTTGCTGTTGCGGGTCTGCTTCTGGAGTTCTTCGGTGAGCGCGGCGCGCACCCGTAGCCGGATGTTGGATTCGACGGACATCAGCTCTCCATTTCGGCGGCCGGGTCGGCAGCGCGCATAAACTTCGGCAGCGTGGGTGGCGGCGGGAGGGTGATCCCGACGCCGTGCGAGCCGAGGTGCCGACGCAGCCGGACAGCGAACATCGTGGCATCGTCGTCGCTCCAGCTCGGCTCCTCGTTGAGCATGAAGTGGGCAACGATGTTCTCGAACTCAGCGACGCTGGTCATGTGGTGTGGTTCCAGGTGTGGCATCAGGCCTTCTCCTTGGTGTCGTGGGTGCAGTCGGATCGGTGATCGCCGTTCGTACAGGCCGCAGTCCTGCGGGCGGATGCGGGGCACGGTCAGGTCTCCTTGGTGTCGTGGGTGCAGTC
AAAGTTTACTATATACAAAACATAAGAGGTACTAACAATTTAAATATTAACAATTTTTCAGACAATTGTCAATTATTTATAGTAGTGTGTTATAATAGTTTTAGTGGATGAGAAAAACATTCAATTACACACACTTGATAATCTGCAGTTCCATCCATACAGATCTTATATAATAACCAAGATAAGTGCTACAGATTATCATACTAGGTTCTTTAGCTTAGTTGGTAGCTACCCGTTCGGTCGCTGGTTCGAGTCCAGCAAGAACCATAAAGAAATGGAGAGTGAAAAAAAAGAGGGGGAAATCTTGCTAACTCTTTTATAATAGTGTTTTAAAAACTCCCCTCGCCTCCATTGAATGGATTTTATAGAATCCAATAGTATTAGAAATCGCTCAATAGAGCGGTTTTTGTTTTTCTTAATCCGATATGATACGATATAATCTGATAAAAGGGAGGGAGAAAAAGAGGGAGAAAAATAAAAAAACCAGTTTATTAATACTGGTTAAAAATCAATATAATCGGAAAATTGTTGCCCTATTTTATCTTTAGCAAATTTAGTGATATGAGTATAAATGTTCATTGTTGTTTTTAAATCTGCATGCCCTAGGCGATATTGAACTTGTTTTAAACTCATGCCTGATTCAAAAAGCAAGCTTGCGTGAGTATGTCTAAATGCATGAATTCTGATTGGTTCAATTTCTTTTTCTTTGGTTATCTCTAAAAGCCATTTTCTAGGTTTTGAAGGTGATAGCATCCCTCCATTTTCAGATTCAAAAATTCGTGTGGATTCAGGATAGGTTTGGTGCAATTCATCAAGGATTTTACAAGTTTTTTCATCAAGGCTTAACAATCTGTTTGAATTAGCTTTAGGGGGAAGTATTTCATATCCTACAGGAGAATGAGAAATAGCTTTGTTGATATCAAGAGTTGATTTTCTATAATCTTTCCATTCAAGAGCGAGAAGTTCACCTTTACGAATTCCAGTAAAAGCAAGGATACGA
TGTGGTGGGAAGACCACCCGGAAATAAGCAAGGGCCAGCCCCCCTTTACTTGCCCGGAGGATTGGCTGGAGTGTGAGGAAGATAGTGAGAATGAGGAACTCAGTGTTTCTCCCCTCACAGGCTGGGAGCCTCATAGAGACTTAAAAAAGTGGGTAAATTTCGCCCTACCTTATGGATGGAGCCTTATGGACCCGCTAGGTAATCGTTTCAGGTCCCAGAGGAAAGATGATTCCGATGAATCCACTAGTACGGATTCTGAAGAGGAGTTACAAGAAATACAGCAGATCAACCCCGCTGAAGTAGGGCCAAGCAGGCCTCCCGGCGGGTACTCTAAGCTGCGCAGGCGCCGTCGGGTTCCAGCTGCTCGACTTTACGCAACTACAGACAGTAGTGAAGAAGACCTGGATCTGAAGACATCTCAATAAGGAGCTGGACTGTTTGAGATCTGTGTGTGATTACATTGTATTAAGATAGCCTGTTACTGGGGTTCGGAGGATGGCTCATCAAGCTAGTAAGGAGCTCCCTGAAGCCATATCCGAGGCTCAGTAGAAAGACAGTACCTCGCCTGTGTGGGTTCGAGGTCAGGCGGTATGCTTTCTACTTTTTAGATGTATAACTAGAAGAATAAGGTTAAGGAGATGCTTTTTAAATAGATAGCTTAGGGAGTAAGTTAGATAGCTTAAAGAACAAGTTAACTGCAAGTATCGCTTATGCTCAGAATCAGGAAGTAGCTTGCGTCACCAGTTATAGAGAAATAAGAGCTTGAAAGTTAACCGCAACATAGGATGTGAGTCATAGCTATTTTAGTAAGTTAGCGCTTGGGAACTGAGAGAACAAGGTTCGGATCCCATATCATTATAATAAAATATATCTTGTATAAGTAGTTAGCTTACTGTAAAAGGGGGGAATTATTGGGAATCCCATATTGTAGGAAAAGTCAGTTGGATAAGGATATAAAACCCTTAGACTGTAAGGAAGGAGGAGCTCTTGAATCGGCTGC
CGCCGCCCCCTCAACTTCGCAGAAAAATCCGTTTTTGCATATTTTTTTAAGGGGGTGTAATCATGGCTGGAAGAAATAAACAACCACTCTCTGTTATACAGGGAAAAGGTAGATCAAATCACATTACAAAAAGTGAGAAAAACAGACGAGAAAAACAAGAAGAAGCATTGCGGGGGCATACTGATAAAATTGAAGCTCCTTCTTATTTGACTGCAGCACAAAAAAAGGAATTCGATACTTTAGCTGCTGAATTAGTCAGATTGAAAATTTTCAGTAACTTAGATGTTGACAGTTTAGCAAGGTACGTTGATTCTAAAGACCAATATATAAAAATGGTTCGTCTGCTAAGAAAAACAAAACCTTCAGATGACTTTAAATTGTATTCTCAAATGCAAAGAAGTAAAAATCTTTTATTCAATGAATGCCGTTCTTCAGCTAGTGATTTAGGTTTGACCATTACATCCCGCTTAAAATTAGTTATTCCAGAAGTAGATACTTCACAACAAAAGCAAAGTGAAGCGCAAAAGCGTTTTGGTGATCGTATATGAACTGGATAATGGAACGGGTTTTTGCATATTGCGAGGACATTTTAAACGGCAAGATAAATAGTTGTAAAAAACATCGTTGGGCCATTGAACGATTTATAAGGGATTATGAGGAGTGTCAAAGTGAAGACAGTCCTTTTTATTTTGATGGAGAGATAGCGGAGGATTTTTACTGGTTTGCAAAGGAATTTAAGCACGTTGAAGGGATTTTGGCAGGTGAATCCGTAGAATTAACTGATTTTCAATTGTTTCTAGCGGCTAATATTTTCGGATTCAAAAAGAAAATAAATGGAGCAAGGCGATTTAGAAAGGTTTTTATTCAGTTAGCGCGTAAAAATGCTAAATCTCAGTTTCTTGCTATTGTAGCAGCTTTTTGTACATTTCTTGGAGACGAAAAACAACGGGCTTATATTGCTGGATGGACAAGAGACCAATCATCTGAAGTTTATGAAGCT
ATGGGATACAACAAATCATTGAGATACAGCCGTCACAATGGCACCACATGTGTAATTGACAACAAGCACCTTAAAAGCTTAGGCTCTGTACTGGGTGATGTGAGGCACAAGGAGGAGTTGATTCGCGAAGCACAGTTTGACCCAATCAAAGATATCGCCAACCAGTACATGGTGACTGAGGATCCGTTCCGCGGTCCTGGTAAAAATGTAAAAATCACCCTGTTCAAAGAGATTCGCCGGATCCAGCCCGACACCATGAAGCTCGTGTGCAACTGGAGCGGCAAAGAGTTTTTGCGCGAGACCTGGACTCGTTTCATCTCCGAAGAGTTCCCGATCACCACCGATCAAGAAATTATGGACCTGTGGTTTGAACTGCAACTGAGACCCATGCAGCCCAACAGATGTTACAAGTTTACCATGCAATACGCTCTGGCTGCCAACCCCGATTACGTTGCCCACGACGTGATCCGTCAGCACGATCCCTATTACGTTGGTCCCGACAACCGTGAACGCATCAACCTTTCCAAGAGAGGTCTCGCCTTCCCTCTGACGTGCCTGCAGTCGATCTACAACGAAAACTTTGAGGAGTTCTTCGATCAGGTCCTGTGGCCATACTTCCACCGTCCCCTGGTGTACGTGGGCACAACGTCTGCCGAGATTGAAGAGGTCATGATCGAAGTGGCTCTTCTCTTCAAGATTAAGGAATTCGCTCCCGACGTACCATTGTTTACTGGACCCGCTTACTAAAAAAATAAACACTATTTATGTAAAAAAGTTGTATTTATTGATCTCATTTAATTACTCCAATCACTGTTATATTCACTGTGATCACTAAGTTCGGTGACTTGTCTTCGTTGATCTAGCTTGTTGCGTATGGCCAACATGATGGGTTCTGCTGCCGCTGCTGCTTTACGAGACTCTGATTTTAGCGGCACCTTCTTCAACACGACACCCTTTTTAATTTCGTCCAAATAATCCTTGGGTTTGGTTGCTGGTGGTT
GGTAAATGAGTGGAACATTACCCTTGGCTATGACGGCGAGTGAATCATTCGTTGGCATGCAAGTTTTGGCTCAAGACAAAGAAGTCAAAGCGACCTTTATTGCTCTCGACAGGAAATTACCTGCCAATCTGAAAGTACCATACATGAAAAATGCTAAATATAGAACTTGTATTTGTCCAAGTTCAAACCATTTGGTAGATGACTGTGTATGCGAAGATGTGATTATTGCGTATACTGCACACAGAAATAATGCGGTAGCTGCCCTTTTGTATAGTGACGGAAACGTCATACACAGGAGCGGTACTTTGAAACCCAAATCCCAAAATCGGTTTGATTTACGGGGTTTTTTAACCAGTGTTAACCCAGGGGAAAGCTCAAAAGCTGAAGCCGGCACCTCGAAATCCACGCAAAAAGCGTACGACAGGAAGGATAAGTCCCCTTCTAAAGGCAAAAATTCAAAGAAAGGTGGTAAAAAATCTTCATCCGAAAGAAAGAGGAAAGAATATTCCTCAAATTCTGAAACGGATTTGAGTTCTGACAGTGATGCCAATACTCGCAAATCAAAGCGTAAGTAAGGCTTGCTACATTGCTTCAAATGACAAATACGATGCTGATCCCTTTGTGGACTCGTATCTTGCTGCTTGATCACGTAGCTTCGTACTCTTTGTAGTATGAGGATGGATTTAATTATCCAATTTAAGTGAGGTGACGCTTTTAACCTCAATTGATCATATCCTCTTCTCGATTATAAGATCTCATCTCATATGCGTCATGAGAGTATCTTACAATCAAAATTAAATTACGGGTTAGTGAACTGACTTCATCACTATTCTCATTATTGAATGCTAAATTATGCTTGTTTCGAAGTCATTCAGTCGTCGGTAGGCATCGGCACTGTGGGTCAGTCGAGTTAGCCGGTCCCGGAAGGGGTCAACCCCCACCTGAAAGGGCGTCAACCGGAGCCTTCCCCCATGGGCGAATATGTCTGGTGATGTTGGGC
ACAATTTTAAAGGGAACTGGACTGACGAAACCTCTCTTGCCTCATGACCTGCTGACCTCGCTCCTAGACCCCTCCCTTGAAAATATTCATTCTTTTACCACCTTCGCTCAAAATGTTACTCGCTTTGTCATTATACGCCATCACTCTTCCTTCGTGTGTTATGCTTGCTCCTCAGTTAATGCGAATACTTCATGTATATGCTTTGGAAGTCGAAGTAGGTGGACGGTATCCTATAACGCTAACTGTCAACGGACGTGTCCACACATGCTTGAACTACGGTACATCGGCTGAACGGTTTCGCGAATGCGTGTTAGGACCTGATCGATTAATTAATCCGCCTAATTCGCGATCGCATGCAAACATCATCGAATTTGTAATCTTGGATGATAAGCCGGACGGTTCATCGTGGCATACAAAAGACCAACTCGTTTCGACGATTCAGGACTGGTTTAGGGCGGACGTTGACACCCCATTTCCCTGTGACGGACACGTTTCGACAATTGTATTTTCTACAGGCATCACACGATCCTTACGCCGATTTCTAGAGCTGTGGGAAGACATATCGCACTTTCGCTCCCACCCATTTCCTTTGTCACACGTACATTATATCGGGCCAGTTTCATCTCACGGTCTATTAAGTCATACCGGTTTACCGGTCCATGTTTCAGACTTCCACCGCTATATCGGATTCAGTTCGGGAATATTTTATATGTACGTCAATCGAACGTGGCATAAAGATCTGGGCATGCTTACTCCTGCTGTCAACAATAGCGATGGGCTAACGGCACTAGCGCGCGCAAACAAGGTTCCGAAGTATGATGAATATTTCTATGACGAGCACATGTACCGACTATTTGGTGTCGACGGCGGCGCTTTCGTTACAGCAACGGGTAACGGTCTGTATCATACTAATCCAGGGTATGAGATGTTGGCACTCCAGATGTTTCATGTGTGCATGAATCATACCGGAATCGTCGAACGCTTCCAGCATCGTATATTG
NGTGAAGATTGACCATCTCACAAAAGCTGTTACGTGCTTGTAACACACTACGCGCCCGTTTTGTATTCGGGAAGTAGTTGCGAAAACGGTCCCCTTATTGCCTGACAAGCTAAGGGCCACCCTTCTTTCCCCACCGCCATCATGTTTTTCGAAATACTAATAGGTGCTAGCGCCAAGGCGGTCAAAGACTTCATTAGCCATTGCTATTCTAGATTGAAATCTATATACTATTCTTTCAAGCGATGGCTAATGGAGATATCAGGGCAATTTAAGGCCCACGACGCCTTTGTCAACATGTGCTTTGGGCACATGGCTGACATTGAGGACTTCGAGGCGGAACTCGCTGAGGAGTTCGCCGAGAGGGAGGATGAGGTGGAAGAGGCGAGGAGCCTCTTGAAACTGCTGGTCGCCCAAAAATCTAAATCTGGGGTGACCGAGGCTTGGACCGACTTTTTTACAAAGTCGAGAGGTGGTGTTTACGCACCACTTTCCTGCGAGCCTACCAGGCAGGAGCTAGAAGTCAAGAGTGAGAAACTCGAGCGACTTCTAGAAGAGCAGCACCAATTTGAGGTGCGAGCGGCCAAGAAATACATCAAGGAAAAGGGCCGCGGCTTCATCAACTGCTGGAACGACTTGCGGAGTCGTCTCAGGTTGGTGAAGGACGTCAAGGACGAGGCGAAGGACAACGCCAGAGCTGCTGCCAAGATTGGAGCAGAAATGTTCGCCCCTGTTGACGTGCAGGACCTCTACAGTTTCACGGAGGTCAAGAAGGTGGAGACCGGCCTCATGAAGGAGGTCGTGAAAGAGAAAAACGGCGAAGAAGAGAAACACCTCGAACCCATCATGGAAGAGGTGAGGTCCATCAAGGACACCGCCGAAGCCAGGGACGCCGCCTCCACTTGGATAACAGAGACAGTTAAGCTGAAGAACGCAACGCTTAACGCAGATGAACTGTCTCTTGCCACCATCGCCCGCTACGTTGAAAACGTAGGGGACAAGT
GTTTGTCTATCAAGAGCGTACGGTTCAACCCCTGCCTCCCCTGTTAGCAACCCTTTGTCAGTTTTCTATCTTAACTACTCTGTTTCTAATTCCTATGGCAGCGTCCGCTTTTAATATTCACAAGCTAGTCGCCTCCCACGGCGACAAAGGACTGCTCGCATCTGCCCTCGTTGATAAACTAGCACACGAACAGCTAGAGGAGCAAGTACAACATCAACGTAGAGGCCTTAAGGTCTACATCCGTAATGCTTTGGATGTAAAGGATTCCGAAATCATTCGGGATCGGTATGGTGGGAAGTACGATCTCCACCTCACCCAGCAAGAACAAGCTCCTCATGGGCTTGCTGGTGCCCTCCGCCTGTGTGAGCTACTCGATTGTCTAGACTCCTTTCCCCGAACTGGTCTGCGGCAGGACCTGGTCTTAGACTTCGGTGGTAGTTGGGTCACACACTACCTCCGCGGACATAACGTACATTGCTGCTCTCCTTGTCTCGGTATTCGTGATAAGATGCGTCACACCGAACGACTAATGACGATGCGCAAAGTGATAGTGAATGATCCTGATACATTCGAATCACGAGTGCCGGATTTCTGCACATTACCGGCCGAAGATTGCAAAGTTCAAGCCCACTTTGTTATATCTATTCATGGAGGTTATGATATGGGCTTCAAAGGATTATGTAGAGCTATGCATGCTCACGGAACCACATTTTTGAAGGGAACAATGATGTTCGATGGTGCTATGCTATTCGATACTGAGGGATACCTTGCTGATCTGAAGTGTAAATGGAAGAAAATAAAACCCCGAACTTACGAATCTGAAGATCAGACTCCTCTGTTATCGAGAATCAGTGATAATCTCACGACCACAATCAAAGATCACACACTGATAGCATTTGACTTTGTTGACGAGTCCACTCTCTCCTATGTTCACAAGTGGGAGAATGTGAAGTCTTTTCTAACTGATCAGACTTACTCGTATAAAGGTATGACCTATGGT
CCGAATAGATGGGATGGCTTCGGCCGGCCCTACTGGGGCGGGGGCTCGCCCCCCAAAGGCTTTCACTGCTCAGGCCGGACTGGCCAAATTGGTCAATCCGGCCGGCTTAAATAGCATCCTCGCTAGAGGGAAAGAAAAGTTTGGAGGCACCCAAGCTTGGAAAGAACTCATGGGATGTGATGTTATTTTTGCAAGATCCATCAGTCACTGGTATGGGATTAAGGGGACGACTTACTATGAGCTTACTGTCGCACTCGGCCAACCTCTGTACAAACCAGTTACAGATCCTGAACTGACTGAAGAGGAAAAGGCCGTGATGACTGCAGTTCAATCTCGGTTTGCGCAAAGTAACTCTAGTGTTGTTCTCACCCGCACGCTCCTGAATAAAACCTGTGAACTCAAGGACAGAATTCGCGAACTTACTGATGAATTGGGACAAACAGAAGTTCACCTGGCGCGTGAAAAAGTGAAAGCAGCGGCCTTGAAGCTTGAGAATAGAAAACTTTTTGTTGAAAATCAGGAACTTAAAGACCAACTTGAGAAGGAGAGAACCAAACACGGCTGGAAGGGCTTGAAAACACTGTGCCTCTGGATCTTTCTTGCGACATTAATTGGTGGTTACATCACTGGCTCTAACGCAGCGTGTACCCTTGTCGATGTTCCATCCCCAATGAAAGTTGGTTATGACACTTTTAAACAAATGTGCATCCATAAGGACTCCTATCTACCTGATGGTGCCTTTGACAAAGAATCTCTGGCACTTGAGTGTTCCAAGCAAATGGACTATATGGATTGCAAAGAAGTTATAACCGACTCGATTTCAGGGAAGACTTCCTTTGCTGGTATGCTGCGTGATGTTTTTAGAGTCGATGAGATTGTTACTGCTATAAGGACTGTTGTTCGCTTTGCAATGGACTTCAGTCTTGCATACCCAATTTGTGTCATGTTCGTGCTCATCTTGACCAGAAACAAAAAACATGCAATAATATCAGCGTGTTGT
AGAATGATCTTCAAGTTGACCAAGCGATAAATACTCTACACAATGAACAACCGAATGAATGACAGACTTACGATAACCAATTATGCGCGCACACAAACATTACAGAGAGATATGGAGCATGTGATTAATTTGCTAGCCGGCATGGATTTGGACGAAGGCACATCTGCATATTTTAGATTACTTATGAATGATTATAGAGAAAGAATGGAAGCAAATAAATTAATGGGTTTGTCTTTCGAAAACAATGCACGAGCAAATAGATCACTGATTGAGTACGATAAATTTAACAAAGAGAAATTCATGATACTACCGATAATGATGACAACGACGCCAACAGATTTTGATATTCTGACAACTGAGCTTAGAGCGTTGAGCGCGGATAATAATGTTGACTATACTGCTATGCATGATAGGATAGCGTTGATATTTTCATCAACTCTTCTTGAGCTATTTTCGAGTGTTGAGGAGGACTATGTCGTTGGGCAGCGTGTGTTTTTCGAAGTGCCATACGAAATAGACGCTTTAACGTCTGGTGTTCAGCAAGTTAATGTTTCAATAATGGCAACTGTAGTTGCGATACGCAATGATGAGCCAGTTTTTCAGCTTATTCTAACAATCATGGCAACAATCAACGGAACGGTTCATATGAATACACATTCTAGAACAGACTTAAGTGAAGTTGACACATTTCAGATAATACACACATACGAGCGCGTACCATCGTTAGATAATCAAGTTGGTTCATCAAACGCGGATTATAACGAAGGTAATGTAGCTGGTGGAATTACATACAACGCAATATACGAACAATCGTGCATATATTCTTTAATTGGTAGTGCTAACGTGGTGCATTTTAACGATCGGACAGATTATATTTTACCATCAATTACTGAGGAGGTAACTGACGTTATTCCAGCTCGTAATTTAGCAGGTGGGAATTTCTTGCATTTTCGAAGCGTGGGGCCAGATCAGATTAGAATTGCTGAAAAGGACATTCCAA
ACCGGATGGCCGCCCTTTTTTTGGTGTCCTACACTTTATCCCAGGCCCAGGCCCAAAGCAACCACAACCTTTGTTTTTTTGGGACCACTACAATTATATCGACCAATCATATTGACCCATGACAGTCTAGATAATGATGACTTGGTGACTAAGCGTGGTCCCTATAAATTAAAGCTGTCTAAGCCCATACCTCTTTAATTCGAAATGGTTAAGAGGGATGCCCCATGGCGTTTAATGGCGGGGACCTCCAAGGTTTCCCGCTCTGCTAACTATTCGCCTCGTGGAGGTATGGGCCCTAAATTCAATAAGGCCGCTGCATGGGTGAACAGGCCCACGTACAGAAAGCCCAGGATCTATCGCACATTGCGAGGACCCGACATCCCCAAAGGATGTGAAGGGCCATGTAAGGTACAATCATTTGAGCAGCGGCATGATATCTCTCATCTTGGTAAAGTGTTATGTATTTCCGACGTGACGCGGGGTAATGGTATTACCCATCGCGTTGGTAAGCGTTTTTGTGTTAAGTCTGTATATATTTTAGGCAAGATATGGATGGACGAGAATATCAAGTTGAAGAACCATACGAACAGCGTTATCTTCTGGTTAACACGTGACCGTAGACCATATGGAATCCCTATGGATTTCGGGCAAGTATTCAACATGTTCGACAACGAGCCTAGTACTGCCACTATCAAGAACGATCTACGCGATCGTTTCCAAGTACTTCACCGGTTTTATGCGAAAGTCACCGGTGGACAATACGCTAGCAACGAACAAGCCCTGGTCCGGCGCTTTTGGAAGGTGAACAACCATGTTGTGTATAACCACCAAGAAGCAGGGAAGTATGATAACCATACCGAGAACGCGTTGTTATTGTATATGGCATGTACTCATGCCTCTAACCCTGTGTATGCGACATTGAAGATTCGGATCTATTTTTATGATTCGATAACCAATTAATAAATATTGAACTTTATTTTATGATCTTCAATGACACCAG
TGGGGATCCTAGGATATAAATAACACGTCCTTGTTTGCCAAAAAAAAAAAAAAAAATAATAATAATCTAGGCCTCGTTACTAAAAGTGCAAAAACCAAATAACTAAACCCTCACTCTCCATCCCTAACATCTCGTATACTCTCAACGCAGCTGCCCGTTCCCTCCCCCGCCCGTGTCTACCTATCCGCCTCACCCTCTGGTGTAGACGTCCGCCTTCCGCCGATTGTCCCTCTGCTCTTCATGCTGTCAACGCCATTGCTGCATCCGGTGCTCGTTGCTGCGTCCGCTAGTCCTGGTTGCTTCTTTTCTCTCCTCCGCCGCTCCCTCTGGTCCTCGTCGTTGCATCCCCTGCTCCATTCCTTCTGCCGCCCGGTGCTGCTTGTCGCCTTTGGTCCTCGTCCTCAATCGCACCGCTGCTGCTCCTCGCCGCTACGTCAATCACTGTGGTTTCATATGTGTGCTTTCTAAGATTTGTTAGATTTATTGATTTGGGTTTTTGAAATTTGCGGAAATGTTAAGATTTATATCAATGTGCTTGGGGTTGTATTCTTGAGATTTATTGAAAAAACTTTGAAATAAAGACTATTGTGAATTGATTGAGAGTTGTTTTAGTCAGATTTATTGAAATGGGTTTCTGAATTTTATTGAAATGGTACTGTGAGATTTGGTATGAATTTTGTTTTATTTGTTGGGATTATGAGGTAATGGGGTTCGGGTTGTTTCGTGTAGTAAATGGATAATGGTAAACGGGTTTAGGACAGATAGGGGTAGTGAAATCCAATTCCTAAACAGGGTTGGGATGGGTTTGGGTTTGGATAGTGTATTTATAAAGGATTCGGGTACTTAAAATTTCGATGGTATCCTACCCAGTACCATCCCTAATTAGAGCTTATTAGCGACCAATTTGCAAGTAACCACTCTGCTGATGATATACATATATATTTAAAAGAATTAGGCATTTTTTGCTTCCAATTTTGAGCCCCGTTTAAGAATTGCAATT
GTTTTATGTCAATCATCCTGGGGAACACCATCTCAAACACCGTTCAGTACACGGTACTGCAGGTCGACAGATCTTGCTGTATCAAAACTAGCCTCACCGCCACATCCGAAGCCACTTCCTGGGCCATCCCCCCTTTAGCCATCTGCTGTTGTTGCTGTGTCTGTTGTGCAGGCGGATTCTATCTTGTTCAATCTGGACGTTTTCCAAGCCTCAGCCGAAGGTTGGACGTGCTCGGAGATTCCTGGTCAACCCCAAAACACTCATTGCGTAGCCACAGGGTCCCAGAGCCACGTGTACGTCGCACTAGCCTCAGTGATTCTAGTGACTCTAGCTATATCACTGATTTGGAACTGTCTCGGCACCGGTCTAATCCTGTGGCGCATACACTCAGGCCTTCGATCCATCGCCCAAGCGTTGGTCCCTCGTCGCCGATCATCTCGCAGAACTCTATCCCACTCGTACCAATCAGAAGTAGACCGAGTGTAACTGATGGAGTCGTTCAAACTCAACCCACACGGAATCCGGAGCCCATTAAGCAATTTGAGGAATGGCTTCAACATGCACATCTCAGCGGATCTGGAGACTACCCGACCTGCCAACCCCTTCATCTGACTTCATCCCCGAAGTCTCCCCACCACGGACAATTTAACGGTGACCCCGTTCCGTTAGTTTATGACGGGCGCTTGACGCCGATTACAGGCCCACACCATCTATGGGATCTAGATGGTCACGTTGAGTGGCAGACCTGGGGTAACATGCGACCCTTCTCCCCTTTTAGCGTCTGGCCAGCCTCAACTCCCAACTGGCATTCTCGCAAAGTGATCCATGTGTTCAGCAACATGTCACCATATGCATATTCGGCTGACAGTGACCCGGGCGCCCTGTCCACCTGGAGGCTGAATGACACTGGTCGTGATTGGGACAAGTTTTGGGACCTGATCTGGCGTTGTGCCCAGACTCGTGGTGCGCGAATCTGCTGTAATTCCACCTCCTTCATCCG
GGTAAATGTTCTATAGCTAATTAAACCTAACAACTATGGTTTCCCCTACAACACCAATATCGTATACGTTATTACCAGATTTTTTCCACCCATTTTCAAGTTTCACCTCTTTGTCATATAGTCTGTAATTTCTGGAGAACACATTTCTTTGCATTAACACCTCTGACCACATCCAATTATTGTTAATAATGCGTGGTATTAACTCTCTCATTAAAGGATGCTTTATTACTATGTTTTCATTTATTGATGCATACGGTTCTGTGCCAATGAATTTTATATTTTTCTTGTCTCTTCCAAATCCAAGATGATCTATGTCTTGAGATATTCTATTTACAATGCTTTCCTCAAGCTGAAACTGTGCATTTATGGCATTGTAAGCACCATAAGAAAATATTGTTGATATTAAAAGAATAAAAGAAAAATATATTCTTGATATTAACTGCTTATCTTCAAAAGCATAGAATACGCATAGGCAACAAAAAAACATAAAGCCACCCATACCAATCAATACCCTCGGTGCGTATATTGGTGATTTTAGAAAAATCATTGGTCCAATGATGAAAAACATTGATGCCAATAAAATTAAAACTACTAGCAAGAACTTTGTTTTCTTATTTTCATCTCTTTTGATTACTTTTAAAACTATGACTATCAAAGAAATGATTAGCGCAAAGAATAGCGAGTAGTAGATTAAGTAATTATCGCCATTCAAGATCGTGCTAAACATTCTATAAAATGATAAGACGTTAGAAATTATCCCTTCAAATAAACTTGAGTTTATCTCTATAATCTTACTATGTTCGATATTGTAAGAACCTGTTACAAGTCTTTTTGCAATAAAGTAAGAATAGGCAAAATATCCTACTATTAAACCAGCGACAGAAGATGCTGTATTTTTTGTGATATTTGAAATTGAGTTTTTCTTAACCACATCTGAAATTATAAAGGCCAACAAGAATATTGCGTAAGTATTCAGCGCAGCCTGATAAAGACTAAGGAA
AGCAGAAGCACGCACTTTCTTAAAATGTCGCTGTTTGGAGACACAATTGCCTACCTGCTTTCACTAATAGAAGATGGAGAAGGCAAAGCAGAACTAGCTGAAAAATTACACTGTTGGTTCGGTGGGAAAGAATTTGACCTAGATTCTGCTTTGGAATGGATAAAAAACAAAAGGTGCCTAACTGATATACAAAAAGCACTAATTGGTGCCTCTATATGCTTTTTAAAACCCAAAGACCAAGAAAGAAAAAGGAGATTCATCACAGAGCCCCTGTCAGGAATGGGAACAACAGCAACAAAGAAGAAAGGCCTAATTCTAGCTGAGAGAAAAATGAGAAGATGTGTAAGCTTTCATGAAGCATTTGAAATAGCAGAAGGCCACGAAAGCTCAGCATTACTATATTGTCTTATGGTCATGTACCTAAACCCTGAAAACTATTCAATGCAAGTAAAACTAGGAACGCTCTGTGCTTTATGCGAGAAACAAGCATCGCACTCGCATAGAGCCCATAGCAGAGCAGCAAGGTCTTCGGTACCTGGAGTAAGACGAGAAATGCAGATGGTTTCAGCTATGAACACAGCAAAGACAATGAATGGAATGGGAAAGGGAGAAGACGTCCAAAAACTAGCAGAAGAGCTGCAAAACAACATTGGAGTGTTGAGATCTCTAGGAGCAAGTCAAAAGAATGGAGAAGGAATTGCCAAAGATGTAATGGAAGTGCTAAAACAGAGCTCTATGGGAAATTCAGCTCTTGTGAGGAAATACTTATAATGCTCGAACCACTTCAGATTCTTTCAATTTGTTCTTTCATTTTATCAGCTCTCCATTTCATGGCTTGGACAATAGGGCATTTGAATCAAATAAAAAGAGGGGTAAACTTGAAAATACAAATAAGGAATCCAAATAAGGAGGCAATAAACAGAGAGGTGTCAATTCTGAGACACAATTACCAAAAGGAAATCCAAGCCAAAGAAACAATGAAGAAAATACTCTCTGACAA
AGCAAAAGCAGGCAAACCATTTGAATGGATGTCAATCCGACCTTACTTTTCTTGAAAGTTCCAGCGCAAAATGCCATAAGTACTACATTCCCTTATACTGGAGATCCTCCATACAGCCATGGGACAGGAACAGGATACACCATGGACACAGTCAACAGAACACATCAATATTCAGAAAAGGGGAAGTGGACAACAAACACGGAAACTGGAGCGCCCCAACTTAACCCAATTGATGGACCACTACCTGAGGACAATGAACCAAGTGGATATGCACAAACAGACTGCGTCCTGGAAGCAATGGCTTTCCTTGAGGAATCACACCCAGGAATCTTTGAAAATTCGTGTCTTGAAACGATGGAAGTTATTCAACAAACAAGAGTGGACAAACTGACCCAAGGTCGTCAGACCTATGACTGGACATTGAACAGAAATCAGCCGGCTGCAACTGCGCTAGCCAACACTATAGAGGTCTTCAGATCGAATGGACTGACAGCTAATGAGTCGGGAAGGCTAATAGATTTCCTCAAGGATGTGATAGAATCAATGGATAAAGAGGAGATGGAAATAACAACACACTTCCAAAGAAAAAGAAGAGTAAGAGACAACATGACCAAGAAAATGGTCACACAACGAACAATAGGAAAGAAGAAGCAAAGATTGAACAAGAGAAGCTATCTGATAAGAGCACTGACATTGAACACAATGACTAAAGATGCAGAGAGAGGTAAATTAAAAAGAAGAGCAATTGCAACACCCGGTATGCAGATCAGAGGGTTCGTGCACTTTGTCGAAACACTAGCGAGAAATATTTGTGAGAAACTTGAACAGTCTGGGCTTCCGGTTGGAGGTAATGAAAAGAAGGCTAAACTAGCAAATGTTGTTAGAAAAATGATGACTAATTCACAAGACACAGAGCTCTCTTTCACAATTACTGGAGACAACACCAAATGGAATGAGAATCAAAATCCTCGAGTGTTTCTGGCGATGATAACATACATCA
GCTATTCGCGGTCATGGCTTACGTCGCAGTTCCTGCGGTCGTGGACTCGCGCTCGAGTGAAGCCATCGGGTTGCTGGAATCGTTTGGTGTTACTGCCACGAAGGAGGAGAGTGATGTTCAATATCAAGATCATGATTATGTGCTCGACCAATTGCAATATATGTTGGATGGATATGAAGCTGGAGATGTAATAGACGCTCTAGTGTATAGAAATTGGTTACATGAATCAGTATATTGCCTGCTACCGCCAAAGTCACAGTTACTTGAGTACTGGAAGAGTAATCCGGCAGTCATCCCAGAGTCAGTTGACCGTCGTTTGAGAAAGCGTTTAATGATGAAGAAAGATCTGAGGAAGGATGACGAATACAATCAATTAGTCCGGGCCTTTAAACTCTCCGATGTGTATACTCCACTGGTATCATCATCCACATCACCAATGACTATGATCCAGAGTATCAATCAGAACCAGATTGTCTATTCAACAACTGACAGAGTGATTGGCGCGAGAATCAGTTTATATGCTCCTCGCAAATATTATTCGGCTACCCTGTCGTTCACCTTGAATAGGTGTATTATACCATATGGGAAGAATGTAGCTCCTATAGGACACGCTAGATTTAACATCGGGACCTTTCCTTCGTTGGCATCCCCTAAATGCTTTGTGTTGAGTAGTGTGGATATCGAATCGATTCCTAATGAGTTCATTAAACTTTTCTATCAACGTGTCCGGAGCGTGCACGCAAATATTCTCAATGATATATCGCCTCAACTTTTGTCGGATATGTTACAGCGCAAGCGGTTGCGCGTATCCTCCCCAAATGAGCGCAAGATTGCCCAGATTATGCATTTGCCTTATCACGTGAAACGGGGTGCTACCCATGTAGATGTATACAGAGTCGATGTGGTGGACGTCTTGTTTGAAGTGGTTGACATCAAGGACGGATTGCGAAGCGTATCTCGTAAATTGACGTTGCAGACAGTTCCGGTTTCCGTGATTGAA
GTTAAATAAGTTGTCTCATGTCTTCGGCATTACTCCTTGCACCTGGCGATCTAATCGAAAAAGCAAAGCGCGAGCTCGAGCAACGCTCGATAACTCCGCTTTTGCGGGAGAAAGGCTCGACAGAAGCCAAATCTAAACTAAAAGAGGATGGGGAGAAGAAGAACAAGAGTGAAAAGGAAGAGAACAAAATACATGATGATCGAAGAGTGGAGAGCCAGAAATCTGAGGGAGGCGGACCAGCCGATTGTCAACGTGGCGCAGGAAGCCGAGGAGCAAATTGTGCAACATCAACAGGAGGAGGAGATGGAAGTGCAGGAGCAAGGACCGGGATTGGAGGGGGAGGAGTGGGAAGAGTGGATTCGAGATCTGGAGGACGTGGAGGACAGGGTGCAGCCTCGGATGGAAAGGGAGTGGGTAAATCTAAGACCGGAGCAGATCGTGTCGCTAATGATGATGCAACACGCAATGTTGGTTCCAGTGAGGTATCACCTGGTGGAATCACTTCAGGAGGTCTTCAAGGCCGAGGAGGACTCGTTGCAAAGAGTGGTGAATGTGGCGGGGAATCATTGGATAGGATAGGCGGCTGCAGCGGAAATTCAAAAACTGAGGGAGAGGAGGCGAAGGCTGGAGGGGGCGATAGACGGATTGGAGGATTAGCAACGCAGGAGATTGCAGACTTTGTGAAGAAGAAGATCGGAGTTGAAGTTCAGGTGTTTTCTAAAGGAATGAGCAACTTATTTACTGTAGATAAATCATTGCTTAAGCGGGGTGGGTTAGGGAGGGAAGACATTCTACATCAATCAGATATTGTAAAAGAGATTAGAGCAAGCGATAAAAAAGTCAAGATTATTCCTCTTTCCACAGTAAAGAGAATGATAGCGGAATTCGGAGGAACAGAGGAGGATGAAATCAAAGCTGTTCAAACTCAAAGTTCTTCTATCAGGTATATTAGTAATAGAATGGAAGATGTTTCAAGAGCGAAGGCGATGTTCACAGCGCC
GATAAAAACAGAAAATCCGATGGTAGACAGAGGCTGTTAAGAAGAAAAACATCCAATCAATTTAAAAACATATTTAGCTGAATAAATAAATATAATTTTAGAGAACGTTGGCTGCTGGTCCAGCTTACTGTCGAGCCGTCTGATGAGTAGCACCTCAGGGTCACGAAACGCTGGACGTAACGGCGGAACAGATTATTGAGGTTAGTAGAACATTATCAAACAACACAACACAACACAACATTAACACAACGAACAACAAAACAACCAAAGACAAGAAAAGGCAATAGCTTTCGAAATACAAGATGTCGAATTTCGAAAGTGTTTTTACCTACATGAAGGATGCTTCAAGCAACCTTGCACATGAGAGAATATTCAATACTACATTGTTGAAGAATGAGGGTAGTGTGGAGTTGAAGGACCTGGTGTCAAGCGAGTGGGCGGCGTTGAAGACTACGGAGAAAAACATCTTGTCAGGCATGTCATGCCCGATGAAATTCACTAGGAAAGGTATGGTGAAGGATGGCATTAATATGGATGTCACGGCTGTTGGCAGGGGAGCAACTAAGGTTGGGCAAACTGAATTGGTGCATTCAGCGCACAAGAAACTGACTTTTGACTCTGACACAGCATGGGTCCTCGCTGCTAGAAAAGCTAAATTGGTGTATTCACAAAGGGATTCGCCAGATTTGGCAAGTGACAGTGGTTTGTTGAGTAGGATAACTTCATCCTGTGCTAATTTGTCATCAGTTGAGATGCGGAGTATAACAATCACGCACGCTTTGGAGCGGATAACACAGAAGCCCGATATGAAGCACATGATGATGAAGATGTACTTGATGCTGATGGATTTGACACTGGCGGCTACCAGTAAGAGTGAGTACAGGAGGATTGCTAGGAGAATGCCGAAGCACCTAGCAACGAATGTAGATGATAACAGAAGGTTGGGGGCTGTCATGGCCCACCAGGTCGTGGTTGATGCTGATATGCTGACTAATGATGA
GTAGTCTTTTAGTATCGATCCCTCGACTCTCGACCGCACTAAATCTCATCGTTATTACGAACGAACTCTCTTCAATCAACACACAATGCTCTACAACTTCAAAGCTTTCATATCAAAAGTCTCTCACTCAATTCGAGACTATTTAACTGAAGCTTATATTCGACGCAATTTTGAATGGTCAAACTTCAACAAGTTACATACTGATCCTTCAACCGCTTACTACGACATTCGCGACCCTTCAAACGTACGTGCATATCACGCACTATTTGGAACACGAAGACAACCGCCACCTAAGCAAATAGAACTTGAATCTTACATGCTCAATTTAATTCATCGCAATGCAATTAAAAATAGGCCCTTTCAATTCTACACTGACCTGTTCACAGACACCGATCTTCCGACCGATCGTATTCCTAAACCTGGAATCGAACTAGTTAACGCTTACTTCCACCCTGGCAACGTTATTCGACCTAACCCCGAATTCTCAAAGCAATTGACGCCCGACATGGAACTCGACCAATTTGAATCCTACATCCCAGGAGACATAGACTATGGACCACCAATCGATAATGAATTACTAACCCTCATCTATCGTAAATATCCACAGTATCTTGATCCCATCACAAAATATTGCCGCCCCGCAGGTACTACCGACGCTACCTTCCGCGACTTTAACAAGGAACAAATTAAAACTGAAGACTCCGACGCTCTTCGCCTCTCAAACATTATGGATTTAATTCATGAATTTATGAATATTACGCCATATATGCCTCTTCATTTTGTCGATACTTTCTATTGCAAGTTACCGCTCGTCACAGGAACTGGTTATCACAACCGTCACTCCTACTTCCGACGATCATTCGCGCATTTTTGTCATCCCGAACTTTACGCTGAAAAGCCGACCTCTAAAGGTTACTTCTTCAATGCAACGAAGCACGAAAACCGCTTCTTAGTTCACAAAATCAAACATTCCGGCTACCCCTTCGACTTCACGTCAGAT
GAATTATCTGAGGAACGTAAATCTAAAAGTCTGACACCTCCAACTTCAAAGTTCATTCCACGCTCTCCCAACAGGTATTACCTCCCCCCACATCCCACACATTTACACTACTACGTCAAAATGTCTGCACCCGCGACCACCGGCTCCACGACGAGCACCGCCTCTGTCCCTGCAACTGAGCAAACAGCCCCTGCCTCCGTCGCCGTTCCCCCGACCGCACCCGCCACCGACGTCAAATACGTCGCTCCTGCCAAGAAGCAGAAGAGCTTCGCTCCCCGCGAGCCCACTGCAACTTCCGGTGGCCCCAAGAACCCGGGTCTTTCAATGATGCTTTCCGGCGTATCCGACCTCCCCTTCTTTGGAATCAAGCACAACGATGTTTCTTATGTCGTGCCTGACACCACCCAGCTTTTCTACGTCCTATCCATCATGGACACGCAGATGGCCAGAACCAAGCGTTTCACCGACGCCAACCCTGACTGGCACCCTTTCGTCTCCCAGCTATACATCGCTGTGTTGTTCTACTACCAGGTTCTCAAGAACCAAACTCACGGTGGTATGATCAGCAACGATCAACGTCTGTTTGTCGATTTCCTCGACACTCAGTTCAAGGCAGAACACCTGAAGATTCCTGGCCCTATCGCCATTTTCTTCCAGTCCCTCGCCGCCAACGCTGGCCCCAACGAAAACTTTGGCAATCTTGTCTTTGGCATTCCCAATGCCCATGACATCAGCTGCACCAGTTATCTCTGGCAAGACAAAGTTCACACCATTCTTCCGAACGTGATCTTCATTCTTGATCAGTTCATGCGATTGATCTCTCTGATCTCGCCTGTTAATTCTGGCCCAGTCCAAGCCAATGCATCCCACACGGATACCGTCTATACGACGATCTTCGGCGCCCCCGCCTCCAAGGACGAAGCCACCCGCTTCGCTATGCTCACGCCTAGCGCTCGCTCGGACTTCCAGACCACAGTTGGTCTCCTCAATGGCCTCAGCA
GTTAATAACAATCTTGGTTTAAAAAATAGGAGGGACCGAAAACGGTTCAACCGAAAACGGTTGTATATAAACCAGCCCTAAAATTTAGCAAACGAGGCATTATGGAAAGTGCAAATGCCTCCACGTCTGCAACGACCATAGACCAGTTGTGCAAGACGTTTAATCTATCTATGCATACGTTGCAAATTAATTGTGTGTTTTGCAAGAATGCACTGACCACAGCAGAGATTTATTCATATGCATATAAACACCTAAAGGTCCTGTTTCGAGGCGGCTATCCATATGCAGCCTGCGCGTGCTGCCTAGAATTTCATGGAAAAATAAACCAATATAGACACTTTGATTATGCTGGATATGCAACAACAGTTGAAGAAGAAACTAAACAAGACATCTTAGACGTGCTAATTCGGTGCTACCTGTGTCACAAACCGCTGTGTGAAGTAGAAAAGGTAAAACATATACTAACCAAGGCGCGGTTCATAAAGCTAAATTGTACGTGGAAGGGTCGCTGCCTACACTGCTGGACAACATGCATGGAAGACATGTTACCCTAAAGGATATTGTATTAGACCTGCAACCTCCAGACCCTGTAGGGTTACATTGCTATGAGCAATTAGTAGACAGCTCAGAAGATGAGGTGGACGAAGTGGACGGACAAGATTCACAACCTTTAAAACAACATTTCCAAATAGTGACCTGTTGCTGTGGATGTGACAGCAACGTTCGACTGGTTGTGCAGTGTACAGAAACAGACATCAGAGAAGTGCAACAGCTTCTGTTGGGAACACTAAACATAGTGTGTCCCATCTGCGCACCGAAGACCTAACAACGATGGCGGACGATTCAGGTACAGAAAATGAGGGGTCTGGGTGTACAGGATGGTTTATGGTAGAAGCTATAGTGCAACACCCAACAGGTACACAAATATCAGACGATGAGGATGAGGAGGTGGAGGACAGTGGGTATGACATGGTGGACTTTATTGATGACAGCAATATTA
GTTTATTTGAGCGATGGTCATCACCGTGCAAGGTGCAGATCTAGTCAGGAGGGCTTTAAATCGATTATTTAAGTATGGGAGGATAGATGGAACTAAGATGTATTATGAATATTACAGATATTCAAGTAAAATGAGGGAGACTAGGAGGAAAAAAGGGACGAAGTATAAAACAGATGATGAGTTTTTAGAGCGCGAGAGGGATGCGGGGAGGTTGAAGCTTTATGATCTACAAGTGATACGGGAAGCGTCTTGGGAAGATTTGTTGTATGAAAATGTTCACACTGCTGAGTTAGATATTTATGTTAGATCAATCTTGAAATTAGAGGACTTAGAGCCAGAAGAAGAATTTTTGCGAAATTACGCAGTTTATGATGGTGTGCACCCGCTGAAGGATTTCGTTGAAATGAGAGCGAAAAATGAAATGCAGATTTTTGGTGATATGCCCATTAAGGCGTGGATCTCAGTATTGATGGAAATCTCGCGCGAAACAAAGCATAAACCTCTTGGGTTAATGGTAGCTTCGGATTTTGTCGGAAGATTTGGTTCGCCTTTTGAACAGAATTTTAGAGATTTGTCACAGATTAACGAATATGGTTATTGTTACTCAAGTCCATTATTATTTGAGATGTGTGTAACTGAGTCAATTTTGGAATTTAATATGTGGTACCGGATGCGTGAAGAAAGAATACAGTCGCTGAAATTCGGATTGGAAGTGATTGATCCTTTCAAACTGATACGAGAATTTTTTGAAATATGTTTGCCGCATCCTAAGAAGATAAACAACACGTTGCGCTCACCGTATTCGTGGTTTGTCAAGAATTGGGGTATTGGATGTTCGAGAGTGAAGGTTTTAACATCGATTGGAGGTGAGGATCGGAATTCAAAGGAAGTTTTTTATACTGGTTACCATGAAACAGAGAACCTATACTCAGAGATTGTCCTGAAATCGAAATTTTATAGAGAAAGCTTGAAACAAAATATGACGAAAACGGAAGAGGCG
GTTTCAACATGTCTAAGGATATGGTTTATCATTTTGAAAAATATAATTTTATTTCATCCTCCTGGTCACTTTGGGGCACGTCTGGGGCACGGGCATTAAGGACATTATTCAACATGGCAACTTGAGTCACGCTGCACTCAGGCATCCATGCACCATAAACATTGTAGACCATGCTGGCGCTGGAGTGCCCCATCTGTGATGCAATAAATGTCGGGTTTGCTCCGGAAGATAAAGCCCAGCACGCATAGGTATGGCGTGACTGATACGCTTTACGGGATCGGATACCCGCTCTTTTTATTGCTGAATCCCATGTCGCTCCGATGGAGCTTACCGCGTAGTTAATACCCGCCTTGTGATTCTTGCGAACGATTTGCGGACAGAAAACAAAAGTGCACTCGTGCAAAATTGTTCTTCCGTACTCGCGTAATTGAACAGTGATCTGATGCTGCCTGCTAAGACGAGTAAGCATCGCCTGGTTTTTAAGTGCTTCAATTGCTGGTGCCAGAAGATGTATAACCCGGTTAGTGCCTGCGTCGGTCTTTGGTAGCGTAAAATCACCTATTTTTGTAAAATTTCGTCGCACTGTTATCGTGCCAGCTTTCAGGTCGATATCCTCCCATGCAAGTGCGGCAATTTCACCGTGTCGCATCCCTGTAAAAACAGCCACTGTCCAGAGGTTTTTGGTCTGTTGATGATGGCAGGCATCAATGAGACGGCTAAACTCATCTCTGGTCAGTGGATCCGGCACTGGTTTTGATTTCCTCAGCGGTGTTATTGAATTAAACGGGTTTTTCTCCAGATACCCGTTTTCGGCGGCAAAGCTGAACATTCCGGCTGTTGTTGTCATGTAATAGTTCACTGTGGGTACGGTTCTTCCTTTTCGGGACGTGCTGGTTTTCCTGCTTCCCTTTTCCCCGGTCAGTAAATCTTTCCTGATAAACAGCAGATCTTCTTTTGTAATCGATGACGCCAGCCTGCCAGGACCAAGCCTCGGTAGCAT
GGAAAAAAACTTTATATAACTCTTATATAAGTGCCCTTAGCGGGGCTCCCCGGCTACGGTCGGATCCCTACGGGGAGGATAGGGTGAAAACCCCTAGTGCAAGCTGACACTCATACCTCCCAAGGTCCATGAGTCGACGCAAAGGTCCTCGAAAGCATGTTGTCCTTTCGTACAACCGAGTAGGTTCGTTGCCTTAATTGGTGACGCTTGCAGGATGAGGATGGTCCCGACGCCTAACGGACCTTGCTGCCTTCTTTCCCTGGATTGGCGGTGTTGTTCCCACTAATAATAAAGGAATACGCACATGTTGCTGCCTGTAGTAGCCCGTGCGGCCGTCCCTGCTATTGAGAGTGCCATTGCGGCTACTCCTGGCCTGGTTTCCCGAATCGCAGCCGCGATCGGTTCCAAGGTCAGCCCTTCCGCCATTTTGGCGGCGGTCAAGAGCAACCCGGTCGTCGCAGGTCTGACACTCGCTCAGATCGGAAGCACCGGTTATGACGCCTATCAGCAGCTTCTGGAGAATCATCCAGAGGTCGCCGAGATGCTGAAAGACCTGTCTTTCAAAGCCGACGAAATCCAGCCGGATTTCATCGGTAACCTCGGTCAGTACCGCGAAGAGCTGGAACTGGTCGAAGATGCTGCCCGCTTCGTGGGCGGCATGTCGAACCTGATTCGCCTGCGCCAGGCCCTGGAGCTTGATATCAAGTACTACGGCCTGAAAATGCAGCTGAATGACATGGGATACCGCTCGTAATGGTTATCGGTCTCCTGAAGTATCTCACGCCTGCCGTTAAGGTGCAGATGGCTGCTCGCGCGTTGGGCCTGTCCCCCGCCGAAGTCGCTGCAATTGACGGCACGTTGGGTCGTGTCTCTGCGATGCCAGCGGTCGCGGTCGTGCTGGGAGGGAAACCTCTCTCTCTGGCCACGATCGCGTCAGTTGTGTCTGATGCAAACCCCAGTGCCACTGTTGGCGCGCTTATGCCTGCTGTACAGGGCATGG
GTATTTCTTTCTCTCTACGTCGTTAGACAGTGTAGAGTGTTTGGAATACTTGTTGCAATACAAAGGCACGCTTCGGCGATAAATCCTTTGTTTGTAACAAAATGCCGATCGATAGCAGTTCGATACTTGGTATTATTAGTGAAGAGGATGTCATTAGGGCCGCCATTAGTACTAGTGCGACAAAATTTGGTTCGCAGTTGCATAGTACTGTGTGCGATCATGTTAAAGAGACGTACTTGGACGCTATGGAAAGACAAAAAACAAAAAAGAAGATAGATGTGAGGCGCGACTTGTCACAGGAACAGCTTCAACTTCTAAATGACCTTTATCCGGAGAGACACATTGTGTCAAGCAACTGTGAAAGAGGTACGCACAGCTTTGCAGCGGCTTCGAGGAAAATCGAGACTGATTTGTTGTTGAGTCGTATTCCTAAAAAATCGTGGGTCTACGATATTGGGGGCAACTGGGCCACGCACATCAAGCGCAATGATGGGCGTAGGGTGCATTGTTGTTGCCCTACTATTGACATAAGAGATTCTGCGAGGAAGACTGTTAGTTGGGCGTCTATAGAAAAATATTTGGATGAGAAGGACGAGATACCCACCGAAGTCGGTGAGCGTATTAAGCGTGTGCAGGCTGATGAAATTAAGATTTATGAGAATCTGAAGAATAAAAGGGCTCAGCCTGAAGATTTAGATGGTAAGTGGTACTGTGGAAACAAGTTTGAGGAGTGTGTGTTCAGAGCAGAGAGGGCTTATGCGATGGCTATCCATAGCATTTATGATATTGATCTCATGGATCTGGCCAATGCTTTAGAGGAAAAAAGAATAAAGATCATGAGTGGCACGTTCCTGTTTTCGGTTGACCTGTTACTTGGGAAAAAGAGCGGATCACTACCGACCATGGATGGTTTCTTTGAGGTAGAAGGTGACTACGTAAAGTATGGTTTCAAAAATGATACAAACCCAGGTTATAAACATAAGCTCAGTCAGCTGATGAA
AAAATTAAAACAAAACATAACAGAACAATCAAGAACAAACAAGCAATCAAGTTTTCAAGCATCCGTATTTGCAATCAGTAATTTTCAATCTTCAAGCATTTTACAGTAATCTTCATCAACTTTCGCATTTTTGTTTTAGATTTCACTCTAGTAATACCATTCGCAACGCTCAACAGATTTCAGATGGAATCAGTTCAAGCAACCATCATGTTCGGATCGTTCGAGTGCAAACTCACACAGTCAGTGGCTCCTAAGGCTACTCACATGGCCACTCTTAGTCATGAGAACCCAGTTAAACGTGTAATTAACCCATTTACTGCGCTGGAGAAATCGTTGCAGCCATATCTTGAAAAGCGCATGTTTGCTGACGTGCGCAAGAAGAGTAATGGCACGTTCGTTCTGAAGCATGCTTCTGCTAAGAAAGTTCAAAAATTGCAGAAGCTGGAAGCGACTCGTTTGAAGGAAATCTCTGACTTCAAAATGGGGAGTCCAAGCATCGTGTCTTCGATTTCGATAGCTGGTGGTCATAGCGCCTCGCAAATGCAGGACGAGCCAAGTATGAAGAGGCCGCTAAATACAACACCATCAAGGAAGCGCAAGATTAGCTTCAAGAAAGTTGGTATGAGTGGAACGCAGATGATGAACTTCATACGCCAGCTCAAGAATATCATGGCTGATAAGTGTGGTGGTGTTGAGCTAGTGGGAAAGAGAACTACAAAGCTCAAGTACTCAAGAACTCGATTAGGAGTTAAATGTATCTGCGAACTGGCACATATGAAAGGTTCGCGTAAGCGAGTTGACCTCAGATTGAACGGAGAACACACAGAATTCGTGAGGCAATTCGCCAGAGTCCATTCATGGGGAAATACGGTAGACAGCCATATGTTACAGCGGGGCGATAGCGGAGTTGTTTTAAATAGCAGCGTTTGCCGTGGAAAATTTGGACGCAATTGGGACAATCTGTTCATCGTTAGAGGTGAATACGAGGGTAAGATCTTCG
GAAAAATAAAGAAATGACGAAGCCAACCCAAGTATTAGTTAGATCCGTCAGTATATTATTTTTCATCACATTACTACACCTAGTCGTAGCGCTGAACGATGTGGCCGGTCCTGCAGAAACAGCACCAGTGTCATTACTACCTCGTGAAGCGCCGTGGTATGACAAGATCTGGGAAGTAAAAGATTGGCTATTACAGCGTGCCACAGATGGCAATTGGGGCAAGTCGATCACCTGGGGTTCATTCGTAGCGAGCGATGCAGGTGTAGTAATCTTTGGTATCAATGTGTGTAAGAACTGCGTGGGTGAGCGTAAGGATGATATCAGTACGGACTGCGGCAAGCAAACACTTGCTTTACTAGTCAGCATTTTTGTAGCAGTTACATCCGGCCATCATCTTATATGGGGTGGTAATAGGCCGGTGTCGCAGTCAGATCCTAATGGCGCTACCGTTGCTCGTCGTGACATTTCTACTGTCGCAGACGGGGATATTCCACTGGACTTTAGTGCGTTGAACGACATATTAAATGAACATGGTATTAGTATACTCCCAGCTAACGCATCACAATATGTCAAAAGATCAGACACAGCCGAACACACGACAAGTTTTGTAGTGACCAACAACTACACTTCTTTGCATACCGACCTGATTCATCATGGTAATGGAACATATACCACGTTTACCACACCTCACATTCCAGCAGTGGCCAAGCGTTATGTTTATCCTATGTGCGAGCATGGTATCAAGGCCTCATACTGTATGGCCCTTAATGATGCCATGGTGTCGGCTAATGGTAACCTGTATGGACTAGCAGAAAAGCTGTTTAGTGAGGATGAGGGACAATGGGAGACGAATTACTATAAATTGTATTGGAGTACTGGCCAGTGGATAATGTCGATGAAGTTTATTGAGGAAAGTATTGATAACGCCAATAATGACTTTGAAGGCTGTGACACAGGCCACTAGGGCATCGTGTCTGACCTCTGATGCGATAACTCGACC
AAATAAAACCCCTCCACAATAGAACCAGACCCATGGACTCAACGCGTCAAGTATCCCTTACACTGCAACAGATTACAAAACGACTACACTTACTTATTTCCACGCAACATAATCTGACCTCCTCAAAGCAAGATACACTAACAGTACAGACCAATAGTATTGCATTTAAAGCATGGTATGATACACTACAACGAAGGACAGACATATTATTCAACAAGACGGAACTAACACTTGAGGATATTACTGGATTTGACACATCAAGTCAGGTTGGCATCTATCACACGAGCTTGATTTTATTACTACTGCAAGAAATTAAATTTAGAGTTACATTATCATCGTCAGCTGAAAGTGATCTGGAACGGATTGTATCACCACCACATTATGAATTTGGAACATCATCATTTAGAGTTAATGAATTGGATCAGCATATTGAAGCAGCATCCGTGAGATATGTCTTAAATTACGATGCTTATAAGATTGTTCGAGATGCTGAGGCAATTCAACTCGTTTCAAAGAAGGTTCGTAAGGTTGTTAGTGATGAGTTGCTTGAGGATAAGATTGTTCAGTATTCTTCAGGAGATGTCAACCTATATCGTGAGGCGGACGTTATGCATGGTTTAGTCATTAAGTATGTTTCCCAGCCACGTCTATTACCAATTCCAAAGTTAATTCAAATGATCATTGAAACTTCCAATTTTCCAGAACGCGGCTTTGAACTTCACGAGAATCCGGTATTATACATAATTTCACGTTTGTTGAGCAAATATATTGACTTTCCATTCACGGAAAAGTCGGGTGAGATGGTTTATCATCATTCGGTTAGTATGACAACGCCACATTTAATTTACTCGCTTTCTCAGCTTTGGATTCAGTATATATTAAACAATGTTACGAGAAGTGAATTATACATGATGGTCGAATGTCATGTTATGTTGAGCGTTAAATCCTTTGATGAGTTTGTTCTCGAGTTTAAAGATTTACGAATTAATTCAAGTAAAAT
GGGGTTTTCGTTTGTTCGTATAAACTTTCGATTTTTGCCTCCTTCTTTTCTCTGCCAAGCCTAGCAAGCAGTAGAGATGTCTTCAATTGCTCCCACTGATAGTGTTTCGTCCTCTGGAAAGAGGTCCAAGCCAGGAAAGCGTGAGCGCCAGCAAGCGCGCTCGGCCGTCGGTTCTGCGGGTGGAAAACCTGCTTCCGCGTCCAAGGCAGCAGCCTTCGCTCAGGGTGGGTCTTCGGACCCCGTCCCTATGCCTGGAAAGTATCCTGTCGTGTTTTCGACAGGTGCTGGAGAGCCTACTCGTGATCAGGAATTCGCCCTTCCTGTCCATAAGGCTTTCCCTCTTTTCGGTTCCGTCTCTGACAAGTATCGTCGGAACCCGAGGTACGCGGAATTCCGTGCTCATTCGGAATTCACAGATGGCGTGTTCGGCACCCATCTCGCTGTCTCCTCTTTACTCCGTCTGGCTCAACAGCTAGTCCATGCGCATGTCAACATGGGTCTACCCCTAGGTGATTTCGCGCCTCTAGCTTCTTCGGACGTGAGGATCCCATCTGCTTTGGCATCTGTGGTCAACCAGTTTGGTGAGTTTTCCTCACCTAGTATCGGAACGCGATTTCTGCTTCGTGATTACGAGCATGCAGTCTCGCGTGTTGTGTTTCTCGCCGATCAACTCTGGACGAATGGAAATTCGCACCATATCTTTGCCCGGTCGTGGTTACCGATGAGCAACAATGATGGAAATTTTAAAACCATAGTGGCATCTCGGCTCCTAGAGTTTATCTCTGCAGGAGATTTGTCCATTCTCCCAACGGTATTAGAAGATGCCGTGCTCTCGGGAGAAGTCCCTGAGGCCTGGGAACAAGTAAAGGACCTCCTTGGTGACGCACCAGGTGTGGGGCAAGTCGATCGGCGTGATCGTTTCGACTTCCTCTTTAAATCCTATGCGGACGTGGGGCAGTTCACAACTGCCTTCACCACCCAAGCGGCAAGTGATGTGTTA
TGATAGTTTTATTTAAAGCTATCATGTTCAAACACTAAACGTGACACTGTAAATCCAGTAAAACGAAATACAAGAAAACAAGTAAACAAGTAAACAGACAACAAAGAAACATGTTTTCAATCTAACTGATTATGCCATAAGCTGTCTTCACCGCTTCAACTGATAGTTCAGAGAAGTCAGCATCGGAATTTGTCAACACTGGAAAACAAATCACATCCATTGCGTTCTTCTGTCCATATATATTCTCATCTCTTTTGAAGGCTTCGATCTTTTTTGACTCGATTTCTGCTCTCATTGCTAACCGCCCAGTGTGAGAAAGTGAATGAACAATTGCACAAGTTAATTGTAAAGTGAAGTTCTTACGAACAGTTCGAGTGTCTGACAATGGGTGCATTTTCTTCTGAGCTTCAAAGTTAGAGCCAAGTGAACTCAAGAGTTCAGTTATCTTGCATGCCTTTTCAAGTTTTGCTTGCATTGACATGTAATTTTTAATATCTTCAGTTTTTCCAGTGGTAGGTTCTGCCAAGGAGGACTGCTCGAATCGTCTTGCTAGGATCGCGTATCTGATTGCTTTGTTACCTGCGACTGCCATCTTACAACGTGAAGATACCTCAGAGGGTAAGAGATCTAGTGGAATTTTCAAAAATATCGAAGAAGGAAAGAATGAAGGGTCACTAGAGGACAGCATATCACAAAAAACGTTTGATTTCAGATCCTTGTTCTTGAACACTGTTTCTCTAATGAATTTAGATAAATTTCTTTCCTCAGAGGTTTTTGTTGGCAATCCACCTTGATTGTACACTGAACAGAAAGCAGCTTTTATGGCCTTATTACCAAGATTGACATTTTCTATGAAATTTCGTGAATCTAGAGTCTTAGGCGATAATTTAGATTCATCGAAAATGAACGAATGCTCAGCAGAATCTTTGTGAGCCATGTAAAGAATAGAGTCAAGAACCTTAGTTCCTGCAGCTAAGAGACTACTTACGCTTTTCTCAAC
TATTGAACGTAGCTCCTGCACAAGATGTAGGAGCATTTTTGTATTTAAATAACTAGAGTAATTAACATAAAGTGGGTGGTATTATACGATGAGTAATATGCAAAATAACGCAACATTTGGCGCGTATTTAGAATTAACGAAGAAACAACAAGCTTATATACAAATAAAGACAGACACTGGCGCAAAAGATATGGATATCGCAGAGCAAATTGACGTGAACCGCGCTACTATATCAAGATGGAAAGCTAACGATAAATTTAGAGAAGGGTTTAAAGGGTATCAAGCTGAGCACTTGCAAAAACAAGTGCCTAAAGCTCTACAAACAATGATTAATTTATTGGACGCTAAAAGTGAGCTTGTAAGATTCCAAGCTTCTAAAGATATTTTAGATCGTACAGGTTATAACCCTGTCGACAAACAAGAAATAACAATGCAGAGCGCGGTGACGTTTAATGACGATATCGATTAACCTATCTGACTTGCTACCTATGCACTTTCATCCGTTGTGGAAAGCAACTAAAGATAAAGAAATACTCAATATCGTTGCAAAGGGTGGACGTGGTTCAGGTAAGTCATCAGACATATCTATCATCATTACACAACTTATTATGCGATATCCGATGAATGCGGTTGTTATACGTAAGACGGATAACACACTAGCAACATCAGTGTTTGAGCAAATCAAATGGGCAATTGAAGAGCAAAAGGTGTCACACTTGTTCAAAGTTAAAGTGTCGCCAATGGAAATAACTTATATACCTAGAGGGAACCGTATTATCTTTAGAGGGGCACAAAACCCTGAGCGATTGAAATCGTTGAAAGATAGTAGGTTTCCTTTTTCTATTTCGTGGATTGAAGAGTTGGCAGAGTTCAAAACAGAAGATGAAGTCACAACGATTACCAACTCGTTACTACGTGGAGAGTTAGACGAGGGATTATTTTATAAGTTTTTCTTTAGTTATAACCCGCCTAAACGTAAGCAATCGTGGGTTAATAAAAA
AGAATTCGTCCCAGGCCCCCCAAAGTCTACTCGAAAGCTACCGCTCCAACCTTCTATTCTCTTTTTGCAAGCTCTTACAATGTCTTCTTCCCGCTACAATGCCGCTGCTCGTGCTGCCACCATTGCTCAGAAATCCTCTTCTGAAGCACCCAAGGAATCTAAAGTTCCCGACAATTCTGTCGACTTCCTGACCTCCTACAAGGCCGCCTCCTCCGCACGTCTCTCGACCGCCAATCTTTTTACGGTTGATGTACTTCCCGATTTCACTCCGATCCTCATGTTTATCATGTTCCACGCGATCCAACTCTCCTCCGACATCGACAACAGAAAACATCCTAAGATAACAACGCCCACCTTCGTCGTCTACTGCCTCTCGCTCGTCTATGGTTACTTCCTCCTCTCTGACATGTACGTTCGCCCTTCCGCCTCCGCTCCTGCCCAAGACTACTTCGACCAGCCCTATAAAAAACAGTTCTCTGACATGCTCCTTGGCCTCTACGTTCCCAAGTTCCTCGAGCCCATCATCAAAAATTTCACTGCAACCATGCATGAAAAGATGCCCAACGTCGTCTTCTGCGCCTCCGCCGCCGGTTTTAACATCAAAAATCATTTTGGTCGTTTCTACCCTATCAACGCATTCGCAAACATTCACGACTCCGCTGCTCGCCTCGACTCCCGAACCAAGCCCAACAATGCCTCCGCCACGATACTTCTCCAACGTATCTTCACAATCACGGACTTCCACTCTGCTGGTAATGACAATATGCACTTCGGCCTCCACCATTTACTCGGTGCCTTCGCCTCTACTACCCGTATTGATCCTGCTAACGCTACCAACAACCGCCAATTTGCGCATCCCCTCCGCCAAATGTTTGATTCCCTTTTCAACCCCGTCCTCTCTCGTGATTACACCCGTCGTTCTACCCTTGCCCCTCTCAACCTCGAATCCCCCGTATTCAAGTCCTACCGCCTCTCATTTTATGATCTCGTTTTTGGTCTC
ATATTTGGTGTCTGGCTGTTTAAGCGATAAGAATCTGCTGGTCTGACATCTATCTCTTGGGTATCCTTATTGACTACGGGGATTGTTTACTTGAGATATTCTTATGGAGTGCTTAGATTTCTCCAAGCTGTGGTTTTCTACGGCCGCTGGTCTCCAGCAACGGTGCTATTATGACTGTGTTGCGTGGGAATGCCTAGGTGATGATGATCTACAGATCTTCATTTCTGGCCTGAACCGCCTCATAGAGTCCGTTGCTGTTTCTTGTACCGGCGACGAAGATTTGGACTTCGTCGTGGACTCATGTAATGAGTTCGTTACGGGGAGAGACTTGAAGTCTTTCTTCGCTGCTGACCTCCCTGTTAGAGAGGTCAGTTCTGTGGGATGTATATCTCACTTTATTCCAGGTTCGGTTTCTGGACTGAATGTCTCGGACTTGCTGGATAACCAGTTGTATGGTTGTTCTGTATTTTCCTCCGATTTCGAATCGAAGCTGAGGGATATACGGGATGCGGCCCTTTCTGATGCCGCGTCGGGTGTTTCGCAACTAGTTAGTTGCCATTTTGAAAAAGATGTTAGACACCTCTTGGCGGAGAATGCTAATTCCGTCAAGATCCCTGTACCTCAGAAACTCAGTGATGACGATATGAGGATTTTAAGGGATCACTTTCCTCGTTATGAGTTGAAGTTCACTCAGAACGTGGACGGCCCGCACAATATGGCCGCCGCTCATAGGTTGTTGGAGACTCATGATTTGTTGTCCAACTTCCCCGCGGATGCACCTATCTTAGATATAGGTGGCAATTGGTTTTCTCATTTCCGTTATGGGAGGTCCAATGTTCATAGTTGTTGCCCTATGCTAGATTTAAGGGACAATGAACGACATACTCATCGTTTAACGATGACTGAGAGTCTAATGTCCAGCTTGCGCCATCGCTATGCTGGTACAATTGATCTCGATCCCGACGCTCACCTTTCAAGGAAGGTGTCTGACTCTATGAAA
ACCAAACAAGAGAAGAGACTTGTTTGGAAATATAAATTTAAATTAAAATTAACTTAGGATTAAAGACATTGACTAGAAGGTCAAGAAAAGGGAACTCTATAATTTCAAAAATGTTGAGCCTATTTGATACATTTAATGCACGTAGGCAAGAAAACATAACAAAATCAGCCGGTGGAGCTATCATTCCTGGACAGAAAAATACTGTCTCTATATTTGCTCTTGGACCGACAATAACTGATGATAATGAGAAAATGACATTAGCTCTTCTTTTTTTATCTCATTCACTGGATAATGAGAAACAACATGCACAAAGGGCAGGGTTCCTGGTGTCCTTATTATCAATGGCTTATGCCAATCCAGAGCTCTACCTAACAACAAATGGAAGTAATGCAGATGTCAAGTATGTCATATACATGATCGAGAAAGATCTAAAACGGCAAAAGTATGGAGGATTTGTGGTTAAGACGAGAGAGATGGTATATGACAAGACAACTGATTGGATATTTGGAAGTGACCTGGATTGTGATCAGGAAACTATGTTGCAGAACGGAAGAAACAATTCAACAATTGAAGACCTTGTCCACACATTTGGGTATCCATCATGTTTAGGAGCTCTTATAATACAGATCTGGATAGTTCTGGTCAAAGCTATCACTAGTATCTCAGGGTTAAGAAAAGGCTTTTTCACCCGATTGGAAGCTTTCAGACAAGATGGAACAGTGCAGGCAGGGCTGGTATTGAGCGGTGACACAGTGGATCAGATTGGGTCAATTATGCGGTCTCAACAGAGCTTGGTAACTCTTATGGTTGAAACATTAATAACAATGAATACTAGCAGAAATGACCTCACAACCATAGAAAAGAATATACAAATTGTTGGTAACTATATAAGAGATGCAGGTCTCGCTTCATTCTTCAATACAATCAGATATGGAATTGAGACTAGAATGGCAGCTTTGACTCTATCCACTCTCAGACCAGACATCAATAGATTAAAAGC
TCTACTTATCAATTTTTTTTCTCTTTCCAGGGGCCCACAAGATAGAAGAACGGGTAGAGATTGTCATCGGGTCAAGACACTCACAAGCTGAAAACAATCCTCAACCGACACAGGCACCTAATGGAAACAACCCATCTACGGTTGTTGAATATATTCTCGGATCCGTGACCAATCAAACACGCAACAGATATGCATTGTTCGGGAAGGTCAAAGAAATAGATATATTAGTGCCTTATACATATGATCCAAGAAATGGTGCACCACAAAATATTGAAGGAATAATTAACGGGCCAAGTAGTAGTGCGAATATTATGAGTCAAGTTAGGCATCAAGTGATACAACAAACAATAAACTTTTTGACTAAATCATGCCAAGACTTTAAGATAGAGCTGTATGAGCTGATTAAGAAAGGTAAAAATGTTCGAACTATAGCAGATATCAATATGCAAGTTATGTCGATTGAAAGTTCCCTTCAAAATGAACAATATCTTCTAGATGACTTTAATAATATCAAGCCATCGACTCCGCCAAAAGTTGATTATTTTGATAGGGACTTATTGGATATACATAAGCAAATTCAGGAATTAAAAAATAAATCACTGTTAGCTACGGCCTTGTAATTTGTAAATGTATCATGTATTCTTAATTTGTAAATGTATCATGTATTCTTAATTATGGTGTTTTTAATAAAAAAAATATGGACAACAGTTATAGTATATTACATACCTAGGCCAGTAAAATAATAAAAGTCTCAGAACACATGTAATTGTTGACCGAGGCGAAGCCAAGGTTGACAAACATGTGATCTGAGGCTTTACTTTTTACTGGCCAAGGTGTGTATACTATTTTTCTGCTCGACGTAGCCGGAATGTGGCAACTTTGTTTAGCGCAGCGGCCAGAAAGTTGTCACTTTCCGGCCGGAGGGCAGAAAATGTGTTTTAATTCTATAAGTAAGATTGATTCTATAACAGAAGATTTAAATGTTAGCGTACTTAGATTG
TTAAAAAACAGTCAAAACCAAAATGCTTGATGCACGAACCTATATCCTTACGACCCACGAAACCCAAATGTAATACGGAAGAACCCGAAAATTGTCTATGTGAACTACACAGTATAGAAACGCGAAGTCAAGAGCCAAACCAAAGTATCACCTCCGTGCGGCGGAAGACTCAATTAGCTAGAAGACTGAGGGAGCGCTTAGACAGGCAACAAAGACGTAAAGATGAAAATCTGTAAACCATACATTCACAGACTACGCTCTGAGGGAAAGAGTTATTATGAAGTGATCGAAGATGTGTTTAATAATAGGACTAACGAAGTTGTGTCTAACTATGAGCATTCTTTCTCTACTTTTTATTTCTACGAGACACGTTCCGATTTAAGAGATTTATGTGAATACGTCTTATCGGTTAGCTTTGATAAAGGGATGAACGTATTTATTCTTGACCGTGATAACATGATAGGCACTAGCGTTAAAGTATTCCACCATAATGAATATCATATGTATGTGCACAGTAACGGTATCCTATATAATGTTCTTATTAATGTAGATAATCTAATCAGTTTAATGTCAGGTGAATGTGCTATGTCAGCTCCTCATAATCAGGGTTCATCTAATGCTAAGAAACTAGAAATTATCGTTCGTAATGTTTATGACTATAAAGCTGAGAATTTCGAACAGAATGTCGTATACGCTCTTCAATACGTACCACGAACACTTGAAATAACTACACTATGCGATGATATGGAAGTTGATAGCCGTTATGCTGAAGGAAGTAATGAAAAGATTCCTTTGAGTTTAGTAGCGTATCATGATTATATGCGTGATGTTAAAATGGGATTGGATGTTAAATTAGAAGCTGACAATCCAGTACTTAAGGTGAGAAATGGTTATATTAGGAAACAATTCCCAGATGCGACGGAGGTATTATATAATAGAGATATGAAACATCACGTTGTATACATTTCTAACAGTGAAAGCATTCCAAGACGCTTAACTC
ATCGGTGTACACCGATTACTTCTCTATCCCCCTATCGGTGTATTGGTGTACTATATATAGTAAAGTTACTAGGGGCTCTCAGATATAATATTACCTGAGAGCCCCGCGATCGGTGTATCGGTTTAGAGCACGTGGGTGGTCCTCTAATACGTGGGCACTATGGAGTCTCGCTCGAAGCTTGTTTATTGAACGACTACTTAGAGTTACAGGTAACCGATGAGTGACCGTTCGTACATGGACAAATTTGTCTTTTCCTCAAAAAGACCGTTTTTGCATTCGGTGTTCAACTTTTAATGCCTAAGACCGGGAAACCCTTGGGGTATTTATGTCATTTCATTTGAAATGACTTTAATTTGAAATCGTTTTTCTTTAAAAAACGATATTCGTCCAATTTGTCCATACTAAGCTATACGCACAATGTCGTTCGTTTAATTTTATTTAAACATTTCAATATCTTCATCTACATATAAATCAAAACATGAACGTGAGTTTTCAACCATGAAATGTTTACTCGTAATTATCGCACCCCTTTTAAATTACGCCATGATAATTTTGGTTATAGATGGCAGCCTATGACACCGTCAAGAGGACGTTTACGTCTTCATAAGCCTAGTGCTTCACGTAAATTATCATATGACCGAGTTGAACGGGAAATGCGCACCAATTCTATCGTTGAGGTTCAACATGGAAGCCATATGTCCCTTGAGAAGAATACGGATGTATTTTCATTTGTGCAATACCCTGTTCGTGGAATAAACGGTGACGGACGTTGTAGGGATTACATCAAGTTACTTAAACTTGATGTCTCTGGTGTGATAAACATCAAGTCTTCGAATGGAGACCAAAGCATGGAACCAGGTGACAAGTTAAGTGGGCTATTTATTCTGACTGTCTTGCTTGATAAGAAACCCTATCTTCCAGAAGGTGTGAACAAGTTACCCTCCTTTGCGGAGTTATTTGGACCTTATTCTGCTGCATATGCGAATATACACCTCTTAGA
CTTTGAAGGAGTGACGACCTTTAAAGCCCAGGCCTAATCAGCCTGGTCAGACACTCCTGGGGTCCATCAGGAGACGGATCGCTAACGCGAACTGGATGTCAGTGTCAAAAGCCTTGTGCGCCATGGATACTTGGTACACTTTTACGGGAGTAGGTGCCCCGCGAACTCTGGACAGTTTATTGGGATTTAAAACTGTACTCTGAATTGCTAGCCTTATGCAATTGACGTGTATTGAGAGGGCTTATTTGTGGCTTTCATACTAGTATTGTGTGATYGTCTACATTTAATTACGATAATGGCTTCGACGCTAATATCGTCTGATAATTCTGCCACGTTAGGCAAAGATAGTGAAGTTATCAACAACACAAATACTTCACCACCCGACAATCCATCTAGTGACCACTCAAATCCCCGGTTAACAAAGGTTCTAGATGAGATGTCCAAAAAACCATGTGTTAATATAAACGAAATAAGAAAAATGATTAGAAATTTTCAACCTCAATTTATTCAACCTCGCAACGGAAACCGTCCAAATGCCCAGCCTCGCACAGTAGATTCTTTCGAATGGGTCGTTCGTATCCAAAGCACCGTCGAGACTCAATTACTTGGTGCTACAAATACTGTTCCTCAACAAACTCTTAATCTTGATATTTCTTTTACTGATGATTCTACTACTATTACTCCAGCTTCAATTCCAGGCTCGATCTCAATGCTCGATAATTCTCGTCACATCCCAGCAATCCAAAGTATGATCCAGAACTTCAAGGCTCGTTATTTAGGCTCTTTACAAGACACTGCCCAGCTCCAGTCCCCACAGTATCCACAACTTCTCGCTTACTTATTCGGCCAGCTAATCGCGATTAAGGATCGCCTCGATCTCTTCAGGCCATCAAATCCACTTTCTCTCGCTGACGCTTTGTTCGGCTTCACTTTAGCTCAAAACGCTCGCCCACGTTACGACGACCACAGACACGCTAAAGCATGCCAAGGACCCCTCGTT
ACCAAGGGGAAAATCAAGAAGGATATTGAACGTACGAAATAGTAGCAGATATCGTGAGCCCAGAAGTGGTGAATTCCGCGGTCGACAACGACCAAGAAACATTGCTTCTGGGCACTTGCACAGGTTGTCTGTCCTACTACTCTGTTACTTCCCACTGTGCAAGGATGTCTTCCGTGTTTCGTGCGTTCGAGCTCTTTACCTTAGAGCAAGAACAGCAAGAACTCGGAAATGACATTGAGATACCTCCTGAAACGTTGAGATCAAACATTAAAGTTTGTATCTTAAACAGTCAGGATCCTCAAACACGTCATGATATGATGTGTTTCTGTCTACGCTTGATTGCTAGCAACTCCGCACGCGCTGCCCACAAAACTGGTGCCATCTTGACTTTGCTTAACTTACCAACTGCCATGATGCAAAATCATATCAGGATTGCAGACCGTTCTCCTGATGCGGACATTGAACGAATTGAGGTGGATGGCTTCGAGCCAGGAACTTATCGGCTTCGGCCTAATGCCAGGACTCCCTTGACAAATGGAGAAATCACAGCGTTGAGCCTAATGGCAAATGATCTCCCTGACACATACACCAATGACACACCATTCACAAACCACAGAGCAGAAGGGGAGAACTGCGATGAAACTGAACAGTTCTTGAATGCCATCTACAGTGTTCTGGTTCAGTTATGGGTCACGGTTTGCAAATGTATGACAGCACATGACCAGCCAACTGGCTCTGATGAGAGAAGGCTTGCTAAATATCAGCAACAAGGCCGTTTAGATCAGAAATATGCATTACAGCCTGAACTGAGAAGACAAATTCAAGCCTGTATCAGGGGAAGCTTAACAATCCGACAGTTCTTAACATATGAGCTGCAAACTGCAAGGAAGCAAGGTGCAATTACCGGCAGGTACTATGCCATGGTAGGTGACATTGGGAAATACATCGACAATGCCGGAATGAGTGCATTCTTTATGACAATGAGGTTTGCTTTAGGGAC
ACACAAAGATGGTGCATTAAATGTATGTTTTATTAACAATTCTAACCTCGGTTCTGGTGTGTGAAGCGATTATTAGAGTGTCTCTAAGCTCCACAAGAGAAGAGACCTGCTTTGGTGACTCCACTAACCCAGAGATGATTGAAGGAGCTTGGGATTCACTCAGAGAGGAGGAGATGCCGGAGGAGCTCTCCTGTTCTATATCAGGCATAAGAGAGGTTAAGACCTCAAGCCAGGAGTTATACAGGGCATTAAAAGCCATCATTGCTGCTGATGGCTTGAACAACATCACCTGCCATGGTAAGGATCCTGAGGACAAGATTTCCCTCATAAAGGGTCCTCCTCACAAAAAGCGGGTGGGGATAGTTCGGTGTGAGAGACGAAGAGATGCTAAGCAAATAGGGAGAAAAACCATGGCAGGGATTGCAATGACAGTCCTTCCAGCCTTAGCAGTTTTTGCTTTGGCACCTGTTGTTTTTGCTGAAGACCCCCATCTCAGAAACAGACCAGGGAAGGGGCACAACTACATTGACGGGATGACTCAGGAGGATGCCACATGCAAACCTGTGACATATGCTGGGGCATGTAGCAGTTTTGATGTCTTGCTTGAAAAGGGAAAATTTCCCCTTTTCCAGTCGTATGCTCATCATAGAACTCTACTAGAGGCAGTTCACGACACCATCATTGCAAAGGCTGATCCACCTAGCTGTGACCTTCTGAGTGCTCATGGGAACCCCTGCATGAAAGAGAAACTCGTGATGAAGACACACTGTCCAAATGACTACCAGTCAGCTCATCACCTCAACAATGACGGGAAAATGGCTTCAGTCAAGTGCCCTCCTAAGTATGAGCTCACTGAAGACTGCAACTTTTGTAGGCAGATGACAGGTGCTAGCCTGAAGAAGGGGTCTTATCCTCTCCAAGACTTGTTTTGTCAGTCAAGTGAGGATGATGGATCAAAATTAAAAACAAAAATGAAAGGGGTCTGCGAAGTGGGGGTTCA
ACGAGGCGGGTTCTAGTATTACCCCGCCTCGTTACACTACCTCGTTACATTTTCTCTCTCTAGAGAGAATGGCATCTAAGCGTTGGTGCTTTACGCTGAACTATAAGACAGCGTTAGAGAGAGAAACATTCATTTCTCTCTTCTCTCGCGACGAATTGAACTATTTCGTTTGTGGAGACGAAATCGCTCCCACTACTGGGCAGAAACATCTCCAAGGATATGTTTCGATGAAGAAATTAATTCGTCTGGGTGGATTGAAGAAGAAATTTGGATCTATTGCTCATTGGGAGATCGCTAAGGGAGACGATTTTCAGAATCGCGATTACTGTACGAAAGAAACCCTAATTGCAGAAATTGGGGCTCCGGTGAAGAAAGGCTCAAATCGAAGGAAGATTATGGAGATATACGAAGAAGATCCAGAAGAAATGAAATTGCGAGATCCGGATACTGCCCTTCGCTGTAAGGCGAAGAAATTAAGAGAAGAGTATTGTTCTGAAGTTTCGGTGTTTTCTCTTCGACCATGGCAAATTGAGTTACACAGAGCGTTAATGGAGGTTCCTGACGACAGAACAATTATTTGGGCGTATGGCCCAGATGGAGGCGAAGGTAAATCTACCTTCGCGAAAGAATTAATCAAATATGGTTGGTTTTATACTGCAGGAGGAAAGACCCAGGACATACTGTATATGTATGCGCAAGATCCTGAAAGAAATATTGCGTTCGATGTACCCAGGTGTTCTTCGGAGATGATGAACTATCAAGCAATGGAAATGATGAAGAATAGAGTATTTGCAAGTACAAAATATAGGCCTGTAGATCTTTGTATAAGAAAGAAGGTTCATTTAATTGTATTTGCCAACGTGGCACCTGACCCCACAAAATTAAGTGAGGACAGAATTGTAATTATCAATTGTTGATTAAATGAATAATATATTATTTTATGGAACTCCGTAGCGCCAGCTGTCCTTTTTTTGGAGAGTGTCCAAAAAAACCTCGTTAC
ACCGGCGCTTGTACTCCGTACTCCAGCAATCTACGGCGAGCCCTGCAATGGCTAAGAGTGGCAACTACTCCTACAAAAGGTGGGTCTTTACAATTAATAACCCTACCTTTGAAGATTATGTTCATGTTTTAGAGTTCAGCACGCTCGACAATTGCAAGTTCGCAATCGTCGGAGAGGAAAAGGGCGCGAACGGTACACCTCACCTTCAGGGATTCCTGAATCTCCGAAGCAATGCGAGAGCTGCCGCCCTTGAAGAGTCGCTGGGAGGAAGAGCCTGGCTCTCTCGTGCCCGGGGATCTGACGAAGATAACGAAGAATATTGCTCCAAAGAGTCGACATACCTGAGAGTTGGTGAACCAGGCGGTAAGGGTCGATCCTCCCAGCTCGCCGATGCGACATCCGCTGTGCTCGCTGGTCTCCCGCTGACTGACGTTGCCCGGAAGTATCCGACGACTTATGTTATCTTTGGGCGTGGCCTCGAACGTCTTCGTCACCTGATCGTTGAAACGCAACGTGATTGGAAGACAGAAGTCATCGTCTTGATTGGTCCGCCAGGGACCGGAAAGAGCCGTTATGCGTTTGAATTTCCCGCCGAAAACAAGTATTACAAACCACGCGGGAAGTGGTGGGACGGTTACTCGGGAAATGACGTAGTCGTCATGGACGACTTTTATGGTTGGGTACCTTACGATGATCTGCTTCGGATCACTGACCGTTATCCGTTACGTGTTGAGTTTAAAGGTGGCATGACCCAGTTTGTTGCTAAGACGTTGATCACAACTAGCAACAAAGAGCCCCGTGATTGGTATAGAAGTGAGTTCGATCTGTCCGCCTTATATCGGCGCATTAATAAGTATCTTGTCTATAATGTTGACAAGTATGAACCTGCCCCCGCTTGTTCCCTCCCCTTTCCAATAAACTACTGAGACAAAGTTGTCGTTTTATGTCTTTATTAAGGTGAACACTCGAAAGGGATATACACTTGGGCAGCTGGTTATGG
AAAGCAGGTACTGATCCAAAATGGAAGACTTTGTGCGACAGTGCTTCAATCCAATGATTGTCGAGCTTGCGGAAAAGACAATGAAGGAATATGGGGAAGACCCGAAAATTGAAACAAATAAGTTCGCTGCAATATGCACACACTTAGAAGTCTGCTTCATGTATTCAGACTTCCATTTCATTGACGAACGAGGCGAATCAATAATTGTGGAATCTGGTGATCCAAATGCATTGTTGAAGCACAGGTTTGAAATAATTGAAGGAAGAGACCGAGCAATGGCCTGGACAGTGGTGAATAGCATCTGCAACACAACAGGAGTCGATAAACCCAAATTTCTTCCGGATCTATACGACTACAAGGAAAACCGATTCACTGAAATTGGTGTGACACGGAGGGAAGTTCACATATATTACTTAGAAAAAGCTAACAAGATAAAATCCGAGAAAACACATATCCACATCTTTTCATTCACTGGAGAAGAAATGGCCACTAAAGCTGACTACACCCTTGATGAAGAGAGCAGGGCAAGAATAAAAACCAGACTATTCACCATAAGACAGGAAATGGCAAGCAGGGGTCTATGGGATTCCTTTCGTCAGTCCGAGAGAGGCGAAGAGACAATTGAAGAAAGATTTGAAATCACAGGGACCATGCGTAGGCTTGCCGACCAAAGTCTCCCACCTAACTTCTCCAGCCTTGAAAACTTTAGAGCCTATGTGGATGGATTCAAACCGAACGGCTGCATTGAGGGCAAGCTTTCTCAAATGTCGAAAGAAGTGAACGCCAGAATTGAGCCATTTCTGAAGACAACACCACGTCCCCTCAGATTGCCTGATGGACCTCCCTGCTCCCAGCGGTCGAAATTCTTGCTGATGGATGCTCTGAAATTAAGCATTGAGGACCCGAGCCATGAGGGGGAGGGGATACCGCTATATGATGCGATAAAATGCATGAAAACATTCTTCGGCTGGAGAGAGCCCAACATCATCAAGCCACACGA
ACTAAAGCGCGTGTGCGCTCTCTACCTTAATGTTCTAACCGGCCCCCGTCCCCTGTCCCCCGTCGCTCGGGCTTGTACCCTCGGATATGTACGTCGTTGCTCTCCCTACGCGCGTACCTGCCTGCCTGCCTGTTCGTAGCTGGTTCCGTCCCCTGCCCCCTGCCCGTCCGTCTCTCCCCTGCCCGTCTCTCGGGCCGGTCGGCCCCTGCCCCTGCCCCGCGCGGGCCGTCTCTCCCCCCGCCCCCTGCCCGTCCATACGGGCCGTCTCTCGGGATTCTAATGGGCCGTGAAAACGGCGGATTCGGTAAGTACGGCCCGTTTCCCGTCCGTCTCTCCGGTTCCGTCCGTCTCTCCCCGTCTCTCCCCGTCCGTCCGTCTCTCCGGCCCCCCTACCCTATCCCATAATCCGGTATATCTGCCTCTTTTTCGTTTACCGTGTTTTACCGCATCGAGGCTTGTACCTACCACGTTCGGCGTTTCCGGTGTTTTCCCTTTTTATATACTAATCCAATTCGACGGATTTATATGTAACCGGGTATTCTCGTGATATGTCGCTCGGTGAAAGCGGCCCGCCCCGGTTTGATGTTAACCGGGGCGGTCGGCCCCCTGAAATGGGCCGGGGGATATACTCCCCGGCGTAAAAGGCCCGGTTCCGCCGGAAAAGCGGTTTAATTCCCGCTTTCCGGGGGCGTAGCCATATGCGTCCCCCGTTGGACGGAACCGTAGCAAATTGCCACCTTCAAACGGAATTACCGCTAATCTCCCCCCGAACGGTCGGGGGCGGGTAAGTACGTCTCCGGGTAGTTCTCTCCGGTTCCGGCCCCTGTTACGGGCCGACCGGGGAGACGGAACCGGGGCGGAATTGACCCATACGGAATGTAGGGGGCGGGCCGGAAAGCGGCCCGTCCTTCACGGTGAAACGTCCCTTAGGGGACGAATAGCTCAAAGTGAATGTTGAGAGATAGGGATTCTTAGTAAGGTTGTTAGTACGGAACCGGCG
GTAAAATTTATACAATACAACAACAACAATTTTACAACAACAACAAACATTTACAACTTACAATTACAATGGCACATTTACAACAATCTATGCAGGGTGCGTTGCTAGACACGATAAGGGGACAAAACTCTCTTGTCAATGATCTAGCCAAGCGTAAACTTTACGACACCGCTGTCGAAGAGTTAAACGCCAAAGATAGGAGGCCAAAAGTAAACTTCTCGAAAACTATCAATGAAGAACAAACATTGGTAGTTTCACAGGCCTATCCGGAATTCCAAATAACATTTTATAATACACAACTGGCGGTTCATTCTCTTGCCGCCGGTCTGCGTACATTAGAATTGGAATATCTGATGATGCAAATTCCCTATGGTTCATTGACTTATGATATAGGGGGAAATTTTGCAGCCCATTTGTTCAAAGGAAGAGATTATGTACACTGTTGCATGCCCAATCTGGATCTCAGAGATATAATGAGACATGAAAATCAGAAGGATTCAGTTGCAACGTACATTTCCAGACTCAAGGCCAGGAATAAAGTTATACCTGCTTTTCAGCAGGACGCTTTCCAGAGGTACGCCGAAAGGTCTGATGAGGTTGTTTGTTCAGACACTTTCCAGTGCTGCACAAGCAACCGGTATCACTCCGGTAATAGAGTTTATGCAATAGCACTACACAGTCTTTATGATATCCCAGCTGATGAGCTTGGTGCCGCGTTACTGCGGAAGGATGTGCATACTCTCTATGCTGCTTTTCACTTTGCCGAGGAACTTCTTCTTGAGGCAAGCACCGTGGAGCTACCCGCAATTGGCGGGATTTTTTCTCGCGATGGTGATAGATTAGATTTTTGTTTTTCGAATGAGAGCACCTTAAACTATAGTCATAGTTATAGTAATCTTCTTAAATATGTTTGTAAAACTTATTTCCCAGCGTCTAGTAGATATGTATATATGAAGGAATTTCTAGTAACTAGGGTAAATACTTGGTTTTGCAAATTCAC
ACCGTGGGCGAGCGGTGCCTGGACTGAAATTGGTGGGTCCCAGCTATTGGGAATGGATGAAGTTCTGGGAAATTGGGTTTTATCCGACCCAATTGTTATATGTATTTAATTTATGAGTTAATTAATTATGAGTTAAATGAATTTATGAAACCAATAATATATAAAATATTATTCATTATATATAATTTAAAACATTACACGGATGATTTATTTATGATGCGGTAATGATTTAAGAGGTCCATGCCTAAAACGTTCACGTTCTCAGCCATCACCATATCTACGACGTCGACTAATTCCTCCGTCTTTATCATCTGGTGAGTGAAGTCTTTGAACATATTCCTTAACCCATTCATTATCTCCTCCTCAGAGCCGTTAAAGTCGAATGGGATGAAGACATCATCGAAGTGGTATGGTATGATAAATGTTGATTTCCTCAGATATGCCTCCTTTGTTGCCGTCACCTCTATCCTGCATTCTATATGATCGTCTTTGAGGAAGACATCGACTCTGAAGTGGACTCCCTTGGTGCTCCTGAATGTGATAGTCATTTTTTATTATGTTTTGTGTTGATCATCAACACGAAATATATAGATGATTCATAGAAAATATCTTATGAGTATATGGATTTAAATGGAACACGTATATCTTGTATTATCCATACATATTCCGTCATCCATTACGTCATACAGGCTCATACGATGTAAAGCATCGTAAGAGATAAAAAATAAATAAAAGAAAAAAATAAACAAGAAATAATTATAATTTAGAAAGAAACAAGGGAGCGCAGGGAAAAAAAAAACCCCGAACAGACAACTAAAATTAAATAGAAAAAGAAAATTGTACAAGTGATTCTCAGAAGCACTTGGTTGAAAAAAAAGAAACACATTAATTCCGTACTATCATACTATGTCGTTTTGTTTGAATTCCGTACTTAAAGCACTATTTTAAATGGTATTCGAAATCCCTGTTCCTGGATGTTTAGTGGGTGATGACTGTATAT
AAGTTTTTAAACCTGGAACTGACACATTCCTACAGCAAGTGGTGACGAAATGATGGCAGATTCTACTAGAAACGCATTTGGAGCATATTCTATAACTGAAATAATAACAACAAGAAACCAAAATAACTTTAATGCAAATACTAAAAATCAAAATCAAAATACCAGTAATACCCAATCCAGCGGAGGTATAACACGCAAACCAGTAATGAACGATGGGCTATATGCCCTATTCGACCAACTTCTAAAAGGAGTAACATTTGAAGAAAGCATTTATCGTGGTTATGATTACAGTCATTTACCTAATTTAGAGACAGTGTTCAATACTGCTAGCGATTATGTCAATGGACAGTATAAAATTGGATTTAGCGAAGCTCAACTTGATGGTTATACTTTGAACAAGACGTTTAGCGTAATAATGCCAGAATTTTCCTTTTCGTTAGAGTTTATCAAGAATGAAGAACAGTCTGACCGTAACCCGGACGAAAATGAGCAATTGAAACCCAAAACGCGAAGAATTGTAGTTGAATTGGTATCATTATTTAATAGAGACGAAATTGAATACACTCCAGAACAAGTTAGAGGAGAGATTGCATTGATAGCGTTGTTTAAATTATATATCACTGGATTTTTATATCATCTGAATGTGAATAAGAGTGTTTACGATCAGCAGTTGAATTTAGAGAAATACAGACCTTTGCTCGTTGCGATTGTTGGCTTTGAATCGATTGATGTTAAGTTGAAGAAATTAACTCCGTTATACTATACCCTAGCTACTTTTAGCAACTATCCATTGAATATTTTGCGTTACAGTTTGAAAACGATTGTCGAAGTGACTAATGAAATGGATCAAATTATTAAACGTGACGGCCTTTTTAAACAAATAGACATTAAACCTATGCTTGGAAATACAATGTCCGTTGGATATTCGTTACGAGGTATTGACAACAGTAGTTTATTTCTCGCGCCCAAACATTATCGTCAAGTACGTTCTAGAGATGAC
ACAATTTTTAGTGAACGTGCCCTTGGTCGCCTCTGCTATCTTCTTATCTTGGCATTCACCTCATGGCTGATTCTACACCTCTCGATCCACTCACCAGCACCCCTCCCAATGACGAACAAACAACCTCTCACCCTGAGAAGTCAGCTGAAGCGTGGGAATCATTCGGTCGCATCCTCAAAGACGACATCTTGACAGCAAATTCCATCTCGGCGGTTTTTAATCAACTTGTCGCCACACGAGAACTATCTCGCATTCACGCCAACTCCTCTTTGCCGCTCACCACCCCGGCATTTTCTGTTCGTCAGGATGCGTTTTCACTGTCAGCCGTGAAAGTTGTCGAACACGTCGCCATCGCTACCCCAGAGCACATTCCCCATTTTTATGCGTTGCGTCCCGACTTAGATATGCCTTCTGGAGATGTCTTCGGCCTGTCATTCTTAAACCCCGGCCCTGTTGCAGTTGATAGTCCCATGATGTTTCCGTTTGAGCAGCCCACCATTAAGAAAACATGTCATGGACTAAACCTCATCGGTGTGGTTATTGATGTATCCCATCCCGGTATCACAATGCGAGTGAATCCATACGATTTGTCGGACACTGTCATTCGCGCAGACGGTATCGAAGAGATTGATATGGGACAGTACTCAGGTGGCTTAGTTACTGAGAACGACATGAATGGGAAATTCGGCCTCTCGTGGTTTCTTGGAAAATTATTTGATATCATCGGTGTGTCGTTTCGATTTGGTAGGTTTCTGATGGTTTCAAAGATCGATGATAAGGACCACTGCTTGACAGGGCGCCTTAATATGGCACGACCCGATGAGTACGCGCGTATCAGTGGACAGATCATGAAAGACGATTATGAGAGGTATCCCCATTACATGGAGGTTATCGCTAGAAATCATGATCTTGACTGGGTTCGAGCAGAGGTACGAGACCACTATGAGCCTCGAAAACTTGGTACAGTGTCTGAAGGGGTGAATCTCCACGCGAACAGGAA
TTAAAACAGCGGATGGGTATCCCACCATTCGACCCATTGGGTGTAGTACTCTGGTACTATGTACCTTTGTACGCCTGTTTCTCCCCAACCACCCTTCCTTAAAATTCCCACCCATGAAACGTTAGAAGCTTGACATTAAAGTACAATAGGTGGCGCCATATCCAATGGTGTCTATGTACAAGCACTTCTGTTTCCCAGGAGCGAGGTATAGGCTGTACCCACTGCCAAAAGCCTTTAACCGTTATCCGCCAACCAACTACGTAACAGTTAGTACCATCTTGTTCTTGACTGGACGTTCGATCAGGTGGATTTTCCCTCCACTAGTTTGGTCGATGAGGCTAGGAATTCCCCACGGGTGACCGTGTCCTAGCCTGCGTGGCGGCCAACCCAGCTTATGCTGGGACGCCCTTTTAAGGACATGGTGTGAAGACTCGCATGTGCTTGGTTGTGAGTCCTCCGGCCCCTGAATGCGGCTAACCTTAACCCTAGAGCCTTATGCCACGATCCAGTGGTTGTAAGGTCGTAATGAGCAATTCCGGGACGGGACCGACTACTTTGGGTGTCCGTGTTTCTCATTTTTCTTCATATTGTCTTATGGTCACAGCATATATATACATATACTGTGATCATGGGCGCTCAGGTTTCTACACAGAAAAGTGGATCTCACGAAAATCAAAACATTTTGACCAATGGATCAAATCAGACTTTCACAGTTATAAATTACTATAAGGATGCAGCAAGTACATCATCAGCTGGTCAATCACTGTCAATGGACCCATCTAAGTTTACAGAACCAGTTAAAGATCTCATGCTTAAGGGTGCACCAGCATTGAATTCACCCAATGTTGAGGCCTGTGGTTATAGTGATAGAGTACAACAAATCACACTCGGGAATTCAACAATAACAACACAAGAAGCAGCCAACGCTGTTGTGTGTTATGCTGAATGGCCAGAGTACCTTCCAGATGTGGACGCTAGTGATGTCAATAAAACTTCAAAA
TAGAAGTAATGTTATAGATAGGTCTGGATCATACCTATCTATATATTTTTTCTTGTCAAATTTGCGTAAAGTTATTAGTGCTACGGATATGGCGAAATAGAATATCGATAATTTAGCTCATTTACTTGTCTACGCATTAACTGGATAAACTTCTGTCACATTTATTTTACAATTAAAGAACGTAAATGTTGGGGGTATGAAGTTAAATAAGAAAAGAAACCCGAGCTATTAGCTGTAACGGAGTTGTTTTTTCTTCGCAGGAATTCCTAAATTATCATGGAGTGTTGTTAATACGATATGCAAATATGCATATCGTATTTTTTTGAGTTCTTTATGTGTTAAAATTAGATATAAAGATATGAAAATATAAAGAAGCAAAAGCAGGAATATCCAATGAATTTTGAGAGGTGTTATATGTTTACAAATAAGAAATTAATTCGATTTGGTTTATCGTTGTTTGTATTTTTAGGGATAATTAATTTTACAATCAGCTATTTCCAAACATATCTTGAAACAGCAGCAGATATTAAATGGGTAATTCCAGAAATTTGGAAAACTATTTTGCTAGATGTTCCTCAAGGTATACTTGTTCTTTTAGGCGCAATTGCTTTATATGATTTCACAAAAGAGGCATCACAAAAAGACGCATCAATCTAAGTGTGTCTTTTTTCTATTAGGAATTTCATAGAGAGTTTTGCTGGAGAAATAGAATTCATATTTTTTAATTTTTATTTATCCCGCTATTTGCCAGGCAGTAAGCCCCCCACCTCAAAATTCAGCGGAAGCAAAGAAGTTAGGTAGGGGATGAACAAAACCCCACTGATTAAAGTTTCACTTTATAAAAATGAGCCCATAGCAAAAATAGGTATATGAACAAGGTGCATCATTTAGTGATAAGTCATACTTTGTTGGTGTACGTATTGAACTTAGTTTGTAGCGCTATTCCTACTTAGATGTAACGAACAGAAACATAGGGAAGCATCGATGAGGTTGTATTTTA
CGCACCGAGGATCCTAGGCATTTCTTGATCATGGAGGAATACGTTTCCGAATTTAAAGACATGGTAAGAAAATGGGTTCCAGAATGGGAAGAGTTATCTGAGCAGAAGAATAACGTGCTTGCACAGGTTAAAGACAGAGCCATCACAATAGAAGGCCTGAAACTCTTATCCATGTTGGTAGAGGTGGACTCATGTAAGAAACATTCCTGCAGACACAACACAAGAATGACTGTCAATGCTATCCTTAGAGAGTTGAAAGTCACATGTCCTACACTACCGGATGTCACACCAGATGGCTACTGCATGGTTGGAGATGTCCTCATCCTTTTGGAAGTGTTTGTGAGGACCAGTCAAGAAGCATTTGAAAAAAAGTACAATCAGGACTTCTTGAAATTGATGCAGCTTAGTTCTGATCTCAAGAGGCAGAATATAACTTTAGTACCTGTTATTGATGGTAGATCCAGCTATTATGTGGAATATATTCCTGATTGGGTTGTAGAGAGGCTTCGGTGGTTGCTCTTGAAGCTTATGGATGGACTGAGGACATCTGGTGAAGAAGTTGAGGAATTGGAGTACGAACGCCTTATAAGTTCCCTGTCATCTTTGGAAAATCAGAGTCTTGGTTTAGAATCACTACTTGCCGTGAAAGAAAGAGGACTTCCTTACAAGGTGAGGTTAGAAAAGGCATTGGTGTCTTGCATTAATAACAAATTGACAACAGATCAATGCAGAACAAAGATCATGGAAGTTTTTCAGCAATTTAAAATGTTGCAACTCTCTGGCCAACATGATAGGAAACTGCAAGCTACAGATAGAGAAGATATGATCTCCAAACTCCAGAACCATGAATTCATCCAATGTTCTATCAAAGATATGCCTAAATCAGAAATCAGATTATGTGAATTTTGTTCAGTACATATTTTAGGCATAATAGACCAACTTAGGCAATCTGAAATCAGGCACCCATCAATCGAAAGCAAAGAGTACTTCAGAGTGCTTT
ATGCCTAAAGATGCTAAGAAAGGTCAAGATGATAACTTCCTGACACCAACTAAATTTTCTCAGGAGATTGAACGGTTGGTAAAAGCAAGTAATGGATTGATCACTTACATTGAAGCCATTGTCACCTACTGCCAAGAGAATGAGGTTGAATTAGAAACTGTACCTAAGTTAGTTTCTAAACCATTAAAAGAACGTCTCCGTCATGAAGCACAGAGATTAAACTACATGAAAAAATCTTCTAAGGGAGTTCTACCACTGTGACAGGATTTGAAGTGTATAAAATGTATCTCGCATTGAAACAACACTTCACTAAAGAAAAGTATGATTACCACAAGTATCGTGGTAAAGTTCGTGCAAGTGAAGATGCTTTTGAACAAAGACATGATCGTTATTTCTTCAAGAAATTAGCAACCAAGTATTCAGATCAAGAAATTGTAGATTACTTCGTTGCTAATTTTGTCTCTGACCCTAAAGGTTATATAAAATCATTTAATGATGATGTCTATAAGACTTGGAAGATAAACCAAGAGTCTTTCTCTTATAAATTTAAGGAAGATGTCTACGCATTATTAGATGAGTATGATTATCCTTATCAAGATTACTTTGATAGAGTTTTTTCTATCAAGCAAGGTAGTCACCCTAAACTATTAAAATTTTATCTTGCAGGAGAAATCTCATTAGAAACTCTTGTAGTATTTGAATCTTGTTTAGGATTTGTAAAAGATTTTGATAGAGTTTTAACTGATCCTATATGGAAAGAAGTTAAAATGAAGATTATTAAATACCAACCTTTCATAGCATTAGATTGTAATGTCTATAGAGGAACAATATTAGACACAATAGCAGACAAAGTATGACAGAATTTTTCCAATCAGAACAAGTACAAGATGATCTAAGAGACATATTCACAACTTATCAGAATCTTGCATCTATGACTGCGAGGATACAGTTTGAACCTAAAGAAACTCGTGTAGCACATATTGATAAGTGTAATGATCTA
CGCACCGAGGATCCTAGGCATTTCTTGATCATGGAGGAATACGTTTCCGAATTTAAAGACATGGTAAGAAAATGGGTTCCAGAATGGGAAGAGTTATCTGAGCAGAAGAATAACGTGCTTGCACAGGTTAAAGACAGAGCCATCACAATAGAAGGCCTGAAACTCTTATCCATGTTGGTAGAGGTGGACTCATGTAAGAAACATTCCTGCAGACACAACACAAGAATGACTGTCAATGCTATCCTTAGAGAGTTGAAAGTCACATGTCCTACACTACCGGATGTCACACCAGATGGCTACTGCATGGTTGGAGATGTCCTCATCCTTTTGGAAGTGTTTGTGAGGACCAGTCAAGAAGCATTTGAAAAAAAGTACAATCAGGACTTCTTGAAATTGATGCAGCTTAGTTCTGATCTCAAGAGGCAGAATATAACTTTAGTACCTGTTATTGATGGTAGATCCAGCTATTATGTGGAATATATTCCTGATTGGGTTGTAGAGAGGCTTCGGTGGTTGCTCTTGAAGCTTATGGATGGACTGAGGACATCTGGTGAAGAAGTTGAGGAATTGGAGTACGAACGCCTTATAAGTTCCCTGTCATCTTTGGAAAATCAGAGTCTTGGTTTAGAATCACTACTTGCCGTGAAAGAAAGAGGACTTCCTTACAAGGTGAGGTTAGAAAAGGCATTGGTGTCTTGCATTAATAACAAATTGACAACAGATCAATGCAGAACAAAGATCATGGAAGTTTTTCAGCAATTTAAAATGTTGCAACTCTCTGGCCAACATGATAGGAAACTGCAAGCTACAGATAGAGAAGATATGATCTCCAAACTCCAGAACCATGAATTCATCCAATGTTCTATCAAAGATATGCCTAAATCAGAAATCAGATTATGTGAATTTTGTTCAGTACATATTTTAGGCATAATAGACCAACTTAGGCAATCTGAAATCAGGCACCCATCAATCGAAAGCAAAGAGTACTTCAGAGTGCTTT
ACCAAACAGAGAATCTGTGAGGTACGATAAAAGGCGGAGAAGCAATCGAGATCGTACGGGTAGAAGGTGTGAACCCCGAGCGCGAGGCCGAAGCTCGAACCTGAGGGAACCTTCTACCGATATGTCGTCTGTTTTCGACGAATACGAGCAGCTCCTCGCTGCTCAGACCCGCCCTAACGGAACTCATGGAGGGGGAGAGAAAGGGAGCACTTTAAAAGTTGAGGTCCCAGTATTTACCCTAAACAGTGATGATCCAGAGGATAGATGGAATTTTGCGGTATTCTGTCTTCGGATTGCTGTTAGCGAGGATGCCAACAAACCACTCAGGCAAGGTGCTCTTATATCCCTCTTATGCTCCCATTCTCAGGTGATGAGAAACCATGTTGCCCTTGCAGGGAAACAGAATGAGGCCACACTGGCTGTTCTTGAGATCGATGGCTTTGCTAACAGTGTGCCCCAGTTCAACAATAGGAGTGGAGTGTCTGAGGAGAGAGCACAGAGATTCATGGTAATCGCAGGATCTCTCCCTCGGGCATGCAGCAACGGTACTCCGTTTGTCACGGCTGGGGTTGAAGATGATGCACCAGAAGATATCACTGACACTCTGGAAAGAATCCTATCTATCCAAGTTCAGGTATGGGTCACAGTAGCAAAGGCCATGACTGCATATGAGACAGCAGATGAGTCAGAAACAAGAAGAATAAATAAGTATATGCAGCAAGGTCGAGTTCAGAAGAAGTACATTCTTCATCCTGTATGCAGGAGTGCAATTCAACTCACAATCAGACATTCTCTGGCAGTCCGTATTTTCCTAGTCAGTGAGCTCAAGAGGGGCCGCAATACAGCAGGTGGGAGCTCTACATATTACAACTTGGTCGGGGATGTAGACTCATACATCAGGAACACCGGGCTTACTGCATTTTTCCTAACACTCAAATATGGAATCAATACCAAGACGTCAGCCCTCGCACTCAGCAGCCTCACAGGTGATATCCAAAAA
GATTTAACTATCATAAACCATACTAATTGCAACTTGACGATTCGAAGATAGGAACTGCTTAGTATGATGCCGTGGAAGCCAGGTAAATGTCACCTGTTGGCAGCAGGCCTTGCAGGGGTCTGTTGCATCGCCTACACGAAGCGGGGGAGTTTGCGGGATGCTGCTTCTGCCCTGTGTGAATGGCTAGCCGATGAACCAGCTATTGTGTCTGATTTGTCGCGTGATGCCTTCACTACCACTTGTGTGGATCCCGTTGTAGCTATTTCGGGCCACACGCATGCTAGTGCCGCTAGCTTGAGGACCGCCGCCACAAGATATGCCCAGAATGTCGCGCAATATTGCGGGACTGAGGTCTATGTGGTGGGCATGTCACGTTCCGATCAAAGGAAGGACATGAAGGGTTCTCGCCAGTGGTACTGGACCAAGGACGTTAACGCTGCGAATCGCAACGATAGGCCTGGTCATAGGGACATCCGCTTCCTGTGCGATGTCGATTATTATGTCGACATGCCAGCGATGTTGGTCGCCGAAGCCAAGCCCGTTCTTCTCTATACCGTAGTGCCGGAAGAAGCCACCTCAAGCGCAAATGACGAATCCGCTTTTTATTTTGAAGCAGATGGATCCCTGCGCACGATGGTGGCAGGTGGCGGAGGCTATTCCCATTGCATATGGGATTACGCTGCGGATTCATTCTTAGTTGTGAAGAAGATCTGTGGCGTGCCCATAAGGGCAGTAGCTTATGCCGTCGAACGGAAACAGGTAGGCAAGCATCGTCAGATGGTGTTGTTAGCACCAGTTAGGGCCTTTAGTGGCCTAGCTGCTATTTTAGCTTATCTACTCTTGGAAACCAAGGAGTTACGGCGCTTCAATCCAATAGTCGAAGCAGGAGGGGAAAAGTTTGTGAGGTTCAATGTCATGTCTTCAGATGGAGCGCTGATGGTGACCACAGCGAGGCCGGGATCCTCGCTGTGTGCCACTGTCAGCTGCGCTGATGATGATG
GAAAAGCAAACATAACCATACACACTCAAAATATTGACTATTCTCTCCGCATCAACAGCACAGCTGAGAACCGGGGACATGGCCACTATTAGGGGTGCCATCGATCGTATCACAGACACCACCGTACGCACGACACTACAGGAGGAGGCTTGCAGACAAATCCGTACCGAACTTAAGAACGTAGAACATGTTAACAGGTACGCCATCCCGCCAGATGCCGCAGACGCCCTAGAACATCTTGGCATTGGCACCAACCCCTTCTCGGTCAAATTGCATACACACGGTGCCTGTAAAGCGATCGAAAACCAGCTACTCTACGTAGTTGGTACTTTGCTACCAAAAGAAAGAGTCACCATGCTCTTCCTTAAGAAAGCTAAGCTCAACTTCATGAAGAGATGCCCGAAGTTCCAAGACATCTTCCTAAATCAGCACATAGAACCTAGGGACGTCTCAAGATACTGCGATTTCAACGTGCAATCCACATCCACTAGCATTCCTACCCATACGGCATACATCAGCGATACACTACATTTCATGGATAGGAAGGACTTAGTAAGGCTCTTCATCAACAGTCCTAACTTAGACACCCTCTATGCCACCATCGTACTACCCGTGGAGGCCGCATACCGCCAACCGAGTCGGTATCCCGACCTATATCAAATCAACTATGACTTCGACGGTTTCCAGTACATCCCTGGTGGCCATGGGGGTGGTGCCTACCACCACGAATTCAGCCACCTCGAGTGGTTGGACGTAGGCCACATACACTGGCGTGGACCAGACAATAAGGACATTCAACTCACAATAACCGCGCAGATGATTGAAAGCCTTGGGGCAAATCACCTGTTTTGCTTCCGGAGAGGCAACTTACGCACACCCAGAGTTAGGACCTTCGGCCGAGACACACAAGTTCTGCTCCCTAAAATATTCCGCCCGGTCGACAAAAACTTCAATAGAGCCATACCACTCACTCTGGCTAATAAAATGCTACTTTACGCCA
ACCAAGGGGAAAATGAAGTGGTGACTCAAATCATCGAAGACCCTCGAGATTACATAGGTCCGGAACCTATGGCCTTCGTGACCGACCTCGAGTCAGAGTAGTTCAATAAGGACCTATCAAGTTTGGGCAATTTTTCGTCCCCGACACAAAAATGTCATCCGTGCTTAAAGCATATGAGCGATTCACGCTCACTCAAGAACTGCAAGATCAGAGTGAGGAAGGTACAATCCCACCTACAACACTAAAACCGGTAATCAGGGTATTTATACTAACCTCTAATAACCCAGAGCTAAGATCCCGGCTTCTTCTATTCTGCCTACGGATTGTTCTCAGTAATGGTGCAAGGGATTCCCATCGCTTTGGAGCATTACTCACAATGTTTTCGCTACCATCAGCCACAATGCTCAATCATGTCAAATTAGCTGACCAGTCACCAGAAGCTGATATCGAAAGGGTAGAGATCGATGGCTTTGAGGAGGGATCATTCCGCTTAATCCCCAATGCACGTTCAGGTATGAGCCGTGGAGAGATCAATGCCTATGCTGCACTTGCAGAAGATCTACCTGACACACTAAACCATGCAACACCTTTCGTTGATTCCGAAGTCGAGGGAACTGCATGGGATGAGATTGAGACTTTCTTAGATATGTGTTACAGTGTCCTAATGCAGGCATGGATAGTGACTTGCAAGTGCATGACTGCGCCAGACCAACCTGCTGCTTCTATTGAGAAACGCCTGCAAAAATATCGTCAGCAAGGCAGGATCAACCCGAGATATCTCCTGCAACCGGAGGCTCGACGAATAATCCAGAATGTAATCCGGAAGGGAATGGTGGTCAGACATTTCCTCACCTTTGAACTGCAGCTTGCCCGAGCACAAAGCCTTGTATCAAATAGGTATTATGCTATGGTAGGGGATGTTGGAAAGTATATAGAGAATTGTGGAATGGGAGGCTTCTTTTTGACACTAAAATATGCATTAGGAACTAGATGGCCCACA
TATATTTAACGCGAATGATTTAAGGATTTTTATGGTTTTAACCAAAACTCTGTATGATTGAATGTCATATTAATTTTAGACAATATGATGTAATGCAAAAATACTCCATATAAAAATAAAAACAACATATGACATTACTACTTTTTGTATATGACATCTGTTCATATTATTAATATGATATTATTTATTAAAGTTTTCATATTATATGACATATATATATTATATAAATTAATATAGAAATTAATATAATAACATTATATATAATATAAAAATATTTATGCATTTCTATCGAGATAGTCAAAGTATGCACCAATTTTGTGACGTGTAACATTGTTAGTTTCAATAAATCCAATCAATATATTACAATGAAAACATACCCACCCCCTTGCAGTTTTCTTTATGTGATCATGATCAAGATTTAATGTTTTATTTGGAATCTTTTTGCATATATGACATTTACCGTCAACTGGAAATGGAGTATTCCTCTTTAAGTTGTATCGGATATTATTGTCTTGTCGTTTGCATTCTTTGCAAAATCCAGTACTACTTGCATATAATGGGCATGTTTTGCACTTTTTTTTTGATTGTTCAACATTATTCCGTGCAAGGAATAATTTATGATACCTGTCTTCTGCTGTTCGTTTCATGTGTGCAACAACTCGATCTTTTCCATTCCGGCATGCTTTACAATAAACCCCAAAAAATCGTTCGCGATATAACTCATCACTTAAGCACGATAAACATGCTTTCTTGTACAAACGCCTAAGCTCTGGTGTTTTCTGACTAATAATATTATCAGCTTCGTCTGGCATGGTTGGTAGGCCTTTTGCTGGAGGCTCTGCTACATGTCCAGACTTGCCTACAGGTACCATCATGAGTACCGATGAAAATGCATGTTGTTTTACGTTAAGTACATCTTCGGCATATTTCTTATACTCCTCAAAAGACATATCAATAACGAGACTTAACTTATGGTATGATGTAGTATAATATACGGAGA
GTAAATGAGAATTTGAGCTATGGCTCAAACGCTCTCAAAAATCTCTAACAAAGAAAACGCCTCTTCAGGCCTTCGGCCTAAGAGGTTTAAACCCCACCAACCCATCCCAACGTGGATGGTGCGGTGTGAGCCTCTTGACCACGACTCACGTCGTGGTCGAGACCCTGTACGTGCTTCGCCACAAGCGAAACGCGTCAGAACACCTACTCCCTACCCCCGCCATCTCAAACCTGCAGCATCTGCTGTAGTTAGGAGTGGTAACAATCCTTCCCATCTCAAACCTGCATCAACGGATGTAGTTAGGAGTGGACCCCAACCCCTTTGCTGCGAAGCCAAGGACGGAGGTGTAGTTAGGAGTTGCAAAACCTACAATCTCAAACCTGCACACGAATCCAAGGCTGTCGCCTTCTCCCTTCCCAAAACGGACGGACCCACCGGAAACGAACCCGAATTCATCGCTGAGGCTTGCCCTAGCTGCGCTCTTTACGACACGTGTCCAAATTGCACATCTAAGGTTATCAACGATGATGGCTCAACTGACGGAACCATTCCTTCATGGGACCAGATTGAAACAACACCTGCTTTCCTATCTCTTCTCTCCAACACCGACGAGGAAATGTCAGCTGATGAGCTCACCAACTTGGCAGCTCACCTGCGAAAGGCTTTCGAGACTGGATCACACCCGGCAAACGTTGACTACTCCAAGGACCAACTCCAAGGACTACTGGAAATGGCTGAAGCTGCAGTACCACCAGCAAGGAGACAAACCCTACCATTCTACCAACAAAGGCTTGAGGCTCGTAGAACCTGGCGCGAGAAGATCTTCAACCAACCATTGGAAGAAATCAACAAAATCCTAACGACATCAAAAGACCGATTCCAACGCTGCGCCGCCTGGAAAGTCATACTTGAAAAGGCAGTGCTTGCAAAAGAATACGGCGAAGAGGCCTACGCTTACGCGCAACAGGCCCTGAAAAACATCAACTCGTTTGATGTCAAT
ACGCGAAAAAAACGCGTATAAATTAAGTTACAAAAAAACATGGGACAAGTGAAAATGTCTCTTCAAGGGATTCACCTGAGTGATCTATCATACAAGCATGCTATATTAAAAGAGTCTCAGTATACAATAAAGAGAGATGTAGGCACAACAACAGCAGTGACACCCTCATCATTGCAACAAGAAATAACACTATTGTGTGGAGAAATTCTATATGCTAAGCATGCTGATTACAAATATGCTGCAGAAATAGGAATACAATATATTAGCACAGCTCTAGGATCAGAGAGAGTACAGCAGATTCTAAGAAACTCAGGCAGTGAAGTCCAAGTGGTTTTAACCAGAACGTACTCCTTGGGGAAAGTTAAAAACAACAAAGGAGAAGATTTACAGATGTTAGACATACACGGAGTAGAGAAAAGCTGGGTGGAAGAGATAGACAAAGAAGCAAGAAAAACAATGGCAACTTTGCTTAAAGAATCATCAGGCAATATTCCACAAAATCAGAGGCCTTCAGCACCAGACACACCTATAATCTTATTATGTGTAGGTGCCTTAATATTTACCAAACTAGCATCAACTATAGAAGTGGGATTAGAGACCACAGTCAGAAGAGCTAACCGTGTACTAAGTGATGCACTCAAAAGATACCCTAGGATGGACATACCAAAAATCGCTAGATCTTTCTATGATTTATTTGAACAAAAAGTGTATTACAGAAGTTTGTTCATTGAGTATGGCAAAGCATTAGGCTCATCCTCTACAGGCAGCAAAGCAGAAAGTTTATTCGTTAATATATTCATGCAAGCTTACGGTGCTGGTCAAACAATGCTGAGGTGGGGAGTCATTGCCAGGTCATCTAACAATATAATGTTAGGACATGTATCTGTCCAAGCTGAGTTAAAACAAGTCACAGAAGTCTATGACCTGGTGCGAGAAATGGGCCCTGAATCTGGGCTCCTACATTTAAGGCAAAGCCCAAAAGCTGGACTGTTATCACTAG
AGTTAATAATTTACTCGTATAGCTCAGTGGTAGAGCACTCAACTTATAATTGAGGGGTCGATTGTTCAAGCCAATCTACGAGTATAACGTATGTTCTCGCCGAAAGGTGGGAACTTTTTTTATTTATTTAAAAATAATTGTTGACTTTGTGGTACAGTGCCACTATAATAATATACATCAAGTAAAGGAGGACAAAAATATGTCAAAGAAATCAGTCACGCCAAGTATTCGTATGAATGAGGAAGAGTATCTAAAACTCAAATCGTTAAAAGAACAGTATGGAATTTCTTGGAACAAGCTAATAAAGTTAGTCAATGAATTATTAGAAAAGGATATGAAAAAGAATGGACACTAAAAAATACGTCGATCGCTTTCGAAAAACAATTGTTGATTATGGCATTCCAAACGATCAAGTTGTGATTGCACCGTATTCGAATGGAAACAGTTCTGGAGTGACGATGTTCAATGGCATTAGCGTCATGGATTATATGACATGCAACAATCAGTCAGTAAAGTTAATGGCTAAACAAGTTGCCAAGGATCTGCATGTTAAGTACAGACGAGGTATTGGGTTCTAACAGAGTTAAAAACAAATTAGAGGAGGTTTGATTTTGAAAGATAATTATAGAAAATTACTAGCCTACGTTCAAAAAATCGAAAACAAGTACGGGACTGTCATCCTCATGAATAATCGTGAACGTAACTACATGTTAAAATTATCTTATCCATGCTATAAAAACGAGTATGCTGATCTAAACAAGTACGAAATAACGATTATCAAGAGATATTTAAAAAGTGATATTAACGTTCGCCAATTAGCATATTATTTGGGCGGGATCACAGAAACTGAGGCAGATTACAAAGCTCGGCTTTACAGGACTGGACGGTATGAACTAACTAGCCACAGAAATTATTGGGAAAAAAGTAAATAAAATGAATTAAATTAGGAGGAATCGTAATGATTAATAATGAAAAAGAAATCTGGAAATCACTACCCAGT
ACCGGATGGCCGCGCCCGAAAAAGCAGGGTGACCCCACAATGGCCCCCACGCACTAAGTAATGTCAGCCAATCATGTGCAAGACTGGAAGACGCGGTAGTTACGTATTGATGAGTAAGTGGTCCCGACGCACTAATGTTGACAGGCAATTGGATTGCTATGTGTGTATCATATTCATATAGGTGTGTTACTGGTTAATCTAAAGTTAGGTGATGGGGCCTATCATAAAAACGCAATACATAGGTACGTATGTACATATTGATTATATTTTTGTTTGCGGATATATGATCCGCCACGTGTATAATGGATATGGAATGTCCTATAAATATTTGGCATGTCTCCCGTCCGTTAATGCAAGATGTATTCTGTTTACAGGCGTGGGTATAAGACGCCGTATAGGAGTTCGTATGGCGCTCGTGTAACACCATATGTTTATCGTAAGACGGCTGGTAAACAGACGTCTAAATCTCGTGTACCGCGAAAGTTGGCGTATGAATCGCCAAAATGTCTATATACGCGACGCTCATTGGAGGATATCCATAATGGGGCTTCCTTAAAGTTGCCTCAACAGGGGGATTATACGTCCTACGTGACACTCCCATGTCGAGGTATCGATGGTAATGGGGGTAGGTCTGTTGATCATATAAAATTATTAAGCTTGAGGGTGTCTGGGACCGTCAATATCAGTCAATGCGGTGGTGATGATAATATGGGAGAGAGAACGACCATGAGGGGTATTTTTTTCATGGCTTGTCTTGTTGATAAGAAACCTTTCGTTCCAGAGGGGGTTAGTATATTGCCGACGTTTAATGAGTTGTTCGGGGAATATGAATCCGTGTATGGCATGCCTAGGTTGAAGGAAAACGTTCGTCACCGTTATCGCGTGATTGGGACGTCGAAATTATATATAACGACCGATGAAGAGCACATCCAGAAGCCATTTAGTCTACGTCGAAGACTAAGTGGAGGGAAATATCCTATGTGGTCGTCGTTCAAGGATG
TAGTAGTAGACTCCCTAAAGAGCTACTAGAACAACGATGGCAACTATGGAGGAATTACAGAGGGAAATCAATGCCCATGAGGGTCAATTAGTGATAGCCAGGCAGAAGGTGAGGGATGCAGAAAAACAGTATGAAAAGGATCCAGATGAGTTGAACAAGAGAACATTAACTGACCGAGAGGGCGTTGCAGTATCTATCCAGGCAAAAATTGATGAGTTAAAAAGGCAACTGGCAGATAGGATTGCAACTGGGAAAAACCTTGGGAAGGAACAAGATCCAACAGGGGTGGAGCCTGGAGACCATCTGAAAGAGAGGTCAATGCTCAGTTATGGTAATGTGCTGGATTTAAACCATTTGGATATTGATGAACCTACAGGACAGACAGCAGACTGGCTGAGCATCATCGTCTATCTTACATCCTTTGTCGTCCCGATACTTCTGAAAGCTCTGTATATGTTGACAACAAGGGGGAGGCAAACTACCAAGGATAATAAAGGGACCCGGATTCGATTTAAGGATGATAGCTCGTTCGAGGATGTTAACGGTATCCGGAAACCAAAACATCTTTACGTGTCCTTGCCAAATGCACAGTCAAGCATGAAGGCAGAAGAGATTACACCTGGTAGATATAGAACAGCAGTCTGTGGGCTCTACCCTGCACAGATTAAGGCACGGCAGATGATCAGTCCAGTTATGAGTGTAATTGGTTTTCTAGCATTAGCAAAGGACTGGAGTGATCGTATCGAACAATGGTTAATTGAACCTTGCAAGCTTCTTCCAGATACAGCAGCAGTTAGCCTCCTTGGTGGTCCTGCAACAAACAGGGACTACTTACGGCAGCGGCAAGTGGCATTAGGCAATATGGAGACAAAGGAGTCAAAGGCTATACGCCAGCATGCAGAAGCAGCTGGCTGTAGCATGATTGAAGATATTGAGTCACCATCATCAATATGGGTTTTTGCTGGAGCACCAGACCGTTGTCCACCAACATGTTTGTTTA
GTTATTTGTATTGAAATATACAAATATACTTAATCAAAATTTAAATGGCTTCCTTCAAGGATATTGTAAATGCCTTGTTTGCGTCAGCGCAACAAAAGTTGGGTTTATCTGTACCACTGCTTACCGGTGATAAAATTATTGTTAATATGCCTTCTAACCAAAAAAAAAAAATGGAATTGGTTGCCGTGCCTCTTTTGCGGGAAAATGTACGCTTTTCTAGGGAAACTCTTGTTGTGTTTCTTAGACACCCATGCTTGGCTAACATGCTCAATCAATGGGAATTTTGGGCGTGGGAGTTTAATGAAGAGTTGTTACCATATGGCTGTTCTGTGACCAGAGTTAAAGATATCTGTGTCGACGGGCCTTATGAAGATAAATCCGGATATTTTCACGGATCTTACACGTATGCCGAAAATTCAGTTTACGTCGATGATTATCAAGTGGAATTGTGTCCACTGGATGATAATATGCCTCCCGAATCTGTTTATGAAGAGGGAGAGTGTTCTTCTAAATACCAAGAAGTGCCACCATGCGAGGATGTTAATCTCGATGGTGAAGAAGGAGAAAATGTCGGACTTCTGGATATGCCTGAGAAAGATTTTCAATCTCTCATGCATACCAGATTACAACATTTGAGGGACGTTGGTTGTTCGATTAACCTAAGCGGTAGGGGAATTCCCGTGATTCCTATAGTAGCCGGAGGGTTTAGCGAAACCACACGTTTAAATCCCAGACATGCCGAGTCGGAAAGAGTTTTTAAAGATAGACTCGAAGGACCGGAGCTGAAGTGGGCTGGACCTGTCTTTAAAGATAATCTCCGTGCCCATAGTGTTGATGATATGGATGTCCGGGAGTGGGTGGCTATCAACAGACCCATTCCCAAGAAGAAGTTACCGATGAAAATTTCAGGTTCCATTGATGCCCCTTTGTTAAATGTAAGGGAAGTTTCACCTGTCCTGAATTTGGTGAATAACTATATTCCCAAATATCAGATGCTGGA
TGTGGTGGAATGCCACTAGAAACTAGGGAAAACTAGGAGGAGAGTATTACAGGGAAGGAAGTGAAGAACCTCGTGACCCAAATACTCCTGCTCCTCATAGACGTACCTGGGATGAGAGACACAAGGTTCTTAAATTGTCCTCATTCGCTACTCCCTCTGACATCCAACGCTGGGCTACTAAAGCATTGCCTTATGGCTGGAAAGTGGTCACCGAAAGCGGAAATGATTATACTAGCCGCAGAAAGATCAGAACATTGACAGAGATGACTCAGGATGAAATTAGAAAAAGGTGGGAAAGTGGATATTGTGACCCCTTCATTGACTCAGGAAGTGACTCAGATGGACCCTTCTAAAAGCCACAGACAGTAAAAATGTGTTAGCACTTTATACAATATTATATCTGCTTAAGCTATAGAAGCTTTCACATACTCAGTAGCTGTTTCACAATCAACAAAACAATGATGATGTAATCATAAGGAAGTAGTTTAAAATAGGTTAATAAGTTTATTAGTTATATAGAAAATAATATAGGATAAAGTATAAGGATTAAGGTATGAGGTGTGTGGCTCAACACGTAGGGTGACAAGAAAATCTACTGTAATAGGACACAACACCTCTAAAGTTGCCCGTGGGAAGGTGAAGTGAGATCGAATCTTTCCTTAACGCAGACAGCTTTTTATCCACTAGGGATAATGTTTTAAGGAATACTATAGTAATAGATTGATAGTTTTAACAATGATGGAAATAGTATATAAGGATAGTTTCTAGATTGTACGGGAGCTCTTCACTACTCGCTGCGTCGAGAGTGTACGAGACTCTCCAGGTTTGGTAAGAAATATTTTATATTGTTATAATGTTACTATGATCCATTAACACTCTGCTTATAGATTGTAAGGGTGATTGCAATGCTTTCTGCATAAAACTTTGGTTTTCTTGTTAATCAATAAACCGACTTGATTCGAGAACCTACTCATATATTATTGTCTCTTTTATACTTTAT
ATTTATCCAACACACTCTAGACCAGGCCCTCCTGACGTACACAACAACTGCCTGCCGCAGTGCACTGTACCTCGATGGCAACTAGAGTAGCGAGCGTATTCTCCTCCCTCACGGACGTTGGAATTAAAGCGGCCTTACAAGATGAGGCATACAAGCGCATAAAATCCAACTTACGTGAAGCCGAAATCATCAACCCCTACTCGGTTGATGCCCGGGGTGCTGAAGCCCTGGAAGAACTTGCCATCATCACGAACCCACACTCCATCAGGCTACATACCCATGCAGCCGCAAAGAGCATTGAAAACCAGATGCTCAACATTGTGGGCCATGCGCTGCCTAAGGAACCAGTCACATTCCTTTTCCTGAAGCGCGGCAAGTTACGGTATCTCTCCCGTGGAAGAATCAAGGACATTTTCCAAAATCAGGAGATCGAACCGCGTGACGTAGCTAGGTACGAGCACAAGACTATTGTACAGAAGTCTTTGCTTTTAAATACTAGAGTAGCATACATTAGTGATACTTTACATTTCCTTAGACCTAGGTACATAATAGATTTGTTTTCCCAGAATGTCTTTCTCGACGTTCTATATGCTACTGTGGTGCTGCCTGTAGAGGCCAGTTTCAAGCACCCCTCACAAAACCCCGCCATCTACACGATCAACTATAATTATGGGGGGTTCCAATATTTACCTGGGAACCATGGAGGCGGAGCCTACTCACATGAGTTCGAAGATCTTGACTGGCTCAAGTATGGGAAATTCATCTACAGATGGGTGGATTACCGTACTGACCCCATCTCGGGTAAAAGGGTCGGCACCCCGAAAGAGCTTGTGGTCACGTGCCAACTTGTTGAGTCTCTTGGTGCCAATCACCTCTTCATCTTCAAGAGAGGAGACTTGAAGACTCCACGCGTCCGGACCTTTGCAAAGGACAAAAGCGTGACTTTCCCGGATCTGTTTTATCCGGAAGAAGAGAATGCCAACTTCCCGGTGGACGCTGA
ATGCGAACAATGCGCTACCACTACCCCACGGAGACGGACGACAGCAGTCCTGATGAAGGTGAGACTGGCAACCATGCTGTAACCCACTTGCTAATGCAGCTGCAGGAACAACTGCATGCACTTAACTATCCCACAGATGATAGCGACGACTCCACAGACGGTGAGGAATTAGTATTCCGATTAACCGTGGAGGAAAGCGCAAGCGAGGACGACAATGACAGCCGTCAAAGCCTGTCCGTAGACGATGTGGGGGCAGAGGTAGATGTAGAGGTGGAAGGGGCATACGGTGGTGTTGCATCGGATAATTTACTATGTCATGAAAGTATGGATGATCCCGAGTACAGCGGTGCCAGCGTCGGGAGTCGCCCTGACGGGTATGATGAAAGGGCACCCTGGAAATGCACAATATGTGGGAGACCTGTCACTCCACAAGAGCTAGCTACCTTCGGGGTAGTCAATCCCTGGAATAAGCAGGGAGTGTGCACCGTGTGCTTTCACGGGCAACAAGAGAGGTTCAACAGCATCTGGGGTTAATGGACTTCATTACCATTGAAGCTGAAGATACCAATAGTTCAGACAGCAGCCAATGTGAGGAAGAGGAAGATAAGGACGATTCTGCATTAGGGACATTTATAGACGATAGTAATGGAAACGACGAACCCGACAATATCAGCCATGTGCAATTGTTGCACTCCCAGCGATCACAAGACTTTGAGATTATACCTAAGCGAGTGGCAGGACATTATACCCGTAAGCGACGAAGAACACGGTCCCCCCACGGTGAGAGCGATATCATTCGATGCCAGCACGGCGGACATGGAGACCCAAAGAAAACTGTGCAAGTATTGTCTCATAGTCCTCCTAAAACGATTAGGCAGTATTTTACGTCTGGGGATACTAATAGACCCCATAAAGATACTTCGGAGGGATGCACAGGGTCAGGGGCCACGCACACCACACGGGTTATTACCGCGCAGGTGCACGTTCCTGCTGAACCTAC
GATCTATAAGTTACCCCGTCATCAACAAATTGAAGATTTTGGTTCCTAACGATTTGTTCTTTGTTACAGATTAGCATCAAAAAAAGTCATCATTTTCCTCCTTGTCATCGCTATCACCTCTGGATCAATCGTGTTACTATTGTCAATTTACTTGACAATTACTTTTTCGAAATAAGTCATTGAACATATTGTGTAAACATTCTATTTTTCTACCGGAAGATTATGAAATAAGACAAGTCGGTTTCTGTAGCAATATTGTTTACTTTCTATTTAGATCAAGTGATAAGAAAGTCACTATACCACACAGGGGGTCGATCAAGATGACAACATTCAATTACTTAGGTTCTAACAAATATAACGTACCTAACTTATATAACTTATTATAACGTTGCACTTTTCCAGTTAACACATAGTTAGTTTATTCTAATTATAACTTATTAAATTAGATACGAATGATTAGCACACCCGCGCGTTAATTTATACGCTTTTTTAACGACTCTTACACACATGACCATAATTTATCCTAGCACTAAACTAATTAAACTATTTACACAACAGCTTGACGAATTTATATAGGCTGCGACATTTCATCACCATTCCAAGTAGTTTTTTTCAAACGTACATTACGAATACCGAATAGCACTTCTGGTCAGGCTTAGTGTTCCTGTCATCGGCCTTCCTAAACCACCAATCATAGTCGCTCTCTATCAGTTCTGCAGTAACACCATTGTACGCCCCTTTAGCACCTTGCGAAGATTCGTGCGTTACCTGCCATGTTACAATAGTACTAACCAATTCTTTCTGGAGCGTCGTAGGGAGCAGGACCTTCCACTCATTCGGGACGAATAATTTCAAGGCCATGATGAAAGTGCTTGGTGTTCTCACTATCAATGGTCCAGGCACGCAGTCAAGACACTCTATATAAAAAAGTTTGAAATATTTCGGTGAAATACTCGACTGATAAATGGAACAATTATTTATTGAATGAACACAAAAATAA
AAATTAAAACAACTCAATCAGACAATATACAACACAAACGCACAAGCTTTTAAACTCTCAGACTCTCAAGTAAACTTTTGCCAATATTTCTCCAGTTCACTCAGTTATTTCTCACTCTCTCAAAATCACAACAATCTTCCCATTATCTTCAGTACACACCCGATCACTAATGGCAACCATCATGTTTGGATCCATTGCTGCTGAGATTCCAGTGATCAAGGAGGCTATTATGATAGCCATGCCCAAATCCAAGCACACACTGCATGTTGTGCAAGTGGAGGCCAAACACATGGCCACTGAGATTAGATCTGAGCGCGGCAAGCTGTATGTCGCGAAGAGATTTGCTGATAATGCCATCAAGGCATATGATAGCCAGCTGAAGGCCTTCGATGAACTTTTGAAGAAAAACTCTGATCTTCAGAAGAGATTGTTTATTGGGCAGAATAGCCCAATTAAGCAGAAGAAGGGAGGTGCATGTTTCGTGCGTAGTCTTTCATTTAAGCAAGCAGAGGAACGGCATGCTAAGTACCTCAAGCTGCAAGAAGAAGAGCACCAATTTTTAAGTGGTGCTTACGGAGACAAGGCTTATGTTGGCAGTGTACAAGGTACACTTGACCGAAAAGTTGCTGAGAAGGTGAGTTTCAAATCACCTTACTACAAGAGAACCTGCAAGGCTGTTAGGCAGGTAAAAGTTTTGAAGAAAGCTGTTGGCTCGGGAAAAGTTTTGGACCAAGTTCTTGAAATTGTTGCTGAGACAGGTGTCCCAGTAACTTTTGTTGGCAAGGGTGCAAACAAAACCCTTCGAGCACAATATGTGCGTAGGTATGGGCTGGTCATACCAAAAATCTTTTTGTGTCATGAGAGTGGACGAAAAGTTCACCGTGAGATGTCATACTGGCACCACAAAGAGACCCTTCAGTATCTGTGCAAACATGGAAAGTATGGCGCACTTAATGAAAACGCGCTGTGTAAGGGAGACAGTGGCTTACTCTTCGATCAA
CATACCCACTTACGTGTTTATACTAAATTGAATGAACAAGCTTTGGACAAAGCTCGCAGATTGCTTTGGTGGCATTACAATTGCCTCCTCTGGGGAGAAGCCACTGTTACAAATTATATTTCTCGCCTCCGTACTTGGCTTTCTACTCCCGAAAAATATCGAGGCAAGGATGCCCCAACCATTGAAGCAATCACTAGACCAATCCAGGTGGCTCAAGGAGGCAGAAATCAAACTAAGGGAACTAGAAAACCTCGTGGACTCGAACCTAGAAGACGAAAGGTTAAAACCACAGTTGTCTATGGGAGAAGACGTTCTAAGTCCCGAGGCAGGAGATCCTCTCCATCCCAACGTGCGGGCTCCCCTCTCCCACGTAATCGGGGAAACCAGACACGATCCCCCTCACCTAGGGAATAGGGACCCTGCACGGCATAAACTGGGAAAATTAACTGGGTTGTATCAAATGAAGGGCTGTGAGTTTAACCCACACTGGAAGATACCAGACATTTCGGCTACAAACTTCTCTCAGGAGATAATTAACGAGTGCCCTTCCCGAAATTGGAAATATCTGACTCCAGCCAAGTTTTGGCCCAAGAGCATTTCCTATCTTCCAGTCCATTCAGGGGTTAAACCCAAGTACCCAGAATTCCAGCAAAATCATGAGTCACTGGTAAATGATTATCTCAATAAGCTCTTTGAAGCAGGAATCCTCTATAAGCGAGTTTCTAAACATTTGGTCACATTCAAGGGCCCGTATTTCACTTGGGAACAAAAGCACCTTGTCCCGCAACAACATGGGGCATACTCAAGCAAAATCAACGACAGACAGGAGAGTAGAAGGAGGAGAATTATTACTGCAACATCTAGCAGGAAGAATGATTCCTCCCGAATTTTCGGGGCCCATAACAACGGCAGGAAAATTTCCTACCATTCAACACGTGATGGATCACATCGACTCAGTGGAAGAACTTCGGACCCTACAAGCAGGGGGGCACTGGCCGGA
GAATTCTAGGGCGATTTATGCCTTCCATAGCGAATTACGGTGCAACTAACAATTTTAGATAGTAGCCATGAACAAACATTATAGTAGCTCACTACGTATTGATCATTTTTATAATGACTTGCGTAGYATGAAGCGCTGCTTGTAGTTGTAACTATGTTAYTTTGCAAGTTGGAGTTTACTATTTTGGATTATGAATATGTGCACTTAGTGTCTGTATTTATAGTCGTTTGTGGTTCAAGGTTTTGTGTTAGTAGTACATTTATGTATGAATGTACCTTTAGTATGAATGTTATAGAATGACAATATCGAAGGAAAAATCTTTATAAAATACAAAAATATTGTTTTWATTACTTCGATATGGTGTTTTATAGAGTAGATTGCCATGTGACCGCTCATAGAAGTCCATTATGGTTTATCAATCGAAGTTGAATGTATTTATAAGAATATTATACTTAATTAGTAATATTAGTAGTCCGTAACTATTATCATCCTTTTTTACAGTTTGATGTGATAATAGACCACTGCAGTATCGAGTAGAGTTTCGAATGCGTAGTGCAATAGTACAATCACTGTCACCGACCATCTATTGTAATGATAGATCTGTCGGAAACCATTATTTATGAAGTGACTAGCAATCATGGATTAAATTAGATGGTATTCTAGTTTAGAGGTGATTCGGCGCTGCGGTGCGACTGAAACTTCTAAATTAGCATGTCAGATTGTATTATGAATGCGTTAGTAGTAATTTCTGCGATAGAGCTGGGACCCCTCAGTCTCTCAGGTATTGTATGAGGCGAAAGTGTGAAAGTTTTGTATATGTTTTTATATATACGACTGTATCGGGAATTCCTTTAGCAAGAATCCTTTTAATACAGTATAATTTGTGCTACGGTACGTTACGTTCGCAGGGCACCCGTTAATGTCTCATAGCCCAGACGATGGCGGATGGAAAGACATCATATTTTATTTTAATGCTGTCTTTATTGCTGATTTATTTTGC
CGCAGAAGCAGAGGATTTATTTAGTCACTGGCAAACGGAAAGATGGCGGACAACATGACCACAACACAAATTGAGGTGGGTCCGGGAGCAACCAATGCCACTATAAACTTTGAAGCAGGAATTCTGGAGTGCTATGAAAGGTTTTCATGGCAAAGAGCCCTTGACTATCCTGGTCAAGACCGCCTACACAGACTAAAACGAAAATTAGAATCAAGAATAAAGACTCACAACAAGAGTGAGCCTGAGAATAAAAGGATGTCTCTTGAAGAGAGAAAAGCAATTGGGGTAAAAATGATGAAAGTGCTTCTGTTTATGGATCCCTCTGCTGGAATTGAAGGGTTTGAGCCATACTGTGTGAAAAATCCCTCAACTAGCAAATGTCCAAATTACGATTGGACCGATTACCCTCCAACCCCAGGAAAGTACCTTGATGACATAGAAGAAGAGCCGGAAAATGTCGATCACCCAATTGAGGTAGTATTAAGGGACATGAACAATAAAGATGCACGACAAAAGATAAAGGATGAAGTAAACACTCAGAAAGAGGGGAAATTCCGTTTGACAATAAAAAGGGATATACGTAATGTGTTGTCCTTGAGAGTGTTGGTGAACGGAACCTTCCTCAAGCACCCTAATGGAGACAAGTCCTTATCAACTCTTCATAGATTGAATGCATATGACCAGAATGGAGGGCTTGTTGCTAAACTTGTTGCTACTGATGATCGGACAGTGGAGGATGAAAAAGATGGCCATCGGATCCTCAACTCACTCTTCGAGCGTTTTGATGAAGGACATTCAAAGCCAATTCGAGCAGCTGAAACTGCGGTGGGAGTCTTATCCCAATTTGGTCAAGAGCACCGATTATCACCAGAAGAGGGAGACAATTAGACTGGCCACGGAAGAACTTTATCTCTTGAGTAAAAGAATTGATGATAGTATATTGTTCCACAAAACAGTAATAGCTAACAGCTCCATAATAGCTGACATGATTGTATCATTA
AGCAAAAGCAGGGTTAATAATCACTCACCGAGTGACATCAAAATCATGGCGTCCCAAGGCACCAAACGGTCTTATGAACAGATGGAAACTGATGGGGATCGCCAGAATGCAACTGAGATTAGGGCATCCGTCGGGAAGATGATTGATGGAATTGGGAGATTCTACATCCAAATGTGCACTGAACTTAAACTCAGTGATCATGAAGGGCGGTTGATCCAGAACAGCTTGACAATAGAGAAAATGGTGCTCTCTGCTTTTGATGAAAGAAGGAATAAATACCTGGAAGAACACCCCAGCGCGGGGAAAGATCCCAAGAAAACTGGGGGGCCCATATACAGGAGAGTAGATGGAAAATGGATGAGGGAACTCGTCCTTTATGACAAAGAAGAGATAAGGCGAATCTGGCGCCAAGCCAACAATGGTGAGGATGCGACAGCTGGTCTAACTCACATAATGATCTGGCATTCCAATTTGAATGATGCAACATACCAGAGGACAAGAGCTCTTGTTCGAACTGGAATGGATCCCAGAATGTGCTCTCTGATGCAGGGCTCGACTCTCCCTAGAAGGTCCGGAGCTGCAGGTGCTGCAGTCAAAGGAATCGGGACAATGGTGATGGAACTGATCAGAATGGTCAAACGGGGGATCAACGATCGAAATTTCTGGAGAGGTGAGAATGGGCGGAAAACAAGAAGTGCTTATGAGAGAATGTGCAACATTCTTAAAGGAAAATTTCAAACAGCTGCACAAAGAGCAATGGTGGATCAAGTGAGAGAAAGTCGGAACCCAGGAAATGCTGAGATCGAAGATCTCATATTTTTGGCAAGATCTGCATTGATATTGAGAGGGTCAGTTGCTCACAAATCTTGCCTACCTGCCTGTGCGTATGGACCTGCAGTATCCAGTGGGTACGACTTCGAAAAAGAGGGATATTCCTTGGTGGGAATAGACCCTTTCAAACTACTTCAAAATAGCCAAATATACAGCCTAATCAGACCTA
AAAATAAATGGCGGCCGACAAGGCCGACCGATTTATCAGGGTAGAGGGACCTTACAAACCAGTGAAACCTCCAAAATTTTTTAAACTGATACAATACATGAATGACAATGAATACGACAAACGAATACTTGAAAACTCTTTTAAACCCAGCACAATTTATCTCAGACATTCCTGATGATATAATGATCCGACACGTAAACAGCGCCCAGACCATCACCTACAACTTGAAGTCAGGGGCCTCTGGCACCGGCCTGATCGTGGTCTATCCAAACACCCCGTCGAGTATTAGCGGCTTCCATTACATATGGGATTCCGCTACCTCGAATTGGGTGTTTGATCAGTACATCTACACAGCTCAGGAGTTGAAGGACTCATATGACTATGGCAGACTGATTTCAGGCTCGCTAAGCATTAAGTCCAGCACCTTACCTGCGGGTGTTTATGCACTGAATGGCACATTCAATGCAGTCTGGTTCCAAGGGACCTTGAGTGAAGTGTCTGACTACTCTTACGATAGGATCCTGTCAATAACATCCAATCCTCTGGATAAGGTTGGAAATGTGTTGGTTGGAGACGGCATAGAGGTTCTAAGCCTGCCGCAGGGGTTCAACAACCCCTACGTTAGGCTGGGTGACAAGTCACCGTCCACTCTATCCTCTCCAACCCACATAACCAACACTTCCCAGAACTTGGCTACGGGAGGTGCATACATGATCCCAGTAACCACAGTTCCTGGGCAAGGATTCCATAACAAGGAATTCAGCATTAATGTGGACTCCGTAGGGCCAGTTGACATCTTGTGGTCTGGTCAAATGACTATGCAGGACGAATGGACTGTAACTGCAAATTATCAACCATTGAACATCTCTGGCACGCTAATTGCAAACAGTCAGCGAACCCTAACATGGTCCAACACTGGTGTATCCAATGGCAGCCACTACATGAACATGAACAACCTTAATGTCTCCCTTTTCCATGAGAATCCACCACCTGAACCCGT
GTATTCTGTTGGCTTTCACCTGTGTTTGTGCCTCGGTTCAACCACAACCTGAAAGTTTCAGTTCCCAGGAGTATCGGTTTTTCCTCAGAAACCTTACTTCTTCAGAATGTCTAGCCTTGCTATTTCTGCTCTTCCCTCCGCGGTTGCTCAATTGAGTTTTGGTCAGCCTGCTGCCACGGTTGCCAAGTCATTTTACATGACTTCCCTTCCGTCCCTTCAGACTTGCTTCACTCAGTGCGAGTTTTCCTCTCTTTTTATTTGTTTGGCTTCTTTCCAAAAAATAAAAACATTTCTTTCTTTCCTAAGTTCAGTGCGTGAACTCGCTCTTTTTTCTGAACTGTCCACGATTGGATTCTGCTGTGAATTCATTCGCTTAGGTGTTGGAGAACATCCTTTGTTTTTTGTTTCCTTCCAGTGCGGACCTTTGTCCGTGTGTTTGGGGTGTGTGAATGGTATTTTTGCCGTTCTCAACATTTCTTTTCCCTTTTTAGACGTCGCTTCGTTGTTGATGGACGTTGGTGATGTGGTCACTCCGACCAAGGTAAGAATTTCCAAACGTGCGAAGAAGTTGAATAAGCGCGCTTTTTCAATAGCCCGTGCTGCTGCGCGTATTAGGCGTTCCAAGGTTGGAAATAAGGAGGTTCGCATCTCTCATGTGCAGCCCCTCCCTGCTGGTTGCTTACGGTTTTCCCAAAACAAAAACGGAACAGAACTCATCATAATAGGTCGGGACGTAGGTGTTGTGGCGCGCGTAAAAACCGCAGCACCTGTTGTGCGGCGTCGCGGTGGCGGCGGTCGTGTTCCCCTCATACCCCTAGTAGCCGTTTCGCCTTTTGGGGTGAGGTACCGTTGTTACGCGCCTTCATGTGGCGCGATCGCGTGTTTCAAGAATAAGCTCGCTAGCCGTGTTGCCGCTAACGATAGTCGCGCCGAGAAGCTTCTTTCAGCTCGGCGCCGTAAATTGCAGCAACAAAATTTCAACAGTCGTGTGGCGAAGAAA
AAACTCTCAATCACACATATACAAAAACGTTCAAGCAACCAAACTTTCTTTAAACTCTCTCTCTTAAACTCTTCCTAAATCTCGCAGAAATTTCCCTTCAAGCTTTTCAATCACTGAACTCAATGGCATCCATTACTTTCGGTAACGCATGCACTGTTGTCTTCGGACAAGTGAGGAAGGAGGAAGTCACTGCCGGACCTGTGGCAGTGAACTTGAATGAAGGCACAAGAATGGTGGTTGTGCCAACTGCGGCACAAATGGCAACACCCACGCCAAGTGTTAGCATTAAGATTATCAATAGATGGTCTAATAAAGCTGTCTCCTCATATGAGAGACAAGTAGAGGATGTGTTCGCGAACTTTTTCGCAAAAAAGGAGAGGAGTGACGAGCTTTTAACTCGTTACTATGGAAAAGTTGTCCAGAAAGGCAACAAATTGATGGTTAAACGCGCACCGCTACATGTAGCTCGCGTTTTGGAGAAACAACGTCTTCAAGATATTGAAGACGAGAAAGCATTTCTGCAGTATCGTGATGCAGGAGTGCATGTTGCTGGATCCGTAAAATTTACGGACACAAGAAGTAGGGGACAAACAGTCTCCTTCAGAACTGAGCACTACAAACCAACTGGCAAAATAGTGCAGAAGAAGAAGGCCCAAAAACAGCGGGCTAATGCCGATGTGGATCACCTTATTGATGAGGTGATGAAGATATGTAGTGCTGATTGTAAACAAGTTGAGTTTATCTCGATGGGTAAGAGAAGATTAACTGCCAAGTTTAAGCTGTTTGGCAAGTCAGTAATTCCATGCATTCACCTGGCGCATGAGCAAGGACGTCGACTGAGACGTGAACTGGATCCTCGCATCCATGAACAAGTTATTGCCCATTTGGTCACAGGTCGGAAGGTCAGGGAGTTAATTAAAGATGACATGGTGACTTATGGATGGAGTGGTGCTATACTAAATAAGAATTTATTTAAAAGAACACCCTTCAGATGGGACGA
GAATTCTAGGGCGATTTATGCCTTCCATAGCGAATTACGGTGCAACTAACAATTTTAGATAGTAGCCATGAACAAACATTATAGTAGCTCACTACGTATTGATCATTTTTATAATGACTTGCGTAGYATGAAGCGCTGCTTGTAGTTGTAACTATGTTAYTTTGCAAGTTGGAGTTTACTATTTTGGATTATGAATATGTGCACTTAGTGTCTGTATTTATAGTCGTTTGTGGTTCAAGGTTTTGTGTTAGTAGTACATTTATGTATGAATGTACCTTTAGTATGAATGTTATAGAATGACAATATCGAAGGAAAAATCTTTATAAAATACAAAAATATTGTTTTWATTACTTCGATATGGTGTTTTATAGAGTAGATTGCCATGTGACCGCTCATAGAAGTCCATTATGGTTTATCAATCGAAGTTGAATGTATTTATAAGAATATTATACTTAATTAGTAATATTAGTAGTCCGTAACTATTATCATCCTTTTTTACAGTTTGATGTGATAATAGACCACTGCAGTATCGAGTAGAGTTTCGAATGCGTAGTGCAATAGTACAATCACTGTCACCGACCATCTATTGTAATGATAGATCTGTCGGAAACCATTATTTATGAAGTGACTAGCAATCATGGATTAAATTAGATGGTATTCTAGTTTAGAGGTGATTCGGCGCTGCGGTGCGACTGAAACTTCTAAATTAGCATGTCAGATTGTATTATGAATGCGTTAGTAGTAATTTCTGCGATAGAGCTGGGACCCCTCAGTCTCTCAGGTATTGTATGAGGCGAAAGTGTGAAAGTTTTGTATATGTTTTTATATATACGACTGTATCGGGAATTCCTTTAGCAAGAATCCTTTTAATACAGTATAATTTGTGCTACGGTACGTTACGTTCGCAGGGCACCCGTTAATGTCTCATAGCCCAGACGATGGCGGATGGAAAGACATCATATTTTATTTTAATGCTGTCTTTATTGCTGATTTATTTTGC
TGGTATCAGAGCTTAGTTTAAAAATAATAATGGATAGTAAAGATTTTACACAACTTAATCTAGAAGAACATAGTTATAAAGTTAATAGAGAAAAATTACCTATAGACTCATATATTCAGTATGGAGGATTTACTTATGCAAATTTTACACCATATATTATACATGGAGATGATGGATTTGGAGAACATAAACAACTGAATTGGACTAATAAATTATTATGGAATAAATTAGGTAAATTAAATATCAAAGATACACAAATTCTAATGCAGAATAATATTAGTGAAGAACAACATAATGAATTAATAAGCTTAGAAGCACAAAAAATAGCTAGAGAAAATTTAGCTGATAGAATTAATTATTTACAAAATATTAATACTTCAATAGATTTTAAGTTATGGAAAATGAATAAAGAAAATTTAGAAAGGCAAGAATTATTATTAAGACAAATAAATGAATTAAAAGAAGAAATAAAATCATTAAAAAATATACCAAGTACAGTAGCAATAATACCAACTAATACTTATACTATTAATATGATTAGGACAGAAACAGAAGATTGGAAATATTTTAAATATATTGAAAAAGAATTAGTTCAGAATAAAACTGAAGCAATAGCAAAAATATTAGATAATAGTTATATAATAAATGATAATTTAGGATTATTATATGAAAGATATGAAGAAATTAATCCCACACCTAAACCATATAAAAGACCAGAAACTATATTTGATACACCTCAATATGCAAAATATATTAGGAATCAAAAAAGACAAGAAGAGTATGAAAAACAACAAGAATTAAAAAAGGAAAATGAAAATAAAGAATACCAAGAATTTTTAGAATGGAAAGAAAAACAACAAAAAGATAAAGGTAAAGGAATACAAACTGTATACCCGACATTAATAATACCAGATATAAAACCTGAAAAACAAAAGAAAGAAGATATGATGTTAGAAATGATTAAAAATTTACAAAATGAATTAGAACAATTAAAAATTCA
GTATTGTGCAGTATTATTTTACGCACGACCCGGATTAATCAGTTTTCTGAGTATATACCCGTCAGAAACTCAAGTATGGATTCCCACTTGCTATTGTCGAGTCTTTGCAAACTAGACGTGTATACCCAACACGCCGAAGTTTCCACTTCCTTCGACATTGCTGATGAAGCAACGGATTTTTACATGCAAGTTTGGATGTTTTCCCGTGTTATTGTCCCAGTTTGCAAGTATCATCTTGCAGGATTCACCATTATGGACAAGTTACACGATGTTTTCCTCGAACCGTTTGTTGTTAGAGATGCGGACGACGATGATTACGTGCAGGTCTTTTCTCATGTTGAAAGTGATGATGATGAACCCCCCCCAGAAGCATATTTGCCACTTGAAGAGCGTGAGAAGATTCAGGCTGCTACGTTCCTCGGCCATGAACATTGGGCCAGTGTTACCTCAGGATCAGATTTTCTTGATGATATTGAGATGCTCGCTGATGAGACCATCAATGATGATGTGCAAGTGGATAAACTTGCAGTCGTTCCTAATGAATATCAATTGATGTGGAATGACGGTGCCATTGATGCTGTGTGGTCTAGTCAGTTTGAATGCGAAGAACCTCCGAAACCGAAATTTAAACCGCAACAAACTGATAAAGTTTGTGATCCGGTGGTTATTCAGGCGGCAATAGACGACATATTCCCGTTTCATCACGAAATGGATGACAGATATTTCCAAACGTTGGTGGAAACGCAGGATATATCCCTTGAAGTTTCGAAGTGTTGGATAGATGCCTCGAATTTCCGAGACTTCGTTAAGGGTCAAGATTCTTATGCTATTCCTGTGATACAGTCCGGTGCCACTAGCAAACGCGTTCACACGCAGCGTGAAGCTTTGCTTGCAGTGAAGAAAAGAAACATGAACATTCCGGAACTGCAATCCACTTTCGATTTGAATGCGGAAGTCGACACGTGCTTCAGGCGGTTTTTGACGCACGTTGTTGATGTTC
TAGTAGTAGACTCCGCAAAAGAAAGCAGTCAATCAGCAACATGGGGATATGGAAGTGGCTAGTAATGGCCAGTTTAGCATGGCCAGCTTACACACTACGAAATGTGTATGACATGAAAATTGAGTGCCCTCACACAGTCAGCTTTGGTGAAAACAGCGTGATAGGTTATGTGGAATTGCCCCCTATGCCATTGGCTGATACAGCACAACTGGTGCCTGAAAGTTCTTGTAACACGGACAACCACCAATCAATGAACACAATAACAAAATACACCCAGATAAGTTGGAGAGGTAAGGCTGAACAGGCACAAGCCAGCCAAAATTCATTTGAAGCAGTGTCTGCTGAAGTTGACCTTAAAGGAACTTGTGTTTTGAAGCACAAAATGCTAGAGGAGTCATACCGCAGTAGAAAATCAATAACTTGTTATGACCTTTCCTGTAACAGCACCTACTGTAAGCCCACCCTGTACATGATTGTACCAATTCATGCATGTAACATGATGAAAAGTTGTTTGATTGCACTAGGGCCTTACAGAGTACAAGTGGTCTATGAAAGAACCTACTGCATGACAGGGGTCCTGATAGAAGGAAAATGTTTTGTTCCAGACCAAAGTGTTGTCAGTATCATCAAGCATGGGATTTTTGATATAGCAAGTGTTCACATTGTTTGTTTCTTTGTGGCAGTTAAGGGAAACACATATAAACTGTTTGAACAGTTAAAGAAGTCGTTTCAGTCTACATGCAATGATACTGATAATAAAGTGCAAGGATATTACATCTGCATTGTGGGGGGAAACTCTGCACCAATATATGTACCAACACTTGATGATTTTAGGTCCATGGAGGCATTTTCAGGGATCTTTAGGTCACCACATGGAGAGGACCATGATCTAGCTGGGGAAGAGATTGCTTCTTACTCTATTGTTGGACCTGCCAATGCAAAAGTGCCTCACAGTGCTAGCTCAGACACATTAAGCCTAATTGCCTATTCAGGTATACCA
GCGCCAGTCCTCCGACAGACTGAGTCGCCCGGGTACCCGTGTATCCAATAAATCCTCTTGCTGTTGCATCCGACTTGTGGTCTCGCTGTTCCTTGGGAGGGTCTCCTCAGAGTGATTGACTACCCGTCTCGGGGGTCTTTCATTTGGGGGCTCGTCCGGGATCTGGAGACCCTTGCCCAGGGACCACCGACCCACCACCGGGAGGTAAGCTGGCCAGCAATTGATCTGTGTCTGTCCATTGTCCCGTGTTTTTGATTGATTTTATGCGCCTGCGTCTGAACTAGTTGGCCGACTAGCTCTGTATCTGGCGGACCCGTGGTGGAACTGACGAGTTCGAGACACCCGGCCGCAACCCTGGGAGACGTCCCAGGGACTTCGGGGGCCATTTTTGTGGCCCGGCCAGAGTCCAACCATCCCGATCGTTTTGGACTCTTTGGTGCACCCCCCTTAGAAGAGGGGTATGTGATTCTGGTAGGGGACGGAAGGCTAAAACGGTTTCCGCCCCCGTCTGAATTTTTGCTTTCGGTTTGGAGCCGAAGCCGCGCCGCGTGTCTTGTCTGCTGCAGCATCGTTCTGTGTTGTCTCTGTTTGACTGTTTTTCTGTATTTGTCTGAAAGCATGGGCCAGACTGTTACCACCCCCTTAAGTTTGACTTTAGACCACTGGAAAGATGTCGAACGGACAGCCCACAACCAGTTGGTGGAGGTCAGAAAAAGGCGCTGGGTTACATTCTGCTCTGCAGAATGGCCAACCTTCAACGTCGGATGGCCACGAGACGGCACTTTTAACCCAGACATTATTACACAGGTTAAGATCAAGGTCTTCTCACCTGGCCCACATGGACATCCGGATCAGGTCCCCTACATCGTGACCTGGGAAGCTTTAGCAGTAGACCCCCCTCCCTGGGTCAAACCCTTCGTGCACCCTAAGCCTCCCCTCCTTCTTCCCCCTTCAGCCCCCTCTCTCCCTCCTGAACCCCCACTCTCGACCCCGCCTCAAT
ATGGCATTCAAGAGGTCGTCGGTTCGATCCCGATTATCTCCACCAAATTTTATAGCTTTATCAATTAGTTAGTTATTGATAAGGTTTTTTCCTCTTTGTGTTTGTGCCAATTTTGTGGCAAAAAGTTGAACATTGTTGGCGTGGTTTTGTAAATGCTCAACAGATAAATGCGCATATTTTCTCACGGTGTCTGATTTACTCCACCCGCCCAACTCTTGCAGCACATATAACGGCGTTCCCGACATAATGTGTCTTGTCGCCCAAGTATGGCGCAAGTCGTGAAAACGGAAGTCTTTGATTCCAGCTCGTTGTAATGCCGCACGGAACGCTTTAGTGTTTGCAATGCGAACCGGCTTGCCTTTATATGTGAACACGTTTTCTTTGTGCTTGCCAAATTGTGATACAATCACTTCAATAGCTTTGTCGTTTAACGGTACGCCAATGCTATTACCTGTTTTTGATTGTTCCGAATTTATCCAAGCCTGTCTTTTGGATAAGTCAATTTGCGACCATTTTAGCTGGGTGATGTTCGACATTCTTAACCCAGTCAAAATAGCAAATTGAACAATTGGCTTTAAGTGCTCCGGCAATTCTTCTATGAGCCTTATTTCTTCGTGTTGGGTCAACCATCGTACACGTCGTTTGGGTTCAGGTAAGAATTTTATTGCTGGGCATTTATCCAACCAATCCCACTCAACCGCCGCTCTTAATATCACTCTTATCTGCTGCAAAACGGCATTAATTGTTCTTGCCTTAACGCCTTCCTTCGCTTTTTCATATTGGATGAATTTTATTAAAGTGCGGTCAATTTCGTTGAGTTTTTTATCACCAAGATATTTATCAAGCCATACTAACCCGTAAAGCATGTTTCTATCTTGTTTGCGCTTTGGCTTTTCATCAAGCCATTGTACTACGGCTTCCTGCCAGGAATAATTTGGGCGCTCACCAAGTTTAAATACTCGCCAGCATTCGTTATATTCCTTTGAGGCTAATTGCTGCG
GGAAAAAAACTTTATATAACTCTTATATAAGTGCCCTTAGCGGGGCTCCCCGGCTACGGTCGGATCCCTACGGGGAGGATAGGGTGAAAACCCCTAGTGCAAGCTGACACTCATACCTCCCAAGGTCCATGAGTCGACGCAAAGGTCCTCGAAAGCATGTTGTCCTTTCGTACAACCGAGTAGGTTCGTTGCCTTAATTGGTGACGCTTGCAGGATGAGGATGGTCCCGACGCCTAACGGACCTTGCTGCCTTCTTTCCCTGGATTGGCGGTGTTGTTCCCACTAATAATAAAGGAATACGCACATGTTGCTGCCTGTAGTAGCCCGTGCGGCCGTCCCTGCTATTGAGAGTGCCATTGCGGCTACTCCTGGCCTGGTTTCCCGAATCGCAGCCGCGATCGGTTCCAAGGTCAGCCCTTCCGCCATTTTGGCGGCGGTCAAGAGCAACCCGGTCGTCGCAGGTCTGACACTCGCTCAGATCGGAAGCACCGGTTATGACGCCTATCAGCAGCTTCTGGAGAATCATCCAGAGGTCGCCGAGATGCTGAAAGACCTGTCTTTCAAAGCCGACGAAATCCAGCCGGATTTCATCGGTAACCTCGGTCAGTACCGCGAAGAGCTGGAACTGGTCGAAGATGCTGCCCGCTTCGTGGGCGGCATGTCGAACCTGATTCGCCTGCGCCAGGCCCTGGAGCTTGATATCAAGTACTACGGCCTGAAAATGCAGCTGAATGACATGGGATACCGCTCGTAATGGTTATCGGTCTCCTGAAGTATCTCACGCCTGCCGTTAAGGTGCAGATGGCTGCTCGCGCGTTGGGCCTGTCCCCCGCCGAAGTCGCTGCAATTGACGGCACGTTGGGTCGTGTCTCTGCGATGCCAGCGGTCGCGGTCGTGCTGGGAGGGAAACCTCTCTCTCTGGCCACGATCGCGTCAGTTGTGTCTGATGCAAACCCCAGTGCCACTGTTGGCGCGCTTATGCCTGCTGTACAGGGCATGG
ACCGGATGGCCGCGATTTTTTTACCGTGGGCCCCACCTTGCACGTGCTGACAAAGACATGTGGACCAATGAAAATTGTCCCTCATAGCTTAATTATTTCATGGTCCCCCCTATAAACTTGGGCTCCAAGTAGTGCACTCTTACCAATGTGGGATCCATTAGTAAACGAGTTTCCTGAAACCGTTCACGGTTTTAGGTGTATGTTAGCAGTTAAACATCTGCAGCTACTAGAAAATACATATTCTCCAGACACTCTGGGGTACGATTTAATTCGGGATTTGATCTCCGTTATTAGGGCTAAGAATTATGTCCAAGCGACCAGCAGATATAATCATTTCCACGCCCGCCTCGAAGGTACGCCGCCGTCTCAACTTCGACAGCCCTTATGCCAGCCGTGCTGCTGCCCCCATTGTCCGCGTCACAAAGGCCAGAGCATGGGCGAACAGGCCCATGAACAGGAAGCCCAGGATGTACAGGATGTACAGAAGCCCAGATGTTCCTAGGGGGTGTGAAGGCCCATGTAAGGTCCAGTCTTTTGAGTCTAGACACGATGTAGTTCATATAGGGAAGGTGATGTGTATTAGTGATGTTACCCGTGGTACTGGGTTAACCCATAGAGTAGGTAAGCGTTTCTGTGTTAAGTCTGTGTATGTATTAGGTAAGATATGGATGGATGAGAATATCAAGACTAAGAACCACACGAATAGTGTGATGTTCTTCCTTGTCCGTGACCGTCGTCCTGTTGATAAACCACAAGATTTTGGAGAGGTGTTCAACATGTTTGACAACGAGCCTAGCACTGCCACTGTGAAGAATATGCATAGAGATCGTTATCAGGTTTTGAGAAAATGGCACGCAACGGTTACTGGTGGACAGTACGCTTCGAAGGAACAGGCATTAGTTAAGAAGTTCGTTAGGGTTAACAATTATGTTGTGTATAACCAGCAAGAAGCTGGAAAATATGAGAATCATACTGAGAATGCATTGATGTTGTACATGGC
TGAGAGAGAGTGAGAAATACCAGGGTGGGGGAGCGCGATAAAGTGGGATGTACTGGGACAGATCGGACTATAGCGGGATGGGGCAATGAAAATGTTTTGCCACTGGGGAAAGAAAGACCCGGCTCATTCGGCCGGGTCAAAAAGGCCCAACTGATCGGTTCGGCGTTGTCTCCGGTGCTTTCGAACAACGCTGTAGATCCAGTCCTCGGTGACGCCGAACTCCCGGACCAATTTGTCAGCATTCGAGCCATCGTACCGCTGCAGTATATGCAGTTCCAGGCGCTTGCGAGCCAGCTCATCCTTGACCGGAAAAACAAACGTGATGCCGGCCCAGCGCCGATGCAATTGGAACACCAGTTCCTCTGACTCAGATACTGCTTTCTCCCGAGAGAGCCCGTTACGCACGAACGCTTCGACGATCAGTTCGGCCAGCTCGCTGAGCATGTTGTTCCGGCGGCGGATCTGCTGCGAACGGATCTCCTTCATTATTACCTCCGCTTGCTATCTGCGGCCGCCTGGAGCGTTTCCACCAGGGCCTTGAGGATTGGACGCTGCCGCCGCCATCCTTTCGGCAGCTGTTCCAGGCCGGCCGCCTGTTCTGGATGCTCGATGCCCAGGCCCTGGCAGAGCCGATCCACTTCGGCGAGGAGGTACCGTTTCTCCTGCTCGACGTGCAACGCCGCCAGGATTGCCGTGAGCTGATCTGGCTTCTTCAGCCATGCGACCTTGGCCACGCCGAACATCTGCTTGGCGATCTTGTCGGCATAGCTCCAGGGCAGCCTCATCTCGGCCAGCTGCGCCTCGATGACCTGGACCTCGGCGGGCAACTGGCTGAAGTTATGCGGCTTGCCGGCGGCTCGCTTGCTGGGCTGTGGTTGCCAGCCCAGGCGCTTGAACTCAGTCAGCAACTGCTCAGCCTGGCGCAGGTTGAGATCCCGCGCCGACCCCTTGCCGAACATCACCTGCAGCTTCTGCCGATAGACATCGTCCTGCAGGCCGA
ACCGGAGTGCCCTCCCTGGCCCTTTAAAATGTGGGTCCCACATGAGGGTATTGTTGTCTATTCACTCTATCAATTCCCGCTCAATTATTGGGCCTCTGTTCACTAAGGCCTTATAAGGCCCTTAATGAATTGGGCCCCAAGTTTGTCTTTATCTGCAGCTTTATATAAAGCTGCAGTTGCTTTCTTAAAGTAATGGCCACCACAAATTGTCGGATTTGTGGGTCCTCTTTTGCCTGCCCCATTAACGAACGCTTCAGCGTTTGTGAATCTCGAGGAGCTACTCTGAGTGATTTTTTGCTGTATTTTCGTAGAAAATACATAGAAACTTCCCCGGGTTTGATTTCCTATCTCAATGCCTTACAAGCGGAAATTAACGAGTTATTTTCCGCAATCAAAGAGGTTTCGCGGAGCGAAATCCGGCATGGCAGTTGTGAAGACAAGTGCCAGCCGTCGTCTATACAAAAAGGGAAAGCGGAAGCCTGACCGTATAAAAACATATACGTATGCATTCTCTAGTATTTGTACTGATAAAGGTACAATTGTATATATGAACAGCTGGTCTTTGGGTTTGGGTCCTCAACAGCGTAGCAGTGACATCGAGATTTTGAAGTCGATGTATATTCGCCTTACTGTTGCTCTGTCTGAAAATGCTGCTTCTCAAGTGAAGACCTATGTGGTTAAATGGGCTCTAATTGTGGATCAGGTTCCTGGTGAAACCCTAGTTGGTGTGGCGGATGTGTACAAGACTTGTCCCTCTCCTTATCCTTATGTGCAGTGTGCCTATATTGCTGATGATAATCACAGTCGTTTCCAAGTGCTGAGGAGTGGGTTTCTTAGTCTTAGTGGTAATGGTCTTGCAGTTGGATCTTCTACTAGAACTGGATGTCCGGCGATGAAGAATATGGCCTCTATTAACAAATTTTGTAAAAATTTAAATGTTAGATGCGTTTATGACGCAGATAGTGCTACTGGCGATATCGCCAGTATTAAGCGCGGTGCC
CCCATTCGCAGAAAAATTACCCGTGTAATCGTTTAATCAGAGGCCATTTCCAGGCCATTTCCTGTCAACGCTCGGCGACATTCACATAAATTCAATTTAGGAGGCCTTTTATGGCAGAAAATCAACCAAAACGGCGTGGGCGCCCTGCTAAGGCCCCTGACGCAGCGCCCGCTACCGATGTAGCGCCCGAAGCAAGCGAATCTGCTGTGGCGCTTCCTGCGAGCTCTGAGAGCGTATCAGACGCCAAGGTAGAGACGGCTCGTAAGAAGGTTGCATTTGAATCGATTGAGCACTACCTGCGTTACCTGTCGGAGGAGAAATCTAAATGACTGCCCAGACCGGAGTTGGTAAGGGCGGAAAGCGCCCCGGAGCTGGTCGACCCAAGGGCACCACCAAGAAACCGCAGCAGGTTGAGGACAACGGCATCACCATGCTTGAGCTGCTCCGGAAGATTGCCTTGGGCGAAGTTGACGCCAGCCCGAATCAGCTGAAAGCCGCAATTGCAGCCGCTGGGTATGAAACCGCAAAGCCCAGTGAGATCGGGAAGAAGGAGCAGCAGCAGCAGGCTGCGGAGGAGATCAGTGCTGCCTTCCCAACAACTGCTCCGCCATCCTTGCGTTCTGTAAGCTGAGTCACACTTCTGAAAATTGCCTGTTGACAATTTGTTGGTGGTGTGAAACACTTATGGTTCGTATGTTCCACAAATTAACCAACAAAGAGATTTTACAAATGGCAAAGAATGACTTGACTTTTGAAGATGTTGATAAGCTTCTGGCGTATGAGCCAGAGACGGGGTTGTTGCGGTGGAAGGTTGCTAAGGCTATCAGGATCAAGGTTGGTGATGTAGCTGGCTGTGTGAATGGCGATGGCTACCCACGGGTATGCTTGCATGGTCGGCAGTACCAGGCCCACCGCCTGGCGTGGTTGCTGCACACAGGGTCATGGCCTTCTAAGCACCTTGACCACATCAGTGGTCAGAGGGATGACAACAGGATTGTCA
GGTAAATGAGTGGAACATTACCCTTGGCTATGACGGCGAGTGAATCATTCGTTGGCATGCAAGTTTTGGCTCAAGACAAAGAAGTCAAAGCGACCTTTATTGCTCTCGACAGGAAATTACCTGCCAATCTGAAAGTACCATACATGAAAAATGCTAAATATAGAACTTGTATTTGTCCAAGTTCAAACCATTTGGTAGATGACTGTGTATGCGAAGATGTGATTATTGCGTATACTGCACACAGAAATAATGCGGTAGCTGCCCTTTTGTATAGTGACGGAAACGTCATACACAGGAGCGGTACTTTGAAACCCAAATCCCAAAATCGGTTTGATTTACGGGGTTTTTTAACCAGTGTTAACCCAGGGGAAAGCTCAAAAGCTGAAGCCGGCACCTCGAAATCCACGCAAAAAGCGTACGACAGGAAGGATAAGTCCCCTTCTAAAGGCAAAAATTCAAAGAAAGGTGGTAAAAAATCTTCATCCGAAAGAAAGAGGAAAGAATATTCCTCAAATTCTGAAACGGATTTGAGTTCTGACAGTGATGCCAATACTCGCAAATCAAAGCGTAAGTAAGGCTTGCTACATTGCTTCAAATGACAAATACGATGCTGATCCCTTTGTGGACTCGTATCTTGCTGCTTGATCACGTAGCTTCGTACTCTTTGTAGTATGAGGATGGATTTAATTATCCAATTTAAGTGAGGTGACGCTTTTAACCTCAATTGATCATATCCTCTTCTCGATTATAAGATCTCATCTCATATGCGTCATGAGAGTATCTTACAATCAAAATTAAATTACGGGTTAGTGAACTGACTTCATCACTATTCTCATTATTGAATGCTAAATTATGCTTGTTTCGAAGTCATTCAGTCGTCGGTAGGCATCGGCACTGTGGGTCAGTCGAGTTAGCCGGTCCCGGAAGGGGTCAACCCCCACCTGAAAGGGCGTCAACCGGAGCCTTCCCCCATGGGCGAATATGTCTGGTGATGTTGGGC
AATTTCACAAATTCAACCTGTTCGCCCAGAAAATACGTCTGGCACAACAGGGATCCGGAATAGGTCCAGCCTTTAAGCTCTAATATTCCCACAACAAAAATTACACTATGTCGAAACTCAGAGGAAGCTTCTGGTCTTCGGCCATCGCTGTTAACAGCGATTACACGATATCGCGCATCTGGCGCAAACTTAACACCATAGTAGTCCTGCACTACTTTGGTTTTGTTAGAATCACCAAGGTGATTCGTGACAAATCGGCTGATATGCCGATAGTCCCTTTACGGAAATCTGTATTTCCGTTTTCTGTTCGCGCGGCTGTCACGAGCTTCGTGCTGCTGGGCGTCCTCTTGACGCTCCGCATTCAGGGTGCCTCTGTGGCCTTCCCGTTATCAACGCATCTGGCGTTGTTCGTCCCCGCTCTGTTCGCGGGTTTTTCGAGGTTTTCTCTGTGCAAACCTCCGCTCACCTCTGCCGCTAAGAGGTCCCTCCGTCAGGCAAAGCGGGAATCTGTTTCCCTTTCTAGCCGGGCCTCTTCTCGCTTCTCTAGGGAAGTCCCTCGCGGCACACGTTCAAGACTTCACAGACGTGTGGTGAGACGAGCTGACACTGCCCCAGTTGAGAGTCCCCAAGACAAGCCTACCCGACGAAACAGCCGACTTGGTAAGACTTCTCACCTCCCTTACGTGGGGGAGGCAGCGTTGGATGATATCCTTCGCTGGATCGAAGAGGTTAATCCTCATCCCTCGATGGTCGCTATTCCAGTGCCCATCACTTTTGGAACCATGCCTGCAACGGCTTGGTGTTCCCACTCTGAAGCCGCAGTTTTGCGTGCCGCCTTGACTATCACGCGGCTGAAACTGATTTCTCCACTCAGGAGAAACACGTACGGTACGTCTATAATGACGTATCTTCTGCCACTAACCGTCCCCGTACGGTTTCTCCCCGCAAGTGCGTCCATTTTTCCCAGTAAATCTAAACTGGGCGTTGAGGTCCCCTCTGG
GCGCCAGTCCTCCGAGTGACTGAGTCGCCCGGGTACCCGTGTATCCAATAAACCCTCTTGCAGTTGCATCCGACTTGTGGTCTCGCTGTTCCTTGGGAGGGTCTCCTCTGAGTGATTGACTACCCGTCAGCGGGGGTCTTTCATTTGGGGGCTCGTCCGGGATCGGGAGACCCCTGCCCAGGGACCACCGACCCACCACCGGGAGGTAAGCTGGCCAGCAACTTATCTGTGTCTGTCCGATTGTCTAGTGTCTATGACTGATTTTATGCGCCTGCGTCGGTACTAGTTAGCTAACTAGCTCTGTATCTGGCGGACCCGTGGTGGAACTGACGAGTTCGGAACACCCGGCCGCAACCCTGGGAGACGTCCAAGGGACTTCGGGGGCCGTTTTTGTGGCCCGACCTGAGTCCAAAAATCCCGATCGTTTTGGACTCTTTGGTGCACCCCCCTTAGAGGAGGGATATGTGGTTCTGGTAGGAGACGAGAACCTAAAACAGTTCCCGCCTCCGTCTGAATTTTTGCTTTCGGTTTGGAACCGAAGCCGCGCCGCGCGTCTTGTCTGCTGCAGCATCGTTCTGTGTTGTCTCTGTCTGACTGTGTTTCTGTAGTTGTCTGAAAATATGGGCCAGACTGTTACCACTCCCTTAAGTTTGACTTTAGGTCACTGGAAAGATGTCGAGCGGATCGCTCACAACCAGTCGGTTGATGTCAAGAAGAGACGTTGGGTTACCTTCTGCTCTGCAGAATGGCCAACCTTTAACGTCGGATGGCCGCGAGACGGCACCTTTAACCGAGACCTCATCACCCAGGTTAAGATCAAGGTCTTTTCACCTGGCCCGCATGGACACCCAGACCAGGTCCCCTACATCGTGACCTGGGAAGCCTTGGCTTTTGACCCCCCTCCCTGGGTCAAGCCCTTTGTACACCCTAAGCCTCCGCCTCCTCTTCCTCCATCCGCCCCGTCTCTCCCCCTTGAACCTCCTCTTTCGACCCCGCCTCG
ACCGGATGGCCCCGAAAATTTTTCCCTCCCATTTGAAACGTGACACGTGTAATCGCATTATAAGTTGTCGGTACTTGGAAACTTACATAGGAAGTTTCCTTCTCTTATAAGTTTTGACTAGTCAAAAGTTGTGGCCGACAAATATTTTTACTTTTGTAAAGTAAAGGAATTGTTACTATTCAAAACTTGCTGTGTAAGTTTCGAATTTATTTCTACTTAAATAGCTATACGAATACGTATAGGTATTTATAAATGATGGTCTGTTTACCAGACTGGTTATTTTTGCTATTTATCTTCAGTATTCTACTGCAATCAGGTACGAACTTTTATGGGACCTTTCAGAGTGGATCAATTTCCAGACAATTATCCAGCCTTTCTAGCAGTATCGACCAGTTGTTTCTTAAGGTACAACAGGTGGTGTATACTAGGTATCCATCAAGAGATAGAGCCTCTGACCCTAGAAGAAGGCGAGGTCTTTCTGCAATTCCAGAAGGAAGTGAAGAAGCTACTGAGGTGTAAGGTCAACTTTCATAGGAAGTGTTCGTTGTATGAGGAAATATACAAGAAATACGTATACGATGTCCCAGAAAAGAAAGGTGAATCCTCAAAGTGCGTGGCCGAAGAAGAGGAGGACTACTACGACTTCGAGGAAATACCAATGGAGGAGACCTGTGACAAAAAACAGGACTCCGAAGTTAAAGATGTATGATGATATGCTTGGTGCTGGTGGTATAGGATCTACCATTAGTAATAATGGTATGATTACTATGTTGAATAATTATGTCCAGGGTATTGGTGATAGTCAGAGAGCGAACAACGTTACTGTGACGAAGCATTTGAAGTTTGATATGGCTCTTATGGGGAGTTCTCCGTTCTGGGAGACTCCTAATTATATGACCCAATATCATTGGATTATCATAGACAAGGATGTTGGGTCAGTGTTCCCTACTAAGTTATCCAGTATATTTGATATTCCGGATAACGGTCAGGCTATGCCGTC
AAGCCTAACTCTTTTGAATCTATTTTTCCATTTTTCGTTTTGAAAAAAATATGCCGTAATTCTTCCTAAATCGTCTTATTTTGCGTGTTTTGGTCTGTTCCTTGTCATTGTCCTAGAAATTATTTAAAATGCAATACAAGCCAATCTGTGAGCTTAAAGGGGTATTATATAGCAGGGCGTACTTCATCAACAACCAAACAAAAAAACCACTCTTGATTGAGTGGCGTGTAAATGAAGAGATACCTCACTTTTCTATTTTATTAAATTTTGTTCATTGATAGTTTCAATTGCTTTTTTAACTTGTTCAGGTTTACCAGTTATAACTAACTTTATTTCATCTTTACGTTCGGCGTGTTTCTTTCCTACTTTAATTAAGTACCAACTGTACAAGATGAATGACACAATATAAATAACGTATACTATTTTTACACCTCCGTCATTTCTTCTAACGTTTCTTCTACTGTTTTATGTAAGTCGTAGTAGAATACACCAGTATAATGTTTGTCTTCTTCTTTGGTCCAATTTTCATAATCGGTATCTTCCATGATTTCGTTGACCATTTCAGAATGTTCGTTTAGGTTAGTCACAAGAATTTCAACGGCTTTTACAGAGGCTTTGTGCCATTTTGCCGTGAATTCGTACGCTTTGACAACTTCTTGAAGCATACTGAACAAGTCAATGTATTGGGCTTCAGCATAAGCGTGGACTTGACTTTCATCTTTTGGAAAATGTTCATCTACTTTTTTATCATGTAATTTCAAAGTGTCACTAAGCAATTCAATTTGGTTTTTTAATTTCATTTTTTTATTTCTCTCTTTCTTTTTACACTTGCATTCCAGTTAATTTGTTTAAGTATTTCGTTTTGCGGTCGATATGATACTCTAAATTGTTTCCCCAACGCGTTTGTAGCGAAAGTTTTAAACATTCAATAATATAGCTTTTAAGTGTTCCGTTTGTATTAACATCGTATAAAGTGTAGAAGTATTTTCCTTGTTGGCCC
TTGAAAGGGGGCGCTAGGGTCTCACCCCTAACATGCCAACGACAGTCCCTGCATTGCACTCCACACTTACGTTGTGCGTACGCGGGGCCCGATGGACCATCGTTCACCCACCTACAGCTGGACTCACGACACCGCGTGGCCATTTTAGCTGGATTGTGCGGACGAACACCGCTTGCGCTTCTCGCGTGACCGGTTAGTACTCTTACCACCTTCCGCCTACTTGGTTGTTAGCGCTGTCCTGGGCACTCCTGTTGGGGGCCGTTCGACGCTCCACGGGTTCCCCCGTGCGGCAACTACGGTGATGGGGCCGTTTCGCGCGGGCTGATCGCCTGGTTTGTTTCGGCTGTCACCCGAAACCCGCCTTTCATAAGTTTTACCGTCTGTCCCGACGTTAAAGGGAGGTAACCACAAGCATACTGCCGCCTTCCCCGGCGTTAACGGGATGCAACCGTAAGACACACCTTCATCCGGAAGTAAAACGGCTGCGTCACATAGTTTTGCCCGTTTTCACGAGAAACGGGACGTCTGCGCACGAAACGCGCCGTCGCTTGAGGAAGACTTGTACAAACACGATCTAAGCAGGTTTCCCCAACTGACACAAAACGTGCAACTTGAAACTCCGCCTGGTCTTTCCAGGTCTAGAGGGGTAACACTTTGTACTGTGTTTGGCTCCACGCTCGATCCACTGGCGAGTGTTAGTAACAGCACTGTTGCTTCGTAGCGGAGCATGACGGCCGTGGGAACTCCTCCTTGGTAACAAGGACCCACGGGGCCAAAAGCCACGCCCACACGGGCCCGTCATGTGTGCAACCCCAGCACGGCGACTTTACTGCGAAACCCACTTTAAAGTGACATTGAAACTGGTACCCACACACTGGTGACAGGCTAAGGATGCCCTTCAGGTACCCCGAGGTAACACGCGACACTCGGGATCTGAGAAGGGGACTGGGGCTTCTATAAAAGCGCTCGGTTTAAAAAGCTTCTATGCCTGAATAGGTGA
AGAGCAATCAGGTAACAACGATTTTAAGCAAACATGAACATCCAGAAAATACAAAAATTAATAGAAAATGGAACCACTTTACTGTTGTCTATTGAGGATTGTGTAGGTTCTAACCACGATCTAGCTTTGGATTTACATAAGAGAAATAGTGATGAGATCCCAGAAGATGTGATTATAAATAATAATGCAAAAAATTATGAGACAATGAGAGAGTTAATTGTCAAAATCACTGCTGATGGTGAAGGACTAAACAAAGGGATGGCAACTGTGGATGTCAAAAAGCTAAGTGAGATGGTCTCTCTGTTTGAGCAAAAATACCTAGAAACAGAGTTAGCAAGGCATGACATTTTTGGAGAGCTGATCTCCAGGCACCTGAGAATAAAGCCCAAACAAAGAAATGAAGTGGAGATAGAGCATGCACTAAGAGAATATCTGGATGAACTCAACAAAAAGTCCTGCATTAACAAGCTCTCTGATGATGAGTTTGAGAGAATAAATAAAGAATATGTAGCAACTAATGCCACCCCTGATAACTATGTGATATATAAAGAATCAAAAAACAGTGAGCTTTGTTTAATCATTTATGATTGGAAAATATCTGTCGATGCCAGGACTGAAACCAAACAATGGAGAAATACCTACAAGAATATTTGGAAATCTTTCAAAGATATAAAAGTGAATGGAAAGCCATTCCTGGAAGAGCATCCTGTTTTCGTTTCTATAGTTATATTGAAACCTATTGCTGGGATGCCAATCACTGTTACTAGTAGCAGGGTTTTGGAGAAATTCGAAGATTCTCCATCAGCATTGCACGGAGAAAGAATAAAGCATGCTAAAAATGCCAAATTGCTAAATATTTCTTATGTTGGGCAAATAGTTGGAACCACACCCACAGTGGTGAGAAACTATTATGCAAACACTCAAAGAATCAAATCTGAAGTCAGAGGAATCTTAGGTGATGATTTTGGATCTAAAGATGTGTTTTTCAGTCACTGGACCA
GTTAAATTTGGGATGGTCAATCATGCAAGACGCATCGTTGGTTCGAAGCAGCGTGCAACGTTTTCTAAAATATACTAAAATAGATGGGAAAGAGCCGAAATATATATACTATAGATTTTCGAAGAATATGAGGGAAATACGGCGTAAACGTGGTGTCAAATATAAAACTGATGATACTTATTTCGAGCGTAGGCGTGATCAAGGAATTCTGAATTTATATGGCATACAGGTAGCGGTAGAATCTAGCTGGGAAGATATATTAGATGGAGAGCCACAGTATGATACATTGAAAATCTTTGAACGTTCAGTACTTAACCTGAGAGATTTGATTCCTGAGGAGGAATTCTTGAGGAATTATCGCGTAGAAAAAGAGCATCCGTTTCGTGAATTTGTTGAAATGAGAGCGAAAGCGGAGATGCAGATATATGGGGACTTGCCCGTTAAAGCCTGGTGTAGCTTCATAAGAGAGTACGCAGAGCAAATAAAACATGAACCTTTAGGATTATCAACAATGAGAGAGTTCGTTCACAAGTATGGAAGTCCGTTTAATCAAAATTCACGAGATTTATCGCAAATTGAAGACTTTTCTATGTCATATTCAACGCCACTACTTTTCGAAATGTGTTGTTGTGAAAGCTTGATCGAATTTAACATGTTTGAACGAATGAACGAGGAAGGGATTAAAGAATTGGAGTTTGGCGGATTGAAAATAAATCCTTTTGATTTAATTAGGGAGTTTTTTATATTATGTTTGCCTCATCCAAAAAAGATTAATAATATGTTACGAGCACCTTATTCTTGGTTTGTTAAGATGTGGGGTGTATGCTGTAGCGAGGTCAAAGTTCTGCGTGCACGTGGTGGTGATGATCGTAATTCAAAAGATGTAGTCTATGATGATTTTGTGAGGGTTAAGAATATATATGGTCCAATACTATATAAAACTCAATTTTATCGTCAGGGGCGGGAGGAAAATATCTCAAAAGTGGAGGAAACTATTAAA
GTGATTGGTTAGATGGTTTCCAAGCCATTCAAGCCAATAGTTCTCAATGCCACTTTCGAGTGGCAGGTCTTCAAGCGGTGCTACCTCAGGGTAGCGCCACGTGAAGCATTTTGCGAGAACTTGAGTGAACTTCATCACTACTTTGCCAGGCGTGTGAACGCCTGGCTCAAGCATGCCACAAGGACCCTCCCAGACGGATATACGTTCGTCGAGGAGGGTCTCCTTGACATGTTTGGTACAAAGGCCCCTGACAGTGTTCAAGAAGGTACACTGTTCCGGGAGCTGTTCGGGGTTGACCAAACCGAGCAGTTCCCTTTGTCCCTCGCAGACCTGGCCAAGTTGCAAGGGGAACTTGTTGACGCAACTCGCACCCCAGGACATGCATTGCGTCAAAAGTATACAATGACCACTATACAGGACTTGATCAACAAGATCACCAAGGTTGTGCCAGTGCAGGCCACGCTCACTGAGATGCACGCACGTAGGCAATTCGAGCGTGAGCGAGCCGACCTGTTTCACGAACTTCCATTGGTTGATGAGGATGCTGTTTCACAACCTAAAACTTATTTTTACACCATGTGGCGTCAAGTTGTGAAGAAAGGTAAAGCGTACTTCTGCCCCCTTGTTAAGACAAGTGCATGGCGCACTAAGATCAGTGCCATAACAGAACCCATTAAGGACTTCTTAATTGCGTTTTGCCAGGCAGTGCAACAAGAAATGGGTGTTAACCCGCAGTACTTACAACTCGCCTGGTTGCAAAAACTTAAACCCACCACTTTGACCATCATTCTTCAACAACACAAGTACACCGTCTCAGGGTGGCTGGCCACCATGACAGCACTTGTGGAAGTGTACTCAAATTTGTTTGACGACTTGCGCAAATCATCAGTTGCTATTGTGTCAAGCATAGGAGCTTTCTTTGACATTTGCAAAGACTTTGTGTCACAAGTCGTGGAACTGGTCAAAACAACGTTCACCGCTCAAGGCCCGACAGACTTGG
GAAAACCCACCCCAACTCAACCAAACTCACTCACACCTATTCATAACAGAAAGGAGCTGCCCACGCAGGCATATTTTCTGAGGGATGGCTCGTGTGCGTGAAGTTTTCTCATCCATCACCGACTCCTCGCTCAAAGCCGTAATTCAGGAGGAAGCATACAAGACTATCCAAACTCAATTACGGCTAGCAGCATCCATCAACCCCTACGCCCAGCCGGCAGATGCCGCCGACGTGCTAGAGACACTAGGCATCATTACTAACCCATTGGCTGTCGAGGCACATACGCATGGGGCAGCCAAAGCAATAGAAAATGATATGTACAATATAGTAGCTAACTATCTGCCCAAGGAGAACCCTGTAACATTCTATTACATGAAGAAAGGAAAACTGGGCAAATTCCGACGGGGACCGCAACAGGGTGACTTGTTTGTTAACTCACACTTTGAGCCAAAAGACATTGCGCGTTACCCCGAGGAAACCATTGTGGAGCACCTGGAGTCTAAACCGTGCACCACCTCTCTGGCGTTTATGGGGGACACTCTACACTTCTGGTCTCCAAAGCAGCTCCTCACCCTCTTTAATGCGAGCCCAAAGCTGAAGACCCTCTACGCGACGATTGTACTGCCCATCGAGGCTACTCACAGGCTCCCTTCCCTCCACCCGTCCATTTACACCCTCAAATACTTCGGGGACTTCTTCATGTACATCCCCGGCGGCCACGCTGGCGCTGCCTACACGCATCATCAAAAGCAGCTCGCGTGGCTCTTCGCCGGCCGGCTCAACGGGTTTGGCATCACTCTCACTATCCAGTTCCTAGAATCGAAAGGGGCCAATCACCTGCTGATAATCCAGAGGGGAAAGCTACTCACGCCACCGCTGCGCACATTTGGCTCAGACACCCCCTACATTCAGATCCCCCCCATCTTCCTGCCTAAGGACCACAACATGACCCAGCCGATTCCAACCGTCTTCGCAATGAAAATGTTCATGTACACGAAGT
GTGATTGGTTAGATGGTTTCCAAGCCATTCAAGCCAATAGTTCTCAATGCCACTTTCGAGTGGCAGGTCTTCAAGCGGTGCTACCTCAGGGTAGCGCCACGTGAAGCATTTTGCGAGAACTTGAGTGAACTTCATCACTACTTTGCCAGGCGTGTGAACGCCTGGCTCAAGCATGCCACAAGGACCCTCCCAGACGGATATACGTTCGTCGAGGAGGGTCTCCTTGACATGTTTGGTACAAAGGCCCCTGACAGTGTTCAAGAAGGTACACTGTTCCGGGAGCTGTTCGGGGTTGACCAAACCGAGCAGTTCCCTTTGTCCCTCGCAGACCTGGCCAAGTTGCAAGGGGAACTTGTTGACGCAACTCGCACCCCAGGACATGCATTGCGTCAAAAGTATACAATGACCACTATACAGGACTTGATCAACAAGATCACCAAGGTTGTGCCAGTGCAGGCCACGCTCACTGAGATGCACGCACGTAGGCAATTCGAGCGTGAGCGAGCCGACCTGTTTCACGAACTTCCATTGGTTGATGAGGATGCTGTTTCACAACCTAAAACTTATTTTTACACCATGTGGCGTCAAGTTGTGAAGAAAGGTAAAGCGTACTTCTGCCCCCTTGTTAAGACAAGTGCATGGCGCACTAAGATCAGTGCCATAACAGAACCCATTAAGGACTTCTTAATTGCGTTTTGCCAGGCAGTGCAACAAGAAATGGGTGTTAACCCGCAGTACTTACAACTCGCCTGGTTGCAAAAACTTAAACCCACCACTTTGACCATCATTCTTCAACAACACAAGTACACCGTCTCAGGGTGGCTGGCCACCATGACAGCACTTGTGGAAGTGTACTCAAATTTGTTTGACGACTTGCGCAAATCATCAGTTGCTATTGTGTCAAGCATAGGAGCTTTCTTTGACATTTGCAAAGACTTTGTGTCACAAGTCGTGGAACTGGTCAAAACAACGTTCACCGCTCAAGGCCCGACAGACTTGG
GAAAACCACATCGCAAATCCCCGCACCAGCCATAGCCACAAGCCAGTATTCTGCCACGCCCCACCCCACGGAGGCTGTCCTTTTACCTTGTCGCTATGTCTGCACTCCGCTCTCTCGCCTCTGACTTGTCAGACCCCACAACAAAAGCCGCTGCCAACGAAATAGCTTTCAAACACTTCTCCGACGGTATCAAATCCACTAAATTATCCTTCCCCTACAAAGTCGACGAATCCACTGCCATCCTCCTGGAGAAAGAAGGCGTACTCACCAACCCATTCTCCACCACCCTTCATACGCATGCCGCTGAGAAGATGCTGGAAAATCGCACCCTCAATGAAGTTGGAAAGAAACTGAAAGTGCACACGGGACCCTTCACGTTCATCCAGTTCAAAACGGGCAAGCTCGGACACGTCGGCAGAGGCCACAACCAAGGAGACCAAATCATTAACTACGCACGCGAGGCCAAGGACCTCTCCCGATTTGAAACCCTTGACACAGCCGTCGTCCCCCCCGTTCATAACAGAGTGGCGCTCCTTCACGACACCCTTCACTTTCTCAGCCCAAGGCAACTCGCTCAACTCTTCCACCACAACCCAAACCTCCACCTACTCTATGCGACCCTGGTTCTCCCCGTGGAAGCCCTCCACAATCTCCCTTCCCTTAACCCCCACGCCTACACGCTCGAATACTTCAGCAATGGCGACTTCGCTTACATGCCCGGAGGTCACGCTGGCTCAGGATACTACCACAGCGCTGAAACCCTCCATTGGCTTCGGGCAGGCCAGATCAAGTTAGGCCACTTCTCCCTTTCTCTCAACAAGGAAGACAGCTTCGGAGCCCACCATATATTCACTGTCACAAGACAGTTCATTCCCCCCGCCCCCCGCTACCTCTACGCTGAAACCGAACTGGTCACCCTGCACGACATCTTTTACCCCGCCGACTCTAACGTTCAGCGGCCCTACCCTGCAACGTTGATCAATCGCATGGAACTCTACTG
GGGGGTAGGGGGGATAAAGGGGGCCTGCCCTCACCGCACTACAGAGGAGAATCTATGCCAACCCTTCCGAGAGGTCTTCGCTTCGGATCGAATGGCGAAGTTCTTAATGACTTCGAGGCGCTCTGGTTTCCGGAGCGCCATACCGTAGATCTAAGCAATGGGACCTGCAAGCTCACTGGTTATATCACTAACCTGCCTGGCTACAGTGACATATTCCCTAATAAAGGAGTCACTGCTGCTCGTACGCCGTACAGAAGTACAGTGCCCGTTAACCATCTTGGTTACAGGCCAGTTACGACTGTTGAGTACATTCCCGACGGAACTTACGTACGCCTCGATGGGCACGTGAAATTTGAAGGGGACTTGGTTAATGGGTCAGTTGATCTCACGAATTTCGTGATCTCATTAGCTGCTCAGGGTGGCTTCGATTACCAATCGGTAATCGGACCTAGGTTCTCTGCGCGCTTCTCCGCGTTTAGCACCAAATATGGTGTCTTACTCGGAGAAGGGAGAGAAACTCTTAAGTATCTTCTCCTCGTCGTTCGCAGAATGCGTGAAGGGTACCGCGCCGTAAGGCGTGGCGATCTCAAGCGTCTCAGGAATGTGATATCGACGTTCGAGCCGAGTACCATAAAAGGTAAACGAGCAAGGGCCGAGTTTTCACAGACCTATCGCGACAAGCTTACCGGAAACAAGGTCGAAGTTAGACCGAGTGAAGGTAAGTGGAATAGCAGTAGTGCGAGTGACCTGTGGTTAGAGTTCCGTTATGGGCTGATGCCGTTATTCTACGACATACAGTCCGTCATGGAAGACTTCATGCGTGTTCATAAGAAGATCGCAAAAATTCAGCGGTTTTCAGCTGGACATGGTAAGCTCGAGACGGTTAGTTCGCGGTTTTACCCGGACGTCCATTTCAGCCTTGAGGTCACTGCAGTGTTACAGCGGCGTCATCGTTGGGGTGTCATATACCAGGATACTGGTTCTTTTGCCACTTTCAACA
CGCAAAATTGCGTATAGTATATAAAATACTATACGCGCTTGGTTGTTTTCACATATCAAGTGGGTTAAAAGCCCCGTATGCTTGGAGACCAGGTTTGTTTGCCGACTTACGGAATGTCGTTAAACTCTAGGCTTTCCGGATGGCTTCTAATTATCCGAGGCCCGTACGTGGGCTCGAAGTTTAGTAGAGAGTACGCGTACAAAAGTCCTAGTTGTTTTCATACATCAAGTGGGTTAAAAGCCCCGTGTACTTGGAGGCTAGGCAACACGATTACAGTAGCCTGTACTACCTGAAGCATGTAGTAAAACTGCACAGTTGAAAATTGTCACAAACGGGCTGAAAGCGTAGGGCTGGATTGTTGAGGGATAGCATTCTGCGGGATGTGAAAGAACATGTTAGACATGTATTATGGTTTTTCCCAATACGCAGTCTTTGCTGTGCGTGTGTAGGCAAAAGGAAGTGAGAGAGCTGACCGTCTCTCATGGGTATCTAGGTTATTCAGAGTACGCTGCTACTGCGGTAGCGGACACAACCCAGGTGTTCGGGTCTCTGTCTTAGAACTATTATTGATGGCGAAAGTTGTTAATGGGCTCTCTAACGTCACTCTTAAATGGTACGTGTCGATTGAGTTTATTGCAATGAATAGCCAACCCTATAATGATGGAACCAATTTACGAGAATACTAAAACTGTAACTGAACCAATACTTTACTACCCATTCCGTTACAACTGGAATATTAAGATTCTTGACCTCACAGATAAGGAGGGTCAAGAGAGTGTCAATAAGAAGTTTTTAAGGAAGTTTACTAAACTTAGGAAGCTTTGTTTGAGACTTCAAAAGGACACTGCCTTCTGGAAAAATACTAGAAGTAGGTTAGATATGATTCAGGATGACATAGACAAAATGGTCGCACAAAGTGGCCCTGTTATGAGTCAGAGCTTAAGTGACAGGGTTGACCGCATGTACCATGAGTTAATACATACGAATGTCGCTCAAATGA
ATGGTTAGGAATCGGCGTTTGCCTTCAGTTATGAGTCATTCTTTCGCGCAAGTCCCATCAGCGCGAATTCAGAGAAGTTCTTTTGATAGATCTTGTGGTTTAAAAACTACATTCGACGCCGGTTACCTAATCCCTATCTTTTGTGATGAAGTTCTCCCTGGAGATACTTTCTCCTTGAAAGAGGCGTTTTTAGCACGTATGGCAACGCCTATCTTTCCTCTTATGGATAATTTGCGTTTAGATACGCAGTATTTCTTTGTTCCTCTTCGACTATTATGGTCGAATTTTCAAAAGTTCTGTGGAGAACAAGATGATCCTGGAGATTCTACAGATTTTCTTACCCCAATTTTGACCGCTCCTCAGAATGGTGGTTTTGCTGAAGGATCGATCCATGATTATCTTGGTCTACCTACTAAAGTTGCAGGAGTTCAATGTGTTGCGTTTTGGCACAGAGCTTACAATTTGATTTGGAACCAGTACTATCGTGATGAAAATATTCAGGATTCAGTTGAAGTGCAAATGGGAGATACCACTGCAGATGAAGTGAACAATTATAAGCTTCTTAAGCGCGGGAAGCGTTATGATTATTTCACTTCATGTCTCCCTTGGCCACAAAAAGGTCCTGCAGTGACAATCGGAGTTGGAGGTATTGTTCCTGTTCAAGGTTTAGGAATTCAATGGGGCGGTTCTACAGGTCCAAATCCTATAACTGCTTCTGATTGGAGAGATTCCGTTAATCCTACATATGTAAATTCTGCAACGCAGACGCCTACAGGAACGAATAAGATTTTGAGTTATGGTCAGGCGTATTATATTAAGAAGCCTGGAGAACCAGCTACAGATCCTGCACCTAGGGCTTATGTAGATTTAGGTTCGACTTCTCCTGTGACGATTAATTCTCTTCGTGAAGCTTTCCAATTGCAAAAGCTTTATGAGAGAGATGCCCGTGGTGGAACAAGGTACATTGAGATTATTCGTTCCCATTTCAATGTGCAGTCTC
ACCGGATGGCCGCGATTTTGGAAAAAGTGGGCCCCGCCACTAACAAATGTCCGCCACTAAGAACGCTCCCTCAGAGTCTATTTAGTGTGTGGGCCCCTATTTATATCTTGGTGGCCAAGTTTTATGACAAATATGTGGGATCCACTTTTGAATGAGTTTCCGGAGACTGTTCATGGTCTACGGTGTATGTTAGCTAAGAAATACGTACAGGAAGTTCAGAAGACGTATTCTCCGGATACGATTGGGTACGATTTGTTCTGTGATCTCATCAATCTTCTCAACACAAAAAATTATGAGCAAGCGTCCAGCAGATATAGTCATTTCTACGCCCGTCTCCAAGGTACGCCGCCGTCTGAACTTCGACACCCCATATTCCAGCCGTGCTGTTGCCCCCACTGTCCTCGTCACAAACAAAAGGCGAGCATGGACACAGAGGCCCATGTATCGGAAGCCCAGAATGTACAGAATGTACAGAAGCCCTGATGTTCCCAAAGGATGCGAAGGCCCATGTAAGGTCCAGTCTTATGAGCAGAGACATGATATATCTCATGTGGGTAAGGTTTTATGTGTTAGTGACGTTACTCGTGGTAATGGGTTTACCCATCGTGTGGGCAAGAGATTTTGTGTGAAGTCCATTTACGTTTTGGGTAAAATATGGATGGACGAGAATATCAAGACGAAGAATCACACCAACACTGTGATGTTCTTCCTTGTTCGTGATAGAAGGCCCTTTGGCACTGCGATGGATTTTGGACAGGTTTTTAACATGTATGACAACGAGCCTAGTACTGCAACTGTGAAGAACGATATGCGAGATCGATATCAGGTGTTGAGGAAATTCACTGCAACCGTTACGGGTGGACAATATGCCTCTAAGGAACAGGCGTTGGTTAGGAAGTTTATGAAGGTCAATAATTATGTTGTGTATAATCATCAGGAGGCTGCTAAGTATGAAAATCATACTGAGAACGCTCTTTTGTTGTATATGGCATGTACTCAT
ATGGCTGCGTGAGACACACGTAGCCTACCAGTTTCTTACTGCTCTACTCTGCAAAGCAAGAGATTAAGAACCCATCATGGATCCTGTGTACGTGGACATAGACGCTGACAGCGCCTTTTTGAAGGCCCTGCAACGTGCGTACCCCATGTTTGAGGTGGAACCTAGGCAGGTCACACCGAATGACCATGCTAATGCTAGAGCGTTCTCGCATCTAGCTATAAAACTAATAGAGCAGGAAATTGATCCCGACTCAACCATCCTGGATATTGGTAGTGCGCCAGCAAGGAGGATGATGTCGGACAGGAAGTACCACTGCGTTTGCCCGATGCGCAGTGCAGAAGATCCCGAGAGACTCGCCAATTATGCGAGAAAGCTAGCATCTGCCGCAGGAAAAGTCCTGGACAGAAACATCTCTGGAAAGATCGGGGACTTACAAGCAGTAATGGCCGTGCCAGACACGGAGACGCCAACATTCTGCTTACACACAGATGTATCATGTAGACAGAGAGCAGACGTCGCGATATACCAAGACGTCTATGCTGTACACGCACCCACGTCGCTATACCACCAGGCGATTAAAGGGGTCCGATTGGCGTACTGGGTAGGGTTTGACACAACCCCGTTCATGTACAATGCCATGGCGGGTGCCTACCCCTCATACTCGACAAATTGGGCAGATGAGCAGGTACTGAAGGCTAAGAACATAGGATTATGTTCAACAGACCTGACGGAAGGTAGACGAGGCAAATTGTCTATTATGAGAGGAAAAAAGCTAGAACCGTGCGACCGTGTGCTGTTCTCAGTAGGGTCAACGCTCTACCCGGAAAGCCGTAAGCTACTTAAGAGCTGGCACCTACCATCGGTGTTCCATTTAAAGGGCAAGCTCAGCTTCACATGCCGCTGTGATACAGTGGTTTCGTGCGAAGGCTACGTCGTTAAGAGAATAACGATGAGCCCAGGCCTTTACGGAAAAACCACAGGGTATGCGGTAACCCACCAC
GCCTCGGCCTCTGCATAAATAAAAAAAATTAGTCAGCCATGGGGCGGAGAATGGGCGGAACTGGGCGGAGTTAGGGGCGGGATGGGCGGAGTTAGGGGCGGGACTATGGTTGCTGACTAATTGAGATGCATGCTTTGCATACTTCTGCCTGCTGGGGAGCCTGGGGACTTTCCACACCTGGTTGCTGACTAATTGAGATGCATGCTTTGCATACTTCTGCCTGCTGGGGAGCCTGGGGACTTTCCACACCCTAACTGACACACATTCCACAGCTGGTTCTTTCCGCCTCAGAAGGTACCTAACCAAGTTCCTCTTTCAGAGGTTATTTCAGGCCATGGTGCTGCGCCGGCTGTCACGCCAGGCCTCCGTTAAGGTTCGTAGGTCATGGACTGAAAGTAAAAAAACAGCTCAACGCCTTTTTGTGTTTGTTTTAGAGCTTTTGCTGCAATTTTGTGAAGGGGAAGATACTGTTGACGGGAAACGCAAAAAACCAGAAAGGTTAACTGAAAAACCAGAAAGTTAACTGGTAAGTTTAGTCTTTTTGTCTTTTATTTCAGGTCCATGGGTGCTGCTTTAACACTGTTGGGGGACCTAATTGCTACTGTGTCTGAAGCTGCTGCTGCTACTGGATTTTCAGTAGCTGAAATTGCTGCTGGAGAGGCCGCTGCTGCAATTGAAGTGCAACTTGCATCTGTTGCTACTGTTGAAGGCCTAACAACCTCTGAGGCAATTGCTGCTATAGGCCTCACTCCACAGGCCTATGCTGTGATATCTGGGGCTCCTGCTGCTATAGCTGGATTTGCAGCTTTACTGCAAACTGTGACTGGTGTGAGCGCTGTTGCTCAAGTGGGGTATAGATTTTTTAGTGACTGGGATCACAAAGTTTCTACTGTTGGTTTATATCAACAACCAGGAATGGCTGTAGATTTGTATAGGCCAGATGATTACTATGATATTTTATTTCCTGGAGTACAAACCTTTGTTCACAGTGTTCAGTATC
GGCCATCCGTTATAATATTACCGGATGGCCGACCGCTTACCTTATCTATCCGTACTGCTTTATTTGAATTAAAGATGTTACTTTTATGCTATCCAATGAAGCGTAGCGTCTGGGAAGCTTAGTTATCAGTTCCAGACGTGGGGACCAAGTAGTGTATGACCACTTTATTGACTGTCAGCTTTATAAATTGAAATTAAAACATAAGTGGTCCATGTACCTTTAATTCAAAATGCCTAAGCGTGATGCTCCTTGGCGATTAACGGCGGGGACCGCCAAGATTAGCCGAACTGGCAATAATTCACGGGCTCTTATCATGGGCCCGAGTACTAGCAGGGCCTCAGCTTGGGTTAATCGCCCAATGTACAGGAAGCCCCGGATTTATCGTATGTACAGAACTCCGGATGTGCCGAAAGGTTGTGAAGGTCCCTGTAAGGTTCAATCGTTTGAACAACGACATGACGTCTCTCATGTTGGTAAGGTTATTTGTATATCCGACGTAACTCGTGGTAATGGTATTACCCATCGTGTTGGCAAACGATTCTGCGTTAAGTCTGTCTATATTCTGGGCAAAATCTGGATGGATGAAAATATTAAGTTGAAGAACCATACCAACAGTGTCATGTTTTGGTTGGTTAGGGATAGGAGACCCTACGGTACGCCTATGGATTTTGGCCAAGTCTTTAACATGTATGACAACGAGCCCAGTACCGCTACTGTGAAGAACGATCTTCGGGATCGTTATCAAGTTATGCATAGATTCTATGCTAAGGTCACTGGTGGGCAATATGCAAGCAACGAGCAAGCCTTGGTTAGGCGTTTCTGGAAGGTGAACAACCATGTTGTGTATAACCATCAAGAAGCTGGGAAATATGAGAACCACACGGAGAATGCGCTGTTATTGTATATGGCATGTACTCATGCATCTAATCCCGTGTATGCAACACTCAAAATTCGGGTCTATTTTTATGACTCGATAATGAATTAATAAAGTTTGTATATT
CGCACCGGGGATCCTAGGCAATTTGGTTGTCTTTTTTTGAGGCCTTGTGCGCTGTACTTCTCCAAATGGGAAACAAGCAAGCCAAAGCCCCAGAATCAAAAGACAGTCCGAGAGCCAGCCTGATCCCAGATGCCACACATCTAGGGCCACAGTTCTGTAAGAGCTGCTGGTTCGAAAACAAGGGCCTGGTTGAGTGCAACAACCACTATCTGTGTCTCAACTGCCTCACCTTACTTCTAAGTGTCAGCAACAGGTGTCCCATTTGCAAGATGCCTCTCCCCACAAAACTGAGACCATCAGCCGCTCCAACAGCACCTCCAACCGGAGCAGCGGACAGCATCAGACCCCCACCCTACAGTCCCTGAATCTCCCACCGACCCCCACCACTCCCATCCTCCCCCCGACACCCCCCGGGGGGACCCCCCGCCGGGGGCCCCCCCGGGGGAGCCAACCATCACCAAAAAACTACTCAATGTCTTCGATGCATTCATCCTTCCTAGTCAGCTCCTCACATGTTCTGCCCTTCAATCTCAATTTACCACCACTTGATTGTACCATCACCTTTCCCCTTGACTTACTATAACAGAGAGCATAACCCTTGAACTCCACCCAGTTGTCCACTGCCTCAAGAACCGCACTCAAGATCCCCTCACAACTCGGCGCTGCAGCCCTAAGTGTGGAGACAATGTCCACCCCTGACCACTGCATCCTTAACCCCAGCCTGTCTATCATCATATCACTCAATGCCCCAATCAGCAGGTCAGACGAAGTGTCCCCAACCTCTCTCACAAATATCTCAAGATCCTGGTCTTGTATAACAGGTGTAAAGGATGCCAATTTCTTTCCACATTCCCACAAGCCTCCCCTATGCACAACCAGGGGGGTTGGTTCAGTGCAAGGACCCACCAATACAAAGTCATACTCCGTAAACTGCAACCTTTCCATATCAACAACAATCTCAACAGGGGTCACATGCCCTAGTTGATTTGTGTCAATTAAA
ACCAGCGCACTTCGGCAGCGGCAGCACCTCGGCAGCGTCAGTGAAAATGCCAAGCAAGAAAAGCGGCCCGCAACCCCATAAGAGGTGGGTGTTCACCCTTAATAATCCTTCCGAGGAGGAGAAAAACAAAATACGGGAGCTTCCAATCTCCCTTTTTGATTATTTTGTTTGCGGAGAGGAAGGTTTGGAAGAGGGTAGAACTCCTCACCTCCAGGGGTTTGCGAATTTTGCTAAGAAGCAGACTTTTAACAAGGTGAAGTGGTATTTTGGTGCCCGCTGCCACATCGAGAAAGCGAAAGGAACCGACCAGCAGAATAAAGAATACTGCAGTAAAGAAGGCCACATACTTATCGAGTGTGGAGCTCCGCGGAACCAGGGGAAGCGCAGCGACCTGTCTACTGCTGTGAGTACCCTTTTGGAGACGGGGTCTTTGGTGACTGTAGCCGAGCAGTTCCCTGTAACGTATGTGAGAAATTTCCGCGGGTTGGCTGAGCTTTTGAAAGTGAGCGGGAAGATGCAGCAGCGTGATTGGAAGACAGCTGTACACGTCATAGTGGGCCCGCCCGGTTGTGGGAAGAGCCGGTGGGCCCGTAATTTTGCTGAGCCTAGCGACACCTACTGGAAGCCTAGTAGAAATAAGTGGTGGGATGGATATCATGGAGAAGAAGTTGTTGTTTTGGATGATTTTTATGGCTGGTTACCTTGGGATGATCTACTGAGACTGTGTGACCGGTATCCATTGACTGTAGAGACTAAAGGGGGTACTGTTCCTTTTTTGGCCCGCAGTATTTTGATTACCAGCAATCAGGCCCCCCAGGAATGGTACTCCTCAACTGCTGTCCCAGCTGTAGAAGCTCTCTATCGGAGGATTACTACTTTGCAATTTTGGAAGACTGCTGGAGAACAATCCACGGAGGTACCCGAAGGCCGATTTGAAGCAGTGGACCCACCCTGTGCCCTTTTCCCATATAAAATAAATTACTGAGTCTTTTTTGTTATC
TTAAAAACCACGAGCTAGATATGCTAAACATCGGAACCCTTGATCACTTTTTCGCAAATGTCTAATACGGATTTACAGTTTTGTACCACAGTTCTTAACAATCAGATTCTTCTTCCTTTAATTGCATTGACACTTGTATTGTTGCTAATACTTGTTAAAACGTACGATTTTATACTGCGAGCTAGACCATCCAACGTAAGACAGAAGAGAGGGAAAGTATTGCCACGTAGATATTCAAATAACCAGGACGATTTTCAGCTAGATTATTCAGTTATTTCATACTAATGGATTATTGTAACAGTGATATTATTAGAAAGACGACTCTTAATATATGCGAGCCTATGCTAGTAAATTTTTGGAGTTACTTGACTTGTACCATTGGAATCGCAATTGGTGAAGCTTTTTTAAGTATTTGTATATTTATTACGATTATCAAGATAATTAATAAAGGTATTATTTCTTATTATTCAAAAATTTCTCATAACGATATCGAAGCTGTTTTGGTTCATGATATTAAGGATGGGGTGCAATTGCAGCTGTGAGACTTTCTTTGATTCAGGTGATCCTTTACATATTGTATCAGCAGCAACCGTTTTTGGTATTGCTGGATATTTATTATATCGTATAGGCTATTCGAGAGGTGTACATTCTATAACACATATTCCTATGGTTAAGAGAACACAGTTATCATGAAGTATCATACCAATATTAAATTGAACGTCGAATCCATCGCATCTTTCGAACAGCTCATCTTCAATTTATTGAGTGATCATAAGAATTTATTTGAGTATATATTTGTTGAAGATTTAGTAGAAGAAGTTTCTCATTCAGGAGTATGTTCTAATGGATTATTGATGACTCAAACTTTAACTATACCAAACGAGTTAGCTAAGCCTAAGAAATTCAACTATAATGATTATCCCCTTAATGATAATAAAACCTACTTTACATCAGACCATGGCTATGACTATTTAACAACAAGGGAAGTAGGCTCTATGAT
ACCAAACAAAGTTGGGTAAGGATAGATCTTATAATAACTATGGACTGGCAAACTTAGGAGTAAAGATCCTACTGTCGGGGGGAGGAGGAGGAGCAAGATCTTTGACTATGGCGACTCTTCTTAAAAGCTTAGCATTGTTCAAGAGGAACAAAGACAAAGCGCCGACGGCATCAGGTTCAGGAGGGGCCATCCGGGGGATTAAGAATGTTATCATAGTCCCGATTCCCGGAGACTCGTCCATCATTACCCGTTCAAGACTGCTCGACAGGCTTGTCAGATTGGCCGGAGATCCTGACATCAACGGGTCAAAGTTAACCGGCGTGATGATCAGCATGTTATCTTTGTTCGTAGAGTCACCCGGGCAATTGATACAGCGAATCACAGATGATCCAGATGTTAGTATCCGCCTTGTTGAGGTAGTTCAAAGTACTAGGTCTCAGTCCGGGTTGACCTTTGCATCACGTGGTGCTGATTTAGACAACGAGGCAGACATGTATTTTTCAACTGAGGGGCCCTCGAGTGGAGGTAAGAAAAGGATCAACTGGTTTGAGAACAGAGAAATAATAGACATAGAAGTGCAGGATCCAGAAGAGTTCAATATGTTGTTAGCCTCCATACTAGCACAAGTCTGGATCCTTCTGGCCAAGGCTGTTACGGCACCGGATACGGCAGCTGACTCAGAATTGAGAAGGTGGGTTAAATATACACAACAAAGGAGAGTGATTGGGGAATTTCGCCTTGACAAAGGGTGGCTGGACGCAGTCCGCAACAGAATTGCAGAAGATCTATCACTTCGGCGGTTCATGGTATCTCTCATACTTGACATCAAGAGGACCCCCGGCAACAAGCCAAGGATTGCAGAAATGATCTGCGACATTGACAACTATATTGTCGAAGCCGGACTCGCCAGTTTCATCCTTACTATCAAGTTTGGTATCGAAACCATGTATCCTGCATTAGGGCTCCACGAGTTTGCCGGGGAATTGTCCACTATTGAATC
AATGGGCGCCTGGTAACAAGTTAGACATAAACCACAGCGATCCATTGTCTCCAGATCCAAACATGGCGAAACCAGTTGTGAAGATCGACGTGGAACCTGAAAGCCATTTCGCTAAGCAGGTCCAGAGTTGCTTCCCGCAGTTTGAGATCGAAGCAGTGCAGACCACACCAAACGATCATGCACACGCGAGGGCGTTTTCGCACCTTGCTACGAAGCTCATAGAAATGGAGACAGCAAAAGATCAGATCATCCTCGATATCGGAAGTGCACCCGCGAGGAGACTGTATTCAGAACACAAGTACCACTGTGTTTGCCCAATGAAGTGCACGGAAGATCCAGAGAGAATGCTAGGATATGCACGTAAGTTGATCGCAGGCTCTGCGAAAGGGAAGGCAGAAAAGTTACGCGATCTCAGGGATGTCTTGGCTACGCCAGACATCGAGACGCAGTCGCTATGTCTCCACACAGACGCATCCTGCAGATACCGCGGTGATGTTGCCGTGTATCAAGACGTGTATGCCATTGACGCACCTACCACGCTGTACCACCAAGCGTTAAAGGGCGTCAGGACCGCATATTGGATAGGCTTTGATACAACGCCGTTCATGTACGATGCACTAGCAGGAGCTTACCCGCTCTACTCCACAAACTGGGCTGATGAGCAAGTGCTCGAGTCCAGAAACATTGGGCTATGTTCAGACAAAGTTTCTGAAGGGGGAAAGAAAGGGAGATCAATCCTCAGGAAGAAGTTCTTGAAGCAGTCAGACAGAGTCATGTTCTCTGTCGGCTCGACGTTGTATACGGAAAGCCGTAAATTACTGCAAAGTTGGCACCTGCCATCCACATTCCATCTCAAAGGCAAATCTTCGTTCACGTGCCGCTGCGACACTATCGTCAGCTGCGAAGGGTATGTTCTGAAGAAAATTACAATGTGTCCTGGAGTGACAGGCAAACCGATAGGATATGCCGTCACCCATCACAAAGAAGGATTCGTAGTCGG
GTTAAATTTGGGATGGTCAATCATGCAAGACGCATCGTTGGTTCGAAGCAGCGTGCAACGTTTTCTAAAATATACTAAAATAGATGGGAAAGAGCCGAAATATATATACTATAGATTTTCGAAGAATATGAGGGAAATACGGCGTAAACGTGGTGTCAAATATAAAACTGATGATACTTATTTCGAGCGTAGGCGTGATCAAGGAATTCTGAATTTATATGGCATACAGGTAGCGGTAGAATCTAGCTGGGAAGATATATTAGATGGAGAGCCACAGTATGATACATTGAAAATCTTTGAACGTTCAGTACTTAACCTGAGAGATTTGATTCCTGAGGAGGAATTCTTGAGGAATTATCGCGTAGAAAAAGAGCATCCGTTTCGTGAATTTGTTGAAATGAGAGCGAAAGCGGAGATGCAGATATATGGGGACTTGCCCGTTAAAGCCTGGTGTAGCTTCATAAGAGAGTACGCAGAGCAAATAAAACATGAACCTTTAGGATTATCAACAATGAGAGAGTTCGTTCACAAGTATGGAAGTCCGTTTAATCAAAATTCACGAGATTTATCGCAAATTGAAGACTTTTCTATGTCATATTCAACGCCACTACTTTTCGAAATGTGTTGTTGTGAAAGCTTGATCGAATTTAACATGTTTGAACGAATGAACGAGGAAGGGATTAAAGAATTGGAGTTTGGCGGATTGAAAATAAATCCTTTTGATTTAATTAGGGAGTTTTTTATATTATGTTTGCCTCATCCAAAAAAGATTAATAATATGTTACGAGCACCTTATTCTTGGTTTGTTAAGATGTGGGGTGTATGCTGTAGCGAGGTCAAAGTTCTGCGTGCACGTGGTGGTGATGATCGTAATTCAAAAGATGTAGTCTATGATGATTTTGTGAGGGTTAAGAATATATATGGTCCAATACTATATAAAACTCAATTTTATCGTCAGGGGCGGGAGGAAAATATCTCAAAAGTGGAGGAAACTATTAAA
CCAAGAGGGGGGTGGTGATTGGCCTTTGGCTTATCAGTGTATAGATAACATTTCTCTGACCGTTTACCACACAATTAACAACAATATGGCATACGGTGAGCCATACTATAGCTCTAAACCTGACAAAGATTTCAATTTTGGAAGCACAATGGCACGTAGGCAGATGACACCTACTATGGTAACAAAGCTTCCCAAATTTGTTAGGAATTCTCCACAAGCTTATGATTGGATCGTAAGAGGTCTGATCTTTCCCACCATTGGTAAAACTTATTTCCAACGAGTTGTTGTGATTACTGGTGGGCTTGAGGATGGAACATATGGCTCATTCGCATTTGACGGTAAAGAGTGGGTAGGGATCTACCCAATAGAGCACTTAAATCTCATGTCATCTTTGAAACTGATACACAAAGCCAACGCTCTTCAGGAGAGACTGCGTCTCTCCCAAGAAGAGAAAGCCACCCTCGCTCTGGATGTGCAATTCCTTCAACATGAAAACGTGCGATTGAAGGAGATGATCCCAAAGCCAGAGCCACGGAAAATACAGATGAAGTGGATAATAATGGGAGCAGTGCTTACATTCTTATCTCTGATACCTGGGGGTTATGCGCACAGCCAGACCAACAACACCATATTTACTGACATGATAGCTGCCTGCAAGTACTCAACTGAGACACTAACAGAAAATCTTGACCTTAGAATCAAGCTTGCACTAGCAAACATAACCATTAGTGATAAGCTAGATGCTGTGAGGCAAATTCTTAACTTTGCCTTTGTGCCCAGAGCCCATTGGTTGAGAACTGTGTTCTATTATATCCATTACTATGAAATGTGGAATATTTTTATGTTTGTTCTTGCTATTGGCACTGTCATGAGGAGCGCCCGCCCTGGTACAGACTTGGTTACACTTGCAACATCCCACTTGTCTGGTTTTAGGATGGCTGTCCTACCCACAATTCCATTTCACACCACTATGACTTTGTGGGTTATGAACACACTTATG
ACACAAAGTCCTGGGCAATTACAAACAAGAAAAACTTAATTAAATACTAAGGTTTACTTTTTCTTCAAATAGGTATGTCTAAATCTCATTCTGACGTTGTGGGCACTGTGTCTGGTCTTAATTATAGACTATTTTATGATATGATTCCTGATAGGATATCTCAGAAACTCAGATTAAGAGAGATAACTGATCCAAAGACATGCAACGCAAGCAAGATACCCTTAGTGCTCAAAGCTGCTGAGGAAGTGTCTAGGATGGATATAGACCATGATAAGGATGGCTACACAAAGGTCCAGGTCAAAATGCCTGAGTACATGAAAGCTTACCTGGAAGAGATGCTCAGTGCAAGCAACTCAACTACCACTGGTATCTCCTATAGTGTGTTCTTAGTGTACATGCAAGACAAGTGTGGTGACTGGATAACAGAACATTACCTAAAGAATGTTCACTCTATGTCAAAGCAACAATTGCATGAACTGATTACTGGAATAATTGAAACCTTCAGTTCAGATGACATCGAGGATGAGCACTATGATGATTTAATATGCAAAATTCCTGCTTATGTATATAATATTGTCCTTAGATACATAGATATGAGTGGCTTAACAACATGAAACTCATTACTCACCATTGCAAGAGGCTATAGAGAGATATATAATGTTGGCAATAACAAACATTATATAATAAGATAATGAATTGAAAAAATGAAAATGAAACAAAACAAAGTCTAGCTTGTATAGATCATAAAATATGAACTTATAATTAATAATCAATGAGACAACAATAATTAGAACCAATAGAAACGTTGTCAATAAAACTAACATATAGAAAATGAAGGAAAGAAAATAATTAAAAACCGGAAAAGAGAAAAGTGTTGGGGAAAGAGGAGGTAAGAATGGTGAGAAATAAGAAAAAGGGAAAAAAGATGAAAGGGAGTATACACAAGTAATAAATAAATGTATAATAAGTTCCAGATAATGCTATATGAATAATTTGAGAG
CGGGTGGTAATGCGGCAGCCCGATTATGTACGGGTTTCCAGGTTTCGATGGGGATGGACACGCCCAGGAAGGCCCCGTGGAGAGGCTCAGAGCCGCCCTCGCGGGCGACTGGACAGAGAACGGGGTAATGGGCTCGACCGCCGGCACGGGCCGGCACAGGGCCACACAGAGCCGGGACACCCGATAGTGGGTGCGTGTCTGCCAGATACCCGCAGTGGTGTGACCCTTTTCACTCCCAGCAGGGGGTGATGCGGGTTTTCCCGAAACCCGCACCCACTATTGGTTGTAGGGGGAAGAGAGAGGGGAACCTACGGAGGGGTGAGAGATGGGGCCTCNCCCTGGCTCGGCCCTCCGAGGAGCCGCCCCCAAGCGGCTCCCCTCCGGGAGCGCCCGGAGCGCTCCCCTTCCAATAGACCGGCCTTCGAGGGCCGGTCATACTTGACATAGAACCGGCCTCCAGGGCCGGTATCCAGCGGCCTCCAGGGCCGCTTCCGGCGGCGCTCACCGACGCGCCGCCCTATAGGGAGGTGGTCTCGTTGTCCTGGTCAACCAGTGACCGGTCAACCCGCCTACCCGACGACTGGCCCGCCATACGGAGACAGGTGCTCCGTGACGCGGGCTGGATCTGTGAGATCGGTTGGTCCGGTTGCCTCACCCAGGCGACCGAGGTCGACCACATCCGTCGTGGTGACGACCATTCACGCGCCAACCTACGAGCCGCGTGCTCTTGGTGCCACGGCAAGAAGTCATCCGCTGAGGGCAACGCCCGGAAGCGGCAGTTACGAGCCAGGAGGAAGCGACCGACCGAACGCCACCCTGGCCGCATATAGCGGGCCAGGAGCCCGCTGACCACCCAGGAGGTGACAGTGGGCGAACGAGGCCCTGTGCGTAAACGGTCGGATCAACGCGTCCGACGCAACAAAGACGCGGTGCCCACCGAGAAGGTCACCGCCATCGGCACCGTGCCGATACCCGAGCTTGGTTTCGACGACCCTCATCC
GGTAAATACATCATTTTCAACTACAGAGTTTAGATTAGGAGTTTAGTATTTCCCTCCTTATTTCAAAAACTAGTACTGCAATTGAAAAATATCCAATCCCTTTACGGAGGTTTTGGTCAGTACGATCTGTCACCGAAAGGAACCTGATTAGCCATTCCGTCTGCTGGAAACAATAAAGACTTTCTCCCCCGGCGATTCGATTAAGTGGTACCTTGAGGTCTGGCCCTCAAAGCTGCTCGACGTGAACAGGGGAGTAATACCGTCCTACGCGTCCGGTGTTTGGTGAAACGGTTCTGAATAAGGACATTACAGTTGCTTTCGTGATTTACCTTTCTTTTATTGCCTTAGTTAGCAATCACATGGCTGGTTTGTGGCGTTCTAACTCCACTCTCGATGTCGAGCGGGGACGAAACCGTACCCAAACTGAAACAGTCCAAACTGTCCCTCGACAGGCACAAGGCATCTTGGAGTTACTCAGTTCCCCGGCAGCGCGGGAGGCGCTTCAGGGTTCAGACTTCGCACGTTGGCGCGGAGTCCCAGTATCCCCTGCTGGTGGCTACTTCGAGCTTGCTCCTCTCAGGAGCGTGAACACTTTCGCGAGAGGCCTCCGTTCAGTTTTTGGAGGTTCTACATCCAGAAGAGAAGCCTATATTCCTCAACATGGGTTTTACCGACTGAACTACGTGTTAGTCGCTGTGGTACCTCATGTGGAGCATTCTGACCCGGGTGAAGTGACGGTGCAATTAGTTGAAAATACTAATCCCACTCGTGCGGTCGATGGTCAGGAGCTAACAGCCCGTCTGGCGGATGGCTCATTTGTATTCGCTGCGGCTCCTACCTATGATATAGTGCTTGAGCAAGCTCCAATACTTGTTGAAGGAGAGTCTGCTGGTGTTGTGCAACGTATGTTCGGCATACGTACGTCAGTGTCGGGGTCACTCACGACCGGGTCTGTGGTATCTGTATACCCAATCTGGTCAGCTGAGTTTCCTATACAAGG
AGCAAAAGCAGGTAGATATTGAAAAATGAGTCTTCTAACCGAGGTCGAAACGTACGTTCTCTCTATCGTCCCGTCAGGCCCCCTCAAAGCCGAGATCGCGCAGAGACTTGAGGATGTCTTTGCAGGAAAGAACACCGATCTCGAGGCTCTCATGGAATGGCTAAAGACAAGACCAATCCTGTCACCTCTGACTAAAGGGATTTTAGGATTTGTGTTCACGCTCACCGTGCCCAGTGAGCGAGGACTGCAGCGTAGACGCTTTGTCCAGAATGCCTTAAATGGAAATGGAGATCCAAACAATATGGATAGGGCAGTTAAGCTATACAAGAAGCTGAAAAGAGAAATAACATTCCATGGGGCTAAGGAGGTCGCACTCAGCTACTCAACCGGTGCACTTGCCAGTTGTATGGGTCTCATATACAACAGGATGGGAACGGTGACCACAGAAGTGGCTTTTGGCCTAGTGTGTGCCACTTGTGAGCAGATTGCAGATTCACAGCATCGGTCTCACAGACAGATGGCAACTACCACCAACCCACTAATCAGGCATGAGAACAGAATGGTGCTGGCCAGCACTACAGCTAAGGCTATGGAGCAGATGGCTGGATCGAGTGAGCAGGCAGCGGAAGCCATGGAGGTTGCTAGTCAGGCTAGGCAGATGGTGCAGGCAATGAGGACAATTGGGACTCATCCTAGCTCCAGTGCCGGTCTGAAAGATAATCTTCTTGAAAATTTGCAGGCCTACCAAAAACGAATGGGAGTGCAAATGCAGCGATTCAAGTGATCCTCTTGTTGTTGCCGCAAGTATCATTGGGATACTGCACTTGATATTGTGGATTCTTGATCGTCTTTTCTTCAAATGCATTTATCGTCGCCTTAAATACGGTTTGAAAAGAGGGCCTTCTACGGAAGGGGTACCTGAGTCTATGAGGGAAGAGTATCGGCAGGAACAGCAGAGTGCTGTGGATGTTGACGATGGTCATTTTGTCAACATAGAGCT
GTAATCTGCAAATCCCTGCACCCGCCTAAAATTGCCCTCATCAACCTTCTCTCTATTCACGATGCCTCTTCTACACACACTCAACACAGCGCTCGCAGTGGGACTCCTAGGAGCCAGGTACTACCCTGAGGTTCAAACCTTCTTGGGGCTGCCTGACTACGTGGGTCACATGAAGAATGTAGTACGGTCTGTTTTCCAGGGATCTGGGCTAGTAGTAGTGTCCTCCGACACAGTCGGTGTCAGGGGGACGTATAGTAATAGAGGTCAGATAGGTAGTAGTCTCGGGTGTATACTAGCCGTTCCGGATAGCGGGGCGGATATAGAAATAGACCTAGATAGGTTGGTAGGAACGGAAGAGGAAGCCACATCCTGTTTGGTGGAGGCGGTAGGTAGTACCGCGGATGTCCCCAGGAGGAGAGTTCGTCAAAAGGGGCGGTTTGCTATGCATGCCGTCAACGCAGCAAAGCTGCACTTTTGTGGCGTCCCAAAACCCACTGAAGCGAATCGACTAGCGGTCTCAAAATGGCTTGTCCAATACTGCAAAGAGAGACATGTCGTAGACAGCCACATCAGAACGATAGTCAATACGGCTCTTCCTAGAGTGTTCACGCCTGACGCGGAAGACATTCAGGTCGTGCTGGATTTGCACAGTGTAAGAGCACACGACCACCGCAACGCCCTAGCCGAAGCAGGCAAAGTGCGGAAGTGGTGGGTCAATCTCGCGATGCATCCCATGACTGGGAGGTCGTGGTCTAGGGCTTGGAGGCGATTATGCCGACTGCCTGACGACCAGGCGATCTCTTTTGTCCGCTAGGGGTGCTTGCGGGAGCTGGTCGGGAGGGAGACTCAAATCTCCAGGGGTGAAAACCCGGCCATGCGCGTGTTCCCGTTAGCAAATCCCCCGAAGGTTCGACGCATCTTCCATATCTGTGGAATGGGCAATGGTTTAGACTTTGGAGTCCACAACAACTCACTCAACAATTTGAGAAGAGGGTTGATG
GTTAAAATTCGGTTAGGATGGACGCGATAGCAGCAAGAGCCTTGTCCGTTGTACGGGCATGCGTCACAGTGACAGATGCGAGAGTTAGCTTGGATCCAGGAGTGATGGAGACGTTAGGGATTGCAATTAATAGGTACAATGGTTTAACGAATCATTCGGTATCGATGAGGCCACAAACCCAAGCAGAACGAAATGAAATGTTTTTTATGTGTACTGATATGGTTTTAGCGGCATTGAACGTCCAAATTGGGAATATTTCACCAGATTATGATCAGGCGTTGGCAACTGTGGGAGCTCTTGCAACGACTGAAATTCCATATAATGTTCAGGCCATGAATGACATCGTTAGAATAACGGGTCAAATGCAAACATTCGGACCAAGCAAAGTACAGACGGGACCTTATGCAGGAGCAGTTGAGGTGCAACAATCTGGCAGATATTACGTACCGCAAGGTCGAACACGTGGTGGGTACATTAATTCAAATATTGCTGAAGTGTGTATGGATGCAGGCGCTGCGGGACAGGTCAATGCGCTGCTAGCCCCAAGGAGGGGGGACGCAGTCATGATCTATTTTGTTTGGAGACCATTGCGTATATTTTGTGATCCTCAAGGTGCGTCACTTGAAAGCGCTCCAGGGGCTCCAGGGACTTTTGTCACCGTTGATGGAGTAAATGTTGCGGCTGGAGATGTCGTCGCATGGAATACCATTGCACCAGTGAATGTTGGAAATCCTGGGGCACGCAGATCAATTTTACAGTTTGAAGTGTTATGGTATACGTCTTTGGATAGATCGCTAGACACGGTTCCGGAATTGGCTCCAACGCTCACAAGATGTTATGCGTATGTTTCTCCCACTTGGCACGCATTACGCGCTGTCATTTTTCAGCAGATGAATATGCAGCCTATTAATCCGCCAATTTTTCCACCGACTGAAAGGAATGAAATTGTTGCGTATCTATTATTAGTAGCTTCTTTAGCTGATGTGTATGCGGCTTTGAG
ACCTGAGTGCCCCGCGATCGTTCCACTCTGCTTTTGCTTTTGGACCGCTTTACTTTTAGTCGTTCAATGAGAAGCGCTCCTCAGCACTACGATAATTCAAATTTGAATTATAAAGCTAATAGCCACGTTGCATCGCACTAACCATGTGGGATCCATTGTTGAACGACTTTCCCAAAACAGTTCATGGTTTCCGTATGCTTGCAATTAAGTACTTGCAGCAAGTTCAAGAGAATTATTCCACTAATTCTGTTGGTTTTTTGTATATCACAGAGCTAATACAGGTATTACGCATTCGGAAACATGCCAAAGCGGAACTACGATACCGCCTTCTCTACCCCGGGATCCAGTGTTCGTCGGAGACTGACTTACGACACCCCCCTGGCGCTACCTGCTTCTGCGGGAAGTGCTCCTGCCAGCGTGAGAAGACGTCGGTGGACCAACCGTCCCATGTGGAGGAAACCGAGATTTTATCGGTTGTATCGCTCTCCTGATGTCCCACGTGGTTGTGAAGGACCGTGTAAGGTCCAATCATTTGAGGCGAGACATGACATCTCGCATGTGGGCAAAGTCATTTGTGTCACGGATGTGACTCGTGGTAGTGGTCTCACTCATCGTGTCGGTAAACGATTTTGTGTTAAGTCCATTTTTATTACTGGAAAGATTTGGATGGACGAAAACATCAAGACCAAGAATCACACTAACACTGTGATGTTCAGATTGGTTCGTGATAGGCGTCCTTTTGGAACGCCCCAGGACTTTGGTCAAGTTTTCAACATGTATGATAATGAACCCAGTACTGCCACTGTGAAGAACGATCTTCGTGATCGTTATCAGGTCGTGCGTAAGTTTCATGCCACCGTGACTGGTGGCCAGTATGCGTGCAAGGAGCAAGCTATAATTAGCCGATTTTATCGTGTTAATAATCATGTTGTTTACAACCATCAGGAAGCTGCGAAGTATGACAATCATACTGAGAACGCTTTGTTATTGTATATGGCAT
GAAAACAAAATAAATAAATAAATATACAAAGTTAAACTAACACAACATAACCACGTGGAAAAACAGCGAAAGCACTTTACCACATTATGTCTCGTGTTAGAAATACTTTGGAAAAGATCAGAGACCCACAAGTACAGTCCAGCATTTGTGAAGCTGCCTATCAACATGTTCGACCTGTACTTAAAGAATCTCTAATCAATTGTCCTTACGCGCTTAATGATTATGAAGCAGACACCCTTGAGAATCTTGGTGTCACAATTAACCCCCATGCAATCCAAACACACACACATGCCGCAGCCAAAGTAGTCGAAAATCGTATGCTTGAAATTGTTGGACATCACTTGCCTAAAGATGAAAAAGTAACTTTCATCTTCCTCAAACGTAGCAAGCTGCGTTACATGAGAAGAGCTGCTGTGCATAAAGATGTCTTTGTCAATCATAACATTGAACCAAAAGACTTCTTCAGGTATGATGAAGAGTCTACATCAACCAGCTTTTCCGTTGATACGAGAATCGCATACATTTCAGATTCTCTACACTTTATGGAACCTGCTGATGTGACTCACTTGTTTGACCGTTGCCAAAACCTTAAAACATTGATGGCAACTGTTGTACTACCTGTGGAAGCTATACACAGACAGACATCTCTATTCCCTGCGATTTACTCCATTAACTACAATGAAGAAGGCTTTGAGTATATCCCAGGATCACACGGTGGTGGGGCATATTTCCACAAATATGAAACCCTAGAATGGCTCAAATACTCTAGATTCATTGGACATGATCCATTGACTGGTTTAAAATACACCATTACGATTCAAATGGTGGAGAGTCTTGGTGCCAACCACCTTTTCCTCTTCCAAAGAGGAAACTTTGAGACGCCGCTATACAGGACGTTTCAAAAGAATAGTTTTGTGACATTCCCAAATATATTCCATCCCCGACACGTCAATGCCACAAAACCTATGCCTAGATCAAGGGCCATACAGCTGTACTTATA
GAAAACCAACCCAACACCAAACCAACTCACTCACACCTATCCAACTCAGAAGGGAGCTACCGTTACCGGTATATATTCTGTGGGATGGCCCGTGTGCGTGAAGTTTTCTCATCGATCACTGACTCATCTCTTAAAGCCGTAATTCAGGAGGAGGCCTATAAGACCATCCAAACTCAATTACAACTCGCGGCCACAATCAACCCATACTCACAACCCACCGACGCTGCTGATGTTTTAGAGAACTTAGGAATCATCACTAACCCATTGGCCATTGAAGCCCATACCCATGGGGCGGCAAAGGCCATTGAAAATGACATGTATAACATAGTTGCTAATTATCTGCCCAAGGGGAATCCAGTCACATTCTACTACATGAAGAAAGGCAAGCTCGGAAAATTTAGGAGAGGCCCACACCAGAATGATCGTTTTGTCAACTCCCATTTTGAGCCCAAGGACATAGCCCGCTACCCAGAGGAAACGGTTGTGGAACACCTTGAGTCCACTCCCTGCACTACGAAGCTGGATTTCATGGGCGACACTCTCCACTTCTGGACGCCAAAGCAACTACTAACTCTCTTCAACTTTAGTCCCAAACTAACCACTCTCTACGCTACTATAGTCTTGCCTATAGAGGCTACACATAGACTACCCTCTCTACACCCCGCCATATATACTCTGAAGTACTTCGGGGACTTCTTTATGTACATCCCTGGTGGACACGCAGGCGCCTCCTACACCCATCACCAGAAACAACTAGCATGGCTTTTTGCCGGTCAAGTGTCTGGCCTAGGCATTAAGCTCACCATACAGATTCTGGAGAGCAAGGGTGCAAATCACCTGCTCATAATTCAAAGGGGTGATCTGCTCACTCCTCCCCTGAGGACTTTCGGCTCTGACTCCCCCTATGTGCAAATCCCACCTATCTTCCTCCCCAAAGACCATAATATGTCCCAGCCCATCCCCACGGTGTTTGCAATGAAAATGTTCATGTATACCAAGT
TTGAAAAGAAATTTTCAAGTCTTCGCTGATCGTAAAACTTTCCCTCTTCTCATCGAAGTTCAGGTAACGCCTGACACCCTCTTTGTTACGAAACTGTTTTCTTTCTCTCTCTTGATCCAGCTTTTCTCAAATCCTGTAACCAATCAGGTTATCTTTGTGGTGTATTGAAGAACCACTATTGGAGTGTAGGATAGCGCCTACCATTTGAATGTCAGGACAGCGCCTGATTTTATTTTGACATGTCTGTTACTCTTTCCCCTCCAGGGGATTGTTTTACTTTTAATCATGTTAAATATAATAATAGTCTAAATAAGTATTTATTTTATAATAATAATTTAGATATCGTCCTTGACGATTTTGATTTTTATTTTAACTTTTATGCAAAAAAATATAATGTTTTGTCTTCTTTCTTTTCTGACAGAGTTTTGTCGGCTTTATATACGCCGATGTCTGTCAGCGAGGCTGCCTCCCTCGCTTTGGAGGATTTCTGTGAGCTTGCTCTTGACAAGCTCAAAATAAATCCCTTCCATCAGCTATGGGAGGAGACTTTGGCCAACTGGCCAGTTTATCCAGGAACATCCCTCCTGGACTTCTTCCGGACTCAATATGAGATCCGAAGAGAGGTTGCTGAGGCCTCTGCTGAAGCCCTTCGTCTGAAGAAGGCCACGCGCGCTGATGCGTTTGCTGATGAGGTGAAATTCCTCATCAAAAATGGTGTACTTCCACACCTTGCGGGAGATTTTGCCCGCAAAATCTGGTCTACTGGAAAGGACCAGAAGAAGACAAGGACTGCCTTCCTTGTTAAAATCAAAAAGGCAAATCAGCTCAAGCAGCAGTGGAATTCCGCAAGGAGTCTTGCAGCTGCTAGAGCTGAGGTCCTGAGGGAGTTTGAACCCTCTCCCCAACAAATCCAAAAGGCTATTGAAGCCCAACTTTTTGCTGAAAAGCTTGGGCGAAAATATGCCACTCTTACCGCTCGGGTGCGAGCGAAGCGGGCCGC
ACCTGAGTGCCCCGCGACTGGGTGGGACCTGGATCACTCACGTGGGTGGTCCCGCTCATCGTGGCGCAACGAGGAGTCTCGTTGGGAGTTTTTATAATGGGTTACTACTTGGGAGAAGTGGGGAAACCGGAAGCTACCGCCGCAAATCGAGAAATTTGCTTTTAATGCGAAATTACGCTTTTTAGCAATCGGTGACCACCCTTGCCCTCCAATCAAATTCATTTGTTGAGGGTGTTTTTATGTCATTTCCACAAAATGACTCATTGCAACATAGTGTTTGAATTAAACAAACACGCGTCGTTGAATTTCGCGATCCTTATGTGGTTTTTAATTTGAGCGTCCATTAAGCCGATGTTAAACATACGATTTTGCTATAAATGTCGCTGTTGTGCCTATTAAAACCATGTGTAATGGTTTTGCCTTGTCTATTTGAGTATGTTTAACCGTAATTATCGTACTCCATCAAAATTGCGTAACAGTAATTTTGGTACTAAATGGAGTCACGTGACCCCCTCTAGAGCACGTGGACGTGCATTGAAGTACCCCGTGTCCCGTAGACTTTCATACGAGCGTATTGAGAGACCGCTAAGTACTAATACCATTGTTGAGGTTCAACATGGTAGTCATATGTCTCTCCAGAAGAACACTGACATTGCATCCTTTGTTCAATACCCCGTGCGAGGAATAAATGGCGATGGACGCTCTAGAGACTACATCAAGTTATTGAAACTTGATGTCTCCGGTGTCATTAATGTGAAGACAACGTCTATTGACCATACGATGGATCCAAGTGATAAACTCAGTGGTTTATTCGTTCTGACTATCTTATTAGACAGAAAACCCTATCTACCTGAAGGTGTGAACACGCTTCCTGGGTTCTCGGAGCTATTTGGCCCTTATGCATCTGCGTATGCAAACATGCATTTGCTAGATTCTCAAAAGAACCGTTTCAAGGTACTTGGTATTGTGAAGAAGTTCGTTGGATGTGCTTCTGGAGCAA
GATAAAAACAGAAAATCCGATAACTCGACGGCGAATTGATCAATATCACACGGATCAGTTCGAAATTCAGGATACATAAACAAATTTACAGATTTAAATTCTATATAGTGGATTGGTTTGAGTACTGAACATACACAATGACAGGTGGTGGAACAACAACAGATAAGTCATGGGTAAGTATCCTAACTTGCTGGCTGGTACAGCAAGTCGTCGAGCCGTCTGATGAGTAGCACCTCAGGGTCACGAAACGCTGGTCGTAACGGCGGAACAAGATTATTGAGGTTAGTAACATTATCAACAACAACAACAACACAACAACACAAACATACAACACAACAACAACAAACACAAGCACAACAACAATTTCGTAGTTTGTCAGTTCTAAATAGGATCAACAAACATACAAGCAAAAATGGAGGCAATCGGACATCTACTTAAGGGAGTAGCGAAGGTGAATGGCGATAGACGGGTTGATAGCACGATGGGATCAATGGTAGAACCGACGGTCAACTCCCGTGGTGGTATGCGAATTGAACGTAACTCGAAGGTCCGAGAGGTAAACTTGGCCAGGGCTTTCAGGAAGTCCAGAATTACGTGGAAGTTGCCAGCTGAATACAGAGATGAGGAGTCTATGAACATTGATTTGAGGCCAAATCTGTACACTGTTGTGATGCCAGCTGGGTGTGGTAAGACCACGATTGCAAATGAATTCAACTGCATTGACGTGGATGATTTGGCCGGGGTTGATTCACGTGCTGAGCTGATGGGTTGGTTGAAAGAAATCAGTGATGGTACAGCTAGTGAAAAATCCGAATGGGTGAGGATAGTGAACAAGGCTCTGGACAAGATGGTATTCGAAGAACCGGTAGTGATGTTGGTGCATGACCATCTAACAGCGAAATTGGTTGGTAGTATCCGAGCTGGGACTATTATGACTCCAAAGGACCAGGTAAAAGGAATGAACAAGAACCGTGACAAGAAGTGGAATGACATATTTGAG
GAATAAACTAAATAAAGTCCCTATTCAAGCTCTCGATTTCTGCTTAAGTGCGGAAGTTGATACCGTGGCCGAGGTAATACAAGGCGACCAGAGCTCCACTCACGTGGCCGGTTGACTTGAAGCAGAGGTGAGGAGCCGAGCTGATAGTCCTAAGGTAACTACTTTGTGTAAGTCAAAGTCGGCCGACTCGAACGGTCGTGATTTCACCAACTAATGGTGTGGGATGGGTGCCCACGCAAGAGCTCTATGCAGATGAAGCCTCCCGATGCATAGATGAAACGCATCACGATCCAGGGGATAAAGACCTATGGTGAATGGTGACGTTATCACTCAACCATAACAGGAGTACAGCATGGCTGGTCCCCTCGTTTTGGCTGGTGAAGCCCTCGGCAGCACCGCGGCTCGTACCGCCGGTCGTGCCGGGATGCAGAAGCTGAAAGACATGCTGATCAGTCTTGGTATCTGGGAAGGTATCCAAGCGGCAGCTGACTACGCTCCGGATGTGCTGGAAAAGATGTACAACAGCATGACCGACAGCGGCGTCACGCCAGATCAGGCATCGTCCGCCAAAGATGGCGGTCGTACCGTCGCGCTCATCGAAGCAGCCCGTCAGGGCGTAATGCTGGATGAGAAAGCGGGTCTGTCCAAAGCGGAAGCCAAGAAGTATCTCGCTATGCTGAAGCAATTCGGCACTGCACTGAGCGCTTCTGTCGACTCGAAACAAGTCGATCGTCCGGCTTCCGAAGATGCGGCCATGGCCAACGCGAGCTACATGCTTGCCATGCATCGCACCTGCAACCGCCTGGGTCTCACCGGTCCCAACCGCTTCCGCCAACTTTACGACATCTCGCTGGTGATCAACACCATCCGCGAAGGTGACGTCGAGCGCGCGGAACTTCACGAATCCCTGTACGGAGCTATTCGCACTTGAGTCAAGAATTCTTGGATGAGATTCTGTCGTCGGTCTCACCCATGGCGAAATCCATGGTAAGCATGATGG
ATCTGTATTCTTAAAGACTATCATCAAGACTCACATCAAGTTAATCCTCAAATCATCTCCTCTTTAGGTAATCATCAAGTCATACATCAAGTCATACATCAAGATATACATCAAGATATACATCAAGATATACATCAAAGACTATCATCAAGACTAACATCAAGTCAAGACCTATCTAAAGGATAGACCATAAGCCAATCAATAAGCCCTGACTATAAGGAGGGAGACTATAAGAGATGATAACTAATAAAGAGAATAATACTATTACAATCATAGACTTAAAGACTATCTTAAAGATTATCTTAAAATACCTATTGACTATGGTGTCTGGCCTATGTATTATTCACCACATCAGGTAACTGATAACAGTCGAGACGGGACATAGAGACCTTACCCGAAAGGAAGTCACTAAGTCTGGTAACGTTAAGTAGCAATCAACAAGGCGTACGAAAGTTGTTGACTCGATATCAAAATAAGATGTATAAGATACACCACATAACGAACAACCATTAACACTGACAATAAGGAATAACCACTATGTTTATCTCTAATGCTGACAACAAGTTCACTGTAATTGCTTCACCATTCCGTGCTAATATGAGTATGCAAACTAACATGATGCGCTTAGAGGCTGCTATGAATCGCTTGACTATGTGCTTCAATATCTCTAACATGAAGACTGTGCTTGGAGTCTATCAGGAAGAAGGTCAGGAAGCTGCTACACGTGAAGTTTCAATCAAGATGGATGGTCTATGCTGGCCTGAAGTTAAGAACCTGTGTACGCTGTTCTGTGAGGATTTCGAGCAAGACTGTATCCTTGTGATTAACAATGAGAATGGTCGTTGTGCTCTGTGGAGTAATTCATGGTCAGAAGAGTTAGGTTTCTGGACACAAGTGACTGCTGAGGAAGCTCACGAAGCTGGTATCTACACGCTGGACACTAACTTCACTTACTGGTTAGCTAAGTAATAGGAGTCTCTATAATGATTAGAACCTATAC
AAAATATGACAGCCACGCACATGACAAACGATTTCATACGCACACAAGACAACCTTCTACGCTCTTTTTGCGCACGCACGCCTGCGTCCCAGCTCATTTCTTCTCGTTCGAGTCCCACACCTTCTCGCGAGATGGCCCAAGTGAGCTTCCTTCAGTTCGGCGAAACTGGAACTGGAATCACGTTCGATCAACACACCTGGCATGTTCTTCCATATGACAAAGAAGCTCATGAAAGGTCAGTTGCCAAAAAGTGGCATGCATACTACTTGCAAGCAGGAGAGGAATTATCACGCCAATCACATGCCTTGCAAAAGTTCGATTCAGTATTTTATAAGAGACGCGCTCTTATTGGAATCGAAGAACCAGTTGATATCACTGACTGGATGGCCGATGATGATGATGGCCATGAAATAGTGAGTGAGTTTAAGGTCATACCAAAACAGCGCAGGAACAAACTTCCGAGGCACACTGGTATAGCTGAGAACCTTACGCGTGCAATACTAAATATTGCGCGTAAGACTCACGTTGAAATAGAGATTGTGGGCAAGAAACGTAACCAGATGCGTTTCAAGAACACACATGGACACGAGCTGCTTCATGTTAAAACTCAACATGAATTTAAGAAACTTGTTAGAACTGATCTCAAAACAGATGAATTTCTCACTGAAATCCTTAGGATAGCACGCCACACGGAACATGTAAAACCTATTACCAAGGTTGGAGAAATCAAACCAGGTCACAGTGGAGCGGTGCTCGCAACGGAAGCAGATCAATTGTTCATTGTACGAGGCATTGCAGAAACAATGCTAGTCGACGCACGTGAACATTTCAAAGGTGACCTAAAGCGCATTCAGCACTTCAGTGAAGACAAGAATGAGAAAGTCACAATCAGTCCATTCAGACACGCATATAACTTGCCACAGAATCCGCACATGTGCGCTTTGCAATGGGATGAAACATCTGTGGTGCAGTTTCAGCAAATGTTGAGTCAGGCCTTTGT
AAGTTTTTTCCTGCCGACCCACGTATCAAAAGGAACAATGATCGTACGAACCGTTTGTCGAGCAAAAGAGAAATGCCTAGAAAAATACAAGAACATACTAAAATACAAAGAACAACTAGCAAAACAAGATCAAAAAGAAAACGAAACTACCTCAAATAATAAAGACACATCATCTTCAGTCCCAAAACCCTCAAATTTTAGAAAGACAAAAGTGCAGAATCAATACAACCGCGTTTTTTCAATAGACGAGAAAGTTGCTGAGTATGAAAAAATTCTTAATGATAAAGTTAACATGATTGATGCCATTTTCAATAAAGCAGAAAAGATCCGGGATTTATTCATCGGAACAGAACCTTTGACTAAAGAACTAATAAAAAACGAATTGCAATATGGAGCTATTGTTTTAAATAGAGCGAGCGATTTAATTTTGGCTTTTGCCGATAACAACGAGCCACGTGAACCCGAATTTGTGCTTAATACAGATATGATTGTTAATGATTTAAAGCCATTGCTACATCCTACCAGAATATTTGATTATTCTAGTTTTGGATTTGATGACGTAAACAAGTTAGCTATTAATCCTAAAATAAGATATTTGCCTAATTGGAGCATTAATTATATCCGCAAATGCATACAGTCATTTTTCACTTCAAACAGTAATATCGAAGTTCAAAATCTTCATAATTACAGCAATCATTATGATAACAGAATTTACGAACATGCAATGCCTAATGACGTTAAATTACAAATTTTAATTGGATTGGACAAAATGTTTAACAAGTTAAGTATCCAACACAGATTTGGTACATTTGAAACACAAATCTTAAGTTGTTTTTTTATGAAGCAAAAGATCTGCGAGTATGAAGCCTATATGCATTTACCTGATTGTGTCAATAAAAGCAAAAAATTGAAGAAAGGTACCGAAACAGTATGTTGGCAATATTTAGCTGAAATTATCAAACATTACGAAGGAATACCATTTTATCATCACACTCATAGT
GGGGATACGTGCCCCTCCCCACCTACCCGCGCCCCTAACATTTTTATTTCCGTCTGTCAATACCCCCTGCATCCGATAGGCCCGAACTATCACAAACGGAAAAGCGATAGCCCAAAACACTAAGCCCCTTTTCATCATTTCATTTGTAAGCGCGTTTAAAATCATGGTAAAATAACCACTACCCCAAATTGCGCCCCTGCAATTTGCTGACGGTTTAACGGAAGGCGGAAACATGGCGAAGAAAAAACCAGTAGAAAAAAATGGGCTTGTTTATAAAGAGTTTCAAAAACAAGTTTCAAATTTGAAGAAAGCCGGACTAATCCCTAAAACCCTTGACGTGCGAAAAGTCAAGCCAACAAAACACTATAAAGGATTGGTAAGCAAATATAAAGACGTTGCAACAGGGGGCGCTAAACTTGCAGCAATCCCTAACCCCGCCGTTATTGAAACGCTTGAAGCGCGGGGCGAATCCATCATTAAGAAAGGCGGCAAGGCGTATCTGAAAGCCCGCCAGCAAATAAACCAGCGCGGGCAAATTGTAAACCCCTTTACGGTTCGCGTAACCAAACGCGGCGAAGTGGTGCGCCGCTACCGCAAGACTACCCCGGAAGGCAAGCCCGTTTATATCACGCAACGGGAATTGCCTATTAAGTTTGAAAATATGGAACAGTGGCTTACTGAATTAAAGGCCGCTGGTTTTCAATTGCAACCGGGCGAACAAATCTATTTCACTTTTAACGGCAACTATTCCCGCCGTACCTATACGTCATTTGATGAAGCGTTCAATAAATTTATGACGTATGACATTATTATTGATGCGGTGGCCGGAAAATTAAAAGTAGAAGATGAAGCCGATTTAGTTAAGTCGGTAGGCTTTCAACGTATCAGCGGCCCCGAAGCCAAGGCGTATAACCGTAACCGTATTGTATTGCCTGAAATGCAATTTAGCCAAGCGGCTAAAAAGAAATACAAGCGCCGTCAAAAACGCGGCTATGGCAGC
TAACAATCATATATGTAAAAAGTAGGTTGGCACCGAAAACGGTCGGACCGACCTGGGTACATATATAAAGAAACCGTAGGGTCAGCAAAGCACACTCATCTATGGGACCGTGCAATCCAACTAATATTTTCCTGCTCTGCAAGGACTACGAGGTGGACTTTGAGGATTTAAGGCTGACATGTGTATTTTGCAAAAATGAATTAACAACAGAAGAATTGCTGGCGTTTGCACTAAAGGAGCTAAGCATTGTGTGGAGACATAACTGGCCATTTGGAGTATGCGCACCATGCTTGGCACGTGAAGTAAAAGTGAGGGAGCTGCGACATTGGGACCATTCCTGTTACGGACCCACTGTGGAACAGACAACAGGACGGTCATTAGCTGAACTATATATACGGTGCCATGCATGCAGCAAACCGTTAAGTATACAGGAAAAGGAGCATCAGGTACAGGCATACATCCACTTCCACTATATAGCTGGACAGTGGACGGGAAGGTGTTGCCAGTGTAGAGGGCCATGCACGGCCAGGTGGCAACCATAAAGGACATAGTCCTTGAAGAGCGTCCTGAGGTGGTTGACCTACATTGCAATGAGCAGTTATTAGACAGCTCAGAGTCAGAGGAGGAGGATAGTGTGCGTGAGCAACTTGTTGAACAAGCACAGCAGGCCTACAGGGTGGTTACTACCTGTGGCATTTGTAAGTGTCCAGTTAGGCTGGTGGTGCAGTGCGGAGACGCAGACCTGAAGGTGCTACATGAACTACTGCTGGGCGACTTGTCCATAGTGTGTCCTGGCTGCGCATAAGGGACATGGCTGACAGTGAAGGTACAGAAAGCGGGGATGGGACCGAGGCCGCGGAACGCGCAGGGGGGTGGTTTCTGGTAGAAGCCGTGGTAGACCGCACCACAGGATACCAGGTGTCCAGTGATGAGGAGGACAATAGCATTGACACAGGGGAAGACCTAGTAGACTTCATAGATACAAGGCGCCCCGGGGATG
GGAGAGATCAGAGCACTCTTGGGAGTGGAAGCTCCCGGGTCTCTCCTGCCTGACTGTGGAGACAATAAAGGAGTTACTTTACAACTGCGCTAGCCTGGTTATTATCGGGATTCGTCACTAATTCTGTGCAACACCAGAGCGGATCTCGCAGCTGGCGCCCAACGTGGGGCTCGAGAAAAGAAGACAGCAGTCCGCAGAAATCAGGAGAAGAAGAGTCATGGAAGGAGTTATGGGACCTCGGACTTTGCTGTTGTAAAGAGAAACCAGCGCGCAGCGGAAGAGCGGAGACACGGACAAAAGGGAAACAAAAACTTCGGGGACGCCTGAAGTAAGGTAAGAGAGACACCTACTGGGAAAAGTAGGGAAATACCCTTCACAGGACGAAAAGGCGCTGCTGGGGGACAGGAGGAGGGTTCGCAGCCCTGAGACTTAAAGAAGGGGACGAGCCCTCCGCCTGAACCTGAGGAGTGCAAAGGCAGCGCTAGTAAGAAAACCGCCGTGGTGAATCTAGATAGAGACATGGCGACGCAAGGCTCAAAGGAGAAGAAGGGATACCCTGAGCTCAAAGAGGTCATTAAGACAACATGTAAAATAAAGGTGGGGCCCGGGAAGGAGACCTTGACAGAAGGGAACTGTCTATGGGCCTTAAAAACCCTAGACTTTATATTTGAGGATATAAAAACGGAGCCGTGGACTCTTACAAAAATGTATACAGTCTGGGAAAAATTAAAGCAAGTAACTCCAGAAGAAACAAGTAAAAGAGAGTTTGCCTCCTTACAGGCCACATTGGCTTGTATAATGTGTAGTCAAATGGGCATGAGGCCCGAGACAGTGCAGGCAGCCAGGGGAATAATAAGTATGAAAGAAGGGCTACACGAAAAACAGGAGGATAAAGAAAAGAAGGTAGAACAACTCTACCCAAACTTGGAAAAACACAGAGAAGTGTATCCTATTGTAAATTTGCAGGCTGGAGGGAGAAGTTGGAAAGCGGTAGAGTCAG
GTAAACCACAAGAACGAGGTTCAATTCCTTGTAGACTTACGGTTTCAATTGTGTTGTGTTTATTCAACATTTACCAATTATGTCTCGATTTATTAACGGTGAAGAGTACGAAATTCCCAGTTTTCAGTGGTTGATTGATGAATCCTTAGAGCGACTAGGGAACCTTCCTGCCGAAATTTCGACTGATGTCGTTGATGAACCGAGAGTAGAGATAACGGCAGAGGGAACCCTTGACAGTTTCTTGCATGCTGTCAAGCCTTTGGTGATTTCAGGTGAATATCAACCCCCCTTCGACCAAGCACGCTGGGCCTCTTGCTGCCAGCAGGTGTATGAGCTTAATGAAGCCTTTGGCCACAAAGGCTTGATTCCACCTCCTGAGATGGCCCGCATGTTATATTTGGATATCGAAGGTTCCTTCATTAATGAAGAGGAGTGTGATGACTGGATGCCAGTTGACACAGATGATGGTTATCTTGATTACACTAGTAAGAAAGATCTCCAGACTGTGAATACTGAAGAAAATGATTTGGCTGAGATGCCCGAGCTGGAGGAATGCAGCGACAGCTCAAAGTCCGATGTGGTGGAGTTCACCCTGGCGGACAGATTCCAGGTTACAAGCGGAGAGTTTTTTGATCTTGAAAACTCTAACTACCAACTTACGCTTGATCTGCAGAATCCCATGATGCAGATGGTCGAGGGTCTTGAAGATACTCTCCCCGAGACTGAACCTGATGAACAGCTCACCTTGGCTCCTCGGTTTACCGAGAGGGTAAGTTGTGAAGCTTTGGAAGGTGCCGGACACCGAATGCTACCCACTCATGCATATTTTGACGACAGTCATATGCAGGCTCTGGAGGAGATAGCAGATTACAATCTTGATTTCGAGAGGATTAAGATCTCCCAGAGTGGTGTCGATTGGTACAAAGATCCTGACAAGTATTACGAACCGAAGATGCAAATCGGTTCGTTCTCCCGGCGAGTGGGGACTCAGAAGACTGTG
GATACCTAACCAGTGTCTCGTTGATCAGTGATCAGGTATGCATACTCCTCAATGTATCGCACGCTTCGGCACTACATGTCACACACACATCCGCACCGCACGTCTCCTTTATGTCAAAACCACTTACTTTCAACGCTTTCTTTTTATGTTTTTTGTTTATTCCGCTGTTCCTGTGTTGTTTGTACCCATTCTTTTCATCGCTTTTTTTCACCGGTTTTTCAAGCTGCAGCTGGGGTTTTCCCCCGAAGCTACAGCCCTTATGCATAGGTTCGTGGACCTCTTTTCACGGGACGATGAGCCTGTCATCACAGAGACTTCATGCAATGTAGATTTCCTTCCTGGACCAGAAAGTAGGAAAGAAAATCTTGTAGCTCCTAAGAGAAGGAATCACTACATTGTAAAAGTCGCTATGGCAGCAAAGTCCCAAGTGGGGTTACTCGGCAATTCTAGGGCTAATGAGCTTGTATATGCCAGGTTGTGTAGGGAGGAGATGGTTAAGCATGGCGTAAGACCATCGCATATTGCGCGGATGGTTCCATTGGCGGTAGACTGTCACTGTTTTATCCCCATGGATGAGGATATCATGGCAGCGGAGATGATGAGGACGGATGTTATGCGTAGCAGACGCAAGGACATGGGGGATTCCCATGCCAAATAGGGGGGCCTATTAACCACACATGGGTTCACCACTCCTACATGGAGGGGTGAACCTGCGGGTCTTAGTGTGGTTAAAGGACCTCCCTTATCAAAACCCCGTAAATTGTATCGTTTTACAGGGTTTGGTGCCAATATACGATACGGAGTGCATGATCACTCCTTGGGTAATGTACGGAGGGGCCTGGTAGAGCGAGTTTTCATGGTTGAGAAATCTGGAAAGCTCGAGTACACACCAAAACCCACCCCTGGCGCATTTAATCAACTATCTCGGTTCACTCGGGCATTGTTACCTTTCTTGACCAAGACCACCAGACTTACAACCAAAGAATTTCTTGGGTTCTAT
ACACAAAGACCTCCCGTATTGCTAAACCAGAGCTAGTAATAGACTTCTAGACAGCCATGCAATCCAGAGCTGTCATCTTGAAGTATAGATCTGGTTCAGGCCACAAGAGGTCTTTGCCCAGGTTCTACATAGACTGTGATTTGGACACCTTTGATTTTGAGAAGGATTGCTCTCTGATTGAGAATGAGTTCCCCATTTACATAAACAATTATAAGGTGGTCTATAAGTCAAAGCCAACTCTCTCACATTTCCTCATTGAGAAGGAGTTTCCTGCTGTGCTGGGGCCTGGTATGATCAGTGCAGTTCGAACCAGACTTTACGAGCCAACTATGAGAGAGCTCTACCAGGAATCGATTCACCAACTAAAGAGGAGCAACAAGAAATACCTTTTGTCTGCTCTCAGGTGGCCCACAGGGATTCCTACTCTAGAGTTTATAGACTATTACTTCGAGGAGCTCCTGTTCTTGTCAGAGTTTGACCCGGGGTCTATCCAGAGATACCTGAAATTACTGGTTAAGGCCTCTGGGCTTTACAACTCCACTAATGAGGAGCAGATAGTGGAGATTCACAGACGAGTGCTCATAGAAGGCAAAAAGCACGGATTGACTGCTTTTGATCTCCCAGGAAATGACATCCTTGGAGACATCTGTGTGGTCCAAGCAGCACGGGTGACAAGACTGGTTGCTAAGACATTCTCTAAGATGACCAGAGACACCCATCTGATGATATACTTCTCGATAAGCCCAGTTGAGTTGGTTTTGAGTAAACTTGATAAGAAAGGGGACAAGAGGGCTAAAGCAAAAGGGTTGATGTCTATGAGTGCCGCTAGGTCTTATGACTATTTTATGAGAACTGACTTGGGATTCAGAGAGACTGCTCTTTCCACCTTTTGGGCTAAGGACTGGCCTACCCCACAAGAGACCATTCTATCTGACAAACGATGCCTTAAAGAAGACATGAGAGTGACAAAGTGGCTGCCTAGTCCCCCCCACTACCCACC
ACCAAACAAGGGAGAATATGGATACGTTAAAATATATAACGTATTTTTAAAACTTAGGAACCAAGACAAACACTTTTGGTCTTGGTATTGGATCCTCAAGAAATATATCATCATGAGTGATATCTTTGAAGAGGCGGCTAGTTTTAGGAGTTATCAATCTAAGTTAGGGAGAGATGGGAGGGCTAGTGCAGCAACTGCTACTTTGACAACCAAGATAAGGATATTTGTACCAGCTACTAATAGTCCAGAGCTCAGATGGGAACTAACATTGTTTGCACTTGATGTGATTAGATCTCCGAGTGCTGCCGAGTCAATGAAAGTTGGAGCTGCTTTCACACTCATCTCTATGTATTCAGAGAGACCCGGGGCTCTCATTAGAAGTCTCCTCAATGACCCAGACATTGAAGCTGTAATAATAGATGTTGGATCAATGGTCAACGGAATACCAGTAATGGAGAGGAGAGGAGACAAGGCTCAGGAGGAGATGGAAGGCTTGATGAGAATCCTCAAAACTGCTCGAGACAGCAGCAAGGGAAAAACACCTTTTGTTGACAGCCGAGCTTACGGCCTACGGATAACAGACATGAGCACCCTGGTCTCTGCAGTTATCACCATCGAGGCCCAGATCTGGATACTGATCGCTAAAGCAGTTACAGCTCCCGACACTGCCGAGGAAAGTGAAACTAGAAGATGGGCTAAATACGTCCAACAAAAGAGAGTCAATCCGTTCTTTGCTCTAACTCAGCAATGGCTAACAGAAATGAGGAATCTGCTCTCCCAGAGTCTATCAGTAAGGAAGTTCATGGTTGAGATCCTCATAGAAGTCAAGAAAGGAGGATCTGCTAAAGGCAGAGCAGTAGAAATAATCTCAGACATCGGAAACTATGTCGAGGAAACTGGTATGGCAGGATTCTTCGCAACCATCAGATTCGGGTTGGAGACAAGGTATCCAGCACTTGCACTCAACGAATTCCAGAGTGACCTCAACACCATCAAAAGC
GAGTATATTCCAAAAATAATTTAGTATACTTTGAAGTATATTGGCTATAGTTTGAAATTTTTTTTCACCACAGATATCATGGAGAATACTATACGAGGATGTGCAGTGTCTTTTTATTATTTCCGTGTATAGGGTAGAAGTACCGTTTGTGGCCACTGTACCGTTTATGGCCATTTATTGTTCAAATAAACGATAGAAATGAATTTATGTTAATAAACCATTACAAACTCAATTTGTTTTAATATAATATTTTTAAAACTCAACAAAAATATGGTTATAATATTGTTATTTTTTATAAATTAATTCAAATGTTAACTGGCCAAACACGGTGCTAAGGTGGCCAAAAACGGTACTTCTACCCTATTATTATAAAGACAACTACTGAACACGCGATCAGTAATTTGACTGAAAGGTTTTTTATCATAAGGGTTGTTAAACAATAGTATATTACACTACAAGAGCAGAAAGTTGAGATTCCTGCACTGCGGGCATCATGGCACGCAGTTCAGGGCTCTCAAATTTCTGCCCATGTAGTGTATACTATTTTTCTTGCTATGCGGTCGAAAGTACGTTAAAAATTGCGTTGAAAATAATTGATGCCTGCCCCCGACATTTGCGGCACGAGCGAAGCGAGTGCTGCTGGTCGGGGGGGGCAGGCATCAAATACACCTGTCAATAAAGATATTAATATATAATCTATCATATTACTACTTTCTTTTAAGAAAAGATTTTAATTTCATTCAATAATTTTAAAGTTTTAAATATATTATAAATTAATTCTGATATTAAAAATAAAAAAAAAAAAAAAACACAAAAATGAATTCATAATCGTGAAATGCATAGAAAAAAAAATTTTTAAAAAAATCTGTTTGTGTATTTTTTAAAATAATTACTTATTCAATAATGAATTTATTTATTTATTTGAGAAAATCTATCAGAATAAAATATATTTTTCTTTTATTTGTAATTTAAATATTTAACAAGTCTCATTTCATTAAAA
GCGAATTTGGGAACTTTTGTTTATTTAAAACGATAACATGCAAGCAAACAGTAGTAATTATATTTTAGATTACATAGTTGATGCTACCCCAAAGATACCTTTGAGTCCATCAACCGTGATATTGCTGAAATCTGCTTCCGGTTTTGTCAACACACTCCATGTCCTAGTTGGCCCTTCACCATCGCCAAAGAAGTTTCTATCATTCTGAAACCCCTTGTTCTTGTCGGTTATTATCCTCTCGGCCATGTCAATTCTGCCATCTGGAGTGAGGCTGTAAATTATGGCACATGTCAACTTCAAAGTGAAGTTTTTTATCGTTGGTTTTTCATCAGATAAAGGATGAAGCCTTTTCTGATTCTTCCATTGTCCCTCCATTGTTTTCAGAAAATCTCTTATTGCAATTGATTTTTCAATCTTCTGATTAGTTTCCAGCAATGGCATCAGGGATTCAGGAGTTGCACCAACAGCAGGGGACAACTTTTGCTTGGTCTGAAAACTGCTTGCAAACCCAGCATATCTCACAGATCGATTACCTGCAATATTCAGCTTACACCTAGAGCAAACAGCACTTGGTAAGTTGTCTATATCAATCTTGAGAAACACCCTTGCAGGGAATTTCTTTGTTGGAGCATGGCTCAATTCCTCACTGATTTGTGATAAACTTACATCACCATCATACAGCTTCGATTTGACAAATTCAGGTACTTTCCTTTTGTCATCGGCTTTTCCAGGAAGAGATCCTTGTGTAAAAATCAAGACAAATGCTGCTTGAATTGCTCTCTTTGCTACTCTGATATTCTTGATTATATCAGAATCACACACTCCATCAACTTGTTCCATTTTGAACAAGTTGAGCGACTTAGTATCTCCTTTCATAGAGACATAAACCAGACCATCCAGTATTTTTGTCCCAGCAGTAATAAGCATATTGAGTTCAGCATCAGGATTGCCAAAGTGTTTGATGATTATCTCCCCTTCGGTGTAAGATTCATCATCAAGA
GGTCTACGGGCCCATATGGGCCCGTGACTGGTGGGTTGCTTTCGCAGCTCGCTATTGAGCCCCCGTAGACGAGGATAGCATGCTCGAAGAACACTATTACAGCCGGAAAACGTGTGGATCTGGAGGCGGTCTATCGGTTCAAAGAACCGGTTACCCGCAAACTGACCCCCCCGTTTTTAAGGCTGTTAATAGCTTCGAACGTGCTCCCTTGATCGTCGGTGATCACGTACACAGCTTGCCGTACTGGTCTCGGAAGATAACGCTCGAGTGTACTCCGTACCCCTTCACACTTCGGTGGGAGGGCGGAGTTCACAAGGACGGTATTCCCGATAAGGTACCGCATCCCTCTTGCGACCCTGGGAGTGAGCTTGTCTCATATACCCATTCGCGTGAGGTTGACTGTGAACGGTTTATCGGCCCCGTCCCAAGTTCTTTCACTGATCCGAAGGTAACTTCGGCACAATGGAAGTTCTTGGAGGACATGGCTGATATGAAGGCGCTTGCCGACCTGAATAAGAGTCTGGTGAACCTCCCTATGCTTTATAAGGAGAGACGCGAGACCCTTAAGATGGTCGGTAATCGCCTTGGTGGTCTTGTTCGCGTGGCTCACGCTGCGCAAGACCGCGACCTCAAACGATACTTTAAAGCGCGCCGTAAGGATCGCCGAAAGGTAGCGGAGGAGGTGGCCAACGGGCATCTCGAGCTCATCTTCGGGTGGTTACCACTCATTGGAGAGCTTGAGGGGGCAATTGAGTATGCTGAATTGCCCGACCTCGACTTCATACGGTGTCACGGTCTGCATACCCTTGTGCTGCAGAGTACTCCCTGGGATAACTCCGTAGATGTACGGAGCTACCCTAATTGGGAGAGAGCTGCTGGCACGCGGATTACAGGTTCCGTTCGCACTCGTGGTGTGGTCGAGTCCCGTGCAAGTGTTCGAACAGCGCTTCGTTTCAATCTTGAAACATCGCTGGCTGGGGACGCCCGTCGTCTCGGGTTC
GTATTAGACACGGATACGTCGTATAACGTATTAGACACGGATACGTCGTATAACGTATTAGACACGGATACGTCGTATAACGTATTAGACACGGATACGTCGTATAACGTATTAGACACGGATACGTCGTATAACGTATTAGACACGGATACGTCGTACTAAGTACTTAATACGGGTATTTCGTACTATATACGGACATTTCTTACTTCTTACTTCACTCATTCACTCTCTTTTATTATATAGATATATTCAACCCCCCCTATATTCGTTCTTCTTTGAATTTTTCTCGTACCACTTACTTCATATTTGTTACTTATTTTCCCTTACTTCACTCATTCGTTCCCCGTTCGTCCTTTCTTCACACCTCTTTCTCAACTCGTACTATTTCTCCCTTAATTCGTCCTTACTAATTATGCCACACTGGATACTACACTCATTCTTTTTCGGTTTTTCTTAGCTTCACTACACATTTGACTTACTTCACTCATTCGTTCTAGTTTCTTCACTCATTCGTTCTCTTTTCTTATTCTTCATACTTTACTTGTCTATTCTTCATACTTCACTCATTTGTTTATTTCGAAAAAATATTATACACCAAAAAATGATTTCTTTTCTCCATTTTTGATTAACTCGTATTTTTTTCGCAAAAATTGTGATGGTGTAAGTATTAGCACAGTACCTTTTTCTGTGACTATTTGAAACCTTGGCATCGATGTTATTTGTACTATTTCGATTGCCAATATCCTTTCCTTTTTCCCGTTTATTATTATGTATTTCTCATCTGCTTCTTTTAATTCTCTTGCTATGTTTTTTGCTAGGTCTATTAATTTCATGGTTCACCACGTGTAAATGGGATATTCAAATAACGAACTAGGTGTTAGTATGTATATATGACCTTTGTCTGTTTCAAGTATTAAATTATTATTTACTAGTTCTACTCTTGTTACTTTTTCCTCTCTATAGATGATTTCCTTTTTCGTCGATAATAACTTGTATATTT
ACCAAACAAAGTTGGGTAAGGATCGGTCTATCAATGATTATGATTTAGCACACTTAGGATTCAAGATCCTATCGACTGGAGCAGGCTTAAGGTAAAGGTTCTTTAAAATGGCTTCTCTCTTGAAGAGCTTAGCTCTGTTCAAAAGGGCCAAAGACAAGCCACCCCTTGCTGCAGGCTCTGGTGGGGCTATCCGGGGAATCAAACATGTCATTGTTGTTCCGATTCCTGGGGATTCCTCAATCACCACAAGATCCCGCCTCCTAGACCGTCTCGTTAAAATGGTGGGAGACCCAGACATCAGTGGCCCTAAATTAACCGGGGCTCTCATCAGCATCTTATCACTGTTTGTCGAGTCACCAGGCCAACTTATTCAGAGAATCACTGATGACCCTGATATCAGCATTAAATTGGTGGAGGTAGTCCAAAGTGACAAAACTCAATCAGGGCTGACATTTGCCTCTAGGGGTACGAGCATGGATGACGAGGCTGATAGATATTTCACTTATGAAGAACCCAATGACGGAGAAGAAAGGCAGTCTTACTGGTTTGAGAATCGAGATATTCAAGACATTGAGATCCAGGATCCAGAAGGGTTCAATATGATACTGGCAACCATCTTAGCCCAGATCTGGATCTTACTAGCTAAAGCAGTCACAGCCCCTGATACTGCAGCCGATTCAGAGTTACGGAGGTGGGTGAAATACACTCAACAAAGGAGGGTAATTGGAGAATTCAGACTTGACAAAGGATGGCTTGACACAGTGCGCAACAGGGTAGCAGAAGATCTCTCTTTACGCAGATTTATGGTGGCATTGATCTTAGATATCAAGAGAACCCCAGGCAATAAACCAAGGATCGCTGAAATGATCTGTGACATTGATACCTACATAGTGGAGGCAGGGTTGGCCAGTTTTATACTCACTATCAAATTTGGTATAGAAACGATGTACCCAGCACTGGGCCTGCATGAATTCGCCGGAGAGCTCTCCACAATCGAGTC
ACACATAGTCAGAGGAAAAAATAATTTTGATTTTGTTTTCCACAAAAGAATTGAAGGATGACGACACCACCTCTCGTTATACCCTTGCATGTTCATGGCAGGTCTTATGAACTGTTGGCGGGGTATCATGAAGTTGATTGGCAGGAGATAGAAGAGTTGGAAGAAACAGATGTCAGAGGAGATGGATTTTGTCTTTATCATTCCATACTATATAGTATGGGCCTGAGCAAGGAGAACTCTCGCACCACTGAATTTATGATAAAGCTACGATCGAATCCAGCCATCTGCCAGCTGGATCAAGAAATGCAACTGAGCCTTATGAAGCAGCTTGATCCAAATGACTCATCAGCCTGGGGTGAAGATATAGCAATTGGGTTTATAGCTATAATATTGAGAATTAAGATAATTGCTTACCAGACAGTTGATGGGAAGTTGTTTAAGACTATTTATGGTGCTGAGTTTGAGAGTACTATTAGAATTAGGAACTATGGGAATTACCACTTCAAGTCACTTGAGACAGATTTTGATCATAAAGTAAAGCTCAGATCAAAAATTGAAGAATTCTTGAGAATGCCAGTGGAAGACTGTGAATCCATATCCTTGTGGCATGCATCTGTTTACAAGCCTATAGTATCTGATAGCCTTTCTGGACACAAGAGCTTTAGTAATGTGGATGAATTGATAGGTAGCATAATATCCAGCATGTATAAGATCATGGACAATGGTGATCAATGTTTTCTTTGGAGTGCAATGAGAATGGTAGCCAGACCCTCTGAAAAACTATATGCCCTTGCAGTGTTTTTGGGATTCAATCTTAAGTTCTATCATGTGAGGAAAAGAGCTGAAAAATTGACGGCAAAACTTGAGAGTGATCATACTAATTTGGGAGTGAAGCTGATTGAGGTATATGAAGTTTCTGAGCCAACCAGATCTACCTGGGTCCTGAAACCAGGAGGGAGCAGAATAACTGAAACAAGAAATTTTGTGATTGAGGAGATAA
GCAACAATCTCCTCTCCATACTTTTTTCCACTGCACCGGTATCGTACAAACATATATAAGAAGACCCCATTGGCTATGGATTTGTTACTGCGGTAGCCGGATGGATAGGACCGTGCACTCCTTTGTGGAGCGGCTGGGAATTCCTCGGGAGGACCTCCTGCTGCCGTGCACATTCTGCTCGAGGTTTCTTACCCAGGAGGAATTAACTGCATTTGACTTTAGTGCTTTTAACCTTGTTTGGAGAGGAAGGTGTGCCCATGGAATCTGCACAGCCTGTGCTCGTGTCTGTGCATCCCTAGACCTGTTTCTGCACCATCAGAATTCGCGACCATTAGCAGATGTTCTGCGGGACGAAAATCTTACACTCCACGGACTGAAAGCACGGTGTCGCGTGTGCATGAAGATACTGTCAGTGACAGAAAAGCTAGAGTGTGCAGAAAGAGGGGAATCCTTTGCCAAAGTCAGGGGCCAGTGGAGGGCACGGTGCAGAATTTGCAAACCCGTGTAAAATGATAGGACCTGACACCACGCGCTGTCTCACCGGCGAAACTCCTGACTCGGTCAGCCTGTATTGTCACGAAGTTCTCGACGAGGACGAATTAAAAGAGCCAACAGAGGCGGCTCCGCCACCGGAACAATACACCTTGTACCAGGTACTCATTGAGTGTCCTGAGTGTAATAAGACAATTCGGCTGACGTGCGCGGCACAAGCACACCAGATCCGTGGGCTAGAACATCTACTGCTTGACGGGCTAAGAGTGATCTGTCCGCGGTGTAACCAGAAGAATGGAAGATCTTGAAGAAGGTACTGGCGAAGGTTGCAGTGGCTGGTTTGATAGAGAAGCTATTTGTAGTGACGGGTCTAGTGATGAGGAGCCAAATGAGTCCTTTGAATCTATTGCGGACATGTTCGATGACGGAACACAAACACAGGGCAATTCCCTAGAGTTGTTCCATACCCAGGAAAAGGAGGAGACTAGGACACAGATACAAGCTCTAA
TGGTATCAGAGCAGGGTTCACTGTAAGTAAATTTATGGCTTTCATGGGGTAATTCCCTAGGATAGGAGCCTAAGGGCTCTTTTTATGCATATTTCTGAATTTCTGTTAAGACTATGCTTTATATACTCTGAAGCGAATTTCTGGCAAGTAAGTTTTAAGAAGTAGATGGTAATACCTTATGAGGAGTAATACTACATATCTAGACTAAGGAATGTCTTAGGAAAGAGGCGATGAGAAGATAAGGTGACTACTGGGAATAGACGTAAGCCCATTGTAAGTCCCGAGGAAGGGCAGCTTGTGGCAAAAAGGTGACTCAGTATAACCTGAAGATATCGCGTCTCTGTCTAATTTAATATCCTGAGACTCCTAAAATCCGGATATGATAGTAAAACTCTGATAAAGCAAAAGCCTGAAGCTTCGAAATACCTGCTAGCCAGAGATAAACTAAGGAAATTATAAAGCCGTGCTCTTAACTTTAATTTACAAGAAAAATGCATAAATAACCCGAAGGTTCTTTATCCTGCTTCAAAGCCTTTAGTTTACTTAAACCTTGAACCAAAGCTAATTCTGGATACTTACTGGGATAAAACCTTTGAAAATTACAAGAACTCTCATACTAAGTCAATTGCAGATCTTGAATATTTGAACTTAGCAGGAATTGAAAAGGTCTCAAATAAAGACCTAGCACATAACTTGCACGTTAATACTTATAGAAGTGATCTTGGATTTAAAGTTGTTATTGCATCACTTACTAAGGAAAGAAAGTTAAATTTGCAAAATAAAGAAGAGCTTGAAAAACTTCACAAGAAGCTTGAACTGTTTGGAGATCTAGACAAGATTGTCAGATCCCAAAGAACTGAACTCAAAAAGGCTAATCAAAGCCTTGAGGACTTAAACAGGGAACTGCAAGCCCTGCGTTCTGACTATCTCTCCAGGTGCCCTCTATCAAAGAAGGACGTAGAAGAACTTGTTCTACGTATCAGTGAGCAGCCAAAGCTCG
GAAATTTTCAAAGTCTTTCGGCAATAAGGGTGGAAATTTCAAAGAGGGTCGAGCCGACGAACCTCTGTAGAACCGGGAAGTGCCTGTCTTTACTTGCGAGAGCAATTGAACTAGGGCAGCACCGGGGGTCGATAAGCGCAGAAGTGAGGCGCGGGGATTGAAGCAAATCACCTAAGCGTAAACGACGGACCTCGAGGGTGGCGGAGTCTACATAGGATCCCCTAGCTACTAGACAGAAACCATTCCTAACAAGGAGATGCACATGGGCGGCATTGCCAAAAGCCTGAAACGTGTACTCACCATCGTGCTGGTTGTGGTGGCGATCGTATTCGTCGTCATGGTCGCATTGGCGTTTCTTGCGCCAGCGTTGTTCGGCACGTTAACAGGTGCAACCCTCACAGCTACTACCATCGGCGGGGCCATTTCGGCCGCTAGTACCGCCGTTGGCGCCATGATCATGTCCACTGAAGCGTTGATGCTGATGGGCGGCTTGCTCTTCTCCACTTACATGTCGGATAAGCAGGCAGCCGAGATGCAAGCCAACATCGCTGAAGAGACTGAAGCAGCGAAGGGTGAGGTGGGTGATCATTTCTCACAGATGGAGAATGATCGTTACAACGGGTACGAAGGCCCCTCCCTGGGGGTCATCTACGACCGAGACACCGAAAAAGAGATTGAGAAGGAGGTCGGAGGGTCGACTTCTGAGTCTCGCAGTAGCGCAGGCTTGTTTGGTCTGTTTATACTGGGTGGAGCGGTGCTTGCCATAGGAGCCAGCTAATGGGTAGCGCGCTGAAATCAATCAAGCGCTTCCTGGCCAAGGTTCTTGTGATCATAGCCCTTGTACTGGTCGCCATTGCGGTTATTTACTGGAACTCAGACTCCATCGGGTTCCTCGGTAAGATCGCTGATTCCACTGGCATCGCGGGAATTGGGCTCTTGGGCCCAGGACAGCTTCTCATGATTGCCGGTCTCATCGGGGTCCTCGCCTTCTTTATTGATA
CGGTGGCATTTATGTAATAAGAAGGGGTACTCTGGATGAGTTACTCCACTTGAGGCTCCTCAAAACTTGCTCATGTAATTGGAGTATTGGAGGTCTTTATATACTAGAACTCTCATTAACGGATTTGCAACACGTGGCGGCCATCCGCTATAATATTACCGGATGGCCGCGCGACCCCCCTGGTGCCCGTACATCCCGCGCGCTTTTTCAACCTTTAATTTAGAATTAAAGGTAGTCCATGGCGCCTCGTCCAATAATAATGCGCCTGACGAGTCAATATAATTTGAACAACTTGTAGCGCTAAGTTGTTGGGTTGTCTATAAATGAAAGCCATTGGCCCACGAGCTTTAACCCAAAATGCCTAAGCGCGATCTCCCATGGCGATCGATGCCTGGAACATCAAAGACTAGTCGCAACGCTAATTATTCTCCTCGTGCTCGTATTGGGCCAAGAGTTGACAAGGCCTCTGAATGGGTGCACAGGCCCATGTACAGGAAGCCCAGGATCTACCGGACGCTGAGGACGGCCGATGTGCCCAGAGGCTGTGAAGGGCCTTGTAAGGTCCAGTCGTATGAACAGCGTCATGACATCTCACATGTTGGCAAGGTAATGTGCATCTCTGATGTGACACGTGGTAATGGCATTACCCACCGTGTGGGTAAGCGTTTCTGTGTCAAGTCTGTGTATATTTTAGGGAAGATTTGGATGGACGAGAACATCAAGCTCCAGAACCACACGAACAGTGTCATGTTCTGGTTGGTCCGAGACCGTAGACCGTATGGCACGCCCATGGATTTCGGTCATGTGTTCAACATGTTCGACAACGAGCCCAGTACTGCCACTGTGAAGAACGATCTCCGCGATCGTTACCAGGTCCTTCACAAGTTCTATGGCAAGGTCACAGGTGGACAGTATGCCAGCAATGAACAGGCAATCGTCAAGCGTTTCTGGAAGGTCAACAATCATGTGGTCTACAATCATCAAGAGGCTGGCAAGTACG
ATGTACAGGTATAACATCAAAGATGGTATCAAGAACTAAGAATCGAAGGAACAAGGCAAGGAAGGTCGTCAGTCGCAGTACCGCTTTAGTGCCCATGGCACCAGCGTCACAGCGCACTGGTCCGGCCCCGAGAAAGCCGCGTAAGCGGAACCAAGCGCTCGTGCGTAATCCACGTTTGACAGATGCAGGTCTTGCTTTTCTGAAATGTGCGTTTGCTGCCCCTGATTTTAGTGTGGATCCCGGTAAGGGTATTCCGGACAATTTTCATGGTCGCACACTCGCCATTAAGGATTGCAACACCACGTCGGTGGTGTTTACACCGAACACCGACACGTACATCGTAGTGGCCCCCGTTCCGGGGTTCGCGTATTTCCGCGCAGAGGTCGCGGTTGGAGCGCAACCCACAACGTTCGTTGGTGTGCCCTACCCTACGTATGCCACTAACTTCGGTGCTGGTAGCCAAAACGGGCTTCCTGCTGTTAACAACTACAGTAAGTTCCGTTATGCGTCAATGGCCTGTGGGCTTTACCCCACAAGCAATATGATGCAGTTTTCGGGTTCAGTTCAAGTGTGGAGAGTTGACTTGAACCTGAGTGAGGCTGTCAACCCCGCTGTTACTGCGATTACCCCTGCGCCGGGAGTCTTTGCAAACTTCGTCGATAAACGTATCAATGGCCTGAGAGGCATCCGCCCCTTGGCGCCGCGAGATAACTACTCTGGTAACTTTATCGACGGGGCTTACACCTTTGCCTTTGATAAGTCCACCGATTTTGAGTGGTGCGATTTTGTTCGCTCGTTGGAGTTCTCAGAATCTAATGTTCTGGGAGCGGCAACGGCGATGAAACTGCTAGCTCCCGGAGGTGGTACTGATACAACGCTCACCGGTTTGGGTAACGTAAACACATTAGTGTATAAGATATCCACTCCGACGGGCGCCGTGAACACCGCGATTCTACGGACTTGGAATTGCATCGAGCTTCAGCCTTACACTGACTCGGCG
TGGCATTTTTGTAATAATAGGTGTGTACCCCGATTGAGCTCTCTCAAACTTGCTGATTCAATTGGTGTATTGGGGTGCAATATATAGTATAACTCTCATTAACGGATTCTCAACACGTGGCGGCCATCCGTATAATATTACCGGATGGCCGCGATTTTTTCCCCCCTACGCGCGCACGCTCCTCTTTAATTGAATTAAAGCCTCCGCTTTCGTCTCGTCCAATCATGTAGCGTCTGACGAGCTTAGATATTTTAAACAACTTGGGCGCTAAGTTGTTCTGTGGTTATAAATTAAAGAGGCTTTGGCCCACCTTATTTAATTCAAAATGCCTAAGCGCGATCTCCCATGGCGCTCGATCGCGGGCACTTCAAAGGTTAGTCGCAATGCTAATTATTCTCCACGTGCAGGAAGTGGGCCTAAGATCAACAAGGCCTCAGAATGGGTTAACAGGCCCATGTACAGGAAGCCCAGGATTTACCGGACGCTGAGAACGCCTGGTGTTCCAAGAGGATGTGAAGGCCCGTGCAAGGTCCAGTCTTATGAACAGCGACATGATATCTCACATGTGGGTAAGGATATGTGTATATCTGATGTGACACGTGGTAATGGTATCACCCACCGTGTCGGTAAGCGTTTCTGTGTTAAGTCCGTGTATATTCTCGGTAAGATCTGGATGGATGAGAACATCAAGCTGAAGAACCACACGAACAGTGTTATGTTCTGGTTGGTCAGGGACCGTAGACCTTATGGCACCCCAATGGATTTTGGGCAAGTGTTCAACATGTTCGACAACGAGCCTAGTACCGCCACGATTAAGAACGATCTACGCGATCGTTACCAGGTCATGCACAAGTTCTATGGGAAGGTGACAGGTGGACAATATGCCAGCAACGAGCAGGCTATAGTCAAGCGCTTCTGGAATGTCTACAATCATGTGGTCTACAATCATCAAGAGGCTGGCAAGTATGAGAATCACACGGAGAACGCTTTGTTATTGTAT
TTTGAAAGGGGTCTCCTGGTGGGGTGGGTACACTTCTCGCTCGATGAGTGGGGGTGTGGCTCATTGCCCACACCTGGTTGGTTCCCAGGTTCATACAATAACCATCAATAAACTTTTAACATCTAAGATAGTATTATCCCATACTAGACTGGACGAAGCCGCTTGGAATAAGTCTAGTCTTATCTTGTATGTGTCCTGCACTGAACTTGTTTCTGTCTCTGGAGTGCTCTACACTTCAGTAGGGGCTGTACCCGGGCGGTCCCACTCTTCACAGGAATCTGCACAGGTGGCTTTCACCTCTGGACAGTGCATTCCACACCCGCTCCACGGTAGAAGATGATGTGTGTCTTTGCTTGTGAAAAGCTTGTGAAAATCGTGTGTAGGCGTAGCGGCTACTTGAGTGCCAGCGGATTACCCCTAGTGGTAACACTAGCCTCTGGGCCCAAAAGGCATGTCATTTGACCACTCAGGTACACAACCCCAGTGATGCACACGCTTAGTAATGGCTTAGTAACAAACATTGATTGATCATTTGAAAGCTGTTAGGAGGTTTAGGTATGACGGGCTGAAGGATGCCCTGAAGGTACCCATAGGTAACCTTAAGCGACTATGGATCTGATCAGGGGCCCACCATGTAACACATGGGTAGAAGTCTTCGGACCTTGGGTTAAAAAACGTCTAGGCCCGCCCCCCACAGGGATGTGGGGTTTCCCTTATAACCCCAATATTGTATAATGGCTGCATCCAAAATGAATCCCGTTGGCAACCTGCTCTCCACAGTCTCCTCAACCGTTGGATCTCTTCTACAAAACCCCTCTGTTGAAGAAAAGGAAATGGATTCTGACCGTGTTGCTGCCTCTACTACAACCAATGCTGGTAATTTGGTACAAGCTTCTGTGGCCCCAACTATGCCTGTCAAGCCAGATTTTAAAAACACAGATGATTTCTTGTCCATGAGCTACCGTTCAACAACAGCCCCAACCAACCCCACAAAAATGGT
AGAATCATTCCGTCTCTAGATGAAGACTAATAAACGATGTGTCCGAAAAAACGATAAAAACGCTTAAAGATGATGAATCAATCAAGAAAAACAAACCAAACGCAGGAAGTGCAACACCAGAAGAGGCAAATACAAGCGGAAGCAATGTACCAGCTGGAACAGTCCAAGATAGCGCAGAATCTGAAGCGAAACTTGTTGTTGCGGCAGCTAAGCCAGTTAGCGAAGGAGCGTCAGCGACAAGCGGCAATGATAATGCGAAAATGAGTAATACTATAACGTATGCGACAGAGAGTAGCGGCGATATCCAATCAATATCTACTATAAGTGACATCCGCAAGATGACTTTTAATGAGCAATTCGATAGCGGTCAAACTGAAATGGTTTTTAGACAAATATTCCAAACCCTAGACTTGAATGCGATTAGAAAGCAAAACTATGCGCCTTTTGTTTATACAGATTCGCCGAAAGGATATCTAACATACAAAGTTTTCATACTTCCAAAATATGCTGATAACACACGCGCGCTAACCGATCCAATCACAGACGCAATAGTATCTGAGACCTTAAATACTTTTAAGTACGGTACCGTCTCTGCTGATATCATTTACAATCAGGAGTTATTCGAAAAGGAATTTGGTTTGTCTTTTAAGCACGATGTACCAGTAGCTGAAGGAGTGTTGACGCCCATGTCGACAGTGTCAGTTCCAAACCATGTTTATGAGATGTTTATGGGTAAGATCATGACATTATTTCATGTTATGGAAGATACGCGCATTGCGATAGCGCAGCCTAAAGCAGAGGTTAATGGTGCTATATCGCCAAGCATTTCTGCACAAATACAGAAGAAGTTCAATGATCCACCAGGCGTCAATCCAGCATTAATGGTCGCAAGTACCAAATTACCGTGGTTAGTGAGAGATCTAGCGGAAATGATGGCGCGAGGCGAATTCAAATATCAATTGGGAGTGATAAATGAGGATAAGGATGAGGTATTGCTTGT
GGGGATAATTATAGTTGGTTTCCCCTTTTGTTTTCGGACAACGGTCTCGGCAAGCTTCGGTATTGGCGGAGAGAAACGTAATCTCGTACAACTAACTTCCAAACTAGCCATTTGGATTTATCTCTTCTTCCCTTATGTCTATTCGGATGAAGTTTGGCTTAGCCCTTGTGGCCGGTTGTGCCTCAGTTATGTATGTGGCTTACCGACGCAGGGTAGTTCGTGGGAAAATGTTGCCCAGAAATCTGCAAATTGAAAACTCGCGGGTGGTGTTGAAGGTGTTGAATTCTCAGTCTGATGGAGTAGACTTCCCTGAAGAGGATTCGGTGGATTCCTCAGGTCCTGTGATTCTCATAGGATCTGTTGAAGTTAAGCTGCCGGCCCCTGTTACAGTGAAGCGTAAACCTAAAGCTAAACACAAGAGCATGCCTTTTATCACCAAGCTTATTAATGCCGCCAAGGTGCATTTTGATGGAGTGCCCAAACCTACCGAGAGTAACCACATGGCTGTCACTCGTTTCATTAAGGACTACTGTAAAGAACATGGAGTCGATGATAACCAGACGCGTCGTGTGTGTGCTATCGCTGGACCTCTTATCTTGTCACCAGATCGCACTGACATTATGTCCCGCGCGTTCCTCTATGGACCGGAGTTGTCCAAACAACGGGCTGAGTATGCCGCTGCCGCGTCAACCATTTCTTGGTTTGATGCGATCGTGGCCGCGCCTCTCTCTTGTCGGGCTTGGCGCCGGGCATATTTAGCACTTATGGGGTACCCTGATTCAGTGGGGTACCAAATGGTAAAATAGGGGTGCCTTGAGCAGCTCGCCGGGGTGTGTACTAAGGTACACAGGGGCTCCCACCCGGATTTGGTCGAGCGTGCTTATGGAGGTCGCCCCAAGTTGCGCAAAATGATGCGGTTGGGTGGTTTAGGAACTGGCGCACAGTTCGGTGTTCACAATAATTCCCTTCGAAATCTGAGGCGGGGACTTATTGAGCGGGT
GTATTTCAATCTGTACAAGTGCGGTGTTAACCAAACTAAATCAGATATACCTTTCTTCTCCCGAAAAGAAATAAAATATTTTCGGGAATCGTGGTAACTGATACTTTGGAACTGTATACTAAGCCAAGTTTAGGCCCGTTATGCGATAAATCCTAGGTTGGTGGAGAATACGGTTTCGTTGTTGAAGTGGCTGCTGTTACGCGGCGCTGGATAAGTTCAGTAGGCTGAAAGACGAGGTTTCTACCGCGTTATCTAAGTCTACAGGGAAAGTAACCGTTGAGGACACTGGTGAGGGTAGGACGCCGGTTACGGTGGTATTACCCATGGCCGTGAAATCTGGTTATACTGTTTTCAACAGGGAGTTGAATGTTATGGCCAATACTCATGCATATATACGTCTCAGTGCTCTTTTGAGCCAAGTTGAGACATGGCAGAGTACGAGGACGAGTGTGTTGTCTCACCTTGGTATTATGTTGAACGGGGTAAGTAAGTTGGGGGAACGTAATTTCTTCTCACGGAGTAAACGCTTCGGTACTCATACCCTTGACGGGGATGAGATCTTTTGCGACCTTGGCGGAGAGGGGGTCAGTCAGGTACTGACTAGACTCACTGTCGCTCTCGGTGCTGCTAAAGGTGAAGGGGCGCAGTCCAGGAATGCAAAGAGGGGAGCACCACCGGCTGCTGGCCAGATAGAAACAGAAGAACAAGGGCAGACTGATCAATCGTTGGCTATATCTAATGCTTTGGGCGAACTGATGACTTATGTTAGTTCGAAAGAATACACTATGAATGAGTGTTACACACAGGATTCTTTCGAGGCTAAGTATAATCTTAAGTGGGAAGGTTCGAGTTGACGGGATGGCGTCTCGGATAAGAGTAGGGTCCAAGTGGTGGAGGATCTGTCTAACAGACTCACACTGGCTGACGACCTGGGTATCTTACCGAGACGCGACAATATGGGGATGATCATCAAAGATGAACCTGAAGTTGTGTACTCAGA
TAATATTACCGGATGGCCGCGATTTTTTTTTTTGGACCCCACAACGCACTAACTGACAAAGACATGCGGACCAATCACCTGACGCGCTCAAAGCTTAATTGTTTTGTGTTTTCTATTTAAACTTGGCCCCAAGTATTGTAGTTCGTACTATGTGGGATCCTTTGTTAAACGAGTTTCCTGAAACCGTTCACGGTTTTAGATGTATGTTAGCAGTTAAATATCTTCAATTAGTAGAAAAGACTTATTCTCCTGACACAGTCGGTTACGATTTAATCAGGGATTTAATTTCAGTTATTAGGGCTAGAAATTATGTCGAAGCGACCAGCAGATATGCTCATTTTCACGCCCGCTTCGAAGGTACGTCGCCGTCTCAACTTCGACAGCCCATCGGTGAGCCGTGCTGCTGCCCCCATTGTCCGCGTCACCAAAGCAAAGGCATGGGCCAACCGGCCCATGTATCGGAAGCCCAGAATCTACAGAATGTACAGGAGCCCTGATGTGCCTAAGGGCTGTGAGGGTCCGTGTAAGGTCCAATCGTTTGATGCTAAGAACGATATTGGTCACATGGGTAAGGTGATCTGTTTGTCCGATGTGACGAGGGGAATTGGGCTGACCCATCGAGTGGGTAAACGTTTTTGCGTTAAGTCTTTGTATTTCGTCGGCAAGATCTGGATGGACGAGAATATTAAGGTGAAGAACCACACCAACACCGTTATGTTTTGGATAGTACGTGATAGGCGTCCTAGTGGGACTCCCAATGATTTTCAGCAGGTTTTTAACGTATATGATAATGAGCCCTCTACTGCGACTGTTAAGAATGACCAGCGTGATCGCTTTCAAGTCTTACGGAGGTTTCAAGCGACTGTTACTGGAGGACAATATGCAGCCAAGGAGCAGGCGATAATTAGAAGATTTTTTCGTGTTAATAATTACGTAGTTTATAATCACCAGGAAGCTGGGAAGTACGAAAATCATACTGAGAATGCTTTGTTGTTGTATA
AAATTCTAACTATTATCTCCATTGAATAGAATTTCACCGTCTGTTGGTTCTTATTTTGTTCTGGGGGCAATTTTATTCAGGGCCCTACTTTAAATATAGGTGCGAGTAATAAGTAGCCGCCGTCCAGAAGAAGATAGTACTAACATGTCGAGTGAAGGTAGATATATGACATGGAAGGATATGTCACATAATAAGTTTATGACCGATCGATGGGCCCGTGTTTCGGACGTCGTGAGTGTTATTAAACAATCGCATGCTATGGACTTGTCCAAGGCTGCGAATCTATCTATAATTAAAACTGCTTTGGCAGGATTGGGCTCGGGTTGGACTGACAATAATCCTTTTGTGTCCCCGATGACCCGTTTTCCACAGACACTAACTATGTACGGTGCACTTGTGTTATATGTTAATCTGTCTGACCCAGAATTTGCGTTGATAATGACTAAGGTAAGTACTTTAACTGATTCAGGGTTAGCAGATAACGCATCTGCTAATGTGCGTAGAGATGTGGTGTCCGGAAATAAAGCCGAATCATCCGGTAAAACTGCTGGCACTAATGAGAATTCTGCTTATACGCTTACCGTTAGTCTTGCTGGTTTGGCTCAAGCTCTTAGGCTTGAGGAATTAATGTGGACTCGGGATAAGTTTGAGGACCGGTTGAAATTACCATGGACACCTGTTCAAGGTAGAACCAGTCCACCCGGACAATAGCAATTAGCTGCTGCTCGGGTGACGGCACACATTCGAGCGGCGAAGCGGGCACTATTATATCCTGGTGATAGTCCCGAGTGGGTTGGTTGGAAACATTTCTATCCTCCTCCACCATATGATGTGTACGATGTGCCACCGCTGGATATTATTAACGCCAAATTGGCTGCTGATGATATCGGCGGTCTTGTTACTCCTACACCGGCATCCTCACATGGTCTTCCTTTTGAAGTTTCCGAGGAAGTTGAGCAGGCAAATAGGAATAGTCTATGGCTAACAGTTGGACTGCTAT
AGCAAAAACAGGCAGTCAAAATGGCTACAGACCAGATGGACATCTCGGGCCCTCCTCCAAAGAAACAGCATGTGGACACAGAGAGTCAGATCCCAAAGATGTACGAGATGATCAGGGACCAGATGCGCACTTTGGCATCGACACACAAAATCCCCCTGAACATTGACCACAACTGCGAGGTTATCGGGTCCATCATAATGGCTGCCTGTACAAACAACAGAGACCTGAGACCAGTGGATAAGTACTGGTTTCTAATGGGCCCTGCAGGGGCGGAAGTTATGACCGAAGTGGAGATTGACATTCAACCACAACTTCAATGGGCAAAAGGAGCTGTCCATGACCCGAAATACAAGGGGCAATGGTATCCATTCCTTGCACTTCTACAGATCTCCAACAAGACCAAAGATACCATCTTGTGGCAGAAATACCCCGTCACCCAGGAGCTAGAGATTAGCAACTCCCTTGAGATCTACGCCAACGGTCACGGCATCAAAGACCGGCTTAAGAACAGCAGGCCCAGGTCTGTCGGGCCTCTCGTCCACCTTCTCCACTTGAAGAGGCTCCAAGAAAATCCACCAAAGAACCCCAAAACAAAGAAGCCCTTAGAATCCCCTGCTGTCAATGGGATACGGAAGAGCATCGTCGGGCACCTCAAGCGCCAATGCATCGGTGAGACCCAAAAGGCAATGATCAACCAGTTTGAGATGGGGAGGTGGGAGTCTCTATCCACATTTGCTGCCTCTCTGCTGGCAATAAAGCCTCGGATCGAGAACCACTTCGTGCTGACGTACCCACTGATAGCCAACTGCGAGGATTTTGCCGGGGCAACGCTGTCTGACGAGTGGGTGTTTAAGGCGATGGAGAAGATCTCGAACAAGAAAACACTACGAGTTTGCGGGCCAGATGAGAAGTGGATCAGCTTCATGAACCAGATCTACATCCACAGTGTATTCCAGACCACAGGCGAAGATCTGGGAGTTTTAGAGTGGGTGTTCGGAGG
CGCAAAATTTGACAAATTTTGGCCTGTGTATACGGGTGTTTTATTCTTCGAGCTTATTGTCTACAGCTCAAATTTTCAAGCCTCCATCACGTTCTGGTCATGTCTGACAGACAATCAGAAATCTCTTCCTCCGTCGCTCCAGGCGACAGCGTTTCTTCCCGTGGCGGGAAGAAAGGTAAACCTGGAAAAGCTGAACGCGCCGCGAGACGGGCAGGTCAGGGTTCCACACCTGGCGTTGCTGCCTCCTCCGCTAAAGCTTCTCTTTTCTCGTCTGCTGGCCAAGCAGACATCAACCCCACACCGGGTAAATTTCCCGTAGTCTTTGCTACGGGTGCTGGTGAGCCAACTCGGGACGCCGAATTTTCGTATGATTTTTCGGCTGTCAAGCGATGCGTTGTCGGTTTCGGAGACCGATATGTTAAAAACGCTCGCTACTCCGAGTTCAAGGCCAACTCGGGTGTTGCTGACTCGGCCTTCAAGTGTTACCTTGCTGCCTCCTGTCTTCTGGGCCTTGCCCAACAAACCGTACATGCCCATGTAAATATGGGTCTTCCACAGGGCGATTTCGCTCCTGTGTCCAGTAGTGAAGTGTTAAACTTCACGGCTGTGAAGGCCTATATCGGGCAGTTTGGTGAATTCGCTGTTCCGTCTACCGGAACCAGGTACATGCTGGCTGATTACCAGAGTACCGTGTGTAAGCTAGTTTATCTGGCTGATAAGTGTCTCCGTGATGCAAATCACAACACGGTGCTCTCTCGGGCGTGGCTGCCCATGAGTTCAGGTGATCGAACAACGAAAGTTGTGATAGCTGCTGCCCTGTCCCAACTCCTCAGCAATGCGGAGTTGAAGATCTCCAGTACAGTGTTGGAAGACGCTGTGTTATCTGGAGATGTCCCAGACGCGTGGAACGCTGTGAAAACAGTGTTCGGGGATGCCCCTGGAGAGGGCGTTCCTGATGCTCGTGACAGATTTGACTTCCTGTTCAAATCTTACGCTGACG
GATATTTCGCACTCCTAGTGAATCTTCCTAGTATATCCGCTGAAAAACGAGAGAGGCAACAAACTACAGAGGTTACAGTCTCACCTTTTAAACAACAGAGAAAATGGATAGTGCCGCATTGGAAAAAATGACGGGAGCTAAGTTCCCTGCCGTACAAGGCGTGATAGAGGAGTTCTCACGCGACAGAGTACAGAATGTACTCGGTGATATGCGCTCCAGGCAGGTGATCAAGTACGCCGTAGGACTATCCGAGGCTAGTGTACAGGAGCTTCGATTCAATTGGCCCTGTTTCACTTGGGAGGAAGAATCCGTTCCGCTTCCCCCCCATCCCTTTGCCGCCTACTCGAGGCGAGCTTTTACGCGTTGGGCAATTGCTCAGTGTGGACCGGTCCCAATTAAAGATTTCGGGGGCAACTGGTTTTTACATTGGCAATGGCAGACGGGAGTTCACTCCTGTTGTCCACTTTTGAACCCTAGGGATGGAGCCCACCAAACACGTCGCGAGCTTAACATGGAGTCCTATTTGCGCACACATGGACCCAAGTATGACAAGTTTAACGAACTGTCAAGACCCGATTTGTGCCACCATCGCGCAGAAGATTGCAGTGTGCGTGCTAAAGCCGCCCTATCCGTAGATTCCGCCTACGATATGGGTCTGAAGAACACTTGCAAAGCGATGCATCGGGCCGGGATTGAACTTTTACACGGAAATATTCTGTTCGATCCCGACATGTTGATCGAGGCTAAGATGGAAGGCTTTGTGGCCGGAATGAATTATCATTGGAAGAAAACGCGCCGGTCCACAGGCCTGATGTCGTCATTTCTCGAGATGGGATCCTCCCTTTTCGGAGTGTCGAATTCCTCGAAGGAGGGGGAAGGACATCACGACCTGAAAATCAAGATGGGCTCTAGTTCTACGCACATGGTCCCCGCTGACTGGGAAATTTCGTATCATTTCCGGGACGATTGCGTTTTGGGCTACACCCACAACTTGGCTGAT
TCGAGACTTGCTCCTGCCCTGTTCTACACTGCACTGTGGTGCTACTCTACCGGTTGCTCTGAGCGACTCGTACTCTGGTGTGCACTTTTACCAGTAAAGTAACCAGGTGACTTTAAAATTACACATCTCTGAACTCTGCCTGCTGTGTTGGTGTGGTGTATGCTGGTGTAGTGTTTGCTGGTATAGTGTTTGCTGGTGTTGTTTGCTAGTGGCGTATACTGGTGTTCTGCGGCTGCTGTATACTAGACTAGTGTTTTTTGTAGTATAGAGTTAGAGTTGGTTTGCATTTTAGTTTTACTTTGCATCTTAGTTTTACTTTGCATCTTAGATTTATTTTGCATGTTATTGTATTTTAGGACTTGCATTATAGTTTGAATTGTAGTTTTAGTTGCATCCCAGTTACTCTTGTTATTTAACTCTATTTTATTATTGTATTACTTTACTACTCTATCCATTTATATTTTGTATTCTTTTGTGTACTCTTTTCATTTACTCTTAGTGTACTGCAATTGTAAATTTACTCTTATTGTTTATTTACTCTTAGTGTACTGTAATTGTAACAACTGGTGTTAGTAGAAGTTGTAACAACTAGTGTTAGTAGAAGTAGAAGCTTGTAAGCATGAATCCTACCGGTAAAAGTCCCCGTTCTAAAACTAATCCCCAGTACTATCAACAACCCGAGTTTGCATACAACAACTTGATGTATCCAAACACTTATCCCAACGGCTATGGGTACAATTTCAATCCAATGATGCCCGACACTGCCACCATCTTTCCTGGTACTACAATCTTTCCCATTCCAACCACCAATACTAACATGGCTCATGAACTCGGTAATACTGCTGCTCCCAACATTACGATGCATGACTTGGGCTTTGAAATTCCCGTGTTTGATGTTGCCAATAACAATCAAGCAGACATGTCAAACAATCCATCATCTTTTGTTTATAGAGACACGCTAAACACTCCGACTCCCGACATGCAACATGCAATGGAACTC
ACCGGTGGCGAGCGGGGTCTTTGGAGTTCCAGGTGGACCCCACACATGGAACAGGACATGGACAGAACGTGAGTGGGCCAGATGAATGGGCTTTATTAATGGGTTCTTTAATTTGGGCTTGGATTGACTAAATATACTCGTATATTTATGAAAATGCATTACATTTATTGAAACGTATAAATACGTATTACACGGATGTATGTTTTGACACCTTATATTCTTCGTCTAAATTTATTTCTATTACATGGGCTTCTTGCATCATGAGGATATCTACTAGTTCTATCATGTCCTCTGCCTTGAACCCCCCCGTTGGTGAATCTTCGTACATGACCTTGAATATGTTCTTGATGCTCTCTTCTAGCCCGTTGAAGTCGAATGGACCTATCAGTCCCTGGTGTCCGTATGGTATGATGTACCTCTGCTTGTGAAGAAATGGAGTTGTGGTGGAGAACAAATCTATCTCAACGGAAACCCTCCTTGTTGTTCTTAGCCTGACATCTATGATGAAAGACATGCCCTTCTTGTTGCTATATTTGATCGTCATTGTTTCTGTGTTGTTGGTCGTTGTGTGATGGTATGCATTTATAGAGGATGTCTGCTGGTTGTGTGGTTGATGTTTTGATACGTGTGCATTCCTCTTTCATATAAACATGAGTGGATATCTTTATGATTGATGGTGATATTGCTATTAAACTTTTACTAATTAATCTTGAGTAATTAAGTTATAATGTATGATAATTTAAATTATCATACATTCGTCTAAAAATAAAGAAGTTCCGGAAGAACTTGAAGAGTGGGTGTCTGAGAATGTAAACAACCATAAACATATAAAAAAAAAGAAAAACGGATAAAAGCATGGATAATCTTGAGAAAAAAAGGGAGCGCAGCGAAAAAAAAAAAAAAAACAAACTGACTGAGAGAAAAATAAAAGGTCTTCCGTATTAGAAATACGGATGAAAATAGAAAATAAAAAAATAAAAGGGATCTAGAACGGTGACGT
ACCAAACAAAGTTGGGTAAGGATAGATCAATCAATGATCATATTCTAGTACACTTAGGATTCAAGATCCTATTATCAGGGACAAGAGCAGGATTAGGGATATCCGAGATGGCCACACTTTTGAGGAGCTTAGCATTGTTCAAAAGAAACAAGGACAAACCACCCATTACATCAGGATCCGGTGGAGCCATCAGAGGAATCAAACACATTATTATAGTACCAATTCCTGGAGATTCCTCAATTACCACTCGATCCAGACTACTGGACCGGTTGGTCAGGTTAATTGGAAACCCGGATGTGAGCGGGCCCAAACTAACAGGGGCACTAATAGGTATATTATCCTTATTTGTGGAGTCTCCAGGTCAATTGATTCAGAGGATCACCGATGACCCTGACGTTAGCATCAGGCTGTTAGAGGTTGTTCAGAGTGACCAGTCACAATCTGGCCTTACCTTCGCATCAAGAGGTACCAACATGGAGGATGAGGCGGACCAATACTTTTCACATGATGATCCAAGCAGTAGTGATCAATCCAGGTCCGGATGGTTCGAGAACAAGGAAATCTCAGATATTGAAGTGCAAGACCCTGAGGGATTCAACATGATTCTGGGTACCATTCTAGCCCAGATCTGGGTCTTGCTCGCAAAGGCGGTTACGGCCCCAGACACGGCAGCTGATTCGGAGCTAAGAAGGTGGATAAAGTACACCCAACAAAGAAGGGTAGTTGGTGAATTTAGATTGGAGAGAAAATGGTTGGATGTGGTGAGGAACAGGATTGCCGAGGACCTCTCTTTACGCCGATTCATGGTGGCTCTAATCCTGGATATCAAGAGGACACCCGGGAACAAACCTAGGATTGCTGAAATGATATGTGACATTGATACATATATCGTAGAGGCAGGATTAGCCAGTTTTATCCTGACTATTAAGTTTGGGATAGAAACTATGTATCCTGCTCTTGGACTGCATGAATTTGCTGGTGAGTTATCCACACTTGAGTC
GCTAATCTGCTGACCGTTACTCTGCAAACATGGGGAACGCTTCGTCCATTGTTCAGACAATCAATGTCACAGGAGACGGAAATGTCTTCAAACCATCAGCTGAAACGTCTTCAACGGCTGTACCCTCATTGAGCCTTTCACCTGGGATGCTCAACCCTGGCGGTGTGCCATGGATTGCCATCGGGGACGAAACGTCGGTGACTTCACCAGGTGCTTTGCGCCGGATGACATCTAAGGACATACCGGAAACAGCTATTATCAACACTGATAATTCATCTGGGGCTGTACCGAGCGAGTCCGCTTTAGTGCCATACAATGATGAACCGCTAGTAGTTGTCACTGAGCATGCAATTGCTAACTTCACCAAAGCCGAGATGGCCTTAGAATTCAACAGAGAGTTTTTGGACAAACTCCGAGTGTTATCCGTGTCACCGAAGTACTCCGATCTGTTGACGTACGTCGATTGCTACGTTGGAGTCTCCGCGCGCCAGGCGCTCAATAACTTCCAAAAACAGGTGCCTGTGATAACCCCAACACGTCAGACAATGTACGTGGATTCCATTCAAGCGGCACTGAAAGCGTTAGAGAAATGGGAAATTGATTTAAGAGTAGCGCAGACATTACTACCAACAAACGTGCCGATCGGTGAGGTCTCATGTCCCATGCAGTCAGTGGTTAAATTGCTAGACGACCAGCTGCCAGATGACAGTCTAATCAGAAGGTACCCGAAGGAGGCGGCGGTAGCACTGGCTAAGAGAAATGGAGGGATACAATGGATGGATGTTTCAGAGGGCACTGTTATGAACGAGGCCGTTAACGCGGTAGCCGCTAGCGCACTAGCTCCTTCTGCATCCGCGCCACCACTTGAAGAAAAATCAAAGCTGACGGAACAGGCCATGGATTTAGTTACAGCCGCGGAGCCAGAAATAATTGCATCCTTGGTTCCTGTACCAGCTCCGGTTTTTGCCATCCCTCCAAAGCCAGCTGATTATAACGTAAG
CCCGGCCCCAGCTCGGAAAACGCACGCTAGGTGTGACGCCGGACCCCGGCCCCCCAGCGACCACGACCCTTGATAACACTGGGCAAGCGGCACTTCGGCACGCTGAGAATGGGTCAGTTAACGACCCGTTAAGGGGGTGCTAAGTGAGTCGAGCGAAGGCGCCGGACATGCGTACCGGCAACGCCAACAACGCCGCTACCCCTGAGCCGGCCCCCATCGTGTACGAGGGTCGAGCGCCCCGTGTGCCGCATCACTTGAAGCCGACGGGCAAGGACGTTTGGCGCTCCGTGTGGTCCGCCGGTATGGGTGCCTTCTCGCCGGACACGGACCGAAACGTAATCCTGCGGTACTGCGAACTTCACGACCGACGCGCTGACCTTCTCGCGCTGATCGAAGCCGACGGGTACATGAGCGAAGGCTATAACGGCCAACCCGTTGCACACCCGATGCTCCGTTACGTCGAGTCGACTGAGAAGGAATTGCGCTCGATAGAGACGGCAATCGGATTCACACCTGAAGCACGCTTGCGCCTGGGGCTTGTCGCCACTGAAGCGCGGAAGGTTGCTGCGGGTCCGGAAGACTTCTAGGGGGTGACCGTGGCTAAGCGCCTTCCGCTCGAAGGCATTGACCCGGTCATTGCCCGACACATTCCCGCTGACGCTCCCTTCCCGTCCGAAGGCTATCGGGTGGCGAAGTGGATTGAAGAGTTTTGCTACCTGACTGGAAGCTTCGCCGGCCAACCGTTCCGGCTGCTTCCGTGGCAGCGCACGCTTCTCATTGACGCGTACGAACTGACTCAGGACACCTTCGGCCGTTGGCGCCGGAAGCATCGAACCGTTGTGGTGTGCGTGGCCCGTAAGAACGGGAAGAGCACCATTGCCGCAGCGATCATGCTTTACCACCTGATCGCAGATAGGGGCGACGCTCAGCGGCAGGTTATCGCCGCAGCGAATGACCGCAATCAGGCGCGCATGGTGTTCGACTCCGCGAAGCAGATGGT
TAATATTACCGGAAGGCCGCGCAAATTTTTCCTCTCCCCACAGTCGTTGATTTGTTCTAAAGGCGCGCACGATTGCATGTTTTCGCAACACGTGTCCTCTTATGATTACTTTATGAAAATAAAGTTAGCTGTGTTCTGAAATTTCGCACATGGTGGTCCCCCAGATACTAGATAGAAATATCTAGTTATATCGCTCTTTGTTCCCAATTTATCTGATATGGTTCGTATTTTGCACGGCTGAGATCAAAATAGGAATGATAAGAAAAAGTCTGTCATACATTTCCGACTAATTTTGAACGACTGAGATCAAAATAGGAATTCCATCAAATTTAACCCATTCAATTATCCCACTATACATATAACTCCATTTAACATGTTCTATTTTAATGTTTGCTATATTATTCTAATTGGAATAATATTTCTATATATTGTACTATGTGGCATATTGGTTGCCACATTTAAATCTTAACATCCAAATGCCTTTTCACTCCCCCTATTCTATGTCCAAACGTTTTTCGTTTGCAGGGAACAGACCTCACAACCCGGTCAAGAGATGGAGATCATGGAAACCACGGAAATTCCATGGATTGAATCGGTATCGTAATATCTGTTCCGCCGGCAGAACACCAACAGAACTGTTTGGGGATCAGATCTCCAAACAATATACGCGTAAGGAAATTTCTGAAACTCAGCAGGGTTCCGAATATGTTCTTCATAACAACCGTTACATTACTTCCTATGTGACATATCCTGCTAAGACAAGAACCGGAACGAACAACCGAGTTCGTTCTTATATCAAGCTTACGGGACTTAGCTTATCTGGAACATTTGGCATACGAACTTCGGACGTGATGCGCGATGTCGATCAAACTGGTGGATTATATGGCGTGATGTCTGTGGTTATAGTCCGAGATAAATCACCGAAGATTTATTCTACAGCACAACCACTCATGCCGTTTGTGGATTTATTTGGTTCTGTTAATGCATGTCGTGGGATTCT
ACCTGTGGGCCGCGATTTTTTTTAAAGTGGGCCCGTTGATGTGATATGTCATCCAATCAGAACGCTCCCCCAAAGCTTAATTGTTTTGTGGTCCCTTATTTAAACTTGCTCACCAAGTAGTGCACTCCGCACTATGTGGGATCCATTATTAAACGAGTTTCCCGAAACCGTTCACGGCTTTAGGTGTATGTTAGCAGTTAAATATCTGCAGTTAGTAGAGAAGACTTATTCGCCTGATACATTAGGGCACGATTTAATTAGGGATTTAATTTCAGTTATTAGGGCTAGAAATTATGTCGAAGCGACCAGCAGATATAATCATTTCCACGCCCGCTTCGAAGGCACGCCGCCGTCTCAACTTCGACAGCCCATATGTGAGCCGTGCTGCTGCCCCCATTGTCCGCGTCACCAAAGCAAGATCATGGACGAACAGGCCCATGAACAGAAAGCCCAAGATGTACAGGATGTACAGAAGTCCAGATGTCCCTAGAGGATGTGAAGGCCCATGTAAGGTTCAATCTTTTGATGCTAAGAACGATATTGGTCACATGGGCAAGGTCTTATGTTTGTCCGACGTTACCCGTGGTATTGGGCTTACCCATCGAGTTGGCAAGCGTTTCTGTGTCAAATCACTTTATTTTGTTGGCAAGATCTGGATGGATGAAAATATTAAGGTTAAGAACCACACTAACACCGTTTTATTCTGGATAGTTAGAGATCGGCGTCCTACTGGAACGCCTAATGATTTTCAGCAGGTCTTTAATGTATATGATAATGAACCTAGCACTGCTACTGTGAAGAACGATCAGCGTGATCGTTTTCAGGTTATAAGGAGGTTCCAGGCAACGGTGACTGGTGGACAATATGCAGCGAAGGAGCAGGCGATTATTAGAAAGTTTTATCGTGTTAATAATTATGTAGTTTACAATCATCAGGAAGCTGGCAAGTATGAGAACCATACCGAAAATGCTTTGTTGTTGTATATGGCATGTACTCATGC
GTTAAAAAAGAACTGGCTTTCTGAGGCGTTTCAGAATGGAACGATTCCTAAATTACTTTGGTATTCACGGAGATGAAGCAGCGGATGTTTTGTTGTTTGGACAGATCTCGCCAGAGTGGACATGCTCTCATCACCGTAGGGATTGTTTGATGTGGGGAATATGCGCAAGACAGTTCTTTTCAACTTGTTGCGAGATGGCTGTTGATCATGCGGAATGGGGCATGGCTGATCAACTTGTAAAAATTGCTTCAACTGCGCTTCATGATAAAGATAGAGTATGGCTTAACCTGCTTAAATCGCTTGGCATATTGAGCAACCAATATAAAGATGAAGTTCAAATCAGAATAGATGATATTTATAGGAAATATGTAGAGGTAGGGGTAAGGGCTGATTTTCAAAGCTTCCGCAAAAAACGTAGGCCAATGCGTACATATACAGATGATAGCTTTTCATTAATGCATTGCTTTTATTTACCATATACTAAGGATGGAATTGTACCTGTCACAGGATTCACAAGATTCAAAAACATAGGTGTAGCTTTTTATGATGATCAGGTCCAGTTTCAGTTAGCTTCTTTTCGTGATCGTTCCCTCGAAATTAGAACGGATGTTATTAAAGATGAAATTGGTGAAGTAATTCCAAGATGTAAGTACACGGGTGTAAGGAATCCGATTCGACATTTAATGTTTATACCACAAAGATTGCAAAATTGTTTAGATGATATCCAGTTTGCCAAAAAGGTGTTTAGACATGCACAACATGATGCGAAACTCATCCAATCAATTGATACGAGATTGTTTTCGAGGTTGATGATGCAACGATTTGGTTTGAAGAATGCTACTGAAGATATACTTCATCAATTTGTTATTGGAAGGTTGGAATGGCAAGGTGAGGAAACATCAATTGGACGGAGCAGGATCTTATCAATGAAGGATTACGCTTGGGAGCAGTGGTGTATTCCGTTAACAATTTCAAAACTGATGCATGTAATGAGAGTTTC
AGCAAAAGCAGGCAAACCATTTGAATGGATGTCAATCCGACCTTACTTTTCTTGAAAGTTCCAGCGCAAAATGCCATAAGTACTACATTCCCTTATACTGGAGATCCTCCATACAGCCATGGGACAGGAACAGGATACACCATGGACACAGTCAACAGAACACATCAATATTCAGAAAAGGGGAAGTGGACAACAAACACGGAAACTGGAGCGCCCCAACTTAACCCAATTGATGGACCACTACCTGAGGACAATGAACCAAGTGGATATGCACAAACAGACTGCGTCCTGGAAGCAATGGCTTTCCTTGAGGAATCACACCCAGGAATCTTTGAAAATTCGTGTCTTGAAACGATGGAAGTTATTCAACAAACAAGAGTGGACAAACTGACCCAAGGTCGTCAGACCTATGACTGGACATTGAACAGAAATCAGCCGGCTGCAACTGCGCTAGCCAACACTATAGAGGTCTTCAGATCGAATGGACTGACAGCTAATGAGTCGGGAAGGCTAATAGATTTCCTCAAGGATGTGATAGAATCAATGGATAAAGAGGAGATGGAAATAACAACACACTTCCAAAGAAAAAGAAGAGTAAGAGACAACATGACCAAGAAAATGGTCACACAACGAACAATAGGAAAGAAGAAGCAAAGATTGAACAAGAGAAGCTATCTGATAAGAGCACTGACATTGAACACAATGACTAAAGATGCAGAGAGAGGTAAATTAAAAAGAAGAGCAATTGCAACACCCGGTATGCAGATCAGAGGGTTCGTGCACTTTGTCGAAACACTAGCGAGAAATATTTGTGAGAAACTTGAACAGTCTGGGCTTCCGGTTGGAGGTAATGAAAAGAAGGCTAAACTAGCAAATGTTGTTAGAAAAATGATGACTAATTCACAAGACACAGAGCTCTCTTTCACAATTACTGGAGACAACACCAAATGGAATGAGAATCAAAATCCTCGAGTGTTTCTGGCGATGATAACATACATCA
AGCAAAGATTGCTCAAATCCCAAAAATAATACAGAAAACGTATAAGAGATGGCCGATAAAGGTATGACTTATTCTTTTGATGTCAGAGACAACACCTTGGTTGTAAGAAGATCTACCGCTACTAAAAGTGGCATTAAGATCTCCTACAGAGAGGATCGAGGAACATCACTTCTCCAAAAGGCATTCGCCGGGACAGAAGATGAATTCTGGGTGGAGTTAGATCAAGATGTCTACGTTGACAAAAAGATTAGAGAATTCCTGGTAGAAGAGAAAATGAAGGACATGAGCACAAGAGTGTCTGGGGCAGTGGCAGCAGCAATTGAAAGATCAGTTGAATTTGACAATTTCTCAAAAGAAGCAGCAGCTAACATTGAAATGGCTGGTGTAGATGATGAAGAAGCTGGAGGAAGTGGTCTGGTAGACAACAGAAGGAAGAACAAAGGGGTCTCAAACATGGCCTACAATCTGTCTCTATTCATAGGGATGGTGTTTCCTGCTCTCACTACTTTCTTCAGTGCTATCCTATCAGAAGGTGAAATGAGCATCTGGCAAAATGGACAAGCAATCATGAGAATTCTGGCACTGGCAGATGAAGACGGAAAGAGACAAACAAGAACAGGAGGACAGAGGGTGGACATGGCTGATGTAACCAAGCTGAACGTAGTCACGGCTAACGGAAAAGTCAAGCAAGTTGAAGTAAACTTGAACGATCTCAAAGCAGCATTCAGGCAGAGTAGACCTAAAAGATCGGACTACAGAAAAGGGCAAGGTTCCAAGGCTACAGAATCAAGCATCTCCAACCAATGTATGGCACTGATTATGAAATCTGTGCTGTCAGCAGACCAACTTTTTGCTCCGGGAGTGAAGATGATGAGGACGAACGGTTTCAATGCGTCGTACACAACACTGGCAGAAGGGGCAAACATTCCGAGCAAGTACCTAAGACACATGAGGAACTGCGGAGGAGTAGCTCTGGACCTGATGGGAATGAAGAGGATCA
ACCGGTGGCGAGCGAAATTTTTTGCGTCGTTGTGGGTCCCACCTGATAGATCTGCAGAGTTAATGGGCCTGTAAATGCTATTGGGCTTGTTTGTATTGGGCTTGTACATACATTAAAATTGGGCTTTGTACACGAGAGAATATAATAATAAAACATCATTTATTTATTATTTGTATAAATACGCATTTATACGGATGAATGCGTATACACATCGTATGCATCCATTACATTAATGTCTATTACAGGAGCCTCTTCCATCATGAGCATATCAATGCACTCCACCATGTCTTCTTGCTTAAATTCCCCTATATTAGACTCCTTGTACATGAGGGCTAACATGTTGTGTATTCCTTGTTCCAGAGTATTGAAGTTGAATGGCGGTATGATTCCACTATGTCCGTATGGAATCATGAATTTCCTTGTTGCCAGTGCTGGAGATCCGGTTGAGAATAATTGTATTTGAACCAGAATGGAGTTATCTTCTTTCAATCGCACGTCTATGATGAATTCCATTCCCTTCTGGTTTTTGTATTTGATAGTCATTGTGTTGTGTGAGTGTTCATATGTCATGAACACTGATTAAATAGAACCAATAGTTGTGATATCTGGTTATTATTGATATACGTGGCTTGTTCATGTTCATATATTTAGTAGTGGAGATATTTGGTACTGATGTTGACGTTGATATTATTTGGTTTCGTGAGAAGGGGTTTTAATGAATCCTAATTATGATCATAATTAGGAGGAAAGAATAAAAATTAAAAAAATAAAAAAATAGATAATAAAAAATAGAAACTACATAGACCCTAAATTCTATTATATGAAAATGGTCGCGCAGCGAAACAGAAAACCCAAACTAACAAAAGAAATAAAAAAAAAATGAAAAAAGAAATAAACAACATATGAAACGTGAGAAGAAGAAAATAACAACAAGAATAATCAGTGGTCCTCACTGAATAAATAAAATTAAAATAAAAAAGAGAATGTATTTGTTTTTACT
AATTTCACAAATTCAACCTGTTCGCCCAGAAAATACGTCTGGCACAACAGGGATCCGGAATAGGTCCAGCCTTTAAGCTCTAATATTCCCACAACAAAAATTACACTATGTCGAAACTCAGAGGAAGCTTCTGGTCTTCGGCCATCGCTGTTAACAGCGATTACACGATATCGCGCATCTGGCGCAAACTTAACACCATAGTAGTCCTGCACTACTTTGGTTTTGTTAGAATCACCAAGGTGATTCGTGACAAATCGGCTGATATGCCGATAGTCCCTTTACGGAAATCTGTATTTCCGTTTTCTGTTCGCGCGGCTGTCACGAGCTTCGTGCTGCTGGGCGTCCTCTTGACGCTCCGCATTCAGGGTGCCTCTGTGGCCTTCCCGTTATCAACGCATCTGGCGTTGTTCGTCCCCGCTCTGTTCGCGGGTTTTTCGAGGTTTTCTCTGTGCAAACCTCCGCTCACCTCTGCCGCTAAGAGGTCCCTCCGTCAGGCAAAGCGGGAATCTGTTTCCCTTTCTAGCCGGGCCTCTTCTCGCTTCTCTAGGGAAGTCCCTCGCGGCACACGTTCAAGACTTCACAGACGTGTGGTGAGACGAGCTGACACTGCCCCAGTTGAGAGTCCCCAAGACAAGCCTACCCGACGAAACAGCCGACTTGGTAAGACTTCTCACCTCCCTTACGTGGGGGAGGCAGCGTTGGATGATATCCTTCGCTGGATCGAAGAGGTTAATCCTCATCCCTCGATGGTCGCTATTCCAGTGCCCATCACTTTTGGAACCATGCCTGCAACGGCTTGGTGTTCCCACTCTGAAGCCGCAGTTTTGCGTGCCGCCTTGACTATCACGCGGCTGAAACTGATTTCTCCACTCAGGAGAAACACGTACGGTACGTCTATAATGACGTATCTTCTGCCACTAACCGTCCCCGTACGGTTTCTCCCCGCAAGTGCGTCCATTTTTCCCAGTAAATCTAAACTGGGCGTTGAGGTCCCCTCTGG
ATGGCCGCGCGATTTTTTGCCCCCCCTCCTCCTCGAGATGAGCGCCTGCTTTTTGGGACCACTTAATAAAGCAACCAATCAGATTGCTCCTGGAGAGTTAAATTATTAATTCGTGGTCCCCAAGTTCCGCCTTTTCCTTTATAAAGGCTGCAAGTGATAATGATTAATCAATAATTCAAAATGCCTAAGCGCGATGCTCCTTGGCGCTTATCGGCTGGGACCACTAAGGTCAGTCGTTCCTCCAATTATTCCCCTAGGAGTAATATGGGCCCAAAGGCCTCTGCTTGGGTTAATAGGCCCATGTACAGGAAGCCCAGAATTTACAGGACGTTAAGGGGGCCTGATATTCCTAAGGGTTGTGAAGGCCCATGTAAAGTTCAGTCCTTCGAGCAGAGGCATGATATTTCTCATGTTGGCAAGGTGCTTTGTGTTTCTGATGTGACACGTGGTAACGGTATTACCCACCGTGTAGGCAAGAGGTTCTGTGTCAAGTCTGTGTATATCTTAGGCAAGGTATGGATGGACGAGAATATCAAGTTGAAGAACCACACCAACAGCGTCATGTTCTGGTTGGTCAGAGACCGGAGACCTTATGGAACCCCCATGGACTTTGGCCAAGTGTTTAACATGTTTGATAACGAGCCAAGTACTGCCACTGTGAAGAACGATCTCCGTGATCGTTTCCAGGTTATGCACAAGTTTTATGCTAAGGTTACCGGTGGACAATATGCCAGCAATGAGCAAGCCTTGGTCAGGAGATTCTGGAAGGTCAACAACCATGTGGTGTACAACCATCAAGAAGCAGGGAAATACGAGAACCACACTGAGAATGCTCTATTATTGTATATGGCATGTACCCATGCGTCTAATCCTGTGTATGCTACATTAAAAATTCGGATCTATTTTTATGATTCGATAACAAATTAATAAAGTTTGAATTTTATTTCATGATCTTCAAGCACATGGTTTACATATTTTCTGTCTGTTGCATAACTAACAG
TGGTATCAGAGCAGGGTTCACTGTAAGTAAATTTATGGCTTTCATGGGGTAATTCCCTAGGATAGGAGCCTAAGGGCTCTTTTTATGCATATTTCTGAATTTCTGTTAAGACTATGCTTTATATACTCTGAAGCGAATTTCTGGCAAGTAAGTTTTAAGAAGTAGATGGTAATACCTTATGAGGAGTAATACTACATATCTAGACTAAGGAATGTCTTAGGAAAGAGGCGATGAGAAGATAAGGTGACTACTGGGAATAGACGTAAGCCCATTGTAAGTCCCGAGGAAGGGCAGCTTGTGGCAAAAAGGTGACTCAGTATAACCTGAAGATATCGCGTCTCTGTCTAATTTAATATCCTGAGACTCCTAAAATCCGGATATGATAGTAAAACTCTGATAAAGCAAAAGCCTGAAGCTTCGAAATACCTGCTAGCCAGAGATAAACTAAGGAAATTATAAAGCCGTGCTCTTAACTTTAATTTACAAGAAAAATGCATAAATAACCCGAAGGTTCTTTATCCTGCTTCAAAGCCTTTAGTTTACTTAAACCTTGAACCAAAGCTAATTCTGGATACTTACTGGGATAAAACCTTTGAAAATTACAAGAACTCTCATACTAAGTCAATTGCAGATCTTGAATATTTGAACTTAGCAGGAATTGAAAAGGTCTCAAATAAAGACCTAGCACATAACTTGCACGTTAATACTTATAGAAGTGATCTTGGATTTAAAGTTGTTATTGCATCACTTACTAAGGAAAGAAAGTTAAATTTGCAAAATAAAGAAGAGCTTGAAAAACTTCACAAGAAGCTTGAACTGTTTGGAGATCTAGACAAGATTGTCAGATCCCAAAGAACTGAACTCAAAAAGGCTAATCAAAGCCTTGAGGACTTAAACAGGGAACTGCAAGCCCTGCGTTCTGACTATCTCTCCAGGTGCCCTCTATCAAAGAAGGACGTAGAAGAACTTGTTCTACGTATCAGTGAGCAGCCAAAGCTCG
GTAAATGAGAATTTGAGCTATGGCTCAAACGCTCTCAAAAATCTCTAACAAAGAAAACGCCTCTTCAGGCCTTCGGCCTAAGAGGTTTAAACCCCACCAACCCATCCCAACGTGGATGGTGCGGTGTGAGCCTCTTGACCACGACTCACGTCGTGGTCGAGACCCTGTACGTGCTTCGCCACAAGCGAAACGCGTCAGAACACCTACTCCCTACCCCCGCCATCTCAAACCTGCAGCATCTGCTGTAGTTAGGAGTGGTAACAATCCTTCCCATCTCAAACCTGCATCAACGGATGTAGTTAGGAGTGGACCCCAACCCCTTTGCTGCGAAGCCAAGGACGGAGGTGTAGTTAGGAGTTGCAAAACCTACAATCTCAAACCTGCACACGAATCCAAGGCTGTCGCCTTCTCCCTTCCCAAAACGGACGGACCCACCGGAAACGAACCCGAATTCATCGCTGAGGCTTGCCCTAGCTGCGCTCTTTACGACACGTGTCCAAATTGCACATCTAAGGTTATCAACGATGATGGCTCAACTGACGGAACCATTCCTTCATGGGACCAGATTGAAACAACACCTGCTTTCCTATCTCTTCTCTCCAACACCGACGAGGAAATGTCAGCTGATGAGCTCACCAACTTGGCAGCTCACCTGCGAAAGGCTTTCGAGACTGGATCACACCCGGCAAACGTTGACTACTCCAAGGACCAACTCCAAGGACTACTGGAAATGGCTGAAGCTGCAGTACCACCAGCAAGGAGACAAACCCTACCATTCTACCAACAAAGGCTTGAGGCTCGTAGAACCTGGCGCGAGAAGATCTTCAACCAACCATTGGAAGAAATCAACAAAATCCTAACGACATCAAAAGACCGATTCCAACGCTGCGCCGCCTGGAAAGTCATACTTGAAAAGGCAGTGCTTGCAAAAGAATACGGCGAAGAGGCCTACGCTTACGCGCAACAGGCCCTGAAAAACATCAACTCGTTTGATGTCAAT
TCTCACAGTTCAAGAACCTCAAGTCTCCCCATAGGCCCTCTTTAAGTCCAGACCAAAGGCCCTACCCCAGTCTATCATAAGGTTGGACCGATGGTCAAGACGTCAGGTCAACGATAGGTCTAGGCTATGGCTTAGGGAAGGACGATAGGTGGTGACTATTGGTCTGTCTCTGAGTCTCTATCTGTATCAGACCATAGGTCACAGCCATAAGTCATAACCTCTACATCTCATAACCATAAGTCAAAACCTACAGTCTCACTAACCTACAGTCCTACAACCATAAGACACCAACACCTACAGTCATAGACCTACAGTTAATAGACACACAGCTATAGACTTAAGGTCAGAGACATGTTAGTCAAAGACTATATCCTCTTACACCATGAGGCCGACGATAGCTCAATCAATATTATTTCGAATTACCTATTGACTATAGGTCCAGACTATGGCCTAATAGCTTCCGTCAACACGACACGGCAACAACCGGATAGTGAAGACGCCTGGTCATCCCGGTTAAGTAGACAGCCTGATAAGTCATACGAACAACAGGCAGATGACAGAAAGTAGTTGACAAGATGTAACGATAAGATGTAAGCTGTACCACATCGAAACAACGGTGATGACCAACACTGAAATGGTCTACCTGAAGTCCTCTGACTGAAGGGAATGCTCTTTAACAATCTGGATAAACTCTTAATGTGCGCCGATAGCGACTAACTACAGGGCCTTTGAGTCTACATCTGAAGGCCCTGACTGATAGTCACTAACTTAAAGGATGGACACTATGAAACACTTAAGCACAATCACTAATCGCAATGAAGTATTCGTGAACACTAAAGGTTATGCGTGGATTCAGCTTAAAGAGATGACAGGAGCGCGTCACCGTGTGGTAGTGCGCAAGGTCTCAAGCAAGCCGTTCAGCAACTACAGCGTAGATACTGTGCGTATAAACAACGAGACCTACCTGATAGACTCACAGATAACCGTGAGTCCTACAGCG
AGTAAACTTACCAATCAAAAGACCTAACCAACAGGACTGTCGTGGTCATTTATGCTGTTGGGGGACATAGGGGGAAAACATATTGCCTTCTTCTACAAGAGGCCTTCAGTCGCCATAATTACTTGGCGCCCAATTTTGGGTTTCAGTTGCTGTTTCCAGCTATGGGGAGAGGTAAGGTTAAACCAAACCGTAAATCGACGGGTGACAATTCGAATGTTGTTACTATGATTAGAGCTGGAAGCTATCCTAAGGTCAATCCGACTCCAACGTGGGTCAGAGCCATACCTTTCGAAGTGTCAGTTCAATCTGGTATTGCTTTTAAAGTACCGGTCGGGTCACTATTTTCGGCAAATTTCCGGACAGATTCCTTTACAAGCGTCACAGTGATGAGTGTCCGTGCTTGGACCCAGTTAACACCGCCAGTAAATGAGTACAGTTTTGTGAGGCTGAAGCCATTGTTCAAGACTGGTGACTCTACTGAGGAGTTCGAAGGGCGTGCATCAAACATCAACACACGAGCTTCTGTAGGGTACAGGATTCCAACTAATTTGCGTCAGAATACTGTGGCAGCCGACAATGTATGCGAAGTAAGAAGCAACTGTCGACAAGTCGCCTTGGTTATTTCGTGTTGTTTTAACTGAACCTCGACATAAGCCTTTTGGATCGAAGGTTAAACGATCCGCTCCTCGCTTGAGCTTGAGGCGGCGTATCTCTTATGTCAACAGAGACACTTTGGTCTATGGTTGTATAACAATAGATAGACTCCCGTTTGCAAGATTAGGGTTAACAGATCTTGCCGTTAGTCTGGTTAGCGCGTAACCGGCCTTGATTTATGGAATAGATCCATTGTCCAATGGCTTTGCCAATGGAACGCCGACGTGGCTGTATAATACGTCGTTGACAAGTACGAAATCTTGTTAGTGTTTTTCCCTCCACTTAAATCGAAGGGTTTTGTTTTGGTCTTCCCGAACGCATACGTTAGTGTGACTACCGTTGTTCG
ACCGGATGGCCGCGATTTTTTTTAAAGTGGTCCCCAGAGCACGTGGTCCAATAATAGACGCTCCTTAAAGCTTAATTAATGGCTTGTGGGCCTATATACTTGCCCACCAAGTAGTGGGATTTGTCATCATGTGGGATCCTCTTTTAAACGAGTTCCCCGATACGGTTCACGGATTCCGGTGTATGCTTGCTGTAAAATACTTACAGCTCGTAGAAAATACGTATTCACCTGATTCGTTGGGTTACGATCTAATTCGTGATTTAATCTCAGTTATTAGGGCTAAGAATTATGTCGAAGCGACCAGCAGATATAATCATTTCCACTCCCGCATCGAAGGTGCGTCGCCGTCTCAACTTCGAGACCCCGTACACGAGCCGTGTAGCTGTCCCCACTGTCCGCGTCACAAAGTCACGAGCATGGGCCAACAGGCCCATGAATCGGAAACCCAGAATATACAGAATGTACAGAAGTCCTGATGTTCCCAGAGGATGCGAAGGCCCATGTAAGGTTCAGTCGTTCGAGTCTAGACATGACATATCCCATATTGGGAAGGTAATGTGTATTAGTGATGTCACCCGTGGAATTGGGCTAACTCATAGGGTCGGTAAGAGGTTTTGTGTTAAGTCCGTATATGTATTGGGCAAGGTGTGGATGGATGAGAGTATCAAAACTAAGAATCACACGAATAGTGTGATGTTTTTTTTGTGTCGTGACAGGAGGCCTGTTGACAAACCCCAGGATTTTGGTGAGGTGTTTAATATGTTTGATAATGAGCCCAGTACTGCAACTGTGAAGAATGTTTTTCGTGATCGCTACCAAGTATTGAGGAAATGGCACGCAACTGTCACTGGTGGAACCTATGCGTCCAAGGAGCAGGCTTTGGTTAAGAAGTTTGTTAGGGTTAATAATTATGTTGTTTATAACCAGCAAGAGGCTGGGAAGTATGAGAATCATAGTGAGAATGCTTTGATGTTGTATATGGCGTCTACGCACGCCTCTA
TTTAAAACGCTTTGGTGATGGCATACTCGTAAATAAGAGGGTGTACCCCGATTGAGCTCTCGTTCAAAAGTCTCTATGAATCGGTGTAATGGTGCCAATATATAGTATGAAGTTCTTTAAGGATCTGGAGACACGTGGCGGCCATCCGTTATAATATTACCGGATGGCCGCGCGATTTTTTCCCCTCTGAAATCCTGGCCGTTTATTTCAGTTCCGCAAAACTAGTTGAGCGTGTTTTTGAAATCCGTTGTCCATGTGTTGACACGTGTTCCATACAGGGGCTTATTTGTCATATTAGGTGATGACCAACTTTAGTTTTGCACGTGGCGCGTTTTACAATGTTGCATTTAATTGGAAATTTTTATCTAACGGCTATATTTGATTCAAATTTTGAATCATGTGAGAGTTGTCAGAAATTGGCTTTATATTTCTGACATTGTACTATATATTGAGATGGACCAATTAAATGCCTTGTTTCGTGTCTATTTAAATATTGTTGTAGATATATTGTGTATAAATTGTGTTCATTTTTATTAAGGAGACATGTGTATTTGAAAATGTATTTTTCGCGAAACAAACGTGGTGCCACTACTACTTCGAGACGAAGCTATTCAAGGTATCCCTTGTCTAGGCGTTCGTATAGTGTGAATAGAATCAATGGCAAACGTGGATCGAATATTCATAGAAAGGCCCATGATGATGGTAAAATGTTAGCCCAACGTTTACATGAGAATCAGTTTGGGCCTGAATTTGTCATGGCCCATAATTCAGCGATATCAACGTTTATTAATTTCCCTAGTCTTGGTAAGACTGAACCGAATCGATCAAAGAGCTTTATTAAGTTAAAACGTTTACGTTTTAAGGGTACTGTTAAAATTGAACGTGTTTTGAATATGGATGGTTCAACTCCTAAGATTGAAGGCGTATTTTCCATGGTCCTTGTTGTTGACCGAAAACCTCACTTGGGATCATCTGGATGTCTCCATACATTTGATGAATT
TTGAAAGCCGGGGGTGGGAGATCCGGATTGCCAGTCTGCTCGATATCGCAGGCTGGGTCCGTGACTACCCACTCCCCCTTTCAACGTGAAGGCTACGATAGTGCCAGGGCGGGTACTGCCGTAAGTGCCACCCCAAAATAACAACAGACCCCCCCCCCCCCCCCCCCCCCCCCCCCCCCCCCCCCCCCCCCCCCCCCCCCCCCCCCCCCCCCCCCCCCCCCCCCCCCCCCCCCCCCCCCCCCCCCCCCCCCCCCCCCCCCCCCTCTCCCTCCCCCCCCCCTAACGTTACTGGCCGAAGCCGCTTGGAATAAGGCCGGTGTGCGTTTGTCTATATGTTATTTTCCACCATATTGCCGTCTTTTGGCAATGTGAGGGCCCGGAAACCTGGCCCTGTCTTCTTGACGAGCATTCCTAGGGGTCTTTCCCCTCTCGCCAAAGGAATGCAAGGTCTGTTGAATGTCGTGAAGGAAGCAGTTCCTCTGGAAGCTTCTTGAAGACAAACAACGTCTGTAGCGACCCTTTGCAGGCAGCGGAACCCCCCACCTGGCGACAGGTGCCTCTGCGGCCAAAAGCCACGTGTATAAGATACACCTGCAAAGGCGGCACAACCCCAGTGCCACGTTGTGAGTTGGATAGTTGTGGAAAGAGTCAAATGGCTCTCCTCAAGCGTATTCAACAAGGGGCTGAAGGATGCCCAGAAGGTACCCCATTGTATGGGATCTGATCTGGGGCCTCGGTGCACATGCTTTACATGTGTTTAGTCGAGGTTAAAAAACGTCTAGGCCCCCCGAACCACGGGGACGTGGTTTTCCTTTGAAAAACACGATGATAATATGGCCACAACCATGGAACAAGAGACTTGCGCGCACTCTCTCACTTTTGAGGAATGCCCAAAATGCTCTGCTCTACAATACCGTAATGGATTTTACCTGCTAAAGTATGATGAAGAATGGTACCCAGAGGAGTTATTGACTGATGGAGAGGATGATGTCTTTGATCC
AAGTTTTTTTCCACGCTCCAAATACGATACCTAGAATGGAGACCGACAATCTACTAAAATATCTTATATCTCAGAACACAGAACAACGAATAGAACAAATAGAAAATTGGCAAACGCTTATGCAACAATCAGGTTATACATCAGATTACCTTACCGCCACGGCAGGCACCCTGCGAACGAAGCGAGAAATACAACATTGCAAAGATGTCCTTTCTGATATATCAATGAAAAGATGGAACACTTCACTTACTCAAGGCAGATATTCTTCAGATCAGCTATTCTTTGGATTGAACGAATGTTCAGGAACAAATAAAGCGTTAGTCGACAGAATGAAAATCAATTTTAATTTTCACAAACTTAATTTTCATGGATTTGCTAAGTACTGGATACTTAATGGAGATTTTGATAAAATGTGTTGCTACGATAGCGATAGAACTAAACTCTTTTTAACTAAAAAAGGAAATCATATCACAATCGATTTAAATGGGATTACATCCAGTTGTAACATTACTAATGTTTTTGGTCATTTAACAGTCGACGATAAATTTGAACCTAATTTCGATATCCTTATCAGAATTGTGCAAAAAGACGAATATGTTGTATGTCAGTTCATAAACTTTACTTTTAATCCAAAGATTAAGTTTTTTAAACAACAACCTTTTACTATCGAATTTATTGGAAATACGCTGTATTTTTGCGTCAACTCGCAATTAATTTTTGATGTACTAGATGGTTACAAGGGGAAGGATGATTTAAGTTTGAGAGATTATTATTTATGTAGAATAGCTTACGTTAATTTACTTAAGTTGGAACATGCTTTAGAGCAAAAACAGAAATTAGATTTAGGCGATGAGAACGAAAATTTGGCTAAATATGTGCATCAATTAGCATTGAACGCTTTAACAGGTGTCTCAAAATTGAGTGAAGAAACGATTCGAACAAAAACTTTAAGCATGGAACTCGGTTATAAGAAGAATATTGATATCGGAATCGCATCACA
GACACACAAAAACAAGAGATGATGATTTTGTGTATCATATAAATAAAGAAGAATATTAACATTGACATTGAGACTTGTCAGTCTGTTAATATTCTTGAAAAGATGGATTTACATAGCTTGTTAGAGTTGGGTACAAAACCCACTGCCCCTCATGTTCGTAATAAGAAGGTGATATTATTTGACACAAATCATCAGGTTAGTATCTGTAATCAGATAATAGATGCAATAAACTCAGGGATTGATCTTGGAGATCTTCTAGAAGGGGGTTTGCTGACGTTGTGTGTTGAACATTACTATAATTCCGATAAAGATAAATTCAACACAAGTCCTATCGCAAAATACTTGCGTGATGCGGGCTATGAGTTTGATGTCGTCAAGAATGCAGATGCAACCCGCTTTCTGGATGTGATTCCTAACGAACCTCATTACAGTCCTTTAATTTTGGCCCTTAAGACATTGGAAAGTACTGAATCTCAGAGGGGGAGAATTGGGCTCTTTTTGTCATTTTGCAGTCTTTTTCTCCCGAAACTTGTTGTCGGAGATCGGGCTAGTATCGAAAAGGCTTTAAGACAAGTAACAGTACATCAAGAACAGGGGATCGTCACATACCCTAATCACTGGCTTACTACAGGCCATATGAAAGTAATTTTTGGGATTTTGAGGTCTAGCTTTATCTTAAAATTTGTGTTAATTCATCAAGGAGTAAATTTGGTGACAGGTCATGATGCCTATGACAGTATCATTAGTAATTCAGTAGGTCAAACTAGATTCTCAGGACTTCTTATTGTGAAAACAGTTCTTGAGTTCATCTTGCAAAAAACTGATTCAGGGGTGACACTACATCCTTTGGTGCGGACCTCCAAAGTAAAAAATGAAGTTGCTAGTTTCAAGCAGGCGTTGAGCAACCTAGCCCGACATGGAGAATACGCACCGTTCGCACGGGTTCTGAATTTATCAGGGATTAACAACCTCGAACATGGACTCTATCCTCAGCTTTCGG
ACCGAAAGGCCGCGAAAATTTTGACCCCCTTATCCTGACCGTTGATGCGTAATCATTGCACGCCGTTATCCGTCCGATTTGCAACACGTGTATCCCACTAACAGACTTTATGGAAAATAAATGTGTGAATGCGTCTCTTTTCTGCATATGTGTTCCCCATATGTCTTTATCGTACTTCTATTATATGCGTCTGTGGTCCCCCCGCATTATATAAAGTCTTTCACATAAATCAAATTGCCTTCTTTGCTATGTATATTTTGATCGGTCGAGATCAAAATTAATATGTTGCGAACATATCCGTCGTTCGATCTTATGAGATATGCTTTAATTCAAACAATACTTGTTTGAATTTTATGCACGCTGTACAATACTAGTTTATAAAACTGCTACATATGTGACATTACATGGTGTTTCCGTTGCCACACATTTCCTATCCCAGCCAAATGGCGTTTCCCTCTCCTTATTCCACGCCTCGTCGTTCGGGTTACCCATTCAACAGAACATACAACGGAAACAAGAGTTTCCGCTTGTGGAAGACCCGGAAGTATCAAAACTGGAAGCGCTATCGCAGTACCCATTCCATAGCACGTTCTCCAACCGAACTGTTTGGCGATCCAATCTCCAAACAATATACGCGTAAGGAAATCTGTGAAACACAGGAGGGTTCGGAGTATCTGCTGCACAACAATCGTTACATGACGTCATATGTCACGTATCCATCAAAAACAAGAACTGGAACGGACAACCGCGTTCGTTCCTATATCAAGCTAAAGAGTCTGAACATATCTGGGACATTTGCTGTTCGTAAATCTGACTTGATGACCGAAGTGGTGCAAACAAATGGTCTATACGGAGTGATGTCTATAGTTGTAGTCCGCGATAAATCTCCAAAGATTTATTCTGCGACCCAACCTTTAATACCGTTTGTTGAGCTATTTGGATCTGTTAATGCTTGCAGGGGCAGTCTGAAAGTGGCAGAACGCCACCATGAACGCTTCGT
TGACGTATCTTTAGTTGATTTTGAAGCCTTGAAATAAAGCTTTTAAAAACCCCTTTTGGTTTGCCCACCATACGGGCAGTTTTCAGACCGCAGTGTCTTGTCAGGGAGGTCCAGCCTTGACTTTACTTCTCCGTGAGGAATCTACTCAGAAAAACTGCTTGCGTACTAGTAGTTACAAGGGTTATCACCTAGTACTTACAAGCGGGTCAAACCGCCCTCCGGAACGGTCATAACCCCCTCCCGAACGTGCGCTTGACGTGACTGGTCTTTCAGTCTAGCTTTCTGAGAAATACTCCGGGGTTGTAACCCACCATTTTGACCTTTGGTCAGTTTGGTAACACTCCAACCAAACAGCATCTGACCCACCTCCAGCTTGCTGCAGGCCATTTGGACTAAACGGGTTCAGATATCTTGTGGCTAAACCTCTGACCCACCTCCAGTTTACTGCAGGCCTTTTGGACTAAACGGGTTCAGACTCTTTGTGGTTAGTTTTTAACTACCCACTGTTTAGCCGCCAACCTGATTTTTATTGTTACAAAATTTTGTGTTTACACATTATTTTCTTACGGTTGGCAGTTTGTTTGGTTGTTTGCACAGTTTTTGCTGATACCAATTTTTACTGTGCTTTTGGTGTTTTCGGCTAAGGCTGTTTTTCACATACTTAGTTTGCTTGAAGTAACCTTCACAACATCTGTTTTGTTTTTGGTTTCTAAGGTAAAGAGTTTCAGGAAAAAACATAGGCGCCCATCTTGTGGTGTCTAGTTTTAATTAATCTGGCAAACAAGTATCAAGTCATCGACTCCCTTTGGAGTGAGACTTACGAGTACCAATTCGCCTATTTTGGCCATCCATATAAAAATGTCCAAGACCTCAAGAGAGCTCACCAACGAAACCGAGCTGCATTTGTGCTCAAGTACCTTGGACCTAATTTCCAAGTCCCAGCTTTTGGCCCAGTGTTTAGGTACACCACAAAATCTGGTATCTCTTTCAAAGATGGTTC
ATGGCACATGAAATACTGATTGCTGAAACAGAGGCATTTCTAAAAAATGTTGCTCCTGAGACCAGGACAGCAATAATTTCAGCAATAACAGGAGGAAAATCAGCCTGCAAATCAGCAGCTAAACTGATTAAGAATGAACATCTTCCCCTAATGTCTGGAGAAGCCACCACAATGCACATCGTTATGAGGTGCTTATATCCTGAAATAAAACCATGGAAAAAGGCAAGCGACATGCTGAATAAAGCAACTTCTAGTTTGAAAAAATCAGAAGGAAGAGACATAAGAAAGCAAATGAAAGCAGCTGGAGACTTCTTGGGAGTGGAGTCAATGATGAAAATGAGGGCCTTCAGAGATGACCAAATAATGGAAATGGTTGAAGAAGTATATGATCACCCAGACGACTACACACCAGACATCCGAATAGGAACAATCACAGCTTGGTTGAGATGCAAAAACAAGAAAAGTGAAAGATACAGGAGTAATGTCTCAGAAAGTGGAAGAACAGCTTTAAAAATTCATGAAGTAAGAAAAGCCAGCACAGCAATGAACGAGATTGCTGGTATTACTGGCCTTGGAGAAGAAGCACTATCTCTCCAAAGACAAACAGAAAGTTTGGCCATATTATGTAATCACACTTTTGGAAGTAATATAATGAGACCCCACTTGGAAAAAGCAATAAAAGGAGTTGAAGGCAGAGTTGGAGAGATGGGACGAATGGCAATGAAATGGTTAGTTGTTATAATATGTTTCTCTATAACAAGTCAACCTGCTTCTGCTTGCAATCTAAAGACCTGTCTAAAACTATTTAACAATACTGATGCGGTAACTGTTCATTGTTTTAATGAAAACCAAGGATACATGCTAACATTAGCCTCTTTGGGATTAGGGATAATTACTATGTTGTATTTATTAGTAAAAATCATAATTGAACTTGTCAATGGTTTTGTGCTCGGCAGATGGGAGAGATGGTGTGGAGATATAAAGACCACAATTATGCCTG
AGAGCAATCGTGCAACAATAAGAATATCAGTAATGAACATCCAGACTATAAACAGTTTCCTAGATACTTCAGGCGAAATTACCGTGTACCTTCAAGCAATAAAAGATGAAATTATGTTGATGTCAAACATTGTGGAAAGAAGCTATCCTGAAGGTAAAGGAGTAATTGACTCTGGGCTGAATTCAATAATGTCAATGAACTATATTTTAGACAAGATTGAAGACATGAAATCTAAATATCATCAAAGTTCTTCTTCTATTGACCAAAAAGAGATGGAGACAGAGATCTATCTGTTTCTTGATAAATATAAAGAACTAGAACTGATGAGACATGATCTTTTTGGTGTCTTAGCAGGAAGGAGGTTGCATTTTGCTCCGAAACACAGGTCTGATGTTTTCCTTAAAGACTGTCTCATGTCTTATATAGAGTTCTGCAACACATCTACATCTATCATAAATCAGATAAACAACGTTGATGATCTGAAAGAGAAACTTGTTTTCCAGCATTTAACTCCAGACAATTATACTATATACAAAGAAACTAAAGGTGAGAAAGCCTGTCTGATGATATATGATTGGAAAGTCTCTGTAGACACTATGTCTGAAGCTAAAACATCTGAGAATTACTACACAAGCGTGTGGAAAACATTTAAAGATATTACTATAGATGGGCAACCCTTCTTAGAGAGACATCCTATATTCATAACCATTGTTATATTAAACCCAAGTGGAAACATGTCGATTACAGCCACAACAAGCAGAGTTATCCAGGAATTTAGGAACTCACCTTATAAGACCTTTGCAGATCGAAATAGAGCTGCTATTGCATCGAAGCTTATATCTGTCAACTCACTAGGTCAGCTCATAGGTCTGGGAGCTGATCATTTTCGACGATTTTATTCTGAGACACAAGCATTTAAAAATTCTCTTCTGGCCAAAGTCGGTGAATATATGAATAGGTCATCAGAGGTTTTCTTTAGCCATTGGTCATATGAATATAG
ACCGGATGGCCGCCCTTTTTTGGTGTCCTACACTTTATCCCAGGCCCAAGCCCAAAGCAACCACAACCTTTACTTTTCTATGGGACCACTATAATTATTCCAACCTATCAAATCGCTCCAGTACAGTCTATATAATTATGCCTTGGTGAGTCAGCGTGGTCCCTATAAATGAAAGCAGTCTAAACCCATACCTCTTTAATTCGAAATGGTTAAGAGGGATGCCCCATGGCGTTTAATGGCGGGGACCTCCAAGGTTTCCCGCTCTGCTAATTATTCGCCTCGTGGAGGTATGGGCCCTAAATTCAATAAGGCCGCTGCATGGGTTAATAGGCCCATGTACAGGAAGCCCAGAATTTATCGCACGTTACGAGGTCCTGACATCCCCAAAGGATGTGAAGGACCATGCAAGGTTCAATCATTTGAGCAGCGGCATGATATCTCTCATATTGGTAAGGTTATGTGTATTTCTGACGTGACGCGTGGCAATGGTATTACTCACCGCGTCGGCAAGCGTTTTTGTGTTAAGTCTGTATATATTTTAGGCAAGATATGGATGGACGAAAACATCAAGCTGAAGAATCACACAAACAGTGTGATGTTTTGGCTAGTTCGAGATCGGAGACCCTATGGCACTCCTATGGATTTCGGCCAAGTATTCAACATGTTTGACAACGAGCCTAGCACTGCAACCGTTAAGAACGATCTACGAGATCGTTATCAAGTTTTGCACAGGTTTTACGCGAAAGTCACTGGTGGTCAGTATGCTAGCAACGAACAAGCCTTGGTGAGGCGTTTTTGGAAGGTCAACAATTATGTTGTCTACAATCACCAGGAAGCAGCAAAATACGAGAATCATACGGAGAACGCTTTATTATTGTATATGGCATGTACTCATGCATCTAACCCTGTGTACGCGACATTGAAAATTCGGATCTATTTTTATGATTCGATAACAAATTAATAAACGTTGAATTTTATTATATGATTCTCGATTACATAA
ACCGGATGGCCGCGATTTTTTTTGGACCTGGCCCACTATCAGAAATTGCGTTGGGCCTTCCTGGATAAAGTTAACCAATCAGTACTCGTTTGGGTAGTCTAATTATTACTAACTTGGTCACCAAGTTGTTTTATGGTCTATAAATTTGTCGTTATGTGTGTGGTCCAACCACGTAAATATTGATAATGCCTAAGCGTGATGCCCCATGGCGCTTAATGGCGGGTACCCCTAAGGTGAGTCGGTCCTCCAACCAGTCTCCCCGGACTGGTACTGGGCCTAAATTTGATAAGGCCCATGCCTGGGTTAACAGGCCCATGTATAGGAAGCCCAGGATATATCGGGCTTGGAGAACGCCCGACGTTCCAAGGGGCTGTGAAGGCCCATGTAAGGTCCAGTCCTACGAGCAACGACACGATATCTCCCACGTGGGGAAGGTCATGTGCATATCCGATGTCACACGTGGTAATGGTATCACCCACCGTGTTGGTAAGCGGTTTTGTGTTAAGTCTGTGTATATCCTCGGTAAGATATGGATGGACGAGAACATCAAGCTGAAGAACCACACGAACAGTGTCATGTTCTGGTTAGTCAGGGACCGTAGACCCTATGGTACGCCTATGGATTTCGGCCAGGTGTTCAACATGTTTGACAATGAGCCCAGCACTGCCACGGTCAAGACCGATCTACGCGATCGTTACCAGGTCATGCACAAGTTCTATGGCAAGGTGACAGGTGGACAGTATGCCAGCAACGAGCAGGCTATAGTCAAGCGATTCTGGAGGGTCAACAACCATGTGGTCTACAATCACCAAGAGGCTGGCAAGTATGAGAATCACACGGAGAACGCCCTGTTATTGTATATGGCATGTACTCATGCCTCTAACCCTGTGTATGCTACTCTTAAGATCCGGATCTATTTTTATGATTCGGTATTGAATTAATAAAATTTGAATTTTATTGAATGATTTTCCAGTACATGAGATACATACGACCTGTTTGT
GGTTATTTCACGTGGTTGTGAAATTAATTAATTATCTTTTCAACTGTGATCTCACATTTAACGAAAAGTTTATGTGATCATGGATCCCTTGTTCTCAGTTTTCCGGAATGTTGACTTTTCGGTGAAGAAAATGTTCACGTTCGATCATGAAGGAGACTTGGTGGAACCATTGCTCCAGTTGAAGCACCGAACCCTTACTGGGGTTTCGAAAACCGATGAGTACGCGAAGTTGAAGCAGGAATATGACGAATGCGTGACCGAAGAAGCGCGACAAGAAGCGCTAGCAGTTTTGAATGAGTACACTCGAAATCACCATGACCGAGTTATCGGGTTTACTAACCTGTTTATTGGGATGGCATTGGTGAAATTCCTTGGGCCGAAGATGCAAAGAGTGTTTACTCAATTCATAGGGACAGAGATGGGACCATTGCTGCAGACGCGATGGGGAGGACTGTTCGATTTAGAGCTTGAATCCGATTATTTCATCGAAGTCCCGAATTTTGACGATTACTATGTTCGTGATTATGAACCATACGTCGAGATAGACGAGTCTGTGCTGCTACCAGAAGAGATCGAGATAACTTCGACTGAGAAGAGTTCTGAGGACGTGACGTCCGAGGAGACTGTTGAGATCGATTTAACAGAACCAGCGATGAATAGTGATCTGGTAACTATTCGCAGATCGTTTGAGATCTGGGCTGATGGATCTGAGTTCGGTGAGGAATTGCCTCCGATTCCTTCGGACTTTACAGTCTCCGCGGAAGGAGACGACAGTTCTCGAGATGAGACTGAGGATTCGTTTGATATCAATGCGCTCGATGATGAGCGTCCTGCCTTAGAGAATCCTGGAAAGATCGTGAAGACACCATTGCCTCTTATCCCCGATGTGGGACGATTCGAGACGAATCAATTGATGATGGTCAAGGAGGTTGTGCCTCACAAGTTTGAATCAATTCTGGAGTGTCATGAAAAGGTTTTAGCGAGAAACGATTGGAAGTCT
GAAAAGCAAACATAACCATACACACTCAAAATATTGACTATTCTCTCCGCATCAACAGCACAGCTGAGAACCGGGGACATGGCCACTATTAGGGGTGCCATCGATCGTATCACAGACACCACCGTACGCACGACACTACAGGAGGAGGCTTGCAGACAAATCCGTACCGAACTTAAGAACGTAGAACATGTTAACAGGTACGCCATCCCGCCAGATGCCGCAGACGCCCTAGAACATCTTGGCATTGGCACCAACCCCTTCTCGGTCAAATTGCATACACACGGTGCCTGTAAAGCGATCGAAAACCAGCTACTCTACGTAGTTGGTACTTTGCTACCAAAAGAAAGAGTCACCATGCTCTTCCTTAAGAAAGCTAAGCTCAACTTCATGAAGAGATGCCCGAAGTTCCAAGACATCTTCCTAAATCAGCACATAGAACCTAGGGACGTCTCAAGATACTGCGATTTCAACGTGCAATCCACATCCACTAGCATTCCTACCCATACGGCATACATCAGCGATACACTACATTTCATGGATAGGAAGGACTTAGTAAGGCTCTTCATCAACAGTCCTAACTTAGACACCCTCTATGCCACCATCGTACTACCCGTGGAGGCCGCATACCGCCAACCGAGTCGGTATCCCGACCTATATCAAATCAACTATGACTTCGACGGTTTCCAGTACATCCCTGGTGGCCATGGGGGTGGTGCCTACCACCACGAATTCAGCCACCTCGAGTGGTTGGACGTAGGCCACATACACTGGCGTGGACCAGACAATAAGGACATTCAACTCACAATAACCGCGCAGATGATTGAAAGCCTTGGGGCAAATCACCTGTTTTGCTTCCGGAGAGGCAACTTACGCACACCCAGAGTTAGGACCTTCGGCCGAGACACACAAGTTCTGCTCCCTAAAATATTCCGCCCGGTCGACAAAAACTTCAATAGAGCCATACCACTCACTCTGGCTAATAAAATGCTACTTTACGCCA
GTAGAATTTTTCAAGTTTGTAAGACATGTCAACAATGAATTACAGTAGACCAAATGCAATTTCAGCATTAAGTGCATCAGGATTCAGGGGTTATGTGCCTGACAACTCTGTCAGTTCGGCACTGATCCCACGTCTTGTTGTCACCAATGAACGTGAGCACGTCTTGGCTGGACGGCTCAAACGTATTGAAGATAATATTGCTAAGAATAAATTAACTGAACATGATGACATTGAAGTAGTTAAAAGTGATTATGAATCATTAGCTAACAATTTCGAAGAACAGATTAAGTTTGACAACGCTACGGACCGAGCATTACATGACTTTTCAACTCAGATTAAGATTGTAGATAGTGAACGAGAGAAAGAGATGACTGTACTCCTAGGTGCAGTAAACGATAATTCTCAAGCCATAAACGATATCATAAAAGACGTGACGGTAATTGATAACATTGAAAAGGCAAATTTAATACTCGAAAAGGTTATAGCTGTTTCAAGAGCTACAGCTAAAACTGCTGAGATAGCTGCTGATGGTGTTGGAGTTGTTCCTGTTTTTGGACCATCTATTGCTAACGGTGCGAAGATTGCGGCGCATACAGCTGAAATGGTTGCTAACACATCTGAAGCTGTCAAAGCATCAGGTATACTTAACGATTTGAATGAAACTTTTAAAGCTATAACTTCTGTACACTCTAGACCAAATGACTTAATCAAATCAGCGGTTAAATCAACCAATAACGCAGTCGATTTAGCTGCGAAATTGAAAGTTATGATCGATTCAGCGCGTCGTAAGAATGATATCGGATTGAGTAAAATTTCAATTCCTAGTGTGGTTGTTAAGTCAACGGTAGAGTGGCCTAGAGTTATTGATGCCTATGATACTCATTGTATCTATAAACTGCATCCAACTAACGGATCAGTTGGGCTAATCGTTGAAGTTAAAAATACATTAATCAGCTACCAAGTGAAGAAACAATATGGTAAGCTTGATTCTGATGGCTTT
ACGTGAGACTCGTATACCTTAAGGAATTCATTGACTCTGACTTTCTTCACTACCTTTTGATAACGCTCATACACGTCTTTGATATCAAAGTAGACATTGGACGGGAAAAGAGTAACCAAATCCATGTGAAACTTTTTTCTCTTAGAAATGTTGTCGACGTACTTAGGTAAGGTCGGATATTTCTTTGATTCCTTTACACAATCAATGAACAGTTTGTATAGTGACAAAACTCTGTCGAACTCAAGCGAATTGATAGGTTCAAAAGTAACTTTAATTTTATCTTTGTCGTCGTCGTTGCTAATGACTACTTTCTTGGTATTCTTTACCAATTCCGTGTAGAAAGATTTGTCTTGGTCGATAGCAAAATAGGGACGGAACGTCTTTTCACAGATATCAAACGTGCCTGTCCCAGCTTCGGATGCCTCCAAGTCACCCTCAAAGTGCATAAGGTGGACGAAGTCATTCAAATGAACTTTCTCCTCAAGAATATCGTCACGCAAAATTCCCTTGTGATTTAACTTTAGGTAATTCAGCTTGTATAGATTAGATGATTTTTCAATTTCACTGACTAGAAAACCATCTACAGTCTTGAAGATTTTCTCCAACAAATAATAAATTTTCTTTCTCCGTTTTTGGATTTTTTTCAAAGTCATTACGTAACTTAGTAGTTCTTTTCGTTTCTCGATAGGCTTCAAATCTAGATCATAATTGAACCATGTCAAAATTTCAATCATATAGCGCGCTACGCTATAATACCCTCTTAGCCGTTCCTGCTTGTAGTGTTGAGGATCATTTTTAAAAATTCCTGAGGACAATTCCACGCAGTACCATAACGCAGTTGGTAGCGTTGTGCTTACTATTCGTAACGTGATTGGTTGAATATATCATAAGCATGAAAATATATGCAAACTCTATAGTCAAAGCGTGCGCTTGCGCGCGTAAATTCAAATTCTAGTCTCATTAAAAATTATAAGTCGCATTTATTTGAAAAAATAAATAA
GCTATTCGCTGGTCAGTTATGGCTCGCGCTGCGTTCCTATTCAAGACTGTTGGATTTGGTGGTCTGCAAAATGTGCCAATTAATGATGAGCTATCGTCACATCTACTGCGAGCTGGTAATTCGCCATGGCAGCTGACTCAGTTCTTAGATTGGATAAGTCTTGGAAGAGGATTAGCTACATCAGCTCTTGTTCCAACCGCTGGTTCAAGATATTATCAAATGAGTTGTCTATTGAGTGGTACCCTCCAGATTCCATTTCGCCCTAATCATCGATGGGGAGATGTTAGGTTTCTGCGTCTAGTGTGGTCAGCTCCTACGCTGGACGGGTTAGTTGTTGCCCCACCGCAGGTCTTAGCTCAGCCAGCTTTACAGGCGCAGGCTGATCGAGTGTATGATTGTGATGATTACCCATTCTTGGCACGCGATCCGAGATTTAAGCATCGAGTGTATCAACAATTGAGCGCCGTAACTCTGCTTAACTTGACGGGGTTTGGTCCAATTTCCTATGTTCGAGTAGACGAGGATATGTGGAGTGGAGACGTGAACCAGCTTCTCATGAATTACTTTGGGCATACGTTTGCGGAAATTGCATATACATTATGTCAAGCTTCAGCCAATAGACCTTGGGAGTATGATGGTACGTATGCGAGGATGACTCAGATTATACTGTCCTTATTCTGGTTATCATATGTCGGTGTAATTCATCAGCAGAACACGTATCGGACGTTCTATTTCCAATGCAATCGGCGCGGTGATGCTGCTGAAGTGTGGATTCTTTCCTGCTCATTAAACCACTCCGCCCAGATTAGACCGGGTAATCGCAGTCTATTCGTCATGCCAACAAGTCCAGATTGGAATATGGACGTCAATTTAATTTTAAGTTCGACGTTGACAGGGTGCTTGTGTTCGGGCTCTCAGTTACCGCTTATTGACAATAACTCAGTGCCTGCGGTTTCGCGTAACATCCATGGTTGGACTGGCAGAGTGGCAACCAGCTGCA
ATTCTAAATTCACGGCATTCAAACACTTCGTCTTCTTCCAAGCTCCAGTATCGGTGTCTCATCAGATTATCAATCGGAGATAACATAACGATGATATGAATATTCTTTTTATACGCCATGCTCCAGAACTGGTACAAGCTGTCTTGGTTCGGACTGCGAGTGCATAGAAACTTATTTTTCACATTATAGCCATCAACGCTACAAAAAGCGCTGTCGGTTTTTTGATTAACGTTCTTCGGAAGGCAGAGCAGAGAGCGTAGGGGCCCTTGTGATTTATTGTCTTTAGTTTTCATCTTCAAATAATAGTAATTGTTTGATTCTTCGATTATTTGAGTATGCTGTCGCAAAATTTCAGCGATACAGTTAGGTCTTCTCATAAAGCTTTAATTCTAATCTGTAGTCCCTTTTAATGTTTATCTTATCAACAACAAAATTATTTATTTTAAGAAGTATCAATGAACCTACCCACTATGATTAAGAAGATAAAATTTGCCCATCAATTATCTGATACTAATTAAGATAACGCGGAACTGCTAAATCGGCTGTTTTGTAAAGATTAAGCACATAACAATTAATTTACAAGCATTGGTATGTTAGCGCTCTAAGTTTATAAACAAGATTGACCTATCATAGAAGATTGATGCCTTATTGAGGTCAAGTTCAATGAAAAGTTCACGGATTGCAATTTATCATTCGTCTATGTGTGACCGCGATTGATGTCAATTGGCTATTATTCAAGATAACAGAGAAATAAGCAAAGTAATTATTCTGTCATTATTCTTTAGGTTCCGTAGATATTTATATTTTTGTACATATCGATGGCAACAAGATGAAAGCAAATTGAACAGAAAGTATGCCATAGAAAAATGATACCAAAATAAAGTAGGATATCAACTATATCTTTATTTTGATGTTACTGTTCTAGGTATTCTCGTTYGGATTYTACAATTTTTTATGATGCTTTTATCATTGGAATGCTATGTAGGTGTTAGGATAACTA
TTAGTAGTGACTGAACCCTGCGGTTACATCGGTCATCACCTGATAACGACATACACGCATTTTGGCGTTGTCGTAATCTACTGGAATTGCTACCACATCGCGAGGGTTAGCCTTAACGTGGATCACGCGCCCACGTCCACCGCCATAGTGAGGAAGATATGATTTAGCGGCAACATGCAAACCACACGAGCAAGTTTTGGTTTTGTCTTCGTCTACCTGGTTGCGAGGCATTTTGACGATAGCACCAGGGCTGTTATCAAACTTGCCTGTTGCCATGTCTTTATAGTCTTCGCTAACACGTTTCCATGCGTAGAAATCACCATCATCAGCCAGTTCGATATCGTTATGCACCAGGAAGCCATAAAGCTGATACACAGCATCACGGGACGGGTTTTGCATCAGCTTTTCGAAGAAGTTCACCAGGTGTTCATACGGACGTTCATTATACATTTCACGAACGATTCGTTGGGTGATCCCTCCATCGAAAACGACATCTTTATACAGCACTTTATGTCCGACGATCTTAATATTGCCTTTGCTGTACACTTTCAGGGCTTGCTTAGTGTTCAGCAATGCGGCTACACCTTCGATATCGCCTTTAGTCAACAGCGCGTGTGCCTTTTCGAAGTTCGGGTGAGTAGAATCAGCAGTCAGGATTTCGCCGTTGATTACCAGAGTAATGAATGATTCAGAACCAATCATTTTCGAACTCACATCCGTTTTCGGTAGTGCTTTCGATTCTTCCTGCTCATACTTCGCGTGTTGTTCGGTAATAACGCGCCCGATGGTTCGGACGCTTACACCAAATTGTTTAGCCAGTGCGGTTTTGTTTGCGCTGGTTAGAAAGCCCTCATAGACTGCTTTCTTTTGTACATCATCGAGGATCTTAACAGTTCTCATTATTTCCACCGTATTAATTTTACCATAATCATCAGTCATCGCTTTATCTTCCAGAATATACCGGATTTGATAGCCATCACTGTTTCTCAGGATTCGAGCA
AGGTAATCTGCGGCAACAGACCCCAACGCGTTAGACACGACCTTACAGTTGACTCACGTCTTGCATCCTGTGAGAGCTCTAACGTGGGAATTTGCCCCTGACTGGCAATCAGGTTTCATGCCCTCTCCCTGCACTTATGGCGACCCTACCTTCAATTCACGCATTTTGGAAGCTGTGGTGGCCGACGTTCTCGGAGGAACGGAAGATGACGGTGGTCCAAGCCTTGAGGAATGGTTTGACGCGCAAACTCTTTCAGATTACACAAATTGCGCAACAGATCCTCCGATGGCCACCGTACATACGCGAGAGAATGACATCAAGTCTTGGACAGAGCTTAGTGAAAACTTTCCAGACCTTGTTAGGTATCCGGAAAGCCTTGTCGAGACTCTGCTTGACACGGAACATGAATGTGGACATTTTTACGATGCTCCTGATTCCTTTCAAATTTCTGTCACAGCTATGTTCACAGATCGTTGCAAGTGCCAATTTTGTGATCCAAACTTTCAGGCACGGTCTCTCTCGCGGGCTCTGCTTGGCCCGTTGCCGGAATCCGGAGACGATGCGGAGTGGATGGAGCAAGCATACACTCCAGATGCAGAATTGTTCGTCAACGAGCCCACTGATGACCCCATTCCAACCACAGATTGCAAGAGACCTATCCAACCCACATGGTCTGTGGATGTCTACTCGAAACAAGTTGACTCGGACTGGGGGCTCAGCGATTCAACAAACGTCACGGTATGTTCGGCTAGCAGTTCGCTTCTCCCTGCTGGCCGCGGGGGCATATATTTCATGTGTCCTCGCCCGGAAGGCATTGAAAGAGTATGTCTACAGGTGGGAGCTAAAATCCGATCAGGAGCTCCCAACTCGGGAACAATCACAAATCTCCCAGGTGGAACAGGCTATGGAACAGAATGGAGCGATGATGGTTATGAAACTCAATGGTCCGACGGCCCCTATTCTATCCCTTCAGGACTGTCTGACTAAACACGTTCTGGTT
TTTTAGTATATAGCGTAGTGATTTCTCCCTCCCCCCTCCTAATGTAAATGTTTTCAGAAAACACTTTCATAAATATTTCTGTTGACACCACAGCTGCAACATGATATAATTAATACATAAATAAGAAAGAGGTACACAACATGGTTCACAAAGTAACAACACGCAAATCACTAACTGACACAAGCATTGACAGATTGTTAAGCACATACGCGCAGATTGTAGCGACTTACGGCTCACCAAATGTTCAAATAGTCCGCTTCGTTAAGAACGGAAATAGCGCAACAATGACTTACGACATAACAATATTAATTTAAAAAAGTAAACTTTCTAGTTGACAACGACATAACGGTTTGATATAATTAGTATATAAAATAGAGATAGAGGTAACAACAATGACATTTCAAAAAGTCCTTAGATTTAAAGACGTATCACGTGAAGAGATGATGAAAAACTACAGGGAATTAACAGCCCGCTATGGTATGAATAACATCATCTTAGAAGATTTGAAATACGACGTTGAATACAACGAATACTCATTCAATATACTAATCAAGCTATAAGGAGATATTCCATGAAAATTAGAATGAAAACAATTTACACTTTTTCAACAACAATAGCAACACTAGCTCTTGGTGTAAACCTATTAATGGATAAGGGAGACAACAACAATGTTAACACTGATAATACTTTTAATAATAGCAACCCTATTGTACAAGTTGACAACAATTCTAGTGAAGCCACTACTACTATTACTAGTGATACTAATGATAATCAAGTGGCTGCCGACGATACTAATGATACTGAACAACTAGATTATTTTCAACCATACGAATACCTATACATGCCAAGTACAAACGTATCATCAATTAGAGACGGATACTACTTAGTATCAGGTGGTAATACATTAGCAGCTGTTCAAATAACAAATGGTTACACAACTGATGAATTTAGACTTAAAAATATATCCGCGGAACAATGGACAGTATCTCAACAACAAATG
GCTATTTTTGCCTCTTCCCAGACGTTGTCGCAATGGAGGTGTGCTTGCCCAACGGTCATCAGGTCGTGGACTTGATTAACAACGCTTTTGAAGGTCGTGTATCAATCTACAGCGCGCAAGAGGGATGGGACAAAACAATCTCAGCACAGCCAGATATGATGGTATGTGGTGGCGCCGTCGTTTGCATGCATTGTCTAGGTGTTGTTGGATCTCTACAACGCAAGCTGAAGCATTTGCCTCACCATAGATGTAATCAACAGATCCGTCATCAGGATTACGTCGATGTACAGTTCGCAGACCGTGTTACTGCTCACTGGAAGCGGGGTATGCTGTCCTTCGTTGCGCAGATGCACGAGATGATGAATGACGTGTCGCCAGATGACCTGGATCGTGTGCGTACTGAGGGAGGTTCACTAGTGGAGCTGAACCGGCTTCAGGTTGACCCAAATTCAATGTTTAGATCAATACACTCAAGTTGGACAGATCCTTTGCAGGTGGTGGACGACCTTGACACTAAGCTGGATCAGTACTGGACAGCCTTAAACCTGATGATCGACTCATCCGACTTGATACCCAACTTTATGATGAGAGACCCATCACACGCGTTCAATGGTGTGAAACTGGAGGGAGATGCTCGTCAAACCCAATTCTCCAGGACTTTTGATTCGAGATCGAGTTTGGAATGGGGTGTGATGGTTTATGATTACTCTGAGCTGGAGCATGATCCATCGAAGGGCCGTGCTTACAGAAAGGAATTGGTGACGCCAGCTCGAGATTTCGGTCACTTTGGATTATCCCATTATTCTAGGGCGACTACCCCAATCCTTGGAAAGATGCCGGCCGTATTCTCAGGAATGTTGACTGGGAACTGTAAAATGTATCCATTCATTAAAGGAACGGCTAAGCTGAAGACAGTGCGCAAGCTAGTGGAGGCAGTCAATCATGCTTGGGGTGTCGAGAAGATTAGATATGCTCTTGGGCCAGGTGGCATGACGGGATG
ATGTTTTTCTCATTACTCTTGATGTTGGGCCTCACAGAGGCTGAAAAAATAAAGATATGCCTTCAAAAGCAAGTGAACAGTAGCTTCAGCCTACACAATGGCTTCGGAGGAAATTTGTATGCCACGGAAGAAAAAAGAATGTTTGAGCTTGTTAAGCCCAAAGCTGGAGCCTCTGTCTTGAATCAAAGTACATGGATTGGCTTTGGAGATTCAAGGACTGACAAAAGCAATTCAGCTTTTCCTAGGTCTGCGGATGTTTCAGCAAAAACTGCTGATAAGTTTCGTTCTTTGTCTGGTGGATCCTTGATGTTGAGTATGTTTGGACCACCTGGGAAGGTAGACTACCTTTACCAAGGATGTGGAAAACATAAGGTTTTTTATGAAGGAGTTAACTGGAGTCCACATGCTGCTATAAATTGTTACAGAAAAAATTGGACTGATATCAAACTGAATTTCCAGAAAAACATTTATGAACTGGCTTCACAATCACATTGCATGAGCTTGGTGAATGCCTTGGACAAAACTATTCCTTTACAAGCGACTGCAGGGGTTGCAAAAAATTGCAACAACAGCTTCTTAAAAAATCCAGCATTGTACACACAAGAAGTCAATCCTTCAGTAGAAAAATGTGGGAAAGAAAATCTTGCTTTCTTCACACTTCCAACCCAATTTGGAACCTATGAGTGCAAACTGCATCTTGTGGCTTCTTGCTATTTCATCTATGATAGTAAAGAAGTGTACAATAAAAGAGGATGTGACAACTACTTTCAAGTGATCTATGATTCATCTGGAAAAGTTGTTGGAGGACTAGATAACAGGGTATCACCTTACACAGGGAATTCTGGAGACACCCCAACAATGCAATGTGACATGCTCCAGCTGAAACCTGGAAGATATTCAGTAAGAAGCTCTCCAAGATTCCTTTTAATGCCCGAAAGAAGTTATTGCTTTGACATGAAAGAAAAAGGACCAGTCACTGCTGTCCAATCCATTTGGGGAA
GTTGACTTGGCCTATGACGATTACGACGGGATTTTTGATTGCGAATACGCTTACAAGGCGTGGCGTGACGACTGTTTCCGCACCGCTGAACGTGGTCGTGGTCCTGTGCTTCATGAAGACATGACCATTGCCAGTATCGGCAAAGATGGCAAACCGATTTACACCAAAGAGCAATACTCGATTGGTTCGCGTACCTCGCGCATTTACTGGCGTATCTACAACAAGGCTCTTGAGCAGAAACTCGCGAACACGGGTCTTGTCTGGTACCGCTCTGAAGTCGAGCTGAAAAAATGGAATGTTGATGTGTTGCTGAATCCAGCTGGCGCGTATGCCGCGCTGAATGATTTCGCTGCCTCGATTTCTACCGCTAAGAAATTCAATACCAAACCTGTCCCGACGAAACGCGCGGCGTTAGACCTGTTGGCCTCTGCGCACTGGATGCGTCGCCAGTACGGGAAAATCCTTAATTCACTTATCGAGTTCCATGAGGGCGACATTGAAACCGTGGTCGGTTCCCTTGTCCGTGATGGAACGAAATTCACCTTCCCCGATACCTACGGCAAGTTGGTGACTCACATATTGGAGACTTAACAAATGGCTAAATCCGTTTTTGTACTTGGCATGGATATCACTTGGAACTCAGCACGTGGTGACAGTGCTCAACTGAACGTGTCGCGTCCTCTACGTGAAATCAACTCGGAGAAATTCAAACGCCGCACTATCGGTGAATCCGGTGATGTGAATCCCCAATGGGATCAACCGTTGATGATTGATCATCAATACGCCCTATTACTTGAGCGTACGGGTGCTCTCGTTCCTCGTCGTGAATACCAATTGCGCTTGGAGATTAACCCAGAAGACCCATTGGCGGGTGCCATTGTGACAGAACTCATCCCTGTGGATGACGACATCAAGAAACATTTTGAAGCCTCGCTAAAGGCTAAATAAGGAATTTCGTTATGCCTGTGTGTGCTCTACCGAACGCGGACGGTTTTCTCGC
AAAAAATAAAAAGAAAAAAGAAAAGAAAAGAAAGAAAAGATAAAATAGATATATAATTAAGTCCTAAGTATTGTTATTGCTATTAGAATTAGTTAAGAGATAATGTCATTGGTAAGATCGATGATTTCATGGCCATCGCGGAGATCGATACGGAGATTGGGGACATCGATGATAGCAGGGACGGTAGGAGTAGTCCAAACGTCCAAGATGTCATTGTCAATGGGACCAACAACGTCGAAAGTAGCAATGGAGTCGGTATCGAACGGTACATCGGCGCCATCGTCAGAGGTTAAGTCGATAACATAGTGAACTTCGTCGGGATAGATGAACTGATACCAGATGTCAATGATAGGAGCATCGACGCAACGCTGAAGAGTTGGAGCCCAGAACAACTTAGCAGTGTAATGTGGATTGAACTTGTAGCCGCAGATAAGCATGTCCATGTACATAGTGAACTCGTTGTACATCATGAGGGTCCACTTCTGCTCTAGGAAGTAACGCTCGGCACGGTTGGTCAACTGATCGATGTCATAGTAGGTGTTAAAGGCATAGAAGTAATGTTTACCAGCGATCTCTTTGAGCTCGGCACCGGCCCACTGACGGTCAGACGCCATTGTGGCGATACAAGCAGGGCTATCGTCCATAAGGTTGGCATACACATGGTTAGGGAGGTTGTGCTCGTCCTCTACTTGGTTCATAATACGTTCGAAGTTCCTCATGATTGATCACTTTTGTGTTTTATGAGATGATAAAAGTGCAAATGTGAAAATTATGAAGCTGAAGTACGACTAAAATCCACTCTACGCTTCTCGAATGACCGATGACCGGGGTTCGGTTCTCGATTTGGTACGATTCAAGTGGGACTTGAATAGTTCTTCCGCTTAGAAAGTCCGATTCCCCGATACGAACTCCGTTAACCCGAAGCACGTGCTAACGGTTAACCGTCATATAACGGTTTAACGGTTTTTGCTAGGGTTTTGCTAGGGTTAAGGGCAAGTTA
CACAAAATATAAGAAGGAAAGCTGGATTTCCTACCTTTGTGTTTCCATTGTCGAAGCATTGGTCAAACCCTATTTGATGCAAGCTCAGCATACTTTCACCATCAAATTTCTGAGACACGCGTGCTTCATTGGTTTTGAGGACCCTAGAGTTGTTCTTGACCACGAAGAGATCGATATTCCCTGTGAAGTGGAATTTGATTGCAACGCTGAGTCCGTTTGTTTGGTGAGAGCCCACAACCAACCGTATAGCGAAGGAGAAGTTAAGAACTATTCTGTTTACTTTAACAGTGGTCTTAACGACTACTACGGCCCACTACTCCCTGTTTGGTTAGAGATTGTGTGCCGGGTGTGTGCTACCTCTTATTCCTTTGTCTTGGCACCAGAGGATCTGGAAGACGAGGCTGGTCGAGTTTCGAGGAAGTACGCTCCTTGTGAAAACGGGAAAGTGTTTCAGCGGGCTGTGCGGCGCGCAACAGGAGAGGAATACTTCTATTCGTGTCGAAAGAAAGTTTGCCGAGAATGTATCATCCGAGCTGCAAGGGCTATGTCCTCCTCCTAGCCAATATGGCAAGCTTCGCGATCCTTGTGGACACGTTCCTTATGGGGGTGCACAACCCCTCACACGTTGTCCCGGTGGTGGCATTGATGACTTTGTGCGCTACTCCGCTTTGGTTGAGCGCCTCATACGTGATTTACCTGCTCAGGTACATGTTGGTGAGGTTGTCTCCTGAGGCAAAGCAGGACAGAGTCTACTATACCGCTACTACAGCACCGTATTTCGATCCGGCGCTGGGGGTCATGATGCAATTTGCTCCGAGCAGCGGTGGGCCGAGTATTGAAGTTCAAATCAACCCTTCATGGATAAGTCTGTTGGGTAGCTCCCTTAAGTTAAACGTAGGTGATGCTTCCAATGAGTCTGCTGTGTTGGGGTCCTTCTACTCACCCGTTAAAGCTGGAGATGAACCAGCAAGCTTAGTGGCTATCAAGAGTGGACCTACTA
GCTATTCGCGGTCATGGCTTACATCGCAGTTCCTGCGGTGGTGGATTCACGTTCGAGTGAGGCTATTGGACTGCTAGAATCGTTTGGAGTAGACGCTGGGGCTGACGCGAATGACGTTTCATATCAAGATCATGACTATGTGTTGGATCAGTTACAGTACATGTTAGATGGATATGAGGCTGGTGACGTTATCGATGCACTCGTCCACAAGAATTGGTTACATCACTCTGTCTATTGCTTGTTGCCACCCAAAAGTCAACTATTAGAGTATTGGAAAAGTAATCCTTCAGCGATACCGGACAACGTTGATCGTCGGCTTCGTAAACGACTAATGCTAAAGAAAGATCTCAGGAAAGATGATGAATACAATCAGCTAGCGCGTGCTTTCAAGATATCGGATGTCTACGCACCTCTCATCTCATCCACGACGTCACCGATGACAATGATACAGAACTTGAATCGAGGCGAGATCGTGTACACCACGACGGACAGGGTAATAGGGGCTAGAATCTTGTTATATGCTCCTAGAAAGTACTATGCGTCAACTCTGTCATTTACTATGACTAAGTGCATCATTCCGTTTGGTAAAGAGGTGGGTCGTGTTCCTCACTCTCGATTTAATGTTGGCACATTTCCGTCAATTGCTACCCCGAAATGTTTTGTCATGAGTGGGGTTGATATTGAGTCCATCCCAAATGAATTTATCAAGTTGTTTTACCAGCGCGTCAAGAGTGTTCACGCTAACATACTAAATGACATATCTCCTCAGATCGTCTCTGACATGATAAACAGAAAGCGTCTGCGCGTTCATACTCCATCAGATCGTCGAGCCGCGCAGTTGATGCATTTGCCTTACCATGTTAAACGAGGAGCGTCTCACGTCGACGTTTACAAGGTGGATGTTGTAGACATGTTGTTCGAGGTAGTGGATGTGGCCGATGGGTTGCGCAACGTATCTAGGAAACTAACTATGCATACCGTTCCTGTATGTATTCTTGAA
AAAAAATATAAAAACTCAACAAAACTTATGCAAAACAATTTCAATACACACACTTAACTTTCATATTGTGCAATTCAAATCTTTGCATTAATTCAACATTTCCAGCTTTTAAAACGAATAACACACACAGACAACATGTCGATTGTTATTGGTGATTTTTCCATCCCACTCATCTGCAGAACTGAGCAGATTGAATGTGTTCGTCTTGTTCCTGGAACAAGAGTTGAAGAAGTGAAGACCATTAAAAAGGTCTTAAAAACACACTACCAAGAAATAACTCTTGGTTGTACTGATAGATGCGCGGGCCTGAGCGCATACACAAAAACCTCCCTTAAGAGAGCAATTAAGGAAAAGGATTTAACTGCATCTGGCAGTTGTTTCCACTGTGGCCTTAGAGCACAAATCGGAGAGGGTAGAAAAAGGGTAGAATTAGCACCCATTTCAGTCATGGAGGATGTTGAAACTGTGGAACAAGTACTTGTTCCATGTATGGTAGAAGAGAAGTATTATAAGGAAGTTTCGAATTTCCAGAAGGCTACGCTCATCGACAAACCAAAGCTAACTATAGCCCCAGTTTTAATGGCACAACCTGCCCAAGTGCCAAGGCCCGCTGTTTTTAATGAAATACGAAAAGTTCATGAGGAGATGAAGTCCCAAACCTCTGAAAACAAGGTCTTAGAAGAGGAAACTCAATGCGCCAGTGATGCAGCGCTTCACCACTTAGACGACGTTCATGCGTGTAGAGCTCGAGCACAGGTAGGCATTGAACGCATACTAGCCAGACATGCAAGGCATAGAATCGAGGCTAGACAGCAAGTTGAAGAGGAGCAATCGGAAGCATTAGCAGCGTTCGAATCCTTCTTCAATCAAACTCACAGAGAAGACAGATATGAAGGGAAAGTCTTAACCATTCGAAATGGGATCACAGGCTGGTTTGAACCAAATAGGAATGATATTAAGAACGCAGCTAGGCGGAGGAAGAGAGCTAACAAGAAAATCC
CGAAAAACTGAACATACAATATCCTGACATACACAGAAGTACACTACTATACCCTGAAATTAGTACTACACTACTGTCTACGTCACTATGGCTCTCACTTACAGAACGCCTATGGAGGATATTGTTATCTCATTTGAACCCCAGACACAAGCAGTAATTGCTCAGAGTGCTGCAGTCATCTACCAGAAATTGGAGGAAAGTAATTGCCGGTACTTCAACTACTACTTAACAGCTATTGCCAAGCGGAAGTTGAGTTGCGCCGGTATTTATTTAAGCCCATATTCTGCGGCTGTGCACTCTCATCCAGTGTGCAAAACACTGGAGAATTACATCTTGTACGATGTGTTACCGCATTATGTAAATAGTAGCTATTTCTTTGTAGGCATTAAAGATAGGAAACTTAAGTTACTTAAGTCTAGAGATCGCAGGCTCGAAGGTGTGCAACTCATCAATAGAGTTGTTACCTGTGCTGACAAATTGCGCTACAGCAATGAACTAGTTCAGTACAACTCCCTCCCACATGAGGGCCTGGAAGGGCACCGAATCGCCCTTGAAGGCGATACATTAAAGAGACTGGTGGGACCACTCCTCCGACATAAAGCAAAGCACCTCTTCCTCCACGATGAGTTACACTATTGGAGCAGTGATGAATTGTGCACATTTTTGGAAGTCATGCAACCTGAAACAATGCTAGCCACTTTAGTGTACCCACCTGAACTCTTATTCAAGCAAACCAAGAGCCTCAATGAGTGGTGTTACACCTTCGAGATAATTAGAAATACTTTTTTTTTTTACCCTGATGGCATCCGGAGCGAGGGTTACCAACAGCCCCTGAATGGTGGGTACCTGCTTAGTACCAACAGCATCAAACTTCAAGACGGCACCGTCTATGGAGTCGATATCTTGAGCAGCAAATTTGCACACCACTTAGTCGCTCTCACTCGAGGTAAGGCGGTTACGAGTACACACCGATCTTTTGGGCCTTTTGAAGCTTCTACAG
GACATTTTGTCGCGCTAGGATGAGAGCCGACAGACAGAGTACCGCTAAGCTACGCCCATCCTTACATGCTGTGATTCAAACTGGAAATTTAAATGCGTTCAATTTTACCGTTGAAGGGGTTGATTGCCCAACGCCCGCGGATCTAAGTAGATACTGTGTTGCAAATGGCTGGTTCTTTAAAATTGGTAACCAGGTTATCATACCTGTTCTGCGAAATTTCCCTGCATTCAACTACAACACTGACATTGGAAGGTTTACCTCTTTTCCTTTTGAAACTCTTGAAGATGTGACAAAGCTACATGATTTAGCTAATGGAGATTTGGTCCCACATTTTGCTTTTGTTGAGGATGGATCCCCAGTAGTTGCTGCCATATGTGATAGACATGATAATGTAGTCACTCTGCGCTTCCGAGATAGTGGAGGGCGAATCATAACGGTTGAAGAGTTGCTAGCTGGTGAGCAACGAGACTTGAATCTATATCAAGGTTTAGACCAACTGGCAGATGAGGCTGGAATTCGGCCTGAAGATATTGATCAAGCGGCTTTAGCGGCTCAAGCTGTTGCTGATGCAGGAGGTGGGGTTGCACAACAACAGGCGGCTGCAGCGGCGGCAGGTGTGCAGGCTCAAGAGGATTTACCAGTTGGGCGTGAAGATGAACTTAGACCAGAAGATGTAGCAGATGCTCGTGGACAAGCGGCTGCTCCACCTCAGGCACAGGCACCAGCACCACCTGATGCCGCACTACAACGTCAACGCGAGCAAGCAATTCTGCGGCAGGTTCCCAACTTGCATGTCTTGCCTCAGCCTCGACAGCAATTAATCGATCGGCTGGCTCAGGTACGTGAGGCGGAGCAGAAATTCATTAATGAAATGATTCAAGAAGTGGGCGTAATTGAGCAACAGAGAGATGTGGCGGCGGCTGGAATGCGATTGGAGTTGTGTCGGTCCGTGCATCGGGTTGATGGAATTTTACGGGCTTACCAAGAGCGAGTGAATCCG
CGCACCGAGGATCCTAGGCTTTTTGATGCGCAATGGATGAAATCATCTCAGAATTGAGAGAGTTATGTTTAAACTATATAGAACAGGATGAGAGGTTGTCAAGGCAGAAACTCAACTTTCTGGGACAAAGGGAACCCAGAATGGTTCTGATTGAGGGACTCAAGTTGCTGTCACGCTGCATTGAAATAGACAGTGCAGACAAGAGTGGCTGCACACACAACCACGACGATAAGTCTGTGGAAACAATTTTGGTGGAGTCTGGAATTGTATGCCCAGGACTACCACTTATCATTCCTGATGGTTACAAGCTGATAGACAATTCTCTCATTCTTCTTGAGTGTTTTGTTAGGAGCTCACCAGCCAGTTTTGAGAAGAAATTTATAGAGGACACTAACAAATTGGCATGCATCAGGGAAGACCTTGCTGTTGCGGGTGTCACATTAGTTCCAATAGTAGATGGTCGTTGTGATTATGATAATAGTTTTATGCCAGAGTGGGCAAACTTCAAATTTAGAGACCTTTTATTCAAACTTTTGGAGTATTCTAACCAAAATGAGAAAGTCTTTGAAGAGTCTGAATATTTTAGACTCTGTGAGTCCCTGAAGACTACTATCGACAAGCGCTCCGGTATGGACTCTATGAAAATTCTGAAAGATGCGAGGTCAACTCACAATGATGAAATTATGAGGATGTGCCACGAAGGCATCAACCCCAACATGAGCTGTGATGATGTGGTTTTTGGAATAAACTCTCTTTTCAGCAGGTTTAGAAGAGATTTAGAAAGTGGGAAATTAAAGAGAAACTTTCAGAAAGTAAACCCTGAAGGCTTGATCAAGGAATTCTCTGAGCTCTATGAAAACCTTGCTGATAGTGATGATATCTTAACATTAAGCAGGGAGGCAGTCGAATCCTGTCCTTTGATGAGATTCATAACTGCAGAGACCCATGGGCACGAAAGGGGAAGTGAGACTAGCACTGAATATGAGAGGCTCCTCTCTAT
AGTACTGGGATAAGGTAAGGAGCACCAGTCTTACTCACCCCTTCAGAATGAGAGGCACCAAAAACAACAAAACAAGACTCGCTAGCGCTCAAACACTGGCGCGCTACGCTTGCGTTACCCCTCCTTTTTTCTTATAGTAGCCCATAAATAACCAAATCTGGTGTATTGCATTAACCAAAATTGGTTATTAACCTCTAACCAAATTTGGTTATTTTGAATTTGGCCGCCCCTTTGTTTGTCCTTGAAACAACTTTGGGGTTGGCCTCCCAACTGTTCAAGGCGGTTACATGGCATATCAACAAGTTATAGATTTAGCTACGGGAAAACGGGAAGTCATTGACTTCCTCCCTGCTGTAACTTCAATTGCTAACCCTGACCATAAACTTTGGACTGGTCGCCAGTCTCCGAACCCTTCGCTTTCCGTTGCGGATTATGATAAGTCCTACCGTCCTGAGATAGTTGCCCATAATCGCAAACTTTCTGTTATTTCTAATTCATTAGACAATTTGATTCCCTCTCAAGACAGAACGGAATCCCACTCTAGTCCTTTGTCCCTTGCTCCTTGTCAGGACGTTGCACAATACATTCGCCGCCACGGTGATTTTGCGCCTCATATGCAGCGCGCTTTCACAAATATTCTTGAGCGTCGAGACTACACAACAGCCTTATCTATGCATTCGAAAGACGCTCACGACCGCCTAAGTCGTGACGGCATCCGCTTCGCTCGCACTGACGATGAATGTGTTGAGCTTGCAAAAGCAAAAGCAAAGGCATTTTCTAAAACGCTGTCAAAATTTGATGAAATCGAAGAGCCTTTTACAAAAGCCTGTGAACTGCTTGCATCACTTGGCCTTTCTTTCCGTCCTGAGCTTATCAAGCAAAAGCGCCAATCTAATGAGCTTGAGTGTCTTACTTCTCGCGCTATGTGTGAGAACTGGTTACGTAGACAGCTACGCCGCCGCTATTTCGCCGAAGTCGAAGCGGTACGTGACCTTCTTCT
AGCAAAAGCAGGCAAACCATTTGAATGGATGTCAATCCGACCTTACTTTTCTTGAAAGTTCCAGCGCAAAATGCCATAAGTACTACATTCCCTTATACTGGAGATCCTCCATACAGCCATGGGACAGGAACAGGATACACCATGGACACAGTCAACAGAACACATCAATATTCAGAAAAGGGGAAGTGGACAACAAACACGGAAACTGGAGCGCCCCAACTTAACCCAATTGATGGACCACTACCTGAGGACAATGAACCAAGTGGATATGCACAAACAGACTGCGTCCTGGAAGCAATGGCTTTCCTTGAGGAATCACACCCAGGAATCTTTGAAAATTCGTGTCTTGAAACGATGGAAGTTATTCAACAAACAAGAGTGGACAAACTGACCCAAGGTCGTCAGACCTATGACTGGACATTGAACAGAAATCAGCCGGCTGCAACTGCGCTAGCCAACACTATAGAGGTCTTCAGATCGAATGGACTGACAGCTAATGAGTCGGGAAGGCTAATAGATTTCCTCAAGGATGTGATAGAATCAATGGATAAAGAGGAGATGGAAATAACAACACACTTCCAAAGAAAAAGAAGAGTAAGAGACAACATGACCAAGAAAATGGTCACACAACGAACAATAGGAAAGAAGAAGCAAAGATTGAACAAGAGAAGCTATCTGATAAGAGCACTGACATTGAACACAATGACTAAAGATGCAGAGAGAGGTAAATTAAAAAGAAGAGCAATTGCAACACCCGGTATGCAGATCAGAGGGTTCGTGCACTTTGTCGAAACACTAGCGAGAAATATTTGTGAGAAACTTGAACAGTCTGGGCTTCCGGTTGGAGGTAATGAAAAGAAGGCTAAACTAGCAAATGTTGTTAGAAAAATGATGACTAATTCACAAGACACAGAGCTCTCTTTCACAATTACTGGAGACAACACCAAATGGAATGAGAATCAAAATCCTCGAGTGTTTCTGGCGATGATAACATACATCA
ATTATCATTATCACGTTACGTTGAGTGTTAACTCTTCTTGTGATATTACCTTTCTTACCAGGATAAGAAATAAAATATTTTCTGGGTTATCACTATCTCGAAACTTAGCAGAGACTAACATCTCGCTGCTCTAGGCCTGCAATGCAATAAATCCTAGGTAGTCAGCTGTTAGCGTGTGACGTTGAAAGATAGTGTTATTTCGGTTCGCTGGATAAGCTTACGAGACTTAAAGGTGAGGTCGACAGGTCCTTACAAAAGGCTGCGGATAAGGTCACTGCTGAAAGTACTGAATCGTTACAATCGAAAGTGGTTGTGCAGTTACCTCAAATGGCTGTCAAGAACGGTTATACGGGTTACAACAAGGAATTGAATTTGATGGCATCTATTCATCCTTTCATTAGGCTGGGTACTTTGATAAGTCAGATTGAGGGATGGCAAGCAACACGAGCTAGCATACTTACCCATTTAGGTGTAATGCTCAACGGTGTTAGTAAGTTAGGTGAGCGAAATTTCTTCTCTAGACAGAAAAGATTTGGGACACACACTCAGGACGGTGACGAGATATTTTGTGACCTTGGAGGTGAGGCAGTTATGCAAATCATCACCAGACTCACAGTATCACTACAATCCGCGAAGGGTGAGGGTTCCCAGACCAGAAATGCTATGATAGGGACGACGCCGACTACCAACCAATTTGAGGGTGAGGAACAAGGTCAAACTGATCAGACGTTAGCCATTTCGAATGCGCTGGCTGAGTTTATGACTTTCATCCACACTAAAGATTTCACGACAAATGAGTGTTACACGCAAGACTCTTTTGAAGCCAAATTTAATTTGAAGTGGGAAGGTACCAGTTGACGGGACGGCGTCTCGGGAAAGTTGAGGGCACGCATTGTCGAAGATTTCCAGAATAGGCTGGTTTTGGCCGACGATTTGGGTGTTTTTCCGAGACGCAATCTTAGCGGTGAGGTGATAAGGGACGAGCCTGAAATAATATATG
ACACAAAGTCCAGGGCATTTGTACAACGATCCAGCAATTTAATCAGAATCGAAGATGCAAGACGTACAAAGGACAATAGAAGTTTCTGTTGGTCCTATTGTAGGCCTAGATTACACTCTATTGTATGACACTCTGCCTGAGACTGTTAGCGATAACATTACTCTACCTGATTTGAAAGATCCAGAGAGAGTCACGGAAGATACTAAAAAGCTAATACTCAAAGGCTGTGTTTACATAGCATATCATCACCCCTTGGAGACTGACACCCTTTTCATCAAAGTTCACAAACATATACCAGAGTTTTGTCACTCATTCCTATCACACCTTCTAGGAGGTGAAGATGATGACAATGCTCTTATAGACATTGGTCTGTTTTTCAACATGTTGCAACCTTCTTTGGGCGGTTGGATAACCAAGAATTTTCTTAGACACCCTAATAGGATGTCTAAGGACCAAATTAAAATGCTCCTGGATCAGATCATCAAGATGGCTAAGGCTGAGAGCTCAGACACAGAAGAGTATGAAAAAGTGTGGAAGAAGATGCCAACTTATTTTGAATCAATTATCCAACCTCTTCTTCATAAAACATAGTTTATTTCATATCACATTTTCCACCCACGAGTGCTAGCATTATAGAAGTGGAGCTAGTTTGGGTTGACCTTCTTGTATGAAAATACGAGTATACTATAGTCTAAACAATATACATGATGTTTTTCCACTTAAGCTTGACAGTTTGTAAATAATTGTGTGTGATTGTGCGTGTGTGTATGTATGTTAATGTATAACTGTGCATAGGTGTGTAGATATAAACACTAGAAGCAATTAAATTGATATATTCCTATCAACTCATATACATACTTGTGAGTCTTAGCTCCTCTATATACACACATAGAAACATGAGAGCATTATACAAGACCCATTGCAAAAATACTAATAACTTAGTTTTTACAATGTCAAAACTAAAAACTGAAATACCAAAAACATGAGAAAATAGAAAATC
TTAAAATTTAACATTCTTAACCAGTTTCATAAAGTCTTGTGCGCGTTTGTCATTATGCAGAATACGATACCAGTTATCTACAATATCATACAGTAACGGGCTATTCTCTTTAAACTTCGCACAAACTGCTTTAATTCGTTCGTTTGCTGCCGTGAATTTTTCATCACAGATCTTTTTAGTTTCTTCGTCCATAATCCAACGAGTACGAAGGAGTAACTTGGAAACCTCTTTATTATAATGACGACCGTACAGTCTGTCAATAAATTCTGGAACACAGCGTTCTAGTTCATCGTCATGAAACAACATAGTGATCACACCCAGATATTCGCCATACCCCAGATGATTGGTCTTAACCTTCTTAGCCAGACCAGCCAGCTTACCGCGAACAAATTCTAGCGCACATTCCAATTGTTCGTCAACGAGATATTTTTGTGTCTCGTTTCGAGTAATAATATACTTTGTTACCCCGAAGTAGTCAAGCGCCGTATGTAATGTATTTTCACTATAGATCGATTTACGACTACGGCTTTCGAATGCATCACCTACGCGGAACATGTGCAAGCCTGATAACTCGCGAATCTCTGCCGCTTTCATGTGATGGCTGGTTTTATGCCAACTGTCACCAATCTTTTCCATGATATACACGTTAGGCAGCTTGGGAGTCGCTTCACGTTGTGTACGCTCGGTCTTTTCCGGTTTAACTGCTTTAGCACGCAGATCATCGGCCTCAGACACTTTAATCACGGTCATTTCAGAATCATCATAATACTGTTTGATGTACTCGAAAGTCTCCATATGTTTTTCGTTGTTCTGACGGAACACCAGTACCTTTTTATTGATGCCGTATTCCTGGACCATGCCGTTAAGAGTCAGTGCACGCAGTTTCGGTTTATCGGTATCATCAATAAGACACGTAATATCTTCTTTATGCATCCATACAAAATGCGTAATGTTGTATTGACTGCTAACGAAAGCAGGGCGCAATTTACTGATTGTGTGA
ATGGTTGAAATCACAGTGACTGGCGGTGGCTCGACCACCGTCGACGCGGAGAGTGCCACTGTCAACGTGAACGGCGACGGAGACACCATTGTCAATGAAGTGCAGATGGTTGGAGGCATTCCAGTGTACACTGATCTTGCTGAACTGCCAGTCGACGGATCTGTATTGATAGCTATTTTCCAACCAGAATTTGGAATCTATAACGGAGGAGATGACACCATCTACAACGGTCTTCTGTTCTATCAGGGTTTCACCACTGGTAATTTCGGTGATTCGACAGCCAGCTTTGATGTTTGGGATCAAGCTGCCAAAACGAGCGTTTCAACCGTGATCTCTCCTAATGGTTGGAGAGCTGTTGGGCTGGCACAATCGTGATCTGGCTTCTAAAGAACTGGCGAAAGGTGGCGATTGGCTTGGCAGCCGTCGCCATCTTGGGTATCATCAGTGCAGGTTACATCCACTACACAGGACTGGTGAACGAAAATGCCCGGATCAAGCAAGAAAAAGTCATCCTCGAAAAAGACCTCGAGTCGCAGAGGATCACGATCGCGGCGCAAGTAGACGCGATCGACATGTGGGAGGCCGGTGCCGAGAGGCTCCGCCTGGAACTGGAGAGACAGAGAGAGGTCGAGGCAGATGCTCGCGCAGAGGCTGACAGGTTGCGGAGGCTTTTTGGAGAGCACGATCTTGACGCTCTCGCAGGAGCCCGTCCGGAGTCTATTGAGAGGCTTGTCAATCGTGGCTCTGCTCGTCTTGGGCGCTTGCTCGAGTGTGCCTCCGGAGCGGTCGGTCATCCAGAGTGTCCAGGTGAAGACGCCCAAGACACAGACGCTTCCCAAGCCAACGCCAATTGACCTCGTCGACGTCAAGTGGATCATAGTTCGAACCGAGGGCGGGGTCGTGATGGCCCTGACACCTCGGCAGTATCAAAATCTGTCAAACAACCTGGCCGAGGTCCTCCGCTACGTCAAGCAGGCGGACTCTCAGCTCGACTACTATC
GCTATTCGCGCCTATGGATGCATCTCTCATTACAGAGATACGGAAAATAGTACTCCAACTATCTGTATCAAGCAATGGCTCCCAGTCAAAAGAAATCGAGGAAATCAAGAAACAAGTCCAGGTCAACGTTGATGATATCAGGGCTGCCAATATTAAACTCGACGGACTTGGAAGACAGATTGCTGACATCAGCAATAGCATCTCAACCATTGAGTCAAGATTGGGTGAGATGGATAATCGACTTGTGGGTATCTCGAGTCAGGTCACGCAATTATCTAACTCAGGTAGCCAGAACACTCAGAGCATATCCTCATTGGGTGACAGAATCAATGCTGTCGAACCACGAGTTGACAGTCTGGATACGGTCACGTCTAATCTCACTGGACGAACATCCACTTTGGAGGCAGATGTTGGAAGCTTACGGACAGAACTAGCAGCGCTAACAACACGGGTGACAACTGAGGTTACAAGGTTAGATGGTCTAATCAATAGTGGCCAGAATTCGATTGGTGAGCTATCCACAAGACTATCCAATGTGGAGACGTCTATGGTGACGACGGCTGGACGGGGACTGCAGAAAAACGGAAACACCTTGAACGTCATTGTAGGTAATGGAATGTGGTTTAATAGTTCTAATCAATTGCAGCTCGACCTTTCGGGGCAATCAAAAGGGGTGGGATTTGTCGGCACAGGAATGGTGGTTAAGATTGATACTAATTATTTTGCTTACAATAGTAATGGAGAGATTACATTGGTGAGTCAAATCAATGAATTGCCATCGCGCGTATCAACACTGGAATCAGCGAAAATCGATTCAGTTTTACCTCCATTAACCGTACGCGAAGCGAGCGGCGTACGTACCCTGAGCTTTGGTTATGATACGAGCGATTTTACAATCATCAACTCCGTACTGTCGTTACGGTCACGTTTGACTCTTCCGACATACAGGTACCCTCTGGAGCTCGACACAGCAAATAATAGAGTGCAGGTGGCAGATCGT
AGCGAAAGCAGGGGTTTAAAATGAATCCAAATCAGAAAATAACAACCATTGGATCAATCTGTCTGGTAGTCGGACTAATTAGCCTAATATTGCAAATAGGGAATATAATCTCAATATGGATTAGCCATTCAATTCAAACTGGAAGTCAAAACCATACTGGAATATGCAACCAAAACATCATTACCTATAAAAATAGCACCTGGGTAAAGGACACAACTTCAGTGATATTAACCGGCAATTCATCTCTTTGTCCCATCCGTGGGTGGGCTATATACAGCAAAGACAATAGCATAAGAATTGGTTCCAAAGGAGACGTTTTTGTCATAAGAGAGCCCTTTATTTCATGTTCTCACTTGGAATGCAGGACCTTTTTTCTGACCCAAGGTGCCTTACTGAATGACAAGCATTCAAATGGGACTGTTAAGGACAGAAGCCCTTATAGGGCCTTAATGAGCTGCCCTGTCGGTGAAGCTCCGTCCCCGTACAATTCAAGATTTGAATCGGTTGCTTGGTCAGCAAGTGCATGTCATGATGGCATGGGCTGGCTAACAATCGGAATTTCAGGTCCAGATAATGGAGCAGTGGCTGTATTAAAATACAACGGCATAATAACTGAAACCATAAAAAGTTGGAGGAAGAAAATATTGAGGACACAAGAGTCTGAATGTGCCTGTGTAAATGGTTCATGTTTTACTATAATGACTGATGGCCCGAGTGATGGGCTGGCCTCGTACAAAATTTTCAAGATCGAAAAGGGGAAGGTTACTAAATCAATAGAGTTGAATGCACCTAATTCTCACTATGAGGAATGTTCCTGTTACCCTGATACCGGCAAAGTGATGTGTGTGTGCAGAGACAACTGGCATGGTTCGAACCGGCCATGGGTGTCTTTCGATCAAAACCTGGATTATCAAATAGGATACATCTGCAGTGGGGTTTTCGGTGACAACCCGCGTCCCGAAGATGGAACAGGCAGCTGTGGTCCAGTGTATGTTGATGG
AGTATGCTTTCCGTCAAAGTTTGCGACCTTGTACACGTCTATATAGCTCTTTCTGGAAAGCACATAACAATTGCGATAACGAAAAACTATCATTATTGATAAAAACCAACCTAACCGACATAATTCAGTGTAATAAACCTGTGATTAGTCACGATTTTGCCCTTTAAACGATTTAAGGATATCTCTTCACGATTTTATTCAATGGCTTTTAAATTTGACGCTTCTAATCTCAACAAAACTAGACAAGCACTTGCCACCATGTCTAACCCCAGTTTTCAGCCTAAAGGTTTTCCATCTAATAGCACTCAATTCAATGGTTCTAACGGTAGAAAAGGTAAATTTCCAGATGCCAAAAAAACAACTCTAAGTTCGCCTCCGCTGTTCAATGAAAGTCAAAAACCGAAAACAGTATCATCTATGATAACTTCTCCCATTATTGGTTCTGACCGCATCTTCACATCGTCTGAATTCATCCATCCTCAGAAGTTCGTCATGACTGAATACGTTCAAAAGTCCATTGCAAAATTCGAAACTCATGGTTCAATTGATCCGTTTGCGAAGAAACCCGATTTTGATGATTTGTGTTTGATATTGTACACACCTGCTGCATCTAAACATGAACTGTCCCTCGCTAATGCTCAACTCGTATGTTCTGACATTGATTCACTCAACCTTCATAGCATGCACGTGATTGATGGTACAAAATTATATTCAATGGCTGCTAATGTTCAGTATTTGAATGCCGGTGTTATCTACCTTCCAAAGTCACATTGGGATGCATTTACATCAAAAACTCACGCTCATGTAAAAATGGAAATGAATTTCGCTTGTAGTCCTGTCCACCTTAATAAATTACGACTCGCCCATTGGATGTCTCCTTTTTTGCTAACCAAAATGTCTGTTTCTTTTCAATTGCAAGTTGAGATTTACGATCATTTTGAACAGTTTGTGAAAAATACTCATGCCAATGTTGATTCACCGATGCGCGTTTTTGGAAGCA
GGATCCTTCGAAAAATCAATTTGCCGCGCATCCTGAAGATTACATTCTCTATGAGATTGGATCTTACGATGACTCTACTGGAAACTTCATTCCCTTAGATGTGCCTAAAGCCTTAGGAACAGGCTTGGATTTTAAGCACAAACAGTAGGGAAGATATGGTTAGGAATCGGCGTTTGCCTTCAGTTATGAGTCATTCTTTCGCGCAAGTGCCATCAGCGCGAATTCAGAGAAGTTCTTTTGATAGATCTTGTGGTTTAAAGACTACATTCGACGCCGGTTACCTAATCCCTATCTTTTGTGATGAAGTTCTCCCTGGAGATACTTTCTCCTTGAAAGAGGCGTTTTTAGCACGTATGGCAACGCCTATCTTTCCTCTTATGGATAATTTGCGTTTAGATACGCAGTATTTCTTTGTTCCTCTTCGACTGTTATGGTCGAATTTCCAAAAGTTCTGTGGAGAACAAGATAATCCTGGAGATTCCACAGATTTTCTTACCCCAGTTTTAACCGCTCCTAGTGGGGGATTTATTGAAGGATCAATCCATGATTATCTTGGTCTACCTACTAAAGTTGCAGGAATTGAATGTGTTGCGTTCTGGCACAGAGCTTACAATCTGATTTGGAACCAGTACTATCGTGATGAGAATATTCAGGAATCTGTTGACGTGGAAATGGGAGACACCACCTCTAATGAGGTGAACAATTATAAGCTTCTTAAGCGTGGGAAGCGTTATGATTACTTCACTTCATGTCTCCCTTGGCCACAAAAAGGTCCTGCAGTGACAATTGGAGTTGGAGGTATTGTTCCTGTTCAAGGTTTAGGAATTCAATGGGGGAATTCTAGTGCCCCAAATCCTATAACTGCTTCTAGTTGGATAAATTCCGTTAATCCTACATTCATAAATTCTACAACGCCGACGCCTACAGGAACGAATAAGATTTTGAATTATGGTCAGGCGTATTATATTAAGAAGCCTGGAGAAGCAACAACAGATCCTAC
AGTAAAGTCCAGTACTAGTTAAAGACACTTGACCAGGATGACTACTAAACTTTTCAAGCAGACCATTATTCCAACCAATAAGGACGTAGATGAGAAATACATCTACTTCATCGAACGCGCAGACCACAAAACCATAAAACCACTACATCCATCATTTGAATCATGGCAATTCGCAGGCAACCAGCACGCCCATCAACTCGAACAAGGGTACTCTGAAGGGCATAGGTTCATCACGAACTACAACGCAACGAGCAGACTTAACAGCGCAATGACACTTCAAATCATGAACAAACCAATGATTACGATTGTCAAGAAGTTCACTACTAATACGCCGCATCAAGTCACCACTATACCTGAGGGTTATTCTTTCGGAGTAGTGAAGGAAAAGCTGTGCACGAACGAACAACTACTGTCCTTGCTTTCACTCACCGCTGAACCAACTGCTGAAAGTGATGAAGAGGTTAATGATGTTTCCCGAGACGACGAAGCAGAGAAGAAGGACGTTGAGGCGCGCATGGATTGGAGTGAGGATATTATTGAACTGCCTAAGCAACAACAGGAAAGCGTTCTAGTGGTCAGCAAACCAAATATGATCGCGGAGGAGGAACTGATGCCAGCTGATATCGAAGTAGTCGCACCAAGAGTGTTGGAGCCACCAACACTATCACCCGCACCCATTGTAGTGGCTGTATCGTCTGAGTCCCCACAGGTGAAAGAAATCGAACGCCCATTGACCAACGCACCCAAGGAGCAGCGAACATCACGCAAGTCTGTCACGCGTACTACTAAACCATCTTTCTCGAGCCTTTCATCGCCTGACATCGTCAGTGCCAGTGTAATCACACCTGTATCTAAAGCAGCAGCGCGACCGGTCGAGGAGTTTCTATCTTCCGTATTTGTATCGTTGTTCGAGGCATGGTTTGTACGTATGTTACCGCTCATTAAACTAGGTAAACCAGTGTACATTATGCCAGGTACTATTAAATGGGACAAAGAAGTT
GTATCTTTCTTATTGTTGTTAACAATCATCATCAGTATATGTTATAACAGGCCGACCGATTGCGGTTTTTTTAACACCAAAGGTTATATAGCGACCGTTACAGTTAAACCGGGGTACAGAATGGCTCGACCGACATCGGTGGAGGATCTTGGTAAACTTCTTGGGGTACCCTTCATTGACATTCTTCTTCCCTGCACCTTCTGCTCGCGCTTCCTTACTAACCTTGAAAAACTGCATTTCGACAAGAAGCCTCTGTCCTTGCTTTGGAAAGGAGGGTGTGTGTATGGGTGTTGTCAAAGTTGTGTGAGACGTTGCAGCTTTGTGGAAGCAGCCTTCCATCCACATAAAAGGGTCGCAGAGAAGGACTTATATCAGTTGAGCAAGGACCCAGTAAGATGCTCTGCGTGTCAAGCAACTCTCAGCACGTCTGAGAAAGTCCGCTGTGCTGCAGAAGGCAGTTTGAGTCGTTGTAGAGGAAGGGTCAGGGGCCCCTGCGACCTTTGTCGCTTGCCTTTGGAATAAAAAATGATTGGGCAAGGTTCGTCGATAGGTGACATTGTGCTGACAGAGGTTCCTGAAGCAATTGACCTGTATTGCGATGAGCACATGCCATCGGACGAGGAGGAGGAGGAGGAGGAGCCGGACGAACGAGAGCCATTTGGCGTGACGGTTGACTGCGGAGTATGTAAAAGGAGAGTGAACTTTGTAGTTCTCTCAGACGGAGAAGACATTCGGAGACTGCAGGATCTGCTCTTCAGCCTTAGCATAGTCTGTGTGTCTTGTGTCGAATCGCAAAGCTTCCAACATGGTGGATAAAGGTACTGTCGATGAAGAGAGTGACTGGGTATTGGTTGAAGCAGAGTGTAGTGATGTAGAGGACGATATAGAAGAATTTTTTGATAAAAGTACTTCTAGCTCTTTAGCAGACTTTGTAGATAACGCAACAGTGTCAGAGTGCGAGGGACTTTCCCTGGAGCTGTTTCGCCAGCAAGAGGCAGAT
TCCATGATATAGAAAAGAAATATTATTTCGTGATACGGATACTCCAAGATACAGTTACTATTAGTAACGATCTGTCAGATCTGTATCTTGGAGTATCCGTATCACGAAATAATATTTCTTTTCTATATCATGGACTTATATTAACCTTCCAATTGGAACACACGGACGTGGAAATTTAGAAAGTATTTTTCTGTGGAACACACGGACGTGGAAATTTAGAAAGTATTTTTCTGTGGAAAATAATTAATTTCCACCTACCATTGGGGCCTTAAAATCCACCACCACATGATCCACAGAGTATATAAGAGGTATAAATGAAGGGAGAGTCAGTAGTATGGAATCAGTCTGCAGTGAACATTCGCCGTGTGAACACGGCAATATAGAGTGTGAGTGCATTTTTTGTTGGGAGCATGACGCACAGTGTAAATCCAGGAGGAGAGAATTGGATTTGGGAGAGCCAACTGGAAGTGAGAGAGGAATGGCCAACAATTACGAACAATCAAGGAACGAAGATTTATATTGCACCGAGACAGTACCTTCTTCAGCTGCGTTGCAAGCAAACACCATCACGGAGCGAGATATCAGAGAAGATTTCACAGATCAAACCGTTGATAACATCTACCCACAATTACACAGCGGCTCCAGAGCCTCTGAACAGCTTGAATTCGCATTTCCAACTATTGGAACAAGAAGCTGGGAAATACTTATACGTCAATCTTACGAACATCTCAAGCCAGATTATAAGGAAGAAGATTTTCAATCACATATTAGACGTGTTCGAAGACAGTTATTCCCCGAAAAAACTATGGATAATAACGGGTCACAGGCAAGCACAACCCAAATGTTACGAGACGACATCGAAAGATGCGGTATTGAAAGCATTGCTGACAGCGCAAGCGAAGATAACGGAGATGGAGTTGATGGGACGTGCATCTCCACCGTGGATATACAAGGCAACTGTATTGTTAACGCACATGGCAATGAACAGGCAACAGGCAGT
ACCGGATGGCCGCGATGCTACCACGTGTCTTAAAATTGTTGGCTGGTCAAAAGTGGCGGCGACCGGTTTTATAAAGTAAAGTAAAGTAGACCCCACTAGGAAACTTGGTCGGCAAGTTTAACTTTATCCTTTTAAATAAATACGGTATTTGTACATATATTTATATATGTACAAATGATGGTATGTCTACCAGACTGGGTATTCCTACTATTCATAGCTAGTATTCTTCTACAGGCTTGTACGAATTTTTATGGGACCTTTCACAGTGGGTCAATTTCCAAGAAATTATCCAGCCTTGTTAGCCGTTTCGACGAGTTGTTTTTTCAGATACAACAAGTGGTGTATACTAGGTATCCGTCACGAAGTCGAATCGTTAACCCTAGAAGAAGGGGAAGCCTTTCTGGGATTCCAGAAGGAGGTGAAGAAACTGTTGAAGCGTAAGTGTACTTTTTCTAGAAAGTGTGAGTTGTATGAGGAGATATACAAGAAATACTTATCAGATGGGCCAGAAGAGAAAGGCTCCCTACCAACCGTCATGGTCGAAGAAGAGGAAGACTGGGCCCATGAGAAAATACCAATGGAAGAGGCCTGCTCGCAAGACGAAGGCCCTGAAATTGAAGATGTATGATGATATGCTTGGTGCTGGTGGATTGGGTTCTACCATTAGCAATAATGGTATGATTACTATGTTGAATAATTATGTCCAGGGTATTGGAGATAGTCAACGGTCTACTAACACGACTATTACGAAGCATATGAAGTTTGATATGGCGCTAATGGGCAGTTCTAGTTTTTGGGATACTCCAAATTACATGACTCAATATCATTGGATTATCATAGACAAGGATGTTGGTTCGGTGTTTCCTGTTAAGTTGGATGATATATTTGATATTCCATCAAATGGTCAAGCTATGCCTTCTACTTTCCGCATTAGGAGAGATAGTAATGAGAGGTTTATTGTGAAGAGGAAGTGGACTACACATTTAATGTCTACTGGAGC
GGTCTCACTCCCTCACAGTTGCTGTGGTGTTGTGATTCCTCTTCTGCAGAAGATATTAATAAAGTGTATAACAGACAAATGTGACTGGCCTGGGCTGCTTTCCTTTCTTCGAACATGGATATAATTTAGATAAGTGAATTTGAATTAACATTTTGGTGCCGTGACCCGGATTCTTCAAAAACCTCTGGATTGGATAAGGAGGCTTCAATTTATGAAGCAGGAATACCTACCTACACTAATAAACTGGTGAGTACCTTTATATTTTCTCATAACTTTGTCTAAATAAAACAATAAAAAGAGATAAATAAGGTACAAGATCCAGCATGTAGGTGGGAATACTCCTTTATTCAGAGAAATAGCAAGAATCACAAAAACAAACAAGAAAATAAATAAATTTATTTTGAAGGAAGGTAGACATGACCGTCACGTATGGCTTGGTATCATCAGCATCGGTGGCACCTTGATTACTCCATTCCTAGACAAAACCTCCAAGCCTTTTTAACCACTATCACCTTCATAGATCCCCAATTTAAAATACAAGAGAACGGACTTACAGAAGGCGAATACAAAACTCAAATTGTTAAACAAATAATACCACAACTTTGTAGAATACCCAACCAGAATTCTCCACCCCCAATATGGGTACAAGGCCCTAGAATCAAAGGGGATCCTACCTGGCTGAAAATAAATGCAAAATTTATTACTGAGCTAATTCCAAAACAGAAAGGTACCAAAAATATTTCTACAAAGACTTACTTATCACGTTTATTCGTTATTTGGCTACAAAACTAAATAAACCATGGGTAACTCTTCCTCTACTCCTCCTCCCTCGGCTCTTAAAAACTCTGACTTATTTAAGACTATGCTAAGAACACAATATTCTGGCTCCGTCAAAACCAGACGCATTAACCAAGACATAAAGAAACAGTACCCACTATGGCCAGATCAGGGTACCTGCGCCACCAAACATTGGGAACAAGCCGTACTAATCCCATTGGAT
ATAATTTTTATTCTAACAGGTTTTATCCTAGCAGAATAATTTTTGTCGGCAATTGGAGGAGCCCGTTTTTGAAACGATAAATCTTCTCTATATTTCCGGCGTTTTCTTCACTTTTGAAGCATGGATTCTATTTTAGGAAAATTGCAGTCACAAGAGTTGGTAGATGCCGTTTTACATACTAGTGCTACGAGAACACAGTCTGAATTGCACCAGACTATGTGTAATCATTATGGTAATCAGATCAAAGATGCTACAGAAAAGTTAAAAAACAAAAAAAAAATAGATGTAAAAAGGAACTTGACCGAGGATCAGTTGCAATTACTTTGCGACTTATTTCCAGAGAGACGTATAGTTTCTTCTTCTGTTCACCGAGGGACTCACAGTATGGCAGCGGCCATGAGGAAGATTGAAACAGACTTAGTGTTATCTTCTTTTCCTAGCGAAGTTATTTATGACGTTGGAGGTAATTGGGCAACACACGCTATGAGAAGTGATAAGCGTTTCGTACATTGCTGTTGTCCGATTTTAGACTTCCGTGATGCGCAACGTAAGATGACACGTATGATAAATTACACTAAGTTTATTGAAAGTTCCAAGGAGTTGGACCCTGCTACGGCTGAGCGAGCGGAACGTATTCGAGACGATACGAAAAGAATTAAAGATCAAGTGGACGCTGGTTTATTGAGTCACCACGACTTGAACGGCAAATGGTATTGTCAAAACAGATTTGAAGACTGTGTTTTCGAACCGTTTTCTGACGATACGTTAAAGAAAGATGCGCTTGTTTGCGGCATGGCTATTCATAGTATCTATGATATCCACTTAGTGGATTTGGTAGCTGCGATGCAAAGGAAGGGTATTAGAGTCTTAACTGGAACGTTTTTATTTGCAGTGGATATGTTGCTTGGAAAAAAAGAAGGCGAGTTACCTACCGTCAATGGTTTTTACAGGGTTAATGGTAATAAGGTAAAATATGGTTTTTACGATGATCCTAATTGTG
AAAACTAAAGAAAGAGGTACTTATAAATGACAACTACAACAATCACGGGTGATACGTGGGATGTATATTTTAATGATAGACGTTATAGAAATTTGTTAGGAGATTTTGAAGATCTAATAACAGAAACGAAATCATTAATTAGACAAGGCTATAAAACGGATGTTATTAAAAATAAAATGGATAATAAGGCTTTGAGCCTACAATCTAAATTCAAAGAATTAGGACAAATATTATTAGATGAACATGAAGAAAAAATAGTAGAAATCCAACAAAAAGAGAAAGAATCTTCATATGAGAATCCACAAGTTGAAATGTTGAAACGTCAAGACATAGAGGCGAAAGTAAATTTAATTGATGCAGAAGAACTATTTAATCTTGTTTATAATGCCAATCCTAAAACCACTAATGTATATGAACTTAATATCTATAAAAAAGCGATAGAAAGTCGTCTTACTGAAGATGAAAATGTAAGGTTAAAACCTTACTTTGATGTATTGGTAGAAAAGGTAATTTATCCATATCGAAATAATGAAGAATATCAAAAATTAGAGTATAACTATAATGTTTTAAGACAGTTTGGGTTACAAAATAACGGGCAACCAGTCATCAAAGATAGTGATGGCGATATAGAAATTATTAACATTCAAAGTAAGTATAACGAAGTGTTCCGTAACGCTTAAATCAAAAATAGCCTATCCAATTTGGGTAGGCTCTCTTTATAGGAGTGAACGTATGAAACTGCTTAAAACGAAGAATTGTTTATATTATCGTAATGGCGACAATAAATTATCTGAGTATCAACTATTAACGCAATTTAACCCAGCATTTATTAATAAAAAAATTAAGATGTGTGAATTCCAAATTGAAAGTATGTACCATCTGAGTGCGTCGACCACAACATGTGATGAAATAATGGGGATCGTGTCTGTCTCATATCCAATTGAAAAACTAGTTATCAAAATTATTGAAACAAAGGCAAGATTACAAAACTATAAAAATC
GGAAAGAGAGTTTCAACGTTAGTGGTAACCCACGAGCGGAGAGCTCTTACGGAGGAGCTCTCCGTCGATGGCGAAAGCCCTTTCTAACAAACAACCAACAATTCTTATCTACATGAATCATGAGCACATCCAAGGCAACCGCAACCTACTTGAGATCCATTATGCTTCCCGAGAATGGGCCAGCAAGCATTCCGGACGACATAACAGAGAGGCATATACTAAAACAAGAGACCTCGTCATACAACTTAGAGGTATCCGAATCAGGAAGTGGGCTTCTTGTCTGCTTCCCCGGAGCTCCTGGATCCAGGGTCGGTGCCCACTACAGGTGGAATCTGAACCAGACGGCACTAGAATTCGACCAGTGGCTAGAGACGTCACAGGACCTAAAGAAGGCATTCAACTACGGGAGACTGATCTCACGGAAATACGACATCCAGAGCTCAACCCTTCCCGCTGGTCTGTATGCACTCAATGGGACCCTGAACGCTGCCACCTTCGAAGGAAGTCTGTCTGAAGTAGAGAGCCTAACCTACAACAGCTTGATGTCCCTAACAACAAACCCACAGGACAAGGTCAACAATCAACTAGTGACCAAAGGAATTACCGTCCTGAATCTACCAACTGGGTTTGACAAGCCATACGTCCGCCTAGAGGACGAGACACCACAGGGCCCCCAGTCCATGAACGGAGCAAGGATGAGGTGCACAGCTGCCATCGCACCAAGGAGGTATGAAATCGACCTCCCATCCGAACGACTGCCGACCGTGGCCGCGACTGGGACCCCAACAACAATTTATGAGGGGAATGCTGACATCGTGAACTCCACAGCAGTCACCGGGGACATAACATTCCAGCTCGAGGCCGAACCCGTCAATGAGACACGGTTCGACTTCATTCTACAGTTCCTGGGGCTGGACAACGACGTCCCCGTGGTTACCGTGACAAGCTCCACGCTAGTCACAGCGGACAACTACAGGGGGGCGTCAGCCAAGTTCACCCA
ATGAGCCAAGTTCCGAACAAGGATTCGCGGGGAGGATAGATCAGCGCCCGAGAGGGGTGAGTCGGTAAAGAGCATTGGAACGTCGGAGATACAACTCCCAAGAAGGAAAAAAGAGAAAGCAAGAAGCGGATGAATTTCCCCATAACGCCAGTGAAACTCTAGGAAGGGGAAAGAGGGAAGGTGGAAGAGAAGGAGGCGGGCCTCCCGATCCGAGGGGCCCGGCGGCCAAGTTTGGAGGACACTCCGGCCCGAAGGGTTGAGAGTACCCCAGAGGGAGGAAGCCACACGGAGTAGAACAGAGAAATCACCTCCAGAGGACCCCTTCAGCGAACAGAGAGCGCATCGCGAGAGGGAGTAGACCATAGCGATAGGAGGGGATGCTAGGAGTTGGGGGAGACCGAAGCGAGGAGGAAAGCAAAGAGAGCAGCGGGGCTAGCAGGTGGGTGTTCCGCCCCCCGAGAGGGGACGAGTGAGGCTTATCCCGGGGAACTCGACTTATCGTCCCCACATAGCAGACTCCCGGACCCCCTTTCAAAGTGACCGAGGGGGGTGACTTTGAACATTGGGGACCAGTGGAGCCATGGGATGCTCCTCCCGATTCCGCCCAAGCTCCTTCCCCCCAAGGGTCGCCCAGGAATGGCGGGACCCCACTCTGCAGGGTCCGCGTTCCATCCTTTCTTACCTGATGGCCGGCATGGTCCCAGCCTCCTCGCTGGCGCCGGCTGGGCAACATTCCGAGGGGACCGTCCCCTCGGTAATGGCGAATGGGACCCACAAATCTCTCTAGCTTCCCAGAGAGAAGCGAGAGAAAAGTGGCTCTCCCTTAGCCATCCGAGTGGACGTGCGTCCTCCTTCGGATGCCCAGGTCGGACCGCGAGGAGGTGGAGATGCCATGCCGACCCGAAGAGGAAAGAAGGACGCGAGACGCAAACCTGCGAGTGGAAACCCGCTTTATTCACTGGGGTCGACAACTCTGGGGAGAGGAGGGAGGGTCGGCTGG
CATAAATTTATCCTTAGGGTTAAAGAAAGTTTTCCTCCCCCCTGTAGCATTCCCCCCGTTAGCGAGAACATTTGTTCTCTCTAACACCTCGTCAGCTGAAATACCGATAGGCCTAACGGTACCTATGCGGCTGATTCTCTCCCTCTTTCTCTAGTAGAATTAGGTACCTAACAAAAACCCAAACCACACAATATCACGGTGCCAGTAACACAAACTAAACCGACCAATAGAACTCTTGCAATCGTCAAGATGGTCATTAATTCCGGTCTAGTATCAGGGCCCACCCGTGGCGGGGTGATCCCAACAATCCTTGGTTTGTTTGATGTTCCCATTAGGCCCCACAAAAACATTTATGAAATAAGTGGTTTCTTTAATATGTTGATATTATGTGTTTTGATTTTCTTGTTTTTGAATCGTTTTCTACTCAGATTTAGGTCTAACGGTTATGTAATTAGAGATAATAGATTTGATTCAGTGTAAGAATCTTCACTTTTTGCTCATTTAGTCGATTATTTCTTTAACTACCAACACTATTAGTCTTACAGTTTTTGTAAATTCTACGTATAGTTTGTTTTCTGTAAATTTTTTGTTGTTCTTTCTCAATCTTAACCGTAGTTCCTTTAACGCCCTCTCTTTTAGACTTTCTCTTCTCTTGTTCTTTATTTCTTTTAGATTTTATTCTTAGTCATAAACACGATGCAAGCGAAGGCTGGTTTGGACTTTGGTACAACTTTCAGTACCATTAGTTCTTTCACCAATGGAGAGATGAAGACTCTGTATGTGAGCAACTCACCTTACATCCCCACTTGTTTGTCCATTTCATCTGAAGGTGATGTGATCATTGGGAGCGCCGCACAAGTCATCGATGAGTCAGAAGTTAAATCTTGTTACTTTTATGATCTCAAAAGATGGGTTGGTGTTGACGCGACCAACTTCCTTGTGATAAAAGAGAAAATCAAACCGCTTTATGTCGTGAAATTAGTAGGGAATGATGTCTATT
GGTTATTTCACGTGGTTGTGAAATTAATTAACTTTCTATCGTGTTTCACACATTAACGAATAGTTTGTGTGATGTGAGATGGATCGCGCTGCGCTCTCCAATTTGTTAATCGCGACGATACAAAAACAATGTCTGGATGAAAATTCAGCGATAGGTAAGGCATTTTCCGAGAGAGGAATTGATGTCTTTGACCGAAATCTCCCGAAAAGGCCTGAGGGAGAAAAATTTAATATCAGTTTCGCTGTTACAGCCGAACAGCAAGCATTTCTAAGGCGTAACTTCCCGGGAAGGGACATAAAATTCACGCAGAGCGATTCGCATAGTCATAACTATGCAGCAGCTCACAGACTGTTAGAAACTGACTTCATCTACGGATGTTTTGGAACAGTCGATGAACCGGTGATAGATTTAGGTGGAAACTTCATCTCGCATTTGAAGAGAAGACGGTACAACGTTCATAGTTGTTGTCCTTTATTGGATGACCGCGATGGTGCGCGTTTCACCGAGAGAATGATTTCCTTGAAGACCTATTATCGAACTCACCAAGACGAGAAGCACGAAGCAGATTATTGCAAGTGCAGGTTCGAAGAATGTGATCGAAAAGCCGATTACGTCATGGCTATCCATGCGACGAGTGATTTATCGCTGGAGAAGTTATGCAAGGCTTTGGCCAACAAGGGTACAAAAAAAATGATTATGTCTATCATGATGGACCCGAATATGCTGATAAGGGATTATGGAGAGATCCCGAATTTCAATGTCCGATGGAAAATAGATCATGAGGCCGATACGATTAAGTTCGATTTCATTGATGCTCCTTGTCTGGGCTATCAGCATAAGTTCTCGATCCTAAAACAGTATCTCACCGTCAATGCGGGGGTTGTCGGTGGAACACAGGCTTTCCGAGTCGAGAGGAGAGCCGATTTGGGTGGTGTCTTCATTGTTGACATCACTGCTGTTGCGGGATACCATAAGAAGATGATTGTGGGAGGAAGTAGAT
GATGATGTATAATAACCTCAAAAACTAACGCAGTCATAACCGGCCATAACCGCACGGTGTCACTCGGGTACAAATTATGAATTCGATCTTTGGACTTTTCGACGCGCCCAGTGACTGTACTTTATTGCGCCAATTCACCACGCCCGGGAGATTTCGAAATTGCTATTTCCGTGCAGTTCCGCATTCCGAAGTACAATTTAACCGGTTTTATGGGTGTTCGGTGTTTTTCTAGCTTAATCATTGTTTTTAGACGACACAGTGGGTATCTGTTTTCGCTTGGACTTGGCTCCGCTTTGTGAAAATTCAACTCGATCCAACATTTTCCTTATTGATGGAAGGCTTTTATTATTTGCACAACAGACATCGCGCTATTTACACAGAACGCAAAGTGCTGTCTTTTTTATTCCTTGTTCCGGGTACATCTTTTATTGCTAGTGCCTCGCCTATTTTTAGTCACGTATCTTCCTTGTTCTATAGCTATATATTCACGCGGTTTTCGGTCTCTCCTCACTCGGCAGATGACTTCGGAAGAGAAGCTGCAGAGTTCGTCTCCGGAGACCGGCCTCGCCGCTGTCGTCCTGCAAAGCCCCCTTGAGGTACGTGTGCCTGCCGTTCTTCCTCCTCCAGTGCGAATTGACATCTACCGCTACCCAGGCTTTCCGCCAACGGAGACCATCTGGCACGGTCTCATCACGCAGACTGAGTTAAACCAGGCTTTGGAGAGCATCGTTGAGCAATTGTAGTAAGTGTCAGTCCCTATTTTTCTGTTTTTTCTTGTATTTCCTCTTAGACGATGGACCCGTTCGGTTCTTCTTCAGTCCCTCCGTGCTCTACATCAGACCTTCCCGAACCCAAGCTCTATTTCGTCCGCTTGTCACCCCATGCAGTGCCTCCAGTTAGGGCTACGCACGGAGCTGCAGGATACGATTTGTTTAGCGCTTACGACATTAAAGTGCCTGCTCGCGGTCGGGCGCTAGTTCCCACAGATTTAGTTTTTCAA
ACCGGATGGCCGCGATTTTTTTATGTGGTCCCCACCACTAAGAAATGTCCTCCACTTAGAACGCTCCCTCAAAGCCTATTTAATTCAAATCCGTTATAAATACTTGGTCCCCAAGTACTCACTTTAAAATATGTGGGATCCTTTACTGAATGAGTTTCCCGAAACCGTACATGGTTTCAGGTGTATGTTAGCCATCAAGTATTTGCAGCTGGTAGAAAATACATACTCCCCTGATACTTTAGGGTACGATTTAATTCGTGATTTAATTTTAGTCGTCCGTGCTAGAGATTATGTCGAAGCGTCCCGCCGATATAGTCATTTCCACTCCCGCATCCAAGGTGCGTCGCCGGCTGAACTTCGACAGCCCGTATGCCAGCCGTGCTGCTGTCCCCACTGTCCTCGTCACAAATCGAAAGCGATCATGGACCAACAGGCCCATGAATCGAAAGCCGAAAATGTACAGGATGTACAGAAGCCCTGATGTCCCTAGAGGATGTGAGGGTCCATGTAAGGTCCAGTCGTTTGATGCTAAGAACGATATTGGTCACATGGGTAAGGTTATATGTTTGTCCGATGTTACGAGGGGAAATGGTTTGACTCATCGAGTTGGTAAACGTTTCTGCGTTAAGTCGTTGTATTTTGTGGGCAAGATTTGGATGGATGAGAACATCAAGGTTAAGAACCACACTAACACCGTTTTGTTCTGGATTGTCCGAGACAGGCGTCCTAGTGGCACCCCTAGTGATTTTCAGCAGGTTTTTAATGTTTATGATAACGAGCCGTCTACCGCTACTGTGAAGAACGATCAGCGTGATCGTTACCAAGTGATACGCAGGTTTCAGGCAACGGTGACTGGTGGACAATATGCAGCTAAGGAACAGGCGATAATTAGAAGATTTTATCGTGTTAATAATTACGTAGTGTATAATCACCAGGAAGCTGGGAAGTATGAGAACCATACTGAAAATGCTCTGTTGTTGTATATGGCATGTACTCATGC
AAGTTTTTTTCAGGATGTTGAAAGTAAACGTGCAGGCTCTCATCTATCCTTTCAGTGGACAAATCACAGACATTCGAAGAAATCAACTCATTCCAACAGCCAAATTCAAACATACTGTCTTACATCAACCAATTTTTATCACTAAACTAAAGAATAAAACGTCACCACCCGACCCCTCAAAATCCAAAAATACTTTAAAAGTAAATCCAGTATGGTCAAATGCTTTTTTTGATTGGAATTCAGCTTTAATCAATCCATGGACAGTTCTTCCCTCTTCAACCGGCTCTGGCTCAATGTCAATACCATCTTCTAAAAATGCAAACTCTGATAATGCTGTTTTAAAGAATGCAGAATTCATTAACGAAAGACTTCCTTCATACATAAAATTGCTTTTTGATAGTCTTGATCTTAAAGGTAATGGCTATGTTAATCAATTTGGTTTTTGGGCATTATTATATTTGGATTACAGTCTACATTGTCTTGTTCCCCTCGAGTATTATCGACAAATGTTAAATTTAAGAACTAAAGAAAATGTGGTATTTCTAGATACCTATGATGAAGTTGATTATGCTATTTCTTACCTTTCCCGCTTTCCCAAGTTATTGTATATTAATGGTCATGGAAGAAAATTTATTAAATTGCCGAGTTTTGGAAAATTAGGATTTACTTTTGAAAAAGATAATATCATTGGAAATATAGGTAATGACTTGCAATATTGGACGTTGTGGCCTTTACATAATGATTACACTCAAGCAGATACTAATCGTCCTAATCATGCTAATATTCTCAGAAACCTAAGTCATTTTGACAATGAGTTAGTTAGTATTCATTATTACCCTACTTTTTTCTACGAACATTATTTATATTTTGAAACAGTGCAAGAATTGATAAAACATCAAATTTATAATGTTATTCGAACTTATCGTGCTCAGTTAAAGTTACAAGATAATCTTGGTACCAATAGATTGGAAAGAAGAGGTTATTATTTAACAGCGTATAG
CTCCATATAAAGACAATATCAAAATGGAGGACGGAAGTGTGATTCTGCTTACTCATAGTTATATAACACACTTATGAATATGCTAATACAGAGATTAGAATATCCAATCATATTGAAACACAAGTACTGCAGTAGTAGATGTGGCTGCTTCTGATTGGATGTTAAGAGTATATAAGGATAGGTATTTCCTGCTTCTGTTCATTTCGCTTCCGGACTTCGTCGAGAGAACATCTCTGACTTCTAACCGTGAGTGATGTCGACGCTTCCAATCGCGTCTTTAGACGACCTTACTCAATTTTTCTACTCCTGCTTATACTTATATCCTGAAATTTCCATATGTGGGGTGGAAGGCTGATGAAGTTCGTCTGCAAAGAGCACTGGGCGGTATTCGGGGAGACGCTCTCGATGATCCATCCGTGTACATCGGGATGCCTGGTCCCGATAGTCCGGTTGAGCAGACGAGTTTTCTCGAGACACATGGACCTGATTCCAGTTATCATCTTAACCTGTCGCATTGTGCACATATGGCTGCCTATAGCGTATTCTCCGTTAAACAGGGAAGAGCACCTCCGGTGGCTAGCATTTTTGTCCAGAGCGAGATTGGCGAACGCGATTTGCACCTTCATTTGGTCCTTGGAGGACAGGGGCTAAATAAATATAGCGCTAAAGCGTTCCGCCATCAGCTACAGTACAAATTCTGTGAAAATCTAATCACCGTTCTAGAGAAACATGTAAACGAAGGAACTACTTCTGATCCTGAAATGTGTTCAGTTCTTATAAAATGTCTATCCAAAGCTAAAAACGAAGAACATGCATATTGTACTATTTTACAATATAAAAGCAGAAGTGGGGACCTCTATGCATGCAGAGTAGATCCAGTAGAATTTATCTGCAACTATCTACTTCGAAAAAACCTTAAATACTACACCTGTATGGATCCAGATAAAGCCACACAACATATTGCCTATTTTGATGCCACAAGTAAGACTTACGCTGTAAC
CGTCGATGGCGAAAGCCCTTTCTAACAAACAACCTACAATTCCATCTACATGAATCATGAACACAACAAAGGCAACCGCAACTTACTTGAGATCCATTATGCTTCCCGAGAATGGTCCAGCAAGCATTCCGGACGACATAACAGAGAGACACATACTAAAACAAGAGACCTCGTCATACAACTTAGAGGTCTCAGACTCCGGAAGTGGGCTTCTTGTCTGCTTCCCTGGAGCTCCTGGATCCAGAGTCGGTGCCCACTACAAGTGGAATCAGAACCAGACGGAACTGGAATTCGACCAGTGGCTGGAAACATCACAGGACCTGAAGAAGGCATTCAACTACGGGAGGCTGATCTCACGGAAATACGACGTCCAGAGCTCAACCCTACCCGCTGGTCTGTATGCCCTGAATGGGACCCTGAACGCCGCGACCTTCGAAGGAAGTCTGTCTGAAGTGGAGAGCTTCTCCTACAACAGTCTGATGTCCCTCACCACGAACCCCCAGGACAAAGTGAACAACCAGCTAGTCACCAAAGGAGTGACAGTCCTAAACCTACCAACAGGGTTCGACAAGCCATACGTCCGCCTGGAGGACGAGACCCCACAAGGGCCCCAGTCAATGAACGGCGCCCGGATGAGGTGCACAGCTGCAATTGCACCACGAAGGTACGAAATCGACCTCCCATCCGCACGCCTCCCCACAGTACCAGCGACTGGGACCCTCACAACAATCTATGAAGGGAACGCCGACATTGTGAACTCAACCACAGTGACCGGCGACATCAGCTTCAGACTGGAACAAGACCCCCCGAATGACACGAAGTACGACTTCCAGCTCGACTTCCTCGGCTTAGACAACAACGTCCCCGTCGTGTCAATAACCAGCTCTACGCTGGCCACAACCGACAACTACAGGGGGGTCTCAGTCAAATTCACACAGTCAATCCCAACAGAGACAATCACAAAACCCATCACCAGGGTCAAGCTGTCCTACAAAATCAA
ATGAATCCAAATCAAAAGATAATAACAATTGGCTCTGTCTCTCTCACCATTGCAACAGTATGCTTCCTCATGCAGATTGCCATCCTGGTAACTACTGTGACATTGCATTTTAAGCAACATGAGTGCGACTCCCCCGCGAGCAACCAAGTAATGCCGTGTGAACCAATAATAATAGAAAGGAACATAACAGAGATAGTGTATTTGAATAACACCACCATAGAGAAAGAGATCTGCCCCGAAGTAGTGGAATACAGAAATTGGTCAAAGCCGCAATGTCAAATTACAGGATTTGCACCTTTTTCTAAGGACAATTCAATCCGGCTTTCTGCTGGTGGGGACATTTGGGTGACGAGAGAACCTTATGTGTCATGCGATCCTGGCAAGTGTTATCAATTTGCACTCGGGCAGGGGACCACACTAGACAACAAACATTCAAATGACACAATACATGATAGAATCCCTCATCGAACCCTATTAATGAATGAGTTGGGTGTTCCATTTCATTTAGGAACCAGGCAAGTGTGTGTAGCATGGTCCAGCTCAAGTTGTCACGATGGAAAAGCATGGTTGCATGTTTGTGTCACTGGGGATGATAAAAATGCAACTGCTAGCTTCATTTATGACGGGAGGCTTATGGACAGTATTGGTTCATGGTCTCAAAATATCCTCAGGACCCAGGAGTCGGAATGCGTTTGTATCAATGGGACTTGCACAGTAGTAATGACTGATGGAAGTGCTTCAGGAAGAGCCGATACTAGAATACTATTCATTGAAGAGGGGAAAATTGTCCATATTAGCCCATTGTCAGGAAGTGCTCAGCATGTAGAGGAGTGTTCCTGTTATCCTCGATATCCTGACGTCAGATGTATCTGCAGAGACAACTGGAAAGGCTCTAATAGGCCCGTCATAGACATAAATATGGAAGATTATAGCATTGATTCCAGTTATGTGTGCTCAGGGCTTGTTGGCGACACACCCAGAAACGACGACAGATCTAGCA
ACCGGATGGCCGCCCGCTATTTTACAGCCGTACACGTGTCCCAGATGTACGCTTTAACCGAAAGAAGTGGTCCCGCCCACTATCCGATGTCGGCCAATAGCAACGAACCCTCGTGTCTATATGTTTTTACTTTGTCCTTATATACTTGGTCCCCACCCAAGCATTATTGCAATATGTGGGATCCACTGCTAAATGAATTTCCGGATTCCGTCCATGGGTTTCGTTGTATGTTGGCCGTAAAGTATCTGCAGGCCGTGGAGGATACGTACGAGCCCAATACATTGGGCCACGATTTAGTCCGAGATTTGATATCCGTGATACGGGCCAGGGACTATGTCGAAGCGACCCGCAGATATCATCATTTCCACGCCCGTTTCGAAGGTGCGTCGAAGGCTGAACTTCGACAGCCCATATACCAACCGTGTTGCTGTCCCCATTGTCCAAGGCACAAACAAACGACGGTCATGGACCTACCGGCCCAGTTACCGAAAGCCCAGAATGTACAGGATGTACAGAAGTCCTGATGTTCCTCGAGGTTGTGAGGGTCCATGTAAGATCCAGTCGTTTGATCAGCGCGATTCCGTTGTACATACCGGTAACGTTAGGTGTCTTAGCGATGTCACTAGGGGTGGGGGTCTTACCCACCGTACCGGCAAACGTTTCTGTATTAAGTCCGTGTATGTACTAGGTAAGGTTTGGATGGATGAGAATGTTAAGAAGTCCAACCATACTAACACGTGTCTGTTCTGGTTAGTTAGAGATAGACGTCCTTACGGAAGTAGTCCTCAGGACTTTGGTCAGGTATTTAACATGTTCGACAATGAACCCAGTACTGCAACGGTGATGAACGACAAGCGTGATCGCTACCAGGTCCTGAGACGGTTTCAGGTAACGGTTACAGGAGGACCTTCCGGATGTAAGGAGGCCGCTATTGTTAAGCGGTTTTTCCGCCTCAACCACCACGTGACTTACAACCATCAGGAAGCGGCTAAGTACGAGA
CCGGATGGCCGCGATTTTTTTAAGGTGGTCCCACCCACGTGCATTGGTCGGCCACTGAGAACGCTCCCTCAAAGCCTATTTAATTCAAATGTATTATAAATACTTGGTCCCCAAGTACTAAAGCTAAACATGTGGGATCCACTTGTAAACGAGTTCCCTGAAACCGTACATGGTCTACGGTGCATGCTCGCTGTAAAATACTTGCAGTTAGTTGAGCAGACATACTCTCCGGATACGTTGGGGTACGATCTCGTGCGAGATTTAATTTTAGTTATCAGAGCTCGAGACTATGTCGAAGCGTCCCGCCGATATAGTCATTTCCACTCCCGCATCCAAGGTGCGTCGCCGGCTGAACTTCGACAGCCCGTATGTCAACCGTGCTGCTGCCCCCACTGTCCTCGTCACAAACAAAAGGAGGACGTGGGTGAATCGGCCCATGTATCGCAAGCCCAGACTATTCAGAACGTACAGAAGTCCTGATGTGCCCAAAGGTTGTGAAGGCCCATGCAAAGTCCAATCGTATGAACAGAGGCACGACATATCCCATGTGGGTAAAGTATTATGTGTTAGTGATGTCACTCGTGGTAGTGGGCTTACCCATCGTGTTGGTAAGAGATTCTGTGTGAAGTCCGTTTATGTATTGGGTAAAATATGGATGGATGAAAATATCAAGACGAAGAACCATACGAACACTGTGATGTTTTATCTTGTTCGTGATAGAAGGCCCTTTGGTACTGCTATGGACTTTGGTCAGGTGTTTAACATGTATGATAATGAGCCCAGTACTGCTACTATCAAGAATGATCTTCGAGATCGTTATCAAGTTTTGAGGAAATTCACTTCAACAGTCACAGGTGGTCAATATGCTTCTAAGGAACAGGCGTTGGTTAGGAAATTTATGAAGATAAATAATTATGTAGTTTATAATCATCAAGAAGCTGCTAAGTATGAGAATCATACTGAGAATGCGTTATTATTGTATATGGCATGTACTCATGCC
CGGGTCTGCTTTTCCTTCACGGACCCAATTCTCCGTGAAAGAAATACGACATTCATACTGCACCTCCTGGTTGGTTTAATTAGGGTTAATGTTATACCTTTTCAGGAACTTCGATCGCTTTAACTCCCTCTGATGAAGCACGGTTTCCACCGCGGCAAAAATCACCAGCAGCAGAAACCACGCTCCTATCAGAAGCAGCGCCGTTTCAAAATAAACCCACTTCATCACAAGCCCCGCCAGTACGAAGGCGGGCAAAAAACCTGTTATAACGTAAACAGCGCTCATGGTTCACCCCTGAGTCTGGAGTGCAAAGGCACCTGTAATATCCACCCAACCCTCATGACGAAATACCGTCTTCTTGACCACGGTTCCGTCGGGCTGCTGCTCCTCCACCGACACCCTCTTCGTAAAGGAAAACAGAGGAATGATACAGAAAGCCATCAGAGCATTGACCAGAAACGGCATGAAGTAGGGCGCGCCTCCAATCATGGCGGCACCCAGCAAAATATCCTCCGTCTCCCCACTCTTCTTGAAAAACCCGGCGGCAAGAGCGGCAATCTCCCACGCGCGAGACATCATCTGATCGAAATCAGGAATTTCCTCGAACGTAAGAAGCTCCTTCACCCGATTCCACTGATCATCAGGAAGGTTTACAACCCCCGCCTCCATCTGTTCGGGAGTCGGATTGTGCTGGGTGAGATTCAGAATCGTCATGGCTTGTACCTCCGTTTGTTTGTTAAGTGATCCACAGCCAGTATACGCATAAAGCGGAAAAAAGTCAATCGGTATTTTCTTTCTTCATCTTAATTTCATTTTTTTCCTTGAGGGAAATATCCGCCGCATACATTTTTTCGGCTTCCTTCAGCACCTCAGAGACTCTGCTGAAGATCTCCCTGAGCTGAACCATTGACCACTCCGGATCGTCAAGCACCAGTGGAAGCGCGTAGCCGTCTTCATACGTTTCATAGTTATCCTCAAACAGATCTTCCAGCAGACGATC
NATACCTTACCAGTATCTCAGTGATTAAGTAATCAGCTATGGAATCCTTACCAGTCGTTCTTCTTTCCCTAATCTCTAAAACGATTGTGCTACTCTGTAGTTTCTTGACCCTTATAATCCAAAATTCCACCGCTGTTTCTTGGGCATGCATATGCATCTGGCTTTGTTACGTAGCTTTCCGTTACGTATTCAAAATCAAAGTTACCATCCATCCCGCTGCAGTTGAAACGTTCGAGACAATGGTTCGCAAATTTCAGGCTGAATCAATGTTCGCTGAGGAAACCATTCCATGCATGGCAAGTGTAGGTGACAAGGACGCTGATCTCACCCCCGACCCACAAAGAGAGGATATAAAAATTGTGAAGTCGTCGAGGAGAGTGAGTTACCCCGTCCGTGTAGCACATGTAGCTAAGGCACAGGTGGGCCTCTTACCCAACTCTAGAGCCAACGAGCTAGTGTACTCTCGTCTCTGCAGGGAGGAGATGGTCAAACATGGGGTTCGACCAAGTCATATTGCCCACATGGTTCCATTGGCGGTGGCGGCATGCTTCATCCCGTTGGATAGCGACTTTTTAGCCGCTTCCATCAGACAGGGTGATGGCATGCGGGAGAGGAGGGCCCTTATTGGGGCCTCATGGGAGAAATAGGGAGGCCTATTAGTCACAAGCGGATTCACCACTCCTACTTGGAGAGGTGATCCGAGGGGTATGCTTGTGACTAAAGGACCTCCCCTCGCAAAACCCCGTAAATTGTACCGATTTACTGGGATGGGAACACATATTCGGTACGGAGTGCATGATCACTCATTGGGCAATGTTCGGCGGGGACTAGTGGAACGATTATATATGGTTGAAGTTAAAGGAGAACTTAAACCTACTCCAAAGCCCACCCCCGGAGCGTTCGGCCAACTGTCCCGGTTCAACCGCAAACTTGGTGTTCATCTTCCTAAGACCACCCGATTGACACCCAAGGAATTCCTTGGGTTTTATACGGGTCGCAA
GTGGTATTGTGCATTATTATTTTAACGCACAACCCGGATTAATCAGGTTTTCTGAGTATATACCCGTTAGTACTCAATGGATACAATTGTTCAAATGAAAGTATTGTGTTACGAGTCGATGATATTATTAATGATACCTTCAGACGTAAACGCACCAAGGCCGGAAACTGCCATTGGTAGGTTGATTTCCGATGCCGCTGTTTCAGGTGTTTTGCGACAATGCGATTTCACTGCAGCGGAAGCCTCTCAATGTTTTGTTCCAATTATCACCGGAAGATCAGAATGCATTGAGACGCGATTTTCTGGAAGAGAAATACAGTTTCGCAATTTTTCGTATTCCTCACAATCATTCGCTGCTGCGCATCGAGTGTGTGAAGCGGATTATATTTATAGTCGATTCCAGACGAGAAATACCACGATCATTGATATTGGAGGAAATTTTTGCACCCATAGTAAAATGGGTAGAGATAATGTTCATTCATGTTGCCCGATATTGGACGTTCGTGATGGAGCTCGGTATACTGACAGGTTCATGTCTGTGGCGGGGGCTTTGGAAACCCAGCCTGACCGTGAGCTCAGACTGAACTATTGTTCCAATAAATTTGAAGATTGTGATGTTTCCGCACCATGGGCGATGGCGATTCACTCGATTTCAGATATACCGATCACAAGTGTTGTTAAGCATTGTTTCCGCAGAGGGGTCAAGAAATTGATAGCCTCTGTGATGATGGATCCCATGATGCTTGTTGCTTCTCAAGGTTTTATGCCCAGATTGAATGTTCAATGGGAAATTGAACCTGATGAGGAGAACAAAGGTTCCCGGCGAATTTCTTTTCATTTCGTCGATGCTCCTGGATTGTCATATACTCATAACTATGACGTGCTTATGCAGTACATGACTTGTAATCAAGTCATAATCAGTGGGAAAGCCGCGTATCGAGTTGAGCGCGTTGCAGATCTGTCTGGTGTTTTTATTGTTGAGATTAACCCTGGCGGCAAC
GTCTTTTTGTCCAAAGTTATTATGACTTGTGATGCACAAACTACCGAAATTTCCGAGCTTTTAGATGCAGTTCTAAAAGCTCGATGCGCCGACGAATCGTCTACCGTCGGTAAGGTTTTTGCTGATTATGCAGCGCAAAAAGTCCGGAATTCCTTGGGGGATTCTAAGGTTAGGAGACCTTTGACTGTCTCGTTTCAGTTGACCCCCGACCAGCAAGCTTTGTTACGGCACAACTTTCCTGGTCGGGAGATTCGATTCAGTTCTTCGGCTCCTTCGTCCCACAGCTTTGCAGCAGCTCACAGGATTCTGGAAACAGATTTTTTGTATGACTGTTTGAGCAGTGAAGCCCCCGTTATTGATTTGGGGGGAAATTTTTCAACACATTTGAAAAACAAGCGACACAACGTTCATTGTTGTTGTCCCTTGCTTGACTATCGTGATGGTGCTAGACACACCGAACGAATATATTCTTGGGATAAATATTCCAAACATAACCGGGGATATGACAGAACCCTGGTATTGTCGGAATACGTTTCAAGAGTGTACCGTAGTGCTGATTATGCTATGGCAGTACACTCTACGTCCGACATTCCGTTAGTGGAACTTTGTTCCGCATTACGATGCCATGGTGTTAGAAAATTCGTTTGCACCATGATGATGACCCCAGAGATGTTGTTCCAATCTTCGGGTTATATACCTCACTTTGAAGTGAGATGGACCGTCGATAAGAAGGCGGATCGAATTTTCTTCGATTTTGAAAATGCACCCAATTTAGGTATGACCATTCTCCACTCTGATCAGTTATTTCCAGGCGAATTGTGTCGACCTGGGAGATCACGCTTATCGTGTGGAAAGACCCAAGATGGGGGCGTTGTAGTAATTGACATCACGTATGTGGATGGTTACTACTGGGGTTTGAGTTTGGAAGGAGGTCGTTCATGTGCATGGTTCTCTAGGATTAGAGATAAAGTGCTTGTGAACACTGTTTCCGACTTTGACC
TGGTATCAGAGCTATGGTGATGTTTTCTATGGCTATGGCAGCGTAAACTTCTTCTGCTCAAGAGGGAAGTCTACCATGTCTTTTATTTGCTGATGCAACTTCATTTAATTTGCCTATATTTTGTTTGATATATCTCATTATTTGTAAGCCTCGTACTTACAGTACAGACCGATAACATAAGGTAAGCTAAGGTAGCAGGCAAAAGAGGGAACAAAGTAGCCGCAGGAGAAAGGCGAAGAAGTACCGTGAGTCTTCTACCCGAAACTTACTAAGTGTTATTTCTATCTGGGATAGTTTAGGTCTTGGAAAATAATGCGACCTTACAATTATATGATTTATATCACATTTTATGGCAAAGAAATTTGAAGCAGCTATTAAAGACTGGTATGATAACTCTCGACGAGCAGATCTTTCCTATCTTGACCTAGCCACCACTACAAAACCTTCTGCATCACAATTAGCTCATAATCTACAAGTCATTTTTGATAGATTATCCTTACATTCTTCAGTCTCCATTAAGGAACATTACGAAGTAGTTAGCAAACTTCATTCTTTGGAAAAATCTATAGAAGAATTAAAGTCTGAATTGACTACGGTCAAAAGGGCTTTAACTTCTATCCAAAAAGAAGTTTTCACCCACAAACCCCTCACAGCACAGGAAGTGCAAACCCTTGCACAAAGTCTGATCAAAGAACCTAAGCAAATAGAACAGCAGGCCGTATTTCTTCTAAAGGAGCTTAAAGAACAAACAGCAAAAATTCAAGCTTTGCTCCACGAGCTTAAAAGTTGATGTCTGTACCTAATTCCACATACCCAGGGTACATCAAAAGTTTAGAAGAAACAAAAGTCTTAGGAGATCCATCTGTAGGATTCTCTGAAATTCCTACCACTGCTATCGGAACCGCTACAGGTTTTTCAACTCTTTATAAGCAGAACAATACAATCATCAATCTGCTTATATCTCTTCATAAAAAGGTTGATAGCCTCTCCAAAAAGACAG
TGCGGATTTTGGTCTGTACGGAACCCGGGGGTTTCGCGGTTTCCCCGAAATGGGGTCTGACCTGCGGTTTTCGCCACACTTGTTGATTCCCGAAATGGGAGGAAGTCATGCCACCTGTACCTAAAGATCCTTCTGTGCGTGCTCGGCGCAATAAGTCTTCGACTCGGGCTACGTTGTCGGCGGATCATGATGTGGTGGCGCCAGACCTGCCGGATGGTGTTGTGTGGCATCCGTTGACGGTGCGCTGGTGGAATGACATTTGGGCGTCGCCGATGGCACCGGAGTACACAGACTCGGATATCAACGGGTTGTTCCGTGTGGCGATGCTCTATAACGATTTTTGGACTGCCGATAACGCGAAGGCGCGTGCGGAGGCTCAGGTTCGGTTGGAGAAGGCCGACACTGATTACGGGACGAATCCGCTGGCCCGTCGCCGACTGGAATGGCAGATTGAGGCCACCGAGGATTCGAAGGCTAAGGGGTCGAAGCGGCGGAAGTCGGAGGCTGCGCCGGTGTGCCCACCGGAGCCTGGTGACGATCCTCGTTTGAAGCTTGTGACCTGACGGCCTTATGGCTGTCTTGCAAGTCCCTCCTGTGGATTTAACGTTTCCTACGTTAGGTCCCCAGGTGTGCGACTTCATTGAGGATCGGATGGTGTTCGGCCCTGGCTCACTGTCGGGGCAGGCCGCACGTCTCGATGATGAGAAGCGCGCGCTGGTGTATCGGCTGTACGAGCTGTATCCGCGTGGGCACCGTTTGGCTGGCCGTCGGCGGTTCGAGCGGGCTGGCGTCGAACTCAGGAAGGGCGTAGCCAAGACCGAGTTCGCGGCGTGGATTTGCGGTGTGGAGCTGCACCCGGAGGCGCCGGTTCGGTGTGACGGGTTTGACGCTGCCGGCAATCCGGTGGGGCGTCCGGTTCGTTCTCCTGTGATTCCGATGATGGCGGTCACCGAGGAACAGGTGTCAGAGCTTGCGTTCGGTGTGCTGAAGTACATCTTGG
GGCTATTAAAGGCTCAATGGCGTACAGGAAACGTGGAGCGCGCCGTGAGGCGAACGTAAACAATAATGATCGAATGCAAGAGAAGGATGTTGAAAAGCAAGATCAAAATAGTAAAACACAACTATCAGATAAAGTACTTTCAAAGAAAGAAGAAATCATAACTGATAATCAGGAAGAGGTTAAAATTGCTGATGAAGTGAAAAAATCGACAAAAGAGGAATCTAAGCAGTTACTTGAAGTGTTGAAAACGAAAGAAGAGCACCAAAAAGAAATACAGTATGAAATTTTACAAAAGACGATACCAACATTCGAACCAAAAGAGTCAATATTGAAGAAACTAGAAGATATTAAACCGGAGCAAGCGAAGAAGCAGACTAAATTATTTAGAATATTTGAACCAAGACAGCTACCTATTTATAGGGCAAATGGCGAAAAAGAATTGCGTAATAGATGGTATTGGAAGTTGAAGAAAGACACTTTACCGGATGGAGATTATGATGTTAGAGAATATTTTCTCAATCTGTATGACCAGGTTCTCACTGAAATGCCGGATTACTTATTATTAAAAGATATGGCAGTTGAGAATAAAAATTCAAGAGATGCTGGCAAAGTTGTCGATTCTGAAACGGCAAGTATTTGTGATGCCATATTTCAAGATGAAGAAACAGAAGGTGCGGTGAGAAGGTTTATTGCGGAAATGAGGCAACGCGTACAGGCTGACAGAAACGTTGTCAATTATCCATCAATATTACACCCGATAGACTACGCTTTCAATGAATATTTCCTACAACACCAGTTGGTTGAACCACTAAATAATGATATAATATTTAACTACATTCCAGAGAGGATAAGAAATGATGTTAATTATATACTTAACATGGATAGAAATTTGCCATCAACAGCTAGATATATAAGACCTAATCTTCTACAGGACAGACTAAACTTACATGATAATTTCGAATCGTTGTGGGATACAATAACGACCTCAAACTATATTTTG
TTTCGTGGCATTTTTGTAAATATGAATGTTCTCCCAATATGTTCCCCCTATTGCTCTGGCTCTCAAAACTCTTATGAATTGGGGGAACTGGGGGAACTTATATAGTAGAAGTTCCTAAAGGCAGATCAACACGTGCGGCCATCCGTTATAATATTACCGGATGGCCGCGTTTTTTTTTTAATGGGCCTTATTTGTAATGGGCTTTAATTTGGCCCAATCAACGTTAGTCTGACACACCTAGATAAGTGGAATTACTTTGTCGCTAAGTTGTGATTTTGTCTATAAATTAAAGCCTCTTGGCCCACTATCTTTAACTCAAAATGCCTAAGCGCGATGCCCCATGGCGTTCAATGGCGGGAACCTCAAAGGTTAGCCGCAACGCTAATTACTCTCCTCGTTCAGGAATTGGGCCAAGAATAAACAAGGCCGCTGAATGGGTTAATAGGCCCATGTACCGGAAGCCCAGGATCTATCGGACGCTGAGGACGCCTGATGTTCCTAGAGGCTGTGAAGGGCCTTGTAAGGTCCAGTCTTTCGAGCAGCGACACGATATCTTACACACTGGCAAGGTAATGTGCATATCTGACGTTACTCGCGGTAACGGTATTACTCACCGTGTCGGGAAGCGGTTCTGTGTTAAGTCCGTTTACATATTAGGTAAGATATGGATGGACGAGAATATCAAGCTGAAGAACCACACCAACAGCGTCATGTTCTGGCTGGTCAGAGACCGAAGACCGTATGGAACGCCTATGGATTTCGGACAAGTGTTCAACATGTTCGACAATGAGCCTAGCACCGCCACTGTTAAGAACGATCTTCGTGATCGTTATCAGGTCATGCATAGGTTCTATGGCAAGGTGACAGGTGGACAGTATGCCAGCAACGAGCATGCTATTGTGAGGCGTTTCTGGAAGGTCAACAACCACGTTGTTTACAACCACCAGGAAGCTGGCAAATACGAGAATCATACTGAGAACGCCCTATTATTGTACATGGC
AGTAATCTCCACCATGTGGCATTATACGAGTATCAACAATGACACGAGAGTAGCGCTAGACCCCAAACCGAATCAAATCAGAACAATAACAAAACCAAACACAGTACCTCAACTAGGCACAGACTATCTGTACACTTTCAATCCACAACGCCGATCACATACACTACGATTATTAGGACCCTTTCAATACTTTAATTTCTCAGAGACAGATAGAGGACATCCCTTATTCCGCTTACCTCTTAAGTATCCATCGAAAACGATACCAACAGATGAATTGGTAGACAATTTGCATTCATGGATGCGTTCAGTACACCTATTACACACACGCTCGGACGATAATTCTCTACGTTATAACTGGATGTTAGGTGTGTACGCACGTTCAACCAACTACACTACGCCGGTCGGACAGTTAGTAGTAAAAACACCAGCGATTCTTAATTATGCTAATCCGCAAGATGCATTTAATAGTGTGTTTATAGCGTTAGGTATAGATTATATAGACATACCCATTACTAATAGCAACATCTTTGATGACGGTTCAACGCCTTACAACGTTCGTATCTGGCACGCGCCTACCATGACAGAAGTTAATCATATTCTTACATTGATGCGGAAGAGCACTTTAGTATCAACGCATTCGTCGTGGCATTGGAACGTCCTTCATACCTTCCATTACAGAAGTGAATCTGATATGATCGATCATTTTTCAGCTAAGATATTAGAGGATTGGCGACAGAAAGAGAAATTTGATAAAGGTGCGTTAGTCGAGGCTGATAGAGTGATTCAGAGGCTGATACCACTAAGCTCTTCAACATACGTGCAACGTTTGGCAGCAATAGGCGCACTATATCCCAATGAATTCACTGAGAATGTATTGGACCTGAGCAGACTTTCAACAGCATTATTGCAATTATCAGATACGTACTATCAACATGCGAATGATCAACTTAAACGTCTGTATAGACGTATGTACAACGATTCAAGAACTTTATACATGACG
AGCAGAAGCGGAGCTTTAAGATGAATATAAATCCATATTTTCTTTTCATAGATGTACCTATACAGGCAGCAATTTCAACAACATTCCCATACACCGGTGTTCCCCCTTATTCTCATGGAACGGGAACAGGCTACACAATAGACACCGTGATTAGAACACACGAGTACTCAAACAAGGGAAAACAATACATTTCTGATGTTACAGGATGTGTAATGGTAGATCCAACAAATGGGCCATTACCCGAAGACAATGAACCGAGTGCCTATGCACAATTGGATTGTGTTCTGGAGGCTTTGGATAGAATGGATGAAGAACATCCAGGTCTGTTTCAAGCAGGGTCACAGAATGCCATGGAGGCACTAATGGTCACAACAGTGGACAAATTGACTCAGGGGAGACAGACCTTTGATTGGACGGTGTGTAGAAACCAACCTGCTGCAACGGCACTGAACACAACAATAACCTCTTTTAGGTTGAATGATTTAAATGGAGCCGACAAGGGTGGATTAGTGCCCTTTTGCCAAGATATCATTGATTCATTAGACAAACCTGAAATGATTTTCTTCACAGTAAAGAATATAAAGAAAAAATTGCCTGCTAAAAACAGAAAGGGTTTCCTTATAAAAAGAATACCTATGAAGGTAAAAGACAGAATAACAAGAGTGGAATACATCAAAAGAGCATTATCATTAAACACAATGACTAAAGATGCTGAAAGAGGCAAACTAAAAAGAAGAGCAATTGCCACCGCTGGGATACAAATCAGAGGATTTGTATTAGTAGTTGAAAACTTGGCTAAAAATATCTGTGAAAATCTAGAGCAAAGTGGTTTACCCGTAGGTGGAAACGAAAAGAAGGCCAAACTATCAAATGCAGTGGCTAAAATGCTCAGTAATTGTCCACCAGGAGGGATCAGTATGACTGTGACAGGAGACAATACTAAATGGAATGAATGCTTAAATCCAAGAATCTTTTTGGCTATGACTGAAAGAATAACCAG
ATGGGCGGCGCAAGAGAGAAGCCCAAACCAATTACCTACCCAAAATGGAGAAAGTTCACGTTGACATCGAGGAAGACAGCCCATTCCTCAGAGCTTTACAACGGAGCTTCCCGCAGTTTGAGGTAGAAGCCAAGCAGGTCACTGATAATGACCATGCTAATGCCAGAGCGTTTTCGCATCTGGCTTCAAAACTGATCGAAACGGAGGTGGACCCATCCGACACGATCCTTGACATTGGAAGTGCGCCCGCCCGCAGAATGTATTCTAAGCATAAGTATCATTGCATCTGTCCGATGAGATGTGCGGAAGATCCGGACAGATTGTACAAGTATGCAACTAAGCTGAAGAAAAATTGCAAGGAAATAACTGACAAGGAATTGGACAAGAAAATGAAGGAGCTCGCCGCCGTCATGAGCGACCCTGACCTGGAAACTGAGACTATGTGCCTCCACGACGATGAGTCATGTCGCTACGAGGGGCAAGTCGCTGTTTACCAGGATGTATACGCAGTTGACGGACCGACAAGTCTCTATCACCAAGCCAACAAGGGAGTTAGAGTCGCCTACTGGATAGGCTTTGACACCACCCCTTTTATGTTTAAGAACTTGGCTGGAGCATATCCATCATACTCTACCAACTGGGCCGACGAAACCGTGTTAACGGCTCGTAACATAGGCCTATGCAGCTCCGACGTCATGGAGCGGTCACGTAGAGGGATGTCCATTCTTAGGAAGAAGTATTTGAAACCATCCAATAATGTCCTATTCTCTGTTGGCTCGACCATCTACCACGAGAAGAGGGACTTACTGAGGAGCTGGCACCTGCCGTCTGTATTTCACTTACGTGGCAAGCAAAATTACACATGTCGGTGTGAGACTATAGTTAGTTGCGACGGGTACGTCGTTAAAAGAATAGCTATCAGTCCAGGCCTGTATGGGAAGCCTTCAGGCTATGCTGCTACGATGCACCGCGAGGGATTCTTGTGCTGCAAAGTGACAGA
CGTTTTTATCTCCCAGCTTTGTGCCTAAGAGATATTAAATCAAAATTTTACTTTTCAGCAACTTTCCTTTCCAGCAATGGCCTTTCTATTTTCAAATGTTGTCGAAGTTACCCTTTTTACCTGCATTTCACCAAACATAAAAATATCAAAAACAAAAGTTCCTACACCTGAATACCTAAAGCTGATGAAACGCGAGATCGAAAAATCTCTTGCATTAGCTAACGCTCGTTCTTCACCCAGAATCAGCGTTCCTGTTGCCGGTCCCATCACCCCCACTGCTATGATGACATTCTCTGAGTCTTCTGATATCAGCAGTCGTCTTATCGGAAAACTTCCCAAATTCATTCTGAAGAACTCGCGGGAAGCTGTTCTTGATAAACAAATGCATTTGACCAGGAATCCTGAAAATGCTACTGGGTTTTTCAAATGCCTGCCCAAACTTGCATCGAAGCCGACCTCAACCATTCGTTCTAAGACTCCTGCTGTTCGTACAGCAAAACTGTCTTTTAACGATGTTTTCTCTGATGCTGGGTCAATCAACAAACCAGCTGTGTCCAAACTTGAGTTGTCTGCTCAATTGGCTGCTCTATTCTCACCTGAGGCTAGAGTTGGTGCTGCGCCGGTTCAACAATCTAGCTTGCACTGGACTCTCAACGCTGACATCATCAGATCCAATCTTCCACGAGGGTTGGTTTGTGAGATTTATGTTTCTGAAAACTTGAACAAGCTCTTAATCAAGCTTGTCTCCAGCTTTGATAAGAATTTCCCCGAACTCTTAATAGCTGAAGTCAATATTCCCAAACCTAACAATTCTGGTAAAGTGCACCCTACTGTTAATTTTGTTATCGCACCTTCGGCAGGAGTCGATTCAAAATTGCCTAGGTCATATTATCTCTACAACCCACATGGCCATTTTGAATCTCTCCTGTCCTTCTTGATTATTCACAACACTCGTCCTTTTGAGGACATTGTTGATGCTCTGAATTTGTTCAAACCTGAT
GTTTCTTTGCAAACCTTTTTGTGTGCCCGCTTTCACAAGTCTGTACACATTCTTCCTCTCACGTCCCCTGCGTGTTTGGTTTTTTCGCTGAACTTCGCTCTCTCTCTCTCCTTCTTCTTTCTCTCTGCTCACTGTCCCTGCTCCTTTCCTCTCACCACCTTTCCCCGACCACTCGATCCTCATGGCCGTTTGCGTCTTCGCCGTCCCGATCTTTTCATCCGGCAACCTGTCGGTTCCACGTCTCTCATTTGAGATCGCTCCAGCCACCGCCGTCCCCGGTCTCTCGCAGCTCACTTTTTCAATGAGCGACTGCACTGGGAAAGAGATTGTGCTTTCCACCGTCCCATCCACCGGGGTTGCCCCTAGTTGCACCCCGTCAACTCTTGCTAAGCGCAGGAGCATCCTTCGACGTCCCACCCATCTTCCTAAGGGTGAGTGCACTTTCTACTGTGGTCTTACTGAAGGGACCGCGCACCGCAGTCCGAGGCGGGATATTGGTAAATCCTTCCCGTGTTTGTTTGTCGCATCTGGCGGCATTTGTCACAAGGTCCCGTTCACCCCCGAGAATGTGAACACGAGTTGCTTGTTCGTCCGACAGGACGGCCGCTGCTCCAAAGTCCCGTGCCCTACGGCACGACGTTCTGACGCAATCGTCGGTAAGGGCGGTTTCTCACTCACTCGACAGTTCCATAACCGAAATAAAACTAAAACAATGATCATTAACCTCCACGACGGTGATCGTTTTGTTACTGACAGGTGCACCCTTTTACTGTCAGGTGGTAAACCGGTCGAAGGCACGACATGCGGTGGGCGCCGTATTTCGCTCTTCTCTAAGCCCTTCACAGCCGCTAAGTGCGGGAAAGGTGGACCGCGCACCCCGCGTCGCATCTCTCATCGCTTCCGCACTCAGAGCCCGAATGAAATCAACACTTTGTGTGTTGATTCTATCGTGTCGCTCTTTGAGCCACTACCGGTTGTCAAACCAGCCGATTCGATCACC
AGCACGGGGGACTATTATTACCCCCCGTGCTCGGGACGGGACATGACGTCAGCAAGGATTATAATGGGCTTTTTATTAGCCCATTTATTGAATTGGGCCGGGTTTTGTCATTTTACAAAAGCCCGGTCCAGGATAAGTATAATGTCACGTGCCGAATTAAAAGGTTGCTTCGCCACGAAGAAACCTAATTTGAGGTTGCGTATTCAATACGCTACCGAATATCTATTAATATGTGAGTCTCTGCCGAAAAAAATCAGAGCGAAAGCGGAAGGCAGAAGCGATGGATTGGGCGGAATCACAATTCAAGACCTGTACTCATGGATGCGATTGGAAGAAGATATCATCGGATTCAGCCGATAATCGACAATATGTACCATGCGTCGATTCTGGAGCTGGAAGAAAGTCGCCTCGCAAGGTACTTCTTAGATCTATTGAAGCTGTGTTTAACGGAAGCTTCAGCGGAAATAATAGGAATGTTCGTGGATTTCTCTACGTATCGATCAGAGACGATGACGGAGAAATGCGTCCAGTACTCATAGTACCATTCGGAGGATATGGATATCATAATGATTTTTATTATTTCGAAGGGAAGGGGAAAGTTGAATGTGATATATCATCAGATTATGTTGCGCCAGGAATAGATTGGAGCAGAGACATGGAAGTTAGTATTAGTAACAGCAACAACTGTAATGAATTATGTGATCTGAAGTGTTATGTTGTTTGTTCGTTAAGAATCAAGGAATAAAAGTTGTGCTGTAATGTTAATTAATAAAACGTATATTTGGGAAATTGATAGTTGTATAAAACATACAACACACTATGAAATACAAGACGCTATGACAAATGTACGGGTATCTGAATGAGTTTTAGTATCGCTTAAGGGCCGCAGGCCCGTTAAAAATAATAATCGAATTATAAACGTTAGATAATAATCAGAGATAGGTGATCAGATAATATAAACATAAACGAAGTATATGCCGGTACAATAATAAAATAAGTA
AGAATGATCTTCAAGTTGACCAAGCGATAAATACTCTACACAATGAACAACCGAATGAATGACAGACTTACGATAACCAATTATGCGCGCACACAAACATTACAGAGAGATATGGAGCATGTGATTAATTTGCTAGCCGGCATGGATTTGGACGAAGGCACATCTGCATATTTTAGATTACTTATGAATGATTATAGAGAAAGAATGGAAGCAAATAAATTAATGGGTTTGTCTTTCGAAAACAATGCACGAGCAAATAGATCACTGATTGAGTACGATAAATTTAACAAAGAGAAATTCATGATACTACCGATAATGATGACAACGACGCCAACAGATTTTGATATTCTGACAACTGAGCTTAGAGCGTTGAGCGCGGATAATAATGTTGACTATACTGCTATGCATGATAGGATAGCGTTGATATTTTCATCAACTCTTCTTGAGCTATTTTCGAGTGTTGAGGAGGACTATGTCGTTGGGCAGCGTGTGTTTTTCGAAGTGCCATACGAAATAGACGCTTTAACGTCTGGTGTTCAGCAAGTTAATGTTTCAATAATGGCAACTGTAGTTGCGATACGCAATGATGAGCCAGTTTTTCAGCTTATTCTAACAATCATGGCAACAATCAACGGAACGGTTCATATGAATACACATTCTAGAACAGACTTAAGTGAAGTTGACACATTTCAGATAATACACACATACGAGCGCGTACCATCGTTAGATAATCAAGTTGGTTCATCAAACGCGGATTATAACGAAGGTAATGTAGCTGGTGGAATTACATACAACGCAATATACGAACAATCGTGCATATATTCTTTAATTGGTAGTGCTAACGTGGTGCATTTTAACGATCGGACAGATTATATTTTACCATCAATTACTGAGGAGGTAACTGACGTTATTCCAGCTCGTAATTTAGCAGGTGGGAATTTCTTGCATTTTCGAAGCGTGGGGCCAGATCAGATTAGAATTGCTGAAAAGGACATTCCAA
AGCAAAAGCAGGTCAATTATATTCAGTATGGAAAGAATAAAAGAACTACGGAACCTGATGTCGCAGTCTCGCACTCGCGAGATACTGACAAAAACCACAGTGGACCATATGGCCATAATTAAGAAGTACACATCGGGGAGACAGGAAAAGAACCCGTCACTTAGGATGAAATGGATGATGGCAATGAAATACCCAATCACTGCTGACAAAAGGATAACAGAAATGGTTCCGGAGAGAAATGAACAAGGACAAACTCTATGGAGTAAAATGAGTGATGCTGGATCAGATCGAGTGATGGTATCACCTTTGGCTGTAACATGGTGGAATAGAAATGGACCCGTGGCAAGTACGGTCCATTACCCAAAAGTATACAAGACTTATTTTGACAAAGTCGAAAGGTTAAAACATGGAACCTTTGGCCCTGTTCATTTTAGAAATCAAGTCAAGATACGCAGAAGAGTAGACATAAACCCTGGTCATGCAGACCTCAGTGCCAAAGAGGCACAAGATGTAATTATGGAAGTTGTTTTTCCCAATGAAGTGGGAGCCAGGATACTAACATCAGAATCGCAATTAACAATAACTAAAGAGAAAAAAGAAGAACTCCGAGATTGCAAAATTTCTCCCTTGATGGTTGCATACATGTTAGAGAGAGAACTTGTCCGAAAAACAAGATTTCTCCCAGTTGCTGGCGGAACAAGCAGTATATACATTGAAGTCTTACATTTGACTCAAGGAACGTGTTGGGAACAAATGTACACTCCAGGTGGAGAAGTGAGGAATGACGATGTTGACCAAAGCCTAATTATTGCGGCCAGGAACATAGTAAGAAGAGCTGCAGTATCAGCAGATCCACTAGCATCTTTATTGGAGATGTGCCACAGCACACAAATTGGCGGGACAAGGATGGTGGACATTCTTAGACAGAACCCGACTGAAGAACAAGCTGTGGATATATGCAAGGCTGCAATGGGATTGAGAATCAGCTCATCCTTCAGCT
GACATTTTGTCGCGCTAGGATGAGAGCCGACAGACAGAGTACCGCTAAGCTACGCCCATCCTTACATGCTGTGATTCAAACTGGAAATTTAAATGCGTTCAATTTTACCGTTGAAGGGGTTGATTGCCCAACGCCCGCGGATCTAAGTAGATACTGTGTTGCAAATGGCTGGTTCTTTAAAATTGGTAACCAGGTTATCATACCTGTTCTGCGAAATTTCCCTGCATTCAACTACAACACTGACATTGGAAGGTTTACCTCTTTTCCTTTTGAAACTCTTGAAGATGTGACAAAGCTACATGATTTAGCTAATGGAGATTTGGTCCCACATTTTGCTTTTGTTGAGGATGGATCCCCAGTAGTTGCTGCCATATGTGATAGACATGATAATGTAGTCACTCTGCGCTTCCGAGATAGTGGAGGGCGAATCATAACGGTTGAAGAGTTGCTAGCTGGTGAGCAACGAGACTTGAATCTATATCAAGGTTTAGACCAACTGGCAGATGAGGCTGGAATTCGGCCTGAAGATATTGATCAAGCGGCTTTAGCGGCTCAAGCTGTTGCTGATGCAGGAGGTGGGGTTGCACAACAACAGGCGGCTGCAGCGGCGGCAGGTGTGCAGGCTCAAGAGGATTTACCAGTTGGGCGTGAAGATGAACTTAGACCAGAAGATGTAGCAGATGCTCGTGGACAAGCGGCTGCTCCACCTCAGGCACAGGCACCAGCACCACCTGATGCCGCACTACAACGTCAACGCGAGCAAGCAATTCTGCGGCAGGTTCCCAACTTGCATGTCTTGCCTCAGCCTCGACAGCAATTAATCGATCGGCTGGCTCAGGTACGTGAGGCGGAGCAGAAATTCATTAATGAAATGATTCAAGAAGTGGGCGTAATTGAGCAACAGAGAGATGTGGCGGCGGCTGGAATGCGATTGGAGTTGTGTCGGTCCGTGCATCGGGTTGATGGAATTTTACGGGCTTACCAAGAGCGAGTGAATCCG
CATCATCAATAATATACAGTTAGCAAAAAATGGCGCCTTTGTTTGGCTTTGTTCCAACTGTTTTTGGCCCGAGTTGGGTTTCGTTTTCCCGGGTTTCACGTGGTGCGTCAGGTGATGTTGAGTTTTTATACATGTTTGTGTGTGTTTTGTGCTTGTGTAAAGGAGTTTTGGTTTTTTACTTTGCGGAGCTTACGGACTAATTTACTTAATTTTTGGCAAATTATATCTGTTTTTGGGTATTTTGTTTGTTATTTGGTGCGATTTTTCGACTTTTGACTCAATGTCGCGGCTCCTACGTCTTTCTCTTTCTTCGCGTGTGTGGTTAGCAGCTCAGGAAGCTACTCGCAATGTTTCTGAGGATCCTGTTGTATGTCGTACGCCATGGGATGGTTCGCCTACTTGCACAGCTGTTCGTGTTGTACGAGCGGAGGTTCTGGCGGACGGTACGATGGACCTTGACATCGTGTTTCCTGAAGCTGCTGTACAGGCTGTTTTTAGTCGCACTCCATGGCAGGATTCTACTACTGCCACTTCTGCCGAAGAACCGTCTGCTTCGACCGATTCGATCTCCTCTGATCCCTTGCCTATAAGCTGTGTGGAGAGTTTTGAGGACATGGATCTGCGGTGTTATGAACAGTTGTCTCCCAGCCCCGAGTCTATTGAAACTATTGAGGTGTTCCCGCCATGTTCTACGTGTGGAGGACATGAAGTTAATGGGTTTTGCAGTCTGTGTTACTTGCGCGGTCTGACTGGTAAGGTTTTTCTTTTACGGATGATGTCTTTTTATGGTTCGTTGTTTGTTTCTAATAGTCCTGATCTTTTTTTCAGATCTGCTGCCTCAGGCGGATGACGCAGGGGAAGCTGAAGTTCCTGATGAGTCTGCCAAGGATTTATGTTTTATGGACCTGCTGACCTGGGCCATGGAGGACAAGACGGAATGTTCCCGTCACGGTCAGTGCTTGCTTCTTTGGCGGGAGAATGTTGGCTTAGAGTTGTGGAA
ATGACACCTGAAATGTTCAGCCTTCTGAGTTCTGGTGTATACACATTCAAAGAAAGGGCAGTGATTCGTGAGCTGTCATGTAATGCAGTAGATGCTCAGAAAGAAGCTGGAAAAGAGAACATCCCATTCCATGTGCATTTACCTACTCGATTTGAGCCTTACTTTGAAGTCCGTGACTTTGGAACTGGTTTAACCCATGACAAAGTAATGAGTTTGTACCTGAACTACGGGGCTTCTACGAAGAACGACTCTAATGACTACATTGGTGCAATGGGTATCGGCTCAAAGTCACCGTTTGCAATTGCTCAGTCATTCACAGTATCTAGCTATGTTGATGGTGTTGTTAATAAGTACTCTGTTTACCTTGAGAATGGTATCCCTCAAGTGACTAAGCTTACTACCAACCCAACAAATGAACCTAATGGCTTAGCTGTACGTGTGGCAGTTGCTGACCATCGTATTTCAAAGTTCTTTGAAGAGGCTGGTAACGTATACTCATACTTTGCTGTAAAACCAGAAAGTAATATTGTATATGATGATGTATTAGCAGACATGAATGTCATTGCCCGTGAAAAAGGTGTTTATGATGCTATGATTCATAAGCAAAGCTGGCGTTCTAGTGGCAACAGGACAGATTTTAATGTGGTAATGGGTAATATTGCCTACCCAGTTAATATGGAAGCATTACTTGGCGATGATTTCTTCAAAGTCTTGCCAGAATTTTTCCGTAGGAGCGTAGACCTTGTAAACATCTACATGCCTATTGGCTCAGTTGCTATTGCAGCTTCTCGTGAAGCATTGCAGATGAATGATACGACAAAAAATGTTATCATTGAGGCTACCAAAAAGATAACTGAAGCAATTACAAAGGATGTTATCAAGAGAGTTAATAGTCAACCTACACTCATGGATGCTGCACAGGCTTATGCTGAGTTACGTTTGAACTCACGAGAGATGTTGAATGCTGTGTGTCCAAAACTAGAGTGGGGAGGTGTTAAAC
GTATTAAAATTCAGCAATTGTCCAATTTAGGAAACATTCTGTTTAAGAGTTGACAAGGTCTCAATGAATAATGGACAAGCAACAATTACAAGAAATGGAGGAAGGTTCGAAATCAGGTGTCGTCACTTGGACCGTGACTACACCATGCCACTACCAAATGCTACTAGTAATGATAATTTTCTTGATTGTATTAAGTTTATCACTGAGTGTGTGGGCTTTGATTATGTAAGTAGTGGTTTTAAGCTAATTGCTAATGTTAATGACTTTCAACATTTAAACGGTAACTCAACTCTACTCATTGGTAAAACGAAGATCGGACCGTTAATATTAAAGAAAGTTAGATCATTGCCTTGTTGTAATGATGCTTTATTTAGAAATGAATTTCGTATTCTCGCAAAGATGCATGGCATACTACGATTAAAGAATGACGTTAACGGCCACAAGTATGGAATTATTCTAGAAAGGTGTTACAAGCCAAAAATCAATTTCTCAAATTTCGTTACAGCCATTAATGACTTAGATGTATTCCATTCTAGTAATCAACACTTGTTACACGGTGATGCAAATCCTGATAATATCATGAGTGATAGTGAAGGTTACTTGAAATTGGTTGACCCAGTTTGCTTGCTTGAAAATCAAGTGAATATGGTAAATATAGAGTACGAATCGTTAACCCAAGAAGCTGAGAAGAAAGTATTTATCAATTCATTACTACAGTTAGTTGAGAAACAAATGTCTGCAACGATTGACGAGATATATGTCAATTTAAAAGAAGTAAACCCATCGTTTAATTTAGAACATGGCCTGAAATTGTCTGATTTGCTTGATAACATTGATGTCTACAACTCCGATCACTGGAAGCTAATGTTAAATCATCGACCAATGATGCCTGAGCTATCAGTGCTTAATGATTTAACTTACTATGATACTGGTGAAGTGAGAGATTTGGTTACCGAAGATCTAGATGATGAAGATGACGTTTAATAACACAATATATATA
GCAAAAGCAGGGGAATTACTTAACTAGCAAAATGGAAACAATATCACTAATAACTATACTACTAGTAGTAACAGCAAGCAATGCAGATAAAATCTGCATCGGCCACCAGTCAACAAACTCCACAGAAACTGTGGACACGCTAACAGAAACCAATGTTCCTGTGACACATGCCAAAGAATTGCTCCACACAGAGCATAATGGAATGCTGTGTGCAACAAGCCTGGGACATCCCCTCATTCTAGACACATGCACTATTGAAGGACTAGTCTATGGCAACCCTTCTTGTGACCTGCTGTTGGGAGGAAGAGAATGGTCCTACATCGTCGAAAGATCATCAGCTGTAAATGGAACGTGTTACCCTGGGAATGTAGAAAACCTAGAGGAACTCAGGACACTTTTTAGTTCCGCTAGTTCCTACCAAAGAATCCAAATCTTCCCAGACACAACCTGGAATGTGACTTACACTGGAACAAGCAGAGCATGTTCAGGTTCATTCTACAGGAGTATGAGATGGCTGACTCAAAAGAGCGGTTTTTACCCTGTTCAAGACGCCCAATACACAAATAACAGGGGAAAGAGCATTCTTTTCGTGTGGGGCATACATCACCCACCCACCTATACCGAGCAAACAAATTTGTACATAAGAAACGACACAACAACAAGCGTGACAACAGAAGATTTGAATAGGACCTTCAAACCAGTGATAGGGCCAAGGCCCCTTGTCAATGGTCTGCAGGGAAGAATTGATTATTATTGGTCGGTACTAAAACCAGGCCAAACATTGCGAGTACGATCCAATGGGAATCTAATTGCTCCATGGTATGGACACGTTCTTTCAGGAGGGAGCCATGGAAGAATCCTGAAGACTGATTTAAAAGGTGGTAATTGTGTAGTGCAATGTCAGACTGAAAAAGGTGGCTTAAACAGTACATTGCCATTCCACAATATCAGTAAATATGCATTTGGAACCTGCCCCAAATATGTAAGAGTTAATAGTCTC
ACCGGATGGCCGCGATTTTTTAAGTGGGTCCTACGCACTAATGTTGGTCGGCCAATAGAAACGCTCCCTCAAAGCTTATTTACAAAAATACCCGTTATAAATACTTGGTGGCTAAGTTACAATCAGTAAAATGTGGGATCCACTTTTAAATGATTTTCCGGAGTCTGTGCATGGTCTACGGTGTATGCTTGCCATTAAGTATCTACATTTTGTAGAAAATACATATTCCCCGGATACTTTGGGTTACGATCTCATACGTGATTTGATTTTAGTTATCCGTGCTAGAGATTATGTCGAAGCGACCCGCCGATATAGTCATTTCCACTCCCGCTTCCAAGGTTCGTCGCCGTCTGAACTTCGCCAGCCCATATGGCAACCGTGTAGCTGCCCCCACTGTCCTCGTCACAAACAAAAAGAGTTCATGGGTGAATCGGCCCTTGTTCAGAAAGCCCAAGATGTACAGGATGTATAAAAGCCCAGATGTTCCTCGTGGTTGTGAAGGCCCATGTAAGGTACAGTCATTTGAACAGCGTCATGATATAGCCCATGTGGGCAAGGTAATATGTGTGTCCGATGTCACACGAGGTAATGGGCTGACCCATCGTGTTGGGAAGAGGTTTTGTGTTAAGTCCATTTATGTGTTGGGTAAGATATGGATGGATGAGAATATCAAGACGAAGAATCACACAAATACTGTGATGTTCTTCTTAGTCCGTGATAGAAGGCCTTTTGGTACTCCACAAGATTTCGGTCAGGTCTTTAATATGTATGATAATGAGCCTAGCACTGCAACGGTGAAGAATGACAATAGAGATAGGTTTCAAGTTCTCCGTCGATTCCAGGCTACGGTGACTGGCGGTCAGTATGCGTGCAAAGAACAAGCTCTAGTTAGGAAGTTTATGAAAATCAACAACCATGTTACTTATAATCACCAAGAGGCTGCTAAATATGATAACCATACAGAGAATGCTTTGTTGTTGTATATGGCATGTACTCATGC
GGCACTATGGAACCTGAGAACTATCTAGCTTGGCTAGCTAGAGATATAGTTCGAAATTTATCATATACTTCTCTCGTTTATAATAATCCAAAAGTCGCAATTGTAGAGTTACTGGATAATAAAGAAGCGTTCTTTGCTTATGAAAAAGAGCAAAAAACACCTGAAGCACTAATTAATTATATTGACTCTATAGTTAAATCCTCTATATCAGTAGAAGATAAAATTGAAGCATTGTTGAAAATTCGATATATTTCGGTATACGTTGATGATAAATCTGACAAAAGAGATATAGTATTGCAGCTTTTGAATCGTACTATTAAAAAAATAGAATTAAAAACTAAAATATCTGATGAATTGAATGATGCAATTAATGCTATAACGATTGAATCGAAAAATTGGAAGATTCAAAATTCAAAGTCATTTAAACCATATCATTATAACCAGTTAGTGTCAGACTTTATAAAGTATAACGAGTTTGAGGTACTTGAAGGTACGGATCCTTTAAAATGGAAAAGTGATACTTTACAAGGATTGAGTCCAAACTACAATCATAGGACACATACTTTGATTTCATCAATTATATATGCGACAAGCGTTAGGTTTGATAATTATAATGATGAACAATTACAAGTATTATTATATTTATTTAGTGTAATTAGAACTAATTATGTGAATGGTTATCTTGAAATTCTACCAAATAGGAAATGGTCACATTCATTAGCTGATCTACGAGAAAATAAATCAATAATGATGTATTCTGCTAAAATTATACATGCTTCTTGTGCGATGATTTCAATATTGCATGCTGTTCCAATCGACTACTTTTTCCTTGCACAAATCATCGCGTCATTTTCCGAAATACCCGCCCATGCTGCTAAACATCTTTCTTCTCCGATGACTTTATACATTGGAATTGCACAGCTTCGTTCTAATATTGTTGTATCAACTAAAATCGCGGCTGAAAGTGTTGCAACAGAAAGCCCGAATATTTCTAGATTAG
CGAAACAAGCTTAGGAGGAATCCAGTTTCGCAGCTTCTCTAGCTCAACTTGCTTGTTTCCGCTCGCAACAGCCATCCACACTCGTTATTAGTGTATGTTTGTTGCGACTCTTAGTGGAAGGGTTATCGTTCAATCGAGCGATAAAATCTACTCAGGGTTCGTGCAGTACGCCTCTTTCGGCTTACACTCCCTCTTCCACGCAGCGCGCTCGGATTACCACTATGGGCCCGAAGAAACTCAGCTTTTCTGTGTTTCTTTGGCTTATGTGTTTCCTCTCCTTCTCACAGGGGAATCACACGGGCATGGCAACGGGATCCGACTTCCCATCTCCTACTACCCTGATCTACTCAGGTGGGGTGTGGCCCTTGGTTACCCCCCACAGCTCACCCGTAGCAGGAGAAAAGTGCACATTGACTTGTGCACCATGTCCAGTCAGGTCCATTACAGAGCCGAGTTACAAAGAATTACTACAACAGCTCTGGGTGAAAGCCTGGTTAGATTCCCGCGCGCTTTGCTTTACGGCCATCGACAGTTCCTCACGATTCTTGAGTCATGCTTACGAACTGTCGAGCGCAACAGCCCGCGCCTTGTTTGGACAAGTCCTGTGGTTCGCAGTCTATCTGTGGACAAATGTATTGCTTCAAACTGCGCGTATTGTCTGCTCGGTCGTTGCCAGCTACTACTTACAGGTCGCCTCTCTCATATCGCTCGGTATTACAACGAGCTGGATTTACAAGATATTGAGGTGGACTTTTGGTACTCTGCCGGCATCTCTCTGCATCAGGCTGGGGAAAAGTATCTGCAGGGTTCTTACCTGCAGAAAATTCTTCAATGAAAAGTCTGTCGCTGGTTTCGACAGTTACTCGATCCCTCAGTCTCCCCCTAAGAAAAGCGTTATCACACTGCGACGTGCTGACAAAACCCACGTTGGTTTTGCCGTGTGCATTCGCTTGTTTAATAACTCCAACGCTCTTGTGACGAGTGAGCACAACCTTAGGGA
AATCTTTAAACTGACCAACTGTCTTTGCGTATGGTGACGTGATGACGCGCGCTACGCGCGCTGCCTTCGGCAGTCACACGTCACCATCAGCAAAGACAGTTGGTCAGTTTAAAGATTAATAAGACATTCCATTGGCTGAAAAGAGGCGGGAAATTCAAAAAAAGAGGCGGGAAAAAAAGAGGTGGAGCCTAACACTATAAATACAGTTGCTTACTTCAGTTAGTTCCTTTCTGCTTCAGACTGCACTTCGCTCCAGAGACACAGCTACAAACTACTCTCAGCTACTGCAGCATGGCAGCGGGAAACACTTACTCGGAAGAGGTACTAAAAGCTACCAACTGGCTTCAAGATAATGCTCAAAAAGAAGCATTCTCTTATGTATTTAAAACACAAAAAGTCAATCTAAATGGAAAAGAAATTGCTTGGAATAACTACAACAAAGATACAACAGATGCGGAAATGATAAACCTACAAAGAGGAGCAGAAACATCATGGGACCAGGCAACAGACATGGAATGGGAATCAGAAATCGACAGCCTCACAAAACGGCAAGTACTGATTTTTGACTCTCTTGTTAAAAAATGTCTCTTTGAAGGTATATTGCAAAAGAACCTAAGTCCAAGTGACTGCTACTGGTTCATACAGCATGAACATGGTCAAGATACTGGCTATCACTGCCATGTACTACTAGGTGGAAAAGGCTTACAACAAGCAATGGGAAAATGGTTCAGAAAACAATTAAACAATTTATGGAGTAGATGGTTAATAATGCAATGCAAAGTACCTCTAACACCAGTTGAAAGAATAAAATTAAGGGAATTAGCAGAGGATGGTGAGTGGGTATCGCTACTAACCTACACTCACAAACAAACTAAAAAACAATATACAAAAATGACTCATTTTGGAAATATGATTGCTTACTACTTCCTAAATAAAAAAAGAAAGACAACTGAAAGAGAGCATGGATATTATCTCAGCTCAGATTCTGGCTTCATGACAA
GTCGAATTTTCACGCCCGCGAAATTAAAAATTCAGGAGTTGGCCAGTGGGGGGTATCGCGACAGTGCCGGGCCGGGGCAGAAAACCCAAGCCGACGGCGCGGAAAATCGCGGCGGGAAATCCCGGCAAGCGCGCGCTGAATAAGGACGAGCCGGATTTCGGCTTGGTCACGAACATCGAGCCGCCGGACTGGATTGTCGGTGAGGCGCGGGACATGTGGGAGCGCGTTGTGCCGCTGCTTTGCGGCCAAAAAATCTTGCAAGTGACCGACCTTCACATCGTCGAAATCTTCTGTGCGGCCTACGGCAACTGGAGGACCGCCCAGGACGATTTGACGCGCAACGGCCCTGTCGTCGACAGCTCGCAAGGCAGTCCGATGAAGAATCCAGCTGCGACCGTTGTGAAGGAAGCGGCGGCGCAAATGGCGAGCTTCGGCGCAATGCTGGGGCTCGACCCGGCGAGCCGGCAGCGCCTGGTCGGCGCAAAGCCGAAAACACCCGACAACCCTTTCGCGAAGCTGCTCGGCAAATGATTGGAAGACATGGCGACGAATTTCCCGCGCGTAGAGCAGGGGCTCAAGTTCGCGCGAGACGTCGTTCGTGGCAAGCGCCCTGCGTGCCGGTATGTGCAACTTGCGTGCAAGCGCCACCTTGACGACCTTGCAGCGAGCCGCAAGAAGGATTTCCGCTGGAAGTTCGATCCGGAGGCCGCTGAGCGAAAGCTCGCACTCATTGAGCTGCTGCCACACACGAAGGGCGAGTGGGCGTTCAAGGGGCAACTGGTAACGCTGGAGCCTTGGCAGAAGTTCGGCTTGATGGCGACCTTCGGATGGCTCAACAAGCGCACCGGCAAGCGCCGGTTTCGAGAAAGCTACTGGGAGGTCCCCAGAAAGAACGGCAAATCGGTGACCGCCGCGGGCGTCGGCATCGGCATGTTCGTCCTCGACGACGAGTTCGGTGCGGAGGTATATGCGGGCGCGACGACCGAAAAGCAGGCGTGGG
ACCGGATGGCCGCGCCCGAAAAAGCAGGTGGACCCCACAATGACCGCGCCCGTGAAAGAAAGTGGTCCCTGCGCACTTGTTTTGGTCGGCCAGTCATATTCACGCGTGAAATTCTAGATATTTGTTGTTTGTCTTTATAGACTTCGTCGCGAAGTAGTAGAGCGCGTTAACATGTGGGATCCATTGGTGAACGATTTTCCCGAAACCGTTCACGGTTTCCGTTCTATGCTTGCTGTTAAATACCTGTTACATTTGGAACAGGAATACGATCGCGGTACTGTCGGGGCTGAGTATATACGGGATCTAATAGGGGTTCTACGGTGTAAGAATTATGTCGAAGCGACCAGGAGATATAATAATCTCAACACCCGTATCCAAGGTGCGGAGGAGGCTGAACTTCGACAGCCCATACACGAACCGTGTTGTTGCCCCCACTGTCCGCGTCACCAGAAGCAAAATATGGGCCAACAGGCCCATGTATCGGAAACCCAAGATGTACAGAATGTATCGAAGCCCAGATGTCCCTAAGGGCTGTGAAGGCCCATGTAAGGTCCAGTCTTTTGAGCAGAGGGATGATGTGAAGCACCTTGGTATCTGTAAGGTGATTAGTGATGTGACGCGTGGGCCTGGGCTGACACACAGGGTCGGAAAGAGGTTTTGTATCAAGTCCATTTACATTCTTGGTAAGATCTGGATGGATGAAAATATTAAGAAGCAGAATCACACTAATAATGTGATGTTTTACCTGCTTAGGGATAGAAGGCCGTATGGCAATGCGCCCCAAGACTTTGGGCAGATATTTAACATGTTTGATAATGAGCCCAGTACTGCAACAATTAAGAACGATTTGAGGGATAGGTTTCAGGTGTTGAGGAAATTTCATGCCACTGTTGTTGGTGGTCCATCTGGCATGAAGGAGCAGGCGTTGGTGAAAAGGTTTTACAAGCTGAATCATCACGTGACATATAATCATCAGGAGGCAGGGAAGTATGAGAATCAC
ACCGGATGGCCGCGCAAATTTTTGTCCTCTTTTACTTTAGTGGACCCCACGCACTATCTTTGGTCGGCCAATGAGAATGCGCGCTCAAAGCTTAGATATCCTTGTGGTCCCGCCATAAATAACTTCCCCTCGAAGGTAAATTCAAAATGTGGGATCCGTTGGAACACGAGTTTCCGGAAACTCTTCACGGTTTCCGTTGTATGCTCGCTATCAAATACCTGCAGACTGTAGCGGATACGTATGCTCCGGATACGGTAGGTTACGATCTTATTCGTGATTTAATTTCTATTGTACGAGCTGGCAACTATGTCGAAGCGACCCGCCGATATAGTCATTTCAACACCCGTCTCCAAAGTACGTCGCCGGTTGAACTTCGATTCCCCCGGAATGAACCGTGCTGCTGCCCGCACTGTCCTCGGCATAACCCGAAAGAATGCCTGGACGTACAGGCCCACGTATCGCAAGCCCAGACTGTACAGAATGTACAGAAGCCCTGATGTCCCGCGTGGTTGTGAGGGTCCATGTAAGGTTCAGTCTTTCGAGAAAAAGCACGATGTTGGTCATACGGGTACATTATTATGTGTGTCGGATGTTACTCGTGGAAATGGGTTGACTCATCGCACTGGGAAGAGGTTCTGTATTAAGTCTATTTACATTCTGGGTAAGTTATGGATGGATGAGAACATCAAGACGAAGAATCACACGAACACAGTCATGTTCTGGTTAGTTAGGGATAGGCGTCCTGTGACAACGCCCTATGGGTTCGGCGAGGCATTCAACATGTACGACAATGAGCCCAGTACAGCCACTATCAAGAACGATCTTCGTGATCGTCTGCAGGTGCTGCATAGGTTTCAAGCCACGCTCACTGGAGGGCAGTACGCGTGCAAGGAACAGGTCATGGTGAAGAAGTTCTGGAAGATCAACAATCACGTCGTCTACAACCATCAGGAGAAGGCTGCTTACGAGAATCACACTGAGAACGCATTAATATTGTATA
CATTCATATATATTAACATGCACCGGGGGCGTGGCGCGGCCATTTTGAATACTCGGCGTTTGGCGGCGGCGCGAAAATTTGAATGCTGCGTAAGAATACAAGTTTTGTGTGAAAAATTTATTAAAAATGAAGTTTAAAGAATATTAAATTTGACGTACAGGCTTTAATTTTATTCTTATTTTAAACCTTATTGGACATTGAGGTGAGTTTTTGGTATTTATTCTACTTTTCCCGCATTTTGCTTTTCCTTTGATTCGCTTTGTGTTTTCTTTAATGTTCTACCACATGTTTTTTCGGGCGGTTGGCTATAAAAATTATTTTCCAGAAATCATTTTTTAGTTTTTACAAGACTTTTTACCTTTGAAATGGTTTAATGACTGCAAGTGGGATGGCTGGAAGTGCAATTTTCAGATGCGTTCCTGCAGATGCAGCTGCGGATAATAATGCTGCTAACGTTCGCATAAAGCCTCCTCCTAGCTGTTCTTCTGCTGCACGTACTATGTCTTCCGTTAGACGACCATTAATGTTTCTTTGGATGTTTGTTCCGAACTTAATCAGGTCCGGATCATATGCAACAAGATTTGGATTGTTGTTTTTTCCCAAAAAGTACCCTAATCCGTCTAAAGCTAGTAGTAAAATTTTACCGCCAGGAACTAAAGAAACTATAAGGCGCAGCAATCGCGTTGTTAACCCCCACGGACCTCCAAGTAAAGCATCTATTATTAGACCAAGGGTGGCGCCAAATAAGCTTGTTAGTATTACTTTTCTAACTTGCTTAGGAATGTGCTGTAAATATGAAATTACATCTTCAAGGCTCCATTTGTTTTTGGCTTGATAGTCCACATCCTCTTCTCCGTCTGGAGGTCTTCTGTAATTAAAAAACTGTCTGGAAGCAATTGAGTGTTTTGGTTCTTCTATTTGGTGAAGTTGAACGCTTGATATGGGCATGTGTAGCACTGCTGACATGCGTCTTGGTTTGCTGTGATATTCGTTGACTGCA
AGAGCAATCGAGGCAAATAATAATTCTAGAAAAACAACGTTATACTCAAGTAATACTATTTCAGGCATGTCTACTGCAAAGAATGCTGCTTCGGAATTTATCAAAAGTTATGGCACAAGAGACAACAGAGCAGTTAATGATTGCTACTCTGTATTCACTGGAGAAGGTGTCAACTTTCTCAATTTGTTCATGCATAATAATGCAGGTATTAAATCTGCATTCAGCATCAACGATTTGGGCAGGAATGAAGATGTCAAAATCCATGAGGCTGAAGTTGTTGATTCATGCCATGATTATCATTATTTTGAAAAATTTGGACTAGACATAACATTCTGCGAGCATGAAATGAACTTAATTGTAAGGAAACCAGGTGTGAAGAACACAGGCTGCAAGTTCACAATGCACAATCAAATCTTTAATCCAAATTCCAATATACTGAACATGACGCCCGGAACAATTTCAGAAGATGCTTTCTATGACAGAAGCAAAATAGCATCTAGTGGACTACTTCCTTCGGGATGGTGTTTGGATGAGTGCTATAAGAATAATTTCTATATAGCTACCAATGGAGATCTTACCCTTGATTATGGGTTTTCTGTAATGGGAAAAACAACATCTTACTGGAGAGAGAGCATGTCAAGGGAAAAGATCTTGTCAGTTAAGCAAAAATGCTTTTTTGACAACACTGTCCCTACCAACAGATTGCTATCTACATCAATAGTCAAAGGCATCCAAATTGGTTCTGAACTAGCTTCCGATACCACAGTTATATTATCATGCAAGCAAAATTTAAACATTGATTTGAAATCCCAATATCGTATTTCATTTCATGGTATTCAGGAAGAAGGGGCTTTCGCAAGGACTTTCTGCGTCCCTTTTGAAAATAAATCTAGAATGATCAGTTTTTACGCAAAAACTGTTGCTGACAACAGTAATGAGAGAACCACCCTTATCATAAAGGTGGTTACAAAGACTGTTGATTCCCATCTTGTCATTCCTA
ACCCAGCCTCGGCACCCGCTCCTTGGAACCCTCGTGCTTTCCGCGTGCTCTCTCTCTTCTTCACAGAAATGCCTTCAATTACCTCTGTCTTCTGGTGTTTCACCCTCTTCTTCGCTTCCTCCTCTGCTCCCGACCTCGTTCCCGTGTTTGAGAACACTCACGTTAGTTACGCCTGCTGGCAAGAGGAAGAGTCTCCCACGACTCGACGTCGCCACCTGCAGGGGTATCTCCAATTGAAGGGTAAGAGGACTCTGAACCAGGTGAAGGCTATATTTGGGGATCTGAATCCCCATCTTGAGAAACAGCGAGCTCGTAAGACAGACGAAGCTTGCGACTATTGTATGAAAGAGGAAACTAGGGTTTCCGGTCCCTTTGAATTTGGGGATTATTGCCCTAGTGGTTCTCATAAACGCCGGCAAAGGGAAAGTGTAATTCGAAGTCCGGTGAGAATGGCTGAAGAAAATCCGTCCGTTTTCCGACGAGTCAAGGCTAAGCTTGCGGAGGAAGAATTCCAGGGTACTGTAGCTGAAATTCAAATTTCAAATTTGAAATCTTGGCAACTGCGCCTGAAGACGCTCCTCGACAGGGCCCCAGATGACCGCACTATCTTCTGGGTTTATGGTCCCACTGGTGGGGAAGGAAAATCAACCTTTGCCAGAGATCTGTACAGAAGTGGGTCCTGGTTTTATACACGTGGAGGATCTGCTGATAATGTTAGTTATCAGTATATAGGATGCTTAGGAAATAATATTGTATTTGATATCCCTCGTGATAAGAAGGATTATCTTCAATACAGTTTAATAGAGATGTTTAAGGATAGGTTAATAGTTAGTAATAAGTATGAGCCTTTAATGGCCCCTTTAGTTAATTGTATTCATGTTTTAGTTATGTCTAATTTTCTCCCTGATTTTGAGAAGATTAGTAGTGATAGAGTCCATGTAATCCCTTGTATTCCTTGTGGTGTTTGTCTTAAGCATCATCTTGGTGAAATAAAATGCGA
TGAAAGACCCCACCAAGTTGCTTAGCCTGATAGCCGCAGTAACGCCATTTTGCAAGGCATGGAAAAATACCAAACCAAGAATAGGGAAGTTCAGATCAAGGGCGGGTACACGAAAACAGCTAACGTTGGGCCAAACAAGATATCTGCGGTAAGCAGTTTCGGCCCCGGCCCGGGGCCAAGAACAGATGGTCCCCAGATATGGCCCAACCCTCAGCAGTTTCTTAAGACCCATCAGATGTTTCCAGGCTCCCCCAAGGACCTGAAATGACCCTGTGCCTTATTTGAATTAACCAATCAGCCCGCTTCTCGCTTCTGTTCGCGCGCTTTTGCTTCCCGAGCTCTATAAAAGAGCTCACAACCCCTCACTCGGCGCGCCAGTCCTCCGACAGACTGAGTCGCCCGGGTACCCGTGTTCCCAATAAAGCCTCTTGCTGATTGCATCCGAATCGTGGACTCGCTGATCCTTGGGAGGGTCTCCTCAGATTGATTGACTGCCCACCTCGGGGGTCTTTCATTTGGGGGCTCGTCCGGGATTTGGAGACCCCCGCCCAGGGACCACCGACCCACCGTCGGGAGGTAAGCTGGCCAGCGATCGTTTTGTCTCCGTCTCTGTCTTTGTGTGTGTGTGTGTGTACCGGTATTTACTTTTTGCGCCTGCGTCTGGTTCTGTACTAGTTAGCTAACTAGATCTGTATCTGGCGGTTCCGTGGAAGAACTGACGAGTTCGTATTCCCGACCGCAGCCCTGGGAGACGTCTCAGAGGCATCGGGGGCCCGCTGGGTGGCCCAATCAGTAAGTCCGAGTCCTGACCGATTCGGACTATTTGGGGCCCCTCCTTTGTCGGAGGGGTACGTGGTCCTCTTAGGAGACGGGAGGTCCAAGCCCTCGCCGCCTCCATCTGAATTTTTGCTTTCGGTTTTTCGCCGAAACCGCGCCGCGCGTCTTGTCTGTCTCAGTATTGTTTTGTTATTTGTCTGTTCGTTATTGTTTTGGACCGCTT
GTAAAAAAACTTTATATAGTCTTTTACCTGGATTCTCTGTGCAGAACTGAGAACTGAACGCTACCCTTGCGGGGGATGCGGCCCCGGGCTACGGCCTAGGGATCCAGCGTGGCTCACGGGCCGCCGGAACTGACGTCCGTAACAAACGTCCTTGGGATAGGAGTACAGTAACCACTCTTAGATACCCGATTCCCCTGTTTCTGCGTGGAAGCCTTTCGACAGCTACCCAGCTTAGATCGTCTGGTGCCCTAAATCCCTGGAGATAACCAATGGCTACATTACAAGATGTGCATCTACGGGTGAATGACCGGGTAACACCGGTGTACTTCACTGCTCGCTCGTTTCTGCTCGTTTCTCCGAAACGTGCGGGGCAAGCAACGTTCCTCGCTCGCGAGGAGGGTACTGACAATCCTGTCGTTACCTGTCATGTATCCGACTTTTATAAGGACGGTGTGTAATGACTTTGTACCTGGTCCCTCCGCTGGATTCGGCGGACAAAGAGTTGCCTGCTCTGGCTTCCAAAGCTGGGGTAACGCTTCTCGAGATCGAGTTTCTTCACGAGCTCTGGCCTCACCTCAGTGGTGGTCAGATCGTGATCGCCGCTCTCAACGCCAACAATCTGGCCATCCTCAACCGTCACATGTCCACTCTGTTGGTCGAGTTGCCGGTTGCTGTGATGGCCGTTCCCGGTGCTAGCTATCGTTCCGATTGGAACATGATCGCTCACGCACTCCCGTCTGAGGATTGGATCACTTTGTCCAACAAGATGCTGAAAAGCGGCTTGCTGGCGAACGATACCGTCCAGGGCGAGAAGCGCTCCGGCGCTGAGCCGCTGTCGCCGAACGTGTACACCGATGCGCTCTCGCGTCTCGGTATCGCGACGGCCCATGCTATCCCCGTTGAACCCGAACAACCGTTCGATGTCGATGAGGTAAGCGCCTGATGCCGAGGAGAGCTCCCGCGTTCCCTCTGAGCGATATCAAGGCTCAGATGCTGTTCG
CAAGAAAAGCTTTAACGCCAGTGTTCTCAAGCGTTTTATAAAGCTTGTAAAAAATATAAGGGCAAAAAAAGGGCAGATTTAAGCTAACTTGGAATGTTTTCGAGTTTTTGAGTTAGTTCTCTATCCATTTTTTCAGTTACATGAGTATATATGCGAATGGTTGTTTTTTCATCTACATGTCCTACCCTTTTCATAATTGCTTTTAAAGAAACATTCATTTCTACTAATAAAGTTATGTGTGTATGTCTAAATGTGTGCGTGGTAACTTTCTTATTCATATTTAAAGCTTTTGTAGTTTTCTTAAGCACACCGGCGATTTGATTATTACATAAAGGATTCCCTTTTTTTGTTGTGAATATGAACCCTCTGTCAACATAGCTCGAATTCCATCTTTTCAACATTTTGTTTTCCAGTATTATCTTTTTAAAAATTTCTACGGTTCTAGAATTGATGCTGATACTTCTTTTTGAACTTATAGTCTTTGTAGTGTCTTTGTATCCGAATCCTTTCTCGTATTTAATGCGGTGAATTGTACCTGTTATATTGATAGTTTTGTTTAATAAATCTATATCTTTTTCCTGCAGTGCTTGTAGTTCTCCTATGCGCATACCAGTTAAAGCCTGTACTTCTAAGATGCTGGCAATTAAAATGCGATTTCGCTTTTGTAACTTATTATCATTTAGTATATGATCACGTATCTGTAGGACTTGGTTCATTTCTAAATAGTTGTACATTTTAGATTCATCTTTTTCGATATCCTCTATTGTTTTTCTTCTTTTAGGAATTTTGACATTAGTTAACAAATATTCATTTGGATAATTGTAAAATTTAACTGCATATTTAATAGCTCCTTTCATATCTCCGAGTTGACGGGTTACTTGATTTTGAGAATAGATATCTGATAATTTATTAATAAATATCTGCATATATTTTGTATCAAGTTTGTTTAAAAGCAAGTTCTCAGAGCAGTATCGTTTAATGTTTTTAATTCTTATTTTTA
GGGTATTGGCTGCAACCCATACCTGAAGATGGAGTCGCTCATACAGCACATTCTCTCTGCTACATCTTCGCTTTCCATGCCATCAGTGGACAGTGACAAACTGCAACTACTACTTACACGCTTCCCACAGGCTACACTCTCATGGCTGAGTGGAATAGACGGCCTAAGCGTGCATCAATTCAAGGTAGTGGCTACCCACGTAATCAAGGAAAGCTATTCCCATCTCTCACCTTCCGTTGCAGTGTTGCTGGCGAAGCCCAGTGACTACTACAAGCTGGTGGTCCACGGACTCACCCAAAAGCAATGGAACGAGTTTGACGATAAAGTCACAGACGCTCCGCGGACCGCTATATCATGGTTATACAACCAAATTTTGGTAGTTGGACAGCCATGGATGAAGAGTCTGAACGAGGGATTAAAGGAATACCTGCCAGGTTGGCTTCACACCTGTCTAAGAATGCTAGCCAATCTGTGGTTCGGGGCTGAAAGAGTTCTACATGGCATTTCACACGCCGTCAGTGACATCACTACATATCAACCATGGATGTCATGTCGGAGATGTGTCGCACATAGCCCCAAAGAGAGCTTGCTAGGCGAGGCAACCACCACCTCCAACCCCCGAGAGTCTTCTTGGTTTTCATGGTTGTTGTGCGGAGGAGTGGTAGCGGCAACGGTATATGGATTCTACAAATGGGTTACCATCACGGAGACCATTGACCGCCAGGACCTAGCAAAACAGAGGCCCACTCATATGCAGAAGTGCTATGAAGAAGTGAAGGCCCGACTAGAGGAGGAAAGCAAAGGGTTCATTCACGACCGGATGGAAGACGAACTCACCAAAATCGTGCTAGAGCCAGCTGAAATTGACAATGACGGCAAAGTGCTTAAATCTGAGGTGGCACAATACCTGGTTAAAAATCATGGCCGTTTCGTCCGCTCCCTAGTAACAATGGCAAAGAACGAATTCGCTGGGGTTCCAAAACCCACAGAGGCTAACCAG
ATGCCTAATCTAGCGCAAGGATATCAAACGTCAGCCAAGTCGTATATTTACGATAATAAATATTACAAAGGACTTGGTGACATTATAAACAGCGCCAAGAAACGCAAGCATGACCAAGATTGGGAAAAGCATGCTGACGAAAGACGGGCGTTGAATGGTTTCATCCTACCTTTGGACCCGCGTACGGGTCCAGGTAAACATGTCAAAATGGTTATGTTTCAGGAAGTGCGTAACATCAAGGCCAATACAATGAAATTGGCTATCAACTGGTCATCGAAAGAATATCTGCGCGAAGTATGGACTACCTTTATTGAAGATACTTTCCCTATCAACAACTATCAAGAATTCACCGATGTGTTTCTCGAAATACGTTGTACTCCCAACAAAAGCAACAGGCATTACAGATTTTTAGCTCAGCACGGTCTTCGTATGGACAATGATTTTGTCCCATGCGATACCATTCGCGTTATCGAACCTTTGTATCTTGAGGGAAACACCGTTTCTGTCAGTCTTCTGAAACGAGACGGTGGTTGTCCAGTCATGAAAGTTCGTCAAGAATTTAATGAATTGAGTTTAGATGAGTTCATTGACCGCATTTTGTGGTGTCATTTCCACAGACCGATTGTTTACATAGGTACAGATAGTGGCGAAGAAGAAGAAGTCTTCATCGAAGCGTCTTTGACATTCATTATCAAAGAATTCGCACCTGAGGCACCTTTCGTTAACGGACCGGGAATGTAAAATTTTTATCATGATAATATTTGAATAAAAAAAGCATATACGCTTTACCGATAAAATGCCTATCTTATCATTGTACACGAACATGTATATAATGCAGCGCGATCTGGAGTTCCACAATTGTTTAGTCTCATCATAGACAAATATCAACGGTACAATGAATAACTCACGATTTTTCCCAGAAATTTATCCTTTGTTGTTGGATATATTGAATGAAATTAATGCTGTTCTAAAAAATTTCAATTCAATACAAAAAACGAAA
AAGAATAACTCACAATTCGGTGGAATAGTTGCTAGAAAATAAATTATCACATTATTAATGAAAAAATAATGGTCTATAGACTCGAAGCTTGAACATCTCTGTCGTCTAATGTTGAACACAACTGCTGGTATCGATACCGTTGCTGTGTTTACTAATTGAAATATACAGAGATCCACAGCACAAAACGTTGGAGCTCTCCCGATGCCAGTGGTACTGTAGACAACTATTGGACCCGGCGGACTTATCAAGCCAAGTTTAATGTAATACTGGTGCCTTTCATTTACTACTATCATGAAATTGATAAGCGTCAATATGTCAGTAACACTTTCTTTTGGCCAGCTCAGGTATTTGAAACAATGAACAGTTCTTGATCGCATGATTTTAGTATTAAATAAATTCATAACTATTTCAACATAATCACTTTGCAAAGCGATACTTGTTACGGTGACCGTAAATCCTTCCAATTCGGAATAGTCACTTACAGTGGACACTGCAGGTACGTCGGCACCATTCAACATCACGATAACCCTAGTACTAGTCTGCCAAACCATGTTCCAGTAGTCCTCGAGTGTGTTGTCCATCGGTTCTTGGGTCACTATGAATTTCCGGGCTTGTTCAAAACCATCAACATAGTTCGCATGGATGTAGTTAGATCCCTGTTTTTTTAAACACACCCTAGTAGAATCCCAACATTCGATGTTTTGAAACCGATTCTTCTTAATATTTTTCAATTCCTTACATTCCTTACAAGGACCGATTATCTGCATGTTGAGAATGGTATGGTGCTCTCGACAAATCCTTTCGACGTATTTTATTTCAGATTCAGCTACTTGCTTCAAATAATGGCAGCTGTTGTGCATCACAAAGAGGCCTGTAGCCATTGTAAGAAGAACTTTTAGCTTTATTATGATAAAGTTAAAGAATTAATGTTGCAATAATCCCAATTGATTTGGTATTAGGCTCCGGTGATGATCGACGCCTTTATATAACTACTCTTATC
ACCGGATGGCCGCCCGCCCGCCACGTGTCTCAATCCTGACGCTCCGTGGAGTCTTATTTAGCGCTCCCGGATTTCAAATTTCACTATAAAACTTGGTCGACAAGTTGTACACAACTATCTAAATGTGGGACCCATTAGTCAATGACTTTCCTGACACACTGCATGGATTGCGGTGTATGTTAGCTGTGAAATTTGTGCAGGAATTATTGGAGACCTATCCGCGTGACTCTAATGGGCACATCCTATTGGAGGAACTAATCCAGGTGTTGCGTTGTAAACGTTATGCCAAAGCGCAATTTCGATATGGCGTTTTCTACTCCAAGACCCAGCGTACGTCGAAGGCTCAACTTCGACACTCCATCTGCAACACCGATGTCAGTTCGTCGAACTCCGAGCACCAGTCGTCGTAGACAATGGACCAATCGTCCCATGAATCGCAAACCGCGTCTATATCGTATGTATCGCTCACGCGATGTACCATATGGGTGCGAGGGACCATGTAAAGTTCAATCATTTGAACAACGTCACGATATCAGTCATACTGGTAAGGTCATGTGTGTTTCCGATGTCACTAGAGGAAACAACCTTACTCATCGTGTTGGTAAACGATTTTGTGTTAAATCGGTTTACATTATTGGCAAAATTTGGATGGACGAAAACATCAAGACAAAGAACCACACAAACACGGTCATGTTTTGGCTAGTTCGTGATCGTCGACCTTTTGGGACGCCTATGGATTTAGGTCAAGTGTTCAACATGTATGATAACGAACCCTCGACTGCCACCATAAAAAACGATCTACGTGATCGTTACCAAGTCTTACGTAAGTTCGATTCAACTGTCACCGGAGGTCAATATGCGTCGAGGGAAGCAAATATAATCAAGAGATTTTGGCGTGTCGACAACTATGTGGTATACAACCACCAAGAAGCTGCGAAGTATGAGAATCATACTGAAAATGCATTATTATTGTATATGGCATGTACTCATGCCTCAAATC
CCAGGAGTGCCGCATATGGCTGGAACGGCGGGGCGTTCCGGGCGTCGCCCCAAGCCTACGGCGCGCAAGGAGCTGGCCGGGAACCCCGGAAAGCGAGCCCTGAATAAAGAAGAACCAGTATTCACACCAATAAATGGGGTTTCTCCTCCGGACTGGTTTAACGAAGAAGATATGCCTCTGGCATCAGTTATGTGGGAACTGACCACCAAAGAATTGTGTGGTCAGGGACTGCTGTGTGTTACGGATTTGGCTGTACTGGAGCGCTGGTGTGTCGCCTACGAGTTCTGGCGGAGAGCAGTAAAAAATATCGCAAAAGAAGGTAACACCATAACTGGCGCTATGGGGGGGAAAATAAAGAACCCTGAACTTACTGCCAAGAAAGAACAGGAATCGGAGATGAGTTCTACTGGTTCTATGCTGGGCCTTGACCCCAGTAGTCGACAGCGCCTTATTGGTCTGGCCGGACAGAAGAAAACATCTAACCCATTCCTGAAGATGATCAACTCATGAGCCGGAAATCATATCCCAACGTTAACGCCGCTAATCAGTATGCCCGCAACGTTGTGCGGGGAAAAATCACGGCATGTCAGTATGTCATTCAGGCCTGCCAGCGTCACATTGATGATATGGCGGCGGAGAAGAGTAAAAGGTTTCGGTACCGCTTTGATAAAGACATGGCTGAGAAAGCTGCAAAGTTTATTCAGTTACTTCCACATACAAAAGGTGAATGGGCGTTCAAACGTATGCTGATTACCCTGGAACCGTGGCAACTTTTCATCGTGTGCTGTGCCTTTGGCTGGGTACAGAAGGGAACAAAGCTTCGTCGTTTTCGTGAGGTCTACACAGAGATACCACGTAAGAACGGGAAATCGGCTATTTCAGCTGGTGTAGCTCTCTACTGTTTCACCTGTGATAACGAATTCGGTGCGGAAGTATACTCCGGCGCCACGACTGAAAAACAGGCGTGGGAGGTATTTCGTCCCGCGCGTCTGATGTGTAA
GGATAAACAACACTACTCAAAACAAGACGCCACTATTCTAACAAAACAGAGACGTCTCGTAATGGCCCTAACTTACAGGAGTCCAGTTGAGGAAGTGCTTACAAGCTTCACAACAAGTGAGCAGAGTGAAATTGCGCGCGGAGCAGTCCAGGGTTTGCTAAAGTTAGAGGAATTTAACCACAATCTATTCAATTTCGCATTGAGTCCCATCGCGAAACAAAGGTTGTGCGGTAGCGGAATCTACTTAAGCCCCTTCTCTTACGTGCCCCACTCTCATCCCGCTTGCAAAACGCTTGAAAATTACAATCTTTATCAAGTCGTATGTCCATTAATAGATCATAGGTTTTACTTAGTTGGTATCAAGCAATCTAAATTGTGTTTTTTGAAAGGTAGGAATAGGAAAATGGATATGGTTGAATGTATCAATCGTATGGTGACCAGTCGTGACAAGTTGCGCTACGGTAATGATTTTGTGGTCCAAGCTGGTCAACCCGGGACTGTTAAGAAGAATAGTAGAACCGTAACCTTTTATCCTGAGTTAGCTAGTCTTGTTCCACACGAGATCAAATTTAGATCCAGAGCATTATTCTTGCACGATGAATTGCACTATTGGAGCAAAGAAAGTTTAGCAATTTTCCTGGATCAATGCTCACCTGAGTTAATGCTAGCGACTGTCGTGATTCCACCGGAATTGTTGCTCAAAGCTAAGGAGAGCATGAATAAATGGTGCTATGAGTTCGAAGTTAAAGGTCCTGATCTCTATTTCTACCCAGATGGGGTAAGAGCTGAAGGCTATATACAGCCTGCCGGTTGCGTTTACCTTTTGACCACAAACAAGATGATCACCCCGGGAGGGCAGGTTTATTGTTTCGACATAATAAGCTCTAAATTTGCGCACCACGTTATAGCTATCACCCGCGGTGAAGCCCTGGTAAAGAAAGAGAATTCATTTTCCAATTTCGAAGCTATCGGTTCCTCTTTTGCCAGTAAATTGCTACAT
CATCATCAATAATATACAGGACAAAGAGGTGTGGCCTAAATGTTGTTTTTTTTTTTAAAAAGTTTTTGTTTGATTGTTTTGACAAGGTTACACCCTGTTCAGGGCGTTTCCCACGGGAAAGACCATGACGTCAATTGGGTGTTTTTGTGGACTTTGGCCCGCGAGCCCGTTTTTGACTGTTTACTGAAATTGTGGTTTTTGGGTGGAGTGTTTACTCATGTCAGAGGAAATTTTCTGGGTTTATTGTTCTAGCCTTGGAGCCAATTTTCCACACCCGGCGCCAGACTGTCTGACATTGTTTTGAGAAACTCTCCGTTCCCAGGGTCACAGGACCGCACCCGCGAGAATGGTCACGCCTTTTGTTTTTTCTGCTTTAAATTCACTGCAGAGACGAAAGAGGAGTACTCTTGAGTGCGCAGCGAGAAGAGTTTTCTCTCAGCGAATCTGCCAAAAATGAAGTTAACTCTTGAGCCGGCACCGCGCTGTCTTCATGAATATGTTTCTCAGCTACTGGAAGATTGGCAGCCGGAATGTCTCTCCTGTGAGTACTCCCATGGTGGCTCGTCACCACCGAGTCTTCATGATCTTTTTGATCTTGAGCTGGAAAATTCTCGTTCTCCTTCTCCGCTGCTGTGTGATTGGTGTGCGGAGGCTGACAGTGAATCTACAATTTCCACGGAGACTGATGTTGGCTTTACTTTGAACACTCCGCCGGTTTCTCCTCTTCCTTCGTATTCCACTTCTCCTGCAAGTATTCCTGAGGACATGCTGTTGTGTCTAGAGGAGATGCCTACCTTTGATGACGGGGATGAGGTTCGGAGTGCGACCACCTCCTTTGAGCACTGGGAAAATAACTTTGACCCTAATGTTGGGTCTTTTTTTGGTTGTCTGCGTTGTGCCTATTACCAGGAGCAGGGGGAGAATTCCATTTGTGGGCTTTGTTACTTAAAGGCCCTTGCTGAAGGTAAGATATTTTAAATTATGGGTGGGTCAATAGTTT
TTATATCCTTAGGATATAAAGAGCAAGCACCCAGGCACTTCTTCTATTCTGCCTCAGATCGTCGATATAAGCGGAGCTTTTCTGTGACTGTACGTAGTGTATTGATCTTCGTGTTCTGGAACTCAGGTATGTTGTTCGCTGCAGTAGAAGCGCCTCCAGCATGTACGTTCGAACCTCGTTCATTGCAACAGTTATCACTTAGAACTTTTGTAGAAAATACGGATTGGGACGTAATAAATTTTCTCTATAAAAATAATGAATTTTCTAGCAGGTTGTATTCATCGATGTTTTATGAAAGAAAATATCTGGATAATCCGCATGAATATCATGATTGGTCAGTACCAAATAATGTTCCCATTGAAACGTACATAAAGATAATGAATTATCACATGGAAGACGGTATTCCATCATTTGCTTTCCAACGCAATTTAGTGAATAGATGTTTCATACAAGTGCATTTCTGTGCTCCTGGTACTTTTGGCTTCCCTATTACAGATAATATTTGTATACCTTGTTATAATACATTTGCGAGGTTTAACAGCTCTAATTTCTATCGGTTTAAGAAGTTTGTTCTCGTTCGCGATCAAACAGTTATTGAAGATGATGAACTTATCGATTATATGCAATGTAGAAGTAATTGGTGTACTTGTTGTAATACAACATCATTATTTGCGATTAAAGATGGAACTCATTTAGGCCCGCAGTGGTTTAATAGTATATATCTCATGTGTAACGAAATTCCGTTATTACCTGTTGCAGATGATAACTGAGTTAAACGATGGAGCCAGTACAAGCACAGGACAATCTGGATGGAGTAGAGGAGACGTTGAAGGACTTTATGAAGACATTATGGGGCCTCTGCGAGAATCAACCGTTGACCAATCCGCAATGGTGGGCGGACATGCTGGAGAGTGTTACCATTTCTCTGGAGGATCAGAACACGAACCTAGCCTCAGATTACGCACAATTAAAGAAAAGCTTCCTGAAGATTATATCGCAC
GGCAGGGGACATTTTAAAGCCTTTAACCATGCGGTTTTAAAGCGTTTTGTCCACATTTTGTCCACATTTGTTTTATCTTTTCGTCGTTGCGTGATTTTTGTTCTTGCAATTGATGAGCATAAACTTCAAGCGTGATGTTCAGATTTTCATGCCCTAAAACTTGCGATACAGAAATCAAGTCAATATCGTGGGCAATTAAATAGCTAGCGTAAGTGTGCCTTAATGAGTGGACACGTACTTCACGACCAACGATTTTACGCAATGTCTTATTAACTGCATTGTTGGATAGTGAGGGTAGTAGTCTACCATCATCGGTTGGTGGCAGTTGGTCAATAAAATTTATAAATTCATCATCAAGCGGTATCTCTCGGATACTGCTTTTTGTTTTTGTGGGCATAAATCCAGTATTGTTCTTGTAGTCCCATGTTTTATTGACTGATAGCATGCCAGTATCTCGTTTGATATCATCCACTGTTAAGCCCAGGCACTCAGCAAAACGGATACCTGTTTTTGAGATGATATAGAGTGCTGCATAAGACGCATACTCTGGATGCTTGCTCGTCTCGTAGATCAATCGCTCGTATTCTTCGACCTCTAGGAATTTCGTTTCAATATCACGCCCTTTGTTCTTTGCGTTTATTTTAGCAAACTTGCAAAAGTTACGCTTGATGTATCCTTCATGCACAGCCATTTCAATGCACGCCTTGACATGCACATTAAAACGCTCGACAGTATCTTGAGCATGAGTTTTAGCGTAACTATTCAGCACACGTTGGTACTCAGTGGCAGTAATAGATTTCAGCTTCTTATCGCCGAAAAATAACTCTATCTTGCGCTGACTGTTGATATATGCCTTATAAGTTATTTTCGAAACAGTTGGCTTCTTATAAACCCCGCACCACTGTTTAAAATAATCGTATAGAGTAATATCTTCATCGACATTGACGTTATCTTGTAGCTTAAGTTCCATCTCAGCAGCAGCCTTGATAGCTTCTGATTT
GTTTTAATAAAATATTGAAACAAACAGCTTTCGTTCCGAAAAACAGCTTTCAGTTACTAAACAGCTTTCGTTCCGATAAAACAGCTTTCAGAAACAAACAGCTTTCAATTTTCTTTCGGAAAATTTAGTTACTGCGTGGCTTTGGAAAGAACCCGGAAAAAGGGAGTGTGATTTAAAGCGCACCATATATTTCAAAGATCATATTGATTTCATTTTGCTACCTTAATTTTAAAATGGACTTCAGTACGATGCAAGTGGTTGTGGGATTTTTGAAGACTTCGATGGGTTTACAATCCATTCGAGACATTGTGCAGAAAGCAAAGGTGGATGAGAAAGACAAAACATTGCTTCACATCCACCTGTGCTTCTTTCATGCCAATGAAATGGCCCGAGATTTGAACGAAGGCATGGATGTGAGCCAGATACATAGCTCTTCAGCTATCAAGTATCGGGCCGCAATTGTTACGCGCCATGTGAAGATGAATGTGGAAACCGGAAGGTATGATAGGAAACGCATGGTGGAATACAACAACGAAGCATGTATCAATTGGTTTTCCTGTGAATTCATGGAGGAAAAAGGGGAGAATCAGGAGCTACTAGTTGGAGAAGGTCGTGTGGAAGAAATTGTTGACGAGTTTCTAGCAAACTGCAACGTCTCTGAGCGCAATGATCAAGTGTCCACTGTGAGAAATGCCAATTATGCATTTGGCCAGGGATTGTATGAGTACGCAACTCGTGTCAGTGATGCAATAGTGGCAGTGATTTCAGGATCAATCAAGAAAGGCATAGATGAGTTTTTGGACAAAGTGTACACGGCTATGAATCAGATTTTTGCAGCGTGGATGCCCAAGATTAGAGCTGCTTTTCAGTGGTTCGAGAATATCAAAGAGGTCGTGAAGAAGTGGGTAAACACAATGCACGAGAAGATAAATTGCATTTTGGTAGGTATGGAGGATTGTCTTTACATGGGAGCTGGACTCGTTGCAGCTACATGTATCGT
AATTCTATTAAAATTGGCGTTAAACTTAAACCCATTAAAGTGAACACAAATCAACCTTTGCCTGAGGCACCTGTTACAGATATATCGGTTATTGCGGGCACATTAAAAAAACGACGTGCAAATATTAGCCAGTCGGAATCTTCTAGCGAATCTAACAGTTCCCAAAGCTGGGATGAAGAAGGAAACACGCAAACAATCAGAAAGGCCAACAAAGATCATCTAAAATATGCAGTAAACTTGTATAACTTCTTTGCTACTACACACGCGTATCGTACAAATAGCGAATTACCTAAGCTGTTAGACAACGTGTTTAGTTTGTTAGATAGAAAACCAAGATCTGTTGAAAATGTAAATGAAGCAAAGAATATTTTAGATAATTTAAAAGAAAGGGTAAAATTGACTTCGAACCAATTAGACAACGCGGAAGCACAGTCATTGTACATCAATGACCCAAACCAATTTTACATTCAAGTGGAAGATCTCATTTTTGCTGGCCGCTATGCTGACGCAAAAATGCACCTTGATTTGGCTATCACCGAATCTGGCAATGACGAAAGATTGCGGCGATTAAAAAAGTTTGCCAACGATTTAGACGCAGTTGTTGTTTAATATGCGGGTCCAGTGAACAGAGGCGCGTCAGGCGCAAACTCTTTTACTTTGAACACGAGCGACACCTCGATCAGGATTTCCTCTTCCTCACCGGAGTCAGTGCCAATGTACACGATGGGCTTGTAAAAGTTTTCCCATATTACGCGGTTGACAAACGATTCAAACGAGTTAGTGTACTCGCTGTGAATGTTCATAATGGGGCAGCCGCCGCCCTTTTTGGCTAAACTAATTCTGTATTCGTTGTTCATGCCCACGTAAGAAGGTTCCACAATTCTTATCACCTCGTGGGGCACGTAATCGCAATCCCATCTGAGAGCGTGTTGCGCCAAGAACTTGTAGCAACGGTTGGGGCGCGTAGGACGCAAATTAATGACAAGAAACACGTCCATTA
GTCTCCGAGCGATCTATCCACGACCAATTTGACATGGGTGCGCCGTTTGTAAAGGTCGTGGACAAAGCAGAACCCCCGGCATCGGGGGGGGGTGCCGGGGGCCTGTTGGCGTGGACGCCGTTGCTGCGCTCTTGGGGTAGACGCGTCTCTCAGGCTACGCGGCGCGCCATCAGTCGGACCTCAGTCGGTCGATGAACGCTTCGACCATGCCCCGCGTCATCAAAGGCGACTGCCCGCGTTTGACGAACGCGCACACCGACGACACCGACTCTTGCTCGTCTGCGCCGGGTTCGGGGTCGTCGTCGAACCCGATGCCCGACACGATGAGCGTGTATCCGCTCAACATGACGCCGGGGTCGAATGCGCGGCGAGCGGTCACCAGCGCATCGACAGCCGCCTCGAGCTGCTCGTAGGCGGCGGCGAGCTCGGGGCTAAGCATCAGCCGCGGTCGGTGAGGTCGGCGCCAAAGATGCGATCGGCGATGGCTTCGGTGAGCGCAGACATGCTGAGCACCGCGTTGACTTGCACGAGGTCGTCGCCCGCCAGCAGCGCGCGGGTGTCGACGCACCACTTGCTGTTGCGGGTCTGCTTCTGGAGTTCTTCGGTGAGCGCGGCGCGCACCCGTAGCCGGATGTTGGATTCGACGGACATCAGCTCTCCATTTCGGCGGCCGGGTCGGCAGCGCGCATAAACTTCGGCAGCGTGGGTGGCGGCGGGAGGGTGATCCCGACGCCGTGCGAGCCGAGGTGCCGACGCAGCCGGACAGCGAACATCGTGGCATCGTCGTCGCTCCAGCTCGGCTCCTCGTTGAGCATGAAGTGGGCAACGATGTTCTCGAACTCAGCGACGCTGGTCATGTGGTGTGGTTCCAGGTGTGGCATCAGGCCTTCTCCTTGGTGTCGTGGGTGCAGTCGGATCGGTGATCGCCGTTCGTACAGGCCGCAGTCCTGCGGGCGGATGCGGGGCACGGTCAGGTCTCCTTGGTGTCGTGGGTGCAGTC
CTATTCATATATATAACGTTGCACAGAGGCGGGGCGTGTGGGTTTTTTATTGTTTATTGTCATGGAATTTACAAAGAAGTAAGTTGTTGGATCTTTATTCACAATTCTTTTAACAATGACTTTTTTACTTATTACATTTTTCATCTTTTTTACTTCACATGATATTTTACTTAAATTTTGTACATACAAGCCAAAATTCGCATAAAATGTCTTACTTTAAAAAGTTAAATTTTTTTTTTAACGCATAAATGGACGTACAGCAGCAATTGGAATAGCAGGAAGGGCCATTGTAAAGTGTGTTCCTGCTGATGCCGCTGCAGAAAGGATAGATGCTATCGTACGCATAAACCCCCCTCCTATTTGTTCATCTGCTGCTTTTATTATATCTTCTGCCAATCTAGGTGATATTTGCTTTTGAATGCTGTTTCCAAAAGCTTGCATCATCGGATTTTCAATTAAATGGATTGGATTTGCAGAATTTCCTAAAAAATAGCCCAACCCATCTAAAGCAGTTAAAAGTATTCTCCCTCCAGGAACCACAGATATAATTAAGCGGAGCAACCGAGAGGTTAAATTCCAGGGTCCTCCGAAGAGAGTATCTAGGATCAGGCCAAGAAGTGAACCAAAAAGACTTGTAAGTAGAAGTTGTCTGATATGCTTTGGAGAGGACTGTAAAAATTGCAAAACGGTATCTAATGACCATTTCTTCTTTACTTTTACATCTGTATCATGTTCTCCATCAGAAGGTCTTATTGGGAAGTACCATTGGTCACGAGCATCTTTGAAGACTTCTGTTTCTTGAAATTCTGTTTTCGGTAAGCGACTAGCAGTTATGGTATTAGGAATATTGACGGTAATGTTATTCACATCTACAATTTCTGGAGGAATCCATCTTGCATAGGATGAAATGGGTTTTGTGGGTTCTTTCAATATATAATTGCGAGGAGGGTTTTTCCAAAATCTCTGAACATAAGTATTTTCTGATTTTGGCGGTTTTTTG
ATTCTAAATTCACGGCATTCAAACACTTCGTCTTCTTCCAAGCTCCAGTATCGGTGTCTCATCAGATTATCAATCGGAGATAACATAACGATGATATGAATATTCTTTTTATACGCCATGCTCCAGAACTGGTACAAGCTGTCTTGGTTCGGACTGCGAGTGCATAGAAACTTATTTTTCACATTATAGCCATCAACGCTACAAAAAGCGCTGTCGGTTTTTTGATTAACGTTCTTCGGAAGGCAGAGCAGAGAGCGTAGGGGCCCTTGTGATTTATTGTCTTTAGTTTTCATCTTCAAATAATAGTAATTGTTTGATTCTTCGATTATTTGAGTATGCTGTCGCAAAATTTCAGCGATACAGTTAGGTCTTCTCATAAAGCTTTAATTCTAATCTGTAGTCCCTTTTAATGTTTATCTTATCAACAACAAAATTATTTATTTTAAGAAGTATCAATGAACCTACCCACTATGATTAAGAAGATAAAATTTGCCCATCAATTATCTGATACTAATTAAGATAACGCGGAACTGCTAAATCGGCTGTTTTGTAAAGATTAAGCACATAACAATTAATTTACAAGCATTGGTATGTTAGCGCTCTAAGTTTATAAACAAGATTGACCTATCATAGAAGATTGATGCCTTATTGAGGTCAAGTTCAATGAAAAGTTCACGGATTGCAATTTATCATTCGTCTATGTGTGACCGCGATTGATGTCAATTGGCTATTATTCAAGATAACAGAGAAATAAGCAAAGTAATTATTCTGTCATTATTCTTTAGGTTCCGTAGATATTTATATTTTTGTACATATCGATGGCAACAAGATGAAAGCAAATTGAACAGAAAGTATGCCATAGAAAAATGATACCAAAATAAAGTAGGATATCAACTATATCTTTATTTTGATGTTACTGTTCTAGGTATTCTCGTTYGGATTYTACAATTTTTTATGATGCTTTTATCATTGGAATGCTATGTAGGTGTTAGGATAACTA
GGAAAGTGTGGGTCGACTCCCCGTGACAATCGGCACAGGGACCACTCTGCAGTGCCGGCTGTCCCGGCTACTTTAAACCCCCAAATAATAGATTGAAGATGAGTGACGTATTCAACACACCACATGCTAGGAGAACAATAACCCAAGCACTTGGTTTGACGAACGTATCGGACAGAACACAGGACTGGCTACTACCAGAACCATGGAACCCGCCTATGGATCCCATCAAGAACAGCCAAGAGGCTGCGGAGTACCTACAGCGGAACCAGTACAGGATGCTAAAGCCCCGGGCAATACCCGAAAACACACCCCTAGACACTTCAGAGCTGTTTCCACACTTGGCAGAGTTCGTAGGATCAGGGGCATTTGGCACCTCGACACTGGTCCCGGCTGGGAGCACTGAGTACATCCCACGATACTACCCCACACACAAGCCCGAGCACAACAAACCAACACCCTTCGGGCACTACGACGTGGCACTTCTCAAACAGATGACTTACCAACTTACAAATGGAAAAGACAACCCAGAAGAGGAGGGCACCACGTTTAGGCAGTTCAGGGACACCATAGTGGAACAACAATACGGGTCCGGAACCAGTCAGGGGCAACTAGCCAGGCTAGTCGCCATGAAGGAAGTAGCAACAGGGAGGAACCCCAACAAGTCCCCCAAAGAACTAGGGCTCTCAATGGAGGAGATTGCAACTATGCTAGAGCAAACTCTGCCCATTGGACAGCCCGGGGGGGACGAAGGGTGGCCATCCCTGACAACAACCCTCAGCGAGCTCCTGAACCCAGCTGAGGGAATGGACTACCTCCCGCACATTACAATGAAGTCATCATCAGGACTCCCCTTCATTGGAAAAACCAAGGGAGAGACAGTGACATCTGCACTGGCCATCTGTGACACATTCCTAAGAGAGGTCTCGGAGTGTGTCAAAGAGGGAGCTATGGCCAGCGACAACCAGAAACTACAGAAGCTCCTACAAGACTACTGGTACCT
NNAAATTCTCCAGGATTTCTCAACCTTGGTTGTGCTATCTGGTGACTTGCGCGTGTTGTCTGCGTAGAGAATTTCTCTCCTTAACCAAAAGGGGTTTGAAGACTGGGTCTACCGCTTGCGGGATAAATTGTAACTTCCAGTAAACGACGACATGGATACCATCAAGAGGATGCTGTGGCCTAAGAAAGAAATTTTTGTTGGCACGTTCGCGACCGGAGTGGAAAGGGACACCTCGGTGGACATCTTCCAATTAGTGTGTAGGGTTGTGTTGAGATACATGAGGACAGGGAAAATCGAGAATAACACTGACAGTCTGGGAAATTTCATCGTTGAACTTCTCAAGACAGATTGTGCAGCCAAATGGGAATGGTTCATGAAACGCAGGAGGGTTGGTGATTACGCCAAGTCACTCGCCATTGCTTCCATCCCAGTTATTCCGTTGCTTAGCTATGCCACGATGAAGAAGACCGTTGCGCTTCGGGCCTTTGGTAATGAACTCTCGTTCAACATCAGGGTTCCAAGGCCATCAGTACCTAAGAAAGGCTTGCTACTGCGACTGGCGGCAGGACTAGCGTTAGCACCCATTTGCGCACTAGCCATGTACGCTACCCTACCCAGGGAAAAACTGTCGGTATTTAAGCTTCGCACTGAAGCCCGAGCACATATGGAGGATGAAAGGGAAGCGACGGATTGTTTGGTGGTTGAGCCGGCACGGGAGCTTAAGGGTAAGGATGGAGAGGATCTCCTCACTGGCAGTAGGATGACAAAGGTAATTGCGTCCACAGGACGCCCTCGCAGAAGACCTTATGCAGCTAAGATTGCACAGGTAGCGAGAGCCAAGGTGGGTTACCTGAAGAACACTCCTGAGAATAGATTGATATACCAGAGAGTGATGATCGAGATCATGGACAAAGATTGCGTCAGGTATGTTGACAGGGATGTCATATTACCATTGGCTATTGGATGCTGCTTTGTCTACCCGGATGGAGTGGAGGAGTCG
AGAGCAATCGTGCAACAATAAGAATATCAGTAATGAACATCCAGACTATAAACAGTTTCCTAGATACTTCAGGCGAAATTACCGTGTACCTTCAAGCAATAAAAGATGAAATTATGTTGATGTCAAACATTGTGGAAAGAAGCTATCCTGAAGGTAAAGGAGTAATTGACTCTGGGCTGAATTCAATAATGTCAATGAACTATATTTTAGACAAGATTGAAGACATGAAATCTAAATATCATCAAAGTTCTTCTTCTATTGACCAAAAAGAGATGGAGACAGAGATCTATCTGTTTCTTGATAAATATAAAGAACTAGAACTGATGAGACATGATCTTTTTGGTGTCTTAGCAGGAAGGAGGTTGCATTTTGCTCCGAAACACAGGTCTGATGTTTTCCTTAAAGACTGTCTCATGTCTTATATAGAGTTCTGCAACACATCTACATCTATCATAAATCAGATAAACAACGTTGATGATCTGAAAGAGAAACTTGTTTTCCAGCATTTAACTCCAGACAATTATACTATATACAAAGAAACTAAAGGTGAGAAAGCCTGTCTGATGATATATGATTGGAAAGTCTCTGTAGACACTATGTCTGAAGCTAAAACATCTGAGAATTACTACACAAGCGTGTGGAAAACATTTAAAGATATTACTATAGATGGGCAACCCTTCTTAGAGAGACATCCTATATTCATAACCATTGTTATATTAAACCCAAGTGGAAACATGTCGATTACAGCCACAACAAGCAGAGTTATCCAGGAATTTAGGAACTCACCTTATAAGACCTTTGCAGATCGAAATAGAGCTGCTATTGCATCGAAGCTTATATCTGTCAACTCACTAGGTCAGCTCATAGGTCTGGGAGCTGATCATTTTCGACGATTTTATTCTGAGACACAAGCATTTAAAAATTCTCTTCTGGCCAAAGTCGGTGAATATATGAATAGGTCATCAGAGGTTTTCTTTAGCCATTGGTCATATGAATATAG
GGATAATACAGAACACCTCAAATATAACAATTTTTAATCAAGCATTCAAAATTGTTACATATGGCACTCACTTACAGGAGTCCCATCGAGGAAATGCTAAATAGTTTCACAACTATTGAGCAGAGTTTGGTATCAGCAACTGCACTCCAGGGTATCAGGAAGGAAGAAAACAACAATTATGAGAATTTTTCATATGCGCTACCAGTAAAATCGAAGGAAAAATTGGTGCGTAGTGGGATATATCTCAGCCCTTATTCAGCCATGCCTCATTCCCATCCGGTGTGCAAAACTTTAGAGAATTATATGCTATACAGAGTGCTACCAGGGTATCTAGATAGTAGTTTTTACTTCGTTGGGATTAAGAATAGTAAACTAGATTTTATTAAGCAACGTAATAGTACTCTTAGTATGACTATAGCCATAAATAGGTACGTGACCAGTGCAGATAAATTGCGTTACGGTAGTGAATTTACGTGTGTTAGGTCTAAGCAGAGTGGGGGCTTGCTAGCAAAGCATGGAGGCTTCAGCAGTGAGACTCTTTCAACTCTAGTACCGAGCTTAATAAGTGTGAAGGCTAGGAAGCTATTTATACATGATGAATTACACTACTGGTCGAAGAATGACCTTCGGTGTTTCCTACAAGTTGTGAAACCCGAGATGGTATTGGCCACGCTGGTGTACCCTCCTGAGCTCCTAGCCGGTTCGAAAATATCATTGAATCCTTGGTGCTACGAGTTTGATATCTACAAGGATCGCCTGCTTTTTTACCCTGACGGTGTGCGGAGTGAAGGTTATAACCAACCGGTGGGTGGGGGGTATTTGCTAAAGACAAGCAGAATCGTATTGCCGAATGGCGATGTGTATTGCGTTGACCTGATCCATAGTAAATTTGCCCACCATGTTATTGCAATCACAAGAGGGGATAGAGTGGTGCCGTGCACAAGGACTTTTGGGGACTTTGATGCGATATCTGTTGAGAGTCTTGTTGGAGTGTGTGGAA
AAATAACAAATCTCAACACAACATATACAAAACAAACGAATCTCAAGCAATCAAGCATTCTACTTCTATTGCAGCAATTTAAATCATTTCTTTTAAAGCAAAAGCAATTTTCTGAAAATTTTCACCATTTACGAACGATAGCAATGGCACTCATCTTTGGCACAGTCAACGCTAACATCCTGAAGGAAGTGTTCGGTGGAGCTCGTATGGCTTGCGTTACCAGCGCACATATGGCTGGAGCGAATGGAAGCATTTTGAAGAAGGCAGAAGAGACCTCTCGTGCAATCATGCACAAACCAGTGATCTTCGGAGAAGACTACATTACCGAGGCAGACTTGCCTTACACACCACTCCATTTAGAGGTCGATGCTGAAATGGAGCGGATGTATTATCTTGGTCGTCGCGCGCTCACCCATGGCAAGAGACGCAAAGTTTCTGTGAATAACAAGAGGAACAGGAGAAGGAAAGTGGCCAAAACGTACGTGGGGCGTGATTCCATTGTTGAGAAGATTGTAGTGCCCCACACCGAGAGAAAGGTTGATACCACAGCAGCAGTGGAAGACATTTGCAATGAAGCTACCACTCAACTTGTGCATAATAGTATGCCAAAGCGTAAGAAGCAGAAAAACTTCTTGCCCGCCACTTCACTAAGTAACGTGTATGCCCAAACTTGGAGCATAGTGCGCAAACGCCATATGCAGGTGGAGATCATTAGCAAGAAGAGCGTCCGAGCGAGGGTCAAGAGATTTGAGGGCTCGGTGCAATTGTTCGCAAGTGTGCGTCACATGTATGGCGAGAGGAAAAGGGTGGACTTACGTATTGACAACTGGCAGCAAGAGACACTTCTAGACCTTGCTAAAAGATTTAAGAATGAGAGAGTGGATCAATCGAAGCTCACTTTTGGTTCAAGTGGCCTAGTTTTGAGGCAAGGCTCGTACGGACCTGCGCATTGGTATCGACATGGTATGTTCATTGTACGCGGTCGGTCGGATGGGATGTT
CGTTTTAGAGTGCATGAAGTTGTTGTTGTTGTTCTGTTTTGTTATCTTGTTTTGTTACCAAGATTTGTTCACAGTTGCTTCTTTTGTTTCTCTACCGTCAAACTCTCTGAATCTTTCAATTCAAATTTTCCTTTGCTTTCTGTTGGATTATACCCACAGAATTTTACCGGAAGTTTTATTCTTCCAAAAACTTGCTGCAAGCGACGCTCGTCTTAGAGCCAGCTCCAGCATTCCCTCTCCTCCTCCTTTGCCAATCTTGGCAGTTTTTGTTTTTCCTCTCTCTCCCCAAGCTATGGAACCAGAGCGTTCTCAACTGGCACCTGAAGAGGTGCCAGATTCTTTCCGGGTGGAAACACCCGCTGCTATGCTTGCTCGGCTTCGTGCTGAGAGTGCTGCCAAGAAAGAGGCAGCACGTAGGGCTGCTATGCCCTATAATGATGATCTGCTGGTGGGCTCTGAGCTCACCTATCTTGCCAAAGACGATGTCTTTGGCTGTGGGCGCTCTGCCCTCAAAAGGCTCTTTTCTCGGCCTTCTGCCGAGGAAAATGTGGTGGTGAGCCACCCCCTCTCTGTCAAAGAGCAGGTGGTTCGCTACCAGCGACCACGCACTGACCACGATCCTTATGTGGCAGTTTACACACCCTTGCCTCACATCACTGAGGAGCAAGCCCGGAAACTCATGGAGAAGGGCTTCTCCAATTCAAGTAACGTGGCTCTGGATATGGCCGTCCAGAGTCACGTTGGGCAAGGAACCCCTTTGCTGGCTATGTGCGGGATAATGGATTCCCGTACTGATGATCCAAATGAAGCCTTGCAAGTTGCAGGCTACTTCGATCTTGGTAGGGACCGCTGCGATCTCATCTCCCTCCCGTTGATCAATTTTCCCCTGAATAAGGAGGATTTTGATGATTACATGCGGGGTCTCTACCTTTGCACCATGTTCCACAATGTGCGTGGTTTCCAAAATAACAAAGCTCTGTGTAGTTATTCTGCAGTTGGC
AATTTTCCTTATTAGGCCGCAAGGGCCTTCATAGTTTTAGCGATTTGGGAAACTTCATCATCACTTAAAGAGTTGCGATAACCGATGAAGTCGGAAACAATACGGAATTTCTTGGTAAACTCAGCAACCATTTTATCACTGTTTTTTGAAGCATTATTTGATAATACATCAAAAAGATTAGTTACTGTCCAAATGTCATGACCGATGGTATCTTTTCCACCATTAAAATATACACCCTGTAATGAACTAACCATATTAGCGAGTCGTGTATATTCTTCAGAAACTTCATCTATACTGAAGTACTTCATCATAAAATCTAACTCAGGATACTTGATAATTTTATCAATATATCGTTTAGCTGAACTTGAATAACCTACATACTTATCATAATCTACATCATCAAAAGCATCTACATATAAATCACGCAAAGCTTCAAAAATACATTGGCACTGACCGAGTTCTTTTACCTTTTTCTGTAAAAGCGGACGAATAACATAAAATTCATTAATGCCAATAAGATTAGCCATACGAATCAAAATATTCATAGATGGATGACAAAGAGATGTAGTACCATCCATAGAGAAAATATCAGAACGATGCATATACGCTACATAACCAGTAATTTCATCTGCTTCTGATGTGAGGCGTAAATAATTCCTCTTTTCCCAGCGCCCGTCTTTAATTTCAAACTTAAACGCTGTAGCAGCTTTAGGACGAGGAGCTTTACTTTTAACTACCTTTGGAATATAACTTTTTACTAAAGCTTCAATTTCTGACAAATAATGAATGTTAACTTCATCACTTTCAAACATCGCCATAATATCAGGAAGCAAATCAATCTGCGATTCTACTTCTGGATTAATAAACAGAAGACGTTCGTTATGATGAATATTCAAAGTGTTATTAAATTCACTATCATCTAACGCACGTGCTAATCCACGGACAATATTAACACGATTTTTAATATTATCAATAACGATATTAATTTTTGTTGTATTAA
TAGTAGTAGACTCCCTAAAGAGCTACTCCACTAACAAGAGAAATGGCAACTATGGAGGAAATCCAGAGAGAAATCAGTGCTCACGAGGGGCAGCTTGTGATAGCACGCCAGAAGGTCAAGGATGCAGAAAAGCAGTATGAGAAGGATCCTGATGACTTAAACAAGAGGGCACTGCATGATCGGGAGAGTGTCGCAGCTTCAATACAATCAAAAATTGATGAACTGAAGCGCCAACTTGCCGACAGGATTGCAGCAGGGAAGAACATCGGGCAAGACCGGGATCCTACAGGGGTAGAGCCGGGTGATCATCTCAAGGAAAGATCAGCACTAAGCTACGGGAATACACTGGACCTGAATAGTCTTGACATTGATGAACCTACAGGACAAACAGCTGATTGGCTGACTATAATTGTCTATCTAACATCATTCGTGGTCCCGATCATCTTGAAGGCACTGTACATGTTAACAACAAGAGGTAGGCAGACTTCAAAGGACAACAAGGGGATGAGGATCAGATTCAAGGATGACAGCTCATATGAGGATGTCAATGGGATCAGAAAGCCTAAACATCTGTATGTGTCAATGCCAAACGCCCAATCCAGTATGAAGGCTGAAGAGATAACACCAGGAAGATTCCGCACTGCAGTATGTGGGCTATATCCTGCACAGATAAAGGCAAGGAATATGGTAAGCCCTGTCATGAGTGTAGTTGGGTTTTTGGCACTAGCAAAAGACTGGACATCTAGAATTGAAGAATGGCTTGGCGCACCCTGCAAGTTCATGGCAGAGTCTCCTATTGCTGGGAGTTTATCTGGGAATCCTGTGAATCGTGACTATATCAGACAAAGACAAGGTGCACTTGCAGGGATGGAGCCAAAGGAATTTCAAGCCCTCAGGCAACATTCAAAGGATGCTGGATGTACACTAGTTGAACATATTGAGTCACCATCGTCAATATGGGTGTTTGCTGGGGCCCCTGATAGGTGTCCACCAACATGCT
CATGCTCACCTGAAAGCATATGCAAAAATAAATGAGGAATCTTTAGATAGAGCTAGGAGATTGCTTTGGTGGCATTATAACTGTTTATTGTGGGGCGAGCCTAACGTTACCAACTATATTTCGAGATTAAGAACTTGGTTATCCACACCTGAAAAATACAGAGGAAAAGATGCCCCAACCATTGAAGCAATCACTAGACCAATCCAAGTGGCGCAGGGAGGCAGAAATAAGACTCAGGGAGTTAGAAAATCTCGTGGACTCGAACCTAGGAGAAGAAGAGTTAAAACCACAATTGTCTATGGGAGAAGACGTTCAAAGTCCAGGGAAAGGAGAGCCCCTACACCCCAGCGTGCGGGCTCCCCTCTCCCGCGTACTTCTAGGGACCACCACAGATCTCCCTCGCCTAGGGAATAAAGACCCCGCTCGTCATAAACTGGGGAAGTTATCCGGATTGTATCAAATGAAGGGCTGTGAGTTTAACCCCCAATGGAAAGTACCTGATATTTCTGATACTCATTTTAATTTAGATATAATTAATGAGTGCCCTTCCAGAAATTGGAAATACCTGACTCCAGCCAAATTTTGGCCCAAGAGCATTTCCTACTTTCCAGCGCATTCAGGGGTTAAACCCAAGTATCCGGATGACGTGGCAGGACATGAGCAAATAGTGGGTCAATATTTAACCAAGCTCTTTGAAGCGGGAATCCTTTATAAGCGAGAATCTAAACATTTGGTCACTTTTAAGGGAACCCCTTATCAGTGGGAACGACAATACCTTGTCAATCAACCTGCTGATTTACATGGGGCAGCAACCAGCAAAATCAATGGCAGAAAGAAGAGTCGAAGGAGCGGAACTCCTCCTTCAACAATTGGCCGGAAGGATGATCCCAAAAGGGACGGTCACATGGTCAGGAAAATATCCTACCATGGAACACGTTATGGACCATGTGCAAACAATGGAAGAGATAAACACCATGCAACAACAAGGGGCTTGGCCGGA
GGTAAATGTTCTATAGCTAATTAAACCTAACAACTATGGTTTCCCCTACAACACCAATATCGTATACGTTATTACCAGATTTTTTCCACCCATTTTCAAGTTTCACCTCTTTGTCATATAGTCTGTAATTTCTGGAGAACACATTTCTTTGCATTAACACCTCTGACCACATCCAATTATTGTTAATAATGCGTGGTATTAACTCTCTCATTAAAGGATGCTTTATTACTATGTTTTCATTTATTGATGCATACGGTTCTGTGCCAATGAATTTTATATTTTTCTTGTCTCTTCCAAATCCAAGATGATCTATGTCTTGAGATATTCTATTTACAATGCTTTCCTCAAGCTGAAACTGTGCATTTATGGCATTGTAAGCACCATAAGAAAATATTGTTGATATTAAAAGAATAAAAGAAAAATATATTCTTGATATTAACTGCTTATCTTCAAAAGCATAGAATACGCATAGGCAACAAAAAAACATAAAGCCACCCATACCAATCAATACCCTCGGTGCGTATATTGGTGATTTTAGAAAAATCATTGGTCCAATGATGAAAAACATTGATGCCAATAAAATTAAAACTACTAGCAAGAACTTTGTTTTCTTATTTTCATCTCTTTTGATTACTTTTAAAACTATGACTATCAAAGAAATGATTAGCGCAAAGAATAGCGAGTAGTAGATTAAGTAATTATCGCCATTCAAGATCGTGCTAAACATTCTATAAAATGATAAGACGTTAGAAATTATCCCTTCAAATAAACTTGAGTTTATCTCTATAATCTTACTATGTTCGATATTGTAAGAACCTGTTACAAGTCTTTTTGCAATAAAGTAAGAATAGGCAAAATATCCTACTATTAAACCAGCGACAGAAGATGCTGTATTTTTTGTGATATTTGAAATTGAGTTTTTCTTAACCACATCTGAAATTATAAAGGCCAACAAGAATATTGCGTAAGTATTCAGCGCAGCCTGATAAAGACTAAGGAA
GTAAATTTTTCACAATTTAACAACAACAACACAAACAACAAACAACATTACAAACAAAATACAACTACAATGGCTTACACACAACAAGCTACCAACGCCGCATTAGCAAGTACTCTCCGAGGGAATAACCCCTTGGTGAACGATCTTGCTAATCGGAGACTGTACGAATCAGCGGTCGAACAATGCAATGCACATGACCGCAGGCCCAAGGTTAATTTTTTAAGGTCGATAAGCGAAGAGCAGACGCTTATCGCAACTAAGGCCTACCCTGAGTTCCAAATCACGTTCTACAACACGCAGAACGCTGTGCACAGTCTCGCAGGTGGACTTCGGTCTTTGGAACTAGAATACTTGATGATGCAGATCCCCTACGGTTCAACGACATATGATATCGGGGGAAATTTTGCTGCTCACATGTTTAAAGGTCGTGACTACGTTCATTGCTGCATGCCTAACATGGACTTACGTGACGTCATGCGTCACAATGCTCAAAAGGATAGCATTGAACTGTACCTTTCAAAGCTTGCGCAAAAGAAAAAGGTAATACCGCCATATCAAAAGCCATGCTTTGATAAATACACGGACGATCCGCAATCAGTAGTGTGCTCGAAACCTTTTCAGCACTGCGAAGGCGTTTCGCACTGCACGGATAAAGTATACGCTGTCGCTTTGCACAGTTTATACGACATTCCAGCAGATGAATTTGGGGCAGCACTTCTGAGGAGAAATGTTCATGTCTGCTATGCTGCCTTCCACTTTTCTGAGAATCTTCTTTTAGAAGATTCGTATGTCAGTCTTGACGACATAGGCGCTTTCTTCTCGAGAGAGGGCGATATGTTGAACTTTTCTTTTGTAGCAGAGAGTACTTTAAATTATACTCATTCCTATAGTAATGTGCTTAAGTATGTGTGTAAGACTTACTTCCCCGCTTCTAGTAGAGAAGTGTACATGAAGGAGTTTTTGGTAACTAGGGTAAATACTTGGTTTTGTAAGTTTTCAA
TGCTTAACCGTGAGAGTTGGTGATATATGAGATGACTAATATGCAAAATAACGCAACATTTGGGGCGTATTTAGAATTGACAAAGAAACAACAAGCCTATATTCAAATTAAGACGGATACCGGCGCTAAGGATATGGATATTGCAGAACAAATTGATGTTAATAGAGCAACAATATCTAGGTGGAAAGCTAATGACAAATTTAGAGAAGGTTTTAAAGGATATCAAGCTGAACATCTACAAAAGCAAGTGCCTAAAGCCCTACAGACTATGATTAATCTATTAGACGCCAAAAGTGAATTAGTACGATTCCAAGCGTCAAAAGATATCTTAGATCGTACAGGTTATAATCCAGTCGAAAAACAAGAAGTTTCAATGCAGGGTGCGGTGACGTTCAATGACGACATCGATTAATTTATCTGAATTGATACCCGAGCATTTCCATGATTTATGGCGAGCAACGAAAGACCCTAACATACTAAATGTGGTTGGTAAAGGTGGACGCGGTAGTGGTAAGTCGTCTGACATATCAATCATCATCACACAATTAATTATGCGTTATCCAATGAATGCAGTAGTTGTACGTAAGACAGATAACACTTTAGCAACGTCTGTATTCGAGCAAATTAAATGGGCAATAGAACAACAAAAGGTATCACACTTATTTAAAGTTAAAGTGTCGCCAATGGAAATCACATATATGCCAAGAGGGAACCGAATTATCTTCAGAGGGGCGCAGAACCCTGAACGCTTAAAGTCGTTAAAAGATAGTCGATTCCCTTTTTCTATTATGTGGATTGAGGAGTTAGCCGAGTTTAAAACCGAAGATGAAGTAACGACGATTACCAATTCAATGCTACGTGGAGAGTTAGACGAGGGATTGTTTTACAAATTCTTCTTCAGTTATAACCCACCTAAACGTAAGCAATCTTGGGTTAACAAAAAATATGAAAGCTCGTTTCAACCTGACAACACATTTGTACATCATTCGACATACTTAGA
AGCAAAAGCAGGGTAGATAATCACTCACTGAGTGACATCAAAATCATGGCGTCCCAAGGCACCAAACGGTCTTACGAACAGATGGAGACTGATGGAGAACGCCAGAATGCCACTGAAATCAGAGCATCCGTCGGAAAAATGATTGGTGGAATTGGACGATTCTACATCCAAATGTGCACAGAACTTAAACTCAGTGATTATGAGGGACGGTTGATCCAAAACAGCTTAACAATAGAGAGAATGGTGCTCTCTGCTTTTGACGAAAGGAGAAATAAATACCTGGAAGAACATCCCAGTGCGGGGAAGGATCCTAAGAAAACTGGAGGACCTATATACAGAAGAGTAAACGGAAAGTGGATGAGAGAACTCATCCTTTATGACAAAGAAGAAATAAGGCGAATCTGGCGCCAAGCTAATAATGGTGACGATGCAACGGCTGGTCTGACTCACATGATGATCTGGCATTCCAATTTGAATGATGCAACTTATCAGAGGACAAGGGCTCTTGTTCGCACCGGAATGGATCCCAGGATGTGCTCTCTGATGCAAGGTTCAACTCTCCCTAGGAGGTCTGGAGCCGCAGGTGCTGCAGTCAAAGGAGTTGGAACAATGGTGATGGAATTGGTCAGGATGATCAAACGTGGGATCAATGATCGGAACTTCTGGAGGGGTGAGAATGGACGAAAAACAAGAATTGCTTATGAAAGAATGTGCAACATTCTCAAAGGGAAATTTCAAACTGCTGCACAAAAAGCAATGATGGATCAAGTGAGAGAGAGCCGGGACCCAGGGAATGCTGAGTTCGAAGATCTCACTTTTCTAGCACGGTCTGCACTCATATTGAGAGGGTCGGTTGCTCACAAGTCCTGCCTGCCTGCCTGTGTGTATGGACCTGCCGTAGCCAGTGGGTACGACTTTGAAAGAGAGGGATACTCTCTAGTCGGAATAGACCCTTTCAGACTGCTTCAAAACAGCCAAGTGTACAGCCTAATCAGACCAA
NGTGAAGATTGACCATCTCACAAAAGCTGTTACGTGCTTGTAACACACTACGCGCCCGTTTTGTATTCGGGAAGTAGTTGCGAAAACGGTCCCCTTATTGCCTGACAAGCTAAGGGCCACCCTTCTTTCCCCACCGCCATCATGTTTTTCGAAATACTAATAGGTGCTAGCGCCAAGGCGGTCAAAGACTTCATTAGCCATTGCTATTCTAGATTGAAATCTATATACTATTCTTTCAAGCGATGGCTAATGGAGATATCAGGGCAATTTAAGGCCCACGACGCCTTTGTCAACATGTGCTTTGGGCACATGGCTGACATTGAGGACTTCGAGGCGGAACTCGCTGAGGAGTTCGCCGAGAGGGAGGATGAGGTGGAAGAGGCGAGGAGCCTCTTGAAACTGCTGGTCGCCCAAAAATCTAAATCTGGGGTGACCGAGGCTTGGACCGACTTTTTTACAAAGTCGAGAGGTGGTGTTTACGCACCACTTTCCTGCGAGCCTACCAGGCAGGAGCTAGAAGTCAAGAGTGAGAAACTCGAGCGACTTCTAGAAGAGCAGCACCAATTTGAGGTGCGAGCGGCCAAGAAATACATCAAGGAAAAGGGCCGCGGCTTCATCAACTGCTGGAACGACTTGCGGAGTCGTCTCAGGTTGGTGAAGGACGTCAAGGACGAGGCGAAGGACAACGCCAGAGCTGCTGCCAAGATTGGAGCAGAAATGTTCGCCCCTGTTGACGTGCAGGACCTCTACAGTTTCACGGAGGTCAAGAAGGTGGAGACCGGCCTCATGAAGGAGGTCGTGAAAGAGAAAAACGGCGAAGAAGAGAAACACCTCGAACCCATCATGGAAGAGGTGAGGTCCATCAAGGACACCGCCGAAGCCAGGGACGCCGCCTCCACTTGGATAACAGAGACAGTTAAGCTGAAGAACGCAACGCTTAACGCAGATGAACTGTCTCTTGCCACCATCGCCCGCTACGTTGAAAACGTAGGGGACAAGT
CATGCACATCTAAAAGCTTATGCAAAAATTAACGAGGAATCTTTGGATCGGGCTAGACGATTGCTTTGGTGGCATTACAACTGTTTACTGTGGGGAGAAGCTACTGTAACAAACTATATTTCCCGCCTCCGTACTTGGTTGTCAACTCCTGAAAAGTATAGAGGCAGGGATGCCCCGACCATTGAAGCAATCACTAGACCAATCCAAGTGGCTCAGGGAGGCAGAAAAACATCTACGGCTACTAGAAAACCTCGTGGACTCGAACCTAGAAGAAGAAAAGTTAAAACCACAGTTGTCTATGGGAGAAGACGTTCAAAGTCCCGGGAAAGGAGAGCCTCTTCACCCCAACGTGCGGGCTCCCCTCTCCCACGTAGTTCGAGCAGCCACCACCGATCTCCCTCGCCTAGGAAATAAATTACCTGCTAGGCATCACTTAGGAAAATTGTCAGGTTTATATCAAATGAAGGGCTGTACTTTTAACCCAAATTGGAAAGTTCCTGATATTTCGGATACTCATTTTGATATTGACGTTACAAATGAGTGCCCTTCCCGAAATTGGAAATATCTGACTCCGGCCAAATTTTGGCCCAAGAGCATTTCCTACTTTCCTATACAGGCAGGGGTTAAAAACAAGTATCCTGACAATGTGATGCAACATGAATCAATAGTAGGTAAATATTTGAGCAAGCTCTATGAAGCAGGAATCCTTTATAAGCGAGTATCTAAACATTTGGTCACATTTAAAGGACAACCTTATAATTGGGAACGACAATACCTTGTCAATCAACATCTAGTACCTGATGGGGCAACATCAAGCAAAATCAATGGATGCTCGGAGAATCGAAGGAGGAGAAATACTTTTAAATCAACTGGCAGGACGCATGATACCAAAAGGGACAGTAACTTGGTCCGGGAAATTCCCATCAATAGATCACGTGATGGATCATGTGCAAACAATGGAAGAAATAAACACCCTGCAAAAACAGGGTGCCTGGCCAGA
GCAGTGATAAGACGCCAGTCGATACCGAAAGGTTCCCGCTTGCGTGCGTTCCCTACTACTGGGAGTGCGGGATTCCGAGTGTCCTTTTATCTATTACTCGTGTTGTGAGATATGGCGAAAGCCCCCTATCTCGCTGTGTGCCCCATGGTCCCCTGGACCGCGCAACCGTGACCTGAAAAGACTCTTGGTAGCATCGGGCTTTGTTATAGTGGTTGGGCGAGGGTTCCGAAGACCCCTAAACTACAACAATTGCACACTTACACAACTTCTCAACTATGGCCAACGCCTACGAGACCAATTTCCAGACTGCCAATGCTAGCCCACTTACTGGGACCCTAGCTGACCCGGTCGGTGGCACTATCCAAGCCGACCACTACCGCCGCTATCGCGCCGGTGTCTTCATGTCCGTCCCGGATATGGGCCATGTGAGCAACGTGGGACGCAGCATCTTCTATGAAGTTGGGCGTCATCACGGCCGTGCTCGCGACCTCCTAGCCGCGCCTCACGCGGAAGCCATTCCTATCGACTGCAGTGTCGATATCAATGCTGCTGAAGCAGCAAATTTTGAAGGGATGGCTCGCCGTTTCTCGAATTTTAGCCCTCAGTGGGTTAAAATGGACTTGGCTGGCATGGTCGAACGCCTTGCTAAGGGTGTTACTGCCGCCGGTGTTTTCGGTGGTATCGACACTGGCACTCTACGGGGTGGCCAGGCAATCCGGGTTACCGCACTCGGTACCCTGGATTCGCCCCAGACGGCGTCTATCAACAGTGTCTTCATCCCCCGCACTGTTGACACCGTCGGCAACGACCACGTTTTTGCCGTCCTTGTATCCGCCGCAAACGGGGAAGGGGCTGCTGTCACTACCGACGTGGTCCGGCTGGATGCCAACACTAACCAGCCTATGATCCCAGCAGTGGCAGGCGCCTCCTTTGCCACTGCTTGTGTTGAAGCCCTCCGTATCCTCGGGGCTAACATGGAGGCATCAGGCGCAGGCGATGT
GTATTCTGTGGTGTTTGTTTTTGGCCTAGGTCAAGGATTAGATACCACGGTTTCGCAATTCCTGCAACTTTCGCTTTGCGACGCGGGGCCCCTTTGCTGTCTTGTATCATTTCGTTCGCGACGATATCAAGATGGCTCAATCTAACATTTATTCTGACATGATTGACAGATACGTTAACGATGAGACTGTGGTGCAGAATCTGTTTATGACAGCTTCTTCTACTACAAAATCGTTGTTACATGATGTCATCGCTGACCGTGCAGCTAACCATTTAAAAAGTTTGGAAAAGAAACAAAAACAAAAAGAGTTAGTTGATGTGAGGCGTGTGTTAAGTTCCGAGTCATTAAACGCATTGTGTGCATTGTATCCTGAGTTTCATGTTATCACTAGTAACTGTGAGCGTGGGAGTCATACAATGGCGGCTGTTTGTCGAACGTTGGAGACTCTGTATATAAAAAGTCTGTTGCCTGTAAAACATACAGTTGTGTGGGATGTTGGTGGAAACTGGTTAACGCATGTTAAGTACGCTAGTGACCAAAATGTGCATTGTTGTTGTCCGTTGCTGGACTATAGGGATGCAATGCGCAAGCAAGAACGTTTGTTGAGTCTAGAGCTTTTTGCTCGTAATGGTAAAGAAAAAACTGAGGAGTTCGATGAGTGTTATAAGCAGATAAAAGCTTTTGAGCTTCAGCGTCGTGCTGCTTTGAATGCTGGAACCGCTGCAAGTTGTAATAATAAGTACTGTTGCGACGTCTTCCAGGATTGTGCTTATGAGCCAGAAGAAGGAAAAATGAGAGTTGCAATGGGTGTTCATAGTGTGTATGATATGACTTTGCAGGATTTGGTTAATGGTTTGGAGAGAAAAGGTATTGAGCACTTTATTGGATGTTTCTTGTTCTCTCCTAAGTTACTGCTTGGTCAGGAGGAAGGTGAGCTTCCTTTTGTCAACGGTCGGTTTAAGGTAAAGAAAGGAAAGATTCGGTTCTTTTTCTTGGATGA
GAATAAAGTTCGCTTTTTCTTTAATCTTCCGTAACGTTACCAAAAGTAATGTCAATATCCGTCTCATCACAGCGTGTTGCAAGTGCAGCCCTGTATCAGAATGGATCTACGGACCAGATTGAAGAAATTAAAAAAATTAAAAGTTCCAGGTTATTAAACTCGGAAAAACATAGTGATGGGTTGTTTGATTACCATGTACCTGACTTTCTAAGGGATTATTTCGCTAAGAAAGGGGTACATACGAGTGTGCACTCATTTCAGGCACACCCTCACCCATGTTCAAAAATGATTGAAAATCACATTCTTTATAATATAGTTAGTCAATATGTAGATGACTCCACATTATTTGTTAGTTGTAAGGAATCAAAGCTCAGGACCTTGTTCATGAAAAGACCAAAATCCTTGAGCAATGTGACTCAATACAACAGGTTGGTCCACGCAAAGGATGTGCTAAGATACACAGACCCCGTAAGGGAGCTGGACATGGAGCATCTTGTCAAGCTATCTGAGCTATCCAAGAGAGCAAAGACGGCCTTTATACATGACGAGGTGCATTACTGGAGCCTCAAGGATTTCCAAAGTTTCCTAGGCCACCTGGGCGGAACTCAACGCTTATTGTACAGTGTGATTTACCCAGCCGAGCTACACATAGGTTTTGAACAGAGCCTGTTCCCGGAAGCTTATGAATTTGATTTGCTAGGAGAGTACATCACCTGGTACCCTGACGGGAAAGCTGACGGTTCCTACAAGCAACCAGTAAATCCTTGGCTACTAACAACCTCTAAAACTGTGGATGTGCACGGCCAAACTTGGACACTCACGAAAGTGCTAACCATGGGTGCACATCATCTCTTTTTGGCCACACGAGGGAGCACACTAACGGAAGAAGAGTATCATTACGATGATTTCACTGTCATTCTTCCGAAAAAACTTCTGCAAGGGCGAAGGAGGAACAAGATGCCGTACTTGCGCAGCCGATTTATCACCAGCGTGCTGCTGT
GTGAAATTATGGCGGTTGCGTCGCGCCCTTGCGGCGTGGCGACTTCAGTCTTACCGGCTAAGAAGCCCTTAAGCTTCTTTACGGACCTCGTGGGAAAGACCCCCCCACGTTGTATCAGGGCACCACACACACTGGCTTGGCCAGTGTTTGCGGACCTTGACAACGAAGAAGAATCTCCAGAGATTTGTAGAAAATGTGGTAAGTATGCTAACGGCTTTGGTGTTTTTGATTTAACGGACCTGGGTGATGTTTGCTTGTGTTCAATTCGGCCACAGAGACATGTTGGTGGACCCTGTTGTTTGTGTAACAAGCAGTACATACGCGCGTGTGGTCGGTACTGCGCGCGCGTTTTGAAACACTACAAGGCTTTCAATAAGGTCATCCCTTGCTTGCACTCTCGTCAGGTTAAACCAGTCTTTGAGGGCGAAGTTGAAGACCTGTTTGTTGAATTGGGAGCCCCGACAAGGATGAACTTCACTGAGGCTGAACTTGCCTCTCAGGGTGCCAGCATCATGGACAGGTTTGTTGACCTTGTTGAACCGTGCTTGTCTACTGAGGATTCGAACTTCTTGGACAACATTTGCTCCGACGCCAGCATTAGGAAGCGCTTGGAGGATGAGTACGATGTCGACATGATCGCTGCGGCGCGTGCTAGAAAGGACTTTGCTAAAACCCTGAAATTGGCCCTGCAGGATCGCGAGAGGAAACCAGACAAGTGGTACAGCAAACTGGGTTGTATTACGACAAAGGGTAGGCAGTGGGCAAAGAAGGTTGTGCATGGTGCCAAAAAGTTATCCGACCCGCTTAAAACCTTGGCCGCAATTTTGTTGGTTGCCCTTCATAATTGCGTGGCTGTTGACACAACCACTATGCTGTCTCATTTTAAACCTGTGAATTTGCTCGCAATCCTGCTGGATTGGACAAATGACTTACCTGGGTTCTTAACAACGTTAATCAGGTTTATGGAACTTTATGGCGTCGTGCAATCTACGGTCAACTT
GGTAAATTGAGCAGTATTTCAACATTGTTGTTGGAGTTATAATGTTCAAGAGTGGGTCCGGTTCTTTGAAGCGAAGCGGGTCCATTTCAAGTGTTAAATCATTTTCTGGCGATAGTGAAAAAGGACTACCACCCATTTCCCGAGGTAGTGTGTCCATAACTAGTCAGAACTATGAACCATTGATCGTCCCCGCAAATAGTTCTTCTTTTGCGGCGGCCTCTGACTTTGTACCTGAAAAAACAAAGTCTGAAGGGAATTTGAAAAATAAGTCTTCCGTCATAACCGGAAACTTCGAGTCCTCTGGACCAACTAATGCTCACTATAATCAGAACGCTGATGGCGATCGATTGGTTGAAAATCTTCTGCTTAAGGAAATCGCCAAAGGACGAGGACCAAGCACATCCGATGCTAGACATACTGCCACAGACTCTCGACTCAGTCAAGAAGTCAAGCAGCCGTTTTCCGAGGAAAATGCTGGCGGCAACGATCTCAATACTGGAAGAGGAAGTCACGGAACTGGTGACGGAATTGAACAATACCACAAATCTGACTGCGAAGAAAGAATGTCCGCGTATCACAAACGCGTTGTAGATACATTCTTTAAATATTTTGAATATTCGGCTGAAGATGGGCATTCTACCCTATATTCAGACGTTGCATTCTTATTTGGTTGTGGCGACCTCGATCTACTGGTTATGAGTAGATATCAAGAAGTCATGACCTTACGGGCGCGAAGTGCCATTTATGGCATATTTTGCTACCTACAAGCTCTGACTGCCTACTTAACCTATTTGGGTGCTAAAGTAGGTCAAGTTATTATGTTGGATGAGGAGTTGGAGAAATACGAAATCCGACTCGACGTCGCACAAGATGACGATCCAATTGTATTTCAAATCACGACGGGTGTATTTACATCGGGAGTAGCTCACGATCTGCGTAAACTTACACAGATACTTGAGGCCTTTTCTCTTGAACGGTGATATCCAGCCTGGTAGTAATG
GGCTCGCATCTCTCCTTCACGCGCCCGCCGCCTTACCTGAGGCCGCCATCCACGCCGGTTGAGTCGCGTTCTGCCGCCTCCCGCCTGTGGTGCCTCCTGAACTACGTCCGCCGTCTAGGTAAGTTTAGAGCTCAGGTCGAGACCGGGCCTTTGTCCGGCGCTCCCTTGGAGCCTACCTAGACTCAGCCGGCTCTCCACGCTTTGCCTGACCCTGCTTGCTCAACTCTACGTCTTTGTTTCGTTTTCTGTTCTGCGCCGTTACAGATCGAAAGTTCCACCCCTTTCCCTTTCATTCACGACTGACTGCCGGCTTGGCCCACGGCCAAGTACCGGCAACTCTGCTGGCTCGGAGCCAGCGACAGCCCATTCTATAGCACTCTCCAGGAGAGAAATTTAGTACACAGTTGGGGGCTCGTCCGGGATTCGAGCGCCCCTTTATTCCCTAGGCAATGGGCCAAATCTTTTCCCGTAGCGCTAGCCCTATTCCGCGGCCGCCCCGGGGGCTGGCCGCTCATCACTGGCTTAACTTCCTCCAGGCGGCATATCGCCTAGAACCCGGTCCCTCCAGTTACGATTTCCACCAGTTAAAAAAATTTCTTAAAATAGCTTTAGAAACACCGGTCTGGATCTGCCCCATTAACTACTCCCTCCTAGCCAGCCTACTCCCAAAAGGATACCCCGGCCGGGTGAATGAAATTTTACACATACTCATCCAAACCCAAGCCCAGATCCCGTCCCGCCCCGCGCCGCCGCCGCCGTCATCCTCCACCCACGACCCCCCGGATTCTGACCCACAAATCCCCCCTCCCTATGTTGAGCCTACAGCCCCCCAAGTCCTTCCAGTCATGCACCCACATGGTGCCCCTCCCAACCACCGCCCATGGCAAATGAAAGACCTACAGGCCATTAAGCAAGAAGTCTCCCAAGCGGCCCCTGGAAGCCCCCAGTTTATGCAGACCATCCGGCTTGCGGTGCAGCAGTTTGACCCCACTGCCAAAGA
GGATCCACAGAACGCCCTGTATTATCAGCCGCGGGTACCCACTGCAGCTCCGACATCCGGAGGAGTGCCGTGGAGTCGCGTAGGCGAGGTAGCTATTTTGAGCTTTGTTGCATTGATTTGCTTTTACCTGCTTTACCTTTGGGTGCTGAGAGACCTTATCTTAGTTCTGAAGGCTCGACAAGGCAGATCCACGGAGGAGCTGATATTTGGTGGACAAGCTGTGGATAGGAGCAACCCTATCCCTAATCTACCAGCACCACCAAGTCAGGGCAATCCCGGGCCATTTGTTCCAGGCACGGGATAAGCAATCAGCCATGTCCACGTCCAAGAGGAAGCGGGGAGATGATGCGAATTGGAGTAAGCGGGTGCCTAAGAAGAAGCCTTCTTCAGCTGGGCTGAAGAGGGCTGGAAGCAAGGCCGATAGGCCATCCCTCCAAATCCAGACACTCCAGCATGCTGGGACCACCATGATAACTGTCCCATCCGGAGGAGTATGTGACCTCATCAACACCTATGCCCGAGGATCTGACGAGGGCAACCGCCACACCAGCGAGACTCTGACGTACAAGATCGCCGTCGACTACCACTTCGTTGCCGACGCGGCTGCCTGCCGCTACTCCAACACCGGAACCGGTGTAATGTGGCTGGTGTATGACACCACTCCCGGCGGACAAGCTCCGACCCCGCAAACTATATTTGCCTACCCTGACACGCTAAAAGCGTGGCCGGCCACATGGAAAGTGAGCCGGGAGCTGTGTCATCGCTTCGTGGTGAAACGGCGATGGTTGTTCAACATGGAGACCGACGGTCGGATTGGTTCGGATATCCCTCCCTCGAATACAAGTTGGAAGCCTTGCAAGCGCAACATCTACTTCCACAAGTTCACGAGTGGGTTGGGAGTGAGAACGCAGTGGAAGAATGTAACGGACGGAGGAGTTGGTGCCATCCAGAGAGGAGCTTTGTACATGGTCATTGCCCCCGGCAATGGCCTTACATTTAC
ATGATACGGTTCGCCCTGTCAAAGTTGACCACTTGGCTTTTACTTTCGCCTATGCGGACTTGCGCCACTTGGACAAAAGCAACGACCAAGACTTTATCAATCTACAGATGCCCGTTTATCACGAGCCAAAGACCCGAACCAAGGAACAAGGCGCGGTGTGCTCTACCTTGGAACAAATCGAGCATCATATGGAAGCGCACCGAAACAAAGTGTCCAAGATGCTCTTTCATCGCTTTGATTTGTTCATGTCCAAAATCATGGCTTTCGTTATCGCCTATGCGTGGTCGTGGCCTTCATGGTTACAACGATTCTATGGTCATTCTCGATATGACCGGACAAGTTGAGTGTGGCCTTGTCGGAATTGGCGGAAACAACGATACCGTTTTTGTCCAAATCAACGGCACGGGGTGCACCAAACTTTTCGACCGTATCGACTCTAAGAAGCTTCATTGGTGGCTCGCTCAGGTTCTTGGCATTACTCGCTTAGTTCGTCTCGACTTGGCCGTGGACGATTACACCGGAAACTTCGACGCCAAGTATGCAGAGAAATGTTTTTATGAGGGAGCATTTCGCACTGCTCCACGGGGGCAAGGTCCCTCAATGGTTCCTCATAAACGCATTACAGAAAACGGCGCTTTGATGGAAGAAGCAACGATTGTCGGCTCTCGTTCCTCGGCGATTTACTGGCGTATCTACAACAAAAAGCTTGAGCAAAAAATTACTGACCCTGACCTGATTTGGTATCGAAACGAGGTTGAGCTGAAAAAGTGCGACATCGAGCTTTTAGCCAATCCTGCCGCCTCTTTTGCGGGTATCTGCCCTTTCGCGGCCTCTATCGAGTGTACGCCTCCGGTTAAGTTCTCTCGCAACAAAAAGGCTCAAGGTCTTGAATTTATGGCTCGCATCGCATGGGTTCGCCGTCAATGTGGCGTGGCGTTAGCGGAAGTTATCGCCATGACGCAAGGCGATTTAGGCGAAGCATTCGGGATGCTTATCCCTC
TAGTGTGCAGAGCATCCATGTTGTCCGGCGCCATTGTCAGGTCTATGAGGCTACTGGTGCCGCCAATGGGTGTGACAGGGACATCTGCTTGGTCCACACATGGCTCACAAGGCTGTTGCTGTAACATGATCTTTTAATACCCCTGTAATTGTATTTTGATGTCATATATAGCCATAACACTGACTGCAACGCCTATGCCAGTATATAACACCACAACCATCCACGCCAACACACGGCGCCTGTAATATAGCCATGTGTACATGAGGGCAGGCAAGGCAAACACCAGCACTGTGCCAGCCACCGCCCCCACCACCACCACACCGACCTTGAACGACGGTATCATAATGACCAATACATACATGCACGCGTACATGCCCAACGTGGACATCCACTGCATCGGCGAGTGGTCAATGGGGGCCATCATGTGCACCACAGGCAGCAACAACGCCGGCACCGTCAACACCACACTGACACACATAACGCCCGCCACAATCTTGCCATCCAATGTGTTCATGTATGCCAACACTATGTTGTCGGGTGTCTCCGGGCCCATGGGCAGCCACCCGCACAGCGCAATCACAGCATACAGCACCGTGCCCACCGACATGGCGCACATGGCGGCGGCTGCCGCCCCACAGGCCTTGTCCCCATGCAGATTGGCAGTAGTCACAATGGTAGGCTGGCAAACAAAGGCAAATGTGATGATGGACAGACACTGGTCCACGCGCATGCGGTCGTCAAACAGCGGCCACGCGGGCCCCGGCGCCGTGGCGTGCACACAATAGTAGATGGTGTACACCACAAATGCCAGCACGCACATTAGTGCAGGCCCACTAATAATCATGAGGCACCTGGAGCTCTTGGGCAAGGACACCGGAAACAGCACAAGCAATATCAGCATTCCCAAGGCATAGTACATGCTAATGTCAGGCACCAACACAGCCAGCACGGACATAAGCATGTGCATGTAAGAGCACACGCTGCCCAGGTTTTCCAGTAT
ACCAAACAAGGAAACCATATGCTTGGGGAATTTACGAGAACGCTTATAAAATCGTGAGGGGGAAGCTGGTGGACTCCGGGTCCGGAGTCGGTGGACCTGAGTCTAGTAGCTTCCCTGCTGTGCCAAGATGTCGTCAGTGTTCACTGATTACGCTAAGCTGCAAGATGCCCTTGTGGCCCCTTCAAAAAGGAAGGTGGATAGTGCACCAAGCGGATTGCTAAGGGTTGGGATCCCTGTGTGTGTCCTACTCTCCGAGGATCCTGAAGAACGATGGAGCTTTGTTTGCTTTTGCATGAGGTGGGTGGTGAGCGATTCAGCCACAGAGGCGATGCGTGTTGGTGCAATGCTATCTATCCTCAGCGCACACGCCAGCAACATGCGGAGCCATGTCGCACTTGCAGCAAGATGTGGCGACGCCGACATCAACATACTTGAGGTTGAGGCAATTGACCACCAGAACCAGACCATTCGTTTCACTGGGCGCAGCAATGTGACTGACGGGAGAGCACGCCAGATGTATGCGATTGCCCAAGATCTGCCTCCCTCCTATAACAATGGCAGCCCTTTTGTAAATAGAGACATTGAGGACAATTATCCGACCGACATGTCTGAGCTGCTCAACATGGTTTACAGTGTTGCAACTCAAATCTGGGTGGCAGCTATGAAGAGCATGACTGCTCCAGACACATCCTCAGAGTCTGAAGGGAGGCGGTTGGCCAAATACATCCAGCAAAACAGAGTGATCCGGAGTACGATTTTAGCTCCTGCAACTCGCGGTGAATGCACCCGGATAATACGGAGCTCCCTAGTCATTCGCCACTTTCTAATAACTGAGATCAAGCGTGCCACATCAATGGGTTCCAACACGACGCGATATTATGCCACAGTTGGGGATGCTGCAGCTTACTTCAAGAACGCGGGTATGGCTGCATTCTTCTTAACTCTGCGGTTTGGAATTGGGACCAAGTACTCCACACTTGCAGTTTCAGCACTGTCCGCC
ACCGGATGGCCGCGCGATTTTTTTTAGTGGTGGGTCCAGAACGCACGACGATGCAGACTCAAAGCTTAGATAACGCTCCTTCGGCTATAAGTACTTGCGCACTAAGTTTCAAATTGAAACATGTGGGATCCACTAGTAAACGAATTCCCGGATACGGTGCACGGGTTTCGTTGTATGCTTTCTGTCAAATATTTGCAACTTTTGTCGCAGGATTATTCTCCAGATACCCTTGGTTACGAGTTAATACGTGATTTAATCTGTATTCTACGCTCCCGTAATTATGTCGAAGCGAGCTGCCGATATCGTCATTTCTACGCCCGCGTCGAAAGTACGCCGGCGTCTGAACTTCGGCAGCCCATACACCAGCCGTGCTGCTGCCCCCATTGTCCGCGTCACAAAACAACAGGCATGGACAAACAGGCCTATGAACAGGAAACCCAGAATGTACCGGATGTACAGAAGTCCGGATGTTCCAAGGGGATGTGAGGGTCCCTGTAAGGTACAGTCGTTTGAATCTCGACACGATGTCGTTCATATTGGTAAGGTAATGTGTATTTCGGATGTTACGCGTGGAGTCGGTTTGACCCATCGTATAGGTAAGCGTTTTTGTGTCAAGTCAGTTTATGTTTTAGGTAAGATATGGATGGACGAGAACATCAAGACCAAGAACCATACGAATTCGGTGATGTTTTTCCTTGTTCGTGATCGACGACCGGTAGATAAACCACAAGATTTTGGTGAAGTATTTAATATGTTTGATAACGAGCCCAGTACGGCGACCGTGAAGAACATGCATAGGGATCGGTACCAGGTGTTGAGGAAATGGCATGCAACCGTTACTGGTGGTCAATATGCGAGTAAGGAGCAGGCATTGGTCAAGAAGTTTGTTAGGGTTAACAACTACGTTGTTTACAACCAGCAGGAAGCAGGAAAATACGAGAATCACACCGAGAATGCATTGATGCTTTATATGGCTTGTACCCATGCTAGTAACCCAGTT
ATGGCGCGGCCGCGACCTATGCTAGGGAAACTATGTATGTGGTGCCATGAGCCACTGACCAATCTGGACGCACTGAACTTTCTTGAGTGTAACCTCTCTATGGTCTGGAGGAACGGGACGCCATACGGCGCGTGTAAGGCGTGTGTGGAGTTCCAGTGCTTTCTGGAGGTCTATCTACACAGCGAAGGCGACTATAGGCCCCGTGAGGTAGCGCAGGAGGTGGGACGGTCCCTCTGTGATGTGCGAGTACGGTGCTGGTCCTGCAGCAAGCCCCTGACGAAGAACGAGAAGCAGGAAATAGAGCTGCTGGGGAAGCCATTAACGAAGGTGCGCCACAAGGAGTGGAGAGCTCTGTGCTACAACTGCGGTCTGCCACGACATGATAGGGAATGGCTCCCCGTCATTGAGGGAGATTGTTCTATCTGAGCTACCGCAAAGCCTGGCAGACCCAGCAGAAGCGGAAAGCGAAGAGGAGGAGGTGGAGGTGGAATTGGACGCCGTCCGACCTCAGGCGCCATACGCCGTGTGTACCGTCTGCTGCCGCTGCGGAGAAAAAGTTGGACTTTGTGTGCTTGCAACCGACGAGGGAATACACGGCTTAGAAGAGCTTCTCTTTGAGGCTCTGCAGCTTTTCTGCGCCCAGTGTGCCCCCCCCATCGGTCGCCATGGACGCTGAGGAAGCAGGTACGCCTGTGAGAGATGCAGGTACCCCTGTCAGGGAAGGCTCCTCATGGTTTCTGCAGCAAGAGGCAGACTGTAGTGATATGGACGGTAGCGAGGCCAGTGAGGAAAGTGAGGCCGAGGATCTAATAGACGATGCTCCCGTTAGACAGGGAAATTCCCTGCTGCTATTCCAGCAGCAAGAGGCGCAGGCGGACGAGCAACACCTGTCGGTGTTTAAAAGGAAGTACTGTAGTCCTAAAGAGAAAGTAGCAGATCTCAGCCCGCGACTGGGAGCTATTAGCATTTCCCCGATCAGGGGGCCCCAGGTTAAGCGCCG
GATAAAAAAAGAATAATTCCTTTGGACCTGAGGAGGTTACGAAATGGCTGGTCCATAGTCCAACAGGATATTATTAACACAGTATATAAACAACAAGAACAATACAATACACACAACAACAACAAGAACAACAACCATTTCAAAATGACCGTCTCCGGCCGCTCAAGCTGGCAGAATGGTAAAACAACAAACGCAATGAGAGCAGGGAAGCTCGCTACTGAACGGGACCTTGAGTCGGCTAACTACGGGTCACGCTCGGTTGAGAAACTAAGGCATGAGCGTGCAGTAGGGAACTTGAATAAAGGGAGGTTTCTGGGGATGAACAAGTGGAGCGACGAGCAGTTGAAGCATTCGATGGCTAGATACGAGGACCTGGCGGCGACACGGCATAATTTATTCGCCGTTATCATGCCATCAGGGTGTGGAAAGACATCGCTAGCTAGGACGTATGGTATGGTCGATGTAGATGAGCTGGTGTCCCGTGCTGAGCACGACCAATATGTTGAGATGCGTAACGAAATTGTCTGTGGGAGGGGCGACTGGCACGACCACAACACATTGTGGTTTGCTAGACTAAACCAAACATTGGCATTGCTTGACTATTCAGTGCCTGTGGTGATATTCGTGCATACTGAAGAGACGGCTCTGGAGATCGGGGCGAGGCCAGTGGCATGCCTAACTTTGGAAACAACAGCCCACGAGATGAACATCAGCGGGAGAGGGCCTAAATTCAGGGAGTTCTCACGTGAAAGTTTGCGAAGCTGCAAGCCATCCAACCGGGTGCCTAACCAGTATCGCTTCAAAAGCAACAAAGAGTTGGAAGCTTTTTTTCTTGAGGTCATGAATGTGTCCGGCTTGCCAGTGGGTGCTCCCTTCAAGTATTCCACGAGCATCTGGAATAGTTCGTATTCGCGCGACGTGCCTGGGTGGATTTTGAGAGGTGAGAGAGCTGGGACCCAACAAGTTAGCATTAACGAACTCAGGCTGCTGTTCGAGCAAG
GTTAAAAAAGAACTGGCTTTCTGAGGCGTTTCAGAATGGAACGATTCCTAAATTACTTTGGTATTCACGGAGATGAAGCAGCGGATGTTTTGTTGTTTGGACAGATCTCGCCAGAGTGGACATGCTCTCATCACCGTAGGGATTGTTTGATGTGGGGAATATGCGCAAGACAGTTCTTTTCAACTTGTTGCGAGATGGCTGTTGATCATGCGGAATGGGGCATGGCTGATCAACTTGTAAAAATTGCTTCAACTGCGCTTCATGATAAAGATAGAGTATGGCTTAACCTGCTTAAATCGCTTGGCATATTGAGCAACCAATATAAAGATGAAGTTCAAATCAGAATAGATGATATTTATAGGAAATATGTAGAGGTAGGGGTAAGGGCTGATTTTCAAAGCTTCCGCAAAAAACGTAGGCCAATGCGTACATATACAGATGATAGCTTTTCATTAATGCATTGCTTTTATTTACCATATACTAAGGATGGAATTGTACCTGTCACAGGATTCACAAGATTCAAAAACATAGGTGTAGCTTTTTATGATGATCAGGTCCAGTTTCAGTTAGCTTCTTTTCGTGATCGTTCCCTCGAAATTAGAACGGATGTTATTAAAGATGAAATTGGTGAAGTAATTCCAAGATGTAAGTACACGGGTGTAAGGAATCCGATTCGACATTTAATGTTTATACCACAAAGATTGCAAAATTGTTTAGATGATATCCAGTTTGCCAAAAAGGTGTTTAGACATGCACAACATGATGCGAAACTCATCCAATCAATTGATACGAGATTGTTTTCGAGGTTGATGATGCAACGATTTGGTTTGAAGAATGCTACTGAAGATATACTTCATCAATTTGTTATTGGAAGGTTGGAATGGCAAGGTGAGGAAACATCAATTGGACGGAGCAGGATCTTATCAATGAAGGATTACGCTTGGGAGCAGTGGTGTATTCCGTTAACAATTTCAAAACTGATGCATGTAATGAGAGTTTC
ATTATGTAAGTAATTTATAACCCTAGAAAAAAAGTATAAACCTACGTCCTGAAAGGAGGTAATATGGAGGAGTTTTAGAGACCTTTCTTCCACGTTAGGACGAAAGCGTGAGGGTTTCACATTAGCTGTAGAGAATATGTTTACTTCTACCATGTTAGAGGTGTAGAAACACGTACCCGTTCATTAGAAGCAGACCTACTAGAATCGCGTCTACTTATCTCCGGTAGAAGTAGAAAATAGAAACGAGGTTACTACTTATACCAATCATCCTCTCCCGGTGAAGTAGACCGTCTATCCCGTTGGTTTACCTATTCTCGAGGAGATGAAATACTGCTACTTCCTCGGCACGATCTATAAGATAAACAGACACGAAAGAAAAAAGCGAACAGTATCCCTATATGGTCTTTTAACTATTTATATAGGTGTAAACGTAGAAAAACACGGGGAATATCGCGTCTGTGATGACACGATTGCTTAATTACATGCCTTGAGTTTAGGCGTATGTATAGAAAAGGTGTCATCATCGAGTAGTTCGCCGTTCTTTACCTTGAGACTGTCTCTTTTTGAGAGATCGGAGGTCTTCCTACACATCTCTCCCAAGTGAACCGTGACATCTAGGTTCTCGACACAGTCCGTGTCTACCAGGGTCGATCCGATTATATTACCACGTTCCGTCGCTTGAGTTATATGAGGAGCGAGGGAGGCTAAACCGTACGTAGTTTCACTTACTGTTTCGTTACTACATTTAATATCTATCGATGTCTCGCATTTCTCGAGTAACGCGAGAGCTTCTGTACGGTTAATAGACATTGGATTGGTATCTCTCCAGGGAGCGTCACTGGACAATCGGATGAAGACGATACGTCCTTTGGCGTATTCGGACACCGACTTAACAGTGGGACATCCCGTAAATCCGAAGGTTACAGAGAGCCCTCCTCCGACGATTGTGTAGTATGTACTTCCTATCACGAACCCCTCTAAAAACGATTCGTCGTACTCG
AAAAAATATAAAAACTCAACATAACATACACAAAACGATTAAAGCAAACACAAATCTTTCAAAGCATTCAAGCAATCAAAGATTCTCAAATCTTTCATCGTTATCAAAGCAATCACCAACAGCAAACCAAATGGCAGCAGTTACATTCGCATCAGCTATCACCAACGCCATCACCAGCAAACCAGCACTCACCGGAATGGTGCAGTTTGGGAGTTTCCCACCAATGCCATTGCGATCCACCACCGTCACCACAGTCGCCACTTCAGTGGCGCAACCTAAACTGTACACAGTGCAGTTTGGAAGCCTTGACCCAGTAGTCGTCAAGAGTGGAGCAGGGTCCCTTGCTAAGGCAACACGCCAGCAGCCTAACGTTGAAATAGACGTTAGCCTCAGTGAAGCCGCAGCTCTGGAGGTTGCGAAACCTAGATCGAATGCCGTGTTGAGGATGCACGAGGAAGCAAACAAGGAGAGAGCACTCTTTTTGGACTGGGAGGCTAGTTTGAAGAGAAGCTCGTATGGAATTGCTGAGGACGAGAAGGTTGTAATGACAACTCATGGCGTCAGCAAGATAGTGCCCAGAAGTTCAAGGGCAATGAAGCTAAAGCGCGCAAGGGAGAGGCGTAGAGCGCAGCAACCAATTATATTAAAGTGGGAGCCCAAATTGAGCGGGATCTCAATCGGAGGAGGGCTCTCTGCGAGCGTAATCGAAGCAGAAGAGGTTCGCACAAAGTGGCCGCTTCATAAGACACCGTCAATGAAGAAGAGGACGGTGCACAGAATATGCAAGATGAACGACCAAGGAGTTGACATGTTGACACGATCCCTGGTTAAGATTTTCAAGACTAAGAGTGCCAACATTGAATACATCGGAAAGAAGTCGATTAAGGTCGATTTCATCAGAAAAGAACGAACGAAATTCGCAAGAATCCAAGTAGCACACTTACTCGGGAAGAGAGCACAGCGCGACTTGTTAACTGGAATGGAAGAAAACCATTTTATT
TGATATATTTTTAAAATATATTTTGATTAACTGAAACAAACCAGCGGGTCGCAATGACCGTAATATAAAACTTGACACAGATCACACGAGAAAAAAGTAAGTATCCAAAGATGTCCTAATGCGAAACAGTAATTCATTCATCACCCCAGTCGCCAATGTCTTCTTGGGCCCAAGCATCAAAAAGCTCTTCTTCACCACAGTATTCTTGGACTTTTTCCCAAGTATCTAATTCTTTGTTCCTGGCAATGTCTTCTTCAGTTACTTCAAGGCCAAAAGTTGTAAGTGTATCCACAAGTGCATCTATAGGTTGGCATTCTTCTTTAATTCTTTCAGTCATGTTATCTACTGATAGATCGAAATTATTTAGAAAAGAAAAGTACTCATCATTCATTTCTTTGAAGAATTTGTTCAAAGATTCTATTGAATCTAATGCTGCATTTGCCCTTTCTATATCAATATCTGATTCTATACTACCTAAAGATCTCCAAATTTTCCCAAATTTACTATCTGATATCCCTGGAAACTGAGGCTCCACATACATCGATTGAGATATTATCATTATTCTATTCATGTATAGTTTATAATGTAATATGTTGTTTCGAGTTGTTTTATCTTTGTGGTTTAGTATGCTTTTTCTTCTAACATTGTCTAATCTCGCAACAGCCAACAATCCTTCAACGATCCTTCCTGTTTTAAAAGAAATAACTGCTTTTGAAGCAATTTCAAATGAAGAATTAATGGTTCTATCTACGTCTTTTCTAAATTTTTGAATGTTGATTGTTTCTACTATTAAATCAGAATCAATAAGCTTCTCATTTGCTGAGAGGTTTAATATCAATTTCCAGCACTCAAATGACATTCTCTTATTGAACTTCACGGACATCGCGTCATTCAGCACTTCCACTAATTCATTGTGGTCCATCCCTGTAACACCACTTATAATGTTTACTTTGCTATTAATCARCATTCTATAATCAACTTCTATAGTATCACTTTCTTT
NAAATTCTCCAGGATTTCTCGACCTAGTTCGTTTATCTGGTGACTTGCGCTACCGTTGCTTTGCGTAGAGAATTTCTCTCCATAATTATTATCTTTAGTTGTGGGGTTTGAAGGTTGGGTCTACCTTTCGGGGGGATAAATTGTAACTTCCAACAAACAAGCGACATGGAGACCATCAAGAGAATGATTTGGCCTAAGAAAGAGATTTTTGTGGGTGATTTCGCAACCGGAGTGAATAGGACAGTTCCGGTGAACATCTTTCAATTGGTGTGTCGTGTGGTTCTGAGATACATGAGGACAGGGAAAATAGAGTGTGATTCTGACAGCATGACTAAGTTTATAGTTGAATTACTCAAAACTGATTGTGCTGCCAAATGGGAATGGTTCATGAAGAGACGGCAGAGGGGTGATTACATTGTCCCTCTATCTATAGCCTCCATACCAATCATACCGCTGTTGAGTTATGCCACTAGGGTACGCGCAGTCTCAGTCAAGGCTTTTGGCAATGAACTATCGTTCAATGTCAGGGTGCCTAGACCATCTGTACCTAAGAAAGGATTGCTCCTCAGACTGGCGGCAGGTCTAGCGTTAGCTCCTATATGCGCGCTGGCCGTGTACGCTACCCTACCTAGGGAAAAACTGTCGGTATTTAAGCTGAGAACTGAGGCACGAGCACACATGGAGGATGAGAGAGAAGCGACAGATTGTCTGGTGGTTGAGCCGGCAAGGGAACTTAAGGGTAAAGATGGTGAGGATCTCCTCACTGGTAGTAGATTGACTAAGGTGATCGCGTCCACTGGGCGCCCTCGTCGAAGACCTTATGCGGCAAAGATCGCACAGGTGGCGAGAGCAAAGGTGGGTTACCTTAAGAACAGTCCAGAGAATAGACTAATCTACCAGAGGGTGATGATCGAGATCATGGACAAAGACTGCGTCAGGTATGTTGACAGGGATGTCATATTGCCTTTGGCTATTGGATGCTGTTTTGTCTATCCGGATG
TGAACTTATGAGTTCCACAATCAGCAATTACCAAAAGCTACAAAGCAGAAAAACCCTCAGGGGAGGCCGCCGGACCGGGGTAGGCGGCCTCCCAGTTGCTTTAAATCAAGAACAGATTCTAACTCTAAGGAAGAAATTGAATCTGAAAGTGACCAAACGATTTAACTATCTCAAGAGTATTGACAAGAAATATAAAGAGATGGTCAAGACCAGTAAATACCCCGGGCGTTTGGTACCAATTAGTAAGGCTTTAAACAAAAAAGCCATGCAGAGAATGACTAGGAATATCATCATCCCAGATTGTATGCATCCATCACAACTATTAGCCGTGAAGGTTGCCATAGCCAATAACACTGACAAATGGTTTATCACAAGAGATGCATTTTTGGAGTTGAAGAACCTGAGTGAGTTAGCTAATGGTAGTCAACAAGAAGTACGTCTCAGTGTGTTGCGCTCTAAGTTATACAAGTACACCTCTATAGGAAAAGAAGTAATTCCTGGGGAAGCGAACTATTTCAGGACTTGGTTCAAGTGGCTAAGTTCAAATTATAACAACAGTATGTATTGGATGTGGGCCAAGTATCAAACAGCAGCCACCATTCTATGTGACAGAATTGTTGAAACAGCCGCAGGATGTGTTATGTACATTGATTGTGAGCCAGCCCCCGCCGAGACAGTAGTAGAGTGTGCTTATTGTGGTATGCTTAACCACATGACGAGTGCCGACAACGTAATGTGTGGATCCTGTTACGGGGATTTAGAAGTAACTATTGAATCAGCTATCCCTGGCGAGCCGATTATTGAGCTAGTACTCAACATGTTGCAAGGACATTTCGGAATGGCCATGTTAGAACAATTATCTTTGTCCAATTATTTGGACTTGTCAGCACTAGCAGAGTCTGGTATCGGACCCTCCATCATCAATCATGACCTAATGATAGTGAAACAAATTTTGTCCCGATCAATGAATATGGCAGTAAAAGTGCCGAGCAACCTGTCC
[truncated: 101,102 more chars]
