# Supplementary material for: Towards a better solution to the shortest common supersequence problem: the deposition and reduction algorithm
Source: BMC Bioinformatics. 2006 Dec 12;7(Suppl 4):S12. doi: 10.1186/1471-2105-7-S4-S12 (PMC1780115; doi:10.1186/1471-2105-7-S4-S12)
Supplement: Additional file 1 — Real DNA sequences DNA sequences are obtained from NCBI Viral Genomes, Accessed on 01/01/2006. . Sequences are randomly selected from different genome sequences. The specific length and number of sequences are specified for each dataset. There are 60 randomly selected datasets. File name indicate the number of sequences, sequence length, and dataset number. For example, file name "DNA_N100_K500_5" indicate that it is DNA sequences dataset, with 500 sequences, each truncated to length of 100. And this is number 5 datasets for this setting. Each sequence is represented as a row in the dataset file. [file 1471-2105-7-S4-S12-S1.zip › DNA_N1000_K500_5]

GAAATATTTTCCTTGGTATAAGAGAGGAACTCCCACTACCAACTACATTTCCAACACCCTTCCATCAGACTCTTCCCAACACTCTTTTGGAATTATGTCGTCGTCACTAGTTGCCGCTGACAACCAAACTAACGTTGCTCTCACCAGCACCGTTAATGTGAAAGGAAGTTTCTACCAACACCACAACCTCCACAAACACGGAAACAAAACAAATAAAGCCATCAAGCGAGTAAAAAGACAGAACAAGACTCAAACAAGCGCGATGAGCTATTCGCTGGCGGGTCGCGGCTCTCCTAAGACTTTTAGGAATAGATTGGTTGCACCAGGTCTTAATCCCCACGATGTCATTATCCTCAGTAACGGCAACGCCCAGTTAATTCCAATTAAAAAATCTTTTGTAAAAAATCGTTTAAATATATTAAGGTCTATCTGTTCTATCCCCACCTGCAATTTTAATAAAATGCCGAAACCTGTCATCTACAAGTTCGGTTATGATGTAGATAGAATTAATAGAGCCATAGACAGTTATATTAGTAGTAAAGTAGGTACAACAAATGAAAAACCCCGTGCTCCAACTGAGATAATTCGTGGTGTGACTAAATATGGTGATGGTTACAGACTGTCCCATTATGAGGAGACGGGGACCACAAAAATATCTGTTTGTTTTGATAGATTAGTTAAAGGCAAATATATGTTTGAAATAACTTTGACAGAAAAATTTAATAAATCAAAAGTTTTTGAGGATTTTAGAGTCGAAGCGAAGAAACTGTATGCTAATACGACCGGGCAAAGTTACTGTCAACCTTTTGATCTCCACGGTCGTGCAAATCCTCTTCAGTACCATGTTAAGGTAGTACTGGCTTCTGTTTTACAAAAAATTCCTGATTACCAGTATTATTTTGGTACTTATTTTGGTAACAAATACGCCAAGACCATAAAATCCTGTAAACATCTGGTATATGTATCTTGTTACAACTTTTTTCAATTTTGTATTAGCAAA
CTTAAAGACCTAGCATCCCCCAAGAACCCCTAAAATCGTTGTTAAGCCCGTCAAGGAGGGCTACCCCTATGAANCTAATAAAGAACTAACCATAGNCCCTAGCTTTAAAGATATAGATCAGGAAGGGACTAGGCGACTACNTAGATTGCTGGAACCTAGACGTCCAATGGCTTGGTTGACTTGCTAGACCACGGCGACACGTATAACATGGCCGATAACCGAGTAGAATTAGACCGGTTTAACATGGTAGCCCGTATGTATGAAACTGAATAGAATACCTCAAAGACTAGCCGTTAAACTAGTCTTTTTTATTTTGTAAAAAGGGTTGACACCTACCCGCTAGCATGGTATACTATAAACATAGATAAGGAAAGGAGAAGAAAAAATAAAATAGTGTTAGTACCACGGCTACATAGTCCAAGCCCTTACTAGTTCTGTACGGGAAGTGTAAGCTATTTTATATTTTTAGCACGCACTTCCCTAATCATATCTGCAATCCCTATAACCTGTGTAACATAGGGTGGCCGTTTAGCATTTAGGCGTGTTCCTTATTTAATTTATACTTAATTATAACAAGATAGGATCCATAAGTCAACCACTAAACTAAAATAAATTAATTTAATTTAGGGGGTTGTTTTCTATTGTCTAGTATGGTATATTTAAAGAGTAGAAAAACAAAGGAGATCTTAACATGAAAAAACAAGAAATGAAAAACTTATTTATTGATGACGGGATCGAACTAACTAATGATTTAGGCGACGCGATTTATCTATTTAATAACGGCTTAATGGTTTCTGGTGAATACTGTGACGGCCTACGCGGTACCGATCATAATACGCTACTAAACGAACTAGACCATTCAGCAACCTATGAAGAGCTACACCAGCACTATGCGGTTGCCCGGCTAGTTCCCGAAAGCATGACGGCGCTTGTTAGTGGCTTACAGCTAGACATTGACAAGCTAGACATGTTAAAAGACTACGGCTACACCGTTGAAAGC
GGCGATGCTCTAGCCATGGTAGAGCTGTTTGTGATGGTTGATCCTACAACCAAAAGACGCCGCATTCAGTCAACCCTCGGTCCTTTCTTGTCTGTGCCGGGCCTTCAAGAGATCGCGCGATATGGTGGCTACGCCACCTATCGTGCTGTCCGGAACACGGATCCATGGATCCGTCAATCTCTGAAACTTTTTGATCCTGACCTATACGGTAACATTTATGGTTTTACCCGTCGACCTGCTGGACCTGAAGGGATGTACAAATCTCTGATGAAGTTTGGTGAGTCGATGCCTCGGTTTACAGATATGTCTACCGTACAGCGTTCAGCGATGAAGACCGCCATCACCGCCGCCCGGAAGAGGTTTAAGACTCCCGTCAAGTTTGAACCCCTGGAGTGGTCGGAAGTCGGTCAGCATATGAGACGTGATACATCTGCCGGTGTTTCCTTTCCTGGAAAGAAGAAGGGAGATGTGATGGAACGAATTTATGCTGAAGGACGTTGGCTGGGTCATCGTATGAAACAAGGTGGTAAAGGACGTTTTGATCCAAGGAAAGTGCGTATGCCTCCTTGTCTTGCTACGCAGCGCGGTCACCTCTCACCAAGAGATGATCCCAAGACACGTTTAGCGTGGATCTATCCCTCCGAGATGCTCATGGTTGAAGGGCTTTACGCCCCTACTATGTACAAGGCTTTCGAGGCAATGCCCGATAGCCCGCTTCTGTTGGGAAAGGGCTCACATCGGTTGTTTTCCGAGTGGGTCAGTGCTGCAACCCCGGGTATGAGACTGTATGGCCTCGACTTTTCCAGTTTTGATACGAAGGTGCCGGCGTGGTTGATCCACACCGCCTTTGATATCCTCCATGACAATATAGACTGGTTACATTGGAGAGGTAAACCTACCACCAAACGTTCTAGACAAAAGTGGAAGAATGTGTGGGATGGTATGGTGTACTACTTTATCAATACCCCCATCTTGATGCCTGATGGAAGGATGTTCCGCA
GATGATTGAGGTTAATTCCCTGACTCACAGATAAGAAAATTGTGGTTAGAGAGGGAAATTTTTTAGTAGGGCAGGGATTTTTCTAATATTCCGCTACAACTCCTGCCAGAGCAAGCACAGAAAAAAGAGGAAGGTGCCTCTGTCAGCATTCCATTGCCCTTATTTGGACTATCCATATATGGTAATGAGCTGCCATTGGAACATTTAAACTGGGCTCGGGGCCAGGAAATGAGTGACTTACCGTGATTGGCCTGTTTAAAATAAACCGCGCGCGGGCTGTATAAGGAGAGACGTGCGGGCGGAAGGTAATCCCTAACAACCTCTGAACTTAAACAAAGGACAGCCGGGATGTCTGAGGCAACCCGGAAGCCAATGGATTCAGAGGGGCCTAGAGCAGCCTCGGCCGCGGCCGCCCCACGGACGGAGGTAAGTCTAACGGTTTTTTTGCTGCATGAATGCCTGTTAAACTTGTAGAACCTAACACTTGCATGCTTCCCAGGACTCAGAAGGGCCTCCTTCTGCAGCAGGGGGCTCCGTGGGAGACATTCCGGCCCCCGTACCGGCCTCCCCGGCTCCAGAGGAGGCCTCCGGTGTCCCCCCGGTTCCAGAGAAAGCAGGCCCGGACGGAGCGGCCGCACCCCATGCCACTGCTGGCCCTGCTGGGACATCTTCTACGGCTGCAGAGGTTACGGAGGATCCTCCGGAGAGCACGCCTAGCCCTGAGAGAGATGGTGTAAGCCCCAAAGAACCTCTAACACAACCTAGTACCGGGTCTTCCTCTACTGACCTCAGCCCCCCTGACAGCCCGCATGCTTCAGATGATGATATGGACACTAGCCCCTACTATGAAGGATCTTGCACTTGCACGTTCAGCCTGAAAGTATGTTGTAATATTTGTTCCGGGTGTAATGAGTTTCTGAACTCAGATTGACCCTGTGTATAGGATGATGTGAATGATTCTCCACAGGCTAACTTTGATGGGAGAGACCACTCCTTCAGG
TCTTGCATATTTCCTTGTTGGTTGTTGGCTCCGATCTGTAGAGGCCATGGTTGGTTGTTGATTCCGTACGGTGTATAATAGGTAGGGTACAGTGAGTAGGGATATCCATTCGGCATAGGAGGATATCCTACGGATCCATACGGCATAGAAGGGATCTGGTTGAAGAATCCCGATGTAGGTATAGTAGGCTGCAGGTTTCCAGACCCTTGTTGCATAGCAGACTGCATGTTACTCAACCCCTGTTGTACAGTAATCTGCAGATTGCCGATTCCGCTTTGGATAGTAGCCTGCTGATTTCCGTTTCCGACTTGGACAGTAGCCTGCTGATTCGGGTAGTATACGTATGCAGCGGTTAATCCACTCCCTGGGAACACTATCAAAGAAATAACAAATTTTTTAAATTATACTCATAGATTAGCGCTATATTCTAAAAATGACAGAACTATGCTAAGAAAGACCATGCTTTTGAAAGTAAGAGAATTGAAGAAGCAATAAGATGAGCGAATAGTTTATCCCATTATAGCAATTGTATTAAAAAAAAATTTTTTTTTCAACTGAATTATTACTTACTTGATGTTCCCAGGGTGGCGACGAGGAGAACAAGGGGTAATTTGCTGAAGAATATGATCGTTCCGGTTTCGGAACTCAACCGTGATTCGGGGTAATTTTCGTTCCCTTTTATTCAGTCTATCCATCTGGTCATGTGATGACGTCTGGAAGATTGCGACCCGAAAAGACAATAAGAAGATAAACCTTCCCCTTTCGTGAAATTTTCCACTAATTAGAGCTGATAACTGTCACTATTTACGAACCAGATCATGTAACGTATGATTGACCTTATAGATGCGAGTCAAAAGTGATATGGATTACAGGTCTTCCAAGTAGAGCCCATGAATTTTGAATGATCACGGAGAGAAAAACATCGTCAGAATCGAACTCCAGAACACTAAAGGGTTAGTTGAAATTCATATAGCTTGACGATAGAAACATGTAGTACAGT
GTTAACAATAACCAGACCTTAGCCGTTTTTGGGTGAGCGGGAAAGATGGGTTACAGGTTCTATAAAAGCACCACACCGCACAAGGTTGCTATCACTTGTCACTCTGCTCAGACCCTTCCTTCTGCATGTCTGCTGATTACTATGAACATCTATACTGTGTATTTTGCTACTGTGTTCTTGGAAAGGTGGAAGCTCGCCGATGCTATGACAAAAAAATTAGAACAGTGGTAAGAGGAGGGCTCAGATGTGCAGTTTGCACTGCATGCTTGGAAAAAGGGCTCTATCTGGAAAGAGTGCTGAATGCGCCTCAACCTGTATATCAGGGGTCCATTGAAGAGCCTGATCCTTTCATTCAAAAAGCCTGCATAAGATGCATGTACTGTGGGGGAATACTGACCCGTGACGAAAAGGACAGGCACAGATATTTTGAAGAGCTTTACGTGATATTCAGGAATCAGGTTCTTGGCAGATGCTACACCTGTACTAGGCATGGCATGTGCTCGGCCCCTTACCGGGCGAACGCTACCGGCTGATGAATCACCTTGCTTAACATTGATTTTGGAGCCAGTCTCGGGAGAAGCAGCCAAGAACAGTACACCAGTCGTTGTGGATAAGCCTGGAAAACCGCCCCCTAAACGCCACCGAAGACAGTATAATGTGACTGTTTCCTGCAACGACTGTGACAAGCGTCTGAACTTCTCTGTCAAAACTACCTGCAGCACAATACTCACCCTGCAGCAACTCCTGACAGAGGACCTGGATTTCCTGTGTTCTTTCTGTGAGGCCAAGAATGGATAAAGAAAATGCAGGTAGCTCTGGGGTTGGGGGGGATTCTTTTATCCTCTTTGAGGCAGAATGCTCAGATACAGATTCTGAATCACCTGCCCAAGGTGAATCTACTGATGAGGATTTACTAGATAATGCCACTGCCGTTCCGGGAAACCACCTGGAGCTCTTCCAAACTCAGGAAAAAGAGGCGGGAGAAAGACAGATTTCAATT
GCTAAAGTCACGCCTGTTGTCGTCACTATGGCTTCCTCACTCAGGGCTGCGATCTCTAAGATCAAGAGAGATGATGTTGGTCAGCAAGTTTGTCCAAATTATGTCATGCTTAGATCATCGGTCACAACGAAGGTGGTACGAAACGTTGTTGAGTATCAAATCCGTACAGGTGGATTCTTTTCGTGCCTAGCTATGTTGAGACCGCTCCAGTATGCTAAACGTGAGCGTCTGCTTGGACAAAGGAATCTGGAACGCATATCGACTAGGGACATTCTTCAGACACGCGATTTGCACTCATTGTGCATGCCAACTCCTGACGCGCCAATGTCCAATCATCAGGCAGCCACCATGAGAGAGCTGATCTGCAGCTACTTCAAGGTCGACCACACTGATGGGTTGAAATATATACCCATGGATGAGAGATATTCTCCATCATCGCTTGCCAGATTGTTCACTATGGGTATGGCTGGACTACACATTACCACTGAGCCTTCCTACAAACGTGTGCCCATCATGCACTTGGCAGCAGATTTGGACTGCATGACGTTAGCTTTACCCTACATGATTACACTTGATGGTGACACAGTGGTACCTGTCGCCCCAACGCTTTCTGCAGAACAGCTTTTGGATGATGGACTTAAGGGATTAGCATGCATGGATATCTCATACGGATGTGAGGTGGACGCTAGCAACCGATCAGCTGGTGATCAGAGCATGGATTCTTCACGATGCATCAATGAGTTATATTGCGAGGAAACGGCAGAAGCTATCTGTGTACTCAAAACATGTCTTGTGCTGAACTGTATGCAATTCAAACTTGAGATGGATGATTTAGCACACAACGCTACTGAGCTGGACAAGATACAGATGATGATACCTTTTAGTGAACGTGTTTTCAGAATGGCTTCTTCATTTGCTACCATTGATGCCCAGTGTTTCAGGTTTTGTGTGATGATGAAGGATAAGAATTTGAAGATAGACATGCGTGAAACGATGAGAC
GTCTCCGAGCGATCTATCCACGACCAATTTGACATGGGTGCGCCGTTTGTAAAGGTCGTGGACAAAGCAGAACCCCCGGCATCGGGGGGGGGTGCCGGGGGCCTGTTGGCGTGGACGCCGTTGCTGCGCTCTTGGGGTAGACGCGTCTCTCAGGCTACGCGGCGCGCCATCAGTCGGACCTCAGTCGGTCGATGAACGCTTCGACCATGCCCCGCGTCATCAAAGGCGACTGCCCGCGTTTGACGAACGCGCACACCGACGACACCGACTCTTGCTCGTCTGCGCCGGGTTCGGGGTCGTCGTCGAACCCGATGCCCGACACGATGAGCGTGTATCCGCTCAACATGACGCCGGGGTCGAATGCGCGGCGAGCGGTCACCAGCGCATCGACAGCCGCCTCGAGCTGCTCGTAGGCGGCGGCGAGCTCGGGGCTAAGCATCAGCCGCGGTCGGTGAGGTCGGCGCCAAAGATGCGATCGGCGATGGCTTCGGTGAGCGCAGACATGCTGAGCACCGCGTTGACTTGCACGAGGTCGTCGCCCGCCAGCAGCGCGCGGGTGTCGACGCACCACTTGCTGTTGCGGGTCTGCTTCTGGAGTTCTTCGGTGAGCGCGGCGCGCACCCGTAGCCGGATGTTGGATTCGACGGACATCAGCTCTCCATTTCGGCGGCCGGGTCGGCAGCGCGCATAAACTTCGGCAGCGTGGGTGGCGGCGGGAGGGTGATCCCGACGCCGTGCGAGCCGAGGTGCCGACGCAGCCGGACAGCGAACATCGTGGCATCGTCGTCGCTCCAGCTCGGCTCCTCGTTGAGCATGAAGTGGGCAACGATGTTCTCGAACTCAGCGACGCTGGTCATGTGGTGTGGTTCCAGGTGTGGCATCAGGCCTTCTCCTTGGTGTCGTGGGTGCAGTCGGATCGGTGATCGCCGTTCGTACAGGCCGCAGTCCTGCGGGCGGATGCGGGGCACGGTCAGGTCTCCTTGGTGTCGTGGGTGCAGTC
GAATTCTACTCGTAAAGCGAGTTCGGTTTTGAAAAACAAATGATGTCATTCTTGATCATGTTTTACGAGCAGAATTCTACCCGTAAAGCGAGTTCAGGTTTAAAAACAAATGACATCATTTATATAATGACATCATCTCTGATCGCGTGTTACAAGTAGAATTCTACCCGTAAAGCAAGTTTAGTTTTGAAAAACAAATGAGTCATATTTAACACGTTAATAATCTTTTTAGCTTATGACTCAAGTTATGAGCCGTGTGCAAAACATGACATAGCCTATGAGTCATAATTGATCGTGCGTTACAAGTAAAATTCTACTCGTAAAACGAGTTAAAAAGGGTCATATTTAAATTTAGTTGAGTTTATGAGATAAGATTAAAAGCACGTGTAAAATGTTTCCTTCGCGTTGGCACAATTATTTACAATGCGGCCAAGTTATAAAAGATTCTAATCTAATATGTTTTAAAACCCCTTTGCGGCCCGAGTTGTTTGCGTACGTAACTAGCGAAGAAGATGTGTGGACCGCGGAACAGATAGTGAAACAAAACCCCAATATCGGAGCAATAATTGATTTAACCAACACGTCTAAATATTATGATGGGGTGCATTTTTTGCGGGCGGGCCTATTATATAAAAAAATTCAAGTACCTGGCCAGACTTTGCCGCCTGAAAGCATAGTTCAAGAATTTATTGACACGGTAAAAGAATTTACAGAAAAATGTCCCGGCATGTTGGTTGGCGTGCATTGCACACACGGTATTAATCGCACCGGTTACATGGTGTGCAGATATTTAATGCACACCCTGGGTATTGCGCCGCAGGAAGCCATAGATAGATTCGAAAAAGCTAGAGGTCACAAAATTGAAAGACAAAATTACGTTCAAGATTTATTAATTTAATTAATACACGCCGTTTAAACCTAGGGTAACGATCATTCCCCCGGTTCGTGCCAACAGCGACGGCTACAAGTCGCCGCCCGCGTTGATGCGCTGCACCTCGAG
CAGTCGCTCTGCGGAGAGGCTGGCAGATTGAGCCCTGGGAGGTTCTCTCCAGCACTAGCAGGTAGAGCCTGGGTGTTCCCTGCTAGACTCTCACCAGCACTTGGCCGGTGCTGGGCAGAGTGACTCCACGCTTGCTTGCTTAAAGCCCTCTTCAATAAAGCTGCCATTTTAGAAGTAAGCTAGTGTGTGTTCCCATCTCTCCTAGCCGCCGCCTGGTCAACTCGGTACTCAATAATAAGAAGACCCTGGTCTGTTAGGACCCTTTCTGCTTTGGGAAACCGAAGCAGGAAAATCCCTAGCAGATTGGCGCCTGAACAGGGACTTGAAGGAGAGTGAGAGACTCCTGAGTACGGCTGAGTGAAGGCAGTAAGGGCGGCAGGAACCAACCACGACGGAGTGCTCCTATAAAGGCGCGGGTCGGTACCAGACGGCGTGAGGAGCGGGAGAGGAAGAGGCCTCCGGTTGCAGGTAAGTGCAACACAAAAAAGAAATAGCTGTCTTTTATCCAGGAAGGGGTAATAAGATAGAGTGGGAGATGGGCGTGAGAAACTCCGTCTTGTCAGGGAAGAAAGCAGATGAATTAGAAAAAATTAGGCTACGACCCAACGGAAAGAAAAAGTACATGTTGAAGCATGTAGTATGGGCAGCAAATGAATTAGATAGATTTGGATTAGCAGAAAGCCTGTTGGAGAACAAAGAAGGATGTCAAAAAATACTTTCGGTCTTAGCTCCATTAGTGCCAACAGGCTCAGAAAATTTAAAAAGCCTTTATAATACTGTCTGCGTCATCTGGTGCATTCACGCAGAAGAGAAAGTGAAACACACTGAGGAAGCAAAACAGATAGTGCAGAGACACCTAGTGGTGGAAACAGGAACAACAGAAACTATGCCAAAAACAAGTAGACCAACAGCACCATCTAGCGGCAGAGGAGGAAATTACCCAGTACAACAAATAGGTGGTAACTATGTCCACCTGCCATTAAGCCCGAGAACATTAAAT
TGTCCATTTGCCGAAAACCCATTTTTTGAAAAATTTCGACTTTTTAGACTTGAATCCCAATAAATAGCGGTTTCTGATGCTGAAAGGAGGTGTGTTTTTTGCCTGAAAATCAACCAAAATTGACAGTATTGCACTCAAAAAGTTCAAATACCGTGACAGCTGATGACGATGATCTTAAGGAGATCCAGAACACACCGCCAGCTCATCTTGATGATGAAGCATCGCGTCTTTGGAAGGCGATTGTTCCGGAAATAAAGAAAATTGGCTTTCTCAAAAAGATTGACCAGCCAGCGCTTGAATTGTATTGCCGTTATTACTCTATTTACATTAAGTCTGAGCGGCTAATCGAAAAACAAGGGCTGTGGATTTATGACAACGACGATGTTGCGGTGAAGCGCTCTCCGGGAGCTGTTCAAATGGACTCTTGTGTGAAGAACATGAAGTCGTTAGGACATGATTTAGGCCTTACATTTGATTCTGGACTACGCCAGATCATTGTCGAAGAGCCAGAAAAGCCTAAGCAAAATAGTCCATTGAAGGAGGTTGGATTTGGTGCAGACGTTTGATTTTACCGGTGTGCGTGATATCTGTAGCTGCGTAAAGCCATACCAATCGGACTATCAAAAGTTGCTAGATAAGTACCACGATCCAGGGACAAGGTACGCTTATGACGTGATGTTTACGGATAAGTACATGACTGGTAGAGACGTTCAGCTGGCATGTATTCGGCACTTAAACGATTTACTTAGAATTGGCAATGATGATTTTCCCTACCAATACAGCTCAGACATGGTCAACGCAATTGAATACTTTTCACGGTTGCTTCCTAATCCAGACGATACTTCAAAGAAAATTCAGCCATTCAAATGGCAATCATTTATCCTTGATAGCTTGATTGGTTGGCGAACCGTTGACAACGGTACTCGATTCACAACTTCCAACATATCTATTGCTCGCCAACAGGGCAAGACTTGGCTTGCTTCTATCCTGATCAATTTCT
TATTAAAATCTTAATAGGTTTTGATAAAAGCGAACGTGGGGAAACCCGAACCAAACCTTCTTCTAAATTCTCTCTCATCTCTCTTAAAGCAAACTTCTCTCTTGTCTTTCTTGCATGAGCGATCTTCAACGTTGTCAGATCGTGCTTCGGCACCAGTACAATGTTTTCTTTCACTGAAGCGAAATCAAAGATCTCTTTGTGGACACGTAGTGCGGCGCCATTAAATAACGTGTACTTGTCCTATTCTTGTCGGTGTGGTCTTGGGAAAAGAAAGCTTGCTGGAGGCTGCTGTTCAGCCCCATACATTACTTGTTACGATTCTGCTGACTTTCGGCGGGTGCAATATCTCTACTTCTGCTTGACGAGGTATTGTTGCCTGTACTTCTTTCTTCTTCTTCTTGCTGATTGGTTCTATAAGAAATCTAGTATTTTCTTTGAAACAGAGTTTTCCCGTGGTTTTCGAACTTGGAGAAAGATTGTTAAGCTTCTGTATATTCTGCCCAAATTTGAAATGGAAAGCATTATGAGCCGTGGTATTCCTTCAGGAATTTTGGAGGAAAAAGCTATTCAGTTCAAACGTGCCAAAGAAGGGAATAAACCCTTGAAGGATGAGATTCCCAAGCCTGAGGATATGTATGTGTCTCACACTTCTAAATGGAATGTGCTCAGAAAAATGAGCCAAAAGACTGTGGATCTTTCCAAAGCAGCTGCTGGGATGGGATTCATCAATAAGCATATGCTTACGGGCAACATCTTGGCACAACCAACAACAGTCTTGGATATTCCCGTCACAAAGGATAAAACACTTGCGATGGCCAGTGATTTTATTCGTAAGGAGAATCTCAAGACTTCTGCCATTCACATTGGAGCAATTGAGATTATTATCCAGAGCTTTGCTTCCCCTGAAAGTGATTTGATGGGAGGCTTTTTGCTTGTGGATTCTTTACACACTGATACAGCTAATGCTATTCGTAGCATTTTTGTTGCTCCAATGCGGGGA
AAAATAAAACAAATCAACACAACATTATAACGAACCAGCAATCTCAAGCAATCAAGCTATTCTCAGCAATTTCAGCAAACACAACTACAGAAAGTAATTTTTCACTCAATTAATTTTCATTAGTTTTTAACTGCGACAATAGCAGAGAGATCAATGGCAGCAACAATGATCTTTGGTTCCTTCACTCACGATCTTTTGGGCAAGGCCATGTCAACCATTCACTCAGCCGTCACAGCTGAGAAAGACATATTCTCCAGCATAAAGGAGCGTCTTGAAAGAAAGAGGCATGGGAAAATATGCCGAATGAAAAACGGCAGCATATACATCAAGGCTGCTTCGTCCACGAAAGTGGAGAAAATAAACGCAGCAGCCAAGAAGCTAGCCGATGATAAAGCAGCTTTCTTGAAGGCTCAACCAACAATTGTTGACAAAATCATTGTCAATGAGAAGATACAAGTGGTGGAAGCTGAAGAAGTGCACAAGCGAGAGGATGTGCAAACTGTATTCTTTAAGAAAACCAAAAAGAGGGCGCCCAAGTTGCGCGCAACTTGTAGCAGCAGTGGTTTAGATAATTTGTATAATGCAGTGGCTAATATAGCCAAAGCAAGTTCTCTTCGAGTGGAGGTTATCCACAAAAAGAGGGTTTGTGGAGAGTTCAAGCAAACAAGGTTTGGTAGAGCCTTGTTCATTGACGTTGCCCACGCAAAAGGCCACAGACGTCGCATCGATTGCAGAATGCATAGACGTGAGCAGCGAACTATGCACATGTTCATGCGGAAAACTACCAAGACAGAAGTTAGATCTAAGCATCTTAGAAAAGGCGATAGTGGGATAGTTCTCCTGACACAGAAGATAAAAGGACATCTCAGCGGAGTGCGGGATGAATTCTTTATTGTTAGAGGAACGTGTGATGATAGTTTGTTGGAGGCAAGAGCTAGATTCAGTCAATCCATCACACTGCGTGCGACTCACTTCTCAACTGGTGATATATTTTGGAAGG
GTTTCAACATGTCTAAGGATATGGTTTATCATTTTGAAAAATATAATTTTATTTCATCCTCCTGGTCACTTTGGGGCACGTCTGGGGCACGGGCATTAAGGACATTATTCAACATGGCAACTTGAGTCACGCTGCACTCAGGCATCCATGCACCATAAACATTGTAGACCATGCTGGCGCTGGAGTGCCCCATCTGTGATGCAATAAATGTCGGGTTTGCTCCGGAAGATAAAGCCCAGCACGCATAGGTATGGCGTGACTGATACGCTTTACGGGATCGGATACCCGCTCTTTTTATTGCTGAATCCCATGTCGCTCCGATGGAGCTTACCGCGTAGTTAATACCCGCCTTGTGATTCTTGCGAACGATTTGCGGACAGAAAACAAAAGTGCACTCGTGCAAAATTGTTCTTCCGTACTCGCGTAATTGAACAGTGATCTGATGCTGCCTGCTAAGACGAGTAAGCATCGCCTGGTTTTTAAGTGCTTCAATTGCTGGTGCCAGAAGATGTATAACCCGGTTAGTGCCTGCGTCGGTCTTTGGTAGCGTAAAATCACCTATTTTTGTAAAATTTCGTCGCACTGTTATCGTGCCAGCTTTCAGGTCGATATCCTCCCATGCAAGTGCGGCAATTTCACCGTGTCGCATCCCTGTAAAAACAGCCACTGTCCAGAGGTTTTTGGTCTGTTGATGATGGCAGGCATCAATGAGACGGCTAAACTCATCTCTGGTCAGTGGATCCGGCACTGGTTTTGATTTCCTCAGCGGTGTTATTGAATTAAACGGGTTTTTCTCCAGATACCCGTTTTCGGCGGCAAAGCTGAACATTCCGGCTGTTGTTGTCATGTAATAGTTCACTGTGGGTACGGTTCTTCCTTTTCGGGACGTGCTGGTTTTCCTGCTTCCCTTTTCCCCGGTCAGTAAATCTTTCCTGATAAACAGCAGATCTTCTTTTGTAATCGATGACGCCAGCCTGCCAGGACCAAGCCTCGGTAGCAT
AGAGCAATCAGGTAACAACGATTTTAAGCAAACATGAACATCCAGAAAATACAAAAATTAATAGAAAATGGAACCACTTTACTGTTGTCTATTGAGGATTGTGTAGGTTCTAACCACGATCTAGCTTTGGATTTACATAAGAGAAATAGTGATGAGATCCCAGAAGATGTGATTATAAATAATAATGCAAAAAATTATGAGACAATGAGAGAGTTAATTGTCAAAATCACTGCTGATGGTGAAGGACTAAACAAAGGGATGGCAACTGTGGATGTCAAAAAGCTAAGTGAGATGGTCTCTCTGTTTGAGCAAAAATACCTAGAAACAGAGTTAGCAAGGCATGACATTTTTGGAGAGCTGATCTCCAGGCACCTGAGAATAAAGCCCAAACAAAGAAATGAAGTGGAGATAGAGCATGCACTAAGAGAATATCTGGATGAACTCAACAAAAAGTCCTGCATTAACAAGCTCTCTGATGATGAGTTTGAGAGAATAAATAAAGAATATGTAGCAACTAATGCCACCCCTGATAACTATGTGATATATAAAGAATCAAAAAACAGTGAGCTTTGTTTAATCATTTATGATTGGAAAATATCTGTCGATGCCAGGACTGAAACCAAACAATGGAGAAATACCTACAAGAATATTTGGAAATCTTTCAAAGATATAAAAGTGAATGGAAAGCCATTCCTGGAAGAGCATCCTGTTTTCGTTTCTATAGTTATATTGAAACCTATTGCTGGGATGCCAATCACTGTTACTAGTAGCAGGGTTTTGGAGAAATTCGAAGATTCTCCATCAGCATTGCACGGAGAAAGAATAAAGCATGCTAAAAATGCCAAATTGCTAAATATTTCTTATGTTGGGCAAATAGTTGGAACCACACCCACAGTGGTGAGAAACTATTATGCAAACACTCAAAGAATCAAATCTGAAGTCAGAGGAATCTTAGGTGATGATTTTGGATCTAAAGATGTGTTTTTCAGTCACTGGACCA
ACCGGATGGCCGCGCGATTTTTTTGTGGGCCCTACCATTAACTCTTGTCGGCCAATCATATGACGCGCTCAAAGCTTAAATAATTCTCCCGCTTATTATAAGTACTTCGTTGCTAAGTATGCGTTTGAAAAATGTGGGATCCACTGTTAAATGAGTTCCCCGACACCGTTCACGGTTTTAGGTGTATGTTAGCAGTTAAATATTTGCAGTTAGTAGAGAAAACTTACTCTCCTGATACATTGGGTTACGATTTGATAAGGGATTTAATCCTGGTAATAAGGGCTAGGAATTATGTCGAAGCGACCAGCAGATATAATCATTTCCACGCCCGCTTCGAAGGTACGCCGCCGTCTCAACTTCGACAGCCCATATGTGAGCCGTGCTGCTGCCCCCATTGTCCGCGTCACCAAAGCAAAAGCATGGGCGAACAGGCCCATGAACAGAAAGCCCAGGATGTACAGGATGTACAGAAGTCCAGATGTTCCTAGAGGATGTGAAGGTCCATGTAAGGTTCAGTCGTTTGAGTCCAGACATGATATTCAGCATATAGGTAAAGTAATGTGTGTTAGTGATGTTACTCGTGGTACTGGGCTGACCCATAGAGTTGGTAAGAGATTTTGTGTTAAGTCTGTTTATGTGTTGGGTAAGATCTGGATGGATGAGAACATTAAGACGAAGAATCACACGAATAGTGTGATGTTTTTCTTGGTTAGAGATCGTAGACCTGTTGATAAACCTCAAGATTTTGGAGAGGTATTTAATATGTTTGATAATGAGCCCAGTACGGCGACTGTGAAGAATGTTCATCGTGATAGGTATCAAGTTCTGCGCAAATGGTATGCAACTGTCACCGGTGGACAATACGCTTCAAAGGAACAAGCTCTCGTGAAGAAATTTATTAGAGTTAATAATTATGTTGTGTATAACCAGCAGGAAGCTGGCAAGTATGAGAATCATTCTGAGAATGCTTTAATGTTGTATATGGCGTGTACTCACGCCT
GTATCAAAAAAGATGATGATACTTGGAAGAAGAGATGAAGGAAAAGAAAAAGATGGCACGTAAGTTGCAAAGAGTTTCAGTTTACCAAAACAGAAAGCCCTAGAAACAAGCGTGAGATATCAGAATCTGACACAGAGGAGAGATATCAAGAATCAAACCGAGACAATCACAAGATGGCTTTTCAGAAAGAGTTCTTTGGACTGAGAGATGTGAAAGTGGATTTATCCGCTGGAGAGGGATTGGACTTTGACCCATCCGAGGTTGAATTGACCGTTTATCGGACCGGGGCTGATACTGATGGAAACACCATCATCAAGGCCTTGGCTGCAGTGGGTGGCCCAAAGACCAATGAGGCCCTATCTGTGCTTTTGGCTTTTGTCACGTTAGGCACAGATCAAGATGAATATGAGACCAGGATTAAGATCTTGAAAGAGATTGGATTCAGTGTAAAGGAGGTTCCCATGGCGAAAGATGCAAGTTCGGGGATTGAGGCGCCGCTGGAGAATGTTGCAGCATTAGTCAAGCCCGAGACTGTCTATCAGGTCATCAGGGGAGTATTGTACACATGCGCGTTATTTGTTAAGTATAATGTGGAAAAGATGCAGAAGTACATCAAGAATAAACTACCTGCACTGGCTACCAGTTACGGAGTGCCCGAGCTAGAAGAGTTTCCGACCGAGTCCTCCGCCCTCAAGAAGTTGGCCAGTTGCATTCGACCCGGGCAGAGGATTACCAATGCCCTCTATGCTTTCCTCCTGGTAGAAATGGCGAGGCCAGAGACCCAGCAAGGAGCCAGGGCGCTCGCAGCTATGAGAATCAACGGGACAGGGATGACTATGGTGGGTCTCTTCACTCAGGCGGCAAAGAATCTGGGAGCCACACCTTCTGACCTCCTGGAGGATCTTTGCATGAGATCCCTTGTGGACTCTGCAAGGAGGATCGTACGACTGATGGTCCAGGTATCTCAGGCTGAAACCATCCAGGCCCGCTATGCTGTAAT
GGCCATCCGCTATAATATTACCGGATGGCCGCGCCCGCCCCCCCTCTCTCCACGCGCGCATCTTTTGTTGTTGTTCCACGCTCCTTCCTATTGGTACGTGTCCTTCACTTTCTCATCTTTTGAGTGGCCTTTAATTCAAATTGAAGGATAAAACTTTCCTCGCGTGATTTTCTTTTTCGAATTTATTAACACGCGATGAATTATTTATGTCCTACYGATTATGTGAAGGACGTGGCTTTATTTGGACCATGCTGCTGAGTTTATTTGCGATTGAAGTCTATCGATAGTCTATATATTTAACCTGTCAGTTAWGTCTGTTTATCCAACTCAGCAGCATACCACGTTTATATTGTTAGCTCTGTTTTATTTATATTYACAGCATGATAATGTATCAGTCAAAAGGTAAACGTGGTTTTCATATGACTAACCGACGATATAACTCTCGTTATTCTATGTTTAACCGTATGACCGCTATTAAACGACATGATGGAAAACGTCGAGGAGGAATGTTATCAAAGCCCACTGATGAGCCCAAGATGACAGCCCAACGTATACATGAGAATCAGTATGGGCCAGATTTTGTCCTGGCCCATAATTCAGCTATCTCAACGTTTATCAGCTACCCTTGCTTGGGCAAAATCGAACCGAACCGGAGCAGGTCCTATATCAAACTGAAACGCCTACGTTTCAAAGGGACTGTGAAGATTGAACGTGTCCAAATGGACATGAACATGGACGGATCTGCCCCTAAGGTTGAAGGAGTGTTCTCACTCGTCGTGGTTATGGATCGTAAACCACATCTTAGCGGGTCTGGTTGTCTGCATACATTTGACGAACTATTTGGTGCAAGGATCCATAGCCATGGTACTCTTAACATAGTACCTTCTTTGAAAGACCGGTTTTATATAAGACACGTGTTCAAACGTGTATTATCTGTTGAAAAGGATACGCTTATGGTGGACGTGGAAGGTACTACTGCTCTTTCAACCAGGCGTTTCAA
CGCACAGTGGATCCTAGGCGTTTTTACTCACGCAATAATTTGTCCACACTATTGTTGGGTGTGACCTAGCATAATGGGACAGTTAATCAGTTTCTTTCAGGACATACCGATCTTCTTTGAAGAAGCACTCAATGTAGCCTTGGCTGTGGTTACACTGCTTGCTATTATAAAGGGCATTGTGAATGTTTGGAAATCAGGAATTCTTCAGCTGTTTGTGTTCTTGGTTCTGGCGGGAAGGTCATGCTCTTTCAAAGTTGGTCATCATACAAATTTTGAGTCATTTACAGTTAAGCTAGGAGGTGTCTTCCATGAATTACCTTCACTATGTAGGGTCAACAACTCTTACAGTCTAATTAGGCTTTCTCATAACAGTAATCAGGCATTATCAGTTGAGTATGTGGATGTGCACCCTGTCCTCTGTTCGTCCAGTCCAACCATACTCGACAACTACACTCAATGTATAAAAGGCTCTCCAGAGTTTGATTGGATTCTTGGGTGGACAATTAAGGGATTGGGACATGACTTTTTGAGGGATCCAAGAATCTGCTGTGAGCCTAAAAAGACAACTAATGCTGAATTTACATTCCAATTGAATTTAACAGATAGTCCTGAGACCCATCACTATAGGAGCAAGATTGAGGTAGGCATCCGACATTTATTCGGGAACTACATAACTAATGATAGCTATTCAAAAATGTCTGTGGTTATGAGGAACACTACCTGGGAAGGTCAATGCTCAAATAGTCATGTGAATACACTGAGATTTCTTGTTAAAAATGCAGGTTACCTTGTTGGAAGAAAACCACTGGCATTTTTTAGTTGGTCACTTTCTGACCCAAAGGGTAATGACATGCCAGGTGGTTACTGTCTTGAAAGGTGGATGTTGGTTGCTGGGGATTTGAAGTGCTTTGGCAACACAGCTGTCGCCAAGTGTAATTTGAATCATGATTCTGAGTTCTGTGACATGTTGAGGCTGTTTGATTTCAATAAGAATGCCATT
ACCTGAGTGCCCCGCGACTGGGTGGGACCTGGATCACTCACGTGGGTGGTCCCGCTCATCGTGGCGCAACGAGGAGTCTCGTTGGGAGTTTTTATAATGGGTTACTACTTGGGAGAAGTGGGGAAACCGGAAGCTACCGCCGCAAATCGAGAAATTTGCTTTTAATGCGAAATTACGCTTTTTAGCAATCGGTGACCACCCTTGCCCTCCAATCAAATTCATTTGTTGAGGGTGTTTTTATGTCATTTCCACAAAATGACTCATTGCAACATAGTGTTTGAATTAAACAAACACGCGTCGTTGAATTTCGCGATCCTTATGTGGTTTTTAATTTGAGCGTCCATTAAGCCGATGTTAAACATACGATTTTGCTATAAATGTCGCTGTTGTGCCTATTAAAACCATGTGTAATGGTTTTGCCTTGTCTATTTGAGTATGTTTAACCGTAATTATCGTACTCCATCAAAATTGCGTAACAGTAATTTTGGTACTAAATGGAGTCACGTGACCCCCTCTAGAGCACGTGGACGTGCATTGAAGTACCCCGTGTCCCGTAGACTTTCATACGAGCGTATTGAGAGACCGCTAAGTACTAATACCATTGTTGAGGTTCAACATGGTAGTCATATGTCTCTCCAGAAGAACACTGACATTGCATCCTTTGTTCAATACCCCGTGCGAGGAATAAATGGCGATGGACGCTCTAGAGACTACATCAAGTTATTGAAACTTGATGTCTCCGGTGTCATTAATGTGAAGACAACGTCTATTGACCATACGATGGATCCAAGTGATAAACTCAGTGGTTTATTCGTTCTGACTATCTTATTAGACAGAAAACCCTATCTACCTGAAGGTGTGAACACGCTTCCTGGGTTCTCGGAGCTATTTGGCCCTTATGCATCTGCGTATGCAAACATGCATTTGCTAGATTCTCAAAAGAACCGTTTCAAGGTACTTGGTATTGTGAAGAAGTTCGTTGGATGTGCTTCTGGAGCAA
GATTAAATTCACATCCAACAGACACAGACACCAAACACCAAACGCCTTAATCGTACAGCCACCATGGCTGTCCCGTTGGAGCGTGCCTTCGCCTCGGTCACCCAGTCTTTCCACAAAGACGCGACCCAAGGCCCTACCACCAACGAATATCTGGTTGCCCGCGCTGAAACACAACGCTATGCACCATACGCCGTCCGCAAAGGACCGGCTGCTCTGCTCGCCCAGGTTGGTATCAATACCATCCATGACTCCCCGCTGTCCCACTCCCACCCGGCCTGTTATGCCCTCAATGCATTCCACTTCCTTAAGGTTATCCCTCGGTACTTACATGGCAAGGCTGAGGTTTGGGGCACCAAAGACAACTGGTTCAGAAAACTACAAGCGCAAATTGACAGCCAGACCACCACGCTCACACATCGGAATTATGCCATCACCGCCAGGGATCACGTCCGCTACCCTGGAACTGTCGTCGACCATCCTGGATCATGCACTGCTGGAACACTTTTTATGCATGATGCACTACAGTACATGACCCCTCTTGATGTCTACACTTTGTTCGCCACAAGTCCGGAGATGCACTCTCTCGTCGCCACCGCTGTTATCCCGCCTGAATCTGTTGATCGCCTGCCCGCTTTCTGGCCTGAACTTTACCAACTGGCATACTATGAGGACCACCTTTGCTATGCACCTGATGGGAACTTCGCTGACGCCTACAACCAACCCTTAGCTGCTCACCAATGGATGACCATGAAAAGTCTGCACGGCCCTGATTTCACGCTTTCCGTCGATGTACCCGCCAGTCGTTATAGCCACCATATCTTTGTCATATCCAAGCGCCCTGGTTTACCTGACACGCATCGTGACTTCATGTGCCCCGACTTAGTCGAGCTGCCTAAAGATTTTTTCCCAGGTGCCAATAAAGCAGACAAGCTACTCCCCCGCACGCTGGTTAACCAAATGGTTGAATACGCAGCATCTGTCAAACGAGCTACCATCAAAG
CCCCACGCCCCCTTGGGGTCTCGCCAAAGGGGGCGGGGCCCAATTTAAAACCACACCCCCTTACTTCCGGGGCGTAACCCGAAAGTTCTCACCACACCCACTTCCAGGGCGTAACCCGAAAGTTCTCACCACACCCACTTCCGGGGCGTAACCCGAAAGTTCTCACCACACCCACTTCCAGGGCGTAACCCGAAAGTTCTCACCACACCCACTTCCAGGGCGTAACCCGAAAGTTCTCACCACACCCACTTCCAGGGCGTAACCCGAAAGTTCGAACCGGGAGGTCAACCATGGGAACCGATGTTTCGACAAATCAAACCTTTGTCACCACCGGCCCGATAATCCCGAGAATGGACCGCTTGGTCAATTAGGTTATCAGTGTTTGTGTTTTTTTTTGTGTTTCCTATCTGGTCAGAATGAACCAAAACTCTCCCGGTTCACCTATCACGTGTTTTTTTTAAGTTATTTTACTATTGAGCCACCTATACACTCTGTTACAAAAAAAACATTGAAAAATAGATATGTTCAAAGACACGATAGGAAAAAACACACACAAGTGAATAACATTCAATCTTTATGATTTTTATTGTACATCAACAAATGAACTCTGCAAGTGCGTTTTTAAGAAAAAGAAATATGATGAAGATATGTCAATACAACAGTCAATGTTCTCAGGATTGCAAGTGCGTTTTTAAGAAAAAGAAATATGATGAAGATATATCAATACAACAGTCAATGTTCTCAGGATAGCAGAAGGGTTTTTGATTGTTTGTTCGACTTCCTGTTTCTACCTGCAGTGGAGGTTAGAAACCCCGATCCGCCCCCAATGTCAAACTGACCGGCGCACGTCATGAAGCCATCATCATCGCCGTCGTCGTCCATGTTGGATGCGAGGGTTGCCTTTTTGGTGGATTTCATGTTCTCTGTGGTAGTTACCCGGGGCTTGGAAATGACCTCTTCGTCACTGGAGTCGTCAGAGGATACGAACTCCTGTGAGCGA
CTTCGGATGACCTCCGGAGAGGCCACGATATGGACAATTGATTTCGTTCTTACGTTCACTGGGAACGCCCATATCTGGTTTATACTCTGTCGAGTCTAGAAGCCGCTGGCACCGTAAGTGCCCGGTGGCTCCGTCAGCCTAAGTTGACCCGAGAAGGGTCCAGGTTTTGGTCAATATGCCTAAGAAATGACACATGCAAAGTACCAGGGCTACCCCCCGAATGAGGGTCGATAAACTATGTTTTATCTTTTGCCGCGCGGGAGCTGCGCTGAGTGCCACTCAGCAGGTGTCTGAGCAACAACTCACCTACGGGGAAGTGGGCCCCCCCCCTATCAAGGCGGCCCCCCAGCGAGGGTCGATACCGACCAAGCTGGAGTACCACGACCTCGACCAGTTTGCGTGGCTGGGAGATGTATGGTTGACCATGTGTTTGCGGCTCACTTGCGTGACCCGCCACTCGGTGGTCGACCAACGGTGGTGCGAGACTATCCTGTCCAACGCCAACCTGAGGCGGTTTTTGACCGATGATGGTTGGATTGTCCCGGACAGCTTGTCTGACCATGGTGCAGGGCAGTCGGCGGAGTTCCTCTTTTGCAGGGACAGTGACTTCCGACGGCGGTTCTGCACAGCGCATGGTCTGGTGGAGGCCCATACTGGTCTTGCTGACCTCACCCCATACGGGGCGGAGGCTGGGCGTGACGTGGACCAGTGTTGGCGGCGCCTGTTTCGTGGGCCTGTGACTGGGCACTACTCCTTCCCCTTGGAGAAGTGGATGTCCCGGGCTCAGCTGGAGGAGGTAGCTGGCCAAAACGCCCTTTCCTCCGGGTCATTTGGCCTGGAGGTTGATGGCACAAACTGGCATCTGGTGGATGGCAGTATGAGTGCTCGGGAAGTCTTGGCTTCCCTGACAAAGCGTGCACGCCTTGGGGGGCGAGAGTCTGATGCGGATTCCCATCCGTTCAAGCCTTTTTCCTCGTTCCCCGCAGGCCTGCCCACGCCC
AAATAAAACCCAACAATGGCGGATTTGACCCAACTTGATGTACATGAATGGCTCGATAGTACACGTTATCCACTTACCTTTACATTACCACTCACAAGCATAGCACCAACGATATTACTGGATGAATACGTAGGATTATTACGAACAAGTGAACTTTTTAGCTTGACATGGCGGAATAACCATTTAGAAATATCGTTTTTAAATGCATTTGCAATTGTCGGTTTTGAACCAACAACCTTCCTACTTCAAACAGAATACGATCGGATTGAGATAGTGCGAATGCTGGTTCGCGGAATCACTCGAAGGCTGAAGATTATGAAACTCGGATTGGAGAATTTATCCACGAACGATTTGATTCAAGTTATTAAAGATGAGACCGTTGGAACTAGCTTATGGCAGTTAATTGAGAATATTCATTTATTGCAAGCACGGCTACTCCAGACTTTTTCCCCAACAAACTTAAAGTATTTATCTCCAATTTTGGTTTCTCATTGGATTGAAAAAGCCCTGACTCATCCAACTCAGATCACATCTACAATTTTTTGGAAGATGGTAAGTTTTGATGGAACTGTTTCCTGGACATCGTTACTCAATTATTGCCTAGCGATCGCTTTAGGTCAAACTGAAAGAGATGATATTGTGATACGAACATGGCCAATGACATCAATGTACCCAATCACGCATGTACTTGTGACACCAGGTGTCCAGAAACCAGCGCTTAATTATGTTATTGCATGGTATCCAACTTTTAAGACCCATAAAGACTTAAAGCATTTCATGCGACGGCAGGGTTTCATGACAGCTCATCTCATTCCAAATTTCGGAATATTTCATGTCCACGAGTTTCAAACCATTAGCGCCCTTGTGCATTACATGATTGAGAACGTTCGTACATCTCAACTTGAAAAACGCAGACTGTATGAAAGAACAACAGATTCACCATTTATTCGATTTACACGCTCAGTGTTATTTACTGACTCAGTACCACCAGCAGTTTTGT
GGCCTTAAAGCTTTTAGAGAACTCTTTTTGCAGTAAAAAGCACAAGGCGTATGACACGCTCAAAGCCTTACGCATTACAAAAAACCTAAATTGATAACTCGTTTATGCCATAGCAACAATTACGAGTGCGTCGTGCTTGCACGTAGCACATCAACAACAATATGTCATATGCCAATGCAATGGAAATCAACAACAAAAAAATCAAAAGAAAGAAAATCAATCAAATCGTTGACATACAAAAAAAAATCATTATAATAGAAAGCATTAAGGGTAGCGACACTAAATCACGCTTAAACAAGAAAGGTTCAAAAATGAAAAAATATATCAATTATTAGTAATCGTAGATTACCAAGAAAAACAAGAAATACACACTCTACACGTTGGTCCAAAACACCAATGTGTAGCAGTTCAATTATTAGCGAAAAACACCTCAAAAAAAATATATTCCAAAAGAAGGCAAAAGTTCAATATAAAATAAAAAAAAATAGAAGAGGTCAAATAAATGAAAACAAATGTTCAATTAATCCAAACAAGAAACGAAGTAAAAAAATAAAGAAACTGGCGAAACAAAAAGATATACAAGCTTGCATTAACATAGGTAACAGATACGTGGACGTGCCTATACGCCCAGTGTCTGTTGCCGACCCAGATACACCAAAAGAAACAAAAGAAGATAAAGAGAAAGGATGCCATTTTAGAAATGGAATACATTGAAATCACTGTCAATAAATCACAACACTTTGTGAATACAGACCAAATATATAATATGCTCTGGAGTTCGGCTATAATGCAATGTTTAATATCTAACGAGTATCACCACAACAACAATGAACACACTTCATGTATTAATAGAATTAACAGAAATTACAGAAGCAATCAGAGACATCACCAAGGCTATAATGACTTATATGACAGTATAAACATTATCCAAGGTATGTTAGAAAACCTAAACGCTTCCATAGTGTATTTTACAAAAGACGGAAAGTATAAGCTCATAATG
ACCGGTTGGCCGCGCCCGAAAAAGCAGGTGGACCCCACAGGATGGCCGCGCCCGTGAAAGAAAGTGGTCCCCGCGCACTTGTTTCGGTCAGCCAGTCATATTCACGCGTGGAAGTCTAGATATTTGTTGTTTGTCTTTATAGACTTCGTCGCGAAGTAGTGGAGCGCGTCAACATGTGGGATCCATTGTTAAACGATTTCCCTGAAACCGTTCACGGTTTCCGTTCCATGCTTGCTGTTAAATACCTGTTACATCTTGAACAGGAATACGATCGCGGTACTGTCGGGGCTGAGTATATACGGGATCTAATAGGGGTTCTACGGTGTAAGAGTTATGTCGAAGCGACCAGGAGATATAATAATCTCAACACCCGTATCCAAGGTGCGGAGGAGGCTGAACTTCGACAGCCCATACACGAACCGTGTTGTTGCCCCCACTGTCCGCGTCACCAGAAGCAAAATATGGGCCAACAGGCCCATGTATCGGAAGCCCAAGATGTACAGACTGTATCGAAGCCCAGATGTTCCTAAGGGCTGTGAAGGCCCATGTAAGGTTCAGTCGTATGAACAGAGGGATGATGTTAAGCACACTGGTATGGTTCGATGTGTCAGTGATGTTACGCGTGGGCCAGGCATTACCCATAGAGTCGGGAAGAGGTTCTGTGTGAAGTCCATATATATATTGGGCAAGATCTGGATGGATGAGAATATCAAGAAGCAAAATCATACGAACCATGTTATGTTCTTCCTCGTTCGAGATAGAAGGCCTTATGGGCCGAGTCCTCAAGATTTTGGACAAGTGTTCAACATGTTTGATAATGAACCGACTACGGCAACCGTGAAGAATGATCTTAGGGACCGGTATCAGGTGTTACGTAAATTCTATGCAACTGTTGTTGGTGGACCCTCTGGGATGAAGGAACAAGCGCTGGTTAAGAGGTTTTTTAAGATCAATAATCATGTAGTGTATAATCATCAGGAACAGGCCAAGTATGAGAATC
TAGTGTGCAGAGCATCCATGTTGTCCGGCGCCATTGTCAGGTCTATGAGGCTACTGGTGCCGCCAATGGGTGTGACAGGGACATCTGCTTGGTCCACACATGGCTCACAAGGCTGTTGCTGTAACATGATCTTTTAATACCCCTGTAATTGTATTTTGATGTCATATATAGCCATAACACTGACTGCAACGCCTATGCCAGTATATAACACCACAACCATCCACGCCAACACACGGCGCCTGTAATATAGCCATGTGTACATGAGGGCAGGCAAGGCAAACACCAGCACTGTGCCAGCCACCGCCCCCACCACCACCACACCGACCTTGAACGACGGTATCATAATGACCAATACATACATGCACGCGTACATGCCCAACGTGGACATCCACTGCATCGGCGAGTGGTCAATGGGGGCCATCATGTGCACCACAGGCAGCAACAACGCCGGCACCGTCAACACCACACTGACACACATAACGCCCGCCACAATCTTGCCATCCAATGTGTTCATGTATGCCAACACTATGTTGTCGGGTGTCTCCGGGCCCATGGGCAGCCACCCGCACAGCGCAATCACAGCATACAGCACCGTGCCCACCGACATGGCGCACATGGCGGCGGCTGCCGCCCCACAGGCCTTGTCCCCATGCAGATTGGCAGTAGTCACAATGGTAGGCTGGCAAACAAAGGCAAATGTGATGATGGACAGACACTGGTCCACGCGCATGCGGTCGTCAAACAGCGGCCACGCGGGCCCCGGCGCCGTGGCGTGCACACAATAGTAGATGGTGTACACCACAAATGCCAGCACGCACATTAGTGCAGGCCCACTAATAATCATGAGGCACCTGGAGCTCTTGGGCAAGGACACCGGAAACAGCACAAGCAATATCAGCATTCCCAAGGCATAGTACATGCTAATGTCAGGCACCAACACAGCCAGCACGGACATAAGCATGTGCATGTAAGAGCACACGCTGCCCAGGTTTTCCAGTAT
ATTCCCAATAAAGCCTCTTGCTGTTTGCATCCGAATCGTGGTCTCGCTGTTCCTTGGGAGGGTCTCCTCTGAGTGATTGACTACCCACGACGGGGGTCTTTCATTTGGGGGCTCGTCCGGGATTTGGAGACCCCTGCCCAGGGACCACCGACCCACCACCGGGAGGTAAGCTGGCCAGCAACTTATCTGTGTCTGTCCGATTGTCTAGTGTCTATGTTTGATGTTATGCGCCTGCGTCTGTACTAGTTAGCTAACTAGCTCTGTATCTGGCGGACCCGTGGTGGAACTGACGAGTTCTGAACACCCGGCCGCAACCCTGGGAGACGTCCCAGGGACTTTGGGGGCCGTTTTTGTGGCCCGACCTGAGGAAGGGAGTCGATGTGGAATCCGACCCCGTCAGGATATGTGGTTCTGGTAGGAGACGAGAACCTAAAACAGTTCCCGCCTCCGTCTGAATTTTTGCTTTCGGTTTGGAACCGAAGCCGCGCGTCTTGTCTGCTGCAGCATCGTTCTGTGTTGTCTCTGTCTGACTGTGTTTCTGTATTTGTCTGAAAATATGGGCCAGACTGTTACCACTCCCTTAAGTTTGACCTTAGATCACTGGAAAGATGTCGAGCGGCTCGCTCACAACCAGTCGGTAGATGTCAAGAAGAGACGTTGGGTTACCTTCTGCTCTGCAGAATGGCCAACCTTTAACGTCGGATGGCCGCGAGACGGCACCTTTAACCGAGACCTCATCACCCAGGTTAAGATCAAGGTCTTTTCACCTGGCCCGCATGGACACCCAGACCAGGTCCCCTACATCGTGACCTGGGAAGCCTTGGCTTTTGACCCCCCTCCCTGGGTCAAGCCCTTTGTACACCCTAAGCCTCCGCCTCCTCTTCTTCCATCCGCGCCGTCTCTCCCCCTTGAACCTCCTCTTTCGACCCCGCCTCAATCCTCCCTTTATCCAGCCCTCACTCCTTCTTTGGGCGCCAAACCTAAACCTCAAGTTCTTTCT
ACCAAACAAGAGAAGAGACTTGTTTGGAAATATAAATTTAAATTAAAATTAACTTAGGATTAAAGACATTGACTAGAAGGTCAAGAAAAGGGAACTCTATAATTTCAAAAATGTTGAGCCTATTTGATACATTTAATGCACGTAGGCAAGAAAACATAACAAAATCAGCCGGTGGAGCTATCATTCCTGGACAGAAAAATACTGTCTCTATATTTGCTCTTGGACCGACAATAACTGATGATAATGAGAAAATGACATTAGCTCTTCTTTTTTTATCTCATTCACTGGATAATGAGAAACAACATGCACAAAGGGCAGGGTTCCTGGTGTCCTTATTATCAATGGCTTATGCCAATCCAGAGCTCTACCTAACAACAAATGGAAGTAATGCAGATGTCAAGTATGTCATATACATGATCGAGAAAGATCTAAAACGGCAAAAGTATGGAGGATTTGTGGTTAAGACGAGAGAGATGGTATATGACAAGACAACTGATTGGATATTTGGAAGTGACCTGGATTGTGATCAGGAAACTATGTTGCAGAACGGAAGAAACAATTCAACAATTGAAGACCTTGTCCACACATTTGGGTATCCATCATGTTTAGGAGCTCTTATAATACAGATCTGGATAGTTCTGGTCAAAGCTATCACTAGTATCTCAGGGTTAAGAAAAGGCTTTTTCACCCGATTGGAAGCTTTCAGACAAGATGGAACAGTGCAGGCAGGGCTGGTATTGAGCGGTGACACAGTGGATCAGATTGGGTCAATTATGCGGTCTCAACAGAGCTTGGTAACTCTTATGGTTGAAACATTAATAACAATGAATACTAGCAGAAATGACCTCACAACCATAGAAAAGAATATACAAATTGTTGGTAACTATATAAGAGATGCAGGTCTCGCTTCATTCTTCAATACAATCAGATATGGAATTGAGACTAGAATGGCAGCTTTGACTCTATCCACTCTCAGACCAGACATCAATAGATTAAAAGC
ACAATTTTTAGTGAACGTGCCCTTGGTCGCCTCTGCTATCTTCTTATCTTGGCATTCACCTCATGGCTGATTCTACACCTCTCGATCCACTCACCAGCACCCCTCCCAATGACGAACAAACAACCTCTCACCCTGAGAAGTCAGCTGAAGCGTGGGAATCATTCGGTCGCATCCTCAAAGACGACATCTTGACAGCAAATTCCATCTCGGCGGTTTTTAATCAACTTGTCGCCACACGAGAACTATCTCGCATTCACGCCAACTCCTCTTTGCCGCTCACCACCCCGGCATTTTCTGTTCGTCAGGATGCGTTTTCACTGTCAGCCGTGAAAGTTGTCGAACACGTCGCCATCGCTACCCCAGAGCACATTCCCCATTTTTATGCGTTGCGTCCCGACTTAGATATGCCTTCTGGAGATGTCTTCGGCCTGTCATTCTTAAACCCCGGCCCTGTTGCAGTTGATAGTCCCATGATGTTTCCGTTTGAGCAGCCCACCATTAAGAAAACATGTCATGGACTAAACCTCATCGGTGTGGTTATTGATGTATCCCATCCCGGTATCACAATGCGAGTGAATCCATACGATTTGTCGGACACTGTCATTCGCGCAGACGGTATCGAAGAGATTGATATGGGACAGTACTCAGGTGGCTTAGTTACTGAGAACGACATGAATGGGAAATTCGGCCTCTCGTGGTTTCTTGGAAAATTATTTGATATCATCGGTGTGTCGTTTCGATTTGGTAGGTTTCTGATGGTTTCAAAGATCGATGATAAGGACCACTGCTTGACAGGGCGCCTTAATATGGCACGACCCGATGAGTACGCGCGTATCAGTGGACAGATCATGAAAGACGATTATGAGAGGTATCCCCATTACATGGAGGTTATCGCTAGAAATCATGATCTTGACTGGGTTCGAGCAGAGGTACGAGACCACTATGAGCCTCGAAAACTTGGTACAGTGTCTGAAGGGGTGAATCTCCACGCGAACAGGAA
TCCCCCTCGGATCATGGTGCCAAACCTCGCCTTGCCTTCGTAGCAAGGCTTTTTTGTTGCTCTTTTTATGATTTGTGCCAAATTTGTGCCAAATCACTCATCGTTTATTTCACTAAAGATTTTTTTGATATTCTCATTATCTTTTTCTTCAAGCTCTTTTAGGATATGGGAATATACTGACATTGTAACGTTCAAACTACTATGACCGAGCCTTTTAGAAACATATAAAATATTAATTCCCTTATAAAGCATAGTAGAAGCGTGAGTATGTCTTAATCCGTGACAAGTAATTATTTTTTTAAATCCAAGTTTTTTACACATATTTCTTAGCTGTTTATTGAGTGAATTATTAGTTATCAATCCATTCTTGATATTGTAGAATACAAAAGGGTGTTCTGGCTCAATTTCGAGCCGTTTTAAGAGTTTTTCTTGCTGTTCCTTATAATTTATCATGACTTGCATAGTCGAGCTGTCAATGGCTAAAAAACGAACTGATTGGTCATTCTTAGTTGGTGCAAAATTATTTTTATAAATATCCCAAGTCCTTTTTACGTATATCTGTCCTTTTTCAAAGTCCACATTATCCCATGTCAATCCCAAAAGCTCACTAAATCTCATACCAGTCATGGCAGCAATGTATATCATAAAAGATGAGGAGTAAATAGGATTAATTTTTTCTTTAGCTAGTGCAATTAATTTTGTGAAGTCCTCAAAGTCTAAATATTTTAATTCAGCACTTTTTGAACCTTTTCCTCCTTTAGAAATAGCTCCTTTTGTAAAATCATTTTTTATAATAAAATCATCAAGTAAATTTTCTAAGCTTGCTCTTACATGAACATTAATTTGTTTCACAGATGAATCGGAATGACCTTCAGCAAATTCATTTAACATCTCTTGATATTTCACACGATTCATTGTTTTAATAGTTGCTGTTGAAAAGTGCTTTTTTAGAACAGATAGTGTGTACAAATACTTTCTGTAAGTTCCGTCTGATACTTTA
AGAATTTCTCCTTATTCTATCAGTGCTTAATCAAGATGAGTATTTCACGCAGCGAGATAACCGATATTGGCGGACGATTATTATACACAGTATATTACACAACACTTGACAATTACAAATTAATCAAAAATGAATTTACTAGCAACGGGCTTGTGCACAAAGCCGTGAACAGTAAAGCCCTAACGAATGTCCGAATGCTTATTGAAAACTTTACTAAGAAGAACATTAATATTATCTACATTGAACAGGGCTCTATACTTGCCTCAAACATAACAACTTTAGCGCTAACATATAAAATGCTGATTGTGATCCAATCGCCTAAAGAGAAAACAATTGCTGGTGCTATTAAGTGGCGAAACGCTGTTGGTTCAAGAATAAACGGCCCAGTTCACATGGCATTAAGTGATTATATTGCCCTCATCAAGGCCGAGCGCGAGAAAGCTGTGCAATCATCCACTGTGGAGCCAGTCAGTGTCGTACCAGTTGCTAAATTAATGCAAGAACCAGTGCATGTAGATGTAACTCAAGCCGAAGTGCATATCCAAAACGAAGAGGTGAAAGTTGACCACAGTGTGAATGAAGAGTCAGCTCCTAGTGATAGTGTCACTGAAGTTAAACAACAAAACGTTTGTTCTACGTGTGATAAACCTATCGCCGAGTATGCGTGCATGCGTGATGATAATGACTGTTCTTGTGATGCTATGGACGATGCATTAAATAAGAGCTTTGACACTATTGATTCAGACGGTGCTACGCTTGACCTTCCGGCGTTATCTATGAGACGCGTTTATGATTCGGTATGTATCGGTTGTGCGGATGCGCCTCTAGAACAGTTAGTGTTGCATATTGAGTTGAGTGAATTGATGACTCGCGCTAGACTATTGTTGTCTAAATTCATGAAAGTGTACTTAGTGCCTTCAGACTTGGATTGGAACGAGTTAAGGACGATAACTATTGACGGGATTACATTGCAGTACAGAACAACGCTTAAGGATTCAAA
CATCATCAATAATATACCTTATAGATGGAATGGTGCCAATATGTAAATGAGGTGATTTTAAAAAGTGTGGGCCGTGTGGTGATTGGCTGTGGGGTTAACGGTTAAAAGGGGCGGCGCGGCCGTGGGAAAATGACGTTTTATGGGGGTGGAGTTTTTTTGCAAGTTGTCGCGGGAAATGTTACGCATAAAAAGGCTTCTTTTCTCACGGAACTACTTAGTTTTCCCACGGTATTTAACAGGAAATGAGGTAGTTTTGACCGGATGCAAGTGAAAATTGCTGATTTTCGCGCGAAAACTGAATGAGGAAGTGTTTTTCTGAATAATGTGGTATTTATGGCAGGGTGGAGTATTTGTTCAGGGCCAGGTAGACTTTGACCCATTACGTGGAGGTTTCGATTACCGTGTTTTTTACCTGAATTTCCGCGTACCGTGTCAAAGTCTTCTGTTTTTACGTAGGTGTCAGCTGATCGCTAGGGTATTTATACCTCAGGGTTTGTGTCAAGAGGCCACTCTTGAGTGCCAGCGAGAAGAGTTTTCTCCTCTGCGCCGGCAGTTTAATAATAAAAAAATGAGAGATTTGCGATTTCTGCCTCAGGAAATAATCTCTGCTGAGACTGGAAATGAAATATTGGAGCTTGTGGTGCACGCCCTGATGGGAGACGATCCGGAGCCACCTGTGCAGCTTTTTGAGCCTCCTACGCTTCAGGAACTGTATGATTTAGAGGTAGAGGGATCGGAGGATTCTAATGAGGAAGCTGTGAATGGCTTTTTTACCGATTCTATGCTTTTAGCTGCTAATGAAGGATTAGAATTAGATCCGCCTTTGGACACTTTCAATACTCCAGGGGTGATTGTGGAAAGCGGTACAGGTGTAAGAAAATTACCTGATTTGAGTTCCGTGGACTGTGATTTGCACTGCTATGAAGACGGGTTTCCTCCGAGTGATGAGGAGGACCATGAAAAGGAGCAGTCCATGCAGACTGCAGCGGGTGAGGGAGTG
ACCGGATGGCCGCAAATTTTTTGGTGTCCTACTTTTACAAGGCCCAGTCCCATACTATACACAAGTGGGCCGGTGTTTTAATCAAAGTAGCAGCCCATCAGTGTTTCACGGGGACCACACAGCACTATTGACCAATCATATTTAACCTGTCAAGTCATTATAATGTATCGTCGTACGAACATTCTGGCCCATTTCACATGGTGCTGTGTCAGATGATCTATCTTTAATACAAATTGCCAAAGTGACTAGTCGTTCTTTAATTTGAAATCTCAAATAAGGCTGGTCCATTGCTTTAATATATGTACGATCATCTTTTGTTAGCACCCACATGTGAGCAATTTGAATTAACTTTAATGTAACCAATTACATTTCAGGCAAGGAGTCTAGCTATATATATCCATATATGGGTCGTGTCTATTAATACGACGGAGGGTAATTGGTTATCACGTCGAATACATGTATAGATATATTGTCTAACGTGTATATTGTTGACTCCTCAGAGCAACCAGAGCACTGTCGAGCATGTATTCGTCTAGACGCGGTCGACCCAATGTTCAACGAGTAAGTCATCTACGGCGTACTTATTTCAAACGTCCATATTATCAGACACGTGGTGATGAGAAGCGTCGACCGACTGCTGTTAATAAGACTCATGACGACACAAAGATGTCACTACAACGTCTACACGAGGATCAGTTTGGTCCAGATTTCGTTTTAGGTCATAATACAGCTTTGTCCACGTTTATCACCTACCCAAGTATTGTTAAGACTGAACCCAATCGGACGCGGTCGTATATCAAGTTGAAACGACTGCGTTTTAAAGGCACATTGAAAATTGAACGTGGACATGGTGGTACGGTGATGGAAGATCCAACGTCTAAGATTGAAGGGGTTTTCTCTATGGTTGTTGTGGTTGATCGTAAACCACATGTAAACCCTTCTGGACGACTACATACATTCGACGAACTATTTGGCGCGCGGATCCATAGTCACGGTAATC
GGAAAGAGAGTGTTGACCAAGGGTGACTCCCCTAGGTCACCCTTGATTGGTGCCTACCACATAGGCCACTTCCAAAACCAATATTCAACACTGCTAACTGATTTTGACCAAGCTTTCAGATAATTGCAACCAGAGTACTACAAACAACTAACATCAAACGTTCAAATGGATTTCTCAAAGGAAAATACACAGATCAGATACCTTAACTCCCTTCTCGTTCCAGAGACCGGGTCCACATCCATTCCAGATGACACTCTTGACAGACATTGTCTGAAAACAGAGACCACAACAGAAAATCTAGTGGCAGCTCTGGGAGGGAGCGGACTAATCGTTCTCTTTCCAAACTCACCATCAGGCCTACTGGGGGCACATTACACCAAAACCCCCCAAGGGTCTCTAATTTTTGACAAGGCCATCACAACATCCCAAGACCTCAAGAAAGCGTACAACTATGCCAGACTTGTCAGCCGCATTGTGCAGGTGCGGAGCTCAACGCTCCCCGCGGGTGTCTACGCACTCAACGGGACCTTCAATGGGGTTACCTACATTGGAAGTCTCAGCGAGATCAAGGACCTGGACTACAATTCACTTCTCTCTGCAACGGCCAACATCAATGACAAGGTCGGCAATGTACTTGTTGGAGACGGTGTCGCAGTGCTCTCACTTCCTGCTGGAAGCGACCTGCCTTATGTTAGACTTGGCGATGAAGTTCCAAGCTCTGCTGGAGTCGCGAGATGCTCTCCCTCCGACAGACCTAGGCACTACAATGCCAACAACAAACAGGTCCAGGTCGGCACGACCGACACCAAGACCAATGGGTTCAACATCGACGCAACAACACCCACAGAGGTCACGGTCGACATGCAGATAGCTCAGATAGCCGCAGGGAAGACCCTCACGGTAACTGTCAAACTAATGGGTCTGACTGGAGCCAAGGTGGCATCCAGATCAGAGACAGTCTCCGGGAATGGCGGGACGTTCCACTTCAGCACGACAGCTG
TGGCATATTTGTAAATATGCGAGTGTCTCCAAATGAGTTTGCGAGTGTCTCCAATTGAGGCTCCTCAAACTCTCGCTATGCAATTGGAGACTGGAGTACAATATATACTAGAACCCTCAATCTCTTGAATTATCACATTCATACACGTGGCGGCCATCCGATATAATATTACCGGATGGCCGCCCGCGCCCCTTTATATCCGTACGCCGCATTTCGATTCCAGAAATGCCCTTCCCACGCTTTATACACGGTATTCTATACCGTTGGATAAAGCTTATTGCACTCTATCATTGAATTTTGAATTATTGTCATTGCTTTTGTGTTTCGATATTTATGGATGGGTCTGACACATTACTGACATTGTACAATTCGACCAATCAAAATTCACGATAGAAGTCTAGTTAAATCGTTTATTAATATGAGATCCTTATAAGTAAACATATTTGATAAAGAAAAAACGATCATCGTTTTTAATGTTTGTCTTGTTATTTTAGGCAAACGATTTAACAATGTATGCGTCTAAATATAAACGTGGTTCGTCTAACTATCAACGACGAGGTTATTCACGTTATCAAGGTTTTCGACGAACGGCAATTGTTACACGACACGATGGTAAGCGTCGACAACATCAATCTAATAAGTCTAATGAAGATCCTAAGATGTTAGTGCAATGTATACGTGAAAATCAGTTTGGTCCTGATTTTGTTATGTCCCATAATACTGCAATATCGACGTTCATTAATTATCCTCAACTTGGTAAGATCGAACCTAATCGATGTAGGTCATATATCAAGTTGAAACGCTTGCGTTTCAAAGGGACGGTTAAGATTGAACGCATGCACACTGATGTTAACATGGATGGATTATCTCCTAAGATTGAAGGCGTATTTAGTATTGTTATTGTGGTTGATCGGAAACCACATTTAAGTCCTAGTGGATGTCTCCATACATTTGACGAATTGTTTGGAGCAAGGATAAATAGCCATGGAAACCTAGCTGT
AGTCAATACCAGACAGAAAGCAGATCTTACGTATTTAACAATGGAACATCTCGAAACAATCACAGATCTAATATTTCCGATTTTTATCAATAGATTTAGACAGAACAAATACAATAATCGATCAAATACTAAATTATTGAACAAACCTTCTCCAGTAGACATTAAACGTTACTATAGTTCATACAATTCCCAACATGCAGTACTACTCCGAGTAACTTATATGCCACATCATGAAAGATATCTACAAAGTTTGAACATACAAGATGCACAAAAACGCGGCTATACGGCTAAAAATCTTGATTTAATGTGGTATCGTCTTTTCACGGGCACGCAACGTGGTATTTACTATCCCCCTCATGTTTTCAATAATATAACTAAGAAATACGGTTTTGGGTTAATCATGAATGACATTCAAACTAAAGTTGATCTGGAAACTAAGAATACTCATTACGTCGTTGTTGATTTTGATGAAGCTGAAGAGTCTGATAATGGTATTCAAAATCCAGGTACTATCATACAATTTTCAGGTAATGGAATTCCGATGAAATATAAATCTAGTACTAACAAACAATTCTTAAATAATATTATTAAACTCGAACGAAAAATACTCGATGAATCAAAGAGAGTAGATCCTCTCGCGTTATTGAATGAAAGTATTCAGACTGAATGTGCTAAAGGTAACGTCGTTAAGCTTCAAAAAAGAGAAGACATTTCATTTGCGTTTGAGTGTTACGAATATACAGGTAATTATGTTAAAGGGAATAGTTTTATTAAAATGCTGTTAAATGTTGATTTCACTCCTATTTATTATCAGTACTATCTAACTGACACTACTAATGAGATTGAAAGCTATCCGGTTTACGTCCAAAGTGTTTTAAACCGAATGAAACTAGTTCGTGTTCCTAAGATTGAAAATGAAATAATGAATGGTGTAATGCCCACTGAGATTGCAATCTCTACATGTGGAATTGTCAACGTTCGTTTTAATGGATGGGTTTTT
TACACTTCTGGTGATCTTTAACTTTACACAAGGTTCAATGTACTTGAGTTCACAGGAAACAACCTTCTATTCAGAATTCCCTGTTTCAGCGGAATTTTTTTATCTCTGGTAAAATTCATCAGTAACCGAGCTACCTGGGGTTCCAAAATACCTTGGCGTGATTCTGGGTAATGAATTAATTGTGTCTAAAGCATGATCTATAAACGAATGATTTTATACTTGATGGAGTATTCTAATAGCTTTTTAAGAAGTGAACAAAACTTCTGAACAGCTAATCATCTTAAGAGATGCAAGAGATATTAAAACAGATACGGAGTTATAGATTTTATCAAATCTAATGGTATAACTTTATTAGCACAATATGTGTGTTGAGGATGCGATCATCAGAAACCTACCCGCAAGCAATATCATTTATTTCAAGGTCATACTTGGGTCAACCAATATTCTTCTGCTTGTTATCGCTTGGATATTTATCAGTATGCGTACGTTTAATATGTCGGGCATCCGGTTGCTTGACAACGTGATTAAGAGTTCAATTAAGCAAAACAATTTGTTAATAATTGCTTATTGCTAGTTGCAAACAGGATGTTTACAGATGAAGTTTGACGATGGGTAATACCCAAAGACATTAATGATTGTTAAACAATTCTGATTTATTAATTGTAGGTGTAGTAAGCTGACTACCCTGGTCGAAAAATTTAAACTGATTTTAAGCTAAATGATCTACATTTGAACTTATTGATCTGTATTTGAACTTTTAAAAACATTTTCATCTGTATTTGATCTACTATTCACATTATTTTTGATCTGTTTTAAGTCTAAATAACGTTTTAGTAAAATAATTGAGCAGCTATGAATATTTTATGCTGTTTTTAATCTAATGAAACTAAAAAGTTTGATCGGTTTTTAGTCTAGTTAATTTGTAGATGGACTTTATGTATTGTTTTCAAATTCATTATAAAATCTTATGCTGTTTTTGATCTACAATTTTCACTCTAAA
AAAATATAAAAACTCAACACAACATACAAAATTTTATGCAATCAAATCAATCTCAAGCTATCAAAATTTTTCGAATCTCACTTGAAAGATCAAAAATCAACAAAGAAAATTCCTTAATTTCTTTACTAAATTTACTGCAAGTCAAGATGTCAACCATTGTATTTGGCTCATTCACTTGCCACCTCGATGCAGCTATCCACCAGGATAATGCAGACAGATTGGCAAAGGCCTGGACCCGTCCAGAGAACCGCCAAGTCAGTAACGCGCATCTACTGTGCCGAAGAGCGGCAGAAAGTCTCATAAACACATATGAGAGTGCAACAGCTAGTGCTTGGAAAGGGCTGGAAGAGAAGTTGCAGCCTATGTTTGCTAAGCGTGAGTTTAGCAAAACAGTCACAAAGAGAAAAGGGCTTCGGTGCTTCAAAGAAAGCTCTGAGAAGTTTATTGAGAAGAAGCTCAGGAAACAGTATCAAGAGGAGCGTGAGAGACTCCAATTCCTCAACGGTCCGGATGCAATAGTCAACCAAATCAGTGTTGACAAATGTGAAGCTTCAGTACGGGTACCATCCCCTCATATTATTGAGAAACCTAGCTTTGTAACACCATCAATGAAAAAGAAGGTGGTGTTTAAGAAGGTTAGGATGTCCGAGGCATCACTACAACTTTTTATGAGGAGGGTTGCTGCAAACGCCAAGGCAAATGGACAAAAAGTTGAGATCATAGGGCGTAAGCGTGTAGTCGGTAACTACACAACGAAAAGTCGCCTGACATACTTTCGCACACATGTTCGGCACTTGGATGGTTCAAAACCACGCTATGATCTTGTGTTGGACGAGGCAACCAAGAAGATTCTGCAACTGTTTGCAAACACAAGCGGTTTCCACCATGTCCATAAGAAAGGGGAGGTAACACCAGGAATGAGCGGATTTGTGGTAAATCCCATGAATCTATCGGACCCAATGCAAGTGTATGACACGGATCTTTTTATAGTTCGTGGAAA
AGAATTTCTTCGTACGTATGCCAAGCGTTCACCAATTCAGAAGCCAGAAAACTTACTCGCCCTTTTAATCGACCAAAATGGAATCCTACATTCAAGCTATTCGTAACAACAAGAAAGATGATGGTAAAATAAATGATGACAAACTATTCAATTTAACTCTCCCGGAGTTTGATTTAATGAAAAGTCAGTTACAGGCAAATCAAAGTGATTGCAAAATTGGACTCGATTTTAACAAACAAATACACATGATTTTTACAACGAAAGGTCTTTTGTTTTACACGCCCAAAGAAGACGATGCGAGCTACGTTATTATGGATGAGTATACTGACGCGATGGATGTCAATCAGAAGAGGCAATTGCGTTTGAACAACGCTGAAAAACGAAATGCATTACGTCAAAATGATTTTGGTAGTTTCGAGGCAACTTACCTTTTACCGTTTGACAAGGGAGCAAAGAATATTTTAAAGGAATTACTTTCTGGTTTTAAACGTTTTATGACAACATTGAACACGAGTTTCAAAGGATACAATCGCATTGATAAGGACATTGTTAAGAAGTTGCGTAAATGCGGAAGTACTAATTTAACTCGTCAATTGTCCTTTGTTGCGTCCGGCGCTTTATGTTATTCATCTTATTTACAGACAACTTTAAACAAGGATGGTGTCTTGCCGCCGATAGAGTTATACCAACATTTGCTTGATAAACTTCCCACTTCAGTGATTTGCGAGGGCGCGGGTTACAGAGGTACCGATGAGTCTGAATATAAGACGAAGAGAGTTGATGACATGTGCACCTTCACCCAAATTAAGTTAACAGACGGCAGTTTTGAGTCTTTTCTAACACATGTGAAGCGGTTTGATTTTATGAGTGAATCATATGCTAAGACTGGACAGAGTGTGATGGTTACATCTGGTACATCTCGGAAGTCTACGTTTATTAACACTTGCAATAGAGCTACCAATGATGAGCTGAAGTTCGATTGTTTTGGCGAGGAATTAGA
CTGGGGCGGGGCTTAGTATTACCCCCGCCCCAGGTTCAGCGGAGTCATTTAGACGTAAGGATAGCCATTGGATTGTAAGACACGTGTACAATCAGGATCTGTGATTCGTGAAGCGAATCTGACGGAAGATTGTACGCAGCTTCGTTGAAGCTTCGTGGTAGGTCCCATTTGTTGCTTTATGTTTACTTTATTAAAGTAAAGTAAGATGCTGTCCCTTACTTTATTCCCTTTGAGTGGAATACAGCTGTCTTTGCTTCCTCACGAAGCAAAGCATTATTTCTCTCTCTATAAAAGCTACATCTGTTTTTCGTTGTTCATACAACGAAAATGGCGAGTAAATGGAATTGGTCTGGTACGAAAGGAAGAAGAACACCACGTCGTCCTTATGGTAGACCATATAAGTCGTCTGTTCCTACAACGAGAGTCGTTGTTCATCAATCTGCTGTTTTGAAGAAGGATGAAGTTGTTGGTACTGAGATAAAACCGGAAGGAGATGTTGCTCGTTATAAAATGAAGAAGGTGATGCTTACATGTACTTTGAGGATGGCTCCTGGAGAGTTAGTGAATTACCTTATTGTTAAATGTAATTCACCTATTTCCAGTTGGTCTGCTGCGTTTACTAGTCCTGCTCTGTTAGTGAAGGAAAGTTGCCAGGATATGATTACAATTATTGCGAAAGGCAAGGTTGAATCTAACGGTGTTGCTGGTACCGATTGTACCAAGTCGTTTAATCGTTTTATTAAGCTTGGAGCTGGAATTACCCAAACTCAGCATTTATATGTTGTATTATACACGAGTGTTGCTCTTAAAGCTGTTCTAGAACACAGAGTTTATGTTGAAGTGTAATATGTTATCAAGAACAAAATAATAATGAATAAGAAATGAATTTGATTTAATTACTCCGCGAAGCGGTATGTTTCCTTGTTTGTGTTGACAAAAATGCCCTTCATTAATGAAGGGGTAATGTCTATTATGTCCTTGTGACGTCACTTGATCCCTT
TGTAAAGTTTGAGAGAGTTTAATACCGTCTCTTGATCAAAGATCCCACCAAAGTGTCTTAAAGTGATCTCTGCTCCCTCTCGCACTTTACGGCTCGGTAGACTGTGCTAAGAGTTTCTCCCTCTTTCTTTTTCTTCCTCAACCATTCTAAAGTTTCTCAGCCAAATGTATGCATTTGCTTAATTCAACTAATTTGCATTCATGTGGCATTTCTGTGAACAAGTTTATGAGTGTTTTGAGGGTTACCATAAAGACTACTCTGTTCAAACAGTCCCTGTGGAATATTTGGCCTCACATTACATTGTCAACAAGTTTAGACCCGACCCTTTAGCTGTTTTGTGGCTTTTCTGTTTGGGAATTTGGTGGGAGATTATTCAAATACTCCACTATCTATTTCAGTATAAAGAACCAGCACTTTTTATTAGCAGCTGTCAGAACCTTGCTGCTTTTTTAGAGAGAAAGTATTCCATGGAAGTGATTCAAAAGGAAGGTTTGGCTGCTTCGGCACTCAAAGACAAGGAGCGATTGGCCGAAAAAGCTGTGGTCAATCAACCCCTGAGTAATTTAATTCCCAACTCAAATAAAATGTATGAGCGAAGTAAGAGTCTCCTATCTGGTCTTAAGCGTGGTTTGATAAAGCAAAAAGAGATAGCTTTTGACAAGCTTATGGGAGGCTCAACAATAGATTTCCAACATATTCCAACAGGAACTCTCACACCTGGTGAGAACAAAGTGCTAGACATACCAATTGTTCCGCAACATTTATTGACCAGTACAAATATAACAGATTACCATCAAGCTAACAAGAAAAATGCTAATGGTGCTACTGCACTTCATGTTGGGGCTATAGAGGTCATTATGGATTGCTTCACCTCTCCTGATAGCAATATTTGTGGTGGTATGTTGCTGGTTGATACAGCACATTTAAATCCAGATAATGCTATAAGAAGTGTGTTTGTTGCACCATTTATAGGTGGTCGTCCTATTCGAGTTTTGTTATT
ACCGGATGGCCGCGGGGTTTTTTTAAGGCCCATTCATTTGGGCCGTTTCTTTTGGGCCTTGACCTTTATTTTAAATGTGTTGAGTCATTTTTTGTGTTCCGCTTTGGGATGGCCGCCACGTGGTTCAATTTAATACCGTCAAAATAAATATGATAAGCGGAACTTTATCGAATTTCAGTGTGTGTTTTTGACCACATATAACTATGAAATTCGACCGTTAGATTGCACTTGATATTTGAATTAATGATTAACATGCTCGATTTTATGTCAGTTGTACAAGTATTTGATGTGTGTGCAATCGTACAACGTTTATATCGTGGACCAATCATATATTAACTGTACAATTAAAATAACGCATTGCTGCAACTACTGCTATGTATATAAGGTATATGATATTGATTTTTGAATATATCCTATTAACAATTTTGATCATGTATTTCAATGGTAACAAGCGTCGTTGGTTGTCCACCAATCGCCGTAATTACTTACGATTTCCTACGTTTAAAAGGTCACATGCTGTGGTACGCAATGATGTGAAACGTCGATTTGGTATATCAAACAAGGCACATGACGATAGTAAGATGACCTCTCATAGGATCCACGAAAACCAATATGGGCCTGACTTCGTATTGGGCCATAACTCAGCGCTGTCCACTTTTATAACTTACCCGACTCTTGGTAAAACTGAGCCCAACCGTACTAAATCATACATTAAGTTGAAACGTCTACGTTTTAAAGGTACTGTTAAGATAGAACGTGTTCCTGCTGATTTGAACATGAACGGAATGCCTGCTAAGATAGAGGGCGTATTTTCTCTGGTTATTGTTGTTGATCGTAAACCTCATTTGAGCCCTTCCGGCAGTCTGTACACATTCGATGAGTTATTTGGTGCTAGGATTCATAGCCATGGAAATTTGGCGATAACCCCTTCTCTGATGGATCGTTTTTATATACGCCATGTTGTTAAACGTGTATTGCCTGTGGAGAAAGACAGTAACAT
GGATCCTATTAAATTAGCTGCTAAATATAAATTAACACACGTTATTAAATATTTAGTAGGACCGTATAAAAGTTTAACGGCGTTTGGACCATTACCATATTATGTTTATGCTTTAGCAGAAAAAGGACAACATAATTTAGCTATAGATGCTGTTTTGCAAAACATTATTAAAAAGCCGCCTCCTAGATCTAACAATGCTTTTTTACAAAGTTTTATCCATAATATCATTAGTACACGGTTTGCGTGGACTATTAAATTTGGTATGAATCATACAAAAATTTATAATTTTTTAACAAAACAACCACAAGCCATTACAGGGTTTCCAGAATTAGTTTGGCCGAGTTTATCTGATTTAGGACCTGAACAAATAGGTTTTCCAAAATATCAGGATATTAAATGTTTAGTTCCTCAGCCGGTTAATTATTTTGAACCAAGTTTAGGCTATCATATTGTTGGACCGATTCCAGATTTTATCGATATCCTTTTCAACTGTTGTGTTAAAAATTTATTAATTAAAGAAGTGAAAGCTGAACTTATACAATTAGACCCATGGACTCTACATTATTTATTTGCAAATTACCAAACTAATTATAGGTTAACACGTATTAGCATGGTAGATTAGGAATTACATTTTATAGTAATAATTCCTAAATCATTAACAGCTTTAAATATTAAATAAGTAGATTTGACAATAACGCTAATATATTTATCTGCAAACGCTGCTAATTTAGTTAATTTTAACATTTTTTCCACAGGTACCATGAAATGTACAATGCCTTCACATGAGATGAGTTCTTTTCCAAAGACAAATTCTTTTGTTTTAAGCCCGTCTATACTTGTAGACATAATTAAACGACCGTCTATTTTGCTAACTGAAATTAAACCTGATTTAAATGATTTACATGTTGATGCAAAATCTTTTGCTAAAATTTTAATTTCATCGTTAGTGGTATAATCAGAAGGAATTTTTTTATATATTTTATCTTGTACTACAGCTTCA
AAATAAAATCTCGGAACATGGAGCGTCTCATTAATTCGTACCGAACCATCTCACACTCACTGCGTCAGTTAGTCCCAGCATACACTACTTTTGAAGATCTCGAAGCACAACTACCGCCAGACTATGTATTTCCAGAAAGTTTTCAGTATCCCCCGAGGATTAGATATCGTGAAATTCACTCTGATGCAGGGTTTACACGTGAAGTTGAAGCTGCGATGGCAGGTAGATTAGCAAACGATGAGGATAACCCAATCATGTTTGATTACCGCGAACCAGTACGACCAGGTAGAATAGCAAATTGGTTAACAGGTTACGCCGAAGCAGCTAACACCTTATTCGATCAAGTATTATCAGAAGTTGATGCACTGGCTTCAGTATTCTATGACGTCGACGAACTTCTACGCCGCCGCTTTCAAGAAGGAGATGTAATACCCAACGATCATGATCATCCATCAAATGATGTACTTGAACCTTCTGAGCATGAAGCAGCAAGAGTCCATTCAGATCAGGTTGTAGAGGAGCGTGTACAACGTCCACTAGTTCGATTAGAATCGCCAGGAGAGGATGAGATTATCTTTCGTGGACCATCCGATATACGATATACCCCAATAACACTTCGTACTCACTTCCACTTTAAAACCTTTGAACGACCCGTCGAGAAAGATCAACCATATCCCTCTTTTAAGGTTAATCAATTACATCCAAACACTGGACTTGACTTCTCTGGTAGACCTATTTCTTCATCATTTATATCTGCGTTCAACATGTCCATCAACCCCGAGTTGGCTTCGGTCACTTCGGCGTTGGTGTACCTTTTGAATGAGGGCCGGTACGGGGTGCGTGATGACTCACTTGTCTATTCACATAATACAACACATAATCAGATATCGCCAGCTTCAACGAAAGCTGCATTAAAGATGGAGGAACGTGTACGAGATTCAGTTACTTATTTTAGTTCAAAAAGATTAACGCGCGGACAATGTGAGCATTTGATACGACA
GCCGGCCCCTTTCCGCGTTAGTGTCGTCGTTATGGTCTGTCCTCGGTTATCCTCGGGGGTCTTCGTATCCACTCGCCCCTACCTTCGCCGTATCTACCAAGCTTCGCCCTCTGCGCTAAGCCTTCGACACTAACCCATCATACTCCCCGTCGCGCTTGAACCACGGGGTCTGTCAATTGATTGCGCTGGGACAGGCTACCAGTCGGGCCTTCTATGGTACAAGGCCAGGACCTACGCTCTTTCGGAGTGTGCGTTATTCCCTCAGCTTTCGGGTTTCTCCCTTGTTCAGTCCAAGGACCGTCGAAGGTACACTTTCCCCAGGTGGCCGTCACCTGATGGGTGCCCATGTTAGAGCCGTGGGCTTGCCTTGTCAACCCTCTGACGGGGGTTAGTTCGTCCAGTTATCTGGCATAGGCTCTTTTGATGAGTGGCCATCAGTCTTGCTTGTCAAGGCTACGCTAATCCATAAGGAGTCATGCACGTTATGCCGTTGACGTGGGGCGAACTATACCGCTTCACCGATCCCTTGTCAACCCCCGATACCTGCCGGCTTTACACTTGGGCGACTTGGGCGCTCTTCCTTGGTTGGCAGCCCCCGTTAATGTCCGTAGACTCGGGGGATGGTGGCCTAGGTAGAACGTGGTGGCCATTAGGCCAGGTTCCGCGGGGTTTGTCAAGCCCCTGGGGTTTCCCCCGTTGCCTATCGGTTTCCCTCAAGGCGGCGCCATTAGGCCATATTCTTTACGGGGTTGTCTACTGGTTTTTTATACAGTCTAAGGACTATCAGTCCCCCAGCAAACCCCCGGATATGAACAGTCTTTGATTAACATAGGGTATCGTGGGATGTCAATAGGGGATCAAGGGATATTCCCCCCGATCCACCCCCTGAATACCCTAAGATTTTTCTTATGAATACCCTAGGGTCCACCCGATGAACGGTAGCTCAAGGGGTTGACCCCCGGACTAGCCTTATGGTATCCTAGGGAGGGGCTAGGGGCTA
AAAATTAAAACAAAACATAACAGAACAATCAAGAACAAACAAGCAATCAAGTTTTCAAGCATCCGTATTTGCAATCAGTAATTTTCAATCTTCAAGCATTTTACAGTAATCTTCATCAACTTTCGCATTTTTGTTTTAGATTTCACTCTAGTAATACCATTCGCAACGCTCAACAGATTTCAGATGGAATCAGTTCAAGCAACCATCATGTTCGGATCGTTCGAGTGCAAACTCACACAGTCAGTGGCTCCTAAGGCTACTCACATGGCCACTCTTAGTCATGAGAACCCAGTTAAACGTGTAATTAACCCATTTACTGCGCTGGAGAAATCGTTGCAGCCATATCTTGAAAAGCGCATGTTTGCTGACGTGCGCAAGAAGAGTAATGGCACGTTCGTTCTGAAGCATGCTTCTGCTAAGAAAGTTCAAAAATTGCAGAAGCTGGAAGCGACTCGTTTGAAGGAAATCTCTGACTTCAAAATGGGGAGTCCAAGCATCGTGTCTTCGATTTCGATAGCTGGTGGTCATAGCGCCTCGCAAATGCAGGACGAGCCAAGTATGAAGAGGCCGCTAAATACAACACCATCAAGGAAGCGCAAGATTAGCTTCAAGAAAGTTGGTATGAGTGGAACGCAGATGATGAACTTCATACGCCAGCTCAAGAATATCATGGCTGATAAGTGTGGTGGTGTTGAGCTAGTGGGAAAGAGAACTACAAAGCTCAAGTACTCAAGAACTCGATTAGGAGTTAAATGTATCTGCGAACTGGCACATATGAAAGGTTCGCGTAAGCGAGTTGACCTCAGATTGAACGGAGAACACACAGAATTCGTGAGGCAATTCGCCAGAGTCCATTCATGGGGAAATACGGTAGACAGCCATATGTTACAGCGGGGCGATAGCGGAGTTGTTTTAAATAGCAGCGTTTGCCGTGGAAAATTTGGACGCAATTGGGACAATCTGTTCATCGTTAGAGGTGAATACGAGGGTAAGATCTTCG
ATCATTTTTAGAACTAACCAACCATGTTCACGTAAGTGACGTGATGACGCGCGCTACGCGCGCTGCCTTCGGCAGTCACACGTCACTTACGTCTCACATGGTTGGTTAGTTCTAAAAATGATAAGCGGTTCAGGGAGTTTAAACCAAGGCGCGAAAAGGAAGTGGGCGTGGTTTTAAGTATATAAGCGACACGTTAAGTCAGTTACTTACTCTTTCGCTTATTCTGTAAGTCGAGACACACAGAGTAACCAACTAACCAACTAGCCATGGCTGGAAACGCGTACTCTGATGAAGTTTTGGGAACAACTAACTGGTTGAAGGATAAGAGCAACCAGGAAGTATTCTCATTTGTTTTTAAAAATGAGGATGTTCAGCTCAATGGAAAAAATATCGGATGGAACAGTTACAGAAAGGAGCTGCAAGAGGAGGAGCTGAAATCTTTACAACGAGGAGCTGAAACTACCTGGGACCAGAGCGAGGACATGGAATGGGAATCTTCAGTGGATGAACTGACCAAAAAGCAAGTATTCATTTTTGACTCTTTAGTTAAAAAGTGTCTCTTTGAAGTACTGAGCACAAAGAACATAGCTCCTAGTGATGTTACTTGGTTTGTACAGCATGAATGGGGAAAAGACCAAGGCTGGCACTGTCATGTGCTCATTGGAGGCAAGAACTTTAGCCAGGCTCAAGGAAAATGGTGGAGGAGACAATTAAATGTTTACTGGAGTAGATGGTTGGTAACAGCCTGTAGCGTGCAGCTATCACCAGCTGAAAGAATTAAACTAAGAGAAATAGCAGAAGACCAAGAATGGGTTACTCTGCTTACTTATAAGCATAAGCAAACCAAAAAAGACTATACTAAGTGTGTTTGCTTTGGAAATATGGTTGCTTACTACTTTTTAACCAAAAAGAAAATATGTACCAGTCCACCAAGGGACGGAGGCTATTTTCTCAGTAGTGACTCTGGCTGGAAAACTAACTTTTTGAAAGAAGGCGAACG
GCTATTCGCGGTCATGGCTTACATCGCAGTTCCTGCGGTGGTGGATTCACGTTCAAGTGAGGCTATTGGACTGCTAGAATCGTTTGGAGTAGACGCTGGGGCTGATGCGAATGACGTTTCATATCAAGATCATGACTATGTGTTGGATCAGTTACAGTATATGTTAGATGGATATGAGGCTGGCGACGTTATCGATGCACTCGTCCACAAGAATTGGTTACATCACTCTGTCTATTGCTTGTTGCCACCCAAAAGTCAACTACTAGAGTATTGGAAAAGTAATCCTTCAGTGATACCGGACAACGTTGATCGTCGGCTTCGTAAACGACTAATGCTAAAGAAAGATCTCAGAAAAGATGATGAATACAATCAACTAGCGCGTGCTTTCAAGATATCGGATGTCTACGCACCTCTCATCTCATCCACGACGTCACCGATGACAATGATCCAGAACTTGAATCAAGGCGAGATCGTGTACACCACGACGGACAGGGTAATTGGGGCTAGAATCTTGTTATATGCTCCTAGAAAGTACTATGCGTCAACTCTATCATTTACTATGACTAAGTGCATCATTCCGTTTGGCAAAGAGGTGGGTCGTGTTCCTCACTCTAGATTTAATGTTGGCACATTTCCATCAATTGCTACCCCGAAATGTTTTGTCATGAGTGGGGTTGATATTGAGTCCATCCCAAATGAATTCATCAAGTTGTTTTACCAGCGCGTCAAGAGTGTTCACGCCAATATACTAAATGACATATCACCTCAGATCGTCTCTGACATGATAAACAGAAAGCGTTTGCGCGTTCATACTCCATCAGATCGTCGAGCCGCGCAGTTGATGCATTTGCCCTACCATGTTAAACGAGGAGCGTCTCACGTCGACGTTTACAAGGTGGATGTTGTAGACGTGTTGTTCGAGGTAGTGGATGTGGCCGATGGGTTGCGCAACGTATCTAGGAAACTAACTATGCATACCGTTCCGGTATGTATTCTTGAA
GGCGTGGCGGGGAAAGCATTGCGCGCCAGAGGTGGCGCGTGAATGATAAAAATTATCGTCTGAGCGCCTCGTAATGGCGCTATCGTGGTGCTGTTGGTTCGTTGGTGGTCGTGTGTGTTTGTGCGCGTGTGGCGCGTCTGAGACGTGATGGTGGCGGGGTATGAAAAAGCCGCCATGCTGGCGGCTTGAGAGGGATTATTCCGGGTTGTCGAGGGTGTACTCTTTGAACCTGATGACCTCCATGCCGAGCCAGTCGTTTACCTCCCTGAACCTGTCCTGCAGCGGCGACAGGTCGTTACGCACAAATACCTTTGCCACTTTCTCAACGTCACCGAGCGAGCCGATATTCTCGGGCTTGCCGCCCATGAGCTGGAACGGTACGCGGTGCGCGTCCATCAGGTCGGCGGCGCTGGCTTTCTTGATGTTGAAAAAGTCATCCTTTGTGGCGACCTCGCTCAGTGGCACGATTTTAATGCCGTCCGGTTTTCCATTGGGAGCGTAGAAAAACAGGTTTTTAAAATTGCCGAGCCCTTTCGAGTTGCGCATCGCCTCGCGCAGCGATTCGACGTCGGTCGCGCTCTGCGCCGGGTCGGTCACATACATGATGTAACCCGCATGCGCGCCGTTCTGGTAATACTTGCGGCGGAACAGCGTTGCGGATTCATTCAGCCAGGCGGAATTAAGCGCGCTGAGATATTCGGGCAGGCCGTAAATCTCCTGATTAATGTCGGGCTCCAGCAGGTGAAACACGGTATCAGGCGCGAATTCATGCGGCAGAGTGAAGTTTTCCACAAACCAGAAAACCGAATCGTCGACCCCGCGGCGGGTGTATTTGGCCGGTGAGGCCAGTAGCTTGATTAGCTGGCCGGTAACGCTGTGGCGCTGCTCAAGAAAGGCGTTGCCGAATACCAGATAGTCGAGCGCAAAGCGGCTGAAATCCTGACGGGACAGCAGCGGGTGCGGGATGTAGGTGCTCGCGAGCACGTTGCGCTTAACGTAA
ACCAAACAGAGAATCTGTGAGGTACGATAAAAGGCGGAGAAGCAATCGAGATCGTACGGGTAGAAGGTGTGAACCCCGAGCGCGAGGCCGAAGCTCGAACCTGAGGGAACCTTCTACCGATATGTCGTCTGTTTTCGACGAATACGAGCAGCTCCTCGCTGCTCAGACCCGCCCTAACGGAACTCATGGAGGGGGAGAGAAAGGGAGCACTTTAAAAGTTGAGGTCCCAGTATTTACCCTAAACAGTGATGATCCAGAGGATAGATGGAATTTTGCGGTATTCTGTCTTCGGATTGCTGTTAGCGAGGATGCCAACAAACCACTCAGGCAAGGTGCTCTTATATCCCTCTTATGCTCCCATTCTCAGGTGATGAGAAACCATGTTGCCCTTGCAGGGAAACAGAATGAGGCCACACTGGCTGTTCTTGAGATCGATGGCTTTGCTAACAGTGTGCCCCAGTTCAACAATAGGAGTGGAGTGTCTGAGGAGAGAGCACAGAGATTCATGGTAATCGCAGGATCTCTCCCTCGGGCATGCAGCAACGGTACTCCGTTTGTCACGGCTGGGGTTGAAGATGATGCACCAGAAGATATCACTGACACTCTGGAAAGAATCCTATCTATCCAAGTTCAGGTATGGGTCACAGTAGCAAAGGCCATGACTGCATATGAGACAGCAGATGAGTCAGAAACAAGAAGAATAAATAAGTATATGCAGCAAGGTCGAGTTCAGAAGAAGTACATTCTTCATCCTGTATGCAGGAGTGCAATTCAACTCACAATCAGACATTCTCTGGCAGTCCGTATTTTCCTAGTCAGTGAGCTCAAGAGGGGCCGCAATACAGCAGGTGGGAGCTCTACATATTACAACTTGGTCGGGGATGTAGACTCATACATCAGGAACACCGGGCTTACTGCATTTTTCCTAACACTCAAATATGGAATCAATACCAAGACGTCAGCCCTCGCACTCAGCAGCCTCACAGGTGATATCCAAAAA
TTAAAAATCACACTCTTCCGATCCCAACGGTACATCTTTATAGCACTCTCTTTAAAAACCTCCGCCCGAAACATGGACAGCTTCGTCTTAACCAGTACTAACCCTAAATCCAAGCATGAAATAATCTTACCAAGTATCGAAAAGCTGATTCGCCAAGCAAAGGAACGTTCAGGTTATTTTTCAAGCGATGAATTTGCACGTCTTAAAGGTCAACGTCATTTGATGTGGATGCAAGGTTCTTTAACAATGGCTACGCTAACTGAGGATGATATTTCTTACGTTAAGGCGCGCACTCTTGAGCCCCCTCAACCTAATGATAAATTGAGTCAAATGCTACCAGGTAATGGTGAAAATAGCAGCATGAGTCGCCAAACTGTATCTGATTTTGTCTCTCTTTCACGTGAGGTATCTGAGAAAATTGTTCGTGATGCATACACTGACTTTTCTGAACTATTGACTTGTTTTAAGCGTATTCGATCGGATACTACTGAACTTGCTATCTGGATGAGAAAGATTCGCAGTTATGACGTTAAGATTTTTAAGCGTCACATCAAATTTTTGATTATGGGAATGTTCAACATTGGAAAGAAACCTCATGTTAATTTGTTTCAATACTTTGATCTGGCCGGCCTCACTGCTTACTCCTTGTTATTCACACCTCAACATTATGCAACTATGATGGCTGAATCGTATAATAACGTAGCTCTACCTGATATGTTGAGTTTTACAACGTGTAGCTTTGGTAATGGCGAAATGAAACAAGTTTTACTTCGTGTACGTATGTTTGGTCTTGACACTGACACCCTCGCTATTCGTTCCGGAACTTTATTATTGTCTGAGATTTCACGTCAATCTAAGTGGTCTGCTAACCATATTGCTCCTGATGCCTTATCCGACGAAGAGACTCTCCCTTCTTTTGACACTTGCTAATAATGTAATCTTCTGTATGATACATCGTCCCAAATAATTTATGACTTAGCATGCCAACGGTTACGATAAT
TGACTTGGTCAATTGGTACCAATTGATCTCTCTCCTGGTATCGGTACATTGGTACCAATATATATGGTGGTACCTAATGGCATTATTGTAATTACTTTAATGTTGAATTTAAAATTCAAATTGGTAAAGCGGCCATCCGTCTAATATTACCGGATGGCCGCGCGAAATTTCGTGGTGGGCCCCCCTTGTCGGCCAATAGAGTTCGTGCCTTGAAAGTTAGATAAGTGGATGTTGACGTCACTTTTGTCTTTATATACGTCAGCCCTAATTTTAAAGGTTAAACATGTGGGATCCTTTACTTAACGATTTCCCTGAAACCGTACACGGTTTTCGGTGTATGCTAGCGGTTAAATACCTTCTTCTGGTTGAGGCTACATACTCTCCGGATACGGTGGGTTACGATCTAATACGCGATCTTATAGGTGTTGTTCGTGCGAAGAATTATGTCGAAGCGACCAGCAGATATAGGGATTTTCACTCCCGCATTCAGGGCACGTCGCCGTCTGAACTTCGACGGCCCGTATGTCAGCCGTGTGAATGTCCCCATTGCCCAAGGCACAAGCAAAGAGAGATCATGGGCTCAAAGGCCCATGTATCGGAAGCCCAGGATATACAGGATGTACAGAAGCCCTGATGTACCTAAGGGGTGTGAAGGCCCGTGTAAGGTCCAGTCTTTCGAGAAGAAAGATGATGTTGGTCACTCTGGTAAAATGTTATGTATCTCAGATATTACTCGTGGTAATGGACTTACACATCGTGTTGGGAAGAGGTTTTGTATTAAATCAGTCTATATCATTGGAAAGATATGGATGGATGAGAACATTAAGCTCAAGAATCACACTAATAACGTGATCTTCTGGCTTGTTAGAGATAGGCGCCCTGTGTCCGTTCCTTATGGTTTCCAAGAGGCGTTTAATATGTATGAAAATGAACCTAGTACGGCTACTATCAAACAGGATTTGAGAGATCGCTTGCAGGTTTTACACAAGTTCACTGGTAC
ACCGGCGTGGCCCCACCTTATCGCGAGTGCTTTAGCACGAGCGGTCCAGATTTAAAGTAGAAAAGTTCCCGCCCACTAGGGTTAAAGGTGTTCACACTATAAAAGCATATACGATGTGATGGTATTTGATGGAGCGTATATTGTATCAGGTATTTCCGTCGGATACGAATTATTCGTACGACCCTCCTGCAGTAACTGCTCCTTCACAGGGTTCATCTCAAACGGATTTCGGTAAGGTTGTTATTGCTTTGGTGGTTATCTTGGTCAGCGTAGGTGTTTTCTATCTGGCCTATACCTTGTTCTTGAAGGACTGCATCCTTCTGTTCAAGGCGAAGAAGCAGAGAACCACAACCGAAATCGGGTTTGGACAAACCCCGGCTAGAAATCAGGATCATCCAGGACCGTAGGCGGGGTGCATCATGTCTACTGTGACATGGGGTAAGAAGCGGAAGCGAAGCGGAGGGGATTCTAAGGCGAAGAGTAGGGGCTCCAGTTCCTATATTCCAAGATCTGTTTCCTCCAGGAGAGAATCGTTGCAGGTTGCTACCTTTTCCTGGACGAGTTCCGGTTCGGGTATAAAGTTCTCTCCCGGTGGTGCTGCTTATCTTGTGAGCAATTTTCCACAGGGTGCCAACGATAATTGTCGTCACACCAACAAGACCGTGTTATACAAATTCATGGCCAAGAATACTATATACTTGGACTCTAGTCACTATATGAAAGTGTTTAGAGCTCCATTTCATTTTTGGCTGGTGTACGACAAGTCTCCTGGTGCTAATGTTCCCAGTACTGGGGATATATTTGAGGGACCTTCGTTGTTTCCTCATAATCCTTGGACGTGGACTGTGTCTAGGGCTGCTTGCCATCGTTTTGTGGTGAAGAAAACGTGGTCATGCGTGGTGGAGAGCAATGGTATTGACCCAACCAAAGGTCAAGGAGCTACTTATTATGGGCCTGGGCCTTGTAATCAGGTTAAGTCCTGTAATAAGTTCTTTAAGAG
GTAAATTTTTCACAATTTAACAACAACAACACAAACAACAAACAACATTACAAACAAAATACAACTACAATGGCTTACACACAACAAGCTACCAACGCCGCATTAGCAAGTACTCTCCGAGGGAATAACCCCTTGGTGAACGATCTTGCTAATCGGAGACTGTACGAATCAGCGGTCGAACAATGCAATGCACATGACCGCAGGCCCAAGGTTAATTTTTTAAGGTCGATAAGCGAAGAGCAGACGCTTATCGCAACTAAGGCCTACCCTGAGTTCCAAATCACGTTCTACAACACGCAGAACGCTGTGCACAGTCTCGCAGGTGGACTTCGGTCTTTGGAACTAGAATACTTGATGATGCAGATCCCCTACGGTTCAACGACATATGATATCGGGGGAAATTTTGCTGCTCACATGTTTAAAGGTCGTGACTACGTTCATTGCTGCATGCCTAACATGGACTTACGTGACGTCATGCGTCACAATGCTCAAAAGGATAGCATTGAACTGTACCTTTCAAAGCTTGCGCAAAAGAAAAAGGTAATACCGCCATATCAAAAGCCATGCTTTGATAAATACACGGACGATCCGCAATCAGTAGTGTGCTCGAAACCTTTTCAGCACTGCGAAGGCGTTTCGCACTGCACGGATAAAGTATACGCTGTCGCTTTGCACAGTTTATACGACATTCCAGCAGATGAATTTGGGGCAGCACTTCTGAGGAGAAATGTTCATGTCTGCTATGCTGCCTTCCACTTTTCTGAGAATCTTCTTTTAGAAGATTCGTATGTCAGTCTTGACGACATAGGCGCTTTCTTCTCGAGAGAGGGCGATATGTTGAACTTTTCTTTTGTAGCAGAGAGTACTTTAAATTATACTCATTCCTATAGTAATGTGCTTAAGTATGTGTGTAAGACTTACTTCCCCGCTTCTAGTAGAGAAGTGTACATGAAGGAGTTTTTGGTAACTAGGGTAAATACTTGGTTTTGTAAGTTTTCAA
ATGTCCAACATGGATATTGACGGTATCAACACTGGGACAATTGACAAAACACCGGAAGAAATAACTTCTGGAACCAGTGGGACAACCAGACCAATCATCAGACCAGCAACCCTTGCCCCACCAAGCAACAAACGAACCCGGAACCCATCCCCGGAAAGAGCAACCACAAGCAGTGAAGCTGATGTCGGAAGGAAAACCCAAAAGAAACAGACCCCGACAGAGATAAAGAAGAGCGTCTACAATATGGTAGTGAAACTGGGCGAATTCTATAACCAGATGATGGTCAAAGCTGGACTCAACGATGACATGGAGAGAAACCTAATCCAAAATGCGCATGCTGTGGAAAGAATTCTATTGGCTGCCACTGATGACAAGAAAACTGAATTTCAGAAGAAAAAGAATGCCAGAGATGTCAAAGAAGGGAAAGAAGAAATAGATCACAACAAAACAGGAGGCACCTTTTACAAGATGGTAAGAGATGATAAAACCATCTACTTCAGCCCTATAAGAATTACCTTTTTAAAAGAAGAGGTGAAAACAATGTACAAAACCACCATGGGGAGTGATGGCTTCAGTGGACTAAATCACATAATGATTGGGCATTCACAGATGAATGATGTCTGTTTCCAAAGATCAAAGGCACTAAAAAGAGTTGGACTTGACCCTTCATTAATCAGTACCTTTGCAGGAAGCACAATCCCCAGAAGATCAGGTGCAACTGGTGTTGCGATCAAAGGAGGTGGAACTTTAGTGGCTGAAGCCATTCGATTTATAGGAAGAGCAATGGCAGACAGAGGGCTATTGAGAGACATCAAAGCCAAAACTGCCTATGAAAAGATTCTTCTGAATCTAAAAAACAAATGCTCTGCGCCCCAACAAAAGGCTCTAGTTGATCAAGTGATCGGAAGTAGAAACCCAGGGATTGCAGACATTGAAGATCTAACCCTGCTTGCTCGTAGCATGGTCGTTGTTAGGCCCTCTGTGGCGAGCAAAGTAGTTC
AAATTATAAAGGCAACTTCATAATTTACTCGAAATGGCTCTTCTATCAAGAACAGCTGCAGAGGAAGTAATCGCATCATTCACTTCTGAGGAACAATCCAGAATTTCAACCCAAGCTGTGTTGGCTTTGACAAACGTGGAGAAGGACAAACATGACCTTTTTAACTATGCGTTGCCAGAGTTGGCAAAGATGAGGTTGTTCAATTCTGGGATCTACCTCAGCCCCCATTCCTACAGACCTCATTCCCACCCAGTTTGCAAGACTCTTGAAAATAATATTTTGTTCAATATTTTACCTAGCTATTTAGACAATTCCTTTTATTTAGTTAGTATTAAGAAAAATAAGGTCGACTTTTTGAAGAGAAGACATCCAGATTTGCAAATGGTTGAAACCATCAATAGGTACATATCAAGCATTGACAAGACCAGGTATGGTGGTTTCTTCCATGTTAGCCCTTCCAAGATCAGTGCAAAATTCAAGTGTGACCGGAGAACAGGTTTTGAGGATGATGCTTCCTTAATTGATCTCATTCCTGGATGCATGGAGGGTGCACGGAAGAGATTTTTCTTCCATGATGAGCTACATTATTGGACCAAGGAGGCTTTGATAACATTTTTGGATCATGTGAAGCCGGAAGTCATGTTGGCCTCAATAGTCTTCCCACCTGAGATCTTGGCTGGGGCTAAGGAGAGCCTTAACCCATGGTGTTATACATTCAGAATAGTTGGGAAAGACCTTGTTTTCTTTCCAGATGGTGAACAGTCTGAAGCTTACATTCAGCCAGTAGCAGGTTCATATCTCCTGAGGACAGGAAAAATCACAACACCTTCTGGGGACATTTTCCAACTTGACCTCCTTAAGAGCAGCTTCTCTCACCATTTGATTTCAATTACCAAGGGAGAGGCTATAGGCCAAAAAATGCGATTCTTCAATGGCTTTGAAGCTGTTGCAATGAAGGGTTTGAATCCCTTGAGACGAAAGGTTGAAAGTTGCTTACCAA
CTAGAGAGATTGATACTAAATTAACTTTTTATCACGTTTATATTAGTGCTTATCAGGATGACCAATTCTCTTTTTCTCTTAACAATATAGATTTAGAAAAGATGGGTTATCAATTCGAGGCTTTAACGGAGTGCGTTTATCGTATTACTTGGGGCTCTAACTCCTGTGTCATTACCTGTATTGATGAAAGCCGATTTAATCAACAAAAGGCCGAAACGGTATTCGACCATGTTCCTAAACTTGGTATTTAGTAAGAAATTGCCGCAGGCAATCCGTAGGACGGGGCAACGCGCTAGCGTTGGGCAAGTTTCGCGCAGGGAGTGGCAGCCCCGCAGGGACTAGGCCATAACGTTAGCTCCAACACACTCTGAACGTATGCTACTGCATAGCCGAAACACTCCAATCGTTCGCGGCGGTTCGCTTGATTGCTAAAGCGCGCCAGTCAGTCAAGTGATCATCGATAGTGGTTGGCAGCATTCTCGCGAACTGTCCACAACTAGGCGCGGCGAGTGTCGAGCAAGCCATATTTCATTCGTTAGGCGCTTTCTGGAGGGGCCCATTGGAGGACACGGAGCGCACAACCCCCGTAGACTGTATCACGGGGGTAGATCCACCATACTCCTTGATCCTCACCGTATAAATCCCTAAAAAAATAGAGCTACTGCCTCCCTGCTTTTACTTAATCCCTTTGATTCTAGCCATAGCTCTAGCGTACTTGAGAAGTTTAGAACGTGTCATTGCATCGTCTGGTGCTTGTATTTTGCAAGATTAGCGATTAGCGGCTAATAACTGCTGTGGTGCTACCCTGTCACTGTTGGCCAAGCTTCCCCTTCCATCCTAAATCCCCACCACTCATCACCGTAATACAGCTCTTTTCTGCCTGCTGCCATCTCATCAGCCTCTTGCAAATCGGTGGTATCTTCTCTCCCCTGCTCCATTGCTTGACCTCGCCTCACAGTTTTAAAACAAAGTTTTCCGCGCCTTCTTCAACGCTTAAACC
CACAAAATATAAGAAGGAAAGCTGGATTTCCTACCTTTGTGTTTCCATTGTCGAAGCATTGGTCAACGATTACAAAACGGTGCATTTTCTGCATGAGCTATCGTTTCCTAACAGTTAGAGCATTCGGCTTTACCGGTTTTCATTGCGACGCCACGCGCTTGCTAAGTGAAACAGAAGTCATAGACGTTCCATCGTCTCTTGATTTTGTTGGTGAAACCGAACTCAGACTTGAAACTGCTTGGCCCCAGTGTGAAGAGAATTGTTACACGATTCTCCCTCGATTCAACGTTCAAGTTGATTTCGAGTATTACCCTGTGCGTGTCGAGATTGTGTGCCGAGTCTGCGCTGCATCCCTATCTGTCATCTTCAGCAAGTGGGACTTCTACTGTAGTAGGAGAGGCCATTTTGTTCCTGTAGATCAAAACGGGGATCTGTTTAGGATTGGAACGCTCCAGGAGACGGGAGAGAAATACTTCTACTTCTGTGATAAATCTATCTGTAGACAATGTATCATCCAGGCCGCTCACCATCATTCCTGATAACGTTGGCAAACGTTATCTGCGCGGCGATTCTGTTCGACATCCATACGGGGGGTTACCAACCAGGCTCACTAATTCCAATAGTGGCTTGGATGACCCCGTTCGTTACTCTGCTCTGGTTGAGCGCGTCATTCGCGACATACCTTTATAAGTATGTGAGAACTCGGCTGCTCCCAGAGGAGAAGGTTGCCAGGGTCTATTATACGGCGCAGTCTGCACCGTATTTTGACCCTGCCCTGGGTGTCATGATGCAATTCGCCCCTAGCCATGGCGGCGCCAGCATAGAAGTTCAAGTAAACCCCTCATGGATTAGCCTCTTAGGTGGCTCTCTCAAGATAAACGGAGATGACGCCTCTAATGAGTCTGCTGTGTTGGGAAGCTTTTATTCTTCTGTGAAACCTGGTGATGAACCAGCTAGTTTGGTAGCTATTAAGAGTGGTCCTCAGACCATCGGTTTTGGT
ACACAAAGTCCTGGACAACAAAAACAAAAAAACTCTTTCATCAATATTTCGTTTCTCTTAAGTATTAACTTTAAATATAATTATAAAGATTGTGTATTCTTCAACGACAGAGGAGTTCTCTATCTACTTTATAACAGTTTTATTAAAGTTTGTTCTTGCGATAGTATGGGTTACTATCACTCCAAGACTGATAATCCAAAATTGATAACTACAAAAATAAGGAAGTACAAAGTATTCTCAATTCCTGTTAAAACTCAGGTTATCATCATTACTGGATCGACTCTCTCATTAGACTTCTTTACACTACAAACATGGATACACCTCCAAGAGGGTTTTATCTTAGAAATGGGTGTTAGATCTACAAATGGTGTGCTGAAAATAGTTAACACTATTTGCCAAGAGAATGGGAAGATAGAGCGTGATAGGTGGGATTGGTACGGTTGTGCGGATAGTGGTTTGCGTAAGGTTCATTATGATGAAGGGATAGCTAGATCTGAGAGAACAAGCATAAGGGTTGATATTCGAGGTACCTTATTTGTATTGACTGTAGATGGGCACATACTTGGGGTGTATGATGTTAATAGCTGTATCAATGCCATAAATATTGGTTTGGAAGTTTTGCCAAATTCAGATAACACGCTGGATTTTGATTTAATATATCACTAGGAAAATACTTATATTAAAGGTAGATATTAATTAAATATCGGATATGGGCCGAAGCCCATATATCCAATCAAATGTCCAATATTCTCTAGCATAATCCAAACACACAAACTAGAACATGTATGACCTACCTCTACCCCTCCTTCCTCTCCCTCTTGAAGAAGGCGGGTTATAAGTAGGAAACTGTGAATCAGGCACATCATACATGAATTGTAGAATCCTTTTGTAGTGCATTGAACTCGCTGGCAGTTTCTGTCGACTTTCACCTTTAATTATATTCATAGTTAATCTCAAATCATCTGTTCCCATGAATGTATCCATTTTCCTAACTGAAGAT
ACCGGATGGCCGCGAATTTTTTGTGGGCCCTTCAACGTACTAACTGACAAGGACATGCGAACCAATCATATGACGCGCTCAAAGCCTAATTATTTTGTGGTCCCCTATTTAAACTTCGTCCCTAAGTAGTATCTTTTGTACTATGTGGGATCCATTGTTAAACGAGTTTCCCGAAACCGTTCACGGTTTTAGATGTATGTTAGCAGTTAAATATCTGCAGTTAGCAGAAAAGACTTATTCCCCTGACACATTAGGTTACGATTTAATTAGGGATTTAATTTCAGTAATTAGGGCTAGAAATTATGTCGAAGCGTCCAGCAGATATAATCATTTCCACGCCCGTTTCGAAGGTACGCCGTCGTCTCAGCTTCGACAGCCCATATGTGAACCGTGCTGCTGCCCCCATTGTCCGCGTCACCAAGGCAAAGGCATGGGCGAACAGGCCCATGTACCGGAAGCCCAGAATGTACAGGATGTACAGAAGCCCTGATGTTCCCAAGGGATGTGAAGGCCCATGTAAGGTCCAATCTTTCGATGCTAAGAACGATATTGGTCATATGGGTAAGGTTATATGTTTGTCTGATGTCACGAGGGGAATGGGTTTGACCCATCGAGTAGGGAAACGTTTCTGTGTGAAGTCTTTGTATTTTGTCGGCAAGATTTGGATGGACGAGAACATCAAAACCAAGAACCATACTAATACTGTTTTGTTCTGGATTGTGAGAGACAGGCGTCCTACAGGAACCCCAAATGATTTCCAACAAGTGTTCAATGTTTATGATAATGAGCCTTCTACGGCTACTGTGAAGAACGACCAGCGTGATCGTTTTCAGGTGCTGAGGAGGTTTCAAGCAACAGTCACAGGCGGTCAATATGCTGCTAAGGAACAAGCTATAATTAGGAAGTTCTATCGTGTTAATAACTATGTGGTTTATAATCATCAAGAAGCTGGGAAGTATGAGAATCACACTGAGAATGCTTTGTTGTTGTATATGGCATG
CGAAAATAAGTATATATTGCTTCTATTTCGATATTGTTCAAGCGTTGACCGTTGCAGGCGCTTGTCCTATTATATGTGCGGGGTTAGGATTTCTCAGAATTTATAAGAAAGGTATTTTCTCTCTTGTCTTATAGAAATTTCCACATTATTTACTTAATTGGTTGATTTGAACTTTTATCGTTCGTATTTTGTTATTTTGCTTTTAGCAAGAATTGTTTTATTTCACCCATAGGTGAGTTTTAAATTTATAATCGTTATAAAATCACGATGTCTTTGTCAAAACCATCTGAACTTGAACAGGTTAAACCTAGTTCATTGTGGATAACAACATACCACACTATTAAACAACTCATAAAAGAATGGTTTACTAAACTCGTTGAGGCTGTACTTAATCCCGGAGAAATCCGCATAGCTATAACAGCTGTAGTACATACTCTCACTGGCGTTGTCCTTTCAACGATGACCTTGTTTAAGAAAGGGACGGGTTATTTAATGAAAATTATTTCTGGTGTGAATCTCCTATCCACATTCGAATTATTATTAGTTCAAATAGGGCGTAACAAGGAATTGTTTACACCAGATAGTGCTATGCGTCACGCTGAAAGTAAGCTTAGTGAATATTTGGATCATAGTGACTCCGAAGAGGTTTATGCCAATACTGAACAAGAAGCTGAAAATATATGGGTAGGTTGTTTATCCACTATACTTACAACCCTGTTTGGTGCATTGTTAGCCGGATTTGGATTGAGCACTAAAGGATTAGAAGGACTTACGACGACTTTTAGAGCTGCTACAACGACTAAAAACGGAGTGTTTTGCATCAAAGAGCTTGTCGATGCTGCACTCAAAATTATAGCAGAAGAAAAATTTGATCCAGTTTATAAAGAACGAAAAGCCATAACAGCATTAACTGAAGAAGCACAAGTTTTGTTAAGACTTAACTTGGGTGCAATAGCCTCTGACAATAAGGTGAAAGATAGATACCGAACTATTATCAAAG
ACAAGGCATCAGCCATTTTGGTCTGATCCTCTCAACCCCATCTTTTGTCTGTCTTTTTTTCTCAGCGAGGGCGCTCCGTTCTTTCCTTATACAGGTGCATTCCTTGTCAGTGCTGGTCGCGGCAGGTGGCGCCCAACGTGGGGCTCGACAGTTTTCCTCGCCACTACTCTTGTAAATTGGATAGAGTGAGTATATGCGTGAGTACGTAAATTATATTATAGTGGAGTAGTAAGGTATATTGTTGAGAGTATAAATATGGGACAAATGCATAGTCGCCAGCTGTTTGTACATATGTTGTCTGTAATGCTAACACATAGGGGAATTACTGTTTCTAAACCTAAATTAATCAATTTTCTTTCGTTTGTTGAAGAGGTCTGCCCTTGGTTCCCCAGAGAAGGTACAGTGAATTTGGAAACATGGAAGAAGGTCGGGGAACAAATCCGAACTCATTATACTTTGCATGGCCCTGAAAAGGTTCCTGTTGAAACTTTTTCCTTTTGGACACTAATTCGTGATTGTTTGGATTTTGATAATGATGAGTTAAAACGTTTAGGAAATTTATTAAAACAGGAGGAAGATCCTSTCCATATTCCTGACCCAGAGCCTGGTTATGATGCTCCTCCTCCTCCTCCTCCGTCCCTGAAATTGCGACCTTCAGATAATGATGATTCACTTTCCTCTACAGATGAGGAGGAATTAGCCGAAGAAGCTGCTAAATACCATCAAGAAGATTGGGGTTTTTTAGCACAAGAGAAGGGGGCATTAACATCTAAAAATGAATTGGTTGAATGTCTGAAAAACCTCACTGTTGTTTTACAGAACTCAGGAGCTAAGTTTTCTAACAATCACGTCAAACCTCCCTCTGCTCCGCCATTCCCGCCTGCTTACGCTCCTTCTGTTGTGGCCGGTCTTGATCCCCCTCCAGGGCCTTCTTTACCGACTGAGATCATGTCTCCGCTACAAAAGGCATTGAAACAAGCACAGCGACTTGGTGAGGTTG
CATCATCAATAATATACGGAACACTTTTGCGTGATGACGTTGACGTGCTGTGCGTAAGGGGGCGTGGGAAAATTGTTCAAAGGTCGCTGGGCGGGAGTTTCTGGGAGGGGCGGGGAGTGTCCGTGTGCGTGCGAGCGGCGGGGCGAGGCGCTGAGTCAGGTGTATTTATGATGGGGTGTTTAGGGTATCAGCTGTTGGACTTTGACTTTCACTGTCGTAAATTTGCCACTTTATTGGAGCCCTTTGCCCGCGGACGTGGAGGGATTTTTCCCAATTTATGGCCACTTTTACTGCGATGCCGCACGAAACCTGTCTAAAGGTCTATGCCACGTCTCCCATCATGGGCGGTCTTTTTTCTCTATGCACCACTCCCAGTGAGCTATATATTACCTGCGCAGGTAAAGAGGTGCCACTCTTGACATCATCAATAATATACGGAACACTTTTGCGTGATGACGTTGACGTGCTGTGCGTAAGGGGGCGTGGGAAAATTGTTCAAAGGTCGCTGGGCGGGAGTTTCTGGGAGGGGCGGGGAGTGTCCGTGTGCGTGCGAGCGGCGGGGCGAGGCGCTGAGTCAGGTGTATTTATGATGGGGTGTTTAGGGTATCAGCTGTTGGACTTTGACTTTCACTGTCGTAAATTTGCCACTTTATTGGAGCCCTTTGCCCGCGGACGTGGAGGGATTTTTCCCAATTTATGGCCACTTTTACTGCGATGCCGCACGAAACCTGTCTAAAGGTCTATGCCACGTCTCCCATCATGGGCGGTCTTTTTTCTCTATGCACCACTCCCAGTGAGCTATATATTACCTGCGCAGGTAAAGAGGTGCCACTCTTGACATCATCAATAATATACGGAACACTTTTGCGTGATGACGTTGACGTGCTGTGCGTAAGGGGGCGTGGGAAAATTGTTCAAAGGTCGCTGGGCGGGAGTTTCTGGGAGGGGCGGGGAGTGTCCGTGTGCGTGCGAGCGGCGGGGCGAGGCGCTGAGTCACTGC
TAGTCCAAGTGAGTTTCAAGCTTCAAATAAAACTTTATTATTATAAAAACGTGACCCAGTTAATACAATGAGCGTCTGTTTAAGGTAATTGATAACAAGTTTTTTTTTTTGCTACCATTAATTTTAATAAGCATTCCCAGTTTTTATGTGAATTCCATAATTAATCCTTCTGAAAAATATAACGATTAACTGTTTTATAAATACAAGCTTATCAAGAAGTGGTTCGATGCATACATAGTGCTTATTGTTCTATATAATAAGTAAAGCTCGCGATAACTTATTCAGTATGTACTAAACCACTGACTTGTATACTAGTTAATATCATTAGTCTCCACAAATTCTGGATCAGTGTCTGGATCAATCTTGGTAGCAAGTACGATCAAACATACATAAGAGTTATTTATTTAATTAGAATGTTAATGTGTTTCGATATTATAAACAGATTGTGGTATTTTATTTTCAGAATGAGTGGTATGAGGGAACGATCTCGTAGCATCAGCACGCAACAGGATAGAGAAAGGTATTTCAATAACAATTATTTACTATCAATTTAAAAGTCGTATTTGTTCACGACAAATCTTAGATAATCATACGTTTTCTGTTTACAAATCAATCAGTGAGCTGTATTTATACCCTTGGAATTAGGTTTCAACGGTTTGGATTTAACTGGCGGCAAATATAAAAATTCCAAGTTATAATGGCAGAAATTGTGGGAAAAAACGTCAAGTATGAGATACAACGTAATAAAGTTACGTCCATTGTCTTTGTTCCGATGCTGCGTCATTCGACCTTCACCCTGTCTGGAACTGTTCCTCTCTATTTTTTGTCAATATTACCGTTTTTAGCTGTATTTTACTTTAATAGGGAAAATCAAATACTTTCGGCTGGATTTTTTTCGGAAACAAAATCTCTCAATACAAAACATAGACCGCACTTTGATACATTACTGTCTAATCTGGTGAAGTGCGCTTTAATTATTTCATAACATCCGTTTGTTTAA
CATGCACACCTAAAAGCTTATGCAAAAATTAATGAGGAATCTTTGGATAGGGCTAGGAGATTGCTTTGGTGGCATTACAACTGTTTACTGTGGGGAGAAGCTAACGTTACTAATTACATTTCTCGGCTCCGTACTTGGTTGTCAACTCCGGAAAAGTACCGAGGCCGTGATGCCCCAACCATTGAAGCAATCACTAGACCAATCCAAGCGGCTCAGGGAGGCAGAAAAACATCTTCGGGAACTAGAAAACCTCGTGGACTCGAACCTAGAAGAAGAAAAGTTAAAACCACAGTTGTCTATGGGAGAAGACGTTCAAAGTCCAGGGAAAGGAGAGCCCCTTCACCCCAACGTGCGGGCTCCCCTCTCCCACGTAGTTCGAGCAGCCACCATAGATCTCCCTCGCCTAGGAAATAAATTACCTGCTAAGCATCACTTGGGGAAGTTGTCAGGTTTATATCAAATGAAGGGTTGTACCTTTAACCCTGAATGGAAAGTACCTGATATTTCGGATACTCATTTTGATTTACAAGTAGTAAATGAGTGCCCTTCCCGAAATTGGAAATATTTGACTCCAGCCAAATTTTGGCCCAAGAGCATTTCCTACTTTCCTGTCCAGGCAGGGGTTAAAGCGAAATATCCTGACAACGTGATGCAGCATGAGGCAATAGTAGGTAAATATTTGAACAGGCTCTATGAAGCAGGAATCCTTTATAAGCGGATATCTAAACATTTGGTTACATTCAAAGGCAAGCCTTATAATTGGGAACTTCAATACCTTGTCAAGCAACATCAAGTTCCTGATGGGACAACAACCAGCAAAATCAATGGACGTGCGGAGAATCGAAGGAGGAGAGCTCCTGCTAAATCAATTAGCAGGCCGCATGATTCCGAAAGGGACTGTAACATGGTCGGGCAAATTTCCAACAATAGATCATCTATTAGACCATGTGCAAACAATGGAGGAGGTAAACACTCTTCAACAACAGGGCGCTTGGCCTGC
CTTATTATCCCTTTAAAGGGATAATAGGGAGGAATATCCTCATACACTAAGTTAAGGTGTATCTAGACATAGAGAAAACTATGTTGAAGTATTAAGTTCACATAGGTGAATTGCTTAATATAAATATGAATAGCTCGGAGTTCTGTTTAAGGATAAACACTTAAATAAGTTTGACTTTAACAAATAAATTAAAATTAAAATCATATGAAAAGAAACAATCTTCAAATAATAATTATTAAAAGACTTATCTTACATATTTTTAAAATTAACTTAAGTGTTGAAATTGATAAATTTCTTGGTTTCATAAATCATTTAAGAAAAAGTAATGGTTTATTATACACTATCAAGTATATGAAAGCTGCAAAGCTTCATATAACAAGATATATGTGTGGTAAACCATTATATTCTAATAATGAAAATGTTGCACTTGATAAAACTGGTTTTCCTTTAAGATTTTGATATCTTAAAAGATTAGTTAATGATAATCCTAGAGCATTGTTAACATTGTTAACGTATACTCGTCGTATAGTTCCTAATAAATCAGAATCTAAAGCTAGGATAGTTAAGTTAAGTACTATTACTGATCCTTACAAAGGAAAAGTATATACTATACCTAAATGATTTATATTAGATTTTATATCTAAATATAATCTATCATCAACAAAACCCATTTATACTGATAATGATCATTATCTAAGCATAAAAGGTTCTCCAAATGGAAAAGCTTCAATGTCTAGTCTATATTCAATTATCAGTTTTAATTCATCTAATATTAGATATTTATTCAATATTGTTGGTGATTACCAACTTGTATTAAATAAATTCTACCAAGATTTATCACAATTTTATACGAAATATATAAATAGAGATAAACTTGGGTTAGGTAAATTATCAATTGTGCATGATCCTGAATTAAAAGAAAGAGTAATTGCTATGGTTGATTATACCACACAATTTGCCCTTCGTCCTATACATAATATTTTACTTAATAATTTAAGCA
GTAATTTTTCCTCGTTAGAGTGCGAATCCCGATAGCACGAAAAATTATCTTTTACAATACATCTCTTTTTTTAAAGGTTTGTGAGTGGTTGCTGAGATAAGAACACAACAAATTGTATCATACCCTGTTTATCAGGATTGCTCTACTTAGGCCTGAACAAGGCGTTTGTTTGACTTTATAACTCAGCAATAATTCCAACACTAAATCTTTTTGCTATCTTGAGATGTCTAACTCTCTAACTCCTTTTACAGGATCCTCAAGGACTCTGGCCAATGGTAATCAAGCTGGTGCGGCCGCTGATAATGAATTGTTCGATGCATTATTTTCTGAAAAGGCCCGGAACGACTTTGCAAAAGAGTGTAAGCTGGGATTGTACACTAATTTAAGTTCCGATAACCGTTTGAATTTTATAGACCTCGTACCAAAGGCGTCGATGAATACCACTCTCTCATGGTTTAAATCTCGATATGAAAAAGGAGACGTTCCCTCTAAAGGAGTTCTCTCAGTTCCAAGACTCCTTGTTTTTGTCGTTAGAACGACGTCGGCAAATGAAACGGGTTCGGTTACTATCAAAATGGTTGATAGTGGATCGATCGCGCAATCAGGTACATTCGAACCAGTTGATGGCAATCAGTCGGCTACAATTGCTATCTCCGCGTTACCTGCTATTGTGTGTTTTTCACCCAGTTACGATTGCCCGTTGGAAACGATTGGGAATAGAAATCGCTGCTTTGGTATTGCAACAGAGCTTAATGGCGTCAGTTCGACAAGGGGCACAGTAGTTATGAGTCATGCTTATTGGAGTGCTAATCTACGCCCGAAGCCGAATAACTATAAAATGCGAAAGGCTAACGTGGTTAAGATCATTCCATTCGACAGATTAAGAGATCTTGGAAGAGATCATCTGAAGCGTTATGTGAGAGCAATCTCCGACCAAACTGTCGATTATGGCCTGGGCTTGGGTAGCCCAGTTGATATCAAAGAACCAGTGCACATGTCA
GTAAAACTTCTAACAACTGACTACTCGCACTTTACCCAGAAAAGTGTGTGTTAGAATACATCGTTTTTTCTCACTCAAATTGGTAGTCTTGAGTGATTGTAGCTAACGATGTCTAGTGTTTTTACCCCGTTTTCAGGTTCCTCGCGAACGGTGGCGATTGGACAACAAACTGGAGGTGTGGATCAGAGCTCTCTGTTGTCGACCCTTTTTTCAGAAGAGTCTCGAGATCAATTCGCTAAGGAGTGCAAACTTGGTTTGTACACAAACTTACGATCATCCCAGAGGTTTAATTATGTTGATCTAGTCCCCCAAGCCCACGGTTCGAAAGTCCTCAACCTGTTCAGAACGGAATATGAAAAGGGTAGGATTCCCTCGAGCGGCGTTCTTAGCATTCCCAGGGTACTCGTTTTTCTCGTTAGAACTTCTTCTGCGAGTGAAGGCGGTAGTGTCACCTTGAGATTGGTCGATCTCAAAGGTGCTTCGAACCTCGACGGTTTAGAAGCTGTGGACGGTACGCAGGAGGCGACCGTACCGATCAGTGATTTACCGGCGATTGTTTGTTTTTCACCGTCTTACGATTGCCCAATGGAAATGCTCGGAAACAGACCCCGTTGTTTTGGGTTGGTCTCCCAATTAGACGGGGTGTCTAGCAGCGGTACGACAGTAATGAGTCATGCCTATTGGTCAGCGAGCTTTAGGACAAAGCCAAACAATTATGTTAGGCACGTCCCTAAGTTCGTTTATGTTACTCCCTTTGAACGACTGGTGAAATTGAACCGGAAGCAATTGAAAAATTACATCAAGGGTATTTCAAACCAGTCTATCGACTTCGGTTACCTTATGGGTAAGACCGTTGATCGAGTTCAAGAGGTTGTCGATATAACTGCTAGCGAGGAGGACAAGGAATCACTAACATCTGACGCCGTTGACGGTGGCGATCAGAAAGTAGTCAAGACCGAAAGGTCCGCAACCGCTAAATCCGTCGCCGGGTTGCCAGTAT
AAATTCTAACTATTATCTCCATTGAATAGAATTTCACCGTCTGTTGGTTCTTATTTTGTTCTGGGGGCAATTTTATTCAGGGCCCTACTTTAAATATAGGTGCGAGTAATAAGTAGCCGCCGTCCAGAAGAAGATAGTACTAACATGTCGAGTGAAGGTAGATATATGACATGGAAGGATATGTCACATAATAAGTTTATGACCGATCGATGGGCCCGTGTTTCGGACGTCGTGAGTGTTATTAAACAATCGCATGCTATGGACTTGTCCAAGGCTGCGAATCTATCTATAATTAAAACTGCTTTGGCAGGATTGGGCTCGGGTTGGACTGACAATAATCCTTTTGTGTCCCCGATGACCCGTTTTCCACAGACACTAACTATGTACGGTGCACTTGTGTTATATGTTAATCTGTCTGACCCAGAATTTGCGTTGATAATGACTAAGGTAAGTACTTTAACTGATTCAGGGTTAGCAGATAACGCATCTGCTAATGTGCGTAGAGATGTGGTGTCCGGAAATAAAGCCGAATCATCCGGTAAAACTGCTGGCACTAATGAGAATTCTGCTTATACGCTTACCGTTAGTCTTGCTGGTTTGGCTCAAGCTCTTAGGCTTGAGGAATTAATGTGGACTCGGGATAAGTTTGAGGACCGGTTGAAATTACCATGGACACCTGTTCAAGGTAGAACCAGTCCACCCGGACAATAGCAATTAGCTGCTGCTCGGGTGACGGCACACATTCGAGCGGCGAAGCGGGCACTATTATATCCTGGTGATAGTCCCGAGTGGGTTGGTTGGAAACATTTCTATCCTCCTCCACCATATGATGTGTACGATGTGCCACCGCTGGATATTATTAACGCCAAATTGGCTGCTGATGATATCGGCGGTCTTGTTACTCCTACACCGGCATCCTCACATGGTCTTCCTTTTGAAGTTTCCGAGGAAGTTGAGCAGGCAAATAGGAATAGTCTATGGCTAACAGTTGGACTGCTAT
CCCCAGGGCATGGCTCATTTGGCCTCCCCGGCCGCTAACTATGGCATCGAGGCGACGTCCATTGACCCTCTGTGACATCGAGGCGACGTTCTTTGGCCATCTTACTGAGTCCAATGACCCCTGAGGCTCATTCCCTGTGCCACCGATCAGCATTGCGGCATTCTACGATGCCCAGAAGAACCTTGAGGCGACGTACGAAGTCCATTATGCTGCTCCCTTGAGGAACTCATACCAAAACGCAGTGATGATGGTTCCAATCATGATGACCGTTGCCACCTTGATCGCCTGGGAGCGCCATGTGCGCGTCACGTGGGTGCCCTTGGGCATGTAGGCGGTGTGCTTCGTACGTCGCCATTCGGATTCAGAGGTGCGGAGTTCTTTGCGGGACATTGGAAGGACTCATCAGGGCGGTACTGTTCCGCCGACCTGACCCCTGTATGGGGCCAGGTTTCGTCCGAGGTTAACTTACTCGGTCACTTCAGCGTCACGAACTTCCTTGTGAATCGACTTGAAGGTGAATCCCTTACGGGCGGAGTAGATTTGTCCGTAGGACAAGCCCAGTTGTTCTGCCGCGTCCTTGTGAGGGACATCCTTCATTTCGCCGATGATGACCTTACGCGCATCTTCCTCTGTCATGGTGCGCTCTGCCTTCGGACCGCGATCCCGAGGTGCGCTCTGAGCATTCAGCGCTTCGATGACTTCGTTCAGCTTTGCTGCCAGAGCAGCGTTGGAGAGCTTCTGGGACAGATCGATCAGTTCGATGGCGTTCATTTGGTGTAACCTCTAAGTTATTTAGGATGGTGTGCTTGGTAGCACAAGGATATAGTACTACGATTGGAGGTTGATGTGTTAAGAATATGTTAAAGTATGAAAATATTTTGGCATATTTATTAACGCGGTTATGTATGGCATGGCGCGGATGGGTATGCATACTGTCTACCATAGTGCATGTTAAGATGATGTGAATGACTAAGTATCTATCATGTGATGTGTTAAGATA
GATAAATCTTCCGAGCTAAATGCCAATAAGCAGGTTGACACCCGAAACCCCCGCATAGCTGTCTGAGGAGTTCTAGTTTCCACCCCAATCGATTCAACGTGACCAATCAATCTTTCTCAATCAATATCAAAACCATCAATCATGCCTTTCGTGCAATTCCCGAACTTGTTTGAAATCAGTAAATTCGCAAGACAAGGCAAGACTGTTTCTGAATTGAAATGTGAAGTTTGGACTGATTTGCTATCATATCTTCGTACTGGATTGCCAACTGGATTGTTGTCTGATTTTGCTGAGCATCATGAACTTAATCAATTGCAAGCGTTCACAGCCGTTCAGTTTGATGAACCATGTTTCGTTCTACCAGCCCGAGCCGCCATCATAGTATACTGTCCTGAGCAAGATGATATGCTGTCTGGAGTTTTTGAGGTTGACGCCACAGGTAAGCGTACATTCGTTAGAACGTCAAACACTGATATCATCGGTTCAGCAAAGAGTGACGTAAGTGGTGGAAAACAGATTCAATCAGTCGGTGTAGCACAAGGACTTGAAACTGTGATGCAAATGATGGATTATATTCTGATTCAATTTCATGTACAATTTGGAAGCTTTACAGACATCGGACATTTTGGGATGATGCGCGATGCTATCCAACTGTATGGAACATGCGCCTGTCCCTTTCTGCTTAGCCTAGCCCGTTTCTCCACTGCGCTGTCTTATCTGAATGCGAAGTTGCCATCTATCGTAGGACTGCATTACAGTGGTGAACCAACTACTCTTGGAGGCATCATCACTCGTGGTGTTAATTTGAGCGCTCGCGAAGCCTACTTTTCAAAGAAATATGATCCTGCGCAATCCTTGGTTGCGAGTGCTTTCTTTACAGTTAAGACGTCTGCGAGCGGAGCTACGGTGATTGAGAAGATGTCAAGCGACATTGGTCTGGTTTATCATATGAACCGCGCTGCTGCAGTTAAGGTCGTCAGCTCTAGAATTGGAAGACTTG
CCAAATGTCGACGGGCGCGAGGGGCAAAAGACCCCGGGGGGAGAGAACACGGGGGGCCACAAAGGGCGGCCGAGGAGAGGGGCCCGGGAAACCCCCCCTCGGGGCCCTCCCAACCCTAATGCGGGTGCTCTAAGTCCTCCCTAACCCTAATCGGACCCCCTTGAAAATTTCAAGAGGACATTTTCAGGGGCCTTCAAAATTTTTCAGGGTACCCCTAAGACCTAAAAAGTGGGCGTGGCTTCCGGTGGGCGGAGCTTCAGCGTCAACCAATCAGAGCACGTACCTGCACAGCGCCCCCTGCCGGCCGAGGCGATAGCGCTCTCCTATTGGTCCGCTTCTTCACGCTCGACGTCCTCTGGCGCAATCCTGATATATCGCAATAGTGGGCCGGGCCCGGTCCAAATAAGGTCAGTCGCCCCTTGCACAACACCCCAGCCACTCCCCCCGCCCACGCACACAAGCCCCTCCCCGCCCCATTGCCCAACTCTGGGAGAGTGGCCAATGGGGAGCGCCTATATATCCCCAGAGGGCGGGACTAGCTAGAGTCCCCTCCCAGCGCCCTCTCCCATTGGTCCCGGGGATCAGAGACATGCAAATGAGGGGGCGAGGCCGGGCTGCCGCCCTCCCCCGGGCCCCCATTGGTCGGTCTCCCCCGAGGTCTGCCCGGAGACGGGTGACCTCACTCCCCCAAACCCCACCTCGGGCCGCCCATTGGCCGAGAGGAGTCCCCTCCCAGTTATTGGGAAATGTTGAGCCCAAACAATAACAAAGTCATTGTTGAGACCGATAATAGTAATCATTCAACAATAACAAAGTCAAAAAATAATAATAGTACCGCACCCCCCCGGGGTCTGCCTGGCAACAGCCTACCTCACTCACCCATACCCCACCCCCGGCCCCCCATTGGTCACAAAGAGTCTCCTCCCAGTATTGGGCAATGTTGAGACCAAACAATAGCAAAGTCAGTCAGTAATAGTAATTAAACAATATAGTGGGGAGA
TGCCCCTAGAAAAGAGTTCATTTATAGGGGGAAAAATTTGGCAAAACCGCGCACGTACAAAGGGCGCCCTGACGGCACTAAGGACGAGAGTCCTTACGGCACTAGGAGAAGGGACCATCTTACGAGAGAACACGTACACACGACGGAACGGACGCCCTTTGGCTGACACAAAACAAAACAGTGGTTGTTTTCGCATGTACGAGTACCGGGTACACAGTAAAAAAAAAATATTTTTTTTCCTCATCCCGTGTGTGCGAGTGCGTGAAGGTGCCGGGCACACATGACAACAAAACCATTTTTTTTCCTCATCCCGTGTGTGCGAGTGCGTGAAGGTGCCGGGCACACATGACAACAAAACCATTTTTTTTCCTCATCCCGTGTGTGCGAGTGCGTGAAGGTGCCGGGCACACATGACAACAAAACCATTTTTTTTTCCTCATCCCGTGTGTGCGAGTGCGTGAAGGTGCCGGGCACACATGACAACAAAACCATTTTTTTCCTCATCCCGTGTGTGCGAGTGCGTGAAGGTGCCGGGTACACATCAACAAATATTTTTCTTCTCATCCCGTGTGTGCGGGTGCCGGGTACACATGAACAAATATTTTTTCTCATCCCGTGTGTGCGGGGTGCCGGGTACACACTCCAAACATTTTTCCTCATCCCGTGTGTGTGAAGGTGCCGGGCACACATGACAACAAACATTTCCCTCATCCCGTGTGTGCGCAGGCGCCGGGTACACACTCCAAGACATGTTCTCGTCCCGTGTGTGCGGGTGCCGAGCACACACACACACACACACACACACACACATTTCCCTCATCCCGTGTGTGTGTGTGTGTGTGTGTGTGTGTGTGCAGGTGCCGGGTACACACTCCGAGACATGTTCTCGTCCCGTGTGTGCGGGTGCCGAGTACACACACACAAAACATTTCCCCCATCCCGTGTGTGTGTGTGTGTGTGTAGGTGCCGGCTACACACTCCAAGACATGTTCTCGTCCTG
CGTTTTAGAGTGCATGAAGTTGTTGTTGTTGTTCTGTTTTGTTATCTTGTTTTGTTACCAAGATTTGTTCACAGTTGCTTCTTTTGTTTCTCTACCGTCAAACTCTCTGAATCTTTCAATTCAAATTTTCCTTTGCTTTCTGTTGGATTATACCCACAGAATTTTACCGGAAGTTTTATTCTTCCAAAAACTTGCTGCAAGCGACGCTCGTCTTAGAGCCAGCTCCAGCATTCCCTCTCCTCCTCCTTTGCCAATCTTGGCAGTTTTTGTTTTTCCTCTCTCTCCCCAAGCTATGGAACCAGAGCGTTCTCAACTGGCACCTGAAGAGGTGCCAGATTCTTTCCGGGTGGAAACACCCGCTGCTATGCTTGCTCGGCTTCGTGCTGAGAGTGCTGCCAAGAAAGAGGCAGCACGTAGGGCTGCTATGCCCTATAATGATGATCTGCTGGTGGGCTCTGAGCTCACCTATCTTGCCAAAGACGATGTCTTTGGCTGTGGGCGCTCTGCCCTCAAAAGGCTCTTTTCTCGGCCTTCTGCCGAGGAAAATGTGGTGGTGAGCCACCCCCTCTCTGTCAAAGAGCAGGTGGTTCGCTACCAGCGACCACGCACTGACCACGATCCTTATGTGGCAGTTTACACACCCTTGCCTCACATCACTGAGGAGCAAGCCCGGAAACTCATGGAGAAGGGCTTCTCCAATTCAAGTAACGTGGCTCTGGATATGGCCGTCCAGAGTCACGTTGGGCAAGGAACCCCTTTGCTGGCTATGTGCGGGATAATGGATTCCCGTACTGATGATCCAAATGAAGCCTTGCAAGTTGCAGGCTACTTCGATCTTGGTAGGGACCGCTGCGATCTCATCTCCCTCCCGTTGATCAATTTTCCCCTGAATAAGGAGGATTTTGATGATTACATGCGGGGTCTCTACCTTTGCACCATGTTCCACAATGTGCGTGGTTTCCAAAATAACAAAGCTCTGTGTAGTTATTCTGCAGTTGGC
GTATTGTGCAGTATTATTTTACGCACGACCCGGATTAATCATTTTTGTGAGAATATACCCGATAGCTCTCAATGGATTCTTACCACTTCTTATCTCAGTTGTGTGACTTGAATGTTCTGACTCATGCGCTTTATGTTAATCAAGTGTTTGAGATTGTGGATCAGTCCACAACTAGTTATATGCAGATGTGGCTTTATTCCCGTGTTATTGTCCCAGTTTTGAAATATCATCTCAGTGGAGATATTATATTGGATAAATTGCACGATGTGTTCCTTGGAACCTTTCGTTCAATGATGGTGCCGATGATTATGTTGAACCGACTTTCATTCGTCGTGAAGATGACGACGATGAACCACCACCGGAAAGCGTATTTGCCGCTTGAAGAAAGGGAAAAAATTCATGCTGCGACGTTTCTTGGTCATGATCATTGGGCAAGCGTTACTTCGGGATCATCTTTTTATGATGATCTCGAAATTCTCGCTGATGAGACCGTGAACGATGATTTGCATTTTGATAAAGAATCTTCCATGCCAGATGAGTATCAGATCATGTGGAATGATGGTACAATTGATTCCGTTTGGTCTAGTCAGTTTGAATGCGAAGAACCACCGAAACCGAAATTTATACCACGCCCTTCTGATAAGGTGTGTGATCCAGTGGTTATTCAAGATGCCGTGAACGATATATTCCCATTTCATCATGAGATGGATGATCGATATTTCCAGACGTTAGTGGAGACACAGGATATTTCCCTTGAGGTTTCGAAGTGTTGGATAGATGCCTCCAATTTCAGAGATTTTGTTAAGGGTCCAAATTCTTATGTTGAGCCTGTGTTTCAAACCGGTGCCACTAGTAAGAGAGTGCATACTCAACGTGAGGCTCTTTTAGCTGTGAAGAAAAGGAATATGAATATACCGGAATTGCAATCCACTTTCGATCTTGATGCGGAAGTCAACACGTGTTTCAAACGGTTTCTCACACACGTTGTTGATTTGCCACG
GTAGAATTTTTCAAGTTTGTAAGACATGTCAACAATGAATTACAGTAGACCAAATGCAATTTCAGCATTAAGTGCATCAGGATTCAGGGGTTATGTGCCTGACAACTCTGTCAGTTCGGCACTGATCCCACGTCTTGTTGTCACCAATGAACGTGAGCACGTCTTGGCTGGACGGCTCAAACGTATTGAAGATAATATTGCTAAGAATAAATTAACTGAACATGATGACATTGAAGTAGTTAAAAGTGATTATGAATCATTAGCTAACAATTTCGAAGAACAGATTAAGTTTGACAACGCTACGGACCGAGCATTACATGACTTTTCAACTCAGATTAAGATTGTAGATAGTGAACGAGAGAAAGAGATGACTGTACTCCTAGGTGCAGTAAACGATAATTCTCAAGCCATAAACGATATCATAAAAGACGTGACGGTAATTGATAACATTGAAAAGGCAAATTTAATACTCGAAAAGGTTATAGCTGTTTCAAGAGCTACAGCTAAAACTGCTGAGATAGCTGCTGATGGTGTTGGAGTTGTTCCTGTTTTTGGACCATCTATTGCTAACGGTGCGAAGATTGCGGCGCATACAGCTGAAATGGTTGCTAACACATCTGAAGCTGTCAAAGCATCAGGTATACTTAACGATTTGAATGAAACTTTTAAAGCTATAACTTCTGTACACTCTAGACCAAATGACTTAATCAAATCAGCGGTTAAATCAACCAATAACGCAGTCGATTTAGCTGCGAAATTGAAAGTTATGATCGATTCAGCGCGTCGTAAGAATGATATCGGATTGAGTAAAATTTCAATTCCTAGTGTGGTTGTTAAGTCAACGGTAGAGTGGCCTAGAGTTATTGATGCCTATGATACTCATTGTATCTATAAACTGCATCCAACTAACGGATCAGTTGGGCTAATCGTTGAAGTTAAAAATACATTAATCAGCTACCAAGTGAAGAAACAATATGGTAAGCTTGATTCTGATGGCTTT
CGTTTTAGAGTGCATGAAGTTGTTGTTGTTGTTCTGTTTTGTTATCTTGTTTTGTTACCAAGATTTGTTCACAGTTGCTTCTTTTGTTTCTCTACCGTCAAACTCTCTGAATCTTTCAATTCAAATTTTCCTTTGCTTTCTGTTGGATTATACCCACAGAATTTTACCGGAAGTTTTATTCTTCCAAAAACTTGCTGCAAGCGACGCTCGTCTTAGAGCCAGCTCCAGCATTCCCTCTCCTCCTCCTTTGCCAATCTTGGCAGTTTTTGTTTTTCCTCTCTCTCCCCAAGCTATGGAACCAGAGCGTTCTCAACTGGCACCTGAAGAGGTGCCAGATTCTTTCCGGGTGGAAACACCCGCTGCTATGCTTGCTCGGCTTCGTGCTGAGAGTGCTGCCAAGAAAGAGGCAGCACGTAGGGCTGCTATGCCCTATAATGATGATCTGCTGGTGGGCTCTGAGCTCACCTATCTTGCCAAAGACGATGTCTTTGGCTGTGGGCGCTCTGCCCTCAAAAGGCTCTTTTCTCGGCCTTCTGCCGAGGAAAATGTGGTGGTGAGCCACCCCCTCTCTGTCAAAGAGCAGGTGGTTCGCTACCAGCGACCACGCACTGACCACGATCCTTATGTGGCAGTTTACACACCCTTGCCTCACATCACTGAGGAGCAAGCCCGGAAACTCATGGAGAAGGGCTTCTCCAATTCAAGTAACGTGGCTCTGGATATGGCCGTCCAGAGTCACGTTGGGCAAGGAACCCCTTTGCTGGCTATGTGCGGGATAATGGATTCCCGTACTGATGATCCAAATGAAGCCTTGCAAGTTGCAGGCTACTTCGATCTTGGTAGGGACCGCTGCGATCTCATCTCCCTCCCGTTGATCAATTTTCCCCTGAATAAGGAGGATTTTGATGATTACATGCGGGGTCTCTACCTTTGCACCATGTTCCACAATGTGCGTGGTTTCCAAAATAACAAAGCTCTGTGTAGTTATTCTGCAGTTGGC
TGAACTTATGAGTTCCACAATCAGCAATTACCAAAAGCTACAAAGCAGAAAAACCCTCAGGGGAGGCCGCCGGACCGGGGTAGGCGGCCTCCCAGTTGCTTTAAATCAAGAACAGATTCTAACTCTAAGGAAGAAATTGAATCTGAAAGTGACCAAACGATTTAACTATCTCAAGAGTATTGACAAGAAATATAAAGAGATGGTCAAGACCAGTAAATACCCCGGGCGTTTGGTACCAATTAGTAAGGCTTTAAACAAAAAAGCCATGCAGAGAATGACTAGGAATATCATCATCCCAGATTGTATGCATCCATCACAACTATTAGCCGTGAAGGTTGCCATAGCCAATAACACTGACAAATGGTTTATCACAAGAGATGCATTTTTGGAGTTGAAGAACCTGAGTGAGTTAGCTAATGGTAGTCAACAAGAAGTACGTCTCAGTGTGTTGCGCTCTAAGTTATACAAGTACACCTCTATAGGAAAAGAAGTAATTCCTGGGGAAGCGAACTATTTCAGGACTTGGTTCAAGTGGCTAAGTTCAAATTATAACAACAGTATGTATTGGATGTGGGCCAAGTATCAAACAGCAGCCACCATTCTATGTGACAGAATTGTTGAAACAGCCGCAGGATGTGTTATGTACATTGATTGTGAGCCAGCCCCCGCCGAGACAGTAGTAGAGTGTGCTTATTGTGGTATGCTTAACCACATGACGAGTGCCGACAACGTAATGTGTGGATCCTGTTACGGGGATTTAGAAGTAACTATTGAATCAGCTATCCCTGGCGAGCCGATTATTGAGCTAGTACTCAACATGTTGCAAGGACATTTCGGAATGGCCATGTTAGAACAATTATCTTTGTCCAATTATTTGGACTTGTCAGCACTAGCAGAGTCTGGTATCGGACCCTCCATCATCAATCATGACCTAATGATAGTGAAACAAATTTTGTCCCGATCAATGAATATGGCAGTAAAAGTGCCGAGCAACCTGTCC
ACTACAATAATTCATGTATAAAACTAAGGGCGTAACCGAAATCGGTTGAACCGAAACCGGTTAGTATAAAAGCAGACATTTTATGCACCAAAAGAGAACTGCAATGTTTCAGGACCCACAGGAGCGACCCAGAAAGTTACCACAGTTATGCACAGAGCTGCAAACAACTATACATGATATAATATTAGAATGTGTGTACTGCAAGCAACAGTTACTGCGACGTGAGGTATATGACTTTGCTTTTCGGGATTTATGCATAGTATATAGAGATGGGAATCCATATGCTGTATGTGATAAATGTTTAAAGTTTTATTCTAAAATTAGTGAGTATAGACATTATTGTTATAGTTTGTATGGAACAACATTAGAACAGCAATACAACAAACCGTTGTGTGATTTGTTAATTAGGTGTATTAACTGTCAAAAGCCACTGTGTCCTGAAGAAAAGCAAAGACATCTGGACAAAAAGCAAAGATTCCATAATATAAGGGGTCGGTGGACCGGTCGATGTATGTCTTGTTGCAGATCATCAAGAACACGTAGAGAAACCCAGCTGTAATCATGCATGGAGATACACCTACATTGCATGAATATATGTTAGATTTGCAACCAGAGACAACTGATCTCTACTGTTATGAGCAATTAAATGACAGCTCAGAGGAGGAGGATGAAATAGATGGTCCAGCTGGACAAGCAGAACCGGACAGAGCCCATTACAATATTGTAACCTTTTGTTGCAAGTGTGACTCTACGCTTCGGTTGTGCGTACAAAGCACACACGTAGACATTCGTACTTTGGAAGACCTGTTAATGGGCACACTAGGAATTGTGTGCCCCATCTGTTCTCAGAAACCATAATCTACCATGGCTGATCCTGCAGGTACCAATGGGGAAGAGGGTACGGGATGTAATGGATGGTTTTATGTAGAGGCTGTAGTGGAAAAAAAAACAGGGGATGCTATATCAGATGACGAGAACGAAAATGACAGTGATACAGGTG
CATGTGCAATTTTTTATTACTGCTAACACTAATATTCGTGCTTGCTAAGCTATTCGGCTTGATCGCATGGAGTTGGCTGCTAGTATTCGCGCCACTAATAGTGATGATTGCTTTGCTGGCGTTGTTTATCTTATTTGGGATCATCATTAGATTGCATGAGGACTAGCACATGCGTGTGAAGGTATGCCGCAAGGCTGGATGCAAGGATGTAATCCCGTATGATCAAGCAAACCCCATACTGCGCTAAGCACGCATTCCTGTATAAGCCTAACTATGCTGATGTCGCAAAGCGCGTTAAACGTGACACATCGTACTACGACAAGTACAAGCGCGACAAAGAGTCTGCTGCATTCTATAAGTCTAAGATATGGGAACACACCGCACGTGATGCCAAAGCTCATGCCTACTTCACTTGCGCGTGCTGTGGCAAGACCTATGACAAGCCTGGCTATCTAGTCACTGATCACATCGTGCCTTTGAGAGTTGACAGAAGCAAGTGCTTAGACCATTACAACCTATGGGTGCTGTGCAAAGGCTGTCACTATTGGAAGACACAGCTTGAGGACAAGATATATAAATCACAATCACGAATAGAGAATCTTGACACTGCGACAAAATGGACACGAGAAAAAATATCAGCATGGATTCTCGCTCACAAAAAATAACGGGGGCCCCTATGTAGGTCGCAGGGGACCTCACACACCAGTGTCCATTTGCCGCAAAACCGATTTTTGAAAAATTTCGACTTTTTAGACTCGAACCCCAATAAACAGCGGTTTCTGATGCTGAAAGGAGGTGTGTTTTTTGCCTGAAAATCAACCAAAATTGACAGTATTGCACTCAAAAAGTTCAAATACCGTGACAGCTGATGACGATGATCTTAAGGAGATCCAGAACACACCGCCAGCTCATCTTGATGATGAAGCATCGCGTCTTTGGAAGGCGATTGTTCCAGAAATAAAGAAAATTGGCTATCTTAAAAAGATAGATCAGCCAGCGC
CGTAAAAATAATGGAAACTACAACACCCGATCTGCCATTTGATTTACATACAAGAGAAGCCTACGATTACGCCACTTTTCATCGTACCCTGCTTCACAAACCCGGTTTATCAAGGATAAAAGAGGACCGCTGGGTTTACAAATACAATGTCGAACAAACAAGGATGAACACTGACCCTTTTGTCAGAAAGTCAATGAAACTTTGGGATGAGCACGCTTATCACGATATGTATGGTTTTACTAAGAAAGCTAGACTTTCTAACGGACTTGACGCATTTCAAGGATTTGCCAAACCCCAAAAACAGAGATCTTCTATGTCACCTGAAATGGCTTCTTGTTACGAGAAGGCACTTGAGGAGGCTAGACATGTCTTTACCCCACATGAACGATTGACAAGACTTTCTGTCCCAAATGTTTGCGATTCAACGAATCTTGATTCTGCCGCTGGATTTTCTTTTCCAGGCAAGAAGAAGAGTGAAGTTGTTGAGGAAGCATTCGATGTGGCATCCTACATAGCACATTTCGTTGCCTCTGATCGAAAAGTATTTATTCCACCAGCCAAACTAGCGCTTCGGGGCCATCTGTCCGAGATTGATGAGCTCAAAACTCGTGCCGTTTGGGTCTTTCCCTTTGAAATTTCTATTTTAGAAGGAAAATGGGCACTCCCGTATTACAAATTCCTGGAACAAAACGTTCCAGAGGTCCATTTCGGTGAAGGCGCTATGCAACGCCTTGCCAAGACCCTTATGACAGATGTTGCTTCACACTCCGAGTGTACCGAAGTTACTTTAGATTGGTCTGGTTTTGATACCTCAGTGTCTAATTGGCTCATTGATGATGCTTTCGACATCATGTTTGATTCATTTGATGAGACACAGGTTGAACATGATGGAAACTTCGTACTCGGCGGAGACCACATGGCCAAAAAAAATGAAAAAGTAAAAAAATTCTTAAAAACATATTTCAAGAAAACCAAGATTATGTTACCTGACGGTTCATTA
TTGAAAATTCTCTCACAGGGTTCCGGTTACGTTGTTCTTTTACTCTCTTTTTATTTTAATTGTTCAAAATTGCGATTCTGAAGCTTCCTACTTTCTGGTGCCCGCATTTTCTCTCTGCTCCGATGGAGCCCCTCTTATGGCACGTTGATGCCACCACTCCTTCCCACATCCAGGCTCTCCAGTCAGGGTCTCTCCCTCCTGCTTCTCCGGCCGCGGCTCTCACCCGCGTCCAACGCGCCCTTTCCTTCTTCCGGACTGCTGCCCGGAAGTACTGCAAGCAGGCCGATGCGCCTGACTTGTTTGCCCTGGCAATGACCAGGGTTGCTGAGCACAACGACATTGCCGTTGATGCAAGAAATGTGGAACAGCTGTTCCACTTTGTTGGCCAACATGTGGCCAACACTGCTGAGCGCAAGGCGCTCCGGGCTGCTCTTCGTGAGCAGCGGGCTTTATTTAAGGCATCCCTGCCCGGTGCCTGTTTTCCTGCTCCAGCTCCTCCAGGCTGGGGTATTCCAAAACCCCCCCCTCTTCCTCCACCTTTTGTGTGGAAAGGATGCCGCTACAATGTGGTGGCCCCTCCTCCACGCATCCCGCAACCACCTCCACTGCCTAAATTTGCGCCTTTTGTGCGCAACAACTTTAGAGTGGTTGCTCCCCCTCCCCTTGGTGAGGTGTACCAACCCGTTGGTGCACCTTTCCCACAGACCCGGGCCTCCGCGGCCCTCTCCTTCTTTCGCACTGCCTCCACCTGCAGGCAGGTCTTGGTTGAGAGCTGCATTCAGCAGCCCGCCTTCATGACTTGCTGTGCTTCTACCGGGGAAGTGCAAGAAATGACGAGCATGCTTACTGAAGCTCGTCAGACTGGAAAAATCCTGACTCCCAAAGAGGTGAGTCAGGCCTTGGCCCAAAAACGCAAAGAAATCAAAGGGGCTGAGGAAAATCGCATCTCCTTTGATGAAGGGGTGCATTTGACAGAGGCGGATGTCTTCCATCGTCTCAG
AGTTCGAATCACAACGATATATGGAAGGTTAAGATTTGCACAAAAATGACTTTGCGACGAGCAACGAACAAATATAATGATTTTAGTAAAAAGTTTTATGACACTAGCTACGATGAACAACAGTACAGTATATTATATCAACCAATTAGCACCCATAAAGCACCGGTACGTTTAGAGAATTTCTCAAATTATTATTTGATTAGAACAGAACAAACGAAAATTATTGAAGAAATTGACCCCCCTGTATTCATTGACGAGCAATACGGATGTGATCATTTTACTCAAAGCGTCGATTTGAACCAAATCTTGTGGGAAGTGTTCATGGGAGATGGTGATGTCGCCGCTTTGAGTTTAAACATGCTACGTATATATGATACTTACAAAAGTAAATTTGCAATAGTAAATAGATTTGGTATTTACGAATATTTACCTGAAGGTCATGACGACGATTTTGATGATGAAATGTTAGGTGTAATGAACATTTTTGGAATTATCGGTAAAGCTTTATTTAAAGATCAGTATATTACAGTCGACAGATTACGTATTACACATGAGAGATTTATCAATTGTTGGAAAGGACGTAGCTTTAGATCAGTGCATGTCAATTGGGCTTCAAATGATGTTTTAGAGCGATCAAATGTTGTTACTCGAATGACTAATAATGTTGTAAAACAGTACATTGCTGAGCATCTTCATGATTTATTTTGTTGGCTTTTGGAACCAGAACGATCGTATGGTGGTCAAGTTATGCACATTCAAAATTTATTGGGTTATTACTATATCTCACGGTTTGGATCGCCTTCTGGTGCTTATACTAATAAGATAGGTGGAGGGACGACTTATACGTTGCCTAACACAAAAATCAGTTGTACTAACGTTTCTGGGTATAAAAATAACACTATTGGTAGATCATGGGCTTGTGCTGAATTATATATTGCATTACTCCGTAATTATGATGCAGGTCATAATATTGCTTCATTTTTCTTAAATCGTGAACTAA
AAAGGATATTCGATATTCTATCATCTTTAACATCAAGATGGCTAGAGGTAAACAAAATTCTAATCAGATTCAAAACAATAGTAACGCAAACGGCAAGCGCCGTAAGCGTAATCGAAGGAATCGCAATCCGCAGACGGTTCCCAACTTTAACCCCATTGTCGCAAAGCCGACGGTTGCCCCACTTCAAACTAACATTAGAAGTGCTAGGAGTGACGTTAATGCCATCACTGTTTTAAATGGCAGTGATTTTCTTACAACTGTCAAAGTCCGAGGTTCTAACAATTTAACTGATTCCAAGTCTAGAATCTTGGTTAAGCAACCAATTTCTGCGAGTTCTTTTCTTGGTACCAGAATTTCTGGTCTATCGCAATTTTGGGAGCGTTATAGATGGCACAAGGCTGCAGTTAGATATGTTCCTGCAGTACCCAATACTTTAGCTTGCCAACTTATTGGTTACATCGATACAGATCCACTAGATGACCCCAACGTTATCCTCGATGTCGATCAGTTACTTAGGCAGGCTACGTCACAAGTGGGTGCGCGGCAGTGGAATTTCTCTGATACAACAACTATTCCATTGATTGTCAGGCGTGATGATCAATTGTACTATACTGGTCAAGATAAAGAGAACGTTCGTTTCTCTCAACAGGGTGTATTTTACCTCTTGCAAGTGACTACACTACTTAATATTAGTGGTGAAGCCATTACAAATGATTTAATTTCAGGTTCACTATATTTAGATTGGGTCTGTGGATTTTCCATGCCACAAATTAATCCTACACCAGTGGAAGTTTCACAGCTAACTTACAATGCGGATACTATTGGCAATTGGGTTCCACCAACAGAACTCAAGCAAACTTATACTCAAGATATTACTGGTTTGAAGCCAAATTCTAAATTTATTATCGTACCCTATATGGATAGAGTAAGTTCTGAAGTACTGCAGAAGTGCACAATCACTTGTAATGAGGTTGACGCAGTTGGTTCAATCTCATATTTC
GGGATTTAGCATTCACTAGCGAACATGACGAATCTCAACATTGAGTCGCTAGTGGAAACCCAGCCAGCAGTATCCAAGTTAGTTGGATTACTGCCTAAATTAAGTTCTAGATTAATAGACGCGGCCAAAGTGCCAGCGACCTGCGGCCTCGTAGTGGCCGCAGGATTAGGATTGTACGCATACCGGAAGGTATGCATAAATAGATTAGAATTTAGTAGGGAGAACACTACCCCGCGGCCCACGGACTGTATAGAAGACGTGCTGGAGGCCGAAGAGGATGCCGTAACGTGCCTAGCACTTACGAAGATCGCTAAAGAGGCAGCGATGGAAGCAGCTCTAAACCCGGGCGAAATCACAGAAAGGGTTAGAGAAGCTGCCAAAATAAACGCCCAACCCTCCACCGATCCTCTTGCCAAGAGGAAAACTAGATTGCGGCCTAACAAAACAGGCCAATTCATAAGGGTGTTGAGGGCCGAAATAAAGTCCCAGATGGGGACCCCCACTATAACTGCGGCCAACGAAGCTGTGATAAGGCACATGATAAGCAAGTTCTGTGCATCACACAACATACGTACGACATCGTACGCCCACCTGGTTTCCAGGGTGGTTAGGGAGGTTATGACCCCCTACCCCGGAGACGCTGAAGAGGTGGAACGCGCCAGCTCAGTTGTGAATCGCATTCACAACTGGCTGGTGCAATACCGCAAATAGGGGGGCCTTGAGTTGGCGCGCGGGTTCACACACGAAGCAGTATGCACAGATGTACCCGGCCTGGACGCCACCAACCTGGGAGACTCCCGCCCACTAACAGACACTAACATTAGGAGAGTAGTCGGTCCGGTTAGTTCGGATTACGACATAGTATTTTATACTAACTCTAGGAATAATTTGATGCGAGGCTTGGTAAACAGGGTGCTCACTTACAAGGGTGGACCTGTATTAGAACCATCACCAGGCGCGTGGAAAAGTCTCAGAGGATTAGCCACATCCCTAGGCAATA
GAGAGGCGGCATAGTATTACCCGCCTCTCATCCCTCACCTTTCATCCCGGTCCCACCATGCCAACTGTGCAATCCACTTGTTGGGTGTTCACACTTAACTTTAAAGGGGAAATTCCTATTTTGCCCTTTAATGAACGCGTTCAGTACGCCTGTTGGCAACACGAAAGAGTGGGCCATGACCACTTACAGGGCTTTATTCAGATGAAGGCCCAACAATCTTTGGGCCAAATGAAGGCCATTATTCCTGGAGCCCATTTTGAGAAAATGAGGGCATTAAATTCAGACCAGGCTAAGGCTTACGCTATGAAGGAAGACACACGAATAGAAGGACCATGGGAGTATGGAAAATACATTAAGAAGGGATCGCATAAGAGAAAAATTATGGAGCGATTTGAAGACGACCCAGAAGAAATGAAGATTGAAGATCCCTCACTATATCGTCGTTGTCTATCAAGGAAGATGACAGAAGAACAACGATCAACTGCAGAGTGGAATTACGATATGAAGCCATGGCAAGACCAAGTCATACAAGAGATAGAAGAGACACCTGATTACCGAAAGATTATATGGGTTTACGGCCCCAAAGGAGGTGAAGGAAAGAGTACGTTTGCCAGGTACCTTTCACTCAAACAAGGTTGGGGTTATTTACCTGGTGGTCCGACGCATGACATGCTGCATATCATCAGTGGAGAACCGAAGAACAACTGGGTCTTTGACATCCCAAGAGTAGCGTCTGAGTATGTGAATTATGGTGTATTAGAACAGGTTAAAAATAGAGTTATGGTTAATACTAAGTATGAGCCAATAGTAATTAGGGATGATAATCATCCTGTTCATGTAATTGTGTTTGCTAATTGTATGCCAGACTTCACAAAAATAAGTGAAGATCGAATGAAAATAGTCCATTGTTAAGAAATATGTTGTTTTTAAAACTACGCGAAGCGAAGTCCCACATCGAATAGGTTGGAGAACTGAGCGAGGGATGAAAGCAATAAATAGG
GGGGATACGTGCCCCTCCCCACCTACCACCGCCCCTAACATTTTTATTTCCGTCTGTCAATAGCCCCTGCATCCGATAGGCCCGAACTATCACAAACGGAAAAGCGATAGCCCAAAACACTAAGCCCCTTTTCATCATTTCATTTGTAAGCGCGTTTAAAATCATGGTAAAATAACCGCTACCCCAAATTGCGCCCCTGCAATTTGCTGACGGTTTAACGGAAGGCGGAAACATGGCGAAGAAAAAACCAGTAGAAAAAAATGGGCTTGTTTATAAAGAGTTTCAAAAACAAGTTTCAAATTTGAAGAAAGCCGGACTAATCCCTAAAACCCTTGACGTGCGAAAAGTCAAGCCAACAAAACACTATAAAGGATTGGTAAGCAAATATAAAGACGTTGCAACAGGGGGCGCTAAACTTGCAGCAATCCCTAACCCCGCCGTTATTGAAACGCTTGAAGCGCGGGGCGAATCCATCATTAAGAAAGGCGGCAAGGCGTATCTGAAAGCCCGCCAGCAAATAAACCAGCGCGGGCAAATTGTAAACCCCTTTACGGTTCGCGTAACCAAACGCGGCGAAGTGGTGCGCCGCTACCGCAAGACTACCCCGGAAGGCAAGCCCGTTTATATCACGCAACGGGAATTGCCTATTAAGTTTGAAAATATGGAACAGTGGCTTACTGAATTAAAGGCCGCTGGTTTTCAATTGCAACCGGGCGAACAAATCTATTTCACTTTTAACGGCAACTATTCCCGCCGTACCTATACGACATTTGATGAAGCGTTCAATAAATTTATGACGTATGACATTATTATTGATGCGGTGGCCGGAAAATTAAAAGTAGAAGATGAAGCCGATTTAGTTAAGTCGGTAGGCTTTCAACGTATCAGCGGCCCCGAAGCCAAGGCGTATAACCGTAACCGTATTGTATTGCCTGAAATGCAATTTAGCCAAGCGGCTAAAAAGAAATACAAGCGCCGTCAAAAACGCGGCTATGGCAGC
NTTAAATCCAGAAGCATACATATATCAATGATGCAAAATCTCACAGCTAACCCCTCCGCCGGCGCTACAGTTACTGTAAATCTGCCCGCGGACCACCCGGCCCTGAACCAGTTCAAGACTGCGTTTCCAGGGTTCGAAGTGGTGGCCAGCAATAGGTCGTCTAACGACCATGCCGCCGCCAGAGCTTTCTCCCACTTGGCTACCAAGTGGATTGAGCGCGACATCGGTGGCCGTCAGGTCATCGTTGCCGACATAGGGAGCGCACCAGCGAGAAGAATCGGGGCACCCGATAACGTCACATACCACAGTGTGTGTCCTCGCAAATGCGCTGAAGACCCTGAGAGGCTGGCTTCTTATGCCAGGAAACTCGTCAGGGCTGTGGAGAGAGGAGATGGACACCTCGTCAATGAAAAAATCACTGACTTGAAGGATGTTCTGGAGAACCCGGACACGTCACTGGAAACCACCAGTATCTGCCTGAACGACGACGTGAGTTGTAAAGTAAAGGCCGATATTGCAGTGTACCAGGATGTGTACGCAGTCGATGCTCCGTCTACCATCTACGCGCAGGCCGACAAAGGTACGCGAGTGGTATACTGGATCGGGTTCGAGCCGTTCGTGTTCCACACGGACGCTATGGCGGGTAGCTTCCCGCTATATGACGCCAACTGGAGCGACTCGGCGGTACTGGCAGCTAAAAACCTGCCACTGTGCTACTCAGGGTTGTCGGAGGATTCCATTAAATGGAGATTCCGTTTCCGTGACAAGCCACTGGTACCGTCTGGAGAAATCCACTACTCGGTGGGTAGCACCCACTACGTTGAGGACCGTGACAAGCTGAAAAGCTGGCACCTGCCTTCTACCTTCCACTTCGTGGCACCCAACAAGTATACATGCCGTTGCGATACGGTGGTAAGCTGTGGCGGCTACGTCGTAAAGAAGATCACGATCTGTGAGGGTATCGTCGGTATTCCCGCGAAGGAGGAACTGGCCACCTCGT
ACTGATGGCCGCGCGGATTTTGGAGCCCCCTTTTGTCGTTAGCGCGACCTTTAATTCAAATTAAAGGTTGCTTTTTTCTATCGTCCAATCATTTTGCGCCTGACTAGCCTAGATATTAGCAACAACTTCGCGACTAAGTTGTTGACCGTCAAGTATAAATTAATGGGCTTATGGCCCAATGGGTATAGAGCAAAATGCCCAAGCGTGATGCCCCGTGGCGCTTATTAGCGGGTACGTCTAAGGTAAGTCGAAATGCCAACTACTCTCCCTTGAGAGTATTGGGCCCTAAAGTTAATAAGGCCTCTGAATGGGTTTACAGGCCTATGTACAGGAAGCCCAGAATCTATCGCACGTTAAGGACGCCTGACATTCCGAGAGGCTGTGAAGGGCCATGTAAAGTCCAGTCATATGAACAGCGCCACGATGTCTCACACGTGGGTAAGGTAATGTGTATATCTGATGTCACACGTGGTAATGGTATCACCCACCGTGTTGGTAAGCGTTTCTGTGTTAAGTCTGTATATATTTTAGGGAAAATATGGATGGATGAGAATATTAAGCTGAAGAACCACACGAACAGCGTCATTTTTTGGCTGGTTAGAGATCGTAGACCATATGGCACGCCTATGGACTTTGGTCAAGTGTTTAATATGTTTGACAACGAGCCAAGTACTGCCACTGTCAAGAACGATCTCAGAGATAGGTTGCAGGTCATGCACAAGTTTTATGCTAAGGTAACTGGAGGACAATACGCGAGCAACGAGCAAGCCTTGGTCAAGAGATTCTGGAAGGTCAACAATCATGTGGTGTACAACCACCAAGAAGCAGGGAAATATGAGAATCACACGGAGAATGCGTTATTATTGTACATGGCATGTACTCATGCCTCTAATCCTGTGTATGCAACGTTGAAAATTCGGATCTATTTTTACGATTCGATCATGAATTAATAAAATTTAAATTTTATTGAATGATTTTCTAGTACATAACTGACATACGA
ACCCGCGACTTGGAGCCACGGAGCCACATCGCGCAGCGATATGGCTCCGTGCAAACCAGGCAGCAACCCCCCCAAGGGCCGCGTGTCCGCCGCCGAAGGCGGCGCCCGTCGCGAAGCGACCCGTCGACCCCCCCGCGAGGCTGCAGCAAAGCGATGGTGCTTCACTTTGAACAACCCCACTGAAGAAGAGATTAAGAGCCTGGAAACGTGGCTGGTGAGTGACTTCCACTATGCCATTGTGGGGAAGGAGGTCGGGGAGCAGGGGACCCCGCATCTGCAAGGTTTTGTGCATCTAAAGCAGAAGAAGCGGTTGCCGCAACTTAAGCAGCTTTTTAAGCGTGCGCATTGGGAGAAAGCGCGCGGCAGTGATGAGGACAATGAGAAGTACTGCTCTAAAGAGGGTAATGTGCTACTTACCCTGGGCATTCCTGCGAAGGGAAACCGGAGCGATCTCAGCGAGGCTGTTGCCGCGGTGAAAGCCGGAAGAGCAATGACCGAGGTCGCGCGAGACTTCAGTGAGATATACGTCAAATATGGGCGTGGCTTGCGCGACCTGAAGCTGCTGATTGGTCAGCAGCCCCGTGACTTCAAAACGGAAGTCATCGTCATCACGGGCCCGCCCGGTTGCGGGAAGAGCCGTTGGGCAGCTGACTACCCCGGAAGTAAATTCTACAAGATGAAGGGTGAATGGTGGGACGGGTACGACCACCAGGAAGTAGTCATCATTGATGACTTCTACGGCTGGCTGCCCTTCTGTGAGCTGCTGCGTGTGACCGACCGGTACCCGCATAAGGTGCCCGTGAAAGGGGCCTTTGTGGAGTTCACGTCTCGCGTGATAATAGTGACCAGCAACAGTCCCCCCGATGCCTGGTACAGCGAGGAAAGGTGCTGTGTCCAGGCGCTCTTCCGGCGGATCAACAAGTGGCTGGTCTGGAACCACGACAAGTTCGAAGATGCTCCGGATTGTATGAAGAAGTACCCCATCAACTATTAGCCCCCC
TAGTGTCACCGCGCGGCGGCCGAGCCGCCGTCCGCCCTGCCCCCCGCCCGCCCGCGCCCTCCCCCCCTCTCCCTCCCCCTCCCTCCTCTCCTCCCCGCGCCATCCCGCCGGCCGTCGCGGCCCCCGTCCCCGTCCCGGTCCGTGGGCACCCCGTCGCGGGACCAGGACCGCTGCCGCCGCCGCCGCCGCCGCCGCCACCGCCGCCACCGCCGCCGGGCCGCGCCGGGCTGCGGGCCGCCGCAGCCGCCGCCGCAGCCGCCGCCGCAGCCGCCGCCGCAGCCGCCGCCGCAGCCGCCGCCGCAGCCGCCGCCGCAGCCGGGCCCGCTCGCGGGGCCCGCGAGCACCAGGGGCGGCGGCGGCACCGCTGGCCCCGGGAGCACCAGGGGCGCCAGCCCCGCCAACTCCGCCAGCCCTGCCAGCCCCGCGAGCACCAGGGGCGGCGCCGGCGCGGGCGGCGGGGCCCGGGGGCGCGCCCCGCACCCCGCCCCCGCGCGCGCCGATTTCGGCCCCCCCCCAAAAAACACCCCCCCGGGGTCGCGCGGGGCCCGCTGCACGAGGGGCGGTGGGGGGCCCCGGGGTCGCGCGGCGCCGGAAAAAGAAAAAAAAAATTTTTTTAGCAGCCGCGCGCGTTGAAGTCTATGGGCGCGGGGTGGGGGAGGGGCGCGCTTAGGTGGCGGGGCGCGAGGCTAGGGTTGGCACCAAGCCAACCTTGGTGGCCATGGGCGCAGCCATCTTGGATCCAAACTCATTTGCATACCACGCCCACCCGATGGTGTGTGGCCATTTTAGAACCAAACTCATTTGCATACCACGCCCACTAGACGCGTGCTTTCGCTCCTCCCTCGCTCCTCCTCCCTCGCTCCTCCTCCCTCGCTCCTCCTCCCTCGCTCCTCCTCCCTCGCTCCTCCTCCCTCGCTCCTCCTCCCTCGCTCCTCCTCCCTCGCTCCTCCTCCCTCGCTCCTCCTCCCTCGCTCCTCCTCCCTCGCTCCTCCTCCCTCGC
CCCCCTTCCCCCTCCTCACAGGGAAAATCAGGGCACACTGCTTTCACATACACAGAGAGAACAGTTTTCGTGTCTCACAGATAGCTTTATCATTTCATTAACAGGAACAGAAAACCTAACATAAACAACAATATTAGTAGAACCAGTATCCCAATCAGTAAGCAGATAACACATGTCAGCTTCTTCTCAACTTTTTCTACACGATGATTCAGTTGTCCATCAGTGGCCTGTTGTGACTCAACCTCTGTAGCCTCTCGCAAGATTATCTGAGGCCCATTTTTACTAGTCGCTGACTGTTTTTGCCCTAGGTTTGCTGGCCGAGGTGGTAATTGTGGTGGAGGTATGCCCGGCGGCCAGTTTTCACCCATGTCAACTCTAAGTTTTTTATAGTTTTTTGGGTATTTATTAAAAGGGGACCTTTCTTCCTCACTGTCCGAACTATCCAGTTTTACCAGTCCCATTAATTTTGGTTTTGCGTCCTCCCAAGGGATGTATATTGTCGTGATGCATTCCTGTGTATTTTGCTCGTCTGGGCATTTTGTTTCATTTCCGTTTCCAGCACTACTACTGCTTGACGTGTGTTTACTTTCTACAGAGTTGGGTGCTGAGTTGTTCCCTCCACTTTCTGACACATCCTGTTTGGTGCGATCACCATTATTTTTAACCAGCATTGTTACAGGGGGTGATGAGTTTCCGCTGCCGTCTGGCGGTCCTTCTGATTTGTTAGGACCTGGTCAAAAAATTGCATACTGACTTTAGTTTACATCTGGTATTTTCTTGTGTCTGCTTTAAAGCTATGTGGCATTACACAACAGTTTCATCTCAGTTTTTTTGTCATAACTAACAGTCCTACCTTGTTACTATAGTAAGCTTCAGTCAATAATATATAACTGCCATTCGCCGCTCAATAACAAACTCTAATACTTAATAACCGTTCATAAAAACTATTTCATGGCGTAAAACATAAACAGTTATGGTTATGAGAAAAGTTTACAAACCC
GTAGATGGATTCTAATAAACAAATACAACCCCTTGAAATATCAATGCTTTCAAGGGGTTTTGTTATGTCTTTGTGTAGAAAAGGGGCAGGTAAGGGGCAGAATTAAAAAACACTATCCAAAGTTTTTACAAGTTTATCTTCCATATCTTGAGTTGTATGGGAATAAATCTCAAGTGTCATTTTTGCGTTTGCATGTCCGACACGATCCATAATTGACTTAATTGGAAGTCCGGCTTCTGCTAAATAGGAAATATGAGAATGTCTAAAAATATGGCTTGAAAGATTTTTTTCTATTCCAGCTTTTGCGCCGTATTTTTTTATAATTTGAATGAAAGATGGTAACGTTATTGGGCTATTCCAAACCTCTAAGCAAAAGATATAATCATCATCTTTTAGTGGTTGATAACGTTCAGTGAGTCGAACCACTTGACGTTGTATGGCCTTTATAACTGCATCTGATACCAGTATTGTTCTAATGGATTTTGCGGTTTTTGGCAATGTTTTTATTTTGTTGATTGAGTCAAAATTACCTGTAATTTCAATCTTATTATTTTCAAAGTCTATATTTTTGAGTTGTAATGCCGTCAACTCTCCATATCTCATGCCAGTGAGAGCAAGAACCGTTACCATATCAGCATATTTTTGTTGATACGGTTTATTATTTAGTGCATCTATTAATGCTTTGATTTCTTGCATGGTCAAAAACTTGTTGCGCTTTTTTTCAATATCTTCTAAAGTTTCCGGTTTTTTAGGAATAACCGTGTAATTAACCTCATTATTTTCAATATAAGAGTATTGAACTGCATAATCGAAGATACTTTTGAGTCTGCTGCGGACTCTATAAGCTGTATGATATCCTTTGCTATCAATAATATTTTCAATCTTACTCTGGATATACCGTCTATCAATATTAGCTAGTAAAGTGTTAGATGGTATTTCTTTTTTCATAGTCGCATCAACAAAAGTATAATTGTGCTTAGTAGATGCTTTGACTGTTTTA
AAAAATCAAACCAGCCCAGCAAGACGTATAGAAGACTTCAAGCGATCAAATTTTCAAGCGCACAGAACCCTCTGTCATCTTCAAAGCGACGAAACCACTCAGTGCAAGCAAGATGATGAACTTTGGAAGTTTGAACGTTGGCCTCAAACAAGTGGATGGAACATGGGTTCCAAGGGTGTTTGAGGAAAAGGAGATGGCGCGCCTCCTGGCAGAAAAACAGCACGCTCGAGTTATGCGTGCTACACAGGAGATGATGAAAGCACCAAATCCTTTTGCTGAGTTTGATGAAATGCATCAGCGCGGGAATCCGTTCGCTGGTAGAGTGAGAAAATGTGAGACTCGTGAGCCAAAATCAGCGCAAAAGCCGATAGTAACTGTGGACACCGTTCCAGTGGCGATCTATACAGACGTTATCTGGCCAGAAAACGGCAAAGTGCATGCACTGAGCAGGCGGAGGGCACCTCGCAAGCACGCAAGAAGGAGCAAGATACTAGCGTGTGATTTACTGACTCAAGTGCTAAACATTAGCAGGAGAGCTGGAAAATCAGTGGAAGTTATTGGCAAACGCCGCTGCTGCTTGAAGCCCCGAAGACGAGATGGTAAATCGTGCTTCGGTGTGATCACAAAGCACCATAAGGGCGTTTTGTCAAGTCGAGATATGGTGAAAGATTTGTTTGTGGACAGCATTATCGAACACATCGCATACACTGGTCACACACCACTGATTGATGCGGCCGACATTAAACCTGGAGATAGCGGGCTGATTTATCGAGAGAAAAAGGATGGATATGTCACGCGCGTTGTGAGAGGGCGACATGACGGCGATATAATCGATGCCCGAGACTATGTAAGGGCAGGTATCCACACCATCAAACATTACAGTGATGATGGGAAATCGCTAGTGAAGTACGCACCATATTGCCAACCCTCGCATCACACATTTGGGCATATGTGTAGGGTGACTTGGAGCGACACCGAAATCTTGCAATTTAGGGAAATG
ACCCAGCCTCGGCACCCGCTCCTTGGAACCCTCGTGCTTTCCGCGTGCTCTCTCTCTTCTTCACAGAAATGCCTTCAATTACCTCTGTCTTCTGGTGTTTCACCCTCTTCTTCGCTTCCTCCTCTGCTCCCGACCTCGTTCCCGTGTTTGAGAACACTCACGTTAGTTACGCCTGCTGGCAAGAGGAAGAGTCTCCCACGACTCGACGTCGCCACCTGCAGGGGTATCTCCAATTGAAGGGTAAGAGGACTCTGAACCAGGTGAAGGCTATATTTGGGGATCTGAATCCCCATCTTGAGAAACAGCGAGCTCGTAAGACAGACGAAGCTTGCGACTATTGTATGAAAGAGGAAACTAGGGTTTCCGGTCCCTTTGAATTTGGGGATTATTGCCCTAGTGGTTCTCATAAACGCCGGCAAAGGGAAAGTGTAATTCGAAGTCCGGTGAGAATGGCTGAAGAAAATCCGTCCGTTTTCCGACGAGTCAAGGCTAAGCTTGCGGAGGAAGAATTCCAGGGTACTGTAGCTGAAATTCAAATTTCAAATTTGAAATCTTGGCAACTGCGCCTGAAGACGCTCCTCGACAGGGCCCCAGATGACCGCACTATCTTCTGGGTTTATGGTCCCACTGGTGGGGAAGGAAAATCAACCTTTGCCAGAGATCTGTACAGAAGTGGGTCCTGGTTTTATACACGTGGAGGATCTGCTGATAATGTTAGTTATCAGTATATAGGATGCTTAGGAAATAATATTGTATTTGATATCCCTCGTGATAAGAAGGATTATCTTCAATACAGTTTAATAGAGATGTTTAAGGATAGGTTAATAGTTAGTAATAAGTATGAGCCTTTAATGGCCCCTTTAGTTAATTGTATTCATGTTTTAGTTATGTCTAATTTTCTCCCTGATTTTGAGAAGATTAGTAGTGATAGAGTCCATGTAATCCCTTGTATTCCTTGTGGTGTTTGTCTTAAGCATCATCTTGGTGAAATAAAATGCGA
ACAATCATAATCATCGCCCTTTCGTGTTATTTCTTGTAACGAATTCGTTACAAAACACACACACAGTATATAAGATAGAGGAACGGATTGGTACACCACAGATGGCATCAACAAGCGGTGTGGGATCCGTCGGGCCTGCAAGCTGTTGCGAGACGCAGAAGCCACATACCATACGGGAGTTGTGTTTGGCGCAGCAGATAACTTATCCATGCATACAGCTCTGCTGCCATTATTGCTATAAGATCCTTAGCGTATTGGATATTTACGCTTTCGACCAGAGCTGTCTGTACTTATCCTGGGGAGAAGGGGGGCCAACGGGTATTTGTTCTCAGTGTACTAGAGTGCTTGCAAGGCTGGAGTTCACTGCACGGCACGAAGTGTCTTGTGCAGCCAGCCGTCTGCCGCACTTTATAGGACAGAGCCTCAGCGACCTTGAGGTGAGGTGTGTGAGGTGCCTAGCTCTTCTACAATCTGTGGAAAAGGATTACATATTGCGGGAAGACTTGTCTGTGCATAGAATTGGCGGGATCTGGAGGGGAACTTGTGTTCGATGTATGGTAGGACTGTATTAGCTGTGAGACTAATATACTGTTTGCTGTATTGTATTGCTGTAATCGTGCGTAAATTGCTATACCCTGTAATAATGAGAGGGAATAGTGTTGACCTGCAAGAAATTGTGCTTGTTCAGCAGGGGGAGGTACCTGAGAATGCTGCAGTGCATTCAGGGGAGCATTCTGATGATGAGGGTGAGAGCGAGGAGGAGGAGCGGGAACAGGTGCAGCAAGTCCCCACACCCAGGAGAACATTATACCTGGTAGAGAGTCAGTGTCCATTTTGCCAGGCTATCATACGATTTGTATGCGTAGCAAGCAACACTGGGATACGGAATCTACAGGCACTCCTGGTCAACAGTCACCTTGACCTCGCTTGTCACGCCTGTGTCGAGCAGAATGGCGTCCAGGGTCTCAGACACCGGCAATGGCAATGAAAACAAAGAGAA
AAGTTTTTTTTCGACCTGTCTGGACCAGTACATAAAGGAACATGGATAGACCTGCTCGAGAACATTTAAAATTCAGTAAAGCAAACACCAAAAACGAAATTAGAGAAATGAGAATTTACAAAGATGATACTGCTGATGGATTATGTTTTAGCGAAATCAATGTTGGATGCACCTCCTCCACCCCGAAAATGTCACTTTCTGATTATTTTAGCTCAGTTAGTTGCTCTTTTGATGGCGAAATGCGTATACCTGACGTGCCTTTGAAGATGTATGGCGATCTCCACTTCCACGAACAATTCACTAATGACGTAGATTTAGATTTATTATGTTGGCAATTGCTTAGTTCAAATCAAGATTCACGAGCATTGTGCGTCAATATTTTACGAATGGTTACTTCACTCTCTCTTGGCAACGCTTTCATATCTGAAGGTAGATATCATTATGCTATTGACACAACCGAACAAACTAGTGCTGAAGATGCTGATGCTTTAAGGTTTCTAGCTCGCATTGCAAAAATAGTAATCAAAAATGACGTTGAGAAAACTGATTTAGTAGCCGCCCAACAAACATTGATTTATTACTATTTTGGAAATAGTTATCAAGGAATTCATTTAAATTGGGATTCTAAATCTAGTCAACAGAGTATTCACGGTTACTCTACTTCTGAAGTTTGTCTTGATCACTACATTCGCATGAAAATCGATCTTTTCAAAGGTCTTCGTTCCAAAAATCTCGTTTATGGTGGTAATTACCAACTAGTATATCAAGCTTTATTTTATTATTATATTGTTACAAATGGTAGATTTTCAAGTGGTTTTAATGTTCGTAAAGATAGTATTAAAAGCTATTTTGTCCCCAATGATGATCCAAGTGTTTGTAATGTTACTCCCCGTAAGCCAAGTTTAAGTTTAATGTTTATTAGAGCTCTTCTAGTCATCGCGTTGATTAAAGATTACAGTCCAGTAAAAGAAATACCCAGATACCTTCGACAATTAGAAGT
CACAAAGGACTCCCGGCTGCGAATCCCCCAAAAAATCAAAAAGAAAAGTTTTAGCTGGTTCAATCTGATTTAATCTATTTTAATCTAGTACAATCTTGCTAAATCTTAAATCATAGGGCTATATGCTCATATTTTGGCTCGTATGAGCGTGTTTATATCATTGCGATATAATTCAAGTCTAATTAACTTAACGCTCACAGGAACGAAAATATAGGCTTTAAACGATATAACCACATTTAAAAGAAAGGACAATATGCAAACACAAAACGGTGGCAGGCCCACGATTTTACCTAAGATGTATGAAGAACCGCTTTTTAGTCAAATCATTGATAAAATTGAATCAGGTTGCAATGACAGAGAAATCTACACCAGTTTGCATTGTTCGGCTAAAACTTTTAGAAAGTGGCGAGATGACAATATAAAGGCGTATGACGAAGCTAAAGGTATCGCTAGGGGAAATCTATTAGAACTAGCTGAAAGTGCCTTGGCGAGCAAACTGACGGTCAGAACGCTAAAGGAAACAGAAACAATCTATGACGCTGACGGAAACGTTGAAAAAGTAAAGGTTAAAGAAAAAGAACTGGATAAAGATAGCTTAGTAGCGATGATGGTTGCTAAGGCTGGTAACCCTGAACTTTATAACCCTACTGAATGGCGGAGATTGCAACAGGAAGAATCAAGCGCTCATGACCTTAAAGCTAAGATTGAAGAACTTGATGACTATAAACTAAGTAAATACGAAACTCCAAAAATTGAAGTGCCGAAAGGGTTTGAATAGATGTATTACATGAATCAAATGCTGGCTTATAATAAAGAACATGGCATAGAGCTAAATAAATATATGCGCAAAACTATTCAAAAGCAAATTAGAATTCATAAAAAATATATTTATCGCTATGACCGTGTAACTCAAGCTATCGAGTGGATAGAAGACAACTTTTATCTAACTACTGGTAATTTGATGAAAATAAAGCTACACCCTACGCAAAAATATTGGTAT
GGCAGGGGACATTTTAAAGCCTTTAACCATGCGGTTTTAAAGCGTTTTGTCCACATTTTGTCCACATTTGTTTTATCTTTTCGTCGTTGCGTGATTTTTGTTCTTGCAATTGATGAGCATAAACTTCAAGCGTGATGTTCAGATTTTCATGCCCTAAAACTTGCGATACAGAAATCAAGTCAATATCGTGGGCAATTAAATAGCTAGCGTAAGTGTGCCTTAATGAGTGGACACGTACTTCACGACCAACGATTTTACGCAATGTCTTATTAACTGCATTGTTGGATAGTGAGGGTAGTAGTCTACCATCATCGGTTGGTGGCAGTTGGTCAATAAAATTTATAAATTCATCATCAAGCGGTATCTCTCGGATACTGCTTTTTGTTTTTGTGGGCATAAATCCAGTATTGTTCTTGTAGTCCCATGTTTTATTGACTGATAGCATGCCAGTATCTCGTTTGATATCATCCACTGTTAAGCCCAGGCACTCAGCAAAACGGATACCTGTTTTTGAGATGATATAGAGTGCTGCATAAGACGCATACTCTGGATGCTTGCTCGTCTCGTAGATCAATCGCTCGTATTCTTCGACCTCTAGGAATTTCGTTTCAATATCACGCCCTTTGTTCTTTGCGTTTATTTTAGCAAACTTGCAAAAGTTACGCTTGATGTATCCTTCATGCACAGCCATTTCAATGCACGCCTTGACATGCACATTAAAACGCTCGACAGTATCTTGAGCATGAGTTTTAGCGTAACTATTCAGCACACGTTGGTACTCAGTGGCAGTAATAGATTTCAGCTTCTTATCGCCGAAAAATAACTCTATCTTGCGCTGACTGTTGATATATGCCTTATAAGTTATTTTCGAAACAGTTGGCTTCTTATAAACCCCGCACCACTGTTTAAAATAATCGTATAGAGTAATATCTTCATCGACATTGACGTTATCTTGTAGCTTAAGTTCCATCTCAGCAGCAGCCTTGATAGCTTCTGATTT
NNAGCGAAAAATCTGGTGATATTCCAACTTCTCTCAATTCACACTTCCATTGTGTCGTTTTGTTTTCTTTTCTTTTGATGTCCTCCATTTGTTTCGCCGGTGGCAACCACGCCAGGTTGCCATCGAAGGCTGCTTACTATCGGGCTATTTCCGATAGGGAGCTGGACCGCGAGGGTCGCTTCCCTTGCGGGTGTCTAGCACAGTATACTGTGCAAGCCCCCCCTCCTGCCAAGACACAGGAGAAAGCCGTAGGCAGGTCCGCTGACCTCCAAAAGGGTAATGTTGCTCCCCTTAAGAAGCAACGCTGCGATGTTGTGGTCGCAGTCTCTGGACCTCCTCCTTTGGAGTTGGTCTACCCTGCCCGGGTAGGGCAACATAGGTTGGACCAACCTTCAAAAGGTCCCTTGGCAGTTCCCTCTGCCAAGCAAACCTCCACTGCAATGGAGGTTGTTCTTTCTGTCGGGGAGGCGGCTCTTACTGCCCCCTGGCTTCTCTGCTCCTACAAGAGTGGAGTTTCTTCCCCCCCCCCCCCCATGACGCAAAGGCAGCAATTTGCTGCCATTAAAAGGAGGCTGGTCCAGAAGGGCCAGCAAATTATTCGCGAGCTCATCCGAGCTCGCAAGGCGGCTAAGTATGCCGCCTTTGCCGCCCGGAAGAAGGCGGCAGCTGTGGCTGCCCAAAAGGCACGAGCTGAGGCTCCGCGCCTCGCGGCCCAAAAGGCCGCAATTGCCAAGATCCTTCGGGATCGGCAATTGGTTTCCCTTCCCCCTCCTCCTCCTCCTTCTGCTGCCAGGTTGGCAGCTGAGGCCGAATTGGCCTCCAAATCAGCCTCTCTTCAGAGGCTCAAGGCCTTTCATAGGGCCAACCGGGTTCGCCCGGTGTTAAACAATTCTTTTCCCTCCCCCCCTTTGGCGTGCAAGCCAGATCCCGCTCTTCTTGAGCGGTTGAGGCTTGCTACGCCTTCACGCTGCACCGTTGCCACTAAAAGGCAGCGGGATTT
GATAAATCTCCATGACTCTATTAGTGATCACCGAGCAGACCATACATTCACTGTGTCTCGACCACGGAGAAACTAACCAGATTATCGCGGAGATTAAACAACTTGAGAAGCCAGAACTCTTATTTTCATATATCACGGACGCCGAACCTTTAGCAACCGGAGAAGTATTTGTAGGACCCGACATCTGCGGCAATTGTATAACCCATACTTTCAGAGTTCCCGACTACGTCGCGAAACCCCCTCCTTATGATTCGAAGCGCGTGTATTATCCGTACTCTTATACTTGTTTGGGCTTCGATAGTCACCCTTACGATTATTTGCTTACTTTAGATACTAAGTCAATATTCCAAGCAATTCGGAAAATTACTCTAACGCGTAAGCTATCAATTGCCACACAGTCCGATCTGGATCTAATTATTTTAAAGAAGTTGACTACACAATCAAATTGCCAATCGCGCGTGTCTAGTATTTGGCGTCAGTGTGTAGCAGCATGCCTAGCGTTCGAGCCTCAGATCCAAAACAACAACTCTACCCAATCGCCGAACTTGAACAACTTAGTCAAGAGGATGTTCGCAACATTGCTAAAACCCATCGGTCGCCTACCCTTCTACGAACGCAGACGAAATTTTGTGTGGGAAGAAGAGGTGAGTTGTCCTACGATACTACCCTTGCTCCTTTACAGTATTCAGAACCTGGTGACTCAATTTTGCGCGGGAGTGATAAACAGGATGGAAATGATTCTAGCCTTTCAATATTATCTAGACTGTGGTGTTACGGCGTATCAAGACGAAAAGCTCAGGCTTCAGAAATTGATTCGGAATTGGTTGCGCGAGGGATTAGCAAAGTTCTCGAAGATAGCCATGCCAAATTGGACGGTTTCGGGAGTCATCAGCTGTACGACAGTCAAACCTATAATGATTACTACTCACGAAGCGCGGGAAATCAAATCAGCGAGAGAGGCGAGGGAGGCGAGCGTTCCAACTTATTTATTGCAGTACAT
TGGTATCAGAGCTATGGTGATGTTTTCTATGGCTATGGCAGCGTAAACTTCTTCTGCTCAAGAGGGAAGTCTACCATGTCTTTTATTTGCTGATGCAACTTCATTTAATTTGCCTATATTTTGTTTGATATATCTCATTATTTGTAAGCCTCGTACTTACAGTACAGACCGATAACATAAGGTAAGCTAAGGTAGCAGGCAAAAGAGGGAACAAAGTAGCCGCAGGAGAAAGGCGAAGAAGTACCGTGAGTCTTCTACCCGAAACTTACTAAGTGTTATTTCTATCTGGGATAGTTTAGGTCTTGGAAAATAATGCGACCTTACAATTATATGATTTATATCACATTTTATGGCAAAGAAATTTGAAGCAGCTATTAAAGACTGGTATGATAACTCTCGACGAGCAGATCTTTCCTATCTTGACCTAGCCACCACTACAAAACCTTCTGCATCACAATTAGCTCATAATCTACAAGTCATTTTTGATAGATTATCCTTACATTCTTCAGTCTCCATTAAGGAACATTACGAAGTAGTTAGCAAACTTCATTCTTTGGAAAAATCTATAGAAGAATTAAAGTCTGAATTGACTACGGTCAAAAGGGCTTTAACTTCTATCCAAAAAGAAGTTTTCACCCACAAACCCCTCACAGCACAGGAAGTGCAAACCCTTGCACAAAGTCTGATCAAAGAACCTAAGCAAATAGAACAGCAGGCCGTATTTCTTCTAAAGGAGCTTAAAGAACAAACAGCAAAAATTCAAGCTTTGCTCCACGAGCTTAAAAGTTGATGTCTGTACCTAATTCCACATACCCAGGGTACATCAAAAGTTTAGAAGAAACAAAAGTCTTAGGAGATCCATCTGTAGGATTCTCTGAAATTCCTACCACTGCTATCGGAACCGCTACAGGTTTTTCAACTCTTTATAAGCAGAACAATACAATCATCAATCTGCTTATATCTCTTCATAAAAAGGTTGATAGCCTCTCCAAAAAGACAG
ATGTATACACGTTACAGCTATAACCCTTCTCTGGGCCGCACCTACGTTTACGACAACAAATACTACAAAAATTTGGGTGCCGTAATCAAGAATGCCAAGCGTAAGAAGCACTACGCCGAACATGAATTAGAAGAAAAAACCCTTGATCCCCTAGACAACTACTTGGTAGCTGAAGATCCTTTCCTGGGACCCGGTAAGAACCAAAAACTCACTTTGTTTAAAGAGATCCGTAATGTAAAGCCCGATACCATGAAGCTTGTCGTTAACTGGAGCGGCAAAGAGTTTCTCAGGGAAACTTGGACCCGCTTCATGGAGGACAGCTTCCCCATCGTTAACGACCAAGAAATCATGGACGTTTTCCTAGTAGTTAACATGCGCCCTACTAGACCTAACAGATGCTTCAAATTCCTTGCCCAACACGCTTTACGTTGCGACCCCGATTATGTTCCTCACGAGGTGATTAGAATCGTAGAGCCGTCTTGGGTAGGCAGCAACAACGAATACAGAATTAGTCTGGCCAAGAAAGGCGGTGGCTGCCCAATCATGAACCTTCACTCTGAGTACACCAACTCGTTTGAAGAGTTTATTGCTCGCGTGATCTGGGAGAACTTCTACAAGCCCATAGTTTACGTAGGAACCGATTCCGCCGAGGAAGAGGAGATTCTTCTTGAAGTGTCTTTAGTCTTTAAAATTAAGGAATTCGCTCCCGACGCGCCTCTGTATTCCGGCCCAGCATACTAAGCCGTAGATTCGTTGTTGACTTTTTCGTTAATTTCTGTTAAAAGTCTTTCTGCTTGTTTAATGTCTTGTCTGCTAACGTGTTGGCTATTTATTAATCTCGACACATTAGCAGACATGCGTAAGATTTGATCGTTTTCGTTTCCGCTATTCTGAACTCGATTCATAGTGTTTAAATACTTATTTTTGACGGTTTCCACCTCATTGTCGCTGATCCAATCATTATTGTCTTCGGAAAACGAATCCTCATTACCGGTGCTCT
CTTTAGTAAATACCACCGCCTCTTAATAAGTCTCGAGGCACTCCCCAACCTTTTTTTTCAATTTCTAAAGTAATTTTAAAATTGAACCGACAATGAAACTGCGCAATCCTAAAGCGCCCATAAGGAATGATCGTAAGGCTCAACGATCATTCCACAAGATGTTGAGCCTCAAAGCGCAAGCCAAGCTTGCTCTGACGATTCAAGATCGCCTCGAGCTTGGTCTTCTTTCTAATAATTTTATTAGAAAGAAGCTTCAATTTGTAGATGGCTACTGCTATCTAAAATTTCTCAGATGCGCTGAGAGGAAGACTGCCGCGCGGAATCTTGGTTCCGACCCATCTCTCGGGTTAATGAAGAGAAAATTGGTACCTAGTCAGTACCACTCGTGGCAAAGCAATTATACGTTGCTTGTCACTAAGTCCTCCAAATTGACGTTCGCTCACGTCAATCGAGCCCTTGGAGGCCAAAAATTAGCTGAGGTACCAGCTAATTGTTGTATCGGTAGTACCATCTGTCCCTTTCTCTCGGTCCCTGGCGACCATTCAAGTTATTTGGTAAATCAATTACCTTACATGAATGGTTACTGTTACTTGAAATTGATTCGACGAACTTGTCGATTCAATGCGGTTGTTACTCTTGGACCCTGGCCCCTGGCAACAGACTTCTTTGACTATATTATACATAGGAACTTGAACAAAGATCTTGGTCTATTCAAATGTAATTTGGAGAATACCATAAACGGTTCCTTTTGTCATATTGTCGAAGCCGACCCTGGAAGTCAGAACTGCATCTTTCCTTTACCCCAGGACTGTCGAATTGGGGGTTCAATAAGTGAAGTTGTGAAAACGTTGGGTCCCGACAAAGAGATGATTGAACGTGACGCTGTCACCGAAATCAAAAAGGAAATTGCGATTGTACGTAAGTATAATCCCTACCACCATTCTTCAAAGCAACAGAGCGCTTTGGAGTCTTATGGCATTGGCTCTGATCCGTACGCTGT
TAATATTACCGGATGGCCGCGCCCGAAAAAAGCAGGTGGGCCCCATGATAGTCCGCGTCCGCAAAAGAAAGTGGTCCCCGCGCACGCATGTTTGTCGGCCAATAATAGTTGCGCCTTGAATGCTAGATATTGAGTTTTGACTTTAAATACTTCGTCACGAAGTAGTGRAGCGCGTCAAAATGTGGAATCCCGTTAGTTAACGATTTTCCGGAAACCCGTTCACGGTTTCCGTTCGATGCTTGCTGTTAAATACCTGTTACATCTGGAACAGGAATATGATCGCGGTACTGTCGGGGCGGAGTATATACGTGATCTAATAGGGGTGCTACGGTGTAAGAGTTATGGCGAAGCGACCAGGAGATATAATAATCTCAACACCCGTATCCAAGGTGCGGAGGAGGCTGAACTTCGACAGCCCATACACGAACCGTGTGGTTGCCCCTACTGTCCGCGTCACCAGAAGCAAAATATGGGCCAACAGGCCCATGTATCGGAAGCCCAAGATGTACAGGATGTATCGAAGCCCTGACGTCCCTAAGGGCTGTGAAGGCCCATGTAAGGTTCAGTCTTATGAACAGAGAGATGATGTTAAGCATACTGGTATAGTCCGATGTGTCAGTGAAGTTACGCGTGGGTCAGGCATTACCCATAGAGTTGGGAAGAGGTTGTGTGTGAAGTCCATATATATATTGGGCAAGATCTGGATGGATGAGAATATCAAGAAGCAAAATCATACGAACCATGTTATGTTTTTTCTCGTTCGAGATAGAAGGCCTTATGGGCCGAGTCCTCAAGATTTTGGACAAGTGTTCAACATGTTTGATAATGAACCTACGACTGCAACTGTGAAGAATGATTATAGGGACCGGTTTCAGGTGTTACGTAAATTCCATGCGACTGTAGTTGGTGGACCCTCAGGGATGAAGGAACAAGCTTTGGTTAAGAGGTTTTTTAGGATCAATAATCATATAGTGTATAATCATCAGGAACAGGCCAAGTA
GAATAAACTAAATAAAGTCCCTATTCAAGCTCTCGATTTCTGCTTAAGTGCGGAAGTTGATACCGTGGCCGAGGTAATACAAGGCGACCAGAGCTCCACTCACGTGGCCGGTTGACTTGAAGCAGAGGTGAGGAGCCGAGCTGATAGTCCTAAGGTAACTACTTTGTGTAAGTCAAAGTCGGCCGACTCGAACGGTCGTGATTTCACCAACTAATGGTGTGGGATGGGTGCCCACGCAAGAGCTCTATGCAGATGAAGCCTCCCGATGCATAGATGAAACGCATCACGATCCAGGGGATAAAGACCTATGGTGAATGGTGACGTTATCACTCAACCATAACAGGAGTACAGCATGGCTGGTCCCCTCGTTTTGGCTGGTGAAGCCCTCGGCAGCACCGCGGCTCGTACCGCCGGTCGTGCCGGGATGCAGAAGCTGAAAGACATGCTGATCAGTCTTGGTATCTGGGAAGGTATCCAAGCGGCAGCTGACTACGCTCCGGATGTGCTGGAAAAGATGTACAACAGCATGACCGACAGCGGCGTCACGCCAGATCAGGCATCGTCCGCCAAAGATGGCGGTCGTACCGTCGCGCTCATCGAAGCAGCCCGTCAGGGCGTAATGCTGGATGAGAAAGCGGGTCTGTCCAAAGCGGAAGCCAAGAAGTATCTCGCTATGCTGAAGCAATTCGGCACTGCACTGAGCGCTTCTGTCGACTCGAAACAAGTCGATCGTCCGGCTTCCGAAGATGCGGCCATGGCCAACGCGAGCTACATGCTTGCCATGCATCGCACCTGCAACCGCCTGGGTCTCACCGGTCCCAACCGCTTCCGCCAACTTTACGACATCTCGCTGGTGATCAACACCATCCGCGAAGGTGACGTCGAGCGCGCGGAACTTCACGAATCCCTGTACGGAGCTATTCGCACTTGAGTCAAGAATTCTTGGATGAGATTCTGTCGTCGGTCTCACCCATGGCGAAATCCATGGTAAGCATGATGG
ACCGGATGCCCGCCCGCGTTTCTTTAGTCCGTACGCCGCATTTGCTGGACGATTTTGTCCCTACTTTTGACGAGTTGTTTTGAACCGTTGGATAAAGTTAATCTATCGCGCAATTTGAATTTGCATTATTGACGATGGTACCGATGATTTGGCGTTATGAACAATGTGTTTTTACTCTGACACATTGTCTGTGTATGATGACGTGGTCCAGTTAAAATTCAAATTGGAAGACATGTTAAGTCGTTCATGATTTTTGTTTTTTATATAAATGGGGGAAACTTATTATTTAAAATCATGATATGATATTGAACGAGTGACTTTTATTGATTAATGCTCGATTTGAAGATGTATTCGTCAAGACAAAGACGTCAAACTTCTTACCCACGAGGAGGTTATTCACGTAATCATCTTTCTAAGCGTTCAACTATTGGTAAACGTAATAATGGTAGACGTCGACCTAATAATTTTGGTAAGGTTATTGATGAACCCAAAATGTTGGTTCAACGTATACATGAGAACCAATTTGGACCTGATTTTGTTATGACTCATAATACATCCATTTCTACATTTATTAGTTTTCCTGCTCTTGGTAAGTCTGAGCCCAATCGTTGTAGGCAATATATTAAATTGAAACGTTTACGTTTCAAAGGAACCGTTAAGATCGAGCGTGTTCATGCTGATGTGAATATGGATGGTTTATCACCTAAGATTGAAGGCGTATTCTCTCTGGTTATAGTGGTTGATCGTAGACCTCATCTTACTCCAAGTGGATGCTTACACACCTTTGATGAACTATTTGGTGCAAGAATCCACAGTCACGGTAACTTGGCCATAACATCTTCATTGAAAGACCGTTATTATATTCGCCATGTGTTTAAACGAGTTATATCCGTTGAGAAAGACACGATGATGATCGACGTTGATGGTGGAACGGTCTTGTCTAATAGGCGTTTTAATTTTTGGTCGACGTTTAAAGATCTTGACCATGATTCATGTAACG
TGGCACCCGACATACCACGACTGTTTACGTATGCACGCAAGTGCCCCTTTTAAAACCTCTACATTTACAACTCATGATATGTCGGACATCTTCAACTCACCTCAGAACAAGGCGTCAATCTTGAGTGCTCTCATGAAAAGCACAGCAGGAGATGTGGAAGACGTGCTAATTCCAAAGCGCTTCCGACCAGCCAAGGATCCCCTTGACAGTCCACAAGCTGCAGCACAGTTCCTAAAGGACAACAAGTACCGCATACTTAGGCCGCGAGCCATTCCAACCATGGTCGAACTAGAGACAGATGCCGCTCTGCCTCGACTGCGACAGATGGTCGACGATGGCAAGCTTAAGGACACGGTAAGCGTCCCAGAAGGAACCACCGCATTCTATCCAAAATACTACCCATTCCACAAGCCAGATCATGACGAAGTTGGAACGTTTGGGGCTCCAGACATCACACTTCTGAAACAACTCACATTCTTCCTACTGGAAAATGACTTTCCAACAGGCCCAGAGACTTTACGGCAAGTCAGAGAAGCCATAGCCACGCTTCAGTATGGCTCAGGCAGCTACTCAGGACAGCTAAACAGACTCCTGGCGATGAAAGGGGTTGCAACTGGAAGGAATCCAAACAAAACTCCCAAGACAGTGGGCTACAGCAATGAGCAGCTGGCCAAACTCCTTGAGCAGACACTACCGATCAACCCTCCAAAGAACGAGGACCCAGACCTCCGGTGGGCCCCCAGCTGGTTGATCAACTACACCGGAGACCAGAGCACCGACAAGTCATATCTGCCACACGTGACTGTCAAGTCCTCAGCCGGCCTACCATACATAGGCAAAACCAAAGGAGACACGACTGCAGAAGCGCTCGTTCTGGCTGACTCCTTCATAAGAGACCTCGGAAAAGCCGCAACATCAGCTGATCCAGAGACAGAAGTAAAGAAGACCATAACTGACTTCTGGTACCTGAGCTGTGGGCTGCTATTCCCAAAGGGCGAGA
ACCGGCGCTTGTACTCCGTACTCCAGCAATCTACGGCGAGCCCTGCAATGGCTAAGAGTGGCAACTACTCCTACAAAAGGTGGGTCTTTACAATTAATAACCCTACCTTTGAAGATTATGTTCATGTTTTAGAGTTCAGCACGCTCGACAATTGCAAGTTCGCAATCGTCGGAGAGGAAAAGGGCGCGAACGGTACACCTCACCTTCAGGGATTCCTGAATCTCCGAAGCAATGCGAGAGCTGCCGCCCTTGAAGAGTCGCTGGGAGGAAGAGCCTGGCTCTCTCGTGCCCGGGGATCTGACGAAGATAACGAAGAATATTGCTCCAAAGAGTCGACATACCTGAGAGTTGGTGAACCAGGCGGTAAGGGTCGATCCTCCCAGCTCGCCGATGCGACATCCGCTGTGCTCGCTGGTCTCCCGCTGACTGACGTTGCCCGGAAGTATCCGACGACTTATGTTATCTTTGGGCGTGGCCTCGAACGTCTTCGTCACCTGATCGTTGAAACGCAACGTGATTGGAAGACAGAAGTCATCGTCTTGATTGGTCCGCCAGGGACCGGAAAGAGCCGTTATGCGTTTGAATTTCCCGCCGAAAACAAGTATTACAAACCACGCGGGAAGTGGTGGGACGGTTACTCGGGAAATGACGTAGTCGTCATGGACGACTTTTATGGTTGGGTACCTTACGATGATCTGCTTCGGATCACTGACCGTTATCCGTTACGTGTTGAGTTTAAAGGTGGCATGACCCAGTTTGTTGCTAAGACGTTGATCACAACTAGCAACAAAGAGCCCCGTGATTGGTATAGAAGTGAGTTCGATCTGTCCGCCTTATATCGGCGCATTAATAAGTATCTTGTCTATAATGTTGACAAGTATGAACCTGCCCCCGCTTGTTCCCTCCCCTTTCCAATAAACTACTGAGACAAAGTTGTCGTTTTATGTCTTTATTAAGGTGAACACTCGAAAGGGATATACACTTGGGCAGCTGGTTATGG
CGCCCCACCCCTAGTGATCGCGCGCGCTCTCTCTTGGGGCCTGACGGCCGAAGGCCGTCAGCTGCCGAGCTTCGCTCGGCAGGCCCCAAGAGAGAGCGCGCGCGATCACTAGGGGTGGGGCGAGTGCCCTGCTCAACGGGTTTTTTGGTGGGCGGAGCAATGACGTCAGCGGACATGTCTGGACATGTCTTTGAGCAAGTCCATATAAGGAGTTCCGCCGGATATGCAAATGAGCAATCGCGCAAAGCATTTTGGGTAGTCACCATGAATAAAAAGGACAGCAAGAAAGATGACGCCCCATAATTTTAATAGGAATTTTAACCATGGCGTTTTACGAGGTTGTGTTTCGTTTGCCAAGAGACAATAACAACTTGTTGGATGAAGATAGATATCAGCCAGAGTTGAAAGAAGAAGATGACTGGCCTGAGGAATATTTAACCAGTGAAGATGCCAGCTTTATCGGACTAGCGTATGCTGTGCTAAGTGAAATTCGGAGATTCTTTGGAAAGGAACTACAATGGTTTGCCCAGGTTGAATGGTGTCCTACTGCTGGTTACCACATGCATGTTTTGTTGAACCATCCTAAGCTGAGTAACCAGACTTATGGAAGAAAGGTCAATGAACTGGCTTGCCGTATAGTCGATACCTTTGGCCTAATTAATCCAGAAGAAGTCATCAGTACCCATTATGTTAAAAGCAACTATGGACATAAAAAGGTGAGAGTCATTCACCTAGAGTCTTATTTGAAGAACTACTTTTTCAGAAAGACTTTAGCTCCTCCCAATTATACCGAGGAAGGAGACTATAAAAGAGAGGAAGAAGTCGTGCTGTGGGCATTTACGAATATCGTCGCTTGGAAGCCATTCGTGCGGAATCTCATCAAGAGATCGGAGCTAGCGACTGTTCCTAAGCAACCAGAGAATCCGGCGGGAGACGGACCGGCACCTCGAGTGACTGCAGGAACCCGCCATTTTATGGAAACCATCGACTGGTTGGTGAA
GGCTATTAAAGGCTCAATGGCGTACAGGAAACGTGGAGCGCGCCGTGAGGCGAACGTAAACAATAATGATCGAATGCAAGAGAAGGATGTTGAAAAGCAAGATCAAAATAGTAAAACACAACTATCAGATAAAGTACTTTCAAAGAAAGAAGAAATCATAACTGATAATCAGGAAGAGGTTAAAATTGCTGATGAAGTGAAAAAATCGACAAAAGAGGAATCTAAGCAGTTACTTGAAGTGTTGAAAACGAAAGAAGAGCACCAAAAAGAAATACAGTATGAAATTTTACAAAAGACGATACCAACATTCGAACCAAAAGAGTCAATATTGAAGAAACTAGAAGATATTAAACCGGAGCAAGCGAAGAAGCAGACTAAATTATTTAGAATATTTGAACCAAGACAGCTACCTATTTATAGGGCAAATGGCGAAAAAGAATTGCGTAATAGATGGTATTGGAAGTTGAAGAAAGACACTTTACCGGATGGAGATTATGATGTTAGAGAATATTTTCTCAATCTGTATGACCAGGTTCTCACTGAAATGCCGGATTACTTATTATTAAAAGATATGGCAGTTGAGAATAAAAATTCAAGAGATGCTGGCAAAGTTGTCGATTCTGAAACGGCAAGTATTTGTGATGCCATATTTCAAGATGAAGAAACAGAAGGTGCGGTGAGAAGGTTTATTGCGGAAATGAGGCAACGCGTACAGGCTGACAGAAACGTTGTCAATTATCCATCAATATTACACCCGATAGACTACGCTTTCAATGAATATTTCCTACAACACCAGTTGGTTGAACCACTAAATAATGATATAATATTTAACTACATTCCAGAGAGGATAAGAAATGATGTTAATTATATACTTAACATGGATAGAAATTTGCCATCAACAGCTAGATATATAAGACCTAATCTTCTACAGGACAGACTAAACTTACATGATAATTTCGAATCGTTGTGGGATACAATAACGACCTCAAACTATATTTTG
ACCGGTGGCGAGCGGTGCCTCTGGTGTTCAGTTGGTGGGACCCACTTTCTGGGGAAGAAGAAAGACTTAATGGGCCTGGCACAGGCCCAGCAATATTGGTGGGCTTGGTAAAATAACGGAGTCGGCCTTTAATAAGTAGCACTTTATTGACTTGACTTGGAACGTACAGGCAATCAAGTTATACATACATGAGAAATACGTATTTATACAATGACCCCATTAAATACATGGCAGGCCTCCTCTAAATCTATATCCATCACTGGAGCCTCTGCCATCATGATCATATCGATCATCTCTATCATGTCCTCCTGCTGGAAATCTCCAATGGTAGATTCCTTGTACATGATTTTGAGTATATTGCATATCCCCTCCTCCAAACTGTTGAAGTCGAATGGTGGTATGATCCCGTGGTGGCCGTATGGAATGAGGAACTTCTTCTTGGATAGTGCTGCTGACTTGGTGGAGAACAAGTCAATCTGCACTATGATTGAATCATCAGCCCTCAATTTGACGTTGATGATGAATTGCATGCCCTTCTTGTTGTTGTACGTGATCGTCATTGTTGTTGTTGTGCTCTATCCTTCCATTGCATCCATTTAAATAGTGGACGTGCAGGATGATATATGGAGAAGAAACGTCTACGTGTTCAATTGCTGTTCTAGTATTTTCATGTTGGTGGAGATATTTGTGTGTGATAGTGACATCTATCAAACATGTAATTAAAATAAAGAAGAAGAGATGATCCTAATCATCCCCATGATTAGGGAGAAGATGCAAATGAGAAGCAAAAACCACATAAAACTGAAGAAAAAGAAGAACTAGAAAAAAGAAATATATATTCAGAAAGAGAAGGGAGCGCAGCGACAAAACAAACAGACCCAGCGTTAAACAATAAACCATTGAAAGAAAAATTAAATAATCAGCAAAAGGACGAAAAAAATGGGCCCCATTTAAAAAAGTGCAAGTCCGTACACCACTTGTTATTGACTGAGTTACCGCA
AAAATAAAACAAATCAACACAACATTATAACGAACCAGCAATCTCAAGCAATCAAGCTATTCTCAGCAATTTCAGCAAACACAACTACAGAAAGTAATTTTTCACTCAATTAATTTTCATTAGTTTTTAACTGCGACAATAGCAGAGAGATCAATGGCAGCAACAATGATCTTTGGTTCCTTCACTCACGATCTTTTGGGCAAGGCCATGTCAACCATTCACTCAGCCGTCACAGCTGAGAAAGACATATTCTCCAGCATAAAGGAGCGTCTTGAAAGAAAGAGGCATGGGAAAATATGCCGAATGAAAAACGGCAGCATATACATCAAGGCTGCTTCGTCCACGAAAGTGGAGAAAATAAACGCAGCAGCCAAGAAGCTAGCCGATGATAAAGCAGCTTTCTTGAAGGCTCAACCAACAATTGTTGACAAAATCATTGTCAATGAGAAGATACAAGTGGTGGAAGCTGAAGAAGTGCACAAGCGAGAGGATGTGCAAACTGTATTCTTTAAGAAAACCAAAAAGAGGGCGCCCAAGTTGCGCGCAACTTGTAGCAGCAGTGGTTTAGATAATTTGTATAATGCAGTGGCTAATATAGCCAAAGCAAGTTCTCTTCGAGTGGAGGTTATCCACAAAAAGAGGGTTTGTGGAGAGTTCAAGCAAACAAGGTTTGGTAGAGCCTTGTTCATTGACGTTGCCCACGCAAAAGGCCACAGACGTCGCATCGATTGCAGAATGCATAGACGTGAGCAGCGAACTATGCACATGTTCATGCGGAAAACTACCAAGACAGAAGTTAGATCTAAGCATCTTAGAAAAGGCGATAGTGGGATAGTTCTCCTGACACAGAAGATAAAAGGACATCTCAGCGGAGTGCGGGATGAATTCTTTATTGTTAGAGGAACGTGTGATGATAGTTTGTTGGAGGCAAGAGCTAGATTCAGTCAATCCATCACACTGCGTGCGACTCACTTCTCAACTGGTGATATATTTTGGAAGG
NTTAAATCCAGAAGCATACATATATCAATGATGCAAAATCTCACAGCTAACCCCTCCGCCGGCGCTACAGTTACTGTAAATCTGCCCGCGGACCACCCGGCCCTGAACCAGTTCAAGACTGCGTTTCCAGGGTTCGAAGTGGTGGCCAGCAATAGGTCGTCTAACGACCATGCCGCCGCCAGAGCTTTCTCCCACTTGGCTACCAAGTGGATTGAGCGCGACATCGGTGGCCGTCAGGTCATCGTTGCCGACATAGGGAGCGCACCAGCGAGAAGAATCGGGGCACCCGATAACGTCACATACCACAGTGTGTGTCCTCGCAAATGCGCTGAAGACCCTGAGAGGCTGGCTTCTTATGCCAGGAAACTCGTCAGGGCTGTGGAGAGAGGAGATGGACACCTCGTCAATGAAAAAATCACTGACTTGAAGGATGTTCTGGAGAACCCGGACACGTCACTGGAAACCACCAGTATCTGCCTGAACGACGACGTGAGTTGTAAAGTAAAGGCCGATATTGCAGTGTACCAGGATGTGTACGCAGTCGATGCTCCGTCTACCATCTACGCGCAGGCCGACAAAGGTACGCGAGTGGTATACTGGATCGGGTTCGAGCCGTTCGTGTTCCACACGGACGCTATGGCGGGTAGCTTCCCGCTATATGACGCCAACTGGAGCGACTCGGCGGTACTGGCAGCTAAAAACCTGCCACTGTGCTACTCAGGGTTGTCGGAGGATTCCATTAAATGGAGATTCCGTTTCCGTGACAAGCCACTGGTACCGTCTGGAGAAATCCACTACTCGGTGGGTAGCACCCACTACGTTGAGGACCGTGACAAGCTGAAAAGCTGGCACCTGCCTTCTACCTTCCACTTCGTGGCACCCAACAAGTATACATGCCGTTGCGATACGGTGGTAAGCTGTGGCGGCTACGTCGTAAAGAAGATCACGATCTGTGAGGGTATCGTCGGTATTCCCGCGAAGGAGGAACTGGCCACCTCGT
TAATATTACCGGATGGCCGCGCCCCCCCCTCCCCTTTGCCGTACACTCTTGTGGTCCCCCCTCACTTTAATTTGAATTAAATGTCTGTGGACCAATCATATTGCATGTGCAGAGTCTAGATATTTGTGTTACTACTTGCTGATTAAGTTTAGTGGGCCTATAAAATTCAAATTAAAGCCCATTCATTTTAATTCAAAATGTCTAAGAGGGATGCCCCATGGCGTATGATGGTGGGCCCCTCTAAGGTTAGGCGTACTCTCAATTTCTCCCCTGGTGGAGGAATGGGCTCAAAGTCCAATAGGGCCTCTAGTTGGGTTAACAGGCCCATGTATAGGAAGCCCAGAATATATCGTATGTACAGGACTCCTGATGTGCCCAAAGGCTGTGAAGGCCCATGTAAGGTCCAGTCCTATGAGCAGCGTCATGATATTTCACATGTTGGTAAGGTGATGTGTGTTTCTGATGTGACACGTGGTAATGGCATTACCCACCGTGTGGGGAAACGTTTTTGTGTCAAGTCTGTGTACATTCTAGGGAAGATATGGATGGATGAGAACATCAAGCTCAAGAACCACACTAATAGTGTCATGTTTTGGTTGGTTCGAGACAGGAGACCATATGGCACTCCTATGGATTTTGGCCAAGTATTCAACATGTTTGATAATGAGCCCAGTACTGCTACTGTGAAGAACGATCTACGTGATCGTTATCAAGTCATGCATAAGTTTTATGCTAAGGTGACTGGTGGACAGTATGCAAGTAATGAACAGGCTTTGGTGAAGCGTTTTTGGAAGATCAACAACCATGTAGTGTACAACCATCAAGAAGCTGGGAAATATGAGAATCACACAGAGAATGCTCTGTTATTGTATATGGCATGTACTCATGCTTCTAATCCTGTGTATGCTACTTTGAAAATTCGGATCTATTTTTATGATTCGATTATGAATTAATAAAATTTGAATTTTATTTCATGATTTTCTAATACATCTGTTACATA
TTTCAAAAGCTCTTTCCTAGAACTTTTGCCACCTCTTTCTCCTTATCTTCTCTTCTTGATTTTACAATGGTGAAAATAGGTTCCGATACCCTTGCTCCTAAGCAGTTGGTTCTTGAGAACAAATACATTGCTGCGTGCCTTTCTAAGCCAGCAAATTTCGCTCTTTCTTTCCTTGCTCAGGGTGCCTCCCTGAAGCCTAGTGTGGTCGCTCGTGCAGCCATCAATGGTGTCATTGCCTGTGACACCACCACCTTCCAACTCCTGGCGATGGATGGGACTCCCCTATCTTTCGCCGCTGCAGCGGTTGTGGTGCGCCAATTTCAATTGGCCCACAACCGCTTTGTTAAGATTGGCTTGCGCCAATTTTACAAGGAGTGCACAAGGCGCTGCAACGCCTTCAACCTTCAGAAAGCTGCTCGCCAGAGCAGAGAACGTAGAGCCGCCTGCAAGCGGATTCTTGCGTCCTTGGATGCAGACCTGCCATGTAGCAGGTCTTCTCGAAGGGCCATAGTGACGGCCCATTATGCTGGAGTCGCAACTGCGGCTCGGAAGAGTGCTCTCTTCCGCCAAATGCGCGCAGACAAGCGCGCATCTAGGGCTTTGGCAGCTGCCATGCAGCCCTTGGTTCTGGCTCCTCCCACCTGTGCACGCATACCTTATGTGTGCCCACTTTCCTCTTCTGTGGAGGAAAGTGTTTCTCGACGCTCTCTTGAGCGTTGTTCCAAGCGTGTTCCACGAGAACACGCCTCTCCCCGGGTTGCGTCTGAAATGCAACCCTTTGCTGATCGCCCCCGGCTTTTCTCCCGGGTGTTGCTCCTCCCTCTCTCAGAGATAACACGGGCGTTTTTCTCTCGTGTTTTTGTTCCTGGGAGTGCCATGTATGATTGTGCTACTGATCTTGCACATGTTGTACTTGATTGGTGGTCCATCACCCCCATGGCACATTACTTGGCCATGCTAGACAATTTTCTTGGCACCCCAACTGAAGAGAGTGTGCGAC
TTAAAAATCACCAACGCTGACTCTGCGCGACATGCCGTACCTATGGTTGCTTGATCCAAACGATAAACGAAACATACAGAAAGACCTTAAGAAACTCAATCTATTCCCAAGAATATGGACGTCGAAATATAAAAATGACAAATCGTACACTTCCAGACTCTATCAAGAAGATAAACGCATTTATACTCTAAGTTTAGCACTTCATCGATCGTTAGCCACTTTAGCAAATCGTAATGGAGGCAAATTACTCGCTGAACAACAGATCGGAGAACTATTACGTAACGGCTCACTGAGTTTTACTTCGTTAAAGAGGTTAAAGGACAAAAGGATTAAAGAAATCATTCATCGTGGTCGCAACAAACTAACGTTCATTGAGAAAACAGGCACATCTGTTGATGAGGATACTAGCTTAGAACCTGAAGTGATTGATGAATTATTAGAATTAATTGAAGCTAATAATGAATTCAATTTTGAAAGTTTGCGTTTTATTAGAATAACACATAGACTATTCGATCGTAATATCCCAAATTATATGAAACAATTATACAAATATCTTAACATTGAAAGCTATTCATTAGAGCAGATACAATCTCCGGAGTATGCGCCACTTAGTATATTTAAGAAACCCTTTATTATCGGCTCTCTATCTACGACGATTCCAAAGAAATTATCACGTTATGAGTTTTTCTTATCCACTACCAATGGTAAAGCTGCTGAATTTAAAGAATTTGATGTTTCAAAAGATTCTGCTACAATCGTTGAACTATCATTAAATGGTAATTATCTTAAATTAATAATTAACGCGTCTAGCCATCTACTTAATCTTACAACAGGTACGTGCCTCAAGGACGTTACTGATAATATATTTGACTTAATCATACCAATTGAACCAAGTCAAATGATTAAAACCTCATTATACAAAGTGGTTCGTTATCAATCGTGTCCTCAATCTGTGTTAAGATATGGAGCTGAATCAATATTGCAGCGATTACATCGTGAA
AGATCTGACCAACATGGAAGTAGACACTGCTACGTTTGTTCGGCTTCATCATGAGCTCCTTTGCGCTCACGAAGGACCAAGTATTATTTCCAAGTTTGATGCAATTAAAAAAGTCAAGCTTGGTACACTTGCTAATCAATCTGGTGGTGCTAATAACATCACCGAAGCTTTCTTCGATAAGCTTCGAAACTTTGAAAGAAAGTCTGAAGCCTATTTGGCATCGGATCTAGCTGAACGCGAATTGACTAGGGATACGCACAAGGCCATTGTGTTTGTTACCAAGTCTGTATTGCTAGGAGGGAAAAGTTTGAAAGACTTGCTACCTTATGGAGTGATAGTATGTGCTTTTATTTTTATTCCCGAAACTGCTTCTGTTTTGGACAATGTCCGTGTCATGATCGGGAACCAAAAACGACCATTGACAGTAGCTTTGATAAAATACATGGCTAAATCTTTGAATTGCGATTTAGTTGGTGACTCATATGATATTTTTTATTATTGCAATTCGTCTGCTTATGGTAAGAATCTGATTTCGGTATCAGAGAATGATTTTTCTAATCCCCAAAGGGCTCTCCTCTCAGTGGGAGATTTATGTTATCAAGCAGCGCGTTCAATCCATGTTGCAGCAGCTAATTATATAAGGATATTTGACCGCATGCCTCCTGGCTTTCAGCCGTCAAAACACCTTTTCCGTATCATAGGTGTACTAGATATGGAAACCTTGAAAACTATGGTGACATCAAACATCGCTCGTGAGCCAGGCATGTTTAGTCATGATAATGTTAAAGATGTGTTGCACCGTACAGGTGTTTTTTCTCCAAACCACCACTTTTCCGCAGTCATTTTGTGGAGGGGGTGGGCTTCCACGTACGCATATATGTTTAACCAAGAACAATTGAATATGCTGTCAGGAACATCTGGTTTAGCCGGAGACTTTGGCAAGTACAAATTAACATATGGATCCACTTTCCATGAAGGTGTTATTCATGTGCAATATCAA
ACCGGCCACTTGGAGCCACGGAGCCACCACAATGGCACCTGTTAGAGCTGCTGCTGCAAAGAGATGGTGCTTTACGTTGAATAACTATACGGCAGAAGAAGAAGCTAAAGTGAGGGCCCTGCTCCCTGGTGAGTTCCACTTTGCAATATGTGGGAAGGAACGGGGGGAGCAGGGAACTCCTCATTTGCAGGGCTTTCTACATTTTAAAAAGAAGCAGCGACTTAGTGCCCTGAAGAAACTACTTGCCCGAGCTCACTGGGAAAAGGCCCGTGGCTCAGATCATGATAACGAGGAGTATTGTAGTAAGGAAAACGACGTGATACTCACCATTGGGGAGCCAGTTCAAGGCAACCGGAGTGACCTTGCCGGAGCTGTTGCCGCCGTGAAGGCCGGAAGGAGAATGGTGGATATCGCGCGAGAGTTCAGCGAGATCTACGTCAAGTATGGGCGTGGTCTGAGGGATTTGGCCCTGATGATTGGACAGAAACCCCGTGACTTCAAGACGGAAGTCGTCGTTATCACGGGGCCTTCCGGGGTGGGCAAGTCGAGACTTGCCTCTGAAATGGAAGGATCGAAGTTCTACAAGATGAAAGGTGACTGGTGGGATGGGTATTCCAATGAGGATATAGTCATCATGGATGACTTCTATGGGTGGCTGCCCTTCTGTGAAATGTTGAGATTAATGGACAGGTATCCACATAAAGTTCCCGTGAAGGGGTCTTATGTGGAGTTCACGTCTAAGAAGATTGTCATAACGAGCAACACGCACCCGGAAAGTTGGTACTGTCCCGATAAGTGCTATCTGCCTGCTTTGTTCAGGAGAATCAATAAGTGGATGTACTGGGATGGACTGAGATTTGAGGATGTGCCGGATGCAATGAAGAAGCACCCGATCAACTATTAACACTCAGCCCCGAGGAAAAGAGCGTCTCGGAGGTGATTAATAAAAAATGCGCGCGCAGCGCGCGGCGAAGGCCGAAGGCCGAAGCCGCCTGAGACC
GCAAAAAGAATATTCCAAAGAAAAGTGTGCCGAGTGTTCATACAACTGAATTTCAGAACGAGTAATCCTGTTAAGGAAGAAAAGTTTGAACAGACGCCTGCTGTTGAGTGTGACGATACACATAGAGACAACACTTCTGCGTGTTCTGGTATTGGAAGTAATCGTCGCAAAGACGATATCGATAGACTGCAATCGGATCAAAAAGTTCACGGCACTTCAAGCGCTGACTGTAATACCTCCAAACGGCAGTGTAAACACTTTAAAATACTCCAGACCGAGTGTGGTTCCTTAAAGCTTCCGCCCCGTTACCAAGGTAACCGTGAGGCTCCTGTTGTCATTGCAAAAATTTGTGTAGAGTGTGGTTTTAAGCCTACGGGAAAACCGCTGAAACCTTTTCGAGGGGATCATTTTCGCACATCAACACTGTTGAAGAAATTCGACAAATATCTTTCGGAGAAATCAGGAAAAGGTTGTAATTTGACGAAGAAGGAAAACGAAGTTGTGCTTTCTAAATTAAGAGCTAGAAGACCAGAGGTGCCATTCTTTGCTGGTGTGATCTCGGGTGTGCCAGGCAGTGGAAAGACAACTTTGTTGAGAAAATTACAAGTCGAAGGTTGTTTGAATTCTGTGGTTATTTTAGGTAACCCTAATTTAAAATCCTCTTTTTCGAACGTTCAGAATTCATACACGGTTAAAGAGTTGTTGCTGTTGGACTTAAAGTTAGTTTTGAGGTTATTTTCTTTGACGAATAATACCTTGGCCAGCAACGGTGAAATTCTTTTATTACAGAGTCTGTTAGGTGCTAAATATTTGGCACTGTTTGGGGATAGAGCTCAAGGGAGTTCCAACACCTGTGATAGTCCCGAGTGGTTAAATTTTCCTGTAGTCTTCCATTTGTCTAGCAGTAGACGTTTTGGAAAGGCTATTGCTGCGTTGTGTCGCGGTCAAGGATTGGATTTCGAGGGTTGTGATAAGGAAGACGAATGTGAAGCAGAGGCGG
GGGGATCCATGGACACAGAAACTCTTTGCCTCATTACAGCTGACTCCGGAAAGGTGTACGGCATTTTGAAAGCTATTTTCGGAGATGAGTCCGAAATTGTTAAAAAACTCATCGACTTTGACGTAAGCATAAGAGTGGTTCCTCTTAACTTAGGGCTGCTCAATATCTTTCGGGATAATGCTGCTGACTTAGATAATGCAGATCTTATGAAACGTAGGTTCGGTAATACAATGGGCTCGCGCATTGTTGAAGCTTACCGACGTTCACAAGATTCGAAGTACAAACGCAACGTTTGTAAGACTACTGGATTGTTGGTTTGCTTATTTGGCGGAGGACTTGGGCTGTCCCGCGAAGCTGATAAGCACAAAAAGTTTGTTGAGGGTAAATCTCACAACATACTTTCTGTTGAGATGCTCAAGCGTGCACTTAGTATAGGTGGTCAAAATGTCGATGCTAATAAGATATCGTCATTTTGGTTCGCTACTTACACTATTTTCACAACTGTTTACTCTCCTAGACTGAGGTATCAGGCTGGATCGTCTAAGAGAATCATTGCTTTATCTGAAAGTAGAAACCAGTATAGAAGTAATCTATTCTGGGATCTGAGGGATGATAGTAGCCATGAAGTCATGTCCATGGTGCATGTACTTTCGGCTCTATTTGCCTCTGCCTTGACGGCTTATATTTCTACACGCGTACGTCATGAACTTACTCAAGGGAATGACGAACGCGAGTCTTTGAATAACGTTCTTGTGTGGTTGAAGACCCTCACCTTTGAGCCATCAACCATCGCTCTGATTGCTTATATTTGGCTAGTCAGTCCAACGGATGCTCAAGCCACTATAACGATAGGAAGCGTCATGGAGAGTGAGTCTTCTGACGATTTCCCCGATATCGTTAAGATCCTCTCATATACATCTAATACTATGCTACCTGTCCAGCTGTTGGAGGATGGTCGTACCGCTTATTGTTCTGTCGCTGACGGATACACTAGGCACAC
TAGTAGTAGACTCCGGAAGAGACAAATCAAAAAAAGATGGAGAAATATAGAGAAATACACAGGGATCTGAAGGAGTTTACTATTAACTCATTAACAGCCGTGGAATGCATGGATTACTTGGATAGGCTCTATGCTGTCCGGCATGACATTGTTGACCAGATGATAAAACATGAATGGTCAGACAATAAAGACAGCGAGGAGCCAATAAGTAAGGTATTGCTGTTTGCTGGGATACCTAATAATGTCATAACAGCATTGGAAAAAAAGGTTATCCCTGATCATCCAAGTGGTAAAACACTGCGGTCTTTTTTTAAGATGACACCTGACAACTATCGAATAACAGGTTCCTTAATCGAGTTTGTGGAGGTAACTGTGACTGCAGATGTAGATAAGGGTATCAGAGAGAAGAAAATGAAATATGAGCTAGGTCTGAAATATCTAGAGCAAGAACTCATGACATTTTTTCATAGGGGAGAACTACAAAACCCTTATAAAATTACATTTAAAGTAGTTGCAGTCCGGACAGATGGATCAAATATTTCAACACAATGGCCCAGTGCAAGGAATGATGGTGTCGTTCAATACATGAGATTGGTACAGGCAGAAATCAGTTATGTAAGGGAACATTTGGTTAAAACTGAAGAAAGAGCTGCATTAGAAGCAATGTTTAACTTGAAATTCAACATAAGTTCTCTAAAGACACAGCCTTATTTTATCCCTGAATATAAAGGGATTGATCTGATTAGACCTGATATAGATGGGTTAGTGAACTATGCCCAAAGCTGGATGTCAAAGACCCAAGAATTCTCTTTCTTTGAAGTAAAAGGTTCAGCTGTGTTTGATTGTTTTAATGAGAATGAACAAGGGCACATTGTAAAATACCCAATGTCCCGGCACCCGAGGAACTTTTTACTCATCCAATGCACTGTATTAACAGCATACAAACCTGCAACTATACTTTCTGATCAGCTTGATAGCCGTAGGGCCTGCATTCAATTTT
GGCTATTAAAGGCTCAATGGCGTACAGGAAACGTGGAGCGCGCCGTGAGGCGAACGTAAACAATAATGATCGAATGCAAGAGAAGGATGTTGAAAAGCAAGATCAAAATAGTAAAACACAACTATCAGATAAAGTACTTTCAAAGAAAGAAGAAATCATAACTGATAATCAGGAAGAGGTTAAAATTGCTGATGAAGTGAAAAAATCGACAAAAGAGGAATCTAAGCAGTTACTTGAAGTGTTGAAAACGAAAGAAGAGCACCAAAAAGAAATACAGTATGAAATTTTACAAAAGACGATACCAACATTCGAACCAAAAGAGTCAATATTGAAGAAACTAGAAGATATTAAACCGGAGCAAGCGAAGAAGCAGACTAAATTATTTAGAATATTTGAACCAAGACAGCTACCTATTTATAGGGCAAATGGCGAAAAAGAATTGCGTAATAGATGGTATTGGAAGTTGAAGAAAGACACTTTACCGGATGGAGATTATGATGTTAGAGAATATTTTCTCAATCTGTATGACCAGGTTCTCACTGAAATGCCGGATTACTTATTATTAAAAGATATGGCAGTTGAGAATAAAAATTCAAGAGATGCTGGCAAAGTTGTCGATTCTGAAACGGCAAGTATTTGTGATGCCATATTTCAAGATGAAGAAACAGAAGGTGCGGTGAGAAGGTTTATTGCGGAAATGAGGCAACGCGTACAGGCTGACAGAAACGTTGTCAATTATCCATCAATATTACACCCGATAGACTACGCTTTCAATGAATATTTCCTACAACACCAGTTGGTTGAACCACTAAATAATGATATAATATTTAACTACATTCCAGAGAGGATAAGAAATGATGTTAATTATATACTTAACATGGATAGAAATTTGCCATCAACAGCTAGATATATAAGACCTAATCTTCTACAGGACAGACTAAACTTACATGATAATTTCGAATCGTTGTGGGATACAATAACGACCTCAAACTATATTTTG
GTATTTAAAATTCATGTTTTTGCATCATGGCGTGGGTTACGCAAGCGTATAGTTCGGGATTGTCACAGAACAGTATCATTAGTCTAACAGGGAATGACAGGACTGTTGCTGATGGCACTTTTAATTCCATGATTATGCCAAGAGCTGTAATTGCTAATGAGCGTGAACATTTTATGAAAACGAGAATAGATAAGATTGAACATGATTTAAGTCGTAACGCTAAACAAGAGATGATGGATCGCCAGTCTCTGGCTGAGGATTACAGTGCATTGAATTTAGCAGTTGGTCAGGAGATAAAACTAGATATCGCTACTCAACATCAGCTAAATAGATTAGGTTCATCAATGTATAAGGCTGATCATGAACGTGAGGCTGAACTGACTGATCTAATTAACAGGATTCGTGAGAATGAAGTCACCGTTAATGGTATTCTAGAGAACCAGAAAGCTATAACAGCTGCTGAACGTGCAGATTTACTATTAGAGGTTGTCGCTTCGACCGCTAAGTCAGTGTCGGCAGCAGGTAGGGCTGCAGCTGACGGTTCAGGTGTTGTTCCAGTATTCGGGCCAAGCGTCGCCAATGGTATTAAGGTTGGGATTGACATAGCAGACAGTGTTGCTGAAGCTGCAATAGCTGTAAAAGAGTCAGGAATCATTACACAACTGAATGACGTTTATCACGCTTTTCAAAGCGTGCACGTTGCACCAAATGATATCATTAAACCAGCCGCTGTAGTGGCTGGCACGAGCACTGAATTGATTGGTAATCTGCAGGCAATATACAGTAGATTAAGAAGTCACAGTGATATTGGATTCAAAAAAGCAACCGTTGGTGATGTGATTCCTCATTCGTACATGGTTAAGCCAGTCAATTCAACTGAATATGCTTCATGGCAATTATACGTCATACATCCCGTTCAAGGTTCATTAGGTTTGGTGGTTCAGGTGATGGGAGATGCTCTGACTTATAATGTCTTTGCACAATATGGAACAACTTCAGC
GACATTTTGTGTCACGAACGTTCACCCTGCGTTCAGCATCATGTTTGGATATCTGCAGCTCATCAACCCCACCACTGACATTTACATTAAAGATTATGGAAACTTTTCTGGGATTGTTGCACACCAAGCTTATGACCCTGTCCGCCGAGACCATATGCTTTTGAGATCAATGAAATTGCACTTTGGACCAAATTCAAAATTACTATGGCTAGGCGATTTTCACGCCATCACCCTGTCACATGCAAATATGATATTTGGAGCAAGCTCGGTCGGATTTAAGGGCGTTAATGTGTCTACTTTGCCCCCTGACACCCTGACGACTGGCATTCGCCCTCGCCCCGTAGTCACAATGGATTTTGCACAGCTAAAAGGTTTTTACAGCGACTTAGCTCAGAAGGAGGATTACATCATGTATTTCCATGACATGGTGAAGTTTGTCAGCCAGACAGGAGGTGCTCCTGTATCATTGAGAGATGTGTTCTTGTGGATTAGTGAAAGCGTGACCGGGCCTGTTGTCATTCGGACAGATTGTGTTACGGGCTGCAACAACTTATGGCCAAGTGGTAGTGGACACTTTTATTTCCCTTATGAGAGGAAGACCAAATTCAGGTATGGCACGTTTGTTGAGTGTGGCAAAAATTTGACTTGGTCCGAAGGGCCTCAGTGGGATGTGAAGAGTTATGTTGTGGGCTTTAACTTTGTCACACGAGCGAACTCGCTGCTTGGTGGGGGTTTTGACGAGGTTTGCTATCGATTGATGATGCAGGCGGAAGTGCCTCGGCAGGTTGCAGAGCAAGGATTGACACTTGAACAAGCAGTTCGGAAGTTGGCGTCAGAACATCACATGTCTAGACCGCAATTGACTTCACGCCGAGTGCCTGGAATCACAGACCAGACAAAGTATGAGGCTTACGTGGTATGTGGTCCTTTCCGAACTGGACAGGTAGTGGCTGATTCTTTGCAGATGGCTGAAGATCTGGCGTGGCGAGAGATGCTTGGT
GTATTTTTTAAGTCTAAACAGTTTGTGACTAACTAGACGAAAAACATATCAACTTTCTTGCAGAGCTTTTAGTAATACGACCAGGTGTTGGTTGCTATTAAGAGCTGCATTAAAGTGTTTTCTTGTGTCTTTTGCGGGTGGGCTACAGGTGAGCAGTCCGTATAAAGGTATCTGAAAGCGACGGCGATCACAAAGGCGCGAGTGGAAATTCTTTTGTGTTAGCGGTTTGAAAATTTTATTCTCTTACTGTGTTTGTTGTTCTATAATTCTCGGAGATCTGGAATCAGAGGAGGTTTGTTTACCACCCTTGGAAATGGCTGAAAACAGAGGTGAGCGAAGAGCAGCCGTCGAGAATAGATATGACGCTTGGGACCATGAGCAGGCCATGAAGGCTGCCGTGAGGAAATTTATTTCTTACGATCAATTCTCAGCTCAGTTAAGAAACTGGCGCGAAGCTAGGTTAAACATAATTGAACATGCCACTAGCGTGTTGAGCCAGGTGTCTAATTTAGGTAGAACTCATTTCTACAGTAGAACCGAACGCTTTGGTGGAAGTTCACTTGTTGGTGATAAATTGTACGTATGTCTGAATGAAACCAGAATGAAAACCGCGTTGAATAATATAATTGTAGCGTTGCAGACAGTGAACGGCGAAGGGCGGGCAAGACGATTAGGTCCGAGAGAAGCTTCCGCGAACACCGGCGGGGAGGATAGCGCTCTGAATGTGGCACATCAACTCGCAGAGGTGGACGATTTATTAACTGATGAAAGTTTTTTGAGAGAAGCTGTTTTTACTCAGGACAAATATGAGCTCGTGAACGGGTTACGCTGGGCTGGTGCATAGCAATTAACCGCTCAGGCTTTTTGGTTTGACGTCAACGCCGCTATCGACGAAATTGATAATCGACTGCTAGCGGCGGCTGCGTTAAGACTATTGCCTGGGCAGGCAAATCACGTGGATGGTCTAGTGTCTATAAATTACGCACAATTAGATAGAGCA
GCAAAAAGAATATTCCAAAGAAAAGTGTGCCGAGTGTTCATACAACTGAATTTCAGAACGAGTAATCCTGTTAAGGAAGAAAAGTTTGAACAGACGCCTGCTGTTGAGTGTGACGATACACATAGAGACAACACTTCTGCGTGTTCTGGTATTGGAAGTAATCGTCGCAAAGACGATATCGATAGACTGCAATCGGATCAAAAAGTTCACGGCACTTCAAGCGCTGACTGTAATACCTCCAAACGGCAGTGTAAACACTTTAAAATACTCCAGACCGAGTGTGGTTCCTTAAAGCTTCCGCCCCGTTACCAAGGTAACCGTGAGGCTCCTGTTGTCATTGCAAAAATTTGTGTAGAGTGTGGTTTTAAGCCTACGGGAAAACCGCTGAAACCTTTTCGAGGGGATCATTTTCGCACATCAACACTGTTGAAGAAATTCGACAAATATCTTTCGGAGAAATCAGGAAAAGGTTGTAATTTGACGAAGAAGGAAAACGAAGTTGTGCTTTCTAAATTAAGAGCTAGAAGACCAGAGGTGCCATTCTTTGCTGGTGTGATCTCGGGTGTGCCAGGCAGTGGAAAGACAACTTTGTTGAGAAAATTACAAGTCGAAGGTTGTTTGAATTCTGTGGTTATTTTAGGTAACCCTAATTTAAAATCCTCTTTTTCGAACGTTCAGAATTCATACACGGTTAAAGAGTTGTTGCTGTTGGACTTAAAGTTAGTTTTGAGGTTATTTTCTTTGACGAATAATACCTTGGCCAGCAACGGTGAAATTCTTTTATTACAGAGTCTGTTAGGTGCTAAATATTTGGCACTGTTTGGGGATAGAGCTCAAGGGAGTTCCAACACCTGTGATAGTCCCGAGTGGTTAAATTTTCCTGTAGTCTTCCATTTGTCTAGCAGTAGACGTTTTGGAAAGGCTATTGCTGCGTTGTGTCGCGGTCAAGGATTGGATTTCGAGGGTTGTGATAAGGAAGACGAATGTGAAGCAGAGGCGG
GGTTATTTCACGTGGTTGTGAAATTAATTAATTATCTTTTCAACTGTGATCTCACATTTAACGAAAAGTTTATGTGATCATGGATCCCTTGTTCTCAGTTTTCCGGAATGTTGACTTTTCGGTGAAGAAAATGTTCACGTTCGATCATGAAGGAGACTTGGTGGAACCATTGCTCCAGTTGAAGCACCGAACCCTTACTGGGGTTTCGAAAACCGATGAGTACGCGAAGTTGAAGCAGGAATATGACGAATGCGTGACCGAAGAAGCGCGACAAGAAGCGCTAGCAGTTTTGAATGAGTACACTCGAAATCACCATGACCGAGTTATCGGGTTTACTAACCTGTTTATTGGGATGGCATTGGTGAAATTCCTTGGGCCGAAGATGCAAAGAGTGTTTACTCAATTCATAGGGACAGAGATGGGACCATTGCTGCAGACGCGATGGGGAGGACTGTTCGATTTAGAGCTTGAATCCGATTATTTCATCGAAGTCCCGAATTTTGACGATTACTATGTTCGTGATTATGAACCATACGTCGAGATAGACGAGTCTGTGCTGCTACCAGAAGAGATCGAGATAACTTCGACTGAGAAGAGTTCTGAGGACGTGACGTCCGAGGAGACTGTTGAGATCGATTTAACAGAACCAGCGATGAATAGTGATCTGGTAACTATTCGCAGATCGTTTGAGATCTGGGCTGATGGATCTGAGTTCGGTGAGGAATTGCCTCCGATTCCTTCGGACTTTACAGTCTCCGCGGAAGGAGACGACAGTTCTCGAGATGAGACTGAGGATTCGTTTGATATCAATGCGCTCGATGATGAGCGTCCTGCCTTAGAGAATCCTGGAAAGATCGTGAAGACACCATTGCCTCTTATCCCCGATGTGGGACGATTCGAGACGAATCAATTGATGATGGTCAAGGAGGTTGTGCCTCACAAGTTTGAATCAATTCTGGAGTGTCATGAAAAGGTTTTAGCGAGAAACGATTGGAAGTCT
AGCGAAAGCAGGTCAATTATATTCAATATGGAAAGAATAAAAGAACTAAGAAATCTAATGTCGCAGTCTCGCACCCGCGAGATACTCACAAAAACCACCGTGGACCATATGGCCATAATCAAGAAGTACACATCAGGAAGACAGGAGAAGAACCCAGCACTTAGGATGAAATGGATGATGGCAATGAAATATCCAATTACAGCAGACAAGAGGATAACGGAAATGATTCCTGAGAGAAATGAGCAAGGACAAACTTTATGGAGTAAAATGAATGATGCAGGATCAGACCGAGTGATGGTATCACCTCTGGCTGTGACATGGTGGAATAGGAATGGACCAATAACAAATACAGTTCATTATCCAAAAATCTACAAAACTTATTTTGAAAGAGTCGAAAGGCTAAAGCATGGAACCTTTGGCCCTGTCCATTTTAGAAACCAAGTCAAAATACGTCGGAGAGTTGACATAAATCCTGGTCATGCAGATCTCAGTGCCAAGGAGGCACAGGATGTAATCATGGAAGTTGTTTTCCCTAACGAAGTGGGAGCCAGGATACTAACATCGGAATCGCAACTAACGATAACCAAAGAGAAGAAAGAAGAACTCCAGGATTGCAAAATTTCTCCTTTGATGGTTGCATACATGTTGGAGAGAGAACTGGTCCGCAAAACGAGATTCCTCCCAGTGGCTGGTGGAACAAGCAGTGTGTACATTGAAGTGTTGCATTTGACTCAAGGAACATGCTGGGAACAGATGTATACTCCAGGAGGGGAAGTGAGGAATGATGATGTTGATCAAAGCTTGATTATTGCTGCTAGGAACATAGTGAGAAGAGCTGCAGTATCAGCAGATCCACTAGCATCTTTATTGGAGATGTGCCACAGCACACAGATTGGTGGAATTAGGATGGTAGACATCCTTAGGCAGAACCCAACAGAAGAGCAAGCCGTGGATATATGCAAGGCTGCAATGGGACTGAGAATTAGCTCATCCTTCAGTT
TAATATTACCGGATGGCCGCGAAAAAATAAAGTGGTCCCCCCCCACGTGATTGATGTGACCTGTCGACGAATGAGAACCGCGCGTCATCGCTTATTTAAGTTTTTTGTCGTATATATACTTGGGCCCTAAGTATTTAGGCCCATAAAATGTGGGATCCTTTAGTCCACGAATTTCCTGAAACCGTTCACGGTTTCCGTTGTATGCTCGCCAACAAATATTTGTTGGCTGTTGAATCAAAATACGCTCCGGATACATTGGGATACGAATTGATCAGGGATTGCATTGGGGTTGTTAGGTCTCGAAATTATGAGCAAGCGACCAGCAGATATCGTGATATCTACACCCGCCTCCAAGGTGCGACGGAAGCTGAACTTCAACAGTCCGTTCAAGAGCGCTGCTGCTGTCCCCACTGTCCGCGTCACAAGAAGGCGGACATGGGTGAATCGGCCCATGTACAGAAAGCCCATGATGTACAGGCTGTTCAGAAGCCCTGATGTTCCACGGGGCTGTGAAGGCCCATGTAAGGTCCAATCATATGAGCAGCGTCATGATGTGGCCCATGTGGGTAAGGTCCTTTGTGTTTCTGATGTCACTAGGGGTACTGGAATAACGCATCGCACTGGGAAGAGATTTTGTATTAAATCTATTTATGTCCTGGGCAAGATCTGGATGGATGATAACATTAAGACTAGGAACCATACGAATACAGTTATGTTCTTCTTGGTCCGTGATAGGAGGCCCTATGGGACTCCTAAGGATTTTGGGCAGGTGTTCAACATGTATGACAATGAGCCCAGCACAGCTACTGTGAAGAACGACATGAGGGATGGCTTTCAAGTTATCAAGAAGTGGTCCGCAACTGTCACTGGTGGGCAATATGCGTCTAAGGAGCAGGCTATTATCAATAGGTTTTATAAAATATATAACCATTGTACTTACAATCATCAGGAAGCTGCAAAGTATGAGAATCATACTGAGAATGCATTATTATTGTATATG
AAAATATTAAAATCTCAACAAGAACTAACGAAAACCAAGCAACCAAATCTTTGCTTACGTTCGTTTCTCGACACTCGAATTTAAATTCGAAATCTCGCAACTCGCAAAGAATCGTGCGTTCCGGTCTTTGCATTCCACACCCACATTCACACAATGGCAACCTGCGTTGGAAAACTCGCCGAAACAAGTCTGAACAACACAATCGCATTCCAGTTGCAGTTTGGAACACTTCCACCGGTATTTATTGGAATACCTGCAACCTCTTGTAAGACAATCGCAACGGACAAAAATGACGAACATGTCATTCAAAGTAAGTCTACTGAAGCACAAAAGAAGATGAATGTCAACAACAAAGCATTCATACACAAAATGCATGCTGAATATAACAAACAATGTGCAGTGCTTGACAAATGGGAGGAAGAGTACAACACAACTCGAAGTACGAATCCTAGTTCATACAAAGTTGTGTTGACGAAACAACAGAAGAGTGCTGTGCATAGATACAATATGGAGAAAGCACGGAAAAAACTGAAGGAACAGGAAGACATTCTGAATAAATGCATCATAGGTCCGTGGGGCCCTTCCATGAATGCTTTCAGTATTGCATCTGGACCATTACCATCAGCAATGGAGGCAGAATTGAAATGGCCACTTCACCAGACCAGATCACAACGAATCAAAGGGACTCCAAAGCAACCAGTAACACTCGGGAGAGGAGAGTTCGCTAAATTTGTCAAAAACTTAACCACACTAATGACACAAAAATCACTGCTCCTTGAATTGTGTGGTAAACACGTGCACAGAGTTTGTGTTCGAAGGGAGCACAAGAAGGTTTACCTGAAAATAAACACAAAGCATGAAGAAGGTTTCAATAAAGCGAGGGATGTTGTGATGGACAATTTCACACAACGTTTACTTGAACTAATGATAACACGAACATCAGGCAACAACCGACACTCAGTTCAAAACATAAAACCCGGACATAGTGGTTTTGTCTTGA
CAAACGCTAGCAACGCGGATAAATTTTTCATGAAAGGGGGTCTTTATATGAAGTTAACAAAAAAACAGCTAAAAGAATATATAGAAGATTACAAAAAATCTGATGACATATTAATTAATTTGTATATAGAAACGTATGAATTTTATTGTCGGTTAAGAGATGAACTTAAAAATAGTGATTTGATGATAGAGCATACAAACAAGGCTGGTGCGAGCAATATTGTTAAGAATCCATTAAGCATAGAACTGACAAAAACAGTTCAAACACTAAATAACTTACTCAAGTCTATGGGTTTAACTGCAGCACAAAGAAAAAAGATAGTTCAAGAAGAAGGTGGATTCGGTGACTATTAAAGTTTTAAATGAACCTTCACCAAAACTATTAACAACATGGTATGCAGAGCAAGTCACTCAAGGGAAAATAAAAACAAGCAAATATGTTAAAAAAGAATGTGAGAGACACCTTAGATATCTAGAAAATGGAGGTAAATGGGTATTTGATGAAGAATTAGCGCACCGTCCTATTCGATTCATAGAAAAGTTTTGTAAACCTTCCAAAGGATCTAAACGTCAACTTGTATTACAACCATGGCAACATTTTATTATTGGCAGTTTGTTTGGTTGGGTTCATAAAGAAACAAAACTGCGCAGGTTTAAAGAAGCTTTGATATTTATGGGGCGAAAAAATGGTAAAACAACTACTATATCTGGTGTTGCTAACTATGCTGTTTCTCAAGATGGAGAAAACGGCGCTGAAATCCATCTTTTAGCAAACGTAATGAAACAAGCTAGAATATTATTCGATGAATCTAAGGCGATGATAAAAGCTAGCCCAAAGCTTGATAAAAATTTCAGAACATTAAGAGATGAAATCCATTATGACGCAACGATATCAAAAATTATGCCCCAAGCATCAGATAGCGATAAGTTAGATGGATTGAATACACACATGGGGATTTTTGATGAAATTCATGAATTTAAAGACTATAAATTGATTTCAG
AGTAAAGGGTATGTCTATACCATAAAGTAGAGCCAAACGATGCACAGTACTACCAATAATTCCAATAAACGAAATAATGAAGAGAAACATAAACAACCAGAAGCTAACGGCAGTGCAGATAATGGAGAAGGAGCGTCAGGAACACGCAATCAAACAGCTGGAGATACTACGCCTGAAGCGGGAACTAGAAATGAAACGGAAGCAGGTGCAGGCGCTAGAGGACAGACTGATGGCGCGAGCCGTAGTGGAACAAATGCAAAAGTAGCAACTGCAAGTAGCGCAAGACAAATGGATATGGAAAAGGCTGCTGAGACAACGTCTACCATTGAAAACGTTAATGATGTGGGAATCATGCAACAGAAGAAACCGCCAACTGTCATACAATCTAGAACAGACGTATTTAACGAGCAATTCGCCAATGAAGCTCTTCATCCTACGACAAAGGTTATATTCAATGGTCTTGACGTGAATACTGAGGTTCAACCTCTAAGTGACGATTTTGAGCAGATTAGTGACCCTAAAGGCTATCTGACTTATAGTGTGAAGTATGAGGACCAGTTTGCAAAGAAGGATAAGTTGCGTGCGAGTGAAGCAGACGATCGTATCGTTGGACCAACTGTCAACCTGTTCAAGTATGGATCAGCTGTCGTAAACATAGACTTAAATCAGGATTTCTTTGACACGACAACGGGTATAAATCTGACCAAAGGTATTCTTCTTGTACAGGACTTACTTGTGCCTATCGGTGTTACTGCTGGAGCTGAACAGTCGTCTGAATATGTGAGTGGATTGCTAATGGTGCTTTTCAAAGTTATGACGGATAATAGGCTGGTTATCGTGGGTGAAACTACAACACCGATCAGTAATACATTGTCGACAGTTGTGAACAATATCCTGAGAACAACCTATCATAACAATGTTGGTATTAACCCAGCACTATTGCGCGACTTTACGCACGTGAACTGGCTAAACCAAGATATTACAAATATGCTACAACAAG
GAAAACAAAATAAATAAATAAATATACAAAGTTAAACTAACACAACATAACCACGTGGAAAAACAGCGAAAGCACTTTACCACATTATGTCTCGTGTTAGAAATACTTTGGAAAAGATCAGAGACCCACAAGTACAGTCCAGCATTTGTGAAGCTGCCTATCAACATGTTCGACCTGTACTTAAAGAATCTCTAATCAATTGTCCTTACGCGCTTAATGATTATGAAGCAGACACCCTTGAGAATCTTGGTGTCACAATTAACCCCCATGCAATCCAAACACACACACATGCCGCAGCCAAAGTAGTCGAAAATCGTATGCTTGAAATTGTTGGACATCACTTGCCTAAAGATGAAAAAGTAACTTTCATCTTCCTCAAACGTAGCAAGCTGCGTTACATGAGAAGAGCTGCTGTGCATAAAGATGTCTTTGTCAATCATAACATTGAACCAAAAGACTTCTTCAGGTATGATGAAGAGTCTACATCAACCAGCTTTTCCGTTGATACGAGAATCGCATACATTTCAGATTCTCTACACTTTATGGAACCTGCTGATGTGACTCACTTGTTTGACCGTTGCCAAAACCTTAAAACATTGATGGCAACTGTTGTACTACCTGTGGAAGCTATACACAGACAGACATCTCTATTCCCTGCGATTTACTCCATTAACTACAATGAAGAAGGCTTTGAGTATATCCCAGGATCACACGGTGGTGGGGCATATTTCCACAAATATGAAACCCTAGAATGGCTCAAATACTCTAGATTCATTGGACATGATCCATTGACTGGTTTAAAATACACCATTACGATTCAAATGGTGGAGAGTCTTGGTGCCAACCACCTTTTCCTCTTCCAAAGAGGAAACTTTGAGACGCCGCTATACAGGACGTTTCAAAAGAATAGTTTTGTGACATTCCCAAATATATTCCATCCCCGACACGTCAATGCCACAAAACCTATGCCTAGATCAAGGGCCATACAGCTGTACTTATA
GGAAAATCAATTCCAACAAAACAAAACAAACTTAAAACAACATTACACACATAACCACGAACCAAAATCGGTTAAAACAAAACCACTTTCGTTCATTATGTCGAAAATCAGAAACGTGTTGGACAAAATCAGAGACCCATCTGTACAAACAGCAATTTGCGAAAATGCTTATGCACAAATGAGACCTGTACTCAAAGAGGCACTAGTCAATTGCCCTTACGCACTAACCGATCTAGAAGCCGACGCTCTAGAAAATATGGGTATATCCGTAAATCCTTACGCGACACAGACCCACACACACGCAGCCTGCAAAGCCATCGAAAACCAGATGCTGCAAATAGTCGGACACCACCTCCCAAAGTCCAAAGTCACTTTCCTCTTTCTGAAGAGAAGTAAACTCCGCTACATGCGCAGAGCTGCTGCTCTCAACGATCACTTCATGAACAAAAATGTGGAGCCCAAAGACTTCTTCAGATACGACTCTGAAACTGTATGCGCAAACCTCAGTGCCGTATCCACCAGCATCGCATACATTTCCGACACCCTACACTTCATGACATTCGAAGAACTTGCCAACCTCTTCGAAACGAGCCCGAAGCTTGACACTCTGCTAGCGACTGTAGTGCTGCCCGTCGAAGCTCTGCACAAACGAACTTCACTACACCCCGCTCTGTACTCCATCAACTACAACAAAGACGGGTTCGAATACATCCCAGGCAATCACGGTGGAGGAGCCTATTTCCATCCTTACGACACACTACAATGGCTCAAAGTGAGGACCCTACTCTGCAACAGTAAACACAAGGGTTTCCCTCCTTTCCACCTCACATTCCAAATGGTAGAGAGTTTAGGCGCCAACCATCTTTTCATCATAAGGCGTGGAAAATTCGAAACCCCCCTCTACCGCACCTTCTGCCGTGACACCTACGTCACATTCCCAAAAATCTTCCATCCATCCACCGCCAACGCCAACAAACCCATCCAAAAACAAAAAGCCATG
ATGTTGTAGTACGAAAGTACCAATGGAGGAGCACATACCGCTACCAAGTCAGTATGAGAGCCCTAAGGCTTTGCCGCCTAGGGTGCCGAGCTCGCGATGGCTTAGGTCGTTGCGCCCACGGCTAGCCAACTCTTGTCTCGCGCTAAAGATCCGTGCGCACGAGAGTTTGGTGAAGATACGCTTGTGTAAGCCATATGATGCCCAGTCCCGGTCGAAAATTATAGAGAAAGTGATCGAACGCAGGGAAACGAGGAAAACGTTGGCACATCAATTAAAGGATTTAAAATTAGTACCAGTAGCACGAGACCACACTCACGGACGTGCGGCGAAGTTTCGTACTTCGGCGAACATCTGGATGAATGAGGCCATGCGAGCTGCTGGATACGAGCCTTATAATGTGTCAATGAGCAACCACGACATAGAGAGAGGAAACCGGTATTTTTACTTCGCAAAGGATCTCACCATACCCTACAGGAATGATCCGGTGTCGGATAATACAGGTTTCGTCTTTTGTGACGTGGATTACTATGCAGATATGGAAAAATGGATGCAGCACTTTAAACCAATGTTGTTGTATACATTAGTACCAGAATCGCTCTCGTATCACTGCGATGACCACTCCTTCCACGTGAATGATGATAGGGTTTTCTTTGACGTGCGAGGCGGCGCCAGCTATAGTCATCAGCTATGGGATTACACTGGCGACACTATCTGTGTGAGGGGGAAGAACAAGGAACTCTTGGTCTTCACCATCGAACAGAAGTGTATCCAGGGTGACCCACATCGCCGAATAATTTTCCTTGAACCAGCAGCCAGAGTTGCTTGGCCCTTTTATAAACCGATGAAAGTTGAGGTAGGGCTGAAGCGCAAATGTATGACTGCAGGTCAAGTCAACGTGTTGTATGAGCCAATAGATGATAAAATATCTTTGTCAGCTAGTGGCTCACGCCACACTGTAGAGACCACGGGACGGACGCTGGCAGCAATAACTGCACGAATG
AAATTAAAACTACTCATAAAGACATCAAACAAAACAAACGCAAACAAATTCTCAAGTTTTCAAGCTATTTCAAGCAATTTGCATTTTCGATATTTATAAGTTTACGATTCATCAATATCAACAACAACACGAATGGCTACAATTATGTTTGGAGATTTCACTGTGCAACTGAAGCACAGCATAGTGACAGAAAAGAGAAAGCGGGTGATTGAAACCACCAAGTTGGAGCAAGAGGTGCGTATGGAAACCGTTTGCGAGACAGTTATGGAGAGCATCACTGTAGGGTGCACAACAAGGTGTGCGGGCCTGAGCGCATACACAAAATCGTCCCTCAGGAGAGCCATCAAGGAAGGAGACCTTAGTGCATCAGGAGGGTGCAATTATTGTGGTCTTCGAGCACTGGTAGGTGAGGGTCGCGAGAGGGTGATTTCTGTACCCAGAGTAGTGACACAGCAGAAGGAGATAATTGTTACTAAGGAAGTTCCTCATATTTATGAGGAAGAATATGAGGTAGAGGTACCATACTTAGTAACTGAACCGTTGCTACCGATGGTGGGCACCTTTCCTGGGAGTGACGTTTACAAAACTACTGTACAGGAAAAAGCACTAAACAATATTGTCACAAAAGATATGATGGCAAAGTCTGAGCCATCAATGAAGCAAGTCAGTCGATCTCTTGTTTTGGCTGGCAGAAAAGAGGTTTGTAGCTATGATTTGGCCATCAAAAGGATGGATGAGGCGATACAGCGTGATTCCGCACTACAACGAAGACTTCTCATCCAACAGTATAGCACTATCAGACAGCTACCTAAGGGAGCTGTTCAGCTAGGGTTATGCTCGTATGAACAAGCAAAGCAGCGCGCTGAATTGGCGTGTAAAAGGAAACAGGAGGAGGATTTCCTTAGTGGCAAGTATGAACAGCAAGCTTATATCGGAACAGCTGCTATTAACACTGCAAAACCCACAGGCAGGAGCGTGGGATTTAGGACGATTCATTGGA
GTTAAATCCAAAAGCATACATATATCAATGATGCTAAATCTCACAGCTAACCCTTCCGCCGGCACTACAGTCACTGTAGACTTGCCCGCGGACCACCCGGCCCTGAACCAGTTCAAGACTGCGTTTCCAGGGTTCGAAGTGGTGGCCAGCAACCGGTCGTCCAACGACCATGCCGCCGCCAGAGCTTTCTCCCACTTGGCTACCAAGTGGATTGAGCGCGACATCGATGGCCGTCAGGTCATCGTTGCCGACATAGGGAGCGCACCAGCGAGAAGAGTCGGGGCACCCGATAATGTCACATACCACAGTGTGTGTCCTCGCAAATGCGCTGAAGACCCTGAGAGGCTGGCTTCTTACGCCAGGAAACTTGTCAGGGCTGTGGAGAAAGGAGATGGACACCTCGTCAGTGATAGAATCACTGACTTGAAGGACGTCCTGGAGAACCCGGATACGTCACTGGAAACCACCAGTATCTGCCTGAACGACGACGTGAGTTGTAAAGTAAAGGCCGATATTGCTGTGTACCAGGATGTGTACGCAGTTGACGCGCCGTCTACCATCTACGCTCAAGCCGACAAAGGCACGCGAGTGGTATACTGGATCGGGTTCGAGCCGTTCGTGTTCCACACGGACGCTATGGCGGGCAGCTTCCCGCTATATGACGCCAACTGGAGCGACTCGGCGGTACTGGCAGCAAAAAATCTGCCACTGTGCTACTCAGGGTTATCGGAGGATTCCATTAAATGGAGATTCCGTTTCCGTGACAAGCCACTGGTACCGTCTGGAGAAATCCACTACTCGGTGGGTAGCACCCACTACGTTGAGGACCGAGACAAGCTGAAAAGCTGGCACCTGCCTTCTACCTTCCACTTCGTGGCACCCAACAAGTACACATGCCGTTGCGATACGGTAGTGAGCTGTGGTGGCTACGTGGTGAAGAAGATCACGATTTGTGAAGGCATTGTTGGTAGACCCGCGAATGAGGAACTGGCCACCTCGT
ACAATTTTAAACGAACGCGATGGCACAACAGGTTCATGCAGTGCAACTCTCCCCACGACTCCGAAATGACGTCCTACTCCAGCTAACAAAGCGCTCCCTCATGACAATTGATACTGGAACGATACTTCAACAAGTCGAACTACCCTTGAACTTATTCCTGCTCGGTGTGTGTTTTGTTGGCGATGGCGATGTTCCATATCTACTGATCAGGCAGATTGCAGGATACACGTGGCACATCGATCCAGGGTATGGCATTGAGATGTATGAGGTCGACGTTGGCGAGGAGATGCCTGTACTACAAGCTAGAATTGACTCACTTGCATACGTTATGACTATTGATGAAAGAGATTACCTGTATCCAGTCATTACAGTCGACGAGGATGGTCGAACGCTAAACATCAACTATACCGACGATCCTTCGCTACGTCATGATGTCGATACGTATGCCAGACTTTCTCGTGAGCTTCAACTTGTTCGCGACGACATTTCTGTTCGCTCGCACGATCGAAGGCCCGACTCTCCAAGCATCTATTCTGACCAAAGGTCCCGCCCTAACACACCTCCCCGCCCAATCACTCCGCCCTATCTTCGCGACTATGATGTTGAATCTGAGGATGATACAGAGGATGGATTCGTTCGAATATCGTATGCCTCACTTCGTGCAGCGTACCGTCCACCCAACACAACGACAACATTAGTTAGGTCAATGTTGTATAACCCGATTCCTGTTCCGCCCCCTCAACCTCTTGAGACCAGATGGTCAACCTTCTATGCTATGGACGCTGACTTACGACATAAAATACGTCACTCGTTAAACTTTCCACTGTCGCATGGTGAATGGCGATTGTCTGATAACGCGCTACGAGGTGTAGGAATGATGCCAAGACCTAGTGGAGGTGTGTACCAACATATTTCTCATATGTGCAATGATCCCGAGTCTCGTTTACTTCAATCGACTGAGTGGGAGCACATGATATACATGATTGATAAGCGATACATT
GTATTCGGTTCTCTTACAGTGTAGCGTGAAGCGGAGCACGACTAGAGACCATACCATCCCTTGTATCCAAACCATTTCTCTTCACCTTAGGGTGTTGAAAGGTGTCCAACGACCGTGTAGGAAAAGAAGAGTTCGTTCGCGACTGGGCTTTGTCCCTGCCTCTTCTTCTGTTACCATTTCGTGGATTACCTCTATCGCCTTAAGGACGAGGGTGGAACTACCATCGGTTGGCGGTGTCTGTGTTTACCACTCGTGACGACGTTCAGAACTTCTGTACGGTTCTCTTCGTGAGACTGAGCACGGCTCTGCCCGTCAGTCGTTTTGACATTTTCGTCTGTAGTGGAGCGCGAATACCAGGGCCGGCCCTTATCGGTTACTTAGTTAATCCTTATGTCTAACATTGCTGAGGTTAGTCGCGGAGGAGGACATTACGGTGTCGATCCGTGGCGCCAGCATATTATTAAGAATAGGATTAACGCTGATTGGTGGATTCGCTTAGATCACTGGGAAACCTTGTTAGCGGATCTGCGAGGGGTGAGTTTTGAAGTCAACAGTTCGCGTTCTCAGGTTGCTGACTTCATTAACAGGGTTCCTAAGGACTTACCTGCTGGTGTGTCCGTGAGGTTTCCAGGCCCCCGGGGTAATCTCGGCAGTACGAATTATACCGAAGTCTATTTCGTTAGAATAAAATCTGAGCTTAAACAGAAGTTATTAAGTTTGATTGCTGCCGCAGATCAGGGAAAAAATCGCGACGTGGAAATCGGTCGTCCAAACGCCCCAGTTGTGAGTACTGGTGCGGGCGGTAACCAAGCCATCGTTGCTCAGAGAGGTGTCAATACTGTGAGGGACCAACAGCCTTTAAGAGACGGTTCCTTGCACTATCGGTATTTGGTGCAAGACATTGAGTTGGCGGGTGCTGAACAGTTTGATCGTGCGTTATTTGAAGAGACTTTCAGTCTCAACTGGACTGTCGTTGCTCCACCTGCTGGTGGTGGTGGCG
ATCATTTTTAGAACTGACCAACCATGTTCACGTAAGTGACGTGATGACGCGCGCTTCGCGCGCTGCCTGCGGCAGTCACACGTCACTTACGTCTCACATGGTTGGTCAGTTCTAAAAATGATAAGCGGTTCAGAGAGTTTAGACCAAGGCGCGAAAAGGAAGTGGGCGTGGTTTAAAGTATATAAGCAAATGCTGAAGTCAGTTACTTATCCTTTCTTTCATTCTGTGAGTCGAGACGCGCAGAAAGAGAGTAACCAACTAACCATGGCTGGAAATGCTTACTCTGATGAAGTTTTGGGAACAACCAACTGGTTAAAGGAAAAAAGTAACCAGGAAGTGTTCTCATTTGTTTTTAAAACTGAGGATGTTCAACTAAATGGAAAAGATATCGGATGGAATAATTACAAAAAGGAGCTGCAGGAGGACGAGCTGAAATCTTTACAACGAGGAGCGGAAACTACCTGGGACCAAAGCGAGGACATGGAATGGGAATCTACAGTGGATGAAATGACCAAAAAGCAAGTATTCATTTATGACTCTTTAGTTAAAAAATGTTTGTTTGAAGTGCTTAGCACAAAGAATATAGCTCCTGCTGATGTTACTTGGTTTGTGCAGCATGAATGGGGGAAAGACCAAGGCTGGCACTGCCATGTACTAATTGGAGGCAAGGACTTTAGTCAAGCTCAAGGAAAATGGTGGAGAAGGCAGCTAAATGTTTACTGGAGCAGATGGTTGGTAACAGCCTGTAATGTGCAGCTAACACCAGCTGAAAGAATTAAACTAAGAGAAATAGCAGAAGACAGTGAGTGGGTTACTTTACTTACTTATAAACATAAGCAAACCAAAAAGGACTATACTAAATGTGTTCTTTTTGGAAATATGATTGCTTACTACTTTTTAACCAAAAAAAAAATAAGCACCAGTCCGCCAAGAGACGGAGGCTATTTTCTAAGCAGTGACTCTGGCTGGAAAACTAACTTTTTAAAAGAAGGCGAACGCC
GTAACATTACCAGATCAGCCCTCTTAACAGACAACTGATCTTTCCTCAATTAATCTGTCATCTAGTTTGTGAAAACTGATGTCAAATGGCTTTCCAACTAGCTCTCGATGCTCTAGCGTCGACTTCACACAAGGACCCCTCCTTGCACCCAGTCCTAGAGTCGGTTCACGACTCCTTAACGGACTCCCTCCAAACCTACCCCTGGATGGTCCCACAAGACCTCCAACCCTTCCTTCTCAAATCGGGAATCCCGATCAACTCCTTCGGAAGTTCCCCCCACCCCCACCCAGCGCACAAGACGCTGGAAACCCACCTACTCTTCACCCACTGGATGCATCTTTGCACCCAGCCTTCATCTGTCCTCTTCATGAAGCCTCAAAAATTCATGAAGCTCCAAAGGAAGAACAAGTTCTTCCAACATCTCCACAACTACCGCCTGACTCCCACCGATTCAGTGCGTTTTCCTTCAACCTCTCCCCACCTCCCAAACACCCCTTTCGTGTTCATGCACGATGCTCTGATGTACTACCAACCCGAACAGATCCTTCATCTGTTTCACCAAGTTCCGCAGTTGACCAACCTCTTCTGCTCTCTTGTGACCCCACCAGAATCCCACTTCACCCACCTCTCCCTCATGCCCGACCTCTACACCTTCACCCTGAAAGGTCAAACCCTCCATTACACCCCAGAGGGACACTCCGCCGGTTCATACAACCAGCCCATAACAGCCCTCTCCTGGCTGAAAATCAACTCCATCCTCTCCCCAAATCTCAACCTCTCCATCACAATTCTGGAATCCTGGGGACCTCTCCATTCCATACTGATACAAAGAGGTCTCCCCCTCCCAGATCCGAAGCTGCTAGTTCGCAGTCTTCCTCCATTCTCCCGCTCCCCCGACCCGGAAACCGACCTGGTGTCCTTCCAGGTCCCAAAGTCCGTGGAGCTCCCTCAAGCAACCTTCCTCTCCCAACCCCTCAGGCACCGCCTCGTGCCAGAGAGC
TTGGCCACTCCCTCTATGCGCGCTCGCTCACTCACTCGGCCCTGGAGACCAAAGGTCTCCAGACTGCCGGCCTCTGGCCGGCAGGGCCGAGTGAGTGAGCGAGCGCGCATAGAGGGAGTGGCCAACTCCATCATCTAGGTTTGCCCACTGACGTCAATGTGACGTCCTAGGGTTAGGGAGGTCCCTGTATTAGCAGTCACGTGAGTGTCGTATTTCGCGGAGCGTAGCGGAGCGCATACCAAGCTGCCACGTCACAGCCACGTGGTCCGTTTGCGACAGTTTGCGACACCATGTGGTCAGGAGGGTATATAACCGCGAGTGAGCCAGCGAGGAGCTCCATTTTGCCCGCGAATTTTGAACGAGCAGCAGCCATGCCGGGGTTCTACGAGATCGTGCTGAAGGTGCCCAGCGACCTGGACGAGCACCTGCCCGGCATTTCTGACTCTTTTGTGAGCTGGGTGGCCGAGAAGGAATGGGAGCTGCCGCCGGATTCTGACATGGACTTGAATCTGATTGAGCAGGCACCCCTGACCGTGGCCGAAAAGCTGCAACGCGAGTTCCTGGTCGAGTGGCGCCGCGTGAGTAAGGCCCCGGAGGCCCTCTTCTTTGTCCAGTTCGAGAAGGGGGACAGCTACTTCCACCTGCACATCCTGGTGGAGACCGTGGGCGTCAAATCCATGGTGGTGGGCCGCTACGTGAGCCAGATTAAAGAGAAGCTGGTGACCCGCATCTACCGCGGGGTCGAGCCGCAGCTTCCGAACTGGTTCGCGGTGACCAAGACGCGTAATGGCGCCGGAGGCGGGAACAAGGTGGTGGACGACTGCTACATCCCCAACTACCTGCTCCCCAAGACCCAGCCCGAGCTCCAGTGGGCGTGGACTAACATGGACCAGTATATAAGCGCCTGTTTGAATCTCGCGGAGCGTAAACGGCTGGTGGCGCAGCATCTGACGCACGTGTCGCAGACGCAGGAGCAGAACAAGGAAAACCAGAACCCCAA
ACCGGATGGCCGCTTTCTTAGTGGTGGGCCCTCGACCAATAGAATTGCGCGCTCATCGCTTAGTTATCGCGTGGTCCCCTATTTAATACTTCCTCGCGAAGTTTTGCTTCAAAAATGTGGGATCCACTTCTGAACGAGTTCCCTGATACCGTACATGGTTTCAGGTGTATGCTCGCTGTAAAATACTTGCAGTTGGTAGAATCTACGTATTCACCAGATACACTCGGATACGATCTTATTCGAGATTTAATTTCTGTCTTACGTGCAAGGAATTATGTCGAAGCGACCAGCAGATATTGTCATTTCCACACCCGCTTCGAAGGTACGCCGCCGTCTCAACTTCGACAGCCCTTACAGCAGCCGTGCTGCTGCCCCCACTGTCCTCGTCACAAACACAAGGAGAACATGGGTCAACCGGCCCATGTACCGGAAGCCCAGAATTTACAGAATGTACAGAAGCCCTGATGTCCCTCGTGGGTGTGAAGGCCCATGTAAGGTCCAATCTTATGAACAGCGTCATGATATAGCCCATGTAGGTAAGGTCCTTTGTGTCTCTGATGTCACTCGTGGTAATGGGCTTACCCATCGTGTGGGCAAGAGGTTTTGTGTTAAGTCCGTTTATGTATTGGGTAAGATCTGGATGGATGAAAACATCAAGACTAAGAATCACACTAATACCGTCATGTTCTTCTTAGTGCGTGATAGAAGACCGTTTGGTACTCCCCAGGATTTTGGTCAGGTGTTTAACATGTATGATAACGAGCCCAGTACCGCTACTGTGAAGAATGACAACAGAGATAGGTTTCAAGTTCTTCGCCGTTTTCAAGCTACGGTGACTGGTGGTCAATATGCAAGCAAGGAGCAGGCTCTAGTTAGGAAGTTTATGAAGATTAACAACCATGTTACTTACAATCATCAGGAAGCTGCGAAATATGAAAATCATACTGAGGAATGCTTGTTGTTGTATATGGCATGTACCCATGCCTCGAATCCAGTGTAT
TGTTTTAAAAAATTTTTAAAACAAACAGCTTTCGTTCGAATTCAAAACAGCTTTCTTTCAAAACAGCTTTCAGTTCTTGGAAACGCTTTTAATAGCTTTCAAAATTTATTTTGCATTCATCCTGATTGAACCCGGAAAAAGGGAGTGTGATTCAAAGCGCACCATATATTTCAGGAGAGTGATTGTTGTGTAGGTCATTCTTGTGTTGGAAATTTCTGTCACAAATTTCAAATGCCATTGATTCTTCTTTGGTTTTGCTTTCTTTGCATGATTTACGTGATTTTGAAGTTGGAGTATACATACGTGGTTAAGCCCTTTCTTAAAACTGCGTTTTTAAACACAACTTCACACTATTCAGACGAGTATTTGCGAGAGTACTCAGGCATTCGCTGGTTGCACACTTTCAAGGAGTATAGAGAGCATACGATTTTCTTTAACTTTCCTTCTTTTTACTGTAGTCCGGGATCTGGAATTAAACACACACTCTCGGAACTCATTAAGATGGAAGCAGAACGGGTTAATTTGACCAAAACTGAAACTATACCTAAAGACATTCTGCTTGAGAGAGCAAAGAATTATCGTGTTGCACAGGAAAGCAATAAATCTTTGTTGCCGCAGGTTGAGGATCTTTATGAAGTTTCAAAGTGGAAGCGGGCTATTTCTTCTCTTCAGAAAGGAGAACCTAGCTTTGTTCGGACTAGTGAGGTTGCCATAGGAACTATGTCTGGTGCTGGGAAAATGAGGATCAAAGTTCCAGTAGTCAAGAGCTACGAGGAAGAAGTTGCAGACATGCGCCTGAGCCAAAAAGTTAGGGCAAAAGCTGACCAGATTGTTGTAGCTGCTATTGAAATCGTTAACGATGGATTTGCTTCTGTGAACTCAGATGTCACGCTAGCAGCTTCTCTGTATGATAAGAGGCACAAGACCATAGCCAGTTCTTTTAAAGGGGCGTATGCCTCTAGAGCGAGTGGAACACCCAGTCATGTTGTCTTTTATCCAA
GTTAAATCCAAAAGCATACATATATCAATGATGCTAAATCTCACAGCTAACCCTTCCGCCGGCACTACAGTCACTGTAGACTTGCCCGCGGACCACCCGGCCCTGAACCAGTTCAAGACTGCGTTTCCAGGGTTCGAAGTGGTGGCCAGCAACCGGTCGTCCAACGACCATGCCGCCGCCAGAGCTTTCTCCCACTTGGCTACCAAGTGGATTGAGCGCGACATCGATGGCCGTCAGGTCATCGTTGCCGACATAGGGAGCGCACCAGCGAGAAGAGTCGGGGCACCCGATAATGTCACATACCACAGTGTGTGTCCTCGCAAATGCGCTGAAGACCCTGAGAGGCTGGCTTCTTACGCCAGGAAACTTGTCAGGGCTGTGGAGAAAGGAGATGGACACCTCGTCAGTGATAGAATCACTGACTTGAAGGACGTCCTGGAGAACCCGGATACGTCACTGGAAACCACCAGTATCTGCCTGAACGACGACGTGAGTTGTAAAGTAAAGGCCGATATTGCTGTGTACCAGGATGTGTACGCAGTTGACGCGCCGTCTACCATCTACGCTCAAGCCGACAAAGGCACGCGAGTGGTATACTGGATCGGGTTCGAGCCGTTCGTGTTCCACACGGACGCTATGGCGGGCAGCTTCCCGCTATATGACGCCAACTGGAGCGACTCGGCGGTACTGGCAGCAAAAAATCTGCCACTGTGCTACTCAGGGTTATCGGAGGATTCCATTAAATGGAGATTCCGTTTCCGTGACAAGCCACTGGTACCGTCTGGAGAAATCCACTACTCGGTGGGTAGCACCCACTACGTTGAGGACCGAGACAAGCTGAAAAGCTGGCACCTGCCTTCTACCTTCCACTTCGTGGCACCCAACAAGTACACATGCCGTTGCGATACGGTAGTGAGCTGTGGTGGCTACGTGGTGAAGAAGATCACGATTTGTGAAGGCATTGTTGGTAGACCCGCGAATGAGGAACTGGCCACCTCGT
ACCGGATGGCCGCGCGATTTTTTTTAGTGGTGGGTCCAGAACGCACGACGATGCAGACTCAAAGCTTAGATAACGCTTCTTTGGCTATAAGTACTTGCGCACTAAGTTTAAATTCAAAACATGTGGGATCCACTAGTAAACGAGTTCCCGGATACGGTTCACGGGTTTCGTTGTATGCTATCTGTAAAATATTTGCAACTTTTGTCGCAGGATTATTCTCCAGATACTCTTGGGTACGAGTTAATACGGGATTTAATTTGTATTTTACGCTCCCGTAATTATGTCGAAGCGAGCTGCCGATATCGTCATTTCTACGCCCGCGTCGAAAGTACGCCGGCGTCTGAACTTCGGCAGCCCATACACCAGCCGTGCTGCTGCCCCCATTGTCCGCGTCACAAAACAACAGGCATGGACAAACAGGCCTATGAACAGGAAACCCAGAATGTACCGGATGTACAGAAGTCCGGATGTTCCAAGGGGATGTGAGGGTCCCTGTAAGGTACAGTCGTTTGAATCTCGACACGATGTCGTTCATATTGGTAAGGTAATGTGTATTTCGGATGTTACGCGTGGAGTCGGTTTGACCCATCGTATAGGTAAGCGTTTTTGTGTCAAGTCAGTTTATGTTTTAGGTAAGATATGGATGGACGAGAACATCAAGACCAAGAACCATACGAATTCGGTGATGTTTTTCCTTGTTCGTGATCGACGACCGGTAGATAAACCACAAGATTTTGGTGAAGTATTTAATATGTTTGATAACGAGCCTAGTACGGCGACCGTGAAGAACATGCATAGGGATCGATACCAGGTGTTGAGGAAATGGCATGCAACCGTTACTGGTGGACAATATGCGAGTAAGGAGCAGGCTTTGGTCAAGAAGTTTGTTAGGGTTAACAACTACGTTGTTTACAACCAGCAGGAAGCAGGAAAATACGAGAATCACACCGAGAATGCATTGATGCTTTATATGGCTTGTACCCATGCTAGCAATCCTGTT
TTGAAAATAAATTTTCAAATTTTTACTTTGTGTAATTCCTCTGCTTTCTATCGAAGTCAAGGTAACGCCTTGCACCAACTTGTCTGCAACACTTCCACAACCATATTTGCAAATTTCTTTTCTTCTGCATTGCTGCGGTAATACAGCGTTGATTTCTTTTGAAATCAAACCAAGTCTTAACTTGGTGTGCATCTTTCTTTTCTTTCGAAGTGTAGGATAGCGCCTACCACTCGATTATTGGGATAGCGCCCAATACAATTTAATTTTCTTTTATCTTGTTGCCCACTATGGGCTTTCGGGAGCTTTTTGCTTCTTCACTCGGGGATGCTGCCCGAGCTAAGGCTTCCCTTGTCAGGGGGATGTCTGGGTGGTTAAATACCACCTTAGCTACTGTCCAGGCTGCCGGACCTGAAATCCGGGCTTGTGCATACTCTGCCCTTTGGGCTGAGGTTGACTCCGTTAAGGAGTTGGTGCCGCTTTCTGCGACTATGCTACTGAATCAGCTGCGTGCTGATCTTAAATGTGCACAGGTGCGTGCCCAAAAATGCACCCCTGCATCCACCAGCAGGTTCTGCTCTTGTGGTGGTATCCCTCTCCCGGGAGAAAATAAATGGGAGGACGAACTTGTGCCCATTCCGGATTGTCCGGTTGGACGCAATTTCTGCCGTGATGGTGTTTTTTGTAAGCGCCATCATGGTCCTGGAGAGACTCTAGAGAGAGTCCAAGTGCTTGTGGAAGCACCAAAGTGTCCACACTGCCAGGGGACAGGAATAATCCCTAGGAGTGAGCCTATGGCTTATATCCGTTCTGAATACGAGCGCCAAACTAAGACCTTCGCTCGTCCAAGCAATCCACTACATGAGTGGATTCTTGAAGAGGGCCGTGAGAGCAACCACGCACGTCGTTGCTCAAACTGGTATCACATGTCGATGTCCCAAATTGATAAACGGGACAATGATCCATGTGATGCTTCCACCTGGATGGCTGCTGCGCAAATTTT
GTTTTTGTACTCGTGGTTGAGTTACAATGAATCCTCTAAATCAGCTATTGTCACATGGGTGTTCTGCTATTTCCTCAGCTTTACATAGAGATGTTGCTTACACCCAGATTTCTGATGAGTGTTTTGATTCTCATTTCACTCAGATTTCCACCGAATACTCTCTTACTACTTCCGTTAGGAAATTGTTTGAAGCGTACATGGTGACGATGTTTCTTAAGAAGCATATGAGTTATGTCTTCGAGGACTTTATAGGATCCGAGATGGGTCCGTATGTCCAGACCAGATGGCGGATCGTTTTTGATCTGGACGAGGTCGAAGAAGAATATGTCTACAAACCCGACTTCTATCATTACGATGTTTATGATTACGAAATGGGTGTGGATATACCTGCATCGATAATGGACGATATTCCATTCTGTGAAGATGCAGAAGCAGTGACGTGTCGCAATTGTGGTAGTTTCGATGAGATGGAAACGGTGTACCAAGCAGCGACGTCTTCTGACGAGTCACGTGCCAACGTTTGTGATGTTGATGCCCCTCACGATACCATCAAGTGGTCTGACGAACCCGATTTGACGGTAGATGACCCATCGAAGTTGCACGATTTGGACGATGAAGTTCCGCAGTTGCAATTAGAGACTGTTGGTCGGGTAGTGCAGTCCGTGGAGCCTTTGGTCCCGGACATTAACTCGTTCGAGACGAATCAGTTGCACTTAGTGAAGGAAGTGGTATTGGACAGATTTGAGTCCATACTTGAATGTCACGAAAAGGTATTGGCTAGAAACGATTGGAAGTCTCTAGCTATGTATGTACCGACTGGTGAGATTCCATCAGTTAGTGACATATTGGAAATTCCGGTAAAACACACGCAACCGGAGTTCATTCAAATGGCAATAGATGAGATGTTGCCAGGAGTTTCAGATTTTGATGATAGGTTTTTCCAAGAAATAGTTGAAACGTCTGACATTAATCTGGAGATAGACAGAGCATCTATCGATAT
GACACACAAAAACAAGAGATGATGATTTTGTGTATCATATAAATAAAGAAGAATATTAACATTGACATTGAGACTTGTCAGTCTGTTAATATTCTTGAAAAGATGGATTTACATAGCTTGTTAGAGTTGGGTACAAAACCCACTGCCCCTCATGTTCGTAATAAGAAGGTGATATTATTTGACACAAATCATCAGGTTAGTATCTGTAATCAGATAATAGATGCAATAAACTCAGGGATTGATCTTGGAGATCTTCTAGAAGGGGGTTTGCTGACGTTGTGTGTTGAACATTACTATAATTCCGATAAAGATAAATTCAACACAAGTCCTATCGCAAAATACTTGCGTGATGCGGGCTATGAGTTTGATGTCGTCAAGAATGCAGATGCAACCCGCTTTCTGGATGTGATTCCTAACGAACCTCATTACAGTCCTTTAATTTTGGCCCTTAAGACATTGGAAAGTACTGAATCTCAGAGGGGGAGAATTGGGCTCTTTTTGTCATTTTGCAGTCTTTTTCTCCCGAAACTTGTTGTCGGAGATCGGGCTAGTATCGAAAAGGCTTTAAGACAAGTAACAGTACATCAAGAACAGGGGATCGTCACATACCCTAATCACTGGCTTACTACAGGCCATATGAAAGTAATTTTTGGGATTTTGAGGTCTAGCTTTATCTTAAAATTTGTGTTAATTCATCAAGGAGTAAATTTGGTGACAGGTCATGATGCCTATGACAGTATCATTAGTAATTCAGTAGGTCAAACTAGATTCTCAGGACTTCTTATTGTGAAAACAGTTCTTGAGTTCATCTTGCAAAAAACTGATTCAGGGGTGACACTACATCCTTTGGTGCGGACCTCCAAAGTAAAAAATGAAGTTGCTAGTTTCAAGCAGGCGTTGAGCAACCTAGCCCGACATGGAGAATACGCACCGTTCGCACGGGTTCTGAATTTATCAGGGATTAACAACCTCGAACATGGACTCTATCCTCAGCTTTCGG
TTAAAACAGCGGATGGGTATCCCACCATTCGACCCATTGGGTGTAGTACTCTGGTACTATGTACCTTTGTACGCCTGTTTCTCCCCAACCACCCTTCCTTAAAATTCCCACCCATGAAACGTTAGAAGCTTGACATTAAAGTACAATAGGTGGCGCCATATCCAATGGTGTCTATGTACAAGCACTTCTGTTTCCCAGGAGCGAGGTATAGGCTGTACCCACTGCCAAAAGCCTTTAACCGTTATCCGCCAACCAACTACGTAACAGTTAGTACCATCTTGTTCTTGACTGGACGTTCGATCAGGTGGATTTTCCCTCCACTAGTTTGGTCGATGAGGCTAGGAATTCCCCACGGGTGACCGTGTCCTAGCCTGCGTGGCGGCCAACCCAGCTTATGCTGGGACGCCCTTTTAAGGACATGGTGTGAAGACTCGCATGTGCTTGGTTGTGAGTCCTCCGGCCCCTGAATGCGGCTAACCTTAACCCTAGAGCCTTATGCCACGATCCAGTGGTTGTAAGGTCGTAATGAGCAATTCCGGGACGGGACCGACTACTTTGGGTGTCCGTGTTTCTCATTTTTCTTCATATTGTCTTATGGTCACAGCATATATATACATATACTGTGATCATGGGCGCTCAGGTTTCTACACAGAAAAGTGGATCTCACGAAAATCAAAACATTTTGACCAATGGATCAAATCAGACTTTCACAGTTATAAATTACTATAAGGATGCAGCAAGTACATCATCAGCTGGTCAATCACTGTCAATGGACCCATCTAAGTTTACAGAACCAGTTAAAGATCTCATGCTTAAGGGTGCACCAGCATTGAATTCACCCAATGTTGAGGCCTGTGGTTATAGTGATAGAGTACAACAAATCACACTCGGGAATTCAACAATAACAACACAAGAAGCAGCCAACGCTGTTGTGTGTTATGCTGAATGGCCAGAGTACCTTCCAGATGTGGACGCTAGTGATGTCAATAAAACTTCAAAA
TAGTAGTAGACTCCGCACGAAGAAGCAAACACTGAATAAAGGAGATACAGAATGGTAGGGTGGGTTTGCATCTTCCTCGTGGTCCTTACTACTGCAACTGCTGGGCTAACACGGAATCTTTATGAGTTGAAGATAGAATGTCCACATACTGTGGGTTTAGGTCAGGGTTACGTGACAGGTTCAGTGGAAATTACACCTATTCTCTTAACGCAGGTAGCTGATCTGAAGATTGAGAGTTCTTGTAATTTCGATTTGCATGTCCCGGCTACCACTACCCAAAAATACAATCAGGTTGACTGGACCAAAAAAAGTTCAACTACAGAAAGCACAAATGCAGGTGCAACTACATTTGAGGCTAAAACAAAAGAGATAAATTTGAAAGGCACATGTAATATTCCTCCAACTACATTTGAAGCTGCATATAAATCAAGGAAGACAGTAATTTGTTATGATTTAGCCTGTAATCAAACACATTGTCTTCCTACGGTCCATTTGATTGCTCCTGTTCAAACGTGCATGTCTGTGCGGAGCTGTATGATAGGTTTGCTGTCAAGCAGGATTCAAGTGATATATGAGAAGACATACTGCGTTACAGGTCAATTAATAGAGGGGCTATGTTTCATCCCAACACATACAATTGCACTCACACAACCTGGTCATACCTATGATACTATGACATTGCCAGTGACTTGTTTTTTAGTAGCTAAAAAGTTGGGAACACAGCTTAAGCTGGCTGTTGAGTTAGAGAAACTGATTACTGGTGTAAGTTGCACAGAAAACAGCTTTCAAGGTTACTACATCTGTTTTATCGGGAAACATTCAGAGCCCTTATTTGTGCCAACAATGGAGGATTATAGGTCAGCTGAGTTATTTACCCGTATGGTTTTAAATCCGAGAGGTGAAGATCATGACCCTGATCAAAATGGACAAGGTTTAATGAGAATAGCTGGGCCTGTTACAGCTAAGGTGCCATCTACAGAAACAACTGAAACAATGCAAG
TTATATCCTTAGGATATAAAGAGCAAGCACCCAGGCACTTCTTCTATTCTGCCTCAGATCGTCGATATAAGCGGAGCTTTTCTGTGACTGTACGTAGTGTATTGATCTTCGTGTTCTGGAACTCAGGTATGTTGTTCGCTGCAGTAGAAGCGCCTCCAGCATGTACGTTCGAACCTCGTTCATTGCAACAGTTATCACTTAGAACTTTTGTAGAAAATACGGATTGGGACGTAATAAATTTTCTCTATAAAAATAATGAATTTTCTAGCAGGTTGTATTCATCGATGTTTTATGAAAGAAAATATCTGGATAATCCGCATGAATATCATGATTGGTCAGTACCAAATAATGTTCCCATTGAAACGTACATAAAGATAATGAATTATCACATGGAAGACGGTATTCCATCATTTGCTTTCCAACGCAATTTAGTGAATAGATGTTTCATACAAGTGCATTTCTGTGCTCCTGGTACTTTTGGCTTCCCTATTACAGATAATATTTGTATACCTTGTTATAATACATTTGCGAGGTTTAACAGCTCTAATTTCTATCGGTTTAAGAAGTTTGTTCTCGTTCGCGATCAAACAGTTATTGAAGATGATGAACTTATCGATTATATGCAATGTAGAAGTAATTGGTGTACTTGTTGTAATACAACATCATTATTTGCGATTAAAGATGGAACTCATTTAGGCCCGCAGTGGTTTAATAGTATATATCTCATGTGTAACGAAATTCCGTTATTACCTGTTGCAGATGATAACTGAGTTAAACGATGGAGCCAGTACAAGCACAGGACAATCTGGATGGAGTAGAGGAGACGTTGAAGGACTTTATGAAGACATTATGGGGCCTCTGCGAGAATCAACCGTTGACCAATCCGCAATGGTGGGCGGACATGCTGGAGAGTGTTACCATTTCTCTGGAGGATCAGAACACGAACCTAGCCTCAGATTACGCACAATTAAAGAAAAGCTTCCTGAAGATTATATCGCAC
TTTTCAAAAATTCTGATATAGAACCATGACTACCTCTGCGGTACATGATTCTCACTCTTTGAGGAAAGGCGAGCGCAGTCGATGGACGCGCCGTACACTTTCCCTTAGCGTGCTCGGTCCCGCCTGGCGAAAGATGGGTGGGACCGGTGCGCTAAGAGGTACGCGCCAGCGGGGCTCCATGTGGGTCCCGGTCACCGTAGTTGCGGAAGCGGTGAAGCTCTCTAGGAGAGCGCATTATTCCGCTCCATCCTGCGCCAACAGGGTGGACGTCCGAGCAGGAAATGGACGTAAAATAATTGCTGCCGTGGTGGCACCCGCTACCAAAGGTGCGAAAAAGGCTCCGCTTCGGCCGAGCTTAGTATCCCCTAAGGTAGTGCCATCGTCACGGGGGGTATCCCGCCCCAGCGGACGCAAAGGTGCCTACTCCCACAGCTCCGGGACAATAGATAATAGGAGCTACAAGCAAGCACTAGTGGGAAATGCTAGTGTTAAGGAAACTGCTGCAAAGCCAGCAGGCGAATTTGTTGCTGCCAAGAAGGTAGCAAGGAAGGCTGCAACCTCCCTCCCGCAGAAATTGAAAACCGGGAACAAATTTTCGCCTCTTGTTGGCTTTGCCCGCGCCGAGTGCTCGCGTGGTTTTAACACGACTACGCCCGTCAAAAGGACTTACCCGGAAGAGGTAGTCCAGACTGGAGTGAAGTACGTGAGTACTCGGGCAGGACACCAGAGAGGCTGTTACAATGCGGCCAGCTACCTTGTCGAATTCGACAGGGCGTGCTGTAACCAGGTTGTTGAACAGCCTATTTTCGAGAAGCGCACAGTGGAGCGCATGGTGGTGGATGTAGAGGGCGAAACCCCCCGCGCTGAAATGCTCAAGAGCATCCCACCACGTGCCACGTCCACAACTCTGGTGCCTGTTGGCGTTGAAAGCCTGAACTGGGGTAATGCCCCAGAGATGGCTCCTGCGACGGCGAAGCGTCCCCCCTGGTTTGGCCAGAGG
TGATACTGATACAGTGTACACTCACGACGTGAGTAAACAGATTGACGTAACGCCTCAATCGTGGTCAAGGACCAGCATTTCAATGCTATCACATTAAATACAATCACGTTGTATTACAAAACTTTCCGTTTAATTACGTGAAAGGTTACAAATGGCCTTCTCTTACAGAACGCCACAGGAGGAACTTCTGAGCAGACTACCACAGTCCCAACAGGAGGTGATCAGCGGATTTCAGTACGAACGCATTCAAAAGGAGGAAGAGAAGAAGGTGGAAAACTTCTCTTTTTACCTACCAGAGAAAACCAGGGAGTGGTTTACTAAGTCAGGTGTCTATCTTTCGCCTTTCGCTTATGTTAATCATTCTCACCCTGGTTGTAAAACTCTGGAGAACCACCTTTTATTTAATGTTGTAGCTAGTTATATTAGTAAGTACTCCTATGTAGCTTGTCTTAGTATTAAATCTAATAAAATGAGCAAAATGGAACGATTGGGTCCTAATTCTGTTAAAACATATGATATTTTGAACAGACTGGTGACCGCTAAGGATAAAGCTCGCTATGGCCCTTTGGCCAAACCGGAGAGGTCTCCATGCCCAAAGAAAACTAACATTTTCATTCATGATGAGATTCACTATTGGTCAAGGGATCAACTTGAGACTTTCCTCCAAGTCCACAGGCCAAAGAATTTGTGGGCAACTTTGGTTTTCCCTCCAGAGATACTTGCTGGTTACAAATCGTCTGTTTTACCATTCCTTTATCAGTTTGAAATTCATGGGAAAGACTTGGTTTATATGCCTGATGGAGTAAGATCTGAAAGTTACACACAGCCTCTTGAGAATGGTTTTTTACTAAGCTCCAGCAGCATAATCATCAAAAACAGAGTCACGGGGGTTGAAATCAGGTACCAAGTTAGTCTTGTATATTCTCTGGGGTCTCACCATCTGTTTCATATTTACCCAGCTGAGGATCTAATGAAAGAAGAGGTTAGGAGATTTGGGCCT
GCGCAAAACGACCGAGTTTTACCTGTGACACAGGGTTGAGCCTACTTCATATCTTGAGCGAATGGAAGGATTTACTCAAGAACCGACAAACACTACCGTCTTAGCTGAGGAGTTGCATTCAGTTGACACACTCCATCTGCGTCCAGGCAAGACCAGATCAACCACCAGCGAGGACGTGCTTCCAAACAATTACGAGGATCCGTGCTTACGTGAAATCGCTAAGTATGGTGGGTATTCTACCTACTCGTCAAACTCTAATACTGATCCGTGGATTAGAGAGACACTAAAATTACACGATCGACAAATCTACGAAGACATCTGGGGTAAAACCCGTCGTCCAGAAGGAACACCAGGCATGTACAAGGCATTGGGTCGTTTCGGAGGCGAAAGGTGCGGATTCGATGACTTGTCTAGTCAACAGAAATCGTCTATGCGACGTGCCATCGCAAAGGCGAAGAAAGCTTTCAAATTACCTTATAAGCGTGAACCGCTTGATTGGCATGAGGTCGGTCAGTTCTTGAGGCGTGATACGTCAGCTGGATCTACCTTCATGGGATCAAAGAAGGGTGATGTGATGGAAGAAATCTATTCTGAAGCTAGATGGCTAGGTCATCGTATGAAACAAGATGGAAGAAGTAGATTTGATCCAACCAAGATGAGGTTCCCTCCTTGCTTGGCAGGTCAGCGTGGGGGCATGTCCGACAGGGATGACCCGAAAACGCGCCTGATATGGATTTACCCTGCAGAGATGTTGTGTGTCGAAGGTTTTTACGCTCCTTTGATGTATCGTGACTATATGAGCGATCCAAACTCACCAATGTTGAACGGGAAGAGTTCTCAGCGCTTGTACACCGAATGGTGCTGTAACTTGAGGGAAGGCGAAACACTATATGGAATCGATTTCAGCGCCTTTGATTCAAAGGTTCCAGCGTGGTTGATCAGAACGGCTTTTGATATTGTGAAACAAAACATAAACTTTGAAACATTCGAAGGAAAGCCA
AAATAAAACCCCTCCACAATAGAACCAGACCCATGGACTCAACGCGTCAAGTATCCCTTACACTGCAACAGATTACAAAACGACTACACTTACTTATTTCCACGCAACATAATCTGACCTCCTCAAAGCAAGATACACTAACAGTACAGACCAATAGTATTGCATTTAAAGCATGGTATGATACACTACAACGAAGGACAGACATATTATTCAACAAGACGGAACTAACACTTGAGGATATTACTGGATTTGACACATCAAGTCAGGTTGGCATCTATCACACGAGCTTGATTTTATTACTACTGCAAGAAATTAAATTTAGAGTTACATTATCATCGTCAGCTGAAAGTGATCTGGAACGGATTGTATCACCACCACATTATGAATTTGGAACATCATCATTTAGAGTTAATGAATTGGATCAGCATATTGAAGCAGCATCCGTGAGATATGTCTTAAATTACGATGCTTATAAGATTGTTCGAGATGCTGAGGCAATTCAACTCGTTTCAAAGAAGGTTCGTAAGGTTGTTAGTGATGAGTTGCTTGAGGATAAGATTGTTCAGTATTCTTCAGGAGATGTCAACCTATATCGTGAGGCGGACGTTATGCATGGTTTAGTCATTAAGTATGTTTCCCAGCCACGTCTATTACCAATTCCAAAGTTAATTCAAATGATCATTGAAACTTCCAATTTTCCAGAACGCGGCTTTGAACTTCACGAGAATCCGGTATTATACATAATTTCACGTTTGTTGAGCAAATATATTGACTTTCCATTCACGGAAAAGTCGGGTGAGATGGTTTATCATCATTCGGTTAGTATGACAACGCCACATTTAATTTACTCGCTTTCTCAGCTTTGGATTCAGTATATATTAAACAATGTTACGAGAAGTGAATTATACATGATGGTCGAATGTCATGTTATGTTGAGCGTTAAATCCTTTGATGAGTTTGTTCTCGAGTTTAAAGATTTACGAATTAATTCAAGTAAAAT
GTTGACGACCCCGACGTGTGCCTAAACGCACACGTCCCCACGCAGTTGGTGCTCAACTCGGCGGCGGCGGCGAACGACACCAATGACGCGCCGCCCGATCCGCCGCCGGCCCAATGCACCATTCAAATATAGTCGTGTCGGCTGGCCAAAAACGAATGTTTTGCAATCTGCTTGTAGTCGGTCGACCTGCACTCAAAGTTGAACCTGGTCAAGCAAAACACAAAGTCGCGCGCCATCAAATTGCGCACGTTTTTCAGCGCGGCGGGGTCGTTGTATTGCTGGCGTCGCCGCATGCTGGCCAGGTCCAGCACCTCGTCCGCGCTCCGCTCAAACGGATGCCGGCCCCCGGTTAGGAGTTTGTAGGCTAGCACGCCGACGGCGTACCAGTCGAATGACCGCGCGTAGTTGTGGCGGCGAATTTTTTCCGGGCTAAAGTACTCGAGCGTGCCGTCGTGCACCGGCGAGTGTTCGCGCTTGCACAGGCCGTAGTCGCAAAGATACACGCGATCCCGCGCCCCAAAGTATAAGACGTTCTCCAGCTTGACGTCGTTGTGGATGTAGCCGGTGGCGTTGTGCAAGTCGTTCAACGCGTCGCACAACTGCCGCACTATATTAACCACCAGCGCGTTGTCAAGCGCGCCCTGCGTTTGCAGCGTCTCAAACAGGTCCGGGCACGGCACGTAGTCCATCACAATTGCCCAAGCGGTGGGCGAGCTGTAGCAAAAGTACATGTCCACAAAGCTGGGGTGGTCAGACATTAAATCGTGCACGTTGATTTCGTCGGCGCTAAAGCTGTGCGCGGCAATTGTTTTGCGCAGAAACAGCTTGCTGGTGGTGGGGCGGTGGTGCAGCACGTCCATTTTGCCAAATCTTCCGTTGACCACTTTGGGCGCGAGAACGGCGCAGTCGGCCACGAACCGGCTTAACGACTGCAGGGCCGCGTCCATGATGGAGCGACAGTATCAATCCGTTCGGTCTTATCTAATCAACAACCAGCACA
AGGCCAGCCCTCTCGCGGCCCCCTCGAGAGAGAAAAAAAAAAGCGACCCCACCTCCCCGCGCGTTTGCGGGGCGACCATCGGGGGGGATGGGATTTTTTGCCGGGAAACCCCCCCCCGCCAGCCTTTAACAAAACCCGCGCCTTTTGCGTCCACCCCTCGTTTACTGCTCGGATGGCGACCGTGCACTACTCCCGCCGACCTGGGACCCCGCCGGTCACCCTCACGTCGTCCCCCAGCATGGATGACGTTGCGACCCCCATCCCCTACCTACCCACATACGCCGAGGCCGTGGCAGACGCGCCCCCCCCTTACAGAAGCCGCGAGAGTCTGGTGTTCTCCCCGCCTCTTTTTCCTCACGTGGAGAATGGCACCACCCAACAGTCTTACGATTGCCTAGACTGCGCTTATGATGGAATCCACAGACTTCAGCTGGCTTTTCTAAGAATTCGCAAATGCTGTGTACCGGCTTTTTTAATTCTTTTTGGTATTCTCACCCTTACTGCTGTCGTGGTCGCCATTGTTGCCGTTTTTCCCGAGGAACCTCCCAACTCAACTACATGAAACTACTGTCCGGAAGGGGAAGGTATTTATTCTCGCTTGCAGCTTGTCGCGCGTGTATGCACAACAAAAGCTATATATGTCACCAAAGCCAACGTCGCCATCTGGAGTACTACACCCAGTACGTTGCATAACCTGTCCATTTGCATTTTCAGTTGCGCGGACGCCTTTCTCCGGGATCGTGGCCTTGGGACATCAACCAGTGGAATAAGAACCGCCGGTGGTCTTGTTTGAACGACGAGTGGCGACGCGTTGTTCTGCATAAGCTCTGTATGCTGATACATAAACACAGAGTCTGTATCGCTATCAGATTCCCGAACACCTTCCGGTACCCCATACTCCGATACCCTGGACATTGCGGATCCCAAAAATATAATATTAACAGGATTTGCTTATACTTTGCTACAGCTTATATAAATTTATGTGCGATACATCTTAAGT
CAAAAAAACACTGATTGAATGCCGTATGTGTAATAAGAAAAACCTCGTTAAATACTGGTATATCTACGTTGTAGAGATTTTGTTTTTTAAAAAAGCTAAATTTATTACGAGATTTATTACGAGTAGCATTTTTTTACTAGAAATTTACAATTGATTCAAAGCGTTCAACTGCTTTTATTTTATTGTCAGATTCAAGGTGGCTGTATGTGTCCATAGTCATTTTTATGCTTGCGTGTCCTAAGCGTTCTTGTATCTCTTTATAGGGAACATCAGCATTAAGTAGAAGGCTAGCATGAGAATGTCTAAAACCATGAAAGCCAACTTGTGGTAGCTGGCAGGCTCTCAACCATTTTATTAAGAATGGCCTCATTGTCTGATAGTCCAACACCCCTCCTGTTCGGTTGGGAAATACCAGTTCTTGCTTTCCCTTTCCAATACTCATGAAGTATTTCGCTTGAAATAGTTCCCAATGCTTTAAAACTTCTACTGCTTTGCTGTCTATTAAAACAATCCTATTACTTTTGTCAGTCTTTGGGGTTGATTGTATGACCGCTCTAAGCGTTGTTTTACTGACAGACACAGAACCTGTCTTAAAGTCAATATCAGACCATGACAAGGCCACAGCTTCCCCAATACGCAAACCGGAGGCAACAAGCAAACGACAAAGTCCAGTCATCAGCTCATTAGTATATTTCTCTTTGGGTAGTGCTCCAATATACTCAAAAAATATTTTCAGTTGCTCCGCTGTAAGATGTTTTACTTTCTTTTCGGTGCTTTCAAGTCTTACTTTTGGTACAATAACATTAACACAAGGGTTATCTTTAACTAGCCCAAGAGATAAGGCATGCTTAAAAATACGCTCAACGATATTAAAGTATATTTTGAAGTCTTTGCCTTTTCCTTTTGGTCTGTGGTAAGCCCCATTTAATGGTTGACTAGCATTAATCATCCATTGATTAACAATTTGCTGAAGAATAATAGAATTTACTTTATCTATTCT
ACTGGATGGCCGCGATTTTTTGGAGTCCTGCCAGCCTGTCCCCCACTATCTTTGTGACTCCAGGCACATTTCCCAAAGCATGGGCCCACAATGTCCCATCACCCGGGACCACTACAACTGAAGGCTGTTCTTTTTTTGGAGATCAATCAGGACCGTTGGCTAAACCTTATCGCGCCCGTTCTTTTGAAATTTGAATTATTGGCGCGATTACCAATAAATGGACCATGTGTATAACTGGGTCGATGTTGACAGATTTGTATTTGAGCAGTACATGGTCCAGTAAAAACTCAAGTGTAGAGTTATGTAATTTGAAATGATAATCGTGTTGACTATATAATGGACTTGAGTTTTGATACATGAAATCGTCAGTTAAGGATTAAAGATATACATCGTTCTAATATGTATCAGTCAAGGTATACACGTGTGGCACCCTATGTGCAGAGACGATTTCAACGACGTAATCAAGTGTTTAAGCGCACAGTATCAGGGAGACGTAATGACGTTAAACGTCGATCAAGTCAATTAATTAAGAGTAATGAGGAACCTAAGATTACGTCGCAGCGCATACATGAAAACCAATATGGCCCTGAGTTCGTTATGGCGCATAATGCAGCTATTTCCACGTTCATTAATTATCCTGTACTTGGTAAGACTCAACCTAATCGAAGCAGGTCGTATATTAAGCTTAAACGTTTATCGTTTAAGGGAACCGTTAAGATTGAACGTGTGCATGCTGACGTGAACATGGACGGGGTCTGTCCTAAAATTGAAGGCGTCTTCTCACTGGTTATTGTGGTTGATCGTAAACCACATTTAAGTTCGTCTGGGGTGTTGCATACATTTGATGAAGTATTCGGTGCAAGAATCCACAGCCATGGGAACTTAGCCATTACAACATCTTTGAAAGATCGGTATTACGTCCGGCATGTATTGAAGCGCGTATTGTCAGTTGAGAAGGACACTGTCATGGTAGATATCGAAGGATGCACATCCCTTTCTA
TTTGTCTTTCATCTCAGTCTCATTGTTGAAGCTCACATATCTTTATCTCTTCTCGATATCTCTTCTTCAATCTCTCTATTTGTCGTGACAAAGCAAAGTTTACAGTTTTCTTATAATTGGTTAAAAACTGGTTACAATGGGGTGGACTTGCCCTGTTCAGGGGTGTATGTATTCCCGCTCCACTTGGAGCAATCGTGGCCTCAAGGAGGATGGTCTATCCTCCACCATGCGTTGTCCTGGTGCCATGTGTGGCGCCATGCTCGTCAGGTCGGAGCCCGTTCAAGCTCCAAAGGCTACTGTGGTGCCTCAAACCCCGGTTACTGCTGTCCGCCCCAAGAGGACAGTGGTTAGTGCGACACCCCTGCGTAAGCAGGATTGTGTCGTAGTGGTGGAGGTGGGGTTCCCAGCCCTACTCTCCCTGGAATACCCTGCACTTGCAGGAAGAGCTCGCCACACTGGCGAGTTTGACTCCGCGCTGCTCGCGCGAAAGCCCTCCAATGGGGGCACTGCTAGAGCACCTACCGGTTGGTTTAAACCGAGGGTTGTGCGCACACAACCTGCCAAGAAGGCACTCCCTTCTTGGGTTTCTGAGGCCCGCCGCCTAATAAAGGGGGCCTTGGAGGGGTCAAATGCGTTTGGCCCACGCTACTGCCGGGAGAAATTCCCGAAGGCCCGCCTTGTGTGGGTACTGGGTATGCTCTCAAAGAGCAGCCCTCCTTCAGTTGCCATTGGAAGGCAACTGAAGAAGAGTTTCCTGGCACTACAAGCTAGGATTGCCAGGGCACTGGCAAAGAAACAAAGTGCCCGTGCTGCACGCAGGCAAGAGGCCTGCAGGAAGATCCGCCTTGCTTTACAGCAGGCGAGGGGTATTGCCGCCCTAGAACGGCAACAGGCACGCCAGCTCTCTGGAGCTGGTCTGTATTCCGTGCGTTTGTGCACGAAGAGGGCTTTAAGCCCTATTGTGGAAGTGCCCAAGAGGCACAAGAAAAAGGCAATATCT
GTCCCTAAATTACATACTTTCTAAAATTTTAGTTGTTTTTTTGTCCTCTTCATTAAATTTTTCTTCTAACAAATGAGAATACACGGATGTAGTTATTGCTATATTTTTATGACCTAATCTTTTAGAAATGTAATGTATAGATACACCTTTTGCTAGTAAATAAGAACAATGAGTGTGTCTTAATGCGTGCGATGTAATAATTGGTATATTATTGACTCTACAGGCTGATTTCAAAGCATTATTGATAGCCTGAAGGTTAATTATAGATCCGGCTTCTTTGAAAATGTAACCATCATAGCTAATTGCAAATGTACTTATGACGTCCATAATGTGTTTCATATCAGATTTAGCGATACTGATATATCTAGGGGAAGTATCGGTTTTTCGCTCGTCAATAAATATAGTGTTTTTCACTTGGTTGATATGCTCAATCTTTATATTTCTTGCACCACTGACACGACAACCCGTACAAATCATTATGAATAGCGCTAATGATGAACGAGTTCTCTTCTTTCTGACGTGATCTTTTAGTATTTCATATTCAGTTACCGAGATGAATTTTTCTTGTTCTGACTTCGTAGGTTTTCCGGCTTTATAATTAACTTTATAAGCGGGGTTTTTAAAAATAAGTCCATCATATAATGCGTCATCTAAAGCTGACCGAATAGCACCGTTTGTTTTTCTTATAGTTTCTTTTGCGTGTTCTTTTGAATGGTCGTTTATGAATTTCTGATAAACTTGTCTATTTATCTTTGATAACTCCATTTTACCTATTTTATGTTTTTGTATATGTTGTAATGCATTTCTATAATGACGGTAGGTATTTTCTTTAACAACAGGTTGTTTATACGTTTTAATCCAATTTTCGAAGTATTCTTCAAGAGTTATATAGTTATCTATATTAAAACCACTTCTTAACTCATTTAACTTGTCTAGTCCAGCAGAATTAGCTTCACGCTTTGTTCTAAAACCTTTCTTACGGTATCTTTTTCCTTCATGC
TGGCATTTTTGTAATAAGAGGGTGTACTCCTGATGAGCTCCCTCAAAACTGGCCTATTCAATTGGAGTATTGGAGGCTAATATATAGTAGAACTCTCATTAACGGATTTGCAACACGTGGCGGCCATCCGCTATAATATTACCGGATGGCCGCGCGCCGCCCGCTCCCTGCCACCTGGCGCTCTCTCCTCCCTTGGTGCTGGTGACCCTGACACTTGGCGCGCTCTCGACCCTCGATCTTTATATACCCACGTGGTTCGGCTAGTCTTTGTTGACCGACGCTTTAATTCAAATTAAAGCTCAACTCTTTTATGTCGCGCGATATCAATTCGAATTTGAATTATTGATTCGCGTTTTCTGAGTGTGCCCCATTGTACTACATGGACGACGTGGCCGATTTGAGACCATGCTGCTGAGCTAAGTTAAGTGTATGTCTGACTCATCCTTGTCTTTAAATTGGTCCGGAATGATATATTATATTTTAAGTGACTCAGCTGTTAACCACGTTTAAATCGTTAGCCTTATTATTCGTCTAATTACGTCTTATCCTTTGATCATGTATCCATGTAGGTATAAACGTGGTCCCTCCTTCACTCCACGACGATTTTATTCACGTAACCATGTGTTTAAGCGTTCTAATCCACTCAAACGCGATGATGGGAAACGAAGGCCTGTTAACTCTAATAAGGCCCATGATGAGTCAAGGATGAAAGCCCAACGGATCCACGAGAACCAGTTTGGACCTGACTTTGTTATGGCCCATAATTCGGCCATTTCCACGTTTATCAGCTATCCAAACCAGGGTAAGACTGAACCGAACCGGAGCAGGTCCTACATCAAGTTGAGACGACTGCGTTTCAAAGGAACTGTGAAGATTGAACGTGTCCAGTCTGATATGAACATGGACTGTGCTACCCCCAAGGTTGAAGGAGTGTTCTCCCTTGTCGTAGTTGTGGATCGTAAACCCCACTTGGGTGCATCTGGTTGTCTTCACACTTTCG
TAACAATCATATATGTAAAAAGTAGGTTGGCACCGAAAACGGTCGGACCGACCTGGGTACATATATAAAGAAACCGTAGGGTCAGCAAAGCACACTCATCTATGGGACCGTGCAATCCAACTAATATTTTCCTGCTCTGCAAGGACTACGAGGTGGACTTTGAGGATTTAAGGCTGACATGTGTATTTTGCAAAAATGAATTAACAACAGAAGAATTGCTGGCGTTTGCACTAAAGGAGCTAAGCATTGTGTGGAGACATAACTGGCCATTTGGAGTATGCGCACCATGCTTGGCACGTGAAGTAAAAGTGAGGGAGCTGCGACATTGGGACCATTCCTGTTACGGACCCACTGTGGAACAGACAACAGGACGGTCATTAGCTGAACTATATATACGGTGCCATGCATGCAGCAAACCGTTAAGTATACAGGAAAAGGAGCATCAGGTACAGGCATACATCCACTTCCACTATATAGCTGGACAGTGGACGGGAAGGTGTTGCCAGTGTAGAGGGCCATGCACGGCCAGGTGGCAACCATAAAGGACATAGTCCTTGAAGAGCGTCCTGAGGTGGTTGACCTACATTGCAATGAGCAGTTATTAGACAGCTCAGAGTCAGAGGAGGAGGATAGTGTGCGTGAGCAACTTGTTGAACAAGCACAGCAGGCCTACAGGGTGGTTACTACCTGTGGCATTTGTAAGTGTCCAGTTAGGCTGGTGGTGCAGTGCGGAGACGCAGACCTGAAGGTGCTACATGAACTACTGCTGGGCGACTTGTCCATAGTGTGTCCTGGCTGCGCATAAGGGACATGGCTGACAGTGAAGGTACAGAAAGCGGGGATGGGACCGAGGCCGCGGAACGCGCAGGGGGGTGGTTTCTGGTAGAAGCCGTGGTAGACCGCACCACAGGATACCAGGTGTCCAGTGATGAGGAGGACAATAGCATTGACACAGGGGAAGACCTAGTAGACTTCATAGATACAAGGCGCCCCGGGGATG
GGATTTGATTATTATGACAAATACAATACAAGCATTTTTACAAGGACAAGAAGCAAGCACAGTTAAGGACGTAGCAACTCATGGAGTACAAAGCGGAGCAATTGGCAAATTAATCTACACATCAGACGTAGTAAACTTCTTTGATAGTTACGAGCAGGACATTGAAGCGGTCATCACTGAATACATTGAAGAGGTTACAGGACAACAATATTATGACTTATTGAACTATGAGCTTATGAGAGACCTCGAGAATTATGCAAATGTAGAATTTGAAGACGAAGACGAATATAATAACATTCAATTTGACCTAGCAGAAAACATTGCTTCTGATGAGGTTGAAGGATTTGAAGACATGGACGAAGCAGACCGGGCGGAAGCAATCTATGAGGCTATGGATGATGTTGAATTAGAACTACAAGAAACTGACAAGGTTCAATATGTTAATCTAGCGGTTGAGATTGTAGCTCAAAGAATGGCACTATAGAAAGCACACAGAGAAGCTTAACCGCTTCTCTAATACAATTAATCAGGAGATGTTGAAGATGAATACAAGACGGGTAAACAGAGCGTTAAACGAAGCAGTTAGATTATTAGATGAACAAATAGCAGATACTCAAAAGACTATGCAGGAGTTGAATAAACAACTAGAGAAGCAAATAAAGGCTAAGCAAGAGCTAATGGTATTAGTTGATGTTATGAATGGTGATGATGAGTAATGAACATTAGAGAGGTTCACAATGTCGTTAAGAGTGCTAAGAGCAAACTCCTGCAGGAGCAGGCTCACCCAACGGATAACCTCATAGAGCAGTACATCAATGATGAGCTACACAGACGCACACAGAGAAGCGGAACAATACAGATGAACAATAATACTACTTCATATAGTAATAGCCCATATGGTAGCTTAGAAGAGCTTAGAGAAGCTTATGACCTATCGTCATTATCTACTGGTGAGATTAAAGAACTAATACAAACATTTGTTTAAATTATTTTATCAAAA
TTTTAATAAAATATTGAAACAAACAGCTTTCGTTCCGAAAACAGCTTTCAGTTACTAATCAGCTTTCGTTCCGAACAAACAGCTTTCAAACAAACAGCTTTCATTTCATTTAGCCTTTCGTGGTTTGTGTGACTTCTAAGAGAACCCGGAAAAAGGGAGTGTGATTAAAAGCGCACCATATATTTCGAAGATCATTTTGAATTTCATTTTGCTACCTTAATTTTGAGATGGATTTCAGTATGATGCAAATGACCGTGGGTTTCCTCAAAACTTCAATGGGTTTACAATCCATTAAGGATATTGTGGGAAAAGCTTGTGTGGCAGAGAAGGATAGAACCTTGCTCCACATTCATTTATGTTTCTTCCACGCCAATGAGATGGCTCGGGACTACAATGAAGGTATGGACATGGAGCAGATACAAAGTTCTGCTGCGATCAAATACCGAGCTGCAGTGTTAAAGCGCCATGTTGTGATGAATGTGGAGACAGGAAGATATGATCGTGCACGCATGATGCAGTACAACAATGAAACGTGTGTCAATTGGTTCTCGTGCAGGATCATCGAAGAGAAGGCTGGAGAAGTGCTTGATGAAGAGGAGGCACAAGAGGATAATATTGTTGAAAATTTTCTTATGAAGTGTGCGATTTCTGAGGATGTTGGTCAGACGTCAAGGGAAGGTGCTGAGCATTATGCCTTCGGCCAGGGATTGTACGAGTATGCTACTCGTATTAGTGATGCAATAATGGCAGTTATTTCAGGCTCCATTAAAAAGAGTATAGATGAATTTCTGGACAAAGTGTATACAGTCATGGCGCAGATTTTTGCGGCTTGGATGCCTAGAATTAGAGCCGCGTTTCAATGGTTCGAAAACATTAAGGAAGTCATCAAAAGGTGGGCCAACACGATGCATGGAAAAATCAATTTCATTTTGGTTGGCATGGAAGATTGCTTGTACATGGGCGCTGGACTCGTGGCAGCCACTTGCATAGTTACATTGCT
GTTTCTGCGTTACTGACGCGGCAAGTCTAGCGCGCCTTCGTACCACGTCAGGTAGTAATCGCAGAGTGCCTGCCCGCCGGTGCCCGTTGTCGTGTCGAGGTTCGTGACGACGATGAGATAGTCGTGATTCGGCGCGAGCACACGATCGGCGCCTGGCGCGAGTCCACTGCCCGTGCGCCCGCCGGCTTGGCTTGCGCCATAAATGTGCGTCGGGTCGCCCCACGCCGTGCCGTTCGATGTGGTCGTCACGCCGCCGAGCACGGTCACGGTCGACGTCTGCGGAATGATGTCGTTGTAGTTCTGCACCGGAATGGCCGTACCGCCCGAAATGCCCGTCGGCGCTTTGAACAGCTGCAGGCCGACAGAGTTGCCGAGCGCGTAGAGCGCGCGATCCTTGATCAAGACAGGCTGCGCGGCAGTGCGGAACGCAATCTTCACGGCGTTTGTGCCGCCGCCCGCGATTGTCGGCAGCATGTACTGGAAATAAAATTGATACCCAAGCTTGACGTTCGACTCGACGTAGCCTTGCACGTTCAGGGCGCGCAGGCCTTGAAATGCGAGATCGGCAATGGTGCCATCAGTAACGTAGGCAGTGCCCGACAGCGGGCCGGTGCTGCCAGTGACGCCCGTGAACGTGAAACGCAAGGCACGGTAGTGCCCGTGCTCGGTGAGCGCGATCGTGCCGCCGCCCGCGAGCGCCGTGGCGAGGTTGATTGCCGTTGCGCCCTGCAGCACCTGATAGGTGCCTGTCCACTGCAGCCCTTCGACCTTGAGCGTGCCGGTCGCCGGCGCAGGACCGAACAGCTGCACTTCGACTTGACCTTTGCTGCCCTGGGCCATAGGCACCGAGACGACGCCGTTGGCGATCGGAATGGTGATAGGGGTGTTGGTCGGCATTGCGCCCTCGTAGCGTGCGCCGCGCTATGCGTTTGCATGGAATGCAATGCCGGCAGCTTCCGGCGATTCTACTATTCGTCAAATGAAATGAACAAGGCCCGCA
TGGTATCAGAGCAGGGTTCACTGTAAGTAAATTTATGGCTTTCATGGGGTAATTCCCTAGGATAGGAGCCTAAGGGCTCTTTTTATGCATATTTCTGAATTTCTGTTAAGACTATGCTTTATATACTCTGAAGCGAATTTCTGGCAAGTAAGTTTTAAGAAGTAGATGGTAATACCTTATGAGGAGTAATACTACATATCTAGACTAAGGAATGTCTTAGGAAAGAGGCGATGAGAAGATAAGGTGACTACTGGGAATAGACGTAAGCCCATTGTAAGTCCCGAGGAAGGGCAGCTTGTGGCAAAAAGGTGACTCAGTATAACCTGAAGATATCGCGTCTCTGTCTAATTTAATATCCTGAGACTCCTAAAATCCGGATATGATAGTAAAACTCTGATAAAGCAAAAGCCTGAAGCTTCGAAATACCTGCTAGCCAGAGATAAACTAAGGAAATTATAAAGCCGTGCTCTTAACTTTAATTTACAAGAAAAATGCATAAATAACCCGAAGGTTCTTTATCCTGCTTCAAAGCCTTTAGTTTACTTAAACCTTGAACCAAAGCTAATTCTGGATACTTACTGGGATAAAACCTTTGAAAATTACAAGAACTCTCATACTAAGTCAATTGCAGATCTTGAATATTTGAACTTAGCAGGAATTGAAAAGGTCTCAAATAAAGACCTAGCACATAACTTGCACGTTAATACTTATAGAAGTGATCTTGGATTTAAAGTTGTTATTGCATCACTTACTAAGGAAAGAAAGTTAAATTTGCAAAATAAAGAAGAGCTTGAAAAACTTCACAAGAAGCTTGAACTGTTTGGAGATCTAGACAAGATTGTCAGATCCCAAAGAACTGAACTCAAAAAGGCTAATCAAAGCCTTGAGGACTTAAACAGGGAACTGCAAGCCCTGCGTTCTGACTATCTCTCCAGGTGCCCTCTATCAAAGAAGGACGTAGAAGAACTTGTTCTACGTATCAGTGAGCAGCCAAAGCTCG
AGGGTTCCGTTGATCCACCTGCTCAACGTCGATTTCACGAAAGCCTAACCATCTGTTGCCAATGGCATCAAGCACGCGTTTCCTCGCGTCGGCCGCCAGTCCGTTAACTGGTACAGTCGCGGGTATCTCGGCGGGTACCATCGGCCAAGACAATCAATACCGCCGATACAGAGCCGGCCTTACTATCGGGGTCCACGAACACGGTTCGTATACCCAGGCTCGCCGGTCCATCTTCTACGAAGTGGGCCGCCGATACGGGCGTCTTACAGACGCCCTAGGGCCACACGGTGCCGAGGCAGTGCCCATTGATGCGAGTGTTCGCATCAACGCTGCTGAGGCCGCTAATTTCGAGGGCTTTGCCCGGAAGTTTAGCAATTTCAGCCCCCAGTGGCTGACAATGGACCTCTGCGGTATCGCGGAGCGTCTGGCAAAAGGTGTTGCCGCCCAGTCCGTGTACGGCGGGGTCAACATCGTTAATTTGCGTGGACACTTGCCTGTCCGTGTCGTGGCGCTCGGGACTCTCGACTCCCCTCAAACGGCGTCAAACAACTCGGTCTTCATACCGAGAACGGTCGACACGGTCGGTAATGACCATGTTTTTGCTGTCCTCGCGGCCGCAGCCAACGGCGAAGGAGCAGCTGTGAGTACAGATGTACTCAGGCTCGATGCGAACACCAACGAGCCGGTTATTCCAGCTGTCTCCGGTCCCTCGCTGGCCTCGGCCTGCATAGAGGCCCTCCGTATAGTCGGGGCCAATATGGAGGCGTCCGGGGCCGGGGATTTGTTCGCGTATGCTGTCACGAGAGGCATACACGCCGTCGTTTCGGTCGTCGCCCACACCGATGAGGGGGGGTACATGCGTGCCCTCCTCCGTCACGGGCGTTTCAGAGTGCCGTACGGCGGCATCAATCAAGCTCTGCGTGACTACCCCGCGCTGCCCGCCGCTGGCGCACTCGCCACCCACGTCATATCGTCTTGGGTGGATGCAATTGCGCTGAAG
GTTATTTGAACCCATGCCTTGCCAGGATACTGTCTCCCTTTCTATACAGCACACGTCGGTTTACGTGCAACATTCGTGTTGTGTGTCGACAACTACATCTGCCTCCACTTCCGCTACTGCGCTCGGTCTCGGTTGTCTCGCTTGCGGTATCGTCGGTGTCCTCGTTGTCGCTGGTGGTCTGTGTTGCCTCATCAATGGTAGGTGCCCCTCTTGCCGAAGGTTGGCTTTGCGGTCCCGTTCCTGGAAACCCCCTCCAACATCACTGTGCACTAACCAACCTCTCGCTTTCAATCTTCGTGACCTTACTCGGTCTAATATTCGCTGCACTTCTGATCCTCGTTCTGTGGAGCTGCTGTCAGACGTTCATTCTGTGGTTTCGCATCGAGAGTGCCCTCCGGCATACGATTCGCTTGATTTTGAACCAACAGAATACACGCCTGAGGCGTTTCAGTAGCGCGCCTGAGTACACCAGACCTGGTTCACGTCTGCCCACCGCTAGTACTAATCCCTTCGTCTAACATGAACGCCGACCGCACCTTATCCGATGAACAGTACGATTGGATCGTGGCGTACGAACGACACATCACTCCGCATGCCGTGCTCTCCGTGCGTACTCCGGCCTACGGCCGAATGCCACCCCTTCAAATTCCCACCTTCACCGGCCCTACGCCAAAGTACTTTGTGTACGACGGCAACGTTGAGGAAGTGTCTGGCCAATTGATTAAAGACCCCTCTGACGACACCCTCCCCCATCACTACGCCGCTACCTGGACCTGTTCTCTTTTCACTTCTCGCCCGCCATCCGACCCAGCCTGGCCTCGTGACGCTGTCATGCAATACGACTCAAACTGGAGCCCTTATCACCGCGTGCCAATGAGGTACTTCCCAAGCTTCATGACGCTGGACAGTGACCTCCTCGGCCCAAACGATGGTTTCTGGCCTCTGCTTCACCGCTGTGCTGGCTTCAGGCTCCGATCACCGTGGCGGTTTCCCCTCGACG
ACCGGATGGCCGCGATTTTTTTTTTAAAGTGGTCCCTACCACTAACAAAAATCCCCCACTCAGAACGCTCCCTCAAAGTTAAATTATTAAGTGGTCCCCTATTTATACTTATTCTCCAAGTATTATTTTAAACATGTGGGATCCTCTTTTGAACGAGTTTCCTGAAACTGTTCACGGTTTTAGGTGTATGCTTGCCGTAAAATATCTTCAATTAGTTGAACAGACATACTCTCCTGATACGATTGGTCACGATCTTATACGCGATTTAATTTCAGTAATTCGTGCTCGCAATTATGTCGAAGCGTCCCGCAGATATTGTCATTTCCACTCCCGCCTCGAAGGTACGTCGCCGTCTGAACTTCGACACCCCCGTGATGAGCCGTGCTGCTGCCCCCACTGTCCTCGTCACCAACAGAAGAAGGACATGGACCAACAGGCCCATGTACCGCAAGCCCAGACTGTACAGAATGTACAGAACCCCTGATGTGCCCAAAGGTTGTGAAGGTCCATGTAAGGTACAATCGTATGAACAGAGGCACGACATATCCCATGTTGGTAAGGTATTATGTGTTAGTGATGTCACCCGTGGTAATGGGCTTACACATCGTGTTGGTAAGAGATTCTGTGTGAAGTCTGTTTATGTATTAGGTAAAATATGGATGGATGAAAATATTAAAACTAAGAACCATACGAACACTGTGATGTTTTTTCTTGTTCGTGACAGAAGGCCCTATGGTACTGCTATGGATTTTGGTCAGGTGTTTAACATGTATGATAATGAGCCCAGTACTGCTACTATCAAGAATGATCTTCGAGATCGTTATCAAGTTTTAAGGAAATTCAGTTCAACAGTCACAGGGGGTCAATATGCTTCTAAGGAACAGGCGTTGGTGAAGAAATTTATGAAGATTAATAATTATGTAGTTTATAATCATCAAGAAGCTGCTAAGTATGACAATCATACTGAAAATGCCTTGTTATTGTATATGGCTTGTACTCA
ATGTCTTTTCTATTGACAATAGCAAAGGAATACAAAAGACTATGCCAAGATGCTAAGGCAGCTCAAATGATGACAGTAGGAACTGTATCAAACTACACTACGTTCAAGAAATGGACTACATCAAGGAAGGAAAAGAATCCTTCACTAAGAATGAGATGGGCAATGAGCAGCAAATTCCCAATAATAGCTAACAAGAGAATGCTGGAAGAAGCTCAAATTCCTAAAGAACACAACAATGTAGCCCTTTGGGAAGACACAGAAGATGTTTCAAAAAGGGATCATGTTCTTGCAAGCGCCTCTTGTATAAATTATTGGAATTTTTGTGGACCTTGTGTCAACAATTCAGAAGTGATCAAAGAAGTTTATAAATCTAGATTTGGAAGATTAGAAAGAAGGAAAGAAATAATGTGGAAAGAACTTAGATTTACATTAGTTGATAGACAACGAAGAAGAGTTGACACTCAGCCTGTAGAACAAAGATTGAGAACTGGAGAAATTAAAGACTTGCAAATGTGGACTTTGTTCGAAGATGAAGCTCCTCTTGCTAGCAAATTTATTTTAGACAATTATGGTCTAGTCAAAGAAATGAGATCAAAGTTTGCAAACAAACCTCTGAATAAAGAAGTAGTTGCACACATGTTAGAAAAACAATTCAATCCGGAAAGTAGATTCTTGCCTGTTTTCGGAGCTATAAGGCCAGAAAGAATGGAATTGATCCATGCATTAGGAGGAGAAACTTGGATACAAGAAGCTAACACTGCAGGGATTTCCAATGTTGATCAAAGGAAAAATGATATGAGAGCAGTATGTAGGAAAGTTTGTCTTGCAGCAAATGCAAGTATAATGAACGCCAAAAGCAAACTGGTTGAGTATATAAAAAGTACAAGTATGAGAATTGGAGAAACAGAAAGAAAGCTTGAAGAACTTATACTTGAAACCGATGATGTCTCACCTGAAGTAACATTATGTAAATCTGCTTTAGGAGGACCATTAGGAAAAA
TAGTCCAAGTGAGTTTCAAGCTTCAAATAAAACTTTATTATTATAAAAACGTGACCCAGTTAATACAATGAGCGTCTGTTTAAGGTAATTGATAACAAGTTTTTTTTTTTGCTACCATTAATTTTAATAAGCATTCCCAGTTTTTATGTGAATTCCATAATTAATCCTTCTGAAAAATATAACGATTAACTGTTTTATAAATACAAGCTTATCAAGAAGTGGTTCGATGCATACATAGTGCTTATTGTTCTATATAATAAGTAAAGCTCGCGATAACTTATTCAGTATGTACTAAACCACTGACTTGTATACTAGTTAATATCATTAGTCTCCACAAATTCTGGATCAGTGTCTGGATCAATCTTGGTAGCAAGTACGATCAAACATACATAAGAGTTATTTATTTAATTAGAATGTTAATGTGTTTCGATATTATAAACAGATTGTGGTATTTTATTTTCAGAATGAGTGGTATGAGGGAACGATCTCGTAGCATCAGCACGCAACAGGATAGAGAAAGGTATTTCAATAACAATTATTTACTATCAATTTAAAAGTCGTATTTGTTCACGACAAATCTTAGATAATCATACGTTTTCTGTTTACAAATCAATCAGTGAGCTGTATTTATACCCTTGGAATTAGGTTTCAACGGTTTGGATTTAACTGGCGGCAAATATAAAAATTCCAAGTTATAATGGCAGAAATTGTGGGAAAAAACGTCAAGTATGAGATACAACGTAATAAAGTTACGTCCATTGTCTTTGTTCCGATGCTGCGTCATTCGACCTTCACCCTGTCTGGAACTGTTCCTCTCTATTTTTTGTCAATATTACCGTTTTTAGCTGTATTTTACTTTAATAGGGAAAATCAAATACTTTCGGCTGGATTTTTTTCGGAAACAAAATCTCTCAATACAAAACATAGACCGCACTTTGATACATTACTGTCTAATCTGGTGAAGTGCGCTTTAATTATTTCATAACATCCGTTTGTTTAA
GAAATACTACCCAGGTTTTTTCCTTGAGTTATGCTTTTAGCTTAAGCTCATATCATTGGTTGTCGTCATGACTCGCATTTTTTGCGATGAATGACTCAATCTATTCGGGAGTCTATGGGACTTTGTAATCCGAGAACTCGCATCAGTGTGACGTATTGGATGCAAAGTGACTGCCCGTCATATCTTTTACTTTTCTGCGTTTATAAATCAAAAACCCAAAAATATATCTTCTCTCCATAAGAGAGTACCTAATATAATACCTAGCTCAGCCCACTAAACGAAACAGAATATCTTGAGCGATAAAAAAGGTAACACCAATGGGCCGGTAGTTATCGAAGTTTTGATGGGTTTATTCAAACCCATCCTCCCTTATAAGGGGTCTTACGATACCCCTATAGCCCCCGGTTATCAAGTAAATATTTATATATTGTGAATAGTTTTACTTTTGTTGATAGTTCTTCTTCAGATTTTATCTTAATGTCGATATTGCGATTACTATTTATTAGGAAGTAATTTCTTATTAGATGTTTTACAGTTTTATCGTTGGTGTTTATATATGGTATGTCATATTTTTTAGTTTGGATTTTCCCTTCACATTTCTCTTTTAGAATATTGTCTAGACTATATGTTAATAGTTTGTTATTTGTTATCAGCATATAGTACGTTTTGCGATTACTTGTTTTCTTTAAGTATTAACTTATTAAATATATTATGATTTTCTCTTTTGTAATTTTTCCCGGTCGTTTTAATATTTTTATTAGGTTGTTATCTTGATGATTATATGTTAGGGTATTTGATAGACTATGTAGTATATTCTTCTTTTGAGTGTCTATCTGTTAGTTTTCTTTCTTGATTCTATTGACTTCGTTGTTTATGTTTATACTGTTAGTTTTGAAGTTCACGTATGTTTACTTCTCTTCAATTGTTTCGTTAATATATTCTGAGTATTCTTAAATTCTTTCATTCCCTTTCTCTTCTTTTGTATTATGGAGGCTAAAGC
ACGAGAAAAAACAAAAAAACTAATTGATATTGATACCCAATTAGTGTTTCAACAGGTCTCTTTCCTTCATCATGTACTGCACATTGAATAAGAAAGAGATCAAGGCTGTTAAGCCAACTGATGCTATCCCTCCCCAATATCCTAAAGAATTTTTTATAAATGGAAATGGTAAAAAGCCTACATTGAGAGTGCCACAAGGTAAATTGGATTTACCAACAGTCAGAGAATTAGTTTTTGGAGGCTTAGAAAGAGGTGAATTGGTCTTATCTCATGTCATCCGATATTTGTATCTAGTAGGAGAAAGAATCACTGAAAAATTAGAAGGGGACTGGATTTCTTTTGGTGTTAATATCGGAAGACGGAATCAAGAAATTAATGTTTGGAACTTTTATGAAGTAATCATAGAGGATGACCAGACAATAGATGGGAGAAGAGCAAATAATGTAGATGAAAATGATGATGTGTGGTTAACTTTGGCATTGCTTGCTTATTATAGATTAGGTCGCTCTGCAAATCAAAATCACAGGAACAATTTGCTGATAAAATTGAATGCACAGATTAAAGGATATAGAAAAGATGCACCCAATATTATTGATGATGTTGCTGTTCACGGAAGTTGGGTGACAAATAGTGAATTCTGTAAAATTGCAGCCGGCTTCGATATGTTCATGAACAGATTTAAAAACAACAAATATGCTCATGTAAGATTTGGCACAGTAGCTTCCAGGTACAAGGATGCCGCAGGACTCATGGCATTAGGTCATGCCTGTGATGTGACTGGTTTGACCATTGGAGAAATCCTTGATTGGATTTTTGTATCCAATGTAGGGGAGGATGTCGTCAAAATTATGGAAGAGGGGAATGAAATAGATGATCCCTACTCCTACATGCCATATATGATGGATATGGGCATATCAAACAAGTCACCTTATTCATCAATCTCTTGTCCACATATATATACTTTTCTACATCTAGTAGGGACTCTCTTAACATCAGAAAG
GTAATGCGAATTGGCAGCATGGCCACCATCTCAATCCTAGTCGTGGACGAGGACCGGCTTCGGCGCAAGACCGGCCCTCCACACGCTGTCGCCTTTGGCGATGTCGACATTATCATTCTTCCTAGCGAGCGAAAGCCGCTTTTCCTTCCACCTGAATCAGATCCCGAGCATGTTGTTCAGGAACTTTTCAGAAGACCGAGAACTGAGGACTCCCTTATAGGATCCTTTGTCTTCTACGGTGAAGGGGAAGAAATGCAGACAGTGATGCGGACTGGACCTGCTCTTCCCAAAATACCCTCCATTTCTTCTCAGCCTTCTCCTCTTCTAGGAGATGGGTATGAGGTCATAGGCCTTCGATATCCACTTCTCTTTGATCAGGCTTTCTCCCCGAGGAAATTGCCTCCTTCTCGAGTTGAGAGGGATCCCCTTAGGCATGGAATCATTAGTGGGAGTCATGGTTGTTCGGTTTCCTCTCAAAACGGGACGTATTGTGTTCCTTTTACTATCTATCATACAGCTACCACTCAACTGTTCCAGTTTGATGGCGTAGGTCGCATGCTCACTCCCTCGCGTCTATTGCGGTATCAGGAAGTTGTCCTTCTGGGCGGGTACTCTTTCGGCCACAAAATAGCCATACGTGAGTATCTGAACTCCAGGCTTCTCACCGCCGCAGGGGGGAAGGAGGCGGAACACGTCACTAAGAATCGGAAAGAATGGGCTGTCCAACGAATGAATGCTATACTCCAAGGCATAACTGAAATGCCGGATGGAGTCCCTTCTAAAGACGATCCTCGCGTAAGTGATGAGATTGATCTCTGTGCTCCTTTGACGTCTCTTTTCGACGCTCAGTGCAACCGCTTTTCTATTCATGTCATCAAGCGTATTCTGATGCACATCCATCCACAACAGGAGGCAGCGTTGCTTAAGGCGTTTGGCGTCTCTGCAAGTGAGGATTTTGTCACACTTTTTCTCAAAGAATATTCAGAGTCACCACTTCTTT
GTATAGCTTGAGCATTACCGTCGTGTAATTGCAACACTTGGCTTGCCAAATAACGCTAAAGCGTTCACGAAACAAACAACAATTCGGCATGGATGTTGTGAAGAAATTCGCCGTCATGTCAGTGACTGTAGTAGCAGGTCCCGTCCTTACGCTTTCATCACCTGTGGTGGTGACGTTTGGAACAAGCTTAATTGCCGTATCTTTGGTGAAACGGTTGCTACAGGAACAACCCCGTGTAATTGCTCACGATCACGAACATTACCCAGGTGGTTCTGAGAGCAGTTCTAGCTCTTGTGCTACCGCGCCTATTTTACGTAATCTTTCGCGAGATCAGTGCGATTCAGAGAATATTGGATGCAGTTCTAGCGCCTGTTCTCCGTCTGAAATTGTGAAAGTTACAAGGCAGGTAGTGGAAGTTGAACGTGGTCTTTACCGGGACAAACAACAATTCGGCATGGATGTTGTGAAGAAATTCGCCGTCATGTCAGTGACTGTAGTAGCAGGTCCCGTCCTTACGCTTTCATCACCTGTGGTGGTGACGTTTGGAACAAGCTTAATTGCCGTATCTTTGGTGAAACGGTTGCTACAGGAACAACCCCGTGTAATTGCTCACGATCACGAACATTACCCAGGTGGTTCTGAGAGCAGTTCTAGCTCTTGTGCTACCGCGCCTATTTTACGTAATCTTTCGCGAGATCAGTGCGATTCAGAGAATATTGGATGCAGTTCTAGCGCCTGTTCTCCGTCTGAAATTGTGAAAGTTACAAGGCAGGTAGTGGAAGTTGAACGTGGTCTTTACCGGGACATTTTTCAGGACAACGAAATCCCATCAGTCATGGAAGAGAAACTGCAGAAACTCCTTTACTCTGAGGGTGAGAAGATTCGAAGACGTTGCCAATTTGAAGCATCAACGATGCACTCACGCAAAGTAAAGGTTCCGGAGGTAGGTACTATCCCAGATATCCAAACTTGGTTCGATGCTACGTTTCCTGGTAACTCC
ACACAAAGGCGCCCAATCATGGATTCTATATTATCAAAACAGCTGGTTGACAAGACTGGTTTTGTTAGAGTGCCAATCAAGCATTTTGACTGTACAATGCTAACTCTGGCACTTCCAACATTTGATGTTTCCAAGATGGTAGATAGAATTACCATAGACTTCAATCTGGATGATATACAAGGAGCATCTGAAATAGGCTCAACTTTGCTACCCTCCATGTCGATAGATGTGGAAGATATGGCCAATTTTGTTCACGATTTCACCTTTGGCCACTTAGCTGACAAGACTGACAGACTGTTAATGCGTGAGTTTCCCATGATGAATGACGGGTTTGATCATTTGAGCCCTGATATGATCATTAAAACTACATCTGGCGTATACAACATCGTTGAGTTCACCAACTTTAGGGGAGATGAAAGAGGTGCATTCCAGGCTGCCATGATCAAACTCGCTAAGTATGAGGTTCCTTGTGAGAACAGATCTCAGGGCAGGACTGTTGTTCTTTACGTTGTTAGTGCTTATCGGGCATGGTGCATGGTCTATCTGGAGCTAGAGCGGACTCTGAAGCAGAGGGAGATGGTTTATAGGTACAGACTTGCTCTTAGTGTGATGGATGAGCTAAGGACCTTGTTCCCAGAACTGTCATCCACAGATGAGGAACTAGGGAAGACTGAGAGAGAGTTGCCAGCCATGGTGTCCTCCATCCAAATAAATTGGTCAGTCACTGAATCTGTGTTTCCACCCTTCAGCAGAGAAATGTTTGACAGGTTTAGATCCTCCCCTCCCGATTCAGAGTATATCACGAGGATAGTGAGCAGATGCCTAATAAATTCTCAAGAGAAACTCATCAATAGTTCCTTCTTTGCTGAAGGGAATGATAAGGCTCTGAGATTTTCAAAAAACGCTGAAGAGTGTTCCTTGGCAGTAGAGAGAGCCTTAAATCAGTATAGAGCAGAAGACAACCTTAGGGACCTCAATGACCACAAGTCAACTATTCAGC
TAGTATACATACCAAGTATACGGATATCGGTGCGAGCCCTGCACAGCTAAAGTGTATAAAATGGAGTTACCCAACCAACATAAGCAAACTGCTGCTGAAGGTTTCGTTTCTTTCCTTAACTGGCTTTGTAACCCCTGGAGACGCCAACGTACAGTCAACGCTGCTGTCGCCTTCCAGAATAGCATTCTTGCTATTGAGGACGTAGAACACTTCGAAGATATCAACGAGTGTTTTGAGGAATCGTCTGGAGGCCAATCGCAGCGCACTAAGGTTGTCGCCGAAGGGGCTTACTCTCCCGTAAAATCCGAACGCACCCGCCGAGTCCGCAAGCAAAAGGCCAAATTCGTCAAATATTTGGTCAATGAGGCTCGTGCCGAGTTTGGTCTCCCCAAAGCTACAGAGGCCAATCGACTCATGGTGCAACACTTCCTGCTCCGAAGGTGTAAGGATTGGGGGGTTGTCACATCCCAGTGCCACAACAATGTTGCACTCGCCTTGACTCTCGTGTTTGTCCCAACAGGGGATGATTTGCTGGCGCGAGTAGTGATGAACACGTACAAGACGAGGTCTGCGGTCCGTGGGATGGACAACCTCCAAGGGGAGGGGTGGTGGAACAACAGGCTTGGCATAGGTGGCCAGGCCGGCTTGGCCTTTCGGGCCAAATAGGGGTGCCTAGAGAGGAGGCCGGGGTTTTCCACGTCCGTTTCGCGTGGGAATCACCCCGATCTGGTGGTCAAACCATCAGGACACCCCGAGAAACAGCGTCAGTTGTTACGCTATAGTGGAATTGGCGGCCATTTATTAATCGGCATCCACAACAACTCTCTCTCCAATTTGCGTAGGGGCTTAATGGAGAGAGTTTTCTACGTCGAGGGACCCAATGGGCTCCAAGACCCCCCTAAACCCGTTCGGGGAGCTTTCAACTCCCTGAATAAGTTTCGAGACCTATATACCAAAAATAGTTGGCGTCATTCCCCTGTAACCAATGAACAATTCTTGA
CGCAGAAGCAGAGGATTTATTTAGTCACTGGCAAACGGAAAGATGGCGGACAACATGACCACAACACAAATTGAGGTGGGTCCGGGAGCAACCAATGCCACTATAAACTTTGAAGCAGGAATTCTGGAGTGCTATGAAAGGTTTTCATGGCAAAGAGCCCTTGACTATCCTGGTCAAGACCGCCTACACAGACTAAAACGAAAATTAGAATCAAGAATAAAGACTCACAACAAGAGTGAGCCTGAGAATAAAAGGATGTCTCTTGAAGAGAGAAAAGCAATTGGGGTAAAAATGATGAAAGTGCTTCTGTTTATGGATCCCTCTGCTGGAATTGAAGGGTTTGAGCCATACTGTGTGAAAAATCCCTCAACTAGCAAATGTCCAAATTACGATTGGACCGATTACCCTCCAACCCCAGGAAAGTACCTTGATGACATAGAAGAAGAGCCGGAAAATGTCGATCACCCAATTGAGGTAGTATTAAGGGACATGAACAATAAAGATGCACGACAAAAGATAAAGGATGAAGTAAACACTCAGAAAGAGGGGAAATTCCGTTTGACAATAAAAAGGGATATACGTAATGTGTTGTCCTTGAGAGTGTTGGTGAACGGAACCTTCCTCAAGCACCCTAATGGAGACAAGTCCTTATCAACTCTTCATAGATTGAATGCATATGACCAGAATGGAGGGCTTGTTGCTAAACTTGTTGCTACTGATGATCGGACAGTGGAGGATGAAAAAGATGGCCATCGGATCCTCAACTCACTCTTCGAGCGTTTTGATGAAGGACATTCAAAGCCAATTCGAGCAGCTGAAACTGCGGTGGGAGTCTTATCCCAATTTGGTCAAGAGCACCGATTATCACCAGAAGAGGGAGACAATTAGACTGGCCACGGAAGAACTTTATCTCTTGAGTAAAAGAATTGATGATAGTATATTGTTCCACAAAACAGTAATAGCTAACAGCTCCATAATAGCTGACATGATTGTATCATTA
AAGTTTTTTTGCCGACCTACGTATCTCACAGACAGATGGTGGAACGAAAGTTCAGTAGATCTGCAGAAATTTGCTTAAAGAAATTTGAATCAATCCAACAATTTAGACAAAAGAGACAACAACAAGAAGCAAGCACAGATAAATCACATTCTCAAAACGAAAAAACTAAATCACCCGGCCCCCGTACTTCCGACAGTAAAAAAGATTCTTCAACACGACAAAATGAAAATTCGTCCAAGTGTAGTCCAAATTTTCAACAAGCCAAAGATGAGTATATTCAATTATTACATTCCAAAGATGTTGCGCTAGATTTAATTATTGAAAAAGCTGAAGACATAAGAAATGTTTTTATTGGTGAACTTCCTCTCACTCAAGAAGTGATAGAAAATAACCTTAATGATGTTGCTGTAGTCCTGAATAATGCAAGTGATTTAATTTTTAAATTATTTCAATCAGATAATGGAATTCTTCAAGAGTGTGTTGTTCCAGTCAACGTAATCCAAAAAGATATTTTTCCTGTTTTACATCCTTCTGAAATTTTTGATTATAATGGTTTTGGAATAGACGAAACAAACAACTTAGCAATCAGTCCTACCATTCGATATTTACCTAATTGGAATGTTCAAAAAATTCGTAGTACCATTGATCTTTTGAAAAATGATAGTACAGTTGTCAAAGCAAGAAATTTAGCTAGTGATTTTGGATTGATTAGTAATACTTTGAAAAGAAGATTGTTAATTGGAATAGATAGAATGTTTAATAAATTAAGCATACAACATAGATTTGGAACGTTTGAGAGTCAGATTTTTAGTTGCTTTTTAATGAAACAGTTATTAACAGAAGAACAATGCTATGTTAATCTTCCTGATTGTGTTAGAAAATCGAAATTTCAAAAAAGAGGAATAGACACTGTTTGCTGGCAATATTTAAGACAAATTCTTCTTCACTATAATTGTTTTCCTTTTTACCACCATACGCACAATGCTAGATTTGGAGTTTT
ACCAAACAAAGTTGGGTAAGGATAGATCTTATAATAACTATGGACTGGCAAACTTAGGAGTAAAGATCCTACTGTCGGGGGGAGGAGGAGGAGCAAGATCTTTGACTATGGCGACTCTTCTTAAAAGCTTAGCATTGTTCAAGAGGAACAAAGACAAAGCGCCGACGGCATCAGGTTCAGGAGGGGCCATCCGGGGGATTAAGAATGTTATCATAGTCCCGATTCCCGGAGACTCGTCCATCATTACCCGTTCAAGACTGCTCGACAGGCTTGTCAGATTGGCCGGAGATCCTGACATCAACGGGTCAAAGTTAACCGGCGTGATGATCAGCATGTTATCTTTGTTCGTAGAGTCACCCGGGCAATTGATACAGCGAATCACAGATGATCCAGATGTTAGTATCCGCCTTGTTGAGGTAGTTCAAAGTACTAGGTCTCAGTCCGGGTTGACCTTTGCATCACGTGGTGCTGATTTAGACAACGAGGCAGACATGTATTTTTCAACTGAGGGGCCCTCGAGTGGAGGTAAGAAAAGGATCAACTGGTTTGAGAACAGAGAAATAATAGACATAGAAGTGCAGGATCCAGAAGAGTTCAATATGTTGTTAGCCTCCATACTAGCACAAGTCTGGATCCTTCTGGCCAAGGCTGTTACGGCACCGGATACGGCAGCTGACTCAGAATTGAGAAGGTGGGTTAAATATACACAACAAAGGAGAGTGATTGGGGAATTTCGCCTTGACAAAGGGTGGCTGGACGCAGTCCGCAACAGAATTGCAGAAGATCTATCACTTCGGCGGTTCATGGTATCTCTCATACTTGACATCAAGAGGACCCCCGGCAACAAGCCAAGGATTGCAGAAATGATCTGCGACATTGACAACTATATTGTCGAAGCCGGACTCGCCAGTTTCATCCTTACTATCAAGTTTGGTATCGAAACCATGTATCCTGCATTAGGGCTCCACGAGTTTGCCGGGGAATTGTCCACTATTGAATC
ACCGGATGGCCGCCCGCCCGCCACGTGTCTCAATCCTGACGCTCCGTGGAGTCTTATTTAGCGCTCCCGGATTTCAAATTTCACTATAAAACTTGGTCGACAAGTTGTACACAACTATCTAAATGTGGGACCCATTAGTCAATGACTTTCCTGACACACTGCATGGATTGCGGTGTATGTTAGCTGTGAAATTTGTGCAGGAATTATTGGAGACCTATCCGCGTGACTCTAATGGGCACATCCTATTGGAGGAACTAATCCAGGTGTTGCGTTGTAAACGTTATGCCAAAGCGCAATTTCGATATGGCGTTTTCTACTCCAAGACCCAGCGTACGTCGAAGGCTCAACTTCGACACTCCATCTGCAACACCGATGTCAGTTCGTCGAACTCCGAGCACCAGTCGTCGTAGACAATGGACCAATCGTCCCATGAATCGCAAACCGCGTCTATATCGTATGTATCGCTCACGCGATGTACCATATGGGTGCGAGGGACCATGTAAAGTTCAATCATTTGAACAACGTCACGATATCAGTCATACTGGTAAGGTCATGTGTGTTTCCGATGTCACTAGAGGAAACAACCTTACTCATCGTGTTGGTAAACGATTTTGTGTTAAATCGGTTTACATTATTGGCAAAATTTGGATGGACGAAAACATCAAGACAAAGAACCACACAAACACGGTCATGTTTTGGCTAGTTCGTGATCGTCGACCTTTTGGGACGCCTATGGATTTAGGTCAAGTGTTCAACATGTATGATAACGAACCCTCGACTGCCACCATAAAAAACGATCTACGTGATCGTTACCAAGTCTTACGTAAGTTCGATTCAACTGTCACCGGAGGTCAATATGCGTCGAGGGAAGCAAATATAATCAAGAGATTTTGGCGTGTCGACAACTATGTGGTATACAACCACCAAGAAGCTGCGAAGTATGAGAATCATACTGAAAATGCATTATTATTGTATATGGCATGTACTCATGCCTCAAATC
AACCATAAAAAAAGAGCAGGACTTCTCCATACCCACTCTTTTACGGAACAGTTTTCCCAGGACTCCTTGCTAAGTCCTCTGCTCCTAATTCCAATATATATCAGAATATTACAAAAGTATACAATTATTTTGGATTATACTCATAAGGTTTGCTGTTTATCTTTTCCCAGTGATGGTCAATATACTTTCTTACCCGTTCATCCTCTTCTTCTATCTCATCGAAAGCAATCTGGCGCATCCTTCCTTCCCCAAAGTCCATAACTTGCATCATGCGCTTTGGTCCTTCCCAATAGCTGAACATAAAGTGTAGATTCAGGCAGTTTGGACAGCGCATTTCTTCTTTGTATAAAGTTAAGTTTTTAGCTCTGCCAGTATTACCGCATTTCTCACATTTTCCAAGTTGCACGATAACCAGCTCCTTCTAATTACATTATATATTGTATAGGGTTACTAAGTAAGGTAATATCTAGGTGAGGGAGGCGGAGAGAGTGAAAAAATACATATTAATCATTGTGGCAACTGCTCTTATGTTAGTGGGTTGTAATAACAATTCTGAAGCTAAAGATATAGCTGAAAGCTATATGGACTCTGTAAGGAACGGAGAAGATTTTGAACTTATAATTACATCTGAATATAAGTTTATTGATGTATTTGAATATGACTATTTAAGAACTCTTGACGAAGTACGCAGGGAAGACTCATTAGAATTTAGTAGGGAGGTTTACGATCTTTTTCGAGAATTAGGCGAATATGAAGAGCACCCTACCTATGAGGATCATAAAGAAGCAATGAAAGTTGAGTTTCATGACCATGAGATACTTGAAGATGATAACGACACATTAATTTTATGGAATCGTGATGGCTGGGTAGAAGATCATACCTTATTATATGACGTCGTTGTAGCCGATGAAGAAGGAAACAAAATCTATAAAAAAGCGGAAATTATAGTATCATTTCTCGAAGGAGAAGATCGACAAAGTGAGTTCATTAGAAGTATAAA
CGGATTGGATGTCGACAAATATTGAATTGGCAACGTAGGGAACCTTCCCCTCAGCGAAGGCCGAAAAGAGGCTAGCCATGCCCTTAGTAGGACTAGCAAAAGGAGGGGACTAGCGGTAGCAGTGAGTTCATTGGATGGCCGAACCCCTGAGTACAGGGGAGTCGTCAATGGTTCGACACTCCATTAGTCGAGGAGTCTCGAGATGCCATGTGGACGAGGGCATGCCCACGGCACATCTTAACCCACGCGGGGGTTGCATGGGTGAAAGCGCTATTCGTGGCGTTATGGACACAGCCTGATAGGGTGTAGCAGAGACCTGCTATTCCGCTAGTAAAAACTCTGCTGTACATGGCACATGGAGTTGTTTTCAAATGAACTTTTATACAAAACATATAAACAAAAACCAGCAGGCGTCGTGGAACCTGTTTACGACGTCAACGGGCGTCCACTGTTTGGAGAGAGCAGTGACTTGCACCCGCAGTCCACACTAAAACTACCACACCAACGAGGCAGCGCCAACATCCTGACCAATGCTAGGTCCCTACCGCGGAAAGGTGACTGCCGGAGAGGTAATGTGAATGGAGCGGTGAGTGGCATCTATATCAAACCAGGACCGATCTACTACCAGGACTATGTGGGGCCCGTCTATCATAGAGCCCCACTGGAACTATGTAGGGAGGCAAGTATGTGTGAAACAACTAGGAGAGTTGGCAGAGTGACTGGTAGTGATGGGAAATTATACCATATCTACATCTGCATAGATGGGTGTATCCTCCTGATGAGGGCAACTAGAACCAACCCAGAAATCCTAAAATGGGTATACAACAGATTAAATTGTCCTTTATGGGTCACCAGCTGCTCCGATGAAGGGAGTAAGGGTGCTACAAGTAAGAAGCAGCCTAAGCCAGATAGGATAGAAAAAGGCAAGATGAAAATAGCCCCAAAAGAGACAGAAAAAGATAGCAAAACCAGACCCCCTGACGCGACTATAGTAGTAGAA
GCGCCAGTCCTCCGATAGACTGAGTCGCCCGGGTACCCGTGTATCCAATAAATCCTCTTGCTGTTGCATCCGACTCGTGGTCTCGCTGTTCCTTGGGAGGGTCTCCTCAGAGTGATTGACTACCCGTCTCGGGGGTCTTTCATTTGGGGGCTCGTCCGGGATCTGGAGACCCCTGCCCAGGGACCACCGACCCACCACCGGGAGGTAAGCTGGCCAGCAATTGTTCTGTGTCTGTCCATTGTCCTGTGTCTTTGATTGATTTTATGCGCCTGTGTCTGTACTAGTTGGCCGACTAGATTGGTATCTGGCGGATCCGTGGTGGAACTGACGAGTTCGAGACACCCGGCCGCAACCCTGGGAGACGTCCCAGGGACTTCGGGGGCCATTTTTGTGGCCCGGCCAGAGTCCAACCATCCCGATCGTTTTGGACTCTTTGGTGCACCCCCCTTAGAGGAGGGGTATGTGGTTCTGGTAGGAGACAGAGGGCTAAAACGGTTTCCGCCCCCGTCTGAGTTTTTGCTTTCGGTTTGGAACCGAAGCCGCGCCGCGCGTCTTGTCTGCTGCAGCATCGTTCTGTGTTGTCTCTGTTTGACTGTTTTTCTGTATTTGTCTGAAAACATGGGCCAGGCTGTTACCACCCCCTTAAGTTTGACTTTAGACCACTGGAAGGATGTCGAACGGACAGCCCACAACCTGTCGGTAGAGGTTAGAAAAAGGCGCTGGGTTACATTCTGCTCTGCAGAATGGCCAACCTTCAACGTCGGATGGCCACGAGACGGCACTTTTAACCCAGACATTATTACACAGGTTAAGATCAAGGTCTTCTCACCTGGCCCACATGGACATCCGGATCAGGTCCCCTACATCGTGACCTGGGAAGCTATAGCAGTAGACCCCCCTCCCTGGGTCAGACCCTTCGTGCACCCTAAACCTCCCCTCTCTCTTCCCCCTTCAGCCCCCTCTCTCCCACCTGAACCCCCACTCTCGACCCCGCCCCAGT
ACAATTTTAAATCAACGCCCGCGCCCGTGCCTACTCTCCCACGACATGCATCTTCTAACCCCTGGTCTCGTTTCACATCTCTCTGCTAAGCACCACTCTACCGCCAATTATGTCTCCTCACGTATGGCTTGGAAACCTTTCTCCGTTCAGATTGCAAACAACTCATTCGTCTGTGCCTCCGCCCAGCAGCTCAACGTTGCACAAACTGATTCATCGCGTGCTCAAGTTGAACAGAAAGTCAAATTTGCAAAGTACGAGGAACGCGACTTGATTGTAGGGTACACCCTCACTGCGTCATGTCCTTTGTGTGGCGAATATACTGAACAAATCGATACCACCGCCCCTCGAGTTCGCACTCCTACTGTTCCGGTCCCTGCCCAATCTACGTCTGTCAGTGATGATCGCGAGCTAACTTGGAAATCTGACCTAGATGAATTCGCAAAATCAGGAGCGTCCATTACATCGACTGAGTGGAACGAGCGATTTTCCCACATTCCGTCGGACTTTGTTGATCAATACATGCTAACGTCTTCGTCTCCTGGAATTGTGGTTGTTGCAGACTCGCCTGTCCCCTATTACGCTAGCAAGGCATCTAAATTTCCACGTTGCCATGAGGGCATGATCACGATACCAAACAGCATTAATGGTGCAACCCCACTGCAATACGGAAAGTTAATTCCCGCTGTTACGGTTGGTCACGAAGCGCGTTGCAGATACGTCGACTTAAGATTCCCCGCCAAGAAAAGGTTGCTCCTACACGTTTACGATGAAGTGGAGGATGTGGAGGAAGAAGAGGATGATGATGACGAGATCCAACAATCATCCCCTGATCATGCGGAGCCCCAACACCCCACTGTTACCCCGCAACGAAGTGCCAGTAGTCCTCCCGCGCCTTCCGCCTTTCACGCGCCGTCATCCCCAATTCCTCAGCGGGTCGCATCCACATCATCATTTTCGCTCATGGAGGAGGGATCGCCAGTTGCTCCAGTGTCAATGTTCG
AGTAGTTCGCCTGTGTGAGCTGACAAACTTAGTAGTGTTTGTGAGGATTAACAACAATTAACACAGTGCGAGCTGTTTCTTGGCACGAAGATCTCGATGTCTAAGAAACCAGGAGGGCCCGGTAAAAACCGGGCTGTCAATATGCTAAAACGCGGTATGCCCCGCGGATTGTCCTTGATAGGACTAAAGAGGGCTATGCTGAGTCTGATTGACGGGAAGGGCCCAATACGTTTCGTGTTGGCTCTTTTGGCGTTTTTCAGATTCACTGCAATCGCTCCGACTCGTGCGGTGCTGGACAGATGGAGAGGCGTCAACAAACAAACAGCAATGAAGCATCTCTTGAGTTTCAAGAAAGAACTAGGAACTCTGACCAGTGCCATCAACCGCCGGAGCACAAAACAAAAGAAAAGAGGAGGCACAGCGGGCTTTACTATCTTGCTTGGGCTGATCGCCTGTGCTGGAGCTGTGACCCTCTCGAACTTCCAGGGCAAAGTGATGATGACAGTCAATGCAACCGATGTCACTGACGTGATTACCATTCCAACAGCTGCTGGGAAAAACCTGTGCATCGTAAGGGCTATGGACGTAGGATACCTTTGTGAGGATACTATCACTTATGAATGTCCGGTCCTAGCTGCTGGAAATGACCCTGAAGACATTGACTGCTGGTGCACGAAATCATCTGTTTACGTGCGCTATGGAAGATGCACAAAAACTCGGCATTCCCGTCGAAGCAGAAGGTCTCTGACAGTCCAGACACATGGAGAAAGTACACTGGCCAACAAGAAAGGAGCTTGGTTGGACAGCACAAAAGCCACGAGATATCTGGTGAAGACAGAATCATGGATACTGAGAAACCCGGGCTACGCCCTCGTTGCAGCTGTCATTGGATGGATGCTAGGAAGCAACACAATGCAACGCGTCGTGTTTGCCATTCTATTGCTCCTGGTGGCACCAGCATACAGCTTCAACTGTTTAGGAATGAGTAACAGAGACTTCC
GAAAACCCAACCCTAACCAACCTCAACCACCAACATCCTTAACGAAATTAAGCTCCCAGTAAGGATATATTCCGCGGGATGGCTCGTGTGCGCGAGGTTTACTCTTCCTTCTCCGACCCCTCTCTGAAAGCTATCATTCAGGATGAGGCCTACAAGGCCATTCAGACCCAAATGAGACAAGCTACTGTGGTCAACCCATACGCACTCTCCACCGATGCGGCGGACGCATTGGAAAACCTCGGAATCATCACCAACCCCTACTCAATCCAACTCCACACTCATGCTGCGGCGAAGGCAATTGAAAACGATCTATACAATACCGTGGCCTACCACTTGCCCAAAGAGCCAGTTACTTTCTACTACATGAAACCTGGGAAACTAGGGAAATTCAGAAGAGGGCCCCAGCACAAGGACAAATTCATCAATTCACTGTTTGAGCCCAAAGACATTGCAAGGTACCCCGAGGAGACCGTCGTCAAGCATCTTGAAGAAAGTCCCTGCTCCACCTCAAACGCATTTATGGGGGACACTCTACACTTCTTCAAGCCAGAGCAACTGATGACCCTCTTCAGGCTAAGTCCGAAATTGAAAACACTGTATGCAACCCTAGTTCTACCAGCGGAGGCAATGCATGAGTTACCATCACTTCACCCCCACATATACTCCCTCAAGTACACAAAAAACCATTTTATCTACATGCCCGGGGGACACGCTGGAGCTTCCTATGTACATTCAAGAGAACAGCTAGCCTGGCTTCTGATTGGAAAGCTCACCCAAGGCAACATGCAACTAACCTTCCAGCTCCTCGAATCCAAAGGCGCAAATCACTTGTTCATCATTCAGAGAATGAACATGCAAACTCCACCACTGAGAACATTTGGAGTCGGCGCCCCCTACGTTCTTCTACCAAAAATCTTCTTGCCATCGGAGCACAACATGCAGCAGCCCATCCCAACTGCCTTCGCAACGAAGATGTTTCTCTACTGCAAAAGCCTCAAGG
AGCCCGGGCCCCCCGCGGGCGCGCGCGCGCGCAAAAAAGGCGGGCGGCGGTCCGGGCGGCGTGCGCGCGCGCGGCGGGCGTGGGGGGCGGGGCCGCGGGAGCGGGGGGAGGAGCGGGGGGAGGAGCGGGGGGAGGAGCGGGGGGAGGAGCGGGGGGAGGAGCGGGGGGAGGAGCGGGGGGAGGAGCGGGGGGAGGAGCGGGGGGAGGAGCGGGGGGAGGAGCGGGGGGAGGAGCGGGGGGAGGAGCGGGGGGAGGAGCGGGGGGAGGAGCGGGGGGAGGAGCGGGGGGAGGAGCGGGGGGAGGAGCGGGGGGAGGAGCGGCCAGACGCCGAAAACGGGCCCCCCCCAAAACACACCCCCCGGGGGTCGCGCGCGGCCCTTTAAAGCGGTGGCGGCGGGCAGCCCGGGCCCCCCGCGGCCGAGACTAGCGAGTTAGACAGGCAAGCACTACTCGCCTCTGCACGCACATGCTTGCCTGTCAAACTCTACCACCCCGGCACGCTCTCTGTCTCCATGGCCCGCCGCCGCCGCCATCGCGGCCCCCGCCGCCCCCGGCCGCCCGGGCCCACGGGCGCCGTCCCAACCGCACAGTCCCAGGTAACCTCCACGCCCAACTCGGAACCCGCGGTCAGGAGCGCGCCCGCGGCCGCCCCGCCGCCGCCCCCCGCCGGTGGGCCCCCGCCTTCTTGTTCGCTGCTGCTGCGCCAGTGGCTCCACGTTCCCGAGTCCGCGTCCGACGACGACGATGACGACGACTGGCCGGACAGCCCCCCGCCCGAGCCGGCGCCAGAGGCCCGGCCCACCGCCGCCGCCCCCCGGCCCCGGCCCCCACCGCCCGGCGTGGGCCCGGGGGGCGGGGCTGACCCCTCCCACCCCCCCTCGCGCCCCTTCCGCCTTCCGCCGCGCCTCGCCCTCCGCCTGCGCGTCACCGCGGAGCACCTGGCGCGCCTGCGCCTGCGACGCGCGGGCGGGGAGGGGGCGCCGGAGCCCCCCGCGACCCC
GTTGACGACCCCGACGTGTGCCTAAACGCACACGTCCCCACGCAGTTGGTGCTCAACTCGGCGGCGGCGGCGAACGACACCAATGACGCGCCGCCCGATCCGCCGCCGGCCCAATGCACCATTCAAATATAGTCGTGTCGGCTGGCCAAAAACGAATGTTTTGCAATCTGCTTGTAGTCGGTCGACCTGCACTCAAAGTTGAACCTGGTCAAGCAAAACACAAAGTCGCGCGCCATCAAATTGCGCACGTTTTTCAGCGCGGCGGGGTCGTTGTATTGCTGGCGTCGCCGCATGCTGGCCAGGTCCAGCACCTCGTCCGCGCTCCGCTCAAACGGATGCCGGCCCCCGGTTAGGAGTTTGTAGGCTAGCACGCCGACGGCGTACCAGTCGAATGACCGCGCGTAGTTGTGGCGGCGAATTTTTTCCGGGCTAAAGTACTCGAGCGTGCCGTCGTGCACCGGCGAGTGTTCGCGCTTGCACAGGCCGTAGTCGCAAAGATACACGCGATCCCGCGCCCCAAAGTATAAGACGTTCTCCAGCTTGACGTCGTTGTGGATGTAGCCGGTGGCGTTGTGCAAGTCGTTCAACGCGTCGCACAACTGCCGCACTATATTAACCACCAGCGCGTTGTCAAGCGCGCCCTGCGTTTGCAGCGTCTCAAACAGGTCCGGGCACGGCACGTAGTCCATCACAATTGCCCAAGCGGTGGGCGAGCTGTAGCAAAAGTACATGTCCACAAAGCTGGGGTGGTCAGACATTAAATCGTGCACGTTGATTTCGTCGGCGCTAAAGCTGTGCGCGGCAATTGTTTTGCGCAGAAACAGCTTGCTGGTGGTGGGGCGGTGGTGCAGCACGTCCATTTTGCCAAATCTTCCGTTGACCACTTTGGGCGCGAGAACGGCGCAGTCGGCCACGAACCGGCTTAACGACTGCAGGGCCGCGTCCATGATGGAGCGACAGTATCAATCCGTTCGGTCTTATCTAATCAACAACCAGCACA
GAGAAAAAAACAAACCAGTCTAGCACAGATTAGCACAATCTGCCCTAGCTTACAGGCTTGCAAACTGCCCTTCCTACTTTCAAGTTGAAATTAGGAAGCACAATCTACAACCCTGTAATGGCCCTTCATACTATTACCCCAGCTGAGAGCGTTCTTGCTCAATTTTCTTCAGAGGAAGCTAGCCGTATTGGATCTTCTGCTATCGCTAACTTTTCAAGGCTTGAGGCTGATAATCATAACCTGTTTCACTATCACTTGCCAGCCTATGCCAAGAAGAAATTGTCTGCAAGAGGCTTTTATCTCTCACCTTTTTCCTATGAGACTCATAGTCATCCTGTGAGCAAAACCATTGAGTCCCATTTAATTAATATTAAGCTGCCTAATTATATTAGTGAAGATTTCTTAATTGTAGGCATTAAGGATAATAAATTGAGTGTTCTAAGAAAAGAAAAAAAATTAAGATTTTTAGAAGCTGTAAATAGATGTGTATCTTCCCATGATGTTCGACGTTATGGTCCCAGTTTTCACTTTGAGCAGGCCGAGTCCAACTGGAAAAACGACTTCTCTGATTTGAATTTAGCTCCTGGTGTGCAAAGTTTGCTTCCAAGAATTCTTTTTGATAAGGGTAAAACTCGAGATGCTCAAATCTTCCTCTATGATGAGCTGCACTATTGGAGTATGAAGGACATTGTGGATTTTCTTGAGATTTCTAGAGCAAAGACTGTCATTGGCTCTTTTGTCTTTCCCACTGAGGTCCTAGCTGGAACCTACAAGAGTTTAAACCCTTGGGCTTATGACTTTAAGATTAAAGGGGATAAGCTTATCCATGCGCCAGATGGGGTATGGGCTGAATCTTACGAACAGCCCCTTGCTGCTGGTCAGTTGCTTAAGTACAATAAAATTTTGACCAGACTTGGCCCTTATTCAGTTCAAGTTAGGGATTCCATCTTCAGCCATTGCCTTGTTATAATCAATCGTGATGATCTAATCACTGAAAACT
GACGTCACAGGAAATGACGTAACTGTCCGCCATCTTGTACCGGAAGTCCCGCCTACCGGCGGCGACCGGCGGCATCTGATTTGGTGTCTTCTTTTTGAAATTTTGGCGGGCTTTTTCCCGCCTTATGCAAATAAGCGGCCATGTTTAATGTTATATTTTAATTTAATTGGACAAACGCCTAACGGTTACTAGGGGCGGAGTTACGGGCGGTATATAAGCAGCTGCGTTCCCTGACACTTTCTTTTCTGGTTGCTTTTGACTGGAACTCACTTGCTGTTCTTTGCCTGCTAAGTAACAGGTATTTATACTAACTTTTAATTTACTAACATGGAGCTATTTCGGGGTGTCTTGCACATTTCCTCTAACATTCTGGACTGTGCTAATGATAACTGGTGGTGCTCTATGCTAGACTTAGATACTTCTGACTGGGAACCACTAACCCATTCTAACAGATTAATGGCAATATATTTAAGCAGTGTTGCTTCTAAACTTGATTTTACTGGGGGGCCGCTAGCAGGTTGCTTATACTTTTTTCAGGTGGAATGTAACAAATTTGAGGAAGGCTATCATATCCATGTAGTTATTGGTGGTCCAGGACTAAATGCTAGAAACTTAACTGTGTGCGTAGAAGGTTTATTTAATAATGTTCTTTACCATCTTGTAACTGAAAGTGTTAAACTTAAATTTTTGCCAGGGATGACTACCAAAGGAAAATATTTTAGAGATGGAGAGCAGTTTATAGAAAATTACTTAATGAAAAAAATTCCTTTAAATGTTGTGTGGTGTGTAACAAATATTGACGGGTATATAGACACCTGTATTTCCGCCTCTTTTCGGCGAGGAGCTTGTCATGCTAAAAGACCCCGCATTACTGCAAATACAGACAGTGCTACTAATGAAACTGGGGAGTCTAGCTGTGGAGGGGGAGATGTTGTGCCATTCGCTGGAAAGGGAACAAAAGCGGGGTTAAAGTTTCAAACCATGGTAAATTGGCTATGTG
TTTTCAAAAATTCTGATATAGAACCATGACTACCTCTGCGGTACATGATTCTCACTCTTTGAGGAAAGGCGAGCGCAGTCGATGGACGCGCCGTACACTTTCCCTTAGCGTGCTCGGTCCCGCCTGGCGAAAGATGGGTGGGACCGGTGCGCTAAGAGGTACGCGCCAGCGGGGCTCCATGTGGGTCCCGGTCACCGTAGTTGCGGAAGCGGTGAAGCTCTCTAGGAGAGCGCATTATTCCGCTCCATCCTGCGCCAACAGGGTGGACGTCCGAGCAGGAAATGGACGTAAAATAATTGCTGCCGTGGTGGCACCCGCTACCAAAGGTGCGAAAAAGGCTCCGCTTCGGCCGAGCTTAGTATCCCCTAAGGTAGTGCCATCGTCACGGGGGGTATCCCGCCCCAGCGGACGCAAAGGTGCCTACTCCCACAGCTCCGGGACAATAGATAATAGGAGCTACAAGCAAGCACTAGTGGGAAATGCTAGTGTTAAGGAAACTGCTGCAAAGCCAGCAGGCGAATTTGTTGCTGCCAAGAAGGTAGCAAGGAAGGCTGCAACCTCCCTCCCGCAGAAATTGAAAACCGGGAACAAATTTTCGCCTCTTGTTGGCTTTGCCCGCGCCGAGTGCTCGCGTGGTTTTAACACGACTACGCCCGTCAAAAGGACTTACCCGGAAGAGGTAGTCCAGACTGGAGTGAAGTACGTGAGTACTCGGGCAGGACACCAGAGAGGCTGTTACAATGCGGCCAGCTACCTTGTCGAATTCGACAGGGCGTGCTGTAACCAGGTTGTTGAACAGCCTATTTTCGAGAAGCGCACAGTGGAGCGCATGGTGGTGGATGTAGAGGGCGAAACCCCCCGCGCTGAAATGCTCAAGAGCATCCCACCACGTGCCACGTCCACAACTCTGGTGCCTGTTGGCGTTGAAAGCCTGAACTGGGGTAATGCCCCAGAGATGGCTCCTGCGACGGCGAAGCGTCCCCCCTGGTTTGGCCAGAGG
GTTATTTGTAGCCAAGGATGATCACCATTGTGGTTATTCCAACAGCCCACTTCTCATGGACCGATACCAACTTTTTAAACTCTGTCGATTACCGACTCACTTCACAACCTAAAATCAGAGATCGCTTCGCTGTTTATGCCCCTGGTTGGCTTAGACGTCAGTTGGACGAGTTCTCCGCCTCCCTTACCGCTTCTGAACTCCTTCAAGCCCTTCAAACAATTCCAATCCCTGTTAAAGCTCGATGCCTCCTTCTGCCTAAGCCCAAGCGCTTTGCACAGTGGCTACTTGACGTTCCCTCTGCTAATATTTGGCATATCCCAGTGACCACTCTTCGCGCGACTGTAGCGTCCAAGCATCCTTCCTCAGACGTCTATAACTACATTCCCGATCACGTACCACCGAACGCCGAATTCGATACCGTCACCCGTCGCGTTGCTGCCGGCCGTGATATCTATGTCCGATCGACCAAGGTTATTGGCGCTCCTCTCTGTCTAGCTGCCCCCGCCAAATATTACGCCGGTTATCTCTCCACTCACCAACTTGACGGTATTTATCCCGAAAACTGGGCACCTGATAATTTCCACAAACGTGAATTCTGTCTCACTATCCTGCCCTCCCTCCTCGGACCGAGAACGTTTTTGCTCGATGTCGACGCCGACCGCGATGCCTCGTATCCACTATCTGTGCTCTGGCCACAACTGCGTGCCCTCGCCCTCAAATCTAGATTACTACTACCTCCAGTGGCGCTGTTACGCCGTGTTGTCGACCCTGGACTCAAACCCACTTGGTCTGCTGATAGTGACGCGGCTTTTCGAGCTCTACGATTATCTCGCCCATCCTCTGCCTCCAAGCCGGTTGGTTTTGATTTTTCTGCCCTTCCAGTCGTTGACATCATCTGCCTTCTTGAATCAGAACCCGACGATCACGGTCGAATTGCCCCCGGAACAAGGCTCACCATTCACTCCGTACCTACTGATCTACTAACCTCCCTCTCCATTCA
TGATATATTTTTAAAATATATTTTGATTAACTGAAACAAACCAGCGGGTCGCAATGACCGTAATATAAAACTTGACACAGATCACACGAGAAAAAAGTAAGTATCCAAAGATGTCCTAATGCGAAACAGTAATTCATTCATCACCCCAGTCGCCAATGTCTTCTTGGGCCCAAGCATCAAAAAGCTCTTCTTCACCACAGTATTCTTGGACTTTTTCCCAAGTATCTAATTCTTTGTTCCTGGCAATGTCTTCTTCAGTTACTTCAAGGCCAAAAGTTGTAAGTGTATCCACAAGTGCATCTATAGGTTGGCATTCTTCTTTAATTCTTTCAGTCATGTTATCTACTGATAGATCGAAATTATTTAGAAAAGAAAAGTACTCATCATTCATTTCTTTGAAGAATTTGTTCAAAGATTCTATTGAATCTAATGCTGCATTTGCCCTTTCTATATCAATATCTGATTCTATACTACCTAAAGATCTCCAAATTTTCCCAAATTTACTATCTGATATCCCTGGAAACTGAGGCTCCACATACATCGATTGAGATATTATCATTATTCTATTCATGTATAGTTTATAATGTAATATGTTGTTTCGAGTTGTTTTATCTTTGTGGTTTAGTATGCTTTTTCTTCTAACATTGTCTAATCTCGCAACAGCCAACAATCCTTCAACGATCCTTCCTGTTTTAAAAGAAATAACTGCTTTTGAAGCAATTTCAAATGAAGAATTAATGGTTCTATCTACGTCTTTTCTAAATTTTTGAATGTTGATTGTTTCTACTATTAAATCAGAATCAATAAGCTTCTCATTTGCTGAGAGGTTTAATATCAATTTCCAGCACTCAAATGACATTCTCTTATTGAACTTCACGGACATCGCGTCATTCAGCACTTCCACTAATTCATTGTGGTCCATCCCTGTAACACCACTTATAATGTTTACTTTGCTATTAATCARCATTCTATAATCAACTTCTATAGTATCACTTTCTTT
GCTATTTTTGCCTCTTCCCAGACGTTGTCGCAATGGAGGTGTGCTTGCCCAACGGTCATCAGGTCGTGGACTTGATTAACAACGCTTTTGAAGGTCGTGTATCAATCTACAGCGCGCAAGAGGGATGGGACAAAACAATCTCAGCACAGCCAGATATGATGGTATGTGGTGGCGCCGTCGTTTGCATGCATTGTCTAGGTGTTGTTGGATCTCTACAACGCAAGCTGAAGCATTTGCCTCACCATAGATGTAATCAACAGATCCGTCATCAGGATTACGTCGATGTACAGTTCGCAGACCGTGTTACTGCTCACTGGAAGCGGGGTATGCTGTCCTTCGTTGCGCAGATGCACGAGATGATGAATGACGTGTCGCCAGATGACCTGGATCGTGTGCGTACTGAGGGAGGTTCACTAGTGGAGCTGAACCGGCTTCAGGTTGACCCAAATTCAATGTTTAGATCAATACACTCAAGTTGGACAGATCCTTTGCAGGTGGTGGACGACCTTGACACTAAGCTGGATCAGTACTGGACAGCCTTAAACCTGATGATCGACTCATCCGACTTGATACCCAACTTTATGATGAGAGACCCATCACACGCGTTCAATGGTGTGAAACTGGAGGGAGATGCTCGTCAAACCCAATTCTCCAGGACTTTTGATTCGAGATCGAGTTTGGAATGGGGTGTGATGGTTTATGATTACTCTGAGCTGGAGCATGATCCATCGAAGGGCCGTGCTTACAGAAAGGAATTGGTGACGCCAGCTCGAGATTTCGGTCACTTTGGATTATCCCATTATTCTAGGGCGACTACCCCAATCCTTGGAAAGATGCCGGCCGTATTCTCAGGAATGTTGACTGGGAACTGTAAAATGTATCCATTCATTAAAGGAACGGCTAAGCTGAAGACAGTGCGCAAGCTAGTGGAGGCAGTCAATCATGCTTGGGGTGTCGAGAAGATTAGATATGCTCTTGGGCCAGGTGGCATGACGGGATG
ACCAAACAGAGAATCGGTGAGTTACGATAAAAGGCGAAGGAGCAATTGAAGTCGCACGGGTAGAAGGTGTGAATCTCGAGTGCGAGCCCGAAGCACAAACTCGAGGAAGCCTTCTGCCAACATGTCTTCCGTATTCGACGAGTACGAACAGCTCCTCGCGGCTCAGACTCGCCCCAATGGAGCTCATGGAGGGGGGGAGAAAGGGAGTACCTTAAAAGTAGACGTCCCGGTATTCACTCTTAACAGTGATGACCCAGAAGATAGGTGGAGCTTTGTGGTATTCTGCCTCCGGATTGCTGTTAGCGAAGATGCCAACAAACCACTCAGGCAAGGTGCTCTCATATCTCTTTTATGCTCCCACTCACAGGTAATGAGGAACCATGTTGCCCTTGCAGGGAAACAGAATGAAGCCACATTGGCCGTGCTTGAGATTGATGGCTTTGCCAACGGCACGCCCCAGTTCAACAATAGGAGTGGAGTGTCTGAAGAGAGAGCACAGAGATTTGCGATGATAGCAGGATCTCTCCCTCGGGCATGCAGCAACGGCACCCCGTTCGTCACAGCCGGGGCTGAAGATGATGCACCAGAAGACATCACCGATACCCTGGAGAGGATCCTCTCTATCCAGGCTCAAGTATGGGTCACAGTAGCAAAAGCCATGACTGCGTATGAGACTGCAGATGAGTCGGAAACAAGGCGAATCAATAAGTATATGCAGCAAGGCAGGGTCCAAAAGAAATACATCCTCTACCCCGTATGCAGGAGCACAATCCAACTCACGATCAGACAGTCTCTTGCAGTCCGCATCTTTTTGGTTAGCGAGCTCAAGAGAGGCCGCAACACGGCAGGTGGTACCTCTACTTATTATAACCTAGTAGGGGACGTAGACTCATATATCAGGAATACCGGGCTTACTGCATTCTTCTTGACACTCAAGTACGGAATCAACACCAAGACATCAGCCCTTGCACTTAGTAGCCTCTCAGGCGACATCCAGAAG
GATAAATCTCGCCATGAAGACTGCCTTTGCCAGAGATCCTTTTACAGCTCCTGCTACAGGTACGTACGGAACCATATATGCCTCCAGATCATTACCCCGACTCTCTATCTCTAAGTTCTTGGAAGATGCGAATCCAGAAATTTATGAACTATCGAGATATGAAGCGCTCGGAACCAACAGACCCAGCTCAGGGAAGCGAGCAATGCAACCAGCCGTCAGTAAACCAGCTTTACTGGAAACCGTATTCACACTCGATATATGGTACAGAAGGACGAACAACCAGAACATCGGCAATTTAAGAGATTCGGTATCTCGATTTCTATCTGATGATCGAGTAAGAGAAGCGGTGATGGTGCGACTAGATTTAGACATTGTTGTCCAGCTAAAAGAATACTGGTTGATAGTTAAAGACAAAGAAGCCCAGACTTTCGCGGACCGATTGGCCTTTGACTCGCATCTATTTGTCAATCGCGGCGAAAACGCGAATTATGATCTTGTAACTCAGACGTTCATTCCGAGTGATGCTTTTCTTAAGGATAACTTTAAGACGGAAGCACTTAAGAAGTTGTTGCTAAGTGTCCAAAACCATACGGGACTAGACGCTGGATTGCAAGGTGATAGTTCGAAAGCGACTTACAACATTGGCCTAGGACAATATCTCGAGGATGAGGCCCTCCTGTACCGTCAAGGTGTGGCTCTACAACAAATGGCTTTTGCGGAGTTGGAATTAGCGAGAGGAGCAGAGAAAGAGGCGTTTCCATCAACCTTCGATCTAAGCAATAGACCGGCTTGCAACTTGATCCTTAAGCGAACGTGTAAGTGGTATCAACAAACGTTTAAGGCTGAGGAGAGAAAGGAATTTGCGAAGAGTTTGTGGGTGGATGACTTTGCCGAGGCTAATTGGAACACAGGTAATTTGTCTTTTGGCTTTTCAACCACATTAAATGTAATTGAGAGATGGCGTTTGACCAGATTTTATGTTCATATGTACTCATCTGTG
TAGTCCAAGTGAGTTTCAAGCTTCAAATAAAACTTTATTATTATAAAAACGTGACCCAGTTAATACAATGAGCGTCTGTTTAAGGTAATTGATAACAAGTTTTTTTTTTTGCTACCATTAATTTTAATAAGCATTCCCAGTTTTTATGTGAATTCCATAATTAATCCTTCTGAAAAATATAACGATTAACTGTTTTATAAATACAAGCTTATCAAGAAGTGGTTCGATGCATACATAGTGCTTATTGTTCTATATAATAAGTAAAGCTCGCGATAACTTATTCAGTATGTACTAAACCACTGACTTGTATACTAGTTAATATCATTAGTCTCCACAAATTCTGGATCAGTGTCTGGATCAATCTTGGTAGCAAGTACGATCAAACATACATAAGAGTTATTTATTTAATTAGAATGTTAATGTGTTTCGATATTATAAACAGATTGTGGTATTTTATTTTCAGAATGAGTGGTATGAGGGAACGATCTCGTAGCATCAGCACGCAACAGGATAGAGAAAGGTATTTCAATAACAATTATTTACTATCAATTTAAAAGTCGTATTTGTTCACGACAAATCTTAGATAATCATACGTTTTCTGTTTACAAATCAATCAGTGAGCTGTATTTATACCCTTGGAATTAGGTTTCAACGGTTTGGATTTAACTGGCGGCAAATATAAAAATTCCAAGTTATAATGGCAGAAATTGTGGGAAAAAACGTCAAGTATGAGATACAACGTAATAAAGTTACGTCCATTGTCTTTGTTCCGATGCTGCGTCATTCGACCTTCACCCTGTCTGGAACTGTTCCTCTCTATTTTTTGTCAATATTACCGTTTTTAGCTGTATTTTACTTTAATAGGGAAAATCAAATACTTTCGGCTGGATTTTTTTCGGAAACAAAATCTCTCAATACAAAACATAGACCGCACTTTGATACATTACTGTCTAATCTGGTGAAGTGCGCTTTAATTATTTCATAACATCCGTTTGTTTAA
ACCGGATGGCCGCGCCCCCCCCTTTCTTTTCCGTACGCCAACCACGTGCGCCTTTAATTTAAATTAAAGACAACTATTTTTGACTGACCAATCATATTGCATGCACATGGTTTATTTATGCGTTACAACTTGGTCCCCAAGTTGTTCGCCTATAAGTTTAATTTAAATTTTTGATTTCTTGTGCCCAAACCACGTGTAAGTCCAGGATGCCTAAGAGGGATGCCCCATGGCGTTTGATGGCGGGAACCTCAAAGGTTACCCGGTCTGGCAATTTTTCTCCAAAAAGTGGTTTGGGCCAAGGGTCCAACAAAAACGCTTGGGTGAACAGGCCTATGTATAGGAAGCCCAGGATATATCGGATGTACAGATCATCCGATGTGCCCAAGGGATGTGAAGGACCTTGCAAGGTCCAATCATATGAACAGCGACATGATATCTCTCATGTTGGTAAGGTGATGTGTATTTCTGACATTACTCGTGGTAATGGTATTACTCATCGTGTAGGAAAGCGTTTTTGTGTGAAATCTGTGTATATTTTAGGGAAGATATGGATGGATGAGAACATCAAGCTGAAGAACCACACAAATAGCGTTATTTTTTGGTTGGTGCGTGATCGTCGACCCTATGGAACACCTATGGACTTTGGACAGGTGTTCAACATGTTTGATAATGAGCCCAGTACTGCTACCGTGAAGAACGATCTTCGTGATCGTTTCCAAGTGATGCACAGATTTCACTCTAAGGTGACTGGTGGCCAATATGCAAGCAATGAACAGGCATTGGTAAGGCGATTTTGGAAGGTGAACAATCATGTCGTGTACAGCCACCAGGAAGCCGGGAAATACGAGAATCATACGGAGAACGCTTTATTGTTGTATATGGCATGTACACATGCCTCAAACCCTGTATATGCAACATTGAAAATTCGGATCTATTTCTATGATTCGATTACAAATTAATAAAATTTGAATTTTATTTCATGATTCTCGAGCACATAATT
GCCTCGGCCTCCTGTATATATAAAAAAAAGGGAAGGGATGGCTGCCAGCCAAGCATGAGCTCATACCTAGGGAGCCAACCAGCTAACAGCCAGTAAACAAAGCACAAGGCTGTATATATAAAAAAAAGGGAAGGGATGGCTGCCAGCCAAGCATGAGCTCATACCTAGGGAGCCAACCAGCTAACAGCCAGTAAACAAAGCACAAGGGGAAGTGGAAAGCAGCCAAGGGAACATGTTTTGCGAGCCAGAGCTGTTTTGGCTTGTCACCAGCTGGCCATGGTTCTTCGCCAGCTGTCACGTAAGGCTTCTGTGAAAGTTAGTAAAACCTGGAGTGGAACTAAAAAAAGAGCTCAAAGGATTTTAATTTTTTTGTTAGAATTTTTGCTGGACTTTTGCACAGGTGAAGACAGTGTAGACGGGAAAAAAAGACAGAGACACAGTGGTTTGACTGAGCAGACATACAGTGCTTTGCCTGAACCAAAAGCTACATAGGTAAGTAATGTTTTTTTTTGTGTTTTCAGGTTCATGGGTGCCGCACTTGCACTTTTGGGGGACCTAGTTGCTACTGTTTCTGAGGCTGCTGCTGCCACAGGATTTTCAGTAGCTGAAATTGCTGCTGGAGAGGCTGCTGCTACTATAGAAGTTGAAATTGCATCCCTTGCTACTGTAGAGGGGATTACAAGTACCTCTGAGGCTATAGCTGCTATAGGCCTTACTCCTGAAACATATGCTGTAATAACTGGAGCTCCGGGGGCTGTAGCTGGGTTTGCTGCATTGGTTCAAACTGTAACTGGTGGTAGTGCTATTGCTCAGTTGGGATATAGATTTTTTGCTGACTGGGATCATAAAGTTTCAACAGTTGGGCTTTTTCAGCAGCCAGCTATGGCTTTACAATTATTTAATCCAGAAGACTACTATGATATTTTATTTCCTGGAGTGAATGCCTTTGTTAACAATATTCACTATTTAGATCCTAGACATTGGGGCCCGTCCTTGTTCT
GCTATTTTTGCCTCTTCCCAAACGTTGTCGCAATGGAGGTGTGCTTGCCCAACGGTCATCAGATCGTGGACTTGATTAACAACGCTTTTGAAGGTCGTGTATCAATCTACAGCGCGCAAGAGGGATGGGACAAAACAATCTCAGCACAGCCAGATATGATGGTATGTGGTGGTGCCGTCGTTTGCATGCATTGTCTAGGTGTTGTTGGATCTCTGCAACGCAAGCTGAAGCATTTGCCTCACCATAGATGTAATCAACAGATTCGTCATCAGGATTACGTCGATGTACAGTTCGCAGATCGTGTTACTGCTCACTGGAAGCGGGGTATGCTGTCCTTTGTTGCGCAGATGCACGCGATGATGAATGACGTATCACCAGAGGATCTAGACCGTGTGCGTACTGAGGGAGGTTCACTAGTGGAGTTAAACTGGCTTCAGGTTGATCCAAATTCAATGTTTAGATCAATACACTCAAGTTGGACAGATCCTCTGCAGGTAGTGGATGATCTTGACACTAAGCTGGATCAATACTGGACGGCCCTGAATCTGATGATTGATTCATCCGACTTGGTGCCCAACTTCATGATGAGAGACCCATCACATGCATTCAATGGTGTGAGACTGGAGGGAGACGCCCGCCAAACTCAATTCTCTAGGACTTTCGATTCGAGATCGAGTTTAGAATGGGGTGTGATGGTTTACGATTACTCTGAGTTAGAGCATGATCCATCGAAGGGCCGTGCTTACAGGAAGGAATTGGTGACGCCAGCACGAGACTTCGGTCATTTTGGATTATCCCACTACTCTAGGGCGACTACCCCAATCCTTGGAAAGATGCCAGCTGTATTCTCGGGAATGTTGACTGGGAATTGTAAAATGTATCCATTCATCAAAGGAACGGCTAAGTTAAAGACAGTGCGCAAGCTAGTGGATTCAGTCAATCATGCGTGGGGCGTCGAGAAGATCAGATATGCGCTTGGACCAGGTGGCATGACGGGATG
GCCAGCGGCGCCACAGCACCACAAATGGCGCGGCCGCGACCTATGCTAGGGAAACTATGTATGTGGTGCCATGAGCCACTGACCAATCTGGACGCACTGAACTTTCTTGAGTGTAACCTCTCTATGGTCTGGAGGAACGGGACGCCATACGGCGCGTGTAAGGCGTGTGTGGAGTTCCAGTGCTTTCTGGAGGTCTATCTACACAGCGAAGGCGACTATAGGCCCCGTGAGGTAGCGCAGGAGGTGGGACGGTCCCTCTGTGATGTGCGAGTACGGTGCTGGTCCTGCAGCAAGCCCCTGACGAAGAACGAGAAGCAGGAAATAGAGCTGCTGGGGAAGCCATTAACGAAGGTGCGCCACAAGGAGTGGAGAGCTCTGTGCTACAACTGCGGTCTGCCACGACATGATAGGGAATGGCTCCCCGTCATTGAGGGAGATTGTTCTATCTGAGCTACCGCAAAGCCTGGCAGACCCAGCAGAAGCGGAAAGCGAAGAGGAGGAGGTGGAGGTGGAATTGGACGCCGTCCGACCTCAGGCGCCATACGCCGTGTGTACCGTCTGCTGCCGCTGCGGAGAAAAAGTTGGACTTTGTGTGCTTGCAACCGACGAGGGAATACACGGCTTAGAAGAGCTTCTCTTTGAGGCTCTGCAGCTTTTCTGCGCCCAGTGTGCCCCCCCCATCGGTCGCCATGGACGCTGAGGAAGCAGGTACGCCTGTGAGAGATGCAGGTACCCCTGTCAGGGAAGGCTCCTCATGGTTTCTGCAGCAAGAGGCAGACTGTAGTGATATGGACGGTAGCGAGGCCAGTGAGGAAAGTGAGGCCGAGGATCTAATAGACGATGCTCCCGTTAGACAGGGAAATTCCCTGCTGCTATTCCAGCAGCAAGAGGCGCAGGCGGACGAGCAACACCTGTCGGTGTTTAAAAGGAAGTACTGTAGTCCTAAAGAGAAAGTAGCAGATCTCAGCCCGCGACTGGGAGCTATTAGCATTTCCCCGAT
GCTATTCGCGGTCATGGCTTACGTCGCAGTTCCTGCGGTCGTGGACTCGCGCTCGAGTGAAGCCATCGGGTTGCTGGAATCGTTTGGTGTTACTGCCACGAAGGAGGAGAGTGATGTTCAATATCAAGATCATGATTATGTGCTCGACCAATTGCAATATATGTTGGATGGATATGAAGCTGGAGATGTAATAGACGCTCTAGTGTATAGAAATTGGTTACATGAATCAGTATATTGCCTGCTACCGCCAAAGTCACAGTTACTTGAGTACTGGAAGAGTAATCCGGCAGTCATCCCAGAGTCAGTTGACCGTCGTTTGAGAAAGCGTTTAATGATGAAGAAAGATCTGAGGAAGGATGACGAATACAATCAATTAGTCCGGGCCTTTAAACTCTCCGATGTGTATACTCCACTGGTATCATCATCCACATCACCAATGACTATGATCCAGAGTATCAATCAGAACCAGATTGTCTATTCAACAACTGACAGAGTGATTGGCGCGAGAATCAGTTTATATGCTCCTCGCAAATATTATTCGGCTACCCTGTCGTTCACCTTGAATAGGTGTATTATACCATATGGGAAGAATGTAGCTCCTATAGGACACGCTAGATTTAACATCGGGACCTTTCCTTCGTTGGCATCCCCTAAATGCTTTGTGTTGAGTAGTGTGGATATCGAATCGATTCCTAATGAGTTCATTAAACTTTTCTATCAACGTGTCCGGAGCGTGCACGCAAATATTCTCAATGATATATCGCCTCAACTTTTGTCGGATATGTTACAGCGCAAGCGGTTGCGCGTATCCTCCCCAAATGAGCGCAAGATTGCCCAGATTATGCATTTGCCTTATCACGTGAAACGGGGTGCTACCCATGTAGATGTATACAGAGTCGATGTGGTGGACGTCTTGTTTGAAGTGGTTGACATCAAGGACGGATTGCGAAGCGTATCTCGTAAATTGACGTTGCAGACAGTTCCGGTTTCCGTGATTGAA
GAGGTGATGGCATTTTGGTAATTAGAAGGGTTACTACCATTTGGTTTGGGGCTACAAAAGTTATATGAATTGGTAGTAAGGTAGCTCTTATATATTAGAAGTTCCTAAGGGGCACGTGGCGGCCATCCGTTTTAATATTACCGGATGGCCGCGCGATCGTCCTCCCGACCCGTGTCCGTGAATTGCGCCGCATTGTCGGCCACTTGGTGTGGTCCCCTTGTGTTAACCAATCATATTTAAGCTGCAGAGTCTTGTTATTTCTGCACTCATTAACTGGTCCCTTTAATTTGAAATATCTTTAGATATTGCGGTGTGACGTCATCGATGACAGTATATCCAACTTTGTTTCTTTTGACGTGGACCAGTTACATTATGGCGTGGAAGCCAATTAAGCAATATATGCAAGAGGAATTTTATATATAAATTCCATATTTAATTGAACAGGATATTATAAGTTAATATGTACTCAACAAAATATCGACGAGGATTTTTAGCTAATCAAGGACGGGGTTATCCTCGTCATTCAACTGGGAAACGTTCACGTAATGTTAGCCGCATAGATTTTAAACGTCGATCAAGTAAGTATGTTCATGGCAATGATGATAGCAAAATGGCAAACCAGCGTATACATGAGAACCAGTTTGGTCCAGAATTCGTTATGGTCCATAATACAGCCATATCTACGTTTATTACATTCCCCAGTCTTGGCAAGACTGAACCAAGCCGTTCAAGGTCATATATTAAGTTGAAACGTTTACGTTTCAAAGGTACTGTCAAGATTGAACGTGTGCACGTTGATCTTAGCATGGATGGGCCTTCTCCAAAGATTGAAGGCGTATTTTCTCTTGTTGTTGTAGTTGATCGGCAACCACATCTCAGTCCAACTGGATGTCTCCATACATTTGATGAGCTATTTGGCGCCAGGATCCATAGTCATGGAAATTTAGCTGTAAGTTCTGCGTTGAAGGACCGTTTTTACATACGGCATGTGTTTAAACGA
ACCGGTGGCGAGCGGGGTCTTTGCCGTTGAGGTGGGTCCCACATGAAAAAAGAAAGAGAAAATGGGCCTTGGTGATGCAATTGGGCCTTTAATTTATGGGCTTTGAGTATTGGACTTTGTATATTGGGCCTACTTAAAATAATTCAAATGGGCAGGAATAACAGGAATTTTATTTAATTCATATATTTGAATACGTATAAATACGTATTCATACATCTGAATTCATAAATACATCATATTCATCTCCTACATCTATATCTTCAACTGGTGCTTCTTCCATCATGATTATATCTATAACTTGTACCATATCTTCTTGCCTGAATTCTCCAATTGTAGCTTCTTTGTACATTATTTTGAGGCAGTTTTTGATGCCTTCTTCTAGGCTGTTGAAGTCGAATGGTGGGATTATCCCATGGTGTCTGTATGGGATCATGAATTTCTTCTTGGCTAATGCTGGTGACTTTGTTGATGCTAGTTCAATCTGTACAAGGATTGAAGTGTCTTCTTGCAACTTCACATTTATGATGAACTCCATACCCTTCATGTTGTTGTATTTGATTGTCATGTTTACTTGTTGTGGATCATTCATGAGACTGGTCTTCTTAAATAATGCTAGGATTGATGAGTTATGGACTGGAATGATTTACGTGGTTCATTGTTGTTCATATGCTTAGTAGTGGAGATATGTATGATTGATAGTGACAATACTATTAATCATAAGTACTTTTAGTAATGACATAATAATCCAAATTATTATGGTTAATTATAATTGAAATAGGAATAGAAAAGGAAATAAAAAGAAAAGGAAAATAAAAAGAAAAGGAAATAAGATAATAAACATAAACCCAAACAAATATTTATTAAGAAAGAAAAGGGAGCGCAGCTGAAAAAAAAAACTCAAATTTGAAACAAGCAAAATCAAATAAACACAAAAAGAGAAAAGAAAAAAATAAAATAATAAAATTAAAGCAAAATAAAATAAAAACAGTAAAAACGTCGT
GGCTATTAAAGGCTCAATGGCGTACAGGAAACGTGGAGCGCGCCGTGAGGCGAACGTAAACAATAATGATCGAATGCAAGAGAAGGATGTTGAAAAGCAAGATCAAAATAGTAAAACACAACTATCAGATAAAGTACTTTCAAAGAAAGAAGAAATCATAACTGATAATCAGGAAGAGGTTAAAATTGCTGATGAAGTGAAAAAATCGACAAAAGAGGAATCTAAGCAGTTACTTGAAGTGTTGAAAACGAAAGAAGAGCACCAAAAAGAAATACAGTATGAAATTTTACAAAAGACGATACCAACATTCGAACCAAAAGAGTCAATATTGAAGAAACTAGAAGATATTAAACCGGAGCAAGCGAAGAAGCAGACTAAATTATTTAGAATATTTGAACCAAGACAGCTACCTATTTATAGGGCAAATGGCGAAAAAGAATTGCGTAATAGATGGTATTGGAAGTTGAAGAAAGACACTTTACCGGATGGAGATTATGATGTTAGAGAATATTTTCTCAATCTGTATGACCAGGTTCTCACTGAAATGCCGGATTACTTATTATTAAAAGATATGGCAGTTGAGAATAAAAATTCAAGAGATGCTGGCAAAGTTGTCGATTCTGAAACGGCAAGTATTTGTGATGCCATATTTCAAGATGAAGAAACAGAAGGTGCGGTGAGAAGGTTTATTGCGGAAATGAGGCAACGCGTACAGGCTGACAGAAACGTTGTCAATTATCCATCAATATTACACCCGATAGACTACGCTTTCAATGAATATTTCCTACAACACCAGTTGGTTGAACCACTAAATAATGATATAATATTTAACTACATTCCAGAGAGGATAAGAAATGATGTTAATTATATACTTAACATGGATAGAAATTTGCCATCAACAGCTAGATATATAAGACCTAATCTTCTACAGGACAGACTAAACTTACATGATAATTTCGAATCGTTGTGGGATACAATAACGACCTCAAACTATATTTTG
ACAGGATGGCCGCGCCCGAAAAAGAAAGTGGTCCCTCCTCACTAATTTATGTCGGCCAATCAGAATGTCAGTGAAAACGTTAGATAAGTAGTGTTTTGTCTTATATACTTTGGTCCCAAGTATGTTACAGTTGCACTATGTGGGATCCATTATTGAATGAATTCCCTGAATCAGTACATGGGTTTCGATGTATGCTGGCCATAAAATATTTGCAGGCCATAGAGGAAACATACGAGCCCAATACATTGGGTTACGATTTAATTCGTGATCTCATATCAGTAGTTAGGGCCTCCAACTATGTTGAAGCGACCCGCCGATATATTCATTTCCACTCCCGCCTCGAAGGTTCGTCGAAAACTGAACTTCGACAGCCCATACTCCAGCCGTGCTGTTGTCCCCACTGTCCGAGGCACAAGCAAGCGTCAACTATGGACGTACCGGCCCATGTACCGAAAGCCCAAGTTTTACAAAATGTACAGAAGTCCTGATGTACCACGGGGATGTGAAGGTCCATGTAAGATCCAGTCGTATGAGCAAAGGGATGACGTGAAGCATACCGGTATTGTACGTTGTGTTAGTGATATAACTCGTGGTCCTGGTTTGACTCATAGAACAGGGAAGAGATTCTGTATCAAGTCCATGTATATATTGGGTAAGATTTGGATGGATGAGAACATTAAGAAGACGAATCACACTAACAATGTCATGTTCTACTTGGTCCGTGATAGAAGGCCCTATGGAAAAAGCCCAATGGATTTTGGACAGGTTTTCAATATGTTTGACAATGAGCCCAGTACTGCCACTGTGAAGAATGATCTCCGTGATAGATATCAAGTACTTAGGAAGTTTCATGCTACCGTTACGGGTGGACCCTCTGGAGTGAAGGAACAGGCATTAGTGAAAAGATTTTATAGGCTTAATAGTCATGTAGTGTATAACCATCAGGAAGAGGCTAAATATGAGAATCATACAGAGAATGCGTTGTTATTGTATATGGCAT
GGCTGTGAATAAAATGGAATAAATTTAATTACCTAGGTGGCCTTAATACTTAATTATATCGGAAAATATCTCAGGGCAGCTTACCTAATGAGTTTTTGGAAAAGCCTCCAAAGCCTCTCTCTTTGTTGAAAGAAGAGGAGGAGGCTAGGGGCCCCTGGCCTCTTATACCAGGTAGAAAAAACTAGGGTTGCCATAGTGATTTTGCAGACTTGCAGACTTCAATAACAGGTTGTTTTTGCAGAATCAACTGAAAGAGGAAGCTGTGGTTAGACTCGCAGACTTCAATAACAGGTTGTTTTTGCAGAATCAACTGAAAGAGGAAGCTGTGGTTAGACTCGCTCACCGCCTCCAAAGCCTCTCTCTTTGTTGAAAGAAGAGGAGGAGGCTAGGGGCCCCTGGCCTCTTATACCAGGTAGAAAAAACTAGGGTTGCCATAGTGATTTTGCAGACTTGCAGACTTCAATAACAGGTTGTTTTTGCAGAATCAACTGAAAGAGGAAGCTGTGGTTAGACTCGCTCACCGCACCGCCCGGGGACTTTTTGTGACATTTCCTGATAAGTGACAAACAACTGTTCTGCGGTCTAGTTGCTAGGTGGCGCTTAGCAACCTACTTAGCAACCTCAGGTAGAGGAAGTTACTCATTTACATCAGCGCCGCCGAGAAGCCCGCCTTTTTTAAATTAGCCCGCCATTTGGTAAGAAATGGGGGGTGTATTATCTCTTTTGTTTAATATTTCTGAAATTGCTGCTGAATTAAGCTTAAGTACTGGATTTACACTTGATGCTATCCTTACTGGGGAGGCTTTTGCTGCTGTAAGTACTGAGGCAGCCTGGCTCATTGAAATAGAAGCAGTGGATCTTGCTGGACTTAGTACTCTAGAGGCCTTGTCTCTTACTGGACTTACAACAGAGCAGTTTTCCCTCCTAAGTGCTATCCCAACAGCTCTCAACAATGCCATAGGAATAGGAGTTTTTTTTCAAACTGTTTCAGGTGCCAGTG
GGGGATACGTGCCCCTCCCCACCTACCCGCGCCCCTAACATTTTTATTTCCGTCTGTCAATACCCCCTGCATCCGATAGGCCCGAACTATCACAAACGGAAAAGCGATAGCCCAAAACACTAAGCCCCTTTTCATCATTTCATTTGTAAGCGCGTTTAAAATCATGGTAAAATAACCACTACCCCAAATTGCGCCCCTGCAATTTGCTGACGGTTTAACGGAAGGCGGAAACATGGCGAAGAAAAAACCAGTAGAAAAAAATGGGCTTGTTTATAAAGAGTTTCAAAAACAAGTTTCAAATTTGAAGAAAGCCGGACTAATCCCTAAAACCCTTGACGTGCGAAAAGTCAAGCCAACAAAACACTATAAAGGATTGGTAAGCAAATATAAAGACGTTGCAACAGGGGGCGCTAAACTTGCAGCAATCCCTAACCCCGCCGTTATTGAAACGCTTGAAGCGCGGGGCGAATCCATCATTAAGAAAGGCGGCAAGGCGTATCTGAAAGCCCGCCAGCAAATAAACCAGCGCGGGCAAATTGTAAACCCCTTTACGGTTCGCGTAACCAAACGCGGCGAAGTGGTGCGCCGCTACCGCAAGACTACCCCGGAAGGCAAGCCCGTTTATATCACGCAACGGGAATTGCCTATTAAGTTTGAAAATATGGAACAGTGGCTTACTGAATTAAAGGCCGCTGGTTTTCAATTGCAACCGGGCGAACAAATCTATTTCACTTTTAACGGCAACTATTCCCGCCGTACCTATACGTCATTTGATGAAGCGTTCAATAAATTTATGACGTATGACATTATTATTGATGCGGTGGCCGGAAAATTAAAAGTAGAAGATGAAGCCGATTTAGTTAAGTCGGTAGGCTTTCAACGTATCAGCGGCCCCGAAGCCAAGGCGTATAACCGTAACCGTATTGTATTGCCTGAAATGCAATTTAGCCAAGCGGCTAAAAAGAAATACAAGCGCCGTCAAAAACGCGGCTATGGCAGC
GCTATTCGCGGTCATGGCTTACATCGCAGTTCCTGCGGTGGTGGATTCACGTTCAAGTGAGGCTATTGGACTGCTAGAATCGTTTGGAGTAGACGCTGGGGCTGATGCGAATGACGTTTCATATCAAGATCATGACTATGTGTTGGATCAGTTACAGTATATGTTAGATGGATATGAGGCTGGCGACGTTATCGATGCACTCGTCCACAAGAATTGGTTACATCACTCTGTCTATTGCTTGTTGCCACCCAAAAGTCAACTACTAGAGTATTGGAAAAGTAATCCTTCAGTGATACCGGACAACGTTGATCGTCGGCTTCGTAAACGACTAATGCTAAAGAAAGATCTCAGAAAAGATGATGAATACAATCAACTAGCGCGTGCTTTCAAGATATCGGATGTCTACGCACCTCTCATCTCATCCACGACGTCACCGATGACAATGATCCAGAACTTGAATCAAGGCGAGATCGTGTACACCACGACGGACAGGGTAATTGGGGCTAGAATCTTGTTATATGCTCCTAGAAAGTACTATGCGTCAACTCTATCATTTACTATGACTAAGTGCATCATTCCGTTTGGCAAAGAGGTGGGTCGTGTTCCTCACTCTAGATTTAATGTTGGCACATTTCCATCAATTGCTACCCCGAAATGTTTTGTCATGAGTGGGGTTGATATTGAGTCCATCCCAAATGAATTCATCAAGTTGTTTTACCAGCGCGTCAAGAGTGTTCACGCCAATATACTAAATGACATATCACCTCAGATCGTCTCTGACATGATAAACAGAAAGCGTTTGCGCGTTCATACTCCATCAGATCGTCGAGCCGCGCAGTTGATGCATTTGCCCTACCATGTTAAACGAGGAGCGTCTCACGTCGACGTTTACAAGGTGGATGTTGTAGACGTGTTGTTCGAGGTAGTGGATGTGGCCGATGGGTTGCGCAACGTATCTAGGAAACTAACTATGCATACCGTTCCGGTATGTATTCTTGAA
ACTTTTAAAGTAAAGTGAGTGTAGCGTGGCTATATCTCTTCTTTTACTTTAACTAGCCTTGTGCTAGATTTTGTCTTCGGACACCAACTCGAACTAAACGAAATATTTGTCTTTCTATGAAATCATAGAGGACAAGCGTTGATTATTTCCATTCAGTTTGGCAATCACTCCTTGGAACGGGGTTGAGCGAACGGTGCAGTAGGGTTCCGTCCCTATTTCGTAAGTCGCCTAGTAGTAGCGAGTGCGGTTCCGCCCGTACAACGTTGGGTAGACCGGGTTCCGTCCTGTGATCTCCCTCGCCGGCCGCCAGGAGAATGAGTTCCAAACAATTCAAGATCCTTGTTAATGAGGACTATCAAGTCAACGTGCCTAGTCTTCCTATTCGTGACGTGTTACAGGAAATTAAGTACTGCTACCGTAATGGATTTGAGGGCTATGTTTTCGTACCAGAATACTGTCGTGACCTAGTTGATTGCGATCGTAAGGATCACTACGTCATTGGTGTTCTTGGTAACGGAGTAAGTGATCTTAAACCTGTTCTTCTTACCGAACCCTCCGTCATGTTGCAAGGCTTTATTGTTAGAGCTAACTGCAATGGCGTTCTTGAGGACTTTGACCTTAAAATTGCTCGCACTGGCAGAGGTGCCATATATGTTGATCAATACATGTGTGGTGCTGATGGAAAACCAGTCATTGAAGGCGATTTTAAGGACTACTTCGGTGATGAAGACATCATTGAATTTGAAGGAGAGGAGTACCATTGCGCTTGGACAACTGTGCGCGATGAGAAACCGCTGAATCAGCAAACTCTCTTTACCATTCAGGAAATCCAATACAATCTGGACATTCCTCATAAATTGCCAAACTGTGCTACTAGACATGTAGCACCACCAGTCAAAAAGAACTCTAAAATAGTTCTGTCTGAAGATTACAAGAAGCTTTATGATATCTTCGGATCACCCTTTATGGGAAATGGTGACTGTCTTAGCAAATGCTTTGA
ACCAAGGGGAAAATGAAGTGGTGACTCAAATCATCGAAGACCCTCGAGATTACATAGGTCCGGAACCTATGGCCTTCGTGACCGACCTCGAGTCAGAGTAGTTCAATAAGGACCTATCAAGTTTGGGCAATTTTTCGTCCCCGACACAAAAATGTCATCCGTGCTTAAAGCATATGAGCGATTCACGCTCACTCAAGAACTGCAAGATCAGAGTGAGGAAGGTACAATCCCACCTACAACACTAAAACCGGTAATCAGGGTATTTATACTAACCTCTAATAACCCAGAGCTAAGATCCCGGCTTCTTCTATTCTGCCTACGGATTGTTCTCAGTAATGGTGCAAGGGATTCCCATCGCTTTGGAGCATTACTCACAATGTTTTCGCTACCATCAGCCACAATGCTCAATCATGTCAAATTAGCTGACCAGTCACCAGAAGCTGATATCGAAAGGGTAGAGATCGATGGCTTTGAGGAGGGATCATTCCGCTTAATCCCCAATGCACGTTCAGGTATGAGCCGTGGAGAGATCAATGCCTATGCTGCACTTGCAGAAGATCTACCTGACACACTAAACCATGCAACACCTTTCGTTGATTCCGAAGTCGAGGGAACTGCATGGGATGAGATTGAGACTTTCTTAGATATGTGTTACAGTGTCCTAATGCAGGCATGGATAGTGACTTGCAAGTGCATGACTGCGCCAGACCAACCTGCTGCTTCTATTGAGAAACGCCTGCAAAAATATCGTCAGCAAGGCAGGATCAACCCGAGATATCTCCTGCAACCGGAGGCTCGACGAATAATCCAGAATGTAATCCGGAAGGGAATGGTGGTCAGACATTTCCTCACCTTTGAACTGCAGCTTGCCCGAGCACAAAGCCTTGTATCAAATAGGTATTATGCTATGGTAGGGGATGTTGGAAAGTATATAGAGAATTGTGGAATGGGAGGCTTCTTTTTGACACTAAAATATGCATTAGGAACTAGATGGCCCACA
TTAGTATTACCCGCCGCCTGGGGCACCGGGGCACCGCAGCTATTGGCTGCCTTGCGGAGGTGCCCGCCCCTAGGGAGGAGTAAATGGCGCCGTTAGGCGCCCGTTAATCTCCGGAGGATCACACTCGTCCGGGAACCATCCCGTCCAAGGAGGGCTCTGGCTGTCGCCGTTGGTGTTTCACTCTTAACAACCCTACAGACGGCGAAATCGAATTCGTCCGTTCTCTCGGGCCTGACGAATTCTACTATGCCATCGTTGGACGGGAAAAGGGTGAGCAAGGCACTCCCCATTTGCAAGGCTACTTTCATTTTAAAAATAAGAAGCGACTGAGCGCGCTTAAGAAAATGCTGCCGCGAGGTCATTTTGAGCGCGCTAAAGGGAGCGACGCGGATAACGAGAAGTATTGCAGTAAAGAGGGGGACGTCATACTTACCCTGGGCATTGTGGCGAGAGACGGTCACCGCGCTTTCGATGGAGCTGTTGCTGCCGTGATGTCCGGACCCAAAATGAAGGAAGTCGCGCGAGAGTTCCCAGATATCTACGTCAGGCATGGGCGGGGCTTGCATAGCCTCTCGCTATTGGTTGGTTCCCGCCCGCGTGATTTTAAGACTGAGGTTGACGTCATTTACGGGCCACCGGGGTGTGGCAAGAGTCGATGGGCCAATGAGCAGCCTGGGACCAAATATTATAAAATGCGCGGTGAATGGTGGGATGGATATGATGGGGAAGATGTCGTCATCTTGGACGACTTTTATGGGTGGCTACCTTATTGCGAGATGCTCCGCCTCTGCGACCGTTACCCACATAAAGTGCCAGTTAAGGGCGCTTTTGTGGAGTTTACGAGCAAGAGGATCATTATCACGAGCAATAAGGCCCCGGAGACCTGGTACAAGGAGGACTGTGACCCGAAGCCACTGTTCCGGAGATTCACTCGTGTTTGGTGGTACAACATTGACAAGTTGGAACAAGTCCGGCCTGATTTCCTCGCCCACCCCATCAA
ATATTCTGTTGGCTTTCATCTGTGCTTGTGCTTCGGTTCAATCACACTCTGAAAGTTTCAGTTCCCCGGAATTTCGGTTTTCTTCAGAAACCTCATTCTTACAGGATGTCTAGCCTAGCTATCTCTACCCTTCCCTGCTCGGTTGCTCAATTGAGCTTTGGTCAGCCTGTTGCCGCGGTTGCCAAGTCATTTTTGATGACTTCCCTTCCGTCCCTTCAGACTTATCCATCTCTGTCTGAGTTGACTTCCTTTTCTTTTTGTTTTGGTGTTTTCCAAAATTTAAAAATGTTTATGTCTTTCCTGCGTTCGGTGCACGTTTTTGCATCTTTTTCTGAGCTTTCCACGTTTGGTTCATGCTATGAATTCATTCGCTTAGGAGGTGGTGCTCATCCTCTCTTCTTTTGTTCCTTCCAATGCGGACCTTTGTCCGTTTCTCTGGGTCTTGTTAACGGTGTTTTCGCTGTTTTAAACCTCTCCTTTCCCTTTTTAAGTAACGCGTCTCTCTTGATGGATGTCGGAAAAGATGTAGTTCAAGTAAAAAGAAAAATTTCCAAGCTTGAGAAGAAGCAGAAGAAGCGTGTTTTTTCGATGGCTCGCGCTGCCGCGCGTTATGTGCCTTCCCCACGCAATCCTAAGGAGAAGCGTGCTGTTCATGTACAGCCTCTCCCTAGTGGTTCTTTTCGATTTTCCCAAGACAAAAACAAAACAGAACTAATCATCTTAAGCAAGGAAGCGGGTTTGGTCGCACGCGTTAAGTGCTCGGCGTGCGTTGTGCGCCGCCGCGGATACGGTGGCGCGGTCAAGAGCGTAGCCCTAATAGCCCTTTCCCCTTTCGGCGTGAAATTCCGTTGTTTCGCGCCGTCTTGCAGCACATCCGCTTGTCTGAAGCTTAGAATAGTGCGTCGTGTTGCAGTCGGTGACTGCCGAGGTGAGAAGGTTATCGCGGCGCGACGTGCGGAGCTGCAGAAGCAGAATTTCAACAGCCGTACACCGAAGAAGG
ACCGGCGCCTGTACTCCGTACTCCGCACCCTACGAGGAAGCTGCAGACACCGCTTAACGAGCCACCCCGAACATGGCGAAAAACGGCAACTACTCATACAAGAGGTGGGTCTTCACTATTAATAACCCTACCTTTGAAGATTACTGTGCCGTAGTTGAGTTCTGCAATCTGGATAACTGCAAGTTCGCGATAGTCGGCGAAGAGAAAGGAGAGAAAGAAGGCACACCTCACCTGCAGGGATTCCTGAGTCTGCGAAAGAATGCGAAAGCTGCTGCGCTTGAAGAGAACCTGGGAGGAAGAGCCTGGCTGTCTCGAGCTCGGGGATCTGACGAAGATAATGAAGAATATTGTTCCAAAGAGTCGACATACCTTCGAGTCGGTGAACCAAACCGAAAAGGTCGCTCAAGTGATCTCCCCGACGCGGCATCCGATGTGCTCGCTGGTCTGCCGATAACTGACGTGGCCCGGAAGTACCCGACGACTTATGTAATGTTTGGGCGGGGCTTAGAGCGGTTGCGTCAGCTGATCGTGGAGACCGCTCGTGATTGGAAGACGGAGGTCATCGTTCTGATTGGGCGGCCTGGAAGCGGGAAGAGCCGTTACGCGTTTGAATTTCCCGCGCGTGAAAAGTATTATAAATCTCGCGGGAAGTGGTGGGATGGCTATAATGGGCAGGATGTGGTTGTCATGGATGATTTTTATGGGTGGCTGCCTTACGATGACCTTTTAAGGATCTGTGATCGCTATCCTTTAAGGGTAGAGTACAAGGGAGGTATGACCCAGTTCGTTGCTAAGACACTTATAATTACCTCTAATAGGGAGCCGCGTGATTGGTATAAATGCGAGTTTGATGTGTCTGCATTGTATCGGAGAATTAATCAGTACCTGATATTAACCCCCGACGGATATGCACCCGCCCCCGAGTTTATGCTGCCGTTTAAAATAAACTACTAAAGTCCTGGTTAAGGTTAGAAACAGGAACGTTTATTGTGTAAAATTA
TTGAAAAGCAACCTCGCACTTTGTTACTAAATATTTCTTTCAAAGCTATTCTGTATTGTGATACAGACCCCTTTTGTCCCTTGCTAGTTACTGGACTTATCCAGTTTGTTCCCGTTTTTTGTGTTTCCGTGCTCGCCTTAATTTTCCTTTGATCACGCAACCGCAACCACGTTCACTCTAAGCAACGACGCTTCCCCGATTTGCCAAGTTAGGGGTTTTTGCTTTTCTTTCCACTTCACACAGCAATCCTTTGCTCTGTTTCTCTTCTTCCTTCTTCTGATCTATTTACTACTCCCACCGCTTTTATCTGATATGGCCTCGTTCTTTTCACGCCGTTCCACTCCTGAGATGCCCTCAGTTCCTTCGTACTCACCACGTGAGATGGAGGTACTGAAATCTGCAATCACTGAGTGCGGCATCAACTATGCTGACGTAGTTAGGGCTGCGCAAACTGAGAGTGGCAAGCTTGCTATTCTCACTGCTGCAAACACCAACTCTCTCAAGAGCTTGGTGGCTACTACTACAACTCAGAGTGCTTTTCGCCGACTCTCTGAATCCCCAAAGGCTATTGTTCACGTTGCAGAGGGTGTTGGCAAGCAAGTCCTCTGTGATGATAAGCTTACACATCAGACCACTGTGGTTCATACTCCCAAGAAGGTTTATGACCATATGAGATCCAAGAGGCTTAAAAAAACCAAGGACACTGATGAAGAGGAGCCAAAGTATCGCTCTGCTGATATCTGTACTATCCAACTTGGAGTTACTTCCCACCTTTCAGGGCACTCCAATCAAATAGCAGGCATTGTTCTTCTTGATGGGAATCGGGCCACCCAGGAGCAGGCGGTCCTTGGAATTGGAGTTCTTCCTCTCTATGAGGCTCATTCGCATGCTCTCTTTGCACCACGCCTGAATATTCACTACGATGATCCAAATTTTGTGGATCGTCTACAGTTGCTTACCACCTTCTCTGACGATGTGCTCGGTGGTGGATCCCCCGCTA
AGCAAAAGCAGGGGAAAATAAAAACAACCAAAATGAAGGCAAACCTACTGGTCCTGTTAAGTGCACTTGCAGCTGCAGATGCAGACACAATATGTATAGGCTACCATGCGAACAATTCAACCGACACTGTTGACACAGTACTCGAGAAGAATGTGACAGTGACACACTCTGTTAACCTGCTCGAAGACAGCCACAACGGAAAACTATGTAGATTAAAAGGAATAGCCCCACTACAATTGGGGAAATGTAACATCGCCGGATGGCTCTTGGGAAACCCAGAATGCGACCCACTGCTTCCAGTGAGATCATGGTCCTACATTGTAGAAACACCAAACTCTGAGAATGGAATATGTTATCCAGGAGATTTCATCGACTATGAGGAGCTGAGGGAGCAATTGAGCTCAGTGTCATCATTCGAAAGATTCGAAATATTTCCCAAAGAAAGCTCATGGCCCAACCACAACACAAACGGAGTAACGGCAGCATGCTCCCATGAGGGGAAAAGCAGTTTTTACAGAAATTTGCTATGGCTGACGGAGAAGGAGGGCTCATACCCAAAGCTGAAAAATTCTTATGTGAACAAAAAAGGGAAAGAAGTCCTTGTACTGTGGGGTATTCATCACCCGCCTAACAGTAAGGAACAACAGAATATCTATCAGAATGAAAATGCTTATGTCTCTGTAGTGACTTCAAATTATAACAGGAGATTTACCCCGGAAATAGCAGAAAGACCCAAAGTAAGAGATCAAGCTGGGAGGATGAACTATTACTGGACCTTGCTAAAACCCGGAGACACAATAATATTTGAGGCAAATGGAAATCTAATAGCACCAATGTATGCTTTCGCACTGAGTAGAGGCTTTGGGTCCGGCATCATCACCTCAAACGCATCAATGCATGAGTGTAACACGAAGTGTCAAACACCCCTGGGAGCTATAAACAGCAGTCTCCCTTACCAGAATATACACCCAGTCACAATAGGAGAGTGCCCAAAATACGT
ACCGGATGGCCGCTTTCTTAGTGGTGGGCCCTCGACCAATAGAATTGCGCGCTCATCGCTTAGTTATCGCGTGGTCCCCTATTTAATACTTCCTCGCGAAGTTTTGCTTCAAAAATGTGGGATCCACTTCTGAACGAGTTCCCTGATACCGTACATGGTTTCAGGTGTATGCTCGCTGTAAAATACTTGCAGTTGGTAGAATCTACGTATTCACCAGATACACTCGGATACGATCTTATTCGAGATTTAATTTCTGTCTTACGTGCAAGGAATTATGTCGAAGCGACCAGCAGATATTGTCATTTCCACACCCGCTTCGAAGGTACGCCGCCGTCTCAACTTCGACAGCCCTTACAGCAGCCGTGCTGCTGCCCCCACTGTCCTCGTCACAAACACAAGGAGAACATGGGTCAACCGGCCCATGTACCGGAAGCCCAGAATTTACAGAATGTACAGAAGCCCTGATGTCCCTCGTGGGTGTGAAGGCCCATGTAAGGTCCAATCTTATGAACAGCGTCATGATATAGCCCATGTAGGTAAGGTCCTTTGTGTCTCTGATGTCACTCGTGGTAATGGGCTTACCCATCGTGTGGGCAAGAGGTTTTGTGTTAAGTCCGTTTATGTATTGGGTAAGATCTGGATGGATGAAAACATCAAGACTAAGAATCACACTAATACCGTCATGTTCTTCTTAGTGCGTGATAGAAGACCGTTTGGTACTCCCCAGGATTTTGGTCAGGTGTTTAACATGTATGATAACGAGCCCAGTACCGCTACTGTGAAGAATGACAACAGAGATAGGTTTCAAGTTCTTCGCCGTTTTCAAGCTACGGTGACTGGTGGTCAATATGCAAGCAAGGAGCAGGCTCTAGTTAGGAAGTTTATGAAGATTAACAACCATGTTACTTACAATCATCAGGAAGCTGCGAAATATGAAAATCATACTGAGGAATGCTTGTTGTTGTATATGGCATGTACCCATGCCTCGAATCCAGTGTAT
ATCGGTGTACACCGATTACTTCTCTATCCCCCTATCGGTGTATCGGTGTCTTATATATACTAGAGCTACTAAAAGCCCATAGGGGCACTCAGCTATAATATTACCTGAGTGCCCCGCGACCGGTGTATTGGGGTTACTTTAACTTTTCTGCTTTTGTGGTACCCTTATCTTTAGTCGTTCAATCAGAAGCGCTCCTCAGCGCTATGTTAATTCAAATTTGAATTATAAAGCAAGTGGACACTCTGAACCCACTAACAATGTGGGATCCATTGTTGAACGACTTTCCCAAATCAGTGCATGGATTCCGGTGCATGTTGGCAATAAAGTATTTGCAACAAGTTCAAGAGAATTACCCTTCTAATTCTCTAGGTTACTCGTACCTTACAGGGTTAATTCAGGTATTGCGCATCCGGAATCATGCCAAAGCGGACCTACGAATACTGCATTCTCTACCCCGATATCGAATGCACGGAGGAGATTGAACTTCGATACCCCGCTCATGCTGCCTGCCTCTGCGGGAGGTGTCCCTACCAACATGAAAAGGAGGCGTTGGACCAACCGCCCCATGTGGAGGAAACCTCGGTTTTACCGACTGTATAGGTCCCCTGATGTCCCTCGTGGTTGTGAGGGACCATGTAAAGTTCAATCATTTGAAGCAAAGGATATTGCCCCCACAGGCAAAGTGATTTGCATATCGGACGTNACTAAAAGTAATGGAATTACNCCTCGTTTAGGCAAACGTTTTTGTTGCATCAAGTCCGTGAACATTACTGGGAAGGTTTGGATGGACGAAAACATTAAGTCCAAAAATCACACGAATACTGTGATGTTCAAGTTATGTCGTGACAGACGACCATTTGGTACACCCATGGATTTTGGTCAAGTGTTCAACATGTATGACAACGAGCCCAGTACAGCCACTGTGAAGAACGATCTGCGTGATCGTTATCAAGTCTTGCGAAAGTTTAGTGCCACTGTTACTGGTGGCCAATATGCTTGT
ACACTCATTTCCCCCCTCCACCCTTAAGGTGGTTGTATCCCCTACACCCTACCCTCCCTTCCACATAGGACGAATAAACGGACTTGAGATTAAGGCAAGTACATAAGGTATGGTTTTTGGATACACTTAAATGGCAGTAGCGTGGCGAGCTATGGAAAAATCGCAATTGTCGATAGCCATGTTAGCGACGCGCTTCGGCGTGCTCCTTTGGTGATTCGGCGACTGGTTACAGGAGAGTAGACAGTGAGCTATGGGCAAACCCCTACAGTATTACTTAGGGGAATGTGCAATTGAGACTTGACGAGCGTCTCTTTGAGATGTGGCGCATGCTCTTGGCATTACCATAGTGAGCTTCCAGGTTGGGAAACCTGGACTGGGTCTATACTGCCTGATAGGGTCGCGGCTGGCCGCCTGTAACTAGTATAGTCAGTTGAAAACCCCCCATGGAATCTACTACTACTCTTTCATTTTGCAACTGGATCCCCAAGAAACAGAGAGCCCGTGTGTACCTTACCACCAGTGTCACACACGAGAAGTCGATTGGACCGTACACATACATGGTCTCAGACATGATTATGAAAGAAAACAGTAGAACCTCCCTTGCCATGGCATACGTGGAAGGGAAGACACTTGTGTTCAACAACGGAACACAACTAGGACAAGTACATTCATCCAATACTGGGAACAAACCACAAGGTGCATATAACCATGGTTCTGGGAGTATAACACAGGTCAATTATTACGGGTCAGACTACTCCCAAGCTTGGAACCCCACACAGCAACAAATGGACCCATCACAATTTACCAAACCGGTCACAGAGATAGCAGGAATGGTTGCAGGACCCACCCTCAAAGCACCCGACAAGGAAGAAGAGGGCTATAGTGACAGATTAATGCAATTAACAGCAGGTAATTCTTGCATAACAACACAAGAGGCAGCCAAGGCGGTGGTGGCATATGGACAATGGCCCAGTTACAATATAGATGCAGGAGAACATTT
AAGTTTTTTCCTGCCGACCCACGTATCAAAAGGAACAATGATCGTACGAACCGTTTGTCGAGCAAAAGAGAAATGCCTAGAAAAATACAAGAACATACTAAAATACAAAGAACAACTAGCAAAACAAGATCAAAAAGAAAACGAAACTACCTCAAATAATAAAGACACATCATCTTCAGTCCCAAAACCCTCAAATTTTAGAAAGACAAAAGTGCAGAATCAATACAACCGCGTTTTTTCAATAGACGAGAAAGTTGCTGAGTATGAAAAAATTCTTAATGATAAAGTTAACATGATTGATGCCATTTTCAATAAAGCAGAAAAGATCCGGGATTTATTCATCGGAACAGAACCTTTGACTAAAGAACTAATAAAAAACGAATTGCAATATGGAGCTATTGTTTTAAATAGAGCGAGCGATTTAATTTTGGCTTTTGCCGATAACAACGAGCCACGTGAACCCGAATTTGTGCTTAATACAGATATGATTGTTAATGATTTAAAGCCATTGCTACATCCTACCAGAATATTTGATTATTCTAGTTTTGGATTTGATGACGTAAACAAGTTAGCTATTAATCCTAAAATAAGATATTTGCCTAATTGGAGCATTAATTATATCCGCAAATGCATACAGTCATTTTTCACTTCAAACAGTAATATCGAAGTTCAAAATCTTCATAATTACAGCAATCATTATGATAACAGAATTTACGAACATGCAATGCCTAATGACGTTAAATTACAAATTTTAATTGGATTGGACAAAATGTTTAACAAGTTAAGTATCCAACACAGATTTGGTACATTTGAAACACAAATCTTAAGTTGTTTTTTTATGAAGCAAAAGATCTGCGAGTATGAAGCCTATATGCATTTACCTGATTGTGTCAATAAAAGCAAAAAATTGAAGAAAGGTACCGAAACAGTATGTTGGCAATATTTAGCTGAAATTATCAAACATTACGAAGGAATACCATTTTATCATCACACTCATAGT
TTTTAATAAAATATTGAAACAAACAGCTTTCGTTCCGAAAACAGCTTTCAGTTACTAATCAGCTTTCGTTCCGAACAAACAGCTTTCAAACAAACAGCTTTCATTTCATTTAGCCTTTCGTGGTTTGTGTGACTTCTAAGAGAACCCGGAAAAAGGGAGTGTGATTAAAAGCGCACCATATATTTCGAAGATCATTTTGAATTTCATTTTGCTACCTTAATTTTGAGATGGATTTCAGTATGATGCAAATGACCGTGGGTTTCCTCAAAACTTCAATGGGTTTACAATCCATTAAGGATATTGTGGGAAAAGCTTGTGTGGCAGAGAAGGATAGAACCTTGCTCCACATTCATTTATGTTTCTTCCACGCCAATGAGATGGCTCGGGACTACAATGAAGGTATGGACATGGAGCAGATACAAAGTTCTGCTGCGATCAAATACCGAGCTGCAGTGTTAAAGCGCCATGTTGTGATGAATGTGGAGACAGGAAGATATGATCGTGCACGCATGATGCAGTACAACAATGAAACGTGTGTCAATTGGTTCTCGTGCAGGATCATCGAAGAGAAGGCTGGAGAAGTGCTTGATGAAGAGGAGGCACAAGAGGATAATATTGTTGAAAATTTTCTTATGAAGTGTGCGATTTCTGAGGATGTTGGTCAGACGTCAAGGGAAGGTGCTGAGCATTATGCCTTCGGCCAGGGATTGTACGAGTATGCTACTCGTATTAGTGATGCAATAATGGCAGTTATTTCAGGCTCCATTAAAAAGAGTATAGATGAATTTCTGGACAAAGTGTATACAGTCATGGCGCAGATTTTTGCGGCTTGGATGCCTAGAATTAGAGCCGCGTTTCAATGGTTCGAAAACATTAAGGAAGTCATCAAAAGGTGGGCCAACACGATGCATGGAAAAATCAATTTCATTTTGGTTGGCATGGAAGATTGCTTGTACATGGGCGCTGGACTCGTGGCAGCCACTTGCATAGTTACATTGCT
ATGGAGTCTGATAAGATTGCCTTTAAGATCAACAATCAATTGGTGTCTGTTAAGCCGGAGGTGATAGTAGATCAGTATGAATATAAGTACCCTGCAATCAAAGATCAGAGGAAGCCTAGCATTACTCTTGGAAAGGCCCCAGATTTAAATAAAGCGTACAAGTCTATATTATCTGGCATGAACGCCGCGAAGTTGGACCCGGACGATGTTTGCTCCTACCTAGCTGCAGCTATGGAGTTATTTGAGGGGATCTGCCCAGAGGACTGGACAAGTTACGGGATTTTGATTGCCAGAAAAGGAGACAAAATCACACCGGCTACTTTAGTTGACATAAGGAGAACAGATATTCAGGGCAGCTGGGCTCTGGCAGGGGGGCAGGACTTTACCAGAGACCCTACAATCGCAGAGCATGCATCTCTGGTGGGTCTTCTTCTGAGCCTCTACAGATTGAGCAAAATTTCAGGTCAAAACACGGGAAACTACAAAACCAACATCGCAGACAGGATTGAGCAGATTTTTGAGACCGCCCCCTTTGCAAAGATCGTAGAACATCACACATTAATGACCACCCACAAAATGTGTGCGAATTGGAGCACAATTCCAAACTTTAGATTTCTGGCTGGGACTTATGATATGTTCTTTTCTCGAGTTGAACATTTATACTCCGCAATTCGGGTAGGCACGGTAGTAACGGCTTATGAAGACTGTTCCGGACTTGTCTCGTTCACAGGATTCATCAAGCAAATAAACCTCACTGCTAGGGAAGCGATACTTTACTTCTTCCATAAGAACTTTGAGGAGGAAATCAGGAGAATGTTTGAGCCCGGACAAGAAACTGCCGTTCCTCACTCTTATTTCATCCACTTCAGATCCCTTGGGCTCAGTGGAAAGTCTCCATACTCCTCCAATGCAGTCGGCCATGTGTTTAATCTCATTCATTTTGTGGGATGTTACATGGGGCAGATAAGATCTTTAAATGCCACTGTTATATCTACTTGCG
CATCATCAATAATATACGGTGCATTTTGTGCGTGATGACGTATACAGCGTACGTAAGGGAGGAGCTTGCAAGCGTGGGAAACTTGACCTTTGAACGGGCGCGGTGAAGTGGCACGTGATGACGCAGCACTGCGGACCTTTGCCCATCGCGTGGCTGTTACAGTACAGCTCATTAATAATTAACAGAGTTTTTAGTCAGCTTTGTGGAATTTCTGTTTACACTTGTCGAACTTTAGACTCTTTGGCAATAAATGGGTGTGCTAGTAAAACACCTAGTTGTTCTACACATGAAGTCACTTTTACCACGCTACAGGTAAAAATGGCTCTCAATAGCTCCAAAGGTCTATTAGACGTCAGTAGGTGCGGCCGGGATTTCTGTTTCAGTTCCTCATAGCCAGTATAAAGCCTTCACAGGTGTTTAGAGTCGCCACTCTTGAGTCTAAGAGAAGTAGAGCTTTCTCCTCTACACCTAGACATCATGAGGCACTTGCGCTTAGCTTTTGACTGGAGATTCTGGGAAGCAGCAGAAAACCTTCTACAAGACTTACACACATCAGAAGATGAAGATGAAGGCTTTTCAGAGCCTTTAACGCTGCAAGATTTAGTGGAGTTAGAGTCTCCAAACGCTGTTGATTATTTTTTCCCTGACGCCGACATTCCACAAGAGCTGCCTACTGACGCCGCTGCTGAAGAGTTGCTCGGCTGTGATGAAGTAGTAGATTTGTCTACTTTATTTGACAGCGAGGCTGAATCTACACCTAATTCGCCATTTTCGGCTGTGGAGTTAGACTATCCTGAACATCCAGGCCACGATTGCTCAGCTTGCGATTATCATCGGAGAGCTACGAAAAATGAAGACACTTTGTGTTCTCTGTGTTATATGAGACAAAACGCGTTTGCTGTATATGGTAAGTGAATGTTGGCTTTTACATTTAAATAATTTAGTTTTATAAGAGTGATTTGTAAGTAAACCTTTATGTAACTTATTTTATAGAACCTGT
GTGAAATTATGGCGGTTGCGTCGCGCCCTTGCGGCGTGGCGACTTCAGTCTTACCGGCTAAGAAGCCCTTAAGCTTCTTTACGGACCTCGTGGGAAAGACCCCCCCACGTTGTATCAGGGCACCACACACACTGGCTTGGCCAGTGTTTGCGGACCTTGACAACGAAGAAGAATCTCCAGAGATTTGTAGAAAATGTGGTAAGTATGCTAACGGCTTTGGTGTTTTTGATTTAACGGACCTGGGTGATGTTTGCTTGTGTTCAATTCGGCCACAGAGACATGTTGGTGGACCCTGTTGTTTGTGTAACAAGCAGTACATACGCGCGTGTGGTCGGTACTGCGCGCGCGTTTTGAAACACTACAAGGCTTTCAATAAGGTCATCCCTTGCTTGCACTCTCGTCAGGTTAAACCAGTCTTTGAGGGCGAAGTTGAAGACCTGTTTGTTGAATTGGGAGCCCCGACAAGGATGAACTTCACTGAGGCTGAACTTGCCTCTCAGGGTGCCAGCATCATGGACAGGTTTGTTGACCTTGTTGAACCGTGCTTGTCTACTGAGGATTCGAACTTCTTGGACAACATTTGCTCCGACGCCAGCATTAGGAAGCGCTTGGAGGATGAGTACGATGTCGACATGATCGCTGCGGCGCGTGCTAGAAAGGACTTTGCTAAAACCCTGAAATTGGCCCTGCAGGATCGCGAGAGGAAACCAGACAAGTGGTACAGCAAACTGGGTTGTATTACGACAAAGGGTAGGCAGTGGGCAAAGAAGGTTGTGCATGGTGCCAAAAAGTTATCCGACCCGCTTAAAACCTTGGCCGCAATTTTGTTGGTTGCCCTTCATAATTGCGTGGCTGTTGACACAACCACTATGCTGTCTCATTTTAAACCTGTGAATTTGCTCGCAATCCTGCTGGATTGGACAAATGACTTACCTGGGTTCTTAACAACGTTAATCAGGTTTATGGAACTTTATGGCGTCGTGCAATCTACGGTCAACTT
GCGTGTTACTATTACCAAAACGGTAATTATTACTTCGGTGGTAACAATGCCAGCAGAACCAAAAGCACCAAAACGCAAATCAACGCAGTACAAGCCCCTCACAGCTATGCAGGAGGCTTACGCGCAGGAATATACAAAATGCCCTGAGAATCAGACGCAGGCAGCGATTAACGCAGGATTCTCGCCTAATACGGCAGCCGTCAAAGCCAGTGTCATGATGCGTGATGAGCGTATCCAGAAACGGATCGCCGAGTTGATGGAGGAACGCAATAAGCGCCTGCGCGTCAGTGCTGATTACGTGTTGCTTCGCCTGGTGGAAATAGACCAGATGGATGTGATCGACATCCTTAACGATGACATGAGTATCAAGCCGGTTTCCGAATGGCCTAAGGTCTGGCGTCAGTATCTTACCGGTTTCGAGCTGGCCGACATGTTCGAAGGCCGCGGCGACGAGAAAGAACTTGTTGGCATACTCAAAAAAATAAAATGGCCTGACAAGGTGAAGAACCTCGAGCTTATTGGTAAGCACGTCGACGTCAACGCGTTCAAAGAACGCCTGGAGGTTTCCGGTACCGTAACGATTGCCGACCGAATGGCGAAGGCCCGCCGCCGCGTAAAAGAGCAGGCAGGTGGTGAAGAATGACAGCCGCAGCCATATCGACGGAAGAGCAACTCGTAGAGGATATCGCCTCGTTCACGTATGACCCGCTGGGCTATGCGCTGTACGCGTTTCCGTGGGGAGAGGATGGCACAGAGCTGGCGCATGCCACCGGGCCCAGAAAGTGGCAGGCTGATGCATTTCGTGAGATACGCGATCACCTCCAGAACCCCGCGACACGTCACCAGCCGCTGATGCTGGCCCGCGCATCCGGCCACGGCATCGGTAAATCTGCTTTCATCTCGATGCTGATTAACTGGGGCATGTCCACCTGCGAGGACTGCAAGGTGGTGGTGACCGCCAACACCGACAACCAGTTGCGCACCAAGACCTGGCCTGAAA
TGGTATCAGAGCCATGTGCTCATAATATTTTCTTGAAATGAATCAGGAAGATAAGAACCTTGAGGATCATACCTCTGAAAAAGATAATCATATTATCTTTAAAAACGAAGATAACATGGGTTATCAAGTTAATATCATGATCCAACAGGATCAATTGAAAAAGATAAACAAAAAGAAACTTAGTTTATCTAAAGAGGAAGTGTTTACTTCATCTCTCTGGAATAACGTCAAGAGTATGTTAAACCGGAAAAATGAGATAATATACTGTATTTCTTCACAAGAAATGTCAGTTGACATCTCTGACGTCTCTGGACGTGTATACTTACCTTTATTACCCAAAAAGGAAGTAGAACAAAAGCTTTCTAAGCTTAAACCTGAGCTAAGGAAAAAGATTTCCATAGTTCACTTTGGTGCAATCAAAATTCTCATAACTGCTCAATTCAGTCATGGAATTAATTCACCAATCAAAATGGCTTTGATCGACAACCGAATCAAAGACCGAAAAGACTGTCTCCTTGGGACAGCAAGAGGAAACTTGAGTCACGGTAAATTTATGTTTACTGTTTACCCAAAGTTTGGAGTTAGTCTCAACACTCAACGTTTTGACGAAATACTCAGCTTTATCCACGAGTTCGAAAGACCGGACCTAATGGACAAAGGTGACAAGATCTTCTCTGTAACTTACCTTACAGCATATGCTCTTGCAAATAGTATTCATTCCATAGAATACAAAAATAATTCTGATATAGAGATAGACGAAGTCTTCTCAGAACTTGGCAATGTCCAAGAGAGATCATTTTGCGAGATTCCCTCGTATGATGAAAATTGGTCAATCAACATTGACAGAAACAAGACTAGGATTAATTCTAAACCTAGAGAAACTGTTAGGGGAAACACCCTTACCTTTGGTGAAGGCACAAGCCAAAACCAAAATCAATTACTTAGACAAATGTCTAAAAATATTGACTGTTTAAGAGAAAAACTTGAACAGATCAGTGGA
GAGGCCCAGCTCTCCCCCGAGCGCGGATCTCTGAAAAAAAAATTTCCCGCCCCCGCGTTTTCCATTGGGGTGAATGGGGAGGGGGTGGGGGATGGGCACTCACTAAGAATTGGCAAGGTGCCAATTTATATTCTGGCATGGTGCCAAACTACATACCTGGCTCCCTGCCAACCCCAATCCCCCTCCTACCTTGGCTCCCTGCCAACCCCAATCCCCCTCCTACCCTGGCACCCTGCCAACCCCAATCCCCCACCATCGTCGCGGTCTTCATCCTTGGCACACAGCCAACCCTAGAAGGCGAGCCGCGATGCTGCGGTCGGGCCCACCCGCGGCAGGAGGTTGTGGATGGCGATGGGCGAGGGCGGGCGCGCGTGTGGTGGGGACGGTGTCGGTGCCCGCGCCGGTGGCGCCCGCGAGGGTTCGCCTTGGGTGCGCTGGGGGCCCCTCCCCATTCACCCCAATGGAAAACGCGGGGGCGGGAAATTTTTTTTTCAGAGATCCGCGCTCGGGGGAGAGCTGGGCCCCAGACCAGAGAGTTGTGGGGGGGCCCGGGGGAGAGCTGGGCCCCCGGCCAGAGAGTTGTGGGGGCCCGGGGGAGAGCTGGGCCCCAGACCAGAGAGTTGTGGGGGGGGGGGGCCCGGGGGAGAGCTGGGCCCGGCTCTCGGTGGGGGACAACCCCCTGGGGAGAGCCTGACCAATTGCCAGACTAGAGGAGAGCCCCGCCGGGACCGGAGAGGAGAGCGCGCCTTCCCCCCAACCCCCTCGTTCCCCCCTTTCCCCCAACCCCCTCGTTCCCCCCTTTCCCCCAACCCCCTCGTTCCCCCCTTTCCCCCAACCCCCTCGTTCCCCCCTTTCCCCCAACCCCCTCGTTCCCCCCTTTCCCCCAACCCCCTCGTTCCCCCCTTTCCCCCAACCCCCTCGTTCCCCCCTTTCCCCCAACCCCCTCGTTCCCCCCTTTCCCCCTTCCAAAGCGGGCGCCGCGAGCGCGCGGGCCCCCATA
GGGGTATACTCTGAATTATTTGAATTTATTCGAGTTTTGGGGTGTAACCTGAGATGCCTGATGATCTTAATGTGAAATCCCCGGATAGCATCAAAATGCAGTTCGCACATTATTTGCTCAATTGGCCAACATGGCTCATTCGGATCATTGCCACTTTGTGGTTACTTAGTTTTATTCTGCCGTTGTTTTTGCTTCTCACAGTGCTGCCCTTTGGGGTTTTTGCAGTTGCAATTGCATTTTTCATTCAGGGTGGCATCCTGACTTGGGCCGTTTTCCTTTTTTTCGTCCCTTTCTTCGTCATTATATGCAGTAAGTTCTGGCGTCGCGCCATAGCCAAGGAGAAAGCTCTCCGCGATGCCCTCGGGCCGGCGGCTTTTCTGTGGTATGACGAGGAGAAAACCGCAGCTGGTGTTGTGTTGCGTCCGGTCGTCATGGCCGGCTGGGACTTGATTGTCCCAGCTGCCGGCGATGCCTTACGCTCTGCACTGCCTGCTCAATGGCAGGCTGTCATTGGCGACTTCCCAATGTCGACAGATGAACTAGCTTCTTGGTCTTGGAGTTACCTCATTGACTTTGCGGATTGGATGACTTGCGGGCCGGCAGTCGGTGTTGTCATGTTTGACATGGCTGTCCTGGGCCAGGCTCTTCGCTTTTGCACAGGGCTGTCTTTCAGGTTGGCAAAGAGGGTCATTTTCCTTTCTGCTTTGGCCTTTTCGCTCATTTGGGCCGCGAGTCCTGAATTCCTTCTCGGCTGTGCCTTTGCCCTTGATCATTTTATCATGCTGGTTTCGTCAGGCACTTTGGGCGAGTGGCTGCGCTGGAGGCTGACACATCTTGTGGTTGTTTGTGCTGTCTGGGCTCTGGACGTTTCGACTGTCTCTCGCAAGTACACTCCTGTTGCTTTTGGCCAGCTGGGTGGTCGCGGAAGGCACCGGAACTTTGCTGGCCTGTTCAGGGAGAAGCTAATGCAAGCTACAGTCTTTGTTTCTGATCTTGGCCT
AGGCCAGCCCTCTCGCGGCCCCCTCGAGAGAGAAAAAAAAAAGCGACCCCACCTCCCCGCGCGTTTGCGGGGCGACCATCGGGGGGGATGGGATTTTTTGCCGGGAAACCCCCCCCCGCCAGCCTTTAACAAAACCCGCGCCTTTTGCGTCCACCCCTCGTTTACTGCTCGGATGGCGACCGTGCACTACTCCCGCCGACCTGGGACCCCGCCGGTCACCCTCACGTCGTCCCCCAGCATGGATGACGTTGCGACCCCCATCCCCTACCTACCCACATACGCCGAGGCCGTGGCAGACGCGCCCCCCCCTTACAGAAGCCGCGAGAGTCTGGTGTTCTCCCCGCCTCTTTTTCCTCACGTGGAGAATGGCACCACCCAACAGTCTTACGATTGCCTAGACTGCGCTTATGATGGAATCCACAGACTTCAGCTGGCTTTTCTAAGAATTCGCAAATGCTGTGTACCGGCTTTTTTAATTCTTTTTGGTATTCTCACCCTTACTGCTGTCGTGGTCGCCATTGTTGCCGTTTTTCCCGAGGAACCTCCCAACTCAACTACATGAAACTACTGTCCGGAAGGGGAAGGTATTTATTCTCGCTTGCAGCTTGTCGCGCGTGTATGCACAACAAAAGCTATATATGTCACCAAAGCCAACGTCGCCATCTGGAGTACTACACCCAGTACGTTGCATAACCTGTCCATTTGCATTTTCAGTTGCGCGGACGCCTTTCTCCGGGATCGTGGCCTTGGGACATCAACCAGTGGAATAAGAACCGCCGGTGGTCTTGTTTGAACGACGAGTGGCGACGCGTTGTTCTGCATAAGCTCTGTATGCTGATACATAAACACAGAGTCTGTATCGCTATCAGATTCCCGAACACCTTCCGGTACCCCATACTCCGATACCCTGGACATTGCGGATCCCAAAAATATAATATTAACAGGATTTGCTTATACTTTGCTACAGCTTATATAAATTTATGTGCGATACATCTTAAGT
ATTTGAATAAAAGAATGTTGATATAGCAATGTTTTAAGTAATAAAAACACCTTTTTGGCTAAGAAATGGCTAAAAAAGGTGTTTTTTTGTTTATATATTTAATTGCTTTAATGCATTGACTGCATCTTCTGTATTTTTCTTGTTAATATGAGTATAAATGTCTAAAGTCATTTGAATGTTTTCATGACCAAGTAACATCTGAACTGTTTTAGGTTTTACATTAGTTTCCGCAATAAGTAGTGTTGCAAAAGTATGTCTAAAACCGTGAACTGTAATATGACGTAAATCCGGTTGTGGCTCTTTTAAGTTATATTTTTTTGCATATTCAGCTTTTTCTTCGTGGTCTTTAGCGTAAATTGATTTTAACCATTGATCCGGTTTGCTTATTCTTAAATAAGTTCCCTTATTAGTGTGAAATAGCTCTTTAGAGATGATTTTCTGCTTTCGCTTGTAATCTATCAAAACTTCTTTCAAACCGTCAGAGATCGGCAAAATTCGTTTAGATTTTGGTGATTTAGGTGGCTGAATAATCGTTTTACCATTTAAACCATATGCCAAGGTTTTATTTACTGATAAAGTACCGGCAGTTAGGTTAATATCTGACCATGTTAACGCGAGAGCTTCAGATTTTCTAAGACCAGTAGCAGAAAGTAGCTTGAAGTAAGTATACGGGACCAATCCATAATCTTTTGCAACTTCAAGGAATTGATTTAGTTCATCTTGGGTATAAACATTATGTTCAGTGTCTCTACGTGGTCGAGATGTTTTCTTAGGAATAATGATCCGTTTTAACGGATTTTCAGAAACATAGTTTAAGCGAATACCGTATTCAAAAAGGGCATTGAATTCATTAATAGCATCTCTATATTTAACAATCTGTTTTGCTTTTCTATCAGCCCACTTTTGTAATTCAGCCACTGTAATCTTGTCAATATACTGATTACCAAAAGCGGGAATAACATGGTTATCAAAGACTTGTTTATTTTTATTTGCAGTGGAT
GGATAAACAACACTACTCAAAACAAGACGCCACTATTCTAACAAAACAGAGACGTCTCGTAATGGCCCTAACTTACAGGAGTCCAGTTGAGGAAGTGCTTACAAGCTTCACAACAAGTGAGCAGAGTGAAATTGCGCGCGGAGCAGTCCAGGGTTTGCTAAAGTTAGAGGAATTTAACCACAATCTATTCAATTTCGCATTGAGTCCCATCGCGAAACAAAGGTTGTGCGGTAGCGGAATCTACTTAAGCCCCTTCTCTTACGTGCCCCACTCTCATCCCGCTTGCAAAACGCTTGAAAATTACAATCTTTATCAAGTCGTATGTCCATTAATAGATCATAGGTTTTACTTAGTTGGTATCAAGCAATCTAAATTGTGTTTTTTGAAAGGTAGGAATAGGAAAATGGATATGGTTGAATGTATCAATCGTATGGTGACCAGTCGTGACAAGTTGCGCTACGGTAATGATTTTGTGGTCCAAGCTGGTCAACCCGGGACTGTTAAGAAGAATAGTAGAACCGTAACCTTTTATCCTGAGTTAGCTAGTCTTGTTCCACACGAGATCAAATTTAGATCCAGAGCATTATTCTTGCACGATGAATTGCACTATTGGAGCAAAGAAAGTTTAGCAATTTTCCTGGATCAATGCTCACCTGAGTTAATGCTAGCGACTGTCGTGATTCCACCGGAATTGTTGCTCAAAGCTAAGGAGAGCATGAATAAATGGTGCTATGAGTTCGAAGTTAAAGGTCCTGATCTCTATTTCTACCCAGATGGGGTAAGAGCTGAAGGCTATATACAGCCTGCCGGTTGCGTTTACCTTTTGACCACAAACAAGATGATCACCCCGGGAGGGCAGGTTTATTGTTTCGACATAATAAGCTCTAAATTTGCGCACCACGTTATAGCTATCACCCGCGGTGAAGCCCTGGTAAAGAAAGAGAATTCATTTTCCAATTTCGAAGCTATCGGTTCCTCTTTTGCCAGTAAATTGCTACAT
ACCGGATGGCCGCGCGTCCCCTCGTGGTGTGGGCCCCCCACGTGTAGATGTCCCCCAATTAGAACGCGCCTTGGAAGGCTAGTTATTTGTGGTCCCCCTATATCAACTTGCTCACCAAGTTGTTCATCCACACAATGTGGGACCCTCTATTGAACGAGTTCCCAGAATCCGTCCACGGTTTCCGGTGTATGCTCGCCGTCAAATACCTTCAGCTGGTAGAAGGTACATATTCACCAGACACTCTGGGACACGAGTTAATCAGGGATCTCATATCCGTCATCAGGGCGAAGAATTATGTCGAAGCGACCAGCAGATATAATTATTTCTACTCCAGGCTCGAAGGTTCGTCGCCGTCTGAACTTCGACAGCCCATACAGCAGCCGTGCTGCTGCCCCCACTGTCCGCGTCACAAAAAGACAGCTATGGGCAAACAGGCCCATGAATCGGAAGCCCAGGTGGTATCGGATGTATAGGAGCCCAGATGTTCCTAAGGGCTGTGAAGGCCCATGTAAGGTCCAGTCATTCGAGTCGAGACACGATGTGGTCCATATAGGTAAGGTCATGTGCATCTCTGATGTCACTCGTGGAATTGGGCTTACTCATCGGGTGGGTAAGAGATTTTGTGTTAAGTCCGTTTACATCCTGGGCAAGATATGGATGGATGAAAACATTAAGACCAAAAATCACACGAATAGCGTAATGTTCTTCCTTGTAAGGGATCGTAGGCCCGTTGATAAGCCTCAGGATTTTGGTGAAGTATTTAATATGTTTGATAATGAGCCCAGTACAGCTACTGTGAAGAACATGCATCGTGATCGCTATCAAGTTCTCAGGAAGTGGAGTGCCACTGTCACTGGTGGTCAGTATGCGAGCAAGGAGCAGGCTTTAGTCAGGCGTTTTTTTAGGGTTAATAATTATGTTGTGTATAACCAGCAAGAGGCTGGGAAATATGAGAACCATACTGAGAATGCATTAATGTTGTACATGGCGTGTACTCATG
AAAACAGCACAGAGCAATAAGACACAATCCAGAACGATTTAAACCAAAAAAATCATTCTGCAATGTCTCTTACTTTTCGCTCTCCTGCTGAAGAGGCACTATCCTCCTTCTCATCCGTCGAACAATCCCAAATTACGCGCAAAGCTCTTGCCACGTTCATAAGCATTGAAGAGAGGGAACACACTTTCTTTAATTATGCTGTCAAGATACATGCCAAGGAACGTTTGACGAATGCAGGGATATACCTCTCCCCTGTTTCACCAGTACCACATTCACATCCAGTATGTAAGGTATTAGAGAATTATCTTCTGTACAAAGTTCTCCCAAGTATTATAGATAATAGTTTCTTCTTTGTTGGTATAAAGGATAATAAGTTTGCAGCTTTTAAAACTAGAGAACCAAAGCTAGATATAGTCACCTGTATTAATAGATTTGTCACAAGTCATGATAAGAATAGGTACTTTGGTTGGAGATCGGCGAAATGTAGTGTGTCTGAATTTAGCACTACAGTGGATAAGTCGCCATGTTTAAAGGATTTAGTTCCCCAAGTGCTAAGCCAACGTGCTAGAAATATATTTCTGCACGATGAGATTCACTATTGGAGTCGTAGGGAACTCATTACTTTCTTAGAGGTAGCCAAGCCAGAGAGGGTCATAGCCACACTTGTGTTTCCACCAGAGATATTGGCGGGTTCCAAGGTGAGCTTAAATAGATGGTGTTATGAGTATGAGATTAGGGAGTGCGGTAGAAATAGTGCTAATGGAGTGTTTAATTTTAGGGCAGCATTTCGTGGCGATAGTGGGAAAACCCTTTTCTTTTATCCAGATGGAGTAAGAGCTGAGGGGTATGAACAGCCACTTGATTCAGGCTATCTGCTCAAGACTAGGAGAATAGTGTGCAATGATGGTACCGTCTATAGTGTAGATATTGTATGCTTTAAGTTTGCACACCACCTTATAAGTATAACTAGGGGTAGTTTCGTCGGCAGGTCATCTAGATC
TGATATATTTTTAAAATATATTTTGATTAACTGAAACAAACCAGCGGGTCGCAATGACCGTAATATAAAACTTGACACAGATCACACGAGAAAAAAGTAAGTATCCAAAGATGTCCTAATGCGAAACAGTAATTCATTCATCACCCCAGTCGCCAATGTCTTCTTGGGCCCAAGCATCAAAAAGCTCTTCTTCACCACAGTATTCTTGGACTTTTTCCCAAGTATCTAATTCTTTGTTCCTGGCAATGTCTTCTTCAGTTACTTCAAGGCCAAAAGTTGTAAGTGTATCCACAAGTGCATCTATAGGTTGGCATTCTTCTTTAATTCTTTCAGTCATGTTATCTACTGATAGATCGAAATTATTTAGAAAAGAAAAGTACTCATCATTCATTTCTTTGAAGAATTTGTTCAAAGATTCTATTGAATCTAATGCTGCATTTGCCCTTTCTATATCAATATCTGATTCTATACTACCTAAAGATCTCCAAATTTTCCCAAATTTACTATCTGATATCCCTGGAAACTGAGGCTCCACATACATCGATTGAGATATTATCATTATTCTATTCATGTATAGTTTATAATGTAATATGTTGTTTCGAGTTGTTTTATCTTTGTGGTTTAGTATGCTTTTTCTTCTAACATTGTCTAATCTCGCAACAGCCAACAATCCTTCAACGATCCTTCCTGTTTTAAAAGAAATAACTGCTTTTGAAGCAATTTCAAATGAAGAATTAATGGTTCTATCTACGTCTTTTCTAAATTTTTGAATGTTGATTGTTTCTACTATTAAATCAGAATCAATAAGCTTCTCATTTGCTGAGAGGTTTAATATCAATTTCCAGCACTCAAATGACATTCTCTTATTGAACTTCACGGACATCGCGTCATTCAGCACTTCCACTAATTCATTGTGGTCCATCCCTGTAACACCACTTATAATGTTTACTTTGCTATTAATCARCATTCTATAATCAACTTCTATAGTATCACTTTCTTT
ACCAAACAGAGAATCTGTGAGGTACGATAAAAGGCGGAGAAGCAATCGAGATCGTACGGGTAGAAGGTGTGAACCCCGAGCGCGAGGCCGAAGCTCGAACCTGAGGGAACCTTCTACCGATATGTCGTCTGTTTTCGACGAATACGAGCAGCTCCTCGCTGCTCAGACCCGCCCTAACGGAACTCATGGAGGGGGAGAGAAAGGGAGCACTTTAAAAGTTGAGGTCCCAGTATTTACCCTAAACAGTGATGATCCAGAGGATAGATGGAATTTTGCGGTATTCTGTCTTCGGATTGCTGTTAGCGAGGATGCCAACAAACCACTCAGGCAAGGTGCTCTTATATCCCTCTTATGCTCCCATTCTCAGGTGATGAGAAACCATGTTGCCCTTGCAGGGAAACAGAATGAGGCCACACTGGCTGTTCTTGAGATCGATGGCTTTGCTAACAGTGTGCCCCAGTTCAACAATAGGAGTGGAGTGTCTGAGGAGAGAGCACAGAGATTCATGGTAATCGCAGGATCTCTCCCTCGGGCATGCAGCAACGGTACTCCGTTTGTCACGGCTGGGGTTGAAGATGATGCACCAGAAGATATCACTGACACTCTGGAAAGAATCCTATCTATCCAAGTTCAGGTATGGGTCACAGTAGCAAAGGCCATGACTGCATATGAGACAGCAGATGAGTCAGAAACAAGAAGAATAAATAAGTATATGCAGCAAGGTCGAGTTCAGAAGAAGTACATTCTTCATCCTGTATGCAGGAGTGCAATTCAACTCACAATCAGACATTCTCTGGCAGTCCGTATTTTCCTAGTCAGTGAGCTCAAGAGGGGCCGCAATACAGCAGGTGGGAGCTCTACATATTACAACTTGGTCGGGGATGTAGACTCATACATCAGGAACACCGGGCTTACTGCATTTTTCCTAACACTCAAATATGGAATCAATACCAAGACGTCAGCCCTCGCACTCAGCAGCCTCACAGGTGATATCCAAAAA
TAATAAATATTCATAAAGGAAACCGCTAATTTGAATTGCCGACCACAAACTGACATATGCAAATTAACTTCTCCAATTTACCTTAACTTCCTCAAAAATTAATTAATAATCATCGTCACAGTGGGAGGAGACTCCACACTATATAATAAACTACACTTCCGAATGGCTGAGTTTATGCCGCCAGACGGAGACTGGAGCAGTTCACTGATTACAGGCTGACCAAGGGCGGGTGCCGAAGGTGAGTGAAACCACCGAAGTCAAGGGGCAATTCGGGCTAGGTCAGTCTGGCGGAACGGGCAAGAAACTTAAAATAATGTTATTTTACAGAATGTCAAGATATATTCCATCAAAATCAACACTTAGACAAAAAAAACTACAATGGATGAATTTAATTGTTCACGGCCACGACATCTTTTGTGACTGCTGCAAACCACTTGAATGCACCATTGGAACCATAATTAACCAAGAACCAGACCTAAAATTCAACACAGAAGAAAAAAATCTACTTAAAAAATGCCTTTCTACAAAAGATGGAGACGCTGGCGCTGGCGCCGCAGACCCCGACGGCTTTGGAGAAGGAGATTTAGACGCCCTCTTTACAGAAGATTTTGGAGAAGAAAATACAGGGTAAGAAAAAGAAAACTTAAATACTTACCCTTAAGACAATGGCAACCTCATTATATTAATAAACTAAAAGTACAAGGATGGTACCCACTAGCAATATCAACTAAAGACAGACTATCAAATAACTTAAACTTATATTTAGAAAGCATTGCGCCGCATTATTTGCATGGTGGGGGAGGATTTACAATATGTAACTTCTCTTTAATGACTTTATATCAAGAAAACCTTGTATGTAGAAACTGGTGGACAAAAGGAAATGAAAATATGCCTTTAATTAGATACCTAGGATGTGAAATTACCTTATATAGACAAGCTGAACTAGACTACATGGTATATGTACATAATTCTTATCCTATGTCAGCTAATTTACTAACAT
GGCCAGGCTCTCTCTCGGGCGCGGGCCCGTGAAAAAAATTTTTCGGCCTCGCGACGGCCTCGAAGAAAACCGTAGAGGGGAGTGGGGGATGGGATTTTTTTATTAGGCCACGCCCACTGGGAGGCCACGCCCACTGGGAGGCCACGCCCACTGGGAGGCCACGCCCACTGGGAGGCCACGCCCACTGGGAGGCCACGCCCACTGGGAGGCCACGCCCACTGGGAGGCCACGCCCACTGGGAGGCCACGCCCACTGGGAGGCCACGCCCACTGGGAGGCCACGCCCACTGGGAGGCCACGCCCACTGGGAGGCCACGCCCACTGGGAGGCCACGCCCACTCCGGTGATGCAGCGGTTATGCGATTGTCCTCTCAGCGCTACAGTGGGGCTCACTGCTATGCTGGGGCTCACTGCTATGCTGGGGCTCACTGCTATGCTGGGGCTCACTGCTATGCTGGGGCTCACTGCTATGCTGGGGCTCACTGCTATGCTGGGGCTCACTGCTATGCTGGGGCTCACTGCTATGCTGGGGCTCACTGCTATGCTGGGGCTCACTGCTATGCTGGGGCTCACTGCTATGCTGGGGCTCACTGCTATGCTGGGGCTCACTGCTATGCTGGGGCTCACTGCTATGCTGGGGCTCACTGCTATGCTGGGGCTCACTGCTATGCTGGGGCTCACTGCTATGCTGGGGCTCACTGCTATGCTGGGGCTCACTGCTATGCTGGGCCCCTTGTTTGTTCAGCGCCCAATACCTACCAACCCCCGGCAAGAAGTTTTTGTGCCCCTTCGCGCGTTCAACCCGCTCCGCGACATTAGTTGCCACGCTTCTGTCCATCGTTCTGAAACACCCATTGCCTTGGGCGTTCGCACTTGCATTCCCCGGTTTTGCTCCGCCCCTCTAGGGAAGTAATCTAACTTTACTCAACCAACAACCCTGGGCTCTTTACACACAGTCTTTTAACACCATGGCAGGCCTGTTGTCCGCCATTCCTCTGGGG
ACCCAGCCTCGGCACCCGCTCCTTGGAACCCTCGTGCTATCCGCGTGCTCTCTCTCTTCTGTAATCCTTAAAAGAAAAAAATTATGCCTTCGGTCACGTCAGTGTTTTGGTGTTTCACCGTCTTCTTCACCGCTGCTACTGCGCCCGATCTCGTTTCTGTGTTTGAGAACACCCACGTTAGTTACGCTTGCTGGCAGGAGGAGGAATCTCCGACGACCAAGCGTCGTCACTTGCAGGGATATCTTCAATTGAAGGGTAAAAGGACCCTGAATCAGGTGAAATCGCTATTTGGGGATTTGAAACCCCATCTGGAGAAACAGCGAGCTCGTAAGACAGACGAAGCTTGCGACTATTGTATGAAAGAGGAAACTAGGGTTTCCGGTCCCTTTGAATTTGGGGATTATTGCCCTAGTGGGTCTCATAGACGCCGGCAAAGGGAAAGTGTAATTCGAAGTCCGGTAAGGATGTCTGAAGAAAATCCGTCAGTATTCCGGCGAGTAAAGGCAAAGATTGCAGAGGAAGAATTCCAGGCTACTGTAGCTGAAATTCAAATTTCAAATTTGAAATCTTGGCAACTGCGCTTGAGGTCGCTCCTCGACAGGGCCCCAGATGACCGCACTATCTTCTGGGTTTATGGTCCCACTGGTGGTGAAGGCAAATCAACGTTTGCCAGAGATCTGTATAGAAGTGGGTCTTGGTTTTATACACGTGGCGGTTCTGGGGATAATGTTAGTTATCAGTATATTGGTTGTTTAGGGCATAATATTGTATTTGATATTCCTCGTGATAAGAAGGACTATCTGCAATATAGTTTAATTGAGATGTTTAAGGATAGATTAATTGTTAGTAACAAGTACGAGCCGTTAATGGCTCCACTTGTTAATTGTATTCATGTTGTAGTTATGTCTAATTTTCTTCCTGATTTTGAGAAGATTAGTAGTGATAGGGTCCATGTAATTCCTTGTATTCCGTGTGGTGTTTGTCTTAAGCATCACATTAA
GTGCGTTTGATTTGCCATAATGGATACTTTTATTACAAGAAACTTCCAGACTACAATAATACAAAAGGCCAAAAACACAATGGCAGAATTTAGTGAAGATCCTGAATTACAACCAGCAATGCTATTCAACATCTGCGTCCATCTAGAGGTTTGCTATGTAATAAGTGACATGAATTTTCTTGACGAAGAAGGAAAAGCATATACAGCATTAGAAGGACAAGGGAAAGAACAAAACTTGAGACCACAATATGAAGTAATTGAGGGAATGCCAAGAACCATAGCATGGATGGTCCAAAGATCCTTAGCTCAAGAGCATGGAATAGAGACTCCAAAGTATCTGGCTGATTTGTTTGATTATAAAACCAAGAGATTTATAGAAGTTGGAATAACAAAAGGATTGGCTGATGATTACTTTTGGAAAAAGAAAGAAAAGCTGGGAAATAGCATGGAACTGATGATATTCAGCTACAATCAAGACTATTCGTTAAGTAATGAATCCTCATTGGATGAGGAAGGGAAAGGGAGAGTGCTAAGCAGACTCACAGAGCTTCAGGCTGAATTAAGTCTGAAAAACCTATGGCAAGTTCTCATAGGAGAAGAAGATGTTGAAAAGGGAATTGACTTTAAACTTGGACAAACAATATCTAGACTAAGGGATATATCTGTTCCAGCTGGTTTCTCCAATTTTGAAGGAATGAGGAGCTACATAGACAATATAGACTCTAAAGGAGCAATAGAGAGAAATTTAGCAAGGATGTCTCCCTTAGTATCAGTCACACCTAAAAAGTTGAAATGGGAGGACCTAAGACCAATAGGGCCTCACATTTACAACCATGAGCTACCAGAAGTTCCATATAATGCCTTTCTTCTAATGTCTGATGAACTGGGGCTGGCCAATATGACTGAAGGAAAGTCCAAAAAACCGAAGACATTAGCCAAAGAATGTCTAGAAAAGTACTCAACACTTCGGGATCAAACTGACCCAATATTAATAATGAAA
GGCCGGGGGTCCCCCCGGCCCACAGAGCCCGCCCTTATTAATGCCCTATCAATGCCCTACCCCCCTTACACGCTCCCAACCACTCATATATAACGTTACTGTTGCCTGCTTTTCCCGGCCCGCCATTTCCGTCGCGCCATGTCCGCGGCTACCCACCGCCCGTCTACCCCTCCGCCCGGTGTGTATGTTCTCTTCAAACGACCGCGCTCATCTCCGAACGCCTTTCAACCCGCTGGAATAGTCTGTGTTTCTCCAGAACGTCATGTTTTTATTCCGCTTTCATCGTCTGCATTGTCGTCTCTCCAATCTATCGCTCCTCCCACACCCCCTACTTACGATCGGACGTGTGCCATTGCCTCCAATCCACCTACTTACGAACATGCTCCACCCCCAACTTACGAACAGGCGTGTGCCTTTGGTTCCAATTCTTCGCTTCCAGATCTTAGGATAGAACCGAGGACAGAACCGAGGACGGATCTGCCCCCAGCTTACACTTCCGATACACATGCAACGCATAACGTCCCGATGGAAACGTTACAGTGTTGTAACTCTGCTCATTCTGCTGTGTGGTTACAGGATGTCATAGTTGCACGTATTCGGAGATTTATACCGCCTTGTCTTGTTTTGGGACTTGTGGTCGTTGCAGCCATTATATTACTTCTAATTTCACTCAATCCCCATTAACTTTCAGTTTTAATAAAACATGCGGGTATTTTTTTACACTGTTTATCGCTGCGTTTTACTTTTTTTTTTTCTATTTCTCCACACATGTTACTCTACCCGCGCTATACTCCCTTATCTAAACCCTTTGTACCCGCGGTTCGTACGCATAAACACAATGTTGCTACGTTTCACTGTCATCCATTTTAACCTTTATTTTCCTTTTACATTACAGACACGTTCGCTTAGAAGTTTTTACGTTTTATTATTTGCAATATATGTTAAACTCGGAACACCGAAAGAATTTACCAAACTTTTCCGTGTGATGCACATACTCTGG
GTATTCGGTTCTCTTACAGTGTAGCGTGAAGCGGAGCACGACTAGAGACCATACCATCCCTTGTATCCAAACCATTTCTCTTCACCTTAGGGTGTTGAAAGGTGTCCAACGACCGTGTAGGAAAAGAAGAGTTCGTTCGCGACTGGGCTTTGTCCCTGCCTCTTCTTCTGTTACCATTTCGTGGATTACCTCTATCGCCTTAAGGACGAGGGTGGAACTACCATCGGTTGGCGGTGTCTGTGTTTACCACTCGTGACGACGTTCAGAACTTCTGTACGGTTCTCTTCGTGAGACTGAGCACGGCTCTGCCCGTCAGTCGTTTTGACATTTTCGTCTGTAGTGGAGCGCGAATACCAGGGCCGGCCCTTATCGGTTACTTAGTTAATCCTTATGTCTAACATTGCTGAGGTTAGTCGCGGAGGAGGACATTACGGTGTCGATCCGTGGCGCCAGCATATTATTAAGAATAGGATTAACGCTGATTGGTGGATTCGCTTAGATCACTGGGAAACCTTGTTAGCGGATCTGCGAGGGGTGAGTTTTGAAGTCAACAGTTCGCGTTCTCAGGTTGCTGACTTCATTAACAGGGTTCCTAAGGACTTACCTGCTGGTGTGTCCGTGAGGTTTCCAGGCCCCCGGGGTAATCTCGGCAGTACGAATTATACCGAAGTCTATTTCGTTAGAATAAAATCTGAGCTTAAACAGAAGTTATTAAGTTTGATTGCTGCCGCAGATCAGGGAAAAAATCGCGACGTGGAAATCGGTCGTCCAAACGCCCCAGTTGTGAGTACTGGTGCGGGCGGTAACCAAGCCATCGTTGCTCAGAGAGGTGTCAATACTGTGAGGGACCAACAGCCTTTAAGAGACGGTTCCTTGCACTATCGGTATTTGGTGCAAGACATTGAGTTGGCGGGTGCTGAACAGTTTGATCGTGCGTTATTTGAAGAGACTTTCAGTCTCAACTGGACTGTCGTTGCTCCACCTGCTGGTGGTGGTGGCG
ACCGGATGGCCGCGATTTTTTTGGTGTCCTCTCTCTCGCTTGGTCCACGTGTCCCATACCCGTACGTGGACCACCCATCGTCCAATCATAACGCGCCTGCTGAGTTTAAATATTTAAAACTTACTCACAAAGTTCGATGAGGATAAATACGTTGGACGACTCCCGATATTTTCGTCTTTAATTCGAAATGCCTAAGCGGGATGCCCCATGGCGTAACATGGCGGGGACCTCAAAGGTAACCCGTTCTAGCAATTATTCTCCTCGCGGTGGTCCCAAATTCAACAAGGCCGATGCATGGGTTAACAGGCCCATGTATAGGAAGCCCAGAATTTATCGGACATTGAGAGGCCCCGATGTTCCAAGAGGGTGTGAAGGACCTTGTAAGGTTCAGTCTTACGAGCAGAGACATGATGTTTCTCATGTCGGGAAGGTTATGTGCATTTCTGATATTACCCGTGGTAACGGTATTACCCACCGCGTTGGTAAGCGTTTTTGTGTTAAGTCCGTGTATATTTTAGGTAAGATATGGATGGACGAAAATATCAAGTTAAAGAACCACACGAACAGTGTCATGTTCTGGTTGGTTAGAGATCGTAGACCATATGGTACTCCTCTTGATTTTGGCCAAGTGTTCAACATGTTTGACAACGAACCTAGTACTGCTACTGTGAAGAATGATTTGCGTGATCGTTTTCAAGTCATGCATAAATTTTATGGTAAGGTTACAGGTGGACAATATGCCAGCAACGAACAAGCACTGGTGAAGCGTTTTTGGAAGGTTAATAATTATGTTGTCTACAACCATCAAGAAGCTGGGAAATACGAAAATCATACTGAAAATGCATTATTATTGTATATGGCATGTACTCATGCTTCTAATCCTGTGTATGCTACATTGAAAATTCGGATCTATTTTTACGATTCGATAACCAATTAATAATATTTGAATTTTATTGAATGATTTTCTATTACATAATTTACATATGGTTTGTCTGTTGCG
AAATAAATCTCCGGACAGGCACACAATACAACTGATCGCTCGCTGTAACTTTACGACAACCATCCCTACACGTAACCATGGAAACACAACAGAAAACTAAGAAAACAAAGAAGGTTCAACGTCTTGTAGAATTTGATGTCACTGATGACGAAGACTCGGATACAAAGGAGAATCCAGTACCACAAACTGATAGTAATACATCGCGGAAAAATATCGAGGATGTTGGAAAACAATCAAGCCCATCGACGAGTACAAATGATGATAGTCAAACTTTAAACGTCAAGAATACAATTAGTGATGTTAAAAACTCCGAGCAATCTGGTGGTGCTGAGAAATTACCAAGTAATATTGCAATGTCAGTAACTGAAGCGATTGATGAACAACGGTTACGAACGGAAATCCAAATAAAACAGACGTTAGAGGCAAAGTTAGCAGCAAAGGTTGCGACAGTATCAGTAACTAACCGTATTCAGGCGAAGGGTACTAGCTTCAGTACAACTGTTGACATTCCAACGACAAGTGAGGTTCCAACCATATTTACAGTTGAATCAATTGGAAAGTCAGATACCCTTGGTTTAAAATTTGACGGAATGCCGGCTTATATGAGTGCGACGAGTCAAGCAATGGGATTTGGCATTGGTGCGGCACGATTTGTATTGGTTTCGGAAGGATTTCCAATGAGGATTGAATTTAGATTAGACGCTCAACCAGCTCCGATGATTGGTAGTATTGTTGCTGATACGGTAAATCCTTCCGAAGCAAGTAAACGAAATGAGGCCTTAACCTTAAAAATGATTGATACTATGTTTAAGATTTACAATGCATGTCAAATTTTTGTTAAAGATATTAAATTAACGCGACCGTTTGGGATTGAAGCATATGCGGGCGATCTAGTAACTGAGCTACATATGTTGGGTTCCAAATTTATTAACCAATCAAGACCAGTTCTTCCAGCGGTTGGGTATTGTGACAGAACCGATTATGTTCGCGAACGTGTAAG
GGTTTGAGTGCATTTTGTGTATTTGGTTCAATTCCAAATCGATTAAGTGACATTCTTACTCGCTGTCATTTCAGTTCATAAATGGCTGCTTTTACTTTCGAAAACTTTCTTTCTGGCGCCTACACAGGCCTTCCTATCGATAAATTCAGAGCTCTCGGTCTTAACACCGAGGATTATGATGAACAACGTTGGGAGATGCTTGTGAAGTGTGTGGACAGTGGACTTATGCAGTTCTCGTGTTCGCGCGACGAGGCGCTCGTGCTGCTGTGGAACGAAGAGGAACTCCCAAAAGATGATGATGATGAGGTTCCTTATGAGGTCCCCTGCTGGACACCCGACACTGATGCTACAGTAATAGACGACGTGTCTGAGTGGTTGGCGGAGAAGACTTCTGTTCGTGACACAGTAGTGGTGTGTTCTGATTACGATGCTGTCTCTGAGACTCCTGTTGAAGTACTTTCTGTTGAATTGGAGGAGGACTCTGAAGAGGACACGATTGCTGACGTTTGCCTCGATGCTAGGAGGAAATCGTTTCGCGATTATTTTACCATAGTCGAAGAAGAATTTGTAGAGGAAGACCCTTTAATCTCTTTGAACGATGGTAATGTGTGTCCGGTACGCACTCATGAGGTAACAAGTCTGGAGAAACCAGTGATGCTTGATGTTGGCAGACGTTGTGATAGGGTGAATCTTGAATCGTTACAAGGAGCTATTAATATGAATTTACCCTCGCACGCCTATTTCGATGATACTTGGCACCAGTATTTTGTGGAAGGAAGTAAACTTGACGTCGACTTCGACAATATCAGATTGAGGCAGAGTGAAGTGTTTTGTGATAGAGACTTGGATAGATATTACCAACCTGAACTCTTTGCCGGAGCTAGCTCACGTCGCATTGGAACTCAAAAAGAGGCCTTAGTGGCCATTAGAAAGAGGAATGCTGATGTTCCTGAGTTAGCCGATTCTGTCGATGTCGAACGTTTATCTGAATCTGTTGCTA
ACCGGATGGCCGGCGCGATTTTCCCCCCCCTCACGTGGCGCTCTGGTGGCCGCTCGATCTCTCTCTCCCCCGCTCCCGAGGAGCCCCCCCTGCTCGCGCGATGTTCTCCTTTAATTCAAATTAAAGGATTTAACTTTTGTCTGACCAATTATAGTGCGCCTGAGGAGCTTAGATAACTGTGTTAATACTTGGTCCCTAAGTTTTATGGCCCCTATAAAACTAAAGCAAGCATGACGTCAGTCTTTAATTCGAAATGCCTAAGCGGGATCCCTCATGGCGCCAGATGGCGGGAACCTCAAAGGTAAGCCGCTCTTCCAATTTCTCTCCTCGTGGAGGTGGAGGCCCAAAACCCACTAGGGCCTTTGAATGGGTTAACAGGCCCATGTACAGGAAGCCCAGGATATATCGGACGATCAGAACGCCTGATGTTCCTAGAGGCTGTGAAGGGCCCTGTAAGGTCCAGTCCTACGAGCAACGTCACGATATTTCCCATGTTGGGAAGGTGATGTGTATATCTGATGTGACACGCGGTAACGGTATTACTCACCGTGTCGGTAAGCGTTTCTGTGTTAAGTCTGTGTTATATTTTAGGCAAGATATGGATGGACGAAAATATCAAGCTCAAGAACACACGAACAGTTGCATGTTCTGGTTGGTCCGGGACCGTAGACCGTATGGCACACCAATGGATTTCGGCCAGGTGTTCAACATGTTTGACAACGAGCCCAGTACTGCAACCGTGAAGAACGATCTTCGTGATCGTTTCCAGGTCATGCACAAGTTCTATGCCAAGGTCACGGGTGGACAGTATGCCAGCAATGAGCAGGCGCTGGTCAAGCGGTTTTGGAAGGTCAACAATCATGTGGTCTACAATCACCAGGAAGCTGGCAAGTACGAGAATCACACGGAGAACGCATTGCTACTTTATATGGCATGTACCCATGCCTCTAACCCTGTGTATGCAACGCTCAAGATTCGAATCTATTTCTACGATTCGATC
TACTTATTAGTACCGCTGTTCTAAGTGACGTAAGTGGGGTGTAGGCCCGGGGAGCTGGATGCAGTAATTTATCGATGTACCTTTTCGACTACCTCAATTTGAAAACGAGTGTAAAGTAAAAGGGAGGTTACTAAACAAAATAGCCCTCCATACGGTACGATTCATAATCATATTTATATGCCCACTTGGTGTCACTCAGAAGCAGTGTTTGTGAAAAATTTGTGCGTGAGCCTTGTGCCGCACTTGCGTGAGCCTTTGGCCGCTTTTCCTTTGCGATTGTACTTTGTTTTTCCGCTCGCACAAGCGTTAAAGTACTAGTTACGGTGCTTAAAATAAAAATAAAATAAATAACTTAAATTATCAATAGTAATTTGCAATTTGTAAGTTACGACTATAATTATAATTATAATTACAATTTGTGATGGATATCGATCATTGTATGCCTGTATTTGATATGGCATATAGCGACGATAATCACCTCCCTTATTACATACAGAGATCGACTCATCATGTGGTTCGGGATGTTGATTATACTGGTTTTATATGTTATCCTTTGCAGGTTGATCTTAATGATAATGTTGAGGTTGGTGCTGATATTTATCACATGAAGATTAAGACTATGAGATTTAATGTTGATATTTATAACAACGATGTTGCCACAAAGTTCCCAGGTTGGGTTAGGTTTATTGTGTTTTGTACACCTCCTGTGTCTTCTTGGGTTAATGATGGGTGCTCTAGTCTGTTTTCACCTTTTGTAGGTGTGAATAGTTTTATTGATCCCAAATTGTTAAAACGTGATGGTCATGGGATTACTGTGTTACATGATGGTATTTATTGCTTGTGCCATCAAGAACATTTTACCAGAAGTTTTGAGTTTAACTTTCGTGGACCTGGTAATTATACCCTAACTAGTGATGTTTGTTGGTCCCCCGCTACTAATGTAGATTCTATATATGTGGCTTGTGTTGCTAGTTGGTGTGGTGATAGTGCTTTCATGTTG
ACCGCTCACACCCCATGCGAGCCACGGCCCTGTGTGGCGAGCGGTCCCCGGATGTTCTTACCCCGGTGCGATTTCTTTAGCTGCGTGTTCTTTAGCAGCTGCCCCCACTGTCCTATAAGTTGCTCCCCGGTGCGATTCCGCATCATGGATGCTAGCAGCACCACTCCTTTTCCTTTCCCTCAGCCGCCTCGGGTACCCTCTGCAGCTCCGGTCGCCGGAGCGCTGCCGTGGAGTCGCGTCGGTGAGATAGTTATCTTTACCTTTGTTTCAGTGCTAGGCCTTTACCTGCTTTGGCTTTGGGTGCTCAAAGATTGTATCTTACTTCTGAAGGCTCAGCGAGGTAGATCCACGGAGGAGCTGATCTTTGGTCCTGGTGAGAGGCCAGCCGTCGCTTCTGCCGACGGTTCTCGCTCCGTTCCAGATCCGTCTCCGTCCTGTCCGCCGGGACCTAGACCTTTCGTGGTCTAGAGCACTCAGCATGTCCGGAGCTTTGAAGCGCAAGCGTTCGGATGAGGTTGCCTGGAGTCGAAGGAAGCCCGTCAAGAAGCAAGACACCGGGTTCCCCCTCCCCCGGGCTGGCCCCTCTGTCAGGAGAGGACTCCCTGCCCTTCAGATCCAGACGCTTACGGCGGCTGGTGACACTATGATCACGGTGCCGTCCGGCGGCATCTGCAGTCTGATTGGCACGTATGCCCGGGGCTCTGATGAAGGTAACCGCCACACCAACGAGACTCTGACGTACAAGGTTGCGCTGGACTACCACTTCGTTGCTACTGCTGCGGCCTGCAAGTACTCCAGCATTGGAGTGGGTGTCATGTGGTTGGTGTATGATGCGCAGCCGACCGGCAATTCACCGGAGGTGAAGGACATCTTCCCTCACTCCGATACGCTCTCAGCGTTCCCGTACACTTGGAAGGTTGGCAGGGAGGTCTGCCATCGCTTCGTTGTTAAACGGCGCTGGTGCTTCACCATGGAGACTAACGGCCGGATCGGTTCAGAT
TAATAATAAAATATTAAACCAAACAGCTTTCGTTCCGAGAAAACAGCTTTCAGTTACAAAACAGCTTTCAGTTACATAACAGCTTTCAGATACTTTGAAGTTTCAAATTGAACCCGGAAAAAGGGAGTGTGATTCAAAGCGCACCATATATTTTGAAAACTTCATCTTTTAGTTTTGTTAGTGCATTATCATTCAAAATTTTGATTTTGAATATGTTGTAATGCGTCCTGAACTTGTTGCAGTGTTAGATAGATACTTTACAGAAGTCATAAGTTGTTTCTTCTTGGGTTGGTTAATAAATTTTCTACTCGTTTGGTTTAATTCAGCAAGAAGTGCTTTCTTGTTGTGGTCAGTTTTCTTATACGTTTCATATTACATATTGAGAATCGAATTTGCATATATCGTTGCGCCCTTCTTAAAAACGATATACACAAATAGTTCTCAATACCACATTGTAGATTGGGAGAACGCATACACAGCTTTACCTAAAGGACTGTGGGAGCAAATTACTGATTACAACTATTGTTTCAACTTCCCATCCCCTTCTGTCGAAGGTTTTGTGTCTGATTTTTCACCGCGATTTACACTCAAAGAACTTGAGATCATGAATGAAGCGAATATTACTCCGGTACACACGATTCCAAAGGACACATTGCTTAAGAGAGCAAGTGATTACAAGCTGGCTGTGGAGAGCAAGAAGTCCATCTTACCTAAAGTGCAAGACTTGTACGAGATGGACAAATGGCACACTTTGAAGAGCAAGTTGAGTAAGAATGCTCCTAGTTACGTCACGACTTCAGAAATAGTAGTCGGTGCGATGTCAGGAGCAGGAAATACGAAATTAGCAATACCGATTGTTGAAAAGTACACCGAGGAGGTGGCAGATGACAGGTTGCCTGATAGAGTTCGTGCCAAAGCCGATCAAATAATGGTCGCAGCCATTGAGTTGGTGGCAGATGGTTTTGCCTCAGTCAATTCGGATGTGACTATGGCTGGAGCA
GGCTTTTAAAGCGCTACAGTGATGTCTCTCAGTATTGACGTGACGAGTCTTCCTTCTATTTCTTCTAGTATATTTAAAAATGAATCATCGTCAACAACGTCAACTCTTTCTGGAAAATCTATTGGTAGGAATGAATTGTATGTTTCACCAGATGCAGAAGCGTTCAATAAATACATGCTGTCAAAATCTCCAGAAGATATTGGACCGTCTGATTCTGCTTCAAACGATCCACTCACCAGCTTTTCGATTAGATCGCATGCAGTTAAGACAAATGCAGACGCTGGCGTGTCTATGGATTCATCAACACAATCACGACCATCAAGTAATGTTGGGTGCGATCAAGTGGATTTCTCCTTTAACAAAGCAGTGAAGGTAAATGCAAATTTAGATTCATCAATATCTATATCAACGGACCAAAAACGGGAGAAATCCAAAAAAGACCATAAAAATGGGAAACACTACCCTAAAATTGAAGCAGAATCCGATTCAGATGATTATGTACTTGACGATTCGGATAGTGATGATGGAAAATGTAAAAATTGTAAATACAAAAGGAAGTACTTCGCGCTAAGAATGAGAATGAAACACGTTGCAATGCAATTAATTGAAGATTTGTAAGTCTGAATACATACAGTTAAGACAGATATAGTCGCTAGTGTGTCCATAAGTTCATAAACACAATCACGACTATTAAGCAACGCTGGGTGCAATCAAATGGATTTCTCCTTTAATAAAGCAGTAAAGACAAACACAAATTTAGATTCATTAGTACCCATGTCAATGAATTAAAGACAGGAGAAATTCAAGAAGAACCACACAAGTAGGACACACTAAAATTGAAGCAGAATCCGATTCGGATGATTATGCACTTGGTGATTCAGATAGTGATGATAGAAAATGCAAAAAAAATAAAAATAAAAAATACAAGCGGAACTGCTTTGTACTAAGAATGGGACTGAAACATGTCGCAATGCAATTAATTGAAGATTCGTAAGTCTGA
TGACTTGGTCAATTGGTACCAATTGATCTCTCTCCTGGTATCGGTACATTGGTACCAATATATATGGTGGTACCTAATGGCATTATTGTAATTACTTTAATGTTGAATTTAAAATTCAAATTGGTAAAGCGGCCATCCGTCTAATATTACCGGATGGCCGCGCGAAATTTCGTGGTGGGCCCCCCTTGTCGGCCAATAGAGTTCGTGCCTTGAAAGTTAGATAAGTGGATGTTGACGTCACTTTTGTCTTTATATACGTCAGCCCTAATTTTAAAGGTTAAACATGTGGGATCCTTTACTTAACGATTTCCCTGAAACCGTACACGGTTTTCGGTGTATGCTAGCGGTTAAATACCTTCTTCTGGTTGAGGCTACATACTCTCCGGATACGGTGGGTTACGATCTAATACGCGATCTTATAGGTGTTGTTCGTGCGAAGAATTATGTCGAAGCGACCAGCAGATATAGGGATTTTCACTCCCGCATTCAGGGCACGTCGCCGTCTGAACTTCGACGGCCCGTATGTCAGCCGTGTGAATGTCCCCATTGCCCAAGGCACAAGCAAAGAGAGATCATGGGCTCAAAGGCCCATGTATCGGAAGCCCAGGATATACAGGATGTACAGAAGCCCTGATGTACCTAAGGGGTGTGAAGGCCCGTGTAAGGTCCAGTCTTTCGAGAAGAAAGATGATGTTGGTCACTCTGGTAAAATGTTATGTATCTCAGATATTACTCGTGGTAATGGACTTACACATCGTGTTGGGAAGAGGTTTTGTATTAAATCAGTCTATATCATTGGAAAGATATGGATGGATGAGAACATTAAGCTCAAGAATCACACTAATAACGTGATCTTCTGGCTTGTTAGAGATAGGCGCCCTGTGTCCGTTCCTTATGGTTTCCAAGAGGCGTTTAATATGTATGAAAATGAACCTAGTACGGCTACTATCAAACAGGATTTGAGAGATCGCTTGCAGGTTTTACACAAGTTCACTGGTAC
TTTTGTAACTGAGGTTTTGACATCTCATTGTTTTTGAGCCCCAACGTCTTGGTGGATGCTCAAAGAAGATTACTCTTGATGCTTGGCTCTCAGAAAGAATGGCACCTCAATGTTTTGAGACCCGATTCTTTTGAGTCGAGACCATTTCCCCTTCCCTGAAGATTGCTTTTCTTCCAACTAAACCCCTATTGATGTGTTGGTCGTTTGCCAATCGGAGGGCGACAGGCACAGGTCGCTCCGAGTTCTAGTAGTGTGGGAACTTGTTACTACTGATGAAACGAGGTAGTGACACTCAGTACCTGCGAACGAGGTCGGGGCCCTCCCTTCTTCCTTCACCCAACTTTCACTTTTCGTTCCACTTTAGCAGGGGTCTTCTTTCTATCCCCCTGGCGGCATTGGAACTAGCCGTCGCGTCTTAACGCGCAGCCCTGAAGGCCCCACACCTTGTGGATCTTGCCGTGGGTATGTTTCTGGCATGTGTTTCTCAAGCCTGCAACCGAAGCCGAACAGCCACATGAACAGTTTGAGCGTGGTAGCGCTGTGTGAGTTGGCGGTGGATCCCCCTCGTGGTAACACGAGCCCCCGTGGCCAAAAGCCCAGTGTTTACAGCACCTCTCACATCCAGGACGACCCCATCCTGGCGCTCACTCTTAGTAGTATGGCTTAGTACGCATTAGGTGGTAAGCCGAGCTCTCCCTCGGCCTTGTTCTGAATGCACACATGTCTAGGGGCTAAGGATGTCCTACAGGTACCCGCACGTAACCTTCAGAGAGTGCGGATCTGAGTAGGAGACCGTGGTGCACTGCTTTACAGATGCAGCCCGGTTTAAAAAGCGTCTATGCCCCTACAGGGTAGCGGTGGGCCGCGCCCTTTCCTTTTAAAACTACTTGTTCTATGGTGACAATGGCAGGAAACATGATTTGCAACGTGTTCGCTGGTCTTGCTACTGAAATTTGCTCCCCTAAACAAGGACCTCTCCTTGACAACGAATTGCCCCTTC
GTATTCATCTGAGCATAAATACCCTTTGAGAGCAGAAGATCTTTCGTCAACCAAGCAATTTGTCTAAATCGAAACTTCTAATAGGCGTCAGAATTTCGATTCCCACTACCTACTTAACTGTGGATTCAGTGGAAGTTTCGCTGGTGACATTTTCTGAGAACGATTAACCGGTGGAGTCCGGGTCTTCGATACTCAAAGAAAGAAGTGTTAAGAGTGGTTTTATCCTCTTCACTTACCAACTGAATACGTCCTCGCTTGTACGGGATAGGCTCATTTTGAAGTAGTTCCTCACTACTTGAGCTTCTGTTGAGGAGTACCTGCTTGAGAAGAGCTTCTAAAATCGCTGAAGCTAACAATTATGGCCCTTATTCGATCTAAGCCAATCGTCCTGACAGCCGCTAATGAAGAGGAATTGTACAAGCAAATTACTAGCGCGCTGGTTTCCGTGAATGCCAACTTGAAGATGTTCCAAGCTTGTTTTCCACTCGAATTGAAGAATAATTCCCACACTAGTTTTGAACTATGTGATGAAAATACCCGTTCAATTGTTACCGCATTTACTACCAAAATTCGGAAGTCTATTAATGTTGATCATCCCCACATTTTCCTTTTGTGGGTGCCCAAAATCTTGAAAACGACTTTTGCCACCGCCGATATTCGTTGCAAATATCTCGCGACGGGTGATGAGAAAGCAGTGGGGAATTTCCCGCTGAATGAAGCTTTCATCTTCTCATTCGGTTGGGAACGTTCCATACGCATGAAAGATGCGTACTCGGGGAAAGGTTTGCATCTGTTCATACAGGACACATGCCCCGGGTTCTGGCCCAATGCTCCCCTTGGAAGGCTTGTGCCTCTTTGGGACAATTGCGCCACTGCCAAAATGCGGTATACCGAGGATATCGGAACCTCGATGACAATTGACGGATGGATGCGAGTGAAGAACGTTTTGTCAGATAAAGTGACAAGAGGGCTTTTAAGCTCTTATATGGCTCATGAGTTT
AAGTTTTTTCCTGCCGACCCACGTATCAAAAGGAACAATGATCGTACGAACCGTTTGTCGAGCAAAAGAGAAATGCCTAGAAAAATACAAGAACATACTAAAATACAAAGAACAACTAGCAAAACAAGATCAAAAAGAAAACGAAACTACCTCAAATAATAAAGACACATCATCTTCAGTCCCAAAACCCTCAAATTTTAGAAAGACAAAAGTGCAGAATCAATACAACCGCGTTTTTTCAATAGACGAGAAAGTTGCTGAGTATGAAAAAATTCTTAATGATAAAGTTAACATGATTGATGCCATTTTCAATAAAGCAGAAAAGATCCGGGATTTATTCATCGGAACAGAACCTTTGACTAAAGAACTAATAAAAAACGAATTGCAATATGGAGCTATTGTTTTAAATAGAGCGAGCGATTTAATTTTGGCTTTTGCCGATAACAACGAGCCACGTGAACCCGAATTTGTGCTTAATACAGATATGATTGTTAATGATTTAAAGCCATTGCTACATCCTACCAGAATATTTGATTATTCTAGTTTTGGATTTGATGACGTAAACAAGTTAGCTATTAATCCTAAAATAAGATATTTGCCTAATTGGAGCATTAATTATATCCGCAAATGCATACAGTCATTTTTCACTTCAAACAGTAATATCGAAGTTCAAAATCTTCATAATTACAGCAATCATTATGATAACAGAATTTACGAACATGCAATGCCTAATGACGTTAAATTACAAATTTTAATTGGATTGGACAAAATGTTTAACAAGTTAAGTATCCAACACAGATTTGGTACATTTGAAACACAAATCTTAAGTTGTTTTTTTATGAAGCAAAAGATCTGCGAGTATGAAGCCTATATGCATTTACCTGATTGTGTCAATAAAAGCAAAAAATTGAAGAAAGGTACCGAAACAGTATGTTGGCAATATTTAGCTGAAATTATCAAACATTACGAAGGAATACCATTTTATCATCACACTCATAGT
GTAATCCACGAGAACGAGGTTCAATCCCTTGTCGACTCACGGAGTATCGAACTTTTCTTAATTTTATTTAATGGCAAGTTCTTTAGATCTTTTGAAATTGATTTCTGAGAGAGGCGCTGACAGCCGAGGCGCTTCGGACATAGTTGAACAACAAGCTGTAAAGCAATTGCTTGAGCAAGTTGACTACTCGAAAAGGTCCAAGAAAATCAATATTAGAAATAAACTCACGCCCGATGAAGAGAATGCTTTCCGGGCGCGCTATGGAGGAGCTTTTGATTTGAACTTAACTCAACAATATAATGCTCCCCATAGTTTGGCTGGAGCTCTGCGAATAGCGGAGCATTATGACTGTCTTTCAAGCTTCCCCCCTCTTGATCCCATCATTGATTTTGGTGGTTCTTGGTGGCATCATTATTCCAGGAAGGACACACGTATTCACAGTTGTTGTCCCGTGTTGGGCGTCAGAGATGCTGCTCGACATGAAGAACGACTATGTAGAATGCGTAAGTTGTTACAAGAGTGTGACGACAGAGAAGATCTACCAGATTTCTGTATTGATAGAGCTGAATCCTGCAGTGTCCAGGCTGATTGGGCCATATGTATTCATGGTGGTTATGACATGGGTTACACAGGTCTATGTGAAGCTATGCATTCCCACGGGGTGCGTATTTTGCGGGGTACTATTATGTTCGACGGTGCTATGTTGTTTGACAACGAAGGCGTTTTACCTTTGTTGAAGTGCCGTTGGATGAAGTCTGGGAAAGGTAAATCTGAGGTCATTAAATTTGATTTCATGAATGAGAGCACACTTTCTTATATTCATTCTTGGACCAATCTTGGTTCATTTTTGACTGAGTCTGTGCATGTGATAGGAGGTACTACTTATCTCCTAGAACGTGAGCTCTTAAAATGCAATATTATGACCTATAAAATCGTTGCCACAAATCTGAAGTGTCCTAAGGAAACGTTGCGACATTGTGTTTGGTTTGAGAATATTTCC
ACCGGATGGCCGCGATTTTTTTGGTGTCCTCTCTCTCGCTTGGTCCACGTGTCCCATACCCGTACGTGGACCACCCATCGTCCAATCATAACGCGCCTGCTGAGTTTAAATATTTAAAACTTACTCACAAAGTTCGATGAGGATAAATACGTTGGACGACTCCCGATATTTTCGTCTTTAATTCGAAATGCCTAAGCGGGATGCCCCATGGCGTAACATGGCGGGGACCTCAAAGGTAACCCGTTCTAGCAATTATTCTCCTCGCGGTGGTCCCAAATTCAACAAGGCCGATGCATGGGTTAACAGGCCCATGTATAGGAAGCCCAGAATTTATCGGACATTGAGAGGCCCCGATGTTCCAAGAGGGTGTGAAGGACCTTGTAAGGTTCAGTCTTACGAGCAGAGACATGATGTTTCTCATGTCGGGAAGGTTATGTGCATTTCTGATATTACCCGTGGTAACGGTATTACCCACCGCGTTGGTAAGCGTTTTTGTGTTAAGTCCGTGTATATTTTAGGTAAGATATGGATGGACGAAAATATCAAGTTAAAGAACCACACGAACAGTGTCATGTTCTGGTTGGTTAGAGATCGTAGACCATATGGTACTCCTCTTGATTTTGGCCAAGTGTTCAACATGTTTGACAACGAACCTAGTACTGCTACTGTGAAGAATGATTTGCGTGATCGTTTTCAAGTCATGCATAAATTTTATGGTAAGGTTACAGGTGGACAATATGCCAGCAACGAACAAGCACTGGTGAAGCGTTTTTGGAAGGTTAATAATTATGTTGTCTACAACCATCAAGAAGCTGGGAAATACGAAAATCATACTGAAAATGCATTATTATTGTATATGGCATGTACTCATGCTTCTAATCCTGTGTATGCTACATTGAAAATTCGGATCTATTTTTACGATTCGATAACCAATTAATAATATTTGAATTTTATTGAATGATTTTCTATTACATAATTTACATATGGTTTGTCTGTTGCG
ACACAAAGTCCTGGGCACCATAGAAAGCGAATAACCAACCTATTGAACAAAATTGCTTTTTAAATATTGATTAGATTATATATTCTGTCAACTGCTAATTTAAGTTCAAACTCAAATCTTGATAAATCCTATTTTAGCATTTTAATTAGATCCATATTTCCAAAATAAATAAAGAGTGCAAAAAAATCTTAAATAGTGAGAAGCTGCCACTCAAGGTGTTTGCCAGTATGGCAAACTTATTCTTCAGTACTCCACAGGAGCTGAGGATTTTAAATTATATAATAACTAGGAATACTGTACAATTTAACTGGACAATTCCTAAAAATTCTGATAACCCTATTATTTACACAACACTCTTGCAGAACACTAAAGATTTCTATTTCACAGAGTTGAGAAGTAAAGATTTAAACACTGAAATGCTGGGCTTATGCATCAAGTTAATAATTAAAGTAGTGATCAAAATAAACCAAGGAATCAATATACCATTAGAAGATGTGTTCAAGAAAATTTATGATGATAGAGGTAGAAACATTTATTTATATACAAATTTTAGTGATAAAGACTTAGAAAGAAAGGTTAACCAATATGTACATTGTGCATCTCTTAAACTACCTATCGATTTCGAGAACCACCCACTAGCTCCCACACACGTTCTTCTCTGGTTTACTCTCATTGAGTACGCTCAGAGAACCACTAGGGGTGCTTTCCAAGGTGTTCTAGAATGAGAAACTAAGCTCTGGGGTTAAAACTATTAGTAAGATTCCAAAATATCGACTACGGTCGATATCCCAGGTTATTTGTTGGATGATGGCCGAAGCCATGTTTTTTTGTTGATCATCTTCAGAATACTCCATGCTCAGCTCCAAGATTTACTATATGCACACACAGGCTTTGTTGATCATGTATTTAATTTTTTCTAGCTTTAATCTTATTACTATCTGGTGACTAAAACTCCAATAGTCGTACATATTTCAGACTGGTTACACATTCATACTTATGG
GTATTAAAAATTACAAGAACCTAACATTGCAATGGAGATCTTGAGAACGAAATCGCAGTCAGCTGCAGTGGTTATTGGAATTTCCAAATTCTTCGATGAGAAGGAAAACCGTGATGTTATTGTGACTGCTTCGGATTTCAAACGTAACAATGCTTTCATTTTCAAAGATTCTGGTAACTATTTCCTTGGCTTAGAGAATATTTTCCGCAATTCACTTGATGAACTAAAGGATATACTGATTTTAGCTGGTGGCTCAATTTCAAAGAGTAAGATCACTCAGGCCGGGTTGTCGCACATGATAACCTTTCTTGAGAAATTGTGTCTTAGTGATGACGCTGGTGTGAACAAAGCTTTGATCTTTATCGTCTTTCAGATTCATGATAGCTCACAACGCAGAGGTGGTGTTTGTACTCTTTTCGATGTATTATACAATTACCTCGTACAGCGCAAACTGAATCAGGAGAGTGAGTTCTTAAGCTATGGCACGTACAAGGAAAAGAAGTACATATACATCAATGGGAAGACAGTGACTTACGTGTGCAAGAACGCTGATGCTCTGACTATTAAAGAATTGGCTAATTCAAAATCACATATGACGTATGCTGATACTATTGGAAGTTTTCGCAAAAATGCAAGTGGGATGGACGCAGTGACTTTCTTAACAGTAAAAATGGACACAATGCATACTGCTTCAATTTTTGGGAAGACGTACAACATTGGTCAGCTGTACTACAGACAGTTGAATGTTGAAGTCAATACTTTGAAGAAGGTGTTAGCCAATATTGATGATCATTCAAGGGTTAAGATGCACGGTAATTCACGTGATGGCTTTGTAAAACGTCTTGATGATGCTGGGAAAAGTCGTGCTACTGGCTTGATCAGAGCTTTGGATCATTCCAACTCGATACGCTTCAAATCAATTGGCATGGGTAGAGATGAGAAATTGTCATACGTAGTCGACAGCTGCTTCATCAGAAAGATGCAAAATGGAAGAGGATTA
GTTTGAATTTAACGCTAACCCGATTTTTTTAGTTTTAAGGTGTTGACATATGGCAGATAAACGAATCCGTTCAGACAGTTCGGCGGCAGCGGTTCAGGCCATGAAAAATGCAGCTGTGGACACCATCGATCCGCCGTCCCATGCAGGTTTGGAGAAAAAAGCCGAACCATTCTGGCATGACAATATCAGATCGAAAGCTCTGGACAGCTGGACGCCTGCCGACCTTCTAGCCGCCGTAGAACTTGCTAATAATCAGCTCTATATCACCGTTTTACGCAAGGATTTACGCAAAGAAGAGCGCATACGCGGGGAGGAGCGAGACGAAGGCCTTATAAAAGACCTCCGCAAGCAAATTGTTGAGCTACAACGAACTATCCTGGCTCAGCGCCGCGACCTCCAGATCCACTCCCACGCAACCAACGGCGAAAGTCGCGACCAGAAGAAACGTAATCAGAACGATCGTGATGCACGGAATACCAAAAACGAGCATCAGGACCAGGACGATAACCTGATCGCCTTTCCCAAGCACGGATAAAAGACTATGACGCGAGGTGAGCGTGTAATAGCGTTCATTGAGCGCTTTTGCATCGTGCCAGAAGGCAAGCTTATCGGACAACCTATGCGGTTGGACACCTTTCAGAAAGAATTCATCCTGGCGGTTTACGACAATCCAGCCGGAACGGATATGGCGATCCTCAGCATCGCCCGAAAAAATGGTAAGACTGGCCTGATTGCCGGAATTCTGCTGGCTCACCTGGTGGGGCCTGAAGCGGTGCAGAACACGCAGATTGTCAGCGGTGCACTCAGCCGGGAACAGGCGGCCATCGTTTTTAACCTCGCGGTGAAGATGGTTAACCTGAACCCCAAGCTGCAGGAGATTGTGCACATTACGCCCAGCGGCAAAAAGCTGATCGGCCTGCCGTGTAACGTCGAATACAAGGCTTTATCCGCAGAAGGTAAGACGACGCACGGCCTTTCCCCCATTCTGGCCATTCTCGAT
GAAAGCATTACATTAAACATACAAAGTTTAATTACAATTACTTTTATATACAATACAATGGCAAACATTACACAACAAATTATCGATACAAGAGAGGCTGCTGCCGCTGGACGGAATCCGTTGATAGCGCAGTTAGCCTCAAAAAGGGTTTATGACGAGGCTGTGAAGTCTCTGGACACACAAGACAAACGCCCTAAAGTGAACTTTTCGAGAGTGCTTTCCACGGAGCAGATGCGCGTGGTCACCGAGAACTACCCCGAGTTCTCGGTTTCTTACACTGGCTCTGCTTTATCTGTACATTCCCTCGCAGGAGGGTTGAGGTACTTAGAAGGGGAATACCTCATGATGCAAGTGCCGTACGGTTCGCCGTGCTATGATATCGGAGGAAACTATTCCCAACACATGTTGAAGGGAAGATCTTATGTGCATTGCTGCAACCCCTGCTTAGATTTGAAGGATGTCGCACGCAATGAAATGTACAAGGATGCGATCGAACGATACGTCACGAAGAAGAGAGATGGTCCGCGTTCTGTTGCGTGGCGCTCTCAAGCTGAAACGTCTCAAGAGACGAAATTTGCTGGTCTGCCTTCCTGGCAAATGGACGCATTCCGTAGGTACCACTCGGACCCTAGTTCTGTTACATGTTCTGATGTTTTTCAGCAATGTGAACACGAGTTTGCACGAAGCGGAGACCGGTATGCTGTGGCTCTCCATTCCATTTACGACGTTCCGTGCGAGCAGATAGGGCCTGCTCTTCTGAGGAAAAACATCAAGGTTCTCTTCGCTGCTTTCCATTTTTCGGAGGACCTGTTAATAGGGAGCGAGTTCGGACGTTTACCTAACGTCGGAGCTTTCTTCTCTGTTGACGGCGACTCCGTCAATTTTCAGTTCGAAGACGAGTCTACTTTACATTACACGCATAGTTTTACAAATATTAGGAAAATCGTAACTAGGACTTTCTTTCCTGCTTCTGATAGAATAGTTTATGTAAAGGAGTTTA
ACCGGATGGCCGCGCCCGACAAAGTAGGTGGACCCCATTGGATGACCGCGCCCGTAAAAGAAAGTGGTCCCCACGCACGTGTTGCTGTCGGCCAGTCATATTCACGCGTGAAAGCCTAGATATTTGTTTTATGTCGTTATAGACTTCGTCGCGAAGTAGTGGAGCGTGTCAACATGTGGGATCCATTGTTGAATGAGTTCCCCGAGTCTGTGCACGGTTTTCGCTGTATGCTTGCTATTAAATATTTGCAGGCCTTGGAGGAAACCTACGAGCCCAATACTTTGGGCCACGATCTAGTCCGTGATCTCATCGGTGTGATCCGAGCCCGTGATTATGTCGAAGCGTCCCGCCGATATAATCATTTCCACTCCCGTCTCGAAGGTGCGTCGAAGGCTGAACTTCGACAGCCCGTTCAGCAGCCGTGCTGCTGTCCCCATTGTCCAAGGCACAAACAAGCGTCGATCATGGACGTTCCGGCCCATGTACCGAAAGCCCAGAATGTACAGAATGTTCAAAAGCCCTGATGTTCCGCGTGGCTGTGAAGGCCCATGTAAGGTTCAATCTTATGAACAGCGAGATGACGTTAAGCATACTGGCAGTGTTCGTTGTGTTAGTGATGTCACGCGTGGTTCGGGAATTACACATAGAGTAGGTAAAAGGTTCTGTATCAAGTCTATATATGTGTTAGGTAAGATATGGATGGATGAAAACATCAAGAAGCAGAACCATACAAACCAGGTCATGTTCTTCTTAGTCCGTGACAGAAGGCCCTATGGCAATAGCCCCATGGACTTTGGACAGGTTTTTAATATGTTTGATAATGAGCCCAGTACAGCCACTGTGAAGAACGATCTTAGGGATAGGTATCGAGTTATGCGGAAGTTTCATGCCACCGTTGTTGGGGGTCCTTCTGGAATGAAGGAGCAGGCTTTGGTGAGGAGATTTTTTAGGATAAATAATCATGTTGTGTATAATCACCAGGAGGCAGCTAAGTATGAGA
GAATAAAGTTCGCTTTTTCTTTAATCTTCCGTAACGTTACCAAAAGTAATGTCAATATCCGTCTCATCACAGCGTGTTGCAAGTGCAGCCCTGTATCAGAATGGATCTACGGACCAGATTGAAGAAATTAAAAAAATTAAAAGTTCCAGGTTATTAAACTCGGAAAAACATAGTGATGGGTTGTTTGATTACCATGTACCTGACTTTCTAAGGGATTATTTCGCTAAGAAAGGGGTACATACGAGTGTGCACTCATTTCAGGCACACCCTCACCCATGTTCAAAAATGATTGAAAATCACATTCTTTATAATATAGTTAGTCAATATGTAGATGACTCCACATTATTTGTTAGTTGTAAGGAATCAAAGCTCAGGACCTTGTTCATGAAAAGACCAAAATCCTTGAGCAATGTGACTCAATACAACAGGTTGGTCCACGCAAAGGATGTGCTAAGATACACAGACCCCGTAAGGGAGCTGGACATGGAGCATCTTGTCAAGCTATCTGAGCTATCCAAGAGAGCAAAGACGGCCTTTATACATGACGAGGTGCATTACTGGAGCCTCAAGGATTTCCAAAGTTTCCTAGGCCACCTGGGCGGAACTCAACGCTTATTGTACAGTGTGATTTACCCAGCCGAGCTACACATAGGTTTTGAACAGAGCCTGTTCCCGGAAGCTTATGAATTTGATTTGCTAGGAGAGTACATCACCTGGTACCCTGACGGGAAAGCTGACGGTTCCTACAAGCAACCAGTAAATCCTTGGCTACTAACAACCTCTAAAACTGTGGATGTGCACGGCCAAACTTGGACACTCACGAAAGTGCTAACCATGGGTGCACATCATCTCTTTTTGGCCACACGAGGGAGCACACTAACGGAAGAAGAGTATCATTACGATGATTTCACTGTCATTCTTCCGAAAAAACTTCTGCAAGGGCGAAGGAGGAACAAGATGCCGTACTTGCGCAGCCGATTTATCACCAGCGTGCTGCTGT
AAATCCTCTGGAATTGCGCGGTCATGCAGCGCATGCGCGAGTCGGGCGTTCCTATCATGGGGCTGATTTCCATTCAAGGCGTGCGCCACGGCTGCCTCGTTCAGACCTACGACGAGTGCTTCATGGAGCACGTCTACGAATGGACGCCCGGCCCGGATTCGCCGAAAGAAGTTGACCCGGCAGCCGGTCTCTGACCAACACAATATGGGAGTAACCATGAGCAAGATCGAGAAGGCCAGTGTCACGGTCAGTTTCAAGACCGACAGCGGCTACGAATCGGTATTTGGCGCGCAGAACAAGCCGGGCATCGACGCACTGAAAGATGGCCTGCACGAGATCGTCCGCGTGCTGACCATCAACGGCAATGTCGCTACCGTCGACGCCGTCGTGAAGGCGGCCAAGCGGCGGGGAGAGCGCGCGGTTCTCACGCACGCGACGGCGCAGGTCGAGCAGCAATCGGCGGTCGATCAGCGCGCAGGCGACAAGCCGCCGTCCGATGACCTACTGAAAGCGCTCAACGCAGGCACGCGGCCGGGAATCCTGAACGTCTACCGCCATATCCTCCGCGAGCATCCGACCGCAACCGGTACGTGGTGTATCCGTCGCGCGAAAGAGATGTGGGGCCATCTGCCGCTCATCGCGCTGAACGCGGAGAATCGACCGGGCATCGCGGAAATCTACGCGGACTGCGCCGCGCGAATCCGCAGTGGTCGATGTCCGGGCTGCTGCGTGAGGTCGAGCGCCAGTGGAAGGAATCGCAGGAATCGGAGGCGGAACTGTGAAGACCTTTCAACTGAATGCCGATCTCGTGCGCTGCGCTGCCGCGTGGGTGTACGGCGGCGATCCTGCGGCCATGAAATACCCGGCGCTCAATCGCATCCGCATCGAACCACACCATCCCGGCGCGATCATCATTGCGACCTGCTCGCACGCCATGTTCGTCGCGTACGACCCGGAAGCCGTCGTGCCGGAACCCGCGCTGATCTCCGTCCCGCAGGAC
TTAAAGCGCACTGGACCCAGCTCACTGAAAAAATTTGAACTTTTCTTTTAATTTGGTTACATCACTTATCGAACTCATGCCTGTTCTATTCTGTCAAGGCTTATGTTTTTGTTTGTGTTGTACGCTTGCTTGATCCTCTACACTCTCTTCGTTGGATTTCACTTCTTCCATCCGAGGGCGTGTGCTTGGGTTAAGCGTAGTGTCACAGGGCGCGAGGAAAATCTTGACTTTATCTTAAAGGCAAGATACATCAATCGCGAGGAATTTTTCGTTTGCGTTTCAACTATCATTATTTGGATTGTCCTTCGTCACTGCTGGACTTTTCTCTCCCATGTCGTTTTAGTCGTCCTACCAAAAATTTTTTCCTTTGTTCTATCTTCAACTAAGATGGCCAGTCGAGATATCCAGGAGGCCTACCACAAGGCCGCCAAGGAGTTCAACTCTGGCGCTTCCAGTATAGGAATGGCTATTGAACATGCCAAGTCCAAAAACTGGGAGGTGGCACCGGATAAGTGCGAGAAGGCTATCAAGGAGCTTCTCAAGAAAGATAGCTTATATACGACCCATGGGGTCAAAACCTTGTTGCACATCAAGAAAATACCCAAGACTGTTGTGGGTCATTTTGATACAGGTTTTGTTCCCGCTGTTAATACCACCAACTCCAAACAGCCCTCAATATCACCCATTCCTTTGACACCTTATGTGTCGAAACATGTTTCAAGAATTGAGGCCGCAAAATCCAAATTTACTCAGGGCGTTGGAGGCCATATCTCCGGATATATCCCCCGACCACCGAGTGCCATAATCACCATCAGCGTGGTTTCCCTCAAATCCAAATCTTTAGTTTCCCAATCCAATGCCGGTATAACACTTGTGTTGGGTTTGGATGGGCGAGCACAGGAACCTCAGGACGCTATTCTCGGTGGACACTTGCACTTTGCTAAGGATTCCAACCTTGCTACTTCTTTGTTTTTCCCGAACTTGTCTTTAACATCTGAAG
ACCGGATGGCCGCGCCCCGCCCCCCCACTTTCCGTACACACCCACGTGACGCTTTAATTTAAATTAAAGATAAGGATTTTTGACTGACCAATCAATTTGTTCGTGCATTGTCTATTTAATTTGTCGCAACTTGGTCACCAAGTTGCCAAATTTCCTATATAAGTTTAATTTAAATTCGAAACCCATGTGCCCAAACCACGTGTAAGTCCAGGATGCCTAAGAGGGATGCCCCATGGCGTTTGATGGCGGGAACCTCAAAGGTTTCCCGCACTGGCAATTATTCGTCTAATGGTGGTTTGGGCCAAAGATCCAACAAGGCCAACAACTGGGTCAACAGACCCATGTACAGGAAGCCCAGGATATATCGGATGTACAGATCATCCGACGTGCCGAAAGGATGTGAAGGGCCTTGTAAGGTGCAATCCTATGAACAGCGACATGATATCTCTCATGTCGGTAAGGTAATGTGTATATCTGATATTACACGTGGTAATGGTATTACTCATCGTGTAGGGAAGCGTTTTTGTGTGAAGTCTGTGTATATTTTAGGGAAGATATGGATGGATGAAAACATCAAGCTCAAGAACCACACAAATAGCGTTATTTTTTGGTTGGTGCGTGACCGTCGACCCATTGGAACACCCATGGACTTTGGACAGGTGTTCAACATGTTTGATGATGAGCCCAGTACAGCTACCGTGAAGAACGATCTTCGTGATCGTTATCAAGTCATGCACCGGTTCCATTCTAAGGTGACTGGTGGTCAATATGCGAGCAACGAGCAGGCATTGGTGAGGAGATTTTGGAGGGTCAACAATCATGTGGTGTACAACCACCAAGAAGCAGGGAAATACGAGAATCATACGGAGAACGCCTTGTTATTGTATATGGCATGTACTCATGCCTCAAACCCTGTATATGCGACATTGAAAATTCGGATCTATTTCTATGATTCGATAACAAATTAATAAAATTTGAATTTTATTTCATGATTTTCGAG
GGCATTTCTTGTCCATATTTGCCTAACTGAACCAGGTGAATCACTCCCACCATGGGGCAATTCATTAGTTTCATGCAGGAGATACCTATTTTCTTGCAAGAAGCACTCAACATTGCATTGGTGGCAGTCAGCCTCATCTGTATAGTGAAAGGCTTGGTGAACCTATACAGGTGCGGACTGTTTCAATTGATGGTCTTCCTTGTGTTGGCTGGCAGATCATGTTCAGAGGAAACATTTAAGATAGGTATGCACACAAAATTCCAAGAGGTGTCCCTCTCTTTAAGTGCACTTTTGACCAATCAGTCTCATGAACTTCCTATGTTATGTTTAGCCAACAAAACACATCTCTATCTAAAGAGTGGTAGATCCAGTTTCAAAATCAACATTGATAGTGTCACTGTGTTAACAAGATCTGAAGTGAACTTAACATCAATTAATTTGACGAGATCGATCGATGTCTTTGTTCACTCTCCTAAACTTGGTTCTTGTTTTGAAAGTGATGAGGAGTGGGTTGTTGCTTGGTGGATTGAAGCCATCGGTCACAGATGGGACCAGGACCCAGGTCTTCTATGCAGGAATAAAACCAAAACAGAGGGTAAACTGATCCAGATTAACATTTCAAGAGCTGATGGCAATGTTCACTATGGATGGAGATTAAAAAATGGACTTGATCATATTTACAGAGGACGTGAAGAACCCTGTTTTGAGGGTGAGCAGTGTCTTATCAAAATTCAACCTGAAGACTGGCCGACTGACTGTAAGGCTGACCACACAAACACATTCCGCTTTTTATCAAGGAGCCAAAAAAGCATAGCTGTAGGAAGGACTCTCAAGGCATTTTTCTCCTGGTCGCTTACTGACCCTTTAGGGAACGAAGCCCCTGGGGGATACTGTCTTGAAAAGTGGATGCTTGTTGCTAGCGAATTAAAGTGTTTTGGGAACACTGCAATTGCCAAGTGCAACCAAAATCACGACTCAGAGTTTTGTGACATGCTAAGGC
TCTCTCGGCCTCGGCCTCGCCGGGATGTCCCCATAGGGTGCCTGTGGGCGCTAGGGCGGCCTGTGGAGGCCTGAGAGAAGCTCTTAGTGTGGGCCAAAGGGTAACCTGAGGCCTGCCGGAGCGAGCGATAGGGACGCGTGTAGGCCGCTTGACAGCGTGTGTGGGCGTGGGCTATCTGTTCGTTTGCTCCGCTTACGCTACGCTTCACTCACGGCCTTGTGTACCTTAGGGTCTTCCTTATCGTGTACCTTGGGACAGTCTTAGTAACTACCTTAGTCACTTCCTTAGTAGCTTCCTTAGTGAGTAGCTTAGTGGCTATCTATTGCTGTCTTAGTGTTACCTTAGTGATTGCATAGCTACGCTATAAGATGCGAATAGGTCGCGGTCGGTAGACCGCTAAAGAAAGAGAAGAACAATAAGATGCAGTAGGAGGGACACCAGAATCCTAGCCAGCCTAACCTATCCTAGCTCTGTATCTATTGCTTTTCCTTAGTCCAACACGTTAGACAACCTATGATTATCTTAGTAGCTGTGACATGTATCACATAAATAATCTATCTTAGTGAAACTTAGTGTTGACACAGGCAGTAGTCGGTAGTACATTACAGTCATCGGGAGGCAACCCAGCCGAACGATAGGTAGCTTTGGCTGCCTTGCTCTTTAACAATATGGCTAGTGTCTTGATAGGCTAACTAACTGAGGTTACTATCATGCTCAAAGAGACTCAAATCAAGCACGAAAACGGAAAGTATTGGGTGTTAGAGGTTAAGAAAGGTATGTATCAGGTGATGATATCTGGCTTAACTCACTCAACTTGTGATAGTGCTTACAACGATCTTAGCTTAGCTATTTATCGGTGCGATTATCTGGCTAAACGAGCATAAGGTAAGGCTGGCGTAGGCTGGCCTATCAAGGCACTATCCTTGCTCTTTAACAATCTGCTTAGTGTAACCTATGTAAGCCGTGGTATTACTTATTAACTTAATGAGGTGATACTATG
TGGCCACTCCCTCTATGCGCACTCGCTCGCTCGGTGGGGCCTGGCGACCAAAGGTCGCCAGACGGACGTGCTTTGCACGTCCGGCCCCACCGAGCGAGCGAGTGCGCATAGAGGGAGTGGCCAACTCCATCACTAGAGGTATGGCAGTGACGTAACGCGAAGCGCGCGAAGCGAGACCACGCCTACCAGCTGCGTCAGCAGTCAGGTGACCCTTTTGCGACAGTTTGCGACACCACGTGGCCGCTGAGGGTATATATTCTCGAGTGAGCGAACCAGGAGCTCCATTTTGACCGCGAAATTTGAACGAGCAGCAGCCATGCCGGGGTTCTACGAGATTGTCCTGAAGGTCCCGAGTGACCTGGACGAGCACCTGCCGGGCATTTCTAACTCGTTTGTTAACTGGGTGGCCGAGAAGGAATGGGAGCTGCCGCCGGATTCTGACATGGATCCGAATCTGATTGAGCAGGCACCCCTGACCGTGGCCGAAAAGCTTCAGCGCGAGTTCCTGGTGGAGTGGCGCCGCGTGAGTAAGGCCCCGGAGGCCCTCTTTTTTGTCCAGTTCGAAAAGGGGGAGACCTACTTCCACCTGCACGTGCTGATTGAGACCATCGGGGTCAAATCCATGGTGGTCGGCCGCTACGTGAGCCAGATTAAAGAGAAGCTGGTGACCCGCATCTACCGCGGGGTCGAGCCGCAGCTTCCGAACTGGTTCGCGGTGACCAAAACGCGAAATGGCGCCGGGGGCGGGAACAAGGTGGTGGACGACTGCTACATCCCCAACTACCTGCTCCCCAAGACCCAGCCCGAGCTCCAGTGGGCGTGGACTAACATGGACCAGTATTTAAGCGCCTGTTTGAATCTCGCGGAGCGTAAACGGCTGGTGGCGCAGCATCTGACGCACGTGTCGCAGACGCAGGAGCAGAACAAAGAGAATCAGAACCCCAATTCTGACGCGCCGGTCATCAGGTCAAAAACCTCAGCCAGGTACATGGAGCTGGTC
TGGCATTTTTGTAATAATAGGTGTGTACCCCGATTGAGCTCTCTCAAACTTGCTGATTCAATTGGTGTATTGGGGTGCAATATATAGTATAACTCTCATTAACGGATTCTCAACACGTGGCGGCCATCCGTATAATATTACCGGATGGCCGCGATTTTTTCCCCCCTACGCGCGCACGCTCCTCTTTAATTGAATTAAAGCCTCCGCTTTCGTCTCGTCCAATCATGTAGCGTCTGACGAGCTTAGATATTTTAAACAACTTGGGCGCTAAGTTGTTCTGTGGTTATAAATTAAAGAGGCTTTGGCCCACCTTATTTAATTCAAAATGCCTAAGCGCGATCTCCCATGGCGCTCGATCGCGGGCACTTCAAAGGTTAGTCGCAATGCTAATTATTCTCCACGTGCAGGAAGTGGGCCTAAGATCAACAAGGCCTCAGAATGGGTTAACAGGCCCATGTACAGGAAGCCCAGGATTTACCGGACGCTGAGAACGCCTGGTGTTCCAAGAGGATGTGAAGGCCCGTGCAAGGTCCAGTCTTATGAACAGCGACATGATATCTCACATGTGGGTAAGGATATGTGTATATCTGATGTGACACGTGGTAATGGTATCACCCACCGTGTCGGTAAGCGTTTCTGTGTTAAGTCCGTGTATATTCTCGGTAAGATCTGGATGGATGAGAACATCAAGCTGAAGAACCACACGAACAGTGTTATGTTCTGGTTGGTCAGGGACCGTAGACCTTATGGCACCCCAATGGATTTTGGGCAAGTGTTCAACATGTTCGACAACGAGCCTAGTACCGCCACGATTAAGAACGATCTACGCGATCGTTACCAGGTCATGCACAAGTTCTATGGGAAGGTGACAGGTGGACAATATGCCAGCAACGAGCAGGCTATAGTCAAGCGCTTCTGGAATGTCTACAATCATGTGGTCTACAATCATCAAGAGGCTGGCAAGTATGAGAATCACACGGAGAACGCTTTGTTATTGTAT
GTATACGGGAGTAGCTCATGCCCGTATACAAAATTGGATATTCCAAAACTCGATTGGGTTAGGGAGCCCTCCTAGCGACGGCCGAACCGTGTTAACCATACACGTAGTAGGACTAGCAGACGGGAGGACTAGCCATCGTGGTGAGATCCCTGAGCAGTCTAAATCCTGAGTACAGGATAGTCGTCAGTAGTTCAACGCAGGCACGGTTCTGCCTTGAGATGCTACGTGGACGAGGGCATGCCCAAGACTTGCTTTAATCTCGGCGGGGGTCGCCGAGGTGAAAACACCTAACGGTGTTGGGGTTACAGCCTGATAGGGTGCTGCAGAGGCCCACGAATAGGCTAGTATAAAAATCTCTGCTGTACATGGCACATGGAGTTGAACAAGTTTGAACTTTTATACAAAACAAGTAAACAAAAACCAGTGGGGGTGACTGAACCTATCTACGACTCAGCGGGTAACCCCATATATGGTGAAAGAAGCACAATACACCCGCAGTCTACCCTGAAACTACCACATGAGAGAGGAGTGGCAGAAGTCGTAACGACACTGAGAGATCTACCAAAGAAAGGTGACTGCAGAAGTGGGAACCACCGAGGTCCAGTAAGTGGCATATATATCAAACCAGGACCAGTCCTCTACCAGGATTACAAGGGGCCTGTATACCATAGAGCACCACTGGAACTTTTTGTTGAGACGCAATTCTGTGAAGTCACAAAGAGGATAGGGAGAGTGACTGGTAGTGACGGCAGGCTTTATCACTTGTACATTTGCTCCGATGGGTGCATCCTATTGAAAACAGCAAGTAAGACAAGGAGTGCAGTATTAAAGTGGACACGTAATATCCTTGACTGCCCACTGTGGGTGACAAGTTGCTCTGATGACAACAAGAGCGAAAAGACGAATGAGAAAAAACCAGATAGAGTCAGGCGGGGAGCCATGAAGATCACACCCAAAGAGAGTGAGAAGGATAGTAGATCTAAGCCACCTGACGCAACTA
ATCGATTTTGCTGGTGTCGCTGCTCTTGTTACTGCTGCTGGTGTTTCCATCATTGGCATTACCATGGCTTTCAAAGGCATTTCACTTGGCAAACGCGCTGTCAACAAAGCCTAATCGGTAACTGAACTATGCTTATTGCCCTGCATGATATTCAGTTAATTATTTTCGCGTTGCTGGGTGGCATGTCGGGTTTTATAGCTGCTCTCAACTTCCGATAACAAAGGGGCTAACGCCCCTTTTTTTATGGTTATGTTTATGCGCAAATTCTTTATTATCTCTCTGGTCATTAGCTTATATTTCACCGTTCTCCCTGCTTTCGCTGCCTATCAGTTACCTTTTGACCAAACAAAGACTTTTCCAACTGTTCAGGCCGCTGCTGAGTATTATGCTAATTTACTTGGTGGTACTTCATGTAAGGCTGACGGTAACAGGTTTAAAATTTATAGAGTTAAATCTATTAGCGACCCCTCTTTTGTTATTCAACAAGAAACCTATTTGGACAACAAATGTCAGGTCTTTTCATCAAAGGGGGATATCAGCGTTACTCTTATTGTTGTTGATGATCCTACCACCTGCGAGGCTTCAAAAGGTCAAACAGGAAAAGTCGGTTGGAATTCTTACTTCTGGGGCTCGGCAACTCCATCCCGTTATATCTGCTCTTCTGCTTATGGTGGTTGTGTTGCTCTCACTGGTGACCATTTATGTATTAATATTGACCCTGAAGCATTGAAAAATGACCCGTCTCTTTATGATTGCGATGCTCTCTATATCGTTCAGGATACTCCTTGTTCCCCTTCTGGTGATTATCCATTTTGTACCGATGAGAATTGCTCTTCTTTTCTTCCTGAGCCGAATCCTAACCCTAACCCTGACCCAGAACCGGAGCCAGAACCACAACCAGACCCTGAGCACAATCCATCCGACCTACGGCCCCGCTTCCTGATTCTGGCGGTGAAGTCATTAATCCCTCTGTGCCACCTAAACCACCGACTGAGGAAAA
CAAGAAAAGCTTTAACGCCAGTGTTCTCAAGCGTTTTATAAAGCTTGTAAAAAATATAAGGGCAAAAAAAGGGCAGATTTAAGCTAACTTGGAATGTTTTCGAGTTTTTGAGTTAGTTCTCTATCCATTTTTTCAGTTACATGAGTATATATGCGAATGGTTGTTTTTTCATCTACATGTCCTACCCTTTTCATAATTGCTTTTAAAGAAACATTCATTTCTACTAATAAAGTTATGTGTGTATGTCTAAATGTGTGCGTGGTAACTTTCTTATTCATATTTAAAGCTTTTGTAGTTTTCTTAAGCACACCGGCGATTTGATTATTACATAAAGGATTCCCTTTTTTTGTTGTGAATATGAACCCTCTGTCAACATAGCTCGAATTCCATCTTTTCAACATTTTGTTTTCCAGTATTATCTTTTTAAAAATTTCTACGGTTCTAGAATTGATGCTGATACTTCTTTTTGAACTTATAGTCTTTGTAGTGTCTTTGTATCCGAATCCTTTCTCGTATTTAATGCGGTGAATTGTACCTGTTATATTGATAGTTTTGTTTAATAAATCTATATCTTTTTCCTGCAGTGCTTGTAGTTCTCCTATGCGCATACCAGTTAAAGCCTGTACTTCTAAGATGCTGGCAATTAAAATGCGATTTCGCTTTTGTAACTTATTATCATTTAGTATATGATCACGTATCTGTAGGACTTGGTTCATTTCTAAATAGTTGTACATTTTAGATTCATCTTTTTCGATATCCTCTATTGTTTTTCTTCTTTTAGGAATTTTGACATTAGTTAACAAATATTCATTTGGATAATTGTAAAATTTAACTGCATATTTAATAGCTCCTTTCATATCTCCGAGTTGACGGGTTACTTGATTTTGAGAATAGATATCTGATAATTTATTAATAAATATCTGCATATATTTTGTATCAAGTTTGTTTAAAAGCAAGTTCTCAGAGCAGTATCGTTTAATGTTTTTAATTCTTATTTTTA
AGCAAAAGCAGGGGAAAATAAAAACAACCAAAATGAAGGCAAACCTACTGGTCCTGTTATGTGCACTTGCAGCTGCAGATGCAGACACAATATGTATAGGCTACCATGCGAACAATTCAACCGACACTGTTGACACAGTGCTCGAGAAGAATGTGACAGTGACACACTCTGTTAACCTGCTCGAAGACAGCCACAACGGAAAACTATGTAGATTAAAAGGAATAGCCCCACTACAATTGGGGAAATGTAACATCGCCGGATGGCTCTTGGGAAACCCAGAATGCGACCCACTGCTTCCAGTGAGATCATGGTCCTACATTGTAGAAACACCAAACTCTGAGAATGGAATATGTTATCCAGGAGATTTCATCGACTATGAGGAGCTGAGGGAGCAATTGAGCTCAGTGTCATCATTCGAAAGATTCGAAATATTTCCCAAAGAAAGCTCATGGCCCAACCACAACACAACCAAAGGAGTAACGGCAGCATGCTCCCATGCGGGGAAAAGCAGTTTTTACAGAAATTTGCTATGGCTGACGGAGAAGGAGGGCTCATACCCAAAGCTGAAAAATTCTTATGTGAACAAGAAAGGGAAAGAAGTCCTTGTACTGTGGGGTATTCATCACCCGTCTAACAGTAAGGATCAACAGAATATCTATCAGAATGAAAATGCTTATGTCTCTGTAGTGACTTCAAATTATAACAGGAGATTTACCCCGGAAATAGCAGAAAGACCCAAAGTAAGAGATCAAGCTGGGAGGATGAACTATTACTGGACCTTGCTAAAACCCGGAGACACAATAATATTTGAGGCAAATGGAAATCTAATAGCACCAAGGTATGCTTTCGCACTGAGTAGAGGCTTTGGGTCCGGCATCATCACCTCAAACGCATCAATGCATGAGTGTAACACGAAGTGTCAAACACCCCTGGGAGCTATAAACAGCAGTCTCCCTTTCCAGAATATACACCCAGTCACAATAGGAGAGTGCCCAAAATA
TGGGATGAGTATTGGAACCCTGAAGAAATAGAAAGAATGCTTATGGACTAGGGACTGTTTACGAACAAATGATAAAAGGAAATAGCTGAGCATGACTCATAGTTAAAGCGCTAGCAGCTGCCTAACCGCAAAACCACATCCTATGGAAAGCTTGCTAATGACGTATAAGTTGTTCCATTGTAAGAGTATATAACCAGTGCTTTGTGAAACTTCGAGGAGTCTCTTTGTTGAGGACTTTTGAGTTCTCCCTTGAGGCTCCCACAGATACAATAAATATTTGAGATTGAACCCTGTCGAGTATCTGTGTAATCTTTTTTACCTGTGAGGTCTCGGAATCCGGGCCGAGAACTTCGCAGTTGGCGCCCGAACAGGGACTTGATTGAGAGTGATTGAGGAAGTGAAGCTAGAGCAATAGAAAGCTGTTAAGCAGAACTCCTGCTGACCTAAATAGGGAAGCAGTAGCAGACGCTGCTAACAGTGAGTATCTCTAGTGAAGCGGACTCGAGCTCATAATCAAGTCATTGTTTAAAGGCCCAGATAAATTACATCTGGTGACTCTTCGCGGACCTTCAAGCCAGGAGATTCGCCGAGGGACAGTCAACAAGGTAGGAGAGATTCTACAGCAACATGGGGAATGGACAGGGGCGAGATTGGAAAATGGCCATTAAGAGATGTAGTAATGTTGCTGTAGGAGTAGGGGGGAAGAGTAAAAAATTTGGAGAAGGGAATTTCAGATGGGCCATTAGAATGGCTAATGTATCTACAGGACGAGAACCTGGTGATATACCAGAGACTTTAGATCAACTAAGGTTGGTTATTTGCGATTTACAAGAAAGAAGAGAAAAATTTGGATCTAGCAAAGAAATTGATATGGCAATTGTGACATTAAAAGTCTTTGCGGTAGCAGGACTTTTAAATATGACGGTGTCTACTGCTGCTGCAGCTGAAAATATGTATTCTCAAATGGGATTAGACACTAGGCCATCTATGAAAGAAGCAG
TCTGACGCATAATAATTGTTGGCAACAATCGTGCATAATAACTTAGGAACCGAGACAGTATCATATAAATACTGCTGAACAGTAGATTTCTTCAGAAGCTGATGGAGCCACAATTTCCTACTGATTTGGATTCATACTGCAAATATTTTAACATAAGCTTTTTTGACTTAGTTCTTAAGTGTATCTTTTGTAAATTTTCTGTATCTATTGTTGATCTTGCTTCTTTTCATAACAAACGACTGTCTGTAATTTGGAGAGATAATACACCATTTGCATGTTGTACTAAATGTTTAAGATTAACTGCATTATATGAAAAAGATAATTTTTTTGTCTGTACTGCAAAAAGTCATTTGTTAACTGGTTTAGTTAAAAAGGAATTGTCAGATATTAATATTAGGTGCCAACATTGTTATTCATTTTTAGATTATTTAGAAAAGTTGTACCATTTATATAATGATGTTGATTTTCTGTTAATTCGCGGGACTTGGAGAGGTGTTTGTAGAAATTGTATCAGCCATGAGGGGAGATAAGGCTACTATTCCTGACATAGAGTTAGAAGAGCTTGTTTTGCCTGCTAACTTAATTTCTGACGAGTCATTGTCACCAGATGCTACTGCAGAGGAGGAGTTTTGTCCGTACCGGATAGACTCCAAGTGTCACAATTGTGGCTGTCGCATAAGGGTGACAGTCGCTGCAACTGAATTTGGAATACGTTGTTTTGAGCAACTGTTACTGAAAGAGCTTTGTTTATTTTGTCCTGCGTGCTCCAGACAACTTCCCCGCAATGGCAGATCATAAAGGTACTGATAATATTGATCATAATGATGTTTTAGATGGGTCTTGGTGTTTAATAACTGAAGCTGAATGTGAGGACGATACGTTAGTGGATTTGTTTGAGGAGAGCACAAATGACTCTGTAGTTTCGAATCTGTTAGACGATTCCGAAAGTATAATTCAGGGGAATTCTGAGGAAAGTGACCGCTGTATTCAGGAGCTAAAA
AAATAAAACATCTCAACACAACATAATCAAAAGTACTTCAACAAACATCAATTTATCTCATTTTCAATTGTCATAACAAGCAACAATGTCTTCTTTGTACACTCTTCGAGCAGCAGCTCAGTACGATAGGAGGTTGGAAAGCAAGAAAGGTTCTGGTTGGGTCGAGCACAAACTCGAAAGGAAAGGTGAGAGAGGAAACACTCACTATTGTAGTGAGTTTGACATTAGTAAGGGTGCCAAAATCCTGCAATTGGTGCAGATTGGTAACACTGAAGTTGGAAGGACCTTCCTGGAAGGTAACAGATTTGTTCGTGCGAATATATTTGAGATTATCCGGAAAACCATGGTTGGTCGTCTGGGATATGATTTCGAAAGTGAACTATGGGTCTGTCGCAACTGTGACAAAACTTCTGAAAAATACTTCAAGAAATGTGACTGTGGGGAAACATATTATTATTCTGAAAGAAACCTGATGAGGACAATGAATGACCTGATGTATCAGTTTGACATGACACCATCAGAGATCAATTCTGTCGATCTCGAATATCTTGCTAATGCGGTGGACTATGCTGAACAGTTAGTCAAGAGATCTCAAGTTCCGGAACCTGTGGAACTTGCAATGATGGAACCAATTGTGGCTAGTGGGGAAGGTATTCTAATGGTTTCTGAACCAGAAGTTATGCCCGTAACTACCAAAGTTGAAGAAGCATGGACAATACAGATTGGGGAAATTCCTGTCCCACTTGTCGTCATCAAGGAAACGCCAGTTATCAGTGGTGTGGAAGGAACTCTGAACTCAACTGGTTTCTCACTTGAAGCTGATATTACAAAACTGGTGGAAAAGGAAATCCTTCAGGAAGAGGTGAAAGAAGCAGTGCACCTGGCACTCGAAGTTGGTAACGAGATTGCTGAGAAGAAGCCTGAACTCAAGCTAATACCATATTGGAGTGCTAGCCTTGAGTTGCACAAGAGAATTCGTAAGCATAAGGAGCATGCTAAG
NNNGCTTTCCGAAAAGATTGTGTGAACCCGTGCGGTAACCGTCTATTTCAAGGAGCCACTGGGACAGTGGCCCGCAACTTGAGGGTGGTAGCCAAACTCCTACTACACCTCCTTCTCTAACATTTCCGGGTGAGCATCCTATCCGCCATCCACCTATAACCATGCAGTCGGGATTCGACCGGTGTTTGTGTACCCCCAATGCTAGAGTGTTTTGGGAGCGTGGGCAAGTATACTGCACACGGTGCCTGGCGGCACGGCCCCTACTCCCCTTGAGCCAGCAACATCCCCGGCTGGGCGCCCTTGGGTTGTTCTACAGGCCAGCTTCCCCGCTATCGTGGGAGGCGCCAGTGACCTACCCTACCAAGGAGTGCCGGCCGGGTGGCATGTGCTGGCTTTCGAGCATCTACCCGATAGCTCGAATGACTTCTGGTAATCACAACTTTCAGGCTAGATTGAATTTCATCGCCTCWGTTGTGTACCGAGATGGAAAACTGACGAGCAAACATCTTGAGGAAGACTTTGAGGTTTATTCACGTGGATGCCGGTGGTACCCAATCACCGGACCCGTACCAGGTATTGCGCTGTATGCAAATGCGGTGCATGTGAGTGATGAGTCATTCCCTGGTGCCACGCACGTTTTGAGTAACCTCCCCTTGCCACAACAACCGCTCCGCAAAGGTYTATGTCCTTTTGCTGATGCACGAGCGAATGTGTGGCGTTACAAAGGTAATACTGTGTTTGTTTCACCACAGGGTTACCTGTGGACAACAGGCTCAAATGATTCTGTCCCAGAACCATGGGGTGAGGATCGCAGGCTGTGTGAAAAGATCATTTCTTCACTTCCTGCAGACCACCTCGTCAAGATTAATTTTTCCAACTACCCGTTTGATTATTCCTTCACCGGCGGTGACGGAGCGGGCTTTGTTGTGTTCCCGTGCAAGGAGCGCGACACAAAGTTTTCCAAGTGTTGGGAAAAGATTTTTGAAGACCATAGTGGCTG
GGAAAATCAAACTACAACAAACTACACTGCACAAAACAAACTTTAACAACACTTGATAAGGAAACCTAGCGAGGCCCTGTACACTTGTTGATCAAAGTATGACCACTGTGCAAAAACTCCTCGACCAAATTTCTGACCCCAGTGCGAGGGCTGCATATTCACAAGATTGTCTTTCTGCTGCCAAAACAGCAGCAACGAAAGCAATGACTATTGCACCTTATGCAGTCACTCCAACGGAAGCCCTCACGTTGGAACGCATTGGAATCACCACTTCCCCATTCGCCACCACCTCCCACACCCATGCGGCCGACAAGATCATCGAGAACGACTGCTTAGACATTATCGGACGCTACCTACCGAAAGAACCAGTAACGCTGATCCAGCTTAAAAGAGCTAAGTTGCACCTGCTTAGAAGAGGCCCCAGCGGCGACATCTTCAAGAATTATTGCCACGAACCCAAAGACGTGTTACGCTTCGGCCTCACGAACCCTCACACTTGCCCACAGGTTGACACAGCGTGCGCTGTTATCTCTGATACCCTGCACTTTATGTCGACCCACCAGGTGTGGACTCTCTTCCAAAATAATCCAAAGTTAGAGCGGCTGTACGGAACCCTTGTCCTACCAGTAGAAGCTCTACATAAACTTCCTAGCCTCTTCCCGGAAATATACAAACTAGAATATTACGAGCGACACTTCGCGTACATGCCGGGAGGATATGGTGGGGGAGCGTACATTCACTCCTATGGTACCCTCAAATGGCTCAGCACCGCGCAAATAGGACCAGGCGCATACCCAGGCTATAGACCACCAGCAAACGGACGAAGGCCTTTGCTAGACCACCTCAGTATTGAGAAAATAGAGACTAAAGCAGCGCATCACATTGTGATGATCCAACGCCGCAGGCCTGAGCTACCCTGGCCCCTACCACCCATCTGGGTGTTCCACGCTTCGGACTATGTTAAACTACCCGAAATTTTCTACCCAGCCGAAGCGAACGT
TGGTATCAGAGCAGGGTTCACTGTAAGTAAATTTATGGCTTTCATGGGGTAATTCCCTAGGATAGGAGCCTAAGGGCTCTTTTTATGCATATTTCTGAATTTCTGTTAAGACTATGCTTTATATACTCTGAAGCGAATTTCTGGCAAGTAAGTTTTAAGAAGTAGATGGTAATACCTTATGAGGAGTAATACTACATATCTAGACTAAGGAATGTCTTAGGAAAGAGGCGATGAGAAGATAAGGTGACTACTGGGAATAGACGTAAGCCCATTGTAAGTCCCGAGGAAGGGCAGCTTGTGGCAAAAAGGTGACTCAGTATAACCTGAAGATATCGCGTCTCTGTCTAATTTAATATCCTGAGACTCCTAAAATCCGGATATGATAGTAAAACTCTGATAAAGCAAAAGCCTGAAGCTTCGAAATACCTGCTAGCCAGAGATAAACTAAGGAAATTATAAAGCCGTGCTCTTAACTTTAATTTACAAGAAAAATGCATAAATAACCCGAAGGTTCTTTATCCTGCTTCAAAGCCTTTAGTTTACTTAAACCTTGAACCAAAGCTAATTCTGGATACTTACTGGGATAAAACCTTTGAAAATTACAAGAACTCTCATACTAAGTCAATTGCAGATCTTGAATATTTGAACTTAGCAGGAATTGAAAAGGTCTCAAATAAAGACCTAGCACATAACTTGCACGTTAATACTTATAGAAGTGATCTTGGATTTAAAGTTGTTATTGCATCACTTACTAAGGAAAGAAAGTTAAATTTGCAAAATAAAGAAGAGCTTGAAAAACTTCACAAGAAGCTTGAACTGTTTGGAGATCTAGACAAGATTGTCAGATCCCAAAGAACTGAACTCAAAAAGGCTAATCAAAGCCTTGAGGACTTAAACAGGGAACTGCAAGCCCTGCGTTCTGACTATCTCTCCAGGTGCCCTCTATCAAAGAAGGACGTAGAAGAACTTGTTCTACGTATCAGTGAGCAGCCAAAGCTCG
GTATTCTGTGGTGTTTGTTTTTGGCCTTGGTCAAGTACACAACATTACAGGTTCGCAATTCCTGCAACTTTCGCTTTGCGACGCGGGGCAACCTTTGCTATCTGGTGTCATTTCATTCGTGACGATATCAGTATGGCGCAATCTAACATTTATTCTGACATGATTGACAGGTATGTCAACGATGAGACGGTGGTTCAGAATCTGTTTATGACGGCTTCTTCTACCACAAAATCGTTGTTGCATGATGTCATCGCTGACCGTGCAGCTAACCACCTTAAAAGTTTGGAGAAAAAACAAAAACAAAAAGAGTTGGTTGATGTGAGAAGGGTTCTGAGTTCTGAGTCTTTGAACGCTTTGTGTTCGTTGTATCCTGAGTTCAATGTCATTACAAGTAACCGTGAACGAGGTAGCCATACTATGGCAGCTGTGTGTCGAACGTTGGAGACTTTGTATATAAAAAGTTTGTTACCTGTGAATGATACTGTTGTGTGGGATGTTGGTGGGAACTGGTTAACGCATGTAAAGTATTCCACTAATCAGGACGTTCATTGTTGTTGTCCTCTGTTGGATTATAGAGATGCTATGCGTAAACAAGAGAGGATTCTGAGTCTTGAGTTGTTTGCTAGAAATGGAAAAGAAAAAACCGAGGAATTCGACGCTTGTTATCAACAGATCAGGAATTTCGAAAATACTCGGCGTACTGCTATAAGTGCTGGGAAGAACGTGGTTATGAATGATAGATATTGTTGTGATGTCTTCCAGAACTGTGCTTATGAACCTGACTCTGGAAAGTTGAGAGTCGCTATGGGCGTGCACAGTGTGTACGATATGACACTTCAAGAGTTAGTCGACGGGTTGGAGAGGAAGAAGATTGAACATTTCATTGGTTGTTTTTTGTTCTCTCCAAAGCTTTTGCTTGGTCAGGAAGAAGGAGAGCTACCATTTGTTAATGGCAGATTCAAAGTGAAGAAAGGGAAGATTCGGTTTTTCTTTCTGGATG
CGCACAGTGGATCCTAGGCATACAAGTCTACGCCTTACTCTTGATCATGGGGCAATTCATAACTTTGATGCAATCGATACCAGAAGCATTGAACATGGCTTTCAATGTTGCTCTAGTGATTGTGTCACTGTTATGTGTTACCAAGGGACTGATCAACCTCTGGAAATGCGGGATCATTCAACTCCTAATGTTTCTTGCATTAGCAGGAAGATCCTGTGATGGTGAATACAAGATCGATAGGAGACATGTCCTGTCACATGTAGAGTTTAACCTAACTAGGATGTTTGACAATCTGCCACAATCCTGCTCTATCAACAATACACACCATTACTATAAGGGACCAGAAAACACCACTTGGGGTGTTGAGCTCACACTCACCAATACTTCAGTGATGAATAGATCTGATGAGAATGTCACATCAATCAGAAGTCTTGGGTTTGGGAACATAACCAACTGTGACAAGACAGGTGAGGCAGGCCACACTCTGAAATGGCTCCTGAACGAGCTTCACTTCACAGTGCTCCACGTCACGAGGCATATAGGGGCTCTTTGCAGAACAACAGCAGGTGCTGGCCTGTTGATTCAATACAATCTGACAACCTCTGACAAAGGTGGTGAAGTTGGAAGACATCTAATAGCATCTCTTGCCCAAATCATCGGAGATAATAAAGCAGCATGGGTTGGGAAATGCTACAACAACTGCACCAGCTCTGGCAAGTGCTCTCTAACAAACTGTGAGGGTGGGACACATTACAAGTTTCTTGTGATTCAAAACACCACATGGCCAAATCATTGCTCCTATTCACCAATGTCTACTGTAAGGATGATAATTCAAAAAACAGCATACAGCTCAGTTTCCAGGAAACTCTTGGGATTCTTCACATGGGACATTTCAGACTCATCAGGCCAACATGTGCCTGGAGGATACTGTTTGGAACAGTGGGCAATTGTCTGGGCAGGAATCAAATGTTTTGATAACTCTGTAATGGCCAAATGCAAC
AGTAGTGTACTACCGATACATCACAAACCTTTCAGAGACACATCTTTATTTCCAAGATGAGAATTCTAATACTGCTTTTAGCAGTCACTCAACTGGCTGTGAGTAGCCCAGTTATCACTAGATGCTTTCATGGTGGGCAACTGATTGCAGAAAGGAAATCCCAAACATCGATTTCAGAATTCTGCATTAAAGATGACGTTTCTATGTTAAAATCAGAGATTGTCTACACAAAAAATGATACTGGGATTTTTGGCCACAGTAAAGTGTTTCGTCACTGGACGATCACAGACTGGAAAGCATGCAACCCTGTTGTTACGGCCGGTGGTAGTATAAATGTTATAGAGGTTGATAAAAATCTAAACCTTGTAACTAGAAATTATGTGTGCACAGGGGATTGCACTATAACAGTTGATAGGAAAAATGCCCAAATTATATTTCAGACAGACAAACTTAATCATTTTGAAGTGACAGGAACTACTATCAGCACTGGCTGGTTTAAGTCTAAAGCATCTGTTACTCTCGATAGAACATGTGAACATATAAAAGTAAGCTGTGGAAAGAAAACATTACAATTCCATGCTTGCTTTAAGCAACACATGTCTTGTGTTCGATTCTTACACAGGAGCATACTACCAGGGTCAATGGCAATTTCGATCTGCCAAAATATTGAGCTGATTATAATAACAATATTGGCATTATGTATATTTATAATTATGATAATCTTAACAAAAACATACATTTGCTACGTGTTGATCCCAGTGTTTATGCCCATAGCTTTTGCTTATGGATGGGCGTACAACAGGAGTTGTAAGAAATGCACTTGTTGCGGATTGGCATATCATCCCTTTACAAACTGTGGCTCATATTGTGTCTGTGGCTCCAAATTTGAAACATCGGACAGAATGAGGATGCACCGAGAATCAGGGTTATGTCAGGGTTTTAAAAGCCTGAGAGTAGCAAGAAGGCTTTGCAAATCAAAAGGCTCATCATTGATCATATC
ATGGCATTCAAGAGGTCGTCGGTTCGATCCCGATTATCTCCACCAAATTTTATAGCTTTATCAATTAGTTAGTTATTGATAAGGTTTTTTCCTCTTTGTGTTTGTGCCAATTTTGTGGCAAAAAGTTGAACATTGTTGGCGTGGTTTTGTAAATGCTCAACAGATAAATGCGCATATTTTCTCACGGTGTCTGATTTACTCCACCCGCCCAACTCTTGCAGCACATATAACGGCGTTCCCGACATAATGTGTCTTGTCGCCCAAGTATGGCGCAAGTCGTGAAAACGGAAGTCTTTGATTCCAGCTCGTTGTAATGCCGCACGGAACGCTTTAGTGTTTGCAATGCGAACCGGCTTGCCTTTATATGTGAACACGTTTTCTTTGTGCTTGCCAAATTGTGATACAATCACTTCAATAGCTTTGTCGTTTAACGGTACGCCAATGCTATTACCTGTTTTTGATTGTTCCGAATTTATCCAAGCCTGTCTTTTGGATAAGTCAATTTGCGACCATTTTAGCTGGGTGATGTTCGACATTCTTAACCCAGTCAAAATAGCAAATTGAACAATTGGCTTTAAGTGCTCCGGCAATTCTTCTATGAGCCTTATTTCTTCGTGTTGGGTCAACCATCGTACACGTCGTTTGGGTTCAGGTAAGAATTTTATTGCTGGGCATTTATCCAACCAATCCCACTCAACCGCCGCTCTTAATATCACTCTTATCTGCTGCAAAACGGCATTAATTGTTCTTGCCTTAACGCCTTCCTTCGCTTTTTCATATTGGATGAATTTTATTAAAGTGCGGTCAATTTCGTTGAGTTTTTTATCACCAAGATATTTATCAAGCCATACTAACCCGTAAAGCATGTTTCTATCTTGTTTGCGCTTTGGCTTTTCATCAAGCCATTGTACTACGGCTTCCTGCCAGGAATAATTTGGGCGCTCACCAAGTTTAAATACTCGCCAGCATTCGTTATATTCCTTTGAGGCTAATTGCTGCG
ACCCAACCTCTCCACACTCACCTCTCCACACCTCCGTACAATAAAAATCCATATAAATGGCCCCGCAGGGTAAACGCTGGTGTTTCACTTCTTTTGACTCTGATCCTCCGTTTCTCTCACTTCCCGATGGATGTAGTTACTTGGTTTACCAAAGAGAAAAATGTCCTCAGACAGACAAAGAACACTGGCAGGGTTTCATCACCTTCGTCGGACAGAAGAGACTTAATACAGTTAAGTCTCTTGCAGGAGGAAACAATTGGCACTGGGAGGTCGCTCGAGGAAAAAATACAGAATGCAGAGCATACTGTACAAAAGAGGATACTCGAGTTGCTCCACCCGTCGAATTCGGTCAGTTCACAGAACTTGGGTCGAATAAGAGGAAGACGATGGAACTATTTCAGGAAGACCCAGAAGAACTCAAAATTGCCGACCCTCAGAAATATCGTCGATGCCTGGCAATTATCACAAATCAAAGATTCGTTGATGTTGCATTGCCTACTTTCGATCGACAATGGCAGTTGGAGGTCGGGGAACTTCTTGAGCAGCCAGCAGATGATAGAACTATCATTTGGGTGTATGGAAGCCAGGGCAATGAAGGAAAGACTACGTATGTGAAGGGACTCATACAGAAGGGATGGTTCAATTCACGTGGTGGCAAGTCTGATGATATAATGTTCCAGTACATTGTTCATGGAGGTCACGCTGTTTTTGATTTTCCTAGAGATAAAGAGGATTATGTTAATTATAATGTTTTAGAAGCTATTAAGGATCGTACATGTATTTCTAATAAGTACGAACCTCTTAGCATTAATTCTCCTTCTCTTGTTCATGTCTTAGTTATGGCGAACTTCATGCCTCAACTTGAGGATGAGTTCGATGATAAGGGTAGAGTTGTAAAAAAACAAATGTTATCCGTAGACCGGATTAAATTAATAGAATGTTAATTGTTAATTGTTTTATTTATTATTAAGAAAGCTATATACATAAAAAGAAAGAAGAA
TCTCAAAGACATCAATCCCCCTTTTCCCCAAAACTTAAACATGGACTTCTTAGACAGTCTAATTTGGGAAAGGGTTGTTGATGAACAATATATCACTAACCCAACATTTTGTGTTAGTGACTATTTTGAAGTTATCAGACAGCCAGGGGATGGCAACTGTTTTTACCATAGCATTGCAGAACTGTTCTTTGATGTCAAAACACCATCTAGCTTTAGAAAAGTAAAGGAGCATTTACAGTTAGCAGCAGAAGTGTACTATGACACTGAGCCAGAGGCAGTAGGAACTGGAATCTCAAAAGATGAGTACATCAAGGTCGCAATGAAAGACAATGAATGGGGAGGTTCCTTGGAAGCTTCAATGTTATCAAAGCATCTCCAAACAACCATCATCTTGTGGGTGGTCAATTCGACAGAACAGGTTACGGCCGCTATTAAGTTTGGACCAGGCAGGGTATCAACAGCTCTAAATCTTATGCATGTTGGTCGCACACACTTCGATGCGCTTAGGATAATAGAACAGCTGGAGAACAACCAACCTCAAGACAGGAATAGGCTAGACATAGCAGACAGAATTGCAGCTGCGGAGGTTTATGTGAGACAGTCTATAGAGGACAATTTGCAAGAGGACGAATTCTTTGACTACGCAAGAGAGGATGAGATTTCAGAAGATGTCAGTGCACCAGGAGGCTCCAGAGAAGCAACTGAACTAAAAAAGAAGGCAATACTTTTAAACAAAACTGTTAAAAGAGGAGAAAACATACCAATAAGGGTAGGCAGAGTCCTTGACTGTCTATTCAGCTGCAAGATTGCAGTTAGTTTAGATGAAGGGCTACTCTATTTGAGACCTGAAACCAGGGAAAGTGAAGCCACCTCAATTTCTCTAAGACAACTTGGACACAAGCTACTCACCCGTGATAGGCACATTAAAATGGAATATGCTAGATCCAAACTCTATGTGACCAGGGATCTCATAGATCACCTAGATATAGGTGGCTTGCTT
CATCATCAATAATATACCTTATTTTGGATTGAAGCCAATATGATAATGAGGGGGTGGAGTTTGTGACGTGGCGCGGGGCGTGGGAACGGGGCGGGTGACGTAGTAGTGTGGCGGAAGTGTGATGTTGCAAGTGTGGCGGAACACATGTAAGCGACGGATGTGGTAAAAGTGACGTTTTTGGTGTGCGCCGGTGTACACGGGAAGTGACAATTTTCGCGCGGTTTTAGGCGGATGTTGTAGTAAATTTGGGCGTAACCGAGTAAGATTTGGCCATTTTCGCGGGAAAACTGAATAAGAGGAAGTGAAATCTGAATAATTCTGTGTTACTCATAGCGCGTAATATTTGTCTAGGGCCGCGGGGACTTTGACCGTTTACGTGGAGACTCGCCCAGGTGTTTTTCTCAGGTGTTTTCCGCGTTCCGGGTCAAAGTTGGCGTTTTATTATTATAGTCAGCTGACGTGTAGTGTATTTATACCCGGTGAGTTCCTCAAGAGGCCACTCTTGAGTGCCAGCGAGTAGAGTTTTCTCCTCCGAGCCGCTCCGACACCGGGACTGAAAATGAGACATATTATTTGCCACGGAGGTGTTATTACCGAAGAAATGGCCGCCAGTCTTTTGGACCAGCTAATCGAAGAGGTACTGGCTGATAATCTTCCACCTCCTAGCCATTTTGAACCACCTACCCTTCACGAACTGTATGATTTAGACGTGACGGCCCCCGAAGATCCCAACGAGGAGGCGGTTTCGCAGATTTTTCCTGACTCTGTAATGTTGGCGGCGCAGGAAGGGATTGACTTACTCACTTTTCCGCCGGCGCCCGGTTCTCCGGAGCCGCCTCACCTTTCCCGGCAGCCCGAGCAGCCGGAGCAGAGAGCCTTGGGTCCGGTTTCTATGCCAAACCTTGTACCGGAGGTGATCGATCTTACCTGCCACGAGGCTGGCTTTCCACCCAGTGACGACGAGGATGAAGAGGGTGAGGAGTTTGTGTTAGATTATGTG
GTTTTATCATCTATGGCGCGTCGCACATTCGTAGGGTTCACTCCGAGCTTTTACGGCCAACCTGGCCCATTATTTACTAACGACGATTACCTTGACCTCGCAGGTACGACCGTCCGCCCATGGCAGAACCGCATCACAAATATTGCGATTAACTCTGGTGGCTACCCAGTCTGGGGAGGTAAGTACCCAACCGTCGCAGCCCGTCAGCTCATCCTCAACGCACTGCTTGGAGCTCACGTCGCCCCTTACTCAGCCGGAGCTATTAACCAGTTTGATGGCGTTGCTTGGAGAGATGCGGTACTCAGTTCATTTGTCACGGTAACTCCCGCCGTTCCCCCCGCTCCTGCGAACCCACCGATCTGGGCCCCTGCAGATGACGTTCGTATTGACTCAGCTCTTTACCCGACCTACGCCCTGAAGTTCGACACGATGTGGCCTCAGAATCAGGATCTTCACATGATGACTATGTGGTCGCTCACTGATAAGGGCCCCATTTCCCTGCTTACCTTCCCCCGACGGAACATACCAGCTATGGTCTCCACGTCCATGAAATCGCTGATTGGTGCCTCGGTCGCTCAGATAGCTATCAGAGCTTACCGTTACAGTGGTCAACTTCCTCAAGAGGCCGTGTCGATTCAAGCACAAGTGTATCAGTGGTTAGCCTGTATACTCTTTGGTTCGTTGACCGGACGACTACACCGTGGGCGGACCTGTGAGGGCTTCTTCTTCGCACACTCCAAGCCCGCTTCGAGTCAAGACGATATGATCCTGCGTTGGAATGACGGACCGCGCGCACCGAAGCCGGTCAACGACGTGACCGTTTACGTCGCCGCAGGGTCTCCCCACTGGCAACAGTCGATGCTGCATGTCTCCTTCGCTATGCTCTCCCAGTCCACCTCATGTCTCCGGCCCCTAGCCACCCTCATTCGTAACCGGAACCTACCTCTCAGAGCCCAGAACATTGCTGGTTTGACTGGTGGAGGCGTGGCTTTGAGGGATG
CGCAAAATTCTGGCTGAATTTTGACCCTGTGTATACGGGGTGTGTTTGAATAAGGTTTTATTGCCAACGACTTTATTTGCCTCCTTCATCTTGAGACCATGGCCGACAACCAGTCTCAAATTTCTCAATCCGTCAATCCGAGTGACGCTGCTTCCGGTTCTGGGAAGAAACGTTCTAAGCTTGGGAAAGCCGAACGCTTAGCAAGGCGTTCTGCGGTTGGTTCTCAACCCGGACAATCTGCTTCGGCTGCTAAAGCAGCTATGTTCTCCGCGGGTGGAATGGTTCCAAAACCTACCCCAGGTAAATTCCCTGTCGTTTTTCAGACGGGTGCTGGGGAACCTGCTCGAGACCAGACGTTCTCCTTGAACGAGCGCGTACTTCGAGACACAGTCTCAAAGTTCCCTGAGCGTTTTACCTATAACGCTAAGTACGCCGAGTTCAAGGCCCACGCTGAGATCGATGACGACCAGTTCTCTCGGGACCTCCTCGTTTCTGCACTGCTGCGTTTGGCCCAGCAGCTTGTGCATTCACATGTTAACATGGGCCTCCCCCAAGGCGACTTCTCCTCCGTGGCAACCACCGACGTGAAGGTCCCCGGCTCTGTTTCTGCGTTCATTACGCAGTACGGAGAGCACTCAGTTCCTGCCCTCGGAACCAGGTTCTTGCTTTCCGGTTATGAAGAGTCAGTCCGCTCAGTGATCTGGGCGGCGGACCAAATTTCACGCGGTGTGAACGGCGATCCCATTGGTCGCGCGTGGCTTCCTGTGCGTAGTCAGGACCGCCACACCAAGCAGATAGTATCTGCTCGCTTGGGCGACTTCCTTCTCACGAGGGGAGTTTCAATTTCACCGGAAGTGCTTGAGAATGCACTGTTCTCGGGAAATCCGCCGGATATCTGGGAAGATATCCATGATCTCTGGGGTGATACCGACGACCGTCGGGAAAGATTTGACTTCCTGTTTAAAGTCTATCCCGACGCTCCCAGTTTCTTGGTAGCGTT
ACTTAAAAAGATTTTCTATCTACGGATAGTTAGCTCTTTTTCTAGACCTTGTCTACTCAATTCAACTAAACAGAAATTTTGTCCTTCCTTCCGGCCGCATGTTCATGCTGCTGGAAGCTGGCGTGGAATTTCATTAGGTTTGCTTAAGTAGCCATCGCAAGTGCTGTGCTGTCCTCTAGTTCCTGGTTGGCGTTCCGTCGCCTTCTACATACTAGACAAACAGCCTTCCTCCGGTTCCGTCTGGGGGTTGTGTGGATAACTAGTTCCGTCTAGTTTGAAACCAGTAACTGCCGGCTATGGCTAGCAACCATGTCACATTGGCGTTTGCCAATGATGCAGAAATTTCGGCTTTTGGCTTTTGCACTGCTAGTGAAGCCGTCTCATACTATTCTGAGGCCGCCGCTAGTGGATTTATGCAATGCCGTTTTGTGTCCCTCGATCTCGCTGACACTGTTGAGGGATTGCTTCCTGAAGACTATGTCATGGTGGTGATCGGCACTACCAAGCTTAGTGCGTATGTGGACACTTTTGGTAGCCGCCCCAGAAACATTTGTGGTTGGCTGTTATTTTCTAACTGTAATTACTTCCTCGAAGAGTTAGAGCTCACTTTTGGTCGTCGTGGTGGTAACATCGTGCCAGTTGACCAATACATGTGTGGCGCTGACGGGAAACCTGTTCTTCAGGAATCCGAGTGGGAGTATACAGATTTCTTCGCTGACTCCGAAGACGGTCAACTCAACATTGCTGGGATCACTTATGTGAAGGCCTGGATTGTAGAGCGATCGGACGTCTCTTATGCGAGTCAGAATTTAACATCTATTAAGTCTATTACTTACTGTTCAACCTATGAGCATACTTTTCTTGATGGTACTGCCATGAAGGTTGCACGTACTCCAAAGATCAAGAAGAATGTTGTTTTGTCTGAGCCACTTGCTACTATCTACAGGGAAATTGGTTCCCCTTTTGTGGATAATGGGAGCGATGCTCGTTCTATCATTAG
TAATATTACCGGAAGGCCGCGCGATTTTTTTTGTGGGCCCTTGACCAATGAAATTCAAGCTACATGGCTTATTTATTACCTGGGGACCATTAAATAGACTTCCTCACCAAGTTTGGATTCAAAACATGTGGGATCCATTATTGCACGAATTTCCTGAAAGCGTTCATGGTCTACGGTGCATGCTAGCGGTGAAATATCTTCAGGAAGTGGAAAAGACATATTCCCCGGACACAGTCGGCTACGATCTTGTCCGTGATCTGATTTTAGTTCTCCGCGCGAAGAACTATGTCGAAGCGACCAGCCGATATTATCATTTCAACTCCCGCATCGAAGGTACGTCGACGTCTGAACTTCGACAGCCCATATGTATCCCGTGCAGTTGTCCCCATTGCCCGCGTCACAAAGGGAAAGGCCTGGACAAACAGGCCGATGAACAGAAAACCTAGAATGTACAGGATGTACAGAAGTCCTGACGTGCCCAGGGGCTGTGAAGGCCCTTGTAAGGTTCAATCCTTCGAATCTAGGCACGATGTTTCTCATATTGGGAAGGTGATGTGCATCAGCGATGTTACACGAGGAACCGGACTCACACATCGCGTTGGGAAGCGATTTTGTGTGAAATCTGTTTACGTGTTGGGAAAAATATGGATGGACGAAAATATCAAGACTAAAAATCATACTAATAGCGTCATATTTTTTCTGGTTCGAGACCGTCGTCCTACAGGAACGCCACAGGATTTTGGGGAGGTTTTTAATATGTTCGACAATGAACCGAGCACTGCAACGGTGAAGAATATGCATCGTGATCGATATCAAGTGCTGCGCAAATGGCATGCTACTGTGACGGGAGGAACATACGCATCGAGGGAGCAAGCATTAGTTAGGAAGTTTGTTAGGGTTAATAATTATGTTGTCTACAATCAACAGGAGGCCGGCAAGTATGAGAATCATACTGAAAATGCATTAATGTTGTATATGGCCTGTACTCACGCATCGAACC
AAAACAACAAGACTCAACACAACACAACCAAACACATCCAAGCAAGCCCAAACTTATCGCACAGACAAGCAAAGCAACACATTCACTTTCAATTTAGATCGAAGTTCACGGTTCAAGCGCAAGGTGCCTTGAAAGAACTCTCTAAATTTCTTCACCCAATTTCACCATTTTCAATGGCCGGAGCGTGGAAAACTGTTTCGCACAAGTGGAAGCCGGATTTGGACAGTCCGAGGGATGTCAGAAAGGTTATGGAACACTTCGCAGCCAAGCACCAAACTTATGATGCAAAGAGAGCTGAAGCCCATAACGCTAAAAGACTCCGGAGAACGTTTATACTAGAAACGTCTGATGAGATTCCCAAGAGAGCCCCTATTAAGAAACAGGTTTATGTCGAGAAGGAAGATCACAATCCGACACAGCACCTTAAATATGAAGGGTTCGATGTGATTAAAAACAAACGTGTTGAGAAACCTGTTACAACATCAGTTACAAAACTGATAAAAGATTTGCTCAAACTCAACCAAGAGACAAACATAAACATCGAGCTGGTTGGTAAGAAGCATAATAGCACTACACGTTTATCTTTAGTTAAGAAAGACAAAAAGGTGTACCTGCACTGCAAAACACGACATAAGATGGGTAACTACAAGCGCAAGGTTACTAATATTCAGGCGCACTGGGAATCATACCTCACTGCTGTGTCTAAGTGCTATGGTTCATTATCACATAAAGATGAACAGAGAATTAGAAAAGGGGATAGCGGTATAACATACATCCGGAATGGTGCTCTATTTATAATACGGGGAAAACACCAAGGAAAAATAATCAATAGTATAGAAGAAGTAAACTTCATTAATGAGATTGATCATTTTAGTGACCCACAAGCAAATGATTTTTGGCGAGGGTACACGGATGCATACGTTGCAAATAGGGCTATCTCGACCACACATACGGAGCACACACCGACAATTAATTTGGAAAAATGCGGGAAAAGAATGGC
ATTAAAAAACAGCACATTACGTTATCAGCGAGTATGTCCAAGGCAAGCAAACTAAAGAAAACTAAGGAAAAATCAAAAACTGATGAACTGATCAATGAAAATGAGTTACTAGAGACAGAACAAGAACGTAAAGAAAGTAAAAGTCCGCGCGAAAAGAAAAGAAGTAACATCAAACCAGAATCAGAAACCGATTCCTCTGAGGAAGACGAACCTACCGATAATGCGAAATCGTCTAAGAAAAATGGAACGAGATCAACTGATGCCCCAATGGCCTCAAGTTCTGGATTTAGCAATAGAAAGAAGACAGAGGCAGATCGTAACGAATCTAATGATGTATCAACGTCAGTTGGAAAGAGACAGACGTCAACTGGTACGACAACAAAGCATATCGAGACGCTCCTCCGTTTAGTCGACATCACTGGTACTGAAGAATCATCTGCGATAACACAAGAGCAGTTAACTCGTGTATTAAAGCTACTTTCTGAGGTTAAGACTGATAAGTTTACTTCTACATCATTCCCATCAACTGAAGTAAGAGTGTATGCAGACGATGAAAATAAAGACTCATTATTTGAGATTGAGCTCTTAGATGTCAATGTCACGCAAGAGCGCCATGCTTATATTGAATACACTTCTAAGCTCATTGAGTATAACAATCCTTATGAGTCTAGTAACAAACTATCTGATAATATAATTAAAATGAGTAAAGATACTTTCCAATATGGTACTGTCTTAGTAGGAATGCAATTCACTCAAGAGTTATTAGATAAAGCAAAGGTATCTCAGATGGATGGTGTTCCTCACATTGGTGAAAATCTATTTAAACGAAGCGACTTTACACCTGAGAATCCTAATACATTAAATTACTATCATTACGCGGGTGGCGTACTTGCAATTCTACGTACTATTATGGGCGATACTGATGTGTGGTCTTTTGACAAATTATATCAACCCGACGAGCCTTATGAAAACCTTGGAGATGCCAAGATTCTCATTAAGT
TTTGAAAAGGGGGTGGGGGGGCTTCGGCCCCCTCACCCTCTTTTCCGGCGGCGCATGTTCGCGTCGTCGTAAGTCTGGATTCCCAAGGCCCACTCGGTTCAACTTCGGTTTCCGGACAAATACAAAGAACCTCAGTCCTCTTGGTACTTTCTCGCCTGAGTCTACAAAGCGAGAAACCTGCCCCTCTAACGCCAGACGAGCGGCATAAAACTCGAACTTCTGGCACGTTCCACCACCCCTTCTCCTATCCCAACCCCCATTGCGCTCTCAAGGTCGCGCTTTTCCGAGACTAGCTCGGATTCAAAAAGTTCCTGGCACCCTTTACCCCTTCAGGCCCTTAAGGTAGGAACTGACCTTGTGCTGTGATCTCGGTGCGGAAGTGCTACTGCGTAGTGATTGTAAGATCCTTTTGTGGTTCTGCCCTGGCAAGGCTACAGAGTGCTGTGATCCGCTGCGGATGCCATCCTGGTAACAGGACCCCCAGTGTGCGCAACAGTATGTTCACGGTCTTCCGTGTTCACCACATTCGGAACACTGCTTTCGTGAAACAGTGTGTGTCCAATCCCTGTGATCAGTATCAACCACACCACCTAGGAATGCTAGGAAGGTACCCCGGTTCGCCGGGATCTGATCCTAGGCTAATTGTCTACGGTGGTGCTCCTTTTTATTTTCCACTTCAACTCACTGGTTACAACTGCTTGATTTCTGTGTTTGCTGCTTTTCTCTGCTCTCACTGCCATTCTCAAGTGTTCACACTGTCCAAGCTCCTTTGGTTGTTCGCTTCCACTTGCCACTGTCAACTCTTGTCATGGACCCCTCAAACTTCAAGCTCTTCTCCATCTCCCACCGCACTGCTAAGCGCTGGTCGTGGCGCAGATTCCGTGTGGAGACACGTGAGAAAACCCTCTATTCTTACGTGGACCCCGCGGTTGACGCCTACTTAAAGCGCGAACGAAGGTTTCCCTTCTCCCTTCCCAAACCCTCCCATTTCTACGACTGC
GTATTAAATTTTTGTAAGTCGTTATGGAATTATTTAGTGACAGTGGAAGCATAGTTGAAAACTTCAAGGAAAGAATAAACAAACTTGTGTTTGATTATTCATTAAACCATGGAGGATTTCGAAAAACATACAAAATTCAACGTGACAGGGTTTACTACATGCTTGGTGATGCACATCATGCAAACTTATCAGGTAAATGTTTGATGCTGTATAACAGCGAGAAGGATATCTTCGAAGGGTTGGGATTTAAGGTTAAGGGTTCAAGAATCAATGTTTCAAAAACTCAGATCTTGCGCAATTATGAGATTAACTTTGAAACCATTATCGGTGTCGAACCGAATGGATTGAAGACGATTTCAACTGCGAAAGATGTTAAGAAGTTGTACGATATTTACTCTTATAAAAGTAGTCTCCATCCATTTGATGACTTTATGGCGCATTGCATCAACCGCTGGGGTATGTCCATACCGGCATCACTTGAGCGTATTATCAAAAGTGAGATAATTAAAGTAAGGAGTGGTGTTTTAAATAGAAATTCTGAGTTGTATAACTATATCCCTACAGTTGATGCAAGCTTCAGCGAGATGTCGCGCGGTCCAGCGAACGTTATACTTACTGACGGTAAACTGGTACCCGATGGCACCTGTTTTGGACCAATATTATCAAAATCGGTTGAAGATCCAAGACTTAAGAATGAATTCAGGTCGAAAGGGTTGATTATGGTTCACGATTATTTTATACTAATTGGTGAAAGTCCGGGTCCGCATTACAAGAAATACACAAAGATGACTAAAGATAATACTATATTCTGGGATCCTAGACGTACAGATCATAAGTTCAATAATGTTGTAAGTTACTTCAAGAAGGAGAACATACGCGACGTTGTTGAATATACTACTGACGCTTTAAACAGGGGTTTGAAGCCATTGGTTTTGATCGATATAAGGAAAGACAAGCCTAAGAATCTGAATACACCTGAAGGCGCTATTGAATGGGAACG
TTGAAAGCCGGGGGTGGGAGATCCGGATTGCCAGTCTGCTCGATATCGCAGGCTGGGTCCGTGACTACCCACTCCCCCTTTCAACGTGAAGGCTACGATAGTGCCAGGGCGGGTACTGCCGTAAGTGCCACCCCAAAATAACAACAGACCCCCCCCCCCCCCCCCCCCCCCCCCCCCCCCCCCCCCCCCCCCCCCCCCCCCCCCCCCCCCCCCCCCCCCCCCCCCCCCCCCCCCCCCCCCCCCCCCCCCCCCCCCCCCCCCCCTCTCCCTCCCCCCCCCCTAACGTTACTGGCCGAAGCCGCTTGGAATAAGGCCGGTGTGCGTTTGTCTATATGTTATTTTCCACCATATTGCCGTCTTTTGGCAATGTGAGGGCCCGGAAACCTGGCCCTGTCTTCTTGACGAGCATTCCTAGGGGTCTTTCCCCTCTCGCCAAAGGAATGCAAGGTCTGTTGAATGTCGTGAAGGAAGCAGTTCCTCTGGAAGCTTCTTGAAGACAAACAACGTCTGTAGCGACCCTTTGCAGGCAGCGGAACCCCCCACCTGGCGACAGGTGCCTCTGCGGCCAAAAGCCACGTGTATAAGATACACCTGCAAAGGCGGCACAACCCCAGTGCCACGTTGTGAGTTGGATAGTTGTGGAAAGAGTCAAATGGCTCTCCTCAAGCGTATTCAACAAGGGGCTGAAGGATGCCCAGAAGGTACCCCATTGTATGGGATCTGATCTGGGGCCTCGGTGCACATGCTTTACATGTGTTTAGTCGAGGTTAAAAAACGTCTAGGCCCCCCGAACCACGGGGACGTGGTTTTCCTTTGAAAAACACGATGATAATATGGCCACAACCATGGAACAAGAGACTTGCGCGCACTCTCTCACTTTTGAGGAATGCCCAAAATGCTCTGCTCTACAATACCGTAATGGATTTTACCTGCTAAAGTATGATGAAGAATGGTACCCAGAGGAGTTATTGACTGATGGAGAGGATGATGTCTTTGATCC
ACAATTTAAGATGAACGCCTTTGCCGATCCCGACTCCTCTAATAGTCCTATTCTATCCGACGTGATCTTTCCTTCAGTTCGACGTACATTCACTCATGCAACATATGTCACACTACCACTTCCGACTGATCTGTACCGGGCCTTATGCTGTGTTGAGAATTATCTTGAACGATTGTACACCGCCGATGTTACACGGTACGTTGATGTCGTCTCAAACTACCGGAAAACCGCAGTATCTTCGCGCTGTTCCTCACATATTCATGATTGATTCAATGGATAAGTTTTCTACCTCGCATGCAACGCTGCTATCGAAGTGTCCTCAAGAATACGTGTCTTCGGATATAACGGTCATTACATCTCCCACTGCTCAGGATATCGCTAGGTCTATTCGTGCAAACAAACACGTCGTGTGCGCTACTTTACCGGTTGGAGTGTTCAATGACGCAATTGTATTTTCAAGTATAACGGTCCCCGATTGCACGAAATATCTACGTAGAACTTTCCATGCGCTATTACGCAGACTGTCTTTTGGGCACTCATGTTATTCATGTTCTAATGTATTGCAACTGTCCCTCCCCCCCTGGCTCTCTGTCCTCGCGTCTGGATGGAAAAGATATGTGCCGAGTTCTTCCAACGACGATCTCGCTAAATTTTACCTCCAACCATCGAGCTCGCCCAACCAAATCGTCACTAATGTCCAAGACTTACAAGATTTCGTTACCAACCAGCTCAAGTCTGATGTTGATGTTGTGTACTTTGACGATGTGCTCACCACTGACGGAATTACGATTGGTGAGAAAATTAGATCTACGGGCGCTCAGTTTAATGTCGCGAGGGACTTGACTCACTTCAACATCATAAAGCAACGATACGTTGAGCAGACATCCATTCGCACGCGTCGCCAGCACAAGAAAGATCTTCACGCTAGCAAGAGGAAGCAGACCATTACTGCACGCGTATTTCCACCGGTATATCTGTTCGACATCACCGTCACAATAAA
GTAATACTTCATCGGAGATGGAGATTCCAGTCAAGGGGTCAACACGGGTCTTAAACGACGATGGCGTTTTTGAGGCTCAGTCGGCGCAACCCCTTGCGTCAGACATTTATAAATCTGTCATCGAACTTCTTTCTTCTACGCGCACATCAGCGATAGTTGCCCCCGCTACTTCCGCATCAAGGGTGGGGGCTGACTTCGAATCGATATGCGCTGGATTCAAGGATCTAGCATCTTACCGTCCCTTCAGAGTTGAGCGAGAACCGCCTGTCTTGTATGGTTTCGAGCGCACAAGTACTGGCAGCAAGTTCTACTCAACCGACAAACTTGCCCTCATGCTTTCGCAGGTCGGCACCCTTCATTCCTCTTCAACCGGACTTGATGTCCTCACTCTCGTCAGCGATCGTGTTGATAAACTCGTTGACTTGGGTTCATTCATCCTTTCTGATCCGCCAACTCATACGCATCACGGGGTCTCTGTACTCAACCCTGACGCGGTCGGAATTGACTACTCCGCCCTCCTGGGTTGCTTGGATCCTCAGAACCATTATGCTGTGACTTCTGATGTCGAGCGCAATGTTATTCTGGATGCAGACAGATTCGGCGGCCTCGTCGATATGGCTCGCGTTGCCATGCCCGACATTATTTATCGGATACACACTGCTGTAACCAATGATATCCTCTCGGCCAACGATGTTAAATGGCGGGAGTCGAGGGAGTGGTTGACCACGCTTGCCCTCTTCAAGAATATGGCCATCCCGCCACTTCTTGATGTCTCTGGTCCGGAGATGATATATGTCTTGGGGACGCAGCTTCCTCCTATGCCCTCTGTCATATGGTCCGTTCCTCGTTGTCAAAAGCCAAATATCATGATGCATGCGGCTCTCACTTCACCACTTGTGGTATTCACAAAGGTGGGAAACCACGCATCGCTTTACTCACTCAATGCGTCTATTTCTCGGATAGACTCTTTCTCTGCCATGAACGACGACCCGCTTACGGG
TAGTAGTAGACTCCCTAAAGAGCTACTCCACTAACAAGAGAAATGGCAACTATGGAGGAAATCCAGAGAGAAATCAGTGCTCACGAGGGGCAGCTTGTGATAGCACGCCAGAAGGTCAAGGATGCAGAAAAGCAGTATGAGAAGGATCCTGATGACTTAAACAAGAGGGCACTGCATGATCGGGAGAGTGTCGCAGCTTCAATACAATCAAAAATTGATGAACTGAAGCGCCAACTTGCCGACAGGATTGCAGCAGGGAAGAACATCGGGCAAGACCGGGATCCTACAGGGGTAGAGCCGGGTGATCATCTCAAGGAAAGATCAGCACTAAGCTACGGGAATACACTGGACCTGAATAGTCTTGACATTGATGAACCTACAGGACAAACAGCTGATTGGCTGACTATAATTGTCTATCTAACATCATTCGTGGTCCCGATCATCTTGAAGGCACTGTACATGTTAACAACAAGAGGTAGGCAGACTTCAAAGGACAACAAGGGGATGAGGATCAGATTCAAGGATGACAGCTCATATGAGGATGTCAATGGGATCAGAAAGCCTAAACATCTGTATGTGTCAATGCCAAACGCCCAATCCAGTATGAAGGCTGAAGAGATAACACCAGGAAGATTCCGCACTGCAGTATGTGGGCTATATCCTGCACAGATAAAGGCAAGGAATATGGTAAGCCCTGTCATGAGTGTAGTTGGGTTTTTGGCACTAGCAAAAGACTGGACATCTAGAATTGAAGAATGGCTTGGCGCACCCTGCAAGTTCATGGCAGAGTCTCCTATTGCTGGGAGTTTATCTGGGAATCCTGTGAATCGTGACTATATCAGACAAAGACAAGGTGCACTTGCAGGGATGGAGCCAAAGGAATTTCAAGCCCTCAGGCAACATTCAAAGGATGCTGGATGTACACTAGTTGAACATATTGAGTCACCATCGTCAATATGGGTGTTTGCTGGGGCCCCTGATAGGTGTCCACCAACATGCT
ACCGGATGGCCGCGATTTTTTTTTAAAGTGGTTCTTTGATGTGATGTTTCAGCCTATCAAATCGCTCCCTCACAGCTTAATTATTTATGGTCCCCTATTTAAGACTTAGTCCCCAAGTTTCCCCGAAATGCAAAATGTGGGATCCACTCCTAAACGAATTTCCAGAAAACGTCCACGGTTTTCGTTGTATGTTAGCGGTGAAGTACCTGCAAGAGATCGAAAAGACGTATTCCCCTGATACCCTAGGATTTGATCTCATTCGTGATCTTACCGGTGTAATTCGTGCGAAGAATTATGTCGAAGCGTCCAGCAGATATTCTCATTTCTACGCCCGTCTCGAAAGTACGTCGCCGTCTGAACTTCGACAGCCCATACAACAGCCGTGCTGCTGTCCCCACTGTCCGCGTCACAAAAGGGCAGATATGGAAGAACCGACCTGCATACAGAAAGCCCAAGTTCTACAGAATGTATAGAAGCCCTGATGTCCCTAAGGGATGTGAGGGTCCATGTAAGGTCCAATCTTTCGATGCGAAGAACGACATTGGACATATGGGCAAGGTAATCTGTTTGTCTGACGTTACCCGTGGTATTGGGCTTACTCATCGAGTTGACAAGCGATTCTGTGTGAAGTCACTTTATTTTGTCGGGAAGATCTGGATGGATGAAAATATTAAGGTTAAGAATCACACTAACACCGTTTTATTCTGGATAGTTAGGGATCGGCGTCCTACTGGAACGCCTTATGATTTTCAGCAGGTGTTTAATGTATATGATAATGAACCCAGCACTGCTACTGTGAAGAACGATCAGCGTGATCGTTTCCAGGTTATAAGGAGGTTCCAGGCTACTGTTACTGGTGGACAATATGCAGCTAAGGAGCAGGCGATTATTAGAAAGTTTTATCGTGTTAATAATTATGTAGTTTACAATCACCAGGAAGCTGGGAAGTACGAGAACCATACTGAAAATGCTCTATTGTTGTATATGGCATGTACTCATG
GTTTTTCAACAAAAGCAAACTTTACAATGACTATTAAAATCATTCTTGGAGAACACCAGATCACCCGCACGGAATTGCTCGGCGGGATTGTGATTGTATCTGGATGCGGTGCTGTAGCGTACTGCATATCCAAGTTTTGGGGCTATGGGGCAATTGCGCCCTACCCCCAAAGTGGAGGGAACCGAGTTACACGCGCATTGCAACGGGCTGTCATCGACAAAACGAAAACCCCGATAAAAACGCATTTTTATCCGCTTGACAGCCTGCGTACCGTAACGCCGAGACGTGCCTCAGATAATGGGCACGCAGTTTCAGGAGCCGTCCGTGACGCAGCTCGTAGATTAATCAACGAGTCGATCGAGACGGTTGGGGGGTCCAAATTTGAACTCAACCCGAACCCCAATTCAACGATGGGGCCTAGAAACCATTTCCACTTCGCCGTCGGTGATTTGGCACAGAATTTCCGCGATGACCAACCCGCGGCTGATGCCTTCATCGTCGGTGTTGATGTGGACTACTATATCACAGAACCAGACGTCCTATTAGAACATATGAGACCTCTTGTACTACATACCTTCAATCCTAAGAAGGTTAGTGGCTTTGACGCAGATTCACCTTTTACCATCAATAACAACTTGGTGGAATACAAGGTGAGTGGCGGAGCCGCTTGGGTACACCCGGTCTGGGACTGGTGTGAAGCTGGCGAGTTCATCGCTAGCCGTGTGAGAAGTAGTTGGTTTGAATGGCTATTACAATTACCATTGAGGTGTTTGGGTTTAGAGAGGGTCGGCTACCATAAAATTCATCATTGCCGACCGTGGACCGATTGTCCAGACCGGGCTCTGGTTTACACCATCCCACAGCACACTGTCTGGAGATTCACGTGGATTGACACTGAGATCCACACCCGCAAACTGAAACGCATTACATACCAGGATAACACTAAACCTGGTTGGAACAGACTAGAACATGTGTCCGACAATAACCAATTGTTGGTCAG
TTTGTCTTTCATCTCAGTCTCATTGTTGAAGCTCACATATCTTTATCTCTTCTCGATATCTCTTCTTCAATCTCTCTATTTGTCGTGACAAAGCAAAGTTTACAGTTTTCTTATAATTGGTTAAAAACTGGTTACAATGGGGTGGACTTGCCCTGTTCAGGGGTGTATGTATTCCCGCTCCACTTGGAGCAATCGTGGCCTCAAGGAGGATGGTCTATCCTCCACCATGCGTTGTCCTGGTGCCATGTGTGGCGCCATGCTCGTCAGGTCGGAGCCCGTTCAAGCTCCAAAGGCTACTGTGGTGCCTCAAACCCCGGTTACTGCTGTCCGCCCCAAGAGGACAGTGGTTAGTGCGACACCCCTGCGTAAGCAGGATTGTGTCGTAGTGGTGGAGGTGGGGTTCCCAGCCCTACTCTCCCTGGAATACCCTGCACTTGCAGGAAGAGCTCGCCACACTGGCGAGTTTGACTCCGCGCTGCTCGCGCGAAAGCCCTCCAATGGGGGCACTGCTAGAGCACCTACCGGTTGGTTTAAACCGAGGGTTGTGCGCACACAACCTGCCAAGAAGGCACTCCCTTCTTGGGTTTCTGAGGCCCGCCGCCTAATAAAGGGGGCCTTGGAGGGGTCAAATGCGTTTGGCCCACGCTACTGCCGGGAGAAATTCCCGAAGGCCCGCCTTGTGTGGGTACTGGGTATGCTCTCAAAGAGCAGCCCTCCTTCAGTTGCCATTGGAAGGCAACTGAAGAAGAGTTTCCTGGCACTACAAGCTAGGATTGCCAGGGCACTGGCAAAGAAACAAAGTGCCCGTGCTGCACGCAGGCAAGAGGCCTGCAGGAAGATCCGCCTTGCTTTACAGCAGGCGAGGGGTATTGCCGCCCTAGAACGGCAACAGGCACGCCAGCTCTCTGGAGCTGGTCTGTATTCCGTGCGTTTGTGCACGAAGAGGGCTTTAAGCCCTATTGTGGAAGTGCCCAAGAGGCACAAGAAAAAGGCAATATCT
AGAATCTTTCCCGTCACATAAGCTCTTGAGATGTTAGCCATTGATTACCTGCAAAATGAAAGACTTTATCACACATACATGCTGAAAACTAAAACGAATGAAAACAATAATGCACCAACTCCAGAAGTTAAACAATTTCTGCTGCAATCCTCCATTGCCCACAAGCTGTTGCGAGCGTATTCAAATAAAACGAAAGGCGTGATTAAAGATCCAGCATTGCTAGGCGCAATAATATCCACTGGTTCGTATGATGTGCAAGTGTCAAATAAAAAGGATCGAAAGATAGTGGGAAAAGCTATAGACGGTGCAAATGTCAAGGTTACAGTTAAGAAAGGTAGAAAGAAAAGAGATGTTATGGCGGACATGCCTGCGCAAACGTCACTAGCTGCCGACCAGGAAGGTGTATTAACTTTAGAGGATATGAATGAACTGAGCGAAATGGCAAAGAAATTAAGGACAGTATACAATACCTCAGAATCGAAGAGTTTGTGGTATATTAAAGACGAGCGTTACAGCATGCTAATTCCATCTTATATAACAGCGATAATGCCATTTATGCCTAGACGTGAAATCGAACTTTCAGAGAAAGGTAGAATGGTAGTGCCATTGGATTTGAAACACATCTTTCGGAACATCGTTGTCGTACGAGAATATAATGAAAATCAATTGCGAAATAATAAACCATGCAATTCACTTTTGATTAATGCGTCAGTACTGAGCGATTCAGTCTATATGCAGAAAGGTTATCAAGTATTTACAAATTCAGTTATTGTATACACAGCAAGTTGGCGTAACAGGGAGGTTGATTTTATTATGTTTGACACGCGTAATGTGGTTGACAATATAGATGGTAGCGATGTGGAAATAGTTTGGAAAGAGTTGATTAAGTACGCTAGACCAGTCGCTAATTTATACGAAACATTGGAACCAGAGATGGTAATAAAGAAGAAAGGACCAACAATATATCAACCAATACGTGGCGCGACATACGCAGTACTAT
CCCCACGCCCCCTTGGGGTCTCGCCAAAGGGGGCGGGGCCCAATTTAAAACCACACCCCCTTACTTCCGGGGCGTAACCCGAAAGTTCTCACCACACCCACTTCCAGGGCGTAACCCGAAAGTTCTCACCACACCCACTTCCGGGGCGTAACCCGAAAGTTCTCACCACACCCACTTCCAGGGCGTAACCCGAAAGTTCTCACCACACCCACTTCCAGGGCGTAACCCGAAAGTTCTCACCACACCCACTTCCAGGGCGTAACCCGAAAGTTCGAACCGGGAGGTCAACCATGGGAACCGATGTTTCGACAAATCAAACCTTTGTCACCACCGGCCCGATAATCCCGAGAATGGACCGCTTGGTCAATTAGGTTATCAGTGTTTGTGTTTTTTTTTGTGTTTCCTATCTGGTCAGAATGAACCAAAACTCTCCCGGTTCACCTATCACGTGTTTTTTTTAAGTTATTTTACTATTGAGCCACCTATACACTCTGTTACAAAAAAAACATTGAAAAATAGATATGTTCAAAGACACGATAGGAAAAAACACACACAAGTGAATAACATTCAATCTTTATGATTTTTATTGTACATCAACAAATGAACTCTGCAAGTGCGTTTTTAAGAAAAAGAAATATGATGAAGATATGTCAATACAACAGTCAATGTTCTCAGGATTGCAAGTGCGTTTTTAAGAAAAAGAAATATGATGAAGATATATCAATACAACAGTCAATGTTCTCAGGATAGCAGAAGGGTTTTTGATTGTTTGTTCGACTTCCTGTTTCTACCTGCAGTGGAGGTTAGAAACCCCGATCCGCCCCCAATGTCAAACTGACCGGCGCACGTCATGAAGCCATCATCATCGCCGTCGTCGTCCATGTTGGATGCGAGGGTTGCCTTTTTGGTGGATTTCATGTTCTCTGTGGTAGTTACCCGGGGCTTGGAAATGACCTCTTCGTCACTGGAGTCGTCAGAGGATACGAACTCCTGTGAGCGA
CTTCGGATGACCTCCGGAGAGGCCACGATATGGACAATTGATTTCGTTCTTACGTTCACTGGGAACGCCCATATCTGGTTTATACTCTGTCGAGTCTAGAAGCCGCTGGCACCGTAAGTGCCCGGTGGCTCCGTCAGCCTAAGTTGACCCGAGAAGGGTCCAGGTTTTGGTCAATATGCCTAAGAAATGACACATGCAAAGTACCAGGGCTACCCCCCGAATGAGGGTCGATAAACTATGTTTTATCTTTTGCCGCGCGGGAGCTGCGCTGAGTGCCACTCAGCAGGTGTCTGAGCAACAACTCACCTACGGGGAAGTGGGCCCCCCCCCTATCAAGGCGGCCCCCCAGCGAGGGTCGATACCGACCAAGCTGGAGTACCACGACCTCGACCAGTTTGCGTGGCTGGGAGATGTATGGTTGACCATGTGTTTGCGGCTCACTTGCGTGACCCGCCACTCGGTGGTCGACCAACGGTGGTGCGAGACTATCCTGTCCAACGCCAACCTGAGGCGGTTTTTGACCGATGATGGTTGGATTGTCCCGGACAGCTTGTCTGACCATGGTGCAGGGCAGTCGGCGGAGTTCCTCTTTTGCAGGGACAGTGACTTCCGACGGCGGTTCTGCACAGCGCATGGTCTGGTGGAGGCCCATACTGGTCTTGCTGACCTCACCCCATACGGGGCGGAGGCTGGGCGTGACGTGGACCAGTGTTGGCGGCGCCTGTTTCGTGGGCCTGTGACTGGGCACTACTCCTTCCCCTTGGAGAAGTGGATGTCCCGGGCTCAGCTGGAGGAGGTAGCTGGCCAAAACGCCCTTTCCTCCGGGTCATTTGGCCTGGAGGTTGATGGCACAAACTGGCATCTGGTGGATGGCAGTATGAGTGCTCGGGAAGTCTTGGCTTCCCTGACAAAGCGTGCACGCCTTGGGGGGCGAGAGTCTGATGCGGATTCCCATCCGTTCAAGCCTTTTTCCTCGTTCCCCGCAGGCCTGCCCACGCCC
ACCAGACAAAGTTGGCTAAGGATAGTTAAATTATTGAATATTTTATTAAAAACTTAGGGTCAATGATCCTACCTTAAAGAACAAGGCTAGGGTTCAGACCTACCAATATGGCTAGCCTTCTTAAAAGCCTCACACTGTTCAAGAGGACTCGGGACCAACCCCCTCTTGCCTCTGGCTCCGGGGGAGCAATAAGAGGAATAAAGCATGTCATTATAGTCCTAATCCCGGGTGATTCAAGCATTGTTACAAGATCTCGACTATTGGATAGACTTGTTAGGTTGGTTGGTGATCCAAAAATCAACGGCCCTAAATTAACTGGGATCTTAATCAGTATCCTCTCCTTGTTTGTGGAATCCCCTGGACAGTTGATCCAGAGGATCATAGACGACCCTGATGTAAGCATCAAGTTAGTAGAGGTAATACCAAGCATCAACTCTGCTTGCGGTCTTACATTTGCATCCAGAGGAGCAAGTCTGGATTCTGAGGCAGATGAGTTCTTCAAAATTGTAGACGAAGGGTCGAAAGCTCAAGGGCAATTAGGCTGGTTAGAGAATAAGGATATAGTAGACATAGAAGTTGATAATGCTGAGCAATTCAATATATTGCTAGCTTCCATCTTGGCTCAAATTTGGATCCTGCTAGCTAAAGCGGTGACTGCTCCTGATACTGCAGCCGACTCGGAGATGAGAAGGTGGATTAAGTATACCCAGCAAAGACGTGTGGTCGGAGAATTTAGAATGAACAAAATCTGGCTTGATATTGTTAGAAACAGGATTGCTGAGGACCTATCTTTGAGGCGATTCATGGTGGCGCTCATCTTGGACATCAAACGATCCCCAGGGAACAAGCCTAGAATTGCTGAAATGATTTGTGATATAGATAACTACATTGTGGAAGCTGGGTTAGCTAGTTTCATCCTAACTATCAAGTTTGGCATTGAAACTATGTATCCGGCTCTTGGGTTGCATGAGTTTTCCGGAGAATTAACAACTATTGAATC
GCGCCAGTCATCCGATAGACTGAGTCGCCCGGGTACCCGTGTTCCCAATAAAGCCTTTTGCTGTTTGCATCCGAAACGTGGCCTCGCTGTTCCTTGGGAGGGTCTCCTCTGAGTGATTGACTACCCGGCTCGGGGGTCTTTCATTTGGGGGCTCGTCCGGGATTTGGAGACCCCCGCCCAGGGACCACCGACCCACCGTCGGGAGGTAAGCTGGCCAGCGATCGTTTTGTCTCCGTCCCTGTCTTTGTGCGTGTGTGTGTGTGCCGGCATCTACTTTTTGCGCCTGCGTCTGAATCTGTACTAGTTAGCTAACTAGATCTGTATCTGGCGGTTCCGTGGAAGAACTGACGAGTTCGTATTCCCGACCGCAGCCCTGGGAGACGTCTCAGAGGCATCAGGGGCCCGCTGGGTGGCCCGATCAGTAAGTCCGAGTCCTGACCGATTCGGACTATTTGGAGCCCCTCCTTTGTCGGAGGGGGACGTGGTTCTTTTAGGAGACGAGAGGTCCAAGCCCTCGCCGCCTCCATCTGAATTTTTGCTTTCGGTTTTTCGCCGAAACCGCGCCGCGCGTCTTGTCTGTCTCAGTGTTGTTTTGTCATTTGTCTGTTCGTTATTGTTTTGGACCGTTTCTAAAAATATGGGACAGACCGTAACCACCCCTCTGAGTCTGACCCTAGAACACTGGGGAGACGTCCAGCGCATCGCGTCCAACCAGTCCGTGGACGTCAAGAAGAGACGCTGGGTCACCTTCTGCTCTGCCGAGTGGCCAACTTTCGGTGTAGGGTGGCCGCAAGATGGTACTTTTAATTTGGACATTATTTTACAGGTTAAATCTAAGGTGTTCTCTCCCGGTCCCCACGGACACCCGGATCAGGTCCCATACATTGTCACCTGGGAGGCTATTGCCTATGAACCCCCTCCGTGGGTCAAACCTTTTGTCTCTCCCAAACTCTCCCTCTCTCCAACCGCTCCCATCCTCCCATCCGGTCCTTCGACCCAA
GCTAATCTGCTGACCGTTACTCTGCAAACATGGGGAACGCTTCGTCCATTGTTCAGACAATCAATGTCACAGGAGACGGAAATGTCTTCAAACCATCAGCTGAAACGTCTTCAACGGCTGTACCCTCATTGAGCCTTTCACCTGGGATGCTCAACCCTGGCGGTGTGCCATGGATTGCCATCGGGGACGAAACGTCGGTGACTTCACCAGGTGCTTTGCGCCGGATGACATCTAAGGACATACCGGAAACAGCTATTATCAACACTGATAATTCATCTGGGGCTGTACCGAGCGAGTCCGCTTTAGTGCCATACAATGATGAACCGCTAGTAGTTGTCACTGAGCATGCAATTGCTAACTTCACCAAAGCCGAGATGGCCTTAGAATTCAACAGAGAGTTTTTGGACAAACTCCGAGTGTTATCCGTGTCACCGAAGTACTCCGATCTGTTGACGTACGTCGATTGCTACGTTGGAGTCTCCGCGCGCCAGGCGCTCAATAACTTCCAAAAACAGGTGCCTGTGATAACCCCAACACGTCAGACAATGTACGTGGATTCCATTCAAGCGGCACTGAAAGCGTTAGAGAAATGGGAAATTGATTTAAGAGTAGCGCAGACATTACTACCAACAAACGTGCCGATCGGTGAGGTCTCATGTCCCATGCAGTCAGTGGTTAAATTGCTAGACGACCAGCTGCCAGATGACAGTCTAATCAGAAGGTACCCGAAGGAGGCGGCGGTAGCACTGGCTAAGAGAAATGGAGGGATACAATGGATGGATGTTTCAGAGGGCACTGTTATGAACGAGGCCGTTAACGCGGTAGCCGCTAGCGCACTAGCTCCTTCTGCATCCGCGCCACCACTTGAAGAAAAATCAAAGCTGACGGAACAGGCCATGGATTTAGTTACAGCCGCGGAGCCAGAAATAATTGCATCCTTGGTTCCTGTACCAGCTCCGGTTTTTGCCATCCCTCCAAAGCCAGCTGATTATAACGTAAG
ACACAAAGTCCTGGGTAAAATAGTTATATTTTTACTATACAATACAATTCCGACATCATCTAAGTATGAACGTGTTCACATCGTCTGTGGGTTCTGTGGAATTTGATCATCCCCTGCTTTTGGAGAATGATCTGACCAGTTTGAGCATCAACTGTGACGATGTCCATTGTTCTTCAAGAGCCTTATGTTATATATATGACATCCATTCATCTAGGCACCCCTCCATTGATGAGCATCAGTTTCTGAGGCTTCTTCATGGCCCTGATGATGCTGTCACTCTAGGCTCCTTCTTGAAAACTCTGATCTGGATTCTGTCCCATGATAAGAATCTCCCAGAAGAGTACAGACTTCCTACCATAATGATGTCATCCTCTTATGTGAAATTCTTCACTGAAGTGAAGCCTAGACCCCCATCAACAAATTGCTGGACATGCAGAATGTCCAAAGACAATTTGCCCTTTACCGTTCCTAGTGTCAAGGGATTTCCCCCAGATGCAGAGCTCTACATTGTGCCAATATCTGACCATGATGGAAAGCCTGTCAAATTTGACAATAGGAAGACTCTATATAGATCACCTAGTAAGAAAAGGCATAAGTATGTCATTTCTTCTGATAAACCACCTCTTAGTGCACGTTATGTCAAGTACGTAGATTCTAGTGCACTAGAATCCTTACCAGGCAGCTCTCCAGCTGTGCTGTAGAAATAAAAGGAAAAAGAAAAAAAGAAAAGAAAACAAATAATCAAAAAAACACAAAAAAATCTTAAAAATGAAAAACAAAAAAACTTTAAAACTAAAAAAACTAAAAAACATCATGATCTAAAAAAACCTGCACACCACTGGTTGTCTAGTGGGCTCTAGTTGGTAGAGAAAGCTATGCTTTTGCCTAAAGCCATGATTGGCCAATCCTTAAAATGTGCTAAGCACATTATCCGAAGATGTCTCGGATGTTTTTTTACCTAACCTAATTTTTTTGTATTTTTATATAATCTTTTGATTTT
GACCCGGGCCCTCCCCCGGCGGCGCGCGCGCGAAAATAAACGCGCGGCGGGCCGCGGGCGCGGCGGCGCGGCGCCACGCGCGCGCACTCGCGAGGGACGGGCCGGGGCGCGCGCGGGGCCGGGAGCCCGCCCGGGAGCCCGCCCGGGAGCCCGCCCAAACGCGCCCCCCCGAACGAACCCCCGCCCCCCGAAAACGCGCGCGCCCCGGAAACGCGGGGAGGGGGGGCCCAAGGCTCCCGCGGGGCCCAAGGCTCCCGCGCGGGAGGAGGGGGGGGTCTCCCGCGCGCGCTCCGCCGCCGTCCGGCCGCGCCCGAGAGCGCGGGCAACCAGCACGTCGGGAGGTGCGTCCACGCGCTCGCCACCCTCACTCTCGGCCGCCGCCGGCGCATCCCGCGGCGCCCCGCCCCCCACGCGCGCAGGCCTTCCGCGCGCGGCGCTCTCGCGCGCGCCCGCCGCGAGCCCGGGCCGCCGGCGCGCCTGCGTGCGCACGCGCCTGCTGCCCGAACTCACGGCCGCCGCGGCCGGGGCGGGCCCGCGCGCCCGGGCCCTCCCGCCTCCCGCCCCGGCGCGCGCGGCCGCGTGGAGCCGCGGGCGCGGCTCCGGTAGCGCGGACCCGATCCGCCGCGCGAGGGGAGGACAGCCGGGATCGAGTGCGCCCACCAACGCCGCGCCCGGGCGGCGCGAGGGGAGCGCGTCCCCGGGTCCGGAGCTCCGTCGGCGTCGGCGCCGGCGCGGTCGCCGGCGGGGGTGGGGGCGGCGCGACCCTCTTCCCCGTCTGAGGGCCCCGCGGGAGATGGGCCGCCGCCCCCGCCGCCGCCCGGCCGGGGGTCCTGGGGGTCCGGGGTGGCCGGGGGTCCTGGGGTCCTGGGGGTCCTGGGGGTCCGGGGTCGCCGGGGGTCCTGGGGGTCCGGGGTCGCCGGGGGTCCTGGGGGTCCGGGGTCGCCGGGGGTCCTGGGGGTCCGGGGTCGCCGGGGGTCCTGGGGGTCCGGGGTCGCCGGGG
CTGAGCGGATAATCTCTGAGATCATCCGACTCCAGGACAAGAACGCAATAACCCCATCCATCAGGGGGCACTTCTTATGAGGAGGAATGACGTGGATGTGGGGGCCATGGCCCTCATCATCCTCATATTCTTTTTTTTCATCCTCTTATTGAGGATCCAAATCGTTGAAATAGCACCATACCAAGGAGGTTGGCTAATATGATGGATGCATTACTCCTTGAATTAGAAAATGATGAAGGATGGGAGGATATGGACGACATAGGAAGGTTCTGGAACCCTCAAGAAGGGGAGAGTATACGTGGTATCTGCAAGAGGATCAAGGAGATACACACAAAACTCGGCAGCCTACGGGTCATGACACTCCAGACCCTGGACGGGGAATACTATGTGAAGGGGCACCGCGCCCTAGAGAGGTACTTCGACAGGATACAGGAAGGATGGGGTGTCTGGATCACATACAATGGAAAGGCAAAGTCACAGAAGGGTGCGGAGTACCACAGTTACACAGTGAAAGTGAAGAAACTAGGCCACCACAAACCCATGAAACTGGGGGTCCTCAGTGAAGAGGATTTCAGTGATGACAAAGAATTAAAGGCCCTAATCATGTTGACAAGGGCCAGAAGAGGGGAAGCCACCAGGACGAACGTGCTTGAAGAATTAGATAACATCTACACTGAGGGTCGGATCACAGAGTCCGATTACCTCAGGATCAAAGAGAAATTAGAGGCATAGGTGGTGGTGTCATGGAGTATGTCAGGACATCAATAACCCTACCTGAGGGGGTCTATGCCTACCTGAAGGAACTGGTTGAAACAGCCAGGGAGGAGGGCGTGAAGGTTAGCATGAACCAGATCATTAACGACGCCCTCCTTTACTACATGGATTACGTGAACCTAGAGGCGGAGTACATAAGGGGGGAGTAGATGGTATGGGATCGTGTTCTGAAATCCCAGGAACTCAAGGTTGAAGCCGTGGAGGAGGATGACCCCTCCCTCCTCGC
GTATTTTTTAAGTCTAAACAGTTTGTGACTAACTAGACGAAAAACATATCAACTTTCTTGCAGAGCTTTTAGTAATACGACCAGGTGTTGGTTGCTATTAAGAGCTGCATTAAAGTGTTTTCTTGTGTCTTTTGCGGGTGGGCTACAGGTGAGCAGTCCGTATAAAGGTATCTGAAAGCGACGGCGATCACAAAGGCGCGAGTGGAAATTCTTTTGTGTTAGCGGTTTGAAAATTTTATTCTCTTACTGTGTTTGTTGTTCTATAATTCTCGGAGATCTGGAATCAGAGGAGGTTTGTTTACCACCCTTGGAAATGGCTGAAAACAGAGGTGAGCGAAGAGCAGCCGTCGAGAATAGATATGACGCTTGGGACCATGAGCAGGCCATGAAGGCTGCCGTGAGGAAATTTATTTCTTACGATCAATTCTCAGCTCAGTTAAGAAACTGGCGCGAAGCTAGGTTAAACATAATTGAACATGCCACTAGCGTGTTGAGCCAGGTGTCTAATTTAGGTAGAACTCATTTCTACAGTAGAACCGAACGCTTTGGTGGAAGTTCACTTGTTGGTGATAAATTGTACGTATGTCTGAATGAAACCAGAATGAAAACCGCGTTGAATAATATAATTGTAGCGTTGCAGACAGTGAACGGCGAAGGGCGGGCAAGACGATTAGGTCCGAGAGAAGCTTCCGCGAACACCGGCGGGGAGGATAGCGCTCTGAATGTGGCACATCAACTCGCAGAGGTGGACGATTTATTAACTGATGAAAGTTTTTTGAGAGAAGCTGTTTTTACTCAGGACAAATATGAGCTCGTGAACGGGTTACGCTGGGCTGGTGCATAGCAATTAACCGCTCAGGCTTTTTGGTTTGACGTCAACGCCGCTATCGACGAAATTGATAATCGACTGCTAGCGGCGGCTGCGTTAAGACTATTGCCTGGGCAGGCAAATCACGTGGATGGTCTAGTGTCTATAAATTACGCACAATTAGATAGAGCA
AGTTGTTAGTCTACGTGGACCGACAAGAACAGTTTCGAATCGGAAGCTTGCTTAACGTAGTTCTAACAGTTTTTTATTAGAGAGCAGATCTCTGATGAACAACCAACGGAAAAAGACGGGTCGACCGTCTTTCAATATGCTGAAACGCGCGAGAAACCGCGTGTCAACTGTTTCACAGTTGGCGAAGAGATTCTCAAAAGGATTGCTTTCAGGCCAAGGACCCATGAAATTGGTGATGGCTTTTATAGCATTCCTAAGATTTCTAGCCATACCTCCAACAGCAGGAATTTTGGCTAGATGGGGCTCATTCAAGAAGAATGGAGCGATCAAAGTGTTACGGGGTTTCAAGAAAGAAATCTCAAACATGTTGAACATAATGAACAGGAGGAAAAGATCTGTGACCATGCTCCTCATGCTGCTGCCCACAGCCCTGGCGTTCCATCTGACCACCCGAGGGGGAGAGCCGCACATGATAGTTAGCAAGCAGGAAAGAGGAAAATCACTTTTGTTTAAGACCTCTGCAGGTGTCAACATGTGCACCCTTATTGCAATGGATTTGGGAGAGTTATGTGAGGACACAATGACCTACAAATGCCCCCGGATCACTGAGACGGAACCAGATGACGTTGACTGTTGGTGCAATGCCACGGAGACATGGGTGACCTATGGAACATGTTCTCAAACTGGTGAACACCGACGAGACAAACGTTCCGTCGCACTGGCACCACACGTAGGGCTTGGTCTAGAAACAAGAACCGAAACGTGGATGTCCTCTGAAGGCGCTTGGAAACAAATACAAAAAGTGGAGACCTGGGCTCTGAGACACCCAGGATTCACGGTGATAGCCCTTTTTCTAGCACATGCCATAGGAACATCCATCACCCAGAAAGGGATCATTTTTATTTTGCTGATGCTGGTAACTCCATCCATGGCCATGCGGTGCGTGGGAATAGGCAACAGAGACTTCGTGGAAGGACTGTCAGGAGCTACGTGGGTGGAT
ACCCCGCGTGGTGGCCCCCGACGCGCACTCGGCTTTTCGTGAGTGCGCGGAGGCTTTTGGACCACATCTTTTCTGATCACTTTCGTGGAAGATGTTGATTTATCACACTTTTGACTTGGAAATCTGTGCCATGCCTTAGCTTATAAGGAAGTGCGCGGTAGCCCATCTCGATGGAGCAGGCAATAGCCCCCCCGCTTCCTATACGGGACTATCAATACCAGACCCCTTCCAATCCCGGTTCCTCCGACTACGCCTGGCGAACATTTGTGTTCGTTACCTTCGGTTTGTTAATAGCCGTAGGCGTTGCTTGGCTTGCTTACACTCTGTTTCTGAAAGATTTAATTTTAGTGTGTAAGGCGAAGAAGCAAAGGAGGACCGAGGAAATTGGTTACGGGAATACACCGGCCAGATTAAATGGTGACCAACAAGGACTCCCGAGGTAAGGGGAAACGTAAGCTCGAAGAGGGAGAATCCAGCGGAAGGTGGAAGGGGGCTGTGTATAAGCGGCGTAAACAGACGTATAAGGTAGTACCTGTGAAGCCCCCAGCTCTCTGCGTATTCCGCTACAACTGGTTGAATAGCGACAGGACCAATATTGTTGTGGGTAATACACCCCGGGTCGATCTGATTACCTGTTTTGCTCAGGGTAAGGCCGATAATAATCGGCATACAAATCAGACCGTCCTATACAAATTTAACATACAGGGTACCTGCTATATGTCCGATGCATCAGCTCCGTTCATCGGTCCAGTCCGCCTCTACCACTGGTTAGTCTATGATGCAGAGCCGAAACAGGCAATGCCAGACGCCACTGACATCTTTACGATGCCTTGGAATCTGCTGCCGAGTACGTGGACTGTGCAACGTGCTTGGTCGCATCGATTCGTGGTGAAAAGGAAGTGGACCGTGAACCTTGTTACTGATGGACGGAAGGTCGGGTCTAAGACCGTTGACCAACGCTACAACTGGGTAGTCGGCAAGAATATCGTGGACGCGAACA
ACCGAACAAGGGGAAATATGGATACGTGTTAAAAAACTGCGTATGTTTAAAACTTAGGAACCAAGACAGTGACAATTGGTCTTGGTATTGGACAATTGTTCAAGGTTCCAAAATGAGTGATATATTTGACGAGGCGGCTAGTTTCAGAAGCTATCAATCGAAACTCGGTCGAGATGGGCGGGCAAGTGCGGCAACAGCTACTTTGACTACTAAGATAAGAATTTTTGTACCAGCAACTAATAGCCCAGAACTGAGATGGGAGTTGACTTTGTTCGCTCTCGATGTAATCAGATCACCAAGTGCAGCAGAATCAATGAAGATTGGTGCTGCTTTCACTCTGATATCAATGTACTCAGAAAGACCTGGCGCTTTAATCAGGAGCCTCCTTAACGACCCAGACATAGAAGCTGTCATCATAGATGTGGGTTCCATGCTCAACGGGATCCCTGTGATGGAAAGGAGAGGGGACAAAGCACAAGAGGAGATGGAAGGTTTGATGAGGATTCTGAAGACTGCACGTGAAAGCAGCAAGGGAAAGACCCCGTTTGTAGATAGCAGAGCCTATGGACTGAGGATCACCGATATGAGCACTCTTGTGTCAGCCGTCATTACCATCGAAGCCCAAATTTGGATCCTGATTGCAAAGGCAGTGACTGCTCCAGATACAGCCGAGGAAAGTGAGACCAGAAGATGGGCAAAGTATGTTCAACAAAAGAGGGTCAATCCATTCTTTGCCTTAACCCAGCAATGGCTGACAGAGATGAGGAATCTCCTCTCACAAAGTCTCTCAGTCAGAAAATTCATGGTGGAAATTCTGATGGAGGTAAAGAAAGGCGGATCAGCTAAAGGAAGGGCCGTTGAGATAATATCTGACATAGGAAATTATGTCGAGGAAACAGGAATGGCCGGCTTCTTTGCGACTATCAGATTCGGTCTTGAAACAAGATACCCTGCACTTGCCCTCAATGAGTTCCAGAGTGATCTCAATACCATCAAAGGG
TAGTAGTAGACTCCTTGAAAAGCTACTACTAAAACCGCTGGTATGAGCCAACTCAAAGAAATACAAGAGGAAATCACCCGCCATGAACAGCAAATTGTCATTGCCCGGCAAAAACTTAAAGATGTAGAAAAGACGGTGGAAGCCGACCCGGATGATGTTAACAAGAGCACACTACAGAGTAGACGGGCAGCTGTGTCAGCATTGGAGGACAAACTGGCAGACTTCAAGAGGCAGCTTGCAGATCTGGTGTCAAGTCAAAAAATGGGTGAAAAGCCTGTTGACCCGACTGGGCTTGAGCCGGATGATCACCTCAAGGAGAGATCAAGCCTTCGATATGGAAATGTCCTTGATGTGAATGCTATTGACATCGATGAGCCAAGTGGACAGACAGCAGATTGGTTTTCTATCGGCCAGTACATTACAGGCTTTGCACTTGCAATAATCTTGAAGGCATTGTATATGCTGTCAACTAGAGGGAGGCAAACAATCAAGGAAAATAAGGGGACAAGAATCCGGTTTAAGGATGACAGCTCATATGAAGAAATCAATGGCATTAGACGCCCGAAACATCTGTATGTGTCTATGCCAACAGCCCAGTCTACCATGAAAGCCGATGAATTGACACCAGGTAGGTTTAGAACAATTGTTTGTGGACTCTTTCCTGCTCAAATTATGTACAGAAACATCATAAGTCCTGTCATGGGTGTGATTGGATTTTCTTTTTTCGTTAAAGATTGGCCTGAAAAGATTGAGGAGTTCCTTATTAAACCCTGCCCATTCCTGAAGAAAAGTGGTCCTAGTAAGGAAGAAGATTTTCTTGTGAGTAATGATGCTTACCTTTTAGGACGTGAAAAGGCATTAAGGGAGTCACACCTTGCTGAGATAGATGACTTGATTGACCTTGCAGCTTCAGGAGACCCAACACCACCAGACTCTATAAAGTCACCACAAGCACCATGGGTGTTTGCTTGTCGACCAGACAGGTGCCCTCCTACATGCA
GTTTTACCAACCAGGAATCTGACCGCGTGCCAGTAGGATTCCACTCTCTTGTTAGTAGATAGTAGTACCCACGTTTTGTAAATATACGTGTTGTTGTGTTGGTATACCCTCATTTGAGTATGGCTTTCTCTGGGTCTAGTCGGACTTTAACACAACAGTCCTCGGCGGCGTCTTCTGATGATCTACACAAGATTTTATTTAGCCCCGATGCCATAAAAGAGATGGCGACTAAGTCGGACCTAGGTCGACACCACTGCGTGCGCGCAGATGATGCCGTGTGTGTCAGACCCCTCGTTCCCGAATCTACGTCCAATAAAGTGGCCCAATGGTTTAAAACCGGTTATGAAGCCGGAAAATTACCATCTAAAGGGTATATGATCATCCCACAAGTTCTATGCGCCGTCACCCGTACTGTAACGTCCAGCGCTGAAGGTTCTCTCGAGATCTATTTGGCTGACACAGGTGATGTTGAACTTGCTCCAATCGATGATCAGGTGGTCACATTGCATAACCGAGACCTCCCTGCTCTAATATCATTCCAACCTACATATGATTGCCCGATGGAAAAGGTTGGTGACAGAAGCAGGTGTTTTGCCGTTGTCATCAAGAGGCATGGTTATCTTGGACATCCAGGGAGTACCGCAAGTGTATGCAGCAACTGGCAACCGAAGTTCTCATCGAAGAATAACAACTATAAGTCAGCAGCTGCCGGTAAGACTCTAGTTCTACCTTACAACAGATTATCTGAGCTCTCAGGCCCATCAGCTGTAGCTCGTCTGTTGAAATCGCAACTTAACGTGCAAAGGCTTCCTCTCTTTCAGTTACCTGGGAGTCCTATTATGCAGAAGGCGATTGGTAGTGAGCACGAGGAAGGTTTAAATTGCAAAAGAAAGCCACCTTTGGAGGAGGACCGTACCACGCCCCAGGATAGTGTTGGTTCAAGGCCGTCTGTGGTTAACGGAATTGAACGTCCTGGGACTTTGTTGTAAATATACGCTAT
TGCTAAACGAAACGATTTAGGGTTTCGTGGCATTTTTGTAAATAATATTTAGGACTCCAGGGGAGGACGCCAGGAGAGCTCTCTCTAAAACCTATTGTTTTTGGTGTCTTGGTGTCCAATATATACTAAAAGCCTCTGGGGAACACCAGGGGCAAAAGCGGCCATCCGCAATAATATTACCGGATGGCCGCGATTTTTTTGGTGTCTTGCGTGGGACCACGCATTAAATGAAATCTAACCAATCACATGCCGCCTGACAAGGTTAGCTATTAAGGCTAACTGAGTGCGCTGTGGGCCTATATAAAGACATGTGATTTCAATTTATGCTTTACTTCGAAATGCCTAAGCGGGATGCCCCGTGGCGTTCTATGGCGGGGACCTCTAAAGTGTCCCGCAATGCTAACTATTCACCTCGTGCAGGTATGATCCATAAATTTGATAAGGCCGCTGCTTGGGTTAACAGGCCCATGTACAGGAAGCCCAGGATTTATAGGACGTTTAGAAGCCCAGATGTTCCTAGAGGCTGTGAAGGGCCTTGCAAAGTCCAGTCTTATGAGCAGCGGCATGACATTTCCCATGTTGGTAAGGTCATGTGTATTTCAGACATAACACGTGGTAATGGTATTACCCATCGTGTTGGGAAGCGTTTTTGCGTCAAGTCCGTGTACATTTTGGGCAAGATATGGATGGACGAGAATATCAAGCTCAAGAACCACACCAACAGTGTCATGTTTTGGTTGGTTAGGGACAGAAGACCATATGGCACCCCTATGGAGTTTGGCCAAGTGTTCAACATGTTCGACAACGAGCCCAGTACTGCTACTGTGAAGAACGATCTTCGTGATCGTTATCAAGTCATGCACAAGTTTTACGCAAAGGTAACCGGTGGGCAGTATGCGAGTAACGAGCAGGCGTTGGTGAAGCGTTTTTGGAAGGTCAATAACTACGTTGTGTACAACCATCAAGAAGCAGGGAAATACGAGAATCATACGGAGAACGC
GAAAGCATTACATTAAACATACAAAGTTTAATTACAATTACTTTTATATACAATACAATGGCAAACATTACACAACAAATTATCGATACAAGAGAGGCTGCTGCCGCTGGACGGAATCCGTTGATAGCGCAGTTAGCCTCAAAAAGGGTTTATGACGAGGCTGTGAAGTCTCTGGACACACAAGACAAACGCCCTAAAGTGAACTTTTCGAGAGTGCTTTCCACGGAGCAGATGCGCGTGGTCACCGAGAACTACCCCGAGTTCTCGGTTTCTTACACTGGCTCTGCTTTATCTGTACATTCCCTCGCAGGAGGGTTGAGGTACTTAGAAGGGGAATACCTCATGATGCAAGTGCCGTACGGTTCGCCGTGCTATGATATCGGAGGAAACTATTCCCAACACATGTTGAAGGGAAGATCTTATGTGCATTGCTGCAACCCCTGCTTAGATTTGAAGGATGTCGCACGCAATGAAATGTACAAGGATGCGATCGAACGATACGTCACGAAGAAGAGAGATGGTCCGCGTTCTGTTGCGTGGCGCTCTCAAGCTGAAACGTCTCAAGAGACGAAATTTGCTGGTCTGCCTTCCTGGCAAATGGACGCATTCCGTAGGTACCACTCGGACCCTAGTTCTGTTACATGTTCTGATGTTTTTCAGCAATGTGAACACGAGTTTGCACGAAGCGGAGACCGGTATGCTGTGGCTCTCCATTCCATTTACGACGTTCCGTGCGAGCAGATAGGGCCTGCTCTTCTGAGGAAAAACATCAAGGTTCTCTTCGCTGCTTTCCATTTTTCGGAGGACCTGTTAATAGGGAGCGAGTTCGGACGTTTACCTAACGTCGGAGCTTTCTTCTCTGTTGACGGCGACTCCGTCAATTTTCAGTTCGAAGACGAGTCTACTTTACATTACACGCATAGTTTTACAAATATTAGGAAAATCGTAACTAGGACTTTCTTTCCTGCTTCTGATAGAATAGTTTATGTAAAGGAGTTTA
ATGTATACACGTTACAGCTATAACCCTTCTCTGGGCCGCACCTACGTTTACGACAACAAATACTACAAAAATTTGGGTGCCGTAATCAAGAATGCCAAGCGTAAGAAGCACTACGCCGAACATGAATTAGAAGAAAAAACCCTTGATCCCCTAGACAACTACTTGGTAGCTGAAGATCCTTTCCTGGGACCCGGTAAGAACCAAAAACTCACTTTGTTTAAAGAGATCCGTAATGTAAAGCCCGATACCATGAAGCTTGTCGTTAACTGGAGCGGCAAAGAGTTTCTCAGGGAAACTTGGACCCGCTTCATGGAGGACAGCTTCCCCATCGTTAACGACCAAGAAATCATGGACGTTTTCCTAGTAGTTAACATGCGCCCTACTAGACCTAACAGATGCTTCAAATTCCTTGCCCAACACGCTTTACGTTGCGACCCCGATTATGTTCCTCACGAGGTGATTAGAATCGTAGAGCCGTCTTGGGTAGGCAGCAACAACGAATACAGAATTAGTCTGGCCAAGAAAGGCGGTGGCTGCCCAATCATGAACCTTCACTCTGAGTACACCAACTCGTTTGAAGAGTTTATTGCTCGCGTGATCTGGGAGAACTTCTACAAGCCCATAGTTTACGTAGGAACCGATTCCGCCGAGGAAGAGGAGATTCTTCTTGAAGTGTCTTTAGTCTTTAAAATTAAGGAATTCGCTCCCGACGCGCCTCTGTATTCCGGCCCAGCATACTAAGCCGTAGATTCGTTGTTGACTTTTTCGTTAATTTCTGTTAAAAGTCTTTCTGCTTGTTTAATGTCTTGTCTGCTAACGTGTTGGCTATTTATTAATCTCGACACATTAGCAGACATGCGTAAGATTTGATCGTTTTCGTTTCCGCTATTCTGAACTCGATTCATAGTGTTTAAATACTTATTTTTGACGGTTTCCACCTCATTGTCGCTGATCCAATCATTATTGTCTTCGGAAAACGAATCCTCATTACCGGTGCTCT
ATCCAGTTCTTCTTGGTACTCTGAAAGATTCCCTATAGCAATCAAGACCACGTCTGGTAAGGCGTAATTTGGGAGCTCGAGAATCTCTGCGTACGTGCGTACGAGCACGGTTTCTCCGAGTTTGCTGACCGCGTAGTCTTTTTGCGTCTCTGTTTGTACGACTACTACGGCGCAGTCTCGGTCGCGCTCGGCTCTGATTTTGATTGCCGAGAGCAACGAAGATGTCCATTCGGTTCCAAATTCTTGGGTCAGATCGTGTTTGTACTCTGGGCACCAGCGATAAATGCACTCCCTGTAATCGTCAAAAGTGTTGTCAGTCACTGCCATTTCTTCAACGGACTTGGCGGACAGCATGGGAATGGTGTCAGAGTTTTCTTGCATCATCATTTTGACGTAAGCAACATCTGGCCAAAACAGAGACTCTTCTGGAATCTCTCTGCGTTCTCGTACGTTCAAGTAGCATCTGTATTCGCCTGTGAAAACCGCAAATAGGAAACGTTCGCTGGCGCGTGTTTCGTACTCGACGATTTCCGAGACAGACCTGTTGAGCGAGATTACGGGATTGAACGTGGCACGACATTTGCGAGTTTCTATTTTCAGGTTTGTGAACGTTCTTCCCATATAGTACGTCAGTTCCATAAAGTACGTAGAGTTTACGTACCACCAGAGAGAGCACCCTGGAGGCGTTATAAATCTCTTGGAGAGCGTCTCCATGTCCATGGTTTCAATCCACACGAATGACACTGGAAGAGCTGCGGTGTTGATGTTTTGCAACTCTTCGACAGTGTACGCATATTTGTATTCGCTCCATAGCATGTAGCGACGAGCGTCGTTGGTTACAATCAGACACTTGTCGCGTTCGCGAGGAAAGATTTCAGCTTTTAATAACACAAACAGGTCTGCGTCATACTTGTAGCTGAGAATTCCCCCTTTGGGGTGTTTCTTCATCCTGGAGATCAACCATTCTCTCGAAAGCATTTTGTAACACGTATTTGTTCGT
ACAATAAAATAATACAAGTCCCAGCGGGGCTTTCCACCGGCGCCTAAACAGCAATGGGTTTTATTGTGCGCTCTACTGGCAAAGGGGCGCAAGCAACCGGAAAAGAAGATACTGTTAGATAAAGACTGTCAGTAGTGTAGTGAGGACCATCGTCTAATCAACGACCTAACTCACCGACGGGGTGGAAAACCGTAAAAACCCGGTGGTTCCAGAGTTCTAAAGTGAGCGCGTGAACCAGAAGACGAAGCCTCTACGTTCAACAAGTCCGTAAGAGAGATCGAAATGAAGATAAGAAATCTGTCCGACACGACACGATGTAACTCAAATCTAGCATGGTCGCCAGCGCTAAGCAGGCCAATGGCTAACCTCCTGAGCGCCGTGGGTTCATGCGACTAACAGGGAATCCATTATGCGAAAAGGTGATCGCAAACATATGAACCAGAAACCTGATTTGACGTACACATCGGATGTCGTAAACCGCCGGACCAAGAATTACCGTCGTGTCGCGATGTCCAAGCAGTATTGGGAGGACTGTGGCAAACCCGCACTGGACAATGAATTGTTCAAGAAATGCGTGTTCATAGGCTACGGCGCATCTGCTATCCGCCTGCTAATGGTTGGTCTGGATAGCAAAACAGAAGACGTTCATCTTACAGCCGAATTCATGGGTTACAATGAAGGAAGCTTCGAGATCGTAATCAAGGAGTAAACGGATGTTCGGATTCAGCGATGAGAACGGCGCTGTACACACTCAGACTATCAATCCGTCCGTCAAGTGGGTGAAGGGTAGTCCGTCTGAAGTACGCAGCAAGACGACCGTTTTGTTCGTCACAAGAGATGGCGCCATTCGGGGCCGTTTTGACATACCTGGCACGGCGAAGGGCAATCACGCCATTCTACTGTGCATGGACGGTAGCGTTTTCCGTCAGATGATGATCGACCACGCCCCTCGAGGCACTAAAATCGAAATCATCCGGCCGGACAACACCTCTCACACATA
GTAAACCACAAGAACGAGGTTCAATTCCTTGTAGACTTACGGTTTCAATTGTGTTGTGTTTATTCAACATTTACCAATTATGTCTCGATTTATTAACGGTGAAGAGTACGAAATTCCCAGTTTTCAGTGGTTGATTGATGAATCCTTAGAGCGACTAGGGAACCTTCCTGCCGAAATTTCGACTGATGTCGTTGATGAACCGAGAGTAGAGATAACGGCAGAGGGAACCCTTGACAGTTTCTTGCATGCTGTCAAGCCTTTGGTGATTTCAGGTGAATATCAACCCCCCTTCGACCAAGCACGCTGGGCCTCTTGCTGCCAGCAGGTGTATGAGCTTAATGAAGCCTTTGGCCACAAAGGCTTGATTCCACCTCCTGAGATGGCCCGCATGTTATATTTGGATATCGAAGGTTCCTTCATTAATGAAGAGGAGTGTGATGACTGGATGCCAGTTGACACAGATGATGGTTATCTTGATTACACTAGTAAGAAAGATCTCCAGACTGTGAATACTGAAGAAAATGATTTGGCTGAGATGCCCGAGCTGGAGGAATGCAGCGACAGCTCAAAGTCCGATGTGGTGGAGTTCACCCTGGCGGACAGATTCCAGGTTACAAGCGGAGAGTTTTTTGATCTTGAAAACTCTAACTACCAACTTACGCTTGATCTGCAGAATCCCATGATGCAGATGGTCGAGGGTCTTGAAGATACTCTCCCCGAGACTGAACCTGATGAACAGCTCACCTTGGCTCCTCGGTTTACCGAGAGGGTAAGTTGTGAAGCTTTGGAAGGTGCCGGACACCGAATGCTACCCACTCATGCATATTTTGACGACAGTCATATGCAGGCTCTGGAGGAGATAGCAGATTACAATCTTGATTTCGAGAGGATTAAGATCTCCCAGAGTGGTGTCGATTGGTACAAAGATCCTGACAAGTATTACGAACCGAAGATGCAAATCGGTTCGTTCTCCCGGCGAGTGGGGACTCAGAAGACTGTG
GTAAAATTATTCTCAGCCGTTGTTTAAACAATTGAGTGATTTTATCAGTTTTTGCAACTTTGCGAGTCCATCACAGGAGGGTGGCTCAGCATCATACTTCGGCAATAATCCGCGGGTGATGTATTGTTGTTAAAAACAGGATCGGATTTTTCAGTTTTGCGAGAACAGTACTAAACTGACTTTGTGTGTGTTTGTCGTGTTTTGTTTTTGTGTGGAAAGATTCCAGAGATCAGCGTTGACACCTCGCTAGACGAAAGTCGTCGCCAGACCTCAAGTGTTTTTCCTCCGCGTATTGTAATTTCTTTACCGTCTGTTGTGTCTAGAAGTATGGTTGATCCAAGATATGAGCATTGGACCGCGGAACATGCCAAAGCTGCGGCAAAAAATAAATTTGGATCGTATGAAACGTTGTTATCGCTGGTTAAAAACTGGCGTGAAGTGCGACTTAGTGTAGTTGAGCATTCCGCGACTATATTGACGCAAATCAATGAGTTTGGGAAACAAGGCTTCTACAGTAGGACCGTGCGTTTCGGTGGTCCCATGCCGGCTGGTGACATGTTATTTGTTAGCATGAGTGAACACCTGCGGCGCATAATGAGTAACATTATTATTGCATTGCAAAGTGTGCGAGGTGAAGGGAGGTCGAAAAGACTTGGCATTAAAGATGGCGAATCCAGCACGGGGGGAGAAGATAGCGCTCTTAATGTGGCACATCAACTTTCGGAGTTAGCTGATTTGCTGGAGGATGATGAATTCCTGAAATCGCATGTATTTACGCAGGACAAATTCGAGCTAACGCTTGGATTGAAGTGGACCGGCTCATAGCAATCAATTGTCCTGGGATGGGGTGAGAGCGTGCATGATGCTATCAATGCGATTGATAATCGTATTATTGCAGCTGCACGGTTGCTCATGCTACCGGGACAAGATAGTCATAATCCCTCTGTGCAAGGGATAGATATGGATGCAATTGAAACTTCGACTATGAAAGCGAGTGCGA
ATACTTTGATTATAGTATTTTAAAATTTATATACAAGCAAATTGTTTTAAAACATTGATATTACAGCGTTTTAGTTTTTTTGTTTAGCCATAAAAAGTAACAAAAATCATAAAAAGTAATATTTTGTCGGGGACTATGTCGGGGAATTTTTATTTTATGCTGCCCATAAAAGCTGCTGTGACATTTTCCCCTACCTCGTCTTTTATGTGGGTGTATTGGCTAGTCATGTAATTATTTGAATGACCTAAAGCCGCTGCCATATGCTCGATTGGGACACCGGCTATTTGGCCCTGTGTAGCAAAAAAGTGCCTCATCATGTGCGGAGTAAAATGAACGTCGCAATTTTTATTAATTTTTTTAAATAAGCAGTAGATGTAATGGCTACCGATTGGTTTTCCTACAAAAGATGGCTTTACTTTTTCGTCGTCTCCTAAAAATAGGAAATCAGCCTTATTTAAGATGCGATCGTTGCACACGGCTATTTTGATAGAAGTATCAATAGCTTTTTTTAGCAGTTGTGATGTCTCAAAATCTAAATACACATATCGTTCCGAATAAGCTGTCTTTAGGCCTCCGCCATCTTTTCTACCTCTTGTCCTTGATTCGTCTATCTTTACGACCGCACAATCTTTATCATTAAAAGTTATATTCCCTAATTTTATGCCAGCTACCTCGCTTCTACGCAATCCAAGATATGTTATCCTAACCATTGCGTAGTCATAATCATCAAGCATTTTTCTGGCAACTTTATCCCAAGCTTTAAATTCTTGCATTGATCTACGTTTGTTGATAGGTTTTATTTCGCTATCGCCAATGTCAATAAATTTGATGATATTATCGTCTAGCATTTTATTTTTGACAGCATGATTTAACATAATACTAAAAACATCATATATGTGCTTTACTGTACTTCTTGAGTTGGTATTGAGCAGATTGTTAATGTAGTTTTCGTATTCTATACGGTTTATAGCATTCATTTTTTTATTGCCAAACTTTGGGC
TGGTATCAGAGCAAGATTCTGATTCTAATAGGGAAAACTAAAAATGTCTAGATTAGAAAAGATCTACACAAATAAAGAAAACCCTCTAAAAGACTTTTTAGATGAGGTAGAACAAAATGATGAAGAGATGCGCACAGTGGATTTCAATCCAAACAAACCAGCTCTTCCATATAAAAAGAAAGCAATAGTCTTTCCAAAAAATTTTCCATCAGAAACTCACTATAATAATGGAGTCCCGATAGGAAAACAACTGAACCTTGGCGGATCAGTACAACAAGTTATAGGAGGAATAAATACAATTTTAGAAGTATTATCCTTCTTATGTCTAAGACAGTTACCTATAGTTGCTTCTAGCAGCCACGAACAATTAGAAAATTCCAAAGAATTTAAAAATGAATTACAAAATCATCTAACTAAGATAACAGAACAGTTAGAAATAAATAGGAAATCAATAATAAAAGATCAAACAGTAAAAGAAGATCTTAACAAAAAACAATATGAAACGCTGTATGCATTACAAGAAAAACTTCTTAATATGCTAGCAGAAAAACAGAGTTCAAACGAGCTAAAAAATCTAGAAAGGAGACTAGATGAAAAAATTAAGATAATTGAACAACAGTTATCAGAAATAAAACTTATGTTATCATGACATCATCAGCTTTTGATAGAATAACAAAGCAAATAGAAAGCTTAGAAATTAGGTTAAAAGAGACAAAAAACTTCTTAGAAACTTTACCTGAGGAGTTTAAGTCAAATCCATACTTTGACAAAGAAAATGAGTTAGGAAGATACCCACCTCATAATCAACCTAACACTAAGGTTTTAGACGATATAGAATGTATAGAGCAAGGAGGCCCATGGCCACATGCATACCATACATTTAACCCACAATTAAATAACATATCTGACATGTTATCATATATAATAAAAAACTGTTGTTGCAAAAAACACAAGGAACATCAGGAAACATCACCTGAATATCAATCTATACAAAATAGAC
TGACTTGGTCAATTGGTACCAATTGATCTCTCTCCTGGTATCGGTACATTGGTACCAATATATATGGTGGTACCTAATGGCATTATTGTAATTACTTTAATGTTGAATTTAAAATTCAAATTGGTAAAGCGGCCATCCGTCTAATATTACCGGATGGCCGCGCGAAATTTCGTGGTGGGCCCCCCTTGTCGGCCAATAGAGTTCGTGCCTTGAAAGTTAGATAAGTGGATGTTGACGTCACTTTTGTCTTTATATACGTCAGCCCTAATTTTAAAGGTTAAACATGTGGGATCCTTTACTTAACGATTTCCCTGAAACCGTACACGGTTTTCGGTGTATGCTAGCGGTTAAATACCTTCTTCTGGTTGAGGCTACATACTCTCCGGATACGGTGGGTTACGATCTAATACGCGATCTTATAGGTGTTGTTCGTGCGAAGAATTATGTCGAAGCGACCAGCAGATATAGGGATTTTCACTCCCGCATTCAGGGCACGTCGCCGTCTGAACTTCGACGGCCCGTATGTCAGCCGTGTGAATGTCCCCATTGCCCAAGGCACAAGCAAAGAGAGATCATGGGCTCAAAGGCCCATGTATCGGAAGCCCAGGATATACAGGATGTACAGAAGCCCTGATGTACCTAAGGGGTGTGAAGGCCCGTGTAAGGTCCAGTCTTTCGAGAAGAAAGATGATGTTGGTCACTCTGGTAAAATGTTATGTATCTCAGATATTACTCGTGGTAATGGACTTACACATCGTGTTGGGAAGAGGTTTTGTATTAAATCAGTCTATATCATTGGAAAGATATGGATGGATGAGAACATTAAGCTCAAGAATCACACTAATAACGTGATCTTCTGGCTTGTTAGAGATAGGCGCCCTGTGTCCGTTCCTTATGGTTTCCAAGAGGCGTTTAATATGTATGAAAATGAACCTAGTACGGCTACTATCAAACAGGATTTGAGAGATCGCTTGCAGGTTTTACACAAGTTCACTGGTAC
ATTTTTTTAAAATGAAAAAAAAAAATATCATAACTACTAACTATGGATTTACCTATAGAAATTTTAGAAATTATATTTAATTATACAGATACATACATAAAATTATAATTTATATATTTAAAATATTTAGAATTTATTGAAAATTAGTAAAATTAGATTGTTCTAAAACATATATTGATTCTCTAAAAGGAATACATTATCTTACTAATTTACAAAAATTAATTCTTTAAAAGAAATATGTTGCCTTAATAATATTAAAAAAATAAATTGTTCATATACAATCATTGATTCTCTAAAAGGAATAAGTCTTAATAATTTAGAAGAATTATATTGTTATAATATAAAAATTTATTCTTTAAATATAATAATAAAAAATCTGCTTATTAAAAATATTAAATGGTTATAAATACATAAATTAATTATTTTATATAAATTATTGTTAAACATTTATATTAATATTCTAATATTAAAAATTGAAAAAAAAAATAATTATGTTAAAATGGAGTTACCTGTAGAAATGTTAGAAATTATATTTAATTATTTAGATAATGATACTAAATTACAATTTATAGATTCAAAATGTATTATATCAAAACTTATATATAAATTAAAATATAATTCTTGTTTAAAAGAAATAAAGAATTTTATTAATTTAAAAGAATTAATATATAATAATTATTATATAAAATCTTTAGAAGGTATTGAAAATTTTACTAAATTAATAAAATTATATTGTTACAATACAAGAATCGATTCTTTAAAAGGAATAGAAAATCTCATTAAATTAAAAGAATTATATTGTTTTAATACAAATATTAATTCTTTAGTATATTTAAAAAATCTTATTAATTTAACAGAATTATATTGTTTTGAAACAAATATTTATTCTTTAAAAGGAATAGAAAATCTCATTAATTTAAAAGAATTTGATTGTTCTTATACACTAATAGATTCTTTAAAAGAGATAAAAAATCTTATTAATTTACAAAAATTAAATTGC
TAACGGTAACTCATGAACAAGACAAAAAGAAAAAACCTTGATGTAACAAGGTTTTAGTAAGTTATGATTACTTACGGTAAGCATTGATGGAGCCGGTGGGAGTTACTTGAATGTTGTTAAATTAACGTTTGTTGAGAATTAGTTGTCAATCTAGTTGCTTGTTAGTAACAAATTGATTGAATTTAGTTCCAATGTCATCAATTGCCGATTGCGTGATGTGAGTATATACGTTCATAGTTGTCTGTAAATCTCCATGCCCTAATCTATGTTGCACCTGTTTCAAGGATAGACCTGATTCGAAAAGTAAGCTTGCATGAGTGTGCCTGAAACCATGAATTGTGATTTGTGGTAAGTCTGTCCCTTTGATAATTTGCAATAGCCATTTTCGTGGTAAACTTGGCGTCATAATTCCACCTGATTCAGATTGGAACATAAGAGTAGAAGTAGGAAAAGTTTCATGAAGTTCTAGTAAAATTTCCAAAGTTTCATCATCTAAGCTGATTAATCTATCGCTCGATTTTGTCTTCGTAACATCTATTTCTAGTCCAACTTGAGTACGTGTGACAGCTTTATTAATTGATAGAGTATTACCATTCAAATCATCCCAAGTTAGTGCCAGAAGCTCCCCTTTTCGTATTCCAGTAAATGCTAATAATCTAAACAAGGCTATTTTTTCAATGTTGTCAGTTTTTTCAACTAGTTCAAGGAATTGTTTAAGTTGATCAAGTGTATAAAAATTATTATTCATTTTTCTTTTCCTTTTTATTTTTGGAGGTGTAATTGGCAAAGCTGGATTGTTATTGATATATCCGTATCTAACAGCTAGATTTAAGATATTCCTAACAAGCCCAAGAATTTTTCCTCCATATTTTAAATCGTTGCACCATTCTTCAGTAAGCCGCTGGATAAGTAGTGGGTTGATGTCTCCAATCTTCACTTTATCAAGTTTTGGCAAAATATGTTTATTAATATTTCTTTCTGTTTTTAAGTAGGTACTGCA
GAAATTTTGCTACTCGCGCCAATTTCACTAGCTCTCAAGCTCAAAGCCCTAGCAAATTAGCTCTACCAAGCTCAACCTCGAACCTTTTCAACCTACCAACACCACCCAACAACAATGTCTTCCTCCGCTGCTCGCATCCAAACTGCTTCTCGCGTCGCCCCGGCTGAAATCCGCACTCCCCCTGCCCTCGCCGCCATCGCAAAGAAATTCGCTCCGGTCATCCTCCAAGACAATGATGTTCCTGTTCCTCCGTCCAACGCTGACTACTTCGGCAGAATGAATCTTCCGACCAACATCGAACTCGACTCCGGCAACTACCACAACATCGACGTCCAATTTGACACCCGCTTCATATTGAACTACATTATGTATCACGTCATGAACCTCGCCCCGGAACTCAACTTCAAAGGTCATCCTTATTTCTCGCCCCTCTCGTATATCGGCTACTGTATGCATCTCTTCTACGCCCTGCTCCTCGCCTGTGACTGCACCTTCCGCTCTGACAAGTCCTACCACGCATCGCGCTTTATGACAGACCAAGAACGCAAAGACTTATATGAAGTCCTGCTTAACTGCCAAATGCCTACCTTCCTTTCGGACCTTTTCCTGGAACTCGCCCCCGTATATGATCCTCGCCGCAACAACTTGCTCTTCGTTCCCTCCCTCGCTGGACACTCATTCGAACATGATTATGGCCGAACTCTTCTCCCCTCAATGTTCTACGCCGCACACCACATGCTCGCATCCACCCGCACGAACAAAGATCCCAACGACGTAATCGACGACTGCATGGCTCTACACGTCATCACCGCTGGCACAACAAACTTCACCATCTCAAACTACCTCGGCACCTGGTACGCCACTGGACACCACGACAACTGGCTGAACCGCGACTTCCTCGCCTTCTTCAACCCCCTCGTCGGCCGCTTCCTTACTCAACGTCCCACCTTCGCCCGAATGCACTTTGAAACCGAAGTCCTTCCCATCGATGGAACTGGCA
AAAGCATGTACTCCCCCACCCCTTTTTCAAAAATTCCCCCAATGGAAATTTGAAAATGAAATGAAAGAGAAAATCCATTTCCAACACTAGCCATTCTAAAAATCAATCATCTATCATCTTCTAAAATCCTTTCATCTGTTTCTATTATCATTATATCACAATTTAGAAAAATGTCAAGAAATAAAATCACTAAATAAATAAAAAATAATTTCAAAAATCTCTTGACAATCATTTTAGTAAATGCTATAATGGTTATAGTTAGAAATGAGATAAAAATATTTCTAAAAATAAATTAAAAATAATTTCAAAAAACACTTGACAAGCATTTTGAGAAATGCTATAATAGTATCAGTTAAAACAAAGGAGAAAGAAAACATGAAAATGAAAGCCTTATATGTAAATCACAACGATGAAACTTTTGCAGAACTTACACACGGGCAAGCGCTAGATGTTATCTTTAATGCTGATAACGCTGAAATGTATGGCGACCATGTAAACCAGATTGTAGACCTAGGAAATGAGATTAAACTTGAATTGTATAGAAATAATGAATACATTCCATTTGCTGGTTACTATGAACGAGTGAAAACACTATCTGAACTATACACAAATATTTCAGACTGGTTTGAAGAAGTTGAGTAAAGGAGATAATAAAAATGGAATTAAGACAATTATCAGTAAACAACATTGAAAATCTTACTAAAAAGATTATTGACCTTAAAACGCTAACGTTTAAGCCAGATGAATTTATAGAAAGCTCTATGGTATGTAGCGAGGAACTTATAACCAGCACACTTAAAGTTATGTATGAGTTTAGTGTTAAGTGGGATTTAAAAGATAAATTTTACATAGATTTTTTCTATAAAATTTTAAATAATAGAAACGATGAATTACACATTAAACGATTAAAATTTATTTGCTATTGTTGGTTAAATACAGAAAAATAATTTACTTTCTTATTAAGTTTATCACTTGCTTTCTATTTGAAAATGTGGTAAAC
AATTCGGTTTTTTAAAATAATAATTCCACTTGAATTTGCTAATAAGTATGATAGTGAATGGTTAAAGTTTGTACGTGATTTAAAGAATGATGAAATTGTTAATGAAAAATTTTATTATTGATCGGAAATCACAAAATTAAGTGTTAAAGAACGATTGGAGTTATTTGATATTGATATTTTGAAAAAGAATTTAAAACCTAGAAAAGAGAAAGGAAATGGTAAAGATGATTAATTTATTAGTTGTTGAAAATAATAATAGTAATTGAGACAAGATTTTTAGTTTTGTTTTTGATATATTTTTGTTTATTTTTGATGTAATTTGAAATACAAAATTACCGATGACAAATACATCGATTGCTTATTTTTTAGTCTTTTTTATGGTTATTAAGTTATCTATTTATGCAATTCACGGCACATCAACACAATATAATAATTTAGGTTCGACAGTTAATAATGGTGTTTCGCAAGTATATTCGTCAACTGTACGAAAAGGTATTAATGTTGGTAAAAATGTTTATCAGAATAGTAATAAGCAGCAAGTTAAAAAAGAACTTAAACGACAAAGTATTAGATATCAAGCGAAAAATATTAGAAGTACTAAATTTAAAGGAGATAAAAAGTAATGATTAAATTAGTTTTATTGGTGGCGGCGATTGCGATATTTGGTACTGGTTTTATTACTGTTATTATTAATCAATTTACATCAGCTAAAAATATTATTATGGATTTATATAATTCTGATACTTGGTTGATTTGATTATTTGGTAGAATGGCAGTTTTGTTTAGTCATCCGTTAATGTTAACGATATCAAGTTTATATATTGTTGGGTTTATTGTTTCAAAAACATTGTATAGCTAGGAGTTGAGTTTATGAAAATTAAAATTTTAAAGTTTTTAAAAAGAAAAAAATGATGAGAAATATTAGTATATATTTTAGTTGTTGGTTTTGGTTTTGCTTTATTTATTGGATCAATTTACGATAAATGAGATAAATTAATTA
TACTGTTTCTTAAAAACAGTTGAGAATCAGTCGAGCCACGCCCCAAATCAGTCTCTCTTATACGTTTACAACTATAAGGTGTGCTAATGGCTATGATCATACATGATCCGGTATACAAATTGTGGTATGCTTAGCGAGCTAAGTCGAATCTGCCTGGGTTGGCACCCCATAAGACGGAAAGTATCACAACTGTTTTATCGTTAACAAACGTTAAAAATAAACAAGCCACAAACTCAATTCTATTAAATAAAATAACGGATCTAGTCTTAGGACTAAAAGCGTTTTCTATCAAGTCGAAGGGAGTTAGGACAACATTGCGAGTTAATAAACATTGGATTACTCCAAAAGAGTTTCCAAGATTTGTTAAACTTGTGGTGTGGTGTACTCGTACGCAGGAGCATGAAGATTCTTTTATGAAGATAATAGGTAAGTGTGATCACATTTGACAGACAGCTGGACCAAATTTCCTCTTTAAATATTTAAAGGAGGTCATGAGGTTGAGTGTACGGAGAATTGCTAACATTGAACTAGAACCTTCAAAGAAAATCTTCGTTAAACTTAATAAGTTTAGATTTCCTAATATAATTCCTCTTCCTATTTGCGACCAAATTATCCGTGATCAAAATGATCAGGTCCTTTGGGCAAGTAAGAGATTAATTATATGCCTTCTTACCATCCTTTCGGTTCATAGAGTATTGCCTACTAAGGTAGTTCCTGATTATAGTACTATTGTTGATCCCTTTACAGGGGTTTCAAAGACTATAGATCAGAAGCTTCTTAGGAAAGCAATACATCTATTGAATATCAAAAGGGTTAAGCAGTTAAAGCTGAAAATAACCGGTTCCATGAAAGCAGGCCCGAATGGTAAAATATCATTACTTACATCTTCAGTAGATGCGTTGAGTTTTATAACTCAACCCACCAAGATTTTTACTTACCTTGACTTTTCTGTCAGGGTTTATAAATTTCGTGGGCTTCTACTTTGGATGTGAATGATGTG
CGGAGCGTTTTCAAGATGACATTGGCTAAAATTGAATTGTTAAAACAACTGTTAAGGGACAATGAAGCCAAAACAGTATTGAAACAAACAACGGTAGACCAATATAACATAATAAGAAAATTCAATACATCAAGAATTGAAAAGAACCCTTCATTAAGGATGAAGTGGGCAATGTGTTCTAATTTTCCCTTGGCTTTGACCAAGGGTGACATGGCAAACAGAATCCCCTTGGAATACAAGGGAATACAACTTAAAACAAATGCTGAAGACATAGGAACCAAAGGCCAAATGTGCTCAATAGCAGCAGTTACCTGGTGGAATACATATGGACCAATAGGAGATACTGAAGGTTTCGAAAAAGTCTACGAAAGCTTTTTTCTCAGAAAGATGAGACTTGACAATGCCACTTGGGGCCGAATAACTTTTGGCCCAGTTGAAAGAGTAAGAAAAAGGGTACTGCTAAACCCTCTCACTAAGGAAATGCCTCCAGATGAAGCAAGTAATGTGATAATGGAAATATTGTTCCCTAAGGAAGCAGGAATACCAAGAGAATCTACTTGGATACATAGGGAACTGATAAAAGAAAAAAGAGAAAAATTGAAAGGAACGATGATAACTCCCATTGTACTGGCATACATGCTTGAGAGGGAATTGGTTGCCAGGAGAAGGTTCCTGCCGGTGGCAGGAGCAACATCAGCTGAGTTCATAGAAATGCTACACTGCTTACAAGGTGAAAATTGGAGACAAATATACCACCCGGGAGGGAATAAACTAACTGAATCTAGGTCTCAATCGATGATTGTGGCTTGTAGAAAGATAATCAGAAGATCAATAGTCGCATCAAACCCATTGGAGCTGGCTGTAGAAATTGCAAACAAGACTGTGATAGATACTGAACCTTTAAAATCATGTCTGACAGCCATAGACGGAGGTGATGTCGCCTGTGACATAATAAGAGCTGCATTAGGACTAAAGATCAGACAAAGACAAAGATTTGGAC
ACCGGATGGCCGCGATTTTTTTACCGTGGGCCCCACCTTGCACGTGCTGACAAAGACATGTGGACCAATGAAAATTGTCCCTCATAGCTTAATTATTTCATGGTCCCCCCTATAAACTTGGGCTCCAAGTAGTGCACTCTTACCAATGTGGGATCCATTAGTAAACGAGTTTCCTGAAACCGTTCACGGTTTTAGGTGTATGTTAGCAGTTAAACATCTGCAGCTACTAGAAAATACATATTCTCCAGACACTCTGGGGTACGATTTAATTCGGGATTTGATCTCCGTTATTAGGGCTAAGAATTATGTCCAAGCGACCAGCAGATATAATCATTTCCACGCCCGCCTCGAAGGTACGCCGCCGTCTCAACTTCGACAGCCCTTATGCCAGCCGTGCTGCTGCCCCCATTGTCCGCGTCACAAAGGCCAGAGCATGGGCGAACAGGCCCATGAACAGGAAGCCCAGGATGTACAGGATGTACAGAAGCCCAGATGTTCCTAGGGGGTGTGAAGGCCCATGTAAGGTCCAGTCTTTTGAGTCTAGACACGATGTAGTTCATATAGGGAAGGTGATGTGTATTAGTGATGTTACCCGTGGTACTGGGTTAACCCATAGAGTAGGTAAGCGTTTCTGTGTTAAGTCTGTGTATGTATTAGGTAAGATATGGATGGATGAGAATATCAAGACTAAGAACCACACGAATAGTGTGATGTTCTTCCTTGTCCGTGACCGTCGTCCTGTTGATAAACCACAAGATTTTGGAGAGGTGTTCAACATGTTTGACAACGAGCCTAGCACTGCCACTGTGAAGAATATGCATAGAGATCGTTATCAGGTTTTGAGAAAATGGCACGCAACGGTTACTGGTGGACAGTACGCTTCGAAGGAACAGGCATTAGTTAAGAAGTTCGTTAGGGTTAACAATTATGTTGTGTATAACCAGCAAGAAGCTGGAAAATATGAGAATCATACTGAGAATGCATTGATGTTGTACATGGC
TAACAATCATATATGTAAAAAGTAGGTTGGCACCGAAAACGGTCGGACCGACCTGGGTACATATATAAAGAAACCGTAGGGTCAGCAAAGCACACTCATCTATGGGACCGTGCAATCCAACTAATATTTTCCTGCTCTGCAAGGACTACGAGGTGGACTTTGAGGATTTAAGGCTGACATGTGTATTTTGCAAAAATGAATTAACAACAGAAGAATTGCTGGCGTTTGCACTAAAGGAGCTAAGCATTGTGTGGAGACATAACTGGCCATTTGGAGTATGCGCACCATGCTTGGCACGTGAAGTAAAAGTGAGGGAGCTGCGACATTGGGACCATTCCTGTTACGGACCCACTGTGGAACAGACAACAGGACGGTCATTAGCTGAACTATATATACGGTGCCATGCATGCAGCAAACCGTTAAGTATACAGGAAAAGGAGCATCAGGTACAGGCATACATCCACTTCCACTATATAGCTGGACAGTGGACGGGAAGGTGTTGCCAGTGTAGAGGGCCATGCACGGCCAGGTGGCAACCATAAAGGACATAGTCCTTGAAGAGCGTCCTGAGGTGGTTGACCTACATTGCAATGAGCAGTTATTAGACAGCTCAGAGTCAGAGGAGGAGGATAGTGTGCGTGAGCAACTTGTTGAACAAGCACAGCAGGCCTACAGGGTGGTTACTACCTGTGGCATTTGTAAGTGTCCAGTTAGGCTGGTGGTGCAGTGCGGAGACGCAGACCTGAAGGTGCTACATGAACTACTGCTGGGCGACTTGTCCATAGTGTGTCCTGGCTGCGCATAAGGGACATGGCTGACAGTGAAGGTACAGAAAGCGGGGATGGGACCGAGGCCGCGGAACGCGCAGGGGGGTGGTTTCTGGTAGAAGCCGTGGTAGACCGCACCACAGGATACCAGGTGTCCAGTGATGAGGAGGACAATAGCATTGACACAGGGGAAGACCTAGTAGACTTCATAGATACAAGGCGCCCCGGGGATG
GGTATCAGAGCCATGAATCGGTTTAAGACCAAAACTCAAGAGGGTAAAACCTCACCAAAATACGAAAGAGTTCTTAACTCTAAAAATAAAAGATCTTTCAAGATCAAACATAGTTCCCTCACACCGGTGACCGACAGGATTACCACCGTAAGGTTTCAGAACAACATCGAAAGCGTTTACGCCAACTTCGACTCTCAACTCAAGTCGTCGTACGATGGTAGATCTAAAAAGATCAAGACTCTAAGCCTTAAAAATCTTAGATGTTACGAAGCCTTCCTCAGGAAGTACCTTCTGGAACAATAAATCTCTCTGAGAATAGTACTCTATTGAGTATCCACAGGAAAAATAACCTTCTGTGTTGAGATGGATTTGTATCCAGAAGAAAATACCCAAAGCGAGCAATCGCAGAATTCTGAAAATAATATGCAAATATTTAAATCAGAAAATTCGGATGGATTCTCCTCCGATCTAATGATCTCAAACGATCAATTAAAAAATATCTCTAAAACCCAATTAACCTTGGAGAAAGAAAAGATATTTAAAATGCCTAACGTTTTATCTCAAGTTATGAAAAAAGCGTTTAGCAGGAAAAACGAGATTCTCTACTGCGTCTCGACAAAAGAATTATCAGTGGACATTCACGATGCCACAGGTAAGGTATATCTTCCCTTAATCACTAAGGAAGAGATAAATAAAAGACTTTCCAGCTTAAAACCTGAAGTCAGAAAGACCATGTCCATGGTTCATCTTGGAGCGGTCAAAATATTGCTTAAAGCTCAATTTCGAAATGGGATTGATACCCCAATCAAAATTGCTTTAATCGATGATAGAATCAATTCTAGAAGAGATTGTCTTCTTGGTGCAGCCAAAGGTAATCTAGCATACGGTAAGTTTATGTTTACTGTATACCCTAAGTTTGGAATAAGCCTTAACACCCAAAGACTTAACCAAACCCTAAGCCTTATTCATGATTTTGAAAATAAAAATCTTATGAATAAAG
TAGTAGTAGACTCCGGGATAGAAAAAGTTAGAAAAATGGAAAAGTATAGAGAGATTCATCAGAGAGTTAGGGACCTTGCACCTGGAACGGTATCAGCATTAGAATGCATAGATCTACTGGATAGGCTCTACGCTGTCAGACATGACCTGGTTGACCAGATGATAAAACATGACTGGTCTGATAATAAAGATGTAGAAAGACCTATAGGTCAAGTTTTACTGATGGCTGGCATACCTAATGATATTATACAAGGCATGGAGAAGAAGATTATACCAAATAGCCCTTCTGGACAAGTATTGAAAAGCTTTTTCCGAATGACACCAGATAATTATAAAATTACAGGTAACTTGATTGAGTTTATTGAAGTGACTGTAACAGCTGATGTGTCACGAGGTATTAGGGAGAAGAAAATAAAGTATGAAGGAGGCCTCCAATTTGTTGAGCACTTACTGGAAACTGAATCAAGGAAGGGTAATATACCGCAACCTTATAAAATAACATTCTCAGTGGTTGCAGTTAAAACAGATGGATCAAACATCTCGACTCAGTGGCCCAGTCGGAGGAACGATGGGGTAGTTCAGCACATGCGTCTAGTCCAAGCTGATATAAATTATGTCAGAGAGCATTTAATAAAGTTAGATGAGAGAGCATCTTTGGAGGCAATGTTTAACTTAAAGTTCCATGTATCAGGCCCTAAACTGAGATACTTTAACATCCCTGATTATAGACCACAGCAGCTATGTGAACCACGGATTGACAACTTAATACAATATTGCAAGAATTGGTTGACAAAAGAACATAAGTTTGTATTCAAAGAAGTCAGTGGAGCTAATGTGATTCAAGCATTTGAGAGTCATGAACAGTTACATTTACAGAAATACAACGAATCACGAAAACCAAGAAATTTTTTACTCTTGCAGCTTACAGTGCAAGGGGCATATCTACCATCAACAATCAGTTCTGACCAGTGCAATACTAGGATTGGGTGTCTAGAAATATC
TAGTAGTAGACTCCCTAAAGAGCTACTCCACTAACAAGAGAAATGGCAACTATGGAGGAAATCCAGAGAGAAATCAGTGCTCACGAGGGGCAGCTTGTGATAGCACGCCAGAAGGTCAAGGATGCAGAAAAGCAGTATGAGAAGGATCCTGATGACTTAAACAAGAGGGCACTGCATGATCGGGAGAGTGTCGCAGCTTCAATACAATCAAAAATTGATGAACTGAAGCGCCAACTTGCCGACAGGATTGCAGCAGGGAAGAACATCGGGCAAGACCGGGATCCTACAGGGGTAGAGCCGGGTGATCATCTCAAGGAAAGATCAGCACTAAGCTACGGGAATACACTGGACCTGAATAGTCTTGACATTGATGAACCTACAGGACAAACAGCTGATTGGCTGACTATAATTGTCTATCTAACATCATTCGTGGTCCCGATCATCTTGAAGGCACTGTACATGTTAACAACAAGAGGTAGGCAGACTTCAAAGGACAACAAGGGGATGAGGATCAGATTCAAGGATGACAGCTCATATGAGGATGTCAATGGGATCAGAAAGCCTAAACATCTGTATGTGTCAATGCCAAACGCCCAATCCAGTATGAAGGCTGAAGAGATAACACCAGGAAGATTCCGCACTGCAGTATGTGGGCTATATCCTGCACAGATAAAGGCAAGGAATATGGTAAGCCCTGTCATGAGTGTAGTTGGGTTTTTGGCACTAGCAAAAGACTGGACATCTAGAATTGAAGAATGGCTTGGCGCACCCTGCAAGTTCATGGCAGAGTCTCCTATTGCTGGGAGTTTATCTGGGAATCCTGTGAATCGTGACTATATCAGACAAAGACAAGGTGCACTTGCAGGGATGGAGCCAAAGGAATTTCAAGCCCTCAGGCAACATTCAAAGGATGCTGGATGTACACTAGTTGAACATATTGAGTCACCATCGTCAATATGGGTGTTTGCTGGGGCCCCTGATAGGTGTCCACCAACATGCT
CATCGAGATCTATTGCTACCCTTCCAAATGCATATGAAGTTGTTGGCTGACTTGGTTAAGATGGTTGATACCTCAGGCGCATTTGGGACCAAACCTCGAACCCAACCAGTTGTGATTTGGTTGTTTGGTGAAAGTGGCGTAGGTAAGTCAGGCATGTCCTGGCCCCTAGCCATTGATCTGAATAATATTTTCATGACAAATAAGGAAGATGCCCGGAACTTCTCGCGCAACATATATATGCGAAATGTTGAGCAGGAGTTTTGGGACAATTATCAAGGACAAAACGTAGTTATATATGATGATTTTGGACAACGCAAAGATTCCCAAGCAAAACCCAACGAAGAATTCATGGAATTGATTCGTACAGCTAACATCGCTCCATATCCTTTACATATGGCACATTTAGAAGATAAACGAAAGACTAAATTTACATCAAAAATTCTACTTATGACATCCAACGTTTTTGAACAGAGTGTAGATTCTTTAACCTTTCCTGATGCTTTCCGTAGGCGCATTGACCTGTGTGGTCGCGTGTCCAATAAACCACAATTTACCAAACCAGGTTTTTCAAAAGCAACTGGTCAAACTGTTAAAAGATTGGACAAAGATAGGGTTAGAAAAGAATTCAATCAAGTTATTTCAACAGACGTTTATTTAATAGATTTAATTGACGCAGAGACTGGTGATGTCATTGAAGAAGGATTGGATTATGCAGAATTCCTAGAACGAGCAACACAGAAAACTAACGAAGCATTCAATCAATCCGTAGAATTAAATGAATTTTTAGAGAATTATGCAGAATCCCGATATCGACTAGCAACAATGCAGGTAGGCGATGAATTTCATGACTGTAATAATTTATTACTTATTAAGATAGAAAACTTTGATGATTTACCTAGCAATACGCTTTTATTTGATTCACAAGGAAATTCCAAATCTAAACGAGAAATTGAGGAAAATTTACAGAATGCATGGGTGGCAATGGAAGAAGACACTTCGA
TAGTAGTAGACTCCCTAAATAACAAACTCTGAAAAGAATGGATAAATATAGAGAAATTCACAATAAGTTGAAGGAGTTTTCTCCTGGTACATTAACTGCAGTAGAGTGTATAGATTATCTTGATAGACTTTACGCCGTGAGACATGACATTGTAGACCAAATGATTAAGCATGACTGGTCTGATAATAAGGATTCAGAAGAAGCAATAGGGAAAGTACTATTATTTGCAGGGGTCCCTTCAAACATTATAACAGCACTAGAGAAGAAAATAATACCAAATCATCCTACAGGAAAGAGTCTAAAGGCCTTCTTCAAGATGACACCTGATAATTATAAAATTAGTGGAACAACAATTGAGTTTGTTGAGGTTACTGTCACGGCAGATGTTGACAAGGGAATAAGAGAGAAGAAGCTTAAATATGAGGCAGGCTTAACCTATATTGAACAAGAGTTGCATAAGTTCTTCCTAAAGGGTGAGATCCCACAACCCTATAAAATAACATTTAATGTAGTTGCAGTTCGCACAGATGGCTCCAATATTACTACACAATGGCCTAGTAGAAGAAATGATGGTGTTGTCCAGTATATGAGGCTAGTTCAAGCTGAGATAAGTTATGTTAGAGAGCACTTGATCAAAACTGAGGAGAGAGCTGCACTAGAAGCCATGTTTAATTTAAAATTCAACATAAGTACACACAAAAGCCAGCCCTATTACATACCAGATTATAAGGGGATGGAACCAATAGGAGCAAATATTGAAGACTTAGTGGACTATTCGAAAGACTGGTTGTCTAGAGCTAGAAATTTTTCATTTTTTGAAGTTAAAGGTACAGCAGTGTTCGAGTGCTTTAATTCAAATGAGGCCAATCATTGTCAAAGATATCCTATGTCCCGAAAGCCTAGAAATTTCCTACTCATACAATGTTCTTTAATCACATCTTATAAACCTGCTACCACATTGTCAGATCAAATTGATAGTAGAAGGGCCTGTTCATACATT
TAGTATACATACCAAGTATACGGATATCGGTGCGAGCCCTGCACAGCTAAAGTGTATAAAATGGAGTTACCCAACCAACATAAGCAAACTGCTGCTGAAGGTTTCGTTTCTTTCCTTAACTGGCTTTGTAACCCCTGGAGACGCCAACGTACAGTCAACGCTGCTGTCGCCTTCCAGAATAGCATTCTTGCTATTGAGGACGTAGAACACTTCGAAGATATCAACGAGTGTTTTGAGGAATCGTCTGGAGGCCAATCGCAGCGCACTAAGGTTGTCGCCGAAGGGGCTTACTCTCCCGTAAAATCCGAACGCACCCGCCGAGTCCGCAAGCAAAAGGCCAAATTCGTCAAATATTTGGTCAATGAGGCTCGTGCCGAGTTTGGTCTCCCCAAAGCTACAGAGGCCAATCGACTCATGGTGCAACACTTCCTGCTCCGAAGGTGTAAGGATTGGGGGGTTGTCACATCCCAGTGCCACAACAATGTTGCACTCGCCTTGACTCTCGTGTTTGTCCCAACAGGGGATGATTTGCTGGCGCGAGTAGTGATGAACACGTACAAGACGAGGTCTGCGGTCCGTGGGATGGACAACCTCCAAGGGGAGGGGTGGTGGAACAACAGGCTTGGCATAGGTGGCCAGGCCGGCTTGGCCTTTCGGGCCAAATAGGGGTGCCTAGAGAGGAGGCCGGGGTTTTCCACGTCCGTTTCGCGTGGGAATCACCCCGATCTGGTGGTCAAACCATCAGGACACCCCGAGAAACAGCGTCAGTTGTTACGCTATAGTGGAATTGGCGGCCATTTATTAATCGGCATCCACAACAACTCTCTCTCCAATTTGCGTAGGGGCTTAATGGAGAGAGTTTTCTACGTCGAGGGACCCAATGGGCTCCAAGACCCCCCTAAACCCGTTCGGGGAGCTTTCAACTCCCTGAATAAGTTTCGAGACCTATATACCAAAAATAGTTGGCGTCATTCCCCTGTAACCAATGAACAATTCTTGA
TCACTCCGGGGCTCCCGCTTCGTTTGCCGGCGCCGGCGGCGTCCAGGTTCCGTTGCAGTACTGGTCGATTTCAACCTCTGCCCAGCGAGTGGCGCGGCCAAACTTGCGCCCTTTGGGGAAGTCCCCTTTCTTCATATGGTCGTAGATGAACGTGGTACCCATCCCCGTTCTCAACTTGACCATATTCAAGTCGATGAAGCGGGGGACGTCTTGGTGCTGCTGGGTGTTGCGCATAGAGATACCTCCCGGGTCCATTGATACGGACCGGGTGAAAGTTGGGTTTCGAGGTAACGGTTAGTCAGTACCGGCCCGGCCGGAAACGCCGTTTCCGGCAGGATGCCCAGGGCGTCGGTGGCGCGTTGGACGATGTTGAGCGCCACCTGCAGCGCCGCCACGTCGTCTTGCATGCGCATGAGCGCGGTCATCTTGGGCCGGTGCTCGGCACATACTCTGTCGCGAAGCTGACCGGCGGCGCGGCGAACAGCGTCGGCCGTACCGTGGTGCTGGAGCACCAGGGCCATGACCAGTACCACGTCGACGCTGTGCATCTGCATCGTGGTTGTGCGAAGGAGCCAGCGGGGAAGGGCGATGCCTGGTTTCTGCTTCATCCGAAGCACCCCGCCTGCCAGGCCGCCAGCGTGCGGATGATCGGGAATGTCTCCACCAGCCCCACCACGGCCAGGCCGAGGGCGGCGATGATGCCGAGGGCGGTCAGTGCTTTCCTCATGCTTCACATCCAGACGCTGGCGCGTTTTCCATGCAGTCCGGGCACGGCTCACCGTCATCTTCCTGGTCGTCGCTCTTGATGAGGACCAGGCGTCCGCCGCAGTGGTGACAGAACAGCGCGCCGTTCTCTGCTGGTCCGTCCTCAATGAAGCTCCAGGTCTGGCCGCAACCTGTTTCCCAGATGCCGCTGCTTTCGGTCCATTTGCACGACGGGGATGCCGAACTGGTCGGCGCGTGCGCCAGGGCGGCGCGAGCTGCGTTGCGAATCAGGCAC
GATCAAAATACTTGGGGAACGGTTAGGGAGTAAACTTCGCGATAATTTTAAAAATTCATGTATAACCCCCCTCTTATAACCATTTTAAGGCAGGTGATGAAATGGAGATTATAGTCGATGAAAATTTAGTGCTTAAAGAAAAAGAAAGGCTACAAGTATTATATAAAGACATACCTAGCAATAAATTAAAAGTAGTTGATGGTTTAATTATTCAAGCAGCAAGGCTACGTGTAATGCTTGATTACATGTGGGAAGACATAAAAGAAAAAGGTGATTATGATTTATTTACTCAATCTGAAAAGGCGCCACCATATGAAAGGGAAAGACCAGTAGCCAAACTATTTAATGCTAGAGATGCTGCATATCAAAAAATAATCAAACAATTATCGGATTTATTGCCCGAAGAGAAAGAAGACACAGAAACGCCATCTGATGATTACCTATGATTAGTAATAAATACGTTGATGAATATATAAATTTGTGGAAACAAGGAAAGATAATTTTAAATAAAGAAAGAATTGATCTCTTTAATTATCTACAAAAACATATATATTCACGAGATGATGTATATTTTGATGAACAGAAAATCGAGGATTGTATCAAATTTATTGAAAAATGGTATTTTCCAACATTACCATTTCAAAGGTTTATCATAGCTAATATATTTCTTATAGATAAAAATACAGATGAAGCTTTCTTTACAGAATTTGCTATTTTCATGGGACGTGGAGGCGGGAAAAACGGTCTAATAAGTGCTATTAGTGATTTTCTTTCTACGCCCTTACACGGAGTTAAAGAATATCACATCTCCATTGTTGCTAATAGTGAAGATCAAGCAAAAACATCGTTTGATGAAATCAGAACCGTTTTAATGGATAACAAACGAAATAAGACGGGTAAAACGCCAAAAGCTCCTTATGAAGTTAGTAAAGCAAAAATAATAAACCGTGCAACTAAATCGGTTATTCGATATAACACATCAAACACAAAAACCAAAGAC
GTAGAAAATTCATTTATGATGGTAGGATGCTAGACTTAGAATTTGAGAACTGTTTAATCGATGATTTGAAGACTATTGATAAATGGGAGAAACAACAATTGTCCGTTTATGATGAGTTATATGGAACTGAAACTGCTGAGTTTGTACTTGGAGAGGGTAAGTTACCCAACTCTTATAGGACAAACGTCTTTAAGATAACTGAATCTGGTGATAAGATATTTCTTGGTACACTAATTAACAAGTTGTTCAGACCGCAAATTGATTTAAGTAAGTTAAAAGATGAACGACTATTAAGATGTGTTGAGTATGATAATGGTTGGTATCAACTATGTGTTAAGATACAACGCGCTATCGATAACGGATTGGAGATAGAGAAAGCTGATTTACCTAAGTATGATCCAAAATTTGAATATAACATAAAACATCCAACCCGTGAGAATGGTTTCCTTAACTACTATGTTCTTAAGGAATGTAGTGTTGAGATATATATGAAGGATGATAACGGTATACCTGATCCAGCAATATTACGTGGTTGGGACATCAGTACTATACCTGAGTCAATTCAACTGCCTTCTGGTGTCGTCTTTAATGTTAGAAAAGCTTGCATGCGTAGGATCAACGATGAAGCACCTTTCTATCTCTATACAAGTATATTTCAATATGCTGCGACTAGAATAGATATGGACGATCCATACACACGGATTTGGTTGAAGTATTTTATCGGAGCTGAAGACTTCTTCTCATATAATGGTAGAGTTATAGAGTGTGACAAAAGTCTATTAGCTCATAAACGCTTCGAGATGATGATAGCTGCTCAACGTGCAGCATTGAAATATGACATGGTTGGAAATGATATCTTTAAGGAGTGTATGCTTGAAGCGTTTGAAAATATAATTCGTGATCCAATATATAATTCATATCGGCTTAGAGGTGCATTTGGCGATCTAAATCAACATGTGTTTGCGAGGACGGATTCACCTGCATTGAACATCTCAATGGT
GTTAAAAAATCCTTGAGTCATGGAGCAAAAGCAACGTAGATTTACCAAAAACATTTTTGTCTTGGACGTAACCGCTAAAACATTATGCGGGGCTATCGCGAAGTTGAGTTCGCAGCCGTATTGTCAAATTAAAATTGGAAGAGTAGTAGCTTTTAAACCTGTCAAGAATCCGGAACCTAAAGGATACGTGCTGAATGTTCCAGGACCAGGTGCATACAGAATTCAGGATGGGCAGGATATCATTAGCTTGATGCTGACGCCACATGGAGTCGAAGCGACAACGGAAAGATGGGAAGAGTGGAAATTTGAGGGTGTTAGCGTGACGCCAATGGCTACGCGGGTACAGTATAATGGTGTGATGGTTGACGCTGAAATTAAATACTGTAAGGGGATGGGAATTGTGCAACCATATATGCGGAATGATTTTGATCGAAATGAAATGCCCGATTTGCCAGGCGTGATGAGATCAAATTATGATATCCGCGAATTACGGCAAAAGATCAAAAATGAACGAGAATCAGCGCCACGGCTTCAAGTTCATAGCGTGGCGCCAAGGGAGGAGTCGCGCTGGATGGATGATGATGAGGCGAAGGTGGATGATGAGGCCAAAGAGATAGTTCCGGGAACTAGCGGGTTGGAAAAACTACGTGAGGCGAGAAGCAATGTTTTTAAAGAGGTGGAAGCTGTAATTAATTGGAATCTAGATGAGAGAGATGAAGGGGATAGAGATGAACGGGGGGATGAGGAGCAAGTGAAGACCTTGAGTGACGATGATGACCAAGGCGAGGATGCGAGTGATGATGAACACCCAAAAACCCATATAACGAAAGAGTATATCGAAAAAGTTGCAAAACAGATTAAATTGAAAGATGAACGGTTCATGAGTCTATCAAGCGCTATGCCTCAAGCGAGTGGTGGATTTGATCGTATGATTGTTACGAAGAAGCTTAAGTGGCAGAATGTGCCACTGTATTGCTTTGATGAGTCATTGAAGAGGTAT
GTAAAATCTGAGGATCGAGGTTCAATTCCTTGACGACCTTTGGTGTTATCGATTGTTTGAACAAATCAATCTTTTAAACTTTTTATAACCTTTATTAATATGTCTAAGCCATACGTTCCTGATTTCGAATATCAGATCCCTAGTTTCCAATGGCTGATTGATGACTCTTTGAAGAGAGAGCCAGAAGTCGCCCTTGATGTAGAAACGGGAATGGACGTTAATAAAGTTTACCTACCTGAATCCGGATTTGTAGCGGATGGCTCATTAGCTAGCTATATCCTAGCTGTTCAACCTGTTGTTAAGGGTGAGGGTTCTTTTGAACCACCTTTTGACCAGGCGCGCTGGGGTGTGTGCTGCGAACATGCCGCGAGTGCTGCTGAGATTTTTACAGACCGTCATTTGTTACCAACGGCTGAGATTGCTAGGATGTTGTATTTAGACATTCCAGGCAGTTTCATTGATGAATCTGAAGAAGATGATTGGGTCGTTGAAGATACTACTGACGGGTATGGTGAGTATCGGCACTCTGATGAAGACGCTATACAATCGCCGCTTTTCTCCGCGGAGTTAACGCAAGAAATTGCTGAGGAGAAGCCATCACTCTCAATGGATTTAACTGATGAAAATCATGATGAGAGGCAGCTGTCTAGTGGCCCTAGTGAGCTGACACTAGGAGACCGATACGTTGTGACAAATGAAGAGTTTAAAATATTGGATTCTGATTATGGCGTTACTCTTAATTTGTTAAACCCTGTTGAGAATAGGGTTGGGCTTGTAGAAGATACATTGCCTACGTTAGACAGCGACTCTTTTAAGGAGGGCCCGAAATACCTTGAAAGAGTTTCTTTGCCCCGTTTGGAGGCAGCCGGTCATACGATCCTTCCCACTCATGCTTATTTTGATGATAGCTTTTATCAGGCTATAGAAGAGAATAGTGACATGTCTCTTGATTTTAATCGTATCAATTTAAAGCAGAGTGATGTTGACTGGTATAGGGATC
AAGTTTTTTTCACCGTATAACTAAGGACGACCGCAACCTTGCGCGAGAAATGAAATCGTTCAAATGGAAAGAAAATACAGAAGAAAAGGATGATGAAGAAAAAACAAACGAAAAAGAACAAAATAAGCCTAAAGAAATCGACTCTAAAACAGAACAAGAAGCAAAACAAGAAAAAGTATCTGAAGCTGATAATTCAGTTAAAGATCAAGAAGGTATAACAAACAAAAATAGACCCGAAGATATTAGTTACGTTGATGACTCGACCATTCAGGCCAAAACCGCATTGACAGTTGAAGCTATCACAAATATTAAAGGACATTTAATTGAATCAGACCAAAAATTAGCTGATGAACGAGCAAGCCAGTATTTACAAACATTGACAAATAATGCTGTTAGATATACTACAACGTTTGGGATATCAGAGATATCAGATGAAATTTTAATTCCTTATTATCATGAAATTGATTTTCAGGGTAGTGATAAAGAATTACCTTCACTGTTTAGCTTTGAAACCTTTGTTAACGAATATTACGGTACAGACTTGTTGACATATGAGAATGAAAAATTTAAAACGATGATGTGTGATCACCCAGCTTTGTCAAGATCAAGCGAAATTTTTAAAGTGAACGCTTACAAAATCAGTATTAAATGGACTGGAGAAACTTTTAATCCTAGTATTGGCGACCCCTCAAATATAGGAACTACATCTTTAATTAAAAATATAGCTTATGTTGGAGTTCATAACTCTGATAATTATAAAGATCGGAAACTATACAGTAGACTTAAAATGTTTTTAGAATTAGCTGCAAACTGCAATATAATTTTAAAAGGTTGTGCTACAAGACCTCTTGGAATAGATTACGAATTAACTAAGGTATCTAAGAAATTAAACGGAGCAAAGATTTTATATAACGATAAGGCGCATATTATATATAACGGAATATATCATCCAGTTACACCCTTTTGTGATAAAGTTAATGATATATTAAAGGAAGGAGAT
GAAAAACTATCCCCGCTGGTCGGTGGGCCGATACCCAATCGGTCTATGGAGGGAATTCAAATAGGGCTCTGGTAGTCCGCTCGCCATCGCCTTCGGTCTTTCCGTTATGGAAGGTTTGCTTACGGTCCACGTAGGTTCTCCGACCTTGCGAGGAAAGATTGCGCTGCTTTGCAGTTCCCTTAACTGGGGCGGGTTAGGACGTCGGTAGGGTGCCTGTGGCCCTGCGGCAGGCGGATCTAGCACGTAACGTATCCCTTGCCAGGGAGAGCGTGCCGAATTGCTATGGGTTGGTGTAGGTCCTCGGTTGTGTACGGCTCCTCGTCCACCTACATCACACATGAGAAACTGATGACGACACAGGCGTGTCTAGGACTCATGCGTAACTGCTCCGATGGGATATTAGGTGTAACGACTGCCTGTAAAGTTAAAGAGTTAGCAACTCGGGCTGACCAGTCTGCCCTTTGCGTGGGGTGTGGCATACGCTAGGACGTGGACAAAAACAACAAACTAACAACAACAACACCAAGCCAAAAAGAAAGATGGAACAAGCAGCTATCCCCCTTAATCAGGGCAGCAACACCGCGATGTCGGAGGATATCGGGCTAGCCGCTAACATTTTACCTGTCGAACAAGACGACCAGGCTTCTGATTCCGCAAGCGTGGCAGACCAAAATAACCTTATTGAAAACAACCTCCTACCTGATGAGTTGGAGGCACAAAAAATTAGAAAAACCCTCGAAAACGATAAAAAACCAGAAAACGTTAAAAAAGAAAAAACTACTGGTGAGTTCACTGATGTAGTGCAGAGCGCCGGACTTATGGCAGATCGGGTGCAAGAGGTGGTCGACGTGGCGACCTGGGCTAAAGATGTTGCAATCTGGGCAGAATTCAACGCTTTCGATAGGAATGCCAGTGCGACGCGCCAAGATCCTATTAAGACGAGTGCGATCGACTGGTTGCTAAATCAAGCTCCAACACACCAACTGGACTCAACCAGTGC
TTGGCCACTCCCTCTATGCGCGCTCGCTCACTCACTCGGCCCTGGAGACCAAAGGTCTCCAGACTGCCGGCCTCTGGCCGGCAGGGCCGAGTGAGTGAGCGAGCGCGCATAGAGGGAGTGGCCAACTCCATCATCTAGGTTTGCCCACTGACGTCAATGTGACGTCCTAGGGTTAGGGAGGTCCCTGTATTAGCAGTCACGTGAGTGTCGTATTTCGCGGAGCGTAGCGGAGCGCATACCAAGCTGCCACGTCACAGCCACGTGGTCCGTTTGCGACAGTTTGCGACACCATGTGGTCAGGAGGGTATATAACCGCGAGTGAGCCAGCGAGGAGCTCCATTTTGCCCGCGAATTTTGAACGAGCAGCAGCCATGCCGGGGTTCTACGAGATCGTGCTGAAGGTGCCCAGCGACCTGGACGAGCACCTGCCCGGCATTTCTGACTCTTTTGTGAGCTGGGTGGCCGAGAAGGAATGGGAGCTGCCGCCGGATTCTGACATGGACTTGAATCTGATTGAGCAGGCACCCCTGACCGTGGCCGAAAAGCTGCAACGCGAGTTCCTGGTCGAGTGGCGCCGCGTGAGTAAGGCCCCGGAGGCCCTCTTCTTTGTCCAGTTCGAGAAGGGGGACAGCTACTTCCACCTGCACATCCTGGTGGAGACCGTGGGCGTCAAATCCATGGTGGTGGGCCGCTACGTGAGCCAGATTAAAGAGAAGCTGGTGACCCGCATCTACCGCGGGGTCGAGCCGCAGCTTCCGAACTGGTTCGCGGTGACCAAGACGCGTAATGGCGCCGGAGGCGGGAACAAGGTGGTGGACGACTGCTACATCCCCAACTACCTGCTCCCCAAGACCCAGCCCGAGCTCCAGTGGGCGTGGACTAACATGGACCAGTATATAAGCGCCTGTTTGAATCTCGCGGAGCGTAAACGGCTGGTGGCGCAGCATCTGACGCACGTGTCGCAGACGCAGGAGCAGAACAAGGAAAACCAGAACCCCAA
ACCGGATGGCCGCGCGCCCGAAAAAGCATGTGGTCCCCGCGCACTATCGTTTGTCATCCAATCCGAATCGCGCGTCAAAGCTTAGATAATTGTTTTTGTCTTTATATACTTCCTCGCGAAGGAGTTATCCCACAAAATGTGGGATCCACTCCTAAACGAGTTCCCAGACTCTGTTCACGGTTTTCGTTGTATGCTAGCTATCAAATATTTACAGGCCATCGAGCAGACGTACGAGCCCAATACTCTGGGCCACGAATTGATCCGTGATCTCATCTGTGTCGTTAGAGCCCGTGATTATGTCGAAGCGACCCGCCGATATAATCATTTCCACGCCCGCCTCGAAGGTTCGTCGGAGACTGAACTTCGACAGCCCTTATACCAGCCGTGCTGTTGCCCCCATTGTCCCAGGCACAAGCAGACGTCGGTCATGGACGTACAGGCCCATGTACAGAAAGCCCAGGACGTACAGAATGTACAGAAGCCCTGATGTCCCAAAGGGTTGTGAAGGCCCATGTAAGGTCCAGTCGTATGAGCAGAGGGATGATGTGAAGCATACTGGTATTGTTCGTTGTGTTAGTGATGTTACGCGTGGTTCGGGAATTACTCATAGGGTTGGGAAGAGGTTCTGTGTTAAGTCCATTTACATTTTAGGGAAGATATGGATGGATGAAAATATCAAGAAGCAGAATCACACTAATCAGGTTATGTTTTTCTTAGTCCGTGATAGAAGGCCCTATGGTGCAGCCCCAATGGATTTTGGACAGGTGTTTAACATGTTTGATAACGAGCCCAGTACAGCTACGGTGAAGAATGATTTGAGAGATAGATACCAGGTTTTGCGGAAGTTTCATGCAACTGTTGTAGGCGGTCCCTCTGGGATGAAGGAACAGGCATTAGTTAAGCGATTTTTTAGGATTAATAGTCATGTAACTTATAATCATCAGGAGGCAGCTAAGTATGAGAACCATACGGAGAATGCTTTGTTGTTGTATATGGCATG
AAATTCAAATCTCAAAATATATTTGTATTTCCAGTTGATTGTCTGTAAAACAATTCCAGTTGTTTATCTGTAAAATAAACATGTATGCTTGATCAGCTTTGTAGATCCTTGATTAATCTTATTTCTATCATTGAATTCGAATTGTTTCTGTTAAGATTCTCTTTACGATTTGTGTCGCCATTTCGTATATTGGAAGACGGGCCTGATTCCAGTATTAATTGGTCAGTTTATAGGTGCAGAACGCTTTTAAGTGAGACCTACGACTGCGTCGGAACCTTAGATTCACGAGCCGCGTGATTAATTGGGTTTGTCACTGGGATCCAGTCTATCAGTAAGGGGTAGTCGTTTGTTGAGACTTATCTGATTAGTAACATTTATGGCTGATGGAGAGATATGTCGGTGTCAGGTTACTGATCCTCCTTTGATACGTCATGAAGACTATGATTGTACTGCTAGGATGGTGCAGAAACGGATTGAGATTGGCCCATTGGGTGTATTACTCAATCTAAATATGTTATTTCATATGTCTCGTGTTAGACATATTGATGTTTATCCGTATCTGAATAATATTATGTCTATTTCGGTGTCGTTGGATGTTCCTGTGTCTAGTGGCGTTGGTGTTGGACGTGTACGTGTTTTAATATTTACAACTAGTCGTGAACGTGTTGGTATATTCCATGGATGGCAGGTTGTGCCTGGGTGCTTTCTTAATGCCCCGTGTTATAGTGGTGTTGATGTTCTGTCTGATGAGTTATGTGAAGCTAATATTACTAATACCTCGGTTTCGTCTGTTGCGATGTTCAATGGGTCGTATAGACCTGAAGACGTCTGGATACTATTACTTACGTCTAGTACTTGTTATGGTTATCATGATGTTGTTGTTGATATAGAACAATGTACATTACCTTCTAATATAGATGGGTGTGTTTGTTGTTCTGGCGTTTGCTATTTCAATGATAATCATTGTTTTTGTGGTCGTCGTGATAGTAATCCATTCAAT
CTTAAAAAGCCTAGTCCACTTTTTAAGCCGGTTAGACTTCACCGTAGATACTTGGGCAAAATTAATCAACACCCTCCTGGAATCGCCGGGGTGTTGCGAGCCGTAAGAGACCGGTTCTAAAGGACTGACATAGCGCCGCGAGGGTAGGTGGTCGATAGCCCGTTTGACGGAGTAGCGATATTCCTGATTCTGGTGTAGCATCGACGGGGGCCCCCTAGCGTGAGCTCAGCACGTTGTGAAAACGAAAAACTGCATGTCTGAGGCTTCGCAGTAGCGTGAGCTCGGAGCACCCTAAAAAGTGCTCTGTTTTGTAACAGCCAACGATTGTTACGAAACTCTAGTGTATTGCGTGCAACGGTATGTCAGCTCCCGAGCCCTTAAATACTGAAGTACGCTCACCTAATGGTGTTAGTGAAGCCATAGAAACTCAAAACATGGCTGTCACTCAAAGCAGTGTGTCAAACGAAATTAAAAATGACACACAAAGTGATCTGCAAACACTTAAAAAACAGTTACAACCGCTCTACAGATCCACAGATTTTAATACTCTTTATAATTTCTTTTATGGTTTAGATGTCCCAGCTTCAACAGATCGCGTCGGTCACGCTATCCAGCGTAACACCTCAGTCAATGATACAAATGAAGTTGTTAGTTTCCCTCTTACGGCGACGGTATCACACACGTTTTCAAACACGCCAGTTCCAGCCAACATACAGCCTCTTCAAATCTCAGTAGCCGACGATTCAGTCAACTATGAGCTCGATGAAAGTGGAACATTATGTCCAACGTTAGATAGCTCCGTCCATGTCCAAAGAGCCACTTCCTTGGCCAGCGCTCTCAAGGTCAAATTAACGGGCGAAATCATGCACTCTGACTCAGTCAGACCAGTCCAAACTCCACAATTGATTGCTTATTTATTCGGCGTCCTCCTCGGTGTCAAAGATCGCGTCAACATTCACCGCAATCAACCCACTAACTTATGGAGAAGTTTATGTTCGCC
GAATATTTAACTTGATTCCCATCGATTATAAGTGAACAAACGTTGCCAGCACCCACGCTCTGCAAAGCACCTGCTAATTCACTACCATGTCGATATCAGTATCCTCCCAACGTGTCGCAGTCTCCAACCTGTACACGAATGGATCTGAGGAGTCAGTTAAAGCTATTAAGGAGTTGAAAAGCAAACGGTTATTGGAAACCGAAACCAGGCTAGATGGACTATTTGATTACTACATTCCAGATACCTTAAGAGAAATTCTTACAGGCTATGGTATGGAGTTCAGTGTCCACTCTTTCCAAGGACATGCTCACCCCGTAAGTAAGATGATAGAAAACCACATGTTGTATAGAGTAGCACCAAATTACTTTTCTAGTAATACATTGGTAGTTAGTTGTAAAGAGAGCAAGATAAAGCGCCTACGTCTGAAGAATGCAAACAATAGGAATTTGAACTTCACACAGTACAATAGATTGGTGCATGCAAACCATCACCACAGATACGAAAACGCATTCAGAGAACTCGACGTTGGGAATTTGACAAATCTCATAAACAAGGAAGATCAGAGTGAATGCATATTCATACATGATGAGGTTCAATACTGGAGTCTAGACGAGATGCAAAGGTTCTTAGGTAGTCTCTCCAAAGTCGATAGAGTAGTGTATAGTATCATATACCCATCAGAGGTCGAGGCTGGATATTCACAAAGCCTATTTCCAGAGGCGTACACTTTTGACCTCAAAGACAGGAGATTAGTATGGTACCCGGACGGGAAGGCTGAAGGAGCCTATACGCAGCCTGTGAACCCTTGGCTGCTCAGATGCTCAAAAACGGAGGATTCGAAGGGGCGATCATGGACGATCACAAAGCTCCAAACCATCGGAGCTCATCACCTCTTTAGTGCAATAAAGGGCAGCTACTTGACGGAGGAATCGTACAAGTACGATAACTTCACGATCATAAACCCTAACGATGTTCTGAAGGGAAAGAGAGGCGGGAAACC
GAAAGAGACAAACATTAAACATACAAAGTTTAATCACATTCACTTTTATATACAATACAATGGCAAACATTACACAACAAATTATTGATACAAGAGAGGCAGCTGCCGCGGGACGTAATCCGCTAATTGCGCAGTTGGCCTCAAAAAGAGTTTACGATGAGGCGGTGAAATCTCTTGATACACAAGATAAACGCCCCAAAGTAAATTTCTCTAGAGTGCTTTCAACCGAGCAGATGCGTGTGGTGACCGAAAATTATCCTGAGTTTTCGGTTTCTTACACTGGATCCGCTTTATCTGTACACTCCCTAGCTGGGGGTTTAAGGTACTTAGAAGGGGAGTATTTGATGATGCAAGTGCCATACGGTTCGCCGTGTTATGATATAGGCGGAAATTACTCCCAGCACATGTTGAAGGGCCGGTCATATGTCCATTGCTGCAACCCTTGTTTGGATCTCAAGGATATCGCACGCAATGAAATGTACAAGGACGCGATCGAAAGGTACGTAACTAAGAAGAAGGATGGTCCGCGCTCTGTCGCGTGGAGATCCCAGGCTGAGTCGTCACAAGAGACGAAATTTGCTGGTCTGCCTGCCTGGCAAATGGACGCGTTCCGTAGGTACCATTCTGACCCGACTGCTGTAACCTGTCCTGATGTCTTTCAGCAGTGTGAGCACGAATTTCACAAATCCGGAGACCGGTATGCTGTGGCTCTCCACTCTATTTATGACATTCCGTGCGAGCAGATCGGGCCCGCTCTTCTGCGGAAGAACATAAAGGTTCTCTTCGCCGCTTTCCACTTTTCTGAGGAGTTGTTGGTTGGGAGTGAGTTTGGACGTTTACCAAACGTCGGAGCTTTCTTCTCAGTCGATGATGACACAGTCAATTTTCAGTTCGAAGATGAATCTACTTTACATTATACGCATAGTTTTTCAAATATTAGAAAGATTGTAACTAGGACTTTTTTTCCTGCTTCTGATAGAGTAGTTTATGTAAAGGAGTT
GTTATTTTGAGCTTACCGATTGACAACCATCATGGCACACACAGGCACCGCTACTCTGATCAATGCCGAGCGCACAGATCGAACTCTCCGCCTCCTCGAAACTTTTCCTTCCCTGACAATCACCATCAGACAGGACACGTCCGGGCGTGATCTCGTGTCTTCCGTGTACTCCGCGACTGGTATGTCTGCCGCAGCTCGAAACTTGAACCCCATCGCCAACGTCAAGAACATGCGCCAACCCGGCTACGTCAAGCCCGCCCACACCGCTACTAACACTGTCCCACTCCGCGTCGCCACCTCCACCGGCTTGGAACTCCCCACTGCTCATCTCGCCCAGATGCCCGTTGACCAAGCGCTGCGTGATGCCGTTGCCGCTGCCGTTCCCGCCCATGCTGCACGCGTGTTGCCCCCGAACGTCGACCGGGTCACTCCTCTAACGCTCGCCTCTCGCGTAGCCATGGTCTGCGCTGGTCTCGACTGTGACGATATCCACGAGATTGCTCCTGCTCCTACCGCTATGGCACTGGCATTCACTACCAAAGTTCTTTTAATTCACGTCGTCGTTGATGGAACTGGCGCGTCTATTGCCGTCAACCCCGGTGCCGCTCGTGACTTGCTGAAGGCAGACCAGCTTGGTAATGTCATCACTAATTATGGTTATGATGTCCGGGGAACCGTGCGACGTGACACCGCTGCCGCTCTGGCGCCTTCTGAACTACCCGACACCTATCCCATCGAGTGGCTGGGTCTCATCTGCGGTCTAATCGCGACTCAGATCGAGTTGGACCTTGACATGCTGGCCATGAATCAGACTGAGCAGAAGCTCATCGCGCCCCACGTTCAGGCTGTAGATCCATTTATCAACCGCCTGCAAAGCTACGCCACTCTCTCCTCTCGTCTGATGCATCTATGTGTCACTCACGCCCAAAGGCCATTCCGTGACTTCCCCGAACTGCTTCGCCACTGGCAGAAACCGGAGTTGACCCCCGCCATACCCGTT
GTAAATTTTTCACAATTTAACAACAACAACACAAACAACAAACAACATTACAAACAAAATACAACTACAATGGCTTACACACAACAAGCTACCAACGCCGCATTAGCAAGTACTCTCCGAGGGAATAACCCCTTGGTGAACGATCTTGCTAATCGGAGACTGTACGAATCAGCGGTCGAACAATGCAATGCACATGACCGCAGGCCCAAGGTTAATTTTTTAAGGTCGATAAGCGAAGAGCAGACGCTTATCGCAACTAAGGCCTACCCTGAGTTCCAAATCACGTTCTACAACACGCAGAACGCTGTGCACAGTCTCGCAGGTGGACTTCGGTCTTTGGAACTAGAATACTTGATGATGCAGATCCCCTACGGTTCAACGACATATGATATCGGGGGAAATTTTGCTGCTCACATGTTTAAAGGTCGTGACTACGTTCATTGCTGCATGCCTAACATGGACTTACGTGACGTCATGCGTCACAATGCTCAAAAGGATAGCATTGAACTGTACCTTTCAAAGCTTGCGCAAAAGAAAAAGGTAATACCGCCATATCAAAAGCCATGCTTTGATAAATACACGGACGATCCGCAATCAGTAGTGTGCTCGAAACCTTTTCAGCACTGCGAAGGCGTTTCGCACTGCACGGATAAAGTATACGCTGTCGCTTTGCACAGTTTATACGACATTCCAGCAGATGAATTTGGGGCAGCACTTCTGAGGAGAAATGTTCATGTCTGCTATGCTGCCTTCCACTTTTCTGAGAATCTTCTTTTAGAAGATTCGTATGTCAGTCTTGACGACATAGGCGCTTTCTTCTCGAGAGAGGGCGATATGTTGAACTTTTCTTTTGTAGCAGAGAGTACTTTAAATTATACTCATTCCTATAGTAATGTGCTTAAGTATGTGTGTAAGACTTACTTCCCCGCTTCTAGTAGAGAAGTGTACATGAAGGAGTTTTTGGTAACTAGGGTAAATACTTGGTTTTGTAAGTTTTCAA
ACAAAGATTACCGAGGGGTGTCTTCAACAGTTCAGACGCTCAGGCCTTTAACGCTTTCAGCCTTCAAAGCTTAAGCTCACTGTTCCCGCGCTGTTTCGACGCTTCCAGCTCACAGCCCATAAAACCCCCTCCTCCCGCTCTAGCGATCAACTCGCGTGTTCGTTATTAACGCATGTTCATCGCCCAACCTTGCGGGCGAGTTCTTGTGTTCGACGTCGCCTCCCACACGCCATCGTTCTTCACTCGTTATAGTGTTGAACTCTCGCTCCGTGCTCTAGATCCACTCTTCACGCGAGCAGTAACAGATTTCCGATACACCCAAAATGAAATCGATTTATTTTGTGTGTCTCTTGGCTTTCTGTTGCCAATTCTCCTCACAGGAGAATCTTACTCTTGGCGCGGTCACCTTAACCTCCCCCTTTCTTACACCGAACTACTTGTTCGATGGGGGCTCGCAGTGGGGTACTTCCCTGCCTTCTCCGCTGATGGTGACATTCGACAGAACCCAGAACTCCGCATCGACCTGTCCACCATGTCAACCCGCTCTTTCTACGAGCAGTTCCTACTCAGATATAATACAAGTGGGTTGGCAAAAGCTATCGTTGGACAGCAAGAGTGCTTTCAAAGCGGCATGGAGTCTTTTAAAAGATTCCTGCACTACCGCCTCACGTGCTTTGAAAGCTGCCTTCCACGACCTCGTTGGGAAAGCCCTTTGGCTCCTGGTCCTTATCTGGACAGGGCTTTTGAGGCAACTCTTCTCGGCCGTATGGTCGGCCATAACCAACTACTCTTTACCGGTTTGTCTTCTGATATCACTAGGTATTATAACGAGTTGGTTGTGGAAGGCGTGCCGGTGGCTTTTTGGGACGCTGCCGGCATTACTTTGCATCACGCTGGTGAAGAATATTTTCCGAATTCTTACATTCAAAAGATTCTTCAATGAGAAAACTGTCTCAGGTTATGACAGTTATTCGATTCCCAGCACCCCTCCGAAGCGGAG
AGCGAAAGCAGGCAAACCATTTGAATGGATGTCAATCCGACCTTACTTTTCTTAAAAGTGCCAGCACAAAATGCTATAAGCACAACTTTCCCTTATACCGGAGACCCTCCTTACAGCCATGGGACAGGAACAGGATACACCATGGATACTGTCAACAGGACACATCAGTACTCAGAAAAGGCAAGATGGACAACAAACACCGAAACTGGAGCACCGCAACTCAACCCGATTGATGGGCCACTGCCAGAAGACAATGAACCAAGTGGTTATGCCCAAACAGATTGTGTATTGGAAGCAATGGCTTTCCTTGAGGAATCCCATCCTGGTATTTTTGAAAACTCGTGTATTGAAACGATGGAGGTTGTTCAGCAAACACGAGTAGACAAGCTGACACAAGGCCGACAGACCTATGACTGGACTTTAAATAGAAACCAGCCTGCTGCAACAGCATTGGCCAACACAATAGAAGTGTTCAGATCAAATGGCCTCACGGCCAATGAGTCTGGAAGGCTCATAGACTTCCTTAAGGATGTAATGGAGTCAATGAAAAAAGAAGAAATGGGGATCACAACTCATTTTCAGAGAAAGAGACGGGTGAGAGACAATATGACTAAGAAAATGATAACACAGAGAACAATAGGTAAAAGGAAACAGAGATTGAACAAAAGGAGTTATCTAATTAGAGCATTGACCCTGAACACAATGACCAAAGATGCTGAGAGAGGGAAGCTAAAACGGAGAGCAATTGCAACCCCAGGGATGCAAATAAGGGGGTTTGTATACTTTGTTGAGACACTGGCAAGGAGTATATGTGAGAAACTTGAACAATCAGGGTTGCCAGTTGGAGGCAATGAGAAGAAAGCAAAGTTGGCAAATGTTGTAAGGAAGATGATGACCAATTCTCAGGACACCGAACTTTCTTTGACCATCACTGGAGATAACACCAAATGGAACGAAAATCAGAATCCTCGGATGTTTTTGGCCATGATCACATATATGA
GATAAAAGTTTTTTACATTGAACAAAAACAATATACATTACTTTTATAACAATACACAATACATGGCAAACATTACACAACATATCAATGATACCAGGGAGGCTGCGGCCGCCGGGCGTAATCCGCTCGTGGCGCAGCTGGCTTCGAAGAGGGTTTATGATGAGGCTGTCAAGTCTCTTGATTCTCAAGATAAACGCCCTAAGGTGAATTTTGCTCGGGTATTGACCACAGAGCAGACGAGGAAGGTCACGGAGTCGTATCCGGAGTTTTCGATCAGTTATACTGCATCGGCCTTATCTGTGCATAGTTTGGCGGGGGGACTGCGATATTTAGAAGGTGAGTACCTGATGATGCAGGTTCCCTATGGGTCGCCCGTGTATGATATCGGAGGGAATTACTCGCAACATATGCTGAAGGGGAGAGCATACGTACATTGTTGCAATCCGTGCCTGGACCTGAAGGACATTGCACGCAATGAGATGTACAAGGATGCCATTGACCGTTATGTGCATAAGAAACGCGAAGCGCCACGTTCTAATGCTTGGAGGGCTAGGGCAGAGTCCGTCCAAGAAATTAAAGACGGCCGTCTACCTTCATGGCAGATCGATGCGTTTCAGCGATATAAGGATTGTCCAAGAGCGGTCACCTGTAATGATGTGTTCCAAGAGTGTCAGTATGAACATACGAGGAGAGGGGATCGTTATGCAGTTGCTCTGCATTCGATTTATGATATTCCTTTCGAACAGATAGGACCTGCGCTCTTGCGGAAGAATATTAAGGTTCTCTTCGCCGCATTCCATTTCTCAGAGGAGTTGCTGTTGGGGCAAAGTTTTGGTGCCTTGCCTAATATAGGTGCGTTCTTTACCGTCAATGGTGATTCCGTCGAGTTTCAGTTCGAAGAAGAATCTACTTTGCATTATTCACATAGTTTCCAGAATATTAGGAAGATAGTAACTAGGACGTATTTTCCTGCTTCAGATAGGGTAGTTTATGTAAAGGA
GATTGTGAGCGATTTGCGTGCGTGCATCCCGCTTCACTGATCTCTTGTTAGATCTTTTTGTAATCTAAACTTTATAAAAACATCCACTCCCTGTAATCTATGCTTGTGGGCGTAGATTTTTCATAGTGGTGTTTATATTCATTTCTGCTGTTAACAGCTTTCAGCCAGGGACGTGTTGTATCCTAGGCAGTGGCCCGCCCATAGGTCACAATGTCGAAGATCAACAAATACGGTCTCGAACTACACTGGGCTCCAGAATTTCCATGGATGTTTGAGGACGCAGAGGAGAAGTTGGATAACCCTAGTAGTTCAGAGGTGGATATGATTTGCTCCACCACTGCGCAAAAGCTGGAAACAGACGGAATTTGTCCTGAAAATCATGTGATGGTGGATTGTCGCCGACTTCTTAAACAAGAGTGTTGTGTGCAGTCTAGCCTAATACGTGAAATTGTTATGAATGCAAGTCCATATGATTTGGAGGTGCTACTTCAAGATGCTTTGCAGTCCCGTGAAGCAGTTTTGGTTACAACCCCCTTAGGTATGTCTTTAGAGGCATGCTATGTGAGAGGTTGTAATCCTAAAGGATGGACCATGGGTTTGTTTCGGCGTAGAAGTGTGTGTAACACTGGTCGTTGCACTGTTAATAAGCATGTGGCCTATCAGTTATATATGATTGATCCTGCAGGTGTCTGTCTTGGTGCAGGTCAATTCGTGGGTTGGGTCATACCCTTAGCCTTTATGCCTGTGCAATCCCGGAAATTTATTGTTCCATGGGTTATGTACTTGCGTAAGCGTGGCGAAAAGGGTGCTTACAATAAAGATCATGGACGTGGCGGTTTTGGACATGTTTATGATTTTAAAGTTGAAGATGCTTATGACCAGGTGCATGATGAGCCTAAGGGTAAGTTTTCTAAGAAGGCTTATGCTTTAATTAGAGGGTATCGTGGTGTTAAACCACTTCTCTATGTAGACCAGTATGGTTGTGATTATACTGGTAGTC
GGGATTTAGCATTCACTAGCGAACATGACGAATCTCAACATTGAGTCGCTAGTGGAAACCCAGCCAGCAGTATCCAAGTTAGTTGGATTACTGCCTAAATTAAGTTCTAGATTAATAGACGCGGCCAAAGTGCCAGCGACCTGCGGCCTCGTAGTGGCCGCAGGATTAGGATTGTACGCATACCGGAAGGTATGCATAAATAGATTAGAATTTAGTAGGGAGAACACTACCCCGCGGCCCACGGACTGTATAGAAGACGTGCTGGAGGCCGAAGAGGATGCCGTAACGTGCCTAGCACTTACGAAGATCGCTAAAGAGGCAGCGATGGAAGCAGCTCTAAACCCGGGCGAAATCACAGAAAGGGTTAGAGAAGCTGCCAAAATAAACGCCCAACCCTCCACCGATCCTCTTGCCAAGAGGAAAACTAGATTGCGGCCTAACAAAACAGGCCAATTCATAAGGGTGTTGAGGGCCGAAATAAAGTCCCAGATGGGGACCCCCACTATAACTGCGGCCAACGAAGCTGTGATAAGGCACATGATAAGCAAGTTCTGTGCATCACACAACATACGTACGACATCGTACGCCCACCTGGTTTCCAGGGTGGTTAGGGAGGTTATGACCCCCTACCCCGGAGACGCTGAAGAGGTGGAACGCGCCAGCTCAGTTGTGAATCGCATTCACAACTGGCTGGTGCAATACCGCAAATAGGGGGGCCTTGAGTTGGCGCGCGGGTTCACACACGAAGCAGTATGCACAGATGTACCCGGCCTGGACGCCACCAACCTGGGAGACTCCCGCCCACTAACAGACACTAACATTAGGAGAGTAGTCGGTCCGGTTAGTTCGGATTACGACATAGTATTTTATACTAACTCTAGGAATAATTTGATGCGAGGCTTGGTAAACAGGGTGCTCACTTACAAGGGTGGACCTGTATTAGAACCATCACCAGGCGCGTGGAAAAGTCTCAGAGGATTAGCCACATCCCTAGGCAATA
ATATTAGGTTTTTACCTACCCAGGAAAAGCCAACCAACCTCGATCTCTTGTAGATCTGTTCTCTAAACGAACTTTAAAATCTGTGTAGCTGTCGCTCGGCTGCATGCCTAGTGCACCTACGCAGTATAAACAATAATAAATTTTACTGTCGTTGACAAGAAACGAGTAACTCGTCCCTCTTCTGCAGACTGCTTACGGTTTCGTCCGTGTTGCAGTCGATCATCAGCATACCTAGGTTTCGTCCGGGTGTGACCGAAAGGTAAGATGGAGAGCCTTGTTCTTGGTGTCAACGAGAAAACACACGTCCAACTCAGTTTGCCTGTCCTTCAGGTTAGAGACGTGCTAGTGCGTGGCTTCGGGGACTCTGTGGAAGAGGCCCTATCGGAGGCACGTGAACACCTCAAAAATGGCACTTGTGGTCTAGTAGAGCTGGAAAAAGGCGTACTGCCCCAGCTTGAACAGCCCTATGTGTTCATTAAACGTTCTGATGCCTTAAGCACCAATCACGGCCACAAGGTCGTTGAGCTGGTTGCAGAAATGGACGGCATTCAGTACGGTCGTAGCGGTATAACACTGGGAGTACTCGTGCCACATGTGGGCGAAACCCCAATTGCATACCGCAATGTTCTTCTTCGTAAGAACGGTAATAAGGGAGCCGGTGGTCATAGCTATGGCATCGATCTAAAGTCTTATGACTTAGGTGACGAGCTTGGCACTGATCCCATTGAAGATTATGAACAAAACTGGAACACTAAGCATGGCAGTGGTGCACTCCGTGAACTCACTCGTGAGCTCAATGGAGGTGCAGTCACTCGCTATGTCGACAACAATTTCTGTGGCCCAGATGGGTACCCTCTTGATTGCATCAAAGATTTTCTCGCACGCGCGGGCAAGTCAATGTGCACTCTTTCCGAACAACTTGATTACATCGAGTCGAAGAGAGGTGTCTACTGCTGCCGTGACCATGAGCATGAAATTGCCTGGTTCACTGAGCGCTCTG
GCCCCCCGCCCCCCGGAAGTAGGTAGTGGTTATTATTAGTAGGGGATCTTTTTATATAATAAAAAGATAGCAGGTATCCAGTAGGCGACTAGGTGGGGGTGACGTCATCACTATTTACTCAAGTGTTTTGTTATTCGGCGTCAAGTGTTGTGTTGACACTTGAAAAGTGGCGTGATTGATTATTTACAAGTACGTCAGATAAGATAAACACAAGTGGTACTTGACTCGGAATATATAATGAAGTGTGGAACCTACAACAATATCAGTACTCATCAAAATGTCAAACTCGCAAGAAGTGAACCAACAACAATTCAACGACGAGGAGGAAATACCATGTGGCCAACGGTATCCTACAGCGGGACGATTCAAACGGACCACCAACAGACTGGCGTGAATGGATCGACCCCGATGTTCGAACTCAAATCGACAGCGCGCAAAGAATATGGGACAGCCATTTCAGCGGACAATGGCACTGACACTGAAGACGCTGTGCAAAGTGTTGGAGTGCAAGGCAACGGAACTAACGGGTAACATGCATTATTCCTCTGATCGCGTTGCTATTACCCGACCATATGTGGTCAGAGGCGACGAGCAGCGATCGCTGGCGATACCGACTGAGAAATGCGACCTACTGGATTTCCAATCCAACGCGGGAATCCGAATATCAGGCTTTACTACGATGGATGGAGGAGAAAATGCCGATACCTTTAGCGAAATGGCAAGGTGCATGTCTACCGCGGTATGGGGAGGCAATGTCAGATATGTTTCTGACATCCTTGTACCCGGAGGAAATTGGTCAATTAATGGAATTGTTGAGGACCTACGCCGGAGTATCGCAGAGCGAATGCCAAAATGCATGTACGTCGTCAGCGAACACGGCGACCACGTCCACGTCGTACACACCTGTAACTACGCCACGGGCAGCTGTAGATGTAGTTTCTTACTCAACGCCGCTGCTTTCCAACTATGTAGACGACGACGCATTCGAAAGAATGTTAGA
GCTATTCGCGGTCATGGCTTACATCGCAGTTCCTGCGGTGGTGGATTCACGTTCGAGTGAGGCTATTGGACTGCTAGAATCGTTTGGAGTAGACGCTGGGGCTGACGCGAATGACGTTTCATATCAAGATCATGACTATGTGTTGGATCAGTTACAGTACATGTTAGATGGATATGAGGCTGGTGACGTTATCGATGCACTCGTCCACAAGAATTGGTTACATCACTCTGTCTATTGCTTGTTGCCACCCAAAAGTCAACTATTAGAGTATTGGAAAAGTAATCCTTCAGCGATACCGGACAACGTTGATCGTCGGCTTCGTAAACGACTAATGCTAAAGAAAGATCTCAGGAAAGATGATGAATACAATCAGCTAGCGCGTGCTTTCAAGATATCGGATGTCTACGCACCTCTCATCTCATCCACGACGTCACCGATGACAATGATACAGAACTTGAATCGAGGCGAGATCGTGTACACCACGACGGACAGGGTAATAGGGGCTAGAATCTTGTTATATGCTCCTAGAAAGTACTATGCGTCAACTCTGTCATTTACTATGACTAAGTGCATCATTCCGTTTGGTAAAGAGGTGGGTCGTGTTCCTCACTCTCGATTTAATGTTGGCACATTTCCGTCAATTGCTACCCCGAAATGTTTTGTCATGAGTGGGGTTGATATTGAGTCCATCCCAAATGAATTTATCAAGTTGTTTTACCAGCGCGTCAAGAGTGTTCACGCTAACATACTAAATGACATATCTCCTCAGATCGTCTCTGACATGATAAACAGAAAGCGTCTGCGCGTTCATACTCCATCAGATCGTCGAGCCGCGCAGTTGATGCATTTGCCTTACCATGTTAAACGAGGAGCGTCTCACGTCGACGTTTACAAGGTGGATGTTGTAGACATGTTGTTCGAGGTAGTGGATGTGGCCGATGGGTTGCGCAACGTATCTAGGAAACTAACTATGCATACCGTTCCTGTATGTATTCTTGAA
ATGGTTAGGAATCGGCGTTTGCCTTCAGTTATGAGTCATTCTTTCGCGCAAGTTCCGTCAGCGCGAATTCAGAGAAGTTCTTTTGATAGATCTTGTGGTTTAAAAACTACATTCAACGCCGGTTACCTAATCCCTATCTTTTGTGATGAAGTTCTCCCTGGAGATACTTTCTCCTTGAAAGAGGCGTTTTTAGCACGTATGGCAACGCCTATCTTTCCTCTTATGGATAATTTGCGTTTAGATACGCAGTATTTCTTTGTTCCTCTTCGACTTATATGGTCGAATTTCCAAAAGTTCTGTGGAGAACAAGATAATCCTGACGATTCCACAGATTTTCTTACCCCCGTTTTAACCGCTCCTACTGGGGGATTTACTGAAGGATCGATTCATGATTATCTTGGTCTACCTACTAAAGTTGCAGGAGTTCAATGCGCTGCGTTCTGGCACAGAGCCTACAATTTGATTTGGAACCAGTACTATCGCGACGAAAATATTCAGGAATCTGTTGAAGTGCAAATGGGAGATACTACTACAGATGAGGTGAAGAATTATGAGCTTCTTAAGCGCGGGAAGCGTTATGATTATTTCACTTCATGTCTCCCTTGGCCACAAAAAGGTCCTGCAGTGACAATCGGAGTTGGAGGTAAGGCTCCAATTGAAGGATTGTATATGAATGTAAATTCAAACAATCCTGTAGGAAAGTTTGTTTTGGATTCTCAGTCTACTCCTCGTGTGCTTCAAGATTTGCAAGGGAATAAACTTTCTGGAATAGCTGCGTATAATCAGACTGGGAAGCATGTGTATGTGAATTCTGCTTGGTATACGGTGACTCCTCAGTCTGAGCCTGGAGCTACTTTAGAGAATGGTAATTATTACACCACTCAGAAACCTCAGATTTATGCGGATTTAGGTGCAACATCTCCTGTGACGATTAATTCTCTTCGTGAAGCTTTCCAATTGCAGAAGCTTTATGAGAGAGATGCCCGTGGTGGAACAAGGT
TGTCAGTGATGATGAGCTTCGAGACGGACCACAACCACCAACTGGAGGACAAATAGCTGAATCATCCGTCTGAGGGCCGTCTCACACTAGGATTGTGCCCAAAAAGAACACCAAGGCTCTGACGTCTCTCCCTACCCTGGCTCCCGGAAAAAACCGAAAACCACCCATTTCCTCATGTTTGCCTAAGGCTCTGACGATAACCCTAAAAATTTGACTAGCAAATAAAGAACCCTGGGTCCTATAAAAGGGGTGAGCAACCTAAAAATGGGATCTCTCTTTGCACCTTGCCTACCCCTCCCTCGGCCGTGGACCAGCCCTGGTCGCCTCGCTTACCTGGGTCGCCGTTTCGTGACCGGGCCATCTCCCTGCTGTTTGACGGCACCCCGCGTACTTCGCTTCCTCCTGCTCGGTAAGATCCCACCGGGTCGAGCTAGGCCATCACTCCCTGGCCGCTCCCCTGGAGCTCTCTCTCGTAGCTCTTACGGTTGCTCTCCCCCGGCACGGGGCCCAGGACTTTCTCTACTTCCTTGTTTCAAGTCTCTTTCTTTGGTGAGCGACCTAAATCGAAAGTAGCACTTCTGCTGCCTGCAGCGAGGCTTGGCCCGGGGCCAACGCCTGTGAGATTACCCAGCTCGGAGTTGGGCCTCAAGAAAGTAAGGGCTAAAGCTGCTAGCCCTAGGGGAGAAAGCAAACAGGTGGGGGCTCGTCCGGGATCGATCACCTCTCTGTATCTGCCCTTCCCCAATCAGAACCATGGGAAAGACTTATAGCTCTCCGGTAAACCCTATCCCCAAAGCCCCAAAAGGGCTAGCAATTCACCACTGGCTAAACTTTCTCCAAGCCGCGTACCGACTGCAGCCAGGGCCCTCTGAATTTGACTTCCATCAGTTACGGAAGTTCCTAAAACTAGCCATCAAGACCCCGGTGTGGTTAAATCCCATCAATTACTCTGTCCTTGCCGGGCTCATTCCCAAGAACTACCCGGGCAGGGTCCATGAAA
ACACAAAGTCCTGGACAACAAAAACAAAAAAACTCTTTCATCAATATTTCGTTTCTCTTAAGTATTAACTTTAAATATAATTATAAAGATTGTGTATTCTTCAACGACAGAGGAGTTCTCTATCTACTTTATAACAGTTTTATTAAAGTTTGTTCTTGCGATAGTATGGGTTACTATCACTCCAAGACTGATAATCCAAAATTGATAACTACAAAAATAAGGAAGTACAAAGTATTCTCAATTCCTGTTAAAACTCAGGTTATCATCATTACTGGATCGACTCTCTCATTAGACTTCTTTACACTACAAACATGGATACACCTCCAAGAGGGTTTTATCTTAGAAATGGGTGTTAGATCTACAAATGGTGTGCTGAAAATAGTTAACACTATTTGCCAAGAGAATGGGAAGATAGAGCGTGATAGGTGGGATTGGTACGGTTGTGCGGATAGTGGTTTGCGTAAGGTTCATTATGATGAAGGGATAGCTAGATCTGAGAGAACAAGCATAAGGGTTGATATTCGAGGTACCTTATTTGTATTGACTGTAGATGGGCACATACTTGGGGTGTATGATGTTAATAGCTGTATCAATGCCATAAATATTGGTTTGGAAGTTTTGCCAAATTCAGATAACACGCTGGATTTTGATTTAATATATCACTAGGAAAATACTTATATTAAAGGTAGATATTAATTAAATATCGGATATGGGCCGAAGCCCATATATCCAATCAAATGTCCAATATTCTCTAGCATAATCCAAACACACAAACTAGAACATGTATGACCTACCTCTACCCCTCCTTCCTCTCCCTCTTGAAGAAGGCGGGTTATAAGTAGGAAACTGTGAATCAGGCACATCATACATGAATTGTAGAATCCTTTTGTAGTGCATTGAACTCGCTGGCAGTTTCTGTCGACTTTCACCTTTAATTATATTCATAGTTAATCTCAAATCATCTGTTCCCATGAATGTATCCATTTTCCTAACTGAAGAT
TTTGAAAGGGGTCTCCTAGAGAGCTTGGCCGTCGGGCCTTACACCCCGACTTGCTGAGTTTCTCTAGGAGAGTCCCTTTCCCAGCCAGAGGTGGCTGGTCAAACAATACCAAACGTAACTAAACATCTAAGATAACATAGCCCTATGCCTGGTCTCCACCAGTTGAAGGCATCTTGCAATAAAATGGGTGGATTAAGACGCTTAAAGCATGGAGTCAATTATCTTTTCTAACTAGTGATCTTCACTGGGTGGCAGATGGCGTGCCATAACTCTATTAGTGGGATACCACGCTCGTGGATCTTATGCCCACACAGCCATCCTCTAGTAAGTTTGCAAGGTGTCTGATGAGGCGTGGGAACTTATTGGAAATAATTACTTGCTGCGAAGCATCCTACTGCCAGCGGATCAACACCTGGTAACAGGTGCCCCTGGGGCCAAAAGCCACGGTTTAACAGACCCTTTAGGATTGGTTAAAACCTGAGTAATTATGGAAGATACTTAGTACCTACCAACTTGGTAACAGTGCAAACACTAGTTGTAAGGCCCACGAAGGATGCCCAGAAGGTACCCGCAGGTAACAAGAGACACTGTGGATCTGATCTGGGGCCACCTACCTCTATCCTGGTGAGGTGGTTAAAAAACGTCTAGTGGGCCAAACCCAGGGGGGATCCCTGGTTTCCTTATTTTAGTGTAAATGTCATTATGGAGACAATCAAGAGCATTGCAGATATGGCGACCGGTGTAACTAAAACCATTGATGCCACAATCAATTCTGTTAATGAGATCATCACTAACACAGATAATGCTTCAGGTGGAGATATATTGACTAAAGTTGCTGATGATGCTTCAAATATTTTAGGGCCCAACTGTTATGCGACAACATCTGAGCCAGAAAACAAGGATGTGGTGCAAGCAACCACCACTGTGAACACCACTAATCTGACACAGCACCCATCAGCACCAACGTTACCATTTACACCAGACTTTTCGAATGTTGACA
AGTTTTTGAAAACTTCTGTGAATGTTTATATCCTTAGTCGGATCGAGCTAAATTTTAAATCAAAGGAGTTGTTCGGAAAAGTGACCTTGGTTCGTTATGAATAGAGGAAGCTTGAAGAAGGGGCCTCCGGGCCCAACATCCAACCGTCCGTCGGTTGGACCGCCCGACTCGGCGGGAAAACGAGTCAAACAAGTGGCCCCACCACCAACTAGGGGTCACATGGAGAGAGGACTCTCTCTCTTAACCAAGAACGACAATGTGTCGCGACAGGCAAAACGGCAACGAAACCCTCGGCAACAGCTTTCTGGAATCTTTGGCGGTGGTGTTGGCGCCTGGCTGCGTGTGCTACACATGGACATCGGAACGGCAATCTTATGGCTTGCCCTGGCAACGGCATCTCTCGGACAGCGTATGTTTAAGCAACTGAACTCTCTTCGTAAGCGCGTGAAGCGCCTCGAAAAACAACGTAGTGGACCGAACCTTGTCATGATCATTGGGCTCTTGGCTCTTGGCTTATGCTATGGTGAGATGCTTCGCTATCTATCGGACGGAAAAGGAGCTCTCAGGCTGGAACGCGAGGATGGAAGCATTGTGGACGTGGCTTTTTATAAGCTACCGAGCGATGCCTGCCCTGGTGGAACGGTTATTGAAAAGCATTGTCCATTGGTAATCAGGATGAGTGATCTGGAAAATATCGATTGTGGATCAAGCGTTGAAGGGTTTCATCTACGGTATCACCGTTGTGTGCCCCAAGTGCGACGTCGACGAGCTCCCCAACCACAAGTCTCAAACCAAGTTGGCTTGTTGGAGGAAGTGGAGATGATTGGCTTCAGGTTCTTTCGTGAAAATGTTCCCGTCATCGTGGTGTGCTTGCTAGTCGCAGCTGTTGCAATGCGTTGGCCGATGTGGAGCGTAGTGTTGATCAGCGTCCTCACATGGAACGTGGTCAAGGCGTCTTCCATTGAGCCGTTGTATACCATCTCGGCAACTGGAACCTCGC
GCGAATTTGGGAACTTTTGTTTATTTAAAACGATAACATGCAAGCAAACAGTAGTAATTATATTTTAGATTACATAGTTGATGCTACCCCAAAGATACCTTTGAGTCCATCAACCGTGATATTGCTGAAATCTGCTTCCGGTTTTGTCAACACACTCCATGTCCTAGTTGGCCCTTCACCATCGCCAAAGAAGTTTCTATCATTCTGAAACCCCTTGTTCTTGTCGGTTATTATCCTCTCGGCCATGTCAATTCTGCCATCTGGAGTGAGGCTGTAAATTATGGCACATGTCAACTTCAAAGTGAAGTTTTTTATCGTTGGTTTTTCATCAGATAAAGGATGAAGCCTTTTCTGATTCTTCCATTGTCCCTCCATTGTTTTCAGAAAATCTCTTATTGCAATTGATTTTTCAATCTTCTGATTAGTTTCCAGCAATGGCATCAGGGATTCAGGAGTTGCACCAACAGCAGGGGACAACTTTTGCTTGGTCTGAAAACTGCTTGCAAACCCAGCATATCTCACAGATCGATTACCTGCAATATTCAGCTTACACCTAGAGCAAACAGCACTTGGTAAGTTGTCTATATCAATCTTGAGAAACACCCTTGCAGGGAATTTCTTTGTTGGAGCATGGCTCAATTCCTCACTGATTTGTGATAAACTTACATCACCATCATACAGCTTCGATTTGACAAATTCAGGTACTTTCCTTTTGTCATCGGCTTTTCCAGGAAGAGATCCTTGTGTAAAAATCAAGACAAATGCTGCTTGAATTGCTCTCTTTGCTACTCTGATATTCTTGATTATATCAGAATCACACACTCCATCAACTTGTTCCATTTTGAACAAGTTGAGCGACTTAGTATCTCCTTTCATAGAGACATAAACCAGACCATCCAGTATTTTTGTCCCAGCAGTAATAAGCATATTGAGTTCAGCATCAGGATTGCCAAAGTGTTTGATGATTATCTCCCCTTCGGTGTAAGATTCATCATCAAGA
TCGTTTTGAATACTTATTTTAGGCTTGTTATTACGCATTTTATAAACTCCTTAATTGTTATTTGATACCAATTTGATACCGTTTAATCAAATATGCTCATAGCTTGATGTTTTTTATCAGTATATAAATGAGAGTACGTTTGAATTGTTTCTGTAATGTTAGAATGCCTCATTAATTCCATTAATAAATACATATCTACACCATTATTAATTAAATAGCTAGCGTACGAGTGTCTTAAATGGTGTATTTTTAGATTCGGGAATACAGATTTAAAATGATACGAATAAGTAACGTATCTAATAGGTTCTAAACCCCCGAATATAAAATAGTTTTCGTCAAAATATTTATATCTTTTAGAAGATTCATTATACATGTTTTTAAGCATCTCTCTAATTAAATTTGGTACAGGTATTATCCCTTTAGAGCTTTCTTTTTTTAGATTATATTCAATTTTTCTATTACTTAAATTGATTTTCTTATTTACGTCAATTTCGCCTTTTATTTTATCGTAATCTTTCCACTGCAAAGCTAAAGCTTCTCCTATTCTAAGACCAGAATAAAATAACAGTCTAGTTAGCTGACGAGAAGTATCATTTGTGATTTGTTCTACTTTTTCATCAAATTCTTCACGAGTGATAAATTTAGCTTGTGGTTTTGTTCTGGGAATAGGAGTTACCGATAATGTGGGGTCGTATAAGAGCTTGTAATGCTTTTTGGCGTAATTGATAACTGCTTTAAAACCTGCCCACACAGATCGTGCATAGTCAACAGAAAGACCTGCATCGTTTAACAAATAATTCCTGAAAGCAGTACATTGCGTAGTAGTGATTTTGCCAATAGGGATATTTCCGAACCTTTCTTTTATGTGAGTATTATATTCTGTAGTTCGCTTTTCTATTGAGCGTGCAGAAAGATTTTCATTTTTTAAACGATCAAAAAATATATATTCAAAGGGTTGATTGTCCGAGTATCCATATTTAACATTTTGTATAAATTCGCT
GAAGCGTTCTCCTCCTGAGACCCTAGTGCTCAGCTCTCGGTCCTGAGCTCTCTTGCTCCCGAGACCTTCTGGTCGGCTATCCGGCAGCGGTCAGGTAAGGCAAACCACGGTTTGGAGGGTGGTTCTCGGCTGAGACCGCCGCGAGCTCTATCTCCGGTCCTCTGACCGTCTCCACGTGGACTCTCTCTCTTGCCTCCTGACCCCGCGCTCCAAGGGCGTCTGGCTTGCACCCGCGTTTGTTTCCTGTCTTACTTTCTGTTTCTCGCGGCCCGCGCTCTCTCCCTCGGCGCCCTCTAGCGGCCAGGAGAGACCGGCAAACAATTGGGGGCTCGTCCGGGATTGATCACCCCGGAACCCTAACGATCCTCTGGACCCACCCCCTCGGCGGCGTTTTGGGTCTTTCCTTTAAATTATATCATGGGAAATTCCCCCTCCTATAACCCCCCCGCTGGTATCTCCCCCTCAGACTGGCTCAACCTTCGTCAAAGCGCGCAAAGGCTCAATCCGCGACCCTCTCCTAGCGATTTTACCGATTTAAAAAATTACATCCATTGGTTTCATAAGACCCAGAAAAAACCATGGACTTTCACTTCTGGTGGCCCCGCCTCATGCCCACCCGGGAAATTCGGTCGGGTTCCCCTCGTCTTGGCCACCCTAAACGAAGTACTCTCAAACGATGAGGGCGCCCCAGGTGCATCAGCCCCAGAAGAACAACCCCCCCCTTATGACCCCCCCGCCATTTTGCCAATTATATCTGAAGGAAATCGCAACCGCCATCGCGCTTGGGCACTCCGAGAATTACAAGATATTAAAAAAGAAATTGAAAATAAGGCACCGGGTTCGCAAGTATGGATACAAACACTACGACTTGCAATCTTACAGGCCGACCCTACTCCTGCTGACCTAGAACAACTTTGCCAATATATTGCTTCCCCGGTCGATCAAACGGCCCACATGACCAGCCTAACGGCAGCAATAGCCGCCGCTGAAGCGGCCAATA
GGTAAATACATCATTTTCAACTACAGAGTTTAGATTAGGAGTTTAGTATTTCCCTCCTTATTTCAAAAACTAGTACTGCAATTGAAAAATATCCAATCCCTTTACGGAGGTTTTGGTCAGTACGATCTGTCACCGAAAGGAACCTGATTAGCCATTCCGTCTGCTGGAAACAATAAAGACTTTCTCCCCCGGCGATTCGATTAAGTGGTACCTTGAGGTCTGGCCCTCAAAGCTGCTCGACGTGAACAGGGGAGTAATACCGTCCTACGCGTCCGGTGTTTGGTGAAACGGTTCTGAATAAGGACATTACAGTTGCTTTCGTGATTTACCTTTCTTTTATTGCCTTAGTTAGCAATCACATGGCTGGTTTGTGGCGTTCTAACTCCACTCTCGATGTCGAGCGGGGACGAAACCGTACCCAAACTGAAACAGTCCAAACTGTCCCTCGACAGGCACAAGGCATCTTGGAGTTACTCAGTTCCCCGGCAGCGCGGGAGGCGCTTCAGGGTTCAGACTTCGCACGTTGGCGCGGAGTCCCAGTATCCCCTGCTGGTGGCTACTTCGAGCTTGCTCCTCTCAGGAGCGTGAACACTTTCGCGAGAGGCCTCCGTTCAGTTTTTGGAGGTTCTACATCCAGAAGAGAAGCCTATATTCCTCAACATGGGTTTTACCGACTGAACTACGTGTTAGTCGCTGTGGTACCTCATGTGGAGCATTCTGACCCGGGTGAAGTGACGGTGCAATTAGTTGAAAATACTAATCCCACTCGTGCGGTCGATGGTCAGGAGCTAACAGCCCGTCTGGCGGATGGCTCATTTGTATTCGCTGCGGCTCCTACCTATGATATAGTGCTTGAGCAAGCTCCAATACTTGTTGAAGGAGAGTCTGCTGGTGTTGTGCAACGTATGTTCGGCATACGTACGTCAGTGTCGGGGTCACTCACGACCGGGTCTGTGGTATCTGTATACCCAATCTGGTCAGCTGAGTTTCCTATACAAGG
GAAAACAAACCAAACGCACCAGTCAAGCCCCTAGCGAACTCGAATCTGCCTGCCCAGCTAGACTTCGCCATGGCCCTCATCAGACAGACGTTGGACCAATTCACGGACGTGTCTATCAAGTCTGTCATGCAGCAACAAGCGTATGACGGCTTCAAGACAACACTCGCCCGAGCCACCCGCATCAACCCGTTCGCCCTACCGTCAGCGTCGGCTGACGCACTAGAGCGTTTCGGGATCGCCACCAGTCCGTTCGCCGCCCGCTTACACACGCACGCCGCCGCTAAGGCAGTCGAAAATCGACTGCTCGAGATTGTAGGAGCCCTACTCCCAAAGGAGCCTGTTACCTTCTACTTCCTCAAGCCGCAAAAGCGTGACCCCATGAGGCGCAACCCTCGCATCGGTGATTTCTTCCACAACCAAATCATCGAACCGCGGGATGTCGCTCGTTACGAGCCATCTACCCTCCGGGAGTCCATCACAGCACCGACCACCAGCGTCGTGTACATCTCTGACTCCCTCCACTTCCTGCCCTTCCACTTTCTTGTTTCCCTGTTTGCGCACAATCCCGTTGTGCAGACAGTCCACGCCACCGTCGTACTACCGCCCGAAGCGCTCCACAAACATCCATCACAGAACCCTCACATCTACTCCATCAACTATGACTTCGACGGTTTCCAGTACATCCCAGGCACACACGGTGGCGGGGCTTACCACCACGAATTCAAACAGCTTGACTGGTTAAAAGTTGGTAAGCTCAAACACGTCCTCGCGGATGGTACCACGCAGACCATCACTTGCCAGATGGTGGAGAGCCTGGGCGCCAACCATCTGTTCACCTTCTGCCGAGGCGACCTTATCACCCCGAGAGTCCGCACTTTTTCCGCGGACCAGTACGTTATACTGCCCAAACTCTTTCACCCAAAGCAGTTGAACGTCACCCGCCCCCTCCACTCCACCTTCGCGAACCAACTTCTCACGTACGTCCTGAGTCTAAAGACGG
TGGTATCAGAGCTATGGTGATGTTTTCTATGGCTATGGCAGCGTAAACTTCTTCTGCTCAAGAGGGAAGTCTACCATGTCTTTTATTTGCTGATGCAACTTCATTTAATTTGCCTATATTTTGTTTGATATATCTCATTATTTGTAAGCCTCGTACTTACAGTACAGACCGATAACATAAGGTAAGCTAAGGTAGCAGGCAAAAGAGGGAACAAAGTAGCCGCAGGAGAAAGGCGAAGAAGTACCGTGAGTCTTCTACCCGAAACTTACTAAGTGTTATTTCTATCTGGGATAGTTTAGGTCTTGGAAAATAATGCGACCTTACAATTATATGATTTATATCACATTTTATGGCAAAGAAATTTGAAGCAGCTATTAAAGACTGGTATGATAACTCTCGACGAGCAGATCTTTCCTATCTTGACCTAGCCACCACTACAAAACCTTCTGCATCACAATTAGCTCATAATCTACAAGTCATTTTTGATAGATTATCCTTACATTCTTCAGTCTCCATTAAGGAACATTACGAAGTAGTTAGCAAACTTCATTCTTTGGAAAAATCTATAGAAGAATTAAAGTCTGAATTGACTACGGTCAAAAGGGCTTTAACTTCTATCCAAAAAGAAGTTTTCACCCACAAACCCCTCACAGCACAGGAAGTGCAAACCCTTGCACAAAGTCTGATCAAAGAACCTAAGCAAATAGAACAGCAGGCCGTATTTCTTCTAAAGGAGCTTAAAGAACAAACAGCAAAAATTCAAGCTTTGCTCCACGAGCTTAAAAGTTGATGTCTGTACCTAATTCCACATACCCAGGGTACATCAAAAGTTTAGAAGAAACAAAAGTCTTAGGAGATCCATCTGTAGGATTCTCTGAAATTCCTACCACTGCTATCGGAACCGCTACAGGTTTTTCAACTCTTTATAAGCAGAACAATACAATCATCAATCTGCTTATATCTCTTCATAAAAAGGTTGATAGCCTCTCCAAAAAGACAG
AAAGTTTACTATATACAAAACATAAGAGGTACTAACAATTTAAATATTAACAATTTTTCAGACAATTGTCAATTATTTATAGTAGTGTGTTATAATAGTTTTAGTGGATGAGAAAAACATTCAATTACACACACTTGATAATCTGCAGTTCCATCCATACAGATCTTATATAATAACCAAGATAAGTGCTACAGATTATCATACTAGGTTCTTTAGCTTAGTTGGTAGCTACCCGTTCGGTCGCTGGTTCGAGTCCAGCAAGAACCATAAAGAAATGGAGAGTGAAAAAAAAGAGGGGGAAATCTTGCTAACTCTTTTATAATAGTGTTTTAAAAACTCCCCTCGCCTCCATTGAATGGATTTTATAGAATCCAATAGTATTAGAAATCGCTCAATAGAGCGGTTTTTGTTTTTCTTAATCCGATATGATACGATATAATCTGATAAAAGGGAGGGAGAAAAAGAGGGAGAAAAATAAAAAAACCAGTTTATTAATACTGGTTAAAAATCAATATAATCGGAAAATTGTTGCCCTATTTTATCTTTAGCAAATTTAGTGATATGAGTATAAATGTTCATTGTTGTTTTTAAATCTGCATGCCCTAGGCGATATTGAACTTGTTTTAAACTCATGCCTGATTCAAAAAGCAAGCTTGCGTGAGTATGTCTAAATGCATGAATTCTGATTGGTTCAATTTCTTTTTCTTTGGTTATCTCTAAAAGCCATTTTCTAGGTTTTGAAGGTGATAGCATCCCTCCATTTTCAGATTCAAAAATTCGTGTGGATTCAGGATAGGTTTGGTGCAATTCATCAAGGATTTTACAAGTTTTTTCATCAAGGCTTAACAATCTGTTTGAATTAGCTTTAGGGGGAAGTATTTCATATCCTACAGGAGAATGAGAAATAGCTTTGTTGATATCAAGAGTTGATTTTCTATAATCTTTCCATTCAAGAGCGAGAAGTTCACCTTTACGAATTCCAGTAAAAGCAAGGATACGA
CTCCGAAGGAGAGAGCGAATCGCTTCCCCCTTGATAGGGGTCGATGAGCTGTATAACAGAAAGACATAATGTCCATCAGGACTGACACACGCTTGCTAGCGGTAGTAATAGCACCGGACGACGTAGGAGGGAGGGGAGACACAAATCGTACCAGTCACATTCCCCCCAAATCTGGCACGAAGTATGCTAACTGTTTGTCACTGCTAGCTAATATGGCACGCTATATGCTTATAGCTTTGTGCCTTCTCTCACACTGGCATGCTTCCTGCTTGCCGTGCATAGATTGTGCCACACGCAATCCAGTTGCACTGGCATGAACACTGCATAGCTTGCAAGCTGTATGCCATCCTCTCATCTCATCCCAATGCAAACACTGTCACCACTGGTGGAGGGTACGTAACCCACTGGTCATACCAGTTGGTAAGTGTATGTATCCTCTCATGAATAGCACTGGTCGGACCGCCAGTCTCAACTGGTCGGACCACTTACACCACCATCATGGTCCATAGTGATAGTGCGACGAGGCAATAGCCCACTCGCAAAGCTCTTTAACAACGTGAACGCTTAGCCCAGTAGGTTAACTGGTTAGTGACTCTAAGGTCACAGTGATATCAGCACTTACACCACGGCTCAGTTAGTAACCACGGTAAACGGGAACACATAGCAAGCCTGCCACGTAGGTAACTACGTCACAGCATGTAAACCCATAAGAATGTGATGAGAGAATCCAAGTGACATCTTGAGCGCGCACAGCGACCGACTCAAGCCAGACCGCACAGCGACAACCTGCGAAACTTGGAGGCATTCAATACTCACATCATGGTGATGATACTTGCTACCCATCCGACTAGTAACCCTGACAAGGTGAACACGGTAGAGTAGAGAACTGGCGAGAGTCAGTTGTGCGGAGAGACTATCTGGCGGCTCTATAAACTACGGCTTGTTAATCATTGGTGTAATTAACAAAGCTCATTGCCTACGGGTAGTGGGCTTGATTAGT
GGAATTTTAGTGGTTTCTCTGATTACATTGTCTGGCTTCTAGGACAGTTAGAAAGATGATGTCTATTCAAAGAGCTGCTCAAATTAACCGACAATTTGACTACATGTCAATTAAAGAACTGTGGATGGCGAAATTTCCATTGCATAAACCCGGTGATTGTTTGGATATGTTTAAAAATGGTGATTACACTGGACCAACAATGGGATGTATCCAAAAAACAAAAGCTTCAAAGAAAAATACAATTTTCCACATCAAGTCTGACTTTAATTCCACTGAATATGACGAACCTCCAATTAGCGGATTTAAAATGTTTACTCAACATTGCTGCCAACGTATAGATGAACATTTCTGTGGAGCCCTTCACCCTGTGATTAGTAATATTGAATTTGAGCATAATCAATTAAAAACTAGACCACAAGTGGCATCAGAGCTTAATCTGTTCATTCCATGTGGAATTAAAAATTTAAAAATAGAAAGTGGAGAAAAATCAACATGGATTGTTGGAACAAAATTTCGAAAGTGTATGTGTTTGAAACCAGTGATAGTGGCAGCAACAATAATTGGAACACCAATAAATAAAAATTTGATCACATTTTGTTCATCTGACTATATTCAAGTTATAGTTAATAGAAATAGAGAAGGATCATGTGGTATATGTATGGGAAATGTTTCAACATATGAAGCTTGTGGAAATTGGACTAACGAAACATGGGGAGAGGAATTTAGCTTAGACTTAAAATTATGTTATAAGTGCACGCCCGTTGCATTTATATTTTCATTAATGATGAGTACCGGACATAAACCATACGTCAGTAAGAAACAATTTGAAGAAAATAGAAGAAAGTGGGAAAGAGTCTTAAATTACAAAATCTGTAAAGAAAATCTTGACTCACATTTAGCTTGTGCTAACCACGAAAATGTTTATAAATCAATAAAAAAATATGAGTTCTTCGATTCGGTTTGGGTGTACCACTTGGCAAACAGCTCTTGGGTTCGAGAT
ACTTTTAAAGTAAAGTGAGTGTAGCGTGGCTATATCTCTTCTTTTACTTTAACTAGCCTTGTGCTAGATTTTGTCTTCGGACACCAACTCGAACTAAACGAAATATTTGTCTTTCTATGAAATCATAGAGGACAAGCGTTGATTATTTCCATTCAGTTTGGCAATCACTCCTTGGAACGGGGTTGAGCGAACGGTGCAGTAGGGTTCCGTCCCTATTTCGTAAGTCGCCTAGTAGTAGCGAGTGCGGTTCCGCCCGTACAACGTTGGGTAGACCGGGTTCCGTCCTGTGATCTCCCTCGCCGGCCGCCAGGAGAATGAGTTCCAAACAATTCAAGATCCTTGTTAATGAGGACTATCAAGTCAACGTGCCTAGTCTTCCTATTCGTGACGTGTTACAGGAAATTAAGTACTGCTACCGTAATGGATTTGAGGGCTATGTTTTCGTACCAGAATACTGTCGTGACCTAGTTGATTGCGATCGTAAGGATCACTACGTCATTGGTGTTCTTGGTAACGGAGTAAGTGATCTTAAACCTGTTCTTCTTACCGAACCCTCCGTCATGTTGCAAGGCTTTATTGTTAGAGCTAACTGCAATGGCGTTCTTGAGGACTTTGACCTTAAAATTGCTCGCACTGGCAGAGGTGCCATATATGTTGATCAATACATGTGTGGTGCTGATGGAAAACCAGTCATTGAAGGCGATTTTAAGGACTACTTCGGTGATGAAGACATCATTGAATTTGAAGGAGAGGAGTACCATTGCGCTTGGACAACTGTGCGCGATGAGAAACCGCTGAATCAGCAAACTCTCTTTACCATTCAGGAAATCCAATACAATCTGGACATTCCTCATAAATTGCCAAACTGTGCTACTAGACATGTAGCACCACCAGTCAAAAAGAACTCTAAAATAGTTCTGTCTGAAGATTACAAGAAGCTTTATGATATCTTCGGATCACCCTTTATGGGAAATGGTGACTGTCTTAGCAAATGCTTTGA
CGGGGGGGTGTTTGTGGCGGGGGGGTAAAATTTGGCCAGCTGCCAAGTAAGAGCAGACGGAGACGGGGTCCAGCACAGCAGACAGACACGGGGCACTGGGAAAGCACAGAACAACACACGGAGAGGACACACAGAGACCCGCACAGAGGCGACACCGTTCACACACACACACAGCAGCAGGGCCGCAGTGACACCGCGGCAAACAGAGAGAGGCAGACGGACAACGAAGAACGCCGAAGCAGTAGAAGAGAAGGGCGAGGGCTATCCGCGGCCCCGGCGACCCCCTTCCCCAGTCGCCGTCGTGCCGAGGCCGCGGAGGACGGCTGCCCGGGGTTGGCGGTCTGCCAAGAACACGCGGCCCTTCCCCCTCCCTCCACGCGAGCCGCGCACGGTGAAACACACACAGGCAGACACCACCGCCGTCCCCCTGTCGGCCCGTTCCGGGAGGCTGGAGGGGGGCCCGGGGGTCGCGGCGGGGGGCGTCAAAACACGCGCCGTCTCTGCGGGGCAGGACGCCGGCAGCCTGGCGCTGTTTGCTCGCGCTCGCTTTTTCTCCCCCGCGCCGCGAAACCCGAGCCGCCCGGCTGACTCAGCGCTCGCGGCCACACCGTCTACACCGCCGGCGCCCGGCGCACGCTGAAATAAAAACCGGTTCCTTCAGCTCGCTTCACTGCTCCTGCGCTGAGTCAACACCAACGCGCCCCGCCAAAGGCAGCACTGAGAGACGGGCAGAAAGGGACTTCCCCCGGCCCGCGTGTGGCGCTCGCTGCGCCGCCTAGCGTCAGGCCACCCTCGCCTGCCTGCGCGCCGCCTACTATCAACTATCCGCGACGTTCGCCCATTATCAACTGCACACCCTCGCCATGCCGCCACTCAATCCACAATCCGCACTCACACACTCCTCATTTCACTACCAACTCTCCGCTCCCTTGACCCCACACTCTCCCGCTTACACCAACCTCCCACATTCTGCACCCAACCCTCTCCACAACACACTCCT
ACAAATAGAGTTATTAAATTAACTCTATTGAACCCGTTATCCGGTGATATAGGACATCTGTGAACTAACATCACAATAATCAGTTAGCCCCCTCGATTTATGCCTTCAGTGGTTATCGAGGTTTGCTCATACGACGAGGAGACAGGAGATTGTGAACTTGAGAGTACGTCGAAGATATTCACCAGTAACTTCGACGGGACTTACGTCCTATATACTCACAGTTCCGGGCCGAAATACGCCGGATCAACTGTCACACTCGTCTGCCCTCACTGCGGGGTGAGTGAACAAGCGACGTTCCCGACCAGAGGCCTTTCAAGCAACTGGGGTCACCACGGGCCGCACGACTTACGACTTGATTGTAAGGCGCGGCACTGGCACGGAACGTGCGAGGTCATTCCCTCCTCTGAGCAAGAGTCGCGTGTAGCGTCTGACGGGGTTTTCGAACCAGGTCTAACGCACATCACCACGACTCGAGGGCAGTCTTGGACTAGACATCATTAGTCCCTCCCAGTTCTCGCTGGGAGTCCCGCAGCCTGGCTACGGGAAATATCGGTGGGGTTGATCAGACCTACACCTCTTCGAGAAAAGCGCTCTTCGAGTACTCCCTCGGCAGACTATTCTGTTGCGTCTCCCATAGTGAAGATGTACGGGTCAATAGTAAGCATGGTGGTTCAGGCGGCGCTCGCTTTCCTACTGTCCAAGGACCCAGAGTCCAGGACTGCGGTGAGAGGGCTGCTAGCATCACTAACGGGGACGGCTCTGATCCTGGGGTGGCAACTGCTGTGCGTCTTGCGCGCTTGGCTAGCAACCTCTCTGGAAAAGGAACCGGAAGCTCCGAAAGACTCCTGGATTGATCTGTGTGGTCCGCCACGCTTTGATCCATCGAAAGGAGTTTATGGAGAGGTGCTCATCGATGGGAAGCAGCATCGGGTTGTGATCCAACCCGATTTCTGGCCTCTTTTACGGTCTGCGATAAATATAGATCGTGATGAGGCTGCTG
TGGTATCAGAGCTTGGTTATGTTCTTACAACGATGGGAGCTTAAGTTCTTCCATTAGGTCTGAGGAAAGAGTTGGTTGTATGGTGTGTTTAGTTCCTATCTGTATTGTTATTCCTGTGTTCATGATATAGAAAACGATCATCGCGAAAAGGGTGAAGGCACTATATCTGGCAGCGAGAGGAGAGTAAGTCCAGTGAAACCCTTCGCATGACGCTAAAGGTGATCTAATCTATGTCTAGAATTTGGGAAGAAGCAATACAGAAATGGTATGAGACATCCCATACAGCTAATCTCGAGTACTTAGATCTAGCTTCAAAACCAAAAGTTTCCAATTCAGAAATTTCACACAACCTTGCTGTAGTTTATGATCGTTTGAATCTGTTTAGCCGTGTCTCTATTAAAAATTTCAAAAGTATCCAAGAAACCTTAGAAAAACAAGACCTTAGAATTCGAAAGCTTGAGTCTAGTTTGAAAACCTTAACCAGTGAGTTTATAGCCCATAAACCTTTGTCCAAAAGTGAGGTAAAAGCCTTAGTCACAGAAATTGCCAAACAGCCAAAGCTTGTTGAAGCACAGGCCCTTCAGTTGACCGAGTCTCTTAACCAAAAGCTTGATAGGGTTGAAACCCTAATAGCTAAGGTTGAACGGTGGGTTCATTCATGACCTACCAGAATACTGAAAAGACTCCTACATACAAAAGAGCTTTAGAAGCAACCGAGCCTATCAACAGTCCCGCCCTAGGTTTTATAAATCCAGAAGATTATTCAGGAGGCATTACTGGTACGAAGGCTTTGATTAAGCAAAACAACCTGCTCATTCAACTTGTGGTGGAACTTTCTGTCAACGTCAACAGCTTATCTGAACAGGTTGCTCAACTTACAAGGCAACTTGGAAAGCAACCCCAGCAAGGCTCATCAACAGCAACCTTACCTGACGATTTGGTTGACAAACTCAAGAACCTTTCCTTAGGTACTGAGAAAAAGAAGGAGAAGCGTGGTACC
CCTTTTCAAACTTTCTCTTTATTGTTTGTTTCGAGTCTAAATTTTTGTATTTCTGTCCTTTTTCCCCCACTTCTAAATTCTATCTTTTTACTCATAGTCATCACTTGATTCTCACGCAAGTGTTTTTCACCGTAATTTGCTAAGATTTTCACAATTTCTTTCTCTAGTTTTCTTTGTGGTCCATCTGTCATTCTGTAGATTTCATTTCTCTCTTCCTTGTTTACGTATCTACATCCTTCTTCCCAGTCTTTTTCCGTGGCGGCGGTTATTCTGTAGTCTTCATCCCCGCTACATTCTTCTTCTTCTTCGTCCACCTCTGGGTAAGTCGTTCTTGGACCCAACCAGTATTCTGTGTGTGTCAGATCTCCTCTCTTATTTCTCCAATCTTTTTCTGGACGGAGGGGTTTTGTGCCCTTTTTCTCGTCTTGAGTCAGTTTTGTTTTAAATAATCTTCTCATCTTTTTGTTTTCTTTCTTTACTTTTTCTTGCTCCTTCTTTCTCACCTCCTATCTTCTTTTCTTATATTATATAATTTTAAGATGGCACAGACCTTTCAAAAGAACGACTTAGTCTCATGTCTTAACCTTGAGACTATGTATGGAGAATTGCTGAAACAGGTCACTTCCAGATTAAACTTCAAAGAGAATTCAGATTTGTTTCTACATGTAGATTCAAGTCTAAAAACTCTTTTAAAAGAGAAGGAAGATGTGTTGTCCCATAAATTCCAATGTAGTATTTCTGCTAACATAGATCAGGACGCCAGATCTATCTTAGATTCGGCTTTCCCTGAATTACAAATAAAATACACTACCTCCTCGAGGTCTGAACACCCGATGTGCTACTGCGTCCGTACGGCATTCAACGCATTGTTTCATTGCTACGGCGCAGTTGGTGAGTCCATCGACATCGGTGGTTGTCCGCAAGCTCATAGAAAGATGGGCCACTCGAATGTTCACACATGCAACCCTACCTTGAGTGGTAAGGATGTGACTAGACGGGT
AGCCCGGGCCCCCCGCGGGCGCGCGCGCGCGCAAAAAAGGCGGGCGGCGGTCCGGGCGGCGTGCGCGCGCGCGGCGGGCGTGGGGGGCGGGGCCGCGGGAGCGGGGGGAGGAGCGGGGGGAGGAGCGGGGGGAGGAGCGGGGGGAGGAGCGGGGGGAGGAGCGGGGGGAGGAGCGGGGGGAGGAGCGGGGGGAGGAGCGGGGGGAGGAGCGGGGGGAGGAGCGGGGGGAGGAGCGGGGGGAGGAGCGGGGGGAGGAGCGGGGGGAGGAGCGGGGGGAGGAGCGGGGGGAGGAGCGGGGGGAGGAGCGGGGGGAGGAGCGGCCAGACGCCGAAAACGGGCCCCCCCCAAAACACACCCCCCGGGGGTCGCGCGCGGCCCTTTAAAGCGGTGGCGGCGGGCAGCCCGGGCCCCCCGCGGCCGAGACTAGCGAGTTAGACAGGCAAGCACTACTCGCCTCTGCACGCACATGCTTGCCTGTCAAACTCTACCACCCCGGCACGCTCTCTGTCTCCATGGCCCGCCGCCGCCGCCATCGCGGCCCCCGCCGCCCCCGGCCGCCCGGGCCCACGGGCGCCGTCCCAACCGCACAGTCCCAGGTAACCTCCACGCCCAACTCGGAACCCGCGGTCAGGAGCGCGCCCGCGGCCGCCCCGCCGCCGCCCCCCGCCGGTGGGCCCCCGCCTTCTTGTTCGCTGCTGCTGCGCCAGTGGCTCCACGTTCCCGAGTCCGCGTCCGACGACGACGATGACGACGACTGGCCGGACAGCCCCCCGCCCGAGCCGGCGCCAGAGGCCCGGCCCACCGCCGCCGCCCCCCGGCCCCGGCCCCCACCGCCCGGCGTGGGCCCGGGGGGCGGGGCTGACCCCTCCCACCCCCCCTCGCGCCCCTTCCGCCTTCCGCCGCGCCTCGCCCTCCGCCTGCGCGTCACCGCGGAGCACCTGGCGCGCCTGCGCCTGCGACGCGCGGGCGGGGAGGGGGCGCCGGAGCCCCCCGCGACCCC
ACCGGATGCCCGCCCGCGTTTCTTTAGTCCGTACGCCGCATTTGCTGGACGATTTTGTCCCTACTTTTGACGAGTTGTTTTGAACCGTTGGATAAAGTTAATCTATCGCGCAATTTGAATTTGCATTATTGACGATGGTACCGATGATTTGGCGTTATGAACAATGTGTTTTTACTCTGACACATTGTCTGTGTATGATGACGTGGTCCAGTTAAAATTCAAATTGGAAGACATGTTAAGTCGTTCATGATTTTTGTTTTTTATATAAATGGGGGAAACTTATTATTTAAAATCATGATATGATATTGAACGAGTGACTTTTATTGATTAATGCTCGATTTGAAGATGTATTCGTCAAGACAAAGACGTCAAACTTCTTACCCACGAGGAGGTTATTCACGTAATCATCTTTCTAAGCGTTCAACTATTGGTAAACGTAATAATGGTAGACGTCGACCTAATAATTTTGGTAAGGTTATTGATGAACCCAAAATGTTGGTTCAACGTATACATGAGAACCAATTTGGACCTGATTTTGTTATGACTCATAATACATCCATTTCTACATTTATTAGTTTTCCTGCTCTTGGTAAGTCTGAGCCCAATCGTTGTAGGCAATATATTAAATTGAAACGTTTACGTTTCAAAGGAACCGTTAAGATCGAGCGTGTTCATGCTGATGTGAATATGGATGGTTTATCACCTAAGATTGAAGGCGTATTCTCTCTGGTTATAGTGGTTGATCGTAGACCTCATCTTACTCCAAGTGGATGCTTACACACCTTTGATGAACTATTTGGTGCAAGAATCCACAGTCACGGTAACTTGGCCATAACATCTTCATTGAAAGACCGTTATTATATTCGCCATGTGTTTAAACGAGTTATATCCGTTGAGAAAGACACGATGATGATCGACGTTGATGGTGGAACGGTCTTGTCTAATAGGCGTTTTAATTTTTGGTCGACGTTTAAAGATCTTGACCATGATTCATGTAACG
CCCCCCCGGCCGTCTGAGTGCGCGCGGGCCCCCGGGGGGGTATTTTGATGGGGGGGCTATATTTTTGTCCTCTAGAGGGCGCTGTTGCATCGATGGTCGTGAGGGTGCTCCTGAGAGTGCGATGAGGTGGCTGCGCGCACGTCACCGAGGGCGTGGCACCGTGCCAAGAAGATGTTCGTGCCAAAGCGTTCCGAGAAGTTCCCCTTTTCTGGGAAGATTCTGGCGGGAACTTCCCCTTTTTGGAGCGCGTTCTGCTAGTTAGGTTTCGTTTTCCCGTAAGCGCCGGGCGCGCGACGCGAAAACGTGTTCGAAAACGCAGTTTTTGTGTCGTTTCGGGTGCGTTTTTGCCGTAGAACGCTCGTTTTCTGAGTCGTTTTTGCGCTAGAACGCATAGGTTCTAATGCTACCACGCGGCGCGAGAGACATGTAGTGTCACGCGCACGTGTTAGCATAGGAATCCAGACGCGCGCTCGCCTGAGTCAGCCTCCGGGCCGCGCGCCGCGTCCGCGGGAAGGCGGGGTGAGGCGCCCCGCCAGCGTGTGAAGCTTCCGCGACGAGCGGCGCCCGGCCCGGAGAGCCGTGAAGCGAGCGTTCCTCGAGCGCCGCCGTATGTTTCGAGGCAACAGTCGCTTCACCGCTCTTCGGACCCCGGGGTGGGGGGGCGGGTATAATACCCGGGGAGTATTGGCGGGGCACCCCCCCCCGCGGGGTTTTGGGTCGGGGGTAAAGAATGTCGAGCGTCTCTCAGCGGTGAGTCTGGGTAGCGCAGTCGAAGGAAACCGTGTCGAACGGTAGCTCGTACTTAAGAAACACCGTTCCAACCCGATTCTCTTCATCCGCAACGTACCCGCAAGTCGATCTCGAGCGTGTGAGCTATCCTCCCCGAGGATCCCACCCAAGTAGGCTGTTGTCACTCGTAATTCCCTCCCTCCGTCCGGTCTGACCTTACCGCTTGATTCCCCCTAGCTGACAGAGGTGATAAATTACACCACGGTGCCAT
ACAATAAAAATGGAACTCTTTAGCTTGAACGCCCCGTCTACTCTCCAGTCACAGTTCTTACCGCTGAGCACTTTTATTAGTCACATCAACCAACCGCTACAACCTCATCACATACGCATCCGTTCGCTCGTCAAAGACGTCCTTATCAACGTTGATCAAGATCATCCACCAGCCGAAGTTTCATTTAGTCACCCGCCTTTAGATGATTTGCTGTTTCTTGGCGTTTTATCGGTACGCACCTTTGTCCCCCTTGAGGAAGTGTTGACGCCCAAACGTGCTCGTGATGATCCCGCTGCCCCGGAAAACAGAATTATTTCCGCTGCGTTTGAGGCAGGCAACTCAGTATTAGATGGCTATAGACAACTATTTTCTGACCTTGCTACCACCATCGACGTAGCTGAGCAGCGAATTAGTGATTGGTTTGTTTTTCTTCCATGTGTTAAAATGTGTATGCAGTTTCGCATGTTAAAGTACAACATCGACAGCCTTCGAGACCTGATCTGTGTGAAGATGAGCCGTGATGAAATGCAAGATATCTTCCTTCGTCATGCTCTCCAGTTTATTTCTTCTTGGCACAAATATGTTCCACGATCGCATCATCTTTTGCGGCCTCAACGCTACTTGCTTGTCAATATCGACCTCCACTCTCTCTCTTGGTCTTTACAGGGTAAATATGTGGCATACAACGTGCACTTCCTCGAATCACGTGATATTCGGTCTCTTGATCTTGCAATTCGACGTCAGTCTCGACCATGTGGCTATCATCCTCGTCAGAATTTCGGTTTACTACATTACTTCTCTTTTCAGGACGTTTCTGACATGGACAAGCGTCAAACTTTCCTATCTCTCAGAACAGCCAGTAACACACAACGAGGTATTGCCATGACTCGAGAAACGCGCGTTGTTGAATGTTTACGGACTAATGTATCGTGCTCACGATTTGTGAATGTACTAGCTTCTGCGTCTCTTGTTGGTTATTGCGGAGTTGATGTCCACATTA
CTATATATAGTATGTTTTACTAATTTTCAAGCTGCTTAATAATAAAATCAAAAAAACTTTAAAAAAAATCAAGAAAACTGTTGACATTGAATTTAATTTAAGTTATAATATGTTTGTAAGTTAGTTAGAGAGGAGGAACAAAATGACAGAAGTAGTTCCAAAAATTACAATCAAAGAACTCCGAGCACGTCACAATTTGACACAAGAGGAGTTTGCTAAAAGCGTTGGTACTACACCTCAAACGGTGAGTGCATGGGAGAAGAATGTACTTTCTATTTCTCCTAAGAATATGTCAAATATTTGTAATAAATACCACATTCGTTCGTCTGATTTGTATGGCTTTTGATTTTTATTACAACAAAACTTGGATTAAATTCAAGTTAGAAAGGAACAAGATGAACGAAATAGCATTATCAAATAATCTTTCTCAAATTGAGTTAGAGATAAAACACCATAAGCAAATTGCTGGGCAATCAATTTGGGAAATTGGGAGAAGATTACAACACGTCAAAGAAAATAATCTCGTTCACGGAGATTTCGGAAAATGGCTAGATGACATAAAAATTTCACACAGTGAAGCTAGAAAGATGATGACGATAGCGAAACAACTCTCTTCAAATCGCTCAACGTTGAACGATTTAGGGACATCAGCCCTCTACTTAATCGCAACACTTCCAGAGGAAGAGAAGCAAGAGCAAATTGAAAAGATTGAACAAGGAGAATCACCAACAGTCAGAGAATTGCAAGAGGTAAGACGCCGCCTAAAACTCAAAGACCAAGCACTCGAAGCAGTCAAGGGCGAGTTGGAACGTGTCAAACGAACCAAAACTACTGAAAAGATAATCGAAAAGGAAGTCATTCCGCAAGATTACAAAGCAACGCAAGACCTTAACAAGCAATTGCTAGGAAAGAAAGGAATTTGAAAAAAATGAAAAACTTATTTAACTGGATTTGGTCAAGAAAGCAAACAGAAACTCTAGAAGTGCCAACATGGACTTTT
TATTGTTGCCAACAATCATCACGCCATAGAAAAACACGTAACCGCCTGCGTTATAATACAAACAGCTAGTATATAAATACAGGCAGTGAAAGTGTTCCCATCACAATGGCAAAACCTCCTTCGGTGCAGGAACTTAGAAGACAGTTAGATATTCCATTGGAGGACATTTTATTGCATTGTAATTTTTGTGAGGCTTTTTTAACATTTGAGGAGCTACTGCAATTTGATGCAAAAAATTTAAATTTAATTTGGAAGGAGAATTATGCTTATGCTTGCTGTGGTGCTTGTGCTAAACAAGTAGCAGCAATAGAAACAAAACATTTTTATGAGTATAGTGTACAAGGAAAGGATGCTATAGAAAGGGACTCAGGTAGTCTTTTGTGTTGTTTAACTGTTAGATGTAAGTTTTGTTTAAGACATTTGGATTACTTAGAGAAATTGGCAGTTTGTGCATCAGGCATTCCTTTTGATAGAGTTAGAGGAGCTTGGAAGGCAGTGTGTAGGTTTTGTACAGAGATATGATTGGGAAACAGGCTACTATACCAGATATTGTGCTGGATCTGCAAGACCTTGTCCAGCCCATTGACCTGCATTGTGACGAAGACTTGTCAGAAAATCAGGAGGAGGAGCCTGCACCTCAAAGAATAGACTACAAGATAGTTTCCTCGTGTGGTGGCTGCGGAATTAAGCTTCGAATTTTTGCATCGTGTACCCAATTTGGAATTAGAACTCTGCAAGACCTACTTCTTGAAGAAATAGCGTTGCTGTGTCCTGACTGCAAAAATGGCAGATAAAGGTATAGATCCTAAAGAAGGCTGTAGTACTTGGTGTTTAATAGAAGCTGATTGTAGTGATGTAGATGGGGATTTTGAAAAGTTATTTGACAAAGACACAGACTCAGATATTTCAGATTTATTAGATGATGGGGACCTTGGGGACGCAGAATTGGGAAATCCCCAAGAGCTGCTGTGCCTGCAGGAGAGAGAGGAGAGCGATCTAC
GATGATGTATAATAACCTCAAAAACTAACGCAGTCATAACCGGCCATAACCGCACGGTGTCACTCGGGTACAAATTATGAATTCGATCTTTGGACTTTTCGACGCGCCCAGTGACTGTACTTTATTGCGCCAATTCACCACGCCCGGGAGATTTCGAAATTGCTATTTCCGTGCAGTTCCGCATTCCGAAGTACAATTTAACCGGTTTTATGGGTGTTCGGTGTTTTTCTAGCTTAATCATTGTTTTTAGACGACACAGTGGGTATCTGTTTTCGCTTGGACTTGGCTCCGCTTTGTGAAAATTCAACTCGATCCAACATTTTCCTTATTGATGGAAGGCTTTTATTATTTGCACAACAGACATCGCGCTATTTACACAGAACGCAAAGTGCTGTCTTTTTTATTCCTTGTTCCGGGTACATCTTTTATTGCTAGTGCCTCGCCTATTTTTAGTCACGTATCTTCCTTGTTCTATAGCTATATATTCACGCGGTTTTCGGTCTCTCCTCACTCGGCAGATGACTTCGGAAGAGAAGCTGCAGAGTTCGTCTCCGGAGACCGGCCTCGCCGCTGTCGTCCTGCAAAGCCCCCTTGAGGTACGTGTGCCTGCCGTTCTTCCTCCTCCAGTGCGAATTGACATCTACCGCTACCCAGGCTTTCCGCCAACGGAGACCATCTGGCACGGTCTCATCACGCAGACTGAGTTAAACCAGGCTTTGGAGAGCATCGTTGAGCAATTGTAGTAAGTGTCAGTCCCTATTTTTCTGTTTTTTCTTGTATTTCCTCTTAGACGATGGACCCGTTCGGTTCTTCTTCAGTCCCTCCGTGCTCTACATCAGACCTTCCCGAACCCAAGCTCTATTTCGTCCGCTTGTCACCCCATGCAGTGCCTCCAGTTAGGGCTACGCACGGAGCTGCAGGATACGATTTGTTTAGCGCTTACGACATTAAAGTGCCTGCTCGCGGTCGGGCGCTAGTTCCCACAGATTTAGTTTTTCAA
TGGGATGAGTATTGGAACCCTGAAGAAATAGAAAGAATGCTTATGGACTAGGGACTGTTTACGAACAAATGATAAAAGGAAATAGCTGAGCATGACTCATAGTTAAAGCGCTAGCAGCTGCCTAACCGCAAAACCACATCCTATGGAAAGCTTGCTAATGACGTATAAGTTGTTCCATTGTAAGAGTATATAACCAGTGCTTTGTGAAACTTCGAGGAGTCTCTTTGTTGAGGACTTTTGAGTTCTCCCTTGAGGCTCCCACAGATACAATAAATATTTGAGATTGAACCCTGTCGAGTATCTGTGTAATCTTTTTTACCTGTGAGGTCTCGGAATCCGGGCCGAGAACTTCGCAGTTGGCGCCCGAACAGGGACTTGATTGAGAGTGATTGAGGAAGTGAAGCTAGAGCAATAGAAAGCTGTTAAGCAGAACTCCTGCTGACCTAAATAGGGAAGCAGTAGCAGACGCTGCTAACAGTGAGTATCTCTAGTGAAGCGGACTCGAGCTCATAATCAAGTCATTGTTTAAAGGCCCAGATAAATTACATCTGGTGACTCTTCGCGGACCTTCAAGCCAGGAGATTCGCCGAGGGACAGTCAACAAGGTAGGAGAGATTCTACAGCAACATGGGGAATGGACAGGGGCGAGATTGGAAAATGGCCATTAAGAGATGTAGTAATGTTGCTGTAGGAGTAGGGGGGAAGAGTAAAAAATTTGGAGAAGGGAATTTCAGATGGGCCATTAGAATGGCTAATGTATCTACAGGACGAGAACCTGGTGATATACCAGAGACTTTAGATCAACTAAGGTTGGTTATTTGCGATTTACAAGAAAGAAGAGAAAAATTTGGATCTAGCAAAGAAATTGATATGGCAATTGTGACATTAAAAGTCTTTGCGGTAGCAGGACTTTTAAATATGACGGTGTCTACTGCTGCTGCAGCTGAAAATATGTATTCTCAAATGGGATTAGACACTAGGCCATCTATGAAAGAAGCAG
CCTATCTAATAATATACCTTATACTGGACTAGTGCCAATATTAAAATGAAGTGGGCGTAGTGTGTAATTTGATTGGGTGGAGGTGTGGCTTTGGCGTGCTTGTAAGTTTGGGCGGATGAGGAAGTGGGGCGCGGCGTGGGAGCCGGGCGCGCCGGATGTGACGTTTTAGACGCCATTTTACACGGAAATGATGTTTTTTGGGCGTTGTTTGTGCAAATTTTGTGTTTTAGGCGCGAAAACTGAAATGCGGAAGTGAAAATTGATGACGGCAATTTTATTATAGGCGCGGAATATTTACCGAGGGCAGAGTGAACTCTGAGCCTCTACGTGTGGGTTTCGATACGTGAGCGACGGGGAAACTCCACGTTGGCGCTCAAAGGGCGCGTTTATTGTTCTGTCAGCTGATCGTTTGGGTATTTAATGCCGCCGTGTTCGTCAAGAGGCCACTCTTGAGTGCCAGCGAGAAGAGTTTTCTCTGCCAGCTCATTTTCACGGCGCCATTATGAGAACTGAAATGACTCCCTTGGTCCTGTCGTATCAGGAAGCTGACGACATATTGGAGCATTTGGTGGACAACTTTTTTAACGAGGTACCCAGTGATGATGATCTTTATGTTCCGTCTCTTTACGAACTGTATGATCTTGATGTGGAGTCTGCCGGTGAAGATAATAATGAACAGGCGGTGAATGAGTTTTTTCCCGAATCGCTTATTTTAGCTGCCAGTGAGGGGTTGTTTTTACCGGAGCCTCCTGTACTTTCTCCTGTCTGTGAGCCTATTGGGGGCGAATGTATGCCACAACTGCACCCTGAAGATATGGATTTATTGTGCTACGAGATGGGCTTTCCCTGTAGCGATTCGGAAGACGAGCAAGACGAGAACGGAATGGCGCATGTTTCTGCATCCGCAGCTGCTGCTGCCGCTGATAGGGAACGTGAGGAGTTTCAGTTAGACCATCCAGAGTTGCCCGGACACAATTGTAAGTCCTGTGAGCACCACCGG
TTGGCCACTCCCTCTATGCGCACTCGCTCGCTCGGTGGGGCCTGGCGACCAAAGGTCGCCAGACGGACGTGCTTTGCACGTCCGGCCCCACCGAGCGAGCGAGTGCGCATAGAGGGAGTGGCCAACTCCATCACTAGAGGTATGGCAGTGACGTAACGCGAAGCGCGCGAAGCGAGACCACGCCTACCAGCTGCGTCAGCAGTCAGGTGACCCTTTTGCGACAGTTTGCGACACCACGTGGCCGCTGAGGGTATATATTCTCGAGTGAGCGAACCAGGAGCTCCATTTTGACCGCGAAATTTGAACGAGCAGCAGCCATGCCGGGGTTCTACGAGATTGTCCTGAAGGTCCCGAGTGACCTGGACGAGCGCCTGCCGGGCATTTCTAACTCGTTTGTTAACTGGGTGGCCGAGAAGGAATGGGACGTGCCGCCGGATTCTGACATGGATCCGAATCTGATTGAGCAGGCACCCCTGACCGTGGCCGAAAAGCTTCAGCGCGAGTTCCTGGTGGAGTGGCGCCGCGTGAGTAAGGCCCCGGAGGCCCTCTTTTTTGTCCAGTTCGAAAAGGGGGAGACCTACTTCCACCTGCACGTGCTGATTGAGACCATCGGGGTCAAATCCATGGTGGTCGGCCGCTACGTGAGCCAGATTAAAGAGAAGCTGGTGACCCGCATCTACCGCGGGGTCGAGCCGCAGCTTCCGAACTGGTTCGCGGTGACCAAAACGCGAAATGGCGCCGGGGGCGGGAACAAGGTGGTGGACGACTGCTACATCCCCAACTACCTGCTCCCCAAGACCCAGCCCGAGCTCCAGTGGGCGTGGACTAACATGGACCAGTATTTAAGCGCCTGTTTGAATCTCGCGGAGCGTAAACGGCTGGTGGCGCAGCATCTGACGCACGTGTCGCAGACGCAGGAGCAGAACAAAGAGAATCAGAACCCCAATTCTGACGCGCCGGTCATCAGGTCAAAAACCTCAGCCAGGTACATGGAGCTGGT
TGGCATTTCTGTAATAAGAAGGGTGTACACCAGTTGAGCTCTCTCAAACTTGCTGATTCAATTGGTGTATTGGGGTGCAATATATAGTATAACTCTCATTAACGGATTCTCAACACGTGGCGGCCATCCGTATAATATTACCGGATGGCCGCGCGGGGTACGCTCCCTGCCACCTGGCGTGCTCTCCTCCCTTGGTGCTGGTGCCCCTGCCACCTGGCGCTCTCTCCGCCCTCGATGTATTCGTCGTTCGGCGAGTCTTTGTTGACTGACGCTTTAATTTGAAATAAAGCACAACTCTTTTATGTCCCGCGATCATCAATTCAAATTTTGAATTATTGATTCGCGTTTCCTGAGTATGCCCCATTGTACTACATGGTCTACGTGGTCGATTTGAGACCATGCTGCTGAGCTAAGTTAAGTTATTGTCTGACTCATGCTTGCTATATATTGGGTCCGAATGATATATTATATTCGAGGTGACTCAGCAGCCAATTACGTTAAAATCGTTAGTCAGATTAGCCGTCTAACCAAGTATTATCCTGTTGATAATGTATCATTTTAGGACTAAACGTGGTTCCGCTTTCACTCCACGACGATATTACGCACGTAATAATGTATTTAAGCGTTCTGCGCCATTCAAACGAGATGAGGGGAAACGAAGGCCTGTTAACTCTAATAAGGCCCACGACGAGCCCAAGATGAAAGCCCAACGGATTCACGAGAACCAGTTTGGTCCGGATTTTGTCATGGCCCATAATTCAGCTATCTCTACGTTCATCAGCTATCCAAGTCTGGGTAAGACTGAACCTAATCGGAGTAGGTCCTACATCAAGTTGAAACGTCTCCGTGTCAAAGGCACTGTGAAGATTGAACGTGTTCAGGCTGATATGAACATGGACGGTGCTACCCCAAAGGTTGAAGGAGTCTTCTCCCTCGTCGTTGTTGTGGATCGTAAGCCCCACTTGGGTTCGTCTGGGTGTCTGCATACGTTCGACGAGCT
ACAATTTTAAAAGAACGCCCGCCTTACCTTGAAGCCTTCAACACAATGCCTGCGCGTACTCTTATCATTGTTCTTACCACCTACGACGAATTCGGAACCATTTCTTTGACATCTCCCCACAAAAGTACTTCGATCGAATGCTACTCAGATGCTATACCGATTGTTAACGTTACGACAGAAGATGGGACTGAGCGACCTAAAATCAACGACGTCGAGCGTATGAGAGACATTCTTGAAGTTGTTCGTGGATCTAAAAATTCGTATGCTTGGCGTGAGGTCAGAAAGTCGCTTTTGGATCAGTACGCTTCGTCCATCGATGAGTTTGCCCGTAGTCTCCATCGCCTGATGCCGGTTGTCAAGGAGCATAAGTTAGACGAGGTTTTGAACGCATGCGGCCAACAGCAGGGTATGTTTTCTATGATCAACAAACGGCTCGACTACGTCAATCAACAGCTCGCTCAACTTCAAGCGTCATCGGAAGACACTCGTCGCGTCACCTACGATACCCAAGCTATAACGCATCAAATCAATGCTGCACTCACCCGCGTTGCCAAAGTTGACGATATATCTGTGCTCATGCGTGATATCGGCGGTATCCTTCATCAACAATCCATTTCGACAAACCTCGCCTCTTTCCAATTCTCTGCTTTAACATACAATCATGGCGTTGTTGCACCAAAGGACACCATTCAGCACAGCATGCAACACGACTTCTCGGCCTTACCCTTTGGTCTATCCTACGAGCTGTATACCGACGCGCCTAAGTTGGGTCACATTTATAAGACCATGGGACCACGTGGGCCAACTCCAAACACGACCGTGGGCATTGTGTACGCAGCACACCCAGCCCCATACTATGAGGTTCTTTTCGCCGATCTCCAGCTTGAAACTTTCAGGTTCGACCACTCACCAACAGGACGGCACTTATTTTTCATCAGATGGTTCAACCCTGCTCATGGCACCCAATATGTTGTTGAAGTCGTTGAGGGTCAGTCTGATG
[truncated: 101,102 more chars]
