# Supplementary material for: Towards a better solution to the shortest common supersequence problem: the deposition and reduction algorithm
Source: BMC Bioinformatics. 2006 Dec 12;7(Suppl 4):S12. doi: 10.1186/1471-2105-7-S4-S12 (PMC1780115; doi:10.1186/1471-2105-7-S4-S12)
Supplement: Additional file 1 — Real DNA sequences DNA sequences are obtained from NCBI Viral Genomes, Accessed on 01/01/2006. . Sequences are randomly selected from different genome sequences. The specific length and number of sequences are specified for each dataset. There are 60 randomly selected datasets. File name indicate the number of sequences, sequence length, and dataset number. For example, file name "DNA_N100_K500_5" indicate that it is DNA sequences dataset, with 500 sequences, each truncated to length of 100. And this is number 5 datasets for this setting. Each sequence is represented as a row in the dataset file. [file 1471-2105-7-S4-S12-S1.zip › DNA_N1000_K500_6]

TGTAAAGTTTGAGAGAGTTTAATACCGTCTCTTGATCAAAGATCCCACCAAAGTGTCTTAAAGTGATCTCTGCTCCCTCTCGCACTTTACGGCTCGGTAGACTGTGCTAAGAGTTTCTCCCTCTTTCTTTTTCTTCCTCAACCATTCTAAAGTTTCTCAGCCAAATGTATGCATTTGCTTAATTCAACTAATTTGCATTCATGTGGCATTTCTGTGAACAAGTTTATGAGTGTTTTGAGGGTTACCATAAAGACTACTCTGTTCAAACAGTCCCTGTGGAATATTTGGCCTCACATTACATTGTCAACAAGTTTAGACCCGACCCTTTAGCTGTTTTGTGGCTTTTCTGTTTGGGAATTTGGTGGGAGATTATTCAAATACTCCACTATCTATTTCAGTATAAAGAACCAGCACTTTTTATTAGCAGCTGTCAGAACCTTGCTGCTTTTTTAGAGAGAAAGTATTCCATGGAAGTGATTCAAAAGGAAGGTTTGGCTGCTTCGGCACTCAAAGACAAGGAGCGATTGGCCGAAAAAGCTGTGGTCAATCAACCCCTGAGTAATTTAATTCCCAACTCAAATAAAATGTATGAGCGAAGTAAGAGTCTCCTATCTGGTCTTAAGCGTGGTTTGATAAAGCAAAAAGAGATAGCTTTTGACAAGCTTATGGGAGGCTCAACAATAGATTTCCAACATATTCCAACAGGAACTCTCACACCTGGTGAGAACAAAGTGCTAGACATACCAATTGTTCCGCAACATTTATTGACCAGTACAAATATAACAGATTACCATCAAGCTAACAAGAAAAATGCTAATGGTGCTACTGCACTTCATGTTGGGGCTATAGAGGTCATTATGGATTGCTTCACCTCTCCTGATAGCAATATTTGTGGTGGTATGTTGCTGGTTGATACAGCACATTTAAATCCAGATAATGCTATAAGAAGTGTGTTTGTTGCACCATTTATAGGTGGTCGTCCTATTCGAGTTTTGTTATT
GGATAAACAACACTACTCAAAACAAGACGCCACTATTCTAACAAAACAGAGACGTCTCGTAATGGCCCTAACTTACAGGAGTCCAGTTGAGGAAGTGCTTACAAGCTTCACAACAAGTGAGCAGAGTGAAATTGCGCGCGGAGCAGTCCAGGGTTTGCTAAAGTTAGAGGAATTTAACCACAATCTATTCAATTTCGCATTGAGTCCCATCGCGAAACAAAGGTTGTGCGGTAGCGGAATCTACTTAAGCCCCTTCTCTTACGTGCCCCACTCTCATCCCGCTTGCAAAACGCTTGAAAATTACAATCTTTATCAAGTCGTATGTCCATTAATAGATCATAGGTTTTACTTAGTTGGTATCAAGCAATCTAAATTGTGTTTTTTGAAAGGTAGGAATAGGAAAATGGATATGGTTGAATGTATCAATCGTATGGTGACCAGTCGTGACAAGTTGCGCTACGGTAATGATTTTGTGGTCCAAGCTGGTCAACCCGGGACTGTTAAGAAGAATAGTAGAACCGTAACCTTTTATCCTGAGTTAGCTAGTCTTGTTCCACACGAGATCAAATTTAGATCCAGAGCATTATTCTTGCACGATGAATTGCACTATTGGAGCAAAGAAAGTTTAGCAATTTTCCTGGATCAATGCTCACCTGAGTTAATGCTAGCGACTGTCGTGATTCCACCGGAATTGTTGCTCAAAGCTAAGGAGAGCATGAATAAATGGTGCTATGAGTTCGAAGTTAAAGGTCCTGATCTCTATTTCTACCCAGATGGGGTAAGAGCTGAAGGCTATATACAGCCTGCCGGTTGCGTTTACCTTTTGACCACAAACAAGATGATCACCCCGGGAGGGCAGGTTTATTGTTTCGACATAATAAGCTCTAAATTTGCGCACCACGTTATAGCTATCACCCGCGGTGAAGCCCTGGTAAAGAAAGAGAATTCATTTTCCAATTTCGAAGCTATCGGTTCCTCTTTTGCCAGTAAATTGCTACAT
GGAAAACAAAACAACACAGAAACACTCGCAACTTAACTGCCCATATAAGGAGAATAACCGCACCCCGCACTATAATCCCATATGGCCAGAGTACGAGCGTCGTTGGAGAAGATCCGGGACCCATCTGTACAAACAGCTATCTCTGAAGCTGCTTACGCACATGTACGCCCTGTTCTAAAAGAAGCCCTCGTTAATTGCCCCTATGCTCTCAATGATGCCGAAGCGGACTGCCTTGAAAACTTCGGTATTACTGTAAATCCGTACGCCACCCAAACTCACACACACGCCGCTTGTAAAGCGATAGAGAATAGGATGTTAGAAATAGTAGGTAAACATCTCCCAAAAGAACGCTGCACAATGCTTTTCCTGAAACGCAGCAAGCTAAGATACCTTAGACGTGCCGCAGCCTTGAAAGATGACTTCATCAACCAGGACATTGAACCTAAGGACCTTTTTCGTTACGATCGGGATACTATACGAACCCGCCTTAAGGATATTACTACCCCAATAGCCTATATGTCCGACACCCTACACTTCATGTCCCACACGGAGTTGATGTTGCTTTTCGCTGATTCTCCGCCACTCCAGACCATGTTGGCCACTTTAGTCTTGCCGATCGAGGCTATGCATCGCCGCACCACGCTATACCCCGCCCTCTACAGCATCAACTACGGGCCCAAAGGATTTGAGTACATACCAGGTAATCATGGGGGAGGTGCCTACTTCCACCCCTACGACACCCTAGACTGGCTTAAAGTGCGCCAACTCCGGGGGGAAGACCATCACGGAATTGACCCCACTATTACACTCACTTTCCAGCTGGTGGAAAGCCTGGGCGCTAACCATCTCTTTATCATCCAACGAGGCGACCTCCGGACTCCGCTGGTACGCACATTCTGTAGAGACACACTGGTCACCATGCCCAAAATCTTTTGCCCCGACTCCATGAATGCCAACCGTCCCCTCACCAAGACAAAAGCCATGCAGATGCTGATGTATT
CGCACCGGGGATCCTAGGCAATTTGGTTGTCTTTTTTTGAGGCCTTGTGCGCTGTACTTCTCCAAATGGGAAACAAGCAAGCCAAAGCCCCAGAATCAAAAGACAGTCCGAGAGCCAGCCTGATCCCAGATGCCACACATCTAGGGCCACAGTTCTGTAAGAGCTGCTGGTTCGAAAACAAGGGCCTGGTTGAGTGCAACAACCACTATCTGTGTCTCAACTGCCTCACCTTACTTCTAAGTGTCAGCAACAGGTGTCCCATTTGCAAGATGCCTCTCCCCACAAAACTGAGACCATCAGCCGCTCCAACAGCACCTCCAACCGGAGCAGCGGACAGCATCAGACCCCCACCCTACAGTCCCTGAATCTCCCACCGACCCCCACCACTCCCATCCTCCCCCCGACACCCCCCGGGGGGACCCCCCGCCGGGGGCCCCCCCGGGGGAGCCAACCATCACCAAAAAACTACTCAATGTCTTCGATGCATTCATCCTTCCTAGTCAGCTCCTCACATGTTCTGCCCTTCAATCTCAATTTACCACCACTTGATTGTACCATCACCTTTCCCCTTGACTTACTATAACAGAGAGCATAACCCTTGAACTCCACCCAGTTGTCCACTGCCTCAAGAACCGCACTCAAGATCCCCTCACAACTCGGCGCTGCAGCCCTAAGTGTGGAGACAATGTCCACCCCTGACCACTGCATCCTTAACCCCAGCCTGTCTATCATCATATCACTCAATGCCCCAATCAGCAGGTCAGACGAAGTGTCCCCAACCTCTCTCACAAATATCTCAAGATCCTGGTCTTGTATAACAGGTGTAAAGGATGCCAATTTCTTTCCACATTCCCACAAGCCTCCCCTATGCACAACCAGGGGGGTTGGTTCAGTGCAAGGACCCACCAATACAAAGTCATACTCCGTAAACTGCAACCTTTCCATATCAACAACAATCTCAACAGGGGTCACATGCCCTAGTTGATTTGTGTCAATTAAA
GTAATAAAAAAACCCCGGATCCCCGGGGTTAAAAGAGTGTTCTACCATGGAGGAATTCGTCATACCAGTGTTTTCTGAGAGAGATATTCCATATTCACTGCTAAATCATTACCCACTAGCTATACAGATAGATGTTAAAGTTGATGATGAAGGTGGGAAACATAATCTTATCAAGATACCTGAATCGGATATGATCGACGTACCGAGGTTAAGTATCATAGAGGCTCTAAATTATAGACCGAAAAGGAACGATGGTGTGGTTGTGCCGAGATTGCTAGATATAACGCTACGCGCTTATGATAATAGGAAATCCGCAAAGAACGCGAAAGGAGTTGAATTTATGACAGATACTAAGTGGATGAAATGGGCAATTGACGACAAAATGGATATACAACCCCTTAAGGTTACTCTGGATAACCACTGTTCCGTTAACCATCAACTCTTCAATTGTATCGTTAAGGCGAGGTCAGCAAATGCAGACACTATTTATTACGACTATTACCCATTGGAAAATGGAGCGAAAAGATGTAATCATACGAACCTGGATTTATTACGAAGTTTAACAACGACGGAGATGTTCCACATCTTACAGGGAGCGGCTTACGCCTTAAAAACAACGTATGAATTAGTAGCTCATTCCGAAAGAGAAAACATGAGCGAGAGTTATCAGGTTGGGACGCAGAGATGGATACAGCTGCGTAAAGGTACTAAAATTGGATATAGAGGGCAGCCGTACGAACGATTTATATCCAGCTTAGTTCAAGTAATCATTAAAGGGAAAATTCCGGATGAGATTAGAACCGAAATCGCTGAACTTAATAGAATAAAAGATGAGTGGAAAAACGCCGCGTATGACAGAACTGAGATACGTGCATTGGAGCTCTGCAAGATACTTTCGGCGATCGGACGTAAAATGTTAGATGTTCAAGAAGAGCCAAAGGATGAGATGGCGTTATCTACTAGATTTCAGTTCAAGTTAGACGAGAAATTCATTAGGACT
GGTAAAGTTATACATTTACCGTTGGACAAGGTAAGATTACCGACATCCTAATAGAATTGTATAACTTTTGCTCTTTCAATCTTCTTGGAGAATTTCGATGGCACTCGAAGTTGAAAGCGCTTTTTCTTTATCTTATTTGCTAAAAGAAAACAAACAAACCTCAAATAATCTCTTTTCGCTGATACAAGTACCCTACACGAAAATGACCCATGCGAAAGGAAAGAAGACACATCTTCTTAGATGTATTTTAGGATCTCCGTTTGAGACTTTAACCAAGTCTAGCATCCGTAGGTCCCTGAAAAACCTAAGAGAAGTCTGTAATTTACCTTATTGCAATTTTAAGAAAATACCAAAAAATATAAGTTATAAGTATCAAAACCCTTTCCTTAAATTATATGAAATAAACAATAATTTTATTAATTGTAAAGTGGGCGCCACTGGTAACACGAATTCAACGTACGATTGGCGTAATTTGTCCACTATTGGTAATGGTTGGAGTGTGACGTCATATCATAATGATTCTGTCAGTAGGTTACATGTAAGTATGGTAAATAACATTCCTAATTCCAACACGAAGAAGCTCAGTTGGTGGGTTACTCGAGTTAGGAGTAAAAATCCTTGGAAACGTCCCTACAAGGTTATTTACCAAAGGGATTTTCGAGATGACGGGATTAAACCCTATGTCAGTGAATTTATTTTATATGCCCCTAAAAATAGAGCTGACTTGGAAATGCAATCCATACTACTGTCTTCAGTAGAATGTTTCCAGGACATTAAGTATGCCCTCAATTACTGGACCAATTTAAAATTTAAAGAGATCTGCAATAGTGCGCTTAAAAGGTTCACTCAAACCAATATCATTATCACCCCTGTAAAACCCAGGGTTGTGAGTGTAAACAAAGCGCGAGAGGTTTCGAGTAGTGTAGAAGTGAAGTTGCAGAGATATGAGCGAGAGGGTGAAGTATTCGTTGTGTCCAAGGCAGGTAAAGAAGATACGCGA
CGCACATGTGATCCTAGGCGATTCTTGATCGCGCTTATTAGCTAACCAATTTAATTTGGTGTTGAAGTGTTGACACGCTCTCTAACACATGGGGCAGCTTATCAGCTTCTTTCAGGAGATTCCTGTTTTTCTACAGGAAGCTCTGAACATCGCTTTAGTGGCTGTTAGTCTCATAGCTGTCATCAAAGGCATCATTAACCTTTACAAAAGTGGTCTCTTCCAGTTCATCTTCTTTCTCCTCCTAGCAGGGAGGTCCTGCTCGGATGGCACATTCAAAATAGGCCTACACACTGAGTTCCAGTCAGTCACCCTTACCATGCAGAGACTTTTAGCTAACCATTCAAATGAGCTCCCATCTCTCTGCATGCTTAACAATAGTTTTTATTATATGAGGGGAGGTGTGAACACCTTCCTGATTCGTGTTTCTGATATTTCAGTCCTCATGAAGGAGTATGATGTATCAATCTATGAACCAGAAGACCTTGGAAATTGTCTTAACAAGTCTGACTCAAGCTGGGCTATTCATTGGTTCTCAAATGCTTTGGGACATGACTGGCTTATGGATCCTCCAATGCTATGTAGAAACAAGACAAAGAAGGAGGGATCTAACATTCAATTCAACATCAGCAAAGCTGATGATGCCAGAGTGTATGGAAAGAAGATAAGAAATGGTATGAGGCATCTCTTCAGGGGCTTCCATGACCCGTGTGAGGAAGGGAAAGTGTGCTACCTGACCATCAATCAGTGTGGTGACCCCAGTTCCTTTGACTACTGTGGCGTGAATCATCTTTCCAAATGTCAGTTTGACCATGTGAACACCCTTCATTTCCTTGTGAGAAGTAAGACACATCTCAACTTTGAGAGGTCTTTGAAAGCATTTTTCTCATGGTCTCTGACAGACTCCTCAGGAAAGGACATGCCAGGAGGTTATTGTCTAGAGGAATGGATGTTGATAGCAGCCAAAATGAAATGTTTCGGAAACACTGCTGTTGCTAAATGT
AAGTTTTTTTCAGGATGTTGAAAGTAAACGTGCAGGCTCTCATCTATCCTTTCAGTGGACAAATCACAGACATTCGAAGAAATCAACTCATTCCAACAGCCAAATTCAAACATACTGTCTTACATCAACCAATTTTTATCACTAAACTAAAGAATAAAACGTCACCACCCGACCCCTCAAAATCCAAAAATACTTTAAAAGTAAATCCAGTATGGTCAAATGCTTTTTTTGATTGGAATTCAGCTTTAATCAATCCATGGACAGTTCTTCCCTCTTCAACCGGCTCTGGCTCAATGTCAATACCATCTTCTAAAAATGCAAACTCTGATAATGCTGTTTTAAAGAATGCAGAATTCATTAACGAAAGACTTCCTTCATACATAAAATTGCTTTTTGATAGTCTTGATCTTAAAGGTAATGGCTATGTTAATCAATTTGGTTTTTGGGCATTATTATATTTGGATTACAGTCTACATTGTCTTGTTCCCCTCGAGTATTATCGACAAATGTTAAATTTAAGAACTAAAGAAAATGTGGTATTTCTAGATACCTATGATGAAGTTGATTATGCTATTTCTTACCTTTCCCGCTTTCCCAAGTTATTGTATATTAATGGTCATGGAAGAAAATTTATTAAATTGCCGAGTTTTGGAAAATTAGGATTTACTTTTGAAAAAGATAATATCATTGGAAATATAGGTAATGACTTGCAATATTGGACGTTGTGGCCTTTACATAATGATTACACTCAAGCAGATACTAATCGTCCTAATCATGCTAATATTCTCAGAAACCTAAGTCATTTTGACAATGAGTTAGTTAGTATTCATTATTACCCTACTTTTTTCTACGAACATTATTTATATTTTGAAACAGTGCAAGAATTGATAAAACATCAAATTTATAATGTTATTCGAACTTATCGTGCTCAGTTAAAGTTACAAGATAATCTTGGTACCAATAGATTGGAAAGAAGAGGTTATTATTTAACAGCGTATAG
ATGGCGTCCCAAGGCACCAAACGGTCTTATGAACAGATGGAAACTGATGGGGAACGCCAGAATGCAACTGAGATCAGAGCATCCGTCGGGAAGATGATTGATGGAATTGGACGATTCTACATCCAAATGTGCACCGAACTTAAACTCAGTGATTATGAGGGGCGACTGATCCAGAACAGCTTAACAATAGAGAGAATGGTGCTCTCTGCTTTTGACGAGAGAAGGAATAAATATCTGGAAGAACATCCCAGCGCGGGGAAGGATCCTAAGAAAACTGGAGGACCCATATACAAGAGAGTAGATGGAAAGTGGATGAGGGAACTCGTCCTTTATGACAAAGAAGAAATAAGGCGAATCTGGCGCCAAGCCAATAATGGTGATGATGCAACAGCTGGGCTGACTCACATGATGATCTGGCATTCCAATTTGAATGATACAACATACCAGAGGACAAGAGCTCTTGTTCGCACCGGAATGGATCCCAGGATGTGCTCTTTGATGCAGGGTTCGACTCTCCCTAGGAGGTCTGGAGCTGCAGGCGCTGCAGTCAAAGGAGTTGGGACAATGGTGATGGAGTTGATCAGGATGATCAAACGTGGGATCAATGATCGGAACTTCTGGAGAGGTGAGAATGGACGGAAAACAAGGAGTGCTTACGAGAGAATGTGCAACATTCTCAAAGGAAAATTTCAAACAGCTGCACAAAGAGCAATGATGGATCAAGTGAGAGAAAGCCGGAACCCAGGAAATGCTGAGATCGAAGATCTAATCTTTCTGGCACGGTCTGCACTCATATTGAGAGGGTCAGTTGCTCACAAATCTTGTCTGCCCGCCTGTGTGTATGGACCTGCCATAGCCAGTGGGTACAACTTCGAAAAAGAGGGATACTCTCTAGTGGGAATAGACCCTTTCAAACTGCTTCAAAACAGCCAAGTATACAGCCTAATCAGACCGAACGAGAATCCAGCACACAAGAGTCAGCTGGTGTGGATGGCATGCA
AGCAAAAGCAGGGTAGATAATCACTCACTGAGTGACATCAACATCATGGCGTCTCAGGGCACCAAACGATCTTATGAACAGATGGAAACTGGTGGAGAACGCCAGAATGCTACTGAGATCAGAGCATCTGTTGGAAGAATGGTTGGTGGAATTGGGAGGTTTTATATACAGATGTGCACTGAACTCAAACTCAGCGACTATGAAGGAAGGCTGATTCAGAACAGCATAACAATAGAGAGAATGGTTCTCTCTGCATTTGATGAAAGGAGGAACAAATACCTGGAAGAACATCCCAGTGCGGGGAAGGACCCAAAGAAAACTGGAGGTCCAATCTACCGAAGAAGAGACGGAAAATGGGTGAGAGAGCTGATTCTGTATGACAAAGAGGAGATCAGGAGAATTTGGCGTCAAGCGAACAATGGAGAAGATGCAACTGCTGGTCTCACTCACATGATGATCTGGCATTCCAATCTAAATGATGCCACATACCAGAGAACAAGAGCTCTCGTGCGTACTGGGATGGACCCTAGAATGTGCTCTCTGATGCAAGGATCAACTCTCCCGAGGAGATCTGGAGCTGCTGGTGCGGCAGTAAAGGGAGTCGGAACGATGGTGATGGAACTAATTCGGATGATAAAGCGAGGGATTAACGATCGGAATTTCTGGAGAGGTGAAAATGGGCGAAGAACAAGAATTGCATATGAGAGAATGTGCAACATCCTCAAAGGGAAATTCCAAACAGCAGCACAAAGAGCAATGATGGATCAGGTACGGGAAAGCAGAAATCCTGGGAATGCTGAGATTGAAGATCTCATATTTCTGGCACGGTCTGCACTCATCCTGAGAGGATCAGTGGCCCACAAGTCCTGCTTGCCTGCTTGTGTGTACGGGCTTGCCGTGGCCAGTGGATATGACTTTGAGAGAGAAGGGTACTCTCTGGTCGGGATTGATCCTTTCCGTCTGCTGCAAAACAGCCAGGTCTTTAGTCTAATTAGACCAA
ACCGGTGGCGAGCGATTTTTTTGGTGTTGCAGGTGGGACCCACTTTACAGTAAAAGGAAAACTGGACTGGGCCTCTCTTATTGGGCCGTATTTTATTGGGCTTTGAACTGAATTTGTATTGGGCCTTTTATTAAATTATGTAATTTAAGATTTTATTTATTGATAGTATAAATATACACTTATACAGTAGCATTCGTACATATATCGTAGTCATCTCCTATACGTATATCAATTACTGGTGCCTCTTGCATCATCAGCATATCAATAGTTTCGACCATGTCCTCCTGTCGGAAATCACCAATATGAGAATCCTTGTACATGAACTTCAGTATATTACGTATCCCTTCCTCTAAATTGATGAAGTCGAATGGTGGTATGATCCCATCATGGCCGTATGGAATCATGAATATCTTCTTTGCCAGTGTTGGTGATCTTGTCGAGCACAGTTCAATTTGAACAATAATTGAATTGTCTTCTTTGAGCTTCACATCAATGGTAATCTCCAATCCCTTTGTGTTATTATATTTTATCGTCATAATCTTGAGTTGTGATTTGGTACGTGAGTTTACTCGTCTTAAATAATGGACATATATCATGATTTATGGACATAATTCATATACGTGGTTTAATATGTAGCATATGAATGTTAGTGGAGATATGTATGATTGATAGTTACATAACTATCAATCATATAAAAAAAGAAAAAAGAAAGAATAATGATTAGGATAAAAAATAAAAAAATAAAAGAATTTGAAATTAAAAAAGAAGATATCAAAAAAACCATAAACAGAAGAATATACACAAACAAGAACACAAACCTGAAATTTCCTTTGAAAATATGGTAGCGCAGCGGTGAACAAATCACCGGAATAGAGGAAAACCAAGATTGAGAAGAAACAAACATGAGTAGAAGAAAAGAACAAAAAAGAAACCAAAAAAAAAAATGGGACATTGTGATAAATATATATGATAAGATCCGTACACAGTAATTATTCAGTAA
GGTCTGTATCACATAGCTGATTAGTCCTCATGATGCTGGGCAAGAATGCTTGTGGGAAGATCCGCCCGCAACCTGCTCAATAACACATGATCAGGAAGTGACACAATCTGCGACTATTAACAAAAACCCAACCACCTCTAACCTTCTTCATCTCATCCTTCATAATGGCAAACATCAACATCCCGGATGACCTGGTATCCAAGTACTCGGAAGATGTAAAGGATCTCACACAAAAGGCAGGTAGCATTCCAAGTTCTAAATCATTGATCCCCCAAACCGCATTCACCCCTGATGAATTGAGGAGATCTTTGAAGTTCTGGCAAGTGACCACCAAAGTGGCAGCAACTGTAGCATCCGACTGGACTAATTTGGCGACTGCATTAACCAACGGGACATTCAGTGCGACGCATCTCAGGACACTGTGTGAGCTGGCATTCAACCTCAAGGCCCCAACTGGAACAGGCACAATCTTCATTCATGAGATTGCTGACCCGTGGAAAGGGTGCATTGATGCTAATGCTCCCGACACTGTAGCGATACCTGCGACTGACAGTGATGTTAATATGTCTACTGTCAGCTCAGGTTCTACCGCCTCTGGGACGGAAGATGCAGAGGTCAAAATGAAGGCGATCTCATTCCTATGCTGCACATTGCTCAGGCTGTCTGTGAAAGAGCCGTCACACATCATGCAAGCGATCAACAGCATACGACAGAGGTTCGGCTCCCTGTACGGTGTCTCCTCCCCTACCTTGAATAGTGTTACATTCAACAGGAGCCAACTTTCTCGCATCAAGCAAGGCATTGAAACATATCCCTCTGCTCGGGGTACAGTATTCTATTACACCAGGTATGCCGATGCCACGCATGGGTATACTACCAAAGAGTATGGGATATGCAGGTTCCTACTGTTCCAACACCTTGAACTTGAGGGGATGCACATCTATAAGATGCTCTTAGCTCTACTTGGCGAGTGGTCAACAGTTCCAATTGGGCTCTTGCT
GGGAAACCGTGGCAAGTTTCCGAATTCTCTATGCTCTCACATGCTTTCTCAATTGCTTTCGAAACTGCTTCTCTCGGTGCGGCACTATGTGTCGCACCTTTCGCCGCAGCTGTTGAAATTATCACGCACCCCCGTATCGCTCCACGAGATCCTTGCATCGCTGAAGAGCTCTGTATGCGCGATGAGCTTGAGGTTGCTGATCCCACTGATGAGGAACCTGAAGCTTGTCTGGAAAATATTTCCGGTACTTCAAGCGATAAGAAAGTGTCTAAAATCAAAAGGCGACACAGGGGTAAGTTTGCTCTCCATGCGGCAATCGCAGCAAAGCTACATTTTGGGGGCACTCCAACCCCAACGCGCTCGAATGAGCTTGCTGTGCGGCGGTGGCTTGCAAGTTATTGCAAGGAAAGGAGGTTGGTTGATACACACGCTATACAAGCGATCGCTCTGGCCACTCCTCTGGTACTTACGCCAGGGGCCGCTGAAATCACTGAGCGAGCGATCCTCAATAGCGCTGTTTTCGGTATGCGGAGGGCGGCTCTCGCTGAGGCCTCTAAACCGACTAGTCTCACATACCAAATGGTATTTGAGCCTCATCGGCCGAGGACTTGGCTCAGAGCCTGGCGGAAAGTGGTGGGTCTCCCTGATTTTCAGGGGTACTCGCCCGTGAAATAGGGGTGCCTTAGGGAAATAGCTGGTGTGGACACCAAAATTGTCCGTGGAGAGCACCAGTCTATGGCCGTATTCCCTAGGGAAGGAATCTCCAAACCCCGGCGCATCTTCCAAGTCTGTGGAATGGGTAATGGGACCACTTTCGGAGTTCACAACAATTCCTTAACTAATTTAAGGAGAGGTCTTGTTGAGAGAGTGTTCTACGTGGAAGATGCCTGCAAAAATTTAGTCCCGACCCCTCAGCCCCTACCTGGGAAGTTCCAGGAGCTGAAGTATCTGGCTCGACGTGTCGCGCGCATTGCTGGTCATCATACCCCTATCCCCAGGG
CATGAAGAACTACATAGTAAAGGTTATATATGCTTTAGATAATGGGTTTCTTCTTAGTTTTTAATGATTTGTTGTATTTTTGTTGTAAGAAAATTATAACTCCAGTAGCAGCTCAATTATTTTATCCTTATCTTTATTTTCTAGCTCTTTTATAATATGAATATAGGTTTGCTGTGTGATAGCCACACTTGCGTGTCCTAGGCGTTTTGAAACAGTCATGATATCAACTCCATGATAGAGGAGAACAGAAGCATGAGTATGCCTTAAACCGTGTACAGTAAGTGGAGTAGAAATCTTTAGTTTTTTTAATGCATGTTCTAATGTATTTTGCAAAGCTGAGAGAGTTATTATTTTTCTATAAGGATGATAACAAACAAAGTCATGTATCGGTTTTATACCCAAACTTTCAAATAATGTTTTTTGCTGTTCTCTAAAATCTTTTAGCAATTGCATACTTTCATCATCTATAACAATATCTCTTATTCCAGCATCTGTTTTGGGCTTTTTGAAACCACCTACTTTATTTCTGTAATTCCAAGTTCTGCGACACTTGATAGTGTTATTATTAAAATCAATATCATCCCAGACTAAGCCAAAAGCTTCACTGGCTCTCATGCCAGTAATTGAAATTATAAACAGCATAGTGGGAGATGAATAGTTTGGATTAAGTCTATTTCTGAAATAATCAACTAATTGCTTGTATTCATCAAAATTTACAAACTTGTCTTGCTCGGCTTTATCATTTCCATTACCTTTAACTACTGCACGAGTGGTAAAATCTTTTTGCAGTCGTCCCTCTTCAATGAGTGGTTGAATAGATGCTCTAACTCTAGTATGAAACCCTTTTGTAGATGCTTTGGCGTGTGTTTCAGCAAATTTATTTAGCGCTCTTTGATAAGAAGATGCTGTTATTTCGGAAATTAAAACATTTGGCATATAGGTTTTTAAATATTTTAACGTTTGCTCATAACCTTTATAAGTCATTTCATCAATTGCATTT
GGTCTCTCTGGTTAGACCAGATCTGAGCCTGGGAGCTCTCTGGCTAACTAGGGAACCCACTGCTTAAGCCTCAATAAAGCTTGCCTTGAGTGCTTCAAGTAGTGTGTGCCCGTCTGTTGTGTGACTCTGGTAACTAGAGATCCCTCAGACCCTTTTAGTCAGTGTGGAAAATCTCTAGCAGTGGCGCCCGAACAGGGACCTGAAAGCGAAAGGGAAACCAGAGGAGCTCTCTCGACGCAGGACTCGGCTTGCTGAAGCGCGCACGGCAAGAGGCGAGGGGCGGCGACTGGTGAGTACGCCAAAAATTTTGACTAGCGGAGGCTAGAAGGAGAGAGATGGGTGCGAGAGCGTCAGTATTAAGCGGGGGAGAATTAGATCGATGGGAAAAAATTCGGTTAAGGCCAGGGGGAAAGAAAAAATATAAATTAAAACATATAGTATGGGCAAGCAGGGAGCTAGAACGATTCGCAGTTAATCCTGGCCTGTTAGAAACATCAGAAGGCTGTAGACAAATACTGGGACAGCTACAACCATCCCTTCAGACAGGATCAGAAGAACTTAGATCATTATATAATACAGTAGCAACCCTCTATTGTGTGCATCAAAGGATAGAGATAAAAGACACCAAGGAAGCTTTAGACAAGATAGAGGAAGAGCAAAACAAAAGTAAGAAAAAAGCACAGCAAGCAGCAGCTGACACAGGACACAGCAATCAGGTCAGCCAAAATTACCCTATAGTGCAGAACATCCAGGGGCAAATGGTACATCAGGCCATATCACCTAGAACTTTAAATGCATGGGTAAAAGTAGTAGAAGAGAAGGCTTTCAGCCCAGAAGTGATACCCATGTTTTCAGCATTATCAGAAGGAGCCACCCCACAAGATTTAAACACCATGCTAAACACAGTGGGGGGACATCAAGCAGCCATGCAAATGTTAAAAGAGACCATCAATGAGGAAGCTGCAGAATGGGATAGAGTGCATCCAGTGCATGCAGGGCC
GTAGAATAAACTAGGAATTGAAATCTGAACTGTCAAACTTAAACGGAATTTTTGCGGAAAGTCATTATTTCGTATTCAAAATCATTATGAATAACGTTAAGGGTATGCTTCAAGAGTTATGTGTTAAACGTGGATTGGAACTGCCTGTTTACGAAAAATTGTCTAAAGTTGGTCCTGACCATGCACCAACCATTACTGTTAAATTAACAGCTAATGGTATTGAAGTGATTGAGGCCGCTAGCTCACGAGCTCAAGCTGAAAAGCTGGCAGCAGCAACGTTGTATGAAAAGATGAAACATCTTGAGGTGCATGATGAAAGGAAGAGCGTTTCAATTATGAGTATTTTGATGGTATCGTTTGCTAATGCACTTATTAATAAGGTAATCGACTTATTCTCGACGTGTAAACAAGATATCATATTTTGCTCTGAAGTAGATGAAGTTACTGATGATGTTCATTTTGATCCAACATTGAGTAACCTGATGTCAAGTGGATTAACGGATCGTAGTGCTTGGAATAGATTATATAAATTATTATCTGATCTAGCTTTAGAGAATGGATTCAATTGCATAACGAGAAAGAATGGTAAAGGTTTGTTATTTAGAAGTTTGCTAAATGATGATTTGGTAGCAAATGAATCTTTCAAAAATAGCTCATTAAATGTTGCGTTTAATACAACTGAAGACAAAGAGGTCAGTATGTTATGTTACAATCGATGCTGTCAAGGAAGTGGTTCACCCCCCTCCACTGACTTGACTTTAATAGGAAAGCTAACTGCTGATCTAGCTAACGCTTCAGGCTTAGGTAAACACAGTGTATTCACAAACTCATTGAAGCAGGTACTTAATGACGAAAGCTTGAATCATAACGATAAAGTAACCATATTATTATCACAAAGTAGCCTTTTGAAGAATATTCAGGTTGAAGATTTGTTGACTCTAGTCCGGTCAACGATATCTGGTGCCGACTCTCAAGTACGCATAGATTACGATTAGGTCAT
AAATCCTGGCACATCTCATGTATCAATGCCTCAGTATGTTTAGAAAAACAAGGGGGGAACTGTGGGGTTTTTATGAGGGGTTTTATAAATGATTATAAGAGTAAAAAGAAAGTTGCTGATGCTCTCATAACCTTGTATAACCCAAAGGACTAGCTCATGTTGCTAGGCAACTAAACCGCAATAACCGCATTTGTGACGCGAGTTCCCCATTGGTGACGCGTTAACTTCCTGTTTTTACAGTATATAAGTGCTTGTATTCTGACAATTGGGACTCAGATTCTGCGGTCTGAGTCCCTTCTCTGCTGGGCTGAAAAGGCCTTTGTAATAAATATAATTCTCTACTCAGTCCCTGTCTCTAGTTTGTCTGTTCGAGATCCTACAGTTGGCGCCCGAACAGGGACCTGAGAGGGGCGCAGACCCTACCTGTTGAACCTGGCTGATCGTAGGATCCCCGGGACAGCAGAGGAGAACTTACAGAAGTCTTCTGGAGGTGTTCCTGGCCAGAACACAGGAGGACAGGTAAGATGGGAGACCCTTTGACATGGAGCAAGGCGCTCAAGAAGTTAGAGAAGGTGACGGTACAAGGGTCTCAGAAATTAACTACTGGTAACTGTAATTGGGCGCTAAGTCTAGTAGACTTATTTCATGATACCAACTTTGTAAAAGAAAAGGACTGGCAGCTGAGGGATGTCATTCCATTGCTGGAAGATGTAACTCAGACGCTGTCAGGACAAGAAAGAGAGGCCTTTGAAAGAACATGGTGGGCAATTTCTGCTGTAAAGATGGGCCTCCAGATTAATAATGTAGTAGATGGAAAGGCATCATTCCAGCTCCTAAGAGCGAAATATGAAAAGAAGACTGCTAATAAAAAGCAGTCTGAGCCCTCTGAAGAATATCCAATCATGATAGATGGGGCTGGAAACAGAAATTTTAGACCTCTAACACCTAGAGGATATACTACTTGGGTGAATACCATACAGACAAATGGTCTATTAAATGA
AGTTGATCCTGCCAGCGGTGGGTCGCTACTGTTTCGCGAACCAGTCGTTTTGACAGTTGGTTGGGATCAAATTTGTTCTGTGCGCGTCACGCCACTTTTTGTGGCGGGAATGTGCGAAAATAACAGGAAAAAGAACCCTGGAAAGGGTTCAAAGAAGAAAAAGAATGCTGGAAGGAATGGGAAGGAAGTCCCGGGACTTGCTCTGGTGATGGGCGTGATCCATTACGCCAGCCATATAGCCTTGGGAATGAAAGTTAATTCACGGCTTAAAAGGTTTTGGAAGATGACTCCGGCCAGCAAACTTGCAAAAACAATAACAACATTGATTAACATACTTAGAAATTTGCTGTCCTTCACTTTGAAAAGAAAGACTAAGCAAAGATCAGCTGGATGGACCATGGGTGTGATTTTCATATGGATGATGGGAACCATATTGTCAATTGAAGTTGTTAAAAACAACGGGGGTTGGCTCATGAAACCCCGTCTTCAAGACACTGGATCCACGGTGCCTGTTGGAAAAGGATCGTGCACTTTCACTTCCTTGGATGTTGGTTACGAGTGTGACTACAAAATAGGCTATGACTGTGTGACGTTAACAAGCACTGAGGATCCCAATGGAATTGATTGTTATTGCAGAGGTGTTGACATGGTCCGTGTCGAGTACCCCTTGTGCAAGAAAGGAAGCAATCGAGTGAGAAGAGCAGTGAATATCGCCTCACATCCTGAAATTGTGCCTCTCAAACCAGTTACATACATGCCAACTCTGGGTAGTGTCAATGACAGAGTAGGGAAGACAGAAGAATGGGTAACCAATAACATGGTTAAAACTCTTCTTTTTGTGTTCATTATGTTTGCAATCTTTGGGTTTGATTGGAAGACCGTTGTGGTGCTTTGTCTGGCAGCTTTGGCACTACCATCATTTGCAACCAATTGTGTGACCATATCACAGAGAGAAATTCTTAAAGGAGTGGAAGGAGTCACATGGTTCGAGGTGCTTTTG
ACAATTTAAGATGAACGCCTTTGCCGATCCCGACTCCTCTAATAGTCCTATTCTATCCGACGTGATCTTTCCTTCAGTTCGACGTACATTCACTCATGCAACATATGTCACACTACCACTTCCGACTGATCTGTACCGGGCCTTATGCTGTGTTGAGAATTATCTTGAACGATTGTACACCGCCGATGTTACACGGTACGTTGATGTCGTCTCAAACTACCGGAAAACCGCAGTATCTTCGCGCTGTTCCTCACATATTCATGATTGATTCAATGGATAAGTTTTCTACCTCGCATGCAACGCTGCTATCGAAGTGTCCTCAAGAATACGTGTCTTCGGATATAACGGTCATTACATCTCCCACTGCTCAGGATATCGCTAGGTCTATTCGTGCAAACAAACACGTCGTGTGCGCTACTTTACCGGTTGGAGTGTTCAATGACGCAATTGTATTTTCAAGTATAACGGTCCCCGATTGCACGAAATATCTACGTAGAACTTTCCATGCGCTATTACGCAGACTGTCTTTTGGGCACTCATGTTATTCATGTTCTAATGTATTGCAACTGTCCCTCCCCCCCTGGCTCTCTGTCCTCGCGTCTGGATGGAAAAGATATGTGCCGAGTTCTTCCAACGACGATCTCGCTAAATTTTACCTCCAACCATCGAGCTCGCCCAACCAAATCGTCACTAATGTCCAAGACTTACAAGATTTCGTTACCAACCAGCTCAAGTCTGATGTTGATGTTGTGTACTTTGACGATGTGCTCACCACTGACGGAATTACGATTGGTGAGAAAATTAGATCTACGGGCGCTCAGTTTAATGTCGCGAGGGACTTGACTCACTTCAACATCATAAAGCAACGATACGTTGAGCAGACATCCATTCGCACGCGTCGCCAGCACAAGAAAGATCTTCACGCTAGCAAGAGGAAGCAGACCATTACTGCACGCGTATTTCCACCGGTATATCTGTTCGACATCACCGTCACAATAAA
GAAAACCACATCGCAAATCCCCGCACCAGCCATAGCCACAAGCCAGTATTCTGCCACGCCCCACCCCACGGAGGCTGTCCTTTTACCTTGTCGCTATGTCTGCACTCCGCTCTCTCGCCTCTGACTTGTCAGACCCCACAACAAAAGCCGCTGCCAACGAAATAGCTTTCAAACACTTCTCCGACGGTATCAAATCCACTAAATTATCCTTCCCCTACAAAGTCGACGAATCCACTGCCATCCTCCTGGAGAAAGAAGGCGTACTCACCAACCCATTCTCCACCACCCTTCATACGCATGCCGCTGAGAAGATGCTGGAAAATCGCACCCTCAATGAAGTTGGAAAGAAACTGAAAGTGCACACGGGACCCTTCACGTTCATCCAGTTCAAAACGGGCAAGCTCGGACACGTCGGCAGAGGCCACAACCAAGGAGACCAAATCATTAACTACGCACGCGAGGCCAAGGACCTCTCCCGATTTGAAACCCTTGACACAGCCGTCGTCCCCCCCGTTCATAACAGAGTGGCGCTCCTTCACGACACCCTTCACTTTCTCAGCCCAAGGCAACTCGCTCAACTCTTCCACCACAACCCAAACCTCCACCTACTCTATGCGACCCTGGTTCTCCCCGTGGAAGCCCTCCACAATCTCCCTTCCCTTAACCCCCACGCCTACACGCTCGAATACTTCAGCAATGGCGACTTCGCTTACATGCCCGGAGGTCACGCTGGCTCAGGATACTACCACAGCGCTGAAACCCTCCATTGGCTTCGGGCAGGCCAGATCAAGTTAGGCCACTTCTCCCTTTCTCTCAACAAGGAAGACAGCTTCGGAGCCCACCATATATTCACTGTCACAAGACAGTTCATTCCCCCCGCCCCCCGCTACCTCTACGCTGAAACCGAACTGGTCACCCTGCACGACATCTTTTACCCCGCCGACTCTAACGTTCAGCGGCCCTACCCTGCAACGTTGATCAATCGCATGGAACTCTACTG
TGGCATTTTTGTAATAAGAGCTGGTACTCCAGTTGAGTTACTCCAATTCCCCCCTCTCAAAACTATCTCATTCTATTGGAGTATTGGAGTTACTTATATACTAGAACCCTCAATCTGGTTTCGGAACACGTGGCGGCCATCCGTATAATATTACCGGATGGCCGCGCTTCGGAGTACGCTCTCTCTCTCCCTTTAATTTGAATTAAAGCGCACTGCTTTCGTCTCAGCCAATCATATTGCGCCTGACGAGCTTAGATATTTATAACAACTTGGGCCCTAAGTTGTTGGTTGTACGATATAAATTAAAGGTAACCCGGCCCACTGTCTTTAACTCAAAATGCCTAAGCGCGATGCCCCATGGCGCTCTATGGCGGGAACGACAAAGGTCAGTCGCAATGCCAATTACTCTCCCCGTGGGGGAATTGGGCCAAAGATGACAAGGGCCGCAGAGTGGGTTAACAGGCCCATGTACAGGAAGCCCAGGATCTATCGAACGCTAAGGACGCCTGACGTCCCACGAGGTTGTGAAGGCCCATGTAAGGTGCAGTCTTATGAACAGCGTCACGATATTTCACATGTTGGGAAGGTAATGTGTATCTCTGATGTCACACGTGGTAATGGCATTACTCACCGTGTTGGCAAGCGTTTTTGTGTTAAGTCTGTGTATATTCTAGGAAAGATTTGGATGGATGAGAATATCAAGCTCAAGAACCACACGAACAGTGTTATGTTCTGGTTGGTCAGGGACCGTAGACCGTATGGAACGCCCATGGATTTCGGCCAGTTGTTCAACATGTTTGACAACGAGCCCAGCACTGCCACGGTTAAGAACGATCTTCGCGATCGTTTTCAAGTTATGCATAAGTTCTATGGGAAAGTCACAGGTGGACAGTATGCGAGCAATGAACAGGCAATCGTCAAGCGTTTTTGGAAGGTCAACAATCATGTGGTTTACAATCATCAAGAGGCTGGCAAGTATGAGAATCATACGGAGAACGCC
GACATTTTGTTCCTGACCGCAACAGCCGTAGTCGTTAAGGCAGCAATGTCCGCCCGTACCAAAGAGAAAACCAAAGACAAAACTAAAAATGATGAACAAACAGTCTCTACCGAAGCTAGTGCAGCCGATCGTAATGATCGAGAAAAATCGTCGTCTTCTGAACCTGAAGACAATGCAAAGGAAACACTTACGAAGAAAGACTCGTCATCCAAGAAATCTGTTGATGTATTGGCCGCAATGATTGAGCAGAAAGTTCAAATGTCTGGAAGCGCTGGTCTGGGTGAGTTTTTTGGTCGTATGAGACCCGAAATTACTGATGCATTTTTTGCGGCATTAGAGCGAGAGGCTGATGTGTCCAAGGTAGTTCCAAGCTCGCTTTCCAAGCTAGATGATGGACAAGTGGTGGATTTACTGTCTGTAGGCGAGGAGCGTACTTTAAGCCAATCTTTATTCCAGTTAGAAGTAGTTACATCCATTCCCCACTTTTACCAGCTCACTGCTAAACAAATTGGAGCATTGGGAGCACAAGGTGGATACCTGAAAGCTTATCATGGCGAACAAGTGTACCCGTTTATTGACCCTGTGGCTAACCAGTTTGGGCGTGGATTTGATTTGGCATATGTTCGCATTAACACGTCTGGACAAGGTGTTGAGTTGTTTATTGATCCTTTTGACTTCGATAAGGTTTCGTGTAAGGTGGGTGGTGAGTCGTTGACGGGCATTGGACTCTCGAACGCTGTTGGTGTTGATGAGATTACTTATGATGACGTGAAGACGCCTGAACAAATGATGGAGTTCGTCGTACTCCTGATTGCTGGAGCAGCAAAGATGGGACGTTTTTGTTCTAGTGGCGTCGACGCCAGAAGGAGGAGGAAATTGTTCAAAACTTGGGTGCGCCGTCCTGTATCGGACAATTTTCGCCACGTTCAGGGTTGGCTGCTGGAAGATGATTATGAGAACTATCCGCACGTTCCTGAGGCCCTGACTGTATTTAGTGAAT
ACCGGATGGCCGCGCGATTTTCCCCCCCCCCTCACGTGGCGCTCTGGTGGCCGCCCGATCCCCTTCTCCCCCGCTCCCGTGGTGGCCCCCTTGCTCGCGCGATGTTCTCCTTTAATTTAAATTAAAGGATTTAACTTTCGTCTGACCAATTATAGTGCGCCTGAGGAGCTTAGATAACTGTGTTAAGACTTGGTCCCTAAGTTTTATGACCCCTATAAAACTAAAGCAAGCGTGAAGTCAGTCTTTAATTCGAAATGCCTAAGCGGGATCCCTCATGGCGCCAGATGGCGGGAACCTCAAAGGTAAGCCGCTCTTCCAATTTCTCTCCTCGTGGAGGTATAGGCCCAAAGTTCAACAAGGCCTCTGAATGGGTTAACAGGCCCATGTATAGGAAGCCCAGGATATATCGGACGATCAGAACGCCTGATGTTCCTAGAGGCTGTGAAGGGCCCTGTAAGGTCCAGTCCTACGAGCAACGTCACGATATCTCCCATGTTGGGAAGGTGATGTGTATATCTGATGTGACACGCGGTAACGGTATTACTCACCGTGTCGGTAAGCGTTTCTGTGTTAAGTCTGTGTATATACTAGGTAAGATATGGATGGACGAGAATATCAAGCTCAAGAACCACACGAACAGTTGCATGTTCTGGTTGGTCCGGGACCGTAGACCGTATGGCACACCAATGGATTTCGGCCAGGTGTTCAACATGTTTGACAACGAGCCCAGCACTGCAACCGTGAAGAACGATCTCCGTGATCGTTTCCAGGTCATGCACAAGTTCTATGCCAAGGTCACGGGTGGACAGTATGCCAGCAATGAGCAGGCGCTGGTCAAGCGGTTTTGGAAGGTCAACAATCATGTGGTCTACAACCACCAGGAAGCTGGCAAGTACGAGAATCACACGGAGAACGCATTATTATTGTATATGGCATGTACCCATGCCTCTAACCCTGTGTATGCAACGCTGCAGATTCGAATCTATTTCTACGAGTCGAT
CATCATCAATAATATACAGGACAAAGAGGTGTGGCTTAAATTTGGGTGTTGCAAGGGGCGGGGTCATGGGACGGTCAGGTTCAGGTCACGCCCTGGTCAGGGTGTTCCCACGGGAATGTCCAGTGACGTCAAAGGCGTGGTTTTACGACAGGGCGAGTTCCGCGGACTTTTGGCCGGCGCCCCGGGTTTTTGGGCGTTTATTGATTTTGCGGTTTAGCGGGTGGTGCTTTTACCACTGTTTGCGGAAGATTTAGTTGTTTATGGAGCTGGTTTTGGTGCCAGTTCCTCCACGCCTAATGTCAAAGTTTATGTCAATATAACAGAAACACTCTGTTCTCTGTTTACAGCACCCCACCCGGTGGTTTTTCGCCACGCCTTTGGGTTAATTTTATTTCCCTATACGCGGCCTTAAATTCTCAGTGCAGACGAAAGAGGACTACTCTTGAGTGCGCAGCGAGAAGAGTTTTCTCTTCGCTGTGTCTCATATATTTTCTGAAAAATGAAATATACTATTGTGCCGGCGCCGCGCAATCTCCATGATTATGTTTTAGAGCTACTGGAAGAGTGGCAGCCGGACTGCCTTGACTGTGAGTATTCTCATGGCAGCCCCTCGCCGCCTACTCTGCACGATCTTTTTGATGTTGAGCTGGAGACTTCTCACAGCCCTTTTGTGGGCCTGTGTGATTCCTGTGCGGAGGCTGACACTGATTCGAGTGCGAGCACTGAGGCTGATTCTGGGTTTAGTCCTTTATCCACTCCGCCGGTTTCACCTATTCCACCGCATCCCACCTCTCCTGCTAGCATTTCTGACGACATGTTGCTGTGCTTAGAGGAAATGCCCACCTTTGATGACGAGGACGAGGTTCGAAGCGCGGCGACCACCTTTGAGCGGTGGGAAAACACTTTTGACCCCCATGTGGGTCCTATTTTTGGCTGTTTGCGCTGTGCTTTTTATCAAGAGCAGGATGATAATGCACTTTGTGGGCTTTGCTATCTAAAG
AAAACAATTAGAATATTTGAAGGGACCTCCTTACATTCTAGCTAGTTTTTTACTGGGACCAGTTTAAAACTTGTTTTATTTTTACTTTATGTATTGTCTTGCTTTCGTTTCCTTCAAAGTGACGTCAACATACTTTCTTGTAGTTTGGTTTTTGAGAGCTGGTTAACGTCTTGGGACAAAACCACAAAATTTGAATACCATGGCTTCGAGAGGTTTTAAATTAAATCAACTCATCGACATCGATGAATTCAGTGCGGAACAGCGAGGTCAATTTTTTGACATGATGCTGTCTAAACCGGATTCTCAACTGGGGGCTGTTATGCAGCGCAACTTAGTTGACAAGATAGATGATATGATGAGAGAAAGAAAAGGACGAGAGTGTGTGGTTCTCCACGAACTTTTGTCACAAAAAGATCAGAATAGATCGATCGAATTGTACCCTGAGTTTAACATTGTCTCCAAAGATGATAAGAACATGGTTCATGGGTTCGCTGCTGCTGAGAGAAAACTTCAAGCGTTATTACTTTTGGCGAGAGTTCCGAAGCTTGAGGAAGTTGATGACATCGGTGGTCAATGGTCGTATTGGTTGACAAGAGGCGAAAAAAGAGTGCATTCGTCATGTCCTATCTTGGACGTTCGTGATAAACAAAGAGAAATGCAGAGGCAGAGCTTTTTGAAGAGTTTCAGGGATAACGCAACGACTTCCGACTCGGTCGTCACTGATGCGCAGTATGAGATGTATAATGCATTCAAGAATGGTGTGGATAAACCTAATTTTGTTAGGTGTAACAACACTTTCCAAGATTGCAATTGCAGGGGTTATACTAAAGATGGATTGCGGCGCGGTGCAGAACATGCAATCGCTCTCCATAGTTTGTATGACTTCGAGCTCGACAGCGTGGCAGACGCTATGATCGAAAAGAAGACGAAATTCCTGCACGCAGCTATGCTTTTCGCACCTGAGGCAATTATGATAGAGGAAGGTCCACTACCTGATGTT
ACCGAACAAGGGGAAATATGGATACGTGTTAAAAAACTGCGTATGTTTAAAACTTAGGAACCAAGACAGTGACAATTGGTCTTGGTATTGGACAATTGTTCAAGGTTCCAAAATGAGTGATATATTTGACGAGGCGGCTAGTTTCAGAAGCTATCAATCGAAACTCGGTCGAGATGGGCGGGCAAGTGCGGCAACAGCTACTTTGACTACTAAGATAAGAATTTTTGTACCAGCAACTAATAGCCCAGAACTGAGATGGGAGTTGACTTTGTTCGCTCTCGATGTAATCAGATCACCAAGTGCAGCAGAATCAATGAAGATTGGTGCTGCTTTCACTCTGATATCAATGTACTCAGAAAGACCTGGCGCTTTAATCAGGAGCCTCCTTAACGACCCAGACATAGAAGCTGTCATCATAGATGTGGGTTCCATGCTCAACGGGATCCCTGTGATGGAAAGGAGAGGGGACAAAGCACAAGAGGAGATGGAAGGTTTGATGAGGATTCTGAAGACTGCACGTGAAAGCAGCAAGGGAAAGACCCCGTTTGTAGATAGCAGAGCCTATGGACTGAGGATCACCGATATGAGCACTCTTGTGTCAGCCGTCATTACCATCGAAGCCCAAATTTGGATCCTGATTGCAAAGGCAGTGACTGCTCCAGATACAGCCGAGGAAAGTGAGACCAGAAGATGGGCAAAGTATGTTCAACAAAAGAGGGTCAATCCATTCTTTGCCTTAACCCAGCAATGGCTGACAGAGATGAGGAATCTCCTCTCACAAAGTCTCTCAGTCAGAAAATTCATGGTGGAAATTCTGATGGAGGTAAAGAAAGGCGGATCAGCTAAAGGAAGGGCCGTTGAGATAATATCTGACATAGGAAATTATGTCGAGGAAACAGGAATGGCCGGCTTCTTTGCGACTATCAGATTCGGTCTTGAAACAAGATACCCTGCACTTGCCCTCAATGAGTTCCAGAGTGATCTCAATACCATCAAAGGG
AATGTAGTCTTATGCAATACTCTTGTAGTCTTGCAACATGCTTATGTAACGATGAGTTAGCAACATGCCTTATAAGGAAAGAAAAAGCACCGTGCATGCCGATTGGTGGAAGTAAGGTGGTATGATCGTGGTATGATCGTGGTATGATCGTGCCTTATTAGGAAGGCAACAGACGGGTCTAACACGGATTGGACGAACCACTGAATTCCGCATTGCAGAGATATTGTATTTAAGTGCCTAGCTCGATACAATAAACGCCATTTGACCATTCACCACATTGGTGTGCACCTGGGTTGATGGCCGGACCGTTGATTCCCTGACGACTACGAGCACATGCATGAAGCAGAAGGCTTCATTTGGTGACCCCGACGTGATCGTTAGGGAATAGTGGTCGGCCACAGGCGGCGTGGCGATCCTGTCCTCATCCGTCTCGCTTATTCGGGGAGCGGACGATGACCCTAGTAGAGGGGGCTGCGGCTTAGGAGGGCAGAAGCTGAGTGACGTCGGAGGGAGCTCCACGGCCGGGGGCCAAGATACCCTACCGAGAACTCAGAGAGTCGTTGGAAGACGGGAAGAAAGCCCGACGACTGAGCGGTCCACCCCAGGCGTGATTCCGGTTGCTCTGCGTGATTCCGGTCGCCCGGTGAATCAAGCATGGAAGCCGTCATAAAGGCAGCAGCCGCCGCGATGCCGCTCAGCGTCAGCCTCCCCAGCAAGAACTACGATTACGACTACGACTCGGTGCAGCCCTACTTCTACTTCGAGGAGGAGGAGGAGAACTTCTACCTGGCGGCGCAGCAGCGGAGCAGCGAGCTGCAGCCTCCAGCCCCGTCCGAGGACATCTGGAAGAAGTTTGAGCTCCTGCCCGCGCCGCCCCTCTCGCCCAGCTGCCGCTCCAACCTGGCCGCCGCCTCCTGCTTCCCTTCCACCGCCGACCAGCTGGAGATGGTGACGGAGCTGCTCGGGGGGGACATGGTCAACCAGAGCTCCATCTGCGACC
CGCAAAATTCTTCCTAACGGGGGGGGCGTGTATACCCCCGTGACAACTTGAATATTGTAGGTCACCATCTAGTTCTATATGGCCTAGAACCGGTAGCCCAGGTGTTCTATATGGACATCTTATGCACATTCTTCATCTCCCTGACCGGCCATATCAGGGATCGATAGGTTTCGTACTACCAACATTACCCATAATGTAGGTCCGCCTTCGTCTACTTCCAGCAACGAAGTAAAATTTGCAGGACAACTTTTACTAAATGAGTAAAAAGGTAAATGAGTATCTTGGTACGCTGACATCAAGATCGAGACGGCCCTCGTCCGGAAAGGAGGACCGTTCTTTAAATCAAGCTTCCCGGCGCAGAAGGAGCGATAAAATTCTTAGCCCTGGTCAGGTGAACAAATTTGACCAAGCCTTCAAGAAAGCTGTGAAAACAAGGAGCAGGGTTCTTGGAAGAAGATTGACTCGTGAAGAGTTCACGGCATTGGTCAAAGCCGTGAGGAAACAATTACGACCAACCATCGTCGATCCAGCGTCCAGGCTGATCCACGATCTCCACCGTCGACTAGTCGCAGTGGAAAAGGCGACCCCCGCACACAGGGAAGCCCTTTCCGATGCCCTAGCGGTGGCCCGAGTCCAGGTTGACTTCCTGAGACTTGAGTTAATGAATCTTGTTGGCGAACAACAAGGTGTCAAAGAAACTTGTCCACACGTGGATAAGAAGTCAAAGGTATACCTCAAAATCGTATCAATCTTCGAGGTAGACCCTACGCTACATGGTCTTTATGTAGCTTCGAACCAAAGTGAGACACAACAAGTGTGTTGTAAGTCATGCCTGGGGTCCAGGCAGGATGCATACTTTTCATGGTTCGGGCAGGAGTGGTGCGCTTTCACCCCTGCTCAGTTGGAATGTCTTACGTCACCAGACAAGAGGCTCCTTGTCAATATTGAGCCACTCTCCCTCCAGAGTATATGGGGGGCTGTCCTAGATTACAGATATACT
ACCAAGGGGAGAATCAGAGCGGGTCCGACCATAACGATGTACAAAAAGATATCGTAGGCCCGGAACCAGTGTGCTCCGGTGCCGGTTGCGATTCGCACCTGCACGGGTTGGTTGACCGGGCCTTTCAATTCGGACTGTTATCCAAATTGCTCTCATCATGTCGAGCGTTTTAAAGACATTCGAGAGGTTTACAATCCAACAAGAACTCCAGGATCATGAGGAGGATACCCCTGTACCTCTCGAAACGATAAGACCATTGATTCGGGTATTTGTTGTCAACAGCAATGATCCTGCATTAAGAGCACAGTTACTACTATTTAATCTTAGAATAATCATGAGCAATACGGCCAGAGAATCCCATAAAACAGGTGCACTTCTTAGTATGTTTTCCCTTCCTGCCGCTGCCATGGGTAACCACCTGAAGCTTGCCACTAGATCTCCAGAAGCAAGCATTGATCGGGTTGAAATAACAGGTTTTGAAGGGCGATCATTTAGAGTCGTCCCCGATGCAAGATCAACAATGTCTCGGGCTGAAGTATTAGCATACGAGGCAATTGCGGAAGACATACCAGATACTCTCAATCACAAAACTCCCTTTGTGAATGCAGATGTAGAACAAGGTGACTATGACGAGACAGAGGGATTTTTAGAACTCTGCTACAGTGTCCTAATGCAGGCTTGGATAGTAACCTGCAAATGCATGACTGCTCCTGACCAGCCCCCAATCTCAATCGAGAAGAGAATGGCAAAATACCAACAACAGGGAAGAATCAATCCTAGATTCATTCTCCAACCAGAAGCAAGACGGATCATCCAAAATGCCATTCGGAAGGCAATGGTAGTTAGACACTTCCTTACCTATGAACTCCAAATGGCACAATCTAAAACCCTTTTAGCAAACAGATACTATGCTATGGTTGGAGATGTAGGCAAATATATTGAACATAGTGGGATGGGGGGATTCTTCTGTACTCTTAAGTACGGGTTGGGCACAAGGTGG
GAAAAAGTGAATTGTTGAACTTTATTCTTCCGAAATCACAAGCAATTTTCGTTATTGAACTTGTCTTGTCTGTTTCAAAATTTGTACTGCAATTTCTATTTTAATTGATGTCTGGGATAGCGCCCAGCAATTTTATGAACCACAGGATAGCGCCTGTGGAAAATTTGTGAATCTAGGGATAGCGCCCTAGAAAACATTCGAAGTTGAGGATAGCGCCTCACATTTTATTTTGAACATATTTTATTTTATTTTGTTCTGTTCTGACCATCCTATGGGTGGTTTTGGTGATCTCTTCCCCTCTTTCAGGAGGTTGTGGTTAAGAAATTGACCAAAGCGAAGGTGGACTTGTGGACCACCAACATCGTGGTTCCTGTGGAACCCTTGCTGTCCTCCTGGGAGGGGATAGCTCGTAAAGAGCAACTCCCAGTGCTTGCAGCGGACTACGTCGCCCAATTTACACGGATCCTGCCGTCCACCCAGAAGGATGGAAAGCCCAGGGGGGAAATATCTTCGCTGGCAACACCTGTGGTATTTACTGCAGGTGCGCTGGTGTGGCGCCACCCATGGTGCTACAAGTCACCCTACGGAGGGTTGACTTTCCTGACTGCCCCAAAGGCCGAAATGTTTGCACCAATCGGTGCACCAGGCATGGGGGAAAGGGCTTCTCAGAATTTCAGGAGCGCAAGTGGGTTCCGGGACCTACTTGTCCACGCTGTGAAGGTACTGGTATTGAGCGCATATCAGAGGAGACCTTGTACCTCCATGTTGCGGCCAAGAGAGCAAAAGCGTATCAAAATGCGCTTAAAGTGGATGTGCCTGATGAAGTTTTGCTTTATGCAAAATAATTATTGGGACACACAACGCCGATTCACTGGTGGAATGCACAATGTGCCTGAATTGGCAACTTTTGACGCCTGGCTGCAACACTGGCGCGTTGTGCACTGGCGCCTGAATATTATTTCAGAAATACTCATAGATTTTCAGGCTCTGGTGCGCATGA
TAGAAGTAATGTTATAGATAGGTCTGGATCATACCTATCTATATATTTTTTCTTGTCAAATTTGCGTAAAGTTATTAGTGCTACGGATATGGCGAAATAGAATATCGATAATTTAGCTCATTTACTTGTCTACGCATTAACTGGATAAACTTCTGTCACATTTATTTTACAATTAAAGAACGTAAATGTTGGGGGTATGAAGTTAAATAAGAAAAGAAACCCGAGCTATTAGCTGTAACGGAGTTGTTTTTTCTTCGCAGGAATTCCTAAATTATCATGGAGTGTTGTTAATACGATATGCAAATATGCATATCGTATTTTTTTGAGTTCTTTATGTGTTAAAATTAGATATAAAGATATGAAAATATAAAGAAGCAAAAGCAGGAATATCCAATGAATTTTGAGAGGTGTTATATGTTTACAAATAAGAAATTAATTCGATTTGGTTTATCGTTGTTTGTATTTTTAGGGATAATTAATTTTACAATCAGCTATTTCCAAACATATCTTGAAACAGCAGCAGATATTAAATGGGTAATTCCAGAAATTTGGAAAACTATTTTGCTAGATGTTCCTCAAGGTATACTTGTTCTTTTAGGCGCAATTGCTTTATATGATTTCACAAAAGAGGCATCACAAAAAGACGCATCAATCTAAGTGTGTCTTTTTTCTATTAGGAATTTCATAGAGAGTTTTGCTGGAGAAATAGAATTCATATTTTTTAATTTTTATTTATCCCGCTATTTGCCAGGCAGTAAGCCCCCCACCTCAAAATTCAGCGGAAGCAAAGAAGTTAGGTAGGGGATGAACAAAACCCCACTGATTAAAGTTTCACTTTATAAAAATGAGCCCATAGCAAAAATAGGTATATGAACAAGGTGCATCATTTAGTGATAAGTCATACTTTGTTGGTGTACGTATTGAACTTAGTTTGTAGCGCTATTCCTACTTAGATGTAACGAACAGAAACATAGGGAAGCATCGATGAGGTTGTATTTTA
AGTAAAGGGTATGTCTATACCATAAAGTAGAGCCAAACGATGCACAGTACTACCAATAATTCCAATAAACGAAATAATGAAGAGAAACATAAACAACCAGAAGCTAACGGCAGTGCAGATAATGGAGAAGGAGCGTCAGGAACACGCAATCAAACAGCTGGAGATACTACGCCTGAAGCGGGAACTAGAAATGAAACGGAAGCAGGTGCAGGCGCTAGAGGACAGACTGATGGCGCGAGCCGTAGTGGAACAAATGCAAAAGTAGCAACTGCAAGTAGCGCAAGACAAATGGATATGGAAAAGGCTGCTGAGACAACGTCTACCATTGAAAACGTTAATGATGTGGGAATCATGCAACAGAAGAAACCGCCAACTGTCATACAATCTAGAACAGACGTATTTAACGAGCAATTCGCCAATGAAGCTCTTCATCCTACGACAAAGGTTATATTCAATGGTCTTGACGTGAATACTGAGGTTCAACCTCTAAGTGACGATTTTGAGCAGATTAGTGACCCTAAAGGCTATCTGACTTATAGTGTGAAGTATGAGGACCAGTTTGCAAAGAAGGATAAGTTGCGTGCGAGTGAAGCAGACGATCGTATCGTTGGACCAACTGTCAACCTGTTCAAGTATGGATCAGCTGTCGTAAACATAGACTTAAATCAGGATTTCTTTGACACGACAACGGGTATAAATCTGACCAAAGGTATTCTTCTTGTACAGGACTTACTTGTGCCTATCGGTGTTACTGCTGGAGCTGAACAGTCGTCTGAATATGTGAGTGGATTGCTAATGGTGCTTTTCAAAGTTATGACGGATAATAGGCTGGTTATCGTGGGTGAAACTACAACACCGATCAGTAATACATTGTCGACAGTTGTGAACAATATCCTGAGAACAACCTATCATAACAATGTTGGTATTAACCCAGCACTATTGCGCGACTTTACGCACGTGAACTGGCTAAACCAAGATATTACAAATATGCTACAACAAG
CACGACTGTAGGAAACTCTGAGGGTAAGAAAAATCAATCGCTTTATAGAGACTATCAGAAAGAGGTTTAATATTTTTGTGAGACCATCGAAGGAGAAAGGATAAAACTTTTTTACGACTCCGTCAGAAAGAGGTTTAATATTTTCTTAGTACAAAAGTCAATGTTTTAAAATATATGGATGAGAGAATATTTGTCTGTATAAAAACTGTGTGAAATTTTGTACCAAAGAAAAAAACGTGAGCCGTATCCCCTACATGGATTTTACTAGATCATTTATATGCCAAAAAATATTATACTATATACGTTTATTATATGATGTTAACGTGTAAATTATAAACATTATTTTATGATGCAATTGTCTGGCAACCTAGATGGGCACAGGGGATGTTTGATAAGCTCTATGAGTATATGTTGTTGGACGTTATTGTTTAAGAAATAGTTGATGCATCAGAATGAGGTTTTAATATTTTTATGAGACCATCGAAGAGAGAAAGAGATAAAACTTTTTTACGACTCCATCAGAAAGAGAATAAAAATATTTTTGTAAAACTTTTTTATGAGACCATCGAAGAGAGAAAGAGATAAAACTTTTTTACGACTCCATCAGAAAGAGAATAAAAATATTTTTGTAAAACTTTTTTATGAGACCATCGAAGAGAGAAAGAGATAAAACTTTTTTACGACTCCATCAGAAAGAGAATAAAAATATTTTTGTAAAACTTTTTTATGAGACCATCGAAGAGAGAAAGAGATAAAACTTTTTTACGACTCCATCAGAAAGAGAATAAAAATATTTTTGTAAAACTTTTTTATGAGACCATCGAAGAGAGAAAGAGATAAAACTTTTTTACGACTCCATCAGAAAGAGAATAAAAATATTTTTGTAAAACTTTTTTATGAGACCATCGAAGAGAGAAAGAGATAAAACTTTTTTACGACTCCATCAGAAAGAGAATAAAAATATTTTTGTAAAACTTTTTTATGAGACCATCGAAGAGAG
GACGTCACAGGAAATGACGTAACTGTCCGCCATCTTGTACCGGAAGTCCCGCCTACCGGCGGCGACCGGCGGCATCTGATTTGGTGTCTTCTTTTTGAAATTTTGGCGGGCTTTTTCCCGCCTTATGCAAATAAGCGGCCATGTTTAATGTTATATTTTAATTTAATTGGACAAACGCCTAACGGTTACTAGGGGCGGAGTTACGGGCGGTATATAAGCAGCTGCGTTCCCTGACACTTTCTTTTCTGGTTGCTTTTGACTGGAACTCACTTGCTGTTCTTTGCCTGCTAAGTAACAGGTATTTATACTAACTTTTAATTTACTAACATGGAGCTATTTCGGGGTGTCTTGCACATTTCCTCTAACATTCTGGACTGTGCTAATGATAACTGGTGGTGCTCTATGCTAGACTTAGATACTTCTGACTGGGAACCACTAACCCATTCTAACAGATTAATGGCAATATATTTAAGCAGTGTTGCTTCTAAACTTGATTTTACTGGGGGGCCGCTAGCAGGTTGCTTATACTTTTTTCAGGTGGAATGTAACAAATTTGAGGAAGGCTATCATATCCATGTAGTTATTGGTGGTCCAGGACTAAATGCTAGAAACTTAACTGTGTGCGTAGAAGGTTTATTTAATAATGTTCTTTACCATCTTGTAACTGAAAGTGTTAAACTTAAATTTTTGCCAGGGATGACTACCAAAGGAAAATATTTTAGAGATGGAGAGCAGTTTATAGAAAATTACTTAATGAAAAAAATTCCTTTAAATGTTGTGTGGTGTGTAACAAATATTGACGGGTATATAGACACCTGTATTTCCGCCTCTTTTCGGCGAGGAGCTTGTCATGCTAAAAGACCCCGCATTACTGCAAATACAGACAGTGCTACTAATGAAACTGGGGAGTCTAGCTGTGGAGGGGGAGATGTTGTGCCATTCGCTGGAAAGGGAACAAAAGCGGGGTTAAAGTTTCAAACCATGGTAAATTGGCTATGTG
GGAAGGAGTGCCAGGCCATTACCTTCCGCCCCTGCCTAACAAAACTGGCTCGCCAGAGGCGGGGGGGCGTGGTAGACGGTATGTCTAGGTCCAGAGAAAGCGGCCGCTGTTAGGCTGCTAGACTTCGCCACGCTTACACCATTGAGAACACATAGGTGGTGTAATATTATGTGTTTGGCTGCGTGTGTCACGAGCACGATCTATGGGGGAATCTAACCCAGGTGGTGTTGTGTATGATGAGGTACAAGCCCGTCAACACCACAGGTGGAGAGGGACAGGAGTCTCATTTCCCCTCCAAAAAACAGCAGTGGTCCGCCCCTCATGCCCTATGAAACATTAGGGGGCCGACACTAGTGGGCAAGCCCGATGGTGTGGGGGACTGGATATGGGAACCCCAGTCCGTTAAACCCGTACGGCTTCGCCAGCCTACACCGGGGGGGGCTTAATCCCCTTATTTTGGCACCTGAAAATATTACTTTTGACACTTTAAACACACACAATGATCACGAGGAGACCCATGGAGAGTCTCCAGAGGTTCCTAAGGCCTCGATCGCGCCTGCCGGGAGGCAGAATGTCCCGGTTCTCCAACAAAATCAAGAAAACGAAGATAATCACGCGCTGGGCGGTAGCGAGGACGCCAAAGATGAGCGCGAAATACGATTCTCAGCCATAAAAACTCTCTACAATTATTACTCAGAGGGTCCTTCGACCCCAATTATGCCGCATTTAGTTAACAGGTTACGTGGATTAGATGCCCTGGCCAAGATAGACGCGACGCTGACCAAGGTGGATATGAACGCGGCCTACATATTCGCCCTGAGACCGACTTTTCCGTATTCGTATGGGTATAAACAGCGCTTCAGTAACAGGAGATTAACCACTAGTGCGCTTTGCTACGCAAGGACGGGTCTATCCTCATTTCTGACCGTCGACAAAACGTACACATCTAACTCTCCATTAAAAGGGGGCTCTAGAGGGTGGCCCATTTTCAACGTGGATG
AAATTTAACAGGCTTAATTTCCGCGCTTTACGTCAATGGCTTTCACTTACAGAAACCCCCTCGAAATTGCAATCAACAAACTTCCTAGTAAGCAGTCTGATCAACTGCTTTCCTTGACCACCGACGAGATTGAAAAGACCTTAGAAGTGACCAACCGCTTCTTCTCTTTTTCAATCACACCAGAAGATCAAGAATTGTTGACTAAGCATGGTCTAACACTTGCACCTATAGGGTTTAAGTCACACTCCCATCCAATATCCAAAATGATAGAAAATCATCTCCTGTATATATGTGTTCCGAGTCTTTTATCCTCCTTTAAGTCAGTTGCCTTTTTTTCACTTAGGGAAAATAAAGTAGACAGTTTTCTTAAGATGCATTCAGTCTTTTCCCATGGAAAAATTAAATCTTTGGGGATGTACAATGCTATAATTGATGGGAAAGATAAATATAGGTATGGTGATGTAGAGTTTTCATCTTTTAGGGATAGAGTGATTGGTCTTAGAGATCAATGCCTTACACGTAACAAATTTCCAAAAGTTCTGTTTCTTCACGACGAGTTGCACTTTCTAAGTCCATTTGACATGGCTTTCCTATTTGAGACAATCCCAGAAATTGATAGAGTTGTTGCAACCACAGTTTTTCCAATAGAACTTTTATTCGGGGACAAGGTCTCTAAGGAACCCAGGGTTTATACCTACAAGGTCCATGGCTCTTCATTTTCATTTTATCCGGATGGTGTTGCCTCTGAGTGTTACGAACAGAATTTGGCAAATTCTAAATGGCCCTTCACCTGCAGCGGCATACAATGGGCTAACAGGAAAATTAGGGTAACCAAGCTACAGAGTCTCTTCGCCCATCATGTTTTCTCATTTGACAGGGGGAGGGCTTGTAATGAATTTAATCATTTCGACAAACCTAGCTGTCTACTTGCGGAAGAAATGCGCCTTTTGACCAAAAGGTTTGATAAAGCAGTTATTAACAGAAGCACAGTCTCTTCCCT
CCATCAGAAAGAGGTTTAATATTTTTGTGAGACCATCGAAGAGAGAAAGAGATAAAACTTTTTTTACGACTCCATCAGAAAGAGGTTTAATATTTTTGTGAGACCATCGAAGAGAGAAAGAGATAAAACTTTTTTTACGACTCCATCAGAAAGAGGTTTAATATTTTTGTGAGACCATCGAAGAGAGAAAGAGATAAAACTTTTTTTACGACTCCATCAGAAAGAGGTTTAATATTTTTGTGAGACCATCGAAGAGAGAAAGAGATAAAACTTTTTTTACGACTCCATCAGAAAGAGGTTTAATATTTTTGTGAGACCATCGAAGAGAGAAAGAGATAAAACTTTTTTTACGACTCCATCAGAAAGAGGTTTAATATTTTTGTGAGACCATCGAAGAGAGAAAGAGATAAAACTTTTTTTACGACTCCATCAGAAAGAGGTTTAATATTTTTGTGAGACCATCGAAGAGAGAAAGAGATAAAACTTTTTTTACGACTCCATCAGAAAGAGGTTTAATATTTTTGTGAGACCATCGAAGAGAGAAAGAGATAAAACTTTTTTTACGACTCCATCAGAAAGAGGTTTAATATTTTTGTGAGACCATCGAAGAGAGAAAGAGATAAAACTTTTTTTACGACTCCATCAGAAAGAGGTTTAATATTTTTGTGAGACCATCGAAGAGAGAAAGAGATAAAACTTTTTTTACGACTCCATCAGAAAGAGGTTTAATATTTTTGTGAGACCATCGAAGAGAGAAAGAGATAAAACTTTTTTTACGACTCCATCAGAAAGAGGTTTAATATTTTTGTGAGACCATCGAAGAGAGAAAGAGATAAAACTTTTTTTACGACTCCATCAGAAAGAGGTTTAATATTTTTGTGAGACCATCGAAGAGAGAAAGAGATAAAACTTTTTTTACGACTCCATCAGAAAGAGGTTTAATATTTTTGTGAGACCATCGAAGAGAGAAAGAGATAAAACTTTTTTTACGACTCCATCA
TAATATTACCGGATGGCCGCGATGTCTTTAAAATGGGCCCCGCCACTAACTACTGTCGTCCACTAACAACGCTCCCTCAAAGCTTATTTAATATGTGGTCCCCTATTTAAACTTCCTCAGCAAGTAGAAACCCTAAAATGTGGGATCCACTCGTAAACGAATTCCCAGAGACTGTTCACGGTCTACGGTGTATGCTTGCTGTAAAATATCTTCAATTAGTTGAAGATACGTATTCTCCTGATACGATTGGGTACGATCTTGTACGTGATCTAATTTCAGTAATTCGTGCTCGCAATTATGTCGAAGCGACCCGCCGATATACTCATTTCCACTCCCGCCTCGAAGGTACGTCGCCGTCTGAACTTCGACACCCCCGTGATGAGCCGTGTTGCTGCCCCCACTGTCCTCGTCACCAACAAAAGAAGGACATGGACCAACAGGCCCATGTATCGCAAGCCCAGAATGTACAGAATGTACAGAAGCCCTGATGTCCCCAAAGGTTGTGAAGGCCCGTGTAAGGTCCAATCGTATGAACAGAGGCACGACATATCCCATGTTGGTAAAGTATTATGTGTTAGTGATGTTACCCGTGGTAATGGGCTTACCCATCGTGTGGGTAAGAGATTCTGTGTTAAATCTGTCTACGTGTTGGGTAAAATATGGATGGATGAAAATATCAAAACCAAGAACCACACCAACACTGTTATGTTTTATCTTGTTCGTGATAGGAGGCCCTTTGGGACTGCTATGGATTTTGGACAGGTTTTTAACATGTATGACAATGAGCCCAGCACTGCTACTATCAAGAATGATCTTCGAGATCGTTATCAAGTCTTAAGGAAATTTACTTCGACAGTCACAGGTGGTCAATATGCGTGTAAGGAGCAGGCGTTGGTTAGGAAGTTTATGAAGATTAATAATTATGTAGTTTATAATCATCAAGAAGCTGCTAAGTATGACAATCATACTGAGAATGCGTTGTTATTGTATATGGCTTGTA
AGGCGTGGCGGGGGGACGACTGCGCGCGCCGGCGAATGAGCCGATGCGGCCAGGAAACGCCATGTCCTCCTGGCGGCAAGCTCTAAAAGCACAACCCCTGCTAAAAAGCAGGGGTTGTCATCGGACTGAAACACACCCTGGCGCGTTTTTTTGCCTGTGGCTTTGCTGGGCGTACGTGTCGTGCCTGAGAGGAAAAATCACGTCATGCAGAATGAAGTAGGCACCTACCAATATTCGCAGTCGGGTTTATTTTTTTTTCGCCAATACTAAGGCGTGGTTGTAGCCAAACAGTTCAGGAGCAATAACATAATAACTCCCAAGGTCAGATGGCGGTCGGCCCTTCAATCATAGGAATGACACCATGAACGATATCGACACGATCACCAATGCGTGGGGACGTTGGAAAACGGCTCAATACGGAACCACCTGCTGGTTCACTGAAAGTACCCAGTACGGGCGGAACAAGGACACTCGCAGCTATATGCAACATCAGACCAACGTTTCCGCGCCGAAGGACTTGGTTTACTCCAACTTTGTGCAGCAGGACGGCGGTAGCACCCTGTTGGGGCAGTACGACATGATCAACGAAGGCAGCCAAGTGATTGAACTTGCCGTCAACTTGCAACAAGGGTTAGTGGACACCTTCACCTGGAGCGTCACTGAGCAGTTGAAGGTCGGTGTGGAAGTCAAGGTGAAGGCGAACATTCCCCTAGTGGGCGGCGCTGAGATCACCAGTACGGTGGAATTGTCACTGTCCTCTACCCAAGGGGCGAGTACCAGCAAGTCTTCCAACTATGGCGCCTCTACCAAGGTGCTTATTTCCCCACATAGCCACGGCTGGGGAGAGGTTGCCTTGAGCTTTACTGAGCTGCGCACTCAGTGGGTCGGTAATGTCGGGCTTCAAGGATATGTGGCAATTTGGTTCAACAACAAAGTCGCATTGAACAACGATGGCGATTACCACTACCTGTGGTTCATTCCCGTGGAGCAGGTATTTTGG
CTAAATTAAAACAACTCAACAAGACATAACAACAAACGAAAGCAATCAAACATTCAAACTTTCAGATTTCCTAAAGCAATCTTAAACTCCCACGCTCTAGATATTCTCATACTTCTCTTTGAATCCCACATTCTCTCTTTGTTGACTATATACTTTCATCTACAATGGCAGCAGTCATGATTGGAAGTATCAATGTGCCGATTCCTGTGGCACAAAATGGAGAAAAAGCTGTGAATTTCTGTGCAGCTGCTGAATCGCATCTTGCGATAATACCAAAACAAAACCAGATGGCCACTCAAAAGCCGTCGGTTAAAGGTATACTCCACAAATTCAAGCAAATAGGAGATGAAGCTGTCCACTCCTATGAGCAAAGTTTGCTCATATTTGCGCAATTTTTCCAAAAAGATAGCACAAAGAATGAGTTACTCAGGTGTAAACATGGCTCAGTACAGAAGATGAAAGGTGGTGGTGCAAAGTTGCGTCGCGCATCTATGGAACAAGCACTTAGAGAGGAGGCTGCTAATCAGAAAAGGCAAGAGGAAGAGGCAGCTTTCTTGGCTGGTGCATACGAGCACCAGGAGTACGTAGGAGCATCCGCAGTAACAATCCCACAATCCAAAGGTGAAAGTGTTGGTTTTAAGACTAAACACTATAAGCCATCACAAAAACAGCCAGCTAAGAGACTGAAAATGAAGCGCTGCACCAAACTTGTGTACGCATTAGAGGAAACTTTGTCTCTAGCAGCTACTTTTGGAAAACCAATTGAGCTAATTATGAAAAGGAAGAAGAAGAATGTAACAATCCGCTATGTGAAAAGAAATGGCGGAGTTTTTCCAAAGATTGACCTCCCACATGAGAGTGGCATTTACAGAGCAACAGAGTTGCAATATGAAAATGTAAAGGAATTCCTTCCTTTCATTTGCATGTTTGCAAAATACAGAGAGATGACAATGGATAAAATCACGTATGGTGACAGTGGTTTGTTGTTTGATGAAAGATC
AAAAGTAGGTGATAGTATAAGATGACTAAATTAACATTAAAACAACAGAGGTTCGCAGATGAATATATAAGACTAGGGGAAATTACTAAGGCAGCAGTTAATGCTGGTTATAGTACCAAAACCGCTTATGCAGTAGGTAGCGAAAACTTGAAGAAACCAAGAATTAAAGCCTATATTGACGAACGATTAGAGGAATTAAAAAAACAATCAATCGCACAGCAAGATGAAGTGTTGCAGTATCTTACTTCGGTTATGCGAGGGGAAGTAACTGATCAAGAGTTGATACCTATCGGAATCGGTAAAGGCGAAATGGAAGTAGAACGACTAGAAAGACGTTCTGATACTAATGCTAGAACGAAAGCAGCAGAGTTATTAGGTAAACGTTACCGACTATTCACTGATAAACAAGAAGTAGAACACACTGGATCGGTTCAATTTGTGGATGACATCTAATGCGAGTGAAGTTAAGTGAGTTAATACCTGAACACTTTCATTCCTTATGGCATGCAGCAAAAGATAAAGGTAAGTTGAATATCGTCGCTAAGGGCGGACGTGGTTCGGGTAAATCATCTGACATTGCTATTATTATCGTACTGTTGATTATGCGTTATCCAGTGAACGCATTGATATTACGTAAGATAGACAACACATTAGCTTTGTCAGTGTTCGAACAGATTAAATGGGCAATCAACGTTATGGGTGTATCGCACTTGTTTAAGATTAAGGTATCGCCTATGGAAATCACATATGTTCCTAGAGGTAATAAAATGGTATTCAGAGGGGCGCAGAACCCTGAACGTATTAAATCATTGAAAGACGCTCAATTCCCTTATGCGATAGCTTGGATAGAGGAATTAGCAGAGTTTAAAACAGAAGATGAAGTGACGACCATTACTAACTCACTATTACGTGGTGAATTGGATAATGGTCTTTTTTATAAGTTTTTTTACACGTATAACCCCCCTAAACGAAAACAGTCGTGGGTTAATAAAAAATATGA
GGATCCACAGAACGCCCTGTATTATCAGCCGCGGGTACCCACTGCAGCTCCGACATCCGGAGGAGTGCCGTGGAGTCGCGTAGGCGAGGTAGCTATTTTGAGCTTTGTTGCATTGATTTGCTTTTACCTGCTTTACCTTTGGGTGCTGAGAGACCTTATCTTAGTTCTGAAGGCTCGACAAGGCAGATCCACGGAGGAGCTGATATTTGGTGGACAAGCTGTGGATAGGAGCAACCCTATCCCTAATCTACCAGCACCACCAAGTCAGGGCAATCCCGGGCCATTTGTTCCAGGCACGGGATAAGCAATCAGCCATGTCCACGTCCAAGAGGAAGCGGGGAGATGATGCGAATTGGAGTAAGCGGGTGCCTAAGAAGAAGCCTTCTTCAGCTGGGCTGAAGAGGGCTGGAAGCAAGGCCGATAGGCCATCCCTCCAAATCCAGACACTCCAGCATGCTGGGACCACCATGATAACTGTCCCATCCGGAGGAGTATGTGACCTCATCAACACCTATGCCCGAGGATCTGACGAGGGCAACCGCCACACCAGCGAGACTCTGACGTACAAGATCGCCGTCGACTACCACTTCGTTGCCGACGCGGCTGCCTGCCGCTACTCCAACACCGGAACCGGTGTAATGTGGCTGGTGTATGACACCACTCCCGGCGGACAAGCTCCGACCCCGCAAACTATATTTGCCTACCCTGACACGCTAAAAGCGTGGCCGGCCACATGGAAAGTGAGCCGGGAGCTGTGTCATCGCTTCGTGGTGAAACGGCGATGGTTGTTCAACATGGAGACCGACGGTCGGATTGGTTCGGATATCCCTCCCTCGAATACAAGTTGGAAGCCTTGCAAGCGCAACATCTACTTCCACAAGTTCACGAGTGGGTTGGGAGTGAGAACGCAGTGGAAGAATGTAACGGACGGAGGAGTTGGTGCCATCCAGAGAGGAGCTTTGTACATGGTCATTGCCCCCGGCAATGGCCTTACATTTAC
AAATTAAAACATCTCAATACAACACATGCAAAAACATACAAACAAATTAACAAACTCTCAAATTCAGAGCATTTCACAACAATTCGAACAGTTTACTTGAACTTCATATCTTACACACTACCACTAGATATTTACCACAGTCCAGGAAGTTGCAATTTTCTTAAAATGGCAACCATGATGCACTTTGGTCAATTCCCAAGTAACATTCCACTTAGAGCAGCTACATGCTGTACAAAAGTACATAGTACTTTAGTTACAAAAGAAATGATGGCCTCCTCCGTGAAGCCAGCTGAGAGCAGTTCTGTTGCTCGACCCATCATATACTCTTCTGCAGCCACTGATGGCTACGAGAAAGCTCAACGAGCTTTTGAAGCATCTTTCAGAGAGAAATACTCTGGTAAATTGGAAGCCATGAAATATGGCAAGATGGTCAAGAAAGGTGGTTTGACGTATGTCAAACGCGCAGGTCCCCAAGCAATTGCGAAGGGCATTGAGATGGATGCTGCGATTGAGAAATTCAATACAGCATTCAATGCTGGAGAATTAGAAAATGTCACACTGGAAGGTGACATTACAGCGGGAATTTCTGTTGCCCGTGGTGAATCTGTATGGCTCAGAAGTGTGTTCTGGAGCCGCTCCCTTAAGAAACAGGCGAGGAAGAAAACCCCGAAGCTTGTCGCGAAATCCGACTTTGATGATTTATTCAACAAAGTCTTGAAAGTAGCCTCACTCGGGAATATCCCTGTTGAAATTGTTGGAAAGAAGGCCAACAAAATTCTCAGATGTGGATACAGAAGAGTCAACACCTCAACCATTCCATATTTCCATTTACCTCACCACAACAGCAATTACATTTGCAGAGAGCTACATCCACAACGTGTTCGTTGGCTTGTTCCTCTCCTTGTGCGTCATAGGAAAATTAGAGACCAATTTAGTGATTCCATGATTGCAAGAGGTTGGAGTGGTTTGATTCTACCTAAGTATATTGCCTCAACATGTG
ACCGGATGGCCGCGATTTTTTTTTAAAGTGGTTCTTTGATGTGATGTTTCAGCCTATCAAATCGCTCCCTCACAGCTTAATTATTTATGGTCCCCTATTTAAGACTTAGTCCCCAAGTTTCCCCGAAATGCAAAATGTGGGATCCACTCCTAAACGAATTTCCAGAAAACGTCCACGGTTTTCGTTGTATGTTAGCGGTGAAGTACCTGCAAGAGATCGAAAAGACGTATTCCCCTGATACCCTAGGATTTGATCTCATTCGTGATCTTACCGGTGTAATTCGTGCGAAGAATTATGTCGAAGCGTCCAGCAGATATTCTCATTTCTACGCCCGTCTCGAAAGTACGTCGCCGTCTGAACTTCGACAGCCCATACAACAGCCGTGCTGCTGTCCCCACTGTCCGCGTCACAAAAGGGCAGATATGGAAGAACCGACCTGCATACAGAAAGCCCAAGTTCTACAGAATGTATAGAAGCCCTGATGTCCCTAAGGGATGTGAGGGTCCATGTAAGGTCCAATCTTTCGATGCGAAGAACGACATTGGACATATGGGCAAGGTAATCTGTTTGTCTGACGTTACCCGTGGTATTGGGCTTACTCATCGAGTTGACAAGCGATTCTGTGTGAAGTCACTTTATTTTGTCGGGAAGATCTGGATGGATGAAAATATTAAGGTTAAGAATCACACTAACACCGTTTTATTCTGGATAGTTAGGGATCGGCGTCCTACTGGAACGCCTTATGATTTTCAGCAGGTGTTTAATGTATATGATAATGAACCCAGCACTGCTACTGTGAAGAACGATCAGCGTGATCGTTTCCAGGTTATAAGGAGGTTCCAGGCTACTGTTACTGGTGGACAATATGCAGCTAAGGAGCAGGCGATTATTAGAAAGTTTTATCGTGTTAATAATTATGTAGTTTACAATCACCAGGAAGCTGGGAAGTACGAGAACCATACTGAAAATGCTCTATTGTTGTATATGGCATGTACTCATG
CATCATCTATATATACCTACATGAATGACGCTGCTGTCACCTCGCACTACCGCTCCCGCCCGCTAGATGGCAAAATTGCTCCACCAAAGTATTTCCGTGATACAAAGTCCGGACTGGGCGCGGCGAATACGTGCCGGGCGAGGCACGGAGCCGACTTTCTGGCACCGATAGCAATAAATGGGCGTTCCCTTGCGTGCGGAATTGCGCCGGCACAGTCCCAATGGCTTGGGAGCGGTCCAGAAAGCGATTAGTTTTTGCGTACGCACGCGAAAGCTATTTTTGCAGCACTTACTTCCTTATTTGTTTACAACCGCCTCCGCCTGTGTGTAATTTAAAATTTGTACATACCGTTCCGATCGCCGTACTTGGGCTTGGAACGCGGACTTCGAGTCCCTAAATTGATTTATGGTGTCTTAATCAGCGCTTTTTGTGCCACGTTGTGCGTTCTCCGTTGACCTTTGAAAAGGCGCGTGGTATTTCTCGGTGTGTTTTTCGGGCGGATTACGCGTTACGTGATCGTTTTATGGCGGGCTCCGGGCGTATAACAGTGGAGCGGCTGATCGTCAGAGCACGGATGAGCGAGCAGCCGGACTCACCGCCGGAGCTCTATCCGTCTCTCCTGGTCCTGCGGGTGAACCCGGTTCCCCGTACTCCGTTCGTTTTGGACATCAGCCGTTTGCCCGTGGTGCCGGAGCGCATTTTGCTGCACGACTTTCCGAACGGACCCTGGTCGGAAACGATTTGGTACGGGAAGATCACTCAGCGGGAGCTGAACCAGGCGCTAGAGTCTATCGTGGACGTGCTTTAGGTAATTTCCTCCGTTCTTTTTCCCGTTTAGGTGAGGAGATGTCTTTCGATTCCGGTTGCCCCCCGACTCCACCGGTAAAGCTGCTGTTCAAGAAGCATTCCCCGTTTGCCGTGACGCCCCAGCGTGCTACCTCGGGGGCTGCCGGTTACGACTTGTGCAGCTCGGCGGACGTGGTGGTGCCGCCGAAGAGCC
AGCAAAAGCAGGTAGATATTGAAAGATGAGCCTTCTAACCGAGGTCGAAACGTATGTTCTCTCTATCGTTCCATCAGGCCCCCTCAAAGCCGAGATCGCGCAGAGACTTGAAGATGTCTTTGCTGGGAAAAACACAGATCTTGAGGCTCTCATGGAATGGCTAAAGACAAGACCAATTCTGTCACCTCTGACTAAGGGGATTTTGGGGTTTGTGTTCACGCTCACCGTGCCCAGTGAGCGAGGACTGCAGCGTAGACGCTTTGTCCAAAATGCCCTCAATGGGAATGGAGATCCAAATAACATGGACAAAGCAGTTAAACTGTATAGGAAACTTAAGAGGGAGATAACGTTCCATGGGGCCAAAGAAATAGCTCTCAGTTATTCTGCTGGTGCACTTGCCAGTTGCATGGGCCTCATATACAATAGGATGGGGGCTGTAACCACTGAAGTGGCATTTGGCCTGGTATGTGCAACATGTGAACAGATTGCTGACTCCCAGCACAGGTCTCATAGGCAAATGGTGGCAACAACCAATCCATTAATAAAACATGAGAACAGAATGGTTTTGGCCAGCACTACAGCTAAGGCTATGGAGCAAATGGCTGGATCAAGTGAGCAGGCAGCGGAGGCCATGGAAATTGCTAGTCAGGCCAGGCAAATGGTGCAGGCAATGAGAGCCGTTGGGACTCATCCTAGCTCCAGTACTGGTCTAAGAGATGATCTTCTTGAAAATTTGCAGACCTATCAGAAACGAATGGGGGTGCAGATGCAACGATTCAAGTGACCCGCTTGTTGTTGCCGCGAGTATCATTGGGATCTTGCACTTGATATTGTGGATTCTTGATCGTCTTTTTTTCAAATGCGTCTATCGACTCTTCAAACACGGCCTTAAAAGAGGCCCTTCTACGGAAGGAGTACCTGAGTCTATGAGGGAAGAATATCGAAAGGAACAGCAGAATGCTGTGGATGCTGACGACAGTCATTTTGTCAGCATAGAGTT
AGATTTTCTTGCGCGTGCATGCGTGTGCTTCAGACAGCCCAGGCAGCGACTGTGATTGTGGATATTCTTTCTGCAAGTTTTGTCGTGAACGTGTTGAGAAAAAGACAGCTTAGGAGAACAAGAGCTGGGAATGGCCGGGAAGGCCGTTCTAAAAGGAAAGGGGGGGGGTCCCCCTCGACGAGCGTCGAAAGTGGCCCCAAAGAAGACGCGTCAGTTGCGGGTCCAAATGCCAAATGGACTTGTACTGATGCGCATGCTGGGAGTTCTGTGGCATGCCCTGACTGGGACTGCACGAAGCCCAGTACTGAAAGCGTTTTGGAAAGTCGTTCCTTTGAAGCAGGCTACTCTGGCACTGCGTAAGATCAAGAGAACGGTGAGCACCCTCATGGTAGGCCTGCACCGCCGAGGAAGTAGAAGGACGACCATTGACTGGATGACTCCCTTGTTGATCACTGTCATGCTTGGAATGTGCCTCACGGCAACTGTCCGTAGAGAGAGAGATGGGTCAATGGTGATTCGTGCTGAAGGGCGAGATGCTGCAACCCAGGTTAGAGTGGAGAATGGCACTTGTGTCATTCTTGCTACAGACATGGGATCATGGTGTGATGACTCGTTGGCTTACGAATGCGTGACCATTGACCAGGGAGAGGAACCCGTTGATGTAGACTGCTTTTGCAGAGGTGTTGAGAAGGTGACACTGGAGTATGGACGTTGTGGAAGGCGTGAAGGTTCACGTTCCAGGCGCTCCGTGCTGATTCCGTCACACGCACAGCGTGACCTGACCGGGCGGGGACACCAATGGCTCGAGGGAGAGGCTGTGAAGGCACACCTGACCCGCGTTGAGGGTTGGGTGTGGAAGAACAAATTGTTCACCCTTTCTCTTGTGATGGTGGCCTGGTTGATGGTGGATGGATTGTTGCCCAGGATTCTCATTGTGGTTGTGGCTCTCGCATTGGCACCGGCCTACGCGTCGAGATGCACCCACCTGGAAAACAGAGAC
AACACGTCCTCCTTCCAGAGTTATCTTCAGAATCCAAAGGTCAGAGGCCTCTACTTTCCTGCTGGTGGCTCAACTTCAAGCATTGTCAACCCTGTTCCGACCACTGCCTCCACCACATCGTCAAGCTTCTCGACGACTGGGGTCCCTGTCAGCACCATGGACATCACTTCATCAGGATTCCTAGGACCCCTTCTCGCATTACAGGCGGTGTTTTTCTTGTTGACAAAAATCCTCACAATGCCACAGAGTCTAGACTCGTTGTGGACTTCTCTCAATTTTCTAGGGGGAACACCAGCGTGTCCTGGCCTAAATTCGCAGTCCCCAACCTCCAGTCACTCACCAACCTGCTGTCCACCGACTTGTCCTGGGTATCGCTGGATGTGTTTGCGGCGTTCTATCATCTTCCTCTTCATCCTGCTTCTATGCCTCATCTTCTTGTTGGTTCTTCTGGACTACCAAGGTATGTTGCCCGTGTGTCCTCTTCTACCAACAGTTACAGGAACAACAACAACAACGGGACCCTGCAGGACCTGCACGCCAATTGTTCCAGGCATCTCTTCGTATCCCTCATGTTGCTGTACCAAACCTACGGACGGAAACTGCACTTGTATTCCCATCCCCTCATCATGGGCTTTCGCAAAGTTCCTATGGGACTGGGCCTTAGCCCGTTTCTCCTGGCTCAATTCACTTCTGCCATTTGTTCAGTGGTTCGCAGGGCTTTCCCCCACTGTATGGCTTTTAGTTATATGGATGATGTGGTTCTGGGGGCCAAGTCTGTTCAGCATCTTGAGTCCCTTCTTGCCTCTGTTACCACTTTTCTTTTGGCTTTGGGCATACATTTGAACCCTGAAAAGACCAAAAGATGGGGAAAAGCCTTAAATTTTATGGGATATGTCATTGGAGGGTATGGTTCTCTTCCCCAACAACATATTAGAGATAAGATTGCTTTGTGCTTCCAGAAATTACCATGTAATCGACCTATTGATTGGAAAGTCTGTCA
CAATCAATATATATACCGCATGCTTGGGAGGGGATTTCGGCTTGAAAAGTGATTTTCTTTTTACTGTACTTTTCTTTTTGTTTTCTACATGTTTCATTTTTTGTTTTCTGGTTATTTTACGTTTAAATTGTCTAATTGCTTTTAAAAAGTTGATTTGTTCGTTTTCTGTTTGAATTGTGGGCGGTTAAATTCTGTGTCGATCTTGGTCATGTGTTTCGGATTGGCGCTTAAAGCGCTTTCATTTCCCGTAAACGGTGTTGTAATTTTCGAGTCATCACAACTGACCTTGTCGTCCGTGCGGGGTAAGACCATGGAGTTTCCCTTTTCTGTTACTCCTGATAGCCCTAAGTGGCCAGTGAAGCGAAAATGGGAAGGGATAGAATGTGGCTATATAAAGTATGGGATACGGGCTGGAGAATATTCTCCGGCTGGTCCAAGGGCTGTGCGTTACCCTCTTCCATTTTGATGAAATAGATAGAGAGTTGGAATTTGATTCTCATGCTTTGAGGTCTGTTGGACAAACTGCTGTTTTTTCGCCTGGAGATTTTTCGTCAGCATTTTTCAAAAATCCTTTTGTTATTGAATTGCAAAGTGGTAGATTGCTTGCTGGTGGAGATGTCAGATATGAGTCTCTTACCGCAGACCACAGGATTGACATTGCAGTTGCCATCAGTGACGATGGAGGACTTACCTGGCCAAGGAAGTCGTTCGTGTTACAGTCTAAGCCGGATGTCGAGAATGGAATGTTCATGGATGGATGTATTTTGGAGGCTCCTTCGGGAGTTGTGCACTTGTTTGCCGTGTACTTTGAAAGTGCAAATTATAAGTCCGTTGTGGACCCTGAATATGACTTTGTGCACGTCACGTCTGAGGATGGCGGGATCACTTGGAGTGATATTAAGTCTCTCAAGAGCTTGAAGACGTCAAATGAAGATTATTTTTTTCAATGTGGCGGCAATGGCTTAGTAATGTCAAATGGAACACTGGTTGTTCCTTGTGT
GCCATTTTACCACTCACCACATTGGTGTGCACCTGGGTTGATGGCCGGACCGTCGATTCCCTGACGACTACGAACACCTAAATGAAGCGGAAGGCTTCATTTGGTGACCCCGACGTGATAGTTAGGGAATAGTGGTCGGCCACAGACGGCGTGGCGATCCTGTCCTCATCCGTCTCGCTTGTTCGGGGAGCGGGCGATGACCCTAGTAGAGGGGGCTTCGGCTTAGGAGGGCGAAAAGCTGAGTGGCGTCGGAGGGAGCTCTACTGCAGGGAGCCAACATACCCTACCGAGCACTCAGAGAGTCGTTGGAAGACGGGAAGGAAGCCCGACGACTGAGCGGTCCACCCCAGACGTGATTCTGGTCGCCCGGAGATCAAGCATGGAAGCCGTCATAAAGGTGATTTCGTCCGCGTGTAAAACCTATTGCGGAAAAACCTCTCCTTCTAAGAAGGAAATCGGGGCCATGTTGTCCCTCTTACAAAAAGAAGGGTTGCTTATGTCTCCCTCAGACTTATATTCCCCGGGGTCCTGGGATCCCATCACTGCGGCGCTCTCCCAGCGGCTAATGGTACTTGGGAAATCGGGAGAGTTAAAAACCTGGGGATTGGTTTTGGGGGCATTGAAAGCGGCCCGAGAGGAACAGGTTACATCTGAGCAAGCAAAGTTTTGGTTGGGATTAGGGGGAGGGAGGGTCTCTCCCCCAGGTCCGGAATGCATCGAGAAACCAGCAACGGAGCGGCGAATCGACAAAGGGGAGGAAGTGGGAGAAACAACTGTGCAGCGAGATGCGAAGATGGCGCCGGAGGAAACGGCCACACCTAAAACCGTTGATACTGTGACCTCTCCAGATATCACTGCTATTGTTGCTGTGATTGGAGCAGTTGTACTGGGCTTGACTAGCTTGACTATAATCATACTGTTTGGTTTTGTATGGCACCAAAGATGGAAATCCAGAAAACCAGCCTCAACTGGGCAGATTGTGCTTGTCAAGGAAGATAAA
GGCGGTGGCATTTTTGTAATAAGAATGGGTACTCTAGTTGGAGTACTCCAGTTGAGCCCTCTCAAACTTGCTCATTCTATTGGAGTATTAGAGTACCATATATACTACTTGTGTTTATCTTGGTTTTGGTACACGTGGCGGCCATCCGTATAATATTACCGGATGGCCGCGCGGAGTATGCTATGTGTCCGTACTCTACAGCTGGTGCGCATTACTCCGCTCCCCTCTCTCCTGGTGTCTTTGCCACCTGGCGCTCTCTCCGCCCTCGATTTATCTTTCCTTTCGTTGATTGGCGTCTCTTTATTGACCAGCCTTTAATTTAAATTAAAGTTTAGTCCTTTTATGTCGGCGCGATATCAATTCAATTTTGAATTATTGATTCGCGATTCCTGTTTATGGCCCCCATTGTACTACATGGTCGACGTGGACGATTTGAGACCATGCTGCTGAGTCAGGTTACGTTCTATTGCTAATTAGCCTTTTCTATATATTGGGGCCGGTTTGTATATTTTGATCGATGTGACTCAGCTCTCGACCACGTATATATTATTAGCCACTTATTATCTGCCCGATCAAGTATTACTATATGATCATGTATCCTTACAGGTATAAGCGTGGTCCCTCGTTCGCTGCACGACGATCTTATACACGTAATTATGCGTTTAAGCGTCCTACTAATTCCAAACGAGATGATGGGAAACGTAGGCCTGTTAACAATAATAAGGCCCATGATGAACCCAAGATGTCAGCCCAGCGGATGCACGAGAATCAGTTCGGTCCGGACTTTGTTATGGCCCATAATTCAGCCATTTCAACGTTCATCAGTTACCCCAGTCTTTGTAAGACTGAACCGAATCGGAGCAGGTCCTATATCAAGTTGAAACGACTGCGTTTCAAAGGCACTGTGAAGATTGAACGTGTTCAGGCAGATGTTAGCATGGACGGTGCTATCCCTAAAGTGGAAGGTGTGTTCTCCTTCGTTATTGTTGTGGATCGTAAA
GTAATACAAGATGGACCCTTCGCATGTCGTCCTCTACCTCAGTCGGTCGCTCTGTCGCTATCTGGGCGCGGGTGCTGACCTATTGACACTGAGGGGAGCGGAAGATCCCCAATGGTTATGGCAGGCTTCTTCCACTCGTTTCAAGGACTTCTATTGCACTGGTCCCATACATAACTTTTCCATTCGACAGCTAAGGGGATACTCCTTCCTTTTCGTCGTATATGAGGGAGATCGTGTGCGATGTTTAGATGGAGATGTCCCCCGTGATGTCGTTATCACCCCACATCAACTCTCTTCACTTAAGGGACAGAAGGATCTCGAATCTCTTATCGGCAAAGCTCGCGTCCCGCTTCGCCGAACTTTTGGTGACGAGATCCGGAAACACGCTGCCACCTTTTGTGATAGCTTCTCAGGATCGGAGGCCGAAACGATCATGATGCTGCGAACTGATAGGTATCACATCTCAGGTCGCACTCCGAACCCTCCGAATTCCAATTTTCCTTATCCTTCACTTCCCTTCAAGGGGGATAGGGAGTGTGGTGACAAACTTGTTGCCATGCTCGACTATCTTATCCCTCATGCTGAGTATCGAGCCATTTACGTAGGTTCTGGTCGCGGAGACACAGTTCAGTCTTTCGCACGCCGTTCCCCGCGAAGGTTCTCACTCGGCCAGTGGGTTCTCATTGACGCTAATGTGTCATGGGAGGCCCCCCCTTCTAACGTACTTCTGTATCAGGGGTATGTCCATTCTGTCGACGACGTGGCCCAGTTCCTTGTTCCAGGCGCCCTTAACCAAATTCTCATTTGGGACGTCAGGACTGACAATGTCGGTTTGAGTAAGTTCCAATGGGAGGAGCGCGCCATGGAGCAGGACATGTTAGGCGAGAACACCGCTGAGGCCTTGCAGTCGGAACTCGCTGCCGCACTTCTTAAACATAGAATCCCGCAGTTCTCAGATAATCGGGATGAAGTGTTCACTTCCACTCTTCTGCCTCAGCCC
TTTCCTCTTTTAGGGCGCGCCTCGGAGGCCTGTCCACTACTTCTGTAGAACAGGTTGGAGGCTTAAGCCTCCGGCCTCAGCTATATAGAAAAAAAATTACAGGGTGGCTCCGCCCAGACTCCGCCCATCTCTCCGCCCCATCTCTCCGCCCAGTCTCCGCCTAAGGGAAACCAGTCCCATCCGCAGGAGTCCCTCAGGACAAGAAACAATAGGAACAACATGGCCTTACAATGGGTGTGGCTGTGTCTTAGAAAAAGTTTAAGAAACAACAAATTAATGATGTGTAGAATATTGATTGAACTATTGAAAATATTGTTAGATGTTCTGGACAGTGGGGACTATGCTGATGGGCCCTCAGATAACCCTGGTACAGGTATTGCTAAGGAGGAGATTGTGAAATGCATTGACTTTCTTAAGATGCTGGAGGCAGGAGATGACGACATAGATAAGTATGGGTTTCCTGAGCTGCTTGCGGCACACTTTGCCAACTGTTTGGCAGTTTGTTTGAAAGCAGCGCGGGAAAGCGACGCCATGTTTTGCTGTTCTTTGGAAGCAAACAGCTCAGATTTTAACTAAAGGTAGGCCACTAATGGGTTTATTTTCTAGGATGGGACACCATGGGAGCCCTTCTCACAATCCTAGCTGAAGTTTTTGAATTAGCTACTGCTACAGGGCTGTCAGCTGAAGCTATCCTCACTGGAGAGGCCTTCACTACTGCCGAACTACTTCAAGCCCATATTGCAAATCTTGTTGAAGTTGGTGAATTGTCTGTAGCAGAGGCCTTAGCAGCTACAGAGGTTACTAGTGAAGCTTTCGAGGCCTTGCAAAGCATATCTTCTGTTCTTCCTACAGCTTTTATTGGTGTTGCTGCTACAGAGGGAGCTATACTTGGGTCCCTTATTACTTTAACTGCTACTTCCTCAGCCCTTTATCCCAGTACTTGGAAGCACAGCACTCCTAGTGCGAACCTTAATCAGGAAATGGCTTTGGTTCCTTACAT
ACCCCGCCTCGAGACTTTAGCCCGAGACCCTCCGTACAGTTTTTTGTGCTCTCGCTTATATTTCTGTCTTCTGCGATAGATGGCTGCAATTAAGTCACATTGGTGGTGTTTCACGGTGTTCTTCCTCTCTGCTACTGCACCTGACTTGGTGCCTCTGTTCGAAAACACTCACGTGAGTTATGCTTGTTGGCAAGAAGAGGAGTCTCCGACGACGAAACGTCGCCACCTTCAAGGATACCTGCAATTGAAGGGTCAGAGGACCCTGAACCAGGTGAAGGCCATATTTGGGGATTTGAAGCCCCATCTTGAGAAACAGCGAGCTCGTAAGACAGACGATGCTCGCGATTACTGTATGAAACCCGAAACTAGGGTTTCTGGCCCCTTTGAATTTGGGGAATACTGTCCTGCTGGTTCTCACAAACGACGACAAAGGGAACTCGTAATTCGATCTCCGGTGAGAATGGCAGAGGAAAATCCGTCCGTCTTCCGACGAGTAAAGGCAAAGATTGCTGAGGAAGAATTCCAGAAGAGCGCTCATGAGATTCAAATTTCAAATTTGAAATCTTGGCAATCGCGCCTAAAGACGCTCCTGGAGAGGGACCCAGACGACCGCACTATTCTCTGGGTTTACGGACCTAATGGTGGGGAAGGGAAATCCACTTTCGCCAGAGACCTATACAGAAGTGGGTCCTGGTTCTATACACGTGGAGGATCTGCAGATAATGTAGCTTACCAGTACATAGGATGTTTAGGCAATAATATTGTATTTGATATTCCTCGTGATAAGAAGGAGTATCTTCAGTATAGTTTAATAGAGATGTTTAAGGATAGATTAATAGTTAGTAATAAGTACGAGCCTCTTATGGCCCCTTTGCTTAATTGTATTCATGTTGTAGTTATGTCTAATTTTCTCCCAGACTTTGAGAAGATTAGTCAGGATAGAGTCCATGTAATCCCATGTATACCATGTGGTGTTTGTCTTAAACACCATAATATTAAT
ACCAAACAAGAGAAGAGACTTGTTTGGAAATATAAATTTAAATTAAAATTAACTTAGGATTAAAGACATTGACTAGAAGGTCAAGAAAAGGGAACTCTATAATTTCAAAAATGTTGAGCCTATTTGATACATTTAATGCACGTAGGCAAGAAAACATAACAAAATCAGCCGGTGGAGCTATCATTCCTGGACAGAAAAATACTGTCTCTATATTTGCTCTTGGACCGACAATAACTGATGATAATGAGAAAATGACATTAGCTCTTCTTTTTTTATCTCATTCACTGGATAATGAGAAACAACATGCACAAAGGGCAGGGTTCCTGGTGTCCTTATTATCAATGGCTTATGCCAATCCAGAGCTCTACCTAACAACAAATGGAAGTAATGCAGATGTCAAGTATGTCATATACATGATCGAGAAAGATCTAAAACGGCAAAAGTATGGAGGATTTGTGGTTAAGACGAGAGAGATGGTATATGACAAGACAACTGATTGGATATTTGGAAGTGACCTGGATTGTGATCAGGAAACTATGTTGCAGAACGGAAGAAACAATTCAACAATTGAAGACCTTGTCCACACATTTGGGTATCCATCATGTTTAGGAGCTCTTATAATACAGATCTGGATAGTTCTGGTCAAAGCTATCACTAGTATCTCAGGGTTAAGAAAAGGCTTTTTCACCCGATTGGAAGCTTTCAGACAAGATGGAACAGTGCAGGCAGGGCTGGTATTGAGCGGTGACACAGTGGATCAGATTGGGTCAATTATGCGGTCTCAACAGAGCTTGGTAACTCTTATGGTTGAAACATTAATAACAATGAATACTAGCAGAAATGACCTCACAACCATAGAAAAGAATATACAAATTGTTGGTAACTATATAAGAGATGCAGGTCTCGCTTCATTCTTCAATACAATCAGATATGGAATTGAGACTAGAATGGCAGCTTTGACTCTATCCACTCTCAGACCAGACATCAATAGATTAAAAGC
GCAGTGATAAGACGCCAGTCGATACCGAAAGGTTCCCGCTTGCGTGCGTTCCCTACTACTGGGAGTGCGGGATTCCGAGTGTCCTTTTATCTATTACTCGTGTTGTGAGATATGGCGAAAGCCCCCTATCTCGCTGTGTGCCCCATGGTCCCCTGGACCGCGCAACCGTGACCTGAAAAGACTCTTGGTAGCATCGGGCTTTGTTATAGTGGTTGGGCGAGGGTTCCGAAGACCCCTAAACTACAACAATTGCACACTTACACAACTTCTCAACTATGGCCAACGCCTACGAGACCAATTTCCAGACTGCCAATGCTAGCCCACTTACTGGGACCCTAGCTGACCCGGTCGGTGGCACTATCCAAGCCGACCACTACCGCCGCTATCGCGCCGGTGTCTTCATGTCCGTCCCGGATATGGGCCATGTGAGCAACGTGGGACGCAGCATCTTCTATGAAGTTGGGCGTCATCACGGCCGTGCTCGCGACCTCCTAGCCGCGCCTCACGCGGAAGCCATTCCTATCGACTGCAGTGTCGATATCAATGCTGCTGAAGCAGCAAATTTTGAAGGGATGGCTCGCCGTTTCTCGAATTTTAGCCCTCAGTGGGTTAAAATGGACTTGGCTGGCATGGTCGAACGCCTTGCTAAGGGTGTTACTGCCGCCGGTGTTTTCGGTGGTATCGACACTGGCACTCTACGGGGTGGCCAGGCAATCCGGGTTACCGCACTCGGTACCCTGGATTCGCCCCAGACGGCGTCTATCAACAGTGTCTTCATCCCCCGCACTGTTGACACCGTCGGCAACGACCACGTTTTTGCCGTCCTTGTATCCGCCGCAAACGGGGAAGGGGCTGCTGTCACTACCGACGTGGTCCGGCTGGATGCCAACACTAACCAGCCTATGATCCCAGCAGTGGCAGGCGCCTCCTTTGCCACTGCTTGTGTTGAAGCCCTCCGTATCCTCGGGGCTAACATGGAGGCATCAGGCGCAGGCGATGT
ATAGCGGACGGACTAGTACTTGTACTACAGAATTAACTGCCGTGTGCCGCCCGCTAAACTAGCCCCAATCATCGAAAATGGAGAAACCGACAGTGCACGTTGACGTAGACCCCCAAAGTCCGTTTGTGCTACAACTGCAGAAGAGTTTCCCACAATTCGAGATTGTGGCTCAGCAGGTCACTCCGAATGACCATGCTAATGCCAGAGCTTTTTCGCATCTGGCTAGTAAACTGATCGAACATGAGATCCCCACCTCAGTTACGATCTTGGACATAGGAAGCGCACCAGCTCGTAGAATGTATTCCGAGCATAAGTATCACTGTGTGTGCCCCATGCGTAGTCCTGAAGACCCGGACCGTCTTATGAATTACGCATCCCGACTCGCAGACAAAGCAGGGGAAATTACCAACAAGAGGCTGCATGATAAACTTGCAGACCTCAAGTCGGTCCTCGAGTCGCCGGATGCTGAAACTGGTACCATTTGTTTCCACAATGACGTAATATGCCGTACGACAGCGGAGGTATCAGTTATGCAAAATGTGTATATCAATGCACCTTCGACCATTTACCATCAGGCCCTAAAGGGAGTCAGAAAACTGTATTGGATCGGGTTCGATACAACGCAGTTTATGTTCTCCTCGATGGCAGGGTCGTATCCGTCCTACAATACTAATTGGGCCGATGAAAGGGTGCTGGAAGCGCGTAATATAGGCCTATGTAGCACGAAGCTGAGAGAGGGTACGATGGGCAAACTGTCTACCTTCCGGAAAAAGGCCTTGAAACCTGGAACTAACGTGTACTTCTCTGTCGGTTCGACACTCTACCCTGAGAATAGAGCGGACCTGCAGAGTTGGCACCTACCATCTGTGTTCCACTTGAAAGGTAAACAATCCTTTACGTGCCGCTGTGATACGGCGGTTAACTGCGAAGGATACGTAGTCAAGAAGATCACCATCAGCCCCGGGATCACGGGGCGTGTCAATCGGTACACTGTGACTAA
GGTATCAGAGCTAGACACAGACCTAAATAATCTAGAGCTAGACATAAATCCAGATAATTTAGGTAAAAATGCCTAGAAGAGAAGCTAATCAAGTGTCAGTTAATGAATCTAGACGTCATAGTAAGATAGTTGAGAAAATTGAAAATAAAATCTCAATTTTAGAAAGTCATTGTAATACTGAAGGAAAGAAATTTATATTCAGCAGTTACAAGAAACAAGTCAAAAGCTCAAGCCTTAAGAAAGTGGTATCAAGGAAAAATTGTCACAGGATAATAGTTTTACTATATATCTGTGCAATATGTCAGAACAGACTTCGTCTGGAGTTAAGAGAACTTTATGTTCTACAGAATCCTTTTAAGAGTCAGTTGTTAAATGAAGTAGTTATAGGATCATCTACATCGACAACAGAATTTCCAGGATTGCCAGTCAGAGAGAAAGTGTTCAATATCCCTAAAAATGGATATAGAACAGACTATCAACTTAGCAGTCTTAAGGAGGATACAGTCAATAAGAGTCTCACAGGTAATGTTGCTAGTATTCTGAAGATTCAAAATAATCATACAGAAATACTATCATACATAGTAGAGATATTGTTTAATGAAATTAACAATCCTATTAAGGAATTGTTAAAAAGAATTAAACAAGAGGTACAAAACCTGCAGACAGTCCCTTTAGAACCCGATAGTCAGCCAATAGACCAGGTCAACCTAGAAATAGGAACTCTAAGATTAGAGTTAGAAGAGATTAAAAAGGAGATTGAGAAAACTAATCAGAACTTAGCTAAACTCTTAGAAAGAATATGAGTGATCCACCTAGAGTAGCAGATCAACTCCAGACAATAATAGATCTATTAAGACAAAGCACTGCGGAAACGCATAACAGGCTTAGTCAAATAGAATCTATAGTTAATAATAAACCAAGAAAACCTTATAGGTATCAATCAGTTATAGACTACCTAAAAACACAAGGTAGGTTAGAAGATGAAGGAACCTCAACTTCG
TAGTAGTAGACTCCGCAAAAGAAAGCAGTCAATCAGCAACATGGGGATATGGAAGTGGCTAGTAATGGCCAGTTTAGCATGGCCAGCTTACACACTACGAAATGTGTATGACATGAAAATTGAGTGCCCTCACACAGTCAGCTTTGGTGAAAACAGCGTGATAGGTTATGTGGAATTGCCCCCTATGCCATTGGCTGATACAGCACAACTGGTGCCTGAAAGTTCTTGTAACACGGACAACCACCAATCAATGAACACAATAACAAAATACACCCAGATAAGTTGGAGAGGTAAGGCTGAACAGGCACAAGCCAGCCAAAATTCATTTGAAGCAGTGTCTGCTGAAGTTGACCTTAAAGGAACTTGTGTTTTGAAGCACAAAATGCTAGAGGAGTCATACCGCAGTAGAAAATCAATAACTTGTTATGACCTTTCCTGTAACAGCACCTACTGTAAGCCCACCCTGTACATGATTGTACCAATTCATGCATGTAACATGATGAAAAGTTGTTTGATTGCACTAGGGCCTTACAGAGTACAAGTGGTCTATGAAAGAACCTACTGCATGACAGGGGTCCTGATAGAAGGAAAATGTTTTGTTCCAGACCAAAGTGTTGTCAGTATCATCAAGCATGGGATTTTTGATATAGCAAGTGTTCACATTGTTTGTTTCTTTGTGGCAGTTAAGGGAAACACATATAAACTGTTTGAACAGTTAAAGAAGTCGTTTCAGTCTACATGCAATGATACTGATAATAAAGTGCAAGGATATTACATCTGCATTGTGGGGGGAAACTCTGCACCAATATATGTACCAACACTTGATGATTTTAGGTCCATGGAGGCATTTTCAGGGATCTTTAGGTCACCACATGGAGAGGACCATGATCTAGCTGGGGAAGAGATTGCTTCTTACTCTATTGTTGGACCTGCCAATGCAAAAGTGCCTCACAGTGCTAGCTCAGACACATTAAGCCTAATTGCCTATTCAGGTATACCA
GCGCTCCCCTCCCCATTTTGATAAATTCCCTAAATGAAAATTCGGAAGGAGGTGAGGGAATGGCTAGACCGCGGCAACCTGTTGACTTGCTACTGGTGAAAGGCAAGAAAAACTTGACAAAGCAAGAGATTGAGGAGCGTCGAGCACAGGAAGTAAAGGCACCAAACGACAAAGTAAAAGCTCCATCATATTTGCCAAAAGACTTAAAAAGAGAGTTTAAAAAGATAGCGGATGAGCTAAAAAACATCGGAATTATGACTAATTTAGATGTGGACGCGCTTGCCCGTTTTTTGTTTGCTCAAAAACAATACTTGGAAATGACCGAAGTCTTACTCGAAACGCCCATTACTGCATTAGTTGAGGATGATGACGGAAATAAATTTGAAGTAGCGAACAAGACATACAGTGATTTGCTTATCAATCAAGACAAGCTGTTCAAACAATGCCGGCAAGCCTCTAGTGATTTAGGGCTGACCATTTCCTCTCGCTGTAAACTTGTTATCCCGAAAAAAGATGATGGGAAACCGAAGTCAAAAGAGGAAGAACGGTTCGGGGGCCGCATGTAATGCAAGAGATTACAGCCGAAATTCTCATTGAGCGGGTTTGGTCATATGCTGAGAAAATTCGCCTCGGTGAAATTAAGGCAGGCAAAAAGCAAAAATGGGGCTGTAGAGCGATTTTTTAAAGATGTTGACCGGCTCGCAGAAGATGACTGCCCTTATTACTTTGATGCTGAAGCTGTGGTGGATTTTTATGAATGGTCGCGGCAATTTAATCATGTCGAAGGTATACTTGCAGGGCAGCCGATTGAATTAACAGACTTTCAGCTTTTTATTGCGGCCAACATATACGGATTCTATAAAAAAGAAAATGGCGCCCGCCGGTTTCGGAAAGCTTATATCCAGCTGGCCCGTAAAAATGCGAAATCGCAATTTTTAGCTTTAATCGCGTCGTATGAGATTTTCCCGACACAAGAAAAACACCGGGTATTTATCGCAGG
TAGACCCTGTTTCAGCCTCTATCTTTTCTTTTCCCTTGTTTATTCCTGCACCTGACTAGGCCCTTCTAAAGCCCCTAGTCCCTTTTCCTAGCCACCCTCTAAGGCCCTTTCCAAAGCCCCTTAGAGACTCCTATCTTCCACTCATCTTAATGAGCCATGTCTTACCAGGCTGCTCTAGATGCCCTCAACTCAACATCTCATCGAGATGCTTCTACCAACCCCATACTCAATTCAGTCGTCGAGCCTCTTCGCGACTCTCTTTCCTCCTATCCCTACCTCATACCAAAGGAGGACATTCCTCTCATCTTATCCTTCGGCATTCCAGTTTCAGGACTGGGTACCGACCCTCACCCTCACCCCATCCACAAAACCATCGAAATCCATCTTCTTTTCACTCACTGGCGCCACCTTGCTCGTCTCCCATCCACTGTGATGTTCATGAAACCTTCCAAATTCCGGAAGCTTCAGGCCATCAATCCCAACTTCTCTCATCTCCTCAACTACCGTCTAACCTCGGCCGACACCTGCCGATACCCCGAGACGTCAACGCACTTGCCAACCACGACAAGCTGCTTCATGCACGACGCTCTCATGTACTACCACCCCTCTCAAATTCTAGACCTCTTCATGAGCTGCGAACAACTGCAAACCCTCTACTGCAGCCTCATTGTTCCCCCAGAATCCCATTTCACCAACCTTTCTCTCTATCCCTCCGTCTATACCTATCAAATTCACGGCCGCACCCTGCATTACATCCCAGAATCTCACCATGCCGGCAGCTACGACCAGCCTCTAGATGCCCTCTCATGGCTCAAGATTCACTCCATCCCCCACCCATCTCTCACCCTATCCGTAACTCGCCTGGAATCTTGGGGCCCATGCCACTCCCTACTCATACAACGAGGCCTCCCTCCAAGACCATCCCTCTCGACTCGCCCGCCACCCCTCCCCAACAATCCAATCCGACCCTTGACCCCATCACACCTCAACCGGGTCAGTG
GTATTTTTACAACAATTACCAACAACAACAACAAACAACAACAACATTACATTTTACATTCTACAACTACAATGGCATACACACAAACAGCCACATCGTCCGCTTTGCTTGAGACCGTCCGAGGTAACAATACCTTGGTCAACGATCTTGCAAAGCGGCGTCTATATGACACAGCGGTAGATGAATTTAATGCTAGGGACCGCAGGCCTAAAGTCAATTTTTCCAAAGTAGTAAGCGAAGAACAGACGCTTATTGCAACCAAAGCCTACCCAGAATTCCAAATTACATTCTACAACACGCAGAATGCTGTGCATTCCCTTGCAGGCGGTCTCCGATCATTAGAATTGGAATATCTGATGATGCAAATTCCCTACGGATCATTGACATATGATATCGGAGGTAATTTTGCATCTCATCTGTTCAAAGGGCGAGCATACGTTCACTGCTGTATGCCGAATCTAGATGTCCGCGACATAATGCGGCACGAGGGCCAAAAGGACAGTATTGAACTATACCTTTCTAGGCTCGAGAGGGGCAACAAACATGTCCCAAACTTCCAAAAGGAAGCTTTCGACAGATACGCTGAAATGCCAAACGAAGTAGTCTGTCACGATACTTTCCAAACGTGTAGGCATTCTCAAGAATGTTACACGGGAAGAGTGTATGCTATTGCTTTGCATAGTATATACGATATACCTGCCGACGAGTTCGGCGCGGCACTGCTGAGAAAGAATGTACATGTATGTTATGCCGCTTTCCACTTTTCCGAGAATTTACTTCTCGAAGATTCACACGTCAACCTCGATGAGATCAATGCATGTTTCCAAAGAGATGGAGACAGGTTGACTTTTTCCTTTGCATCTGAGAGTACTCTTAATTATAGTCATAGTTATTCTAATATTCTTAAGTATGTTTGCAAAACTTACTTCCCAGCCTCTAATAGAGAGGTTTACATGAAGGAGTTTTTAGTAACTAGAGTTAATACCTGGTTTTGTAAATT
CGCACCGAGGATCCTAGGCTTTTTGATGCGCAATGGATGAAATCATCTCAGAATTGAGAGAGTTATGTTTAAACTATATAGAACAGGATGAGAGGTTGTCAAGGCAGAAACTCAACTTTCTGGGACAAAGGGAACCCAGAATGGTTCTGATTGAGGGACTCAAGTTGCTGTCACGCTGCATTGAAATAGACAGTGCAGACAAGAGTGGCTGCACACACAACCACGACGATAAGTCTGTGGAAACAATTTTGGTGGAGTCTGGAATTGTATGCCCAGGACTACCACTTATCATTCCTGATGGTTACAAGCTGATAGACAATTCTCTCATTCTTCTTGAGTGTTTTGTTAGGAGCTCACCAGCCAGTTTTGAGAAGAAATTTATAGAGGACACTAACAAATTGGCATGCATCAGGGAAGACCTTGCTGTTGCGGGTGTCACATTAGTTCCAATAGTAGATGGTCGTTGTGATTATGATAATAGTTTTATGCCAGAGTGGGCAAACTTCAAATTTAGAGACCTTTTATTCAAACTTTTGGAGTATTCTAACCAAAATGAGAAAGTCTTTGAAGAGTCTGAATATTTTAGACTCTGTGAGTCCCTGAAGACTACTATCGACAAGCGCTCCGGTATGGACTCTATGAAAATTCTGAAAGATGCGAGGTCAACTCACAATGATGAAATTATGAGGATGTGCCACGAAGGCATCAACCCCAACATGAGCTGTGATGATGTGGTTTTTGGAATAAACTCTCTTTTCAGCAGGTTTAGAAGAGATTTAGAAAGTGGGAAATTAAAGAGAAACTTTCAGAAAGTAAACCCTGAAGGCTTGATCAAGGAATTCTCTGAGCTCTATGAAAACCTTGCTGATAGTGATGATATCTTAACATTAAGCAGGGAGGCAGTCGAATCCTGTCCTTTGATGAGATTCATAACTGCAGAGACCCATGGGCACGAAAGGGGAAGTGAGACTAGCACTGAATATGAGAGGCTCCTCTCTAT
GACGTCACAGGAAATGACGTAACTGTCCGCCATCTTGTACCGGAAGTCCCGCCTACCGGCGGCGACCGGCGGCATCTGATTTGGTGTCTTCTTTTTGAAATTTTGGCGGGCTTTTTCCCGCCTTATGCAAATAAGCGGCCATGTTTAATGTTATATTTTAATTTAATTGGACAAACGCCTAACGGTTACTAGGGGCGGAGTTACGGGCGGTATATAAGCAGCTGCGTTCCCTGACACTTTCTTTTCTGGTTGCTTTTGACTGGAACTCACTTGCTGTTCTTTGCCTGCTAAGTAACAGGTATTTATACTAACTTTTAATTTACTAACATGGAGCTATTTCGGGGTGTCTTGCACATTTCCTCTAACATTCTGGACTGTGCTAATGATAACTGGTGGTGCTCTATGCTAGACTTAGATACTTCTGACTGGGAACCACTAACCCATTCTAACAGATTAATGGCAATATATTTAAGCAGTGTTGCTTCTAAACTTGATTTTACTGGGGGGCCGCTAGCAGGTTGCTTATACTTTTTTCAGGTGGAATGTAACAAATTTGAGGAAGGCTATCATATCCATGTAGTTATTGGTGGTCCAGGACTAAATGCTAGAAACTTAACTGTGTGCGTAGAAGGTTTATTTAATAATGTTCTTTACCATCTTGTAACTGAAAGTGTTAAACTTAAATTTTTGCCAGGGATGACTACCAAAGGAAAATATTTTAGAGATGGAGAGCAGTTTATAGAAAATTACTTAATGAAAAAAATTCCTTTAAATGTTGTGTGGTGTGTAACAAATATTGACGGGTATATAGACACCTGTATTTCCGCCTCTTTTCGGCGAGGAGCTTGTCATGCTAAAAGACCCCGCATTACTGCAAATACAGACAGTGCTACTAATGAAACTGGGGAGTCTAGCTGTGGAGGGGGAGATGTTGTGCCATTCGCTGGAAAGGGAACAAAAGCGGGGTTAAAGTTTCAAACCATGGTAAATTGGCTATGTG
GCGTGTTACTATTACCAAAACGGTAATTATTACTTCGGTGGTAACAATGCCAGCAGAACCAAAAGCACCAAAACGCAAATCAACGCAGTACAAGCCCCTCACAGCTATGCAGGAGGCTTACGCGCAGGAATATACAAAATGCCCTGAGAATCAGACGCAGGCAGCGATTAACGCAGGATTCTCGCCTAATACGGCAGCCGTCAAAGCCAGTGTCATGATGCGTGATGAGCGTATCCAGAAACGGATCGCCGAGTTGATGGAGGAACGCAATAAGCGCCTGCGCGTCAGTGCTGATTACGTGTTGCTTCGCCTGGTGGAAATAGACCAGATGGATGTGATCGACATCCTTAACGATGACATGAGTATCAAGCCGGTTTCCGAATGGCCTAAGGTCTGGCGTCAGTATCTTACCGGTTTCGAGCTGGCCGACATGTTCGAAGGCCGCGGCGACGAGAAAGAACTTGTTGGCATACTCAAAAAAATAAAATGGCCTGACAAGGTGAAGAACCTCGAGCTTATTGGTAAGCACGTCGACGTCAACGCGTTCAAAGAACGCCTGGAGGTTTCCGGTACCGTAACGATTGCCGACCGAATGGCGAAGGCCCGCCGCCGCGTAAAAGAGCAGGCAGGTGGTGAAGAATGACAGCCGCAGCCATATCGACGGAAGAGCAACTCGTAGAGGATATCGCCTCGTTCACGTATGACCCGCTGGGCTATGCGCTGTACGCGTTTCCGTGGGGAGAGGATGGCACAGAGCTGGCGCATGCCACCGGGCCCAGAAAGTGGCAGGCTGATGCATTTCGTGAGATACGCGATCACCTCCAGAACCCCGCGACACGTCACCAGCCGCTGATGCTGGCCCGCGCATCCGGCCACGGCATCGGTAAATCTGCTTTCATCTCGATGCTGATTAACTGGGGCATGTCCACCTGCGAGGACTGCAAGGTGGTGGTGACCGCCAACACCGACAACCAGTTGCGCACCAAGACCTGGCCTGAAA
AGTCTTTCAACACATAACCGATGAAACCAATAACTATTCAGGAAGTGCGTGACTCAGTAAACAAGTTTGAAATTGATTTAAAAAGAATTTACAATGATAGGATTAAAAAGTTACAGACTAAGACCAAACCAACCAAGCATAGTGAACATTCTAATAAGACTTCTAATAAAGACAAGGATGAATTTGATGCCCAAGCGCAAATTAAGCGATTACAAAACGAACTTCAATCTCGAGAATGTGAAATACGGATATTACGTGCTAGATTGCCAACCGTTATTTCTGCACTAGTACAAATTGATGAGTATCGTGATATAATTTCTCAAAATTTATATTATTCCCCTTCACATTTAAGCTTGTTCAATGGAATTGCTTATACTTCGCATTACGCTGGAATATTCCTACCCTTGCTGCCTAAATTTTTCGATCAAGCAAAACTGGATCATTATAAACAAGTATTCAATAAGTTACTATCACCACCTAAAATAGATCAAGCATATTTAGATGATAATTTTGTTTGGCTCGAAAATTTACAGGTTTTTTCAGAAGGTAAAGTTAGATACATACCTAACATATCGTATAGATCATTGTGTAAGGTAATCGATGAAACCGAATTAATTATTAAAGCTACCGCGAGCACAGATACTAATAATAATGATTATAATTTTAGAAGAATCAAGAGAATTAACGATAATGGTAAAATGCTCAAATCATTATTTAAAAAGAACGCGGGTCAGCAGCGATTTGGCACTATTCAGAAAAATACACTTTCAATGTTTTATGTTAAACAAAGACTATGTGAATCCGAATATTATGTAAATCTACCGGATGATGATGAGGTAAACTGTCCGAAAAGTCTCATTAAGAAAACTGCCAATAACTTCGAATCATATCTGGCTTTAATGGCTATAGTTAGACACTACAATGGTTTGCCATTTTATGGAAAACGAATGTCAGAAACATCTAGTGAGGATATTCTGGTTAAAAAGGATGAAGATTGTAG
GTTTCAACATGTCTAAGGATATGGTTTATCATTTTGAAAAATATAATTTTATTTCATCCTCCTGGTCACTTTGGGGCACGTCTGGGGCACGGGCATTAAGGACATTATTCAACATGGCAACTTGAGTCACGCTGCACTCAGGCATCCATGCACCATAAACATTGTAGACCATGCTGGCGCTGGAGTGCCCCATCTGTGATGCAATAAATGTCGGGTTTGCTCCGGAAGATAAAGCCCAGCACGCATAGGTATGGCGTGACTGATACGCTTTACGGGATCGGATACCCGCTCTTTTTATTGCTGAATCCCATGTCGCTCCGATGGAGCTTACCGCGTAGTTAATACCCGCCTTGTGATTCTTGCGAACGATTTGCGGACAGAAAACAAAAGTGCACTCGTGCAAAATTGTTCTTCCGTACTCGCGTAATTGAACAGTGATCTGATGCTGCCTGCTAAGACGAGTAAGCATCGCCTGGTTTTTAAGTGCTTCAATTGCTGGTGCCAGAAGATGTATAACCCGGTTAGTGCCTGCGTCGGTCTTTGGTAGCGTAAAATCACCTATTTTTGTAAAATTTCGTCGCACTGTTATCGTGCCAGCTTTCAGGTCGATATCCTCCCATGCAAGTGCGGCAATTTCACCGTGTCGCATCCCTGTAAAAACAGCCACTGTCCAGAGGTTTTTGGTCTGTTGATGATGGCAGGCATCAATGAGACGGCTAAACTCATCTCTGGTCAGTGGATCCGGCACTGGTTTTGATTTCCTCAGCGGTGTTATTGAATTAAACGGGTTTTTCTCCAGATACCCGTTTTCGGCGGCAAAGCTGAACATTCCGGCTGTTGTTGTCATGTAATAGTTCACTGTGGGTACGGTTCTTCCTTTTCGGGACGTGCTGGTTTTCCTGCTTCCCTTTTCCCCGGTCAGTAAATCTTTCCTGATAAACAGCAGATCTTCTTTTGTAATCGATGACGCCAGCCTGCCAGGACCAAGCCTCGGTAGCAT
GGCTTTTAATGCTTTTCAGTGGTTGATGCTCAAGATGGAGTCTACTCAGCAGATGGCTAGTTCTATTATAAACACTTCTTTTGAAGCTGCAGTTGTTGCTGCCACTTCAACCCTTGAACTTATGGGAATTCAGTATGACTATAACGAAGTTTACACTAGAGTTAAAAGTAAATTTGATTACGTCATGGATGATTCTGGAGTTAAGAATAATTTATTGGGTAAAGCAGCGACTATTGATCAGGCACTGAATGGAAAATTTGGCTCAGCAGTAAGGAACAGAAACTGGATGACTGACACCAGGACTACAGCTAGACTAGATGAAGATGTAAACAAACTGAGAATGATGTTATCTTCTAAAGGAATTGATCAGAAGATGAGAGTACTTAATGCATGCTTCAGTGTTAAAAGAATTCCAGGAAAATCATCATCAATAATTAAGTGCACTAGACTAATGAGAGACAAAATTGAACGTGGTGAAGTTGAAGTGGATGATTCGTTCGTTGAAGAAAAAATGGAAGTTGATACGATAGATTGGAAATCCAGATACGAACAATTAGAGAAACGATTCGAATCATTGAAGCAAAGAGTTAATGAGAAATACACGAGTTGGGTGCAGAAGGCAAAGAAAGTGAATGAAAACATGTACTCTCTTCAGAATGTTATATCGCAACAACAAAGTCAAATTGCTGATTTGCAACACTACTGTAATAAACTAGAAGTTGATTTGCAAAACAAAATTAGTTCACTTGTATCGTCAATTGAATGGTACATGAAATCGATGGAACTGCCTGACGAAGTTAAAACTGATATTGAACAGCAGTTAAATTCCATTGATGTAATTAATCCAATTAATGCTATAGATGATTTTGAGTCATTGATCAGAAATGTTATACTTGATTATGATAGAACATTTTTAATGTTTAAGGGACTAATGAGGCAATGCAACTATGAATATACGTATGAATAGTCACATAATATAATTTACAAAATCACCATCTTC
GTTTTAATTTTATTGCAACAACAACAACAAATTACAATAACAATAAAACAAATACAAACAACAACAACATGGCACAATTTCAACAAACAGTAAACATGCAAACATTGCAGGCTGCCGCAGGGCGCAACAGCCTGGTGAATGATTTAGCCTCACGACGTGTTTATGACAATGCTGTCGAGGAGCTAAATGCACGCTCGAGACGCCCTAAGGTTCATTTCTCCAAATCAGTGTCTACGGAACAGACGCTGTTAGCTTCAAACGCTTATCCGGAGTTTGAGATTTCCTTTACTCATACCCAACATGCCGTACACTCCCTTGCGGGTGGCCTAAGGACTCTTGAGTTGGAGTATCTCATGATGCAAGTTCCGTTCGGTTCTCTGACGTACGACATCGGTGGTAACTTTGCAGCGCACCTTTTCAAAGGACGCGACTACGTTCACTGCTGTATGCCAAACTTGGATGTACGTGATATAGCTCGTCATGAAGGGCACAAAGAAGCGATCTTCAGTTACCTTTCTCGCCTAGATAGGCAGAAGCGACCAGTCCCCGAATATCAGAGAGCGGCATTCTATAACTACGCGGAGAATCCTCATTTCGTTCATTGTGACCGACCATTTCAGCAGTGTGAGATAAGCACCGTTAACGGTGCGGACACTTACGCTATTGCACTTCATAGTATATATGATATTCCTGCTGATGAGTTCGGTGCAGCGCTACTCAGGAAGAATGTGAAAATTTGTTACGCGGCTTTCCATTTCCACGAAAATATGCTCCTTGACTGTGACTCTGTCACACTGGAGGATATTGGAGCCACATTTCAACGCGCTGGTGACAAGTTGAATTTCTTCTTCCACAACGAGAGCACACTCAATTACACCCATAGTTTTAGTAATATAATTAAGTACGTGTGTAAGACCTTCTTTCCTGCGAGTCAGCGTTATGTGTATCATAAGGAGTTTTTAGTTACTAGAGTTAATACGTGGTATTGTAAGTTTACTAG
AGGTCCACCTTTCTTGTATAAGAAAGGTGGTGATTCGCTTACCTTTGACCCAGTTCTTTAACTCCCACAACCTTAGACAACTTGATGATAAAATATGGAAGCCAGTAACCCCGTTATAGCGCCAACCCGCTTAAGTTTGGAAGCTATGTTAGAGGAAAGAGCATCTGTTGTTCGTCAAGATCTACAAAGTCTTAGGGTGAGACTGGAGGGGGCGCCCAGGACGTTGGCCCCCCAAGCACCCGAAAAACAGGGGAGGGACAGCGCCCAAGCCGCCGCCAAGAGCATTGTGACGGAGCTTCGGGACGCTGTCAAAGAAGCGCAAGGTCTGGAGCATAAGAGCCTAGACTTTTTGGAACAACTGGGTGAGTATCCCGTGTGTGGTATTATACACGGGGACCATCCTATCCACCCCTCCGGCACTAACAACAATAAAGGGAAAGTTAGCGTCCAGAGACAGTTCACAACAAGTATGAACAGTGTGGACGCTCTCCAGGTGGCCCTCAGGTATGAAGACGTTCCTTTGGTGAGAGATATCGCCTTAAAAACGACATACACTGATGGTTCCCTTGCCGGCTTTGTGGAGCGCTTAAAGCTGCAGACCACGAGGCCGTGTGTGCAGGAGAAGGTTAGCCGGCGTCTGCTCCGGGAGCTGTTTCCGTATGACCCTCAGAAACTGGTAGATGTTTCGCGGGAGCTGTCGGATTTAGTCCTGGAAATTAAAACGAATGCGACTGCATCGGCTGGGCCCCCATATTGGAGGTCCAAGCGAGACGCCCTTCCGGATATGTTGGATTGTGTGTTGCCGCTGTTGTATCAACACATTGTGGATGGTGATCTCGCCACTTTAAAGAATAAACACCCGGAGTTGTTTTTGGCTGAGTGTAAGAACAAAACGGACCGCTATGAGGTCGAAAAACTGGGGGAGAAGACAAGGCCCTATTTCTCCCACCCGTTTCATCTCTCCGCTTTGGTTTCTGTCTTGTCCCAGAGTTTTTCAAAA
GGTAAATTGAGCAGTATTTCAACATTGTTGTTGGAGTTATAATGTTCAAGAGTGGGTCCGGTTCTTTGAAGCGAAGCGGGTCCATTTCAAGTGTTAAATCATTTTCTGGCGATAGTGAAAAAGGACTACCACCCATTTCCCGAGGTAGTGTGTCCATAACTAGTCAGAACTATGAACCATTGATCGTCCCCGCAAATAGTTCTTCTTTTGCGGCGGCCTCTGACTTTGTACCTGAAAAAACAAAGTCTGAAGGGAATTTGAAAAATAAGTCTTCCGTCATAACCGGAAACTTCGAGTCCTCTGGACCAACTAATGCTCACTATAATCAGAACGCTGATGGCGATCGATTGGTTGAAAATCTTCTGCTTAAGGAAATCGCCAAAGGACGAGGACCAAGCACATCCGATGCTAGACATACTGCCACAGACTCTCGACTCAGTCAAGAAGTCAAGCAGCCGTTTTCCGAGGAAAATGCTGGCGGCAACGATCTCAATACTGGAAGAGGAAGTCACGGAACTGGTGACGGAATTGAACAATACCACAAATCTGACTGCGAAGAAAGAATGTCCGCGTATCACAAACGCGTTGTAGATACATTCTTTAAATATTTTGAATATTCGGCTGAAGATGGGCATTCTACCCTATATTCAGACGTTGCATTCTTATTTGGTTGTGGCGACCTCGATCTACTGGTTATGAGTAGATATCAAGAAGTCATGACCTTACGGGCGCGAAGTGCCATTTATGGCATATTTTGCTACCTACAAGCTCTGACTGCCTACTTAACCTATTTGGGTGCTAAAGTAGGTCAAGTTATTATGTTGGATGAGGAGTTGGAGAAATACGAAATCCGACTCGACGTCGCACAAGATGACGATCCAATTGTATTTCAAATCACGACGGGTGTATTTACATCGGGAGTAGCTCACGATCTGCGTAAACTTACACAGATACTTGAGGCCTTTTCTCTTGAACGGTGATATCCAGCCTGGTAGTAATG
AAGTTTTTTCCTGCCGACCCACGTATCAAAAGGAACAATGATCGTACGAACCGTTTGTCGAGCAAAAGAGAAATGCCTAGAAAAATACAAGAACATACTAAAATACAAAGAACAACTAGCAAAACAAGATCAAAAAGAAAACGAAACTACCTCAAATAATAAAGACACATCATCTTCAGTCCCAAAACCCTCAAATTTTAGAAAGACAAAAGTGCAGAATCAATACAACCGCGTTTTTTCAATAGACGAGAAAGTTGCTGAGTATGAAAAAATTCTTAATGATAAAGTTAACATGATTGATGCCATTTTCAATAAAGCAGAAAAGATCCGGGATTTATTCATCGGAACAGAACCTTTGACTAAAGAACTAATAAAAAACGAATTGCAATATGGAGCTATTGTTTTAAATAGAGCGAGCGATTTAATTTTGGCTTTTGCCGATAACAACGAGCCACGTGAACCCGAATTTGTGCTTAATACAGATATGATTGTTAATGATTTAAAGCCATTGCTACATCCTACCAGAATATTTGATTATTCTAGTTTTGGATTTGATGACGTAAACAAGTTAGCTATTAATCCTAAAATAAGATATTTGCCTAATTGGAGCATTAATTATATCCGCAAATGCATACAGTCATTTTTCACTTCAAACAGTAATATCGAAGTTCAAAATCTTCATAATTACAGCAATCATTATGATAACAGAATTTACGAACATGCAATGCCTAATGACGTTAAATTACAAATTTTAATTGGATTGGACAAAATGTTTAACAAGTTAAGTATCCAACACAGATTTGGTACATTTGAAACACAAATCTTAAGTTGTTTTTTTATGAAGCAAAAGATCTGCGAGTATGAAGCCTATATGCATTTACCTGATTGTGTCAATAAAAGCAAAAAATTGAAGAAAGGTACCGAAACAGTATGTTGGCAATATTTAGCTGAAATTATCAAACATTACGAAGGAATACCATTTTATCATCACACTCATAGT
GGCTTTTAAAGCGCTACAGTGATGTCTCTCAGTATTGACGTGACGAGTCTTCCTTCTATTTCTTCTAGTATATTTAAAAATGAATCATCGTCAACAACGTCAACTCTTTCTGGAAAATCTATTGGTAGGAATGAATTGTATGTTTCACCAGATGCAGAAGCGTTCAATAAATACATGCTGTCAAAATCTCCAGAAGATATTGGACCGTCTGATTCTGCTTCAAACGATCCACTCACCAGCTTTTCGATTAGATCGCATGCAGTTAAGACAAATGCAGACGCTGGCGTGTCTATGGATTCATCAACACAATCACGACCATCAAGTAATGTTGGGTGCGATCAAGTGGATTTCTCCTTTAACAAAGCAGTGAAGGTAAATGCAAATTTAGATTCATCAATATCTATATCAACGGACCAAAAACGGGAGAAATCCAAAAAAGACCATAAAAATGGGAAACACTACCCTAAAATTGAAGCAGAATCCGATTCAGATGATTATGTACTTGACGATTCGGATAGTGATGATGGAAAATGTAAAAATTGTAAATACAAAAGGAAGTACTTCGCGCTAAGAATGAGAATGAAACACGTTGCAATGCAATTAATTGAAGATTTGTAAGTCTGAATACATACAGTTAAGACAGATATAGTCGCTAGTGTGTCCATAAGTTCATAAACACAATCACGACTATTAAGCAACGCTGGGTGCAATCAAATGGATTTCTCCTTTAATAAAGCAGTAAAGACAAACACAAATTTAGATTCATTAGTACCCATGTCAATGAATTAAAGACAGGAGAAATTCAAGAAGAACCACACAAGTAGGACACACTAAAATTGAAGCAGAATCCGATTCGGATGATTATGCACTTGGTGATTCAGATAGTGATGATAGAAAATGCAAAAAAAATAAAAATAAAAAATACAAGCGGAACTGCTTTGTACTAAGAATGGGACTGAAACATGTCGCAATGCAATTAATTGAAGATTCGTAAGTCTGA
ACCGGATGGCCGCGCGCCCGAAAAAGCATGTGGTCCCCGCGCACTATCGTTTGTCATCCAATCCGAATCGCGCGTCAAAGCTTAGATAATTGTTTTTGTCTTTATATACTTCCTCGCGAAGGAGTTATCCCACAAAATGTGGGATCCACTCCTAAACGAGTTCCCAGACTCTGTTCACGGTTTTCGTTGTATGCTAGCTATCAAATATTTACAGGCCATCGAGCAGACGTACGAGCCCAATACTCTGGGCCACGAATTGATCCGTGATCTCATCTGTGTCGTTAGAGCCCGTGATTATGTCGAAGCGACCCGCCGATATAATCATTTCCACGCCCGCCTCGAAGGTTCGTCGGAGACTGAACTTCGACAGCCCTTATACCAGCCGTGCTGTTGCCCCCATTGTCCCAGGCACAAGCAGACGTCGGTCATGGACGTACAGGCCCATGTACAGAAAGCCCAGGACGTACAGAATGTACAGAAGCCCTGATGTCCCAAAGGGTTGTGAAGGCCCATGTAAGGTCCAGTCGTATGAGCAGAGGGATGATGTGAAGCATACTGGTATTGTTCGTTGTGTTAGTGATGTTACGCGTGGTTCGGGAATTACTCATAGGGTTGGGAAGAGGTTCTGTGTTAAGTCCATTTACATTTTAGGGAAGATATGGATGGATGAAAATATCAAGAAGCAGAATCACACTAATCAGGTTATGTTTTTCTTAGTCCGTGATAGAAGGCCCTATGGTGCAGCCCCAATGGATTTTGGACAGGTGTTTAACATGTTTGATAACGAGCCCAGTACAGCTACGGTGAAGAATGATTTGAGAGATAGATACCAGGTTTTGCGGAAGTTTCATGCAACTGTTGTAGGCGGTCCCTCTGGGATGAAGGAACAGGCATTAGTTAAGCGATTTTTTAGGATTAATAGTCATGTAACTTATAATCATCAGGAGGCAGCTAAGTATGAGAACCATACGGAGAATGCTTTGTTGTTGTATATGGCATG
GTGGGTAGTTTAATTCTTGCAATTTGAGTCATAACTATTTTCCTCCTTTCACATTTATTGAACGTAGCTCCTGCACAAGATGTAGGGGCATTTTTGTATTTAAATAACTAGAGTAATTAACACAAAGTGGGTGATACATGAAATGAGCGAACTGAATAAACGCCAAAGAACATTCGTTGAGGCTTATGCGATACCTGGAACAGAGTGCTATGGTAATGCTACTAAATCAGCTATTAAAGCTGGATATAAAGAAAGTAGAGCAGAAGTGACGGGGTGTGAGTTAGTAAGAAATAGTAAGATACAGGAATACATTAAAGGGGTCGAGCAAAAGCTTTTTGATGAGCAAATAATGAGTGGTAAAGAAGTTTTGTATCGACTAACAAGAACTGCAAGAGGCGAAACAGTCGAAATTGAACCGGTAGTGACAAAGCAAGGAACTTACAAGATCAATCCCACAACAGGCAAACATAACCTAGTCTATGATGAAGATGTAGAATTGATTGAGAAACCACCGAAGATAAGCGACCAGAACAAAGCCCTTGAATTGCTAGGCAAGCATCACAAGTTATTCACTGATGTACAAGATATGAATGTCAACGGAGTTGTTACGTTTAATGACGATATCAATTAACTTATCTGACTTGCTACCTAAACACTTCCACCCATTGTGGAAAGTAACAAAAGACAAAGAAGTACTTAATGTCGTTGCAAAGGGCGGACGTGGCTCAGGTAAGTCATCAGATATATCAATCATTATTACACAACTTATTATGCGTTATCCGATGAATGCGGTTGTTATACGTAAGACAGATAACACATTAGCTACATCAGTGTTTGAACAAATCAAGTGGGCAATTGAAGAGCAAAAGGTGTCACACTTATTCAAAGTTAAAGTGTCGCCAATGGAAATAACTTATATACCTAGAGGGAACCGTATTATCTTTAGAGGGGCACAGAACCCTGAACGATTGAAGTCGTTAAAAGATAGTAGGTTCCCTTT
TTGTTGACATTCCCCAATTCCTTATTAGACTCTTGCTTCAACGAAACGAATCAGGAGTCTTTTATGAAGCCCGCTCACTGTCTTACTCATCCCGTACTTGGTTCATGGTTTTTTAAGTGTCCCGTTTATATCCGTTATGAGCACCTTCATCACGGTCGTCTTATCAAGGTTCGCGCTGTTCGTGATTTGTCCCCGCGTCAGCAGCTTATTGCTAACCCTAAAAATTGCTTTGACGTTGTTATTGCTGAGATTGATGTTACTTATGGCTCCATTACTTGGTTTGACTATGAGCATGAGGAGTATGATGAGTTTGAGCCTGATGTTATAAATGGCCTCGTTAACTATATTGATATTCCTCACGTCATTCGTTCTGAGGAAGACCCTACTGTTTCTGTTGATGATATGGATTGGCTTTATGAAATTGCGGAGTAAATTATGGAGACTGTTATCGGAAAATTTATTGCTCTGGCTGTTGTTGCTTTTATGCTGTATGGAATTACCCGCTTAATTTTGAGGTTCCCGTGAAGTATTTTAGTTTGGTTGATGAACATTATGCTTATTGCCCTGATACGAGGATTTTGCACATTACTCGCAGTCGTGTTTCTGACCCTCGCTACGAGCGTTGCTTTCTTACTGATGAGGAGCATTTTGCGCTATTGGATTGGTTGAAAAACCGTCCAACTTGCGTTAATTCTTGGCAATCTTCTGAAATACCCTCTATATTGCCCTCATAGTTTCACTACGAGGGCTTTTTCGCATGGCTACCGAAATCTTTTCTGATGTTGTTAAATCTGTTTGGTCGCACGCTACGGCTAAGCACGCCCATCTTCGTATGGCTGTTCAGGTTGATAATCGTAGTCGCCTTCTTTCTGATTTGGTTTACCAGTTGGAAAAACGCCTCTCCGAAGAGACTCATCTGGATGATGAGACTTATGCCCTTTATGAATCTCAGACTGGCCTTTTGGAAGACCATATGGCACTGGTTCGGAAGTGTGCAGCC
TGATAAGACGCCAGTCGATACCGAAAGGTTCCTGCTTGCGTGCGTTCCCTACTACTGGGAGTGCGGGATTCCGAGTGTCCCTTTATCTACTACTCGTGTTGTGAGATATGGCGAAAGCCCCTATCTCGCTGTGTGCCCCATGGTCCCCTGGACCGCGCAACCGTGACCTGAAAAGACTCTTGGTAGCATCGGGCTTTGTTATAGTGGCCGGGCGAGGGTTCCGAAGACCCCTAAAACTACAACAATTGCACACTTACACAACTTCTCAACTATGGCCAACGCCTACGAGACCAATTTCCAAACCGCCAATGCTAGCCCACTTACTGGGACCCTAGCTGACCCGGTCGGCGGTACGATCCAAGCCGACCAATACCGTCGCTATCGCGCCGGTGTTTTCATGTCCGTCCCGGACATGGGCCATGTGAGCAACGTGGGACGCAGCATCTTCTACGAAGTTGGGCGTCACCACGGCCGCGCTCGCGACCTCTTAGCCGCGCCCCACGCGGAAGCTATCCCTATCGACTGCAGTGTCGATATCAACGCTGCTGAAGCAGCAAACTTCGAAGGGATGGCTCGCCGCTTCTCGAATTTTAGCCCGCAATGGGTTAAGATGGACCTGGCTGGGATGGTCGAACGCCTCGCCAAAGGTGTCACTGCTGCCGGTGTTTTCGGTGGTATTGATACAGGCACTCTACGGGGTGGACAGGCCATCCGGGTTACCGCACTCGGTACCTTGGACTCGCCTCAGACGGCGTCTATCAACAGTGTCTTTATTCCTCGCACTGTTGACACCGTCGGCAACGATCACGTCTTTGCTGTCCTTGTATCCGCTGCTAACGGAGAAGGGGCTGCCGTTACGACCGACGTGGTTCGGCTGGATGCTAACACCAACCAGCCCATGATCCCAGCAGTGGCAGGTGCCTCCTTTGCTACTGCTTGCGTTGAAGCCCTCCGCATCCTCGGAGCCAATATGGAGGCATCGGGCGCAGGCGATATTTTC
GGTAAAGTTGACACCTTTACAAGAGCAGGTTTTACAAGTTGACTACTTGTGTATTGGAAACCTCACTGCCCAACGCCTCCGTATCGCGATTGCAGTTTACATTAGTGTCTTTTAAATGTTTAACCTCACTGCCCAACGCCTCCGTAYCGCGATTGCAGTTTGTATTAGTRTCTTTTAAATGTTTAATTTTGATAGCTTGATCACCGCGTCTTCGCGGGTGGTCAAAGATTTTATTCATTTTTGTTACAATAGGGCAAGGTCAGTATACTGTGCCCTTAAACGCTGGCTGTGGGAGCTGCAGGGAAAATTTGATGCACATAATGCGTTTGTTGATCTCTGCTACGATGCCATGTATGGCATTGAAAAATTTGAGGAGGAGCTAGCCGAGGAATATACCCTGGCTGAATCTGAAGTCGCCCTAGCTGAGTGCCATTATAGGTACTTGGTTAGCAATGGTGCTCCCCTCACCCACTGGCCGGTACCTTGCCCGCCTCCTGGTGCTCATCGTTCCATAGATGACTATGAAGATTCTGTGGACGAGGCTGGGGCATTTGAGGAAGTGATTCCCTCTGTGCCTAAACCTGAACCTATCCCTTCTAAGGATGGGAAGAAGGACCACTCTAAAAGTAATCCTTTTAGGGTTAAAGCTTTCATTAACCTCGTGAAAGCAAAAGAGGTTCTACAGGCCACTGAACAAAAAATTAAGGTGGTCTATGAGGAAGAGATTGGAGAGAGCCCCTTTGGAAGGTGGTTTAATACTCTCCCGTCCCGCATGCATTACATCAAGCGTGCGCTGAAGAAACGTGCTGTCAACGCAAAGAGAGCAAAGCACGTAACAAGCATGATGAAGGAAGTCAACGTGATTCCTGACTTCGTCGCATGCTGTGAAGTCGTCCAGGTACCTACTGGCGAAATGATACCCCCAAAGAAAAATGAACATGGGGAAGATGTTGGCGAACCCACTCCCAAAACAAAAATGGTGAGAAGGGTACTCCCCGAA
ATGGCATTCAAGAGGTCGTCGGTTCGATCCCGATTATCTCCACCAAATTTTATAGCTTTATCAATTAGTTAGTTATTGATAAGGTTTTTTCCTCTTTGTGTTTGTGCCAATTTTGTGGCAAAAAGTTGAACATTGTTGGCGTGGTTTTGTAAATGCTCAACAGATAAATGCGCATATTTTCTCACGGTGTCTGATTTACTCCACCCGCCCAACTCTTGCAGCACATATAACGGCGTTCCCGACATAATGTGTCTTGTCGCCCAAGTATGGCGCAAGTCGTGAAAACGGAAGTCTTTGATTCCAGCTCGTTGTAATGCCGCACGGAACGCTTTAGTGTTTGCAATGCGAACCGGCTTGCCTTTATATGTGAACACGTTTTCTTTGTGCTTGCCAAATTGTGATACAATCACTTCAATAGCTTTGTCGTTTAACGGTACGCCAATGCTATTACCTGTTTTTGATTGTTCCGAATTTATCCAAGCCTGTCTTTTGGATAAGTCAATTTGCGACCATTTTAGCTGGGTGATGTTCGACATTCTTAACCCAGTCAAAATAGCAAATTGAACAATTGGCTTTAAGTGCTCCGGCAATTCTTCTATGAGCCTTATTTCTTCGTGTTGGGTCAACCATCGTACACGTCGTTTGGGTTCAGGTAAGAATTTTATTGCTGGGCATTTATCCAACCAATCCCACTCAACCGCCGCTCTTAATATCACTCTTATCTGCTGCAAAACGGCATTAATTGTTCTTGCCTTAACGCCTTCCTTCGCTTTTTCATATTGGATGAATTTTATTAAAGTGCGGTCAATTTCGTTGAGTTTTTTATCACCAAGATATTTATCAAGCCATACTAACCCGTAAAGCATGTTTCTATCTTGTTTGCGCTTTGGCTTTTCATCAAGCCATTGTACTACGGCTTCCTGCCAGGAATAATTTGGGCGCTCACCAAGTTTAAATACTCGCCAGCATTCGTTATATTCCTTTGAGGCTAATTGCTGCG
GCCACCATTAAATGAGACTTGATCAGAACACTGTCTTGTCTCCATTTCTTGTGTCTCTTGTTCCCTTCAATTCCCACTCCCTCCTCCAGGTTCCTACTGTTGATCCCGCGGGTCGGGACAGTTGGCGCCCAACGTGGGGCTGGATACGAGGGAATTTCGTGAGGAAGACGACGCGTTCGCCGGCCGGCGATTAAAAGTGAAAGTAAACTCTCTTGGCCGCCGCGGGAACCTGCCGCGTTGGACCTGAAAGTAAGTGTTGCGCTCGGATATGGGGCAAGAATTAAGCCAGCATGAACGTTATGTAGAACAATTGAAGCAGGCTTTAAAGACACGGGGAGTAAAGGTTAAATATGCTGATCTTTTGAAATTTTTTGATTTTGTGAAGGATACTTGTCCTTGGTTTCCGCAAGAGGGAACCATAGATATTAAACGGTGGCGTAGAGTAGGCGACTGTTTCCAAGACTATTACAATACTTTTGGCCCGGAGAAAGTCCCAGTAACTGCATTCTCTTACTGGAACTTAATTAAAGAATTGATAGATAAGAAAGAAGTTAACCCACAAGTAATGGCTGCCGTAGCCCAAACTGAAGAAATTTTAAAAAGTAATTCTCAAACAGACCTCACAAAGACCTCTCAAAACCCAGACTTGGACCTTATTTCCCTTGATAGCGACGATGAAGGAGCTAAAAGTTCCTCTCTACAAGATAAAGGTTTATCAAGTACTAAAAAACCAAAAAGATTCCCAGTTCTGTTAACAGCACAAACTAGTAAAGACCCTGAAGACCCCAACCCCTCAGAGGTAGACTGGGACGGCTTGGAAGATGAGGCAGCGAAATATCATAATCCCGATTGGCCTCCCTTCCTAACCCGTCCACCTCCTTACAATAAAGCTACTCCTTCCGCACCCACTGTAATGGCGGTTGTTAATCCAAAAGAGGAGCTCAAAGAAAAAATTGCTCAATTAGAGGAACAGATTAAATTAGAAGAGTTACACCAGGCA
GTAATCTGAACCACTGCTGGCCGTCTTTTGACCCTCAGCTTTTATTTTACTGCTTTTCAATTTCCTTCCCACGTGAAAGCCCTTCTCACGAAGCCCTTTCACCTTCTTCTGCCCAATTGCCTGCCCCCGCACCCAATTGATGTCTAATGTCGTTCCAACTAGCCTTGGACGCTCTCTCCCATACTACTCACCGGGACTCCTCTGTCTTCCCGGTTCTGGACTCTGTGTCCCAACCACTCCGCTCCTCCATTCAGGACTACCCATGGATAGTCCCAAAGGAACACCTGCCGTTCCTCATCCAATCCGGGATCCAAATCTCCGGATTCGGTTCAACCCCCCACCCTCACCCAGTTCACAAGGTCCTCGAGACCAACCTTCTGTTCAACCATTGGAACCACCTCTGCCGGGTTCCCTCGACCGTGCTTTTCATGAAGCCCTCAAAATTCAGGAGGCTTCAGGAAGCCAACCCCCACTTCTCCCAACTCCTCAACTACCGGCTGTCCTCCGCCGACACAGCCCGGTACCCCACCACCAGCTCTATCCTCCCCACCTTAACCAACGCGTTCATGCACGACGCGCTGATGTACTTCCACCCCAGTCAAATACTGGACCTCTTTCTCCAATGCCCCCAACTCGAGACGCTCTATTGCAGTCTCGTGATTCCCCCAGAGTCCGACTTCACGGACTTCTCCCTCTACCCTCATCTGTACCAATTCCAAGTGACCGGCTCGTCTCTCCATTACACCCCCGAAAGCCATCACGCCGGCAGCTACAACCAGCCTTCTCTCGCCCTAAGCTGGTTGAAAGTGCACTCCATCACCTCTCCCCACCTCACTCTCAGCATCACCAAGCTGGAGTCTTGGGGCCCCCTCCACTCCATTCTAGTCCAGAGAGGCCTTCCTCTCCAACACCCTCTTTCCATTCATGCTCCTCCTCCGTCTCCTCCACAGACTCTCTCCCTCTCAACCCCCTCTTTCTCCGACTTCGCTTCGACCGACAG
GTAATCTGCAAATCCCTGCACCCGCCTAAAATTGCCCTCATCAACCTTCTCTCTATTCACGATGCCTCTTCTACACACACTCAACACAGCGCTCGCAGTGGGACTCCTAGGAGCCAGGTACTACCCTGAGGTTCAAACCTTCTTGGGGCTGCCTGACTACGTGGGTCACATGAAGAATGTAGTACGGTCTGTTTTCCAGGGATCTGGGCTAGTAGTAGTGTCCTCCGACACAGTCGGTGTCAGGGGGACGTATAGTAATAGAGGTCAGATAGGTAGTAGTCTCGGGTGTATACTAGCCGTTCCGGATAGCGGGGCGGATATAGAAATAGACCTAGATAGGTTGGTAGGAACGGAAGAGGAAGCCACATCCTGTTTGGTGGAGGCGGTAGGTAGTACCGCGGATGTCCCCAGGAGGAGAGTTCGTCAAAAGGGGCGGTTTGCTATGCATGCCGTCAACGCAGCAAAGCTGCACTTTTGTGGCGTCCCAAAACCCACTGAAGCGAATCGACTAGCGGTCTCAAAATGGCTTGTCCAATACTGCAAAGAGAGACATGTCGTAGACAGCCACATCAGAACGATAGTCAATACGGCTCTTCCTAGAGTGTTCACGCCTGACGCGGAAGACATTCAGGTCGTGCTGGATTTGCACAGTGTAAGAGCACACGACCACCGCAACGCCCTAGCCGAAGCAGGCAAAGTGCGGAAGTGGTGGGTCAATCTCGCGATGCATCCCATGACTGGGAGGTCGTGGTCTAGGGCTTGGAGGCGATTATGCCGACTGCCTGACGACCAGGCGATCTCTTTTGTCCGCTAGGGGTGCTTGCGGGAGCTGGTCGGGAGGGAGACTCAAATCTCCAGGGGTGAAAACCCGGCCATGCGCGTGTTCCCGTTAGCAAATCCCCCGAAGGTTCGACGCATCTTCCATATCTGTGGAATGGGCAATGGTTTAGACTTTGGAGTCCACAACAACTCACTCAACAATTTGAGAAGAGGGTTGATG
ACGTGGGGGAGTTGATCCCCCCCCCCCGGCACTGGGTGCAAGCCCCAGAAACCGACGCCTATCTAAGTAGACGCAATGACTCGGCGCCGACTCGGCGACCGGCCAAAAGGTGGTGGATGGGTGATGACAGGGTTGGTAGGTCGTAAATCCCGGTCACCTTGGTAGCCACTATAGGTGGGTCTTAAGAGAAGGTTAAGATTCCTCTTGTGCCTGCGGCGAGACCGCGCACGGTCCACAGGTGTTGGCCCTACCGGTGGGAATAAGGGCCCGACGTCAGGCTCGTCGTTAAACCGAGCCCGTTACCCACCTGGGCAAACGACGCCCACGTACGGTCCACGTCGCCCTTCAATGTCTCTCTTGACCAATAGGCGTAGCCGGCGAGTTGACAAGGACCAGTGGGGGCCGGGGGCTTGGAGAGGGACTCCAAGTCCCGCCCTTCCCGGTGGGCCGGGAAATGCATGGGGCCACCCAGCTCCGCGGCGGCCTGCAGCCGGGGTAGCCCAAGAATCCTTCGGGTGAGGGCGGGTGGCATTTCCTTTTTCTATACCATCATGGCAGTCCTTCTGCTCCTTCTCGTGGTTGAGGCCGGGGCCATTCTGGCCCCGGCCACCCACGCTTGTCGAGCGAATGGGCAATATTTCCTCACAAATTGTTGTGCCCCGGAGGACATCGGGTTCTGCCTGGAGGGTGGATGCCTGGTGGCCCTGGGGTGCACGATTTGCACTGACCAATGCTGGCCACTGTATCAGGCGGGTTTGGCTGTGCGGCCTGGCAAGTCCGCGGCCCAACTGGTGGGGGAGCTGGGTAGCCTATACGGGCCCCTGTCGGTCTCGGCCTATGTGGCTGGGATCCTGGGCCTGGGTGAGGTGTACTCGGGTGTCCTAACGGTGGGAGTCGCGTTGACGCGCCGGGTCTACCCGGTGCCTAACCTGACGTGTGCAGTCGCGTGTGAGCTAAAGTGGGAAAGTGAGTTTTGGAGATGGACTGAACAGCTGGCCTC
AGCACGGGGGACTATTATTACCCCCCGTGCTCGGGACGGGACATGACGTCAGCAAGGATTATAATGGGCTTTTTATTAGCCCATTTATTGAATTGGGCCGGGTTTTGTCATTTTACAAAAGCCCGGTCCAGGATAAGTATAATGTCACGTGCCGAATTAAAAGGTTGCTTCGCCACGAAGAAACCTAATTTGAGGTTGCGTATTCAATACGCTACCGAATATCTATTAATATGTGAGTCTCTGCCGAAAAAAATCAGAGCGAAAGCGGAAGGCAGAAGCGATGGATTGGGCGGAATCACAATTCAAGACCTGTACTCATGGATGCGATTGGAAGAAGATATCATCGGATTCAGCCGATAATCGACAATATGTACCATGCGTCGATTCTGGAGCTGGAAGAAAGTCGCCTCGCAAGGTACTTCTTAGATCTATTGAAGCTGTGTTTAACGGAAGCTTCAGCGGAAATAATAGGAATGTTCGTGGATTTCTCTACGTATCGATCAGAGACGATGACGGAGAAATGCGTCCAGTACTCATAGTACCATTCGGAGGATATGGATATCATAATGATTTTTATTATTTCGAAGGGAAGGGGAAAGTTGAATGTGATATATCATCAGATTATGTTGCGCCAGGAATAGATTGGAGCAGAGACATGGAAGTTAGTATTAGTAACAGCAACAACTGTAATGAATTATGTGATCTGAAGTGTTATGTTGTTTGTTCGTTAAGAATCAAGGAATAAAAGTTGTGCTGTAATGTTAATTAATAAAACGTATATTTGGGAAATTGATAGTTGTATAAAACATACAACACACTATGAAATACAAGACGCTATGACAAATGTACGGGTATCTGAATGAGTTTTAGTATCGCTTAAGGGCCGCAGGCCCGTTAAAAATAATAATCGAATTATAAACGTTAGATAATAATCAGAGATAGGTGATCAGATAATATAAACATAAACGAAGTATATGCCGGTACAATAATAAAATAAGTA
GTTAGTAAATTATATACATAATTTTATAATTAATTTAATTTTACTATTTTATTTAGTGTCTAGAAAAAAATGTGTGACCCACGACCGTAGGAAACTCTAGAGGGTAAGAAAAATCAATCGTTTATAGAGACCATCAGAAAGAGGTTTAATATTTTTGTGAGACCCATCGAAGAGAGAAAGGATAAAAACTTTTTACGACTCCATCAGAAAGAGGTTTAATATTTTTGTGAGACCCATCGACGAGAGAAAGAGATGGTTAGTCAAGATATTTTTCTTAGTACAAAAGTCAATGTTTTAAAATATATGGACGAGAATTAATTTGTCTGTATAAAAACTTGTGTGAAATTATGTACTAGAGAAAAAACGTGAGCAGTGTCCCCTACATGGATTTTACAGATCATTTATATTCCAAAAATATTAACTATATACGTTTATTATATGATGTTAACGTGTAAATTATAAACATTATTTTATGATGCAATTGTCTGACAACCTAGATTGGCATAAGGATATTGATAAGCTCTACGAGAATATATTGTTGGACGTTATCGTTTACGAAATAGTTGAGACATCAGAAAGAGGTTTAATATTTTTGTGAGACCATCGAAGAGAGAAAGAGAATAAAAATATTTTTTTGTAAAACTTTTTATGAGACAAGAGAGAAAGAGAATACGAATAGTGATCATATCGTATCACATATTGAAACAGAAAGAAGAAGTAACGAGAGGTAACTTTTTGTGAATGTAGTTAAACATTTTTGTTTTGCAAACCGGAATATAGTACCCGGTACACTTTTTTAATTCGTGGTGCGGTGTCTGAATCGTTCGATTAACCCAACTCATCCATTTTCAGATGAATAGAGTTATCGATTCAGACACATGCTTTGAGTTTTGTTGAATCGATGAGTGAAGTATCATCGGTTGCACCTTCAGATGCCGATCCGTCGACATACTTGAATCCATCCTTGACTTCAAGTTCAGATGATTCCTCACACATGTCT
GTTAAAAAAGAACTGGCTTTCTGAGGCGTTTCAGAATGGAACGATTCCTAAATTACTTTGGTATTCACGGAGATGAAGCAGCGGATGTTTTGTTGTTTGGACAGATCTCGCCAGAGTGGACATGCTCTCATCACCGTAGGGATTGTTTGATGTGGGGAATATGCGCAAGACAGTTCTTTTCAACTTGTTGCGAGATGGCTGTTGATCATGCGGAATGGGGCATGGCTGATCAACTTGTAAAAATTGCTTCAACTGCGCTTCATGATAAAGATAGAGTATGGCTTAACCTGCTTAAATCGCTTGGCATATTGAGCAACCAATATAAAGATGAAGTTCAAATCAGAATAGATGATATTTATAGGAAATATGTAGAGGTAGGGGTAAGGGCTGATTTTCAAAGCTTCCGCAAAAAACGTAGGCCAATGCGTACATATACAGATGATAGCTTTTCATTAATGCATTGCTTTTATTTACCATATACTAAGGATGGAATTGTACCTGTCACAGGATTCACAAGATTCAAAAACATAGGTGTAGCTTTTTATGATGATCAGGTCCAGTTTCAGTTAGCTTCTTTTCGTGATCGTTCCCTCGAAATTAGAACGGATGTTATTAAAGATGAAATTGGTGAAGTAATTCCAAGATGTAAGTACACGGGTGTAAGGAATCCGATTCGACATTTAATGTTTATACCACAAAGATTGCAAAATTGTTTAGATGATATCCAGTTTGCCAAAAAGGTGTTTAGACATGCACAACATGATGCGAAACTCATCCAATCAATTGATACGAGATTGTTTTCGAGGTTGATGATGCAACGATTTGGTTTGAAGAATGCTACTGAAGATATACTTCATCAATTTGTTATTGGAAGGTTGGAATGGCAAGGTGAGGAAACATCAATTGGACGGAGCAGGATCTTATCAATGAAGGATTACGCTTGGGAGCAGTGGTGTATTCCGTTAACAATTTCAAAACTGATGCATGTAATGAGAGTTTC
ATGGCGACTGAACCAAAAGCTGGTCGCCCCTCTGATTATATGCCGGAGGTGGCTGACGATATCTGCTCGTTGCTTTCTTCTGGCGAAAGTTTGCTGAAAGTATGTAAGCGTCCTGGTATGCCGGATAAGTCCACTGTTTTCCGCTGGTTGGCAAAGCATGAGGATTTTCGCGACAAGTACGCGAAGGCAACTGAGGCACGAGCTGATTCTATTTTCGAAGAGATATTCGAAATTGCTGACAATGCGATTCCAGATGCTGCTGAGGTGGCAAAGGCAAGACTTCGCGTTGATACCCGCAAATGGGCGCTGGCCAGAATGAATCCCCGTAAGTATGGCGACAAGGTAACTAATGAGCTTGTCGGCAAAGACGGAGGCGCAATTCAGATTGAAACATCACCGATGAGCACTCTATTCGGAAAATGACCTCGATTAATCCTATCTTTGAACCGTTCATTGAGGCGCATCGCTACAAAGTCGCCAAAGGCGGTCGAGGTAGCGGTAAGTCATGGGCAATCGCGAGACTGCTTGTTGAAGCGGCGCGTCGGCAGCCTGTGCGTATTCTCTGCGCTCGTGAACTGCAAAACAGTATCAGCGATTCAGTAATCCGGTTGCTTGAAGACACCATAGAGCGGGAGGGGTATTCGGCTGAGTTTGAAATTCAGCGTTCCATGATTCGTCATCTCGGAACGAATGCTGAGTTCATGTTCTACGGCATCAAAAACAACCCGACGAAGATTAAATCGCTCGAAGGCATTGATATCTGCTGGGTGGAAGAAGCGGAAGCGGTAACAAAGGAATCGTGGGATATCCTGATACCAACCATCCGCAAGCCGTTCTCTGAAATATGGGTGAGCTTTAACCCGAAGAACATACTCGACGATACCTATCAGCGATTCGTAGTAAACCCTCCCGATGATATTTGTCTGCTGACGGTGAACTACACCGACAACCCGCACTTTCCTGAAGTTCTCCGTCTGGAGATGGAAGAGTGTAAACGCAG
ATATTTTTATTACTCATTTCCTGCATCCACCATATTGGCTGCCCGGGCCAATAATGCGAGCGGCTGCGCCGCTGCGCGCTTCGCGCGCGCATTGTAAGGCCTAATCGGGCAGCCAATATGGTGGATGCAGGAAATGAGTAATAAAAATATAGAGCCTGTGATTAAGTGAAACGACATAGGCGAGGACAGGTGGACCAATCACGTTAAAGGTCAAGCTAATGATTAACCGGGGGGTGGAGACTAGAGGGTATATAAAGAAAGAACCAGGAAGTCAAAAATCAGACTGCTGCAGACCTCGACAGAGAACACACGTCTCTGCGCTCTGGTGAGTGAAGATGGCTACTGGGGGGCTAGCTAAATGGGTGGGGGCTGTGCAGGCCTTTGGGCATCCATCTTGGTCCTACGTCATCAAGCTACGTCATGGTCACGTGACCATGATTGAGAGAGGCTTCTATGAACTATGTGGGGGAGAGAATTGGAATATGCTCCACGAACTACCTGGAGACAAATGGACTGCTGGAGATGTGGGAGAGCAGAGAGAGCATGCTAGAGAGTTGGAGTCCGGGAGATGGACACAGTTGGGCCATGGCATGGGCAGGGTGGAGAGCTGCTAGAGAGACCATGCAGAGAAGACAGTATGTCAACGAGCCGACATTTAGTTGCTGGAGCCAGAGCGAGCTGGGGGAGAACGGATGGCATGTGCATATAATTATTGGGGGTCCGGGACTGACCAGACAAAATGCAGCCATCTCGAGGTCTATACTCTGCACTTCATTCGTTTAAACACCTTCTGATCACTATTAGACAGAGAACACACGCTCCAGACACTGTGCTATCTAGAGATGAGCTGAATGCATGGAACTGGCTGCAAAAGATAGCTCAGAGGGTGATGAGGGGAGACATGGATGACATTGTAGACATCCTGAAGTGCAGAAAGGCCAACGGCACGCTGGTAGCTCAGGCAATCAACGGCACAGAATTCATCACTAGATATATGCTA
GACGTCACAGGAAATGACGTAACTGTCCGCCATCTTGTACCGGAAGTCCCGCCTACCGGCGGCGACCGGCGGCATCTGATTTGGTGTCTTCTTTTTGAAATTTTGGCGGGCTTTTTCCCGCCTTATGCAAATAAGCGGCCATGTTTAATGTTATATTTTAATTTAATTGGACAAACGCCTAACGGTTACTAGGGGCGGAGTTACGGGCGGTATATAAGCAGCTGCGTTCCCTGACACTTTCTTTTCTGGTTGCTTTTGACTGGAACTCACTTGCTGTTCTTTGCCTGCTAAGTAACAGGTATTTATACTAACTTTTAATTTACTAACATGGAGCTATTTCGGGGTGTCTTGCACATTTCCTCTAACATTCTGGACTGTGCTAATGATAACTGGTGGTGCTCTATGCTAGACTTAGATACTTCTGACTGGGAACCACTAACCCATTCTAACAGATTAATGGCAATATATTTAAGCAGTGTTGCTTCTAAACTTGATTTTACTGGGGGGCCGCTAGCAGGTTGCTTATACTTTTTTCAGGTGGAATGTAACAAATTTGAGGAAGGCTATCATATCCATGTAGTTATTGGTGGTCCAGGACTAAATGCTAGAAACTTAACTGTGTGCGTAGAAGGTTTATTTAATAATGTTCTTTACCATCTTGTAACTGAAAGTGTTAAACTTAAATTTTTGCCAGGGATGACTACCAAAGGAAAATATTTTAGAGATGGAGAGCAGTTTATAGAAAATTACTTAATGAAAAAAATTCCTTTAAATGTTGTGTGGTGTGTAACAAATATTGACGGGTATATAGACACCTGTATTTCCGCCTCTTTTCGGCGAGGAGCTTGTCATGCTAAAAGACCCCGCATTACTGCAAATACAGACAGTGCTACTAATGAAACTGGGGAGTCTAGCTGTGGAGGGGGAGATGTTGTGCCATTCGCTGGAAAGGGAACAAAAGCGGGGTTAAAGTTTCAAACCATGGTAAATTGGCTATGTG
CACGGGAAACTGTTTTACCAGTAGGATACGGCATCCGCCCTCCCCCTACTCAATTCTCCCTGTCAGCGGATACTATGTATTCTCTGACAAACCCTTGTTGGGTTTTCCCGCTGCGCGCCTTAGGGTGATCAGTGCCAGCAAGCTCTATCCCTTTTTCTCAAAGTTTTAATTAAAAATTTTGAAACAAAACAAAATATATCAACCACGCCCGTTCCCTAAACTAAACTGATCTGCGATCAGCATGGATAAAGAGTCCGCTCTCCATGTGTTATTGGTTCTCTGGCACATAGTCTGGCACGCTATGTGTTATATTTATGTTGTGAGCTTCACAGCTCGCGACCATCGCAGATTTGTCCGCCCCCCGCATACCCCCCAGTTCAAAAGAAAAAGAAAATTACCCAGAATTCTTTTAAATGTTCTTGCGTTCTAAATTTTAAAAGACTATAAATTCTTTCCTTCTTTCATTCTTTATACTTTTTATTATTGTTAAGATTAATTCATTCATTCAAATTATTTTATTTAAGATTATTTGTTTGAAAATTCTTTTATATAGATGTCTTTCTATTAACAATTCTTTCAATAACTTCATATCATTGTTATTTTTAAAAGATCATACAATGTTATGAATCCTCCCATTTGAAAAGTTTTTTATAATCTGTAGTTGATAAAATGACTGAGGCTAAAGTTGGTCTAGATTTTGGTACTACCTTTAGTACTATTTCGTCTTATATAAACAATAAAATGCACGTTTTGAAGATCAATGACTCCCCGTACATACCGACATGTCTGGCGATTTCCATTGATAAGGATGTGATCATTGGAGGTGCTGCTCAAGTTTTGGACTCATCAGAAGTAGCAAATTGTTACTTCTACGATCTTAAGCGTTGGGTCGGTGTTGATAAAGTTAATTTTGAAAATATTAAAGCTAAGATAAATCCTCAATATGTAGCTAAATTAGTAAATGATGATGTAATGCTAACTGGAGTTGATCGCGGTTATT
ATGCCATGTAAGCACCCTCACCATGACACGGTTCGCCCTGTCAAAGTTGACCACTTGGCTTTTACTTTTGCCTATGCGGACTTGCGCCACTTGGACAAAAGCAACGACCAAGACTTTATCAATTTACAAATGCCCGTGTACCACGAGCCAAAAACTAAAACCAAGGAACAAGGCGCGGTGTGCTCTACCTTGGAACAAATCGAGCGCCATATGGAAGCGCACAAAAACAAAGTGTCAAAGATGCTCTTTCATCGCTTCGATTTGTTCATGTCCAAAATCATGGGCTTTCGCTTATCGCCTATGCGTGGTCGTGGCCTTCATGGTTACAACGATTCTATGGTCATTCTCGATATGACCGGACAAGTTGAGTGCGGCCTTGTCGGAATTGGCGGAAACAACGATACCGTTTTTGTCCAAATCAACGGCACGGGGTGCACCAAACTTTTTGACCGTATCGACTCTAAGAAGCTTCATTGGTGGCTCGCTCAGGTTCTTGGCATTACTCGCTTAGTTCGTCTCGACTTGGCCGTGGACGATTACACCGGAAACTTCGACGCCAAGTATGCAGAGAAATGTTTTTATGAGGGAGCATTTCGCACTGCTCCAAGGGGTCAAGGTCCCTCAATGGTTCCTCATAAACGCATTACAGAAAACGGCGCTTTGATGGAAGAAGCTACGATTGTTGGCTCTCGTTCCTCGGCGATTTACTGGCGTATCTACAACAAAAAGCTTGAGCAAAAAATTACTGACCCTGACCTGATTTGGTATCGAAACGAGGTTGAGCTGAAAAAGTGCGACATCGAGCTTTTAGCCAACCCTGCCGCCTCTTTTGCGGGTATCTGCCCTTTCGCGGCCTCTATCGAGTGTACGCCTCCGGTTAAGTTCTCTCGCAACAAAAAGGCTCAAGGTCTTGAATTTATGGCTCGCATCGCATGGGTTCGCCGTCAATGTGGCGTGGCGTTAGCGGAAGTTATCGCCATGACGCAAGGCGATTTGGGCG
CTAACGATTACGCGAACCTGAATGAAGCAGAAGGCTTCATTTGGTGACCCCGACGTGATCGTTAGGGAATAGTGGTCGGCCACAGGCGTGGCGATCCTGCCCTCATCCGTCTCGCTTAACGGAGCAGGACGATGACCCTAGTAGAGGGGGCTGCGGCTTAGGAGGGCAGAAGCTGAGTGACGTCGGAGGGAGCTCCACGGCCGGGGGGCAAGATAACCTACCGAGAACTCAGAGAGTCGTTGGAAGACGGGAAGGAAGCCCGACGACTGAGCAGTCCACCCCAGGCGTTGATTCTGGTCGCCCGGTGGATCAAAGCATGGAAGCCGTCATAAAGGTGATTTCGTCCGCGTGTAAAACCTATTGCGGAAAAACCTCTCCTTCTAAGAAGGAAATAGGGGCCATGTTGTCCCTCTTACAAAAGGAAGGGTTGCTTATGTCTCCCTCAGACTTATATTCCCCGGGGTCATGGGATCCCATTACCGCGGCACTCACCCAGCGGGCAATGGTACTTGGGAAATCGGGAGAGTTAAAAACCTGGGGATTGGTTTTGGGGGCATTGAAGGCGGCTCGAGAGGAACAGGTTACATCTGAGCAAGCAAAGTTTTGGTTGGGATTAGGGGGAGGGAGGGTCTCTCCCCCAGGTCCGGAGTGCATCGAGAAACCAGCAACGGAGCGGCGAATCGACAAGGGGGAGGAAGTGGGAGAAACAACTGTGCAGCGAGATGCGAAGATGGCGCCGGAGGAAACTGCCACACCTAAAACCGTTGGCACATCCTGCTATCATTGCGGAACAGCTATTGGCTGTAATTGCGCCACAGCCTCGGCCCCTCCTCCTCCTTATGTGGGGAGTGGTTTGTATCCTTCCCTGGCGGGGGTGGGAGAGCAGCAGGGCCAGGGGGGTGACACACCTCGGGGGGCGGAACAGCCAAGGGCGGAGCCAGGGCACGCGGGTCAGGCTCCTGGGCCGGCCCTGACTGACTGGGCAAGGGTCGGGGAGGAG
AAAACAAACCAAACCTGAACCAAACACAACTACACAGCACAAACTTGACTTAAACTTGATAAGGACACCCAGCAAGGCCCTGTACATTTATTAAGCAAGTATGACAGCTGTGCAAAAGCTTTTTGACCAAATTAGCGACCCCAACACCAAAGCAGGCTATTCTAACGCGTGTTTTGAAGCAGCTCAAAACGCCTCCAAGAAAGCACTTGCAATCGCCCCCTTCTCTGTAACCAACCCCGAAGCTTTAACCCTTGAGCGAATCGGGATTACCACTTCCCCTTTTGCTACTACTTCACACACCCACGCTGCTGATAAAATCATCGAAAACGACTGCCTTTCCATTATTGGCCACTACCTCCCTAAGAAAGAAGCAGTTACTCTAATACAGCTCAAGCGTGGTAAACTCCATCTATTAGGGCGCAACCCAAACCTGGACAGATTCCAAAATTATTGTTACGAGCCTAAAGATGTCCTTCGCTACGGGCTAACAAATCCGAACTCATGCCCGAAAGTTGACACGGAGTACGCCGTACTTGCTGACACATTGCACTTTATGTCTCCGAAACAACTTTACACATTATTCTCTAAAAATCCAAAACTTGAGCGCCTTTTTGCCACACTAGTCTTGCCTATTGAAGCTCTGCATAAACTTCCAAGCCTATTCCCCGACGTGTACAAACTCGAGTACTATAAGGACCACTTCTCATACATGCCTGGCGGCCACGGAGGGGGAGCTTATGTACACTCTTACAGCACTCTTCGCTGGCTTGACACTGCTCAAGTGGGCCCGGTGGACTACGATAAATCTAGCATCACCAACCCTTGGCCCATCACCGACTACTTAAGCATCGAGAAGATCGAGACTAAAGCTGCTCACCACATTATGCTTATCCAGCGTAGACGTGTTCAAGTGGACTGGCCGCTTCCAACACTCTGGGTGTTTCATGCCTCGGACTATGTCAAATTACCACCCATATTCTACCCACCTGAGGCTAACGTG
ATGAAAATTCTCGTGGGGTTTTCATATAAACGCAGCCCACGACTTTTCTAATCAAGAGTTTAAGAAACTCAAGTTTGATATAGCCAATCCGTTAAGAGCGGAAACAAAATCAAACCGTTAAGAGCGGTATCAAGGCGAAGAGTTTAAGAAACTCACAATTGCTTTTCTTTATTCCTTACTTATTTACGCGTTTTATTTGTTTAGTGTTTATTTTGTTTGTATATTTAGTGCGGCATATTGTTACGTTAATTTCTCTGCCCGCAAGGGCATTTTCTCTTTTTCCTTTTCTGGCCTTATGGCCAAATTTTATTACTCCGACAGGCGTTTAGCCTGTTGGGCTGCTGGAAAGAACCCTCACCTTGGGGGTTCTATTGAGTCATGGCTGGCGGCCATTAAATCTGACTCCTCCTTCCGCCAAACTGTTAAGGAGGATGTACAGGTGAACAGATTGCAGCCTACGGCTGTCAGGATGTTTTCCTGGAAAGTGGGGTCTGGGCCCATTGACAACCCGGAAAAGTGCAACTGGCACTACGTCCTCACGGGCGAGGTGCCAGCGCAACCGACCGAGCCGGTAAAAGCTCGAGAGGTGGTGGTGCCACCTGTGAAGGTCATTCCTTCACCGCCCCCTGTGCCAAGGCCTTACTTTAGGCCAGTTGGGGCTTTTGCACCGACCCGGTCCGGGTTTATACGGGCCACTGTGGAAAGACTCTCCCGGAAACGGGAAGAGTCGAGAGCTGCGGCACTCTTTGCCGAATTACCCTTGGAGTACCCACAAGGTGCTCCATTGGTTGTCCCCCGTGGTTTCGCGGCCATGAGGTGGACTTATCATGCCACCTGGAGGCGGTGGTATGACGCCAGTGATGAGCGCGCTTTGCGCGTTCATCCTGGTGGCCCTGCTCTGCCCCCCCCCCCCCCCCCTCCCCCAATCCAAAAACCACCCTCTTTTGAGGAGAGGTTACAGGCTGCTCTTGAAAGGCAGTCCTGTGCTAGGGCTTTTGCC
GGCCATCCGCTATAATATTACCGGATGGCCGCGCGAAATTTCCCCCCTTTTTCGGGTTTGGGCTCTCTTTAATTTGCACGACCAATCATAATGCGTCTTCTAGGCTTAGTTATGTACAACAACTTGGGCCTGAAGTTGTTGGGCCTTTATAAATTAAAGAGTATTCGGCCCACTATCTTTAATTCAAAATGCCTAAGCGCGATCGTACATGGCGTTCTATCGCGGGAACCTCAAAGGTTAGCCGCAATGCTAACTACTCGCCTCGTACAGGAAGTGGGCCGATAGGTAACAAGGCATCCGAATGGGTTAATAGGCCCATGTACAGGAAGCCCAAGATCTACCGGATGATGAGGACCCCCGATGTGCCCAGAGGATGTGAAGGCCCATGTAAGGTCCAGTCCTACGAACAGCGCCATGATATTTCACATGTCGGGAAGGTCATGTGTGTCTCTGACGTGACACGTGGTAATGGCATTACCCATCGTGTGGGCAAGCGCTTCTGTGTTAAGTCTGTGTATATTCTAGGCAAGATATGGATGGATGAGAACATCAAACTGAAGAACCACACGAACAGCGTCATGTTTTGGCTAGTACGAGACCGGAGACCTTATGGAACTCCCATGGATTTCGGACAGGTGTTCAACATGTACGACAACGAGCCCAGTACTGCCACTGTGAAGAACGACCTCCGGGATCGTTACCAAGTTATGCACAGGTTCCATACTAAGGTGACTGGTGGTCAGTATGCGAGCAACGAGCAGGCTCTGGTTCGACGGTTCTGGAAAGTGAACAACCACGTGGTGTACAATCACCAGGAAGCCGCGAAGTACGAGAATCATACGGAGAACGCCCTATTATTGTATATGGCATGTACTCATGCCTCTAATCCTGTATATGCAACGCTTAAGATCCGGATCTATTTTTATGATTCGATCTTGAATTAATAAAATTTGAATTTTATTGAATGATTCTCCAGTACATAATTTACATATGCTCTGTT
GTAGAATAAACTAGGAATTGAAATCTGAACTGTCAAACTTAAACGGAATTTTTGCGGAAAGTCATTATTTCGTATTCAAAATCATTATGAATAACGTTAAGGGTATGCTTCAAGAGTTATGTGTTAAACGTGGATTGGAACTGCCTGTTTACGAAAAATTGTCTAAAGTTGGTCCTGACCATGCACCAACCATTACTGTTAAATTAACAGCTAATGGTATTGAAGTGATTGAGGCCGCTAGCTCACGAGCTCAAGCTGAAAAGCTGGCAGCAGCAACGTTGTATGAAAAGATGAAACATCTTGAGGTGCATGATGAAAGGAAGAGCGTTTCAATTATGAGTATTTTGATGGTATCGTTTGCTAATGCACTTATTAATAAGGTAATCGACTTATTCTCGACGTGTAAACAAGATATCATATTTTGCTCTGAAGTAGATGAAGTTACTGATGATGTTCATTTTGATCCAACATTGAGTAACCTGATGTCAAGTGGATTAACGGATCGTAGTGCTTGGAATAGATTATATAAATTATTATCTGATCTAGCTTTAGAGAATGGATTCAATTGCATAACGAGAAAGAATGGTAAAGGTTTGTTATTTAGAAGTTTGCTAAATGATGATTTGGTAGCAAATGAATCTTTCAAAAATAGCTCATTAAATGTTGCGTTTAATACAACTGAAGACAAAGAGGTCAGTATGTTATGTTACAATCGATGCTGTCAAGGAAGTGGTTCACCCCCCTCCACTGACTTGACTTTAATAGGAAAGCTAACTGCTGATCTAGCTAACGCTTCAGGCTTAGGTAAACACAGTGTATTCACAAACTCATTGAAGCAGGTACTTAATGACGAAAGCTTGAATCATAACGATAAAGTAACCATATTATTATCACAAAGTAGCCTTTTGAAGAATATTCAGGTTGAAGATTTGTTGACTCTAGTCCGGTCAACGATATCTGGTGCCGACTCTCAAGTACGCATAGATTACGATTAGGTCAT
GTAGAAAATTCTGAATCGTAAACATGAATGTAATTATTCCAGCTCATTTGTTAGAGGGGGGTTTAGTAGACACTTTAGGTAACGATAGTTCGTTGCGTAAATTTGCTCGCACAACGAAGTACCTAGCTAATGATTGGCATGATGGAGCTGTCTCCGTTTTGAGAAATCGTAACAATGAATCCAAACTTGAAAATAGTTACCAAAGCTTCGCAGGTGAGAGGTTAACTCATGCACCAGGTGGTAACAGAGGTGGTTTGAGAACTGACTTACTGGTGCGTTGTATTCAATCAACAGTAACTCAGAATGTTGGTATCAACGTTCCTCAAGCTGAGAAGATAGCACTAGGTAATAGTTTAGCTTCAAGTGACACACCAGCTTCAGCCGACCACATTATGACAACTGTTCCTGTCATTTTGCAAAAACCAAACAATGTATCTCATTCAGTAACAGGTAGAAAAGAGATGGTAGCAACGTTTTCAAATGAAAATGGCGAAGCGATCAACATCAATATGTCATTTAGATCACCAACTTCGATTGAAATCATGAGCGATACGCCTTTTATTTACGGTAGATTGGGTGATGCAGCACAACAAGCTGTTCAAAGATTGTTCTTGCACAGCTCAAACGCTGGCACTTACTATTTCAATATTCCCGCAAATGCAACTCGTACTTTTGTAATAACTGCTAGCACACCAAGATCAATGGATAAAGATACTTCACTCAATTATCACATCGTCGAAGCAGGATTCAAGCGCGCTAAAGCAACTGGTTTGTTAGATGGTGTTGTAGCTAGAGATTTCGATGAATTTGTCACCAATCAGTGCTTCAACTTACCAGCAGCAGAGAGTACATGTGCCACTTTGGCCATTTTATTTGAAGCATATGAATTGGTGAACTTAGCAGCGGACGTTAAGATTGTGAATATGTTATATTAAAACGTTACCCTGGGTAATTCATTCGTGTAGTTATCGATTTATCGGGATGGTGCCCAAGGTTGTTC
ATGGCGGGGAATTTGAAGAAGAAATCTGCCAAACCCAAGGCCCAAAGGAGACCACCTCAGGGCCGAGGAGGGCAGGTCAAACAAAAACCCGGTGCTGCTATTGTGGGAGTCATGCATTACGTGACCCACCAGGCGCTGGGCATGAAGTTAAGTGGGAGACTTAAGAAGTTCTGGAGGAATACACCGCCAGGTCGCCTCTTGAAAGCAGCGATGGTCATACTTAACATCCTGAAGAACTTGGTGATGGGGCTTTTGGCAAAAAAGAAGGGAGGGAGGAGAGGTGGAAAGTCTGTTCCATTCTTCTTGATGCTTGTCCCCATTGCTCTGTCAGCAGTTGTGATGAACGACGGCGGTTGGATCTTTCTTAAACCTACAGTGGCTGACATAGGGAAAACAATCACAGTAAGAAATGGTACATGTGTGTTCTCCTCTCTAGACATTGGGAATGAATGTGAAGAAACCATGACTTATCCCTGTATAACACTGGCCGCAACAGAAGAACCAGTTGATCTGGACTGCTTCTGCAGAGATGTCAAAAATGTGATGGTGACTTATCCCACGTGTAAGAGGAACACCAGGACCAGACGGGATGTCACAATCCAAGACCATCCACCGTCTGTCACACTCACCAAACCATCTCTTCTCAAGCATGTGGGAGGGGCTGAGGAGCATCTTCAAAAGGTTGAAAATTGGATCTTAATGAACAGCTGGAAAGTTGTATTGGTGACCGTGGCCTTGCTCTATGGATTTGGGAACAAGCTACAAACGTGGATTCTCATAATTGTGACCTTGATTGTGGCTCCAGCTTATGCTAGCACCTGTGTTAGTGTGGCCAAAAGGGATATGATCCGTGGTGACCTCGGAACAACCTGGGTTGATGCATTCCTTGAGAAAGGATCGTGCAGTACACTCATGGTTGAGGACAAACCTGCTGTAGATGTCTGGCTTGATGAAGTGTCCCAGTCCTCTGTCATTGCTAGCCATGAATATTGCATGGAAG
CTCTTAGAGTATCGCCACCGACGACGACGACGGCAGTCGAGCGCGGCTTCGCCGCGGCAGCTTCGCTGCCTCGACTGCCGTCGTCGTCGTCGGTGGCGATACTCTAAGAGTATAAGCAAGTACTCAGCATGTATAGAATAATTGATGACGTCACAACTATGACGTCACGGGATGACCTTTGACCTCTGACCTTTGACCTTCTATTTGACCTTGACCTACTTCTGTGACCTTCTGGTCTACTGACCTTTGACCTTCTATGACCTTCTGAGCTGATGGTCTACTGACCTGATGATGGAGAGGATCCGAAGACCTTGGAGCTGATGGTGGAACACCAGTACCTGATGTTAGTAAAGGATAGCAATAGTGTGTAAGTGTGACAGCAACATAGCAACTGTTAGAAAGAGACAGCAACATGAGTGAAAGAGATAGCATGAAAACAAACCTTGAAATAATTTATGCGTAATTTTATTATCTTGTTATTGTGACCTCGCTTGACCGCAAACTCCCGTCGAAGCTGGAGCCGTGTGCAAAACAGGATGTAGCTAGGCAGCGGACCGTTGGGTATAAATAGGCTTGTTGTTGTCGAGAGCGCATCAGTCTACAAGTGTCTTTCATAGAGTGAAGAACTAAATAAAAATAAGTGTAAAAAAATAGTAGTGAAAAAAAAAGTTGTGTGAGTGTAATACAAATTCTGGTAAGATGTCACTTATGTATGGAAAATATAATATTTGTAAAAGAAGATTGTTTGAAACGAAAACTTACAATCCGAAAACTCTATTTTACTTGTCTTATAAAACTGCTAGACTTAACGGTCTAGATTTATCAACATTACCTTTAACTATTAGAAAACTACAAAATAAAATAGATAAGCATATATTATGGTGTGATGAAGATATAGAAAATGTACTTGGTGCCGAAAGATTAACTAAATGGAATTTTAATATTATTCAACCATTACCAGTAAATGTGTTTTTGGCTTTACAAAATTTAACAGAAATAC
ACTGATGGCCGCGCGGATTTTGGAGCCCCCTTTTGTCGTTAGCGCGACCTTTAATTCAAATTAAAGGTTGCTTTTTTCTATCGTCCAATCATTTTGCGCCTGACTAGCCTAGATATTAGCAACAACTTCGCGACTAAGTTGTTGACCGTCAAGTATAAATTAATGGGCTTATGGCCCAATGGGTATAGAGCAAAATGCCCAAGCGTGATGCCCCGTGGCGCTTATTAGCGGGTACGTCTAAGGTAAGTCGAAATGCCAACTACTCTCCCTTGAGAGTATTGGGCCCTAAAGTTAATAAGGCCTCTGAATGGGTTTACAGGCCTATGTACAGGAAGCCCAGAATCTATCGCACGTTAAGGACGCCTGACATTCCGAGAGGCTGTGAAGGGCCATGTAAAGTCCAGTCATATGAACAGCGCCACGATGTCTCACACGTGGGTAAGGTAATGTGTATATCTGATGTCACACGTGGTAATGGTATCACCCACCGTGTTGGTAAGCGTTTCTGTGTTAAGTCTGTATATATTTTAGGGAAAATATGGATGGATGAGAATATTAAGCTGAAGAACCACACGAACAGCGTCATTTTTTGGCTGGTTAGAGATCGTAGACCATATGGCACGCCTATGGACTTTGGTCAAGTGTTTAATATGTTTGACAACGAGCCAAGTACTGCCACTGTCAAGAACGATCTCAGAGATAGGTTGCAGGTCATGCACAAGTTTTATGCTAAGGTAACTGGAGGACAATACGCGAGCAACGAGCAAGCCTTGGTCAAGAGATTCTGGAAGGTCAACAATCATGTGGTGTACAACCACCAAGAAGCAGGGAAATATGAGAATCACACGGAGAATGCGTTATTATTGTACATGGCATGTACTCATGCCTCTAATCCTGTGTATGCAACGTTGAAAATTCGGATCTATTTTTACGATTCGATCATGAATTAATAAAATTTAAATTTTATTGAATGATTTTCTAGTACATAACTGACATACGA
ACCGGAGTGCCCTCCCTGGCCCTTTAAAATGTGGGTCCCACATGAGGGTATTGTTGTCTATTCACTCTATCAATTCCCGCTCAATTATTGGGCCTCTGTTCACTAAGGCCTTATAAGGCCCTTAATGAATTGGGCCCCAAGTTTGTCTTTATCTGCAGCTTTATATAAAGCTGCAGTTGCTTTCTTAAAGTAATGGCCACCACAAATTGTCGGATTTGTGGGTCCTCTTTTGCCTGCCCCATTAACGAACGCTTCAGCGTTTGTGAATCTCGAGGAGCTACTCTGAGTGATTTTTTGCTGTATTTTCGTAGAAAATACATAGAAACTTCCCCGGGTTTGATTTCCTATCTCAATGCCTTACAAGCGGAAATTAACGAGTTATTTTCCGCAATCAAAGAGGTTTCGCGGAGCGAAATCCGGCATGGCAGTTGTGAAGACAAGTGCCAGCCGTCGTCTATACAAAAAGGGAAAGCGGAAGCCTGACCGTATAAAAACATATACGTATGCATTCTCTAGTATTTGTACTGATAAAGGTACAATTGTATATATGAACAGCTGGTCTTTGGGTTTGGGTCCTCAACAGCGTAGCAGTGACATCGAGATTTTGAAGTCGATGTATATTCGCCTTACTGTTGCTCTGTCTGAAAATGCTGCTTCTCAAGTGAAGACCTATGTGGTTAAATGGGCTCTAATTGTGGATCAGGTTCCTGGTGAAACCCTAGTTGGTGTGGCGGATGTGTACAAGACTTGTCCCTCTCCTTATCCTTATGTGCAGTGTGCCTATATTGCTGATGATAATCACAGTCGTTTCCAAGTGCTGAGGAGTGGGTTTCTTAGTCTTAGTGGTAATGGTCTTGCAGTTGGATCTTCTACTAGAACTGGATGTCCGGCGATGAAGAATATGGCCTCTATTAACAAATTTTGTAAAAATTTAAATGTTAGATGCGTTTATGACGCAGATAGTGCTACTGGCGATATCGCCAGTATTAAGCGCGGTGCC
AGCAAAAACAAGCGATGGACAGAGAAGAACCCGCGGAATCAGAGTGCACCTTAAGAGCTCTTGTAGAAGAGTACAATGGAGCATGCAAGGAAGCACCGAAAGAGATGTCGAAGCAATTCACAGACTACAACACATTCAAAAGGTATACCACAAGCAAGAAGGATCATGCACCCCAGATGAGACTAGTGTATTCAGTGAGAAAACCATGGCCAATCAGCATGACTCCCAGCAAGGAGATCCCTCTGGTGTTCAACGGGACCAAACTAAAAGATACTATCCTGGACCTAGGAGAATCCAAGAGAACCAGGGCAAACATAGTAGTACCAGATTACTGGTCCAAGTACGGAAGCCAGACCAGCCTAGAAGTAGTTAACGCCATTCTATATGCGGAAGACTTGAAAGTACAGAGATTTTTCAGCACAGAATGGGGTGAGATCCGCTACGGAAGAATGCTCCCCTTCAGAAAGCCTGTACAGGCATGTCCCACTATAGAGGAGGTAAATCCGGCTTCTATACCACATACTCTGCTGCAAGTGTTCTGCCCCCAATACACCACTCTAGACAGCAAGAGGAAAGCACACATGGGAGCAGTAGAGAAGCTGAAAAGAGTCATGGAACCCATTTGTAAGGTGCAGACACAAGAATCTGCAGTACACATTGCCAGATCTCTTATTGACAGCAACAAAAAGTGGCTGCCCACCGTTGTAGACCACACCCCCAGGACTGCTGAGATGGCACATTTCTTGTGCAGCAAATATCACTATGTGCATACCAACACACAAGATCTAAGCGACACGCGCTCCATAGACAATCTATGCGGAGAACTTGTGAAGAGATCTCTGAAGTGCAGATGCCCAAAGGAGACTCTGGTCGCCAACCTAGACAAGATCACCATACAAGGGAGACCGATGAGGGAAGTGCTTGCTGACCACGATGGGGAGCTCCCCTACCTGGGAATATGCCGAGTGGCTATGGGTCTCAGTACACACCACACAATGAA
ACCGGATGGCCGCGCGATTTTTTGGTGGGCCCTAAACCAATGGTATGACGCGCTGAAAGCTTAAATAACTCTCCCCCCTTATAAATACTTCGGGCCTAAGTATCCGATTTGAAAATGTGGGATCCACTTGTAAACGAGTTCCCCGAGACGGTTCACGGGTTTCGGTGCATGATTTCTATCAAATATCTGCAGTTACTCTCTGAAGGATACTCCCCAGATACTGTTGGTTACGATCTAATACGTGAATTAATTTCTATTTTGCGTTCCAGGAATTATGTCGAAGCGTCCTGCAGATATCGTCATTTCTACCCCCGCGTCGAAGGTGCGTCGTCGTCTGAACTTCGACAGCCCTTACTCAACCCGTGTAACTGTCCCCACTGTCCGCGCCACAAAATCTCGAATGTGGGCGAACAGGCCCATGAACCGCAAACCCAGAATGTACAGGATGTACAGAAGTCCTGATGTTCCACGAGGCTGTGAAGGTCCATGTAAGGTCCAGTCCTTTGAGTCTAGACACGATGTAGTCCATATAGGGAAGGTTATGTGTATTAGTGATGTTACTCGCGGTACTGGGTTGACCCATAGAGTTGGTAAGCGTTTCTGTGTAAAGTCAGTTTATGTGTTGGGTAAGATTTGGATGGATGAAAATATCAAGAGCAAGAATCACACGAACAATGTGATGTTCTTTCTTGTCCGAGATCGACGTCCTACCGGCACGCCTCAGGATTTTGGAGATGTCTTTAACATGTTTGATAACGAGCCTAGCACCGCTACTGTGAAGAATATGCATCGAGATCGTTACCAGGTCGTAAGGAAGTGGTATGCAACTGTTACTGGTGGACAGTATGGAGCAAAGGAACAGGCTTTGGTTAAGAAGTTTGTTAGGGTTAATAATTATGTTGTTTACAACCAGCAAGAGGCTGGGAAGTACGAGAATCATTCCGAGAATGCCTTGATGTTGTATATGGCATGTACCCATGCCTCTAATCCTGTGTACGCT
GTTTCTGCGTTACTGACGCGGCAAGTCTAGCGCGCCTTCGTACCACGTCAGGTAGTAATCGCAGAGTGCCTGCCCGCCGGTGCCCGTTGTCGTGTCGAGGTTCGTGACGACGATGAGATAGTCGTGATTCGGCGCGAGCACACGATCGGCGCCTGGCGCGAGTCCACTGCCCGTGCGCCCGCCGGCTTGGCTTGCGCCATAAATGTGCGTCGGGTCGCCCCACGCCGTGCCGTTCGATGTGGTCGTCACGCCGCCGAGCACGGTCACGGTCGACGTCTGCGGAATGATGTCGTTGTAGTTCTGCACCGGAATGGCCGTACCGCCCGAAATGCCCGTCGGCGCTTTGAACAGCTGCAGGCCGACAGAGTTGCCGAGCGCGTAGAGCGCGCGATCCTTGATCAAGACAGGCTGCGCGGCAGTGCGGAACGCAATCTTCACGGCGTTTGTGCCGCCGCCCGCGATTGTCGGCAGCATGTACTGGAAATAAAATTGATACCCAAGCTTGACGTTCGACTCGACGTAGCCTTGCACGTTCAGGGCGCGCAGGCCTTGAAATGCGAGATCGGCAATGGTGCCATCAGTAACGTAGGCAGTGCCCGACAGCGGGCCGGTGCTGCCAGTGACGCCCGTGAACGTGAAACGCAAGGCACGGTAGTGCCCGTGCTCGGTGAGCGCGATCGTGCCGCCGCCCGCGAGCGCCGTGGCGAGGTTGATTGCCGTTGCGCCCTGCAGCACCTGATAGGTGCCTGTCCACTGCAGCCCTTCGACCTTGAGCGTGCCGGTCGCCGGCGCAGGACCGAACAGCTGCACTTCGACTTGACCTTTGCTGCCCTGGGCCATAGGCACCGAGACGACGCCGTTGGCGATCGGAATGGTGATAGGGGTGTTGGTCGGCATTGCGCCCTCGTAGCGTGCGCCGCGCTATGCGTTTGCATGGAATGCAATGCCGGCAGCTTCCGGCGATTCTACTATTCGTCAAATGAAATGAACAAGGCCCGCA
GATAAAACTCCAAGACCCAACAAGACGGCATGGAACAAAGACAGTACATCCTTGATCTGGTACGCAGAGAACTCACGGACACACCACAAACCCAAGACTTACAAAAACTAACTGAACGTATTATTTCGCTTGAAAAGACCATCACGCAGCTCGGAACTTTGCTTTTAGGGCCTAACTCCACCACAGCGCACGAAGTGTCATCGTTAGCTACGGCAATGCAAAAAGTTTTATATTATAATCGAGCTAAAGCAGCGATAAGTGATTTCATCATGGCTATTCCAAGATATCCACTTTACAGCTATTATGGTAATGATGATATTGATGATTATCATTTAGCTGTTGTTAATCGTAAGCCAATCTTGCCACAGTTTAGGTATTTAGGTCTCATGTTCGGTAAGCCGGCTACTGGAATACAGCCTTACAATTTTGAAGTGAGTTTCAATCTGAGCAAAGTAGAACAAACTTTGATTTCCGAGTTAGCTCCAACGGAATCGCAGGTCATCGAGGACATGAGACGTGACTCTACTATGTTACTGAAAGCTGAGGGTCGTTACGACAAAAGTCTTAACGTATTTACAGTATTGATCACAATCATTACATCAAATAAGCTTATATACTCCCAGCGGCTGAACATTCCTGGTCATAGGGTAGCGTCATTTGAGCTTATGATTATAGCGAATGCGGTTCATACCACCGTTTTCGAGCCGGCGAAGGTGACCAAACTTCCCAGTTGTGAATTGGGGACATCGTCTATAATGAGTACCACTTTTGAGATTAGAGTGCAAGATATGTCAACGCTACCGTCGCCAGCTTTTCACGCTCGAACCATTCAGTCCATCAAAAAGACTTGGCGTAACGCTGACTTTTCAACAGGCCAACTATCAGCTGAGGATGCAACCTATGAGCCGAAGATGAGTGGAGCCGAAGATGTCGTGATACCGCATGTATACGGTTTGGCTGAGAGCTGTGAGATTTTGACTATTTCCGACGTCTACGAATC
ACGTCTATAGCAAGGCGTTACTCGATGCCTAACGATGCACGGTGGATCGCTCAGAATGCAGGCTATACCTGGATTCATGCGTGATCGAGAGGTTCAATTCCTCTCCCATCAATTGCTACTCACTGAGAGTAGCCAATTTTCACAATGGTTAAAGTTCACATCACTGCGAAATCTTCCAACATGAAAGTTGGTAAGATCCCAGTAACAACAACTGAAGAGAGCAGTTGCCCAACAACATGCCCATTCTATGGGGGTGGTTGTTATGCCAAGTCAGGCTTTCACTTACGTTCACACTGGGAGAAAGTCTCCAAAGGAGAGCGAGGTACTGACTGGGATGGACTGACTGACTTTATTAAGTCACTTAAAGCGGGTCAATTATGGAGACATAATCAAGCTGGTGACTTGCCCCATGTTGATGGACACATCAACTTGAGACACTTGTTTGATCTAGTGCAAGCTAACCAAGCAAGCCAAGCCAAAGGCTACACATATACACACCACTTGCTTCATACCCACAACAAGGAAGCAATCAAGTATGCAAACAATAATGGTTTCACCATTAATTGCAGTACTGAATCCTTAGAGGCTGCCGATTCAGCAATGAATCAAGGGATGCCTGCGGTAACTGTGATCCCTTCGGATCATAAGGCTATCGAGTCTTACAAAGTAGTACACGATGGTAAGAAACAGGAACTGTTTAAGGTCAAGGAGAAAATCTCCACACCTGATGGACGTAAGGTTGTAGTATGCCCAGCTCAGACTTGTGCTCCCACTAAGTGTGAGACTTGCAAGTTGTGCTCTAAAGCTGACCGTAACTACGTTATTGCATTCGTTGCCCATGGTGGTGGCAAGAAGAAAGTAAATACTTTCCTTAATAACTAACTTATCCACTTCAGTATTCGATACGATTATGAACGTTTTAATTGGCTGTGAATACAGCGGTGTTGTTCGTGAGGCATTCGCAGCACGAGGTCATAATGCTTGGTCATGTGACCTACTA
ACCCAACCTCTCCACACTCACCTCTCCACACCTCCGTACAATAAAAATCCATATAAATGGCCCCGCAGGGTAAACGCTGGTGTTTCACTTCTTTTGACTCTGATCCTCCGTTTCTCTCACTTCCCGATGGATGTAGTTACTTGGTTTACCAAAGAGAAAAATGTCCTCAGACAGACAAAGAACACTGGCAGGGTTTCATCACCTTCGTCGGACAGAAGAGACTTAATACAGTTAAGTCTCTTGCAGGAGGAAACAATTGGCACTGGGAGGTCGCTCGAGGAAAAAATACAGAATGCAGAGCATACTGTACAAAAGAGGATACTCGAGTTGCTCCACCCGTCGAATTCGGTCAGTTCACAGAACTTGGGTCGAATAAGAGGAAGACGATGGAACTATTTCAGGAAGACCCAGAAGAACTCAAAATTGCCGACCCTCAGAAATATCGTCGATGCCTGGCAATTATCACAAATCAAAGATTCGTTGATGTTGCATTGCCTACTTTCGATCGACAATGGCAGTTGGAGGTCGGGGAACTTCTTGAGCAGCCAGCAGATGATAGAACTATCATTTGGGTGTATGGAAGCCAGGGCAATGAAGGAAAGACTACGTATGTGAAGGGACTCATACAGAAGGGATGGTTCAATTCACGTGGTGGCAAGTCTGATGATATAATGTTCCAGTACATTGTTCATGGAGGTCACGCTGTTTTTGATTTTCCTAGAGATAAAGAGGATTATGTTAATTATAATGTTTTAGAAGCTATTAAGGATCGTACATGTATTTCTAATAAGTACGAACCTCTTAGCATTAATTCTCCTTCTCTTGTTCATGTCTTAGTTATGGCGAACTTCATGCCTCAACTTGAGGATGAGTTCGATGATAAGGGTAGAGTTGTAAAAAAACAAATGTTATCCGTAGACCGGATTAAATTAATAGAATGTTAATTGTTAATTGTTTTATTTATTATTAAGAAAGCTATATACATAAAAAGAAAGAAGAA
CGCAAAATTCTTCCTAACGGGGGGGGCGTGTATACCCCCGTGACAACTTGAATATTGTAGGTCACCATCTAGTTCTATATGGCCTAGAACCGGTAGCCCAGGTGTTCTATATGGACATCTTATGCACATTCTTCATCTCCCTGACCGGCCATATCAGGGATCGATAGGTTTCGTACTACCAACATTACCCATAATGTAGGTCCGCCTTCGTCTACTTCCAGCAACGAAGTAAAATTTGCAGGACAACTTTTACTAAATGAGTAAAAAGGTAAATGAGTATCTTGGTACGCTGACATCAAGATCGAGACGGCCCTCGTCCGGAAAGGAGGACCGTTCTTTAAATCAAGCTTCCCGGCGCAGAAGGAGCGATAAAATTCTTAGCCCTGGTCAGGTGAACAAATTTGACCAAGCCTTCAAGAAAGCTGTGAAAACAAGGAGCAGGGTTCTTGGAAGAAGATTGACTCGTGAAGAGTTCACGGCATTGGTCAAAGCCGTGAGGAAACAATTACGACCAACCATCGTCGATCCAGCGTCCAGGCTGATCCACGATCTCCACCGTCGACTAGTCGCAGTGGAAAAGGCGACCCCCGCACACAGGGAAGCCCTTTCCGATGCCCTAGCGGTGGCCCGAGTCCAGGTTGACTTCCTGAGACTTGAGTTAATGAATCTTGTTGGCGAACAACAAGGTGTCAAAGAAACTTGTCCACACGTGGATAAGAAGTCAAAGGTATACCTCAAAATCGTATCAATCTTCGAGGTAGACCCTACGCTACATGGTCTTTATGTAGCTTCGAACCAAAGTGAGACACAACAAGTGTGTTGTAAGTCATGCCTGGGGTCCAGGCAGGATGCATACTTTTCATGGTTCGGGCAGGAGTGGTGCGCTTTCACCCCTGCTCAGTTGGAATGTCTTACGTCACCAGACAAGAGGCTCCTTGTCAATATTGAGCCACTCTCCCTCCAGAGTATATGGGGGGCTGTCCTAGATTACAGATATACT
GGGGGTTTCAACATGGCGACTATAAGGCACATTATGGATTGGCTGCGGCCAACATTCACACCTCTTGCTGGTGTAAAATCCCGGCAAGAGTGTATTGCGCATTATGGGGATGACTGGGCCCTAATGATCACCCAGTCCAGAATGACCCTTTCCGCTGAGGCCCAGGTGAACGCCTGGTATGAGGGGGGAGCCGAAGTGAACGGCTCCATTCCCTCAGTGGAAGGGAACGCAGCCGCCCCACAGGCTGCTGCGGTGGTTGCTGAGCCACCGCACCCCTCCCCTGCGGAGAACGAGGGGGAAGATGCAAGCTGGGTTGCAGCACTCCCAGCACCTCCCACCTACGAGGTGGTTCAGGGTCGGGCACCGACTCTAGAGGAAATTCACGGAGCTAGCCGGCTTCAGATTGTGCCATATACCGGCAGAGCTCGCGTGATCGGCGAGGACGAAGTTCTTCCCTCGCCGGTCCTGTCATCCATTTGGCGGGCCACTCGCTGTCCCGGGAGGATTTTGAGAGTACTCGGGACACTGCTGAAACCTGGTGCGTGTCAACGTCACCTGGAGGACCTGCGGGAGGTGCAGCCGCAGGTATGTGTTGGCAACCCCTGCGAGGTTAAGCTGCAGGAGGAAGGTGCACCCATGGCATATATGAACGCACAGTCAATAGCCATGGAGTTGCGGGCCATGTTTGGGTGGCAAGCTGCCACCCCCGCCAACAGGGAGCTGGGCAACCGCGTTGCCAGGGACATCCTCCGTGATGGCTGCGGAGCGACGAGGGAGCAAATTTGGTATATGAGCTCCCTTGCCCTGCACATGTGGTTCCAGCCCACACTCTGTGACCTGGCTATCAAGGCCGGGGCACAAAATTTTTAGTTGGGGAAGTGTATGCTAGGTCTGGCGTGGAGACTAAAACAAGGCCCAAGATCCTGTCTCCCCAGATCAAGGTGAAACTGGCAGCACGACCCCGGCCAGTGAAAAGAGTCTCATACAATGTGGACGTATT
GACATTTGTTCCTGTCCGCTATAGTCAAGATCGCGACCGTAGCTATGTCCACGCGTACCAAAGAGAAAACCAAAGAAAAGAAAAATGAAGAACTTACAAGCATAAACGAACCAACTCAAGCTCAAGATACCAAAGTTTCATCTAGTTTAGACCTCGTAAGCTCGCGTGATCGCCCGAAGCAAGAGAATGATAAGACGGAAGATCAGCAAGAGGGTACAGATAAACCCGGGAGTAAGAGGTCGATAGACGCTTTAGCTGCGATAATTGAAAAGAAAGTTCAGATGTCAGGTACTGCTGGTTTGGGTGACTTCTTTGGCCGAATGCGTCCTGAAATAACAGATGCGTTTTTTTCTGCGTTAGAAAAGGAAGCTGATGTATCCAAGGTTGTTCCAAGTTCATTGTCAAAGTTGGACGATGGTCAAGTGGTTGATTTGTTGGCTGTTGGCGAGGAAAAGGCGCTCAGTCAGTCTCTTTTTCAATTAGAAATCGTTGCATCTATACCCCATTTTTATCAACTAACGGCGAAGCAGATTGGCGCGTTGGGGGCACAAGGAGGTTATTTGAAAGCTTTTCATGGTGAGCAGGTATACCCTTTTATTGATCCAGTCGCTAATGAGTTTGGGAGAGGATTTGATCTCGCTTATGTTCGTGTTAACACTTCGGGTCAAGGTATTGAGCTGTTTATAGATCCATTTGACTTTGACAAAGTCTCTTGTAAGGTAGGAGGGCAGTCCTTAACGGGAATTGGGTTGTCAAATGTTGTGGGTATGGATGAAATAACCTATGATGATGTTAAAACACCTGAACAGATGATGGAGTTTGTGGTTCTTCTAATTGCCGGTGCTGCTAAAATGGGACGCTTTGTTTTGGTCGCATCAACGCCCGAAGGGGGAGGTCTACTGTTCAAAAAATGGGTGCGTCGCCCTGTGGCGGAGAATTTTCGTAATATCAATGGATGGCTCCTTGAAGATGACTACGAGAACTACCCGCATGTTCCTGA
AGTAGTGTACCCCTATCTACAAAACTTACAGAAAATTCAGTCATATCACAATATATGCATAATGGACTATCAAGAGTATCAACAATTCTTGGCTAGGATTAATACTGCAAGGGATGCATGTGTAGCCAAGGATATCGATGTTGACCTATTAATGGCCAGACATGATTATTTTGGTAGAGAGCTGTGCAAGTCCTTAAATATAGAATATAGGAATGATGTACCATTTGTAGATATAATTTTGGATATAAGGCCCGAAGTAGACCCATTAACCATAGATGCACCACATATTACCCCAGACAATTATCTATATATAAATAATGTGTTATATATCATAGATTATAAGGTCTCTGTATCGAATGAAAGCAGTGTTATAACATATGACAAATATTATGAGTTAACTAGGGACATATCCGATAGATTAAGTATTCCAATAGAAATAGTTATCGTCCGTATAGACCCTGTAAGTAAGGATTTGCATATTAACTCTGATAGATTTAAAGAACTTTACCCTACAATAGTGGTGGATATAAACTTCAATCAATTTTTCGACTTAAAACAATTACTCTATGAAAAATTCGGTGATGATGAAGAATTCCTATTGAAAGTTGCACATGGTGACTTCACTCTTACAGCACCCTGGTGCAAGACTGGGTGCCCTGAATTTTGGAAACACCCCATTTATAAAGAATTTAAAATGAGTATGCCAGTACCTGAGCGGAGGCTCTTTGAAGAATCTGTCAAGTTCAATGCTTATGAATCTGAGAGATGGAATACTAACTTGGTTAAAATCAGAGAATATACAAAGAAAGACTATTCAGAGCATATTTCAAAATCTGCAAAAAATATTTTCCTGGCTAGTGGATTTTATAAGCAGCCAAATAAGAATGAGATTAGTGAGGGGTGGACATTAATGGTTGAGAGGGTTCAAGATCAGAGAGAAATCTCAAAATCTCTCCATGACCAGAAACCTAGCATACATTTTATATGGGGAGCCCATAAC
GGGGAATTCCAAAAGCAGGTAGATATTGAAAGATGAGTCTTCTAACCGAGGTCGAAACGTACGTTCTCTCTATCATCCCATCAGGCCCCCTCAAAGCCGAGATCGCGCAGAGACTTGAGGATGTTTTTGCAGGGAAGAACACAGATCTTGAGGCTCTCATGGAATGGCTAAAGACAAGACCAATCCTGTCACCTCTGACTAAGGGGATTTTAGGGTTTGTGTTCACGCTCACCGTGCCCAGTGAGCGAGGACTGCAGCGTAGACGATTTGTCCAAAATGCCCTAAATGGGAATGGAGACCCAAACAACATGGACAGGGCAGTTAAACTATACAAGAAGCTGAAGAGGGAAATGACATTCCATGGAGCAAAGGAAGTTGCACTCAGTTACTCAACTGGTGCGCTTGCCAGTTGCATGGGTCTCATATACAACCGGATGGGAACAGTGACCACAGAAGTGGCTCTTGGCCTAGTATGTGCCACTTGTGAACAGATTGCTGATGCCCAACATCGGTCCCACAGGCAGATGGCGACTACCACCAACCCACTAATCAGGCATGAGAACAGAATGGTACTAGCCAGCACTACGGCTAAGGCCATGGAGCAGATGGCTGGATCAAGTGAGCAGGCAGCAGAAGCCATGGAAGTCGCAAGTCAGGCTAGGCAAATGGTGCAGGCTATGAGGACAATTGGGACTCACCCTAGTTCCAGTGCAGGTCTAAAAGATGATCTTATTGAAAATTTGCAGGCTTACCAGAAACGGATGGGAGTGCAAATGCAGAGATTCAAGTGATCCTCTCGTTGTTGCAGCAAGTATCATTGGGATATTGCACTTGATATTGTGGATTCTTGATCGTCTTTTCTTCAAATGCATTTATCGTCGCTTTAAATACGGTTTGAAAAGAGGGCCTTCTACGGAAGGAGTGCCTGAGTCTATGAGGGAAGAGTATCGGCAGGAACAGCAGAATGCTGTGGATGTTGACGATGGTCATTTTGTCAACA
TAGTATTACCCGACCTTGCCACACCTCCTTGGAACACTTTCTCTCTCTAGAAAGTGTGAGACTTTCTCTCTCTAAGCTTATATGGCTAGAAGGTACTGTTTTACATTAAATTACGCTACTGAGATAGAGAGAGAAACATTCCTCTCCCTCTTCTCTCAAGACGAATTAAACTATTTCGTTGTCGGCGACGAAACTGCAACTACTGGACAGAAACACCTCCAGGGATTTGTATCGTTCAAGAACAAAATTCGTCTTGGTGGATTGAAGAAGAAATTTGGTAATCGAGCTCACTGGGAAATTGCGAGAGGCAGCGATTCTCAGAATCGCGATTATTGCTGTAAAGAAACCCTAATTTCTGAAATTGGGATTCCGGTCATGAAGGGTTCGAACAAGCGGAAGACGATGGAGATTTATGAAGAGGATCCCGAAGAAATGCAATTGAAGGATCCAGATACTGCTCTTCGATGTAAGGCGAAGAAATTGAAAGAGGAATATTGTTCCTGTTATGATTTTCAGAAACTCCGTCCATGGCAAATTGAGCTTCACGCGGCTTTAATGGCGGAACCAGATGATCGGAGTATCATCTGGGTCTATGGTTCAGACGGAGGAGAAGGAAAGACGAGCTTCGCGAAGGAATTAATCAGGTATGGATGGTTTTATACAGCCGGAGGGAAGACCCAGGACGTATTATATATGTATGCTCAAGACCCAGAGAGGAATATTGCGTTTGATGTTCCCAGGTGTTCTTCGGAGATGATGAACTATCAGGCGATGGAGATGTTGAAGAACAGAGTTTTTGCAAGTACAAAATATAGGCCTGTAGATCTTTGTATTAGGAAGTTAGTTCATTTAATTGTGTTTGCCAACGTGGCACCTGACCCCACGCGCATAAGTGAGGACAGACTTGTAATTATCAATTGTTGAATAAAAGAATATATATTATTGTTTTAATTTAATTCCGCGAAGCGGTAGCCGGTCATAACACTGTTGCCCTTGGAAC
TAATAAATATTCATAAAGGAAACCGCTAATTTGAATTGCCGACCACAAACTGACATATGCAAATTAACTTCTCCAATTTACCTTAACTTCCTCAAAAATTAATTAATAATCATCGTCACAGTGGGAGGAGACTCCACACTATATAATAAACTACACTTCCGAATGGCTGAGTTTATGCCGCCAGACGGAGACTGGAGCAGTTCACTGATTACAGGCTGACCAAGGGCGGGTGCCGAAGGTGAGTGAAACCACCGAAGTCAAGGGGCAATTCGGGCTAGGTCAGTCTGGCGGAACGGGCAAGAAACTTAAAATAATGTTATTTTACAGAATGTCAAGATATATTCCATCAAAATCAACACTTAGACAAAAAAAACTACAATGGATGAATTTAATTGTTCACGGCCACGACATCTTTTGTGACTGCTGCAAACCACTTGAATGCACCATTGGAACCATAATTAACCAAGAACCAGACCTAAAATTCAACACAGAAGAAAAAAATCTACTTAAAAAATGCCTTTCTACAAAAGATGGAGACGCTGGCGCTGGCGCCGCAGACCCCGACGGCTTTGGAGAAGGAGATTTAGACGCCCTCTTTACAGAAGATTTTGGAGAAGAAAATACAGGGTAAGAAAAAGAAAACTTAAATACTTACCCTTAAGACAATGGCAACCTCATTATATTAATAAACTAAAAGTACAAGGATGGTACCCACTAGCAATATCAACTAAAGACAGACTATCAAATAACTTAAACTTATATTTAGAAAGCATTGCGCCGCATTATTTGCATGGTGGGGGAGGATTTACAATATGTAACTTCTCTTTAATGACTTTATATCAAGAAAACCTTGTATGTAGAAACTGGTGGACAAAAGGAAATGAAAATATGCCTTTAATTAGATACCTAGGATGTGAAATTACCTTATATAGACAAGCTGAACTAGACTACATGGTATATGTACATAATTCTTATCCTATGTCAGCTAATTTACTAACAT
GCTATTCGCGGTCATGGCTTACATCGCAGTTCCTGCGGTGGTGGATTCACGTTCAAGTGAGGCTATTGGACTGCTAGAATCGTTTGGAGTAGACGCTGGGGCTGATGCGAATGACGTTTCATATCAAGATCATGACTATGTGTTGGATCAGTTACAGTATATGTTAGATGGATATGAGGCTGGCGACGTTATCGATGCACTCGTCCACAAGAATTGGTTACATCACTCTGTCTATTGCTTGTTGCCACCCAAAAGTCAACTACTAGAGTATTGGAAAAGTAATCCTTCAGTGATACCGGACAACGTTGATCGTCGGCTTCGTAAACGACTAATGCTAAAGAAAGATCTCAGAAAAGATGATGAATACAATCAACTAGCGCGTGCTTTCAAGATATCGGATGTCTACGCACCTCTCATCTCATCCACGACGTCACCGATGACAATGATCCAGAACTTGAATCAAGGCGAGATCGTGTACACCACGACGGACAGGGTAATTGGGGCTAGAATCTTGTTATATGCTCCTAGAAAGTACTATGCGTCAACTCTATCATTTACTATGACTAAGTGCATCATTCCGTTTGGCAAAGAGGTGGGTCGTGTTCCTCACTCTAGATTTAATGTTGGCACATTTCCATCAATTGCTACCCCGAAATGTTTTGTCATGAGTGGGGTTGATATTGAGTCCATCCCAAATGAATTCATCAAGTTGTTTTACCAGCGCGTCAAGAGTGTTCACGCCAATATACTAAATGACATATCACCTCAGATCGTCTCTGACATGATAAACAGAAAGCGTTTGCGCGTTCATACTCCATCAGATCGTCGAGCCGCGCAGTTGATGCATTTGCCCTACCATGTTAAACGAGGAGCGTCTCACGTCGACGTTTACAAGGTGGATGTTGTAGACGTGTTGTTCGAGGTAGTGGATGTGGCCGATGGGTTGCGCAACGTATCTAGGAAACTAACTATGCATACCGTTCCGGTATGTATTCTTGAA
ACCGGATGGCCGCGATTTTTTTTTTAAAGTGGTCCCTACCACTAACAAAAATCCCCCACTCAGAACGCTCCCTCAAAGTTAAATTATTAAGTGGTCCCCTATTTATACTTATTCTCCAAGTATTATTTTAAACATGTGGGATCCTCTTTTGAACGAGTTTCCTGAAACTGTTCACGGTTTTAGGTGTATGCTTGCCGTAAAATATCTTCAATTAGTTGAACAGACATACTCTCCTGATACGATTGGTCACGATCTTATACGCGATTTAATTTCAGTAATTCGTGCTCGCAATTATGTCGAAGCGTCCCGCAGATATTGTCATTTCCACTCCCGCCTCGAAGGTACGTCGCCGTCTGAACTTCGACACCCCCGTGATGAGCCGTGCTGCTGCCCCCACTGTCCTCGTCACCAACAGAAGAAGGACATGGACCAACAGGCCCATGTACCGCAAGCCCAGACTGTACAGAATGTACAGAACCCCTGATGTGCCCAAAGGTTGTGAAGGTCCATGTAAGGTACAATCGTATGAACAGAGGCACGACATATCCCATGTTGGTAAGGTATTATGTGTTAGTGATGTCACCCGTGGTAATGGGCTTACACATCGTGTTGGTAAGAGATTCTGTGTGAAGTCTGTTTATGTATTAGGTAAAATATGGATGGATGAAAATATTAAAACTAAGAACCATACGAACACTGTGATGTTTTTTCTTGTTCGTGACAGAAGGCCCTATGGTACTGCTATGGATTTTGGTCAGGTGTTTAACATGTATGATAATGAGCCCAGTACTGCTACTATCAAGAATGATCTTCGAGATCGTTATCAAGTTTTAAGGAAATTCAGTTCAACAGTCACAGGGGGTCAATATGCTTCTAAGGAACAGGCGTTGGTGAAGAAATTTATGAAGATTAATAATTATGTAGTTTATAATCATCAAGAAGCTGCTAAGTATGACAATCATACTGAAAATGCCTTGTTATTGTATATGGCTTGTACTCA
CTCGCGGCATAGGCAGCCCTCTCTCGCCAGCGTTTTTTCCACCAGCAAACACCGGCCGGTCATCCCGGCTACGTCGCCACACCACCAGGAGGCAGACACATGGACCCCGAGCTGATGCGCGCCCGCCTCGATGCGGTCGCCCTCGCGATCCGCGCCGCCGAGCTGGGCCTGCTGGCCGACGGCAAGACGGTGCTCGACTCGGCCCGCGACATTGCCGCGTTCGTCGAGGGTTGACATGCGCGCCCCCGACATGCTCAGCGTGCAGTGCCCTGGCTGCGCCGCGCCGGTCGAGTGCACGATCACGACCGAGCCGGTGGAGCCCGAGCCCGGCGACACGCACGCCAAGATCCGCGTGCGCGCGGTCGATCTGCGCGAGCGGTTCCGCGCCCATCTCGTCGAGTGCACTCGCACCCCCGAGGCTGTGCTGGCGGTGGCTTATGGCGGTTAAGTCTGTCGCCGCCGCGGCGGCCGACGGCGACCGGCGCGAGCTGCTCGTCGCGATGCGCGCCCGCGTGGCGACCGCGGTTGAAGATCCCGAGACACCTGCCCGCGATCTGGCTGCCCTGACGCGGCGGCTGTTGGAGATTGCCAACGAGATTGCGGCGATTGACGCTCAGGCCGAGCAGGGCGAGGGCAGCGTCGCCGCCGCGGCAGCGACGCCCGATGAACCATTCGACGGCGACGCTTAGCGAGGTCGCGCGCCACGTCATTGCGCCGCAAGGCATCGTGTCGACGGCCTGGCCGTCGGTGCGCGCGACGTGTGGCGCGATGGGCCTCGGGTTCGACCTGTGGCAGGACGACCTCGGCAAGCTGATTTGCGCGAAGCGCGACGACGGCCTGTACGCGGCCGACATGTTCGCAATGTCGATCCCGCGGCAGACCGGCAAGACGTACCTGCTCGGCGCGCTCGTGTTCGCGCTGTGCATCAAGACGCCTAACACGACGGTGATCTGGACGGCGCACCGGACCCGCACGGCCGCAGAGACTTTCCGCAGCATGC
GGCTTTTAAAAGCACTTGCTGGAAATGGCGACTCAGGCTTCCGTTGAATGGATCTTTAACGTAGCTGGATCAGCTGCTTCATCTTCTTTAGATAAAGCGATCAAGGATGCAGGAGGGAGTGAAAACTTCTCAAAATATGTTATCACAAAATTTTATGATAATTATAAAGATTGCATTGATGATTCTGGTGTGTATAATGCATGTATAGGTAGAGCTAAAACTATAGATAAAGCATTAAATGATCCAAAAGTAGCAGAGAGAAATGAAGAATGGTATACAAATGTAGCAACAATCAGTAGACTTGATTTAGAATTAGCAGAATTAAAATTGATGTTATCTAATCTAGGAATTAAAAGAGAGGAGCGAGTGTTAAATTCAATGTTCTCTGTGGTGAGAGAAAAAGGTAGATCATCAAACGTAATTATGATGAAACAAAATGCAGTGAAAATGATTGAAGAAGGAAAGTTAAAAATTAAAGTAGAAAGAAATGAAACATATACTGAATCACTTAAAAATAAAATAGAAGAATTGGAATGTATAATAGATGCATTTGAAAAAGGAAAAGATATCACCATTGATTTAGACGCTATGAACGGTGAAGTTAAATTAGATGGAAATTCATGTTCATATAATTCAACTGCTGCTCTTGTTTCGACTATTTTGGGTACACCTATTAAAATGTATAATGAATCTGGACAACCTTTGTTTGATGTGGGAAATTATATGAATCCAAAAAACATTATCGAAAAAATGATTGAATTAGAAATTCCAATTTTTAAATCAGATTATAGGAATAATGAATCTCCAGATTTTGATAGTTGGAATGAAAGGAGCAATTTAAAAATTGTAAGTGTGAATGACTGTCATGCAATATGCATATTTAAATTTGAGAATAATTGGTGGTGTTTTGATGATGGAAGATTAAAAAAGCATAATGGTGCTGGTTACCCTCTGATTGTCGCAAATTCGAAATTTCAAATTGATAAAATTTTAATTTCCG
TTTAATAAGTGTTGTGCAGATTAATCTGCACAGCACTAGCCACAAAGTTCAGTGGTCCCAATTATGGGATATAAAACTCAATGGTCGACGGAGTGACCTGGAAATGCTCCCCGTGAGAAACCTTGTTTAAACGCACTTGGACCTTCTCCGGCCTCAGCGCCAGGCATAGCTGGATCGTCAATCCCAAGTTTGGACTTAGACTTGCTCTATGTTACAATTGGGAGGAGCGTGACTTACCATTGGTCGTTGATGACGTTAATTCCAAACAAAAACAACAACAACAACTTAGTTTAAATAATTCCGGTCTTTAAGCATCAGGGTAGACCGATGAGGAATAAAGAACCCTATAAGACTGATTCGATACCAAGAGCTGGTGTCTGAGGGATTACGACTCGCGTGGTCGGACAGCACATGTTAGTCATGTATTATGGTGTTTCCCAACACGTATCTTTGCTCTAGTATTGAACTTTAGTGATGAGTGTACTTGGCATGTACACCTGATTAGTTAGCCCTTGTGGATACGCCACTGCCGCTCAGGTACAGTAGGACATACCCCAAATATTGGGTTCCACTCGTAGAGAAGAAAATTAGTGGCGAAACGTACGGTTTATGTCAAAGGAGAAGGTGATTTTAATTGCACCTGAAGCAACCCTAGGTCTTCCCTTTGATGTGAGCTAATAAGGAGTAACCGATTCTTACAATGTGATCATGTCTTTTCAACAAACAAACAACAACGCAACCAACAACATCAACTCCCTTGAGGAGCTTGCTGCTCAAGAACTAATAGCAGCACAATTTGAAGGAAATCTTGATGGTTTCTTTTGCACTTTTTATGTGCAGTCCAAACCACAACTATTGGACTTAGAGAGTGAATGTTATTGTATGGATGATTTTGATTGTGGGTGTGATAGGATCAAGAGAGAAGAAGAATTACGTAAACTGATTTTCTTAACATCGGACGTTTATGGATATAACTTTGAAGAGTGGAAAGGATTAGTTT
ACCGGCGCCTGTACTCCGTACTCCGCACCCTACGAGGAAGCTGCAGACACCGCTTAACGAGCCACCCCGAACATGGCGAAAAACGGCAACTACTCATACAAGAGGTGGGTCTTCACTATTAATAACCCTACCTTTGAAGATTACTGTGCCGTAGTTGAGTTCTGCAATCTGGATAACTGCAAGTTCGCGATAGTCGGCGAAGAGAAAGGAGAGAAAGAAGGCACACCTCACCTGCAGGGATTCCTGAGTCTGCGAAAGAATGCGAAAGCTGCTGCGCTTGAAGAGAACCTGGGAGGAAGAGCCTGGCTGTCTCGAGCTCGGGGATCTGACGAAGATAATGAAGAATATTGTTCCAAAGAGTCGACATACCTTCGAGTCGGTGAACCAAACCGAAAAGGTCGCTCAAGTGATCTCCCCGACGCGGCATCCGATGTGCTCGCTGGTCTGCCGATAACTGACGTGGCCCGGAAGTACCCGACGACTTATGTAATGTTTGGGCGGGGCTTAGAGCGGTTGCGTCAGCTGATCGTGGAGACCGCTCGTGATTGGAAGACGGAGGTCATCGTTCTGATTGGGCGGCCTGGAAGCGGGAAGAGCCGTTACGCGTTTGAATTTCCCGCGCGTGAAAAGTATTATAAATCTCGCGGGAAGTGGTGGGATGGCTATAATGGGCAGGATGTGGTTGTCATGGATGATTTTTATGGGTGGCTGCCTTACGATGACCTTTTAAGGATCTGTGATCGCTATCCTTTAAGGGTAGAGTACAAGGGAGGTATGACCCAGTTCGTTGCTAAGACACTTATAATTACCTCTAATAGGGAGCCGCGTGATTGGTATAAATGCGAGTTTGATGTGTCTGCATTGTATCGGAGAATTAATCAGTACCTGATATTAACCCCCGACGGATATGCACCCGCCCCCGAGTTTATGCTGCCGTTTAAAATAAACTACTAAAGTCCTGGTTAAGGTTAGAAACAGGAACGTTTATTGTGTAAAATTA
AGTAAATCCTGTGTGCTAATTGAGGTGCATTGGTCTGCAAATCGAGTTGCTAGGCAATAAACACATTTGGATTAATTTTAATCGTTCGTTGAGCGATTAGCAGAGAACTGACCAGAACATGTCTGGTCGTAAAGCTCAGGGAAAAACCCTGGGCGTCAATATGGTACGACGAGGAGTTCGCTCCTTGTCAAACAAAATAAAACAAAAAACAAAACAAATTGGAAACAGACCTGGACCTTCAAGAGGTGTTCAAGGATTTATCTTTTTCTTTTTGTTCAACATTTTGACTGGAAAAAAGATCACAGCCCACCTAAAGAGGTTGTGGAAAATGCTGGACCCAAGACAAGGCTTGGCTGTTCTAAGGAAAGTCAAGAGAGTGGTGGCCAGTTTGATGAGAGGATTGTCCTCAAGGAAACGCCGTTCCCATGATGTTCTGACTGTGCAATTCCTAATTTTGGGAATGCTGTTGATGACGGGTGGAGTGACCTTGGTGCGGAAAAACAGATGGTTGCTCCTAAATGTGACATCTGAGGACCTCGGGAAAACATTCTCTGTGGGCACAGGCAACTGCACAACAAACATTTTGGAAGCCAAGTACTGGTGCCCAGACTCAATGGAATACAACTGTCCCAATCTCAGTCCAAGAGAGGAGCCAGATGACATTGATTGCTGGTGCTATGGGGTGGAAAACGTTAGAGTCGCATATGGTAAGTGTGACTCAGCAGGCAGGTCTAGGAGGTCAAGAAGGGCCATTGACTTGCCTACGCATGAAAACCATGGTTTGAAGACCCGGCAAGAAAAATGGATGACTGGAAGAATGGGTGAAAGGCAACTCCAAAAGATTGAGAGATGGTTCGTGAGGAACCCCTTTTTTGCAGTGACGGCTCTGACCATTGCCTACCTTGTGGGAAGCAACATGACGCAACGAGTCGTGATTGCCCTACTGGTCTTGGCTGTTGGTCCGGCCTACTCAGCTCACTGCATTGGAATTACTGACAGG
AGTTTTTGAAAACTTCTGTGAATGTTTATATCCTTAGTCGGATCGAGCTAAATTTTAAATCAAAGGAGTTGTTCGGAAAAGTGACCTTGGTTCGTTATGAATAGAGGAAGCTTGAAGAAGGGGCCTCCGGGCCCAACATCCAACCGTCCGTCGGTTGGACCGCCCGACTCGGCGGGAAAACGAGTCAAACAAGTGGCCCCACCACCAACTAGGGGTCACATGGAGAGAGGACTCTCTCTCTTAACCAAGAACGACAATGTGTCGCGACAGGCAAAACGGCAACGAAACCCTCGGCAACAGCTTTCTGGAATCTTTGGCGGTGGTGTTGGCGCCTGGCTGCGTGTGCTACACATGGACATCGGAACGGCAATCTTATGGCTTGCCCTGGCAACGGCATCTCTCGGACAGCGTATGTTTAAGCAACTGAACTCTCTTCGTAAGCGCGTGAAGCGCCTCGAAAAACAACGTAGTGGACCGAACCTTGTCATGATCATTGGGCTCTTGGCTCTTGGCTTATGCTATGGTGAGATGCTTCGCTATCTATCGGACGGAAAAGGAGCTCTCAGGCTGGAACGCGAGGATGGAAGCATTGTGGACGTGGCTTTTTATAAGCTACCGAGCGATGCCTGCCCTGGTGGAACGGTTATTGAAAAGCATTGTCCATTGGTAATCAGGATGAGTGATCTGGAAAATATCGATTGTGGATCAAGCGTTGAAGGGTTTCATCTACGGTATCACCGTTGTGTGCCCCAAGTGCGACGTCGACGAGCTCCCCAACCACAAGTCTCAAACCAAGTTGGCTTGTTGGAGGAAGTGGAGATGATTGGCTTCAGGTTCTTTCGTGAAAATGTTCCCGTCATCGTGGTGTGCTTGCTAGTCGCAGCTGTTGCAATGCGTTGGCCGATGTGGAGCGTAGTGTTGATCAGCGTCCTCACATGGAACGTGGTCAAGGCGTCTTCCATTGAGCCGTTGTATACCATCTCGGCAACTGGAACCTCGC
NAAATTCTCCAGGATTTCTCGACCTAGTTCGTTTATCTGGTGACTTGCGCTACCGTTGCTTTGCGTAGAGAATTTCTCTCCATAATTATTATCTTTAGTTGTGGGGTTTGAAGGTTGGGTCTACCTTTCGGGGGGATAAATTGTAACTTCCAACAAACAAGCGACATGGAGACCATCAAGAGAATGATTTGGCCTAAGAAAGAGATTTTTGTGGGTGATTTCGCAACCGGAGTGAATAGGACAGTTCCGGTGAACATCTTTCAATTGGTGTGTCGTGTGGTTCTGAGATACATGAGGACAGGGAAAATAGAGTGTGATTCTGACAGCATGACTAAGTTTATAGTTGAATTACTCAAAACTGATTGTGCTGCCAAATGGGAATGGTTCATGAAGAGACGGCAGAGGGGTGATTACATTGTCCCTCTATCTATAGCCTCCATACCAATCATACCGCTGTTGAGTTATGCCACTAGGGTACGCGCAGTCTCAGTCAAGGCTTTTGGCAATGAACTATCGTTCAATGTCAGGGTGCCTAGACCATCTGTACCTAAGAAAGGATTGCTCCTCAGACTGGCGGCAGGTCTAGCGTTAGCTCCTATATGCGCGCTGGCCGTGTACGCTACCCTACCTAGGGAAAAACTGTCGGTATTTAAGCTGAGAACTGAGGCACGAGCACACATGGAGGATGAGAGAGAAGCGACAGATTGTCTGGTGGTTGAGCCGGCAAGGGAACTTAAGGGTAAAGATGGTGAGGATCTCCTCACTGGTAGTAGATTGACTAAGGTGATCGCGTCCACTGGGCGCCCTCGTCGAAGACCTTATGCGGCAAAGATCGCACAGGTGGCGAGAGCAAAGGTGGGTTACCTTAAGAACAGTCCAGAGAATAGACTAATCTACCAGAGGGTGATGATCGAGATCATGGACAAAGACTGCGTCAGGTATGTTGACAGGGATGTCATATTGCCTTTGGCTATTGGATGCTGTTTTGTCTATCCGGATG
ACCAAACAAGGGAGAATATGGATACGTTAAAATATATAACGTATTTTTAAAACTTAGGAACCAAGACAAACACTTTTGGTCTTGGTATTGGATCCTCAAGAAATATATCATCATGAGTGATATCTTTGAAGAGGCGGCTAGTTTTAGGAGTTATCAATCTAAGTTAGGGAGAGATGGGAGGGCTAGTGCAGCAACTGCTACTTTGACAACCAAGATAAGGATATTTGTACCAGCTACTAATAGTCCAGAGCTCAGATGGGAACTAACATTGTTTGCACTTGATGTGATTAGATCTCCGAGTGCTGCCGAGTCAATGAAAGTTGGAGCTGCTTTCACACTCATCTCTATGTATTCAGAGAGACCCGGGGCTCTCATTAGAAGTCTCCTCAATGACCCAGACATTGAAGCTGTAATAATAGATGTTGGATCAATGGTCAACGGAATACCAGTAATGGAGAGGAGAGGAGACAAGGCTCAGGAGGAGATGGAAGGCTTGATGAGAATCCTCAAAACTGCTCGAGACAGCAGCAAGGGAAAAACACCTTTTGTTGACAGCCGAGCTTACGGCCTACGGATAACAGACATGAGCACCCTGGTCTCTGCAGTTATCACCATCGAGGCCCAGATCTGGATACTGATCGCTAAAGCAGTTACAGCTCCCGACACTGCCGAGGAAAGTGAAACTAGAAGATGGGCTAAATACGTCCAACAAAAGAGAGTCAATCCGTTCTTTGCTCTAACTCAGCAATGGCTAACAGAAATGAGGAATCTGCTCTCCCAGAGTCTATCAGTAAGGAAGTTCATGGTTGAGATCCTCATAGAAGTCAAGAAAGGAGGATCTGCTAAAGGCAGAGCAGTAGAAATAATCTCAGACATCGGAAACTATGTCGAGGAAACTGGTATGGCAGGATTCTTCGCAACCATCAGATTCGGGTTGGAGACAAGGTATCCAGCACTTGCACTCAACGAATTCCAGAGTGACCTCAACACCATCAAAAGC
AGTTAATAATTTACTCGTATAGCTCAGTGGTAGAGCACTCAACTTATAATTGAGGGGTCGATTGTTCAAGCCAATCTACGAGTATAACGTATGTTCTCGCCGAAAGGTGGGAACTTTTTTTATTTATTTAAAAATAATTGTTGACTTTGTGGTACAGTGCCACTATAATAATATACATCAAGTAAAGGAGGACAAAAATATGTCAAAGAAATCAGTCACGCCAAGTATTCGTATGAATGAGGAAGAGTATCTAAAACTCAAATCGTTAAAAGAACAGTATGGAATTTCTTGGAACAAGCTAATAAAGTTAGTCAATGAATTATTAGAAAAGGATATGAAAAAGAATGGACACTAAAAAATACGTCGATCGCTTTCGAAAAACAATTGTTGATTATGGCATTCCAAACGATCAAGTTGTGATTGCACCGTATTCGAATGGAAACAGTTCTGGAGTGACGATGTTCAATGGCATTAGCGTCATGGATTATATGACATGCAACAATCAGTCAGTAAAGTTAATGGCTAAACAAGTTGCCAAGGATCTGCATGTTAAGTACAGACGAGGTATTGGGTTCTAACAGAGTTAAAAACAAATTAGAGGAGGTTTGATTTTGAAAGATAATTATAGAAAATTACTAGCCTACGTTCAAAAAATCGAAAACAAGTACGGGACTGTCATCCTCATGAATAATCGTGAACGTAACTACATGTTAAAATTATCTTATCCATGCTATAAAAACGAGTATGCTGATCTAAACAAGTACGAAATAACGATTATCAAGAGATATTTAAAAAGTGATATTAACGTTCGCCAATTAGCATATTATTTGGGCGGGATCACAGAAACTGAGGCAGATTACAAAGCTCGGCTTTACAGGACTGGACGGTATGAACTAACTAGCCACAGAAATTATTGGGAAAAAAGTAAATAAAATGAATTAAATTAGGAGGAATCGTAATGATTAATAATGAAAAAGAAATCTGGAAATCACTACCCAGT
CAAAACAAAACAGAACAAAACAATCTAACTAACTCATACCGGCCTGAATCGAGCGTCTCTTGACTAGATTCACCTCATGGCGTTAGTAAGGAATGTCTTCTCTCAGATTACAGATCCAAGCCTAAAAGCAGTAATACAAGATGATTCATATCGAACCATCAAAGCAGAACTCAACCAGGCAAAGATCATAAATCCATATGCGCAAACAGGCGAAGCGGCAGATTTGTTGGAAACTTTGGGCGTCATCACTCACCCATACGCCATAGCAACGCACACACATGCTGCCGGAAAAGCTCTGGAACTAGATCTATACCATTCAGTATCACATTATCTCCCCAGGAAAAGCCCGGTCACCTTCATGTTCATGAAACCAGCAAAGCTACAATACTTGAGAAGGGGCCCACAACACCGTGACCACTTTGTTAATTCTTGGGTAGAACCCAAAGATCTCGCTAGATACCCAGAACAGACAGTGGTAGACGGAATCCCACCAATCCAAACATCTATTGCTTTCATGGGGGACACCCTCCACTTCCTCACACCAAAATTTGTTGGTACGCTCTTCGCGCGATCTCCCAAACTCAAAACCTTCTATGCTACAATGGTCCTTCCACCCGAGGCTCTACACAAGATGAACTCCCTATACCCCCAGATATACACACTGCAGTATAAAGAAAAAGGTTTCATTTATACTCCAGGTGGCCATGCTGGAGCTTCTTACTACCATGAATACTCACAATTGGGCTGGCTAGATGTTGGTCTCATAGAGTATTTCGAAGAGAATGCTCCTGATGGCAGTGAATATTTGGGAACTAAGTGGGCTGTCACTGCACAAAGAATAGAAACTAAGGGCGCAAATCATCTTTTTGTTTTCCAGAGGGGAAGGCTCCAAACTCCACAAATGAGATCTATTGCGACCAACACTCAATACATCACTGTGCCCGCTGTCTTCTTGCCTAAGAAATTCAATTCTAGACAACCTCTGAAGAAGACGATTGCA
ACCGGATGGCCGCGCGATTTTTCCCCCCTTGTACGTGGACGGTCACGATTGTCTCTTTCCGCCCGCACGCTCCTCTTTAATTTGAATTAAAGCTCTCCGCTTTCGTCTCGTCCAATCATGTAACGCCTGACGAGCTTAGATATTTTTAACTACTTGGGCTCGAAGTAGTTATCGTTATAAATTAAAGAGGCTTTTGGCCCACTGAATTCAATTCAAAATGCCTAAGCGCGATCTACCCTGGCGCTCGATCGCGGGAACTTCGAAGGTGAGCCGCAATGCCAATTATTCCCCTCGTGGAGGAAGTGGGCCTCGAATTAACAAGGCCGCTGAATGGGTTAACAGGCCCATGTACAGGAAGCCCAGGATCTACCGGACGCTGAGAACGCCTGACGTTCCAAGAGGATGTGAAGGCCCATGTAAGGTCCAGTCCTATGAACAGCGCCACGATATTTCACATACAGGTAAGGTTATGTGCATATCCGACGTGACACGTGGTAATGGTATCACTCACCGTGTGGGTAAGCGTTTCTGTGTTAAGTCTGTGTACATTCTCGGTAAGATCTGGATGGATGAGAACATCAAGCTGAAGAACCACACGAATAGTGTTATGTTCTGGTTGGTCAGGGATCGTAGACCGTATGGCACTCCCATGGATTTCGGTCAAGTGTTCAACATGTTTGACAACGAGCCCAGCACTGCTACGGTGAAGAACGATCTACGCGATCGATTCCAGGTCATGCACAAATTCTATGGGAAGGTGACAGGTGGACAGTATGCCAGCAACGAGCAGGCGATAGTCAAGCGCTTCTGGAAGGTCAACAATCATGTGGTCTACAATCATCAAGAGGCTGGCAAGTACGAGAATCATACGGAGAACGCTTTGTTATTGTACATGGCATGTACGCATGCCTCTAACCCTGTATATGCAACGCTTAAGATCCGGATCTACTTCTATGATTCGATCATGAATTAATAAAGTTTGAATTTTATTGAATGATTT
TACCGGATGGCCGCGCGAATTTTTGGCCCTCCACGTGTCCAGATGAGCGCCTGCTTATTGGTGATCCCCCCCTCTCTGGAATTGGTCCCCCCCACTTTTGACCACTTTTGACCAATATTTGAATTAAATGCGCTCCCCCAGTCCGTACAGTACACGTGGCGCAATCTGGTCCATGCATTAAAGCTTAGTCATTCACTAGGAAAAAGTTTGTATATCCCCCCCCCCAACTTTGAATTTGTCCAGGTTTAGTCCCTCACATTATTTATATATACGTGGACCAGTCATAACCCATATGTGAAGGCTATTTACTATTATTCAAAATTCAAGTTGCTCTATTTAAAGGACGTTGTTGTCATTTTGGAGTAGTATCCGATATCTTAATATGTATCCAGTTAGATATAAACCTGATGCTAATAATTATAAGAGGAGATATTATTCACGTTCTAATGTGTTTAAGAGATCATCTGGTGTTAAACGTGCAGATGGGAAACGTAGAGCTACCCAACAAAATAAGTCTCATGAAGAGCCCAAGATGTCAGCCCAACGTATTCATGAGAATCAATATGGACCTGAATTTGTAATGACTCATATATATCTGCTATTTCCACATATATTAACTACCCCCATTTGGGTAAGATTGAACCTAACCCGAAGCAGGTCGTATATTAAGTTGAAACGACTCAGGTTTAAGGGAACTGTTAAGATTGAACGAGTACATGCTGATGTTGCCATGGATGGTTTACCCCCTAAGATTGAAGGTGTTTTTTCACTTGTTATTGTGGTGGATCGTAAACCTCATTTGAGTCCTTCAGGATCTCTGCTCACATTTGATGAGTTATTTGGTGCAAGGATTAATAGTCATGGTAATTTAGCGATAGCTTCCTCCTTCAAAGACAGATTCTACATTCGTCATGTGTTGAAGCGTGTTTTATCTGTGGAGAAGGATAGTACAATGGTCGACCTTGAAGGATCAACGTCACTCTCTAATAGGCGTTATAAT
TAGTAGTAGACTCCGCACGAAGAAGCAAACACTGAATAAAGGAGATACAGAATGGTAGGGTGGGTTTGCATCTTCCTCGTGGTCCTTACTACTGCAACTGCTGGGCTAACACGGAATCTTTATGAGTTGAAGATAGAATGTCCACATACTGTGGGTTTAGGTCAGGGTTACGTGACAGGTTCAGTGGAAATTACACCTATTCTCTTAACGCAGGTAGCTGATCTGAAGATTGAGAGTTCTTGTAATTTCGATTTGCATGTCCCGGCTACCACTACCCAAAAATACAATCAGGTTGACTGGACCAAAAAAAGTTCAACTACAGAAAGCACAAATGCAGGTGCAACTACATTTGAGGCTAAAACAAAAGAGATAAATTTGAAAGGCACATGTAATATTCCTCCAACTACATTTGAAGCTGCATATAAATCAAGGAAGACAGTAATTTGTTATGATTTAGCCTGTAATCAAACACATTGTCTTCCTACGGTCCATTTGATTGCTCCTGTTCAAACGTGCATGTCTGTGCGGAGCTGTATGATAGGTTTGCTGTCAAGCAGGATTCAAGTGATATATGAGAAGACATACTGCGTTACAGGTCAATTAATAGAGGGGCTATGTTTCATCCCAACACATACAATTGCACTCACACAACCTGGTCATACCTATGATACTATGACATTGCCAGTGACTTGTTTTTTAGTAGCTAAAAAGTTGGGAACACAGCTTAAGCTGGCTGTTGAGTTAGAGAAACTGATTACTGGTGTAAGTTGCACAGAAAACAGCTTTCAAGGTTACTACATCTGTTTTATCGGGAAACATTCAGAGCCCTTATTTGTGCCAACAATGGAGGATTATAGGTCAGCTGAGTTATTTACCCGTATGGTTTTAAATCCGAGAGGTGAAGATCATGACCCTGATCAAAATGGACAAGGTTTAATGAGAATAGCTGGGCCTGTTACAGCTAAGGTGCCATCTACAGAAACAACTGAAACAATGCAAG
TAATATTACCGGATGGCCGCGAAAAAATAAAGTGGTCCCCCCCCACGTGATTGATGTGACCTGTCGACGAATGAGAACCGCGCGTCATCGCTTATTTAAGTTTTTTGTCGTATATATACTTGGGCCCTAAGTATTTAGGCCCATAAAATGTGGGATCCTTTAGTCCACGAATTTCCTGAAACCGTTCACGGTTTCCGTTGTATGCTCGCCAACAAATATTTGTTGGCTGTTGAATCAAAATACGCTCCGGATACATTGGGATACGAATTGATCAGGGATTGCATTGGGGTTGTTAGGTCTCGAAATTATGAGCAAGCGACCAGCAGATATCGTGATATCTACACCCGCCTCCAAGGTGCGACGGAAGCTGAACTTCAACAGTCCGTTCAAGAGCGCTGCTGCTGTCCCCACTGTCCGCGTCACAAGAAGGCGGACATGGGTGAATCGGCCCATGTACAGAAAGCCCATGATGTACAGGCTGTTCAGAAGCCCTGATGTTCCACGGGGCTGTGAAGGCCCATGTAAGGTCCAATCATATGAGCAGCGTCATGATGTGGCCCATGTGGGTAAGGTCCTTTGTGTTTCTGATGTCACTAGGGGTACTGGAATAACGCATCGCACTGGGAAGAGATTTTGTATTAAATCTATTTATGTCCTGGGCAAGATCTGGATGGATGATAACATTAAGACTAGGAACCATACGAATACAGTTATGTTCTTCTTGGTCCGTGATAGGAGGCCCTATGGGACTCCTAAGGATTTTGGGCAGGTGTTCAACATGTATGACAATGAGCCCAGCACAGCTACTGTGAAGAACGACATGAGGGATGGCTTTCAAGTTATCAAGAAGTGGTCCGCAACTGTCACTGGTGGGCAATATGCGTCTAAGGAGCAGGCTATTATCAATAGGTTTTATAAAATATATAACCATTGTACTTACAATCATCAGGAAGCTGCAAAGTATGAGAATCATACTGAGAATGCATTATTATTGTATATG
GATGTTTTAATAGTTTTCGACAACAACAATTAAAACAAAAACAACATATTACAAACAACAAACAACAACAATGGCACACATACAATCTATAATTAGCAACGCCCTTCTTGAAAGCGTGAGTGGTAAAAACACTCTCGTTAATGACCTTGCAAGAAGGCGCATGTACGATACGGCCGTGGAAGAATTTAACGCCCGCGACCGTAGACCAAAGGTCAACTTTTCCAAAACTATTAGCGAAGAGCAAACGCTTCTAGTCTCCAACGCGTACCCGGAGTTCCAGATTACCTTTTATAATACTCAAAATGCCGTACACAGTTTGGCTGGAGGTTTGAGAGCATTAGAATTGGAATATCTGATGCTACAAGTTCCCTATGGATCGCCGACATATGATATAGGTGGGAACTTTGCAGCACATTTGTTCAAAGGCAGGGATTACGTGCATTGCTGTATGCCCAATCTGGACATACGAGATATAATGAGGCACGAAGGACAAAAGGACTCAATTGAGATGTATTTGTCCAGATTGTCTCGTTCTAACAAGGTAATTCCTGAGTTTCAAAGGGAGGCTTTTAACAGGTATGCAGAAGCTCCCAACGAAGTCTGCTGCTCTAAAACTTTTCAGGATTGTCGAATACATCCGCCAGAGAATAGTGGTAGAAGATACGCTGTTGCTCTGCACAGTTTGTATGATATTCCTGTGCATGAGTTTGGAGCTGCGTTAATATCTAAGAATATACATGTATGTTATGCAGCTTCCATTTTGGCAGAAGCATTATTACTAGACCAGACGGAGGTTACGCTTAATGAAATAGGCGCAACTTTCAAAAGAGAAGGTGATGATGTTTCTTTTTTCTTTGCTGATGAAAGTACTTTAAATTATAGTCATAAATACAAAAATATCTTGCATTATGTAGTTAAATCTTACTTTCCTGCTTCTAGTAGAATAGTTTACTTTAAGGAATTTTTAGTCACTAGGGTTAATACTTGGTTTTGTAAATTT
TCTCAAAGACATCAATCCCCCTTTTCCCCAAAACTTAAACATGGACTTCTTAGACAGTCTAATTTGGGAAAGGGTTGTTGATGAACAATATATCACTAACCCAACATTTTGTGTTAGTGACTATTTTGAAGTTATCAGACAGCCAGGGGATGGCAACTGTTTTTACCATAGCATTGCAGAACTGTTCTTTGATGTCAAAACACCATCTAGCTTTAGAAAAGTAAAGGAGCATTTACAGTTAGCAGCAGAAGTGTACTATGACACTGAGCCAGAGGCAGTAGGAACTGGAATCTCAAAAGATGAGTACATCAAGGTCGCAATGAAAGACAATGAATGGGGAGGTTCCTTGGAAGCTTCAATGTTATCAAAGCATCTCCAAACAACCATCATCTTGTGGGTGGTCAATTCGACAGAACAGGTTACGGCCGCTATTAAGTTTGGACCAGGCAGGGTATCAACAGCTCTAAATCTTATGCATGTTGGTCGCACACACTTCGATGCGCTTAGGATAATAGAACAGCTGGAGAACAACCAACCTCAAGACAGGAATAGGCTAGACATAGCAGACAGAATTGCAGCTGCGGAGGTTTATGTGAGACAGTCTATAGAGGACAATTTGCAAGAGGACGAATTCTTTGACTACGCAAGAGAGGATGAGATTTCAGAAGATGTCAGTGCACCAGGAGGCTCCAGAGAAGCAACTGAACTAAAAAAGAAGGCAATACTTTTAAACAAAACTGTTAAAAGAGGAGAAAACATACCAATAAGGGTAGGCAGAGTCCTTGACTGTCTATTCAGCTGCAAGATTGCAGTTAGTTTAGATGAAGGGCTACTCTATTTGAGACCTGAAACCAGGGAAAGTGAAGCCACCTCAATTTCTCTAAGACAACTTGGACACAAGCTACTCACCCGTGATAGGCACATTAAAATGGAATATGCTAGATCCAAACTCTATGTGACCAGGGATCTCATAGATCACCTAGATATAGGTGGCTTGCTT
GTATTAAAAATTATCAACAAGGAATGGACATTCAAGAACAATTTGAAGGTTATTTAAGAGAAGAGGTGGATCTACTGAACAAATTTGAAGATAGTCATTTTAAACAATTAGAAGTATTTTATACAAACAGTCAAGCTGACCATGTCATCAATAAAGATAAAGCGCAATTTAGTGATTTGCCATTTCACACTACCTTATACAAGGAAGTTAACGGTAAACGTGTTAAATTAGGTACATTGTTAAACTGGACTAAAGCTGAACGTTTGGACACAATACGACATGAATCAATGATTAAAGATGAACGGCTACGTCGCCTAATCGATTTCGACTATAGTTGGATTGATTATGCGGTTGTATTGCAGCGTTATCTGGATGAGGGAAATGTGATTGCACCTGCTGATATTCTCAAGTTTGACAGTGACTTCATCAATAATATAAAGCATCCAACTGAAAAGAACAATTTCTTAGATATTAAAGTGATAAAGGAATGTGAAACCTACATCTTGATGAAAGATGATAACGGTATTCGTGACCCTGACATATTGCGTGCCTGGGAACTCGATTCAATACCAGATGTTATTGAACTTGATGTTGATGGCGAAGTTAAGAAGTTTAATCTAAGAAAGGAGATGATAAAAAGAATACAGGATGAAGCTCCAGTGTATTTCTTTGCATCCGTATCGTTATGCAGTCGCAATTTGGATCCAAACATATCAGAGGTCAAACTGTGGTTGGAATATTTCATAGGGAGTGAAGATTTCTTCGGGTTCAATGGACCAAATGTGGTTGTGTCAAAGTCTTTGTTAGCTGCCAAACGTTTTGAAGTTGTTGTTAATCACTTAAGGAAGGTTGCAGCTTTTGAATTGGATGATGAGTCTAAAGAAGTGATGACTGAATGGCTTAAATACATAATGATCGATCCAGTTTATAGATCATATAAAAATAGAGGTGCTTTTGGTAATCTGAATCAACATGTGTTTGCAAGGACTAAGAGTGAGGG
AGGCACTTTCTTAAAATGTCGCTGTTTGGAGACACAATTGCCTACCTGCTTTCATTGACAGAAGATGGAGAAGGCAAAGCAGAACTAGCAGAAAAATTACACTGTTGGTTCGGTGGGAAAGAATTTGACCTAGACTCTGCCTTGGAATGGATAAAAAACAAAAGATGCTTAACTGATATACAAAAAGCACTAATTGGTGCCTCTATCTGCTTTTTAAAACCCAAAGACCAGGAAAGGAAAAGAAGATTCATCACAGAGCCCCTATCAGGAATGGGAACAACAGCAACAAAAAAGAAAGGCCTGATTCTAGCTGAGAGAAAAATGAGAAGATGTGTGAGCTTTCATGAAGCATTTGAAATAGCAGAAGGCCATGAAAGCTCAGCGCTACTATATTGTCTCATGGTCATGTACCTGAATCCTGGAAATTATTCAATGCAAGTAAAACTAGGAACGCTCTGTGCTTTGTGCGAGAAACAAGCATCACATTCACACAGGGCTCATAGCAGAGCAGCGAGATCTTCAGTGCCCGGAGTGAGACGAGAAATGCAGATGGTCTCAGCTATGAACACAGCAAAAACAATGAATGGAATGGGAAAAGGAGAAGACGTCCAAAAGCTGGCAGAAGAGCTGCAAAGCAACATTGGAGTATTGAGATCTCTTGGAGCAAGTCAAAAGAATGGGGAAGGAATTGCAAAGGATGTAATGGAAGTGCTAAAGCAGAGCTCTATGGGAAATTCAGCTCTTGTGAAGAAATATCTATAATGCTCGAACCATTTCAGATTCTTTCAATTTGTTCTTTTATCTTATCAGCTCTCCATTTCATGGCTTGGACAATAGGGCATTTGAATCAAATAAAAAGAGGAGTAAACATGAAAATACGAATAAAAGGTCCAAACAAAGAGACAATAAACAGAGAGGTATCAATTTTGAGACACAGTTACCAAAAAGAAATCCAGGCCAAAGAAACAATGAAGGAAGTACTCTCTGACAACATGGAGGT
GAATTCGGCCGTCGCATCCGGCTGATCCCTGATGCAACCGCCAAAGCTGCGCAGCCTGCTGCACGTGTCTCCTAACCCAGATGCATGAGAGCAGGGATTCTGAGCAATGGCAAAGGTCCTGACCTGCACGCAATACAACGATTCAACGCAGCAATGCGAGGTCCAAGCCTGGATTGATCAATCGGATTGGACGACACCACTTCCCACCATCGAACAGGCCGCGATGGTGGGCGGCGCTTACTTCATCGGCCTGATGACCCTTGCAGTCATTAAAGGACTGCTCAACCCAAAATCAATAGAGGAATAGCATCAATGGAAAAGAACATTTCGACCGTTGTCACCAAGGCTAAGTCGGCTGTCAGCAACGCCAAGACCGCCGCAATTCTGGGTAGCACTGCCTTGATGGCCATGCCCGGTTTCGCCTTCGCGTCCGGTGGCGGCGGCGACTTCGACGGCACCGCAATCATCGGCAAGGTGACTACCTATACCGCCATCGGCGTGACCATTCTGGCCCCTTCGCGCTCGGTCGTTGGACGCTTCGCCACTCGGTCTGATCGGCGGCAAGTGAGCCAATCAGCGGCATAGCAGGGGAGGGGAAACCCTCCCTTTTTCAATGGGGGATACGCAATGGAAGGATTGATCGTGTTGGTGTTCCTGATCCATGCCCGCACGTGTGCGCAACGGGCTGGAACTGATGCGCGGGCTCGGCGGATATTTCGCACGCGCTGTAGTTCGGCGAATTGCCTACGTTGTAGTCGCGGCGTGCTTCGGCCTACTTTTGCAATTGTGCAGTGGGAGTGCGCACGCGGCCGTTGATCAGGGTGAGGCGTACTCGCTTTGCATGAAATTCGCTAGCGATATGGTGGCGAAAAATCCGGACATGCGACGAAACCCCTCGTGCCGGTCGCGTAGGGCATTTCAATACACCTGCCAATATGAAGCCATTCCGTATGTAGGCGTTCGCAGTGGTCCGTAGATACTTGCGGCGACTACAGCTATG
AGAAATACCTCAGGACCTGACCGTCCGGTGAGTTGCGCTTATCCCTTGCGTAAGGTATTTCTCTCTCCTTGTTAATATGGAGGGTTTGAAGGCTGAGTCTACCACAACTGTGGGGATAAATTGTAACTTCCAGCAAACAGTGATGACTGAGACCGGTGATAAGTTGATGTTCGGAAGTTTACCTTCAGTTTTGAATCGACCTGTTGCAAGGAGGAACTATTATCGTACATTATCGAACTGGGTTTTGACGTACACTAAGACAGGGAAAATAGAGGATACACATGATAATGCTGGGAGTTATGTCGAGGATCTCGTCAAGACTGACTTCAATGCTAAATATGACTGGTTGGCTAAGCGTGGTGTGGCTCGTGAGTATCGCACTGCCGTGGGGTTGGCCATCATACCTAGTATCCCGGCGATTGTGGCAAACACACGCATTGTTACTGGTACATGTGAGGTAGCGAGGGTTGCTGTAAAGCTGCCCAAGGTTCTGAACATTCTCACCAGATTCACACATGTGAGTGTTAAGGTACCGTACTTTTATCCACGTGTGGACATAAGTGCGCGTGGCGTGCTCATTGGCCTGGCGGCGGCTGCAGCACTTGTTCCTATTTGTGCTGGCATAGCGTACGCTACCCTCCCCAGGGAAAAACTGTCTGTGTTTAGGTTGAAGACAGAGGTTCGTGTTCATATGGAGGATGAGAAAGAAGCAACAGACTTGTTGTTGGTTGAGCCCGCTCGGGAGCTCAAGGGTAAGGATGGTGAGGATCTCCTCACTGGTAGCAGATTAACTAAGGTGATCGCGTCCACGGGGCGCCCTCGCAGAAGGCCTTATGCAGCTAAAATTGCACAGGTCGCGAGAGCTAAGGTGGGCTATCTTAAGAACAGTCCTGAAAATAGACTAATCTACCAGCGAGTGATGATTGAGATCATGGACAAGGACTGCGTCAGGTATGTTGACAGGGATGTCATATTGCCTTTGGCTATTGGATGCTGTTTT
TGGCATTTCTGTAATAAGAAGGGTGTACACCAGTTGAGCTCTCTCAAACTTGCTGATTCAATTGGTGTATTGGGGTGCAATATATAGTATAACTCTCATTAACGGATTCTCAACACGTGGCGGCCATCCGTATAATATTACCGGATGGCCGCGCGGGGTACGCTCCCTGCCACCTGGCGTGCTCTCCTCCCTTGGTGCTGGTGCCCCTGCCACCTGGCGCTCTCTCCGCCCTCGATGTATTCGTCGTTCGGCGAGTCTTTGTTGACTGACGCTTTAATTTGAAATAAAGCACAACTCTTTTATGTCCCGCGATCATCAATTCAAATTTTGAATTATTGATTCGCGTTTCCTGAGTATGCCCCATTGTACTACATGGTCTACGTGGTCGATTTGAGACCATGCTGCTGAGCTAAGTTAAGTTATTGTCTGACTCATGCTTGCTATATATTGGGTCCGAATGATATATTATATTCGAGGTGACTCAGCAGCCAATTACGTTAAAATCGTTAGTCAGATTAGCCGTCTAACCAAGTATTATCCTGTTGATAATGTATCATTTTAGGACTAAACGTGGTTCCGCTTTCACTCCACGACGATATTACGCACGTAATAATGTATTTAAGCGTTCTGCGCCATTCAAACGAGATGAGGGGAAACGAAGGCCTGTTAACTCTAATAAGGCCCACGACGAGCCCAAGATGAAAGCCCAACGGATTCACGAGAACCAGTTTGGTCCGGATTTTGTCATGGCCCATAATTCAGCTATCTCTACGTTCATCAGCTATCCAAGTCTGGGTAAGACTGAACCTAATCGGAGTAGGTCCTACATCAAGTTGAAACGTCTCCGTGTCAAAGGCACTGTGAAGATTGAACGTGTTCAGGCTGATATGAACATGGACGGTGCTACCCCAAAGGTTGAAGGAGTCTTCTCCCTCGTCGTTGTTGTGGATCGTAAGCCCCACTTGGGTTCGTCTGGGTGTCTGCATACGTTCGACGAGCT
ACCGTGGGCGAGCGGTGACCGATGGCTTCTTGGTGGGTCCCATTGCTGGTATTGACTTGATTTGACCTATATTGGGCCAATTTAATGGGTTGAAAATGTTTGGGCCTTTGGAAGAGGGTCTTTTATGGAATAGGGCTCTGTATATTGTTGGTGATATGTGTGTTAAATATGCATTGCTTGTTTGTGTTTGGAATTTAAACGGTGAACTTTTTATTGAATACGTACGGTTCGTTTACATCCATTCCCAATATCTCTGGGTTTTCAAGTACAAGTATATCAAGTCTGTGAACTATATCTTCTATCTCGATCTCTTCTATCTTTGCCCCGTTGTATGCGAATAGGAAATTCGCTATGATGCTCCCTTCAAAGCCGTTGAAGTCGAATGGAACGTGTATGTCTTCGTACGTGTACTGGACGATCCCTTCATACTTGATTAGCGATGGTGACTTTGTGGATAGTATCCTCATGTGAATGAAGATCTTCATATTCTCCATGATGCGAACGTCGACTATGAACCTGACTCCCTGCTTGTTTGTTCCGCTCGTTGTCATTTCTGCTTATTTGATGGAATTGTTTAGTGTGCATGCATTTATAGACTTAATGAACAGATATTTTGTGTAGTTGTGTGGTTGTGAGTGATTTATTATTATGTGATTGCCCATTAAAGGGATAAAGTTATGATGGAGACGTATTACACGTGTTGTCATGTCGGCTTGAAATCTTTATACATGGGTTTGTACCGTATATACCTATATATACGGATAGAAAACGAATGAGAAAAGGAAAAACGGAACTGAAGAGGAAAAACAAAGAAAAGAAACAAGGATATATTATTTATGAAAGAAATGGGAGCGCAGCGAATCGAAACAGGAAAACCCAAGGAAAGAGAAAAAATAAAAAGTAAAGAGAAAAAAAATATGAATTCGAAAACGTCATCGTTTGAGAGTAATAAAAAAAAAGAAAAAACAAAAACATATCCGAAAACGTTGTCGTTTGAAGG
TTAAACCTGCAAATGGATACTTTTTTCATTCAATCTTTTAAGTCTAATTATTAGTGCTGATTTAACTAGCGAAATATCGTTGTCAGAAACGAGGTCTCGAAGCAATACCAACACTTTCACAGAAGAACAAGTTGGAGATGATTCACCACCCCAATATTCTGCTGCTCTTGCTAAAATACCAATCACTGCACATGATTCCCTAATGTAATTTTCTTTTTTTAACATGGAATTAATCATAATTTTTGATTGTTCAAATCCAATTTTAGAATCCAAAAACATGTTTTTGACAAAAGCTGTTAGATCATTTCCAAATACAAGTGAGGCATCCTTTTTGAAAGATTCAAAAACTAAGAACACATTTCCAGCAACCTCCCTGGAGGAAAATGCCAGTGATGACCAAAACAAATAATCAGAGATGGCGGTTGTGATATCGTCATCATCTGAAAAGTTGTTTCGGTAGACATAGTTACCGGAAGACATCTTGTAAAATGAACGGGAAAAAGTCTCTTTTAACCCGAACTTGTTATTTCTTGTGCTTATTTTTCAAAATTATTCAACCATATACGTCATCCTTCTTCTAGGTGGTTCCTTATTGTGTTTTTGATTATAGTAGTTTCGTAGTGTCTTAAATGGATTAGGAATTTTAGTAAATCAAAAACTCCATTACCATTTCTAATATTTATATCGTTTGTATCTTTTTTATCTAATACAGTTAATGACAGATCATTATTTATTTCTTTACTTTCTATAAGTTTGTGATTAGTGTTTGTTTATATTGTTTTGGATTTATTCATTCTTATTCAAGACAGAATCGATCGGATTTATGTTTCCAAACAAGGAGATAAGCCTTTGCATTGGAAACATTAATAATGAATACAAATTATATAATCTAGCTATATAAAAATACACAACATATAAACTTTAGCTAAGCTATTAATGAGTAGTTGGCAAAATCCTTTTGCATATATCACAAATCCTAAAAAATCTTTAGATAAGAACT
GTAAAAGAACAAGCGTTTGTTCATTTTATCTTTTTAAGTTTTTAGTATGGAAAAAGATGGAAAGTCGTCAACGTGGTCCTCCTTCTCAACCGCCCTCTCTGAAATCCAGAAAGAACGGGTACCGGGCCTGGAGGAGAAAACATCCATTGACTTTGAGGTTGATGGAAAGAGATACTCTCTTGTATCCTCGCGTAAGCCAACAGACCGAGAAGTCGAGCTCAAGTCACTGATTCCTTCAGCAATACTAACTGAACAGTTATTGTCCAACGAACATATCGGTAAGTATTTCGAAAGAATTAGAAAAGCTTTAATTGTTAAAAACACCCAAGCAGACTTAGTTGAACTCTTGAACTCATTCACTACAGTGCTGACTAATATTCACCAGGTTTCATTGTACATTGAACACCATCCGGACACAACTGCGGTAGCTAAAAGTTTTGAAAACTATAAACTAAAGAAAGATTTATCAAAGTGGAAGCTAGATATGTTAAACTCTTTAAGTACTGTAGATGGTAGGGTCCAAATTCATGTCAATGAAATCTTAGCCATGTTTCATGGTGTGAAAAATGCCGCTCAAAAGGATGCACAGATGAAAGAAGAAAAAGCACGTAAGTTAATGAAACAGCAGGTTGAGCTTGCTCGACAAGAGTTTGAAGAAAGAATTAAACATGTTAGACCTTTTCAAGGACTTATGTTATTAACTGGTTCTTTCAAAGAACAGTCTGATCGTGTTCATGAAATGGCTAGGCAAGAATGGATGAGCCTTCCTGACACTGAGAAATCTTCAGATTACGATGCTTGGGCACAAGCATGGTGGGCAACACGTAAGGACGGGGAGATATTTGCAGTTCTCGAATCAACAGTGATGACAGAGGAATTCTTGGAGTTCTTTTCTCAGCACTGGCTTTTTCGAGGCTGACCGCCTTACATGGTCACGACGCTTTAAGCAATCAGTGTCTAGATATGGTTATGGTTTTAATAAAGAAAAAAAAATAGATAC
CCTTGACCCACCGCCAAGCCACCCTCTACCAACGCCAAACCACCTCCCCACCAGACGCAAAAACACCCCCACAAAAACGCAAAAACGCCCTTTACAAACCGCCAAAAGACGCCCAACCAATGCCAACGCGAAACGCATATATCACAAAGACACTAAAGACGCCAATGCCGCACGTCAACATAATAGACGCACGCCCCGACGCTCCCATAACTCAATTCGCCCTGGAGAATCTCATAACCCAGCCGGACCCCCGGGAGGCTAGACTCTATGCGCTGGAGGTTAAGCTAGCCCAAATAGAGACTCAGCTGAAGGACCTCCAGAAAATCGCCACAGCTACCGAAAGAATCCACGACTTAGAGGCGCGCCTCAAAAGCCTCCAGAGCATGGTGGCGGAGCTCTACAGCATGGTGACTAAGCTCACGGAGGCGCTAAGAGAGCCGCCAAAAGAGGCGCCAAAGCCGGAGCCCCCACCTCCCCCACAAGAAAAGCCAGAGGAAAATCCAAGTCCAAAACCGGAGCCACCTCCGGCGGAAAATAAGGCGGACCAGCTAACTCTCTCCGACATTGAGCGCATGGTGTTGCGTGTGCTCTACAAGAAGCTCAAATATTGGGCCAGCCGCTCAGACCTTAAGGTAGATGAAAATGGCTATGCCGTAATCGGGCGTGACGTAAACTTTGGTGTCAAATTCTCACAATTCGTGGCGATTATGACCAAATTCGGCCTTTCTGACTGGGTTATCGCACGCGGTAATGATAAAGCGGGCTACTACGTGGAAATAAAGGCGTCGGACATGCCGACAGCTTTAGAGCGCCTAAAAGAGCTTGACCGGTTGTCTAATAAGGCAATAACTGGAGTATAATAGTACTCCCCCTACCTTCCTCCCCCTTTTTTTGACGGCGTGATTAGTTTCAATCGAAAGAGTTGAAAGTCGGGTTAGATTCGGTTGGTTCACGATATTGGACGGAGTCACTTTCAGTCTACTTTATCTTTACACGGTTG
GTATTTCAATCTGTACAAGTGCGGTGTTAACCAAACTAAATCAGATATACCTTTCTTCTCCCGAAAAGAAATAAAATATTTTCGGGAATCGTGGTAACTGATACTTTGGAACTGTATACTAAGCCAAGTTTAGGCCCGTTATGCGATAAATCCTAGGTTGGTGGAGAATACGGTTTCGTTGTTGAAGTGGCTGCTGTTACGCGGCGCTGGATAAGTTCAGTAGGCTGAAAGACGAGGTTTCTACCGCGTTATCTAAGTCTACAGGGAAAGTAACCGTTGAGGACACTGGTGAGGGTAGGACGCCGGTTACGGTGGTATTACCCATGGCCGTGAAATCTGGTTATACTGTTTTCAACAGGGAGTTGAATGTTATGGCCAATACTCATGCATATATACGTCTCAGTGCTCTTTTGAGCCAAGTTGAGACATGGCAGAGTACGAGGACGAGTGTGTTGTCTCACCTTGGTATTATGTTGAACGGGGTAAGTAAGTTGGGGGAACGTAATTTCTTCTCACGGAGTAAACGCTTCGGTACTCATACCCTTGACGGGGATGAGATCTTTTGCGACCTTGGCGGAGAGGGGGTCAGTCAGGTACTGACTAGACTCACTGTCGCTCTCGGTGCTGCTAAAGGTGAAGGGGCGCAGTCCAGGAATGCAAAGAGGGGAGCACCACCGGCTGCTGGCCAGATAGAAACAGAAGAACAAGGGCAGACTGATCAATCGTTGGCTATATCTAATGCTTTGGGCGAACTGATGACTTATGTTAGTTCGAAAGAATACACTATGAATGAGTGTTACACACAGGATTCTTTCGAGGCTAAGTATAATCTTAAGTGGGAAGGTTCGAGTTGACGGGATGGCGTCTCGGATAAGAGTAGGGTCCAAGTGGTGGAGGATCTGTCTAACAGACTCACACTGGCTGACGACCTGGGTATCTTACCGAGACGCGACAATATGGGGATGATCATCAAAGATGAACCTGAAGTTGTGTACTCAGA
TTGTTGACATTCCCCAATTCCTTATTAGACTCTTGCTTCAACGAAACGAATCAGGAGTCTTTTATGAAGCCCGCTCACTGTCTTACTCATCCCGTACTTGGTTCATGGTTTTTTAAGTGTCCCGTTTATATCCGTTATGAGCACCTTCATCACGGTCGTCTTATCAAGGTTCGCGCTGTTCGTGATTTGTCCCCGCGTCAGCAGCTTATTGCTAACCCTAAAAATTGCTTTGACGTTGTTATTGCTGAGATTGATGTTACTTATGGCTCCATTACTTGGTTTGACTATGAGCATGAGGAGTATGATGAGTTTGAGCCTGATGTTATAAATGGCCTCGTTAACTATATTGATATTCCTCACGTCATTCGTTCTGAGGAAGACCCTACTGTTTCTGTTGATGATATGGATTGGCTTTATGAAATTGCGGAGTAAATTATGGAGACTGTTATCGGAAAATTTATTGCTCTGGCTGTTGTTGCTTTTATGCTGTATGGAATTACCCGCTTAATTTTGAGGTTCCCGTGAAGTATTTTAGTTTGGTTGATGAACATTATGCTTATTGCCCTGATACGAGGATTTTGCACATTACTCGCAGTCGTGTTTCTGACCCTCGCTACGAGCGTTGCTTTCTTACTGATGAGGAGCATTTTGCGCTATTGGATTGGTTGAAAAACCGTCCAACTTGCGTTAATTCTTGGCAATCTTCTGAAATACCCTCTATATTGCCCTCATAGTTTCACTACGAGGGCTTTTTCGCATGGCTACCGAAATCTTTTCTGATGTTGTTAAATCTGTTTGGTCGCACGCTACGGCTAAGCACGCCCATCTTCGTATGGCTGTTCAGGTTGATAATCGTAGTCGCCTTCTTTCTGATTTGGTTTACCAGTTGGAAAAACGCCTCTCCGAAGAGACTCATCTGGATGATGAGACTTATGCCCTTTATGAATCTCAGACTGGCCTTTTGGAAGACCATATGGCACTGGTTCGGAAGTGTGCAGCC
ACCGGTGGCGAGCGGATTTTTTGGTGTTCATGTGGGTCCCACTTGGGAAATGTGCAGAATAACTGGGCCTGTTTTCTTAATTGGGCCTTATATGACTTGGGCATTTGACTGTATTTGGATTAGGCTTTATATATAAGACGAAGTTGGGCCAAATTGAATAGTGATTTTATTCATTTAACATTTTATTTATTACATGGAAAATACGTATTTAAACAGATGAGTTCGTACAGACATCGTATTCATCCATTACATCAATATCCACCACTGGAGCCTCATTCATCATAACAAGATCGATTATCTCTACTAGGTGCTCTTGCTTAAATTCCCTGATAGATGATTCCTTGTACATCAGATCTATCATGTTTCGTATTCCTTCTTCAAGTGCATTGAAATTGAAGGGTGGTATGATTCCACTATGGCCGTATGGAATCATGAATTGTTTTGTTGCTAATACTGGGGAGCCTGTTGAGAAGAGTCTAATATGAACTAATATTGAGGAGTCCTCCTTCAATCGCACGTTGATGATGAATTCCATTCCTTTCTTGTTCTTGTATTTGATCGTCATTGTTCATATGTGCTTGAGCTTTGATCTTCCATACCAGTTAAATAGATAAGAAGCTGTGTTTATATGGTTATTGTTTAGTTACGTGTTTCTTGCTTGTTCATATGTTTGGTAGTGGAGATATTTTGTATGAGATGTGACGTTGTTTTTAATGGTGTGGTTAATATGTAATTAGAAAAATGTATTGTTAGACGTTAGTACTAATCATAACATGATTAGGAAAGAAGAAAAGAAAAAAAAATGAAATTAAATCCTATAAAACTCATAATATCCATTATCCTAAAATGGGAGCGCAGCGAAACGAAAAACAAAAACAGGAAAAAGATGGAAAAATAAAAACAGAAATTAACTGAATCACTGACAATCATAAAAAACTAAGAAATAAATTCAGTGGACCCCACTGAATTAAAAATAAAAAAAAAAGAATTAATTGATTTA
ATGTCAAAAACTTTTGCCGAAATAGCAGAGGCTTTTCTAGAGCCAGAAGCTGTAAGAATAGCCAAAGAAGCAGTAGAAGAATATGGGGATCACGAAAGAAAAATAATACAAATTGGAATACACTTTCAAGTTTGCTGCATGTTCTGTGATGAGTATTTGAGTACAAATGGGAGTGATAGATTTGTGCTCATTGAAGGAAGAAAAAGAGGAACTGCAGTGTCTTTACAAAATGAGCTATGTAAAAGTTATGATCTTGAACCACTACCTTTTCTTTGTGACATTTTTGACAGGGAGGAAAAACAATTCGTTGAAATTGGAATAACAAGAAAAGCAGATGATAGCTATTTTCAATCCAAGTTTGGTAAACTTGGAAATAGCTGCAAGATATTTGTATTCTCCTATGATGGAAGATTAGACAAAAATTGTGAAGGCCCTATGGAGGAACAAAAATTGAGAATTTTCAGTTTTCTTGCAACTGCTGCTGATTTTCTTAGGAAAGAAAACATGTTTAACGAAATCTTCTTACCAGACAATGAAGAAACCATCATTGAAATGAAGAAAGGAAAAACATTTCTAAAATTGAGGGATGAAAGTGTTCCTTTACCTTTTCAAACTTATGAACAGATGAAAGATTACTGCGAAAAATTTAAAGGAAATCCAAGAGAATTAGCTTCTAAAGTAAGCCAAATGCAAAGCAATATTAAATTACCAATAAAACATTATGAGCAGAATAAATTTCGACAAATACGTCTACCAAAGGGACCAATGGCACCCTATACCCACAAGTTCTTAATGGAAGAAGCATGGATGTTTACAAAAATTAGTGATCCAGAAAGATCAAGAGCTGGTGAAATTCTCATTGATTTCTTCAAGAAAGGGAATCTTTCTGCAATCAGACCCAAAGACAAACCATTACAAGGGAAATATCCCATACATTACAAAAATCTTTGGAATCAGATTAAAGCAGCAATTGCCGATAGAACCATGGTAATAAATGAAA
AAATTACAAAACATTCGATCACATATTATAACATTATCTGCAACAATTTCACAACAATTCAAACACAATGGCCGAAGTTTACAGTTTCGTTCCCAAAACAGACTATGAAAAGAGAATGGTAAAGCGTTTTGGAACTGATAAGTTTCTTCAGTTTCGAGAGCAATGCCCTTTAAGTCAAGTCCGTAAGTGCTGGACTCATTTCAAGGTGTGCGATGGCGCCTGCTACGCGTATCTTCTTGTACACTTTACTGAAGAAGGGGCACGGGAGTTCCTGGAACTCAGTGCGGGAAGAAGAAAGTTAGTTCTGGACAATGTTAGGCGGGCTCTGTGTTCTGCGCTATACTATAATCCTAACGAAGAGGATTTTGAGTGTGAATGTGGAAACTCAAACACGAGTTGGAAACGTGTTTGTGAAGACTGCGAACAGGTTTATGCATATTCTGAAATGAACCTGTTGCAAGAACTGTCGAAAATTGCACGCGGGCTAAGCTGCTACATTAATGAGCTTAAAAATTTCACTATCCATGACATAGCCGATGAAGTGTCATACGCGGAAAAGAGTAGGAGGATGACAACGGTTGAATCGGGATTTAAAACCGTTGGCGAAATCAGCTTGAGAACTGAAGTTGTGGAGGCTGTAATTTCTGAAAAACCCGTCGAATCAGTAACTGTAAAGGCTGTGGTTGCTGAGAAGCCTGTCGAAGCATCTGACAACTCCAGGGTGGCCATGGAAGAGAAGAAGCCACAGACTAAACAAGTTTGGAAGATGGTGACTGGAAAGCCCAAACCAACAGTGATTCCGGAGTGCAAACCTGAAGCTCCAACAAAGAAAGAAATCCAAACATGCTTAGACTTGGTAGTTCAAATTGGAGATTTTATCATTAACACTCGTACACGTGAGTTCAAGATGGTTGATGAAGAGAATGAGTGCACTGAGAAAGTTGAGGAGACAGAGGTGAAGGAACCTGTGGTTGAAAACCCAAATAAAGATACAGTTGTC
CGAGTGTTACGAGGTAACGAGTGTTACGAGTAATTTCGTAAAGGTTACCTCATCTCCAGTGTTAACGAGTGTTACGAGGTAACGAGTGTTACGAGAAATCTCAAATGTTACCTCTAGAGTTAACGAGTGTTACGAGGTAACGAGTGTTACGAGGTAACGAGTGTTACGAGTAATTTCGTAAAGGTTACCTCCTCTCCAGTGTTAACGAGTGTTACGAGAAATCTCAAATGTTACCTCTAGAGGTAACGAGTGTTACGAGGTAACGAGTGTTACGAGTAATTTCGTAAAGGTTACCGCATCTCCAGTGTTAACGAGTGTTACGAGAAATCTCAAATGTTACCTCTAGAGTTAACGAGTGTTACGAGTTAACGAGTGTTACGAGGTAACGAGTGTTACGAGGTAACGAGTGTTACGAGGTAACGAGTGTTACGAGGTAACGAGTGTTACGAGGTAACGAGTGTTACGAGGTAACGAGTGTTACGAGTAATTTCGTAAAGGTTACCTCATCTCCAGTGTTAACGAGTGTTACGAGAAATCTCAAATGTTACCTCTAGAGTTAACGAGTGTTACGAGTTAACGAGTGTTACGAGGTAACGAGTGTTACGAGGTAACGAGTGTTACGAGAAATCTCAAATGTTACCTCTAGAGTTAACGAGTGTTACGAGTTAACGAGTGTTACGAGGTAACGAGTGTTACGAGGTAACGAGTGTTACGAGGTAACGAGTGTTACGAGTAATTTCGTAAAGGTTACCTCATCTCCAGTGTTAACGAGTGTTACGAGAAATCTCAAATGTTACCTCTAGAGTTAACGAGTGTTACGAGTTAACGAGTGTTACGAGGTAACGAGTGTTACGAGGTAACGAGTGTTACGAGGTAACGAGTGTTACGAGAAATCTCAAATGTTACCTCTAGAGTTAACGAGTGTTACGAGTTAACGAGTGTTACGAGGTAACGAGTGTTACGAGGTAACGAGTGTTACGAGGTAACGAGTGTTACGAGT
GTATACGGGAGTAGCTCATGCCCGTATACAAAATTGGATATTCCAAAACTCGATTGGGTTAGGGAGCCCTCCTAGCGACGGCCGAACCGTGTTAACCATACACGTAGTAGGACTAGCAGACGGGAGGACTAGCCATCGTGGTGAGATCCCTGAGCAGTCTAAATCCTGAGTACAGGATAGTCGTCAGTAGTTCAACGCAGGCACGGTTCTGCCTTGAGATGCTACGTGGACGAGGGCATGCCCAAGACTTGCTTTAATCTCGGCGGGGGTCGCCGAGGTGAAAACACCTAACGGTGTTGGGGTTACAGCCTGATAGGGTGCTGCAGAGGCCCACGAATAGGCTAGTATAAAAATCTCTGCTGTACATGGCACATGGAGTTGAACAAGTTTGAACTTTTATACAAAACAAGTAAACAAAAACCAGTGGGGGTGACTGAACCTATCTACGACTCAGCGGGTAACCCCATATATGGTGAAAGAAGCACAATACACCCGCAGTCTACCCTGAAACTACCACATGAGAGAGGAGTGGCAGAAGTCGTAACGACACTGAGAGATCTACCAAAGAAAGGTGACTGCAGAAGTGGGAACCACCGAGGTCCAGTAAGTGGCATATATATCAAACCAGGACCAGTCCTCTACCAGGATTACAAGGGGCCTGTATACCATAGAGCACCACTGGAACTTTTTGTTGAGACGCAATTCTGTGAAGTCACAAAGAGGATAGGGAGAGTGACTGGTAGTGACGGCAGGCTTTATCACTTGTACATTTGCTCCGATGGGTGCATCCTATTGAAAACAGCAAGTAAGACAAGGAGTGCAGTATTAAAGTGGACACGTAATATCCTTGACTGCCCACTGTGGGTGACAAGTTGCTCTGATGACAACAAGAGCGAAAAGACGAATGAGAAAAAACCAGATAGAGTCAGGCGGGGAGCCATGAAGATCACACCCAAAGAGAGTGAGAAGGATAGTAGATCTAAGCCACCTGACGCAACTA
AGCAGGTTAGGGCTTAATAACGATTTATTTAGGCAACTCACTTGGTACCTAATGCCCTGTGACAGGGTGACGCAAGTTAAGAGCACATATGTAAATTGTCACCCCGGAATACTAAATCCGCTAATTTATAACAAGTTATTGCGGTCGCTACTTTATTCTTAATTTAATTGCAAGTACCAAATTTAATTCCAATATTCTAATTTGCAATTCAATACCTAAAAAGTGGTTACTAAGGGACATTAATTGAAAAAAAGCAGAGTATTAACACAAAATAAACTTTATTTAAAGTTAGCTACCTATAAAAATATTTTGAATGCTCTACAAAAAACTTAAAACTAGATAAATTACAATTATATAACATAACATCTAGACTAATACTTATCAGCAACTAACTTAGCATATATCAAGACAATTAAGTAGCAGAAGACATAGTATTGAGGTAAAGACAAACAATTATGCCTTTGCTTACGCAGATTACGCACTATCGATGAAAGGCTAATCGTTGCTCTCTCGTTGTATAGAGACAAACTGACATCAATAGCACAAAAAGCCCCAGTACGATTCAAACCGGCGCTGCAGTGAACCACTATAGGAGGGATGTTTTTACCCTTGTTATCCACATCTGCCGTTAATTGAGCCTCTCTGACCGCGAGAACGAAGTCCAGAAACTTTGAAGGATTCCGAGGAAGGCTGTTATGGGGCCAGTCGGTGTAGGCGAAATGCTGGACGTCTAATGAAGCTCCAGTATTGTCTGTTACTTGTAAATTAGTCACCGCGTAGTAACGGAAGGACTTGATTTTCAGAGTTTTGATTGTGAACTTGCCATGGACAGCTTTTCCCCGCTTTTTGGGGTTCCAGTACGGGTAACAAGCCTCACGTCCTTTTTCCATTATTCTGGTCAGCATGACAATTACCCGGACTTGATGGGAGAATATCATCTGCCAAAAATCGTTAGCTGTCTCTTCGAGTGGTGCCTGGGTGCATATGAACCTTCCCTTAG
ACCGGATGGCCGCAAATTTTTTGGTGTCCTACTTTTACAAGGCCCAGTCCCATACTATACACAAGTGGGCCGGTGTTTTAATCAAAGTAGCAGCCCATCAGTGTTTCACGGGGACCACACAGCACTATTGACCAATCATATTTAACCTGTCAAGTCATTATAATGTATCGTCGTACGAACATTCTGGCCCATTTCACATGGTGCTGTGTCAGATGATCTATCTTTAATACAAATTGCCAAAGTGACTAGTCGTTCTTTAATTTGAAATCTCAAATAAGGCTGGTCCATTGCTTTAATATATGTACGATCATCTTTTGTTAGCACCCACATGTGAGCAATTTGAATTAACTTTAATGTAACCAATTACATTTCAGGCAAGGAGTCTAGCTATATATATCCATATATGGGTCGTGTCTATTAATACGACGGAGGGTAATTGGTTATCACGTCGAATACATGTATAGATATATTGTCTAACGTGTATATTGTTGACTCCTCAGAGCAACCAGAGCACTGTCGAGCATGTATTCGTCTAGACGCGGTCGACCCAATGTTCAACGAGTAAGTCATCTACGGCGTACTTATTTCAAACGTCCATATTATCAGACACGTGGTGATGAGAAGCGTCGACCGACTGCTGTTAATAAGACTCATGACGACACAAAGATGTCACTACAACGTCTACACGAGGATCAGTTTGGTCCAGATTTCGTTTTAGGTCATAATACAGCTTTGTCCACGTTTATCACCTACCCAAGTATTGTTAAGACTGAACCCAATCGGACGCGGTCGTATATCAAGTTGAAACGACTGCGTTTTAAAGGCACATTGAAAATTGAACGTGGACATGGTGGTACGGTGATGGAAGATCCAACGTCTAAGATTGAAGGGGTTTTCTCTATGGTTGTTGTGGTTGATCGTAAACCACATGTAAACCCTTCTGGACGACTACATACATTCGACGAACTATTTGGCGCGCGGATCCATAGTCACGGTAATC
TGGCATTTTTGTAATAATAGGTGTGTACCCCGATTGAGCTCTCTCAAACTTGCTGATTCAATTGGTGTATTGGGGTGCAATATATAGTATAACTCTCATTAACGGATTCTCAACACGTGGCGGCCATCCGTATAATATTACCGGATGGCCGCGATTTTTTCCCCCCTACGCGCGCACGCTCCTCTTTAATTGAATTAAAGCCTCCGCTTTCGTCTCGTCCAATCATGTAGCGTCTGACGAGCTTAGATATTTTAAACAACTTGGGCGCTAAGTTGTTCTGTGGTTATAAATTAAAGAGGCTTTGGCCCACCTTATTTAATTCAAAATGCCTAAGCGCGATCTCCCATGGCGCTCGATCGCGGGCACTTCAAAGGTTAGTCGCAATGCTAATTATTCTCCACGTGCAGGAAGTGGGCCTAAGATCAACAAGGCCTCAGAATGGGTTAACAGGCCCATGTACAGGAAGCCCAGGATTTACCGGACGCTGAGAACGCCTGGTGTTCCAAGAGGATGTGAAGGCCCGTGCAAGGTCCAGTCTTATGAACAGCGACATGATATCTCACATGTGGGTAAGGATATGTGTATATCTGATGTGACACGTGGTAATGGTATCACCCACCGTGTCGGTAAGCGTTTCTGTGTTAAGTCCGTGTATATTCTCGGTAAGATCTGGATGGATGAGAACATCAAGCTGAAGAACCACACGAACAGTGTTATGTTCTGGTTGGTCAGGGACCGTAGACCTTATGGCACCCCAATGGATTTTGGGCAAGTGTTCAACATGTTCGACAACGAGCCTAGTACCGCCACGATTAAGAACGATCTACGCGATCGTTACCAGGTCATGCACAAGTTCTATGGGAAGGTGACAGGTGGACAATATGCCAGCAACGAGCAGGCTATAGTCAAGCGCTTCTGGAATGTCTACAATCATGTGGTCTACAATCATCAAGAGGCTGGCAAGTATGAGAATCACACGGAGAACGCTTTGTTATTGTAT
CATCATCAATAATATACGGTGCATTTTGTGCGTGATGACGTATACAGCGTACGTAAGGGAGGAGCTTGCAAGCGTGGGAAACTTGACCTTTGAACGGGCGCGGTGAAGTGGCACGTGATGACGCAGCACTGCGGACCTTTGCCCATCGCGTGGCTGTTACAGTACAGCTCATTAATAATTAACAGAGTTTTTAGTCAGCTTTGTGGAATTTCTGTTTACACTTGTCGAACTTTAGACTCTTTGGCAATAAATGGGTGTGCTAGTAAAACACCTAGTTGTTCTACACATGAAGTCACTTTTACCACGCTACAGGTAAAAATGGCTCTCAATAGCTCCAAAGGTCTATTAGACGTCAGTAGGTGCGGCCGGGATTTCTGTTTCAGTTCCTCATAGCCAGTATAAAGCCTTCACAGGTGTTTAGAGTCGCCACTCTTGAGTCTAAGAGAAGTAGAGCTTTCTCCTCTACACCTAGACATCATGAGGCACTTGCGCTTAGCTTTTGACTGGAGATTCTGGGAAGCAGCAGAAAACCTTCTACAAGACTTACACACATCAGAAGATGAAGATGAAGGCTTTTCAGAGCCTTTAACGCTGCAAGATTTAGTGGAGTTAGAGTCTCCAAACGCTGTTGATTATTTTTTCCCTGACGCCGACATTCCACAAGAGCTGCCTACTGACGCCGCTGCTGAAGAGTTGCTCGGCTGTGATGAAGTAGTAGATTTGTCTACTTTATTTGACAGCGAGGCTGAATCTACACCTAATTCGCCATTTTCGGCTGTGGAGTTAGACTATCCTGAACATCCAGGCCACGATTGCTCAGCTTGCGATTATCATCGGAGAGCTACGAAAAATGAAGACACTTTGTGTTCTCTGTGTTATATGAGACAAAACGCGTTTGCTGTATATGGTAAGTGAATGTTGGCTTTTACATTTAAATAATTTAGTTTTATAAGAGTGATTTGTAAGTAAACCTTTATGTAACTTATTTTATAGAACCTGT
CCTCTCAAGGAAAACAGCCGAGAGTTCCCCCGTAGGGGCCTCTCAAGGATGATCCATAGGAGCCTCTCCCCGGTGACCTCTGAGTGAGATCGCCTCGGTTCCCTCAAGGGCATCTCATGGGGATCATTATGGGGCAGGACTCAGAGGGAATCCAATTGGGAATCTCAATGGGGACTGATGGGGTCGATAGGGAAACTCAATGGGCCCCTATCTGTCCCTATCTGTAAGTCCTCCTTGAGTCATCCATAGGATTGACACTGAGACCATCCATAGGCTATCGCGTGTGTGCGCTCATAAGGACCCCTCAAAGACTGTCTACCTGATGACCCATAGGATCAGGCTCCATAGGGATGATCTATCAGCTCTTAGGCAACGATAGAAACAATGTTGTTTACAACCATCGAGGATCAGTGTCTAATGGCTCCCATCAACGGCAAACACTGAGTTGATCGCCACGGTCTCTGGCCTTGGTCCTAACGGTCTCACTGAGATGACCATAGGGATCGACACCAGAGCCTATAAGGGCCACAAGCTGGGTCGGGCAATACTTCGAGTTACCCTAAAGCATGTGAGTAGCAACAAGGGCTGAAACAAACGCTTGACAAGATGATGGAACGCTGTAGAATGGCCACCATCAACAACGTAACACGGCAACACTGAGACGCTCCTACAGGTCTCGAAAGGGCAACGAATTGGCTGATAGACACGGCCTAACGGGCACCCTTACGCTCTTTAACAACTCGGAATGCTACACCACGCACTGAGCCGGTCTCGCCTCTCAGGGCAACCATAGGGAGGCTTGCAGGCCCTCGGTGCGTGGCAGTGATAGGAAATACAGCAAGATGGTCTTGTGTGAGCCAAGCCGTACACGCAAGGAGTTTATCTACAAGATCGCAGACATTCATGGTCGGATCGTAACCACAAAGTAACGCTGGATTTAAAAACCCTCACTGTGGCTGCACACACTATGGGGGCTTTTATCTTAAAGACATCTCAAAGG
CATCATCTATATATACCTACATGAATGACGCTGCTGTCACCTCGCACTACCGCTCCCGCCCGCTAGATGGCAAAATTGCTCCACCAAAGTATTTCCGTGATACAAAGTCCGGACTGGGCGCGGCGAATACGTGCCGGGCGAGGCACGGAGCCGACTTTCTGGCACCGATAGCAATAAATGGGCGTTCCCTTGCGTGCGGAATTGCGCCGGCACAGTCCCAATGGCTTGGGAGCGGTCCAGAAAGCGATTAGTTTTTGCGTACGCACGCGAAAGCTATTTTTGCAGCACTTACTTCCTTATTTGTTTACAACCGCCTCCGCCTGTGTGTAATTTAAAATTTGTACATACCGTTCCGATCGCCGTACTTGGGCTTGGAACGCGGACTTCGAGTCCCTAAATTGATTTATGGTGTCTTAATCAGCGCTTTTTGTGCCACGTTGTGCGTTCTCCGTTGACCTTTGAAAAGGCGCGTGGTATTTCTCGGTGTGTTTTTCGGGCGGATTACGCGTTACGTGATCGTTTTATGGCGGGCTCCGGGCGTATAACAGTGGAGCGGCTGATCGTCAGAGCACGGATGAGCGAGCAGCCGGACTCACCGCCGGAGCTCTATCCGTCTCTCCTGGTCCTGCGGGTGAACCCGGTTCCCCGTACTCCGTTCGTTTTGGACATCAGCCGTTTGCCCGTGGTGCCGGAGCGCATTTTGCTGCACGACTTTCCGAACGGACCCTGGTCGGAAACGATTTGGTACGGGAAGATCACTCAGCGGGAGCTGAACCAGGCGCTAGAGTCTATCGTGGACGTGCTTTAGGTAATTTCCTCCGTTCTTTTTCCCGTTTAGGTGAGGAGATGTCTTTCGATTCCGGTTGCCCCCCGACTCCACCGGTAAAGCTGCTGTTCAAGAAGCATTCCCCGTTTGCCGTGACGCCCCAGCGTGCTACCTCGGGGGCTGCCGGTTACGACTTGTGCAGCTCGGCGGACGTGGTGGTGCCGCCGAAGAGCC
ACGCGAAAAAATGCGTATAACAAACCTGTACATCCAAAAAAGATCGGGGCAAATAAAACCTTGAAAGGGAGTTTTCCCCTCTCTTCTTTCTACAGAAAATGGGCAGTGAAACATTGAGTGTAATTCAAGTCAGATTAAGGAATATATATGATAATGATAAAGTAGCATTGCTTAAAATAACATGTCATACCAATAGATTAATACTTCTAACTCACACATTGGCCAAATCAGTCATACATACAATTAAATTAAGTGGTATAGTATTCATACATATTATAACCAGTAGTGATTACTGTCCTACATCTGATATTATCAATAGTGCCAATTTCACTTCAATGCCTATATTACAAAATGGAGGATATATATGGGAATTGATGGAGTTAACACATTGTTTCCAAACAAACGGTTTAATAGATGATAATTGTGAAATAACATTTTCTAAAAGGTTAAGTGATTCAGAATTAGCTAAATATTCAAATCAATTATCTACTCTTCTTGGTCTGAATTAGAGCCCTAAATCAATAGCCAACACCAGATGGACTAAGCTAACTAAATGTAATAGTTTATAAAAATTAATTGGGGCAAATAAATCAGTTCCCCAACCAGCCATGAGCACCCCAAATCCCGAAACCACTGCTCAGAGATTGATAGTAAATGATATGAGGCCATTATCAATAGAAACAGAAATAATATCTTTGACCAAAGATATTATTACACATACATTCATATATCTAATAAACCATGAGTGTATAGTACGCAAACTCGATGAACGACAGGCCACATTTACATTCCTTGTCAATTATGAAATGAAGCTATTGCATAAAGTGGGTAGCACAAAATACAATAAATACACAGAATACAACAGAAAATATGGTACATTTCCAATGCCTATATTTATCAACCATGATGGTTTTTTAGAGTGTATAGGTATCAAGCCTACAAGAAATACTCCTATAATATATAAGTATGATTTAAATCCATAGGCACTTTTCAAAATTTA
AGTATAGTGAAAAAATTTACAGTATTTTGTCCTACGGAATGTCTTGTGAAAAATCCGTACATACTTCAAATGCAAACTAAGTTATGGTAAATAATACTATTGAGAGCACAAGCAGCGACAATATAAATTAATAATGTTATAGGAGAATAAATAATAAATATACTTACATGAGACACCAATGATGGCGAACAGCAGTAACGCGGTTGCTTTGGTAGACAACATGATTGCTTCACTGTCAGAACAATAATGATGTTCCATGCTGTTCTTGGCTGATTATATAGAGCGTCTGACGTATATAGATAAAAAAAAAAAAAAAAGGTTTATAAAAGGTCAAATGATTTATAAACAGCTGCAAACCAGATTTCGGCTCTTCTCCGTTTTTTCGGACTATCTGGCCATGTGCCAAACATCAGACCATTACGCAATTGTTTTTTTGACCTGTGACTAACGTAGGCACGAAAACAGGAAAACTATTTATAAATAATTCTGGGAATTTTTGTTATGACAGATGTAACTTCAAATTACGTGTTGATATTGGAGTGTTAAATAATATTGAAAAATATTGTAGCAATTTTAAAGTTTCTCTAATAAAAAGGATATTTTCTCACTATACAATTGTAGGAGCAAAATAGATATGGAAATTCATTGTTTATTTTCACAATTTCATTTTATTTTTAAAGAAAATTATTTTATTTACAATACATACGTTGAGCCGCGAAAACATTTGAAAATTTGGAATTTCAAAACAATTGGAAATTTTATTTTATTTAAAGAATTTTCTTTTTCTAGTAGAAATTTTTTTTTTAATTAACTTTTTTTTTTTAATTAATTTTATTTTAATTTACAAGCACTCCAATATTATTGGCATCATTCCTATATATTATGGGAACCATTCCTATATATTATGGGAATCATGCAGATATTACAGTTATAATTATAGGTATCGTTCCTATAATAATAGGAACCATTCCCATAATTATAGTAACGTTTCCCAAAAATT
AAAATAACACGTCCCGACCACACATGAACCGAACCAACCTCAAGCGATCATATCATGCAACGCCTAAAAGCTTTGCAACCTCTCCTTAATTGGACTCCGACAACTCCTCGATTTGCGTCATCTGATCGCTCAAGCCTTTGCGCTTTGCTAGACGAAAGAAGTGGAATTTCAGCACGATGACTTCCACCGGAACTTTCCTAGCCCCTGAGACCTTCTACCGTAACAATGTGGCCAAGGTTAAAGCCATATTCCATAGCAATGACACCGCACGTGTTATAAATGCCATATCTGGTGACTTTGAGCTTGTAGCTTTTCTGGTTCTCAGTCCCGCTCACCTCCTGAAGCTCGAAGACACATTAAGAAAGGAACTGAATTTCACAGCAACTCTCATGGCAAGCACTGATGCGAGCTTCGAGACCATTGCCGTGCTTCAAACAGCGCTTGATGGCTTCAAGTACCACTTTGGAACAACCACTCTCGAAAAGGGGTGGTTCTCCATGATGACACACATCCACGACTGCCTTGAAGAGAGTTCATCCTCCGCTGCCACCGCCCTCCAAGAGCAGGTCCAAAAAGTAGGCTCACTACTACTAAGCGGAAAAAATCGCATCGAAAGTTGCGAACTATCTGTCTTACGCCTTACAGCGCGAGATTTCAAGATAGAATATGGGTTAAAGGGTTCCTACTTTATCGAACACTGCGATTTGCCACTGCACTTAAAACAGAAACTCTGTGGTACCACACCAAAGGAGTTTTCCTGGGCAAAAAGCAAGGAGCGCCCACTATTCACTATACCAAAGTCGATGAAGTTTACGCCAGAAAGCTTTATCGTTTTCTTCGCTCGGGTTATCCCTTTCATGCGTAATATCATACATACAGTCTCTCTTATGTATTGGTCGTGTGTTGCAGTTGTTAACCTACCTACAGTCATGTCCTTCCTTTTTAGACGTCAGTTCACCAAGTATGTTGCCGCTAGTTTCACCAAGCGCTCACTTTACTT
ATTTATCCAACACACTCTAGACCAGGCCCTCCTGACGTACACAACAACTGCCTGCCGCAGTGCACTGTACCTCGATGGCAACTAGAGTAGCGAGCGTATTCTCCTCCCTCACGGACGTTGGAATTAAAGCGGCCTTACAAGATGAGGCATACAAGCGCATAAAATCCAACTTACGTGAAGCCGAAATCATCAACCCCTACTCGGTTGATGCCCGGGGTGCTGAAGCCCTGGAAGAACTTGCCATCATCACGAACCCACACTCCATCAGGCTACATACCCATGCAGCCGCAAAGAGCATTGAAAACCAGATGCTCAACATTGTGGGCCATGCGCTGCCTAAGGAACCAGTCACATTCCTTTTCCTGAAGCGCGGCAAGTTACGGTATCTCTCCCGTGGAAGAATCAAGGACATTTTCCAAAATCAGGAGATCGAACCGCGTGACGTAGCTAGGTACGAGCACAAGACTATTGTACAGAAGTCTTTGCTTTTAAATACTAGAGTAGCATACATTAGTGATACTTTACATTTCCTTAGACCTAGGTACATAATAGATTTGTTTTCCCAGAATGTCTTTCTCGACGTTCTATATGCTACTGTGGTGCTGCCTGTAGAGGCCAGTTTCAAGCACCCCTCACAAAACCCCGCCATCTACACGATCAACTATAATTATGGGGGGTTCCAATATTTACCTGGGAACCATGGAGGCGGAGCCTACTCACATGAGTTCGAAGATCTTGACTGGCTCAAGTATGGGAAATTCATCTACAGATGGGTGGATTACCGTACTGACCCCATCTCGGGTAAAAGGGTCGGCACCCCGAAAGAGCTTGTGGTCACGTGCCAACTTGTTGAGTCTCTTGGTGCCAATCACCTCTTCATCTTCAAGAGAGGAGACTTGAAGACTCCACGCGTCCGGACCTTTGCAAAGGACAAAAGCGTGACTTTCCCGGATCTGTTTTATCCGGAAGAAGAGAATGCCAACTTCCCGGTGGACGCTGA
ACCGGATGGCCGCGCGATTTTTTTGTGGGCCCTACCATTAACTCTTGTCGGCCAATCATATGACGCGCTCAAAGCTTAAATAATTCTCCCGCTTATTATAAGTACTTCGTTGCTAAGTATGCGTTTGAAAAATGTGGGATCCACTGTTAAATGAGTTCCCCGACACCGTTCACGGTTTTAGGTGTATGTTAGCAGTTAAATATTTGCAGTTAGTAGAGAAAACTTACTCTCCTGATACATTGGGTTACGATTTGATAAGGGATTTAATCCTGGTAATAAGGGCTAGGAATTATGTCGAAGCGACCAGCAGATATAATCATTTCCACGCCCGCTTCGAAGGTACGCCGCCGTCTCAACTTCGACAGCCCATATGTGAGCCGTGCTGCTGCCCCCATTGTCCGCGTCACCAAAGCAAAAGCATGGGCGAACAGGCCCATGAACAGAAAGCCCAGGATGTACAGGATGTACAGAAGTCCAGATGTTCCTAGAGGATGTGAAGGTCCATGTAAGGTTCAGTCGTTTGAGTCCAGACATGATATTCAGCATATAGGTAAAGTAATGTGTGTTAGTGATGTTACTCGTGGTACTGGGCTGACCCATAGAGTTGGTAAGAGATTTTGTGTTAAGTCTGTTTATGTGTTGGGTAAGATCTGGATGGATGAGAACATTAAGACGAAGAATCACACGAATAGTGTGATGTTTTTCTTGGTTAGAGATCGTAGACCTGTTGATAAACCTCAAGATTTTGGAGAGGTATTTAATATGTTTGATAATGAGCCCAGTACGGCGACTGTGAAGAATGTTCATCGTGATAGGTATCAAGTTCTGCGCAAATGGTATGCAACTGTCACCGGTGGACAATACGCTTCAAAGGAACAAGCTCTCGTGAAGAAATTTATTAGAGTTAATAATTATGTTGTGTATAACCAGCAGGAAGCTGGCAAGTATGAGAATCATTCTGAGAATGCTTTAATGTTGTATATGGCGTGTACTCACGCCT
CCTTGACCCACCGCCAAGCCACCCTCTACCAACGCCAAACCACCTCCCCACCAGACGCAAAAACACCCCCACAAAAACGCAAAAACGCCCTTTACAAACCGCCAAAAGACGCCCAACCAATGCCAACGCGAAACGCATATATCACAAAGACACTAAAGACGCCAATGCCGCACGTCAACATAATAGACGCACGCCCCGACGCTCCCATAACTCAATTCGCCCTGGAGAATCTCATAACCCAGCCGGACCCCCGGGAGGCTAGACTCTATGCGCTGGAGGTTAAGCTAGCCCAAATAGAGACTCAGCTGAAGGACCTCCAGAAAATCGCCACAGCTACCGAAAGAATCCACGACTTAGAGGCGCGCCTCAAAAGCCTCCAGAGCATGGTGGCGGAGCTCTACAGCATGGTGACTAAGCTCACGGAGGCGCTAAGAGAGCCGCCAAAAGAGGCGCCAAAGCCGGAGCCCCCACCTCCCCCACAAGAAAAGCCAGAGGAAAATCCAAGTCCAAAACCGGAGCCACCTCCGGCGGAAAATAAGGCGGACCAGCTAACTCTCTCCGACATTGAGCGCATGGTGTTGCGTGTGCTCTACAAGAAGCTCAAATATTGGGCCAGCCGCTCAGACCTTAAGGTAGATGAAAATGGCTATGCCGTAATCGGGCGTGACGTAAACTTTGGTGTCAAATTCTCACAATTCGTGGCGATTATGACCAAATTCGGCCTTTCTGACTGGGTTATCGCACGCGGTAATGATAAAGCGGGCTACTACGTGGAAATAAAGGCGTCGGACATGCCGACAGCTTTAGAGCGCCTAAAAGAGCTTGACCGGTTGTCTAATAAGGCAATAACTGGAGTATAATAGTACTCCCCCTACCTTCCTCCCCCTTTTTTTGACGGCGTGATTAGTTTCAATCGAAAGAGTTGAAAGTCGGGTTAGATTCGGTTGGTTCACGATATTGGACGGAGTCACTTTCAGTCTACTTTATCTTTACACGGTTG
ACACAAAGACCTCCCGTATTGCTAAACCAGAGCTAGTAATAGACTTCTAGACAGCCATGCAATCCAGAGCTGTCATCTTGAAGTATAGATCTGGTTCAGGCCACAAGAGGTCTTTGCCCAGGTTCTACATAGACTGTGATTTGGACACCTTTGATTTTGAGAAGGATTGCTCTCTGATTGAGAATGAGTTCCCCATTTACATAAACAATTATAAGGTGGTCTATAAGTCAAAGCCAACTCTCTCACATTTCCTCATTGAGAAGGAGTTTCCTGCTGTGCTGGGGCCTGGTATGATCAGTGCAGTTCGAACCAGACTTTACGAGCCAACTATGAGAGAGCTCTACCAGGAATCGATTCACCAACTAAAGAGGAGCAACAAGAAATACCTTTTGTCTGCTCTCAGGTGGCCCACAGGGATTCCTACTCTAGAGTTTATAGACTATTACTTCGAGGAGCTCCTGTTCTTGTCAGAGTTTGACCCGGGGTCTATCCAGAGATACCTGAAATTACTGGTTAAGGCCTCTGGGCTTTACAACTCCACTAATGAGGAGCAGATAGTGGAGATTCACAGACGAGTGCTCATAGAAGGCAAAAAGCACGGATTGACTGCTTTTGATCTCCCAGGAAATGACATCCTTGGAGACATCTGTGTGGTCCAAGCAGCACGGGTGACAAGACTGGTTGCTAAGACATTCTCTAAGATGACCAGAGACACCCATCTGATGATATACTTCTCGATAAGCCCAGTTGAGTTGGTTTTGAGTAAACTTGATAAGAAAGGGGACAAGAGGGCTAAAGCAAAAGGGTTGATGTCTATGAGTGCCGCTAGGTCTTATGACTATTTTATGAGAACTGACTTGGGATTCAGAGAGACTGCTCTTTCCACCTTTTGGGCTAAGGACTGGCCTACCCCACAAGAGACCATTCTATCTGACAAACGATGCCTTAAAGAAGACATGAGAGTGACAAAGTGGCTGCCTAGTCCCCCCCACTACCCACC
ATGAAAATTTCCCACAAGTTCTTACGTTACCGTGATTGCAATCTTTTCCTGTGAAGAGTTTAAGAAACTCAAGATTGAAATCCTTTGCGAAGAGTTTAAGAAACTCACCCCTCGAAGCGTTTAAGAAACGCATTGTTTTATTGTGCTTGTTGCTTATTTTGTGCAGTTTACTTTTAATCTACATATTTTACTGTGTTATTTATTTAAGTTTAATTTTGTAGTTGTAAAAGTTGTTTGCCACTATGTGGCAGGTGCCTGAGGGCTCCCAGTGCTGCTGCACTGGGAAGTCCTTTTCAAACGCGGAGGCTAAGGAACTCCGCTACGTGTGCTCATGTTGGATGAGCACACGTCTTGTTAAGGCTGAGGCTCCTCCTCAGCAATCAAGGAAGAGTGGGATAGCGCCCACTCCCCTAAAATCCAAAGGGACCATTCAGGTCTCACTCCCAAAGGCTACTGGGGTCAAACCCAGTATCCATAAATCCAAAGGAGCTTCTGTGGCTCCTGCACCTTTGCTTAAGCAAAGGTGTGAAGTAGTCGTTCAATATGGGCCTCCTGCCGATATTGAATTGGTCTACCCGCCTCTTGTGCGGGAGGAGGAGAAGTCCTCCAATATAGTGGTTCTGCCACCTACCCAAAAGGTGGAAGTAAGGGTGCCAGTTTGCTGTGCACCCAAGTGGATGGTGGCTATCCCTAAGCCACCGGTGAAGCTAGCCCCTAAAGCTAGCAAGCTACGGTTTCCTAAAGGAGCCGTAGCTTACAATGGTGTCAATTTTATTGACACTAAGGGGAAAGTCGTCCTATCTGAGGGCGCAAAGAGGATCCTTAGGGGGATCCGCGTTGCTGCAAAGCAACGTCTTCGTGCTGCGCGCAGGTCTGCTGCGTGCAAGAAGGTGAGGGCCAAGCGTGCTCTTGCCGAGTTTGAGGCAATCGTTCAAAGTGAACGATTGGACCAGTTAAAGACTGGGTTCCAAGTGGTGCTTCCAGCACCAAAGATGAGCTG
GGAAAAAAACTTTATATATTTTCTACGTTGAGCTCCGTATAAAGCTCCGTGCCCGCACACGCCCGCTACGGCGGTATTGTCTAACCGGCGACAATAAACAGCTGCTGCTTACAAGCTTACAGTTGACCGGAGTCTCGGCGTGCAGCGCCTAAACACGGGAAACCGTGGTGGTGACACCCTCTGCTGAGGGCTTATAGTGGTGATATTCCTCCCCAGGAGTTCCCTCCCATTTCGGCCACTGCGCTCTAACCATGAGCGCGGTCTCTTTGAGAGTGTCGCTCTTCTGCCTACGCGCTCATTCGTTCCCTCGAGTTGACGCTTCAAGCAGGTGGACACCTCCTCAACCCATAATAAGAGATCCATTCAATGGACAACATCCTCGATCCCCTTAAGGCTCCGTTTTCTTCGGAAGCCGCCGCGAAAACCACCGCTGCCAAAATCGCTGTGGTATACGCGTTGGTCGGTCTGGTTGGCGGTCTGCTGCTCACCAAGTAAGGTGTAGTATGCATGACACGCGACCGCTCCGAACCGAGAGACCCATGGCCAGCAAGAATACGAATGACCGGGTTTTCGACCGGTTTCATTCTTCTCTCGTTCGGCTGTGGCATTCTGCAAACCAGCGCATGCGCGGTTCTTTCTCCGTCGTGGTTCGGGTCGAGCACTCTTTAGTGCTCCTCATCGGCTACACGGTGGTAGGCGCGACTGTCGCACACTTCGTGAGGTGACTATGTTAGCTTTCGTAGCGCGAGCGGTCGTACTTTACTCTGCTGGTGTAGTCGTGGGCATCGCCTACGATCACGTCACAGGAAGGAAACGTCGCCATGACTAAGTGGAAGATGTACATCGCCGGCGTCGTTCTGGTCATCGTAGGGGCAGTTACTCATGCTCCACAGCTGATGGTCCAGGGCATGACTACGCTCGCGACTCAAGCGGCCGCAGACGCGGCCGATGGTGGAGGTGCTCAGTGAGTATCTTCTCCTCGTTGTTCAAGGTCATCAAG
TTTCAAAAGCTCTTTCCTAGAACTTTTGCCACCTCTTTCTCCTTATCTTCTCTTCTTGATTTTACAATGGTGAAAATAGGTTCCGATACCCTTGCTCCTAAGCAGTTGGTTCTTGAGAACAAATACATTGCTGCGTGCCTTTCTAAGCCAGCAAATTTCGCTCTTTCTTTCCTTGCTCAGGGTGCCTCCCTGAAGCCTAGTGTGGTCGCTCGTGCAGCCATCAATGGTGTCATTGCCTGTGACACCACCACCTTCCAACTCCTGGCGATGGATGGGACTCCCCTATCTTTCGCCGCTGCAGCGGTTGTGGTGCGCCAATTTCAATTGGCCCACAACCGCTTTGTTAAGATTGGCTTGCGCCAATTTTACAAGGAGTGCACAAGGCGCTGCAACGCCTTCAACCTTCAGAAAGCTGCTCGCCAGAGCAGAGAACGTAGAGCCGCCTGCAAGCGGATTCTTGCGTCCTTGGATGCAGACCTGCCATGTAGCAGGTCTTCTCGAAGGGCCATAGTGACGGCCCATTATGCTGGAGTCGCAACTGCGGCTCGGAAGAGTGCTCTCTTCCGCCAAATGCGCGCAGACAAGCGCGCATCTAGGGCTTTGGCAGCTGCCATGCAGCCCTTGGTTCTGGCTCCTCCCACCTGTGCACGCATACCTTATGTGTGCCCACTTTCCTCTTCTGTGGAGGAAAGTGTTTCTCGACGCTCTCTTGAGCGTTGTTCCAAGCGTGTTCCACGAGAACACGCCTCTCCCCGGGTTGCGTCTGAAATGCAACCCTTTGCTGATCGCCCCCGGCTTTTCTCCCGGGTGTTGCTCCTCCCTCTCTCAGAGATAACACGGGCGTTTTTCTCTCGTGTTTTTGTTCCTGGGAGTGCCATGTATGATTGTGCTACTGATCTTGCACATGTTGTACTTGATTGGTGGTCCATCACCCCCATGGCACATTACTTGGCCATGCTAGACAATTTTCTTGGCACCCCAACTGAAGAGAGTGTGCGAC
GAAAGTAATTCTATTACAACAATCAATTCAAGTCTTCGTGAGTGTCAGATTGTATCGTCGTTCGTGAAATATATTGCCTTGAACTTGCCTAACGGTGGCTTGCTTGATCCCTATTTCACTCGTCAGTTACATAGTCCAGAAGACTTACGGAGATTGTTAGATTTACACCATACACGATATTGTTATTGGTTTGCTTGAGGTCCACTCGCTTACTGTGACATTTGTCGTAAGAATCACTTAGTGAAGTTGGTTTACTTGAGGTCCACTCGTTTACCAAATCATTTTGCGATTATCAAGCTGTGAAGATGGCTTTTGCTGGTAGTTCTCGTACTATCAATGAAACACTATCCAGATCTAGATCTGTGGGTGTTAGTTCAGCTTTTGAATTTTCTGAATCGGAATGGGCTAGTACCATGTCTGATTTAGATAAATTCTATGAAGATGTTCTTATTCAAAACGCTCCTACTAGGAAGTGTTTTAAGATTGATTTAAAGAACAATGTTCCGATTGAACCATTGAGGTTGCAGTCGAAGGAGAATCGTGGTGTGTTACGAACCATGGCTGATAAGGTCAAGGGTTGTGTTTACATCAATCACTCAATAATATACTTGGTTTACATACCTAGTATACTTGAGTCTTCCACCGGTGTTTTGACGTTGAAATTGTTCAACACCAATACCGGTGAGATTATCGATGTTGATACCGATGCCCCTGCGAATGAGGCTGCGATCTTTGTGACGCGGTGGCCTCGTTCGTTGCATGTTACTGAAGGTAACGGTTTGACGTTGTTGCCTTCAGTGAATGTCATTGGATGTAAGCAAGGTGCCATTGTTGGCACGCTTTACCCAATGTGGGATGATTCTTTTTCTAGGAAGAAATCCTATGAAAAGGAATATCCTTCTTTGAGATTTCCGATCGAAATGACTGATGCCAGGAGTGCTGTGACTGACGTGAAACTTTTAAAGGGTTTTACGATGCAGCGTATGATTGGAGGTGGTAC
AAATTAAACCAACCCAAATCGATCTGACAACGAACAAAACGAACTCAAAGCACCCACAAGCTCTAGTTCAACAAAGTTCATCACGCAGAAAGCAATTCGTTCATTGTGAGCTCTCGCATAGAGATAAGCAATGGCAACAGCGAATTGTTTGCTCGGTGACTTCGGAAGGCAGGGGGTCGTCGCTAACGACCCATATGTACAGTGCAGAGCGCGCACGCTGATTTTCCTAAGCACTGAGGAGGAGGTTGATGTGGTGGTTAACCACCACGGACCAGGAAGCATTTTCTGGTCAAAAGAAGGTATCTTAACACAGACGGCTAAGAACCTTTACAAAGCTACTGCGTATGGCTTAGGCTACGACCTTGCAGCAAACGTCTTCGTTTGCGGCAAGTGTAGGTCCAGCTGCACTCAGTATAGGTACTTCATTGAGGATCACTTTGCTTGCGACAAACTCGTGGAGAAGAACTGCGCGTACATCAAGGATGATAAGTACGTGAAGGTTGTGGAGGCATTCCCAATTATGCCATCTTATGCCACACCAGGGCAAGAAACACGCATCATACAGTGGATGAACAAGACAAGTCAATGCCTTGCTGATCACTGCATCCAACGCACTCGCGAGATCACTTTCACCAACTCAAAAACTCAGGAGGAAGAAACTCGCGTGAAGGATTGCAGTTTGGAAGTATTTTATGATGACTTCGATGAAGCTCATGCTGTGATTGAGCACGCACATCGGAAAAATCCGGTTCACGAATATAAGGAGAAGCAGCTGCGGATGACTTCAAATAATATAGCTGCGTTAGTGGACCAAGTGACACGGATGATGCACTCCAAGGGCAAAACAGTGGAAATAGTTGGGAGTAAAGGCCATAAGAAATTTGCCAAAATTCCACTGAAGCACACAATGGGATATCCAAAGCGGGATTGGGACGCAACAAAGGACATACCAGAAGATTTCAGAGGCTTTATCACAACTTATAGTGGCGTCATACAATAC
GGGGAATTCCAAAAGCAGGTAGATATTGAAAGATGAGTCTTCTAACCGAGGTCGAAACGTACGTTCTCTCTATCATCCCATCAGGCCCCCTCAAAGCCGAGATCGCGCAGAGACTTGAGGATGTTTTTGCAGGGAAGAACACAGATCTTGAGGCTCTCATGGAATGGCTAAAGACAAGACCAATCCTGTCACCTCTGACTAAGGGGATTTTAGGGTTTGTGTTCACGCTCACCGTGCCCAGTGAGCGAGGACTGCAGCGTAGACGATTTGTCCAAAATGCCCTAAATGGGAATGGAGACCCAAACAACATGGACAGGGCAGTTAAACTATACAAGAAGCTGAAGAGGGAAATGACATTCCATGGAGCAAAGGAAGTTGCACTCAGTTACTCAACTGGTGCGCTTGCCAGTTGCATGGGTCTCATATACAACCGGATGGGAACAGTGACCACAGAAGTGGCTCTTGGCCTAGTATGTGCCACTTGTGAACAGATTGCTGATGCCCAACATCGGTCCCACAGGCAGATGGCGACTACCACCAACCCACTAATCAGGCATGAGAACAGAATGGTACTAGCCAGCACTACGGCTAAGGCCATGGAGCAGATGGCTGGATCAAGTGAGCAGGCAGCAGAAGCCATGGAAGTCGCAAGTCAGGCTAGGCAAATGGTGCAGGCTATGAGGACAATTGGGACTCACCCTAGTTCCAGTGCAGGTCTAAAAGATGATCTTATTGAAAATTTGCAGGCTTACCAGAAACGGATGGGAGTGCAAATGCAGAGATTCAAGTGATCCTCTCGTTGTTGCAGCAAGTATCATTGGGATATTGCACTTGATATTGTGGATTCTTGATCGTCTTTTCTTCAAATGCATTTATCGTCGCTTTAAATACGGTTTGAAAAGAGGGCCTTCTACGGAAGGAGTGCCTGAGTCTATGAGGGAAGAGTATCGGCAGGAACAGCAGAATGCTGTGGATGTTGACGATGGTCATTTTGTCAACA
ACAACAAGAAAACCAGATCTCTTCTAAGGCTGATACAACTTACAAAGATCACGGATTTGTTGCACGATGGGCAGCCGAACATCTGAAACCAGAAACATAAATCGGATCTGAACACGAGCGATCGACTTTACAACAAAAAGACCTAAACTCCTTCCAAAAAACCAAATTCCTTCTGAGCAAGACAAAATTCTCGTTTATCGAGATATTTCACAATGGCTAGCCAGTAACTATCAATCTGCTGAACAAAACGGATCTCACAACCAGCTAGGTCAGGTAACCAATGGGAATCTTTTTCAGCAATATAGTGGGCAGATTTCGAATTACAACGTGCCTAATAACAATAATCCTTATGAAGGTCGGCCTTTCTTAACTTGGCTCAACAATGTGTTTAAATCGAAATTGTGTATATTAAGCGGATTTACAAGATGTTAAATAAACCTTTTTTCAGAAAATGATGTGGTTTTATTGATTAGTGTTGACTTTCATGAGTTTCTAGCATGATTTGCTTTGGCTCATCTTTAATTTAGTTCGAACCCTAAATCATTCACGATTCATGAGTTCTTCTTGGAAGACCGTCTGTTATCCATATCACTTTTGACTCGTAACTTTAAGGTCAGTCATATGGTTCATAACCTGGTTCGTGATAGGAGTTATGAGCTCCAAATAGAATATTTCATACGAAAAGAGTTATCTTGTTATTGTCCTCTCGGGTCAAGACATCATAGATTGCATCATATTGAGGAGCTGACCTATGATGAATAAAAGGGGACGAAAACAACCCCGAAGTACAGTTAGATTTCGAATCTCATGTGATCATGTTTCTCAGCAAAATCCCGATTGTTCTAATCGTCACCATTCTGGGAACATCATGTAAATGATAATAAAATTACATAATCATTTTCTTTTCAAATATCGTTGCTATGATTAAATAAACTTTCGCTCATCTTTCGTAAAAGAGAAAAATATTGCTTCATTAGTTCTTTCATCTTCAAATACAATA
ATGTCTTTTCTATTGACAATAGCAAAGGAATACAAAAGACTATGCCAAGATGCTAAGGCAGCTCAAATGATGACAGTAGGAACTGTATCAAACTACACTACGTTCAAGAAATGGACTACATCAAGGAAGGAAAAGAATCCTTCACTAAGAATGAGATGGGCAATGAGCAGCAAATTCCCAATAATAGCTAACAAGAGAATGCTGGAAGAAGCTCAAATTCCTAAAGAACACAACAATGTAGCCCTTTGGGAAGACACAGAAGATGTTTCAAAAAGGGATCATGTTCTTGCAAGCGCCTCTTGTATAAATTATTGGAATTTTTGTGGACCTTGTGTCAACAATTCAGAAGTGATCAAAGAAGTTTATAAATCTAGATTTGGAAGATTAGAAAGAAGGAAAGAAATAATGTGGAAAGAACTTAGATTTACATTAGTTGATAGACAACGAAGAAGAGTTGACACTCAGCCTGTAGAACAAAGATTGAGAACTGGAGAAATTAAAGACTTGCAAATGTGGACTTTGTTCGAAGATGAAGCTCCTCTTGCTAGCAAATTTATTTTAGACAATTATGGTCTAGTCAAAGAAATGAGATCAAAGTTTGCAAACAAACCTCTGAATAAAGAAGTAGTTGCACACATGTTAGAAAAACAATTCAATCCGGAAAGTAGATTCTTGCCTGTTTTCGGAGCTATAAGGCCAGAAAGAATGGAATTGATCCATGCATTAGGAGGAGAAACTTGGATACAAGAAGCTAACACTGCAGGGATTTCCAATGTTGATCAAAGGAAAAATGATATGAGAGCAGTATGTAGGAAAGTTTGTCTTGCAGCAAATGCAAGTATAATGAACGCCAAAAGCAAACTGGTTGAGTATATAAAAAGTACAAGTATGAGAATTGGAGAAACAGAAAGAAAGCTTGAAGAACTTATACTTGAAACCGATGATGTCTCACCTGAAGTAACATTATGTAAATCTGCTTTAGGAGGACCATTAGGAAAAA
ACCGGATGGCCGCCCGAAATTTCGTGGTGGTCCCCCCCATGTCGGCCGTGGTCCCCCCCATGTCGGCCAATGAATAACGTGCCTTGAATGTTAGATAAGTGGAAAGTGACGTTTGCTTTTGTCTTTATATACGTCAGCCCTAATTTTAACGGTGTAAGATGTGGGATCCTTTAGTTAACGATTTCCCTGAAACCGTTCACGGTTTTAGGTGTATGTTAGCGGTTAAGTACCTCCTACTTGTTGAATCTACGTACGCTCCAGATACTGTTGGGTACGATCTTGTACGCGATCTTATTGGAGTTGTTCGAGCTAAGAACTATGTCGAAGCGTCCTGCAGATATAGGAATTTTCACACCCGTCTCCAAGGTACGGCGCCGTCTGAACTTCGACAGCCCGTATGTCAGCCGTGCGAGTGCCCCCATTGCCCTCGTCACAAACAAAAGGAGATCATGGGCTCAGCGGCCCATGTATCGGAAGCCCAGGATGTACAGAATGTACAGAAGTCCTGATGTTCCCAAGGGGTGTGAAGGTCCGTGTAAGGTACAGTCATTTGAGACGAAGAATGATGTTGGGCATTCTGGTACTCTGCTCTGTGTTTCTGATATCACCCGTGGTAATGGACTTACTCATCGTGTTGGGAAGAGATTTTGTATAAAATCTGTTTATATTATTGGTAAAATCTGGATGGATGACAATATTAAGACGAAGAATCACACTAACAACGTGTTATTCTGGTTAGTTAGGGATAGACGTCCTGGTTCAACTCCTTATGGATTCCAAGAGGCATTCAATATGATTCAAAATGAGCCCAGTACAGCCACTATTAAACAGGAGTTGAGAGATCGTTTGCAGGTGTTACATAGGTTCAGTGCGACTGTTACAGGTGGACAATATGTGTCCAAGGAACAAGCTATCATCAAGAGGTTCTGGAAGTTGAATCATCATGTCACTTACAATCATCAGGAGCAAGCTAAATATGAGAACCATACTGAAAATGCTT
GCGCCAGTCCTCCGATAGACTGAGTCGCCCGGGTACCCGTGTATCCAATAAATCCTCTTGCTGTTGCATCCGACTCGTGGTCTCGCTGTTCCTTGGGAGGGTCTCCTCAGAGTGATTGACTACCCGTCTCGGGGGTCTTTCATTTGGGGGCTCGTCCGGGATCTGGAGACCCCTGCCCAGGGACCACCGACCCACCACCGGGAGGTAAGCTGGCCAGCAATTGTTCTGTGTCTGTCCATTGTCCTGTGTCTTTGATTGATTTTATGCGCCTGTGTCTGTACTAGTTGGCCGACTAGATTGGTATCTGGCGGATCCGTGGTGGAACTGACGAGTTCGAGACACCCGGCCGCAACCCTGGGAGACGTCCCAGGGACTTCGGGGGCCATTTTTGTGGCCCGGCCAGAGTCCAACCATCCCGATCGTTTTGGACTCTTTGGTGCACCCCCCTTAGAGGAGGGGTATGTGGTTCTGGTAGGAGACAGAGGGCTAAAACGGTTTCCGCCCCCGTCTGAGTTTTTGCTTTCGGTTTGGAACCGAAGCCGCGCCGCGCGTCTTGTCTGCTGCAGCATCGTTCTGTGTTGTCTCTGTTTGACTGTTTTTCTGTATTTGTCTGAAAACATGGGCCAGGCTGTTACCACCCCCTTAAGTTTGACTTTAGACCACTGGAAGGATGTCGAACGGACAGCCCACAACCTGTCGGTAGAGGTTAGAAAAAGGCGCTGGGTTACATTCTGCTCTGCAGAATGGCCAACCTTCAACGTCGGATGGCCACGAGACGGCACTTTTAACCCAGACATTATTACACAGGTTAAGATCAAGGTCTTCTCACCTGGCCCACATGGACATCCGGATCAGGTCCCCTACATCGTGACCTGGGAAGCTATAGCAGTAGACCCCCCTCCCTGGGTCAGACCCTTCGTGCACCCTAAACCTCCCCTCTCTCTTCCCCCTTCAGCCCCCTCTCTCCCACCTGAACCCCCACTCTCGACCCCGCCCCAGT
GTGAAAGGAAGGAATTGCATAATGACTTCACCACTCAAGCCCGGTCGTCCCGGTCGTTCACAAATGAGCCACGGAAAAGGGATGATGGCTCACCCCGATTCCAATTACCATCGCGCTGATTTGCCATTCGCAGAAGCGTCGGATAAGCACGACGCAACCAATCGACGCCGAGCAGAATTCCGCTCCGATCCGACAAATGGTGCCGAATCCATTACGCCGGATATGTATTTCGCCGAAGGCAACCCAGACCTTTTCGGACCCCAGCCCGCAATGGTCCAAGAATCGGCACAGACGCCTCCGGCGAAATTCCCGCAGCCGAATGTGCGTACCGGCGTGAACCGACAGGGGTAGACAGATGGCAGAGCGTGTAGAAGCACCGAACGCGCTCATGGGCAAACCGGACGGCCCGCACCTGTTTGTTCCTGAGCTTGACCTAGAGGTCCCTACGTTTGACGACCCGCGTGAGGATTTGATTCCACCGAAAGCGCGTGCTTTCAAACGACTTCGCCATCACGTTCCCTTCAACATGCGTGGACCGTACAAACCGCAGTGGCTTCCTCCGAAGTTCTTTGCAATGTACGGACATCAGTACCTCACTGATTCCACCGGATACGTGATGTGTTTCGGAACCAAGAAGGATGGATCAAAGTGCGGACACCAGGCGGTGAATCGAACGCCGTACTGTGCTAATCATGGTGGCGCTCTACACCCTGCGGATAAGCGGTTGTCATCGAAGAACGTTTCAATCGACAAGATCGAGCCTGAACGCATCGAGAATTTGGATCGTGTGCAGAAGTTCATGGCCGGATTCATCACCGTCAAGGACCTCGAAGACGATGAGATTCTAGGCGCATTCGTTCGAAACGACGACGGACGCCCGATTTCAAACACCAAGCTTGGTGAGCGTTTTCAACAGGACATGGTTAAGGAACTCATGTCCCGCATGCAGAAGTTCATGCAAATGAAACTGCCCAACATGCTGAAAGTGTTGGCAGACCTA
CGCACCGAGGATCCTAGGCATTTCTTGATCATGGAGGAATACGTTTCCGAATTTAAAGACATGGTAAGAAAATGGGTTCCAGAATGGGAAGAGTTATCTGAGCAGAAGAATAACGTGCTTGCACAGGTTAAAGACAGAGCCATCACAATAGAAGGCCTGAAACTCTTATCCATGTTGGTAGAGGTGGACTCATGTAAGAAACATTCCTGCAGACACAACACAAGAATGACTGTCAATGCTATCCTTAGAGAGTTGAAAGTCACATGTCCTACACTACCGGATGTCACACCAGATGGCTACTGCATGGTTGGAGATGTCCTCATCCTTTTGGAAGTGTTTGTGAGGACCAGTCAAGAAGCATTTGAAAAAAAGTACAATCAGGACTTCTTGAAATTGATGCAGCTTAGTTCTGATCTCAAGAGGCAGAATATAACTTTAGTACCTGTTATTGATGGTAGATCCAGCTATTATGTGGAATATATTCCTGATTGGGTTGTAGAGAGGCTTCGGTGGTTGCTCTTGAAGCTTATGGATGGACTGAGGACATCTGGTGAAGAAGTTGAGGAATTGGAGTACGAACGCCTTATAAGTTCCCTGTCATCTTTGGAAAATCAGAGTCTTGGTTTAGAATCACTACTTGCCGTGAAAGAAAGAGGACTTCCTTACAAGGTGAGGTTAGAAAAGGCATTGGTGTCTTGCATTAATAACAAATTGACAACAGATCAATGCAGAACAAAGATCATGGAAGTTTTTCAGCAATTTAAAATGTTGCAACTCTCTGGCCAACATGATAGGAAACTGCAAGCTACAGATAGAGAAGATATGATCTCCAAACTCCAGAACCATGAATTCATCCAATGTTCTATCAAAGATATGCCTAAATCAGAAATCAGATTATGTGAATTTTGTTCAGTACATATTTTAGGCATAATAGACCAACTTAGGCAATCTGAAATCAGGCACCCATCAATCGAAAGCAAAGAGTACTTCAGAGTGCTTT
CATTTTTAGAACTGACCAACCATGTTCACGCAAGTGACGTGATGACGCGCGCTGCGCGCGCTGCCTTCGGCAGTCACACGTCACTAGCGTTTCACATGGTTGGTCAGTTCTAAAAATGATAAGCGGTTCAGAGAGTTTGAAACCAAGGCGGGAAACGGAAGTGGGCGTGGCTAACTGTATATAAGCAGTCACTCTGGTCGGTTACTCACTCTGCTTTCATTTCTGAGTTTGTGAGACACAGGAGCGAGACTAACCAACTAACCATGGCTGGAAACGCTTACTCCGATGAGGTTTTGGGAGTAACAAACTGGCTGAAGGACAAAAGTAGCCAGGAGGTGTTCTCATTTGTTTTTAAAAATGAAAACGTCCAACTAAATGGAAAGGACATCGGTTGGAATAGTTACAGAAAGGAGCTACAAGATGACGAGCTGAAGTCTCTACAACGAGGGGCGGAGACCACTTGGGACCAAAGCGAGGACATGGAATGGGAGAGCGCAGTGGATGACATGACCAAAAAGCAAGTATTTATTTTTGATTCTTTGGTTAAGAAGTGTTTGTTTGAAGTGCTCAGCACAAAGAACATAGCTCCTAGTAATGTTACTTGGTTCGTGCAGCATGAATGGGGAAAGGACCCAGGCTGGCACTGTCATGTGCTGATTGGAGGCAAGGACTTTAGTCAACCTCAAGGAAAATGGTGGAGAAGGCAGCTAAATGTGTACTGGAGTAGATGGTTGGTGACTGCCTGTAATGTTCAACTAACACCAGCTGAAAGAATTAAACTGAGAGAAATAGCAGAGGACAGTGAATGGGTCACTTTGCTTACCTATAAGCATAAGCACACCAAGAAGGACTATACCAAGTGTGTTCTTTTTGGAAACATGATTGCTTATTACTTTTTAAGCAAAAAGAAAATATGTACCAGTCCACCAAGGGACGGAGGCTATTTTCTTAGCAGTGACTCTGGCTGGAAAACTAACTTTTTGAAAGAGGGCGAGCGCCA
GTTTATTTGAGCGATGGTCATCACCGTGCAAGGTGCAGATCTAGTCAGGAGGGCTTTAAATCGATTATTTAAGTATGGGAGGATAGATGGAACTAAGATGTATTATGAATATTACAGATATTCAAGTAAAATGAGGGAGACTAGGAGGAAAAAAGGGACGAAGTATAAAACAGATGATGAGTTTTTAGAGCGCGAGAGGGATGCGGGGAGGTTGAAGCTTTATGATCTACAAGTGATACGGGAAGCGTCTTGGGAAGATTTGTTGTATGAAAATGTTCACACTGCTGAGTTAGATATTTATGTTAGATCAATCTTGAAATTAGAGGACTTAGAGCCAGAAGAAGAATTTTTGCGAAATTACGCAGTTTATGATGGTGTGCACCCGCTGAAGGATTTCGTTGAAATGAGAGCGAAAAATGAAATGCAGATTTTTGGTGATATGCCCATTAAGGCGTGGATCTCAGTATTGATGGAAATCTCGCGCGAAACAAAGCATAAACCTCTTGGGTTAATGGTAGCTTCGGATTTTGTCGGAAGATTTGGTTCGCCTTTTGAACAGAATTTTAGAGATTTGTCACAGATTAACGAATATGGTTATTGTTACTCAAGTCCATTATTATTTGAGATGTGTGTAACTGAGTCAATTTTGGAATTTAATATGTGGTACCGGATGCGTGAAGAAAGAATACAGTCGCTGAAATTCGGATTGGAAGTGATTGATCCTTTCAAACTGATACGAGAATTTTTTGAAATATGTTTGCCGCATCCTAAGAAGATAAACAACACGTTGCGCTCACCGTATTCGTGGTTTGTCAAGAATTGGGGTATTGGATGTTCGAGAGTGAAGGTTTTAACATCGATTGGAGGTGAGGATCGGAATTCAAAGGAAGTTTTTTATACTGGTTACCATGAAACAGAGAACCTATACTCAGAGATTGTCCTGAAATCGAAATTTTATAGAGAAAGCTTGAAACAAAATATGACGAAAACGGAAGAGGCG
AACGAAGTGAGTTAGGGTTTGAGTGGCATATTATGTAAATATGCATCGGGACACCAGGAGGTGTCCTCTCAACTTTCTCATATTGCTGGTGTCCTGGTGTCCTATATATACCTCAAGACACATAAAGCCTCTAGGGGACACCAAGGGGCAAAATCGGCCATCCGCAATAATATTACCGGATGGCCGCCCGATTTTTGGTGTCCTCCCCTTTAGCCCACGGCCCAGGCCCATGTTTTGCTTATTGGGCCGACTTTTGACCCATTTAAGCCGCGCGCCTTCTTCCTTCGGGGACCACACAGCACTTTCAACCAATCACGTTGTTACCAACGAACTTCGTTGATATGGACCGTACGACATGTGTGGACCACTGTCACATGATGCTGTGTCAGACGCTCGACTTTAATTCAAATTCACAAAGTGATTATCTTCGTCTTTAATTTGTACTGTCACAGAGTGTTGGACCATCTCTGTGCACTATCGACGATGTCCTTTTGTTCTGTGGACCTTGTTCTGTTAATTTGAATTAATCTTTAGTGCTACCAATTACATTTTAGCTACAAAGTCTAGTTATTGGTCATGGATTGGTTCTTCGTCTATTAATAATTGAAACGTGTAATTGGCTTATGCGTCGAATTCATATATTAGACAACACTTGTATTATCTACACGTATATACATTGTGCAGTCGCTATAGCATCGTCCTTGATGTATTCGACGAGCAATAGACGGGGTCGATCGCAAACTCAGCGAGGTTCTCATGTACGCCGTACAGGTGTCAAGCGTTCATATGGTGCAGCCCGTGGTGATGATAGGCGTCGACCCAACGTGGTATCAAAGACTCAAGTTGAACCGAGAATGACTATTCAGCGTGTTCAAGAGAACCAGTTTGGCCCAGAATTTGTCTTGAGTCAAAACTCAGCGTTGTCCACGTTTGTAACATATCCTAGCTATGTTAAGACTGTTCCCAATCGCACTAGAACGTATATAAAATTGAAACGAGT
ACCGGATGGCCGCCCGTTTTTTGGTGTCCTCTACTTTATCCACAGCCCAGGGCCCTTATTGGTGTGATGGAGATAAGGCCCAGTCCATTTTAGACACGCGCCTTTGTTTTATGGGACCACACAGCATCAACAACCAATCATATTATGATTACTGAGTCTTTATATTTGGTTATTGTACGACAATATTGGACCACTTGCAAGAGGTGCGTTGTCAGAACGTCTCGTCTTTAATTCAAATTGGTAAAGTGGTCACATCGTCTTTAATTTGAACATTTAAAGAAAGCTGTACGAACGTCAGCTTTAATCAGCTACTTACTCGCTCTGGCCCGCATATCAATAATTTGAATTATACTTTAATGTGGCCAATTACATCGCAGCCACGTGTTTTGTTAGATGATCGTGTCCATGATATTTGTCTATTTATATGTGTGGAGTGTAATTGGCCTCCACGTCGAATGCATGTTTTAGTCATATTGTCTAGTTTATACACGATTGTTATCGTATACAGTTCTTACATTATTTGTTTAATATGTATTCGACTACCTACAGACGTGGCCGTGCGACGACCCAACGCGGTTGCTATGTACGACGTCCAGTCTTTAAGCGTTCACAATATCTCCCTCGTTCAGAAGATAAGCGTCGCATGAATTCGGCAACTAAGTCTCATGACGACCCTAAGATGTCAAACCAACGGTTGCATGAGGATCAATTCGGCCCAGACTATGTCTTGGGTCATAATAGTGCATTGTCCACCTTTATAACACTTCCTAGTCTTGGCAAGCATGAGCCCAATCGTTCAAGGTCGTTTATAAAGTTAAAACGACTGCGTTTTAAGGGAACTCTGAAAATTGAACGTGGACCCGGTGACACGCTAATGGACGGCCCTTCGTCAAAGGTAGAAGGAGTATTCTCGATGGTAGTTGTGGTTGATCGGAAACCACATGTTAACCCATCTGGACGCTTACATTCCTTTGACGAACTATTTGGCGCGCGTATACAT
GTATCTTTACCAAATACCATTTCCGTACAATTCACTGAGTAAATCTAGGTAGCTTGCTCCAGTGTTTGTGTCTTGTACGAAGACTGTTTGTTTTCCGATTTAGGTCGGATTACTGTTTGCAGTACCTCCAGTAATTCCAGGTAGCTTGCTCCGGTTTGGGGGATCCATCGACCGTGGTCTAATCACCCGCTCGAACATCATTCCATTCTTGCCATCTTCTTCTCACATGGCGAAAGAATCCTCAAGTGGTTTTTCCACTAGAGTTACCTCCCGCTTAGACGCAATTGCCGAAGAGCGGGAGATGGACGAATTCTTAGATTTCGTCACAAAATCACCCATCAAACAAAAGATGTGTTGTGATATTCCTCTGAAAAATTCAGAGATGCTTTCATTCGTCAATTTAGTGACGAAAGAATCAAAAAGTTTCTTAAGTTTATTTAAGAAAATTCCCGTTTACACGAACCACCCGTTGATATCGGTCATATATATACCGGTGGTTTTAAACGATGCTCCTGGGGTTCTAGATGTTGCACTAGTGAATCCAATAACTAGGGATCGACGGGAGATTTTATGCAACTGGCCTCTATCTAAGGCTGTGCTAGTGATGACGAATTGGACTAGGTCTATCGCTAAAGGGGCTGAGTTGAATCTCGCCTATGAAGTCTCCAATACTCAAGTTAAACTTGATCAACAAATAGGGAGATTCCGGATACTTTGGGCAGATGTCCCAAGTTCCAAGCAGATCTACGAGAAGGAGAGACCTCCTATGATCGTGGATCTTGAAGAAACTGGTTGCACAATGCATCAGTATTCTGATCAGACGCTTTTGCAGTTTGTCAATGCCACGATGGTATCAGGGGTGCGTAAACCACGTGAAGATCGTAAATTATTGCGATTGAAATCCTTGAGGACCGGATTTGAAATAGAACCGGCTCAAGACGACGAGGCTGATGAAGGGAAGAAAGGACCGATTATCGTTCCGTCAGCCCCGGAGGAACTC
GTCTTTTTGTCCAAAGTTATTATGACTTGTGATGCACAAACTACCGAAATTTCCGAGCTTTTAGATGCAGTTCTAAAAGCTCGATGCGCCGACGAATCGTCTACCGTCGGTAAGGTTTTTGCTGATTATGCAGCGCAAAAAGTCCGGAATTCCTTGGGGGATTCTAAGGTTAGGAGACCTTTGACTGTCTCGTTTCAGTTGACCCCCGACCAGCAAGCTTTGTTACGGCACAACTTTCCTGGTCGGGAGATTCGATTCAGTTCTTCGGCTCCTTCGTCCCACAGCTTTGCAGCAGCTCACAGGATTCTGGAAACAGATTTTTTGTATGACTGTTTGAGCAGTGAAGCCCCCGTTATTGATTTGGGGGGAAATTTTTCAACACATTTGAAAAACAAGCGACACAACGTTCATTGTTGTTGTCCCTTGCTTGACTATCGTGATGGTGCTAGACACACCGAACGAATATATTCTTGGGATAAATATTCCAAACATAACCGGGGATATGACAGAACCCTGGTATTGTCGGAATACGTTTCAAGAGTGTACCGTAGTGCTGATTATGCTATGGCAGTACACTCTACGTCCGACATTCCGTTAGTGGAACTTTGTTCCGCATTACGATGCCATGGTGTTAGAAAATTCGTTTGCACCATGATGATGACCCCAGAGATGTTGTTCCAATCTTCGGGTTATATACCTCACTTTGAAGTGAGATGGACCGTCGATAAGAAGGCGGATCGAATTTTCTTCGATTTTGAAAATGCACCCAATTTAGGTATGACCATTCTCCACTCTGATCAGTTATTTCCAGGCGAATTGTGTCGACCTGGGAGATCACGCTTATCGTGTGGAAAGACCCAAGATGGGGGCGTTGTAGTAATTGACATCACGTATGTGGATGGTTACTACTGGGGTTTGAGTTTGGAAGGAGGTCGTTCATGTGCATGGTTCTCTAGGATTAGAGATAAAGTGCTTGTGAACACTGTTTCCGACTTTGACC
AGTAGTTCGCCTGTGTGAGCTGACAAACTTAGTAGTGTTTGTGAGGATTAACAACAATTAACACAGTGCGAGCTGTTTCTTGGCACGAAGATCTCGATGTCTAAGAAACCAGGAGGGCCCGGTAAAAACCGGGCTGTCAATATGCTAAAACGCGGTATGCCCCGCGGATTGTCCTTGATAGGACTAAAGAGGGCTATGCTGAGTCTGATTGACGGGAAGGGCCCAATACGTTTCGTGTTGGCTCTTTTGGCGTTTTTCAGATTCACTGCAATCGCTCCGACTCGTGCGGTGCTGGACAGATGGAGAGGCGTCAACAAACAAACAGCAATGAAGCATCTCTTGAGTTTCAAGAAAGAACTAGGAACTCTGACCAGTGCCATCAACCGCCGGAGCACAAAACAAAAGAAAAGAGGAGGCACAGCGGGCTTTACTATCTTGCTTGGGCTGATCGCCTGTGCTGGAGCTGTGACCCTCTCGAACTTCCAGGGCAAAGTGATGATGACAGTCAATGCAACCGATGTCACTGACGTGATTACCATTCCAACAGCTGCTGGGAAAAACCTGTGCATCGTAAGGGCTATGGACGTAGGATACCTTTGTGAGGATACTATCACTTATGAATGTCCGGTCCTAGCTGCTGGAAATGACCCTGAAGACATTGACTGCTGGTGCACGAAATCATCTGTTTACGTGCGCTATGGAAGATGCACAAAAACTCGGCATTCCCGTCGAAGCAGAAGGTCTCTGACAGTCCAGACACATGGAGAAAGTACACTGGCCAACAAGAAAGGAGCTTGGTTGGACAGCACAAAAGCCACGAGATATCTGGTGAAGACAGAATCATGGATACTGAGAAACCCGGGCTACGCCCTCGTTGCAGCTGTCATTGGATGGATGCTAGGAAGCAACACAATGCAACGCGTCGTGTTTGCCATTCTATTGCTCCTGGTGGCACCAGCATACAGCTTCAACTGTTTAGGAATGAGTAACAGAGACTTCC
ACCCGCGACTTGGAGCCACGGAGCCACATCGCGCAGCGATATGGCTCCGTGCAAACCAGGCAGCAACCCCCCCAAGGGCCGCGTGTCCGCCGCCGAAGGCGGCGCCCGTCGCGAAGCGACCCGTCGACCCCCCCGCGAGGCTGCAGCAAAGCGATGGTGCTTCACTTTGAACAACCCCACTGAAGAAGAGATTAAGAGCCTGGAAACGTGGCTGGTGAGTGACTTCCACTATGCCATTGTGGGGAAGGAGGTCGGGGAGCAGGGGACCCCGCATCTGCAAGGTTTTGTGCATCTAAAGCAGAAGAAGCGGTTGCCGCAACTTAAGCAGCTTTTTAAGCGTGCGCATTGGGAGAAAGCGCGCGGCAGTGATGAGGACAATGAGAAGTACTGCTCTAAAGAGGGTAATGTGCTACTTACCCTGGGCATTCCTGCGAAGGGAAACCGGAGCGATCTCAGCGAGGCTGTTGCCGCGGTGAAAGCCGGAAGAGCAATGACCGAGGTCGCGCGAGACTTCAGTGAGATATACGTCAAATATGGGCGTGGCTTGCGCGACCTGAAGCTGCTGATTGGTCAGCAGCCCCGTGACTTCAAAACGGAAGTCATCGTCATCACGGGCCCGCCCGGTTGCGGGAAGAGCCGTTGGGCAGCTGACTACCCCGGAAGTAAATTCTACAAGATGAAGGGTGAATGGTGGGACGGGTACGACCACCAGGAAGTAGTCATCATTGATGACTTCTACGGCTGGCTGCCCTTCTGTGAGCTGCTGCGTGTGACCGACCGGTACCCGCATAAGGTGCCCGTGAAAGGGGCCTTTGTGGAGTTCACGTCTCGCGTGATAATAGTGACCAGCAACAGTCCCCCCGATGCCTGGTACAGCGAGGAAAGGTGCTGTGTCCAGGCGCTCTTCCGGCGGATCAACAAGTGGCTGGTCTGGAACCACGACAAGTTCGAAGATGCTCCGGATTGTATGAAGAAGTACCCCATCAACTATTAGCCCCCC
ACCGGATGGCCGCGCCCCTCTTTTTAGTGGGTCCCACTCACGTCGCTATCAACCAATCAAAATGCATCCTCAAACGTTAGATAAGTGTTCATTTGTCCTTATATACTTGGTCCCCAAGTTGTTTGTCAAGCAATATGTGGGATCCACTTCTAAATGAATTTCCTGAATCTGTTCATGGATTTCGTTGTATGTTAGCTATTAAATATTTGCAGGCCGTTGAGGAAACTTACGAGCCCAATACATTGGGCCACGATTTAATTAGGGATCTTATATCTGTTGTAAGGGCCCGTGATTATGTCGAAGCGACCCGGCGATATAGTCATTTCCACGCCCGTCTCGAAGGTTCGCCGAAGGCTGAACTTCGACAGCCCATACAGCAGCCGTGCTGCTGTCCCCATTGTCCAAGGCACAAACAAGCGACGATCATGGACGTACAGGCCCATGTATCGAAAGCCCAGAATATACAGAATGTATCGAAGTCCTGATGTTCCCCGTGGATGTGAAGGCCCATGTAAGGTCCAATCGTTTGACAAGCGCCATGATTTGAAGCATACGGGTGAGGTATTGTGTGTTTCAGATGTAACACGTGGTAATGGCCTTACTCATCGTGTTGGGAAACGTTTTTGTATCAAGTCTATTTACATTGTTGGCAAAGTGTGGATGGATGAGAACATTAAGGTGAAGAATCATACTAACACTTGTATGTTCTGGCTTGTTCGGGATCGTCGTCCAGTTACTACTCCCTATGGATTTGGAGAATTGTTTAACATGTATGATAATGAGCCATCTACTGCCACTATTAAGAATGATCTGCGGGATCGTTGTCAGGTTCTTAAGAGGTTCACTGCTAGTTTGAGTGGTGGTCAATATGCGTCCAAAGAGCAATGTGTCATTAGGCGATTTTATAAGATTTATAACCATATTGTTTATAATCATCAAGAGCAGGGGAAATATGAGAATCATACTGAGAACGCTCTTTTACTGTATATGGCATGTACTC
GAAAACAAACAGACCAGAACTAGCACAGATCACCACAATCTGCCCTAGTATAGGCTTGCTGGCTGCCCTTCTGTCCTACAGAAGCACAACTACAACCCTATAATGGCCTTGCACACAATCACTCCCGCAGAGAGCGTCTTAGCTCAATTCTCTTCAGAAGAAGCTAGCAGGATAGGTGCCTCTGCTATTTCAAACTTCTCAAAATTGGAAGCTGACAATCATTCCCTCTTTCATTACAACCTGCCCGCTTATGCAAAAAGCAAGCTTTCTGAGAGAGGTTTTTACTTGTCACCCTTTTCATATGAGACTCACAGCCATCCAGTTAGTAAAACAATAGAGTCACATTTGATTAATATCAAATTACCTAATTATATTAATGAGAGTTTTTTGATTGTAGGTATTAAAGATAGTAAATTGAGTGTTTTGCGCAAAGATAAGAAGCTCAGATTCCTTGAGGCCCTAAACAGATGTGTCACCTCTCATGATATACAGAGATATGGCCCCAGTTTCCACTTTGAGAGAGCCCGCGCAAATTGGAGAAGGGATTTTTCCGAAAAGGATTTGTCAAAAGGGGTCGAATCCCTTCTACCTAGAGTTCTGTTTGATAAGGGTAGAACCAAAGACGCCCAACTGTTTCTTTATGATGAGCTCCACTACTGGTCTATGAAAGATATAGTTGATTTCCTTGAGATTACAAATGCTCAGACTATTATAGGCTCCTTTGTTTTCCCAACTGAAATTTTGGCGGGGGTCAGGAATAGTTTGAACCCATGGGCTTATGACTTTAAAATCAAAGGGGACAAATTGATTTATGCCCCTGATGGTGTTTGGTCAGAATCCTATGAACAACCCTTGGCTTCCGGACAGCTGCTCAAATACAACAAAATCAAAACTAGAGTTGGGGACTACTCTGTTCAAGTGAGGGATCAAATATTTAGTCACTGTCTGGTGATTATCAATAGGGATTCACTTGTAAATGAGGAGTACCGAGTTTTCAGTG
GGTTCGAAAATTACATTAAGTTTGGAGGTGATAACAGCGTAACTGTCGCTATAATTCAAATTCTTTATTCTTGTTTGCTGTCAGGGGTTCGACTCCCTTGTCAGTCGTTAGTCTGTCATGACTAGGTAATTTTTTCGACAAAACGTCAAGCTGACAGACCTTGACAACAAATCCAGTAAATATTTTATAGAAAAGAGGAAACCAATACATACTTTTTTTACTCTAGTCTTGCATTGCTGGTAGCAGACTGGAATTTAAACTAGAGGGGGGTGATAAAAGACCCAAGAACAAACACTCTTATCTTTTCATAACCTCTTAATGTTTGTTTCTTGGGTAAAAACAAAAAAAGACCGACACAATTGCAGGCACTTTATGAAAGTTAACACTACTATTATATCAGAGAGGTTAGTACAATGCTATTGCCGGAAATTGATGAGAAAGCAACACTCAAACGTTGCAAACGCAAGCTTCGAGAATATCCACGCTGGCGAGAGATTGCACACGATAGCGCTGAACAGAAAATAACACAGGAATTTACATTCATGCCAAGGGGTGGCGGAGTGAATAAACCTGTTGAAAATATCGCAGTAAGACGTGTCGATGCATTGAATGAGCTAGAAGCCATAGAACAAGCGGTTAATGGGCTATATCGTCCAGACTATCGCAGAATACTGATAGAGAAATATCTAGAGTTTCCACCCAAACCCAACTGGCAGATAGCTCAATCAATCGGCTTTGAACGCACTGCATTCCAAGAGCTTTTAAACAACTCTATCCTAGCTTTCGCAGAATTGTATCGTGATGGTCGGTTAATTGTGGAGCGTTGAAAAAAATGGTATTTTAGCGGAATTTTCACGGTCTCTATTAACTGTTTTAAGTGGTATTATTATATTATCGAAGAAGAAAGAAAAGACGGCTCATTTGTGGGTTGTCTTTTTTTGATTAAGTAATGAAGGAGGTGGACATATTGGGCTAAATCAACGACAGAAAATATTTGCGG
AACGGTAAGTCTCGCCCTTGTACCAGGTGCGGTACGATTTCTCAATAGCTCCTTCAATAACAGGTTGTTATTGCCAACTACCATCATCACTTTCAAGTTTTTGCTTGTATCGTTTTCGTATCATCTCCTATTTGTATATAATTAAATAAATAAATATATATAATGTTTGAGGCTTGGTTATTTTGCAACTGTGATTGGGACAAATGGCTCAGCAGACTACACCAGACCAACAGAAACCTAAAGAGGAAACATTTGAACTGCCCACAACTATTAAAGAGTTAGCTGACCTCTTACAAATTCCTTTAGTTGATTGCTTAGTGCCTTGCAACTTCTGTGGAAGGTTCTTAGATTTTTTGGAGGTTTGCGAGTTTGACAAAAAGCAGCTAACATTGATTTGGAAAGACTACTTTGTTTCTGCTTGCTGTCGAAGTTGTTGTGTAGCTACTGCAACTTTCGAATTCAATGAATATTACCAGCAAACAGTTTTAGGTAGAGATATAGAGCTAGCTACAGGAAAGTCAATATTTGAATTGAAAATCAGGTGTCAGACTTGCTTATCATTTTTGAGCACCATTGAAAAATTAGATAGCTGTGGTCGAGGCCTTCCGTTCCACAAAGTGAGAGACGGCTGGAAAGGAGTGTGCAGGCACTGTAAGCATTTGTATAATGATCGGTAAAGAGGTCACTGTGCAAGACTTTATTTTGGAGCTTAGTGAGGTGCAGCCTGAAGTGATACCAGTTGACCTGCTTTGTGAAGAGGAATTACCAAACGAACAGGAAACGGAGGAGGAGTCAAATATCGACAGAACCGTGTTCAAAGTCATTGCACCGTGTGGCTGCAGCTTCTGTGAGGTCAATCTTCGTGTTTTTGTCAACGCAACTGAACTTGGTATTAGAACCCTGCAGGAACTACTGACCAGCGATCTGCAGCTGCTGTGTCCAGAGTGCCGTGGTAACTGCAAGCATGGCGGATCCTAAAGGTAGTACATCTAAAGAAGGG
TCTCACAGTGTACGGACCTAAAGTTCCCCCCATAGGGGTACCTAAAGCCCAGCCAATCACCTAAAGTCAACCTTCGGTTGACCTTGAGGGTTCCCTAAGGGTTGGGGATGACCCTTGGGTTTACCTTGAGTGTCTCTCCTTGTCCCCTATCTGTTACAGCCTCCTAAAGTATCCTCCTAAAGTCACCTCCTAACGTCATTCCTAAAGCCAACACCTAAAGCCTACACCTAAAGACACCATGAGTCAACGCCTATCTTAAAGTTTCCTCTAAAGACCATCCTAAAGACCATCCTAAAGCCTACACCTAAAGACGCCTTGTTGTTATCCATAGAGAGATAATCTTCAATCATTGTCTTTAATACGACTCACTATAGAGAGAGAGAGAGAGAGAGAGAGAGAGATAGACAGAGAGACTACTTAAAGAGCCTTAAAGAGATTAATTAAAGAATTTATTAAAAAGAGTATTGACTTTAAGTCTAACCTATAGGATACTTACAGCCATCGAGAGGGAGACGGTGAGTAACCATCCCAATCGACACCGAGTCAAGCGGTTAAGTAGACAGCCTGTAAGTCGAACGAAAAACAGGTATTGACAACATGAAGTAACATGCAGTAAGATACACAGCGTCAACCACGGATACGGTGTCTTCTAGGTGACTTAAGCGCACCACGGCACATAAGGTGAAACAAACGGTTGACAACATGAAGTAAACACGGTACGATGTACCACATGAAACGACAGTGAGTCACCACACTGAAAGGTGATGCGGTCTAACGAAACCTGACCAAAGACGCTCTTTAACAATCTGGTAAATAGCTCTTGAGTGCATGAATAGCGGATAACTCAAGGGTATCGCAAGGTGCCCTTTATGATATTCACTAATAACTGCACGAGGTAACACAAGATGGCTATGTCTAACATGACTTACAAAAACGTTTTCGACCACGCTTACGAAATGCTGAAAGAAAACATCCGTTATGATGACATCCGCGACACTGA
ACCGGATGGCCGCGCCCGAAAAAGCAGATGGACCCCACAATGGTCCCCACGCACTAAATAATGTCAGCCAATCAATTGCAAGACTGGAAGACTCGGTAGTGACGCATGGAGTATTAAGTGGTTTCTGCACTAATTTGGACAGGCAATTTTATTGCTATGTGTGTATCATATTTTTATAGGTGTGCTACTGGCCAATCAAAGTTAGGTGATGGGGCCTACCATAAAAACGCAAAATATAGGTACGTATGTACATATTGATTATATTTTTAGGTGCGGATATAAGAGGCGCCACGTGTTTACAATGGATATGGATTGTCCTATAAATATTGTGCATGTCTCCCGTTCGTTAATGCAAGATGTATTCAGTTTACAGACGTGGGTATAAGACTCCGTATAGGAGTCCGTATGGCGCTCGTGTAACACCATATGTATATCGTAAGACCTCTGGTAAACAGACGTCTAAATCTCGTGTACCGCGAAAGTTGGTGTATGAATCGCCAAAAGGTCTATATACGCGACGCTCATTGGAGGATATCCATAATGGGGCTTCCTTGAAGTTGTCTCAACAGGGGGATTATACGTCCTACGTGTCACTCCCTTGTCGAGGTATCGAAGGTAATGGGGGTAGGTCTGTTGATCACATAAAATTATTAAACTTGAGGGTTTCTGGGACCGTCAACGTCAGTCAAGTCGGTGGTGATGATAATATGGGAGAGAGAACGACCATGAGGGGTATCTTCTTCATGGCTTGTCTTGTTGATAAGAAACCTTTCGTTCCAGAGGGGGTCAGTATATTGCCGACGTTCAATGAGTTGTTCGGGGAATATGAATCCGTGTACGGCATGCCTAGGTTGAAGGAAAACGTCCGTCACCGGTATCGCGTTATTGGGACATCGAAATTATATATAACGACGGATGAAGATCACATCCAAAAGCCCTTTAGTTTACGTCGAAGACTAAGTGGAGGGAAATATCCTATTTGGTCGTCGTTCAAGGATGT
GGCGTGGCGGGGAAAGCATTGCGCGCCAGCGGTGGTGCGTAATATTAAAAATTATCGTCTGAGCGCGTCGTGATGGCGCTTTCGTGGTCGCTGTCGGTTCGTTGATGATCGGGTGTGGTTGTGCGCGTGTGGCGCGTCTGAGGCGTGATGGTGGTGGGGTATGAAAAAGCCGCCAATACTGGCGGCTTGAGGGGGAATTATTCCGGGTTATCGAGGGTATACTCTTTGAACCTGATGACCTCCATGCCGAGCCAGTCGTTTACCTCCCTGAATCTGTCCTGTAGCGGCGACAGCTCGTTGCGCACAAATACCTTTGCCACCTTCTCAACGTCACCGAGTGAGCCGATATTCTCGGGCTTGCCGCCCATAAGCTGGAACGGCACGCGGTGAGCGTCCATCAGGTCGGCGGCACTGGCTTTCTTGATATTGAAAAAGTCATCCTTTGTGGCGACCTCGCTCAGTGGCACGATTTTTATGCCGTCCGGTTTCCCGTTCGGTGAGTAGAAAAACAGGTTTTTAAAGTTGCCGAGCCCTTTAGAATTACGCATTGCATCGCGCAGCGATTCGACGTCAGTCGCGCTTTGCGCCGGGTCAGTCACATACATGATGTAACCTGCGTGCGCGCCGTTCTGGTAATACTTGCGGCGGAACAGCGTCGCGGATTCATTCAGCCACGCAGAATTAAGCGCGCTGAGATATTCAGGCAGGCCGTAAATCTCCTGATTAATATCAGGCTCCAGCAGGTGGAACACGGTATCGGGTGCGAACTCATGCGGCTGAGTGAAGTTTTCCACAAACCAGAAAACCGAGTCATCGACCCCGCGCCGGGTGTATTTTGCCGGTGAAGTCAGCAGTTTGATTAACTGGCCGGTGACGCTGTGGCGCTGCTCAAGAAAGGCGTTACCGAATACCAGATAGTCGAGCGCAAAGCGGCTGAAATCCTGACGGGACAGCAGTGGGTGCGGAATGTAGGTGCTCGCGAGCACGTTGCGTTTAACGT
TTTTCAAAAGTTCTCTCCTAGAACTTTTCCCACCTCTTTCTTGTCACTTTTGCTAGTTTCTCTCTGTTTTTCTCCATTCTTACTAGTTGGTGTTGTTCGGTTGTTTGGCTTCCCTGCTCTTTTTCCTTCCTTCCTTCGCTTTTGTTTTGGTTTGCTTTACCATGAGTGAGAGTGGTAACACCACATCCATGCCTGGGTGTGGTAGAATGTGTGCTCTGCGGAGCACTTGGTCAAAAAGAGCTTTCCTTGTTGCCTGCAAGGATGGCGCACTTACCAGTGATGGTAGGTGTCCGCAGTATGGTTGTGGGGCTCTTGTCTCCATTACCAAGGGTGTTCAGCAGCCCAAGAAAACCGCTTCCGCAAAAGTGGTAAAATGCTTGTGCTGGGTTCAACCAGCACGCTGGTGCGAAAAGCACTCGAAGGGGCCTGCAAGTCCCAATGGTTCTGTGACCACCAAAAGGTCAAACTCTGCGCGTGCAGCGCCAGCCCCGCTTCCTTACAAGAAGCAAACTTGTGACGTGGTTGTCACAGTTGGGCCACTAGAGTTGGTTTATCCAGCTCTAGTTTCTGAGGAGCTACCCACTCCTGTCGCTGCCACCCCGACTAAGGTGGAAGAGGTTCCCATTCCGGAGCTGCCCTTGTGGTTGGCCCCAGCATGGATGGTGGAGCAGCCCTATGCTGCTACCCCAGAGGTCCTCTGCCTCACCCAACGGGAAGAGTTTGCGCTACTTAAAAAGCGCCTTACCCGCAAGGGTAAGCTTCTTCAACGGCGTGCCACGCACGCGCGTTTTGAGGCTCGGGCTGCATTAGCCCGTGTCCGTGCTGCCACCCAACGTAAGGTGGAAGAGGTTACCGCCCTTGTCATCAAGGGCAGGCGGATTTTGGCCGCCCACCAACTACTCCGTGAGTTGGAAGAGGTAGCCCCTCTCTCTCAAGCCCAAGAACAACTTGTGGCTTCTTCTTGTGCTGCAGCTGCAGCACGCCAGGAGGAATGCGCTAG
TGGTATCAGAGCATGGTTATGGAAATCATGCGTAACTAAACCATTCGATAGGGGAATCGGGGCTCTGCTGAGCACCGATTATCAGGTATGAACCTTTAATTTAAGTGTTTTAATAGGCTTATTACTACTCGACGACTGGTTTTATATACTATTCAGAGGGGTCAGGTAAGAACGTGTGTTCTAAGGTCATGAGTTCTGTCAAGCGGAAAAGGGGTACTAACGTAAGCGTAGCCGAGGTAAGACCACGAGGAGTGGCAGTGATGGCCAACGTGACACGGGTATCATGACTGCAAACGCAGAATTTGTAGCCGGATGAACACATTAATTATCTGATAATTCTGAGTTTTATACTTACCCAGTCCCAGAAGTAGCAGTATTCCTATTGAAATCCAAGAACTAAAAGGCGAATTACGTGATAAAAGGTAGGAAAGCATCCCTAGAGACCCCTATCACCTTAGTATTTGAAGTTAAACTCTCTTTGAATTACACTGTTTATGACCGATACTGAAGTAAAGGACCAACTAGTTTTGAACCTGGAATATTGGCGAAAGTGGAAAAATCTCCATTACATTGACTGGGAACAAAACACCCGAGAAGCAATCCAGCAAAACCTACGGGTTGTTGCCTACAGAACTGACATTTCTGCGAAAGTATCTGTGGTTTGGCAGGAAAGACACTCAAAGAGGTTACAGGAGCTGAAGGATCTCACCAGAAGTCAGAAGGTGAACACAGATCTCATACCGGAGATCTTGCGGATCCAGCAGCTTCAGAGGTCTAAACTATTAGATCTCCAGCAGAATCTCAAAGCTCTGGGCTCTGAGGTTGAGGAATTAAAAAAGCACATTCTCACCCTACGACCTCTTACCAAGAACGACATAGACAAATTGGTGGCTACCCTGCTAAGCCAACCAAAGGAGATTGAAAGACAAACGGAGGCTCTTACTATCGAACTCACAAAAGAAGTCCATAATTTGAAGAAAATCATCTTAGAATTCGAGGG
GCTAACAATAATTAAGAAACATGTAATGGCCAGAAACCGATATCGGTTGCTGGCACTGTATATCTGAGATCGCATCGGTTGCTGGCACTGTGTATCTGAGATCGCAACGCATTGCCAGGAATTTCTGCATATAAGACAAGAAACTTAGAGCAGATGGAGAACTGCCTGCCACGCTCGCTAGAGAAGCTGCAGCAAATATTACAAATATCATTGGAGGACTTGCCGTTTGGTTGTATATTTTGCGGGAAATTGCTTGGGGCTGCAGAAAAACAATTGTTCAAATGCACGGGGCTATGCATTGTATGGCATAAAGGGTGGCCGTATGGGACCTGCAGAGACTGCACTGTATTGTCTTGTGCTTTGGATCTTTATTGTCACCTTGCTCTTACTGCTCCTGCTTTGGAGGCTGAAGCGCTGGTTGGTCAGGAAATATCTAGCTGGTTCATGCGTTGTACAGTTTGCGGAAGAAGATTAACTATTCCAGAAAAGATTGAATTAAGAGCTAGAAATTGCACGCTTTGTTGTATTGATAAAGGTCAATATTTCCAGTGGAGGGGTCATTGCAGTTCTTGCAAACTGTCAGACCAAGGTGATTTGGGGGGCTATCCCCCGAGTCCCGGCAGTCGCTGCGGGGAATGTGACGAGTGTTGCGTCCCGGACCTGACACATCTAACTCCGGTGGATCTGGAGGAACTTGGATTATATCCAGGCCCCGAAGGAACCTATCCGGATTTAGTTGACCTAGGGCCAGGCGTTTTTGGGGAAGAAGACGAGGAGGGGGGTGGGCTGTTTGACAGCTTCGAGGAGGAGGATCCTGGACCCAACCAGTGTGGGTGTTTTTTTTGCACCAGCTATCCGTCCGGAACAGGTGATACAGATATAAATCAGGGACCGGCAGGAGCTGCAGGGATTGCACTGCAGTCAGATCCAGTCTGTTTCTGTGAGAATTGTATTAACTTCACAGAATTTAGATGATAGTATTTCTGCTATCCTGTGCGCA
AGAATTCGTTCTAGGCCCCCCCTGTCTACACGAAAGCAACCCGCTCCAACCTTCTAATTTCCTCTCGCATACAAAATGGTTCTCACCATCATCCGCGACTATCTACACGAGGCTCAACTCCGCCTTAAGAAAGAATGGCAAACTTTTCAGAAATCTGATCAAGAATCAGGCTACTCCGACAAGCTTCCAACCGACTACGACCTTCGCCGCTACTACGACTCCGCACGCGACTACGACGCTGAAAAACACAAAACCGAAGAATATCAACACAACTTCGCCCTGACTCATGAACGCTATACGCAAATGAACGCTGACCGAAACGAACCCTTCGAATTTTACCGTCCCCTTGAAGACAACGAACTTCCAGACATCCGCTTCCCTGCACCTGGCATAACCGTTCTTCCCTTCCGCTACCACACTGGACAAATAGTTGAAACAACTGACGAACTCCCCGACTCCGGTTTCTCACTCCATCCTCTCATCGATTATCTCACCAAAACGAAATGGCTACACTATCGCCCATACATTGACAAATACTGTCGACCTCTTGGCACAACTAACGCTACTTTCTCCGACTTTAATCGCGAACAGATACCCTCCGCCCCTATTGATGAAACACGCAAGAACATGGTCCTTCCACTCGTTATCTATTTCCTTAACGCTTTACCTTTTCTTCCTATTCACTTTGTTGACACACGCTTCTGCGGCACACCCAAACATACCGCAACAGGATATTTCCAACGCTTCTCAACATTCTTCAGAACCCACGCTTACTACGCACGAAACAAGCTCTACGCTTTAAGACCCACGTCTAAAGGCTACTTCTTTAACACTGTTTATGAATTTTCACGAACATGGATGCATCACATCAAAGAACATGGCTACCCCTTCGTCCCTTCTCATGACGCACTCGACAACGCTCGACAATACCGCATCTTCATGCAGAAACATGTAACTATGCTTTTTACTCGTAATCACATCTCAGATCGAGACGGCTTCC
CGCACCGGGGATCCTAGGCATACCTTGGACGCGCATATTTCTTGATCAAAGATGGGACAAATTGTGACTTTGATCCAGTCCATTCCTGAAGTCCTGCAAGAGGTCTTCAATGTTGCTCTGATCATTGTCTCAGTTCTATGCATTGTCAAAGGATTTGTCAATCTGATGAGATGTGGCCTTTTCCAGCTCGTCACCTTCCTCATTTTGTCTGGCAGAAGTTGTGACAGCATGATGATTGATAGAAGGCACAATCTCACCCATGTTGAATTCAATCTCACACGAATGTTTGACAATCTGCCTCAATCATGCAGCAAGAACAACACACACCATTACTATAAAGGACCATCCAACACGACATGGGGAATTGAACTGACCTTGACAAACACATCTATTGCTAATGAAACTAGTGGGAACTTCTCCAACATCGGGAGCCTTGGATATGGCAATATTAGCAATTGTGACAGGACAAGGGAAGCAGGACATACATTGAAATGGTTACTCAATGAACTACACTTCAATGTGCTCCATGTGACTCGTCATATAGGTGCCAGATGTAAGACAGTTGAAGGTGCTGGGGTGTTAATCCAATACAACTTGACAGTTGGGGACAGAGGAGGTGAGGTTGGCAGACATCTTATTGCATCACTCGCTCAAATCATCGGGGATCCTAAAATCGCATGGGTTGGGAAGTGCTTCAACAACTGCAGTGGAGATACTTGCAGACTGACAAACTGTGAGGGTGGAACACATTACAATTTCTTAATCATACAGAACACCACATGGGAAAATCATTGCACATACACACCAATGGCAACAATAAGAATGGCTCTTCAAAGAACTGCTTATAGTTCTGTTAGCAGGAAACTTCTTGGCTTCTTCACTTGGGACTTGAGTGATTCCTCTGGGCAACATGTCCCAGGTGGCTACTGTCTAGAGCAGTGGGCCATTATCTGGGCTGGAATAAAATGTTTCGACAACACTGTAATGGCAAAATGCAACA
GTCTGTAATGATAGTTGGCAACAATCATTACTTATAGCTATATATAACCGGAAGAGATACATATAAAAAGGGACAGTGCATTTCTACTAAATCCTGTCCAGATGGCAGATGGCAGACCTGCAACCTTGGACGACTTCTGCAGACGATTCGACATTTCCTTTTTTGATTTGCGCCTTACTTGTATTTTTTGTTCTCATACTGTCGATCTTGCGGATCTTGCTTTATTCTATCTTAAGAAACTTAGTTTAGTATTTAGAGGAAATTGTTATTATGCATGTTGTTCTGAATGCTTAAGATTAAGTGCACTGTTTGAACAAGAGAATTATTTTCAATGTTCTATTAAAGCTGTACATTTGGAGGAAATTGCTCAGAAAAAGATTAAGGAAATTTGCATTAGATGCATTTGCTGCCTTAGATTACTTGATATTGTTGAGAAATTAGATTTATTATACTCTGACGAGACTTGCTATTTAATAAGGGGTTTGTGGAGGGGCTATTGCAGAAATTGTATTAGGAAACAATGAGAGGAGCAGCGCCCACGGTTGCAGATCTTAATTTAGAACTAAATGACTTAGTGTTACCAGCAAACCTGCTGAGTGAGGAGGTCTTGCAATCTTCAGATGATGAGTATGAGATTACAGAGGAGGAGTCGGTGGTTCCATTTAGAATAGACACCTGTTGCTATAGATGTGAAGTTGCTGTAAGAATTACATTGTATGCTGCTGAGCTCGGACTACGGACCTTGGAACAACTTCTTGTAGAAGGAAAGCTGACGTTTTGCTGCACCGCTTGTGCAAGAAGTCTTAACAGAAATGGCAGATAAAGGTACAGACAATTTTGACTTAGAAGGGAATAATTGGTATATTGTCCATGAAGCAGAATGCACTGACAGTATAGATACGTTGGATGATTTATGCGACGAAAGTAATGACGATTCAAACATTTCTAACTTAATTGATGACGATGTCGTTGATCAGGGGAATTCCCTTGCGCTGTACAA
GCCCTTTATAAAGCCATTTTTCTTTTTTTCCTCTTGATGAGTGCGTTAGGCGATGTAATCTATATTTTAGGTATTTTAATCCCACTCCTAGGATTGGTCGTAAGGAACTATCTAGTTGAATTGCTAGGTTTTGTAATGGGTACGATTGCGTTCTTAGCGTTTGTGCAAAATTATACAGACATAACATTTTCAGCGTCAAACTTCTATTTGGCGTTACTACCTTTAGCGTTTGGCTTAATGGACTTTGCCTTCTTCTTTAACTGGCTTAAGGAGGAAAGAATATGAAGGTGATACACAATGATATACGTTTCAGAAAATTACGCATTGGACATACTTATTTTCGATATAACTATGCTCATTACTGCACTACTATTCAGAAAGCCAAAGCCCAAACCCGTGAAATCAACATTAGACCACAAAACCATAAGGCGATTAGGGTATTACACCGTAGGAGCCGGGGTATTAACGCTCTTCTTAGGCCATTTGGGTTTTTACGAAAGTTTTTGGGAATACCTTGAAGGGTTGATGTTAGATGCTTTCCTATTTTACATTGGGTTGAGAATGGTGATCCAAAAGTGAGTGATGGGAAACTACTTCATGCGTGGGAAGAGGAATTAAGAAAGGCCCAAAGCCTAGAGGAACTGAAACAGAAGTATGAAGAAATGCAAAAGCAGATAGCGGATAGCAAAACGCTTAAACGCTTATACAAAGTTTATGAAAAGAGAGAATTCGAAATAAAGAAAGCACAGTTTGAGCAGTTGAAGGCTGAACTTTCAAAGAAGAAGAAGAGGTTCAAGAAAGAGAAGGTTGACGTTAGGGTTAAGGTAGTTAAGAAATGGATCAATTCGCGTTTGTTTACGGCTGAGCATTATGTGGCGATGTTACAGCAAAGTAAGGACGGTCTGCAGTTACTCTTTCTCAGAAAAGCAAAATTAGTGGAAAATCAGGGGTACCTGATGTTGGAAAATAGGAAGATGAGAAAGTCATGGGTCTTAAACGC
ATGTCAAAAACTTTTGCCGAAATAGCAGAGGCTTTTCTAGAGCCAGAAGCTGTAAGAATAGCCAAAGAAGCAGTAGAAGAATATGGGGATCACGAAAGAAAAATAATACAAATTGGAATACACTTTCAAGTTTGCTGCATGTTCTGTGATGAGTATTTGAGTACAAATGGGAGTGATAGATTTGTGCTCATTGAAGGAAGAAAAAGAGGAACTGCAGTGTCTTTACAAAATGAGCTATGTAAAAGTTATGATCTTGAACCACTACCTTTTCTTTGTGACATTTTTGACAGGGAGGAAAAACAATTCGTTGAAATTGGAATAACAAGAAAAGCAGATGATAGCTATTTTCAATCCAAGTTTGGTAAACTTGGAAATAGCTGCAAGATATTTGTATTCTCCTATGATGGAAGATTAGACAAAAATTGTGAAGGCCCTATGGAGGAACAAAAATTGAGAATTTTCAGTTTTCTTGCAACTGCTGCTGATTTTCTTAGGAAAGAAAACATGTTTAACGAAATCTTCTTACCAGACAATGAAGAAACCATCATTGAAATGAAGAAAGGAAAAACATTTCTAAAATTGAGGGATGAAAGTGTTCCTTTACCTTTTCAAACTTATGAACAGATGAAAGATTACTGCGAAAAATTTAAAGGAAATCCAAGAGAATTAGCTTCTAAAGTAAGCCAAATGCAAAGCAATATTAAATTACCAATAAAACATTATGAGCAGAATAAATTTCGACAAATACGTCTACCAAAGGGACCAATGGCACCCTATACCCACAAGTTCTTAATGGAAGAAGCATGGATGTTTACAAAAATTAGTGATCCAGAAAGATCAAGAGCTGGTGAAATTCTCATTGATTTCTTCAAGAAAGGGAATCTTTCTGCAATCAGACCCAAAGACAAACCATTACAAGGGAAATATCCCATACATTACAAAAATCTTTGGAATCAGATTAAAGCAGCAATTGCCGATAGAACCATGGTAATAAATGAAA
ACCTGTGGGCCGCGATTTTTTTTAAAGTGGGCCCGTTGATGTGATATGTCATCCAATCAGAACGCTCCCCCAAAGCTTAATTGTTTTGTGGTCCCTTATTTAAACTTGCTCACCAAGTAGTGCACTCCGCACTATGTGGGATCCATTATTAAACGAGTTTCCCGAAACCGTTCACGGCTTTAGGTGTATGTTAGCAGTTAAATATCTGCAGTTAGTAGAGAAGACTTATTCGCCTGATACATTAGGGCACGATTTAATTAGGGATTTAATTTCAGTTATTAGGGCTAGAAATTATGTCGAAGCGACCAGCAGATATAATCATTTCCACGCCCGCTTCGAAGGCACGCCGCCGTCTCAACTTCGACAGCCCATATGTGAGCCGTGCTGCTGCCCCCATTGTCCGCGTCACCAAAGCAAGATCATGGACGAACAGGCCCATGAACAGAAAGCCCAAGATGTACAGGATGTACAGAAGTCCAGATGTCCCTAGAGGATGTGAAGGCCCATGTAAGGTTCAATCTTTTGATGCTAAGAACGATATTGGTCACATGGGCAAGGTCTTATGTTTGTCCGACGTTACCCGTGGTATTGGGCTTACCCATCGAGTTGGCAAGCGTTTCTGTGTCAAATCACTTTATTTTGTTGGCAAGATCTGGATGGATGAAAATATTAAGGTTAAGAACCACACTAACACCGTTTTATTCTGGATAGTTAGAGATCGGCGTCCTACTGGAACGCCTAATGATTTTCAGCAGGTCTTTAATGTATATGATAATGAACCTAGCACTGCTACTGTGAAGAACGATCAGCGTGATCGTTTTCAGGTTATAAGGAGGTTCCAGGCAACGGTGACTGGTGGACAATATGCAGCGAAGGAGCAGGCGATTATTAGAAAGTTTTATCGTGTTAATAATTATGTAGTTTACAATCATCAGGAAGCTGGCAAGTATGAGAACCATACCGAAAATGCTTTGTTGTTGTATATGGCATGTACTCATGC
GTCTTTTCAGCATGGATTTTCTCCGTGTACCATTAATTGAAAATTACCTTTCTTTCGACGGGGTCGTTCGTTCGACCCTTGAGAAATTGCTCCCTTATGAACCACCTGTTGTTGTCAATCCGTTGGCTCAACGAGTTCTACTTGGGATGAATTGCTTGCTAGGTTGTTACCGCGCAAATGCAGACAAACCAATTATGTTTTGGATTGTCCCGATGTTACGTCTGGCTACGGTGAGTCGTGGGTTCAAGAGTATTACCGTCTGTTTCCAGAATTGGTGGAATATAATGACGATACTCCAGTTGAGACTGGAAAGTTGGAGACGATGTTCCTCTCATAAAACAGTCTGGGACACCTATGATGTCGCAGTTGCCAATATGAATTTCACACCTGAGTTCGCTGATATGTTCTTCTTTTCACTTGAGGTGGACTTATGTGATGACGAATGTATTGAAGTTGAGGACGGAGGTCACCCGGAGACGGTTGACGTTCTTCCTTGTGAGATGCCTTTGTTTGAGGCAGATACTTCTTCCCTCGGTGTCGGGAGGGAAAAGAGAGTTGTATCAGTTCCTGAACCGTGTTGGTTTGAGGAAACCTTCTCTTTGGACCGAGACGTTCAAGTTTCGAGTCTGAATCTACAATTCGACAATACTGTCGTGAAGCAGGTTGTCAAATATGTGCCAGACAATTCGCCAGTACTCGGGTCCCCTTTTCAAGGGTTTAATTCCGGGTGCGTGTCTGATGCCATCGAAGAGGTGTTACCGCATCACACTCTCTCCGATGATAGATTCGATCAAGTTTGGGTCGAGGCGTGTGATATATACCTAGACTTCCAAGGTTCTTTGGACCTGTCGAAATTTAACGATGTTGACCCCAATTTGAATTGTTGGGAACCTGTGTATAACACCGGTTTACCGTCAACTCGTTATACCTCTCAGCGAGAAGCCGTTTTAGCAATAAAGAAACGGAATTTGAACGTACCGACGTTGACCGACTGTTGTGA
GTTAACAATTATAAGAGAAAAAGAAGGTTACCAGAGGATACCGAAGGCGGTGTCAGCTATATGAAGCATTAAAATATCCAGGAAGAACCTCAAACCTTAAGGTAAGCATGGCGGAGGAAAGCCCATGCACAATTAAATCTTTGTGCCTTGCATTTGGACTGCGTTTTGATGAATTGCTTATATCTTGTGTATTTTGTAGAACAAATCTAAGGACCTTTGAAGTATGGTCGTTTATGACCAGGAATTTAAAGGTCTTATGGAGGAAAGGATTTCCTTTTGCCTGCTGTCCTAAATGCCTGGAGGTACAGGCACTGGTGGCTTGGCTAAGGCATTTTGAAAGATCTGGAAATGCAAAGGCGGTAGAAGAGGACACCGGCGAATCCCTGGGGGACCTGCCCATGAGATGTGTAGGATGCTTTAAGCCTATGTCAGCCTCTGAAAAGCAGTTCCAGATAGAGGATAAAAGGCCATTTACCAAGGTTTCTGGATATTGGAGAGGGTTTTGCCTCAACTGCCTGACAACCCCCCCACCGCTGACCAGGTATTTTATATCGGTCACTAATACTGGACGTACGCCGCTTATAAGCTGGGGATTTGATCCCCCACCACGCCAGCTGTCCGAAAGCGGCTCTTCTGCTAGCAGCTGGACTATCACAACAACAACAACAGGTTCCTCGTCCAATGCTGATGAGCACCCATTGAGCGACGCGGAAAGCGATGGAGAAACCGAGGCATTAATCTAGCAACACAGGAAAAAAAAAAAAGAGGCGCCTACGCACTTTGTATATAAGACTGATTGTAAATACTAGGTGGAGTAACTAGGAAAAACTCTAACAAAAAGGTGTTGTGCTGTTTATTAAAGTGTACGGAGCCGGTTCAATAAGGACAACAACATGGACAACACACCAGGTACAGACCCATTGGAAGGGGGGAGCAGTGACTGGGTACTTTTAGAGGCCCCAGACGATGGGGAGGGGGACTCTGAAGAGGAATATGATGA
CAAAACAAAACAGAACAAAACAATCTAACTAACTCATACCGGCCTGAATCGAGCGTCTCTTGACTAGATTCACCTCATGGCGTTAGTAAGGAATGTCTTCTCTCAGATTACAGATCCAAGCCTAAAAGCAGTAATACAAGATGATTCATATCGAACCATCAAAGCAGAACTCAACCAGGCAAAGATCATAAATCCATATGCGCAAACAGGCGAAGCGGCAGATTTGTTGGAAACTTTGGGCGTCATCACTCACCCATACGCCATAGCAACGCACACACATGCTGCCGGAAAAGCTCTGGAACTAGATCTATACCATTCAGTATCACATTATCTCCCCAGGAAAAGCCCGGTCACCTTCATGTTCATGAAACCAGCAAAGCTACAATACTTGAGAAGGGGCCCACAACACCGTGACCACTTTGTTAATTCTTGGGTAGAACCCAAAGATCTCGCTAGATACCCAGAACAGACAGTGGTAGACGGAATCCCACCAATCCAAACATCTATTGCTTTCATGGGGGACACCCTCCACTTCCTCACACCAAAATTTGTTGGTACGCTCTTCGCGCGATCTCCCAAACTCAAAACCTTCTATGCTACAATGGTCCTTCCACCCGAGGCTCTACACAAGATGAACTCCCTATACCCCCAGATATACACACTGCAGTATAAAGAAAAAGGTTTCATTTATACTCCAGGTGGCCATGCTGGAGCTTCTTACTACCATGAATACTCACAATTGGGCTGGCTAGATGTTGGTCTCATAGAGTATTTCGAAGAGAATGCTCCTGATGGCAGTGAATATTTGGGAACTAAGTGGGCTGTCACTGCACAAAGAATAGAAACTAAGGGCGCAAATCATCTTTTTGTTTTCCAGAGGGGAAGGCTCCAAACTCCACAAATGAGATCTATTGCGACCAACACTCAATACATCACTGTGCCCGCTGTCTTCTTGCCTAAGAAATTCAATTCTAGACAACCTCTGAAGAAGACGATTGCA
ACCGGATGGCCGCGATTTTTTTTGTGTGGGCCCCACAACGCACGTGCTGACAAGGACAAATGGACCAATGAAATTGGCTCCTCGTAGCTTAATTATTCAATGGTCCCCTATATAAACTTGGTCCCCAAGTAGTGCACACATACCAATGTGGGATCCATTATTAAACGAGTTCCCCGAAACCGTTCACGGTTTTCGGTGTATGCTAGCCGTTAAATATCTGCAGCTAGTAGAAAAGACGTATTCTCCAGATACTTTGGGGTACGACTTAATCCGGGATTTAATATCAGTCATCAGGGCCAGAAATTATGTCGAAGCGACCAGCAGATATAATCATTTCCACGCCCGCCTCGAAGGTACGCCGCCGTCTCAACTTCGACAGCCCATATTCCAGCCGTGCTGCTGCCCCCATTGTCCGCGTCACCAAAGCAAAAGCATGGGCGAACAGGCCCATGAACAGGAAGCCCAGGATGTACAGGATGTACAGAAGCCCAGATGTTCCTAGAGGCTGTGAAGGCCCGTGTAAGGTCCAGTCTTTTGAGTCTAGACATGATGTCCAACACATAGGCAAAGTCATGTGTGTTAGTGATGTTACTCGTGGAACTGGGCTGACCCATCGAGTTGGTAAAAGGTTTTGTGTTAAGTCCGTCTATGTTCTGGGCAAGATTTGGATGGATGAGAACATCAAGACTAAGAATCACACGAATAGTGTTATGTTCTTCCTTGTTAGAGATCGTAGGCCCGTAGATAAGCCCCAAGACTTTGGTGAGGTGTTTAACATGTTTGATAATGAGCCCAGTACGGCGACTGTGAAGAACGTGCATCGTGATAGGTATCAGGTGCTCAGGAAGTGGCATGCTACTGTGACAGGTGGTCAATATGCATCGAAGGAGCAAGCTCTTGTGAAGAAGTTTATTAGGGTTAATAATTACGTTGTGTATAACCAGCAGGAGGCTGGCAAGTATGAAAACCACACTGAGAATGCTTTGATGTTGTACATGGC
TGGCATTTTTGTAATAAGAGCTGGTACTCCAGTTGAGTTACTCCAATTCCCCCCTCTCAAAACTATCTCATTCTATTGGAGTATTGGAGTTACTTATATACTAGAACCCTCAATCTGGTTTCGGAACACGTGGCGGCCATCCGTATAATATTACCGGATGGCCGCGCTTCGGAGTACGCTCTCTCTCTCCCTTTAATTTGAATTAAAGCGCACTGCTTTCGTCTCAGCCAATCATATTGCGCCTGACGAGCTTAGATATTTATAACAACTTGGGCCCTAAGTTGTTGGTTGTACGATATAAATTAAAGGTAACCCGGCCCACTGTCTTTAACTCAAAATGCCTAAGCGCGATGCCCCATGGCGCTCTATGGCGGGAACGACAAAGGTCAGTCGCAATGCCAATTACTCTCCCCGTGGGGGAATTGGGCCAAAGATGACAAGGGCCGCAGAGTGGGTTAACAGGCCCATGTACAGGAAGCCCAGGATCTATCGAACGCTAAGGACGCCTGACGTCCCACGAGGTTGTGAAGGCCCATGTAAGGTGCAGTCTTATGAACAGCGTCACGATATTTCACATGTTGGGAAGGTAATGTGTATCTCTGATGTCACACGTGGTAATGGCATTACTCACCGTGTTGGCAAGCGTTTTTGTGTTAAGTCTGTGTATATTCTAGGAAAGATTTGGATGGATGAGAATATCAAGCTCAAGAACCACACGAACAGTGTTATGTTCTGGTTGGTCAGGGACCGTAGACCGTATGGAACGCCCATGGATTTCGGCCAGTTGTTCAACATGTTTGACAACGAGCCCAGCACTGCCACGGTTAAGAACGATCTTCGCGATCGTTTTCAAGTTATGCATAAGTTCTATGGGAAAGTCACAGGTGGACAGTATGCGAGCAATGAACAGGCAATCGTCAAGCGTTTTTGGAAGGTCAACAATCATGTGGTTTACAATCATCAAGAGGCTGGCAAGTATGAGAATCATACGGAGAACGCC
ATCCGCCACGAAAACATCCCTCCCCTGGAGTGGGGAGAGAGATTTTTTCCCTCCCCACGCAGACTTTTTATTAATAAATTGGGCCAAGGAGCACGGAATTTGGCGGAAATTACATGCGAATTTTGCGGTAATTCATTTCCCCGGAAACCGGGGCGGGGCCGCCCCCCGAAATACTGCAGCGACTCCTGCCGAAACAAGGCCTACTATCAGCCCGTTAAGCCCGAGTATGTTCAGTGCGGGGCCTGTGGCGACTTCTTTCAGCGCCCCAATGGGTGGAGAAAGTTCTGCACGGGCGACGCCTGCCGTAAGGCGCGCGAGCGAGAGCGCTACCGCAGGCGCGACCAGCAGCGCGACTACAGCTACAAGAAACAAGCCAACTGCGACTCCTGTGGCGAGCTCACCTGGGGCAAGCCCGGCGACATCGTCATCTGCCATCCGTGCCGGCGCAAGAACGGCCCACCGGTCATGAGCCTGGAGGACCTCCGCCAGCTCCCGCCGGATAAGGGCGATGGACTCGGCTGGAGGCATCAAAGGGCCCTGCGCGCCCTCCGGGCGGCTCATGTGGACGGCAGCCCCTGCGACTGGTGCGGGCGCCCGATGTGGCTGGACCCAGCCCGCAACTTCGACTACGACCCCGAATCCAGCGTCCGTGGGAATGGCGTCCTCCAGGGTGATCACGAGGTCTCCCGTGCCGACTGCCTGAAAAAAGGCATTCCCGTCCCGCTGCCACACCGCCTGCTCCACGCGGCGTGCAACCGTCAGCGCGGCAGCGGCAGGAACGATCACCTCGCTTGGGCGGCCCGCGAAAGCATCGAGGTCGTCACCGCGGATGGTGAGCCCGTCGCCGTGACCATCGAGATTGTCGACGGCCGGGTTATCGCCCGCATGTCTTAGCCCTTTGACTCGCGGGGGCGTAGTACGCCGCGAATACTGACGCCTATCTGCGCAATGTGCGGCAGGGATATGCACATCCCATTGTAGGAGGTGCGCGTGGCAATCC
AGTTAAAGATGGCTTTTCTAACAATTTTAGTCTTGTTCCTTTTTAAAGAGGTTCTTTGTGAACCTTGTATTTGTGAGAACCCAACATGTCTAGGAATAACAATCCCACAGGCAGGTTTCGTAAGAAGCGCTCCAGGAGGTGTACTTCTAACTGAGACAATCACGGAAAGACCACAACTAACAGAGTGGACAACCTCCAGACCGAAGCTTGAAGAAACTCTCTGGTTAGATGGGGAAACAAAGAACGGAAAAGTATCTCAGACACTATTCGAAGCCATCCAAGGTACACAGATGGAGAACTGTGCAGTGAAAGCTGTGTTAGACACAACATTTGTCAACCTAACCAAACAAGACATTGTGCTAGGAAAAATCAAGGTGTCTGAGTTTGGTGGAGACAGTGACATTTCCAAATGTGGAAGAAAAGGACTAAAGGTTTTCATCTGTGGAGGTACTGTTGGATACGTGACAAGAGGATGCCCACCTGAGGAGTGCAAAGGAAAGAAAGGGAGAATGATGGCTCTCGAACCCACTACGGATTGTGGTGTCGAAAAAGGACTTACAACTGACAGAATCAAAACAGGAATGTTGGACATCACAAGTTGCTGTACACAACATGGATGCACAAAGGGAATCAGAGTAGAGGTTCCTTCACCAGTACTTGTATCTTCAAAATGTCAAGAAGTCACTTTCAGAGTGGTTCCATTCCATTCAGTACCTGACAAGCTAGGGTTTGCACGCACAAGCTCATTCACACTAAAAGCTAACTTCGTGAACAAACATGGGTGGTCCAAGTATAATTTCAACCTAAGAGGATTTCCTGGAGAAGAGTTCATTAAGTGTTGTGGATTTACGTTGGGAGTCGGAGGAGCGTGGTTTCAAGCCTACTTAAATGGAATGGTTCAAGGTGACGGTGCCGCATCTGCAGACGACGTGAAAGAGAAACTCAACGGAATAATCGACCAGATAAACAAAGCGAACACACTTCTTGAAGGAGAAATTGA
TGATAATTTTTTATAAAAATTATTAAGTTCAGCATTATAAAGCACAACCCTTGAAATGTTAAATGAAATACCAGTGCCCTCCTTAAAACGCTCTTCAGCACTACAGTCTACAGTATCACACTGATGTGATCATCAATTAAGTAGAGGCGTGCTGAAGAGCTGCATCATGGTGCCATGTTCTATAAGCATCACTTGTAGAAGTGAGAGGCCTTGGTCATGATGTACAGGAGTATCACAAATTCATACAGACGTTCCAGGGAACGTACTAGGCCCTAGACCGGTCTGGACACACTGGCTTTTAAATCAGACTGTATGAATGTTATGTGATTCTCGATCTTTTTTATTTATTTAAAACATGAACTTGAAACACATAATTTATCCTTTTGTTTTTAAACAATTCAGAAATTCACTGAGTGATATTTATTCTTGGTTTGTTTTTCAAGGTCTCTTATTTTCTGTATTTTGCTGGAAATTGGTCTCGAGGGGTAAAAGAATTCTATTAAAGTATTATTATAAGTATCTGTACTCTGTAGAATCTTAATACTCAAACATAATTCTATTATGACCTTGTCGAATATCTCCTCTAAGATCATTGAATTCATACTGTGTTTCTCTAGTATAGAAAAACATCCATGAGGAAACAGAATGACATAGGAAGAGTCAACACCTAGATGTAAAAACTGATTCAAGAATATGTTCTTAACTGCACCTATTTCGTTCCAAAGATAAGTGCAGAAGCCAACCGAATCTACTGCTTGATAATTGCTGATGTGTTCTACCCCATGGATTTCTTGTTTTTCACCTCTTTTCCCCACACTTTTAAGATAATCTATTCTATTTAGGGTTGTTGCACTCCTTCTGGGATGATTCCTCATTAAATAGTCTAAGCCGTTTTCCAAGGTTCTCAGAATACTTCTCTTAAGCGGGGGAATTGAGAATTCTTTCTCGGGTAACATCATGCTTTCTTCCAATTCTTCTGAATAAAAGTTGTAGAAATTAT
GACCCGGGCCCTCCCCCGGCGGCGCGCGCGCGAAAATAAACGCGCGGCGGGCCGCGGGCGCGGCGGCGCGGCGCCACGCGCGCGCACTCGCGAGGGACGGGCCGGGGCGCGCGCGGGGCCGGGAGCCCGCCCGGGAGCCCGCCCGGGAGCCCGCCCAAACGCGCCCCCCCGAACGAACCCCCGCCCCCCGAAAACGCGCGCGCCCCGGAAACGCGGGGAGGGGGGGCCCAAGGCTCCCGCGGGGCCCAAGGCTCCCGCGCGGGAGGAGGGGGGGGTCTCCCGCGCGCGCTCCGCCGCCGTCCGGCCGCGCCCGAGAGCGCGGGCAACCAGCACGTCGGGAGGTGCGTCCACGCGCTCGCCACCCTCACTCTCGGCCGCCGCCGGCGCATCCCGCGGCGCCCCGCCCCCCACGCGCGCAGGCCTTCCGCGCGCGGCGCTCTCGCGCGCGCCCGCCGCGAGCCCGGGCCGCCGGCGCGCCTGCGTGCGCACGCGCCTGCTGCCCGAACTCACGGCCGCCGCGGCCGGGGCGGGCCCGCGCGCCCGGGCCCTCCCGCCTCCCGCCCCGGCGCGCGCGGCCGCGTGGAGCCGCGGGCGCGGCTCCGGTAGCGCGGACCCGATCCGCCGCGCGAGGGGAGGACAGCCGGGATCGAGTGCGCCCACCAACGCCGCGCCCGGGCGGCGCGAGGGGAGCGCGTCCCCGGGTCCGGAGCTCCGTCGGCGTCGGCGCCGGCGCGGTCGCCGGCGGGGGTGGGGGCGGCGCGACCCTCTTCCCCGTCTGAGGGCCCCGCGGGAGATGGGCCGCCGCCCCCGCCGCCGCCCGGCCGGGGGTCCTGGGGGTCCGGGGTGGCCGGGGGTCCTGGGGTCCTGGGGGTCCTGGGGGTCCGGGGTCGCCGGGGGTCCTGGGGGTCCGGGGTCGCCGGGGGTCCTGGGGGTCCGGGGTCGCCGGGGGTCCTGGGGGTCCGGGGTCGCCGGGGGTCCTGGGGGTCCGGGGTCGCCGGGG
TTTGAAAGAGGCCTCCGGAGTGTCCGGAGGCTCTCTTTCGACCCAACCCATACTGGGGGGTGTGTGGGACCGTACCTGGAGTGCACGGTATATATGCATTCCCGCATGGCAAGGGCGTGCTACCTTGCCCCTTGACGCATGGTATGCGTCATCATTTGCCTTGGTTAAGCCCCATAGAAACGAGGCGTCACGTGCCGAAAATCCCTTTGCGTTTCACAGAACCATCCTAACCATGGGTGTAGTATGGGAATCGTGTATGGGGATGATTAGGATCTCTCGTAGAGGGATAGGTGTGCCATTCAAATCCAGGGAGTACTCTGGCTCTGACATTGGGACATTTGATGTAACCGGACCTGGTTCAGTATCCGGGTTGTCCTGTATTGTTACGGTGTATCCGTCTTGGCACACTGAAAGGGTATTTTTGGGTAATCCTTTCCTACTGCCTGATAGGGTGGCGTGCCCGGCCACGAGAGATTAAGGGTAGCAATTTAAACATGAGCAAACTATTTTCTACTGTAGGCAAGACTGTTGATGAGGTTTTGTCTGTGCTTAACGATGAGAATACTGAATCTTATGCTGGCCCTGATCGTACTGCAGTAGTTGGCGGAGGATTTCTGACAACGGTAGACCAGAGTTCAGTTAGTACGGCTACAATGGGAAGTTTACAGGATGTACAGTACAGAACTGCAGTCGACATCCCTGGTTCTAGAGTGACACAAGGTGAGAGGTTTTTCCTTATTGATCAGCGTGAGTGGAACTCAACACAGAGTGAATGGCAGTTATTGGGCAAGATTGACATAGTAAAAGAGTTGCTTGATCAGTCATATGCTGTTGATGGCCTTTTGAAATACCATTCTTATGCGAGGTTTGGCTTGGACGTCATTGTTCAGATTAATCCAACATCATTCCAGGCAGGGGGTCTCATAGCAGCCCTTGTACCTTATGACCAGGTTGATATTGAATCAATTGCTGCCATGACTACTTATTGCCATGGCAAGTT
GATAAAAGAACCTATAATCCCTTCGCACACCGCGTCACACCGCGCTATATGCTGCTCATTAGGAATTACGGCTCCTTTTTTGTGGATACAATCTCTTGTATACGATATACTTATTGTTAATTTCATTGACCTTTACGCAATCCTGCGTAAATGCTGGTATAGGGTGTACTTCGGATTTCCGAGCCTATATTGGTTTTGAAAGGACCTTTAAGTCCCTACTATACTACATTGTACTAGCGTAGGCCACGTAGGCCCGTAAGATATTATAACTATTTTATTATATTTTATTCACCCCCCACATTAATCCCAGTTAAAGCTTTATAACTATAAGTAAGCCGTGCCGAAACGTTAATCGGTCGCTAGTTGCGTAACAACTGTTAGTTTAATTTTCCAAAATTTATTTTTCACAATTTTTAGTTAAGATTTTAGCTTGCCTTAAGCAGTCTTTATATCTTCTGTATATTATTTTAAAGTTTATAGGAGCAAAGTTCGCTTTACTCGCAATAGCTATTTTATTTATTTTAGGAATATTATCACCTCGTAATTATTTAATTATAACATTAGCTTTATCTATTTATAATGTCTACGATGTCTTGCACCAATTTACCAAAGTCAGTTCAACGCATCCAACAACATTGCAATAGTTTAGCTTCCGAACCTAGATTAGTTACATTACCACGTAAGGACTTTTCAACTTTTATAGATTCATTTAAACACCTTGATGTGCCTCGTCCATTTAGTGTTTGCATGAGATGGTCAGAGGTGTGTGATAATGAATTTGTGCTTGGATATCATAAATCTTCTACGTTATATGAACAAATGTTTATTATGAAATATTTGTTAAAGTTTAATTTCGAACCCCGTCAGCTTTCCATACTCAGAAAACGAATGCAAGAGCGTTTGTTTTTTTTTTATAGAGGTTCCCGAACTATTGTACCTTTGAATATGGTTTATCCCTTATTTAAAGATACGTTAAATAGTATCAGGCATCCAGCGAATT
GGAGAGATCAGAGCACTCTTGGGAGTGGAAGCTCCCGGGTCTCTCCTGCCTGACTGTGGAGACAATAAAGGAGTTACTTTACAACTGCGCTAGCCTGGTTATTATCGGGATTCGTCACTAATTCTGTGCAACACCAGAGCGGATCTCGCAGCTGGCGCCCAACGTGGGGCTCGAGAAAAGAAGACAGCAGTCCGCAGAAATCAGGAGAAGAAGAGTCATGGAAGGAGTTATGGGACCTCGGACTTTGCTGTTGTAAAGAGAAACCAGCGCGCAGCGGAAGAGCGGAGACACGGACAAAAGGGAAACAAAAACTTCGGGGACGCCTGAAGTAAGGTAAGAGAGACACCTACTGGGAAAAGTAGGGAAATACCCTTCACAGGACGAAAAGGCGCTGCTGGGGGACAGGAGGAGGGTTCGCAGCCCTGAGACTTAAAGAAGGGGACGAGCCCTCCGCCTGAACCTGAGGAGTGCAAAGGCAGCGCTAGTAAGAAAACCGCCGTGGTGAATCTAGATAGAGACATGGCGACGCAAGGCTCAAAGGAGAAGAAGGGATACCCTGAGCTCAAAGAGGTCATTAAGACAACATGTAAAATAAAGGTGGGGCCCGGGAAGGAGACCTTGACAGAAGGGAACTGTCTATGGGCCTTAAAAACCCTAGACTTTATATTTGAGGATATAAAAACGGAGCCGTGGACTCTTACAAAAATGTATACAGTCTGGGAAAAATTAAAGCAAGTAACTCCAGAAGAAACAAGTAAAAGAGAGTTTGCCTCCTTACAGGCCACATTGGCTTGTATAATGTGTAGTCAAATGGGCATGAGGCCCGAGACAGTGCAGGCAGCCAGGGGAATAATAAGTATGAAAGAAGGGCTACACGAAAAACAGGAGGATAAAGAAAAGAAGGTAGAACAACTCTACCCAAACTTGGAAAAACACAGAGAAGTGTATCCTATTGTAAATTTGCAGGCTGGAGGGAGAAGTTGGAAAGCGGTAGAGTCAG
TTTTGCAAAAATTGCAAAAGAATAGGGATTTCCCCAAATAGTTTTGCTAGGCCTCAGAAAAAGCCTCCACACCCTTACTACTTGAGAGAAAGGGTGGAGGCAGAGGCGGCCTCGGCCTCTTATATATTATAAAAAAAAAGGCCACAGGGAGGAGCTGCTTACCCATGGAATGCAGCCAAACCATGACCTCAGGAAGGAAAGTGCATGACTCACAGGGGAATGCAGCCAAACCATGACCTCAGGAAGGAAAGTGCATGACTCACAGGGAGGAGCTGCTTACCCATGGAATGCAGCCAAACCATGACCTCAGGAAGGAAAGTGCATGACAGACATGTTTTGCGAGCCTAGGAATCTTGGCCTTGTCCCCAGTTAAACTGGACAAAGGCCATGGTTCTGCGCCAGCTGTCACGACAAGCTTCAGTGAAAGTTGGTAAAACCTGGACTGGAACAAAAAAAAGAGCTCAGAGGATTTTTATTTTTATTTTAGAGCTTTTGCTGGAATTTTGTAGAGGTGAAGACAGTGTAGACGGGAAAAACAAAAGTACCACTGCTTTACCTGCTGTAAAAGACTCTGTAAAAGACTCCTAGGTAAGTAATCCCTTTTTTTTTGTATTTCCAGGTTCATGGGTGCTGCTCTAGCACTTTTGGGGGACCTAGTTGCCAGTGTATCTGAGGCTGCTGCTGCCACAGGATTTTCAGTGGCTGAAATTGCTGCTGGGGAGGCTGCTGCTGCTATAGAAGTTCAAATTGCATCCCTTGCTACTGTAGAGGGCATAACAAGTACCTCAGAGGCTATAGCTGCTATAGGCCTAACTCCTCAAACATATGCTGTAATTGCTGGTGCTCCTGGGGCTATTGCTGGGTTTGCTGCTTTAATTCAAACTGTTAGTGGTATTAGTTCCTTAGCTCAAGTAGGGTATAAGTTCTTTGATGATTGGGATCACAAAGTTTCCACTGTAGGCCTCTATCAGCAATCAGGCATGGCTTTGGAATTGTTTAA
TACGTACAATTTTGACGCTTCGTTCATGCAACAATGAACTCACATGTGGCGCTCGGTAGTAACCAGAGGGGCGTCATTCCCCCGTATGGAGTGGAGAATATAAGCTACCGACTCGAGCTGTAGAATAATTCAGCAACTTATAACGAACACGAATTTTAGTCGACGAAACCATTTTAGCCTTTAATTCTATGATTTGATTATAATGATAAACAGCTCATGTAACTGTCTAAACTACATAAATACAACTGGATTACGAACCTTTAAGTAACTATCTTAGATGAAGTCTAGTAGTCTCCCAATATTTCCGTGAAAAGAATGAGGGACGAGATAGCTCTATTTAAAGACGTGAGGCTTTAAATTCTGATAAATACATTACCTGAGAATTCCTCCTTTAGGAGTTAGAATTTGAAAAGATTAGTACCTATACTTAATAGAATTTAAATATGTTAATAATGCTGAAGACAAGTATTTCGATTATTAACCTCTATATTTCTATATAAAGTATCTGTGAGTCTCAGTGGACATCACAGTAAGGTCGCAGTTAACTTGTAATCTTTTCATTCCTGTGTCGGAGCAGTGGTAATGGAGCCGGACGATTTCGCCAAAACATGTTTTCTTCAACTCAACAAAATAACAAGATGACAAAACAACCAGCAACTTTAACCTATCTTTCAAGTATGAAGGTGATTAGTATGCCACCAAGTGAATTCTTTTCACTTGATGACTTGTGTCGCCAACAAATTTTAAAGATGGTTTATATTGACCAATACGCTTTTCACATGTTACATGAAGACATAAATTGTATAGGGTTTACTCTATCAATTTATGATGAAGATAAACGAATGAAGGACATAACTTATTGGGATCTGAATTGTGAATATCATGAAAATTTATATGATGCACTAATGTCGGCCGAATTTGAACAAGTTTGGTTTACATTATTGCTTAAATATCTTGATTTTGTACCAGTACCAATGAATTGGAGAGGAATGCCAGAATT
AAAATATTAAAATCTCAACAAGAACTAACGAAAACCAAGCAACCAAATCTTTGCTTACGTTCGTTTCTCGACACTCGAATTTAAATTCGAAATCTCGCAACTCGCAAAGAATCGTGCGTTCCGGTCTTTGCATTCCACACCCACATTCACACAATGGCAACCTGCGTTGGAAAACTCGCCGAAACAAGTCTGAACAACACAATCGCATTCCAGTTGCAGTTTGGAACACTTCCACCGGTATTTATTGGAATACCTGCAACCTCTTGTAAGACAATCGCAACGGACAAAAATGACGAACATGTCATTCAAAGTAAGTCTACTGAAGCACAAAAGAAGATGAATGTCAACAACAAAGCATTCATACACAAAATGCATGCTGAATATAACAAACAATGTGCAGTGCTTGACAAATGGGAGGAAGAGTACAACACAACTCGAAGTACGAATCCTAGTTCATACAAAGTTGTGTTGACGAAACAACAGAAGAGTGCTGTGCATAGATACAATATGGAGAAAGCACGGAAAAAACTGAAGGAACAGGAAGACATTCTGAATAAATGCATCATAGGTCCGTGGGGCCCTTCCATGAATGCTTTCAGTATTGCATCTGGACCATTACCATCAGCAATGGAGGCAGAATTGAAATGGCCACTTCACCAGACCAGATCACAACGAATCAAAGGGACTCCAAAGCAACCAGTAACACTCGGGAGAGGAGAGTTCGCTAAATTTGTCAAAAACTTAACCACACTAATGACACAAAAATCACTGCTCCTTGAATTGTGTGGTAAACACGTGCACAGAGTTTGTGTTCGAAGGGAGCACAAGAAGGTTTACCTGAAAATAAACACAAAGCATGAAGAAGGTTTCAATAAAGCGAGGGATGTTGTGATGGACAATTTCACACAACGTTTACTTGAACTAATGATAACACGAACATCAGGCAACAACCGACACTCAGTTCAAAACATAAAACCCGGACATAGTGGTTTTGTCTTGA
CTTAAAGAATTTTTCTATCTATAGATAGAGAATTTTCTTATTTAGACTTTGTGTCTACTCTTCTCAACTAAACGAAATTTTTCTAGTGCTGTCATTTGTTATGGCAGTCCTAGTGTAATTGAAATTTCGTCAAGTTTGTAAACTGGTTAGGCAAGTGTTGTATTTTCTGTGTCTAAGCACTGGTGATTCTGTTCACTAGTGCATACATTGATATTTAAGTGGTGTTCCGTCACTGCTTATTGTGGAAGCAACGTTCTGTCGTTGTGGAAACCAATAACTGCTAACCATGTTTTACAATCAAGTGACACTTGCTGTTGCAAGTGATTCGGAAATTTCAGGTTTTGGTTTTGCCATTCCTTCTGTAGCCGTTCGCACCTATAGCGAAGCCGCTGCACAAGGTTTTCAGGCATGCCGTTTTGTTGCTTTTGGCTTACAGGATTGTGTAACCGGTATTAATGATGATGATTATGTCATTGCATTGACTGGTACTAATCAGCTCTGTGCCAAAATTTTACCTTTTTCTGATAGACCCCTTAATTTGCGAGGTTGGCTCATTTTTTCTAACAGCAATTATGTTCTTCAGGACTTTGATGTTGTTTTTGGCCATGGTGCAGGAAGTGTGGTTTTTGTGGATAAGTACATGTGTGGTTTTGATGGTAAACCTGTGTTACCTAAAAACATGTGGGAATTTAGGGATTACTTTAATAATAATACTGATAGTATTGTTATTGGTGGTGTCACTTATCAACTAGCATGGGATGTTATACGTAAAGACCTTTCTTATGAACAGCAAAATGTTTTAGCCATTGAGAGCATTCATTACCTTGGTACTACAGGTCATACTTTGAAGTCTGGTTGCAAACTTACTAATGCTAAGCCGCCTAAATATTCTTCTAAGGTTGTTTTGAGTGGTGAATGGAATGCTGTGTATAGGGCGTTTGGTTCACCATTTATTACAAATGGTATGTCATTGCTAGATATAATTGTTAAACCAGTTTTC
GCCTATGGGTGGTCTACATAGGTGAGCATGCGTTGCTCGATATAGACCGCCATTATTGGTAACACGCTTGAAGTGTTCTCATCCGGAGAAAGTGATTTGCTTTCTTCCATGAGGCTCCCTGGAGGGATTGTCCAATAATGGTTGATAATTTTGGTTGCTGCACAACCGGGGCTTTGCCCGGGGATTTCATCCCGTTCAAGGTGAGGCCCTTGTAGTAACCTCTCCCCGCTGCGTGAGCGAATACATAAGTTCACCCAGTACTGACAGTGTCAGCGCCGCACGTGCGTGAAACGTGTGACTCGCAGACTGAAGCGACCTATGGTGAAAACGGATGTACCATCTAGCTGTGGAGTAGTGACCCTAGAAGCTAATCCGATGGTTCCACCAGTCGTTGTTTGCCGGCAAACGCCACAAACGGTTTCGTGCTTTGCGTGAAGAAGCACGGTCTCTTAAGAGTTCATTGGTACGGTTGACCCCGAACGAGGTCCGAACATAATGGCTCAATTAAGAAAACCCAGTCAGAGTCTGGTGCTCTCTGAAAGTGTTGATCCTACTACAGTGGATCCTTTCGTCAGCGTGAGGACGGAAGAGGTGGTCCCTGCGGGTTGCATAACCCTATGGGAGTACAGAGACTCATGTGGCGACGTGCCTGGCCCGTTGTCGCATGGTGATCTCCGGCGTTTGCGCACCCCTGACGGGGTATGTAAGTGCCAGGTCCACTTTGAGTTGCCGACCGTGCTCAAGAGTGGTTCCACCGGAACGGTCCCGGAACACCCCGCGGTGTTGGCTGCCTTCATTGGCAGGCCTCGCCGGTGTTCCTTGGAACAACGTACGAAGGAGTTGGATTCCCGATTCCTTCAGTTGGTGCATGGTGGCCTCCCTGCGAGGCCATCATACATGATTGCGCGCCCGCCCAGGCCAGTTCGAGGCCTGTGCTCATCTCGGAACGGTTCCCTTGCTCAGTTTGGGCAGGGCTACTGTTATCTCTCGGCCATTGTAG
AGTAATTTCCCCGTCACTTAAAGGTTCTACGATACAGGCACATAGCATCTTTGACGAGAAATCACGAAACATGAAACAACTATTCGCATTCCCACTCACATATCAATCACGTAAACACGAGAAACATGTCGCACAATATGCTCATGATTTGATCATGCGCGAGAACAGACTCATCCCAATGCACGATCTCAACAGTGCGATTCAACTTTCCACCGACTATGCAAAGGCGCTAGACCAATTCGATCTAAGTATGTATTTTCGACTTGCATATGCAGCGCCCTTCCTATCACGACGTGCGTTATGGATTGCATCCAGCAATGAGCATATTAAGGATTTGGACCATCACTTGGCATCGATAAGAACATGTGCAGTTTATATTGCCGAACAAGATTTTAAGCAAGCTACACGTAGTATCACAAAGAATGTCTACTTCACCGATATTGCTGTGCACAACATGCAGTTTCCGTTTGAGTTTGACAACTCGTACACCACAGCGTATAAGAATGCTCTACAAACATTGACGACTATAATGTACTCTCCAGCAGAGACAGTTTTCCTACCACTTAAATGTTTCCCATTCTGTAATATCTTAATGCGTGGATACTCACGAGAAACGAGCCTATGCATGTCACCCAATGCATTATTCGAGTTGAACCAAACTGTTTACGCTACAGACTTCCTCTCGATGACAGCGTTCGATTTTCAGCAGGCTGTTTTCCGTTCAAATTATGACTTATTGAAGTTGTGCGGTGATGTCGAATCCAACCCTGGACCCACTACCTGGTCTTCGCTCTCAGTGGAAGCTATAACACTTTGCGCACCAATTAAAATACCTTCAGACGATGAAGTCAAATCCTTATTGCCAACTCTGTTCTCAAGCGACAAAGTTTACAACATATTTAAGGAATACGACATTATTGATCCATCAGACAGCGTCCAGACAATGACTTTGTTCAATACCTTGCGCTCGAAGGGCGAAGCTTTCAGCAAATTGAGTGAG
ACCGTGGGCGAGCGGATTTTTTTGCGTCGTTGTGGGTCCCACCTGATAGATCTGCAGAATTAATGGGCCTTCTGTAGCAATTGGGCCTTAAAAAGAATTGGGCTTGGACCAATAGATTTGATATTGTGCTTATAAATAAAAGTACAAATTGGTCTTTGTAACAAAACGAACATTTTATTCATTTGAAATCAATTACACACTCACGCAGATACATTAGTACATACACCATATTCATCAAATATCTGAATATCAAATACTGGAGCTTCGTGCATCATTAATATATCAATTATCTCCGTCATGTCTTCCTGCCTGAACTCATCAAACGATGAGTCCCTATACATGATAGCCAAGATATTCCTAATCCCCTCTTCCAAATTATTGAAGTCGAAAGGAGGTATAATCCCATCATGCTTGTATGGAAGCATGAATTTCTTCTTCACAAGAGCTGGAGATCTTGTGGATGTTAGCTGAATGTAAACCTTAATAGATTCATCACCTCTCAATGTGACATTAATAACAAACACCAAACCCTTTTGATTAACGTATTTGATCGTCATATTGTTTATGAATGTTCTGAATTCATATGATCATTATATACTGAAAGGAAAATCAATATATGATCCATAACAACACACGTATTTCACTAATAACCACATGACTAGATTTCCATATATATTTGATAGTGACACCACTATCAAATACCTATAAAAAGAAAAGAAACATGAGTGGAGATAATTATCTCAATAATTATTGTAACTGAAAATAATGTACTGTACATATACATGTATATGTACATGATAAGAAATAAAAAGAAAAAAGAAATAATAAACATCACACATAATCAAATAATCTTGAGAAAATATGGCCCCGCAGGGGAACTGAAACAAAAAAAAAAACTGGCTAGAAACGTGAGAAAAAACGAAATTAAAACGTCACGGTTTTGATGAGTGAAAAAGAAAAAGAGAAAATATTAAAAAAATAAATTAAACGACAACGTATC
AAGTTTTTTAGCCTGGAACTGACACATTCCTACAGGAACGAGCGTAAGAGAATGGCAGACCAAGAGCGGAGAACGTTTGGATCATATAAAATAGAAGAATTGACAATTAAAAACGACCAACCAAATAGAAACACAAATTCATCGACTTCTCAATCCACTGAAAATCGTCTTTCAACCAAGAAAATCCCCCTACTCGATGACGGCATCTTCGAACTTCTGAACTACCTTATTGATGGAACCAACTTCGACAAAACTTGTTATTGTGGTTTTAATTATTCTCATCTCCCTAACCTTGAACGTGAATTTAACGTTGCATCTATTTATGTCCGCGAGAATTTTGAATTATGCACTGAAAACTTAGATTTGAAAGATTATGATAGACAGGCAAATATAAGCGTGAAATCTCCTGATTTTACTTTGCTTCTAGAATATACTCTTAAACCATCATCAGAAACCGATCCTACTATTCCAGAGAATGAGAAAGAAGAGAATGCTAAACCAGTTACTCCTAAAGTTGTCACTCCAAAAGAAGAGAAGAAAATAGTTGAAATGCCGTTGTTGCCAATTCTGAACCGTGAATCTGAAGAATCTTTAAGCTCTGAAATTCTTGAAGGTGAAGCTGCTGTTGTTAATGTATTCAAAATGTATATAAAAGGCTTTTTAATGTATTTGGGTGAAAATCCAAACTCTTATGATCGTCAATTAAACATAGAAAAGTATCGTCCTTTGTTAATTTCAATCATCGGATATGAACATCTCATCGGAACAAGAGTTCCAAATAAAGAAGTTAATCACATTTTTTACCAGCTGGCGACTTTTGATAACTACCCTTTTGACCTACTGAGATTCCAGCTTTCTTCACTCATCTCTACACCCGCTTTAATCCGAGAAAAAATTGCTAAAGAAGGATTGTTCAAGATTATTACGTCAAACACCCTGCGTGGTGCTTCCCGTCAAACTGTCTTATTTAGAGGAATTAATGGAAGTGAATCGTTTTTGA
ACGCGAAAAAAACGCGTATAAATTAAGTTACAAAAAAACATGGGACAAGTGAAAATGTCTCTTCAAGGGATTCACCTGAGTGATCTATCATACAAGCATGCTATATTAAAAGAGTCTCAGTATACAATAAAGAGAGATGTAGGCACAACAACAGCAGTGACACCCTCATCATTGCAACAAGAAATAACACTATTGTGTGGAGAAATTCTATATGCTAAGCATGCTGATTACAAATATGCTGCAGAAATAGGAATACAATATATTAGCACAGCTCTAGGATCAGAGAGAGTACAGCAGATTCTAAGAAACTCAGGCAGTGAAGTCCAAGTGGTTTTAACCAGAACGTACTCCTTGGGGAAAGTTAAAAACAACAAAGGAGAAGATTTACAGATGTTAGACATACACGGAGTAGAGAAAAGCTGGGTGGAAGAGATAGACAAAGAAGCAAGAAAAACAATGGCAACTTTGCTTAAAGAATCATCAGGCAATATTCCACAAAATCAGAGGCCTTCAGCACCAGACACACCTATAATCTTATTATGTGTAGGTGCCTTAATATTTACCAAACTAGCATCAACTATAGAAGTGGGATTAGAGACCACAGTCAGAAGAGCTAACCGTGTACTAAGTGATGCACTCAAAAGATACCCTAGGATGGACATACCAAAAATCGCTAGATCTTTCTATGATTTATTTGAACAAAAAGTGTATTACAGAAGTTTGTTCATTGAGTATGGCAAAGCATTAGGCTCATCCTCTACAGGCAGCAAAGCAGAAAGTTTATTCGTTAATATATTCATGCAAGCTTACGGTGCTGGTCAAACAATGCTGAGGTGGGGAGTCATTGCCAGGTCATCTAACAATATAATGTTAGGACATGTATCTGTCCAAGCTGAGTTAAAACAAGTCACAGAAGTCTATGACCTGGTGCGAGAAATGGGCCCTGAATCTGGGCTCCTACATTTAAGGCAAAGCCCAAAAGCTGGACTGTTATCACTAG
TTCTGGCATGTCCTCGACCTGGTGCTCAGTCCCAACCTCGCAGAAGTATGACCCGTCTGCCTGCCGCAGCCACGCTCTTATGCGCCGGCCGTCGAGCTGACCATTTGCCTGAAAGCAGATTTGCCAGACGGCGTTCAGCCGGACCAGCTTCAAGTGTTCGGGATAGGGGATATTCCTGTAGACGGCGCGCGCCATAGCGCTCTCCTGTGAGTGGTCACAGCAGCATGCTGTTTCGACTTTAGGGCTGGCGGCCGCATCGCCGGTTCGTTCCTAATATGTTCTCATGCGCAAAACTGTCAATCATCCATTCTCATGCGTTCCCATCGCTTGACATGGAGTCCCGCCTTGCCCCATACACGAAGCATTCGGACAGGGTCTCAGCGCGGCGCGGCTAACCACCGCCAAGCCATGCCTATTGGGCTGGCGCATCCCGGAGCCCGCGAATGTCCGACATCCACACCGCCTCTGTTCACAAGCTCGATACCTACATCACACTGAAAGAGGTGATGGCGATCACCAAGGTCGGCAGCTCGACCATCTACCGCTGGATCGAGGAAGGGACGTTTCCCGATTCCAGAAAGCTGGGCGCGAACTGCGTCCGTTGGACCGAGGCGGACATCAAGGCCTGGCAGCTGGGCTTGCCATTCACCAGCGCGTTGAAAAAGGCATCCTAAAGCGGCTCATTTTTCACCGAGGTTTTTTGTGGGTACCATTGCGGGCACCGAGCAAAAAACTTCGGTTTTACTGAATGATTTTTCAATGGCTTAGTGGACATAATTCGAAAGACTCTCTGTCCGCCATCACCTCTTCCCAAGACTTCCTATAGATACTCGCAAGGCCTTGATCTGCGGGCTTTTCTCATGCTTTGTGTTTCCCATGGGTTCCCATCGATAGAGACCACTACCCACGCATTTGTGGGTATCTCTGTGGGTACCGAAAACGGAAATTGTGGGTATCACGGCGCATGAGTGCTCTGACAGACAAGCAGATCAAAAACGCA
GGTCGGTTATGCGGCCGAGCCATCCTGTACGGGTTTCCAAGCCGATCAGAAGCACGGGCCGACGCTAGAGCGCCTCGCCCAGGCGCTGTGAGCCACCAGGAGCCACGAACTCGCGACCCACGGGGAGTTATACCCCCGGAATCGGCTACGGGCCATACAGGCCCGGTATCTGTCAAGGTGATCTACGCCACTCCGTGGGGTGGCTGTCAAACGCAGACTCCTTCCCTATTAATGAGGGGCTGAAGGCCCCTCCTAAGAGCCGCTTCAGGCGGCTCGCTAAGAGCGCCTTTCGGGCGCTCCTGAGTAATAACCGGCCCAACAAGGGCCGGGGAATTGATCCGGCAACCGCCGGATCTAGCGCCGCGCCTGAAGCGCGGCTTATTGAAGGGGTGACGCAACCGTGTACGGCACTCGTTCGAGTGCGTACTGGAGCACTCAACCGGGGAAGTTCGACGTTCTCAACCTTCGGATGACGTTCCCAAGCTCATCCGCGTACGAGATCCCCGATCTGCGGCCGACAACCTACGTTCCGGCCAACCTCGCGGCCTGGAACATGCCGCGACATCGCGAATACGCCGCCGTTTCGGGCGGCGCACTGCACTTCTTCCTTGACGACTACCGATTCGAGACCGTCTGGTCGAGCCCGGAGCGCCTTCTCCCCCGCGTGCAAGCGGTTGGAGCTGCTCTGACGCCCGATTTCAGCCTCTGGCGGGACATGCCACGGGCCGCAGCGGTCTGGAACGTCTACCGCAGCCGCTGGTGCGGCGCGTACTGGCAGTCGCAAGGGATCGAGGTGCTCCCAACCGCGTGCTGGGCGACCCCAGACACGTTCGACTTCTGCTTCGACGGGATCCCGGAGGGGGCCACGGTCGCGATCAGCTCGATGGGCATCCGCTCCTCGAAGGTCGACCAGGCGCTTTTCCGCGCTGGCCTCCAGGAACTCCTCGATCGCAAGCAACCGCGACTGCTGCTGGCCTACGGCCGGCTGCGGTACTGCGAC
GTATAAATTTTGTATCCGATAGTAGCACATAGAATCACAATCACATCCCCGTTTTTTGAAATTTTATAATTTCTACAGCAAATTTTATATCAAATGCCTAGGAAAAAGGAGCAGGCCAGCAAGAGTGAAAATGAAAAGCAAACAAGTAACGTTCAAGCTCAAGATTTCAAAACTGCGATTCAACCTGATACTGCTACTGCACAACTGATCAAAACATATTCAAACCCAAAACAGCGTGGAGATAAGGGAGAAATTGTTTACGATGGAGGGCAGAGCTCTAAGCTTGCCGAGGTTGTTGATCAGACCACTGAGCCGCACAATGCAGATGGAGCTGTAAAGGATGGGAGGATAGCTCCAGTGAAGTTAGATTTAGAGAAGCAAAAACTTGATAAATTAAAGTTATTTGAAGCATCACCTTTCGACCCTTTGACAGTGAAGAATAATCAAGATGTTGTGGACAAGTTGTACGCTACTCAGTCATCATCAATTCAAGAAGTTGTGCCGACGAAGACTTTTGCCACAGAACTTCAGTTCGGTGTCACCTCTGAGGATATGGCTAAGATTTATGGAGCTGTTGTCGCAGTGTCAAAGAATGTGAACTCAAGCGTAACGTATGAAGTGAAGCGTGGCACACACGAATTGATCAAAGTACCTACCATCCCGCACAACTTAGTGTTGATTCAATCAGATAATGGTAAACACGCATTAATAAAAGAAGATTTGGGACAATGGCCGGTTGAAACTGGAGTTTCTTTAGTTAATCAAGCAGGTGTGTTTGCTGTGCAGTTAGCTAATAAGTTAGGCATTGACAAACCTTTTGTTTTAGATGCCGGATCCAACTATTTCACTGACACCAGTTTCATCGATACTAGAAAGTACTGTACTGATGGTCTGTCGCCACGTGAAATTCAAAAAGCACTGAATAGACAACGTGCATACTATGATAGGCCAGAGTTGACCATTGCTGAAAACAGAACGCTACTCTCACAGTCTATAGTAT
GAAATTTATTTAAAGCTTTCTCGTTGAAATCCTGGGAGCCTTACAGAGGACGCACATCTCGAAACTCAATTGAGTCTAGAACATGACGGACAGTAAGGATGGTTGAGAGCGAAGAATTCGATTCATAGCGCATATGCGTGAGACCCGTTTCCACTTCACTCAAAAGCTGATCACATAACAAGTGATTAGATAAGTTTCATTTCGCGTTCATCGCGATCATCAATTAATAGTTAATAATAGGAGTTATGACTCATGTCCTCACCATCTGTAGCGTACTCAACTACGCTCGATATGATCCGGCACGACCTAGGCGAAAAAGTCTGGTCCGATGCATTTGATGCTTTACACTTCAGCATCACCGGACACTACCCGGGTGACCCACAGACCGCACCGATAGCGGCAAGTCACCTGTTAAGGACGAGCATATCTGAGGTCATCGCCAACGGCCATCAGACACATCACATTCCCTCATTCACGGCACGTGACCAGCAGGGAGCATCGGAGTTATGAAGTATGTCACAGAATCATCCTTGGGTACACATGATCGAGCATTTCGCGAACATTCGCGGAAAGAAGGAACGCGCAACCGCACCACGCACGGCGCGCACAAGTCTCGAGAGCCTGGACGCCGCAATCGCTCAGTCGTCGGTCACGGAAGTGGCGGAAGGATTGGGTGTGAGCACTCGTTCTCTGAACGCAACCATGCGTTCGGCCCGTACGCACCTCGCGGAGATGAATCAATGAGCAGTCACGCAGCCAAAGCGCGCAAAGGGCTCTTCTCCGCGCTTGCGAAAGACCGAGTGACCAAGTCCATCTCCAATCCTACGGTGAAGGCGCACGCGCATGGTGTCGCTGCACTTCTGATGTTCGTGGCAGGTCGACTGGAAAGCCGTTACGGCGCTCCATTCGCCATCAACTTCCACGCCGGCCTGTTCCACGCTGGTACGAGTTCGTCGGCCCGACTCGGTAGCCTGATCACTACTATGGTTGGTGTCGGCGC
TTAAAAGCAATTGCATCGATTACAGAATTCATTCTTCAAATCTTTCTCTTCAAAGCTCTCTTGATTTCCCTCTCTTTCAAGCATCAAGCTCTCAGCATTCAAGATCAACCAACTTTAGGGACTACGTCTCTCTAAGTGCTAACCCGGAAAAAGGGCGTGTGATTAAAAGCGCACCAATAGGCACCTCGTGTTGAGTTATTAGTTTCATTTCCGCAAGCAATCTATCTCTCTCGATTCTCTTTTCTTTTAAAATCAATCCAATCTCTTTCTATTTCAGAATGTCTTCATCCAACTCGCAAAACTCTGTGAACATGGTTGACGGGGTCGACCTAAATGATCCCACCGCTGTTGCTATAGCGGCTGCTAGTGGAACATGGGGAGAACTGGATAGAGCATCCACCTGCATGTACAACTTCTTTGACGTGTCAGACGTTGAACGCAATCCTGGAGAGAGTTCCAAGCAATTGGTCTCCAGGATCAAAAAGAGGGCTGGCGCTCTCCTTGGAGTTTCTCGGGCTTTTAAGGACACTGAACAAGTTCTTAGTGCTGAACGCTGTGCTTTTAAAAGCTTCAGCGATGATGAGGAAATAATGGCCACCACTTTTGAGCCATTAAAAGATAGGGCTGAGATTACTCCTACCGCAGCCAGCAAACTAGACAAAACCCTTGAGGCACACAGAGCCAAATTTAACTACATGGCTATAGACAGTATAAGGGTTGCTGTCACTTCCTTGATGCACCAAGGAGATTCTCGCGAATGCATCATGTATCTTTGTGACCGCCGGTTCAAGGACCCTCTTCTTGGGGCTATTGCTCTTATAGGCTTTACTCTTCCTGGCATGCAGACTCATGTCTACAAGACTGGAAGGATGATGGCCTTCTCTAGGAAGGAAGCTATAGCTGCAGACAGACTGCAGCTTTATTTGTATGTCAAGGGTGCTAAATTGGAGCGCACTCAAAACACTCCAATAACTGTCAATGTTAGAACCTCGCTGATTTT
AAAATGAAAAGCTCCCAACACAACACAACAGAACCTACGTCAATTGATTTTATCAATCGCAAAGCCTTACAAAGATCTTCGCAGTCGTTCATCAACAGATTCACCGAACCATTCTTGTTAGCTCTCGCACAGAGATAAGCAGGAAACAATGGCAGGTGAGTGGAACACAGTTGTCGGCAAGAGAAACCAGAGGAAGACTGAAGAACAGCGCATATTTGATGCACAGAAGAGATTTTACGAAACGCACCAAGTATACGATGCACAAAGAGCACTGCTACACAACAGTCGTATTCTGAAGCGCAACTTCGAGTTAACTAATGCAATTGAGAAACCAAAGAATGATCCAAAACCAATTAAGAAGGTTTTCAAACAAGTTTGGGTCGCGAAGGTGAAAGAAATACTCAATGAGCCCAAACCAATTGACATTAAACCAGTTCAAGCAAGAGATGAAGTGGTTAAGGTTGACATTGGTAAATTTGCAAGAGTGTTACTCGATCAATGCAAGGCATATAAAGTCCCAGTTGAGATAGTTGGAAGAAAGCGGAAAGTGGTCTCACGAATTCAACCCTACTTGAAGCATGGTAAAACATTCTTAAAGTTAGAAACAAACCATGAACAAGGTAGGATCACACGACGAGATCTCAGCATGCCTGATCCTGTAAAGAAGCTGGTCCTCAAGATAGCAGACAAGTACGAAGAACCAACTGACGAGGACCTAGAAACATTCTCAAAGGGTTCCAGTGGAATTACATTCAAATCAGAGACTGGTATGCTTTTTGTCATCCGAGGCAGGGTGAATGGTGTTCTAGTAAATGCATTAGATCAATATGAAGAGGACGTTAAACAAATTTGTCATTACTCGTTTGATGCAGAGGCTCGAGCATTCTGGAAAGGTTTCACAGAAAATCACACGGCCCAGAGGCGAGAAGCACATGACCACACAAACCACGAACCTGTTATGTCAGTGGAAGAGTGTGGCAGACGAGCAGCCATGCTTGAA
CGAAAATTACGTCTGGACAACGTAGTGACCCCTTGGGTTAAGACTGAGTTCTGTCACCCTATGTGAATTACTTCCGTAGCCGAAAATATCCACTTGGACCATGTCTGAGTTTTCAGTTGCACCACACACACAAGACCACAATTTATTTTTCCCAGCCAGTAAATTAAATTAAAAAAATAAAAAATATTTTATTTTTGAAATCTCGGGATAAAAACAACCATCTTGGCACGATGGGCAACACACCCCCCAACCTTAGCCGTATGGCTAATGGCTCTGGAGAATTTGGTTGTCCTTTATCCCCGGATTAGTATTTTCCATTCAATTTCTCATGGCATAGTAGAATGAATCTCTGATGTTGAACTAGTGAGTATGTCCAAACTTCACTCAGTTCGACGTCAACAGATTGCGAGATTTCAGATTTGATTCTGAGATAGTCGTCTGCCAGGTCTAAGATTCTTCAGACCTTCTATTGTGTTCTAGAGAAATATAAACAAAAAATTCAAAAAGAAATAAAGTGCCCTCTATCTTCAATACCAGTGTTAAAGAAAAATTCATAAAAGAAAAAAGAAAAAATTTTTGTTCATTTTAAATTTGAAAAACAAATAAAAATACAATCTGATATGGCTCACAAAGCTGGATTGGATTTTGGTACCACCTTCTCAACCATCAGTAGTTATAGCGATGGTGTTATGAAAGTTCTAAAATTGAATAACTCCGAGTATATTCCGACTTGTTTGTCTATATCAGACAAAGGGGACGTGATAATAGGCGGGGCTGCTCAAGTTTTAGACAGTGGTGAAATAAARACATGTTATTTTTATGACCTGAAGCGTTGGGTCGGTGTAGATAAAATTAATTATAATGTCATAAAACAAAAAATAAAACCAGCATATGTCACCAGTCTTGTAGGCAATGATGTTCACATTACTGGAATAAATAAGGGTTTTTCTTGTACATATACTGTGAAGCAGCTTATATTATTATTTATTGATACTGTAGT
TGTTGGGAACCCAGGCTAAGCTGATGCTATTGGAACAAAAGGTTGCATCAGCCCTCCCCGCCAAAAGCATGCCCCGGGCGTGGTGGCGGGCCACCAATGGAGGACCTGATCACGGGCAAGACATGCCTCAGGGCCACCAATGGAGGACCTGATCACGGGCAAGACATGCCTCAGGGCCACCAATAAAGGACCTGATCACGCACAGAACATGCATGGCTGCACCAATGGGGTAGCTGATCATGAGCTAAACACTCGTCTCCCAGCCTATCAGAACTACTTCCCCTTTCCCCTCTCTACCCGCTCCCCTCCCTATATAAGGAACCCATTTTGAAATAAACTTTGCAGCTTGATCAGAACTTTTGTCTTGCTGCCATTCTTCGCGCCTCTTGTCCCATCCCTTTCTCATCCACGACAGGCTTGCTCGGGTTCCTGTTTGTTGCTCTGCGGGACAGAGCAAGTGGCGCCCAGGACGTGGGGCTCGATGCCGGCCTCCGTGGACCGCCGTCCCCTGTAACCGGTTCCCTGCACGGCCGTCCCGATTAACCGATTCCCCGCACGGAGCACCGCGGACCACCCGACCGCGAGCCGACTCCTGGAGTTCGTTCCTCATTTCGACGGCGGCATTACTCAAGTAAGACCCAATCATGGGACAAGCATCTTCACACAGTGAAAATGATCTCTTTATAAGTCACTTAAAGGAATCTCTCAAGGTGCGTAGAATTCGGGTTCGCAAGAAAGACCTTGTCTCCTTTTTTAGTTTCATTTTTAAAACATGTCCATGGTTCCCCCAGGAAGGGTCTATTGACTCCCGTGTTTGGGGACGTGTTGGTGATTGTCTGAACGACTATTACCGTGTTTTTGGTCCTGAGACTATTCCGATCACCACTTTTAATTATTATAATTTAATAAGGGACGTCCTTACTAATCAGAGCGACTCCCCTGACATTCAACGCCTCTGCAAGGAGGGTCACAAAATTCTTATTAGCCACTCCCGACCTCC
ATGAGATATTATGATAGTGTAGGATATTGACTATCTTACTGCGTTTCCCTTATCGCAATTAGGAATAAAGGATCTATGTGGGTTGGCTGATTATAGCCAATCCTTTTTTAATTTTAAAAAGCGTATAGCGCGAGAGTTGGTGGTAAATGAAATGAACAAATTAACTAAAAAGCAACGTTTGTTTGCAGAAGTATATACAATACCTGGTACTGAATGTTATGGCAATGCTACTAAGTCAGCTGTGCATGCCGGATATAGCGAAAAGACGGCGTACTCACAAGGACAGCGTATGTTGAAGAATGTTGAAATTCAGAATTATATCAAGGAGGTTGAAACAAAACTCTTTGACGAGAATATTATGTCAGGTAAAGAAGTGTTGTATAGGCTAACTAGAACAGCTAGAGGAGAACACACGGAAGTTGAAGCTGTCGTAACAAAAACTGGAGACTATAAAGAGAATCCGGATACTGGCAAAATGCAATTAGTATACGATGAACACATACAACTTGTTACTAAGTCACCTAAAATAAGTGACCAAAACAAAGCCTTAGAGATGTTAGGTAGACATCACAAATTATTTACAGACAAACAAGAAGTCGACCACAAAATACCGATGTTTGTTGATAATATTCCGGAAGATGATTAGTCATGTATGAAATACTTGATCTAAAAAATAAAATCGGTGGTGGCTACAATAAGTTTTGGCACAACAAAAACTTTTACCGTGTTGTTAAAGGTTCAAGGGGTAGCAAGAAAAGTAAAACTACCGCTATTAATCTCATTTATCGAATAATGAAATATGATTGGGCAAATATACTTGTAGTCAGAAGATTTAGCAACACTAACAAACAATCAACGTATACAGATTTAAAGTGGGCAACTAACCAATTAGGCGTTGCTCACTTATTTAAATTCAACGAAAGTTTGCCGGAAATAACGTATAAACCTACTGGACAAAAAATACTGTTTAGAGGTTTAGACGACCCATTGAAAATAACAT
GTCCCCTGTGATCGTCTCTCCCGCCCTCCAGCCGGAAAGATATTTTTGCTTTAACTTTTCTTCGCACTCCTACGCCAGATCTACGTGCCTTAGGTCATCTAAGCCGCTATGGATCGCATCTCTGCCCGCATTCCCGTCGCGCCCGCTTCCGCCGGCCCGACCGAGTACACTCCATACCCACACACTCACCCACTCCTACCCCGAGGTGTCTTCACCTCCGGGCCTATTCAACCCTGTCTCCACTTTCTTCCTCACCATGCCCAAGATGCCCCCATCCGCTGCTACAGACCCCTCACCTTCGCCAACCATCTCCGCTATGACCGTTCCGCCTCATCGCTCAAGACTCCGCCCGTCAAACTCCCACTGACCGGTGGTACCCTTGCCGATGCCATCCTTTCCTTGGCACCCACCACTCACCGCGACACCATCGCCACCCCCCTCATGGAAGCCCTTGCTGAACCTTACCGCCAATCCTTGAGCACCTACCCATGGCACATTCCAACCAATCTTCAGCCCTTCCTCACCTCTTGCGGAATCACCACTGCTGGCCAAGGCTTCAAGGCCCACCCTCACCCAGTGCACAAGACCATCGAGACCAATCTCCTCACTAATGTCTGGCCCCACTACGCCACCACTCCTAGTGGCGTCATGTTCATGAAACCATCAAAGTTTGAGAAGCTCAAAATCAAACAGCCCAACTTCTCCAAGCTCTACAACTACCGCATCACAGCCAAGGACACCACCCGTTACCCCTCCACTTCCCCAGACTTGCCCACCGAGGACACCTGCTTCATGCACGATGCCCTCATGTACTATTCCCCTGGACAGATCTGTGACCTCTTCCTCTCCCGCCCCAGCCTCCAAAAGCTCTATGCTTCCCTTGTTGTTCCTCCGGAGAGCGACTTCACCACCATCTCCCTCTTCCCAGATCTCTACCGCTACCGGATCGAGAAAGATCAGCTCATCTACGAGCTCGAGCAGAACCCCGCCCACAACTACA
ATTTATCCAACACACTCTAGACCAGGCCCTCCTGACGTACACAACAACTGCCTGCCGCAGTGCACTGTACCTCGATGGCAACTAGAGTAGCGAGCGTATTCTCCTCCCTCACGGACGTTGGAATTAAAGCGGCCTTACAAGATGAGGCATACAAGCGCATAAAATCCAACTTACGTGAAGCCGAAATCATCAACCCCTACTCGGTTGATGCCCGGGGTGCTGAAGCCCTGGAAGAACTTGCCATCATCACGAACCCACACTCCATCAGGCTACATACCCATGCAGCCGCAAAGAGCATTGAAAACCAGATGCTCAACATTGTGGGCCATGCGCTGCCTAAGGAACCAGTCACATTCCTTTTCCTGAAGCGCGGCAAGTTACGGTATCTCTCCCGTGGAAGAATCAAGGACATTTTCCAAAATCAGGAGATCGAACCGCGTGACGTAGCTAGGTACGAGCACAAGACTATTGTACAGAAGTCTTTGCTTTTAAATACTAGAGTAGCATACATTAGTGATACTTTACATTTCCTTAGACCTAGGTACATAATAGATTTGTTTTCCCAGAATGTCTTTCTCGACGTTCTATATGCTACTGTGGTGCTGCCTGTAGAGGCCAGTTTCAAGCACCCCTCACAAAACCCCGCCATCTACACGATCAACTATAATTATGGGGGGTTCCAATATTTACCTGGGAACCATGGAGGCGGAGCCTACTCACATGAGTTCGAAGATCTTGACTGGCTCAAGTATGGGAAATTCATCTACAGATGGGTGGATTACCGTACTGACCCCATCTCGGGTAAAAGGGTCGGCACCCCGAAAGAGCTTGTGGTCACGTGCCAACTTGTTGAGTCTCTTGGTGCCAATCACCTCTTCATCTTCAAGAGAGGAGACTTGAAGACTCCACGCGTCCGGACCTTTGCAAAGGACAAAAGCGTGACTTTCCCGGATCTGTTTTATCCGGAAGAAGAGAATGCCAACTTCCCGGTGGACGCTGA
AGAATTCGTCCCAGGCCCCCCAAAGTCTACTCGAAAGCTACCGCTCCAACCTTCTATTCTCTTTTTGCAAGCTCTTACAATGTCTTCTTCCCGCTACAATGCCGCTGCTCGTGCTGCCACCATTGCTCAGAAATCCTCTTCTGAAGCACCCAAGGAATCTAAAGTTCCCGACAATTCTGTCGACTTCCTGACCTCCTACAAGGCCGCCTCCTCCGCACGTCTCTCGACCGCCAATCTTTTTACGGTTGATGTACTTCCCGATTTCACTCCGATCCTCATGTTTATCATGTTCCACGCGATCCAACTCTCCTCCGACATCGACAACAGAAAACATCCTAAGATAACAACGCCCACCTTCGTCGTCTACTGCCTCTCGCTCGTCTATGGTTACTTCCTCCTCTCTGACATGTACGTTCGCCCTTCCGCCTCCGCTCCTGCCCAAGACTACTTCGACCAGCCCTATAAAAAACAGTTCTCTGACATGCTCCTTGGCCTCTACGTTCCCAAGTTCCTCGAGCCCATCATCAAAAATTTCACTGCAACCATGCATGAAAAGATGCCCAACGTCGTCTTCTGCGCCTCCGCCGCCGGTTTTAACATCAAAAATCATTTTGGTCGTTTCTACCCTATCAACGCATTCGCAAACATTCACGACTCCGCTGCTCGCCTCGACTCCCGAACCAAGCCCAACAATGCCTCCGCCACGATACTTCTCCAACGTATCTTCACAATCACGGACTTCCACTCTGCTGGTAATGACAATATGCACTTCGGCCTCCACCATTTACTCGGTGCCTTCGCCTCTACTACCCGTATTGATCCTGCTAACGCTACCAACAACCGCCAATTTGCGCATCCCCTCCGCCAAATGTTTGATTCCCTTTTCAACCCCGTCCTCTCTCGTGATTACACCCGTCGTTCTACCCTTGCCCCTCTCAACCTCGAATCCCCCGTATTCAAGTCCTACCGCCTCTCATTTTATGATCTCGTTTTTGGTCTC
GTATTTCCTATCACTTAACGTCGTTAGACAACACAAGTGTTAACGAAATACAGATCTTGTTAGACAAAGGCACGCTTCGGCGATAAATCCTTTGTTTACAAGACACAATGCCGATTGATAGCAGTTCAATATTGGGTATTATCAGTGAGGAAGATGTTGTGCGGGCTGCAATCAGCACTAGTGCCACGAAATTCGGTTCGCAATTACATGGTACAGTGTGTGATCATGTGAAGGAGACATATCTTGACGCGGTTGAAAGACAAAAAATAAAAAAGAAAATTGACGTTCGTAGGGACCTATCACAGGAGCAGCTGCAGTTGCTGAACGATTTGTATCCCGAACGACACATCGTTTCTAGCAATTGCGAACGCGGTACACACAGCTTTGCAGCGGCTTCTAGGAAGATCGAGACGGACTTGTTGTTAAGTCGAATACCAAAAAGGGCGTGGGTTTACGATATTGGTGGCAATTGGGCGACACATGTGAAGCGGAACGATGGTAGGAAAGTTCACTGTTGCTGTCCGACGTTGGACATTCGTGACGCTGGTCGGAAGACGACTCGATGGGCTTCTATTGAGAAATACCAAGACGAAAAGGAAACGATTCCTGTTGAAGTCGGAGAGAAACTCAAGAGGATACAGGAGGACGAGAATAGCACCTATGCTAATCTTAAAGCTGGCAGATGCCAACCAGAGGATCTCAATGGGAAGTGGTATTGTGGTAATAAGTTCGAGGAGTGCGTGTTTACGGCTGAAAGAGCTTATGCGATGGCTATCCACAGTATTTATGACATTGATCTGATGGACTTGGCCAACGCTTTAGAAGAAAAACGTGTAAGGATAATGAGTGGCACGTTTCTGTTTTCAGTGGATCTACTGCTGGGGAAAAAACAGGGGAGACTTCCAACGATGGACGGTTTTTTCGAGGTGGAGGGTGATTACGTGAAGTATGGTTTTCATAATGACACCAATCCGGGTTACAAGCACAAACTGAGTCAGTT
AGTTTCTAAACCACTAGAACTAGCGAATTCAAGGAAAAGATTACAATTCACTATGGAGAGCATCGGAAGATTCGAAATTACACCAAGGAAAAAGAATATTACAAGCGCTGGAACGGATAATGATCAGACTCGAGTTGAAGTTTATTATGATGTTAAAGAAAACATTTTTTCATTTTTGCATTCTGTTTTGTTAGGTGATCCTGTTAACCAAGCTTTTGTACATGCTGACAATAAACAGGTTAATTATTCCATATGGGCTGAACGAGTGCCAATAACATTAACACATTCTGATCCAGATATCACGTTTTCAGATATTGTAACGAGAAGCCAAAAATTGAAGAAAATTTTAGATCTTACTAAAGGACTGACGCCGTTCACAACATTTAATGTTATGGAGGGATATGAATTAATCTACAATTTAGAAGGTGAGACACAATTACAGGTGGTTTTTTCAATGTTTGATCAAACGGTGATAAATGAAACAATGGCGTTGTTTAAGGCTATACTTCGTGAATCTAATCATTTCATTTTAAATAACTCGACTGAATATGATTCAAAAGTTGAACTGCGTGATTTAAGATTGATTTATAGATCGGTTGTTGCATATTATGCCGTCAACAAGTCACCGCCACCGAGTATTATTTTGATGTTATCACAGGACAAGAATTCTCCTACTTTAATTAGATATATTGCTGCTAATTCCGCTAAATTAACTACTGGAACTGATGAATTTTTATCGACCTACAAAAGTCATTATGAACAAGGTTGTGGAATGATTATGCTTGCAGCTTATGGCAAGTATAAATATATTAACTTTGACGGTACGTTTCTTTTTGGTAAATTGAAAACACGCGTTAATCCTAACAGACAGTTTACTAAGCCATCCGTGGCCTTAGCTGGTTTGAGTGCTGTTGATATGTTTTAATTTATATTTTCATGTTTCTTATATGTATATTTATGTTCCTTGTTTAACGTATCATCATGACTACACGAATAAAAT
ACCCAGCCTCGGCACCCGCTCCTTGGAACCCTCGTGCTATCCGCGTGCTCTCTCTCTTCTGTAATCCTTAAAAGAAAAAAATTATGCCTTCGGTCACGTCAGTGTTTTGGTGTTTCACCGTCTTCTTCACCGCTGCTACTGCGCCCGATCTCGTTTCTGTGTTTGAGAACACCCACGTTAGTTACGCTTGCTGGCAGGAGGAGGAATCTCCGACGACCAAGCGTCGTCACTTGCAGGGATATCTTCAATTGAAGGGTAAAAGGACCCTGAATCAGGTGAAATCGCTATTTGGGGATTTGAAACCCCATCTGGAGAAACAGCGAGCTCGTAAGACAGACGAAGCTTGCGACTATTGTATGAAAGAGGAAACTAGGGTTTCCGGTCCCTTTGAATTTGGGGATTATTGCCCTAGTGGGTCTCATAGACGCCGGCAAAGGGAAAGTGTAATTCGAAGTCCGGTAAGGATGTCTGAAGAAAATCCGTCAGTATTCCGGCGAGTAAAGGCAAAGATTGCAGAGGAAGAATTCCAGGCTACTGTAGCTGAAATTCAAATTTCAAATTTGAAATCTTGGCAACTGCGCTTGAGGACGCTCCTCGACAGGGCCCCAGATGACCGCACTATCTTCTGGGTTTATGGTCCCACTGGTGGTGAAGGCAAATCAACGTTTGCCAGAGATCTGTATAGAAGTGGGTCTTGGTTTTATACACGTGGCGGTTCTGGGGATAATGTTAGTTATCAGTATATTGGTTGTTTAGGGCATAATATTGTATTTGATATTCCTCGTGATAGGAAGGACTACCTGCAATATAGTTTAATTGAGATGTTTAAGGATAGATTAATTGTTAGTAACAAGTACGAGCCGTTAATGGCTCCACTTGTTAATTGTATTCATGTTGTAGTTATGTCTAATTTTCTTCCTGATTTTGAGAAGATTAGTAGTGATAGGGTCCATGTAATTCCTTGTATTCCGTGTGGTGTTTGTCTTAAGCATCACATTAA
ACCAGACAAAGCTGGCTAGGGGTAGAATAACAGATAATGATAAATTATCATACTTAGGATTAATGATCCTATCAATTGGCACAGGATTTGGATAAAGGTTCACAGTCATGGCGACACTTCTTCGGAGTCTAGCTCTGTTCAAGAGGAACAAAGATAGAACACCCCTAATTGCAGGTTCAGGAGGAGCCATAAGAGGGATTAAGCATGTTATCGTAGTCCCAGTACCCGGTGATTCATCGATTGTCACTAGGTCAAGATTATTGGACAGGTTAGTAAGACTTGCTGGTGACCCTTATATAAGTGGACCTAAGCTGACAGGCGTCATGATCAGTATACTATCATTGTTTGTTGAATCACCCAGTCAACTAATACAGCGAATCACTGACGACCCAGATGTCAGCATCAGATTAGTTGAAGTAATCCAAAGTGAGAAGTCCCTATCAGGGCTCACTTTTGCATCCAGAGGCGCTAATATGGAGGATGAGGCGGATGACTATTTCTCTATTCAAGCAGGGGAGGAAGGGGACACCAGAGGAACCCATTGGTTTGAGAACAAAGAGATAGTTGAAATTGAGGTTCAAGACCCAGAAGAATTCAACATACTATTGGCATCTATTCTTGCACAAATTTGGATCCTATTAGCCAAGGCAGTCACTGCTCCAGATACTGCAGCTGACTCCGAGACGAGGCGGTGGATTAAATATACTCAGCAACGCCGTGTAGTGGGTGAGTTTCGGCTTGACAAGGGATGGTTGGATGCTGTGAGAAATCGGATTGCGGAGGACCTATCGTTGAGGAGATTCATGGTGGCATTAATTTTAGATATCAAGAGAACACCAGGGAACAAACCCAGGATTGCCGAGATGATATGCGACATAGACACCTATATCGTCGAGGCAGGTCTTGCTAGCTTCATCCTAACTATCAAATTCGGGATCGAAACAATGTACCCGGCCTTAGGGTTGCATGAATTCTCGGGTGAATTAACTACAGTTGAGTC
GAGGCCCAGCTCTCCCCCGAGCGCGGATCTCTGAAAAAAAAATTTCCCGCCCCCGCGTTTTCCATTGGGGTGAATGGGGAGGGGGTGGGGGATGGGCACTCACTAAGAATTGGCAAGGTGCCAATTTATATTCTGGCATGGTGCCAAACTACATACCTGGCTCCCTGCCAACCCCAATCCCCCTCCTACCTTGGCTCCCTGCCAACCCCAATCCCCCTCCTACCCTGGCACCCTGCCAACCCCAATCCCCCACCATCGTCGCGGTCTTCATCCTTGGCACACAGCCAACCCTAGAAGGCGAGCCGCGATGCTGCGGTCGGGCCCACCCGCGGCAGGAGGTTGTGGATGGCGATGGGCGAGGGCGGGCGCGCGTGTGGTGGGGACGGTGTCGGTGCCCGCGCCGGTGGCGCCCGCGAGGGTTCGCCTTGGGTGCGCTGGGGGCCCCTCCCCATTCACCCCAATGGAAAACGCGGGGGCGGGAAATTTTTTTTTCAGAGATCCGCGCTCGGGGGAGAGCTGGGCCCCAGACCAGAGAGTTGTGGGGGGGCCCGGGGGAGAGCTGGGCCCCCGGCCAGAGAGTTGTGGGGGCCCGGGGGAGAGCTGGGCCCCAGACCAGAGAGTTGTGGGGGGGGGGGGCCCGGGGGAGAGCTGGGCCCGGCTCTCGGTGGGGGACAACCCCCTGGGGAGAGCCTGACCAATTGCCAGACTAGAGGAGAGCCCCGCCGGGACCGGAGAGGAGAGCGCGCCTTCCCCCCAACCCCCTCGTTCCCCCCTTTCCCCCAACCCCCTCGTTCCCCCCTTTCCCCCAACCCCCTCGTTCCCCCCTTTCCCCCAACCCCCTCGTTCCCCCCTTTCCCCCAACCCCCTCGTTCCCCCCTTTCCCCCAACCCCCTCGTTCCCCCCTTTCCCCCAACCCCCTCGTTCCCCCCTTTCCCCCAACCCCCTCGTTCCCCCCTTTCCCCCTTCCAAAGCGGGCGCCGCGAGCGCGCGGGCCCCCATA
CATCATCAATAATATACCTTATTTTTTTTGTGTGAGTTAATATGCAAATAAGGCGTGAAAATTTGGGGATGGGGCGCGCTGATTGGCTGTGACAGCGGCGTTCGTTAGGGGCGGGGCAGGTGACGTTTTGATGACGCGACTATGAGGAGGAGTTAGTTTGCAAGTTCTGGTGGGGAAAAGTGACGTCAAACGAGGTGTGGTTTAAACACGGAAATACTCAATTTTCCCACGCTGTCTAACAGGAAATGAGGTGTTTTTGGGCGGATGCAAGTGAAAACGGACCATTTTCGCGCGAAAACTGAATGAGGAAGTGAAATCTGAGTAATTTAGTGTTTATGACAGGGAGGAGTATTTGCCGAGGGCCGAGTAGACTTTGACCGTTTACGTGGGGGTTTCGATTACCGTGTTTTTCACCTAAAGTTCCGCGTACGGTGTCAAAGTCCGGTGTTTTTACGTAGGTGTCAGCTGATCGTCAGGGTATTTAAACCTGCGCTCTGCAGTCAAGAGGCCACTCTTGAGTGCCAGCGAGAAGAGTTTTCTCCTCCGCGCCGCGAGTCAGATCTACACTTTGAAATATGAGGCACCTAAGAGACCTGCCCGATGAGGAAATTATCATCGCTTCCGGGAGCGAGATTCTGGAACTGGTGGTAAATGCTATGATGGGCGACGACCATCCGGAACCCCCCACCCCATTTGAGACACCTTCGCTGCACGATTTGTATGATCTGGAGGTGGATGTGCCCGAGGACGACCCCAACGAGAAGGCGGTAAATGATTTATTTAGCGATGCCGCGCTGCTAGCTGCCGAGGAGGCTTCAAGCCCTAGCTCAGACAGCGACTCTTCACTGCATACCCCTAGACACGACAGAGGTGAGAAAGAGATCCCCGGGCTTAAATGGGAAAAGATGGACTTGCGTTGCTATGAGGAATGCCTGCCCCCAAGCGATGATGAGGACGAGCAGGCGATTCAGAACGCAGCGAGCCATGGAGTGCAAGCCGT
ACCGTGGGCGAGCGGTGCCTGGACTGTATTTGGTGGGTCCCAGCTACTGGGAATGAATGAAGTCTTGGATTATTGGGCTAGATCCAACCCAGTTGATATATATATTTAATTTATGATTAAATTAATAATGCGATAAATGATATTATAAAAACAAATAATATGTAAAATATTATTCATTATATATAAGTTAAAACATTACACGGATGATTTATTTATGATGCGGTAATGATTTATGAGTTCCATGCCTAAAACGTTCACGTTCTCAGCCATCACCATATCCACCACGTCTACTAATTCCTCCGTCCTTATCATCTGGTGAGTGGTGTCTTTGAACATATTCCTTAATCCATGCATTATTTCCTCCTCAGAGCCGTTAAAGTCGAATGGGATGAAGACATCAGCGAAGTGATATGGTATGATAAACGTTGATTTCCTCAGATATGATTCTTTTGTTGCCGTTACCTCTATCTTGCAGTCTATATGATCGTCTTTGAGGAAGACATCGACTCTGAAGTGGACTCCCTTGGTGTTTCTTAATGTGATAGTCATTGTTTAATATGTTTCGTGTTGATACATCAACAGGAAATATATAGATGATTCATAAAAAATATCTTATGAGTATATGGATTTAAATGGAACACGTATATCCTGTATTATCCATACATATTTCGTCATCCATTACGTCATACAGGCTCATACGATGTAAAGCATCGTAAGAGATAAACATTAAATAAAAGGAAAAAAATAAATAAGAAATAATTAGAAATTAGAAAGAAACAAGGGAGCGCAGCGAAAAAAAAAAACCCCTAACAGACTAAGAAAATTAAATAGAAAAAGAAAACCGTACAAGTTCTTCTCAGAAGGACTTGGTTGATAAAAAAAAAAACAATAATTCCGTACTATCATACTATGTCGTTTTGTTTGAAGTCCGTACGCAAATCACTATTTAAACGGTAGACTCAATTTCATCACGAATCCCGTTCCGTTATATTTGTATCCG
GGATCCACAGAACGCCCTGTATTATCAGCCGCGGGTACCCACTGCAGCTCCGACATCCGGAGGAGTGCCGTGGAGTCGCGTAGGCGAGGTAGCTATTTTGAGCTTTGTTGCATTGATTTGCTTTTACCTGCTTTACCTTTGGGTGCTGAGAGACCTTATCTTAGTTCTGAAGGCTCGACAAGGCAGATCCACGGAGGAGCTGATATTTGGTGGACAAGCTGTGGATAGGAGCAACCCTATCCCTAATCTACCAGCACCACCAAGTCAGGGCAATCCCGGGCCATTTGTTCCAGGCACGGGATAAGCAATCAGCCATGTCCACGTCCAAGAGGAAGCGGGGAGATGATGCGAATTGGAGTAAGCGGGTGCCTAAGAAGAAGCCTTCTTCAGCTGGGCTGAAGAGGGCTGGAAGCAAGGCCGATAGGCCATCCCTCCAAATCCAGACACTCCAGCATGCTGGGACCACCATGATAACTGTCCCATCCGGAGGAGTATGTGACCTCATCAACACCTATGCCCGAGGATCTGACGAGGGCAACCGCCACACCAGCGAGACTCTGACGTACAAGATCGCCGTCGACTACCACTTCGTTGCCGACGCGGCTGCCTGCCGCTACTCCAACACCGGAACCGGTGTAATGTGGCTGGTGTATGACACCACTCCCGGCGGACAAGCTCCGACCCCGCAAACTATATTTGCCTACCCTGACACGCTAAAAGCGTGGCCGGCCACATGGAAAGTGAGCCGGGAGCTGTGTCATCGCTTCGTGGTGAAACGGCGATGGTTGTTCAACATGGAGACCGACGGTCGGATTGGTTCGGATATCCCTCCCTCGAATACAAGTTGGAAGCCTTGCAAGCGCAACATCTACTTCCACAAGTTCACGAGTGGGTTGGGAGTGAGAACGCAGTGGAAGAATGTAACGGACGGAGGAGTTGGTGCCATCCAGAGAGGAGCTTTGTACATGGTCATTGCCCCCGGCAATGGCCTTACATTTAC
AGCTGCTACGGTAAGCGTCCCTCTTCTTGATGATTCTACCACCATGAGTGACGTTTTCAATAGTCCACAGGCGCGAAGCAAGATATCAGCAGCGTTCGGCATAAAGCCTACAGCTGGACAAGATGTGGAAGAACTCCTGATCCCTAAGGTCTGGGTGCCACCTGAGGATCCCTTGGCCAGCCCTAGTCGTCTGGCCAAGTTCCTCAGGGAAAACGGCTACAAGATTCTGCAGCCACGGTCTCTACCTGAGAATGAGGAGTATGAGACCGATCAAATACTCCCTGACCTAGCTTGGATGAGGCAGATAGAGGGACCTGTTTTAAAACCAACCCTATCTCTCCCCATTGGGGACCAGGAGTACTTCCCAAAATACTACCCAACACACCGCCCGAGCAAGGAAAAGCCCAATGCGTACCCGCCCGATATCGCATTACTCAAGCAGATGATCTACTTGTTTCTCCAGGTTCCCGAGGCCACAGATAACCTCAAAGATGAGGTCACCCTACTAACCCAAAACATTAGAGATAAAGCCTACGGGAGTGGGACCTACATGGGACAGGCCACCAGACTTGTTGCTATGAAAGAGGTTGCCACTGGGAGAAACCCAAACAAAGATCCTCTAAAGCTTGGGTACACCTTTGAGAGCATAGCCCAGCTACTTGACATCACTTTACCGGTAGGCCCACCCGGTGAGGATGACAAGCCCTGGGTACCACTCACAAGGGTGCCGTCAAGGATGTTGGTTCTGACGGGCGACGTAGATGGGGAATTTGAGGTTGAGGACTACCTTCCCAAAATCAACCTCAAGTCATCAAGTGGACTGCCCTATGTTGGTCGCACCAAAGGAGAAACTATTGGGGAGATGATAGCCATATCGAACCAGTTTCTTCGAGAGCTATCAGCGCTGCTGAAGCAGGGTGCAGGGACAAAAGGGTCGAACAAGAAGAAGCTGCTCAGCATGCTAAGTGACTACTGGTACTTATCATGTGGGCTTTTGTTT
ACCGGATGGCCGCAAATTTTTGGTGTCCTCCTTATTGGACGCTGACAGGCCCATCTCAGGGCCCATTAACAGGCCCAGGCCCAATAAGTTTCTCGGCCCTAATCCCCGTGGTGCTCTCCAGTTGGCGCATCGGGTCCACACATACCCATTGTCCAATCCCCTCCATCCTGACAAGTCTCGGTGGCTTTAACTTGGTCGTTAAGGATGGTCCCACAAGTACATGGTTATGTCAACATCATATTGTCTTTAAACGAAAGTGCGGACGTGGTGTATACTTTCTTTAATTCAAATTTCAGAAGCGTTTAGGTCCACAACGATCAGGACTGTTCTTTATTCACTCCGGTTATATCTTAGTTCGGGAAATTTGAATTAGAGGAGTCTGTCCAATAACATGATTTTTGACCAATCAAATTTCAAGTATGGAGTCTAGCTATTTTTGTTCGTCGTAATTGAACTATAAATATGTTATTGGAAGAGATATACACCACATCTAAAAATTGGTATTATACGTATATTTAGTATGTATTCGTCAGGCAGTAGACGTGGTCGTAGTTCTACACAACGACGGAGTTATTCACGGCGTACAGCTGTTAAACGTCATTATACTACATCACGTCTCGATGATAAACGTCGAACGAGCAATGCTGGTAAGGTACATGGTGAGGCGAAGATGTCACTGCAGCGTATACATGAGGACCAATTCGGCCCTGACTATGTGCTTCGACATAATACAGCGTTGTCGACGTTTATCACCTATCCTACTCTTCGCAAGAGTGAACCTAACCGTTCCAGGTCATATATAAAGTTAAAACGCCTGCGTTTTAAGGGAACTCTTAAGATTGAACGTGTAGAAACCGACATTAACATGGTTGGTTCACCTGCCAATATTGACGGAGTGTATTCTATCGTGATTGTGGTTGATCGTAAACCACATTTGACTTCGACTGGTTGTCTACCGACATTTGACGATTTATTTGGCGCGAGGATGCATAGTCACGGT
GCTATTCGCGGTCATGGCTTACGTCGCAGTTCCTGCGGTCGTGGACTCGCGCTCGAGTGAAGCCATCGGGTTGCTGGAATCGTTTGGTGTTACTGCCACGAAGGAGGAGAGTGATGTTCAATATCAAGATCATGATTATGTGCTCGACCAATTGCAATATATGTTGGATGGATATGAAGCTGGAGATGTAATAGACGCTCTAGTGTATAGAAATTGGTTACATGAATCAGTATATTGCCTGCTACCGCCAAAGTCACAGTTACTTGAGTACTGGAAGAGTAATCCGGCAGTCATCCCAGAGTCAGTTGACCGTCGTTTGAGAAAGCGTTTAATGATGAAGAAAGATCTGAGGAAGGATGACGAATACAATCAATTAGTCCGGGCCTTTAAACTCTCCGATGTGTATACTCCACTGGTATCATCATCCACATCACCAATGACTATGATCCAGAGTATCAATCAGAACCAGATTGTCTATTCAACAACTGACAGAGTGATTGGCGCGAGAATCAGTTTATATGCTCCTCGCAAATATTATTCGGCTACCCTGTCGTTCACCTTGAATAGGTGTATTATACCATATGGGAAGAATGTAGCTCCTATAGGACACGCTAGATTTAACATCGGGACCTTTCCTTCGTTGGCATCCCCTAAATGCTTTGTGTTGAGTAGTGTGGATATCGAATCGATTCCTAATGAGTTCATTAAACTTTTCTATCAACGTGTCCGGAGCGTGCACGCAAATATTCTCAATGATATATCGCCTCAACTTTTGTCGGATATGTTACAGCGCAAGCGGTTGCGCGTATCCTCCCCAAATGAGCGCAAGATTGCCCAGATTATGCATTTGCCTTATCACGTGAAACGGGGTGCTACCCATGTAGATGTATACAGAGTCGATGTGGTGGACGTCTTGTTTGAAGTGGTTGACATCAAGGACGGATTGCGAAGCGTATCTCGTAAATTGACGTTGCAGACAGTTCCGGTTTCCGTGATTGAA
ACAATTTTAAGACGAACGACTCGCTACAATGGCTACGCTTGCACCACGATCTCGCAGACCTATTCGAACCGACGGATTAACCATACGCGCACTTACATCAGATGTCCAAACAGCTTTCACAACTCGATCCAGACACAGCGGTATGCTTGATCACATTCAGAACTCCGTGGTTGGCTTGAACCCACGTCATTGCATGGTTGACGCTGATGAATACGTCAATTATCTGATCAGCGACCTCGCTACCGTTTCTGAAGATGCTGATGGACTATTCGACGTTATAGGTGGCGTAATTAAAGGCATTGGAGGAATTACAGGCATAATCGACATTGGTAAAGAGGTTGTTGGATTCGTGCGCAAAGGGGTTGACATCATCCATAGCCATGTAGGGAATGGGAAGAAGTTTATTGGTGCAGATTTCGATAAAATTGTCGAGGCGGTACGTAAAGTTGATTCAATCGTGTCTGAGTTTTCGTCATCATTCAAACCTGGTTCAGTGCCCACCGCTCCCATGCAAACCGAGTTCTATGATGGAACAGATCCTCTCACTGTTCTCGCTAATGGCATTCTCAGCAAAGTTCAAAAGTTTGGAGATAGCGCCTATCTTGCTCCAGCTGTGCCTGAATCGGTTCCGGTTAATGTAGGAGTTTTACTCGCGATGGTCGAACAAGTTACTCTTGCGGTTCTGCAGACTTTGAGTGTCTCGCTTCCAGCACAAGCGGACGTTTATGGATCAACGATACAGACTCAGAATGGTCACGCCCTTCCTCCAACTCAGCACTGGATTCAAGCTTGGAACAACGCCTCTGATTCGATGCGTTTGCGAATGGTCGATCATGTGAATCTCGAAGGGCATAATGTTGGCTTAGTTGTTGATGAGGGACAATCTCGTGGTTCGAAGAAGAATATGATTCCTATTCCAACCCTACTTAACGACTCTGTTTCAACCGTATCGGTTCGTGGGGTAACACATCGACGCATGCGGGAGCTCGCGGCTAGGATT
GACATTTTGTCATGGCACAGCTGTTGTTCAGGAAAACGACTCAAGACTTCCGAGATTGCTTTGGACTGAAACACGAAATACTTGCATCAATTTACAACGAAAAAAGCACCTTCTCTAGTGAAAACGGGTCAATCCAAATATTGGAAGAAGCAGAAGTTAATGCTCTAGGTGAGTTAGTAAGAGATGGCACGGTCGCAATTTCATTCGGACCTGGGATTTATTCACGTATGTTTTCTCATTTACGTGATGATTCTGATTATCGGTCTGCCCTTACTGACTGCGTGGCTCATGGGTGGAAGCAAACTCGAGATGCGAGGGATGTTCGAGAGTGGCAACGATCTGCTGCGATTATGTGCGCGGAGAGGTATATGTATAAGGTGAGGCAGGCGTATAAGAGGGTGGTTGAAAACTTGGATCATATGTACGCCTGGCATTACTTGACCGAAGGGCCCTCCGAGCATGTCTTTATTCTGCCAGCTATGTATGAATCTGTACGGCATGAAACTACTTCTGAGGCGTATGGAATGCAATGTGGTGGTATCATCGGAGGAAATGTATCATTGATGCTTCCTAGAGACGAGCAATACACAACTTTATTTAAAGCGTGGTTGATGTCTCTGGCGAAAATGAGTTTGTCTGAGCTTCGCGAGCCCCATTGGAACGGTGTTCGGGTGCAACTATCGAGGGATCATAGAATCTTGTACTATGGTGATTTATTACCAAGTGATGGAGACATTACATACCTAGTGAATAAATTAGAGTATCACACTATCTGGTTTCCAGAAGGAGATTTCGAGACCATGATGGGTGCAATGCTTCGAGATTCGTTTCCAGCAGGTTGTCATGCACACTTAAATATTCCAGTGCCTCATTATTTCGTATTTGATACTGATGATGATTTGATATTGAGGTGTTGGAAGGGTGTGCGGGATACATGGATTAAGTTGCGGCTCGGTTATGAGGAGGGAGGAGTGAACGATTCTCGTATGAGCGAGGCTTT
GTAAATTAAATGCTATTTACAAAATTTAAACAGAAAGGAGAGATGTTATGAACCGGTTTTACAAGGTTTCATACATCGAAAATAGCACTACCTGGGGCAGCCGACACACTAACATCGTCTGTTTAACCAGAAGTGTTACTGAAAGGAGGTTATTTAATGACAGCTAATCAAATTGCCTATCAAAAGCATCTTGAAACGGCCAGAGTCAATGCCGTGGGTGAGATGCAACGTGGACTTGAACTTGATGAGTCCAGGAGGCACAACATTTCTCAGGAACAACTGAAAACACGTGAGTTAACTGAATTGGAACGCAGCAACCGCGCAGTTGAAAAGGAAACGTCTCGTCACAATGTCGTTACCGAAACTGAGACACGCAGATCTAATTTAGCTCGTGAGTGGGAAACTTATCGTAGCAATTCTGCGCGCGAAATGGAGACTCAGAGGAGTAACATTTCCTATGAGGCTATTAAGAGAGGACAGCTAGCTCTGGACCGAGCTGAGCTGAACGAATCGATACGTGCCACCAACGAAAATCTTGCTTTACAGTATTCTAAATTACAAACGGAGAGTTTACTAACTCAACGTGGTCAAGATCTACAACATAAGAATGCTATTATAGGTGCAAGCGCCAATGCATTCGGTTCTTTGTTGGGATACTCAACAGCAAGTGCGGATCGAGCCAGTCGTGAGGAAATCGCATCCGCTAATCGTAAATCACAAGAACATATTGCCAGCATGCAAGTCTTGGGTAGCATGGCCAATACCATGTTCTCATCCGTATCCAATCTAGTTGGAAAGACAGCTGGCGCATTTGCAGGAGGTTTATCATGAAACAGAATGATACTAAGAAAACCACACAACGTCGCAACTCCAAGAAGTACAGTTCTAAGACGAACCGCGGCACGAAACGTGCGCCGCGCGATCAGGAGGTTGGGACGGGTGCGCAAGAAAGTACTCGTAATGACGTTGCTTGGTATGCTCGTTATCCTCATATTTTGGA
GTAATGATCCATGGCTGCCGCTCTGCAACGGCTGCAGTCAGCAAGGGATCGGGTCGCCACGCTTATGCATGGCCTCCCACCGTTCCCGCACTGTGCGAGGAACTTCCACATCGCGCACAGATTCTCTGAGCGTTCCGCTGTTGCGTACGGCGGACCCGTGAGATCTGTTCGCGCGGGTGGACAGGATCGAATTCATCCTTCCTTCGAAACACTTCAAGAGTCCAAGTCAAATGAGACTCAAGAAGCGCGAATTCCTTCGGATTCTCCTGCCTTCTCCTCTTCGCTTCGGCGTTCACCTGGAGACATCGTCTTCGGACACCCTGTCGTTGTCGAACGGACGTGGGAGGAGATCTCTCGAGATGTGCCTTTTAACACAAAAGGTAAGCTCGCCCTTCGTATATTCCTCTCTTCTATTCAACACCCTGATACATTCCAGCCTGAGGAGGAGTTCCTCCGACATTATCGGCTTATTCCAGATCACCCTTTCACATCGTTTATACGCTTCCGAGAGGGAAGGGAAAGCGCCACTTTCGGGGACCTACCCCTCAGGCATTGGTTTCACCTCCTCACTTCTTTAGCAAATGAAAGACGCATAGCACCACTAGGTCTTTCACTGCTTAAAGAACTAATCGAACATCTGGGTGGTCCACCCATCGGTCAAGATACACGTTCTCTTGATCACGTCGAGAATCTCACGGAATACTCAGGTATCTCGCTACTCGTCGAAGAAGCGTTGACTGAGGCCCTCCTGGAGATAAACCTCGTCGATAGAGAAAGGGAGATTGGCTCTCTTACGTTGGGAAGCAGAAAGTTTCCCGCGCTGCAAATTCTACACGAACACTTTCTCGTCTGCCTTCCACATCCGAAACATATTAACAACAGACTCAGGTCTTCCTATTCGTGGTTCGTGAAAATGTTTAGCGTCTGTCATCCCAACCCCATCGTTCTGCGCTCGCACGCTGGATCGGACATGAATTCGAAGAATGTTACTTACCAAGGG
GAATAAGAGCGAATTGCGTCCGTACCGTCTATCAGCTTACGATCTCTTGTCAGATCTCATTAAATCTAAACTTTTTAAACAAGATTCCCTGTTATCCATGCTTGTGAGTGTGGTTTAATCATAATCTTGTATTTTACTTTCCACACTTTTCATCTCTCTGCCAGTGACGTGTTGGTTGTCCTCAGCGTCCCTCCCATAGGTCGCAATGATTAAAACCAGCAAATACGGTCTCGGCTTCAAGTGGGCGCCAGAATTTCGTTGGCTGCTTCCGGATGCAGCGGAGGAGTTGGCTAGTCCTATGAAGTCAGATGAGGGTGGGTTATGCCCCTCTACTGGTCAAGCGATGGAAAGTGTTGGATTCGTTTATGATAATCATGTGAAGATAGATTGTCGCTGCATTCTTGGACAAGAATGGCATGTGCAGTCAAATCTTATCCGTGATATTTTTGTTCATGAAGATCTACATGTTGTAGAAGTTCTAACTAAAACAGCCGTAAAGTCCGGTACGGCAATTTTAATTAAATCACCTTTGCATAGCTTGGGTGGTTTTCCTAAAGGGTATGTTATGGGCTTGTTCCGTTCATACAAGACTAAACGTTATGTTGTACATCATCTTTCTATGACTACATCTACTACTAATTTTGGTGAAGATTTTTTGGGTTGGATTGTACCTTTTGGTTTTATGCCATCTTATGTTCACAAATGGTTTCAATTCTGTAGGTTGTATATTGAAGAGAGTGATTTAATAATTTCAAATTTTAAATTTGATGATTATGATTTTAGTGTAGAAGATGCTTATGCTGAGGTTCATGCTGAGCCTAAAGGTAAATATTCACAAAAAGCTTATGCTTTACTTAGACAATATCGTGGTATTAAACCCGTACTTTTTGTAGACCAGTATGGTTGTGACTATTCTGGTAAATTAGCAGATTGTCTTCAAGCTTATGGTCATTATTCTTTGCAAGATATGAGACAAAAGCAGTCTGTATGGCTTGCCAAT
AGTATACATACCAAGTATACGGAATAGGTGTGAACCCTTGCTCAGCTAAAGAGGATAAAATGGAGCTCACTAACCACCACAAGCAAACTGCTGCTGAAGGATTTGTAAGCTTTCTGAACTGGCTTTGTAACCCATGGAGACGACAACGAACAGTCAACGCTGCTGTTAAGTTCCAACAGGCTCTCCTCTCAATAGAGGATACTGAACACTTCGAGGACATCAACGAATGCCTCGAGGAGTCTGCTGGAGCCCAATCACAGCGAACTAAGGTTGTCGCCGAAGGGGCATATTCTCCCGTCAAAACCAATCGTACCCGCCGAGTCCGCAAGCAGAAGAAGGCCAAGTTTGTCAAGTACTTGGTCAATGAGGCTCGTGCCGAGTTTGGTCTACCCAAAGCCACTGAGGCCAATCGACTTATGGTACAACACTTCTTGCTCAGAACGTGTAAGGAATGGGGTGTGGTCACCTCCCAATGTCACAACAACGTTGCACTTGCGTTAAACCTAGTGTTCATCCCAACTGAAGATGACCTGCTGTCCCGAGCACTGATGAACACTTACGCCACGCAAGCTGCTGTGAATGGAATGACCAACACCCAAGGGGAGGGGTGGTGGAACAACCGACTTGGGATTGGATCCCAGGTTGGACTGGCCTTCCGGGCCAAATAGGGGTGCCTAGAGAGGAGGCCAGGGTTCTCCACGTCCGTTTCGCGTGGAGAGCACCCTGATCTGGTGGTCAAACCATCAGGACACCCCGAGAAACAGCGCCAGTTGCTGCGCTATAGTGGAATTGGCGGCCATTTACTAATTGGCATCCACAACAACTCTCTCTCCAATTTGCGCCGGGGCTTAATGGAAAGAGTATTCTACGTCGAGGGACCCAATGGGCTCCAAGACGCCCCGAAACCCGACAAGGGAGCCTTCAACTCCCTTGCTAAGTTCAGAGATCTCTATACAAAGAATAGCTGGCGTCATTCCCCTGTAACCAATGAGCAATTTTT
ATAGCGGACGGACTAGTACTTGTACTACAGAATTAACTGCCGTGTGCCGCCCGCTAAACTAGCCCCAATCATCGAAAATGGAGAAACCGACAGTGCACGTTGACGTAGACCCCCAAAGTCCGTTTGTGCTACAACTGCAGAAGAGTTTCCCACAATTCGAGATTGTGGCTCAGCAGGTCACTCCGAATGACCATGCTAATGCCAGAGCTTTTTCGCATCTGGCTAGTAAACTGATCGAACATGAGATCCCCACCTCAGTTACGATCTTGGACATAGGAAGCGCACCAGCTCGTAGAATGTATTCCGAGCATAAGTATCACTGTGTGTGCCCCATGCGTAGTCCTGAAGACCCGGACCGTCTTATGAATTACGCATCCCGACTCGCAGACAAAGCAGGGGAAATTACCAACAAGAGGCTGCATGATAAACTTGCAGACCTCAAGTCGGTCCTCGAGTCGCCGGATGCTGAAACTGGTACCATTTGTTTCCACAATGACGTAATATGCCGTACGACAGCGGAGGTATCAGTTATGCAAAATGTGTATATCAATGCACCTTCGACCATTTACCATCAGGCCCTAAAGGGAGTCAGAAAACTGTATTGGATCGGGTTCGATACAACGCAGTTTATGTTCTCCTCGATGGCAGGGTCGTATCCGTCCTACAATACTAATTGGGCCGATGAAAGGGTGCTGGAAGCGCGTAATATAGGCCTATGTAGCACGAAGCTGAGAGAGGGTACGATGGGCAAACTGTCTACCTTCCGGAAAAAGGCCTTGAAACCTGGAACTAACGTGTACTTCTCTGTCGGTTCGACACTCTACCCTGAGAATAGAGCGGACCTGCAGAGTTGGCACCTACCATCTGTGTTCCACTTGAAAGGTAAACAATCCTTTACGTGCCGCTGTGATACGGCGGTTAACTGCGAAGGATACGTAGTCAAGAAGATCACCATCAGCCCCGGGATCACGGGGCGTGTCAATCGGTACACTGTGACTAA
TGGTATCAGAGCAAGGTTCGTTTTTATGGCTTTCATGGGGTAATTCCTTTAGATAGGAGCCGAAGGGCTCTGCTTTTCTCTAATTGAGTTACAAGTTTATGATTTAAATTGTTTAAATTGGAGCTGTATTCAGTCTTTCTTAGAAAAATGAGCATGATTTCGATTATAGCTGGTCAAGGCTGTAGGGAAAAATGATTATGTTTTATGCTAGTTGGTCCAAGAGAGCATGCCTACCCAAGAAAAAGTACCCGAAGAGAATGGGGGAAAAATTGGTTCTTCGCATGTATGAGGATAATATCCTAGAAACAGAACATAACCTGCGTGAAGTACTTACAAAGCCAAGATAATATCCTATATAGAAACATGGGCATCGTGAAGTATAAGACTGACTGAACTACAAGCTCCTTTATAAACAAAAGGATCATAGACCTCTGTACGTCAATACGGGTTAAGCATCCTGGAGGAGTACTCCTATCTAGTTTACGAAAAGAAAGTCATTCACCTTGCATACAATTTATGGTCGAGAAAACTTGGGATCAAAAATTCCAGGAATTTCTAAACTCATCTGAACTCACTCAAGCTCAACTTGAGTATCTTGACTTGGCAACGGAAGCCAAAGTCTCAAACAAAGATCTTGCTCATAATTTGCACATCAACACTTATCGACTAAGCCTTACAGGGAAGGTCCTTTGGACTTCTGGAAGGAAAAATCGGGATTTACTTGTGCAGATAATCGGTGAGCAGGAGGCTCAAAAGAAGGACTTATTGGAGTTGCAGAACTTAAGTAAGATTGTGCGCAGCCAGCGTAACGATCTTAAGAAGGCTCACGAAAAGCTGGACGTCTTGTCTGATGAGCTTAAAGCTCTCAGAAAGGACTATCTGAAGAGGCGCCCCTTGAGCAAAGAAGACGTTGAGGAATTAGTTTTGCGTATCTCTGAACAACCTAAGTTCATAGAGAAGCAAACTGAGGCCTTAACTGAGGAGCTGACTAAAGAAGTTC
GCCATTTTACCATTCACCACATTGGTGTGCACCTGGGTAGATGGACAGACCGTTGAGTCCCTAACGATTGCGAACACCTGAATGAAGCGGAAGGCTTCATTTGGTGACCCCGACGTGATCGTTAGGGAATAGTGGTCGGCCACAGGCGGCGTGGCGATCCTGCCCTCATCCGTCTCGCTTAATCGGGGAGCGGACGATGACCCTAGCAGAGGGGGCTGCGGCTTAGGAGGGCAGAAGCTGAGTGACGTCGGAGGGAGCTCCACGGCCGGGGGCCAAGATAACCTACCGAGAACTCAGAGAGTCGTTGGAAGACGGGAAGGAAGCCCAACGACTGAGCAGTCCACCCCAGGCGTGATTCTGGTCGCCCGGTGGATCAAGCATGGAAGCCGTCATAAAGGTGATTTCGTCCGCGTGTAAAACCTATTGCGGGAAAACCTCTCCTTCTAAGAAGGAAATAGGGGCCATGTTGTCCCAGTTACAAAAGGAAGGGTTGCTTATGTCCCTCTCAGACTTATATTCCCCGGGGTCCTGGGATCCCATTACCGCGGCACTCACACAGCGGGCGATGGTACTTGGGAAATCGGGAGAGTTAAAAACCTGGGGATTGGTTTTGGGGGCATTGAAGGCGGCCCGAGAGGAACAGGTTACATCTGAGCAAGCAAAGTTTTGGTTGGGATTAGGGGGAGGGAGGGTCTCTCCCCCAGGTCCGGAGTGCATCGAGAAACCAGCAACGGAGCGGCGAATCGACAAGGGAGAAACAACTGTGCAGCGAGATACGAAGATGGCGCCGGAGGAAACGGCCACACCTAAAACCGTTGGCACATCCTGCTATCATTGCGGAACAGCTATTGGCTGTAATTGCGCCACAGCCTCGGCTCCTCCTCCTCCTTATGTGGGGAGTGGTTTGTATCCTTCCCTGGCGGGGGTGGGAGAGCAGCAGGGCCAGGGGGGTGACACACCTCGGGGGGCGGAACAGCCAAGGGCGGAGCCAGGGCGCACG
TGGCATATTTGTAAATATGACCCTTACTACCAATTGGTAGCTGCTCTAAAACTCATATGAATTGGTAGTTATGGTAGCTCTTATATACTAGAAGTTCCTTTAAGGAGATTGCTACACGTGGCCGGCCATCCGATATAATATTACCGGATGGCCGCGCGATTTTTATAAGGCCCATTTAGCATCGGGCCTCTGTTGGGGGCCTCTCACCTTTAATTTTATTGAAAATAATTTTGGCCCAATCATGATGCATTTGACGAGCTAAGATATTTAGAACTACTTAACGCCCAAGTTGCATAACGGCTATAAATTAAACGTGCATATGTCGTTAACTTTAATTCAAAATGCCTAAGCGCGATGCCCCATGGCGCCACATGGCTAGTACATCTAAGATTAGCCGGGGCGTTAATAATTCTCCACGTGCAGGAGTTGGGCCACGGTCCAACAAGGCCACTGACTGGGTAAACAGGCCCATGTACAGGAAGCCCAAGATATATCGGATGTATAGAACCCCCGATGTTCCAAGGGGTTGTGAAGGCCCATGTAAAGTCCAGTCGTTTGAACAGCGTCACGATATCTCCCATACTGGTAAGGTGATGTGCGTCTCCGATGTGACACGTGGTAACGGTATTACACACCGTGTGGGTAAGCGTTTCTGTGTTAAGTCTGTGTATATTCTGGGTAAGATATGGATGGATGAGAACATCAAGTTGAAGAACCACACGAACAGTGCCATGTTCTGGTTGGTCAGGGACCGTAGACCGTATGGTACCCCTATGGACTTTGGCCAGGTGTTTAACATGTTCGACAACGAGCCTAGCACCGCCACTGTGAAAAACGATCTCCGTGATCGTTTTCAAGTCATGCATAAGTTCTATGCTAAGGTCACAGGTGGACAATACGCAAGCAACGAGCAGGCGCTTGTCAAGCGGTTCTGGAAGGTCAACAATCATGTCGTCTACAACCATCAAGAAGCTGGAAAATACGAGAATCATACGGAGAA
AAAGCAGGTACTGATCCAAAATGGAAGACTTTGTGCGACAGTGCTTCAATCCAATGATTGTCGAGCTTGCGGAAAAGACAATGAAGGAATATGGGGAAGACCCGAAAATTGAAACAAATAAGTTCGCTGCAATATGCACACACTTAGAAGTCTGCTTCATGTATTCAGACTTCCATTTCATTGACGAACGAGGCGAATCAATAATTGTGGAATCTGGTGATCCAAATGCATTGTTGAAGCACAGGTTTGAAATAATTGAAGGAAGAGACCGAGCAATGGCCTGGACAGTGGTGAATAGCATCTGCAACACAACAGGAGTCGATAAACCCAAATTTCTTCCGGATCTATACGACTACAAGGAAAACCGATTCACTGAAATTGGTGTGACACGGAGGGAAGTTCACATATATTACTTAGAAAAAGCTAACAAGATAAAATCCGAGAAAACACATATCCACATCTTTTCATTCACTGGAGAAGAAATGGCCACTAAAGCTGACTACACCCTTGATGAAGAGAGCAGGGCAAGAATAAAAACCAGACTATTCACCATAAGACAGGAAATGGCAAGCAGGGGTCTATGGGATTCCTTTCGTCAGTCCGAGAGAGGCGAAGAGACAATTGAAGAAAGATTTGAAATCACAGGGACCATGCGTAGGCTTGCCGACCAAAGTCTCCCACCTAACTTCTCCAGCCTTGAAAACTTTAGAGCCTATGTGGATGGATTCAAACCGAACGGCTGCATTGAGGGCAAGCTTTCTCAAATGTCGAAAGAAGTGAACGCCAGAATTGAGCCATTTCTGAAGACAACACCACGTCCCCTCAGATTGCCTGATGGACCTCCCTGCTCCCAGCGGTCGAAATTCTTGCTGATGGATGCTCTGAAATTAAGCATTGAGGACCCGAGCCATGAGGGGGAGGGGATACCGCTATATGATGCGATAAAATGCATGAAAACATTCTTCGGCTGGAGAGAGCCCAACATCATCAAGCCACACGA
ATAAAATTTGTGAAGCTTGGGGGGACCCCCTTGCTGAACTACATGATGTGTGATAGATGACTTTGAGCTTAACTACATCATGACTTATCCCTTAGTTGAGAGGTTTTTCTCAACCGTAACAAAATCCTGGATTTAGTTGGTCGCTAGAAGACTGAAAGGATGGAGTTGCGTTTTTAGGTAGAAGTATAAGTGTCTTCTCATACACATAAAACCTGAGACGTTGGGAGTACGAAAACTCTTTTACAAAAAGAATTGTGAGGCATTGCTCTTTTGTGCACACAAGGTTAAAAACGCTGTAGTAATACATGCGCAAGAACAGGCTGAGCATCTTGTTCTGGGGTTTCACACTATCTTTAGAGAAAGTGTTAAGTTAATTAAGTTATCTTAATTAAGAGCATAATTATACTGATTTGTCTCTCGTTGATAGAGTCTATCATTCTGTTATTAAAAATTTGACAACTCGGTTTGCTGACCTACTGGTTACTGTATCACTTACCCGAGTTAACGAGATGGTGAAAGGAAAGTACGAAGGGTTTTCGGCGTCTGGTGCTAAGGATTTAGTTTTTAGTGCTTGGGTCGAAGTGGGAAATTGGAATGAGGTTCTGAGAAGGTTGATGGATCTCAAGTTCGCTCTGCAAGCGGACCGTGACAAAATTCCTGGTGTTCTGTCAGATTTGAATATGGAGAGCCCGTTTACTAGGTTCAAGAGGTTTTCTGATGGAGAAGAGTACGCTCTGCTGATTAAAGAAGCAAACATCGCAATTGCACAAATTCAAGCGGCTTCCGCTTTTAAAAGACGTGCTGACGAAAAGAATGCTGTTAGTGGTTTACTCACGCAGTCCGCACAGCAGCCTACTTCCTCAATTCAAGGTAGTTCGCAAGCTACTGTGGTTAGACCGCCCAGAGAGTCGGATTCGGCTTTTGCCGAAGACAATTTCTCTTTTGGGAAATTCGACGACGCTAGCACAGCGTTCCATAAGGCTCGTTCTTATTTGAGAGG
CAAAATTGCGTGCGAGAAAGCACGCAAATCAAAGTCTAGTGCGTAATTCACTCACTACCGGCGTAATTTGTGGTTATGCTATTGCGTTGAGAGTGTTGTGGGCGTAGTACGGGGGCTTTTGGTTTGTGTGTGATTAATATGCATTCCCAGTTTTGTTTAGTTTTAGATTACTGATTTATTTTTCGAACTACCCGAATTTATTTAGGCTCTTCGAGAAATAATGATGAACTGTCCTCAACAAGTATGAAAAGCAATTATTTGTGAAGTTACTTGTTGTTGTAAGATTATTGACCTCTTAGATTTTTCTAAGTTGTAATGCTTTGTTTTCTGATTGACTAGATTATGAATCCAATTAAAAGGAGTAGTGGTCTAATATAGTCTGTGTGACCTGCAGGCATTTTGTGAAAAGGGTAAAGTATGAAAGCTACTCTCAGAAAAGTACTTATGTATTGATGAGAGCCTTAAAATGACTTTATATTCACAAAACTGCTGGAAGACAATGATCTGGGGTATCACATTCCCTCTTAGGTTAAGTTTCGCACTACTAGGAATTTTTGCGAAAATTCTTAATTCCATTCTTATGGTGTAGTGTTTGTTCTTTTCAATTGGGGCGTATCTCTCTTTCGCAGAGACCCTGGCCCAACCCTGAAATGAATAAAATTTTACAAAAATTCATCGAAAATCGACCTTCTAGTCCACTTTCTATTTTAGTTAGTGAACTGGAAGTGAAGTTTCCGGTCTTTTTGATTCGTCAGTACAATTTTGCACTTGATGATGATAAAGACCATTGGTTAATGACATCTCGCCAGAATACCGGAACTATTTTGGATTATGGATATAATTTTGGATTTTATAAGGTGCCTTTTTCTGAAATGATGTACTGTTCTTGCTTAAATTGCGAGAAGACAGAATATGATTCGGAAAGAGTATATTATGAAAATATTGGAGAAATGTTTGATATTGACCCGGCTTGTATAAATGGACTTGTTATTGATCGTTA
GAGTTCTAGGAGAGTCCCTCCTAGTCTCTCCTCTCCGAGGAGGTACCGAGACCTCAAAATAAAGGAGTGATTGCCTTACTGCCGAGTGGAGAGTGATTACTGAGCGGCCGGTGTATCGGGAGTCGTCCCTTAATCTGTGCAATACCAGAGCGGCTCTCGCAGCTGGCGCCCAACGTGGGGCCCGAGGAGAAGAAAAGAAAGCGGCCCTGAGAACTCGGCTTCTGAAAAAGAGGAAGAGGACAAGTTGCTATAGCAACAAGAGAGAAGAAGTAGAGCAAAGGTCCAGTGGCTCGGAAAAAGAGGAACTGAAACTTCGGGGACGCCTGAAGGAGTAAGGTAAGTGACTCTGCTGTACGCGGGGCGAGGCAGAGGTTTCCTTCTAAATTGAAAGAGAAGTGTTGCTGCGAGAGGTCTTGGTGGTCGAGAATCCTGTACAAAAAAAAGGAGGGATCTCGGTCAGGACCAGGACCCCTGGGAGTAATACAACAGCAACACCGTAAGAAAATCCGCCATGGTGAGTCTAGATAGAGACATGGCGAGGCAAGTCTCCGGGGGGAAAAGAGATTATCCTGAGCTCGAAAAATGTATCAAGCATGCATGCAAGATAAAAGTTCGACTCAGAGGGGAGCACTTGACAGAAGGAAATTGTTTATGGTGCCTTAAAACATTAGATTACATGTTTGAGGACCATAAAGAGGAACCTTGGACAAAAGTAAAATTTAGGACAATATGGCAGAAGGTGAAGAATCTAACTCCTGAGGAGAGTAACAAAAAAGACTTTATGTCTTTGCAGGCCACATTAGCGGGTCTAATGTGTTGCCAAATGGGGATGAGACCTGAGACATTGCAAGATGCAATGGCTACAGTAATCATGAAAGATGGGTTACTGGAACAAGAGGAAAAGAAGGAAGACAAAAGAGAAAAGGAAGAGAGTGTCTTCCCAATAGTAGTGCAAGCAGCAGGAGGGAGAAGCTGGAAAGCAGTAGATTCTGTAATGTTC
ATATATATATTATGTATATTTTTACACAGCACACTAATAATTTTTATTTTATCTATCTCTATTTCTTCTATATTTCTTCTATATAAAAAAATTAAAGAGAATGTTTAGTGATGGTTTACGCGAAGCTGTTGGTTTGGGTAAGGTTAAAGGGTGTGTGTGTGTATGTGTGTGTGTGTGAGTAAATGATAACAAAGACATTTAATTAACAATTTTTTATTGATTCATATAACAAATTTTTACAATGCAAAAATCGTTGATTCAGGACAATGATGTGAAGGATTGGAAAACGCCGTACATTAAAAGCTACAAGTTACCTACTCAAATGTTGACCGTTAAAGACAAGGAGTTTATAGAGTATTTACGAATGGAGATTGCCGAGGATGCAGGAGGACCAGTAATGCCAAGAATATTTTTTAAACATGCATTTCAACCTGGATTGGGAGACAATAATTTATCCCTAACAACATTAATGAATTTCGAAATATCATATACTTTTGAATTTATGGGCAGACAAATGACACCATTTAATCGATATGTTATACGGGATTATACTAAACCAACGAAATATTATTTACCAAGTGCACCCTGGAACAAACACATGACTAAAATTGCGTTGCCATGGATCAGATATCAATACGATAAAGAAAAACAGAATGAACCCACCGATAAAGTCACCTATCATCAATACCCAAATCAATATGATATACAAAGAAATCTAATCAACAAGGACATTTATTAGCACGAAACTGTTATTATATTTAGTAACTAACACAGCCAGAGATACTATAAGCATATATTACACATGAGTCATCATCTGACAAACTTTTTTATTGCTGTGCTGTTCTTTGTCATACTGCGTCATGATATGATGTCAACTACTATCTTTCTATTTTTAGTCTTATTCTTTTTATTATTATTTTATATATTATTATATTATATTATATATTAAGTTATATAAAAGGTATAGCCGTGTGCCGTTAGACAATAGTATAAATATTAA
AGCAAAAGCAGGTACTGATTCGAAATGGAAGATTTTGTGCGACAATGCTTCAACCCGATGATTGTCGAACTTGCAGAAAAAGCAATGAAAGAGTATGGAGAGGATCTGAAAATTGAAACAAACAAATTTGCAGCAATATGCACCCACTTGGAGGTATGTTTCATGTATTCAGATTTTCATTTCATCAATGAACAAGGCGAATCAATAGTGGTAGAACTTGATGATCCAAATGCACTGTTAAAGCACAGATTTGAAATAATCGAGGGGAGAGACAGAACAATGGCCTGGACAGTAGTAAACAGTATCTGCAACACTACTGGAGCAGAAAAACCAAAGTTTCTACCAGATTTGTATGATTACAAGGAGAATAGATTCATCGAAATTGGAGTGACAAGAAGAGAAGTCCACATATATTACCTTGAAAAGGCCAATAAAATTAAATCTGAGAACACACACATTCACATCTTCTCATTCACTGGGGAGGAAATAGCCACAAAGGCAGACTACACTCTCGACGAGGAAAGCAGGGCTAGGATTAAAACCAGGCTATTTACCATAAGACAAGAAATGGCCAACAGAGGCCTCTGGGATTCCTTTCGTCAGTCCGAAAGAGGCGAAGAAACAATTGAAGAAAAATTTGAAATCTCAGGAACTATGCGTAGGCTTGCCGACCAAAGTCTCCCACCGAAATTCTCCTGCCTTGAGAATTTTAGAGCCTATGTGGATGGATTCGAACCGAACGGCTGCATTGAGGGCAAGCTTTCTCAAATGTCCAAAGAAGTGAATGCCAAAATTGAACCTTTTCTGAAGACAACACCAAGACCAATCAAACTTCCTAATGGACCTCCTTGTTATCAGCGGTCCAAATTCCTCCTGATGGATGCTTTGAAATTGAGCATTGAAGACCCAAGTCATGAAGGAGAAGGGATTCCATTATATGATGCGATCAAGTGCATAAAAACATTCTTTGGATGGAAAGAACCTTATATAGTCAAACCAC
AAATCCTCTGGAATTGCGCGGTCATGCAGCGCATGCGCGAGTCGGGCGTTCCTATCATGGGGCTGATTTCCATTCAAGGCGTGCGCCACGGCTGCCTCGTTCAGACCTACGACGAGTGCTTCATGGAGCACGTCTACGAATGGACGCCCGGCCCGGATTCGCCGAAAGAAGTTGACCCGGCAGCCGGTCTCTGACCAACACAATATGGGAGTAACCATGAGCAAGATCGAGAAGGCCAGTGTCACGGTCAGTTTCAAGACCGACAGCGGCTACGAATCGGTATTTGGCGCGCAGAACAAGCCGGGCATCGACGCACTGAAAGATGGCCTGCACGAGATCGTCCGCGTGCTGACCATCAACGGCAATGTCGCTACCGTCGACGCCGTCGTGAAGGCGGCCAAGCGGCGGGGAGAGCGCGCGGTTCTCACGCACGCGACGGCGCAGGTCGAGCAGCAATCGGCGGTCGATCAGCGCGCAGGCGACAAGCCGCCGTCCGATGACCTACTGAAAGCGCTCAACGCAGGCACGCGGCCGGGAATCCTGAACGTCTACCGCCATATCCTCCGCGAGCATCCGACCGCAACCGGTACGTGGTGTATCCGTCGCGCGAAAGAGATGTGGGGCCATCTGCCGCTCATCGCGCTGAACGCGGAGAATCGACCGGGCATCGCGGAAATCTACGCGGACTGCGCCGCGCGAATCCGCAGTGGTCGATGTCCGGGCTGCTGCGTGAGGTCGAGCGCCAGTGGAAGGAATCGCAGGAATCGGAGGCGGAACTGTGAAGACCTTTCAACTGAATGCCGATCTCGTGCGCTGCGCTGCCGCGTGGGTGTACGGCGGCGATCCTGCGGCCATGAAATACCCGGCGCTCAATCGCATCCGCATCGAACCACACCATCCCGGCGCGATCATCATTGCGACCTGCTCGCACGCCATGTTCGTCGCGTACGACCCGGAAGCCGTCGTGCCGGAACCCGCGCTGATCTCCGTCCCGCAGGAC
ATGGATAGCTTTGGCAGAGCTCCTCCTCTTTGGCCGCAGTCAGCTTTGCCTCGGGTCCCTGGTGCTGCTCCGTCGTCCTCTGGACTGCCGTGGAGCCGCGTCGGTGAGATAGCTATCTTTACCTTTGTTGCAGTATTGGCGCTTTACCTGCTCTGGAGTTGGGTGGGTAGAGATCTTCTCTTGGTTCTTAAGGCTCGCCGCGGAGGCACTACGGAGGAGCTGACATTTGGGCCCAGGGAGCGCCACAGTTTACCAGCTGTAGCTGTTGCTCGGGTGGAAAATCCTCCGTGTCCCAGTGGTTCAGTGGAAGCTAGACCGTTCACCGGTTAGCTGTGCCCTCAGCATGCCTCTCTCTGGAATGAAGCGTAAGAGGTCCGATGAGACGGGTCGCCGTAAGAGATCTTCTGGGGTGAAGCAGGGGCGTACATCTGCCGCCCGTGCTGGTTCTGCTGTTCGCAGGACTCGTCCCTCTCTGCAGATCCAGACGCTGCAGGCGGCTGGTACTTCAATGATCGAAGTGCCATCCGGTGGCGTTTGTGACCTTCTTGGTTCCTTCTCCCGTGGCTCTGACGAGGGGAACAGGCACACCAACGAGACTGTCATCTACAAGGTGGCACTGGACTACCACTTCATTGCTACCGCTGCTGCCTGCAAGTATTCATCTATTGGCACTGGCGTGGTGTGGTTGGTGTATGACGCACAGCCTTCGGGGAATCCCCCGACAGTGAAGGATATTTTCCCTCACCCTGATACTTTGACAGCGTTCCCGTACACCTGGAAGGTTGGTCGTGAAGTGTGTCATCGGTTCGTGGTGAAGCGGAGGTGGACTTTCACGATGGAAGTTAACGGGCGTATCGGTTCCGATATACCTCCTAGTACCAGCTGTTGGCCCCCGTGCCGTAAGAACATTTACTTCCACAAGTTTGTCACCGGCTTAGGTGTTAAAACGGAGTGGAAGAACACTACCGGCGGTGAAGTCGGTGACATTAAGAAGGGTGCC
ACCAAGGGGAAAATGAAGTGGTGACTCAAATCATCGAAGACCCTCGAGATTACATAGGTCCGGAACCTATGGCCTTCGTGACCGACCTCGAGTCAGAGTAGTTCAATAAGGACCTATCAAGTTTGGGCAATTTTTCGTCCCCGACACAAAAATGTCATCCGTGCTTAAAGCATATGAGCGATTCACGCTCACTCAAGAACTGCAAGATCAGAGTGAGGAAGGTACAATCCCACCTACAACACTAAAACCGGTAATCAGGGTATTTATACTAACCTCTAATAACCCAGAGCTAAGATCCCGGCTTCTTCTATTCTGCCTACGGATTGTTCTCAGTAATGGTGCAAGGGATTCCCATCGCTTTGGAGCATTACTCACAATGTTTTCGCTACCATCAGCCACAATGCTCAATCATGTCAAATTAGCTGACCAGTCACCAGAAGCTGATATCGAAAGGGTAGAGATCGATGGCTTTGAGGAGGGATCATTCCGCTTAATCCCCAATGCACGTTCAGGTATGAGCCGTGGAGAGATCAATGCCTATGCTGCACTTGCAGAAGATCTACCTGACACACTAAACCATGCAACACCTTTCGTTGATTCCGAAGTCGAGGGAACTGCATGGGATGAGATTGAGACTTTCTTAGATATGTGTTACAGTGTCCTAATGCAGGCATGGATAGTGACTTGCAAGTGCATGACTGCGCCAGACCAACCTGCTGCTTCTATTGAGAAACGCCTGCAAAAATATCGTCAGCAAGGCAGGATCAACCCGAGATATCTCCTGCAACCGGAGGCTCGACGAATAATCCAGAATGTAATCCGGAAGGGAATGGTGGTCAGACATTTCCTCACCTTTGAACTGCAGCTTGCCCGAGCACAAAGCCTTGTATCAAATAGGTATTATGCTATGGTAGGGGATGTTGGAAAGTATATAGAGAATTGTGGAATGGGAGGCTTCTTTTTGACACTAAAATATGCATTAGGAACTAGATGGCCCACA
GGAAACAGTGGGTCAACGTTGGTGGCACCCGACATACCACGACTGTTTACGTATGCACGCAAGTGCCCTTTAACAAAACCCTATACACACAACTCATGATATGTCGGACATCTTCAACTCACCACAAAACAAGGCATCCATCTTGACTGCTCTGATGAAGAGCACAACAGGAGACGTAGAGGACGTGCTGATACCAAAACGCTTCAGGCCAGCCAAGGACCCCCTCGACAGCCCGCAAGCAGCAGCACAGTTCCTGAAGGACAACAAGTACCGGATACTTAGGCCGCGAGCCATCCCGACCATGGTCGAACTAGAGACAGATGCCGCTCTGCCTCGACTGCGACAAATGGTGGAAGACGGCAAGCTTAAGGACACGGTAAGCGTCCCAGAAGGAACCACTGCGTTCTACCCAAAGTACTACCCATTCCACAAGCCAGACCATGACGAAGTGGGGACGTTCGGGGCTCCGGACATCACACTTCTGAAGCAACTCACCTTCTTCCTGTTGGAGAATGACTTCCCAACAGGACCGGAGACGCTCAGACAAGTCCGAGAAGCCATAGCCACACTTCAGTACGGCTCAGGCAGCTACTCAGGACAGCTGAACAGGCTCCTAGCAATGAAGGGCGTCGCCACTGGCAGGAATCCAAACAAGACTCCAAAAACAGTGGGCTACACGAACGAACAGCTAGCAAAACTGCTGGAGCAAACACTACCGATCAACACACCAAAGCATGAGGACCCCGACCTCCGGTGGGCCCCAAGCTGGCTGATCAACTACACCGGAGACCTGAGCACAGACAAGTCATATCTGCCACATGTGACCATAAAGTCCTCAGCCGGCCTACCATACATAGGCAAAACCAAAGGAGACACGACGGCAGAAGCGCTCGTACTGGCTGACTCCTTCATACGTGACCTCGGAAGAGCCGCCACATCAGCAGACCCAGAAGCAGGTGTGAAGAAAACCATCACCGACTTCTGGTACCTGAGCTGTGGG
ATGACAGGTCTGACAATAAAGCAAGAGGCTTTCTGTCAGGCATACATCGAAACGGGTAATGCTTCTGAGGCTTATCGGACGGCGTATGCTGCTGACAAGATGAAGCCGGAGGTAGTACATGTTCAAGCATGTAAGTTGCAGGATAACCCTAAGATAGCCCTAAGGATAAAAGAATTGAGGGGCGAGATTAAGCAACGCCATAACGTCACCGTCGATTCTCTCCTCGCTGAACTGGAAGAGGCCAGACAAAAAGCCTTAAGCGCCGAGACGCCACAATCATCTGCAGCTGTAGCGGCGACAATGGGTAAGGCTAAGCTGGTCGGCCTTGATAAGCAGATTATCGATCACACCTCATCTGATGGAACTATGGCAACGAAGCCAACCACTATTCGCCTGGTAGGAGTTGACCCAGCCAATGGAAAGCCAAGTTGACCTCCAGATACCTGCCAAGTTAGTTCCTGTATTCGCGACAGAAGGAGTCCGTTATCGTGGTGCTCACGGTGGACGTGGATCTGCTAAGACGCGTACTTTTGCACTAATGACTGCCGTCAAAGCGTATCAAGCGGCAGAAGCCAATATCAGTGGAGTTATCCTGTGCGCTCGAGAATACATGAACTCGCTGGAAGAATCCTCCATGGAGGAGGTAAAGCAGGCAATTCGCTCCGTGGCGTGGCTTGACGATTACTTCGACATTGGAGAGAAATACATCAGGACAAAGAACCGCAAGGTCAGCTATGTATTCTGCGGTCTTCGCCATAACCTAGACAGCATCAAATCAAAAGCGCGAATTCTTGTAGCCTGGGTTGACGAGGCCGAGTCTGTTTCTTCGACTGCGTGGAAAAAGCTTCGCCCGACCGTTCGTGAAGAAGGCTCAGAAATCTGGGTTACGTGGAACCCGGAGAAGGACGGCAGCGCCACCGACAAACTTTTCAGAAAGAATCCCCCAAAAAGCTCAATGATTGTCGAGATGAACTATGTCGACAATCCATGGTTCCCTGCG
AAATTATCAAAACCAAACACAACATAATGAAGAACAGCCAAGCAACTTACGTCCTAGCAGGATTCTCAACCAACTCACAAAAGCAATACGCCAAAGCCACCGGAAAGCGGAGGATAAGTAGGAGGGAGAGATTAGTCTGTCATTGCGATGGGGATGAGGAAGGTCACTTTCACTGCACTCATTGCGGAAGGGAATGCGCTTCATTAACTATGCTGAAACAAAAGAACCATACGTGTTATGATTCTTTTGAGGATGCACATATCAGTGTCAAAGTGTCTGACACTCAAATAAAAGACCTGAGCACCATGGGGCGCGACAGAAATGTAGGTTCAAATGCTCAAAAAGACACACGCAAAGCAATTAGCCCAGCAAAGAAAGTTGTTTTTAAACAATTTGACGATGTTGAGCCTATTGCTACAGGATGGGACATCAATAACGATCTGCAAAAGGAGCAGATTACTGAGGATGCAACACACACTGTAGTTGGCAATTTGCCAAAAGCTACACCTAAACAGGATAATGTGGATGGAGAAACCGACGGCATTATTAAACAAATTGTTTTCGGGCGATTTGGTGATAATGATAATAAGACACCTGAACACATAGTGACTGCAAATCATAAATTTGGACACAACCTCGATGGAACACAGCACATTACATTCGGAACACTTCCAAGTGTTGAGGTGCTAACTACTCCTAACATAAGTTATAAGACTAGTGACCAGTGCAAAGAGACTGAAGTGATAGGCAATAGTGTCACTAGTGTTGAAGGAGCAGTTGAACTTAATAATACATTACCATTCGAATCTTGTAAGAAAGTCGCTCGTCGACCGATCGCACTCAAACCATTGACAATCCTCTGCACAGAAATATTATCTGGACAACACGTCTCACTATGTGAGGTCGAGGACAACATTAAAGTGGAATTGGAGGTTAACAACAAACTTAATGAACAAGTTGTGAAAACGACAAGAAAGCAGCCTCAAATTCGTTATCAGGT
GTTATTTCGACACTTCGCACTCTCTCTACAATGGGGAACGTTCAAACCTCCGTCAACACTTACAATATTACTGGGGATGGTAATTCATTTACCCCCACCTCTGACATGACATCCACCGCCGCCCCGGCCATTGACCTCAAACCTGGGGTTCTCAATCCTACCGGTAAGCTATGGCGACCCGTCGGTACCTCTGTTGCTACCATCGACTCACTTGCCATCGTTAGCGATCGTTTTGGTCAGTATTCATTTGTCAATGAAGGCATGCGAGAGACCTTTTCAAAAGCGCTCTTCGACATCAACATGTGGCAACCTTTATTCCAAGCGACAAAGACTGGCTGCGGACCGATTGTACTCTCCTCCTTCACAACCACCACCTCCGGTTATGTTGGCGCCACCGCCGGTGATGCCCTTGACAACCCTGTAACGAATGGCGTTTTCATCAGTACTGTGCAAATCATGAACCTTCAGCGGACCATCGCTGCCCGCATGCGTGACGTCGCTCTCTGGCAGAAACACTTAGACACCGCCATGACCATGCTAACACCTGACATTTCTGCCGGTAGCGCCTCCTGCAACTGGAAGAGCTTGCTCGCTTTTGCGAAGGATATCCTCCCCCTCGACAACCTGTGCCTCACCTACCCAAATGAGTTCTACAACGTTGCCATCCACCGCTATCCCGCACTCAAGCCTGGTAACCCAGACACCAAGCTTCCCGATGCCCAGGCTCATCCGCTGGGAGAAGTAGCCGGTGCGTTCAATGCCGCCACCTCTGAAGTTGGGAGTCTCGTTGGTTCCAGCTCCACCCTCTCACAGGCCATCTCCACCATGGCTGGCAAAGACCTCGATCTAATTGAAGCCGACACTCCGCTCCCCGTGAGCGTATTTACTCCATCTCTCGCCCCTCGTTCTTATCGACCCGCCTTCATTAAACCTGAGGATGCTAAGTGGATCGCGGAATTCAATAACTCATCCCTCATACGTAAGACTCTTACCTACTCGG
GCTCTCCTTCATTACAATTGCCTGCCTGACAAGCACAACATGTCATCTTCTGTCGCCCCTGGCGACTTTGTCTCTTCTGCGGGAAGCGGGAAGAAAAACCGTCCCGGCAAGAAGGAGCGACAGGCCCGTCGAGGTCTGTCTGAGGCTACGGCGTCTAACGCCCCCTCATCCCTTACGGGAGCTGCTGTCTTTGCCGCCGGTGCCCCTGCTGACCCCGTCCCCCAACCGGGACGCTACCCTGTGGTCTTTCCATCGGGTGCGGGAGAACCCACGCGCGATAGCCTATTCGCGTATGATGGTGAAAGCATTCAGGACACGGTTAGTGAACTTACTGATCGTTATGTCCAGAACTCTAAGTATGCCGAGTTCGCCGCTCACTCCGGACTGAACTTCGGCGACCTGGAGACGCTGATCCTCCGTGGAATCTTCCTCGGTCTGGCGCAGCAAACCGTCCATTCCCATGTCAATATGGGTCTACCTATGGGTGATTTTTCTCCCGTGGCAACTTCGGACGTCGTCAACTTTGCTGCGATCCGGTCCATCATTTCTCAGTTTGGTGAATTCCAATCTGTCTCTGAGGGTACTCGATACCTTCTTGCTGGCTACGAGTCGACGGTAGCCGCCTGTGTTCGTGCTGCGAAGCGCGCGGACTCAGATAACCCTAAACGCCTCGCTCAAACCTTCTGGCTTCCAACACGTGTGGACGACCAACGTACTAAGTATGTGGTCGCACATAAGTTGGCTTCCTACTGCATTCCTTTTGGTGTATACCTGGATGTAGAGGAGCTGGCTCATCATGTGTTCTCGTCTTCTTCGGATGCGTGGGATGCTGTGAAGGTGCTCCTTGGTGCTGACGCTGCGGCTCAAAACCGCTTTGATTTTCTATTCGGTACTTACAACACCGAAGCTGCCTTCCTGTCTCTCGTGACGGGTAGTGCAGATCGTGTCGACTGGCTTGCCCGTGTGCGTAACACGCTCGCCAAGTTCTTTTCTCTCGGTT
GTTCTGCCTCCCCCGGACGGTAAATATAGGGGAACAATGTACGCGAAAGCGACAGACGTGGCGCGTGTCTACGCCGCGGCAGATGTCGCCTACGCGAACGTACTGCAGCAGAGAGCAGTCAAGTTGGACTTCGCCCCGCCACTGAAGGCACTAGAAACCCTCCACAGACTGTACTATCCGCTGCGCTTCAAAGGGGGCACTTTACCCCCGACACAACACCCGATCCTGGCCGGGCACCAACGTGTCGCAGAAGAGGTTCTGCACAATTTCGCCAGGGGACGTAGCACAGTGCTCGAGATAGGGCCGTCTCTGCACAGCGCACTTAAGCTACATGGGGCACCGAACGCCCCCGTCGCAGACTATCACGGGTGCACCAAGTACGGCACCCGCGACGGCTCGCGACACATTACGGCCTTAGAGTCTAGATCCGTCGCCACAGGCCGGCCCGAGTTCAAGGCCGACGCCTCACTGCTCGCCAACGGCATTGCCTCCCGCACCTTCTGCGTCGACGGAGTCGGCTCTTGCGCGTTCAAATCGCGCGTTGGAATTGCCAATCACTCCCTCTATGACGTGACCCTAGAGGAGCTGGCCAATGCGTTTGAGAACCACGGACTTCACATGGTCCGCGCGTTCATGCACATGCCAGAAGAGCTGCTCTACATGGACAACGTGGTTAATGCCGAGCTCGGCTACCGCTTCCACGTTATTGAAGAGCCTATGGCTGTGAAGGACTGCGCATTCCAGGGGGGGGACCTCCGTCTCCACTTCCCTGAGTTGGACTTCATCAACGAGAGCCAAGAGCGGCGCATCGAGAGGCTGGCCGCCCGCGGCTCCTACTCCAGACGCGCCGTCATTTTCTCCGGCGACGACGACTGGGGTGATGCGTACTTACACGACTTCCACACATGGCTCGCCTACCTACTGGTGAGGAACTACCCCACTCCGTTTGGTTTCTCACTCCATATAGAAGTCCAGAGGCGCCACGGCTCCAGCATTGAGC
GCCATTTTACCACTCACCACATTGGTGTGCACCTGGGTTGATGGCCGGACCGTCGATTCCCTGACGACTACGAACACCTAAATGAAGCGGAAGGCTTCATTTGGTGACCCCGACGTGATAGTTAGGGAATAGTGGTCGGCCACAGACGGCGTGGCGATCCTGTCCTCATCCGTCTCGCTTGTTCGGGGAGCGGGCGATGACCCTAGTAGAGGGGGCTTCGGCTTAGGAGGGCGAAAAGCTGAGTGGCGTCGGAGGGAGCTCTACTGCAGGGAGCCAACATACCCTACCGAGCACTCAGAGAGTCGTTGGAAGACGGGAAGGAAGCCCGACGACTGAGCGGTCCACCCCAGACGTGATTCTGGTCGCCCGGAGATCAAGCATGGAAGCCGTCATAAAGGTGATTTCGTCCGCGTGTAAAACCTATTGCGGAAAAACCTCTCCTTCTAAGAAGGAAATCGGGGCCATGTTGTCCCTCTTACAAAAAGAAGGGTTGCTTATGTCTCCCTCAGACTTATATTCCCCGGGGTCCTGGGATCCCATCACTGCGGCGCTCTCCCAGCGGCTAATGGTACTTGGGAAATCGGGAGAGTTAAAAACCTGGGGATTGGTTTTGGGGGCATTGAAAGCGGCCCGAGAGGAACAGGTTACATCTGAGCAAGCAAAGTTTTGGTTGGGATTAGGGGGAGGGAGGGTCTCTCCCCCAGGTCCGGAATGCATCGAGAAACCAGCAACGGAGCGGCGAATCGACAAAGGGGAGGAAGTGGGAGAAACAACTGTGCAGCGAGATGCGAAGATGGCGCCGGAGGAAACGGCCACACCTAAAACCGTTGATACTGTGACCTCTCCAGATATCACTGCTATTGTTGCTGTGATTGGAGCAGTTGTACTGGGCTTGACTAGCTTGACTATAATCATACTGTTTGGTTTTGTATGGCACCAAAGATGGAAATCCAGAAAACCAGCCTCAACTGGGCAGATTGTGCTTGTCAAGGAAGATAAA
ACCCAACCTCTCCACACTCACCTCTCCACACCTCCGTACAATAAAAATCCATATAAATGGCCCCGCAGGGTAAACGCTGGTGTTTCACTTCTTTTGACTCTGATCCTCCGTTTCTCTCACTTCCCGATGGATGTAGTTACTTGGTTTACCAAAGAGAAAAATGTCCTCAGACAGACAAAGAACACTGGCAGGGTTTCATCACCTTCGTCGGACAGAAGAGACTTAATACAGTTAAGTCTCTTGCAGGAGGAAACAATTGGCACTGGGAGGTCGCTCGAGGAAAAAATACAGAATGCAGAGCATACTGTACAAAAGAGGATACTCGAGTTGCTCCACCCGTCGAATTCGGTCAGTTCACAGAACTTGGGTCGAATAAGAGGAAGACGATGGAACTATTTCAGGAAGACCCAGAAGAACTCAAAATTGCCGACCCTCAGAAATATCGTCGATGCCTGGCAATTATCACAAATCAAAGATTCGTTGATGTTGCATTGCCTACTTTCGATCGACAATGGCAGTTGGAGGTCGGGGAACTTCTTGAGCAGCCAGCAGATGATAGAACTATCATTTGGGTGTATGGAAGCCAGGGCAATGAAGGAAAGACTACGTATGTGAAGGGACTCATACAGAAGGGATGGTTCAATTCACGTGGTGGCAAGTCTGATGATATAATGTTCCAGTACATTGTTCATGGAGGTCACGCTGTTTTTGATTTTCCTAGAGATAAAGAGGATTATGTTAATTATAATGTTTTAGAAGCTATTAAGGATCGTACATGTATTTCTAATAAGTACGAACCTCTTAGCATTAATTCTCCTTCTCTTGTTCATGTCTTAGTTATGGCGAACTTCATGCCTCAACTTGAGGATGAGTTCGATGATAAGGGTAGAGTTGTAAAAAAACAAATGTTATCCGTAGACCGGATTAAATTAATAGAATGTTAATTGTTAATTGTTTTATTTATTATTAAGAAAGCTATATACATAAAAAGAAAGAAGAA
GACAATTGAGATGCTCAAGCGTCCGGCTTACTATAACATTTTCCTGCTTCCAACTGGGCGACGTCTTGCAAAAACTTACAATATACTTGAAAACTTAACACTTCTCCCAAAAGCAGACTGGAAATTGTATGAAGCCATTGAACAAAAGTTGAAATGGATGATTCAAGAATACCGAAGCGACTGGCGAGACAGACTTTCCCACCATGAGAGATATGGCGTGAAGTTAAGATTAACCTATCGTTCTGAGAGTGAACGTAGTTTACTAGAAACGAGGGTTATAGACTTTGTTGTTTCTTCAGGTAAGAAGGCTTCAACCGTTCAGTTTTGCACTCGTGATTCTTATAAAGGTAGAGTCCGTGCCAATCAGATATTAATTTTGTTGGAACCGGAAGGGCTTGGCGAAGTTGAGGGCTTAACGGTAAAATATGGTGGTAATTGGATGTCTCTTATGACTCATTGTCTTTTTGTGCTAGGCTCGACCCTCACATGTTTTGGTTTCGTTGACCCTTCTCACGGGTGCAAATTTAACTTAATTCCATATTTGAAGAATTTGAATCCAGCTGACAAGTGGTTGCTTGATCTGCAAGCGGGATGGAGAATGGAGTATGGTGTTACTCGCTCATTGGAAGATGGAGCTCTTTACGATTTTTTTGCTGAATCATTTACCACTTATGCGGTTCGGACTTGGCCTGGATATGAGAAATATGTTGGAAGCGTTGATGGTTTTTCTGGAAAATTAGCCGTTCTTCCAGCTCAGTGTCTTACTCCAAAGGAGTATGCATTTCAGTCTCAGTTGACGGTTAAGGCGAAGCGAACAGGTCTTCATTATTTGTATTATTTGATTTCCTTTACTATGAAGACTAATTTGCTTGATAAAATCATTAGAGAGTCTCTATCGATGGTACGTGTTTTTAGCTTCTTAATTGGGCGAGACCATCTTCCCCACATAGGGTTTCATTCAGGTGAGGACTTTAGTAAAAAGTACTTGTCAATGGCCTTA
GGGAAAAGCAGAGTGCTTTGGAGAGCTCGAAGGAAAGAGTCTCCGGGCCTCTCCTGCCTGCCTGAAAAGCTCAATAAAGGAGTTGGCTGATATCTGAGCTTGCCTGGTTATTATCGGGATTCGTTACTAATTCCGTGCAACACCGGAGCGGATCTCGCAGCTGGCGCCCAACGTGGGGCTCGACAAAGAATCAGAAGAAAAATGAGAGTTACGGGACCACGGACGCTGCTCCTGTGAGGACGGCGAGGAGAGTAACGGACACGGACAAAAAGTGAAAGAAAGCTTCGGGGACGCCTGAAGTAAGGTAAGAGAGACACCTACTGGGGAAGTAGGGAATAGCCCTTCAGTGAAAGAGAAAGTGTTGCTTGGGCACAGGAGGAGGGTTCGCGACCCCTTAAAAGACGGAGGGGCACGGGCGTCCTCCTGGGCCGAGGGGACACAAGAGCAACACTGGTAAGGAAGCCGCCGTGGTGAGGCTAGCTAGAGACATGGCGAAGCAAGGCTCAAAGGAGAAAAAGGGATACCCCGAGCTCAAGGAAGTAATTAAAGCAACTTGTAAAATAAGGGTAGGGCCCGGGAAGGAGACCTTGACAGAAGGGAATTGTCTATGGGCATTAAAAACTATAGACTTTATATTTGAGGATTTAAAAACAGAGCCGTGGACGATTACAAAAATGTATACAGTATGGGATAGATTAAAAGGGCTAACTCCGGAGGAAACAAGCAAAAGAGAATTCGCCTCCTTGCAAGCTACGTTGGCTTGCATAATGTGTAGTCAAATGGGCATGAAGCCCGAGACAGTGCAGGCAGCAAAGGGAATAATAAGTATGAAAGAAGGACTACACGAAAATAAGGAGGCCAAGGGGGAGAAGGTAGAGCAACTCTACCCCAACTTAGAGAAACATAGGGAAGTTTATCCTATTGTGAATTTGCAAGCAGGAGGGAGAAGTTGGAAGGCGGTAGAGTCAGTAGTCTTCCAGCAACTGCAAACAGTGGCAAT
GCTATTGGCGCAATGGCGAACGTTTGGGGAGTGAGACTTGCAGACTCTTTATCATCACCCACTATTGAGACAAGAACTCGTCATTACACACTACGCGATTTCTGTTCCGACCTGGATGCTGTGGCTGGCAAGGAACCCTGGAGACCTTTGCGCAATCAGAGAACGAATGACATTGTCGCCGTTCAATTGTTTAGGCCACTGCAGGGATTGGTGCTTGACACGCAGTTCTATGGATTCCCTGGCATTTTCTCAGAATGGGAGCAGTTTATAAAGGAAAAACTCCGCGTATTAAAATATGAGGTTTTGCGGATCTACCCAATCAGTAATTATAATCATGAACGTGTCAATGTCTTCGTAGCAAATGCTCTTGTCGGTGCGTTCCTATCCAACCAAGCCTTCTATGACCTGTTGCCTCTATTAGTAATAAATGATACCATGATAAATGACTTACTTGGGACAGGTGCCGCCCTTTCTCAATTTTTTCAATCCCATGGTGAGGTTTTAGAAGTTGCCGCAGGAAGGAAGTACCTGCAAATGAAGAACTACTCGAACGATGACGATGATCCACCTTTGTTCGCTAAAGATCTGTCGGACTATGCGAAGGCGTTTTACAGTGACACGTTTGAGACTCTAGACCGATTTTTCTGGACACATGACTCATCTGCGGGCGTCCTAGTGCACTATGATAAGCCCACTAACGGGAATCATTACATCTTGGGTACTCTGACGCAGATGGTTAGTGCGCCTCCGCATATCATTAACGCTACTGACGCATTGTTGCTCGAATCGTGCTTAGAACAATTTGCGGCGAATGTGAGAGCCAGGCCAGCGCAGCCTGTTGCGAGATTGGATCAATGTTATCATTTACGGTGGGGTGCTCAATATGTTGGCGAGGACTCATTGACGTACCGTTTGGGGGTACTTTCGCTGCTGGCTACCAACGGATATCAATTAGCTAGACCGATCCCTAAGCAATTGACGAATCGATGGCTCTCTAGTT
TTGCCCTTACAAAGTTTAATGATATTAACTACTTCATGTCGATAGGTTTGAGAAAAATCAGAATTCAGATTGTCAAAGGAATGTTTTATTAGAATGCCTTCTGAATTATTGTACCAATTAATTCCAAAATTTAATGATATTTTTATGCTTAAAAATTTGAGTTAAATGCGGCAAACTCCAATGAAAATCAGTTGATTCATTCTGCAGAATTGCAATTAAAAATTTTAAAAAAGTTTTTTACCAACACATAACTACTCAATGATGTTAGTTATTAACAATACAGCAGAGTCACTCTGTATTTGACTGGTCCTTTTGTCCCCACTATAGCGATAATAATGTCTTTTATGCGCGAGTCTGCGTGCTTCAATGTGTAGTGAGCAAAAACAGTCTATCACCATAACCTCAAAGTTTCTGTTCTACTACAGTACTGTAGTCTAATAATTGAACTAAAACTATTTAAATATTCCCGCTACTGATTTTTTTTTTGATTGGCCGGATGACAAGGTGTAGTGGGAGATAGGATTGTCAAATACAGAGAACGGTTTGATATAGAGAGGTCAAATACAAAGCGATTTTACTGTACATCTACACGAAAAAAAGAAAAATGATTCAATGTTATACTTACAAAATCTGTAAAAATTACAATTGGAAACTGTTATTTTTCCAGATTTTTATTTATGTAAAGCGCATCGTTACTTATAATATAATTTTTCCCGTTTTTTTTTTTTTCCTCCGTATACGTCACCCAACGTCTAACCTTTTTATCACGACCTTATCAAGTCTAGTCCAGTCTGGTTATTTCAAGCATTTGATTGGCTGAGAAATATTACTACGTCACAAGTTGCTTTATAAGCAACGACAACGATCGATACTTCACAGTTTCGTCTTCAACTTTACGTTAGCAGCACGTACATCAAGATGTTGGCCAAATCCACTATTATCCTTTTCGCCCTTGCTGTTGGCTTATCATGTAAGTATGCGTATTAAAAATATCATTCAC
ACCGGATGGCCGCGCCCCCGAAAAAGAAGTGGTCCCCCCCACTATACTATGTCGTCCAATGAAATTGTGTCCTGGAAGGTTATTTATTGGGTTTTGTCCTTATATACTTGGCCGCTAAGTTTGTGGGCCTGTCACAATGTGGGATCCATTGTTAAATGAGTTCCCTGATTCTGTTCATGGTTTTCGTTGTATGCTTGCTGTAAAATATTTGCAGGCCGTTGAGGAAACGTATGAGCCCAACACTTTGGGCCACGATTTAATTCGCGATCTTATCTCTGTTATTAGGGCTCGTGACTATGTCGAAGCGACCCGGCGATATAATCATTTCCACGCCCGTCTCGAAGGTTCGTCGAAGGCTGAACTTCGACAGCCCATATACCAACCGTGTTGCTGTCCCCATTGCCCCCGCCACAAACAGGCGTCGGTCATGGACTTACCGGCCCATGTACCGAAAGCCCAGGATGTACAGAATGTACAGAAGCCCTGATGTTCCTAAGGGCTGTGAAGGCCCATGTAAGGTCCAGTCATTTGAGCAAAGGGATGATGTGAAGCATACGGGTATTGCTCGCTGTGTTAGCGATGTGACGCGTGGTTCGGGTATCACTCATAGGGTTGGTAAGAGATTTTGTATTAAGTCCATTTACATTTTAGGTAAAGTATGGATGGATGAAAATATAAAGAAGCAGAATCACACGAACAACGTGATGTTCTTCTTGGTCCGAGATCGCAGGCCCAGTGGATCAGCGCCCATGGACTTTGGGCAGGTGTTTAACATGTTTGACAATGAGCCCAGTACTGCGACTGTGAAGAATGATTTGCGAGATAGGTTACAGGTTTTGCGCAAGTTTCATGCTACCGTTGTTGGTGGTCCTTCTGGGATGAAGGAACAGGCTTTAGTTAAGAGATTTTATAGGATTAATAATCATGTAGTTTATAATCACCAGGAGGCAGCGAAGTATGAAAATCATACTGAGAATGCGTTGTTGTTGTATATGGCTTG
GATAAAACTCCAAGACCCAACAAGACGGCATGGAACAAAGACAGTACATCCTTGATCTGGTACGCAGAGAACTCACGGACACACCACAAACCCAAGACTTACAAAAACTAACTGAACGTATTATTTCGCTTGAAAAGACCATCACGCAGCTCGGAACTTTGCTTTTAGGGCCTAACTCCACCACAGCGCACGAAGTGTCATCGTTAGCTACGGCAATGCAAAAAGTTTTATATTATAATCGAGCTAAAGCAGCGATAAGTGATTTCATCATGGCTATTCCAAGATATCCACTTTACAGCTATTATGGTAATGATGATATTGATGATTATCATTTAGCTGTTGTTAATCGTAAGCCAATCTTGCCACAGTTTAGGTATTTAGGTCTCATGTTCGGTAAGCCGGCTACTGGAATACAGCCTTACAATTTTGAAGTGAGTTTCAATCTGAGCAAAGTAGAACAAACTTTGATTTCCGAGTTAGCTCCAACGGAATCGCAGGTCATCGAGGACATGAGACGTGACTCTACTATGTTACTGAAAGCTGAGGGTCGTTACGACAAAAGTCTTAACGTATTTACAGTATTGATCACAATCATTACATCAAATAAGCTTATATACTCCCAGCGGCTGAACATTCCTGGTCATAGGGTAGCGTCATTTGAGCTTATGATTATAGCGAATGCGGTTCATACCACCGTTTTCGAGCCGGCGAAGGTGACCAAACTTCCCAGTTGTGAATTGGGGACATCGTCTATAATGAGTACCACTTTTGAGATTAGAGTGCAAGATATGTCAACGCTACCGTCGCCAGCTTTTCACGCTCGAACCATTCAGTCCATCAAAAAGACTTGGCGTAACGCTGACTTTTCAACAGGCCAACTATCAGCTGAGGATGCAACCTATGAGCCGAAGATGAGTGGAGCCGAAGATGTCGTGATACCGCATGTATACGGTTTGGCTGAGAGCTGTGAGATTTTGACTATTTCCGACGTCTACGAATC
TAGTAGTAGACTCCGCAAGAAGAAGCAAAAAATTAAAGAAGTGAGTTTAAAATGGAAGGGTGGTATCTGGTTGTTCTTGGAGTCTGCTATACGCTGACACTGGCAATGCCCAAGACCATTTATGAGCTTAAAATGGAATGCCCGCACACTGTGGGTCTCGGTCAAGGTTACATCATTGGCTCAACAGAACTAGGTTTGATCTCAATTGAGGCTGCATCTGATATAAAGCTCGAGAGCTCTTGCAATTTTGATCTTCATACAACATCTATGGCCCAGAAGAGTTTCACCCAAGTTGAATGGAGAAAGAAAAGTGACACAACTGATACCACAAATGCTGCGTCCACTACCTTTGAAGCACAAACTAAAACTGTTAACCTTAGAGGGACTTGTATACTGGCACCTGAACTCTATGATACATTGAAGAAAGTAAAAAAGACAGTCCTGTGCTATGATCTAACATGTAATCAAACACATTGTCAGCCAACTGTCTATCTGATTGCACCTGTATTGACATGCATGTCAATAAGAAGTTGTATGGCTAGTGTGTTTACAAGCAGGATTCAGGTGATTTATGAAAAGACACATTGTGTAACAGGTCAGCTGATTGAGGGTCAGTGTTTCAACCCAGCACACACATTGACATTATCTCAGCCTGCTCACACTTATGATACTGTCACCCTTCCTATCTCTTGTTTTTTCACACCAAAGAAGTCGGAGCAACTAAAAGTTATAAAAACATTTGAAGGAATTCTGACGAAGACAGGTTGCACGGAGAATGCATTGCAGGGTTATTATGTGTGTTTTTTAGGGAGTCATTCAGAACCTTTAATTGTTCCGAGTTTGGAGGACATACGGTCTGCTGAAGTTGTTAGTAGGATGCTTGTACACCCTAGGGGAGAAGACCATGATGCCATACAGAATTCACAAAGTCACTTAAGAATAGTGGGACCTATCACAGCAAAAGTGCCATCAACTAGTTCCACAGATACCCTAAAGGGGA
AAAAAATAAATAACACAGACCAAAACCATCAAAACGATCACAAGCCAACACATACCTTCTGCTTCCTTTTGAGCCCAAGCTTTCGTCTCTCAATCCCCTCGCGACGCCTCACTCTTTCCAATCGAGCCCCTCGGCTCTGCCTTCTTCTTCACTCCCTTCGAGATGGAGCAGACAGCAGCCCAGACCGCCGCGCATCACGGCACACACACGAACTCCGCACAAGAGCAGCCTCCTGTCAGCCCTATGAATCTGTCTGCAAACTTTGTTGCCCCTGAGCTTTTCTACGGTTCAAATGTCGAGAAGATCAAGAGTATCATAAAGATGCGTAGCACGACGCGCATCATTGATGCGATATCCAGGGATTTCGAACTTGTTGCTTTTCTCATACTCAGCGCCGCACATCTCATGCAGCTAGAAACCACACTACGCTGCGAGATGAGATCCAGCATTGTACCTATTGCAAACTCAGATGCTGGTTTTGAGACTTGCGCCGTCCTCAAAACAGCGCTCGATGGAATGAAGTATCACTTTGGAACAACCACACTCGAGCAAGGCTGGACATCCATGATGAGACACGCTGACAGCTGCCTGCAAGAGAGTTCTTCCTCTGCCGTCGCCATGTTACAAACTCAAGTCCAGAAAGTCGGCTCCCTCTTAATCAGCGGAAAAAATCGCGTAGAAAGTTGCGAACTTTATGTCTTACACCTCACCGCGCGCGCTTTCAGGACCGAATATGGATTAAAGGGTACTTGCTTTGGAGAACACTGCGCTTTGCTGCACGACTTAAAAGCATGCGTTTGTGGTACCGTGCCAAAAGAGTTTTTGTGGGCGAAAACCAAAAAGCACTCCATGTTCACTATCCCAGAGTGGATCGCACGTACGCCAACAGACTGTTTCATGCTGTGTCTTCGCGCTATACCTATCTTTCGTAGGTGTACGATGGCAATGTCTTTACTTTATTGGTCGTGTGTAGCAACTGTTAACTTCCCTTCTGTTATGG
TCTCATAGTTCAAGAACCCAAAGTACCCCCCCCATAGCCCCTCTTAAAGCCACCCAAAGCTGGCCCTACCCCTAGGGTTTAACCTTCGGTTAACCTTGGGTCTTTCCTCAAGTGGCCTATAGGATAGCCTAAAGTGATGCCTAAAGTCAATACCTAAAGTGATGGCTGCCTATTGGAGACTTAAAGAGTGTCCTAGTGTACCAGTATGATAGTACATCTCTATGTGTCCCTATCTGTTAGCCCCTTAAAGTAAACCCTAAAGCCACCACCTAAAGAGCGACGCTATCTTAAAGACAACCAGACCGATAGACCCACTGTTAACCTGTAGTGCTGCCCTGTAGTTGTCTATAATATCCAACGTTGTCTATTTACCCTCACTAAAGGGAATAAGGTGGATACTTAAAGAGGGAATAAAGATTTAATAAAAGATTAGAATTAAGTGTTGACTTTAAGTTACCTTTAAGGCTATTATTCATCTCGTCAACGGGACAACGGCCTTAAAGCCACTCCCTGAGATACCGGAGTCAACCGGATAAGTAGACAGCCTGATAAGTCATACGAAAAACAGGCATTGACAACGCAAGGTAACAAGTAGTAAGATGTACCACATAACGTTAACCACCGCTTCGGTGTCTTCTAGGTGACTTAAGCGCACCACGGCACATAAAGTTAAACAAAGTGGTTGACAACATGAAGTAAGCACGGTACGATGTACCATATGAAACGACAGTGAGGCGGGACACTGAAAGCCGCTAGGGTCTAACGAAACCAGACCGACACGCTCTTTAACAATCTGGATAATAGCTCTTGAGTGTACCATATAAGCGAATAACTCAAGGTCGCACTGAAAGCGTGGCCTTTATGATATTCACTTAACGAACTAACATGAGGTAACACCAAATGATTTTCACTAAAGAGCCTGCGAACGTCTTCTATGTACTGGTTTCCGCTTTCCGTTCTAACCTCTGCGATGAGGTGAATATGAGCAGACACCGCCACA
AGTTCGTGAACCAAGGATTAAATGTCGCTCGAAACGAAAGTTAATTATCTCTTATCTCTGGTGAATCGCCTCAATCAACATGAAAAATGGATGCAACAATTTGGATTTACGCAGCAAAACATACAAGAACAAACAGAAAATTTCTCAAAATTTATTAAGTACGAGAAGCTGAAACAGATAATAGATAGAAAATCACGCATCAATAATGCTAGGAAAACAGTTACTACAACTTATAATCTAAATATCTTTGACGAATTGTTAGACGACAATGTCGGATTTGTAAACAATGGAATTTCTAATTTGATCTCGTGTTACGGAATTATCAACAATGTGACAAACTTAGATGGAATAACGTTAAATTTTGAACTCAATGAAGTTAGGTATTGTATTTTTAAAATTTGTTATGCTAATATTCTTTATAAAGTTAATAAAGCGGAAACAGGTAAGGAGACGTTAGCGTTCAGGTATGATCGTGAAAATTCTGAGATGGTATTTACTTATAGTGTCAATGAAGATAGTTCTCTTACTGAAAAAGTTAAAGTAACACATTTTATTGAAGATGATGGTGAAACAATGGAATATCCACTTAATCAATTTGGCATTGTAATGCACACTAATGACAGTAGCAGATTATGCTTTAAAATTTATTACGTAAATATTAGAAAAGACAAAACAGTTATGGAACGCGTACAATACATAAGCAAACGTGGTATATATTTTTCAAATTTAATTTGTTTTGAACCTAATACTTTTCTTTTCCCAAGTGGTGAAATAAAGAGGTTAATCAAAAGTTTACAGGTAGTATTTTTAAATCTTGCTTTTACATCTTTTAGAAGGTTTCATCATGAGAAAACAACAAGTATGGTTAAGCAGTTATCTTTATTCGATGTAGATAATGCTAATTTCGTATCAGCTTATAGTAGATTAGGTTTATCAGCGATGTTAAATGCATCCGCTATAGCTGATAGTACTATAACCAAACAAACTAGAGTATATCAGA
ACCAGCGCACTTCGGCAGCGGCAGCACCTCGGCAGCACCTCAGCAGCAACATGCCCAGCAAGAAGAATGGAAGAAGCGGACCCCAACCACATAAAAGGTGGGTGTTCACGCTGAATAATCCTTCCGAAGACGAGCGCAAGAAAATACGGGAGCTCCCAATCTCCCTATTTGATTATTTTATTGTTGGCGAGGAGGGTAATGAGGAAGGACGAACACCTCACCTCCAGGGGTTCGCTAATTTTGTGAAGAAGCAAACTTTTAATAAAGTGAAGTGGTATTTGGGTGCCCGCTGCCACATCGAGAAAGCCAAAGGAACTGATCAGCAGAATAAAGAATATTGCAGTAAAGAAGGCAACTTACTTATTGAATGTGGAGCTCCTCGATCTCAAGGACAACGGAGTGACCTGTCTACTGCTGTGAGTACCTTGTTGGAGAGCGGGAGTCTGGTGACCGTTGCAGAGCAGCACCCTGTAACGTTTGTCAGAAATTTCCGCGGGCTGGCTGAACTTTTGAAAGTGAGCGGGAAAATGCAGAAGCGTGATTGGAAGACCAATGTACACGTCATTGTGGGGCCACCTGGGTGTGGTAAAAGCAAATGGGCTGCTAATTTTGCAGACCCGGAAACCACATACTGGAAACCACCTAGAAACAAGTGGTGGGATGGTTACCATGGTGAAGAAGTGGTTGTTATTGATGACTTTTATGGCTGGCTGCCGTGGGATGATCTACTGAGACTGTGTGATCGATATCCATTGACTGTAGAGACTAAAGGTGGAACTGTACCTTTTTTGGCCCGCAGTATTCTGATTACCAGCAATCAGACCCCGTTGGAATGGTACTCCTCAACTGCTGTCCCAGCTGTAGAAGCTCTCTATCGGAGGATTACTTCCTTGGTATTTTGGAAGAATGCTACAGAACAATCCACGGAGGAAGGGGGCCAGTTCGTCACCCTTTCCCCCCCATGCCCTGAATTTCCATATGAAATAAATTACTGAGTCTT
TTAAAACAGCTCTGGGGTTGCTCCCACCCCAGAGGCCCACGTGGCGGCTAGTAATCTGGTATCAGGTACCTTTGTACGCCTGTTTTATATCCCTTCCCCCGTAACTTTAGAAGCTTATCAAAAGTTCAATAGCAGGGGTACAAGCCAGTACCTCTACGAACAAGCACTTCTGTTTCCCCGGTGAAATCATATAGACTGTACCCACGGTCAAAAGTGATTGATCCGTTATCCGCTTGAGTACTTCGAGAAGCCTAGTATCGCCTTGGAATCTTCGACGCGTTGCGCTCAACACTCTGCCCCGAGTGTAGCTTAGGCTGATGAGTCTGGGCACTCCCCACCGGCGACGGTGGCCCAGGCTGCGTTGGCGGCCTACCCATGGCTGATGCCGTGGGACGCTAGTTGTGAACAAGGTGTGAAGAGCCTATTGAGCTACTCAAGAGTCCTCCGGCCCCTGAATGCGGCTAATCCTAACCACGGAGCAATCGCTCACGACCCAGTGAGTAGGTTGTCGTAATGCGTAAGTCTGTGGCGGAACCGACTACTTTGGGTGTCCGTGTTTCCCTTTATATTCATACTGGCTGCTTATGGTGACAATTTACGAATTGTTACCATATAGCTATTGGATTGGCCACCCAGTGCTGTGCAATATATTTGAGTGCTTCTTTCATAGGTGTTACCAACATCACATTTAAACCACAATAGTCAGTGCAAATGGGGGCTCAAGTTTCAACCCAAAAGACCGGTGCACACGAGAATCAAAACGTGGCAGCCAATGGATCCACCATTAATTATACTACCATCAACTACTACAAAGACAGCGCGAGTAACTCCGCTACTAGACAAGACCTCTCCCAAGATCCATCAAAATTCACAGAACCGGTTAAGGACTTAATGTTGAAAACAGCACCAGCTTTAAACTCGCCCAACGTGGAAGCATGTGGGTACAGTGACCGTGTGAGGCAAATCACTTTAGGTAACTCGACCATTACCACACAGGAAG
ACGAGGCCTCGTCGCATATGTATTACATCAAAAATTAGCCACGCCCTTCCGGTTCCGGCCACGCCCTTCCGGTTCCGGTGACGTGCTTCCGGCCACGTCAACTTCCGGCCACGTCAACTTCCGGTGACGTATTTCCGCTTCCGGTCCCGCGAAAATTACGTATTTCCGCTTCCGGGACACGTCCGCTTAAAAGCGGAAGTGACGCCCTTTCCCAACCACACCTACCTCGCCTATAAGAATCAGTGTCAGTTCCTCTGACTCACTCTGTTCGTAGAGGTCACCATGGACGCTCCTGCCTGGATTGCCGTGCTACAAATTCCTACTGGATTTCTCTCCAACCCAGCAAACTGGAGGGATTGGGATGGCCTGCAAAGACCCCGCAATCTTCTCGCCGACGACTGGCCTATACAGGAGCTCCGTGAGTCTGTTCCATTTTTTGACCATGCTGTTAATTTAGGCTACTGCATATTACAACAGCTGTTTGCCTCGCATGCTGTTACTCTGCCATGCAGAGTGAAGCCTAGCATGTTTTTGCAGTTAGAACCAAGTAGTGGAGAAGAGAATGAAATGCACTACCATTTAGTTGTGAACCAAGCAGACATGGTAGGCAGAGAATGTAGCAACTGGCTGCGCACCTGGAAAGTCTTTATGGCTGGATATTTGGTAGCTCCTGTGTGGACTTTAAGTTGGAACATTAGAGAAACCCGTCAAGGGCGACTATATCAGGCTGATATGAGTTTTGTGAAAAATTACCTGCTACCTAAGCTACCACTGAATGATTGCTATTATGCATGGACTAATATAGACAGGTTTGAAGCAGCTGTACTGAGCGTGCGCAACAGACAGCTTTCAGGTCCTCAAGGTGCTATTGCCTTACCATTCACTGACGCACCTCCACGGACACCAGCTGCAGAAGGAGTTCCTCCAACTATGGCAGGAAAAGGAACACAAAGATTCATGGATCTTATTGACTGGTTAGTTGAAAATGGAATAGCCACAG
ACCGGAGTGCCCTCCCTGGCCCTTTAAAATGTGGGTCCCACATGAGGGTATTGTTGTCTATTCACTCTATCAATTCCCGCTCAATTATTGGGCCTCTGTTCACTAAGGCCTTATAAGGCCCTTAATGAATTGGGCCCCAAGTTTGTCTTTATCTGCAGCTTTATATAAAGCTGCAGTTGCTTTCTTAAAGTAATGGCCACCACAAATTGTCGGATTTGTGGGTCCTCTTTTGCCTGCCCCATTAACGAACGCTTCAGCGTTTGTGAATCTCGAGGAGCTACTCTGAGTGATTTTTTGCTGTATTTTCGTAGAAAATACATAGAAACTTCCCCGGGTTTGATTTCCTATCTCAATGCCTTACAAGCGGAAATTAACGAGTTATTTTCCGCAATCAAAGAGGTTTCGCGGAGCGAAATCCGGCATGGCAGTTGTGAAGACAAGTGCCAGCCGTCGTCTATACAAAAAGGGAAAGCGGAAGCCTGACCGTATAAAAACATATACGTATGCATTCTCTAGTATTTGTACTGATAAAGGTACAATTGTATATATGAACAGCTGGTCTTTGGGTTTGGGTCCTCAACAGCGTAGCAGTGACATCGAGATTTTGAAGTCGATGTATATTCGCCTTACTGTTGCTCTGTCTGAAAATGCTGCTTCTCAAGTGAAGACCTATGTGGTTAAATGGGCTCTAATTGTGGATCAGGTTCCTGGTGAAACCCTAGTTGGTGTGGCGGATGTGTACAAGACTTGTCCCTCTCCTTATCCTTATGTGCAGTGTGCCTATATTGCTGATGATAATCACAGTCGTTTCCAAGTGCTGAGGAGTGGGTTTCTTAGTCTTAGTGGTAATGGTCTTGCAGTTGGATCTTCTACTAGAACTGGATGTCCGGCGATGAAGAATATGGCCTCTATTAACAAATTTTGTAAAAATTTAAATGTTAGATGCGTTTATGACGCAGATAGTGCTACTGGCGATATCGCCAGTATTAAGCGCGGTGCC
NTAAACACTCCCGAATATACCTGAATATAAACAACCCGACGTTCATATTCAAGTACATATGGCACTCACATACAGAAGTCCAGTCGAGGAAGTGTTAACACTTTTCGAGCCCACAGCTCAATCACTAATCGCCAGTGCAGCAGTCTCAGCCTTCCAGAGACATGAGAAGGATAACTTCGAATGGTTCCGCTACAGTGTACCTGCTTTTGCTAAGGAGCACCTTAGCAAGGCGGGAATATACCTCAGCCCATACGCAGGTTTTCCGCATTCTCATCCCGTCTGCAAGACATTAGAGAATTATATCTTGTATGTAGTAGTACCTAGTATAGTTAATAGTACCTTTTTTTTTGTTGGCATTAAGGATTTTAAAATCAATTTCTTGAAGAGTAGATTCGATAAGTTAAATATGATAAGCGCTTTGAATAGGTATGTCAGTAGCGCAGATAAAATTAGGTATGGTAATGATTTCGTCATTCGCGCTGGTGTGGAACATCGTGCATTGAAGAGGCATAGAGGCTTAGTTGATTCACCTACACTGAAGGCGCTGATGCCCAATGTGAAGAGTGGTTCTAAATTGTTCTTGCATGATGAATTACATTATTGGAGCAAGGAAGAACTAATTGGCTTCCTTGAGATCTGTGAGCCAGAGGTTCTTTTGGGCACAGTAATTTACCCGCCAGAATTGTTGATCGGTTCCGATTGCTCGCTCAATCCGTGGTGCTACGAGTACGAGGTGAAGAAGAAGAAATTATTATTCTACCCTGATGGCGTGAGGAGTGAAGGCTATGAACAACCTTTGAGTGGAGGTTATCTACTGCAAACGTCTCGAATCAAGTTGCCCAATGCGGGCATTTACTGCGTTGATCTGCTCTGCAGTCGTTTTGCGCACCACCTCTTTTCCATAACTAGAGGGGACTTGATCACACCTGACAACCGCTCTTTTGGGCCATTCGAGGCAGTTCATAGTGGTGCTTTAGCTGGTATCTCACGTGGAAAACCC
GGCCATCCGCTATAATATTACCGGATGGCCGCGCCCGCCCCCCCTCTCTCCACGCGCGCATCTTTTGTTGTTGTTCCACGCTCCTTCCTATTGGTACGTGTCCTTCACTTTCTCATCTTTTGAGTGGCCTTTAATTCAAATTGAAGGATAAAACTTTCCTCGCGTGATTTTCTTTTTCGAATTTATTAACACGCGATGAATTATTTATGTCCTACYGATTATGTGAAGGACGTGGCTTTATTTGGACCATGCTGCTGAGTTTATTTGCGATTGAAGTCTATCGATAGTCTATATATTTAACCTGTCAGTTAWGTCTGTTTATCCAACTCAGCAGCATACCACGTTTATATTGTTAGCTCTGTTTTATTTATATTYACAGCATGATAATGTATCAGTCAAAAGGTAAACGTGGTTTTCATATGACTAACCGACGATATAACTCTCGTTATTCTATGTTTAACCGTATGACCGCTATTAAACGACATGATGGAAAACGTCGAGGAGGAATGTTATCAAAGCCCACTGATGAGCCCAAGATGACAGCCCAACGTATACATGAGAATCAGTATGGGCCAGATTTTGTCCTGGCCCATAATTCAGCTATCTCAACGTTTATCAGCTACCCTTGCTTGGGCAAAATCGAACCGAACCGGAGCAGGTCCTATATCAAACTGAAACGCCTACGTTTCAAAGGGACTGTGAAGATTGAACGTGTCCAAATGGACATGAACATGGACGGATCTGCCCCTAAGGTTGAAGGAGTGTTCTCACTCGTCGTGGTTATGGATCGTAAACCACATCTTAGCGGGTCTGGTTGTCTGCATACATTTGACGAACTATTTGGTGCAAGGATCCATAGCCATGGTACTCTTAACATAGTACCTTCTTTGAAAGACCGGTTTTATATAAGACACGTGTTCAAACGTGTATTATCTGTTGAAAAGGATACGCTTATGGTGGACGTGGAAGGTACTACTGCTCTTTCAACCAGGCGTTTCAA
GATAAATCTTCCGAGCTAAATGCCAATAAGCAGGTTGACACCCGAAACCCCCGCATAGCTGTCTGAGGAGTTCTAGTTTCCACCCCAATCGATTCAACGTGACCAATCAATCTTTCTCAATCAATATCAAAACCATCAATCATGCCTTTCGTGCAATTCCCGAACTTGTTTGAAATCAGTAAATTCGCAAGACAAGGCAAGACTGTTTCTGAATTGAAATGTGAAGTTTGGACTGATTTGCTATCATATCTTCGTACTGGATTGCCAACTGGATTGTTGTCTGATTTTGCTGAGCATCATGAACTTAATCAATTGCAAGCGTTCACAGCCGTTCAGTTTGATGAACCATGTTTCGTTCTACCAGCCCGAGCCGCCATCATAGTATACTGTCCTGAGCAAGATGATATGCTGTCTGGAGTTTTTGAGGTTGACGCCACAGGTAAGCGTACATTCGTTAGAACGTCAAACACTGATATCATCGGTTCAGCAAAGAGTGACGTAAGTGGTGGAAAACAGATTCAATCAGTCGGTGTAGCACAAGGACTTGAAACTGTGATGCAAATGATGGATTATATTCTGATTCAATTTCATGTACAATTTGGAAGCTTTACAGACATCGGACATTTTGGGATGATGCGCGATGCTATCCAACTGTATGGAACATGCGCCTGTCCCTTTCTGCTTAGCCTAGCCCGTTTCTCCACTGCGCTGTCTTATCTGAATGCGAAGTTGCCATCTATCGTAGGACTGCATTACAGTGGTGAACCAACTACTCTTGGAGGCATCATCACTCGTGGTGTTAATTTGAGCGCTCGCGAAGCCTACTTTTCAAAGAAATATGATCCTGCGCAATCCTTGGTTGCGAGTGCTTTCTTTACAGTTAAGACGTCTGCGAGCGGAGCTACGGTGATTGAGAAGATGTCAAGCGACATTGGTCTGGTTTATCATATGAACCGCGCTGCTGCAGTTAAGGTCGTCAGCTCTAGAATTGGAAGACTTG
GAGATCTTGGAGAGTTCCTGTTTACATACATTGAACCGCCCCCATTGTCTTGGCTTCCTGCCATTGCCGTGTCCGGGCAATCAGCCATTGCGGTATCCGGGCAATCTGCCCGGTCTTGGCAAGGCGCCCGGGAGCACTTATGAATAACGCCCTTCCTCCTCTTAATAGCAATAAATTCTTGAGCAGCAGCCAACACAGTTTAAGCAGACTCATTTTTTTCCAAGGGTATAAGAGGCTGGAGGCCTTTGCCCCTACCTTCACTGCAGAAAGAGAGAGGCTTTTGAGAGGCTTTTCAGAGGCTTTCCGAGGCTTTAACCTTTGCCTGAAAAAAAAACAAAAATGGATCATCAGTTAACAAGAGAAGAAAGCCAAAGGCTTATGCACCTTTTAAAACTCCCTATGGAGCAATATGGGAATTTCCCTTTAATGAGAAAGGCTTTTCTAAGAGCCTGCAAAATTGTGCATCCAGATAAGGGAGGAAGCGATGAATTGTCTCAAGAATTGATCAGTCTCTATAGAAGACTTGAAGAATCCCTTCCTTGCCTGAGTACTCAGGATTTCATTGAAACTGATAAGGTTTGTCTAATTGAGAAAATTGATTATCTTACAGATTGGATAAACTGCAATTTTGAGAATTGCAATAAATGCCTTTATTGCCGCCTATGGAATAACCATAAAAGTGATCCGCCTTTCCCAAAAGTTTGGGGATATTGCCTCTGCTACAAATGCTATATAATTTGGTTTGGCCTGGAACCATGTCATTTTGCGTTTCAAAGTTGGATGCAGATAATTGCTTTAACACCTTTCTGTGCTTAAATATTTAAGGTAAGTTTTATTTTGCAGATTCCTTCATATGGAACCCCTGAATGGGATGAATGGTGGAAAGAATTTAATAAAGATTTTGATCTCTTTTGTAATGAAGCCTTTGACAGATCGGATGATGAGCAAGAACCACAGCCCGACGACTCAGCACCCATCATCCTCTCGCCCACCTACCCCG
AAGTTTTTTCCTGCCGACCCACGTATCAAAAGGAACAATGATCGTACGAACCGTTTGTCGAGCAAAAGAGAAATGCCTAGAAAAATACAAGAACATACTAAAATACAAAGAACAACTAGCAAAACAAGATCAAAAAGAAAACGAAACTACCTCAAATAATAAAGACACATCATCTTCAGTCCCAAAACCCTCAAATTTTAGAAAGACAAAAGTGCAGAATCAATACAACCGCGTTTTTTCAATAGACGAGAAAGTTGCTGAGTATGAAAAAATTCTTAATGATAAAGTTAACATGATTGATGCCATTTTCAATAAAGCAGAAAAGATCCGGGATTTATTCATCGGAACAGAACCTTTGACTAAAGAACTAATAAAAAACGAATTGCAATATGGAGCTATTGTTTTAAATAGAGCGAGCGATTTAATTTTGGCTTTTGCCGATAACAACGAGCCACGTGAACCCGAATTTGTGCTTAATACAGATATGATTGTTAATGATTTAAAGCCATTGCTACATCCTACCAGAATATTTGATTATTCTAGTTTTGGATTTGATGACGTAAACAAGTTAGCTATTAATCCTAAAATAAGATATTTGCCTAATTGGAGCATTAATTATATCCGCAAATGCATACAGTCATTTTTCACTTCAAACAGTAATATCGAAGTTCAAAATCTTCATAATTACAGCAATCATTATGATAACAGAATTTACGAACATGCAATGCCTAATGACGTTAAATTACAAATTTTAATTGGATTGGACAAAATGTTTAACAAGTTAAGTATCCAACACAGATTTGGTACATTTGAAACACAAATCTTAAGTTGTTTTTTTATGAAGCAAAAGATCTGCGAGTATGAAGCCTATATGCATTTACCTGATTGTGTCAATAAAAGCAAAAAATTGAAGAAAGGTACCGAAACAGTATGTTGGCAATATTTAGCTGAAATTATCAAACATTACGAAGGAATACCATTTTATCATCACACTCATAGT
TTAAATAAGAAACTATATATTCTTACAATATACATTTCTTGCGCTTTTAAGGAGAAATCCTCAAACCTTAGACCCGTAAGACACTAAGGAAGAAAAAGGAAAGATTTCTCTCTTGCCCCAAGCCCGTCCAGCTCACGACGTGATATAAACCTCAGCATTAAGCCCGTCTAGCTCCCGACGTGATATAAACGTAGCATTAAGCCCGTCTAGCTCCCGACGTGATATAAACGTAGCATTAAGCCCGTCCAGCTCACGACGTGATATAAACCTCAGCAACACTTTCCAACCAAAACACCAATTAGATATTTAAGTTATTTTTACAATTGATTATAAATATTTACTGCGTACGTCCTTGATCGGAGCTCGTACAGTATTCGTACTGATTTGCACAAATCTTCGCAGTGTTATTGGCTTCTTTTTGCCTAAAGTTTTGCTATTGATATTTACACTCTTTTTCTTTTGCGGTTTAGTAAATAAGAAGAGTTATTTATCTTGTTTGTTTTTGATTTACGCATTTGACACTTATAAAACTATACAAAATGTCAGGTACTTTTTCAACAACGCTCCCCCAGCTCAAGCTTCAACTATCTATTCCTGAGTTAACTCAGCTAAAGATACGCGATGCCCAAGCACACGAAAAACCAAGAATTGTTGCTCAATTAACTAGATCTACTCTAGAGAACATGAATAATACTTATATTATGACTGAACCCTTAGATGCTATTCCTGAGAATACATTGCGCAAACAAGTTTTGGCTTACATAACGGAATTTAATGAATCACATAACGGTGTTTCTCGTCCAAGTCGTATTGCTCAACTTGACGGAAACATTGCTTATTTGACGCTATATTTGGATTATTTGATGCAACACACGAAAACACATGCTCAAACTAAAGACTGTTTTTTCTTGATGTTGAAAGCTATTGCTATGGCTAAAGAACATATCTTCATTGAAGATGGGTCCTTTTACTCCATAGCTATTGCTCTTCGCTTAATAAA
CCATGGCCGCGGGATTGAACGCTCTTTAATAACCATGGAAACTCTAGTAGGAGGGCTGCTGACTGGAGAAGATTCTCTGATCAGTATGTCAAACGATGTATCTTGTCTTTATGTTTACGATGGACCAATGAGAGTTTTCTCTCAGAACGCATTAATGCCAACTCTGCAAAGTGTAAAAAGAAGTGACCAATTTTCCAAAGGGAAAACAAAGAGATTTATCATTGACCTGTTCGGAATGAAGAGAATGTGGGACATCGGAAACAAACAGTTGGAAGACGAGAACTTAGACGAAACTGTAGGCGTGGCTGACTTGGGGCTGGTGAAATATCTAATCAACAACAAGTACGATGAAGCAGAAAAGACAAGTTTAAGGAAGTCAATGGAAGAAGCATTCGAAAAATCCATGAACGAAGAATTTGTGGTTTTAAACAAAGGAAAGTCTGCAAACGACATCATTTCAGACACAAATGCGATGTGCAAATTCTGTGTAAAGAACTGGATAGTGGCAACAGGTTTCAGGGGAAGAACGATGTCAGATTTAATTGAACACCATTTCAGATGCATGCAAGGGAAACAGGAGGTGAAAGGATACATTTGGAAACACAAGTACAACGAAAGGCTTAAAAGAAAACAGCTAAGCAAAGAAGAAGTGAAATTCGACAGAGAAGAATATACTTCAAGAAGCTTCAGACTACTCTCTTTCTTGAAGAACAGCGAGAGGACCAAACTCGAGCCGAGAGCAGTGTTCACAGCAGGAGTTCCATGGAGGGCATTCATCTTCGTCCTAGAACAGACAATGCTGGTGGTAAACAAACTGGACCCGAATTCAGTGATATGGATGGGAAGTGATGCAAAGATAAACACCACAAACTCCAGGATAAAGGAAATAGGGATGAAAAATCAAGGACAAACACTAGTGACACTCACAGGAGATAACTCCAAATACAACGAGAGCATGTGCCCAGAGGTGATGATGGTGTTCCTAAGAGAACTAGGAATA
ACCGGATGGCCGCGATTTTTTTTGTGTGGGCCCCACAACGCACGTGCTGACAAGGACAAATGGACCAATGAAATTGGCTCCTCGTAGCTTAATTATTCAATGGTCCCCTATATAAACTTGGTCCCCAAGTAGTGCACACATACCAATGTGGGATCCATTATTAAACGAGTTCCCCGAAACCGTTCACGGTTTTCGGTGTATGCTAGCCGTTAAATATCTGCAGCTAGTAGAAAAGACGTATTCTCCAGATACTTTGGGGTACGACTTAATCCGGGATTTAATATCAGTCATCAGGGCCAGAAATTATGTCGAAGCGACCAGCAGATATAATCATTTCCACGCCCGCCTCGAAGGTACGCCGCCGTCTCAACTTCGACAGCCCATATTCCAGCCGTGCTGCTGCCCCCATTGTCCGCGTCACCAAAGCAAAAGCATGGGCGAACAGGCCCATGAACAGGAAGCCCAGGATGTACAGGATGTACAGAAGCCCAGATGTTCCTAGAGGCTGTGAAGGCCCGTGTAAGGTCCAGTCTTTTGAGTCTAGACATGATGTCCAACACATAGGCAAAGTCATGTGTGTTAGTGATGTTACTCGTGGAACTGGGCTGACCCATCGAGTTGGTAAAAGGTTTTGTGTTAAGTCCGTCTATGTTCTGGGCAAGATTTGGATGGATGAGAACATCAAGACTAAGAATCACACGAATAGTGTTATGTTCTTCCTTGTTAGAGATCGTAGGCCCGTAGATAAGCCCCAAGACTTTGGTGAGGTGTTTAACATGTTTGATAATGAGCCCAGTACGGCGACTGTGAAGAACGTGCATCGTGATAGGTATCAGGTGCTCAGGAAGTGGCATGCTACTGTGACAGGTGGTCAATATGCATCGAAGGAGCAAGCTCTTGTGAAGAAGTTTATTAGGGTTAATAATTACGTTGTGTATAACCAGCAGGAGGCTGGCAAGTATGAAAACCACACTGAGAATGCTTTGATGTTGTACATGGC
GTATTGTGAAACGTTATTTCGTTCACAACCCGGATTAATCAGTTTTTCTGAGTATATACCCGTTAGCTACTCAATGGACACTTTACTACATTTTGTAAAGTTTTCTAAAGTCCTAAGTTTCTTGGACGTTAATGCCACGTTTGAGATCCCACTATCTGATGAACAAATTAAGTACATTCAGTTGTGGATGCTCCGTGATGTGGTGATTCCAGCCATGAAGTTTTCTTGGTGTGGATTCATCTTGCTCGATAAGTTGGAGATGGAACTTGAACGAATTTATCAGAATGATTATTCTCCACCTATCTTGATGCATGTCCCCTCTCAGTTGGTTACTGATGAGTTGGCAGACTTCATCGATGAGTTCGGTGAAGTACCTGAAGAAGCTTACTTGAGTCCTGAAGAAAGAGAGAAGATACATGAACCCACTTTCTTGAACCATGAACATTGGGGAAGTGAGTCTTCAGGGTCGAGTTTCCTCGATGAAATCGAGATGCTGTACGACGAGACTGTTAAGGATGATGTCGTACAAGATGTTAGTGCCGACATGCCCAAGGATTACCAGATCATGTGGAATGATGGAGCTGTCGATGCCGTTTGGTCTAGTAAGTTTGAAGTTGAGGAGCCTCCTAAGCCCAAATTTAAGCCTCAACAGACCGATCGAATATGTGATCCTGTGATAATTCAGGATGCCATAAATGATATATTCCCATTTCATCATGAGATGGATGATACCTATTTCCAGACTTGGGTAGAGACGCAGGATATATCTCTTGAAGTTTCAAAATGTTGGCTTGATGCGTCAAATTTTAAGGATTTTACCAAGGGACAGCAGACTTATGCTGTTCCTGCGTACCAGTCTGGTGCCACCAGCAAGCGTGTTAATACTCAACGCGAAACATTGCTTGCAGTGAAGAAGAGGAATATGAATATTCCAGAGCTTCAGTCTACCTTTGATCTAGATGCTGAGGTAGCCACATGCTTTAAACGGTTTTGCACGCAT
GTTATTTGCATTATGGCTGCGGTTTTCGGCATTCAGCTCGTACCAAAACTCAACACTTCTACGACACGTCGTACATTTTTACCTCTCAGATTTGACCTACTTCTCGATCGCTTGCAGTCCACCAATCTTCATGGTGTGTTATATCGGGCGCTAGATTTTAATCCAGTCGATCGGTCCGCCACTGTTATTCAGACGTATCCCCCTTTAAATGCTTGGTCTCCCCACCACGCTTTCATCGAGAACCCACTTGACTACCGCGATTGGACGGAGTTCATTCATGACCGTGCCCTCGCCTTTGTCGGTGTACTCACTCAACGTTACCCTCTCACACAGAACGCTCAGCGATATACCAACCCGTTAGTGCTTGGTGCAGCCTTCGGTGATTTCCTTAATGCTCGTTCCATTGATATATTCCTCGATCGACTGTTCTATGACCCAACCCAGGACTCTCCTATCACGGCGATTACTAAATTTCCTTACCAATGGACCATTGACTCCAATGTCACTACTGATTCTGTTCGCACATCGGCCGGTTGTAAATACATTACGCTCTATGGTTACGATCCCTCACGGCCGTCCACCCCCGCGACATATGGCAAACATCGACCTACTTATGCCACGGTATTCTACTACTCCACTCTTCCCGCCCGATCTCGTCTCTTGGCGAACCTCGCCGCCGGTCCAACTGTTTTGGAACACTTCGATTCTCCTACTTATGGCCCCCATCTGCTACTGCCGCAGACAGGTGACGTGTTGGGATACAGTTCCAGTCTGATAAGCCAAGCCGCTCTGTTGATGGTGGAGTCAGTTATGGACGCCCTTCGGGACAACGCTAACGCCAGCGCCTCTACTGCCGTGACACGCTTAGACCAATCGTACCACCCTGTTACCTCTTTCGATCCCTCCACGTTCAACACTTTGCTCCAGAGAGCCACCAATCTTGCACTGTTAGCCGTCCAGGGAGTGCAATCCGAGAGTGCTATTCCGGCTATTCCTACCA
ATGGATAGCTTTGGCAGAGCTCCTCCTCTTTGGCCGCAGTCAGCTTTGCCTCGGGTCCCTGGTGCTGCTCCGTCGTCCTCTGGACTGCCGTGGAGCCGCGTCGGTGAGATAGCTATCTTTACCTTTGTTGCAGTATTGGCGCTTTACCTGCTCTGGAGTTGGGTGGGTAGAGATCTTCTCTTGGTTCTTAAGGCTCGCCGCGGAGGCACTACGGAGGAGCTGACATTTGGGCCCAGGGAGCGCCACAGTTTACCAGCTGTAGCTGTTGCTCGGGTGGAAAATCCTCCGTGTCCCAGTGGTTCAGTGGAAGCTAGACCGTTCACCGGTTAGCTGTGCCCTCAGCATGCCTCTCTCTGGAATGAAGCGTAAGAGGTCCGATGAGACGGGTCGCCGTAAGAGATCTTCTGGGGTGAAGCAGGGGCGTACATCTGCCGCCCGTGCTGGTTCTGCTGTTCGCAGGACTCGTCCCTCTCTGCAGATCCAGACGCTGCAGGCGGCTGGTACTTCAATGATCGAAGTGCCATCCGGTGGCGTTTGTGACCTTCTTGGTTCCTTCTCCCGTGGCTCTGACGAGGGGAACAGGCACACCAACGAGACTGTCATCTACAAGGTGGCACTGGACTACCACTTCATTGCTACCGCTGCTGCCTGCAAGTATTCATCTATTGGCACTGGCGTGGTGTGGTTGGTGTATGACGCACAGCCTTCGGGGAATCCCCCGACAGTGAAGGATATTTTCCCTCACCCTGATACTTTGACAGCGTTCCCGTACACCTGGAAGGTTGGTCGTGAAGTGTGTCATCGGTTCGTGGTGAAGCGGAGGTGGACTTTCACGATGGAAGTTAACGGGCGTATCGGTTCCGATATACCTCCTAGTACCAGCTGTTGGCCCCCGTGCCGTAAGAACATTTACTTCCACAAGTTTGTCACCGGCTTAGGTGTTAAAACGGAGTGGAAGAACACTACCGGCGGTGAAGTCGGTGACATTAAGAAGGGTGCC
GCATGCGCTACTAGAAGAAGCAACAGAATTGTCAAAAAAATTAAAGTTACCCAACTTAGCAGCAACCACCGCCGCTTCTTATCAAATAGAAGAAGATAGAGTAGAACAAAAAAGTAAATGAACCAATATTCAATGAGGAAAAATAAACCAACTAAATCAGCATGACTCATTGATATAAAGCTTCCAGCAGTTCTGCCAAGGCCGCCACCATGGCAGGACTTTTCTTTGTTTTCGGGTTATTGGCAATCTCAACTACTAGGTTAGTAACTGATTGCGATACTTGCGTAGCTGAATATGTTTCATGCTCTTCACTCATTTTGCTGCCTCCTTTGTCAATTTGTTTGCTTTTGCCGATATGATACGTTTGGTATCCTTATCTGGCAAAAAAATATCAGGAAACAAAATTTCAGGTTTAACCTCAAAAAGATATGAAAATTTCGCAATTAATTTGCTACTAGGGTTGCGTGATCCATTTTCTATGCTTCTAACAGTTATTTCCGCAATATCAAGTAATTTTGCAACACTATTTTGAGACCAACCATTCCTATTTCTTTCTGCAATAAGTCGCTCACGCTTCATTTTTGCACCTCCAATTCCGATACATATCGTATCAACAATTATTATAATAAACGATACTTTAAGTATCGTCAAGTGTTTTTAGAAACTTTTTGTATCATTGATTGAAACCGATACACAATGTATCTATACTGATACATATAATATCCATTAAGAAAGGAGCGGTACTATGGCATCTTCAGGAATTGGGAATCGTTTAAAAGAATTACGAAATATGCAAGGCAAGACACAAGATGAGGTTGCAAAATCAATTGGTATCAGTAGAGCTCGATATTCCCATTTGGAAAACGAACGTAACGAACCCGACAATGAACTACTAAAACTTCTTGCTAGCTACTATGAAGTATCCACTGACTATCTTCTTGGAAATAGCGAAAAGAGTCATAAATCACCAGACTGGGCTACTGAAGCTGATCGTATTGAT
ATGTATACTCGTTACAGTTACAGCCCTACTTTGGGCAAAACCTATGTGTACGACAACAAATACTTTAAGAATTTAGGTGCTGTTATTAAAATGCCAACGCAAGAGCATTTAGAGGAGCACGAACATGAAGAACGCAACTTGGATTCGCTCGACAAATACTTGGTGGCGGAAGATCCTTTTTTGGGACCTGGCAAAAATCAAAAACTAACTTTGTTTAAAGAGATTCGCAGCGTTAAGCCCGACACAATGAAGCTTGTAGTTAACTGGAGCGGTCGCGAATTTCTTCGCGAAACTTGGACGCGTTTCATGGAAGACAGTTTTCCCATTGTAAACGACCAAGAAATTATGGACGTGTTTCTGTCTGTTAATATGCGACCAACCAAACCGAACCGTTGTTACCGATTCTTAGCGCAACACGCTCTGCGTTGTGATCCCGACTATATTCCTCACGAAGTCATTCGTATTGTAGAACCTTCCTATGTAGGCAGTAACAACGAGTACAGAATTAGTTTAGCCAAAAAATACGGCGGTTGTCCCGTTATGAACTTGCACGCTGAATACACTAATTCCTTTGAAGATTTCATTACCAACGTAATTTGGGAGAACTTTTACAAACCAATTGTTTACGTAGGCACTGATTCTGCCGAAGAAGAGGAAATACTCCTAGAAGTTTCTTTGATATTTAAGATCAAAGAATTTGCACCTGACGCTCCGCTATACACTGGTCCTGCATATTAAACTTGCGATTCAGTTGACATCGTCAATTTGTAACTCATAATTTTATCTAAATTCGATCTCAATTCTTGTAATTTTTGATTGGTCGGTTTGGTTCCTAATGCCGACACCACATTAGCTAACGCTTTATCGTATTGTTTTTTGAATGTCAAATCTTCCACCGCCATAATAAATTGTTGTAAATTTTTATCGGACAATTGAAGTTCGACATCATCGGATTTGTCCAAAGGATTATCATACGTTTGTTGTATCAAGTTATCTTCAA
ACCGGATGGCCGCGCGATTTTTTTTAGTGGTGGGTCCAGAACGCACGACGATGCAGACTCAAAGCTTAGATAACGCTTCTTTGGCTATAAGTACTTGCGCACTAAGTTTAAATTCAAAACATGTGGGATCCACTAGTAAACGAGTTCCCGGATACGGTTCACGGGTTTCGTTGTATGCTATCTGTAAAATATTTGCAACTTTTGTCGCAGGATTATTCTCCAGATACTCTTGGGTACGAGTTAATACGGGATTTAATTTGTATTTTACGCTCCCGTAATTATGTCGAAGCGAGCTGCCGATATCGTCATTTCTACGCCCGCGTCGAAAGTACGCCGGCGTCTGAACTTCGGCAGCCCATACACCAGCCGTGCTGCTGCCCCCATTGTCCGCGTCACAAAACAACAGGCATGGACAAACAGGCCTATGAACAGGAAACCCAGAATGTACCGGATGTACAGAAGTCCGGATGTTCCAAGGGGATGTGAGGGTCCCTGTAAGGTACAGTCGTTTGAATCTCGACACGATGTCGTTCATATTGGTAAGGTAATGTGTATTTCGGATGTTACGCGTGGAGTCGGTTTGACCCATCGTATAGGTAAGCGTTTTTGTGTCAAGTCAGTTTATGTTTTAGGTAAGATATGGATGGACGAGAACATCAAGACCAAGAACCATACGAATTCGGTGATGTTTTTCCTTGTTCGTGATCGACGACCGGTAGATAAACCACAAGATTTTGGTGAAGTATTTAATATGTTTGATAACGAGCCTAGTACGGCGACCGTGAAGAACATGCATAGGGATCGATACCAGGTGTTGAGGAAATGGCATGCAACCGTTACTGGTGGACAATATGCGAGTAAGGAGCAGGCTTTGGTCAAGAAGTTTGTTAGGGTTAACAACTACGTTGTTTACAACCAGCAGGAAGCAGGAAAATACGAGAATCACACCGAGAATGCATTGATGCTTTATATGGCTTGTACCCATGCTAGCAATCCTGTT
AGCAAAAGCAGGTACTGATCCAAAATGGAAGACTTTGTGCGACAATGCTTCAATCCAATGATTGTCGAGCTTGCGGAAAAGGCAATGAAAGAATATGGGGAAGATCCGAAAATCGAAACGAACAAATTTGCCGCAATATGCACGCACTTAGAAGTCTGTTTCATGTATTCAGATTTCCACTTTATTGATGAACGGGGCGAATCAACAATTATAGAATCTGGCGATCCCAATGCATTATTGAAACACCGGTTTGAAATAATCGAAGGGAGGGACCGAACAATGGCCTGGACAGTGGTGAATAGTATCTGCAACACCACAGGAGTTGAGAAGCCTAAATTTCTCCCAGATTTGTATGACTACAAGGAGAACCGATTTATTGAAATTGGAGTGACACGGAGGGAAGTTCACACATACTATCTAGAAAAAGCCAACAAGATAAAATCTGAGAAGACACACATTCACATATTCTCATTCACTGGAGAGGAAATGGCCACCAAAGCGGACTACACCCTTGATGAAGAAAGCAGGGCCCGAATCAAAACCAGGCTGTTCACTATAAGGCAGGAAATGGCCAGTAGGGGTTTATGGGATTCCTTTCGTCAGTCCGAGAGAGGCGAAGAGACAGTTGAAGAAAGATTTGAAATCACAGGGACTATGTGCAGGCTTGCCGACCAAAGTCTCCCACCTAATTTCTCCAGCCTTGAAAAATTTAGAGCCTATGTGGATGGATTCGAACCGAACGGCTGCATTGAGGGCAAGCTTTCTCAAATGTCGAAAGAAGTAAACGCCAGAATTGAGCCATTTCTGAAGACAACACCACGCCCTCTTAGATTACCTGATGGGCCTCCCTGCTCTCAGCGGTCGAAGTTTTTGCTGATGGATGCCCTTAAATTAAGCATCGAAGACCCGAGTCATGAGGGGGAGGGGATACCGCTATATGATGCAATCAAATGCATGAAAACATTTTTCGGCTGGAAAGAGCCCAACATTGTAAAACCAC
TGGTATCAGAGCAAGGTTTTCTGTAAGTAATTTATGGCTTTCATGGGGTAAAACCCTTAGATAGGAGCCTGAGGGCTCTGCTATGTTCTATTTTGAGAAAATAACTGTGTAAGTAGTAATGCATGATAAATCGAATAAGTTCTTTACGGATGGTCCTAAATTTATGAAATCATTCTTTTACTATCTGAGTGAGACCCTTGTGTTTCCAAGTTCTACTGAGAAATCATGAGTAAATGGACGTTGACACACTGACTTAAGGAAAAGAAAGATGTGCCTAGGATGAAGTCGAGCACTGTTCTAGGCTGAAGGGTGAAAAGAAAAATGAGTTGAGTTGGGAGTAAGACTCTGAGAGGCTTGAGGCAAAAGAACCGGAACCTTACCTAGCAAAGTAAGACCCAAGGGAGGGCAGTAGCTGGAGAACCCCGGTGTGAGTTTCTTTACCTAGCAGAAGATATACTCTAGTATCCTCAAAACACCGTGAAGTATTTACAACCCTTTATGAACAAGTATTTTCTGGAGTTAGATGTCAGCCACCAAAGATCATGATCTATCACAAACAAACTTGAGTCATACAGAGAAGAACTCAGATGTAACTGAATGACTAATGATCAGGGACCTCTATTAAAGAGCTTAGTAAGAAGTAAGTGCATAAACTACCTCTGGAACTGGTTATAATCTTGAAATGAGCATATGTATCCCAAAGGTTACTCCTATCTGTCCGTGACCATAAGAAACCTTCTTTAAAGAAAAACTCTGGATTCCTACTGGGATCTTGAATTTGAAAAGTACAAAAACTCTCATTCCAAATCTGTTTCAGATCTTTCTTATTTAGACTTAGCATCTGCTGATAAGGTCTCTAATAAAGACCTTGCATTTAATTTACATATAAACACTTATCGTAGTGATCTTGGTTTTAAAGTCGCAATTCACTCTTTATCAAAAAATCGTGAGCTGCTAATACAGAACAGGAAGCTTTTGGAAGAACAAAAGCAGCAGCTGT
GAAAACAAACCAACACAAACACACGTATCCTCAAACGGACCATATAAGGTGAATAATAGCAATACGCACTATACACCCATATGGCTAAAGTACGTGCCGCGTTGGAGAGAATTAGGGACCCATCGGTGCAAACCGCTTTATCTGAAGCAGCTTACACACATGTCCGCCCCGTTCTCAAAGAATCCCTAGTCAACTGCCCCTATGCCCTTTCTAACGACGAAGCTGATTGCTTAGAAAGTTTTGGCATTACTGTAAATCCATATGCTAACCAAACTCACACTCACGCAGCATGTAAAGTTATAGAGAATAGAATGTTAGAAATAGTTGGCATGCACTTACCTAAACACTCATGCACCATGCTTTTCCTGAAAAGAAGCAAATTGCGATACATGCGGAGGGCAGCTATACTTAAAGACGTCTTTCTCAATAAAGACGTTGAACCTAAAGACCTGTTTCGCTACGATCGTGATACAATAAGAAGTAGACTGCAGGATATAGACACCAAAATTGCATATATGTCTGACACTCTGCATTTCATGTCTCGCAGGGAAATAGTGCAGTTATTTGAGGATTCACCGAAACTTGAGACACTACTCGCCACTGTTGTGCTACCAGTCGAAGCCCTTCACAAGAGAACATCGCTCTACCCGAGCTTGTACTCGATCAACTACTCAGCTAAGGGCTTCGAATACATACCAGGCAACCATGGCGGGGGTTCTTATTTCCATCCCTACACAACCCTCGAATGGCTCAAGGTGCGTATGATCAACGCTGAAGACTTCCATAAACTCTCAACCGGGTTTATTTTAACCTTCCAACTTGTGGAAAGCTTAGGTGCTAATCACCTTTTCATAGTGCAGAAAGCCAAACTCCTAACGCCACAGATGCGCACTTTCTGTCGTGACAGCTTGGTCACACTCCCACAAGTTTTTTGTCCGGCAGCTATGAACGCTAATAGACCTCTCTCCAAAACTAAAGCTATGCAAATGCTATTATATTG
GTAATCCACGAGAACGAGGTTCAATCCCTTGTCGACTCACGGAGTATCGAACTTTTCTTAATTTTATTTAATGGCAAGTTCTTTAGATCTTTTGAAATTGATTTCTGAGAGAGGCGCTGACAGCCGAGGCGCTTCGGACATAGTTGAACAACAAGCTGTAAAGCAATTGCTTGAGCAAGTTGACTACTCGAAAAGGTCCAAGAAAATCAATATTAGAAATAAACTCACGCCCGATGAAGAGAATGCTTTCCGGGCGCGCTATGGAGGAGCTTTTGATTTGAACTTAACTCAACAATATAATGCTCCCCATAGTTTGGCTGGAGCTCTGCGAATAGCGGAGCATTATGACTGTCTTTCAAGCTTCCCCCCTCTTGATCCCATCATTGATTTTGGTGGTTCTTGGTGGCATCATTATTCCAGGAAGGACACACGTATTCACAGTTGTTGTCCCGTGTTGGGCGTCAGAGATGCTGCTCGACATGAAGAACGACTATGTAGAATGCGTAAGTTGTTACAAGAGTGTGACGACAGAGAAGATCTACCAGATTTCTGTATTGATAGAGCTGAATCCTGCAGTGTCCAGGCTGATTGGGCCATATGTATTCATGGTGGTTATGACATGGGTTACACAGGTCTATGTGAAGCTATGCATTCCCACGGGGTGCGTATTTTGCGGGGTACTATTATGTTCGACGGTGCTATGTTGTTTGACAACGAAGGCGTTTTACCTTTGTTGAAGTGCCGTTGGATGAAGTCTGGGAAAGGTAAATCTGAGGTCATTAAATTTGATTTCATGAATGAGAGCACACTTTCTTATATTCATTCTTGGACCAATCTTGGTTCATTTTTGACTGAGTCTGTGCATGTGATAGGAGGTACTACTTATCTCCTAGAACGTGAGCTCTTAAAATGCAATATTATGACCTATAAAATCGTTGCCACAAATCTGAAGTGTCCTAAGGAAACGTTGCGACATTGTGTTTGGTTTGAGAATATTTCC
TTAAAATTTAACATTCTTAACCAGTTTCATAAAGTCTTGTGCGCGTTTGTCATTATGCAGAATACGATACCAGTTATCTACAATATCATACAGTAACGGGCTATTCTCTTTAAACTTCGCACAAACTGCTTTAATTCGTTCGTTTGCTGCCGTGAATTTTTCATCACAGATCTTTTTAGTTTCTTCGTCCATAATCCAACGAGTACGAAGGAGTAACTTGGAAACCTCTTTATTATAATGACGACCGTACAGTCTGTCAATAAATTCTGGAACACAGCGTTCTAGTTCATCGTCATGAAACAACATAGTGATCACACCCAGATATTCGCCATACCCCAGATGATTGGTCTTAACCTTCTTAGCCAGACCAGCCAGCTTACCGCGAACAAATTCTAGCGCACATTCCAATTGTTCGTCAACGAGATATTTTTGTGTCTCGTTTCGAGTAATAATATACTTTGTTACCCCGAAGTAGTCAAGCGCCGTATGTAATGTATTTTCACTATAGATCGATTTACGACTACGGCTTTCGAATGCATCACCTACGCGGAACATGTGCAAGCCTGATAACTCGCGAATCTCTGCCGCTTTCATGTGATGGCTGGTTTTATGCCAACTGTCACCAATCTTTTCCATGATATACACGTTAGGCAGCTTGGGAGTCGCTTCACGTTGTGTACGCTCGGTCTTTTCCGGTTTAACTGCTTTAGCACGCAGATCATCGGCCTCAGACACTTTAATCACGGTCATTTCAGAATCATCATAATACTGTTTGATGTACTCGAAAGTCTCCATATGTTTTTCGTTGTTCTGACGGAACACCAGTACCTTTTTATTGATGCCGTATTCCTGGACCATGCCGTTAAGAGTCAGTGCACGCAGTTTCGGTTTATCGGTATCATCAATAAGACACGTAATATCTTCTTTATGCATCCATACAAAATGCGTAATGTTGTATTGACTGCTAACGAAAGCAGGGCGCAATTTACTGATTGTGTGA
TTAAAAAACAGTCAAAACCAAAATGCTTGATGCACGAACCTATATCCTTACGACCCACGAAACCCAAATGTAATACGGAAGAACCCGAAAATTGTCTATGTGAACTACACAGTATAGAAACGCGAAGTCAAGAGCCAAACCAAAGTATCACCTCCGTGCGGCGGAAGACTCAATTAGCTAGAAGACTGAGGGAGCGCTTAGACAGGCAACAAAGACGTAAAGATGAAAATCTGTAAACCATACATTCACAGACTACGCTCTGAGGGAAAGAGTTATTATGAAGTGATCGAAGATGTGTTTAATAATAGGACTAACGAAGTTGTGTCTAACTATGAGCATTCTTTCTCTACTTTTTATTTCTACGAGACACGTTCCGATTTAAGAGATTTATGTGAATACGTCTTATCGGTTAGCTTTGATAAAGGGATGAACGTATTTATTCTTGACCGTGATAACATGATAGGCACTAGCGTTAAAGTATTCCACCATAATGAATATCATATGTATGTGCACAGTAACGGTATCCTATATAATGTTCTTATTAATGTAGATAATCTAATCAGTTTAATGTCAGGTGAATGTGCTATGTCAGCTCCTCATAATCAGGGTTCATCTAATGCTAAGAAACTAGAAATTATCGTTCGTAATGTTTATGACTATAAAGCTGAGAATTTCGAACAGAATGTCGTATACGCTCTTCAATACGTACCACGAACACTTGAAATAACTACACTATGCGATGATATGGAAGTTGATAGCCGTTATGCTGAAGGAAGTAATGAAAAGATTCCTTTGAGTTTAGTAGCGTATCATGATTATATGCGTGATGTTAAAATGGGATTGGATGTTAAATTAGAAGCTGACAATCCAGTACTTAAGGTGAGAAATGGTTATATTAGGAAACAATTCCCAGATGCGACGGAGGTATTATATAATAGAGATATGAAACATCACGTTGTATACATTTCTAACAGTGAAAGCATTCCAAGACGCTTAACTC
GTGAAATTATGGCGGTTGCGTCGCGCCCTTGCGGCGTGGCGACTTCAGTCTTACCGGCTAAGAAGCCCTTAAGCTTCTTTACGGACCTCGTGGGAAAGACCCCCCCACGTTGTATCAGGGCACCACACACACTGGCTTGGCCAGTGTTTGCGGACCTTGACAACGAAGAAGAATCTCCAGAGATTTGTAGAAAATGTGGTAAGTATGCTAACGGCTTTGGTGTTTTTGATTTAACGGACCTGGGTGATGTTTGCTTGTGTTCAATTCGGCCACAGAGACATGTTGGTGGACCCTGTTGTTTGTGTAACAAGCAGTACATACGCGCGTGTGGTCGGTACTGCGCGCGCGTTTTGAAACACTACAAGGCTTTCAATAAGGTCATCCCTTGCTTGCACTCTCGTCAGGTTAAACCAGTCTTTGAGGGCGAAGTTGAAGACCTGTTTGTTGAATTGGGAGCCCCGACAAGGATGAACTTCACTGAGGCTGAACTTGCCTCTCAGGGTGCCAGCATCATGGACAGGTTTGTTGACCTTGTTGAACCGTGCTTGTCTACTGAGGATTCGAACTTCTTGGACAACATTTGCTCCGACGCCAGCATTAGGAAGCGCTTGGAGGATGAGTACGATGTCGACATGATCGCTGCGGCGCGTGCTAGAAAGGACTTTGCTAAAACCCTGAAATTGGCCCTGCAGGATCGCGAGAGGAAACCAGACAAGTGGTACAGCAAACTGGGTTGTATTACGACAAAGGGTAGGCAGTGGGCAAAGAAGGTTGTGCATGGTGCCAAAAAGTTATCCGACCCGCTTAAAACCTTGGCCGCAATTTTGTTGGTTGCCCTTCATAATTGCGTGGCTGTTGACACAACCACTATGCTGTCTCATTTTAAACCTGTGAATTTGCTCGCAATCCTGCTGGATTGGACAAATGACTTACCTGGGTTCTTAACAACGTTAATCAGGTTTATGGAACTTTATGGCGTCGTGCAATCTACGGTCAACTT
NCCTATGGGTTGGTCTACATAGGTGTGTCGGGAGCGACACGTATAGACCATTTCAGTAGTTCCGCGCTAAAAGCGACTCCTTTGGAATCGGTGATTTGCCGATTACATGGAGGCTCCCTGGAGGGATTGCCTATCTGAAAGATAAGATGGCTGCTGCACAGCCGTGGGCGAAACGTTTGCGTTTACAACGCGTAGGAGAGGTCCTAACAAACAACCTCTAACGTGGTCCAGGTGGTGACACTCTCCATTCCGTCAAGGACGAAGCTCGTCCGTGAAACGAGTGACTCGCACCCTGAATGAGAAGAGAGAATAACGGATGCTTCTGGTAGTTGTGGAGTAGTGACCCTAGAAACTAATCCCCAGAAGACCTCTCGCTCATGGATGCCGGACCAGGTCCACACCTAGTTTAGGTGTTTTGATGGTAAAAGAAACACCGCAGACTCTGTCTTGACATGACCGGTTGACCCCGTACGAGGTCCGACTTATAATGTCTAAACAAAGCCAACCCCAGTGGAAGCCTGGTACTCTTCCAAGGAATGAGCGTCGCCAAAAACGCTCCGGTATGCCTCGGGAACCTTGCTCGCGGTCTTGGATCTGCTCTTGTGGATTCAAGTGTAGTGAGGGTATCCGGTACTGGTTCGACGACATGTGGCATTGCCCATGTTGTAAGAACAGACACCTGGAACTCCTCCGTGAAACGGAGGACCAGGAATTCGAGGATGTCTTCCCCGGTTTGTGGAAGCCAGCATCCCAGCTGAATCCGTCCGCGGACGAATTCAAGCCTGCTGTGAAGGCTACCCTTAGATCCGAACCTCGGTTCAGATCTATCTCGGATTGCATTGCCGAGACTAAACGCCGCAATGCTGGACAATCCAGTCGCGAGGATGGTGGTCTCCGCGCTGTTCGAATGTTTTGTTCGAGACAGTTGCGCTACTATGCCGTCGACGATGTCATCGCCGGCCGTAACGGTATTCGCACCCAAGCCATCTTGGACGCGAAA
AGTAAAGTCCAGTACTAGTTAAAGACACTTGACCAGGATGACTACTAAACTTTTCAAGCAGACCATTATTCCAACCAATAAGGACGTAGATGAGAAATACATCTACTTCATCGAACGCGCAGACCACAAAACCATAAAACCACTACATCCATCATTTGAATCATGGCAATTCGCAGGCAACCAGCACGCCCATCAACTCGAACAAGGGTACTCTGAAGGGCATAGGTTCATCACGAACTACAACGCAACGAGCAGACTTAACAGCGCAATGACACTTCAAATCATGAACAAACCAATGATTACGATTGTCAAGAAGTTCACTACTAATACGCCGCATCAAGTCACCACTATACCTGAGGGTTATTCTTTCGGAGTAGTGAAGGAAAAGCTGTGCACGAACGAACAACTACTGTCCTTGCTTTCACTCACCGCTGAACCAACTGCTGAAAGTGATGAAGAGGTTAATGATGTTTCCCGAGACGACGAAGCAGAGAAGAAGGACGTTGAGGCGCGCATGGATTGGAGTGAGGATATTATTGAACTGCCTAAGCAACAACAGGAAAGCGTTCTAGTGGTCAGCAAACCAAATATGATCGCGGAGGAGGAACTGATGCCAGCTGATATCGAAGTAGTCGCACCAAGAGTGTTGGAGCCACCAACACTATCACCCGCACCCATTGTAGTGGCTGTATCGTCTGAGTCCCCACAGGTGAAAGAAATCGAACGCCCATTGACCAACGCACCCAAGGAGCAGCGAACATCACGCAAGTCTGTCACGCGTACTACTAAACCATCTTTCTCGAGCCTTTCATCGCCTGACATCGTCAGTGCCAGTGTAATCACACCTGTATCTAAAGCAGCAGCGCGACCGGTCGAGGAGTTTCTATCTTCCGTATTTGTATCGTTGTTCGAGGCATGGTTTGTACGTATGTTACCGCTCATTAAACTAGGTAAACCAGTGTACATTATGCCAGGTACTATTAAATGGGACAAAGAAGTT
GATAAATCTCCCAGGACCAAGCATGAATACCAAGGGCTTCGCGCAGAAGATCCAGAGAACCTTCCACTTGATTCACCAGAGTCACTACACACCTCCACCAAACAAAATATCTACCCATGTTGAAATTTTCTCAGAACTGCTAACATACGTTGACTATGAATGGCAGAGGGCAGCGATCGGCGCTTCACGATGGGTTGAGTTAGCTGCTGAGGAAAACGAAATACACATCCCTTTTAATACCAAGGACGAGCGACAGGTCAACTTCTTAATCGCCATTATCCATGTTGCTATTTCGTTGTATTCGAACTCAGGAGTAGAGCCTTTCGCTGATTGTGATCTAGAGAAAATTTTGAATGGCGACTATGAGAGTAGTAAGTTCGATTGGAATGTGGTGTTCGACATTGTTTTGCCAAATGATGTAAGATTGAAAGAAAAGACGCTTAAAGCAGCGGTGGTTGAGGAAGAACGTGTTGAACCTCGTCCAAAACGTAGAGAGATAACGCTTGGAGGACAGAGGCCTTTGCAGACTAGGGATGTGCGTTCGGATTCTGATTTGATTGTTTTGAGCAAACTTGAGGCGTATGATGATGTTGTTGAAAGACCAAGGCAGAATAACACCGACATTATCATCCATCGACTTGGTTTAGCCAAGATGAATCCTGCGAGTAATTCAATCCTACCGGCCAAAATCTCGCGAATCATCACTGAACAAGTATTTGGAGCTGGAGTGAACGTCGATTACATTGCCAGACCAACTGAAGGATTTATATCTCTGTCGACCGCCACCTACACGGTAGCTTCTTACTTTGAACGGGGCATCGCCAATTATGACATCAATGCCGTCTTGGACAACATCATTGATAAGACCGATCAACTGAATACAACCGATACCGTCGTTGAGCTACCATCCATTCCGCCAGAGGACTCGTCAATTGAAGTGGCGACGCCGTCGCACGAGACGTTCTTTGATATCAACACCATGATATACATCATAATGTGC
GAAAACTAAACCATACACCAACAACACAACCAAACCCACCACGCCCAATTGTTACACACCCGCTTGGAAAAGTAAGTCTAACAAATGGCCAAAGTGCGCGAGGTTTACCAATCCTTTACAGACTCCACCACAAAAACTCTCATCCAAGATGAGGCTTATAGAAATATTCGTCCCATCATGGAAAAACATAAACTAGCTAACCCGTACGCTCAAACGGTTGAAGCGGCTAATGATCTAGAGGGGTTCGGCATAGCCACCAATCCCTATAGCATTGAATTGCATACACATGCAGCCGCTAAGACCATAGAGAACAAACTTCTAGAGGTGCTTGGTTCCATCCTACCACAAGAACCTGTTACATTTATGTTCCTTAAACCCAGGAAGCTAAACTACATGAGAAGAAACCCGCGGATCAAGGACATTTTCCACAATGTTGCCATTGAACCGAGAGATGTAGCAAGGTACCCCAAGGAAACAATAATTGACAAACTCACAGAGATCACAACGGACACAGCATACATCGGTGACACTCTGCACTTCTTGGATCCGAGCTACATAGTGGAGACATTCCAAAACTGCCCAAAATTGCAAACATTGTATGCAACCTTAGTTCTCCCCGTTGAGGCCGCCTTCAAAATGGAAAGCACTCACCCGAATATATACAGCCTTAAATACTTCGGAGATGGTTTCCAGTATATACCAGGCAACCATGGTGGTGGAGCATACCATCATGAATTTTCTCATTTACAATGGCTCAAAGTGGGAAAGATCAAGTGGAGGGACCCCAAGGATAGCTTTCTCGGGCATCTCAATTACACGACTGAGCAGGTTGAGATGCACACAGTGACAGTACAGTTGCAGGAATCGTTCGCGGCAAACCACTTGTACTGCATCAGGAGAGGAGACTTACTCACACCGGAGGTACGCACTTTCGGCCAACCTGACAGGTATGTGATTCCACCACAGATCTTTCTTCCGAAAGTTCACAACTGCAAGAAGC
GTGATTTAATTATAGAGAGATAGTGACTTTCACTTTTCTTTCTTTGTGTTTCGCTGGATTCAAACTGTCCCATAATGGCTCCAGTTGTTTCCAGAGACCAATACAAACTCAAAACACCAAAACCCCACCAGCCATCCCCCCCCCATAGGTGCACCACCAAGTGCCTTGAGGATTGTGGGTGGTTCGTGGGTCGCTGCTCCTGCCCCAGCGTCTGCCAACGCGAGGGCTGGGATGATTTCTTTGTGGCTGACAGGGTCAAGCCTCCCAGCTACGTCGCCTCGAAGACCTCGGTTGCAGACGTTGTCGATTGGCTGCTTGAGGAAGACCCTGCCACTGACGGCCCTTCGGAGTTTGATCTCACACAATTTTTCCAGGCCTACACAGACAAATCCCACCAGATTCACCGCGACTATGCCCCGGACCAGCTTGCCCAGGCCCTCGACATGGCCTATATACTATCGGTGGACCCCCCAGATATCAAGCTCCCAGAGTATGAGGCATCTAGGTTCACTCATGACACCTCCTACAAGGGCAAATTGCCCAGGTGGCTGCGTGTGTATGGCATCAAATCTCGAGAGCTAGCGAAGAAGGCTGTAACCAACATTCGGGGTGGAGCCCACTGGGCCAAGGGGCTGTTCAAACAGGCATGGGACTCACTGCCTGGCTGGAGCGAGGTGGAGGCGTACTTTAAGGCCTTCTTTGCTGGCATTATCACCGGTGTTGAGGACGCACTGTCGAAGTCCCCGTCATCGGTGTGGACCTCACTCAAACTCACGCCATTGTTGTACATATGGCGCAACATCAACGAGTGCTCTGACATTGCTGTGATACTGGGGGCCTTCTGGGCAACGTTGGAACTCTACAACATCCCCTCCAAAGTTTACGACTTGGTGTCAACTGCGTTTAGTCCCATGGTCCAAGAGCTCGCCCGCAAGGTCATTAATGTAGTTAAGGGCGACGGCAGCGGCCCCAAGCAAGAGGGGGGCCGCCCGAGTTTTTC
TTAATTAAAAGTTGAACCTGTAGCGTCAGTAAAACGCAGTAACCGCAAGCAATTGCCTGTAGCGTCAGTAAAACGCAATACACAAGATTTGAGCCTGTAGCGTCAGTAAAACGCTGCAACCACAAGCTATTGACTGTAGCGTCAGTAAAACGCAAACATTCTTGTGGCGCTCGCGTAGCGCTCAAGTGCAGAGCTTCCCGGCTTTAAGGGTTACTGCTCGTAATGAGAGCACATGACATTTTGCCAAGATTTCCTAGCAATTGTCACGGGAGAGAGGAGCCCGTTCTCGGGCACTTTTCTCTCAAACAATGTTGGCGCGCCTCGGCGCGCCCCCCCTTTTTCAGCCCCCTGTCATTGACTGGTCGAAGGCGCTCGCAATAAGACTGGTCGTTGCTTGGCTTTTCTATTGTTTCAGGCTTTAGCGCGCCCTTGCGCGGCGGGCCGTCAAGCCCGTGTGCTGTACAGCACCAGGTAACCGGACAGCGGCTTGCTGGATTTTCCCGGTGCCATTGCTCTGGATGGTGTCACCAAGCTGGCAGATGCGGAGTGAACCTTACGAAGCGACACACCTGTGGTAGCGCTGCCCAGAAGGGAGCGGAGCTCCCCCGCCGCGAGGCGGTCCTCTCTGGCCAAAAGCCCAGCGTTAATAGCGCCTTCTGGGATGCAGGAACCCCACCTGCCAGGTGTGAAGTGGACTAAGTGGATCTCCAATTTGGCCTGTTCTGAACTACACCATCTACTGCTGTGAAGAATGTCCTGAAGGCAAGCTGGTTACAGCCCTGATCAGGAGCCCCGCTCGTGACTCTCGATCGACGCGGGGTCAAAAACTGTCTAAGCAGCAGCAGAAACGCGGGAGCGTTTCTTTTTCCTTATTTGTTTCATGATGGCGGCGTCTAAGGTATACAGAGTGTGCGAGCAGACTCTACTAGCAGGCGCTGTTCGGATGATGGACAAATTCTTGCAAAAGAAAACAGTTTTTGTGCCACAGCTTGACAAACAG
ACTGATGGCCGCGCGAAGTCCCGGTATGCCTTTTCAGCCGTTGGATCTGGAGCCGTACCTTTTTCGCGTTCCCATTTTGCCCCTGGAGTCCCGAGCTATTTACGACCCCCTGCCACCGAGTCCCCTTCGTGGAGCGCTCTTCGTCCAACACGTGTCCCAACTTTTGCGCATTTTTGACTACCTGTCGCGCACTTGAATTAAAGTTGCCCTTTTATTTTCTTCCAATTATTTTGCGGCTGAGTAGTCTAGATAATTGTGACAACTTAGTGAGCAAGTTGTAGGAGGACCCTATCCGTCTGGGAAAATAATTGGGTTTTCACGTGTACCAATGGGAAATAATATGTATAGCCTATTTAATTTAGAAAATTAAATAGTTTTAGTAATTCCTATATAATAGCGTTTACTAGTCTGGGTAAAATTCGTATAGGAAAAAATATTTATTATTTTTTAAATTTAACCTATTGAAAATGTACAGTTTAAAGAGTAGACGTGGATCGAATTACATTCAAGCACGTGGAAACTCACGGACCCCATTATTCAAACGACATTCCACTGGTAAGCGTTATGGAGGAAGACGACTACAGCCACTGAATGTGAAAAGAGAAGATGAACCCAGAATGTCGACCCAACGCATCCACGAGAATCAATATGGGTCGGAATTTACAATGGCCCACAACACAGCCATTTCGACCTATATCTCCTATCCTAATCTGGGCAAGACTGAACCCAATCGAACCAGGTCGTACATCAAGCTGAAACGATTGCGTTTCAAGGGCACGGTGAAGATCGAACGAGTTCCTACTGACGTGGCTATGGATGGTTCGATTCCCAACACGGAAGGGGTGTTCTCATTGGTCATAGTCGTTGACCGAAAACCTCATTTGACTGCATCTGGATGCCTACATACGTTTGACGAACTATTTGGTGCGATAATCCACAGCCATGGAACCCTGTCTATAGTTCCCGCGTTGAAGGATCGTTACTACATACGGCATGTAAT
GTTATTTCGACACTTCGCACTCTCTCTACAATGGGGAACGTTCAAACCTCCGTCAACACTTACAATATTACTGGGGATGGTAATTCATTTACCCCCACCTCTGACATGACATCCACTGCCGCCCCGGCCATTGACCTTAAACCTGGGGTCCTCAATCCTACTGGCAAGCTATGGCGACCCGTCGGTACTTCCGTTGCCACCATCGACTCACTTGCCATCGTCAGCGATCGTTTTGGTCAGTATTCATTTGTCAATGAAGGCATGCGAGAGACCTTTTCAAAAGCACTCTTCGACATCAATATGTGGCAACCTCTGTTCCAAGCGACAAAGACTGGCTGCGGACCGATCGTACTCTCCTCCTTCACAACCACCACCTCTGGTTATGTTGGTGCCACTGCCGGTGATGCCCTTGATAACCCTGTGACGAATGGCGTTTTCATCAGTACGGTGCAAGTCATGAACCTCCAGCGGACCATCGCTGCTCGCATGCGTGATGTCGCTCTCTGGCAGCAACACTTAGACACCGCCATGACCATGCTGACACCTGACATTTCTGCTGGTAGTGCCTCCTGCAACTGGAAGAGCCTGCTCGCTTTCGCGAAGGATATCCTGCCCCTCGACAACCTGTGCCTCACCTACCCGAATGAGTTCTATAACGTTGCCATCCACCGTTATCCTGCACTCAAGCCTGGCAACCCAGACACCAAGCTGCCCGATGCCCAGGCCCATCCGCTGGGAGAAGTCGCCGGTGCTTTCAATGCCGCCACCTCTGAAGTTGGAAGTCTCGTTGGTTCCAGCTCCACTCTCTCACAGGCCATCTCCACCATGGCTGGCAAAGACCTAGATCTAATTGAAGCCGACACCCCGCTCCCCGTGAGCGTGTTTACTCCATCTCTCGCCCCTCGCTCCTATCGCCCCGCCTTCATTAAACCTGAGGATGCTAAGTGGATCGCGGAGTTCAATAACTCATCTCTCATACGTAAGACTCTCACCTACTCGG
ACAAATCTTTACCACAACGAATCGATTACAAGATTAAGGATTTGAGATGGCAGTTCATGTAGATAACGTTAAAGACTTAGCCAAGACTAACGAAGGGGTCTCAGTAATTCTGAACAGATACACCGACTGGAAATGCAAATCTGGAGTGACTGAAGCACCACTCTTGCCGAGCAATCTAGGAACCAGAATCACTGATTATGCCAAGACCACGCTGAAAGGTGACAGTGTTGCACTGAACTTTTCGGACTTAGTTCTTTCGTTGGGTGCCACAGTTTCTGTCGGCACTCCTGGTAGTGTACTAGTCGAATTGATCAATCCAAATATGGATGGGCCTTTTCAGTTGGTACAAGGGCAATCGCTCTCTTGGAGTCCAGGCTCTGGGAGGCCCTGTCTTATGATATTTTCCATCCATCATCAATTGACAGCAGATGCAGAACCTTTTCGGATCCGGATTTCCAATAACGGTATCCCCACGAAGAAAACCTTCGCAAGGTGTCATGCATACTGGGGATTTGACTTGAGTCCTCGAATGAGGTACTACAAGAATGAACCAGCTAAACGAATTGATTTGGATGTAGGGTTTTATAAGACTCACCTTTCGAATATGAAACAAGTCAGAGATTACGTACAGTATACCTTTGATAACAGCAGGATGGACGGGAATCCTCAGCTGGTGGCCAAGTCGACCATGAATGTCGTCCCACGTATTGCCGATGTGCCCAAGTATGTCGGTATCGCCCCGCCTTCGCGCTCGGGAAATCATCAGGAGGCTACGCCTGATGACTGGCTGAAGCAATACGTGGACAAGGATAGTGAAACTAATAAGCTATCTGATGTTGAGTCCTCGTCAGACTCTAGTTCGCTCTTGAGTATGAGAGCAAGATCCCGAAGATATACTAAGAACTACAAAATTCCGATTAAACGTCACCCGCAGGCAACGGGTGAGGTTGGTACAACTTAATACGGTTGCCTTCTTGTGTTCCATACCACGGTTCTGGTT
GGCAGAAGCACAGCATTTTCTTGTGAGCTTCGAGCACTAATAAAACTGAAAATCAAAATGTCCAACATGGATATTGACAGTATAAATACCGGAACAATCGATAAAACACCAGAAGAACTGACTCCCGGAACCAGTGGGGCAACCAGACCAATCATCAAGCCAGCAACCCTTGCTCCGCCAAGCAACAAACGAACCCGAAATCCATCTCCAGAAAGGACAACCACAAGCAGTGAAACCGATATCGGAAGGAAAATCCAAAAGAAACAAACCCCAACAGAGATAAAGAAGAGCGTCTACAAAATGGTGGTAAAACTGGGTGAATTCTACAACCAGATGATGGTCAAAGCTGGACTTAATGATGACATGGAAAGGAATCTAATTCAAAATGCACAAGCTGTGGAGAGAATCCTATTGGCTGCAACTGATGACAAGAAAACTGAATACCAAAAGAAAAGGAATGCCAGAGATGTCAAAGAAGGGAAGGAAGAAATAGACCACAACAAGACAGGAGGCACCTTTTATAAGATGGTAAGAGATGATAAAACCATCTACTTCAGCCCTATAAAAATTACCTTTTTAAAAGAAGAGGTGAAAACAATGTACAAGACCACCATGGGGAGTGATGGTTTCAGTGGACTAAATCACATTATGATTGGACATTCACAGATGAACGATGTCTGTTTCCAAAGATCAAAGGGACTGAAAAGGGTTGGACTTGACCCTTCATTAATCAGTACTTTTGCCGGAAGCACACTACCCAGAAGATCAGGTACAACTGGTGTTGCAATCAAAGGAGGTGGAACTTTAGTGGATGAAGCCATCCGATTTATAGGAAGAGCAATGGCAGACAGAGGGCTACTGAGAGACATCAAGGCCAAGACGGCCTATGAAAAGATTCTTCTGAATCTGAAAAACAAGTGCTCTGCGCCGCAACAAAAGGCTCTAGTTGATCAAGTGATCGGAAGTAGGAACCCAGGGATTGCAGACATAGAAGACCTAA
CCATCAGAAAGAGGTTTAATATTTTTGTGAGACCATCGAAGAGAGAAAGAGATAAAACTTTTTTTACGACTCCATCAGAAAGAGGTTTAATATTTTTGTGAGACCATCGAAGAGAGAAAGAGATAAAACTTTTTTTACGACTCCATCAGAAAGAGGTTTAATATTTTTGTGAGACCATCGAAGAGAGAAAGAGATAAAACTTTTTTTACGACTCCATCAGAAAGAGGTTTAATATTTTTGTGAGACCATCGAAGAGAGAAAGAGATAAAACTTTTTTTACGACTCCATCAGAAAGAGGTTTAATATTTTTGTGAGACCATCGAAGAGAGAAAGAGATAAAACTTTTTTTACGACTCCATCAGAAAGAGGTTTAATATTTTTGTGAGACCATCGAAGAGAGAAAGAGATAAAACTTTTTTTACGACTCCATCAGAAAGAGGTTTAATATTTTTGTGAGACCATCGAAGAGAGAAAGAGATAAAACTTTTTTTACGACTCCATCAGAAAGAGGTTTAATATTTTTGTGAGACCATCGAAGAGAGAAAGAGATAAAACTTTTTTTACGACTCCATCAGAAAGAGGTTTAATATTTTTGTGAGACCATCGAAGAGAGAAAGAGATAAAACTTTTTTTACGACTCCATCAGAAAGAGGTTTAATATTTTTGTGAGACCATCGAAGAGAGAAAGAGATAAAACTTTTTTTACGACTCCATCAGAAAGAGGTTTAATATTTTTGTGAGACCATCGAAGAGAGAAAGAGATAAAACTTTTTTTACGACTCCATCAGAAAGAGGTTTAATATTTTTGTGAGACCATCGAAGAGAGAAAGAGATAAAACTTTTTTTACGACTCCATCAGAAAGAGGTTTAATATTTTTGTGAGACCATCGAAGAGAGAAAGAGATAAAACTTTTTTTACGACTCCATCAGAAAGAGGTTTAATATTTTTGTGAGACCATCGAAGAGAGAAAGAGATAAAACTTTTTTTACGACTCCATCA
ATAAACTGAGAGACCGAGGTTCAATTCCTTGATAACTCGAAGTGTATCAGCGTAATTTCACAATTATGTCTTCTTTTGTTAATCTTGAATCTTTAATTTCTGAACGAGGTGCCAACTGCCGAGGTGCCGATGAGATCGTTAATAATGAAACGACTAGAATCTTGACTAGTCAAATTGAACACAGTCAACGATCTAAGAAAGTTAATATCAGGAATAAATTATCCGTAGCCGAATGCGATGCATTTCGAGCTCGCTATGGTGGTGCATTTGACGTGAATCTAACTCATGAATATACAGCACCACATAGCTTGGCAGGTGCCTTGCGGGTGGCCGAACATTATGATTGTATAGACTCCTTCCCTCCTGAAGATAAAATAATAGATTTTGGGGGATCTTGGTTGCATCACTACTCCCGAGGGGATAGTAGAGTGCACAGCTGCTGTCCTATTTTAGGACCACGTGATGCGACGAGACACGAAGAGAGAATGTGTCGTTTGAGAAAGATGGTACAAACCAGTGACAGATTCGTAGATGTTCCAGATTTCTGTCTAAATAAAGCCGAGGATTGCAATGTTCAAGCCGATTGGGCCATTTGCATTCACGGTGGATATGATATGGGATTTCAAGGTCTGTGCAAGGCGATGCATGCGCCATTGGAACGCGGCATTCTCCAAGGTACTATTATGTTCGATGGTGCCATGCTTTTTGATAGGCAAGGAGAATTGCCACTGCTTCAGTGTAGATGGCAGCGTGTGGGTACCGGCAGTAAGGAACAAATAAAATTCGATTTTATTAATGAGAGCACATTATCCTATGTGCATGACTGGAAAAATCTGGGCTCATTCCTTACTGAATCCACCTATTCAATAGGTGGTACTACGTACCTCTTAGAGAGAATGCTCTTGAAGTGTTCTATCATGACGTATAAGATCATTGCTACAAATGTGCGATGTCCTCCAGAATCTTTGAGGCATTGTATCTGGTTTGAGAACATTTCACA
ACCGTGCAGCAGCCCCGCTTTTGCCGTACGCTTTACACGTGGGTGACGATTTTATTGGAATTTGCAAAAGTAAAGTTATTTGTTTTATTCAGCCAATCATTGAATGATTGGCGCGCCTAATTGTTAGTGCCGGTACTTGCTGCGTAAGTTTCAAGAGAATATTAACTGCTTTGCGCTATTATAAATTGAATTTGAATTGGATTGTACTGCTGTGGGTCCTTATTCGATAAGGATAATGCCTAAGCGCGATGCCCCATGGCGCTTGATGGCGGGAACCAGTAAGGTTAGCCGCTCATCTAATTATTCGCCTCGTGGAGGCGTTTCCGACTCAGGTTCTTATCTTCCACGTAGATTTAGCAGGGCCTCACTATGGGCAAACAGGCCCATGTATAGGAAGCCCAGGATCTATCGGACCTATAGGTCCCCTGACGTTCCTAAAGGTTGTGAAGGGCCTTGTAAGGTCCAGTCATTTGAACAGCGTCACGATATTGCTCATACAGGGAAGGTCATATGTTTATCAGATGTTACACGTGGTAATGGTATTACCCACCGTGTTGGTAAACGTTTCTGTGTTAAGTCTGTATATATTTTAGGTAAAATATGGATGGATGAGAATATTAAAGTTAAGAATCACACTAACAGTGTTATGTTCTGGTTAGTTAGGGATAGAAGGCCGTTTGGTTCACCGATGGATTTTGGACAGGTGTTCAACATGTATGATAATGAGCCAAGTACAGCGACAGTTAAGAACGATCTCCGTGATCGTTATCAGGTCATGCATCGGTTTTCTGCAAAGGTTACTGGTGGACAGTATGCTAGCAATGAGCAGGCTCTCGTGAGGCGTTTTTGGAAGGTCAATAACCATGTGGTTTATAACCATCAAGAAGCCGCTAAGTACGAGAATCACACGGAGAATGCGTTGTTATTGTATATGGCATGTACTCATGCCTCTAATCCTGTGTATGCAACTTTGAAGATACGGATCTACTTTTATGATTCG
ACTTAAGTACCTTATCTATCTACAGATAGAAAAGTTGCTTTTTAGACTTTGTGTCTACTTTTCTCAACTAAACGAAATTTTTGCTATGGCCGGCATCTTTGATGCTGGAGTCGTAGTGTAATTGAAATTTCATTTGGGTTGCAACAGTTTGGAAGCAAGTGCTGTGTGTCCTAGTCTAAGGGTTTCGTGTTCCGTCACGAGATTCCATTCTACAAACGCCTTACTCGAGGTTCCGTCTCGTGTTTGTGTGGAAGCAAAGTTCTGTCTTTGTGGAAACCAGTAACTGTTCCTAATGGCCTGCAACCGTGTGACACTTGCCGTAGCAAGTGATTCTGAAATTTCTGCAAATGGCTGTTCTACTATTGCGCAAGCCGTCCGCCGTTATAGCGAGGCCGCTAGCAATGGTTTTAGGGCATGCCGATTTGTTTCATTAGATTTGCAGGATTGCATCGTTGGCATTGCAGACGATACATATGTTATGGGTCTGCATGGCAATCAGACGTTGTTTTGCAACATAATGAAATTTTCTGACCGTCCTTTTATGCTTCATGGGTGGTTGGTTTTTTCCAATTCAAATTACCTTTTGGAGGAATTTGATGTTGTCTTCGGTAAGAGAGGTGGTGGTAATGTGACATACACTGACCAGTATCTCTGTGGCGCCGATGGCAAACCTGTTATGAGTGAAGATTTATGGCAGTTTGTTGACCATTTCGGTGAGAACGAAGAAATTATCATCAATGGTCATACTTACGTTTGTGCTTGGCTTACTAAGCGTAAGCCCTTAGATTACAAACGTCAGAACAACCTTGCCATTGAAGAGATTGAATATGTGCATGGTGATGCTTTGCATACACTACGCAATGGTTCTGTTCTTGAAATGGCTAAGGAAGTGAAGACATCTAGTAAAGTTGTGTTAAGCGATGCTCTTGACAAACTTTACAAAGTCTTTGGTTCTCCTGTTATGACAAATGGTTCCAACATCCTAGAGGCCTTTACTAAA
GAAGATGTGCTGTCACACCTTCTACGTGGATGCGAATGCCTTCAACTTTCTTGGTTATTTGTTCGCATGATATTTCTTTTTTGAGTATAACTTCCAAAGTATTTGAGTCATAGTACGTTCCCCATTCATTTGGGACAAGGCACACATGTTTAGAAGACATGATTCTAAGAGTCACGTTTTAACGGGAATCAAGGACTGTTTAAATGCCTGCACTGAGTGATGGGCACTCTTATTTATAAAGCAGATGCTGATATTTGAGATCAATTATTTCCAATTGACAGTTATAAGGGTGTGATCACAAAGCTTATGACTAACCTAGAATAACTAAAACTAGAAAAATAAAATTTAAAGGTTTCTAAGCGTTAAGTTAGGCATTTATAAATGGGTTATTAATACTACACTTTCAACTAGCTTTACGTAGTTCTAGATGCAAGTAAACATTGTAAAAGTGTACTTTTGGATTAATTAAGAATTTTCAGATGTACCGGCAACACGGTTTTCTGAAAGAAAAAAAACAATAAGGTGCATTAATTATCAATATAGCTTTTGAATTAACTATAAAATACGAAAATTGTACCAACGTGTTCTTGAACCAAAGTTGATTGTTACAAGCTTGTAATTTGGCCGTAGTTTCGTCAATGGAAATATCGGCTCCTAGAATTTTTTTATTTTTATGGTAATAAGACGAAATTTCTCGATGAAGGACGAGTCCCATGAATTCTGATGGATACTGGTCCCATTCAGAGGGAACTAAACAAAGATGCTTGTAAAACATGGTACTTGAATTATTTCTTAAGCACCGGAGACAATAGTCCAATTGCCTGCACTGCTTGAAATGTATTCAAATGTCAAGGTATTGATTAACACTTTACAGTCTCTACAGTCTCAAGTGGTACTTGATACAATTGATTCCCAATTTAAAAATGCGGACTTTTATACGGACTACTTATGTAAAGCTGTTCAGTCTTCATGCGATTCCTACTCCAGAACATCGTCTAAA
GTATTCATCTGAGCATAAATACCCTTTGAGAGCAGAAGATCTTTCGTCAACCAAGCAATTTGTCTAAATCGAAACTTCTAATAGGCGTCAGAATTTCGATTCCCACTACCTACTTAACTGTGGATTCAGTGGAAGTTTCGCTGGTGACATTTTCTGAGAACGATTAACCGGTGGAGTCCGGGTCTTCGATACTCAAAGAAAGAAGTGTTAAGAGTGGTTTTATCCTCTTCACTTACCAACTGAATACGTCCTCGCTTGTACGGGATAGGCTCATTTTGAAGTAGTTCCTCACTACTTGAGCTTCTGTTGAGGAGTACCTGCTTGAGAAGAGCTTCTAAAATCGCTGAAGCTAACAATTATGGCCCTTATTCGATCTAAGCCAATCGTCCTGACAGCCGCTAATGAAGAGGAATTGTACAAGCAAATTACTAGCGCGCTGGTTTCCGTGAATGCCAACTTGAAGATGTTCCAAGCTTGTTTTCCACTCGAATTGAAGAATAATTCCCACACTAGTTTTGAACTATGTGATGAAAATACCCGTTCAATTGTTACCGCATTTACTACCAAAATTCGGAAGTCTATTAATGTTGATCATCCCCACATTTTCCTTTTGTGGGTGCCCAAAATCTTGAAAACGACTTTTGCCACCGCCGATATTCGTTGCAAATATCTCGCGACGGGTGATGAGAAAGCAGTGGGGAATTTCCCGCTGAATGAAGCTTTCATCTTCTCATTCGGTTGGGAACGTTCCATACGCATGAAAGATGCGTACTCGGGGAAAGGTTTGCATCTGTTCATACAGGACACATGCCCCGGGTTCTGGCCCAATGCTCCCCTTGGAAGGCTTGTGCCTCTTTGGGACAATTGCGCCACTGCCAAAATGCGGTATACCGAGGATATCGGAACCTCGATGACAATTGACGGATGGATGCGAGTGAAGAACGTTTTGTCAGATAAAGTGACAAGAGGGCTTTTAAGCTCTTATATGGCTCATGAGTTT
AGCCCGGGCCCCCCGCGGGCGCGCGCGCGCGCAAAAAAGGCGGGCGGCGGTCCGGGCGGCGTGCGCGCGCGCGGCGGGCGTGGGGGGCGGGGCCGCGGGAGCGGGGGGAGGAGCGGGGGGAGGAGCGGGGGGAGGAGCGGGGGGAGGAGCGGGGGGAGGAGCGGGGGGAGGAGCGGGGGGAGGAGCGGGGGGAGGAGCGGGGGGAGGAGCGGGGGGAGGAGCGGGGGGAGGAGCGGGGGGAGGAGCGGGGGGAGGAGCGGGGGGAGGAGCGGGGGGAGGAGCGGGGGGAGGAGCGGGGGGAGGAGCGGGGGGAGGAGCGGCCAGACGCCGAAAACGGGCCCCCCCCAAAACACACCCCCCGGGGGTCGCGCGCGGCCCTTTAAAGCGGTGGCGGCGGGCAGCCCGGGCCCCCCGCGGCCGAGACTAGCGAGTTAGACAGGCAAGCACTACTCGCCTCTGCACGCACATGCTTGCCTGTCAAACTCTACCACCCCGGCACGCTCTCTGTCTCCATGGCCCGCCGCCGCCGCCATCGCGGCCCCCGCCGCCCCCGGCCGCCCGGGCCCACGGGCGCCGTCCCAACCGCACAGTCCCAGGTAACCTCCACGCCCAACTCGGAACCCGCGGTCAGGAGCGCGCCCGCGGCCGCCCCGCCGCCGCCCCCCGCCGGTGGGCCCCCGCCTTCTTGTTCGCTGCTGCTGCGCCAGTGGCTCCACGTTCCCGAGTCCGCGTCCGACGACGACGATGACGACGACTGGCCGGACAGCCCCCCGCCCGAGCCGGCGCCAGAGGCCCGGCCCACCGCCGCCGCCCCCCGGCCCCGGCCCCCACCGCCCGGCGTGGGCCCGGGGGGCGGGGCTGACCCCTCCCACCCCCCCTCGCGCCCCTTCCGCCTTCCGCCGCGCCTCGCCCTCCGCCTGCGCGTCACCGCGGAGCACCTGGCGCGCCTGCGCCTGCGACGCGCGGGCGGGGAGGGGGCGCCGGAGCCCCCCGCGACCCC
GGATCCAGACATCACCCCAACAATCGCAGACCCGATTACAGTAGCAGAAGTTGGAAACCCTGTCGTGAGGATAAAAACTCCTTCATGTGATGAGTTGAATAAATTCATGAGATTCTCTACTAATTTCTCATTTTTAAAATACGTCAAACGGTTTATGGCGCAGAGAGCTTCATCTAATAGTAGGAATGATATGTCCGCTTTCTTATTAGATTTGATTTTTGAAAAATTGATAGAGTTTTTATTATCAACAGGATGGAATAGAGAAGCTCTGGGAGGAACTACTGGGGCTATTCTTATGATCAGGACGGCAACTTGTCGTCTAGCGCAATCTTATTACCCCCTCCCTGAAACCGTTGGTATGGACTTTTTGCAAACACCTGGGTTTGACTACAATAAATCTTTCCCTAACAATGAAAGGTATATATATGAATTTCAAGCTACAATGTAAATAATTGGTTAATAAAATAAAGGTATATTTTTAAAAAATGTGTTTATTTTTCCCCAACCTTAAACAGATCATTGCCAGGAGAAAATCGCATACTTAACAGATAATGCCTATTTGTATCATCGATGTCTTCGTCAAACGTTGCTCCAAACACAAGTGTGTTGATCCTATTTTTCTTCAAAACTGTTGGTTTGAAATATAATACAAATTTGTTAGCTGAAAATTCCCTTCCTGTAGCATTTAGACCTGGAGACAGTGAAACAGAGTCCACTGTTATATCCCTCTTTGTATTATTGTATACTCTTGCATACAATTCTAATTCTTTAGATTCGGCTTTGTTTACATTTAGTGTGTGGTCTCCGTCTCCAAGTAAAGATGTGAGGATTATGTCTCCTTTCTTTTTTACCAGTTCAGAATCGGACGTTCCTTGGCCAGCTACATATACCTTTCCATAGTTCCTGGTTTGTAATGTGCCGTTTACAAAGTTAAAGTGGTTTCCTCTAGCAACACCGTTAATGGTCAAGTTTATTATTTCAGATTCAACAGGGTAGGCGT
ATTAATTCTCAACCAATATTCGTTAGCAACCAACACCAGCTCGCTTCGCTCGCGCACCTTCGGCGCTGGTGTTGGGCGCTTCGCGCTTGCTAACTTCATATTGGTTGAGAATTAATCCGTGTCTTTCCTGTGGAATGAGGAAGTAGTGTGGTATATAAGCAGAGGTTGCTTGGAGCAAAGCACAGACCGGTTACAGCAAAGTAACATGGCTCAGGCTCAAATTGATGAGCAGAGGAGACTGCAGGACCTGTATGTGCAGTTGAAGAAGGAGATTAACGACGGTGAAGGAGTTGCCTGGTTGTTCCAACAAAAGACCTACACCGACAAGGACAACAAACCAACCAAAGCAACACCGCCACTGAGGACAACCTCTTCTGACCTAAGGTTAGCTTTTGACTCTATTGAAGAGAATTTAACAGCTTCTAATGAACACTTAACTAACAATGAGATAAACTTTTGTAAACTAACCTTGGGGAAGACGTTGCTGTTAATTGATAAGCATGTAAAAAGCCACAGATGGGATAGTAACAAAGTTAACTTAATTTGGCAAATAGAAAAAGGAAAAACTCAGCAATTTCATATTCACTGTTGCTTAGGTTACTTTGATAAGAATGAAGATCCTAAGGATGTTCAAAAATCCTTAGGTTGGTTTATGAAAAGACTAAATAAAGACCTAGCAGTTATCTATAGTAACCATCATTGTGACATACAAGATATTAAGGATCCTGAAGATAGAGCTAAGAACCTAAAAGTGTGGATTGAAGATGGACCTACTAAGCCTTACAAATATTTTAACAAACAAACCAAACAAGACTACAATAAACCAGTTCACTTGAGAGACTATACATTCATATACCTGTTTAACAAAGATAAGATAAATACAGATAGTATGGATGGTTACTTTGCTGCTGGTAACGGTGGCATTGTTGACAACCTAACTAACAAAGAACGAAAAACTTTAAGAAAAATGTACTTAGATGAGCAGAGTTCAGATATAATG
TAATAGGGAAAAAGTTAGTATAAATTTACACCACCCCACCGTTTAAAATAAACGATTATACAAATCAAAACTTATAAATTTACTTATCATTTCTTTACTAAACTTAAAAATACTGTGCAACAACTTAACCAACTTATCTAACCTATTACATATTCATCAAATACAAAATTTATGTATCTATTGACTTTTATTCAAAATTATGATTTGAACTTAAAATCTTATTTCTTCTATTAAATAGTAGTTTTAAAATTATTTAAACTTTTTTAAGAAAAACTATTGACAAAACTTTTAAACGTTTGCTATACTAAGTATGTAATCAAAACAAGGAGTAACAAAAATGGAAAATGAAACAAAAAACATTGAGTTGAAGCATGTTTTTCGTTTTAAGAATGGAAGTTTATGTATAGCGTTATTTGATAGAACAGAAAATGAAATTTCATTTTATGATGTTGACATTGATGAAATTGAAGATTTAAATCATAATTCTGTTTTACGCGTAATTTCAACTTTATTAGGAAGTGATAATAATGGTTAATGTTGATAATGCACCAGAAGAAAAAGGACAAGCCTATACTGAAATGTTGCAACTATTCAATAAACTGATTCAATGGAATCCAGCTTATACATTTGACAATGCAATTAACTTATTATCGGCTTGCCAACAACTATTATTAAACTATAATAGTTCTGTTGTTCAATTCTTAAATGATGAACTAAACAACGAAACTAAACCAGAATCAATATTGTCTTATATTGCTGGTGATGACCCAATAGAACAATGGAATATGCATAAAGGATTTTATGAAACGTATAACGTTTACGTTTTTTAGAAAGGAGTGATATAATAATGAAAGTTGACGACATTGTTACCTTACGTGTCAAAGGTTATATACTTCATTACTTAGATGATGATAATGAATACATTGAGGAATTTTTACCACTTCACGAGTATCATTTAACCAAAACACAAGCAAAAGAATTATTACCAGACACATGTAAA
GTATCAAAAAAGATGATGATACTTGGAAGAAGAGATGAAGGAAAAGAAAAAGATGGCACGTAAGTTGCAAAGAGTTTCAGTTTACCAAAACAGAAAGCCCTAGAAACAAGCGTGAGATATCAGAATCTGACACAGAGGAGAGATATCAAGAATCAAACCGAGACAATCACAAGATGGCTTTTCAGAAAGAGTTCTTTGGACTGAGAGATGTGAAAGTGGATTTATCCGCTGGAGAGGGATTGGACTTTGACCCATCCGAGGTTGAATTGACCGTTTATCGGACCGGGGCTGATACTGATGGAAACACCATCATCAAGGCCTTGGCTGCAGTGGGTGGCCCAAAGACCAATGAGGCCCTATCTGTGCTTTTGGCTTTTGTCACGTTAGGCACAGATCAAGATGAATATGAGACCAGGATTAAGATCTTGAAAGAGATTGGATTCAGTGTAAAGGAGGTTCCCATGGCGAAAGATGCAAGTTCGGGGATTGAGGCGCCGCTGGAGAATGTTGCAGCATTAGTCAAGCCCGAGACTGTCTATCAGGTCATCAGGGGAGTATTGTACACATGCGCGTTATTTGTTAAGTATAATGTGGAAAAGATGCAGAAGTACATCAAGAATAAACTACCTGCACTGGCTACCAGTTACGGAGTGCCCGAGCTAGAAGAGTTTCCGACCGAGTCCTCCGCCCTCAAGAAGTTGGCCAGTTGCATTCGACCCGGGCAGAGGATTACCAATGCCCTCTATGCTTTCCTCCTGGTAGAAATGGCGAGGCCAGAGACCCAGCAAGGAGCCAGGGCGCTCGCAGCTATGAGAATCAACGGGACAGGGATGACTATGGTGGGTCTCTTCACTCAGGCGGCAAAGAATCTGGGAGCCACACCTTCTGACCTCCTGGAGGATCTTTGCATGAGATCCCTTGTGGACTCTGCAAGGAGGATCGTACGACTGATGGTCCAGGTATCTCAGGCTGAAACCATCCAGGCCCGCTATGCTGTAAT
TAGTAGTAGACTCCTTGAAAAGCTACTACGAGAAAGTCTGGAATGAGTGACTTGACAGATATCCAAGAGGATATAACCCGCCATGAACAGCAACTTATTGTTGCCAGACAAAAACTTAAGGATGCAGAGAGAGCAGTGGAAGTGGACCCAGATGACGTTAATAAAAACACACTGCAAGCCAGGCAACAAACAGTGTCAGCACTGGAGGACAAACTCGCAGACTACAAGAGAAGGATGGCAGATGCTGTGTCCAGGAAAAAAATGGATACTAAACCTACTGACCCGACTGGGATTGAACCTGATGACCACCTCAAGGAGAGATCAAGCCTTAGGTATGGAAATGTCCTTGATGTAAATGCAATTGACATTGAAGAACCAAGTGGCCAAACAGCAGATTGGTATACAATTGGAGTGTATGTGATAGGGTTCACACTTCCTATCATCCTTAAAGCTTTATACATGCTCTCAACGCGTGGGAGACAGACTGTAAAGGAAAATAAGGGGACACGTATAAGGTTTAAGGATGATACATCATTTGAAGACATCAATGGCATAAGGAGACCAAAGCATTTATATGTTTCTATGCCTACTGCCCAGTCAACTATGAAAGCAGAAGAACTCACACCTGGCAGATTTCGCACAATAGTATGTGGTCTTTTTCCCACTCAGATCCAGGTTCGTAACATCATGAGTCCAGTTATGGGGGTCATTGGTTTTTCATTCTTTGTGAAGGATTGGTCTGAGAGAATCAGAGAGTTCATGGAAAAAGAGTGCCCATTCATAAAGCCTGAAGTAAAACCAGGCACACCAGCACAGGAGATTGAGATGTTAAAAAGAAATAAGATCTACTTTATGCAGCGCCAGGATGTGCTTGACAAAAATCATGTGGCAGACATTGACAAGTTAATTGACTATGCAGCCTCTGGAGACCCTACATCACCTGACAACATTGATTCGCCTAATGCACCATGGGTCTTTGCATGTGCACCAGACCGATGCC
ACCGTGCAGCAGCCCCCGCTTTTGCCGTACGCTATAGCCGTTGCGATTATGCAACGTGGCGGTATTAGATACCGCCCATTGTAGGTTCTGCAATACACGCGCGGGAAACATGAAAAAAGTAAGGAAAAGACGCGCGTCAATGAAATTAAAATTGGACTATACCTGACATAGTTGGACACGTGGTCCATTCCTTTTAGTTGCTGTACGTCTATTAACGACTGTAATGGATAACCTTAACGACGAAGGACCCACCCATTCATTGGCTATGAACCTATTTGATATGACAATACCAAGTATAAAAGGACTATATCTCTTTACGTTTTCATTTGAATTTGAATTGCATTTCATTTCTATTAGTTTTGTTAACTATATTAATTGTTTTATTCTAATATAGTCTTTGACAGACTCCTCAACATCTAAGCATGTATACTATGCGGTATAGACATGGAGCTCCTCTCTCTGTACGACGACCAATTTATAGACGGACTTATGTCCGTCGGTTCCCGGTTAGACGTCCTCCCGTCCGACGTCAGCTCTCGTTTTCCAACAAACCCGCTGATGATAAGATGACCAAACAGCGTCTCCATGAGAATCAATATGGCACACAGTATGCCATATCCAACAACACTTCTATCCCGTCTTTTGTGACATACCCACGCCTAGGTGGACCTTCTCCCAATAGGTCCAGGGATTACATGAAGCTGAACCGTCTGCGGTACAAGGGTACCGTTACCATAAACAACACCCAGCCCGATGTTACAATGTCTGGAGAAACCAAGATAGAGGGTGTATTCACAATGGCGATTGTGATGGACCGGAAACCACATGTTGGCCCATCTGGTTCGCTTCCCAAGTTTGAGGAGCTTTTTGGTGCAAATACCTTCAGTCATGGCAGTCTTGACATTGCGGCCCATTTGAAGGACCGGTACTATGTGCGTCACGTTTGTAAACGGGTTATATCTATGGAGAAGGACTCTACCATTTTGAACTTGACTGGGTC
TACGTACAATTTTGACGCTTCGTTCATGCAACAATGAACTCACATGTGGCGCTCGGTAGTAACCAGAGGGGCGTCATTCCCCCGTATGGAGTGGAGAATATAAGCTACCGACTCGAGCTGTAGAATAATTCAGCAACTTATAACGAACACGAATTTTAGTCGACGAAACCATTTTAGCCTTTAATTCTATGATTTGATTATAATGATAAACAGCTCATGTAACTGTCTAAACTACATAAATACAACTGGATTACGAACCTTTAAGTAACTATCTTAGATGAAGTCTAGTAGTCTCCCAATATTTCCGTGAAAAGAATGAGGGACGAGATAGCTCTATTTAAAGACGTGAGGCTTTAAATTCTGATAAATACATTACCTGAGAATTCCTCCTTTAGGAGTTAGAATTTGAAAAGATTAGTACCTATACTTAATAGAATTTAAATATGTTAATAATGCTGAAGACAAGTATTTCGATTATTAACCTCTATATTTCTATATAAAGTATCTGTGAGTCTCAGTGGACATCACAGTAAGGTCGCAGTTAACTTGTAATCTTTTCATTCCTGTGTCGGAGCAGTGGTAATGGAGCCGGACGATTTCGCCAAAACATGTTTTCTTCAACTCAACAAAATAACAAGATGACAAAACAACCAGCAACTTTAACCTATCTTTCAAGTATGAAGGTGATTAGTATGCCACCAAGTGAATTCTTTTCACTTGATGACTTGTGTCGCCAACAAATTTTAAAGATGGTTTATATTGACCAATACGCTTTTCACATGTTACATGAAGACATAAATTGTATAGGGTTTACTCTATCAATTTATGATGAAGATAAACGAATGAAGGACATAACTTATTGGGATCTGAATTGTGAATATCATGAAAATTTATATGATGCACTAATGTCGGCCGAATTTGAACAAGTTTGGTTTACATTATTGCTTAAATATCTTGATTTTGTACCAGTACCAATGAATTGGAGAGGAATGCCAGAATT
ACGAGGCGGGTCTAGTATTACCCCGCCTCGTTACACCTCCTTGTTACACTTTCTCTCTCTAGATGGCTTCTAAGCGCTGGTGCTTTACTTTGAACTATAAAACAGCTGTAGAGAGAGAAAGTTTCATTTCCCTCTTTTCTCGAGACGAATTAAACTATTTCGTCTGCGGAGACGAAACTGCTCCTACTACGAATCAAAAACATCTTCAAGGTTATGTTTCGTTGAAGAAAATGATTCGTCTCGGTGGATTGAAAAAGAAATTTGGTTATCGTGCTCATTGGGAAATTGCGAAAGGAGACGATTTTCAAAATCGCGACTACTGTACCAAAGAAACCCTAATTTCTGAAATTGGGGCTCCTGTGAAGAAAGGCTCGAATCAAAGAAAGATTATGGATTTATATCTTCAAGATCCCGAAGAAATGCAATTGAAGGATCCAGATACTGCTCTTCGCTGTAACGCGAAGAGATTGAGAATTGAGTATTGTTCGTCGTTCGCTGTGATATCGCTTCGGCCATGGCAGTCTGAGCTTCATCGGGTTTTAATGGCAGAACCAGACGACAGAACGATAATCTGGGTTTACGGATCTGATGGAGGAGAAGGTAAATCAACCTTCGCGAAGGAATTAATTAAGTATGGATGGTTTTATACTGCAGGAGGAAAGACGCAGGATATTCTGTATATGTATGCTCAAGACCCAGAGAGAAATATCGCGTTCGATGTTCCCAGGTGTTCTTCGGAGATGATGAACTATCAAGCTATGGAGATGTTGAAGAACAGAGTATTTGCAAGTACAAAATATAGGCCCGTAGATCTTTGTGTTAGAAAGAAAGTTCATTTAATTGTGTTTGCAAACGTGTCACCTGACCCCACAAAAATAAGTGAGGACAGAATTGTAATTATCAATTGTTGAATAAATATATATTTATTGTTTTTGTAAACTCCGCGAAGCGACACGTGTTCTTTTTTTGGGAAGTTGCCCAAAAAACCTCGTTACACTAT
TCCAGCTGCTCATCTGCAGGACAGAGCGCTTGACAACCCATGAGAGGAACTGTTGTAGGCGTAGCGAGGGAAACGAGGTGTGTTGTAGGCGTAGCGAGGGAAACGAGGTGTGACGCGTGCAGGTTCCTATGCCACCTGTGTGTTATGCCACCTGTGTGTGCCAAGTGTAACTTCGTGATTGGAGGAAACACTTGTATTTAAACACGTAGCCTATAGCAATAAACGCCATTTGCCTCACTTACTCCTGGGGTCTGGGTGAGCATCTGGCCCCGACCTGGTAAAGGGTCGGTTTCGCCCAGCAGTAAGCCCTACATGTGGACAGAGGACGAACACCGGAAGAGCGAACGGAGACTACATGCAACAAGTGGTGACCCCGACGTGATCTGTCTGCTGAGGGTAGCTGCCCGGCATGCCCGTGACGTGGAGAAGAGCCTGTGAGGTGGCGGCAGGTCGCGCACGGAAGACGTATTGCGGTTAAGAGCCTGCGAGGTGGCGGCAGGTCGCATACGTAACAATGGACCAAGTCATTAAGGTACTTGTGCAGTTTTGTAAGGACTACTGTGGAAAATCTACTCCTTCCCGGAAGGAGATCGCGACAGTTTTGTCGCTGTTAAATGAGCTGGGGGAGCTGGACTCTCCCCGCCACGTTTTGGATTCGAGTAGGTGGGACTTGCTCACCTTGGCGCTATGCCAGCGCGCCATGGCCAGTCAGAAGGCTACGGAACTTAAAACGTGGGGACTGATGTTAGGAGCCCTTAAGGCGGCCAGGGCAGAGCACAAACTTGGCGCGGTCATGAGCGGGGAGGGAGCTCCGGGGAGCGGATCTCTGGAGTTTTGCAGGACCGGCGCTCAGACCGGCGCTCAGACGACAGCGAATAAAACGGCGACGGAGAGAGAGGAAGATTGCGAGAAGGACAACGAAGAGTCGCAGAGGCTCGGGGGGGGTGCAACGACGCCGACGGCCCCTCCTAATTCTATTGCGCTGTCGCCGCCCCCGCCC
TAATATTACCGGATGGCCGCGCCTTTTCCTTTTATGTGGTCCCCACGAGGGTTCCACAGACGTCACTGTCAACCAATCAAATTGCATACTCAAACGTTAAATAAGTGTTCATTTGTCTTTATATACTTGGTCCCCAAGTATTTTGTCTTGCAATATGTGGGACCCACTTCTAAATGAATTTCCTGAATCTGTTCACGGATTTCGTTGTATGTTAGCTATTAAATATTTGCAGTCCGTTGAGGAAACTTACGAGCCCAATACATTGGGCCACGATTTAATTAGGGATCTTATATCTGTTGTAAGGGCCCGTGACTATGTCGAAGCGACCAGGCGATATAATCATTTCCACGCCCGTCTCGAAGGTTCGCCGAAGGCTGAACTTCGACAGCCCATACAGCAGCCGTGCTGCTGTCCCCATTGTCCAAGGCACAAACAAGCGACGATCATGGACGTACAGGCCCATGTACCGAAAGCCCAGAATATACAGAATGTATCGAAGCCCTGATGTTCCCCGTGGATGTGAAGGCCCATGTAAAGTCCAGTCTTATGAGCAACGGGATGATATTAAGCACACTGGTATTGTTCGTTGTGTTAGTGATGTTACTCGTGGATCTGGAATTACTCACAGAGTGGGTAAGAGGTTCTGTGTTAAATCGATATATTTTTTAGGTAAAGTCTGGATGGATGAAAATATCAAGAAGCAGAATCACACTAATCAGGTCATGTTCTTTTTGGTCCGTGATAGAAGGCCCTATGGAAGCAGCCCAATGGATTTTGGACAGGTTTTTAATATGTTCGATAATGAGCCCAGTACCGCAACCGTGAAGAATGATTTGCGTGATAGGTTTCAAGTGATGAGAAAATTTCATGCAACAGTTATTGGTGGGCCCTCTGGAATGAAGGAACAGGCATTAGTTAAGAGATTTTTTAAAATTAACAGTCATGTAACTTATAATCATCAGGAGGCAGCCAAGTACGAGAACCATACTGAAAACGCCTT
ACCGGATGGCCGCGCCCCCGAAAAAGAAGTGGTCCCCCCCACTATACTATGTCGTCCAATGAAATTGTGTCCTGGAAGGTTATTTATTGGGTTTTGTCCTTATATACTTGGCCGCTAAGTTTGTGGGCCTGTCACAATGTGGGATCCATTGTTAAATGAGTTCCCTGATTCTGTTCATGGTTTTCGTTGTATGCTTGCTGTAAAATATTTGCAGGCCGTTGAGGAAACGTATGAGCCCAACACTTTGGGCCACGATTTAATTCGCGATCTTATCTCTGTTATTAGGGCTCGTGACTATGTCGAAGCGACCCGGCGATATAATCATTTCCACGCCCGTCTCGAAGGTTCGTCGAAGGCTGAACTTCGACAGCCCATATACCAACCGTGTTGCTGTCCCCATTGCCCCCGCCACAAACAGGCGTCGGTCATGGACTTACCGGCCCATGTACCGAAAGCCCAGGATGTACAGAATGTACAGAAGCCCTGATGTTCCTAAGGGCTGTGAAGGCCCATGTAAGGTCCAGTCATTTGAGCAAAGGGATGATGTGAAGCATACGGGTATTGCTCGCTGTGTTAGCGATGTGACGCGTGGTTCGGGTATCACTCATAGGGTTGGTAAGAGATTTTGTATTAAGTCCATTTACATTTTAGGTAAAGTATGGATGGATGAAAATATAAAGAAGCAGAATCACACGAACAACGTGATGTTCTTCTTGGTCCGAGATCGCAGGCCCAGTGGATCAGCGCCCATGGACTTTGGGCAGGTGTTTAACATGTTTGACAATGAGCCCAGTACTGCGACTGTGAAGAATGATTTGCGAGATAGGTTACAGGTTTTGCGCAAGTTTCATGCTACCGTTGTTGGTGGTCCTTCTGGGATGAAGGAACAGGCTTTAGTTAAGAGATTTTATAGGATTAATAATCATGTAGTTTATAATCACCAGGAGGCAGCGAAGTATGAAAATCATACTGAGAATGCGTTGTTGTTGTATATGGCTTG
AGCCCGGGCCCCCCGCGGGCGCGCGCGCGCGCAAAAAAGGCGGGCGGCGGTCCGGGCGGCGTGCGCGCGCGCGGCGGGCGTGGGGGGCGGGGCCGCGGGAGCGGGGGGAGGAGCGGGGGGAGGAGCGGGGGGAGGAGCGGGGGGAGGAGCGGGGGGAGGAGCGGGGGGAGGAGCGGGGGGAGGAGCGGGGGGAGGAGCGGGGGGAGGAGCGGGGGGAGGAGCGGGGGGAGGAGCGGGGGGAGGAGCGGGGGGAGGAGCGGGGGGAGGAGCGGGGGGAGGAGCGGGGGGAGGAGCGGGGGGAGGAGCGGGGGGAGGAGCGGCCAGACGCCGAAAACGGGCCCCCCCCAAAACACACCCCCCGGGGGTCGCGCGCGGCCCTTTAAAGCGGTGGCGGCGGGCAGCCCGGGCCCCCCGCGGCCGAGACTAGCGAGTTAGACAGGCAAGCACTACTCGCCTCTGCACGCACATGCTTGCCTGTCAAACTCTACCACCCCGGCACGCTCTCTGTCTCCATGGCCCGCCGCCGCCGCCATCGCGGCCCCCGCCGCCCCCGGCCGCCCGGGCCCACGGGCGCCGTCCCAACCGCACAGTCCCAGGTAACCTCCACGCCCAACTCGGAACCCGCGGTCAGGAGCGCGCCCGCGGCCGCCCCGCCGCCGCCCCCCGCCGGTGGGCCCCCGCCTTCTTGTTCGCTGCTGCTGCGCCAGTGGCTCCACGTTCCCGAGTCCGCGTCCGACGACGACGATGACGACGACTGGCCGGACAGCCCCCCGCCCGAGCCGGCGCCAGAGGCCCGGCCCACCGCCGCCGCCCCCCGGCCCCGGCCCCCACCGCCCGGCGTGGGCCCGGGGGGCGGGGCTGACCCCTCCCACCCCCCCTCGCGCCCCTTCCGCCTTCCGCCGCGCCTCGCCCTCCGCCTGCGCGTCACCGCGGAGCACCTGGCGCGCCTGCGCCTGCGACGCGCGGGCGGGGAGGGGGCGCCGGAGCCCCCCGCGACCCC
GTATTGTGCAGTATTATTTTACGCACGACCCGGATTAATCAGTTATTCTGAGTATATACCCGTTAGTTACTCAATGGAATCCATCATTCAGCACGAGTCCACTGTTCTTCGAGTCGATGATCTAATCAATGACACGATTCGAAAGAACGCTGCTAGGTCCGAAACAGCCATTGGAAGGCTTGTTTCCGATGCCGCTGTGCGAGTCGTCGCAAGACAATGCGACTTAACTCCAGCGATGCCTCTCAATGTTTCATTTCAATTGTCACCGGAAGATCAAAATGCTTTGAGGAGAGATTTTCCTGGAAGAGAGCTCCAATTTAGGAATTCATCCTATTCGTCTCACTCATTTGGGGGTGCACACCGCGTTTGTGAGACAGATTATTTTTATGGACGCTTCCAGACGAAGAATACCACAATCATCGATATAGGAGGAAATTTTTGCACCCATAGTAAGATGGGTAGGGACAATGTACATTCGTGTTGCCCTATATTGGATGTGCGTGATGGTGCTAGGTATACGGACAGATTTTTGTCAGTTGCTGGTTCTTTGGAAAAGCAACCAGAACGTGAGCTCAGATTGAATTACTGTTCCAAGAAGTTTGAAGAATGTGATGTTCCCGCCCCATGGGCGATGGCAATACATTCCATCTCTGACATTCCTATCACTACCGTAGTAAAACATTGTTTTAGAAGAGGAGTTAAGAAACTCATTGCTTCGATAATGATGGACCCTATGATGCTCGTTTCCACTAAAGGTTTCATTCCCCGTCTTAATGTTCAATGGGAAGTTGAAACTGGTGAGGAAAAGAAGTCCCGACGAATTTCTTTTCATTTCGTCGATGCTCCTGGATTGTCGTATTCTCATAATTCCGACGTGCTGATGCAGTACATGACTTGTAATCAAGTCATAATCAACGGGAAGGCCGCGTACAGAGTTGAACGCGTTGCAGATCTTTCAGGAGTCTTTATTGTTGAGATCACATTGGCTGCTACACCCGGT
AGCGAAAGCAGGTACTGATCCAAAATGGAAGATTTTGTGCGACAATGCTTCAATCCGATGATTGTCGAGCTTGCGGAAAAAACAATGAAAGAGTATGGGGAGGACCTGAAAATCGAAACAAACAAATTTGCAGCAATATGCACTCACTTGGAAGTATGCTTCATGTATTCAGATTTCCACTTCATCAATGAGCAAGGCGAGTCAATAATCGTAGAACTTGGTGATCCTAATGCACTTTTGAAGCACAGATTTGAAATAATCGAGGGAAGAGATCGCACAATGGCCTGGACAGTAGTAAACAGTATTTGCAACACTACAGGGGCTGAGAAACCAAAGTTTCTACCAGATTTGTATGATTACAAGGAAAATAGATTCATCGAAATTGGAGTAACAAGGAGAGAAGTTCACATATACTATCTGGAAAAGGCCAATAAAATTAAATCTGAGAAAACACACATCCACATTTTCTCGTTCACTGGGGAAGAAATGGCCACAAAGGCCGACTACACTCTCGATGAAGAAAGCAGGGCTAGGATCAAAACCAGGCTATTCACCATAAGACAAGAAATGGCCAGCAGAGGCCTCTGGGATTCCTTTCGTCAGTCCGAGAGAGGAGAAGAGACAATTGAAGAAAGGTTTGAAATCACAGGAACAATGCGCAAGCTTGCCGACCAAAGTCTCCCGCCGAACTTCTCCAGCCTTGAAAATTTTAGAGCCTATGTGGATGGATTCGAACCGAACGGCTACATTGAGGGCAAGCTGTCTCAAATGTCCAAAGAAGTAAATGCTAGAATTGAACCTTTTTTGAAAACAACACCACGACCACTTAGACTTCCGAATGGGCCTCCCTGTTCTCAGCGGTCCAAATTCCTGCTGATGGATGCCTTAAAATTAAGCATTGAGGACCCAAGTCATGAAGGAGAGGGAATACCGCTATATGATGCAATCAAATGCATGAGAACATTCTTTGGATGGAAGGAACCCAATGTTGTTAAACCAC
GGCATTTAAAAAAGAAGAAGCTGTCTGACAAACTGGTCTTCTTTTTAAATGGTTTGTACAACATTGTACACTGTTTGCGCCATTCTCTTCATTCTTTTCATTTATATATTATTATTTAGAAAAATGTTCCACCTAATAACTGATACTCTAATAGTGATACTTATTTTATCTAATTGTGTAGAGTGGTCACAAGGTCAGATGTTTACTGATGATATATATTATAATGGTAACGTTGAGACTATCATAAATTCTACTGATCCTTTTAATGTTGAATCTTTATGTATTTATTTTCCAAATGCAGTTGTAGGATCACAAGGACCAGGTAAATCTGATGGACATTTGAACGATGGTAATTATGCTCAGACCATCGCCACTTTATTTGAAACAAAAGGATTCCCAAAAGGTTCAATAATACTTAAAACATACACACAGACATCAGACTTTATAAATTCAGTAGAAATGACATGCTCTTACAACATAGTTATTATTCCTGATAGCCCAAATGATTCAGAATCTATTGAACAGATAGCAGAATGGATTTTAAATGTTTGGAGATGTGATGACATGAATTTGGAAATTTATACTTATGAACAAATTGGAATAAACAATTTATGGGCTGCATTTGGTAGTGACTGCGATATATCTGTCTGTCCATTAGATACTACAAGTAATGGAATCGGATGTTCGCCAGCTAGTACAGAAACTTATGAAGTTGTATCAAATGACACCCAATTGGCATTAATTAATGTTGTGGATAATGTTAGACATAGAATACAGATGAACACTGCTCAATGTAAATTAAAAAATTGTATTAAGGGTGAGGCTCGACTGAATACTGCACTAATAAGGATTTCAACATCATCAAGTTTTGATAATTCATTGTCACCATTAAATAATGGCCAAACAACAAGATCGTTTAAAATAAATGCAAAGAAATGGTGGACTATATTTTATACAATAATTGATTATATTAATACAATTGTACAAGCAATGACTCCCA
ACTGCGTTTCCCTTATCGCAATTAGGAATAAAGGATCTATGTGGGTTGGCTGATTATAGCCAATCCCTTTTTTAATTTTAAAAAAGCGTATAGCGCGAGAGTTGGTGGTAAATGAAATGAACGAAAAACAAAAGAGATTCGCAGATGAATATATAATGAATGGATGTAATGGTAAAAAGGCAGCAATTACAGCAGGTTATAGTAAGAAAACAGCTGAGTCTTTAGCAAGTAGATTGTTAAGAAATGTTAATGTTTCGGAATATATTAAAGAACGATTAGAACAGATACAAGAAGAGCGTTTAATGAGTATTACAGAAGCTTTAGCCTTATCTGCTTCTATTGCTAGAGGAGAACCTCAAGAGGCTTACAGTAAGAAATATGACCATTTAAACGATGAAGTGGAAAAAGAGGTTACTTACACAATCACACCAACATTTGAAGAGCGTCAGAGATCTATTGACCATATACTAAAAGTTCATGGTGCGTATATCGACAAAAAAGAAATTACTCAGAAGAATATTGAGATTAATATTGGTGAGTACGATGACGAAAGTTAAATTAAACTTTAACAAACCGTCTAATGTTTTCAATAGAAACATATTCGAAATACTAACCAATTACGATAACTTCACTGAAGTACATTATGGTGGAGGTTCGAGCGGTAAGTCTCACGGCGTTATACAAAAAGTTGTACTCAAAGCATTGCAAGACTGGAAATATCCTAGACGTATACTATGGCTTAGAAAAGTCCAATCAACAATTAAAGATAGTTTATTCGAAGATGTCAAAGGTTGTTTGATAAACTTCGGTATTTGGGATATGTGCCTTTGGAATAAGACTGATAACAAAGTTGAATTGCCAAATGGCGCAGTTTTTTTGTTTAAAGGATTAGATAACCCAGAGAAAATAAAGTCGATAAAAGGTATATCAGACATAGTCATGGAAGAAGCGTCTGAATTCACACTAAATGATTACACGCAATTAACGTTGCGTTTGAGGG
TAATATTACCGGATGGCCGCGCTCCCCGATAAAGAAGTGGGTCCTACGCAGTAGTTTCTGTCGACCAATGAAATTGCAGCCTCAAAGCTTAAATAACTGTTCAGCTGTGTTATAAACTTGCTCCCTAAGTTTAAAAAATATACAAAATGTGGGATCCATTATTAAATGAATTTCCTGATTCAGTCCATGGTCTCCGATGCATGCTCGCAATTAAATATTTGCAGCTAGTTGAAGAAACCTACGAACCTAATACCCTTGGTCACGACTTAATTAGGGATCTCATCTCCGTCATTCGTGCTCGTGACTATGCCGAAGCGAACCGGCGATATACTAATTTCAACGCCCGTCTCGAAGGTTCGTCGAAGACTGAACTTCGACAGCCCGTATACCAGCCGTGCTGCTGCCCCCACTGTCCAAGGCATCAAGCGTCGATCATGGACTTACAGGCCCATGTATCGAAAGCCGCGGATGTACAGAATGTACAGAAGCCCTGATGTACCTCCGGGTTGTGAAGGTCCCTGTAAAGTGCAGTCGTACGAGCAGCGTGATGACGTCAAGCATACCGGTGTTGTGCGTTGTGTTAGTGATGTAACTAGGGGTTCTGGTATTACTCATAGAGTTGGTAAACGTTTTTGTATCAAGTCAATTTATATATTAGGAAAGATTTGGATGGATGAAAACATAAAAAAACAAAATCATACTAACCAAGTGATGTTTTTCCTTGTTCGAGACCGAAGGCCTTATGGAACTAGTCCTATGGATTTTGGTCAAGTTTTTAACATGTTTGATAATGAACCCAGTACTGCTACGGTGAAGAACGACTTACGGGATAGGTATCAAGTAATGAGGAAGTTTCATGCTACGGTTGTTGGAGGTCCGTCAGGGATGAAGGAGCAGTGTTTGCTGAAGAGATTTTTTAAAATTAATACCCATGTAGTTTATAATCACCAAGAGCAGGCGAAGTATGAAAATCATACTGAGAATGCCTTGTTATTGTATA
AGCAAAAGCAGGTACTGATCCAAAATGGAAGACTTTGTGCGACAATGCTTCAATCCAATGATTGTCGAGCTTGCGGAAAAGGCAATGAAAGAATATGGGGAAGATCCGAAAATCGAAACGAACAAATTTGCCGCAATATGCACGCACTTAGAAGTCTGTTTCATGTATTCAGATTTCCACTTTATTGATGAACGGGGCGAATCAACAATTATAGAATCTGGCGATCCCAATGCATTATTGAAACACCGGTTTGAAATAATCGAAGGGAGGGACCGAACAATGGCCTGGACAGTGGTGAATAGTATCTGCAACACCACAGGAGTTGAGAAGCCTAAATTTCTCCCAGATTTGTATGACTACAAGGAGAACCGATTTATTGAAATTGGAGTGACACGGAGGGAAGTTCACACATACTATCTAGAAAAAGCCAACAAGATAAAATCTGAGAAGACACACATTCACATATTCTCATTCACTGGAGAGGAAATGGCCACCAAAGCGGACTACACCCTTGATGAAGAAAGCAGGGCCCGAATCAAAACCAGGCTGTTCACTATAAGGCAGGAAATGGCCAGTAGGGGTTTATGGGATTCCTTTCGTCAGTCCGAGAGAGGCGAAGAGACAGTTGAAGAAAGATTTGAAATCACAGGGACTATGTGCAGGCTTGCCGACCAAAGTCTCCCACCTAATTTCTCCAGCCTTGAAAAATTTAGAGCCTATGTGGATGGATTCGAACCGAACGGCTGCATTGAGGGCAAGCTTTCTCAAATGTCGAAAGAAGTAAACGCCAGAATTGAGCCATTTCTGAAGACAACACCACGCCCTCTTAGATTACCTGATGGGCCTCCCTGCTCTCAGCGGTCGAAGTTTTTGCTGATGGATGCCCTTAAATTAAGCATCGAAGACCCGAGTCATGAGGGGGAGGGGATACCGCTATATGATGCAATCAAATGCATGAAAACATTTTTCGGCTGGAAAGAGCCCAACATTGTAAAACCAC
ACGTAGTCAAAATGTCCGTTGATGACATTACATGGTTTATTTGTCTTCAGAAAAATGGTAACAGACATCATGAGTGTCATTCGGATCAAAACAAATGCTACCGTTGCTGCCGTGCTTCCAGCTAGCGAAGATCAGGCCGATTATCCTTCCACCTTTTTTGAAGGGGGGAATGAGATTAGATTGTATGTTAACAAGGAGGAAAAATTGGATGTTTTAAGGCAATATGTCTATATGGGACTGGTGGAGAAAAACTGTAAGATACAGCATGTGAATGCTTATCTCTATGCAGTGCTGAAAGGAGAAAGGGAGCTGCTAGAGGCGGACTGGGATAGCTTCGGACACAAGATTGGGATTCAGGGAGAGAAGATCGGGCCTTTTAACCTGGTGCGAGTGGAAGACATCCCCGACGGGCTACCAGATGGGAAACTGAACGCTGAGGTGAGTGCTGAGGATGATGCATGGCTGCCTCTCTTCTTGCTAGGTCTCTACAGAGTGGGAAGGGCAAGTGAGACTACATACCGGACTTTGCTGATGGAATCCCTGATAAAACAGTGTAAAGCAATAAAATCCGACTGGGTCTCCCCTGTGACGGCAACTCACAAATATTTCGATGTATGGGGCAATGATGGGAATTACCTGAAGATTGTAGCCTGTGTGGACATGTTTTACAACCATTTCAAAAAGAGCATTAAAGCAACATTCCGGTGGGGAACAATTGTGTCACGGTTCAAAGACTGTGCAGCACTCGCCACCCTGGGACATGTTGTTAAAATCACCGGTTTGACAATTGAAGAAGTGTTTACATGGGTACTACAGACTGAAGTCGCTGAAGAGTTGGTTAAAATGATGAAGCCTGGACAGGAGATAGATAACAGCGCGTCTTACATGCCATACCTGATTGATATGGGGATCTCTGCCAAATCACCATACTCAACAATAAAGAATCCGTCTTTCCACTTCTGGGGGCAGCTTGTTGCTGCATTATGCCGCTCCAAGAGAG
TCCTCGCGTTTCAAAAATTACTTTAAACTCCCCGGGGGGGTTAAAAAAAGGGGGGTATTAACCCTAACCCTAACCCTAGGCCCTAACCCTAACCCTAGGTCTAACCCTAACCCTAACCCTAACCCTAGGTCTAACCCTAACCCTAACCCTAACCCTAACCCTAACCCTAACCCTAACCCTAACCCTAACCCTAACCCTAGGTCTAACCCTAACCCTAACCCTAACCCTAGGTCTAACCCTAACCCTAACCCTAACCCTAGGTCTAACCCTAACCCTAACCCTAGGTCTAACCCTAACCCTAACCCTAACCCTAACCCTAACCCTAACCCTAACCCTAACCCTAACCCTAACCCTAACTCTAGCCTTAGCCCTAGCCCTAGCCCTAGCCCTAACACTCATCCTCGCATCTGGCCCTACCGCTACCCCTCTTTCAACCCCTCACCATCACCCAACCCGCTGCCCCACCCACATCCCCCCCACCGCCACCGCTACCGTCACCTCTGAACTTCACCTTTTTCCTCCATCTCGCCCCACTTCTCTCTACATTTCTCCGCCCCTCTATTCTTACTCCTGTTTTCTAGGATGCCGCTGACGGCGCGTGCCGGCCACACCCTGCATCGTCTTCCGCTCTCCCACTATTGGTGGCTTCTGTTGGGTCGACACTCCCTTCGTCATGTCCATTCCTACCTTCGCCTGCGCAAAGGTCTACGCCTTCCTTTACCTTGGCCCGAACAAGAATGTCTGCATTTACATCCTAAGCCTTACAAGTTTCTCCTGCGTTACCCTTGTCTAACAAGACAACCGCATCTTCTTCAGGGCTGGCCCGCGGATTCTTCTCTATGTGAGTGACATTTACACTTCCACTTGTTCACATGATTTATTGTGTTTTGTCTGGTACACCAAGCACATTTCGGTTTCTCTTTTATACATTTATCTCTATTCTCTCGGTCTCAGGGTTCGACCCTAAACCCTACCATCCTTCGGCCGACAGCAAGTTGCT
CATCATCAATAATATACAGTTAGCAAAAAATGGCGCCTTTGTTTGGCTTTGTTCCAACTGTTTTTGGCCCGAGTTGGGTTTCGTTTTCCCGGGTTTCACGTGGTGCGTCAGGTGATGTTGAGTTTTTATACATGTTTGTGTGTGTTTTGTGCTTGTGTAAAGGAGTTTTGGTTTTTTACTTTGCGGAGCTTACGGACTAATTTACTTAATTTTTGGCAAATTATATCTGTTTTTGGGTATTTTGTTTGTTATTTGGTGCGATTTTTCGACTTTTGACTCAATGTCGCGGCTCCTACGTCTTTCTCTTTCTTCGCGTGTGTGGTTAGCAGCTCAGGAAGCTACTCGCAATGTTTCTGAGGATCCTGTTGTATGTCGTACGCCATGGGATGGTTCGCCTACTTGCACAGCTGTTCGTGTTGTACGAGCGGAGGTTCTGGCGGACGGTACGATGGACCTTGACATCGTGTTTCCTGAAGCTGCTGTACAGGCTGTTTTTAGTCGCACTCCATGGCAGGATTCTACTACTGCCACTTCTGCCGAAGAACCGTCTGCTTCGACCGATTCGATCTCCTCTGATCCCTTGCCTATAAGCTGTGTGGAGAGTTTTGAGGACATGGATCTGCGGTGTTATGAACAGTTGTCTCCCAGCCCCGAGTCTATTGAAACTATTGAGGTGTTCCCGCCATGTTCTACGTGTGGAGGACATGAAGTTAATGGGTTTTGCAGTCTGTGTTACTTGCGCGGTCTGACTGGTAAGGTTTTTCTTTTACGGATGATGTCTTTTTATGGTTCGTTGTTTGTTTCTAATAGTCCTGATCTTTTTTTCAGATCTGCTGCCTCAGGCGGATGACGCAGGGGAAGCTGAAGTTCCTGATGAGTCTGCCAAGGATTTATGTTTTATGGACCTGCTGACCTGGGCCATGGAGGACAAGACGGAATGTTCCCGTCACGGTCAGTGCTTGCTTCTTTGGCGGGAGAATGTTGGCTTAGAGTTGTGGAA
GCCAATTAAACCTAATTATCAAAAGCCAATTAAACCTAATAAGTGGAAGCCAATTAAGTAGAAGCCAATTAAACCTAATAAGTAGAAGCCAATTAAACCTAATTATAAAAAGCCAATTAAACCTAATAAGTGGAAGCCAATTAAGTAGAAGCCAATTAAACCTAATAAGTGGAAGCCAATTAAGTAGAAGCCAATTAAACCTAATAAGTGGAAGCCAATTAAGTAGAAGCCAATTAAACCTGTAAATGGATACTTTTTTCATTCAATCTTTTAAGTCTAATTATTAGTGCTGATTTCACTAGCGAAATATCGTTGTCAGAAACGAGGTCTCGAAGCAATACCAACACTTTCACAGAAGAACAAGTTGGAGATGATTCACCACCCCAATATTCTGCTGCTCTTGCTAAAATGCCAATCACTGCACATGATTCCCTAATGTAATTTTCTTTTTTTAACATGGAATTAATCATAATTTTTGATTGTTCAAATCCAATTTTAGAATCCAAAAACATGTTTTTGACAAAAGCTGTTAGATCATTTCCAAATACAAGTGAGGCATCCTTTTTGAAAGATTCAAAAACTAAGAACACCTTTCCAGCAACCTCCCTGGAGGAAAATGCCAGTGATGACCAAAACAAATAATCAGAGATGGCGGTTGTGATATCATCATCATCTGAAAAGTTGTTTCGGTAGACATAGTTGCCGGAAGACATCTTGTAAAATGAACGGGAAAAAAGTCTCTTTTAACCCGAACTTGTTATTTCCTGTGCTTATTTTTCAAAATTATTCAACCATATTCATCATCCTTTCAACTAATCCTTTTCTAGGTGGTTCCTTTATTGTGTTTTGATTACAGTAGTATTCGTAGTGTTTTTTAAATGGATTAGGAATTTTAATAAAATCAAAAACTCCATTATCATTTCTAATATTTATATCGCTTGTATCTTTTTTATCTAATACAGTTAATGGTAGATCATTATTTATTTCTTTACTTTCTATA
ACACAAAGACGCCAAGATGCTTTTAGCGATTTGCTCGAGGACCATCCGACAACAGGGTCTTAACTGCCCTCCAGCTGTGACCTTTACCTCCAGCCATATGAGACCGCCAATTCCATCATTTCTGCTCTGGACTGAGGGGTCTGATGTTCTGATGGATTTTGATTTGGACACCATCCCAGCTGGATCAGTTACTGGATCATCCATTGGTCCAAAGTTCAAAATCAAAACACAGGCTGCTTCATCTTTTGTGCATGATTTCACCTTTGCCCACTGGTGCGATGCGTCCGACATGCCCCTCAGAGACCACTTCCCGCTGGTCAATGACACTTTTGACCACTGGACTCCTGATTTCATCTCGCAGAGGCTAGATGGAAGCAAGGTGGTGGTTGAGTTTACAACCAACCGGTCAGACCAGGAACAATCTCTGATCAGTGCTTTCAACACCAAAGTAGGAAAGTACGAGGTTGCTCTTCACAATCGATCGACTACCAGCAGCATACTATTTGGAGTGGTTGTGGTCAGTGAGACAACAGTAGTCACCAACTTGAACTTAAATCAGCAAGAGGTAGATGAGCTCTGCTTTAGGTTCTTAGTTGCTAGAGCTGTTCACCTGGAGATGACCACCAAGATGATCATTCCAGAGTATGATGATGAGGATGAAGACAAGAGAAGCCGAGAAGTGAAGGCAGCCTTCCACTCTGTACAGCCAGATTGGAATGTGACAGAAGCCAACTTTGCCCCTTTCTCCAGAAGGATGTTCTCCAACTTTGCCCAAATGGAGCCAGACAAGGAGTACCTGGCTCACATCATATTGGACTCTCTGAAGCAAGCACAGGCGGATCTGGATGGCAATCATTACCTCAATGAGAGTTTGACTGAGCAAGCCAGACTTGATAGGAACAGAGAGGAGAGCTTGAACATGGTTAAGGACTTCGAACGAGACTTCAACAATGCAGCCCAGCGGTCAGCTTGGAGCCACAAGTCCACTGTGCCTTTTCCA
AGATCTGACCAACATGGAAGTAGACACTGCTACGTTTGTTCGGCTTCATCATGAGCTCCTTTGCGCTCACGAAGGACCAAGTATTATTTCCAAGTTTGATGCAATTAAAAAAGTCAAGCTTGGTACACTTGCTAATCAATCTGGTGGTGCTAATAACATCACCGAAGCTTTCTTCGATAAGCTTCGAAACTTTGAAAGAAAGTCTGAAGCCTATTTGGCATCGGATCTAGCTGAACGCGAATTGACTAGGGATACGCACAAGGCCATTGTGTTTGTTACCAAGTCTGTATTGCTAGGAGGGAAAAGTTTGAAAGACTTGCTACCTTATGGAGTGATAGTATGTGCTTTTATTTTTATTCCCGAAACTGCTTCTGTTTTGGACAATGTCCGTGTCATGATCGGGAACCAAAAACGACCATTGACAGTAGCTTTGATAAAATACATGGCTAAATCTTTGAATTGCGATTTAGTTGGTGACTCATATGATATTTTTTATTATTGCAATTCGTCTGCTTATGGTAAGAATCTGATTTCGGTATCAGAGAATGATTTTTCTAATCCCCAAAGGGCTCTCCTCTCAGTGGGAGATTTATGTTATCAAGCAGCGCGTTCAATCCATGTTGCAGCAGCTAATTATATAAGGATATTTGACCGCATGCCTCCTGGCTTTCAGCCGTCAAAACACCTTTTCCGTATCATAGGTGTACTAGATATGGAAACCTTGAAAACTATGGTGACATCAAACATCGCTCGTGAGCCAGGCATGTTTAGTCATGATAATGTTAAAGATGTGTTGCACCGTACAGGTGTTTTTTCTCCAAACCACCACTTTTCCGCAGTCATTTTGTGGAGGGGGTGGGCTTCCACGTACGCATATATGTTTAACCAAGAACAATTGAATATGCTGTCAGGAACATCTGGTTTAGCCGGAGACTTTGGCAAGTACAAATTAACATATGGATCCACTTTCCATGAAGGTGTTATTCATGTGCAATATCAA
TAGTAGTAGACTCCTTGAGAAGCTACTACGACTAAAGCTGGAATGAGCACCCTCAAAGAAGTGCAAGACAACATCACTCTCCACGAACAACAACTCGTGACTGCCAGGCAGAAGCTCAAAGATGCAGAAAGAGCGGTGGAATTGGACCCCGATGATGTTAACAAAAGCACATTACAGAGCAGACGGGCAGCTGTGTCTGCATTGGAGACCAAACTCGGAGAACTTAAGCGGGAACTGGCTGATCTTATTGCAGCTCAGAAATTGGCTTCAAAACCTGTTGATCCAACAGGGATTGAACCTGATGACCATCTAAAGGAAAAGTCATCATTGAGATATGGAAATGTCCTTGATGTAAATTCCATTGACTTAGAAGAGCCAAGTGGGCAAACAGCTGATTGGAAATCCATCGGACTCTACATTCTAAGTTTCGCATTACCGATTATTCTTAAAGCCTTGTACATGTTATCTACTAGGGGCCGTCAAACAATCAAAGAAAACAAGGGAACAAGAATTCGATTCAAGGATGATTCATCTTATGAAGAAGTCAATGGGATACGTAAGCCAAGACATCTGTATGTTTCTATGCCAACTGCCCAGTCTACAATGAAAGCAGATGAGATTACTCCCGGGAGGTTCCGTACAATTGCTTGTGGATTATTCCCAGCCCAAGTCAAAGCAAGGAATATTATCAGTCCTGTCATGGGTGTGATTGGCTTTAGTTTTTTTGTGAAAGATTGGATGGAAAGGATTGATGACTTCCTGGCTGCACGTTGCCCATTTCTGCCTGAGCAGAAAGACCCTAGAGATGCTGCATTGGCAACTAATAGAGCCTATTTTATAACACGTCAATTACAGGTTGATGAGTCAAAGGTTAGTGATATTGAGGACCTGATTGCTGATGCAAGGGCTGAGTCTGCCACTATATTCGCAGATATTGCTACTCCTCATTCAGTTTGGGTCTTTGCATGTGCTCCAGATCGTTGTCCACCTACAGCATTAT
GTTTTAATTTTTATAATTAAACAAACAACAACAACAACAACAAACAATTTTAAAACAACAATGGCAAACATTAATGAACAAATCAACAACCAACGTGACGCCGCGGCTAGCGGGAGAAACAATCTCGTTAGCCAATTGGCGTCAAAAAGGGTGTATGACGAGGCTGTTCGCTCGTTGGATCATCAAGACAGACGCCCGAAAATGAATTTTTCTCGTGTGGTCAGCACAGAGCACACCAGGCTTGTAACTGACGCGTATCCGGAGTTTTCGATTAGCTTTACCGCCACCAAGAACTCTGTACACTCCCTTGCGGGTGGTCTGAGGCTTCTTGAATTGGAATATATGATGATGCAGGTGCCCTACGGCTCACCTTGTTATGACATCGGCGGTAACTATACGCAGCACTTGTTCAAAGGTAGATCATATGTGCATTGCTGCAATCCGTGCCTAGATCTTAAGGATGTTGCGAGGAATGTGATGTACAACGATATGATTACGCAACATGTACAGAGGCACAAGGGATCTGGCGGGTGCAGACCTCTTCCAACTTTCCAGATAGATGCATTCAGGAGGTACGATAGTTCTCCCTGTGCGGTCACCTGTTCAGACGTTTTCCAAGAGTGTTCCTATGATTTTGGGAGTGGTAGGGATAATCATGCAGTCTCGTTGCATTCAATCTACGATATCCCTTATTCTTCGATCGGACCTGCTCTTCATAGGAAGAATGTGCGAGTTTGTTATGCAGCCTTTCATTTCTCGGAGGCATTGCTTTTAGGTTCGCCTGTAGGTAATTTAAATAGTATTGGGGCTCAGTTTAGGGTCGATGGTGATGATGTGCATTTTCTTTTTAGTGAAGAGTCTACTTTGCATTATACTCATAGTTTAGAAAATATCAAGTTAATCGTGATGCGTACTTACTTTCCTGCTGATGATAGGTTTGTATATATTAAGGAGTTCATGGTTAAGCGTGTGGATACTTTTTTCTTTAGGTTGGTCAGAG
CATCATCAATAATATACCTTATAGATGGAATGGTGCCAATATGTAAATGAGGTGATTTTAAAAAGTGTGGATCGTGTGGTGATTGGCTGTGGGGTTAACGGCTAAAAGGGGCGGTGCGACCGTGGGAAAATGACGTTTTGTGGGGGTGGAGTTTTTTTGCAAGTTGTCGCGGGAAATGTGACGCATAAAAAGGCTTTTTTCTCACGGAACTACTTAGTTTTCCCACGGTATTTAACAGGAAATGAGGTAGTTTTGACCGGATGCAAGTGAAAATTGTTGATTTTCGCGCGAAAACTGAATGAGGAAGTGTTTTTCTGAATAATGTGGTATTTATGGCAGGGTGGAGTATTTGTTCAGGGCCAGGTAGACTTTGACCCATTACGTGGAGGTTTCGATTACCGTGTTTTTTACCTGAATTTCCGCGTACCGTGTCAAAGTCTTCTGTTTTTACGTAGGTGTCAGCTGATCGCTAGGGTATTTATACCTCAGGGTTTGTGTCAAGAGGCCACTCTTGAGTGCCAGCGAGAAGAGTTTTCTCCTCTGCGCCGGCAGTTTAATAATAAAAAAATGAGAGATTTGCGATTTCTGCCTCAGGAAATAATCTCTGCTGAGACTGGAAATGAAATATTGGAGCTTGTGGTGCACGCCCTGATGGGAGACGATCCGGAGCCACCTGTGCAGCTTTTTGAGCCTCCTACGCTTCAGGAACTGTATGATTTAGAGGTAGAGGGATCGGAGGATTCTAATGAGGAAGCTGTAAATGGCTTTTTTACCGATTCTATGCTTTTAGCTGCTAATGAAGGGTTAGAATTAGATCCGCCTTTGGACACTTTTGATACTCCAGGGGTAATTGTGGAAAGCGGTACAGGTGTAAGAAAATTACCTGATTTGAGTTCCGTGGACTGTGATTTGCACTGCTATGAAGACGGGTTTCCTCCGAGTGATGAGGAGGACCATGAAAAGGAGCAGTCCATGCAGACTGCAGCGGGTGAGGGAGTGA
AGCAAAAGCAGGTACTGATCCAAAATGGAAGACTTTGTGCGACAATGCTTCAATCCAATGATTGTCGAGCTTGCGGAAAAGGCAATGAAAGAATATGGGGAAGATCCGAAAATCGAAACGAACAAATTTGCCGCAATATGCACGCACTTAGAAGTCTGTTTCATGTATTCAGATTTCCACTTTATTGATGAACGGGGCGAATCAACAATTATAGAATCTGGCGATCCCAATGCATTATTGAAACACCGGTTTGAAATAATCGAAGGGAGGGACCGAACAATGGCCTGGACAGTGGTGAATAGTATCTGCAACACCACAGGAGTTGAGAAGCCTAAATTTCTCCCAGATTTGTATGACTACAAGGAGAACCGATTTATTGAAATTGGAGTGACACGGAGGGAAGTTCACACATACTATCTAGAAAAAGCCAACAAGATAAAATCTGAGAAGACACACATTCACATATTCTCATTCACTGGAGAGGAAATGGCCACCAAAGCGGACTACACCCTTGATGAAGAAAGCAGGGCCCGAATCAAAACCAGGCTGTTCACTATAAGGCAGGAAATGGCCAGTAGGGGTTTATGGGATTCCTTTCGTCAGTCCGAGAGAGGCGAAGAGACAGTTGAAGAAAGATTTGAAATCACAGGGACTATGTGCAGGCTTGCCGACCAAAGTCTCCCACCTAATTTCTCCAGCCTTGAAAAATTTAGAGCCTATGTGGATGGATTCGAACCGAACGGCTGCATTGAGGGCAAGCTTTCTCAAATGTCGAAAGAAGTAAACGCCAGAATTGAGCCATTTCTGAAGACAACACCACGCCCTCTTAGATTACCTGATGGGCCTCCCTGCTCTCAGCGGTCGAAGTTTTTGCTGATGGATGCCCTTAAATTAAGCATCGAAGACCCGAGTCATGAGGGGGAGGGGATACCGCTATATGATGCAATCAAATGCATGAAAACATTTTTCGGCTGGAAAGAGCCCAACATTGTAAAACCAC
GCGCCAGTCCTCCGATAGACTGAGTCGCCCGGGTACCCGTGTATCCAATAAATCCTCTTGCTGTTGCATCCGACTCGTGGTCTCGCTGTTCCTTGGGAGGGTCTCCTCAGAGTGATTGACTACCCGTCTCGGGGGTCTTTCATTTGGGGGCTCGTCCGGGATCTGGAGACCCCTGCCCAGGGACCACCGACCCACCACCGGGAGGTAAGCTGGCCAGCAATTGTTCTGTGTCTGTCCATTGTCCTGTGTCTTTGATTGATTTTATGCGCCTGTGTCTGTACTAGTTGGCCGACTAGATTGGTATCTGGCGGATCCGTGGTGGAACTGACGAGTTCGAGACACCCGGCCGCAACCCTGGGAGACGTCCCAGGGACTTCGGGGGCCATTTTTGTGGCCCGGCCAGAGTCCAACCATCCCGATCGTTTTGGACTCTTTGGTGCACCCCCCTTAGAGGAGGGGTATGTGGTTCTGGTAGGAGACAGAGGGCTAAAACGGTTTCCGCCCCCGTCTGAGTTTTTGCTTTCGGTTTGGAACCGAAGCCGCGCCGCGCGTCTTGTCTGCTGCAGCATCGTTCTGTGTTGTCTCTGTTTGACTGTTTTTCTGTATTTGTCTGAAAACATGGGCCAGGCTGTTACCACCCCCTTAAGTTTGACTTTAGACCACTGGAAGGATGTCGAACGGACAGCCCACAACCTGTCGGTAGAGGTTAGAAAAAGGCGCTGGGTTACATTCTGCTCTGCAGAATGGCCAACCTTCAACGTCGGATGGCCACGAGACGGCACTTTTAACCCAGACATTATTACACAGGTTAAGATCAAGGTCTTCTCACCTGGCCCACATGGACATCCGGATCAGGTCCCCTACATCGTGACCTGGGAAGCTATAGCAGTAGACCCCCCTCCCTGGGTCAGACCCTTCGTGCACCCTAAACCTCCCCTCTCTCTTCCCCCTTCAGCCCCCTCTCTCCCACCTGAACCCCCACTCTCGACCCCGCCCCAGT
CTATATATAGTATGTTTTACTAATTTTCAAGCTGCTTAATAATAAAATCAAAAAAACTTTAAAAAAAATCAAGAAAACTGTTGACATTGAATTTAATTTAAGTTATAATATGTTTGTAAGTTAGTTAGAGAGGAGGAACAAAATGACAGAAGTAGTTCCAAAAATTACAATCAAAGAACTCCGAGCACGTCACAATTTGACACAAGAGGAGTTTGCTAAAAGCGTTGGTACTACACCTCAAACGGTGAGTGCATGGGAGAAGAATGTACTTTCTATTTCTCCTAAGAATATGTCAAATATTTGTAATAAATACCACATTCGTTCGTCTGATTTGTATGGCTTTTGATTTTTATTACAACAAAACTTGGATTAAATTCAAGTTAGAAAGGAACAAGATGAACGAAATAGCATTATCAAATAATCTTTCTCAAATTGAGTTAGAGATAAAACACCATAAGCAAATTGCTGGGCAATCAATTTGGGAAATTGGGAGAAGATTACAACACGTCAAAGAAAATAATCTCGTTCACGGAGATTTCGGAAAATGGCTAGATGACATAAAAATTTCACACAGTGAAGCTAGAAAGATGATGACGATAGCGAAACAACTCTCTTCAAATCGCTCAACGTTGAACGATTTAGGGACATCAGCCCTCTACTTAATCGCAACACTTCCAGAGGAAGAGAAGCAAGAGCAAATTGAAAAGATTGAACAAGGAGAATCACCAACAGTCAGAGAATTGCAAGAGGTAAGACGCCGCCTAAAACTCAAAGACCAAGCACTCGAAGCAGTCAAGGGCGAGTTGGAACGTGTCAAACGAACCAAAACTACTGAAAAGATAATCGAAAAGGAAGTCATTCCGCAAGATTACAAAGCAACGCAAGACCTTAACAAGCAATTGCTAGGAAAGAAAGGAATTTGAAAAAAATGAAAAACTTATTTAACTGGATTTGGTCAAGAAAGCAAACAGAAACTCTAGAAGTGCCAACATGGACTTTT
ACCAGAAAAGGGTGGTCACGGGGTCGTAAGTTTCAAAGAAAATTATTTATGGCTTAGGAACAAAGTTTCCTATCGTGGGATCTGGTTCCGGTTAACTCTACAAACCAGATAACATGGCAGATTTGTTCAGCAAGGTAAATGACTTTCAAAAATATAGAACCAATCTAGGACGTCAAGGAGGGTTGACTGTCAAATTAGTGGGTGTGAGAAGCACAGTTGTGGTTCTCGTTCCATCGACCAAAGATCATAGGCTGAGATGGAAGTTAATCAGGTTATTAACCCTCGCAGTCTACAATGACTCCCTTCCAGATTCGATTTCTATTGGAGCCTTACTTTCTTTGCTTGCAATTTCCTTTGAACAGCCTGCAGCTGTGATTCGGGGGCTTCTAAGCGACCCAGATCTTGAGGTGCAGATGATAGAGGTAAGCTTGGATGATCAGGGTGAGATAAGATTTGCTGCCAGAGGAGACATACTAACCAGATATAAAGATGCTTACTTTGAAAAGATCCGTGACTTCCCTAATCCTGATGATGACTTAGCTATATTTGAAGATCCGGAACTAGGTGATTACTCTGACATCACTCAAGATGAATATCAAGCTATGATCACGACTATAACTATTCAACTCTGGATCTTGCTAACTAAGGCCGTGACTGCACCTGACACAGCTCATGATAGTGAGCAAAGAAGATTTATTAAGTATCTTCAGCAAAGAAAAGCTTATGCTGCATTCAAGTTTACTACTATATTTACAGAGAGAGTGCGGAGAAAAATTGCACAGAGCTTGTCCATAAGGAAATTCATGGTAAGTATCATGTTAGAAGTAAGGAAATCTGGGTCGGCTAAAGGAAGAATCTCTGAATGCATTGCTGATGTATCGGCTTACATTGAAGAAGCAGGCTTGAGTGGGTTTATCCTAACACTCAAATATGGCATTGGAACAAGATTTCCAGTGCTGGCTCTTAATGCATTCCAAAGTGATCTCAGTGTGATAAGGAA
GCTATTTTTGCCTCTTCCTAGACGTTGTCGCAATGGAGGTGTGCCTGCCTAACGGTCATCAGATCGTCGACTGGATCAATAACGCATTTGAAGGACGAGTGTCAATTTACAGTGCTCAGCAAGGATGGGACAAAACAATCTCAGCACAGCCGGACATGATGGTGTGTGGTGGCGCCGTCGTATGCATGCATTGTCTAGGTGTGGTTGGGTCACTGCAGCGAAAGCTGAAGCACTTGCCCCATCATAAGTGCAACCAACAGCTACGCCAACAGGACTACGTTGATGTGCAGTTCGCTGATCGGGTTACTGCTCACTGGAAACGTGGTATGCTATCATTTGTCTCTCAGATGCATGCTATCATGAACGATGTGACACCCGAAGAGCTTGAAAGAGTGAGAACTGACGGAGGTTCTTTGGCTGAGCTTAACTGGCTACAAGTGGATCCTGGCTCAATGTTTCGATCAATTCATTCCAGCTGGACTGATCCCCTTCAAGTGGTTGAGGATCTCGATACTCAGCTAGACCGCTATTGGACAGCGTTAAATCTAATGATTGACTCATCAGACTTGGTGCCGAACTTTATGATGCGTGATCCATCGCATGCTTTTAATGGGGTGAAGTTGGAAGGTGAGGCACGACAGACTCAGTTTTCTCGTACATTCGATTCAAGATCGAACTTGGAGTGGGGCGTCATGATCTATGACTATTCTGAATTAGAAAGAGATCCCCTAAAAGGGCGAGCCTACAGGAAGGAGGTTGTTACACCAGCGAGAGATTTTGGTCACTTTGGACTGTCGCATTACTCTCGCGCTACAACGCCGATTCTTGGCAAGATGCCAGCCGTCTTTTCCGGGATGCTCACTGGAAACTGCAAAATGTACCCCTTCATAAAAGGGACTGCCAAATTAAGAACGGTCAAAAAGCTAGTAGATGCTGTGAATCATACGTGGGGCTCTGAGAAGATTAGATACGCGTTGGGTCCTGGCGGAATGACAGGATG
GCAATTTGAGTCATAACTATTTTCCTCCTTTCACATTTATTGAACGTAGCTCCTGCACGAGATGTAGGGGCATTTTTTTATATTTAAAATAACTAGAGTAATTAACGTAAAGGCGTGTGATACAGTGAAAACAATTGATTAAATTAACACCGAAGCAAGAAAAGTTTGTATTGGGACTCATCGAGGGCAAGAGCCAACGCAAAGCTTATATTGACGCAGGGTATTCGACCAAAGGCAAGAGCGAAAAGGATATCGATGTATTAGCTAGCCGTGTAGCTAAAAACGGCAAGGTTTGTACAAGGTACGAAGAATTACGTCGAGAAGTAGCTGAGCAATCAAAATGGACACGCCAAAAGGCTTTTGAAGAGTATGAGTGGTTAAAGAATACAGCGAAGAACGATATTGAAGTAGAGGGAGTAAAGAAAGCGACAGCTGATGCATTCCTCGCTAGTTTGGACGGCATGAATAGAATGACGTTAGGAAATGAAGTGCTGACTAACAAAAAGATTGAAACTGAAATTAAGATGCTTGAGAAAAAAATCGACCAGATGGATAAAACAGAAAACAATTCACAAGAAGCAGAAGTTGCTAAAGCACTTATTAAGTTAGCGGGTGTTAATAATGATTAATGAAATGTTAAACCCGAAACAACAAGAAATCTGGAACTGCTTTATAAACGATAAACCCAAAGTATTAATAGCGAGTGGTGCAAAAAGGGCGGGTAAAACATATGTGTTTATCCTGCTTTTTTTAATGCATATAGCTACTTATAAAGACAAGGGGCTTAACTTCATTATTGGAGGAGCAACACAGGCATCTATAAGACGTAACATACTAGATGATATGGAGTTAATACTAGGTAGAGAGTTAACACTCGATAAATCTAACGCAGTCAAAATATTTGGTAATAAAGTGTATGTATTCGACGGACAAAACTCGGATGCATGGAAAAAAGCGCGTGGTTTTACTTCAGCAGGTGCTTTTTTAAATGAGGGAACAG
GATAAAAAAACGATAAGCGGTAGCCTGAGGATGATTGAAACAGCTGGCCTGTAGCTGCCGAACATTATCGCGACAGTAACATAATACAATATTTTACGAATATACAAATACAAGAAACATAACACAAGACAATAAGACCACACAGCTGAAAACAAACAATAATGGGTTTCATCTCAAACGCCATTCTAGGTAAGGTGACTGGCCTGGGAACCAAGCAGATCGAAAGATTGAGGGAACAGGGCCGTGCCGAGCCTGCCCGCCACCGGCGTAAGCTGCATGAGTACGAGCACACACAGGGAAGTCGCAGTCATAGCAGCAAGGATGGGAGTCGGAAGGACAGGATGAGCTCAGAAGACAAGACTAGGCACAAGAAGCTCAAACACCGGTCCAGACAGCCCGGTGACAAGCCCACTCTACCTCAACCCGAGACAGACATGGTATTCGGGGGTTTAGACAAGTGTCCATTGTACGGGGTAGTTATGCCAATGGGGCATGGGAAGACCACATTAGCTCAGGAGGAGGGGTGGATAGACTGCGATAGTCTGATAACTCCCAGTACTAAGCGGAGGTTGGCTGCGGATGCACTGAGGAAACTGGCTGATGGTGACGAGTATGAAAACGCTATGGCCGAGATGAGTAGCATGATGGCCAAGGCGCTGCAAGTGCTGACACCAAGCAAGCCCGCCATACTGCTGAGCCACAGCGTCAATCTTCTGAAGATCTGCCAAATACCGTGCCTGGCAATATTGAGTCTGGAAGATGGCGTTTTCGAGAAGAACCTGCGCCTCCGAGACGAAGCAGAGCAGTGTGCTGCCCGTATCAGTAAGAGGCACCTGGAGGCAGCTGAAGGACCGGGGCGGCCAGTGATCACCGTGCAGGACAATGAACACATGCGCACGGTGATATACCAGATAGCGGAGAGCATGGACGTAGAACTGGGAGCACCAAGATTGCTACACCCAGAATGCTCACTCCCGCCTGGTGTCGGGGGGACGGAGTG
TGGTATCAGAGCAAGATTCTGATTCTAATAGGGAAAACTAAAAATGTCTAGATTAGAAAAGATCTACACAAATAAAGAAAACCCTCTAAAAGACTTTTTAGATGAGGTAGAACAAAATGATGAAGAGATGCGCACAGTGGATTTCAATCCAAACAAACCAGCTCTTCCATATAAAAAGAAAGCAATAGTCTTTCCAAAAAATTTTCCATCAGAAACTCACTATAATAATGGAGTCCCGATAGGAAAACAACTGAACCTTGGCGGATCAGTACAACAAGTTATAGGAGGAATAAATACAATTTTAGAAGTATTATCCTTCTTATGTCTAAGACAGTTACCTATAGTTGCTTCTAGCAGCCACGAACAATTAGAAAATTCCAAAGAATTTAAAAATGAATTACAAAATCATCTAACTAAGATAACAGAACAGTTAGAAATAAATAGGAAATCAATAATAAAAGATCAAACAGTAAAAGAAGATCTTAACAAAAAACAATATGAAACGCTGTATGCATTACAAGAAAAACTTCTTAATATGCTAGCAGAAAAACAGAGTTCAAACGAGCTAAAAAATCTAGAAAGGAGACTAGATGAAAAAATTAAGATAATTGAACAACAGTTATCAGAAATAAAACTTATGTTATCATGACATCATCAGCTTTTGATAGAATAACAAAGCAAATAGAAAGCTTAGAAATTAGGTTAAAAGAGACAAAAAACTTCTTAGAAACTTTACCTGAGGAGTTTAAGTCAAATCCATACTTTGACAAAGAAAATGAGTTAGGAAGATACCCACCTCATAATCAACCTAACACTAAGGTTTTAGACGATATAGAATGTATAGAGCAAGGAGGCCCATGGCCACATGCATACCATACATTTAACCCACAATTAAATAACATATCTGACATGTTATCATATATAATAAAAAACTGTTGTTGCAAAAAACACAAGGAACATCAGGAAACATCACCTGAATATCAATCTATACAAAATAGAC
CTCTTAGAGTATCGCCACCGACGACGACGACGGCAGTCGAGCGCGGCTTCGCCGCGGCAGCTTCGCTGCCTCGACTGCCGTCGTCGTCGTCGGTGGCGATACTCTAAGAGTATAAGCAAGTACTCAGCATGTATAGAATAATTGATGACGTCACAACTATGACGTCACGGGATGACCTTTGACCTCTGACCTTTGACCTTCTATTTGACCTTGACCTACTTCTGTGACCTTCTGGTCTACTGACCTTTGACCTTCTATGACCTTCTGAGCTGATGGTCTACTGACCTGATGATGGAGAGGATCCGAAGACCTTGGAGCTGATGGTGGAACACCAGTACCTGATGTTAGTAAAGGATAGCAATAGTGTGTAAGTGTGACAGCAACATAGCAACTGTTAGAAAGAGACAGCAACATGAGTGAAAGAGATAGCATGAAAACAAACCTTGAAATAATTTATGCGTAATTTTATTATCTTGTTATTGTGACCTCGCTTGACCGCAAACTCCCGTCGAAGCTGGAGCCGTGTGCAAAACAGGATGTAGCTAGGCAGCGGACCGTTGGGTATAAATAGGCTTGTTGTTGTCGAGAGCGCATCAGTCTACAAGTGTCTTTCATAGAGTGAAGAACTAAATAAAAATAAGTGTAAAAAAATAGTAGTGAAAAAAAAAGTTGTGTGAGTGTAATACAAATTCTGGTAAGATGTCACTTATGTATGGAAAATATAATATTTGTAAAAGAAGATTGTTTGAAACGAAAACTTACAATCCGAAAACTCTATTTTACTTGTCTTATAAAACTGCTAGACTTAACGGTCTAGATTTATCAACATTACCTTTAACTATTAGAAAACTACAAAATAAAATAGATAAGCATATATTATGGTGTGATGAAGATATAGAAAATGTACTTGGTGCCGAAAGATTAACTAAATGGAATTTTAATATTATTCAACCATTACCAGTAAATGTGTTTTTGGCTTTACAAAATTTAACAGAAATAC
ACCGGTGGGCGCGAAAAAAAAAAGTGGTCCCCGCCACGTGAACATGTCGCGCGTTGCTGTCCAATCAAAACGCGCGCTGTACGCATTATAATTTGAAATTTGAAATATAAACTTGGTCCCTAAGTAGTTGAAATTAAAATGTGGGATCCTTTGGTGAATGATTTCCCGGCAACCGTGCACGGTTTTCGGTGTATGTTAGCTATAAAATATATTCAGGCGGTTAGGTCCGAATACGATCCCGGTAGTTTAGGGTTTGATTTATTGTCTGATTTAATAGGTGTTCTTCGTGCCGGGAATTATGTCGAAGCGACCGGCAGATATCATAATTTCCACTCCCGCCTCGAAGGTACGACGTCGTCTGAACTTCGACAGCCCAATGCAGTCCGGTGTTCGTGCCCCCACTGTCCTCGTCACAAACAAACGCCGAGCGTGGTCCAACAGACCCAATTACAGGAAGCCCAGAATGTACAGAATGTATCGGAGCCCAGATGTCCCAAAGGGGTGTGAAGGTCCATGTAAGGTCCAGTCCTATGAACAGCGTGATGATGTGAAGCATACTGGTATTGTTCGTTGTGTTTCTGATGTGACCAAGGGAACTGGGCTTACGCATCGTACTGGTAAACGGTTTACTGTGAAGTCCATTTACATATTGGGGAAAATATGGATGGATGAAAATATCAAGAAGCAGAATCATACTAACAATGTTATGTTTTTCTTGGTCCGAGATAGAAGGCCCTATGGTAATAGTCCTATGGATTTTGGACAGGTTTTTAATATGTTTGATAATGAGCCCAGTACTGCTACTATAAAGAATGATTATCGAGATCGTTTCCAAGTGATGCGTAAGTTTAGTGCAACGGTAACTGGTGGTCCTTCTGGGATGAAGGAACAGGCTCTTGTTCGTAGGTTTTTTAAGATTAATAGTCATACAGTTTATAATCATCAGGAAGCTGCGAAGTATGAGAACCATACTGAGAATGCTTTGTTGTTGTATATGGCA
ACCGGATGGCCGCGCGATTTTTTAAGTGGTGGGTCCAGAACGCACGACGATGCAGACTCAAAGCTTAGATAACGCTCCTTCGGCTATAAGTACGTGCGCACTAAGTTTCAATTCAAAAAATGTGGGATCCACTATTAAACGAATTTCCGGATACGGTTCACGGGTTTCGTTGTATGCTATCTCTAAAATATTTGCAACTTTTGTCGCAGGATTATTCTCCAGATACGCTTGGGTACGAGTTAATACGGGATTTAATTTGTATTTTACGTTCCCGTAATTATGTCGAAGCGAGCTGCCGATATCGTCATTTCTACGCCCGCGTCGAAAGTACGCCGGCGTCTGAACTTCGGCAGCCCATACACCAGCCGTGCTGCTGCCCCCATTGTCCGCGTCACAAAACAACAGGCATGGACAAACAGGCCTATGAACAGGAAACCCAGAATGTACCGGATGTACAGAAGTCCGGATGTTCCAAGGGGATGTGAGGGTCCCTGTAAGGTACAGTCGTTTGAGTCTCGACACGATGTCGTTCATATTGGTAAGGTAATGTGTATTTCGGATGTTACGCGTGGAGTCGGTTTGACCCATCGTATAGGTAAGCGTTTTTGTGTCAAGTCAGTTTATGTTTTAGGTAAGATATGGATGGACGAGAACATCAAGACGAAGAACCATACGAATTCGGTGATGTTTTTCCTTGTTCGTGATCGACGACCGGTAGATAAACCACAAGATTTTGGTGAAGTATTTAATATGTTTGATAATGAGCCCAGTACGGCGACCGTGAAGAACATGCATAGGGATCGTTACCAGGTGTTGAGGAAATGGCATGCAACCGTTACTGGTGGTCAATATGCAGCGAGGGAACAGGCGTTGGTTAAGAAATTTGTCAGGGTTAACAATTATGTTGTTTACAACCAGCAGGAGGCAGGAAAATACGAGAATCACACCGAGAATGCATTGATGCTTTATATGGCTTGTACCCATGCTAGTAACCCAGTGT
AAATTCTTCCCATTCGCCATCATTGAATCGTTATTCGTATACTGGAACGCAGTTAGGAGTGGCTCCAAAGCGTCTCGTTTAAAAATAGATTGCGAAGTGAGTTCACCTAAGACGACGTCGGTGTTTTACGAATTTTTATATAATCAAGATGGCAGATTCGTTTGGTTTTTCTCCAATGGAGGTTTTGCTGTTTCGTGGTGAGTCATTAGATCAGCTGACATCTGACATGCCTTTGGATGTTCAGTGGGATGTTGTCTACTCAGCTAGATGCTATGCCATTTGGAAGCATGATCTTACTCATCTCAATCCGTTGCTTAAGAATTCGCAACGTTTGGCAAAACGCTGGGACAAGTTGATTTCGGGCTTTGGTGGTCCTGTACCTTTAGACAAGTTATTGACTGCTTTACTTGCTCTTATGAGGTATTGTATCACCATGGGGGTGTCTGTACAGGATATCTATTTATCTGATGTTGGTACAACTTCAGATAATTTGTTACATGTGTCTAGGGTTCATGGGTTGTGTTACTTTAAAGTGGTTGTATGCCAAATTGTCTTTGTTTGGAAGGCATGGAAGGTTTTGGGTTGGATCTTCTTAGTCATACTGCTGCAACTATTATTGAAGGGTCCTCGTGCTGTTAATGGTCCTGATGTGGCTATTTCTGAAATGGTAGAAGCTTTTCATTTGAAGGTTAAGTCCTTCACTCGGTGGTCACCGTTTCTCAAACTCCCTAGAGAGAAGAAGATACTAGAGAGAGAATTGGGTTTTGTCCCATTATATAAGCAGAAGACTCGTGCTCCACGTAATCATCCTGTGTTGGCTGCGTTGCGTGAGGTTATGAGGCAGGAGTATGCGGCTAGTAGCAACATTTTAAATACAAAGTTGAAGACTTTGGTGATTGGTGCGGCCAGTCGTGAGGTTAATTGTTATTCTTCTAATCCTTCTGTTCATTATTACTTTGCTAATAAAGATAGTAAGGATTTAGTGAGAACTACTTTGGAG
ACGAGGCGGGTTCTAGTATTACCCCGCCTCGTTACACTACCTCGTTACATTTTCTCTCTCTAGAGAGAATGGCATCTAAGCGTTGGTGCTTTACGCTGAACTATAAGACAGCGTTAGAGAGAGAAACATTCATTTCTCTCTTCTCTCGCGACGAATTGAACTATTTCGTTTGTGGAGACGAAATCGCTCCCACTACTGGGCAGAAACATCTCCAAGGATATGTTTCGATGAAGAAATTAATTCGTCTGGGTGGATTGAAGAAGAAATTTGGATCTATTGCTCATTGGGAGATCGCTAAGGGAGACGATTTTCAGAATCGCGATTACTGTACGAAAGAAACCCTAATTGCAGAAATTGGGGCTCCGGTGAAGAAAGGCTCAAATCGAAGGAAGATTATGGAGATATACGAAGAAGATCCAGAAGAAATGAAATTGCGAGATCCGGATACTGCCCTTCGCTGTAAGGCGAAGAAATTAAGAGAAGAGTATTGTTCTGAAGTTTCGGTGTTTTCTCTTCGACCATGGCAAATTGAGTTACACAGAGCGTTAATGGAGGTTCCTGACGACAGAACAATTATTTGGGCGTATGGCCCAGATGGAGGCGAAGGTAAATCTACCTTCGCGAAAGAATTAATCAAATATGGTTGGTTTTATACTGCAGGAGGAAAGACCCAGGACATACTGTATATGTATGCGCAAGATCCTGAAAGAAATATTGCGTTCGATGTACCCAGGTGTTCTTCGGAGATGATGAACTATCAAGCAATGGAAATGATGAAGAATAGAGTATTTGCAAGTACAAAATATAGGCCTGTAGATCTTTGTATAAGAAAGAAGGTTCATTTAATTGTATTTGCCAACGTGGCACCTGACCCCACAAAATTAAGTGAGGACAGAATTGTAATTATCAATTGTTGATTAAATGAATAATATATTATTTTATGGAACTCCGTAGCGCCAGCTGTCCTTTTTTTGGAGAGTGTCCAAAAAAACCTCGTTAC
ATATTTTTATTACTCATTTCCTGCATCCACCATATTGGCTGCCCGGGCCAATAATGCGAGCGGCTGCGCCGCTGCGCGCTTCGCGCGCGCATTGTAAGGCCTAATCGGGCAGCCAATATGGTGGATGCAGGAAATGAGTAATAAAAATATAGAGCCTGTGATTAAGTGAAACGACATAGGCGAGGACAGGTGGACCAATCACGTTAAAGGTCAAGCTAATGATTAACCGGGGGGTGGAGACTAGAGGGTATATAAAGAAAGAACCAGGAAGTCAAAAATCAGACTGCTGCAGACCTCGACAGAGAACACACGTCTCTGCGCTCTGGTGAGTGAAGATGGCTACTGGGGGGCTAGCTAAATGGGTGGGGGCTGTGCAGGCCTTTGGGCATCCATCTTGGTCCTACGTCATCAAGCTACGTCATGGTCACGTGACCATGATTGAGAGAGGCTTCTATGAACTATGTGGGGGAGAGAATTGGAATATGCTCCACGAACTACCTGGAGACAAATGGACTGCTGGAGATGTGGGAGAGCAGAGAGAGCATGCTAGAGAGTTGGAGTCCGGGAGATGGACACAGTTGGGCCATGGCATGGGCAGGGTGGAGAGCTGCTAGAGAGACCATGCAGAGAAGACAGTATGTCAACGAGCCGACATTTAGTTGCTGGAGCCAGAGCGAGCTGGGGGAGAACGGATGGCATGTGCATATAATTATTGGGGGTCCGGGACTGACCAGACAAAATGCAGCCATCTCGAGGTCTATACTCTGCACTTCATTCGTTTAAACACCTTCTGATCACTATTAGACAGAGAACACACGCTCCAGACACTGTGCTATCTAGAGATGAGCTGAATGCATGGAACTGGCTGCAAAAGATAGCTCAGAGGGTGATGAGGGGAGACATGGATGACATTGTAGACATCCTGAAGTGCAGAAAGGCCAACGGCACGCTGGTAGCTCAGGCAATCAACGGCACAGAATTCATCACTAGATATATGCTA
ACACAAAGTCCTGGGTATATAAGCCACATATATCATATAAATCTAACAGAAATCGTCCACGGAGAATCTCGTCTTCAGCAATGGCATTACTCCTTTTCAATGATCACTACTATGGTTTTCTCCATAAATATAAAAGACATACTGGATCATATGATAATCTCTTCAATTTGAGGTGCTCTAAAGAAGACCACTATTTGAACTCTCTTGATGCCATCTGGCTCATGGGATGCTGTGAGGAGTTCACAGATCCAGCTCTTAGAGCACATGCTCTCGCCATAGCAACTGAATCTAACATAGGTTTGGTTAACAACAATGCCGTGATATCTGATGAGAGGCTGAAGTGCTGGCTCTGTAAAAAACCATCTCATCAACAGACTGAGCATCTGAAGCTGATCTTGTTGCCCAATTTGGTCAACGGGTTTCAGTTTGCTACAGAGTCATATCATATATGCCTGAAGGATCACTCTGGAGATGACCCTACACAATATCTTAGTGAATTCTCCTTTCCCACAGGATTAAGAGCCTACTACAAACCACATCAGAAGATGGAGCATAAACATATAGTTGTGACCAATGGAATACCCATCTCAAAGAATTTTAACGAAATTGCTCTCCCTGACCCATCTCCTAGTGATGACTATGTCTTGGTCGGAGCACATGAGTGTCCTATTCTAATGTGAATTTGGAAGATGATATTGACTGTGGCCTACAGGCACATACACACACTGGCCTCAAACACTAAAATGGTGCTATGCATCAATTTATAATCTTATATCCTCGAAATGGTGCTACGCACCACATCCGGATGGCGAGCCTAGCTCACTTTGATTATTGAGTAAATTAATGAAAACAAACAAGTATAATAGTAACTATAATAGCTTTCTTATTATTATGTGATTAATACGCTAAAAACTACACACTTAAGCTTAAGAGAAGATTACTAATGAAAATATGAGTATGCATGAGTGAACCTATTGGCTTAATCAACCTGTCTGATGTC
TCCGGACTGCCCGCCCCATCGTTTTTTTATACCCGCGAAAAATGAAATTTAACCAGGAGTGCCGCATATGGCTGGAACGGCGGGGCGTTCCGGGCGTCGCCCCAAGCCAACGGCGCGCAAGGCGCTGGCCGGAAACCCCGGCAAGCGAGCCCTGAATAAAGATGAACCTGTTTTTACGCCCATCAAAGGTGTTGAGCCACCGGAGTGGTTCGCTGAAGAAGATCTCCCTCTCGCTACGATCATGTGGCAACTGACAACTAAAGAACTCTGCGGTCAGGGCCTGCTGTGCGTGACTGACCTCGCGGTGCTTGAGCGGTGGTGCGTGGCCTACGAGTTCTGGCGGCGTGCCGTGAAAAATATTGCCAGACAGGGCAACACCATCACCGGTGCAATGGGCGGTATGGTCAAAAATCCGGAGCTGACCGCCAAAAAAGAACAGGAGTCCGAGATGAGCAGTACGGGGGCAATGCTCGGACTCGACCCCAGCAGCCGCCAGCGTCTGATTGGCCTGGCGGGGAAGAAGAAAGCCACTAACCCGTTTCTGAAAATCATCGAATCATGAGCCGGAAATCTTACCCCAACGTAAATGCTGCCAATCAGTATGCCCGTGATGTCGTGCGCGGAAAGATTGTGGCCTGCCAGTTTGTGATTCAGGCCTGCCAGCGCCATCTTGATGACCTGATGGCGGAAAAAAGTAAGTCGTTTCGTTACCGCTTCGACAAGGACCTGGCTGAACGGGTCGCGAAATTTATTCAGCTGTTGCCACACACCAAGGGGGAGTGGGCATTCAAGAGGATGCCCATCACGCTGGAACCGTGGCAGCTCTTTGTGATCTGCTGTGCGTTTGGCTGGGTCAATAAAGGCTCCCGGCTGCGCCGCTTCAGGGAGGTGTATACCGAAATCCCCCGTAAGAACGGCAAATCGGCAATCTCTGCCGGTGTTGCCCTGTATTGTTTTGCCTGTGATAACGAGTTCGGCGCGGAAGTGTATTCCGGTGCCA
CCAAATGTCGACGGGCGCGAGGGGCAAAAGACCCCGGGGGGAGAGAACACGGGGGGCCACAAAGGGCGGCCGAGGAGAGGGGCCCGGGAAACCCCCCCTCGGGGCCCTCCCAACCCTAATGCGGGTGCTCTAAGTCCTCCCTAACCCTAATCGGACCCCCTTGAAAATTTCAAGAGGACATTTTCAGGGGCCTTCAAAATTTTTCAGGGTACCCCTAAGACCTAAAAAGTGGGCGTGGCTTCCGGTGGGCGGAGCTTCAGCGTCAACCAATCAGAGCACGTACCTGCACAGCGCCCCCTGCCGGCCGAGGCGATAGCGCTCTCCTATTGGTCCGCTTCTTCACGCTCGACGTCCTCTGGCGCAATCCTGATATATCGCAATAGTGGGCCGGGCCCGGTCCAAATAAGGTCAGTCGCCCCTTGCACAACACCCCAGCCACTCCCCCCGCCCACGCACACAAGCCCCTCCCCGCCCCATTGCCCAACTCTGGGAGAGTGGCCAATGGGGAGCGCCTATATATCCCCAGAGGGCGGGACTAGCTAGAGTCCCCTCCCAGCGCCCTCTCCCATTGGTCCCGGGGATCAGAGACATGCAAATGAGGGGGCGAGGCCGGGCTGCCGCCCTCCCCCGGGCCCCCATTGGTCGGTCTCCCCCGAGGTCTGCCCGGAGACGGGTGACCTCACTCCCCCAAACCCCACCTCGGGCCGCCCATTGGCCGAGAGGAGTCCCCTCCCAGTTATTGGGAAATGTTGAGCCCAAACAATAACAAAGTCATTGTTGAGACCGATAATAGTAATCATTCAACAATAACAAAGTCAAAAAATAATAATAGTACCGCACCCCCCCGGGGTCTGCCTGGCAACAGCCTACCTCACTCACCCATACCCCACCCCCGGCCCCCCATTGGTCACAAAGAGTCTCCTCCCAGTATTGGGCAATGTTGAGACCAAACAATAGCAAAGTCAGTCAGTAATAGTAATTAAACAATATAGTGGGGAGA
CCGCAGGCAACCGCCAATTTCACTGCCAAGGTTCGTTGGCAGACCGTCCTGGCTTCAAAACGACCGATAACGGTAAGTCTTGGCACGTAGGTGGTTATTTGATCGTTGGGATGATTGTGGTTAACAACAATCTACATACACATTTTCATATGACCGCCTTCGTTAATAAGCTTATATAGACATAAATATATAAGGTGCCATGTATTTAACAGAGCAGATTATGGACAGGCCAAAACCTAGAACAGTAAAGGAACTAGCAGACACTCTTGTGATTCCTTTAATAGATTTGTTGATACCTTGTAAATTTTGCAATAGATTTTTATCTTATTTTGAGCTACTTAATTTTGATCACAAGTGTTTACAGCTTATTTGGACAGAGGAGGATTTGGTGTATGGACTCTGTAGTAGCTGTGCTTATGCGTCTGCACAGTTAGAATTTACACATTTTTTTCAATTTGCTGTAGTTGGAAAAGATATAGAAACTGTAGAAGGAACAGCTATTGGAAATATTTGTATTAGGTGTCGCTACTGTTTTAAGTTATTAGACTTAGTGGAGAAGTTAGCTACATGCTATAAGTTTGAGCAGTTTTATAAGGTCAGAAACAGCTGGAAAGGATTGTGCAGACACTGTGGGTCGGTAGAATGATTGGGAAAGAAGCTACTATACCAGAGGTGGTTCTAGAACTGCAAGAGCTTGTCCAACCCACTGCTGACCTGCATTGTTACGAAGAATTGACAGAAGAACCTGCAGAGGAGGAGCAGTGTCTCACTCCCTACAAGATCGTAGCTGGCTGTGGTTGCGGTGCAAGACTTCGTTTATACGTGCTTGCTACAAATTTAGGAATTCGAGCGCAACAGGAACTTTTGCTGGGTGATATACAACTGGTGTGTCCGGAGTGCCGAGGCAGACTTCGCCATGAGTGACAATAAAGGTACTAAATTAGATCCTAAAGAATGCTGTAGTGCTTGGTTATCGTTAGAAGCAGAATGCTCTGATTCT
GACATTTTGTCCACATCACGAACATGGCAGCTCGACTTCCTATCGACGCCTTCGGCATGTCAGTGATTCAACAAAATGGTCTCAAAGTATACACAATCCTACCAACAAGCAACTTGTCCAATCTGAGTGATCAAATATCTCAAAACAAACTCTATGCTGTAAGTGAACGACACGTTCGTGAACTTGATCAAAGAGATAAAGGAAAAGTCAAGAAAATTAAATTTATAGTCACATCTAAGTCGGTTGATTATGAAAATTGGTTTGGCCCAGACACAGACACAGAAATTATACAGTATCTTGAAGAAGGAGGTTTGTACCATGCACTTTACAACGCCTGCAAAGAACAGAAAAGTACTCCATCTTTTGTTGCCAGCCCCTCAAACCCTGCTCCTGTGTCACTTAAGCAAAAAGAAATTTTATCGAACTGGAAGCTGGGCACTATCGTGGAATTCTGTCAAGCTGTTGGTTTGAATCGAACACCTGAGGAACCATGGCGTCAGCTAGCTCGATCCTATGGATTGATTTTCATTAGTGAAGTTGGTGCATTGGCATCCACTCATGTTGCCTCTCTAGACGCTGATTTGGCAAAATTCGAGCAGCGCGAGCAACGTTGGATGAAAATGGTCGACTACAAGGAGTCTTTTGCACATCTTGGCACTGATTTCAACAGATATGCTTTCTGCCCTTTGATACCACCTCCTTGTCCTGAAGATTCTGAAGAAGCGATTTTGATTCATGGCTCGTGGGTAAGAAGTGAAGAGCATGACGGAGGCTTGTTTGTGCTATTCAAACGTGTGACGATTATGGACCGGCACCAAGTGATGGGAGCGAGAGCGCCTAGCGAGGATGAGGAAGAGAGCTCTGACCCAACAGAAGGTTCAATGGATGAGGTGACCCACCAGACTGAAACCTTGTCCCTAGACTCGATACCCCCTCCAGATTTCTCTAGGGCTCCAGTGATTGTGACTGGGATGACGAGTGCCAAAGCATCAACATCGTA
CCATGTTACAGCAATCGAAAGATGGTCTACAATTACTGTTCTTACGCCGGGCAAAACTAGTAGAGAATCAAGGGTATCTAATGCTAGAAGTGAAAAAGATGAAGAAGGTGTGGGTTCTTAACGGGGAACCTCTTCTTCTTGAAAAGAACAAATTCCCATTCGGAAAGAAGTTTGTGGCGGTCTGGTTTACTTTGCCCGATTATCCTTACACACTCAACTTGGTGGTAGATGAGAAGATTAGACAGCTTACATTAAAGACTCTGAATGCTCCACAGATTATTCATTCAGTCATAAAGACTAAGTTCTTTGAGGCGTTAGCAAAAGTAGGGGCGGGACCTGATCTGATGATGTTAATAATAGGTGTGATTATGGGTGTCGGAATAGGAGTGGCAATTGGTTTTGGTATAGCAAACGCAAACTTAACGCATCTACTCAGTCAACATGTGGCAAACACAACAACAACTCATTTAGCTACTACAACAACTACAACCACACCGTTTACGATTCCTTCAAACAATACAAAGGGGTGAGTTGAGTGGCTAAGAAGAATGGGGTAACTGAGTTAGAACAGTTAAGAAGAGAAAATGAAGAGCTGAAGAAGAAACTGGAGGCAATTGCCAATAACGAATCGGCTGAGGAGGATAAAGAGTTAAAAGAGATTGAGAACCCCTATACGGTGACAAACCGGGCAATCACAGAACTTGTGGAACCCCGTGATACCATGTTCTATCTTAGCGGGAATCAGATATCACTTATCTTAACAGCGTTTGAGTTTTCCAGGTTACCGGCATACTTTGGTGAAGAGCCAGTAACAGAATTAGCAGAGTTTGCGGTCAGACTCAAACACTACTTAGTCAGTAAGGGCGGAAAAGGCAGGAGGGATATACTAAGAGTGTTACGCGTATCCTCTGGTCAAGTCAGAGAAAACGTGAATAAATCATTATTTAAGCAATTACTCCAGGGGGGTAGGGATAGCGATGTCACAGAAGAAGAATGAGAT
TGCTTAACCGTGAGAGTTGGTGATATATGAGATGACTAATATGCAAAATAACGCAACATTTGGGGCGTATTTAGAATTGACAAAGAAACAACAAGCCTATATTCAAATTAAGACGGATACCGGCGCTAAGGATATGGATATTGCAGAACAAATTGATGTTAATAGAGCAACAATATCTAGGTGGAAAGCTAATGACAAATTTAGAGAAGGTTTTAAAGGATATCAAGCTGAACATCTACAAAAGCAAGTGCCTAAAGCCCTACAGACTATGATTAATCTATTAGACGCCAAAAGTGAATTAGTACGATTCCAAGCGTCAAAAGATATCTTAGATCGTACAGGTTATAATCCAGTCGAAAAACAAGAAGTTTCAATGCAGGGTGCGGTGACGTTCAATGACGACATCGATTAATTTATCTGAATTGATACCCGAGCATTTCCATGATTTATGGCGAGCAACGAAAGACCCTAACATACTAAATGTGGTTGGTAAAGGTGGACGCGGTAGTGGTAAGTCGTCTGACATATCAATCATCATCACACAATTAATTATGCGTTATCCAATGAATGCAGTAGTTGTACGTAAGACAGATAACACTTTAGCAACGTCTGTATTCGAGCAAATTAAATGGGCAATAGAACAACAAAAGGTATCACACTTATTTAAAGTTAAAGTGTCGCCAATGGAAATCACATATATGCCAAGAGGGAACCGAATTATCTTCAGAGGGGCGCAGAACCCTGAACGCTTAAAGTCGTTAAAAGATAGTCGATTCCCTTTTTCTATTATGTGGATTGAGGAGTTAGCCGAGTTTAAAACCGAAGATGAAGTAACGACGATTACCAATTCAATGCTACGTGGAGAGTTAGACGAGGGATTGTTTTACAAATTCTTCTTCAGTTATAACCCACCTAAACGTAAGCAATCTTGGGTTAACAAAAAATATGAAAGCTCGTTTCAACCTGACAACACATTTGTACATCATTCGACATACTTAGA
ATGGTTAGGAATCGGCGTTTGCCTTCAGTTATGAGTCATTCTTTCGCGCAAGTCCCATCAGCGCGAATTCAGAGAAGTTCTTTTGATAGATCTTGTGGTTTAAAAACTACATTCGACGCCGGTTACCTAATCCCTATCTTTTGTGATGAAGTTCTCCCTGGAGATACTTTCTCCTTGAAAGAGGCGTTTTTAGCACGTATGGCAACGCCTATCTTTCCTCTTATGGATAATTTGCGTTTAGATACGCAGTATTTCTTTGTTCCTCTTCGACTATTATGGTCGAATTTTCAAAAGTTCTGTGGAGAACAAGATGATCCTGGAGATTCTACAGATTTTCTTACCCCAATTTTGACCGCTCCTCAGAATGGTGGTTTTGCTGAAGGATCGATCCATGATTATCTTGGTCTACCTACTAAAGTTGCAGGAGTTCAATGTGTTGCGTTTTGGCACAGAGCTTACAATTTGATTTGGAACCAGTACTATCGTGATGAAAATATTCAGGATTCAGTTGAAGTGCAAATGGGAGATACCACTGCAGATGAAGTGAACAATTATAAGCTTCTTAAGCGCGGGAAGCGTTATGATTATTTCACTTCATGTCTCCCTTGGCCACAAAAAGGTCCTGCAGTGACAATCGGAGTTGGAGGTATTGTTCCTGTTCAAGGTTTAGGAATTCAATGGGGCGGTTCTACAGGTCCAAATCCTATAACTGCTTCTGATTGGAGAGATTCCGTTAATCCTACATATGTAAATTCTGCAACGCAGACGCCTACAGGAACGAATAAGATTTTGAGTTATGGTCAGGCGTATTATATTAAGAAGCCTGGAGAACCAGCTACAGATCCTGCACCTAGGGCTTATGTAGATTTAGGTTCGACTTCTCCTGTGACGATTAATTCTCTTCGTGAAGCTTTCCAATTGCAAAAGCTTTATGAGAGAGATGCCCGTGGTGGAACAAGGTACATTGAGATTATTCGTTCCCATTTCAATGTGCAGTCTC
AAGTTTTTTTCCATGTCTTTAAATTGAACAGGGATGGATCCAGGACAAGTCCTCAAATACCTTTTGTCTCAGAATTATGAAACCAAAATACAACAACTAGAACAATGGCAAAAACAGATGGAAGCAGCAGGCTACACGAGCGAATACTTAAACCAATCTTCAGACGTGCTTAAAGTTAAAAGTAAAATTGAAGAATCAAAAAGACGGTTATTTTTTATCAGTGCTAATTACTGGCAAGGAAGTCTATTTACTAAAACAGTTGCTCCAAACAATTTGTTTCTTGGATTTAGTGAATGCTCAGGCGTTAACAAGACTATTTTTGATGCTAAAAATTGTGACTTCGGACGGTTCCAGTTTAGTTTTAATTGTATTCCTAAATATTGGATATTGTCAGGTGTTTTTGATGAATTAATTTGCTATGATAAAAGTAAAACAAAAGCAACAATTAGCAAGCTAAAAAATAAAATTTCAATTCGTATTAATGATTTTATGTATATTGTTCCAATCATAAACAGTTTCTCTTTTTTATCAGGCAATTCAGATGTCATAATTGATGAAAATTGTGAATTTGACATTTTGTTAAGGATTTCTCAGTCCTTTAATGAAATAATGATTGATGTTTATAACTTTAGTTTTGACGATTCTAATCTTAATATTGAGTTTAGACCGACCTCTATCAAATTTGAAGGTGATGCTAATTACTTTTCTGTTTCCTCCAATTTAATATTTAATAGTATTGACGGTTACTTGAATCGAGATAATTTAAATATGAGAAAATATTTTCGTTATGCTATAAGTATGAATAATTTAAATATGATCAATGACTCCCTAAATAAATGGGAATCGAAACAACTTGCAAAAAAGAAAAATTTAGTAAGCAGCTTACATCGATTGGTTTTAAATGCTATGATAAGTATTTCTTCTCTGGAAAAAGATGTAGCAAGAGTCAAATCTTTAAAAATGGAGTTAAGTTATCAAAGAAACATTTCAATTCATTTCC
GTTTTGAAACAAACAAAACAGAAAAGCGAACCTAAACAATGACTCTAAAAGTTATTCTTGGAGAACACCAGATCACCCGAACTGAATTGCCAGTCGGGATTGCAACCGTATCTGGGTGCGGTGCCGTAGTGTACTGCATATCCAAGTTCTGGGGCTATGGGGCAATTGCGCCCTATCCTCAGAGTGGAGGGAACCGAGTTACACGCGCATTGCAACGGGCTGTCATTGACAAAACGAAGACCCCGATAGAGACACGTTTCTATCCGCTTGACAGCCTGCGTACCGTAACGCCTAAGCGTGCCGTAGACAACGGGCATGCCGTTTCAGGGGCCGTACGTGATGCCGCACGTCGTTTGATCGACGAGTCCATCACGGCCGTTGGAGGATCCAAATTTGAGGTCAACCCCAACCCAAACTCAAGCACTGGACTGCGAAACCATTTCCACTTCGCCGTCGGTGATTTGGCACAAGATTTCCGCAATGACACACCTGCGGATGATGCCTTCATCGTCGGTGTTGATGTTGATTATTATGTCACCGAGCCTGATGTGCTTTTAGAGCACATGCGTCCAGTAGTGTTACACACCTTTAACCCGAAGAAAGTGAGCGGTTTTGATGCTGACTCACCATTCACCATTAAGAATAACTTGGTTGAATATAAGGTTAGCGGTGGAGCAGCATGGGTCCATCCAGTTTGGGATTGGTGCGAAGCTGGTGAGTTTATCGCTAGCAGAGTCCGTACCAGCTGGAAGGAGTGGTTTTTACAACTACCACTGCGAATGATTGGTTTGGAGAAGGTTGGCTATCATAAAATCCATCATTGTAGACCGTGGACTGATTGTCCAGATCGTGCACTTGTCTACACTATTCCGCAATATGTCATTTGGCGGTTTAATTGGATTGATACCGAACTACACGTGCGAAAACTGAAACGGATTGAATACCAGGACGAAACCAAACCTGGTTGGAACAGATTGGAGTATGTGACCGACAGGAATGA
GGGGATACGTGCCCCTCCACCGCCACCCGCACCCCCTACCAAAATTATTTCCGTCTGTCAATACCCCCTGCATCCAATAGGCCCGAACTATCACAAACGGAAAAGCGATAGCCCGAAACACTAAGCCCCTTTTCATCATTTCATTTGTAAGCGCGTTTAAAATCATGGTAAAATAACCACTACCCCAAATTGCGCCCCTGCAATTTGCTGACGGTTTAACGGAAGGCGGAAACATGGCGAAGAAAAAACCAGTAGAAAAAAATGGGCTTGTTTATAAAGAGTTTCAAAAACAAGTTTCAAATTTGAAGAAAGCCGGACTAATCCCTAAAACCCTTGACGTGCGAAAAGTCAAGCCAACAAAACACTATAAAGGATTGGTAAGCAAATATAAAGACGTTGCAACAGGGGGCGCTAAACTTGCAGCAATCCCTAACCCCGCCGTTATTGAAACGCTTGAAGCGCGGGGCGAATCCATCATTAAGAAAGGCGGTAAGGCGTATCTGAAAGCCCGCCAGCAAATAAACCAGCGCGGGCAAATTGTAAACCCCTTTACGGTTCGCGTAACCAAACGCGGCGAAGTGGTGCGCCGCTACCGCAAGACTACCCCGGAAGGCAAGCCCGTTTATATCACGCAACGGGAATTGCCTATTAAGTTTGAAAATATGGAACAGTGGCTTACTGAATTAAAGGCCGCTGGTTTTCAATTGCAACCGGGCGAACAAATCTATTTCACTTTTAACGGCAACTATTCCCGCCGTACCTATACGTCATTTGATGAAGCGTTCAATAAATTTATGACGTATGACATTATTATTGACGCGGTGGCCGGAAAATTAAAAGTAGAAGATGAAGCCGATTTAGTTAAGTCGGTAGGCTTTCAACGTATCAGCGGCCCCGAAGCCAAGGCGTATAACCGTAACCGTATTGTATTGCCTGAAATGCAATTTAGCCAAGCGGCTAAAAAGAAATACAAGCGCCGTCAAAAACGCGGCTATGGCAG
CACGCTATTATTCCCTAACTCGAACTGTGCGGACGCGCTGTTGTCGTTAGTAATGGTGAACGTGTCGATAAGTTTAAGCGGAGCGGCGCCGTCATAGGCGGATACGTCAACCGATGCAAACGGACGGGCGCTAAAATTGGTCGTGAAATCTGAACCACTCGGCGGTACTTGTAGGATTTCCTGATTCAAGCCAATGAACGGGAAAGAGCCGGTCACCATCGCGTTAACTGCCTGTTCGATAGTGAACCCGGTAAACTCGACTCCGCGGGTTATGATGTATGAATCTGGGTTCCCGCATTTACCTTTCAACCATGTCAAGATTGAATAGGTTTTACACAAGTTACCAGTTTCAAGTTTATCTGCGATACGCAAATTGGCTTGAATATCTGATTCGGCGGTAAGGGTATGCTGGATGCCCGTCCCGGTTACGACTGTAGCGGTTACTGCGGTAACGAGGAAAGCTTTGTCGTTATTCCCGGATAAACCATCGAATTGCACCAGGTCACCTACTTCAACGCCGTCTGTCACAAAGCTACCGGTAGCGCGTGTAAAAGTTTTCGCTGCTGGGTCTACGGTGATACCAATGCCGGATAGAGTTGACCCGGCCACCCATGAACTAGTCATCGCACCGGCCAACAGCTCGTCCTGACTGGCCGCGCTCAGTTCAATAGCGTATTCACCTGTTACCTGACGGTTGCCGGTGCGGATGGACGATGTTTCACGGCTGCCGTCGAGCTCATTGGAAATGAGGGCGTCGCGCGTTACGGCGGGGATGCCACCTGTGTTGCGGAGTGGCTGCCATACCGGGTTAGCCGGCGTCACACCCGGTGTTGTCTCAAGTACGTAAAATTGCGCGGTCATCGCGCCTTTATATGGTTGTAACGCCATTATCTAATCCTCGCTGTAAAGGCTATAAAATTAATTGAGAGAGGCCTCTTCGCCCATCCATTCTCAACAATAAGAGGACCGAGGCTTACTGATTGTACCTCAGCACAGATTT
CGAGCCTTTAAGATGAATATAAATCCTTATTTTCTCTTCATAGATGTACCCATACAGGCAGCAATTTCAACAACATTCCCATACACCGGTGTTCCCCCTTATTCCCATGGAACGGGAACAGGCCACACAATAGACACCGTGATCAGAACACATGAGTACTCGAACAAAGGAAAACAGTATGTTTCTGACATCACAGGATGTACAATGGTAGATCCAACAAATGGACCATTACCCGAAGACAATGAGCCAAGTGCCTATGCACAATTAGATTGCGTTCTGGAGGCTTTGGATAGAATGGATGAGGAACATCCAGGTCTGTTTCAAGCAGCCTCACAGAATGCCATGGAGGCACTAATGGTCACAACTGTAGACAAATTAACCCAGGGGAGACAGACTTTTGATTGGACAGTATGCAGAAACCAGCCTGCTGCAACGGCACTAAACACAACAATAACCTCCTTTAGGTTGAATGATTTGAATGGAGCTGACAAGGGTGGATTGGTACCCTTTTGCCAAGATATCATTGATTCATTGGACAAGCCTGAAATGACTTTCTTCTCAGTAAAGAATATAAAGAAAAAATTGCCTGCTAAAAACAGAAAGGGTTTCCTCATAAAGAGAATACCAATGAAAGTAAAAGACAGGATATCCAGAGTGGAATACATCAAAAGAGCATTGTCATTAAACACAATGACAAAAGATGCTGAAAGGGGCAAACTAAAAAGAAGAGCGATTGCAACCGCTGGAATACAAATCAGAGGGTTTGTATTAGTAGTTGAAAACTTGGCTAAAAATATCTGTGAAAATCTAGAACAAAGTGGTTTGCCCGTAGGTGGAAATGAAAAGAAGGCCAAACTGTCAAATGCAGTGGCCAAAATGCTCAGTAACTGCCCACCAGGAGGGATCAGCATGACAGTAACAGGAGACAATACTAAATGGAATGAATGCTTAAATCCAAGAATCTTTTTGGCTATGACTGAAAGAATAACCAGAGACAGCC
TTAAAACAGCCTGTGGGTTGTTCCCACCCACAGGGCCCACTGGGCGCTAGTACACTGGTATGCCTTACCTCGGTATTACGGTACCGATGTATATAGTACCTTTGTACGCCTGTTTTATATCCCTCCCCCACATGTAACCTTAGAAGTTTACACAAACAAAGACCAATAGGAGTCCAACACCCAGTTGGATTGCGGTCAAGCACTTCTGTTTCCCCGGACCTAGTAGTGATAGGCTGTACCCACGGCCGAAGATGAACCCGTCCGTTATCCGGCTACCTACTTCGGGAAGCCTAGTAACATTCTGAAGTCTCTGAGGCGTTTCGCTCAGCACGACCCCGGTGTAGATCGGGCTGATGGGTCTCCGCATACCCCACGGGCGACCGTGGCGGAGGCCGCGTTGGCGGCCCGCCTATGGCGAAAGCCATAGGACGCCTCTTAGATGACAGGGTGTGAAGAGCCTACTGAGCTGGGTAGTAGTCCTCCGGCCCCTGAATGCGGCTAATCCTAACCACGGAGCGTCCACCAGCAATCCAGCTGGCAGGGCGTCGTAACGGGCAACTCTGTGGCGGAACCGACTACTTTGGGTGTCCGTGTTTCCTTTTGATCCTATTTTGGCTGCTTATGGTGACAACGATAAGTTGTTATCATAAAGCTCTTGGGTTGGCCACCTGGAAAAAGTTATCAGTGTTTGATATTGTTCGGCTCTCACGCCTACCAATAAGACAAGCCCTATATTTACTTGTTGCATTTTACTCGTCAGAAGAAATCACAGAGTATCATTTGGATTTGTTACTCACATTAAGGACAAGATGGGTATGCAAATGAGTAAGAACACCGCTGGGTCTCACACCACTGTGACCCAAGCCAGTGGAGGCTCCCACATAAATTACACCAACATTAACTACTACAGTCACTCCGCGAGCGCTAGTCAAAATAAACAAGACATCACTCAAGATCCTAGCAAATTTACTCAACCTATGGTAGATATCATGAAAGAATC
GAGCAATAAATAAAGCCCTGTAGCAATAGTGCTATAGGGCTTTTATGTGTGATTGTTAAACTTGAAAAGGGACAGAAAAGGGACAGTTTTATTCAAAATTTTGCATAGCTTCATCGAATTCTAAGTGTTGTTTATGGGTAACGTGTAAATAAATTTTTCTTGTAATATCAGAATTGGCATGACCAACTCTATCTGTAATTAAACTTAATGGATATCCTTCTTCTGCAAGTTTGGAAACGTGAGTGTGTCGGAATATATGCGAGGTAGCTTTTTTCTTCCATTTCTGTTCGTTTACAAACTCTCTTAGAAATCTACTTACAGCTGATGTATTTATCGGTCCATTAGTATTACTGTATTTATTATGAAATAGGAAATCATTAGAGTTTTGTCCCTTAGAAAATTCTTTATATATCACAACTGCTTCTTTAGGCAAAACAATAGTTCGTTGACTAGAGGAAGTTTTGGTAAACTCCTGTCTTTCATTGCGATGACCTTCAGTGCTAATTAAAGTACCTGAAATATTAACATACCATAGCTTTGTTTCTTTATTTTGAAATATATTCTTTACGAGCAACCCACATCCTTCTCCTAGACGCATACCAGTAAGGTATAGCATTTTGAATAAAGCGTAAAAATCATTTCTCTTTTTTTCCAAACAATGGTTAAATAATTTACTCAATTCTTTATCAGTAAGATACCAGTTCTCTATTCGGTCTTGTTTCTTAGCACGTTCATTTTTAAAATTAATTTTCACTTTTAAAGCCGGGTTCTTTCTTGCATACCCAAATTGAATTGCAAAATCAAAAAGTTTTGTAAAAACCACATGATATTTATGTGCAGTAGCATTAGATAATTCATCTTTATAAAGAAGATTATTAATGTATGTATTAAGTTCAATAGTAGTAATAGAATCAGCCGATCTTTTTCCGAAAGTCCTAGAAATTTTACTAAGGCAAGCAAAGTAAGTATCTAAAGTTTTAGGTGCTAAGCCCTGATTAGA
CATCATCAATAATATACCTGACACTTTTGACGTAATGACGTCAGACGTAAGTTGCAAGTGCCACGTCGTCGTGGGCGTGTCTTTTGTGACCTTTGGACGGGCGTTTCGCTGGCCGGGTTCCCAGTTTCGGGGCCGTTCCCGAGAACGTTGAGTCATGACAGCTGACCGGGCAAAGTCGGATTATTTGGGCGGTCACGCTGTACTTTTGACCCTATTTATGACAGGTGTGTTAATTTTTATGGTATTTGTGGAGTTTTTGTTCCGCATTATAGATAGGATTTTCTGCTGAACTGTCATGATGTTCCGCACGCACACAGTTAATGATTGATTTTGACCCAGCCCTTTTCTCTTTATATACCTGTGCAGGTTTTAGTCCTGTCACAGCTCTTTTTCAGACTCATGAGCTCGGCTTATGAAGCGTTAGCTGTCCTCTTGGGTTCTGAGGAAGAAATGCGCAACTGGGAGCTGTCTGTAAGTCCATCTTTTTTAGAGCTTTGTGATCAGTATGTCTCTCTCTGCGAGTCTCCATCTTTCTCTGGACCCTCTTGTCTCAATGACATGGCGCCAGATGATATTTTGGGGGACTGTGATCTGTTTGCCGAGGCTGCCGATGCGTTATTTCCTGACTGTTTGTTGGAGGAGGTCGAGGCCGCTTCAGGTCTGGCTTTTGAAACAAATGAAGAGGTTGAAGGCTTTGTGTTTCCAGACTGCCCGGAACGACCAGGACAAGAATGCAGATCATGTAAGCAGCACCGTGAGATGAGTGGGGATCCTTCCATTCTCTGTTCTTTATGCTATATGCGCTTAACCGCCTGCTTTGTTTACAGTAAGTATGGTTTTTGCAATTTTTACGTTGGTGTTTAGGCTTTTTATCATGGATTTATGTTTTTCAGGTCCTGTAAGCGACGTGGAAGACGAAGAGCCAACAGAAGGGGTGGCTGAAAATCCACTGAAACGTCAAGCCGACAGTCCGTTGTGCTCATCTTCTCCAAAGCGCTTT
CCAGGAGTGCCGCATATGGCTGGAACGGCGGGGCGTTCCGGGCGTCGCCCCAAGCCTACGGCGCGCAAGGAGCTGGCCGGGAACCCCGGAAAGCGAGCCCTGAATAAAGAAGAACCAGTATTCACACCAATAAATGGGGTTTCTCCTCCGGACTGGTTTAACGAAGAAGATATGCCTCTGGCATCAGTTATGTGGGAACTGACCACCAAAGAATTGTGTGGTCAGGGACTGCTGTGTGTTACGGATTTGGCTGTACTGGAGCGCTGGTGTGTCGCCTACGAGTTCTGGCGGAGAGCAGTAAAAAATATCGCAAAAGAAGGTAACACCATAACTGGCGCTATGGGGGGGAAAATAAAGAACCCTGAACTTACTGCCAAGAAAGAACAGGAATCGGAGATGAGTTCTACTGGTTCTATGCTGGGCCTTGACCCCAGTAGTCGACAGCGCCTTATTGGTCTGGCCGGACAGAAGAAAACATCTAACCCATTCCTGAAGATGATCAACTCATGAGCCGGAAATCATATCCCAACGTTAACGCCGCTAATCAGTATGCCCGCAACGTTGTGCGGGGAAAAATCACGGCATGTCAGTATGTCATTCAGGCCTGCCAGCGTCACATTGATGATATGGCGGCGGAGAAGAGTAAAAGGTTTCGGTACCGCTTTGATAAAGACATGGCTGAGAAAGCTGCAAAGTTTATTCAGTTACTTCCACATACAAAAGGTGAATGGGCGTTCAAACGTATGCTGATTACCCTGGAACCGTGGCAACTTTTCATCGTGTGCTGTGCCTTTGGCTGGGTACAGAAGGGAACAAAGCTTCGTCGTTTTCGTGAGGTCTACACAGAGATACCACGTAAGAACGGGAAATCGGCTATTTCAGCTGGTGTAGCTCTCTACTGTTTCACCTGTGATAACGAATTCGGTGCGGAAGTATACTCCGGCGCCACGACTGAAAAACAGGCGTGGGAGGTATTTCGTCCCGCGCGTCTGATGTGTAA
AGTAAAGTCCAGTACTAGTTAAAGACACTTGACCAGGATGACTACTAAACTTTTCAAGCAGACCATTATTCCAACCAATAAGGACGTAGATGAGAAATACATCTACTTCATCGAACGCGCAGACCACAAAACCATAAAACCACTACATCCATCATTTGAATCATGGCAATTCGCAGGCAACCAGCACGCCCATCAACTCGAACAAGGGTACTCTGAAGGGCATAGGTTCATCACGAACTACAACGCAACGAGCAGACTTAACAGCGCAATGACACTTCAAATCATGAACAAACCAATGATTACGATTGTCAAGAAGTTCACTACTAATACGCCGCATCAAGTCACCACTATACCTGAGGGTTATTCTTTCGGAGTAGTGAAGGAAAAGCTGTGCACGAACGAACAACTACTGTCCTTGCTTTCACTCACCGCTGAACCAACTGCTGAAAGTGATGAAGAGGTTAATGATGTTTCCCGAGACGACGAAGCAGAGAAGAAGGACGTTGAGGCGCGCATGGATTGGAGTGAGGATATTATTGAACTGCCTAAGCAACAACAGGAAAGCGTTCTAGTGGTCAGCAAACCAAATATGATCGCGGAGGAGGAACTGATGCCAGCTGATATCGAAGTAGTCGCACCAAGAGTGTTGGAGCCACCAACACTATCACCCGCACCCATTGTAGTGGCTGTATCGTCTGAGTCCCCACAGGTGAAAGAAATCGAACGCCCATTGACCAACGCACCCAAGGAGCAGCGAACATCACGCAAGTCTGTCACGCGTACTACTAAACCATCTTTCTCGAGCCTTTCATCGCCTGACATCGTCAGTGCCAGTGTAATCACACCTGTATCTAAAGCAGCAGCGCGACCGGTCGAGGAGTTTCTATCTTCCGTATTTGTATCGTTGTTCGAGGCATGGTTTGTACGTATGTTACCGCTCATTAAACTAGGTAAACCAGTGTACATTATGCCAGGTACTATTAAATGGGACAAAGAAGTT
ATGTATACACGTTACAGCTATAACCCTTCTCTGGGCCGCACCTACGTTTACGACAACAAATACTACAAAAATTTGGGTGCCGTAATCAAGAATGCCAAGCGTAAGAAGCACTACGCCGAACATGAATTAGAAGAAAAAACCCTTGATCCCCTAGACAACTACTTGGTAGCTGAAGATCCTTTCCTGGGACCCGGTAAGAACCAAAAACTCACTTTGTTTAAAGAGATCCGTAATGTAAAGCCCGATACCATGAAGCTTGTCGTTAACTGGAGCGGCAAAGAGTTTCTCAGGGAAACTTGGACCCGCTTCATGGAGGACAGCTTCCCCATCGTTAACGACCAAGAAATCATGGACGTTTTCCTAGTAGTTAACATGCGCCCTACTAGACCTAACAGATGCTTCAAATTCCTTGCCCAACACGCTTTACGTTGCGACCCCGATTATGTTCCTCACGAGGTGATTAGAATCGTAGAGCCGTCTTGGGTAGGCAGCAACAACGAATACAGAATTAGTCTGGCCAAGAAAGGCGGTGGCTGCCCAATCATGAACCTTCACTCTGAGTACACCAACTCGTTTGAAGAGTTTATTGCTCGCGTGATCTGGGAGAACTTCTACAAGCCCATAGTTTACGTAGGAACCGATTCCGCCGAGGAAGAGGAGATTCTTCTTGAAGTGTCTTTAGTCTTTAAAATTAAGGAATTCGCTCCCGACGCGCCTCTGTATTCCGGCCCAGCATACTAAGCCGTAGATTCGTTGTTGACTTTTTCGTTAATTTCTGTTAAAAGTCTTTCTGCTTGTTTAATGTCTTGTCTGCTAACGTGTTGGCTATTTATTAATCTCGACACATTAGCAGACATGCGTAAGATTTGATCGTTTTCGTTTCCGCTATTCTGAACTCGATTCATAGTGTTTAAATACTTATTTTTGACGGTTTCCACCTCATTGTCGCTGATCCAATCATTATTGTCTTCGGAAAACGAATCCTCATTACCGGTGCTCT
TATGAAAAATTTCTATGGATTCCCATATTAACGCGAATACATCTTTTTCCTCTCCCAGAGTCTCAGTTGAGATTCTGGTCCCAACCAAGTACGCGAAACTGTTTACCCTTAAACAGCTCACTCGCATGCTTGTATTGTCGTGTAAGCACCGTGCACGGCAAGCCGCTAACCCGGTAAGCAAACGGACCTCCCGAGATCGAGATGGGAGTAAAATAATGGGTCAGGGACCTCCTGCTGTGGGCCCGCGAGTGTCGAAGGGACACAAACAGCAGTCTGACGGAGGGGCGAGCCTAGCCCCTGTGAAGTCTAAGCGCGCAGTACGTCGTGAAAAGCGTCGCTGCCGCAAAAAAGGCGCAACCAAGGCCGGGACTACACCCGTACAAAAAGGTGGGCATTGTGTCCACGCCTCGAAGGGGCAGAAGCAGGCGACTTATTTGTCTAGCTTGCTTTCCAATCCTTCTGGGGCAAAATCCAGAATGGGGGCTGTGAGCAAGCCCCCCCAAACAAAAAATGCTCCCGACGCCAGCAAGGGTGGTTTCACCCTTACTGCTATCTCACCGGCTGAGTGCCGGAAGGAAACCGCGCGCAGGTTTCACCCTATAACTGGTACCTTCAAGGGTGCCCCTGGGTTTTGCACGCGGTCCCGAGAGGGTTGTGGCGTCTGTGCAGCTTGTGAAGCCAAGCTTGCACAGCTTGGTTTCGACCGGAGTTTCGACTCGATTGGCACTTCACGTGTCATCCGTGTCGATTCAATGAAGGAAGAAACTTCTGATGACATGGCTAGTCCTAGTGCTACAGAGCCTGTTGGGTTCTGGGCTCCTGCTGAAAAGCAGGCCCCTCGTTGGGAGGGACAGCCCATAAAAAGGTGCGATGTGGTGACACTCGCACGCGTGACGCCGGTTCTCCGGATGTTGCGTAAGGTTGATCCCACTTTTGTGGACAACCGGCTATTATGGGAAGCTGCGCACTCAGACAGTTTTTCCTCAGCGCAAGTGCGTAT
CCGTCAGGATTGACACCTTTCTAATTGTGTGATTTCATGCCTCCAAACTTTGGAGGCTTTTTTATGGTTCGTTCTTATTACCCTTCTGAATGTCACGCTGATTATTTTGACTTTGAGCGCATCGAGGCTCTTAAACCTGCTATTGAGGCTTGTGGCATTTCTACTCTTTCTCAATCCCCTATGCTTGGCTTCCATAAGCAGATGGATAACCGCATTAAGCTCTTGGAAGAGATTCTGTCTTTTCGTATGCAGGGCGTTGAGTTCGATAATGGTGATATGTATGTTTACGGCCATAAGGCTGCTTCTGACGTTCGTGATGAGTTTGTATCTGTTACTGAGAAGTTAATGGATGAATTGGCACAATGCTACAATGTGCTCCCCCAACTTGATATTAATAACACTATAGACCACCCGCCCGAAGGGGACGAAAAATGGTTTTTAGAGAACGAGAAGACGGTTACGCAGTTTTGCCGCAAGCTGGCTGCTGAACGCCCTCTTAAGGATATTCGTGATGAGTATAATTACCCCAAAAAGAAAGGTATTAAGGATGAGTGTTCAAGATTGCTGGAGGCCTCCACTATGAAATCGCGTAGAGGCTTTACTATTCAGCGTTTGATGAATGCAATGCGCCAGGCTCATGCTGATGGTTGGTTTATCGTTTTTGACACTCTCACGTTGGCTGACGATCGATTAGAGGCGTTTTATGATAACCCCAATGCTTTGCGTGACTATTTTCGTGATATTGGTCGTATGGTTCTTGCTGCCGAGCGTCGCAAGGCTAATGACTCACACGCCGACTGCTATCAGTATTTTTGTGTGCCTGAGTATGGTACAGCTAATGGCCGTCTTCATTTCCATGCGGTGCATTTTATGCGGACACTTCCTTCAGGTAGCGTTGACCCTAACTTTGGTCGTCGGGTACGCAATCGCCGCCAGTTAAATAGCTTGCAAAATACGTGGCCTTATGGTTACAGTATGCCCATCGCAGTTCGCTACACGC
AAATAAAACTCTCCCGATCTAAGGCTGAAAGTTGCAATTCGCTCTGATTTCCTACCTATCACTCTACACGCACACCATGTCGCTCCAACAATCAATTACTCGTCGCTCACTTGTCGCTGTTGACACATTACTACAAGGGGAAGTAATGCACCGACAATTCGGATCTACCACCATGCTTAACCAACTCGCACATACAAATAACTTTGTTACACTACTGGGATATAACTTCCGTGAAGGTATTGAATACCGGTTTGATATTAGTCGTGATGTGAATTTGATTACCTATACTGTGACGCGAACTAACGCCGGAGATACGTCATCACTTCAACTGATTGAGAACAACGTTCTATCTCTACGCTCAGGTCAGGCACGTCCTATTATTCAACAATTACATCAGACACTCGAACATTTCATGAACGACATGAAATTAATTTATCAGCAACTTCCTAACAATACGAATGTTTTACAAGCAATGACAACTAATCTTGGTCTAACTGATGGCGCCCCAATCCAACATCTTCAGTTTCTATCAGGTGTTTATTTGTTAACTGGTGGGTCAAAGTTTATTAAGGAAGTTACAGCACTGTATGTCCTCGGTCGCTTTGAGCTTCGCACCCTTTTCCAATCCTTCGATGTCATGGATGTTTTAGGCACTGATCGTCCACGTATACGACCAATTATCCAAAATGTTGAAGATAGGCAAGAACAACGCCTTGGAATGAAGAACAGTTATCAGCTATTCAGTTGGTCAACAATGCCTGTGAAAATCACAACGTACGGTACTTACCGTGTGCGTGCCGAGCGTGAGGTTGATGAAACGCAAGATTTCATACCAGTTAATCTACTTGCGCAGCCCGAACAACCTAACCAATCACCTAGCCTTCAATCACTTCCTAAACCAAAACGTCAAGCGGAAGACCAACGGTCACGTCCAACACGAGCTGGACTCCCGACTGAGCCAATTGATCGTCTTCTCGAGTGTGAAAAGATGCTACGCATT
GTTTTACCAACCAGGAATCTGACCGCGTGCCAGTAGGATTCCACTCTCTTGTTAGTAGATAGTAGTACCCACGTTTTGTAAATATACGTGTTGTTGTGTTGGTATACCCTCATTTGAGTATGGCTTTCTCTGGGTCTAGTCGGACTTTAACACAACAGTCCTCGGCGGCGTCTTCTGATGATCTACACAAGATTTTATTTAGCCCCGATGCCATAAAAGAGATGGCGACTAAGTCGGACCTAGGTCGACACCACTGCGTGCGCGCAGATGATGCCGTGTGTGTCAGACCCCTCGTTCCCGAATCTACGTCCAATAAAGTGGCCCAATGGTTTAAAACCGGTTATGAAGCCGGAAAATTACCATCTAAAGGGTATATGATCATCCCACAAGTTCTATGCGCCGTCACCCGTACTGTAACGTCCAGCGCTGAAGGTTCTCTCGAGATCTATTTGGCTGACACAGGTGATGTTGAACTTGCTCCAATCGATGATCAGGTGGTCACATTGCATAACCGAGACCTCCCTGCTCTAATATCATTCCAACCTACATATGATTGCCCGATGGAAAAGGTTGGTGACAGAAGCAGGTGTTTTGCCGTTGTCATCAAGAGGCATGGTTATCTTGGACATCCAGGGAGTACCGCAAGTGTATGCAGCAACTGGCAACCGAAGTTCTCATCGAAGAATAACAACTATAAGTCAGCAGCTGCCGGTAAGACTCTAGTTCTACCTTACAACAGATTATCTGAGCTCTCAGGCCCATCAGCTGTAGCTCGTCTGTTGAAATCGCAACTTAACGTGCAAAGGCTTCCTCTCTTTCAGTTACCTGGGAGTCCTATTATGCAGAAGGCGATTGGTAGTGAGCACGAGGAAGGTTTAAATTGCAAAAGAAAGCCACCTTTGGAGGAGGACCGTACCACGCCCCAGGATAGTGTTGGTTCAAGGCCGTCTGTGGTTAACGGAATTGAACGTCCTGGGACTTTGTTGTAAATATACGCTAT
CACGACTGTAGGAAACTCTGAGGGTAAGAAAAATCAATCGCTTTATAGAGACTATCAGAAAGAGGTTTAATATTTTTGTGAGACCATCGAAGGAGAAAGGATAAAACTTTTTTACGACTCCGTCAGAAAGAGGTTTAATATTTTCTTAGTACAAAAGTCAATGTTTTAAAATATATGGATGAGAGAATATTTGTCTGTATAAAAACTGTGTGAAATTTTGTACCAAAGAAAAAAACGTGAGCCGTATCCCCTACATGGATTTTACTAGATCATTTATATGCCAAAAAATATTATACTATATACGTTTATTATATGATGTTAACGTGTAAATTATAAACATTATTTTATGATGCAATTGTCTGGCAACCTAGATGGGCACAGGGGATGTTTGATAAGCTCTATGAGTATATGTTGTTGGACGTTATTGTTTAAGAAATAGTTGATGCATCAGAATGAGGTTTTAATATTTTTATGAGACCATCGAAGAGAGAAAGAGATAAAACTTTTTTACGACTCCATCAGAAAGAGAATAAAAATATTTTTGTAAAACTTTTTTATGAGACCATCGAAGAGAGAAAGAGATAAAACTTTTTTACGACTCCATCAGAAAGAGAATAAAAATATTTTTGTAAAACTTTTTTATGAGACCATCGAAGAGAGAAAGAGATAAAACTTTTTTACGACTCCATCAGAAAGAGAATAAAAATATTTTTGTAAAACTTTTTTATGAGACCATCGAAGAGAGAAAGAGATAAAACTTTTTTACGACTCCATCAGAAAGAGAATAAAAATATTTTTGTAAAACTTTTTTATGAGACCATCGAAGAGAGAAAGAGATAAAACTTTTTTACGACTCCATCAGAAAGAGAATAAAAATATTTTTGTAAAACTTTTTTATGAGACCATCGAAGAGAGAAAGAGATAAAACTTTTTTACGACTCCATCAGAAAGAGAATAAAAATATTTTTGTAAAACTTTTTTATGAGACCATCGAAGAGAG
TATAATATTACCGGATGGCCGCCCGAAATTTCGTGGTGGGCCCCCCCTTGTCGACCAATAGAGTTCGTGCCTTGAAAGTTAGATAAGTGGATGTTGACGTCACTTTTGTCTTTATATACGTCAGCCCTAATTTTAAAGGTTAAAGATGTGGGATCCTTTACTTAATGATTTCCCTGAAACCGTACACGGTTTTAGGTGTATGTTAGCGGTTAAATACCTTCTTCTTGTTGAGTCTACATACTCTCCGGATACGGTGGGTTTCGATTTGATACGTGATCTTATACTCGTTGTTCGTGCGAAGAACTATGTCGAAGCGTCCTGCAGATATAGGGATTTTCACTCCCGTCTCCAAAGTACGGCGCCGTCTGAACTTCGACAGCCCGTATGCCAACCGTGCGAGTGCCCCCATTGCCCTCGCCACAAACAGAAGGAGATCATGGGCCCAAAGGCCCATCTATCGGAAGCCCAGGATGTACAGAATGTATCGAAGCCCTGATGTGCCCAAGGGGTGTGAAGGTCCGTGTAAGGTCCAGTCATATGAGAAGAAAAATGATGTTGGTCATTCTGGTACTCTGCTTTGTGTATCCGATATTACCCGTGGTAATGGGCTTACTCATCGTCTTGGGAAGAGATTTTGTATAAAATCTGTTTATATAATTGGTAAAATATGGATGGATGAGAATATTAAGATGAAGAATCACACTAACAACGTGTTATTCTGGTTAGTTAGAGATAGACGACCTGGTACAACTCCTTATGGATTTCAGGAGGCATTCAATATGTTTGAGAACGAGCCCAGCACAGCAACTGTTAAACAGGAATTAAGAGATCGTTTGCAGGTTTTACACAGATTCCGTGCCACTGTTACTGGTGGACAATATGCGTCTAAGGAACAAGCGATCATAAAGCGTTTTTGGAAGCTCAATCATCATGTTACTTATAATCATCAGGAGCAGGCTAAATATGAGAATCATACTGAAAATGCTTTATTATTGTATAT
GTGTATTACTGACACATATCTGGGTCAGAACCTCCTGAAATATGGATCTCGTTATCAAAAACCTCATTGTGTATCACTTGAGAAGACGAATTGACATTGGCACGTCATTCGGTATTGAGCCGGCTGATTATATTGATTGGGTAAAAGTTTTTCTTTTGAAATTCATAATAGAACATACAGCCAGGTTTGCTGATTTTGCCACCATTCACACCACGATGTTGTTAGTACTGGGTGAAGATGATCCAAATTACGTAGAGAAGGACACTCCAATAATGGAGATTGACCCCTTCTATTTACCGTATGATGATCTTGACGTGGACTATACTTCATTGCGTGTGTGTGGTGATGAAGACCAATCCTGTTCCGACCGTGATGAATTGAGTGATTTTATATCAAACATTTCACACATCCCAGAGGGTACTTCCTGGGGTAGTGAATCAGATACCTCTTTTGTCGAGCATCTTGAAACAATTCAAGATATACCGACAAAATGTGAGATTGCTGATAAACCGGTCGAAGAAATTCCATTTGACGATGATGGTAAAGTCGTAAATGATGTATGGGTTGATGCCGAGCTTTCAAACGCTCCGGAAATCTCCTGTGATGCCGACATACGCGCTTGTGGATTTGTTTCCTTACGCCTCCTGGAAAGTTCCCGAGGTTATCCGAAATGGACCCCCGAAAGGGTGAGTTCAGGTTTAAACCCCGACCTTCCTGTTAATTCCAAGCCCGCGGTTGATGAGATTTTCCCCCACCACCACTCTGTTGACGACAGATTCTTCCAAGAATGGGTTGAAACCCATGACATTGACTTGGAAGTCACGAGTTGCGACCTCGATATGTCCACATTTAATGATTGGACAAAAGGGGTTGACACTCGATTGGTACCAAACATGAGTGTCGGTGGTTTGTCCCACAGGGTTCCAACACAGCGTGAAGCTTTGTTGGCAATAAAGAAAAGGAATATGAATGTTCCTGAACTTCAAAGCAATTTCGATCA
ATATTTGGTGTCTGGCTGTTTAAGCGATAAGAATCTGCTGGTCTGACATCTATCTCTTGGGTATCCTTATTGACTACGGGGATTGTTTACTTGAGATATTCTTATGGAGTGCTTAGATTTCTCCAAGCTGTGGTTTTCTACGGCCGCTGGTCTCCAGCAACGGTGCTATTATGACTGTGTTGCGTGGGAATGCCTAGGTGATGATGATCTACAGATCTTCATTTCTGGCCTGAACCGCCTCATAGAGTCCGTTGCTGTTTCTTGTACCGGCGACGAAGATTTGGACTTCGTCGTGGACTCATGTAATGAGTTCGTTACGGGGAGAGACTTGAAGTCTTTCTTCGCTGCTGACCTCCCTGTTAGAGAGGTCAGTTCTGTGGGATGTATATCTCACTTTATTCCAGGTTCGGTTTCTGGACTGAATGTCTCGGACTTGCTGGATAACCAGTTGTATGGTTGTTCTGTATTTTCCTCCGATTTCGAATCGAAGCTGAGGGATATACGGGATGCGGCCCTTTCTGATGCCGCGTCGGGTGTTTCGCAACTAGTTAGTTGCCATTTTGAAAAAGATGTTAGACACCTCTTGGCGGAGAATGCTAATTCCGTCAAGATCCCTGTACCTCAGAAACTCAGTGATGACGATATGAGGATTTTAAGGGATCACTTTCCTCGTTATGAGTTGAAGTTCACTCAGAACGTGGACGGCCCGCACAATATGGCCGCCGCTCATAGGTTGTTGGAGACTCATGATTTGTTGTCCAACTTCCCCGCGGATGCACCTATCTTAGATATAGGTGGCAATTGGTTTTCTCATTTCCGTTATGGGAGGTCCAATGTTCATAGTTGTTGCCCTATGCTAGATTTAAGGGACAATGAACGACATACTCATCGTTTAACGATGACTGAGAGTCTAATGTCCAGCTTGCGCCATCGCTATGCTGGTACAATTGATCTCGATCCCGACGCTCACCTTTCAAGGAAGGTGTCTGACTCTATGAAA
CTCATTGGAGGGTTCGTTCGTTCGAACCAGCCAATCAGGGGAGGGGGAAGTGACGCAAGTTCCGGTCACATGCTTCCGGTGACGCACATCCGGTGACGTAGTTCCGGTCACGTGCTTCCTGTCACGTGTTTCCGGTCACGTGACTTCCGGTCATGTGACTTCCGGTGACGTGTTTCCGGCTGTTAGGTTGACCACGCGCATGCCGCGCGGTCAGCCCAATAGTTAAGCCGGAAACACGTCACCGGAAGTCACATGACCGGAAGTCACGTGACCGGAAACACGTGACAGGAAGCACGTGACCGGAACTACGTCACCGGATGTGCGTCACCGGAAGCATGTGACCGGAACTTGCGTCACTTCCCCCTCCCCTGATTGGCTGGTTCGAACGAACGAACCCTCCAATGAGACTCAAGGACAAGAGGATATTTTGCGCGCCAGGAAGTGACGTGCAATGCCACCCTATATAAGCCAGGAAACTTCCGGTTTAGTTCATTCGTTACTCTGCTCTCAGAGAGAACGGACCTCAGGTCGGAGAGATGGCACTTTCTAGGCCTCTTCAGATTTCTTCTGATAAATTCTATGAAGTTATTATTAGATTATCATCGGATATTGATCAAGATGTCCCCGGTCTGTCTCTTAACTTTGTAGAATGGCTTTCTACCGGAGTTTGGGAGCCCACGGGCATCTGGAACATGGAGCATGTGAATCTACCGATGGTGACCTTGGCAGAGAAGATCAAGAACATTTTCATACAAAGATGGAATCAGTTCAACCAGGACGAAACGGACTTCTTCTTTCAACTGGAAGAAGGCAGTGAGTACATTCATCTTCATTGCTGTATTGCCCAGGGCAATGTACGGTCTTTTGTTCTCGGGAGATATATGTCTCAGATAAAAGACTCTATCATAAGAGATGTATATGAAGGGAAACAAATCAAGATCCCCGATTGGTTTGCTATTACTAAAACCAAGAGGGGAGGACAGAATAAGACCGTGACTGC
TGACTAATTTACTTGTCTGGGCTGTGAACACCAGACTAGACGCAGGAAATACCCATGAGATTTTTTCTCAGCATACAAAGGTTACTGATCTGAATAGCCTCTCTTTATTTTAGCCAGCCACCGCCCCCCTTAGGTGCGCATTAGCCGCGCTTCTCCGGCTTTAACAATATTCCCGTTTTCTAAATGTGTGGAGATCGTTATATAATAGACTCGTGACTTTTTTTCGACTTTAGGTTCCTTTTTCTAACATAACAAACCTTACTGAAACACGTTTACATATAACAGGGTCGCATTTTCGTGGCGACATTTACATTTTCTGGTTTCCCGCGCCTCTGCAGCTTTTCAGTAAGACCGGACTCCAGGTTGTTCATTTCGAAAACCTTTCCTCCCACCCATCCGCCTTCCTTTGAAATTTAAACTCTCCGCACCATTGCATTGCATCTCAGTGCTCGCGGAGGACCGTGTAAAGACTTTCCTTCAACGATGGCTCCCCGGCGGAGACTGAGTGGACCACCGTGGCTAACTGTTTTACTGCTTCTGAGCACCTTATCTGTAGCGGCCCTCCTCATCCTGTTTTTAATCTTCTCCGCAGGCGCAACTATTTCGACTGAGGCTTCTCTCCTGGTTCTCCTCCTTCTGTTTGTTACGTTACTCTTACCCTTGCTTTCTAGCAATGGTCTGCAGTTGCCAGCGGCATTGATCCTGATTCAGTGCTTCCTGCGTAAGTAATCTCGTTTTATCATTACCTCACATACCAGACAATGTCGCTGTTTTCCTTTTCTCACACTCTTTGTTTTTACACACACATAGTTGCCGCAGACTACTTAGCGTATCTCATTCTACCAACTATATCAGAAGACTTCTTGATCTTAATCGCCATTCTCGTTATTGTTATACGTAAGTTAAATTTACACAGTTATATTATTTGCACCCTGCTGCCATTATACTCTCTCCTTACCCAGCCATTTGTCGATAAACACCGGCGGGAGTGGGGCTGGTG
ATCGCGATTTCTATTTTGTGACGGTTCGTGTCACGTGACCGAGAAAGGCGGTGTTCCGTGACGCGCTCATGTGTTGTCTGCGGCACGCCGTTCGAGGCAAAGAGACCGCAGGCCAGGTTCTGCGGCGCGACCTGCAGAAAGCGGCATTCACGCGGGGCAAGCGCCTCGGCGTCGACACCCCAGCAGCCGCCGGTTCCGATGACTGGGGCCCCGGAGGTCACGGATCCCACTCCGAGCGCCGCGATGCCGCCGCTGCTGCCCGCGGCGGGGCTGGTCGCGACGGTGGTCAAGGAGCTGACCGCGGCCGGGCGCATGGAGACGGTTCTCGGCCAGCAGGCGCTGCGGTTGGCGATGCGGCTGGAGACCTCGACAGTCGACACCGGTGCGGGCCTGGCGTCGCTGTCGAAAGAGCTGCGGGCGGTGATGGCGCAGGCGGTGGCTGGCGCGGCGGTCGAGGCGGATCCGGTGGACGAGTTGAAGGCCAGGCGTGACGCGAAGCGTGCCTCCGCTGGTTGAGCCTGCGTACGCCAATTTCCCGGCGTACAGCGAGACCTACGGCCCCGAGGTGGCCGACCTGTGCGACTTGGCGGGGTTCCCGCCGGATCCCGAGCAGGAACTCGGCCTGAACGCGCTGTTCGGCATCGACTCGAATGGCCGGTCGACGGCGTTCGAGTTCGTGGTCATCGCGGCGCGGCAGAACCTCAAGACGGGTTTCGAGAAGCAGGCGGCCCTCGGTTGGTTGTTCATCACCGAGCAGCGGCTCATTTCCTGGTCGGCGCACGAGATGACGCCGACACGCGAGGCATTCAACGACCTCGTGAACCTGATCGAGAGCACCCCGTCTCTGGCCAAGCGGCTGGAGGACGGCCCCACCAATGGCGTGTTCCGTGGCGCGGGCACCGAGGCCATCGCATTGAAGCCGTCGAAGGCGTGCCCGGATGGCCAGCGCGTGATCTTCAAGGCGCGCACCAACAGTGGTGGCCGTGGCTTGACCGGCAAC
ACGGTGCAGGGACCGGATCGAGCGCAGCGAGGAGGTCCCCGGCTGCCCGTGGGCGGGAGCCCGAGGTGAGTGAAACCACCGAGGTCTAGGGGCAATTCGGGCTAGGGCAGTCTAGCGGAACGGGCAAGAAACTTAAAAATATTTCTTTTACAGATGCAAAACCTATCAGCTAAAGACTTCTACAAACCATGCAGATACAACTGTGAAACTAAAAACCAAATGTGGATGTCTGGCATTGCTGACTCCCATGACAGTTGGTGTGACTGTGATACTCCTTTTGCTCACCTCCTGGCTAGTATTTTTCCTCCTGGTCACACAGATCGCACACGAACCATCCAAGAAATACTTACCAGAGATTTTAGGAAAACATGCCTTTCTGGTGGGGCCGACGCAACAAATTCTGGTATGGCCGAAACTATAGAAGAAAAAAGAGAAGATTTCCAAAAAGAAGAAAAAGAAGATTTTACAGAAGAACAAAATATAGAAGACCTGCTCGCCGCCGTCGCAGACGCAGAAGGAAGGTAAGAAGAAAAAAAAAAACTCTTATAGTAAGACAATGGCAGCCAGACTCTATTGTACTCTGTAAAATTAAAGGGTATGACTCTATAATATGGGGAGCTGAAGGCACACAATTTCAATGTTCTACACATGAAATGTATGAATATACAAGACAAAAGTACCCTGGGGGAGGAGGATTTGGTGTACAACTTTACAGCTTAGAGTATTTGTATGACCAATGGAAACTTAGAAATAATATATGGACTAAAACAAATCAACTTAAAGATTTGTGTAGATACTTAAAATGTGTTATGACCTTTTACAGACACCAACACATAGACTTTGTAATTGTATATGAAAGACAACCCCCATTTGAAATAGATAAACTAACATACATGAAATATCATCCATATATGTTATTACAAAGAAAGCATAAAATAATTCTACCTAGTCAAACAACAAATCCTAGAGGTAAATTAAAAAAAAAGAAAACTATTAAACC
GCAAAATGGGTACGTAGTTAACCACTGCGTATCAGGATTGCAGGCCACGAAGGGTATTTGCATATCTTTCTATGCGGTATTACGGCTTAAAACCCGTTGTATCTTGTAGTTTGACTGCCTGTATCACTAGTGGCCATTTTATTTAGGTTAGAGACCCCTGATAGTAGGAGAGTTACAAACTCTTTAAAAATTGTTGACCCCGGAAAAGATGGTGACCCCTGTAAGTAGTTGATCTAGAAGATCTATGCGCTGGCATAGTAATCCAGTGTTTCCTGTTTTAGGATGACCTCTGAAAGTAGATGACCGTGGAAAGTCACGTAGTGCCCCAATAAGCACGTTTGGGCAGCGTGCGCTATCACAAGGCTTGATCTCCGAGGAGCCCCTTGTTTTAGCTGGCTGGAAGCCAATGATCTTAAGTAGATAAGTGCTGTTGCTTGTAGTTCAACAGAAAGCTTTGAGTACGTCTTTCTTGCGAGAAAGAACACATGCATTCTTATGCTCTCAATTCTATTATTTTTATTTTGGGCGAAAGGAAAGCTCTCACGCGAGTACGAATAGCCAACCCTTTATATGATGTTTTCTCTTAATTCTTTAAATAGCCGGACTGATTTTACAGATGATGATTTAATGCTTTTGGACTTGGAAAAACCTGTTACGTTATTCGATAAAGAAATCTTTAGACAAACGTTAGCTGATATGGATGGTAAAGATTCTTATTCTTATTATTCTATCGAACGAATGATTTTTGAGGATCTTCACAACCCATATCTAGGTAATGTAAATCATGTAAGGAAAAGAAATTTCATACAACCTATTAAAAGGTGGTATGATATGTATAATCCTGTTTGTGTGTCTTTTGATAGGAAGGTGCAGGGTTACGGAGTCAATTGGCCCCATTTCCTCTTCTTACATAGACATGATGAAACTGAATCTCAATATAATACTCACCATTTATTTAGATCTGATGTAGACTTAGTTGTAGAGTACGAGAGAAATTGCG
GGCAGGGGACATTTTAAAGCCTTTAACCATGCGGTTTTAAAGCGTTTTGTCCACATTTTGTCCACATTTGTTTTATCTTTTCGTCGTTGCGTGATTTTTGTTCTTGCAATTGATGAGCATAAACTTCAAGCGTGATGTTCAGATTTTCATGCCCTAAAACTTGCGATACAGAAATCAAGTCAATATCGTGGGCAATTAAATAGCTAGCGTAAGTGTGCCTTAATGAGTGGACACGTACTTCACGACCAACGATTTTACGCAATGTCTTATTAACTGCATTGTTGGATAGTGAGGGTAGTAGTCTACCATCATCGGTTGGTGGCAGTTGGTCAATAAAATTTATAAATTCATCATCAAGCGGTATCTCTCGGATACTGCTTTTTGTTTTTGTGGGCATAAATCCAGTATTGTTCTTGTAGTCCCATGTTTTATTGACTGATAGCATGCCAGTATCTCGTTTGATATCATCCACTGTTAAGCCCAGGCACTCAGCAAAACGGATACCTGTTTTTGAGATGATATAGAGTGCTGCATAAGACGCATACTCTGGATGCTTGCTCGTCTCGTAGATCAATCGCTCGTATTCTTCGACCTCTAGGAATTTCGTTTCAATATCACGCCCTTTGTTCTTTGCGTTTATTTTAGCAAACTTGCAAAAGTTACGCTTGATGTATCCTTCATGCACAGCCATTTCAATGCACGCCTTGACATGCACATTAAAACGCTCGACAGTATCTTGAGCATGAGTTTTAGCGTAACTATTCAGCACACGTTGGTACTCAGTGGCAGTAATAGATTTCAGCTTCTTATCGCCGAAAAATAACTCTATCTTGCGCTGACTGTTGATATATGCCTTATAAGTTATTTTCGAAACAGTTGGCTTCTTATAAACCCCGCACCACTGTTTAAAATAATCGTATAGAGTAATATCTTCATCGACATTGACGTTATCTTGTAGCTTAAGTTCCATCTCAGCAGCAGCCTTGATAGCTTCTGATTT
ACCGTGGGCGAGCGGTGCCCGATGGCTTCTTGGTGGGTCCCATTGCTGGTATTGACTTGATTTGACTTATATTGGGCCAATTTAATGGGTTGAAAATGTTTGGGCCTTTGGAAGAGGGTCTTTTATGGAATAGGGCTCTGTATATTGTTGGTGATATGTGTGTTAAATATGCATTGCTGGTTTGTGTTTGGAATTTAAACGGTGAACTTTTTATTGAATAAGTACGGTTCGTTTACATCCATTCCCAATATCTCTGGGTTTTCAAGTACAAGTATATCAAGTCTGTGAACTATATCTTCTACCTCGATCTCTTCTATCTTTGCCCCGTTGTATGCGAATAGGAAATTCGCTATGATGCTCCCTTCAAAGCCGTTGAAGTCGAATGGAACGTGTATGTCTTCGTACGTGTACTGGACGATCCCTTCATACTTGATTAGCGATGGTGACTTTGTGGATAGTATCCTCATGTGAATGAAGATCTTCATATTCTCCATGATGCGAACGTCGACTATGAACCTGACTCCCTCCTTGTTTGTTCCGCTCGTTGTCATTTCTGCTTATTTGATGGAATTGTTTAGTGTGCATGCATTTATAGACTTAATGAACAGATATTTTGTGTAGTTGTGTGGTTGTGAGTGATTTATTATTATGTGATTGTCCATTAAAGGTATAAAGTGACGATGGAGACGTATTACACGTGTTGTCATGTTGGCTTCAAATCTTTATACATGGGTTTGTACCGTATATACCTATATATACGGATAGAAAACGGATGAGAAAAGGAAAAACGGAACTGAAGAGGACAAACAAAGAAAAGAAACAAGGATATATTATTTATGAAAGAAATGGGAGCGCAGCGAATCGAAACAGGAAAACCCAAGGAAAGAGAAAAAATAAAAAGTAAAGAGAAAAAAAAATATAAATTCGAAAACGTCATCGTTTGAGAGTATACCACTACGCTACGCAGCAGCCTTAGCTACGCCGGAGCTTAGCTCGCCCA
TTCGCCCGCTTACCGACGTACTTCGGTGAGGAACCGGTAACGGAGTTAGCGGAATACGCCCATAAGTTGAAACATTATCTCGTTTCGAAAGGAGGAAGAGGAAGGAGGGATATACTGAGAGTCCTACGCGTTAGTTCAGGTCAGACAAGAGAGAACGTAAACAAATCAATTCTGAAACAATTATTTGACCATGGTAAGGAACATGAAGATGAAGAAGAGTAATGAATGGTTATGGTTAGGGACTAAAATTATAAACGCCCATAAGACTAACGGCTTTGAAAGTGCGATTATTTTCGGGAAACAAGGTACGGGAAAGACTACTTACGCCCTTAAGGTGGCAAAAGAAGTTTACCAGAGATTAGGACATGAACCGGACAAGGCATGGGAACTGGCCCTTGACTCTTTATTCTTTGAGCTTAAAGATGCATTGAGGATAATGAAAATATTCAGGCAAAATGATAGGACAATACCAATAATAATTTTCGACGATGCTGGGATATGGCTTCAAAAATATTTATGGTATAAGGAAGAGATGATAAAGTTTTACCGTATATATAACATTATTAGGAATATAGTAAGCGGGGTGATCTTCACTACCCCTTCCCCTAACGATATAGCGTTTTATGTGAGGGAAAAGGGGTGGAAGCTGATAATGATAACGAGAAACGGAAGACAACCTGACGGTACGCCAAAGGCAGTAGCTAAAATAGCGGTGAATAAGATAACGATTATAAAAGGAAAAATAACAAATAAGATGAAATGGAGGACAGTAGACGATTATACGGTCAAGCTTCCGGATTGGGTATATAAAGAATATGTGGAAAGAAGAAAGGTTTATGAGGAAAAATTGTTGGAGGAGTTGGATGAGGTTTTAGATAGTGATAACAAAACGGAAAACCCGTCAAACCCATCACTACTAACGAAAATTGACGACGTAACAAGATAGTGATACGGGTAATGTCAGACCCCTTTTAGCCATTCCGCATACTTTTTATATTGC
GGTCAATCGGTGTCTCTCAAACTTGGCTATGCAATCGGGTGCTGGTGTCTTATTTATACCTGGACACCAAATGGCATAATTGTAATTTAGTAAATGTAATTCAAAATTCAAAATCCAATCGTGGCCATCCGTATAATATTACCGGATGGCCGCGATTTTTTTCAAGTGGTCCCACCACTGACATCTCAGCCCCACTGGGAAAATCATAGCCGTTGAATCGTAACACGCGTTACATATCCAATTGATTTGCAGTGTATTTATTCTGACTATAAATGTGATGTTATGGCGTCATTTGTTGTTGTGAAATAGCATGAGAGTTCCTATTAGACGACCTTTTGCTTAAACATGAACCCCTCCTCCGGCGGTTCCTATGTCCGTTATAATTATCCCTACGCCAATTACTTTGGCAGGAGGGTTGGCAACCGTGTATATGGAATGCCCTTTGGTAGTACCACCTCTGTCCGGCGACCAATTAGAAGTACAGTTCGGAGGAATTTATTTTCCGACCAGTCTTCTTCAGGTAACAAGAGCCGTAAAACTATTGAGGAAGTGCATGATGGTTCTGACTATCTTCTTGGTAATAACACTTCGAAGGTGTCGTATATTAGTTATCCTCCTCTTAGTCGGTCGGAATTTGGTAACCGTCTTGACGCATTTGTCAAGATTTTGGGATTTAATGTTTCTGGTTCAGTTGCTGTGAGACATCTGGAACAGCGTGCCACTGGAGCAAGTCAAGGTATCCATGGCATATATTGCACAGCTGTTGTACGTGACAAGCGACCATGTCAGTTCTCCGCTGTGGAGCCTATTGTGCCATTTCCGGAGTTATTTGGTCTGGAGAAGATGGCATGCTCCTCATTACGTGTTAGGGATATTCATAGGAGTAGGTTTAGTCCAGTTTACCAGAAGAAAGTTGTTGTTAACAGCTCCCTTCCGACCCATGTTTTTAAGTTTAATATCCTGTTAAGTTTAATAGGTTTCCGTTCTGGGTGTCATTTAA
GGGGTTTTCGTTTGTTCGTATAAACTTTCGATTTTTGCCTCCTTCTTTTCTCTGCCAAGCCTAGCAAGCAGTAGAGATGTCTTCAATTGCTCCCACTGATAGTGTTTCGTCCTCTGGAAAGAGGTCCAAGCCAGGAAAGCGTGAGCGCCAGCAAGCGCGCTCGGCCGTCGGTTCTGCGGGTGGAAAACCTGCTTCCGCGTCCAAGGCAGCAGCCTTCGCTCAGGGTGGGTCTTCGGACCCCGTCCCTATGCCTGGAAAGTATCCTGTCGTGTTTTCGACAGGTGCTGGAGAGCCTACTCGTGATCAGGAATTCGCCCTTCCTGTCCATAAGGCTTTCCCTCTTTTCGGTTCCGTCTCTGACAAGTATCGTCGGAACCCGAGGTACGCGGAATTCCGTGCTCATTCGGAATTCACAGATGGCGTGTTCGGCACCCATCTCGCTGTCTCCTCTTTACTCCGTCTGGCTCAACAGCTAGTCCATGCGCATGTCAACATGGGTCTACCCCTAGGTGATTTCGCGCCTCTAGCTTCTTCGGACGTGAGGATCCCATCTGCTTTGGCATCTGTGGTCAACCAGTTTGGTGAGTTTTCCTCACCTAGTATCGGAACGCGATTTCTGCTTCGTGATTACGAGCATGCAGTCTCGCGTGTTGTGTTTCTCGCCGATCAACTCTGGACGAATGGAAATTCGCACCATATCTTTGCCCGGTCGTGGTTACCGATGAGCAACAATGATGGAAATTTTAAAACCATAGTGGCATCTCGGCTCCTAGAGTTTATCTCTGCAGGAGATTTGTCCATTCTCCCAACGGTATTAGAAGATGCCGTGCTCTCGGGAGAAGTCCCTGAGGCCTGGGAACAAGTAAAGGACCTCCTTGGTGACGCACCAGGTGTGGGGCAAGTCGATCGGCGTGATCGTTTCGACTTCCTCTTTAAATCCTATGCGGACGTGGGGCAGTTCACAACTGCCTTCACCACCCAAGCGGCAAGTGATGTGTTA
ACCGGATGGCCGCGATTTTTTTAAAAGTGGGCCCCCCCACTAAAATATGTCCCCCACTCAGAACGCGCCCTCAGAGCCTATTTAGTGTGTGGTCCCCTATTTATATCTTGGTGACCAAGTTTCATTTCAAACATGTGGGACCCACTTTTGAACGAGTTCCCTGAGACTGTTCATGGTCTACGGTGTATGCTAGCCAAAAAATACGTACAGGAAGTTCAGAAGACGTATTCTCCGGATACGGTTGGGTACGATTTATTTTGTGATTTAATACATCTCTTAAACACTAAAAATTATGAGCAAGCGTCCAGCAGATATAGTCATTTCTACTCCCGCCTCCAAGGTACGCCGCCGTCTGAACTTCGACACCCCTTATACCAGTCGTGCTGCTGTCCCCACTGTCCTCGTCACAAACAAAAGACGAGCATGGATTCAGAGGCCCATGTATCGGAAACCCAGAATGTACAGAATGTACAGAAGCCCTGATGTGCCCAAGGGTTGTGAAGGCCCGTGTAAGGTCCAGTCATATGAGCAGAGACATGATGTATCCCATGTGGGTAAAGTGTTGTGTGTTAGTGATGTCACTCGTGGAAATGGGCTTACCCATCGTGTGGGTAAGAGATTCTGTGTGAAGTCCGTTTATGTGTTGGGCAAAATTTGGATGGATGAGAATATCAAGACTAAGAACCATACCAACACTGTAATGTTCTTTCTGGTCCGCGATAGAAGGCCCTTCGGTACTGCTATGGATTTTGGTCAGGTTTTTAACATGTATGATAACGAGCCCAGTACTGCCACTGTGAAGAATGATATGAGAGATCGTTACCAGGTGCTAAGGAAGTTTACTGCAACTGTGACTGGTGGCCAGTATGCCTCTAAGGAGCAGGCGTTAGTTAGGAAGTTCATGAAAATTAATAACTATGTTGTGTATAATCATCAGGAGGCTGCTAAGTATGAAAATCATACTGAGAATGCCCTTTTATTGTATATGGCATGTACTCAT
[truncated: 101,102 more chars]
