# Supplementary material for: Towards a better solution to the shortest common supersequence problem: the deposition and reduction algorithm
Source: BMC Bioinformatics. 2006 Dec 12;7(Suppl 4):S12. doi: 10.1186/1471-2105-7-S4-S12 (PMC1780115; doi:10.1186/1471-2105-7-S4-S12)
Supplement: Additional file 1 — Real DNA sequences DNA sequences are obtained from NCBI Viral Genomes, Accessed on 01/01/2006. . Sequences are randomly selected from different genome sequences. The specific length and number of sequences are specified for each dataset. There are 60 randomly selected datasets. File name indicate the number of sequences, sequence length, and dataset number. For example, file name "DNA_N100_K500_5" indicate that it is DNA sequences dataset, with 500 sequences, each truncated to length of 100. And this is number 5 datasets for this setting. Each sequence is represented as a row in the dataset file. [file 1471-2105-7-S4-S12-S1.zip › DNA_N1000_K500_7]

GACATTTTGTCATGGCACAGCTGTTGTTCAGGAAAACGACTCAAGACTTCCGAGATTGCTTTGGACTGAAACACGAAATACTTGCATCAATTTACAACGAAAAAAGCACCTTCTCTAGTGAAAACGGGTCAATCCAAATATTGGAAGAAGCAGAAGTTAATGCTCTAGGTGAGTTAGTAAGAGATGGCACGGTCGCAATTTCATTCGGACCTGGGATTTATTCACGTATGTTTTCTCATTTACGTGATGATTCTGATTATCGGTCTGCCCTTACTGACTGCGTGGCTCATGGGTGGAAGCAAACTCGAGATGCGAGGGATGTTCGAGAGTGGCAACGATCTGCTGCGATTATGTGCGCGGAGAGGTATATGTATAAGGTGAGGCAGGCGTATAAGAGGGTGGTTGAAAACTTGGATCATATGTACGCCTGGCATTACTTGACCGAAGGGCCCTCCGAGCATGTCTTTATTCTGCCAGCTATGTATGAATCTGTACGGCATGAAACTACTTCTGAGGCGTATGGAATGCAATGTGGTGGTATCATCGGAGGAAATGTATCATTGATGCTTCCTAGAGACGAGCAATACACAACTTTATTTAAAGCGTGGTTGATGTCTCTGGCGAAAATGAGTTTGTCTGAGCTTCGCGAGCCCCATTGGAACGGTGTTCGGGTGCAACTATCGAGGGATCATAGAATCTTGTACTATGGTGATTTATTACCAAGTGATGGAGACATTACATACCTAGTGAATAAATTAGAGTATCACACTATCTGGTTTCCAGAAGGAGATTTCGAGACCATGATGGGTGCAATGCTTCGAGATTCGTTTCCAGCAGGTTGTCATGCACACTTAAATATTCCAGTGCCTCATTATTTCGTATTTGATACTGATGATGATTTGATATTGAGGTGTTGGAAGGGTGTGCGGGATACATGGATTAAGTTGCGGCTCGGTTATGAGGAGGGAGGAGTGAACGATTCTCGTATGAGCGAGGCTTT
CAATCAATATTTGTACCGCACGGTCGTGGACCATGAAAATTTTAGCATTAGTAATTGTTTAAGGTAGTTAGATGGCAAATGTAGTGCATTTATAGGTTATAAATTTGATTTTTGGGATTAAATTCAGTTTTGTGGAGGTTTTAAAGGTTAAAATTTTTATTTGGTGCTTTGGAAATTTTGTAGTCTCTCGCGCTCTTTCTGTTTCCTGTTATTCATGTGTTCTCTTTGGGACACTTTTGAGATTCGCCATCAGCTTGGCATCACGCGTCACACTCGTGTTCCTAATTCGGGTATTTTGGAAAGAAAATTCCCCAGCTTAATCATGGATTTTCCCTGGAATCCTACCGTGGCTATACCTGCATGGCCACTGAAGCGTCCTAAGCTTTCTGTTTCATCTTACGGGGTAGAGAGTATATCTACTGGTCCTGGGCTCTCTATTTCAGACAACAAAGTGACTCTGAACTTAAATCAGTCTCTCGTTGTCAATGAGGGTGATCTGGGAGTAACACCCAGTTATACTGTGCCGTTTGCACGCTGGACTGTTTTTGAAAGTGGAGACTTAGGGTCTACTTTTTATCGAATTCCTTTTCTGATCTGTTTGAAGAGTGGTGTGCTAATAGCTGGTGGCGATGCCTGCTACAATGCCTTTGATGACTTTCACAGAACCTGCATTGCCGTGGCTAGAAGTGAGGATGGTGGTTGTACCTGGGGAGACAAACAATGCCCCTTGGTGCCTGCTGCTTTCGTGCCAAAGGCCAGGTTTCTTGATGCGTGTGTCGTGGAAGATACCTTGGGCAGGGTACATCTGTTTGCTGTCTACTTTGAAAACAACCAGCACATCAGTTCTACAGATCCTAACTGGGATTTTGTCCACATTGTGTCCTTGGATGAGGGCAAGAGTTGGTCATCACCAAGCTCACTCAAGTCGCTGGCAAAGGACTCTGAGAGGTATTACTTTCAGTCCCCAGGAAACGGAATTGTGATGAAAGATGGGACAGTG
ACCGTGGGCGAGCGCTGTTTTTGGCGTCCGAGGTGGGTCCCACAATATCCAAATGAGGAAATGGTAATTGGGTCAATGCAATTGGGCCTGAATTGAAATGGGCTGTGACCAGTAGATTCGAGACTGGGCCAATATAATAAAATAAGAAATGGGTTCACAAACAAAACAAAGGCTTTATTCATCTCAAATATACTACACACTCACACACACACATTCGTACATACATCATATTCATCTGCTATACGTATATCAATTACTGAGGCCTCATGCATCATCAACATATCAATAGTCTCCACCATGTCTTCTTGTCTAAACTCTCCTATTCGAGAATCCTTGTACATGACCTTCAAAATATTATGTATCCCCTCTTCCAAAATGTTAAAGTCGAAAGGTGGTATAATCCCATCATGGCCGTATGGTATCATGAAGGTCTTCTTTGCCAGGGCAGGGGATCGTGTTGAGCACAATTCAACGAGGACAAGAATTGAATTGTCCTCGTTGATCTTCACGTCGATCCTAAACTCCATCCCCTTCTCGTTATTATATTTGATCGTCATTTGCATGTAAATATGAACTATACATGAGTCTTGTCGTCTTAAATAGTGGCCATATATCTGGATATATGGACATAATTCATATACGTGGTGCATTAATTATCATATGAATCTGAGTGGAGATAGATATGGTTGATAGTGACAAAACTATCAATCATGTGATCTAGATGAAAGAAAAATAAAACCTAATCATCGTCATGATTAGGTAAAGAGAAAAAAAGTAAAGAGAAAAATGAATCCAGAAGAATTCAGGAGATAAAACAAAAGTAAAAGGAAGAAAGATAAAAAAATAAAACATGAAATGAAACCAGAAACATGGGAAGAAACAAAAATCCCATGAGAAAATATGGAAGCGCAGCGGACAAGAACACAAAAGTGAAAGAAACGGAGATCATGAGGAAAAAAGGAAGAACACAAAACTAAACTAAGAGGGTCGTACATGAAAA
GAAATTTATTTAAAGCTTTCTCGTTGAAATCCTGGGAGCCTTACAGAGGACGCACATCTCGAAACTCAATTGAGTCTAGAACATGACGGACAGTAAGGATGGTTGAGAGCGAAGAATTCGATTCATAGCGCATATGCGTGAGACCCGTTTCCACTTCACTCAAAAGCTGATCACATAACAAGTGATTAGATAAGTTTCATTTCGCGTTCATCGCGATCATCAATTAATAGTTAATAATAGGAGTTATGACTCATGTCCTCACCATCTGTAGCGTACTCAACTACGCTCGATATGATCCGGCACGACCTAGGCGAAAAAGTCTGGTCCGATGCATTTGATGCTTTACACTTCAGCATCACCGGACACTACCCGGGTGACCCACAGACCGCACCGATAGCGGCAAGTCACCTGTTAAGGACGAGCATATCTGAGGTCATCGCCAACGGCCATCAGACACATCACATTCCCTCATTCACGGCACGTGACCAGCAGGGAGCATCGGAGTTATGAAGTATGTCACAGAATCATCCTTGGGTACACATGATCGAGCATTTCGCGAACATTCGCGGAAAGAAGGAACGCGCAACCGCACCACGCACGGCGCGCACAAGTCTCGAGAGCCTGGACGCCGCAATCGCTCAGTCGTCGGTCACGGAAGTGGCGGAAGGATTGGGTGTGAGCACTCGTTCTCTGAACGCAACCATGCGTTCGGCCCGTACGCACCTCGCGGAGATGAATCAATGAGCAGTCACGCAGCCAAAGCGCGCAAAGGGCTCTTCTCCGCGCTTGCGAAAGACCGAGTGACCAAGTCCATCTCCAATCCTACGGTGAAGGCGCACGCGCATGGTGTCGCTGCACTTCTGATGTTCGTGGCAGGTCGACTGGAAAGCCGTTACGGCGCTCCATTCGCCATCAACTTCCACGCCGGCCTGTTCCACGCTGGTACGAGTTCGTCGGCCCGACTCGGTAGCCTGATCACTACTATGGTTGGTGTCGGCGC
GATAAAAACAGAAAATCCGATAACTCGACGGCGAATTGATCAATATCACACGGATCAGTTCGAAATTCAGGATACATAAACAAATTTACAGATTTAAATTCTATATAGTGGATTGGTTTGAGTACTGAACATACACAATGACAGGTGGTGGAACAACAACAGATAAGTCATGGGTAAGTATCCTAACTTGCTGGCTGGTACAGCAAGTCGTCGAGCCGTCTGATGAGTAGCACCTCAGGGTCACGAAACGCTGGTCGTAACGGCGGAACAAGATTATTGAGGTTAGTAACATTATCAACAACAACAACAACACAACAACACAAACATACAACACAACAACAACAAACACAAGCACAACAACAATTTCGTAGTTTGTCAGTTCTAAATAGGATCAACAAACATACAAGCAAAAATGGAGGCAATCGGACATCTACTTAAGGGAGTAGCGAAGGTGAATGGCGATAGACGGGTTGATAGCACGATGGGATCAATGGTAGAACCGACGGTCAACTCCCGTGGTGGTATGCGAATTGAACGTAACTCGAAGGTCCGAGAGGTAAACTTGGCCAGGGCTTTCAGGAAGTCCAGAATTACGTGGAAGTTGCCAGCTGAATACAGAGATGAGGAGTCTATGAACATTGATTTGAGGCCAAATCTGTACACTGTTGTGATGCCAGCTGGGTGTGGTAAGACCACGATTGCAAATGAATTCAACTGCATTGACGTGGATGATTTGGCCGGGGTTGATTCACGTGCTGAGCTGATGGGTTGGTTGAAAGAAATCAGTGATGGTACAGCTAGTGAAAAATCCGAATGGGTGAGGATAGTGAACAAGGCTCTGGACAAGATGGTATTCGAAGAACCGGTAGTGATGTTGGTGCATGACCATCTAACAGCGAAATTGGTTGGTAGTATCCGAGCTGGGACTATTATGACTCCAAAGGACCAGGTAAAAGGAATGAACAAGAACCGTGACAAGAAGTGGAATGACATATTTGAG
CGGACACACAAAAAGAAAGAAAAGTTTTTTATACTTTTTGTGTGCGAATAACTATGAGGAAGATTAATCATTTTCCTCAAACTCAAACTAATATTAACATTGAGATTGATCTCATCATTTACCAATTGGAGACAATTTAACTAGTCAATCCCCCATTTGGGGGCATTCCTAAAGTGTTGCAAAGGTATGTGGGTCGTATTGCTTTGCCTTTTCCTAACCTGGCTCCTCCTACAATTCTAACCTGCTTGATAAGTGTGATTACCTGAGTAATAGACTAATTTCGTCCTGGTAATTAGCATTTTCTAGTAAAACCAATACTATCTCAAGTCCTAAGAGAAGGTGAGAAGAGGGTCCCGAGGTATCCCTCCAGTCCACAAAATCTAGCTAATTTTAGCTGAGTGGACTGATTACTCTCATCACACGCTAACTACTAAGGGTTTACCTGAGAGCCTACAACATGGATAAACGGGTGAGAGGTTCATGGGCCCTGGGAGGACAATCTGAAGTTGATCTTGACTACCACAAAATATTAACAGCCGGGCTTTCGGTCCAACAAGGGATTGTGCGACAAAGAGTCATCCCGGTATATGTTGTGAGTGATCTTGAGGGTATTTGTCAACATATCATTCAGGCCTTTGAAGCAGGCGTAGATTTCCAAGATAATGCTGACAGCTTCCTTTTACTTTTATGTTTACATCATGCTTACCAAGGAGATCATAGGCTCTTCCTCAAAAGTGATGCAGTTCAATACTTAGAGGGCCATGGTTTCAGGTTTGAGGTCCGAGAAAAGGAGAATGTGCACCGTCTGGATGAATTGTTGCCCAATGTCACCGGTGGAAAAAATCTTAGGAGAACATTGGCTGCAATGCCTGAAGAGGAGACAACAGAAGCTAATGCTGGTCAGTTTTTATCCTTTGCCAGTTTGTTTCTACCCAAACTTGTCGTTGGGGAGAAAGCGTGTCTGGAAAAAGTACAAAGGCAGATTCAGGTCCATGCAGAA
AATATGACGCACACCAAGTACGTTCCAAAATTGTTTTTTTAATTTTTAAATTTACAACAAAATTTTTTTTAATTTCCGAAAATCATAAACAATCATATCGGTTACTTGGATTTTTTAATTTTTTTATTTTATATCTTTTTGTAAAGAAAAAAAACTAATTTTTTTTTCTTAATAGTCTTATGAACGTGGACTTGGCGCGATTTTTTTTACAGTGAAACTGTTTTTGTTCGGATTTTAGTATTTTTTGTAATTATAATAAAAATTTACAATTGGTACCAACTTAAATCTCGCGTTGGCTGCATTTTTTATAGCAAACTATCCCCTTGAAGCTACAGTTTATGTAAAAATAATTCCAGCGCACCCTGGCAGGTGTAGACACAAGCTGTGAAATATCTTTTTTTAACTGTAGTTTCCCATCTAATGAAGGATTACTATACATTCTCGAATATTTTAGTCTGTGGCAGATCACTTTGCCCATCGAAAAAAAGTCAGGATCGAAATTTTTGCGTTGCTATAGTTTGTGCTGATTAATTGTTATAAGTGAATATAATTAATTAATAACAGTAAAATAAAGTATGAATTACTGTTATAATATACAATTTAGGAAAAAAAAGTACCGTAGAATTAAATAAAATTTTGCAACTTCAAAATACCGTTCTGCTTACAGTAAACACAGTCGGTAGTCTGGCGCTCCGTTGACAACGGATTTGAACGGAACTTGGCGCCAGATTCTACCGAATCTGTGGATCTCACATCAGTATCAACACTATCATCAGTGATAGTTCAGCAGAGTTTTTCTCAAACGAGACTCCATTTCTTCGTGTCAATACTTATTTTCAATATTACCTGTAATCTATACACTACATCCTAATTGATAAGCATATTTCGACATGGTTTATTGTTAAAGACTATCGTTACAATGAGTGTGACACTCTTTGAGGCTCAAAGCTTTAAGTTTGATAAGTAGAAATTTTTCATGTAGACTAACCTCAATGAAATA
TACTAATTTTCAAAGGCGGGGTTCTGCCAGGCATAGTCTTTTTTTCTGGCGGCCCTTGTGTAAACCTGTCTTTCAGACCTTGTTGGACATCCTGTACAATCAAGATGTTCCTGTATGTTGTCTGCAGTCTGGCGGTTTGCTTTCGAGGACTATTAAGCCTTTCTCTGCTATCGTCTCCAAATTTGTGCCCTGGAGTGATTTCAACGCCTTACACGTTGACCTGTCTGTCTAATGCATCCTTGCCAATATCCTGGTATTGCAACAATACTCGGCTTTTGCGACTGACGGAGAGAAGAGTCATTCTTGACACCATTGCCTGCAATTTTACTTGTGTGGAACAATCTGGGCATCGACAGAGCATTTGGATTACATGGCGTGCACAACCTGTCTTACAAACCTTGTGTGCACAGCCATCAAACACAGTCACTTGTGGTCAGCATGTTACTTTGTATTGTTCTACCTCTGGAAATAATGTTACCGTTTGGCATCTACCAAACGGACGAAATGAAACCGTGTCACAAACTAAATACTATAATTTTACGCTGATGAGCCAAACTGAGGGGTGTTATACTTGTTCTAACGGGCTGTCGTCTCGCCTGTCAAATCGTATATGTTTTTGGGCGCGTTGTGCCAATATAACTCCAGAAACTCATACTGTATCTGTCAGCAGTACTACAGGCTTTAGAACATTGAGTACTAATAGCTTAGTGAAGATAATCCATGCAACCACACGTGATGTAGTTGTAGTGAAAGAAGCAAAATCTACACATTTTCATATTGAAGTGCATTTTCTTGTATTTATGACACTCGTAGCTCTGATAGGAACCATGTGTGGTATCTTAGGAACTATTATCTTTGCCCATTGTCAAAAACAACGTGACTCAAACAAAACAGTGCCACAACAATTGCAGGATTATTATTCCCTACACGATTTGTGCACGGAAGACTATACGCAACCAGTGGATTGGTACTGACATTCAGGTAAGATAATCTAAATATT
ACCGGCGCTTGTACTCCGTACTCCGGGCCAAGGGGATAGCAACTGCAATGGCGAAGAGCGGCAACTACTCATACAAGAGGTGGGTCTTTACCATTAATAACCCTACCTTTGAAGACTATGTTCATGTTCTAGAGTTTTGCACGCTCGACAATTGCAAGTTTGCTATCGTCGGCGAGGAGAAGGGCGCGAACGGCACGCCTCACCTTCAGGGATTCCTGAACCTCCGAAGTAATGCGCGAGCTGCCGCCCTTGAGGAGTCGCTGGGAGGAAGAGCCTGGCTCTCTCGTGCCCGGGGATCTGACGAAGACAATGAAGAATATTGCGCCAAAGAGTCGACATACCTTCGAGTTGGTGAACCAGTCTCCAAGGGTCGATCCTCTGATCTGGCCGAAGCGACATCCGCTGTGATGGCTGGTGTGCCGCTAACTGAGGTGGCCCGGAAGTTCCCCACGACTTATGTTATCTTTGGGCGTGGCCTGGAACGCCTCCGTCACCTGATCGTCGAGACGCAACGTGATTGGAAGACCGAAGTCATCGTTCTGATTGGTCCGCCCTGCACCGGAAAGAGCCGTTATGCATTTGAATTTCCCGCCGAAAACAAGTATTACAAACCACGCGGGAAGTGGTGGGACGGTTACTCGGGAAATGACGTAGTCGTCATGGACGACTTTTATGGTTGGTTGCCGTATGATGATTTGCTGAGAATTACCGACCGTTACCCGTTGCGGGTTGAATTTAAAGGCGGTATGACTCAGTTTGTGGCTAAAACATTGATCATAACAAGTAACCGCGAGCCTCGTGATTGGTACAAGAGCGAGTTTGACCATTCAGCTCTGTACCGCAGAATTAACAAGTATCTTGTGTATAATATCGACAAGTATGAACCCGCCCAGGCATGTACCCTCCCGTTCCCAATAAACTACTGAGACGAAATTGCCGTTAGTCGTTTATTAAGGTAAACACTTGGCAGGGTATTACACTTGGGCAGCTCGGTTAAGGT
GTATTTCAAATTTTCTTCTAGTCGTTAGACTGATATAAGAAAGAATTGGGATACTGTGTTATTCACGAAAGTAAGGCACGCTACGGCGATAAATCCTTGTTTTTGCGTTTGACAAAATGCCTATCGATAGCAGCACTATACTGGGTATTATCAATGAAGAGGAGGTGGTGAGAGCGGCGATAGCCACGAGCGCCACACGTACCAACTCTGAATTACACAGGACTGTTTGTGAGCACATTCGCGGGCAGTTCTTAGACACCGTGGAAAACCAAAAAACAAAAAAAAAAATAGATGTTAGGAGGGACTTGACGCAGGAGCAATTGCAGTTGTTGAATGATTTGTATCCTGAGAGGCACATTGTTACTAGCAACTGCGAGCGTGGCACTCATAGTTTTGCGGCAGCCTCCAGAAAGATTGAGACAGATTTGATATTGAGTCGTATCCCCAAGAACGCCAACGTTTATGATATTGGTGGTAATTGGGCCACGCACTTGAAAAGAAAAGACCTGAGGAAGGTACACTGCTGTTGTCCGATATTAGACTTCCGCGATGCTCAGAGGAAGACCACTAGATGGTTATCTGTGGAGAAGTTTATAACTGATCGGAATGAGTTGATGCCGGAGGTTGGTGAAAAGCTTAAGGAGATACAAGAAGATGAGAACTTCATTAGCGGCAACCTGAGGAAAGGGTTGGTGGAACCGAAGTTCTTGACTGGTAAGTGGTACTGTGAGAATAAGTTTGAGGATTGTGTTTTTAAGGCTGAAAAGGCTTATGCCATGGCTATCCATAGCATATACGATATTGCTCTGGATGATCTTGCGAATGCGATGGAAGAGAAACGAATTAAGTACTTGATGGGTACGTTTCTATTTTCGGTTGACATGTTGATCGGAAAGAAGAGGGGTGAAATGACGACTGTTGATGGTTTTTACGAAATCGATGGGGAAGACGTGAAGTACGGTTTCTATGATGATACAAACTGCGGTTACAAGCACAATAT
ACAATTTTAAGCGAACGTGCCCCTGCGGTGTATCCCTCACCAAGCCTCTCTGTGTATCATCTATCAGATCCTTCCGCCACAATGCCTCTCACATCTAACAACTTTGCTACAGCCACTATTGTTGTCGAACGAACGAATCGCAATCAGAACAATCGTCGTGAAATCATTGCTAAACCAGCCTTTTTGACGCTCCTCTTTTCACACAAAGCTGATGCTCTCAAGAATCCTGAATTTCGCGGACTCAACCTTGACGCATTCTATTCTACTAAGGACATGATGGATACCAACGAAGTTCGTACCCGCCTTGGTTCCGGCAATGGATTGAAGTTTCATTATAGCAAGGGTGTTCCGACCATCTCACAACGTGGTGAAGCTCCGGTTAACGGAAAGATGATCGTCGTTTGGACGCCTGTGTTGTCGGGTTCCTCACTCCATGTCCTCAACCGTGTTATCCTCTCCATGTACTCCGAATATGTGATCAATGGTATCCCAGAATTTCTGGCTTATGCCAAAACAACATATAACGCTCAGACTCTGAACTCTGTTGTTTTCGACTCACTTACAGCCGCACGTTTCATCGCGATGAACGTCGATTTTGACTACACTAACCTGTTCGGTGTTGCTCCTGCCGATGGAGAGCCAGACCCAACGGACAACCTAACGATCGAGGAAGCTGAACGCAACTACCTCCTTGCTGTTGCACCATCTCAAGGAACGATCGCTGTTGCAATCCAGTGTGGAGGTTTAGGACTCGCTCATCTCATGTCGATATCCATGCGAGCGAACAATTTCAGATGTGGCATGACGCTAGTTCGAATGGACTCCAAGGTTAGGCGCGTTGTTGCGAGTGGATTCGGTGAGCGAGCAATGATAATGTTACCCCGTGTATTTGAAGATTCAGGCGATTTTGTTGAAGAAGTTGATGTGTAGAGTGTCACCAAGGCCGTCGTTTGATCGATAGGTGGAGAGAGAGTGAAGCGAGGTAGCAAACGCTTTTGCA
AGTTGTTAGTCTGTGTGGACCGACAAGGACAGTTCCAAATCGGAAGCTTGCTTAACACAGTTCTAACAGTTTGTTTGAATAGAGAGCAGATCTCTGGAAAAATGAACCAACGAAAAAAGGTGGTTAGACCACCTTTCAATATGCTGAAACGCGAGAGAAACCGCGTATCAACCCCTCAAGGGTTGGTGAAGAGATTCTCAACCGGACTTTTTTCTGGGAAAGGACCCTTACGGATGGTGCTAGCATTCATCACGTTTTTGCGAGTCCTTTCCATCCCACCAACAGCAGGGATTCTGAAGAGATGGGGACAGTTGAAGAAAAATAAGGCCATCAAGATACTGATTGGATTCAGGAAGGAGATAGGCCGCATGCTGAACATCTTGAACGGGAGAAAAAGGTCAACGATAACATTGCTGTGCTTGATTCCCACCGTAATGGCGTTTTCCCTCAGCACAAGAGATGGCGAACCCCTCATGATAGTGGCAAAACATGAAAGGGGGAGACCTCTCTTGTTTAAGACAACAGAGGGGATCAACAAATGCACTCTCATTGCCATGGACTTGGGTGAAATGTGTGAGGACACTGTCACGTATAAATGCCCCCTACTGGTCAATACCGAACCTGAAGACATTGATTGCTGGTGCAACCTCACGTCTACCTGGGTCATGTATGGGACATGCACCCAGAGCGGAGAACGGAGACGAGAGAAGCGCTCAGTAGCTTTAACACCACATTCAGGAATGGGATTGGAAACAAGAGCTGAGACATGGATGTCATCGGAAGGGGCTTGGAAGCATGCTCAGAGAGTAGAGAGCTGGATACTCAGAAACCCAGGATTCGCGCTCTTGGCAGGATTTATGGCTTATATGATTGGGCAAACAGGAATCCAGCGAACTGTCTTCTTTGTCCTAATGATGCTGGTCGCCCCATCCTACGGAATGCGATGCGTAGGAGTAGGAAACAGAGACTTTGTGGAAGGAGTCTCAGGTGGAGCATGGGT
ACCAAACAAAGTTGGGTAAGGATAGATCTTATAATAACTATGGACTGGCAAACTTAGGAGTAAAGATCCTACTGTCGGGGGGAGGAGGAGGAGCAAGATCTTTGACTATGGCGACTCTTCTTAAAAGCTTAGCATTGTTCAAGAGGAACAAAGACAAAGCGCCGACGGCATCAGGTTCAGGAGGGGCCATCCGGGGGATTAAGAATGTTATCATAGTCCCGATTCCCGGAGACTCGTCCATCATTACCCGTTCAAGACTGCTCGACAGGCTTGTCAGATTGGCCGGAGATCCTGACATCAACGGGTCAAAGTTAACCGGCGTGATGATCAGCATGTTATCTTTGTTCGTAGAGTCACCCGGGCAATTGATACAGCGAATCACAGATGATCCAGATGTTAGTATCCGCCTTGTTGAGGTAGTTCAAAGTACTAGGTCTCAGTCCGGGTTGACCTTTGCATCACGTGGTGCTGATTTAGACAACGAGGCAGACATGTATTTTTCAACTGAGGGGCCCTCGAGTGGAGGTAAGAAAAGGATCAACTGGTTTGAGAACAGAGAAATAATAGACATAGAAGTGCAGGATCCAGAAGAGTTCAATATGTTGTTAGCCTCCATACTAGCACAAGTCTGGATCCTTCTGGCCAAGGCTGTTACGGCACCGGATACGGCAGCTGACTCAGAATTGAGAAGGTGGGTTAAATATACACAACAAAGGAGAGTGATTGGGGAATTTCGCCTTGACAAAGGGTGGCTGGACGCAGTCCGCAACAGAATTGCAGAAGATCTATCACTTCGGCGGTTCATGGTATCTCTCATACTTGACATCAAGAGGACCCCCGGCAACAAGCCAAGGATTGCAGAAATGATCTGCGACATTGACAACTATATTGTCGAAGCCGGACTCGCCAGTTTCATCCTTACTATCAAGTTTGGTATCGAAACCATGTATCCTGCATTAGGGCTCCACGAGTTTGCCGGGGAATTGTCCACTATTGAATC
TTTATATTTAAATAACTAGAGTAATTAACGTAAAGGCGTGTGATACAGTGAAAACAATTGATTAAATTAACACCGAAGCAAGAAAAGTTTGTATTAGGACTCATCGAGGGCAAGAGCCAACGCAAAGCTTATATTGACGCAGGCTATTCGACTAAAGGCAAAAGTGATAATTATATAGATAGTCGAGCTTTTGAGTTGAGTAAGAATAGTGCGGTTTTAGATAGGTATGAAGAATTGCGTCAAGAAGCAGCTGAACAATCAAAATGGACACGCCAAAAGGCTTTTGAAGAATATGAGTGGTTAAAGAATGTAGCTAAGAATGACATTGAAATAGAGGGAGTAAAGAAAGCGACAGCTGATGCATTCCTCGCTAGTTTGGACGGCATGAATAGAATGACGTTAGGAAATGAAGTTCTGACTAACAAAAAGATTGAAACTGAAATCAAGATGCTTGAGAAAAAAATTGACCAAATGGATAAATCAGAAAATAATTCACAAGAAGCAGAAGTTGCTAAAGCACTTATTAAGTTAGCGGGTGTTAATAATGATTAATGAAATGTTAAACCCGAAACAACAAGAAGTCTGGAACTGCTTTATAAACGATAAACCCAAAGTATTAATAGCGAGTGGTGCAAAAAGGGCAGGTAAAACATATGTGTTCATACTGCTTTTTTTAATGCATATAGCTACTTATAAAGACAAGGGGCTTAACTTCATTATTGGAGGAGCAACGCAAGCATCTATAAGACGTAACATACTAGATGATATGGAGTTAATACTAGGTAGAGAGTTAACACTCGACAAATCTAACGCAGTCAAAATATTCGGTAATAAAGTGTATGTATTCGACGGACAAAACTCGGATGCATGGAAAAAAGCGCGTGGTTTTACTTCAGCAGGTGCTTTTTTAAATGAGGGAACAGCATTACACAATATGTTTATTAAAGAAGTGTTCTCACGTTGTAGTCACAAAGGCGCGAGAATATTAATTGATACAAAC
CACAAAATATAAGAAGGAAAAGTGCTGATTTTCCTACCTTTGTGTTTCATGATTTATGAGACATTGGTTTTAAGCAAAACTGAGTTAGAGCAACTCAACGTCGATTTACCTCGATATTCCTACAGGTTTCGTTACAGTCGTTCGATTGGCGATACTGTAGTAGAGTTTCCTGGTACTCTCTCGGACCCCTGTATCCCTGTCGTTGACGTACTCCTTGGAGCTTGTTGGGCTTGGCCTCAACCTTCACGACACGGTGGTTTGGGGTTAGATGATATCGACCCTTTTGACGCTAGCTTCTCGTGCTGCGTGACCTCTCCGGAAAGGTACTGCCTATCAAGGTCTGTATTAAGCGGAGTTGACGCGTTTGTTGTCCGCGGATCCTGCAAGTTGTGTGGATTAGGATTTCTCGACAATTTCAATCCTTTTGAAATTCGTGCGTTGCTTGGTCAAACCACTCCTGGTTTGTGGTGGCAACCCGTCAAGCCAGTCTACGACGACAGGAACATTCACCTCCCGTACGACTCCGAGCTTAACGCGAGAATACAACGCTTCCAGTACACCTGCCGAGAATGTATCGTCCGAGTTGCCTTTCATATGTCCTCCTAGTTGCGAACATGTGGAGCTTCGCCGTGTGCGCAAATGCGTTCATCTACGGGTCATACGACCCCAGCCACAATATTCCAATTGTGGCCTTGATGACCCTGTGCGCTACAGGGCTCTGGTTGAGCACGTCCGTGGTGTCCTTCGGGATTCGCTACGTGAGGGTGCGAGTTTCGCCTGAAAAGACGCAGAACCGCACCATATACGTCTCCTCTGGGCTACCTCATTTTGACCCCGTTTATGGGGTTGTTAAGAAGTGTGAGCCTATGGGGGGCGGCCCAGCCATTGAGCTACAGGTTAACCCATCTTGGATCCATCTCCTGCCTACTTCTCCTGCGATAAATAAGGTTGAAGTAGGACAGGAATCGGCCATTTTGGGCAGTACCTACTCTGTAGTGGA
TGGTATCAGAGCATTCCAGAAGTACGATTCAGTATGGAAAAGATTAACAAAATCTTGGAAAAAGTTCCAATTGGCGTAGCCCAGGAACTTAAACAAGAATTGGCTGAATGGATACCCCCAATAGCCAACAAAGAGGATTTACCAGAACAAACTCTATCTCAGTACGAGTTTTCGCATGGTACACAACCAGCTATTCCTTGGAAAGGAAAATGCTTTACTATTCCCAAAAACTTGAAGGGAGAATCAAGTTATCTCATGGGAACAGGAAGAGCCATGCCCACTCAAAATATGAGTGCAAACCTATTTAGTATCTCATGTGTACTAAACAATATTACGGAAATCCTTACCTATATTTCCCAGAAAAGAATAGGTTCTTTGTCAGCATCCCTAAACAAAGAACTCAAGGATCTGGAAAATAGGACAATCTCTAATCTTGAGATTAATCGAACTGATATAAAATCCGACTTGGAAAAACAAATCAGTTTGAATAAAGAAAATCTCAAAGGATTAGAAATTGCAACCGAAAGGTTAGAAAGATTATTCCTGGAAAGTAGAAAGGAACAAATTTCAAAGGATGAGATAGCAAATCTCACGCAAAAGGTTAAGGAAATGCAAACCTTTTTAAACGACAAACTCTAGAATGGGACTAGAGGATTCAGTAAAACAATTGCAAGGAGCAATTGAGGAATTAAAGGGATTAATTTCTTCAGTAGAGGAAATGAAAGAAATTGTTAAAAGAGAATCAGAGGATTCAATTCAAGAATACCTAAGAAGTTTCTTAGAACCTCTTGCAAAGGACAACCCCTTGTTCACACAAAAACACATTTTTGGCAAATACAAGCCAGAAAGAAATGAGAAAAAATGTAGCCATATAGATGGAAACTATTGGCCACATCTGAAACATACGTTTCATCCTCAACTAAACTATATAGTTGATTTACTCGAAGAAATTCGAAATTGTACATGCAAGGAGAAACAGCATGACAAGCAATTAGTACCA
GTTTTCGAAACAAATAAAACAGAAAAGCGAACCTAAACAATGACTCTAAAAGTTATTCTTGGAGAACACCAGATCACCCGAACTGAATTGTTAGTCGGGATTGCAACCGTATCTGGGTGCGGTGCCGTAGTGTACTGCATATCCAAGTTCTGGGGCTATGGGGCAATTGCGCCCTATCCTCAGAGTGGAGGGAACCGAGTTACACGCGCATTGCAACGGGCTGTCATTGACAAAACGAAGACCCCGATAGAGACACGTTTCTATCCGCTTGACAGCCTGCGTACCGTGACGCCTAAGCGTGTCGCAGACAACGGGCACGCCGTTTCAGGGGCCGTACGTGATGCCGCACGTCGTTTGATCGACGAGTCCATCACGGCCGTTGGAGGATCCAAATTTGAGGTCAACCCCAACCCAAACTCAAGCACTGGACTGCGAAACCATTTCCACTTCGCCGTCGGTGATTTGGCACAAGATTTCCGTAATGACACACCTGCGGATGATGCCTTCATCGTCGGTGTTGATGTTGATTATTATGTCACCGAGCCTGATGTGCTTTTAGAGCACATGCGTCCAGTAGTGTTACACACCTTTAACCCGAAGAAAGTGAGCGGTTTTGATGCTGACTCACCATTCACCATTAAGAACAACTTGGTTGAATATAAGGTTAGCGGTGGAGCAGCATGGGTCCATCCAGTTTGGGATTGGTGCGAAGCTGGTGAGTTTATCGCTAGCAGAGTCCGTACCAGCTGGAAGGAGTGGTTTTTACAACTACCACTGCGAATGATTGGTTTGGAGAAGGTTGGCTATCATAAAATCCATCATTGTAGACCGTGGACTGATTGTCCAGATCGTGCACTTGTCTACACTATACCGCAATATGTCATTTGGCGATTTAATTGGATTGATACCGAACTACACGTGCGAAAACTGAAACGGATTGAATACCAGGACGAAACCAAACCTGGTTGGAACAGATTGGAGTATGTGACCGACAAGAATG
TTAACGAGCCCGGATAAATTCAATATCTTGCATGATTTCAGGAGTTAATTCTATATCGCTCATCGCAACAGCGTACAAAAGAGGATATTTTGATTGAATCTTGTTGATAGCATCGGTAAAGCGTTCAAAATATTCAACGTTGATATCATGAATCTTCGCTTTCATATCGTGGTATGCCTGGAATGCAGGGTTATTACCTTCGATCCAATCAACGATTTCAGCCAGATGATCGTCATTCTGCTTATCAAAAACTCTGGTAATTTCAACGTCGAAAAGATTGAACTTTTTCAGACGCAAGGCTGTTCCGAGGTCTTCGTCGTTTACATATGGGCATTCGCCATCCAAAACATCAAATTGCTCGACATTTTCCATCAGCTTTTCATACATCCACATGAAACCACATTGCAGATTTGATTTCATAGCAGCAGAACGTTTTCCGTTCTCAATGATGTATACTTCTTCAACACCCTGGGCAAAAAGAGAATCAATAGCATGTCGATTCATATTACCCGACGGTTTAAGAGAAATCCTGTCGTAGGTGTCACCGTATGAAATAATGCCAACACCTTCAAGTTCGCGAATTTCATTCGTGCTCAAACAAAGCAGCTCGACTTGGCGCAGATCGCATTCATCAATATAGACACGACGAACATTCGGCTTTACCGGTTTCGGACCAGCGTCTTTGCGCTTTTTGATCGTGTAAGCCTTGCGAATATCGACCATTTCGCTGAACTTCAATATGTGCCGTTCATGTGGTTCGAACTTCTCGCATATTGCTGAAATCTTTTTGCCGAAAGCTGCATATTCAGATTTTTTCAGTTTATGCGTTTTGTCGAGAACAACGACCGGAATCGAGTTATTGATATGGTTGTGGTATGCTTTAACCATATTCGGAACACCTTCACCAGTATCATTTATCAGCACATGTACTTTGCGACGTTCAAGGCCAAAGACGCTTTGGCTGTCGATCATGGAAGTTCTCCATGAATAGCCAGATCGA
ACCGGATGGCCGCGCAAAGTGTTAAAGTGGTCCCCCCTCCACTAACTGACAAAGACATGTCGCGCCAATAAAAACGCTCCCTCAAAGTTAAATTAGTGGTGGTCCCTCTATTTAAACTTCCTTAGCAAGTAGTTCATTCCGCACTATGTGGGATCCTTTAGTAAACGAGTTTCCCGAAACCGTTCACGGTTTTAGATGTATGTTGGCAGTGAAATATCTCCAACTAGTTGCAGATACGTATTCCCCAGATACGGTGGGATACAATTTAATACGTGATTTAATTTGTATTCTACGTTCCAGGAATTATGTCGAAGCGCAAAGCAGATATAATCATTTCCACCCCAGGCTCGAAGGTTCGACGGAGGCTGAACTTCGACAGTCCAGGATCGAGCCGTGCTTATGTCCCTACTGTCCGCGTCACCAAATCAAGTCTATGGGCCAACAGGCCAATGAACAGAAAGCCCAGGATGTACAGGATGTACAGAAGTCCAGATGTCCCTAGAGGATGTGAAGGCCCGTGTAAGGTCCAGTCATTTGAGTCCAGACATGATATCCAGCACATTGGCAAAGTCATGTGTGTTAGTGATGTTACCCGTGGTATTGGGCTGACCCACAGGGTTGGTAAGAGGTTCTGTGTTAAGTCTGTTTATGTGCTGGGTAAGATCTGGATGGATGAGAACATTAAGACTAAGAATCATACGAATAGTGTTATGTTTTTCCTTGTTAGGGATCGACGGCCCGTTGATAAGCCTCAAGGTTTTGGTGAGGTTTTTAACATGTTTGATAATGAGCCTAGCACGGCGACTGTGAAGAATGTTCATCGTGATAGGTACCAGGTACTGAGGAAGTGGCATGCGACTGTGACAGGTGGTCAGTATGCATCGAAGGAGCAAGCTCTGGTGAAGAAGTTTATTAGGGTTAATAATTATGTTGTCTATAACCAGCAAGAAGCTGGCAAGTATGAAAATCATACGGAGAATGCGTTGATGTTGTATATGGC
TTTTCAAAAGTTCTCTCCTAGAACTTTTCCCACCTCTTTCTTGTCACTTTTGCTAGTTTCTCTCTGTTTTTCTCCATTCTTACTAGTTGGTGTTGTTCGGTTGTTTGGCTTCCCTGCTCTTTTTCCTTCCTTCCTTCGCTTTTGTTTTGGTTTGCTTTACCATGAGTGAGAGTGGTAACACCACATCCATGCCTGGGTGTGGTAGAATGTGTGCTCTGCGGAGCACTTGGTCAAAAAGAGCTTTCCTTGTTGCCTGCAAGGATGGCGCACTTACCAGTGATGGTAGGTGTCCGCAGTATGGTTGTGGGGCTCTTGTCTCCATTACCAAGGGTGTTCAGCAGCCCAAGAAAACCGCTTCCGCAAAAGTGGTAAAATGCTTGTGCTGGGTTCAACCAGCACGCTGGTGCGAAAAGCACTCGAAGGGGCCTGCAAGTCCCAATGGTTCTGTGACCACCAAAAGGTCAAACTCTGCGCGTGCAGCGCCAGCCCCGCTTCCTTACAAGAAGCAAACTTGTGACGTGGTTGTCACAGTTGGGCCACTAGAGTTGGTTTATCCAGCTCTAGTTTCTGAGGAGCTACCCACTCCTGTCGCTGCCACCCCGACTAAGGTGGAAGAGGTTCCCATTCCGGAGCTGCCCTTGTGGTTGGCCCCAGCATGGATGGTGGAGCAGCCCTATGCTGCTACCCCAGAGGTCCTCTGCCTCACCCAACGGGAAGAGTTTGCGCTACTTAAAAAGCGCCTTACCCGCAAGGGTAAGCTTCTTCAACGGCGTGCCACGCACGCGCGTTTTGAGGCTCGGGCTGCATTAGCCCGTGTCCGTGCTGCCACCCAACGTAAGGTGGAAGAGGTTACCGCCCTTGTCATCAAGGGCAGGCGGATTTTGGCCGCCCACCAACTACTCCGTGAGTTGGAAGAGGTAGCCCCTCTCTCTCAAGCCCAAGAACAACTTGTGGCTTCTTCTTGTGCTGCAGCTGCAGCACGCCAGGAGGAATGCGCTAG
CGGGGGGGAGCATGTGGTTTGCGGTTTGAGGTTCGCACTTGTGATTTTTGTTCAGTTCAGTGTGGTAATTGTTTTTTGTTCTTGTGTGTGTTTTTATCTGTTTGTTTTTGTGTTTTTCTGTTTAGTTCTGTTCTTGTTCTGTTTTTGAATTTATTTCTGGACCTAAAGTGTTTTAATTGTTTTTTGTTCTTGTGTGTGTTTTTATCTGTTCTGTTCAGTTAAGTTCAGTTTTGTTTCTGTTCTGTTTTGTTTTTGAATTTTGGCTAACTGCAGCCGTGATAAAAATTCAAGAAAATCCTTTTAAACCTAGAAAGCGGGTATGAAAATGGGGAAAAAAATGAGTGAAGACCTAACTTTTGAAGAAAGGTACCAAAAAGACATAAGAAGAAGAGAGTCATTTTTTTCAGACTTTCACCTAACTGATTACTCAAACTATTTGGGTATGAAAGATACAGATGAACTGCAAACAAAGGGTTATGTGGTATATATTGCAGACGGGTACATTACAGAATACATATTAAGATATTTTGATAAACAGTATGCAGTAATTGATGATTACCTATATTATGTATTAATCGTTAAGTTTATGGGCGGGTTCAAAGTATTTATATATGAGTACAGTTATGGTAAGTTACTAGAGTCAGATTTGTCTGATTATTCAATATTTGAGAAAAGTATAGCAGACATAAACAGTCTAATTTCAAGTTGTTATCATATTGCCCTATCTTTGTCTCACACATTTTTCAATATTACAGAGTACTACACTAAGTATATCTCTAATTTCAAGTGATTTTTTTCTTCTTTCTGTTTGTCTTCTGTTTCTGGTCTGATTCTGTTATTCTGATTGTCTGTTTGTCTGACTTCTGGTAACAGAAAGCCTTATATACTGTTTCTTTGTATATAAAAATAGGGGAAAAAAATGGAAAAGAAAGTAGATAAAAATGAGTTCTTGAATATGGTACTCTTGAAACTAGAAGAAGGTAAGGTTTTTTTAGGTAAA
GCTATTGGCACCATGGCGAATGTCTGGGGCGTGAGGTTAGCAGATTCTTTATCGTCACCAACACTTGAATCAAGAAATAGATCGTATACCCTTCATGATTTTTGTTCTGATCTGGATGCATCAGCTGGAAAGGAACCATGGAAAGCCTTACGTAACCAACGAACTAGTGAGATAGTCGCTGTGCGGCTATTCAGGCCACTGCAGGGGTTGATATTAGATACGCACATGTATGGATTTCCTGGAGAGTTTGATGCTTGGGAGGTCTTCGTGAAAGAAAAACTGCGTGTGCTGAAATATGAAGTCTTGAGAGTGTATCCAATTAGCGGGTATAGTAACAGTCACGTTAACGTCTTTGTGGCTAACGCCCTCGTTGGAGCTTTCCTATCTAACCAAGCTTTCTATGATCTACTTCCGTTATTGATCATTAATGATACAATGATAAATGACCTTCTCGGTGCGGGTGTTAGCCTGGCACAGTTTTTCCAAGCCCACGGTGATGTACTGGAAGTGGCAGCCGGACGGAAATATATCCAAATGAACGGTTACTCTAATGATGACGATGATCCGCCGTTATTTGCAAAGGATTTATCCGACTATGCAAAAGCATTCTATTGTGAGAGTTTTGAAGTTCTTGACAGATTCTTTTGGACGCATGACGCCTCTGCTGGGGTATTAGTGCATTATGACAAACCAACGAACGGCAACCATTATTTACTCGGGACTCTTACTCAAATGGTCAGTGCTCCACCCTTCATAATTAACGCAACTGACGCTATGATGTTGGAGTCTTGCGTAGAACAATTTGCGGCGAACGCGGCGGCACGTCCAGCCCAACCAGCCACTAGGTTAGATCAATGTTACCATTTACGATGGGGCGCGCAATACGTGGGTGAGGACTCATTAACGTATAGATTGGGGGTACTGTCCTTATTGGCCACTAATGGGTATCAGTTAGCGCGACCTATCCCGAAACAATTGACTAACAGATGGCTGTCGAGCT
ACCCAGCCTCGGCACCCGCTCCTTGGAACCCTCGTGCTATCCGCGTGCTCTCTCTCTTCTGTAATCCTTAAAAGAAAAAAATTATGCCTTCGGTCACGTCAGTGTTTTGGTGTTTCACCGTCTTCTTCACCGCTGCTACTGCGCCCGATCTCGTTTCTGTGTTTGAGAACACCCACGTTAGTTACGCTTGCTGGCAGGAGGAGGAATCTCCGACGACCAAGCGTCGTCACTTGCAGGGATATCTTCAATTGAAGGGTAAAAGGACCCTGAATCAGGTGAAATCGCTATTTGGGGATTTGAAACCCCATCTGGAGAAACAGCGAGCTCGTAAGACAGACGAAGCTTGCGACTATTGTATGAAAGAGGAAACTAGGGTTTCCGGTCCCTTTGAATTTGGGGATTATTGCCCTAGTGGGTCTCATAGACGCCGGCAAAGGGAAAGTGTAATTCGAAGTCCGGTAAGGATGTCTGAAGAAAATCCGTCAGTATTCCGGCGAGTAAAGGCAAAGATTGCAGAGGAAGAATTCCAGGCTACTGTAGCTGAAATTCAAATTTCAAATTTGAAATCTTGGCAACTGCGCTTGAGGTCGCTCCTCGACAGGGCCCCAGATGACCGCACTATCTTCTGGGTTTATGGTCCCACTGGTGGTGAAGGCAAATCAACGTTTGCCAGAGATCTGTATAGAAGTGGGTCTTGGTTTTATACACGTGGCGGTTCTGGGGATAATGTTAGTTATCAGTATATTGGTTGTTTAGGGCATAATATTGTATTTGATATTCCTCGTGATAAGAAGGACTATCTGCAATATAGTTTAATTGAGATGTTTAAGGATAGATTAATTGTTAGTAACAAGTACGAGCCGTTAATGGCTCCACTTGTTAATTGTATTCATGTTGTAGTTATGTCTAATTTTCTTCCTGATTTTGAGAAGATTAGTAGTGATAGGGTCCATGTAATTCCTTGTATTCCGTGTGGTGTTTGTCTTAAGCATCACATTAA
GGCTTTTAATGCTTTTCAGTGGTTGATGCTCAAGATGGAGTCTACTCAGCAGATGGCTAGTTCTATTATAAACACTTCTTTTGAAGCTGCAGTTGTTGCTGCCACTTCAACCCTTGAACTTATGGGAATTCAGTATGACTATAACGAAGTTTACACTAGAGTTAAAAGTAAATTTGATTACGTCATGGATGATTCTGGAGTTAAGAATAATTTATTGGGTAAAGCAGCGACTATTGATCAGGCACTGAATGGAAAATTTGGCTCAGCAGTAAGGAACAGAAACTGGATGACTGACACCAGGACTACAGCTAGACTAGATGAAGATGTAAACAAACTGAGAATGATGTTATCTTCTAAAGGAATTGATCAGAAGATGAGAGTACTTAATGCATGCTTCAGTGTTAAAAGAATTCCAGGAAAATCATCATCAATAATTAAGTGCACTAGACTAATGAGAGACAAAATTGAACGTGGTGAAGTTGAAGTGGATGATTCGTTCGTTGAAGAAAAAATGGAAGTTGATACGATAGATTGGAAATCCAGATACGAACAATTAGAGAAACGATTCGAATCATTGAAGCAAAGAGTTAATGAGAAATACACGAGTTGGGTGCAGAAGGCAAAGAAAGTGAATGAAAACATGTACTCTCTTCAGAATGTTATATCGCAACAACAAAGTCAAATTGCTGATTTGCAACACTACTGTAATAAACTAGAAGTTGATTTGCAAAACAAAATTAGTTCACTTGTATCGTCAATTGAATGGTACATGAAATCGATGGAACTGCCTGACGAAGTTAAAACTGATATTGAACAGCAGTTAAATTCCATTGATGTAATTAATCCAATTAATGCTATAGATGATTTTGAGTCATTGATCAGAAATGTTATACTTGATTATGATAGAACATTTTTAATGTTTAAGGGACTAATGAGGCAATGCAACTATGAATATACGTATGAATAGTCACATAATATAATTTACAAAATCACCATCTTC
GGCTTAAAAAGTAGAGATCGATGGCGTCTTCACTGTACGCACAATTAATCTCACAAAATTACTATTCTCTAGGAAATGAAATTTTATCTGATCAACAAACTAATAAAGTGGTATCAGACTATGTGGATGCAGGAAACTACACCTATGCTCAATTGCCACCTACAACGTGGGGATCTGGGTCAATACTTAAATCGGCATTCTCTACACCTGAAATAACTGGACCACATACGAATACAGTAATTGAATGGAGTAACTTAATAAATACTAATACTTGGCTGTTATATCAGAAACCATTAAATTCAGTTAGATTATTAAAGCATGGTCCAGACACTTATAACAGCAATCTAGCAGCATTTGAGCTATGGTATGGAAAATCTGGAACTACTATAACATCCGTATATTATAACACTATCAATAACCAAAATAAGACGCATGATGCTAATTCAGATTGTTTAATTTTATTTTGGAACGAGGGATCTACACAGTTAGAAAAACAAGTCGTAACATTCAACTGGAACGTGGGTGGTATACTAATTAAACCAATAAATTCAAGTAGAATGAGAATTTGCATGTCAGGAATGGAAAATTTTAATAATGATTCATTTAATTGGGAAAATTGGAATCACGAGTTTCCAAGAAGTAATCCTGGTATTAATATTAATATGTATACTGAGTATTTTCTGGCAAGTAGTGATCCATATACATATCTTAAAAATTTACAACAGCCAACAGCTAAAACTGTAGACATGAAAATGATGAAAAAGATGAATGATAACTCAAAATTAGGGGATGGTCCTATTAATGTTAGTAATATTATTAGTAAGGACTCATTGTGGCAAGAAGTTCAATACGTACGTGATATAACTTTGCAATGTAAAATATTATCTGAAATTGTGAAAGGTGGAGGATGGGGATATGACTATACTAGTGTAACGTTTAAAACAGTTAATCATACATATTCATACACTAGAGCAGGAGAAAATGTTAATGCTCATGTGAC
ATAAGTGTAGAATCGAGGTTCAATTCCTACGACAACCCTACACTTTTCACTTTTAAGTTGCCATACTTAATCGTATCTTTCCTTTATTTCTTACTTTATCGTATTTGTCATGTCGAAGTTTGTTGCCGCTGATGAGTATATTGTCCCATCGTTCCAATGGTTGCTCGGACCTACCAGCAGCCAAGTTGAGTCTTTCGATTCCTCCGTTGCGGGCTGGATAAAGAGATATGAAGATGAATCAAAAAGACCTGAAAGCACAGTAGATGGAAGCTGTGAATCCTTTGTCCTGGCCGTTAAACCCGTTATGATAGGTGGTCAATGCGAACCAGCCTATGATCAGGCCAAGTGGGCCGAAACGTGCCTCAATGTTACCAATCTAGCATCGGGACTAACCGGAGTGAGACTAATTCCGCTCCCGGAAATGGCTCGTATGATATATCTTGATGAAGAGGATTCGTTTGTTGACGAATCCGAAGTCGATGATTGGTATCCTGAAGACACCTCTGATGGTTTTGAGTATTTATCGGCTGATGGAAGTGATTACCATCAGAACTCTGAACCTGAAGAAGAGGTGTTGGACAAATCGAATGGTACTCTCGAATCTGAAGAAGCCCGTCATGAGACTGACGTTAAATCTATCTGTTCATTTCGAGACATTCCCGTAGAAACGACCATGGGTCATCGCTACCTTGCGCTGTCAGAAGAGTTTGCATCTATCGAAGTAGATTATCAGGTTTCTTCAATCGTGACACCGTTGAACAAGGGTTCGATCTACATGACACTGGACGTTCACGAAGAGACACATCCCAAATCTGGTATACAGGATAAAGCGTCTATAGAGAGGTTAGAGGCTGCTGGACACAACGCGTTGAAGACTCATGCTTATTTCGATGATAGTTACTATGAGGGATTTGAGGAGAGTGCTGATTTCTCTTCAGATTTTCAAAGATTAAAAATTAAGCAGAGTCACGTTGACTGGTACAAGGACCCGGACAAATTT
ATGAGATATTATGATAGTGTAGGATATTGACTATCTTACTGCGTTTCCCTTATCGCAATTAGGAATAAAGGATCTATGTGGGTTGGCTGATTATAGCCAATCCTTTTTTAATTTTAAAAAGCGTATAGCGCGAGAGTTGGTGGTAAATGAAATGAACAAATTAACTAAAAAGCAACGTTTGTTTGCAGAAGTATATACAATACCTGGTACTGAATGTTATGGCAATGCTACTAAGTCAGCTGTGCATGCCGGATATAGCGAAAAGACGGCGTACTCACAAGGACAGCGTATGTTGAAGAATGTTGAAATTCAGAATTATATCAAGGAGGTTGAAACAAAACTCTTTGACGAGAATATTATGTCAGGTAAAGAAGTGTTGTATAGGCTAACTAGAACAGCTAGAGGAGAACACACGGAAGTTGAAGCTGTCGTAACAAAAACTGGAGACTATAAAGAGAATCCGGATACTGGCAAAATGCAATTAGTATACGATGAACACATACAACTTGTTACTAAGTCACCTAAAATAAGTGACCAAAACAAAGCCTTAGAGATGTTAGGTAGACATCACAAATTATTTACAGACAAACAAGAAGTCGACCACAAAATACCGATGTTTGTTGATAATATTCCGGAAGATGATTAGTCATGTATGAAATACTTGATCTAAAAAATAAAATCGGTGGTGGCTACAATAAGTTTTGGCACAACAAAAACTTTTACCGTGTTGTTAAAGGTTCAAGGGGTAGCAAGAAAAGTAAAACTACCGCTATTAATCTCATTTATCGAATAATGAAATATGATTGGGCAAATATACTTGTAGTCAGAAGATTTAGCAACACTAACAAACAATCAACGTATACAGATTTAAAGTGGGCAACTAACCAATTAGGCGTTGCTCACTTATTTAAATTCAACGAAAGTTTGCCGGAAATAACGTATAAACCTACTGGACAAAAAATACTGTTTAGAGGTTTAGACGACCCATTGAAAATAACAT
GAAAACAAACCAAACGCACCAGTCAAGCCCCTAGCGAACTCGAATCTGCCTGCCCAGCTAGACTTCGCCATGGCCCTCATCAGACAGACGTTGGACCAATTCACGGACGTGTCTATCAAGTCTGTCATGCAGCAACAAGCGTATGACGGCTTCAAGACAACACTCGCCCGAGCCACCCGCATCAACCCGTTCGCCCTACCGTCAGCGTCGGCTGACGCACTAGAGCGTTTCGGGATCGCCACCAGTCCGTTCGCCGCCCGCTTACACACGCACGCCGCCGCTAAGGCAGTCGAAAATCGACTGCTCGAGATTGTAGGAGCCCTACTCCCAAAGGAGCCTGTTACCTTCTACTTCCTCAAGCCGCAAAAGCGTGACCCCATGAGGCGCAACCCTCGCATCGGTGATTTCTTCCACAACCAAATCATCGAACCGCGGGATGTCGCTCGTTACGAGCCATCTACCCTCCGGGAGTCCATCACAGCACCGACCACCAGCGTCGTGTACATCTCTGACTCCCTCCACTTCCTGCCCTTCCACTTTCTTGTTTCCCTGTTTGCGCACAATCCCGTTGTGCAGACAGTCCACGCCACCGTCGTACTACCGCCCGAAGCGCTCCACAAACATCCATCACAGAACCCTCACATCTACTCCATCAACTATGACTTCGACGGTTTCCAGTACATCCCAGGCACACACGGTGGCGGGGCTTACCACCACGAATTCAAACAGCTTGACTGGTTAAAAGTTGGTAAGCTCAAACACGTCCTCGCGGATGGTACCACGCAGACCATCACTTGCCAGATGGTGGAGAGCCTGGGCGCCAACCATCTGTTCACCTTCTGCCGAGGCGACCTTATCACCCCGAGAGTCCGCACTTTTTCCGCGGACCAGTACGTTATACTGCCCAAACTCTTTCACCCAAAGCAGTTGAACGTCACCCGCCCCCTCCACTCCACCTTCGCGAACCAACTTCTCACGTACGTCCTGAGTCTAAAGACGG
CGTTATAGTTGTCAACAACAATCACTCTGTCAAGTAATGACATGACCGGTAGGGGTTATATTAAGGGACCGCTTTGGGGGTTCAGCACAAATGGCTGACGAGGACGTGATATTCGTGGACCGACTGCGAGCTCCGTGGTGTATCCTTTGCATGTGCTGTAAAAGATCCCTAACAAATGACGAGAGAAAAGATTTTTTAAATAAGGGTTTAAAAACTTTTAAGAAATGGAATAATGGGAAGAAGCGTTCGTTTGGCTGCTGCGAGACTTGCTGTGTATTTTTAGCAAATGAAGAGGCAGAAAAAACTCGCGCAGAAGAGATTCATTTAGAAGCAGATGGTGTGCAGCTTTTTTGTGGAGCCCCTTTGAGAGATATTTCCATGAACTGTCGCTATTGCTTAGCTGTGCTAACTTTTTATGACAAGTACTTAAATAAGGAGAACAGACTGCCCTTTTGCCTACGCAGGAAAAAGTGGAGAGGCACTTGTGAGAAGTGCCTGAAAGACAAAAAACAGTGCTGATCATGCACGATCCAGCATTGTTCTCGTCCTCAGGAGAGCAGCCTCCAGAAGGGATTGTGCTTGAATTGCACCCACTTAATACAGGCAATCATTTAGTGACTGTACCTGGGACGACAGAGGTGACTTCGTCACCTAGGTGTCAAGAGGAGGGGCCAAGGTTGTGCTTGTATTATATATGTACTGTATGTGCTTGGTGTCAGAGTCACCTGCGCCTGAGTGTGTCAACGTCCGATTCCAGCCTTAGAAAATTTCAAGAGCTTTTGTGTGGTGACTTGACAGTCGTTTGCACACCCTGTGCCCGAAATGGCAGAAGATAAAGGTACTAAAGGCGGTGGGGGAATGGTCAGTGGTTCGTGGTATTTGGATGTGGAAGCTGAATGTGATGAGCCTGACAATCTTTGTGACTTAGAAGCTTGTTTTGATAAGTCTGACAGTGATGATGATCCAGAATTCATTAGTAACTCTGATGTTGAGGAGGGGA
GGATCCACAGAACGCCCTGTATTATCAGCCGCGGGTACCCACTGCAGCTCCGACATCCGGAGGAGTGCCGTGGAGTCGCGTAGGCGAGGTAGCTATTTTGAGCTTTGTTGCATTGATTTGCTTTTACCTGCTTTACCTTTGGGTGCTGAGAGACCTTATCTTAGTTCTGAAGGCTCGACAAGGCAGATCCACGGAGGAGCTGATATTTGGTGGACAAGCTGTGGATAGGAGCAACCCTATCCCTAATCTACCAGCACCACCAAGTCAGGGCAATCCCGGGCCATTTGTTCCAGGCACGGGATAAGCAATCAGCCATGTCCACGTCCAAGAGGAAGCGGGGAGATGATGCGAATTGGAGTAAGCGGGTGCCTAAGAAGAAGCCTTCTTCAGCTGGGCTGAAGAGGGCTGGAAGCAAGGCCGATAGGCCATCCCTCCAAATCCAGACACTCCAGCATGCTGGGACCACCATGATAACTGTCCCATCCGGAGGAGTATGTGACCTCATCAACACCTATGCCCGAGGATCTGACGAGGGCAACCGCCACACCAGCGAGACTCTGACGTACAAGATCGCCGTCGACTACCACTTCGTTGCCGACGCGGCTGCCTGCCGCTACTCCAACACCGGAACCGGTGTAATGTGGCTGGTGTATGACACCACTCCCGGCGGACAAGCTCCGACCCCGCAAACTATATTTGCCTACCCTGACACGCTAAAAGCGTGGCCGGCCACATGGAAAGTGAGCCGGGAGCTGTGTCATCGCTTCGTGGTGAAACGGCGATGGTTGTTCAACATGGAGACCGACGGTCGGATTGGTTCGGATATCCCTCCCTCGAATACAAGTTGGAAGCCTTGCAAGCGCAACATCTACTTCCACAAGTTCACGAGTGGGTTGGGAGTGAGAACGCAGTGGAAGAATGTAACGGACGGAGGAGTTGGTGCCATCCAGAGAGGAGCTTTGTACATGGTCATTGCCCCCGGCAATGGCCTTACATTTAC
GATAAATCTTCCGAGCTAAATGCCAATAAGCAGGTTGACACCCGAAACCCCCGCATAGCTGTCTGAGGAGTTCTAGTTTCCACCCCAATCGATTCAACGTGACCAATCAATCTTTCTCAATCAATATCAAAACCATCAATCATGCCTTTCGTGCAATTCCCGAACTTGTTTGAAATCAGTAAATTCGCAAGACAAGGCAAGACTGTTTCTGAATTGAAATGTGAAGTTTGGACTGATTTGCTATCATATCTTCGTACTGGATTGCCAACTGGATTGTTGTCTGATTTTGCTGAGCATCATGAACTTAATCAATTGCAAGCGTTCACAGCCGTTCAGTTTGATGAACCATGTTTCGTTCTACCAGCCCGAGCCGCCATCATAGTATACTGTCCTGAGCAAGATGATATGCTGTCTGGAGTTTTTGAGGTTGACGCCACAGGTAAGCGTACATTCGTTAGAACGTCAAACACTGATATCATCGGTTCAGCAAAGAGTGACGTAAGTGGTGGAAAACAGATTCAATCAGTCGGTGTAGCACAAGGACTTGAAACTGTGATGCAAATGATGGATTATATTCTGATTCAATTTCATGTACAATTTGGAAGCTTTACAGACATCGGACATTTTGGGATGATGCGCGATGCTATCCAACTGTATGGAACATGCGCCTGTCCCTTTCTGCTTAGCCTAGCCCGTTTCTCCACTGCGCTGTCTTATCTGAATGCGAAGTTGCCATCTATCGTAGGACTGCATTACAGTGGTGAACCAACTACTCTTGGAGGCATCATCACTCGTGGTGTTAATTTGAGCGCTCGCGAAGCCTACTTTTCAAAGAAATATGATCCTGCGCAATCCTTGGTTGCGAGTGCTTTCTTTACAGTTAAGACGTCTGCGAGCGGAGCTACGGTGATTGAGAAGATGTCAAGCGACATTGGTCTGGTTTATCATATGAACCGCGCTGCTGCAGTTAAGGTCGTCAGCTCTAGAATTGGAAGACTTG
ACCAAACAAAGTTGGGTAAGGATAGATCAATCAATGATCATATTCTAGTACACTTAGGATTCAAGATCCTATTATCAGGGACAAGAGCAGGATTAGGGATATCCGAGATGGCCACACTTTTGAGGAGCTTAGCATTGTTCAAAAGAAACAAGGACAAACCACCCATTACATCAGGATCCGGTGGAGCCATCAGAGGAATCAAACACATTATTATAGTACCAATTCCTGGAGATTCCTCAATTACCACTCGATCCAGACTACTGGACCGGTTGGTCAGGTTAATTGGAAACCCGGATGTGAGCGGGCCCAAACTAACAGGGGCACTAATAGGTATATTATCCTTATTTGTGGAGTCTCCAGGTCAATTGATTCAGAGGATCACCGATGACCCTGACGTTAGCATCAGGCTGTTAGAGGTTGTTCAGAGTGACCAGTCACAATCTGGCCTTACCTTCGCATCAAGAGGTACCAACATGGAGGATGAGGCGGACCAATACTTTTCACATGATGATCCAAGCAGTAGTGATCAATCCAGGTCCGGATGGTTCGAGAACAAGGAAATCTCAGATATTGAAGTGCAAGACCCTGAGGGATTCAACATGATTCTGGGTACCATTCTAGCCCAGATCTGGGTCTTGCTCGCAAAGGCGGTTACGGCCCCAGACACGGCAGCTGATTCGGAGCTAAGAAGGTGGATAAAGTACACCCAACAAAGAAGGGTAGTTGGTGAATTTAGATTGGAGAGAAAATGGTTGGATGTGGTGAGGAACAGGATTGCCGAGGACCTCTCTTTACGCCGATTCATGGTGGCTCTAATCCTGGATATCAAGAGGACACCCGGGAACAAACCTAGGATTGCTGAAATGATATGTGACATTGATACATATATCGTAGAGGCAGGATTAGCCAGTTTTATCCTGACTATTAAGTTTGGGATAGAAACTATGTATCCTGCTCTTGGACTGCATGAATTTGCTGGTGAGTTATCCACACTTGAGTC
TGATATATTTTTAAAATATATTTTGATTAACTGAAACAAACCAGCGGGTCGCAATGACCGTAATATAAAACTTGACACAGATCACACGAGAAAAAAGTAAGTATCCAAAGATGTCCTAATGCGAAACAGTAATTCATTCATCACCCCAGTCGCCAATGTCTTCTTGGGCCCAAGCATCAAAAAGCTCTTCTTCACCACAGTATTCTTGGACTTTTTCCCAAGTATCTAATTCTTTGTTCCTGGCAATGTCTTCTTCAGTTACTTCAAGGCCAAAAGTTGTAAGTGTATCCACAAGTGCATCTATAGGTTGGCATTCTTCTTTAATTCTTTCAGTCATGTTATCTACTGATAGATCGAAATTATTTAGAAAAGAAAAGTACTCATCATTCATTTCTTTGAAGAATTTGTTCAAAGATTCTATTGAATCTAATGCTGCATTTGCCCTTTCTATATCAATATCTGATTCTATACTACCTAAAGATCTCCAAATTTTCCCAAATTTACTATCTGATATCCCTGGAAACTGAGGCTCCACATACATCGATTGAGATATTATCATTATTCTATTCATGTATAGTTTATAATGTAATATGTTGTTTCGAGTTGTTTTATCTTTGTGGTTTAGTATGCTTTTTCTTCTAACATTGTCTAATCTCGCAACAGCCAACAATCCTTCAACGATCCTTCCTGTTTTAAAAGAAATAACTGCTTTTGAAGCAATTTCAAATGAAGAATTAATGGTTCTATCTACGTCTTTTCTAAATTTTTGAATGTTGATTGTTTCTACTATTAAATCAGAATCAATAAGCTTCTCATTTGCTGAGAGGTTTAATATCAATTTCCAGCACTCAAATGACATTCTCTTATTGAACTTCACGGACATCGCGTCATTCAGCACTTCCACTAATTCATTGTGGTCCATCCCTGTAACACCACTTATAATGTTTACTTTGCTATTAATCARCATTCTATAATCAACTTCTATAGTATCACTTTCTTT
GTGGCATTTTTGTAATTTAGAGGTGTACACCAATTGAGCTCTCTCAAACTTGCTGATTCAATTGGTGTATTGGGGTAACTTATATACTAGAACCCTCTATAGAACTATTAATCTTGTTCCTACACGTGGCGGCCATCCGTATAATATTACCGGATGGCCGCGCGCCCTTTTCTCTTTCCGTACAATTGGTAGCGCATCCTTTTTCTTTATTTCTCTCTTTAATTTAAATTCGTCCAATCATGTTACGTCTGACGAGCTTATGTACATTCAACAACTTGGGCCTCAAGTTGTTGGGCCTGGGTTATAAATTAAAGAGAGTTTGGCCCAATAGTGTTAATCCAAAATGCCTAAGCGTGATTTGCCATGGCGTTCTATGGCGGTAACCTCAAAGGTTAGCCGCAACGCTAATTGTTCTCCTCGGTCAGGTATTGGGCCAAAATACAACAAGGCCGCTGAATGGGTTAACAGGCCCATGTACCGGAAGCCCAGGATCTATCGGACTCTGAAGAGTCCTGATGTTGCCAGAGGTTGTGAAAGCCCTTGTAAAGTCCAGTCTTACGAACAGCGCCATGACATCTCACATGTGGGCAAGGTCATGTGCATATCTGACGGGACACGTGGTAATGGTATTACTCATCGTGTGGGAAAGCGTTTCTGTGTGAAGTCTGTGTACATACTAGGGAAGATCTGGATGGACGAGAATATCAAGCTGAAAAACCACACGAACAGCGTCATGTTCTGGTTGGTTAGAGATAGGAGACCCTATGGGACGCCCATGGATTTTGGTCAAGTGTTCAACATGTTCGACAACGAGCCCAGTACAGCCACTGTGAAGAACGATCTTCGTGATCGTTACCAGGTCATGCACAAGTTCTATGGCAAGGTGACCGGTGGTCAGTATGCCAGCAACGAACAGGCTATCGTGAAGCGGTTCTGGAAGGTGAACAACCACGTGGTCTACAATCACCAAGAGGCTGGCAAATACGAGAATCATACTGAG
AAGAATAACTCACAATTCGGTGGAATAGTTGCTAGAAAATAAATTATCACATTATTAATGAAAAAATAATGGTCTATAGACTCGAAGCTTGAACATCTCTGTCGTCTAATGTTGAACACAACTGCTGGTATCGATACCGTTGCTGTGTTTACTAATTGAAATATACAGAGATCCACAGCACAAAACGTTGGAGCTCTCCCGATGCCAGTGGTACTGTAGACAACTATTGGACCCGGCGGACTTATCAAGCCAAGTTTAATGTAATACTGGTGCCTTTCATTTACTACTATCATGAAATTGATAAGCGTCAATATGTCAGTAACACTTTCTTTTGGCCAGCTCAGGTATTTGAAACAATGAACAGTTCTTGATCGCATGATTTTAGTATTAAATAAATTCATAACTATTTCAACATAATCACTTTGCAAAGCGATACTTGTTACGGTGACCGTAAATCCTTCCAATTCGGAATAGTCACTTACAGTGGACACTGCAGGTACGTCGGCACCATTCAACATCACGATAACCCTAGTACTAGTCTGCCAAACCATGTTCCAGTAGTCCTCGAGTGTGTTGTCCATCGGTTCTTGGGTCACTATGAATTTCCGGGCTTGTTCAAAACCATCAACATAGTTCGCATGGATGTAGTTAGATCCCTGTTTTTTTAAACACACCCTAGTAGAATCCCAACATTCGATGTTTTGAAACCGATTCTTCTTAATATTTTTCAATTCCTTACATTCCTTACAAGGACCGATTATCTGCATGTTGAGAATGGTATGGTGCTCTCGACAAATCCTTTCGACGTATTTTATTTCAGATTCAGCTACTTGCTTCAAATAATGGCAGCTGTTGTGCATCACAAAGAGGCCTGTAGCCATTGTAAGAAGAACTTTTAGCTTTATTATGATAAAGTTAAAGAATTAATGTTGCAATAATCCCAATTGATTTGGTATTAGGCTCCGGTGATGATCGACGCCTTTATATAACTACTCTTATC
TACACTTCTGGTGATCTTTAACTTTACACAAGGTTCAATGTACTTGAGTTCACAGGAAACAACCTTCTATTCAGAATTCCCTGTTTCAGCGGAATTTTTTTATCTCTGGTAAAATTCATCAGTAACCGAGCTACCTGGGGTTCCAAAATACCTTGGCGTGATTCTGGGTAATGAATTAATTGTGTCTAAAGCATGATCTATAAACGAATGATTTTATACTTGATGGAGTATTCTAATAGCTTTTTAAGAAGTGAACAAAACTTCTGAACAGCTAATCATCTTAAGAGATGCAAGAGATATTAAAACAGATACGGAGTTATAGATTTTATCAAATCTAATGGTATAACTTTATTAGCACAATATGTGTGTTGAGGATGCGATCATCAGAAACCTACCCGCAAGCAATATCATTTATTTCAAGGTCATACTTGGGTCAACCAATATTCTTCTGCTTGTTATCGCTTGGATATTTATCAGTATGCGTACGTTTAATATGTCGGGCATCCGGTTGCTTGACAACGTGATTAAGAGTTCAATTAAGCAAAACAATTTGTTAATAATTGCTTATTGCTAGTTGCAAACAGGATGTTTACAGATGAAGTTTGACGATGGGTAATACCCAAAGACATTAATGATTGTTAAACAATTCTGATTTATTAATTGTAGGTGTAGTAAGCTGACTACCCTGGTCGAAAAATTTAAACTGATTTTAAGCTAAATGATCTACATTTGAACTTATTGATCTGTATTTGAACTTTTAAAAACATTTTCATCTGTATTTGATCTACTATTCACATTATTTTTGATCTGTTTTAAGTCTAAATAACGTTTTAGTAAAATAATTGAGCAGCTATGAATATTTTATGCTGTTTTTAATCTAATGAAACTAAAAAGTTTGATCGGTTTTTAGTCTAGTTAATTTGTAGATGGACTTTATGTATTGTTTTCAAATTCATTATAAAATCTTATGCTGTTTTTGATCTACAATTTTCACTCTAAA
TAATATTACCGGTGCCCGCCGCGCCCTTCAAAAGTGGGCCCCACAAGGGGACCACGCGTCTTTTCCGTACTCTCTTTAATTATGACATTGCTTTATAAGGACCAATCCTGTTTCGCCCTTGGCGCCCAAGTATGGCTGAATTGTGGGACCCTTTGCAGAACCCACTACCAGATACTTTATACGGTTTTAGGTGTATGCTATCCGTAAAATACTTGCAAAGTATTTTGAAGAAATACGAGCCAGGAACCTTAGGGTTCGAGCTCTGTTCGGAGTTAATCCGTATATTCAGAGTCAGGCAGTATGACAGGGCGAATGCGCGTTTCGCCGAGATTTCATCCATATGGGGGGAGACCGGTAAGACGGAGGCTGAACTTCGAGACAGCTATCGTGCCCTACACTGGGAATGCTGTCCCAATTGCTGCCCGAAGCTATGTCCCGGTTTCAAGAGGCGTCCGGATGAAGAGAAGGAGGGGTGACCGCATCCCGAAGGGATGTGTGGGTCCCTGTAAGGTCCAGGACTATGAGTTCAAGATGGACGTTCCCCACACGGGAACGTTTGTCTGTGTCTCGGATTTTACAAGGGGTACTGGGCTTACCCATCGCCTGGGTAAGCGTGTTTGTGTGAAGTCCATGGGTATAGATGGGAAGGTCTGGATGGATGATAATGTGGCCAAGAGAGATCACACCAATATCATCACGTATTGGTTGATTCGTGACAGAAGGCCCAATAAGGATCCGCTGAACTTTGGCCAGATCTTCACCATGTACGACAATGAGCCCACTACTGCTAAGATCCGAATGGATCTGAGGGATAGAATGCAGGTCTTGAAGAAGTTTTCTGTTACAGTTTCAGGAGGTCCATACAGCCACAAGGAGCAGGCATTAATTAGGAAGTTTTTTAAGGGTTTGTATAATCATGTTACTTACAATCACAAGGAAGAAGCTAAGTATGAGAATCAATTAGAGAATGCACTTATGCTGTATAGTGCTAGCAGTCATG
TATATTTAAGTTCGCACCGGCACGCCATAACGCCGCGGCCCTAGCTGTTCGAACGAGCGCTTATTTGCTCGGTCACGGACCAAATCGTATTAGTCGCCCTGCAGAGATAGCTAGCCCATGGAGCTCCGCGGGCCATCCTCTGACGCGTACTGCGTTCAGGTGGGAATGACGGATGGTCAGGCAAATGCCTGCGTCTCCCTAGAATGGGATTATTCTGCGGACGCGTTCCACTACGGTTCATATGAGGTTTGTGCGGCGGCGCTGGACGCGGCAGAAGCCCACTTAGATCATTCTGGCGAAGAGCGCTGGGTATACCATCCCCTGACCTACATGGAGAGCACCAACAACAACCCCTTGCGGGACATGCCAGACCTTATTGGTCTTTGGGGGGCAGCGCCGGCGCGGTCGTGTACCTGTTCGCGTAGTCTGTGCGTTGCCCTAACCATCGCATCTGTGTTCGTAGGGCTGGCGACCATAGCTCTGCTAGCGAAGAGCACGGAATGGAACAGACGTCTACATTGATACTTATGGGGCCGCCGAGCACCCAGCCATCCGGAAGAGACGGCGACGTGGTACAGGACCAAGACGACTCGCCCGACTCCGGCAGCGAGGCGACTACGGTGGCGTTCGCTGGAGGCGACGATAACGACAGCGACCGGCGACTAAGCGATGAGCCTGACGGGAGCCTGCCCGAACGTTTACGGTTAGATAGGGAAATGCGCCGCGAAAGAGATTACGCCGATCCTAGCAGCTTAATGGTCTTCGGCGGAGCCCCTACGCGACACGGTTCTTGCGGTAGCGCTCCAGTACGGCTGGGTGCGCGGCCGGCTTTAGCCTCTGTCTCTGGCGTGCCCCACGATCCGCCTCCCCCATACACCAGAAACAGAGGTAGTTCATATTCAGGCGACGTACCGATTATCGTGTATCTCCTACTTACGACGTTGGTTGTGCTGGTGATGATCCTGATATTGTTAATGGTGATCGCGCTAAAATAAGCTAC
CGAAATTTAACAGTTTCCCAGAGGTTAAGCTGTATGAGCTGTCACCTTTTGAAAGTTACTTGGTAGTCAACACATGCCTGCCGCCGCCAGTCGGTTTCAGGAAGTGTAGATTTGCCCAAAACACAACACCACACCAAACCAAACAACTCCAGCCAGTATCCTAAAATAAAAAGAACTAATAAATAGCTGCTTAACAGTCGTTATTTAATAGCTCGCACTCCGGAGTTACAAACAACCACTTTGGCACAGTGGGCAACACACCACTCACGGTTCTACAATCGTGAACATTATCCCCGCATAAACCCAAAAAGTAAAAAATAATAAATACAAAAAGAAAAGAAAAAATTTTTGTCAATTTTAATTAAAAATAAATAAAATTTGTTTACTTATAAAAAGAAAAAGAAAAAGAAAAAAATTTTTGTCAAGTTTTATTAAAAAGAAAGAGAAAATTTAAAATTTAGTTAGAAAATTTTATAGTGATTGTATTTTTGTTCTGAACTTCTAAAACAAGAATAAAATCTTGAAAACACAAGGAATCAACTGTGATAAACAGGAAGATCCTATTGTGATTTTCTCACAAAAATATAATATAGGAAATAGTTGTATAAAAGAACATATTCTGATAGATGTGTTCGGAAAAGAGAGAACATGACTTCATCTCTCAAACGGTAAGCAGTTTACACCAAGCTGCGTGTTCGCGTTTGAAAGTCATGCGATCTGAAAAAATAATTTAAATAGTAGTATTGTTAAATTCTGCTTTACTCTATTAGTTTTGATTTAGTTGCAAATAATCTCGAAAACGTAACAGTAATCACTAAGTTCACGTGCATTTTCGTAGAACTATCTTTTAGTTTTTCTTATTATATCAAGTATAAAGAAAAATAAAATAAAAATAAAACAAAATAAAAAATAAAAATGGATAAGTCTGTTTTAGATGAGCTAATATTTGAAGATGGTGATTCCCAGGAAAATTCTGAAATTTCACTGAGGAACCTGAAAC
ATCCAGTTCTTCTTGGTACTCTGAAAGATTCCCTATAGCAATCAAGACCACGTCTGGTAAGGCGTAATTTGGGAGCTCGAGAATCTCTGCGTACGTGCGTACGAGCACGGTTTCTCCGAGTTTGCTGACCGCGTAGTCTTTTTGCGTCTCTGTTTGTACGACTACTACGGCGCAGTCTCGGTCGCGCTCGGCTCTGATTTTGATTGCCGAGAGCAACGAAGATGTCCATTCGGTTCCAAATTCTTGGGTCAGATCGTGTTTGTACTCTGGGCACCAGCGATAAATGCACTCCCTGTAATCGTCAAAAGTGTTGTCAGTCACTGCCATTTCTTCAACGGACTTGGCGGACAGCATGGGAATGGTGTCAGAGTTTTCTTGCATCATCATTTTGACGTAAGCAACATCTGGCCAAAACAGAGACTCTTCTGGAATCTCTCTGCGTTCTCGTACGTTCAAGTAGCATCTGTATTCGCCTGTGAAAACCGCAAATAGGAAACGTTCGCTGGCGCGTGTTTCGTACTCGACGATTTCCGAGACAGACCTGTTGAGCGAGATTACGGGATTGAACGTGGCACGACATTTGCGAGTTTCTATTTTCAGGTTTGTGAACGTTCTTCCCATATAGTACGTCAGTTCCATAAAGTACGTAGAGTTTACGTACCACCAGAGAGAGCACCCTGGAGGCGTTATAAATCTCTTGGAGAGCGTCTCCATGTCCATGGTTTCAATCCACACGAATGACACTGGAAGAGCTGCGGTGTTGATGTTTTGCAACTCTTCGACAGTGTACGCATATTTGTATTCGCTCCATAGCATGTAGCGACGAGCGTCGTTGGTTACAATCAGACACTTGTCGCGTTCGCGAGGAAAGATTTCAGCTTTTAATAACACAAACAGGTCTGCGTCATACTTGTAGCTGAGAATTCCCCCTTTGGGGTGTTTCTTCATCCTGGAGATCAACCATTCTCTCGAAAGCATTTTGTAACACGTATTTGTTCGT
ATAATTTGATCAGTTGAGATCAGTTTGCTGCCACAAACGCATATGGAGCGGTTCCTAAGCCTCTTCTCCCTGAGAGGATATAGACGTCGAGCGCTCGCAGCGCTCTCTGTCCACCAGGGTCTCTTTTCTTGTTCACACATACACCGTGACTGTCAATTTTCAGGTCGGTGCTTTCTGACTCATCCTCTCGAAGCTTTCCCAAACGGGAAGGTCCCCTCGGAAGGTGAGATTAAACGGATGCACTCACTCCTGGATCGGATTTCTCAGCCGCACCATTTATTCACTGTGTTTAGTCGATGCACTGACGTGCTTCCTTCCGATGAACTTGCTTCTCTCAAACTCTCTCCTTTGCAGTCTATACAAGAGTTCAAATCAACTCTATATCCTGCTGCCCGAGTTGAAGAAATCGCTCGTCCGAATGACGGACGTCCGCCAGTCTATCTTGATGACGCTGTTACCGCGTTCAACCTTTTCTTTCCACCATTACCTTCAGGGGATGAGGAGTTTCGATGTGCTCCCGAGATTACTCCGGGAGGCGTCCCCATCGTTTTTGTAGATGGTGACTATGCTTCCTCCTCCCCCCTCCATCCCTTCAGCCCCGAAGGACGGGGGGTCGCTCAGGACATCATCGACGCTATACGTCATCGTGATGCGGAATGGGCGCCACCCCCCGTTGGAAAGCGGGCTCCCCTCCCTTTGTGCGCCTGGGTCCCAGCCGCATGGCGTGACCTGATCACTGCCGGGGATTCGAACCACTTCTATCGCCAGATCGAGCTCGCCTATAGACACCTCGTCAAGATGCGTTCAGACCTCAAGTACTCCCGACGTATTATTCTCCAAGTTTTCGGGGTAAGGGGAACTCTGGACGCTCTGCACAGCGCACTTGACTTGAGGGAGAATGGCGTAACGCTTTATGCTGCTCTGGTCTGTGCCACCTCTATCTCACATCCAGATCACCTCCTATTTCCTTCCATACTTGCCAGGACGTTGGCCTATCGCC
TGGTATCAGAGCTTGGTTTGGTTATCAGAATGATGAGTGAGTAGTCTCTCACTAGGGGGAGATGTAGACGCCTACATCTCTAAGGTATGGAAAAACTTTTGTGTGGTTATCTTTCAATAAGTCGAATTACTCAGGTTTTAGTCAGGATTTATGGAGCTATTATTATTCATATTAAGTAGCAGAACTGTGAAGTAGGAAAGTTCTCTGAACTGTACAGATGCTAATAAAAATGTTTTGTTAGTATAAAGCCCTTAAACTGCAAAAGTACGTAAGCCATAAGACGCCAAGAGAGCGCAGAGGACTAAGTTGAGCAGAAAGATGGGTATAAAAGCTGACAAACATAATAAAAGGCAGAAGTCTGTTTTGAGTAAGGGAATACTTCATGGTTAAGGCTATATTTATGAATATATGTATAACTCTGTATTATCAGGATTAAAAGAGTAGTAAGTAAGACGTACCATGGATAACCAGTTACTGAAAGCAATTTCATACTAAATGAATGTATGGTTGTTGAAGTCTCATACCCCCCTAGGTCTTTTACCATATTATTCACTCCTAGATCCTTTCTGTTTTATGAACCAAGTAGATCAAGTAAAACAAAAATTAATAGATTGGTTATCTTCTGCTAAGAAATTATCAGAAGAAGTTATTGTATTTACCCCAGAAGTTAAGATCAACCTTCGTGACTTAGCTCACAATATCCATATTATAGCACATAGGGTAGCCTTAGGATTTAAGGTTATCTATTTATATCTTGTTGATATTATTTTTCCTTTATTGAAAAATATCCAAAAATCCCAAAAAGAATCATCAGAAAATTTACAGTCTGTTCTCAAGATTGTAAAGGAACAAAGAAGGTCCTTGAAGCAGATCGAGGATCAGCTATCCAAAGTCCAATCTGAGCTCGCAAAGCTTAGAGAAGACTATTTATCCAGAAGACCTCTGTCTAAGCAAGACGTGGAGGAGCTTGTTGTTCGGATCTCTGAACAACCCAAGTTCA
TCTCAAAGACATACCTGCGGCACATACAAGTGTTAAAGGTGTTCACAATGTCTAAGAGGGTACTGATCATAGCCGTAGTGGTTTATCTGGTATTCACCACTCAAAACCAGATAACCGGCAACCACACAACAATCAACAGCAGCAGCCCGTCCACAACAGAGGCAAGCAGCACGCCAACAGTCAGCAGAACTCCACAAACAACCACCACCTCCACTGCAGTATCCACCACCATCACCGCAACCACCACTCCAACAGCTTCATGGACCACACAGAGTCAATATTTTAATAAAACAACACAACACCATTGGAGAGAAGAAACCATGATCTCAAGGAATCCTACTGTGCTGGACAGACAGAGCAGAGCAAGTTCTGTGAGAGAACTACTCAACACCAAGTTCTTAATGTTGTTAGGTTTCATTCCAAAGGGTGAAGTCAATCACCTAGAAAATGCCTGCAACAGGGAAGGGAAAAACTGCACAGAATTAATACTGAAAGAAAGGATAGCTCGGTTCTTTTCTGAGACAGAAAAAGAGTCATGTTATAACACTTACCTAGAAAAACACCTTCGCAGTGTTAGCCCTGAAGTTAGTCTCACCCCTTACAGGGTCCTCGGGCTAAGAGAAGACATTTTGCTGAAAGAAATTGACCGTAGAATCATCAGATTTGAAACAGACTCCCAAAGAGTGACCTGTCTCTCAGCATCTCTGCTAAAACCTGATGTCTTTATTAGGGAACAGAGAATTGATGCTAAGCCCTCCAACGGTCCTAAAATAGTGCCTGTGGACAGCGTCGCCTGCATGAACTTAGAAGCTAACGTAGATGTGAGATCAAACAAATTAGTGATACAGTCTTTGATGACTACAGTTAAAATTAGCCTGAAAAACTGTAAGGTCGTAGTCAATTCTAGACAGTGCATCCATCAGCAAACAGGCTCTGGTGTTATCAAAGTCCCAAAATTCGAAAAGCAGCAGGGTGGAACTTGGTCAAGCTACATCGCCGG
GGGATTTAGCATTCACTAGCGAACATGACGAATCTCAACATTGAGTCGCTAGTGGAAACCCAGCCAGCAGTATCCAAGTTAGTTGGATTACTGCCTAAATTAAGTTCTAGATTAATAGACGCGGCCAAAGTGCCAGCGACCTGCGGCCTCGTAGTGGCCGCAGGATTAGGATTGTACGCATACCGGAAGGTATGCATAAATAGATTAGAATTTAGTAGGGAGAACACTACCCCGCGGCCCACGGACTGTATAGAAGACGTGCTGGAGGCCGAAGAGGATGCCGTAACGTGCCTAGCACTTACGAAGATCGCTAAAGAGGCAGCGATGGAAGCAGCTCTAAACCCGGGCGAAATCACAGAAAGGGTTAGAGAAGCTGCCAAAATAAACGCCCAACCCTCCACCGATCCTCTTGCCAAGAGGAAAACTAGATTGCGGCCTAACAAAACAGGCCAATTCATAAGGGTGTTGAGGGCCGAAATAAAGTCCCAGATGGGGACCCCCACTATAACTGCGGCCAACGAAGCTGTGATAAGGCACATGATAAGCAAGTTCTGTGCATCACACAACATACGTACGACATCGTACGCCCACCTGGTTTCCAGGGTGGTTAGGGAGGTTATGACCCCCTACCCCGGAGACGCTGAAGAGGTGGAACGCGCCAGCTCAGTTGTGAATCGCATTCACAACTGGCTGGTGCAATACCGCAAATAGGGGGGCCTTGAGTTGGCGCGCGGGTTCACACACGAAGCAGTATGCACAGATGTACCCGGCCTGGACGCCACCAACCTGGGAGACTCCCGCCCACTAACAGACACTAACATTAGGAGAGTAGTCGGTCCGGTTAGTTCGGATTACGACATAGTATTTTATACTAACTCTAGGAATAATTTGATGCGAGGCTTGGTAAACAGGGTGCTCACTTACAAGGGTGGACCTGTATTAGAACCATCACCAGGCGCGTGGAAAAGTCTCAGAGGATTAGCCACATCCCTAGGCAATA
CTTTGAAGGAGTGACGACCTTTAAAGCCCAGGCCTAATCAGCCTGGTCAGACACTCCTGGGGTCCATCAGGAGACGGATCGCTAACGCGAACTGGATGTCAGTGTCAAAAGCCTTGTGCGCCATGGATACTTGGTACACTTTTACGGGAGTAGGTGCCCCGCGAACTCTGGACAGTTTATTGGGATTTAAAACTGTACTCTGAATTGCTAGCCTTATGCAATTGACGTGTATTGAGAGGGCTTATTTGTGGCTTTCATACTAGTATTGTGTGATYGTCTACATTTAATTACGATAATGGCTTCGACGCTAATATCGTCTGATAATTCTGCCACGTTAGGCAAAGATAGTGAAGTTATCAACAACACAAATACTTCACCACCCGACAATCCATCTAGTGACCACTCAAATCCCCGGTTAACAAAGGTTCTAGATGAGATGTCCAAAAAACCATGTGTTAATATAAACGAAATAAGAAAAATGATTAGAAATTTTCAACCTCAATTTATTCAACCTCGCAACGGAAACCGTCCAAATGCCCAGCCTCGCACAGTAGATTCTTTCGAATGGGTCGTTCGTATCCAAAGCACCGTCGAGACTCAATTACTTGGTGCTACAAATACTGTTCCTCAACAAACTCTTAATCTTGATATTTCTTTTACTGATGATTCTACTACTATTACTCCAGCTTCAATTCCAGGCTCGATCTCAATGCTCGATAATTCTCGTCACATCCCAGCAATCCAAAGTATGATCCAGAACTTCAAGGCTCGTTATTTAGGCTCTTTACAAGACACTGCCCAGCTCCAGTCCCCACAGTATCCACAACTTCTCGCTTACTTATTCGGCCAGCTAATCGCGATTAAGGATCGCCTCGATCTCTTCAGGCCATCAAATCCACTTTCTCTCGCTGACGCTTTGTTCGGCTTCACTTTAGCTCAAAACGCTCGCCCACGTTACGACGACCACAGACACGCTAAAGCATGCCAAGGACCCCTCGTT
GGCTCGCATCTCTCCTTCACGCGCCCGCCGCCTTACCTGAGGCCGCCATCCACGCCGGTTGAGTCGCGTTCTGCCGCCTCCCGCCTGTGGTGCCTCCTGAACTACGTCCGCCGTCTAGGTAAGTTTAGAGCTCAGGTCGAGACCGGGCCTTTGTCCGGCGCTCCCTTGGAGCCTACCTAGACTCAGCCGGCTCTCCACGCTTTGCCTGACCCTGCTTGCTCAACTCTACGTCTTTGTTTCGTTTTCTGTTCTGCGCCGTTACAGATCGAAAGTTCCACCCCTTTCCCTTTCATTCACGACTGACTGCCGGCTTGGCCCACGGCCAAGTACCGGCAACTCTGCTGGCTCGGAGCCAGCGACAGCCCATTCTATAGCACTCTCCAGGAGAGAAATTTAGTACACAGTTGGGGGCTCGTCCGGGATTCGAGCGCCCCTTTATTCCCTAGGCAATGGGCCAAATCTTTTCCCGTAGCGCTAGCCCTATTCCGCGGCCGCCCCGGGGGCTGGCCGCTCATCACTGGCTTAACTTCCTCCAGGCGGCATATCGCCTAGAACCCGGTCCCTCCAGTTACGATTTCCACCAGTTAAAAAAATTTCTTAAAATAGCTTTAGAAACACCGGTCTGGATCTGCCCCATTAACTACTCCCTCCTAGCCAGCCTACTCCCAAAAGGATACCCCGGCCGGGTGAATGAAATTTTACACATACTCATCCAAACCCAAGCCCAGATCCCGTCCCGCCCCGCGCCGCCGCCGCCGTCATCCTCCACCCACGACCCCCCGGATTCTGACCCACAAATCCCCCCTCCCTATGTTGAGCCTACAGCCCCCCAAGTCCTTCCAGTCATGCACCCACATGGTGCCCCTCCCAACCACCGCCCATGGCAAATGAAAGACCTACAGGCCATTAAGCAAGAAGTCTCCCAAGCGGCCCCTGGAAGCCCCCAGTTTATGCAGACCATCCGGCTTGCGGTGCAGCAGTTTGACCCCACTGCCAAAGA
CGCACCGGGGATCCTAGGCATACCTTGGACGCGCATATTTCTTGATCAAAGATGGGACAAATTGTGACTTTGATCCAGTCCATTCCTGAAGTCCTGCAAGAGGTCTTCAATGTTGCTCTGATCATTGTCTCAGTTCTATGCATTGTCAAAGGATTTGTCAATCTGATGAGATGTGGCCTTTTCCAGCTCGTCACCTTCCTCATTTTGTCTGGCAGAAGTTGTGACAGCATGATGATTGATAGAAGGCACAATCTCACCCATGTTGAATTCAATCTCACACGAATGTTTGACAATCTGCCTCAATCATGCAGCAAGAACAACACACACCATTACTATAAAGGACCATCCAACACGACATGGGGAATTGAACTGACCTTGACAAACACATCTATTGCTAATGAAACTAGTGGGAACTTCTCCAACATCGGGAGCCTTGGATATGGCAATATTAGCAATTGTGACAGGACAAGGGAAGCAGGACATACATTGAAATGGTTACTCAATGAACTACACTTCAATGTGCTCCATGTGACTCGTCATATAGGTGCCAGATGTAAGACAGTTGAAGGTGCTGGGGTGTTAATCCAATACAACTTGACAGTTGGGGACAGAGGAGGTGAGGTTGGCAGACATCTTATTGCATCACTCGCTCAAATCATCGGGGATCCTAAAATCGCATGGGTTGGGAAGTGCTTCAACAACTGCAGTGGAGATACTTGCAGACTGACAAACTGTGAGGGTGGAACACATTACAATTTCTTAATCATACAGAACACCACATGGGAAAATCATTGCACATACACACCAATGGCAACAATAAGAATGGCTCTTCAAAGAACTGCTTATAGTTCTGTTAGCAGGAAACTTCTTGGCTTCTTCACTTGGGACTTGAGTGATTCCTCTGGGCAACATGTCCCAGGTGGCTACTGTCTAGAGCAGTGGGCCATTATCTGGGCTGGAATAAAATGTTTCGACAACACTGTAATGGCAAAATGCAACA
TATTAAAATCAATACAGGTTTTGATAAAAGCGAACGTGGAGAAATCCAAACCTTTCTTTCTTTCCTCAATCTCTTCAATTGCGAACGAAATCCAAGCTTTGGTTTTGCTGAAACAAATACACAACGTATACTGAATTTGGCAAATTTCTCTCTCTCTCTCTGTCATTTTCTTTCTTCTGTCGGGACTTTCTTAGTCTTGACCCAACATGGGTCTCCCAGAATATGAGGCCGATAGTGAGGCTTTATTAAGTCAACTCACTATCGAATTCACACCCGGCATGACAGTTTCTTCATTGTTGGCACAAGTCACCACTAATGACTTTCACAGTGCCATTGAGTTTTTTGCTGCAGAAAAAGCAGTAGACATTGAGGGCGTTCATTACAATGCGTATATGCAACAAATTAGGAAAAACCCTAGTTTATTACGCATTTCCGTGGTAGCTTATGCTTTCCACGTTTCAGACATGGTAGCTGAGACCATGTCTTATGATGTTTATGAATTTCTGTATAAACATTATGCCCTTTTCATCTCTAATCTGGTGACCAGAACACTCAGATTTAAAGAGCTTTTGCTGTTCTGTAAGCAGCAATTTCTGGAGAAAATGCAAGCTTCAATAGTCTGGGCTCCGGAACTTGAGCAATATCTTCAAGTTGAAGGGGATGCTGTGGCTCAAGGAGTTTCACAACTGTTATACAAGATGGTCACTTGGGTGCCCACTTTTGTCAGAGGAGCAGTAGACTGGAGCGTTGATGCGATTTTGGTCAGTTTCAGGAAACATTTTGAAAAGATGGTTCAGGAGTATGTGCCCATGGCTCATCGCGTTTGCAGTTGGCTGAGCCAACTATGGGATAAGATCGTGCAATGGATCTCACAAGCAAGTGAGACCATGGGTTGGTTTCTAGATGGTTGTCGGGATTTGATGACTTGGGGAATTGCCACTCTCGCAACATGTAGTGCTCTCTCCCTGGTTGAGAAGCTGTTAGTCGCAATGGGTTTTCT
ACGAGGCCTCGTCGCATATGTATTACATCAAAAATTAGCCACGCCCTTCCGGTTCCGGCCACGCCCTTCCGGTTCCGGTGACGTGCTTCCGGCCACGTCAACTTCCGGCCACGTCAACTTCCGGTGACGTATTTCCGCTTCCGGTCCCGCGAAAATTACGTATTTCCGCTTCCGGGACACGTCCGCTTAAAAGCGGAAGTGACGCCCTTTCCCAACCACACCTACCTCGCCTATAAGAATCAGTGTCAGTTCCTCTGACTCACTCTGTTCGTAGAGGTCACCATGGACGCTCCTGCCTGGATTGCCGTGCTACAAATTCCTACTGGATTTCTCTCCAACCCAGCAAACTGGAGGGATTGGGATGGCCTGCAAAGACCCCGCAATCTTCTCGCCGACGACTGGCCTATACAGGAGCTCCGTGAGTCTGTTCCATTTTTTGACCATGCTGTTAATTTAGGCTACTGCATATTACAACAGCTGTTTGCCTCGCATGCTGTTACTCTGCCATGCAGAGTGAAGCCTAGCATGTTTTTGCAGTTAGAACCAAGTAGTGGAGAAGAGAATGAAATGCACTACCATTTAGTTGTGAACCAAGCAGACATGGTAGGCAGAGAATGTAGCAACTGGCTGCGCACCTGGAAAGTCTTTATGGCTGGATATTTGGTAGCTCCTGTGTGGACTTTAAGTTGGAACATTAGAGAAACCCGTCAAGGGCGACTATATCAGGCTGATATGAGTTTTGTGAAAAATTACCTGCTACCTAAGCTACCACTGAATGATTGCTATTATGCATGGACTAATATAGACAGGTTTGAAGCAGCTGTACTGAGCGTGCGCAACAGACAGCTTTCAGGTCCTCAAGGTGCTATTGCCTTACCATTCACTGACGCACCTCCACGGACACCAGCTGCAGAAGGAGTTCCTCCAACTATGGCAGGAAAAGGAACACAAAGATTCATGGATCTTATTGACTGGTTAGTTGAAAATGGAATAGCCACAG
TGATAAATTTCTATAAAATTTATCTGGCTTAGCTGTACACATGACGTACTACTCAGTTTCGTCGGTCAAGCAACCTATCAATGGCACAAATAACATTGTTCACCGTCCTAACGTATAAACATGAGCCATGATAGGGGGAGTGACTTACCACCTGAGAGCATTTCATGAACTAAGAACCGGGGCTGCAATAGCCGTAGAATGGAACAATGTATCATTGCAATGAGTCTCAATGACTAGATCACAATGGGACATTGTCCAACCATTGTTTTATTTAAAACAGCACACTGCAACAATAAGCATTTTGATACTTCTTTTCCAAACCACACTTTGATATTTAAAGGAATACATTTTTCACTCTTAATAGGAAACACACAATTATTTCATTCTTCTATTCTATGATTATAGTTCTACTTGTGCTCTCAGAAGGGATAAAAACCTGATACCCTCCTGAAGTGTCCAAATCAAACATTACTTTCCCTTCACAGCAAAGAATGGACTTTGATTTGGTAACCTTGTTTAAACTGTCTATGATTCCTGATTTCATCAATTTGTTGTATGATATCAAAGGTCTATCATCTTTTCTTCCGAACAATACTTCTCTAAGTCTTATCCAATGGACTCCCAACTTTACCTCAACATCTCTCACTCGGTGAAAGTTGACTCCTTCTTCTAGTGCATCTTCACTCCCCATTACTTTCAAATCCACAATGTTAGGATGATAGCACCAATGATCTGGTGCACCTGTGTCTAAAATAGCATTTTCCCATTGAGAAATTGGAAGATTTCTGGGTAGGTATTCAGCTATATTCGCTTTAGTGATTCCATGAAAGAGCTCACTGTTATTTTCTTTTACTGAAAAAGTGGGGTTACTTGTATTGCTTTCCTCAATATTTTCTTTAATCAACAACATGTCACTTTTCCTTCTTTCCTCTAAAATCTCAAATCTTGATCGGTCTCTGTTCATCTGTTTAGACTTAGACTCAATTCTCTTGTGGACTTT
AGTCATTAATTACATTAAGTTTGGAGGTGATAACAGCGTAAACCATCTATTTCGGTATATTAAACATCTTTATTCTTGTAGCGTTCGAGGGTTCGACTCCCTCGCTCGCTGTTAGTCTGTCATGACTAGGTAATTTTTTAGACACTTGTATCGCTGACAGACCGATACACAAACCCAGTAAATATTTTATAGAAATGAGGATCCAATACATACTTTTTTTACTCTAGTCTTGCATTGCTGGTAGCAAGACTGGAATTTAAAATAAAGGGGGTGGTAAATAAAAAAAGCCCAAGGCAAAGCTTGCCGAGAACTATTTAAATAATCTGACAATATTATTATACCATAAAAAGGAAAGACAATTTATGAGAACAGTTGAACGGCTTCAAAAAATCAAGGCACTTGATAGATATATTGAGAGTCAGATAGAGCAAATTAAGAGACTGGAATCACAAGCACTTAAAGTGACATCTGGTTCAATGCATACTGACATGGTTCAGGGTGGAAAGCGTAAGGGTAAAGATGATATCTATGTGGAACTTATAACAGCTAAAGAAGAAGTAGAACGCTTCACAGCTGAAGCTATTAAACAGAAGCTAGAGTTTCGTAGACAGATAGCAAATGTTAAGGATATAGATGCTAGGTCCTTGCTTCAAATGGTATACATTGATCAACTTGGTATCTGGCAGATATGTGACAAGATGGGTATTAGTAAAGCTACATACTATGTTAAATTAAGACAAGCTGAGAAACATCTAGATTAATCTATACCAATTAATACGGCATAATACTTTAGGCGTGGTAATATAGTATTATCGAATCAGAAGGACACATCAGTGTTCTTCTTTTATTTTATCTAAAGGAGGCATGCCAATGCCAATGGTCAGACGATGCAAGGCAGACGGCTGCCGCACTTTAGTAGAGAGACCAGCACACTACTGTACTGCACATAAAGACATGGAAGCAGCATACACACAAGAGAGACAGAGATACTCACGCACGA
GTAAAAGAAATTTGAGACAATGTCTCAAACTCTGAGCTTCGTGCTTAAAACTCACAGTGTCCGTAAGGACTTTGTGCACTCCGTTAAGCGTACGCTTCAACGGAGGCGCGATCTTCAGTATCTTTATAACAAGCTTTCTCGCCCTATAAGGGCAGAAGCTTGTCCTTCTTGTGCCAGTTATGACGTTTGTCCTAACTGCACATCTGGTAGCATCCCCGATGATGGGTCTTCCAAAGGACAGATCCCCTCCTGGGAAGATGTTACAAAAACTTCTACCTACTCTCTCTTGTTGTCTGAGGACACATCCGACGAACTGCACCCTGACGACCTGGTTAACGTTGCTGCTCATATCCGAAAGGCCTTGTCCACTCAGTCTCACCCGGCAAATGTTGATATGTGCAAAGAACAGCTCACATCTCTGTTGGTTATGGCTGAAGCAATGCTACCCCAACGCTCTAGGTCGACACTCCCACTACACCAAAAATATGTGGCAGCTCGATTGGAATGGAGGGAAAAATTCTTTTCCAAACCCCTTGACTTTCTGTTGGAGAAAATTGGCACTTCTAGGGATATTCTTCAGATTACTGCGGTATGGAAAATCATAATAGAAAAGGCATGCTACTGCAAATCCTATGGTGAGCACTGGTTTGAGGCTGCCAAACAAAAACTAAGGGAAATCAAATCCTATGAGCACAACACACTCAAACCATTGATTGGCGCTTTCATCGATGGGTTGCGTCTCATGACGATTGATAATCCAAACCCCATGGGATTTCTTCCAAAACTAATTGGTCTGATAAAACCCCTGAACCTGGCAATGATCATTGACAACCACGAAAACACATTGTCCGGGTGGGTGATAACCCTTACCGCAATAATGGAGTTGTACAATATTACAGAATGCACAATTGACGTTATCACATCCATAATTACAGGCTTCTATGACAAAATTGGCAAGGCCACCAAGTTCTACAGCCAAATCAAAGCCCTCTTTACAGGG
ACCGGATGGCCGCCCTTTTTTGGTGTCCTACACTTTATCCCAGGCCCAAGCCCAAAGCAACCACAACCTTTACTTTTCTATGGGACCACTATAATTATTCCAACCTATCAAATCGCTCCAGTACAGTCTATATAATTATGCCTTGGTGAGTCAGCGTGGTCCCTATAAATGAAAGCAGTCTAAACCCATACCTCTTTAATTCGAAATGGTTAAGAGGGATGCCCCATGGCGTTTAATGGCGGGGACCTCCAAGGTTTCCCGCTCTGCTAATTATTCGCCTCGTGGAGGTATGGGCCCTAAATTCAATAAGGCCGCTGCATGGGTTAATAGGCCCATGTACAGGAAGCCCAGAATTTATCGCACGTTACGAGGTCCTGACATCCCCAAAGGATGTGAAGGACCATGCAAGGTTCAATCATTTGAGCAGCGGCATGATATCTCTCATATTGGTAAGGTTATGTGTATTTCTGACGTGACGCGTGGCAATGGTATTACTCACCGCGTCGGCAAGCGTTTTTGTGTTAAGTCTGTATATATTTTAGGCAAGATATGGATGGACGAAAACATCAAGCTGAAGAATCACACAAACAGTGTGATGTTTTGGCTAGTTCGAGATCGGAGACCCTATGGCACTCCTATGGATTTCGGCCAAGTATTCAACATGTTTGACAACGAGCCTAGCACTGCAACCGTTAAGAACGATCTACGAGATCGTTATCAAGTTTTGCACAGGTTTTACGCGAAAGTCACTGGTGGTCAGTATGCTAGCAACGAACAAGCCTTGGTGAGGCGTTTTTGGAAGGTCAACAATTATGTTGTCTACAATCACCAGGAAGCAGCAAAATACGAGAATCATACGGAGAACGCTTTATTATTGTATATGGCATGTACTCATGCATCTAACCCTGTGTACGCGACATTGAAAATTCGGATCTATTTTTATGATTCGATAACAAATTAATAAACGTTGAATTTTATTATATGATTCTCGATTACATAA
GTTAAATTCACCATGGCTTCCGAATTTGGCATTTTGATTTGTGATAAATTGAAGGAAAATACTTTAGAAAAAACGAATTGTGACGTTATTATTACGGGAGTGGGAAAAGTAGGTGTACACGAAGAGGACGGTGTGTTAGGATATGAGTGGGAGGAGACTAACTATAGGTTAGGATTGTGCGAAATAGAGAATACGATGTCAATCAGTGATTTTGTTTATAAGCAAATAAGATGTGAGGGAGCATACCCCATTTTGCCGCACTATGTTACAGACGTCATTAAATATGGCATGGTAATTCATAGAAATGATCATCAGATCCGAGTTGACAGAGATGAAAAAAGTATTGGAAAAATCCAGATTCAGCCGTATTTTGGCGATATGTATTTCTCCCCCGAGTACTACCCGGCAACTTTTATTAAACGTGAGTCTTTACCAATCTCAGTAGATACGATCAGAGGTTATATTGGAGCTAGAATGCGAGGGATTGAAGCTAGGGCTGGGCGAATTAGGGAGGGTGATGGAAACTTGTTAGAATGCGCGCGCAGATGGGAAAAAGCGGCGTATGAGAGGATTGAGAATGAAAAAGCGTTGCGGTGCGTGGCACATGAAACAGATCCAACGTATCAAATTCTTAAAAAACAAAGATTTGGATTTGTCTATCCGCATTATTATGTTTTGAATACTAATTATAATCCAACAACGGTGACTAGAACTTCGCGGATTAATGATTGGTTGCTAAAAGAAAAGACACAAGGAGTTGTGAAGACCGCTGAGGCGTTTTCCGACAACGCAGAGTTGAAGACTTTAGCGGAACGAATGGAAGAGGAGGAGCTGACTGAGGATATTATTCGAGCAGTGATCAGGTATGGAGCCAAATACGCTACGCGCTCGGGTATGCGAGAGGATACACTGTCACTCCAGGAGTTGGATCGTTATTGCGATTCTCTAACAACTTTTGTTCATAAAAAGAAGAAGGATGAAGGTGATGATGAAACAGCAC
ACCGGATGGCCGCGCCCCCCCCTTTCTTTTCCGTACGCCAACCACGTGCGCCTTTAATTTAAATTAAAGACAACTATTTTTGACTGACCAATCATATTGCATGCACATGGTTTATTTATGCGTTACAACTTGGTCCCCAAGTTGTTCGCCTATAAGTTTAATTTAAATTTTTGATTTCTTGTGCCCAAACCACGTGTAAGTCCAGGATGCCTAAGAGGGATGCCCCATGGCGTTTGATGGCGGGAACCTCAAAGGTTACCCGGTCTGGCAATTTTTCTCCAAAAAGTGGTTTGGGCCAAGGGTCCAACAAAAACGCTTGGGTGAACAGGCCTATGTATAGGAAGCCCAGGATATATCGGATGTACAGATCATCCGATGTGCCCAAGGGATGTGAAGGACCTTGCAAGGTCCAATCATATGAACAGCGACATGATATCTCTCATGTTGGTAAGGTGATGTGTATTTCTGACATTACTCGTGGTAATGGTATTACTCATCGTGTAGGAAAGCGTTTTTGTGTGAAATCTGTGTATATTTTAGGGAAGATATGGATGGATGAGAACATCAAGCTGAAGAACCACACAAATAGCGTTATTTTTTGGTTGGTGCGTGATCGTCGACCCTATGGAACACCTATGGACTTTGGACAGGTGTTCAACATGTTTGATAATGAGCCCAGTACTGCTACCGTGAAGAACGATCTTCGTGATCGTTTCCAAGTGATGCACAGATTTCACTCTAAGGTGACTGGTGGCCAATATGCAAGCAATGAACAGGCATTGGTAAGGCGATTTTGGAAGGTGAACAATCATGTCGTGTACAGCCACCAGGAAGCCGGGAAATACGAGAATCATACGGAGAACGCTTTATTGTTGTATATGGCATGTACACATGCCTCAAACCCTGTATATGCAACATTGAAAATTCGGATCTATTTCTATGATTCGATTACAAATTAATAAAATTTGAATTTTATTTCATGATTCTCGAGCACATAATT
TTGGCCACTCCCTCTATGCGCACTCGCTCGCTCGGTGGGGCCTGGCGACCAAAGGTCGCCAGACGGACGTGCTTTGCACGTCCGGCCCCACCGAGCGAGCGAGTGCGCATAGAGGGAGTGGCCAACTCCATCACTAGAGGTATGGCAGTGACGTAACGCGAAGCGCGCGAAGCGAGACCACGCCTACCAGCTGCGTCAGCAGTCAGGTGACCCTTTTGCGACAGTTTGCGACACCACGTGGCCGCTGAGGGTATATATTCTCGAGTGAGCGAACCAGGAGCTCCATTTTGACCGCGAAATTTGAACGAGCAGCAGCCATGCCGGGGTTCTACGAGATTGTCCTGAAGGTCCCGAGTGACCTGGACGAGCGCCTGCCGGGCATTTCTAACTCGTTTGTTAACTGGGTGGCCGAGAAGGAATGGGACGTGCCGCCGGATTCTGACATGGATCCGAATCTGATTGAGCAGGCACCCCTGACCGTGGCCGAAAAGCTTCAGCGCGAGTTCCTGGTGGAGTGGCGCCGCGTGAGTAAGGCCCCGGAGGCCCTCTTTTTTGTCCAGTTCGAAAAGGGGGAGACCTACTTCCACCTGCACGTGCTGATTGAGACCATCGGGGTCAAATCCATGGTGGTCGGCCGCTACGTGAGCCAGATTAAAGAGAAGCTGGTGACCCGCATCTACCGCGGGGTCGAGCCGCAGCTTCCGAACTGGTTCGCGGTGACCAAAACGCGAAATGGCGCCGGGGGCGGGAACAAGGTGGTGGACGACTGCTACATCCCCAACTACCTGCTCCCCAAGACCCAGCCCGAGCTCCAGTGGGCGTGGACTAACATGGACCAGTATTTAAGCGCCTGTTTGAATCTCGCGGAGCGTAAACGGCTGGTGGCGCAGCATCTGACGCACGTGTCGCAGACGCAGGAGCAGAACAAAGAGAATCAGAACCCCAATTCTGACGCGCCGGTCATCAGGTCAAAAACCTCAGCCAGGTACATGGAGCTGGT
TTCTGGCATGTCCTCGACCTGGTGCTCAGTCCCAACCTCGCAGAAGTATGACCCGTCTGCCTGCCGCAGCCACGCTCTTATGCGCCGGCCGTCGAGCTGACCATTTGCCTGAAAGCAGATTTGCCAGACGGCGTTCAGCCGGACCAGCTTCAAGTGTTCGGGATAGGGGATATTCCTGTAGACGGCGCGCGCCATAGCGCTCTCCTGTGAGTGGTCACAGCAGCATGCTGTTTCGACTTTAGGGCTGGCGGCCGCATCGCCGGTTCGTTCCTAATATGTTCTCATGCGCAAAACTGTCAATCATCCATTCTCATGCGTTCCCATCGCTTGACATGGAGTCCCGCCTTGCCCCATACACGAAGCATTCGGACAGGGTCTCAGCGCGGCGCGGCTAACCACCGCCAAGCCATGCCTATTGGGCTGGCGCATCCCGGAGCCCGCGAATGTCCGACATCCACACCGCCTCTGTTCACAAGCTCGATACCTACATCACACTGAAAGAGGTGATGGCGATCACCAAGGTCGGCAGCTCGACCATCTACCGCTGGATCGAGGAAGGGACGTTTCCCGATTCCAGAAAGCTGGGCGCGAACTGCGTCCGTTGGACCGAGGCGGACATCAAGGCCTGGCAGCTGGGCTTGCCATTCACCAGCGCGTTGAAAAAGGCATCCTAAAGCGGCTCATTTTTCACCGAGGTTTTTTGTGGGTACCATTGCGGGCACCGAGCAAAAAACTTCGGTTTTACTGAATGATTTTTCAATGGCTTAGTGGACATAATTCGAAAGACTCTCTGTCCGCCATCACCTCTTCCCAAGACTTCCTATAGATACTCGCAAGGCCTTGATCTGCGGGCTTTTCTCATGCTTTGTGTTTCCCATGGGTTCCCATCGATAGAGACCACTACCCACGCATTTGTGGGTATCTCTGTGGGTACCGAAAACGGAAATTGTGGGTATCACGGCGCATGAGTGCTCTGACAGACAAGCAGATCAAAAACGCA
TGGCATTTTTGTAATAATAAGGGGGTCACCGATTGAGGCTCTCTCAAACTTGCTCTAGCAATTGGGGAACGGGGTCTCATTTATACAAGAACCCTCAATAGAACTCTCAATCTCGTTCACACACGTGGCGGCCATCCGCAATAGTATTACCGGATGGCCGCGCGATTTTTTCCGCTTTTACTTTTCACGCGCGCCCGCTTTTCTCACTCGCGCTATCGTCCAATCATATTGCGCCTGCCGCGCCTAATTATTTTAAACAACTTGGGCCCTAAGTTGTTGATGGGCCTATAAATGATAAACGGGTTTGGGCCACACACTTTAATTCAAAATGACTAAGCGCGATTCATCTTGGCGCTCGATGGCTGGAACCACAAAGGTTCGTCGCACGTTGAATTTCTCCCCACGTGGAGGTGGTGGCCCAAAACAGACACGGGCCTCAGAGTGGGTTAATAGGCCTATGTATAGAAAGCCTTTGATCTACCGGACTTTAAGGACGCCCGATGTTCCAAGAGGTTGTGAAGGCCCGTGCAAGGTCCAGTCCTATGAACAGCGTCATGATATCTCCCACGTCGGTAAGGTGATGTGTATTTCTGATGTCACTCGTGGTAATGGCATTACCCACCGTGTGGGTAAGCGTTTCTGTGTTAAGTCTGTGTATACTTTAGGGAAGATTTGGATGGATGAGAACATCAAGCTCAAGAACCACACGAACAGTGTAATGTTCTGGTTGGTCAGGGATCGTCGACCCTATGGCACTCCAATGGACTTTGGCCAGGTGTTTAACATGTATGACAACGAGCCTAGCACCGCCACGATTAAGAACGATCTCCGTGATCGTTATCAGGTTATGCACAGGTTCTATGGTAAAGTCACTGGGGGTCAATATGCCAGCAACGAGCAGGCTTTGGTCAGGCGATTCTGGAAGATTAACAATCATGTTGTATACAACCACCAAGAGGCTGGCAAGTACGAGAATCACACTGAGAACGCGTTATTATTG
NTAAACACTCCCGAATATACCTGAATATAAACAACCCGACGTTCATATTCAAGTACATATGGCACTCACATACAGAAGTCCAGTCGAGGAAGTGTTAACACTTTTCGAGCCCACAGCTCAATCACTAATCGCCAGTGCAGCAGTCTCAGCCTTCCAGAGACATGAGAAGGATAACTTCGAATGGTTCCGCTACAGTGTACCTGCTTTTGCTAAGGAGCACCTTAGCAAGGCGGGAATATACCTCAGCCCATACGCAGGTTTTCCGCATTCTCATCCCGTCTGCAAGACATTAGAGAATTATATCTTGTATGTAGTAGTACCTAGTATAGTTAATAGTACCTTTTTTTTTGTTGGCATTAAGGATTTTAAAATCAATTTCTTGAAGAGTAGATTCGATAAGTTAAATATGATAAGCGCTTTGAATAGGTATGTCAGTAGCGCAGATAAAATTAGGTATGGTAATGATTTCGTCATTCGCGCTGGTGTGGAACATCGTGCATTGAAGAGGCATAGAGGCTTAGTTGATTCACCTACACTGAAGGCGCTGATGCCCAATGTGAAGAGTGGTTCTAAATTGTTCTTGCATGATGAATTACATTATTGGAGCAAGGAAGAACTAATTGGCTTCCTTGAGATCTGTGAGCCAGAGGTTCTTTTGGGCACAGTAATTTACCCGCCAGAATTGTTGATCGGTTCCGATTGCTCGCTCAATCCGTGGTGCTACGAGTACGAGGTGAAGAAGAAGAAATTATTATTCTACCCTGATGGCGTGAGGAGTGAAGGCTATGAACAACCTTTGAGTGGAGGTTATCTACTGCAAACGTCTCGAATCAAGTTGCCCAATGCGGGCATTTACTGCGTTGATCTGCTCTGCAGTCGTTTTGCGCACCACCTCTTTTCCATAACTAGAGGGGACTTGATCACACCTGACAACCGCTCTTTTGGGCCATTCGAGGCAGTTCATAGTGGTGCTTTAGCTGGTATCTCACGTGGAAAACCC
GAAAACAAAACAACAAACAACAAAGACGCTTAACACATATCCAGCTTCAAAGCCGACATTAAATTGTCAATTTGTCGTTAGAATGTCTCGGTTAAAGAACGTCTTAGAACAAATAAGAGACCCCTCGGTCATAACTGCCATCAATGAGTCAGCCTATGAGGCAATCAGACCAGTCCTTAAGGAAGCACTCGTCAATTGTCCGTACGCACTCACCAAAGAAGAAGGGGATGAACTAGAAGGAATGGGAATTAGCATAAATCCGTACGCCTCACAAGTACATACACACGCGGCGGCTAAAGCCATTGAGAACAGAATGCTCGAAGTCGTAGGGCATCATCTACCTAAAGAACCTGTTACTTTAATGAGCCTTAAAAGAAGTAAACTGAGGTTTCTGAGACGTGGCCCACAAATGAATGACCACTTTGTCAACCCAATAGTGGAAGCTAAAGATCTTACTCGCTACGAGAATGCTGATCGTGCAGAGTCGTATTATTACTGCTCTACAAGTGTTGCCTATCTGTCTGACAGTCTACACTTCCTATCACTGGAAGAATTGGCACACATCTTCACATCCTCAAACAAGCTTGAAACACTTTTAGCTACCGTTGTTTTGCCTGTCGAAGCTTGTCAAAAGAGACCGTCTCTATATCCTACCGTTTACACTATAAACTACTCAGACGACGGGTTTTGCTACCTCCCTGGAAATCATGCAGGCGGAGCTTATTACCATAACTACTCCACCCTACAATGGCTTAAAGTTGATTCCATCGAGTGCGTTGATAAACTTGCCTACGCTGAACCTTTCACTCTAACTTTTCAACTTATTGAATCGCTAGGCGCAAACCACTTGTTTATCATTTCCAAGAAGAATCTGATCACTCCAAAGATTAGATCCTTTAAGAAAGATAGTCATGTGCTTTTGCCTCAGATTTTCCACCCTAAACAGAGGAACGCTAATAAGCCAATTAAGAAGACTCAAGCCATGCAACTGTACCTATAC
CCTGGGCAAACCTTGTAATATATTGAAAAATATAAACATTTAAAAATAAGGCCGCAATTTAGCGGCCTTTTTAAGTTTAGGCGCGTTGTTTATCGCCGTATTTCATTACAATTTCTTTTAGTGCTAAAGAGTCCGACATTTTAATCAAATCATTGCCAATTGTTTTAAGCGTTTCACTCGCAGCAACCAAGTCATGTAAATGGTCAATTTGATTTTGAAGCGCGTTAACATGGCTTTCATTGTAGCGCACCGAGCTTTGTAAAAAATCCAGCTTGTTAATATAACTCGCATCGTATTTTTTACCGCGCGGTGTCCACAAATAACCGCCCCGACAAATATAAAACCCGCCCCAGTCTTTATGTAAAGCCATACCGCCGTTAATGCGCTGCTTAAGCATAGCAACAGCGCGGGGGCATGGTTTGTTTTCAGCAATCCAGCGTTCAAGCGTTCGCTCTGAATTTATAAATAAAAACTCCATTGCGGCGCGTCGGTCAAGCTTGCCAAAATTCATAAAGCCAGCCCTAAAAAGTAATTGTTTGAAATCAGTCATATTAATCCTTTGAGTTCCATTGACATAGTTATTTAACCAGCGCGGAAGATTTAACGATGATTTTTTTAGATTGCTAAACAGAGTTCAATTAATAAAATTGATTAATGGTAAATTATAGAAAACTTATATAAATAACAGTTAGATAGGATTTTAACACGCAACAGGGAAAAGGCGACAGAATGACGGATTTATAGTTATTTAACATAATATAAATCGTAAGCACGTCAACAGCCTACAGCCCCTTATTTACCTACCTTTACCCAAAACAACAACGACATTTTGACGGGGGTGTTAATTACTTAAGCAACGCTTTTTCGCCACAATTTAGCCTGTTCTTCATTTCCATTTCTTTCGGCCTTGTGAGCTTCAAGCAAAGCCATGCCCTTTAAGGGTTCGGGGTGTTCACCTACCAGTAAAAGCTTTAATGCTGTGTAGTCTGAAAATTCAGAG
TTAAAACAGCTCTGGGGTTGTACCCACCCCAGAGGCCCACGTGGCGGCTAGTACTCCGGTATTGCGGTACCCTTGTACGCCTGTTTTATACTCCCTTCCCGTAACTTAGACGCACAAAACCAAGTTCAATAGAAGGGGGTACAAACCAGTACCACCACGAACAAGCACTTCTGTTTCCCCGGTGATGTCGTATAGACTGCTTGCGTGGTTGAAAGCGACGGATCCGTTATCCGCTTATGTACTTCGAGAAGCCCAGTACCACCTCGGAATCTTCGATGCGTTGCGCTCAGCACTCAACCCCAGAGTGTAGCTTAGGCTGATGAGTCTGGACATCCCTCACCGGTGACGGTGGTCCAGGCTGCGTTGGCGGCCTACCTATGGCTAACGCCATGGGACGCTAGTTGTGAACAAGGTGTGAAGAGCCTATTGAGCTACATAAGAATCCTCCGGCCCCTGAATGCGGCTAATCCCAACCTCGGAGCAGGTGGTCACAAACCAGTGATTGGCCTGTCGTAACGCGCAAGTCCGTGGCGGAACCGACTACTTTGGGTGTCCGTGTTTCCTTTTATTTTATTGTGGCTGCTTATGGTGACAATCACAGATTGTTATCATAAAGCGAATTGGATTGGCCATCCGGTGAAAGTGAGACTCATTATCTATCTGTTTGCTGGATCCGCTCCATTGAGTGTGTTTACTCTAAGTACAATTTCAACAGTTATTTCAATCAGACAATTGTATCATAATGGGTGCTCAGGTTTCATCACAGAAAGTGGGCGCACATGAAAACTCAAATAGAGCGTATGGTGGTTCTACCATTAATTACACCACCATTAATTATTATAGAGATTCAGCTAGTAACGCGGCTTCGAAACAGGACTTCTCTCAAGACCCTTCCAAGTTCACCGAGCCCATCAAGGATGTCCTGATAAAAACAGCCCCAATGCTAAACTCGCCAAACATAGAGGCTTGCGGGTATAGCGATAGAGTACTGCAATTAACA
GTTAAAAAAGAACTGGCTTTCTGAGGCGTTTCAGAATGGAACGATTCCTAAATTACTTTGGTATTCACGGAGATGAAGCAGCGGATGTTTTGTTGTTTGGACAGATCTCGCCAGAGTGGACATGCTCTCATCACCGTAGGGATTGTTTGATGTGGGGAATATGCGCAAGACAGTTCTTTTCAACTTGTTGCGAGATGGCTGTTGATCATGCGGAATGGGGCATGGCTGATCAACTTGTAAAAATTGCTTCAACTGCGCTTCATGATAAAGATAGAGTATGGCTTAACCTGCTTAAATCGCTTGGCATATTGAGCAACCAATATAAAGATGAAGTTCAAATCAGAATAGATGATATTTATAGGAAATATGTAGAGGTAGGGGTAAGGGCTGATTTTCAAAGCTTCCGCAAAAAACGTAGGCCAATGCGTACATATACAGATGATAGCTTTTCATTAATGCATTGCTTTTATTTACCATATACTAAGGATGGAATTGTACCTGTCACAGGATTCACAAGATTCAAAAACATAGGTGTAGCTTTTTATGATGATCAGGTCCAGTTTCAGTTAGCTTCTTTTCGTGATCGTTCCCTCGAAATTAGAACGGATGTTATTAAAGATGAAATTGGTGAAGTAATTCCAAGATGTAAGTACACGGGTGTAAGGAATCCGATTCGACATTTAATGTTTATACCACAAAGATTGCAAAATTGTTTAGATGATATCCAGTTTGCCAAAAAGGTGTTTAGACATGCACAACATGATGCGAAACTCATCCAATCAATTGATACGAGATTGTTTTCGAGGTTGATGATGCAACGATTTGGTTTGAAGAATGCTACTGAAGATATACTTCATCAATTTGTTATTGGAAGGTTGGAATGGCAAGGTGAGGAAACATCAATTGGACGGAGCAGGATCTTATCAATGAAGGATTACGCTTGGGAGCAGTGGTGTATTCCGTTAACAATTTCAAAACTGATGCATGTAATGAGAGTTTC
AAGAAACCTAACCAGTTTCTCGTTGATCAGCGATCATGGATTCAATCCCGTATGTGATCCTGCGCATACTCGATTTTATCTTCCACTCCATCTTCTTTCCATCTTTACTCTTTATCATCAACCACAACACCACCATCCTGTGGGCATGTGCCTGTGCCTATGGGTTCTACCGTGCATTCCGCCTCATCTTCAAGATAAAGGTGGAAGTACACCCAGCCACCCGAGCCGTCTTCAAGGATATGGTCACTCGCTTCCAGCGGGAGAGTATGTTCTCACCTGACGACGAAGTGCCGGAGGGCATCCCTATCCACGAGGATGTTGACCTTGTTAGCGACCCCACACACAAAGATATTAAGCGGGTCCGTGCTAGCAGGCGAGTCTCTTATGCCGTGAGGGTTGCCCATGTAGCCAAGTCTAAGGTGGGATTGCTCGCCAATACCAAGGCGAATGAGCTGGTGTACTCCCGTCTTTGCCGAGACGAGATGGTTACCCACGGTGTGCGCCCATCGCACATTGCACACGCAGTGCCGCTTGCTGTCGCGGCCTGCTTCATACCGTTGGACAGTGATTTCCTTGCAGCTTCTATTAGAAACTGCGATGAGATGGAGGAGCGGAGGGCCGTACTAGGGCCCTCATATGGAAAATAGGGAGGCCTACTCTGCACCAGCGGGTTTACCACGCCTACTTGGCGTGGTAATCCAGAGGGTTTGCTGGTGAAGAGAGGACCACCTCTGGCTAAACCTAGGAAACTGTACCGTTTTTCTGGGTTTGGGACTCATATACGGTACGGAGTGCACGATCACTCATTGGGCAATGTTCGGAGGGGACTTGTTGAGCGGCTATTCATGGTTGAAACCAAGGATGGCTTAGCTCCAACACCACAGCCCACCCCTGGCGTGTACGCCAAGTTATCCCGGTTTCATGACCTTGTTAGTGCCAACCTAACCTCGACCACCAGATTAACATACGAGCAATTCCTCGGATTTTATTCTGGTCGCAA
ACCAAGGGGAGAATCAGATGGCATCGTTATATGACGAATTGCAAAAAGATTACGTAGGTCCGGAACCACTAGATTCGGTGCCGGTAACGATTCCAGTTTTATACTATCTGATCATTCTCTATCTCTATTAAGGATATTTCTAGTCTAAAGTTCAAAATGTCAAGTGTTTTAAAGACATTTGAAAGATTTACTATACAACAGGAGCTTCAGGAGCAATCTGATGACACTCCAGTACCTCTTGAGACAATCAAACCTACAATCAGGGTATTTGTCATCAATAATAATGATCCTGTCGTAAGATCTAGACTTTTATTCTTTAATCTACGAATCATTATGAGTAACACTGCAAGAGAGGGACATAGAGCTGGTGCTCTCCTCAGTCTTTTATCACTACCTTCTGCAGCTATGAGTAATCACATCAAATTAGCCATGCATTCACCAGAAGCCAGCATAGATAGAGTAGAGATAACAGGGTTTGAGAATAATTCATTCCGAGTCATTCCAGATGCTCGATCAACTATGTCCAGAGGAGAGGTGCTGGCTTTTGAAGCATTAGCTGAGGACATTCCTGATACCCTTAATCACCAAACTCCATTTGTAAATAATGATGTAGAAGATGACATATTTGATGAAACAGAGAAATTCTTAGATGTTTGCTACAGTGTGCTTATGCAGGCATGGATAGTAACATGCAAGTGTATGACTGCTCCTGATCAACCACCAGTATCAGTAGCAAAGATGGCTAAATATCAACAACAAGGGAGAATCAATGCTAGGTATGTACTACAACCTGAAGCACAAAGACTAATTCAGAATGCCATCCGCAAGTCAATGGTAGTAAGGCATTTCATGACTTATGAGCTTCAACTTTCACAATCAAGATCTTTGCTAGCAAACCGCTACTATGCTATGGTGGGAGACATTGGCAAGTACATTGAACACAGCGGAATGGGAGGATTTTTCTTAACACTTAAATATGGACTTGGAACAAGATGGCCTA
ACAAAAGATACGAGCGGGTGATGCAAATTGAGTCTGTCAAGCAACAATTAATTTTCAGACCTACCCGACGCACGAGCATAAACGATCGCAAGTTAAACGTAGCTAACTTTCTGATCAATCACTCTTTCTTTTTAGCGATCAATGGCACCAACCTACTTCGCCTTTTTCTTGCTCGTCTGCCTCTGCTCATCAGTGAGCAGTTATCAGGGGACTATGTTTATACCCCTGGAGCCAGCAAACGCATCATACTGGCTCGATTCCACCGACATTGCGGTGCCCCCCTCCCATCCTCAAGTGCAGTTGATCTACGACTGCCCGCCTCAAAAGATGTTGCGCGATTTTTCCTCGCGCGACATTACTCTAGAGCTCTGGGAGAGAGGATACAACGAAACCAGACAAGCCTTTTCAGAGGCTATGCAGAATTTGCAAAATTTATTAATGTCTGGTGTTCGTCAATTTCACACAGGCTTGGAGAGTTTACTCCACGTAATTTTACAAACGGCAGCATATTTGTGGACCTCTCTAATTTGGGCCACAGCCTGTGCGACTTGGTACTTGCTCAGCAAGTACACGATCGAGATGCTTACACTCGCCTCGCTTTACATATCCACCGTATATATGGTGAAGATGGCGGCTTGGATTTTTGGCGACTTGCCAATTTCCCTTCTAAAAGCTGGCCTTTCAATGGTGAGAGGTGTCTCGAGGGCTCTGTGGTACAAAAGGAGCTACAACGCTGAGAAATCCGTAGAGGGTTATCTTTCATTCAAAATTCCACAGAACCCCCCCAAAAACTCGGTCTTGCAGGTCCAATATAAGGACGGATCGCATGCCGGGTATGCTACTTGTGTGACGCTGTACAATGGAACGAATGGGCTTCTCACGGCCTATCATGTCGCTGTCCCAGGTAGCAAAGTCGTCTCCACCAGGAACGGAAACAAGGTTCCTCTCTCTGAATTCAGATCCATTATGGAATCTGAAAAGAGGGATCTTGTGCTGCTGG
TTAATTAAAAGTTGAACCTGTAGCGTCAGTAAAACGCAGTAACCGCAAGCAATTGCCTGTAGCGTCAGTAAAACGCAATACACAAGATTTGAGCCTGTAGCGTCAGTAAAACGCTGCAACCACAAGCTATTGACTGTAGCGTCAGTAAAACGCAAACATTCTTGTGGCGCTCGCGTAGCGCTCAAGTGCAGAGCTTCCCGGCTTTAAGGGTTACTGCTCGTAATGAGAGCACATGACATTTTGCCAAGATTTCCTAGCAATTGTCACGGGAGAGAGGAGCCCGTTCTCGGGCACTTTTCTCTCAAACAATGTTGGCGCGCCTCGGCGCGCCCCCCCTTTTTCAGCCCCCTGTCATTGACTGGTCGAAGGCGCTCGCAATAAGACTGGTCGTTGCTTGGCTTTTCTATTGTTTCAGGCTTTAGCGCGCCCTTGCGCGGCGGGCCGTCAAGCCCGTGTGCTGTACAGCACCAGGTAACCGGACAGCGGCTTGCTGGATTTTCCCGGTGCCATTGCTCTGGATGGTGTCACCAAGCTGGCAGATGCGGAGTGAACCTTACGAAGCGACACACCTGTGGTAGCGCTGCCCAGAAGGGAGCGGAGCTCCCCCGCCGCGAGGCGGTCCTCTCTGGCCAAAAGCCCAGCGTTAATAGCGCCTTCTGGGATGCAGGAACCCCACCTGCCAGGTGTGAAGTGGACTAAGTGGATCTCCAATTTGGCCTGTTCTGAACTACACCATCTACTGCTGTGAAGAATGTCCTGAAGGCAAGCTGGTTACAGCCCTGATCAGGAGCCCCGCTCGTGACTCTCGATCGACGCGGGGTCAAAAACTGTCTAAGCAGCAGCAGAAACGCGGGAGCGTTTCTTTTTCCTTATTTGTTTCATGATGGCGGCGTCTAAGGTATACAGAGTGTGCGAGCAGACTCTACTAGCAGGCGCTGTTCGGATGATGGACAAATTCTTGCAAAAGAAAACAGTTTTTGTGCCACAGCTTGACAAACAG
ATCCGCCACGAAAACATCCCTCCCCTGGAGTGGGGAGAGAGATTTTTTCCCTCCCCACGCAGACTTTTTATTAATAAATTGGGCCAAGGAGCACGGAATTTGGCGGAAATTACATGCGAATTTTGCGGTAATTCATTTCCCCGGAAACCGGGGCGGGGCCGCCCCCCGAAATACTGCAGCGACTCCTGCCGAAACAAGGCCTACTATCAGCCCGTTAAGCCCGAGTATGTTCAGTGCGGGGCCTGTGGCGACTTCTTTCAGCGCCCCAATGGGTGGAGAAAGTTCTGCACGGGCGACGCCTGCCGTAAGGCGCGCGAGCGAGAGCGCTACCGCAGGCGCGACCAGCAGCGCGACTACAGCTACAAGAAACAAGCCAACTGCGACTCCTGTGGCGAGCTCACCTGGGGCAAGCCCGGCGACATCGTCATCTGCCATCCGTGCCGGCGCAAGAACGGCCCACCGGTCATGAGCCTGGAGGACCTCCGCCAGCTCCCGCCGGATAAGGGCGATGGACTCGGCTGGAGGCATCAAAGGGCCCTGCGCGCCCTCCGGGCGGCTCATGTGGACGGCAGCCCCTGCGACTGGTGCGGGCGCCCGATGTGGCTGGACCCAGCCCGCAACTTCGACTACGACCCCGAATCCAGCGTCCGTGGGAATGGCGTCCTCCAGGGTGATCACGAGGTCTCCCGTGCCGACTGCCTGAAAAAAGGCATTCCCGTCCCGCTGCCACACCGCCTGCTCCACGCGGCGTGCAACCGTCAGCGCGGCAGCGGCAGGAACGATCACCTCGCTTGGGCGGCCCGCGAAAGCATCGAGGTCGTCACCGCGGATGGTGAGCCCGTCGCCGTGACCATCGAGATTGTCGACGGCCGGGTTATCGCCCGCATGTCTTAGCCCTTTGACTCGCGGGGGCGTAGTACGCCGCGAATACTGACGCCTATCTGCGCAATGTGCGGCAGGGATATGCACATCCCATTGTAGGAGGTGCGCGTGGCAATCC
TTAAAACAGCTCTGGGGTTGCTCCCACCCCAGAGGCCCACGTGGCGGCTAGTAATCTGGTATCAGGTACCTTTGTACGCCTGTTTTATATCCCTTCCCCCGTAACTTTAGAAGCTTATCAAAAGTTCAATAGCAGGGGTACAAGCCAGTACCTCTACGAACAAGCACTTCTGTTTCCCCGGTGAAATCATATAGACTGTACCCACGGTCAAAAGTGATTGATCCGTTATCCGCTTGAGTACTTCGAGAAGCCTAGTATCGCCTTGGAATCTTCGACGCGTTGCGCTCAACACTCTGCCCCGAGTGTAGCTTAGGCTGATGAGTCTGGGCACTCCCCACCGGCGACGGTGGCCCAGGCTGCGTTGGCGGCCTACCCATGGCTGATGCCGTGGGACGCTAGTTGTGAACAAGGTGTGAAGAGCCTATTGAGCTACTCAAGAGTCCTCCGGCCCCTGAATGCGGCTAATCCTAACCACGGAGCAATCGCTCACGACCCAGTGAGTAGGTTGTCGTAATGCGTAAGTCTGTGGCGGAACCGACTACTTTGGGTGTCCGTGTTTCCCTTTATATTCATACTGGCTGCTTATGGTGACAATTTACGAATTGTTACCATATAGCTATTGGATTGGCCACCCAGTGCTGTGCAATATATTTGAGTGCTTCTTTCATAGGTGTTACCAACATCACATTTAAACCACAATAGTCAGTGCAAATGGGGGCTCAAGTTTCAACCCAAAAGACCGGTGCACACGAGAATCAAAACGTGGCAGCCAATGGATCCACCATTAATTATACTACCATCAACTACTACAAAGACAGCGCGAGTAACTCCGCTACTAGACAAGACCTCTCCCAAGATCCATCAAAATTCACAGAACCGGTTAAGGACTTAATGTTGAAAACAGCACCAGCTTTAAACTCGCCCAACGTGGAAGCATGTGGGTACAGTGACCGTGTGAGGCAAATCACTTTAGGTAACTCGACCATTACCACACAGGAAG
GTTTTGAAACAAACAAAACAGAAAAGCGAACCTAAACAATGACTCTAAAAGTTATTCTTGGAGAACACCAGATCACCCGAACTGAATTGCCAGTCGGGATTGCAACCGTATCTGGGTGCGGTGCCGTAGTGTACTGCATATCCAAGTTCTGGGGCTATGGGGCAATTGCGCCCTATCCTCAGAGTGGAGGGAACCGAGTTACACGCGCATTGCAACGGGCTGTCATTGACAAAACGAAGACCCCGATAGAGACACGTTTCTATCCGCTTGACAGCCTGCGTACCGTAACGCCTAAGCGTGCCGTAGACAACGGGCATGCCGTTTCAGGGGCCGTACGTGATGCCGCACGTCGTTTGATCGACGAGTCCATCACGGCCGTTGGAGGATCCAAATTTGAGGTCAACCCCAACCCAAACTCAAGCACTGGACTGCGAAACCATTTCCACTTCGCCGTCGGTGATTTGGCACAAGATTTCCGCAATGACACACCTGCGGATGATGCCTTCATCGTCGGTGTTGATGTTGATTATTATGTCACCGAGCCTGATGTGCTTTTAGAGCACATGCGTCCAGTAGTGTTACACACCTTTAACCCGAAGAAAGTGAGCGGTTTTGATGCTGACTCACCATTCACCATTAAGAATAACTTGGTTGAATATAAGGTTAGCGGTGGAGCAGCATGGGTCCATCCAGTTTGGGATTGGTGCGAAGCTGGTGAGTTTATCGCTAGCAGAGTCCGTACCAGCTGGAAGGAGTGGTTTTTACAACTACCACTGCGAATGATTGGTTTGGAGAAGGTTGGCTATCATAAAATCCATCATTGTAGACCGTGGACTGATTGTCCAGATCGTGCACTTGTCTACACTATTCCGCAATATGTCATTTGGCGGTTTAATTGGATTGATACCGAACTACACGTGCGAAAACTGAAACGGATTGAATACCAGGACGAAACCAAACCTGGTTGGAACAGATTGGAGTATGTGACCGACAGGAATGA
TACTAGGCACAATATGACTGCTTTACCCCCACTAAACAATGAAAAATACGCCCCCTCTAGTGATATTACTTTAAAATATTTGATCCTAAAGTTTCAAGACATAACTATTATTATGTGTTGAAAAAATTATACTCAATCCCTACAGCCGTTGTCACGTCTAGGTTTGAACACACTTTACTGTACTAAAGTTATGATAATTTTGGGTGCAAAATAGATATTTTTTATACAAATATAGAGATAGTAGAGTATTTTTATATCCTTATATGATATATATTACTATTTAATATTATTTAATATTTTGTATTATGTAATAATTACTACTATATATTATTAATAATGGAAAATGAAGTTTTGTATTTAGTTTATTGCAATATCGAAATAAAAGCTTATATAATGAAACAAATACTTCACTATTAACTTTCACTCTATTGTGAATCTTCTACTCTATTAGTGTAATTTTACATCATACTATATTATCTTTATTTATCTTCATTTATCTATACACATTTTAATTATCTATATAAAAATAAAAATCAAATAAATAAAAACAAATTAAAAAATATATTAACTTTTTATTGATAAACCTTTCCATATATGTTATAATGTATACAAGGAGGTGAGGAAATGGGGGAGAAAATAAAAGAGTTTCTCCAGTTGACAAATGAAATTATCAAACAACTCGAGAAACTCGCAATCAATTTAATATCCTTAATTGGCTGGATTGCAATACTAATCTTTACAATTAAAGGTATATTTAAATAATTACATAAGGGGTTAAGTTCACACCTTAATCCCTTATCAAAATTATATCATATTTTCCCTCATTAAATCAATATGAAAAAACTATACAAAGATTTATCTATCAGAATCATACGACTTATAGGATTAATAACATTCTTAATAATCTCTTTATATTCTATTTATCAAACTTTTATTAAGTAAATTACATGTTACACTTTACTATTAATATAATTCTAGTTTTACGTATACAGTATATGTT
GCTATTCGCGGTCATGGCTTACATCGCAGTTCCTGCGGTGGTGGATTCACGTTCGAGTGAGGCTATTGGACTGCTAGAATCGTTTGGAGTAGACGCTGGGGCTGACGCGAATGACGTTTCATATCAAGATCATGACTATGTGTTGGATCAGTTACAGTACATGTTAGATGGATATGAGGCTGGTGACGTTATCGATGCACTCGTCCACAAGAATTGGTTACATCACTCTGTCTATTGCTTGTTGCCACCCAAAAGTCAACTATTAGAGTATTGGAAAAGTAATCCTTCAGCGATACCGGACAACGTTGATCGTCGGCTTCGTAAACGACTAATGCTAAAGAAAGATCTCAGGAAAGATGATGAATACAATCAGCTAGCGCGTGCTTTCAAGATATCGGATGTCTACGCACCTCTCATCTCATCCACGACGTCACCGATGACAATGATACAGAACTTGAATCGAGGCGAGATCGTGTACACCACGACGGACAGGGTAATAGGGGCTAGAATCTTGTTATATGCTCCTAGAAAGTACTATGCGTCAACTCTGTCATTTACTATGACTAAGTGCATCATTCCGTTTGGTAAAGAGGTGGGTCGTGTTCCTCACTCTCGATTTAATGTTGGCACATTTCCGTCAATTGCTACCCCGAAATGTTTTGTCATGAGTGGGGTTGATATTGAGTCCATCCCAAATGAATTTATCAAGTTGTTTTACCAGCGCGTCAAGAGTGTTCACGCTAACATACTAAATGACATATCTCCTCAGATCGTCTCTGACATGATAAACAGAAAGCGTCTGCGCGTTCATACTCCATCAGATCGTCGAGCCGCGCAGTTGATGCATTTGCCTTACCATGTTAAACGAGGAGCGTCTCACGTCGACGTTTACAAGGTGGATGTTGTAGACATGTTGTTCGAGGTAGTGGATGTGGCCGATGGGTTGCGCAACGTATCTAGGAAACTAACTATGCATACCGTTCCTGTATGTATTCTTGAA
AGAATTCGTCTTGCTCTATTCACCCTTACTTTTCTTCTTGCCCGTTCTCTTTCTTAGTATGAATCCAGTATGCCTGCCTGTAATTGTTGCGCCCTACCTCTTTTGGCTGGCGGCTATTGCCGCCTCGTGTTTCACGGCCTCAGTTAGTACCGTTGTGACCGCCACCGGCTTGGCCCTCTCACTTCTACTCTTGGCAGCAGTGGCCAGCTCATATGCCGCTGCACAAAGGAAACTGCTGACACCGGTGACAGTGCTTACTGCGGTTGTCACTTGTGAGTACACACGCACCATTTACAATGCATGATGTTCGTGAGATTGATCTGTCTCTAACAGTTCACTTCCTCTGCTTTTCTCCTCAGTCTTTGCAATTTGCCTAACATGGAGGATTGAGGACCCACCTTTTAATTCTCTTCTGTTTGCATTGCTGGCCGCAGCTGGCGGACTACAAGGCATTTACGGTTAGTGTGCCTCTGTTATGAAATGCAGGTTTGACTTCATATGTATGCCTTGGCATGACGTCAACTTTACTTTTATTTCAGTTCTGGTGATGCTTGTGCTCCTGATACTAGCGTACAGAAGGAGATGGCGCCGTTTGACTGTTTGTGGCGGCATCATGTTTTTGGCATGTGTACTTGTCCTCATCGTCGACGCTGTTTTGCAGCTGAGTCCCCTCCTTGGAGCTGTAACTGTGGTTTCCATGACGCTGCTGCTACTGGCTTTCGTCCTCTGGCTCTCTTCGCCAGGGGGCCTAGGTACTCTTGGTGCAGCCCTTTTAACATTGGCAGCAGGTAAGCCACACGTGTGACATTGCTTGCCTTTTTGCCACATGTTTTCTGGACACAGGACTAACCATGCCATCTCTGATTATAGCTCTGGCACTGCTAGCGTCACTGATTTTGGGCACACTTAACTTGACTACAATGTTCCTTCTCATGCTCCTATGGACACTTGGTAAGTTTTCCCTTCCTTTAACTCATTACTTGTTCTTTTGTAATCGCAG
AGTTGTTAGTCTGTGTGGACCGACAAGGACAGTTCCAAATCGGAAGCTTGCTTAACACAGTTCTAACAGTTTGTTTGAATAGAGAGCAGATCTCTGGAAAAATGAACCAACGAAAAAAGGTGGTTAGACCACCTTTCAATATGCTGAAACGCGAGAGAAACCGCGTATCAACCCCTCAAGGGTTGGTGAAGAGATTCTCAACCGGACTTTTTTCTGGGAAAGGACCCTTACGGATGGTGCTAGCATTCATCACGTTTTTGCGAGTCCTTTCCATCCCACCAACAGCAGGGATTCTGAAGAGATGGGGACAGTTGAAGAAAAATAAGGCCATCAAGATACTGATTGGATTCAGGAAGGAGATAGGCCGCATGCTGAACATCTTGAACGGGAGAAAAAGGTCAACGATAACATTGCTGTGCTTGATTCCCACCGTAATGGCGTTTTCCCTCAGCACAAGAGATGGCGAACCCCTCATGATAGTGGCAAAACATGAAAGGGGGAGACCTCTCTTGTTTAAGACAACAGAGGGGATCAACAAATGCACTCTCATTGCCATGGACTTGGGTGAAATGTGTGAGGACACTGTCACGTATAAATGCCCCCTACTGGTCAATACCGAACCTGAAGACATTGATTGCTGGTGCAACCTCACGTCTACCTGGGTCATGTATGGGACATGCACCCAGAGCGGAGAACGGAGACGAGAGAAGCGCTCAGTAGCTTTAACACCACATTCAGGAATGGGATTGGAAACAAGAGCTGAGACATGGATGTCATCGGAAGGGGCTTGGAAGCATGCTCAGAGAGTAGAGAGCTGGATACTCAGAAACCCAGGATTCGCGCTCTTGGCAGGATTTATGGCTTATATGATTGGGCAAACAGGAATCCAGCGAACTGTCTTCTTTGTCCTAATGATGCTGGTCGCCCCATCCTACGGAATGCGATGCGTAGGAGTAGGAAACAGAGACTTTGTGGAAGGAGTCTCAGGTGGAGCATGGGT
GATTTAAATTATTGCAACAACAACAACAATTACAATAATAACAAACAAAATACAAACAACAACAACATGGCACAGTTTCAACAAACAATTGACATGCAGACACTTCAGGCTGCAGCGGGACGTAACAGCCTGGTTAACGATTTAGCCTCTCGACGTGTTTACGATAACGCGGTCGAGGAGTTAAATGCGCGTTCAAGACGTCCTAAGGTTCATTTCTCCAAGTCGGTGTCGACGGAACAGACACTACTAGCTTCAAACGCTTATCCGGAGTTTGAGATTTCCTTCACTCATACCCAACATGCCGTACATTCACTTGCCGGCGGGTTGCGGTCTCTTGAGCTGGAATATCTCATGATGCAAGTTCCTTTCGGATCTCTGACGTATGATATCGGCGGTAACTTTGCTGCGCACCTTTTTAAGGGTCGTGACTACGTGCACTGCTGTATGCCAAATTTGGACGTTCGCGATATAGCTCGCCATGAAGGACATAAGGAAGCCGTTCACGGCTACATCTCCCGCTTGAAAAGGCAAAGGAGACCTGTTCCTGAGTATCAGAGAGCTGCGTTCAACAACTACTCGGAGAATCCGCATTTCGTTCATTGTGACCAACCTTTTCAACAGTGTGCCTTAAGTACTGTGAACGGTGATGACACTTATGCTATTGCCCTTCACAGTGTATACGACATTCCTGTTGAGGAGTTCGGTAGTGCGCTACTCAGGAAGAACGTCAAAGTTTGTTATGCGGCTTTCCATTTCCATGAGAATATGCTACTCGATTGTGACACAGTCACTCTTGAGGAGATTGGAGCTACATTTCAACGTGCAGGCGACAAGTTAAACTTTTTCTTCCACAATGAGAGCACTCTCAACTATACCCACAGTTTTAGTAATATAATTAAGTATGTGTGTAAAACCTTTTTCCCCGCCAGTCAGCGGTTTGTGTATCATAAGGAGTTTTTAGTTACAAGAGTCAATACGTGGTATTGTAAGTTCACTAGAG
AAGAAACCTAACCAGTTTCTCGTTGATCAGCGATCATGGATTCAATCCCGTATGTGATCCTGCGCATACTCGATTTTATCTTCCACTCCATCTTCTTTCCATCTTTACTCTTTATCATCAACCACAACACCACCATCCTGTGGGCATGTGCCTGTGCCTATGGGTTCTACCGTGCATTCCGCCTCATCTTCAAGATAAAGGTGGAAGTACACCCAGCCACCCGAGCCGTCTTCAAGGATATGGTCACTCGCTTCCAGCGGGAGAGTATGTTCTCACCTGACGACGAAGTGCCGGAGGGCATCCCTATCCACGAGGATGTTGACCTTGTTAGCGACCCCACACACAAAGATATTAAGCGGGTCCGTGCTAGCAGGCGAGTCTCTTATGCCGTGAGGGTTGCCCATGTAGCCAAGTCTAAGGTGGGATTGCTCGCCAATACCAAGGCGAATGAGCTGGTGTACTCCCGTCTTTGCCGAGACGAGATGGTTACCCACGGTGTGCGCCCATCGCACATTGCACACGCAGTGCCGCTTGCTGTCGCGGCCTGCTTCATACCGTTGGACAGTGATTTCCTTGCAGCTTCTATTAGAAACTGCGATGAGATGGAGGAGCGGAGGGCCGTACTAGGGCCCTCATATGGAAAATAGGGAGGCCTACTCTGCACCAGCGGGTTTACCACGCCTACTTGGCGTGGTAATCCAGAGGGTTTGCTGGTGAAGAGAGGACCACCTCTGGCTAAACCTAGGAAACTGTACCGTTTTTCTGGGTTTGGGACTCATATACGGTACGGAGTGCACGATCACTCATTGGGCAATGTTCGGAGGGGACTTGTTGAGCGGCTATTCATGGTTGAAACCAAGGATGGCTTAGCTCCAACACCACAGCCCACCCCTGGCGTGTACGCCAAGTTATCCCGGTTTCATGACCTTGTTAGTGCCAACCTAACCTCGACCACCAGATTAACATACGAGCAATTCCTCGGATTTTATTCTGGTCGCAA
GCAAAAAGAATATTCCAAAGAAAAGTGTGCCGAGTGTTCATACAACTGAATTTCAGAACGAGTAATCCTGTTAAGGAAGAAAAGTTTGAACAGACGCCTGCTGTTGAGTGTGACGATACACATAGAGACAACACTTCTGCGTGTTCTGGTATTGGAAGTAATCGTCGCAAAGACGATATCGATAGACTGCAATCGGATCAAAAAGTTCACGGCACTTCAAGCGCTGACTGTAATACCTCCAAACGGCAGTGTAAACACTTTAAAATACTCCAGACCGAGTGTGGTTCCTTAAAGCTTCCGCCCCGTTACCAAGGTAACCGTGAGGCTCCTGTTGTCATTGCAAAAATTTGTGTAGAGTGTGGTTTTAAGCCTACGGGAAAACCGCTGAAACCTTTTCGAGGGGATCATTTTCGCACATCAACACTGTTGAAGAAATTCGACAAATATCTTTCGGAGAAATCAGGAAAAGGTTGTAATTTGACGAAGAAGGAAAACGAAGTTGTGCTTTCTAAATTAAGAGCTAGAAGACCAGAGGTGCCATTCTTTGCTGGTGTGATCTCGGGTGTGCCAGGCAGTGGAAAGACAACTTTGTTGAGAAAATTACAAGTCGAAGGTTGTTTGAATTCTGTGGTTATTTTAGGTAACCCTAATTTAAAATCCTCTTTTTCGAACGTTCAGAATTCATACACGGTTAAAGAGTTGTTGCTGTTGGACTTAAAGTTAGTTTTGAGGTTATTTTCTTTGACGAATAATACCTTGGCCAGCAACGGTGAAATTCTTTTATTACAGAGTCTGTTAGGTGCTAAATATTTGGCACTGTTTGGGGATAGAGCTCAAGGGAGTTCCAACACCTGTGATAGTCCCGAGTGGTTAAATTTTCCTGTAGTCTTCCATTTGTCTAGCAGTAGACGTTTTGGAAAGGCTATTGCTGCGTTGTGTCGCGGTCAAGGATTGGATTTCGAGGGTTGTGATAAGGAAGACGAATGTGAAGCAGAGGCGG
ACCGGATGGCCGCGATTTTTTTTAAAGTGGTCCCCGCATGCGCTGGTGTCCAATCCTATCCGCTCCTCAAAGCTTAATTATTAAGTGGTCCCCTATATAACTTGGTCCCCAAGTACTAAAGCTAAACATGTGGGATCCTTTACTAAACGAGTTTCCCGAGACCGTACATGGTTTCAGGTGTATGCTAGCAATTAAGTATTTGCAACTGGTAGAAAATACGTACTCTCCAGATACATTAGGGCACGACTTAATTCGTGATTTAATTTCAGTTATTCGTGCTAGAGATTATGTCGAAGCGACCCGCCGATATAGTCATTTCCACACCCGCATCCAAGGTGCGTCGCCGGCTGAATTTCGACAGCCCGTATGTCAGCCGTGCTGCTGCCCCCACTGTCCTCGTCACAAACAAAAGGAGGTCATGGGTGAATCGGCCCATGTACCGAAAGCCCAGGATGTACAGGATGTACAAAAGCCCTGATGTGCCTCGTGGTTGTGAGGGTCCATGTAAGGTCCAGTCGTATGAACAGCGTCATGATGTAGCACACGTAGGTAAGGTAATTTGTGTGTCGGATGTTACCCGTGGTAATGGTTTGACTCATCGAGTCGGGAAGAGGTTTTGTGTTAAATCAGTCTATGTTTTGGGCAAGATATGGATGGATGAGAACATTAAGACCAAGAATCATACCAACACAGTCATGTTTTTTCTAGTTCGTGATAGGAGACCATTTGGCACTCCACAGGATTTTGGCCAGGTGTTTAACATGTATGATAATGAGCCTAGCACTGCTACTGTGAAGAACGACAACAGGGATCGCTTTCAAGTTCTACGGCGTTTTCAGGCGACTGTTACGGGTGGTCAGTATGCAAGTAAGGAGCAAGCAATAGTTAGGAAATTTATGAAGGTTAACAACCATGTGACTTATAACCATCAAGAGGCTGCGAAGTATGATAACCACACAGAGAATGCTTTGTTATTGTATATGGCATGTACTCATGCTAG
CATCATCAATAATATACCTTATAGATGGAATGGTGCCAATATGTAAATGAGGTGATTTTAAAAAGTGTGGATCGTGTGGTGATTGGCTGTGGGGTTAACGGCTAAAAGGGGCGGTGCGACCGTGGGAAAATGACGTTTTGTGGGGGTGGAGTTTTTTTGCAAGTTGTCGCGGGAAATGTGACGCATAAAAAGGCTTTTTTCTCACGGAACTACTTAGTTTTCCCACGGTATTTAACAGGAAATGAGGTAGTTTTGACCGGATGCAAGTGAAAATTGTTGATTTTCGCGCGAAAACTGAATGAGGAAGTGTTTTTCTGAATAATGTGGTATTTATGGCAGGGTGGAGTATTTGTTCAGGGCCAGGTAGACTTTGACCCATTACGTGGAGGTTTCGATTACCGTGTTTTTTACCTGAATTTCCGCGTACCGTGTCAAAGTCTTCTGTTTTTACGTAGGTGTCAGCTGATCGCTAGGGTATTTATACCTCAGGGTTTGTGTCAAGAGGCCACTCTTGAGTGCCAGCGAGAAGAGTTTTCTCCTCTGCGCCGGCAGTTTAATAATAAAAAAATGAGAGATTTGCGATTTCTGCCTCAGGAAATAATCTCTGCTGAGACTGGAAATGAAATATTGGAGCTTGTGGTGCACGCCCTGATGGGAGACGATCCGGAGCCACCTGTGCAGCTTTTTGAGCCTCCTACGCTTCAGGAACTGTATGATTTAGAGGTAGAGGGATCGGAGGATTCTAATGAGGAAGCTGTAAATGGCTTTTTTACCGATTCTATGCTTTTAGCTGCTAATGAAGGGTTAGAATTAGATCCGCCTTTGGACACTTTTGATACTCCAGGGGTAATTGTGGAAAGCGGTACAGGTGTAAGAAAATTACCTGATTTGAGTTCCGTGGACTGTGATTTGCACTGCTATGAAGACGGGTTTCCTCCGAGTGATGAGGAGGACCATGAAAAGGAGCAGTCCATGCAGACTGCAGCGGGTGAGGGAGTGA
GGATCCCAATTATTGGTCTAGATCTAAAAAGCATATGACGCCGTTTTGGAGAGGCTCGTACAATTACAAAAAAAGTTACTGGAAAACGGTCGATAAAAAACATAACGTCAATTTGATGCTCTATAACGAGAACGTTTTGCTTTAATTGGGCCGTGACTAATAATTGCGATAACAATGAGAGAATTTCTCGTCAATAACGATGATAAGATACGTTGCGACCACAGGAGCGCACCGATTTTTGTTAGCGCAAACACTTGCGGTAGCGGAAAATGGATAACGGAACGCAACGTTAAGCTGCTTAAGGATCTGATTCAGAACGTGGAACCGGCCGACATGTTGCTGAAACTGTTCAGCGAATTATCCCAAAGGTCTTAATATTTTTAAAATGGTAGCCAGAGTGGCCGTGATGCCAGCCACCGAAGAGTTCAGATTGGTCACCGTCGTGTTAATGTCTGTTATCTTACTAACCGTATTGTTGACGGCAGCGGTGTTTGTGTTGACCAGAGTGGTAATGGCTGACGTTTGATCTGCGACATTTTTGATATCTTGTCTAATAACTAAAAATATGTTATCTTGTGTACTCATTTTTCTTAAGTAAATAATATGCATTATGTGACGTTTGAGAATTTCAACTTTCCTGTGCTATTGTGCGAAGATAGACATTTTTACTTTGGTTTATTTGAAGTGCAGCACCATTTTAAAATAAAATGTGTCAATGTTGAACAGTGTAAAAGGTATCAAAATAAATTGTTTATACCGTACATAAGTCTTGTTATTTTACTGACCGCCAACGGTGTGCCGTACAAACGATACGAATCGCTGGTGAACTCCGTACCCAACATACCGGACGCTATCACAACTATTGGTGATGACGTTAAAATAATAAAACAATTTGTTACAATTTCACCCAATTTATTATAAGGAATTTTTATTTTTACAAAAACATGGGATACAATAAATCGCTTAGGTACAGCCGCCACGATGGCAGCACTTGCGTCAT
GCTATTCGCGCCTATGGATGCATCTCTCATTACAGAGATACGGAAAATAGTACTCCAACTATCTGTATCAAGCAATGGCTCCCAGTCAAAAGAAATCGAGGAAATCAAGAAACAAGTCCAGGTCAACGTTGATGATATCAGGGCTGCCAATATTAAACTCGACGGACTTGGAAGACAGATTGCTGACATCAGCAATAGCATCTCAACCATTGAGTCAAGATTGGGTGAGATGGATAATCGACTTGTGGGTATCTCGAGTCAGGTCACGCAATTATCTAACTCAGGTAGCCAGAACACTCAGAGCATATCCTCATTGGGTGACAGAATCAATGCTGTCGAACCACGAGTTGACAGTCTGGATACGGTCACGTCTAATCTCACTGGACGAACATCCACTTTGGAGGCAGATGTTGGAAGCTTACGGACAGAACTAGCAGCGCTAACAACACGGGTGACAACTGAGGTTACAAGGTTAGATGGTCTAATCAATAGTGGCCAGAATTCGATTGGTGAGCTATCCACAAGACTATCCAATGTGGAGACGTCTATGGTGACGACGGCTGGACGGGGACTGCAGAAAAACGGAAACACCTTGAACGTCATTGTAGGTAATGGAATGTGGTTTAATAGTTCTAATCAATTGCAGCTCGACCTTTCGGGGCAATCAAAAGGGGTGGGATTTGTCGGCACAGGAATGGTGGTTAAGATTGATACTAATTATTTTGCTTACAATAGTAATGGAGAGATTACATTGGTGAGTCAAATCAATGAATTGCCATCGCGCGTATCAACACTGGAATCAGCGAAAATCGATTCAGTTTTACCTCCATTAACCGTACGCGAAGCGAGCGGCGTACGTACCCTGAGCTTTGGTTATGATACGAGCGATTTTACAATCATCAACTCCGTACTGTCGTTACGGTCACGTTTGACTCTTCCGACATACAGGTACCCTCTGGAGCTCGACACAGCAAATAATAGAGTGCAGGTGGCAGATCGT
TGGTATCAGAGCCATCCATTTTGTTGAGGGAGGAAACATTTCTCACCATAATGACTTCTCCTTCTGATTATCAATCCAATTCCTCTCTGGCTACCACTTATTCTAATGCACCTAAACTCTCTAAAGCTTTGTCTAATAAATATGACTACCTTTATGAAGTAGATATCCTTAAAGAAAACCAAAAAATATCAGATACCTATCTTCCTTTGTTAAATCCTTACTCTGCTTTTGCAAAGAGATCCGTTACCCCTTGGTCTCAGATCCGTTCATTAGTCCAGTCTAAGCCTCGCCATGTGAAAGAATATGTTGCTGCTTCCAAATTAGATCAGCATCCTGTCTTTGCTACAGGAGAAGAACAGTTTGTTACTCTACATATTCCAGAAGAATTTGCTTCTCACTGGAAATCCCACCAATTCACTCATATCCACTTTGGTGCTGTTAAAATTGCCCTTACCTACCATGGAAGAAAGGGTCAACCTGTTGTTGCCAGATTAGCACTCTTAGATACTAGATATCTTGAATACCAACATGCTAATCTTGGAACTGCTGAAATCACTCTCAATGCAGGCACAGTCTTCATTACTCTCTTCCCTAACTTTACCATGTCTTTATCAGACGCCAATCTGTCCACAGCCTTAAAAATCCAAGTCCAAATCCAAGGAGCTCCCCTTACAAAAGACTCCATCCAGGCAACTTTACATTACCAAATTGCTTGGCGTGTCCAAAATCATGCTATGGATTTGACTCTCCCTGGAGGTGAGGAAGCCTTGTTCCTCAAAATTGATGCCGGAAGTGGAGCCACCCAATGTACCCAAGTCCCTAGACAGTTGTCAAAAGAAGATCTAATCAAAATATTGCCTGATTCTTGGGTAACAAATTATGAAAAGTTAAGGGAACCAGAAGAACCTCTCCGTTCCACTGAAGTCTCAATGTCAAAGAGACATGATAAATCAGTAGCTATCAGTTTTGATCATTCCCATTATAAGAAGCTCAGAAACAC
GATAAACACTCCCGAAAATAATTGACTTAAACAACGCGACAGTTCAAGCAAATTACTTAACATGGCACTTACTTACAGAAGTCCAATCGAGGAAGTGTTAACACTACTAGAGCCTAATGCTCAATCCCTAATTTCCAACGTCGCCACCAGCAGCTTTCAAGAGAGTGAGAAGGATAACTTCGCCTGGTTTTGCTACCATGTGTCGGCTAGCGCCAAGGAACACCTTAGTAGAGCAGGAATTTACCTAAGCCCCTACTCGGGGTATCCTCACTCTCACCCGGTGTGCAAGACATTGGAAAACTACCTACTGTACAAAGTTCTACCACCACTTGTAAATAACACCTTTTATTTTGTAGGAATAAAAGAATTCAAGCTCAATTTTCTTAAGAAGAGAATCAAACAGATGAGCATGATTCAAGCCATAAATAGGTATGTGAGCAGTGCCGATAAGTTGCGATATGGTAATGAGTTCGTGATCAAATTCGGCGCGGCTTCGCCCGAACTCAAGCGGCACCATGGCTATTCACTGGATCCAGCCTTGCGTGATCTTTTACCGAACATAAAGAGGGATTCTAATCTCTTCTTCCACGATGAGATGCATTATTGGGAAAAGAACCAGTTGATCCACTTCTTGGAGCAATGCAGACCCAACACATGCTTGTGCACCATTGTGTACCCAACGGGGATATTCGTTGGGGCCCGACGTTCTTTGAATCCGTGGGCATATGAGTTTGAGATCAAGAGAGACAAGCTGCTCTTTTACCCAGATGGGGTGCGTAGTGAAGGCTATGAGCAGCTAGTCAACTGTGGTTATCTCCTCCGCACTAGAAAGATATTGCTAAGGGATGGCACTATGTACAGCGTTGATCTAGTGTGCAGCAAATTCGCCCATCATCTAATAGCGATCACCAAGGGCGATTTGATCACACCGACTTACCGTAGCTTCGGCCCTTTTGAGGCAATCAAAAGTGCGGGCTTGCAGGGGATAAGTAAAGGTAGG
TTAAATTATAAAATCTCAACACAACTTATGCAAAGACAAAACAAACCAACTATAATCAAGCAATTTACTAAGCAAAACACCAATAGCAACATGACTAAAGCAACATTTTTCGTTAGAAACGTCAACTATGGGAATGCCAGAGCATCGGCATTGAGCGAGGAAGATAAGATCGCGCAGCGGCGTGAAATACTTGGCAACATACTTGATCGGTTGCAGACTAATAATCAGGCTCCATCATATGTTTTTGGGGCAACTGGTTACGGGAAAGTCCAAAATAGCAAAGCGTTATGTGCAAAGCGCATGGGAGCCCGGTATAACTGGGACGATGATGTATATGAATGCACTACCTGTAGTGGTGCATTTCAGACAAAACTGGACTTTAAGGAACATGACTGCGATGAGGAGAATGAAGACATTGACATGACTCCTGAAAATTTCTCTCTCAAAGCAGAGGAGTTTCCCAATCTGCAAGCAGACATCATTAGTGAGCCGAAGAATGAAGATGCCGTTGTCTTCTTTGGAAGCTTTGAAACACCTGTGCCACTTGTGAGTGCAACCAAACTTAACGAAGCACCTATTATACATGAGTGTCAACAGGAGCTTATTAACGTGTCAAACGATAAACTAGAGCAAGGCGAAGTTAGCGTATCAAAAAGCATAGAGGAAACCCATGTCGCGGAACACAAGAAACCAGATCCGTCTTTGGTCAGCCTACAGAGCAGGCAACGTACTAAGCATGCATCGAAAAAGATGAGTGGAAACAGCTTTCCCGAGTTGATCCAACATCTTACCCGGATAGTGCATGATAGACAGCTCGATGTTCATTTCGTAGGTAAGAGGAGATTGGACGGTCGCTGTGTGCGAAACAATGGGAAGTCTTACTTACAGCTACAGACTAAACACACTCTAGGTCTTAAGAGAAAAGTGGATTGCCACATCCCAAAGGGCCTGGAGCACATAATACACGCAATTGCAAAGGGTAGTGGCTACAAAGCACGTA
CATCATCAATAATATACCGCACACTTTTATTGCCCCTTTTGTGGCGTGGTGATTGGCGGAGAGGGTTGGGGGCGGCGGGCGGTGATTGGTGGAGAGGGGTGTGACGTAGCGTGGGAACGTGACGTCGCGTGGGAAAATGACGTGTGATGACGTCCCGTGGGAACGGGTCAAAGTCCAAGGGGAAGGGGTGGAGCCCTGGGGCGGTCCTCCGCGGGGCGGGGCCGAGCGGCGGAAATTCCCGCACAGGTGGAGAGTACCGCGGGATTTTGTGCCCTCTGGACCGGACCTTCGCCCTCCGGTGTGGCACTTCCGCACCACACGTCCGCGGCCCGGTATTCCCCACCTGACGACGGTGACACCACTCACCTGAGCGGGGTGTCCTTCGCGCTGAGAGGTCCGCGGCGGCCGCCCGAGATGACGTGTGTGGGTGTATTTTTTCCCCTCAGTGTATATAGTCCGCGCAGCGCCCGAGAGTCACTACTCTTGAGTCCGAAGGGAGTAGAGTTTTCTCTCAGCGGAACAGACCCTCGACATGGCGAACAGACTTCACCTGGACTGGGACGGAAACCCCGAGGTGGTGCCGGTGCTGGAATGGGACCCGGTGGATCTGCGCGACCCCTCTCCGGGGGATGAGGGCTTCTGTGAGCCGTGCTGGGAGAGTCTGGTCGATGGACTGCCGGACGAGTGGCTGGACAGTGTGGACGAGGTGGAGGTGATTGTGACTGAGGGGGGTGAGTCAGAGGACAGTGGTGGGAGTGCCGCTGGTGACTCAGGTGGCTCTCAGGGGGTCTTTGAGATGGACCCCCCAGAAGAGGGGGACAGTAATGAGGAGGATATCAGCGCGGTGGCTGCGGAGGTGCTGTCTGAACTGGCTGATGTGGTGTTTGAGGACCCACTTGCGCCACCCTCTCCGTTTGTGTTGGACTGCCCCGAGGTACCTGGTGTGAACTGCCGCTCTTGTGATTACCATCGCTTTCACTCCAAGGACCCCAATCTGAAG
CGCAAAATTTGACAAATTTTGGCCTGTGTATACGGGTGTTTTATTCTTCGAGCTTATTGTCTACAGCTCAAGAATTCAAGCCTCCATCACGTTCTGGTCATGTCTGACAGACAATCAGAAATCTCCTCCTCCGTCGCTCCAGGCGACAGCGTTTCTTCCCGTGGCGGGAAGAAAGGTAAACCTGGAAAAGCTGAACGCGCCGCGAGACGGGCAGGTCAGGGTTCCACACCTGGCATTGCTGCCTCCTCCGCCAAAGCTTCTCTTTTCTCGTCTGCTGGCCAAGCAGACATCAACCCCACACCGGGTAAATTTCCTGTAGTCTTCGCTACGGGTGCCGGTGAGCCAACTCGGGACGCCGAATTTTCGTATGATTTTTCGGCTGTCAAGCGATGCGTTGTCGGTTTCGGAGACCGATATGTTAAAAACGCTCGTTACTCCGAGTTCAAGGCCAACTCGGGTGTTGCTGACTCGGCCTTCAAGTGTTACCTTGCTGCCTCCTGTCTTCTGGGCCTTGCCCAACAAACCGTACATGCCCGTGTAAATATGGGTCTTCCACAGGGCGATTTCGCTCCTGTGTCCAGTAGTGAAGTGTTAAACTTCACAGCTGTGAAGGCCTATATCGGGCAGTTTGGTGAATTTGCTGTTCCGTCTACCGGAACCAGGTACATGCTGGCTGATTACCAGAGTACCGTGTGTAAGCTAGTTTATCTGGCTGATAAGTGTCTCCGTGATGCAAATCACAACACGGTGCTCTCTCGGGCGTGGCTGCCCATGAGTTCAGGTGATCGAACAACGAAAGTTGTGATAGCTGCTGCCCTGTCCCAACTCCTCAGTAATGCGGAGTTGAAGATCTCCAGTACAGTGTTGGAGGACGCTGTGTTATCTGGAGATGTCCCAGACGCGTGGAACGCTGTGAAAACAGTGTTCGGGGATGCCCCTGGAGAGGGCGTTCCTGATGCTCGTGATAGATTTGACTTTTTGTTCAAATCGTATGCTGACG
GATAAAAGTTTTTTACATTGAACAAAAACAATATACATTACTTTTATAACAATACACAATACATGGCAAACATTACACAACATATCAATGATACCAGGGAGGCTGCGGCCGCCGGGCGTAATCCGCTCGTGGCGCAGCTGGCTTCGAAGAGGGTTTATGATGAGGCTGTCAAGTCTCTTGATTCTCAAGATAAACGCCCTAAGGTGAATTTTGCTCGGGTATTGACCACAGAGCAGACGAGGAAGGTCACGGAGTCGTATCCGGAGTTTTCGATCAGTTATACTGCATCGGCCTTATCTGTGCATAGTTTGGCGGGGGGACTGCGATATTTAGAAGGTGAGTACCTGATGATGCAGGTTCCCTATGGGTCGCCCGTGTATGATATCGGAGGGAATTACTCGCAACATATGCTGAAGGGGAGAGCATACGTACATTGTTGCAATCCGTGCCTGGACCTGAAGGACATTGCACGCAATGAGATGTACAAGGATGCCATTGACCGTTATGTGCATAAGAAACGCGAAGCGCCACGTTCTAATGCTTGGAGGGCTAGGGCAGAGTCCGTCCAAGAAATTAAAGACGGCCGTCTACCTTCATGGCAGATCGATGCGTTTCAGCGATATAAGGATTGTCCAAGAGCGGTCACCTGTAATGATGTGTTCCAAGAGTGTCAGTATGAACATACGAGGAGAGGGGATCGTTATGCAGTTGCTCTGCATTCGATTTATGATATTCCTTTCGAACAGATAGGACCTGCGCTCTTGCGGAAGAATATTAAGGTTCTCTTCGCCGCATTCCATTTCTCAGAGGAGTTGCTGTTGGGGCAAAGTTTTGGTGCCTTGCCTAATATAGGTGCGTTCTTTACCGTCAATGGTGATTCCGTCGAGTTTCAGTTCGAAGAAGAATCTACTTTGCATTATTCACATAGTTTCCAGAATATTAGGAAGATAGTAACTAGGACGTATTTTCCTGCTTCAGATAGGGTAGTTTATGTAAAGGA
AATTCGGGACATACCACGTGGTTTAGTTCCGCCTCAAACTCCAACAAATCGAGATCAAGGGAGAAAGCCTACTCCTCCAACTCCACCTCTAAGAGATACTCACCCCCACTTAACTATGAAAAATCAGACTTTTCATCTCCAGGGGTTCGTAGACGGATTACGAGACTTGACAACAACGGAACGCCAACACAATGCCTATGGAGATCCTTTTACAACACTAAGCCCTGCGGTTCCTACTGTATCCACCATATTGTCTCCTCCCTCGACGACTGGGGACCCTGCACTGTCACCGGAGATGTCACCATCAAGTCTCCTAGGACTCCTCGCAGGATTACAGGTGGTGTATTTCTTGTGGACAAAAATCCTAACAATAGCTCAGAATCTAGATTGGTGGTGGACTTCTCTCAGTTTTCCAGGGGGCATACCAGAGTGCACTGGCCAAAATTCGCAGTTCCAAACTTGCAAACACTTGCCAACCTCCTGTCCACCAACTTGCAATGGCTTTCGTTGGATGTATCTGCGGCGTTTTATCATATACCTATTAGTCCTGCTGCTGTGCCTCATCTTCTTGTTGGTTCTCCTGGACTGGAAAGGTTTAATACCTGTCTGTCCTCTTCAACCCACAACAGAAACAACAGTCAATTGCAGACAATGCACAATCTCTGCACAAGACATGTATACTCCTCCTTACTGTTGTTGTTTAAAACCTACGGCAGGAAATTGCACTTGTTGGCCCATCCCTTCATCATGGGCTTTAGGAAATTACCTATGGGAGTGGGCCTTAGCCCGTTTCTCTTGGCTCAATTTACTAGTGCCCTTGCTTCAATGGTTAGGAGGAATTTCCCTCATTGCGTGGTTTTTGCTTATATGGATGATTTGGTTTTGGGGGCCCGCACTTCTGAGCATCTTACCGCCATTTATTCCCATATTTGTTCTGTTTTTCTTGATTTGGGTATACATTTGAATGTCAATAAAACAAAATGGTGGGGCAATCATCTAC
GTATTCTGTTGGCTTTCACCTGTGTTTGTGCCTCGGTTCAACCACAACCTGAAAGTTTCAGTTCCCAGGAGTATCGGTTTTTCCTCAGAAACCTTACTTCTTCAGAATGTCTAGCCTTGCTATTTCTGCTCTTCCCTCCGCGGTTGCTCAATTGAGTTTTGGTCAGCCTGCTGCCACGGTTGCCAAGTCATTTTACATGACTTCCCTTCCGTCCCTTCAGACTTGCTTCACTCAGTGCGAGTTTTCCTCTCTTTTTATTTGTTTGGCTTCTTTCCAAAAAATAAAAACATTTCTTTCTTTCCTAAGTTCAGTGCGTGAACTCGCTCTTTTTTCTGAACTGTCCACGATTGGATTCTGCTGTGAATTCATTCGCTTAGGTGTTGGAGAACATCCTTTGTTTTTTGTTTCCTTCCAGTGCGGACCTTTGTCCGTGTGTTTGGGGTGTGTGAATGGTATTTTTGCCGTTCTCAACATTTCTTTTCCCTTTTTAGACGTCGCTTCGTTGTTGATGGACGTTGGTGATGTGGTCACTCCGACCAAGGTAAGAATTTCCAAACGTGCGAAGAAGTTGAATAAGCGCGCTTTTTCAATAGCCCGTGCTGCTGCGCGTATTAGGCGTTCCAAGGTTGGAAATAAGGAGGTTCGCATCTCTCATGTGCAGCCCCTCCCTGCTGGTTGCTTACGGTTTTCCCAAAACAAAAACGGAACAGAACTCATCATAATAGGTCGGGACGTAGGTGTTGTGGCGCGCGTAAAAACCGCAGCACCTGTTGTGCGGCGTCGCGGTGGCGGCGGTCGTGTTCCCCTCATACCCCTAGTAGCCGTTTCGCCTTTTGGGGTGAGGTACCGTTGTTACGCGCCTTCATGTGGCGCGATCGCGTGTTTCAAGAATAAGCTCGCTAGCCGTGTTGCCGCTAACGATAGTCGCGCCGAGAAGCTTCTTTCAGCTCGGCGCCGTAAATTGCAGCAACAAAATTTCAACAGTCGTGTGGCGAAGAAA
TTGAAAGGGGGCGCTAGGGTCTCACCCCTAACATGCCAACGACAGTCCCTGCATTGCACTCCACACTTACGTTGTGCGTACGCGGGGCCCGATGGACCATCGTTCACCCACCTACAGCTGGACTCACGACACCGCGTGGCCATTTTAGCTGGATTGTGCGGACGAACACCGCTTGCGCTTCTCGCGTGACCGGTTAGTACTCTTACCACCTTCCGCCTACTTGGTTGTTAGCGCTGTCCTGGGCACTCCTGTTGGGGGCCGTTCGACGCTCCACGGGTTCCCCCGTGCGGCAACTACGGTGATGGGGCCGTTTCGCGCGGGCTGATCGCCTGGTTTGTTTCGGCTGTCACCCGAAACCCGCCTTTCATAAGTTTTACCGTCTGTCCCGACGTTAAAGGGAGGTAACCACAAGCATACTGCCGCCTTCCCCGGCGTTAACGGGATGCAACCGTAAGACACACCTTCATCCGGAAGTAAAACGGCTGCGTCACATAGTTTTGCCCGTTTTCACGAGAAACGGGACGTCTGCGCACGAAACGCGCCGTCGCTTGAGGAAGACTTGTACAAACACGATCTAAGCAGGTTTCCCCAACTGACACAAAACGTGCAACTTGAAACTCCGCCTGGTCTTTCCAGGTCTAGAGGGGTAACACTTTGTACTGTGTTTGGCTCCACGCTCGATCCACTGGCGAGTGTTAGTAACAGCACTGTTGCTTCGTAGCGGAGCATGACGGCCGTGGGAACTCCTCCTTGGTAACAAGGACCCACGGGGCCAAAAGCCACGCCCACACGGGCCCGTCATGTGTGCAACCCCAGCACGGCGACTTTACTGCGAAACCCACTTTAAAGTGACATTGAAACTGGTACCCACACACTGGTGACAGGCTAAGGATGCCCTTCAGGTACCCCGAGGTAACACGCGACACTCGGGATCTGAGAAGGGGACTGGGGCTTCTATAAAAGCGCTCGGTTTAAAAAGCTTCTATGCCTGAATAGGTGA
TATGAAAAATTTCTATGGACTCTTACGTTACCGTGGATCCATCTTTTCACTCTCCCAGAATCTCACTTGAGATTCTGGTCCCTACCAAGTATGCGAAGCTGTTTACCCTTAAGCAGCTCTCTCGCATGCTTGCATTGTCGTGTAAGCACCGTGCACGGCAAGCCGCTAACCCGGTAAGCAAACGGACCTCCCGAGACCGAAATGGGAGTAAAACAATGGGTCAGGGTCCTTCTGCTGTGGCCCCGCAAGTGTCGAAGGGACACAATCAGCAAGTAGATGGAGGGGTTTGTCTAGCCCCGGTGAAGTCAAAGCGTGCGGTACGGCGTGAAAAGCGCCGTACTGCCGCTAAGAAGGCCACTAATAAGGCCAAGACCGAGACCAAACTCGTTAAAAAGGGTGGGTCTAGTATCCACGCCCCAAAGGCACCGAAGCGGACGTCGTATTTGTCTAGTCTGCTTTCGAGTCCTTCTGGGGCGAAAGCCAAAATGGGGGCTCTGAGCAAGCCCCCCCAAACAAAAAATGCTCCCGACGCCAACGAGGGTGGTTTCACCCTCACTGCTATCACACCGGCTGAGTGCCGGGCGGAAGCTAGGCGCAGATTCCACCCCATCACAGGATCCTCTCGTGGTCCTTATGGGTTCTGCACCCGCTCCCGTGAGGGTTGTGGCGTGTGTGCCGATTGTGTGGAAAAGAAGGCACACCTGGACTTCAACCGGAGTTTTGACACTATTGGCACTTCGCGTGTCATTCGTGTCGACTCGATGATGGAAGAAGTGGCCGAAGACTTGGCCAGCCCTAGTGTCCTAGAACCCTCTGGGTTCTGGGCTCCTGCTGAAAAGCAGGCTCCTTCTGGAGAGGGGCATTCCCGTAGAAGGTGCGACGTGGTGACACTCGCACGCGTAACTCCGGTTCTCCGGATGTTGCGTAAGGTCGATCCCACTCTTGTGGACAACCGACTTTTATGGGAGGCCGCGTTTAGGACGGTCTTTCCTCAGCGCAA
CATGCACACCTAAAAGCTTATGCAAAAATTAATGAGGAATCTTTGGATAGGGCTAGGAGATTGCTTTGGTGGCATTACAACTGTTTACTGTGGGGAGAAGCTAACGTTACTAATTACATTTCTCGGCTCCGTACTTGGTTGTCAACTCCGGAAAAGTACCGAGGCCGTGATGCCCCAACCATTGAAGCAATCACTAGACCAATCCAAGCGGCTCAGGGAGGCAGAAAAACATCTTCGGGAACTAGAAAACCTCGTGGACTCGAACCTAGAAGAAGAAAAGTTAAAACCACAGTTGTCTATGGGAGAAGACGTTCAAAGTCCAGGGAAAGGAGAGCCCCTTCACCCCAACGTGCGGGCTCCCCTCTCCCACGTAGTTCGAGCAGCCACCATAGATCTCCCTCGCCTAGGAAATAAATTACCTGCTAAGCATCACTTGGGGAAGTTGTCAGGTTTATATCAAATGAAGGGTTGTACCTTTAACCCTGAATGGAAAGTACCTGATATTTCGGATACTCATTTTGATTTACAAGTAGTAAATGAGTGCCCTTCCCGAAATTGGAAATATTTGACTCCAGCCAAATTTTGGCCCAAGAGCATTTCCTACTTTCCTGTCCAGGCAGGGGTTAAAGCGAAATATCCTGACAACGTGATGCAGCATGAGGCAATAGTAGGTAAATATTTGAACAGGCTCTATGAAGCAGGAATCCTTTATAAGCGGATATCTAAACATTTGGTTACATTCAAAGGCAAGCCTTATAATTGGGAACTTCAATACCTTGTCAAGCAACATCAAGTTCCTGATGGGACAACAACCAGCAAAATCAATGGACGTGCGGAGAATCGAAGGAGGAGAGCTCCTGCTAAATCAATTAGCAGGCCGCATGATTCCGAAAGGGACTGTAACATGGTCGGGCAAATTTCCAACAATAGATCATCTATTAGACCATGTGCAAACAATGGAGGAGGTAAACACTCTTCAACAACAGGGCGCTTGGCCTGC
ACCGGATGGCCGCGAATTTTTTGTGGGCCCTTCAACGTACTAACTGACAAGGACATGCGAACCAATCATATGACGCGCTCAAAGCCTAATTATTTTGTGGTCCCCTATTTAAACTTCGTCCCTAAGTAGTATCTTTTGTACTATGTGGGATCCATTGTTAAACGAGTTTCCCGAAACCGTTCACGGTTTTAGATGTATGTTAGCAGTTAAATATCTGCAGTTAGCAGAAAAGACTTATTCCCCTGACACATTAGGTTACGATTTAATTAGGGATTTAATTTCAGTAATTAGGGCTAGAAATTATGTCGAAGCGTCCAGCAGATATAATCATTTCCACGCCCGTTTCGAAGGTACGCCGTCGTCTCAGCTTCGACAGCCCATATGTGAACCGTGCTGCTGCCCCCATTGTCCGCGTCACCAAGGCAAAGGCATGGGCGAACAGGCCCATGTACCGGAAGCCCAGAATGTACAGGATGTACAGAAGCCCTGATGTTCCCAAGGGATGTGAAGGCCCATGTAAGGTCCAATCTTTCGATGCTAAGAACGATATTGGTCATATGGGTAAGGTTATATGTTTGTCTGATGTCACGAGGGGAATGGGTTTGACCCATCGAGTAGGGAAACGTTTCTGTGTGAAGTCTTTGTATTTTGTCGGCAAGATTTGGATGGACGAGAACATCAAAACCAAGAACCATACTAATACTGTTTTGTTCTGGATTGTGAGAGACAGGCGTCCTACAGGAACCCCAAATGATTTCCAACAAGTGTTCAATGTTTATGATAATGAGCCTTCTACGGCTACTGTGAAGAACGACCAGCGTGATCGTTTTCAGGTGCTGAGGAGGTTTCAAGCAACAGTCACAGGCGGTCAATATGCTGCTAAGGAACAAGCTATAATTAGGAAGTTCTATCGTGTTAATAACTATGTGGTTTATAATCATCAAGAAGCTGGGAAGTATGAGAATCACACTGAGAATGCTTTGTTGTTGTATATGGCATG
GAACTCGGGAGGCGGTCGTGCGGACGCACGGACGCACGGACGCACGGACGGGCTGACTCGAGAACTCGGGAGGCGGTCGTGCGGACGCACGGACGCACGGACGGGCTGACTCGAGAACTCGGGAGGCGGTCGTGCGGACGCACGGACGCACGGACGCACGGACGGGCTGACTCGAGAACTCGGGAGGCGGTCGTGCGGACGCACGGACGCACGGACGCACGGACGGGCTGACTCGAGAACTCGGGAGGCGGTCGTGCGGACGCACGGACGCACGGACGCACGGACGGGCTGACTCGAGAACTCGGGAGGCGGTCGTGCGGACGCACGGACGCACGGACGCACGGACGGGCTGACTCGAGAACTCGGGAGGCGGTCGTGCGGACGCACGGACGCACGGACGCACGGACGGGCTGACTCGAGAACTCGGGAGGCGGTCGTGCGGACGCACGGACGCCTTGACAAAAATAAGGTAAGAAAGATAAGGTCGGGTGAGGCCGAATCAGAAAAACCGATCAGAGCTCCTCGCGGCGCAGGCGCTCCAGCTGCCGGCGCCACTCCGCCACCGGCCGCGCGTACGCCGCGGCCGCGCGGAAGCCGCCGGCGAACGCCACGCAGGCGAACTCCGCGTCGGCGTCCAGCGCGGCGACGTCCTGCACGGCGACGGTGACCTCCTGCAGCAGCAGCGGGCCCTTGCGCGCGGAGGCGAAGCTCGCGCGCACGCCCGCGGCCGCGGGGTACGCGGGCGAGAGCGCGGCGCCCGCGGCCTCGACGGCGGCCATGTGCTGCGCGCCGCCGACGACGAGGCAGACCAGCTCCGCGGAGCCGTCCGCGCGCGCGGGCCCGGGCTCGACGAAGGCGGCGGGCAGCGCGGGCGCGGCCGGGCGGAAGAGCGCGCCGAGCAGGAGCCCGAGCGCGACGAGCGCGGCGGCGGCGGCGAGGCGGCGGAGCGCGGACATGCTGGCGGCGGCGGGGCTGGAGCGGCGGGGCTGGCGCGGCGCGG
ACCGGTGGCGAGCTGGTTTTTTGGCGAAAAGGTGGGCCCCAGTAAGTGAAAGACTGGTTGACTGTGCCCTTTTACTGATTGGGCTTCTATTTATCAAATGGGCCTTATCTGCTTTGAACGAAAGATGGGTCAAAAAAACCCAATTGGGCTTTTTTTATTTTATTTCATTCATTACTTCATTAATTACGCACTTATACGGATGAGTGCGTATATACATCGTATCCTATTACAAGGTCTATATCCTCTACCCTTGCCTCTTGGATCATGAGGATATCTATTGCCTCCACCACGTCCTCCTGCCTGAAACTCGGTTGATAGCCGATTCCCGGGTACATGGTGTCTAATATGTTCCTTATCCCCTCCTCCAAGGAATTGAAGTCGAACGGCTCTATGACCCTTCCGTATGCGTATGGGGATGGAGGATGTCCCTCCTTGACAGCACTTGTGTCCGTGTTGAAGAACAGCCTCAGCTGAACTACGATAGAATCGTCCTCCTTCAACCTGGACATCGATGATGAACTCCAAGCCCTTCCTGTTCTTGTACTTGATCGTCATTGCTCTTGTTTTGAATGATTCTTGGACTGAAAGGATCTCCTTAAATAAGGAAGAGACTAGCTGTTGTGTGGTTAAAAGACCATGGACGTGCTCTTCCTACGTCCATTCCTTTGTGAGTGGAGATATTTCTGTGTGATAGTGTCATCGCTATCATACATCTATTGAAAGGAACAAAGTTGAGACTTAATTACAGCATTAATTAAGGACTAAATTAAAAAAGAGAAGAAAAACGTTAGACAAACTACAAACAAAAGAAAGATCTTGGGGTTTATTTTGAGAGAGGAAAGGCCGCGCAGCGGAAAAAAAACGAACTGAAAAAACGGAGAAGAAGAAAACCAAGAAAGGAAAGAAAAAGACCAGAATTTACAAAAAGAAAAAAAAATAAAAACAGAAGTTAAGAAACCTCGTTAGTGGGTCCCCACGTATATGGCGGGGAAAAAACTTA
CGAAAATTACGTCTGGACAACGTAGTGACCCCTTGGGTTAAGACTGAGTTCTGTCACCCTATGTGAATTACTTCCGTAGCCGAAAATATCCACTTGGACCATGTCTGAGTTTTCAGTTGCACCACACACACAAGACCACAATTTATTTTTCCCAGCCAGTAAATTAAATTAAAAAAATAAAAAATATTTTATTTTTGAAATCTCGGGATAAAAACAACCATCTTGGCACGATGGGCAACACACCCCCCAACCTTAGCCGTATGGCTAATGGCTCTGGAGAATTTGGTTGTCCTTTATCCCCGGATTAGTATTTTCCATTCAATTTCTCATGGCATAGTAGAATGAATCTCTGATGTTGAACTAGTGAGTATGTCCAAACTTCACTCAGTTCGACGTCAACAGATTGCGAGATTTCAGATTTGATTCTGAGATAGTCGTCTGCCAGGTCTAAGATTCTTCAGACCTTCTATTGTGTTCTAGAGAAATATAAACAAAAAATTCAAAAAGAAATAAAGTGCCCTCTATCTTCAATACCAGTGTTAAAGAAAAATTCATAAAAGAAAAAAGAAAAAATTTTTGTTCATTTTAAATTTGAAAAACAAATAAAAATACAATCTGATATGGCTCACAAAGCTGGATTGGATTTTGGTACCACCTTCTCAACCATCAGTAGTTATAGCGATGGTGTTATGAAAGTTCTAAAATTGAATAACTCCGAGTATATTCCGACTTGTTTGTCTATATCAGACAAAGGGGACGTGATAATAGGCGGGGCTGCTCAAGTTTTAGACAGTGGTGAAATAAARACATGTTATTTTTATGACCTGAAGCGTTGGGTCGGTGTAGATAAAATTAATTATAATGTCATAAAACAAAAAATAAAACCAGCATATGTCACCAGTCTTGTAGGCAATGATGTTCACATTACTGGAATAAATAAGGGTTTTTCTTGTACATATACTGTGAAGCAGCTTATATTATTATTTATTGATACTGTAGT
AGCAAAAGCAGGTCAATTATATTCAATATGGAAAGAATAAAAGAACTAAGAGATCTAATGTCGCAGTCCCGCACTCGCGAGATACTAACAAAAACCACTGTGGATCATATGGCCATAATCAAGAAATACACATCAGGAAGACAAGAGAAGAACCCTGCTCTCAGAATGAAATGGATGATGGCAATGAAATATCCAATCACAGCAGACAAGAGAATAATGGAGATGATTCCTGAAAGGAATGAGCAAGGACAAACGCTTTGGAGCAAGACAAATGATGCTGGGTCGGACAGAGTGATGGTGTCTCCCCTAGCTGTAACTTGGTGGAACAGGAATGGGCCGACAACAAGTACAGTCCATTATCCAAAGGTTTACAAAACATACTTTGAGAAGGTTGAAAGGTTAAAACATGGAACCTTCGGTCCCGTTCATTTCCGAAACCAAGTTAAAATACGTCGCCGGGTGGATATAAACCCGGGCCATGCAGATCTCAGTGCTAAAGAAGCACAAGATGTTATCATGGAGGTCGTTTTCCCAAATGAAGTGGGAGCTAGAATATTGACATCAGAGTCGCAATTGACAATAACAAAAGAGAAGAAAGAAGAGCTCCAGGATTGTAAAATTGCTCCTTTAATGGTGGCATACATGTTGGAAAGAGAACTGGTCCGCAAAACCAGATTTCTACCGGTAGCAGGCGGAACAAGCAGTGTGTACATTGAGGTATTGCATTTGACTCAAGGGACCTGTTGGGAACAGATGTACACTCCCGGCGGAGAAGTAAGAAATGATGATGTTGACCAGAGTTTGATCATCGCTGCCAGAAACATTGTTAGGAGAGCAACAGTATCAGCGGACCCACTGGCATCACTCTTGGAGATGTGTCACAGCACACAAATTGGGGGAATAAGGATGGTGGACATCCTTAGGCAAAACCCAACTGAGGAGCAAGCTGTGGATATATGCAAAGCAGCAATGGGTTTGAGGATCAGTTCATCCTTTAGCT
ATGGCCGCGCGATTTTTTGCCCCCCCTCCTCCTCGAGATGAGCGCCTGCTTTTTGGGACCACTTAATAAAGCAACCAATCAGATTGCTCCTGGAGAGTTAAATTATTAATTCGTGGTCCCCAAGTTCCGCCTTTTCCTTTATAAAGGCTGCAAGTGATAATGATTAATCAATAATTCAAAATGCCTAAGCGCGATGCTCCTTGGCGCTTATCGGCTGGGACCACTAAGGTCAGTCGTTCCTCCAATTATTCCCCTAGGAGTAATATGGGCCCAAAGGCCTCTGCTTGGGTTAATAGGCCCATGTACAGGAAGCCCAGAATTTACAGGACGTTAAGGGGGCCTGATATTCCTAAGGGTTGTGAAGGCCCATGTAAAGTTCAGTCCTTCGAGCAGAGGCATGATATTTCTCATGTTGGCAAGGTGCTTTGTGTTTCTGATGTGACACGTGGTAACGGTATTACCCACCGTGTAGGCAAGAGGTTCTGTGTCAAGTCTGTGTATATCTTAGGCAAGGTATGGATGGACGAGAATATCAAGTTGAAGAACCACACCAACAGCGTCATGTTCTGGTTGGTCAGAGACCGGAGACCTTATGGAACCCCCATGGACTTTGGCCAAGTGTTTAACATGTTTGATAACGAGCCAAGTACTGCCACTGTGAAGAACGATCTCCGTGATCGTTTCCAGGTTATGCACAAGTTTTATGCTAAGGTTACCGGTGGACAATATGCCAGCAATGAGCAAGCCTTGGTCAGGAGATTCTGGAAGGTCAACAACCATGTGGTGTACAACCATCAAGAAGCAGGGAAATACGAGAACCACACTGAGAATGCTCTATTATTGTATATGGCATGTACCCATGCGTCTAATCCTGTGTATGCTACATTAAAAATTCGGATCTATTTTTATGATTCGATAACAAATTAATAAAGTTTGAATTTTATTTCATGATCTTCAAGCACATGGTTTACATATTTTCTGTCTGTTGCATAACTAACAG
GGCTCCAAGGTGGTTTTGAGTATTACCCACCTTGGAGCCCCCCACTTGCTAGAGAGAGAAAGAAGAGAGAGAATGTCTGCAGTGAACTGGGTTTTCACGTTGAACTTCGCCGGCGAAGTTCCTGTTCTCTCGTTCGACGAGAGAGTTCAATACGCCGTCTGGCAACACGAAAGAGTAAATCACGACCATATTCAGGGAGTGATTCAATTAAAGAAGAAGGCAAAGATGAACACAGTGAAGAACATCATTGGTGGAAATCCTCATCTGGAGAAGATGAAGGGTTCGATAGAAGAAGCTTCTGCGTATGCCCAGAAAGAAGAATCAAGAGTCGCCGGACCCTGGAGTTACGGTGAATTATTGAAGAAAGGTAGTCATAAACGGAAGATTATGGAGTTAATTAAAGATCCGGAGAACGAATTGGAAGAACCCCAGAAATACAGAAGAGCGATGGCTTGGTCCGCCATGGACGAATCTCGGAAGCTTGCTGAAGAAGGAGGCTTTCCCTATACGCTTTACAGCTGGCAAGAAACAGTGTTGGGCCTATTAGAAGAAGAGCCCAATGACCGTATTATTATTTGGGTCTACGGCCCAAATGGTAACGAAGGAAAATCACAGTTTGGTAAATTCCTGGGATTAAAAAAAGATTACCTTTATTTACCTGGAGGTAAAACCCAAGATATGACATATATGTTAATGAAAAATCCAAAGGCAAATGTTGTGATGGATATTCCTCGTTGTAATTCTGAATATTTAAATTATCAATTTATGGAATTAATTAAAAATAGAACCATATTTAGTTATAAATATGAACCAGTTGGATGTATTATAAATAATAAAATACATGTAATTGTATTAGCTAATGTATTGCCTGATTATGAAAAAATTAGTCAGGACAGAATTAAAATAATTTATTGTTAAGTATTCGGCGAAGCCATATATATAAAAAAAAAAATTTGCGTTTTGGTATCAAAACGACGTCGTTTTTACCTCGGCGCCCTAT
CCGCAGGCAACCGCCAATTTCACTGCCAAGGTTCGTTGGCAGACCGTCCTGGCTTCAAAACGACCGATAACGGTAAGTCTTGGCACGTAGGTGGTTATTTGATCGTTGGGATGATTGTGGTTAACAACAATCTACATACACATTTTCATATGACCGCCTTCGTTAATAAGCTTATATAGACATAAATATATAAGGTGCCATGTATTTAACAGAGCAGATTATGGACAGGCCAAAACCTAGAACAGTAAAGGAACTAGCAGACACTCTTGTGATTCCTTTAATAGATTTGTTGATACCTTGTAAATTTTGCAATAGATTTTTATCTTATTTTGAGCTACTTAATTTTGATCACAAGTGTTTACAGCTTATTTGGACAGAGGAGGATTTGGTGTATGGACTCTGTAGTAGCTGTGCTTATGCGTCTGCACAGTTAGAATTTACACATTTTTTTCAATTTGCTGTAGTTGGAAAAGATATAGAAACTGTAGAAGGAACAGCTATTGGAAATATTTGTATTAGGTGTCGCTACTGTTTTAAGTTATTAGACTTAGTGGAGAAGTTAGCTACATGCTATAAGTTTGAGCAGTTTTATAAGGTCAGAAACAGCTGGAAAGGATTGTGCAGACACTGTGGGTCGGTAGAATGATTGGGAAAGAAGCTACTATACCAGAGGTGGTTCTAGAACTGCAAGAGCTTGTCCAACCCACTGCTGACCTGCATTGTTACGAAGAATTGACAGAAGAACCTGCAGAGGAGGAGCAGTGTCTCACTCCCTACAAGATCGTAGCTGGCTGTGGTTGCGGTGCAAGACTTCGTTTATACGTGCTTGCTACAAATTTAGGAATTCGAGCGCAACAGGAACTTTTGCTGGGTGATATACAACTGGTGTGTCCGGAGTGCCGAGGCAGACTTCGCCATGAGTGACAATAAAGGTACTAAATTAGATCCTAAAGAATGCTGTAGTGCTTGGTTATCGTTAGAAGCAGAATGCTCTGATTCT
TAACAATCATATATGTAAAAAGTAGGTTGGCACCGAAAACGGTCGGACCGACCTGGGTACATATATAAAGAAACCGTAGGGTCAGCAAAGCACACTCATCTATGGGACCGTGCAATCCAACTAATATTTTCCTGCTCTGCAAGGACTACGAGGTGGACTTTGAGGATTTAAGGCTGACATGTGTATTTTGCAAAAATGAATTAACAACAGAAGAATTGCTGGCGTTTGCACTAAAGGAGCTAAGCATTGTGTGGAGACATAACTGGCCATTTGGAGTATGCGCACCATGCTTGGCACGTGAAGTAAAAGTGAGGGAGCTGCGACATTGGGACCATTCCTGTTACGGACCCACTGTGGAACAGACAACAGGACGGTCATTAGCTGAACTATATATACGGTGCCATGCATGCAGCAAACCGTTAAGTATACAGGAAAAGGAGCATCAGGTACAGGCATACATCCACTTCCACTATATAGCTGGACAGTGGACGGGAAGGTGTTGCCAGTGTAGAGGGCCATGCACGGCCAGGTGGCAACCATAAAGGACATAGTCCTTGAAGAGCGTCCTGAGGTGGTTGACCTACATTGCAATGAGCAGTTATTAGACAGCTCAGAGTCAGAGGAGGAGGATAGTGTGCGTGAGCAACTTGTTGAACAAGCACAGCAGGCCTACAGGGTGGTTACTACCTGTGGCATTTGTAAGTGTCCAGTTAGGCTGGTGGTGCAGTGCGGAGACGCAGACCTGAAGGTGCTACATGAACTACTGCTGGGCGACTTGTCCATAGTGTGTCCTGGCTGCGCATAAGGGACATGGCTGACAGTGAAGGTACAGAAAGCGGGGATGGGACCGAGGCCGCGGAACGCGCAGGGGGGTGGTTTCTGGTAGAAGCCGTGGTAGACCGCACCACAGGATACCAGGTGTCCAGTGATGAGGAGGACAATAGCATTGACACAGGGGAAGACCTAGTAGACTTCATAGATACAAGGCGCCCCGGGGATG
GGCGGTGGCATTTTTGTAATAAGAATGGGTACTCTAGTTGGAGTACTCCAGTTGAGCCCTCTCAAACTTGCTCATTCTATTGGAGTATTAGAGTACCATATATACTACTTGTGTTTATCTTGGTTTTGGTACACGTGGCGGCCATCCGTATAATATTACCGGATGGCCGCGCGGAGTATGCTATGTGTCCGTACTCTACAGCTGGTGCGCATTACTCCGCTCCCCTCTCTCCTGGTGTCTTTGCCACCTGGCGCTCTCTCCGCCCTCGATTTATCTTTCCTTTCGTTGATTGGCGTCTCTTTATTGACCAGCCTTTAATTTAAATTAAAGTTTAGTCCTTTTATGTCGGCGCGATATCAATTCAATTTTGAATTATTGATTCGCGATTCCTGTTTATGGCCCCCATTGTACTACATGGTCGACGTGGACGATTTGAGACCATGCTGCTGAGTCAGGTTACGTTCTATTGCTAATTAGCCTTTTCTATATATTGGGGCCGGTTTGTATATTTTGATCGATGTGACTCAGCTCTCGACCACGTATATATTATTAGCCACTTATTATCTGCCCGATCAAGTATTACTATATGATCATGTATCCTTACAGGTATAAGCGTGGTCCCTCGTTCGCTGCACGACGATCTTATACACGTAATTATGCGTTTAAGCGTCCTACTAATTCCAAACGAGATGATGGGAAACGTAGGCCTGTTAACAATAATAAGGCCCATGATGAACCCAAGATGTCAGCCCAGCGGATGCACGAGAATCAGTTCGGTCCGGACTTTGTTATGGCCCATAATTCAGCCATTTCAACGTTCATCAGTTACCCCAGTCTTTGTAAGACTGAACCGAATCGGAGCAGGTCCTATATCAAGTTGAAACGACTGCGTTTCAAAGGCACTGTGAAGATTGAACGTGTTCAGGCAGATGTTAGCATGGACGGTGCTATCCCTAAAGTGGAAGGTGTGTTCTCCTTCGTTATTGTTGTGGATCGTAAA
TGGTATCAGAGCTTGGTTTGGTTATCAGAATGATGAGTGAGTAGTCTCTCACTAGGGGGAGATGTAGACGCCTACATCTCTAAGGTATGGAAAAACTTTTGTGTGGTTATCTTTCAATAAGTCGAATTACTCAGGTTTTAGTCAGGATTTATGGAGCTATTATTATTCATATTAAGTAGCAGAACTGTGAAGTAGGAAAGTTCTCTGAACTGTACAGATGCTAATAAAAATGTTTTGTTAGTATAAAGCCCTTAAACTGCAAAAGTACGTAAGCCATAAGACGCCAAGAGAGCGCAGAGGACTAAGTTGAGCAGAAAGATGGGTATAAAAGCTGACAAACATAATAAAAGGCAGAAGTCTGTTTTGAGTAAGGGAATACTTCATGGTTAAGGCTATATTTATGAATATATGTATAACTCTGTATTATCAGGATTAAAAGAGTAGTAAGTAAGACGTACCATGGATAACCAGTTACTGAAAGCAATTTCATACTAAATGAATGTATGGTTGTTGAAGTCTCATACCCCCCTAGGTCTTTTACCATATTATTCACTCCTAGATCCTTTCTGTTTTATGAACCAAGTAGATCAAGTAAAACAAAAATTAATAGATTGGTTATCTTCTGCTAAGAAATTATCAGAAGAAGTTATTGTATTTACCCCAGAAGTTAAGATCAACCTTCGTGACTTAGCTCACAATATCCATATTATAGCACATAGGGTAGCCTTAGGATTTAAGGTTATCTATTTATATCTTGTTGATATTATTTTTCCTTTATTGAAAAATATCCAAAAATCCCAAAAAGAATCATCAGAAAATTTACAGTCTGTTCTCAAGATTGTAAAGGAACAAAGAAGGTCCTTGAAGCAGATCGAGGATCAGCTATCCAAAGTCCAATCTGAGCTCGCAAAGCTTAGAGAAGACTATTTATCCAGAAGACCTCTGTCTAAGCAAGACGTGGAGGAGCTTGTTGTTCGGATCTCTGAACAACCCAAGTTCA
GTATTCATCTGAGCATAAATACCCTTTGAGAGCAGAAGATCTTTCGTCAACCAAGCAATTTGTCTAAATCGAAACTTCTAATAGGCGTCAGAATTTCGATTCCCACTACCTACTTAACTGTGGATTCAGTGGAAGTTTCGCTGGTGACATTTTCTGAGAACGATTAACCGGTGGAGTCCGGGTCTTCGATACTCAAAGAAAGAAGTGTTAAGAGTGGTTTTATCCTCTTCACTTACCAACTGAATACGTCCTCGCTTGTACGGGATAGGCTCATTTTGAAGTAGTTCCTCACTACTTGAGCTTCTGTTGAGGAGTACCTGCTTGAGAAGAGCTTCTAAAATCGCTGAAGCTAACAATTATGGCCCTTATTCGATCTAAGCCAATCGTCCTGACAGCCGCTAATGAAGAGGAATTGTACAAGCAAATTACTAGCGCGCTGGTTTCCGTGAATGCCAACTTGAAGATGTTCCAAGCTTGTTTTCCACTCGAATTGAAGAATAATTCCCACACTAGTTTTGAACTATGTGATGAAAATACCCGTTCAATTGTTACCGCATTTACTACCAAAATTCGGAAGTCTATTAATGTTGATCATCCCCACATTTTCCTTTTGTGGGTGCCCAAAATCTTGAAAACGACTTTTGCCACCGCCGATATTCGTTGCAAATATCTCGCGACGGGTGATGAGAAAGCAGTGGGGAATTTCCCGCTGAATGAAGCTTTCATCTTCTCATTCGGTTGGGAACGTTCCATACGCATGAAAGATGCGTACTCGGGGAAAGGTTTGCATCTGTTCATACAGGACACATGCCCCGGGTTCTGGCCCAATGCTCCCCTTGGAAGGCTTGTGCCTCTTTGGGACAATTGCGCCACTGCCAAAATGCGGTATACCGAGGATATCGGAACCTCGATGACAATTGACGGATGGATGCGAGTGAAGAACGTTTTGTCAGATAAAGTGACAAGAGGGCTTTTAAGCTCTTATATGGCTCATGAGTTT
TGGCCAGTTTCCAAGACAGGCTCGCTCGCTCACTCGGGCCGGGGCCCCAAAGGGGCCCCTAGCGACCGCTTCGCGGTCGCGGCCCGAGTGAGCGAGCGAGCCTGTCTTGGAAACTGGCCAGCACTCCGGTGAGGTAATGCCGTCACGTGGTCGGGAATGGGAACGGGAAATCTCGCGAGAACGTAAACAAATATAAGACGGCGCCACACGGCGCTGCGTCATACGCGCGCGCGCACCGGCGAGATGAGGTCGTACTACGAGGTCATCGTTCAGCTGCCCAACGACGTCGAGAGTCAGGTACCTGGAATCTCCGATTCGTTCGTCAACTGGATTACGTCGCGAGAATGGACGTTGCCTGAGGACGCCGATTGGGATTTGGACCAGGTCGATCAAGTTCAACTGACGCTCGGCGACAAAATCCAACGGGAGATTCGAACTCATTGGGGGACGATGGCCAAAGAACCGGACTTTCACTATTTTATCCAACTGGAACAAGGTGAGGTGTTCTTTCATTTACACGTCCTGCTGGAAACGTGTTCCGTAAAGCCGATGGTACTCGGAAGATATATCCGACATATTCAACAAAAAATTGTGAGTAAAGTCTACTGCGCCACGAGCCTACGATGGAAGGATGGATGCGTGGTGACCAAGACCAAAAATTTCGGGGGCGCGAACAAGGTCCGGGCCGAGTCGTATATTCCCGCCTACCTGATCCCGAAACAGCAACCGGAAGTGCAGTGGGCGTGGACTAACGTGCCCGAGTATATAAAAGCGTGCTTGCACCGAGAACTGCGTGCCAGTCTCGCGCGACTTCACTTCGAGGAGGCGGGCGTCTCGCAATCCAAGGAAAATCTCGCGAGAACTGCAGACGGCGCTCCCGTGATGCCGACCCGCGTCAGCAAACGCTACATGGAGCTCGTGGATTGGCTCGTGGAGAAGGGGATCACCACCGAGAAGGAATGGCTGCTGGAAAACAGAGAAAGCTTTCGGAGCTTTCAGG
TATATTTAAGTTCGCACCGGCACGCCATAACGCCGCGGCCCTAGCTGTTCGAACGAGCGCTTATTTGCTCGGTCACGGACCAAATCGTATTAGTCGCCCTGCAGAGATAGCTAGCCCATGGAGCTCCGCGGGCCATCCTCTGACGCGTACTGCGTTCAGGTGGGAATGACGGATGGTCAGGCAAATGCCTGCGTCTCCCTAGAATGGGATTATTCTGCGGACGCGTTCCACTACGGTTCATATGAGGTTTGTGCGGCGGCGCTGGACGCGGCAGAAGCCCACTTAGATCATTCTGGCGAAGAGCGCTGGGTATACCATCCCCTGACCTACATGGAGAGCACCAACAACAACCCCTTGCGGGACATGCCAGACCTTATTGGTCTTTGGGGGGCAGCGCCGGCGCGGTCGTGTACCTGTTCGCGTAGTCTGTGCGTTGCCCTAACCATCGCATCTGTGTTCGTAGGGCTGGCGACCATAGCTCTGCTAGCGAAGAGCACGGAATGGAACAGACGTCTACATTGATACTTATGGGGCCGCCGAGCACCCAGCCATCCGGAAGAGACGGCGACGTGGTACAGGACCAAGACGACTCGCCCGACTCCGGCAGCGAGGCGACTACGGTGGCGTTCGCTGGAGGCGACGATAACGACAGCGACCGGCGACTAAGCGATGAGCCTGACGGGAGCCTGCCCGAACGTTTACGGTTAGATAGGGAAATGCGCCGCGAAAGAGATTACGCCGATCCTAGCAGCTTAATGGTCTTCGGCGGAGCCCCTACGCGACACGGTTCTTGCGGTAGCGCTCCAGTACGGCTGGGTGCGCGGCCGGCTTTAGCCTCTGTCTCTGGCGTGCCCCACGATCCGCCTCCCCCATACACCAGAAACAGAGGTAGTTCATATTCAGGCGACGTACCGATTATCGTGTATCTCCTACTTACGACGTTGGTTGTGCTGGTGATGATCCTGATATTGTTAATGGTGATCGCGCTAAAATAAGCTAC
ATGTATACACGTTACAGCTTTAATCCGCACTTGGGTAAAACCTACGTGTACGACAACAAATACTACAAAAATCTAGGTAGCGTAATCAAAAACGCCAAGCGCAGGCGTCATCAGCTCGAGCATGAACTCGAGGAGCGCAATCTGGACCCTCTAGACAAGTACTTGGTGGCCGAAGACCCGTTCTTAGGACCGGGCAAAAACCAAAAATTGACTCTTTTCAAAGAGATACGTAATGTCAAGCCCGACACGATGAAACTTGTCGTCAACTGGAGCGGTAAAGAGTTTCTCCGTGAAACCTGGACGCGCTTTATGGAAGACAGTTTCCCTATAGTTAACGATCAAGAGATTATGGATGTATTTCTGGTAATTAATATGCGACCCACTAGGCCTAATCGTTGCTACAAGTTCTTGGCTCAACACGCGCTGCGTTGCGACCCAGATTACGTGCCTCATGAAGTCATCCGTATCGTCGAACCATCGTGGGTAGGTAGCAACAACGAATATCGCATCAGCCTGGCCAAGCGTGGCGGCGGATGTCCTGTTATGAATCTGCATGCCGAATACACCAATTCGTTCGAAGAATTCATTAGCAGAGTAATTTGGGAGAACTTCTACAAGCCCATTGTGTACATAGGCACGGATTCGGCAGAGGAAGAAGAGATTCTTCTCGAGGTGTCATTGGTGTTTAAGGTTAAAGAGTTCGCCCCCGACGCGCCTTTGTACACTGGACCGGCTTATTAAAAATGAAACAAACAAAATTATTGCACCACATTTATTTCATCATCGCAATCCATTATATGACTAACATCTGACTAATAAGTTATGACAAATCAATGATTAATTCACAGTAGACTAATAAAAAGTATGACTGATAAAATATCAAATTGGCGTTATTATTTTTCCATTGAAACCTTACAAACCATTATCGTCAATAAGCTTTAAATATGCGCAACTCTCTTTGTGTGTAGGCACCATCAAATCGGCCACAATTGAATCGCAA
AGGTTGATGGAAGTATTCAACTAATACAGGCACATCTGAATCTGATATGAATGTGAGATACTATCTAAGTATTTTAATGACTTACTAATAACAATATACGTCCAATCGTGACAAGATTCAAGGTCAAGTTCTAAGATTTGTACTTTGTGTAATTTTAGGAAGTCAATCATGACTTTTTTTTTTGAGCGATGAAGGGCCCGTTTTTTAATCAGAGGTTTGTAACTATATTCAGAAGAAGCAAAGGTATTATTTTAATAATCTGCTAACATTGGTCTGAAATAATACACTAACTCTCGTGCAATAGAGTCTCATCAAAGTTAAAAAATTGGCCATAAACAGATGAATTCAATAGGAGAATGAACAAGGTGGTTAAATAAGAGCGCAACTGAATAGAATATTCTACAAAAAACAGTTTCACTGTAAAATGTCGCGCCAAGTACACGTCCAACTATTGTAACAGAGACAATGATAACCTCATTATTGCAAAAATAAAAAAATCTGATCTTTACAAAAAAATGTGAAATAAAAAAAAACCAAGTACACAAAACTCGGATTAAAAAAAACACTCATTAAAAATGGTGAGAATTGAAAAAAAAAATTGGTGTAGTTTATTTATAAAAAAAAACGAAAGAAAAATTTGCACTTTATAAAAAAATATAAAATAAAAAAAAACTAAGTAACCGCTGTGATTTTCAATAATTGCAAAGTTTTTGTGGCAAATTTAACAATTGAAAACAATTTTTTAAACGTACTTGGCGCGCGTCATTGACTACCCAATTTTTTCTGATGGGTAGAGGTAGCGTCAAATTTAGTATAGATGCTAAAGTGTAGTTTCAAATCGTATTTAGTAGGGAGCTACTATATTCCATACAGAAGTATGATAAAATACTAAATTTTATACAAAATTTAGTATAGACCGGATAGCTCAAATGGTAGAGTAGCCGACATGTCTTCGGAAGGTTCTGGGTTCGAATCCCAGTCCGAGCTATCTAATAATTTT
GAAATACTACGGTAAATCCATTGGGATACGGCCAGACAGCCTTCCTCCCACTCCACCCCCCCCTCTCTTCTAATGAAGAGTATTAGATATGGTAAACTTTAAACCAATATCGTGACACTATGTGTCCCGGTTGTTCCAGCAAGTTGGTACTGGAGCCATGTCTAATATTTAGATTTAGACCCATCTATATATATATGTATATGTATATATTAGATTAGTTTATTCATACATAAACATAACACAACACAAACAAAATCAGCATATGTGAGTACCTTAAACTAGGCTAGGCTAGACAAGCTTCGGTTGATTGCATTATCACATAGGTGCATCAACAAACTGGTGGTTGCCACAGTGGAGACGAACTCCGAAGGCAGCCGACCACCTTGTTGTGAAGAGCCCCGTTTAAGCCCCCCCATATATGTTGATTAGTACTTTCCAAATCAAACGGTTTTATGGTTAAAATTTTTACTATAAACCTAGTCTGAGATGATAAGATTCAAGGGCTGTGATTGGGCAAGTTGGTACTCAAGAACTTTTAGTCATGATTCAATATGATTTGAATACGCTTGTTGTGTTGTAGTAAAAGAACTCTTTTCAAACACTACGCTGTCACGTTAATCACCGAGTTTCAAAAGGAAAAATCTTAGTAGTGATGTTTTGCCTTCCCAACGAGTGTTGGTAGTCACGGATCGAAGAGATCGACATCACACACTGAGATGTTCGTTAGATACAAAGTGATTAATCGTGAGTGTTCGAATTGATGTTTTGTGTTTATATATGTAGCTCATGTACAAAATTCTGGCTCTGCAGTTTTCAAGCTCCTTAAGACTTAAAGCCACTGGGCTTAATGTGGGAGAAGTTCTCCTAGTGTAAGAGATGAACTCCGTGCGCTCGTTAGGTACCGGATAACTCAGAGTGTTGGTTCTGAGAAGGAGTGTCTGAAGGTTATATCCAGAAGTTTGTATTGAGTAAAAAATAAACTAATCGTTGTTTTTAATAA
AATCGAACGTAATTTAAGTTCGACAGTGACCCGAGGACCGGGGCGCAGAGGATAAGCCGCGACTAAGTAAGGTAGCTTGCGCCACCTCACTCAGCCGGGCATCCCAACACCCAGTGTTGTCCCCGGTGTAGCCTACCAGCTCTAATAGCTGTTAGGACGGTACGATTCGAGCGGTGCGGAATCCGTAATTTAAGTTGCACCGCTCAGAGAAAAGTAACCGGCCAAATAGGCCGCGTGTCACCGCCGAAGGGGGCCACAGTTTCGCTTTCATGGCTGTTGTCACAACGACGTGTGGTGAGATAGTCGTCACATAGATGAGTCGGAATTCCAGGATAACCTTGGGCCTCGGACCAAACGCGCAGAAGGCTGCAGCCCCCCGTTTTTCGCGCTCGATTGCAGTGCCAGTACGAGCACCATCACTGGTACAAGCTTACAACTGGCTGCGGAACGACCAGGTACAAAAAGCATTAGCTCTGCCTGAAATCGAACCACCTGCAAGGTTGTTAAGCCCACCCCCTCAACCTAATCATACCTAAAAGGTGTGACATCCTCGGAAGAAGGAATCAAGCCCAACAAGGTCAACCGTCCAGGTACAAAAAGCTTTCGCCCTGCCTGAAGACGCCCGACCACCCCGCCTCTCGGAAACCCCCCACTCCCAACTCACTGTGGTCTACCCTCGGCACCATGCCGCCGTCCAAGCTAGGGGTGGACTGCCTCTTGTGAAGGACACCCATTCTAGCCCAGCTCACGCTGTCCGCCCAGACGAAACCCCCCACTTACTTACTGACGCCCAGGGAGTCGAACCCTGATTCGAAGACGCCAGGTCAGCCGCTCTCCCACCTTCGATAGTGGGCGTGAACCGTCACACGCGACTCAGTGTGGATCTACAGACCATTAGGTCCAGGTACTATAGCCGTAGCCAGCCTGAAAACCCCTTGGTCCTCCCTCACATAAGGACTTCTCCCCGAGGAATATTATAGAGTAGAAGAAGGGCCGAAGC
AGTTGATCCTGCCAGCGGTGGGTCGCTACTGTTTCGCGAACCAGTCGTTTTGACAGTTGGTTGGGATCAAATTTGTTCTGTGCGCGTCACGCCACTTTTTGTGGCGGGAATGTGCGAAAATAACAGGAAAAAGAACCCTGGAAAGGGTTCAAAGAAGAAAAAGAATGCTGGAAGGAATGGGAAGGAAGTCCCGGGACTTGCTCTGGTGATGGGCGTGATCCATTACGCCAGCCATATAGCCTTGGGAATGAAAGTTAATTCACGGCTTAAAAGGTTTTGGAAGATGACTCCGGCCAGCAAACTTGCAAAAACAATAACAACATTGATTAACATACTTAGAAATTTGCTGTCCTTCACTTTGAAAAGAAAGACTAAGCAAAGATCAGCTGGATGGACCATGGGTGTGATTTTCATATGGATGATGGGAACCATATTGTCAATTGAAGTTGTTAAAAACAACGGGGGTTGGCTCATGAAACCCCGTCTTCAAGACACTGGATCCACGGTGCCTGTTGGAAAAGGATCGTGCACTTTCACTTCCTTGGATGTTGGTTACGAGTGTGACTACAAAATAGGCTATGACTGTGTGACGTTAACAAGCACTGAGGATCCCAATGGAATTGATTGTTATTGCAGAGGTGTTGACATGGTCCGTGTCGAGTACCCCTTGTGCAAGAAAGGAAGCAATCGAGTGAGAAGAGCAGTGAATATCGCCTCACATCCTGAAATTGTGCCTCTCAAACCAGTTACATACATGCCAACTCTGGGTAGTGTCAATGACAGAGTAGGGAAGACAGAAGAATGGGTAACCAATAACATGGTTAAAACTCTTCTTTTTGTGTTCATTATGTTTGCAATCTTTGGGTTTGATTGGAAGACCGTTGTGGTGCTTTGTCTGGCAGCTTTGGCACTACCATCATTTGCAACCAATTGTGTGACCATATCACAGAGAGAAATTCTTAAAGGAGTGGAAGGAGTCACATGGTTCGAGGTGCTTTTG
GAAAAACTATCCCCGCTGGTCGGTGGGCCGATACCCAATCGGTCTATGGAGGGAATTCAAATAGGGCTCTGGTAGTCCGCTCGCCATCGCCTTCGGTCTTTCCGTTATGGAAGGTTTGCTTACGGTCCACGTAGGTTCTCCGACCTTGCGAGGAAAGATTGCGCTGCTTTGCAGTTCCCTTAACTGGGGCGGGTTAGGACGTCGGTAGGGTGCCTGTGGCCCTGCGGCAGGCGGATCTAGCACGTAACGTATCCCTTGCCAGGGAGAGCGTGCCGAATTGCTATGGGTTGGTGTAGGTCCTCGGTTGTGTACGGCTCCTCGTCCACCTACATCACACATGAGAAACTGATGACGACACAGGCGTGTCTAGGACTCATGCGTAACTGCTCCGATGGGATATTAGGTGTAACGACTGCCTGTAAAGTTAAAGAGTTAGCAACTCGGGCTGACCAGTCTGCCCTTTGCGTGGGGTGTGGCATACGCTAGGACGTGGACAAAAACAACAAACTAACAACAACAACACCAAGCCAAAAAGAAAGATGGAACAAGCAGCTATCCCCCTTAATCAGGGCAGCAACACCGCGATGTCGGAGGATATCGGGCTAGCCGCTAACATTTTACCTGTCGAACAAGACGACCAGGCTTCTGATTCCGCAAGCGTGGCAGACCAAAATAACCTTATTGAAAACAACCTCCTACCTGATGAGTTGGAGGCACAAAAAATTAGAAAAACCCTCGAAAACGATAAAAAACCAGAAAACGTTAAAAAAGAAAAAACTACTGGTGAGTTCACTGATGTAGTGCAGAGCGCCGGACTTATGGCAGATCGGGTGCAAGAGGTGGTCGACGTGGCGACCTGGGCTAAAGATGTTGCAATCTGGGCAGAATTCAACGCTTTCGATAGGAATGCCAGTGCGACGCGCCAAGATCCTATTAAGACGAGTGCGATCGACTGGTTGCTAAATCAAGCTCCAACACACCAACTGGACTCAACCAGTGC
GTAAACAATTCCAAGTTCCAAAATGGTTAATAACAACAGACCAAGACGTCAACGAGCTCAACGCGTTGTCGTCACAACAACCCAAACAGCGCCTGTTCCACAGCAAAACGTGCCACGTAATGGTAGACGCCGACGTAATCGCACGAGGCGTAATCGCCGACGTGTGCGCGGAATGAACATGGCGGCGCTAACCAGATTAAGTCAACCTGGTTTGGCGTTTCTCAAATGTGCATTTGCACCACCTGACTTCAACACCGACCCCGGTAAGGGAATACCTGATAGATTTGAAGGCAAAGTGGTCAGCCGAAAGGATGTCCTCAATCAATCTATCAGCTTTACTGCCGGACAGGACACTTTTATACTCATCGCACCTACCCCCGGAGTCGCCTACTGGAGTGCTAGCGTTCCTGCTGGTACTTTTCCTACTAGTGCGACTACGTTTAACCCCGTTAATTATCCGGGTTTTACATCGATGTTCGGAACAACTTCAACATCTAGGTCCGATCAGGTGTCCTCATTCAGGTACGCTTCCATGAACGTGGGTATTTACCCAACGTCGAACTTGATGCAGTTTGCCGGAAGCATAACTGTTTGGAAATGCCCTGTAAAGCTGAGTACTGTGCAATTCCCGGTTGCAACAGATCCAGCCACCAGTTCGCTAGTTCATACTCTTGTTGGTTTAGATGGTGTTCTAGCGGTGGGGCCTGACAACTTCTCTGAGTCATTCATCAAAGGAGTGTTTTCACAGTCGGCTTGTAACGAGCCTGACTTTGAATTCAATGACATATTGGAGGGTATCCAGACATTGCCACCTGCTAATGTGTCCCTTGGTTCTACGGGTCAACCTTTTACCATGGACTCAGGAGCAGAAGCCACCAGTGGAGTAGTCGGATGGGGCAATATGGACACGATTGTCATCCGTGTCTCGGCCCCTGAGGGCGCAGTTAACTCTGCCATACTCAAGGCATGGTCCTGCATTGAGTATCGACCAAATCCAAAC
GTTAAATAAGTTGTCTCATGTCTTCGGCATTACTCCTTGCACCTGGCGATCTAATCGAAAAAGCAAAGCGCGAGCTCGAGCAACGCTCGATAACTCCGCTTTTGCGGGAGAAAGGCTCGACAGAAGCCAAATCTAAACTAAAAGAGGATGGGGAGAAGAAGAACAAGAGTGAAAAGGAAGAGAACAAAATACATGATGATCGAAGAGTGGAGAGCCAGAAATCTGAGGGAGGCGGACCAGCCGATTGTCAACGTGGCGCAGGAAGCCGAGGAGCAAATTGTGCAACATCAACAGGAGGAGGAGATGGAAGTGCAGGAGCAAGGACCGGGATTGGAGGGGGAGGAGTGGGAAGAGTGGATTCGAGATCTGGAGGACGTGGAGGACAGGGTGCAGCCTCGGATGGAAAGGGAGTGGGTAAATCTAAGACCGGAGCAGATCGTGTCGCTAATGATGATGCAACACGCAATGTTGGTTCCAGTGAGGTATCACCTGGTGGAATCACTTCAGGAGGTCTTCAAGGCCGAGGAGGACTCGTTGCAAAGAGTGGTGAATGTGGCGGGGAATCATTGGATAGGATAGGCGGCTGCAGCGGAAATTCAAAAACTGAGGGAGAGGAGGCGAAGGCTGGAGGGGGCGATAGACGGATTGGAGGATTAGCAACGCAGGAGATTGCAGACTTTGTGAAGAAGAAGATCGGAGTTGAAGTTCAGGTGTTTTCTAAAGGAATGAGCAACTTATTTACTGTAGATAAATCATTGCTTAAGCGGGGTGGGTTAGGGAGGGAAGACATTCTACATCAATCAGATATTGTAAAAGAGATTAGAGCAAGCGATAAAAAAGTCAAGATTATTCCTCTTTCCACAGTAAAGAGAATGATAGCGGAATTCGGAGGAACAGAGGAGGATGAAATCAAAGCTGTTCAAACTCAAAGTTCTTCTATCAGGTATATTAGTAATAGAATGGAAGATGTTTCAAGAGCGAAGGCGATGTTCACAGCGCC
ACCCAGCCTCGGCACCCGCTCCTTGGAACCCTCGTGCTTTCCGCGTGCTCTCTCTCTTCTTCACAGAAATGCCTTCAATTACCTCTGTCTTCTGGTGTTTCACCCTCTTCTTCGCTTCCTCCTCTGCTCCCGACCTCGTTCCCGTGTTTGAGAACACTCACGTTAGTTACGCCTGCTGGCAAGAGGAAGAGTCTCCCACGACTCGACGTCGCCACCTGCAGGGGTATCTCCAATTGAAGGGTAAGAGGACTCTGAACCAGGTGAAGGCTATATTTGGGGATCTGAATCCCCATCTTGAGAAACAGCGAGCTCGTAAGACAGACGAAGCTTGCGACTATTGTATGAAAGAGGAAACTAGGGTTTCCGGTCCCTTTGAATTTGGGGATTATTGCCCTAGTGGTTCTCATAAACGCCGGCAAAGGGAAAGTGTAATTCGAAGTCCGGTGAGAATGGCTGAAGAAAATCCGTCCGTTTTCCGACGAGTCAAGGCTAAGCTTGCGGAGGAAGAATTCCAGGGTACTGTAGCTGAAATTCAAATTTCAAATTTGAAATCTTGGCAACTGCGCCTGAAGACGCTCCTCGACAGGGCCCCAGATGACCGCACTATCTTCTGGGTTTATGGTCCCACTGGTGGGGAAGGAAAATCAACCTTTGCCAGAGATCTGTACAGAAGTGGGTCCTGGTTTTATACACGTGGAGGATCTGCTGATAATGTTAGTTATCAGTATATAGGATGCTTAGGAAATAATATTGTATTTGATATCCCTCGTGATAAGAAGGATTATCTTCAATACAGTTTAATAGAGATGTTTAAGGATAGGTTAATAGTTAGTAATAAGTATGAGCCTTTAATGGCCCCTTTAGTTAATTGTATTCATGTTTTAGTTATGTCTAATTTTCTCCCTGATTTTGAGAAGATTAGTAGTGATAGAGTCCATGTAATCCCTTGTATTCCTTGTGGTGTTTGTCTTAAGCATCATCTTGGTGAAATAAAATGCGA
GGCACTATGGAACCTGAGAACTATCTAGCTTGGCTAGCTAGAGATATAGTTCGAAATTTATCATATACTTCTCTCGTTTATAATAATCCAAAAGTCGCAATTGTAGAGTTACTGGATAATAAAGAAGCGTTCTTTGCTTATGAAAAAGAGCAAAAAACACCTGAAGCACTAATTAATTATATTGACTCTATAGTTAAATCCTCTATATCAGTAGAAGATAAAATTGAAGCATTGTTGAAAATTCGATATATTTCGGTATACGTTGATGATAAATCTGACAAAAGAGATATAGTATTGCAGCTTTTGAATCGTACTATTAAAAAAATAGAATTAAAAACTAAAATATCTGATGAATTGAATGATGCAATTAATGCTATAACGATTGAATCGAAAAATTGGAAGATTCAAAATTCAAAGTCATTTAAACCATATCATTATAACCAGTTAGTGTCAGACTTTATAAAGTATAACGAGTTTGAGGTACTTGAAGGTACGGATCCTTTAAAATGGAAAAGTGATACTTTACAAGGATTGAGTCCAAACTACAATCATAGGACACATACTTTGATTTCATCAATTATATATGCGACAAGCGTTAGGTTTGATAATTATAATGATGAACAATTACAAGTATTATTATATTTATTTAGTGTAATTAGAACTAATTATGTGAATGGTTATCTTGAAATTCTACCAAATAGGAAATGGTCACATTCATTAGCTGATCTACGAGAAAATAAATCAATAATGATGTATTCTGCTAAAATTATACATGCTTCTTGTGCGATGATTTCAATATTGCATGCTGTTCCAATCGACTACTTTTTCCTTGCACAAATCATCGCGTCATTTTCCGAAATACCCGCCCATGCTGCTAAACATCTTTCTTCTCCGATGACTTTATACATTGGAATTGCACAGCTTCGTTCTAATATTGTTGTATCAACTAAAATCGCGGCTGAAAGTGTTGCAACAGAAAGCCCGAATATTTCTAGATTAG
CCACATTCGTTCCAGCTACATTTTGGCGCCAACTCTTTGGCAGCAACACCAGAACGATAACGGTAAGTTTCAATCGGGCGCGGTCACATTATACTTAGTCATCTCTTGTGGTTGTTAACAACAATCTTGAAACAGATATACATGTAACCGCTTGCGTGCTGTACTTTCTTTATTCTTGGAAAGAATACAGACAGGACACATGGCTAGACCTGTTAAGGTATGTGAGCTAGCCCACCACTTAAATATACCTATTTGGGAAGTTTTGCTTCCTTGTAATTTTTGCACGGGGTTTCTAACATATCAGGAGTTGTTAGAATTTGACTATAAAGACTTTAATTTGCTGTGGAAAGACGGATTTGTCTTTGGTTGTTGTGCAGCTTGTGCCTATAGATCAGCATATCACGAGTTTACTAATTATCACCAAGAAATTGTCGTAGGCATCGAAATAGAAGGACGAGCAGCGGCTAATATTGCTGAGATAGTAGTCAGATGTCTCATTTGCCTTAAGAGGCTAGATTTGTTGGAAAAGCTTGATATTTGTGCACAGCACAGAGAGTTTCACAGAGTTAGAAATAGGTGGAAAGGGGTGTGTAGACATTGCAGAGTTATAGAATGATTGGGAAAGAAGTTACAATACCAGATATAATACTACAAGAAGAGTTTGGCCAGCCCATTGACCTGCAATGCTACGAGAATCTAACAGCTGAAGCGCCAGCTGAACAAGAGTTGGAGGCAGAGGAGGAGCTTATCCAAGGCATCCCTTACAAAGTTATTGCTACTTGTGGCGGCGGATGCGGTGCCAGACTGCGAGTCTTCGTGTTAGCCACTGACGCTGCTATTAGAAGTTTCCAAGAACTGCTTCTGGAGGAACTGCAATTCTTGTGTCCTCAGTGTCGTGAAGAAATTCGGAATGGCGGACGATAAAGGTACTGATCCCAAAGAAGGGTGTAGCGAGTGGTTTATAGATAATGAAGCAGACTGTAGTGATTTAGAAAATGAT
ATGGGATATAACAAATCGCTCCGTTACAGCCGTCATGCTGGTACTACTTGTGTAATTGATAACAAACACTTGTACAGTTTAGGTTCGGTTCTTGACGATATTCACAAAAAGGACAGGCGTATATCGGAAGCTAAATATGCACCTTTGAAAGATCTCGCTAATCAATACATGGTGACCGAGGACCCTTTCCGCGGACCAGGAAAGAATGTTCGCATCACGCTGTTTAAAGAGATTCGTAGGGTTCAGCCCGACACAATGAAACTTATCTGCAACTGGAGCGGTAAAGAGTTCCTTCGCGAAACTTGGACACGTTTTATCTCGGAAGAGTTTCCCATCACCACAGATCAGGAGATTATGGATTTGTGGTTCGAGCTTCAGCTTCGCCCCATGCAACCCAACCGTTGTTACAGATTCACCATGCAATACGCGCTCGGCGCCCATCCAGATTACGTCGCTCACGACGTGATCCGTCAGCAAGATCCTTACTACGTAGGACCCAATAACATTGAACGTATTAATCTATCAAAGAAGGGTTACGCATACCCTCTAACTTGTCTTCAGTCAGTATACAACGACAACTTTGAGAACTTCTTTGACGAGCACCTATGGCCATACTTCCACAGGCCCCTCGTATACGTGGGCACCACTTCCGCGGAAATTGAAGAAATTATGATTGAAGTTTCTCTTCTGTTTAAGATTAAAGAGTTCGCTCCGGACGTACCTCTGTTTACCGGACCCGCATATTAAGCCTCTGTATCGGTGGTAACAGCATCAGTTACTTTAACTAATTGCTTTTGCCTTTCTCTTTCCTCTAAAGCTTGCCGCAGCTTAGAGGAAAGCGGCACGTCCTCAACCGAAGAGTCGGAATCGAAAGAGGAAGAATAGAAAGAAGGATTTTCCACAACATTTGATTCCTTATCCGTTTTTTCTTCAACGACGGTTGGTACGCCGTAAGTGGGAAGCGTTTGGTGCGGCGGCGGCGGCGGAGGTGGAGGCATAA
GGGTGGGACCCCTTTCGGGGTCCTGCTCAACTTCCTGTCGAGCTAATGCCATTTTTAATGTCTTTAGCGAGACGCTACCATGGCTATCGCTGTAGGTAGCCGGAATTCCATTCCTAGGAGGTTTGACCTGTGCGAGCTTTTAGTACCCTTGATAGGGAGAACGAGACCTTCGTCCCCTCCGTTCGCGTTTACGCGGACGGTGAGACTGAAGATAACTCATTCTCTTTAAAATATCGTTCGAACTGGACTCCCGGTCGTTTTAACTCGACTGGGGCCAAAACGAAACAGTGGCACTACCCCTCTCCGTATTCACGGGGGGCGTTAAGTGTCACATCGATAGATCAAGGTGCCTACAAGCGAAGTGGGTCATCGTGGGGTCGCCCGTACGAGGAGAAAGCCGGTTTCGGCTTCTCCCTCGACGCACGCTCCTGCTACAGCCTCTTCCCTGTAAGCCAAAACTTGACTTACATCGAAGTGCCGCAGAACGTTGCGAACCGGGCGTCGACCGAAGTCCTGCAAAAGGTCACCCAGGGTAATTTTAACCTTGGTGTTGCTTTAGCAGAGGCCAGGTCGACAGCCTCACAACTCGCGACGCAAACCATTGCGCTCGTGAAGGCGTACACTGCCGCTCGTCGCGGTAATTGGCGCCAGGCGCTCCGCTACCTTGCCCTAAACGAAGATCGAAAGTTTCGATCAAAACACGTGGCCGGCAGGTGGTTGGAGTTGCAGTTCGGTTGGTTACCACTAATGAGTGATATCCAGGGTGCATATGAGATGCTTACGAAGGTTCACCTTCAAGAGTTTCTTCCTATGAGAGCCGTACGTCAGGTCGGTACTAACATCAAGTTAGATGGCCGTCTGTCGTATCCAGCTGCAAACTTCCAGACAACGTGCAACATATCGCGACGTATCGTGATATGGTTTTACATAAACGATGCACGTTTGGCATGGTTGTCGTCTCTAGGTATCTTGAACCCACTAGGTATAGTGTGGGAAAAGG
GATATTTCTGCTAGAAAGACTCTTAATCGTTCTGAACACTTTCTTGAAAGTTGCGGCTGACCACCGTACAGGAATTCTCTCGCACTAGTCGGGTTTGAAGCGCGGGTGTATCTAGGAGGGTAAGCCTAGAGCATAAATTGTAACTACCGCGAATAAGGTCATGGCCACCCAGCTCACAACGAGAGCTAGAAGGGCAACTCGGGTTTCTCGTAAGGGATCCCAGCCTGCTTCTAAGCAGGACGTGAAACAAGTTGTCAAGTCCATCCTTGGACAAAGCCTGGAACACAAGAGAGCTAACCTACTCCTGCCTCCCACCGTGGTTAACACTACAGGGAACATTTACTGCCTGACGCAGTTTGTGATTGAGGGCGACGGCATTAGCCAAAGGACCGGTCGTGTCATTAACTTGGAGCAGATGGTGTTGCGCTATCGGCGCACTCTGGACACCACATCTGCAAACTCCGGGTTCCTGCGCTATATAGTGTTCCTTGATACTCAGAACCAAGGCACACTTCCGGCAATAACGGACGTGCTGTCATCCCTTGACGTATCATCTGGATACGAGGTTCTGAATGCACAGCAGAATAGATTTAAGTTCCTACTTGATGAGGTTGAATCACTGTGTGCCAGTGCTACCAACCTATCCAAGGCCTCCACTCTGACCTTCAATCAGAAGGTGCAGGTTCACTATGGGGGCGCTGCTGATGCGGCAACTTCAAACCGGCGCAATGCCGTGTTCTTCTTGGAGTTGTCTGACAAGGTTGCCACGGGGCCTCAGACGCGCTTGGGTGTACAGCTCAAGTTCACTGATGCCTAGTCATTCTCTGAGTGACCGCCTACCTGGTTGGGGTAAGACACCAGGAACCCCTCTACGAAATGTTCAGTCGGAAGCTGAGAACCTCCCGGTGCATACTGACATTGTGAGGGTTCGGTAGGAAGTTGGCCAAAGGTTTCCGGATATAAGCCACCCGGTTACTGTCTAACTATCCCCAAATTCGGC
ACAATTTTAAACGAACGCGATGGCACAACAGGTTCATGCAGTGCAACTCTCCCCACGACTCCGAAATGACGTCCTACTCCAGCTAACAAAGCGCTCCCTCATGACAATTGATACTGGAACGATACTTCAACAAGTCGAACTACCCTTGAACTTATTCCTGCTCGGTGTGTGTTTTGTTGGCGATGGCGATGTTCCATATCTACTGATCAGGCAGATTGCAGGATACACGTGGCACATCGATCCAGGGTATGGCATTGAGATGTATGAGGTCGACGTTGGCGAGGAGATGCCTGTACTACAAGCTAGAATTGACTCACTTGCATACGTTATGACTATTGATGAAAGAGATTACCTGTATCCAGTCATTACAGTCGACGAGGATGGTCGAACGCTAAACATCAACTATACCGACGATCCTTCGCTACGTCATGATGTCGATACGTATGCCAGACTTTCTCGTGAGCTTCAACTTGTTCGCGACGACATTTCTGTTCGCTCGCACGATCGAAGGCCCGACTCTCCAAGCATCTATTCTGACCAAAGGTCCCGCCCTAACACACCTCCCCGCCCAATCACTCCGCCCTATCTTCGCGACTATGATGTTGAATCTGAGGATGATACAGAGGATGGATTCGTTCGAATATCGTATGCCTCACTTCGTGCAGCGTACCGTCCACCCAACACAACGACAACATTAGTTAGGTCAATGTTGTATAACCCGATTCCTGTTCCGCCCCCTCAACCTCTTGAGACCAGATGGTCAACCTTCTATGCTATGGACGCTGACTTACGACATAAAATACGTCACTCGTTAAACTTTCCACTGTCGCATGGTGAATGGCGATTGTCTGATAACGCGCTACGAGGTGTAGGAATGATGCCAAGACCTAGTGGAGGTGTGTACCAACATATTTCTCATATGTGCAATGATCCCGAGTCTCGTTTACTTCAATCGACTGAGTGGGAGCACATGATATACATGATTGATAAGCGATACATT
AGATGTCCCGAGTTAGTGCGCCACGTAAGCGCTGGGGCTTATTATTACCCCCAGCGCTCGGGACGGGACATTTGCATCTATAAATAGACCTCCCCCCTCTCCATTACAAGATCATCATCGACGACAGAATGGCGCGATATGTGGTATGCTGGATGTTCACCATCAACAATCCCACAACACTACCAGTGATGAGGGATGAGATAAAATATATGGTATATCAAGTGGAGAGGGGACAGGAGGGTACTCGTCATGTGCAAGGTTATGTCGAGATGAAGAGACGAAGCTCTCTGAAGCAGATGAGAGGCTTCTTCCCAGGCGCACACCTTGAGAAACGAAAGGGAAGCCAAGAAGAAGCGCGGTCATACTGTATGAAGGAAGATACAAGAATCGAAGGTCCCTTCGAGTTTGGTTCATTTAAATTGTCATGTAATGATAATTTATTTGATGTCATACAGGATATGCGTGAAACGCACAAAAGGCCTTTGGAGTATTTATATGATTGTCCTAACACCTTCGATAGAAGTAAGGATACATTATACAGAGTACAAGCAGAGATGAATAAAACGAAGGCGATGAATAGCTGGAGAACTTCTTTCAGTGCTTGGACATCAGAGGTGGAGAATATCATGGCGCAGCCATGTCATCGGAGAATAATTTGGGTCTATGGCCCAAATGGAGGAGAAGGAAAGACAACGTATGCAAAACATCTAATGAAGACGAGAAATGCGTTTTATTCTCCAGGAGGAAAATCATTGGATATATGTAGACTGTATAATTACGAGGATATTGTTATATTTGATATTCCAAGATGCAAAGAGGATTATTTAAATTATGGGTTATTAGAGGAATTTAAGAATGGAATAATTCAAAGCGGGAAATATGAACCCGTTTTGAAGATAGTAGAATATGTCGAAGTCATTGTAATGGCTAACTTCCTTCCGAAGGAAGGAATCTTTTCTGAAGATCGAATAAAGTTGGTTTCTTGCTGAACAAGTAATGA
TCGTGTCTAACAATTGAAATTTATCCACACTCGGTTGTGTGTTCCAAACAACCAAAACCCTAATATCCAAAGTAACGAGATTTTATTATTTACACCCGAAAAGTGATATTGGACAACTGTATTGTTAATAACTTGAAGTTATACATACGCCTGAAAAATATTCACTGGACGAAAGTATTGATATAATTTGGAGTTGCAATACTTGTATACAGTTACGTAATCGAACACCCGCATTTGTGAACGTTTGTTGCGTGATTTGTGTATAGGTTCGTCTAAAATCAAATTTGTCCTGCTGGCAGATCTATATTCAAATATAGACGAATTCGAATCAGTTTCAGACCTCATTGAGAGTTTTGGTACTGCAGGAGTTAATTCGAGTGCCGTGATCGAAGAAGTAGAAAGAAAAACAAAAATGACTGCAGCTATGGAACCTCATTATGCTGTTTTCAGTAATAAGATGGCTAAATATGCTGCTGCTCACCCGTTTATAAAATATAACGAATTGAGCGAAACTGTGAAATCATGGATGCAAACCCGTACTAGTGTGATGGAGCATGTAAATTTTGTGTTGGGTAGTGCGGCCAATCTTGGTACCAGAGGTTTCTTTTCAAGGAACGTGCGCTTTGGAATGACAAATGTTAATGGTGATAACCTGTATGCAGATTTGGGTTATTTACCTTTTCAAAATCTTCTGAATGCGCTGACAATCGTTTTAGGTGCTGTTGGTGGTAGAGGGAAATTGAGGAGGAATCCTAAGGGTGAGAGCTCCAAAGCAGCAGCTACTGAACAGATAAATGGTGGTAGTGATGGGCAGTTGAATATTGCACATTGTATCATGGACATTAATCAGGTGATGTCAGATCCGACAATCTTGCAGAATGCTGTGTATTCACAATCGACATTCGAAGAGGCTCATGGGTTAGCTTGGGTTTATAAACCGACAGCATAACAATTAACGTATCCGATAAAAGATCCTAATGAGATGTTACGTGAGTTTGCG
CCAAATGTCGACGGGCGCGAGGGGCAAAAGACCCCGGGGGGAGAGAACACGGGGGGCCACAAAGGGCGGCCGAGGAGAGGGGCCCGGGAAACCCCCCCTCGGGGCCCTCCCAACCCTAATGCGGGTGCTCTAAGTCCTCCCTAACCCTAATCGGACCCCCTTGAAAATTTCAAGAGGACATTTTCAGGGGCCTTCAAAATTTTTCAGGGTACCCCTAAGACCTAAAAAGTGGGCGTGGCTTCCGGTGGGCGGAGCTTCAGCGTCAACCAATCAGAGCACGTACCTGCACAGCGCCCCCTGCCGGCCGAGGCGATAGCGCTCTCCTATTGGTCCGCTTCTTCACGCTCGACGTCCTCTGGCGCAATCCTGATATATCGCAATAGTGGGCCGGGCCCGGTCCAAATAAGGTCAGTCGCCCCTTGCACAACACCCCAGCCACTCCCCCCGCCCACGCACACAAGCCCCTCCCCGCCCCATTGCCCAACTCTGGGAGAGTGGCCAATGGGGAGCGCCTATATATCCCCAGAGGGCGGGACTAGCTAGAGTCCCCTCCCAGCGCCCTCTCCCATTGGTCCCGGGGATCAGAGACATGCAAATGAGGGGGCGAGGCCGGGCTGCCGCCCTCCCCCGGGCCCCCATTGGTCGGTCTCCCCCGAGGTCTGCCCGGAGACGGGTGACCTCACTCCCCCAAACCCCACCTCGGGCCGCCCATTGGCCGAGAGGAGTCCCCTCCCAGTTATTGGGAAATGTTGAGCCCAAACAATAACAAAGTCATTGTTGAGACCGATAATAGTAATCATTCAACAATAACAAAGTCAAAAAATAATAATAGTACCGCACCCCCCCGGGGTCTGCCTGGCAACAGCCTACCTCACTCACCCATACCCCACCCCCGGCCCCCCATTGGTCACAAAGAGTCTCCTCCCAGTATTGGGCAATGTTGAGACCAAACAATAGCAAAGTCAGTCAGTAATAGTAATTAAACAATATAGTGGGGAGA
GTTAAAATTCGGTTAGGATGGACGCGATAGCAGCAAGAGCCTTGTCCGTTGTACGGGCATGCGTCACAGTGACAGATGCGAGAGTTAGCTTGGATCCAGGAGTGATGGAGACGTTAGGGATTGCAATTAATAGGTACAATGGTTTAACGAATCATTCGGTATCGATGAGGCCACAAACCCAAGCAGAACGAAATGAAATGTTTTTTATGTGTACTGATATGGTTTTAGCGGCATTGAACGTCCAAATTGGGAATATTTCACCAGATTATGATCAGGCGTTGGCAACTGTGGGAGCTCTTGCAACGACTGAAATTCCATATAATGTTCAGGCCATGAATGACATCGTTAGAATAACGGGTCAAATGCAAACATTCGGACCAAGCAAAGTACAGACGGGACCTTATGCAGGAGCAGTTGAGGTGCAACAATCTGGCAGATATTACGTACCGCAAGGTCGAACACGTGGTGGGTACATTAATTCAAATATTGCTGAAGTGTGTATGGATGCAGGCGCTGCGGGACAGGTCAATGCGCTGCTAGCCCCAAGGAGGGGGGACGCAGTCATGATCTATTTTGTTTGGAGACCATTGCGTATATTTTGTGATCCTCAAGGTGCGTCACTTGAAAGCGCTCCAGGGGCTCCAGGGACTTTTGTCACCGTTGATGGAGTAAATGTTGCGGCTGGAGATGTCGTCGCATGGAATACCATTGCACCAGTGAATGTTGGAAATCCTGGGGCACGCAGATCAATTTTACAGTTTGAAGTGTTATGGTATACGTCTTTGGATAGATCGCTAGACACGGTTCCGGAATTGGCTCCAACGCTCACAAGATGTTATGCGTATGTTTCTCCCACTTGGCACGCATTACGCGCTGTCATTTTTCAGCAGATGAATATGCAGCCTATTAATCCGCCAATTTTTCCACCGACTGAAAGGAATGAAATTGTTGCGTATCTATTATTAGTAGCTTCTTTAGCTGATGTGTATGCGGCTTTGAG
CATTCATACTCACTTCAGTTTTCAGGCAATACTAATGTGCGACTCTAACGGCCTGGATGAAAATAGAACGATCGATGTATGTTTTGTAGCCGCGGCCGTGAACGGTGGCGGCATGCCGTCTAATACCAAAACAACGAGAAAGTGAGACGTAGTTTTGATGTTTGATATTCACAAAAATGTTGATTTTGTAATCCTTGTTTGTAAGATAAGAATAATGTTTTTTTGGATATGTTAACTTATAGGTGCCAATCAGCATATCTACATATAATAAAAAAAAACAGTTGATATCATCTGTTTACTTTATATCAATGTACGAAACATGTAAGATAAAGATATGAATAGTTCCAAAACTTCTGAAGCATAGGATTGTTTGATGTCATCTCGAACGTTGTAGCGCCAGGTCGAGTTAGCGCTTCCTGTGAACTTTTCTTTACTTAATGAGCGTTTTGGATGTGTAATCAAAATAATGAGTTTTCATTGAATGAATGTATTTTGTTGACCACAGAGAGTGCGCAACTTTGGAAAGCTTTTGTTACGAGCGCAAGAGTAGTATTATTATGAATCTCATTCAAAGAATTTCAGCCTTACTTGAATGTTGGCAGAACCGTAATAGGAAAAATGTCTACATGTCTAAGATTTGTAAGCTTTTATATTGTTATGATACATTTTTACCGTGTGTTTTACTATAAAAAGATGGTTTCAATGTCATTGAACAATAAAAAAACTTAACCTTTTAGATCCAACATTATTTATGTCATTGCTTAGAAACAACGGCGTATAAACAAACCTCATAAGACGTTGCATTGCGTCTTCACTCATTACGCTATTGTATTTGTTTAGCGCCTTGAATTTATGTGTTCGCACATGTTGAAAAACATGAGTAAGTTATATTTTCTTTCAGGCGTCGATGAATAGCCTATATAAATAGCCTTTTATTCATCCTAGAATTGGAGGCTGAAATGGTATCACAATTCTTTTGGTACAGCAACCGATTAGTAAA
ATTTTTAGAACTGACCAACCATGTTCACGTAAGTGACGTGATGACGCGCGCTGCGCGCGCGCCTTCGGACGTCACACGTCACTTACGTTTCACATGGTTGGTCAGTTCTAAAAATGATAAGCGGTTCAGGGAGTTTAAACCAAGGCGCGAAAAGGAAGTGGGCGTGGTTTAAAGTATATAAGCAACTACTGAAGTCAGTTACTTATCTTTTCTTTCATTCTGTGAGTCGAGACGCACAGAAAGAGAGTAACCAACTAACCATGGCTGGAAATGCTTACTCTGATGAAGTTTTGGGAGCAACCAACTGGTTAAAGGAAAAAAGTAACCAGGAAGTGTTCTCATTTGTTTTTAAAAATGAAAATGTTCAACTGAATGGAAAAGATATCGGATGGAATAGTTACAAAAAAGAGCTGCAGGAGGACGAGCTGAAATCTTTACAACGAGGAGCGGAAACTACTTGGGACCAAAGCGAGGACATGGAATGGGAAACCACAGTGGATGAAATGACCAAAAAGCAAGTATTCATTTTTGATTCTTTGGTTAAAAAATGTTTATTTGAAGTGCTTAACACAAAGAATATATTTCCTGGTGATGTTAATTGGTTTGTGCAACATGAATGGGGAAAAGACCAAGGCTGGCACTGCCATGTACTAATTGGAGGAAAGGACTTTAGTCAAGCTCAAGGGAAATGGTGGAGAAGGCAACTAAATGTTTACTGGAGCAGATGGTTGGTAACAGCCTGTAATGTGCAACTAACACCAGCTGAAAGAATTAAACTAAGAGAAATAGCAGAAGACAATGAGTGGGTTACTCTACTTACTTATAAGCATAAGCAAACCAAAAAAGACTATACCAAGTGTGTTCTTTTTGGAAACATGATTGCTTACTATTTTTTAACTAAAAAGAAAATAAGCACTAGTCCACCAAGAGACGGAGGCTATTTTCTTAGCAGTGACTCTGGCTGGAAAACTAACTTTTTAAAAGAAGGCGAGCGCCATCT
GAAAATCAAACAACCACAAACTAAACTACACAGAACAAACCTCAACACTACTTGATAAGGATACTTAGCGAAGCCCTGAACATTTAGCTCTTGAGGTATGACAACTGTGCAGAAGTTACTCGACCAAATTTCTGATCCCAACGCTAGGGCGGCGTATTCACAAGACTGTCTTTCTGCTGCCAAAAATGCAGCAACGAAAGCGATGACCATTGCCCCCTACGCAGTCACACAGACTGAAGCGCTTACTTTGGAGCGCATTGGGATCACCACCTCACCTTTCGCCACGACTTCCAACACCCATGCTGCCGATAAAATTATTGAAAATGATTGCTTAGAAATTATCGGTAGATACTTGCCGAAGGAGCCCGTCACACTTATACAGCTCAAACGGGCTAAGTTACATTTGTTAAAAAGAGGGCCTAATACAGACATCTTCCAGAATTATTGTCATGAGCCTAAAGACGTACTCAGATTTGGGTTAACAAACCCCCATGTATGCCCCGTGGTGAACACCAGCTGCGCGGTAATATCTGACACGCTCCATTTTATGTCGTCACAACAAGTGTGGACACTGTTTAAGCGAAACCCCAAATTACAAAGATTGTATGGTACTCTAGTGCTGCCGGTTGAAGCACTCAACAAGCTACCCAGCTTATTCCCGGAGATTTATAAACTAGAGTACTACGACAACCACTTTGCGTATATGCCTGGTGGGCATGGGGGCGGAGCCTACATTCACTCTTATGGCACACTCAAGTGGCTCAGCACGGCGCAAATTGGCACGGAAAGCAATCACCTTAGCATTGAGAAGATTGAAACAAAAGCCGCACACCATATAATGTTGATACAGCGGAGGAGACCAGAGTTACCATGGCCACTACCACCACTCTGGGTTTTCCATGCCTCTGACTATGTTAGACTACCTGAAATATTCTACCCCAGTGAAGCTAACGTACAGAGAGCATACCCCCATGTATTTATTAAACGTCTCCAGCTGTAC
GCCATTTTACCATTCACCACATTGGTGTGCACCTGGGTTGATGGCCGGACCGTCGATTCCCTAACGATTGCGAACACCTGAATGAAGCAGAAGGCTTCATTTGGTGACCCCGACGTGATAGTTAGGGAATAGTGGTCGGCCACAGACGGCGTGGCGATCCTGCCCTCATCCGTCTCGCTTATTCGGGGAGCGGACGATGACCCTAGTAGAGGGGGCTGCGGCTTAGGAGGGCAGAAGCTGAGTGGCGTCGGAGGGAGCTCTACTGCAGGGAGCCCAGATACCCTACCGAGAACTCAGAGAGTCGTTGGAAGACGGGAAGGAAGCCCGACGACTGAGCAGTCCACCCCAGGCGTGATTCTGGTCGCCCGGTGGATCAAGCATGGAAGCCGTCATAAAGGTGATTTCGTCCGCGTGTAAAACCTATTGCGGGAAAACCTCTCCTTCTAAGAAGGAAATAGGGGCCATGTTGTCCCTCTTACAAAAGGAAGGGTTGCTTATGTCTCCCTCAGACTTATATTCCCCGGGGTCCTGGGATCCCATTACCGCGGCGCTATCCCAGCGGGCTATGATACTTGGGAAATCGGGAGAGTTAAAAACCTGGGGATTGGTTTTGGGGGCATTGAAGGCGGCTCGAGAGGAACAGGTTACATCTGAGCAAGCAAAGTTTTGGTTGGGATTAGGGGGAGGGAGGGTCTCTCCCCCAGGTCCGGAGTGCATCGAGAAACCAGCAACGGAGCGGCGAATCGACAAAGGGGAGGAAGTGGGAGAAACAACTGTGCAGCGAGATGCGAAGATGGCGCCGGAGGAAACGGCCACACCTAAAACCGTTGGCACATCCTGCTATCATTGCGGAACAGCTATTGGCTGTAATTGCGCCACAGCCTCGGCTCCTCCTCCTCCTTATGTGGGGAGTGGTTTGTATCCTTCCCTGGCGGGGGTGGGAGAGCAGCAGGGCCAGGGGGGTGACACACCTCCGGGGGCGGAACAGTCAAGGGCGGAG
GCCTCGGCCTCCTGTATATATAAAAAAAAGGGAAGGGATGGCTGCCAGCCAAGCATGAGCTCATACCTAGGGAGCCAACCAGCTAACAGCCAGTAAACAAAGCACAAGGCTGTATATATAAAAAAAAGGGAAGGGATGGCTGCCAGCCAAGCATGAGCTCATACCTAGGGAGCCAACCAGCTAACAGCCAGTAAACAAAGCACAAGGGGAAGTGGAAAGCAGCCAAGGGAACATGTTTTGCGAGCCAGAGCTGTTTTGGCTTGTCACCAGCTGGCCATGGTTCTTCGCCAGCTGTCACGTAAGGCTTCTGTGAAAGTTAGTAAAACCTGGAGTGGAACTAAAAAAAGAGCTCAAAGGATTTTAATTTTTTTGTTAGAATTTTTGCTGGACTTTTGCACAGGTGAAGACAGTGTAGACGGGAAAAAAAGACAGAGACACAGTGGTTTGACTGAGCAGACATACAGTGCTTTGCCTGAACCAAAAGCTACATAGGTAAGTAATGTTTTTTTTTGTGTTTTCAGGTTCATGGGTGCCGCACTTGCACTTTTGGGGGACCTAGTTGCTACTGTTTCTGAGGCTGCTGCTGCCACAGGATTTTCAGTAGCTGAAATTGCTGCTGGAGAGGCTGCTGCTACTATAGAAGTTGAAATTGCATCCCTTGCTACTGTAGAGGGGATTACAAGTACCTCTGAGGCTATAGCTGCTATAGGCCTTACTCCTGAAACATATGCTGTAATAACTGGAGCTCCGGGGGCTGTAGCTGGGTTTGCTGCATTGGTTCAAACTGTAACTGGTGGTAGTGCTATTGCTCAGTTGGGATATAGATTTTTTGCTGACTGGGATCATAAAGTTTCAACAGTTGGGCTTTTTCAGCAGCCAGCTATGGCTTTACAATTATTTAATCCAGAAGACTACTATGATATTTTATTTCCTGGAGTGAATGCCTTTGTTAACAATATTCACTATTTAGATCCTAGACATTGGGGCCCGTCCTTGTTCT
AATTCGGTTTTTTAAAATAATTATTCCCCTTGAATTTGCTAATAAGTATGATAGTCAATGGTTAAAGTTTGTGCGTGATTTAAAGAATGATGAAATTGTTAATAAAAAAGAATATTATTGGTCGGAAATCACAAAATTAAGTGTTAAAGAACGATTGGAGTTATTTGATATTGATATTTTGAAAAAGAATTTAAAACCTAAAAAAGAGAAAGGAAATGGTAAAGATGATTAATTTATTAGTTGAAAATAATAATAGTAATTGAGACAAGATTTTTAGTTTTGTTTTTGATATATTTTTGTTTATTTTTGATGTAATTTGAAATACAAAATTACCGATGACAAATACGTCAATTGCTTATTTTTTAATCTTTTTTATGGTTATTAAGTTATCGATTTATGCAATTCACGGGACATCAACACAATATAATAATTTAGGTTCAACAGTTAATAATGGTGTTTCACAAGTATATTCTTCAACAGTTCGCGGTGTTTCTGATACTAAACAAGGTATGCAAAAACATATTAAAGAGCGTAAACAATTTAAAATTAATCGTAATAAAAAACAATTATCAAGTTTAGCAAAACAAGCAAAAACAAGAGAACAAGGATATAGGAGAGTGCATAAGTAATGATTAAATTAGTTTTATTGGTGGCGGCGATTGCGATATTTGGAACTGGTTTTATTACTGTTATTATTAATCAATTTACATCAGCAAAAAATATTATTATGGATTTATATAATTCTGATACTTGGTTGATTTGATTATTTGGTAGAATGGCAGTTTTGTTTAGTCATCCGTTAATGTTAACGATATCAAGTTTATATATTGTTGGGTTTATTGTTTCAAAAACATTGTATAGTTAGGAGTTGAGTTTATGAAAAAATCGTTATCTTTATTTGCCATATTTATTTTAACTTTTTTGGGTTTGGTTATTCCATTTATTACTTTAACGGCGTTTAGACCCTTAAATGAGGAGCAATATACGCTTAAACAAGAAA
GTAACATTACCAGATCAGCCCTCTTAACAGACAACTGATCTTTCCTCAATTAATCTGTCATCTAGTTTGTGAAAACTGATGTCAAATGGCTTTCCAACTAGCTCTCGATGCTCTAGCGTCGACTTCACACAAGGACCCCTCCTTGCACCCAGTCCTAGAGTCGGTTCACGACTCCTTAACGGACTCCCTCCAAACCTACCCCTGGATGGTCCCACAAGACCTCCAACCCTTCCTTCTCAAATCGGGAATCCCGATCAACTCCTTCGGAAGTTCCCCCCACCCCCACCCAGCGCACAAGACGCTGGAAACCCACCTACTCTTCACCCACTGGATGCATCTTTGCACCCAGCCTTCATCTGTCCTCTTCATGAAGCCTCAAAAATTCATGAAGCTCCAAAGGAAGAACAAGTTCTTCCAACATCTCCACAACTACCGCCTGACTCCCACCGATTCAGTGCGTTTTCCTTCAACCTCTCCCCACCTCCCAAACACCCCTTTCGTGTTCATGCACGATGCTCTGATGTACTACCAACCCGAACAGATCCTTCATCTGTTTCACCAAGTTCCGCAGTTGACCAACCTCTTCTGCTCTCTTGTGACCCCACCAGAATCCCACTTCACCCACCTCTCCCTCATGCCCGACCTCTACACCTTCACCCTGAAAGGTCAAACCCTCCATTACACCCCAGAGGGACACTCCGCCGGTTCATACAACCAGCCCATAACAGCCCTCTCCTGGCTGAAAATCAACTCCATCCTCTCCCCAAATCTCAACCTCTCCATCACAATTCTGGAATCCTGGGGACCTCTCCATTCCATACTGATACAAAGAGGTCTCCCCCTCCCAGATCCGAAGCTGCTAGTTCGCAGTCTTCCTCCATTCTCCCGCTCCCCCGACCCGGAAACCGACCTGGTGTCCTTCCAGGTCCCAAAGTCCGTGGAGCTCCCTCAAGCAACCTTCCTCTCCCAACCCCTCAGGCACCGCCTCGTGCCAGAGAGC
GGTATTTTTTTTTCTTGCCGGTCGCTTGTGACCAATTAGAAAAAACTTATCATAAATAATCTTGTATGGGTACATATCAGCCGGTTTTAACCAATTGTTTGTACCTTATACTTTGGATTATTTTAATAAAAACACTATTAGACGTGTTTCTTCAATTTGAAATTTTTGATTTCGAATAATTTATTCTTAGGTATCCTTTTCTTCTTACAAGTCACCGCAATTTGGCATCGACTTGCTAGAAGTTCTGAGAACCTTTAAGATTGTTTTATTCGGTTTCGGGACCTCAATTTGAAGTTTTTCGTTTCGTATCGCAAAAGTAAAACCCAAGCTAGCAAAAACTTTTCTTATCGCCGTTTCTTGACACAGATTCGATAAGTTTATGTTATTTTGCGTTTTGCTTATTTATGGAAAAGGAGAAGTTGCAGAAGAAGGAGAGAAATCTAAATCGCAGGACTAACAAAAAGGGGGTCAGGCGCTTAGATAAGAAAAACTCCGAAGAAAAAACTAAGGAAGATAATCGTAAGTCAGTAGAAGAAGACGTTGTGGACGGTCTTGGGGCACACGAGAGTGTTGCGAAAGATCGTGCAGCTACTTGCGAGAGGGGTAAGTCACAGCGACAACGTGTTGATCAGGAGACTTCAGTTAAAGAAGGAGCTGGTGTGGATTCCAAACTAGGTTCCGACAGATACGCAGGTAAGAGGCAACTTGAAGTTGTGTCGCGAATTTGTCAGGAAAGTGGTTTTGTTGCAACCGGAAAACCGTTAAAACGCTATCCAGAAGATTATTTCTTGAAATCCGGCTTACTGGCCGACTTCGATAAATACTTAAGTGATAGGTTGGATAAAGGCTGTAATTTAACCAAGTCAGAAACGGAAACAGTTCTTAAGCACCTGCGACAGAAAAGGAGACCTCAGTCTTTTCTTGCTGGAAGTGTTACCGGCGTACCTGGTAGTGGAAAAACCACTTTGCTTAGAAAAATTCAAACCGAAGCAGGTTTGAA
AGTGCTCTCGTTTCAGACAACGTGAGTGGCGCTTTGTTTGTACTTCCTTGGTGGGAAAGTTTTGAAGCGTTAACGTGTTGAGGAAAAGACAGCTTAGGAGAACAAGAGCTGGGGATGGCCAAAGGAGCCGTCCTTAAAGGAAAGGGGGGCGGTCCCCCTAGGCGAGTGCCGAAAGAGACCGCAAAAAAGACGCGTCAAGGACCAGGCCGATTGCCAAATGGACTGGTGTTGATGCGCATGATGGGAGTGTTGTGGCATATGATCGCCGGGACGGCCAGGAGTCCGATTCTCAAGCGATTCTGGGCGACAGTTCCGGTGCGGCAGGCCATCGCAGCGCTCCGCAAAATTAGAAAGACAGTTGGACTGCTACTGGACTCTCTAAACAGAAGAAGAGGGAAGAGAAGGTCAACCACTGGGCTTCTCACATCAATCTTGCTGGCCTGCCTGGCGACACTGGTGATCTCCGCGACAATTCGCAGAGAGAGAACAGGGGACATGGTGATCAGGGCAGAAGGAAAGGACGCTGCCACGCAAGTGGAAGTCGTGAATGGAACGTGCATCATTCTCGCCACAGACATGGGGAGTTGGTGTGATGATTCAATCATGTACGAGTGCGTCACTATTGACTCGGGAGAAGAACCAGTTGATGTGGACTGTTTCTGCAGGGGCGTCGAGCGGGTGTCCCTGGAATACGGGAGGTGTGGGAAGCCAGTTGGCGGCAGAAGCAGGAGGTCGGTGTCGATTCCAGTGCATGCTCATAGTGATCTTACCGGAAGAGGGCATAAGTGGCTTAGGGGGGACTCAGTCAAGACGCATCTGACACGTGTGGAAGGCTGGGTATGGAAGAATAAGCTCCTGACGATGGCCTTTTGTGCAGTTGTGTGGATGGTCACAGACAGCTTACCGACAAGGTTCATTGTCATAACAGTGGCCCTTTGTCTGGCTCCCACATATGCCACTCGGTGCACACACCTGCAGAACCGGGACTTTGTTTCAGGGA
TGATAGTTTTTTATTAAAACTATCAGCTCACATACTCCCTATCGCAAAGGATAAGCGGAAAAAAGCAAATCTGTCCACAATTCCACATTCTTCACTATTCACTGCGATTCTGCCCTCATTTCTTTCCGTAAGCTGTCTTCACGGCCTCAACTGACAATTCAGAAAAGTCAGCATCTGCGTTAGTCAGAACAGGAAACGTGGGTTGTCCAAGAGCATTTAACCTTCCAAATATATTTTCATCTCTTTTGAAAGCCTCTATCTTTTTCTCTTCGATTGCTTTTCTCATGTCTAACCTCCCTTTGTAGGAAAGTGAAGTAACAATTGCAGAAGTCAATTGCAGAGTGAAATTCTTCCTCGATGATCTCTCAGGGGAGAGAGGATGCATTTTCACTTGTGCCTGGAAGTCAGAAGCAAGAGAACATAGAACATCAACTATCTTTTTTGCTTTTTCTATTTTCTCCTTTTTCTGCATGTATTCTGAGCTAGTTGTAGGATTCACTTCTGTTGGAACTGGAATTTCATCTTTGTCAAACTTTTGAGCTAAGAGTGCATATCTCATTGCTTTGTTGCCCGCAATCGACATCTTGCAACGTGATGAAACCTCAGTAGGAAGGTTTTCAAGTGAGATTTTCAAAAAGACTTGACTTGGAAACAAAGAAGGATCTGCTGATGACAGGTATTCACATAACTCGTTAGCTTTGAGATCTTTCTCACGGAATATCGTTTCTCTTACAAACTTAGATAGTGGTCGTTCTTCACTCGTCTTTGATGGCAATCCACCTTGATTGTAAACAAGACAGAAAGCTGCTTTGATTGCTCGATTGCCTGTTTCGATGTTGTTCACGAGTAACTTGCTATCGATGAAATCAGGAGATAGAACTTTCACATCAAATATGAAGTTGTGCTCTGCTGAATCCTTGTAAGTACTGTAAAGAATAGCATCTAAGATTTTGGTCCCTGAAGAAAGCAAACTGCTGATACTGAAGTCAACACCCTTGAA
AGCAAAAGCAGGTACTGATCCAAAATGGAAGACTTTGTGCGACAATGCTTCAATCCAATGATTGTCGAGCTTGCGGAAAAGGCAATGAAAGAATATGGGGAAGATCCGAAAATCGAAACGAACAAATTTGCCGCAATATGCACGCACTTAGAAGTCTGTTTCATGTATTCAGATTTCCACTTTATTGATGAACGGGGCGAATCAACAATTATAGAATCTGGCGATCCCAATGCATTATTGAAACACCGGTTTGAAATAATCGAAGGGAGGGACCGAACAATGGCCTGGACAGTGGTGAATAGTATCTGCAACACCACAGGAGTTGAGAAGCCTAAATTTCTCCCAGATTTGTATGACTACAAGGAGAACCGATTTATTGAAATTGGAGTGACACGGAGGGAAGTTCACACATACTATCTAGAAAAAGCCAACAAGATAAAATCTGAGAAGACACACATTCACATATTCTCATTCACTGGAGAGGAAATGGCCACCAAAGCGGACTACACCCTTGATGAAGAAAGCAGGGCCCGAATCAAAACCAGGCTGTTCACTATAAGGCAGGAAATGGCCAGTAGGGGTTTATGGGATTCCTTTCGTCAGTCCGAGAGAGGCGAAGAGACAGTTGAAGAAAGATTTGAAATCACAGGGACTATGTGCAGGCTTGCCGACCAAAGTCTCCCACCTAATTTCTCCAGCCTTGAAAAATTTAGAGCCTATGTGGATGGATTCGAACCGAACGGCTGCATTGAGGGCAAGCTTTCTCAAATGTCGAAAGAAGTAAACGCCAGAATTGAGCCATTTCTGAAGACAACACCACGCCCTCTTAGATTACCTGATGGGCCTCCCTGCTCTCAGCGGTCGAAGTTTTTGCTGATGGATGCCCTTAAATTAAGCATCGAAGACCCGAGTCATGAGGGGGAGGGGATACCGCTATATGATGCAATCAAATGCATGAAAACATTTTTCGGCTGGAAAGAGCCCAACATTGTAAAACCAC
ATGCCATGTAAGCACCCTCACCATGACACGGTTCGCCCTGTCAAAGTTGACCACTTGGCTTTTACTTTTGCCTATGCGGACTTGCGCCACTTGGACAAAAGCAACGACCAAGACTTTATCAATTTACAAATGCCCGTGTACCACGAGCCAAAAACTAAAACCAAGGAACAAGGCGCGGTGTGCTCTACCTTGGAACAAATCGAGCGCCATATGGAAGCGCACAAAAACAAAGTGTCAAAGATGCTCTTTCATCGCTTCGATTTGTTCATGTCCAAAATCATGGGCTTTCGCTTATCGCCTATGCGTGGTCGTGGCCTTCATGGTTACAACGATTCTATGGTCATTCTCGATATGACCGGACAAGTTGAGTGCGGCCTTGTCGGAATTGGCGGAAACAACGATACCGTTTTTGTCCAAATCAACGGCACGGGGTGCACCAAACTTTTTGACCGTATCGACTCTAAGAAGCTTCATTGGTGGCTCGCTCAGGTTCTTGGCATTACTCGCTTAGTTCGTCTCGACTTGGCCGTGGACGATTACACCGGAAACTTCGACGCCAAGTATGCAGAGAAATGTTTTTATGAGGGAGCATTTCGCACTGCTCCAAGGGGTCAAGGTCCCTCAATGGTTCCTCATAAACGCATTACAGAAAACGGCGCTTTGATGGAAGAAGCTACGATTGTTGGCTCTCGTTCCTCGGCGATTTACTGGCGTATCTACAACAAAAAGCTTGAGCAAAAAATTACTGACCCTGACCTGATTTGGTATCGAAACGAGGTTGAGCTGAAAAAGTGCGACATCGAGCTTTTAGCCAACCCTGCCGCCTCTTTTGCGGGTATCTGCCCTTTCGCGGCCTCTATCGAGTGTACGCCTCCGGTTAAGTTCTCTCGCAACAAAAAGGCTCAAGGTCTTGAATTTATGGCTCGCATCGCATGGGTTCGCCGTCAATGTGGCGTGGCGTTAGCGGAAGTTATCGCCATGACGCAAGGCGATTTGGGCG
GTGAAATTATGGCGGTTGCGTCGCGCCCTTGCGGCGTGGCGACTTCAGTCTTACCGGCTAAGAAGCCCTTAAGCTTCTTTACGGACCTCGTGGGAAAGACCCCCCCACGTTGTATCAGGGCACCACACACACTGGCTTGGCCAGTGTTTGCGGACCTTGACAACGAAGAAGAATCTCCAGAGATTTGTAGAAAATGTGGTAAGTATGCTAACGGCTTTGGTGTTTTTGATTTAACGGACCTGGGTGATGTTTGCTTGTGTTCAATTCGGCCACAGAGACATGTTGGTGGACCCTGTTGTTTGTGTAACAAGCAGTACATACGCGCGTGTGGTCGGTACTGCGCGCGCGTTTTGAAACACTACAAGGCTTTCAATAAGGTCATCCCTTGCTTGCACTCTCGTCAGGTTAAACCAGTCTTTGAGGGCGAAGTTGAAGACCTGTTTGTTGAATTGGGAGCCCCGACAAGGATGAACTTCACTGAGGCTGAACTTGCCTCTCAGGGTGCCAGCATCATGGACAGGTTTGTTGACCTTGTTGAACCGTGCTTGTCTACTGAGGATTCGAACTTCTTGGACAACATTTGCTCCGACGCCAGCATTAGGAAGCGCTTGGAGGATGAGTACGATGTCGACATGATCGCTGCGGCGCGTGCTAGAAAGGACTTTGCTAAAACCCTGAAATTGGCCCTGCAGGATCGCGAGAGGAAACCAGACAAGTGGTACAGCAAACTGGGTTGTATTACGACAAAGGGTAGGCAGTGGGCAAAGAAGGTTGTGCATGGTGCCAAAAAGTTATCCGACCCGCTTAAAACCTTGGCCGCAATTTTGTTGGTTGCCCTTCATAATTGCGTGGCTGTTGACACAACCACTATGCTGTCTCATTTTAAACCTGTGAATTTGCTCGCAATCCTGCTGGATTGGACAAATGACTTACCTGGGTTCTTAACAACGTTAATCAGGTTTATGGAACTTTATGGCGTCGTGCAATCTACGGTCAACTT
CGTAAAAATAATGGAAACTACAACACCCGATCTGCCATTTGATTTACATACAAGAGAAGCCTACGATTACGCCACTTTTCATCGTACCCTGCTTCACAAACCCGGTTTATCAAGGATAAAAGAGGACCGCTGGGTTTACAAATACAATGTCGAACAAACAAGGATGAACACTGACCCTTTTGTCAGAAAGTCAATGAAACTTTGGGATGAGCACGCTTATCACGATATGTATGGTTTTACTAAGAAAGCTAGACTTTCTAACGGACTTGACGCATTTCAAGGATTTGCCAAACCCCAAAAACAGAGATCTTCTATGTCACCTGAAATGGCTTCTTGTTACGAGAAGGCACTTGAGGAGGCTAGACATGTCTTTACCCCACATGAACGATTGACAAGACTTTCTGTCCCAAATGTTTGCGATTCAACGAATCTTGATTCTGCCGCTGGATTTTCTTTTCCAGGCAAGAAGAAGAGTGAAGTTGTTGAGGAAGCATTCGATGTGGCATCCTACATAGCACATTTCGTTGCCTCTGATCGAAAAGTATTTATTCCACCAGCCAAACTAGCGCTTCGGGGCCATCTGTCCGAGATTGATGAGCTCAAAACTCGTGCCGTTTGGGTCTTTCCCTTTGAAATTTCTATTTTAGAAGGAAAATGGGCACTCCCGTATTACAAATTCCTGGAACAAAACGTTCCAGAGGTCCATTTCGGTGAAGGCGCTATGCAACGCCTTGCCAAGACCCTTATGACAGATGTTGCTTCACACTCCGAGTGTACCGAAGTTACTTTAGATTGGTCTGGTTTTGATACCTCAGTGTCTAATTGGCTCATTGATGATGCTTTCGACATCATGTTTGATTCATTTGATGAGACACAGGTTGAACATGATGGAAACTTCGTACTCGGCGGAGACCACATGGCCAAAAAAAATGAAAAAGTAAAAAAATTCTTAAAAACATATTTCAAGAAAACCAAGATTATGTTACCTGACGGTTCATTA
ATAAAACATTGCACCTATGGTGTTGCCCTGGCTGGGGTATGTCAGTGATCGCAGTAGAATGTACTAATTGACAAGTTGGAGAATACGGTAGAACGTCCTTATCCAACACAGCCTTTATCCCTCTCCCTGACGAGGTTTTTGTCAGTGTAATATTTCTTTTTGAACTATCCAGCTTAGTACCGTACGGGAAAGTGACTGGTGTGCTTATCTTTGAAATGTTACTTTGGGTTTCGGTTCTTTAGGTTAGTAAGAAAGCACTTGTCTTCTCATACAAAGGAAAACCTGACGTATCGCTTACGAAAGTAGCAATGAAAGAAAGGTGGTGGTTTTAATCGTACCGCAAAAAACGATGGGGTCGTTTTAATTAACTTCTCCTACAAGCGTCTAAACGGACGTTGGGGTTTTGCTAGTTTCTTTAGAGAAAACTAGCTAAGTCTTTAATGTTATCATTAGAGATGGCATAAATATAATACTTGTGTCTGCTGATAAGATCATTTTAATTTGGACGATTAGACTTGTTGAACTACAGGTTACTGAATCACTTGCGCTAATCAACATGGGAGATATGTACGATGAATCATTTGACAAGTCGGGCGGTCCTGCTGACTTGATGGACGATTCTTGGGTGGAATCAGTTTCGTGGAAAGATTTGTTGAAGAAGTTACACAGCATAAAATTTGCACTACAGTCTGGTAGAGATGAGATCACTGGGTTACTAGCGGCACTGAATAGACAGTGTCCTTATTCACCATATGAGCAGTTTCCAGATAAGAAGGTGTATTTCCTTTTAGACTCACGGGCTAACAGTGCTCTTGGTGTGATTCAGAACGCTTCAGCGTTCAAGAGACGAGCTGATGAGAAGAATGCAGTGGCGGGTGTTACAAATATTCCTGCGAATCCAAACACAACGGTTACGACGAACCAAGGGAGTACTACTACTACCAAGGCGAACACTGGCTCGACTTTGGAAGAAGACTTGTACACTTATTACAAATTCGAT
TCTGATATAATATAAGATTACCTCTCAGAATCATTGATATCAAGGCTTTTTTAAAGTCTAAAAACAGACTTACTACGTTTCCCACTACGTTTGTGTTAAATAGCGACGAGTTCGGCCAATTTGTCAGCAACATTATCCTTTGATTTTTTGGACAAGTGAGTATATAAATCCATCGTGATTGCTATTTTAGCGTGGCCTAACCGCTCTTGTGCAATCTTAGCGGGAATCCCAGCCTCAAACAACAACGAAGCGTGGGTATGTCTAAACCCGTGGGGAGTAATCCTTTTTAATCCATGCTTCAATATAAATCTGTCCAGTCTTTTTCTCACGGTGTCGCTAGCAAAATTAAACAATTTAAACGATCCGTGTAAAGGTTTGATACTTTGCTTAATATATAATTTGGCTAACGACATGGTCTCAGCGTCCATTGATATAGTGCGATTGCTTTTTTTGGTTTTAGGAGATTGTACAGCCCATCCTTCTTTTGTATAAGCAATGGTTTTTGTAATGCTGATAGTATTGTTGCGGAAATCAAAGTCGGTATCTTTTAAAGCTATTAATTCACCAATCCTAAAACCGCCATAACTCAGCAATCTATAAATCAGACGCATCTCTAGAGTTTCTTCAGCTTCCACAAGCCTCAAGAAAGTATTCAATTCCTCTTTTGTGTAATATTTTTTGGTGAGTGTATCCACGTTTTTGTAAGTGCACTTTGATCTCAACGTCTTGTTCATTGGGTTGTTATCAATAATACCTAAGTTGACAGCAAATTTAAAAATTCTGTTTGCTAGACTTAGATAAAGCGTATATCCGCTATATCGAGACAGGCAATTCACAAATTTTTGACAAATCATGACAGTTATCTTCGTCATTTGCAGTTGCCCTAAATGTGGCTTTAAAATTGTTTTATAGTAATTTTGGTTAACCAGAAATGTTGACGGTTTGACTGTATTTTGGTACTGCTCAAACCACAGTTTAGCTACATCGTCAAATGTAGTTT
GTATTTAAAATCATAGATTGAATATGTTATCAGAGACTGAGTTAAGGGCTTTGAAGAAGTTGAGTACAACGACCACTAGGGTCGTTGGAGATTCAACTTTAGCTCTTCCTTCGAATGTTAAACTAAGTAAAGGTGAGGTTGAAAAGATCGCTGTAACGAAGAAAGAAATGTTCGATGAGTTAGCTCAATGTAATCTACCTACAATTGAATTAATTACAAGAGAACACACATTCAACGGTGATGCCATCCGATTCGCTGCCTGGTTATTCTTGATGAATGGACAAAAGCTAATGACCGCAAATAATGTTGTTGTCAGAATGGGTATGCAATATTCTACAAATTTGGCTGGTAATAACGTCGAGATTAATTACGTGACATCAAATAGTGTAGTTAAATTAGGACACATTCCTGCTGGTGTACTTGCTGCTCCTTATTCAGGAAAGGGAAGTGGACTTTTCATTACTTATGAACAAAATTTGATTACTAATACAGTTGAAACAGGTAAAGTTTGTGTCTTGTTTATAACGTCACTTTCAACTACTGCTTCAGCAGTTAACTCGTTTGCTTATTCTTACTGTAATGTTCCAGTGGAGAGTTGGGATTTTAACATGATTAAACTGACTGCTGAAACTAGTTGTGCTTCACTTACTGCAATGACTAATTTGGTTAATACATTAGTGCCTGATGATAGGGTTAGGCCGGTTGGTCTTTATGTAGATATACCTGGAGTAACCGTGACTACTAGCGCATCATTAGGTTCATTACCTATTACTACCATCCCAGCGACAACACCATTGATATTCAGTGCTTATACAAAACAAGTCGAGGAAGTTGGCGTCGTTAATACTCTATATGCTTTAAGTTACTTGCCTTAAAATCTAGATGGGCTAAAGTCTGATAAATGATTATGGTTTGTATTCAAAGTCGTTTTAACTAAGATGCGCATATCATCGTGAGCTATTTACATGGCCGGCTTTGCTGTGTGCCATGTTCTTGGCCG
ATATATATATTATGTATATTTTTACACAGCACACTAATAATTTTTATTTTATCTATCTCTATTTCTTCTATATTTCTTCTATATAAAAAAATTAAAGAGAATGTTTAGTGATGGTTTACGCGAAGCTGTTGGTTTGGGTAAGGTTAAAGGGTGTGTGTGTGTATGTGTGTGTGTGTGAGTAAATGATAACAAAGACATTTAATTAACAATTTTTTATTGATTCATATAACAAATTTTTACAATGCAAAAATCGTTGATTCAGGACAATGATGTGAAGGATTGGAAAACGCCGTACATTAAAAGCTACAAGTTACCTACTCAAATGTTGACCGTTAAAGACAAGGAGTTTATAGAGTATTTACGAATGGAGATTGCCGAGGATGCAGGAGGACCAGTAATGCCAAGAATATTTTTTAAACATGCATTTCAACCTGGATTGGGAGACAATAATTTATCCCTAACAACATTAATGAATTTCGAAATATCATATACTTTTGAATTTATGGGCAGACAAATGACACCATTTAATCGATATGTTATACGGGATTATACTAAACCAACGAAATATTATTTACCAAGTGCACCCTGGAACAAACACATGACTAAAATTGCGTTGCCATGGATCAGATATCAATACGATAAAGAAAAACAGAATGAACCCACCGATAAAGTCACCTATCATCAATACCCAAATCAATATGATATACAAAGAAATCTAATCAACAAGGACATTTATTAGCACGAAACTGTTATTATATTTAGTAACTAACACAGCCAGAGATACTATAAGCATATATTACACATGAGTCATCATCTGACAAACTTTTTTATTGCTGTGCTGTTCTTTGTCATACTGCGTCATGATATGATGTCAACTACTATCTTTCTATTTTTAGTCTTATTCTTTTTATTATTATTTTATATATTATTATATTATATTATATATTAAGTTATATAAAAGGTATAGCCGTGTGCCGTTAGACAATAGTATAAATATTAA
GGCTAATCTGCTGACCGTTACTCTGCAAAGATGGGGAACGCTTCCTCTATCGTTCAGACGATCAACGTCACTGGAGATGGCAATGTATTTAAACCATCAGCTGAAACTTCATCTACCGCTGTACCATCGTTAAGCTTATCACCTGGAATGCTGAATCCCGGAGGGGTACCATGGATTGCTGTTGGAGATGAGACATCTGTGACTTCACCAGGCGCATTACGTCGAATGACGTCAAAGGACATCCCGGAAACGGCAATAATCAACACAGACAATTCATCAGGCGCCGTGCCAAGCGAATCAGCCTTGGTGCCCTACATCGATGAGCCGCTGGTAGTGGTTACAGAGCATGCTATTACCAACTTCACCAAAGCTGAGATGGCACTTGAATTCAATCGTGAGTTCCTTGACAAGATGCGTGTGCTGTCAGTGTCACCAAAATATTCGGATCTTCTGACCTATGTTGACTGCTACGTCGGTGTGTCTGCTCGTCAGGCTTTAAACAATTTTCAGAAACAAGTGCCTGTGATTACACCTACTAGGCAGACGATGTATGTCGACTCGATACAAGCGGCCTTGAAAGCTTTAGAAAAGTGGGAGATTGATCTGAGAGTGGCTCAAACGTTGCTGCCTACGAACGTTCCGATTGGAGAAGTCTCTTGTCCAATGCAGTCGGTAGTGAAACTGCTGGATGATCAGCTGCCAGATGACAGCCTGATACGGAGGTATCCCAAGGAAGCCGCCGTCGCTTTGGCTAAACGAAACGGGGGAATACAATGGATGGACGTATCAGAAGGCACCGTGATGAACGAGGCTGTCAACGCTGTTGCAGCTAGTGCACTGGCACCTTCAGCATCAGCCCCACCCTTAGAAGAGAAGTCAAAGTTAACCGAACAAGCGATGGATCTCGTGACCGCGGCTGAGCCTGAGATAATTGCCTCACTCGCGCCAGTTCCCGCACCCGTGTTTGCCATACCACCTAAACCAGCAGATTATAATGTGC
ACCGGATGGCCGCGAATTTTTTTGTGGGCCCCTCAACGCACTAACTGACAAGGACATGCTAACCAATCACATGACGCGCTCAAAGCTTAATTGTTTTGTGGTCCCCTATTTAAACTTCGGCACCAAGTATTGTATTTTGCACTATGTGGGATCCATTGTTAAACGAGTTTCCTGAAACCGTTCACGGTTTTAGATGTATGTTAGCAGTTAAATATCTGCAATTAGTAGAAAAGACCTATTCTCCCGACACATTAGGTTACGATTTAATTAGGGATTTAATTTCAGTTATTAGGGCTAGAAATTATGTCGAAGCGACCAGCAGATATAATCATTTCCACTCCCGCTTCGAAGGTACGTCGCCGTCTCAACTTCGACAGCCCATATGTGAGCCGTGCTGTTGCCCCCATTGTCCGCGTCACCAAAGCAAAAGCATGGGCGAACAGGCCCATGAACAGAAAGCCCAGGATGTACAGGATGTACAGAAGTCCAGATGTCCCTAGAGGATGTGAAGGCCCATGTAAGGTCCAGTCGTTTGAGTCCAGACACGATGTAGTCCATATAGGCAAGGTCATGTGTATTAGTGATGTCACTCGTGGAACCGGGCTGACCCATAGAGTTGGTAAGCGTTTTTGTGTTAAGTCTGTTTACGTTTTGGGGAAGATATGGATGGATGAGAACATCAAGACCAAGAATCATACGAACAGTGTCATGTTTTTTCTTGTTCGTGACCGTCGTCCTGTTGACAAGCCACAAGACTTTGGAGAGGTGTTCAATATGTTTGACAACGAGCCTAGCACTGCTACTGTTAAGAATATGCACAGAGATCGTTATCAGGTGTTGAGGAAGTGGCATGCAACTGTCACCGGTGGACAGTACGCTTCAAAGGAACAGGCATTAGTGAAGAAGTTTGTTAGGGTTAATAATTATGTTGTTTATAACCAGCAAGAGGCTGGGAAATATGAGAATCATACTGAAAATGCATTGATGTTGTATATGGCGT
GACATTTTAATAATGGCAACCCCGGGATGGGAGACAGTGGTACCGAGAACCTCAAGCTTTGATTATAATATTGTGAAATTACAAAATACAAATGAATCAAATAAAAAGAGCTTGATTATTCAGTTCCAGCCTGCATCTTATTTCTTCGGCGTAGCTTGGACTTTAAATGATCTTATTATTGTGAGGATTCCCAGGAATACACAGCCTTGGACGTCATTTGATAAGTTAACTACTATCCACCAGTTACCTTGGAAACTCATTGATGATGACATTCGGGTAGATATTACCGGTCCATTTGTTGATCGAATTTTGATGACATGTAATATTGGGACAATGTATTATACTGCAACGTTTTTGTTAAGCGCTATTCCTGAGAATGGTTTAACAGTGTATGGGATGTTTAATTATGTTTCATTATCAAACATAACTGTTACAGTTAATGGTTTGGATACTGGTTATGTTGAAGCTCTAATTGCAATCGAAGGAAGTGCAATACGTCACAGGGCTGGTAAACTTGTTCTATGGTCTTTATATAATGTTGGGACACATCTAAAATTCGGGAGACTAATTGACAAAGTTGGCAGAGATCCTGAGACAGGATATTTTAAAGGAGTGGTGAAGAAGAAAGATGAGATTAAAGCTTTAAATATTCCACAAGGTGAGGCATGGTATTACGCAGAGTTATGGGCTAATACTCCCCTAGATACGAGTGGAACTGGGTTGAGCTTTTTCATACGTGTTAGAGGTGTAGGTTTAAGAACGGAGGGTCCATTTCAAGGTTGGAAAGCGCGGGATGTTTTTCGCCCTCCTGAAGTACGTCTAGAATCTGATTTTTCTTATGCTGTACATCCTGAAGCTCAGGAGGATGATAGTTTGGCCATTCATAAAGCACATCTCCTTGCGCAAAGTATTATTCGTGATCTTGGCTATATTGATGTACCGGATATAGATTCGGCTGACGAAACTCATCTGCCAATTGGGTCTGTTGATAGTATTGCAG
ATTATTGGCACCTATTTTTAGTGTCATATGTGCATGCAGTTGAAAAAGAAATCGGAAAAATTATTTTGTTATTGTAATTTTCTATCAAAATTCATTAAAAAGAAAAAACTAGGCTATTTCCACAGATTCGGTAGAATCTGGCGCCAAGTTCCGTTCAAATCCGTTGTCAACGGAGCGCCAGACTACCGACTGTGTTTACTGTAAGCAGAACGGTATTTTGAGGTTGCAAAATTTTATTTAATTCTACGGTACTTTGTTTTCCTAAATTGTATATTATAACAGTAATTCATACTTTATGAATATTCCGTTAAGCGGGACAGTTGCATCTTCCAGGGAGCTTATCAAAAGCACACTATCTTACCGGAAATATTGTCACTGAAGAAAAGAACAATTTTGAGTATGTAGATGTTAAACAAATGGAAACTGGAATTAAATCCGACGGAAATAAAAACTATAATGGGGATGCCAATCACGGAGTGAAGAAAGTGAAGAAGATTAGTCAGTATAACTAATTAGTGTAATAATAAATAGATATAAGTAAGCAAGCCAAAGTAAATTGCAATTTCATTATTAGTTATTGTGATTTAGGCTATAAGTTATAGAATACAATTTAATTCAAGAATTCTCATTTTCTCAATAAGATTTAGTCTTGATACTGTATAGTTTTTTTCCTAGAAGTTAAATAAAATTTTGAAAGAATTTTTTGTTGTTTTACTTCCACAGAAAAAAATGATGTTTAAATCCAAGAAAATTGTCGCCTTTAATTATTCCTCGATTAGTTAAAAATTTTCTTTATAAAGAATCGAGAGGTGTTATAGTAAGTAAGGGATAAAAGCGTCGTATCAACGTCATGTATGACAAAAATAATGAAAATATATAACAATTGAATAGAAAATTTCCATATCCCCAATTTATAAGAATTGGTTTAACGTTTAATGTCAATTCGGTCAATACCTAATGATATCTGTCATATAACGGCGAGTTGTACAAATTAACCAAA
AAAAAATAAAACTACACAAAAACCCAACGACTTAAAACGATCACAATCAAACGAGCAAACACACAACAAGCAAACACAACAGATTGCAGCGCACAGTTCTGAAACACGAACTCATCCACTGCAGTCTTGGAATCCGATCGCGATGATGATGAACTCTACGATTCGCCAAGGATGGCAGCAAGTGCTCAGGCGCTTTTCCATCCCAGCATCCGGAGATAGACTCATCGTCTCCAATTCCACTGATCAGCCCATAGGTCTTTTCGGAGCATTTGATACATCACTCCAAACACTCTCACAAGTCACCAATGACCCTGAGATTTTGAAGCAGAAGTCCAACATCCCCACGCATCTAGACATAGCATCTGTGCTCGAAACCAGCCCTCGATCTTTTCCATGGGTTTTCCTCACAAACTCCTTCTGCACTTTCGGTGGCTCCATACACGCTCAGAACCTTCAAGCCTTTGCAACCGCCGAGTTCAAGAGTGGATTTTGTTACATGAACCTGCTGATACCGCTTAGCTTCGACATCATCGATGCACACGCCGATTCCTTCCGCGGTTTTGTCGAACAACTCCCTGATACGCTAGGTGCCTATCCTTCGCTCAGCATGGTACTAAACGTCATGCTGCACGCAGCTACGCGCTTCCCAGAGATTGTTGCTTCCCCCGTTCCAACTATAGCATTCGATGCTGAATCACTGCAATTTCATGTAACTGATAAACGGGGCGTCCCTGGCATGTGGAACATACTTAAGGCCTGCCGCGTGTATGAGCTCCTCTCGCTTGCTGCGGATGGCATAGGCTGCGAGTACATGCTGTATCCCGTTGGCGCTGCGCCCCAATACTCCTTCTGGAAGAAATCCATGGACCACTTCATATCTGACCGGTTTGTGGAATTCTTAGCCATGCAGGGTTTGCTTGCTAGTGCACTTGAGCAGGATTACAAAACACACGACGCACGCGATGCATTACTCACAGCTCTACAGAACGCAGGTTACACG
ACCGGTGGCGAGCGGATTTTTTGGGGTTTTGTGTGGGCCCCACACACAAAACAGATCTGGAAAACGTGAGTGGGCCGAATGAGTGGGCCGTTATATTGGGCTTTTATATCAAAATCGCATATTATTTATCAAGTCCATTATTATTCATTTAAGAAAAATTACATTATACATAGTCCGTATAAATACACATTTATACGGTTACATGCTTGTATACACGATATTCGTCGTTTACTTGGATGTCTATTACTGGAGCCTCTTGTTGCATCATCATATCTATGATTTCAACCATGTCTTCTGCTTTGATCTCTTCTATTGTTGAATCTTTATACATGATCCTTAGTAAGTTCTTGATACCTTCCTCTAAAGCATTGAAATTGAATGGTGGTATGATGCCATTATGTCCGTATGGGATGGAGAATTTGTGCCTAACTAGAGCAGGTGATCTAGTTGAATACATCTCTAGCTCAACTGTGATTTGTATTTCTGAGCTGAGCCTGACTTGGATGATGAACATCATTCCTCTATTGTTGCTATATGATATAGTCATATTTGTTTGATGGAAATATATTCATTTGAGTCGTTACTTATAGCTGAAAATATATGTGTTATGTGGATGTGATTAATGATCGTGTCAAATCTGTGCTCTTTCATTTGTAAGTGGATCTGTGACTGGAATGATGTGGATGTATGATTAGAAAAGAAAATGTTCATTCAGATGAACAAGAAAACGAGAAAAAAAAAAGAAAAATATAAAAAAAGAAATAAAAAAACAAATATCAAAAATAAATATCTATTCAGAAAATATGGCCGCGCAGCGGCAACGAAAACGAAAAACAATATCAATGGAAACCTTTATAAAATAAATAGACAGAATTGAAAAGGAAAAAACAAAAAAATTAAAAGTTAAAACTGAACAAAAACAAAAAGAAACAAGAAGAAATAAAAATAAATAAATGAATTTAAATAATTCTAAAACATAAATTAAATGCCATTAAAACTG
TGGCATTTTTGTAATAATAGGTGTGTACCCCGATTGAGCTCTCTCAAACTTGCTGATTCAATTGGTGTATTGGGGTGCAATATATAGTATAACTCTCATTAACGGATTCTCAACACGTGGCGGCCATCCGTATAATATTACCGGATGGCCGCGATTTTTTCCCCCCTACGCGCGCACGCTCCTCTTTAATTGAATTAAAGCCTCCGCTTTCGTCTCGTCCAATCATGTAGCGTCTGACGAGCTTAGATATTTTAAACAACTTGGGCGCTAAGTTGTTCTGTGGTTATAAATTAAAGAGGCTTTGGCCCACCTTATTTAATTCAAAATGCCTAAGCGCGATCTCCCATGGCGCTCGATCGCGGGCACTTCAAAGGTTAGTCGCAATGCTAATTATTCTCCACGTGCAGGAAGTGGGCCTAAGATCAACAAGGCCTCAGAATGGGTTAACAGGCCCATGTACAGGAAGCCCAGGATTTACCGGACGCTGAGAACGCCTGGTGTTCCAAGAGGATGTGAAGGCCCGTGCAAGGTCCAGTCTTATGAACAGCGACATGATATCTCACATGTGGGTAAGGATATGTGTATATCTGATGTGACACGTGGTAATGGTATCACCCACCGTGTCGGTAAGCGTTTCTGTGTTAAGTCCGTGTATATTCTCGGTAAGATCTGGATGGATGAGAACATCAAGCTGAAGAACCACACGAACAGTGTTATGTTCTGGTTGGTCAGGGACCGTAGACCTTATGGCACCCCAATGGATTTTGGGCAAGTGTTCAACATGTTCGACAACGAGCCTAGTACCGCCACGATTAAGAACGATCTACGCGATCGTTACCAGGTCATGCACAAGTTCTATGGGAAGGTGACAGGTGGACAATATGCCAGCAACGAGCAGGCTATAGTCAAGCGCTTCTGGAATGTCTACAATCATGTGGTCTACAATCATCAAGAGGCTGGCAAGTATGAGAATCACACGGAGAACGCTTTGTTATTGTAT
TAATATTACCGGATGGCCGCGCTCCCCGATAAAGTAGTGGGCCCTACGCAGTAATTTGTGTCGACCAATGAAAATGCAGCCTCAAAGCTTAAATAATGTATTTACTTTGTTATAAACTTGGCTTCTAAGTTTTGAAAAAACCATCAATATGTGGGATCCTTTATTAAATGAATTTCCAGATTCAGTTCATGGTCTCCGTTGTATGCTTGCAATAAAATATTTGCAGCTAGTTGAAGAAACCTATGAACCCAATACTCTGGGTCATGATCTAATTAGGGATCTCATTTCCGTCATTCGTGCTCGTGACTATGCCGAAGCGAACAGGCGATATACTAATTTCAACGCCCGTTTCGAAGGTTCGTCGAAAACTGAACTTCGACAGCCCGTATACCAGCCGTGCTGCTGCCCCCACTGTCCAAGGCATCAAGCGTCGATCATGGACTTACAGGCCCATGTATCGAAAGCCGCGGATGTACAGAATGTACAGAAGCCCTGATGTCCCCTTTGGTTGTGAAGGTCCTTGTAAAGTCCAGTCGTATGAGCAGCGTGACGACGTCAAGCATACCGGTGTTGTTCGTTGTGTTAGTGATGTAACTAGGGGTTCTGGTATTACACATAGAGTAGGTAAACGGTTTTGTATTAAGTCAATCTATATTTTAGGGAAGATTTGGATGGATGAAAATATAAAAAAACAAAATCATACTAACCAGGTCATATTCTTTTTAGTACGAGACCGAAGGCCGTATGGAACTAGTCCTATGGATTTTGGTCAAGTTTTTAACATGTTTGATAATGAACCTAGTACGGCTACTGTGAAGAACGATTTAAGGGATAGGTACCAAGTAATGAGGAAGTTCCATGCCACGGTGGTAGGTGGTCCGTCAGGGATGAAGGAGCAGTGTCTGTTGAAGAGGTTTTTTAAAGTTAATACCCATGTAGTTTATAATCATCAAGAGCAGGCGAAGTATGAAAACCATACTGAGAATGCGTTGTTGTTGTA
ACCCGCGACTTGGAGCCACGGAGCCACATCGCGCAGCGATATGGCTCCGTGCAAACCAGGCAGCAACCCCCCCAAGGGCCGCGTGTCCGCCGCCGAAGGCGGCGCCCGTCGCGAAGCGACCCGTCGACCCCCCCGCGAGGCTGCAGCAAAGCGATGGTGCTTCACTTTGAACAACCCCACTGAAGAAGAGATTAAGAGCCTGGAAACGTGGCTGGTGAGTGACTTCCACTATGCCATTGTGGGGAAGGAGGTCGGGGAGCAGGGGACCCCGCATCTGCAAGGTTTTGTGCATCTAAAGCAGAAGAAGCGGTTGCCGCAACTTAAGCAGCTTTTTAAGCGTGCGCATTGGGAGAAAGCGCGCGGCAGTGATGAGGACAATGAGAAGTACTGCTCTAAAGAGGGTAATGTGCTACTTACCCTGGGCATTCCTGCGAAGGGAAACCGGAGCGATCTCAGCGAGGCTGTTGCCGCGGTGAAAGCCGGAAGAGCAATGACCGAGGTCGCGCGAGACTTCAGTGAGATATACGTCAAATATGGGCGTGGCTTGCGCGACCTGAAGCTGCTGATTGGTCAGCAGCCCCGTGACTTCAAAACGGAAGTCATCGTCATCACGGGCCCGCCCGGTTGCGGGAAGAGCCGTTGGGCAGCTGACTACCCCGGAAGTAAATTCTACAAGATGAAGGGTGAATGGTGGGACGGGTACGACCACCAGGAAGTAGTCATCATTGATGACTTCTACGGCTGGCTGCCCTTCTGTGAGCTGCTGCGTGTGACCGACCGGTACCCGCATAAGGTGCCCGTGAAAGGGGCCTTTGTGGAGTTCACGTCTCGCGTGATAATAGTGACCAGCAACAGTCCCCCCGATGCCTGGTACAGCGAGGAAAGGTGCTGTGTCCAGGCGCTCTTCCGGCGGATCAACAAGTGGCTGGTCTGGAACCACGACAAGTTCGAAGATGCTCCGGATTGTATGAAGAAGTACCCCATCAACTATTAGCCCCCC
AGTAAATCCTGTGTGCTAATTGAGGTGCATTGGTCTGCAAATCGAGTTGCTAGGCAATAAACACATTTGGATTAATTTTAATCGTTCGTTGAGCGATTAGCAGAGAACTGACCAGAACATGTCTGGTCGTAAAGCTCAGGGAAAAACCCTGGGCGTCAATATGGTACGACGAGGAGTTCGCTCCTTGTCAAACAAAATAAAACAAAAAACAAAACAAATTGGAAACAGACCTGGACCTTCAAGAGGTGTTCAAGGATTTATCTTTTTCTTTTTGTTCAACATTTTGACTGGAAAAAAGATCACAGCCCACCTAAAGAGGTTGTGGAAAATGCTGGACCCAAGACAAGGCTTGGCTGTTCTAAGGAAAGTCAAGAGAGTGGTGGCCAGTTTGATGAGAGGATTGTCCTCAAGGAAACGCCGTTCCCATGATGTTCTGACTGTGCAATTCCTAATTTTGGGAATGCTGTTGATGACGGGTGGAGTGACCTTGGTGCGGAAAAACAGATGGTTGCTCCTAAATGTGACATCTGAGGACCTCGGGAAAACATTCTCTGTGGGCACAGGCAACTGCACAACAAACATTTTGGAAGCCAAGTACTGGTGCCCAGACTCAATGGAATACAACTGTCCCAATCTCAGTCCAAGAGAGGAGCCAGATGACATTGATTGCTGGTGCTATGGGGTGGAAAACGTTAGAGTCGCATATGGTAAGTGTGACTCAGCAGGCAGGTCTAGGAGGTCAAGAAGGGCCATTGACTTGCCTACGCATGAAAACCATGGTTTGAAGACCCGGCAAGAAAAATGGATGACTGGAAGAATGGGTGAAAGGCAACTCCAAAAGATTGAGAGATGGTTCGTGAGGAACCCCTTTTTTGCAGTGACGGCTCTGACCATTGCCTACCTTGTGGGAAGCAACATGACGCAACGAGTCGTGATTGCCCTACTGGTCTTGGCTGTTGGTCCGGCCTACTCAGCTCACTGCATTGGAATTACTGACAGG
TGCTTGACTAATACTCAATCACCACTCTAATATGCCTCCCATCAAACGGAGGCTTTTCATGTTTAAAGTACATTCTGACTACTTCAGCAAACCTAACATCGACGCAATCAAACCTCTCGTCGAAACTGCTGGTATGTCTGTTCTTACTCAATCTCCAAACCTCCGTATCTGGAAACAGTGCAATACTCGCATCAAATTACTGGAAGAAATCCTTGCTCACTATACAAATGGTATTCGCCGTGACGACAATGGTGACTTCTGGATGAATCCCAACTCTCAACTCGCAACTACTATTGCCTATCGTGCTCATCACAAAGGCCATAACCCTAAGTTCAAACAATACCCAGAAACCTTCACTCTGGACGACATTATTACTGGTAAACCAATCCCTCAAACTGCCCCTGACGAATTACAACTCTCCGATGAAATCGTTGAAGACTATCGCCTTACAGTCCTCTCCATAATCGAAGAATTGCAAGAATGCTATGACGTGCTCGGACAACTTGATATTAATAACACTATAGACCACAAACCCCTCGGTAATGACCATTGGAACCTCCTCTATGAAAAACCCGTATACAAACATTGGTATCAGCTCGTTTCAAATCGACCCCTTAAAGATATCCGCGCCGATTACAACTATGCAAAGGCTAAGGGTGTTAAAGATGAGTGCTCAAAAATCTTGGAGGAGTCAACTATGAAGTCTCGACGTGGCTTTACCGTTCAAAGATTAATGAATGCTATGCGTACTGCCCATTCTAAGGGCTGGTATGTCGTATTCGATACTCTTACTCTAGCCGATGACCGCTTAAAGGATTTCTATGATAATCCCAATGCTCTTCGTGACTACTTCCGTGATATTGGTCGTATGGTGCTTACTGCCGAAGGTCGCTCGGTGCATGACTCATCTTCCGACTGCTATCAGTATTTTTGTGTGCCAGAGTATGGTACACAGCACGGTCGTCTACATTTCCACGCAGTGCATCTTATGCGCACACTT
GCGCACCGGGGATCCTAGGCGTTTTTTAGTCACGCTTAAATCTTTGATTGCGTCAATCATGGGTCAATTGTTCAGCTTTTTTGAAGAAGTTCCGAATATCATCCATGAGGCTATCAACATAGCTCTGATAGCAGTGAGCTTAATTGCTGCCTTGAAAGGGATGATTAACTTGTGGAAGAGTGGCCTTTTCCAATTGATATTCTTTTTGACTCTAGCAGGAAGATCGTGTTCTTTTAGAATTGGAAGGAGCACAGAATTGCAAAACATAACGTTTGATATGTTGAAGGTATTCGAGGACCACCCCACATCTTGCATGGTGAATCATTCCACCTACTATGTCCATGAAAACAAAAATGCCACTTGGTGTCTTGAGGTGTCTGTGACTGATGTTACCCTGCTCATGGCTGAACATGATCGTCAAGTCCTCAACAATCTGTCAAACTGTGTGCACCCTGCAGTTGAGCACAGAAGCAGGATGGTTGGCTTACTTGAGTGGATTTTTAGAGCCCTAAAGTATGACTTCAATCATGATCCAACACCGTTGTGTCAAAAGCAAACTTCAACAGTGAATGAAACACGTGTGCAGATAAACATCACTGAGGGGTTTGGGTCTCACGGGTTTGAAGATACCATCCTTCAAAGACTAGGGGTTCTATTCGGTTCAAGAATTGCATTTTCAAATATCCAGGATTTAGGTAAAAAAAGGTTTTTATTGATTAGAAATTCAACTTGGAAAAATCAATGCGAAATGAATCATGTAAACTCCATGCATTTAATGTTGGCGAATGCTGGTCGCTCTTCTGGTTCTAGAAGACCACTCGGCATTTTCTCCTGGACAATAACTGATGCAGTGGGCAATGACATGCCTGGTGGTTATTGTCTTGAAAGATGGATGCTAGTGACGTCAGATCTTAAGTGCTTTGGAAACACAGCACTAGCAAAATGTAACCTTGACCACGATTCGGAATTCTGTGACATGTTGAAATTGTTTGAGTTCAAC
CCGTCAGGATTGACACCTTTCTAATTGTGTGATTTCATGCCTCCAAACTTTGGAGGCTTTTTTATGGTTCGTTCTTATTACCCTTCTGAATGTCACGCTGATTATTTTGACTTTGAGCGCATCGAGGCTCTTAAACCTGCTATTGAGGCTTGTGGCATTTCTACTCTTTCTCAATCCCCTATGCTTGGCTTCCATAAGCAGATGGATAACCGCATTAAGCTCTTGGAAGAGATTCTGTCTTTTCGTATGCAGGGCGTTGAGTTCGATAATGGTGATATGTATGTTTACGGCCATAAGGCTGCTTCTGACGTTCGTGATGAGTTTGTATCTGTTACTGAGAAGTTAATGGATGAATTGGCACAATGCTACAATGTGCTCCCCCAACTTGATATTAATAACACTATAGACCACCCGCCCGAAGGGGACGAAAAATGGTTTTTAGAGAACGAGAAGACGGTTACGCAGTTTTGCCGCAAGCTGGCTGCTGAACGCCCTCTTAAGGATATTCGTGATGAGTATAATTACCCCAAAAAGAAAGGTATTAAGGATGAGTGTTCAAGATTGCTGGAGGCCTCCACTATGAAATCGCGTAGAGGCTTTACTATTCAGCGTTTGATGAATGCAATGCGCCAGGCTCATGCTGATGGTTGGTTTATCGTTTTTGACACTCTCACGTTGGCTGACGATCGATTAGAGGCGTTTTATGATAACCCCAATGCTTTGCGTGACTATTTTCGTGATATTGGTCGTATGGTTCTTGCTGCCGAGCGTCGCAAGGCTAATGACTCACACGCCGACTGCTATCAGTATTTTTGTGTGCCTGAGTATGGTACAGCTAATGGCCGTCTTCATTTCCATGCGGTGCATTTTATGCGGACACTTCCTTCAGGTAGCGTTGACCCTAACTTTGGTCGTCGGGTACGCAATCGCCGCCAGTTAAATAGCTTGCAAAATACGTGGCCTTATGGTTACAGTATGCCCATCGCAGTTCGCTACACGC
ATCGGTGTCTCTCCATTTAACTCTATGTATCGGTGTATCGGTGTCTTATTTATATGTAGGAGAGTTACTAAAACCCTCAGGGGTCCTCAGCAATAATATTACCTGAGGACCCCGCGACCGGTGTACGCTTTTGCTTATGGACCCACCTTATCTTTAGTCGTTCAATGACATGCGCTCCTCAGCGCTTACATAATTCAAATTTGAATTATAAAGAGAGCTGCTACTTTCTTTATTGGCAGCCATGTGGGATCCATTGGTGAACGACTTTCCCAAATCGTTACATGGTTTCCGTTGTATGCTTGCCATTAAGTATTTACAATACATTCAGGCGAATTATCCCTCTAATTCTCTTGGTTACGTGTATTTAACAGAGTTAATACAGGTTTTACGTATACGGAAACATGCCAAAGCGGAATTACGATCACCGCCTTCTCTACCCCGATGTCGAATGTGCGGAGGAGGCTGATCTTCGACACCCCGCTTTCCTTACCTGCCACTGCGGGAAGTGTCCCTGCCAGCGCGAAAAGGAGGAGGTGGACCAACCGACCCATGTGGAGGAAACCGAGATATTATCGGTTATACCGCTCTCCTGATGTCCCACGTGGTTGTGAAGGACCTTGTAAGGTCCAATCCTTCGAGGCGAAACATGATATTTCGCATCTCGGTAAGGTCATATGTGTCACTGATGTGACACGAGGCAATGGCATCACTCACAGAGTTGGGAAACGATTTTGTGTTAAGTCTATCTGGGTTACAGGCAAAATCTGGATGGATGAGAACATCAAGACAAAGAATCACACTAATACTGTGATGTTCAAGTTAGTGCGTGACAGACGTCCATTTGGCACGCCACAAGACTTTGGTCAAGTGTTCAACATGTATGACAATGAACCCAGTACTGCTACTGTGAAGAACGATCTTCGTGATCGTTATCAGGTCGTGCGTAAGTTTCAAGCCACAGTTACTGGTGGCCAGTATGCGAGCAAGGAGCAAGCCATAG
ACGCTTAACAACCAGATCAAAGAAGACACAGATAGTATCAGTGACCTAAACAAAATGTAACACTCCTACAATGGAGTCTGACAAGATTGTGTTCAAGGTGAATAACCAAGTTGTTTCTTTGAAGCCTGAGGTCATATCAGATCAATATGAGTATAAATATCCCGCCATTCTAGATGGGAAGAAACCAGGGATCACCTTGGGGAAGGCACCTGATCTAAACACTGCATACAAATCCATCCTATCAGGTATGAAGGCTGCAAAGCTTGACCCAGACGATGTTTGCTCTTACTTAGCAGCTGCTATGCATCTATTCGAGGGGGTCTGTCCCGAGGACTGGGTTAGTTATGGGATTGTCATTGCGAAGAAGGGAGAGAAAATCAACCCCAGCGTGATCGTCGATATAGTTCGCACTAACGTTGAGGGGAATTGGGCTCAAGCGGGAGGAACTGATGTGATTAGAGATCCTACAATGGCAGAGCATGCTTCATTGGTCGGACTGTTATTATGTCTGTATCGATTGAGCAAGATAGTCGGTCAGAACACAGCAAACTATAAAACCAATGTAGCAGACAGAATGGAACAAATATTTGAGACTGCTCCTTTTGCGAAGGTGGTGGAACATCACACATTGATGACTACTCATAAGATGTGCGCTAACTGGAGCACTATACCTAACTTCAGATTCCTGGTGGGCACATATGATATGTTCTTTGCAAGAGTCGAGCATATATATTCGGCTCTCAGAGTCGGAACAGTCGTGACAGCCTACGAGGATTGCTCAGGCTTGGTCTCCTTTACCGGGTTTATCAAACAAATCAATCTATCTCCTAGAGATGCACTGCTATATTTCTTCCATAAAAACTTTGAAGGGGAGATTAAGAGAATGTTTGAGCCGGGGCAAGAAACAGCAGTTCCCCACTCATACTTCATTCATTTTAGAGCACTTGGCCTGAGTGGCAAGTCCCCGTACTCGTCCAATGCTGTAGGTCATACTTTCAAT
ACCGGATGGCCGCGCGATTTTTTTGTGGGCCCTACCATTAACTCTTGTCGGCCAATCATATGACGCGCTCAAAGCTTAAATAATTCTCCCGCTTATTATAAGTACTTCGTTGCTAAGTATGCGTTTGAAAAATGTGGGATCCACTGTTAAATGAGTTCCCCGACACCGTTCACGGTTTTAGGTGTATGTTAGCAGTTAAATATTTGCAGTTAGTAGAGAAAACTTACTCTCCTGATACATTGGGTTACGATTTGATAAGGGATTTAATCCTGGTAATAAGGGCTAGGAATTATGTCGAAGCGACCAGCAGATATAATCATTTCCACGCCCGCTTCGAAGGTACGCCGCCGTCTCAACTTCGACAGCCCATATGTGAGCCGTGCTGCTGCCCCCATTGTCCGCGTCACCAAAGCAAAAGCATGGGCGAACAGGCCCATGAACAGAAAGCCCAGGATGTACAGGATGTACAGAAGTCCAGATGTTCCTAGAGGATGTGAAGGTCCATGTAAGGTTCAGTCGTTTGAGTCCAGACATGATATTCAGCATATAGGTAAAGTAATGTGTGTTAGTGATGTTACTCGTGGTACTGGGCTGACCCATAGAGTTGGTAAGAGATTTTGTGTTAAGTCTGTTTATGTGTTGGGTAAGATCTGGATGGATGAGAACATTAAGACGAAGAATCACACGAATAGTGTGATGTTTTTCTTGGTTAGAGATCGTAGACCTGTTGATAAACCTCAAGATTTTGGAGAGGTATTTAATATGTTTGATAATGAGCCCAGTACGGCGACTGTGAAGAATGTTCATCGTGATAGGTATCAAGTTCTGCGCAAATGGTATGCAACTGTCACCGGTGGACAATACGCTTCAAAGGAACAAGCTCTCGTGAAGAAATTTATTAGAGTTAATAATTATGTTGTGTATAACCAGCAGGAAGCTGGCAAGTATGAGAATCATTCTGAGAATGCTTTAATGTTGTATATGGCGTGTACTCACGCCT
TTAAAAATCACCAACGCTGACTCTGCGCGACATGCCGTACCTATGGTTGCTTGATCCAAACGATAAACGAAACATACAGAAAGACCTTAAGAAACTCAATCTATTCCCAAGAATATGGACGTCGAAATATAAAAATGACAAATCGTACACTTCCAGACTCTATCAAGAAGATAAACGCATTTATACTCTAAGTTTAGCACTTCATCGATCGTTAGCCACTTTAGCAAATCGTAATGGAGGCAAATTACTCGCTGAACAACAGATCGGAGAACTATTACGTAACGGCTCACTGAGTTTTACTTCGTTAAAGAGGTTAAAGGACAAAAGGATTAAAGAAATCATTCATCGTGGTCGCAACAAACTAACGTTCATTGAGAAAACAGGCACATCTGTTGATGAGGATACTAGCTTAGAACCTGAAGTGATTGATGAATTATTAGAATTAATTGAAGCTAATAATGAATTCAATTTTGAAAGTTTGCGTTTTATTAGAATAACACATAGACTATTCGATCGTAATATCCCAAATTATATGAAACAATTATACAAATATCTTAACATTGAAAGCTATTCATTAGAGCAGATACAATCTCCGGAGTATGCGCCACTTAGTATATTTAAGAAACCCTTTATTATCGGCTCTCTATCTACGACGATTCCAAAGAAATTATCACGTTATGAGTTTTTCTTATCCACTACCAATGGTAAAGCTGCTGAATTTAAAGAATTTGATGTTTCAAAAGATTCTGCTACAATCGTTGAACTATCATTAAATGGTAATTATCTTAAATTAATAATTAACGCGTCTAGCCATCTACTTAATCTTACAACAGGTACGTGCCTCAAGGACGTTACTGATAATATATTTGACTTAATCATACCAATTGAACCAAGTCAAATGATTAAAACCTCATTATACAAAGTGGTTCGTTATCAATCGTGTCCTCAATCTGTGTTAAGATATGGAGCTGAATCAATATTGCAGCGATTACATCGTGAA
CTCATTGGAGGGTTCGTTCGTTCGAACCAGCCAATCAGGGGAGGGGGAAGTGACGCAAGTTCCGGTCACATGCTTCCGGTGACGCACATCCGGTGACGTAGTTCCGGTCACGTGCTTCCTGTCACGTGTTTCCGGTCACGTGACTTCCGGTCATGTGACTTCCGGTGACGTGTTTCCGGCTGTTAGGTTGACCACGCGCATGCCGCGCGGTCAGCCCAATAGTTAAGCCGGAAACACGTCACCGGAAGTCACATGACCGGAAGTCACGTGACCGGAAACACGTGACAGGAAGCACGTGACCGGAACTACGTCACCGGATGTGCGTCACCGGAAGCATGTGACCGGAACTTGCGTCACTTCCCCCTCCCCTGATTGGCTGGTTCGAACGAACGAACCCTCCAATGAGACTCAAGGACAAGAGGATATTTTGCGCGCCAGGAAGTGACGTGCAATGCCACCCTATATAAGCCAGGAAACTTCCGGTTTAGTTCATTCGTTACTCTGCTCTCAGAGAGAACGGACCTCAGGTCGGAGAGATGGCACTTTCTAGGCCTCTTCAGATTTCTTCTGATAAATTCTATGAAGTTATTATTAGATTATCATCGGATATTGATCAAGATGTCCCCGGTCTGTCTCTTAACTTTGTAGAATGGCTTTCTACCGGAGTTTGGGAGCCCACGGGCATCTGGAACATGGAGCATGTGAATCTACCGATGGTGACCTTGGCAGAGAAGATCAAGAACATTTTCATACAAAGATGGAATCAGTTCAACCAGGACGAAACGGACTTCTTCTTTCAACTGGAAGAAGGCAGTGAGTACATTCATCTTCATTGCTGTATTGCCCAGGGCAATGTACGGTCTTTTGTTCTCGGGAGATATATGTCTCAGATAAAAGACTCTATCATAAGAGATGTATATGAAGGGAAACAAATCAAGATCCCCGATTGGTTTGCTATTACTAAAACCAAGAGGGGAGGACAGAATAAGACCGTGACTGC
AGCAAAAGCAGGTCAATTATATTCAATATGGAAAGAATAAAAGAACTAAGAGATCTAATGTCGCAGTCCCGCACTCGCGAGATACTAACAAAAACCACTGTGGATCATATGGCCATAATCAAGAAATACACATCAGGAAGACAAGAGAAGAACCCTGCTCTCAGAATGAAATGGATGATGGCAATGAAATATCCAATCACAGCAGACAAGAGAATAATGGAGATGATTCCTGAAAGGAATGAGCAAGGACAAACGCTTTGGAGCAAGACAAATGATGCTGGGTCGGACAGAGTGATGGTGTCTCCCCTAGCTGTAACTTGGTGGAACAGGAATGGGCCGACAACAAGTACAGTCCATTATCCAAAGGTTTACAAAACATACTTTGAGAAGGTTGAAAGGTTAAAACATGGAACCTTCGGTCCCGTTCATTTCCGAAACCAAGTTAAAATACGTCGCCGGGTGGATATAAACCCGGGCCATGCAGATCTCAGTGCTAAAGAAGCACAAGATGTTATCATGGAGGTCGTTTTCCCAAATGAAGTGGGAGCTAGAATATTGACATCAGAGTCGCAATTGACAATAACAAAAGAGAAGAAAGAAGAGCTCCAGGATTGTAAAATTGCTCCTTTAATGGTGGCATACATGTTGGAAAGAGAACTGGTCCGCAAAACCAGATTTCTACCGGTAGCAGGCGGAACAAGCAGTGTGTACATTGAGGTATTGCATTTGACTCAAGGGACCTGTTGGGAACAGATGTACACTCCCGGCGGAGAAGTAAGAAATGATGATGTTGACCAGAGTTTGATCATCGCTGCCAGAAACATTGTTAGGAGAGCAACAGTATCAGCGGACCCACTGGCATCACTCTTGGAGATGTGTCACAGCACACAAATTGGGGGAATAAGGATGGTGGACATCCTTAGGCAAAACCCAACTGAGGAGCAAGCTGTGGATATATGCAAAGCAGCAATGGGTTTGAGGATCAGTTCATCCTTTAGCT
TTTCAAAAGCTCTTTCCTAGAACTTTTGCCACCTCTTTCTCCTTATCTTCTCTTCTTGATTTTACAATGGTGAAAATAGGTTCCGATACCCTTGCTCCTAAGCAGTTGGTTCTTGAGAACAAATACATTGCTGCGTGCCTTTCTAAGCCAGCAAATTTCGCTCTTTCTTTCCTTGCTCAGGGTGCCTCCCTGAAGCCTAGTGTGGTCGCTCGTGCAGCCATCAATGGTGTCATTGCCTGTGACACCACCACCTTCCAACTCCTGGCGATGGATGGGACTCCCCTATCTTTCGCCGCTGCAGCGGTTGTGGTGCGCCAATTTCAATTGGCCCACAACCGCTTTGTTAAGATTGGCTTGCGCCAATTTTACAAGGAGTGCACAAGGCGCTGCAACGCCTTCAACCTTCAGAAAGCTGCTCGCCAGAGCAGAGAACGTAGAGCCGCCTGCAAGCGGATTCTTGCGTCCTTGGATGCAGACCTGCCATGTAGCAGGTCTTCTCGAAGGGCCATAGTGACGGCCCATTATGCTGGAGTCGCAACTGCGGCTCGGAAGAGTGCTCTCTTCCGCCAAATGCGCGCAGACAAGCGCGCATCTAGGGCTTTGGCAGCTGCCATGCAGCCCTTGGTTCTGGCTCCTCCCACCTGTGCACGCATACCTTATGTGTGCCCACTTTCCTCTTCTGTGGAGGAAAGTGTTTCTCGACGCTCTCTTGAGCGTTGTTCCAAGCGTGTTCCACGAGAACACGCCTCTCCCCGGGTTGCGTCTGAAATGCAACCCTTTGCTGATCGCCCCCGGCTTTTCTCCCGGGTGTTGCTCCTCCCTCTCTCAGAGATAACACGGGCGTTTTTCTCTCGTGTTTTTGTTCCTGGGAGTGCCATGTATGATTGTGCTACTGATCTTGCACATGTTGTACTTGATTGGTGGTCCATCACCCCCATGGCACATTACTTGGCCATGCTAGACAATTTTCTTGGCACCCCAACTGAAGAGAGTGTGCGAC
GGTATCAGAGCCATGAATCGGTTTAAGACCAAAACTCAAGAGGGTAAAACCTCACCAAAATACGAAAGAGTTCTTAACTCTAAAAATAAAAGATCTTTCAAGATCAAACATAGTTCCCTCACACCGGTGACCGACAGGATTACCACCGTAAGGTTTCAGAACAACATCGAAAGCGTTTACGCCAACTTCGACTCTCAACTCAAGTCGTCGTACGATGGTAGATCTAAAAAGATCAAGACTCTAAGCCTTAAAAATCTTAGATGTTACGAAGCCTTCCTCAGGAAGTACCTTCTGGAACAATAAATCTCTCTGAGAATAGTACTCTATTGAGTATCCACAGGAAAAATAACCTTCTGTGTTGAGATGGATTTGTATCCAGAAGAAAATACCCAAAGCGAGCAATCGCAGAATTCTGAAAATAATATGCAAATATTTAAATCAGAAAATTCGGATGGATTCTCCTCCGATCTAATGATCTCAAACGATCAATTAAAAAATATCTCTAAAACCCAATTAACCTTGGAGAAAGAAAAGATATTTAAAATGCCTAACGTTTTATCTCAAGTTATGAAAAAAGCGTTTAGCAGGAAAAACGAGATTCTCTACTGCGTCTCGACAAAAGAATTATCAGTGGACATTCACGATGCCACAGGTAAGGTATATCTTCCCTTAATCACTAAGGAAGAGATAAATAAAAGACTTTCCAGCTTAAAACCTGAAGTCAGAAAGACCATGTCCATGGTTCATCTTGGAGCGGTCAAAATATTGCTTAAAGCTCAATTTCGAAATGGGATTGATACCCCAATCAAAATTGCTTTAATCGATGATAGAATCAATTCTAGAAGAGATTGTCTTCTTGGTGCAGCCAAAGGTAATCTAGCATACGGTAAGTTTATGTTTACTGTATACCCTAAGTTTGGAATAAGCCTTAACACCCAAAGACTTAACCAAACCCTAAGCCTTATTCATGATTTTGAAAATAAAAATCTTATGAATAAAG
GTAGAATTTTAACGATCGTTTAATCATGAATACTATTGAACGTACAACCTCACTGGTGAACGAGACTTCAGCTCAATTGAAAACTTTGGTTTCCAATGCTGAGAAATCTCATTTTCTTAAACCGGATGAAGTCAGAGCTAAACTAGCTTTTTTGATTAATCCAAAACAAAACTTGTTTGCTAATTTGAACTCTTTCTTTAATAAGCAGAAATGTTTGGATGACCTGACTCGCATACTCAAAGTTTGTGGTGGTACTGAAACAAGATATCAAATTACAGCTATTGGTTTAAGTCATTTGATCGAGTATTGTTTAAAATACGAATTACCAAGTGATGCACGCATGTTAAAGTCATTCATCTTCATCATATTTAGTGTATTTGACAAGGTCGACTCACGCTCTCAAGGCAATGTGATGAAGTTTGACGAAGTGTATGATTATATAAATAGTGAGTTAGCCGATAATGTTGACTTAACTGCTGGAGAAATTGATGGTTCAAAGGTTATTAAGATATCTTTTCTAACCACGACTTACGTATGTGAACAAGTTAACACTAAAGTAATCGCTGACCAAGTTCTAGCCAAACTGGGTCAGTATTTGATTTCTGACCAATTCGGTTACTTTAAGTCGAAGATAGGTGTCAATGGAAATGAGAAGTCTGATGCAATTGCAATTATGAATGGTAAACAGGATGAATCATGTCACGTTGATTTATTTAGGAATAAGTATAGCGTAATTCCTGCTTACTACAAACAGTTGGTGGCAGAGGTACGAGCTCTCAGAAAGATAAAATCAGCTGGCAATCCAAATGGAGTCAAGTTTAGAGGTATTACTAAGTTTGGTTTCATTAAACCGTTGACGGATATGCAACGTTTTAAGAAAACTGCCCTCAATGTAGCTTTGATTGACTCTAACTCCAAGTACTTCACAACCAATTCAGGTAAATTGTACTACGCTTATGATCAATGTGTATTAAGTTACATGGATGATATTGAAATAAGC
GTAATGCGAATTGGCAGCATGGCCACCATCTCAATCCTAGTCGTGGACGAGGACCGGCTTCGGCGCAAGACCGGCCCTCCACACGCTGTCGCCTTTGGCGATGTCGACATTATCATTCTTCCTAGCGAGCGAAAGCCGCTTTTCCTTCCACCTGAATCAGATCCCGAGCATGTTGTTCAGGAACTTTTCAGAAGACCGAGAACTGAGGACTCCCTTATAGGATCCTTTGTCTTCTACGGTGAAGGGGAAGAAATGCAGACAGTGATGCGGACTGGACCTGCTCTTCCCAAAATACCCTCCATTTCTTCTCAGCCTTCTCCTCTTCTAGGAGATGGGTATGAGGTCATAGGCCTTCGATATCCACTTCTCTTTGATCAGGCTTTCTCCCCGAGGAAATTGCCTCCTTCTCGAGTTGAGAGGGATCCCCTTAGGCATGGAATCATTAGTGGGAGTCATGGTTGTTCGGTTTCCTCTCAAAACGGGACGTATTGTGTTCCTTTTACTATCTATCATACAGCTACCACTCAACTGTTCCAGTTTGATGGCGTAGGTCGCATGCTCACTCCCTCGCGTCTATTGCGGTATCAGGAAGTTGTCCTTCTGGGCGGGTACTCTTTCGGCCACAAAATAGCCATACGTGAGTATCTGAACTCCAGGCTTCTCACCGCCGCAGGGGGGAAGGAGGCGGAACACGTCACTAAGAATCGGAAAGAATGGGCTGTCCAACGAATGAATGCTATACTCCAAGGCATAACTGAAATGCCGGATGGAGTCCCTTCTAAAGACGATCCTCGCGTAAGTGATGAGATTGATCTCTGTGCTCCTTTGACGTCTCTTTTCGACGCTCAGTGCAACCGCTTTTCTATTCATGTCATCAAGCGTATTCTGATGCACATCCATCCACAACAGGAGGCAGCGTTGCTTAAGGCGTTTGGCGTCTCTGCAAGTGAGGATTTTGTCACACTTTTTCTCAAAGAATATTCAGAGTCACCACTTCTTT
GTAAAAGAAATTTGAGACAATGTCTCAAACTCTGAGCTTCGTGCTTAAAACTCACAGTGTCCGTAAGGACTTTGTGCACTCCGTTAAGCGTACGCTTCAACGGAGGCGCGATCTTCAGTATCTTTATAACAAGCTTTCTCGCCCTATAAGGGCAGAAGCTTGTCCTTCTTGTGCCAGTTATGACGTTTGTCCTAACTGCACATCTGGTAGCATCCCCGATGATGGGTCTTCCAAAGGACAGATCCCCTCCTGGGAAGATGTTACAAAAACTTCTACCTACTCTCTCTTGTTGTCTGAGGACACATCCGACGAACTGCACCCTGACGACCTGGTTAACGTTGCTGCTCATATCCGAAAGGCCTTGTCCACTCAGTCTCACCCGGCAAATGTTGATATGTGCAAAGAACAGCTCACATCTCTGTTGGTTATGGCTGAAGCAATGCTACCCCAACGCTCTAGGTCGACACTCCCACTACACCAAAAATATGTGGCAGCTCGATTGGAATGGAGGGAAAAATTCTTTTCCAAACCCCTTGACTTTCTGTTGGAGAAAATTGGCACTTCTAGGGATATTCTTCAGATTACTGCGGTATGGAAAATCATAATAGAAAAGGCATGCTACTGCAAATCCTATGGTGAGCACTGGTTTGAGGCTGCCAAACAAAAACTAAGGGAAATCAAATCCTATGAGCACAACACACTCAAACCATTGATTGGCGCTTTCATCGATGGGTTGCGTCTCATGACGATTGATAATCCAAACCCCATGGGATTTCTTCCAAAACTAATTGGTCTGATAAAACCCCTGAACCTGGCAATGATCATTGACAACCACGAAAACACATTGTCCGGGTGGGTGATAACCCTTACCGCAATAATGGAGTTGTACAATATTACAGAATGCACAATTGACGTTATCACATCCATAATTACAGGCTTCTATGACAAAATTGGCAAGGCCACCAAGTTCTACAGCCAAATCAAAGCCCTCTTTACAGGG
GTTCTGCCTCCCCCGGACGGTAAATATAGGGGAACAATGTACGCGAAAGCGACAGACGTGGCGCGTGTCTACGCCGCGGCAGATGTCGCCTACGCGAACGTACTGCAGCAGAGAGCAGTCAAGTTGGACTTCGCCCCGCCACTGAAGGCACTAGAAACCCTCCACAGACTGTACTATCCGCTGCGCTTCAAAGGGGGCACTTTACCCCCGACACAACACCCGATCCTGGCCGGGCACCAACGTGTCGCAGAAGAGGTTCTGCACAATTTCGCCAGGGGACGTAGCACAGTGCTCGAGATAGGGCCGTCTCTGCACAGCGCACTTAAGCTACATGGGGCACCGAACGCCCCCGTCGCAGACTATCACGGGTGCACCAAGTACGGCACCCGCGACGGCTCGCGACACATTACGGCCTTAGAGTCTAGATCCGTCGCCACAGGCCGGCCCGAGTTCAAGGCCGACGCCTCACTGCTCGCCAACGGCATTGCCTCCCGCACCTTCTGCGTCGACGGAGTCGGCTCTTGCGCGTTCAAATCGCGCGTTGGAATTGCCAATCACTCCCTCTATGACGTGACCCTAGAGGAGCTGGCCAATGCGTTTGAGAACCACGGACTTCACATGGTCCGCGCGTTCATGCACATGCCAGAAGAGCTGCTCTACATGGACAACGTGGTTAATGCCGAGCTCGGCTACCGCTTCCACGTTATTGAAGAGCCTATGGCTGTGAAGGACTGCGCATTCCAGGGGGGGGACCTCCGTCTCCACTTCCCTGAGTTGGACTTCATCAACGAGAGCCAAGAGCGGCGCATCGAGAGGCTGGCCGCCCGCGGCTCCTACTCCAGACGCGCCGTCATTTTCTCCGGCGACGACGACTGGGGTGATGCGTACTTACACGACTTCCACACATGGCTCGCCTACCTACTGGTGAGGAACTACCCCACTCCGTTTGGTTTCTCACTCCATATAGAAGTCCAGAGGCGCCACGGCTCCAGCATTGAGC
ACAAGGCATCAGCCATTTTGGTCTGATCCTCTCAACCCCATCTTTTGTCTGTCTTTTTTTCTCAGCGAGGGCGCTCCGTTCTTTCCTTATACAGGTGCATTCCTTGTCAGTGCTGGTCGCGGCAGGTGGCGCCCAACGTGGGGCTCGACAGTTTTCCTCGCCACTACTCTTGTAAATTGGATAGAGTGAGTATATGCGTGAGTACGTAAATTATATTATAGTGGAGTAGTAAGGTATATTGTTGAGAGTATAAATATGGGACAAATGCATAGTCGCCAGCTGTTTGTACATATGTTGTCTGTAATGCTAACACATAGGGGAATTACTGTTTCTAAACCTAAATTAATCAATTTTCTTTCGTTTGTTGAAGAGGTCTGCCCTTGGTTCCCCAGAGAAGGTACAGTGAATTTGGAAACATGGAAGAAGGTCGGGGAACAAATCCGAACTCATTATACTTTGCATGGCCCTGAAAAGGTTCCTGTTGAAACTTTTTCCTTTTGGACACTAATTCGTGATTGTTTGGATTTTGATAATGATGAGTTAAAACGTTTAGGAAATTTATTAAAACAGGAGGAAGATCCTSTCCATATTCCTGACCCAGAGCCTGGTTATGATGCTCCTCCTCCTCCTCCTCCGTCCCTGAAATTGCGACCTTCAGATAATGATGATTCACTTTCCTCTACAGATGAGGAGGAATTAGCCGAAGAAGCTGCTAAATACCATCAAGAAGATTGGGGTTTTTTAGCACAAGAGAAGGGGGCATTAACATCTAAAAATGAATTGGTTGAATGTCTGAAAAACCTCACTGTTGTTTTACAGAACTCAGGAGCTAAGTTTTCTAACAATCACGTCAAACCTCCCTCTGCTCCGCCATTCCCGCCTGCTTACGCTCCTTCTGTTGTGGCCGGTCTTGATCCCCCTCCAGGGCCTTCTTTACCGACTGAGATCATGTCTCCGCTACAAAAGGCATTGAAACAAGCACAGCGACTTGGTGAGGTTG
GCGCAAAACGACCGAGTTTTACCTGTGACACAGGGTTGAGCCTACTTCATATCTTGAGCGAATGGAAGGATTTACTCAAGAACCGACAAACACTACCGTCTTAGCTGAGGAGTTGCATTCAGTTGACACACTCCATCTGCGTCCAGGCAAGACCAGATCAACCACCAGCGAGGACGTGCTTCCAAACAATTACGAGGATCCGTGCTTACGTGAAATCGCTAAGTATGGTGGGTATTCTACCTACTCGTCAAACTCTAATACTGATCCGTGGATTAGAGAGACACTAAAATTACACGATCGACAAATCTACGAAGACATCTGGGGTAAAACCCGTCGTCCAGAAGGAACACCAGGCATGTACAAGGCATTGGGTCGTTTCGGAGGCGAAAGGTGCGGATTCGATGACTTGTCTAGTCAACAGAAATCGTCTATGCGACGTGCCATCGCAAAGGCGAAGAAAGCTTTCAAATTACCTTATAAGCGTGAACCGCTTGATTGGCATGAGGTCGGTCAGTTCTTGAGGCGTGATACGTCAGCTGGATCTACCTTCATGGGATCAAAGAAGGGTGATGTGATGGAAGAAATCTATTCTGAAGCTAGATGGCTAGGTCATCGTATGAAACAAGATGGAAGAAGTAGATTTGATCCAACCAAGATGAGGTTCCCTCCTTGCTTGGCAGGTCAGCGTGGGGGCATGTCCGACAGGGATGACCCGAAAACGCGCCTGATATGGATTTACCCTGCAGAGATGTTGTGTGTCGAAGGTTTTTACGCTCCTTTGATGTATCGTGACTATATGAGCGATCCAAACTCACCAATGTTGAACGGGAAGAGTTCTCAGCGCTTGTACACCGAATGGTGCTGTAACTTGAGGGAAGGCGAAACACTATATGGAATCGATTTCAGCGCCTTTGATTCAAAGGTTCCAGCGTGGTTGATCAGAACGGCTTTTGATATTGTGAAACAAAACATAAACTTTGAAACATTCGAAGGAAAGCCA
AGAAATTCCTCAGATTTCTCCCTGTTGACCAGGAGTTATCGGTGAGTTGCGCTTTGTGCTTTGCGTAAGGGATTTCTCTCGTACAGGTACGATCTCGGACCAGCTACGGGTTTGAAGGGTGAGCCTATTCTTCGGAAGGGTAAATTGTAACTTTCACCAATAAGCAATGGATAGATTACTGAACTTTCTGAGACCTAAGAGAGAACTTTTCGTAGGTGATTTTGCGATCGGGGTTGACAGGAGGCCATCGGTGGACATGTTCCAGTTGGTGTGCAGGTTGGCTCTCAGATATATGAGGACAGGGAAAATCGAGTGCAATGTGGACAGTCTTCAACAGTTCGTTGTTGAGTTGTTAAAGACTGATTGCGCAGCCAAATGGGAATGGTTCATGAAACGGCGTTCTGCCGGTGATTATGCTATCCCCCTTGCACTGGCTGCACTACCCATTGCCCCGCTGTTGAGTTATACCACAAAGGTTAGAACGGTGAGTGTAAAGGCGTTCGGGAATGAATTGACTTTCCCATTCAGGACCCTTCGCCCAAGCTTACCCCGTAAGGGTTTGCTCCTTCGGCTGGCGGCCGGCTTTGCGTTAGCACCTGTATGCTTGCTTGCTGTGTACGCTACCCTGCCACGGGAAAAACTGTCTGTATTTAGGCTGAGAACTGAGGCCCGCACACATATGGAGGATGAGAGGGAAGCAACGGAATGTTTGGTGGTAGAGCCAGCTCGAGAGCTCAAGGGAAAGGACGGGGAGGATCTCCTCACTGGTAGTAGAATGACAAAGGTAATTGCGTCTACAGGGCGCCCTCGCAGGAGACCTTATGCAGCGAAAGTTGCTCAGGTTGCAAGAGCTAAGGTGGGTTACCTTAAGAATAGTCCTGAGAATAGATTAATCTACCAGAGAGTCATCATTGAGATCATGGACAAGGATTGCGTCAGGTATATTGACAGGGATGTCATATTGCCTTTGGCTATTGGATGTTGTTTTGTCTACCCGGAC
GAAAACAAACCAAACGCACCAGTCAAGCCCCTAGCGAACTCGAATCTGCCTGCCCAGCTAGACTTCGCCATGGCCCTCATCAGACAGACGTTGGACCAATTCACGGACGTGTCTATCAAGTCTGTCATGCAGCAACAAGCGTATGACGGCTTCAAGACAACACTCGCCCGAGCCACCCGCATCAACCCGTTCGCCCTACCGTCAGCGTCGGCTGACGCACTAGAGCGTTTCGGGATCGCCACCAGTCCGTTCGCCGCCCGCTTACACACGCACGCCGCCGCTAAGGCAGTCGAAAATCGACTGCTCGAGATTGTAGGAGCCCTACTCCCAAAGGAGCCTGTTACCTTCTACTTCCTCAAGCCGCAAAAGCGTGACCCCATGAGGCGCAACCCTCGCATCGGTGATTTCTTCCACAACCAAATCATCGAACCGCGGGATGTCGCTCGTTACGAGCCATCTACCCTCCGGGAGTCCATCACAGCACCGACCACCAGCGTCGTGTACATCTCTGACTCCCTCCACTTCCTGCCCTTCCACTTTCTTGTTTCCCTGTTTGCGCACAATCCCGTTGTGCAGACAGTCCACGCCACCGTCGTACTACCGCCCGAAGCGCTCCACAAACATCCATCACAGAACCCTCACATCTACTCCATCAACTATGACTTCGACGGTTTCCAGTACATCCCAGGCACACACGGTGGCGGGGCTTACCACCACGAATTCAAACAGCTTGACTGGTTAAAAGTTGGTAAGCTCAAACACGTCCTCGCGGATGGTACCACGCAGACCATCACTTGCCAGATGGTGGAGAGCCTGGGCGCCAACCATCTGTTCACCTTCTGCCGAGGCGACCTTATCACCCCGAGAGTCCGCACTTTTTCCGCGGACCAGTACGTTATACTGCCCAAACTCTTTCACCCAAAGCAGTTGAACGTCACCCGCCCCCTCCACTCCACCTTCGCGAACCAACTTCTCACGTACGTCCTGAGTCTAAAGACGG
TGGCATTTCTGTAATAAGAAGGGTGTACACCAGTTGAGCTCTCTCAAACTTGCTGATTCAATTGGTGTATTGGGGTGCAATATATAGTATAACTCTCATTAACGGATTCTCAACACGTGGCGGCCATCCGTATAATATTACCGGATGGCCGCGCGGGGTACGCTCCCTGCCACCTGGCGTGCTCTCCTCCCTTGGTGCTGGTGCCCCTGCCACCTGGCGCTCTCTCCGCCCTCGATGTATTCGTCGTTCGGCGAGTCTTTGTTGACTGACGCTTTAATTTGAAATAAAGCACAACTCTTTTATGTCCCGCGATCATCAATTCAAATTTTGAATTATTGATTCGCGTTTCCTGAGTATGCCCCATTGTACTACATGGTCTACGTGGTCGATTTGAGACCATGCTGCTGAGCTAAGTTAAGTTATTGTCTGACTCATGCTTGCTATATATTGGGTCCGAATGATATATTATATTCGAGGTGACTCAGCAGCCAATTACGTTAAAATCGTTAGTCAGATTAGCCGTCTAACCAAGTATTATCCTGTTGATAATGTATCATTTTAGGACTAAACGTGGTTCCGCTTTCACTCCACGACGATATTACGCACGTAATAATGTATTTAAGCGTTCTGCGCCATTCAAACGAGATGAGGGGAAACGAAGGCCTGTTAACTCTAATAAGGCCCACGACGAGCCCAAGATGAAAGCCCAACGGATTCACGAGAACCAGTTTGGTCCGGATTTTGTCATGGCCCATAATTCAGCTATCTCTACGTTCATCAGCTATCCAAGTCTGGGTAAGACTGAACCTAATCGGAGTAGGTCCTACATCAAGTTGAAACGTCTCCGTGTCAAAGGCACTGTGAAGATTGAACGTGTTCAGGCTGATATGAACATGGACGGTGCTACCCCAAAGGTTGAAGGAGTCTTCTCCCTCGTCGTTGTTGTGGATCGTAAGCCCCACTTGGGTTCGTCTGGGTGTCTGCATACGTTCGACGAGCT
GAATTAATTAAATTTTATCTGCCTAGAAGATAGTTATCGGCCCTGACCAGGTACGAGGCGAATCTAGCAACTCTGGATAATACCCGGAGGGGACGCTCGGCTTTAGTGCACGAGGCCCGTGCAATTAGCACCGCGGTCAATAAACTGGTGCGACAAACCATCCCATCTATTAGGAGTTCCAACATGGATAAGATCCTGAATCCGGTGCTTGCGCCGTTTTCCTCCGATCGCGCCTCGAAGACCTCTCCGGCCGGCATCGCCGTCGCCTACGGACTCATTGGTCTGTTGGTTGGTGTGCTCGTCCTGAAAGACTAAGGCATGAACGGTGGCCAATCGCAAGGATCCCTGGCCCAACAGAATCAGAACACTCGGCGTTTCCATCGGGTTTCTGTTCCTCTCTTACGGCTGTGGGATTCTCTCCACCGACGCGTGCGCAGTTCTGTCACCGGTTGCGGTAAAGGTCAAATCATCGATAGCTTTGCTGTGTACATACGGACTGATAGGCTACGGCATCGCGTCGCTCATCCACGTGTGAGGTAATCGCATGAAATTCAACCGTAAAGGGGTCCTCTCGCTGGTGGGAGCCGCTTGTCTGGTGATCGCCGGGTTGGTAACTCACAACCCCGCCCTCATCGCGACTGGCGTTTCCACCGCCACCGAAGCGGTCCAAACGGCCCAGTAATGGGTTTCTTCAAGTCAATCAAGAAGGCGATCAAGTCGGTAGTCAAGGCTGTGGTCAAGGTAGTGAAAGCGGTAGTGAAAGCTATCGTTTCCGTGATCAAAGCTGTAGTGAAGCTGATCAAGAAGATTGTTTCTGTGATCCTGGATTTCATATCCAAGATATTCAGTAATATAGGAGTGATCCTGCTCCTCATCCTTTTGGTCATCTTCGCATGGTTCCTGTTTCCTGCGTTCGCCGCGTTCCTTCAGTCCGCATGGGCGTGGATCGTCAACATCTTCTCCACCGGCTGGGCATGGGTGGTTAAGACCGCAGGAGCTG
NGAAATCCTCCAGGACACCTCGACCTAGGTTGTGTATCCGGTGATTTGCGTACTGTTGCTTTGCGTAGAGGATTTCTCTCCTGTTCACTACATATCAGGGGTTTGAAGGCAGGGTCTACCTTTCGGGGGGATAAATTGTAACTTCCTGCAAATAAGCAAAATGGAGACCATCAAGAGATTAATCTGGCCTAAGAAAGAAATTTTTGTAGGCGATTTCGCGATCGGTGTTAATAGGACGGTACCGGTGGATGTCTTCCAATTGGTGTGCCGTGTTGTGCTGAGATATATGAGGACAGGGAAAATAGAGTGTGAGTCAGACAGTCTGTCTAAGTTCGTTGTGGAGTTATTAAAGACAGATTGTGCTGCTAAGTGGGAATGGTTTATGAAGAGACGGCAGGGGGGTGATTACATCGTCCCTCTATCTATAGCCACCATCCCTCTCATGCCGCTGTTGAGTTGTACCACCTCGGTACGCGCAGTCTCAGTCGGGGTTTTGGGTTGTGGGTTTAGCTCCAATATCCCAATACCTCGTCTATCTGTGCCAAGGAAAGGGTTGCTCCTCAGACTGGCGGCCGGCCTAGCGTTAGCTCCTATATGCGCGCTGGCCGTGTACGCTACCCTGCCCAGGGAAAAACTGTCCGTGTATAAGCTAAGGACGGAGGCACGCACACACATGGAGGACGAGAAGGAAGCGACGGATTGTTTAGTGGTGGAGTCGGCTCGTGAGCTCAAGGGTAAGGATGGTGAGGATCTGCTCACTGGTAGTAGAATGACCAAGGTTGTGGCTTCGACAGGACGTCGTCGCAGGACACCATATGCAGCGAAAGTTGCACAGGTGGCACGTGCCAAGGTTGGGTACCTCAGGAACACTCCTGAGAATAGGCTGATCTACCAGAGGGTAATCATTGAAATCATGGACAAAGATTGCGTCAGGTATGTTGACAGGGATGTCATATTGCCAATGGCTATTGGATGCTGCTTTGTGTACCAGGATGGAGTG
GTCTCCGAGCGATCTATCCACGACCAATTTGACATGGGTGCGCCGTTTGTAAAGGTCGTGGACAAAGCAGAACCCCCGGCATCGGGGGGGGGTGCCGGGGGCCTGTTGGCGTGGACGCCGTTGCTGCGCTCTTGGGGTAGACGCGTCTCTCAGGCTACGCGGCGCGCCATCAGTCGGACCTCAGTCGGTCGATGAACGCTTCGACCATGCCCCGCGTCATCAAAGGCGACTGCCCGCGTTTGACGAACGCGCACACCGACGACACCGACTCTTGCTCGTCTGCGCCGGGTTCGGGGTCGTCGTCGAACCCGATGCCCGACACGATGAGCGTGTATCCGCTCAACATGACGCCGGGGTCGAATGCGCGGCGAGCGGTCACCAGCGCATCGACAGCCGCCTCGAGCTGCTCGTAGGCGGCGGCGAGCTCGGGGCTAAGCATCAGCCGCGGTCGGTGAGGTCGGCGCCAAAGATGCGATCGGCGATGGCTTCGGTGAGCGCAGACATGCTGAGCACCGCGTTGACTTGCACGAGGTCGTCGCCCGCCAGCAGCGCGCGGGTGTCGACGCACCACTTGCTGTTGCGGGTCTGCTTCTGGAGTTCTTCGGTGAGCGCGGCGCGCACCCGTAGCCGGATGTTGGATTCGACGGACATCAGCTCTCCATTTCGGCGGCCGGGTCGGCAGCGCGCATAAACTTCGGCAGCGTGGGTGGCGGCGGGAGGGTGATCCCGACGCCGTGCGAGCCGAGGTGCCGACGCAGCCGGACAGCGAACATCGTGGCATCGTCGTCGCTCCAGCTCGGCTCCTCGTTGAGCATGAAGTGGGCAACGATGTTCTCGAACTCAGCGACGCTGGTCATGTGGTGTGGTTCCAGGTGTGGCATCAGGCCTTCTCCTTGGTGTCGTGGGTGCAGTCGGATCGGTGATCGCCGTTCGTACAGGCCGCAGTCCTGCGGGCGGATGCGGGGCACGGTCAGGTCTCCTTGGTGTCGTGGGTGCAGTC
CGGACACACAAAAAGAAAGAAGAATTTTTAGGATCTTTTGTGTGCGAATAACTATGAGGAAGATTAATAATTTTCCTCTCATTGAAATTTATATCGGAATTTAAATTGAAATTGTTACTGTAATCACACCTGGTTTGTTTCAGAGCCACATCACAAAGATAGAGAACAACCTAGGTCTCCGAAGGGAGCAAGGGCATCAGTGTGCTCAGTTGAAAATCCCTTGTCAACACCTAGGTCTTATCACATCACAAGTTCCACCTCAGACTCTGCAGGGTGATCCAACAACCTTAATAGAAACATTATTGTTAAAGGACAGCATTAGTTCACAGTCAAACAAGCAAGATTGAGAATTAACCTTGGTTTTGAACTTGAACACTTAGGGGATTGAAGATTCAACAACCCTAAAGCTTGGGGTAAAACATTGGAAATAGTTAAAAGACAAATTGCTCGGAATCACAAAATTCCGAGTATGGATTCTCGTCCTCAGAAAATCTGGATGGCGCCGAGTCTCACTGAATCTGACATGGATTACCACAAGATCTTGACAGCAGGTCTGTCCGTTCAACAGGGGATTGTTCGGCAAAGAGTCATCCCAGTGTATCAAGTAAACAATCTTGAAGAAATTTGCCAACTTATCATACAGGCCTTTGAAGCAGGTGTTGATTTTCAAGAGAGTGCGGACAGTTTCCTTCTCATGCTTTGTCTTCATCATGCGTACCAGGGAGATTACAAACTTTTCTTGGAAAGTGGCGCAGTCAAGTATTTGGAAGGGCACGGGTTCCGTTTTGAAGTCAAGAAGCGTGATGGAGTGAAGCGCCTTGAGGAATTGCTGCCAGCAGTATCTAGTGGAAAAAACATTAAGAGAACACTTGCTGCCATGCCGGAAGAGGAGACAACTGAAGCTAATGCCGGTCAGTTTCTCTCCTTTGCAAGTCTATTCCTTCCGAAATTGGTAGTAGGAGAAAAGGCTTGCCTTGAGAAGGTTCAAAGGCAAATTCAA
GGCTCGCATCTCTCCTTCACGCGCCCGCCGCCTTACCTGAGGCCGCCATCCACGCCGGTTGAGTCGCGTTCTGCCGCCTCCCGCCTGTGGTGCCTCCTGAACTACGTCCGCCGTCTAGGTAAGTTTAGAGCTCAGGTCGAGACCGGGCCTTTGTCCGGCGCTCCCTTGGAGCCTACCTAGACTCAGCCGGCTCTCCACGCTTTGCCTGACCCTGCTTGCTCAACTCTACGTCTTTGTTTCGTTTTCTGTTCTGCGCCGTTACAGATCGAAAGTTCCACCCCTTTCCCTTTCATTCACGACTGACTGCCGGCTTGGCCCACGGCCAAGTACCGGCAACTCTGCTGGCTCGGAGCCAGCGACAGCCCATTCTATAGCACTCTCCAGGAGAGAAATTTAGTACACAGTTGGGGGCTCGTCCGGGATTCGAGCGCCCCTTTATTCCCTAGGCAATGGGCCAAATCTTTTCCCGTAGCGCTAGCCCTATTCCGCGGCCGCCCCGGGGGCTGGCCGCTCATCACTGGCTTAACTTCCTCCAGGCGGCATATCGCCTAGAACCCGGTCCCTCCAGTTACGATTTCCACCAGTTAAAAAAATTTCTTAAAATAGCTTTAGAAACACCGGTCTGGATCTGCCCCATTAACTACTCCCTCCTAGCCAGCCTACTCCCAAAAGGATACCCCGGCCGGGTGAATGAAATTTTACACATACTCATCCAAACCCAAGCCCAGATCCCGTCCCGCCCCGCGCCGCCGCCGCCGTCATCCTCCACCCACGACCCCCCGGATTCTGACCCACAAATCCCCCCTCCCTATGTTGAGCCTACAGCCCCCCAAGTCCTTCCAGTCATGCACCCACATGGTGCCCCTCCCAACCACCGCCCATGGCAAATGAAAGACCTACAGGCCATTAAGCAAGAAGTCTCCCAAGCGGCCCCTGGAAGCCCCCAGTTTATGCAGACCATCCGGCTTGCGGTGCAGCAGTTTGACCCCACTGCCAAAGA
TATAAGTATATTATATATTTTATAATTTTATATATATAAAGCAGGTACAATTTTATTATATAGTGCAGATCTTTTTTGTGAAAAAAAAATAATTATTTTTTTGCGCGCCGGAATAATTATTTTTTTTGCGCGGAAATATTTTTGCAGTGGCGATTGATTTTTTTTTCAGTTGTCTGCCCGTGGCGGAATAATTATTTTTTCGCCGGAAAGCATTTTGTAGTTTCACAAGATGCAGAATTTGGCGGGCCGGAATAATTATTTTTTCGCCGGAAAGTATTTTGTGTACCGTAGTTTCACTAGATTTCGCGGTGCATACCGGTGGGCGATAGGTATTAAAATAATTTGTACTGCTGTAGGCGTTAAAGATTAAAATTATTATTACTGCTGTAGGCGTTAAACATTAAACTTATTACTACTGCTATAGGCGTTAAACATTAAAATTATTACTACTGTTGTAGGCGTTAAACATTAAAATTATTACTACTGCTGTAGGCGTCAAAGATTAAAATTATTACTACTGCTGTAGGCGTTAAACATTAAACTTATTACTACTGCTATAGGCGTTAAACATTAAAATTATTACTACTGTTGTAGGCGTCAAAGATTAAAATTATTACTACTGCTGTAGGCGTTAAACATTAAAATTATTACTACTGCTGTAGGCGTTAAACATTAAAATTATTACTACTGTTGTAGGCGTTAAACATTAAAATTATTACTACTGTTGTAGGCGTCAAAGATTAAAATTATTACTACTGCTGTAGGCGTTAAACATTAAAATTATTACTACTGCTGTAGGCGTTAAACATTAAAATTATTACTACTGTTGTAGGCGTTAAACATTAAAATTATTACTACTGCTGTAGGCGTCAAAGATTAAAATTATTACTACTGCTGTAGGCGTTAAACATTAAACTTATTACTACTGCTATAGGCGTTAAACATTAAACTTATTACTACTGCTATAGGCGTTAAACATTAAAATTATTACTACTGTTGT
ACGTGAGACTCGTATACCTTAAGGAATTCATTGACTCTGACTTTCTTCACTACCTTTTGATAACGCTCATACACGTCTTTGATATCAAAGTAGACATTGGACGGGAAAAGAGTAACCAAATCCATGTGAAACTTTTTTCTCTTAGAAATGTTGTCGACGTACTTAGGTAAGGTCGGATATTTCTTTGATTCCTTTACACAATCAATGAACAGTTTGTATAGTGACAAAACTCTGTCGAACTCAAGCGAATTGATAGGTTCAAAAGTAACTTTAATTTTATCTTTGTCGTCGTCGTTGCTAATGACTACTTTCTTGGTATTCTTTACCAATTCCGTGTAGAAAGATTTGTCTTGGTCGATAGCAAAATAGGGACGGAACGTCTTTTCACAGATATCAAACGTGCCTGTCCCAGCTTCGGATGCCTCCAAGTCACCCTCAAAGTGCATAAGGTGGACGAAGTCATTCAAATGAACTTTCTCCTCAAGAATATCGTCACGCAAAATTCCCTTGTGATTTAACTTTAGGTAATTCAGCTTGTATAGATTAGATGATTTTTCAATTTCACTGACTAGAAAACCATCTACAGTCTTGAAGATTTTCTCCAACAAATAATAAATTTTCTTTCTCCGTTTTTGGATTTTTTTCAAAGTCATTACGTAACTTAGTAGTTCTTTTCGTTTCTCGATAGGCTTCAAATCTAGATCATAATTGAACCATGTCAAAATTTCAATCATATAGCGCGCTACGCTATAATACCCTCTTAGCCGTTCCTGCTTGTAGTGTTGAGGATCATTTTTAAAAATTCCTGAGGACAATTCCACGCAGTACCATAACGCAGTTGGTAGCGTTGTGCTTACTATTCGTAACGTGATTGGTTGAATATATCATAAGCATGAAAATATATGCAAACTCTATAGTCAAAGCGTGCGCTTGCGCGCGTAAATTCAAATTCTAGTCTCATTAAAAATTATAAGTCGCATTTATTTGAAAAAATAAATAA
CCGGACTATGTTGGCCACCTGTCGGATATTGAAATAACCACATGCAGAAATTGCTATGACCATATTAAAATATCCTATGCTTACAGTCATTTGTGATATAATCGATGTTGATTCTAGGTGGCCATAGTAATTTTTGCGTGCTTTAATTTCCATTTCTGACAGGTGGCCAACATGGTCCGGCACTACTGTGACACCATAGCCTCCAAATAAGAACAATTTCTCCTTGTAGTAGTGTTACTACGTCTCCCCAGTCATTGAAACTCTACTTTGTATTTAGTGCTGTAGTTAGGATCGTTTACACGCTAAGGGGAACATTGAAAGGAAAAAAATCAGTTTTTCTCTGTACTGTACCCCTGTTGTGGGTGTTATAGTTGGGCATAGAGTGGGGTTTTAAGGGCAAGCGCTAAAGGGCTTATAATGCCGATCAGACAATGTTACATTTAGTGCTGAGTGATTTATTCTCGCTAAGAGAATACTTCTTTAAGAATGAAACTATTTAGTAACTCTCATCAGTATACAGGTAAATCAGCAAACTACCGGCTAGKTCATTCATTTCTTACTATATATTACGATATTTAATTCAGGGAATAGAAAGAAAGTAACTCAGTTATTCTGTCAATTGTTTTATTTATCACCTTACCTATAATACGATTACTTAATAACTAAACAAATAGAAAAAGTTGTTTCTTAATAATAATCAACTAAATAATATCTTAATAATAGTTAAGACGAATGGACATTGCACATTGACAGCCAAAAGTAGCGCGATGCCATGACGCAGGGTTCATTGTGAAGGCTTATCTGAAACAAAATAAAAAAAATAATTGATATTACCTCACTGTTATGAAATAGATAAACATAGAAATGCTGCTAATGTAAACACGATAAAAATCGGCATTTCCATATGTTGAAATGTCGATGCCAACTTTCTAAGAAAGTTCGTGGTAACAAGAGACATTCCACTAATTGACAAAAGGGTGCCTTCAATTTTTCCAGAAAG
TTAAAAAACAGTCAAAACCAAAATGCTTGATGCACGAACCTATATCCTTACGACCCACGAAACCCAAATGTAATACGGAAGAACCCGAAAATTGTCTATGTGAACTACACAGTATAGAAACGCGAAGTCAAGAGCCAAACCAAAGTATCACCTCCGTGCGGCGGAAGACTCAATTAGCTAGAAGACTGAGGGAGCGCTTAGACAGGCAACAAAGACGTAAAGATGAAAATCTGTAAACCATACATTCACAGACTACGCTCTGAGGGAAAGAGTTATTATGAAGTGATCGAAGATGTGTTTAATAATAGGACTAACGAAGTTGTGTCTAACTATGAGCATTCTTTCTCTACTTTTTATTTCTACGAGACACGTTCCGATTTAAGAGATTTATGTGAATACGTCTTATCGGTTAGCTTTGATAAAGGGATGAACGTATTTATTCTTGACCGTGATAACATGATAGGCACTAGCGTTAAAGTATTCCACCATAATGAATATCATATGTATGTGCACAGTAACGGTATCCTATATAATGTTCTTATTAATGTAGATAATCTAATCAGTTTAATGTCAGGTGAATGTGCTATGTCAGCTCCTCATAATCAGGGTTCATCTAATGCTAAGAAACTAGAAATTATCGTTCGTAATGTTTATGACTATAAAGCTGAGAATTTCGAACAGAATGTCGTATACGCTCTTCAATACGTACCACGAACACTTGAAATAACTACACTATGCGATGATATGGAAGTTGATAGCCGTTATGCTGAAGGAAGTAATGAAAAGATTCCTTTGAGTTTAGTAGCGTATCATGATTATATGCGTGATGTTAAAATGGGATTGGATGTTAAATTAGAAGCTGACAATCCAGTACTTAAGGTGAGAAATGGTTATATTAGGAAACAATTCCCAGATGCGACGGAGGTATTATATAATAGAGATATGAAACATCACGTTGTATACATTTCTAACAGTGAAAGCATTCCAAGACGCTTAACTC
GACCCGGGCCCTCCCCCGGCGGCGCGCGCGCGAAAATAAACGCGCGGCGGGCCGCGGGCGCGGCGGCGCGGCGCCACGCGCGCGCACTCGCGAGGGACGGGCCGGGGCGCGCGCGGGGCCGGGAGCCCGCCCGGGAGCCCGCCCGGGAGCCCGCCCAAACGCGCCCCCCCGAACGAACCCCCGCCCCCCGAAAACGCGCGCGCCCCGGAAACGCGGGGAGGGGGGGCCCAAGGCTCCCGCGGGGCCCAAGGCTCCCGCGCGGGAGGAGGGGGGGGTCTCCCGCGCGCGCTCCGCCGCCGTCCGGCCGCGCCCGAGAGCGCGGGCAACCAGCACGTCGGGAGGTGCGTCCACGCGCTCGCCACCCTCACTCTCGGCCGCCGCCGGCGCATCCCGCGGCGCCCCGCCCCCCACGCGCGCAGGCCTTCCGCGCGCGGCGCTCTCGCGCGCGCCCGCCGCGAGCCCGGGCCGCCGGCGCGCCTGCGTGCGCACGCGCCTGCTGCCCGAACTCACGGCCGCCGCGGCCGGGGCGGGCCCGCGCGCCCGGGCCCTCCCGCCTCCCGCCCCGGCGCGCGCGGCCGCGTGGAGCCGCGGGCGCGGCTCCGGTAGCGCGGACCCGATCCGCCGCGCGAGGGGAGGACAGCCGGGATCGAGTGCGCCCACCAACGCCGCGCCCGGGCGGCGCGAGGGGAGCGCGTCCCCGGGTCCGGAGCTCCGTCGGCGTCGGCGCCGGCGCGGTCGCCGGCGGGGGTGGGGGCGGCGCGACCCTCTTCCCCGTCTGAGGGCCCCGCGGGAGATGGGCCGCCGCCCCCGCCGCCGCCCGGCCGGGGGTCCTGGGGGTCCGGGGTGGCCGGGGGTCCTGGGGTCCTGGGGGTCCTGGGGGTCCGGGGTCGCCGGGGGTCCTGGGGGTCCGGGGTCGCCGGGGGTCCTGGGGGTCCGGGGTCGCCGGGGGTCCTGGGGGTCCGGGGTCGCCGGGGGTCCTGGGGGTCCGGGGTCGCCGGGG
AAAGTAAGCCCCCACCCACTTTTGACACATACCTCCTTGTATCGACAAAATAGGGCAGGGTTGTAAATGAATATTTATACATCTATGTACCTATAATTTACTACATCTGTGAACAAATTAAAATACCACTGAAACCCACGCTTTAACGTTTCGTCAGTGGCATCGTTGCAAGCGACAAAGAAACAATCACTTTTAGTAAGAGGGCTATCAATCCCCGTGGCGTGTGGGCTGAACTCAATCAGGATATACCCCAATCACGCACCATACTATAGGAAGTGTTGCACCTTGTCTATGACAATTATACCATAAATTCTACCATTTGTCAAATATCGTTCTAGCTTTGACACATTCAAAACGGTCAAACCTGTAACCCCTCGGTGGTTTATAGCTGATCAATAATCTAGATGCATCTATCTTAGTTTCTACTTGACCCTGTATAGTTTAGTTTTACCTTCATCGTTGATAGAATAAATTGTCACATCGTATTTCATACTTCTTTATCCAACCTTAGTTTAACGATTTGATGAGGATTGTTTCCGTAAACGACTTCAAAGTCTGAAAGACTGAGACCAGGGTGTACCTCCCAGTGTTCGTTCCCGTCATCGTCTCTCAATAACCAACATAATGTGTATGAATCAATGAAGTCATTTTGCACCATTTGGTTTCACCTCTACACCAAATAAAACTTGTAACACCCACTTAGCATGTTCATTACCCTCGTAACCTGCTATCTCTTCAAGCGCTTTTCTCATCAACTTATGTTCCGTTCTCAACTCACTCATTTCACGTTCTGCTCTCAACACTTCTAAAGCACGATTGTTTTCCTGATACACATAATGTTTTCCCATTACTTTCCACCTCGTTTATTTGTCTCTATCCATTCTTGTGTTAGAACACCAAGCGCCCACATTGAAATAATTAACACCAATATTTGAAAAATAGTTAACGCCAACCACATTTCTCATACTCTCCTTAAACAAACGTTTATTTAATCGTAAAC
GGTCTCTCTGGTTAGACCAGATCTGAGCCTGGGAGCTCTCTGGCTAACTAGGGAACCCACTGCTTAAGCCTCAATAAAGCTTGCCTTGAGTGCTTCAAGTAGTGTGTGCCCGTCTGTTGTGTGACTCTGGTAACTAGAGATCCCTCAGACCCTTTTAGTCAGTGTGGAAAATCTCTAGCAGTGGCGCCCGAACAGGGACCTGAAAGCGAAAGGGAAACCAGAGGAGCTCTCTCGACGCAGGACTCGGCTTGCTGAAGCGCGCACGGCAAGAGGCGAGGGGCGGCGACTGGTGAGTACGCCAAAAATTTTGACTAGCGGAGGCTAGAAGGAGAGAGATGGGTGCGAGAGCGTCAGTATTAAGCGGGGGAGAATTAGATCGATGGGAAAAAATTCGGTTAAGGCCAGGGGGAAAGAAAAAATATAAATTAAAACATATAGTATGGGCAAGCAGGGAGCTAGAACGATTCGCAGTTAATCCTGGCCTGTTAGAAACATCAGAAGGCTGTAGACAAATACTGGGACAGCTACAACCATCCCTTCAGACAGGATCAGAAGAACTTAGATCATTATATAATACAGTAGCAACCCTCTATTGTGTGCATCAAAGGATAGAGATAAAAGACACCAAGGAAGCTTTAGACAAGATAGAGGAAGAGCAAAACAAAAGTAAGAAAAAAGCACAGCAAGCAGCAGCTGACACAGGACACAGCAATCAGGTCAGCCAAAATTACCCTATAGTGCAGAACATCCAGGGGCAAATGGTACATCAGGCCATATCACCTAGAACTTTAAATGCATGGGTAAAAGTAGTAGAAGAGAAGGCTTTCAGCCCAGAAGTGATACCCATGTTTTCAGCATTATCAGAAGGAGCCACCCCACAAGATTTAAACACCATGCTAAACACAGTGGGGGGACATCAAGCAGCCATGCAAATGTTAAAAGAGACCATCAATGAGGAAGCTGCAGAATGGGATAGAGTGCATCCAGTGCATGCAGGGCC
GTAAAATCTGAGGATCGAGGTTCAATTCCTTGACGACCTTTGGTGTTATCGATTGTTTGAACAAATCAATCTTTTAAACTTTTTATAACCTTTATTAATATGTCTAAGCCATACGTTCCTGATTTCGAATATCAGATCCCTAGTTTCCAATGGCTGATTGATGACTCTTTGAAGAGAGAGCCAGAAGTCGCCCTTGATGTAGAAACGGGAATGGACGTTAATAAAGTTTACCTACCTGAATCCGGATTTGTAGCGGATGGCTCATTAGCTAGCTATATCCTAGCTGTTCAACCTGTTGTTAAGGGTGAGGGTTCTTTTGAACCACCTTTTGACCAGGCGCGCTGGGGTGTGTGCTGCGAACATGCCGCGAGTGCTGCTGAGATTTTTACAGACCGTCATTTGTTACCAACGGCTGAGATTGCTAGGATGTTGTATTTAGACATTCCAGGCAGTTTCATTGATGAATCTGAAGAAGATGATTGGGTCGTTGAAGATACTACTGACGGGTATGGTGAGTATCGGCACTCTGATGAAGACGCTATACAATCGCCGCTTTTCTCCGCGGAGTTAACGCAAGAAATTGCTGAGGAGAAGCCATCACTCTCAATGGATTTAACTGATGAAAATCATGATGAGAGGCAGCTGTCTAGTGGCCCTAGTGAGCTGACACTAGGAGACCGATACGTTGTGACAAATGAAGAGTTTAAAATATTGGATTCTGATTATGGCGTTACTCTTAATTTGTTAAACCCTGTTGAGAATAGGGTTGGGCTTGTAGAAGATACATTGCCTACGTTAGACAGCGACTCTTTTAAGGAGGGCCCGAAATACCTTGAAAGAGTTTCTTTGCCCCGTTTGGAGGCAGCCGGTCATACGATCCTTCCCACTCATGCTTATTTTGATGATAGCTTTTATCAGGCTATAGAAGAGAATAGTGACATGTCTCTTGATTTTAATCGTATCAATTTAAAGCAGAGTGATGTTGACTGGTATAGGGATC
CCACATTCGTTCCAGCTACATTTTGGCGCCAACTCTTTGGCAGCAACACCAGAACGATAACGGTAAGTTTCAATCGGGCGCGGTCACATTATACTTAGTCATCTCTTGTGGTTGTTAACAACAATCTTGAAACAGATATACATGTAACCGCTTGCGTGCTGTACTTTCTTTATTCTTGGAAAGAATACAGACAGGACACATGGCTAGACCTGTTAAGGTATGTGAGCTAGCCCACCACTTAAATATACCTATTTGGGAAGTTTTGCTTCCTTGTAATTTTTGCACGGGGTTTCTAACATATCAGGAGTTGTTAGAATTTGACTATAAAGACTTTAATTTGCTGTGGAAAGACGGATTTGTCTTTGGTTGTTGTGCAGCTTGTGCCTATAGATCAGCATATCACGAGTTTACTAATTATCACCAAGAAATTGTCGTAGGCATCGAAATAGAAGGACGAGCAGCGGCTAATATTGCTGAGATAGTAGTCAGATGTCTCATTTGCCTTAAGAGGCTAGATTTGTTGGAAAAGCTTGATATTTGTGCACAGCACAGAGAGTTTCACAGAGTTAGAAATAGGTGGAAAGGGGTGTGTAGACATTGCAGAGTTATAGAATGATTGGGAAAGAAGTTACAATACCAGATATAATACTACAAGAAGAGTTTGGCCAGCCCATTGACCTGCAATGCTACGAGAATCTAACAGCTGAAGCGCCAGCTGAACAAGAGTTGGAGGCAGAGGAGGAGCTTATCCAAGGCATCCCTTACAAAGTTATTGCTACTTGTGGCGGCGGATGCGGTGCCAGACTGCGAGTCTTCGTGTTAGCCACTGACGCTGCTATTAGAAGTTTCCAAGAACTGCTTCTGGAGGAACTGCAATTCTTGTGTCCTCAGTGTCGTGAAGAAATTCGGAATGGCGGACGATAAAGGTACTGATCCCAAAGAAGGGTGTAGCGAGTGGTTTATAGATAATGAAGCAGACTGTAGTGATTTAGAAAATGAT
CTTATACTCTAAGAGTATTGCCACCGACGACGACGACGGCAGTCGCTGCCCGGCGAAGCCGGGCCGCCGCGAAGCGGCGAGCGACTGCCGTCGTCGTCGTCGGTGGCAATACTCTTAGAGTATAAGCAAGTACTCAGCATGTATAGAGTACTTGATGACGTCATCGGTGACCTTGACCTTTGACCTTCTATTTGACCTTGACCTACTTCTGTGACCTTCTGGTCTACTGACCTTTGACCTTCTGAGCTGATGGTCTACTGACCTGATGATGGAGAGGATCCGAAGACCTTGGAGCTGAAGGTGGAACACCAGGACCTGATGTTAGTGAAGGATAGCAATAGTGTGCGAGTGAGATAGCAATATAGTAACTGTTAGAAAGAGATAGCAATATGAGTGAGCGAGATAGCATGAAAACAAACCTTGAGATAATTTATGCGCATTTTTATTATCTTGTTATTGTGACCTCGTCTGACCGGCAAACTCGCGTCGAAGCTGGGCCGTGTGCAAAACAGGATGTGGCTGGCCAGCGATCCACTGACTATAAATAGAGCTGAGCAGAGAGCGCCATCATCAGTCTACGGGCAGCAGTCGTCGAGTAAACATCTCAGTGAAAAAAGTAGTGACTTGTGAGTGGTTCCAGAAACTCTAATAGGTATGTCTATTGCAAGATTTCTTTGTGTTCGTCGCTTGTTTGAAAAGGTGTACAATCCTAAGTCTCTGTTTTATGAGGCTTATAAGTGTGCTAGACTTAATGGTCTAGACATGTCAATTTTACCTAAACCTATACTTAACATGTCTCATGATATGGATACTCAGATAATTGCTTGTGGTGAAGATATTGACCATACACTCGCAATGGAAGAATTAGTACACTGGGATTGGACAAAGCAAAATAGATTACCTTTCCAATTGTTCTTAGCTGTCATGCATTTAAATGAAATACCTGAATGGTTAGATGAAACTATGCTTATAGAAAGTGTATATTATTTTAAAGAATTAA
AGTAGTTCGCCTGTGTGAGCTGACAAACTTAGTAGTGTTTGTGAGGATTAACAACAATTAACACAGTGCGAGCTGTTTCTTGGCACGAAGATCTCGATGTCTAAGAAACCAGGAGGGCCCGGTAAAAACCGGGCTGTCAATATGCTAAAACGCGGTATGCCCCGCGGATTGTCCTTGATAGGACTAAAGAGGGCTATGCTGAGTCTGATTGACGGGAAGGGCCCAATACGTTTCGTGTTGGCTCTTTTGGCGTTTTTCAGATTCACTGCAATCGCTCCGACTCGTGCGGTGCTGGACAGATGGAGAGGCGTCAACAAACAAACAGCAATGAAGCATCTCTTGAGTTTCAAGAAAGAACTAGGAACTCTGACCAGTGCCATCAACCGCCGGAGCACAAAACAAAAGAAAAGAGGAGGCACAGCGGGCTTTACTATCTTGCTTGGGCTGATCGCCTGTGCTGGAGCTGTGACCCTCTCGAACTTCCAGGGCAAAGTGATGATGACAGTCAATGCAACCGATGTCACTGACGTGATTACCATTCCAACAGCTGCTGGGAAAAACCTGTGCATCGTAAGGGCTATGGACGTAGGATACCTTTGTGAGGATACTATCACTTATGAATGTCCGGTCCTAGCTGCTGGAAATGACCCTGAAGACATTGACTGCTGGTGCACGAAATCATCTGTTTACGTGCGCTATGGAAGATGCACAAAAACTCGGCATTCCCGTCGAAGCAGAAGGTCTCTGACAGTCCAGACACATGGAGAAAGTACACTGGCCAACAAGAAAGGAGCTTGGTTGGACAGCACAAAAGCCACGAGATATCTGGTGAAGACAGAATCATGGATACTGAGAAACCCGGGCTACGCCCTCGTTGCAGCTGTCATTGGATGGATGCTAGGAAGCAACACAATGCAACGCGTCGTGTTTGCCATTCTATTGCTCCTGGTGGCACCAGCATACAGCTTCAACTGTTTAGGAATGAGTAACAGAGACTTCC
TAGTAGTAGACTCCCTAAATAACAAACTCTGAAAAGAATGGATAAATATAGAGAAATTCACAATAAGTTGAAGGAGTTTTCTCCTGGTACATTAACTGCAGTAGAGTGTATAGATTATCTTGATAGACTTTACGCCGTGAGACATGACATTGTAGACCAAATGATTAAGCATGACTGGTCTGATAATAAGGATTCAGAAGAAGCAATAGGGAAAGTACTATTATTTGCAGGGGTCCCTTCAAACATTATAACAGCACTAGAGAAGAAAATAATACCAAATCATCCTACAGGAAAGAGTCTAAAGGCCTTCTTCAAGATGACACCTGATAATTATAAAATTAGTGGAACAACAATTGAGTTTGTTGAGGTTACTGTCACGGCAGATGTTGACAAGGGAATAAGAGAGAAGAAGCTTAAATATGAGGCAGGCTTAACCTATATTGAACAAGAGTTGCATAAGTTCTTCCTAAAGGGTGAGATCCCACAACCCTATAAAATAACATTTAATGTAGTTGCAGTTCGCACAGATGGCTCCAATATTACTACACAATGGCCTAGTAGAAGAAATGATGGTGTTGTCCAGTATATGAGGCTAGTTCAAGCTGAGATAAGTTATGTTAGAGAGCACTTGATCAAAACTGAGGAGAGAGCTGCACTAGAAGCCATGTTTAATTTAAAATTCAACATAAGTACACACAAAAGCCAGCCCTATTACATACCAGATTATAAGGGGATGGAACCAATAGGAGCAAATATTGAAGACTTAGTGGACTATTCGAAAGACTGGTTGTCTAGAGCTAGAAATTTTTCATTTTTTGAAGTTAAAGGTACAGCAGTGTTCGAGTGCTTTAATTCAAATGAGGCCAATCATTGTCAAAGATATCCTATGTCCCGAAAGCCTAGAAATTTCCTACTCATACAATGTTCTTTAATCACATCTTATAAACCTGCTACCACATTGTCAGATCAAATTGATAGTAGAAGGGCCTGTTCATACATT
TGATATTTTTTCTAAAAATATTGTTGTTGAACCTTAAATGGTATTACGGTCGTGCGGCGAAACCAATGGCTTGTCCACCGCAACCCTCGTATAACCATTAACTGGCGGGTCGCAATGACCGTAGTATGGAGAAGCTAATTCCACTAGTGCATCTCAATGATAGGACTAGCTTCCTTAGTTCTCGCCTGCTTGATGTTTTATTAAAACATAACACACTTCTACATTATTACCAATCTCACTTACCATTCAAACTTTATTTTAAAGAAATATATTACATCACACTCAACATAATTTTAAGAAGTTTTCTAGAGTTTAACCATACTTATTCCGTCATCATTTCTCTGCTTGTGTCTCCTGATTTTTTGAACACCATGTAGCTGCCTGTACATGTTAGTTCAAATATTACTTTCCCGTTTTTGCACAAAACTGCTGATCCATCTTCCAATGTCTTCAGTGTATCGACGATTTTAGCTCTGCAGAGCCTCATGTAGGAGATCAATGGCATATCTCTTTTTCTGGCGTACAGGATCTCCTTCATTCGAATCCAATGTGCTCCAAGCTTAACCTCAACACCCCTTACCCTATAAAAAGTCCTTCCTTCTATCAAACCAACAGAATCTATGTCTTCTTGTAACCCTATAAGATTTGGGTTGTAGAACCAATGATCAGGAGCGCCAGTGTCTAGGATGGCACCTTCCCAATTGTAGACTGGGAGTCTCCTAGGAAGGTAATCAGGAATGTTTTCTTCCATGAGATGAACACCTTCTAATGTGTCTTTCATCTTACTCGGTTCTGCTTTTTCACTTACATGAAAACCTGAATCTTGATCATTGTCAACAAAAGCCATTCGTGAATTCCTCTCTTCAAGATCCTTCTCATACTTTATCATTGATTCATTGAACTTTCCCTTTTTCTTTTCGATTCTTTTGTTCACTTCTCCTACGAGTTTCTTCATGCTTGATGTCGTGTTGATATCAGATGGCCTATCGATGTCATCAAT
ACCGGATGGCCGCGCGATTTTCCCCCCCCCCTCACGTGGCGCTCTGGTGGCCGCCCGATCCCCTTCTCCCCCGCTCCCGTGGTGGCCCCCTTGCTCGCGCGATGTTCTCCTTTAATTTAAATTAAAGGATTTAACTTTCGTCTGACCAATTATAGTGCGCCTGAGGAGCTTAGATAACTGTGTTAAGACTTGGTCCCTAAGTTTTATGACCCCTATAAAACTAAAGCAAGCGTGAAGTCAGTCTTTAATTCGAAATGCCTAAGCGGGATCCCTCATGGCGCCAGATGGCGGGAACCTCAAAGGTAAGCCGCTCTTCCAATTTCTCTCCTCGTGGAGGTATAGGCCCAAAGTTCAACAAGGCCTCTGAATGGGTTAACAGGCCCATGTATAGGAAGCCCAGGATATATCGGACGATCAGAACGCCTGATGTTCCTAGAGGCTGTGAAGGGCCCTGTAAGGTCCAGTCCTACGAGCAACGTCACGATATCTCCCATGTTGGGAAGGTGATGTGTATATCTGATGTGACACGCGGTAACGGTATTACTCACCGTGTCGGTAAGCGTTTCTGTGTTAAGTCTGTGTATATACTAGGTAAGATATGGATGGACGAGAATATCAAGCTCAAGAACCACACGAACAGTTGCATGTTCTGGTTGGTCCGGGACCGTAGACCGTATGGCACACCAATGGATTTCGGCCAGGTGTTCAACATGTTTGACAACGAGCCCAGCACTGCAACCGTGAAGAACGATCTCCGTGATCGTTTCCAGGTCATGCACAAGTTCTATGCCAAGGTCACGGGTGGACAGTATGCCAGCAATGAGCAGGCGCTGGTCAAGCGGTTTTGGAAGGTCAACAATCATGTGGTCTACAACCACCAGGAAGCTGGCAAGTACGAGAATCACACGGAGAACGCATTATTATTGTATATGGCATGTACCCATGCCTCTAACCCTGTGTATGCAACGCTGCAGATTCGAATCTATTTCTACGAGTCGAT
ACAAAAGAAACCAGCGAGGATCTAGCAGTCTATGCAATTTCAGCTTAAAACAAACAGTTTCACTTGTTCGTTGAACCGACCGCTAACAGCTACAGAGCGAGTTTTAAACACCGCGTATTTTCTTACGAATCATTTACCGCTCGTAACTTTTGAGAATGAAAACTGTATTCGTTCTCTTCTCGCTGCTCTGCCTTTGCTGCTCAGTAAGCAGCTCGACCCCGGGAGCTTCATTTACACTCCCGGGAAACGCCAGTCTTTACGACTGGCCAGGTTCTACAATTACTGCGGAGCCGTGTTACCCAGCACTCGCAACATTGACTTACGAGTGCCCCCCAGAAAAGACGTTAAAAGATTTTACCTTGCCCGAAATTCAGGCAGAGATCTGGGGGAGAGGCTACAACGCCGCAGAGAAATTTTCTCTCGCGGTGAAGCAGAGTTTAAAAAGTTCCTTTCAGTATGGTGTGCTGAAAGCGAGAGAAAGCTACGGGAGAGTCCTAAAATCGATATTAGAATGGACCATATTATTATGGTCTTACGCGATATGGGCACTCTCTTGCACCGTCTGGTACTTGTTGAAGAACTATACCATAGAAATACTTATGCTGAGCTCGCTTTTTGCGTTCACCACCTTTTTGGTGAAGCTCGTGGTATGGATTTTTGGCGGTTGGCTAACTTCCCTGGTAAATGGTTTATTTGCTCTCACGAAATGTATTTTGAAAACTCTTTCATCCAGAAAGAGCTACGTTTGTGAGCGATCTGTAAAAGGTTTTCTCACCTTTACCATCAAACAAAGCCCGCCGCGTAATTGCATTCTTCAAATACAACACGCAGACGGTTCCCATGCCGGTTATGCAACATGCGTAACCTTATTCGACGGGACAAACGGATTGTTGACTGCGCAACATGTAGTTGACGATTTTTACGAAGGAGACCCGAGAAAGACTCTAAAAGTCGTCTCCACCCGCAATGGAAACAAAATCCCCCTTGATGAATTCAGAGT
AATATGACGCACACCAAGTACGTTCCAAAATTGTTTTTTTAATTTTTAAATTTACAACAAAATTTTTTTTAATTTCCGAAAATCATAAACAATCATATCGGTTACTTGGATTTTTTAATTTTTTTATTTTATATCTTTTTGTAAAGAAAAAAAACTAATTTTTTTTTCTTAATAGTCTTATGAACGTGGACTTGGCGCGATTTTTTTTACAGTGAAACTGTTTTTGTTCGGATTTTAGTATTTTTTGTAATTATAATAAAAATTTACAATTGGTACCAACTTAAATCTCGCGTTGGCTGCATTTTTTATAGCAAACTATCCCCTTGAAGCTACAGTTTATGTAAAAATAATTCCAGCGCACCCTGGCAGGTGTAGACACAAGCTGTGAAATATCTTTTTTTAACTGTAGTTTCCCATCTAATGAAGGATTACTATACATTCTCGAATATTTTAGTCTGTGGCAGATCACTTTGCCCATCGAAAAAAAGTCAGGATCGAAATTTTTGCGTTGCTATAGTTTGTGCTGATTAATTGTTATAAGTGAATATAATTAATTAATAACAGTAAAATAAAGTATGAATTACTGTTATAATATACAATTTAGGAAAAAAAAGTACCGTAGAATTAAATAAAATTTTGCAACTTCAAAATACCGTTCTGCTTACAGTAAACACAGTCGGTAGTCTGGCGCTCCGTTGACAACGGATTTGAACGGAACTTGGCGCCAGATTCTACCGAATCTGTGGATCTCACATCAGTATCAACACTATCATCAGTGATAGTTCAGCAGAGTTTTTCTCAAACGAGACTCCATTTCTTCGTGTCAATACTTATTTTCAATATTACCTGTAATCTATACACTACATCCTAATTGATAAGCATATTTCGACATGGTTTATTGTTAAAGACTATCGTTACAATGAGTGTGACACTCTTTGAGGCTCAAAGCTTTAAGTTTGATAAGTAGAAATTTTTCATGTAGACTAACCTCAATGAAATA
GCTATGGCTCAAACGCTCTCAAAAATCTCTAACAAGGAAAACTCCTCTTCAGGCCATTGGCCTAAGAGGTTTAAACCGCACCAACCCATCCCAACGTGGATGGTACGGTGTGGGCTTCTCGACTACGACTCACGTCGTGGTCGGGAACCTGTCCGTGCTTCGCCACAAGCGAAGCGCGTCAGGACACCTACCCCCTACCCTCGCCATCTCAAACCTGCAGCATCTGCTGTAGTTAGGAGTGGCAACAATCCTCCCCATCTCAAACCCACATCAACAGATGTGGTTAGGAGTGGACCCGAAACCCCCTGCTGTGAAGTTAAGGACGGAGGTGTAGTTAGGAGTTGCAAGACCTGCAATCTCAAACCTGCACACGAATCCAAGACTGTCAGCTTCTCCCTTCCCCAAACGGACGGACCCAACGGCAACGAACCCGAATTCATCGCTGAAGCTTGCCCCAGTTGCGCACTGTACGACACATGTCCGAACTGCACATCTAAGGTAATCAACGATGATGGCTCGACTGACGGAACCGTTCCTTCTTGGGATCAAATTGAAACGACCCCGGCTTTTCTGTCTCTGCTTTCCAACACCGACGAGGAAATGTCAGCAGATGAGCTCACCAACCTGGCGGCTCACTTGCGAAAGGCTTTCGAGACTGGATCACACCCGGCTAATGTTGACTACTCCAAGGACCAACTCCAAGGCTTGCTCGAAATGGCTGAGGCTGCTCTACCACCTGCAAGAAGGCAGACCTTGCCTTTTTACCAACAAAGACTGGAAGCCCGCAGAACCTGGCGCGAAAAGATTTTCAACATGCCATTGGACGAAATCAACAAGATCCTCACAACTTCAAAGGACCGATTCCAACGCTGTGCAGCTTGGAAAGTTGTCCTCGAAAAGGCGGTACTCGCAAAGGAGTACGGGGAGGAAATCTACGCTTACGCCCAACAGGCACTCAAAAATATCAACTCATTTGATGTGAATTTGGTTTTGAAAATGG
GTTAACTACCATCATTCATTATTCTAGTTACAACAAGAACCTAGGAGTTATATGCCAGAAGTAAGCCTATAAAATACACAGGTAAGACTCTGCACAGGACCAGATGGCGACACCAATCCGGACCGTCAGACAGCTTTCCGAAAGCCTCTGTATCCCATATATTGATGTTTTATTGCCTTGTAATTTTTGTAATTATTTTTTGTCTAATGCTGAGAAGCTGCTTTTTGATCATTTTGATTTGCATCTTGTCTGGAGAGACAATTTGGTGTTTGGATGCTGTCAAGGGTGTGCTAGAACTGTTAGCCTATTGGAGTTTGTTTTATATTATCAGGAGTCTTATGAGGTACCGGAAATAGAAGAAATTTTGGACAGACCTTTATTGCAAATTGAACTCCGTTGTGTTACATGCATAAAAAAACTGAGTGTTGCTGAAAAATTGGAGGTTGTGTCAAACGGAGAAAGAGTGCATAGAGTTAGAAACAGACTTAAAGCAAAGTGTAGTTTGTGTCGCTTGTATGCTATATAACAATGGTGGGCGAAATGCCAGCACTAAAGGACCTGGTTCTTCAACTTGAACCAAGCGTCCTAGATTTAGATCTTTATTGTTACGAGGAGGTGCCTCCTGATGACATAGAGGAGGAGTTAGTGTCGCCTCAGCAACCTTATGCTGTCGTTGCTTCCTGTGCCTATTGCGAGAAACTGGTTCGATTGACCGTCCTCGCGGATCACAGCGCCATTAGACAGCTGGAGGAACTCCTTCTGCGATCTTTGAACATCGTGTGCCCACTGTGCACCCTACAGCGACAGTAAAATGGCAGATAATAAAGGTACTGAAAACGATTGGTTTTTGGTGGAGGCGACAGATTGTGAGGAAACGTTAGAGGAAACCTCACTTGGTGACCTAGATAATGTTTCTTGTGTTAGCGACTTATCTGATTTATTAGACGAGGCGCCGCAAAGCCAGGGGAATTCCCTGGAATTGTTCCACAAGCAAGAATCG
GCATAGCGAATTACGGTGCAACTAACAATTTTAGATAGTAGCCATGAACAAACATTATGATTACTCACTACGTATTGATCATTTTTACAATGACTTGCGTAGCATGAAGCGCATGCTTGTAGTTATAACTATGTTATTTTGCAAGTTGGAGATAATTGTATTGGATTATGGATGCGTGCACTAAGTGTCTACATCTATAGTCGTTTGTGGTTCAAGTTTTTGTGTTAGTAGTACAATCTTGAAGAATGTAAGTATCGTATGAATGATATTTGAATGACAACACTGAAGTATAAAATATATAAAATCCAAAAATATTTTTAATCTTATTCAGTGTAGTGTTTGATAGAGTAGAATGCCATGTGACCGCTCAAAGGAGTCCATTATGGTATATCATTCGAAGTCGAATACTTGTGTATAGTTATTGTATTTTATTAGTAATATTAGCAGTCCGTAACTATCATAATCCTATTATAGTTTGATTATATGATAGACCACTGCAGTATCGAGTAGAGTTTAGAAAGAGTAGTGCAATAGTAAGATCACTGTCACCGACCACTCATTGTAATAGTGAGGTTTGTCGGAAACCAGTTATTGTGCAGCGACTAGCAATCGTGAATCAATATAGTTGGTATTCTAAATATGAGACGATTCGGCGATTTTATTGCGACTGAAATTTCATATTTAGCATGTCAGGTCTTATTATGAATGCTCGAGTATTTATTTTTGCGGTAGAGTAGGGACCCCTCTATCTCTCAGGTACTGTATGAGGCGAAAGTGTGAAAGTAATTTATGTCTCTATACATAAGTGACTGTATCGGGATTTCCTTTGGCAAGAATCCTTTTAATTCAGTATAATTTATGCTACGGTACGTTACGTTCGCAGGGCACCCGTTAATGTCACATAGCCCAGACGATGACGAATGGAAAGACATTACTTTTTATTTTAATGCTACGATTATTGCTGTTTTATTTTGCTGTTTTTATTTGTTATTATATTTTG
ACACAAAGTCCTGGGTATATAAGCCACATATATCATATAAATCTAACAGAAATCGTCCACGGAGAATCTCGTCTTCAGCAATGGCATTACTCCTTTTCAATGATCACTACTATGGTTTTCTCCATAAATATAAAAGACATACTGGATCATATGATAATCTCTTCAATTTGAGGTGCTCTAAAGAAGACCACTATTTGAACTCTCTTGATGCCATCTGGCTCATGGGATGCTGTGAGGAGTTCACAGATCCAGCTCTTAGAGCACATGCTCTCGCCATAGCAACTGAATCTAACATAGGTTTGGTTAACAACAATGCCGTGATATCTGATGAGAGGCTGAAGTGCTGGCTCTGTAAAAAACCATCTCATCAACAGACTGAGCATCTGAAGCTGATCTTGTTGCCCAATTTGGTCAACGGGTTTCAGTTTGCTACAGAGTCATATCATATATGCCTGAAGGATCACTCTGGAGATGACCCTACACAATATCTTAGTGAATTCTCCTTTCCCACAGGATTAAGAGCCTACTACAAACCACATCAGAAGATGGAGCATAAACATATAGTTGTGACCAATGGAATACCCATCTCAAAGAATTTTAACGAAATTGCTCTCCCTGACCCATCTCCTAGTGATGACTATGTCTTGGTCGGAGCACATGAGTGTCCTATTCTAATGTGAATTTGGAAGATGATATTGACTGTGGCCTACAGGCACATACACACACTGGCCTCAAACACTAAAATGGTGCTATGCATCAATTTATAATCTTATATCCTCGAAATGGTGCTACGCACCACATCCGGATGGCGAGCCTAGCTCACTTTGATTATTGAGTAAATTAATGAAAACAAACAAGTATAATAGTAACTATAATAGCTTTCTTATTATTATGTGATTAATACGCTAAAAACTACACACTTAAGCTTAAGAGAAGATTACTAATGAAAATATGAGTATGCATGAGTGAACCTATTGGCTTAATCAACCTGTCTGATGTC
AAGTTTTTTAGCCTGGAACTGACACATTCCTACAGGAACGAGCGTAAGAGAATGGCAGACCAAGAGCGGAGAACGTTTGGATCATATAAAATAGAAGAATTGACAATTAAAAACGACCAACCAAATAGAAACACAAATTCATCGACTTCTCAATCCACTGAAAATCGTCTTTCAACCAAGAAAATCCCCCTACTCGATGACGGCATCTTCGAACTTCTGAACTACCTTATTGATGGAACCAACTTCGACAAAACTTGTTATTGTGGTTTTAATTATTCTCATCTCCCTAACCTTGAACGTGAATTTAACGTTGCATCTATTTATGTCCGCGAGAATTTTGAATTATGCACTGAAAACTTAGATTTGAAAGATTATGATAGACAGGCAAATATAAGCGTGAAATCTCCTGATTTTACTTTGCTTCTAGAATATACTCTTAAACCATCATCAGAAACCGATCCTACTATTCCAGAGAATGAGAAAGAAGAGAATGCTAAACCAGTTACTCCTAAAGTTGTCACTCCAAAAGAAGAGAAGAAAATAGTTGAAATGCCGTTGTTGCCAATTCTGAACCGTGAATCTGAAGAATCTTTAAGCTCTGAAATTCTTGAAGGTGAAGCTGCTGTTGTTAATGTATTCAAAATGTATATAAAAGGCTTTTTAATGTATTTGGGTGAAAATCCAAACTCTTATGATCGTCAATTAAACATAGAAAAGTATCGTCCTTTGTTAATTTCAATCATCGGATATGAACATCTCATCGGAACAAGAGTTCCAAATAAAGAAGTTAATCACATTTTTTACCAGCTGGCGACTTTTGATAACTACCCTTTTGACCTACTGAGATTCCAGCTTTCTTCACTCATCTCTACACCCGCTTTAATCCGAGAAAAAATTGCTAAAGAAGGATTGTTCAAGATTATTACGTCAAACACCCTGCGTGGTGCTTCCCGTCAAACTGTCTTATTTAGAGGAATTAATGGAAGTGAATCGTTTTTGA
CTTAAAGACCTAGCATCCCCCAAGAACCCCTAAAATCGTTGTTAAGCCCGTCAAGGAGGGCTACCCCTATGAANCTAATAAAGAACTAACCATAGNCCCTAGCTTTAAAGATATAGATCAGGAAGGGACTAGGCGACTACNTAGATTGCTGGAACCTAGACGTCCAATGGCTTGGTTGACTTGCTAGACCACGGCGACACGTATAACATGGCCGATAACCGAGTAGAATTAGACCGGTTTAACATGGTAGCCCGTATGTATGAAACTGAATAGAATACCTCAAAGACTAGCCGTTAAACTAGTCTTTTTTATTTTGTAAAAAGGGTTGACACCTACCCGCTAGCATGGTATACTATAAACATAGATAAGGAAAGGAGAAGAAAAAATAAAATAGTGTTAGTACCACGGCTACATAGTCCAAGCCCTTACTAGTTCTGTACGGGAAGTGTAAGCTATTTTATATTTTTAGCACGCACTTCCCTAATCATATCTGCAATCCCTATAACCTGTGTAACATAGGGTGGCCGTTTAGCATTTAGGCGTGTTCCTTATTTAATTTATACTTAATTATAACAAGATAGGATCCATAAGTCAACCACTAAACTAAAATAAATTAATTTAATTTAGGGGGTTGTTTTCTATTGTCTAGTATGGTATATTTAAAGAGTAGAAAAACAAAGGAGATCTTAACATGAAAAAACAAGAAATGAAAAACTTATTTATTGATGACGGGATCGAACTAACTAATGATTTAGGCGACGCGATTTATCTATTTAATAACGGCTTAATGGTTTCTGGTGAATACTGTGACGGCCTACGCGGTACCGATCATAATACGCTACTAAACGAACTAGACCATTCAGCAACCTATGAAGAGCTACACCAGCACTATGCGGTTGCCCGGCTAGTTCCCGAAAGCATGACGGCGCTTGTTAGTGGCTTACAGCTAGACATTGACAAGCTAGACATGTTAAAAGACTACGGCTACACCGTTGAAAGC
CAAAATAAATACAAGAAAGAAAGATTTTCTCCCACAGCTTGTATTATCTCTACGACATTAATGATTAATGAGTAGAGTTGCCACAATCGAAATATACAACGAGAACGGAATAATCGTAGCTCGGAAGAAGACGTCGGGACCGCACGCGCTCCTAGAACTCTTCAACGGAAAGCAGAAATACGATCAGGTGTCCGAACTCTTTGTAATTTGGGTTTGTGAAGAGTGTGGGAAAACCGTGTACTCTACGTGCGAATTTAAAGGAATCGTATTTGTTAGAGAGGACGGGAAAGAGACAACTGAATTCGAAACAGAAGCAGTTGTAGACTCCGACGATTGTGGGTGTGCTTACGAGTATCATTCCAAGACCGAGAGTGAAGCTTGCCTTTGCCCCGGATACGCGATAGAAGGAATCTGCGATTGCGATTGGTACGAAGACAGACCCGAAACCAGCGACAGCTCTGAGCTTTTCACCCAGTGGGAAAGGCTCGAACTCTTTTCTGACTAAAATCCACAAGACATTTACTTTCTTAGTAATAGGGTCAGTCTAAACTGTGGAATCATGTTGTCATTAAGGAGTATAGTGAAGCTGATCGTAGCTGCGTTGAACGTAATGTTTGTCGTGACGATAGGAGTGTGTGCTCGAGTGTTAGCCCCAGAGAGGCCAGTGAACTGGAACTTTGTGGCGCTACTGCTTGACCCCAGTGCTAGCATTGATAGCATTCGAGCTGCTTACCGAGCTAAGAAAATGGATGGTGTACACCGTAAAGGAAGAAGACCTTCCAGCACCTCTTAGCTTGGATTCAACTCCGAGGTTCGACCCCATTCACGGAATAACGTCAACAGTCACCGTGGACGGCAAGGTTTACCAGGTCGTAATACAACCTGAATACTGGCACCTAGTTTCCCCGAATCGATCTCAGGATGGAAACAAGGAAACCGTATGTATAGACCGCATGTCCACTGTCACCCCGGCAGGAAAGGAACCACCATCTCTCGTGAC
AAGCTTGCCGGAAGGTTCAGGCTTGCAAATTGGCGGGATGTTATTGCTACTTTCCGCCACCGCTTGGGGTATTCAACAAATAGCCCGTTTACTTTTAAATCGTTGATGAGGTGTCTTTTATGCAATCCGTGATTACTGATGTGACAGGCCAACTGACAGCGGTGCAAGCTGATATCACTACCATTGGTGGTGCTATTATTGTTCTGGCCGCTGTTGTGCTGGGTATTCGCTGGATCAAAGCGCAATTCTTTTGATCCGTCCTTGGGCTTTTGGCCTCAATCGTTATAAGGGGGCTTCGGCTCCCTTATTCGTTTAGCGGCTAAAATTTTTCAATTCACGGGGCTTTTATGGAGATTATGGAATGGGTCTACATTATTTATTTGGGTTTTGTCTTGCCCTTTTTTCTTTTTCCGCGATAGCTGCTGGGCCTGTTTCTACAGAGGTTGCTGCTGGTACTACTACCTATAGAGTCACCAATACAACCGTTCGAACTCCTCCTAATGTTACGTTGTCTCCTGTTCGTGACATTACCCCTTATGTTGAAAAGATCCCCAATAAAGGTTTGGCACAAGCTGCCCAGGGTCGTTTGATTGTTGCTCAACGTGCGGCTTCTGTTCCTGTTACTGGCTTTTTTAATGTTTCTGGCGCTGTTGTTAAATCTGGTGCTAAGTCCTTTCTTCGCTCTGCTGGAAGGGCATCGGGTATAGGTTTGGGTTTGGCGGCTCTTTTAGAAGCTGCTGATTGGGTTTTCGATGAAGAAGGTGAAATAGTTAAGCCCTTACCTGGTGGTGGCAGTCCTGTTCTTATGCCTCGGCCTGTCATTCTCAATGAATACACTGTTACTGGTTCTGCTGGGCAGTGGAGTATTTCTAAAGAATATGAGCCTGATCCCAGGTCAGTTCCTGGATGGTATTCTTATAATGGCAATCCTGTTTGGGTTTCCGCTGTTGAAGATGTTGGATTTACTTGGCGCTACTGGTATTTTGCTGACGTTTTAATG
GACATTTTGTCATGGCACAGCTGTTGTTCAGGAAAACGACTCAAGACTTCCGAGATTGCTTTGGACTGAAACACGAAATACTTGCATCAATTTACAACGAAAAAAGCACCTTCTCTAGTGAAAACGGGTCAATCCAAATATTGGAAGAAGCAGAAGTTAATGCTCTAGGTGAGTTAGTAAGAGATGGCACGGTCGCAATTTCATTCGGACCTGGGATTTATTCACGTATGTTTTCTCATTTACGTGATGATTCTGATTATCGGTCTGCCCTTACTGACTGCGTGGCTCATGGGTGGAAGCAAACTCGAGATGCGAGGGATGTTCGAGAGTGGCAACGATCTGCTGCGATTATGTGCGCGGAGAGGTATATGTATAAGGTGAGGCAGGCGTATAAGAGGGTGGTTGAAAACTTGGATCATATGTACGCCTGGCATTACTTGACCGAAGGGCCCTCCGAGCATGTCTTTATTCTGCCAGCTATGTATGAATCTGTACGGCATGAAACTACTTCTGAGGCGTATGGAATGCAATGTGGTGGTATCATCGGAGGAAATGTATCATTGATGCTTCCTAGAGACGAGCAATACACAACTTTATTTAAAGCGTGGTTGATGTCTCTGGCGAAAATGAGTTTGTCTGAGCTTCGCGAGCCCCATTGGAACGGTGTTCGGGTGCAACTATCGAGGGATCATAGAATCTTGTACTATGGTGATTTATTACCAAGTGATGGAGACATTACATACCTAGTGAATAAATTAGAGTATCACACTATCTGGTTTCCAGAAGGAGATTTCGAGACCATGATGGGTGCAATGCTTCGAGATTCGTTTCCAGCAGGTTGTCATGCACACTTAAATATTCCAGTGCCTCATTATTTCGTATTTGATACTGATGATGATTTGATATTGAGGTGTTGGAAGGGTGTGCGGGATACATGGATTAAGTTGCGGCTCGGTTATGAGGAGGGAGGAGTGAACGATTCTCGTATGAGCGAGGCTTT
TTAGGAGAACAAGAGCTGGGGATGGCAGGAAAAGCCATCCTGAAAGGTAAGGGGGGCAACCCCCCTCGGCAAAAGCCGAAAGTGGTTGCAAAGAAATCGCGGCAGCGACCGACTGCTTTGCCAAGAGCATTGGTGCTGTCTCGTATGCTGGAGATCGTATGGCAGGTCATTACAATGGCCCCAAGGTCTCCGGCTTTGAAGACTTTCTGGAGGATTGTGCCATTACAACAGGCACAGGCAGCTTTGAAGCGCATCCGGAAAGTGGTGGGTTCGCTGTTGCAGAATCTTCAAAAAAGAGGAAAACGCAGATCGGCTGTGGATTGGACAGGAGCGGTCACGATGGTGATTGTCCTCCCTTTGTGTTTGGCATTGACCATGCGCAGTGGGGATGGTGGAGGCACCATATTACGCACTGAAGGAAAGGACGCAGCGACCCAGGTCCGTGTGGGAAATGGATCATGTGTGATCCTAGCCACGGACATGGGGGCATGGTGTGACGATTCCATTGCGTATGAGTGTATCACCATCGAGCCCAATGAAGAACCTGTGGACGTGGACTGCTTTTGTCGAGGTGTTGACAATGTGTGGATCGAGTATGGCCGCTGTGACAGGAAGAGTGGAGGACGGTCGCGAAGATCTGTGAACATACCTGTGCACGTGAGCAAGGATCTCACTGGAAGGGGTCACACTTGGTTGCAGGGCAGCAATGTCAAGGAGCATCTGACGAGAGTCGAGAGCTGGGTGTGGAAGAACAAGGTCCTAGTGCTGGCCGTTTCTGCGTTGGTTTGGGTGACGATTGAAAGCGTCCCCATGCGCATTGTGCTGATCATTGGTGGCATGCTTTTGGCCCCGGCGTACGCGTCAAGATGCGTGCACTTGGAAAACCGTGACTTTGTGACGGGAACCCAAGGGACCACTGCGGTGACGTTAGTGTTGGAGCTGGGCGGGTGTGTGACACTCAGTGCTGAAGGGAAACCCTCCATTGACTTGTGGTTGAAAA
GCTAAAGTGACCGTGGTCATGGCTTCATTCAAGGGATTCTCCGCCAACACTGTACCAGTCTCTAAGACTAGGAAGGATACCTCATCACTAACTGCTACACCTGGACTCCGAGCACCGAGCATGTCTTCACCTGTCGATATGGCGCAGTCGCGCGAGTTTCTGACTAAGGCGATAGAGCATGGTTCAATGTCTATTCCTTATCAGCATGTCAATGTGCCGAAGGTTGATAGGAAAGTGGTAAGTCTTGTGGTGAGGCCATTCTCTGCTGGCGCTTTCTCTATTTCAGGCGTCATCTCTCCAGCCCACGCCTACCTCTTAGAATGCTTACCTCAGCTTGAACAGGCTATGGCTTTCGTTGCTTCACCAGAGGCGTTCCAGGCTTCAGATGTGGCCAAGCGTTTCACCATCAAACCGGGCATGAGCCTTCAGGATGCTATCACGGCTTTCATTAACTTTGTGTCAGCTATGCTTAAGATGACAGTAACTAGGCAAAATTTTGATGTCATCATCGCCGAGATTGAACGCTTGGCATCATCAGGCGTGGTTAATCGTACTGAAGAGGCGAAAGTGGCGGATGAGGAACTAATGTTGTTTGGGCTAGACCATCGTGCTCCACAGCAGATCGATGTCTCGGAACCAGTCGGAATCAGCAGGGCTGTCGAGATCCAAACCACTAACAACGTGCACTTAGCGCCTGGCTTGGGAAACATCGACCCTGAGATCTACAACGAGGGGCGCTTTATGTTTATGCAGCATAAACCTCTGGCTGCTGATCAATCGTATTTCACCACTGAAACAGCAGATTACTTTAAAATATATCCTACATATGATGAACACGATGGTAGGATGGTTGATCAGAAGCAGTCTGGACTCATATTGTGTACCAAGGATGAAGTGCTCGCCGAGCAAACGATTTTCAAACTCGATGTACCAGACGATAAGACAGTGCATCTTCTGGACCGCGACGATGATCATGTGGTAGCAAGATTTACGCGTGTTT
AGTTGATCCTGCCAGCGGTGGGTCGCTACTGTTTCGCGAACCAGTCGTTTTGACAGTTGGTTGGGATCAAATTTGTTCTGTGCGCGTCACGCCACTTTTTGTGGCGGGAATGTGCGAAAATAACAGGAAAAAGAACCCTGGAAAGGGTTCAAAGAAGAAAAAGAATGCTGGAAGGAATGGGAAGGAAGTCCCGGGACTTGCTCTGGTGATGGGCGTGATCCATTACGCCAGCCATATAGCCTTGGGAATGAAAGTTAATTCACGGCTTAAAAGGTTTTGGAAGATGACTCCGGCCAGCAAACTTGCAAAAACAATAACAACATTGATTAACATACTTAGAAATTTGCTGTCCTTCACTTTGAAAAGAAAGACTAAGCAAAGATCAGCTGGATGGACCATGGGTGTGATTTTCATATGGATGATGGGAACCATATTGTCAATTGAAGTTGTTAAAAACAACGGGGGTTGGCTCATGAAACCCCGTCTTCAAGACACTGGATCCACGGTGCCTGTTGGAAAAGGATCGTGCACTTTCACTTCCTTGGATGTTGGTTACGAGTGTGACTACAAAATAGGCTATGACTGTGTGACGTTAACAAGCACTGAGGATCCCAATGGAATTGATTGTTATTGCAGAGGTGTTGACATGGTCCGTGTCGAGTACCCCTTGTGCAAGAAAGGAAGCAATCGAGTGAGAAGAGCAGTGAATATCGCCTCACATCCTGAAATTGTGCCTCTCAAACCAGTTACATACATGCCAACTCTGGGTAGTGTCAATGACAGAGTAGGGAAGACAGAAGAATGGGTAACCAATAACATGGTTAAAACTCTTCTTTTTGTGTTCATTATGTTTGCAATCTTTGGGTTTGATTGGAAGACCGTTGTGGTGCTTTGTCTGGCAGCTTTGGCACTACCATCATTTGCAACCAATTGTGTGACCATATCACAGAGAGAAATTCTTAAAGGAGTGGAAGGAGTCACATGGTTCGAGGTGCTTTTG
GTATTGCGAATCATTATTTTGATCGCGACCCGGATTAATCAGTTTTCTGAGTATATACCCGTTAGAACTCAATGGATTCTGTGGTTGAACACGCTTCTAGTGTTCTTCGTTTGGACGATCTTTTGAATGATGTCGTCCGCCGCAACGCCGCTAATGCTGCCACTGATGTTGGTAGACTTATTAGCGATGCCGCCGTCAATGTTGTCAGACGTCAGGTCGATTTGACCCCGGCGAAGCCCCTTAACGTCTCATTTGCTTTAACACCTGAGGATCAAAATGCCTTGAGACGTGATTTTCCTGGTAGGGAATTGCAATTTCGCAATTCCGCATCTTCTTCACACGCCGTTATGCAGCTGCGCACCGTGTTATGCCGAGACAGAACTATATTTATAGTTAGGTTTTCCAAACCCGAGACTACGACCATTATTGATATTGGTGGTAATTTCTGTACTCATGCCAAGATGGGAAGGGAAAATGTTCATTCTTGTTGCCCCATTCTTGATGTCCGCGATGGAGCGCGGTTTACTGACAGATTTATGTCAATTGCCGGTGCGCTTGAAAAACAACCAGAGCGAGAACTTAGGTTGAATTATTGTGATCATAAATTTGAAGATTGCGATGTTTCCGCTCCATGGGCCATGGCTATCCATTCCATATCCGACATACCGATTACGACAGTTGTTAAGCACTGTTTTCCAAGGGGTGTGAAAAAACTGATAGCATCCGTCATGATGGATCCCATGATGTTGATAGCCACCGAGGGATTCATACCTCGTTTGAATGTTCACTGGGAAATTGAAACCATTGACAAGGAGAGGATAATCTCTTTCCATTTTATTGATGCTCCCGGACTTTCATATACACATAACTATGACGTCTTGATGCAGTACATGACGTGTAATCAAGTTATTGTGGCCGGGAAAGCCGCGTATCGTGTAGAACGCGTTGCCGATCTTAGTGGAGTATTTATTGTTGAAATCACTCTGGCTTCCACTAATAA
GGGTAAACGAGTATATATACAACGTGAACCCATGTTGTGGTACGAGGAGTTGACGATGAGTCTACTAGGGTCGAGGTTTGTGCCTAAGCCTCTGGCGATCGTTGGTGGGCTGTCTCTCTGTGTGACTGTCGCTGTGCGGGAAACTGTGCAAGATGGCATCTCCATGGGGCTCAGTTCATTTGGCGATTACTGTAGGAACAAGGTCCAAGCCGGATTAAACCCGCTGGACGTCAGCCACGACTTCAAGCAAGCGACACCGCAACATCCTAGCATGGACCTCATGCTGGACAATCCCCAGTTGTGCGAAGAACCGGAGGATTGCCTTGAGGTCCTGGTGGCGAACGAGCAAGTGACCAAGAAACGGGTCAATCGCCACGCTAGGGGAACATTCGCCGCCCACGCCGCTATGGCCTGTAAACTGCACTTCGGGTTGGTTCCAATGAACACGCGGGCCAACCTCAGCGTAGCAACCAGGTTCATCACCAACTATTGCCAGGAGAGGCACGTCGTGCCAACCCACACGCGGGCAGTAGTGGATGCAGCCATCCCTCTCGTATTCACCCCTGACTCTGGTGAGATCGGCATTCTTGTCGCATTAAACCATCGCGAGAGTCAGATCAGGAGGTTGGCAGCGCGTGAGGCAACAATTCAGCAAACACCCCTGGCTGAATTGGTAACCGCTCCTTGGTGTGGGGCGAGTTGGGTGAGGGTGGCCAGAGTTCTCAGTGGGTATGAGGACTTTACCACCTTCCATTTCTCCAACTAGGGGGGTCTCCGCGAGATGGGGGGGGTAGAAACACAGATTGTTCGAGGCGCCCACCCCAGTCTCACCGTCTCGCGGGAAAAGCCAGCCTCCAAGGTTCGCAGAATTTACCAAATTACTGGGTTGGATAGTGGCATCAATTTTGGCGTGCACAACAATAGTTTGAATAACTTGCGCCGAGGTTTAATTGAGCGTGTCTACTATGTCGAATCCAATGGTGTTTTGCAACCTCCGTTG
ACCGTGGGCGAGCGGTGACCGATGGCTTCTTGGTGGGTCCCATTGCTGGTATTGACTTGATTTGACCTATATTGGGCCAATTTAATGGGTTGAAAATGTTTGGGCCTTTGGAAGAGGGTCTTTTATGGAATAGGGCTCTGTATATTGTTGGTGATATGTGTGTTAAATATGCATTGCTTGTTTGTGTTTGGAATTTAAACGGTGAACTTTTTATTGAATACGTACGGTTCGTTTACATCCATTCCCAATATCTCTGGGTTTTCAAGTACAAGTATATCAAGTCTGTGAACTATATCTTCTATCTCGATCTCTTCTATCTTTGCCCCGTTGTATGCGAATAGGAAATTCGCTATGATGCTCCCTTCAAAGCCGTTGAAGTCGAATGGAACGTGTATGTCTTCGTACGTGTACTGGACGATCCCTTCATACTTGATTAGCGATGGTGACTTTGTGGATAGTATCCTCATGTGAATGAAGATCTTCATATTCTCCATGATGCGAACGTCGACTATGAACCTGACTCCCTGCTTGTTTGTTCCGCTCGTTGTCATTTCTGCTTATTTGATGGAATTGTTTAGTGTGCATGCATTTATAGACTTAATGAACAGATATTTTGTGTAGTTGTGTGGTTGTGAGTGATTTATTATTATGTGATTGCCCATTAAAGGGATAAAGTTATGATGGAGACGTATTACACGTGTTGTCATGTCGGCTTGAAATCTTTATACATGGGTTTGTACCGTATATACCTATATATACGGATAGAAAACGAATGAGAAAAGGAAAAACGGAACTGAAGAGGAAAAACAAAGAAAAGAAACAAGGATATATTATTTATGAAAGAAATGGGAGCGCAGCGAATCGAAACAGGAAAACCCAAGGAAAGAGAAAAAATAAAAAGTAAAGAGAAAAAAAATATGAATTCGAAAACGTCATCGTTTGAGAGTAATAAAAAAAAAGAAAAAACAAAAACATATCCGAAAACGTTGTCGTTTGAAGG
TGGGATGAGTATTGGAACCCTGAAGAAATAGAAAGAATGCTTATGGACTAGGGACTGTTTACGAACAAATGATAAAAGGAAATAGCTGAGCATGACTCATAGTTAAAGCGCTAGCAGCTGCCTAACCGCAAAACCACATCCTATGGAAAGCTTGCTAATGACGTATAAGTTGTTCCATTGTAAGAGTATATAACCAGTGCTTTGTGAAACTTCGAGGAGTCTCTTTGTTGAGGACTTTTGAGTTCTCCCTTGAGGCTCCCACAGATACAATAAATATTTGAGATTGAACCCTGTCGAGTATCTGTGTAATCTTTTTTACCTGTGAGGTCTCGGAATCCGGGCCGAGAACTTCGCAGTTGGCGCCCGAACAGGGACTTGATTGAGAGTGATTGAGGAAGTGAAGCTAGAGCAATAGAAAGCTGTTAAGCAGAACTCCTGCTGACCTAAATAGGGAAGCAGTAGCAGACGCTGCTAACAGTGAGTATCTCTAGTGAAGCGGACTCGAGCTCATAATCAAGTCATTGTTTAAAGGCCCAGATAAATTACATCTGGTGACTCTTCGCGGACCTTCAAGCCAGGAGATTCGCCGAGGGACAGTCAACAAGGTAGGAGAGATTCTACAGCAACATGGGGAATGGACAGGGGCGAGATTGGAAAATGGCCATTAAGAGATGTAGTAATGTTGCTGTAGGAGTAGGGGGGAAGAGTAAAAAATTTGGAGAAGGGAATTTCAGATGGGCCATTAGAATGGCTAATGTATCTACAGGACGAGAACCTGGTGATATACCAGAGACTTTAGATCAACTAAGGTTGGTTATTTGCGATTTACAAGAAAGAAGAGAAAAATTTGGATCTAGCAAAGAAATTGATATGGCAATTGTGACATTAAAAGTCTTTGCGGTAGCAGGACTTTTAAATATGACGGTGTCTACTGCTGCTGCAGCTGAAAATATGTATTCTCAAATGGGATTAGACACTAGGCCATCTATGAAAGAAGCAG
TTAAAACAGCCTGTGGGTTGTACCCACCCACAGGGCCCACTGGGCGCTAGCACTCTGATTCTACGGAATCCTTGTGCGCCTGTTTTATGTCCCTTCCCCCAATCAGTAACTTAGAAGCATTGCACCTCTTTCGACCGTTAGCAGGCGTGGCGCACCAGCCATGTCTTGGTCAAGCACTTCTGTTTCCCCGGACCGAGTATCAATAGACTGCTCACGCGGTTGAGGGAGAAAACGTCCGTTACCCGGCTAACTACTTCGAGAAGCCTAGTAGCACCATGAAAGTTGCAGAGTGTTTCGCTCAGCACTTCCCCCGTGTAGATCAGGTCGATGAGTCACTGCGATCCCCACGGGCGACCGTGGCAGTGGCTGCGTTGGCGGCCTGCCTGTGGGGTAACCCACAGGACGCTCTAATATGGACATGGTGCAAAGAGTCTATTGAGCTAGTTAGTAGTCCTCCGGCCCCTGAATGCGGCTAATCCTAACTGCGGAGCACATACCCTCGACCCAGGGGGCAGTGTGTCGTAACGGGCAACTCTGCAGCGGAACCGACTACTTTGGGTGTCCGTGTTTCCTTTTATTCTTATACTGGCTGCTTATGGTGACAATTGAAAGATTGTTACCATATAGCTATTGGATTGGCCATCCGGTGTGCAACAGAGCTATTATTTACCTATTTGTTGGGTATATACCACTCACATCCAGAAAAACCCTCGACACACTAGTATACATTCTTTACTTGAATTCTAGAAAATGGGGTCACAAGTCTCAACCCAACGATCGGGTTCCCACGAAAATTCGAACTCAGCATCAGAAGGATCTACTATAAACTACACCACCATCAACTATTACAAGGATGCATATGCTGCCAGCGCGGGTCGCCAAGATATGTCTCAGGACCCTAAGAAATTTACAGACCCTGTGATGGATGTCATACACGAGATGGCTCCTCCCTTGAAATCACCCAGTGCTGAAGCTTGTGGTTATAGTGATCGAGTTGCCC
GGCTTAAAAAGATCAGTTGAGGACAAATCGTTCAAGATGATAAGCAGAAACAGGCGCAGAAATAATCAACAAAAAAACATAGAAAAAGAGAAACAATTAGAGACTATAATTAACAAAGAAGTTAAGGAAAACAAAGATTCTATGAAAGAAGATAAGCTAGTAGTTACAGAAGAAAGCAATGGAGACGTCACAACTGCTAAAGAACAATCGAATAATATTAATTTACAAAAGAATGATTTGGTTAAAGAAGTCATGAATATACAGAATCAAACATTAAATACAGTAGTTACTGAGAATAAAGTTGAAATAGAAGAAATAGTTAAAAAATACATTCCATCATATAATACTGATAGCCTCATTGTTAAAAAGTTAACTGAAATCCAGGAATCAAGTGCTAAAACATATAATACATTGTTTAGATTATTTACTCCAGTTAAAAGTTATTTATATGATATAAATGGTGAGAAAAAATTATCGACTAGATGGTATTGGAAATTGCTCAAAGATGATTTACCTGCTGGTGATTACTCAGTTAGACAATTCTTCCTGTCACTATATTTAAATGTTTTAGAGGAAATGCCCGATTACATAATGCTTCGTGATATGGCAGTGGATAACCCATATTCAGCAGAAGCAGGTAAAATCGTAGATGGAAAGTCTAAAGAAATTTTGATTGAACTATATCAAGACCAGATGACAGAAGGATATATTAGAAGATATATGTCTGAATTAAGACATAAAATATCTGGAGAGACAAATACTGCAAAATACCCAGCTATTCTACATCCCGTGGATAATGAACTTAATCAATACTTTCTTGAGCATCAGTTAATTCAACCATTAACTACAAGGAACATTGCAGAATTGATTCCAACTCAATTATATCATGATCCAAATTACGTTTTTAATATTGATGCAGCCTTTTTAACAAATTCAAGATTTGTTCCACCATACTTAACACAGGATAGGATTGGATTACATGATGGATTTGAATCAATAT
AAAACAATTAGAATATTTGAAGGGACCTCCTTACATTCTAGCTAGTTTTTTACTGGGACCAGTTTAAAACTTGTTTTATTTTTACTTTATGTATTGTCTTGCTTTCGTTTCCTTCAAAGTGACGTCAACATACTTTCTTGTAGTTTGGTTTTTGAGAGCTGGTTAACGTCTTGGGACAAAACCACAAAATTTGAATACCATGGCTTCGAGAGGTTTTAAATTAAATCAACTCATCGACATCGATGAATTCAGTGCGGAACAGCGAGGTCAATTTTTTGACATGATGCTGTCTAAACCGGATTCTCAACTGGGGGCTGTTATGCAGCGCAACTTAGTTGACAAGATAGATGATATGATGAGAGAAAGAAAAGGACGAGAGTGTGTGGTTCTCCACGAACTTTTGTCACAAAAAGATCAGAATAGATCGATCGAATTGTACCCTGAGTTTAACATTGTCTCCAAAGATGATAAGAACATGGTTCATGGGTTCGCTGCTGCTGAGAGAAAACTTCAAGCGTTATTACTTTTGGCGAGAGTTCCGAAGCTTGAGGAAGTTGATGACATCGGTGGTCAATGGTCGTATTGGTTGACAAGAGGCGAAAAAAGAGTGCATTCGTCATGTCCTATCTTGGACGTTCGTGATAAACAAAGAGAAATGCAGAGGCAGAGCTTTTTGAAGAGTTTCAGGGATAACGCAACGACTTCCGACTCGGTCGTCACTGATGCGCAGTATGAGATGTATAATGCATTCAAGAATGGTGTGGATAAACCTAATTTTGTTAGGTGTAACAACACTTTCCAAGATTGCAATTGCAGGGGTTATACTAAAGATGGATTGCGGCGCGGTGCAGAACATGCAATCGCTCTCCATAGTTTGTATGACTTCGAGCTCGACAGCGTGGCAGACGCTATGATCGAAAAGAAGACGAAATTCCTGCACGCAGCTATGCTTTTCGCACCTGAGGCAATTATGATAGAGGAAGGTCCACTACCTGATGTT
GGATTTGATTATTATGACAAATACAATACAAGCATTTTTACAAGGACAAGAAGCAAGCACAGTTAAGGACGTAGCAACTCATGGAGTACAAAGCGGAGCAATTGGCAAATTAATCTACACATCAGACGTAGTAAACTTCTTTGATAGTTACGAGCAGGACATTGAAGCGGTCATCACTGAATACATTGAAGAGGTTACAGGACAACAATATTATGACTTATTGAACTATGAGCTTATGAGAGACCTCGAGAATTATGCAAATGTAGAATTTGAAGACGAAGACGAATATAATAACATTCAATTTGACCTAGCAGAAAACATTGCTTCTGATGAGGTTGAAGGATTTGAAGACATGGACGAAGCAGACCGGGCGGAAGCAATCTATGAGGCTATGGATGATGTTGAATTAGAACTACAAGAAACTGACAAGGTTCAATATGTTAATCTAGCGGTTGAGATTGTAGCTCAAAGAATGGCACTATAGAAAGCACACAGAGAAGCTTAACCGCTTCTCTAATACAATTAATCAGGAGATGTTGAAGATGAATACAAGACGGGTAAACAGAGCGTTAAACGAAGCAGTTAGATTATTAGATGAACAAATAGCAGATACTCAAAAGACTATGCAGGAGTTGAATAAACAACTAGAGAAGCAAATAAAGGCTAAGCAAGAGCTAATGGTATTAGTTGATGTTATGAATGGTGATGATGAGTAATGAACATTAGAGAGGTTCACAATGTCGTTAAGAGTGCTAAGAGCAAACTCCTGCAGGAGCAGGCTCACCCAACGGATAACCTCATAGAGCAGTACATCAATGATGAGCTACACAGACGCACACAGAGAAGCGGAACAATACAGATGAACAATAATACTACTTCATATAGTAATAGCCCATATGGTAGCTTAGAAGAGCTTAGAGAAGCTTATGACCTATCGTCATTATCTACTGGTGAGATTAAAGAACTAATACAAACATTTGTTTAAATTATTTTATCAAAA
GGTAAATGTTCTATAGCTAATTAAACCTAACAACTATGGTTTCCCCTACAACACCAATATCGTATACGTTATTACCAGATTTTTTCCACCCATTTTCAAGTTTCACCTCTTTGTCATATAGTCTGTAATTTCTGGAGAACACATTTCTTTGCATTAACACCTCTGACCACATCCAATTATTGTTAATAATGCGTGGTATTAACTCTCTCATTAAAGGATGCTTTATTACTATGTTTTCATTTATTGATGCATACGGTTCTGTGCCAATGAATTTTATATTTTTCTTGTCTCTTCCAAATCCAAGATGATCTATGTCTTGAGATATTCTATTTACAATGCTTTCCTCAAGCTGAAACTGTGCATTTATGGCATTGTAAGCACCATAAGAAAATATTGTTGATATTAAAAGAATAAAAGAAAAATATATTCTTGATATTAACTGCTTATCTTCAAAAGCATAGAATACGCATAGGCAACAAAAAAACATAAAGCCACCCATACCAATCAATACCCTCGGTGCGTATATTGGTGATTTTAGAAAAATCATTGGTCCAATGATGAAAAACATTGATGCCAATAAAATTAAAACTACTAGCAAGAACTTTGTTTTCTTATTTTCATCTCTTTTGATTACTTTTAAAACTATGACTATCAAAGAAATGATTAGCGCAAAGAATAGCGAGTAGTAGATTAAGTAATTATCGCCATTCAAGATCGTGCTAAACATTCTATAAAATGATAAGACGTTAGAAATTATCCCTTCAAATAAACTTGAGTTTATCTCTATAATCTTACTATGTTCGATATTGTAAGAACCTGTTACAAGTCTTTTTGCAATAAAGTAAGAATAGGCAAAATATCCTACTATTAAACCAGCGACAGAAGATGCTGTATTTTTTGTGATATTTGAAATTGAGTTTTTCTTAACCACATCTGAAATTATAAAGGCCAACAAGAATATTGCGTAAGTATTCAGCGCAGCCTGATAAAGACTAAGGAA
ACGATAGGGACGATAGTTTGGCTTTTTCCCCTATCTTTTTTATCACTATATAGAGATCAAAAAGATAGGGAAAAAACGGGTTTTATCGTCCCTATCGTCCCAAACCGGAACGTGCTGAAAATTACACGTTAAGTTGTACTTATTTACGAGTTTGACTTTACCGGAGCGATGAACAATGCTCCGGTCAACGATGAAGGAAGGGCAAACCATGACCCAAAGCGGAATTGATTGGCGTGAGGTGCTGTTTGACCTGCGGCGCCTCGACCTGATGCCGAAAGACGTGGCGCGGGAACTGCGTGGCGTGATCAGCGAGGCCGCGGTGCGCGCGTACACCGAGGAAGTGCGCGAGCCGTCGCATGTGCGCGGTGAGCTGATCCTCGATCTCTGGTGCGAAAAGACGGGCAAGCGCCGCGAAGACGCGCCGCGCCGCCCGCTGTTGCTGCGCTCGAACCCTCTGGCGCGTGTGGTGCGGGCATGAGCAAGCTGACCGCAAAGCAGCAGCTGTTCGTCGACGAGTATCTGGTCGATCTGAACGCGTCGGCCGCCGCGCGCCGCGCCGGATACAGCGCGAAGACCGCCGGCCAGATGGGCGATGAGAACCTCAAGAAACCGCAAATTGCTGCAAAGATCGAAGCCGCGATGAAAGCGCGCGGCGAGCGCACGCGCATGACCGCCGACCAGGTGCTGCTGCTCGCCGAGTCGATGCTGCTCGCCGACGTGAACCAGCTGATCTCGTACCAGCACCGGTGCTGCCGCCATTGCTGGGGTATCGGGCACGCGTATCAGTGGAAAAACGAGCGCGAGCTCGCGATCGCGATCAACAGCCATGCTCGCGCGATCGCGGCCGCGAAGAAAGCCAAGGTGCCCGTGGACGCGTGGCCCGCGCCGCCGGACGAGTCAGGCGGCCTCGGCTTCGATCCGCGTCGCGACCCGCATCGCGAGTGCCCCGAGTGCTTCGGCGAAGGCGTGCAGCACGAGGTGATCGCCGACACGCGCAAAT
ACCGGATGGCCGCGCCCCCGAAAAAGAAGTGGTCCCCCCCACTATACTATGTCGTCCAATGAAATTGTGTCCTGGAAGGTTATTTATTGGGTTTTGTCCTTATATACTTGGCCGCTAAGTTTGTGGGCCTGTCACAATGTGGGATCCATTGTTAAATGAGTTCCCTGATTCTGTTCATGGTTTTCGTTGTATGCTTGCTGTAAAATATTTGCAGGCCGTTGAGGAAACGTATGAGCCCAACACTTTGGGCCACGATTTAATTCGCGATCTTATCTCTGTTATTAGGGCTCGTGACTATGTCGAAGCGACCCGGCGATATAATCATTTCCACGCCCGTCTCGAAGGTTCGTCGAAGGCTGAACTTCGACAGCCCATATACCAACCGTGTTGCTGTCCCCATTGCCCCCGCCACAAACAGGCGTCGGTCATGGACTTACCGGCCCATGTACCGAAAGCCCAGGATGTACAGAATGTACAGAAGCCCTGATGTTCCTAAGGGCTGTGAAGGCCCATGTAAGGTCCAGTCATTTGAGCAAAGGGATGATGTGAAGCATACGGGTATTGCTCGCTGTGTTAGCGATGTGACGCGTGGTTCGGGTATCACTCATAGGGTTGGTAAGAGATTTTGTATTAAGTCCATTTACATTTTAGGTAAAGTATGGATGGATGAAAATATAAAGAAGCAGAATCACACGAACAACGTGATGTTCTTCTTGGTCCGAGATCGCAGGCCCAGTGGATCAGCGCCCATGGACTTTGGGCAGGTGTTTAACATGTTTGACAATGAGCCCAGTACTGCGACTGTGAAGAATGATTTGCGAGATAGGTTACAGGTTTTGCGCAAGTTTCATGCTACCGTTGTTGGTGGTCCTTCTGGGATGAAGGAACAGGCTTTAGTTAAGAGATTTTATAGGATTAATAATCATGTAGTTTATAATCACCAGGAGGCAGCGAAGTATGAAAATCATACTGAGAATGCGTTGTTGTTGTATATGGCTTG
TAAACAAGTTCTGTTAACGCCAGAACTGCGCTCAAGGAGCATCAATCTGAATGATTGAGTAAAGAAAATAACAAGGAGGAAACCAAACAAACCGTTTGGAGAAAACTATGGCATTCTCATACAGAACGCCACAGGAGGAGCTCTTGAACAGACTGCCCCAGTCTCAACAAGAGATTTTAGGAACTTTGCAATTCGAAAGAATCCAAAAAGAGGAAGAATTGAAGGTGAACAATTTTTCTTACTCACTACCAGAGAAAGGCCGCGAGTGGTTTACCAAATCGGGTGTTTATCTTTCACCTTACTCTTATAATGTTCATTCACATCCTTGCTGCAAGACTCTAGAAAATCACATACTATATAATGTAGCAGCTAGTTATCTAAGTAAATATGCCTATGTAGCTTGCCTCAGTATAAAGGCAAACAAGATGAGTAAGATGGAGAAGCTGGGGAGATCTAGTGTGCGCAATTATGACATCATAAATAGGCTAGTTGTTTCAAAAGACAAAGCTAGGTATGGGCCTTCTGTGTCACCAGAGAGGGTCGGCTGTCCAAAGAATTCCAATCTGTTCATCCACGATGAGATTCATTATTGGAATAAAGGTCAGCTTGAGTCTTTTCTGTCAGTAACAAAACCTAGGAATCTATGGGCAACTTTGGTTTTTCCACCCGAAATTCTGGCAGGGTACAGATCGTCTATTCTTCCATTTATTTATCAATTTGAAATTCAGGGGAAAAATCTTATATATCTGCCTGATGGTGTGAGGAGTGAAAGTTACTCACAGCCTTTGGAGAATGGTTATCTTTTGAATACCAACTCCATTTCAGTAGAGAACAAGAAAACAGGAGGTTTCAAGAGGTATCAAATCTCACTCATTTATTCTCTCGGATCACATCATCTGTTTCACATATTTCCTTGTGAGAATTTGATTCCTGAAGAAACAAGAAGATTTGGCCCTTATGACCTCTTTGATGTGGGGGCTTTGTTTGTTAAGCCAGTAAG
AATTCTATTAAAATTGGCGTTAAACTTAAACCCATTAAAGTGAACACAAATCAACCTTTGCCTGAGGCACCTGTTACAGATATATCGGTTATTGCGGGCACATTAAAAAAACGACGTGCAAATATTAGCCAGTCGGAATCTTCTAGCGAATCTAACAGTTCCCAAAGCTGGGATGAAGAAGGAAACACGCAAACAATCAGAAAGGCCAACAAAGATCATCTAAAATATGCAGTAAACTTGTATAACTTCTTTGCTACTACACACGCGTATCGTACAAATAGCGAATTACCTAAGCTGTTAGACAACGTGTTTAGTTTGTTAGATAGAAAACCAAGATCTGTTGAAAATGTAAATGAAGCAAAGAATATTTTAGATAATTTAAAAGAAAGGGTAAAATTGACTTCGAACCAATTAGACAACGCGGAAGCACAGTCATTGTACATCAATGACCCAAACCAATTTTACATTCAAGTGGAAGATCTCATTTTTGCTGGCCGCTATGCTGACGCAAAAATGCACCTTGATTTGGCTATCACCGAATCTGGCAATGACGAAAGATTGCGGCGATTAAAAAAGTTTGCCAACGATTTAGACGCAGTTGTTGTTTAATATGCGGGTCCAGTGAACAGAGGCGCGTCAGGCGCAAACTCTTTTACTTTGAACACGAGCGACACCTCGATCAGGATTTCCTCTTCCTCACCGGAGTCAGTGCCAATGTACACGATGGGCTTGTAAAAGTTTTCCCATATTACGCGGTTGACAAACGATTCAAACGAGTTAGTGTACTCGCTGTGAATGTTCATAATGGGGCAGCCGCCGCCCTTTTTGGCTAAACTAATTCTGTATTCGTTGTTCATGCCCACGTAAGAAGGTTCCACAATTCTTATCACCTCGTGGGGCACGTAATCGCAATCCCATCTGAGAGCGTGTTGCGCCAAGAACTTGTAGCAACGGTTGGGGCGCGTAGGACGCAAATTAATGACAAGAAACACGTCCATTA
GTTGGTATTGCGAATCATTATTTTGATCGCGACCCGGATTAATCAGAGTTTTTCTCTGAGTATATACCCGTTAGCACTCAATGGCAACTCATGTTTTGGACCTAGTGTCTACTTGTGTTTTGCGTGACGCTTTGCAGTTGCATGCCTCCTTCTGTTTGGATCCCACACCTGAACTTAATTTCTATTTCCGTTTATGGGTTTTACGAGAGGTTGTGGTTCCAACAATGAAAGTCTTCTGGGACGCTGATGCGTTGCTAGGTAGATTGGAGACGGTCTTCTCGCTCGAAGAACCATGTTTTCCCAATCCCATCGTTTACGATGCTTCGATGCCGTTGCTTAGTTACGATGATGAATTTGGTGAAGTACCTGATGAAGCGTATCTTTCACCAGAAGAACGAGAAGAGATCCACAAACCCAAATTCTTGACTCATGAACACTGGGGTAGTGAGTCGTCTGGCTCAGTGTCTCTTGAAGATGTCAAATGCCTCTATGATGAGAGTGTTTTTGATGACATTATGCAGGATGTCAATTCCGACATGCCCAAAGATTATGAAATCATGTGGAATGATGGGGCGATCGATGCTGTTTGGTCGAGTCGATTTGAGGTGGAAGAGCCTCCAAAACCAAAGTTTCGACCACAATTGACCGACAAAGTTTGCGATCCCGTGATTATCCAGGATGCAATCAATGATATTTTCCCATTTCATCATGAGATGGATGATACTTATTTCCAGACGTGGGTTGAAACACAGGATATTTCCCTTGAAGTTTCAAAATGTTGGATTGATGCTTCAAATTTTAAGGATTTTACCAAGGGACAATCGACGTATGCGGTACCCACGTATCAATCTGGTGCCACTAGCAAGAGGGTTAACACTCAACGTGAAACTGTCTTAGCTGTGAAGAAGCGGAATATGAATATACCTGAACTTCAAGCTACCTTCGATCTCGATGCTGAAGTAAGAGCATGCTTCAAAAGATTTTGCACGCATGTTGTGGA
GTTTGAATTTAACGCTAACCCGATTTTTTTAGTTTTAAGGTGTTGACATATGGCAGATAAACGAATCCGTTCAGACAGTTCGGCGGCAGCGGTTCAGGCCATGAAAAATGCAGCTGTGGACACCATCGATCCGCCGTCCCATGCAGGTTTGGAGAAAAAAGCCGAACCATTCTGGCATGACAATATCAGATCGAAAGCTCTGGACAGCTGGACGCCTGCCGACCTTCTAGCCGCCGTAGAACTTGCTAATAATCAGCTCTATATCACCGTTTTACGCAAGGATTTACGCAAAGAAGAGCGCATACGCGGGGAGGAGCGAGACGAAGGCCTTATAAAAGACCTCCGCAAGCAAATTGTTGAGCTACAACGAACTATCCTGGCTCAGCGCCGCGACCTCCAGATCCACTCCCACGCAACCAACGGCGAAAGTCGCGACCAGAAGAAACGTAATCAGAACGATCGTGATGCACGGAATACCAAAAACGAGCATCAGGACCAGGACGATAACCTGATCGCCTTTCCCAAGCACGGATAAAAGACTATGACGCGAGGTGAGCGTGTAATAGCGTTCATTGAGCGCTTTTGCATCGTGCCAGAAGGCAAGCTTATCGGACAACCTATGCGGTTGGACACCTTTCAGAAAGAATTCATCCTGGCGGTTTACGACAATCCAGCCGGAACGGATATGGCGATCCTCAGCATCGCCCGAAAAAATGGTAAGACTGGCCTGATTGCCGGAATTCTGCTGGCTCACCTGGTGGGGCCTGAAGCGGTGCAGAACACGCAGATTGTCAGCGGTGCACTCAGCCGGGAACAGGCGGCCATCGTTTTTAACCTCGCGGTGAAGATGGTTAACCTGAACCCCAAGCTGCAGGAGATTGTGCACATTACGCCCAGCGGCAAAAAGCTGATCGGCCTGCCGTGTAACGTCGAATACAAGGCTTTATCCGCAGAAGGTAAGACGACGCACGGCCTTTCCCCCATTCTGGCCATTCTCGAT
GGTACCACTACGCTACGCAGCAGCCATCATCGACATCGTATTTTAACCAGAGGACCCGTCGACCGCCTGAGCAGCAGCACGTCGCACCAGCACCACCGCCGCATCGCGCGCCTGTGAGCCGCCGCACCACTGGATCTCGTGCTCGTGAGCCGCCGCACGCCGCAACTCTTCATCTACCGCTCGTTTACAGCCCACCTCTGTATCACGCGATTGTGAGCCGCCGACTGCCCGCCGCACGCCCGCACCTCTGCATCAACTGCTCGTTTGCCACCCACCTCGCTCCTCTGCAGTTCAGCAGTTCAACTGTAAGCATTTTTTCGTTAAATCTGAAGAAAATAGTTCTGGATAGAATTTTGATTGGTAAGCATTATGAATTTATTATGACATTCAAGTTTATAGGCATCATAGTGTTGCTTAGGACATACTTAGCTTGTAGTTCCAGAAAATAGAGTCATTTCTGGTTTTCTTTTACAATGGAGGTGTTTATTCCATTGTAATTTTGAGCTGAGCTTTGTTAAGGACCTTTGGAGCTCGAGCTTTGTTTACAAGGCATCTTGATAGAGCTTTTCGAGCTCGAATTAGAATTAGGCTCATGGTTATACTAAAGGGAGTTTTTCATGAGTTTGAGTGCTTCCAAAATTTTTTAATAAAAGCTTTACAAAGCTCAGCTTGGATCGATTACACCTCTACTGACCCTACTCAGTTTGGGACTCTGGCTGGGGCCATTCTCAAAAGCCATTTATCTGGGTAGCCTCTAATCCTTCAACTCTATTTTTCCGTTTGGTTCTGAGAGAGTACTAAAAAGGAAATCCAACCATATATGATCAAATCTAATGATATAGCTGGTGAGTACTGCAACATAATTGCAATTTATGCAGTTATTTCTCTTGAATTTGGTATCTGCAATTTATGTATAAATCCCTAGCAGAATATTTTACTGGAGTGGTGAATATGTGTAGGCTTCACTATGGTGGAAATGGAAATTTGTGTGTGATAACTT
GTATAAATTTTGTATCCGATAGTAGCACATAGAATCACAATCACATCCCCGTTTTTTGAAATTTTATAATTTCTACAGCAAATTTTATATCAAATGCCTAGGAAAAAGGAGCAGGCCAGCAAGAGTGAAAATGAAAAGCAAACAAGTAACGTTCAAGCTCAAGATTTCAAAACTGCGATTCAACCTGATACTGCTACTGCACAACTGATCAAAACATATTCAAACCCAAAACAGCGTGGAGATAAGGGAGAAATTGTTTACGATGGAGGGCAGAGCTCTAAGCTTGCCGAGGTTGTTGATCAGACCACTGAGCCGCACAATGCAGATGGAGCTGTAAAGGATGGGAGGATAGCTCCAGTGAAGTTAGATTTAGAGAAGCAAAAACTTGATAAATTAAAGTTATTTGAAGCATCACCTTTCGACCCTTTGACAGTGAAGAATAATCAAGATGTTGTGGACAAGTTGTACGCTACTCAGTCATCATCAATTCAAGAAGTTGTGCCGACGAAGACTTTTGCCACAGAACTTCAGTTCGGTGTCACCTCTGAGGATATGGCTAAGATTTATGGAGCTGTTGTCGCAGTGTCAAAGAATGTGAACTCAAGCGTAACGTATGAAGTGAAGCGTGGCACACACGAATTGATCAAAGTACCTACCATCCCGCACAACTTAGTGTTGATTCAATCAGATAATGGTAAACACGCATTAATAAAAGAAGATTTGGGACAATGGCCGGTTGAAACTGGAGTTTCTTTAGTTAATCAAGCAGGTGTGTTTGCTGTGCAGTTAGCTAATAAGTTAGGCATTGACAAACCTTTTGTTTTAGATGCCGGATCCAACTATTTCACTGACACCAGTTTCATCGATACTAGAAAGTACTGTACTGATGGTCTGTCGCCACGTGAAATTCAAAAAGCACTGAATAGACAACGTGCATACTATGATAGGCCAGAGTTGACCATTGCTGAAAACAGAACGCTACTCTCACAGTCTATAGTAT
TAAGGTATGTGAGTAATTTTTGAACCGCCCCTGACTAATCTAAACATGCTAACCGCACCCGGTATAAGCTATAAAATATCCTGAGGTGATGCAGTATCTGATCCTGGCAGTCACTCCTGGAACAACACCGATCCAGTGGCTTTGCCAAAAGCAGTTTAAACCTGCCAAGAAAAGCCCGCCAAAACGTCTGCCAACTTTGGAACCGTTAACGGTAAGTTTCGCAACTCTCTCGGTTGCCAAAAGTTTTATCTTGAGAGGTTGTTGGCAATTACAACCTGCCACTCATAAACAAGTAACCGCCTGCGTTTCTAGGACATTTTATATACAGACATACAGATCTCTGTTCATTGTTGAGATGGATTTAAAGACAGTGCAGCAACTTAGAAGTCATTTGGGCATTCCTACTGAAGACCTGTTGTTAGCCTGTAACTTCTGTAAGAAATTTTTAACCTTTGAGGAGCTATTAGGATTTGATAGCAAGACTTTAAATCTTATTTGGAAGGAAGGTTATGCATATGCGTGTTGTTTCAATTGTGCTAGAACAGTAGCCAAAGTAGAATTTGAACATTTTTATGAAAAAACAGTCAAGGGACGAGAAATAGAATCTCGCAGTGGCAGTTTACTTTGTTGTATTGTTGTTAGATGCCAGTTTTGTTTGCGACTGTTAGATTATTTAGAAAAGTTAAATATTTGTGGGTATCAAGAAAACTTTTATTTAGTAAGAGGAGGTTGGAAAGGCATTTGCAGATATTGTAGAGAGATATGATTGGGAAAGAAGCAACTATACCAGACATAAAGCTGGAGCTGCAAGACCTTGTCCTGCCCATTGACCTGCATTGTGACGAAGAGTTGACAGAAGAGCAGTCAGAAAACCTGTCAGAATCTACAGTAGCAGAGGTGGAGCCTCAGAGAACTCTGTACAAGATTGTAGTACCGTGTGGAGGCTGTGATTCCCGGCTGAAAATCTACGTTTCTGCTACACAGTTTGGAATTCGTTCTT
CGCCAAAAACCTCTGCTAAGTCCCGTGCTAAGTATAAATAGCCGCGGGGGCTAGTATTACCCCCGCGGCTCCCCAACCTCTGCTAACCCCGCTTGGCTATAAATGGGTTCCTCCATTCGCCGCTGGTGCTTCACTCTGAACTACGAGACAGAGGAAGAGGCGGCGAATGTTGTAAGGCGCATCGAGTCCCTTAACTTGGTCTATGCTATAGTTGGGGACGAGGTTGCACCTTCAACTGGCCAACGACACCTCCAAGGATTCATCCACTTGAAGACCGGTCGGCGACTGCAAGGATTGAAGACTGTTCTTGGGAATGACAGGATTCACCTGGAGCCGACCCGTGGTTCCGACGAACAGAATAGAGACTACTGTTCGAAGGAACGGGTGCTTCTCGAGCACGGAGTCCCGACTCGTCCTGGAGTCAAAAGGCCACGATTGGCCCAACGATTTGCTGAGGAACCTGATGAACTCCGCCTGGAAGACCCAGGCGGATACCGAAGATGCGTTGTACACGGAGCTTCGGTGGAATGGACAAGATGGGCCGCTGAAAATCCGTTCCCATTTCCATATCACAATTGGCAGCTTGAAGTGCTGTCTGCGATCGGAGAGCCAGCGGACGATCGCACAATCCTCTGGATATGCGGACGAGACGGAGGAGACGGGAAGTCCGTGTTTGCCAAATATCTCGGACTCAAGCCCGACTGGTTCTACACATGTGGTGGAACCAGAAAGGACGTATTGTACCAGTACATCGAGGACCCAAAACGAAATTTAATCCTCGATGTACCCAGGTGTAATTTAGAGTATTTAAATTATGCCCTGTTAGAATGTGTTAAGAACAGGGCATTCAGTTCGGACAAATACGAACCCCTTAGTTATCTTGGGTTCGACCATGTGCATGTACTCGTATTTGCCAATGTCCTGCCTGATTATTTGAAAATCAGCAGGGACAGAATAAAACTGTGGAATATTTAAAGTATGTGTCATCTAAATTACACCA
ATGTATACCCGTTATAGTTACAACCCGTCGTTGGGACGTACCTACGTCTACGACAACAAGTACTACAAAAATCTAGGAGCAGTCATTAAGAACGCCAACCGCAAGAAGCACTTTATCGAACATGAACTCGAGGAGAAAACACTCGATCCCCTAGACAGATTTCTAGTGGCCGAGGACCCCTTCTTGGGACCGGGCAAAAACCAAAAGCTGACTCTCTTCAAAGAGATCAGAAATGTTAAGCCCGACACGATGAAGCTCGTCGTGAACTGGAGCGGCAAAGAGTTTCTCAGGGAAACTTGGACCCGTTTCATGGAAGACAGCTTTCCCATCGTTAACGACCAAGAAGTCATGGATGTTTTCCTCGTAATCAACATGCGTCCCACTAGACCCAACCGTTGTTACAAATTCCTGGCGCAGCATGCTCTGCGTTGCGATCCCGACTACGTGCCCCACGAAGTCATTCGCATCGTTGAGCCATCATACGTGGGCAGCAACAACGAATACCGTGTCAGCTTGGCCAAGCGAGGCGGTGGCTGCCCCGTGATGAACCTGCACTCTGAGTACACCAACTCTTTCGAAGAGTTCATCAACCGTGTCATCTGGGAGAACTTCTACAAGCCCATCGTGTACGTTGGTACCGATTCGGCTGAGGAAGAAGAAATCCTCCTAGAGGTTGCTCTGGTGTTCAAAATCAAGGAGTTTGCGCCTGATGCACCTTTGTACAACGGACCGGCTTACTAAATAATTCAAACACAATAGTAATACGTAAGTATTTTATTGAATTGAGCTTTAGATGGTTGTGGCTTTGTTGATTGCGGTTGCGAGTTCGTACAATAGTTTTTGAATAGTGTCTTTGTCGTTGGTGGTGTGCTGCGACTTGTTTAATGTTTCCGTTATAGTTTTAGATAGGGTCTGTATGTTAGCAGGTATTTCCATTGGAAATCCTGCAATTTTTTTTTGGTACACGTTAAATTGATTTTTGTAACCGGCAATTTCTTCG
AAGCTTCATCATTTCCCGCAGGTAGGCAGATATGCAAAACAATGTCGTGTTATGCGCATTGCAGACAAGCCCACTTTAGAGGATTTAGAGGCCATTGGTCGCGGCAATCTTTCTTATGATGAATCAAAAAACGGCCTTATTGTTTTAGATGAGTGTGGCACGTGGTTTAATTCCCGCAACTGGAGTGATAAAAGTCGCCAGCCTGTTATAGACTGGTTTTTACATGCCCGTAAATTAGGCTGGGATGTAATTTTTATTATTCAGGATATTTCCCTGATGGATAAGCAGGCACGCGAGGCTTTAGCCGAACATGTTGTTTATTGCCGTCGATTAGATAAATTAAATATACCTATCATTGGTGGTTTAATTTCGGTTCTTTCAGGTGGTAGATTGCCATTACCGAAAGTTCACTTTGGTATTGTTAAATATGGTGATAATCCTCAGTCATTAACTGTAGATAAATGGATTTATACTGGTACAGATTTATATGCTGCTTACGATACTAAGCAGATATTTACCAGTGACCGTGAATTAAGCCCGCCATTCTGCCCCGTTTCGCCTTATTACACTCATGGCATATTTGCCGTTAAAAGGGATGCTAAATATTATATGCGTATGACAAAAATCTATTTTAAGAAGATGAATCGTGTTTGGTTAATGGCTTCCTTTCTTGCTCTTGGTGCTGGCGTAGGGTTTTTTTATAAATCTCGCCAGATAAATGAGCAACTATCAAATATGCCTGTAGCGTCTGCTCAGGCTAATACCACTAAAACAGATCACACCATTGATGAATTGCCACGATTATCGATCAACTCATTTGCACAAATGGGTTATGATGTAAATGTAAGTTTTAAAGATGCAAAGGGAAAAATCTATTACTCATTTGATTTAATGAAATCTGGTTATGCCTTAGATATTAAAGATTCCTGTCATATTACATTGCGTAAACGAAACTACATTCAGCAAGTTACTTGTGAAGGCTAATTATGAAAACTTTTTT
ATGAAGACACCAATTCGTTACGCTGGTGGTAAATCCAAAGCGTATAAGATTATTACCTCACATCTACCATCTACAGAGAGAATTGTATCGCCTTTTATTGGCGGCGGTTCACTTGAGTCACGCTGGTCTTCTGAACTGGGCATCGAAGTGCTAGGTTTTGACATTTTTTGTGCCTTGGTAAACTTCTGGGATGTCTTGCTCAAGACGCCAGATGAACTTGCAGATAAATTGCAAACTCTAACGCCAGACAAGCAAGAGTATGCTCGTGTGAAGGAAATTCTGCTATGTTGGAGATATACACAGGATATGCTGAAGGATTGGCACACAGACTACTACAAGCGCAATCCTATTGATCTATCAAAGATCGAAGCGGCAGCATACTATTATTACAATCATAATCTGTCTTATGGACCCATGTATATGGGTTGGATGAGTAAAATTTATGAGAATCAGAAGAAATGGGATAAGATGGTCAAGAACATTCGTGACTATAAAAATCCCAATCTCCATGTTGCTGAACAGACATTTGATAATGTGATTCCAGAGTATTCTAACGATTTTTTGTATCTTGATCCTCCATACTATCTTAAAAAAGATTCTGATAACAAGATGTTGAAGGGTATGTATCCCAACTGCAACATCGATGTGCATCACACTGGTTTCGACCATGAAAAACTGAGAGATCTACTTCACAACCACAAAGGCAAGTTTATCTTGTCATACAACAATTGTGAAACAATCCGAGAATACTACAAGGATTTTGATCTATACTATCCTGAGTGGCACTACTCTTATCAATTGGGAGAGACCCGCATTGGCGAGAACCGCATTGCGTCAGGAACCGACAATACGAAAGAGTCTCATGAGATTCTGATCGTAAAAGCTTGACACCGACCACTTTTCACCTTATACTTTAAGAGACCTATGTACGAGACCATGTTTGACCCTGCCGAGATGACTGAAGATGAGCGTCTTCGCCTCATTTACGAAGCAGACTATT
GAAAACAAAACGAAAACAAACAAAATCTTCGTAAACACCCTCCAACACACCATTCAATCCCGAATCGCCCGCAAACCAGCAAAGATTCGCATAAATGGCCCGTGTACGAGCATCTCTCTCCCAATTCACCGACCCATCACAAAAAATTCTCATACAAAGCGACCAATATGAAAATGTAAAGAAAACACTTGGTACATACAAACTAACCAACCCATACGCCCACTCCGAGTCCACCGCTGACTTATTAGAGGATTTAGGTATAGCAACTAACCCATTCGCTGCAGAACCACACACACATGGAGCTGCTAAAGCTATAGAAAACGACTTATATTACATAGCTTCAACCAGAATGACTAAGGAGGAACCAGTAACCTTCATGTTCATGAAAAGAGCTAAACTGCAATACTTCCGTAGAGGCCCCCAACAAAATGACACATTCATAAATCAAATTGTGGAGCCCAAAGACGTGGCGAGATACGACGAAGACACCCTTCATTCCACCATCCCCACTATAGAGACTAAAACAGTCTTTATAGGTGACACTCTCCACTTCCTCCCACCATCATTTCTAACCAAACTCTTCGCTCGTAACCCAAAGATCCAAACAGTGTTAGCTACGATGGTGCTACCCACGGAAGCACTATACGGCCTAACATCTCTATATCCAAACGTGTACTCCCTGTCATACCATAAACCCTCCAAATTCAGGAGAAAAGCTCTCTTCTCTTATGCACCAGGGGGACACAAAGGAGCTGAATATGTGCACGAACTCAAACAGATCGATTGGTTGAGGTTCGGGCACATAATAGATGGAAAGGTATGCATCACCGCCCAAAAACTAGAAACTAAAGCGGCCAACCATCTGTTCATTTATAAGAGAGGTAAGTACTTCACACCGGAGATCCGAAACTTCAACACGCAAACGAAGTACGTAACTCTACCAAAAATCTTCCTCCCAGCACAGTTTAACCACAGAGTGCCGATCAAGAAAACCCTGGTC
AAAATATAAAAACTCAACACAACATACACGAATTGAATGAATTGACAAAATTTGCGTTTATTAGCTCAAATTCACTGCAATTAGCACTTTTCGTAACACACCATTCACAATGGCCGTGGCCACACTACACGCTCCGATAATCCAAACTAATAAAAATTATAAGAAATTAGCAGTTATTCAGTTCGGAGAGAACAAACCAATGTTAATCACTAGGATTAACACTGAGCAGATTAAGATTTCAAAAGCAAGTGATGTGGATCAGGTAATTGCTGGTCACTATAGACACCACAGAGCAAAGTGTAAGGTAGATCAGAATAAAATTGGTGTAGACCAATTGGTTGGACTTGTTTGTGATATCATGAAAGTCAAAGATAATGGCGAGATACACCTAATTGATAAGAAGGTCCAAAAATTTGACTTCAAAAGAAAGCACGGGACAATCTACGCACGTGCACAAGTGAAGCACCTACAAGGACGCAGACAACGCAGAGACTTCGAATCCAATCCAGCCCTTGATATATGGGTAGATATACTAATGCGTAGAACTGTAGGTAGGAGGACACATAAAACTAATTCAATCGAAGCAGGTTGGAGTGGTTTCCTACTAAATGCGTCAAAACTCATAGGGAGACAGAGCACACACAGAGGAAACACTTTTGTTGTTCGTGGAAAATGCGCAGATACATTATTTGATGCACGAGTGCGGATGACATACGATGCAATGTTGAACATAAGACAGTTTAGCGACGCAGGAGCGCAGTTTTGGCGTGGCTTCAACGAAACATTCCTATCTTGTAGAGCAGACGATAGGGACCACACTTGCGCCACAAGCCTTGATGTGCTGGAGTGTGGACAAGTGTCAGCACTGCTTTGTCTGGCAATGTTTCCGTGTGGGAAAATCACTTGCCAGCAATGCATTCAAGACAATTTGAATCATGAGGGTCAAGCTAGTGACAAAAACGTACGTGAGAAAGTTGGGAAGATCAAGACTATCATACAG
AGTTTTTGAAAACTTCTGTGAATGTTTATATCCTTAGTCGGATCGAGCTAAATTTTAAATCAAAGGAGTTGTTCGGAAAAGTGACCTTGGTTCGTTATGAATAGAGGAAGCTTGAAGAAGGGGCCTCCGGGCCCAACATCCAACCGTCCGTCGGTTGGACCGCCCGACTCGGCGGGAAAACGAGTCAAACAAGTGGCCCCACCACCAACTAGGGGTCACATGGAGAGAGGACTCTCTCTCTTAACCAAGAACGACAATGTGTCGCGACAGGCAAAACGGCAACGAAACCCTCGGCAACAGCTTTCTGGAATCTTTGGCGGTGGTGTTGGCGCCTGGCTGCGTGTGCTACACATGGACATCGGAACGGCAATCTTATGGCTTGCCCTGGCAACGGCATCTCTCGGACAGCGTATGTTTAAGCAACTGAACTCTCTTCGTAAGCGCGTGAAGCGCCTCGAAAAACAACGTAGTGGACCGAACCTTGTCATGATCATTGGGCTCTTGGCTCTTGGCTTATGCTATGGTGAGATGCTTCGCTATCTATCGGACGGAAAAGGAGCTCTCAGGCTGGAACGCGAGGATGGAAGCATTGTGGACGTGGCTTTTTATAAGCTACCGAGCGATGCCTGCCCTGGTGGAACGGTTATTGAAAAGCATTGTCCATTGGTAATCAGGATGAGTGATCTGGAAAATATCGATTGTGGATCAAGCGTTGAAGGGTTTCATCTACGGTATCACCGTTGTGTGCCCCAAGTGCGACGTCGACGAGCTCCCCAACCACAAGTCTCAAACCAAGTTGGCTTGTTGGAGGAAGTGGAGATGATTGGCTTCAGGTTCTTTCGTGAAAATGTTCCCGTCATCGTGGTGTGCTTGCTAGTCGCAGCTGTTGCAATGCGTTGGCCGATGTGGAGCGTAGTGTTGATCAGCGTCCTCACATGGAACGTGGTCAAGGCGTCTTCCATTGAGCCGTTGTATACCATCTCGGCAACTGGAACCTCGC
GCTATTCGCGCCTATGGATGCATCTCTCATTACAGAGATACGGAAAATAGTACTCCAACTATCTGTATCAAGCAATGGCTCCCAGTCAAAAGAAATCGAGGAAATCAAGAAACAAGTCCAGGTCAACGTTGATGATATCAGGGCTGCCAATATTAAACTCGACGGACTTGGAAGACAGATTGCTGACATCAGCAATAGCATCTCAACCATTGAGTCAAGATTGGGTGAGATGGATAATCGACTTGTGGGTATCTCGAGTCAGGTCACGCAATTATCTAACTCAGGTAGCCAGAACACTCAGAGCATATCCTCATTGGGTGACAGAATCAATGCTGTCGAACCACGAGTTGACAGTCTGGATACGGTCACGTCTAATCTCACTGGACGAACATCCACTTTGGAGGCAGATGTTGGAAGCTTACGGACAGAACTAGCAGCGCTAACAACACGGGTGACAACTGAGGTTACAAGGTTAGATGGTCTAATCAATAGTGGCCAGAATTCGATTGGTGAGCTATCCACAAGACTATCCAATGTGGAGACGTCTATGGTGACGACGGCTGGACGGGGACTGCAGAAAAACGGAAACACCTTGAACGTCATTGTAGGTAATGGAATGTGGTTTAATAGTTCTAATCAATTGCAGCTCGACCTTTCGGGGCAATCAAAAGGGGTGGGATTTGTCGGCACAGGAATGGTGGTTAAGATTGATACTAATTATTTTGCTTACAATAGTAATGGAGAGATTACATTGGTGAGTCAAATCAATGAATTGCCATCGCGCGTATCAACACTGGAATCAGCGAAAATCGATTCAGTTTTACCTCCATTAACCGTACGCGAAGCGAGCGGCGTACGTACCCTGAGCTTTGGTTATGATACGAGCGATTTTACAATCATCAACTCCGTACTGTCGTTACGGTCACGTTTGACTCTTCCGACATACAGGTACCCTCTGGAGCTCGACACAGCAAATAATAGAGTGCAGGTGGCAGATCGT
GTTATTTGTATTGAAATATACAAATATACTTAATCAAAATTTAAATGGCTTCCTTCAAGGATATTGTAAATGCCTTGTTTGCGTCAGCGCAACAAAAGTTGGGTTTATCTGTACCACTGCTTACCGGTGATAAAATTATTGTTAATATGCCTTCTAACCAAAAAAAAAAAATGGAATTGGTTGCCGTGCCTCTTTTGCGGGAAAATGTACGCTTTTCTAGGGAAACTCTTGTTGTGTTTCTTAGACACCCATGCTTGGCTAACATGCTCAATCAATGGGAATTTTGGGCGTGGGAGTTTAATGAAGAGTTGTTACCATATGGCTGTTCTGTGACCAGAGTTAAAGATATCTGTGTCGACGGGCCTTATGAAGATAAATCCGGATATTTTCACGGATCTTACACGTATGCCGAAAATTCAGTTTACGTCGATGATTATCAAGTGGAATTGTGTCCACTGGATGATAATATGCCTCCCGAATCTGTTTATGAAGAGGGAGAGTGTTCTTCTAAATACCAAGAAGTGCCACCATGCGAGGATGTTAATCTCGATGGTGAAGAAGGAGAAAATGTCGGACTTCTGGATATGCCTGAGAAAGATTTTCAATCTCTCATGCATACCAGATTACAACATTTGAGGGACGTTGGTTGTTCGATTAACCTAAGCGGTAGGGGAATTCCCGTGATTCCTATAGTAGCCGGAGGGTTTAGCGAAACCACACGTTTAAATCCCAGACATGCCGAGTCGGAAAGAGTTTTTAAAGATAGACTCGAAGGACCGGAGCTGAAGTGGGCTGGACCTGTCTTTAAAGATAATCTCCGTGCCCATAGTGTTGATGATATGGATGTCCGGGAGTGGGTGGCTATCAACAGACCCATTCCCAAGAAGAAGTTACCGATGAAAATTTCAGGTTCCATTGATGCCCCTTTGTTAAATGTAAGGGAAGTTTCACCTGTCCTGAATTTGGTGAATAACTATATTCCCAAATATCAGATGCTGGA
AGTAAAGTCCAGTACTAGTTAAAGACACTTGACCAGGATGACTACTAAACTTTTCAAGCAGACCATTATTCCAACCAATAAGGACGTAGATGAGAAATACATCTACTTCATCGAACGCGCAGACCACAAAACCATAAAACCACTACATCCATCATTTGAATCATGGCAATTCGCAGGCAACCAGCACGCCCATCAACTCGAACAAGGGTACTCTGAAGGGCATAGGTTCATCACGAACTACAACGCAACGAGCAGACTTAACAGCGCAATGACACTTCAAATCATGAACAAACCAATGATTACGATTGTCAAGAAGTTCACTACTAATACGCCGCATCAAGTCACCACTATACCTGAGGGTTATTCTTTCGGAGTAGTGAAGGAAAAGCTGTGCACGAACGAACAACTACTGTCCTTGCTTTCACTCACCGCTGAACCAACTGCTGAAAGTGATGAAGAGGTTAATGATGTTTCCCGAGACGACGAAGCAGAGAAGAAGGACGTTGAGGCGCGCATGGATTGGAGTGAGGATATTATTGAACTGCCTAAGCAACAACAGGAAAGCGTTCTAGTGGTCAGCAAACCAAATATGATCGCGGAGGAGGAACTGATGCCAGCTGATATCGAAGTAGTCGCACCAAGAGTGTTGGAGCCACCAACACTATCACCCGCACCCATTGTAGTGGCTGTATCGTCTGAGTCCCCACAGGTGAAAGAAATCGAACGCCCATTGACCAACGCACCCAAGGAGCAGCGAACATCACGCAAGTCTGTCACGCGTACTACTAAACCATCTTTCTCGAGCCTTTCATCGCCTGACATCGTCAGTGCCAGTGTAATCACACCTGTATCTAAAGCAGCAGCGCGACCGGTCGAGGAGTTTCTATCTTCCGTATTTGTATCGTTGTTCGAGGCATGGTTTGTACGTATGTTACCGCTCATTAAACTAGGTAAACCAGTGTACATTATGCCAGGTACTATTAAATGGGACAAAGAAGTT
ACCGGATGGCCGCGCCCGAAAAAGCAGATGGGCCCCAGAATGGCCCCCACGCACTAAGTAATGTCAGCCAACCATGTGCAAGACTGGGAGACTCGGTAGTTACGAAAGGAGGATGAAGTGGTCCCTACGCACTAAGTTTGACAGGCAATTTTATTGCTATGTGTGTATCATATTTTCATAGGTGTGTTACGGGTCAATCTAAAGGTATGTTATGGGGCCTATTCATAAAAAACCAAAATATAGGTTCCTATTTACATATTGATTATATTTTTATGTGCGGATATATGATCCGCCACGTGTTTATAATGGATATGGATTGTCCTATAAATATGTGGCAATCCTCCCGTTCGTCAATGCAAGATGTATTCTGTATACAGACGTGGGTATAAGACGCCGTATAGGAGTCCGTATGGCTCGCGTGTAACACCATATGTGAATCGTAAGACCGCTGTGAAACAGACGGCGAAATCTCGTGTATCGCGAAAGTTGGCGTATGAATCGCCAAAAGGTCTATATACGCGACGCTCATTGGAGGATATCCATAATGGGGCTTCCTTGAAGTTGCCTCAACAGGGGGATTATACGTCCTACGTGACACTCCCATGTCGAGGCATCGATGGTAATGGGGGTAGGTCTGTTGATCATATAAAATTATTAAGCTTGAGGGTTTCTGGGACCGTCAACATCAGTCAATCCGGTGGTGATGACAATATGGGAGAGAGAACGACCATGAGGGGTATTTTTTTCATGGTTTGTTTTGTTGATAAGAAACCTTTCGTTCCAGAGGGGGTCAGCATATTGCCGACGTTCAATGAGTTGTTTGGGGAATATGAATCCGTGTATGGCATGCCTAGGCTGAAGGAAAACGTCCGTCACCGTTATCGTGTTATTGGGACGTCGAAATTATATATAACGACCGATGAAGATCATATCCAGAAGCCTTTTAGTCTACGTCGAAGACTAAGTGGAGGGAAATATCCTATATGGTCGTCGTTCAAGG
CGCAAAATATACGATATTTTTATTCACGTTTGCGTGATTTTCGCCTCCTTCATTTCAGTGTCATGTCCGAAGTTGACAACACTGATCCAACTCTACAAGATGTAGCCTTTGTGAAGTCCAGTGGTCTGGACACAACACACCTTCGGTCATCGGAGAAAACCGCTGGTGCAAGCTACTCTGTGATAAGTAGCAACTTCAACTCTCCTGGTCTAACTGAAATCGCGCGCTACGGCGGTTACAGTGTATACTCAGGGAATCAGAACACTGATCCCTGGGTTAGGGCCACACTCAAAAACTTTTCTCGTGAAACTTACGAGCAAATCTATGGATTTACCAGACAGCCCGAAGGTGTCAAGGGAATGTATAGCTCACTGTTAAAGTTCAGTGATGGCAAGTGCAAGTTTGATCGTCTCAACCGTGTTCAACGGAAGGCGATGATTGGCGCAATTGCGAAAGCAAAGAAGGCGTTTCGTCTTCCATATAAATCCGAACCTTTGGATTGGCACCAAGTAGGTGCTCACTTCCGCCGTGACACGGCGGCAGGTGTTTCTTTCATGGGGAAGAAGAAAGGTGAGGTGATGGAAGAGATTTACCATGAAGCAAGGTGGTTAGGTCACCGGCTCAAACAAAATGGCAAAGCTCGTTTCGACCCGAGGCAGATGCGGTTCCCGCCTGCTTTGGCCGGCCAACGTGGCGGCATGTCCAAAAGGGATGCGCCGAAGACACGTTTGGTGTGGGTTTATCCGGCAGAGATGCTGGTAGTTGAAGGTCAGTACGCTCCTGTGATGTACAGGGCGTTCATGGACCAACCAGATACTCCGATGCTCACCGGAGCCAGCTCACAGCGCTTGTATACCGAGTGGCTAGTTGGCAGACGCGAAGGCGAGACTCTCCATGGTCTCGACTTTTCGAGCTTCGACACCAAAGTACCTTCTTGGTTAATCCGCGTGGCATTCGATATTCTTCGCCAGAATATTGAGTGGGAAACGTGGCAAGGAGA
TGGTATCAGAGCTTAGTTTAAAAATAATAATGGATAGTAAAGATTTTACACAACTTAATCTAGAAGAACATAGTTATAAAGTTAATAGAGAAAAATTACCTATAGACTCATATATTCAGTATGGAGGATTTACTTATGCAAATTTTACACCATATATTATACATGGAGATGATGGATTTGGAGAACATAAACAACTGAATTGGACTAATAAATTATTATGGAATAAATTAGGTAAATTAAATATCAAAGATACACAAATTCTAATGCAGAATAATATTAGTGAAGAACAACATAATGAATTAATAAGCTTAGAAGCACAAAAAATAGCTAGAGAAAATTTAGCTGATAGAATTAATTATTTACAAAATATTAATACTTCAATAGATTTTAAGTTATGGAAAATGAATAAAGAAAATTTAGAAAGGCAAGAATTATTATTAAGACAAATAAATGAATTAAAAGAAGAAATAAAATCATTAAAAAATATACCAAGTACAGTAGCAATAATACCAACTAATACTTATACTATTAATATGATTAGGACAGAAACAGAAGATTGGAAATATTTTAAATATATTGAAAAAGAATTAGTTCAGAATAAAACTGAAGCAATAGCAAAAATATTAGATAATAGTTATATAATAAATGATAATTTAGGATTATTATATGAAAGATATGAAGAAATTAATCCCACACCTAAACCATATAAAAGACCAGAAACTATATTTGATACACCTCAATATGCAAAATATATTAGGAATCAAAAAAGACAAGAAGAGTATGAAAAACAACAAGAATTAAAAAAGGAAAATGAAAATAAAGAATACCAAGAATTTTTAGAATGGAAAGAAAAACAACAAAAAGATAAAGGTAAAGGAATACAAACTGTATACCCGACATTAATAATACCAGATATAAAACCTGAAAAACAAAAGAAAGAAGATATGATGTTAGAAATGATTAAAAATTTACAAAATGAATTAGAACAATTAAAAATTCA
GGTAAATTGAGCAGTATTTCAACATTGTTGTTGGAGTTATAATGTTCAAGAGTGGGTCCGGTTCTTTGAAGCGAAGCGGGTCCATTTCAAGTGTTAAATCATTTTCTGGCGATAGTGAAAAAGGACTACCACCCATTTCCCGAGGTAGTGTGTCCATAACTAGTCAGAACTATGAACCATTGATCGTCCCCGCAAATAGTTCTTCTTTTGCGGCGGCCTCTGACTTTGTACCTGAAAAAACAAAGTCTGAAGGGAATTTGAAAAATAAGTCTTCCGTCATAACCGGAAACTTCGAGTCCTCTGGACCAACTAATGCTCACTATAATCAGAACGCTGATGGCGATCGATTGGTTGAAAATCTTCTGCTTAAGGAAATCGCCAAAGGACGAGGACCAAGCACATCCGATGCTAGACATACTGCCACAGACTCTCGACTCAGTCAAGAAGTCAAGCAGCCGTTTTCCGAGGAAAATGCTGGCGGCAACGATCTCAATACTGGAAGAGGAAGTCACGGAACTGGTGACGGAATTGAACAATACCACAAATCTGACTGCGAAGAAAGAATGTCCGCGTATCACAAACGCGTTGTAGATACATTCTTTAAATATTTTGAATATTCGGCTGAAGATGGGCATTCTACCCTATATTCAGACGTTGCATTCTTATTTGGTTGTGGCGACCTCGATCTACTGGTTATGAGTAGATATCAAGAAGTCATGACCTTACGGGCGCGAAGTGCCATTTATGGCATATTTTGCTACCTACAAGCTCTGACTGCCTACTTAACCTATTTGGGTGCTAAAGTAGGTCAAGTTATTATGTTGGATGAGGAGTTGGAGAAATACGAAATCCGACTCGACGTCGCACAAGATGACGATCCAATTGTATTTCAAATCACGACGGGTGTATTTACATCGGGAGTAGCTCACGATCTGCGTAAACTTACACAGATACTTGAGGCCTTTTCTCTTGAACGGTGATATCCAGCCTGGTAGTAATG
GTATTGTGAAACGTTATTTCGTTCACGACCCGGATTAATCAGTTATTCTGAGTATATACCCGTTAGTTGCTCAATGGATTCATTTGTTGCTTCGCCTTCAAATGTGCTTCGTTTAGATGATATCTTAAATGATGTTGTCAGACGAAATGCCGCTAATGCCTCTACCGATGTTGGTAGATTAATTAGCGATGCCGCCGTTAACGTGGTTCGCCGACAGGTGGATCTCAGTCCGGCCAAGCCCTTAAACGTTTCGTTCGCGTTGACTCCTGAAGATCAGAATAGTTTAAGGAGAGATTTTCCAGGTAGGGAATTACAATTTCGTAATTCTGCTTCCTCTTCACACGCATACGCTGCTGCGCATCGTGTATGCGAGACTGATTATATTTACTCCAGATTTCAGACCGAGAATACGACGATTATTGATATTGGAGGTAATTTCAGTACTCATGCCAAAATGGGTAGGAGTAATGTTCATTCCTGTTGTCCAATTTTGGATGTCCACGATGGTGAGCGGTATACCGACAGGTTTATGTCAATTGCCGGTGCGCTTGAAAAACAACCCGATAGGGAGTTAAATTTGAATTATTGTGACCATAAATTTGAAGATTGTGATGTCAAGGCGCCTTGGGCCATGGCAATTCACTCAATTTCCGATATTCCCATCACGACAGTGGTCAAACATTGTTTTCGTAGAGGAGTTAAGAAATTGATCGCTTCAATTATGGATGGATCCAATGATGTTAATCGCCACCGAAGTTTTATTCCTCGTCTCAATGTTAGATGGGAAGTTGAAACTATTGATAAGGAGAGGAAAATTTCTTTCCATTTTGTCGATGCTCCTGGTTTGTCATACACTCACAATTTTAATGTTTTAATGCAGTATATGACTTGCAATCAAGTCATTGTTACCGGGAAAGCCGCGTACAGAGTTGAGCGCGTAGCTGACTTGAGTGGAGTGTTTATCGTTGAAATAACACTCGCATCCACTAATAGTCATAGA
GCGCGCCCTGGAGATCCGGGGCTGATGCTGGGTTCAGGAGTTCAGGGCGGCCGACCATTCGATGCAAATGTTGGGTGTGTGCACCCCACTATCTCTGGTTCTGCAAAGCTTGCTTTTTGTGCTGGTGCCAGAGTAGCTCAATTGGTAGAGCAACAGGTCACCGATCCTGGTGGTTCTCGGTTCAAGTCCGAGCTCTGGTCGAGGAAGTGGGTCCAACTTTATCCCTATAGTGTGATAGAAATGGCCGTACTTCCTTTATAATTAAGAACCCTCAGTGCAATCACTTGTCTGCATTTGGAGTGATTACACGGAAGGTTCTTTTGTTTTGGGACTTGCTGCTTTGATATAGCCCAGGCTTTTATGTGCAACTTTCTATTTTTCTACTATGCAAAAGACCCTTGATTATTGAGAGTCTAGCAACCTCATGCAAATTGTCCTTTTAAAGACCCGTAGGTTCATCAAGCCCAACAGATACTATTTACATAAGGCCAGGGTAGCTCAATCGGTAGAGCAGCGGTTCCTGGAGTCCGCTGGTTCTCGGTTCAAGCCCGAGCCCTGGTTGAGAGGGGGAGTGTGTGGTCTGTAGAGAGACATGAGTTGATCGGCAGACCCCCTCTCCCCCTCTTTCCCTCTTTACGAAGTAGCGAACCTCTGCTCACTGCCCGGGCCCTCCGGGAGGTGAGCAGGAGTTGCGCTTTTCTTTCTCTGTTTTGTTTTTGCCATACCCAAGTCTATTGGCACGCTGCCAATCTCACCCTGACAGCTGTCAGGGGTTACATGAGAGAACTTCATGTAACCCCTGACAGCTGTCAACCTAATCCTGACCGTGAGAACTTTTCAGACTCATATCGAAAATGGGTAACAACTCTGAAGGAACTGTGTCTTTTTACAGCGTCGGGGTAGCTCAAATGGTAGAGTGGCAGGCCAACATAGCCAGCAGATCTCGGTTCAAACCCGAGCCCTGACCATCGAGGAGCACGTGTTATTCTAGACCTCTCTT
GGCTTTTAAAGCGTCTCAGTCGCCGTTTGAGCCTTGCGGTGTAGCCATGGCTGAGCTAGCTTGCTTTTGTTATCCCCATTTGGAGAACGATAGCTATAAATTCATTCCGTTTAACAGTTTAGCTATAAAGTGTATGTTGACAGCGAAAGTGGATAAAAAAGATCAGGATAAATTTTACAATTCAATAATTTATGGTATTGCGCCACCACCACAATTCAAAAAACGGTATAACACAAATGACAATTCAAGAGGAATGAATTATGAAACCTCAATGTTTAATAAGGTGGCGGTGTTAATTTGTGAAGCATTAAATTCAATTAAAGTTACTCAATCTGATGTTGCGAATGTACTATCAAAAGTAGTTTCTGTAAGACATCTAGAGAATCTGGTGCTAAGGAGAGAGAATCATCAGGATGTACTTTTCCATTCTAGAGATTTGTTGCTGAAATCAGTCCTAATAGCTATTGGTCACTCTAAAGAAATAGAGACAACTGCCACTGCTGAAGGAGGGGAAATCGTTTTTCAAAATGCAGCTTTTACAATGTGGAAACTGACATATTTGGAGCATGAGCTAATGCCAATTTTAGATCAAAATTTTGTTGAGTATAAAATTACAGTCAATGAAGATAAACCACTTTCAGAATCCCATATAAAAGAGCTCATTGCTGAGTTGCGGTGGCAATACAATAAATTTGCTGTAATTACACATGGTAAAGGTCACTATAGAGTTGTAAAATATTCATCAGTTGCGAATCATGCAGATAGAGTCTACGCTACGTTCAAGAGCAATAGTAAAAATGGAGGTATGATAGAATTCAATTTACTCGATCAAAGAATAATATGGCAGAACTGGTATGCATTTACATCTTCAATGAAACAAGGTAATACTCTTGAAACATGTAAGAAACTACTGTTCCAAAAGATGAAGCGTGAAAGTAATCCGTTCAAGGGGCTGTCAACTGATAGGAAGATGGATGAAGTTTCTCAAATAGGAATTTAA
GTAAAATTTTCGAATTTTATAATAATTAAGAAAGGAGTTTAATAGTTTATCACAACTTAAAAGTGAAATTTATTTAAGAAAGGAGGACTACTTATGCAAGTAGCCCCTAATGTATGGAGTAAATATTTTAATATTCCAAATCCAGGATTACGTGCTTACTTTAGCAATGTAGTGTCTGGACAGCCGGAGGTATATCGGACGCCATTTTATAAAGGTATGTCTTTGGAATCCATCTGTGACGAGTGGTACAAGAAACTTGTGTCTATAGACACACAGTGGCCCACCTTGATGGAATTCGAAGATGACCTGCGGAAGAAGGTCGGTCCGATGTCAGTCATGTTGCCTTTAAAGGAAAGAATGAGTGACATTGACTCTTACTATGATTCTATCTCCAAGGATCAGGTTCCCTTCGATACAAAGGCTATTAGCGCGGCCAAATCGGAGTGGAAAGGCGTATCCCGACTACGCCTGCGCAGCGAGGTTAACACTGTTGCCGTCATGAAGAAGTCAACCAACAGTGGATCGCCATACTTCTCCAAGCGGAAAGCAGTTGTATCTAAGACTATACCATGTGATGTGTACATGGATGGTCGATATTGTGTCATGCGCCAGAATGGTCGTGAATGGTCTGGTGCAGCTGTGCTCGGGTGGCGAGGCCAGGAGGGTGGCCCTAAACCAACAGACGTGAAACAGCGGGTAGTGTGGATGTTTCCTTTCGCTGTTAATATTCGTGAGCTGCAGGTCTATCAACCACTAATCCTTACGTTCCAAAGATTGGGATTGGTGCCAGCGTGGGTTAGCATGGAAGCTGTTGATAGGCGTATCACTAAGATGTTTGATACAAAAGGACCACGTGATGTGGTGGTCTGTACAGACTTCTCCAAGTTCGACCAGCATTTTAATCCAACGTGCCAGAGTGTAGCCAAAGAGCTGTTGGCTGATCTGCTTACAGGTCAGGAAGCCGTCGACTGGTTAGAACGTGTGTTCCCAATTAAATATG
AACAAAATGGCACACTATTTTGGGGAGGCACTGCAATTGGGCCTGTTTGTTGCTAAGGCCAGCTGCTGGGCCAGTAAGGAGTTGGCGCTCCTCGGTCCTAACTTGGCCTGGATAGCTACTAGACCACTTCGCAACGATGCTAATGCCATCCTAAAGCGGATTGGCGTCCATGGGTTGGCCAAAATCCCGTGCAACTTCGACTCCGATGAGTTAACGATCGCAAATGACTGCATTGTGAAGTCCGACAGGAACTTGGAGGATGAATCGATCGTGGTGGAGGAGGTCGAGGAGGGGGAGGAGAAGAAGAAGAGCAAGAAGGTGACAAGGAGGAGGGTGAAAACCAAGCCTACCTTCGCGGCCGTCCTGGCGGCTGACGCGAAGAATTATTACGGTTGCCTCCCGAGTGCCACCAGGGCAAACGAGCTCAGCGTCATGAAGTACCTAGTTTCGAAGTGTCAAGAGCACAAGCTGACCATAACTCAGACACGAGAGGTAAGTGCCATGGCTTTTGCGTTGACCTTCACGCCGGATGAAAATGACAAACTCATCTACAAATACCTCAATTCAACCGAGGTGTTTGAACGACGGGTGGATTATGCCAAGGCGCGCGGGGTTGACAAGTGCTGGTTTGAATTGCTCAAGAGGCCTTGGCATGCTCGAGCATGGAGGAGAGTGGTTGGGCGGATTTTCGGACTGCCTGAGCAGCAGGCTTTCGAGTTCGTCAAATAGGGATGCCTCATGGACACTTGCGGTGTGGACACGAAAGTGTACCGCGGGGAACACCGCTGGGTTAAGGAGTTCCGTGGGGCGGCAAACCCCAAGCCGCGTAGGTTGTATAAGATTAGTGGGGTATCCCCTGAAGTTAGATGGGGGGTGCACAACAATAGTTTTGTCAACCTCAGAAGAGGGTTAATGGAAAGGGTTTTCTACGTCGAAAGATCAGGGGAACTCCTACCGTGTCCGTCTCCGGAGGCTGGTTTGTTTAAACGGTTGTTCAACA
CTCACACTCATTTCCCCCCTCGCCTGTCACAGGCAACCCCCACCCCTTCTCTTACGGGAGTTAGGGCCAAGGATCTGTTGCATAGGCGTTGTATCCCCTAACCTTTTACCTACCCATCCCAATAGGACTGGTATTTCGGTTTTGATTGAGTAATGGATACTGATTCTATACCTGTTACCCATTCAGGGGAAAAATGGAGTTTCTTTCATGGATCTGACTTGATATGACCAAGAGTCAACACTTTGCGTGTTGGCCGTATGGAATGCTTTAAGGTTTATTCTTTGGATTATGACTTCAGGGTTGGCCGCCCAGGATAAAAGGCAATTGTGGTAAGTGATGTTAGTCATTGGTGGTTGAAACCTGCCTAAGACGTCCTAGGTCTACGCTGTGCGGGCCGAAGTAAGCTTAGGAATAACAGGGAGTATGCCATTTTCTGCTTTCACCCAACACGACCGTACACGAAAGAGCTAGAGGCACTTTGGGGCAAAGGGAAAAGCTTTGCTTAGCCCGAATGTTCATTTGAGTCCTTGACGAATGCGTCCCGTCTGTCCCGACGGTGAGGCGTATGGCGCATGCTCATGGCATTACCCAATGGTGTATCTGTGAGGGGGGGGCTCCTCACACTTAGTCTAGTGCTACCTGACAGGGCCGCGGCTGGTCGTTTGTGTATGGTATAACCAGTAGTAATCCCCCATGGATTGCTTTAACTTCCCCTCCTCCCTTACCAAGACATTCTCTAAGATGGCAATCTATGAGGATGACTCCTCGGAGTCAATTACATGCTGTAACTGGATTCCACGGAATCGTCGTAACAAAGTAAGAAAACAAAAACCCAGGAGTAAGGCCTCCAGAGTCGAGATGTCACCAGGGCCTCTTGTCACCTTGGCCGATGATGGCTATCTCTATGTGCATAAACATAAAGGTGAGACTAAATTTGTTAGGAGGGATGAAATTCTCACAAAATATGGCAGATGTATTGTTGAGATGGAAGAAGTTTTTC
ATGGAGTGGTACCAGAGTGACACTGGCAATCAAAAGCCTCAAAGTCCCACGCAAGCTCCGTCTTTGCCGTGGAGTCGTCTCGGTGAGATAGCTATATTGACACTATTAGCAGTGCTTTGCATTTACCTGCTTTACATTTGGGTGCTGAGAGATCTTATCTTTGTTGTAAGATCTAACCGAGGACGCGTAGCGGAGGAGCTTGAATTTGGTCCCGCCGAGACAAGGAGCGCTTTGGCACAAAGCGCGGTGGTACCTAGATCTGAAGTTGTCCCGTCACAAGGAGCGGACCCTCCCGCTACTGAAAGCCATCTGCCATGTCTTCATCGATGAAGAGGAAGAGGACCGATGAGGGGAGCGGCTCCCGTCGCTTCACTAAGAAGAAATCCGCCGCGAAGGGGCGGACTAGCTCGTCAAGAGCTATTCGTCCCGCCCTCCAAATTCAAAGTTTTGTGTCTGCAGGTGCAGCCACAATTGCTGTTCCCACTGGCGGAGTATGTCATCTACTGAGCTCCTACAGCCGAGGCTCCGGCGAAGGAGACCGGCACACCAACGAGACTGTCACGTACAAAGCCGCATTCGACTACCACTTCAGTGCTAACGCTGGACCCTGCGCATACTCCAGTATTGGAGTAGGTGTCTTGTGGTTGGTGTATGACGCACAACCCAGTGGTCAGGTACCAGCGGTAACTGACATATTTCCGCATGATACAACCCTACAGTCCTTTCCATACACCTGGAAGGTGGGAAGGGAAGTGTGTCACCGCTTCGTGGTGAAACGCCGGTGGTGTTTCACAATGGAGACCAACGGGCGCATCGGTAGTGACAAACCTCCAAGCAACGCAGTCTGGCCTCCGTGCAAGCGGAGTATTTACTTCCACAAGTTCGCGACAGGACTCGGCGTCAAGACCGAGTGGAAGAATACAACGGATGGTGGCGTAGGCAGCATCAAGAAGGGTGCCCTGTACTTTGTAATAGCCCCTGGCTCGGGCATAGATTTTAC
CCAGGAGTGCCGCATATGGCTGGAACGGCGGGGCGTTCCGGGCGTCGCCCCAAGCCTACGGCGCGCAAGGAGCTGGCCGGGAACCCCGGAAAGCGAGCCCTGAATAAAGAAGAACCAGTATTCACACCAATAAATGGGGTTTCTCCTCCGGACTGGTTTAACGAAGAAGATATGCCTCTGGCATCAGTTATGTGGGAACTGACCACCAAAGAATTGTGTGGTCAGGGACTGCTGTGTGTTACGGATTTGGCTGTACTGGAGCGCTGGTGTGTCGCCTACGAGTTCTGGCGGAGAGCAGTAAAAAATATCGCAAAAGAAGGTAACACCATAACTGGCGCTATGGGGGGGAAAATAAAGAACCCTGAACTTACTGCCAAGAAAGAACAGGAATCGGAGATGAGTTCTACTGGTTCTATGCTGGGCCTTGACCCCAGTAGTCGACAGCGCCTTATTGGTCTGGCCGGACAGAAGAAAACATCTAACCCATTCCTGAAGATGATCAACTCATGAGCCGGAAATCATATCCCAACGTTAACGCCGCTAATCAGTATGCCCGCAACGTTGTGCGGGGAAAAATCACGGCATGTCAGTATGTCATTCAGGCCTGCCAGCGTCACATTGATGATATGGCGGCGGAGAAGAGTAAAAGGTTTCGGTACCGCTTTGATAAAGACATGGCTGAGAAAGCTGCAAAGTTTATTCAGTTACTTCCACATACAAAAGGTGAATGGGCGTTCAAACGTATGCTGATTACCCTGGAACCGTGGCAACTTTTCATCGTGTGCTGTGCCTTTGGCTGGGTACAGAAGGGAACAAAGCTTCGTCGTTTTCGTGAGGTCTACACAGAGATACCACGTAAGAACGGGAAATCGGCTATTTCAGCTGGTGTAGCTCTCTACTGTTTCACCTGTGATAACGAATTCGGTGCGGAAGTATACTCCGGCGCCACGACTGAAAAACAGGCGTGGGAGGTATTTCGTCCCGCGCGTCTGATGTGTAA
AAAAACAAACAAAACAAAACAAAACAAAATAGAAACTCAGCGAACAACTGCAGTTAACTATTCTGTTGCAATGGCTTTCCATCATCGCACTGGAGCCCAAGTTTTGTTAAATTCTCTAAACTCTGATGAACAGACGAAGGTGCTTAAAGAAGCAGTGACGGCACTGAAGAATTATGAATCACAGAACTTGAGTGTTAGTCCTTATTGCATGTCCGATAAGGCCCGACTTCTCTTGGATGAATCTGGAATTCCTCTTTCTTCCACGCCATTTGTTTCACATTCACACCCAGTCTGTAAAACTTTAGAGAATCATTTGCTTTTCAATGTGTTACCTATGTATATAAAGGATAACTCGTTTGTGATTATTAGTATGAAGCAAGAAAAATTTAATCTCTTTTCTGCTAGAAATAAGTTGCCCTTCCTGGACTTAGTGAATAGGTTTGTAACAGTTAAGGATGTGATTAGGTACAGTAATGATTTTGTTGTTCATAGTAGTAAGGAGGGTTTCAATTACAGGTCCAAAGACAACTTTTTAAGTGCTAACTCTTTAATTCCTGTGCTAAAAAAAAAAGTTGAGTTGGACCCAGAAAAAAGAAAAAAAAGTTTGAACATATTTATGCACGATGAACTTCACTACTGGGGTTATTTAGAATTGTCTTCATTTCTGGATCTCTATAAGCCAAATGTCATTATTGGTACGCACATTTTTCCAAAGGAAATTATGAAAGGTTACACAAAATCGGTGAATCCAACTGTGTACCAATTTGAAATTGATGGGGATAATTTCCACTTCTTTCCTGATGGAAAAAGGACTGAAAGCTACACTCAGAAAATCTCTTCACAGTTTCTGCTAAGGGCCAGGAAAATAATCACAAAAGGGGGGCAAGTGTACACTGTCTCAGTTCCTTACACGATATTTGCTCACTCAATCATTGTTATTAAAAGGGGTGACTTTGAAACTGAGAATGTTCGTTTCTTTGATCAGAGCGAATGCCTTGAC
ACCGGATGGCCGCGATTTTTTTTGGACCTGGCCCACTATCAGAAATTGCGTTGGGCCTTCCTGGATAAAGTTAACCAATCAGTACTCGTTTGGGTAGTCTAATTATTACTAACTTGGTCACCAAGTTGTTTTATGGTCTATAAATTTGTCGTTATGTGTGTGGTCCAACCACGTAAATATTGATAATGCCTAAGCGTGATGCCCCATGGCGCTTAATGGCGGGTACCCCTAAGGTGAGTCGGTCCTCCAACCAGTCTCCCCGGACTGGTACTGGGCCTAAATTTGATAAGGCCCATGCCTGGGTTAACAGGCCCATGTATAGGAAGCCCAGGATATATCGGGCTTGGAGAACGCCCGACGTTCCAAGGGGCTGTGAAGGCCCATGTAAGGTCCAGTCCTACGAGCAACGACACGATATCTCCCACGTGGGGAAGGTCATGTGCATATCCGATGTCACACGTGGTAATGGTATCACCCACCGTGTTGGTAAGCGGTTTTGTGTTAAGTCTGTGTATATCCTCGGTAAGATATGGATGGACGAGAACATCAAGCTGAAGAACCACACGAACAGTGTCATGTTCTGGTTAGTCAGGGACCGTAGACCCTATGGTACGCCTATGGATTTCGGCCAGGTGTTCAACATGTTTGACAATGAGCCCAGCACTGCCACGGTCAAGACCGATCTACGCGATCGTTACCAGGTCATGCACAAGTTCTATGGCAAGGTGACAGGTGGACAGTATGCCAGCAACGAGCAGGCTATAGTCAAGCGATTCTGGAGGGTCAACAACCATGTGGTCTACAATCACCAAGAGGCTGGCAAGTATGAGAATCACACGGAGAACGCCCTGTTATTGTATATGGCATGTACTCATGCCTCTAACCCTGTGTATGCTACTCTTAAGATCCGGATCTATTTTTATGATTCGGTATTGAATTAATAAAATTTGAATTTTATTGAATGATTTTCCAGTACATGAGATACATACGACCTGTTTGT
TGATAAATTTCTATAAAATTTATCTGGCTTAGCTGTACACATGACGTACTACTCAGTTTCGTCGGTCAAGCAACCTATCAATGGCACAAATAACATTGTTCACCGTCCTAACGTATAAACATGAGCCATGATAGGGGGAGTGACTTACCACCTGAGAGCATTTCATGAACTAAGAACCGGGGCTGCAATAGCCGTAGAATGGAACAATGTATCATTGCAATGAGTCTCAATGACTAGATCACAATGGGACATTGTCCAACCATTGTTTTATTTAAAACAGCACACTGCAACAATAAGCATTTTGATACTTCTTTTCCAAACCACACTTTGATATTTAAAGGAATACATTTTTCACTCTTAATAGGAAACACACAATTATTTCATTCTTCTATTCTATGATTATAGTTCTACTTGTGCTCTCAGAAGGGATAAAAACCTGATACCCTCCTGAAGTGTCCAAATCAAACATTACTTTCCCTTCACAGCAAAGAATGGACTTTGATTTGGTAACCTTGTTTAAACTGTCTATGATTCCTGATTTCATCAATTTGTTGTATGATATCAAAGGTCTATCATCTTTTCTTCCGAACAATACTTCTCTAAGTCTTATCCAATGGACTCCCAACTTTACCTCAACATCTCTCACTCGGTGAAAGTTGACTCCTTCTTCTAGTGCATCTTCACTCCCCATTACTTTCAAATCCACAATGTTAGGATGATAGCACCAATGATCTGGTGCACCTGTGTCTAAAATAGCATTTTCCCATTGAGAAATTGGAAGATTTCTGGGTAGGTATTCAGCTATATTCGCTTTAGTGATTCCATGAAAGAGCTCACTGTTATTTTCTTTTACTGAAAAAGTGGGGTTACTTGTATTGCTTTCCTCAATATTTTCTTTAATCAACAACATGTCACTTTTCCTTCTTTCCTCTAAAATCTCAAATCTTGATCGGTCTCTGTTCATCTGTTTAGACTTAGACTCAATTCTCTTGTGGACTTT
TGTGGTGGAATGCCACTAGAAATCAGGGAAAGAAAGATGAGTATTATAGGGAAGGAGGAGAAGAACCTCACTACCCAAATACTCCAGCTCCTCATAAAAAGACCTGGGAGGAGAGACATAAGGTTCTTAAGCTGTCCCCATTCGCTACTCCCTCTGACATCCAACGCTGGACCACCAGAGCGTTGCCATATGGTTGGAAAGTTATTGATGGGAATGGAGATGACTACACTAGCCGCAGAAATATCAGAACCTTAACTGAAATGACTCAGGAGGAAATTAGAAAAAGGTGGGAAAGGGGATATTGTGACCCTTTCATTGACTCAGGAAGTGACTCAGATGGACCCCTTTCAAAACCACAGACAGTAAAAGTGTGGTAACACTTTAAGCAATATTATCTTTGTCAGAATATTAGAAGCTTTCACATGCTCAGCAGCTGTTTCGCAACTACCAAAATAAGAATGATGTAATAATAGGAAGTAGCTTACAATAGGTTAAGTATGTTTACTGAAGTAGATAATCCCTAGGGAGGATCTGGCTCTGTAAGCTGAGGCAGTAGTGTTTTCAGTTCCAGTCCTCTCTAAGGAGAACCAGAGGGATGATGTGTTAGTTCGAATCCCATTATCCTCATGGTTCCCTTTTCATATTTTATAAATATAAGTTTAAGGATAAGTTTTATATATGCTTTATTAATCCCTGAAGGAAGTATAGCTCTTCAGGTAAAGAGGCCAGTATTAAAAGAGCTACCCTTCCTTTTCATATAAGGATCGAAACCTGCTTACGTCTTTTCTTTGATTAAGTTAAGTTTTAGATCTTAACAGGAAATACTCTTAGGCAGAAGGTAGCTCCCTCGACTGGGTGACAAGAAGAAACCATTCAGGAAGTGCTTCCTTCTGCTCGGGGTGATACATGAGTATACAGTAGTTTGAATCCTGTGTGCTGGTGTTGTCTTCTCGGCTTTTTGTGACATCATAAATAACACCTAGAAGTAATATTTTTAAGA
TGGCATATTTGTAAATATGCGAGTGTCTCCAAATGAGTTTGCGAGTGTCTCCAATTGAGGCTCCTCAAACTCTCGCTATGCAATTGGAGACTGGAGTACAATATATACTAGAACCCTCAATCTCTTGAATTATCACATCCATACACGTGGCGGCCATCCGATATAATATTACCGGATGGCCGCCCGCGCCCCTTTATATCCGTACTGCTCCACGTGGTGCTTTAATTTAAATTAAAGATGTCTATTTTTGACTGACCAATGCTTTTGCATGTGAGAAGCTTAGATATTTGTGTAAAACTTGGCGACTAAGTTTTACCTTCGTTTATAAATTTAAATTAAATGTATGCCCATTCCATGTGTAAGTCCAGAATGCCTAAGCGTGATGCGCCGTGGCGTCATATGGCGGGAACCTCCAAGGTTTCCCGTTCTGGCAATTATTCTCCAAGTGGTGGAATGGGCTCAAAATCCAACAAGGCCAATGCATGGGTCAACAGGCCCATGTATAGAAAGCCAAGGATATATCGGATGTACAAAAGCCCAGATGTGCCAAAGGGATGTGAAGGACCTTGCAAGGTCCAATCATATGAACAACGCCATGATATATCTCATGTTGGTAAGGTTATGTGTATATCCGATATCACACGTGGGAATGGTATTACCCATCGTGTTGGTAAACGTTTTTGTGTGAAGTCTGTGTATATTTTAGGTAAGATATGGATGGATGAAAACATCATGCTTAAGAACCATACCAATAGTGTCATTTTTTGGTTGGTCCGTGACCGTAGACCATATGGAACCCCTATGGATTTTGGTCAAGTTTTTAACATGTTTGACAATGAACCTAGTACTGCTACGGTCAAGAACGATCTTCGTGATCGTTATCAAGTTATGCATAGGTTCAATGCAAAGGTGTCTGGTGGTCAATATGCAAGCAACGAGCAAGCCTTGGTAAGGCGTTTTTGGAAGGTGAACAACCATGTCGTCTATAACCACCAGGAAG
GGGTAAACGAGTATATATACAACGTGAACCCATGTTGTGGTACGAGGAGTTGACGATGAGTCTACTAGGGTCGAGGTTTGTGCCTAAGCCTCTGGCGATCGTTGGTGGGCTGTCTCTCTGTGTGACTGTCGCTGTGCGGGAAACTGTGCAAGATGGCATCTCCATGGGGCTCAGTTCATTTGGCGATTACTGTAGGAACAAGGTCCAAGCCGGATTAAACCCGCTGGACGTCAGCCACGACTTCAAGCAAGCGACACCGCAACATCCTAGCATGGACCTCATGCTGGACAATCCCCAGTTGTGCGAAGAACCGGAGGATTGCCTTGAGGTCCTGGTGGCGAACGAGCAAGTGACCAAGAAACGGGTCAATCGCCACGCTAGGGGAACATTCGCCGCCCACGCCGCTATGGCCTGTAAACTGCACTTCGGGTTGGTTCCAATGAACACGCGGGCCAACCTCAGCGTAGCAACCAGGTTCATCACCAACTATTGCCAGGAGAGGCACGTCGTGCCAACCCACACGCGGGCAGTAGTGGATGCAGCCATCCCTCTCGTATTCACCCCTGACTCTGGTGAGATCGGCATTCTTGTCGCATTAAACCATCGCGAGAGTCAGATCAGGAGGTTGGCAGCGCGTGAGGCAACAATTCAGCAAACACCCCTGGCTGAATTGGTAACCGCTCCTTGGTGTGGGGCGAGTTGGGTGAGGGTGGCCAGAGTTCTCAGTGGGTATGAGGACTTTACCACCTTCCATTTCTCCAACTAGGGGGGTCTCCGCGAGATGGGGGGGGTAGAAACACAGATTGTTCGAGGCGCCCACCCCAGTCTCACCGTCTCGCGGGAAAAGCCAGCCTCCAAGGTTCGCAGAATTTACCAAATTACTGGGTTGGATAGTGGCATCAATTTTGGCGTGCACAACAATAGTTTGAATAACTTGCGCCGAGGTTTAATTGAGCGTGTCTACTATGTCGAATCCAATGGTGTTTTGCAACCTCCGTTG
CCATTCCGGGCCGTGTGCTGGGTCCCCGAGGGGCGGGGGGGTGTTTTCTGCGGGGGGGTGAAATTTGGAGTTGCGTGTGTGGACGGCGACGGCGACTAGTTGCGTGTGCTGCGGTGGGTACGGCGACGGCGAATAAAAGCGACGTGCGGCGCGCACGGCGAAAAGCAGACGCGCGTCTGTGTCTGTTTGAGTCCCCAGGGGACGGCAGCGCGGGTCCTTGGGGACACACGCAAAACAACGGCCAGACAAGACGCGGGCGCAAGGGAGGAGTCGCGGGCCCCGGGGCACACTGCACAACCCGCGTCGAGGACACACGCAGACACGGCCCGCCAACACACCCCGACACACCCCTGACACACCCCGCCGACACACCCGGCACACGCCCGCGACACACCCGGCCAACACACCCCGACACACCCGGCACACGCCCGCGACACACCCGGCCAACACACCCCGACACACCCGGCACACGCCCGCGACACACCCGCGGCACACCCTGACACACCCGCCACACCCGGCACACACCCACCCCGCCGCGCCCCCGACACACCCCGACCGCCGCCGGTGCGGGACAGGGCTAAGCGCCTTTATGGCGCCGCAAGCGCTCCGCCGCTTCTGCGGCTTGCTGTCCACGGCGCTTTCTGCGCGCTGCCGGTGCGTGTGGCTCCACAGCACTTGTCGTTCCGCCAGTCCGACACTGGACAGGGCTGAGGGAGTGTTGCGTGACATAAGTAAGCGCGTCGGCGTCCTCAGCGCGTTTGCGGCGTGCTGTGTCCGGCGCTTTGTGCGCACTGCCGTTGCGTGGCGTCCCGCGGTGTTTTTTTTCGCGGACCAGCGCCGGGGACGGGGTGTTGCGGGCGCTCGGGGGTTGGCGGCGGGTGTTTCTACGGTGTTTGTGCGGCGTTTCTACGCAGCTTTTGCGCAGCGCTTCGCTTTTCGGGGCGGCGACGGCGTTGTTTTCGGGCGTGCTGGGCGCCGGCGCCGGTAACGGGAGTTACGC
ATGCCGAATTATTCATACACCCCCACCATCGGGCGTACTTACGTGTACGACAATAAATATTACAAAAACTTGGGCTGTCTTATCAAAAACGCCAAGCGCAAGAAGCACCTAGTCGAACATGAACAAGAGGAGAAGCAATGGGATCTTCTAGACAACTACATGGTTGCCGAAGATCCCTTTTTAGGACCGGGCAAAAACCAAAAACTTACCCTTTTTAAAGAAATTCGCAGTGTGAAACCCGATACCATGAAGTTAATCGTCAACTGGAGCGGCAAAGAGTTTTTGCGTGAAACTTGGACCCGTTTTGTTGAGGACAGCTTCCCCATTGTAAACGACCAAGAGGTGATGGACGTGTACCTCGTCGCCAACCTCAAACCCACACGCCCCAACAGGTGCTACAAGTTCCTCGCTCAACACGCTCTTAGGTGGGAAGAAGACTACGTGCCCCACGAAGTAATCAGAATTGTGGAGCCATCCTACGTGGGCATGAACAACGAATACAGAATTAGTCTGGCTAAAAAGGGCGGCGGCTGCCCAATCATGAACATCCACAGCGAGTACACCAACTCGTTCGAGTCGTTTGTGAACCGCGTCATATGGGAGAACTTCTACAAACCCATCGTTTACATCGGCACAGACTCTGCCGAAGAAGAGGAAATCCTAATTGAGGTTTCTCTCGTTTTCAAAATAAAGGAGTTTGCACCAGACGCGCCTCTGTTCACTGGTCCGGCGTATTAAAACACTATACATTGTTATTAGTACATTTATTAAGCGTTAGATTCTGTGCGTTGTTGATTTACAGACAATTGTTGTACGTATTTTAATAATTCATTAAATTTGTAATCTTTAGGGTGGTATGTTAGAGCGAAAATCAAATGATTTTCAGCGTCTTTGTATCTGAATTTAAATATTAAATCCTCAATAGATTTGTAAAATAGGTTTCGATTGGTTTCAAACAAGGGTTGTTTTTGCAAACCGATGGCTGGACTATCTAATGGAT
CGGAGCAGAGTTTTCTTCTCAAAAAATTCCCTTTATTTAAGTTTTTTTAGTAGGAGGTGCTAATTTATGGCGGGTAGACCTAAGAAGCTTTTGTCAAATTCGAACAAGAATTATACAAAAGAAGAAATTATTGAAAAAGAGCGTCAAGAAGCTCAATTAAATAAATTTTCTAAAATCGATACTGAACCACCGCACTTTTTAGATGAAATAGCGAAACAAGAATACTTAAGAATATTACCGCACATGCAAGAATTGCCAATTTCCAACTTAGATAAAGCACAATTAGCACAATATTGTAGTTTTTATAGTGACTTTGTTAAAGCAAGTTTGATTTTAGAGCGCGAAGACTTGATTTTAGAAGACGACAAAGGAAATCAAAAGGTTAATCCGGCGTTCAACATAAAGGAAAAAGCGGGTATTCGATTGCAACAAACAGCTAATACTTTAGGATTAACTATTGATAGCCGATTGCGTATTATGGTTCCTGATGAAAAAGAAGATGATGATCCATATATGGAATTTGTGAGTGATTAGTAATGACTGATTATGTTACTAAATACGCAAAAAAGGTAGTTTCAGGAGAAATTTTGGCAAGTTTGAAGAATATTCAAGTATGTAAACGTCACCTATCTTTTATGGAGAACCCGCCGAATGGTTGCCATTGGGATAATCATTTGTCTAACAAAGCAATTAAATTTGTGGAAATGCTTCCAGACCCTAAAACAAACCAGCCCATGCCTCTTATGGAGTTTCAGAAATTCATTGTTGGGAGCTTATACGGCTGGCGTAGAGGTCAATACAGAATGTTTACTAAAGCTTATATAAGTATGGCTAGAAAACAAGGTAAGTCTCTAATCGTATCGGGAATGTCCGTTAACGAACTGTTGTTTGGACAATACCCTAAATTTAATAGACAAATTTATGTAGCTTCATCTACTTATAAGCAAGCGCAAACAATATTCAAGATGGCAAGCCAACAAGTAAACCTAATGCGAAGTAA
ACAAAAGAATAGCAGGAGGACAGTGAATGAACTTTGAGATTTGCTTCAAAACGAACAGCGAACTACTAGTGACGAGCGAAAGACACTTGCCACTAAAAGAGAGATCATTCATAATCGGAAGATTTCTCACGCAAATCCCTCAACTTTTGCACCATTTCAAATATGGACACCAAGTTGAACAGTTCTTACGCTCTATTCTTTTTCAGCTCCCTAATCTTATTTGGAGCTCTTGGGACCATGGCACCATCTTATATGGTGACAGGCCCTTTACACGCGCCGAAGATCTCCTCAGATTTTCCCTTACCACCGGATATTACCCAACTCCTACTAACACAGGACTCCGTGTGGGACTGCCCTCTTCAGAAAAAGCTGTCAGATTACAGCTACAAAGAACTTGTAATACACGTCTTGCAAAGAGGCTACAACGACACCCAGAAATACTTGCCACAACTAGCATCAATGGATTTCGGAAAGCACTGGGATACCATCTCAGGGCAATTAACAGGATTGAATATCCTGGAAAGATTGATGTGGGGCCTCATACGGTTATGGGGTTATGTAATCTGGGTTGTCAGCTCATCCACGATGAGCTTCTTGATGAACAACTTGAGCCTGGCTATAATAGTGGCCTCATTGATGGCCTTAAGCGTGCTTATGGCACGGGCAGCTCAATTATTCTTCAAAATATTACAACTATGCCTACCTGTGTTGGCGGCAAGGATGGTGATGAGCGCGTTCACCACGATGAAGAGAGTTTGCATAGAGAGACCTAAATCCTATGTAAAAGAGTGTGCAGTCCGGGGGTTCACTACATGGGCTGTACCAATGAAACCCCCAAAGAATTCGATTTTGCTCATAAGTCATGACGACGGTTCACACGCAGGTTATGCAACTTGCGTGACTTTACACGACAGACAATCAACCACCATTGGTTTGATAACCTGCTCGCATGCTCCCATCAATGGGAGTGTTTTCTCAACCGTCACTGGCAATAAGATCA
CATCATCAATAATATACCCCACAAAGTAAACAAAAGTTAATATGCAAATGAGGTTTTAAATTTAGGGCGGGGCTACTGCTGATTGGCCGAGAAACGTTGATGCAAATGACGTCACGACGCACGGCTAACGGTCGCCGCGGAGGCGTGGCCTAGCCCGGAAGCAAGTCGCGGGGCTGATGACGTATAAAAAAGCGGACTTTAAACCCGGAAACGGCCGATTTTCCCGCGGCCACGCCCGGATATGAGGTAATTCTGGGCGGATGCAAGTGAAATTAGGTCATTTTGGCGCGAAAACTGAATGAGGAAGTGAAAAGTGAAAAATACCGGTCCCGCCCAGGGCGGAATATTTACCGAGGGCCGAGAGACTTTGACCGATTACGTGTGGGTTTCGATTGCGGTGTTTTTTCGCGAATTTCCGCGTCCGTGTCAAAGTCCGGTGTTTATGTCACAGATCAGCTGATCCACAGGGTATTTAAACCAGTCGAGCCCGTCAAGAGGCCACTCTTGAGTGCCAGCGAGTAGAGATTTCTCTGAGCTCCGCTCCCAGAGTGTGAGAAAAATGAGACACCTGCGCCTCCTGCCTGGAACTGTGCCCTTGGACATGGCCGCATTATTGCTGGATGACTTTGTGAGTACAGTATTGGAGGATGAACTGCAACCAACTCCGTTCGAGCTGGGACCCACACTTCAGGACCTCTATGATTTGGAGGTAGATGCCCAGGAGGACGACCCGAACGAAGATGCTGTGAATTTAATATTTCCAGAATCTCTGATTCTTCAGGCTGACATAGCCAGCGAAGCTCTACCTACTCCACTTCATACTCCAACTCTGTCACCCATACCTGAATTGGAAGAGGAGGACGAGTTAGACCTCCGGTGTTATGAGGAAGGTTTTCCTCCCAGCGATTCAGAGGACGAACAGGGTGAGCAGAGCATGGCTCTAATCTCAGACTATGCTTGTGTGGTTGTGGAAGAGCATTTTGTGTTGGACAATCCTGAG
CGCCGCCCCCTCAACTTCGCAGAAAAATCCGTTTTTGCATATTTTTTTAAGGGGGTGTAATCATGGCTGGAAGAAATAAACAACCACTCTCTGTTATACAGGGAAAAGGTAGATCAAATCACATTACAAAAAGTGAGAAAAACAGACGAGAAAAACAAGAAGAAGCATTGCGGGGGCATACTGATAAAATTGAAGCTCCTTCTTATTTGACTGCAGCACAAAAAAAGGAATTCGATACTTTAGCTGCTGAATTAGTCAGATTGAAAATTTTCAGTAACTTAGATGTTGACAGTTTAGCAAGGTACGTTGATTCTAAAGACCAATATATAAAAATGGTTCGTCTGCTAAGAAAAACAAAACCTTCAGATGACTTTAAATTGTATTCTCAAATGCAAAGAAGTAAAAATCTTTTATTCAATGAATGCCGTTCTTCAGCTAGTGATTTAGGTTTGACCATTACATCCCGCTTAAAATTAGTTATTCCAGAAGTAGATACTTCACAACAAAAGCAAAGTGAAGCGCAAAAGCGTTTTGGTGATCGTATATGAACTGGATAATGGAACGGGTTTTTGCATATTGCGAGGACATTTTAAACGGCAAGATAAATAGTTGTAAAAAACATCGTTGGGCCATTGAACGATTTATAAGGGATTATGAGGAGTGTCAAAGTGAAGACAGTCCTTTTTATTTTGATGGAGAGATAGCGGAGGATTTTTACTGGTTTGCAAAGGAATTTAAGCACGTTGAAGGGATTTTGGCAGGTGAATCCGTAGAATTAACTGATTTTCAATTGTTTCTAGCGGCTAATATTTTCGGATTCAAAAAGAAAATAAATGGAGCAAGGCGATTTAGAAAGGTTTTTATTCAGTTAGCGCGTAAAAATGCTAAATCTCAGTTTCTTGCTATTGTAGCAGCTTTTTGTACATTTCTTGGAGACGAAAAACAACGGGCTTATATTGCTGGATGGACAAGAGACCAATCATCTGAAGTTTATGAAGCT
GTTAAAAAAGAACTGGCTTTCTGAGGCGTTTCAGAATGGAACGATTCCTAAATTACTTTGGTATTCACGGAGATGAAGCAGCGGATGTTTTGTTGTTTGGACAGATCTCGCCAGAGTGGACATGCTCTCATCACCGTAGGGATTGTTTGATGTGGGGAATATGCGCAAGACAGTTCTTTTCAACTTGTTGCGAGATGGCTGTTGATCATGCGGAATGGGGCATGGCTGATCAACTTGTAAAAATTGCTTCAACTGCGCTTCATGATAAAGATAGAGTATGGCTTAACCTGCTTAAATCGCTTGGCATATTGAGCAACCAATATAAAGATGAAGTTCAAATCAGAATAGATGATATTTATAGGAAATATGTAGAGGTAGGGGTAAGGGCTGATTTTCAAAGCTTCCGCAAAAAACGTAGGCCAATGCGTACATATACAGATGATAGCTTTTCATTAATGCATTGCTTTTATTTACCATATACTAAGGATGGAATTGTACCTGTCACAGGATTCACAAGATTCAAAAACATAGGTGTAGCTTTTTATGATGATCAGGTCCAGTTTCAGTTAGCTTCTTTTCGTGATCGTTCCCTCGAAATTAGAACGGATGTTATTAAAGATGAAATTGGTGAAGTAATTCCAAGATGTAAGTACACGGGTGTAAGGAATCCGATTCGACATTTAATGTTTATACCACAAAGATTGCAAAATTGTTTAGATGATATCCAGTTTGCCAAAAAGGTGTTTAGACATGCACAACATGATGCGAAACTCATCCAATCAATTGATACGAGATTGTTTTCGAGGTTGATGATGCAACGATTTGGTTTGAAGAATGCTACTGAAGATATACTTCATCAATTTGTTATTGGAAGGTTGGAATGGCAAGGTGAGGAAACATCAATTGGACGGAGCAGGATCTTATCAATGAAGGATTACGCTTGGGAGCAGTGGTGTATTCCGTTAACAATTTCAAAACTGATGCATGTAATGAGAGTTTC
GTTTTATGCACACACGTCAGGATGATTACAGTCGTCTTCATCCCAGGACACGGCTTCAACTGGAACGACTCCACTCTACTTAAATACATTGACACCCGACTTTACCGAACTCGCATACCTAAAGACACTCTCACGATCTTCGCTCCCGCCTGGTTTAAATCTCAACTTGAGCATTATGTTGGGACTCATGGTATCGAGGAAGTGTTCGCCTGGTGTCAACGTCTGACGAGTCCTCTCACCCATCGTTTCATCCTACTTCCGCGACCCAAGTCGTTCGCTAAATGGCTGCTCAGTAGCCCCGGCGCCAACCAGTGGGACATACCACGATGGAAACTTGACTTGGCAGCTGCGGGGAAAGCCCCCCCTGATCTGTACGACGTCATCATTCCCCTGCTTGGGCCGGATGCTACTGTCTCCAAGTCTGTAGGCTTAATAGCCTCACAGCCCATCGTCTACACACGAACCCGACATGTCTTTGGAGGACCCCTCTACCTGGCAACTGATGTGTCCGCCTACTCCGGTTTTATCAATCAGTCCACGCTGGAATCCATCTTCAAGCACGACGCTGACATAATGACTGGCAAGCGATCGGCCGTACACATAACTATCGTTCCCAATTTGACCAACCCTCGTACCTTCATGCTGGACTTGCCCGACTTAACGATTGACGTCAACTACCCACTGTCAGCCTTCCACGGTCACCTGACGCGCGCTGGCCAAAATTCCACTCGCATGATGCCTTTAGACGGTTTATGCTGGCGCGCGGCCCGTGGGATGGCTAAACCTACTTGGACCCCGGAATTCGATGAGGCCTTCCGCTTGCCGCGATTGACACGGCCCGCAGTTTCTGAATCTAAGCCAGACCTCGGGACCGAGGCGACTCTAGTTCATGTGGACTTGACGTTGAACGTGGACGTGCGCGATAACAAAGCACCCAGGTCACCCCTCCATGTTCACGTGCTGAACGTTCCTTTAGCTTACATCAAGCTGATGAACTTGA
ACAATCATAATCATCGCCCTTTCGTGTTATTTCTTGTAACGAATTCGTTACAAAACACACACACAGTATATAAGATAGAGGAACGGATTGGTACACCACAGATGGCATCAACAAGCGGTGTGGGATCCGTCGGGCCTGCAAGCTGTTGCGAGACGCAGAAGCCACATACCATACGGGAGTTGTGTTTGGCGCAGCAGATAACTTATCCATGCATACAGCTCTGCTGCCATTATTGCTATAAGATCCTTAGCGTATTGGATATTTACGCTTTCGACCAGAGCTGTCTGTACTTATCCTGGGGAGAAGGGGGGCCAACGGGTATTTGTTCTCAGTGTACTAGAGTGCTTGCAAGGCTGGAGTTCACTGCACGGCACGAAGTGTCTTGTGCAGCCAGCCGTCTGCCGCACTTTATAGGACAGAGCCTCAGCGACCTTGAGGTGAGGTGTGTGAGGTGCCTAGCTCTTCTACAATCTGTGGAAAAGGATTACATATTGCGGGAAGACTTGTCTGTGCATAGAATTGGCGGGATCTGGAGGGGAACTTGTGTTCGATGTATGGTAGGACTGTATTAGCTGTGAGACTAATATACTGTTTGCTGTATTGTATTGCTGTAATCGTGCGTAAATTGCTATACCCTGTAATAATGAGAGGGAATAGTGTTGACCTGCAAGAAATTGTGCTTGTTCAGCAGGGGGAGGTACCTGAGAATGCTGCAGTGCATTCAGGGGAGCATTCTGATGATGAGGGTGAGAGCGAGGAGGAGGAGCGGGAACAGGTGCAGCAAGTCCCCACACCCAGGAGAACATTATACCTGGTAGAGAGTCAGTGTCCATTTTGCCAGGCTATCATACGATTTGTATGCGTAGCAAGCAACACTGGGATACGGAATCTACAGGCACTCCTGGTCAACAGTCACCTTGACCTCGCTTGTCACGCCTGTGTCGAGCAGAATGGCGTCCAGGGTCTCAGACACCGGCAATGGCAATGAAAACAAAGAGAA
TACCGGATGGCCGCGCGAATTTTTGGCCCTCCACGTGTCCAGATGAGCGCCTGCTTATTGGTGATCCCCCCCTCTCTGGAATTGGTCCCCCCCACTTTTGACCACTTTTGACCAATATTTGAATTAAATGCGCTCCCCCAGTCCGTACAGTACACGTGGCGCAATCTGGTCCATGCATTAAAGCTTAGTCATTCACTAGGAAAAAGTTTGTATATCCCCCCCCCCAACTTTGAATTTGTCCAGGTTTAGTCCCTCACATTATTTATATATACGTGGACCAGTCATAACCCATATGTGAAGGCTATTTACTATTATTCAAAATTCAAGTTGCTCTATTTAAAGGACGTTGTTGTCATTTTGGAGTAGTATCCGATATCTTAATATGTATCCAGTTAGATATAAACCTGATGCTAATAATTATAAGAGGAGATATTATTCACGTTCTAATGTGTTTAAGAGATCATCTGGTGTTAAACGTGCAGATGGGAAACGTAGAGCTACCCAACAAAATAAGTCTCATGAAGAGCCCAAGATGTCAGCCCAACGTATTCATGAGAATCAATATGGACCTGAATTTGTAATGACTCATATATATCTGCTATTTCCACATATATTAACTACCCCCATTTGGGTAAGATTGAACCTAACCCGAAGCAGGTCGTATATTAAGTTGAAACGACTCAGGTTTAAGGGAACTGTTAAGATTGAACGAGTACATGCTGATGTTGCCATGGATGGTTTACCCCCTAAGATTGAAGGTGTTTTTTCACTTGTTATTGTGGTGGATCGTAAACCTCATTTGAGTCCTTCAGGATCTCTGCTCACATTTGATGAGTTATTTGGTGCAAGGATTAATAGTCATGGTAATTTAGCGATAGCTTCCTCCTTCAAAGACAGATTCTACATTCGTCATGTGTTGAAGCGTGTTTTATCTGTGGAGAAGGATAGTACAATGGTCGACCTTGAAGGATCAACGTCACTCTCTAATAGGCGTTATAAT
ACCCCGCGTGGTGGCCCCCGACGCGCACTCGGCTTTTCGTGAGTGCGCGGAGGCTTTTGGACCACATCTTTTCTGATCACTTTCGTGGAAGATGTTGATTTATCACACTTTTGACTTGGAAATCTGTGCCATGCCTTAGCTTATAAGGAAGTGCGCGGTAGCCCATCTCGATGGAGCAGGCAATAGCCCCCCCGCTTCCTATACGGGACTATCAATACCAGACCCCTTCCAATCCCGGTTCCTCCGACTACGCCTGGCGAACATTTGTGTTCGTTACCTTCGGTTTGTTAATAGCCGTAGGCGTTGCTTGGCTTGCTTACACTCTGTTTCTGAAAGATTTAATTTTAGTGTGTAAGGCGAAGAAGCAAAGGAGGACCGAGGAAATTGGTTACGGGAATACACCGGCCAGATTAAATGGTGACCAACAAGGACTCCCGAGGTAAGGGGAAACGTAAGCTCGAAGAGGGAGAATCCAGCGGAAGGTGGAAGGGGGCTGTGTATAAGCGGCGTAAACAGACGTATAAGGTAGTACCTGTGAAGCCCCCAGCTCTCTGCGTATTCCGCTACAACTGGTTGAATAGCGACAGGACCAATATTGTTGTGGGTAATACACCCCGGGTCGATCTGATTACCTGTTTTGCTCAGGGTAAGGCCGATAATAATCGGCATACAAATCAGACCGTCCTATACAAATTTAACATACAGGGTACCTGCTATATGTCCGATGCATCAGCTCCGTTCATCGGTCCAGTCCGCCTCTACCACTGGTTAGTCTATGATGCAGAGCCGAAACAGGCAATGCCAGACGCCACTGACATCTTTACGATGCCTTGGAATCTGCTGCCGAGTACGTGGACTGTGCAACGTGCTTGGTCGCATCGATTCGTGGTGAAAAGGAAGTGGACCGTGAACCTTGTTACTGATGGACGGAAGGTCGGGTCTAAGACCGTTGACCAACGCTACAACTGGGTAGTCGGCAAGAATATCGTGGACGCGAACA
ACCGGATGGCCGCGGGGTTTTTTTAAAGGCCCATTCATTTGGGCCGATTCTTTTGGGCCTTCACATTTAATTTAAATGAGTGTAAAATTGGCCCAATCAGATTACGTTTGACGAGCTAAGATATTTACGACTACTTAGTGCCCAAGTTGTATAACGGCTATAAATTAAACGTGCATATGTCGATAACTTTAATTCAAAATGCCTAAGCGCGATGCCCCATGGCGCCACATGGCAAGTACGTCTAAGATTAGCCGGGGTGTTAATAATTCTCCTCGGGCAGGAGTTGGGCCAAAATCCAATAAGGCCGCTGATTGGGTAAACAGGCCCATGTACAGGAAGCCCAAGATATACAGGATGTACAGAACCCCCGATGTTCCAAGGGGCTGTGAAGGCCCATGTAAAGTCCAATCGTTTGAACAGCGTCACGACATCTCCCATACTGGGAAGGTGATGTGCGTCTCTGATGTGACACGTGGTAACGGTATTACACACCGTGTGGGTAAGCGTTTCTGTGTTAAGTCTGTGTATATACTTGGTAAGATATGGATGGATGAGAACATCAAGTTGAAGAACCACACAAACAGTGCTATGTTTTGGTTGGTCAGGGATCGTAGACCGTATGGTACCCCAATGGATTTTGGTCAGGTGTTCAACATGTTCGACAACGAGCCCAGTACTGCCACCGTGAAGAACGATCTTCGTGATCGTTTTCAAGTTATGCACAAGTTTTACGCCAAGGTTACGGGTGGACAATACGCAAGTAACGAACAGGCGCTGGTCAAGCGGTTCTGGAAGGTCAACAATCACGTCGTTTACAACCATCAAGAAGCCGGGAAGTACGAGAATCATACTGAGAACGCACTATTACTGTATATGGCATGTACTCATGCCTCTAACCCAGTGTATGCAACTTTAAAAATTCGGATCTATTTTTATGATTCGATAACAAATTAATAAAGTTTGTATTTTATTGAATGATCTTCGAGTACAGCATTTACAT
ATCTGTATTCTTAAAGACTATCATCAAGACTCACATCAAGTTAATCCTCAAATCATCTCCTCTTTAGGTAATCATCAAGTCATACATCAAGTCATACATCAAGATATACATCAAGATATACATCAAGATATACATCAAAGACTATCATCAAGACTAACATCAAGTCAAGACCTATCTAAAGGATAGACCATAAGCCAATCAATAAGCCCTGACTATAAGGAGGGAGACTATAAGAGATGATAACTAATAAAGAGAATAATACTATTACAATCATAGACTTAAAGACTATCTTAAAGATTATCTTAAAATACCTATTGACTATGGTGTCTGGCCTATGTATTATTCACCACATCAGGTAACTGATAACAGTCGAGACGGGACATAGAGACCTTACCCGAAAGGAAGTCACTAAGTCTGGTAACGTTAAGTAGCAATCAACAAGGCGTACGAAAGTTGTTGACTCGATATCAAAATAAGATGTATAAGATACACCACATAACGAACAACCATTAACACTGACAATAAGGAATAACCACTATGTTTATCTCTAATGCTGACAACAAGTTCACTGTAATTGCTTCACCATTCCGTGCTAATATGAGTATGCAAACTAACATGATGCGCTTAGAGGCTGCTATGAATCGCTTGACTATGTGCTTCAATATCTCTAACATGAAGACTGTGCTTGGAGTCTATCAGGAAGAAGGTCAGGAAGCTGCTACACGTGAAGTTTCAATCAAGATGGATGGTCTATGCTGGCCTGAAGTTAAGAACCTGTGTACGCTGTTCTGTGAGGATTTCGAGCAAGACTGTATCCTTGTGATTAACAATGAGAATGGTCGTTGTGCTCTGTGGAGTAATTCATGGTCAGAAGAGTTAGGTTTCTGGACACAAGTGACTGCTGAGGAAGCTCACGAAGCTGGTATCTACACGCTGGACACTAACTTCACTTACTGGTTAGCTAAGTAATAGGAGTCTCTATAATGATTAGAACCTATAC
CATCTCCCGTTTCAGCTCTCTTCTGTGTGCCTCTCATCAGCCTCTTGCAAATCGGTGGTATCTTCTCCCCTGCGTGCCATTGCTTGACCTCGCTCTCAGTTTTAAAACAAAGTTTCGCCGCTTCTTCAACGCTTAAACCGCATTCAAATTCACGAAAAACAAAATTCTTTGTCATTTCGCTTCGATTCATTGATAAAACTCCCAAAAGCGGAAGTTTTATAAGCATTATTTATAGCAACTTTTACCATAAGCCGACATACTGCGAAGTAAGAAACAGCCTCGTTAAACTGGCTGATTGACACCGCTAGATCACCGCAAAGCATTGATATTGTTCTTAATCCTAGCCCGTTTTGCTTTTTTGCTATGCTTTCCCAAATCGCTTTTGTGCGTGGGTTTTCGTTGCGGTCTGCGTGACATCCTAACAGTGCGATTTCAGGGTCAATTCCTGCTGATTCAGCTAAAAAAATTGCTTCTTCATCAGATATATAACCCCTAACTCCAGTTCTCATTTTGCTTATTTTCTGTGGGCGACAAGTTCTAGTCGTGTGCAATTTGCTTGTCTTGGACCGAGTTTTTGCCTTTTGTAGGGTCCTAACAGTTTTTTGCATACATATTTATCCCTCCTTTTCTTTTCTATCATAGCTTGCCAATCCCCAATTTGCGCTATTACAATCCCCAAAAATTGGGACTAGAATCCCCATAAATCGTAATTTGGCCACCTTGGGCGCTAGACCTTAACTCTTCCCCTTGGTGGTCTCCCCAACCAGTTAAGGCGGGTTATATGGCAAATTCAGCAAGAAACAAACCCCTATCACAATCTGTTAACCCATTTGTGACCATCCAGTTAACTTCTGGCGCTCTTCCTCGCTTTCTTGCTTACGGCGGCTTTAATTCGGATGGTTCTCAGCGCTTCTCAGTGACTTCTGTTTCTACTGATGCCCACAAAATGCCGCTTCCTACTGCAAACGCCATCTTACCCAAGATTAAGCGTAATTGGCCT
ATAAACTGAGAGACCGAGGTTCAATTCCTTGATAACTCGAAGTGTATCAGCGTAATTTCACAATTATGTCTTCTTTTGTTAATCTTGAATCTTTAATTTCTGAACGAGGTGCCAACTGCCGAGGTGCCGATGAGATCGTTAATAATGAAACGACTAGAATCTTGACTAGTCAAATTGAACACAGTCAACGATCTAAGAAAGTTAATATCAGGAATAAATTATCCGTAGCCGAATGCGATGCATTTCGAGCTCGCTATGGTGGTGCATTTGACGTGAATCTAACTCATGAATATACAGCACCACATAGCTTGGCAGGTGCCTTGCGGGTGGCCGAACATTATGATTGTATAGACTCCTTCCCTCCTGAAGATAAAATAATAGATTTTGGGGGATCTTGGTTGCATCACTACTCCCGAGGGGATAGTAGAGTGCACAGCTGCTGTCCTATTTTAGGACCACGTGATGCGACGAGACACGAAGAGAGAATGTGTCGTTTGAGAAAGATGGTACAAACCAGTGACAGATTCGTAGATGTTCCAGATTTCTGTCTAAATAAAGCCGAGGATTGCAATGTTCAAGCCGATTGGGCCATTTGCATTCACGGTGGATATGATATGGGATTTCAAGGTCTGTGCAAGGCGATGCATGCGCCATTGGAACGCGGCATTCTCCAAGGTACTATTATGTTCGATGGTGCCATGCTTTTTGATAGGCAAGGAGAATTGCCACTGCTTCAGTGTAGATGGCAGCGTGTGGGTACCGGCAGTAAGGAACAAATAAAATTCGATTTTATTAATGAGAGCACATTATCCTATGTGCATGACTGGAAAAATCTGGGCTCATTCCTTACTGAATCCACCTATTCAATAGGTGGTACTACGTACCTCTTAGAGAGAATGCTCTTGAAGTGTTCTATCATGACGTATAAGATCATTGCTACAAATGTGCGATGTCCTCCAGAATCTTTGAGGCATTGTATCTGGTTTGAGAACATTTCACA
TAGTAGTAGACTCCTTGAGAAGCTACTGCTGCGAAAGCTGGAATGAGCACCCTCCAAGAATTGCAGGAAAACATCACAGCACACGAACAACAGCTCGTGACTGCTCGGCAAAAGCTTAAGGATGCCGAGAAGGCAGTGGAGGTGGACCCGGATGACGTTAACAAGAGCACACTACAAAGTAGACGGGCAGCTGTGTCTACATTGGAGACCAAACTCGGAGAACTTAAGAGGCAACTTGCAGATTTGGTGGCAGCTCAAAAATTGGCTACAAAACCAGTTGATCCAACAGGGCTTGAGCCTGATGATCATCTAAAGGAAAAATCATCTCTGAGATATGGGAATGTCCTGGATGTTAATTCAATTGATTTGGAAGAACCGAGTGGACAGACTGCTGATTGGAAGGCTATAGGAGCATACATCTTAGGGTTTGCAATTCCGATCATCCTAAAGGCCTTATACATGCTGTCAACCCGTGGGAGACAAACTGTGAAAGACAACAAAGGGACCAGGATAAGGTTTAAGGATGATTCTTCCTTTGAAGAAGTCAATGGGATACGTAAACCAAAACACCTTTACGTCTCAATGCCAACTGCACAGTCCACTATGAAGGCTGAAGAAATCACGCCAGGACGATTTAGGACAATTGCTTGTGGCCTTTTTCCAGCACAGGTCAAAGCCCGAAATATAATAAGTCCTGTAATGGGAGTAATTGGATTTGGCTTCTTTGTAAAGGATTGGATGGATCGGATAGAAGAGTTTCTGGCTGCAGAGTGTCCATTCTTACCTAAGCCAAAGGTCGCCTCAGAAGCCTTCATGTCTACCAATAAGATGTATTTTCTGAACAGACAGAGACAAGTCAATGAATCTAAGGTTCAAGATATTATCGATTTGATAGACCATGCTGAGACCGAGTCTGCTACCTTGTTTACAGAGATTGCAACACCCCATTCAGTCTGGGTGTTTGCATGTGCACCTGACCGGTGCCCTCCAACTGCATTGT
CTAGAGAGATTGATACTAAATTAACTTTTTATCACGTTTATATTAGTGCTTATCAGGATGACCAATTCTCTTTTTCTCTTAACAATATAGATTTAGAAAAGATGGGTTATCAATTCGAGGCTTTAACGGAGTGCGTTTATCGTATTACTTGGGGCTCTAACTCCTGTGTCATTACCTGTATTGATGAAAGCCGATTTAATCAACAAAAGGCCGAAACGGTATTCGACCATGTTCCTAAACTTGGTATTTAGTAAGAAATTGCCGCAGGCAATCCGTAGGACGGGGCAACGCGCTAGCGTTGGGCAAGTTTCGCGCAGGGAGTGGCAGCCCCGCAGGGACTAGGCCATAACGTTAGCTCCAACACACTCTGAACGTATGCTACTGCATAGCCGAAACACTCCAATCGTTCGCGGCGGTTCGCTTGATTGCTAAAGCGCGCCAGTCAGTCAAGTGATCATCGATAGTGGTTGGCAGCATTCTCGCGAACTGTCCACAACTAGGCGCGGCGAGTGTCGAGCAAGCCATATTTCATTCGTTAGGCGCTTTCTGGAGGGGCCCATTGGAGGACACGGAGCGCACAACCCCCGTAGACTGTATCACGGGGGTAGATCCACCATACTCCTTGATCCTCACCGTATAAATCCCTAAAAAAATAGAGCTACTGCCTCCCTGCTTTTACTTAATCCCTTTGATTCTAGCCATAGCTCTAGCGTACTTGAGAAGTTTAGAACGTGTCATTGCATCGTCTGGTGCTTGTATTTTGCAAGATTAGCGATTAGCGGCTAATAACTGCTGTGGTGCTACCCTGTCACTGTTGGCCAAGCTTCCCCTTCCATCCTAAATCCCCACCACTCATCACCGTAATACAGCTCTTTTCTGCCTGCTGCCATCTCATCAGCCTCTTGCAAATCGGTGGTATCTTCTCTCCCCTGCTCCATTGCTTGACCTCGCCTCACAGTTTTAAAACAAAGTTTTCCGCGCCTTCTTCAACGCTTAAACC
GATAAAAAAAGAATAATTCCTTTGGACCTGAGGAGGTTACGAAATGGCTGGTCCATAGTCCAACAGGATATTATTAACACAGTATATAAACAACAAGAACAATACAATACACACAACAACAACAAGAACAACAACCATTTCAAAATGACCGTCTCCGGCCGCTCAAGCTGGCAGAATGGTAAAACAACAAACGCAATGAGAGCAGGGAAGCTCGCTACTGAACGGGACCTTGAGTCGGCTAACTACGGGTCACGCTCGGTTGAGAAACTAAGGCATGAGCGTGCAGTAGGGAACTTGAATAAAGGGAGGTTTCTGGGGATGAACAAGTGGAGCGACGAGCAGTTGAAGCATTCGATGGCTAGATACGAGGACCTGGCGGCGACACGGCATAATTTATTCGCCGTTATCATGCCATCAGGGTGTGGAAAGACATCGCTAGCTAGGACGTATGGTATGGTCGATGTAGATGAGCTGGTGTCCCGTGCTGAGCACGACCAATATGTTGAGATGCGTAACGAAATTGTCTGTGGGAGGGGCGACTGGCACGACCACAACACATTGTGGTTTGCTAGACTAAACCAAACATTGGCATTGCTTGACTATTCAGTGCCTGTGGTGATATTCGTGCATACTGAAGAGACGGCTCTGGAGATCGGGGCGAGGCCAGTGGCATGCCTAACTTTGGAAACAACAGCCCACGAGATGAACATCAGCGGGAGAGGGCCTAAATTCAGGGAGTTCTCACGTGAAAGTTTGCGAAGCTGCAAGCCATCCAACCGGGTGCCTAACCAGTATCGCTTCAAAAGCAACAAAGAGTTGGAAGCTTTTTTTCTTGAGGTCATGAATGTGTCCGGCTTGCCAGTGGGTGCTCCCTTCAAGTATTCCACGAGCATCTGGAATAGTTCGTATTCGCGCGACGTGCCTGGGTGGATTTTGAGAGGTGAGAGAGCTGGGACCCAACAAGTTAGCATTAACGAACTCAGGCTGCTGTTCGAGCAAG
CTCAGGGCATAGGCGAATGTGTGTGTGACCTGGGGGTAGGGGGTTGAATGCCGTTCGCTTCCACGACGATCCGGGATCGTCGGCGGGCTGAGGTTCGCCGGCGTGACGGGGACGCTCCGTGTGCGTTGCGGATCACCGCGGATTGTCAGGCGTTGAGTGGCTTCATTGATTATGACGCTCGTGCGCCTCATCCGCGTTCGTTCGAGGTTGACCACATCGTCAGTACTGATGAGGCGCTTCGGATGGGTTGGTCTGAGGAAGAGGCTGACGCGTTGGACAATTGTCAGGGTGTGTGTCGGCAGTGTAATCGTGCGAAGTCGTCTGGTGTTCGTCCGGTGGCTGAGGTTCGTCCGTCGTATGTGAATCCACGTTTTATCTGATCTTGCGCTGTTTGGCGCGTTACGCCGACGCCGGGCGGTCAACCGGCGGGTCCGAGAGGATAGCCGATGGCTGAGTACACCACGTTGAATGAGGCGATGGCCGCTGGTGATGAGCTGGCGGAGGCGCAGATTCGTTACCGTCTGCTTGCTGAGGCGTTTGAGGAGAAGCCGCAGCTTCGTTCGCAGCTGAACACGCAGATCGAGCGTGCTAAGGCCGAGATTTTGCGGTTGAAGGCGCTCAAACCTGAGTCGGAGTCGGCTCCGACGGAGTCCGGCAAGGTTGTGGCTTTCGATGCCGATCGCTTCCGGAAGTCGGGTTAACCCTGCGCCGCTTGTCGATATTGCCCGCCAGTGTTTTATCCCCGATGACATAGCTTTCACGCGCTACAACGAACTGATCGCGCCTGAGCTGCCCGGTATGGGGATTGTGCTCGATCGGTGGCAGGAAGACATTTGGTACGCGGCCCTGGGTTTGCGTGAGGACGGCACGCTGGCGTGTGATGTGATGGGTGTGACCCTGAGCATTGCGCGGCAGGCCGGCAAAACGTGGGGTGTCATGGTCGGGCTGGTCGCGATTTGTTTGTCGCGTCCGGGGACTCTGGCTGTTTGGTCGTCGCATC
CCGGATGGCCGCGATTTTTTTAAGGTGGTCCCACCCACGTGCATTGGTCGGCCACTGAGAACGCTCCCTCAAAGCCTATTTAATTCAAATGTATTATAAATACTTGGTCCCCAAGTACTAAAGCTAAACATGTGGGATCCACTTGTAAACGAGTTCCCTGAAACCGTACATGGTCTACGGTGCATGCTCGCTGTAAAATACTTGCAGTTAGTTGAGCAGACATACTCTCCGGATACGTTGGGGTACGATCTCGTGCGAGATTTAATTTTAGTTATCAGAGCTCGAGACTATGTCGAAGCGTCCCGCCGATATAGTCATTTCCACTCCCGCATCCAAGGTGCGTCGCCGGCTGAACTTCGACAGCCCGTATGTCAACCGTGCTGCTGCCCCCACTGTCCTCGTCACAAACAAAAGGAGGACGTGGGTGAATCGGCCCATGTATCGCAAGCCCAGACTATTCAGAACGTACAGAAGTCCTGATGTGCCCAAAGGTTGTGAAGGCCCATGCAAAGTCCAATCGTATGAACAGAGGCACGACATATCCCATGTGGGTAAAGTATTATGTGTTAGTGATGTCACTCGTGGTAGTGGGCTTACCCATCGTGTTGGTAAGAGATTCTGTGTGAAGTCCGTTTATGTATTGGGTAAAATATGGATGGATGAAAATATCAAGACGAAGAACCATACGAACACTGTGATGTTTTATCTTGTTCGTGATAGAAGGCCCTTTGGTACTGCTATGGACTTTGGTCAGGTGTTTAACATGTATGATAATGAGCCCAGTACTGCTACTATCAAGAATGATCTTCGAGATCGTTATCAAGTTTTGAGGAAATTCACTTCAACAGTCACAGGTGGTCAATATGCTTCTAAGGAACAGGCGTTGGTTAGGAAATTTATGAAGATAAATAATTATGTAGTTTATAATCATCAAGAAGCTGCTAAGTATGAGAATCATACTGAGAATGCGTTATTATTGTATATGGCATGTACTCATGCC
AGATTTTCTTGCACGTGCATGCGTTTGCTTCGGACAGCATTAGCAGCGGTTGGTTTGAAAGAGATATTCTTTTGTTTCTACCAGTCGTGAACGTGTTGAGAAAAAGACAGCTTAGGAGAACAAGAGCTGGGGATGGTCAAGAAGGCCATCCTGAAAGGTAAGGGGGGCGGTCCCCCTCGACGAGTGTCGAAAGAGACCGCAACGAAGACGCGTCAACCCAGAGTCCAAATGCCAAATGGGCTTGTGTTGATGCGCATGATGGGGATCTTGTGGCATGCCGTAGCCGGCACCGCGAGAAACCCCGTATTGAAGGCGTTCTGGAACTCAGTCCCTCTGAAACAGGCAACAGCAGCACTGCGGAAGATCAAAAGGACGGTGAGTGCCCTAATGGTTGGCTTGCAAAAACGTGGGAAAAGGAGGTCAGCGACGGACTGGATGAGCTGGTTGCTGGTCATCACTCTGTTGGGGATGACGCTTGCTGCAACGGTGAGGAAAGAAAGGGATGGCTCAACTGTGATCAGAGCTGAAGGAAAGGATGCAGCAACTCAGGTGCGTGTGGAGAATGGCACCTGTGTGATCCTGGCTACTGACATGGGGTCATGGTGTGATGATTCACTGTCCTATGAGTGTGTGACCATAGATCAAGGAGAAGAGCCTGTTGACGTGGATTGTTTTTGCCGGAACGTTGATGGAGTCTATCTGGAGTACGGACGCTGTGGGAAACAGGAAGGCTCACGGACAAGGCGCTCAGTGCTGATCCCATCCCATGCTCAGGGAGAGCTGACGGGAAGGGGACACAAATGGCTAGAAGGAGACTCGCTGCGAACACACCTTACTAGAGTTGAGGGATGGGTCTGGAAGAACAAGCTACTTGCCTTGGCAATGGTTACCGTTGTGTGGTTGACCCTGGAGAGTGTGGTGACCAGGGTTGCCGTTCTTGTTGTGCTCCTGTGTTTGGCACCGGTTTACGCTTCGCGTTGCACACACTTGGAAAACAGGG
CTTCCCATGGATCGTTTTGAATTCTTATTTTAGGCTTGTTATTACGCATTTTATAAACTCCTTAATTGTTATTTGATACCAATATGATACCGTTTAATCAAATATGCTCATAGCTTGATGTTTTTTATCAGTATATAAATGAGAGTACGTTTGAATTGTTTCTGTAATGTTAGAGTGCCTCATTAATTCCATTAATAAATACATATCTACACCATTATTAATTAAATAGCTTGCGTACGAGTGTCTTAAATGGTGTATTTTTAGATTCGAGAATACAGATTTAAAATGATACGAATAAGTAATGTATCTAATAGGTTCTAAACCCCCGAATATAAAATAGTTTTCGTCAAAATATTTATATCTTTTAGAAGATTCGTTATACATGTTTTCAAGCATCTCTCTAATTAAATTTGGCACAGGTATTATCCCTTTAGAGCTTTCTTTTTTAGATTATATTCAATTTTTCTATTACTTAAATTGATTTTCTTATTTACGTCAATTTCGCCTTTTATTTTATTGTAATCTTTCCACTGCAAAGCTAAAGCTTCTCCTATTCTAAGACCAGAATAAAATAACAGTTTAGTTAGCTGACGAGAAGTATCGTTTGTGATTTGTTCTACTTTTTCATCAAATTCTTCACGAGTGATAAATTTAGCTTGTGGTTTTGTTCTGGGAATAGGAGTTACCGATAATGTGGGGTCGTATAAGAGCTTGTAATGCTTTTTGGCGTAATTGATAACTGCTTTAAAACCTGCCCACACAGATCGTGCATAGCCAACAGAAAGACCTGCATCGTTTAACAAATAATTCCTGAAAGCAGTACATTGCGTAGTAGTGATTTTGCCAATAGGGATATTTCCGAACCTTTCTTTTATGTGAGTATTGTATTCTGTAGTTCGCTTTTCTATTGAGCGTGCAGAAAGATTTTCATTTTTTAAACGATCAAAAAATATATATTCAAAGGGTTGATTGTCCGAGTATCCATATTTAACATTTTGTA
AGCAAAAACAGGCGCTCCAAACACAATGAACCTGTTCACCCCACGCTCAGAGATCAATCCCACCACCACTCAGGAGCTACTATACGCCTACACAGGACCGGCGCCCGTTGCTTATGGCACAAGAACCAGAGCAGTATTAGAGAACATAATCAGACCTTACCAATACTTCTACAAAGAACCCAATGTCCAGAGAGCTCTAGACATCAAGACAGGATGCAAGGAGCCAGAAGATATAAATGTGGAAGGTCCTAGCAGTGGATTTCACACCGCAAGTGTGTTAAAGCTAGCTGACAATTTCTTTAGAAAATACAGGCCTGCTATGGAAAAATTGAAGTACTGGATACTTGTAAAGCTTCCGAAGCTCAAGTATGCAGAGCTGAGCAAGGGCAGGCAGACCTACAGTTTTATACACAAAAGGAACCTCCCAGCACCTATCGCCCTAGAAGAGACAGTGGAGTTCTTAGAACAAAATCTAAGAAGAAAAATAGGCCCAACCCTCCTATCTTACTGCCAGGCGATTGCAGACGTGATGGAGCTAGATGAGACCACTTATGAAGGCGCGAGAGATCCCAGGCCCTGGGACATCCAGCTAGAAGAGATCGACTCAGATGAAGAAGACCCTCTGTTCAGACAAGTAGGTAGGGAAGAGACCTACACCATCAAGTTCAGCAGAGAAGAACTATGGGACCAGATGAGAACCTTGAATACTATGTGCAAACACCTAGAGAGAGGGAGGTTAAACAGAAGGACCATAGCTACCCCCAGCATGTTGATAAGAGGGTTTGTAAAAATTGTAGAGGATGCAGCCAAAGAGATCCTCGAGAATGTCCCTACCTCTGGAGTGCCAGTGGGAGGAGAAGAAAAATTGGCCAAGCTCGCCAGCAAGCAAACCTTTCACACAGCAGTCACAGGAGAGCTGAGCGGCGATCAAGAAAAGTTCAATGAGTGTTTGGACCCAGATGCAATGCGCCTCATGTGGACCGTGTTCTTGAGAAAGCTA
ATATAATAGGGAAAAAGTTAGTATAAATTTACACCACCCCACCGTTTAAAATAAACGATTATACAAATCAAAACTTATAAATTTACTTATCATTTCTTTACTAAACTTAAAAATACTGTGCAACAACTTAACCAACTTATCTAACCTATTACATATTCATCAAATACAAAATTTATGTATCTATTGACTTTTATTCAAAATTATGATTTGAACTTAAAATCTTATTTCTTCTATTAAATAGTAGTTTTAAAATTATTTAAACTTTTTTAAGAAAAACTATTGACAAAACTTTTAAACGTTTGCTATACTAAGTATGTAATCAAAACAAGGAGGTAACAAAAATGGAAAATGAAACAAAAAACATTGAGTTGAAGCATGTTTTTCGTTTTAAGAATGGAAGTTTATGTATAGCGTTATTTGATAGAACAGAAAATGAAATTTCATTTTATGATGTTGACATTGATGAAATTGAAGATTTAAATCATAATTCTGTTTTACGCGTAATTTCAACTTTATTAGGAAGTGATAATAATGGTTAATGTTGATAATGCACCAGAAGAAAAAGGACAAGCCTATACTGAAATGTTGCAACTATTCAATAAACTGATTCAATGGAATCCAGCTTATACATTTGACAATGCAATTAACTTAGTATCGGCTTGCCAACAACTATTATTAAACTATAATAGTTCTGTTGTTCAATTCTTAAATGATGAACTAAACAACGAAACTAAACCAGAATCAATATTGTCTTATATTGCTGGTGATGACCCAATAGAACAATGGAATATGCATAAAGGATTTTATGAAACGTATAACGTTTACGTTTTTTAGAAAGGAGTGATATAATAATGAAAGTTGACGACATTGTTACCTTACGTGTCAAAGGTTATATACTTCATTACTTAGATGATGATAATGAATACATTGAGGAATTTTTACCACTTCACGAGTATCATTTAACCAAAACACAAGCAAAAGAATTATTACCAGACACATG
TTAAAAATCACACTCTTCCGATCCCAACGGTACATCTTTATAGCACTCTCTTTAAAAACCTCCGCCCGAAACATGGACAGCTTCGTCTTAACCAGTACTAACCCTAAATCCAAGCATGAAATAATCTTACCAAGTATCGAAAAGCTGATTCGCCAAGCAAAGGAACGTTCAGGTTATTTTTCAAGCGATGAATTTGCACGTCTTAAAGGTCAACGTCATTTGATGTGGATGCAAGGTTCTTTAACAATGGCTACGCTAACTGAGGATGATATTTCTTACGTTAAGGCGCGCACTCTTGAGCCCCCTCAACCTAATGATAAATTGAGTCAAATGCTACCAGGTAATGGTGAAAATAGCAGCATGAGTCGCCAAACTGTATCTGATTTTGTCTCTCTTTCACGTGAGGTATCTGAGAAAATTGTTCGTGATGCATACACTGACTTTTCTGAACTATTGACTTGTTTTAAGCGTATTCGATCGGATACTACTGAACTTGCTATCTGGATGAGAAAGATTCGCAGTTATGACGTTAAGATTTTTAAGCGTCACATCAAATTTTTGATTATGGGAATGTTCAACATTGGAAAGAAACCTCATGTTAATTTGTTTCAATACTTTGATCTGGCCGGCCTCACTGCTTACTCCTTGTTATTCACACCTCAACATTATGCAACTATGATGGCTGAATCGTATAATAACGTAGCTCTACCTGATATGTTGAGTTTTACAACGTGTAGCTTTGGTAATGGCGAAATGAAACAAGTTTTACTTCGTGTACGTATGTTTGGTCTTGACACTGACACCCTCGCTATTCGTTCCGGAACTTTATTATTGTCTGAGATTTCACGTCAATCTAAGTGGTCTGCTAACCATATTGCTCCTGATGCCTTATCCGACGAAGAGACTCTCCCTTCTTTTGACACTTGCTAATAATGTAATCTTCTGTATGATACATCGTCCCAAATAATTTATGACTTAGCATGCCAACGGTTACGATAAT
CTTGTACACACTTTTTGCAATCAAAATAGAACGCAAATCTTGACTGCTCTACCTCAACTTAATACCTACTCTACATGGATTACCTAATCACTGCATTTAACCGAATCACTCACTGGTTCTTAACTCCAACTAATCTCGAATACATCGGATCCTACTCCCTTCCCCCTGGGCTTCTTCGCGTAAATGATGTTGCTGTCGCAAATCATAAAGCTACCTTAGATCGCTCGTTTGACAAGTATCTCTATGAACATGAGATAAATCTTATCACTAAAGAGTACCGCCGATCTCCTATTGATGAAGACTCTATACTTGAGGACTTCTTCTCAGGTGACCTACCTTATTTCGAAATCCCTTTCGACGAACACGTCGAACGTGGACTGGAATGTATGGCTGCCGCCTTTCGGCCGCCTAGACCCTGTCGCCCTGCTCACATCTTAGATGTGAAACATGGATACCCTTACAAATGGAACGTCAATGCCGAACCTCCCTTCTCCACTGATGAATATTTCCTATCACAACGTAAGACATTCGGTGAATTTATACGAATGCATGAATATGAACACATTGATAAAGAAGATTTCTTCCGTCGTCATCCCAACATTGAGTCCCATGACTTTCTACGCACAGTCGTCCCACCAAAATTTGGCTTTTTGAAGTCAATGATATTTTCGTGGACCCGTCGCTGGCATCACATAATCAAGTCTGGATTCCAAGACTCTACTGACCTGGAACAAACCGGCTATTTCTTTAACCGCTTTATCTTTCCCATGCTACTACATACCAAAACTGCTATTGTCAAGAAAAACGACCCTAACAAGATGCGCACCATATGGGGCGCTTCCAAACCATGGATCATCGCTGAAACGATGTTCTACTGGGAATACCTTGCTTGGATCAAACACAATCCTGGTGCTACACCAATGCTCTGGGGTTACGAAACCTTCACAGGTGGCTGGTTCAGACTGAACCATGAACTATTCTGTGGACTTATCCAACGATC
GCTAATCGTCAGGATGAAGCGGATTCCAAGGAAAACGCGTGGTAAGTCCAGTGGTAAAGGCAATGATTCAACCGAGAGAGCTGATGATGGCTCCGCGCAATTGCGTGATAAACAGAGTAGCAAGGTGACGCAGAATGTCAAGGAACCAGGCACGACATTGAAGGAACAGTATAAAACCAGACCAAGTCTACAGACCGTACAGAAAGCAACTGAGAATGCTGAACTTCCGATGCAAACGAATGATGAGGGTGCCGTTGACAAGAAAGGAAACACGAAGGGCGACAAGACTAATGAACACGTTGAAGCCGAGGTTAATGCAGCCGATGCCACAAAGAGACAGGCCAAGGACACAGACAAACAGAAGGCTCAGGTAACATATAATGATACTGGAATCAATAATGCAAATGAGTTGTCGCGGTCGGGTAACGTTGACAACGAGGGTGGTGATAATCAGAAACCAATGACAACAAGAATTGCTGAAGCGACATCCGCCATAATATCAAAGCATCCTGCGCGTGTTGGCTTGCCTCCGACTGCCAGTTCTGGACATGGATACCAATGTCACGTGTGCTCTGCTGTGCTGTTCAGCCCTCTTGACTTAGACGCCCATGTCGCGTCACATGGCTTGCATGGTAATATGACATTAACGTCTAGTGAAATTCAGCGTCACATAACGGAATTCATAAGTTCATGGCAGAACCATCCGATCGTGCAAGTATCAGCGGACGTTGAAAATAAGAAAACAGCGCAGTTGCTCCACGCCGATACTCCGCGTTTAGTGACCTGGGATGCAGGATTATGCACGTCATTCAAGATCGTCCCCATTGTACCAGCGCAGGTCCCCCAAGACGTACTTGCATATACGTTCTTCACATCCTCATATGCGATACAGTCCCCGTTTCCTGAAGCTGCGGTTTCCCGAATAGTCGTGCACACCCGGTGGGCATCGAACGTCGATTTTGATCGCGATTCTTCTGTAATCATGGCTCCTCCAACCGAG
TTTAAAACGCTTTGGTGATGGCATACTCGTAAATAAGAGGGTGTACCCCGATTGAGCTCTCGTTCAAAAGTCTCTATGAATCGGTGTAATGGTGCCAATATATAGTATGAAGTTCTTTAAGGATCTGGAGACACGTGGCGGCCATCCGTTATAATATTACCGGATGGCCGCGCGATTTTTTCCCCTCTGAAATCCTGGCCGTTTATTTCAGTTCCGCAAAACTAGTTGAGCGTGTTTTTGAAATCCGTTGTCCATGTGTTGACACGTGTTCCATACAGGGGCTTATTTGTCATATTAGGTGATGACCAACTTTAGTTTTGCACGTGGCGCGTTTTACAATGTTGCATTTAATTGGAAATTTTTATCTAACGGCTATATTTGATTCAAATTTTGAATCATGTGAGAGTTGTCAGAAATTGGCTTTATATTTCTGACATTGTACTATATATTGAGATGGACCAATTAAATGCCTTGTTTCGTGTCTATTTAAATATTGTTGTAGATATATTGTGTATAAATTGTGTTCATTTTTATTAAGGAGACATGTGTATTTGAAAATGTATTTTTCGCGAAACAAACGTGGTGCCACTACTACTTCGAGACGAAGCTATTCAAGGTATCCCTTGTCTAGGCGTTCGTATAGTGTGAATAGAATCAATGGCAAACGTGGATCGAATATTCATAGAAAGGCCCATGATGATGGTAAAATGTTAGCCCAACGTTTACATGAGAATCAGTTTGGGCCTGAATTTGTCATGGCCCATAATTCAGCGATATCAACGTTTATTAATTTCCCTAGTCTTGGTAAGACTGAACCGAATCGATCAAAGAGCTTTATTAAGTTAAAACGTTTACGTTTTAAGGGTACTGTTAAAATTGAACGTGTTTTGAATATGGATGGTTCAACTCCTAAGATTGAAGGCGTATTTTCCATGGTCCTTGTTGTTGACCGAAAACCTCACTTGGGATCATCTGGATGTCTCCATACATTTGATGAATT
GCAAAAGCAGGCAAACCATTTGAATGGATGTCAATCCGACTTTACTTTTCTTAAAAGTGCCAGCGCAAAATGCAATAAGTACCACATTCCCTTATACTGGAGATCCCCCATATAGCCATGGAACAGGAACAGGATACACCATGGACACAGTCAACAGAACACATCAATATTCAGAAAAAGGGAGGTGGACAACAAACACAGAGACCGGAGCACCCCAACTCAACCCTATTGATGGACCATTACCTGAAGACAATGAGCCGAGCGGGTATGCACAAACAGATTGTGTATTGGAAGCAATGGCTTTCCTTGAAGAATCCCACCCAGGACTCTTTGAAAACTCATGTCTTGAAACGATGGAAGTTGTCCAGCAAACGAGAGTGGATAAGCTGACCCAAGGTCGCCAGACTTATGACTGGACATTGAATAGAAACCAGCCGGCTGCAACTGCTTTGGCCAACACCATAGAAGTATTCAGATCGAACGGTCTAACAGCCAATGAGTCAGGAAGGTTAATAGATTTCCTCAAGGACGTAATGGAATCAATGGATAAGGAAGAAATGGAAATAACAACACATTTCCAGAGAAAGAGAAGAGTGAGGGACAACATGACCAAGAAAATGGTCACACAAAGAACAATAGGGAAGAAGAAGCAAAAGCTGACAAAAAAGAGCTACCTAATAAGAGCACTGACACTGAACACAATGACAAAAGATGCTGAAAGGGGAAAATTGAAAAGACGAGCGATTGCAACACCCGGAATGCAAATCAGAGGATTCGTGCACTTTGTCGAAGCACTAGCAAGGAGCATCTGTGAAAAACTTGAGCAATCTGGACTCCCCGTTGGAGGGAATGAGAAGAAGGCTAAATTGGCAAATGTTGTGAGAAAGATGATGACTAACTCACAAGACACAGAGCTCTCCTTTACAGTTACCGGAGACAACACCAAATGGAATGAGAATCAGAATCCTCGAATATTTCTAGCAATGATAACATACATCAC
CAAGGCCTTTTGCGGTCACGTTTTATTATTTGTTTTTGTGAATAATACGGATACGATTATCGCGAGAACGGCTGGTAAGCGATAATTTTATACAGCGTAATTTATCATTTCCATTAATGGTTCATTAATGGGACAGTGAAAGAATTTTAAGTAGTTCGTATAATGAATTACGCGATTCCATGATTAACCGATTATTGCAAAGAGCTAGAAGAACATGGATGACTTTAACTTGTTAATCCAATGTACCACTCATAATCATTAGGATTTGTACAATAAGCCGCTTGAACCTCTAAATAAATTTCACTGTTCACTTTATCTGCATAATACAAACCGAATACTGGCATTTGTGACATTAAGATTTTATTAGTCTTGTGAAAATTCAGGTGGCTGTGCATTGTTTTACGAAAGAAATTCAAATAAACAGCTGTTAGAGATGACAAGTTGTCAATCTCTTTTAGTTGATTATGAGTGATGTTATTGCGTCGCAATGTTTCCATTACGTTTTCATTATGTTCAAGTCTATCTATAACTTCTAGGACACNTGGCGATTAATGGCCGAATAATCTTCAAAACTTGGATCTTATCTACTCCCTTGGTAGTTTTGGCTGATAAATTTTGCTTCTTTCTCTGTTTATTTTGAGTTGGGTTTGGTACCAAGTTCTTCAGTGATCGACTCATTAGAGATTTCTTAATACGCTCTATCAAATATATCATTGCTGTCCGGTACGAATCTGCAATTATAAAATACGATACACAATCAATGGTTCAGAAAGTATGGAAAAAAATATTAATCAGCTGGAGAAGAAGTTTACCTGATTCATGAAGTATTATTGCTGGATATGATTTCCAGTGTATCAATGGCTTCTCATAATCACGAACACGATTTATCGTTCGTTGAACTTCACTTTGTGGTGGATATGCAGTTAGTACGTATTGGCCGTGACGATGCTCAACCCAATGACTTGGAACACATCTCAACCAATATTTATTGCCCGGCATT
GAAATTTCCGCGCACGCGCCCCGCCCCGCAGAATATATCTCAAAAGAGACGAAACCTCGAACCTTTTCAACCTATACAATGTCTTTTCTCCGCATCCGTGACTATTTCACAGAACGTCTAAAACATCTCTCCCGCGACTGGAAAATCTTCCAACAGTCTGACTCCGACCCTGAATCGACCCTCGCAACACACCTTGACTCCGACATCGCCCGCCTCGAACATGGAATAAAATCCTCTCTATCCGACGACCAACGACAACAAGCATACGAACGCGAATATAATCGAATTCATTCCGCCCTTCACGACAAAGCTCGCCAAGATGGCTTCCCCGACGAATTCTACCGCTCACGATCTATCGATGACCTCCCCGACAATCGCATCCCCCCCTCTGGCATCATTCCTCTCCCCTATGAATACCACCGCTCTCAAGTAGTGATATCAACAGAAGAAGTTCCCGAAACTGGATTCCAAATTGATCCCCGCATCGTCCGCATCCTACGCAACAAGTACCCACAGTACCTACCCCACGTCACAAAATATGTCCGCCCCCTCGGCACGACAGATGCTACCGTCAAAGATTTTTTCAAACCTCAGATTCCTTCTGATCCGATTCCCGAAGCACGCAAACAACGCATTCTCGACCTAGTGATCTCCTTCCTCGCCTGCACTCCCTTCCTTCCTCTGCACTTCATTGACTCCCTCTGGGATAAAACCCCTCTGCACACTGGAACTGGATACTTCAACAGACACTCTTTCGCTGCCCGCATTCACGCAATGTTCTCAGCCCCCCGTCTTTACGAACGCCGCACGACCTCTAAAGGATACTTCATAAACTATTTTCTCGAAACTGCCCGCTCTACGATACACAACATCAAACTTCACGGCTTCCCCTTCGACCCATCAAAAGTTCCTGACCTTGGATCTGCCCTCCGCTCATTCATTTTGAAACGACCTACGATGTTATTTACCCGAAATCACATTTCCGACCGAGATGGTAATC
GTATTTCAACTCTACCTAGCCGAGTGCTTACTTGAGTAAATTCCTGAGGTCTTTTTTAGATTTTAATTTCGCCCGTCTTTACGAAAGAAATTGAATTTCGAAAACACCTCGATCTAACGAGTCGCGAACACTTGATCGACTTTAGTCCTCTCTGTTGGTCATTGAAAACCGTCTAGAATCACATTTCGCCCGTTTGTACGATAGAAGTTGATTCTTGGAAGCTTTTCAATCTAACAGATTGTGAGTATTGCTGGTCTCTGGTCCTTTTCGTTGGGAAAGGTTGCAGATTTCAATATCCCGCCCGCTAAGCGATAGGGGTTTGTATTTGTTTACTTGGTTCGAATTCCTAATTGTTTCACGATTCCTTGTATGGAAAGCGGATTCAACGGAAGTAGACCACACAGAGTGAAGAAGGATTTGCCTGATAGAGTGAATCCGGTTAACACTCAGGGATCTTCTGGTACAACTGGTAACGCGTTTAGAAAGAATAATAATAATAAAACACAAAATTGGAAACCTAGGAGCGGTCCTGGTAACAGGAACGAGGGCGACCAAACAAAAAACAACAAGTCCGACTTGCAACAACCAAGCGAAGTGCACCCTGAAAATCAGGTGCGACCAGAATCATCAACTGGTGAGTCCGTAAAGCAACAATCAGAACCACACCGTGTGCTTGAAGATAAAAAGCAATCAGGGAAAACCGCAGGCTCAAGCGTGAGAATACCTGAAGAAGGTGGTGGTGGTTTAGGGTCAGCGAACTACCTCGGGAAGAGACAGCTCGATTTTGTCGCTAAACTTTGTGTTGAAAGTGGATTCAAATCTACTGGTAAGCCCTTGAAAAGGTATCCGGCGGAATTTTTCAAAAGTTCTGGTCTGCTAGAAAAATTTGTCAAGTACTTAAGTTCCCGTTTGGATAAAGGTTGCAACCTTTCGCAGAGGGAATCTGAAGTAGTTTTAAAGAATTTGAGGTCGAAGAGGGCCGAACAGTCGTTTTTGGCTG
GTTTTATCATCACGCATCATGCCACGCACCTCGCGCAACGTACGCGCCACCGAGGTTGCCACTACTGCCATACCACCTAGCAATGCCGCTACTGACACTACCGTTGATACTACCGTCGCTCCAACCATCGCTAGTGCAGACGCCGCCCAACATGCATCCAACATCTCGTCTTCACAACTTGGACCCGCTGGAGTTTCAGATAAGGTTCCTTCCTCCGTCGTGACCAATGATGGTGACATTTCAGTGACCCCCATCTCCGAGAACGCCGCGCAACTAGCATCATCCAACCAACCCGCGTCAGTCATCCGTAACCCTGTCGCCGCTGCCACCATTTCCATTGTCAATCCCTCATCCCTACGATGCCAACAATGCGGTGCCAAGTTCTCGTCGATGACCCAACTGGCCGAACACGTGCGGACCGAGCATCGAACTGGCGCGGGCTCCCTGGTGACATCTCCTGCGATTAATCAAGCTATCGAATCTTGGCTGCTCACTTGGGAAGATCTTCGTCTTCTAGCGCCTACCATCGCCACTGACGCCTTAAACAAGTACATGGGAGAGGCTGTAGCCAAGGCACCATTATTAATTGTCGAGGATGAGGGTCTTTGCACTTCATTTCTTGCTTCTGACACTATCTCAATTGCTGGGCTGCAACGAGAGATTGTCGGATTCACCTGGTTCATGGAGACCTTGCAGATGATCCCAGCGCTGCCTGAGGGAGCCGTTAATCATCCGATCTGTCACACCGGTTGGGCGAGCAAGGATTCAGTGTCGCGCCACTTGGACGTCCGTCTTTCTCCTCCCACTCATGGGGGCTGTTTCAGCATACACTACCGTACTGTCGAAGGGATACGTCAAGGACATGCAATTCAACCCTCATACTTTCCGTGCCAACGCCCTCATGCTGGTCCTCAAGTTCGTTCTGTCCAATCTCAAGATCAACAAGTCTACTCCGTGGACTCAGGACCAGACCCCCGATCCCGTGGTCGATACGTCCGAT
GTATGTAAGTTGCCTTTGGGTGTAAAATTTCTTGCATGCACATAATCGTAATCGATTCTTCTTGATCTCTAAACAACACTTTCCCGTTAGCATGGCTAGCGATGAGATTGTCCGCAATCTGATCTCCCGTGAGGAGGTGATGGGTAATTTGATTAGCACAGCTTCTAGCTCAGTAAGGTCACCCTTACATGACGTACTGTGCTCGCACGTAAGGACCATCGTCGATTCCGTGGATAAGAAAGCGGTCAGTCGCAAGCATGAAGATGTACGGCGCAACATCTCCTCTGAGGAATTGCAGATGTTGATAAATGCATATCCTGAATATGCCGTTTCATCCTCAGCTTGTGAATCTGGTACTCATAGCATGGCGGCTTGTTTTCGATTTCTGGAGACAGAATATCTCTTAGATATGGTTCCAATGAAAGAGACTTTTGTTTATGACATTGGTGGCAACTGGTTTTCTCATATGAAGTTTCGTGCTGATAGAGAAATTCATTGTTGCTGTCCGATCTTATCTATGAGAGATTCTGAAAGACTGGAAACACGCATGATGGCAATGCAAAAATATATGCGTGGATCGAAAGACAAACCGTTACGCTTGTTAAGCCGTTATCAAAATATCCTGCGTGAACAAGCGGCGAGAACAACTGCCTTTATGGCAGGTGAGGTGAATGCGGGTGTTCTCGATGGAGATGTGTTTTGTGAGAACACTTTTCAAGACTGTGTGAGACGAGTGCCCGAAGGTTTTTTGAAGACAGCTATAGCAGTTCATAGCATCTACGATATCAAAGTGGAGGAATTTGCGTCTGCATTGAAAAGAAAAGGTATAACACAGGCTTATGGGTGTTTCCTGTTTCCTCCTGCTGTATTGATAGGTCAGAAGGAAGGCATTTTACCTTCCGTGGACGGTCATTACTTGGTGGAGAATGGCAGGATTAAGTTCTTCTTTGCGAATGATCCGAATGCCGGTTACTCTCATGACCTTAAGGATTATCTGAAG
CTTGTACACACTTTTTGCAATCAAAATAGAACGCAAATCTTGACTGCTCTACCTCAACTTAATACCTACTCTACATGGATTACCTAATCACTGCATTTAACCGAATCACTCACTGGTTCTTAACTCCAACTAATCTCGAATACATCGGATCCTACTCCCTTCCCCCTGGGCTTCTTCGCGTAAATGATGTTGCTGTCGCAAATCATAAAGCTACCTTAGATCGCTCGTTTGACAAGTATCTCTATGAACATGAGATAAATCTTATCACTAAAGAGTACCGCCGATCTCCTATTGATGAAGACTCTATACTTGAGGACTTCTTCTCAGGTGACCTACCTTATTTCGAAATCCCTTTCGACGAACACGTCGAACGTGGACTGGAATGTATGGCTGCCGCCTTTCGGCCGCCTAGACCCTGTCGCCCTGCTCACATCTTAGATGTGAAACATGGATACCCTTACAAATGGAACGTCAATGCCGAACCTCCCTTCTCCACTGATGAATATTTCCTATCACAACGTAAGACATTCGGTGAATTTATACGAATGCATGAATATGAACACATTGATAAAGAAGATTTCTTCCGTCGTCATCCCAACATTGAGTCCCATGACTTTCTACGCACAGTCGTCCCACCAAAATTTGGCTTTTTGAAGTCAATGATATTTTCGTGGACCCGTCGCTGGCATCACATAATCAAGTCTGGATTCCAAGACTCTACTGACCTGGAACAAACCGGCTATTTCTTTAACCGCTTTATCTTTCCCATGCTACTACATACCAAAACTGCTATTGTCAAGAAAAACGACCCTAACAAGATGCGCACCATATGGGGCGCTTCCAAACCATGGATCATCGCTGAAACGATGTTCTACTGGGAATACCTTGCTTGGATCAAACACAATCCTGGTGCTACACCAATGCTCTGGGGTTACGAAACCTTCACAGGTGGCTGGTTCAGACTGAACCATGAACTATTCTGTGGACTTATCCAACGATC
ACCGGATGGCCGCGATTTTTTTTAAAGTGGTCCCCAGAGCACGTGGTCCAATAATAGACGCTCCTTAAAGCTTAATTAATGGCTTGTGGGCCTATATACTTGCCCACCAAGTAGTGGGATTTGTCATCATGTGGGATCCTCTTTTAAACGAGTTCCCCGATACGGTTCACGGATTCCGGTGTATGCTTGCTGTAAAATACTTACAGCTCGTAGAAAATACGTATTCACCTGATTCGTTGGGTTACGATCTAATTCGTGATTTAATCTCAGTTATTAGGGCTAAGAATTATGTCGAAGCGACCAGCAGATATAATCATTTCCACTCCCGCATCGAAGGTGCGTCGCCGTCTCAACTTCGAGACCCCGTACACGAGCCGTGTAGCTGTCCCCACTGTCCGCGTCACAAAGTCACGAGCATGGGCCAACAGGCCCATGAATCGGAAACCCAGAATATACAGAATGTACAGAAGTCCTGATGTTCCCAGAGGATGCGAAGGCCCATGTAAGGTTCAGTCGTTCGAGTCTAGACATGACATATCCCATATTGGGAAGGTAATGTGTATTAGTGATGTCACCCGTGGAATTGGGCTAACTCATAGGGTCGGTAAGAGGTTTTGTGTTAAGTCCGTATATGTATTGGGCAAGGTGTGGATGGATGAGAGTATCAAAACTAAGAATCACACGAATAGTGTGATGTTTTTTTTGTGTCGTGACAGGAGGCCTGTTGACAAACCCCAGGATTTTGGTGAGGTGTTTAATATGTTTGATAATGAGCCCAGTACTGCAACTGTGAAGAATGTTTTTCGTGATCGCTACCAAGTATTGAGGAAATGGCACGCAACTGTCACTGGTGGAACCTATGCGTCCAAGGAGCAGGCTTTGGTTAAGAAGTTTGTTAGGGTTAATAATTATGTTGTTTATAACCAGCAAGAGGCTGGGAAGTATGAGAATCATAGTGAGAATGCTTTGATGTTGTATATGGCGTCTACGCACGCCTCTA
AGGTCCACCTTTCTTGTATAAGAAAGGTGGTGATTCGCTTACCTTTGACCCAGTTCTTTAACTCCCACAACCTTAGACAACTTGATGATAAAATATGGAAGCCAGTAACCCCGTTATAGCGCCAACCCGCTTAAGTTTGGAAGCTATGTTAGAGGAAAGAGCATCTGTTGTTCGTCAAGATCTACAAAGTCTTAGGGTGAGACTGGAGGGGGCGCCCAGGACGTTGGCCCCCCAAGCACCCGAAAAACAGGGGAGGGACAGCGCCCAAGCCGCCGCCAAGAGCATTGTGACGGAGCTTCGGGACGCTGTCAAAGAAGCGCAAGGTCTGGAGCATAAGAGCCTAGACTTTTTGGAACAACTGGGTGAGTATCCCGTGTGTGGTATTATACACGGGGACCATCCTATCCACCCCTCCGGCACTAACAACAATAAAGGGAAAGTTAGCGTCCAGAGACAGTTCACAACAAGTATGAACAGTGTGGACGCTCTCCAGGTGGCCCTCAGGTATGAAGACGTTCCTTTGGTGAGAGATATCGCCTTAAAAACGACATACACTGATGGTTCCCTTGCCGGCTTTGTGGAGCGCTTAAAGCTGCAGACCACGAGGCCGTGTGTGCAGGAGAAGGTTAGCCGGCGTCTGCTCCGGGAGCTGTTTCCGTATGACCCTCAGAAACTGGTAGATGTTTCGCGGGAGCTGTCGGATTTAGTCCTGGAAATTAAAACGAATGCGACTGCATCGGCTGGGCCCCCATATTGGAGGTCCAAGCGAGACGCCCTTCCGGATATGTTGGATTGTGTGTTGCCGCTGTTGTATCAACACATTGTGGATGGTGATCTCGCCACTTTAAAGAATAAACACCCGGAGTTGTTTTTGGCTGAGTGTAAGAACAAAACGGACCGCTATGAGGTCGAAAAACTGGGGGAGAAGACAAGGCCCTATTTCTCCCACCCGTTTCATCTCTCCGCTTTGGTTTCTGTCTTGTCCCAGAGTTTTTCAAAA
GATAAAAGTTTTTTACATTGAACAAAAACAATATACATTACTTTTATAACAATACACAATACATGGCAAACATTACACAACATATCAATGATACCAGGGAGGCTGCGGCCGCCGGGCGTAATCCGCTCGTGGCGCAGCTGGCTTCGAAGAGGGTTTATGATGAGGCTGTCAAGTCTCTTGATTCTCAAGATAAACGCCCTAAGGTGAATTTTGCTCGGGTATTGACCACAGAGCAGACGAGGAAGGTCACGGAGTCGTATCCGGAGTTTTCGATCAGTTATACTGCATCGGCCTTATCTGTGCATAGTTTGGCGGGGGGACTGCGATATTTAGAAGGTGAGTACCTGATGATGCAGGTTCCCTATGGGTCGCCCGTGTATGATATCGGAGGGAATTACTCGCAACATATGCTGAAGGGGAGAGCATACGTACATTGTTGCAATCCGTGCCTGGACCTGAAGGACATTGCACGCAATGAGATGTACAAGGATGCCATTGACCGTTATGTGCATAAGAAACGCGAAGCGCCACGTTCTAATGCTTGGAGGGCTAGGGCAGAGTCCGTCCAAGAAATTAAAGACGGCCGTCTACCTTCATGGCAGATCGATGCGTTTCAGCGATATAAGGATTGTCCAAGAGCGGTCACCTGTAATGATGTGTTCCAAGAGTGTCAGTATGAACATACGAGGAGAGGGGATCGTTATGCAGTTGCTCTGCATTCGATTTATGATATTCCTTTCGAACAGATAGGACCTGCGCTCTTGCGGAAGAATATTAAGGTTCTCTTCGCCGCATTCCATTTCTCAGAGGAGTTGCTGTTGGGGCAAAGTTTTGGTGCCTTGCCTAATATAGGTGCGTTCTTTACCGTCAATGGTGATTCCGTCGAGTTTCAGTTCGAAGAAGAATCTACTTTGCATTATTCACATAGTTTCCAGAATATTAGGAAGATAGTAACTAGGACGTATTTTCCTGCTTCAGATAGGGTAGTTTATGTAAAGGA
GTATTCATTTGCTTAAATAATACCCTTTCGAGACTAATAGAATTCAATCAATCGAGGCGTTTCATTCGTAATAACTTCTAATAGGCGTCAGAAGTTATCTTCCCACTACCTACTTAACTGTGGATGCAGTGGAAGTTATTCCGATTTGATTCGTCCGCAAGTTTGTTAAGAGGTGGAGTCCTCTTCTATTATTCTTGCAAGAAAGACACGTGAGTGTTTATCCTCCGTGTACCTAAGAATACTCTCGACTTGTACGGGAAAGCCCTCACAAACGCTATTCCTCTTAGTGTTGGGTTCTGTTGAGGAGTACTAGCTCGAAAGCGACTTCTAAAATCGCAGAAGTCTGTATCAATGGCCTTGGTTAAGTCAAAACCACTCGTCCTTACAGCCGCCAATGAAGACCAGTTATACAAGCAAATTTCTGGCGCGCTAGAATCCGTGAACAAGAACTTAAAAATGTTCAGAGCCTGTGTTCCGCTTGAGCTTAAAAACAATGGTTATACATCGTTTGAGCTATGCGACGAAGATACCAGATCCTTGGTGACAGCTTTTTCTGTCAAAGTCCGAAAGAATATCAATGTTGATCATCCACACATTTTCCTTTTGTGGATTCCTCGGATTTTGAAATCTACCTCCGCTACTGCCATTATAAAATGTAAGTATTTGGCAACGGGAGATGAGAAAGCTGTGGGGAAGTTTCCGCTTAACGAAGCCTTCATTTTTTCTTTTGGATGGGAAAGATCCATTAGAATGAAGGATGCTTACAATGGTAAGGGCTTACATTTGTTTATACAATGTTTTGCCCCGAATTCCGAAGCGAGGGCCCCTCTGGGTAGGCTTGTTCCCATGTGGGACAATTGTGCTACCGCCAAGATGCGTTTCACTGAAGACGTAGGATCCTCACTTACCACCGCAGATGAGATGCGTGTGAGGAATGTGCTCACAGATAAGGATACTAGGAGCCTTTTGAGATCTTACATGGCTACCGAATTCGCTTGTC
CTTATACTCTAAGAGTATTGCCACCGACGACGACGACGGCAGTCGCTGCCCGGCGAAGCCGGGCCGCCGCGAAGCGGCGAGCGACTGCCGTCGTCGTCGTCGGTGGCAATACTCTTAGAGTATAAGCAAGTACTCAGCATGTATAGAGTACTTGATGACGTCATCGGTGACCTTGACCTTTGACCTTCTATTTGACCTTGACCTACTTCTGTGACCTTCTGGTCTACTGACCTTTGACCTTCTGAGCTGATGGTCTACTGACCTGATGATGGAGAGGATCCGAAGACCTTGGAGCTGAAGGTGGAACACCAGGACCTGATGTTAGTGAAGGATAGCAATAGTGTGCGAGTGAGATAGCAATATAGTAACTGTTAGAAAGAGATAGCAATATGAGTGAGCGAGATAGCATGAAAACAAACCTTGAGATAATTTATGCGCATTTTTATTATCTTGTTATTGTGACCTCGTCTGACCGGCAAACTCGCGTCGAAGCTGGGCCGTGTGCAAAACAGGATGTGGCTGGCCAGCGATCCACTGACTATAAATAGAGCTGAGCAGAGAGCGCCATCATCAGTCTACGGGCAGCAGTCGTCGAGTAAACATCTCAGTGAAAAAAGTAGTGACTTGTGAGTGGTTCCAGAAACTCTAATAGGTATGTCTATTGCAAGATTTCTTTGTGTTCGTCGCTTGTTTGAAAAGGTGTACAATCCTAAGTCTCTGTTTTATGAGGCTTATAAGTGTGCTAGACTTAATGGTCTAGACATGTCAATTTTACCTAAACCTATACTTAACATGTCTCATGATATGGATACTCAGATAATTGCTTGTGGTGAAGATATTGACCATACACTCGCAATGGAAGAATTAGTACACTGGGATTGGACAAAGCAAAATAGATTACCTTTCCAATTGTTCTTAGCTGTCATGCATTTAAATGAAATACCTGAATGGTTAGATGAAACTATGCTTATAGAAAGTGTATATTATTTTAAAGAATTAA
CGTCGATGGCGAAAGCCCTTTCTAACAAACAACCTACAATTCCATCTACATGAATCATGAACACAACAAAGGCAACCGCAACTTACTTGAGATCCATTATGCTTCCCGAGAATGGTCCAGCAAGCATTCCGGACGACATAACAGAGAGACACATACTAAAACAAGAGACCTCGTCATACAACTTAGAGGTCTCAGACTCCGGAAGTGGGCTTCTTGTCTGCTTCCCTGGAGCTCCTGGATCCAGAGTCGGTGCCCACTACAAGTGGAATCAGAACCAGACGGAACTGGAATTCGACCAGTGGCTGGAAACATCACAGGACCTGAAGAAGGCATTCAACTACGGGAGGCTGATCTCACGGAAATACGACGTCCAGAGCTCAACCCTACCCGCTGGTCTGTATGCCCTGAATGGGACCCTGAACGCCGCGACCTTCGAAGGAAGTCTGTCTGAAGTGGAGAGCTTCTCCTACAACAGTCTGATGTCCCTCACCACGAACCCCCAGGACAAAGTGAACAACCAGCTAGTCACCAAAGGAGTGACAGTCCTAAACCTACCAACAGGGTTCGACAAGCCATACGTCCGCCTGGAGGACGAGACCCCACAAGGGCCCCAGTCAATGAACGGCGCCCGGATGAGGTGCACAGCTGCAATTGCACCACGAAGGTACGAAATCGACCTCCCATCCGCACGCCTCCCCACAGTACCAGCGACTGGGACCCTCACAACAATCTATGAAGGGAACGCCGACATTGTGAACTCAACCACAGTGACCGGCGACATCAGCTTCAGACTGGAACAAGACCCCCCGAATGACACGAAGTACGACTTCCAGCTCGACTTCCTCGGCTTAGACAACAACGTCCCCGTCGTGTCAATAACCAGCTCTACGCTGGCCACAACCGACAACTACAGGGGGGTCTCAGTCAAATTCACACAGTCAATCCCAACAGAGACAATCACAAAACCCATCACCAGGGTCAAGCTGTCCTACAAAATCAA
ATGTATAGTCGTTATAGTGCCTACAATTATAGTCCCCATCTGGGCAAAACCTATGTATACGATAACAAGTATTACAAAAATCTAGGTCACGTGATTAAAAATGCTAAACGCAAACACGATGCTCTCGAACGCGAGGCCGACGAGCGTGAGCTCGATCACCTCGACAAGTATCTGGTCGCAGAGGATCCGTTCATGGGTCCTGGTAAAAATCAAAAGTTGACTCTGTTCAAAGAGATTCGTAACGTGAAGCCCGACACGATGAAGCTGATCGTCAATTGGAACGGTAAAGAGTTTCTGCGCGAGACTTGGACTCGCTTTATGGAAGACAGCTTCCCCATCGTGAACGATCAAGAAGTGATGGACGTGTTTTTAGTGGTAAACATGCGTCCCACTAGACCGAACCGTTGCTTTAGATTTTTAGCGCAGCACGCGCTCCGATGCGATCCCGAGTACGTTCCTCACGACGTGATCCGTATCGTAGAACCGTCGTACGTCGGCACCAATAACGAATACCGCATCAGTCTGGCTAAGAAGGGCGGCGGTTGTCCCGTGATGAACCTGCACGCCGAATACACCACGTCGTTCGAGAGCTTCATCGACAAGGTGATATGGTACAACTTTTACAAGCCCATCGTGTACGTGGGCACCGACTCGGCTGAAGAGGAGGAGATCCTTCTCGAAGTGTCGCTCGTGTTCAAGATCAAAGAGTTTGCTCCCGACGCGCCTCTATACACGGGTCCCGCGTATTAAATTTGCGAAGAGGACAACCGAGACAGTTCGTCAACTCTCCGCCTGAGCTGTGAAATTTTCTCGTCTTGATCGCCGTCTCCACGTTTCTGAAGCATACTTTTCGCCTTTGCGATGTCGTCGTTTACGATAAAATGTTCGACCGCTCGCACGAATCTGTCTTTGGACATTGTGTCCGCTTGGTCACCGTTGGCCTGTTCGACTGCGAGCGCAGACTCTGCGTCTCCAAACATGATCTGAACAATAGACATTG
GGCTATTAAAGCAGTACTAGTAGTGTGTTTTACCTCTGATGGTGTAAACATGAAAGTACTAGCTTTAAGACACAGTGTGGCTCAGGTATATGCAGACACTCAGGTCTACACTCATGATGACACAAAGGATAGCTATGAAAATGCATTTCTCATTTCTAATCTTACAACGCATAATATCCTATATTTTAATTACAGTGTAAAAACGCTTGAAATATTAAATAAGTCAGGAATTGCGGCTATTGAGATTCAGTCTCTTGAAGAATTGTTCACCTTAATCAGATGCAATTTCACGTATGATTATGAAAATAATGTAGTTTATTTGCATGATTACTCTTATTATACTAACAACGAAATACGAACTGATCAACATTGGATTACTAAAACGAATATTGAAGAATATCTACTACCGGGTTGGAAGCTAACGTACGTAGGATACAATGGAAATGACACACGAGGGCATTATAATTTTTCATTTACATGTCAAAACGCAGCTACTGATGATGATATAATAATAGAGTACATTTACTCTGAGGCATTAGATTTTCAGAACTTTATGTTAAAGAAAATTAAAGAAAGAATGACTACATCTTTACCAATAGCACGACTATCGAACAGAGTTTTTAGAGACAAATTATTTCCTTTATTAGTCAAAAAACATAAACGCGTGATAAATGTTGGACCTAGAAATGAGTCAATGTTTACATTTCTGAATTTTCCATCTATTAGACAATTCTCAAATGGTCCGTATTTAGTTAAAAACACTATTAAGTTGAAACAAGAAAGATGGTTAGGAAAAAGAGTATCTCAATTTGATATCGGACAATACAAAAACATGATGAACGTCATCACAACTATATATCATTATTATAATCTATACCAAGAAAAACCAATTATATACATGGTAGGTTCGGCTCCTTCATACTGGATCTACGACGTAAGGCAATATTCTGAATTTCTATTTGAAACATGGGACCCGCTAGATACTCCATATTCATCCATA
TAGTAGTAGACTCCCTAAAGAGCTACTACACTTACAAGAAAAATGGCAACTATGGAAGAAATCCAGAGAGAAATCAGTGCTCACGAGGGGCAGCTTGTGATAGCACGCCAGAAGGTCAAGGATGCAGAAAAGCAGTATGAGAAGGATCCTGATGACTTTAACAAGAGGGCACTGCATGATCGGGAGAGTGTCGCAGCTTCAATACAATCAAAAATTGATGAATTGAAGCGCCAACTTGCCGACAGGATTGCAGCAGGGAAGAACATCGGGCAAGACCGGGATCCTACAGGGGTAGAGCCGGGTGATCATCTCAAGGAAAGATCAGCACTAAGCTATGGGAATACACTGGACCTGAATAGTCTTGACATTGATGAACCTACAGGACAGACAGCTGATTGGTTGACCATAATTGTCTATCTAACATCATTTGTGGTCCCGATCATCTTGAAGGCACTGTACATGTTAACAACAAGAGGTAGGCAGACTTCAAAGGACAACAAGGGGATGAGGATTAGATTCAAGGATGACAGCTCATATGAGGATGTCAATGGAATCAGAAAGCCCAAACATCTGTATGTGTCAATGCCAAATGCCCAATCCAGCATGAAAGCTGAAGAGATAACACCTGGAAGATTCCGCACAGCAGTATGCGGGCTATATCCTGCACAGATAAAGGCAAGGAACATGGTAAGCCCTGTCATGAGTGTAGTTGGGTTTTTGGCACTGGCAAAAGACTGGACATCTAGAATTGAAGAATGGCTTGGCGCACCTTGCAAATTCATGGCGGAGTCTCCCATTGCCGGGAGTTTATCTGGGAATCCTGTGAATCGTGACTATATCAGACAGAGACAAGGTGCACTTGCAGGAATGGAGCCAAAGGAATTTCAAGCCCTCAGGCAACATGCAAAGGATGCTGGATGTACACTGGTTGAACATATTGAGTCACCATCGTCAATATGGGTGTTTGCTGGGGCCCCTGACAGGTGTCCACCAACATGCT
AGTTGTTAGTCTGTGTGGACCGACAAGGACAGTTCCAAATCGGAAGCTTGCTTAACACAGTTCTAACAGTTTGTTTGAATAGAGAGCAGATCTCTGGAAAAATGAACCAACGAAAAAAGGTGGTTAGACCACCTTTCAATATGCTGAAACGCGAGAGAAACCGCGTATCAACCCCTCAAGGGTTGGTGAAGAGATTCTCAACCGGACTTTTTTCTGGGAAAGGACCCTTACGGATGGTGCTAGCATTCATCACGTTTTTGCGAGTCCTTTCCATCCCACCAACAGCAGGGATTCTGAAGAGATGGGGACAGTTGAAGAAAAATAAGGCCATCAAGATACTGATTGGATTCAGGAAGGAGATAGGCCGCATGCTGAACATCTTGAACGGGAGAAAAAGGTCAACGATAACATTGCTGTGCTTGATTCCCACCGTAATGGCGTTTTCCCTCAGCACAAGAGATGGCGAACCCCTCATGATAGTGGCAAAACATGAAAGGGGGAGACCTCTCTTGTTTAAGACAACAGAGGGGATCAACAAATGCACTCTCATTGCCATGGACTTGGGTGAAATGTGTGAGGACACTGTCACGTATAAATGCCCCCTACTGGTCAATACCGAACCTGAAGACATTGATTGCTGGTGCAACCTCACGTCTACCTGGGTCATGTATGGGACATGCACCCAGAGCGGAGAACGGAGACGAGAGAAGCGCTCAGTAGCTTTAACACCACATTCAGGAATGGGATTGGAAACAAGAGCTGAGACATGGATGTCATCGGAAGGGGCTTGGAAGCATGCTCAGAGAGTAGAGAGCTGGATACTCAGAAACCCAGGATTCGCGCTCTTGGCAGGATTTATGGCTTATATGATTGGGCAAACAGGAATCCAGCGAACTGTCTTCTTTGTCCTAATGATGCTGGTCGCCCCATCCTACGGAATGCGATGCGTAGGAGTAGGAAACAGAGACTTTGTGGAAGGAGTCTCAGGTGGAGCATGGGT
CTAAGTAACACCTAGGAATTTCTACCTAAGATTCAACTTCTTTCTTTTTCTAGTTTTAAATTTTCCTGCTGTTTGAGGGAAGTTTGCCCTTCTTCTTCCGTCGTCCTTCGTAAACCATTATTTCTATTTCCTCTCCTTTTAAGTTTTTAAGTTTCGCTATGGACTACATTCGCCCATTGCGCGTTTTCTCCTTTCCTCACGTTAATAACACCTTGGAGTACGTTAGGTACAACAAGGCCAATGGTGATGTAGGAGCTTTCCTAACCACCATGAAGTTCATAGGGAACGTGAAGTTGTCGGACTTCACACCCAGGTGCGCAGCTATGATTTACATTGGAAAGCTCACCAAAGGGGTGAAGCGTACGTTTGTCCCCCCACCAGTTAAAGGGTTTGCACGGCAGTACGCTGTTGTCAGCGGCTCAGTCAGCGCGCTGAGAGGGGATGGTAAGAAGGTCTTGATGGAGGCAAGGACCTCAACTTCCGCAACTTCCGACGTGTCTGATTTCGACGTCGTATTCGAAGCTGTTTCTAATGCATTACTTGTCGTACACTACCACCGGGTAGTGCCGTATGCCCCCGTCAAGCGCGAGCAGCCTAAACCGGCTGTTAAGCAAGATGAGCAGAAGCCCAAACGGCAAGCGTCACATTGGGCTGTTAAGCCAACAGCTGTTGGCGTCCACGTACCACTTCCTAAAAAACAGGAAGCACTGGAGCCAGCGCAATCAGTCCCACAACAGTCGTTGGAGGAGAAGGCCGCCTTGACGTTTGGCCTTTTCTTCAGTAAAGGTGGGGGTGATGAGAGCGACGCTGTCATCTTGCGGAAAGGGAAATTGTTTAACAGGGCCCTTAATGTTCCTATTGATGTAAAGAACACGTTCGTTTGGGCTAAAATCTGGGATGAAGCCTCTCGTAGGAGAGGGTATTTTTACGTCAAAGATAGAGCTGTTAAATTCTTCCCTATTGTGCGGGGTAGGGCTACGATCGAGGACTTCATCGTGAA
GTTTACCAACCAACCAACCACTACTATCTATCTATCTGTGTGTGTGTGTGTGTGTGTGTGTGTGTGTGTTGTGTGTGTGTAATCCTCCTATGGCATTTTCAGGTACAAGTCGGACTCTAACACAACAGTCCTCTGCGGCATCAACTGATGAGCTACATAACATATTATTTAGCCGCAGAGCCATCCAAGAGATGGCGACAAAATGCGATCTCGGTCGCCACCACTGGATGCGCGCCGATAATGCGGTGTGTGTGCGACCCCTCGTTCCAGAAACCACGTCCAATCTACTGACGCGGTGGTTCGTCTCCGGGTATGAAGCTGGAGAGTTACCATCCAAGGGATATATGAGCGTCCCTCAAGTTCTTTGCGCCGTCACCAGAACAGTCACTTCAGATGCTGAAGGTTCCCTTCGCATATATCTGGCTGATCTTGGTGATAAGGAACGTGCACCTATCGATGCACAAGTCGTCAGCTTACATAACCGCGATCTCCCTGCCATTGTCTCCTTCCATCCTACTTATGACTGTCCTATGGAACAGTTGAATGGAGTCGGTAGGTGTTTTGCACTTGTTATAGAAAGATACGGTTATATTGGACATAACGGAACTACCGCGAGCGTGTGTAGTAACTGGCAACCGAAGTTTTCTTCGAAGAATAATAATTACAAGCCAGCCGCCGCAGGTAAGACTCTAGTACTACCCTATGACAGATTATCTGAGCTTTCGGGACCATCAGCCGTAGCCAGATTACTGAAATCGCAGCTCAATATGTCAGCATCCCCGTATTTCCAGTTACCTGGGATACCGGTGGCTCAACGTGCGATAGGTAGTGAGTCTGAGGATCTTGAGAAATCGACAGGAGGCCAACCTAACGCTAGGGTTGATTCGGAACCGCAGGTGTTTTCAAAGCCGGTTGTGGTGAACGGTATTTGAGCCTGTTGTTATATATATATGTGTATTTGTGTTATGTGTATAGTATATATATACAAGTGTAAATCGTT
GATGATTGAGGTTAATTCCCTGACTCACAGATAAGAAAATTGTGGTTAGAGAGGGAAATTTTTTAGTAGGGCAGGGATTTTTCTAATATTCCGCTACAACTCCTGCCAGAGCAAGCACAGAAAAAAGAGGAAGGTGCCTCTGTCAGCATTCCATTGCCCTTATTTGGACTATCCATATATGGTAATGAGCTGCCATTGGAACATTTAAACTGGGCTCGGGGCCAGGAAATGAGTGACTTACCGTGATTGGCCTGTTTAAAATAAACCGCGCGCGGGCTGTATAAGGAGAGACGTGCGGGCGGAAGGTAATCCCTAACAACCTCTGAACTTAAACAAAGGACAGCCGGGATGTCTGAGGCAACCCGGAAGCCAATGGATTCAGAGGGGCCTAGAGCAGCCTCGGCCGCGGCCGCCCCACGGACGGAGGTAAGTCTAACGGTTTTTTTGCTGCATGAATGCCTGTTAAACTTGTAGAACCTAACACTTGCATGCTTCCCAGGACTCAGAAGGGCCTCCTTCTGCAGCAGGGGGCTCCGTGGGAGACATTCCGGCCCCCGTACCGGCCTCCCCGGCTCCAGAGGAGGCCTCCGGTGTCCCCCCGGTTCCAGAGAAAGCAGGCCCGGACGGAGCGGCCGCACCCCATGCCACTGCTGGCCCTGCTGGGACATCTTCTACGGCTGCAGAGGTTACGGAGGATCCTCCGGAGAGCACGCCTAGCCCTGAGAGAGATGGTGTAAGCCCCAAAGAACCTCTAACACAACCTAGTACCGGGTCTTCCTCTACTGACCTCAGCCCCCCTGACAGCCCGCATGCTTCAGATGATGATATGGACACTAGCCCCTACTATGAAGGATCTTGCACTTGCACGTTCAGCCTGAAAGTATGTTGTAATATTTGTTCCGGGTGTAATGAGTTTCTGAACTCAGATTGACCCTGTGTATAGGATGATGTGAATGATTCTCCACAGGCTAACTTTGATGGGAGAGACCACTCCTTCAGG
TGTGGTGGGAAGACCACCCGGAAATAAGCAAGGGCCAGCCCCCCTTTACTTGCCCGGAGGATTGGCTGGAGTGTGAGGAAGATAGTGAGAATGAGGAACTCAGTGTTTCTCCCCTCACAGGCTGGGAGCCTCATAGAGACTTAAAAAAGTGGGTAAATTTCGCCCTACCTTATGGATGGAGCCTTATGGACCCGCTAGGTAATCGTTTCAGGTCCCAGAGGAAAGATGATTCCGATGAATCCACTAGTACGGATTCTGAAGAGGAGTTACAAGAAATACAGCAGATCAACCCCGCTGAAGTAGGGCCAAGCAGGCCTCCCGGCGGGTACTCTAAGCTGCGCAGGCGCCGTCGGGTTCCAGCTGCTCGACTTTACGCAACTACAGACAGTAGTGAAGAAGACCTGGATCTGAAGACATCTCAATAAGGAGCTGGACTGTTTGAGATCTGTGTGTGATTACATTGTATTAAGATAGCCTGTTACTGGGGTTCGGAGGATGGCTCATCAAGCTAGTAAGGAGCTCCCTGAAGCCATATCCGAGGCTCAGTAGAAAGACAGTACCTCGCCTGTGTGGGTTCGAGGTCAGGCGGTATGCTTTCTACTTTTTAGATGTATAACTAGAAGAATAAGGTTAAGGAGATGCTTTTTAAATAGATAGCTTAGGGAGTAAGTTAGATAGCTTAAAGAACAAGTTAACTGCAAGTATCGCTTATGCTCAGAATCAGGAAGTAGCTTGCGTCACCAGTTATAGAGAAATAAGAGCTTGAAAGTTAACCGCAACATAGGATGTGAGTCATAGCTATTTTAGTAAGTTAGCGCTTGGGAACTGAGAGAACAAGGTTCGGATCCCATATCATTATAATAAAATATATCTTGTATAAGTAGTTAGCTTACTGTAAAAGGGGGGAATTATTGGGAATCCCATATTGTAGGAAAAGTCAGTTGGATAAGGATATAAAACCCTTAGACTGTAAGGAAGGAGGAGCTCTTGAATCGGCTGC
TTAAAGCGCACTGGACCCAGCTCACTGAAAAAATTTCAATTTCGTACTGATCCTTTCTCACTTTTGAACCCCCCCTCTCCTTGCTTTACAAATCACTGGCTCACTTCCAGTACTTTGTAATCTCTGGGTTTCCATTCGATCTATTCTGTCAGGATGGGATACCTTTGTGATGATGTTGCACTCTGGATTAAAACTTTCACAGACCTTGGCATGCCTCTCGACATGGCCATGGAGGTCTACATGAACACGAAGATCAATGATCTGCGTAAATGTCCTGTTACTTACTCTGCTTGCTTCACTTACAAGGATTGGGTCGATGAACACTTCATTACCCAAGCACCAATTGATGATGATTATGTTCCCACTGAGGTTTTCCCTGATGAGCCTCCAGTGTCTCAAGTTCTTCCCGAACATCCAAAGGCTGGTGCCGATATTGCTCTTGTTGATATCGTTGCTGACCAGCTATATAGTTCTCCGATTTTCCCTCTCACTGAGGTAAAATGCCGTGCCTTAGCCTCACGGGATACAAATCAACTTTCTAGGCTTGCTGATGCTGTAACTGCCGTTACAGTCGCACAATGTGTTGAACAGGGTGGCACCTCTGTTGGCGGTATCCAAGAAGCGATAACTTCTCGAATAAAGCGCTCTTTTGGATGGGTTGGGAAGGCCGTGGAGAGTGTCAACAATATGGCCTCTGCCACAAATTTACTCAATAAAATCTTTGAACGTATTCTGAGTTCCTTTGACTTTATTGCGCAGACCGTCAATCTTTTCTCCGACTTCCTTAAAGGGATGAAAGAGAAAATCGCGGAAATGTGTCTCAAGACCTGGGAAAAACTTGCTGAATGGGGAGAGCATTTCTACTATGTAATACCCATGTTTTGTTCCATCTTTTTAATAGCTACCACATGTTTCTTAATTAATAAATTCTTAGCTGTCGTTGCACCTACGTATTGTTTTTCTTCTTCTTCCATAGTCCAACTTATCGTTGTAGGATGCG
ACCGTGGGCGAGCGGTGCCCGATGGCTTCTTGGTGGGTCCCATTGCTGGTATTGACTTGATTTGACTTATATTGGGCCAATTTAATGGGTTGAAAATGTTTGGGCCTTTGGAAGAGGGTCTTTTATGGAATAGGGCTCTGTATATTGTTGGTGATATGTGTGTTAAATATGCATTGCTGGTTTGTGTTTGGAATTTAAACGGTGAACTTTTTATTGAATAAGTACGGTTCGTTTACATCCATTCCCAATATCTCTGGGTTTTCAAGTACAAGTATATCAAGTCTGTGAACTATATCTTCTACCTCGATCTCTTCTATCTTTGCCCCGTTGTATGCGAATAGGAAATTCGCTATGATGCTCCCTTCAAAGCCGTTGAAGTCGAATGGAACGTGTATGTCTTCGTACGTGTACTGGACGATCCCTTCATACTTGATTAGCGATGGTGACTTTGTGGATAGTATCCTCATGTGAATGAAGATCTTCATATTCTCCATGATGCGAACGTCGACTATGAACCTGACTCCCTCCTTGTTTGTTCCGCTCGTTGTCATTTCTGCTTATTTGATGGAATTGTTTAGTGTGCATGCATTTATAGACTTAATGAACAGATATTTTGTGTAGTTGTGTGGTTGTGAGTGATTTATTATTATGTGATTGTCCATTAAAGGTATAAAGTGACGATGGAGACGTATTACACGTGTTGTCATGTTGGCTTCAAATCTTTATACATGGGTTTGTACCGTATATACCTATATATACGGATAGAAAACGGATGAGAAAAGGAAAAACGGAACTGAAGAGGACAAACAAAGAAAAGAAACAAGGATATATTATTTATGAAAGAAATGGGAGCGCAGCGAATCGAAACAGGAAAACCCAAGGAAAGAGAAAAAATAAAAAGTAAAGAGAAAAAAAAATATAAATTCGAAAACGTCATCGTTTGAGAGTATACCACTACGCTACGCAGCAGCCTTAGCTACGCCGGAGCTTAGCTCGCCCA
CGCCGTGGGTCGACGGCCCGGGCTGGTAAACCCATTGAAATTTCCGTCAAACAAAAATACAATTATCTATTGTCTCACATCCAAAAACCTCGGACCAAACTAATTACTCCCATTATTGAACAGACTATTGTCAAAAAAGAAAAGATTATTTCTTTTAATTCTCCGACTAAAACTAATATCAGCGAACAAATTATGACTTATGTCAAAAAATATCATCCTACCACTAAATATTATGGTATTATTCATGGTGAAAAGTATGAATTACAAGACGTTTTATTTTACAGTTTTAATTACTCTAATAGAGAAGAAGTATGTCCAATTAGTGGTACTGCACATAAATCCAACGGATTTTATGTAATTGAAACCAGTAAAGGATACTTTATGAAATGCCATTCTGATAAATGTAAGAATAAAAAAGCCAAATATCTAGGTCCAGCTGATGCGACAGATATGTTTGTTAAATGTGCCAATCAAATTGATCAACAATACCTGATTATGAAAGGAGGAATTGCCGATGCTCCTAAAGAACCAGTTAAAGATATCATTATCAATTGGTTATCCAATGATAAAATTAAAACGTTGGCTGTTCGATCTCCAATGGGAACTGGAAAGACAACCATGATCAAAAAAATTCTTGATCATTATGACAATATCAAAAAAATATTATGGATATCTCATAGACAAACTTTATCCAAACAAATTTACGGATCTTTCAAAAATCACGGATTTGTTAATTACATGGATCAAAAAGGTAATCTGTTCGAACATGATAGACTTATTATTCAGATTGATAGTTTAAAAAGGATTTTTAAATACGACAAAGATTATAATACTGTATTTAAACAGTATGATTTGGTTATTATTGATGAGATCGAAGGGAACATGAATCATTTTATGAGTCCATATTTGAGAAAAGATTCTGATTTTTCTGTCAGACAAACTTTTCAGAAAATGTTGAATTGTATTGATACTGCTAAGAAACTACTAGTATTAGATGCCG
AGCGAAAGCAGGGGTTTAAAATGAATCCAAATCAGAAAATAATAACCATTGGATCAATCTGTCTGGTAGTCGGACTAATTAGCCTAATATTGCAAATAGGGAATATAATCTCAATATGGATTAGCCATTCAATTCAAACTGGAAGTCAAAACCATACTGGAATATGCAACCAAAACATCATTACCTATAAAAATAGCACCTGGGTAAAGGACACAACTTCAGTGATATTAACCGGCAATTCATCTCTTTGTCCCATCCGTGGGTGGGCTATATACAGCAAAGACAATAGCATAAGAATTGGTTCCAAAGGAGACGTTTTTGTCATAAGAGAGCCCTTTATTTCATGTTCTCACTTGGAATGCAGGACCTTTTTTCTGACCCAAGGTGCCTTACTGAATGACAGGCATTCAAATGGGACTGTTAAGGACAGAAGCCCTTATAGGGCCTTAATGAGCTGCCCTGTCGGTGAAGCTCCGTCCCCGTACAATTCAAGATTTGAATCGGTTGCTTGGTCAGCAAGTGCATGTCATGATGGCATGGGCTGGCTAACAATCGGAATTTCAGGTCCAGATAATGGAGCAGTGGCTGTATTAAAATACAACGGCATAATAACTGAAACCATAAAAAGTTGGAGGAAGAAAATATTGAGGACACAAGAGTCTGAATGTGCCTGTGTAAATGGTTCATGTTTTACTATAATGACTGATGGCCCGAGTGATGGGCTGGCCTCGTACAAAATTTTCAAGATCGAAAAGGGGAAGGTTACTAAATCAATAGAGTTGAATGCACCTAATTCTCACTATGAGGAATGTTCCTGTTACCCTGATACCGGCAAAGTGATGTGTGTGTGCAGAGACAATTGGCATGGTTCGAACCGGCCATGGGTGTCTTTCGATCAAAACCTGGATTATCAAATAGGATACATCTGCAGTGGGGTTTTCGGTGACAACCCGCGTCCCAAAGATGGAACAGGCAGCTGTGGTCCAGTGTATGTTGATGG
TATAAGTATATTATATATTTTATAATTTTATATATATAAAGCAGGTACAATTTTATTATATAGTGCAGATCTTTTTTGTGAAAAAAAAATAATTATTTTTTTGCGCGCCGGAATAATTATTTTTTTTGCGCGGAAATATTTTTGCAGTGGCGATTGATTTTTTTTTCAGTTGTCTGCCCGTGGCGGAATAATTATTTTTTCGCCGGAAAGCATTTTGTAGTTTCACAAGATGCAGAATTTGGCGGGCCGGAATAATTATTTTTTCGCCGGAAAGTATTTTGTGTACCGTAGTTTCACTAGATTTCGCGGTGCATACCGGTGGGCGATAGGTATTAAAATAATTTGTACTGCTGTAGGCGTTAAAGATTAAAATTATTATTACTGCTGTAGGCGTTAAACATTAAACTTATTACTACTGCTATAGGCGTTAAACATTAAAATTATTACTACTGTTGTAGGCGTTAAACATTAAAATTATTACTACTGCTGTAGGCGTCAAAGATTAAAATTATTACTACTGCTGTAGGCGTTAAACATTAAACTTATTACTACTGCTATAGGCGTTAAACATTAAAATTATTACTACTGTTGTAGGCGTCAAAGATTAAAATTATTACTACTGCTGTAGGCGTTAAACATTAAAATTATTACTACTGCTGTAGGCGTTAAACATTAAAATTATTACTACTGTTGTAGGCGTTAAACATTAAAATTATTACTACTGTTGTAGGCGTCAAAGATTAAAATTATTACTACTGCTGTAGGCGTTAAACATTAAAATTATTACTACTGCTGTAGGCGTTAAACATTAAAATTATTACTACTGTTGTAGGCGTTAAACATTAAAATTATTACTACTGCTGTAGGCGTCAAAGATTAAAATTATTACTACTGCTGTAGGCGTTAAACATTAAACTTATTACTACTGCTATAGGCGTTAAACATTAAACTTATTACTACTGCTATAGGCGTTAAACATTAAAATTATTACTACTGTTGT
CACAAAATGTCAATCACTAAATGTCTGACGTTATTCGAATGCAGAAATATTTACTGAGTTTTATAGCGCACTACCAATCAAATAAGAGCAATTATAGTTTGATAAGTGACATTTATCTTATAATCTGAAAGGTCTGATTTTTAGAGTTTGACAGTATCGTTTATTGCAAGCTTTATGAAGGAGTGTTGTTTTTTTCCACTGTAAAATACAGATAATAATGCAATTTGTATGCAAGAATATCATATGACACCTTAGTTTAAATATATCGATAAAGTCGTAAATAAAAGCAACAAAACGATTCAACTAAACGTAAGATTGTTTTGTTTAAACAAATTTTTGTAACAAATATTCGATTAAACAAAGGTAATCTGAATTAACAAGTTACAGCAGCTAGAGTACTAAACAAAATTGATCAATTAGCTTTTAGATGGCATCTTTAATTGATAATGCAAATATCTAGGGGAGACCGGGGTAAGACGGCCCCCTGGGGCAAGAAGGCCCACCTCAAAAATTAACCAAAAATTTTTTTTTCTTGTTTTCTTTGATTATCACAAATTCAGATTATTTACTCATTTTTAGCCCTATACGTGAAACTAGGGGCAAAATGAACCACTCAGAAATTCTAAAAAAATATGTATTTTATATTATTATAACCTAGTCATGATTAATTTAATAGAAATATCATTCTTTGGTTAATTCTTTTATTTGGTAATATGTTTGGAAAAAAATTAAAACACTCAATTTTTCTCTACAGAAGTGAACAAATTACTCGTATTATATCAAAAAAAATTATTTCGAGTAATATAAAAGTAAATACAGTTGTCAAAGAGAAAAATATAAACATTTATGACGCGGGAAATTTGTTTACAATAAAAAAAAAAATTTTTTTTTTTATTTTTTTCGGAGGGGGCCGTCTGCCCCAAAAAAAAAATTTTGTTTCAGGAGCTTCGCCAAAATTTGGGTGAATTGAGTTAAAGTTGGACGAGAGTAAATCGACTTG
GAGGTGACGTCCAGTATTACCGTCACCTCTCCCCCCGACCTCTAACCCCTGTACGGATGCCTAGTATAAGAGCAATTCATTGGTGTTTCACATTAAATTTCTCAGGAAAAATTCCTGAGATCGTCTGGACGGCAGACGTACAATATTCTATCTGGCAACATGAGAGAGTGAATCACGACCATCTCCAAGGCTATATTCAGATGAAGAAGCAGACGACTCTGAAGAAAATGAAAGAGCTACTTCCAGGAGCTCATCTGGAGATGGCAAGAGCACCAAAGAAAGCTATTGACTATTGCCAGAAGAAAGAAACCGCCATAGATGGACCTTGGGAGTATGGGACCTGGATTTCTACAGGTAGTCACAAACGAAAGCTTATGGAAAGATTTGATGAAGACCCAGAAGAGATGAAGCTTGAAGATCCAGGATTATACAGGCGATGTTTATCGCGAGTTCAGATGACTAAAGTTAGAGAGAAGAATTCTTGGGATTACGATCTTCGTCCATGGCAGGATGAATTGTTGAAGACGATTGAACAGGAACCAGATGATCGTACTATTCTGTGGGTGTATGGCCCACATGGAGGCGAGGGCAAAAGTGTCTTTGCTAAATACTTAACCTTGAAGGAAGGTTGGTGGTATACAGCTGGAGGGAAAGCGACAGATATGCTTTACAGCTATTCATTGGACCCCACATGCCACGTATGCATTGATATACCCAGATGTACTAAAGAAGAATATATTAATTACGCAGTAATTGAGCAAATTAAAAATAGAATTATAATTAATACAAAATATGAACCATGCACTATTAGAGACGATGGTCATAATGTCCATGTAATTGTATTTGCTAATTATTTACCAGATGTAACAAGGATTAGTGAAGACAGAATAAAAATAATATATTGTTGAATAACTATTGTTTTAAAAACTACGCGAAGCGTATTGGACACGCTTCGGATTTCAAAAGACGCGCTCAATTGAATTTGATAAAATTTTCGCGT
TATTGAACGTAGCTCCTGCACAAGATGTAGGAGCATTTTTGTATTTAAATAACTAGAGTAATTAACATAAAGTGGGTGGTATTATACGATGAGTAATATGCAAAATAACGCAACATTTGGCGCGTATTTAGAATTAACGAAGAAACAACAAGCTTATATACAAATAAAGACAGACACTGGCGCAAAAGATATGGATATCGCAGAGCAAATTGACGTGAACCGCGCTACTATATCAAGATGGAAAGCTAACGATAAATTTAGAGAAGGGTTTAAAGGGTATCAAGCTGAGCACTTGCAAAAACAAGTGCCTAAAGCTCTACAAACAATGATTAATTTATTGGACGCTAAAAGTGAGCTTGTAAGATTCCAAGCTTCTAAAGATATTTTAGATCGTACAGGTTATAACCCTGTCGACAAACAAGAAATAACAATGCAGAGCGCGGTGACGTTTAATGACGATATCGATTAACCTATCTGACTTGCTACCTATGCACTTTCATCCGTTGTGGAAAGCAACTAAAGATAAAGAAATACTCAATATCGTTGCAAAGGGTGGACGTGGTTCAGGTAAGTCATCAGACATATCTATCATCATTACACAACTTATTATGCGATATCCGATGAATGCGGTTGTTATACGTAAGACGGATAACACACTAGCAACATCAGTGTTTGAGCAAATCAAATGGGCAATTGAAGAGCAAAAGGTGTCACACTTGTTCAAAGTTAAAGTGTCGCCAATGGAAATAACTTATATACCTAGAGGGAACCGTATTATCTTTAGAGGGGCACAAAACCCTGAGCGATTGAAATCGTTGAAAGATAGTAGGTTTCCTTTTTCTATTTCGTGGATTGAAGAGTTGGCAGAGTTCAAAACAGAAGATGAAGTCACAACGATTACCAACTCGTTACTACGTGGAGAGTTAGACGAGGGATTATTTTATAAGTTTTTCTTTAGTTATAACCCGCCTAAACGTAAGCAATCGTGGGTTAATAAAAA
GAAAATCAAACAACCACAAACTAAACTACACAGAACAAACCTCAACACTACTTGATAAGGATACTTAGCGAAGCCCTGAACATTTAGCTCTTGAGGTATGACAACTGTGCAGAAGTTACTCGACCAAATTTCTGATCCCAACGCTAGGGCGGCGTATTCACAAGACTGTCTTTCTGCTGCCAAAAATGCAGCAACGAAAGCGATGACCATTGCCCCCTACGCAGTCACACAGACTGAAGCGCTTACTTTGGAGCGCATTGGGATCACCACCTCACCTTTCGCCACGACTTCCAACACCCATGCTGCCGATAAAATTATTGAAAATGATTGCTTAGAAATTATCGGTAGATACTTGCCGAAGGAGCCCGTCACACTTATACAGCTCAAACGGGCTAAGTTACATTTGTTAAAAAGAGGGCCTAATACAGACATCTTCCAGAATTATTGTCATGAGCCTAAAGACGTACTCAGATTTGGGTTAACAAACCCCCATGTATGCCCCGTGGTGAACACCAGCTGCGCGGTAATATCTGACACGCTCCATTTTATGTCGTCACAACAAGTGTGGACACTGTTTAAGCGAAACCCCAAATTACAAAGATTGTATGGTACTCTAGTGCTGCCGGTTGAAGCACTCAACAAGCTACCCAGCTTATTCCCGGAGATTTATAAACTAGAGTACTACGACAACCACTTTGCGTATATGCCTGGTGGGCATGGGGGCGGAGCCTACATTCACTCTTATGGCACACTCAAGTGGCTCAGCACGGCGCAAATTGGCACGGAAAGCAATCACCTTAGCATTGAGAAGATTGAAACAAAAGCCGCACACCATATAATGTTGATACAGCGGAGGAGACCAGAGTTACCATGGCCACTACCACCACTCTGGGTTTTCCATGCCTCTGACTATGTTAGACTACCTGAAATATTCTACCCCAGTGAAGCTAACGTACAGAGAGCATACCCCCATGTATTTATTAAACGTCTCCAGCTGTAC
ACCGGTGGCGAGCTGGTTTTTTGGCGAAAAGGTGGGCCCCAGTAAGTGAAAGACTGGTTGACTGTGCCCTTTTACTGATTGGGCTTCTATTTATCAAATGGGCCTTATCTGCTTTGAACGAAAGATGGGTCAAAAAAACCCAATTGGGCTTTTTTTATTTTATTTCATTCATTACTTCATTAATTACGCACTTATACGGATGAGTGCGTATATACATCGTATCCTATTACAAGGTCTATATCCTCTACCCTTGCCTCTTGGATCATGAGGATATCTATTGCCTCCACCACGTCCTCCTGCCTGAAACTCGGTTGATAGCCGATTCCCGGGTACATGGTGTCTAATATGTTCCTTATCCCCTCCTCCAAGGAATTGAAGTCGAACGGCTCTATGACCCTTCCGTATGCGTATGGGGATGGAGGATGTCCCTCCTTGACAGCACTTGTGTCCGTGTTGAAGAACAGCCTCAGCTGAACTACGATAGAATCGTCCTCCTTCAACCTGGACATCGATGATGAACTCCAAGCCCTTCCTGTTCTTGTACTTGATCGTCATTGCTCTTGTTTTGAATGATTCTTGGACTGAAAGGATCTCCTTAAATAAGGAAGAGACTAGCTGTTGTGTGGTTAAAAGACCATGGACGTGCTCTTCCTACGTCCATTCCTTTGTGAGTGGAGATATTTCTGTGTGATAGTGTCATCGCTATCATACATCTATTGAAAGGAACAAAGTTGAGACTTAATTACAGCATTAATTAAGGACTAAATTAAAAAAGAGAAGAAAAACGTTAGACAAACTACAAACAAAAGAAAGATCTTGGGGTTTATTTTGAGAGAGGAAAGGCCGCGCAGCGGAAAAAAAACGAACTGAAAAAACGGAGAAGAAGAAAACCAAGAAAGGAAAGAAAAAGACCAGAATTTACAAAAAGAAAAAAAAATAAAAACAGAAGTTAAGAAACCTCGTTAGTGGGTCCCCACGTATATGGCGGGGAAAAAACTTA
TACTAATTTTCAAAGGCGGGGTTCTGCCAGGCATAGTCTTTTTTTCTGGCGGCCCTTGTGTAAACCTGTCTTTCAGACCTTGTTGGACATCCTGTACAATCAAGATGTTCCTGTATGTTGTCTGCAGTCTGGCGGTTTGCTTTCGAGGACTATTAAGCCTTTCTCTGCTATCGTCTCCAAATTTGTGCCCTGGAGTGATTTCAACGCCTTACACGTTGACCTGTCTGTCTAATGCATCCTTGCCAATATCCTGGTATTGCAACAATACTCGGCTTTTGCGACTGACGGAGAGAAGAGTCATTCTTGACACCATTGCCTGCAATTTTACTTGTGTGGAACAATCTGGGCATCGACAGAGCATTTGGATTACATGGCGTGCACAACCTGTCTTACAAACCTTGTGTGCACAGCCATCAAACACAGTCACTTGTGGTCAGCATGTTACTTTGTATTGTTCTACCTCTGGAAATAATGTTACCGTTTGGCATCTACCAAACGGACGAAATGAAACCGTGTCACAAACTAAATACTATAATTTTACGCTGATGAGCCAAACTGAGGGGTGTTATACTTGTTCTAACGGGCTGTCGTCTCGCCTGTCAAATCGTATATGTTTTTGGGCGCGTTGTGCCAATATAACTCCAGAAACTCATACTGTATCTGTCAGCAGTACTACAGGCTTTAGAACATTGAGTACTAATAGCTTAGTGAAGATAATCCATGCAACCACACGTGATGTAGTTGTAGTGAAAGAAGCAAAATCTACACATTTTCATATTGAAGTGCATTTTCTTGTATTTATGACACTCGTAGCTCTGATAGGAACCATGTGTGGTATCTTAGGAACTATTATCTTTGCCCATTGTCAAAAACAACGTGACTCAAACAAAACAGTGCCACAACAATTGCAGGATTATTATTCCCTACACGATTTGTGCACGGAAGACTATACGCAACCAGTGGATTGGTACTGACATTCAGGTAAGATAATCTAAATATT
TTGAAAGGGGGCCCGGGGGATCTCCCCCGCGGTAACTGGTCACAGTTGCCGCGGACGGAGATCATCCCCCGGTTACCCCCTTTCGACGCGGGTACTGCGATAGTGCCACCCCAGTCCTTCCTACTCCCGACTCCCGACCCCAACCCAGGTTCCTTGGAACAGGAACACCAATTTATTCATCCCTTGGATGCTGACTAATCAGAGGAACGTCAGCATTTTCCGGCCCAGGCTAAGAGAAGTAGATAAGTTAGAATCTAAATTATTTATCATCCCCTTGACGAATTCGCGTTGGAAAAGCACCTCTCACTTGCCGCTCTTCACACCCATCATTCTAATTCGGCCCCTGTGTTGAGCCCCTTGTTGAAGTGTTTCCCTCCATCGCGACGTGGTTGGAGATCTAAGTTAACCGACTCCGACGAAACTACCATCATGCCTCCCCGATTATGTGATGCTTTCTGCCCTGCTGGGTGGAGCATCCTCGGGTTGAGAAATCTTTCTTCCTTTTACCTTGGACTCCGGTCCCCCGGTCTAAGCCGCTTGGAATAAGACAGGGTTATCTTCACTCCTCTTCTTTTCTACTTCACAGTGTTCTATGCTGTGAAAGGGTATGTGTCGCCCCTTCCTTCTTCGGAGAACACGCGTGGCGGTTTTTTCCGTCTCTCGACAAGCGCGTGTGCGACATGCAGAGTCTCGCGAAGAAAGCAGTTCTCGGTCTAGCTTTAGTGCCCACAAGAAAACAGCTGTAGCGACCACACAAAGGCAGCGGAACCCCCCTCCTGGTAACAGGAGCCTCTGCGGCCAAAAGCCACGTGGATAAGATCCACCTTTGTGTGCGGTGCAACCCCAGCACCCTGTTTTCTTGGTGACACTCTAGTGAACCCCTGAATGGCGATCTTAAGCGCCTCTGTAGGGAAGCCAGGAATGTCCAGGAGGTACCCCTTCCGCTCGGAAGGGATCTGACCTGGAGACACATCACATGTGCTTTACACCTGTGCTTGTG
TTGAAAGGGGGCCCGGGGGATCTCCCCCGCGGTAACTGGTCACAGTTGCCGCGGACGGAGATCATCCCCCGGTTACCCCCTTTCGACGCGGGTACTGCGATAGTGCCACCCCAGTCCTTCCTACTCCCGACTCCCGACCCCAACCCAGGTTCCTTGGAACAGGAACACCAATTTATTCATCCCTTGGATGCTGACTAATCAGAGGAACGTCAGCATTTTCCGGCCCAGGCTAAGAGAAGTAGATAAGTTAGAATCTAAATTATTTATCATCCCCTTGACGAATTCGCGTTGGAAAAGCACCTCTCACTTGCCGCTCTTCACACCCATCATTCTAATTCGGCCCCTGTGTTGAGCCCCTTGTTGAAGTGTTTCCCTCCATCGCGACGTGGTTGGAGATCTAAGTTAACCGACTCCGACGAAACTACCATCATGCCTCCCCGATTATGTGATGCTTTCTGCCCTGCTGGGTGGAGCATCCTCGGGTTGAGAAATCTTTCTTCCTTTTACCTTGGACTCCGGTCCCCCGGTCTAAGCCGCTTGGAATAAGACAGGGTTATCTTCACTCCTCTTCTTTTCTACTTCACAGTGTTCTATGCTGTGAAAGGGTATGTGTCGCCCCTTCCTTCTTCGGAGAACACGCGTGGCGGTTTTTTCCGTCTCTCGACAAGCGCGTGTGCGACATGCAGAGTCTCGCGAAGAAAGCAGTTCTCGGTCTAGCTTTAGTGCCCACAAGAAAACAGCTGTAGCGACCACACAAAGGCAGCGGAACCCCCCTCCTGGTAACAGGAGCCTCTGCGGCCAAAAGCCACGTGGATAAGATCCACCTTTGTGTGCGGTGCAACCCCAGCACCCTGTTTTCTTGGTGACACTCTAGTGAACCCCTGAATGGCGATCTTAAGCGCCTCTGTAGGGAAGCCAGGAATGTCCAGGAGGTACCCCTTCCGCTCGGAAGGGATCTGACCTGGAGACACATCACATGTGCTTTACACCTGTGCTTGTG
TCCGGACTGCCCGCCCCATCGTTTTTTTATACCCGCGAAAAATGAAATTTAACCAGGAGTGCCGCATATGGCTGGAACGGCGGGGCGTTCCGGGCGTCGCCCCAAGCCAACGGCGCGCAAGGCGCTGGCCGGAAACCCCGGCAAGCGAGCCCTGAATAAAGATGAACCTGTTTTTACGCCCATCAAAGGTGTTGAGCCACCGGAGTGGTTCGCTGAAGAAGATCTCCCTCTCGCTACGATCATGTGGCAACTGACAACTAAAGAACTCTGCGGTCAGGGCCTGCTGTGCGTGACTGACCTCGCGGTGCTTGAGCGGTGGTGCGTGGCCTACGAGTTCTGGCGGCGTGCCGTGAAAAATATTGCCAGACAGGGCAACACCATCACCGGTGCAATGGGCGGTATGGTCAAAAATCCGGAGCTGACCGCCAAAAAAGAACAGGAGTCCGAGATGAGCAGTACGGGGGCAATGCTCGGACTCGACCCCAGCAGCCGCCAGCGTCTGATTGGCCTGGCGGGGAAGAAGAAAGCCACTAACCCGTTTCTGAAAATCATCGAATCATGAGCCGGAAATCTTACCCCAACGTAAATGCTGCCAATCAGTATGCCCGTGATGTCGTGCGCGGAAAGATTGTGGCCTGCCAGTTTGTGATTCAGGCCTGCCAGCGCCATCTTGATGACCTGATGGCGGAAAAAAGTAAGTCGTTTCGTTACCGCTTCGACAAGGACCTGGCTGAACGGGTCGCGAAATTTATTCAGCTGTTGCCACACACCAAGGGGGAGTGGGCATTCAAGAGGATGCCCATCACGCTGGAACCGTGGCAGCTCTTTGTGATCTGCTGTGCGTTTGGCTGGGTCAATAAAGGCTCCCGGCTGCGCCGCTTCAGGGAGGTGTATACCGAAATCCCCCGTAAGAACGGCAAATCGGCAATCTCTGCCGGTGTTGCCCTGTATTGTTTTGCCTGTGATAACGAGTTCGGCGCGGAAGTGTATTCCGGTGCCA
GAAAACCAACCCAACACCAAACCAACTCACTCACACCTATCCAACTCAGAAGGGAGCTACCGTTACCGGTATATATTCTGTGGGATGGCCCGTGTGCGTGAAGTTTTCTCATCGATCACTGACTCATCTCTTAAAGCCGTAATTCAGGAGGAGGCCTATAAGACCATCCAAACTCAATTACAACTCGCGGCCACAATCAACCCATACTCACAACCCACCGACGCTGCTGATGTTTTAGAGAACTTAGGAATCATCACTAACCCATTGGCCATTGAAGCCCATACCCATGGGGCGGCAAAGGCCATTGAAAATGACATGTATAACATAGTTGCTAATTATCTGCCCAAGGGGAATCCAGTCACATTCTACTACATGAAGAAAGGCAAGCTCGGAAAATTTAGGAGAGGCCCACACCAGAATGATCGTTTTGTCAACTCCCATTTTGAGCCCAAGGACATAGCCCGCTACCCAGAGGAAACGGTTGTGGAACACCTTGAGTCCACTCCCTGCACTACGAAGCTGGATTTCATGGGCGACACTCTCCACTTCTGGACGCCAAAGCAACTACTAACTCTCTTCAACTTTAGTCCCAAACTAACCACTCTCTACGCTACTATAGTCTTGCCTATAGAGGCTACACATAGACTACCCTCTCTACACCCCGCCATATATACTCTGAAGTACTTCGGGGACTTCTTTATGTACATCCCTGGTGGACACGCAGGCGCCTCCTACACCCATCACCAGAAACAACTAGCATGGCTTTTTGCCGGTCAAGTGTCTGGCCTAGGCATTAAGCTCACCATACAGATTCTGGAGAGCAAGGGTGCAAATCACCTGCTCATAATTCAAAGGGGTGATCTGCTCACTCCTCCCCTGAGGACTTTCGGCTCTGACTCCCCCTATGTGCAAATCCCACCTATCTTCCTCCCCAAAGACCATAATATGTCCCAGCCCATCCCCACGGTGTTTGCAATGAAAATGTTCATGTATACCAAGT
GAAACCTCGCTCTATAAACAGATTAATTGATTGGAAGAAAACAAGATCGTAAGACTACCAACAATACAAAGAGGTTTGGATGGCTGTTCATGTGGAAAATTTAAGTGATTTGGCAAAGACAAATGATGGAGTAGCAGTATCATTGAACCGTTATACTGATTGGAAATGCAGGTCTGGAGTTTCTGAAGCTCCTCTTATACCTGCCAGTATGATGAGTAAGATCACTGACTACGCTAAAACTACTGCTAAAGGAAACAGTGTTGCGCTTAATTACACCCACGTAGTTCTTTCGCTAGCACCGACAATTGGTGTGGCAATTCCAGGACACGTCACCGTAGAATTGATAAATCCAAACGTGGAAGGACCGTTTCAAGTTATGTCAGGTCAGACCTTGTCGTGGTCGCCAGGAGCTGGAAAGCCCTGCCTGATGATATTCTCAGTCCACCACCAACTCAACTCGGATCACGAGCCTTTTAGGGTGCGAATCACGAATACCGGAATCCCAACGAAGAAATCGTATGCAAGATGCCATGCGTATTGGGGGTTTGACGTGGGAACTCGACACCGCTATTACAAGTCAGAACCAGCGCGTCTGATTGAGTTGGAAGTAGGTTATCAGCGGACGTTACTGTCGAGCATCAAGGCAGTGGAAGCCTACGTGCAGTTTACCTTTGACACAAGCAGGATGGAGAAGAATCCTCAACTGTGCACCAAATCCAATGTGAACATCATCCCTCCCAAAGCAGAGACAGGTTCAATCAGAGGTATCGCCCCGCCTCTCAGTGTTGTACCAAACCAAGGACGAGAGTCCAAGGTGTTGAAACAGAAAGGAGGAACTGGCAGCAAAACCACGAAGCTGCCTTCGTTGGAACCTTCTTCCGGTTCCAGTTCCGGCTTGAGTATGAGCCGAAGATCTCACAGAAATGTTCTGAACTCATCTATTCCGATTAAACGTAACCAAGATGGCAATTGGTTAGGTGACCACCTATCTGACAAGGGC
AAAACAGCACAGAGCAATAAGACACAATCCAGAACGATTTAAACCAAAAAAATCATTCTGCAATGTCTCTTACTTTTCGCTCTCCTGCTGAAGAGGCACTATCCTCCTTCTCATCCGTCGAACAATCCCAAATTACGCGCAAAGCTCTTGCCACGTTCATAAGCATTGAAGAGAGGGAACACACTTTCTTTAATTATGCTGTCAAGATACATGCCAAGGAACGTTTGACGAATGCAGGGATATACCTCTCCCCTGTTTCACCAGTACCACATTCACATCCAGTATGTAAGGTATTAGAGAATTATCTTCTGTACAAAGTTCTCCCAAGTATTATAGATAATAGTTTCTTCTTTGTTGGTATAAAGGATAATAAGTTTGCAGCTTTTAAAACTAGAGAACCAAAGCTAGATATAGTCACCTGTATTAATAGATTTGTCACAAGTCATGATAAGAATAGGTACTTTGGTTGGAGATCGGCGAAATGTAGTGTGTCTGAATTTAGCACTACAGTGGATAAGTCGCCATGTTTAAAGGATTTAGTTCCCCAAGTGCTAAGCCAACGTGCTAGAAATATATTTCTGCACGATGAGATTCACTATTGGAGTCGTAGGGAACTCATTACTTTCTTAGAGGTAGCCAAGCCAGAGAGGGTCATAGCCACACTTGTGTTTCCACCAGAGATATTGGCGGGTTCCAAGGTGAGCTTAAATAGATGGTGTTATGAGTATGAGATTAGGGAGTGCGGTAGAAATAGTGCTAATGGAGTGTTTAATTTTAGGGCAGCATTTCGTGGCGATAGTGGGAAAACCCTTTTCTTTTATCCAGATGGAGTAAGAGCTGAGGGGTATGAACAGCCACTTGATTCAGGCTATCTGCTCAAGACTAGGAGAATAGTGTGCAATGATGGTACCGTCTATAGTGTAGATATTGTATGCTTTAAGTTTGCACACCACCTTATAAGTATAACTAGGGGTAGTTTCGTCGGCAGGTCATCTAGATC
TTGAAAATTCTCGCACAAGGTTCCCGTCACTTTCAAAACTCTCTTTTCTTTTATAATTGCTTACCAAATTTGATTTTGTTTTGTTTCGACTTGTGCAAAGATGGGCTTTACTTGCCCAAACTCTGATTGTCTCTACTCGCGTAGCGAGTGGAGCAATCGCGCCCTCCGCGAGGAGGGTCTTTCTTTTAGCATGCGTTGTCCTGGCGCATGCTGCGGAGCAATGTTGGTCCGCAAGCAACAGGAACCCGAAGCTGTGGATCAGCGCCACAGCCCCGAAAGAGTGCGGATAGCGCCGCACCAAAATGTTTGTGCTGGCTTGCCAGGAGTGGGGCCTTCTAAGTGCCCCAAACATTCCCAGGTGCCTCTGGCACCAAAATCCAAATCTGTGCCTGCAAGGGCCACAGTTTCTGCTTCTCCTCTCAAGAAGCAGCACTGTGACGTTGTAGTCACTGTTGGCCCACCGGCCGACTTGGAGCTGGTTTATCCAGCTCTTGTTTCTAAGGGGTCTGCCAACCCCCCTAAGGTTGGAAAGAAGAGCTTCAATGAAGCTCTTCTTGAAAAGCGTGCAGCCTATCAGGTTCGCACTGCCGTTCCACCTCCTGGTCCAATCCGGGTGGTGAAGACCGCTGCCACCCCGGTCAAGGTGGAGAAGGTGAGGTTTCCTAAGGGAGCTGTTGCCTTCAACGGTGCCAATTTTATTGACGCCAAGGGCTACGTGGTCCTGAGCGCTGGTGCGCTCAAAATTTTGCGCGGGGTTCAAAAACTCCGGCGGCAACAGGCGCGATCTGCGCGTCGCATGGCTGCCTGCCGCCGTGTGCGGCTGGCAGTTTTTGCTGCTAGGCTGCCTTCGCTTTTGAGGAAGGCAGATGAAGCCACATCTGGTGGTTTCAAATACGTAGATCTAAACGCACCGAGGGTGGTGCGGAAGGCCGAAAAGCGGCCGAAGAAGAAACCCGCCAAGAAGGCGGTCAGGCCTGCCTCCCCTGTTGAGGAGGAAATT
GTTATCATAACCACACACTGAAATTAAACTTGCCCGTTGGGTTTTCAGTGCGATAACGAGATCAAAGCCTTATCTTTAAACTTGCCCTTTGGGTAGATAAGTGAGCTAATATGGCGTCTAGTGGAAATAATACCACGGACACAAGGCCAAGCACCAGTTTCCAAGTGGACCATCAAGCTCTTAAGGAGCTTGCTAAAGTGGTCCACGATGCCAAACTTGAAAGTTTGATGGAACTTGAAACCAAATGCTGCTACGCTAGAATTATGAAGAATTCTAGTGATATGCAATGCCTGGATTTTCGATCGATCCAAACGCGATCCTTTCTTTCCAAGATAAAGTTATCCTTGAATAAAAAGGAGGATATATTTGTGGATCATGCAATCATATATGCACTTTATGTGCCGATGGTTTTGCCTACTACGTCAGCCTTAGCAAGCGTTAAGTTATTAAACTTAGCGACTGCTGAGAGCATTGATATAGAAGATGACATGAACGCCGCACGTGCTTCGTTATTTATAACGAGGTGGCCCCGCTCGATTCATAAGGATCAAGACGGAGTGCACATAGTGTTGCGTTGCAATGCCCCAGATTTGAAACCAGACACCGCTATTGGAGTGTGGTATTTTCTTTGGGATGATTCTATTTCTTTCTCTAAGCAAAGATATGAGAAAGTAATGCCAACTTTAAAATTTCCAATAGAGGAAACTGATGCCACAAAAATTGTGAAGAATAAGAAAATGATTCAGAGTCTATGTAACCGCCATATTAAGGCGGGTTTGCAGGGATCTGATGTGCGTCCGGAATCATTATGTGTGGATTCCACTAAACCGTACAAACCATTGACGGTTATGCAAGGTGCGGGTAAAGACATGCCGATAAAAGTTGTCGAAGAGAAAGACCATAAAGAGGTCGAAGTAAAAACGGTCCCTGGCGAAGCCAGGGCTTAAATTCGTTTTCTTTATTATCTTTCTGGTCTTGGTTATACTCATGTCGAATGCTT
AAGTTTTTTCCTGCCGACCCACGTATCAAAAGGAACAATGATCGTACGAACCGTTTGTCGAGCAAAAGAGAAATGCCTAGAAAAATACAAGAACATACTAAAATACAAAGAACAACTAGCAAAACAAGATCAAAAAGAAAACGAAACTACCTCAAATAATAAAGACACATCATCTTCAGTCCCAAAACCCTCAAATTTTAGAAAGACAAAAGTGCAGAATCAATACAACCGCGTTTTTTCAATAGACGAGAAAGTTGCTGAGTATGAAAAAATTCTTAATGATAAAGTTAACATGATTGATGCCATTTTCAATAAAGCAGAAAAGATCCGGGATTTATTCATCGGAACAGAACCTTTGACTAAAGAACTAATAAAAAACGAATTGCAATATGGAGCTATTGTTTTAAATAGAGCGAGCGATTTAATTTTGGCTTTTGCCGATAACAACGAGCCACGTGAACCCGAATTTGTGCTTAATACAGATATGATTGTTAATGATTTAAAGCCATTGCTACATCCTACCAGAATATTTGATTATTCTAGTTTTGGATTTGATGACGTAAACAAGTTAGCTATTAATCCTAAAATAAGATATTTGCCTAATTGGAGCATTAATTATATCCGCAAATGCATACAGTCATTTTTCACTTCAAACAGTAATATCGAAGTTCAAAATCTTCATAATTACAGCAATCATTATGATAACAGAATTTACGAACATGCAATGCCTAATGACGTTAAATTACAAATTTTAATTGGATTGGACAAAATGTTTAACAAGTTAAGTATCCAACACAGATTTGGTACATTTGAAACACAAATCTTAAGTTGTTTTTTTATGAAGCAAAAGATCTGCGAGTATGAAGCCTATATGCATTTACCTGATTGTGTCAATAAAAGCAAAAAATTGAAGAAAGGTACCGAAACAGTATGTTGGCAATATTTAGCTGAAATTATCAAACATTACGAAGGAATACCATTTTATCATCACACTCATAGT
TATAAGAGTGATTGGCGTCCGTACGTACCCTCTCTACTCTAAAACTCTTGTAGTTTAAATCTAATCTAATCTAAACTTTATAAACGGCACTTCCTGCGTGTCCATGCCCGTGGGCCTGGTCTTGTCATAGTGCTGACATTTGTGGTTCCTTGACTTTCGTTCTCTGCCAGTGACGTGTCCATTCGGCGCCAGCAGCCCACCCATAGGTTGCATAATGGCAAAGATGGGCAAATACGGTCTCGGCTTCAAATGGGCCCCAGAATTTCCATGGATGCTTCCGAACGCATCGGAGAAGTTGGGTAACCCTGAGAGGTCAGAGGAGGATGGGTTTTGCCCCTCTGCTGCGCAAGAACCGAAAGTTAAAGGAAAAACTTTGGTTAATCACGTGAGGGTGGATTGTAGCCGGCTTCCAGCCTTGGAGTGCTGTGTTCAGTCCGCCATAATCCGTGATATTTTTGTTGACGAGGATCCCCAGAAGGTGGAGGCCTCGACTATGATGGCATTGCAGTTCGGTAGTGCTGTCTTGGTCAAGCCATCCAAGCGCTTGTCTGTTCAGGCATGGGCTAAGTTGGGTGTGCTGCCTAAAACTCCGGCCATGGGGTTGTTCAAGCGCTTCTGCCTGTGTAACACCAGGGAGTGCGTTTGTGACGCCCACGTGGCCTTTCAACTTTTTACGGTCCAGCCCGATGGTGTATGCCTGGGTAACGGCCGTTTTATAGGCTGGTTCGTTCCAGTCACAGCCATACCGGAGTATGCGAAGCAGTGGTTGCAACCCTGGTCCATCCTTCTTCGTAAGGGTGGTAACAAAGGGTCTGTGACATCCGGCCATTTCCGCCGCGCTGTTACCATGCCTGTGTATGACTTTAATGTAGAGGATGCTTGTGAGGAGGTTCATCTTAACCCGAGGGGTAAGTACTCCTGCAAGGCGTATGCTCTTCTTAGGGGCTATCGCGGTGTTAAGCCCATCCTGTTTGTGGACCAGTATGGTTGCGACTATACT
GCGCCAGTCCTCCGACAGACTGAGTCGCCCGGGTACCCGTGTATCCAATAAATCCTCTTGCTGTTGCATCCGACTTGTGGTCTCGCTGTTCCTTGGGAGGGTCTCCTCAGAGTGATTGACTACCCGTCTCGGGGGTCTTTCATTTGGGGGCTCGTCCGGGATCTGGAGACCCTTGCCCAGGGACCACCGACCCACCACCGGGAGGTAAGCTGGCCAGCAATTGATCTGTGTCTGTCCATTGTCCCGTGTTTTTGATTGATTTTATGCGCCTGCGTCTGAACTAGTTGGCCGACTAGCTCTGTATCTGGCGGACCCGTGGTGGAACTGACGAGTTCGAGACACCCGGCCGCAACCCTGGGAGACGTCCCAGGGACTTCGGGGGCCATTTTTGTGGCCCGGCCAGAGTCCAACCATCCCGATCGTTTTGGACTCTTTGGTGCACCCCCCTTAGAAGAGGGGTATGTGATTCTGGTAGGGGACGGAAGGCTAAAACGGTTTCCGCCCCCGTCTGAATTTTTGCTTTCGGTTTGGAGCCGAAGCCGCGCCGCGTGTCTTGTCTGCTGCAGCATCGTTCTGTGTTGTCTCTGTTTGACTGTTTTTCTGTATTTGTCTGAAAGCATGGGCCAGACTGTTACCACCCCCTTAAGTTTGACTTTAGACCACTGGAAAGATGTCGAACGGACAGCCCACAACCAGTTGGTGGAGGTCAGAAAAAGGCGCTGGGTTACATTCTGCTCTGCAGAATGGCCAACCTTCAACGTCGGATGGCCACGAGACGGCACTTTTAACCCAGACATTATTACACAGGTTAAGATCAAGGTCTTCTCACCTGGCCCACATGGACATCCGGATCAGGTCCCCTACATCGTGACCTGGGAAGCTTTAGCAGTAGACCCCCCTCCCTGGGTCAAACCCTTCGTGCACCCTAAGCCTCCCCTCCTTCTTCCCCCTTCAGCCCCCTCTCTCCCTCCTGAACCCCCACTCTCGACCCCGCCTCAAT
CGGGGGGGAGCATGTGGTTTGCGGTTTGAGGTTCGCACTTGTGATTTTTGTTCAGTTCAGTGTGGTAATTGTTTTTTGTTCTTGTGTGTGTTTTTATCTGTTTGTTTTTGTGTTTTTCTGTTTAGTTCTGTTCTTGTTCTGTTTTTGAATTTATTTCTGGACCTAAAGTGTTTTAATTGTTTTTTGTTCTTGTGTGTGTTTTTATCTGTTCTGTTCAGTTAAGTTCAGTTTTGTTTCTGTTCTGTTTTGTTTTTGAATTTTGGCTAACTGCAGCCGTGATAAAAATTCAAGAAAATCCTTTTAAACCTAGAAAGCGGGTATGAAAATGGGGAAAAAAATGAGTGAAGACCTAACTTTTGAAGAAAGGTACCAAAAAGACATAAGAAGAAGAGAGTCATTTTTTTCAGACTTTCACCTAACTGATTACTCAAACTATTTGGGTATGAAAGATACAGATGAACTGCAAACAAAGGGTTATGTGGTATATATTGCAGACGGGTACATTACAGAATACATATTAAGATATTTTGATAAACAGTATGCAGTAATTGATGATTACCTATATTATGTATTAATCGTTAAGTTTATGGGCGGGTTCAAAGTATTTATATATGAGTACAGTTATGGTAAGTTACTAGAGTCAGATTTGTCTGATTATTCAATATTTGAGAAAAGTATAGCAGACATAAACAGTCTAATTTCAAGTTGTTATCATATTGCCCTATCTTTGTCTCACACATTTTTCAATATTACAGAGTACTACACTAAGTATATCTCTAATTTCAAGTGATTTTTTTCTTCTTTCTGTTTGTCTTCTGTTTCTGGTCTGATTCTGTTATTCTGATTGTCTGTTTGTCTGACTTCTGGTAACAGAAAGCCTTATATACTGTTTCTTTGTATATAAAAATAGGGGAAAAAAATGGAAAAGAAAGTAGATAAAAATGAGTTCTTGAATATGGTACTCTTGAAACTAGAAGAAGGTAAGGTTTTTTTAGGTAAA
AGGAGGTGCGGCTCAGTATTACCCGCACCTCCTCCCCCTTACCTTCTCCCCCTGTACGGATGCCTAGTATAAGAGCAACGCACTGGTGTTTTACATTAAATTTCTCAGGATCAATTCCTGAGATTAACTGGACGGCAGACGTACAATATTCAATATGGCAACATGAAAGAGTCGGACACGATCATCTCCAAGGTTATATTCAGATGAATAAACATGTAACTCTGAAGAAAATGAAAGAGCTCCTTCCAGGAGCTCATCTGGAGATGGCTAAAGCTCCAAAGAAAGCTATTGAATACTGTCAAAAGAAAGAATCAGCCATAGCTGGACCATGGGAGTATGGAACATGGATTTCATCAGGAAGTCATAAACGTAAGTTAATGGAAAGATTTGAAGACGGCCCAGAAGAGATGAAGCTTGAAGATCCTGGATTATATAGGCGATGCTTATCGCGAGTTCAGATGAAGAAGATTAGAGAAAGCTGTACATGGAACTTCGATCTTCGTCCATGGCAGGATGAATTGTTGAAGACGATTGAACAGGAACCAGATGACCGTACAATTATTTGGGTGTATGGCCCACATGGAGGAGAAGGTAAAAGCGCGTTTGCGAAATACTTAACCTTGAAGGAAGGTTGGTGGTATACAGCTGGAGGGAAAGCGACAGATATGCTTTACAGCTATTCATTGGACCCCACATGCCACGTATGCATTGATATTCCCAGATGTACAAGAGAAGAATATATTAATTATTCTGTAATTGAACAGATTAAAAATAGAGTTATTATTAATACAAAATATGAACCTTGTACTATTAGAGACGATGGTCATAATGTTCATGTAATTGTATTTTGTAATTTTTTACCTGATGTAACAAGAATCAGTGAAGATAGAATAAAAATAATAAATTGTTGAAATTGTTTTTGTAAACTCCGCGAAGCGGTACTGTTTCGGATTTGAAAAATCTCGCTAAGTCAAATTTAATAAATTTTGAAGTCCGAGGG
CTGGGGCGGGGCTTAGTATTACCCCCGCCCCAGGTTCAGCGGAGTCATCACGTGGATTACACGTGATATTAGTCTATATATAGCTCAAGTTGTAATATTTTATCATTCATTGAATAAAATATGGCTCGGCAAGTTATATGCTGGTGCTTTACATTAAATAATCCTCTCTCTCCTCTTTCTCTTCATGATTCAATGAAGTATCTTGTTTATCAAACTGAACAAGGTGAAGCTGGAAATATTCATTTCCAGGGTTATATTGAAATGAAGAAGCGTACATCTCTTGCTGGTATGAAGAAATTAATTCCAGGTGCTCATTTTGAAAAGAGGAGAGGTACTCAAGGAGAAGCTAGAGCTTATTCAATGAAAGAAGATCCAAGGCTTGAAGGTCCATGGGAGTATGAAGAGTTCGTTCCCACCATTGAAGATAAGCTCAGAGAAGTTATGAATGATATGAAGATTACAGGTAAGAGACCTATTGAGTACATCGAAGAGTGCTGTAACACGTATGATAAATCTGCAAGTACTTTAAGAGAGTTCAGAGGTGAATTGAAGAAGAAGAAGGCTATTTCCAGTTGGGAGTTGCAGAGGAAGCCATGGATGGATGAGGTAGATGCTTTGCTTCAGGAGAGAGATGGAAGACGAATCATTTGGGTTTATGGCCCACAAGGTGGAGAAGGGAAAACCTCTTACGCTAAGCATCTCGTAAAGACGCGTGATGCTTTTTATTCGACAGGTGGAAAGACAGCCGACATTGCTTTTGCTTGGGACCACCAAGAGTTAGTGCTCTTCGACTTTCCACGAAGCTTCGAGGAGTATGTTAATTACGGAGTAATTGAGCAATTAAAGAATGGTATTATTCAATCCGGAAAGTATCAAAGTGTAATTAAATATAGTGATTACGTTGAGGTTATTGTATTTGCTAATTTTACTCCGCGAAGCGGTATGTTTAGTGAGGATAGGATTGTCTATGTATATGCGTGACGTCATGTGATCCCTTGCT
CCCCCCCCCCCCCTTCCCCCTCTGGACTTGTAACTGGTAAGTGATAATCCTTGGAAGCTAGGTACTCGTTACGCAAGTTTTGGATTATCTTGTGCCCAACATTAGTTCTCGGACTTCTGTTGTGTTTAAACACAGAAATTTGATTGCCTGGTTATGAATTCATTGGATTAACCCTCTTGAAAGACCTGCTCTGGCGCGAGCTAAAGCGCAATTGTCACCGGGTATTGCACCAATGGTGGCGACAGGGTACAGAAGAGCAAGTACTCCTGACTGGGCAATGGGACTGCATTGCATATCCCTAGGCACCTATTGAGATTTCTCTGGGGCCCACCAGCATGGAGTTCCTGTATGGGAATGCAGGACTGGACTTGTGCTGCCTGACAGGGTCGCGGCTGGCCGTCTGTACTTTGTATAGTCAGTTGAAACTCACCATGGCATGTTTGAAAATTTTCTCTCTGAAACGCAAAGATAAGAGCCACTCATACTCTCCTCGTGAGATTGAGTTGAAATATAATTCAGATTTTGCTTTTAAACCAAGACCACTGGCACCACTTCTGCGTCTTGAACCATCTGATACCACGACACGTAGAATTGAGTGTGCTGAAGTTGAGTATGATTTATGGTACCCTAATCCTTTGGACCCCGCCTCACTGGTTTGTGATGTTAAGCTTGAAATGTTACGATTTCAAGGAACTGGGACCTCTAGAATGGAAAATGGTAATACCAATAACTCTGGCAACACTGGAGTGATCAATTACAATTTTTACTCCAACTCATACACTGACGCAGTTGATCTATCTGGAGCAATGTCTTCGCAGGAATCAAATGCTGCTGAGAATGCTGCATCAGGGCCTACATCTCTTCTTAAAGCTGGAATTAATGCAGCTGCAAGAATTGGACCTTTGCTTGCCGAGCCAAAATTTGAAGAGTACAAACTGTCTGATAGGGTTGATGTGCTCCAGAAAGGGACTAGTACAATAATATCACAGAATAGTGTAGG
CGAAAATTCTCTTTGTTTTCCTGTGCTTTTAGCAATTCTGCGAAAAAGCAATTGAAAACGTTCCCGAGCTTGTTGCATTATTGCACCCAGCTCAACCACCTTTACTACGGGTTTATTGCATTATTGCAATCAACCTATCCACCCCTATCACCTACCCCAACAACAAATCCAAAATCACATCAACCCTGCCAGTAATTCAACATAATTAGACATAATCAACATTTACTGTTGTGTTGTCGGCGTGGGGCCAAATTATACGACTGTTTGAAGGGCTCATCAAACAGTGAAAGATGCCTTTGAAAGGTAAGCTTACCCTGTCCCCTTATGCCCCCTACTATTATTGTAAGTTAAATTTTGTAGAAAATCAAAAATTAAAAATAAACAAAAAATTTGATAGTTCTAGATTAAATTTTCTTAGGTCGTATTTTAATTTACATAATTGCTCCTTCAAGAGAATGCCAGTCCCCATTCTCAATAAATTCGGTACCGACTTCTACCGCATTAATAAATTCATAGATGAATCTATGAATAGTTTAGTTGGTACCGAATCTCCCAAATCCAAAGTTTTGGAGGAGACCATCACCGGTACAACCTCTTTCGGTGATGGTTACTGTGTGAAGAGGTATTCAAACCCTTTGCTTATAGATGTCTTTATTTGCTTTGGTAGGTACTTTGAGCATTCTTTTGATTTTAAGTTTAGAGTGTTTTTCCAAAAAGTTAAAAATTCAAAAAGAGTTACTAATTTAGTACATTCAGCTTTCGGGAAAAACACCGGTTCTGAGATTACCTGGTGTACCCCTTTCACTTGTTTCACCCGTTTAGACAACCAACAGTTCCAGGCTCAGTGCCTCTTGTTGTCTGTAGTTGAGAAAATAGATGAGTTTGGGGAACTTCTCAACTATTATAAGAACCCCGTGTTTCGGAATCCTGTCAACAGGGTTAGGGCCATGTTATCCAAGAAGTACACCGCCCTTGTCAAGATTTATGAACAGTCTTGCAA
AAATGAAAGACCCCACCCGTAGGTGGCAAGCTAGCTTAAGTAACGCCACTTTGCAAGGCATGGAAAAATACATAACTGAGAATAGAAAAGTTCAGATCAAGGTCAGGAACAAAGAAACAGCTGAATACCAAACAGGATATCTGTGGTAAGCGGTTCCTGCCCCGGCTCAGGGCCAAGAACAGATGAGACAGCTGAGTGATGGGCCAAACAGGATATCTGTGGTAAGCAGTTCCTGCCCCGGCTCGGGGCCAAGAACAGATGGTCCCCAGATGCGGTCCAGCCCTCAGCAGTTTCTAGTGAATCATCAGATGTTTCCAGGGTGCCCCAAGGACCTGAAAATGACCCTGTACCTTATTTGAACTAACCAATCAGTTCGCTTCTCGCTTCTGTTCGCGCGCTTCCGCTCTCCGAGCTCAATAAAAGAGCCCACAACCCCTCACTCGGCGCGCCAGTCTTCCGATAGACTGCGTCGCCCGGGTACCCGTATTCCCAATAAAGCCTCTTGCTGTTTGCATCCGAATCGTGGTCTCGCTGTTCCTTGGGAGGGTCTCCTCTGAGTGATTGACTACCCACGACGGGGGTCTTTCATTTGGGGGCTCGTCCGGGATTTGGAGACCCCTGCCCAGGGACCACCGACCCACCACCGGGAGGTAAGCTGGCCAGCAACTTATCTGTGTCTGTCCGATTGTCTAGTGTCTATGTTTGATGTTATGCGCCTGCGTCTGTACTAGTTAGCTAACATGCTCTGTATCTGGCGGACCCGTGGTGGAACTGACGAGTTCTGAACACCCGGCCGCAACCCTGGGAGACGTCCCAGGGACTTTGGGGGCCGTTTTTGTGGCCCGACCTGAGGAAGGGAGTCGATGTGGAATCCGACCCCGTCAGGATATGTGGTTCTGGTAGGAGACGAGAACCTAAAACAGTTCCCGCCTCCGTCTGAATTTTTGCTTTCGGTTTGGAACCGAAGCCGCGCGTCTTGTCTGCTGCAGCATCGTTCTGT
GAGCTCTTCTCACAGACTTGGCTGCGTCCAGGGTGAGATTGAGACTCTCCAGCTTGGGTAAGATTTTGATATGTATTTTGCTTGAATATTATTTGCCTTGCTCAAAATTAAATAAATTGGCTTTTCTTTCACTCAATTGAAGCTTCATATAATTATATTATTGTCTGAAGCCAGAACTCACATGAGTGGTGTTTCTCTATTCTTGGGGAAAAGTGTTCTTCTATTTGAAAGTGTTAGAGCTACTAAGTGAAGAACTAATCTATCCCAGGTATAGGCCACGACAGTTGGCGCCCAACGTGGGGCTCGATTGAGTGAAATTTAAATTAAGCTGAGGAGAATAATCCCTAGGGACCTTACCTTACTGAGGAAGGATGGCTCGAGAATTAAATCCTCTCCAATTACAGCAACTGTATATAAATAATGGCTTACAACCTAATCCAGGACATGGAGATATTATTGCTGTCAGATTTACAGGAGGACCTTGGGGTCCAGGTGATAGATGGGCTAGAGTGACAATACGATTACAAGATAACACAGGACAACCTTTACAGGTTCCTGGATATGATTTGGAACCTGGGATAATAAATTTGAGAGAGGATATCTTGATAGCAGGGCCATATAATTTAATAAGAACTGCCTTTTTGGACTTAGAGCCTGCCAGAGGACCTGAAAGGCATGGTCCCTTTGGAGATGGCAGATTACAGCCTGGAGATGGTTTATCTGAAGGATTTCAACCTATCACTGATGAAGAAATACAAGCAGAAGTAGGAACTATTGGTGCTGCTAGAAATGAGATAAGATTATTACGAGAAGCTTTACAGAGATTACAAGCTGGAGGTGTGGGTAGACCTATACCAGGAGCAGTTTTACAACCACAACCAGTAATAGGGCCGGTAATACCAATTAATCATCTTAGGTCGGTTATTGGCAATACTCCACCAAATCCACGAGATGTCGCCCTATGGCTTGGAAGATCTACAGCCGCTATTGAAGGAGTATT
ACCGGATGGCCGCGCGATTTTTTTTAGTGGTGGGTCCAGAACGCACGACGATGCAGACTCAAAGCTTAGATAACGCTTCTTTGGCTATAAGTACTTGCGCACTAAGTTTAAATTCAAAACATGTGGGATCCACTAGTAAACGAGTTCCCGGATACGGTTCACGGGTTTCGTTGTATGCTATCTGTAAAATATTTGCAACTTTTGTCGCAGGATTATTCTCCAGATACTCTTGGGTACGAGTTAATACGGGATTTAATTTGTATTTTACGCTCCCGTAATTATGTCGAAGCGAGCTGCCGATATCGTCATTTCTACGCCCGCGTCGAAAGTACGCCGGCGTCTGAACTTCGGCAGCCCATACACCAGCCGTGCTGCTGCCCCCATTGTCCGCGTCACAAAACAACAGGCATGGACAAACAGGCCTATGAACAGGAAACCCAGAATGTACCGGATGTACAGAAGTCCGGATGTTCCAAGGGGATGTGAGGGTCCCTGTAAGGTACAGTCGTTTGAATCTCGACACGATGTCGTTCATATTGGTAAGGTAATGTGTATTTCGGATGTTACGCGTGGAGTCGGTTTGACCCATCGTATAGGTAAGCGTTTTTGTGTCAAGTCAGTTTATGTTTTAGGTAAGATATGGATGGACGAGAACATCAAGACCAAGAACCATACGAATTCGGTGATGTTTTTCCTTGTTCGTGATCGACGACCGGTAGATAAACCACAAGATTTTGGTGAAGTATTTAATATGTTTGATAACGAGCCTAGTACGGCGACCGTGAAGAACATGCATAGGGATCGATACCAGGTGTTGAGGAAATGGCATGCAACCGTTACTGGTGGACAATATGCGAGTAAGGAGCAGGCTTTGGTCAAGAAGTTTGTTAGGGTTAACAACTACGTTGTTTACAACCAGCAGGAAGCAGGAAAATACGAGAATCACACCGAGAATGCATTGATGCTTTATATGGCTTGTACCCATGCTAGCAATCCTGTT
TAGTAGTAGACTCCCTAAAGAGCTACTAGAACAACGATGGCAACTATGGAGGAATTACAGAGGGAAATCAATGCCCATGAGGGTCAATTAGTGATAGCCAGGCAGAAGGTGAGGGATGCAGAAAAACAGTATGAAAAGGATCCAGATGAGTTGAACAAGAGAACATTAACTGACCGAGAGGGCGTTGCAGTATCTATCCAGGCAAAAATTGATGAGTTAAAAAGGCAACTGGCAGATAGGATTGCAACTGGGAAAAACCTTGGGAAGGAACAAGATCCAACAGGGGTGGAGCCTGGAGACCATCTGAAAGAGAGGTCAATGCTCAGTTATGGTAATGTGCTGGATTTAAACCATTTGGATATTGATGAACCTACAGGACAGACAGCAGACTGGCTGAGCATCATCGTCTATCTTACATCCTTTGTCGTCCCGATACTTCTGAAAGCTCTGTATATGTTGACAACAAGGGGGAGGCAAACTACCAAGGATAATAAAGGGACCCGGATTCGATTTAAGGATGATAGCTCGTTCGAGGATGTTAACGGTATCCGGAAACCAAAACATCTTTACGTGTCCTTGCCAAATGCACAGTCAAGCATGAAGGCAGAAGAGATTACACCTGGTAGATATAGAACAGCAGTCTGTGGGCTCTACCCTGCACAGATTAAGGCACGGCAGATGATCAGTCCAGTTATGAGTGTAATTGGTTTTCTAGCATTAGCAAAGGACTGGAGTGATCGTATCGAACAATGGTTAATTGAACCTTGCAAGCTTCTTCCAGATACAGCAGCAGTTAGCCTCCTTGGTGGTCCTGCAACAAACAGGGACTACTTACGGCAGCGGCAAGTGGCATTAGGCAATATGGAGACAAAGGAGTCAAAGGCTATACGCCAGCATGCAGAAGCAGCTGGCTGTAGCATGATTGAAGATATTGAGTCACCATCATCAATATGGGTTTTTGCTGGAGCACCAGACCGTTGTCCACCAACATGTTTGTTTA
GTTTTATCACGACATGGCGACCGTATATGGCATTCAACTCACTAACAGATTGAACACCGCGACTGTCCGACGTCCGCTTAGGCTACGTCGATATGATTCCTGCATTACTACTTTTACAACCCCGAATGGCATTTCCCAACTCTATAGAGCATTAGATTTCCAACCTACATCATTCCAGGCCTCCATCCTTCAAACGTTTCCTCCCCTCAACGCCTGGAGCCCTTCACCACAGTTCGTTCCTGATGACCTGAGTCTCTCCCAGTGGAAGGAATGGATCACCGAGCGCATGCGGGCACTTGCAACCGTTCTGCAACGAGCTCATCCCCTCGTGGCTAACGCTGGTCGTGAAGTCAATCCCATCACTATCGGCTTGATCACGTCTTCGTTCCTCAACCAGCGGCCGATCGATGGCTATCTCCCGTTCCTATTTCTAGCTCGGAACGCCCGTGATCCGATTGCCCCTCTTGTCACGGTTGACATCACGTTCTCTGATGATACCTACGTCTCTCGGCACGTGTTATACACACCCGCTGGCCTCAAGTACCTAACGCTGTCGTCGTACGACCCGACGAAGCCCTCTTCAATCTGCACTTTCGGTAAGCACATACCACTCTACGCTACGGCTGCTTTCTATCCCGATGAGACGGCGCGTCTGACTATCTTGCATCGCTATAATGGAGGGCCGCCATTGATCGAGCATTTCGACCAACCCACCTATGGTCCCCACGTCCTGATTCCCGCGTTAGGGTCACCCGAGGGCTATGACACGCATCTCAACATTTGCCGACTGTTGTTAGCAGAGGGTCTCCTCGACTCGTTTAGACTGAATGCTTCAGCAGGTCCATCGACCGCCGTCGCTCGTATCGACCAGACCTATCACGTCGTCATGAATGGTTCACCCGATGATCACACGCAGCTGGCCACCCGCTTGTCGAATTTGTCTTTATTAGCGGTTCAGGGCTGCCAGATGACCGTTCAAGTTGCGGATCATCCGACGATG
GCGCCAGTCCTCCGATAGACTGAGTCGCCCGGGTACCCGTGTATCCAATAAATCCTCTTGCTGTTGCATCCGACTCGTGGTCTCGCTGTTCCTTGGGAGGGTCTCCTCAGAGTGATTGACTACCCGTCTCGGGGGTCTTTCATTTGGGGGCTCGTCCGGGATCTGGAGACCCCTGCCCAGGGACCACCGACCCACCACCGGGAGGTAAGCTGGCCAGCAATTGTTCTGTGTCTGTCCATTGTCCTGTGTCTTTGATTGATTTTATGCGCCTGTGTCTGTACTAGTTGGCCGACTAGATTGGTATCTGGCGGATCCGTGGTGGAACTGACGAGTTCGAGACACCCGGCCGCAACCCTGGGAGACGTCCCAGGGACTTCGGGGGCCATTTTTGTGGCCCGGCCAGAGTCCAACCATCCCGATCGTTTTGGACTCTTTGGTGCACCCCCCTTAGAGGAGGGGTATGTGGTTCTGGTAGGAGACAGAGGGCTAAAACGGTTTCCGCCCCCGTCTGAGTTTTTGCTTTCGGTTTGGAACCGAAGCCGCGCCGCGCGTCTTGTCTGCTGCAGCATCGTTCTGTGTTGTCTCTGTTTGACTGTTTTTCTGTATTTGTCTGAAAACATGGGCCAGGCTGTTACCACCCCCTTAAGTTTGACTTTAGACCACTGGAAGGATGTCGAACGGACAGCCCACAACCTGTCGGTAGAGGTTAGAAAAAGGCGCTGGGTTACATTCTGCTCTGCAGAATGGCCAACCTTCAACGTCGGATGGCCACGAGACGGCACTTTTAACCCAGACATTATTACACAGGTTAAGATCAAGGTCTTCTCACCTGGCCCACATGGACATCCGGATCAGGTCCCCTACATCGTGACCTGGGAAGCTATAGCAGTAGACCCCCCTCCCTGGGTCAGACCCTTCGTGCACCCTAAACCTCCCCTCTCTCTTCCCCCTTCAGCCCCCTCTCTCCCACCTGAACCCCCACTCTCGACCCCGCCCCAGT
ACCGGATGGCCGCTTTCTTAGTGGTGGGCCCTCGACCAATAGAATTGCGCGCTCATCGCTTAGTTATCGCGTGGTCCCCTATTTAATACTTCCTCGCGAAGTTTTGCTTCAAAAATGTGGGATCCACTTCTGAACGAGTTCCCTGATACCGTACATGGTTTCAGGTGTATGCTCGCTGTAAAATACTTGCAGTTGGTAGAATCTACGTATTCACCAGATACACTCGGATACGATCTTATTCGAGATTTAATTTCTGTCTTACGTGCAAGGAATTATGTCGAAGCGACCAGCAGATATTGTCATTTCCACACCCGCTTCGAAGGTACGCCGCCGTCTCAACTTCGACAGCCCTTACAGCAGCCGTGCTGCTGCCCCCACTGTCCTCGTCACAAACACAAGGAGAACATGGGTCAACCGGCCCATGTACCGGAAGCCCAGAATTTACAGAATGTACAGAAGCCCTGATGTCCCTCGTGGGTGTGAAGGCCCATGTAAGGTCCAATCTTATGAACAGCGTCATGATATAGCCCATGTAGGTAAGGTCCTTTGTGTCTCTGATGTCACTCGTGGTAATGGGCTTACCCATCGTGTGGGCAAGAGGTTTTGTGTTAAGTCCGTTTATGTATTGGGTAAGATCTGGATGGATGAAAACATCAAGACTAAGAATCACACTAATACCGTCATGTTCTTCTTAGTGCGTGATAGAAGACCGTTTGGTACTCCCCAGGATTTTGGTCAGGTGTTTAACATGTATGATAACGAGCCCAGTACCGCTACTGTGAAGAATGACAACAGAGATAGGTTTCAAGTTCTTCGCCGTTTTCAAGCTACGGTGACTGGTGGTCAATATGCAAGCAAGGAGCAGGCTCTAGTTAGGAAGTTTATGAAGATTAACAACCATGTTACTTACAATCATCAGGAAGCTGCGAAATATGAAAATCATACTGAGGAATGCTTGTTGTTGTATATGGCATGTACCCATGCCTCGAATCCAGTGTAT
CATCATCAATAATATACCTTATTTTGGATTGAAGCCAATATGATAATGAGGGGGTGGAGTTTGTGACGTGGCGCGGGGCGTGGGAACGGGGCGGGTGACGTAGTAGTGTGGCGGAAGTGTGATGTTGCAAGTGTGGCGGAACACATGTAAGCGACGGATGTGGCAAAAGTGACGTTTTTGGTGTGCGCCGGTGTACACAGGAAGTGACAATTTTCGCGCGGTTTTAGGCGGATGTTGTAGTAAATTTGGGCGTAACCGAGTAAGATTTGGCCATTTTCGCGGGAAAACTGAATAAGAGGAAGTGAAATCTGAATAATTTTGTGTTACTCATAGCGCGTAATATTTGTCTAGGGCCGCGGGGACTTTGACCGTTTACGTGGAGACTCGCCCAGGTGTTTTTCTCAGGTGTTTTCCGCGTTCCGGGTCAAAGTTGGCGTTTTATTATTATAGTCAGCTGACGTGTAGTGTATTTATACCCGGTGAGTTCCTCAAGAGGCCACTCTTGAGTGCCAGCGAGTAGAGTTTTCTCCTCCGAGCCGCTCCGACACCGGGACTGAAAATGAGACATATTATCTGCCACGGAGGTGTTATTACCGAAGAAATGGCCGCCAGTCTTTTGGACCAGCTGATCGAAGAGGTACTGGCTGATAATCTTCCACCTCCTAGCCATTTTGAACCACCTACCCTTCACGAACTGTATGATTTAGACGTGACGGCCCCCGAAGATCCCAACGAGGAGGCGGTTTCGCAGATTTTTCCCGACTCTGTAATGTTGGCGGTGCAGGAAGGGATTGACTTACTCACTTTTCCGCCGGCGCCCGGTTCTCCGGAGCCGCCTCACCTTTCCCGGCAGCCCGAGCAGCCGGAGCAGAGAGCCTTGGGTCCGGTTTCTATGCCAAACCTTGTACCGGAGGTGATCGATCTTACCTGCCACGAGGCTGGCTTTCCACCCAGTGACGACGAGGATGAAGAGGGTGAGGAGTTTGTGTTAGATTATGTG
GGGCGGCGACCTCGCGGGTTTTCGCTATTTATGAAAATTTTCCGGTTTAAGGCGTTTCCGTTCTTCTTCGTCATAACTTAATGTTTTTATTTAAAATACCCTCTGAAAAGAAAGGAAACGACAGGTGCTGAAAGCGAGGCTTTTTGGCCTCTGTCGTTTCCTTTCTCTGTTTTTGTCCGTGGAATGAACAATGGAAGTCAACAAAAAGCAGCTGGCTGACATTTTCGGTGCGAGTATCCGTACCATTCAGAACTGGCAGGAACAGGGAATGCCCGTTCTGCGAGGCGGTGGCAAGGGTAATGAGGTGCTTTATGACTCTGCCGCCGTCATAAAATGGTATGCCGAAAGGGATGCTGAAATTGAGAACGAAAAGCTGCGCCGGGAGGTTGAAGAACTGCGGCAGGCCAGCGAGGCAGATCTCCAGCCAGGAACTATTGAGTACGAACGCCATCGACTTACGCGTGCGCAGGCCGACGCACAGGAACTGAAGAATGCCAGAGACTCCGCTGAAGTGGTGGAAACCGCATTCTGTACTTTCGTGCTGTCGCGGATCGCAGGTGAAATTGCCAGTATTCTCGACGGGCTCCCCCTGTCGGTGCAGCGGCGTTTTCCGGAACTGGAAAACCGACATGTTGATTTCCTGAAACGGGATATCATCAAAGCCATGAACAAAGCAGCCGCGCTGGATGAACTGATACCGGGGTTGCTGAGTGAATATATCGAACAGTCAGGTTAACAGGCTGCGGCATTTTGTCCGCGCCGGGCTTCGCTCACTGTTCAGGCCGGAGCCACAGACCGCCGTTGAATGGGCGGATGCTAATTACTATCTCCCGAAAGAATCCGCATACCAGGAAGGGCGCTGGGAAACACTGCCCTTTCAGCGGGCCATCATGAATGCGATGGGCAGCGACTACATCCGTGAGGTGAATGTGGTGAAGTCTGCCCGTGTCGGTTATTCCAAAATGCTGCTGGGTGTTTATGCCTACTTTATAGAGCATAA
ACCAGCGCACTTCGGCAGCGGCAGCACCTCGGCAGCGTCAGTGAAAATGCCAAGCAAGAAAAGCGGCCCGCAACCCCATAAGAGGTGGGTGTTCACCCTTAATAATCCTTCCGAGGAGGAGAAAAACAAAATACGGGAGCTTCCAATCTCCCTTTTTGATTATTTTGTTTGCGGAGAGGAAGGTTTGGAAGAGGGTAGAACTCCTCACCTCCAGGGGTTTGCGAATTTTGCTAAGAAGCAGACTTTTAACAAGGTGAAGTGGTATTTTGGTGCCCGCTGCCACATCGAGAAAGCGAAAGGAACCGACCAGCAGAATAAAGAATACTGCAGTAAAGAAGGCCACATACTTATCGAGTGTGGAGCTCCGCGGAACCAGGGGAAGCGCAGCGACCTGTCTACTGCTGTGAGTACCCTTTTGGAGACGGGGTCTTTGGTGACTGTAGCCGAGCAGTTCCCTGTAACGTATGTGAGAAATTTCCGCGGGTTGGCTGAGCTTTTGAAAGTGAGCGGGAAGATGCAGCAGCGTGATTGGAAGACAGCTGTACACGTCATAGTGGGCCCGCCCGGTTGTGGGAAGAGCCGGTGGGCCCGTAATTTTGCTGAGCCTAGCGACACCTACTGGAAGCCTAGTAGAAATAAGTGGTGGGATGGATATCATGGAGAAGAAGTTGTTGTTTTGGATGATTTTTATGGCTGGTTACCTTGGGATGATCTACTGAGACTGTGTGACCGGTATCCATTGACTGTAGAGACTAAAGGGGGTACTGTTCCTTTTTTGGCCCGCAGTATTTTGATTACCAGCAATCAGGCCCCCCAGGAATGGTACTCCTCAACTGCTGTCCCAGCTGTAGAAGCTCTCTATCGGAGGATTACTACTTTGCAATTTTGGAAGACTGCTGGAGAACAATCCACGGAGGTACCCGAAGGCCGATTTGAAGCAGTGGACCCACCCTGTGCCCTTTTCCCATATAAAATAAATTACTGAGTCTTTTTTGTTATC
GGGGATACGTGCCCCTCCCCACCTACCACCGCCCCTAACATTTTTATTTCCGTCTGTCAATAGCCCCTGCATCCGATAGGCCCGAACTATCACAAACGGAAAAGCGATAGCCCAAAACACTAAGCCCCTTTTCATCATTTCATTTGTAAGCGCGTTTAAAATCATGGTAAAATAACCGCTACCCCAAATTGCGCCCCTGCAATTTGCTGACGGTTTAACGGAAGGCGGAAACATGGCGAAGAAAAAACCAGTAGAAAAAAATGGGCTTGTTTATAAAGAGTTTCAAAAACAAGTTTCAAATTTGAAGAAAGCCGGACTAATCCCTAAAACCCTTGACGTGCGAAAAGTCAAGCCAACAAAACACTATAAAGGATTGGTAAGCAAATATAAAGACGTTGCAACAGGGGGCGCTAAACTTGCAGCAATCCCTAACCCCGCCGTTATTGAAACGCTTGAAGCGCGGGGCGAATCCATCATTAAGAAAGGCGGCAAGGCGTATCTGAAAGCCCGCCAGCAAATAAACCAGCGCGGGCAAATTGTAAACCCCTTTACGGTTCGCGTAACCAAACGCGGCGAAGTGGTGCGCCGCTACCGCAAGACTACCCCGGAAGGCAAGCCCGTTTATATCACGCAACGGGAATTGCCTATTAAGTTTGAAAATATGGAACAGTGGCTTACTGAATTAAAGGCCGCTGGTTTTCAATTGCAACCGGGCGAACAAATCTATTTCACTTTTAACGGCAACTATTCCCGCCGTACCTATACGACATTTGATGAAGCGTTCAATAAATTTATGACGTATGACATTATTATTGATGCGGTGGCCGGAAAATTAAAAGTAGAAGATGAAGCCGATTTAGTTAAGTCGGTAGGCTTTCAACGTATCAGCGGCCCCGAAGCCAAGGCGTATAACCGTAACCGTATTGTATTGCCTGAAATGCAATTTAGCCAAGCGGCTAAAAAGAAATACAAGCGCCGTCAAAAACGCGGCTATGGCAGC
CATACCCACTTACGTGTTTATACTAAATTGAATGAACAAGCTTTGGACAAAGCTCGCAGATTGCTTTGGTGGCATTACAATTGCCTCCTCTGGGGAGAAGCCACTGTTACAAATTATATTTCTCGCCTCCGTACTTGGCTTTCTACTCCCGAAAAATATCGAGGCAAGGATGCCCCAACCATTGAAGCAATCACTAGACCAATCCAGGTGGCTCAAGGAGGCAGAAATCAAACTAAGGGAACTAGAAAACCTCGTGGACTCGAACCTAGAAGACGAAAGGTTAAAACCACAGTTGTCTATGGGAGAAGACGTTCTAAGTCCCGAGGCAGGAGATCCTCTCCATCCCAACGTGCGGGCTCCCCTCTCCCACGTAATCGGGGAAACCAGACACGATCCCCCTCACCTAGGGAATAGGGACCCTGCACGGCATAAACTGGGAAAATTAACTGGGTTGTATCAAATGAAGGGCTGTGAGTTTAACCCACACTGGAAGATACCAGACATTTCGGCTACAAACTTCTCTCAGGAGATAATTAACGAGTGCCCTTCCCGAAATTGGAAATATCTGACTCCAGCCAAGTTTTGGCCCAAGAGCATTTCCTATCTTCCAGTCCATTCAGGGGTTAAACCCAAGTACCCAGAATTCCAGCAAAATCATGAGTCACTGGTAAATGATTATCTCAATAAGCTCTTTGAAGCAGGAATCCTCTATAAGCGAGTTTCTAAACATTTGGTCACATTCAAGGGCCCGTATTTCACTTGGGAACAAAAGCACCTTGTCCCGCAACAACATGGGGCATACTCAAGCAAAATCAACGACAGACAGGAGAGTAGAAGGAGGAGAATTATTACTGCAACATCTAGCAGGAAGAATGATTCCTCCCGAATTTTCGGGGCCCATAACAACGGCAGGAAAATTTCCTACCATTCAACACGTGATGGATCACATCGACTCAGTGGAAGAACTTCGGACCCTACAAGCAGGGGGGCACTGGCCGGA
CGAAAATAAGTATATATTGCTTCTATTTCGATATTGTTCAAGCGTTGACCGTTGCAGGCGCTTGTCCTATTATATGTGCGGGGTTAGGATTTCTCAGAATTTATAAGAAAGGTATTTTCTCTCTTGTCTTATAGAAATTTCCACATTATTTACTTAATTGGTTGATTTGAACTTTTATCGTTCGTATTTTGTTATTTTGCTTTTAGCAAGAATTGTTTTATTTCACCCATAGGTGAGTTTTAAATTTATAATCGTTATAAAATCACGATGTCTTTGTCAAAACCATCTGAACTTGAACAGGTTAAACCTAGTTCATTGTGGATAACAACATACCACACTATTAAACAACTCATAAAAGAATGGTTTACTAAACTCGTTGAGGCTGTACTTAATCCCGGAGAAATCCGCATAGCTATAACAGCTGTAGTACATACTCTCACTGGCGTTGTCCTTTCAACGATGACCTTGTTTAAGAAAGGGACGGGTTATTTAATGAAAATTATTTCTGGTGTGAATCTCCTATCCACATTCGAATTATTATTAGTTCAAATAGGGCGTAACAAGGAATTGTTTACACCAGATAGTGCTATGCGTCACGCTGAAAGTAAGCTTAGTGAATATTTGGATCATAGTGACTCCGAAGAGGTTTATGCCAATACTGAACAAGAAGCTGAAAATATATGGGTAGGTTGTTTATCCACTATACTTACAACCCTGTTTGGTGCATTGTTAGCCGGATTTGGATTGAGCACTAAAGGATTAGAAGGACTTACGACGACTTTTAGAGCTGCTACAACGACTAAAAACGGAGTGTTTTGCATCAAAGAGCTTGTCGATGCTGCACTCAAAATTATAGCAGAAGAAAAATTTGATCCAGTTTATAAAGAACGAAAAGCCATAACAGCATTAACTGAAGAAGCACAAGTTTTGTTAAGACTTAACTTGGGTGCAATAGCCTCTGACAATAAGGTGAAAGATAGATACCGAACTATTATCAAAG
ACCGGTTGGCCGCGCCCGAAAAAGCAGGTGGACCCCACAGGATGGCCGCGCCCGTGAAAGAAAGTGGTCCCCGCGCACTTGTTTCGGTCAGCCAGTCATATTCACGCGTGGAAGTCTAGATATTTGTTGTTTGTCTTTATAGACTTCGTCGCGAAGTAGTGGAGCGCGTCAACATGTGGGATCCATTGTTAAACGATTTCCCTGAAACCGTTCACGGTTTCCGTTCCATGCTTGCTGTTAAATACCTGTTACATCTTGAACAGGAATACGATCGCGGTACTGTCGGGGCTGAGTATATACGGGATCTAATAGGGGTTCTACGGTGTAAGAGTTATGTCGAAGCGACCAGGAGATATAATAATCTCAACACCCGTATCCAAGGTGCGGAGGAGGCTGAACTTCGACAGCCCATACACGAACCGTGTTGTTGCCCCCACTGTCCGCGTCACCAGAAGCAAAATATGGGCCAACAGGCCCATGTATCGGAAGCCCAAGATGTACAGACTGTATCGAAGCCCAGATGTTCCTAAGGGCTGTGAAGGCCCATGTAAGGTTCAGTCGTATGAACAGAGGGATGATGTTAAGCACACTGGTATGGTTCGATGTGTCAGTGATGTTACGCGTGGGCCAGGCATTACCCATAGAGTCGGGAAGAGGTTCTGTGTGAAGTCCATATATATATTGGGCAAGATCTGGATGGATGAGAATATCAAGAAGCAAAATCATACGAACCATGTTATGTTCTTCCTCGTTCGAGATAGAAGGCCTTATGGGCCGAGTCCTCAAGATTTTGGACAAGTGTTCAACATGTTTGATAATGAACCGACTACGGCAACCGTGAAGAATGATCTTAGGGACCGGTATCAGGTGTTACGTAAATTCTATGCAACTGTTGTTGGTGGACCCTCTGGGATGAAGGAACAAGCGCTGGTTAAGAGGTTTTTTAAGATCAATAATCATGTAGTGTATAATCATCAGGAACAGGCCAAGTATGAGAATC
ATGGGATATAACAAATCGCTCCGTTACAGCCGTCATGCTGGTACTACTTGTGTAATTGATAACAAACACTTGTACAGTTTAGGTTCGGTTCTTGACGATATTCACAAAAAGGACAGGCGTATATCGGAAGCTAAATATGCACCTTTGAAAGATCTCGCTAATCAATACATGGTGACCGAGGACCCTTTCCGCGGACCAGGAAAGAATGTTCGCATCACGCTGTTTAAAGAGATTCGTAGGGTTCAGCCCGACACAATGAAACTTATCTGCAACTGGAGCGGTAAAGAGTTCCTTCGCGAAACTTGGACACGTTTTATCTCGGAAGAGTTTCCCATCACCACAGATCAGGAGATTATGGATTTGTGGTTCGAGCTTCAGCTTCGCCCCATGCAACCCAACCGTTGTTACAGATTCACCATGCAATACGCGCTCGGCGCCCATCCAGATTACGTCGCTCACGACGTGATCCGTCAGCAAGATCCTTACTACGTAGGACCCAATAACATTGAACGTATTAATCTATCAAAGAAGGGTTACGCATACCCTCTAACTTGTCTTCAGTCAGTATACAACGACAACTTTGAGAACTTCTTTGACGAGCACCTATGGCCATACTTCCACAGGCCCCTCGTATACGTGGGCACCACTTCCGCGGAAATTGAAGAAATTATGATTGAAGTTTCTCTTCTGTTTAAGATTAAAGAGTTCGCTCCGGACGTACCTCTGTTTACCGGACCCGCATATTAAGCCTCTGTATCGGTGGTAACAGCATCAGTTACTTTAACTAATTGCTTTTGCCTTTCTCTTTCCTCTAAAGCTTGCCGCAGCTTAGAGGAAAGCGGCACGTCCTCAACCGAAGAGTCGGAATCGAAAGAGGAAGAATAGAAAGAAGGATTTTCCACAACATTTGATTCCTTATCCGTTTTTTCTTCAACGACGGTTGGTACGCCGTAAGTGGGAAGCGTTTGGTGCGGCGGCGGCGGCGGAGGTGGAGGCATAA
GTATTAAAATTCAGCAATTGTCCAATTTAGGAAACATTCTGTTTAAGAGTTGACAAGGTCTCAATGAATAATGGACAAGCAACAATTACAAGAAATGGAGGAAGGTTCGAAATCAGGTGTCGTCACTTGGACCGTGACTACACCATGCCACTACCAAATGCTACTAGTAATGATAATTTTCTTGATTGTATTAAGTTTATCACTGAGTGTGTGGGCTTTGATTATGTAAGTAGTGGTTTTAAGCTAATTGCTAATGTTAATGACTTTCAACATTTAAACGGTAACTCAACTCTACTCATTGGTAAAACGAAGATCGGACCGTTAATATTAAAGAAAGTTAGATCATTGCCTTGTTGTAATGATGCTTTATTTAGAAATGAATTTCGTATTCTCGCAAAGATGCATGGCATACTACGATTAAAGAATGACGTTAACGGCCACAAGTATGGAATTATTCTAGAAAGGTGTTACAAGCCAAAAATCAATTTCTCAAATTTCGTTACAGCCATTAATGACTTAGATGTATTCCATTCTAGTAATCAACACTTGTTACACGGTGATGCAAATCCTGATAATATCATGAGTGATAGTGAAGGTTACTTGAAATTGGTTGACCCAGTTTGCTTGCTTGAAAATCAAGTGAATATGGTAAATATAGAGTACGAATCGTTAACCCAAGAAGCTGAGAAGAAAGTATTTATCAATTCATTACTACAGTTAGTTGAGAAACAAATGTCTGCAACGATTGACGAGATATATGTCAATTTAAAAGAAGTAAACCCATCGTTTAATTTAGAACATGGCCTGAAATTGTCTGATTTGCTTGATAACATTGATGTCTACAACTCCGATCACTGGAAGCTAATGTTAAATCATCGACCAATGATGCCTGAGCTATCAGTGCTTAATGATTTAACTTACTATGATACTGGTGAAGTGAGAGATTTGGTTACCGAAGATCTAGATGATGAAGATGACGTTTAATAACACAATATATATA
ACCGGATGGCCGCGATTTTTTTATGTGGTCCCCACCACTAAGAAATGTCCTCCACTTAGAACGCTCCCTCAAAGCCTATTTAATTCAAATCCGTTATAAATACTTGGTCCCCAAGTACTCACTTTAAAATATGTGGGATCCTTTACTGAATGAGTTTCCCGAAACCGTACATGGTTTCAGGTGTATGTTAGCCATCAAGTATTTGCAGCTGGTAGAAAATACATACTCCCCTGATACTTTAGGGTACGATTTAATTCGTGATTTAATTTTAGTCGTCCGTGCTAGAGATTATGTCGAAGCGTCCCGCCGATATAGTCATTTCCACTCCCGCATCCAAGGTGCGTCGCCGGCTGAACTTCGACAGCCCGTATGCCAGCCGTGCTGCTGTCCCCACTGTCCTCGTCACAAATCGAAAGCGATCATGGACCAACAGGCCCATGAATCGAAAGCCGAAAATGTACAGGATGTACAGAAGCCCTGATGTCCCTAGAGGATGTGAGGGTCCATGTAAGGTCCAGTCGTTTGATGCTAAGAACGATATTGGTCACATGGGTAAGGTTATATGTTTGTCCGATGTTACGAGGGGAAATGGTTTGACTCATCGAGTTGGTAAACGTTTCTGCGTTAAGTCGTTGTATTTTGTGGGCAAGATTTGGATGGATGAGAACATCAAGGTTAAGAACCACACTAACACCGTTTTGTTCTGGATTGTCCGAGACAGGCGTCCTAGTGGCACCCCTAGTGATTTTCAGCAGGTTTTTAATGTTTATGATAACGAGCCGTCTACCGCTACTGTGAAGAACGATCAGCGTGATCGTTACCAAGTGATACGCAGGTTTCAGGCAACGGTGACTGGTGGACAATATGCAGCTAAGGAACAGGCGATAATTAGAAGATTTTATCGTGTTAATAATTACGTAGTGTATAATCACCAGGAAGCTGGGAAGTATGAGAACCATACTGAAAATGCTCTGTTGTTGTATATGGCATGTACTCATGC
AGTCAATACCAGACAGAAAGCAGATCTTACGTATTTAACAATGGAACATCTCGAAACAATCACAGATCTAATATTTCCGATTTTTATCAATAGATTTAGACAGAACAAATACAATAATCGATCAAATACTAAATTATTGAACAAACCTTCTCCAGTAGACATTAAACGTTACTATAGTTCATACAATTCCCAACATGCAGTACTACTCCGAGTAACTTATATGCCACATCATGAAAGATATCTACAAAGTTTGAACATACAAGATGCACAAAAACGCGGCTATACGGCTAAAAATCTTGATTTAATGTGGTATCGTCTTTTCACGGGCACGCAACGTGGTATTTACTATCCCCCTCATGTTTTCAATAATATAACTAAGAAATACGGTTTTGGGTTAATCATGAATGACATTCAAACTAAAGTTGATCTGGAAACTAAGAATACTCATTACGTCGTTGTTGATTTTGATGAAGCTGAAGAGTCTGATAATGGTATTCAAAATCCAGGTACTATCATACAATTTTCAGGTAATGGAATTCCGATGAAATATAAATCTAGTACTAACAAACAATTCTTAAATAATATTATTAAACTCGAACGAAAAATACTCGATGAATCAAAGAGAGTAGATCCTCTCGCGTTATTGAATGAAAGTATTCAGACTGAATGTGCTAAAGGTAACGTCGTTAAGCTTCAAAAAAGAGAAGACATTTCATTTGCGTTTGAGTGTTACGAATATACAGGTAATTATGTTAAAGGGAATAGTTTTATTAAAATGCTGTTAAATGTTGATTTCACTCCTATTTATTATCAGTACTATCTAACTGACACTACTAATGAGATTGAAAGCTATCCGGTTTACGTCCAAAGTGTTTTAAACCGAATGAAACTAGTTCGTGTTCCTAAGATTGAAAATGAAATAATGAATGGTGTAATGCCCACTGAGATTGCAATCTCTACATGTGGAATTGTCAACGTTCGTTTTAATGGATGGGTTTTT
ATTTAAAATATAATATTAATGTACTAAAACTTATATATTATTAATTTATCTAACTAAAGTTAGTAAATTATATATATAATTTTATAATTAATTTAATTTTACTAATTTTATTTAGTGTCTAGAAAAAAATGTGTGACCCATGACTGTAGGAAACTCTAGAGTGTAAGAAAGATCGATCGCTTTATAGAGACCATCAGAAAGAGGTTTAATATTTTTGTGAGACCATCGAAGAGAGAAAGAGATAAAACTTTTTTACGACTCCATCAGAAAGAGGTTTAATATTTTTGTGAGACCATCGAAGAGAGAAAGAGATAAAACTTTTTTACGACTCCATCAGAAAGAGGTTTAATATTTTTGTGAGACCATCGAAGGAGAAAGAGATAAAACTTTTTTACGACTCCATCAGAAAGAGGTTTAATATTTTTGTGAGACCATCGAAGGAGAAAGAGATAAAACTTTTTTACGACTCCATCAGAAAGAGGTTTAATATTTTTGTGAGACCATCGAAGAGAGAAAGAGATAAAACTTTTTTACGACTCCATCAGAAAGAGGTTTAATATTTTTGTGAGACCATCGAAGAGAGAAAGAGATAAAACTTTTTTACGACTCCATCAGAAAGAGGTTTAATATTTTTGTGAGACCATCGAAGGAGAAAGAGATAAAACTTTTTTACGACTCCATCAGAAAGAGGTTTAATATTTTTGTGAGACCATCGAAGAGAGAAAGAGATAAAACTTTTTTACGACTCCATCAGAAAGAGGTTTAATATTTTTGTGAGACCATCGAAGAGAGAAAGAGATAAAACTTTTTTACGACTCCATCAGAAAGAGGTTTAATATTTTTGTGAGACCATCGAAGAGAGAAAGAGATAAAACTTTTTTACGACTCCATCAGAAAGAGGTTTAATATTTTTGTGAGACCATCGAAGAGAGAAAGAGATAAAACTTTTTTACGACTCCATCAGAAAGAGGTTTAATATTTTTGTGAGACCATCGAAGAG
GTATTAGACACGGATACGTCGTATAACGTATTAGACACGGATACGTCGTATAACGTATTAGACACGGATACGTCGTATAACGTATTAGACACGGATACGTCGTATAACGTATTAGACACGGATACGTCGTATAACGTATTAGACACGGATACGTCGTACTAAGTACTTAATACGGGTATTTCGTACTATATACGGACATTTCTTACTTCTTACTTCACTCATTCACTCTCTTTTATTATATAGATATATTCAACCCCCCCTATATTCGTTCTTCTTTGAATTTTTCTCGTACCACTTACTTCATATTTGTTACTTATTTTCCCTTACTTCACTCATTCGTTCCCCGTTCGTCCTTTCTTCACACCTCTTTCTCAACTCGTACTATTTCTCCCTTAATTCGTCCTTACTAATTATGCCACACTGGATACTACACTCATTCTTTTTCGGTTTTTCTTAGCTTCACTACACATTTGACTTACTTCACTCATTCGTTCTAGTTTCTTCACTCATTCGTTCTCTTTTCTTATTCTTCATACTTTACTTGTCTATTCTTCATACTTCACTCATTTGTTTATTTCGAAAAAATATTATACACCAAAAAATGATTTCTTTTCTCCATTTTTGATTAACTCGTATTTTTTTCGCAAAAATTGTGATGGTGTAAGTATTAGCACAGTACCTTTTTCTGTGACTATTTGAAACCTTGGCATCGATGTTATTTGTACTATTTCGATTGCCAATATCCTTTCCTTTTTCCCGTTTATTATTATGTATTTCTCATCTGCTTCTTTTAATTCTCTTGCTATGTTTTTTGCTAGGTCTATTAATTTCATGGTTCACCACGTGTAAATGGGATATTCAAATAACGAACTAGGTGTTAGTATGTATATATGACCTTTGTCTGTTTCAAGTATTAAATTATTATTTACTAGTTCTACTCTTGTTACTTTTTCCTCTCTATAGATGATTTCCTTTTTCGTCGATAATAACTTGTATATTT
CAAGATGGATAACCTCCGTGAATGCATAAACCGCAAAAGAAGACTACTTGCCTTACCAGATGTTCCTGAAACTTCGGATGCCTTTCTAAGTGATTTGAGACATCTATACATGTGTGTTGCTTTCTGTGATCAACACAAAACCACTGGAGACGAATCAAGATTCACCAACCTGGAATTACTTGACCAAGATGAAGCACTAGGTGCCCAAAGAGCTTTTGAAGCCAAACATGGAATAAAAGGAGGTTCTTTAGGAGACGTTCTTGACCATGAACTGAAAAAGGTCATTGAATTTACTTTTACTTCTGGAAGTTTGTATATTGCCGAACAAAGAAAAAGAAAGACTCAAGCAGACTCAATAATTGTGTGCGTTTCAGAAGGACTTAACGACTTCAGCGTATCACACGGAGTGCTAGACATGGGACTTGTGGAAACAGGGGTGAATGCAGTAAGAGATTTCTGCACACAAAACGGAATACCAATGAAGATAAATCAGGTAGGATCCACGAGAACACCAACACCGATCAGCACATGCAAAATCTCTGAACAAATAACACGACARATAAACAGTACAATTACTGAAAGGAAAATGGAAACAGTACTGGCAGCAATCGCAATTAAACCAGAACTCAAAYYAACTCAGAAAGGATGCAGMMCTTGTAAAGAACTAGAAGATGAAAATATTCTGTGGATGGACCCTCAATTCTGTGAAATTGATGAAAGTTTTCCTTACAGAGGAGGGCCATACGGGAACTTCCTGCAAGAATTGCTGCTTACAACCAACGACGTAGAGACCAACGGGAAAGACAGAGAAGAAGTAGTAAAGAASATACTGGATAACAAGGCGTTCACCGTTGAAAGTGGTGAATGCATAATAACACTTCCAGACAAAATGACTTGTTTCGGAGAACARGAGAAGAAGAGACCAGCAACAATAGACGAAGTGAGAACCGCAGGAGAAAGGTTTGAACAGAGTGTTAAACCGAAAACCCAAAGATATGGA
GAACAACCAAGCTACAACAAATCTTACAATATTGTCAATTACATTACTACTTCCATTTTAACATGTCTAGTGCAATGTATGAAACAATTATCAAATCGAAGTCCTCAATCTGGGGAACAACATCTTCGGGTAAAGCAGTAGTAGATAGTTATTGGATTCATGATCAATCTTCCGGAAAGAAGTTGGTCGAAGCTCAACTCTATTCTGACTCCAGGAGCAAGACCAGTTTCTGTTACACTGGTAAAGTTGGCTTTCTCCCAACAGAAGAAAAAGAAATTATAGTGAGATGTTTTGTGCCTATTTTTGATGACATTGATCTGAATTTCTCCTTTTCAGGGAATGTTGTCGAAATTCTGGTCAGATCTAACACAACAAACACAAACGGTGTTAAACATCAAGGTCATCTCAAAGTGTTATCCTCTCAGTTGCTCAGAATGCTTGAAGAGCAAATAGCAGTGCCTGAAATTACTTCAAGATTCGGTCTGAAAGAATCTGACATCTTCCCTCCAAATAATTTCATTGAAGCTGCAAATAAAGGATCATTGTCTTGTGTCAAAGAAGTCCTTTTTGATGTCAAGTATTCAAACAACCAATCCATGGGCAAAGTCAGTGTTCTTTCTCCTACCAGAAGTGTTCATGAATGGCTGTACACACTTAAGCCTGTTTTTAACCAATCCCAGACCAACAACAGGACAGTAAACACTTTGGCTGTAAAATCACTGGCAATGTCTGCAACTTCTGATTTAATGTCAGATACTCATTCGTTTGTCAGGCTCAATAATAACAAGCCTTTTAAAATCAGCCTTTGGATGCGCATCCCTAAAATAATGAAATCAAACACATACAGCCGGTTCTTCACCCTGTCTGATGAATCTTCTCCTAAAGAGTATTATATAAGCATTCAATGTCTTCCGAATCACAACAATGTTGAAACAGTCATTGAATATAACTTTGATCAGTCAAACCTCTTCTTGAATCAACTCCTTCTAGCAGTGATTCA
GGGCGGCGTCCGCGCAGATTCTCGCTATATATGAAAAATTTGGACATGAGGTTGTTGTTTAATCATTGCTGAAAACTGGTGAGGGAATATGGCCGTGTTATTGAATAAATCTGATATGGCTTCCTCGCTGGGAATATCCGTCCAGGCCTTTGATAAATGGGGTGTCCAGCCTGTAGAGAAGAGGGGTCGTGAAGTCTTCTTTGATGTTCGGTCAGTCGTAGATAACCGGCTCGAAAACCAGAGCAGAAAACTACAACCATCTCCGGGTGACGACGATGATGGTGTCAATATTGATTATGAACGTTGGCGTTTAACTCGTGCGAATGCTGATGCGGCTGAGCTGGCCAATGAGAAAAAGCGTCGCGAGGTCGTAGAGACTGCGTTTTGTACCTTCGTGTTATCCAGAATTGCCGCTGAAATATCCAGTATCCTGGATGGCATACCCCTTTCGATGCAGCGCCGGTTCCCTGAACTGGAAAATCGGCATATCGAGTTCCTGAAAGGGGACGTAATAAAGGCGATGAATAAGGCTGCGGCGCTGGATGAACGGATTCCGGGGTTGTTGAATGATTATATCGACCAGTCAGGTAGCTAATCTGCGAACAGCGGTAAAAGCTGGTCTGAAATCACTATACCGCCCGGAACCCATGACAGCTGTCGAATGGGCCGATGCGCATTATTACCTTCCGAAAGAATCCGCTTATCAGGAGGGTCGCTGGGAAACACTGCCATTTCAGCGCGCGATCATGAATGCGATGGGCAGTGACTATATTCGCATTGTTAACGTCATTAAGTCGGCGCGAGTAGGCTATTCGAAAATGCTCCTCGGCGTCATTGCTTATTTCATCGAGCACAAACAGCGTAATGAGTTGCTGTGGCTGCCGACCGACGGCGACGCAGATAATTTCATGAAGTCACACGTTGAACCGACGATTCGTGATGTCCCTTCTCTGTTATCACTTGCACCCTGGTACGGGAAAAAGCACAGGGACAATACCCT
GATTTAACACTATGGCGAAGAAACGTAAGACCAAGCCAAAGAGAGTCCGCGTTGCGAAAACTTCCCCCCCAGCGAAACAGCTGACGCTATTAGGCCAAGCGTTGCGTTCGCTTGGAGGGTTGGGAGGTGGAGCAGTAGGCGGCCTCCTTGGCAATCCTCTGGTTGGAGCTAATGTTGGTTCCTCCCTTGGGGCGGCTATAAGTCGTTGGTTAGGCTCAGGTGATTACAAGGTGTCCCAGAATTCTCTGGTGAGCCGTGCAAGTACTAGCATACCAATGATGCACAAGGCCGATCAGAAGATTATGGTTCGGCACAGGGAGTTCGTGATGGAGGTTCGTTCAGCTATTAATTTTAGCGTACAGAGAACTTTTCCATTGAACCCTGGCATGAGCCAGAGCTTCCCGTGGCTAGCAAAATTAGCCAGTTCGTTTCAGCAATACTCCATCAAAGGTATGGTGTTCCATTATGTTCCTACTAGTGGTTCTGCTATTTCTGGTACCAACAATGCGTTGGGTAGCATAATGTTGCAGACTAGCTATCGGGCTAATGATTCTACACCTCAGTCTAAGGTGGAGTGCTTGAACGAATATTGGGCTTGTGAGTCAGTCCCAAGCGAAACGTTTGCCCATCCCATTGAGTGTAATCCTAAGGAGAATCCGTTTCAAGTCCAGTATATACGCACAGGTGCTGTGCCAGCCGGTGACAACGTGCTGCTCTATGACTTGGGCTTAACTTCCATCGCGGTCAGTGGTTGCCAAGTAGATGGAGTTACCTTGGGAGATTTGTGGGTCACATATGAGGTCGAGTTATCGAAACCTATTATGGACTCCACAGCGGTCACGCAGCAGTTAGTCACTGCTAGTTGGATCAACGCCAATGTAGTGACCGCCACTTATTTAGGGACGGGTGTAGCGACGAGAGGTAATATACCAGTAGCGTATAATGGTCGCATTATTACGGTGCCTGTAGGATACTACGGCACGTATAATGTAAGTGTATA
CGTTTTAGAGCTTGGCAATTGTTGTTATCTGTTGTTGTTGTTGTTTGTTATCACTCATTGCGATCCTTCAGTCACTTTGTTGTCATTCTCTACCGTCAAACTTTATTTTACTTCAAAACTTTCCATTTTGAAGTTTCTTATGGGTATTTTTACCCTTTGCTCTTGTGGGGTTCCTTGCCCCACACGTTCTTTCTATCGGAGGCATATGGCCTCTGGTTGTGATCTGCTGCCTACCAGGCAGCAACTTGCTGATGTTGGCTACACTGAGCCAACAGTTATTGCTGAGGTGGTAACCCCACCCACTCAGGCTCCTCTTGAGCTTTTTGTGGAGATCTCTCCACCTGTCTTGGCTCCTTTTGAGCCTTCGGTGGAGATCTCTCTGCCCATTCAGGCTCCAGCTGAGCCTATTGTGGAGGCCTCTCCACCTGCTGCCACACAGTTTGTGGGTATTGAGGCACTTATTGCCTCTGGCCCTTGCTTCTTCGGGAGCTTTGGGCCCTTTGAGGAGTATTACTCCTCCCCAGTGGGTCCTTTGACCCGCTTTGATACCCTCCGCCGTGAGGGTCACTGTGCAGCCCGAGCTAGGGTTGCCGCTGTTGCTGCCAAGGCAGTAATAGTTCAGCAGACTCTTAGTGAGACTGCTGCCGCCATGAGGGCTACCCTGCCTTTGTGGATGAAGGGGCAAGTAGCCCCGCCCGTCAAATCCAAACGCGCACTAAAGCGTGAAGCTAAGGCCAAGGCCAAGGCTGATTACTTGGCCTCAGATGAGGCCTACTATAAGGCTACTGATGGCCTTACTGCTCTTCCCCCTGGTGTTTCCAGGGATGTCCATATGCGTCAACTGGACGCTATGGAGGTTGCTTACCTTGCCCATGTGGGTGATGTTGCAGCCCGCGGCTTTCAACGTCGCCAGGTTTTGCGAGCCGCCTATAAGGCTCGGTGTGAGAAGCGCGCTTTCAAGCGTTTCTTGGAGGAAGTTGATTTCCTCTGTCTCCCAGTT
ATAAAACATCAGAAGATTTGGAGGGACCTCCTTAACTTTTGGACTGAATTTACCGGGACCGGTTTATTTCAGGTTTTATTTTTATTTTTCTTATTTTGTAAAGTTACGTTTGTTCATAACAAAGATAATGGCTCAGGGTTTGAAAATTTCACAGTTACTAAACATTGATGAATTTGGTGCTGAACAGAGGGGTCAATTTCTTGATCTCATGATCACAAAACCAGATAGTCAATTGGGTGCTATGATGCAAAGGATATTGACTGATAAAATCGATGATTCTTTGCGTGAGAGGAAGACAAGGGAGACTGTCGTGATTCATGAATTGTTGTCTCAAAAAGATCAAAATAAACTTATGGAGATTTATCCAGAGTTTAATATTGTTTTTAAAGATGACAAAAACATGGTCCATGGTTTTGCTGCTGCTGAAAGAAAGTTGCAAGCTTTGTTGCTGATGGCTAGAGTTCCTAAACTCGAACCTGTAGATGACATTGGTGGGCAATGGTCTTTTTGGCTAAGCAGAGGTGACAAGCGAGTACATTCTTCGTGTCCTTTAATTGACATGAGGGATAAACAGAGAGAACTGCAGAGACAGAATTTTCTTCGTGTGTTCCGGGACAATGCTACAACTTCGGAATCCAGAATTTCTGATGATCAGTTTGACATGTACAATGCATTTAAAGGAGACATTGACGTTGCTAACTTCGTTAGGTGCAACAATACGTTTCAAGACTGCAACTGCAGAGGTTACAGAGCAGATGGGACGAGAATTGGAGCTACTAACGCCATTGCATTGCACAGCTTATACGACTTCAAATTAGATGATGTAGCTGACGCTATGATTGAAAAGGGGACGAAGTTTTTGCATGCTGCGATGTTGTTTGCGCCTGAGGCTGAGATAGAGAAGGAAGGACCTCTTCCAAGTGTAGATGGTTATTACGAGCGAAAAGAAGGCTCATTGATTTCGTCCGAGAAAATCTTTTTCGGATTTAACAACGATCCT
ACACCACCAGATACATTCTGTAAATAGTTTGCTGTGGTTGCTTAGGGAATAGGCATAGAATACAACCATGGTTATAAGATAGAGCAGGTGTATCTGGGGTAACGGCGGAGACCCGTGACGGCGCCGCTACTCAGATATCTACCTAGGTAGAAGAAGGTTGCAGGGACACATTGCATATGTCAATAAGAGATAGGATTTAAAAACCCAACACCACATTAATCATGGCTAATGATAATGTTTCAGATTATGCTAATGCTGCACCTTTTGCCAGGTTTGCCAACCTGCAGAATCGTGAGACTCTTAATCCTATAGGGAATGAAGCAAAGGAGATCCCTTACAACAGAGATCAATACCTGACATGGCTTGCTGAAGGGAAATTGTTTCAGATAGGTGCCCTGACAGATGCTGAGATAGTTGCTGCATGGACGACCATCAAGACAGCAATGGGGAACAACACTTTCAGCGAGACACATATGAGAAGCATCGTAAAGATAGCATGCAACCTCAGGGGCATAACTCCTGGCAGCACCCCTTTGTTGGTAACATACAACCCTCCTCAGAGTGCAACCTGGGCCCCCGCTCCGTCAACTGATGCAATTTACAGTGGTACACCTGTTGCAGGAGTTATCATCCCACAGAACACGGGTGCCGGGGGAGAAGACACCGAGACCGAGGCAAGCAAAGCTCGCGCCATTGCGTTTATATGTTGCTATCTTTTGAGGTTTATTGTAAAAACAGAGGAGCACCTGACAAACTCGCTGGGCAACCTTAAACTGCAGTATAGTAGGTTGTATAGTGCTCAATCTGCAACACTGAGCAATTGGAACCCCTCCAACACTTGGGCCTCAAGGGTCAAATTAGGATTTGACACATATCTGACACTGCGAGCCACAGTTGCTTATAATATAGCCAGTGCAGATGCCTTATTAGTCCCTGAAAATGTCAATTATGGCCTGTGCAGGATGCTTGTGTTCCAGCACCTAGAACTTAGTGGCCTTCA
ACGCGAAAAAATGCGTATAACAAACCTGTACATCCAAAAAAGATCGGGGCAAATAAAACCTTGAAAGGGAGTTTTCCCCTCTCTTCTTTCTACAGAAAATGGGCAGTGAAACATTGAGTGTAATTCAAGTCAGATTAAGGAATATATATGATAATGATAAAGTAGCATTGCTTAAAATAACATGTCATACCAATAGATTAATACTTCTAACTCACACATTGGCCAAATCAGTCATACATACAATTAAATTAAGTGGTATAGTATTCATACATATTATAACCAGTAGTGATTACTGTCCTACATCTGATATTATCAATAGTGCCAATTTCACTTCAATGCCTATATTACAAAATGGAGGATATATATGGGAATTGATGGAGTTAACACATTGTTTCCAAACAAACGGTTTAATAGATGATAATTGTGAAATAACATTTTCTAAAAGGTTAAGTGATTCAGAATTAGCTAAATATTCAAATCAATTATCTACTCTTCTTGGTCTGAATTAGAGCCCTAAATCAATAGCCAACACCAGATGGACTAAGCTAACTAAATGTAATAGTTTATAAAAATTAATTGGGGCAAATAAATCAGTTCCCCAACCAGCCATGAGCACCCCAAATCCCGAAACCACTGCTCAGAGATTGATAGTAAATGATATGAGGCCATTATCAATAGAAACAGAAATAATATCTTTGACCAAAGATATTATTACACATACATTCATATATCTAATAAACCATGAGTGTATAGTACGCAAACTCGATGAACGACAGGCCACATTTACATTCCTTGTCAATTATGAAATGAAGCTATTGCATAAAGTGGGTAGCACAAAATACAATAAATACACAGAATACAACAGAAAATATGGTACATTTCCAATGCCTATATTTATCAACCATGATGGTTTTTTAGAGTGTATAGGTATCAAGCCTACAAGAAATACTCCTATAATATATAAGTATGATTTAAATCCATAGGCACTTTTCAAAATTTA
ACAATTTTAAGACGAACGACTCGCTACAATGGCTACGCTTGCACCACGATCTCGCAGACCTATTCGAACCGACGGATTAACCATACGCGCACTTACATCAGATGTCCAAACAGCTTTCACAACTCGATCCAGACACAGCGGTATGCTTGATCACATTCAGAACTCCGTGGTTGGCTTGAACCCACGTCATTGCATGGTTGACGCTGATGAATACGTCAATTATCTGATCAGCGACCTCGCTACCGTTTCTGAAGATGCTGATGGACTATTCGACGTTATAGGTGGCGTAATTAAAGGCATTGGAGGAATTACAGGCATAATCGACATTGGTAAAGAGGTTGTTGGATTCGTGCGCAAAGGGGTTGACATCATCCATAGCCATGTAGGGAATGGGAAGAAGTTTATTGGTGCAGATTTCGATAAAATTGTCGAGGCGGTACGTAAAGTTGATTCAATCGTGTCTGAGTTTTCGTCATCATTCAAACCTGGTTCAGTGCCCACCGCTCCCATGCAAACCGAGTTCTATGATGGAACAGATCCTCTCACTGTTCTCGCTAATGGCATTCTCAGCAAAGTTCAAAAGTTTGGAGATAGCGCCTATCTTGCTCCAGCTGTGCCTGAATCGGTTCCGGTTAATGTAGGAGTTTTACTCGCGATGGTCGAACAAGTTACTCTTGCGGTTCTGCAGACTTTGAGTGTCTCGCTTCCAGCACAAGCGGACGTTTATGGATCAACGATACAGACTCAGAATGGTCACGCCCTTCCTCCAACTCAGCACTGGATTCAAGCTTGGAACAACGCCTCTGATTCGATGCGTTTGCGAATGGTCGATCATGTGAATCTCGAAGGGCATAATGTTGGCTTAGTTGTTGATGAGGGACAATCTCGTGGTTCGAAGAAGAATATGATTCCTATTCCAACCCTACTTAACGACTCTGTTTCAACCGTATCGGTTCGTGGGGTAACACATCGACGCATGCGGGAGCTCGCGGCTAGGATT
TGGTATCAGAGCAAGGTTAAACATGGTCATGTCCGGCTAAAAACCTAGTGTTAGGTTCGGGGAAAGAGGTCTACTGTGTGTTTCAAATATCCATTTGTTATTATCCAAACAGTGTCTGTTCCTTGTGTTTAGGATGGAAACCTGAGGTTGCGAACTACGTGTTCAAAGGAGTGATCATTTCAAAAGGAATGTCATTCTAACTATCGTATGCTCTAGACTTGCCCTGTTATAGCAACAGAGGATCCTGTCTATCAGAAAATAGTTTGAACAATTCCGATGATCTCTCATACTTTAGGTATAACAACGCCACGTATAAGGAGCTAATTCTTTTGTAAAAGACGTAACCCAGAAGAGAGTACCCAGAGAGGGGAAGACTTGGGGAGAAGGTGAACAGAAGAGAGAGCTTACTGTACCTGGTACTGTTATAGGAAGATTTTGTTATGTCCAGTCGCTGGGAGAATAGTATACAAGAGTGGTATGAGAAGTCACACACAGCAAACCTTGAGTACCTTGACCTAGCATCTACTAGTAAAGTGACCAACAACCAGTTAGCACATAACCTTGCAGTAACCTTTGATAGAGTAAATTTAGGTAACCGAGTTTTTATTAAAAACCTGAAGCAGATTCAAGAGTCTATTCTTGAATTAAACACCCGTGTTGATACTATAGAAGTAGCTCTAAGGAGGTTAACCAAGACCTTCAGAGAAAGCAAACCACTTACCGAAAGTGAAGTCCGTAAGTTGGTTGAAGAAATTGCTCAACAACCTAAGATCGTCGAGAAACAAGCACTCGAGATCTCTCAACAACTTGAGCAGAAACTAGAGAAGGTGGAAAAGCTCTTGCACAAACTTGACCAGTGGGTTGGTCAATGACTGATAGCCCAGCCTATCAAGAAGCTTTAAAGGAAGCAGAAAAGGTTGACCCACCAGCAGTTGGGATAACAACCTCCACCGGAGTAACAGCGGTTCAAGGGTTTAAAACCGTTATTAAGCAGAACAAC
CTTGTAACACACTACACACTCGTTTTGTATTCGAGAAGTAGTTGCAACAACGGTCCCCTTATTGCCTGACTAGCTGAGGGCCACCCTTCTATCCCCACCGCCATCATGTTCTTCGAAATACTCATAGGAGCTAGCACTAAGGCGGTTAAAGACTTCATCAGTCATTGTTACTCTCGTTTGAAATCTATATATTATTGTTTCAAACGATGGCTGATGGAGATATCTGGGCAGTTTAAGGCCCATGACGCCTTTGTCAACATGTGCTTCGGGCATATGGCTGACATTGAGGACTTCGAGGCAGAGCTCGCTGAGGAGTTTGCCGAGAGGGAGGATGAGGTGGAAGAGGCAAGGAGCCTCTTGAAACTGCTGGTTGCCCAAAAATCTAAAACTGGGGTGACCGAGGCTTGGACCGACTTCTTTACGAAGTCGAGAGGTGGCGTCTACGCGCCACTTTCCTGTGAGCCTACCAGGCAGGACCTAGAAGTCAAGAGCGAGAAGCTCGAAAAACTTCTAGAAGAACAGCACCAATTTGAGGTGCGAGCGGCCAAGAAATACATCAAGGAAAAGGGCCGCGGCTTCATCAACTGTTGGAACGACTTGAGAAGTCGTCTCAGGCTGGTGAAGGACGTCAAGGACGAGGCGAAGGACAATGCCAGAGCTGCTGCCAAAATCGGAGCAGAAATGTTCGCCCCCGTTGACGTGCAGGACCTCTACAGCTTTACAGAGGTCAAAAAGGTGGAGACCGGCCTCATGAAGGAGGTCGTAAAAGAGAGAAACGGCGAAGAAGAGAAACACCTCGAGCCCATCATGGAAGAGGTGAGATCTATCAAGGATACCGCCGAAGCCAGGGATGCCGCCTCCACCTGGATTACAGAGACAATTAAGCTGAAGAACTCAACGCTTAACGCAGATGAATTGTCTCTAGCCACCATCGCCCGCTACGTTGAAAACGTAGGGGACAAATTCAAACTCGACATTGCTAGCAAGACATATTTAAAGC
ATGTATCTTTTTCACCTGTGCCTTGTTTTTGCCTGTGTTCCATGTCCTACTGTTCAAGCCTCCAAGCTGTGCCTTGGATGGCTTTGGGACATGGACATAGATCCCTATAAAGAATTTGGTTCTTCTTATCAGTTGTTGAATTTTCTTCCTTTGGACTTTTTTCCTGATCTCAATGCATTGGTGGACACTGCTGCTGCTCTTTATGAAGAAGAATTAACAGGTAGGGAGCATTGTTCTCCTCATCATACTGCTATTAGACAGGCCTTAGTGTGTTGGGAAGAATTAACTAGATTAATTACATGGATGAGTGAAAATACAACAGAAGAAGTTAGAAGAATTATTGTTGATCATGTCAATAATACTTGGGGACTTAAAGTAAGACAGACTTTATGGTTTCATTTATCATGTCTTACTTTTGGACAACACACAGTTCAAGAATTTTTGGTTAGTTTTGGAGTATGGATTAGAACTCCAGCTCCTTATAGACCACCTAATGCACCCATTTTATCAACTCTTCCGGAACATACAGTCATTAGGAGAAGAGGAGGTTCAAGAGCTGCTAGGTCCCCCCGAAGACGCACTCCCTCTCCTCGCAGGAGAAGGTCTCAATCACCGCGTCGCAGACGCTCTCAATCTCCAGCTTCCAACTGCTGATTTGGAGTGGATTCATAAGACAAATGTTATTACAGGTTTGTATTCTACTCAAACAGAAAAATTTAATTGTAACTGGAAACAACCTGTATTTCCCAAAATCCATCTGGATAATAATTTATTCCAAAAGTTGGAGAATTATTTTGGACCTTTAACTACTAATGAAAAAAGGAGACTAAAACTTGTATTTCCAGCTAGATTCTTCCCAAATGCTACCAAATATTTTCCTTTACTTAAAGGAATAAAAGATAAATATCCTAATTATACTATAGAACACTTTTTTGCTGCAGCAAATTATTTATGGACATTGTGGGAATCAGGAATTCTATATTTAAGAAAAAATCAGACA
GGTCAATCGGGTCCTCTCAAACTTGGCTATGCAATCGGGGAATGGGTCCTTATTATAGTTGTGGACCTAAATGGCATAATTGTAAATAAGTGTATGAAATTCAAAATTTAAAATTCAATCGTGGCCATCCGTATAATATTACCGGATGGCCGCGATTTTTTTAAAGTGGTCCCCTTGATGTGATATGTCATCCAATCAGAACACTCTTTGAAAGCCTAATTATTTATGGTCCCCTATTTAAGACTTAGTCCCCAAGTTTCGGCGAAATTCAAAATGTGGATCCACTACTAAACGAATTTCCAGAAAACGTCCACGGTTTCCGTTGTATGTTAGCGGTGAAGTATCTGCAAGCGGTCGAGAAGACTTATTCCCCTGATACTCTAGGGTTTGATCTCATCCGTGATCTCATCGGTGTAATTCGTGCGAAGAACTATGTCGAAGCGTCCAGCAGATATTCTCATTTCCACTCCCGTCTCGAAAGTACGTCGCCGTCTGAACTTCGACAGCCCATACAACAGCCGTGCTGCTGTCCCCACTGTCCGCGTCACAAAAGGGCAGGTATGGAAGAACCGACCTGCATACAGAAAGCCCAGGATCTACAGAATGTATAGAAGCCCTGATGTCCCTAAGGGATGTGAGGGCCCATGTAAGGTCCAATCTTTCGATGCGAAGAACGACATTGGACATATGGGCAAGGTAATATGTCTGTATGACGTTACCCGTGGTATTGGGCTTACTCATCGAGTTGGCAAGCGTTTCTGTGTGAAGTCACTTTATTTTGTCGGGAAGATCTGGATGGATGAAAATATTAAGGTTAAGAATCATACTAACACCGTTTTATTCTGGATAGTTAGGGATCGCAGTCCTACTGGAACGCCTTATGATTTTCAGCAGGTCTTTAATGTATATGATAATGAACCCAGCACTGCTACTGTGAAGAACGACCAGCGTGATCGTTTCCAGGTTATAAGGAGGTTCCAGGCAACAGTTACTGGTGGAC
TTGAAAAGAAATTTTCAAGTCTTCGCTGATCGTAAAACTTTCCCTCTTCTCATCGAAGTTCAGGTAACGCCTGACACCCTCTTTGTTACGAAACTGTTTTCTTTCTCTCTCTTGATCCAGCTTTTCTCAAATCCTGTAACCAATCAGGTTATCTTTGTGGTGTATTGAAGAACCACTATTGGAGTGTAGGATAGCGCCTACCATTTGAATGTCAGGACAGCGCCTGATTTTATTTTGACATGTCTGTTACTCTTTCCCCTCCAGGGGATTGTTTTACTTTTAATCATGTTAAATATAATAATAGTCTAAATAAGTATTTATTTTATAATAATAATTTAGATATCGTCCTTGACGATTTTGATTTTTATTTTAACTTTTATGCAAAAAAATATAATGTTTTGTCTTCTTTCTTTTCTGACAGAGTTTTGTCGGCTTTATATACGCCGATGTCTGTCAGCGAGGCTGCCTCCCTCGCTTTGGAGGATTTCTGTGAGCTTGCTCTTGACAAGCTCAAAATAAATCCCTTCCATCAGCTATGGGAGGAGACTTTGGCCAACTGGCCAGTTTATCCAGGAACATCCCTCCTGGACTTCTTCCGGACTCAATATGAGATCCGAAGAGAGGTTGCTGAGGCCTCTGCTGAAGCCCTTCGTCTGAAGAAGGCCACGCGCGCTGATGCGTTTGCTGATGAGGTGAAATTCCTCATCAAAAATGGTGTACTTCCACACCTTGCGGGAGATTTTGCCCGCAAAATCTGGTCTACTGGAAAGGACCAGAAGAAGACAAGGACTGCCTTCCTTGTTAAAATCAAAAAGGCAAATCAGCTCAAGCAGCAGTGGAATTCCGCAAGGAGTCTTGCAGCTGCTAGAGCTGAGGTCCTGAGGGAGTTTGAACCCTCTCCCCAACAAATCCAAAAGGCTATTGAAGCCCAACTTTTTGCTGAAAAGCTTGGGCGAAAATATGCCACTCTTACCGCTCGGGTGCGAGCGAAGCGGGCCGC
GGTCTCTCTGGTTAGACCAGATCTGAGCCTGGGAGCTCTCTGGCTAACTAGGGAACCCACTGCTTAAGCCTCAATAAAGCTTGCCTTGAGTGCTTCAAGTAGTGTGTGCCCGTCTGTTGTGTGACTCTGGTAACTAGAGATCCCTCAGACCCTTTTAGTCAGTGTGGAAAATCTCTAGCAGTGGCGCCCGAACAGGGACCTGAAAGCGAAAGGGAAACCAGAGGAGCTCTCTCGACGCAGGACTCGGCTTGCTGAAGCGCGCACGGCAAGAGGCGAGGGGCGGCGACTGGTGAGTACGCCAAAAATTTTGACTAGCGGAGGCTAGAAGGAGAGAGATGGGTGCGAGAGCGTCAGTATTAAGCGGGGGAGAATTAGATCGATGGGAAAAAATTCGGTTAAGGCCAGGGGGAAAGAAAAAATATAAATTAAAACATATAGTATGGGCAAGCAGGGAGCTAGAACGATTCGCAGTTAATCCTGGCCTGTTAGAAACATCAGAAGGCTGTAGACAAATACTGGGACAGCTACAACCATCCCTTCAGACAGGATCAGAAGAACTTAGATCATTATATAATACAGTAGCAACCCTCTATTGTGTGCATCAAAGGATAGAGATAAAAGACACCAAGGAAGCTTTAGACAAGATAGAGGAAGAGCAAAACAAAAGTAAGAAAAAAGCACAGCAAGCAGCAGCTGACACAGGACACAGCAATCAGGTCAGCCAAAATTACCCTATAGTGCAGAACATCCAGGGGCAAATGGTACATCAGGCCATATCACCTAGAACTTTAAATGCATGGGTAAAAGTAGTAGAAGAGAAGGCTTTCAGCCCAGAAGTGATACCCATGTTTTCAGCATTATCAGAAGGAGCCACCCCACAAGATTTAAACACCATGCTAAACACAGTGGGGGGACATCAAGCAGCCATGCAAATGTTAAAAGAGACCATCAATGAGGAAGCTGCAGAATGGGATAGAGTGCATCCAGTGCATGCAGGGCC
GAGTTCTCCGAGCGTGAATTCCAGCAATATATTTGACTCATCCAGATCGTTACAGTTTTCTGCCCTGATTAAGGATCTTCCGATTCAGTCTTCCCTAGGACTCGGATGCTGTTGGGGTGATTGGGCTGACTGTTTAATAGGTGAACACCTATTGCAACGATCCTAGTCTTATATATTGTTATCTATCGAATACAACTTGAACTGCCAAGGATCTTCCGGCTCAGGTTTTCTGCAAAACCCGGTTGCTGTTGCAGGCTGCTTCAAGGATCCCATTTCATAAATAGGGTTTGAAATGGCATTTGTTCCCACGAAGACCGCACTTACTTTCTCGGCTGAAGATGAGTCAGGCCTTGAAAAAGCTGTTTCCGACGCACTCTCGGGGTGCGTTGAGCTAAACATGGGTATCCGGAGATGTGCCGCTTTCCCCGCCATAAACCAAGACGCTTTCCTTTGTGAATTGACAACCAAAGAAGCTAAAGGCGTCTTGAGGTCTCTCGCCGATAAGGTTAGAGGTAGAATGTTCGTTGATCATGCTGTTATTCATCTGATGTATATTCCAGTGATACTTGATACAACACACGCGGTCGCTGATTTGAAGTTGAAAAACCTTGCGACCGGTGATGAACTTTATGGTGGGACAAAAGTTAATCTGAATGAGGCTTTCATACTGACGATGACATGGCCCCGGTCTCTGTTCGCTGATGCAGTGAACGAGCACAAGGGCTTGTATTTGGGAGGAACAATTTCATGTTCTTCCTCAGTACCGCGTCACGCGAAAGTTGGGATGTGGTATCCCCTTTGGACTGAGAAAGTAAGCAACAAACAGCTTTACCAGAAGACTGTTGCTTTGACCAACACTCGAGCAATCGAGACTTTCGCCAGGACGATGATACATTCAGATAAAGAGATGCGAAGCTTGTTGAGAAGTCGTGCCTCAACAGATATTGCCTCCAAGAGATATGAAAATCCTGTGTTATGCTCGTCAAGGATAGGGTTGATG
AAGAAACCTAACCAGTTTCTCGTTGATCAGCGATCATGGATTCAATCCCGTATGTGATCCTGCGCATACTCGATTTTATCTTCCACTCCATCTTCTTTCCATCTTTACTCTTTATCATCAACCACAACACCACCATCCTGTGGGCATGTGCCTGTGCCTATGGGTTCTACCGTGCATTCCGCCTCATCTTCAAGATAAAGGTGGAAGTACACCCAGCCACCCGAGCCGTCTTCAAGGATATGGTCACTCGCTTCCAGCGGGAGAGTATGTTCTCACCTGACGACGAAGTGCCGGAGGGCATCCCTATCCACGAGGATGTTGACCTTGTTAGCGACCCCACACACAAAGATATTAAGCGGGTCCGTGCTAGCAGGCGAGTCTCTTATGCCGTGAGGGTTGCCCATGTAGCCAAGTCTAAGGTGGGATTGCTCGCCAATACCAAGGCGAATGAGCTGGTGTACTCCCGTCTTTGCCGAGACGAGATGGTTACCCACGGTGTGCGCCCATCGCACATTGCACACGCAGTGCCGCTTGCTGTCGCGGCCTGCTTCATACCGTTGGACAGTGATTTCCTTGCAGCTTCTATTAGAAACTGCGATGAGATGGAGGAGCGGAGGGCCGTACTAGGGCCCTCATATGGAAAATAGGGAGGCCTACTCTGCACCAGCGGGTTTACCACGCCTACTTGGCGTGGTAATCCAGAGGGTTTGCTGGTGAAGAGAGGACCACCTCTGGCTAAACCTAGGAAACTGTACCGTTTTTCTGGGTTTGGGACTCATATACGGTACGGAGTGCACGATCACTCATTGGGCAATGTTCGGAGGGGACTTGTTGAGCGGCTATTCATGGTTGAAACCAAGGATGGCTTAGCTCCAACACCACAGCCCACCCCTGGCGTGTACGCCAAGTTATCCCGGTTTCATGACCTTGTTAGTGCCAACCTAACCTCGACCACCAGATTAACATACGAGCAATTCCTCGGATTTTATTCTGGTCGCAA
ACCGGATGGCCGCGCGATTTTTTTCCCCCCTACGTGGCGCGCTGGTGACCATTGGATACCGCTCTCCCTGGTGGTCCCCCTCCCAAGGTGTTACTCCCCCCTCCCCGGCTGAATTCAATTGAGCGCTATTTTGGAGTCCGCGAAATGGGTTAACCGCATTTTTTGACGTCCGCATACGATTGGTCCCTTTAATTTGAATTAAAGGATGTATAAATTCTATTGTCCAATCATTTCGCTCGGGTTGTCTCCTCGCGCGACGCTCGCTTTTGCCCAACGGGATGAGATGTGATCTTGGTCGTTGGATAATAATATAATTTATTCAGCCTCTTTAATGTGAAATTTGAATTATTGGCGAGCGTCGTACTACCATGTCCCATCGTACGAACTTGATGAGTTGGACCAGTCAAGTTGCACCTACAGAGTTAAATTGATCAAGGAATTTATGTTTAAATTCCCTGGTGACAGATGGTGATATCAGGTTAATTTACCACGTCTATTGTTTGAGTAGCTACAGTTAACGTTTGTGTGATAGTCAGTTTTAAAACATGTTTCCCAGTAGGTATAGACGTGGTTGGTCGTCTAATCAGCGACGAGGTTACACACGTAATCCCGTGTTTAAGCGTTCTTATGTTGCTAAACGAAGTGAAGTAAAACGACGACCCAGTTATCCAAACAAGACCCAAGAAGAAGGGAAACTAGCAGCCCAACGGATGCACGAGAACCAGTTTGGGCCTGAATTTGTTATGGGCCATAATTCAGCCATTTCGACGTTCATCACTTACCCTTCGCTGGGGAAGGCTCTCCCGAACCGATCCAGGTCATATATTAAGTTAAGACGACTGCGTTTTAAGGGTACTGTCAAGGTTGAGCGTGTGCATGCTAACGTCAACATGGATGGGTCCAACCCAAAGGTGGAAGGAGTCTTCTCTCTTGTTGTTGTTGTGGATCGTAAACCCCATCTGGGCTCATCTGGAGCCCTTCTTACATTTGATGAGTTATT
GTTCTTTAGGGGCTTGCAACTGCCTGCAACCGGCACCGAACATGAAAGAACAGAAAAAGACACAATTATTATTTCAAACTTGAGAAAAATAGTCGAAAAAAGATACGCAGAAAACAACAGGGAAAAACAAAAAAGCGGAAAACTTCGTGAGTTAAGAAGAGGGTTTAAGACGTTCTAGCTTTAGACAGTCAATTTTGTTGAACCATCTTGCTTTCCACTCATAACATACCTGATAAGGTGTTGGAAAGAGTTGAAGATAAGCGTGAGCGATTTTGAGGGCGTCGTCCTTAAACGAATTGTTATGATCTACGTAATAGTGATAAGGAATCCTCAATGCCTCGTCGTATGTATAACCGGCTAGAATGGGTTGCTCTTCGGCAACTATTCTCTCAATATCATTGAACTCGTCTGCTGTTATTGTCCTTGGTTTATTACCCAATTTCTGTTCAACAATCTGAGGAATACGCAAAGCTCTGGCAAGAGAGTCAATGTCGTAAATATTGACAGCTAAATATTGTGGCCTATCTTCCCCAAATTCAACCACAGCGTGAATATAGTATTTTAAATTCGGTGTGGGAACCTCATTTGCAATTCTGAAGCCAGCCTTTTCTAGATAAAATTTAAGAATATCTGAAATAGAAGGAAGTCCATAATCAATATCAAATAGAAATTCGTCAAAATCCCTAGTCACGTCAGTCTCAACAAACGCATAGATGTCATTTGCTGAGCGTTTACCCTTTTCTACTTCGATGTCATAATCACTTGCTGGATATATTTTGCCGTCACGCAGAATGTAATAATAAAAATTTTCAATAGTTTTGCATTTTCTTGTTTTGCTTTTTCTTATCTCCTTCTCTATTTCGTTTTCAACAATGTCTGCTAATTTTTCCTCATCGTTTGTTGCATCGATCTCCTCCTCTGGAATTTCTGATATACTTTGAAATTCTCTTTCCTCGGTTATTTTCTCCCCCATTTCTACTCTCCATTTCCACTATGTCAT
TTAAAACAGCCTGGGGGTTGTACCCACCCCTGGGGCCCACGTGGCGCTAGTACTCTGGTTCGTTAGAACCTTTGTACGCCTGTTTTCCCCTCCTTAAACAAATTAAGATCTCTGCCAATGTGGGGAGTAGTCCGACTCCGCACCGATACGTCGCACCAGTAGACCGGTTCGCTTAGGACCCTTCTACGGATTGGTATGAGTTCCCCACCCCGTAACTTAGAAGTACTAGCAAAACCGACCAATAGGAGCGTGGCACCCAGCTGCGTTAAGGTCAAGCACTTCTGTCTCCCCGGCCAGAAATGGTCGTCACCCGCCCTCTCTACTACGAGAAGCCTATTAACCATTGAAGGCGATGAGGAGTTGCGCTCCACCACAACCCCAGTGGTAGCTCTGAGAGATGGGGCTCGCAGTCACCCCCGTGGTAACACGGTTGCTTGCCCGCGTGTGCTCTCGGGTTCGGCCACTTGGCCGTTCACTCCAACTCGTTGTAAGTGGCCAAGAGCCTATTGTGCTAGAGAGGTTTTCCTCCGGAGCCGTGAATGCTGCTAATCCCAACCTCCGAGCGTGTGCGCACAATCCAGTGTTGCTACGTCGTAACGCGCAAGTTGGAGGCGGAACAGACTACTTTCGGTACTCCGTGTTTCCTTATTATTTTATACAACAATTTATGGTGACATTGACTGATACTATTGAGTTCGCCCGCTTGCCATTGAATATTGCCTTGTATTACCTTATAGCATTTCAAAAAGCCACAGATCTCACCCTCGAGCTCATTCACTTTGCAGTTTGTTTGAATCGCATACACAAGACATTTGAACATGGGAGCCCAGTTGAGCAGAAATACTGCCGGGAGCCACACTACTGGAACCTACGCTACCGGAGGCTCAACCATTAATTATAACAACATTAACTACTACAGCCACGCCGCTTCTGCAGCGCAGAACAAACAAGACTTCACCCAGGACCCATCCAAGTTCACTCAGCCAATTGCGGATGTGAT
AATCTTTAAACTGACCAACTGTCTTTGCGTATGGTGACGTGATGACGCGCGCTACGCGCGCTGCCTTCGGCAGTCACACGTCACCATCAGCAAAGACAGTTGGTCAGTTTAAAGATTAATAAGACATTCCATTGGCTGAAAAGAGGCGGGAAATTCAAAAAAAGAGGCGGGAAAAAAAGAGGTGGAGCCTAACACTATAAATACAGTTGCTTACTTCAGTTAGTTCCTTTCTGCTTCAGACTGCACTTCGCTCCAGAGACACAGCTACAAACTACTCTCAGCTACTGCAGCATGGCAGCGGGAAACACTTACTCGGAAGAGGTACTAAAAGCTACCAACTGGCTTCAAGATAATGCTCAAAAAGAAGCATTCTCTTATGTATTTAAAACACAAAAAGTCAATCTAAATGGAAAAGAAATTGCTTGGAATAACTACAACAAAGATACAACAGATGCGGAAATGATAAACCTACAAAGAGGAGCAGAAACATCATGGGACCAGGCAACAGACATGGAATGGGAATCAGAAATCGACAGCCTCACAAAACGGCAAGTACTGATTTTTGACTCTCTTGTTAAAAAATGTCTCTTTGAAGGTATATTGCAAAAGAACCTAAGTCCAAGTGACTGCTACTGGTTCATACAGCATGAACATGGTCAAGATACTGGCTATCACTGCCATGTACTACTAGGTGGAAAAGGCTTACAACAAGCAATGGGAAAATGGTTCAGAAAACAATTAAACAATTTATGGAGTAGATGGTTAATAATGCAATGCAAAGTACCTCTAACACCAGTTGAAAGAATAAAATTAAGGGAATTAGCAGAGGATGGTGAGTGGGTATCGCTACTAACCTACACTCACAAACAAACTAAAAAACAATATACAAAAATGACTCATTTTGGAAATATGATTGCTTACTACTTCCTAAATAAAAAAAGAAAGACAACTGAAAGAGAGCATGGATATTATCTCAGCTCAGATTCTGGCTTCATGACAA
TGGCATTTTTGTAATAATAAGGGGGTCACCGATTGAGGCTCTCTCAAACTTGCTCTAGCAATTGGGGAACGGGGTCTCATTTATACAAGAACCCTCAATAGAACTCTCAATCTCGTTCACACACGTGGCGGCCATCCGCAATAGTATTACCGGATGGCCGCGCGATTTTTTCCGCTTTTACTTTTCACGCGCGCCCGCTTTTCTCACTCGCGCTATCGTCCAATCATATTGCGCCTGCCGCGCCTAATTATTTTAAACAACTTGGGCCCTAAGTTGTTGATGGGCCTATAAATGATAAACGGGTTTGGGCCACACACTTTAATTCAAAATGACTAAGCGCGATTCATCTTGGCGCTCGATGGCTGGAACCACAAAGGTTCGTCGCACGTTGAATTTCTCCCCACGTGGAGGTGGTGGCCCAAAACAGACACGGGCCTCAGAGTGGGTTAATAGGCCTATGTATAGAAAGCCTTTGATCTACCGGACTTTAAGGACGCCCGATGTTCCAAGAGGTTGTGAAGGCCCGTGCAAGGTCCAGTCCTATGAACAGCGTCATGATATCTCCCACGTCGGTAAGGTGATGTGTATTTCTGATGTCACTCGTGGTAATGGCATTACCCACCGTGTGGGTAAGCGTTTCTGTGTTAAGTCTGTGTATACTTTAGGGAAGATTTGGATGGATGAGAACATCAAGCTCAAGAACCACACGAACAGTGTAATGTTCTGGTTGGTCAGGGATCGTCGACCCTATGGCACTCCAATGGACTTTGGCCAGGTGTTTAACATGTATGACAACGAGCCTAGCACCGCCACGATTAAGAACGATCTCCGTGATCGTTATCAGGTTATGCACAGGTTCTATGGTAAAGTCACTGGGGGTCAATATGCCAGCAACGAGCAGGCTTTGGTCAGGCGATTCTGGAAGATTAACAATCATGTTGTATACAACCACCAAGAGGCTGGCAAGTACGAGAATCACACTGAGAACGCGTTATTATTG
AGCGAAAGCAGGTACTGATCCAAAATGGAAGATTTTGTGCGACAATGCTTCAATCCGATGATTGTCGAGCTTGCGGAAAAAACAATGAAAGAGTATGGGGAGGACCTGAAAATCGAAACAAACAAATTTGCAGCAATATGCACTCACTTGGAAGTATGCTTCATGTATTCAGATTTCCACTTCATCAATGAGCAAGGCGAGTCAATAATCGTAGAACTTGGTGATCCTAATGCACTTTTGAAGCACAGATTTGAAATAATCGAGGGAAGAGATCGCACAATGGCCTGGACAGTAGTAAACAGTATTTGCAACACTACAGGGGCTGAGAAACCAAAGTTTCTACCAGATTTGTATGATTACAAGGAAAATAGATTCATCGAAATTGGAGTAACAAGGAGAGAAGTTCACATATACTATCTGGAAAAGGCCAATAAAATTAAATCTGAGAAAACACACATCCACATTTTCTCGTTCACTGGGGAAGAAATGGCCACAAAGGCCGACTACACTCTCGATGAAGAAAGCAGGGCTAGGATCAAAACCAGGCTATTCACCATAAGACAAGAAATGGCCAGCAGAGGCCTCTGGGATTCCTTTCGTCAGTCCGAGAGAGGAGAAGAGACAATTGAAGAAAGGTTTGAAATCACAGGAACAATGCGCAAGCTTGCCGACCAAAGTCTCCCGCCGAACTTCTCCAGCCTTGAAAATTTTAGAGCCTATGTGGATGGATTCGAACCGAACGGCTACATTGAGGGCAAGCTGTCTCAAATGTCCAAAGAAGTAAATGCTAGAATTGAACCTTTTTTGAAAACAACACCACGACCACTTAGACTTCCGAATGGGCCTCCCTGTTCTCAGCGGTCCAAATTCCTGCTGATGGATGCCTTAAAATTAAGCATTGAGGACCCAAGTCATGAAGGAGAGGGAATACCGCTATATGATGCAATCAAATGCATGAGAACATTCTTTGGATGGAAGGAACCCAATGTTGTTAAACCAC
TAATATTACCGGATGGCCGCGATTTTTTTAAAGTGTCCCCCCCACTAACAAATGTCCCCCAATCAGAACGCGCCCTCAAAGCTAAATTATTAACTGGTCCCCTATTTATACTTAGTCTCCAAGTATTATGTTAAACATGTGGGATCCCCTCGTAAACGAATTCCCAGAGACTGTTCACGGTCTACGGTGTATGCTAGCCGTAAAATATCTTCAATTAGTTGAAGCTACGTATTCTCCTGATACGATTGGGTACGATCTTGTACGCGATTTAATTTCAGTAATTCGTGCTCGCAATTATGTCGAAGCGTCCCGCCGATATAGTCATTTCCACTCCCGCCTCGAAGGTACGTCGTCGTCTGAACTTCGACACACCCGCGATGAGCCGTGCTGCTGCCCCCACTGTCCTCGTCACCAACAAAAGAAGGACATGGACCAACAGGCCCATGTATCGCAAGCCCAGAATGTACAGAATGTACAGAAGCCCTGATGTGCCCAAAGGTTGTGAAGGCCCATGTAAGGTCCAGTCTTTTGAGTCTAGACACGATGTTAGTCACGTGGGTAAGGTCTGTTGTATAACTGACGTCACTAGGGGTTTAGGTTTGACACATAGGACGGGTAAGAGGTTTTGCGTTAAGTCCGTCTACATAATGGGCAAGGTCTGGATGGATGAGAATATCAAGACCAAGAATCACACTAACACAGTTATGTTTTTTCTAGTCCGTGATCGAAGACCTTATTCAAGTCCTCAGGATTTTGGTCAGGTGTTTAACATGTATGACAATGAGCCAAGTACAGCTACTGTCAAGAACGATATGCGAGATCGTTTTCAGGTCTTACGGAAATTCACATCAACTGTTACTGGTGGTCAGTATGCATGCAAGGAGCAGTCTCTCGTCAAACGTTTTTTTAGAGTTAATAATCATGTAGTTTATAATCATCAAGAGGCGGGAAAGTATGAGAACCATACTGAGAACGCTCTTTTATTATATATGGCTTGTAC
TAAAATGAGATATTATGATAGTGTAGGATATTGACTATCTTACTGCGTTTCCCTTATCGCAATTAGGAATAAAGGATCTATGTGGGTTGGCTGATTATAGCCAATCCTTTTTTAATTTTAAAAAGCGTATAGCGCGAGAGTTGGTGGTAAATGAAATGAACGAAAAACAAAAGAGATTCGCAGATGAATATATAATGAATGGATGTAATGGTAAAAAAGCAGCAATTTCAGCAGGTTATAGTAAGAAAACAGCAGAGTCTTTAGCAAGTCGATTGTTAAGAAATGTTAATGTTTCGGAATATATTAAAGAACGATTAGAACAGATACAAGAAGAGCGTTTAATGAGCATTACAGAAGCTTTAGCGTTATCTGCTTCTATTGCTAGAGGAGAACCTCAAGAGGCTTACAGTAAGAAATATGACCATTTAAACGATGAAGTGGAAAAAGAGGTTACTTACACAATCACACCAACTTTTGAAGAGCGTCAGAGATCTATTGACCACATACTAAAAGTTCATGGTGCGTATATCGACAAAAAAGAAATTACTCAGAAGAATATTGAGATTAATATTGGTGAGTACGATGACGAAAGTTAAATTAAACTTTAACAAACCATCTAATGTTTTCAACAGAAACATATTCGAAATACTAACCAATTACGATAACTTCACTGAAGTACATTACGGTGGAGGTTCGAGTGGTAAGTCTCACGGCGTTATACAAAAAGTTGTACTTAAAGCATTGCAAGACTGGAAATATCCTAGGCGTATACTATGGCTTAGAAAAGTCCAATCAACAATTAAAGATAGTTTATTCGAAGATGTCAAAGATTGTTTGATAAACTTCGGTATTTGGGACATGTGCCTTTGGAATAAGACTGATAACAAAGTTGAATTGCCAAACGGCGCAGTTTTTTTGTTTAAAGGATTAGATAACCCAGAGAAAATAAAGTCGATAAAAGGCATATCAGACATAGTCATGGAAGAAGCGTCTGAATTCA
GTTATTTGTACCATGGAGGAATTGTTCAACGCCCTACCTCAACCACTACAACAACTCTCATTAGCTCTGGCCGGTGAGATACCATTGACAGATCACATTTTCGAACAAGCAGCTTCCACCTGGCACGTCCAGCCCCGATCACTCACCTATAAGTTATTAGATCATATTCCCTTTTCTACTCCTGTTGTAGTTCCCCCTTCCATATACCATTCATTAGACTGGAGTAAGTGCTTCGCTGTTAACCAGGATCGTGTAGAGCGCGTTCCTACTATAGACGACCCAGACGACGTGTACGTTCCGAACTCCGACATCGGCCCCCTCCTCACTTCCTTACATACCATTCCCGACTACGGTTTCTTGCATCCTGCAATCGAAAATGATGCCACCACCCTGCGCGCGGAACGTGCTCGATGCGCTTCCACTTTCTACAAGATTGCCTCCTCCCAAGCTCGTCAAGTTAAGCTGGATCCCATTCGCATGCTAGGTTTCTTACTTCTGGTGCAAGCTCGTCCTCGCGTCCCCTCAGGCCTGGTTACAGATCAGCCCACTCGTCGCGACCCCACGCAGTCGCCCGCCCTTCACGCTATATGGCAGGTAATGCAGTACTACAAGGTTGCTGGTGTGTACTACGCCCCTGCTCTGGTCGTCCCATCTGGCGCTATATGGTGGATCCCCCCTCCCGGTAAGCGCAACGTCGTTTCCGTCCAATACCTGTTAACTGATCTGATTAACTTAGCCATCCTGGCTCACATGACCGACATGTCCCCTACCTTGGAGCTTACCGGTGTCCTGATGTACCTCAGAGCCGCTTCCTCTCATAGTCACGCCTACACCTTGCTTCAAATGAAGAGCGTATTCCCAGCCTTATCCTTGCGCTCCATGTATCGTAACAAAGGGTTTGGCGGCAAAGCGCCCGCAATAGAGTGGACTGAACCGCGCTCTAAATACAAATTCCGATGGACTGGCGTCACTCAATTACACGATGGCCTCCGACCGCGCT
TGATATATTTTTAAAATATATTTTGATTAACTGAAACAAACCAGCGGGTCGCAATGACCGTAATATAAAACTTGACACAGATCACACGAGAAAAAAGTAAGTATCCAAAGATGTCCTAATGCGAAACAGTAATTCATTCATCACCCCAGTCGCCAATGTCTTCTTGGGCCCAAGCATCAAAAAGCTCTTCTTCACCACAGTATTCTTGGACTTTTTCCCAAGTATCTAATTCTTTGTTCCTGGCAATGTCTTCTTCAGTTACTTCAAGGCCAAAAGTTGTAAGTGTATCCACAAGTGCATCTATAGGTTGGCATTCTTCTTTAATTCTTTCAGTCATGTTATCTACTGATAGATCGAAATTATTTAGAAAAGAAAAGTACTCATCATTCATTTCTTTGAAGAATTTGTTCAAAGATTCTATTGAATCTAATGCTGCATTTGCCCTTTCTATATCAATATCTGATTCTATACTACCTAAAGATCTCCAAATTTTCCCAAATTTACTATCTGATATCCCTGGAAACTGAGGCTCCACATACATCGATTGAGATATTATCATTATTCTATTCATGTATAGTTTATAATGTAATATGTTGTTTCGAGTTGTTTTATCTTTGTGGTTTAGTATGCTTTTTCTTCTAACATTGTCTAATCTCGCAACAGCCAACAATCCTTCAACGATCCTTCCTGTTTTAAAAGAAATAACTGCTTTTGAAGCAATTTCAAATGAAGAATTAATGGTTCTATCTACGTCTTTTCTAAATTTTTGAATGTTGATTGTTTCTACTATTAAATCAGAATCAATAAGCTTCTCATTTGCTGAGAGGTTTAATATCAATTTCCAGCACTCAAATGACATTCTCTTATTGAACTTCACGGACATCGCGTCATTCAGCACTTCCACTAATTCATTGTGGTCCATCCCTGTAACACCACTTATAATGTTTACTTTGCTATTAATCARCATTCTATAATCAACTTCTATAGTATCACTTTCTTT
GACAATTGAGATGCTCAAGCGTCCGGCTTACTATAACATTTTCCTGCTTCCAACTGGGCGACGTCTTGCAAAAACTTACAATATACTTGAAAACTTAACACTTCTCCCAAAAGCAGACTGGAAATTGTATGAAGCCATTGAACAAAAGTTGAAATGGATGATTCAAGAATACCGAAGCGACTGGCGAGACAGACTTTCCCACCATGAGAGATATGGCGTGAAGTTAAGATTAACCTATCGTTCTGAGAGTGAACGTAGTTTACTAGAAACGAGGGTTATAGACTTTGTTGTTTCTTCAGGTAAGAAGGCTTCAACCGTTCAGTTTTGCACTCGTGATTCTTATAAAGGTAGAGTCCGTGCCAATCAGATATTAATTTTGTTGGAACCGGAAGGGCTTGGCGAAGTTGAGGGCTTAACGGTAAAATATGGTGGTAATTGGATGTCTCTTATGACTCATTGTCTTTTTGTGCTAGGCTCGACCCTCACATGTTTTGGTTTCGTTGACCCTTCTCACGGGTGCAAATTTAACTTAATTCCATATTTGAAGAATTTGAATCCAGCTGACAAGTGGTTGCTTGATCTGCAAGCGGGATGGAGAATGGAGTATGGTGTTACTCGCTCATTGGAAGATGGAGCTCTTTACGATTTTTTTGCTGAATCATTTACCACTTATGCGGTTCGGACTTGGCCTGGATATGAGAAATATGTTGGAAGCGTTGATGGTTTTTCTGGAAAATTAGCCGTTCTTCCAGCTCAGTGTCTTACTCCAAAGGAGTATGCATTTCAGTCTCAGTTGACGGTTAAGGCGAAGCGAACAGGTCTTCATTATTTGTATTATTTGATTTCCTTTACTATGAAGACTAATTTGCTTGATAAAATCATTAGAGAGTCTCTATCGATGGTACGTGTTTTTAGCTTCTTAATTGGGCGAGACCATCTTCCCCACATAGGGTTTCATTCAGGTGAGGACTTTAGTAAAAAGTACTTGTCAATGGCCTTA
GGTTATTTCACGTGGTTGTGAAATTAATTAATTATCTTTTCAACTGTGATCTCACATTTAACGAAAAGTTTATGTGATCATGGATCCCTTGTTCTCAGTTTTCCGGAATGTTGACTTTTCGGTGAAGAAAATGTTCACGTTCGATCATGAAGGAGACTTGGTGGAACCATTGCTCCAGTTGAAGCACCGAACCCTTACTGGGGTTTCGAAAACCGATGAGTACGCGAAGTTGAAGCAGGAATATGACGAATGCGTGACCGAAGAAGCGCGACAAGAAGCGCTAGCAGTTTTGAATGAGTACACTCGAAATCACCATGACCGAGTTATCGGGTTTACTAACCTGTTTATTGGGATGGCATTGGTGAAATTCCTTGGGCCGAAGATGCAAAGAGTGTTTACTCAATTCATAGGGACAGAGATGGGACCATTGCTGCAGACGCGATGGGGAGGACTGTTCGATTTAGAGCTTGAATCCGATTATTTCATCGAAGTCCCGAATTTTGACGATTACTATGTTCGTGATTATGAACCATACGTCGAGATAGACGAGTCTGTGCTGCTACCAGAAGAGATCGAGATAACTTCGACTGAGAAGAGTTCTGAGGACGTGACGTCCGAGGAGACTGTTGAGATCGATTTAACAGAACCAGCGATGAATAGTGATCTGGTAACTATTCGCAGATCGTTTGAGATCTGGGCTGATGGATCTGAGTTCGGTGAGGAATTGCCTCCGATTCCTTCGGACTTTACAGTCTCCGCGGAAGGAGACGACAGTTCTCGAGATGAGACTGAGGATTCGTTTGATATCAATGCGCTCGATGATGAGCGTCCTGCCTTAGAGAATCCTGGAAAGATCGTGAAGACACCATTGCCTCTTATCCCCGATGTGGGACGATTCGAGACGAATCAATTGATGATGGTCAAGGAGGTTGTGCCTCACAAGTTTGAATCAATTCTGGAGTGTCATGAAAAGGTTTTAGCGAGAAACGATTGGAAGTCT
CGCACCGGGGATCCTAGGCATACCTTGGACGCGCATATTTCTTGATCAAAGATGGGACAAATTGTGACTTTGATCCAGTCCATTCCTGAAGTCCTGCAAGAGGTCTTCAATGTTGCTCTGATCATTGTCTCAGTTCTATGCATTGTCAAAGGATTTGTCAATCTGATGAGATGTGGCCTTTTCCAGCTCGTCACCTTCCTCATTTTGTCTGGCAGAAGTTGTGACAGCATGATGATTGATAGAAGGCACAATCTCACCCATGTTGAATTCAATCTCACACGAATGTTTGACAATCTGCCTCAATCATGCAGCAAGAACAACACACACCATTACTATAAAGGACCATCCAACACGACATGGGGAATTGAACTGACCTTGACAAACACATCTATTGCTAATGAAACTAGTGGGAACTTCTCCAACATCGGGAGCCTTGGATATGGCAATATTAGCAATTGTGACAGGACAAGGGAAGCAGGACATACATTGAAATGGTTACTCAATGAACTACACTTCAATGTGCTCCATGTGACTCGTCATATAGGTGCCAGATGTAAGACAGTTGAAGGTGCTGGGGTGTTAATCCAATACAACTTGACAGTTGGGGACAGAGGAGGTGAGGTTGGCAGACATCTTATTGCATCACTCGCTCAAATCATCGGGGATCCTAAAATCGCATGGGTTGGGAAGTGCTTCAACAACTGCAGTGGAGATACTTGCAGACTGACAAACTGTGAGGGTGGAACACATTACAATTTCTTAATCATACAGAACACCACATGGGAAAATCATTGCACATACACACCAATGGCAACAATAAGAATGGCTCTTCAAAGAACTGCTTATAGTTCTGTTAGCAGGAAACTTCTTGGCTTCTTCACTTGGGACTTGAGTGATTCCTCTGGGCAACATGTCCCAGGTGGCTACTGTCTAGAGCAGTGGGCCATTATCTGGGCTGGAATAAAATGTTTCGACAACACTGTAATGGCAAAATGCAACA
AGTAAATTTTGCGTGCTAGTCGCTGAGCGTCAGACCGCAAAGTGAGTTTTTAGTGATCTAAAGTGAGGAGTTATTCTTACTGTCATCAAACACTACAAATAAACACGTTGAAATTATTTCCGGAAGAACAACTGTCCGGAATCAAAGACGATGAAAAATCGTAGACAAAACACCCGAATTTCGGGTGTCAATATAAAAAAGCAAAATCCAAAAAACAAAAAACAAACAAAAATAAAAACATCTGTTGTAAAAAGAGGCAAGCGCTCTGTGCAACCTTTTGGATTCCTGAATCCAATCATGAGAGTGCGAGCTCTGATAGTCTATCTAATCACCATGATTTTGACTGGGCGCCAATGGACCAAAGGAATGAAACTTTTCTGGAAGCGGGTTAACCCACAGATGGCTATAGCGACCTTGAAACGAGTCCGCAACATCACAACCAATTTACTGACTGGACTCATGAAACGGAAACGCAGAAGCTCTGTCAGTTGTGAACTCTTGTTGACACTACTACTGATGGTAACTGTAGGAGCTCTACAGATTGGGAGGATGAGATTTGCCGGAAAGATAGTACTGTCAATCAACGCAACAAAATATGATATAGGAAAAACATTTGATATCATGAACGGCACATGCACAGTCATGGCAGTAGACGTGGGGAATTGGTGTGACGATTATGTCATCTACCAATGCCCTACTCTGACAGAGAATGAAAATCCCGAAGACATTGACTGCTGGTGCTATGGAGTGCCCAACGTGTATGTCACATACGGACGTTGCAAACATGATGGACAACCGCGAAGGAACAGACGATCCGTGGCTTTGACAAACCATGTTGAAGAAACATTGAACACCCGTGGAGAGAGGTGGGCCGTAGACAAGATAGGGAAACAGCAATTTGAAAAGATTGAACGATGGATCATTCGCAACCCGCTATATGCCCTGGCAGTTGTTGGCATTAGCTACATGCTAGGGAGCAACGTAGGTCAGAGAATCATTA
GGCGTGGCGGGGAAAGCATTGCGCGCCAGCGGTGGTGCGTAATATTAAAAATTATCGTCTGAGCGCGTCGTGATGGCGCTTTCGTGGTCGCTGTCGGTTCGTTGATGATCGGGTGTGGTTGTGCGCGTGTGGCGCGTCTGAGGCGTGATGGTGGTGGGGTATGAAAAAGCCGCCAATACTGGCGGCTTGAGGGGGAATTATTCCGGGTTATCGAGGGTATACTCTTTGAACCTGATGACCTCCATGCCGAGCCAGTCGTTTACCTCCCTGAATCTGTCCTGTAGCGGCGACAGCTCGTTGCGCACAAATACCTTTGCCACCTTCTCAACGTCACCGAGTGAGCCGATATTCTCGGGCTTGCCGCCCATAAGCTGGAACGGCACGCGGTGAGCGTCCATCAGGTCGGCGGCACTGGCTTTCTTGATATTGAAAAAGTCATCCTTTGTGGCGACCTCGCTCAGTGGCACGATTTTTATGCCGTCCGGTTTCCCGTTCGGTGAGTAGAAAAACAGGTTTTTAAAGTTGCCGAGCCCTTTAGAATTACGCATTGCATCGCGCAGCGATTCGACGTCAGTCGCGCTTTGCGCCGGGTCAGTCACATACATGATGTAACCTGCGTGCGCGCCGTTCTGGTAATACTTGCGGCGGAACAGCGTCGCGGATTCATTCAGCCACGCAGAATTAAGCGCGCTGAGATATTCAGGCAGGCCGTAAATCTCCTGATTAATATCAGGCTCCAGCAGGTGGAACACGGTATCGGGTGCGAACTCATGCGGCTGAGTGAAGTTTTCCACAAACCAGAAAACCGAGTCATCGACCCCGCGCCGGGTGTATTTTGCCGGTGAAGTCAGCAGTTTGATTAACTGGCCGGTGACGCTGTGGCGCTGCTCAAGAAAGGCGTTACCGAATACCAGATAGTCGAGCGCAAAGCGGCTGAAATCCTGACGGGACAGCAGTGGGTGCGGAATGTAGGTGCTCGCGAGCACGTTGCGTTTAACGT
GAAAACAAAATAAATAAATAAATATACAAAGTTAAACTAACACAACATAACCACGTGGAAAAACAGCGAAAGCACTTTACCACATTATGTCTCGTGTTAGAAATACTTTGGAAAAGATCAGAGACCCACAAGTACAGTCCAGCATTTGTGAAGCTGCCTATCAACATGTTCGACCTGTACTTAAAGAATCTCTAATCAATTGTCCTTACGCGCTTAATGATTATGAAGCAGACACCCTTGAGAATCTTGGTGTCACAATTAACCCCCATGCAATCCAAACACACACACATGCCGCAGCCAAAGTAGTCGAAAATCGTATGCTTGAAATTGTTGGACATCACTTGCCTAAAGATGAAAAAGTAACTTTCATCTTCCTCAAACGTAGCAAGCTGCGTTACATGAGAAGAGCTGCTGTGCATAAAGATGTCTTTGTCAATCATAACATTGAACCAAAAGACTTCTTCAGGTATGATGAAGAGTCTACATCAACCAGCTTTTCCGTTGATACGAGAATCGCATACATTTCAGATTCTCTACACTTTATGGAACCTGCTGATGTGACTCACTTGTTTGACCGTTGCCAAAACCTTAAAACATTGATGGCAACTGTTGTACTACCTGTGGAAGCTATACACAGACAGACATCTCTATTCCCTGCGATTTACTCCATTAACTACAATGAAGAAGGCTTTGAGTATATCCCAGGATCACACGGTGGTGGGGCATATTTCCACAAATATGAAACCCTAGAATGGCTCAAATACTCTAGATTCATTGGACATGATCCATTGACTGGTTTAAAATACACCATTACGATTCAAATGGTGGAGAGTCTTGGTGCCAACCACCTTTTCCTCTTCCAAAGAGGAAACTTTGAGACGCCGCTATACAGGACGTTTCAAAAGAATAGTTTTGTGACATTCCCAAATATATTCCATCCCCGACACGTCAATGCCACAAAACCTATGCCTAGATCAAGGGCCATACAGCTGTACTTATA
AAATTCAAAATTTACCATTACATATTGGTATTTATTTACCCTCAGTTGGTGATATATGTGAGGACGCTAGCCTGTTGGGTTTCCTGACCGACCAAATCCAAGCGAGCTTAATCCAAGTACCTCGTCTCAAATTGAGTGTCAAGTGAATAAGCATAGTGACCCCATCGTTTCAGGGTAGTTGACGGCTATTAATAGACATATTACAAACGCTTCTCTTTATTTATCACCAACATGGGATGTAATGTTTATGCGTGAGCTACGGCCGCATTGTAAAATTAGTGGTTTTGAATTTCTATTCTTCGGAATATACAAGGTTTAAAAGACCAACATTTGGGTTAAAAATTTTTAAACCTTACTATCTTTAACTAGTAACTCGAACTCGATTTATATTCAGATTTTAAATATCAAGTTGTTGTGTTTTCTGATCATCATTAAGTGACCGTCATGGGTGATATATTAGGCGCAGTTTATGATTTAGGGCACAGACCTTACCTAGCACGGCGTACGGTTTATGAGGATCGTTTGATTCTTAGCACACATGGTAATGTCTGTCGGGCTATTAACTTGTTAACTCACGATAATCGTACTACACTGGTGTATCACAATAATACTAAACGCATAAGGTTTCGTGGATTATTGTGTGCTTATCGTGTGCCTTATTGTGGGTTTCGTGCCTTATGTAGAGTAATGTTATGTTCTCTACCTCGTTTGTGTGACATCCCTATCAATGGATCTCGCGACTTTGTTGCAGATCCTACCAGACTCGACAGCTCTGTTAATGAGTTGCTGGTTTCTAATGGTCTCGTCACCCACTATGATCGTGTTCATAATGTTCCCATACACACTGATGGTTTTGAAGTTGTAGATTTTACGACTGTCTTTCGTGGTCCTGGAAATTTTCTTTTGCCTAATGCAACAAATTTCCCTCGGTCAACCACAACCGATCAGGTTTACATGGTGTGTTTGGTAAACACGGTTAATTGTGTGTTACGTTTTGAGT
GCTAAAGTGACCGTGGTCATGGCTTCATTCAAGGGATTCTCCGTCAACACTGTTCCAGTTTCCAAGGCCAAACGTGATATATCATCTCTTGCCGCTACTCCTGGAATTCGCTCACAACCCTTCACTCCGTCTGTAGACATGTCTCAATCGCGTGAATTCCTTACAAAGGCAATTGAGCAAGGGTCTATGTCTATACCTTATCAGCATGTGAATGTTCCAAAAGTTGATCGTAAGGTTGTTAGTTTGGTAGTGCGACCGTTTTCTTCAGGTGCTTTTTCTATCTCTGGAGTGATTTCACCGGCGCACGCTTATCTATTGGATTGTCTACCTCAGCTTGAACAGGCGATGGCGTTTGTTGCTTCACCTGAATCTTTCCAGGCTTCTGATGTCGCAAAACGCTTTGCTATAAAGCCGGGCATGAGCCTTCAGGATGCCATCACTGCCTTCATCAACTTTGTGTCCGCGATGCTGAAAATGACGGTGACTCGTCAAAATTTTGATGTCATCGTGGCTGAGATCGAGAGGCTTGCTTCAACCAGCGTATCTGTCCGAACTGAAGAGGCAAAGGTTGCCGATGAAGAGCTGATGCTGTTCGGGCTAGATCATAGAGGGCCACAGCAGCTTGATATTTCTAATGCTAAAGGGATAATGAAAGCTGCAGATATTCAGGCAACTCATGACGTTCATTTGGCACCAGGCGTCGGTAATATCGATCCTGAGATCTACAATGAGGGACGGTTCATGTTTATGCAGCACAAACCACTCGCGGCAGATCAGTCGTATTTCACGTTGGAGACTGCGGATTATTTCAAGATCTACCCAACATATGATGAGCATGATAGCAGAATGGCTGATCAGAAGCAGTCAGGGTTGATATTGTGCACTAAAGATGAGGTGTTGGCTGAGCAAACTATTTTTAAGCTAGATGCCCCTGATGATAAAACCGTTCATCTATTGGATCGCGACGACGATCACGTTGTTGCTAGATTTACTAAGGTGT
GGCGAGGCGGGGAAAGCACTGCGCGCTGACGGTGGTGCTGATTGTATTTTTTCAGCGTCTCAGCGCGTCGTGACGGCACTTAGTCTGCCCGTTGAGGCGTTGTGTGTCTGCGGGGTGTTTTGTGCGGTGGTGAGCGTGTGAGGGGGGATGACGGGGTGTAAAAAAGCCGCCCGCAGGCGGCGATGTTCAGTCGTTGTCAGTGTCCAGTGAGTAGTTTTTAAAGCGGATGACCTCCTGACCGAGCCAGCCGTTTATCTCGCGGATCCTGTCCTGTAACGGGATAAGCTCATTGCGGACAAAGACCTTTGCCACTTTCTCAATATCACCCAGCGACCCGACGTTCTCCGGCTTGCCACCCATCAACTGAAAGGGGATGCGGTGCGCGTCCAGCAGGTCAGCGGCGCTGGCTTTTTTGATATTAAAAAAATCGTCCTTCGTCGCCACTTCACTGAGGGGGATAATTTTAATGCCGTCGGCTTTCCCCTGTGGGGCATAGAGAAACAGGTTTTTAAAGTTGTTGCGGCCTTTCGACTTGACCATGTTTTCGCGAAGCATTTCGATATCGTTGCGATCCTGCACGGCATCGGTGACATACATGATGTATCCGGCATGTGCGCCATTTTCGTAATACTTGCGGCGGAACAACGTGGCCGACTCATTCAGCCAGGCAGAGTTAAGGGCGCTGAGATATTCCGGCAGGCCGTACAGCTCCTGATTAATATCCGGCTCCAGCAGGTGAAACACGGAGCCGGGCGCGAAGGCTGTCGGCTCGTTGAAGGACGGCACCCACCAGTAAACATCCTCTTCCACGCCACGGCGGGTATATTTTGCCGGTGAGGTTTCCAGTCTGATGACCTTACCGGTGGTGCTGTAACGCTTTTCCAGAAACGCATTACCGAACACCAGAAAATCCAGCACAAAGCGGCTGAAATCCTGCTGGGAAAGCCATGGATGCGGGATAAATGTCGAGGCCAGAATATTGCGTTTGACGTAAATCGGC
AGATTATGGTTCTTTTTGTTGCCTGAACTGTCATAATCTTATAATTCAGTTTAATTAGCCTTGACTTCTCGGACTTTCGGATGCTTGCAAATTAGGGCGTCTTTGATGTTAAATACAGTAAGATTTACGATATGTAACTAGAAACTTTTGAAGACAGAAGAAGTATTTACCCTCATTTGTGTTAATAAATTACATTGGTAATGTAACTAACGCACCAGACAGTATGTCGCCGTTGAATGCGTAGGTAGTCTAATTCAGGCGCTGATATATGTGTCACCGGTGTGGAAATTATTTTGATATGTAATTAAACTTCACTTGTTTTTCACCGAGTACCTGGTAGGGTCTGCAATCAAAAATCTATCAATGTGATCTGTTTTATTTCGTTATGTGTTACAAATAAATGTTCGTACTGAATTTGACAGAAATTTTATTTGAAGCAAAATTGAATTTACGTATCCTAAAATCAACTTATAGGTTGCTATTTTGAACCTCTGCTCACAAATAGCCTATTTTCCTTATAAGTTGACTCATGTGTGATAAGCTATTTATGTAAAATTATTATTATAATGTGAATAATAAGGACTGTAATTAAACCACACAGCAAGCTATTTTAGTATATGACATGGAAAACCACAAACTAATAAGCGTAAATTACATCAAATAGCTGACTATAAAAGCACAATATTGAAGTTTGAAAGGTTATACGTGTCTAAGGGCTAGTCTTGTTAAGTTCACTTCATAAAAGATTCATTAAATTATTTAATAAAATAAATAAAATAAAATAAATATATAAATAAATAAATAAAATAAATCATAAAGATTCATTAGATTCATTAAAGACTATTTTCTGTGATTAAATCGAGTAATGAATCAACAGTAAATATATATTAACACAATTGGTGATTATTTTATCTCCGTTGTGGTCAATCGGCATTGATAGTTAACCAAATACCGCAAAAACTGATGATAAGAGAAGTTATATAAAGGAAGTCAACTGGAC
ACAAAAGAAACCAGGAGGGAATCCTTAGTTGATGCAATTTCTCGCTCACGATAACTTTCACACTTTGCAAGTCAAGAAAGTCCGATTCCTCCACCCTCAACAAGAAGTGTTTCTTTTAGCAGGTTTATTGCTCAATATAAAACAATTTGTACGAGCAATCAAAGAGCGCAATAATGTATTCAAAATTGATGTTTTTCTTCGCTCTTTGCTCTATCAGCTTCCTTTTCACCTCGGAAGCTGCTTCCACGATGCTCCTCGAGAGCTCATACCTGCCACTGAACCAGAGTTATGCGCCTGGTTTTCTTTACAAACGGGATATGCTCCCGCCTCCACTTCAGGCCGTGTTAACTTACACGTGCCCGGAACCAAGACCTCTCGCAGAAGAATCATACAACGATCTTTTGCGAGCGATTTCTCAGAAAAGCTCAAGCGATTTCCAGAATGCTTATTCGTTAGCCTTGAGCTTTTCCAGCGACTTCTATCAACATGGACTAAAGACGTTGAAAGACGTATCTTTTTTAGCTGTCGAGAAATTCCTCTGGGGTCTGACACGCTTATGGAGCTCGCTAATCTTGGCGAGTTTCTCCGCGTTATGGTGGTTGGTGAGCAATTTCACAACTCCCGTCTTCTGTCTCGCCTTGCTGTACACTGTTACAAAATATATGGTGAAGACGGTTTCATTTCTTTTTGGAGGATTGCCAATCTGGATCATTTCGATTGCTTTCTCACTCCTGAAGAAATCCTTTTCAGCTCTTCGGTCTACACCGAAATGTTTGTATGAAAAGGCCATAGACGGTTTCAAGAGTTTCACTATCCCGCAGAGTCCCCCAAAATCTTGCGTGATTCCCATCACCCACGCAAGCGGAAACCACGCTGGCTATGCCAGTTGTATCAAGCTATATAACGGAGAAAATGCTCTAATGACGGCAACTCACGTCCTACGTGATTGCCCCAACGCCGTGGCTGTTTCCGCCAAAGGACTCAAAACGCGGATTCCACT
AAGTTTTTAAACCTGGAACTGACACATTCCTACAGCAAGTGGTGACGAAATGATGGCAGATTCTACTAGAAACGCATTTGGAGCATATTCTATAACTGAAATAATAACAACAAGAAACCAAAATAACTTTAATGCAAATACTAAAAATCAAAATCAAAATACCAGTAATACCCAATCCAGCGGAGGTATAACACGCAAACCAGTAATGAACGATGGGCTATATGCCCTATTCGACCAACTTCTAAAAGGAGTAACATTTGAAGAAAGCATTTATCGTGGTTATGATTACAGTCATTTACCTAATTTAGAGACAGTGTTCAATACTGCTAGCGATTATGTCAATGGACAGTATAAAATTGGATTTAGCGAAGCTCAACTTGATGGTTATACTTTGAACAAGACGTTTAGCGTAATAATGCCAGAATTTTCCTTTTCGTTAGAGTTTATCAAGAATGAAGAACAGTCTGACCGTAACCCGGACGAAAATGAGCAATTGAAACCCAAAACGCGAAGAATTGTAGTTGAATTGGTATCATTATTTAATAGAGACGAAATTGAATACACTCCAGAACAAGTTAGAGGAGAGATTGCATTGATAGCGTTGTTTAAATTATATATCACTGGATTTTTATATCATCTGAATGTGAATAAGAGTGTTTACGATCAGCAGTTGAATTTAGAGAAATACAGACCTTTGCTCGTTGCGATTGTTGGCTTTGAATCGATTGATGTTAAGTTGAAGAAATTAACTCCGTTATACTATACCCTAGCTACTTTTAGCAACTATCCATTGAATATTTTGCGTTACAGTTTGAAAACGATTGTCGAAGTGACTAATGAAATGGATCAAATTATTAAACGTGACGGCCTTTTTAAACAAATAGACATTAAACCTATGCTTGGAAATACAATGTCCGTTGGATATTCGTTACGAGGTATTGACAACAGTAGTTTATTTCTCGCGCCCAAACATTATCGTCAAGTACGTTCTAGAGATGAC
ACCGGATGGCCGCGATTTTTTTACCGTGGGCCCCACCTTGCACGTGCTGACAAAGACATGTGGACCAATGAAAATTGTCCCTCATAGCTTAATTATTTCATGGTCCCCCCTATAAACTTGGGCTCCAAGTAGTGCACTCTTACCAATGTGGGATCCATTAGTAAACGAGTTTCCTGAAACCGTTCACGGTTTTAGGTGTATGTTAGCAGTTAAACATCTGCAGCTACTAGAAAATACATATTCTCCAGACACTCTGGGGTACGATTTAATTCGGGATTTGATCTCCGTTATTAGGGCTAAGAATTATGTCCAAGCGACCAGCAGATATAATCATTTCCACGCCCGCCTCGAAGGTACGCCGCCGTCTCAACTTCGACAGCCCTTATGCCAGCCGTGCTGCTGCCCCCATTGTCCGCGTCACAAAGGCCAGAGCATGGGCGAACAGGCCCATGAACAGGAAGCCCAGGATGTACAGGATGTACAGAAGCCCAGATGTTCCTAGGGGGTGTGAAGGCCCATGTAAGGTCCAGTCTTTTGAGTCTAGACACGATGTAGTTCATATAGGGAAGGTGATGTGTATTAGTGATGTTACCCGTGGTACTGGGTTAACCCATAGAGTAGGTAAGCGTTTCTGTGTTAAGTCTGTGTATGTATTAGGTAAGATATGGATGGATGAGAATATCAAGACTAAGAACCACACGAATAGTGTGATGTTCTTCCTTGTCCGTGACCGTCGTCCTGTTGATAAACCACAAGATTTTGGAGAGGTGTTCAACATGTTTGACAACGAGCCTAGCACTGCCACTGTGAAGAATATGCATAGAGATCGTTATCAGGTTTTGAGAAAATGGCACGCAACGGTTACTGGTGGACAGTACGCTTCGAAGGAACAGGCATTAGTTAAGAAGTTCGTTAGGGTTAACAATTATGTTGTGTATAACCAGCAAGAAGCTGGAAAATATGAGAATCATACTGAGAATGCATTGATGTTGTACATGGC
GCGCAAAAGCCTCGCGCTTTTCTCTGTTTATCAGAGTTTCCTGCCTCCTTCATCTCTTGAGCGAATGGAAGAATTTACTCAAGATCCTACCCTACACAACGTACAAGCTGAGGAGTCTCATTCAATTGACACACTCCACCTACGCGATGCTAAGCGTGGGTCATCCACCAGCGAAGACGTTCTTCACAAGGGCTATGCTGATCCGTGTTTACGGGAAGTAGCCAAGTATGGTGGGTACTCAACCTACTCGTCTAACTCTAACACCGATCCTTGGATTAGAGAGACGCTAAAGATACATGATCGCGAAACCTATGAAGACATCTGGGGTAAAACCCGTCGTCCCGAGGGCACTCCTGGAATGTACAAAGCTCTAGGAAGGTTCGGAGGCGAAAAATGTGATTTCGACAATCTTTCTGACCCTCAGAAATCGTCAATGCGACGGGCAATCGCAAAGGCGAAGAAGGCTTTCAAACTCCCTTACAAGCGTGAACCGCTTGATTGGCATGAAGTAGGTGGTTTTCTCAGGCGTGATACGTCTGCAGGATCCACTTTCATGGGAACCAAGAAAGGAGATGTGATGGAAGAGATATATCATGAGGCGAGGTGGCTTGGCCACGTAATGAAACAAGATGGAAGAAAAGGTTTCGATCCAACCAAGATGAGGTTTCCCCCTTGCTTGGCGGGTCAGCGTGGTGGTATGTCTGACAGGACTGATCCAAAAACGCGGCTCGTGTGGATTTACCCCGCAGAAATGTTGGTAGTCGAAGGGTTCTACGCCCCTTTGATGTATCATGACTATATGAATGATCCAAAGTCACCAATGTTGAACGGGAAGAGTGCGCAACGGTTGTACACCGAGTGGTGTTGCGGACTGAGGGACGGAGAGACATTGTATGGAATTGATTTTTCAGCTTTTGACTCAAAAGTACCAGCGTGGTTGATCCGTGTTGCGTTTGATATCGTAAAACAGAATATTAACTTCGAGACCTTCGAAGGTAAG
ACCAAACAAAGTTGGGTAAGGATAGATCAATCAATGATCATATTCTAGTACACTTAGGATTCAAGATCCTATTATCAGGGACAAGAGCAGGATTAGGGATATCCGAGATGGCCACACTTTTGAGGAGCTTAGCATTGTTCAAAAGAAACAAGGACAAACCACCCATTACATCAGGATCCGGTGGAGCCATCAGAGGAATCAAACACATTATTATAGTACCAATTCCTGGAGATTCCTCAATTACCACTCGATCCAGACTACTGGACCGGTTGGTCAGGTTAATTGGAAACCCGGATGTGAGCGGGCCCAAACTAACAGGGGCACTAATAGGTATATTATCCTTATTTGTGGAGTCTCCAGGTCAATTGATTCAGAGGATCACCGATGACCCTGACGTTAGCATCAGGCTGTTAGAGGTTGTTCAGAGTGACCAGTCACAATCTGGCCTTACCTTCGCATCAAGAGGTACCAACATGGAGGATGAGGCGGACCAATACTTTTCACATGATGATCCAAGCAGTAGTGATCAATCCAGGTCCGGATGGTTCGAGAACAAGGAAATCTCAGATATTGAAGTGCAAGACCCTGAGGGATTCAACATGATTCTGGGTACCATTCTAGCCCAGATCTGGGTCTTGCTCGCAAAGGCGGTTACGGCCCCAGACACGGCAGCTGATTCGGAGCTAAGAAGGTGGATAAAGTACACCCAACAAAGAAGGGTAGTTGGTGAATTTAGATTGGAGAGAAAATGGTTGGATGTGGTGAGGAACAGGATTGCCGAGGACCTCTCTTTACGCCGATTCATGGTGGCTCTAATCCTGGATATCAAGAGGACACCCGGGAACAAACCTAGGATTGCTGAAATGATATGTGACATTGATACATATATCGTAGAGGCAGGATTAGCCAGTTTTATCCTGACTATTAAGTTTGGGATAGAAACTATGTATCCTGCTCTTGGACTGCATGAATTTGCTGGTGAGTTATCCACACTTGAGTC
GGTGTCATCCTGGTGACATTTCCACGCCTGATAAGCTTAGAGGGGCACAATGCTTTGACCTCAAAGTATGACAGACTTTCGGATTGTCAAAAGAATTGTTTATTTAAAGCGAAACATGATTATCGCACTCTAGATATCATATATAAGAGCTATCTTAATCACACACAACTATTCCACTTTAATTTCATTCTTTTCAACCTTCATGCAATACTCTCTTGCACTTTTCGAGCCATGCTCAGTCACCTCAGCCCAAACATCATCCTTTATCCACATCCTACCCTCATCTCTACTATCCAATATCATCACCACTTCACCATCCTTCTCCAACAACACATCATCCCCAGCTGTCCTCATTCCGTCAATATGACCCTCTTCTTTCAGCAAAGTGTATGACAATATGTTGTCTCCCAGACTTTGATCAGAGAACATGAAAACATCTTTCAAAAGGAATTTGTTTCCAAATGTTTCAAATGAAAGTTTGGCCCGCTCAACTTCTAGTTGGGCTACTCCTCCAAAATTCATTTCTACAGATGTAGGAGTAATGTTCTTAGAGAAGAAATAATGACTGGAGGACCCAGTATCCATCATTGTTAACATCTTCACTCCACACGGCCATTGGAATGTTCTTTTCTCCAACTGCGGTGGTGGAGGAGCTCTTCTCTGATCAGCCAAGAATTTGCTTATGTTTAGAGAAACAGATTTCCTTGCTTCCTCTAGCAATGTTTCTCCATCACTAGAGCTTGAGCTTCTTGTCTCAGTCTCAATCTTCACACCCTTACCCTCCCTCCTCCTCAGCTTCTCATTCTCAATCAGTTTCTTTTTATAGTCATCCCTTTTTTGATTTATTTCCTCTGACACTCTGTCACCGATGCTCTTGAAGACTGAGGATTTTGTTATGTCATTCGGTCTGTTTACTGCATCGATCATCAGGTATGAACTCTTTTTCTCTTCTTGCATCATAGGCACGCTTTGTTCATTTGTGAAAAAAGCCAGATTGATT
TTGAAAATTCTCTCACAGGGTTCCGGTTACGTTGTTCTTTTACTCTCTTTTTATTTTAATTGTTCAAAATTGCGATTCTGAAGCTTCCTACTTTCTGGTGCCCGCATTTTCTCTCTGCTCCGATGGAGCCCCTCTTATGGCACGTTGATGCCACCACTCCTTCCCACATCCAGGCTCTCCAGTCAGGGTCTCTCCCTCCTGCTTCTCCGGCCGCGGCTCTCACCCGCGTCCAACGCGCCCTTTCCTTCTTCCGGACTGCTGCCCGGAAGTACTGCAAGCAGGCCGATGCGCCTGACTTGTTTGCCCTGGCAATGACCAGGGTTGCTGAGCACAACGACATTGCCGTTGATGCAAGAAATGTGGAACAGCTGTTCCACTTTGTTGGCCAACATGTGGCCAACACTGCTGAGCGCAAGGCGCTCCGGGCTGCTCTTCGTGAGCAGCGGGCTTTATTTAAGGCATCCCTGCCCGGTGCCTGTTTTCCTGCTCCAGCTCCTCCAGGCTGGGGTATTCCAAAACCCCCCCCTCTTCCTCCACCTTTTGTGTGGAAAGGATGCCGCTACAATGTGGTGGCCCCTCCTCCACGCATCCCGCAACCACCTCCACTGCCTAAATTTGCGCCTTTTGTGCGCAACAACTTTAGAGTGGTTGCTCCCCCTCCCCTTGGTGAGGTGTACCAACCCGTTGGTGCACCTTTCCCACAGACCCGGGCCTCCGCGGCCCTCTCCTTCTTTCGCACTGCCTCCACCTGCAGGCAGGTCTTGGTTGAGAGCTGCATTCAGCAGCCCGCCTTCATGACTTGCTGTGCTTCTACCGGGGAAGTGCAAGAAATGACGAGCATGCTTACTGAAGCTCGTCAGACTGGAAAAATCCTGACTCCCAAAGAGGTGAGTCAGGCCTTGGCCCAAAAACGCAAAGAAATCAAAGGGGCTGAGGAAAATCGCATCTCCTTTGATGAAGGGGTGCATTTGACAGAGGCGGATGTCTTCCATCGTCTCAG
AGATTTTCTTGCACGTGCATGCGTTTGCTTCGGACAGCATTAGCAGCGGTTGGTTTGAAAGAGATATTCTTTTGTTTCTACCAGTCGTGAACGTGTTGAGAAAAAGACAGCTTAGGAGAACAAGAGCTGGGGATGGTCAAGAAGGCCATCCTGAAAGGTAAGGGGGGCGGTCCCCCTCGACGAGTGTCGAAAGAGACCGCAACGAAGACGCGTCAACCCAGAGTCCAAATGCCAAATGGGCTTGTGTTGATGCGCATGATGGGGATCTTGTGGCATGCCGTAGCCGGCACCGCGAGAAACCCCGTATTGAAGGCGTTCTGGAACTCAGTCCCTCTGAAACAGGCAACAGCAGCACTGCGGAAGATCAAAAGGACGGTGAGTGCCCTAATGGTTGGCTTGCAAAAACGTGGGAAAAGGAGGTCAGCGACGGACTGGATGAGCTGGTTGCTGGTCATCACTCTGTTGGGGATGACGCTTGCTGCAACGGTGAGGAAAGAAAGGGATGGCTCAACTGTGATCAGAGCTGAAGGAAAGGATGCAGCAACTCAGGTGCGTGTGGAGAATGGCACCTGTGTGATCCTGGCTACTGACATGGGGTCATGGTGTGATGATTCACTGTCCTATGAGTGTGTGACCATAGATCAAGGAGAAGAGCCTGTTGACGTGGATTGTTTTTGCCGGAACGTTGATGGAGTCTATCTGGAGTACGGACGCTGTGGGAAACAGGAAGGCTCACGGACAAGGCGCTCAGTGCTGATCCCATCCCATGCTCAGGGAGAGCTGACGGGAAGGGGACACAAATGGCTAGAAGGAGACTCGCTGCGAACACACCTTACTAGAGTTGAGGGATGGGTCTGGAAGAACAAGCTACTTGCCTTGGCAATGGTTACCGTTGTGTGGTTGACCCTGGAGAGTGTGGTGACCAGGGTTGCCGTTCTTGTTGTGCTCCTGTGTTTGGCACCGGTTTACGCTTCGCGTTGCACACACTTGGAAAACAGGG
GTTAAATCCAAAAGCATACATATATCAATGATGCTAAATCTCACAGCTAACCCTTCCGCCGGCACTACAGTCACTGTAGACTTGCCCGCGGACCACCCGGCCCTGAACCAGTTCAAGACTGCGTTTCCAGGGTTCGAAGTGGTGGCCAGCAACCGGTCGTCCAACGACCATGCCGCCGCCAGAGCTTTCTCCCACTTGGCTACCAAGTGGATTGAGCGCGACATCGATGGCCGTCAGGTCATCGTTGCCGACATAGGGAGCGCACCAGCGAGAAGAGTCGGGGCACCCGATAATGTCACATACCACAGTGTGTGTCCTCGCAAATGCGCTGAAGACCCTGAGAGGCTGGCTTCTTACGCCAGGAAACTTGTCAGGGCTGTGGAGAAAGGAGATGGACACCTCGTCAGTGATAGAATCACTGACTTGAAGGACGTCCTGGAGAACCCGGATACGTCACTGGAAACCACCAGTATCTGCCTGAACGACGACGTGAGTTGTAAAGTAAAGGCCGATATTGCTGTGTACCAGGATGTGTACGCAGTTGACGCGCCGTCTACCATCTACGCTCAAGCCGACAAAGGCACGCGAGTGGTATACTGGATCGGGTTCGAGCCGTTCGTGTTCCACACGGACGCTATGGCGGGCAGCTTCCCGCTATATGACGCCAACTGGAGCGACTCGGCGGTACTGGCAGCAAAAAATCTGCCACTGTGCTACTCAGGGTTATCGGAGGATTCCATTAAATGGAGATTCCGTTTCCGTGACAAGCCACTGGTACCGTCTGGAGAAATCCACTACTCGGTGGGTAGCACCCACTACGTTGAGGACCGAGACAAGCTGAAAAGCTGGCACCTGCCTTCTACCTTCCACTTCGTGGCACCCAACAAGTACACATGCCGTTGCGATACGGTAGTGAGCTGTGGTGGCTACGTGGTGAAGAAGATCACGATTTGTGAAGGCATTGTTGGTAGACCCGCGAATGAGGAACTGGCCACCTCGT
AAGTTTTTTTCACTCATGACATATTCGAAAGTGAAGATGACCACAGATCCTTCCGAAATGTCTCTGAAAAAAGTGCTCTTCGACCCAACCAACGAAATTAGAATTCTCAACCACGAACAAGCCGATAACACACTACTTACCACAATGATGATCGTTCACGAATTCTCCGACCTAACGACCCGCGACTCAGTAGTCCCTCAAATTGCTGAAATGGCAAAAAATGAAATTAACCAAACAATTGACTCGATCGTTGATTCAGTCAGTACTGCGTTTGTTGACCATTACCATGAAATCATTGACAAGAATGCTAAGTTGGGAAATCCTCTTTCTCCAAATTTCAAAAATGTTATATCTATAAACACATGTATCCCTGGTCTAGAAACTTTGTACGTTGAACGTGAGAAATGGGAATTACTCAATCGTTTGTATCGATTAAACAAAAAGTTAAGCCAAAAATATCCTTTGGATGATCTGCTTAAAGGACATTTTCCTGACATTTCAACAGGTGACGAATCCACGGATGAGTACATTTCAACTATAATCATTATTCTTGAAGTTTTTGTTGGCATGCTTACTATTAATAGTGTTTACGGTGGTGCAATTTTCAGTGTTCTTATTCTCATGTCAGATCATTCAAGCTATCTTTTCATCATGTGTTTACTTTTGCATGCAATAGTTCAAGCTGTCAAAATTTATCTAGGCAAACGAGAGTCAGAAGTTAGTGAAGGAAAGCCTTCCTACGTTGATAAAGTCAAAAACGACGATGTTAAAGATGCTTTGATTAATGACACCATGTTTATTTTCGCTAATACTACAAAAGAAGATATTTCTCAGTTTTTCGACGTTTCATTTAAAGTGCACACCCGTAAGTCTTCAGAACAACATCCCTTTCGCTCTAGATTTATTTCAATGTTGACCAAAATTACCAAGATTCAAGGAATTAAAGAGGAAGTAAAGTTTGTTGGATATTTGGACGGTATAAGCAAAGACGAATTAGTTG
GTATTTCAAATTTTCTTCTAGTCGTTAGACTGATATAAGAAAGAATTGGGATACTGTGTTATTCACGAAAGTAAGGCACGCTACGGCGATAAATCCTTGTTTTTGCGTTTGACAAAATGCCTATCGATAGCAGCACTATACTGGGTATTATCAATGAAGAGGAGGTGGTGAGAGCGGCGATAGCCACGAGCGCCACACGTACCAACTCTGAATTACACAGGACTGTTTGTGAGCACATTCGCGGGCAGTTCTTAGACACCGTGGAAAACCAAAAAACAAAAAAAAAAATAGATGTTAGGAGGGACTTGACGCAGGAGCAATTGCAGTTGTTGAATGATTTGTATCCTGAGAGGCACATTGTTACTAGCAACTGCGAGCGTGGCACTCATAGTTTTGCGGCAGCCTCCAGAAAGATTGAGACAGATTTGATATTGAGTCGTATCCCCAAGAACGCCAACGTTTATGATATTGGTGGTAATTGGGCCACGCACTTGAAAAGAAAAGACCTGAGGAAGGTACACTGCTGTTGTCCGATATTAGACTTCCGCGATGCTCAGAGGAAGACCACTAGATGGTTATCTGTGGAGAAGTTTATAACTGATCGGAATGAGTTGATGCCGGAGGTTGGTGAAAAGCTTAAGGAGATACAAGAAGATGAGAACTTCATTAGCGGCAACCTGAGGAAAGGGTTGGTGGAACCGAAGTTCTTGACTGGTAAGTGGTACTGTGAGAATAAGTTTGAGGATTGTGTTTTTAAGGCTGAAAAGGCTTATGCCATGGCTATCCATAGCATATACGATATTGCTCTGGATGATCTTGCGAATGCGATGGAAGAGAAACGAATTAAGTACTTGATGGGTACGTTTCTATTTTCGGTTGACATGTTGATCGGAAAGAAGAGGGGTGAAATGACGACTGTTGATGGTTTTTACGAAATCGATGGGGAAGACGTGAAGTACGGTTTCTATGATGATACAAACTGCGGTTACAAGCACAATAT
GTATTTTTACAACAATTACCAACAACAACAAACAACAAACAACATTACAATTACTATTTACAATTACAATGGCATACACACAGACAGCTACCACATCAGCTTTGCTGGACACTGTCCGAGGAAACAACTCCTTGGTCAATGATCTAGCAAAGCGTCGTCTTTACGACACAGCGGTTGAAGAGTTTAACGCTCGTGACCGCAGGCCCAAGGTGAACTTTTCAAAAGTAATAAGCGAGGAGCAGACGCTTATTGCTACCCGGGCGTATCCAGAATTCCAAATTACATTTTATAACACGCAAAATGCCGTGCATTCGCTTGCAGGTGGATTGCGATCTTTAGAACTGGAATATCTGATGATGCAAATTCCCTACGGATCATTGACTTATGACATAGGCGGGAATTTTGCATCGCATCTGTTCAAGGGACGAGCATATGTACACTGCTGCATGCCCAACCTGGACGTTCGAGACATCATGCGGCACGAAGGCCAGAAAGACAGTATTGAACTATACCTTTCTAGGCTAGAGAGAGGGGGGAAAACAGTCCCCAACTTCCAAAAGGAAGCATTTGACAGATACGCAGAAATTCCTGAAGACGCTGTCTGTCACAATACTTTCCAGACAATGCGACATCAGCCGATGCAGCAATCAGGCAGAGTGTATGCCATTGCGCTACACAGCATATATGACATACCAGCCGATGAGTTCGGGGCGGCACTCTTGAGGAAAAATGTCCATACGTGCTATGCCGCTTTCCACTTCTCTGAGAACCTGCTTCTTGAAGATTCATACGTCAATTTGGACGAAATCAACGCGTGTTTTTCGCGCGATGGAGACAAGTTGACCTTTTCTTTTGCATCAGAGAGTACTCTTAATTATTGTCATAGTTATTCTAATATTCTTAAGTATGTGTGCAAAACTTACTTCCCGGCCTCTAATAGAGAGGTTTACATGAAGGAGTTTTTAGTCACCAGAGTTAATACCTGGTTTTGTAAGTTTTC
TCCATGATATAGAAAAGAAATATTATTTCGTGATACGGATACTCCAAGATACAGTTACTATTAGTAACGATCTGTCAGATCTGTATCTTGGAGTATCCGTATCACGAAATAATATTTCTTTTCTATATCATGGACTTATATTAACCTTCCAATTGGAACACACGGACGTGGAAATTTAGAAAGTATTTTTCTGTGGAACACACGGACGTGGAAATTTAGAAAGTATTTTTCTGTGGAAAATAATTAATTTCCACCTACCATTGGGGCCTTAAAATCCACCACCACATGATCCACAGAGTATATAAGAGGTATAAATGAAGGGAGAGTCAGTAGTATGGAATCAGTCTGCAGTGAACATTCGCCGTGTGAACACGGCAATATAGAGTGTGAGTGCATTTTTTGTTGGGAGCATGACGCACAGTGTAAATCCAGGAGGAGAGAATTGGATTTGGGAGAGCCAACTGGAAGTGAGAGAGGAATGGCCAACAATTACGAACAATCAAGGAACGAAGATTTATATTGCACCGAGACAGTACCTTCTTCAGCTGCGTTGCAAGCAAACACCATCACGGAGCGAGATATCAGAGAAGATTTCACAGATCAAACCGTTGATAACATCTACCCACAATTACACAGCGGCTCCAGAGCCTCTGAACAGCTTGAATTCGCATTTCCAACTATTGGAACAAGAAGCTGGGAAATACTTATACGTCAATCTTACGAACATCTCAAGCCAGATTATAAGGAAGAAGATTTTCAATCACATATTAGACGTGTTCGAAGACAGTTATTCCCCGAAAAAACTATGGATAATAACGGGTCACAGGCAAGCACAACCCAAATGTTACGAGACGACATCGAAAGATGCGGTATTGAAAGCATTGCTGACAGCGCAAGCGAAGATAACGGAGATGGAGTTGATGGGACGTGCATCTCCACCGTGGATATACAAGGCAACTGTATTGTTAACGCACATGGCAATGAACAGGCAACAGGCAGT
NGGTATCGTTAGCCAGATATCCACTTCTCTCAGCATGTTGATCCAATTCGGAACAATGCCACCTGTAGAAGTTCAGGGGCCCCCGAGGGTTACCCCTTGGTCGAGCCCTAGCGCCATCGGCAAATTCCTCGTCGGCGTGTGTGGAGGCCTAGGTGATGCCTGGGCCGACACTGTCACACGGAACCGGACTACGCACATCAACGCTTTCGAGCGGTTTGGTGAATTCCCAATAGAATGGGCAATCAATAGTACCGGGGATGAGGTTTTTGAACCGGAAAGACCCACCAGAGAGGTGGGCAAGGGCAAGCGGGTCATCAATAGGCACGCTAAAGGGTACTTCCTCAAAGAGGCCGTCACTGCATGTCGGCTTCAGTTCAACGGAGTGCCCATGTCCACGAACGCCAATCTGCTGGGTGTTCGGAAGTTCCTTGCAGGTTTTTGCCAGGAACATGGGTTGACCAACCAACAATCTCTGAGGTTGGTCAATGCTGCTACACCCCTCGTGATGACGGCCAACCAAGAGGACGTCGAGTATATGAAGCTGTTCAACTGCGTGCAGCTTAATGAGAAGAGGGCTGAGTATCTTGATGCTCAGGTAGTGCACACCCCGATTCGACAACTGGTCGCTCGCCCCTTGTCCGGCGAGAAGTGGTCACAGTGGATAGCTCATCTGGGTGGGTTCAGACCTGCCACGGGCTTCCGCGTGTCCAACTAGGGGTGCCTAAGGCGTGTGCCAGGGTTTAATACTAGTATAGTTCGTGGCGAACACCCTGACATGCTGATCACGCCTAGGACAGGAAGCCACAAAGTCCGCAAAATGGGGCATGTAAATTTCATGGGGAACGGCAAGCTCTTCGGGGTCCACAATGCAAGTTTAGTCAACCTTCGAAGAGGGTTGCTTGAGCGGGTGTTCTATGTGGAGCGCGAGGGCAAGTTAGTGCCCCCCCCTGAACCCATTCCGGGCATATTTAGTAGGTTAGCGGGGTTCAAAAGCAAACTG
[truncated: 101,102 more chars]
