# Supplementary material for: Towards a better solution to the shortest common supersequence problem: the deposition and reduction algorithm
Source: BMC Bioinformatics. 2006 Dec 12;7(Suppl 4):S12. doi: 10.1186/1471-2105-7-S4-S12 (PMC1780115; doi:10.1186/1471-2105-7-S4-S12)
Supplement: Additional file 1 — Real DNA sequences DNA sequences are obtained from NCBI Viral Genomes, Accessed on 01/01/2006. . Sequences are randomly selected from different genome sequences. The specific length and number of sequences are specified for each dataset. There are 60 randomly selected datasets. File name indicate the number of sequences, sequence length, and dataset number. For example, file name "DNA_N100_K500_5" indicate that it is DNA sequences dataset, with 500 sequences, each truncated to length of 100. And this is number 5 datasets for this setting. Each sequence is represented as a row in the dataset file. [file 1471-2105-7-S4-S12-S1.zip › DNA_N1000_K500_8]

AGCAGGTTAGGGCTTAATAACGATTTATTTAGGCAACTCACTTGGTACCTAATGCCCTGTGACAGGGTGACGCAAGTTAAGAGCACATATGTAAATTGTCACCCCGGAATACTAAATCCGCTAATTTATAACAAGTTATTGCGGTCGCTACTTTATTCTTAATTTAATTGCAAGTACCAAATTTAATTCCAATATTCTAATTTGCAATTCAATACCTAAAAAGTGGTTACTAAGGGACATTAATTGAAAAAAAGCAGAGTATTAACACAAAATAAACTTTATTTAAAGTTAGCTACCTATAAAAATATTTTGAATGCTCTACAAAAAACTTAAAACTAGATAAATTACAATTATATAACATAACATCTAGACTAATACTTATCAGCAACTAACTTAGCATATATCAAGACAATTAAGTAGCAGAAGACATAGTATTGAGGTAAAGACAAACAATTATGCCTTTGCTTACGCAGATTACGCACTATCGATGAAAGGCTAATCGTTGCTCTCTCGTTGTATAGAGACAAACTGACATCAATAGCACAAAAAGCCCCAGTACGATTCAAACCGGCGCTGCAGTGAACCACTATAGGAGGGATGTTTTTACCCTTGTTATCCACATCTGCCGTTAATTGAGCCTCTCTGACCGCGAGAACGAAGTCCAGAAACTTTGAAGGATTCCGAGGAAGGCTGTTATGGGGCCAGTCGGTGTAGGCGAAATGCTGGACGTCTAATGAAGCTCCAGTATTGTCTGTTACTTGTAAATTAGTCACCGCGTAGTAACGGAAGGACTTGATTTTCAGAGTTTTGATTGTGAACTTGCCATGGACAGCTTTTCCCCGCTTTTTGGGGTTCCAGTACGGGTAACAAGCCTCACGTCCTTTTTCCATTATTCTGGTCAGCATGACAATTACCCGGACTTGATGGGAGAATATCATCTGCCAAAAATCGTTAGCTGTCTCTTCGAGTGGTGCCTGGGTGCATATGAACCTTCCCTTAG
GAAAACTCTTCCGAAACCGAAACTGACTGAAACTACCTCGACCGACCTTAGAACCCAAGAACCCAACGGGTGCGGCCACTATGTCTATCGAGGCAGTTTTCGACCAGGTTACCGACCCATCGCTCCGCGCTGTGATTCAGGAGGAAGCGCACAAACAGATCAAAGATTTATTTAAGGAAACGACGCGCTGCAATCCCTACTCCATACCGCAAGCTGGGCGCAAGGTTTTGGAAAAGTACGCCATCCCCTACAACCCGTACTCTCTCAAACTACACCCTCACGCAGCCTCAAAAGCGTTTGAAGTGTCGCTCTACGAGGCTGCGTCTAACTACCTCCCCTCCACCTCCTCAACTCCTGTCACATTCATGTTCACAAAACCGGGCAAGCTCAGATTCTTTAGGCGCCGAGGTCACGTGGACAAATTCGTTAATGCTGACATAGTTCCAAGAGACTTGGCTAGATACCCACGCGACACAGTCTACAGTTATCTGCCCGAGATCACCACCACACACGCTTTCATTGGCGACACCCTACATCACTTCGGTGAGGACTTTCTCGTCGAGGTTTTCTCCAGGTCACCGAAACTAGAAGTGCTTCTAGCCACCATGGTATTACCACCCGAAGCCTTTTACAGAATGGAGTCCCTTCATCCCTCGGTTTACACTCTCCTCTACAGGGACGACCGATTCCTATACCTGCCTGGTGGCCTGTCTGGCGGTGAGTACGAACATCGCTATAAGGACCTAAACTGGCTAACATTTGGCACAGTTACGCACGGCGGGATCACTATCACAGGAGAACGCATTGAGACTAAGGCCGCGAATCATCTTTTCCTCTTCAGACGAGGGCGACTAGCGACACCAAAATTCCGCTCATTCGACATGCCCGAGCCTATGGTCCTGCTTCCCAAGGTTTTCCGCCCCGCAAAGTACAATGTACAGAAGCCAATTCCCCGGGAGAAAGCAAACAAATGGTTGATGTACGTTAAATCCATCGGCAA
ACTGATGGCCGCGCGGATTTTGGAGCCCCCTTTTGTCGTTAGCGCGACCTTTAATTCAAATTAAAGGTTGCTTTTTTCTATCGTCCAATCATTTTGCGCCTGACTAGCCTAGATATTAGCAACAACTTCGCGACTAAGTTGTTGACCGTCAAGTATAAATTAATGGGCTTATGGCCCAATGGGTATAGAGCAAAATGCCCAAGCGTGATGCCCCGTGGCGCTTATTAGCGGGTACGTCTAAGGTAAGTCGAAATGCCAACTACTCTCCCTTGAGAGTATTGGGCCCTAAAGTTAATAAGGCCTCTGAATGGGTTTACAGGCCTATGTACAGGAAGCCCAGAATCTATCGCACGTTAAGGACGCCTGACATTCCGAGAGGCTGTGAAGGGCCATGTAAAGTCCAGTCATATGAACAGCGCCACGATGTCTCACACGTGGGTAAGGTAATGTGTATATCTGATGTCACACGTGGTAATGGTATCACCCACCGTGTTGGTAAGCGTTTCTGTGTTAAGTCTGTATATATTTTAGGGAAAATATGGATGGATGAGAATATTAAGCTGAAGAACCACACGAACAGCGTCATTTTTTGGCTGGTTAGAGATCGTAGACCATATGGCACGCCTATGGACTTTGGTCAAGTGTTTAATATGTTTGACAACGAGCCAAGTACTGCCACTGTCAAGAACGATCTCAGAGATAGGTTGCAGGTCATGCACAAGTTTTATGCTAAGGTAACTGGAGGACAATACGCGAGCAACGAGCAAGCCTTGGTCAAGAGATTCTGGAAGGTCAACAATCATGTGGTGTACAACCACCAAGAAGCAGGGAAATATGAGAATCACACGGAGAATGCGTTATTATTGTACATGGCATGTACTCATGCCTCTAATCCTGTGTATGCAACGTTGAAAATTCGGATCTATTTTTACGATTCGATCATGAATTAATAAAATTTAAATTTTATTGAATGATTTTCTAGTACATAACTGACATACGA
GTAAAAACAACTCAAAAAAGAAGAAAAGAAACGACGGTTTCTCTTTCTTTAACAAGCCGAATAATAGTTGTTCTTCAGCGGGCGACCAATAGTTTTACGTTCATGGAACCTAAAACGCAAGTGAATTATGCTGAAGTTGTGGGCGGTAGATATAACCGCCCAGCGGAGGTTAGAGCCATGAGATTCTTGGCTTCTAACCTCTACGGCGCCGGCATCGTTTTCGATGCCACTGAGGGGGGGGCGAAGTGCTTCACTTCTCCTCCTCCTCACCCCGCCTCTCTCAGATTTTGTTCTGTAAGAGGCATGCCCGCTCTCGCAGTTTGCCAGACGCAAGGATGGTGGGCTAGCTTTGTCCTGAAAAGTTTACCTTTTCCGGCTCGCTGGCTTATTTTCCAGTTTCTAAATTACTGTTGGGAGTGGGTTGAGCTCCAGGATAGGAGTGCGGTTTTTACTGCTACTACTTGGACGCTCTTGCCAATGGCCAAAAGGTTTATGGGCCCCGGGTTAGAATACCCGGAAATAGGGGAGGATTGGTTCGATAGAATCATTGACTCCCCTAGATACCGCGGATGGGAAGTAGTTCCTCAGGTGTCTTACCTTTATCAGAATGTCGGTAATTGTTGCCTCAGTTACTCAGCTCACGAGAAGATCGTGGCTTTTGTGACTGAACTCTATTGCCGATTTTCTACTTATGGTATTTACCTGAGTGCGCGTACTTTGCGGCAGTTATCACATGTGCATCATATTAAGTACATGGTGATGTTACAGCTGGTCCGTTCGGTACCAGTCGCACGTGCATTGAGCACGGGCGACGCTTGGGACCTCTCGCTGGTATTCGCACGATTTCTCGAATGGGAGAGAAGGTGGTCGTTATCTTTATTGGATTTAATTGCACCTTACCTTAATTTCGCCTGGAGAGATTGTGTGAGCCCAACGCTTGTGAAGACAGACGTCAGTCTTGGCATGAGCTGTAGTAAGGGGACATTAGTGACTTTTCCTT
CCAGGAGTGCCGCATATGGCTGGAACGGCGGGGCGTTCCGGGCGTCGCCCCAAGCCTACGGCGCGCAAGGAGCTGGCCGGGAACCCCGGAAAGCGAGCCCTGAATAAAGAAGAACCAGTATTCACACCAATAAATGGGGTTTCTCCTCCGGACTGGTTTAACGAAGAAGATATGCCTCTGGCATCAGTTATGTGGGAACTGACCACCAAAGAATTGTGTGGTCAGGGACTGCTGTGTGTTACGGATTTGGCTGTACTGGAGCGCTGGTGTGTCGCCTACGAGTTCTGGCGGAGAGCAGTAAAAAATATCGCAAAAGAAGGTAACACCATAACTGGCGCTATGGGGGGGAAAATAAAGAACCCTGAACTTACTGCCAAGAAAGAACAGGAATCGGAGATGAGTTCTACTGGTTCTATGCTGGGCCTTGACCCCAGTAGTCGACAGCGCCTTATTGGTCTGGCCGGACAGAAGAAAACATCTAACCCATTCCTGAAGATGATCAACTCATGAGCCGGAAATCATATCCCAACGTTAACGCCGCTAATCAGTATGCCCGCAACGTTGTGCGGGGAAAAATCACGGCATGTCAGTATGTCATTCAGGCCTGCCAGCGTCACATTGATGATATGGCGGCGGAGAAGAGTAAAAGGTTTCGGTACCGCTTTGATAAAGACATGGCTGAGAAAGCTGCAAAGTTTATTCAGTTACTTCCACATACAAAAGGTGAATGGGCGTTCAAACGTATGCTGATTACCCTGGAACCGTGGCAACTTTTCATCGTGTGCTGTGCCTTTGGCTGGGTACAGAAGGGAACAAAGCTTCGTCGTTTTCGTGAGGTCTACACAGAGATACCACGTAAGAACGGGAAATCGGCTATTTCAGCTGGTGTAGCTCTCTACTGTTTCACCTGTGATAACGAATTCGGTGCGGAAGTATACTCCGGCGCCACGACTGAAAAACAGGCGTGGGAGGTATTTCGTCCCGCGCGTCTGATGTGTAA
ATGGCGACTGAACCAAAAGCTGGTCGCCCCTCTGATTATATGCCGGAGGTGGCTGACGATATCTGCTCGTTGCTTTCTTCTGGCGAAAGTTTGCTGAAAGTATGTAAGCGTCCTGGTATGCCGGATAAGTCCACTGTTTTCCGCTGGTTGGCAAAGCATGAGGATTTTCGCGACAAGTACGCGAAGGCAACTGAGGCACGAGCTGATTCTATTTTCGAAGAGATATTCGAAATTGCTGACAATGCGATTCCAGATGCTGCTGAGGTGGCAAAGGCAAGACTTCGCGTTGATACCCGCAAATGGGCGCTGGCCAGAATGAATCCCCGTAAGTATGGCGACAAGGTAACTAATGAGCTTGTCGGCAAAGACGGAGGCGCAATTCAGATTGAAACATCACCGATGAGCACTCTATTCGGAAAATGACCTCGATTAATCCTATCTTTGAACCGTTCATTGAGGCGCATCGCTACAAAGTCGCCAAAGGCGGTCGAGGTAGCGGTAAGTCATGGGCAATCGCGAGACTGCTTGTTGAAGCGGCGCGTCGGCAGCCTGTGCGTATTCTCTGCGCTCGTGAACTGCAAAACAGTATCAGCGATTCAGTAATCCGGTTGCTTGAAGACACCATAGAGCGGGAGGGGTATTCGGCTGAGTTTGAAATTCAGCGTTCCATGATTCGTCATCTCGGAACGAATGCTGAGTTCATGTTCTACGGCATCAAAAACAACCCGACGAAGATTAAATCGCTCGAAGGCATTGATATCTGCTGGGTGGAAGAAGCGGAAGCGGTAACAAAGGAATCGTGGGATATCCTGATACCAACCATCCGCAAGCCGTTCTCTGAAATATGGGTGAGCTTTAACCCGAAGAACATACTCGACGATACCTATCAGCGATTCGTAGTAAACCCTCCCGATGATATTTGTCTGCTGACGGTGAACTACACCGACAACCCGCACTTTCCTGAAGTTCTCCGTCTGGAGATGGAAGAGTGTAAACGCAG
AGCGAAAGCAGGTACTGATCCAAAATGGAAGATTTTGTGCGACAATGCTTCAATCCGATGATTGTCGAGCTTGCGGAAAAAACAATGAAAGAGTATGGGGAGGACCTGAAAATCGAAACAAACAAATTTGCAGCAATATGCACTCACTTGGAAGTATGCTTCATGTATTCAGATTTCCACTTCATCAATGAGCAAGGCGAGTCAATAATCGTAGAACTTGGTGATCCTAATGCACTTTTGAAGCACAGATTTGAAATAATCGAGGGAAGAGATCGCACAATGGCCTGGACAGTAGTAAACAGTATTTGCAACACTACAGGGGCTGAGAAACCAAAGTTTCTACCAGATTTGTATGATTACAAGGAAAATAGATTCATCGAAATTGGAGTAACAAGGAGAGAAGTTCACATATACTATCTGGAAAAGGCCAATAAAATTAAATCTGAGAAAACACACATCCACATTTTCTCGTTCACTGGGGAAGAAATGGCCACAAAGGCCGACTACACTCTCGATGAAGAAAGCAGGGCTAGGATCAAAACCAGGCTATTCACCATAAGACAAGAAATGGCCAGCAGAGGCCTCTGGGATTCCTTTCGTCAGTCCGAGAGAGGAGAAGAGACAATTGAAGAAAGGTTTGAAATCACAGGAACAATGCGCAAGCTTGCCGACCAAAGTCTCCCGCCGAACTTCTCCAGCCTTGAAAATTTTAGAGCCTATGTGGATGGATTCGAACCGAACGGCTACATTGAGGGCAAGCTGTCTCAAATGTCCAAAGAAGTAAATGCTAGAATTGAACCTTTTTTGAAAACAACACCACGACCACTTAGACTTCCGAATGGGCCTCCCTGTTCTCAGCGGTCCAAATTCCTGCTGATGGATGCCTTAAAATTAAGCATTGAGGACCCAAGTCATGAAGGAGAGGGAATACCGCTATATGATGCAATCAAATGCATGAGAACATTCTTTGGATGGAAGGAACCCAATGTTGTTAAACCAC
GATCAAAATACTTGGGGAACGGTTAGGGAGTAAACTTCGCGATAATTTTAAAAATTCATGTATAACCCCCCTCTTATAACCATTTTAAGGCAGGTGATGAAATGGAGATTATAGTCGATGAAAATTTAGTGCTTAAAGAAAAAGAAAGGCTACAAGTATTATATAAAGACATACCTAGCAATAAATTAAAAGTAGTTGATGGTTTAATTATTCAAGCAGCAAGGCTACGTGTAATGCTTGATTACATGTGGGAAGACATAAAAGAAAAAGGTGATTATGATTTATTTACTCAATCTGAAAAGGCGCCACCATATGAAAGGGAAAGACCAGTAGCCAAACTATTTAATGCTAGAGATGCTGCATATCAAAAAATAATCAAACAATTATCGGATTTATTGCCCGAAGAGAAAGAAGACACAGAAACGCCATCTGATGATTACCTATGATTAGTAATAAATACGTTGATGAATATATAAATTTGTGGAAACAAGGAAAGATAATTTTAAATAAAGAAAGAATTGATCTCTTTAATTATCTACAAAAACATATATATTCACGAGATGATGTATATTTTGATGAACAGAAAATCGAGGATTGTATCAAATTTATTGAAAAATGGTATTTTCCAACATTACCATTTCAAAGGTTTATCATAGCTAATATATTTCTTATAGATAAAAATACAGATGAAGCTTTCTTTACAGAATTTGCTATTTTCATGGGACGTGGAGGCGGGAAAAACGGTCTAATAAGTGCTATTAGTGATTTTCTTTCTACGCCCTTACACGGAGTTAAAGAATATCACATCTCCATTGTTGCTAATAGTGAAGATCAAGCAAAAACATCGTTTGATGAAATCAGAACCGTTTTAATGGATAACAAACGAAATAAGACGGGTAAAACGCCAAAAGCTCCTTATGAAGTTAGTAAAGCAAAAATAATAAACCGTGCAACTAAATCGGTTATTCGATATAACACATCAAACACAAAAACCAAAGAC
GTTTAAAAATCCGTTCGTCATCATGGCAGAGGTCAGAAAGCAACAACAATTCACGCGATCAGTTTGTGTTCTTGATTTAGGACAAAAGACTTATTGCGGTAAAGTGGTTAGAGCAGTAGATGGAGTGTATTACACCATTAAAATTGGGAGAACCGTACAATGTGGGGTTACGCCAACCCCGATTCCAAAAAGTTATGTTTTGGAGATTCGTGAATGCGGACGTTACCGTATTCAAGATGGGACGGATGTTTTAAGCTTAATGATTACAGAGAGTGGAATTGAGGTAACGCAAAACCGATGGGAGGAGTGGAGTTTCGAAGCGTTAACACCAGTGCCAATGGCTGTGGCGGTGAATGTAGGGAGAGGCTCGTTCGACACTGAGATTAAATATGTGAGAGGAAGCGGTGCGGTTCCACCTTACACGAAAAATGGAATGGATCGAAGAGCGATGCCTTCTTTACCAGGAATAACAACTTTGGATGTTGGAGTTAGAGATTTGCGTTTAAAGATGAGGGAGAACAGGGAGGCAGAAAGGGAGAAGATGGAACGAGCCCTGAGTGGTGGGCTCGATATGGGAAGCTGTAGAATGTATGGGGGAGGAAGAAATGATGTGCGCGAGATCACCTTGGATGAGGCCGGACCATCACGTACGCCGCGAAAACTTTCTGTTCAGAGCAATGAAAGTCGTTCAGATGATGTGGCACGAAGACATGCTGAGTTGGTGGAGATGGAGCGATTAAGAATAATGAAGAATGAACCAGTACGTACTGAGAGTATGTGGTGTCAAAGTGATAGTGATGATCAATCTGATGAGGATCACGAGGTTGGGGGTACAGAGCCAGAAAATTATATCACTGAGGAATATACACGTAGGCTCAACGAGGTAAAGACGAAATATTCAAAAGAATTATCTTCATTGGCGATGAGAGTTCCAAAGAATGAGGGCAATTGTGGAAAACCGATTTTTTCTAAAAAGTGTAAATGGGAGAATGTTCCGATC
ATGTAGGGGCATTTTTTATATTTAAATAACTAGAGTAATTAACGTAAAGTGGGTGGTATTATACGATGAGTAATATGCAAAATAACGCAACATTTGGCGCGTATTTAGAATTAACAAAGAAACAACAAGCTTATATACAGATAAAGACAGACACTGGCGCAAAAGATATGGATATCGCAGAGCAAATTGACGTGAACCGCGCTACTATATCAAGGTGGAAAGCTAACGATAAATTTAGAGAAGGGTTTAAAGGATATCAAGCTGAGCACTTGCAAAAACAAGTGCCCAAAGCTCTACAAACAATGATTAATTTATTGGACGCTAAGAGTGAGCTTGTGAGGTTCCAAGCTTCTAAAGATATTTTAGATCGTACAGGTTATAATCCTGTCGACAAACAAGAAATAACAATGCAGAGTGCGGTGACGTTTAATGACGATATCGATTAATTTATCTGACTTGCTACCTAAACATTTCCGCCCATTGTGGAAAGCGACTAAAGATAAAGGAATACTTAACATCATTGCAAAGGGCGGACGTGGCTCAGGTAAGTCGTCAGATATATCAATCATCATTACACAACTTATTATGCGTTATCCGATGAATGCAGTTGTTATACGTAAGACAGATAACACATTAGCTACATCAGTGTTTGAACAAATCAAGTGGGCAATTGAAGAGCAAAAGGTGTCACACTTATTCAAAGTTAAAGTGTCGCCAATGGAAATCACTTATATACCTAGAGGGAACCGTATTATCTTTAGAGGGGCACAGAACCCTGAACGATTGAAGTCGTTAAAAGATAGTAGGTTCCCTTTTTCTGTTGCGTGGATAGAAGAGTTGGCAGAATTCAAAACAGAAGATGAAGTCACAACGATTACCAACTCATTATTGCGTGGAGAATTAGACGAGGGATTATTTTATAAGTTTTTCTTTAGTTATAACCCGCCTAAACGTAAGCAATCGTGGGTTAACAAAAAATATGAAAGCTCATTCCAAGCTG
CTCGAGTATCCAGGTGGCAACCTCATTCCGTTCAGGTACGGTGCAGCGCCTGCATATCTCAGAGCACGGCAAAATTTGCGCGAAATATCCGGCTAAGGCGAAAGAACTGCGAACCGGTACGCTTAATGCCGTCTCTGATGAATGCATTATTTTTGATGAGTCCACTGCTGAAGGCGTGGGTGGTGATTTTTACGAGATGAGTAACCGAGCACAGGAGATCACTGCATCAGGCTTATTGCTGACGGCACAGGATTATAAATTCCATTTTTACGCCTGGTGGCAGGATCCTAAATACAGCGCCAGAGTGCCGGAAAGCGGGCTGAAGCTGTCACGGGAAAAAATGACGTATTTTTCTGCGGTTGAGAAGGCAATGAACATCACGCTTACTGATGAACAGAAGCAGTGGTACATCAATAAGGAAACTGAACAGCGTGAGGAAATGAAGCAGGAGTTTCCCTCAACGCCACAGGAGGCGTTTCTGACGTCCGGACGACGTGTGTTCAGTGCCGAAAGTACGTTGCAGGCAGAATCATTCTGTTCGCCACCGATGATTGTTTATGACATTGAACCTGTTACAGGAGCGAAGACTAAAGCTCAGTCTCTGCGTGAAGGAAATAAAAACGAGTTGCAGCGGACGCTGATGAATTATCTGCTGGTATGGGAACTGCCGGATCCGGATGAAGAGTATGTTTGTGGGGCAGATACTGCCGAAGGGCTGGAGCACGGAGACCGCTCATCGCTGGATGTTGTCAAACGCAGTAATGGCGAGCAGGTGGCTCACTGGTTCGGGCATCTCGATGCTGAACTTTTTGCTCATCTCATTTCGCAGGTCTGTCGTATGTATAACAACGCGTTTGTGGGGCCGGAGCGTAATAATCACGGACATGCAGTTATCCTGAAACTCCGGGAACTCTATCCGACACGTTATATCTACAACGAACAGCATCTTGACCAGGCATATGACGACGATACGCCCCGCCTTGGCTGGCTGACAACCCGT
AAGTTTTTTTCACCGTATAACTAAGGACGACCGCAACCTTGCGCGAGAAATGAAATCGTTCAAATGGAAAGAAAATACAGAAGAAAAGGATGATGAAGAAAAAACAAACGAAAAAGAACAAAATAAGCCTAAAGAAATCGACTCTAAAACAGAACAAGAAGCAAAACAAGAAAAAGTATCTGAAGCTGATAATTCAGTTAAAGATCAAGAAGGTATAACAAACAAAAATAGACCCGAAGATATTAGTTACGTTGATGACTCGACCATTCAGGCCAAAACCGCATTGACAGTTGAAGCTATCACAAATATTAAAGGACATTTAATTGAATCAGACCAAAAATTAGCTGATGAACGAGCAAGCCAGTATTTACAAACATTGACAAATAATGCTGTTAGATATACTACAACGTTTGGGATATCAGAGATATCAGATGAAATTTTAATTCCTTATTATCATGAAATTGATTTTCAGGGTAGTGATAAAGAATTACCTTCACTGTTTAGCTTTGAAACCTTTGTTAACGAATATTACGGTACAGACTTGTTGACATATGAGAATGAAAAATTTAAAACGATGATGTGTGATCACCCAGCTTTGTCAAGATCAAGCGAAATTTTTAAAGTGAACGCTTACAAAATCAGTATTAAATGGACTGGAGAAACTTTTAATCCTAGTATTGGCGACCCCTCAAATATAGGAACTACATCTTTAATTAAAAATATAGCTTATGTTGGAGTTCATAACTCTGATAATTATAAAGATCGGAAACTATACAGTAGACTTAAAATGTTTTTAGAATTAGCTGCAAACTGCAATATAATTTTAAAAGGTTGTGCTACAAGACCTCTTGGAATAGATTACGAATTAACTAAGGTATCTAAGAAATTAAACGGAGCAAAGATTTTATATAACGATAAGGCGCATATTATATATAACGGAATATATCATCCAGTTACACCCTTTTGTGATAAAGTTAATGATATATTAAAGGAAGGAGAT
AGCAAAGATTGCTCAAATCCCAAAAATAATACAGAAAACGTATAAGAGATGGCCGATAAAGGTATGACTTATTCTTTTGATGTCAGAGACAACACCTTGGTTGTAAGAAGATCTACCGCTACTAAAAGTGGCATTAAGATCTCCTACAGAGAGGATCGAGGAACATCACTTCTCCAAAAGGCATTCGCCGGGACAGAAGATGAATTCTGGGTGGAGTTAGATCAAGATGTCTACGTTGACAAAAAGATTAGAGAATTCCTGGTAGAAGAGAAAATGAAGGACATGAGCACAAGAGTGTCTGGGGCAGTGGCAGCAGCAATTGAAAGATCAGTTGAATTTGACAATTTCTCAAAAGAAGCAGCAGCTAACATTGAAATGGCTGGTGTAGATGATGAAGAAGCTGGAGGAAGTGGTCTGGTAGACAACAGAAGGAAGAACAAAGGGGTCTCAAACATGGCCTACAATCTGTCTCTATTCATAGGGATGGTGTTTCCTGCTCTCACTACTTTCTTCAGTGCTATCCTATCAGAAGGTGAAATGAGCATCTGGCAAAATGGACAAGCAATCATGAGAATTCTGGCACTGGCAGATGAAGACGGAAAGAGACAAACAAGAACAGGAGGACAGAGGGTGGACATGGCTGATGTAACCAAGCTGAACGTAGTCACGGCTAACGGAAAAGTCAAGCAAGTTGAAGTAAACTTGAACGATCTCAAAGCAGCATTCAGGCAGAGTAGACCTAAAAGATCGGACTACAGAAAAGGGCAAGGTTCCAAGGCTACAGAATCAAGCATCTCCAACCAATGTATGGCACTGATTATGAAATCTGTGCTGTCAGCAGACCAACTTTTTGCTCCGGGAGTGAAGATGATGAGGACGAACGGTTTCAATGCGTCGTACACAACACTGGCAGAAGGGGCAAACATTCCGAGCAAGTACCTAAGACACATGAGGAACTGCGGAGGAGTAGCTCTGGACCTGATGGGAATGAAGAGGATCA
GGTATTTTTTTTTCTTGCCGGTCGCTTGTGACCAATTAGAAAAAACTTATCATAAATAATCTTGTATGGGTACATATCAGCCGGTTTTAACCAATTGTTTGTACCTTATACTTTGGATTATTTTAATAAAAACACTATTAGACGTGTTTCTTCAATTTGAAATTTTTGATTTCGAATAATTTATTCTTAGGTATCCTTTTCTTCTTACAAGTCACCGCAATTTGGCATCGACTTGCTAGAAGTTCTGAGAACCTTTAAGATTGTTTTATTCGGTTTCGGGACCTCAATTTGAAGTTTTTCGTTTCGTATCGCAAAAGTAAAACCCAAGCTAGCAAAAACTTTTCTTATCGCCGTTTCTTGACACAGATTCGATAAGTTTATGTTATTTTGCGTTTTGCTTATTTATGGAAAAGGAGAAGTTGCAGAAGAAGGAGAGAAATCTAAATCGCAGGACTAACAAAAAGGGGGTCAGGCGCTTAGATAAGAAAAACTCCGAAGAAAAAACTAAGGAAGATAATCGTAAGTCAGTAGAAGAAGACGTTGTGGACGGTCTTGGGGCACACGAGAGTGTTGCGAAAGATCGTGCAGCTACTTGCGAGAGGGGTAAGTCACAGCGACAACGTGTTGATCAGGAGACTTCAGTTAAAGAAGGAGCTGGTGTGGATTCCAAACTAGGTTCCGACAGATACGCAGGTAAGAGGCAACTTGAAGTTGTGTCGCGAATTTGTCAGGAAAGTGGTTTTGTTGCAACCGGAAAACCGTTAAAACGCTATCCAGAAGATTATTTCTTGAAATCCGGCTTACTGGCCGACTTCGATAAATACTTAAGTGATAGGTTGGATAAAGGCTGTAATTTAACCAAGTCAGAAACGGAAACAGTTCTTAAGCACCTGCGACAGAAAAGGAGACCTCAGTCTTTTCTTGCTGGAAGTGTTACCGGCGTACCTGGTAGTGGAAAAACCACTTTGCTTAGAAAAATTCAAACCGAAGCAGGTTTGAA
ATGGCTGCGTGACACACACACGCAGCTTACGGGTATCATACTGCTCTACTCTGCATTGCAAGAGATTAAAGTACCCATCATGGATTCAGTGTATGTAGACATAGATGCTGACAGCGCGTTTCTGAAGGCGTTGCAGCGAGCATACCCCATGTTTGAGGTGGAACCAAAGCAGGTCACGCCAAACGACCATGCAAACGCTAGAGCATTTTCGCATCTAGCAATAAAACTGATAGAGCAGGAAATCGATCCAGGCTCAACCATTCTAGGCATTGGTAGTGCACCAGCTAGGAGGATGATGTCTGATAGAAAATACCACTGCGTCTGCCCGATGCGCAGCGCAGAAGACCCCGAGAGGCTCGCGAATTACGCGAGAAAACTTGCATCAGCCGCTGGAAAGGTGACAGATAAAAACATCTCCGGAAAAATTAATGATCTACAAGCTGTGATGGCCGTACCGAATATGGAAACATCCACATTCTGCCTACACACTGATGCTACATGCAAGCAAAGAGGAGACGTCGCCATTTATCAAGACGTCTACGCCGTCCATGCACCTACCTCGCTGTACCACCAGGCGATCAAAGGAGTCCACGTGGCATATTGGATAGGGTTCGATACGACACCTTTCATGTACAATGCAATGGCTGGCGCATACCCATCATATTCAACAAACTGGGCTGATGAGCAGGTACTGAAGGCTAAGAATATAGGGCTGTGTTCAACAGACCTATCTGAGGGTAGACGAGGCAAATTATCCATCATGAGAGGCAAAAAATTTAAGCCATGCGACCGAGTGCTATTCTCGGTCGGCTCAACACTCTACCCTGAAAGTCGCAAACTTCTACAAAGCTGGCATTTACCATCGGTATTTCACCTGAAGGGTAAACTCAGCTTCACCTGCCGCTGTGACACAATCGTCTCATGCGAAGGATACGTCGTCAAGAGAGTGACAATGAGTCCAGGCATCTACGGAAAGACATCAGGGTATGCTGTAACTCAT
GATGATGTATAATAACCTCAAAAACTAACGCAGTCATAACCGGCCATAACCGCACGGTGTCACTCGGGTACAAATTATGAATTCGATCTTTGGACTTTTCGACGCGCCCAGTGACTGTACTTTATTGCGCCAATTCACCACGCCCGGGAGATTTCGAAATTGCTATTTCCGTGCAGTTCCGCATTCCGAAGTACAATTTAACCGGTTTTATGGGTGTTCGGTGTTTTTCTAGCTTAATCATTGTTTTTAGACGACACAGTGGGTATCTGTTTTCGCTTGGACTTGGCTCCGCTTTGTGAAAATTCAACTCGATCCAACATTTTCCTTATTGATGGAAGGCTTTTATTATTTGCACAACAGACATCGCGCTATTTACACAGAACGCAAAGTGCTGTCTTTTTTATTCCTTGTTCCGGGTACATCTTTTATTGCTAGTGCCTCGCCTATTTTTAGTCACGTATCTTCCTTGTTCTATAGCTATATATTCACGCGGTTTTCGGTCTCTCCTCACTCGGCAGATGACTTCGGAAGAGAAGCTGCAGAGTTCGTCTCCGGAGACCGGCCTCGCCGCTGTCGTCCTGCAAAGCCCCCTTGAGGTACGTGTGCCTGCCGTTCTTCCTCCTCCAGTGCGAATTGACATCTACCGCTACCCAGGCTTTCCGCCAACGGAGACCATCTGGCACGGTCTCATCACGCAGACTGAGTTAAACCAGGCTTTGGAGAGCATCGTTGAGCAATTGTAGTAAGTGTCAGTCCCTATTTTTCTGTTTTTTCTTGTATTTCCTCTTAGACGATGGACCCGTTCGGTTCTTCTTCAGTCCCTCCGTGCTCTACATCAGACCTTCCCGAACCCAAGCTCTATTTCGTCCGCTTGTCACCCCATGCAGTGCCTCCAGTTAGGGCTACGCACGGAGCTGCAGGATACGATTTGTTTAGCGCTTACGACATTAAAGTGCCTGCTCGCGGTCGGGCGCTAGTTCCCACAGATTTAGTTTTTCAA
AGCAGAAGCGGAGCTTTAAGATGAATATAAATCCATATTTTCTTTTCATAGATGTACCTATACAGGCAGCAATTTCAACAACATTCCCATACACCGGTGTTCCCCCTTATTCTCATGGAACGGGAACAGGCTACACAATAGACACCGTGATTAGAACACACGAGTACTCAAACAAGGGAAAACAATACATTTCTGATGTTACAGGATGTGTAATGGTAGATCCAACAAATGGGCCATTACCCGAAGACAATGAACCGAGTGCCTATGCACAATTGGATTGTGTTCTGGAGGCTTTGGATAGAATGGATGAAGAACATCCAGGTCTGTTTCAAGCAGGGTCACAGAATGCCATGGAGGCACTAATGGTCACAACAGTGGACAAATTGACTCAGGGGAGACAGACCTTTGATTGGACGGTGTGTAGAAACCAACCTGCTGCAACGGCACTGAACACAACAATAACCTCTTTTAGGTTGAATGATTTAAATGGAGCCGACAAGGGTGGATTAGTGCCCTTTTGCCAAGATATCATTGATTCATTAGACAAACCTGAAATGATTTTCTTCACAGTAAAGAATATAAAGAAAAAATTGCCTGCTAAAAACAGAAAGGGTTTCCTTATAAAAAGAATACCTATGAAGGTAAAAGACAGAATAACAAGAGTGGAATACATCAAAAGAGCATTATCATTAAACACAATGACTAAAGATGCTGAAAGAGGCAAACTAAAAAGAAGAGCAATTGCCACCGCTGGGATACAAATCAGAGGATTTGTATTAGTAGTTGAAAACTTGGCTAAAAATATCTGTGAAAATCTAGAGCAAAGTGGTTTACCCGTAGGTGGAAACGAAAAGAAGGCCAAACTATCAAATGCAGTGGCTAAAATGCTCAGTAATTGTCCACCAGGAGGGATCAGTATGACTGTGACAGGAGACAATACTAAATGGAATGAATGCTTAAATCCAAGAATCTTTTTGGCTATGACTGAAAGAATAACCAG
TTGAAAGGGGGCGCTAGGGTCCCACCCCTAACATGCCAACGACAGCTCCTGCGCTGCACTCCACACTTACGTTTGTGCACGCGCGGGAACCGATGGACTTTCGTTCAACCACCTCCAGCTGGACTCACTGCACCGCGTGGCCATGTTAGCTGGATTGTGTGGACGAACACCGCTTGCGCTTCTTGCGTGACCGGTTAGTACTCTTAACACTCTCCGCCTACTTGGTCGTCAGCGCTGTCTTGGGCACATCTGTTGGGGTTAGTTCGACGCTCTACGGTATCCCCCGCGTGACGAACTACGGTGTTGGGGCCGCTTCGTGCGAGCCGATCGCCTGGTGTGTTTCGGCTGTCACCCGGCGCCCGCCTTTCATCCCCCCCCCCCCCCCTTTTACCGTCGTTCCCGACGTTAAATGGGAGTAACCACAAGCTTGCGCCGCCTTTCCCGGCGTCAAAGGGATGTAACCGCAAGATGAACCTTCACCCGGAAGTAAAACGGCAACTTCACACAGATTTGCCCGTTTTCATGAGAAATGGGACGTCTGCGCACGAAACGCGCCGTCACTTGAGGAAGACTTGTACAAACACGATCTATGCAGGTAGCCCCAACTGACACAAACCGTGCAACTTGGAACCCCGCCTGGTCTTTCCAGGTCTAGAGGGGTGACACCTTGTACTGTGTTTGACTCCACGCTCGGTCCACTAGCGAGTGTTAGTAGTAGTACTGTTGCTTCGTAGCGGAGCATGACGGCCGTGGGAATCCCTCCTTGGCAACAAGGACCCACGGGGCCGAAAGCCACGTCCTGAAGGACCCGTCATGTGTGCAACCCCAGCACGGCAGCTTTATTATGAAACCCACTTTAAGGTGACACTGATACTGGTACTCAAACACTGGTGACAGGCTAAGGATGCCCTTCAGGTACCCCGAGGTAACACGCGACACTCGGGATCTGAGAAGGGGACTGGGGCTTCTATAAAAGTGCCCAGTTTAAAAAGCTTCTATG
ACTCTCCTTATTTGATTAAAAGAATGTTGATATAGCAACGTTTAGAACACTAAAAATACTAGAATGGTAACATTTTGGTAACATAAAGAAAAAATGCATCCGGAAGGGTGCATTTTCTTTATATATTTAATTGTTTTAATGCATTAACTGCATCTTCTTTATTTTTATTATTTACATGCGTATAAATATCTAAAGTCATTTGGATATTTTCATGACCAAGCAGCATTTGAACAGTTTTAGGTTTTACATTAGTTTCCGCAATAAGTAGTGTTGCAAAAGTATGTCTAAAGCCATGAACTGTTATATGACGTAAATCAGGTTGTGGTTCTTTTAAGTTGTGTGTTTTTGCATACTTAACTTTTTCCTCATGATCTTTAGCATAAATTGATTTAAGCCATTGATCTGGTTTGCTCATTTTTAAATACGTTCCTTTAATTGTGTGAAAGAGCTTGTTAGAGATGATTTTTTGCTTTTGCTTATAATCTATCAAAACTTCTTTTAAACTGTCCGAGATGGGCAAAATACGCTTAGATTTAGGTGATTTAGGTGGCTGGATAATTGTTTTATTGTCTAAACCATATGCCAAGGTTTTATTTATGGATAAAGTACCTGCTTTTAAATCAATATCTTGCCAAGTCAAAGCTAATGCTTCGGATTTTCTAAGACCGGTAGCAGAAAGGAGCTTGAAGTAAGTATATTGAACTAATCCATACTCTTTAGCCACTTCAAGAAATTGATTTAGTTCCTCTCGTGTATAAACATTATGTTCGGTATCTCTACGTGGTCGAGATGTCTTTTTAGGGATAATGATCCGCTTTAAAGGATTTTCAGACACATAGTTTAACCGAATACCATATTCAAAAAGAGCATTAAATTCATTAATAGCATCCCTATATTTAACAATTTGTTTTGCTTTCCTATCAGCCCACTTTTGTAATTCAGCTACTGTAATCTTGTCAACGTATTGGTTACCAAAATCCGGAATAACATGGTTATCAAA
TGAATTCAAACGAGATGCCTATGAGTTTGGATTCGCTAGCTGTTGGGATGGTAGCGTTACTTGTGGACTACTACAGTAAAGCATTAAGGGCTAGCCTTAACTCCACTGGAATTGATAGAAGGTGGGGAGATCAGTGGCCTTCAACGGTTGAACTGACTGGACGGGGGGTAATCGAGTGGGAGTCCCCCACATTCTGCATTTGCAGTTCCTCACGATCCACAGCGATCGTCTGATTGTACCCAGGTTACTGCCGCGAGCGTAAGGGAGTGTTTTGGCAGACACAGTCTAAGACGCTGACTACGGTCGGTGTCAAGGATCCGAAACGTAAGCAAGTTTCTTGTTACTATTGATCAACAGCTACATCCTACAACAACAGCAAACATATCGTCCATCCTCAACCCAAGAATTCCACGTGAACATACCCTGAGTATACAATTCTTGGACAGGATGTCTGATACACCAAACTCTGATAAAGTCGCGTGTGGAAGGAAGCCCATGTTCTGCGAGATTATAAAACTCGCGAACAGGAAGCGGTTGATTTTGGATACAACTGGTGAGCGAGTGTACGACGCCCGTATAAATTACTGCTCAACGGCAGATGCGACCGTTCAAGCCGATTGCCATATATACTGGCGCTTGAAGCTGCGACGCACTGATGCCGTTTTTGAAGAATATACTGGTCAGGGCTACGCGCTCGACACTGCTTCATACCCCCAACAGTATGCTGATATCATCAGGGGGTATTACAGTAAGCATGTGTCAAGTGCACTAGCTGCCAACACCCAACACTTTGTGAACGTTTTGGCTATGTTACGTCATGCTGGCGCTTGTATTGCGCATTATTGCATGACAGGGAAAATTGATTTTGACATCTTAAGCAAAAAGAAACATAAGAATAAAGAAGTTGTGACACTAAGCAGTGCTGACAGTTTGAGTTTTTTGCCTCACTCGGCTCTATATCTGCCTTCAGCGTTACGTGCAAGCGATCCAGAAATATTTA
AGCAAAAGCAGGGGAAAATAAAAACAACCAAAATGAAGGCAAACCTACTGGTCCTGTTATGTGCACTTGCAGCTGCAGATGCAGACACAATATGTATAGGCTACCATGCGAACAATTCAACCGACACTGTTGACACAGTGCTCGAGAAGAATGTGACAGTGACACACTCTGTTAACCTGCTCGAAGACAGCCACAACGGAAAACTATGTAGATTAAAAGGAATAGCCCCACTACAATTGGGGAAATGTAACATCGCCGGATGGCTCTTGGGAAACCCAGAATGCGACCCACTGCTTCCAGTGAGATCATGGTCCTACATTGTAGAAACACCAAACTCTGAGAATGGAATATGTTATCCAGGAGATTTCATCGACTATGAGGAGCTGAGGGAGCAATTGAGCTCAGTGTCATCATTCGAAAGATTCGAAATATTTCCCAAAGAAAGCTCATGGCCCAACCACAACACAACCAAAGGAGTAACGGCAGCATGCTCCCATGCGGGGAAAAGCAGTTTTTACAGAAATTTGCTATGGCTGACGGAGAAGGAGGGCTCATACCCAAAGCTGAAAAATTCTTATGTGAACAAGAAAGGGAAAGAAGTCCTTGTACTGTGGGGTATTCATCACCCGTCTAACAGTAAGGATCAACAGAATATCTATCAGAATGAAAATGCTTATGTCTCTGTAGTGACTTCAAATTATAACAGGAGATTTACCCCGGAAATAGCAGAAAGACCCAAAGTAAGAGATCAAGCTGGGAGGATGAACTATTACTGGACCTTGCTAAAACCCGGAGACACAATAATATTTGAGGCAAATGGAAATCTAATAGCACCAAGGTATGCTTTCGCACTGAGTAGAGGCTTTGGGTCCGGCATCATCACCTCAAACGCATCAATGCATGAGTGTAACACGAAGTGTCAAACACCCCTGGGAGCTATAAACAGCAGTCTCCCTTTCCAGAATATACACCCAGTCACAATAGGAGAGTGCCCAAAATA
CTGAGCGGATAATCTCTGAGATCATCCGACTCCAGGACAAGAACGCAATAACCCCATCCATCAGGGGGCACTTCTTATGAGGAGGAATGACGTGGATGTGGGGGCCATGGCCCTCATCATCCTCATATTCTTTTTTTTCATCCTCTTATTGAGGATCCAAATCGTTGAAATAGCACCATACCAAGGAGGTTGGCTAATATGATGGATGCATTACTCCTTGAATTAGAAAATGATGAAGGATGGGAGGATATGGACGACATAGGAAGGTTCTGGAACCCTCAAGAAGGGGAGAGTATACGTGGTATCTGCAAGAGGATCAAGGAGATACACACAAAACTCGGCAGCCTACGGGTCATGACACTCCAGACCCTGGACGGGGAATACTATGTGAAGGGGCACCGCGCCCTAGAGAGGTACTTCGACAGGATACAGGAAGGATGGGGTGTCTGGATCACATACAATGGAAAGGCAAAGTCACAGAAGGGTGCGGAGTACCACAGTTACACAGTGAAAGTGAAGAAACTAGGCCACCACAAACCCATGAAACTGGGGGTCCTCAGTGAAGAGGATTTCAGTGATGACAAAGAATTAAAGGCCCTAATCATGTTGACAAGGGCCAGAAGAGGGGAAGCCACCAGGACGAACGTGCTTGAAGAATTAGATAACATCTACACTGAGGGTCGGATCACAGAGTCCGATTACCTCAGGATCAAAGAGAAATTAGAGGCATAGGTGGTGGTGTCATGGAGTATGTCAGGACATCAATAACCCTACCTGAGGGGGTCTATGCCTACCTGAAGGAACTGGTTGAAACAGCCAGGGAGGAGGGCGTGAAGGTTAGCATGAACCAGATCATTAACGACGCCCTCCTTTACTACATGGATTACGTGAACCTAGAGGCGGAGTACATAAGGGGGGAGTAGATGGTATGGGATCGTGTTCTGAAATCCCAGGAACTCAAGGTTGAAGCCGTGGAGGAGGATGACCCCTCCCTCCTCGC
ATGGAAATCAACCCATATTTGATGTTTCTAAACAACGACGTCACATCGCTGATATCAACAACATACCCCTATACAGGGCCACCTCCAATGTCACATGGATCATCAACCAAATACACTTTGGAAACTATTAAAAGAACATATGACTACTCAAGAACATCAGTTGAAAAAACATCGAAAGTTTTCAATATACCAAGAAGAAAGTTTTGCAATTGTCTTGAAGACAAAGATGAGTTGGTAAAACCAACAGGAAACGTTGATATCAGTTCCTTGTTGGGCCTTGCAGAGATGATGGAGAAAAGAATGGGGGAAGGATTTTTTAAGCATTGTGTAATGGAGGCAGAAACAGAAATACTTAAAATGCACTTCTCTAGACTTACGGAAGGAAGACAAACATATGATTGGACTTCTGAAAGAAACATGCCAGCGGCCACTGCTTTGCAACTGACAGTTGATGCCATAAAAGAAACAGAAGGACCATTTAAAGGGACAACAATGCTTGAATATTGCAATAAAATGATAGAAATGCTTGATTGGAAAGAAGTTAAATTCAGAAAAGTCAAAACAATGGTGAGAAGGGAGAAAGATAAAAGAAGTGGGAAGGAGATAAAAACTAAAGTACCTGTAATGGGAATTGACTCAATTAAACATGATGAGTTTTTAATTAGAGCATTAACTATTAATACCATGGCCAAAGATGGGGAAAGAGGGAAATTGCAAAGAAGAGCAATTGCAACACCCGGTATGATAGTAAGACCATTTTCAAAAATTGTTGAAACTGTAGCACAGAAAATATGTGAGAAATTGAAAGAAAGCGGTCTACCTGTTGGTGGTAATGAGAAGAAAGCAAAACTTAAGACTACTGTTACTTCTCTCAATGCCAGGATGAACAGTGATCAGTTTGCAGTTAATATAACTGGAGACAATAGTAAATGGAATGAATGCCAACAACCTGAGGCTTATTTAGCACTTTTGGCTTACATCACCAAAGACTCCTCTGATT
ATCTGTATTCTTAAAGACTATCATCAAGACTCACATCAAGTTAATCCTCAAATCATCTCCTCTTTAGGTAATCATCAAGTCATACATCAAGTCATACATCAAGATATACATCAAGATATACATCAAGATATACATCAAAGACTATCATCAAGACTAACATCAAGTCAAGACCTATCTAAAGGATAGACCATAAGCCAATCAATAAGCCCTGACTATAAGGAGGGAGACTATAAGAGATGATAACTAATAAAGAGAATAATACTATTACAATCATAGACTTAAAGACTATCTTAAAGATTATCTTAAAATACCTATTGACTATGGTGTCTGGCCTATGTATTATTCACCACATCAGGTAACTGATAACAGTCGAGACGGGACATAGAGACCTTACCCGAAAGGAAGTCACTAAGTCTGGTAACGTTAAGTAGCAATCAACAAGGCGTACGAAAGTTGTTGACTCGATATCAAAATAAGATGTATAAGATACACCACATAACGAACAACCATTAACACTGACAATAAGGAATAACCACTATGTTTATCTCTAATGCTGACAACAAGTTCACTGTAATTGCTTCACCATTCCGTGCTAATATGAGTATGCAAACTAACATGATGCGCTTAGAGGCTGCTATGAATCGCTTGACTATGTGCTTCAATATCTCTAACATGAAGACTGTGCTTGGAGTCTATCAGGAAGAAGGTCAGGAAGCTGCTACACGTGAAGTTTCAATCAAGATGGATGGTCTATGCTGGCCTGAAGTTAAGAACCTGTGTACGCTGTTCTGTGAGGATTTCGAGCAAGACTGTATCCTTGTGATTAACAATGAGAATGGTCGTTGTGCTCTGTGGAGTAATTCATGGTCAGAAGAGTTAGGTTTCTGGACACAAGTGACTGCTGAGGAAGCTCACGAAGCTGGTATCTACACGCTGGACACTAACTTCACTTACTGGTTAGCTAAGTAATAGGAGTCTCTATAATGATTAGAACCTATAC
TCGTTTTGAATACTTATTTTAGGCTTGTTATTACGCATTTTATAAACTCCTTAATTGTTATTTGATACCAATTTGATACCGTTTAATCAAATATGCTCATAGCTTGATGTTTTTTATCAGTATATAAATGAGAGTACGTTTGAATTGTTTCTGTAATGTTAGAATGCCTCATTAATTCCATTAATAAATACATATCTACACCATTATTAATTAAATAGCTAGCGTACGAGTGTCTTAAATGGTGTATTTTTAGATTCGGGAATACAGATTTAAAATGATACGAATAAGTAACGTATCTAATAGGTTCTAAACCCCCGAATATAAAATAGTTTTCGTCAAAATATTTATATCTTTTAGAAGATTCATTATACATGTTTTTAAGCATCTCTCTAATTAAATTTGGTACAGGTATTATCCCTTTAGAGCTTTCTTTTTTTAGATTATATTCAATTTTTCTATTACTTAAATTGATTTTCTTATTTACGTCAATTTCGCCTTTTATTTTATCGTAATCTTTCCACTGCAAAGCTAAAGCTTCTCCTATTCTAAGACCAGAATAAAATAACAGTCTAGTTAGCTGACGAGAAGTATCATTTGTGATTTGTTCTACTTTTTCATCAAATTCTTCACGAGTGATAAATTTAGCTTGTGGTTTTGTTCTGGGAATAGGAGTTACCGATAATGTGGGGTCGTATAAGAGCTTGTAATGCTTTTTGGCGTAATTGATAACTGCTTTAAAACCTGCCCACACAGATCGTGCATAGTCAACAGAAAGACCTGCATCGTTTAACAAATAATTCCTGAAAGCAGTACATTGCGTAGTAGTGATTTTGCCAATAGGGATATTTCCGAACCTTTCTTTTATGTGAGTATTATATTCTGTAGTTCGCTTTTCTATTGAGCGTGCAGAAAGATTTTCATTTTTTAAACGATCAAAAAATATATATTCAAAGGGTTGATTGTCCGAGTATCCATATTTAACATTTTGTATAAATTCGCT
ACAAAAGAATATAGCGAGAAACCAGCGAATGCTCTTTGAAACTTACAATCACATTTTGATTTTCAGAGCTAATCGTTTCTTGACAGCAGGCGAGCGAATCTTGAACACAGCAGAGTTCTTGATCGCATATTTGATTCTTTTTGTTAAACATGACAATGCGAATGTTAACATTTTTCTTGCTCGCCTCCCTTTGCTCCTTAGCGAGCAGCTACAAGGGGACTTCCGTTATGTCCCCGGGCGCCGCCAACGTCACCGTTTGGCCAGGCTACACAAAGCCTGTGGCGCCTCATTACATTCCTCAGGCGCAGTTAACTTACGACTGCCCCCCACCCAAGACGTTGCAGGACTATTCCTCGCACGAAATGCTTCACGAAGTATGGGGGAGAGGATCCACAAACACCAAGACCTCCTTGCTAAGGGTAAAGACGAGTTTGATAGATTTCTGTCGGTCTGGTGTGCCGATGCTGAGCGCAGTCTCTCACAAACTTCTAAAGTATGTGCTGAGAGGGACAACGTATGTGTGGAGCTCATTAATTTGGGCTTCGCTTTGCGCGCTTTGGTTCTTGATCCGCGAGTACACTGTCGAAGTGCTTATGCTCGGGTCGCTCTATGTGTTTACCGTATTTATGGTGAAGATAGCGGCCTGGATTTTTGGCGCCTGGCCAATTTTCCTCTTCAATGTTGGCCTTACCATATTGAGAAGCATTTCACGGGTTCTGTGGTTCAGAAGATCTTACAAATGTGAGAAATCCGTTGAGGGTTTCCTATCCTTCAAGATCCCACAGTCCCCCCCAAAGAACAGTGTCCTCCAAGTGCAACATCCAGACGGCTCCCACGCAGGCTATGCCACATGCGTGACGCTTTACAATGGAACAACCGGTCTTTTGACCGCACAACATGTAGTTTCGTCTGGGTGCAAGGTCGTGTCGACAAGGAACGGGAATAAAATCCCCTTGTCTGAGTTTAAGGTTGAAATTGAATCACCGACACGAGACCTAAT
ATGGCGGATGTGTGACATACACGACGCCAAAAGATTTTGTTCCAGCTCCTGCCACCTCGGCTACGCGAGAGATTAACCACCCACGATGGCCGCCAAAGTGCATGTTGATATTGAGGCTGACAGCCCATTCATCAAGTCTTTGCAGAAGGCATTTCCGTCGTTCGAGGTGGAGTCATTGCAGGTCACACCAAATGACCATGCAAATGCCAGAGCATTTTCGCACCTGGCTACCAAATTGATCGAGCAGGAGACTGACAAAGACACACTCATCTTGGATATCGGCAGTGCGCCTTCCAGGAGAATGATGTCTACGCACAAATACCACTGCGTATGCCCTATGCGCAGCGCAGAAGACCCCGAAAGGCTCGATAGCTACGCAAAGAAACTGGCAGCGGCCTCCGGGAAGGTGCTGGATAGAGAGATCGCAGGAAAAATCACCGACCTGCAGACCGTCATGGCTACGCCAGACGCTGAATCTCCTACCTTTTGCCTGCATACAGACGTCACGTGTCGTACGGCAGCCGAAGTGGCCGTATACCAGGACGTGTATGCTGTACATGCACCAACATCGCTGTACCATCAGGCGATGAAAGGTGTCAGAACGGCGTATTGGATTGGGTTTGACACCACCCCGTTTATGTTTGACGCGCTAGCAGGCGCGTATCCAACCTACGCCACAAACTGGGCCGACGAGCAGGTGTTACAGGCCAGGAACATAGGACTGTGTGCAGCATCCTTGACTGAGGGAAGACTCGGCAAACTGTCCATTCTCCGCAAGAAGCAATTGAAACCTTGCGACACAGTCATGTTCTCGGTAGGATCTACATTGTACACTGAGAGCAGAAAGCTACTGAGGAGCTGGCACTTACCCTCCGTATTCCACCTGAAAGGTAAACAATCCTTTACCTGTAGGTGCGATACCATCGTATCATGTGAAGGGTACGTAGTTAAGAAAATCACTATGTGCCCCGGCCTGTACGGTAAAACGGTAGGGTACGCC
GGCGGTGGCATTTTTGTAATAAGAATGGGTACTCTAGTTGGAGTACTCCAGTTGAGCCCTCTCAAACTTGCTCATTCTATTGGAGTATTAGAGTACCATATATACTACTTGTGTTTATCTTGGTTTTGGTACACGTGGCGGCCATCCGTATAATATTACCGGATGGCCGCGCGGAGTATGCTATGTGTCCGTACTCTACAGCTGGTGCGCATTACTCCGCTCCCCTCTCTCCTGGTGTCTTTGCCACCTGGCGCTCTCTCCGCCCTCGATTTATCTTTCCTTTCGTTGATTGGCGTCTCTTTATTGACCAGCCTTTAATTTAAATTAAAGTTTAGTCCTTTTATGTCGGCGCGATATCAATTCAATTTTGAATTATTGATTCGCGATTCCTGTTTATGGCCCCCATTGTACTACATGGTCGACGTGGACGATTTGAGACCATGCTGCTGAGTCAGGTTACGTTCTATTGCTAATTAGCCTTTTCTATATATTGGGGCCGGTTTGTATATTTTGATCGATGTGACTCAGCTCTCGACCACGTATATATTATTAGCCACTTATTATCTGCCCGATCAAGTATTACTATATGATCATGTATCCTTACAGGTATAAGCGTGGTCCCTCGTTCGCTGCACGACGATCTTATACACGTAATTATGCGTTTAAGCGTCCTACTAATTCCAAACGAGATGATGGGAAACGTAGGCCTGTTAACAATAATAAGGCCCATGATGAACCCAAGATGTCAGCCCAGCGGATGCACGAGAATCAGTTCGGTCCGGACTTTGTTATGGCCCATAATTCAGCCATTTCAACGTTCATCAGTTACCCCAGTCTTTGTAAGACTGAACCGAATCGGAGCAGGTCCTATATCAAGTTGAAACGACTGCGTTTCAAAGGCACTGTGAAGATTGAACGTGTTCAGGCAGATGTTAGCATGGACGGTGCTATCCCTAAAGTGGAAGGTGTGTTCTCCTTCGTTATTGTTGTGGATCGTAAA
AGAGCAATCGGTGCGCCAATTACTAGTTAAATCATCAAATAATTAACAAGAAATAATGTATCGCTTGTCTAATGTCTTAAAACCTTTCCGTCTTTCGAATAACACAAATAAAGAGATGGTCCCTGCTGTGAAAACGGAAAACAACAAGAGCATTATAGTTAGAAATGTCTCTAAAAAGGACATAGATGAGGCTATAATGAACAAAGTTAAGACAGCAAATGGGAAACAATATGTTTCTGGCATAGATTCTAGTATCTTGGGAACCTACTCCAGTGAATTAGATACAGGTGAGTCAGATGTAGGAGACAGTTCAGATGATATTTTATCCAGACTTGTAGTTGAACAAAGCACCCACTTGAGCAATTGGAAAAATGACTCTCTTGTTGGTAATGGAAATGACAAAGTCAGTTTCACTATAAGCATAATGCCTACATGGAATAGTGGGAGGAGATTCATGCATATATCTAGACTCATATTGTGGGTTGTCCCAACTATTCCCGATTCAAAGAACAGCATCAAGGTCACTCTACTCGATCAAAACAAAATGACTCGTGAAGAGAAGATAATTTTGAGCAGGCAAACATCTTTAAAAGATCCTTTGTGCTTCATTTTCCACTTGAATTGGTCTTTCCCTAAAGAAAGGAATACACCTAAGCAGTGCATGCAACTTAACCTGACAAGTGATGAAAAGTATGCTAAAGGGGTAAGCTTTGCATCAGTTATGTATTCCTGGGTAAAAAACTTCTGTGATACTCCTATTGCATCAGAAAGTAATACTTGTGATGTGATACCAATAAATAGAGCTAAGGTAATTAAATCTGCTGCTTTGATTGAAGCATGTAAGCTAATGATACCAAAGGGAATTGGAGGGAAGCAACTATCGAACCAAATTAGAGCTCTACAAAAGGCTGCAGAAAAATATGCAATGGAAGCAGAGAATGATGCAGATGTCATTGATGTGGATATAGAAATGGATAACCTTCTTGAAATTTAAATCGTA
AATGGGCGCCTGGTAACAAGTTAGACATAAACCACAGCGATCCATTGTCTCCAGATCCAAACATGGCGAAACCAGTTGTGAAGATCGACGTGGAACCTGAAAGCCATTTCGCTAAGCAGGTCCAGAGTTGCTTCCCGCAGTTTGAGATCGAAGCAGTGCAGACCACACCAAACGATCATGCACACGCGAGGGCGTTTTCGCACCTTGCTACGAAGCTCATAGAAATGGAGACAGCAAAAGATCAGATCATCCTCGATATCGGAAGTGCACCCGCGAGGAGACTGTATTCAGAACACAAGTACCACTGTGTTTGCCCAATGAAGTGCACGGAAGATCCAGAGAGAATGCTAGGATATGCACGTAAGTTGATCGCAGGCTCTGCGAAAGGGAAGGCAGAAAAGTTACGCGATCTCAGGGATGTCTTGGCTACGCCAGACATCGAGACGCAGTCGCTATGTCTCCACACAGACGCATCCTGCAGATACCGCGGTGATGTTGCCGTGTATCAAGACGTGTATGCCATTGACGCACCTACCACGCTGTACCACCAAGCGTTAAAGGGCGTCAGGACCGCATATTGGATAGGCTTTGATACAACGCCGTTCATGTACGATGCACTAGCAGGAGCTTACCCGCTCTACTCCACAAACTGGGCTGATGAGCAAGTGCTCGAGTCCAGAAACATTGGGCTATGTTCAGACAAAGTTTCTGAAGGGGGAAAGAAAGGGAGATCAATCCTCAGGAAGAAGTTCTTGAAGCAGTCAGACAGAGTCATGTTCTCTGTCGGCTCGACGTTGTATACGGAAAGCCGTAAATTACTGCAAAGTTGGCACCTGCCATCCACATTCCATCTCAAAGGCAAATCTTCGTTCACGTGCCGCTGCGACACTATCGTCAGCTGCGAAGGGTATGTTCTGAAGAAAATTACAATGTGTCCTGGAGTGACAGGCAAACCGATAGGATATGCCGTCACCCATCACAAAGAAGGATTCGTAGTCGG
GTGATCGTGATGGCTAATTGCCGTCCGTTGCCTATTGGGCAGTTGCCCAACAGGATTTTTGACACCCCACGACTCACCCCAGGGTGGGTGTGGGCGTGCACGAGTGAAGCCACGTTTAAGTTGGAATGGCTTCAGGATCCGGTGGTCATTCGACCCCCGGACGTGTTTGTGGCGCAAGGGGTGGTGGATGATTTCTTCCGCCCCAAGCGCGTTTTGCAGGGCGACCCGCAACTCATCGCACAGGTCCTGCTTGGTGACGCCAATGGACCACTGGTTGGCCCTGTGTCCATGCAGCAACTGACATCACTGTTGCATGAGGTGTCGCAGGCCCTAAGTGACCACAAGCACCCACTGGCCAACAGATACACTAGGGCCTCTTTGCAGAGGTATGCTGACACCTTGTCCAATTACATACCTCTTGTGGACATTCTAACAGGACCAAAGGACCTTACCCCACGTGACGTTCTTGAACAGCTCGCAGCAGGACGTGAGTGGGAGTGTGTGCCAGATAGTGCTCTGAAGAAGGTTTTCAGGGACATGTGGCAGTACATTTGTGAGGGGTGCGACAGTGTGTACATAAAGCTTCAGGACGTGAAGCGCAAAATGCCACACATTGACACCACTGTGCTGAAACAATTCATTATCACACTGACAGATACCATCTCCATGGCAACAGCCTTAGACACCAAAACGTGGCTTGCGCACATTCTGGGTTGGCTCAAACCCACCTGTTTGGTGATGATCATGCAACAACATGTCAACTCCCCCCAGGGGTGGGCTGCCACGTTAACTGCTTTGGCAGAGCTGTATTATGGCATCATGCCATTAACAGAAACACTTGGTTCTGTTGCCAGCTGGGTGACTGACAAATTTGCTGACATGGCGACTAGCACCTGGGGCAAATTCAAATCCTGGTGGGACAGCCTCTACACGCCGCAGGCAGGCAATGATCTCATCATATTGGGGGGCGTTGTTGGGCTGGTGTACTTCATGGTGTTTG
GAAAGTTTTCTTTCCATTTGGTTATATGGATTTTCAAAATCTTTCGTCTTCTGCTGTCCCTTCTCCTGTCTCTGTACAAGATTTATTGTCAGAGACATTGAAGAGACAATGCACCGATGAGACCACTGCTATCGGTAAGCTTTTTGCCGAAGAGGCAAAAAGATTGGTTACCCAGAGTTTTGGTAGTGATGCTGCCAAACCTTTGAATGTTTCGTTTCAACTCTCTGCTGAGCAGCAGAGTTTGTTAAAACGAAATTTTCCTGGACGTGTTATTCAGTTTTCCAATAGTTCATCGTCGTCGCATTCATTTGCTGCGGCTCATAGGCTGTTGGAAACTGACTTTGTTTACTCTTGTTTTGGTAACAAGAATGCCACCATTTTGGACTTAGGTGGTAATCATGTGTCCCATCTTAAGATGGAGAGGCACAATGTTCACTGTTGCTGTCCACTTCTTGACGGCAGGGATTGTGCCAGACATACTGAACGTTTGATTTCATACTCGACGTTCAAAGCTTCTCATCCTCAAGAAATCCATGATATGAATTTTTGTGAAAATGCTTTTCAGCATTGTGATGAGAAGGCTGATTTTGCAATGGCTATACATTCGACGTCTGATTTGCCGTTAGATGTTTTATGTAAAGCGTTGCTGAAAAAGGGAGTAAGAAAGTTCATCTGTACAATAATGATAGACCCCGATATGTTGGTTAAGGATCGGGGTTTTATTGAACATTTTAATGTTAGTTGGACTATTGACAGGTATGCCGATAGAATCTGGTTTGATTTTAACGATGCACCCTGTTTGGGGTATGATCATAAGTATTCGACACTTATGCAATACTTGACCTATAATGCAGTTGACTTGGGTGATTCTGCTTATAGAGTCGAAAGGAAACAAGATTTTTCCGGTGTTATGGTGATTGACATAACCCGATGTGCTGGTTTCGTCCCCGGTATACCACTTAATTGTGGTCGTTCCTGTGCTTGGTTTACCAAGATCAGG
AACAACAAGACTCAACACAACACAACCAAACACGACCAGACAAGACCTATCGACATTCAAGCGCAAGCAAACAAACCCATTTGCTCACGTGTTCACATCGACCACACAGAAGTTCCACGGCTTGATAGCACGGTGCTACAAGAGGATTTCCTGTGTTTCCACGCAAATTGTGATGGCAGGCATGGATGGTTCGTGGGCTATGGTAGCGTCACGAAAGAGGCCAAATCTTGACAATCCTTACGTTGTGAGGAAAGTCATGGAGAGGTACGCAGCAAAGCATCAAGAGTACGATGCTGAGAAGGCACTCGCAAAGAATCTGAGGATTCTGAAGCGAACACATCCTGGCACAAACTTCACACTACCAACCACACAAGTGCCAGTTGAGCAACCCAGAGAAGAACCAAAACTCAAAAGAGTGCAGATCTGGGTGAAAGTAGCAGACCACAATGTAAAAGTTGACACACCGATCACTAAACGAGTGGTAGCTAAGGAAAAGCCAAAGCCACTAATCGTAAAATATGATGTGGCAAGTTTAACTTCACAAGTAATCAAGATGAAACAAAACACCAATTGTGAAGTTGCTATAATAGGCCGCAAACAAAGTCACATAACGCGGCTCAATGCAATCACACGCAACAAGAGACTGCACTTACATTGCAAAACGCTTCATGAAGAAGGAAAATTCAAGAGACGTGACGTGCGAATCTCAGCGGAGTGGCTCCCAACTCTCGCCACAATATGTAGGAAGTTTGATACAATGCCACACCATGAATTTGCTAAATTACGTAAAGGTGATAGCGGTTTAACGTGCTTTTATCATAATGAGCTTTTCATAGTTAGAGGCCGCTGTGATAATGAATTAGTCAATAGTTTGACTATTGAAAATAATGTCTTAGATATTAATCACTATGCAGATCCACAGGCAAACGCTTTTTGGAAAGGGTATACAGACGCTTATGTTAAAAATAGAGGGATATCTACAACGCACACAGAACACATT
TAGTAGTAGACTCCGCAAGAAACAGCAGTTAAATAACAGCAGGATCATGTGGAGTTTGCTATTACTGGCCGCTTTAGTTGGCCAAGGCTTTGCATTAAAAAATGTGTTTGACATGAGAATTCAGTGCCCCCACTCAGTCAAATTTGGGGAAACAAGTGTGTCAGGCTACACAGAACTGCCCCCACTCTCATTACAGGAGGCAGAACAGCTGGTGCCAGAGAGCTCATGCAACATGGACAACCACCAATCACTCTCAACAATAAATAAATTAACCAAGGTCATATGGCGGAAAAAGGCAAATCAGGAATCAGCAAACCAGAATTCATTTGAACTTATGGAGAGTGAAGTCAGCTTTAAAGGGTTGTGTATGTTAAAGCATAGAATGGTTGAAGAATCCTACAGAAATAGGAGATCAGTAATCTGTTATGATCTAGCCTGTAATAGTACATTCTGTAAGCCAACTGTCTACATGATTGTTCCTATACATGCATGCAACATGATGAAAAGCTGTTTGATTGGTCTTGGTCCTTACAGAGTCCAGGTCGTTTATGAAAGGACATACTGCACTACGGGTATATTGACAGAAGGAAAATGCTTTGTTCCTGACAAGGCTGTCGTCAGTGCATTGAAGAGAGGCATGTACGCCATAGCAAGCATAGAGACAATCTGCTTTTTTATTCATCAGAAAGGGAATACATATAAGATAGTGACTGCCATCACATCGGCAATGGGCTCCAAATGTAATAATACAGATACTAAAGTTCAAGGGTATTATATCTGTATTATTGGTGGGAACTCTGCCCCCGTATATGCCCCTGCTGGTGAAGACTTTAGGGCAATGGAGGTTTTTTCCGGGATTATTACATCACCGCATGGAGAAGACCATGATCTCCCTGGCGAAGAAATTGCAACATACCAGATTTCAGGGCAGATAGAGGCAAAAATCCCTCATACAGTGAGCTCCAAGAACTTAAAATTGACTGCTTTTGCAGGTATTCCA
TTTATATTTAAATAACTAGAGTAATTAACGTAAAGGCGTGTGATACAGTGAAAACAATTGATTAAATTAACACCGAAGCAAGAAAAGTTTGTATTAGGACTCATCGAGGGCAAGAGCCAACGCAAAGCTTATATTGACGCAGGCTATTCGACTAAAGGCAAAAGTGATAATTATATAGATAGTCGAGCTTTTGAGTTGAGTAAGAATAGTGCGGTTTTAGATAGGTATGAAGAATTGCGTCAAGAAGCAGCTGAACAATCAAAATGGACACGCCAAAAGGCTTTTGAAGAATATGAGTGGTTAAAGAATGTAGCTAAGAATGACATTGAAATAGAGGGAGTAAAGAAAGCGACAGCTGATGCATTCCTCGCTAGTTTGGACGGCATGAATAGAATGACGTTAGGAAATGAAGTTCTGACTAACAAAAAGATTGAAACTGAAATCAAGATGCTTGAGAAAAAAATTGACCAAATGGATAAATCAGAAAATAATTCACAAGAAGCAGAAGTTGCTAAAGCACTTATTAAGTTAGCGGGTGTTAATAATGATTAATGAAATGTTAAACCCGAAACAACAAGAAGTCTGGAACTGCTTTATAAACGATAAACCCAAAGTATTAATAGCGAGTGGTGCAAAAAGGGCAGGTAAAACATATGTGTTCATACTGCTTTTTTTAATGCATATAGCTACTTATAAAGACAAGGGGCTTAACTTCATTATTGGAGGAGCAACGCAAGCATCTATAAGACGTAACATACTAGATGATATGGAGTTAATACTAGGTAGAGAGTTAACACTCGACAAATCTAACGCAGTCAAAATATTCGGTAATAAAGTGTATGTATTCGACGGACAAAACTCGGATGCATGGAAAAAAGCGCGTGGTTTTACTTCAGCAGGTGCTTTTTTAAATGAGGGAACAGCATTACACAATATGTTTATTAAAGAAGTGTTCTCACGTTGTAGTCACAAAGGCGCGAGAATATTAATTGATACAAAC
AGAGCAATCAGTGCATCAAAATTATATCTAGCCGAATTCAATCATTATCTTCTCAATATTTTAATTCTTAATCTACCGTCCAGAGATGAATAGTTTTTTCAAATCACTCAGATCATCTAGCAGCAGGGAGCTAGATCACCCTAGGGTTACAACTACCCTCTCTAAACAAGGAGCAGACATTGTTGTACACAATCCTTCTGCTAATCACAACAACAAGGAAGTTCTCCAAAGAGCCATGGATAGCTCTAAAGGGAAGATTTTGATGAACAATACAGGCACCTCATCACTAGGCACATATGAGTCTGACCAGATATCTGAATCAGAGTCTTATGATCTTTCTGCTAGAATGATTGTTGATACAAATCATCATATCTCCAGCTGGAAAAATGATCTTTTTGTAGGTAATGGTGATAAAGCTGCAACCAAGATAATTAAGATACATCCAACCTGGGATAGCAGAAAACAATACATGATGATCTCAAGGATAGTTATCTGGATATGCCCTACTATAGCTGATCCTGATGGGAAATTGGCTGTAGCTTTAATTGATCCTAACAAGAGTGTTAATGCCAGAACTGTTTTGAAAGGGCAAGGAAGCATTAAAGATCCTATATGTTTTGTTTTTTATCTAAATTGGTCCATTCCAAAAGTTAACAACACTTCAGAGAATTGTGTTCAGCTTCATTTATTATGTGATCAAGTTTACAAGAAAGATGTTTCTTTTGCTAGTGTCATGTATTCTTGGACAAAAGAATTCTGTGATTCACCAAGAGCAGATCTGGATAAAAGCTGCATGATAATACCCATCAATAGGGCTATTAGAGCCAAATCGCAAGCCTTCATTGAAGCCTGCAAGTTAATCATACCTAAAGGCAATTCTGAAAAGCAAATTAGAAGACAACTTGCAGAGCTAAGTGCTAATTTAGAGAAATCTGTTGAAGAAGAGGAGAATGTTACTGATAACAAGATAGAGATATCATTTGATAATGAAATCTAAATA
TGCCTATATGGTGGGTAGTTTAATTCTTGCATTTTGAGTCATAACTATTTTCCTCCTTTCACATTTATTGAACGTAGCTCCTGCACAAGATGTAGGGGCATTTTTTATATTTAAATAACTAGAGTAATTAACGTAAAGGCGTGTGATACAGTGAAAACAATTGATTAAATTAACACCGAAGCAAGAAAAGTTTGTGCTAGGACTCATAGAGGGCAAGAGCCAACGGAAAGCATATATTGACGCAGGGTATTCGACTAAAGGTAAGAGTGGGGAATATCTAGATAAAGAAGCGAGTACACTTTTTAAAAATCGGAAGGTTTCCGGAAGGTACGAAAAATTGCGTCAAGAAGTAGCTGAACAATCAAAATGGACACGCCAAAAGGCCTTTGAAGAATATGAGTGGCTAAAGAATGTAGCTAAGAATGACATTGAAATAGAGGGAGTGAAGAAAGCGACAGCTGATGCATTCCTCGCTAGTTTAGATGGTATGAATAGAATGACGTTAGGTAACGAAGTTTTAGCTAAAAAGAAAATAGAAACTGAAATTAAGATGCTTGAGAAGAAGATTGAACAAATAGATAAAGGTGACAGTGGAACAGAAGATAAAATCAAACAACTTCACGACGCAATAACGGAAGTGATCGTCAATGAATAAACTTAAATCTTTATATACGGACAAACAAATTGAAATATTGAAGCAAACGCAAAAACAAGATTGGTTTATGTTAATTAATCACGGAGCAAAGCGTACAGGTAAAACAATATTAAACAATGACTTATTTTTACGTGAGTTAATGCGTGTGCGAAAGATAGCAGACGAAGAAGGAATTGAGACACCTCAATATATACTTGCTGGTGCAACATTAGGTACGATTCAAAAAAACGTACTAATAGAGTTAACTAACAAATATGGCATTGAGTTTAATTTTGATAAATATAATTCATTCATGTTATTTGGCGTTCAAGTGGTTCAGACAGGTCACAGTAAAGTAAGTGGTAT
ACTTAAGTACCTTATCTATCTACAGATAGAAAAGTTGCTTTTTAGACTTTGTGTCTACTTTTCTCAACTAAACGAAATTTTTGCTATGGCCGGCATCTTTGATGCTGGAGTCGTAGTGTAATTGAAATTTCATTTGGGTTGCAACAGTTTGGAAGCAAGTGCTGTGTGTCCTAGTCTAAGGGTTTCGTGTTCCGTCACGAGATTCCATTCTACAAACGCCTTACTCGAGGTTCCGTCTCGTGTTTGTGTGGAAGCAAAGTTCTGTCTTTGTGGAAACCAGTAACTGTTCCTAATGGCCTGCAACCGTGTGACACTTGCCGTAGCAAGTGATTCTGAAATTTCTGCAAATGGCTGTTCTACTATTGCGCAAGCCGTCCGCCGTTATAGCGAGGCCGCTAGCAATGGTTTTAGGGCATGCCGATTTGTTTCATTAGATTTGCAGGATTGCATCGTTGGCATTGCAGACGATACATATGTTATGGGTCTGCATGGCAATCAGACGTTGTTTTGCAACATAATGAAATTTTCTGACCGTCCTTTTATGCTTCATGGGTGGTTGGTTTTTTCCAATTCAAATTACCTTTTGGAGGAATTTGATGTTGTCTTCGGTAAGAGAGGTGGTGGTAATGTGACATACACTGACCAGTATCTCTGTGGCGCCGATGGCAAACCTGTTATGAGTGAAGATTTATGGCAGTTTGTTGACCATTTCGGTGAGAACGAAGAAATTATCATCAATGGTCATACTTACGTTTGTGCTTGGCTTACTAAGCGTAAGCCCTTAGATTACAAACGTCAGAACAACCTTGCCATTGAAGAGATTGAATATGTGCATGGTGATGCTTTGCATACACTACGCAATGGTTCTGTTCTTGAAATGGCTAAGGAAGTGAAGACATCTAGTAAAGTTGTGTTAAGCGATGCTCTTGACAAACTTTACAAAGTCTTTGGTTCTCCTGTTATGACAAATGGTTCCAACATCCTAGAGGCCTTTACTAAA
CGAAATAATTCGACACTTCCCTCCCTCTTTGGGGAAGTGCCTTAAAGAATCATTTCTTTGTGGTGATATTACTATATGGATATTACGCAGTGACGGCTGAGTTAACCTAAATGGAACTCGGAAAGAGCAGACAGGTCAATTTTCAATTCCGAAGCTATATACTTTGGACAGTAAAGGTTTTAAAGGATCCTTCTTAAGAAAATCCTGAAGTAGACAGACGAGCAATGCTTTGGTACCTTGCGCCCGTCGGGTTATGAGAATTAACTACCTCATTAACTATAATCGCAAGATGAAAACTTTCACTAGATGATTTTCAGGGCTTCCCACCGTAATAGGGACGACACGAAATGTCGAAAACACAAACAAACCCTGTGGGAGTCAGGTCCTCTCCCCCTAAGCCACAAGGTAAAATACGGCAACCCTCAGCTTCTCAGCTGAGGTTTAAGAAAGCGTTAGCACGAGCGCTTTCTGTACGCTCCAAGTTCTTGAAGCGCCGGCTTTCGAAGCCGGAGTTCGTGCAACTATCTGCTGCCGTTAAGAAGCAGATAAAACAGGAGACCACTCCTGTTAATCGAAGACTCAATCGAGTCATAGATATTGTGGTCCGGCTGGAGGAAGCCGCTAACTCCTCTCTTTCTTGTCTAGACAGGCCTGCTCTTGATGCAGCAGTTCGTAACCTGTACGACAGATTAAATTTGGTTCGCTCAAACCTCCTTGAGGCTATGCGAGAATCCTCTTCCTTATCAGAGGGTTGCTCTCATGTCTCTAAAAAGAGCGTTATTCACTTGCCTGAGCCGGTTAAAGTGGATAAAATATTTCCAGGCTTCGGTTGTATCTCCGCTAGGATACCATCTGGACGACAGGTACTTTGTTGTTCCAGATGCTCGGGTCTTCGTAATGATGCTTTCTTTGAGTGGTCCGGCCTCCAGCCTTCGTTTATCGACAAGGAGGGACACTCCATGGTAGAGGCTTATCCTCTACCAAAATCAATGAAGAACAT
TTGCCCACTCCCTCTCTGCGCGCTCGCTCGCTCGGTGGGGCCTGCGGACCAAAGGTCCGCAGACGGCAGAGCTCTGCTCTGCCGGCCCCACCGAGCGAGCGAGCGCGCAGAGAGGGAGTGGGCAACTCCATCACTAGGGGTAATCGCGAAGCGCCTCCCACGCTGCCGCGTCAGCGCTGACGTAAATTACGTCATAGGGGAGTGGTCCTGTATTAGCTGTCACGTGAGTGCTTTTGCGACATTTTGCGACACCACGTGGCCATTTAGGGTATATATGGCCGAGTGAGCGAGCAGGATCTCCATTTTGACCGCGAAATTTGAACGAGCAGCAGCCATGCCGGGCTTCTACGAGATCGTGATCAAGGTGCCGAGCGACCTGGACGAGCACCTGCCGGGCATTTCTGACTCGTTTGTGAGCTGGGTGGCCGAGAAGGAATGGGAGCTGCCCCCGGATTCTGACATGGATCTGAATCTGATTGAGCAGGCACCCCTGACCGTGGCCGAGAAGCTGCAGCGCGACTTCCTGGTCCAATGGCGCCGCGTGAGTAAGGCCCCGGAGGCCCTCTTCTTTGTTCAGTTCGAGAAGGGCGAGTCCTACTTCCACCTCCATATTCTGGTGGAGACCACGGGGGTCAAATCCATGGTGCTGGGCCGCTTCCTGAGTCAGATTAGGGACAAGCTGGTGCAGACCATCTACCGCGGGATCGAGCCGACCCTGCCCAACTGGTTCGCGGTGACCAAGACGCGTAATGGCGCCGGAGGGGGGAACAAGGTGGTGGACGAGTGCTACATCCCCAACTACCTCCTGCCCAAGACTCAGCCCGAGCTGCAGTGGGCGTGGACTAACATGGAGGAGTATATAAGCGCCTGTTTGAACCTGGCCGAGCGCAAACGGCTCGTGGCGCAGCACCTGACCCACGTCAGCCAGACCCAGGAGCAGAACAAGGAGAATCTGAACCCCAATTCTGACGCGCCTGTCATCCGGTCAAAAACCTCCGCG
CATCATCAATAATATACCGCACACTTTTATTGCCCCTTTTGTGGCGTGGTGATTGGCGGAGAGGGTTGGGGGCGGCGGGCGGTGATTGGTGGAGAGGGGTGTGACGTAGCGTGGGAACGTGACGTCGCGTGGGAAAATGACGTGTGATGACGTCCCGTGGGAACGGGTCAAAGTCCAAGGGGAAGGGGTGGAGCCCTGGGGCGGTCCTCCGCGGGGCGGGGCCGAGCGGCGGAAATTCCCGCACAGGTGGAGAGTACCGCGGGATTTTGTGCCCTCTGGACCGGACCTTCGCCCTCCGGTGTGGCACTTCCGCACCACACGTCCGCGGCCCGGTATTCCCCACCTGACGACGGTGACACCACTCACCTGAGCGGGGTGTCCTTCGCGCTGAGAGGTCCGCGGCGGCCGCCCGAGATGACGTGTGTGGGTGTATTTTTTCCCCTCAGTGTATATAGTCCGCGCAGCGCCCGAGAGTCACTACTCTTGAGTCCGAAGGGAGTAGAGTTTTCTCTCAGCGGAACAGACCCTCGACATGGCGAACAGACTTCACCTGGACTGGGACGGAAACCCCGAGGTGGTGCCGGTGCTGGAATGGGACCCGGTGGATCTGCGCGACCCCTCTCCGGGGGATGAGGGCTTCTGTGAGCCGTGCTGGGAGAGTCTGGTCGATGGACTGCCGGACGAGTGGCTGGACAGTGTGGACGAGGTGGAGGTGATTGTGACTGAGGGGGGTGAGTCAGAGGACAGTGGTGGGAGTGCCGCTGGTGACTCAGGTGGCTCTCAGGGGGTCTTTGAGATGGACCCCCCAGAAGAGGGGGACAGTAATGAGGAGGATATCAGCGCGGTGGCTGCGGAGGTGCTGTCTGAACTGGCTGATGTGGTGTTTGAGGACCCACTTGCGCCACCCTCTCCGTTTGTGTTGGACTGCCCCGAGGTACCTGGTGTGAACTGCCGCTCTTGTGATTACCATCGCTTTCACTCCAAGGACCCCAATCTGAAG
TAGTAGTAGACTCCGAGATAGAGAAGTCTACTAAAAATGGAGAAATACACAGAGATCCACAATAGAATGAGAGAATGTGTGCCAGGGGAGGTATCTGCAGTAGAGTGCCTGGATCTATTAGATCGGTTTTACGCTGTGAGACATGATGTTGTGGATCAGATGATAAAGCATGATTGGTCTGACAACAAAGACAAAGAACAGCCTATAGGCCATGTCTTGCTGATGGCAGGAGTACCGAATGAAGTCATACAAGGTATGGAAAAGAAGATCATACCTGGAAGTCCTAGTGGGCAGATTCTGAGATCATTTTTTAAGATGACACCAGATAACTACAAGATTACAGGGAGTTTAATTGAGTTTATTGAGGTGACAGTTACAGCTGATGTGGCAAGAGGAACACGTGAGAAAATCTTGAAGTATCAAGCAGGTCTAGAGTACATAGAACAGTTGCTGCATCAGGAGTCAGAAAGAGGCAATCTGCCAGGTGGTTATAGAATAAAGTTTGATGTAGTGGCAGTGAGGACTGATGGCTCAAATATATCAACACAATGGCCAAGTCAACGAAATGAGGGTGTCGTTCAAACAATGAGGTTAATTCAGGCAGATATCAATTACGTGAGAGAACATTTAATAAAAAATGATGAGAGATCAGCACTAGAAGCCATGTTCAATTTAAAATTCCATGTCAGTGGACCTAAAGCCAGGACCTTTGACATTCCTGATTATCGGCCCCAACAACTGTGTAACCCAAACATAGATAATCTCTTGAACTACTGTAAAAATTGGTTGACACGAGAGCATGAATTTGCCTTTGATGAGGTTAAAGGGCAAAGAGTTTTCAACATATTTGAAGCAGAAGAAATTAAGCATAAAGAAAGATACAATCCATCACGTAAACCAAGGAATTTTTTATTGATACAAGGAACCGTTCAAGGTCCATACTTGCCCTCAACTATAGCATCCGACCAGTACGATACAAAAGTTGGCTGTCTGGAGATAT
CGATAAACATAACAACAGAATCTGCATTGCAGTAATATTCCTTGAATATAATTGCAACGCAATGGCCCTCTCTTATAGGCCTGCTGTTGAAGAGGTGCTCGCAAAATTCACCTCTGATGAACAATCCAGGGTTTCTGCTACAGCTCTCAAGGCATTAGTAGACTTAGAGGAAAGTCAGCACAATTTGTTCTCTTTCGCATTGCCTGATAGAAGCAAAGAAAGGCTGATATCTTCTGGCATTTACTTAAGTCCTTACAGTTTCAGACCCCACTCACATCCAGTTTGTAAAACTTTAGAAAATCACATTTTGTACAATGTTTTACCTAGTTATGTTAATAATTCATTTTACTTTGTAGGAATCAAGGATTTTAAGCTGCAGTTCTTGAAAAGGAGGAATAAGGATCTCAGCTTGGTAGCACTCATAAATAGGTTTGTGACAAGTCGTGATGTTAGTAGGTATGGGTCTGAGTTCGTTATAAGTTCTAGTGACAAATCAAGTCAGGTTGTCAGTAGAAAGGGCATTGGTGATTCTAACACACTCCGGAGATTGGTCCCACGTGTAATTTCCACAGGTGCCAGGAATCTTTTTCTGCATGATGAGATTCACTACTGGTCAATTAGTGATCTGATCAATTTTTTGGACGTTGCCAAGCCAAGCATGCTCTTGGCAACTGCAGTAATCCCTCCAGAAGTGCTGGTTGGCTCTCCAGAGAGTCTTAACCCTTGGGCCTACCAGTATAAAATCAATGGCAACCAACTGCTCTTCGCACCAGATGGCAACTGGAATGAGATGTACTCACAACCTTTGTCATGCAGATACCTGCTCAAGGCCAGATCTGTAGTTCTGCCCGATGGCTCACGCTACTCGGTTGACATCATTCACTCAAAATTTAGTCACCACTTGCTTAGTTTCACCCCTATGGGTAATCTTTTGACTTCAAACATGCGATGTTTTTCTGGCTTCGATGCAATAGGCATAAAAGATCTTGAACCTCTAAGC
TTTCGTGGCATTTTTGTAAATATGAATGTTCTCCCAATATGTTCCCCCTATTGCTCTGGCTCTCAAAACTCTTATGAATTGGGGGAACTGGGGGAACTTATATAGTAGAAGTTCCTAAAGGCAGATCAACACGTGCGGCCATCCGTTATAATATTACCGGATGGCCGCGTTTTTTTTTTAATGGGCCTTATTTGTAATGGGCTTTAATTTGGCCCAATCAACGTTAGTCTGACACACCTAGATAAGTGGAATTACTTTGTCGCTAAGTTGTGATTTTGTCTATAAATTAAAGCCTCTTGGCCCACTATCTTTAACTCAAAATGCCTAAGCGCGATGCCCCATGGCGTTCAATGGCGGGAACCTCAAAGGTTAGCCGCAACGCTAATTACTCTCCTCGTTCAGGAATTGGGCCAAGAATAAACAAGGCCGCTGAATGGGTTAATAGGCCCATGTACCGGAAGCCCAGGATCTATCGGACGCTGAGGACGCCTGATGTTCCTAGAGGCTGTGAAGGGCCTTGTAAGGTCCAGTCTTTCGAGCAGCGACACGATATCTTACACACTGGCAAGGTAATGTGCATATCTGACGTTACTCGCGGTAACGGTATTACTCACCGTGTCGGGAAGCGGTTCTGTGTTAAGTCCGTTTACATATTAGGTAAGATATGGATGGACGAGAATATCAAGCTGAAGAACCACACCAACAGCGTCATGTTCTGGCTGGTCAGAGACCGAAGACCGTATGGAACGCCTATGGATTTCGGACAAGTGTTCAACATGTTCGACAATGAGCCTAGCACCGCCACTGTTAAGAACGATCTTCGTGATCGTTATCAGGTCATGCATAGGTTCTATGGCAAGGTGACAGGTGGACAGTATGCCAGCAACGAGCATGCTATTGTGAGGCGTTTCTGGAAGGTCAACAACCACGTTGTTTACAACCACCAGGAAGCTGGCAAATACGAGAATCATACTGAGAACGCCCTATTATTGTACATGGC
GGTATTTTTTTTTCTTGCCGGTCGCTTGTGACCAATTAGAAAAAACTTATCATAAATAATCTTGTATGGGTACATATCAGCCGGTTTTAACCAATTGTTTGTACCTTATACTTTGGATTATTTTAATAAAAACACTATTAGACGTGTTTCTTCAATTTGAAATTTTTGATTTCGAATAATTTATTCTTAGGTATCCTTTTCTTCTTACAAGTCACCGCAATTTGGCATCGACTTGCTAGAAGTTCTGAGAACCTTTAAGATTGTTTTATTCGGTTTCGGGACCTCAATTTGAAGTTTTTCGTTTCGTATCGCAAAAGTAAAACCCAAGCTAGCAAAAACTTTTCTTATCGCCGTTTCTTGACACAGATTCGATAAGTTTATGTTATTTTGCGTTTTGCTTATTTATGGAAAAGGAGAAGTTGCAGAAGAAGGAGAGAAATCTAAATCGCAGGACTAACAAAAAGGGGGTCAGGCGCTTAGATAAGAAAAACTCCGAAGAAAAAACTAAGGAAGATAATCGTAAGTCAGTAGAAGAAGACGTTGTGGACGGTCTTGGGGCACACGAGAGTGTTGCGAAAGATCGTGCAGCTACTTGCGAGAGGGGTAAGTCACAGCGACAACGTGTTGATCAGGAGACTTCAGTTAAAGAAGGAGCTGGTGTGGATTCCAAACTAGGTTCCGACAGATACGCAGGTAAGAGGCAACTTGAAGTTGTGTCGCGAATTTGTCAGGAAAGTGGTTTTGTTGCAACCGGAAAACCGTTAAAACGCTATCCAGAAGATTATTTCTTGAAATCCGGCTTACTGGCCGACTTCGATAAATACTTAAGTGATAGGTTGGATAAAGGCTGTAATTTAACCAAGTCAGAAACGGAAACAGTTCTTAAGCACCTGCGACAGAAAAGGAGACCTCAGTCTTTTCTTGCTGGAAGTGTTACCGGCGTACCTGGTAGTGGAAAAACCACTTTGCTTAGAAAAATTCAAACCGAAGCAGGTTTGAA
TTAAAAGCAATTGCATCGATTACAGAATTCATTCTTCAAATCTTTCTCTTCAAAGCTCTCTTGATTTCCCTCTCTTTCAAGCATCAAGCTCTCAGCATTCAAGATCAACCAACTTTAGGGACTACGTCTCTCTAAGTGCTAACCCGGAAAAAGGGCGTGTGATTAAAAGCGCACCAATAGGCACCTCGTGTTGAGTTATTAGTTTCATTTCCGCAAGCAATCTATCTCTCTCGATTCTCTTTTCTTTTAAAATCAATCCAATCTCTTTCTATTTCAGAATGTCTTCATCCAACTCGCAAAACTCTGTGAACATGGTTGACGGGGTCGACCTAAATGATCCCACCGCTGTTGCTATAGCGGCTGCTAGTGGAACATGGGGAGAACTGGATAGAGCATCCACCTGCATGTACAACTTCTTTGACGTGTCAGACGTTGAACGCAATCCTGGAGAGAGTTCCAAGCAATTGGTCTCCAGGATCAAAAAGAGGGCTGGCGCTCTCCTTGGAGTTTCTCGGGCTTTTAAGGACACTGAACAAGTTCTTAGTGCTGAACGCTGTGCTTTTAAAAGCTTCAGCGATGATGAGGAAATAATGGCCACCACTTTTGAGCCATTAAAAGATAGGGCTGAGATTACTCCTACCGCAGCCAGCAAACTAGACAAAACCCTTGAGGCACACAGAGCCAAATTTAACTACATGGCTATAGACAGTATAAGGGTTGCTGTCACTTCCTTGATGCACCAAGGAGATTCTCGCGAATGCATCATGTATCTTTGTGACCGCCGGTTCAAGGACCCTCTTCTTGGGGCTATTGCTCTTATAGGCTTTACTCTTCCTGGCATGCAGACTCATGTCTACAAGACTGGAAGGATGATGGCCTTCTCTAGGAAGGAAGCTATAGCTGCAGACAGACTGCAGCTTTATTTGTATGTCAAGGGTGCTAAATTGGAGCGCACTCAAAACACTCCAATAACTGTCAATGTTAGAACCTCGCTGATTTT
AGATATTCTGTTAACGATTGTATCTATTTAATCTTCAGCTACTATCTACCCTACAACCACTTACCAAAGAAATGTCTTCCAATGACTCCGCACAAACCCGCAACCTCCAGGAAGAGAGATTCAATGAAAGAACCTCTACCCCTACAGTTGTCACCGCAGTCCTCCCAGACACCAATGGACCGACCACGAACTCCACTTCCGGTTCAGTTGGACCTCCACACCCAACCCCGAACGTTCCAGTTCCCACCCAATCCAGTTCTGACCCACCGTCAGCGTCTGGAATCTTTGCAAAGGAAATTGACCTTCCCCGCAATGTTATCCAACACAGCGGAAACAAGTTCATCCTTGACGTCGTCCCAGACTCAAGATTTCCCACATTTGCTATTACAGAGTTTGTTCAACGAAGTTTCTCCAACTTTACCTTCGAACAATACTCCTACGTCAGTCCCGCCTCACTCGTCGGATACCTAGTCTACATGATTCACGCATTCGTGTTTCTTGTTGACGCATTTGAACGGTCTCCAATGTCAGCGTATGCCTCTGAAATTGATGCATCCCATGCATATCTCAGAATCATTGACGCTTTCAGTGACGCTTATATCCCAGATTTTCTATTTGAAATTCTGGACACCTACCTCTCTCATAGACTTGACATCAGGTCAAAGCTTGAGATGAACGTATCCTATGGAAGCGTACTCTACAAGTACGATGCTCCACGCATTGTAGCGCCATCAATCTTTTTATTGGCCCACAATCAACTCATTTCTCAATCCCGCGAATCTACCGCTTACGAAAAATGGCTTGACTCAATTGTCATCCATTATAGTAGAGCAGTTATAAGAGTCGGTAATCTTGTCGGTGGACTATACCAGTCCTCGCACGGCAGTACCACCACCCATTTCACTTATAGAAATTGGTTCGCACGCTCTCTTAGTCGCCTAGCTGACTCTGCAACTCACAGAACTCACCTTCGCCGACCCATGATTTCCGAATTTGATTA
TATAATATTACCGGATGGCCGCCCGAAATTTCGTGGTGGGCCCCCCCTTGTCGACCAATAGAGTTCGTGCCTTGAAAGTTAGATAAGTGGATGTTGACGTCACTTTTGTCTTTATATACGTCAGCCCTAATTTTAAAGGTTAAAGATGTGGGATCCTTTACTTAATGATTTCCCTGAAACCGTACACGGTTTTAGGTGTATGTTAGCGGTTAAATACCTTCTTCTTGTTGAGTCTACATACTCTCCGGATACGGTGGGTTTCGATTTGATACGTGATCTTATACTCGTTGTTCGTGCGAAGAACTATGTCGAAGCGTCCTGCAGATATAGGGATTTTCACTCCCGTCTCCAAAGTACGGCGCCGTCTGAACTTCGACAGCCCGTATGCCAACCGTGCGAGTGCCCCCATTGCCCTCGCCACAAACAGAAGGAGATCATGGGCCCAAAGGCCCATCTATCGGAAGCCCAGGATGTACAGAATGTATCGAAGCCCTGATGTGCCCAAGGGGTGTGAAGGTCCGTGTAAGGTCCAGTCATATGAGAAGAAAAATGATGTTGGTCATTCTGGTACTCTGCTTTGTGTATCCGATATTACCCGTGGTAATGGGCTTACTCATCGTCTTGGGAAGAGATTTTGTATAAAATCTGTTTATATAATTGGTAAAATATGGATGGATGAGAATATTAAGATGAAGAATCACACTAACAACGTGTTATTCTGGTTAGTTAGAGATAGACGACCTGGTACAACTCCTTATGGATTTCAGGAGGCATTCAATATGTTTGAGAACGAGCCCAGCACAGCAACTGTTAAACAGGAATTAAGAGATCGTTTGCAGGTTTTACACAGATTCCGTGCCACTGTTACTGGTGGACAATATGCGTCTAAGGAACAAGCGATCATAAAGCGTTTTTGGAAGCTCAATCATCATGTTACTTATAATCATCAGGAGCAGGCTAAATATGAGAATCATACTGAAAATGCTTTATTATTGTATAT
AAATAAAACATCTCAACACAACATAATCAAAAGTACTTCAACAAACATCAATTTATCTCATTTTCAATTGTCATAACAAGCAACAATGTCTTCTTTGTACACTCTTCGAGCAGCAGCTCAGTACGATAGGAGGTTGGAAAGCAAGAAAGGTTCTGGTTGGGTCGAGCACAAACTCGAAAGGAAAGGTGAGAGAGGAAACACTCACTATTGTAGTGAGTTTGACATTAGTAAGGGTGCCAAAATCCTGCAATTGGTGCAGATTGGTAACACTGAAGTTGGAAGGACCTTCCTGGAAGGTAACAGATTTGTTCGTGCGAATATATTTGAGATTATCCGGAAAACCATGGTTGGTCGTCTGGGATATGATTTCGAAAGTGAACTATGGGTCTGTCGCAACTGTGACAAAACTTCTGAAAAATACTTCAAGAAATGTGACTGTGGGGAAACATATTATTATTCTGAAAGAAACCTGATGAGGACAATGAATGACCTGATGTATCAGTTTGACATGACACCATCAGAGATCAATTCTGTCGATCTCGAATATCTTGCTAATGCGGTGGACTATGCTGAACAGTTAGTCAAGAGATCTCAAGTTCCGGAACCTGTGGAACTTGCAATGATGGAACCAATTGTGGCTAGTGGGGAAGGTATTCTAATGGTTTCTGAACCAGAAGTTATGCCCGTAACTACCAAAGTTGAAGAAGCATGGACAATACAGATTGGGGAAATTCCTGTCCCACTTGTCGTCATCAAGGAAACGCCAGTTATCAGTGGTGTGGAAGGAACTCTGAACTCAACTGGTTTCTCACTTGAAGCTGATATTACAAAACTGGTGGAAAAGGAAATCCTTCAGGAAGAGGTGAAAGAAGCAGTGCACCTGGCACTCGAAGTTGGTAACGAGATTGCTGAGAAGAAGCCTGAACTCAAGCTAATACCATATTGGAGTGCTAGCCTTGAGTTGCACAAGAGAATTCGTAAGCATAAGGAGCATGCTAAG
ACCGGATGGCCGCGCGATTTTTTGGTGGGCCCTAAACCAATGGTATGACGCGCTGAAAGCTTAAATAACTCTCCCCCCTTATAAATACTTCGGGCCTAAGTATCCGATTTGAAAATGTGGGATCCACTTGTAAACGAGTTCCCCGAGACGGTTCACGGGTTTCGGTGCATGATTTCTATCAAATATCTGCAGTTACTCTCTGAAGGATACTCCCCAGATACTGTTGGTTACGATCTAATACGTGAATTAATTTCTATTTTGCGTTCCAGGAATTATGTCGAAGCGTCCTGCAGATATCGTCATTTCTACCCCCGCGTCGAAGGTGCGTCGTCGTCTGAACTTCGACAGCCCTTACTCAACCCGTGTAACTGTCCCCACTGTCCGCGCCACAAAATCTCGAATGTGGGCGAACAGGCCCATGAACCGCAAACCCAGAATGTACAGGATGTACAGAAGTCCTGATGTTCCACGAGGCTGTGAAGGTCCATGTAAGGTCCAGTCCTTTGAGTCTAGACACGATGTAGTCCATATAGGGAAGGTTATGTGTATTAGTGATGTTACTCGCGGTACTGGGTTGACCCATAGAGTTGGTAAGCGTTTCTGTGTAAAGTCAGTTTATGTGTTGGGTAAGATTTGGATGGATGAAAATATCAAGAGCAAGAATCACACGAACAATGTGATGTTCTTTCTTGTCCGAGATCGACGTCCTACCGGCACGCCTCAGGATTTTGGAGATGTCTTTAACATGTTTGATAACGAGCCTAGCACCGCTACTGTGAAGAATATGCATCGAGATCGTTACCAGGTCGTAAGGAAGTGGTATGCAACTGTTACTGGTGGACAGTATGGAGCAAAGGAACAGGCTTTGGTTAAGAAGTTTGTTAGGGTTAATAATTATGTTGTTTACAACCAGCAAGAGGCTGGGAAGTACGAGAATCATTCCGAGAATGCCTTGATGTTGTATATGGCATGTACCCATGCCTCTAATCCTGTGTACGCT
AATCTTTAAACTGACCAACTGTCTTTGCGTATGGTGACGTGATGACGCGCGCTACGCGCGCTGCCTTCGGCAGTCACACGTCACCATCAGCAAAGACAGTTGGTCAGTTTAAAGATTAATAAGACATTCCATTGGCTGAAAAGAGGCGGGAAATTCAAAAAAAGAGGCGGGAAAAAAAGAGGTGGAGCCTAACACTATAAATACAGTTGCTTACTTCAGTTAGTTCCTTTCTGCTTCAGACTGCACTTCGCTCCAGAGACACAGCTACAAACTACTCTCAGCTACTGCAGCATGGCAGCGGGAAACACTTACTCGGAAGAGGTACTAAAAGCTACCAACTGGCTTCAAGATAATGCTCAAAAAGAAGCATTCTCTTATGTATTTAAAACACAAAAAGTCAATCTAAATGGAAAAGAAATTGCTTGGAATAACTACAACAAAGATACAACAGATGCGGAAATGATAAACCTACAAAGAGGAGCAGAAACATCATGGGACCAGGCAACAGACATGGAATGGGAATCAGAAATCGACAGCCTCACAAAACGGCAAGTACTGATTTTTGACTCTCTTGTTAAAAAATGTCTCTTTGAAGGTATATTGCAAAAGAACCTAAGTCCAAGTGACTGCTACTGGTTCATACAGCATGAACATGGTCAAGATACTGGCTATCACTGCCATGTACTACTAGGTGGAAAAGGCTTACAACAAGCAATGGGAAAATGGTTCAGAAAACAATTAAACAATTTATGGAGTAGATGGTTAATAATGCAATGCAAAGTACCTCTAACACCAGTTGAAAGAATAAAATTAAGGGAATTAGCAGAGGATGGTGAGTGGGTATCGCTACTAACCTACACTCACAAACAAACTAAAAAACAATATACAAAAATGACTCATTTTGGAAATATGATTGCTTACTACTTCCTAAATAAAAAAAGAAAGACAACTGAAAGAGAGCATGGATATTATCTCAGCTCAGATTCTGGCTTCATGACAA
AGTAAAGGGGGATGACGAGAGACTAAGACAGTAGGAAAAGATGGAAATAAATAGAGCGGAAATTCGACGAGAAATAACACGGTACGCAGGATTAATAGAACAACAAACGCAAATAAATATAACGGACAATGATCAGGACATTTTAAAGACGTTGATTGCGGATTACAATCTTAGAATGCGCAGAGATGCACTTTTAGGAGAATTAGCACGGCTTGATGAGTTAAGGGATATATCTCAAATTAAAGGTGATGAGTATAAACTAACGATACCTTTATTACCAATTATCTCTACACTGAATCAACATGAATTCGAGATTATTCAGGCTAATATTGAAACGGATTTTATTGCTGACAATGTTACTTTTATTACGTCATTTATTCCAGCTGATCTGGATCTAGAGCAGACTATTCAACACGTGTTCTTCCGTACTACAGCGACGACACCATACTTTCGATCATTTAATCTAGTTATTGCGATACTAGACTACGATGAAGATAAAGGTGATGTTAAACTGGATGTAAAGATTACGATAACTAGATCTAACAACGGCGTATTTAATTATAACTACACGTGGGCGGGTAAAGACTATGAGCGTGTTTCAATTTGCTACAATCTGATATCATATCTACAGCAGATTAACGGTCCGCGTGGTAGAGATGATGAAGCGGAGATGCCAATATACGAGATTGTGAGACAGAACAATGGATCGCAACCATCGTACGCGTCGGGTGAACATTTATACATTGTGTCCTCACATCTACATGTAGATGAAATAGTAAGAGATCGTGAACATCGAGATATATCCGTAGATGTCACTGAGTTAAACTTAATGTTTCCAATCGTTCGAATGTTTGATCCTGTAGACTTACGTGATATACGCATCGAGGATGTGACACCCGGCATAGAGTTCACTATCAATATGGAAGTTAGCACGTATCTAACAGAGTTATCAGGATCGCATGTCGATACGCAGAGAACCATTATGAATCACGCAGAGAAG
GCTATTCGCTGGTCAGTTATGGCTCGCGCTGCGTTCCTATTCAAGACTGTTGGGTTTGGTGGTCTGCAAAATGTGCCAATTAACGACGAACTATCTTCACATCTACTCCGAGCTGGTAATTCACCATGGCAGTTAACACAGTTTTTAGACTGGATAAGCCTTGGGAGGGGTTTAGCTACATCGGCTCTCGTTCCGACGGCTGGGTCAAGATACTATCAAATGAGTTGCCTTCTAAGTGGCACTCTCCAGATTCCGTTCCGTCCTAACCACCGATGGGGAGACATTAGGTTCTTACGCTTAGTGTGGTCAGCTCCTACTCTCGATGGATTAGTCGTAGCTCCACCACAAGTTTTGGCTCAGCCCGCTTTGCAAGCACAGGCAGATCGAGTGTACGACTGCGATGATTATCCATTTCTAGCGCGTGATCCAAGATTCAAACATCGGGTGTATCAGCAATTGAGTGCTGTAACTCTACTTAACTTGACAGGTTTTGGCCCGATTTCCTACGTTCGAGTGGATGAAGATATGTGGAGTGGAGATGTGAACCAGCTTCTCATGAACTATTTCGGGCACACGTTTGCAGAGATTGCATACACATTGTGTCAAGCCTCGGCTAATAGGCCTTGGGAATATGACGGTACATATGCTAGGATGACTCAGATTGTGTTATCCTTGTTCTGGCTATCGTATGTCGGTGTAATTCATCAGCAGAATACGTATCGGACATTCTATTTTCAGTGTAATCGGCGAGGTGACGCCGCTGAGGTGTGGATTCTTTCTTGTTCGTTGAACCATTCCGCACAAATTAGACCGGGTAATCGTAGCTTATTCGTTATGCCAACTAGCCCAGATTGGAACATGGACGTCAATTTGATCCTGAGTTCAACGTTGACGGGGTGTTTGTGTTCGGGTTCACAGCTGCCACTGATTGACAATAATTCAGTACCTGCAGTGTCGCGTAACATCCATGGCTGGACTGGTAGAGCTGGTAACCAATTGC
AGCGAAAGCAGGTCAATTATATTCAATATGGAAAGAATAAAAGAACTAAGAAATCTAATGTCGCAGTCTCGCACCCGCGAGATACTCACAAAAACCACCGTGGACCATATGGCCATAATCAAGAAGTACACATCAGGAAGACAGGAGAAGAACCCAGCACTTAGGATGAAATGGATGATGGCAATGAAATATCCAATTACAGCAGACAAGAGGATAACGGAAATGATTCCTGAGAGAAATGAGCAAGGACAAACTTTATGGAGTAAAATGAATGATGCAGGATCAGACCGAGTGATGGTATCACCTCTGGCTGTGACATGGTGGAATAGGAATGGACCAATAACAAATACAGTTCATTATCCAAAAATCTACAAAACTTATTTTGAAAGAGTCGAAAGGCTAAAGCATGGAACCTTTGGCCCTGTCCATTTTAGAAACCAAGTCAAAATACGTCGGAGAGTTGACATAAATCCTGGTCATGCAGATCTCAGTGCCAAGGAGGCACAGGATGTAATCATGGAAGTTGTTTTCCCTAACGAAGTGGGAGCCAGGATACTAACATCGGAATCGCAACTAACGATAACCAAAGAGAAGAAAGAAGAACTCCAGGATTGCAAAATTTCTCCTTTGATGGTTGCATACATGTTGGAGAGAGAACTGGTCCGCAAAACGAGATTCCTCCCAGTGGCTGGTGGAACAAGCAGTGTGTACATTGAAGTGTTGCATTTGACTCAAGGAACATGCTGGGAACAGATGTATACTCCAGGAGGGGAAGTGAGGAATGATGATGTTGATCAAAGCTTGATTATTGCTGCTAGGAACATAGTGAGAAGAGCTGCAGTATCAGCAGATCCACTAGCATCTTTATTGGAGATGTGCCACAGCACACAGATTGGTGGAATTAGGATGGTAGACATCCTTAGGCAGAACCCAACAGAAGAGCAAGCCGTGGATATATGCAAGGCTGCAATGGGACTGAGAATTAGCTCATCCTTCAGTT
GTATACGAAAGTAGCTCACGTTCGTATACAAAATTGACTGTACCAAATCCCCAATTCGGTTAGGGCCCCTCCCAGCGACGGCCGAACCGGGTTAGCCATACCCGTAGTAGGACTAGCAAACGGGAGGACTAGCTTACGTGGTGAGATCCCTGAGTGGTCTAAGTCCCGAGTACGGGGCAGTCGTCAGTAGTTCAACGCAATGTGGAGTTGCCTTGAGATGCTACGTGGACGAGGGCATGCCCAAGACACACTTTAACCCTGGCGGGGGTCGCCAGGTGAACTCACCTAATGGTGTTGGGATTACAGCCTGATAGGGTGCTGCAGAGGCCCACGCATAAGCTAGTATAAAAATCTCTGCTGTACATGGCACATGGAAGTGATAAAGTTTGAACTTTTATACAAAACAAGTAAACAAAGGCCAGTGGGGGTTATTGAACCAGTTTACAACCAAGCGGGTGAACCCCTATTTGGTGAGATAAGTGAGATACACCCGCAATCGACCCTAAAGCTGCCACATGATAGGGGTCGTGCCGAGATTGCGATACCTATGAAGAGTCTACCTAAGAAGGGGGACTGCAGGAGTGGGAACCGTAGGGCCCCGGTTAGTGGCATATACATCAAGCCAGGGCCAGTTTTCTACCAGGATTACCAGGGGCCAGTGTATCATAGAGCACCACTGGAGCTATTCACCCGGACGCAATTTTGTGAGGTAACAAAAAGAGTGGGAAGGGTTACAGGCAGTGACGGTAAGTTATACCACCTGTATGTCTGTATTGACGGGTGTGTATTGTTGAAATCAGCAAGCAGGATCAGAGGCCCAGCGCTCAAATGGACACACAACATCTTGGATTGTCCCTTGTGGGTGACGAGTTGCTCAGATGACAACAAGGGTGAAAAGGTCAGCGACAAGAAACCAGACAGGGTCAAACGCGGAGCTATGAAGATTACACCTAAAGAAAGTGAGAAGGACAGCAAGTCCAAACCACCTGATGCCACCATC
TGTAAAGTTTGAGAGAGTTTAATACCGTCTCTTGATCAAAGATCCCACCAAAGTGTCTTAAAGTGATCTCTGCTCCCTCTCGCACTTTACGGCTCGGTAGACTGTGCTAAGAGTTTCTCCCTCTTTCTTTTTCTTCCTCAACCATTCTAAAGTTTCTCAGCCAAATGTATGCATTTGCTTAATTCAACTAATTTGCATTCATGTGGCATTTCTGTGAACAAGTTTATGAGTGTTTTGAGGGTTACCATAAAGACTACTCTGTTCAAACAGTCCCTGTGGAATATTTGGCCTCACATTACATTGTCAACAAGTTTAGACCCGACCCTTTAGCTGTTTTGTGGCTTTTCTGTTTGGGAATTTGGTGGGAGATTATTCAAATACTCCACTATCTATTTCAGTATAAAGAACCAGCACTTTTTATTAGCAGCTGTCAGAACCTTGCTGCTTTTTTAGAGAGAAAGTATTCCATGGAAGTGATTCAAAAGGAAGGTTTGGCTGCTTCGGCACTCAAAGACAAGGAGCGATTGGCCGAAAAAGCTGTGGTCAATCAACCCCTGAGTAATTTAATTCCCAACTCAAATAAAATGTATGAGCGAAGTAAGAGTCTCCTATCTGGTCTTAAGCGTGGTTTGATAAAGCAAAAAGAGATAGCTTTTGACAAGCTTATGGGAGGCTCAACAATAGATTTCCAACATATTCCAACAGGAACTCTCACACCTGGTGAGAACAAAGTGCTAGACATACCAATTGTTCCGCAACATTTATTGACCAGTACAAATATAACAGATTACCATCAAGCTAACAAGAAAAATGCTAATGGTGCTACTGCACTTCATGTTGGGGCTATAGAGGTCATTATGGATTGCTTCACCTCTCCTGATAGCAATATTTGTGGTGGTATGTTGCTGGTTGATACAGCACATTTAAATCCAGATAATGCTATAAGAAGTGTGTTTGTTGCACCATTTATAGGTGGTCGTCCTATTCGAGTTTTGTTATT
CGTTCTTGTCGAAAAACGTCAACATTTTATAAAAAAGGGTTGCAAAAAGTTATACAGGTATGGTTAAATAGAGAACGTAGACAACAACCTTTTATTAAAACCTTGTAAAACTTTGTCGAACATTTTATAGAAAAGGGTTGAAAATTGTCGAACAGGGTGATATAATAAAAGAGTAGAAGAGTTACTGATTGTAATTGACTGGGTAAGTATTATGATTAGAATCAGTAAAACTTAGTCTACAAAATAAAAAAGAGAAAGTGGGACGAAGAAAATGGCAAAAATGATGCAAAGAGAAATCACAAAGACAACCGTCAATGTTGCCAAAATGGTGATGGTGGACGGTGAAGTGCAAGTGGAGCAATTACCTTCTGAAACATTTGTAGGTAATCTGTCAATGGAGCAGGCTCAATGGAGAATGAAACGCAAATACAAGGGCGAACCTGTTCAAGTGGTAAGTGTTGAACCTAACACAGAGGTTTATGAGCTACCAGTGGAAAAATTCCTTGAAGTTGCTACCGTTCGGGTAGAGAAAGAAGATTCAGAAGAACAGGTTGCTGAGTAATGGAAACCCAAGTGAAGGTTTTAGTACTAGTCGGAGCGCTGTTCATTAATACCTACACAGATAATTATAAAAGTGTTGATTTAACACATGACTCAGAGCAAGCGTACGGATTTAAAGATAAATGGGAAGCACAACAAGTTGCCGCAAAGGTTGGCGGACAAGTTGTCGTTAGAACAACCAGTTTCAAGATCGTTTAACTCTTAACACTCTCTTAACACGCACGACCTATCAAATAAACCAAAATGAAAAGGATGATTAATAATGGAAAACACAAACATCGTAAAGGCTACTTTTGACACAGAAACTCTTGAAGGACAAATCAAAATTTTTAACGCTCAAACAGGCGGCGGACAGTCTTTTAAAAACCTTCCAGATGGAACAATTATAGAAGCTACTGCCATCGCTCAATACAAGCAAGTGTCCGATACATACGGGGAC
ACCGTGGGCGAGCGGTGTTTTTTCCGTCGTTGTGGGTCCCATCTATGTGGTGGACTTAATTGGGCCTCTTTTATTGGGCCAGTATCTTCGAGACTGGCTTGTATCTCTGTTGCTCTCATTTTCCGAGAAGCAAAATATACGCATATTTTGCTCTTAAGTAGTTATTAAAGAAAGTGCATTTTATTTATTAATGATGAAGATACATTTATGTAGTTGCATTCTGTGACACATCAAATGACACGTCTAAATTAATATCTAAAACATTTGCTTCTTGCATCATAAGTAGATCGATCATTTCAACCATCTCCTCTTGTTTGAATTGTTCGTAGCACGCGTCCTTGTATAACAGTTCCATCATGTCCCTTATCCCTGTCTCTAGCCCGTTGAAGTCGAAAGGTATCATGATCCCGTTGTGACCGTATGGAATGTTGAACCTCCTTTTGATCATCGCCGGAGCTCTTGTGGAGGAGAACTGTACCTTGACCATTACAAACTTCGGTCCCTGCAAACGCACGTCTATGATGAACTTCAGTCCCTTTGTATTGGTGTATTGGATCGTCATTTTGGTGGCGCCTTTGCTTCTTGAACTGGTCTTTTTTATAGCTGACTCTATGGTGACATCCTGCCCCATGTAGAGATGTGGTTTATTGTCTACCATATAAACCTTATCTTTCGTATTTGATGGTGACATCCATCAAAGAAAATAAAAGAAGAAAAAGAACTAAAAACATGATGATCATCCAAGTGATGATCATCCTCTAAAAAATTAAAGAGATATGAAAACACACAGCAACAACAAGGCAAGACAAGGACAGAACCCTTTATACAAGAATGGTAGCGCAGCGGGACGAAAACCAAACTGGACCACCAAAAAAAAACAAAACAAGAAACTCAAAACCAAAAAAGAAATCCACCAAAGAAAAAAAAGAAAATGGGCCGTTGATCCATTGGGCTTATATGTTTCTAATTGGGCCTATATCCGGTAAGAAGTAAATATACT
AGGCACTTTCTTAAAATGTCGCTGTTTGGAGACACAATTGCCTACCTGCTTTCATTGACAGAAGATGGAGAAGGCAAAGCAGAACTAGCAGAAAAATTACACTGTTGGTTCGGTGGGAAAGAATTTGACCTAGACTCTGCCTTGGAATGGATAAAAAACAAAAGATGCTTAACTGATATACAAAAAGCACTAATTGGTGCCTCTATCTGCTTTTTAAAACCCAAAGACCAGGAAAGGAAAAGAAGATTCATCACAGAGCCTCTATCAGGAATGGGAACAACAGCAACAAAAAAGAAAGGCCTGATTCTAGCTGAGAGAAAAATGAGAAGATGTGTGAGCTTTCATGAAGCATTTGAAATAGCAGAAGGCCATGAAAGCTCAGCGCTACTATATTGTCTCATGGTCATGTACCTGAATCCTGGAAATTATTCAATGCAAGTAAAACTAGGAACGCTCTGTGCTTTGTGCGAGAAACAAGCATCACATTCACACAGGGCTCATAGCAGAGCAGCGAGATCTTCAGTGCCCGGAGTGAGACGAGAAATGCAGATGGTCTCAGCTATGAACACAGCAAAAACAATGAATGGAATGGGAAAAGGAGAAGACGTCCAAAAGCTGGCAGAAGAGCTGCAAAGCAACATTGGAGTATTGAGATCTCTTGGAGCAAGTCAAAAGAGTGGGGAAGGAATTGCAAAGGATGTAATGGAAGTGCTAAAGCAGAGCTCTATGGGAAATTCAGCTCTTGTGAAGAAATATCTATAATGCTCGAACCATTTCAGATTCTTTCAATTTGTTCTTTTATCTTATCAGCTCTCCATTTCATGGCTTGGACAATAGGGCATTTGAATCAAATAAAAAGAGGAGTAAACATGAAAATACGAATAAAAGGTCCAAACAAAGAGACAATAAACAGAGAGGTATCAATTTTGAGACACAGTTACCAAAAAGAAATCCAGGCCAAAGAAACAATGAAGGAAGTACTCTCTGACAACATGGAGGT
GATAATAGTGCGAAGAAAGACACACTGTTATCGTTCCCCTCCCGAATCAGAGGTTGAGAAGTAGCTTAGATGTGCGAACCTCCCCCTGGTTTTATAACCGTTCAGTGCTACACGAGCGACGATTTGTTGACAGGCGATTCCACAATTGTCAAGTCCATTCCCGTCCGCTCGTGCTTCTTCCGCCAAGGCGTTGAAGTTGTTCTGTTCCGGTGTGAGTCCAACAAACATCGCTGGTCGAAGATCAGAGGTCCTGTGAGCTTGACAGTTCACTGTGATATCTGTGAATTCCGCGAAACTGTTGTGATTCCATCCCTGCCCAAAGGCTTCAAAGTATCTAGCGATTTCTCTTACAGTGTAACGTGGAATTGCTGTTACAGCCGTGGCAGGACAGAGTAGCACAGAGGTTAGTTGGTTGAGGGTGACCAAGAATGGGTTGTTCTGTTGTTGGAAACTGCAAGTCCGTGATGTTGATGAGCAGGATGAGCTGGTCAAAGCTAGCTCTCCTCGTATCCGTCGCAATGGCGGCAGCCATGACAGACTCCCCACCCACTCTGATATGTATGGGGATCCTAGTGAGCGTGGTGCTCAACTGGATCGTCTGCGCAGTATGGCAAGAAGCTTCAGAGCTAATTCTGGGCGTTTCCTTGGAAGCGACTCGTCCTAGTCCCGCACGGGTCATAGGAGAGCCGGTCTTTGACCCCCGGTATGGCTATGTTGCTCCTGCTATCTATGATGGCAAGTCGTTTGACGTGATCCTGCCTATTTCCGCTCTGTCCTCCGCTTCAACAAGGAAGGAGACAGTAGAGATGGCAGTTGAGAACTCACGGCTACAGCCTCTGGAAAGCAGTCAAACGCCGAAGTCCCTAGTGGCTTTGTACTCGCAGGATCTGCTATCAGGCTGGGGTTCCCGGATTAAAGGCCCTGATGGCCAGGAATACCTCTTGACAGCCCTGCATGTGTGGGAGACCAACATCTCTCACCTTTGCAAGGACGGAAAGAA
GAATTATCTGAGGAACGTAAATCTCAAAGTCTGACACCTCCAACATAAAAGTTCATTCCACGCTCTCCTAACAGGTATTACCTCCCCCCACACCCCACACATTTACGCTACCACGTCAAAATGTCTGCACCCGCGACCACCGGCTCCACGACGAGCACCGCTGCTGTCCCTGCAACTGAGCAAACTGCGCCTGCCACCGTCGCCGCTCCCCCGACCGCGCCCGCCACCGACGTCAAATACGTCGCCCCTGCCAAGAAGCAGAAGAGTTTCGCACCTCGCGAACCCACTGCAAGCTCCGCTGGCCCCAAGAACCCGGGTCTCTCAATGATGCTATCAGGCGTCTCCGACCTCCCCTTCTTCGGCATCAAGCACAATGACATATCTTATGTCGTGCCTGACACCACTCAGCTCTTCTACGTCCTGTCTATCATGGACACGCAGATGGTCAGAACCAAGCGTTTCACCGACGCCAACCCTGACTGGCACCCTTTCGTCTCCCAGCTCTACATCGCTGTGTTGTTCTACTACCAGGTTCTCAAGAACCAATCTCACGGGGGTATGATCACCAACGATCAACGTTTGTTTGTCGAGTTTCTCGACAGCCAATTCAAGGCCGAACACTTGAAGATTCCTGGCCCCATCGCCATCTTCTTCCAGTCTCTCGCCGCCAATGCTGGCCCCAACGAAAACTTTGGCAATCTTGTCTTTGGCATCCCCAATGCCCATGACATCAACTGCACCAGTTTCCTCTGGCAAGACAAAGTTCACACCATTCTCCCGAACGTGATCTTCATTCTTGATCAGTTCATGCGATTGATCTCCCTGATCTCGCCTGTCAACTCTGGCCCAGTCCAAGCCAATGCTTCCCACACGGATACCGTCTATACGACGATCTTCGGCGCTCCCGCCTCCAAGGACGAAGCGACCCGTTTTGCTATGCTCACGCCTAGCGCTCGGTCCGACTTCCAGACCACTGTTGGTCTCCTCAACGGCCTCGCCA
GTGGCACTCCCCCCCCTGTCGCGTTCGCTCGTTCGCTGGCTCGATTGGGGGGGTGGCAGCTCAAAGAGCTGCCAGACGACGGCCCTCTGGGCCGTCGCCCCCCCAATCGAGCCAGCGAACGAGCGAACGCGACAGGGGGGGGAGTGCCACACTCTCTAGCAAGGGGGTTTTGTAGGTGGTGATGTCATTGTTGATGTCATTATAGTTGTCACGCGATAGTTAATGATTAACAGTCATGTGATGTGTGTTATCCAATAGGATGAAAGCGCGCGAATGAGATCTCGCGAGACTTCCGGGGTATAAAAGGGGTGAGTGAACGAGCCCGCCGCCATTCTCTGCTCTGGACTGCTAGAGGACCCTCGCTGCCATGGCTACCTTCTATGAAGTCATTGTTCGCGTTCCATTTGATGTGGAAGAGCACCTGCCTGGAATTTCTGACAACTTTGTAGACTGGGTAACTGGTCAAATTTGGGAGCTGCCTCCCGAGTCAGATTTGAATTTGACTCTGATTGAGCAGCCTCAGCTGACGGTGGCTGACAGAATTCGCCGCGTGTTCCTGTACGAGTGGAACAAATTTTCCAAGCAGGAGAGCAAATTCTTTGTGCAGTTTGAAAAGGGATCTGAATATTTTCATCTGCACACGCTCGTGGAGACCTCCGGCATCTCTTCTATGGTCCTTGGCCGCTACGTGAGTCAGATTCGCGCCCAGCTGGTGAAGGTGGTGTTCCAGAACATTGAGCCGCGGATTAACGACTGGGTCGCCATCACCAAGGTAAAGAAGGGCGGAGCCAATAAGGTGGTGGATTCTGGGTATATTCCCGCCTACCTGCTGCCGAAGGTCCAACCAGAGCTTCAGTGGGCGTGGACTAACCTCGAAGAGTATAAATTGGCCGCCCTCAATCTGGAGGAGCGCAAACGGCTCGTCGCTCAGTTTCAGCTTGAGTCCTCGCAGCGCTCGCAAGAGGCATCTTCCCAGAGGGACGTTTCGGCTGACCCGGTC
ATGCAGGTTGTGCCCCCGGCAGGATTCGAACCTGCGACACCCGCTTTAGGAGAGAACGTAAAGCGATCATGAGCCTCAGTGAGTCTGAGTGAGTCTCAGTGAGCCTGTCGCCATAGGGGCTTCACCTGCATAAATGAGTTTCAGTGAGTCTCGGTGAGTCTCAGTGAGGGGGTGTTGTGGCATCCCTGTGGCATCTGCGTGGCATCCGGCGTCACACCGCCCGCAGCGTTCGAACACCCTCGGTCTCGGGAGCCATCGCCGCCCGCACCTTCGCCGCCACGTCGGCCGGCGAATGCTGGTACAACCACGTCACCTTCGACCCTCGCTCGTGACCCATCACGGTCTGCGTGTCCTTCTCGTCAATGCCCACATCCTTGAGCCACGTGGCGAACACGTGGCGAAGGTCGTGCACCCGCGGCCACCACTCCATGCGGCCGGTGTCCCGGTTCTTCACCTCGCGGGCGAGGCCTGCAGCCTTGATTGCAGGGATCCATGTGCGCCGGAAGTTGTGCCGGGTCAGGACGCCGCCCTGTGGGCCGCGGAACACGAGCTCATCCGGCGCGAGGTCGTACGGGTCCTCGCCAATCGGGGTGATCGTGGGAGTCGGCCGCCACCGGGTGACCATGGTGCGGATCGCGTCCTCGGCCTGCGGCGTGAGCGGGACCGTGCGGAACCCGGCGTTGCTCTTCGGCGCAGGCTTCCGGAACAGCTTGCCTTCGTCGTCACTGAGCACTTCCTTCACCTTGAGGTGGTGGGCGTCCAGGTCGACGTTCTCCCAGCGCAGCGCCGTCGCCTCGCCCCACCGGAGACCGGTGTGTTCAAGGAAGACGACGAGCGGCCGGTAGTACATCGGCAGGTGACTGACGATCAGCGCGCACTGCGCGCGGTCGGGCGGCATCAGTTCGTCCGGATGCTTCGCCGGCGCCTCGCCAATGTCCAGGTCGGCCGCCGGGTTGAACGGGATACGCCGGCCGTCCTTGACGGCGGCCCGGAGCATCGA
ATGAATAAGAATAAGAAACAAAAACCAAACACTAAAATGAGGAGTAATCCTCAGAAAAACAAAATTAAATTGGTTAATAAAAAATTGCAAACTTTCTTTATGGCCTTCTTCCAAATTCTGCTGGCGGTGTTCAAGAATTTTAAGGTTTCACTCCAACTGAGGTTCCTGGAAAAAGTTTACCGGACTGTCTTTAAGAACTTGGCAATCAGGAGCCCTAAAGGAGCTGTGGCTATAATGAAATGGGGTGTCGGTTACCTTAAGAAGAGAAAGCAAAAGAGGCAAAAATCTAGTGGTGGCTATGAAATTGAGGCTGCAAGACAGGCTCTCTATCCAATTACTTTAGGAGTTATGGTCATTTTTTGTGGCTATCAGAGTGGAAATGAACCTGTGTGTGTCGATTTCAACAATCAGACTAACATCGTTCCTTATGAGAATGGGAAAGTTATCTTTGGGAACGTCACCATTGTCCCTCCAATTGATAGATTTGGTCTTTTGATTCCAACAGACAATTATGACACTATAGAGTGCGTTAGGATGAGTCCTGGCATTGAATTGAGTGAAGAAGTTTGTGGATTCATGGGGCCAAAGTATGATGTCCTTTTGAGAACACAATGGGGAAAAAGAGAGACAGAACACATGCACAGAACTAGAAGAAGTGTTACAGAGACAACCCATGAGAGCTCTGGTGGAGAACATTGGGATTATAGTGAATACCTCACAGATTTTGAACACAAAATGAGCAAGTACAAAATGCCAGTACTTATAATATTGGTGGGATATTTGGTTTTAAAAACTCAAAATATGGCATTATTAATAATACTTGTGATAGCCCAATTCTACCTCGCTGATGCTGGGCACTGCCACGATCCTGAGAAATTTGACATCATAGAAGCTGGTGGCTACACGAAAATGACAACATTCCTTAAACATGACAAATGTTTCATGGTTAGGGTTCCAGAACATGATGTGGTTGAAATAACAGTTGTTAAGAAAACAATTA
AATGAAGGCAATAATTGTACTACTCATGGTAGTAACATCCAATGCAGATCGAATCTGCACTGGGATAACATCGTCAAACTCACCTCATGTGGTCAAAACAGCTACTCAAGGGGAGGTCAATGTGACTGGTGTGATACCACTGACAACAACACCAACAAAATCTCATTTTGCAAATCTCAAAGGAACAAAGACCAGAGGGAAACTATGCCCAACCTGTCTCAACTGCACAGATCTGGATGTGGCCTTAGGCAGACCAATGTGTGTGGGGGTCACACCTTCGGCAAAAGCTTCAATACTCCACGAAGTCAGACCTGTTACATCCGGATGCTTTCCTATAATGCACGACAGAACAAAAATCAGACAGCTACCCAATCTTCTCAGAGGATATGAAAAAATCAGATTATCAACCCAAAACGTTATCAACGCAGAAAAGGCACCAGGAGGACCCTACAGACTTGGAACCTCAGGATCTTGCCCTAACGCTACCAGTAGAAGCGGATTTTTCGCAACAATGGCTTGGGCTGTCCCAAGGGACAACAACAAAACAGCAACGAATCCACTAACAGTAGAAGTACCACACATCTGTACAAAAGAAGAAGACCAAATTACTGTTTGGGGGTTCCATTCTGATGACAAAACCCAAATGAAAAACCTCTATGGAGACTCAAATCCTCAAAAGTTCACCTCATCTGCTAATGGAGTAACCACACATTATGTTTCTCAGATTGGCGGCTTCCCGGATCAAACAGAAGACGGAGGGCTACCACAAAGCGGCAGAATTGTTGTTGATTACATGGTGCAAAAACCTGGGAAAACAGGAACAATTGTCTATCAAAGAGGTATTTTGTTGCCTCAAAAGGTGTGGTGCGCGAGTGGCAGGAGCAAAGTAATAAAAGGGTCCTTGCCTTTAATTGGTGAAGCAGATTGCCTTCACGAAAAATACGGTGGATTAAACAAAAGCAAGCCTTACTACACAGGAGAACATGCAAAAGCCATAGGA
TGTTTAATAATTGTACAGTTACTAAAGGGCGTAACCGAAAACGGTCCGACCGAAAACGGTACATATAAAAACCAACCCAAAAAACCTGATCTGGGGCCACTATGTCTGCACGTTGCGGCTCCACAGCTAGAACTTTATTTGAATTATGTGACCAGTGCAATATAACATTGCCTACGTTGCAAATTAATTGCATATTTTGTAACAGCATTTTACAAACAGCTGAGGTGCTGGCCTTTGCATTTAGAGAGTTATATGTAGTGTGGCGCAACGACTTTCCTTTTGCAGCGTGTGTAAAGTGTTTAGAATTTTATGGAAAAGTGAATCAGTATAGGAACTTTAGATACGCTGCATATGCACCAACAGTGGAAGAAGAAACAGGATTAACAATTTTAGAAGTGAGAATAAGATGCTGCAAATGCCACAAACCATTGTCTCCTGTGGAAAAAACCAACCACATTGTTAAGAAGACACAGTTTTTTAAACTGCAAGATTCGTGGACAGGGTACTGTCTGCACTGTTGGAAGAAATGCATGGAGAAAGGCCAACGCTCGGAGACATCGTGTTAGACTTGCAACCCGAACCAGTAAGTTTAAGTTGCAACGAGCAATTAGACAGCTCAGACTCAGAAGATGACCATGAACAAGACCAACTAGACAGCTCACACAATAGACAGCGTGAGCAACCCACGCAACAGGACTTGCAAGTAAATTTGCAATCATTTAAAATAGTAACACATTGTGTATTTTGTCACTGTTTAGTTCGCCTAGTAGTCCATTGTACTGCTACTGATATAAGGCAGGTTCATCAGTTGCTGATGGGCACACTAAATATAGTGTGCCCCAACTGTGCAGCTACAGCGTGACAACAATGGCAGACGATTCAGGTACAGAGGATGTGGGGTCTGGGTGTTCAGGATGGTTTTTAGTTGAGGCTGTGGTAGATAAACAAACAGGTGATGTAGTTTCAGAAGATGAAGATGAGGATGCTATAGAGGACAGTG
GGGTGATGCCCCCTCCGATGTCGTTGCGTCTTTCGTTGACGCTTGGTATTTCGTTGAAGTTTCCGATGAAGTTTCCGATGAAGTTTCCGATGAAGTTTCCGATGAAGTTTCCCATGACGTTGTCACACGGTCTTTCGTTGACGCTTGGTCTGCGAGGGTCTTTCCGTAACACCAATTGTTGACATGCGACGCAACCAAGGGTACCACTCAACTCAGATTTATGCACAGTATGGTTGCCCAAAGATGTAACACCTGGCTGTGTAGCCAGACAAATTGCCATTTGGCTGCTTGTATAAGTGGAGGATGTGCTATTGCGATTCAAGGGAGTCTCGGTGGAGCTATGCGGTGTGTCCCGTGCACCACAGTTGCCAGGATGGTGATATATTTTCTGAAATCTGATTTTTTTTTTCAAATGTATCCGTCCGCCTGGTCTGAGATCCTGGACCTAGTTTTTTCATCGTCGGCCTATGATAGGAGTTTCACCCTTGGTATTTTCTTAACGAGGGGAAACAACAAATTGATCTCTTGGGTGATGCCCCCTCCGATGTCGTTGCGTCTTTCGTTGACGCTTGGTATATCGTTGAAGTTTCCGATGAAGTTTCCGATGAAGTTTCCGATGAAGTTTCCGATGAAGTTTCCCATGACGTTGTCACACGGTCTTTCGTTGACGCTTGGTCTGCGAGGGTCTTTCCGTAACACCAATTGTTGACATGCGACGCAACGAAGGGTACTACTCAACTCAGATTTATGCACAGTATGGTTGCCCAAAGGTGTAACACCTGGCTGTGTAGCCAGACAAATTGCCATTTGGCTGCTTGTATAAATGGAGGATGTGCTATTGCGATTCAAGGGAGTCTCGGTGGAGCTATGCGGTGTGTCCCGTGCACCACAGTTGCCAGGATGGTGATATATTTTCTGAAATCTGATTTTTTTTTTCAAATGTATCCGTCCGTCTGGTCTGAGATCCTGGACCTAGTTTTTTCATCGTCGGCCTATGATA
CGCAGAAGCAGAGGATTTATTTAGTCACTGGCAAACGGAAAGATGGCGGACAACATGACCACAACACAAATTGAGGTGGGTCCGGGAGCAACCAATGCCACTATAAACTTTGAAGCAGGAATTCTGGAGTGCTATGAAAGGTTTTCATGGCAAAGAGCCCTTGACTATCCTGGTCAAGACCGCCTACACAGACTAAAACGAAAATTAGAATCAAGAATAAAGACTCACAACAAGAGTGAGCCTGAGAATAAAAGGATGTCTCTTGAAGAGAGAAAAGCAATTGGGGTAAAAATGATGAAAGTGCTTCTGTTTATGGATCCCTCTGCTGGAATTGAAGGGTTTGAGCCATACTGTGTGAAAAATCCCTCAACTAGCAAATGTCCAAATTACGATTGGACCGATTACCCTCCAACCCCAGGAAAGTACCTTGATGACATAGAAGAAGAGCCGGAAAATGTCGATCACCCAATTGAGGTAGTATTAAGGGACATGAACAATAAAGATGCACGACAAAAGATAAAGGATGAAGTAAACACTCAGAAAGAGGGGAAATTCCGTTTGACAATAAAAAGGGATATACGTAATGTGTTGTCCTTGAGAGTGTTGGTGAACGGAACCTTCCTCAAGCACCCTAATGGAGACAAGTCCTTATCAACTCTTCATAGATTGAATGCATATGACCAGAATGGAGGGCTTGTTGCTAAACTTGTTGCTACTGATGATCGGACAGTGGAGGATGAAAAAGATGGCCATCGGATCCTCAACTCACTCTTCGAGCGTTTTGATGAAGGACATTCAAAGCCAATTCGAGCAGCTGAAACTGCGGTGGGAGTCTTATCCCAATTTGGTCAAGAGCACCGATTATCACCAGAAGAGGGAGACAATTAGACTGGCCACGGAAGAACTTTATCTCTTGAGTAAAAGAATTGATGATAGTATATTGTTCCACAAAACAGTAATAGCTAACAGCTCCATAATAGCTGACATGATTGTATCATTA
AGCGCTGGGGCTTATTATTACCCCCAGCGCTCGGGACGGGACATCACGTGCAACTAACAGACGCACGTGAGAATGCAGTAGCTTGCAGCGAAAGATAGACGTCAACATCAATAAAGAAGAAGGAATATTCTTTGCTTCGGCACGAAGCAAAGGGTATAGATATTTGTTCGAGATGCGAAAATGGAGGCTATTTAAACCTGATGGTTTTGTGATTTCCGAAATCACTCGTCGGAAGAGAAATGGAGTTCTGGGAATCGTCTGCCATGCCTGACGATGTCAAGAGAGAGATTAAGGAAATATATTGGGAAGATCGGAAGAAACTTCTGTTCTGTCAGAAGTTGAAGAGCTATGTCAGAAGGATTCTTGTTTATGGAGATCAAGAGGATGCCCTTGCCGGAGTGAAGGATATGAAGACTTCTATTATTCGCTATAGCGAATACTTGAAGAAACCATGTGTGGTAATTTGTTGTGTTAGCAATAAATCAATTGTGTATAGGTTAAACAGCATGGTGTTCTTTTATCATGAATACCTTGAAGAACTAGGTGGTGATTACTCAGTATATCAAGATCTCTATTGTGATGAGGTACTCTCTTCTTCATCGACAGAGGAAGAAGATGTAGGAGTAATATATAGGAATGTTATCATGGCATCGACACAAGAGAAGTTCTCTTGGAGTGATTGTCAGCAGATAGTTATATCAGACTATGATGTAACATTACTCTAATGTAATATCCATTATCATCAATAAAATAATGGAATGTTGATTATGTATTTATCATAAATACATAATGGTATACGTATAGCATAAAATACATTAACCAACATACAACACACTATAAAATACAACACACTATAACAAATGTACGGGTATTTGATTGGGCTATATTAACCCCTTAAGGGCCGAAGGCCCGTTTAAATATGTGTTGGACGAAGTCCAAACACAAAAAAGTAAGCAGAACAACGGAATAATATGAGCTGGCAACGTAGGGTCCATGTCCC
ACCGCGCTCTCTCATGCGAGGCCCACCAGGCCGAGCGGTCCCGCTTTGGGGCCCTATGTCTTTCGTTAAAGCCTGTATGTAGTAAGGCGCTTTGGATCGCATATAAGTTCGTGCCCAGGCTCAGTGGTGCTATGGACGGCTCTGGAGGAGCGTTGCCTGCTTTGCCTCAAAGTGTTCTGCCGCGGGTACCCTCGCCACCTCCGTCTGCCGGAGTGCTGCCGTGGAGTCGCGTCGGTGAGATAGTGATTTTCACCTTTGTTGCTTTGGTAGCTCTGTACCTGTTATGGTTGTGGGTGCTGAGAGATCTTATCTTCCTTGTTAAGGCTCGCCGCGGGATCTCAACGGAGGAGGTGAGCTTTGGTACGTCAGATCTGGTTGGTTCGCAGGCTCCAACGCCGGTCGGTGTCTCTGCTAGCTGTCCGCCGGGACCTGTGCCGTTCACGGCCTAGGTAGCCCTCAGCCACCATGCCTCTTGCCGGCAGCAAAAGGAAGAGGGCCGATGAGGTGGCCTGGTCTAAGCGTGGCACTAAGAAGAAGCCAGAGCGTACATCTGCCGCTCGGGCTGGTCCGTCTAGGCGGATTCGTCCACCCCTGCAGATAGCCACGTTTGTGGCAGCCGGTCAGTCTATGGTGTCTGTCCCTTCCGGTGGTGTTTGTGAACTGCTAGGCTCCTATGCTCGAGGCGCTGACGAGGCCAACCGTCACACCAACGAGACTGTCACGTACAAGGTTGCCTTGGACTACCACTTCGTTGCTACTGCAGCCGCCTGCAAGTATTCCAGCATTGGCACTGGCGTGGCCTGGTTGGTGTATGATGCACAGCCTACCGGAAATACCCCGACGACGAAGGACATCTTCGGCTATAGTGACTCCCTTGTGGCGTTCCCCTACACATGGAAGGTTTCAAGGGAGGTGTGTCATCGCTTCGTGGTGAAGAGGAGATGCACTTTCACGATGGAGACCGACGGTCGGATTGGGTCGGATGTTCCTCCGGCGAATA
GCCAGCCCCCTGATGGGGGCGACACTCCACCATGAATCACTCCCCTGTGAGGAACTACTGTCTTCACGCAGAAAGCGTCTAGCCATGGCGTTAGTATGAGTGTCGTGCAGCCTCCAGGACCCCCCCTCCCGGGAGAGCCATAGTGGTCTGCGGAACCGGTGAGTACACCGGAATTGCCAGGACGACCGGGTCCTTTCTTGGATAAACCCGCTCAATGCCTGGAGATTTGGGCGTGCCCCCGCAAGACTGCTAGCCGAGTAGTGTTGGGTCGCGAAAGGCCTTGTGGTACTGCCTGATAGGGTGCTTGCGAGTGCCCCGGGAGGTCTCGTAGACCGTGCACCATGAGCACGAATCCTAAACCTCAAAGAAAAACCAAACGTAACACCAACCGTCGCCCACAGGACGTCAAGTTCCCGGGTGGCGGTCAGATCGTTGGTGGAGTTTACTTGTTGCCGCGCAGGGGCCCTAGATTGGGTGTGCGCGCGACGAGGAAGACTTCCGAGCGGTCGCAACCTCGAGGTAGACGTCAGCCTATCCCCAAGGCACGTCGGCCCGAGGGCAGGACCTGGGCTCAGCCCGGGTACCCTTGGCCCCTCTATGGCAATGAGGGTTGCGGGTGGGCGGGATGGCTCCTGTCTCCCCGTGGCTCTCGGCCTAGCTGGGGCCCCACAGACCCCCGGCGTAGGTCGCGCAATTTGGGTAAGGTCATCGATACCCTTACGTGCGGCTTCGCCGACCTCATGGGGTACATACCGCTCGTCGGCGCCCCTCTTGGAGGCGCTGCCAGGGCCCTGGCGCATGGCGTCCGGGTTCTGGAAGACGGCGTGAACTATGCAACAGGGAACCTTCCTGGTTGCTCTTTCTCTATCTTCCTTCTGGCCCTGCTCTCTTGCCTGACTGTGCCCGCTTCAGCCTACCAAGTGCGCAATTCCTCGGGGCTTTACCATGTCACCAATGATTGCCCTAACTCGAGTATTGTGTACGAGGCGGCCGATGCCAT
CTAGCGGGAAGTTGCACGGATGGCCTTTAGGGTGAACCGTTTTTCTAATTTTTAACTTCCCGCTAAAAATCTGAGATTTTCAAAAATCGGGAAGTTATTGTTCTCACCCCATTTTACAAAAATCGAGTTTTCATCAGATCTCGACGTTTGAAGGTCACAGAAAGCTTCCCTGACTATTTTTACGATGATGTCCGTAGGTCTGTATGCGTATGTGTGTGTGTGTGTGTGTGTGTGTGTGTGTGTGTGTGTGTGTGTTTTTCCCTTTAGGGGGGGGGGGAATCCTTTTTAAGGATTCTAGGCATAGATGTTGGCCCGGATATGTGGCGACTCGACGCAGCGTCATACTAAAACTTGACGCTGACGCCCCTACCCACTAAACCCTAAACCCCTTTCTCTTCTATCCTCTGATCCCCCATGGTACCGCCGTAAGGCATTTCTTCGCGGGGGGAGGAATTAGCTGCCGCTCTTCCTTCTGGTGGCTAAGATGTTATTTCTTCCTTCTAGTTTCTGTCATTCGCTCTTTTCTTCTCAATGGATTGCAACTCGGTAAGCACTTTTGTAGCAAAAGTGCTTGTGGCGTTCCAGGCAGCTTCTGATGACAGCATTGCTGCTACTATTATCTCTGGTTGGATTTTCCTCTTCAGGATATTCTCCAGCTCATCCCGATGTGGGTAAAAACGTGAGCACTCAAAGAAAACGTGCTCTGCATCTTCATTGACTCCTGGGCAGGATGGGCACTCTGGGGAATTATCATGCTTGGAGCGGTGGAGATACGCCCGGAAACAGCCGTGTCCTGATAACATCTGTGTAAGATAATAGTTGACCTCACCGTGACTCCGGTTTAGCCAAACGTTGATCCTTGGTATGAGACGATGCGTCCATCTACCATTCACTGTGGCATCCCACTGTAGTTGCCATCGACTTATGCTCCTCCGTGTGTGTGTGTGTGTGTGTGTGTGTGTGTGTGTGTGTGTGTGTGTGTGTGTGTGTGTGTGTGTGT
GGCACTATGGAACCTGAGAACTATCTAGCTTGGCTAGCTAGAGATATAGTTCGAAATTTATCATATACTTCTCTCGTTTATAATAATCCAAAAGTCGCAATTGTAGAGTTACTGGATAATAAAGAAGCGTTCTTTGCTTATGAAAAAGAGCAAAAAACACCTGAAGCACTAATTAATTATATTGACTCTATAGTTAAATCCTCTATATCAGTAGAAGATAAAATTGAAGCATTGTTGAAAATTCGATATATTTCGGTATACGTTGATGATAAATCTGACAAAAGAGATATAGTATTGCAGCTTTTGAATCGTACTATTAAAAAAATAGAATTAAAAACTAAAATATCTGATGAATTGAATGATGCAATTAATGCTATAACGATTGAATCGAAAAATTGGAAGATTCAAAATTCAAAGTCATTTAAACCATATCATTATAACCAGTTAGTGTCAGACTTTATAAAGTATAACGAGTTTGAGGTACTTGAAGGTACGGATCCTTTAAAATGGAAAAGTGATACTTTACAAGGATTGAGTCCAAACTACAATCATAGGACACATACTTTGATTTCATCAATTATATATGCGACAAGCGTTAGGTTTGATAATTATAATGATGAACAATTACAAGTATTATTATATTTATTTAGTGTAATTAGAACTAATTATGTGAATGGTTATCTTGAAATTCTACCAAATAGGAAATGGTCACATTCATTAGCTGATCTACGAGAAAATAAATCAATAATGATGTATTCTGCTAAAATTATACATGCTTCTTGTGCGATGATTTCAATATTGCATGCTGTTCCAATCGACTACTTTTTCCTTGCACAAATCATCGCGTCATTTTCCGAAATACCCGCCCATGCTGCTAAACATCTTTCTTCTCCGATGACTTTATACATTGGAATTGCACAGCTTCGTTCTAATATTGTTGTATCAACTAAAATCGCGGCTGAAAGTGTTGCAACAGAAAGCCCGAATATTTCTAGATTAG
TAATCCATCACCGCTTTGCAATCACAATGGTACGCAAAGGTGAGAAGAAATTGGCAAAACCCGCGACCACCAAGGCCGCGAATCCGCAACCCCGCCGACGTGCTAACAATCGTCGGCGTAGTAATCGCACTGACGCACCTGTGTCTAAGGCCTCGACTGTAACTGGATTCGGACGTGGGACCAATGACGTCCATCTCTCAGGTATGTCGAGAATCTCCCAGGCCGTCCTCCCAGCCGGGACAGGAACAGACGGATACGTTGTTGTTGACGCAACCATCGTCCCCGACCTCCTGCCACGACTGGGACACGCTGCTAGAATCTTCCAGCGATACGCTGTTGAAACACTGGAGTTTGAAATTCAGCCAATGTGCCCCGCAAACACGGGCGGTGGTTACGTTGCTGGCTTCCTGCCTGATTCAACTGACAACGATCACACCTTCGACGCGCTTCAAGCAACTCGTGGTGCAGTCGTTGCCAAATGGTGGGAAAGCAGAACAGTCCGACCTCAGTACACCCGCACGCTCCTCTGGACCTCGTCGGGAAAGGAGCAGCGTCTCACGTCACCTGGTCGGCTGATACTCCTGTGTGTCGGCAACAACACTGATGTGGTCAACGTGTCAGTGCTGTGTCGCTGGAGTGTTCGACTGAGCGTTCCATCTCTGGAGACACCTGAAGAGACCACCGCTCCCATCATGACACAAGGTTCCCTGTACAACGATTCCCTTTCCACAAATGACTTCAAGTCCATCCTCCTAGGATCCACACCACTGGACATTGCCCCTGATGGAGCAGTCTTCCAGCTGGACCGTCCGCTGTCCATTGACTACATCCTTGGAACTGGAGATGTTGACCGTGCTGTTTATTGGCACCTTAAGAAGTTTGCTGGAAATGCTGGCACACCTGCAGGCTGGTTTCGCTGGGGCATCTGGGACAACTTTAATAAGACGTTCACAGATGGCGTTGCTTACTACTCTGATGAGCAGCCCCGTCAAATCCTGCT
AGGGTTCCGTTGATCCACCTGCTCAACGTCGATTTCACGAAAGCCTAACCATCTGTTGCCAATGGCATCAAGCACGCGTTTCCTCGCGTCGGCCGCCAGTCCGTTAACTGGTACAGTCGCGGGTATCTCGGCGGGTACCATCGGCCAAGACAATCAATACCGCCGATACAGAGCCGGCCTTACTATCGGGGTCCACGAACACGGTTCGTATACCCAGGCTCGCCGGTCCATCTTCTACGAAGTGGGCCGCCGATACGGGCGTCTTACAGACGCCCTAGGGCCACACGGTGCCGAGGCAGTGCCCATTGATGCGAGTGTTCGCATCAACGCTGCTGAGGCCGCTAATTTCGAGGGCTTTGCCCGGAAGTTTAGCAATTTCAGCCCCCAGTGGCTGACAATGGACCTCTGCGGTATCGCGGAGCGTCTGGCAAAAGGTGTTGCCGCCCAGTCCGTGTACGGCGGGGTCAACATCGTTAATTTGCGTGGACACTTGCCTGTCCGTGTCGTGGCGCTCGGGACTCTCGACTCCCCTCAAACGGCGTCAAACAACTCGGTCTTCATACCGAGAACGGTCGACACGGTCGGTAATGACCATGTTTTTGCTGTCCTCGCGGCCGCAGCCAACGGCGAAGGAGCAGCTGTGAGTACAGATGTACTCAGGCTCGATGCGAACACCAACGAGCCGGTTATTCCAGCTGTCTCCGGTCCCTCGCTGGCCTCGGCCTGCATAGAGGCCCTCCGTATAGTCGGGGCCAATATGGAGGCGTCCGGGGCCGGGGATTTGTTCGCGTATGCTGTCACGAGAGGCATACACGCCGTCGTTTCGGTCGTCGCCCACACCGATGAGGGGGGGTACATGCGTGCCCTCCTCCGTCACGGGCGTTTCAGAGTGCCGTACGGCGGCATCAATCAAGCTCTGCGTGACTACCCCGCGCTGCCCGCCGCTGGCGCACTCGCCACCCACGTCATATCGTCTTGGGTGGATGCAATTGCGCTGAAG
GACATTTGTCATGGCACAACTGTTGTTCAGGAAAACGACCCAAGACTTTAGAGATTGCTTTGGACTCAAACACGAAATACTTTCCGCAATTTACAATGATAAAAGCACTTTCTCTAGCGAAAATGGACTCGTTCAAATTCTGGAAGAAGCAGAGGTTAACGCTTTAGGAGAATTAATTCGCGACGGTACAGTTGCAATATCATTTGGTCCTGGGATTTACTCTCGCATGTTTCCTCATTTACGTGATGATTCAGACTATCGATCTGCATTAATTGACTGTGTGGCTCATGGGTGGAAAAAGTCAAGAGACGCGAGGGACATTAGAGAATGGCAGCGATCTGCAGCTATTATGTGCGCAGAGAGATATATGTATAAGGTACGGCAGGCGTACAAGAGGGTCGTTGAAAATCTCGACTTGTCGTATACTTGGCACTGTTTGACTGAGGGGCCAGCTGAGGATGTTTTCATTCTACCCGCAATGTATGAGTCTGTGCGACATGAGACACCTTCAGAGGCTCATGGAATGCAATGTGGTGGCGTGATAGGTGGTAATGTTTCTCTTCTTTTACCACGTGACGAGCAGTATGCTACGTTGTTCCGTGTTTGGTTGATGTCACTAGCGAAGATGCGTCTCGATGACCTACGAGAACCGCATTGGAATAGTGTACGAGTTCAGCTGCTCCGTGACTACCGCATCTTGTATTTTGGAGATTTATTGCCTGATGATGGAGATATTACGTATTTAGTTAATAAGCTTGATTATCATACAATTTGGTTTCCTGAGGGTGAGTTTGAGACGATGCTTCAAGCGATGCTAAGAGATTCGTTTCCCGCTGGGTGTCATGCGCACCTGAATATCCCAATTCCTCACTATTTTGTATTTGATACGGAGGATGATTTACGTCTTAGATGCTGGAAAGGTGTGAGGGATACCTGGATAAAGTTGCGGTTGGGATATGAAGATGGGGGGGTTAACGACTCTCGTATGAGTGAGGCTCTG
AATTCTATTAAAATTGGCGTTAAACTTAAACCCATTAAAGTGAACACAAATCAACCTTTGCCTGAGGCACCTGTTACAGATATATCGGTTATTGCGGGCACATTAAAAAAACGACGTGCAAATATTAGCCAGTCGGAATCTTCTAGCGAATCTAACAGTTCCCAAAGCTGGGATGAAGAAGGAAACACGCAAACAATCAGAAAGGCCAACAAAGATCATCTAAAATATGCAGTAAACTTGTATAACTTCTTTGCTACTACACACGCGTATCGTACAAATAGCGAATTACCTAAGCTGTTAGACAACGTGTTTAGTTTGTTAGATAGAAAACCAAGATCTGTTGAAAATGTAAATGAAGCAAAGAATATTTTAGATAATTTAAAAGAAAGGGTAAAATTGACTTCGAACCAATTAGACAACGCGGAAGCACAGTCATTGTACATCAATGACCCAAACCAATTTTACATTCAAGTGGAAGATCTCATTTTTGCTGGCCGCTATGCTGACGCAAAAATGCACCTTGATTTGGCTATCACCGAATCTGGCAATGACGAAAGATTGCGGCGATTAAAAAAGTTTGCCAACGATTTAGACGCAGTTGTTGTTTAATATGCGGGTCCAGTGAACAGAGGCGCGTCAGGCGCAAACTCTTTTACTTTGAACACGAGCGACACCTCGATCAGGATTTCCTCTTCCTCACCGGAGTCAGTGCCAATGTACACGATGGGCTTGTAAAAGTTTTCCCATATTACGCGGTTGACAAACGATTCAAACGAGTTAGTGTACTCGCTGTGAATGTTCATAATGGGGCAGCCGCCGCCCTTTTTGGCTAAACTAATTCTGTATTCGTTGTTCATGCCCACGTAAGAAGGTTCCACAATTCTTATCACCTCGTGGGGCACGTAATCGCAATCCCATCTGAGAGCGTGTTGCGCCAAGAACTTGTAGCAACGGTTGGGGCGCGTAGGACGCAAATTAATGACAAGAAACACGTCCATTA
TATAAGTATATTATATATTTTATAATTTTATATATATAAAGCAGGTACAATTTTATTATATAGTGCAGATCTTTTTTGTGAAAAAAAAATAATTATTTTTTTGCGCGCCGGAATAATTATTTTTTTTGCGCGGAAATATTTTTGCAGTGGCGATTGATTTTTTTTTCAGTTGTCTGCCCGTGGCGGAATAATTATTTTTTCGCCGGAAAGCATTTTGTAGTTTCACAAGATGCAGAATTTGGCGGGCCGGAATAATTATTTTTTCGCCGGAAAGTATTTTGTGTACCGTAGTTTCACTAGATTTCGCGGTGCATACCGGTGGGCGATAGGTATTAAAATAATTTGTACTGCTGTAGGCGTTAAAGATTAAAATTATTATTACTGCTGTAGGCGTTAAACATTAAACTTATTACTACTGCTATAGGCGTTAAACATTAAAATTATTACTACTGTTGTAGGCGTTAAACATTAAAATTATTACTACTGCTGTAGGCGTCAAAGATTAAAATTATTACTACTGCTGTAGGCGTTAAACATTAAACTTATTACTACTGCTATAGGCGTTAAACATTAAAATTATTACTACTGTTGTAGGCGTCAAAGATTAAAATTATTACTACTGCTGTAGGCGTTAAACATTAAAATTATTACTACTGCTGTAGGCGTTAAACATTAAAATTATTACTACTGTTGTAGGCGTTAAACATTAAAATTATTACTACTGTTGTAGGCGTCAAAGATTAAAATTATTACTACTGCTGTAGGCGTTAAACATTAAAATTATTACTACTGCTGTAGGCGTTAAACATTAAAATTATTACTACTGTTGTAGGCGTTAAACATTAAAATTATTACTACTGCTGTAGGCGTCAAAGATTAAAATTATTACTACTGCTGTAGGCGTTAAACATTAAACTTATTACTACTGCTATAGGCGTTAAACATTAAACTTATTACTACTGCTATAGGCGTTAAACATTAAAATTATTACTACTGTTGT
ACACTCATTTCCCCCCTCCACCCTTAAGGTGGTTGTATCCCCTACACCCTACCCTCCCTTCCACATAGGACGAATAAACGGACTTGAGATTAAGGCAAGTACATAAGGTATGGTTTTTGGATACACTTAAATGGCAGTAGCGTGGCGAGCTATGGAAAAATCGCAATTGTCGATAGCCATGTTAGCGACGCGCTTCGGCGTGCTCCTTTGGTGATTCGGCGACTGGTTACAGGAGAGTAGACAGTGAGCTATGGGCAAACCCCTACAGTATTACTTAGGGGAATGTGCAATTGAGACTTGACGAGCGTCTCTTTGAGATGTGGCGCATGCTCTTGGCATTACCATAGTGAGCTTCCAGGTTGGGAAACCTGGACTGGGTCTATACTGCCTGATAGGGTCGCGGCTGGCCGCCTGTAACTAGTATAGTCAGTTGAAAACCCCCCATGGAATCTACTACTACTCTTTCATTTTGCAACTGGATCCCCAAGAAACAGAGAGCCCGTGTGTACCTTACCACCAGTGTCACACACGAGAAGTCGATTGGACCGTACACATACATGGTCTCAGACATGATTATGAAAGAAAACAGTAGAACCTCCCTTGCCATGGCATACGTGGAAGGGAAGACACTTGTGTTCAACAACGGAACACAACTAGGACAAGTACATTCATCCAATACTGGGAACAAACCACAAGGTGCATATAACCATGGTTCTGGGAGTATAACACAGGTCAATTATTACGGGTCAGACTACTCCCAAGCTTGGAACCCCACACAGCAACAAATGGACCCATCACAATTTACCAAACCGGTCACAGAGATAGCAGGAATGGTTGCAGGACCCACCCTCAAAGCACCCGACAAGGAAGAAGAGGGCTATAGTGACAGATTAATGCAATTAACAGCAGGTAATTCTTGCATAACAACACAAGAGGCAGCCAAGGCGGTGGTGGCATATGGACAATGGCCCAGTTACAATATAGATGCAGGAGAACATTT
AGCAGAAGCGTTGCATTTTCTAATATCCACAAAATGAAGGCAATAATTGTACTACTCATGGTAGTAACATCCAATGCAGATCGAATCTGCACTGGGATAACATCGTCAAACTCACCTCATGTGGTTAAAACTGCCACTCAAGGGGAAGTCAATGTGACTGGTGTGATACCACTAACAACAACACCTACCAAATCTCATTTTGCAAATCTCAAAGGAACACAGACCAGAGGAAAACTATGCCCAAACTGTTTTAACTGCACAGATCTGGACGTGGCCCTAGGCAGACCAAAATGCATGGGGAACACACCCTCCGCAAAAGTCTCAATACTCCATGAAGTCAAACCTGCTACATCTGGATGCTTTCCTATAATGCACGACAGAACAAAAATCAGACAACTACCTAATCTTCTCAGAGGATATGAAAACATCAGGTTATCAACCAGTAATGTTATCAATACAGAGACGGCACCAGGAGGACCCTACAAGGTGGGGACCTCAGGATCTTGCCCTAACGTTGCTAATGGGAACGGCTTCTTCAACACAATGGCTTGGGTTATCCCAAAAGACAACAACAAGACAGCAATAAATCCAGTAACAGTAGAAGTACCATACATTTGTTCAGAAGGGGAAGACCAAATTACTGTTTGGGGGTTCCACTCTGATGACAAAACCCAAATGGAAAGACTCTATGGAGACTCAAATCCTCAAAAGTTCACCTCATCTGCCAATGGAGTAACCACACATTATGTTTCTCAGATTGGTGGCTTCCCAAATCAAACAGAAGACGAAGGGCTAAAACAAAGCGGCAGAATTGTTGTTGATTACATGGTACAAAAACCTGGAAAAACAGGAACAATTGTTTATCAAAGAGGCATTTTATTGCCTCAAAAAGTGTGGTGCGCAAGTGGCAGGAGCAAGGTAATAAAAGGGTCCTTGCCTTTAATTGGTGAAGCAGATTGCCTCCACGAAAAGTACGGTGGATTAAATAAAAGCAAGCCTT
ACCGGCGTGGCCCCACCTTATCGCGAGTGCTTTAGCACGAGCGGTCCAGATTTAAAGTAGAAAAGTTCCCGCCCACTAGGGTTAAAGGTGTTCACACTATAAAAGCATATACGATGTGATGGTATTTGATGGAGCGTATATTGTATCAGGTATTTCCGTCGGATACGAATTATTCGTACGACCCTCCTGCAGTAACTGCTCCTTCACAGGGTTCATCTCAAACGGATTTCGGTAAGGTTGTTATTGCTTTGGTGGTTATCTTGGTCAGCGTAGGTGTTTTCTATCTGGCCTATACCTTGTTCTTGAAGGACTGCATCCTTCTGTTCAAGGCGAAGAAGCAGAGAACCACAACCGAAATCGGGTTTGGACAAACCCCGGCTAGAAATCAGGATCATCCAGGACCGTAGGCGGGGTGCATCATGTCTACTGTGACATGGGGTAAGAAGCGGAAGCGAAGCGGAGGGGATTCTAAGGCGAAGAGTAGGGGCTCCAGTTCCTATATTCCAAGATCTGTTTCCTCCAGGAGAGAATCGTTGCAGGTTGCTACCTTTTCCTGGACGAGTTCCGGTTCGGGTATAAAGTTCTCTCCCGGTGGTGCTGCTTATCTTGTGAGCAATTTTCCACAGGGTGCCAACGATAATTGTCGTCACACCAACAAGACCGTGTTATACAAATTCATGGCCAAGAATACTATATACTTGGACTCTAGTCACTATATGAAAGTGTTTAGAGCTCCATTTCATTTTTGGCTGGTGTACGACAAGTCTCCTGGTGCTAATGTTCCCAGTACTGGGGATATATTTGAGGGACCTTCGTTGTTTCCTCATAATCCTTGGACGTGGACTGTGTCTAGGGCTGCTTGCCATCGTTTTGTGGTGAAGAAAACGTGGTCATGCGTGGTGGAGAGCAATGGTATTGACCCAACCAAAGGTCAAGGAGCTACTTATTATGGGCCTGGGCCTTGTAATCAGGTTAAGTCCTGTAATAAGTTCTTTAAGAG
AGAGCAATCGAGGCAAATAATAATTCTAGAAAAACAACGTTATACTCAAGTAATACTATTTCAGGCATGTCTACTGCAAAGAATGCTGCTTCGGAATTTATCAAAAGTTATGGCACAAGAGACAACAGAGCAGTTAATGATTGCTACTCTGTATTCACTGGAGAAGGTGTCAACTTTCTCAATTTGTTCATGCATAATAATGCAGGTATTAAATCTGCATTCAGCATCAACGATTTGGGCAGGAATGAAGATGTCAAAATCCATGAGGCTGAAGTTGTTGATTCATGCCATGATTATCATTATTTTGAAAAATTTGGACTAGACATAACATTCTGCGAGCATGAAATGAACTTAATTGTAAGGAAACCAGGTGTGAAGAACACAGGCTGCAAGTTCACAATGCACAATCAAATCTTTAATCCAAATTCCAATATACTGAACATGACGCCCGGAACAATTTCAGAAGATGCTTTCTATGACAGAAGCAAAATAGCATCTAGTGGACTACTTCCTTCGGGATGGTGTTTGGATGAGTGCTATAAGAATAATTTCTATATAGCTACCAATGGAGATCTTACCCTTGATTATGGGTTTTCTGTAATGGGAAAAACAACATCTTACTGGAGAGAGAGCATGTCAAGGGAAAAGATCTTGTCAGTTAAGCAAAAATGCTTTTTTGACAACACTGTCCCTACCAACAGATTGCTATCTACATCAATAGTCAAAGGCATCCAAATTGGTTCTGAACTAGCTTCCGATACCACAGTTATATTATCATGCAAGCAAAATTTAAACATTGATTTGAAATCCCAATATCGTATTTCATTTCATGGTATTCAGGAAGAAGGGGCTTTCGCAAGGACTTTCTGCGTCCCTTTTGAAAATAAATCTAGAATGATCAGTTTTTACGCAAAAACTGTTGCTGACAACAGTAATGAGAGAACCACCCTTATCATAAAGGTGGTTACAAAGACTGTTGATTCCCATCTTGTCATTCCTA
TTGGCCATAGCTTCGCTATACCCCACCACAACCACCACCACCACGACCGGACACATGGCCTTTGGCCGTGTCCATGGTGTGGTGGTGGTGGTTGTGGTGGGGTATAGCGAAGCTATGGCCAAGCACCAAGGGGAAGGGGTAACCGAAGGTGGTGGGGGAAGCGAGGATATAAAAGAGCGCGCGCAGAGCGGGAGCGTCAGTATGGGATCAGAGCTGAGACCGTTGATATCGGAGGTACAACAGGAAAGGTTTAGTACAGATACAAATAGAATATATAACGCAGGATATAGTGAAATACGGGAACCGAACTGGGGACTCCGGAATAGAATTAGTGGATGGAGTGAACGTGTGCGTGAGCTAACAAGACCAAATAATTATAGTGTTATTGAAGGAAGTGATATAGAATTACCTATAAGTGTCGACGACGATGTGCATATTCCTATTGAAGAAGAAACAAGTTTTAGTGTAAGTGTTCCAGAAGCAACAGAAACTACAGGTTTATTAGGTACTAGTGTCATTAGTGCTGGAACGGGTGTTGCTGGAGGAGCTGCTACTGGACTTGCTGCTAGTGATATTGGATTGGGTGCTGGTGCTGTAATTGGATCTGGAATAGTTGGTTACTTAGGCCATAAAATAATTAGTGGATTAACATATCCTTTTCATCATTATTTAGGACCTGGAAATCCATTAGACAATAATGAGCCTGTGGATAGAGATGATGCAATAGCTGAAGAACACGACAAAGCATATGCAAATGCCAAATCATCAATAGATGTAATAAACGCAGATAAAAAAGCAATAGATCATTTTTCTGAAGATTTTGAAAAAAATGGTAATTTACATTCTTTGATTGGAAAAACTGGATTACAAATTAAAACAGCTATTGAACAACGGTTTGGAGTAATCTACCCTTCTGTTTCAGGTACGTAATACACCTCCTTATGAACGTCCTAATTGGGAATCAATGAATGAAGGTCAACGACAATATTCATATGAACAA
GAAAAATTTTTAAATTCATATAACTCCCCATGCTAAGATTTGTTACTAAAAACTCTCAAGATAAATCGTCTGATCTATTCTCTATTTGTTCTGATCGCGGAACTTTTGTTGCCCATAATAGAGTTCGGACTGATTTCAAGTTTGACAACTTAGTATTCAACCGAGTTTATGGTGTTTCTCAAAAATTTACGTTAGTCGGTAACCCGACAGTCTGCTTTAATGAAGGCAGTTCTTACCTAGAAGGTATTGCTAAAAAGTACCTAACTTTGGATGGAGGACTTGCCATTGACAATGTCCTCAATGAGTTGAGATCCACTTGCGGTATCCCAGGTAATGCTGTTGCATCTCATGCGTATAATATTACATCCTGGCGTTGGTATGACAATCACGTGGCACTGTTGATGAACATGTTGCGTGCTTACCACTTACAAGTATTGACCGAACAGGGCCAATATAGCGCTGGAGATATCCCTATGTACCATGATGGACATGTCAAAATCAAGCTACCAGTGACTATCGATGACACGGCAGGCCCAACACAATTCGCTTGGCCTAGTGACAGGTCTACTGATTCGTATCCTGATTGGGCACAGTTTTCTGAATCATTTCCATCAATCGACGTCCCGTACCTAGATGTTAGGCCATTGACCGTAACGGAAGTCAATTTCGTGCTTATGATGATGAGTAAGTGGCATAGACGTACTAACTTAGCGATAGACTACGAGGCACCCCAACTAGCTGATAAGTTCGCTTACCGCCATGCGCTTACTGTTCAAGACGCTGACGAGTGGATAGAAGGCGATAGAACTGATGACCAGTTCCGCCCCCCCTCGTCTAAAGTAATGTTATCGGCACTTCGTAAGTACGTGAACCATAACAGGCTGTACAATCAGTTTTACACTGCAGCACAACTGTTAGCTCAAATTATGATGAAACCTGTCCCTAACTGCGCTGAGGGCTACGCTTGGCTGATGCATGACGCATTGGTCAATATACCAAA
AGTCCCCGTCCTGCCGCGCGGGGGCGGGCGCGGGAAAAAAGCCGCGCGGGGGCGCCCGCGGGAAGGCAGCCCCGCGGCGCGCGGGGGGAGGGGCGGCGCCCGCGGGGGAGCGGCCGGCTCCGGGGGAGGGACGGGGAAGGGGGCGCGCGGGGCTGCCCTGCCGCCCGCCCGCCGCCGCCGCCCGCCTTCGCGCCCCCCCCCAAAAAACACCCCCCCCGGGGGTTGACTCCCCGGGGGAAAAGAGGCGGGGCGGGAGTCCCCGTCCTGCCGCCGCCCCTTAAGAGGGCCCGCAACACGGCCCGGGCTGCGCACGCCAGCCGGGACGGGTGAGTTCGCTAGGCAAGCACGGACTGGCGGTTACACGTGCATGCGTGCCGAGTGAACTCTCCCGCCCCGACGCGCTCCGGCTCCGGGCCTACGCCGAGCCCAGCCGCCCGCCATGTCCCGCCGCCGGGGTCCCCGCCGCCGGGGTCCCCGGCGCCGGCCGCGCCCCGGCGCTCCAGCCGTGCCGCGCCCCGGCGCTCCAGCCGTGCCGCGCCCCGGCGCGCTCCCAACCGCAGACTCCCAAATGGTCCCTGCGTACGACTCGGGAACCGCGGTCGAGAGCGCGCCGGCCGCGTCCTCGCTCCTGCGGCGCTGGCTGCTGGTGCCCCAGGCGGACGACAGCGACGACGCGGACTACGCCGGCAACGACGACGCAGAGTGGGCGAACAGCCCCCCGAGCGAGGGCGGGGGGAAGGCGCCGGAGGCCCCGCACGCCGCGCCTGCCGCCGCCTGCCCCCCGCCGCCGCCGCGCAAGGAGCGCGGGCCGCAGCGCCCCCTTCCGCCCCACCTGGCGCTACGGCTGCGCACCACGACGGAGTACCTGGCGCGCCTGAGCCTGCGCCGGCGGCGGCCCCCCGCGTCCCCGCCCGCGGACGCGCCGCGCGGGAAGGTACGCCTCCCCTCCGACCCCCTGACGCCCCTCCGACCCCCTGACGCCCCTCCGACCCCCTGACGC
CGCACCGAGGATCCTAGGCTTTTTGATGCGCAATGGATGAAATCATCTCAGAATTGAGAGAGTTATGTTTAAACTATATAGAACAGGATGAGAGGTTGTCAAGGCAGAAACTCAACTTTCTGGGACAAAGGGAACCCAGAATGGTTCTGATTGAGGGACTCAAGTTGCTGTCACGCTGCATTGAAATAGACAGTGCAGACAAGAGTGGCTGCACACACAACCACGACGATAAGTCTGTGGAAACAATTTTGGTGGAGTCTGGAATTGTATGCCCAGGACTACCACTTATCATTCCTGATGGTTACAAGCTGATAGACAATTCTCTCATTCTTCTTGAGTGTTTTGTTAGGAGCTCACCAGCCAGTTTTGAGAAGAAATTTATAGAGGACACTAACAAATTGGCATGCATCAGGGAAGACCTTGCTGTTGCGGGTGTCACATTAGTTCCAATAGTAGATGGTCGTTGTGATTATGATAATAGTTTTATGCCAGAGTGGGCAAACTTCAAATTTAGAGACCTTTTATTCAAACTTTTGGAGTATTCTAACCAAAATGAGAAAGTCTTTGAAGAGTCTGAATATTTTAGACTCTGTGAGTCCCTGAAGACTACTATCGACAAGCGCTCCGGTATGGACTCTATGAAAATTCTGAAAGATGCGAGGTCAACTCACAATGATGAAATTATGAGGATGTGCCACGAAGGCATCAACCCCAACATGAGCTGTGATGATGTGGTTTTTGGAATAAACTCTCTTTTCAGCAGGTTTAGAAGAGATTTAGAAAGTGGGAAATTAAAGAGAAACTTTCAGAAAGTAAACCCTGAAGGCTTGATCAAGGAATTCTCTGAGCTCTATGAAAACCTTGCTGATAGTGATGATATCTTAACATTAAGCAGGGAGGCAGTCGAATCCTGTCCTTTGATGAGATTCATAACTGCAGAGACCCATGGGCACGAAAGGGGAAGTGAGACTAGCACTGAATATGAGAGGCTCCTCTCTAT
CAAAATTGCGTGCGAGAAAGCACGCAAATCAAAGTCTAGTGCGTAATTCACTCACTACCGGCGTAATTTGTGGTTATGCTATTGCGTTGAGAGTGTTGTGGGCGTAGTACGGGGGCTTTTGGTTTGTGTGTGATTAATATGCATTCCCAGTTTTGTTTAGTTTTAGATTACTGATTTATTTTTCGAACTACCCGAATTTATTTAGGCTCTTCGAGAAATAATGATGAACTGTCCTCAACAAGTATGAAAAGCAATTATTTGTGAAGTTACTTGTTGTTGTAAGATTATTGACCTCTTAGATTTTTCTAAGTTGTAATGCTTTGTTTTCTGATTGACTAGATTATGAATCCAATTAAAAGGAGTAGTGGTCTAATATAGTCTGTGTGACCTGCAGGCATTTTGTGAAAAGGGTAAAGTATGAAAGCTACTCTCAGAAAAGTACTTATGTATTGATGAGAGCCTTAAAATGACTTTATATTCACAAAACTGCTGGAAGACAATGATCTGGGGTATCACATTCCCTCTTAGGTTAAGTTTCGCACTACTAGGAATTTTTGCGAAAATTCTTAATTCCATTCTTATGGTGTAGTGTTTGTTCTTTTCAATTGGGGCGTATCTCTCTTTCGCAGAGACCCTGGCCCAACCCTGAAATGAATAAAATTTTACAAAAATTCATCGAAAATCGACCTTCTAGTCCACTTTCTATTTTAGTTAGTGAACTGGAAGTGAAGTTTCCGGTCTTTTTGATTCGTCAGTACAATTTTGCACTTGATGATGATAAAGACCATTGGTTAATGACATCTCGCCAGAATACCGGAACTATTTTGGATTATGGATATAATTTTGGATTTTATAAGGTGCCTTTTTCTGAAATGATGTACTGTTCTTGCTTAAATTGCGAGAAGACAGAATATGATTCGGAAAGAGTATATTATGAAAATATTGGAGAAATGTTTGATATTGACCCGGCTTGTATAAATGGACTTGTTATTGATCGTTA
TGGCATTTTTGTAATAAGAAGGGTGTACCCCGATTCGGCTCTCTCAAACTTGCTCATGCAATTGGGGTATTGGGGACAATATATACTAGAACCCTCAATAGAACTTTCAATCGTGTTCGCACACGTGGCGGCCATCCGCGCTTTGGGGTAAGCTCCCCTTCGCTTTAATTTGAATTAAAGCTTGCCGCTTTTCCTTTGTCCAATGATATTCCGCCTGGCGAGCCTAAATAATTCAAACAACTTGGGCCCTAAGTTGTTTGGGCCTATTAAAGGAAAAGCTTGTTGGGCCACCTATAACAGTCCAATATGTCTAAGCGCGATGGATCTTGGCGCTCCATCGCGGGAATGTCCAAGGTGCAACGCACTATGCATTTCTCTCCTCGTGGAGGTGGTGGCCCAAAAATGACAAGGGCCGCTCAATGGGTTAACAGGCCTATGTACAGGAAGCCCAGGATCTATCGGACTCTGAGGACGCCCGATATTCCAAAAGGATGTGAAGGCCCTTGCAAGGTCCAGTCCTATGAACAACGGCATGATATCTCACATGTCGGGAAGGTCATGTGTATTTCAGATGTGACACGTGGTAACGGCATTACTCATCGTGTTGGTAAGCGTTTCTGTGTTAAGTCTGTGTATATTCTAGGTAAGGTGTGGATGGATGAGAACATCAAGCTCAAGAACCACACGAACAGTGTTATGTTCTGGTTGGTCAGGGACCGTCGACCCTATGGCACTCCGATGGATTTCGGTCAGGTGTTCAACATGTTCGACAACGAGCCTAGCACTGCGACGGTGAAGGACGATCTCCGTGATCGTTATCAGGTCATGCACAAGTTCTATGCTAAGGTCACAGGTGGACAATATGCCAGCAATGAGCAGGCTCTGGTCAAGAGGTTCTGGAAGGTCAACAATCATGTGGTCTACAACCATCAGGAAGCTGGCAAGTACGAGAATCATACGGAGAATCGCTTACTATTGTACATGGCATGTACTCATGCCT
CGTTGCTCACTGTGTCCCACTGCTCCCGGCTTCCCAAAAGTCAACTTCGTCGCCTGGGCAGCCCGAAATCCCTGGGTCATGGTGGGCGCCGATCTTTTTGCGCAAATAAGTTCGTCGAACCACTCTGACAACATCATCGGCGAAGCCCTTGGCCGTTATCGCGCGCACGAGTCTCGCGCCGTCCAAGTCATCAGTTCCGTCCTGACTCCCTCTGAAAAAGCATTGGCTGATCGCTGGGCGATCCCCTATTCTTCTTCCCCGGTCGGCCGCGTGCCTCACGTCATGCTCAAAGCTCTTGAAAATCATCGCAACGTGAACATCCTCCCCAACTACTTACGTGGTCGCGTCACCGTGTTGTCCATGAAGCCAGCCAAACTGGCAGCCTTGCGCGCCCGCTGCCCCGGCGTTCAATTCAACCTTGTCAACGAGATCATCACGCCGGCTGACCACACCCGCTACACTGATCCGTCCCCCCCTCCGGATTTTCAAGGCCCTGGCGACATGATCCTGGTCGACGACGCTCTTCAACACTGGTCCCGTGAACGTATCGATGCCGCGTTCCGTCATTTCGGCGGCAATCGCCTGATCGGCACCAACATCCACCCTGATGAGGTTCGTTCTGGGCACGCTTCACGTTATCCCGATCTCTACACCATTGAGTACCTTCCGAACAGGCGCTATGGTCTTCTGTCCCACCGACACAAGTCCGCTTCCTATGAAGCCTCTATTGATGAGGCGTGGATGCTGGACTGTGGCGATTTCACCGTTGATGACCGTGCGTACGATGTTGAATTTCTACTGTCTTACGGCCCGTACCATCTTGTCACTGTTGTTCCAGCCGATGGCCATGTGGTTCGCACTTACCGGTTTTTCGATGCCCCTGAGGTGGTTCAGCTTCCAGACATCCCAGGTTTGCCCAATCTCTCCTCCCCCTGGTTCCCTGCTCTGATGTACACTCAGACGCTTGACCATGCGGGTTCCCTCAAGCAACTTGGCGAGC
CGTTTTAGAGCTTGGCAATTGTTGTTATCTGTTGTTGTTGTTGTTTGTTATCACTCATTGCGATCCTTCAGTCACTTTGTTGTCATTCTCTACCGTCAAACTTTATTTTACTTCAAAACTTTCCATTTTGAAGTTTCTTATGGGTATTTTTACCCTTTGCTCTTGTGGGGTTCCTTGCCCCACACGTTCTTTCTATCGGAGGCATATGGCCTCTGGTTGTGATCTGCTGCCTACCAGGCAGCAACTTGCTGATGTTGGCTACACTGAGCCAACAGTTATTGCTGAGGTGGTAACCCCACCCACTCAGGCTCCTCTTGAGCTTTTTGTGGAGATCTCTCCACCTGTCTTGGCTCCTTTTGAGCCTTCGGTGGAGATCTCTCTGCCCATTCAGGCTCCAGCTGAGCCTATTGTGGAGGCCTCTCCACCTGCTGCCACACAGTTTGTGGGTATTGAGGCACTTATTGCCTCTGGCCCTTGCTTCTTCGGGAGCTTTGGGCCCTTTGAGGAGTATTACTCCTCCCCAGTGGGTCCTTTGACCCGCTTTGATACCCTCCGCCGTGAGGGTCACTGTGCAGCCCGAGCTAGGGTTGCCGCTGTTGCTGCCAAGGCAGTAATAGTTCAGCAGACTCTTAGTGAGACTGCTGCCGCCATGAGGGCTACCCTGCCTTTGTGGATGAAGGGGCAAGTAGCCCCGCCCGTCAAATCCAAACGCGCACTAAAGCGTGAAGCTAAGGCCAAGGCCAAGGCTGATTACTTGGCCTCAGATGAGGCCTACTATAAGGCTACTGATGGCCTTACTGCTCTTCCCCCTGGTGTTTCCAGGGATGTCCATATGCGTCAACTGGACGCTATGGAGGTTGCTTACCTTGCCCATGTGGGTGATGTTGCAGCCCGCGGCTTTCAACGTCGCCAGGTTTTGCGAGCCGCCTATAAGGCTCGGTGTGAGAAGCGCGCTTTCAAGCGTTTCTTGGAGGAAGTTGATTTCCTCTGTCTCCCAGTT
CCTACCAGTCAGGAATTCCAATGTTAGGCCTGAGTGCAACTTGTTACAAACGTTAAATTTTCGGCATGCCAATGTTCGTTTTGCCTCATAAAGTTCTGACAAGATACGAATTAGGCTTACCTTAGTTAGGCAAGCCTAGTTCGAGCCAAACTGATTTTTCGGCAAGCCTCACCAAAATTTCTAGTCGGGAAGATTTTTATCCAAAAGTATTGGTTTCGATGAGGATTTTAACTTATTTGACTGATGGTTATGCGTTTGCTTGATGGATGACGTAATGATTCAATTGATCGTTAAACAATAGCTAAGTTATTACCGTCTCACAAACAGCGTTGTTATTCAACTCTTAATTACCGTTCATAATTAGCCAGTAACAAACCACAATTATCACAAATATTGCAGAACTTTCCGGTTTTTATCACATATAATAATTACTGCGCATGTTAGTGGTTATTCCATATCAATTTCCTTTATGACCCTCTGTTATCAGAGTAGTAACCGGAAATTGTCAAYTCATGTAGTCGCTTCGAGAAATAACAAAGCAGTCCGTGCTCGACTCTTATCTTCGGGAAACGTGTTTATGTTTAGTCTCAAATGTATAGTTGTTATTGTTCAGAATATAACTATACACATTATTTTTTTTGTTATAACTTTTGTCTGATACTTTGTGCTATATATAAAACTGGTACTGTAGTTACCAATTGAAAATCATAACCGGGTTCGGGGATTTTCGGGTTCAACGTAATATGGGAATAATTGAATAAATGAATTTACTACAAATGCGGTAACATATTTAAAACAGGAAAGTGTAACGAGGACAATGAAAAGTAGTTAATTGATTGGATCATTAAATGAAATACAAACGTAGCATTAATAAAATGACAAAGTTTGCTTCATGACTAACGTAGCTTTAAAATAAAAACAAACATGTACAAATAATACGTGGGAATGTTTACATAGTAATGACAACTGCGTATAATAACAAAATAATTATTCATATGGG
GTAGAAAATTCATTTATGATGGTAGGATGCTAGACTTAGAATTTGAGAACTGTTTAATCGATGATTTGAAGACTATTGATAAATGGGAGAAACAACAATTGTCCGTTTATGATGAGTTATATGGAACTGAAACTGCTGAGTTTGTACTTGGAGAGGGTAAGTTACCCAACTCTTATAGGACAAACGTCTTTAAGATAACTGAATCTGGTGATAAGATATTTCTTGGTACACTAATTAACAAGTTGTTCAGACCGCAAATTGATTTAAGTAAGTTAAAAGATGAACGACTATTAAGATGTGTTGAGTATGATAATGGTTGGTATCAACTATGTGTTAAGATACAACGCGCTATCGATAACGGATTGGAGATAGAGAAAGCTGATTTACCTAAGTATGATCCAAAATTTGAATATAACATAAAACATCCAACCCGTGAGAATGGTTTCCTTAACTACTATGTTCTTAAGGAATGTAGTGTTGAGATATATATGAAGGATGATAACGGTATACCTGATCCAGCAATATTACGTGGTTGGGACATCAGTACTATACCTGAGTCAATTCAACTGCCTTCTGGTGTCGTCTTTAATGTTAGAAAAGCTTGCATGCGTAGGATCAACGATGAAGCACCTTTCTATCTCTATACAAGTATATTTCAATATGCTGCGACTAGAATAGATATGGACGATCCATACACACGGATTTGGTTGAAGTATTTTATCGGAGCTGAAGACTTCTTCTCATATAATGGTAGAGTTATAGAGTGTGACAAAAGTCTATTAGCTCATAAACGCTTCGAGATGATGATAGCTGCTCAACGTGCAGCATTGAAATATGACATGGTTGGAAATGATATCTTTAAGGAGTGTATGCTTGAAGCGTTTGAAAATATAATTCGTGATCCAATATATAATTCATATCGGCTTAGAGGTGCATTTGGCGATCTAAATCAACATGTGTTTGCGAGGACGGATTCACCTGCATTGAACATCTCAATGGT
GTTAAATTTGGGATGGTCAATCATGCAAGACGCATCGTTGGTTCGAAGCAGCGTGCAACGTTTTCTAAAATATACTAAAATAGATGGGAAAGAGCCGAAATATATATACTATAGATTTTCGAAGAATATGAGGGAAATACGGCGTAAACGTGGTGTCAAATATAAAACTGATGATACTTATTTCGAGCGTAGGCGTGATCAAGGAATTCTGAATTTATATGGCATACAGGTAGCGGTAGAATCTAGCTGGGAAGATATATTAGATGGAGAGCCACAGTATGATACATTGAAAATCTTTGAACGTTCAGTACTTAACCTGAGAGATTTGATTCCTGAGGAGGAATTCTTGAGGAATTATCGCGTAGAAAAAGAGCATCCGTTTCGTGAATTTGTTGAAATGAGAGCGAAAGCGGAGATGCAGATATATGGGGACTTGCCCGTTAAAGCCTGGTGTAGCTTCATAAGAGAGTACGCAGAGCAAATAAAACATGAACCTTTAGGATTATCAACAATGAGAGAGTTCGTTCACAAGTATGGAAGTCCGTTTAATCAAAATTCACGAGATTTATCGCAAATTGAAGACTTTTCTATGTCATATTCAACGCCACTACTTTTCGAAATGTGTTGTTGTGAAAGCTTGATCGAATTTAACATGTTTGAACGAATGAACGAGGAAGGGATTAAAGAATTGGAGTTTGGCGGATTGAAAATAAATCCTTTTGATTTAATTAGGGAGTTTTTTATATTATGTTTGCCTCATCCAAAAAAGATTAATAATATGTTACGAGCACCTTATTCTTGGTTTGTTAAGATGTGGGGTGTATGCTGTAGCGAGGTCAAAGTTCTGCGTGCACGTGGTGGTGATGATCGTAATTCAAAAGATGTAGTCTATGATGATTTTGTGAGGGTTAAGAATATATATGGTCCAATACTATATAAAACTCAATTTTATCGTCAGGGGCGGGAGGAAAATATCTCAAAAGTGGAGGAAACTATTAAA
GTCTACCTACTAAAGTTGCAAATTATCGGCATCAAGTTTTGCCATTAAGAGCATATAATTTGATATTTAATGAGTATTATCGTGATGAGAATCTTCAGGAGTCTTTACCTGTTTGGACAGGAGATGCTGATCCTAAGGTTGATCCGACTACTGGAGAAGAATCTCAAGAGGATGATGCAGTTCCTTATGTATATAAGTTAATGCGTCGCAATAAGCGATATGATTATTTTACTTCTGCTCTTCCTGGTTTGCAGAAAGGTCCTTCTGTTGGAATAGGTATTACAGGTGGAGATTCAGGACGTCTTCCAGTTCATGGTTTAGCGATTAGATCTTATTTGGATGATTCTTCTGATGATCAGTTTAGTTTTGGTGTTTCTTATGTAAACGCTTCACAGAAATGGTTTACTGCAGATGGTCGTTTGACTTCTGGAATGGGTAGTGTTCCTGTTGGTACAACTGGTAATTTTCCTATTGATAATGTTGTGTATCCATCTTATTTTGGTACGACTGTTGCCCAAACTGGTAGTCCATCTTCTTCTTCTACTCCGCCTTTTGTTAAGGGTGATTTTCCTGTTTATGTTGATTTAGCGGCTTCATCTTCAGTTACGATTAATTCGCTTCGTAATGCGATTACTTTGCAACAGTGGTTTGAGAAGAGTGCTCGTTATGGAAGTAGATATGTTGAATCTGTTCAAGGTCATTTTGGCGTTCATCTTGGTGATTATCGTGCTCAGCGACCAATCTATTTAGGTGGATCTAAGTCTTATGTTTCTGTTAATCCTGTAGTACAGAATTCATCTACAGATTCAGTTTCTCCTCAAGGAAATCTTTCTGCTTATGCATTATCTACAGATACTAAACATTTGTTTACGAAGTCTTTTGTTGAGCATGGTTTTGTTATAGGTCTTCTTTCAGCTACAGCGGATTTAACTTATCAGCAAGGTTTAGAGCGTCAGTGGTCAAGATTTAGTCGTTATGATTATTATTGGCCTACTTTTGC
ACGCGTATATCAAATAGCACGATTTGCTAAAGACTACCGCGGCAGCCTTTGCTATAGTTACTCCATCGAAACGAAACATACTTACTAAGGAATACAAAATGACTAACTTCATCAAATCAGCAATCATCGCATGCAGCAGTAATCATGACGGTAGGTTGTTCTTCTGGTCCGCGCCCTGACGGATGGTGTGCGACTCAGGCGGGTGATGTTTGCGTAGCTAAGTGGAAAGGTGGTGTTATTGTTGCAGCTGGAGAGGTTGATATTCGTTATGCTGGCATTGAGTCAAAGGTTGGTGGAGGCTACGGCGGCTCAGTTGCAGATCACGGCTCAAAGGAGTGGAAATAATGCCTCAAGGTATCTTGATAGATTTGAATGACGGAAGGCCAGCAATGGAAATCACAGCTGGCTTGAGAGTTCCAGCCGTGACTGGTTCAATAAACACTAGCGGGTTAAGCTCACCAGCATCATCATGGGATTTCGGTCTGACTATGACTCCTGGCTCAACAGCATTCTGCCTGCCAACTCAGGCTGTTTATGTTGATGCATATGATGTTATACCAGAAGTTTATTACATGAATGGGTTCTCGAAGGTTAATGATGGGGTTGGAAGGATTACATTAAGTAACTTTAACGGCGCTAATGGTCGCATATTGCAGTTTGGCGGTCAGTGCTTTGAGATTTTACCAGCATCATCACAATCAAGCCCCGGTGTCCTTGTTGAGAACTCGACTGACTTTACAGCGATATCAAGCAATTCCAGATTAATGACTGCTGCTTGGGTTGGTGGCATCCAGGTTAATGGCTCTGCATCATTGCCAGTTGCGGCATTCCTTTTGGTAAATGGGATAACCAAAACGGTATCACTTGAAAGTGATGGTAGTACGATATGGTGTAGGGATATAACGTACAATGGGATTGATGATGTTGCTGCAAGTACTTACGTTCAGTTAGTTATTTTCAATAATACACCTCCAGTAGCTGGTCCGGGTTTAACGATATC
TAATAGGGAAAAAGTTAGTATAAATTTACACCACCCCACCGTTTAAAATAAACGATTATACAAATCAAAACTTATAAATTTACTTATCATTTCTTTACTAAACTTAAAAATACTGTGCAACAACTTAACCAACTTATCTAACCTATTACATATTCATCAAATACAAAATTTATGTATCTATTGACTTTTATTCAAAATTATGATTTGAACTTAAAATCTTATTTCTTCTATTAAATAGTAGTTTTAAAATTATTTAAACTTTTTTAAGAAAAACTATTGACAAAACTTTTAAACGTTTGCTATACTAAGTATGTAATCAAAACAAGGAGTAACAAAAATGGAAAATGAAACAAAAAACATTGAGTTGAAGCATGTTTTTCGTTTTAAGAATGGAAGTTTATGTATAGCGTTATTTGATAGAACAGAAAATGAAATTTCATTTTATGATGTTGACATTGATGAAATTGAAGATTTAAATCATAATTCTGTTTTACGCGTAATTTCAACTTTATTAGGAAGTGATAATAATGGTTAATGTTGATAATGCACCAGAAGAAAAAGGACAAGCCTATACTGAAATGTTGCAACTATTCAATAAACTGATTCAATGGAATCCAGCTTATACATTTGACAATGCAATTAACTTATTATCGGCTTGCCAACAACTATTATTAAACTATAATAGTTCTGTTGTTCAATTCTTAAATGATGAACTAAACAACGAAACTAAACCAGAATCAATATTGTCTTATATTGCTGGTGATGACCCAATAGAACAATGGAATATGCATAAAGGATTTTATGAAACGTATAACGTTTACGTTTTTTAGAAAGGAGTGATATAATAATGAAAGTTGACGACATTGTTACCTTACGTGTCAAAGGTTATATACTTCATTACTTAGATGATGATAATGAATACATTGAGGAATTTTTACCACTTCACGAGTATCATTTAACCAAAACACAAGCAAAAGAATTATTACCAGACACATGTAAA
CTATTCATATATATAACGTTGCACAGAGGCGGGGCGTGTGGGTTTTTTATTGTTTATTGTCATGGAATTTACAAAGAAGTAAGTTGTTGGATCTTTATTCACAATTCTTTTAACAATGACTTTTTTACTTATTACATTTTTCATCTTTTTTACTTCACATGATATTTTACTTAAATTTTGTACATACAAGCCAAAATTCGCATAAAATGTCTTACTTTAAAAAGTTAAATTTTTTTTTTAACGCATAAATGGACGTACAGCAGCAATTGGAATAGCAGGAAGGGCCATTGTAAAGTGTGTTCCTGCTGATGCCGCTGCAGAAAGGATAGATGCTATCGTACGCATAAACCCCCCTCCTATTTGTTCATCTGCTGCTTTTATTATATCTTCTGCCAATCTAGGTGATATTTGCTTTTGAATGCTGTTTCCAAAAGCTTGCATCATCGGATTTTCAATTAAATGGATTGGATTTGCAGAATTTCCTAAAAAATAGCCCAACCCATCTAAAGCAGTTAAAAGTATTCTCCCTCCAGGAACCACAGATATAATTAAGCGGAGCAACCGAGAGGTTAAATTCCAGGGTCCTCCGAAGAGAGTATCTAGGATCAGGCCAAGAAGTGAACCAAAAAGACTTGTAAGTAGAAGTTGTCTGATATGCTTTGGAGAGGACTGTAAAAATTGCAAAACGGTATCTAATGACCATTTCTTCTTTACTTTTACATCTGTATCATGTTCTCCATCAGAAGGTCTTATTGGGAAGTACCATTGGTCACGAGCATCTTTGAAGACTTCTGTTTCTTGAAATTCTGTTTTCGGTAAGCGACTAGCAGTTATGGTATTAGGAATATTGACGGTAATGTTATTCACATCTACAATTTCTGGAGGAATCCATCTTGCATAGGATGAAATGGGTTTTGTGGGTTCTTTCAATATATAATTGCGAGGAGGGTTTTTCCAAAATCTCTGAACATAAGTATTTTCTGATTTTGGCGGTTTTTTG
NAAATTCTCCAGGATTTCTCGACCTCGGTTGTTTTATCTGGTAGTTTGCGCTAATCTTCGCTTTGCGTAGGGAATTTCTCTCCTTAATACATTTCTGAGTTAAGGGGTTTGAAGGTTGGGTCTATCTTTTGAGTTTATCTCACTAGAGGATAAATTGTAACTTCCAACAAATAAGCGATATGGAGACCATCAAGAGCTGGATTTGTCCTAAGAAAGAGATTTTTGTAGGGGATTTTGCGATCGGAGTGAATAGGAAGGTTCCGGTGGACATCTTTCAGTTGGTGTGTCGTGTGGTTCTGAGATACATGAGGACAGGGAAAATAGAGTGCGATTCTGACAGCATGACTAAGTTTTTGGTAGAGTTACTTAAAACCGATTGTGCTGCTAAATGGGAGTGGTTCATGAAGAGACGGCAGAGAGGTGATTATGTCATCCCTCTATCTATAGCTGCTCTCCCAATCGTGCCGCTGTTGAGTTATGCCACTAGGGCACGCGCAGTCTCAGTCAAGGCATTCGGCAATGAGCTATCGCTCAATGTTCGCGTGCCTAGACCTTCTGTGCCTAAGAAAGGCCTACTCCTCAGACTGGCGGCAGGTCTAGCGTTAGCTCCTATATGCGCGCTGGCCATGTACGCTACCCTACCCAGGGAAAAACTGTCTGTATTCAAGCTGAGAACTGAGGCACGTGCACATATGGAAGATGAGAGAGAAGCAACGGATTGCTTGGTGGTTGAGCCCGCTCGTGAGCTCAAAGGGAAGGATGGTGAGGATCTACTCACTGGTAGTAGGATGACGAAGGTGGTAGCATCCACAGGACGTCCTCGGAGGAGACCGTATGCCGCAAAAATTGCGCAGGTCGCGAGGGCCAAAGTGGGCTATCTTAAGAATAGCCCCGAGAATAGGCTTATCTACCAGAGAGTGATGATCGAGATAATGGACAAGGACTGCGTCAGGTATGTTGACAGGGATGTCATATTGCCATTGGCTATTGGATGCTGTTT
CATCATCAATAATATACCTTATTTTGGATTGAAGCCAATATGATAATGAGGGGGTGGAGTTTGTGACGTGGCGCGGGGCGTGGGAACGGGGCGGGTGACGTAGTAGTGTGGCGGAAGTGTGATGTTGCAAGTGTGGCGGAACACATGTAAGCGACGGATGTGGTAAAAGTGACGTTTTTGGTGTGCGCCGGTGTACACGGGAAGTGACAATTTTCGCGCGGTTTTAGGCGGATGTTGTAGTAAATTTGGGCGTAACCGAGTAAGATTTGGCCATTTTCGCGGGAAAACTGAATAAGAGGAAGTGAAATCTGAATAATTCTGTGTTACTCATAGCGCGTAATATTTGTCTAGGGCCGCGGGGACTTTGACCGTTTACGTGGAGACTCGCCCAGGTGTTTTTCTCAGGTGTTTTCCGCGTTCCGGGTCAAAGTTGGCGTTTTATTATTATAGTCAGCTGACGTGTAGTGTATTTATACCCGGTGAGTTCCTCAAGAGGCCACTCTTGAGTGCCAGCGAGTAGAGTTTTCTCCTCCGAGCCGCTCCGACACCGGGACTGAAAATGAGACATATTATTTGCCACGGAGGTGTTATTACCGAAGAAATGGCCGCCAGTCTTTTGGACCAGCTAATCGAAGAGGTACTGGCTGATAATCTTCCACCTCCTAGCCATTTTGAACCACCTACCCTTCACGAACTGTATGATTTAGACGTGACGGCCCCCGAAGATCCCAACGAGGAGGCGGTTTCGCAGATTTTTCCTGACTCTGTAATGTTGGCGGCGCAGGAAGGGATTGACTTACTCACTTTTCCGCCGGCGCCCGGTTCTCCGGAGCCGCCTCACCTTTCCCGGCAGCCCGAGCAGCCGGAGCAGAGAGCCTTGGGTCCGGTTTCTATGCCAAACCTTGTACCGGAGGTGATCGATCTTACCTGCCACGAGGCTGGCTTTCCACCCAGTGACGACGAGGATGAAGAGGGTGAGGAGTTTGTGTTAGATTATGTG
ACCGGATGGCCGCGATTTTTTAAGTGGGTCCTACGCACTAATGTTGGTCGGCCAATAGAAACGCTCCCTCAAAGCTTATTTACAAAAATACCCGTTATAAATACTTGGTGGCTAAGTTACAATCAGTAAAATGTGGGATCCACTTTTAAATGATTTTCCGGAGTCTGTGCATGGTCTACGGTGTATGCTTGCCATTAAGTATCTACATTTTGTAGAAAATACATATTCCCCGGATACTTTGGGTTACGATCTCATACGTGATTTGATTTTAGTTATCCGTGCTAGAGATTATGTCGAAGCGACCCGCCGATATAGTCATTTCCACTCCCGCTTCCAAGGTTCGTCGCCGTCTGAACTTCGCCAGCCCATATGGCAACCGTGTAGCTGCCCCCACTGTCCTCGTCACAAACAAAAAGAGTTCATGGGTGAATCGGCCCTTGTTCAGAAAGCCCAAGATGTACAGGATGTATAAAAGCCCAGATGTTCCTCGTGGTTGTGAAGGCCCATGTAAGGTACAGTCATTTGAACAGCGTCATGATATAGCCCATGTGGGCAAGGTAATATGTGTGTCCGATGTCACACGAGGTAATGGGCTGACCCATCGTGTTGGGAAGAGGTTTTGTGTTAAGTCCATTTATGTGTTGGGTAAGATATGGATGGATGAGAATATCAAGACGAAGAATCACACAAATACTGTGATGTTCTTCTTAGTCCGTGATAGAAGGCCTTTTGGTACTCCACAAGATTTCGGTCAGGTCTTTAATATGTATGATAATGAGCCTAGCACTGCAACGGTGAAGAATGACAATAGAGATAGGTTTCAAGTTCTCCGTCGATTCCAGGCTACGGTGACTGGCGGTCAGTATGCGTGCAAAGAACAAGCTCTAGTTAGGAAGTTTATGAAAATCAACAACCATGTTACTTATAATCACCAAGAGGCTGCTAAATATGATAACCATACAGAGAATGCTTTGTTGTTGTATATGGCATGTACTCATGC
GGCCGGGGGTCCCCCCGGCCCACAGAGCCCGCCCTTATTAATGCCCTATCAATGCCCTACCCCCCTTACACGCTCCCAACCACTCATATATAACGTTACTGTTGCCTGCTTTTCCCGGCCCGCCATTTCCGTCGCGCCATGTCCGCGGCTACCCACCGCCCGTCTACCCCTCCGCCCGGTGTGTATGTTCTCTTCAAACGACCGCGCTCATCTCCGAACGCCTTTCAACCCGCTGGAATAGTCTGTGTTTCTCCAGAACGTCATGTTTTTATTCCGCTTTCATCGTCTGCATTGTCGTCTCTCCAATCTATCGCTCCTCCCACACCCCCTACTTACGATCGGACGTGTGCCATTGCCTCCAATCCACCTACTTACGAACATGCTCCACCCCCAACTTACGAACAGGCGTGTGCCTTTGGTTCCAATTCTTCGCTTCCAGATCTTAGGATAGAACCGAGGACAGAACCGAGGACGGATCTGCCCCCAGCTTACACTTCCGATACACATGCAACGCATAACGTCCCGATGGAAACGTTACAGTGTTGTAACTCTGCTCATTCTGCTGTGTGGTTACAGGATGTCATAGTTGCACGTATTCGGAGATTTATACCGCCTTGTCTTGTTTTGGGACTTGTGGTCGTTGCAGCCATTATATTACTTCTAATTTCACTCAATCCCCATTAACTTTCAGTTTTAATAAAACATGCGGGTATTTTTTTACACTGTTTATCGCTGCGTTTTACTTTTTTTTTTTCTATTTCTCCACACATGTTACTCTACCCGCGCTATACTCCCTTATCTAAACCCTTTGTACCCGCGGTTCGTACGCATAAACACAATGTTGCTACGTTTCACTGTCATCCATTTTAACCTTTATTTTCCTTTTACATTACAGACACGTTCGCTTAGAAGTTTTTACGTTTTATTATTTGCAATATATGTTAAACTCGGAACACCGAAAGAATTTACCAAACTTTTCCGTGTGATGCACATACTCTGG
CCTATCTAATAATATACCTTATACTGGACTAGTGCCAATATTAAAATGAAGTGGGCGTAGTGTGTAATTTGATTGGGTGGAGGTGTGGCTTTGGCGTGCTTGTAAGTTTGGGCGGATGAGGAAGTGGGGCGCGGCGTGGGAGCCGGGCGCGCCGGATGTGACGTTTTAGACGCCATTTTACACGGAAATGATGTTTTTTGGGCGTTGTTTGTGCAAATTTTGTGTTTTAGGCGCGAAAACTGAAATGCGGAAGTGAAAATTGATGACGGCAATTTTATTATAGGCGCGGAATATTTACCGAGGGCAGAGTGAACTCTGAGCCTCTACGTGTGGGTTTCGATACGTGAGCGACGGGGAAACTCCACGTTGGCGCTCAAAGGGCGCGTTTATTGTTCTGTCAGCTGATCGTTTGGGTATTTAATGCCGCCGTGTTCGTCAAGAGGCCACTCTTGAGTGCCAGCGAGAAGAGTTTTCTCTGCCAGCTCATTTTCACGGCGCCATTATGAGAACTGAAATGACTCCCTTGGTCCTGTCGTATCAGGAAGCTGACGACATATTGGAGCATTTGGTGGACAACTTTTTTAACGAGGTACCCAGTGATGATGATCTTTATGTTCCGTCTCTTTACGAACTGTATGATCTTGATGTGGAGTCTGCCGGTGAAGATAATAATGAACAGGCGGTGAATGAGTTTTTTCCCGAATCGCTTATTTTAGCTGCCAGTGAGGGGTTGTTTTTACCGGAGCCTCCTGTACTTTCTCCTGTCTGTGAGCCTATTGGGGGCGAATGTATGCCACAACTGCACCCTGAAGATATGGATTTATTGTGCTACGAGATGGGCTTTCCCTGTAGCGATTCGGAAGACGAGCAAGACGAGAACGGAATGGCGCATGTTTCTGCATCCGCAGCTGCTGCTGCCGCTGATAGGGAACGTGAGGAGTTTCAGTTAGACCATCCAGAGTTGCCCGGACACAATTGTAAGTCCTGTGAGCACCACCGG
AAGTTTTTTTTCGACCTGTCTGGACCAGTACATAAAGGAACATGGATAGACCTGCTCGAGAACATTTAAAATTCAGTAAAGCAAACACCAAAAACGAAATTAGAGAAATGAGAATTTACAAAGATGATACTGCTGATGGATTATGTTTTAGCGAAATCAATGTTGGATGCACCTCCTCCACCCCGAAAATGTCACTTTCTGATTATTTTAGCTCAGTTAGTTGCTCTTTTGATGGCGAAATGCGTATACCTGACGTGCCTTTGAAGATGTATGGCGATCTCCACTTCCACGAACAATTCACTAATGACGTAGATTTAGATTTATTATGTTGGCAATTGCTTAGTTCAAATCAAGATTCACGAGCATTGTGCGTCAATATTTTACGAATGGTTACTTCACTCTCTCTTGGCAACGCTTTCATATCTGAAGGTAGATATCATTATGCTATTGACACAACCGAACAAACTAGTGCTGAAGATGCTGATGCTTTAAGGTTTCTAGCTCGCATTGCAAAAATAGTAATCAAAAATGACGTTGAGAAAACTGATTTAGTAGCCGCCCAACAAACATTGATTTATTACTATTTTGGAAATAGTTATCAAGGAATTCATTTAAATTGGGATTCTAAATCTAGTCAACAGAGTATTCACGGTTACTCTACTTCTGAAGTTTGTCTTGATCACTACATTCGCATGAAAATCGATCTTTTCAAAGGTCTTCGTTCCAAAAATCTCGTTTATGGTGGTAATTACCAACTAGTATATCAAGCTTTATTTTATTATTATATTGTTACAAATGGTAGATTTTCAAGTGGTTTTAATGTTCGTAAAGATAGTATTAAAAGCTATTTTGTCCCCAATGATGATCCAAGTGTTTGTAATGTTACTCCCCGTAAGCCAAGTTTAAGTTTAATGTTTATTAGAGCTCTTCTAGTCATCGCGTTGATTAAAGATTACAGTCCAGTAAAAGAAATACCCAGATACCTTCGACAATTAGAAGT
TTGAAAGGGGGCGCTAGGGTTTCACCCCTAGCATGCCACTGCAGTCCCTGCGATACACTCCACACTTACGTTCTTGTGTGCGCGGGACCCGATGGACTTTCGTTCACCCACTTACAGCTGGACCCACGACACCGCGTGACCACTTTGCTGGATTGTGCGGACGAACACCGCTTGCGCTTTGCGTGACCGGTTAATACTCTTACCACTTTCCGCCAACTTGGTCGTTAGCGCTGTCTTGGGCACTCCTGTTTGGGGCTGTCCGACGCTCCACGGGCTCTCCCGTACAGTGAACTACGGTGATGGGGCCGTTTCGCGCGGGCTGATCATTTGGCCTGCTTTGGCTGACGCCCGAAACCCGCCTTTCACCCCCCCCCCCCTAAGTTTTACCGTCGTTTCCGACGTAAAAGGAAGCAACCACAAGCTTGACACCGCCTGTCCCGGCGTTAAAGGGAAGTAACCGCAAGCTTACTACCGCCTACCCCGGCGTTAACGGGGAACAACCACAAACACACTTTTGCCCATTTTTGCGAGAAATGGGACGTCTGCGCACGAAACGCGCCGTCGCTTGAGGAGGACTTGTACAAACACGATCTACGCAGGTTTCCCCAACTGACACTTACCGTGCAACTTGAAATCCCGCCTGGTCTTTCCAGGTCTAGAGGGGTGACAATTTGTACTGTGGTTGACTCCACGCTCGGTCCACTGGCGAGTGCTAGTAGCAGCACTGTTGTCTCGTAGCGGAGCATGATGGCCGTGGGAATCCCTCCTTGGTAACAAGGACCCACGGGGCCAAAAGCCACGTCCTAACGGACCCATCATGTGTGCAACCCCAGCACGGCGACTTTCCTGTGAAACCCACTTTAAGGTGACACTGATACTGGTACTCAAACACTGGTGGCAGGCTAAGGATGCCCTTCAGGTACCCCGAGGTAACACGCGACACTTGGGATCTGAGAAGGGGACTGAGGCTTCTTTAAAAGCGCTCGGTTTAAAAAGCTTC
GACATTTTGTTCCTGACCGCAACAGCCGTAGTCGTTAAGGCAGCAATGTCCGCCCGTACCAAAGAGAAAACCAAAGACAAAACTAAAAATGATGAACAAACAGTCTCTACCGAAGCTAGTGCAGCCGATCGTAATGATCGAGAAAAATCGTCGTCTTCTGAACCTGAAGACAATGCAAAGGAAACACTTACGAAGAAAGACTCGTCATCCAAGAAATCTGTTGATGTATTGGCCGCAATGATTGAGCAGAAAGTTCAAATGTCTGGAAGCGCTGGTCTGGGTGAGTTTTTTGGTCGTATGAGACCCGAAATTACTGATGCATTTTTTGCGGCATTAGAGCGAGAGGCTGATGTGTCCAAGGTAGTTCCAAGCTCGCTTTCCAAGCTAGATGATGGACAAGTGGTGGATTTACTGTCTGTAGGCGAGGAGCGTACTTTAAGCCAATCTTTATTCCAGTTAGAAGTAGTTACATCCATTCCCCACTTTTACCAGCTCACTGCTAAACAAATTGGAGCATTGGGAGCACAAGGTGGATACCTGAAAGCTTATCATGGCGAACAAGTGTACCCGTTTATTGACCCTGTGGCTAACCAGTTTGGGCGTGGATTTGATTTGGCATATGTTCGCATTAACACGTCTGGACAAGGTGTTGAGTTGTTTATTGATCCTTTTGACTTCGATAAGGTTTCGTGTAAGGTGGGTGGTGAGTCGTTGACGGGCATTGGACTCTCGAACGCTGTTGGTGTTGATGAGATTACTTATGATGACGTGAAGACGCCTGAACAAATGATGGAGTTCGTCGTACTCCTGATTGCTGGAGCAGCAAAGATGGGACGTTTTTGTTCTAGTGGCGTCGACGCCAGAAGGAGGAGGAAATTGTTCAAAACTTGGGTGCGCCGTCCTGTATCGGACAATTTTCGCCACGTTCAGGGTTGGCTGCTGGAAGATGATTATGAGAACTATCCGCACGTTCCTGAGGCCCTGACTGTATTTAGTGAAT
ACCGGTAGCGAGTTGGGGGACGCGGGGGAAAGGTGGGCCCCACCTTCTAGATAAGTTTTGGTTTATTGCACTTTGAGCCCCTGTACTTTGTCTTATTCACTTTACACCCTAAAAATGAATTTAATGAAGAATAAAAATAAAATTAATCATTAATTTTATTTACACGGAGATATGCAATACATTGCTTATCGTAGTACATGGTATTTATACGGTGTATGTATTTCGTACAACGTATCTATCTACTGTATCTACCCCCATATCACTTAACCAGTGCATCATCACCATATCAATTGAATCAATCATCTCTTCTTGTTTGAAATTGGAGATGTCTGAATCATCGTACATCAATTCCAGTGTATCCCTTACTAGCTCCTCTGTCCCGTTGAAGTCGAATGGTGGAACCATTTGGACGTATGTGTATGGTATGTTGCAGCGGATACCTGTCAGTACTGGTTGATTTGTTGAGTATACCTGGACTTGCACTCTGATGAACTGTTGGAGCCTTACGTCTATTATGAACTTGATTCCGTTACCGTTGTTATATATTATCGTCATCTCTTCTTGCTGGATCTATGTTCCTCTATCTACGTCCTTTTATAGAGTGGTGATCTGTGGGTTGTGTGTCTCAATTTGGTCCATGTATTTGTACTTATTTATTCTTGGAAGTATTGTTTCCTATTACTTTTGCTATCCATCCTTTATTTCTGAAAGAAAATAGAAAGAGAAAAATAAAAATGGAATCAAAGAGAAAAGAAAATTAAAACAAAAAAAAGAACCCAACACAAAAATAGACAAATAAACAGAGAAAAGAACACCTATTCCGGCATAAAGGGAGCGCAGCTCAAGTGTCAATAAAAAAAATAGAAAAGAAATGGCGAAAAAAAAAAGAAGAAAAAAGAAATAATTGAACGAAGTGAAAATAAAATTAAAATAAAAATAAGAAAATAATTAAATGAAGCCCATAATTAAAAACCATGTAGCCCTGGAAAAAGCCCAAATA
GCCAGCGGCGCCACAGCACCACAAATGGCGCGGCCGCGACCTATGCTAGGGAAACTATGTATGTGGTGCCATGAGCCACTGACCAATCTGGACGCACTGAACTTTCTTGAGTGTAACCTCTCTATGGTCTGGAGGAACGGGACGCCATACGGCGCGTGTAAGGCGTGTGTGGAGTTCCAGTGCTTTCTGGAGGTCTATCTACACAGCGAAGGCGACTATAGGCCCCGTGAGGTAGCGCAGGAGGTGGGACGGTCCCTCTGTGATGTGCGAGTACGGTGCTGGTCCTGCAGCAAGCCCCTGACGAAGAACGAGAAGCAGGAAATAGAGCTGCTGGGGAAGCCATTAACGAAGGTGCGCCACAAGGAGTGGAGAGCTCTGTGCTACAACTGCGGTCTGCCACGACATGATAGGGAATGGCTCCCCGTCATTGAGGGAGATTGTTCTATCTGAGCTACCGCAAAGCCTGGCAGACCCAGCAGAAGCGGAAAGCGAAGAGGAGGAGGTGGAGGTGGAATTGGACGCCGTCCGACCTCAGGCGCCATACGCCGTGTGTACCGTCTGCTGCCGCTGCGGAGAAAAAGTTGGACTTTGTGTGCTTGCAACCGACGAGGGAATACACGGCTTAGAAGAGCTTCTCTTTGAGGCTCTGCAGCTTTTCTGCGCCCAGTGTGCCCCCCCCATCGGTCGCCATGGACGCTGAGGAAGCAGGTACGCCTGTGAGAGATGCAGGTACCCCTGTCAGGGAAGGCTCCTCATGGTTTCTGCAGCAAGAGGCAGACTGTAGTGATATGGACGGTAGCGAGGCCAGTGAGGAAAGTGAGGCCGAGGATCTAATAGACGATGCTCCCGTTAGACAGGGAAATTCCCTGCTGCTATTCCAGCAGCAAGAGGCGCAGGCGGACGAGCAACACCTGTCGGTGTTTAAAAGGAAGTACTGTAGTCCTAAAGAGAAAGTAGCAGATCTCAGCCCGCGACTGGGAGCTATTAGCATTTCCCCGAT
TAACTACAACCATGATTTATAAAATAAGGGAGGGACCGAAAACGGTTCAACCGAAACCGGTACATATAAAAGCGGTTGTAGAAAACAGTTATTTGGGGGCAATGTCTGCTACTGAACCCCACACGGACCAGCCGCGTACTCTAGCTGATTTGTGCAAGGTATGCAATATTCCTATGCATAGTTTGCAACTTCCTTGTGCCTTTTGCAAGAAGACGGTGTGTACAGCAGAGATTTATGCATTTCAATATAAGGACCTATTTGTGGTGTGGAGACACGGCTTTCCACATGCTGCATGTGCACTGTGCCTAGAACTGCACGGGCAAATAAATTATAGAAGGCATCGCGACCGTGCGTGCCTGTGGGAAACAGTGGAACAAGAGTGTGGAAAGCCATTGGAAGAAATATTTATAAGGTGCTGGCTGTGCCATAAACCTTTGTGCAACGTGGAAAAGCAACGGCACGTAGATTACAACAGGCGATTCCACTGTGTTAGAGGCTATTGGAAGGGTAGGTGTCTACATTGCTGGAAGCCATAATGCATGGAAATGTGGCTACAATTGAGGATATAGTCCTTGATTTAAAACCAGAACCGTTTGACCTGTACTGCAGGGAGCAATTAGAAGACTCTGATGCAGAAGATGAGACAGCAGTAACACAACCTGACAAACAAGCATTTAAGGTGTTAAGCCAGTGTGGAGGTGTGTGTTGTAAGACAGTACGGCTATGTGTGTATAGCACGCACACAGGCATAAGGGTACTGCAGGAACTGCTTCATCAGGACGCACTGCAAATAGTGTGTCCCACCTGTGCTTCACGACTATAACGGCATGGCGGATAACCAAGGTACAGAGGAGGAGGGGACTGGGTGTAATGGATGGTTTTTTGTGGAAGCAATTGTAGAACGTAAAACAGGGGATATTATTTCAGATGATGAGCCTGAGGATGTGGAGGACAGTGGGCTTGATATGGTGGACTTTATTGATAATAGTGTGTCACAGGT
TTAAAAACCACGAGCTAGATATGCTAAACATCGGAACCCTTGATCACTTTTTCGCAAATGTCTAATACGGATTTACAGTTTTGTACCACAGTTCTTAACAATCAGATTCTTCTTCCTTTAATTGCATTGACACTTGTATTGTTGCTAATACTTGTTAAAACGTACGATTTTATACTGCGAGCTAGACCATCCAACGTAAGACAGAAGAGAGGGAAAGTATTGCCACGTAGATATTCAAATAACCAGGACGATTTTCAGCTAGATTATTCAGTTATTTCATACTAATGGATTATTGTAACAGTGATATTATTAGAAAGACGACTCTTAATATATGCGAGCCTATGCTAGTAAATTTTTGGAGTTACTTGACTTGTACCATTGGAATCGCAATTGGTGAAGCTTTTTTAAGTATTTGTATATTTATTACGATTATCAAGATAATTAATAAAGGTATTATTTCTTATTATTCAAAAATTTCTCATAACGATATCGAAGCTGTTTTGGTTCATGATATTAAGGATGGGGTGCAATTGCAGCTGTGAGACTTTCTTTGATTCAGGTGATCCTTTACATATTGTATCAGCAGCAACCGTTTTTGGTATTGCTGGATATTTATTATATCGTATAGGCTATTCGAGAGGTGTACATTCTATAACACATATTCCTATGGTTAAGAGAACACAGTTATCATGAAGTATCATACCAATATTAAATTGAACGTCGAATCCATCGCATCTTTCGAACAGCTCATCTTCAATTTATTGAGTGATCATAAGAATTTATTTGAGTATATATTTGTTGAAGATTTAGTAGAAGAAGTTTCTCATTCAGGAGTATGTTCTAATGGATTATTGATGACTCAAACTTTAACTATACCAAACGAGTTAGCTAAGCCTAAGAAATTCAACTATAATGATTATCCCCTTAATGATAATAAAACCTACTTTACATCAGACCATGGCTATGACTATTTAACAACAAGGGAAGTAGGCTCTATGAT
CATCATCAATAATATACCTTATTTTTTTTGTGTGAGTTAATATGCAAATAAGGCGTGAAAATTTGGGGATGGGGCGCGCTGATTGGCTGTGACAGCGGCGTTCGTTAGGGGCGGGGCAGGTGACGTTTTGATGACGCGACTATGAGGAGGAGTTAGTTTGCAAGTTCTGGTGGGGAAAAGTGACGTCAAACGAGGTGTGGTTTAAACACGGAAATACTCAATTTTCCCACGCTGTCTAACAGGAAATGAGGTGTTTTTGGGCGGATGCAAGTGAAAACGGACCATTTTCGCGCGAAAACTGAATGAGGAAGTGAAATCTGAGTAATTTAGTGTTTATGACAGGGAGGAGTATTTGCCGAGGGCCGAGTAGACTTTGACCGTTTACGTGGGGGTTTCGATTACCGTGTTTTTCACCTAAAGTTCCGCGTACGGTGTCAAAGTCCGGTGTTTTTACGTAGGTGTCAGCTGATCGTCAGGGTATTTAAACCTGCGCTCTGCAGTCAAGAGGCCACTCTTGAGTGCCAGCGAGAAGAGTTTTCTCCTCCGCGCCGCGAGTCAGATCTACACTTTGAAATATGAGGCACCTAAGAGACCTGCCCGATGAGGAAATTATCATCGCTTCCGGGAGCGAGATTCTGGAACTGGTGGTAAATGCTATGATGGGCGACGACCATCCGGAACCCCCCACCCCATTTGAGACACCTTCGCTGCACGATTTGTATGATCTGGAGGTGGATGTGCCCGAGGACGACCCCAACGAGAAGGCGGTAAATGATTTATTTAGCGATGCCGCGCTGCTAGCTGCCGAGGAGGCTTCAAGCCCTAGCTCAGACAGCGACTCTTCACTGCATACCCCTAGACACGACAGAGGTGAGAAAGAGATCCCCGGGCTTAAATGGGAAAAGATGGACTTGCGTTGCTATGAGGAATGCCTGCCCCCAAGCGATGATGAGGACGAGCAGGCGATTCAGAACGCAGCGAGCCATGGAGTGCAAGCCGT
CTCATTGGAGGGTTCGTTCGTTCGAACCAGCCAATCAGGGGAGGGGGAAGTGACGCAAGTTCCGGTCACATGCTTCCGGTGACGCACATCCGGTGACGTAGTTCCGGTCACGTGCTTCCTGTCACGTGTTTCCGGTCACGTGACTTCCGGTCATGTGACTTCCGGTGACGTGTTTCCGGCTGTTAGGTTGACCACGCGCATGCCGCGCGGTCAGCCCAATAGTTAAGCCGGAAACACGTCACCGGAAGTCACATGACCGGAAGTCACGTGACCGGAAACACGTGACAGGAAGCACGTGACCGGAACTACGTCACCGGATGTGCGTCACCGGAAGCATGTGACCGGAACTTGCGTCACTTCCCCCTCCCCTGATTGGCTGGTTCGAACGAACGAACCCTCCAATGAGACTCAAGGACAAGAGGATATTTTGCGCGCCAGGAAGTGACGTGCAATGCCACCCTATATAAGCCAGGAAACTTCCGGTTTAGTTCATTCGTTACTCTGCTCTCAGAGAGAACGGACCTCAGGTCGGAGAGATGGCACTTTCTAGGCCTCTTCAGATTTCTTCTGATAAATTCTATGAAGTTATTATTAGATTATCATCGGATATTGATCAAGATGTCCCCGGTCTGTCTCTTAACTTTGTAGAATGGCTTTCTACCGGAGTTTGGGAGCCCACGGGCATCTGGAACATGGAGCATGTGAATCTACCGATGGTGACCTTGGCAGAGAAGATCAAGAACATTTTCATACAAAGATGGAATCAGTTCAACCAGGACGAAACGGACTTCTTCTTTCAACTGGAAGAAGGCAGTGAGTACATTCATCTTCATTGCTGTATTGCCCAGGGCAATGTACGGTCTTTTGTTCTCGGGAGATATATGTCTCAGATAAAAGACTCTATCATAAGAGATGTATATGAAGGGAAACAAATCAAGATCCCCGATTGGTTTGCTATTACTAAAACCAAGAGGGGAGGACAGAATAAGACCGTGACTGC
CTAAGTAACACCTAGGAATTTCTACCTAAGATTCAACTTCTTTCTTTTTCTAGTTTTAAATTTTCCTGCTGTTTGAGGGAAGTTTGCCCTTCTTCTTCCGTCGTCCTTCGTAAACCATTATTTCTATTTCCTCTCCTTTTAAGTTTTTAAGTTTCGCTATGGACTACATTCGCCCATTGCGCGTTTTCTCCTTTCCTCACGTTAATAACACCTTGGAGTACGTTAGGTACAACAAGGCCAATGGTGATGTAGGAGCTTTCCTAACCACCATGAAGTTCATAGGGAACGTGAAGTTGTCGGACTTCACACCCAGGTGCGCAGCTATGATTTACATTGGAAAGCTCACCAAAGGGGTGAAGCGTACGTTTGTCCCCCCACCAGTTAAAGGGTTTGCACGGCAGTACGCTGTTGTCAGCGGCTCAGTCAGCGCGCTGAGAGGGGATGGTAAGAAGGTCTTGATGGAGGCAAGGACCTCAACTTCCGCAACTTCCGACGTGTCTGATTTCGACGTCGTATTCGAAGCTGTTTCTAATGCATTACTTGTCGTACACTACCACCGGGTAGTGCCGTATGCCCCCGTCAAGCGCGAGCAGCCTAAACCGGCTGTTAAGCAAGATGAGCAGAAGCCCAAACGGCAAGCGTCACATTGGGCTGTTAAGCCAACAGCTGTTGGCGTCCACGTACCACTTCCTAAAAAACAGGAAGCACTGGAGCCAGCGCAATCAGTCCCACAACAGTCGTTGGAGGAGAAGGCCGCCTTGACGTTTGGCCTTTTCTTCAGTAAAGGTGGGGGTGATGAGAGCGACGCTGTCATCTTGCGGAAAGGGAAATTGTTTAACAGGGCCCTTAATGTTCCTATTGATGTAAAGAACACGTTCGTTTGGGCTAAAATCTGGGATGAAGCCTCTCGTAGGAGAGGGTATTTTTACGTCAAAGATAGAGCTGTTAAATTCTTCCCTATTGTGCGGGGTAGGGCTACGATCGAGGACTTCATCGTGAA
AAAATAAAACAACCCAACACAACTCAAGAAAATTCATACAAACAAACAAATTCGTATTTTCAAGCAATTCACTTTCAAGCAATTACAACATTTTCAATCACAAATGGCAACTCTAGACAACTGCACTCAAGTACACCACATGTTCGCTTACAATCGCGAACACGGAACAAACTACACGAGGAACCATTTTAGAAGGTACTTAGCAGCCCAGCGAATAGGCTTCTATTATGATTGGGACGATGATGTCTATGAATGTCCAACGTGTGAAGCTATATACCATTCTTTGGACGAAATAAAGAACTGGCATGAGTGCGACCCACCAGCATTCGACCTTAACGACTTCATAACTGATGCTAGGTTGAAATCAGCACCAGTTCCAGATCTCGGACCGGTGATCGTCGAAACCCCAAAAGTGGAGGAAAAACAAGAGCTTAACTTCTTCGCTGCAACCCCGGCACCTGAAGTGTTACAGTGGAAATGTAGAGGGTTGCAATTCGGTTCATTTACTGAACTTGAAACATCTGAGCCAGTTGTTTCGGCACCAAAGCCTAATTGTGAAGAGCCGGCTAGGACCATCGCAAAGCCAGAGGAGCCAGTCGAACAAGAGACCTGTGGAGACGGAAAAAGACTCCTTCAGGCGCAGATGGAAGTCGACAAAGCTGAACAAGATCTTGCATTCGCTTACCTAAGCGCTAGCCTAAAACCTAGGCTGGAGGGCAGAACTACTGCAACTATCGCAAGACGCAGGGATGGATGTTTGGTTTATAAAACCAAACCAAGCTGGTCGCAGAGGAAGGGAACAAAGAAGATCCTTAAGGTTGACACCCTAGCTTGCAAAAACCCATACATTCCAGCGGTTGTTGACAAGATTTCAATCGCAGGAGGCTCATCAGCTAGTGTGATGCACGAACAACAGAAACCTAAAATTCTGCACACTACACCATCAAGAAAAGTGGCCACGCATTATAAACGAACGGTGATGAACCAACAGACACTCACG
GCAAAAGCAGGCAAACCATTTGAATGGATGTCAATCCGACTTTACTTTTCTTAAAAGTGCCAGCGCAAAATGCAATAAGTACCACATTCCCTTATACTGGAGATCCCCCATATAGCCATGGAACAGGAACAGGATACACCATGGACACAGTCAACAGAACACATCAATATTCAGAAAAAGGGAGGTGGACAACAAACACAGAGACCGGAGCACCCCAACTCAACCCTATTGATGGACCATTACCTGAAGACAATGAGCCGAGCGGGTATGCACAAACAGATTGTGTATTGGAAGCAATGGCTTTCCTTGAAGAATCCCACCCAGGACTCTTTGAAAACTCATGTCTTGAAACGATGGAAGTTGTCCAGCAAACGAGAGTGGATAAGCTGACCCAAGGTCGCCAGACTTATGACTGGACATTGAATAGAAACCAGCCGGCTGCAACTGCTTTGGCCAACACCATAGAAGTATTCAGATCGAACGGTCTAACAGCCAATGAGTCAGGAAGGTTAATAGATTTCCTCAAGGACGTAATGGAATCAATGGATAAGGAAGAAATGGAAATAACAACACATTTCCAGAGAAAGAGAAGAGTGAGGGACAACATGACCAAGAAAATGGTCACACAAAGAACAATAGGGAAGAAGAAGCAAAAGCTGACAAAAAAGAGCTACCTAATAAGAGCACTGACACTGAACACAATGACAAAAGATGCTGAAAGGGGAAAATTGAAAAGACGAGCGATTGCAACACCCGGAATGCAAATCAGAGGATTCGTGCACTTTGTCGAAGCACTAGCAAGGAGCATCTGTGAAAAACTTGAGCAATCTGGACTCCCCGTTGGAGGGAATGAGAAGAAGGCTAAATTGGCAAATGTTGTGAGAAAGATGATGACTAACTCACAAGACACAGAGCTCTCCTTTACAGTTACCGGAGACAACACCAAATGGAATGAGAATCAGAATCCTCGAATATTTCTAGCAATGATAACATACATCAC
CATCATCAATAATATACGGAACACTTTTGCGTGATGACGTTGACGTGCTGTGCGTAAGGGGGCGTGGGAAAATTGTTCAAAGGTCGCTGGGCGGGAGTTTCTGGGAGGGGCGGGGAGTGTCCGTGTGCGTGCGAGCGGCGGGGCGAGGCGCTGAGTCAGGTGTATTTATGATGGGGTGTTTAGGGTATCAGCTGTTGGACTTTGACTTTCACTGTCGTAAATTTGCCACTTTATTGGAGCCCTTTGCCCGCGGACGTGGAGGGATTTTTCCCAATTTATGGCCACTTTTACTGCGATGCCGCACGAAACCTGTCTAAAGGTCTATGCCACGTCTCCCATCATGGGCGGTCTTTTTTCTCTATGCACCACTCCCAGTGAGCTATATATTACCTGCGCAGGTAAAGAGGTGCCACTCTTGACATCATCAATAATATACGGAACACTTTTGCGTGATGACGTTGACGTGCTGTGCGTAAGGGGGCGTGGGAAAATTGTTCAAAGGTCGCTGGGCGGGAGTTTCTGGGAGGGGCGGGGAGTGTCCGTGTGCGTGCGAGCGGCGGGGCGAGGCGCTGAGTCAGGTGTATTTATGATGGGGTGTTTAGGGTATCAGCTGTTGGACTTTGACTTTCACTGTCGTAAATTTGCCACTTTATTGGAGCCCTTTGCCCGCGGACGTGGAGGGATTTTTCCCAATTTATGGCCACTTTTACTGCGATGCCGCACGAAACCTGTCTAAAGGTCTATGCCACGTCTCCCATCATGGGCGGTCTTTTTTCTCTATGCACCACTCCCAGTGAGCTATATATTACCTGCGCAGGTAAAGAGGTGCCACTCTTGACATCATCAATAATATACGGAACACTTTTGCGTGATGACGTTGACGTGCTGTGCGTAAGGGGGCGTGGGAAAATTGTTCAAAGGTCGCTGGGCGGGAGTTTCTGGGAGGGGCGGGGAGTGTCCGTGTGCGTGCGAGCGGCGGGGCGAGGCGCTGAGTCACTGC
ATGCCATACTGGTTGCCCACATATAACTTCGAAGGACTGCAATGCTTGCAGTGCAAGAAAGCTTTAGGGTCCCTGGATGCTCTAAAATGCAAGAATCATAAATATAGGAGGGTGCATAGAGGGGGAAAGCCTTATGGCATGTGTCAAATTTGCTTAGAGGCTTTGCTGCAATTAGAAAGGCAAGAATTTCCTTGGACATTGCTACTGCCAAAGGACTTTGTTAAAGTTTTGGGGAGACTGCCTGGAGACTATTGTGTACGCTGCTATTACTGTGGCTGCGTGTTGTCAGACAGTGAAAAAGATCGCCACGCCTTGGACCACGAAGGTTACCTGTACGTCCGTGGAAGAGCCAGAGGCCGCTGCTACTCTTGCTCTAGTGATGGTCGCCGGCCCTGCGTGTTCTAAATTTCTGCCACAAGACCCTCCACCACCCTCAGTGACACTGGTTCTTCATGATTTGACTCAAGAAGAGGATGAACAGGATTTTGTAACGCTGCACGCACAATATAGACCAACTTTTAAAGATAAAACTCCTAGACGACCTGGCTACAATCCTCGTGCTGCTCCCTGCCACATTCAGAGGCTCTCTGCGAGGTGCTCAGTTTTTTTTGTGCAAGTCGGATGCCCCTGTGGTCAGCCTTTGAAGATTGCTGTGCAAAGTACCCCAGACTGTATCTCTCAGTTTGAACAACTTCTGCGAGGACCTTTAGATCTTCTGTGTCCTCACTGCGCATCCCGCTGCTATGGCAGATAAATCAGGTAGATTGCTGGGGGGCTGCTCTTTTGTATTAGATGAGGGCTGACTGTAGTGATCTTGAAATAGATAGTGATGATGAGTCTGATAAGGAAAATGTGCCAAATGGACAGGATATGTGCAATAGCTTCGATGCTGAATTTATAGACAATGCGCCTTTAGCACAGGGAAATACCCTGGCCCTTTTCCAGAGCCAGGTAGCCCAGGCGGGAAAACAGAAAGTAAACTATCTCAAAAGAAAACTGC
GATAATAGTGCGAAGAAAGACACACTGTTATCGTTCCCCTCCCGAATCAGAGGTTGAGAAGTAGCTTAGATGTGCGAACCTCCCCCTGGTTTTATAACCGTTCAGTGCTACACGAGCGACGATTTGTTGACAGGCGATTCCACAATTGTCAAGTCCATTCCCGTCCGCTCGTGCTTCTTCCGCCAAGGCGTTGAAGTTGTTCTGTTCCGGTGTGAGTCCAACAAACATCGCTGGTCGAAGATCAGAGGTCCTGTGAGCTTGACAGTTCACTGTGATATCTGTGAATTCCGCGAAACTGTTGTGATTCCATCCCTGCCCAAAGGCTTCAAAGTATCTAGCGATTTCTCTTACAGTGTAACGTGGAATTGCTGTTACAGCCGTGGCAGGACAGAGTAGCACAGAGGTTAGTTGGTTGAGGGTGACCAAGAATGGGTTGTTCTGTTGTTGGAAACTGCAAGTCCGTGATGTTGATGAGCAGGATGAGCTGGTCAAAGCTAGCTCTCCTCGTATCCGTCGCAATGGCGGCAGCCATGACAGACTCCCCACCCACTCTGATATGTATGGGGATCCTAGTGAGCGTGGTGCTCAACTGGATCGTCTGCGCAGTATGGCAAGAAGCTTCAGAGCTAATTCTGGGCGTTTCCTTGGAAGCGACTCGTCCTAGTCCCGCACGGGTCATAGGAGAGCCGGTCTTTGACCCCCGGTATGGCTATGTTGCTCCTGCTATCTATGATGGCAAGTCGTTTGACGTGATCCTGCCTATTTCCGCTCTGTCCTCCGCTTCAACAAGGAAGGAGACAGTAGAGATGGCAGTTGAGAACTCACGGCTACAGCCTCTGGAAAGCAGTCAAACGCCGAAGTCCCTAGTGGCTTTGTACTCGCAGGATCTGCTATCAGGCTGGGGTTCCCGGATTAAAGGCCCTGATGGCCAGGAATACCTCTTGACAGCCCTGCATGTGTGGGAGACCAACATCTCTCACCTTTGCAAGGACGGAAAGAA
TGCTTGACTAATACTCAATCACCACTCTAATATGCCTCCCATCAAACGGAGGCTTTTCATGTTTAAAGTACATTCTGACTACTTCAGCAAACCTAACATCGACGCAATCAAACCTCTCGTCGAAACTGCTGGTATGTCTGTTCTTACTCAATCTCCAAACCTCCGTATCTGGAAACAGTGCAATACTCGCATCAAATTACTGGAAGAAATCCTTGCTCACTATACAAATGGTATTCGCCGTGACGACAATGGTGACTTCTGGATGAATCCCAACTCTCAACTCGCAACTACTATTGCCTATCGTGCTCATCACAAAGGCCATAACCCTAAGTTCAAACAATACCCAGAAACCTTCACTCTGGACGACATTATTACTGGTAAACCAATCCCTCAAACTGCCCCTGACGAATTACAACTCTCCGATGAAATCGTTGAAGACTATCGCCTTACAGTCCTCTCCATAATCGAAGAATTGCAAGAATGCTATGACGTGCTCGGACAACTTGATATTAATAACACTATAGACCACAAACCCCTCGGTAATGACCATTGGAACCTCCTCTATGAAAAACCCGTATACAAACATTGGTATCAGCTCGTTTCAAATCGACCCCTTAAAGATATCCGCGCCGATTACAACTATGCAAAGGCTAAGGGTGTTAAAGATGAGTGCTCAAAAATCTTGGAGGAGTCAACTATGAAGTCTCGACGTGGCTTTACCGTTCAAAGATTAATGAATGCTATGCGTACTGCCCATTCTAAGGGCTGGTATGTCGTATTCGATACTCTTACTCTAGCCGATGACCGCTTAAAGGATTTCTATGATAATCCCAATGCTCTTCGTGACTACTTCCGTGATATTGGTCGTATGGTGCTTACTGCCGAAGGTCGCTCGGTGCATGACTCATCTTCCGACTGCTATCAGTATTTTTGTGTGCCAGAGTATGGTACACAGCACGGTCGTCTACATTTCCACGCAGTGCATCTTATGCGCACACTT
CCTCAGACGGTGCTAAAAATACGGAAGCAAAGACATTCAAGTGTTTTTCTTATTGGACAGTATGCATTCTGTTACAAAGCAGTGAGATATGCTTTAATAACAGACCTAATAGAAAAAATATTGTATTAAGTGGTAATGTGTGATGTGATAAGCAACTCAATGCAGCTATTAACTTGTAAGTTTGTAGTTTTAATAATTGCGTTTATTTTATTGTAATTAGGTATAGTGTGAAGATTGGTATTTATGTTGCAGACACATTGTGAAATTAGATATTTCATGAACTGTCTAAATAACTTAGACATTTCATGTAGTTCTGTAATATTATACGATCTGTCTGAAGCCCTGTTGCATTTCATGAAATGCCTAAAAATTTTAGTCACTTTCGTGTAACGAAATGACTGTTACACGATCTGTCTGTAGTTTATGAAATGGTTAGACACTTTATGAAATGCCAAAACAGATCATGAAATGTCTAATTTCACAAAGTGTCTACGACATTTATATTGTATGACCTTTTGGGTCAGACTGACGGCTCCGATCTTCGAAAAACAGTAGTGATAAGCTAATTAATGTGGTCCAAGTTTATGTCAGATTTACATATTTTTTTAACATTTTTCCTCATTCCGGTTACCTAATTTTTTAACGGACATAGATGGGTACATTCTATTTTCGAAAAACTTACTATTGTTCACTACTACTCTTATTGGGTTACAAATAATAATTTTTATTTGATTAATTCGTAAATTAAATAAAATGTTAGTAGTAAGGATAATATAGAAAAAAAAATTAGTGTCCTCTACTCAAGAGCTTTTTAAGGACAAACTTTTGTTACATATACAATCTAACTAAAGAATCTGCTAGATATTTAGTATTAGTTCGATTTCTCAAACATTTCTAATGCATAGCAACAAATGATAATTGTAAAGTTTCATTAACTAAACCTTATTTAAGAGTAACAGGAAAACTATTGTATTTAATTATCAGCAGCTATTATATTATT
TAATATTACCGGATGGCCGCGCCCGAAAAAAGCAGGTGGGCCCCATGATAGTCCGCGTCCGCAAAAGAAAGTGGTCCCCGCGCACGCATGTTTGTCGGCCAATAATAGTTGCGCCTTGAATGCTAGATATTGAGTTTTGACTTTAAATACTTCGTCACGAAGTAGTGRAGCGCGTCAAAATGTGGAATCCCGTTAGTTAACGATTTTCCGGAAACCCGTTCACGGTTTCCGTTCGATGCTTGCTGTTAAATACCTGTTACATCTGGAACAGGAATATGATCGCGGTACTGTCGGGGCGGAGTATATACGTGATCTAATAGGGGTGCTACGGTGTAAGAGTTATGGCGAAGCGACCAGGAGATATAATAATCTCAACACCCGTATCCAAGGTGCGGAGGAGGCTGAACTTCGACAGCCCATACACGAACCGTGTGGTTGCCCCTACTGTCCGCGTCACCAGAAGCAAAATATGGGCCAACAGGCCCATGTATCGGAAGCCCAAGATGTACAGGATGTATCGAAGCCCTGACGTCCCTAAGGGCTGTGAAGGCCCATGTAAGGTTCAGTCTTATGAACAGAGAGATGATGTTAAGCATACTGGTATAGTCCGATGTGTCAGTGAAGTTACGCGTGGGTCAGGCATTACCCATAGAGTTGGGAAGAGGTTGTGTGTGAAGTCCATATATATATTGGGCAAGATCTGGATGGATGAGAATATCAAGAAGCAAAATCATACGAACCATGTTATGTTTTTTCTCGTTCGAGATAGAAGGCCTTATGGGCCGAGTCCTCAAGATTTTGGACAAGTGTTCAACATGTTTGATAATGAACCTACGACTGCAACTGTGAAGAATGATTATAGGGACCGGTTTCAGGTGTTACGTAAATTCCATGCGACTGTAGTTGGTGGACCCTCAGGGATGAAGGAACAAGCTTTGGTTAAGAGGTTTTTTAGGATCAATAATCATATAGTGTATAATCATCAGGAACAGGCCAAGTA
GCTATTCGCGGTCATGGCTTACGTCGCAGTTCCTGCGGTCGTGGACTCGCGCTCGAGTGAAGCCATCGGGTTGCTGGAATCGTTTGGTGTTACTGCCACGAAGGAGGAGAGTGATGTTCAATATCAAGATCATGATTATGTGCTCGACCAATTGCAATATATGTTGGATGGATATGAAGCTGGAGATGTAATAGACGCTCTAGTGTATAGAAATTGGTTACATGAATCAGTATATTGCCTGCTACCGCCAAAGTCACAGTTACTTGAGTACTGGAAGAGTAATCCGGCAGTCATCCCAGAGTCAGTTGACCGTCGTTTGAGAAAGCGTTTAATGATGAAGAAAGATCTGAGGAAGGATGACGAATACAATCAATTAGTCCGGGCCTTTAAACTCTCCGATGTGTATACTCCACTGGTATCATCATCCACATCACCAATGACTATGATCCAGAGTATCAATCAGAACCAGATTGTCTATTCAACAACTGACAGAGTGATTGGCGCGAGAATCAGTTTATATGCTCCTCGCAAATATTATTCGGCTACCCTGTCGTTCACCTTGAATAGGTGTATTATACCATATGGGAAGAATGTAGCTCCTATAGGACACGCTAGATTTAACATCGGGACCTTTCCTTCGTTGGCATCCCCTAAATGCTTTGTGTTGAGTAGTGTGGATATCGAATCGATTCCTAATGAGTTCATTAAACTTTTCTATCAACGTGTCCGGAGCGTGCACGCAAATATTCTCAATGATATATCGCCTCAACTTTTGTCGGATATGTTACAGCGCAAGCGGTTGCGCGTATCCTCCCCAAATGAGCGCAAGATTGCCCAGATTATGCATTTGCCTTATCACGTGAAACGGGGTGCTACCCATGTAGATGTATACAGAGTCGATGTGGTGGACGTCTTGTTTGAAGTGGTTGACATCAAGGACGGATTGCGAAGCGTATCTCGTAAATTGACGTTGCAGACAGTTCCGGTTTCCGTGATTGAA
CCATCAGAAAGAGGTTTAATATTTTTGTGAGACCATCGAAGAGAGAAAGAGATAAAACTTTTTTTACGACTCCATCAGAAAGAGGTTTAATATTTTTGTGAGACCATCGAAGAGAGAAAGAGATAAAACTTTTTTTACGACTCCATCAGAAAGAGGTTTAATATTTTTGTGAGACCATCGAAGAGAGAAAGAGATAAAACTTTTTTTACGACTCCATCAGAAAGAGGTTTAATATTTTTGTGAGACCATCGAAGAGAGAAAGAGATAAAACTTTTTTTACGACTCCATCAGAAAGAGGTTTAATATTTTTGTGAGACCATCGAAGAGAGAAAGAGATAAAACTTTTTTTACGACTCCATCAGAAAGAGGTTTAATATTTTTGTGAGACCATCGAAGAGAGAAAGAGATAAAACTTTTTTTACGACTCCATCAGAAAGAGGTTTAATATTTTTGTGAGACCATCGAAGAGAGAAAGAGATAAAACTTTTTTTACGACTCCATCAGAAAGAGGTTTAATATTTTTGTGAGACCATCGAAGAGAGAAAGAGATAAAACTTTTTTTACGACTCCATCAGAAAGAGGTTTAATATTTTTGTGAGACCATCGAAGAGAGAAAGAGATAAAACTTTTTTTACGACTCCATCAGAAAGAGGTTTAATATTTTTGTGAGACCATCGAAGAGAGAAAGAGATAAAACTTTTTTTACGACTCCATCAGAAAGAGGTTTAATATTTTTGTGAGACCATCGAAGAGAGAAAGAGATAAAACTTTTTTTACGACTCCATCAGAAAGAGGTTTAATATTTTTGTGAGACCATCGAAGAGAGAAAGAGATAAAACTTTTTTTACGACTCCATCAGAAAGAGGTTTAATATTTTTGTGAGACCATCGAAGAGAGAAAGAGATAAAACTTTTTTTACGACTCCATCAGAAAGAGGTTTAATATTTTTGTGAGACCATCGAAGAGAGAAAGAGATAAAACTTTTTTTACGACTCCATCA
CCGAATAGATGGGATGGCTTCGGCCGGCCCTACTGGGGCGGGGGCTCGCCCCCCAAAGGCTTTCACTGCTCAGGCCGGACTGGCCAAATTGGTCAATCCGGCCGGCTTAAATAGCATCCTCGCTAGAGGGAAAGAAAAGTTTGGAGGCACCCAAGCTTGGAAAGAACTCATGGGATGTGATGTTATTTTTGCAAGATCCATCAGTCACTGGTATGGGATTAAGGGGACGACTTACTATGAGCTTACTGTCGCACTCGGCCAACCTCTGTACAAACCAGTTACAGATCCTGAACTGACTGAAGAGGAAAAGGCCGTGATGACTGCAGTTCAATCTCGGTTTGCGCAAAGTAACTCTAGTGTTGTTCTCACCCGCACGCTCCTGAATAAAACCTGTGAACTCAAGGACAGAATTCGCGAACTTACTGATGAATTGGGACAAACAGAAGTTCACCTGGCGCGTGAAAAAGTGAAAGCAGCGGCCTTGAAGCTTGAGAATAGAAAACTTTTTGTTGAAAATCAGGAACTTAAAGACCAACTTGAGAAGGAGAGAACCAAACACGGCTGGAAGGGCTTGAAAACACTGTGCCTCTGGATCTTTCTTGCGACATTAATTGGTGGTTACATCACTGGCTCTAACGCAGCGTGTACCCTTGTCGATGTTCCATCCCCAATGAAAGTTGGTTATGACACTTTTAAACAAATGTGCATCCATAAGGACTCCTATCTACCTGATGGTGCCTTTGACAAAGAATCTCTGGCACTTGAGTGTTCCAAGCAAATGGACTATATGGATTGCAAAGAAGTTATAACCGACTCGATTTCAGGGAAGACTTCCTTTGCTGGTATGCTGCGTGATGTTTTTAGAGTCGATGAGATTGTTACTGCTATAAGGACTGTTGTTCGCTTTGCAATGGACTTCAGTCTTGCATACCCAATTTGTGTCATGTTCGTGCTCATCTTGACCAGAAACAAAAAACATGCAATAATATCAGCGTGTTGT
CATCGAGATCTATTGCTACCCTTCCAAATGCATATGAAGTTGTTGGCTGACTTGGTTAAGATGGTTGATACCTCAGGCGCATTTGGGACCAAACCTCGAACCCAACCAGTTGTGATTTGGTTGTTTGGTGAAAGTGGCGTAGGTAAGTCAGGCATGTCCTGGCCCCTAGCCATTGATCTGAATAATATTTTCATGACAAATAAGGAAGATGCCCGGAACTTCTCGCGCAACATATATATGCGAAATGTTGAGCAGGAGTTTTGGGACAATTATCAAGGACAAAACGTAGTTATATATGATGATTTTGGACAACGCAAAGATTCCCAAGCAAAACCCAACGAAGAATTCATGGAATTGATTCGTACAGCTAACATCGCTCCATATCCTTTACATATGGCACATTTAGAAGATAAACGAAAGACTAAATTTACATCAAAAATTCTACTTATGACATCCAACGTTTTTGAACAGAGTGTAGATTCTTTAACCTTTCCTGATGCTTTCCGTAGGCGCATTGACCTGTGTGGTCGCGTGTCCAATAAACCACAATTTACCAAACCAGGTTTTTCAAAAGCAACTGGTCAAACTGTTAAAAGATTGGACAAAGATAGGGTTAGAAAAGAATTCAATCAAGTTATTTCAACAGACGTTTATTTAATAGATTTAATTGACGCAGAGACTGGTGATGTCATTGAAGAAGGATTGGATTATGCAGAATTCCTAGAACGAGCAACACAGAAAACTAACGAAGCATTCAATCAATCCGTAGAATTAAATGAATTTTTAGAGAATTATGCAGAATCCCGATATCGACTAGCAACAATGCAGGTAGGCGATGAATTTCATGACTGTAATAATTTATTACTTATTAAGATAGAAAACTTTGATGATTTACCTAGCAATACGCTTTTATTTGATTCACAAGGAAATTCCAAATCTAAACGAGAAATTGAGGAAAATTTACAGAATGCATGGGTGGCAATGGAAGAAGACACTTCGA
ACCCAGCCTCGGCACCCGCTCCTTGGAACCCTCGTGCTATCCGCGTGCTCTCTCTCTTCTGTAATCCTTAAAAGAAAAAAATTATGCCTTCGGTCACGTCAGTGTTTTGGTGTTTCACCGTCTTCTTCACCGCTGCTACTGCGCCCGATCTCGTTTCTGTGTTTGAGAACACCCACGTTAGTTACGCTTGCTGGCAGGAGGAGGAATCTCCGACGACCAAGCGTCGTCACTTGCAGGGATATCTTCAATTGAAGGGTAAAAGGACCCTGAATCAGGTGAAATCGCTATTTGGGGATTTGAAACCCCATCTGGAGAAACAGCGAGCTCGTAAGACAGACGAAGCTTGCGACTATTGTATGAAAGAGGAAACTAGGGTTTCCGGTCCCTTTGAATTTGGGGATTATTGCCCTAGTGGGTCTCATAGACGCCGGCAAAGGGAAAGTGTAATTCGAAGTCCGGTAAGGATGTCTGAAGAAAATCCGTCAGTATTCCGGCGAGTAAAGGCAAAGATTGCAGAGGAAGAATTCCAGGCTACTGTAGCTGAAATTCAAATTTCAAATTTGAAATCTTGGCAACTGCGCTTGAGGACGCTCCTCGACAGGGCCCCAGATGACCGCACTATCTTCTGGGTTTATGGTCCCACTGGTGGTGAAGGCAAATCAACGTTTGCCAGAGATCTGTATAGAAGTGGGTCTTGGTTTTATACACGTGGCGGTTCTGGGGATAATGTTAGTTATCAGTATATTGGTTGTTTAGGGCATAATATTGTATTTGATATTCCTCGTGATAGGAAGGACTACCTGCAATATAGTTTAATTGAGATGTTTAAGGATAGATTAATTGTTAGTAACAAGTACGAGCCGTTAATGGCTCCACTTGTTAATTGTATTCATGTTGTAGTTATGTCTAATTTTCTTCCTGATTTTGAGAAGATTAGTAGTGATAGGGTCCATGTAATTCCTTGTATTCCGTGTGGTGTTTGTCTTAAGCATCACATTAA
ATGGACTTTATATCAGAAAACACGATCAGCGACAAAACCACGTTAGAAGAACTGAAAAATGCTACTTTATTCCAAGTTACTAAAGTAGACGACAGGGACTGTCTAAGAGCAAGAAGAATATGTAATGCACCTAAAGGGCACTGGGCTGGTCTAATGGAAAAAGCCAAGGCAATGGGAGACCCAACTGAAGAGGAAAAAGATGAATTAAAGAAAATAGTCGAGTCATACAACACAGTATCAGTGCTGGGTGTGTCCAAGTCAGAAGGAGCAACAGGACCAAGGCTGGTCTCTAGTTTGAAAGGACTAAAAAACCTTCTACCTGGGGTAAACCCCAAGACACTACAGGAAACACTTCTGGTAGGGGCACCATGCCCCTCAACGGAACCAACTACCGAGGAGTACTGGAATGTGTGTAGAGCAGCAGTTGGAGCATCAATGGGATCAGCAAAGATCAACATGTCTCAGAAGGTGGTGATGGGAGCTAGCGTCATCGGATGGGGCCAACTGAACCAAAGCGGTCCAGGAGTGTATTTCTTGAACACTAAGGAAATAGTTACAGCAGAAGGGAAGGTAGACGAAACAAGAGGACCCCTTGAAAGAACATCAGCTCCTCTAATGAGAGATATATCCAGGCTCATTCAAGAAACAATAGAAGAAGTTGAAACAGGAGGAGATCCCTCCTTTTCAGTAAGAAGTGAAGGAGGATCGAAGATTGAAGGAAGAATTGCATTCTCTCTCCATTCAGAAGTGTCAACATTGAAAATGAGAATAGCACTGGAGCAAAAACTGGCTAAATACGAGTACATGGGAGAGAACTTGTTGACACTTGTCAAGAACACGTCAATAGACAGGATGCAGCCGGACTCTGCTATGATGGGGAAGATGGTGCTGGAAAGCCTGAGAACACACACTGTTTCATCTGAGCAGCTGAATGGGAGGATGATCACAGTACAGTCTCAAGGATTGGAAACCATAGCAATATCAAGTCCGTTCGATGTGG
CGTCGGGTGGGGGAGTGGTCAACCCAACCTGGCTGCATATAAGCAGCTCGCTTTGCGCTTGAAGTGAGTCTCTCCCTGAGAGGCTACCAGATTGAGCCTGGGTGTTCTCTGGTGAGTCTTGGAAGGAGTGCCTGCTTGTAGCCCTGGGTGGTTCGCAGGCCCCTGGCTTGTAGCTCTGGGCAGCTCGTCAGGTGTTCCTGAAGAGGCTCATCGGGGGCTCCCTTGCTTGGTCTTGGTAGACCTCTAGCAGTCTCGGTGGCCAAGAGGCTGTGGGATTGACTACCGCTTGCTTGCTTTTAAGTGCTCAATAAAAGCTTACCCAAGTTAAGAAAAGCAAGTGAGTGTACTCGCCTATTTTGTCTTTGGTAGAAACTCTGGTTACTGGAGATCCCTCAGATCGGTGGCAGAGATTTGATATCTAGTGGCAGTAGAGAAAAAATCCCCAGCAGTGGCGCCCGAACAGGGACTTGACAAGGGTTCGAGTCATTCCAACCTGTAAGGGACGAAGGCGGCAGCCAGCCGGACCGACCCACCCGGCGAAGTGAGTTAACCAAGGAGCCCCGACGCGCAGGACTCAAGGTAAGCGGTGCACCGAACAGTTGTGTGTGTGAGTCCAGGGTCCGCTAGAGCAAGCGAGACCGCCGAGGCAACCCCAGTAGGCAAAAGGAAAAGAGGGGAAGTAAGGCCGAGGCAAAGTGAAAAGAGGTCCTTGTGAAAGAGGACAGGGGGCAAGAAAATGGGCGCGAGCGCGTCAGGTCTTAGGGGAGAAAAATTGGACGAGCTGGAAAAGATTAGGTTACGGCCCTCCGGAAAAAAGAAATACCAGCTGAAACACATAATATGGGTAAGCAAGGAACTAGACAGATTTGGCCTTCATGAAAAGCTGTTAGAAAGTAAGGAAGGATGCGAGAAAATTCTTAGCGTACTCTTTCCACTAGTTCCTACAGGGTCAGAAAATTTAATCTCGCTGTACAACACCTGCTGCTGCGTATGGTGCGTA
GGCTTTTAAACGAAGTCTTCAACATGGATGTCCTGTATTCATTATCGAAAACTCTTAAAGATGCTAGAGACAAAATTGTCGAAGGCACATTATACTCCAACGTGAGTGATCTAATTCAGCAATTTAATCAAATGCTAATTACTATGAATGGAAATGAGTTCCAAACTGGGGGAATTGGTAATTTACCAGTTAGAAATTGGAATTTCGATTTTGGACTACTTGGAACGACTCTATTAAATTTAGACGCTAACTATGTTGAAACGGCACGTAATACAATTGATTACTTTGTAGACTTTGTAGATAATGTATGTATAGACGAAATGGTTAGAGAATCACAAAGAAATGGAATTGCACCGCAATCAGATTCACTTAGAAAACTGTCAGGCATCAAGTTTAAAAGAATAAACTTTGATAACTCATCGGAATACATAGAGAACTGGAATTTGCAAAATAGAAGACAGAGAACAGGTTTCACATTTCATAAACCGAATATTTTCCCTTATTCAGCATCATTCACACTGAACAGATCGCAACCAGCTCATGATAATTTAATGGGTACGATGTGGTTAAATGCTGGATCAGAGATTCAGGTTGCTGGATTTGATTATTCATGCGCGATCAATGCACCAGCTAATACACAACAATTTGAACACGTTGTACAGCTCCGTAGAGTGTTGACTACAGCTACGATAACTCTTCTACCAGATGCAGAAAGATTTAGCTTCCCGAGAGTAGTCAATTCAGCTGACGGAGCAACCACATGGTATTTTAACCCAGTAATTCTCAGACCAAATAATGTGGAAGTGGAGTTTCTACTAAACGGACAGATAATAAATACTTATCAAGCAAGATTTGGAACAATTATAGCCAGAAATTTTGATACAATTAGGTTATCGTTTCAGTTGATGAGACCACCGAATATGACACCAGCTGTAGCGGCATTATTTCCGAATGCGCAGCCATTTGAACATCATGCAACAGTAGGACTCACACTTAGAAT
GTTTGTCTATCAAGAGCGTACGGTTCAACCCCTGCCTCCCCTGTTAGCACCCAATCGTTACTACTCTATCCGTTTCGTTTGTTCATTATGTCGACTTTCTCCCTCGAGAACTGCTTAAATGGTTCATACGGTGTTGACACTCCCGAGGAAGTCACTTTTATTAGACGTCGTGATGCCAATCCTTCTGCATTTCACGGTGAGGAAACTGTTCCGTCTAATACCACTGAAGTACACAGTGAGAGTGTCTCTTATTCTTCCGACTTTGAAGGATATTCCTGTGACTCTGATTTCACAGGTGATAATCAATACTCATCGTTTGATGGTGCCGATTCTCTATTATTATCTTATGATATTGATGAGTACATTGATTTGTCGGAATCTGAATTACGTGTCTTGTTTGATGAAATGGTCCAACCTATTCATTTCGGTATGGTTTTAAGCCCGACTTTCTCGAGGAACAGATTTCTATCCTGCTTGTCTTTAGCAAAATCTGTTGTTGTCGCACCATTGTACGATCCCGAACGCACTTTAAGACCATTTCCTGAGCTTGTGAAGAATTTGTACTCAGGTGTCCATGATATTTATTTATCTGACTCTGAAGAAGCAGCTATCAGCTCAGTCACAGACACAATCGAGGGTTACACCTTTTCTCCTCGAGATGTAGTAGATAATTATGAACCTCCACCACTCTGTTCTGTTTGTGGATTAATCGCATATCAATGTCCTCATTACGATATCAATAGTCTCCGAAAGAATTGCGCCGAGATGACTATTGCTCATGATTATCCGATTGAAGGTCTTTGCGGTTTGATCGATGACGCTACCCTATTGAAGAACTTAGGTTCCTTCTTATTACCGATCCAGTGTGAGTATACTAAGCTTCCGGAGCCCACGTTGATTACGCCTCCCGAACTCACACGCCCAACAGATAGAGTGACTGTAGATCTACTACAAGCTATATGCGATTCCACTTTACCAACCCACGTCTGTTATGATGACA
AGAGCAATCAGTGCATCAAAATTATATCTAGCCGAATTCAATCATTATCTTCTCAATATTTTAATTCTTAATCTACCGTCCAGAGATGAATAGTTTTTTCAAATCACTCAGATCATCTAGCAGCAGGGAGCTAGATCACCCTAGGGTTACAACTACCCTCTCTAAACAAGGAGCAGACATTGTTGTACACAATCCTTCTGCTAATCACAACAACAAGGAAGTTCTCCAAAGAGCCATGGATAGCTCTAAAGGGAAGATTTTGATGAACAATACAGGCACCTCATCACTAGGCACATATGAGTCTGACCAGATATCTGAATCAGAGTCTTATGATCTTTCTGCTAGAATGATTGTTGATACAAATCATCATATCTCCAGCTGGAAAAATGATCTTTTTGTAGGTAATGGTGATAAAGCTGCAACCAAGATAATTAAGATACATCCAACCTGGGATAGCAGAAAACAATACATGATGATCTCAAGGATAGTTATCTGGATATGCCCTACTATAGCTGATCCTGATGGGAAATTGGCTGTAGCTTTAATTGATCCTAACAAGAGTGTTAATGCCAGAACTGTTTTGAAAGGGCAAGGAAGCATTAAAGATCCTATATGTTTTGTTTTTTATCTAAATTGGTCCATTCCAAAAGTTAACAACACTTCAGAGAATTGTGTTCAGCTTCATTTATTATGTGATCAAGTTTACAAGAAAGATGTTTCTTTTGCTAGTGTCATGTATTCTTGGACAAAAGAATTCTGTGATTCACCAAGAGCAGATCTGGATAAAAGCTGCATGATAATACCCATCAATAGGGCTATTAGAGCCAAATCGCAAGCCTTCATTGAAGCCTGCAAGTTAATCATACCTAAAGGCAATTCTGAAAAGCAAATTAGAAGACAACTTGCAGAGCTAAGTGCTAATTTAGAGAAATCTGTTGAAGAAGAGGAGAATGTTACTGATAACAAGATAGAGATATCATTTGATAATGAAATCTAAATA
TTTTTTTAAACCTTCGCGCGCGAGCGGGCTCGACCTCGATGATCGACTCCGGCCGACGCGTAAAATCCTACGCGCCCGCCGAGCTCGAGCTTGGGCGTGATGTCATCGGTACAAGCATGATCTCATCGGGCTTGAACCCGATTGACCCTTGCCGGCGCGTAAAATCCTACGCGTCCGCCGAGCTCGAGTTAAGGCATGATCTCATCGGGCTTGAACTCTGTTGACCCTAGCCGACGCGTAAAATCTTACGCGTCCGCCGAGCTCGAGTTTGGGCATGATGTCATCGGGCTTGAACTCGATCGACCCTAGCCGACGCGTAAAATCTTACGCGTCCGCCGAGCTCAGTTTAGGCGTGATCTCATCGGGCTCGACCTCCATCGACCCTGGCCGGCACGTAAAATCCTACGCGTCCGCCGAGCTCAGTTTAGGCATGATGTCATCGGGTTTGAACTCGATCGACACCGGCCGACGCGTAAAATCTTACGCGTCCGCCGAGCTCGAGCTTGGGCGTGATCTCATCGGGCTCGAACCCGATCTCTTTAATATTTGGTATCAATAAAAGTCGATTTGCGCAACTAATCTTTTATTTGTCGCGATCGGGCGCGCGGGCGGTCTCCAATAAGTATTTTATTCTTTTCGTAAAGATTTTGGAAAAATCAAATACACCGTAAAATGCACAACTTTTACAACTACAGCCCCGCCCTGGGCAAAACCTACGTGTACGACAATAAGTATTACAAAAACTTGGGCACGGTGATCAAACAGGCCAAGCGCCAAAAGCACTTGGAACAGCACGAGATCGAGGAGCGCAGCCTCGACCACCTCGACCGGTACTTGGTGGCCGAGGACCCCTTCTACGGGCCCGGCAAAAATCAGAAACTCACTCTCTTCAAAGAGATCCGCAATGTCAAGCCCGACACGATGAAGCTGGTGGTCAACTGGAGCGGCAAAGAGTTTCTCAGGGAGACTTGGACCCGCTTCATGGAGGACAGCTTCCCCA
TTAATTAAAAGTTGAACCTGTAGCGTCAGTAAAACGCAGTAACCGCAAGCAATTGCCTGTAGCGTCAGTAAAACGCAATACACAAGATTTGAGCCTGTAGCGTCAGTAAAACGCTGCAACCACAAGCTATTGACTGTAGCGTCAGTAAAACGCAAACATTCTTGTGGCGCTCGCGTAGCGCTCAAGTGCAGAGCTTCCCGGCTTTAAGGGTTACTGCTCGTAATGAGAGCACATGACATTTTGCCAAGATTTCCTAGCAATTGTCACGGGAGAGAGGAGCCCGTTCTCGGGCACTTTTCTCTCAAACAATGTTGGCGCGCCTCGGCGCGCCCCCCCTTTTTCAGCCCCCTGTCATTGACTGGTCGAAGGCGCTCGCAATAAGACTGGTCGTTGCTTGGCTTTTCTATTGTTTCAGGCTTTAGCGCGCCCTTGCGCGGCGGGCCGTCAAGCCCGTGTGCTGTACAGCACCAGGTAACCGGACAGCGGCTTGCTGGATTTTCCCGGTGCCATTGCTCTGGATGGTGTCACCAAGCTGGCAGATGCGGAGTGAACCTTACGAAGCGACACACCTGTGGTAGCGCTGCCCAGAAGGGAGCGGAGCTCCCCCGCCGCGAGGCGGTCCTCTCTGGCCAAAAGCCCAGCGTTAATAGCGCCTTCTGGGATGCAGGAACCCCACCTGCCAGGTGTGAAGTGGACTAAGTGGATCTCCAATTTGGCCTGTTCTGAACTACACCATCTACTGCTGTGAAGAATGTCCTGAAGGCAAGCTGGTTACAGCCCTGATCAGGAGCCCCGCTCGTGACTCTCGATCGACGCGGGGTCAAAAACTGTCTAAGCAGCAGCAGAAACGCGGGAGCGTTTCTTTTTCCTTATTTGTTTCATGATGGCGGCGTCTAAGGTATACAGAGTGTGCGAGCAGACTCTACTAGCAGGCGCTGTTCGGATGATGGACAAATTCTTGCAAAAGAAAACAGTTTTTGTGCCACAGCTTGACAAACAG
TGCCATGTATAATTAGGGGATAAAAATAAAAACGAGAAGATATGTGTCTCCTCGTTTTCCAATGTTGTAATGGGAAACTTTACCGTTGAATATGGAAAAGTTTTCTACTACAATCGATTCATAACAACTCTTTTTTCTCATTTAGAAATTGTGTGTAGAAAAGGAGTTGTTTACAGAATTGTTCTCGTTGAGATTCATTCAGGCCTGCGAAAACCGTTTGAATCTCCTCGAGAATGATTTTTAATCGTTCTTCAGATTCTGGGATGTTTCGTCCCAAAAGCGCATCAATAGATACATTGAAGAAGGATGCGATTCGATCTAACGAATCTAAGTCGGGTTCATTAAAGTGGTTTTCTAAGTTACTAATCTGACTCCGACTTAATTGGATCTTATCACCAAGCTCTGCTTGTGTTAGCGTGTGACTGTTTCTAAATTTTTTTAAATTTTCTCCAAAAGTGTTCATGCCTTTAGTATAAATAAAGGCATGTTTTTTAACTATAGTTGACAGATAGTTTGTATTTAAAATGATTAATGACAGTATTTATACCAAAAAACAGAAAAATAACTAGAACATTAGTTCTGTTGGTGGTAAAATATTCTTGTGGGAATTCTGAAAGATTTAGAAAAAACTTTCTCAATATGGTTTGAGAAAAGAGTGAAACGAATGTTCTAAATTTTATGATAAGATAAAAATAATAAAATAAAAGAGCAAAAAGACCCACGGCGTTACAGTAGTGTCGCCGCACTACTGTAACGTTTTACCCTAGTGTACGTAGGGAAAACTTTCCATGAGTCAACTTCAAGTATATCATACTTCTTAGCCCATGTTAGCATGGTGGTACGTTTTCCTATTGAGAAAAACAGAGGGGGTGTCTTAAGTTCAAGGGAGGGACCGTCGTGCAGAATTGTACAAACTTAAGTAACATTGTGGTAGAAAAAGATATAACGCCTACTAAACTCTCTAAAATCACAAGTTTATCACAATCAAATTTGTGGAAAA
GTTATTGAAGAGCTTTGGAAGTAACATGGCACGCCGCATTACTTTGAACAGTTTGAAACCTCTGAGCGCGATGAGCAATCATCCGTCTCTAACTCCTACCACCACCCCCACCGCCGCGACTGCCTCCACATCTACTGCTCCTTCAATTGACTCCTCCACTGCCCCCTCCCTACCCTCAACCTTCAACCAGATGATTTTCGAATTTAATGGTGTGAAGTACACTGGTGCCCCCCACGCCTGGATGATGCCCTACCGTGGTTTCGAACAGCACATGGTCAACATGGTGATTGAAACACGTCCAGACGCCACTTTCTCCCGCTTCGATGATCTCCTCTCTGCTATCGTCACCGCTCTCGCCGTTAACGGCATCACTGCTACCACCTCTCTCACCGACGGCGAACTCGTGCTTCTGCGCTTCGCTGACCTGGCCACCCGCCACGCTTCCCTGCCCTCTCCTTCACCTGCGATTTCTGACTGGTCCCAATCCGTTCCCGGTCCTCTGCTCGACACCCTCGAATATGGTGCTCCTCTGATCCCCGCCGAACCCACTGCCACCCCTGCTCCCACGCCTCTTGCGCCTGCTGACTATCCACCCCCTCCTCCCCACGTCGCTGACCCGGCCGTCTCTCACTCTCTCGTTGCACTCGACGTCCCGGACGCTGCTCTCCCGTCGATGCCACGCGCTTCTACTTCTACTGCCTCCATCCCAAGCCTCATGTCACTGCCCATCGCTTCGCCCCCACGATCCCGTTCCAGCACCCTCTCCTCTTCCACCTCCACATCTACGCCACGTCTGCCAGGTACTGTTGTTCCCCGTCGGCCTTCACACATCGCTGATGACGAAACTTACAACAGATCCCGTGCCGCGTATGCGATGGGTGTCCCTGCTATGTCCCCGATGTACTGCACCGGCAAGGAGCGTCACTTCGAACAGACATTCTACTCTGCTTACCCTCATGCTGCCAACGGCGTCTGGACCGCCTACCAACACTCCATCATC
TATTAAAATTTTTATATAAAATTTTGATAACCGCAAACGTGGGGAAACCCGAAACCTTTCTTTTCTTTTCTTTCAAAGCGAACGAGTATTCCAGCTTTCAAGCGAACCACTTTTCGTTGACACCTTACTTTTAGTAATCGTGTTGATTTATTGAAGAATAGCGTGTGGAGCGATCCTTGGTGTTAATTCACCTTGAGGAGCACGTTATATCTTTTCTTCCCTTCTTTCTCTTGGATTACAAATACGCAAGCATTCAATTGTCAGCACCCTTCATAGCTCTATTAATATATATGTTGGGAATTAGCAATTTGTGCAGATACTACCAAGGTCAAAGACGAGTGTGTGCCAATAAGTTTTACCAGAAGTATGTTAACCACTCAGATTTGTACTTTTTCGATCTCTGGGAAATTTCGGCTAACAATCTTTGGATTAAGTTAGCTTTTGTACTGTTACTTTGTCTCTTTGAAATAATTTCTGGGCTAGAATATCTTGGGAAAATGGCACAAGAAATTTTGAAACAAGGTATTCCAGCAAATGTGCTACAAGAAAAAGCCAACCTTTTCAAGAAGGCTAGTGCAAACAATAAGATTAAGGATGAAATGCCAAATGCACTGTCTCTTTACCAAAACCACTCCTTCTTCCAGAAACTCAAACATCTAGCAGACAAGAAGAATTTGGATATCACTAGTTTACCTGGAGGTAGGGAAGTGGAATACAAACATCTTGATGCAGGCCATTTATTGGCGGATACAAATGTGGTTATAGATGTTCCACTTGTTCCACAACTTGCCGCTAGGACACCAACTGATTACAATTTTGGAACTAGCAGAGACAAGAGTGCCACTGCTTTGCATGTCGGAGCAATAGAGGTTGTAATTCAGAGTTATGCCTCTTCTGAGTGTGATTTAATGGCAGGCATGATGCTGGTTGACACTTTCCACTCGCGCCCAGAGAATGCCATCAGATCAGTATACATAGTGCCAATTCGAGGGGGTATGTT
TGGCCAGTTTCCAAAACAGGCTCGCTCGCTCACTCGGGCCCCGGCCCCAAGGGGGCCGGTAGCGACGCCTTTGGCGTCGCGGCCCGAGTGAGCGAGCGAGCCTGTTTTGGAAACTGGCCAGCACTCCGGTGAGGTAATGCCGTCACGTGGTCGGGAACGGGAACGGGAAATCTCGCGAGAACGTAAACAAATATAAGACGACGCCACACGGCGCTGCGTCATACGCGCGCGCGCACCGGCGAGATGAGGTCGTACTACGAGGTCATCGTTCAACTGCCGAACGACGTCGAGAGTCAGGTACCTGGAATCTCCGATTCATTCGTCAACTGGATTACGTCGCGAGAATGGACGTTGCCGGAAGACGCCGATTGGGATTTGGACCAGGTCGATCAAGTTCAACTGACGCTCGGCGACAAAATCCAACGGGAGATTCGAAATCACTGGGGGACGATGGCGAAAGAACCGGACTTTCACTATTTTATCCAACTGGAACAAGGTGAGGTGTTCTTTCATTTGCACGTCCTGCTGGAAACGTGTTCCGTGAAGCCGATGGTACTCGGAAGATATATTCGACATATTCAACAAAAAATTGTCAGTAAAGTCTACTGCGGCCACGAGCCCGCGATGGAAGGATGGATGCGGGTGACCAAGACCAAAAATTTCGGGGGCGCGAACAAGGTCCGGGCCGAGTCGTATATTCCCGCCTACCTGATTCCGAAACAGCAACCGGAAGTGCAGTGGGCGTGGACTAACGTGCCCGAGTATATAAAAGCGTGCCTGCACCGAGAACTGCGTGCCAGTCTCGCGCGACTTCACTTCGAGGAGGCGGGGCTCTCGCAATCCAAGGAAAATCTCGCGAGAACTGCAGACGGCGCTCCCGTGATCGCGACCCGCGTCAGCAAACGCTACATGGAGCTCGTGGATTGGCTCGTGGAGAAGGGGATCACCACCGAGAAGGAATGGCTGCTGGAAAACAGAGAAAGCTTTCGGAGCTTCCAGG
GTATCAAAAAGATAACATACGCCAAGACTAGGAGAGATGGGGGCAGGGGACAGAAAAAAATGGCACTTCAGTTGTACACTGATAACGTGTTATAGACACTAGAAACCAAGTCTAAGTGATATATTCTGTTTGCGATCTCTACAACAAGATTAAACCAGAAATCAATATGGCGAACCTTAAGGAAGAATTTGCAGGACTCCGAGGAGTGAAGGGAGGAGCCCTCGAAGACTCTGGCACGGAGTATGATCCCACCAAGATCAACCTGACGCTCTACGGGACAGACAAGCTCTATACCCTGGCGATCATCAAGAGGGCAGTCAGTCAGGTCGGAGGGTCCCAAACCAACAAAGCACTAGGAATCCTTTGTGCTTTTGTCACGTCAGAGAACAACCCTGACATGACAGATGCAGCAGTCAAGCTCCTGGTGGACATGAGGTTCAAGGTGGACGTGGTGCCCGTGGACGACAGGCTCGGTGACAATCTGGATGACCCCAACTCAAAGCTGGCGGAGGTCCTGACGGAAGAGAACATGGTGGACCTGGTGAAAGGCCTTCTGTTCACTTGTGCCCTGATGGTCAAGTACGATGTGGACAAGATGGCCACATACTGCCAGCAGAAGCTGGAGCGACTGGCCAACAGTCAGGGACTCAACGAGCTGACCCTGATAAGCACGAGTAGGGCAGTTCTGGCTCGGATTGGGGCAGCGGTAAGACCGGGGCAGAAGTTAACCAAGGCCATCTACGGGATCATTCTTATCAACCTGATGGATCCCGCCACTGCTGCCAGGGCAAAGGCCCTTTGTGCCATGAGGCTGAGCGGAACCGGAATGACCATGGTGGGTCTATTCAATCAGGCCTCTAAGAACCTTGGAGCTCCACCTGCAGATCTGCTGGAAGATCTCTGCATGAAGTCCATCATCGACTCTGCCAGGAGGATTGTCAAGCTGATGAGGATCGTTGCAGACGTCGAGGACATGACCGCAAAGTATGCCATCATGATG
CCGACGCCCGGTGGCCTGGGGAAGCCATCCGTGCGTGCAGACCCGCCGTCGGCCGATTTCTGAGCCGGGGCGGGATATCGACGAAACCAAACCACATGGCGCACCCTTAGAACGATGACAGATACCAACTCGAAATTTCACGAAGAGGCCCACCCCGAGGCCATCCAGATCACGAATCAGGAGCGTGATTACGGGCAGTGGGGGCAGTGTGTAGTTGACCCAGCGAAGTCGACCGGCGAGCGATGCACGCAGCCGGCGAAGGGCTCGCATGGGAAGTGCCACACTCACGGCGGCTCGACGACGACCGCCGACGAGAACCCGAAGCAGGGGCGCGGCGACCAGGACGGCAACGACAACGCCGTCGAACACGGCGCCTACCGGGAGAACTTCATCGATCACCTCACCGAGAGCGAGCAGGAGATGATCGAGAGCGTCTACGGCGACCTCGAGACGGCGGAGGACGCCCAGGACGTTGCCCGGTTCGTCGCCTCGATCCTGCTGGCGCAGTTCAAGCGGTCGGACTTCGATGAGCGGTTCGCCCGCCGGTTCGAGTCGATCTGCGACAAGGCGGGGATCTTCCCGGCCGAGGAACTCGAGATGACGGCCGACGTCAACCAGACCACGCAGATGGAGCTGGGGGACGACGAGAAGGACATCGCCCGCAAGCTCCTCCGTGAACGCCACGAGCAGGCCGCGGGTGAGTCGCGAGATGAGTAGCGAGCAGTTCGTCCCCGAGGAGCAACTCTCGACGTCGGAGGCGCTGGACCACCAGGCCGATCGGCTCGTCGAGGCGACGCGCGACCTCGAGACGAAGCGCGAACTCCTCAACCCGTTCGAGACGGGCGACTGGCTCACCTTCGCCAACGAGCTGACGATGAACTACATGGCGGAGGAGATGGAGGACGATCCGTACTACCTCCTCGACGAGCACCACGGCCTCTGGCTCGACAAGTTCGACTCCGGGGACCGCATCCTGCTGTGCCACCGGGACGGCCTGAAG
CCCCCCACCTCCCCAACACCTCCCCCATCCTCCCCACCTCCTCCCCCTCCTCTCTTCCGCCCGCGATCCCGCCAATACCCATAATGCACCTGGGCACTCTCTTTTTTCCTTTCCTTATCCAAGATGTCCGCCCATTGCCAGGTACAGCCTTCCCACCGTGTGAACAATGTCCATCCTCTTCTCCGAGACTTCCCTGACCAGATTGTCGTAATCCAATTGACACATTCTCGTCAATGCCCTCCTCATATTCTCCATCGGCCAACTGTCGTCTCTACTCATGGTCATAAACAATCCCAATCCACTCTTGGCATCCCGCAACCTTTCCAATAGCCTCCCGAATTCGTCTACCGCCGCCTTATCGTCGTCCGTGCTGCAATGTGGTCTTACCGCATTTTTAAGCAATGCGCACGCCACTCTCAATTCCTGACAGGTAATCTCCTCCACCGGTTTCCTATCGTGTAATAGACTGACCACGGCGGCCATGTCTCTCAGTTCCTTGCTCATCTCACCACCGCCAACCAATTCAGCAGTGACAGTTACTTCGTGTTGTTGTTGAGCCATTATATTTTGTTAAATAAAGTGTGTGTGTTTTTTTAACCTGTTGCTGCTTCTTCTCTCTAATCTTTATAAAAATGAAAATGAAACACATGTGTGTTATATATTTATTTTATTTTTTTTTTCATTCTCTCGTCAAATTCCCCGTCAAAACACATTGTCCATCGACCAAATCGTATCCACAGAGCTCCAATTCCTTCCTCTCCAATTCGTTCACCCGCTCGTCTCTCTTCCGCCGCCTCTCGCCAATGCGTCCACCAACCTTCATTGCCGCCGCCAGTTCTCTGGCACTAGGTAGCGTGACCTGTCCCATGTAATCGTCCGTGTCCTTGTCGAATCTCTTGACGTATTTCTTCTCGTAATACAGATCCTCCACCGATTCCTCTGCCATCGTTACTCGCTCGCAAAACTTTCTCATGGTATCCATGGTCTTATCGTCATTATT
CAGAGAGGGAGTGGCCAACTCCATCACTAGGGGTAGCGCGAAGCGCCTCCCACGCTGCCGCGTCAGCGCTGACGTAAATTACGTCATAGGGGAGTGGTCCTGTATTAGCTGTCACGTGAGTGCTTTTGCGGCATTTTGCGACACCACGTGGCCATTTGAGGTATATATGGCCGAGTGAGCGAGCAGGATCTCCATTTTGACCGCGAAATTTGAACGAGCAGCAGCCATGCCGGGCTTCTACGAGATCGTGATCAAGGTGCCGAGCGACCTGGACGAGCACCTGCCGGGCATTTCTGACTCGTTTGTGAACTGGGTGGCCGAGAAGGAATGGGAGCTGCCCCCGGATTCTGACATGGATCGGAATCTGATCGAGCAGGCACCCCTGACCGTGGCCGAGAAGCTGCAGCGCGACTTCCTGGTCCAATGGCGCCGCGTGAGTAAGGCCCCGGAGGCCCTCTTCTTTGTTCAGTTCGAGAAGGGCGAGAGCTACTTTCACCTGCACGTTCTGGTCGAGACCACGGGGGTCAAGTCCATGGTGCTAGGCCGCTTCCTGAGTCAGATTCGGGAAAAGCTTGGTCCAGACCATCTACCCGCGGGGTCGAGCCCCACCTTGCCCAACTGGTTCGCGGTGACCAAAGACGCGGTAATGGCGCCGGCGGGGGGGAACAAGGTGGTGGACGAGTGCTACATCCCCAACTACCTCCTGCCCAAGACTCAGCCCGAGCTGCAGTGGGCGTGGACTAACATGGAGGAGTATATAAGCGCGTGCTTGAACCTGGCCGAGCGCAAACGGCTCGTGGCGCAGCACCTGACCCACGTCAGCCAGACGCAGGAGCAGAACAAGGAGAATCTGAACCCCAATTCTGACGCGCCCGTGATCAGGTCAAAAACCTCCGCGCGCTATATGGAGCTGGTCGGGTGGCTGGTGGACCGGGGCATCACCTCCGAGAAGCAGTGGATCCAGGAGGACCAGGCCTCGTACATCTCCTTCAACGCCGCC
CGGATTGGATGTCGACAAATATTGAATTGGCAACGTAGGGAACCTTCCCCTCAGCGAAGGCCGAAAAGAGGCTAGCCATGCCCTTAGTAGGACTAGCAAAAGGAGGGGACTAGCGGTAGCAGTGAGTTCATTGGATGGCCGAACCCCTGAGTACAGGGGAGTCGTCAATGGTTCGACACTCCATTAGTCGAGGAGTCTCGAGATGCCATGTGGACGAGGGCATGCCCACGGCACATCTTAACCCACGCGGGGGTTGCATGGGTGAAAGCGCTATTCGTGGCGTTATGGACACAGCCTGATAGGGTGTAGCAGAGACCTGCTATTCCGCTAGTAAAAACTCTGCTGTACATGGCACATGGAGTTGTTTTCAAATGAACTTTTATACAAAACATATAAACAAAAACCAGCAGGCGTCGTGGAACCTGTTTACGACGTCAACGGGCGTCCACTGTTTGGAGAGAGCAGTGACTTGCACCCGCAGTCCACACTAAAACTACCACACCAACGAGGCAGCGCCAACATCCTGACCAATGCTAGGTCCCTACCGCGGAAAGGTGACTGCCGGAGAGGTAATGTGAATGGAGCGGTGAGTGGCATCTATATCAAACCAGGACCGATCTACTACCAGGACTATGTGGGGCCCGTCTATCATAGAGCCCCACTGGAACTATGTAGGGAGGCAAGTATGTGTGAAACAACTAGGAGAGTTGGCAGAGTGACTGGTAGTGATGGGAAATTATACCATATCTACATCTGCATAGATGGGTGTATCCTCCTGATGAGGGCAACTAGAACCAACCCAGAAATCCTAAAATGGGTATACAACAGATTAAATTGTCCTTTATGGGTCACCAGCTGCTCCGATGAAGGGAGTAAGGGTGCTACAAGTAAGAAGCAGCCTAAGCCAGATAGGATAGAAAAAGGCAAGATGAAAATAGCCCCAAAAGAGACAGAAAAAGATAGCAAAACCAGACCCCCTGACGCGACTATAGTAGTAGAA
GCAACAGTCCTAACATTCACCTCTCGTGTGTTTGTGTCTGTTCGCCATCCCGTCTCCGCTCGTCACTTATCCTTCACTTTCCAGAGGGTCCCCCCGCAGACCCCGGTGACCCTCAGGTCGGCCGACTGCGGCAGCTGGCGCCCGAACAGGGACCCTCGGATAAGTGACCCTTGTCTCTATTTCTACTATTTTGTGTTCGTCTTGTTTTGTCTCTATCTTATCTGGCTATTATCACAAGAGCGGAACGGACTCACCACAGGGAACTGCAGTCTCGCCTACAGAGAAGAGGTAGGTTACGGTGAGCCATTGGAAATGGGGGTCTCGGGATCAAAAGGGCAGAAACTCTTTGTTTCTGTTCTACAAAGACTCCTCTCAGAGAGGGGTCTTCATGTGAAAGAGAGCAGTGCAATAGAGTTTTATCAGTTCCTAATAAAGGTCTCTCCTTGGTTTCCCGAAGAAGGAGGATTAAATTTACAAGATTGGAAAAGGGTGGGAAGAGAGATGAAGAGGTACGCAGCAGAACATGGGACGGATAGTATACCAAAGCAGGCTTACCCCATTTGGCTTCAGTTGAGAGAGATACTGACAGAGCAATCAGACTTGGTTTTGTTATCTGCAGAAGCCAAGTCCGTGACTGAAGAGGAATTAGAGGAAGGTTTAACCGGACTACTATCGACAAGTTCACAGGAAAAAACTTATGGGACTAGGGGAACAGCATATGCAGAAATAGATACAGAGGTAGACAAGCTGTCTGAACATATTTATGATGAACCATATGAAGAAAAGGAGAAGGCAGATAAAAATGAGGAAAAGGACCATGTTAGAAAAATAAAGAAGGTAGTACAAAGAAAAGAAAATAGTGAGGGTAAGAGAAAAGAGAAGGATTCAAAGGCCTTTTTAGCCACAGATTGGAACGATGATGACCTGTCCCCTGAGGATTGGGACGATTTAGAGGAACAAGCGGCACATTATCATGATGATGATGAGCTAATCCTTCCAG
GTGATTGGTTGGATGGCTTCCAAGCCATTCTACCCAATAGAGTTCAACCCAAGGGTTGAGCTTCAAGTGCTCCGATCGGCCCACCTCAGGGTGGGTGGTCGTGAGCAAATGTTTGAAACCATCAATGATCTTAACGATCATGTTAGGGGTGTGGTGGCCGGACTGTGGTGTAAGCATTTGCACCGTAGTTTGGCTACCGCCCCCACATTCACAGAGGAGGGCTTACTGGACTCTTTCCTCTCAAAGCCACCTGTTGATATCAATCCTGACACAACGTTCCGTGAGCTGTTTGGTGTTGACCCCCACGAACAATTCCCGTTGTCCATTCACGATTTGGCAAAGTTACAGGGTGAGCTTGTGGATGCGGCACGTAACCCAGGCCATGTGTTGCGTCGTCATTACTCCACCGATTCGCTCACCGCCCTAATTAATAAAATCACAAAATATGTCCCTGTGCATGCCACACTTCAAGAAATGCAAGCACGCAGAGCTTTCGAGCGAGAGCGTGCGGAGCTGTTTAAGGAGCTGCCACATGCTGACTTGGACGTGAGCCGTCAACAGAAGTCGTACTTTTATGCCATGTGGCGTCAGGTGGTTAAGAAAGGCAAGGAGTTTTTCATACCTTTAGTCAAGTGTACATCTTGGCGGAAGAAGTTCACAGAGCCTGCAGAGATTGTTAGACAGGTTTTGGTCCACTTCTGTGAAGGGATGAGGTCACAGTTTTCCACCAATGTAAACTACATCAACTTGTCCCTTATCGCCAAACTCCGACCAACAGTCCTTACAATGATTCTCCAGCAACACAAGAATACCTACAGAGGGTGGTTGGCAACAGTCACTGCTCTGGTTGAAGTGTACTCCAATCTGTTCCAAGACATGCGTGACACCGCGGTTTCGGCAGTGTCAGCCATTACGCTGGTGTTTGAAACCATCAAGGACTTTATAGTCAATGTGATAGACCTAGTCAAGAGCACGTTTCAGTCGCAGGGACCAACACCTT
ATAATTTGATCAGTTGAGATCAGTTTGCTGCCACAAACGCATATGGAGCGGTTCCTAAGCCTCTTCTCCCTGAGAGGATATAGACGTCGAGCGCTCGCAGCGCTCTCTGTCCACCAGGGTCTCTTTTCTTGTTCACACATACACCGTGACTGTCAATTTTCAGGTCGGTGCTTTCTGACTCATCCTCTCGAAGCTTTCCCAAACGGGAAGGTCCCCTCGGAAGGTGAGATTAAACGGATGCACTCACTCCTGGATCGGATTTCTCAGCCGCACCATTTATTCACTGTGTTTAGTCGATGCACTGACGTGCTTCCTTCCGATGAACTTGCTTCTCTCAAACTCTCTCCTTTGCAGTCTATACAAGAGTTCAAATCAACTCTATATCCTGCTGCCCGAGTTGAAGAAATCGCTCGTCCGAATGACGGACGTCCGCCAGTCTATCTTGATGACGCTGTTACCGCGTTCAACCTTTTCTTTCCACCATTACCTTCAGGGGATGAGGAGTTTCGATGTGCTCCCGAGATTACTCCGGGAGGCGTCCCCATCGTTTTTGTAGATGGTGACTATGCTTCCTCCTCCCCCCTCCATCCCTTCAGCCCCGAAGGACGGGGGGTCGCTCAGGACATCATCGACGCTATACGTCATCGTGATGCGGAATGGGCGCCACCCCCCGTTGGAAAGCGGGCTCCCCTCCCTTTGTGCGCCTGGGTCCCAGCCGCATGGCGTGACCTGATCACTGCCGGGGATTCGAACCACTTCTATCGCCAGATCGAGCTCGCCTATAGACACCTCGTCAAGATGCGTTCAGACCTCAAGTACTCCCGACGTATTATTCTCCAAGTTTTCGGGGTAAGGGGAACTCTGGACGCTCTGCACAGCGCACTTGACTTGAGGGAGAATGGCGTAACGCTTTATGCTGCTCTGGTCTGTGCCACCTCTATCTCACATCCAGATCACCTCCTATTTCCTTCCATACTTGCCAGGACGTTGGCCTATCGCC
NGTGAAATAATTGTAAGAAAGCTCTAGTCTTCCCCTCTTATTTCCCTTTATGCTCTTTTCTTTGATTTCTCTATTTTTCCAGAAGTCGCTTGCATTTGCATCATTTACACATTTATTGTGTTTCTAGTGAGATCGTTTACGTTCATATCTATAGAGAACGCTTGTAAACGCAATCTATAGTTTATGCACGGAATTGAGCAGCCTCAACTACCGCTAGATTACGTTCACCGTTGCGCATCAACCTCCTTCTTGCTCGCATCACTAGATGGCCTCCTTTCTGAAGCCCGTGAACTCTCAGGGCCTCTGGCTCTCATTACTTCTAGCTATTACTTACTTGTTTCTATTGCCCTCTGCTGGGCAATCCCTGGATCCTTCTGGTATAGGCCTGGCTGCTGGTTGCAGCCAGTCTCAGGGCGGAATCTCATCTTTTGCGGCCCTACCGAGGCCTTGCAACGATTCCGTCTGTACGCTGCCAGACTTGGGTTGGTCCTGTCAGAGAACTGCCCAAGACACGGCCAATCAGCAGCAATCACCCTTCAATCATACTGGGCACTTCCTAACAACATCTGGATGGACATGGCCCAATTGGACTTGCTCACCTTCTCAATGCCAATTGCTAATACATTTGCCTACTTGGCAGATTGTGAAGCAAGATTTCCTCCTATTGTTGAAGGAGTGGGATCTGCTTACTATGTGCCAACGCTGCTCGGACTTACTCACCAAGACCCCAGGCTTTATCTTGCGCTTCGCAGGAGAAACCTTGATCTTAGTGGCGAACCTCATAGAGTTCGTCCTGGTGTCCTGGAGTCTATGGCTTTGCTCTGTTCTAGTGTACGTAGCACAAGCCGTTCCAGGCAAATTCCTCCTTTATATGGCAGCGTTTTGCACCACGTTTTGGGCCTGGCCGAGAGAGACTGCATCCTCTTTGATACGGATAGTAACTACTCCTCTTACACTCATCGGGTTCTTGAACAAGACCGGAATCGGGCTGATCAGTCAT
GCTATTCGCTGGTCAGTTATGGCACGCGCCGCGTTCCTATTCAAGACCGTTGGATTTGGTGGGCTGCAAAATGTACCTATTAACGATGAGCTTGCTTCACATCTGTTACGAGCTGGAAATTCTCCATGGCAGCTGACGCAATTCCTTGACTGGATTAGTCTCGGGAGAGGATTGGCTACCTCTGCATTAGTGCCTACGGCGGGATCGCGTTACTATCAAATGAGTTGCCTACTGAGTGGTACGCTGCAAATTCCTTTTCGACCAAATCATAGATGGGGAGACGTACGATTTCTACGTCTGGTATGGTCTGCTCCTACCCTCGACGGTTTAGTTATTGCACCACCGCCCATTCTTGCGCAACCTGCGATACAGGCGCAAGCGGATAGAGCTTACGACTGTGATGACTATCCTTTCCTTGCACGTGATCCCCGCTTCAAACATAGAGTATATCAGCAACTTAGTGCGATTACCCTGCTTAATCTGACTGGCTTCGGTCCGATATCATACGTGCGGGTTGATGAGGACATGTGGAGTGGTGACGTGAGCCAGTTACTCATGAATTATTTTGGTCACACTTTCGCCGAAATCGCGTACACATTATGTCAAGCTTCGGCTAACCGACCATGGGAACATGATGGAACATATGCGCGTATGACTCAAATAGTGTTGTCGTTGTTCTGGTTATCGTATGTCGGAGTAATTCATCAACACAACACGTATCGTACGTTCTATTTCCAATGTAATAGACGTGGTGATGCCGCGGAGGTGTGGATACTGTCGTGCTCATTGACTCACTCGGCACAGATAAGGGCTGGAAATCGTAGCCTTTTCGTCATGCCCACTAGCCCTGATTGGAACATGGATGTGAATTTGATTCTCAGTTCAACACTTACTGGATGCCTGTGTTCTGGGTCCCAGTTGCCTTTGATTGATAACAACTCTGTCCCAAACGTTTCTAGGAACATTCATGGATGGACGGGCCGAGGTGGTAATCAATTGC
TAGTAGTAGACTCCGCAAGAAGAAGCAAACACAGACAAATATGGGAAAATCGAGTCCAGTTTGTCTGTATCTGATTCTTCAGGGTCTATTACTATTTGATACAGTAAATGCCAAAAACCTGAATGAACTTAAAATGGAGTGTCCGCACACTATTGGGCTAGGTCAAGGCCTTGTTGTAGGTTCAGTAGAACTACCACCTGTCCCAATACAGCAAATTGAATCCTTAAAATTAGAGAGTTCTTGTAATTTTGATTTGCACACCAGTACAGCAGGGCAACAGTCATTTACAAAATGGACATGGGAGACAAAAGGTGATCTTGCAGAAAATACACAAGCATCATCAACAAGTTTTCAGACAAAAAGTAGTGAGGTCAATTTAAGAGGTCTGTGCTTGATCCCTACCCTAGTGGTTGAAACAGCAGCAAGGATGCGGAAGACAATAGCATGTTATGACTTGTCATGTAATCAAACAGTATGTCAGCCTACTGTTTATTTAATGGGACCTATTCAAACATGCTTAACAACCAAAAGTTGTCTTCTGGGTTTAGGAGATCAACGAATCCAGGTAAATTATGAGAGAACATACTGTGTTTCAGGGCAGCTTGTTGAAGGTGTCTGCTTCAACCCAATACACACAATGGCCCTCTCTCAGCCAAGCCATACTTATGATATAGTGACCATAATGGTTCGCTGTTTTTTGGTCATAAAAAAGGTGACATCTGGCGACAGTATGAAGATTGAAAAAAACTTTGAAACTCTTGTTCAGAAGACTGGGTGTACGGCCAATGGTTTTCAAGGATATTACATCTGTCTTATTGGGAGTAGCTCAGAGCCATTGTATGTTCCCACGCTGGATGATTATCGGTCAGCTGAGGTTCTGTCACGAATGGCTTTTGCACCACATGGCGAAGATCATGACATAGAAAAAAATGCAGTGAGTGCCTTACGCATTGCTGGGAAGGTTACAGGTAAAGCACCATCCACTGAATCATCAGATACA
TAATATTACCGGATGGCCGCGCTCCCCGATAAAGTAGTGGGCCCTACGCAGTAATTTGTGTCGACCAATGAAAATGCAGCCTCAAAGCTTAAATAATGTATTTACTTTGTTATAAACTTGGCTTCTAAGTTTTGAAAAAACCATCAATATGTGGGATCCTTTATTAAATGAATTTCCAGATTCAGTTCATGGTCTCCGTTGTATGCTTGCAATAAAATATTTGCAGCTAGTTGAAGAAACCTATGAACCCAATACTCTGGGTCATGATCTAATTAGGGATCTCATTTCCGTCATTCGTGCTCGTGACTATGCCGAAGCGAACAGGCGATATACTAATTTCAACGCCCGTTTCGAAGGTTCGTCGAAAACTGAACTTCGACAGCCCGTATACCAGCCGTGCTGCTGCCCCCACTGTCCAAGGCATCAAGCGTCGATCATGGACTTACAGGCCCATGTATCGAAAGCCGCGGATGTACAGAATGTACAGAAGCCCTGATGTCCCCTTTGGTTGTGAAGGTCCTTGTAAAGTCCAGTCGTATGAGCAGCGTGACGACGTCAAGCATACCGGTGTTGTTCGTTGTGTTAGTGATGTAACTAGGGGTTCTGGTATTACACATAGAGTAGGTAAACGGTTTTGTATTAAGTCAATCTATATTTTAGGGAAGATTTGGATGGATGAAAATATAAAAAAACAAAATCATACTAACCAGGTCATATTCTTTTTAGTACGAGACCGAAGGCCGTATGGAACTAGTCCTATGGATTTTGGTCAAGTTTTTAACATGTTTGATAATGAACCTAGTACGGCTACTGTGAAGAACGATTTAAGGGATAGGTACCAAGTAATGAGGAAGTTCCATGCCACGGTGGTAGGTGGTCCGTCAGGGATGAAGGAGCAGTGTCTGTTGAAGAGGTTTTTTAAAGTTAATACCCATGTAGTTTATAATCATCAAGAGCAGGCGAAGTATGAAAACCATACTGAGAATGCGTTGTTGTTGTA
TTGAAAGGGGGCCCGGGGGATCTCCCCCGCGGTAACTGGTCACAGTTGCCGCGGACGGAGATCATCCCCCGGTTACCCCCTTTCGACGCGGGTACTGCGATAGTGCCACCCCAGTCCTTCCTACTCCCGACTCCCGACCCCAACCCAGGTTCCTTGGAACAGGAACACCAATTTATTCATCCCTTGGATGCTGACTAATCAGAGGAACGTCAGCATTTTCCGGCCCAGGCTAAGAGAAGTAGATAAGTTAGAATCTAAATTATTTATCATCCCCTTGACGAATTCGCGTTGGAAAAGCACCTCTCACTTGCCGCTCTTCACACCCATCATTCTAATTCGGCCCCTGTGTTGAGCCCCTTGTTGAAGTGTTTCCCTCCATCGCGACGTGGTTGGAGATCTAAGTTAACCGACTCCGACGAAACTACCATCATGCCTCCCCGATTATGTGATGCTTTCTGCCCTGCTGGGTGGAGCATCCTCGGGTTGAGAAATCTTTCTTCCTTTTACCTTGGACTCCGGTCCCCCGGTCTAAGCCGCTTGGAATAAGACAGGGTTATCTTCACTCCTCTTCTTTTCTACTTCACAGTGTTCTATGCTGTGAAAGGGTATGTGTCGCCCCTTCCTTCTTCGGAGAACACGCGTGGCGGTTTTTTCCGTCTCTCGACAAGCGCGTGTGCGACATGCAGAGTCTCGCGAAGAAAGCAGTTCTCGGTCTAGCTTTAGTGCCCACAAGAAAACAGCTGTAGCGACCACACAAAGGCAGCGGAACCCCCCTCCTGGTAACAGGAGCCTCTGCGGCCAAAAGCCACGTGGATAAGATCCACCTTTGTGTGCGGTGCAACCCCAGCACCCTGTTTTCTTGGTGACACTCTAGTGAACCCCTGAATGGCGATCTTAAGCGCCTCTGTAGGGAAGCCAGGAATGTCCAGGAGGTACCCCTTCCGCTCGGAAGGGATCTGACCTGGAGACACATCACATGTGCTTTACACCTGTGCTTGTG
CATCTCCCGTTTCAGCTCTCTTCTGTGTGCCTCTCATCAGCCTCTTGCAAATCGGTGGTATCTTCTCCCCTGCGTGCCATTGCTTGACCTCGCTCTCAGTTTTAAAACAAAGTTTCGCCGCTTCTTCAACGCTTAAACCGCATTCAAATTCACGAAAAACAAAATTCTTTGTCATTTCGCTTCGATTCATTGATAAAACTCCCAAAAGCGGAAGTTTTATAAGCATTATTTATAGCAACTTTTACCATAAGCCGACATACTGCGAAGTAAGAAACAGCCTCGTTAAACTGGCTGATTGACACCGCTAGATCACCGCAAAGCATTGATATTGTTCTTAATCCTAGCCCGTTTTGCTTTTTTGCTATGCTTTCCCAAATCGCTTTTGTGCGTGGGTTTTCGTTGCGGTCTGCGTGACATCCTAACAGTGCGATTTCAGGGTCAATTCCTGCTGATTCAGCTAAAAAAATTGCTTCTTCATCAGATATATAACCCCTAACTCCAGTTCTCATTTTGCTTATTTTCTGTGGGCGACAAGTTCTAGTCGTGTGCAATTTGCTTGTCTTGGACCGAGTTTTTGCCTTTTGTAGGGTCCTAACAGTTTTTTGCATACATATTTATCCCTCCTTTTCTTTTCTATCATAGCTTGCCAATCCCCAATTTGCGCTATTACAATCCCCAAAAATTGGGACTAGAATCCCCATAAATCGTAATTTGGCCACCTTGGGCGCTAGACCTTAACTCTTCCCCTTGGTGGTCTCCCCAACCAGTTAAGGCGGGTTATATGGCAAATTCAGCAAGAAACAAACCCCTATCACAATCTGTTAACCCATTTGTGACCATCCAGTTAACTTCTGGCGCTCTTCCTCGCTTTCTTGCTTACGGCGGCTTTAATTCGGATGGTTCTCAGCGCTTCTCAGTGACTTCTGTTTCTACTGATGCCCACAAAATGCCGCTTCCTACTGCAAACGCCATCTTACCCAAGATTAAGCGTAATTGGCCT
TGACAGTGACTCTGACCCTGGGCCTTCTAACCTCGGGGCCGCCCAGGGCGAGTCATCAGCTTAAAAGGTCACGCTGTCTCACACAAACAATCCCGGGAACAGGCTCTGACGTTTCCCCCTGCAGACCATTTGAGGAACCAGGAACTACTCTCCAGAAAAATAACCTCGCCCTTACCCACTTCCCCTTGCCTTGAAAAACAAGGCTCTGACGACTACCCCCCTCACCCATAAAATTTGCCTACTCAATAAAAACCCAGGCCTATAAAAGCGCAAGGACGGTTCAGGAGGGGGTCATCTCTTTCCACCTGCCCGCTGTGCCTACCTTGGAGATCCATTCCGCCCGGGCGGCTCGGTCGAGACGTCTCGTTGAGCTCTGTCTCCCGTTCCAGGCACCTCCTGAACCGCGCCTTTCAGGGTAAGTCTCCCCCCAGGTTGAGCTAGGCTACGACTCCCGTAGTCGCTCCCGCAGGGTCGGTCGAGGCTCCCTGACCCTCCGGCCGCGCACGGTTAGGCTCTGGTTTGCAACCCAACTTCCGCGTTCTTGTCTTATTCTCCGCCGAAATCGAAAGCACAGTGCCCCTCCCTGCACCACTGGCCCGGGGCCAGCATCCTGCCAGGGACGCGCGCCTGCTAAACCCGAGGGTGTTTTGGGCCTCTCCGGGAGGGGTACCCAGCCACTTCGGGTCCTTGTTCTCTCCGGGAGAGACAAACAAGTGGGGGCTCGTCCGGGATACCTACCCCTGCCCTCTCGCATTATGGGACAAACCTACGGCCTCTCGTCCAGCCCAATCCCCAAGGCCCCCAGGGGGTTATCAACCCACCATTGGTTAAACTTCCTCCAAGCCGCCTACCGGCTACAACCTGGGCCCTCCGACTTTGATTTTCAGCAACTACGGCGTTTCCTGAAGCTGGCTCTTAAAACACCTATTTGGTTAAATCCAATCGATTACTCCCTCCTAGCCAGCCTCATCCCCAAGGGTTACCCCGGGCGGACAATCGA
CGCCCCACCCCTAGTGATCGCGCGCGCTCTCTCTTGGGGCCTGACGGCCGAAGGCCGTCAGCTGCCGAGCTTCGCTCGGCAGGCCCCAAGAGAGAGCGCGCGCGATCACTAGGGGTGGGGCGAGTGCCCTGCTCAACGGGTTTTTTGGTGGGCGGAGCAATGACGTCAGCGGACATGTCTGGACATGTCTTTGAGCAAGTCCATATAAGGAGTTCCGCCGGATATGCAAATGAGCAATCGCGCAAAGCATTTTGGGTAGTCACCATGAATAAAAAGGACAGCAAGAAAGATGACGCCCCATAATTTTAATAGGAATTTTAACCATGGCGTTTTACGAGGTTGTGTTTCGTTTGCCAAGAGACAATAACAACTTGTTGGATGAAGATAGATATCAGCCAGAGTTGAAAGAAGAAGATGACTGGCCTGAGGAATATTTAACCAGTGAAGATGCCAGCTTTATCGGACTAGCGTATGCTGTGCTAAGTGAAATTCGGAGATTCTTTGGAAAGGAACTACAATGGTTTGCCCAGGTTGAATGGTGTCCTACTGCTGGTTACCACATGCATGTTTTGTTGAACCATCCTAAGCTGAGTAACCAGACTTATGGAAGAAAGGTCAATGAACTGGCTTGCCGTATAGTCGATACCTTTGGCCTAATTAATCCAGAAGAAGTCATCAGTACCCATTATGTTAAAAGCAACTATGGACATAAAAAGGTGAGAGTCATTCACCTAGAGTCTTATTTGAAGAACTACTTTTTCAGAAAGACTTTAGCTCCTCCCAATTATACCGAGGAAGGAGACTATAAAAGAGAGGAAGAAGTCGTGCTGTGGGCATTTACGAATATCGTCGCTTGGAAGCCATTCGTGCGGAATCTCATCAAGAGATCGGAGCTAGCGACTGTTCCTAAGCAACCAGAGAATCCGGCGGGAGACGGACCGGCACCTCGAGTGACTGCAGGAACCCGCCATTTTATGGAAACCATCGACTGGTTGGTGAA
AGAATTTCTGCCGATATGGATTGGTCATTTTTTGCAATCAAGATAGACGATAGAGTACAACAAGACCCACGCCCGAATGAAATATTAGCATTGCGAACACAAACGATTGATAGACTATCATCCAACTCTTACACATACGATTACGATGCTACCCTTCGCTCTCACTCATTACAGTTCAAGGCGCCATGGAATTATGTTCAGTACACTGCGTCAGATTACAGCCACAAGTTATTTCAACTACCAACAAAATATGCGGATAGACGAATTCCTACTGATGAGCTACAAACGAACATTAAGGATTTCAGAAACACTATACAATTGCTTGCGGTTATGTCCAATGATCCAGATGTGAAATACAATTTGATGATGGGCTTGTACGCACGTGCAGAACGCGATTCATGGCAAATAGCGAAATTGTTAAATGAGTCACCTCAACTTTTGAATTATGTGCAGCCAAACGAAACGTTTGTTAAAATAATGCGCATTTTGAATATACAAAGCATTGAACTGCCAATATTAAACACAAATATTTTTGATACCTCAGCTGCAGTTATTAAAATGCGCATATGGAATGTTGAGTCTCCAAAAACATTAAGACATCTTATGTACTCACTCAATAATAAAGGTTTTGCCACGACACACATGTCATGGCATTATAATATTGTGCACACATTTCATTATACCTCAGGAGATATTATGATGCAACACGTCGCTTCGAAAATCTACGAAGATTGGAAACAGAAGATTGAATTGAACAACTCAGGGTTTAAAATTATTGATCGCGTTTGTCAGAGATTGATCCCTTTATGTCAACACGAACAAGTACGGCGTATTACTGCGGTTGGGTCTTTATATCCGATTGAATATGAGCAGGGTGGACTAGATATGTCTCAGAAGGTAATGTCCGTGATTGATTTAGCTGACTATTATTTTAGACATGAAAATGCTAGATTGAAACAAGCATATGATGCTGCGTATAACCAACATGCAACCTTGTTCT
ATGTATACCCGTTACAGTTACAATCCGTCGTTGGGACGTACCTACGTCTACGACAACAAGTACTACAAAAATCTTGGATCAGTCATCAAAAACGCCAACCGCAAAAAGCACTATATCGAACATGAACTCGAGGAGAAAACACTCGACCCTTTAGACAGATATCTGGTGGCCGAAGACCCCTTCCTGGGACCGGGCAAAAACCAAAAACTAACTTTGTTTAAGGAAATCAGAAATGTTAAGCCCGACACCATGAAGCTTGTCGTAAACTGGAGCGGTAAAGAGTTTCTCAGAGAAACTTGGACCCGTTTCATGGAAGACAGCTTCCCCATTGTTAACGACCAAGAAGTCATGGACGTTTTCCTTGTAATCAACATGCGTCCCACTAGACCCAACCGTTGTTTCAAGTTCCTGGCTCAACATGCTCTGCGTTGCGATCCCGACTATGTGCCCCACGAAGTCATCCGCATCGTTGAACCGTCCTACGTGGGCAGCAACAACGAATACCGCGTCAGCTTAGCCAAGCGTGGCGGTGGCTGCCCCGTGATGAATCTGCACTCTGAATACACCAACTCTTTCGAAGAGTTCATCAACCGTGTCATATGGGAGAACTTCTACAAGCCAATCGTGTACGTAGGCACAGATTCGGCTGAGGAAGAGGAAATTCTTCTCGAGGTTTCTCTTGTGTTCAAAATCAAAGAGTTTGCGCCTGATGCGCCTCTGTACAACGGACCCGCCTATTAAATAATTAAAACACAAAAATGATACGTAAGTATTTTATTGACATTACCGTTAGATAGATGTGGCTTTATTGATTGCAGTTGCTAGTTCGTACAATAGTTTTTGTATAGTGTCTCTATCGTTGGTGGTGTGCTGCGACTTGTTTAATGTGTCCGTTATAGTTTTAGATAGGGCTTGTATATTAGCAGGTATTTCCATTGGAAAACCTGCAATTTTTTTTTGGTAAACATTAAATTGATTTTTGTAATCAGCAATATCTTCA
GTTATTTGAACCCATGCCTTGCCAGGATACTGTCTCCCTTTCTATACAGCACACGTCGGTTTACGTGCAACATTCGTGTTGTGTGTCGACAACTACATCTGCCTCCACTTCCGCTACTGCGCTCGGTCTCGGTTGTCTCGCTTGCGGTATCGTCGGTGTCCTCGTTGTCGCTGGTGGTCTGTGTTGCCTCATCAATGGTAGGTGCCCCTCTTGCCGAAGGTTGGCTTTGCGGTCCCGTTCCTGGAAACCCCCTCCAACATCACTGTGCACTAACCAACCTCTCGCTTTCAATCTTCGTGACCTTACTCGGTCTAATATTCGCTGCACTTCTGATCCTCGTTCTGTGGAGCTGCTGTCAGACGTTCATTCTGTGGTTTCGCATCGAGAGTGCCCTCCGGCATACGATTCGCTTGATTTTGAACCAACAGAATACACGCCTGAGGCGTTTCAGTAGCGCGCCTGAGTACACCAGACCTGGTTCACGTCTGCCCACCGCTAGTACTAATCCCTTCGTCTAACATGAACGCCGACCGCACCTTATCCGATGAACAGTACGATTGGATCGTGGCGTACGAACGACACATCACTCCGCATGCCGTGCTCTCCGTGCGTACTCCGGCCTACGGCCGAATGCCACCCCTTCAAATTCCCACCTTCACCGGCCCTACGCCAAAGTACTTTGTGTACGACGGCAACGTTGAGGAAGTGTCTGGCCAATTGATTAAAGACCCCTCTGACGACACCCTCCCCCATCACTACGCCGCTACCTGGACCTGTTCTCTTTTCACTTCTCGCCCGCCATCCGACCCAGCCTGGCCTCGTGACGCTGTCATGCAATACGACTCAAACTGGAGCCCTTATCACCGCGTGCCAATGAGGTACTTCCCAAGCTTCATGACGCTGGACAGTGACCTCCTCGGCCCAAACGATGGTTTCTGGCCTCTGCTTCACCGCTGTGCTGGCTTCAGGCTCCGATCACCGTGGCGGTTTCCCCTCGACG
AGATTTTCTTGCACGTGCATGCGTTTGCTTCGGACAGCATTAGCAGCGGTTGGTTTGAAAGAGATATTCTTTTGTTTCTACCAGTCGTGAACGTGTTGAGAAAAAGACAGCTTAGGAGAACAAGAGCTGGGGATGGTCAAGAAGGCCATCCTGAAAGGTAAGGGGGGCGGTCCCCCTCGACGAGTGTCGAAAGAGACCGCAACGAAGACGCGTCAACCCAGAGTCCAAATGCCAAATGGGCTTGTGTTGATGCGCATGATGGGGATCTTGTGGCATGCCGTAGCCGGCACCGCGAGAAACCCCGTATTGAAGGCGTTCTGGAACTCAGTCCCTCTGAAACAGGCAACAGCAGCACTGCGGAAGATCAAAAGGACGGTGAGTGCCCTAATGGTTGGCTTGCAAAAACGTGGGAAAAGGAGGTCAGCGACGGACTGGATGAGCTGGTTGCTGGTCATCACTCTGTTGGGGATGACGCTTGCTGCAACGGTGAGGAAAGAAAGGGATGGCTCAACTGTGATCAGAGCTGAAGGAAAGGATGCAGCAACTCAGGTGCGTGTGGAGAATGGCACCTGTGTGATCCTGGCTACTGACATGGGGTCATGGTGTGATGATTCACTGTCCTATGAGTGTGTGACCATAGATCAAGGAGAAGAGCCTGTTGACGTGGATTGTTTTTGCCGGAACGTTGATGGAGTCTATCTGGAGTACGGACGCTGTGGGAAACAGGAAGGCTCACGGACAAGGCGCTCAGTGCTGATCCCATCCCATGCTCAGGGAGAGCTGACGGGAAGGGGACACAAATGGCTAGAAGGAGACTCGCTGCGAACACACCTTACTAGAGTTGAGGGATGGGTCTGGAAGAACAAGCTACTTGCCTTGGCAATGGTTACCGTTGTGTGGTTGACCCTGGAGAGTGTGGTGACCAGGGTTGCCGTTCTTGTTGTGCTCCTGTGTTTGGCACCGGTTTACGCTTCGCGTTGCACACACTTGGAAAACAGGG
ACCCAACCTCTCCACACTCACCTCTCCACACCTCCGTACAATAAAAATCCATATAAATGGCCCCGCAGGGTAAACGCTGGTGTTTCACTTCTTTTGACTCTGATCCTCCGTTTCTCTCACTTCCCGATGGATGTAGTTACTTGGTTTACCAAAGAGAAAAATGTCCTCAGACAGACAAAGAACACTGGCAGGGTTTCATCACCTTCGTCGGACAGAAGAGACTTAATACAGTTAAGTCTCTTGCAGGAGGAAACAATTGGCACTGGGAGGTCGCTCGAGGAAAAAATACAGAATGCAGAGCATACTGTACAAAAGAGGATACTCGAGTTGCTCCACCCGTCGAATTCGGTCAGTTCACAGAACTTGGGTCGAATAAGAGGAAGACGATGGAACTATTTCAGGAAGACCCAGAAGAACTCAAAATTGCCGACCCTCAGAAATATCGTCGATGCCTGGCAATTATCACAAATCAAAGATTCGTTGATGTTGCATTGCCTACTTTCGATCGACAATGGCAGTTGGAGGTCGGGGAACTTCTTGAGCAGCCAGCAGATGATAGAACTATCATTTGGGTGTATGGAAGCCAGGGCAATGAAGGAAAGACTACGTATGTGAAGGGACTCATACAGAAGGGATGGTTCAATTCACGTGGTGGCAAGTCTGATGATATAATGTTCCAGTACATTGTTCATGGAGGTCACGCTGTTTTTGATTTTCCTAGAGATAAAGAGGATTATGTTAATTATAATGTTTTAGAAGCTATTAAGGATCGTACATGTATTTCTAATAAGTACGAACCTCTTAGCATTAATTCTCCTTCTCTTGTTCATGTCTTAGTTATGGCGAACTTCATGCCTCAACTTGAGGATGAGTTCGATGATAAGGGTAGAGTTGTAAAAAAACAAATGTTATCCGTAGACCGGATTAAATTAATAGAATGTTAATTGTTAATTGTTTTATTTATTATTAAGAAAGCTATATACATAAAAAGAAAGAAGAA
CTCATTGGAGGGTTCGTTCGTTCGAACCAGCCAATCAGGGGAGGGGGAAGTGACGCAAGTTCCGGTCACATGCTTCCGGTGACGCACATCCGGTGACGTAGTTCCGGTCACGTGCTTCCTGTCACGTGTTTCCGGTCACGTGACTTCCGGTCATGTGACTTCCGGTGACGTGTTTCCGGCTGTTAGGTTGACCACGCGCATGCCGCGCGGTCAGCCCAATAGTTAAGCCGGAAACACGTCACCGGAAGTCACATGACCGGAAGTCACGTGACCGGAAACACGTGACAGGAAGCACGTGACCGGAACTACGTCACCGGATGTGCGTCACCGGAAGCATGTGACCGGAACTTGCGTCACTTCCCCCTCCCCTGATTGGCTGGTTCGAACGAACGAACCCTCCAATGAGACTCAAGGACAAGAGGATATTTTGCGCGCCAGGAAGTGACGTGCAATGCCACCCTATATAAGCCAGGAAACTTCCGGTTTAGTTCATTCGTTACTCTGCTCTCAGAGAGAACGGACCTCAGGTCGGAGAGATGGCACTTTCTAGGCCTCTTCAGATTTCTTCTGATAAATTCTATGAAGTTATTATTAGATTATCATCGGATATTGATCAAGATGTCCCCGGTCTGTCTCTTAACTTTGTAGAATGGCTTTCTACCGGAGTTTGGGAGCCCACGGGCATCTGGAACATGGAGCATGTGAATCTACCGATGGTGACCTTGGCAGAGAAGATCAAGAACATTTTCATACAAAGATGGAATCAGTTCAACCAGGACGAAACGGACTTCTTCTTTCAACTGGAAGAAGGCAGTGAGTACATTCATCTTCATTGCTGTATTGCCCAGGGCAATGTACGGTCTTTTGTTCTCGGGAGATATATGTCTCAGATAAAAGACTCTATCATAAGAGATGTATATGAAGGGAAACAAATCAAGATCCCCGATTGGTTTGCTATTACTAAAACCAAGAGGGGAGGACAGAATAAGACCGTGACTGC
CAAAAAAACACTGATTGAATGCCGTATGTGTAATAAGAAAAACCTCGTTAAATACTGGTATATCTACGTTGTAGAGATTTTGTTTTTTAAAAAAGCTAAATTTATTACGAGATTTATTACGAGTAGCATTTTTTTACTAGAAATTTACAATTGATTCAAAGCGTTCAACTGCTTTTATTTTATTGTCAGATTCAAGGTGGCTGTATGTGTCCATAGTCATTTTTATGCTTGCGTGTCCTAAGCGTTCTTGTATCTCTTTATAGGGAACATCAGCATTAAGTAGAAGGCTAGCATGAGAATGTCTAAAACCATGAAAGCCAACTTGTGGTAGCTGGCAGGCTCTCAACCATTTTATTAAGAATGGCCTCATTGTCTGATAGTCCAACACCCCTCCTGTTCGGTTGGGAAATACCAGTTCTTGCTTTCCCTTTCCAATACTCATGAAGTATTTCGCTTGAAATAGTTCCCAATGCTTTAAAACTTCTACTGCTTTGCTGTCTATTAAAACAATCCTATTACTTTTGTCAGTCTTTGGGGTTGATTGTATGACCGCTCTAAGCGTTGTTTTACTGACAGACACAGAACCTGTCTTAAAGTCAATATCAGACCATGACAAGGCCACAGCTTCCCCAATACGCAAACCGGAGGCAACAAGCAAACGACAAAGTCCAGTCATCAGCTCATTAGTATATTTCTCTTTGGGTAGTGCTCCAATATACTCAAAAAATATTTTCAGTTGCTCCGCTGTAAGATGTTTTACTTTCTTTTCGGTGCTTTCAAGTCTTACTTTTGGTACAATAACATTAACACAAGGGTTATCTTTAACTAGCCCAAGAGATAAGGCATGCTTAAAAATACGCTCAACGATATTAAAGTATATTTTGAAGTCTTTGCCTTTTCCTTTTGGTCTGTGGTAAGCCCCATTTAATGGTTGACTAGCATTAATCATCCATTGATTAACAATTTGCTGAAGAATAATAGAATTTACTTTATCTATTCT
GGCCGGCCTCTCTCTCGGGCGCGGGCAGTTGAAAAAAAAAATTTGCCTAATCGCCATCGTGATAAGCACACGTTATGGGCGGTGGGGGATGGGATTTCAATGGAGGCCACACCCACATGGAGGCCACACCCACATGGAGGCCACACCCACATGGAGGCCACACCCACATGGAGGCCACACCCACATGGAGGCCACACCCACATGGAGGCCACACCCACATGGAGGCCACACCCACATGGAGGCCACACCCACATGGAGGCCACACCCACATGGAGGCCACACCCACATGGAGGCCACACCCACATGGAGGCCACACCCACATGGAGGCCACACCCACATGGAGGCCACACCCACATGGAGGCCACACCCACATGGAGGCCACACCCACATGGAGGCCACACCCACATGGAGGCCACACCCACATGGAGGCCACACCCACATGGAGGCCACACCCACATGGAGGCCACACCCACATGGAGGCCACACCCACATGGAGGCCACACCCACATGGAGGCCACACCCACATGGAGGCCACGCGATCGAGGCACGCTTGTAGCTGCCATGCCACATAGTGCGGGTTACACAGTGCGTGTTACACACCGGGTATACACAATTGTTCCTGCTCGTTAACTTCTATTAGCTCGCGCCAGGGTGTCACCGTCGTGCTTCTGGTAACCACGACGGCTGCAGTTATCCCATTGTTAGTGTTATTTCTATCCCCGCAAGTAACGTTTTCATATTGCTATTGCTAGTCCCACCGCCCATAACGTGTGCTTATCACGATGGCGATTAGGCAAATTTTTTTTTTCAACTGCCCGCGCCCGAGAGAGAGGCCGGCCCCCTAAACATTTCCTAAGCTTTTCCTTTGGAGCTCCTCCCTAAATGCCTTGGCTATTTAGCCTTCCGCTCCTGTCTGCTTACACTTTACACTTTTCTGCTCGTCATGAGGCCCACGGAAGTTTCACGTGGTCGCGCCTCCTCGGTATCCATCTCTGTGTGC
TGCACTGGATTGCAAGGTTTTGTTTCTATCAGATAGTGGTTAAGGTGGATCACTCTACCTTTTCATCAAGCCAGTCCGCCCACCACTGCATCATTTCTCTGCGCTTATCGAGATACTGAGCATGGTTGTAAATCCCACGCACAGATCCGCCGTTGGCATGTGCCAGTTGCACTTCAATAGCGTCAGCAGGCCATTCGTGCTCGTTCATAATTGTGCTGAATTCATGCCTGAATCCGTGACCGCTTTCCAGACCCTCATAGCCGATTTGTTTGATCACAAGTAATACCGCGTTCTCGCAGATTGGCTTTTTCTTATCGTTGCGCCCGGCAAAAACAAACTCTGATACTGGTTTGGTGATTGAGCTTAGCGTAGTGAGAAGTTCAACTACCTGGTCTGACATAGGAACCACATGAATTTTGCGTCCCTTCATCACACTGGCGTCGATGGTGATAATCCTGTTTTCAAAATCGACGTTCTTCCATTGCATGGAACGAAGCTCTTTCGTTCTTAGGGCGGTGTAGCGTAAAATTTTAGTAGCAATGAGCGATACGATACTTCCTGAAAATGTTGCAAGTGCTTTGTTGAATGCCGGGATCTGGTCTGCTGGAAGAAACGGGAAGTTCTTCTTGCGGTATCCTTTCATGGCGTCTGCAAGGTCAGGTGCCGGGTTATATTTAGCCCTTCCAGTGACAATAGCGTAACGGAAAACCTCTCCGCATCTTCTGCGTGCTTTGTTGGCTCGCTCCATTGCACCGCGATCTTCAAATCTGCGGATTACTTCCAGCAGTTGCATCGGCTCAATATCCTGAATTTCAAGGCCGCCGATGATAGGTAAAATGTCGTCATCAAACATTTTTGCAAGTTCAGTCGCATACCCTACTGACCATACTTGCTTCTTGTGCTCGTACCATTCCTTGTAAATCGCACTAAAGGAATTGTTGTTAGACGGAGCCTTTTTCGCCTTTACCGGATCGATGCCAACCGAGATGTCTTTCCTCGC
ACAATCATAATCATCGCCCTTTCGTGTTATTTCTTGTAACGAATTCGTTACAAAACACACACACAGTATATAAGATAGAGGAACGGATTGGTACACCACAGATGGCATCAACAAGCGGTGTGGGATCCGTCGGGCCTGCAAGCTGTTGCGAGACGCAGAAGCCACATACCATACGGGAGTTGTGTTTGGCGCAGCAGATAACTTATCCATGCATACAGCTCTGCTGCCATTATTGCTATAAGATCCTTAGCGTATTGGATATTTACGCTTTCGACCAGAGCTGTCTGTACTTATCCTGGGGAGAAGGGGGGCCAACGGGTATTTGTTCTCAGTGTACTAGAGTGCTTGCAAGGCTGGAGTTCACTGCACGGCACGAAGTGTCTTGTGCAGCCAGCCGTCTGCCGCACTTTATAGGACAGAGCCTCAGCGACCTTGAGGTGAGGTGTGTGAGGTGCCTAGCTCTTCTACAATCTGTGGAAAAGGATTACATATTGCGGGAAGACTTGTCTGTGCATAGAATTGGCGGGATCTGGAGGGGAACTTGTGTTCGATGTATGGTAGGACTGTATTAGCTGTGAGACTAATATACTGTTTGCTGTATTGTATTGCTGTAATCGTGCGTAAATTGCTATACCCTGTAATAATGAGAGGGAATAGTGTTGACCTGCAAGAAATTGTGCTTGTTCAGCAGGGGGAGGTACCTGAGAATGCTGCAGTGCATTCAGGGGAGCATTCTGATGATGAGGGTGAGAGCGAGGAGGAGGAGCGGGAACAGGTGCAGCAAGTCCCCACACCCAGGAGAACATTATACCTGGTAGAGAGTCAGTGTCCATTTTGCCAGGCTATCATACGATTTGTATGCGTAGCAAGCAACACTGGGATACGGAATCTACAGGCACTCCTGGTCAACAGTCACCTTGACCTCGCTTGTCACGCCTGTGTCGAGCAGAATGGCGTCCAGGGTCTCAGACACCGGCAATGGCAATGAAAACAAAGAGAA
ATGACCAACGGAGACTACTGCCCAAGAAATATCTTCCTATTGTGCAAAGTCTATGAACTGGACCTGCAGGACCTGAACATAACCTGCGTGTTTTGCGGAACAGCATTAACAGAGGAGGAGGTTGTATCGTTTGCATACAAGGAGCTACAAGTTGTGTGGAGAAAGCATTTTCCATTTGCAGCATGTCCTGCGTGTCTGGAAGCAGCCGGGAAACTAAGGCAATTTAGATACTGGCAGTATTCTAGCTATGCACCCACAGTGGAATATGAAACAGGAGTGCCTATTTTAGAATTGCTTATTAGATGCTACCTGTGCCATAAACCACTGTGCAGTGAGGAAAAGGAACGGCTTATCAGTGAAGGCAAACGGTTCCATAAAATAGCTGGGCTTTGGCGAGGCGCTTGCCTGCAGTGTTGGAAACCATGCATGGCCAACGACCAACCTTAAAGGACATATTTCTAGAGCTGGATCAGCCTGATGCGGTTGACCTACATTGTAACGAGCAATTAGCCAGCTCAGAAGAGGAGGATAATAGGGAGGACGGTGAGCAACCTACACAACCTACAGAACCAGCACAGCAAGCATATAGGGTGGTAACAAGTTGTTGTAGGTGTTGCTGTACAGTAAGGCTGGTGGTGGAGAGTGGACACGCAGAAATAAGACAACTCCAGGAGCTTCTGTTGGGCGCACTGCATATAGTGTGTCCGCTCTGCGCATAACTGCTATGGCCGACGGTGAAGGTACAAACAATGGGGACGATAGTGAGGAGGGACGGAGCGCATGCGGGTGGTTTTGGGTGGAAGCCACAGTGGACAGAACCACGGGACAGCAAATATCTAGTGATGAGGACGAGGAGGACGGTGACAGCGGACAGGACATGGTTGATTTTATTGATAATAGTAGGCATCCCGGGGATGGACAGGAAGTTGCACTTGAGTTATACAGACAGCAGGAGGCACAAGATGACGAGGCCTTTGTGCAGGCCCTAAAACGAAAGTAT
ATCCAGTTCTTCTTGGTACTCTGAAAGATTCCCTATAGCAATCAAGACCACGTCTGGTAAGGCGTAATTTGGGAGCTCGAGAATCTCTGCGTACGTGCGTACGAGCACGGTTTCTCCGAGTTTGCTGACCGCGTAGTCTTTTTGCGTCTCTGTTTGTACGACTACTACGGCGCAGTCTCGGTCGCGCTCGGCTCTGATTTTGATTGCCGAGAGCAACGAAGATGTCCATTCGGTTCCAAATTCTTGGGTCAGATCGTGTTTGTACTCTGGGCACCAGCGATAAATGCACTCCCTGTAATCGTCAAAAGTGTTGTCAGTCACTGCCATTTCTTCAACGGACTTGGCGGACAGCATGGGAATGGTGTCAGAGTTTTCTTGCATCATCATTTTGACGTAAGCAACATCTGGCCAAAACAGAGACTCTTCTGGAATCTCTCTGCGTTCTCGTACGTTCAAGTAGCATCTGTATTCGCCTGTGAAAACCGCAAATAGGAAACGTTCGCTGGCGCGTGTTTCGTACTCGACGATTTCCGAGACAGACCTGTTGAGCGAGATTACGGGATTGAACGTGGCACGACATTTGCGAGTTTCTATTTTCAGGTTTGTGAACGTTCTTCCCATATAGTACGTCAGTTCCATAAAGTACGTAGAGTTTACGTACCACCAGAGAGAGCACCCTGGAGGCGTTATAAATCTCTTGGAGAGCGTCTCCATGTCCATGGTTTCAATCCACACGAATGACACTGGAAGAGCTGCGGTGTTGATGTTTTGCAACTCTTCGACAGTGTACGCATATTTGTATTCGCTCCATAGCATGTAGCGACGAGCGTCGTTGGTTACAATCAGACACTTGTCGCGTTCGCGAGGAAAGATTTCAGCTTTTAATAACACAAACAGGTCTGCGTCATACTTGTAGCTGAGAATTCCCCCTTTGGGGTGTTTCTTCATCCTGGAGATCAACCATTCTCTCGAAAGCATTTTGTAACACGTATTTGTTCGT
CATAAATTTATTTTATCATTTGTTATTAGCCTACGGCGAAATAACTTTTCAATCCCCACCCGCTGATTAACGTCAGCACCCAAGTGCGGCATTACGGTGTCTCACTTATTGGTTAACAAATTTGCGGCGATTTATCGTCTCAAATCTATAACCATTCAACCCAATACCAAACAATATAAGGCTGCCAGTACCTCAAACTAACCTGACTTTATCAAGCATTACTTGGTTGTAAACGTCAATACAATGCCGTCAATTAACAGGACAATCACCGGCACTGAGTTGTCCAACAACTTGTCCCTCAAAGGGAAGATCACAGTGTTCCCATTAGACCCATCTATAGAAGAGAAGTTCAACTTCCTTAAGGAGAAAAACTTCAATCTTAAGAAAGTCTTTTGTGCCCACAGATTGCAAGTTTTGGTCGATCACTTCAACCTCCATGGTTGCAGTTTCAAGAGAATGCCTGTCCCGCTCAGAAACGCTTTTGGCTATGATTTTTTAAAGATAAACCAATTTATAGACCAGAAGTTGTCCGTTAAAATCGGTATGGAAACAATCAAAAATACATCCGTTCTTGAAGACATAACTGGTAAAACAGGTTTTTCAGACGGCTACTTGGTCAGGAAATATGAAGATCGCCGTCACGCGGATGTCTTCATCTCATTTGGCAGATACTTTAAATATGATCATGATATTATGTTTCGATTAACGTTTGCAAAAACTCATAATCGAAGGCGACTTCGCACCATAGTTGAGACCTCTCTAGGGAGAATGGAGGACAGAGGCGAAGTCTACTTGAAACCTTTCACTCTGTTTGACCGTCTCCCGCCCAAAGCTTTTGAAATGCAATGTCTTCTTCTCTCCGTTATCGAGCGCTGTGATGACATGTGTGAGATCGTCAACTATTATAAAAATACCAAGTTCTCACAACCTGTCAAGAAAATCAGAGAAAAATTTTATCGCAGGTGCACAGTAACTATGATTGGAGTGAACCAGTCCAGAC
ACACCACCAGATACATTCTGTAAATAGTTTGCTGTGGTTGCTTAGGGAATAGGCATAGAATACAACCATGGTTATAAGATAGAGCAGGTGTATCTGGGGTAACGGCGGAGACCCGTGACGGCGCCGCTACTCAGATATCTACCTAGGTAGAAGAAGGTTGCAGGGACACATTGCATATGTCAATAAGAGATAGGATTTAAAAACCCAACACCACATTAATCATGGCTAATGATAATGTTTCAGATTATGCTAATGCTGCACCTTTTGCCAGGTTTGCCAACCTGCAGAATCGTGAGACTCTTAATCCTATAGGGAATGAAGCAAAGGAGATCCCTTACAACAGAGATCAATACCTGACATGGCTTGCTGAAGGGAAATTGTTTCAGATAGGTGCCCTGACAGATGCTGAGATAGTTGCTGCATGGACGACCATCAAGACAGCAATGGGGAACAACACTTTCAGCGAGACACATATGAGAAGCATCGTAAAGATAGCATGCAACCTCAGGGGCATAACTCCTGGCAGCACCCCTTTGTTGGTAACATACAACCCTCCTCAGAGTGCAACCTGGGCCCCCGCTCCGTCAACTGATGCAATTTACAGTGGTACACCTGTTGCAGGAGTTATCATCCCACAGAACACGGGTGCCGGGGGAGAAGACACCGAGACCGAGGCAAGCAAAGCTCGCGCCATTGCGTTTATATGTTGCTATCTTTTGAGGTTTATTGTAAAAACAGAGGAGCACCTGACAAACTCGCTGGGCAACCTTAAACTGCAGTATAGTAGGTTGTATAGTGCTCAATCTGCAACACTGAGCAATTGGAACCCCTCCAACACTTGGGCCTCAAGGGTCAAATTAGGATTTGACACATATCTGACACTGCGAGCCACAGTTGCTTATAATATAGCCAGTGCAGATGCCTTATTAGTCCCTGAAAATGTCAATTATGGCCTGTGCAGGATGCTTGTGTTCCAGCACCTAGAACTTAGTGGCCTTCA
ACAAAAGATACGAGCGGGTGATGCAAATTGAGTCTGTCAAGCAACAATTAATTTTCAGACCTACCCGACGCACGAGCATAAACGATCGCAAGTTAAACGTAGCTAACTTTCTGATCAATCACTCTTTCTTTTTAGCGATCAATGGCACCAACCTACTTCGCCTTTTTCTTGCTCGTCTGCCTCTGCTCATCAGTGAGCAGTTATCAGGGGACTATGTTTATACCCCTGGAGCCAGCAAACGCATCATACTGGCTCGATTCCACCGACATTGCGGTGCCCCCCTCCCATCCTCAAGTGCAGTTGATCTACGACTGCCCGCCTCAAAAGATGTTGCGCGATTTTTCCTCGCGCGACATTACTCTAGAGCTCTGGGAGAGAGGATACAACGAAACCAGACAAGCCTTTTCAGAGGCTATGCAGAATTTGCAAAATTTATTAATGTCTGGTGTTCGTCAATTTCACACAGGCTTGGAGAGTTTACTCCACGTAATTTTACAAACGGCAGCATATTTGTGGACCTCTCTAATTTGGGCCACAGCCTGTGCGACTTGGTACTTGCTCAGCAAGTACACGATCGAGATGCTTACACTCGCCTCGCTTTACATATCCACCGTATATATGGTGAAGATGGCGGCTTGGATTTTTGGCGACTTGCCAATTTCCCTTCTAAAAGCTGGCCTTTCAATGGTGAGAGGTGTCTCGAGGGCTCTGTGGTACAAAAGGAGCTACAACGCTGAGAAATCCGTAGAGGGTTATCTTTCATTCAAAATTCCACAGAACCCCCCCAAAAACTCGGTCTTGCAGGTCCAATATAAGGACGGATCGCATGCCGGGTATGCTACTTGTGTGACGCTGTACAATGGAACGAATGGGCTTCTCACGGCCTATCATGTCGCTGTCCCAGGTAGCAAAGTCGTCTCCACCAGGAACGGAAACAAGGTTCCTCTCTCTGAATTCAGATCCATTATGGAATCTGAAAAGAGGGATCTTGTGCTGCTGG
TAGTAGTAGACTCCGAGATAGAGAAATTCAGGAAAATGGAAAAATATAGGGAGATTCATCAAAGAGTCAAGGAGATTCCTCCTGGGGGGGCTTCTGCATTAGAATGTTTAGATTTGCTTGACCGTCTTTATGCAGTCAGACATGATGTAGTTGATCAGATGATCAAGCATGATTGGTCTGACAATAAAGATATGGAAAGACCTATAGGTCAAGTTCTGTTAATGGCTGGTGTACCAAATGATGTGATTCAAGGTATGGAGAAGAAAGTTATACCTACAAGCCCTTCAGGACAGATTTTAAAAAGCTTTTTCCGCATGACACCTGATAATTATAAAATCACAGGTGCCTTAATTGAGTTTATCGAGGTAACAGTGACTGCAGATGTTGCTAAAGGTATCCGTGAAAAGAAATTAAAGTATGAGAGTGGTCTTCAGTTTGTGGAGTCTTTATTAAGTCAAGAACACAAAAAAGGTAATATAAATCAAGCTTATAAGATCACATTTGATGTTGTGGCTGTAAAGACGGATGGTTCAAACATATCAACTCAATGGCCTAGTCGGCGTAATGATGGTGTTGTTCAACATATGAGGCTTGTTCAGGCTGATATTAATTATGTTAGAGAACATCTCATTAAGCCTGATGAACGTGCATCATTAGAAGCCATGTTTAATCTTAAGTTTCATGTAGGAGGCCCTAAACTGAGGTATTTTAATATACCAGATTACAAGCCTCAGTCATTATGTCAACCTGAGATTACGAATTTAATTCAATATTGCAAGCACTGGCTCACAGAAGATCATGATTTTGTTTTTAAGGAAGTCACGGGTAATAATGTTATGAACTCATTTGAGAATAATGAAAGTGTATATATGTCTAGATACAGGGAGTCTCGTAAACCACGTAATTTCTTATTAATTCAAGGTTCTATTCAAGGTCCTTATTTACCATCAACTATTAGCTCTGACCAGTGTGACACAAGAATTGGCTGTTTGGAGGTGTT
AATTTTCCTTATTAGGCCGCAAGGGCCTTCATAGTTTTAGCGATTTGGGAAACTTCATCATCACTTAAAGAGTTGCGATAACCGATGAAGTCGGAAACAATACGGAATTTCTTGGTAAACTCAGCAACCATTTTATCACTGTTTTTTGAAGCATTATTTGATAATACATCAAAAAGATTAGTTACTGTCCAAATGTCATGACCGATGGTATCTTTTCCACCATTAAAATATACACCCTGTAATGAACTAACCATATTAGCGAGTCGTGTATATTCTTCAGAAACTTCATCTATACTGAAGTACTTCATCATAAAATCTAACTCAGGATACTTGATAATTTTATCAATATATCGTTTAGCTGAACTTGAATAACCTACATACTTATCATAATCTACATCATCAAAAGCATCTACATATAAATCACGCAAAGCTTCAAAAATACATTGGCACTGACCGAGTTCTTTTACCTTTTTCTGTAAAAGCGGACGAATAACATAAAATTCATTAATGCCAATAAGATTAGCCATACGAATCAAAATATTCATAGATGGATGACAAAGAGATGTAGTACCATCCATAGAGAAAATATCAGAACGATGCATATACGCTACATAACCAGTAATTTCATCTGCTTCTGATGTGAGGCGTAAATAATTCCTCTTTTCCCAGCGCCCGTCTTTAATTTCAAACTTAAACGCTGTAGCAGCTTTAGGACGAGGAGCTTTACTTTTAACTACCTTTGGAATATAACTTTTTACTAAAGCTTCAATTTCTGACAAATAATGAATGTTAACTTCATCACTTTCAAACATCGCCATAATATCAGGAAGCAAATCAATCTGCGATTCTACTTCTGGATTAATAAACAGAAGACGTTCGTTATGATGAATATTCAAAGTGTTATTAAATTCACTATCATCTAACGCACGTGCTAATCCACGGACAATATTAACACGATTTTTAATATTATCAATAACGATATTAATTTTTGTTGTATTAA
CGAAAATATTCGGGTTGTGTATTTTCCAGATTGGGTCAAGGCTGTTGCCGTCCACTCAGTTTCACCCCCCCGATGTTGGCGTCTATGGCGTCCACATCACACTCCCCTCGGACGACCTAACCTTCTGCAATTATTTGTAGCAGGTTTCCGAGGTCTTCTCCCCCCCTTCCCCAAAAACCAAAAACAAAAATAAATCAAACCTGCCAGTAATCTAAAATGATTCGCAATAATCGACTTTTACAGTCAAATTGCAGGTGTGGTGCCAAATTATAAAGCTAGTTGTAGGGCTCAACAACTAGCCAAGGTCCCTCTTTGGGAGGATTGCTCGTGAGTCATATAGCCCCCCTTAGGCCTTCTATGCGTCTTTCTTTAGTCTGTCTCCTAGTTTCCTCTCGACCCTTCTGGAGTGTTTCACCCTTGGTGTTCACTTTCTTTTGTTTTGTTTTCTTTCCTTTCTCACACTTCTCTCTCTTTCTGTTGTTTGAGTCTCTTTAGGATTGTTTCTTTCATGTTTTGGTTTTTCTACTTACTTCTCCTTTTAGTAGTTTTTATTTTCTTTCCCTGTCAGTCTAAGAGTGGTTACGTAGTTCGTAGCGGTAGGTTTTCTACGGATTAAGTTTCCCTTTTTCTTTAGTTTCGTTCTTTTTTTGTTTTTCAATAATGACCGAAGCTAAGGCTGGTCTTGATTTTGGTACTACTTTCAGCACCATCAGCACCTTTACTGGTGGTGTTATGAGAGTCCTACTTTTAAATAACTCACCATACATCCCGACTTGTCTATCCATATCAGATAGTGGTGACGTGATTATAGGAGGAGCTGCTCAAGTCATTGATAGAAGCGAGGTTAAAACCTGTTACTTCTATGATTTGAAAAGATGGGTTGGAGTGGACAGGACGAACTATGAGGTCCTTAAGAGGAAGATTAGACCTCAGTATGTTACCGAGCTTAGAGGTAACGATGTGTACATAACAGGTGTAGATAGAGGTTTTTCTTGTACAT
CATCATCAATAATATACCCCACAAAGTAAACAAAAGTTAATATGCAAATGAGGTTTTAAATTTAGGGCGGGGCTACTGCTGATTGGCCGAGAAACGTTGATGCAAATGACGTCACGACGCACGGCTAACGGTCGCCGCGGAGGCGTGGCCTAGCCCGGAAGCAAGTCGCGGGGCTGATGACGTATAAAAAAGCGGACTTTAAACCCGGAAACGGCCGATTTTCCCGCGGCCACGCCCGGATATGAGGTAATTCTGGGCGGATGCAAGTGAAATTAGGTCATTTTGGCGCGAAAACTGAATGAGGAAGTGAAAAGTGAAAAATACCGGTCCCGCCCAGGGCGGAATATTTACCGAGGGCCGAGAGACTTTGACCGATTACGTGTGGGTTTCGATTGCGGTGTTTTTTCGCGAATTTCCGCGTCCGTGTCAAAGTCCGGTGTTTATGTCACAGATCAGCTGATCCACAGGGTATTTAAACCAGTCGAGCCCGTCAAGAGGCCACTCTTGAGTGCCAGCGAGTAGAGATTTCTCTGAGCTCCGCTCCCAGAGTGTGAGAAAAATGAGACACCTGCGCCTCCTGCCTGGAACTGTGCCCTTGGACATGGCCGCATTATTGCTGGATGACTTTGTGAGTACAGTATTGGAGGATGAACTGCAACCAACTCCGTTCGAGCTGGGACCCACACTTCAGGACCTCTATGATTTGGAGGTAGATGCCCAGGAGGACGACCCGAACGAAGATGCTGTGAATTTAATATTTCCAGAATCTCTGATTCTTCAGGCTGACATAGCCAGCGAAGCTCTACCTACTCCACTTCATACTCCAACTCTGTCACCCATACCTGAATTGGAAGAGGAGGACGAGTTAGACCTCCGGTGTTATGAGGAAGGTTTTCCTCCCAGCGATTCAGAGGACGAACAGGGTGAGCAGAGCATGGCTCTAATCTCAGACTATGCTTGTGTGGTTGTGGAAGAGCATTTTGTGTTGGACAATCCTGAG
GGTACCACTACGCTTACGCAGCAGCCTTAGCTACGCCAGGAGCTTAGCTCGCCCACGTTCTAATATTACCGTGGGCGAGCGGTGCCTGGACTGAAATTGGTGGGTCCCAGCTATTGGGAATGGATGAAATCTTGGGAAATTGGGCTAGATCCAACCCAATTGTTATATATAATTAATTTATGATTAAATTAATACTGCTTTAAATGATATTATAAAACAGATAAGACATAAAATATTATTCATTACATATAATTTAAAACATTACACCGATGATTTATTTATGATGCGGTAATGATTTATGAGTTCCATGCCTAAAATGTTCAGGTTCTCAGCCATTATCATATCCACCACTTCGACTAACTCTTCCGTCTTGATCATCTGGTGAGTGGTGTCTTTGAACATATTCTTTAACCCATTCATTATTTCCTCCTCAGAGCCGTTAAAGTCGAATGGGATGAAGACATCAGCGAAGTTGTATGGTATGATAAACGTTGATTTCCTCAGATATGCCTCCTTTGTTGCCGTCACCTCTATCCTGCAGTCTATATGATCGTCTTTGAGGAAGACATCGACTCTGAAGTGGACTCCCTTGGTGCTCCTGAATGTGATAGTCATTTTTTATTATGTTTCGTGTTGATCATCAACAGGAAATATATAGATGATTCATAGAAAATATCTTATGAGTATATGGATTTAAATGGAACACGTATATCTTGTATCATCCATACATATTCCGTCATGCCATTACGTCATACAGGCTCATACGATGTAAAGCATCGTAAGAGATAAAAAATAAAGAAAAGAAAAAATAAAGAAGAAATAATTATAATTTAGAAAGAAACCAGGGAGCGCAGCGAAAAAAAAAACCCCGAACAGACAAATAAAATTAAATAGAAAAAGAAAAATGTACAATTCCTTCTCAGAAGGACTTGGTTGAAAAAAAAAGAAACACATTAATTCCGTACTATAATACTATGTCGCTTTGTTTGAATACCGTACT
GACATTTGTCATGGCACAACTGTTGTTCAGGAAAACGACCCAAGACTTTAGAGATTGCTTTGGACTCAAACACGAAATACTTTCCGCAATTTACAATGATAAAAGCACTTTCTCTAGCGAAAATGGACTCGTTCAAATTCTGGAAGAAGCAGAGGTTAACGCTTTAGGAGAATTAATTCGCGACGGTACAGTTGCAATATCATTTGGTCCTGGGATTTACTCTCGCATGTTTCCTCATTTACGTGATGATTCAGACTATCGATCTGCATTAATTGACTGTGTGGCTCATGGGTGGAAAAAGTCAAGAGACGCGAGGGACATTAGAGAATGGCAGCGATCTGCAGCTATTATGTGCGCAGAGAGATATATGTATAAGGTACGGCAGGCGTACAAGAGGGTCGTTGAAAATCTCGACTTGTCGTATACTTGGCACTGTTTGACTGAGGGGCCAGCTGAGGATGTTTTCATTCTACCCGCAATGTATGAGTCTGTGCGACATGAGACACCTTCAGAGGCTCATGGAATGCAATGTGGTGGCGTGATAGGTGGTAATGTTTCTCTTCTTTTACCACGTGACGAGCAGTATGCTACGTTGTTCCGTGTTTGGTTGATGTCACTAGCGAAGATGCGTCTCGATGACCTACGAGAACCGCATTGGAATAGTGTACGAGTTCAGCTGCTCCGTGACTACCGCATCTTGTATTTTGGAGATTTATTGCCTGATGATGGAGATATTACGTATTTAGTTAATAAGCTTGATTATCATACAATTTGGTTTCCTGAGGGTGAGTTTGAGACGATGCTTCAAGCGATGCTAAGAGATTCGTTTCCCGCTGGGTGTCATGCGCACCTGAATATCCCAATTCCTCACTATTTTGTATTTGATACGGAGGATGATTTACGTCTTAGATGCTGGAAAGGTGTGAGGGATACCTGGATAAAGTTGCGGTTGGGATATGAAGATGGGGGGGTTAACGACTCTCGTATGAGTGAGGCTCTG
ATCCGCCACGAAAACATCCCTCCCCTGGAGTGGGGAGAGAGATTTTTTCCCTCCCCACGCAGACTTTTTATTAATAAATTGGGCCAAGGAGCACGGAATTTGGCGGAAATTACATGCGAATTTTGCGGTAATTCATTTCCCCGGAAACCGGGGCGGGGCCGCCCCCCGAAATACTGCAGCGACTCCTGCCGAAACAAGGCCTACTATCAGCCCGTTAAGCCCGAGTATGTTCAGTGCGGGGCCTGTGGCGACTTCTTTCAGCGCCCCAATGGGTGGAGAAAGTTCTGCACGGGCGACGCCTGCCGTAAGGCGCGCGAGCGAGAGCGCTACCGCAGGCGCGACCAGCAGCGCGACTACAGCTACAAGAAACAAGCCAACTGCGACTCCTGTGGCGAGCTCACCTGGGGCAAGCCCGGCGACATCGTCATCTGCCATCCGTGCCGGCGCAAGAACGGCCCACCGGTCATGAGCCTGGAGGACCTCCGCCAGCTCCCGCCGGATAAGGGCGATGGACTCGGCTGGAGGCATCAAAGGGCCCTGCGCGCCCTCCGGGCGGCTCATGTGGACGGCAGCCCCTGCGACTGGTGCGGGCGCCCGATGTGGCTGGACCCAGCCCGCAACTTCGACTACGACCCCGAATCCAGCGTCCGTGGGAATGGCGTCCTCCAGGGTGATCACGAGGTCTCCCGTGCCGACTGCCTGAAAAAAGGCATTCCCGTCCCGCTGCCACACCGCCTGCTCCACGCGGCGTGCAACCGTCAGCGCGGCAGCGGCAGGAACGATCACCTCGCTTGGGCGGCCCGCGAAAGCATCGAGGTCGTCACCGCGGATGGTGAGCCCGTCGCCGTGACCATCGAGATTGTCGACGGCCGGGTTATCGCCCGCATGTCTTAGCCCTTTGACTCGCGGGGGCGTAGTACGCCGCGAATACTGACGCCTATCTGCGCAATGTGCGGCAGGGATATGCACATCCCATTGTAGGAGGTGCGCGTGGCAATCC
TTAAGGTATGTCTTCTGATTGTTGTTAACAACCACAATCGCCTCTAAAAAAATAAGACACCGAATCCGGTCGGAGAGACCGGATTCGGTCTTCTGGCATTCTAGGTATAAGCTGTGCCTGTACGTGTTTGGAGGGCATTCATGGCGCGACCATCTTCAGTACAAGGTCTTTGCGCAGCCACCGGGGCTGCTTTTGCTGACTTGCTTCTACCCTGCTCCTTTTGTTTGCGCTTTCTCACTTCTGTAGAGAAATCTCTTTTCGATGCTTACCCTTTGCAGTTGCAATGGAAACAGGGCTGTGCTTTTGGGTGCTGCCAGAGCTGCATACGAAAATGTGCTTTAGTTGAACGTGCATGCTATTTTCAGAGAAAAGTGACAGACTCTGAAGTTGCTGGTTTGTTGGAGAGAGTAAGGGAGGCATGTGTTAGGTGTGGCTATTGCATGAGAGCTCTTGGACCTCCCGACAAAATCCAGTGCTGCCTCGAAAGAGACCTGGACCTTATCAGAGGAAAGGTTAGAGGACGCTGTGGTCTTTGTCGCCTTTCGGTGGAAGGATGATTGGGCAAGCACCCACCATTAGTGACATTGTGCTGACAGAGCAGCCACCTGAAACGGTTGATCTTCGTTGCTATGAGCAAATGCCTGGTGAGGAGGAGGAGGTGGAGTCCCAAGCGCGTGATTTATACAGGGTGTCTTCCGACTGCGGCCTCTGTGGCAGCGGGGTGAGGTTCGCCTGCCTTGCAGGCGGCGAAGACATCTCGCATCTCCGAAGTCTTCTCACCAGAGTACAGGTTGTTTGCGTGACCTGTGTAAAAGAACAGAAGCTTAATCATGGCGGATAAAAAAGGTACTGATGGTGAAGATCTAAGTGATTGGGTGTTGGTTGAAGCTGACTGTAGTGATTTAGAGGAGGAAATAGAAGATTTATGTGATGAGACTGCAAGTGACATTTCTGACTTAGTAGATAATGCTCCTGTAAACGACTGCCAGGGACTTTCCCT
CGGGTCTGCTTTTCCTTCACGGACCCAATTCTCCGTGAAAGAAATACGACATTCATACTGCACCTCCTGGTTGGTTTAATTAGGGTTAATGTTATACCTTTTCAGGAACTTCGATCGCTTTAACTCCCTCTGATGAAGCACGGTTTCCACCGCGGCAAAAATCACCAGCAGCAGAAACCACGCTCCTATCAGAAGCAGCGCCGTTTCAAAATAAACCCACTTCATCACAAGCCCCGCCAGTACGAAGGCGGGCAAAAAACCTGTTATAACGTAAACAGCGCTCATGGTTCACCCCTGAGTCTGGAGTGCAAAGGCACCTGTAATATCCACCCAACCCTCATGACGAAATACCGTCTTCTTGACCACGGTTCCGTCGGGCTGCTGCTCCTCCACCGACACCCTCTTCGTAAAGGAAAACAGAGGAATGATACAGAAAGCCATCAGAGCATTGACCAGAAACGGCATGAAGTAGGGCGCGCCTCCAATCATGGCGGCACCCAGCAAAATATCCTCCGTCTCCCCACTCTTCTTGAAAAACCCGGCGGCAAGAGCGGCAATCTCCCACGCGCGAGACATCATCTGATCGAAATCAGGAATTTCCTCGAACGTAAGAAGCTCCTTCACCCGATTCCACTGATCATCAGGAAGGTTTACAACCCCCGCCTCCATCTGTTCGGGAGTCGGATTGTGCTGGGTGAGATTCAGAATCGTCATGGCTTGTACCTCCGTTTGTTTGTTAAGTGATCCACAGCCAGTATACGCATAAAGCGGAAAAAAGTCAATCGGTATTTTCTTTCTTCATCTTAATTTCATTTTTTTCCTTGAGGGAAATATCCGCCGCATACATTTTTTCGGCTTCCTTCAGCACCTCAGAGACTCTGCTGAAGATCTCCCTGAGCTGAACCATTGACCACTCCGGATCGTCAAGCACCAGTGGAAGCGCGTAGCCGTCTTCATACGTTTCATAGTTATCCTCAAACAGATCTTCCAGCAGACGATC
GAAAACCCACCCCAACTCAACCAAACTCACTCACACCTATTCATAACAGAAAGGAGCTGCCCACGCAGGCATATTTTCTGAGGGATGGCTCGTGTGCGTGAAGTTTTCTCATCCATCACCGACTCCTCGCTCAAAGCCGTAATTCAGGAGGAAGCATACAAGACTATCCAAACTCAATTACGGCTAGCAGCATCCATCAACCCCTACGCCCAGCCGGCAGATGCCGCCGACGTGCTAGAGACACTAGGCATCATTACTAACCCATTGGCTGTCGAGGCACATACGCATGGGGCAGCCAAAGCAATAGAAAATGATATGTACAATATAGTAGCTAACTATCTGCCCAAGGAGAACCCTGTAACATTCTATTACATGAAGAAAGGAAAACTGGGCAAATTCCGACGGGGACCGCAACAGGGTGACTTGTTTGTTAACTCACACTTTGAGCCAAAAGACATTGCGCGTTACCCCGAGGAAACCATTGTGGAGCACCTGGAGTCTAAACCGTGCACCACCTCTCTGGCGTTTATGGGGGACACTCTACACTTCTGGTCTCCAAAGCAGCTCCTCACCCTCTTTAATGCGAGCCCAAAGCTGAAGACCCTCTACGCGACGATTGTACTGCCCATCGAGGCTACTCACAGGCTCCCTTCCCTCCACCCGTCCATTTACACCCTCAAATACTTCGGGGACTTCTTCATGTACATCCCCGGCGGCCACGCTGGCGCTGCCTACACGCATCATCAAAAGCAGCTCGCGTGGCTCTTCGCCGGCCGGCTCAACGGGTTTGGCATCACTCTCACTATCCAGTTCCTAGAATCGAAAGGGGCCAATCACCTGCTGATAATCCAGAGGGGAAAGCTACTCACGCCACCGCTGCGCACATTTGGCTCAGACACCCCCTACATTCAGATCCCCCCCATCTTCCTGCCTAAGGACCACAACATGACCCAGCCGATTCCAACCGTCTTCGCAATGAAAATGTTCATGTACACGAAGT
TCCAGCTGCTCATCTGCAGGACAGAGCGCTTGACAACCCATGAGAGGAACTGTTGTAGGCGTAGCGAGGGAAACGAGGTGTGTTGTAGGCGTAGCGAGGGAAACGAGGTGTGACGCGTGCAGGTTCCTATGCCACCTGTGTGTTATGCCACCTGTGTGTGCCAAGTGTAACTTCGTGATTGGAGGAAACACTTGTATTTAAACACGTAGCCTATAGCAATAAACGCCATTTGCCTCACTTACTCCTGGGGTCTGGGTGAGCATCTGGCCCCGACCTGGTAAAGGGTCGGTTTCGCCCAGCAGTAAGCCCTACATGTGGACAGAGGACGAACACCGGAAGAGCGAACGGAGACTACATGCAACAAGTGGTGACCCCGACGTGATCTGTCTGCTGAGGGTAGCTGCCCGGCATGCCCGTGACGTGGAGAAGAGCCTGTGAGGTGGCGGCAGGTCGCGCACGGAAGACGTATTGCGGTTAAGAGCCTGCGAGGTGGCGGCAGGTCGCATACGTAACAATGGACCAAGTCATTAAGGTACTTGTGCAGTTTTGTAAGGACTACTGTGGAAAATCTACTCCTTCCCGGAAGGAGATCGCGACAGTTTTGTCGCTGTTAAATGAGCTGGGGGAGCTGGACTCTCCCCGCCACGTTTTGGATTCGAGTAGGTGGGACTTGCTCACCTTGGCGCTATGCCAGCGCGCCATGGCCAGTCAGAAGGCTACGGAACTTAAAACGTGGGGACTGATGTTAGGAGCCCTTAAGGCGGCCAGGGCAGAGCACAAACTTGGCGCGGTCATGAGCGGGGAGGGAGCTCCGGGGAGCGGATCTCTGGAGTTTTGCAGGACCGGCGCTCAGACCGGCGCTCAGACGACAGCGAATAAAACGGCGACGGAGAGAGAGGAAGATTGCGAGAAGGACAACGAAGAGTCGCAGAGGCTCGGGGGGGGTGCAACGACGCCGACGGCCCCTCCTAATTCTATTGCGCTGTCGCCGCCCCCGCCC
TGATAGAAAGTTCTGCAGTATTCTGCAGAACTTTTTAATACCCTTTGTAGAGGGATATCTACTTTAATTGCTGGTGTGCGCCAGCTCGCTTTTCGATGTGATTCATAATTAACTATACACTTGAGCTTAAAACCAATTGTTATGCGTAGGTAGCGTTCTTTAGCGTCTACTGTAGTGTAATTAATTTGTTTGCTCTAGTGGTGTCTTTGCCTTCAAAGTACTACAGAGTAAGTTCATTTGCATAGTTGTGTTGTGATCATGTTGACTAGCTTGTTTGCGTGCTCCATTAATAACATCAGTCCCAGCTGGCGGGGCAATAAGTACCAGCCTGGTTGTTGCAAGCCGTGCCGAAAGAAGCGGTATCACGACCCGTGTCCCTCCATGTAGTCGTTAAAAACAAGTGAGGTAAGGAGTTGTCCATCTTCGAGAAAAATTAATAAAATGGACTTTTGGGTCTTTGGCCCCCCCCCGCGTTAGGCACCTATGGATTCTACACGCAAAGTTGGAGAACTCAAAACTCCCTCTGGTGGAGGTTTACACCCGCAGGGCTGCGTTACGACCCCAGCGAGAGGTGAAGATTTTATTGCTTGCGTCAAGCAGGCAGAAAAACATGCAAAAGAGTTCTTTGAACTCAAATTAGAGGAACTTGTTCCCAATTCAAAACAGGTCCGCCGCAAACATCAATGGCCTGCTGCTCGTCTCAAAGTTGGAAAATTGGGAAAGCGCGACCGGAGAAAAGGCGAGACACTTAAGTCCACTTCTGAGATTGACGATAGTGGTGGCCCATCTAAGGATGATGAAACAAAAACTGATGGTAATACAGATGATGATCTTCCTGGGCTTGTTGATGTTTCAAAACCTAGTGGCCCTGATGAAGGTTCATTTCTTTCTGGTATTAAAAAGGGTTTCCTGAATTCAGCTACCGCTCCCGCAGTTGTTTCCGCCCCAGAAAACCCTAGCCCAGCAGAGAAACTTGCTAGTGCTGTCAAAGACAGCTCCG
GNGAAGGTGGGGGGGCATTTCAATCAAGTTTTGAAGCCACNTCAACCNTGTANTAGGTACCTGTCCCCGAGGAATGTCTTTAAATTGTTGNACAAAGCAAAACCGTAAGAGTCACCAGCTTCTTTTTTTTTCCCACGAAATCATGGCAAGTCTGCTATGGTCGCCTATAGTGTTGCTTGGGAGTGAGCCAAGAACCCTACTCTCCGTGACTGTATATCTCAGCAACATCTAACCTAGCTCAGAAACAACTCTCGTTTATCAAGAACATCTTCGAGTCCGATATACACCAGAAGTACTGGCCTGAGCATCTCCACAAGGATGAAAGTAAACGTGAGAAGTGGACTACATCAGAGATTGCACTTGACCACCCAGACCGTAAGAAGGAAGCTATCCGTGACCCTTCTATCTTTACAGGTGGCCTTACTACCTCTCTTACAGGTATGCACTGCGATATTGCCGTACTAGATGACGTTGTTGTTTTTGAGAACGCCTACACAAACGAAGGCCGTAACAAGGTTAAGTCTCAGTACTCCCTGCTTTCATCTATCGAAGGTAGTGAAGCACAGGAGTGGGTAGTAGGTACACGTTACCATCCTAAAGACTTGTACTCAGACTTGATGGGTATGGAAGAGGATATCTACTCCAAAGAGGGAGAGCTTGTAGGTAAAGAGAATATCTACGAGGTAATGGAGAAGGCTGTAGAAGATAACGGTGACGGTACAGGGGAGTTCCTCTGGCCTCGTCAACTTCGTAAAGACGGTAAGTTCTTTGGCTTTGATGTACAAATCCTTGCCAAGAAGCGTGGCCAGTACTTGGACCGTGTTCAGTTTAGAGCACAGTATTACCAATGACCCTACCGACCCTGACAGTCAACCTATCGCCTATGAGAAGTTCCAGTACTACGATAAGAAACACCTCACCAGAGATGGTGGCCAGTGGTTCTACAAGGGTCAGAAACTCAATGTAAGCGCAGCTGTTGACTTTGCTTACTCTGTCAGTA
GAAATTTTCAAATCTTTTGACTATTTCGCTGGCATAGCTCTTCGGAGTGAAGCCTTCCCTGAAAGGCGCGAAGGTCCCCACCAGCTCGGGGTGATTCGTGACATTTCCTGGGATCTCGGAGTCAGCTTTGTCTCTAGGAGACTGAGCGTTCGGTCTCAGGTTTAAACTGAGATTGAGGATAAAGACAATGGGTAGAATCTTTCAACTGTTGATGCGCTTAGGCGTTAAACAGGGTGCAGCAAGTGTTGGTAAAGCCGGGATCGATGCTGGTAGCAAGCGATTGCTCCAGCAGATCATGTCCAAAGACGGTGCTATTCAGCTGTCTAAGGCACTCGGTTTCACCGCTGTGGAGCAGATGTCGAGTGAAGTGCTCGAAGCGTATCTCTATGAGATCGTTGAGCATCTTCTGCTCGTCGACGAGGCCACGTTGGCCGATGCGCTTATGGCGTGTATCACCGATGCAGGTGATATCGCCATTGAGCGTCTGCTTCCTTCCGTAGAGGATGTCGACAAAGGCGAGGCGCTTGCCGCCACGCTGACTGTCGTCTTGGCTCTCTTCTCGATGAACAAAGAACAAGCTGAAGAGCTTAAACGTTCGATGGCATCGAAAGGCTTGAGTCCGGACCGGGTTACCCTCGGAGGACAGACCCTGTTGACCGTCAAGTCCACTGGTACTGGCCTGACAGAGTATGACGCTCAAGGCAAGAATGGCGTCCCTCGCGGGATGTCTGCTAACAAGCGTACTGCATTGTTCTTCGTGCTGTACACAGTGATCAGTACTTCCTGGTCCGTATACGATCACTATGGTGAGGTTAAAGCTGGTCTCGCACGAGGCGAGCTACCTCCCAGTGCTGATCGTGTTGAATTGCGGGCCCCCGGTTCCTCCGTAAGTGCGATCGAGCGTGAGACACAACGCGCACTGCAAGAAGAACAGCCGCGTGCATTGCCTTCGGGCAGCCGCACCGCGGAACGGGTTGCTGGGCCGACGCAGGGTGATGTC
ATGGCGCGGCCGCGACCTATGCTAGGGAAACTATGTATGTGGTGCCATGAGCCACTGACCAATCTGGACGCACTGAACTTTCTTGAGTGTAACCTCTCTATGGTCTGGAGGAACGGGACGCCATACGGCGCGTGTAAGGCGTGTGTGGAGTTCCAGTGCTTTCTGGAGGTCTATCTACACAGCGAAGGCGACTATAGGCCCCGTGAGGTAGCGCAGGAGGTGGGACGGTCCCTCTGTGATGTGCGAGTACGGTGCTGGTCCTGCAGCAAGCCCCTGACGAAGAACGAGAAGCAGGAAATAGAGCTGCTGGGGAAGCCATTAACGAAGGTGCGCCACAAGGAGTGGAGAGCTCTGTGCTACAACTGCGGTCTGCCACGACATGATAGGGAATGGCTCCCCGTCATTGAGGGAGATTGTTCTATCTGAGCTACCGCAAAGCCTGGCAGACCCAGCAGAAGCGGAAAGCGAAGAGGAGGAGGTGGAGGTGGAATTGGACGCCGTCCGACCTCAGGCGCCATACGCCGTGTGTACCGTCTGCTGCCGCTGCGGAGAAAAAGTTGGACTTTGTGTGCTTGCAACCGACGAGGGAATACACGGCTTAGAAGAGCTTCTCTTTGAGGCTCTGCAGCTTTTCTGCGCCCAGTGTGCCCCCCCCATCGGTCGCCATGGACGCTGAGGAAGCAGGTACGCCTGTGAGAGATGCAGGTACCCCTGTCAGGGAAGGCTCCTCATGGTTTCTGCAGCAAGAGGCAGACTGTAGTGATATGGACGGTAGCGAGGCCAGTGAGGAAAGTGAGGCCGAGGATCTAATAGACGATGCTCCCGTTAGACAGGGAAATTCCCTGCTGCTATTCCAGCAGCAAGAGGCGCAGGCGGACGAGCAACACCTGTCGGTGTTTAAAAGGAAGTACTGTAGTCCTAAAGAGAAAGTAGCAGATCTCAGCCCGCGACTGGGAGCTATTAGCATTTCCCCGATCAGGGGGCCCCAGGTTAAGCGCCG
ACCGGTGGCGAGCGGGGAATTTGGGTTCCAGGTGGGACCCACACCTGGAACAGCCTGGAAAGAACGTGAGTGGGCCAAATAAGTGGGCCGTTGAATTGGGCTTTTTATTCAAAACTATCTCAAATTTACGAAGCCCATTATTATTCATTTGAGAAAAATTACATTAAACATAGTCCGTATAAATATACATTTATACGGTTACATTCTTGTATACATGGTATTCGTCGTTTACTTGGATATCTATTACTGGAGCTTCCTGTTGCATCATGATATCTATTATTTCAACCATGTCTTCTGATTTGAACTCTTCTATTGTTGAATCTCTATACATGATCCTTAGTATGTTCTTGATACCTTCTTCTAAAGCATTAAAATTGAATGGTGGTATGATACCGTGATGTCCGTATGGAATGGAGAATTTGTTCTTGACTAGTGCTGGTGACCTTGTTGAAAACACTTCTACGTCAACTCTGAATTTTATTTCTGATCTGAACTTGACGTTGATGATGAACAATATTCCTTTATCGTTGGTATATGATATAGTCATGATTGTTTGATGGAAATATATTCATTTGATGTGCATTTATAATTGGATGTGTCTGTTGTATGTGGTTGTGATTAATGATCGTGTCAAATTTATGTTCTTGTATTAATTAGTGTATGTGTGACTGTATTGATGTTGATGTTTGTGATTATAATTGAGAAAAGAAGATATTCATTCATTTGAATAAGAAAAGAAAGAAAAAAAAAAGAAAACTATATACATAAAAAAAACGAATAATAAAAATAACTATCTATTCAGAAAAAATGGGAGCGCAGCGAAAACGAAAACAAAAATCGATATCAAAGAAAATCCTGATAAATTAAATAGACAGAATTGAAAAGGAAAAAAGTAAAAAAAGATAAAAGTTATTACATTAAAAAAACTAAAGAAAAAAAAAATAAAAAAACTAAAAATGATAAATAAAAAAATGACGTCATCTGATGTCATCACAGTTAA
GACAATTGAGATGCTCAAGCGTCCGGCTTACTATAACATTTTCCTGCTTCCAACTGGGCGACGTCTTGCAAAAACTTACAATATACTTGAAAACTTAACACTTCTCCCAAAAGCAGACTGGAAATTGTATGAAGCCATTGAACAAAAGTTGAAATGGATGATTCAAGAATACCGAAGCGACTGGCGAGACAGACTTTCCCACCATGAGAGATATGGCGTGAAGTTAAGATTAACCTATCGTTCTGAGAGTGAACGTAGTTTACTAGAAACGAGGGTTATAGACTTTGTTGTTTCTTCAGGTAAGAAGGCTTCAACCGTTCAGTTTTGCACTCGTGATTCTTATAAAGGTAGAGTCCGTGCCAATCAGATATTAATTTTGTTGGAACCGGAAGGGCTTGGCGAAGTTGAGGGCTTAACGGTAAAATATGGTGGTAATTGGATGTCTCTTATGACTCATTGTCTTTTTGTGCTAGGCTCGACCCTCACATGTTTTGGTTTCGTTGACCCTTCTCACGGGTGCAAATTTAACTTAATTCCATATTTGAAGAATTTGAATCCAGCTGACAAGTGGTTGCTTGATCTGCAAGCGGGATGGAGAATGGAGTATGGTGTTACTCGCTCATTGGAAGATGGAGCTCTTTACGATTTTTTTGCTGAATCATTTACCACTTATGCGGTTCGGACTTGGCCTGGATATGAGAAATATGTTGGAAGCGTTGATGGTTTTTCTGGAAAATTAGCCGTTCTTCCAGCTCAGTGTCTTACTCCAAAGGAGTATGCATTTCAGTCTCAGTTGACGGTTAAGGCGAAGCGAACAGGTCTTCATTATTTGTATTATTTGATTTCCTTTACTATGAAGACTAATTTGCTTGATAAAATCATTAGAGAGTCTCTATCGATGGTACGTGTTTTTAGCTTCTTAATTGGGCGAGACCATCTTCCCCACATAGGGTTTCATTCAGGTGAGGACTTTAGTAAAAAGTACTTGTCAATGGCCTTA
CATCATCAATAATATACCTTATTTTGGATTGAAGCCAATATGATAATGAGGGGGTGGAGTTTGTGACGTGGCGCGGGGCGTGGGAACGGGGCGGGTGACGTAGTAGTGTGGCGGAAGTGTGATGTTGCAAGTGTGGCGGAACACATGTAAGCGACGGATGTGGCAAAAGTGACGTTTTTGGTGTGCGCCGGTGTACACAGGAAGTGACAATTTTCGCGCGGTTTTAGGCGGATGTTGTAGTAAATTTGGGCGTAACCGAGTAAGATTTGGCCATTTTCGCGGGAAAACTGAATAAGAGGAAGTGAAATCTGAATAATTTTGTGTTACTCATAGCGCGTAATATTTGTCTAGGGCCGCGGGGACTTTGACCGTTTACGTGGAGACTCGCCCAGGTGTTTTTCTCAGGTGTTTTCCGCGTTCCGGGTCAAAGTTGGCGTTTTATTATTATAGTCAGCTGACGTGTAGTGTATTTATACCCGGTGAGTTCCTCAAGAGGCCACTCTTGAGTGCCAGCGAGTAGAGTTTTCTCCTCCGAGCCGCTCCGACACCGGGACTGAAAATGAGACATATTATCTGCCACGGAGGTGTTATTACCGAAGAAATGGCCGCCAGTCTTTTGGACCAGCTGATCGAAGAGGTACTGGCTGATAATCTTCCACCTCCTAGCCATTTTGAACCACCTACCCTTCACGAACTGTATGATTTAGACGTGACGGCCCCCGAAGATCCCAACGAGGAGGCGGTTTCGCAGATTTTTCCCGACTCTGTAATGTTGGCGGTGCAGGAAGGGATTGACTTACTCACTTTTCCGCCGGCGCCCGGTTCTCCGGAGCCGCCTCACCTTTCCCGGCAGCCCGAGCAGCCGGAGCAGAGAGCCTTGGGTCCGGTTTCTATGCCAAACCTTGTACCGGAGGTGATCGATCTTACCTGCCACGAGGCTGGCTTTCCACCCAGTGACGACGAGGATGAAGAGGGTGAGGAGTTTGTGTTAGATTATGTG
GAAAACCCAACCCTAACCAACCTCAACCACCAACATCCTTAACGAAATTAAGCTCCCAGTAAGGATATATTCCGCGGGATGGCTCGTGTGCGCGAGGTTTACTCTTCCTTCTCCGACCCCTCTCTGAAAGCTATCATTCAGGATGAGGCCTACAAGGCCATTCAGACCCAAATGAGACAAGCTACTGTGGTCAACCCATACGCACTCTCCACCGATGCGGCGGACGCATTGGAAAACCTCGGAATCATCACCAACCCCTACTCAATCCAACTCCACACTCATGCTGCGGCGAAGGCAATTGAAAACGATCTATACAATACCGTGGCCTACCACTTGCCCAAAGAGCCAGTTACTTTCTACTACATGAAACCTGGGAAACTAGGGAAATTCAGAAGAGGGCCCCAGCACAAGGACAAATTCATCAATTCACTGTTTGAGCCCAAAGACATTGCAAGGTACCCCGAGGAGACCGTCGTCAAGCATCTTGAAGAAAGTCCCTGCTCCACCTCAAACGCATTTATGGGGGACACTCTACACTTCTTCAAGCCAGAGCAACTGATGACCCTCTTCAGGCTAAGTCCGAAATTGAAAACACTGTATGCAACCCTAGTTCTACCAGCGGAGGCAATGCATGAGTTACCATCACTTCACCCCCACATATACTCCCTCAAGTACACAAAAAACCATTTTATCTACATGCCCGGGGGACACGCTGGAGCTTCCTATGTACATTCAAGAGAACAGCTAGCCTGGCTTCTGATTGGAAAGCTCACCCAAGGCAACATGCAACTAACCTTCCAGCTCCTCGAATCCAAAGGCGCAAATCACTTGTTCATCATTCAGAGAATGAACATGCAAACTCCACCACTGAGAACATTTGGAGTCGGCGCCCCCTACGTTCTTCTACCAAAAATCTTCTTGCCATCGGAGCACAACATGCAGCAGCCCATCCCAACTGCCTTCGCAACGAAGATGTTTCTCTACTGCAAAAGCCTCAAGG
GCATGCGCTACTAGAAGAAGCAACAGAATTGTCAAAAAAATTAAAGTTACCCAACTTAGCAGCAACCACCGCCGCTTCTTATCAAATAGAAGAAGATAGAGTAGAACAAAAAAGTAAATGAACCAATATTCAATGAGGAAAAATAAACCAACTAAATCAGCATGACTCATTGATATAAAGCTTCCAGCAGTTCTGCCAAGGCCGCCACCATGGCAGGACTTTTCTTTGTTTTCGGGTTATTGGCAATCTCAACTACTAGGTTAGTAACTGATTGCGATACTTGCGTAGCTGAATATGTTTCATGCTCTTCACTCATTTTGCTGCCTCCTTTGTCAATTTGTTTGCTTTTGCCGATATGATACGTTTGGTATCCTTATCTGGCAAAAAAATATCAGGAAACAAAATTTCAGGTTTAACCTCAAAAAGATATGAAAATTTCGCAATTAATTTGCTACTAGGGTTGCGTGATCCATTTTCTATGCTTCTAACAGTTATTTCCGCAATATCAAGTAATTTTGCAACACTATTTTGAGACCAACCATTCCTATTTCTTTCTGCAATAAGTCGCTCACGCTTCATTTTTGCACCTCCAATTCCGATACATATCGTATCAACAATTATTATAATAAACGATACTTTAAGTATCGTCAAGTGTTTTTAGAAACTTTTTGTATCATTGATTGAAACCGATACACAATGTATCTATACTGATACATATAATATCCATTAAGAAAGGAGCGGTACTATGGCATCTTCAGGAATTGGGAATCGTTTAAAAGAATTACGAAATATGCAAGGCAAGACACAAGATGAGGTTGCAAAATCAATTGGTATCAGTAGAGCTCGATATTCCCATTTGGAAAACGAACGTAACGAACCCGACAATGAACTACTAAAACTTCTTGCTAGCTACTATGAAGTATCCACTGACTATCTTCTTGGAAATAGCGAAAAGAGTCATAAATCACCAGACTGGGCTACTGAAGCTGATCGTATTGAT
AGCAGAAGCAGAGCATATTCTTAGAACTGAAGTGAACAGGCCAAAAATGAACAATGCTACCTTCAACTGTACAAACATTAACCCTATTACTCACATCAGGGGGAGTATTATTATCACTATATGTGTCAGCCTCATTGTCATACTTATTGTATTCGGATGTATTGCTAAAATTTTCATCAACAAAAACAACTGCACCAACAATGTCATTAGAGTGCACAAACGCATCAAATGCCCAGACTGTGAACCATTCTGCAACAAAAGAGATGACATTTCCACCCCCAGAGCCGGAGTGGACATACCCTCGTTTATCTTGCCAGGGCTCAACCTTTCAGAAGGCACTCCTAATTAGCCCTCATAGGTTCGGAGAGATCAAAGGAAACTCAGCTCCCTTGATAATAAGAGAACCTTTTGTTGCTTGTGGACCAAAAGAATGCAGACACTTTGCTCTGACCCATTATGCAGCTCAGCCGGGGGGATACTACAATGGAACAAGAAAGGACAGAAACAAGCTGAGGCATCTAGTATCAGTCAAATTGGGAAAAATCCCAACTGTGGAAAACTCCATTTTCCACATGGCAGCTTGGAGCGGATCCGCATGCCATGATGGTAGAGAATGGACATATATCGGAGTTGATGGTCCTGACAATGATGCATTGGTCAAAATAAAATATGGAGAAGCATATACTGACACATATCATTCCTATGCACACAACATCCTAAGAACACAAGAAAGTGCCTGCAATTGCATCGGGGGAGATTGTTATCTTATGATAACAGACGGCTCAGCTTCAGGAATTAGTAAATGCAGATTTCTTAAAATTAGAGAGGGTCGAATAATAAAAGAAATACTTCCAACAGGAAGAGTGGAGCACACTGAAGAGTGCACATGCGGGTTCGCCAGCAATAAAACCATAGAATGTGCCTGTAGAGACAACAGTTACACAGCAAAAAGACCCTTTGTCAAATTAAATGTGGAAACTGATACAGCTGAAATAAGATT
ACCGGATGGCCGCGCGATTTTCCCCCCCCCCTCACGTGGCGCTCTGGTGGCCGCCCGATCCCCTTCTCCCCCGCTCCCGTGGTGGCCCCCTTGCTCGCGCGATGTTCTCCTTTAATTTAAATTAAAGGATTTAACTTTCGTCTGACCAATTATAGTGCGCCTGAGGAGCTTAGATAACTGTGTTAAGACTTGGTCCCTAAGTTTTATGACCCCTATAAAACTAAAGCAAGCGTGAAGTCAGTCTTTAATTCGAAATGCCTAAGCGGGATCCCTCATGGCGCCAGATGGCGGGAACCTCAAAGGTAAGCCGCTCTTCCAATTTCTCTCCTCGTGGAGGTATAGGCCCAAAGTTCAACAAGGCCTCTGAATGGGTTAACAGGCCCATGTATAGGAAGCCCAGGATATATCGGACGATCAGAACGCCTGATGTTCCTAGAGGCTGTGAAGGGCCCTGTAAGGTCCAGTCCTACGAGCAACGTCACGATATCTCCCATGTTGGGAAGGTGATGTGTATATCTGATGTGACACGCGGTAACGGTATTACTCACCGTGTCGGTAAGCGTTTCTGTGTTAAGTCTGTGTATATACTAGGTAAGATATGGATGGACGAGAATATCAAGCTCAAGAACCACACGAACAGTTGCATGTTCTGGTTGGTCCGGGACCGTAGACCGTATGGCACACCAATGGATTTCGGCCAGGTGTTCAACATGTTTGACAACGAGCCCAGCACTGCAACCGTGAAGAACGATCTCCGTGATCGTTTCCAGGTCATGCACAAGTTCTATGCCAAGGTCACGGGTGGACAGTATGCCAGCAATGAGCAGGCGCTGGTCAAGCGGTTTTGGAAGGTCAACAATCATGTGGTCTACAACCACCAGGAAGCTGGCAAGTACGAGAATCACACGGAGAACGCATTATTATTGTATATGGCATGTACCCATGCCTCTAACCCTGTGTATGCAACGCTGCAGATTCGAATCTATTTCTACGAGTCGAT
AATTTATAGCTCTTAAAAAAAAGTATAACCCTACCTACCCTGGACGTACGATAGAGGGATTTAGAGACCTTTCTTCCACGTTAGAACGACGACGTAAGGACGAAAGGGAGGTTTCTTTTTCGCCTTACGCCGAGGCGTAAAGGGTGGGGTATTTTCACGCGTTCGTGGTACGGTAGAAATAGGGTCACATCTTCCACGTTAGAAGTAGWAGTAGAAGTAGGTCGTCTACACGCGGAAGTCTGCCTATTTATTCCTCTTACCTAGACGTAGACCCGCGTCTACTTGTTCTCGGGTGTAGATGTACTATCCCGCGAACGGTCGTAGGCCTAACTAGACGGTACCTATCCTATCGCTTCGGAGAACTAGACGTGGAAAACGAGCGGCGGTAGAAACGTAGGAATAGGTGTACCGTCGTACCCTCTGGACGACCTAGGTCTGTCTATGTATTCTATCTCCTCCGGTAGACGTAGAAAAACGAATACTCGGTCTATCCTCGGGCAGACATAGACGCGTCCACCTCCGAATCTAAACAGACGGGTATACGATAAATCTACGTCGTCGGAGACCCGACGAACGACCATGGAGGTCCGCGTAGAATCGCGTCGATGTACCCGTCGCGGAGGATCCCCGCCGGAGGAGTGGTCACGGTTGGTACTTCCTCGACGCGATCTATCGAGCGGGTAAACAACTACGAAGGAAAAAAAAGCGAGCGGTATTCCCTATATGGGTTTTAACTATTTATATAGGTATAAAAACGTGACGCGTAACGGTCAGAAAAATACGACATCGATCGTAGATAGGATTAGTTACACGCCTTGAGGGTAGGCGTACGAAGGACAAGGATATCGTCCTCGAGTAGTTTGCCGTTCTTTACCTTAAGACTGTCTCTCGCCGAGAGATCAGACGTTCTCTTACACATTTCACCCACTTGGACGGTTATGTCTAGACTCTTCACACATTCCGTGTCGACCAGGGTAGATCCGATAATATGACTGCGTCT
AGCAAAAGCAGGTCAATTATATTCAATATGGAAAGAATAAAAGAACTAAGAGATCTAATGTCGCAGTCCCGCACTCGCGAGATACTAACAAAAACCACTGTGGATCATATGGCCATAATCAAGAAATACACATCAGGAAGACAAGAGAAGAACCCTGCTCTCAGAATGAAATGGATGATGGCAATGAAATATCCAATCACAGCAGACAAGAGAATAATGGAGATGATTCCTGAAAGGAATGAGCAAGGACAAACGCTTTGGAGCAAGACAAATGATGCTGGGTCGGACAGAGTGATGGTGTCTCCCCTAGCTGTAACTTGGTGGAACAGGAATGGGCCGACAACAAGTACAGTCCATTATCCAAAGGTTTACAAAACATACTTTGAGAAGGTTGAAAGGTTAAAACATGGAACCTTCGGTCCCGTTCATTTCCGAAACCAAGTTAAAATACGTCGCCGGGTGGATATAAACCCGGGCCATGCAGATCTCAGTGCTAAAGAAGCACAAGATGTTATCATGGAGGTCGTTTTCCCAAATGAAGTGGGAGCTAGAATATTGACATCAGAGTCGCAATTGACAATAACAAAAGAGAAGAAAGAAGAGCTCCAGGATTGTAAAATTGCTCCTTTAATGGTGGCATACATGTTGGAAAGAGAACTGGTCCGCAAAACCAGATTTCTACCGGTAGCAGGCGGAACAAGCAGTGTGTACATTGAGGTATTGCATTTGACTCAAGGGACCTGTTGGGAACAGATGTACACTCCCGGCGGAGAAGTAAGAAATGATGATGTTGACCAGAGTTTGATCATCGCTGCCAGAAACATTGTTAGGAGAGCAACAGTATCAGCGGACCCACTGGCATCACTCTTGGAGATGTGTCACAGCACACAAATTGGGGGAATAAGGATGGTGGACATCCTTAGGCAAAACCCAACTGAGGAGCAAGCTGTGGATATATGCAAAGCAGCAATGGGTTTGAGGATCAGTTCATCCTTTAGCT
CCGATCCGGCCTCCGCTGCGGGTCCCGGGGGGTGGGGGGGTGTTTTTGGCGGGGGGGCACTAAATTGGCGCAAGGTTGCGCGTGTCGCTTGCCGCGGGCGTGCAGGGAGGCCGAAGCGGCGGCCGGAGCCGTGCAGAAACACGTACGTACGCACGCCAAACCAGTCCCCGCGACGACCCGCCGGCCCGAAACACGTCCGACCGGCCGGCCCGCCGCACGCCGCCGCGGAAACCGGTTCCGTGACTCACCGATCCCGGCCACGGCAAACACGCGCCACACTCGCTGCGCGGATAGACTAGGGTGGTAGGGCAAGTTTCCGGATGAGACTGTGGTGGTGACAGCGGGTAAGGAGGGCAAACGATGTGGGCGGCGTGCTGTGGAACGAAGGTGAGTGTGTGCTGGCGCGCGGCTGTGACTGCAGCTGTGTGCTGGCGAGGCCAAGCCGGCGGTAAGCCAGCCGGTGAGGCAGCGTTGCGTCACAGGCTCTGCCAGCGTTGAGTCACACCGTATGCCAGCTGTGAGTCCGAGAACGAACTGGAAGGAGACTGAAGGTGAGGGGAATGAACTGGGGGGAAGGAGCTGAGGGGAATGCACTGCGGAGAATGAACGGACAATGAACGGACAATGAACGCACTGCAAGGAGGAGAAAGGACGGGCCCCGGGGGGACGCGGAGGAGGGGGGCTATATAACGCCGCGCTCTTCGCGCTCGCATATGCGAAACTCCACTATGCTGAATGAACCCTCGATTTCAACAACACACATTCCCAGTGAGGGCGGACCCCTGGGATATCCTGTCTCCCGAGAAGACATGAAACGTGGCGGCACCGAATGGATCGAAGGCACCGACTACCCCGAAGACTGCTGGTGTATGTGGGGACGCTTCGGTACACTAAACCGCCGTCCGGTAGTCCGCCTACTACTCCAAAGACAACTAGAAGGCCGCTGCGACTGGAACGTGGTCCGCTGCAGAGGAATGGGCTTCCGCGCCACCGACAACGA
CCCCACGCCCCCTTGGGGTCTCGCCAAAGGGGGCGGGGCCCAATTTAAAACCACACCCCCTTACTTCCGGGGCGTAACCCGAAAGTTCTCACCACACCCACTTCCAGGGCGTAACCCGAAAGTTCTCACCACACCCACTTCCGGGGCGTAACCCGAAAGTTCTCACCACACCCACTTCCAGGGCGTAACCCGAAAGTTCTCACCACACCCACTTCCAGGGCGTAACCCGAAAGTTCTCACCACACCCACTTCCAGGGCGTAACCCGAAAGTTCGAACCGGGAGGTCAACCATGGGAACCGATGTTTCGACAAATCAAACCTTTGTCACCACCGGCCCGATAATCCCGAGAATGGACCGCTTGGTCAATTAGGTTATCAGTGTTTGTGTTTTTTTTTGTGTTTCCTATCTGGTCAGAATGAACCAAAACTCTCCCGGTTCACCTATCACGTGTTTTTTTTAAGTTATTTTACTATTGAGCCACCTATACACTCTGTTACAAAAAAAACATTGAAAAATAGATATGTTCAAAGACACGATAGGAAAAAACACACACAAGTGAATAACATTCAATCTTTATGATTTTTATTGTACATCAACAAATGAACTCTGCAAGTGCGTTTTTAAGAAAAAGAAATATGATGAAGATATGTCAATACAACAGTCAATGTTCTCAGGATTGCAAGTGCGTTTTTAAGAAAAAGAAATATGATGAAGATATATCAATACAACAGTCAATGTTCTCAGGATAGCAGAAGGGTTTTTGATTGTTTGTTCGACTTCCTGTTTCTACCTGCAGTGGAGGTTAGAAACCCCGATCCGCCCCCAATGTCAAACTGACCGGCGCACGTCATGAAGCCATCATCATCGCCGTCGTCGTCCATGTTGGATGCGAGGGTTGCCTTTTTGGTGGATTTCATGTTCTCTGTGGTAGTTACCCGGGGCTTGGAAATGACCTCTTCGTCACTGGAGTCGTCAGAGGATACGAACTCCTGTGAGCGA
GGATAATACAGAACACCTCAAATATAACAATTTTTAATCAAGCATTCAAAATTGTTACATATGGCACTCACTTACAGGAGTCCCATCGAGGAAATGCTAAATAGTTTCACAACTATTGAGCAGAGTTTGGTATCAGCAACTGCACTCCAGGGTATCAGGAAGGAAGAAAACAACAATTATGAGAATTTTTCATATGCGCTACCAGTAAAATCGAAGGAAAAATTGGTGCGTAGTGGGATATATCTCAGCCCTTATTCAGCCATGCCTCATTCCCATCCGGTGTGCAAAACTTTAGAGAATTATATGCTATACAGAGTGCTACCAGGGTATCTAGATAGTAGTTTTTACTTCGTTGGGATTAAGAATAGTAAACTAGATTTTATTAAGCAACGTAATAGTACTCTTAGTATGACTATAGCCATAAATAGGTACGTGACCAGTGCAGATAAATTGCGTTACGGTAGTGAATTTACGTGTGTTAGGTCTAAGCAGAGTGGGGGCTTGCTAGCAAAGCATGGAGGCTTCAGCAGTGAGACTCTTTCAACTCTAGTACCGAGCTTAATAAGTGTGAAGGCTAGGAAGCTATTTATACATGATGAATTACACTACTGGTCGAAGAATGACCTTCGGTGTTTCCTACAAGTTGTGAAACCCGAGATGGTATTGGCCACGCTGGTGTACCCTCCTGAGCTCCTAGCCGGTTCGAAAATATCATTGAATCCTTGGTGCTACGAGTTTGATATCTACAAGGATCGCCTGCTTTTTTACCCTGACGGTGTGCGGAGTGAAGGTTATAACCAACCGGTGGGTGGGGGGTATTTGCTAAAGACAAGCAGAATCGTATTGCCGAATGGCGATGTGTATTGCGTTGACCTGATCCATAGTAAATTTGCCCACCATGTTATTGCAATCACAAGAGGGGATAGAGTGGTGCCGTGCACAAGGACTTTTGGGGACTTTGATGCGATATCTGTTGAGAGTCTTGTTGGAGTGTGTGGAA
AGAAATTCCTCAGATTTCTCCCTGTTGACCAGGAGTTATCGGTGAGTTGCGCTTTGTGCTTTGCGTAAGGGATTTCTCTCGTACAGGTACGATCTCGGACCAGCTACGGGTTTGAAGGGTGAGCCTATTCTTCGGAAGGGTAAATTGTAACTTTCACCAATAAGCAATGGATAGATTACTGAACTTTCTGAGACCTAAGAGAGAACTTTTCGTAGGTGATTTTGCGATCGGGGTTGACAGGAGGCCATCGGTGGACATGTTCCAGTTGGTGTGCAGGTTGGCTCTCAGATATATGAGGACAGGGAAAATCGAGTGCAATGTGGACAGTCTTCAACAGTTCGTTGTTGAGTTGTTAAAGACTGATTGCGCAGCCAAATGGGAATGGTTCATGAAACGGCGTTCTGCCGGTGATTATGCTATCCCCCTTGCACTGGCTGCACTACCCATTGCCCCGCTGTTGAGTTATACCACAAAGGTTAGAACGGTGAGTGTAAAGGCGTTCGGGAATGAATTGACTTTCCCATTCAGGACCCTTCGCCCAAGCTTACCCCGTAAGGGTTTGCTCCTTCGGCTGGCGGCCGGCTTTGCGTTAGCACCTGTATGCTTGCTTGCTGTGTACGCTACCCTGCCACGGGAAAAACTGTCTGTATTTAGGCTGAGAACTGAGGCCCGCACACATATGGAGGATGAGAGGGAAGCAACGGAATGTTTGGTGGTAGAGCCAGCTCGAGAGCTCAAGGGAAAGGACGGGGAGGATCTCCTCACTGGTAGTAGAATGACAAAGGTAATTGCGTCTACAGGGCGCCCTCGCAGGAGACCTTATGCAGCGAAAGTTGCTCAGGTTGCAAGAGCTAAGGTGGGTTACCTTAAGAATAGTCCTGAGAATAGATTAATCTACCAGAGAGTCATCATTGAGATCATGGACAAGGATTGCGTCAGGTATATTGACAGGGATGTCATATTGCCTTTGGCTATTGGATGTTGTTTTGTCTACCCGGAC
TCTCATAGTTCAAGAACCCAAAGTACCCCCCATAGCCCTCTTAAAGCCACCACCTAAAGCCAGCCCTACCCCTCTGGTTTAACCTTCGGTTAACCTTGGGTATCTCCTCAAGTGGCCTATAGGATAGCCTAAAGTGGTTCCTAAAGTCAATACCTAAAGTGATGGATGGCTTAAAGAGGCCTTAAAGAGTGTCCTAGTGTACCAGTTCGATAGTACATCCCTATGTGTCCCTATCTGTTAGCCACCCTTAAAGTAAAACCCTAAAGCCACCACCTAAAGCCACCACCTAAAGAGTGGAGCTATCTTAAAGACAACCAGACCGATAGACCCGCTGTTAACCTGTAGTGATGCCTTGTAGTTATCTGTAGTCATTTCATTAACCCTCACTAAAGGGATAAGGTGGATACTTAAAGAGGAATAAGGGATTTAATAAAAGATTAAAATTAAGTGTTGACTTTAAGTTACCTTTAAGGCTATTATTCATCTCGTCAACGGGACAACGGCCTTAAAGCCACTCCCTGAGATACCGGAGGTTAACCGGATAAGTAGACAGCCTGATAAGTCATACGAAAAACAGGCATTAACCGAAAGTAGTACAACAAGTTATCTTCTAGTCAAACAAAAGCGTTGACACGGTAACGAGAAAGCAGTAGGATGTATCGCAGTAGGGTCGCTATCGGCTCCCACGGTAGCAGTTCGGGAAGGCACTACAGCCTAACAAGTGGTTGACCACCACGAGACATTAAGCGCCCATTAGTGGGAACCACGCGGAGTCAAACGGTCGCCCACTGAGGGGCTACAGCTCACGAATCAGGTTGACAAGCTGATAATAACGCAGTAAGATGTACCACATTGAAACGACAGTGAGGCGGGACACTGAAAGCCGCTAGGGTCTAACGAAACCAGACCGACACGCTCTTTAACAATCTGGATAATAGCTCTTGAGTGTACCGTATAAGCGAATAACTCAAGGTCGCACTGAAAGCGTGGCCTTTATGAT
GTATTAGACACGGATACGTCGTATAACGTATTAGACACGGATACGTCGTATAACGTATTAGACACGGATACGTCGTATAACGTATTAGACACGGATACGTCGTATAACGTATTAGACACGGATACGTCGTATAACGTATTAGACACGGATACGTCGTACTAAGTACTTAATACGGGTATTTCGTACTATATACGGACATTTCTTACTTCTTACTTCACTCATTCACTCTCTTTTATTATATAGATATATTCAACCCCCCCTATATTCGTTCTTCTTTGAATTTTTCTCGTACCACTTACTTCATATTTGTTACTTATTTTCCCTTACTTCACTCATTCGTTCCCCGTTCGTCCTTTCTTCACACCTCTTTCTCAACTCGTACTATTTCTCCCTTAATTCGTCCTTACTAATTATGCCACACTGGATACTACACTCATTCTTTTTCGGTTTTTCTTAGCTTCACTACACATTTGACTTACTTCACTCATTCGTTCTAGTTTCTTCACTCATTCGTTCTCTTTTCTTATTCTTCATACTTTACTTGTCTATTCTTCATACTTCACTCATTTGTTTATTTCGAAAAAATATTATACACCAAAAAATGATTTCTTTTCTCCATTTTTGATTAACTCGTATTTTTTTCGCAAAAATTGTGATGGTGTAAGTATTAGCACAGTACCTTTTTCTGTGACTATTTGAAACCTTGGCATCGATGTTATTTGTACTATTTCGATTGCCAATATCCTTTCCTTTTTCCCGTTTATTATTATGTATTTCTCATCTGCTTCTTTTAATTCTCTTGCTATGTTTTTTGCTAGGTCTATTAATTTCATGGTTCACCACGTGTAAATGGGATATTCAAATAACGAACTAGGTGTTAGTATGTATATATGACCTTTGTCTGTTTCAAGTATTAAATTATTATTTACTAGTTCTACTCTTGTTACTTTTTCCTCTCTATAGATGATTTCCTTTTTCGTCGATAATAACTTGTATATTT
CTGAGCGGATAATCTCTGAGATCATCCGACTCCAGGACAAGAACGCAATAACCCCATCCATCAGGGGGCACTTCTTATGAGGAGGAATGACGTGGATGTGGGGGCCATGGCCCTCATCATCCTCATATTCTTTTTTTTCATCCTCTTATTGAGGATCCAAATCGTTGAAATAGCACCATACCAAGGAGGTTGGCTAATATGATGGATGCATTACTCCTTGAATTAGAAAATGATGAAGGATGGGAGGATATGGACGACATAGGAAGGTTCTGGAACCCTCAAGAAGGGGAGAGTATACGTGGTATCTGCAAGAGGATCAAGGAGATACACACAAAACTCGGCAGCCTACGGGTCATGACACTCCAGACCCTGGACGGGGAATACTATGTGAAGGGGCACCGCGCCCTAGAGAGGTACTTCGACAGGATACAGGAAGGATGGGGTGTCTGGATCACATACAATGGAAAGGCAAAGTCACAGAAGGGTGCGGAGTACCACAGTTACACAGTGAAAGTGAAGAAACTAGGCCACCACAAACCCATGAAACTGGGGGTCCTCAGTGAAGAGGATTTCAGTGATGACAAAGAATTAAAGGCCCTAATCATGTTGACAAGGGCCAGAAGAGGGGAAGCCACCAGGACGAACGTGCTTGAAGAATTAGATAACATCTACACTGAGGGTCGGATCACAGAGTCCGATTACCTCAGGATCAAAGAGAAATTAGAGGCATAGGTGGTGGTGTCATGGAGTATGTCAGGACATCAATAACCCTACCTGAGGGGGTCTATGCCTACCTGAAGGAACTGGTTGAAACAGCCAGGGAGGAGGGCGTGAAGGTTAGCATGAACCAGATCATTAACGACGCCCTCCTTTACTACATGGATTACGTGAACCTAGAGGCGGAGTACATAAGGGGGGAGTAGATGGTATGGGATCGTGTTCTGAAATCCCAGGAACTCAAGGTTGAAGCCGTGGAGGAGGATGACCCCTCCCTCCTCGC
GAAAGTTTTCTTTCCATTTGGTTATATGGATTTTCAAAATCTTTCGTCTTCTGCTGTCCCTTCTCCTGTCTCTGTACAAGATTTATTGTCAGAGACATTGAAGAGACAATGCACCGATGAGACCACTGCTATCGGTAAGCTTTTTGCCGAAGAGGCAAAAAGATTGGTTACCCAGAGTTTTGGTAGTGATGCTGCCAAACCTTTGAATGTTTCGTTTCAACTCTCTGCTGAGCAGCAGAGTTTGTTAAAACGAAATTTTCCTGGACGTGTTATTCAGTTTTCCAATAGTTCATCGTCGTCGCATTCATTTGCTGCGGCTCATAGGCTGTTGGAAACTGACTTTGTTTACTCTTGTTTTGGTAACAAGAATGCCACCATTTTGGACTTAGGTGGTAATCATGTGTCCCATCTTAAGATGGAGAGGCACAATGTTCACTGTTGCTGTCCACTTCTTGACGGCAGGGATTGTGCCAGACATACTGAACGTTTGATTTCATACTCGACGTTCAAAGCTTCTCATCCTCAAGAAATCCATGATATGAATTTTTGTGAAAATGCTTTTCAGCATTGTGATGAGAAGGCTGATTTTGCAATGGCTATACATTCGACGTCTGATTTGCCGTTAGATGTTTTATGTAAAGCGTTGCTGAAAAAGGGAGTAAGAAAGTTCATCTGTACAATAATGATAGACCCCGATATGTTGGTTAAGGATCGGGGTTTTATTGAACATTTTAATGTTAGTTGGACTATTGACAGGTATGCCGATAGAATCTGGTTTGATTTTAACGATGCACCCTGTTTGGGGTATGATCATAAGTATTCGACACTTATGCAATACTTGACCTATAATGCAGTTGACTTGGGTGATTCTGCTTATAGAGTCGAAAGGAAACAAGATTTTTCCGGTGTTATGGTGATTGACATAACCCGATGTGCTGGTTTCGTCCCCGGTATACCACTTAATTGTGGTCGTTCCTGTGCTTGGTTTACCAAGATCAGG
CTCTCTATTTAATATACCTTATAGATGGAATGGTGCCAATATGTAAATGAGGTAATTTAAAAAAGTGCGCGCTGTGTGGTGATTGGCTGTGGGGTTAACGGCTAAAATGGGCGGGGCGGCCGTGGGAAAATGACGTGACTTATGTGGGAGGAGCTATGTTGCAAGTTATTGCGGTAAATGTGACGTAAAACGAGGTGTGGTTTGAACACGGAAGTAGACAGTTTTCCCACGCTTACTGACAGGATATGAGGTAGTTTTGGGCGGATGCAAGTAAAAATTCTCCATTTTCGCGCGAAAACTGAATGAGGAAGTGAATTTCTGAGTCATTTCGCGGTTATGACAGGGTGGAGTATTTGCCGAGGGCCGAGTAGACTTTGACCGTTTACGTGGAGGTTTCGATTACCGTGTTTTTCACCTAAATTTCCGCGTACGGTGTCAAAGTCCTGTGTTTTTACGTAGGTGTCAGCTGATCGCTAGGGTATTTAAACCTGACGAGTTCCGTCAAGAGGCCACTCTTGAGTGCCAGCGAGAAGAGTTTTCTCCTTCGCGCCGCAAGTCAGTTCTGCGCTTTGAAAATGAGACACCTGCGTTTCCTGCCACAGGAGATTATCTTCAGTGAGACCGGGATCGAAATACTGGAGTTTGTGGTAAATACCCTAATGGGAGACGACCCGGAACCGCCAGTGCAGCCTTTCGATCCACCTACGCTGCACGATCTGTATGATTTAGAGGTAGACGGGCCTCAGGATCCCAATGAGGAAGCTGTGAATGGGTTTTTTACTGATTCTATGCTGCTAGCTGCCGATGAAGGATTGGACATAAACCCTCCTCCTGAGACCCTTGTTACCCCAGGGGTGGTTGTGGAAAGCGGCAGAGGTGGGAAAAAATTGCCTGATCTGGGAGCAGCTGAAATGGACTTGCGTTGTTATGAAGAGGGTTTTCCTCCGAGTGATGATGAAGATGGGGAAACTGAGCAGTCCATCCATACCGCAGTGAATGA
ACCGGATGGCCGCGCGCCCGAAAAAGCATGTGGTCCCCGCGCACTATCGTTTGTCATCCAATCCGAATCGCGCGTCAAAGCTTAGATAATTGTTTTTGTCTTTATATACTTCCTCGCGAAGGAGTTATCCCACAAAATGTGGGATCCACTCCTAAACGAGTTCCCAGACTCTGTTCACGGTTTTCGTTGTATGCTAGCTATCAAATATTTACAGGCCATCGAGCAGACGTACGAGCCCAATACTCTGGGCCACGAATTGATCCGTGATCTCATCTGTGTCGTTAGAGCCCGTGATTATGTCGAAGCGACCCGCCGATATAATCATTTCCACGCCCGCCTCGAAGGTTCGTCGGAGACTGAACTTCGACAGCCCTTATACCAGCCGTGCTGTTGCCCCCATTGTCCCAGGCACAAGCAGACGTCGGTCATGGACGTACAGGCCCATGTACAGAAAGCCCAGGACGTACAGAATGTACAGAAGCCCTGATGTCCCAAAGGGTTGTGAAGGCCCATGTAAGGTCCAGTCGTATGAGCAGAGGGATGATGTGAAGCATACTGGTATTGTTCGTTGTGTTAGTGATGTTACGCGTGGTTCGGGAATTACTCATAGGGTTGGGAAGAGGTTCTGTGTTAAGTCCATTTACATTTTAGGGAAGATATGGATGGATGAAAATATCAAGAAGCAGAATCACACTAATCAGGTTATGTTTTTCTTAGTCCGTGATAGAAGGCCCTATGGTGCAGCCCCAATGGATTTTGGACAGGTGTTTAACATGTTTGATAACGAGCCCAGTACAGCTACGGTGAAGAATGATTTGAGAGATAGATACCAGGTTTTGCGGAAGTTTCATGCAACTGTTGTAGGCGGTCCCTCTGGGATGAAGGAACAGGCATTAGTTAAGCGATTTTTTAGGATTAATAGTCATGTAACTTATAATCATCAGGAGGCAGCTAAGTATGAGAACCATACGGAGAATGCTTTGTTGTTGTATATGGCATG
TCCCCCTCGGATCATGGTGCCAAACCTCGCCTTGCCTTCGTAGCAAGGCTTTTTTGTTGCTCTTTTTATGATTTGTGCCAAATTTGTGCCAAATCACTCATCGTTTATTTCACTAAAGATTTTTTTGATATTCTCATTATCTTTTTCTTCAAGCTCTTTTAGGATATGGGAATATACTGACATTGTAACGTTCAAACTACTATGACCGAGCCTTTTAGAAACATATAAAATATTAATTCCCTTATAAAGCATAGTAGAAGCGTGAGTATGTCTTAATCCGTGACAAGTAATTATTTTTTTAAATCCAAGTTTTTTACACATATTTCTTAGCTGTTTATTGAGTGAATTATTAGTTATCAATCCATTCTTGATATTGTAGAATACAAAAGGGTGTTCTGGCTCAATTTCGAGCCGTTTTAAGAGTTTTTCTTGCTGTTCCTTATAATTTATCATGACTTGCATAGTCGAGCTGTCAATGGCTAAAAAACGAACTGATTGGTCATTCTTAGTTGGTGCAAAATTATTTTTATAAATATCCCAAGTCCTTTTTACGTATATCTGTCCTTTTTCAAAGTCCACATTATCCCATGTCAATCCCAAAAGCTCACTAAATCTCATACCAGTCATGGCAGCAATGTATATCATAAAAGATGAGGAGTAAATAGGATTAATTTTTTCTTTAGCTAGTGCAATTAATTTTGTGAAGTCCTCAAAGTCTAAATATTTTAATTCAGCACTTTTTGAACCTTTTCCTCCTTTAGAAATAGCTCCTTTTGTAAAATCATTTTTTATAATAAAATCATCAAGTAAATTTTCTAAGCTTGCTCTTACATGAACATTAATTTGTTTCACAGATGAATCGGAATGACCTTCAGCAAATTCATTTAACATCTCTTGATATTTCACACGATTCATTGTTTTAATAGTTGCTGTTGAAAAGTGCTTTTTTAGAACAGATAGTGTGTACAAATACTTTCTGTAAGTTCCGTCTGATACTTTA
CATCATCAATAATCTACAGTACACTGATGGCAGCGGTCCAACTGCCAATCATTTTTGCCACGTCATTTATGACGCAACGACGGCGAGCGTGGCGTGCTGACGTAACTGTGGGGCGGAGCGCGTCGCGGAGGCGGCGGCGCTGGGCGGGGCTGAGGGCGGCGGGGGCGGCGCGCGGGGCGGCGCGCGGGGCGGGGCGAGGGGCGGAGTTCCGCACCCGCTACGTCATTTTCAGACATTTTTTAGCAAATTTGCGCCTTTTGCAAGCATTTTTCTCACATTTCAGGTATTTAGAGGGCGGATTTTTGGTGTTCGTACTTCCGTGTCACATAGTTCACTGTCAATCTTCATTACGGCTTAGACAAATTTTCGGCGTCTTTTCCGGGTTTATGTCCCCGGTCACCTTTATGACTGTGTGAAACACACCTGCCCATTGTTTACCCTTGGTCAGTTTTTTCGTCTCCTAGGGTGGGAACATCAAGAACAAATTTGCCGAGTAATTGTGCACCTTTTTCCGCGTTAGGACTGCGTTTCACACGTAGACAGACTTTTTCTCATTTTCTCACACTCCGTCGTCCGCTTCAGAGCTCTGCGTCTTCGCTGCCACCATGAAGTACCTGGTCCTCGTTCTCAACGACGGCATGAGTCGAATTGAAAAAGCTCTCCTGTGCAGCGATGGTGAGGTGGATTTAGAGTGTCATGAGGTACTTCCCCCTTCTCCCGCGCCTGTCCCCGCTTCTGTGTCACCCGTGAGGAGTCCTCCTCCTCTGTCTCCGGTGTTTCCTCCGTCTCCGCCAGCCCCGCTTGTGAATCCAGAGGCGAGTTCGCTGCTGCAGCAGTATCGGAGAGAGCTGTTAGAGAGGAGCCTGCTCCGAACGGCCGAAGGTCAGCAGCGTGCAGTGTGTCCATGTGAGCGGTTGCCCGTGGAAGAGGATGAGTGTCTGAATGCCGTAAATTTGCTGTTTCCTGATCCCTGGCTAAATGCAGCTGAAAATGGGGGTGA
TAATAGGGAAAAAGTTAGTATAAATTTACACCACCCCACCGTTTAAAATAAACGATTATACAAATCAAAACTTATAAATTTACTTATCATTTCTTTACTAAACTTAAAAATACTGTGCAACAACTTAACCAACTTATCTAACCTATTACATATTCATCAAATACAAAATTTATGTATCTATTGACTTTTATTCAAAATTATGATTTGAACTTAAAATCTTATTTCTTCTATTAAATAGTAGTTTTAAAATTATTTAAACTTTTTTAAGAAAAACTATTGACAAAACTTTTAAACGTTTGCTATACTAAGTATGTAATCAAAACAAGGAGTAACAAAAATGGAAAATGAAACAAAAAACATTGAGTTGAAGCATGTTTTTCGTTTTAAGAATGGAAGTTTATGTATAGCGTTATTTGATAGAACAGAAAATGAAATTTCATTTTATGATGTTGACATTGATGAAATTGAAGATTTAAATCATAATTCTGTTTTACGCGTAATTTCAACTTTATTAGGAAGTGATAATAATGGTTAATGTTGATAATGCACCAGAAGAAAAAGGACAAGCCTATACTGAAATGTTGCAACTATTCAATAAACTGATTCAATGGAATCCAGCTTATACATTTGACAATGCAATTAACTTATTATCGGCTTGCCAACAACTATTATTAAACTATAATAGTTCTGTTGTTCAATTCTTAAATGATGAACTAAACAACGAAACTAAACCAGAATCAATATTGTCTTATATTGCTGGTGATGACCCAATAGAACAATGGAATATGCATAAAGGATTTTATGAAACGTATAACGTTTACGTTTTTTAGAAAGGAGTGATATAATAATGAAAGTTGACGACATTGTTACCTTACGTGTCAAAGGTTATATACTTCATTACTTAGATGATGATAATGAATACATTGAGGAATTTTTACCACTTCACGAGTATCATTTAACCAAAACACAAGCAAAAGAATTATTACCAGACACATGTAAA
CTTTATGATACTATGCAAATTGTGCTACCAGAAATCCGTACAGTATGCGTAGGATTAGCCGCTTCAATGGGATCTGTTATCCTGGTCGGAGGAGAAATTACCAAACGTCTAGCATTCCCGAGAAATTGCAGCTTTAGCGCATAAACTCTACACTCATTGCAAACGTTATAGCATATGATTGTATTGACCCAGTCTGGAACCTTGCTTTTTGACCAAAGATTTAAACTCTCAAAGTTTCTCTTCGTTGTCATTGCAACAGGCTTTCCTCTTCTCCTGCAGCAAGCGAGCTTAATTTACGGCTATAATCATGAACAGATTTACCGCATATGCCGCTCTTTTCTTCATGTTCTCCCTTTGCTCAACTGCAAAAGAGGCAGGATTTCTACATCCGGCCTTCAACTTCCGAGGCACCTCCACTATGAGTGCCTCGAGTGGGGATTACTCTGCGGCACCCACCCCGCTATACAAATCGTGGGCCTTACCATCGTCATTAAACTTGACGACCCAACCACCGCCGCCGCTTACAGATCGGAGCTACTACGAGTTAGTTCAAGCTCTTACATCCAAAATGCGGCTGGATTGTCAAACGGTTGGGGACATGACATGGAGGCATTTGTCAGAAATGCTATTTGCCTCCTGGAACTCCGTGAAAGAAGTATCCCTCAAAGCGGCCTCCGTGACCTTATGGGCAATTATCAACATTTGGTTCGGTCTCTATTGGACGCTTGCAAGGTTGATCACTTTGTTCCTCTGGACTTTCAGCATAGAAGCCTTATGCTTAATTTTGCTCGGTTGTATAACCAGCTTGATCTACAAGGGCGCGCTAAGTCTTTCAGAGCACTTACCGGTTTTCCTGTTTATGTCCCCTCTGAAGATTATTTGGAGGGCAGCTTTCTCCAAAAGGAATTACAAGAATGAGAGGGCTGTGGAAGGATACAAAGGGTTTTCGGTCCCACAGAAACCGCCAAAGTCTGCCGTAATTGAACTACAACATGAAAAC
ACAAAAGAATAGCAGGAGGACAGTGAATGAACTTTGAGATTTGCTTCAAAACGAACAGCGAACTACTAGTGACGAGCGAAAGACACTTGCCACTAAAAGAGAGATCATTCATAATCGGAAGATTTCTCACGCAAATCCCTCAACTTTTGCACCATTTCAAATATGGACACCAAGTTGAACAGTTCTTACGCTCTATTCTTTTTCAGCTCCCTAATCTTATTTGGAGCTCTTGGGACCATGGCACCATCTTATATGGTGACAGGCCCTTTACACGCGCCGAAGATCTCCTCAGATTTTCCCTTACCACCGGATATTACCCAACTCCTACTAACACAGGACTCCGTGTGGGACTGCCCTCTTCAGAAAAAGCTGTCAGATTACAGCTACAAAGAACTTGTAATACACGTCTTGCAAAGAGGCTACAACGACACCCAGAAATACTTGCCACAACTAGCATCAATGGATTTCGGAAAGCACTGGGATACCATCTCAGGGCAATTAACAGGATTGAATATCCTGGAAAGATTGATGTGGGGCCTCATACGGTTATGGGGTTATGTAATCTGGGTTGTCAGCTCATCCACGATGAGCTTCTTGATGAACAACTTGAGCCTGGCTATAATAGTGGCCTCATTGATGGCCTTAAGCGTGCTTATGGCACGGGCAGCTCAATTATTCTTCAAAATATTACAACTATGCCTACCTGTGTTGGCGGCAAGGATGGTGATGAGCGCGTTCACCACGATGAAGAGAGTTTGCATAGAGAGACCTAAATCCTATGTAAAAGAGTGTGCAGTCCGGGGGTTCACTACATGGGCTGTACCAATGAAACCCCCAAAGAATTCGATTTTGCTCATAAGTCATGACGACGGTTCACACGCAGGTTATGCAACTTGCGTGACTTTACACGACAGACAATCAACCACCATTGGTTTGATAACCTGCTCGCATGCTCCCATCAATGGGAGTGTTTTCTCAACCGTCACTGGCAATAAGATCA
GTGATTGGTTAGTATGGCTTCCAAGCCATTCTACCCAATAGAGTTCAACCCGAGTGTTGAGCTTCAAGTGCTCCGATCGGCCCACCTCAGGGTGGGTGGTCGTGAGCAAATGTTTGAAACCATTAATGACCTCAATGATCATGTCAGGGGTGTGGTGGCCAAACTGTGGTGCAAGCATTTGCACCGTAGTTTGGCTGCCGCCCCCACATTCACGGAGGAGGGCTTGTTAGACTCTTTCCTTTCAAAACCACCGGTTGACATCAATCCTGACACAACGTTCCGTGAGCTGTTTGGTATTAATCCCCACGAGCAGTTCCCGCTGTCCATTCATGATTTGGCAAAATTACAGGGTGAGCTTGTGGATGCGGCACGCAACCCAGGCCATGTGTTGCGGCGTCATTATTCCACCGATTCGCTCACCGCCCTAATTAACAAAATCACGAAATTTGTCCCTGTGCATGCCACACTTCAAGAAATGCAAGCACGCCGTGCTTTCGAGCGAGAGCGCGCGGAGCTGTTTAGGGAACTGCCACATGCTGATTTGGATGTAAGTCGCCAACAAAAGTCGTACTTTTATGCCATGTGGCGTCAGGTGGTTAAGAAGAGCAAAGAGTTTTTCATCCCCCTGGTCAAATGTACATCTTGGCGGAAGAAGTTTACAGAGCCTGCGGAAATTGTTAGACAGGTTCTGGTCCACTTTTGTGAAGGGATGAGGTCGCAGTTTTCCACCAATGCAAATTACATCAATTTGTCCCTCATTGCCAAACTCCGGCCAACAGTCCTCACAATGATTCTCCAGCAACACAAGAACACCTACAGAGGGTGGTTGGCAACAGTCACTGCTTTGGTTGAAGTGTACTCCAACCTGTTTCAAGACATGCGGGACACCGCTGTCTCAGCAGTGTCAGCCATTACACTGGTGTTTGAAACCATTAAGGACTTTGTAGTCAATGTGATAGACCTTGTTAAGAGCACGTTCCAGTCACAAGGCCCAACATCT
GTTAACAATCACCAGATCTTGCCCGTTTTTGTGAGCGGGAAAGCTGGTTACAGGTTTATATAAAAAGGCCCACCGCACAAGTTTTCACAGACGGTTCAGGATACTTCTAATACATGCATGTGTGGCGAATGCTATGCATACCTCACCTGCATCTGGTGCAAGAAGGGCTTAGATAAGGTAGATGCAAAGCGATGCCATGAAAAAAAAATAAGAATAGCGTGCAGGAACGGAAAACATTGTGCTGTCTGTACATCTTGCCTGGAAAATGGGCTGTACCTTGAAAGGTCCCTTTTTCCTGGGCGACCCATCTACCCTGGAGACCTGTATGAGCCCGATCCATGGGTCATGTTCAACGACATTAGATGCATGTATTGTGGTGGATGCCTAACCCGCGACGAAAAAGAGAGACACAGACTGTTTTGTGAAGACTTCTGGATATTCAGGCATCAGGTGCGGGGACGTTGCTATCTCTGCACCAGGCATGGTTCACGGCCCCCGTACAAAGAAACACCTGCCGCCGTATGAATCACCTCCCCTCACACTGCTCCTAGAGCCAGTTGCTCCGGTGCAACAGACAGGCATTCAGGCACCGCAGAGGAAGCCACCTTCCCAGAAAGGACACAAAAAAGGACACAAGAAAGTTTATTCTGTGACTGTGCCTTGCAATGGATGTGACAAAAACCTGGAATTTTGTGCAAGAACTTCCAGCGCCACCATCTTAACGCTGCAAAACCTCCTGCTGAAAGACCTAGACTTCCTGTGCTCTACCTGCGAGACCAACCATGGCTGAAACTGCAGGTAGCTCGGGGCAGGGGGGGGGAGCTTATATCTGCTTTGAAGCCGACTGTAGCGACTCTGATACAGAGGTTGATTCACCTGTACAATGCTCTGATTCAAGTGATGAGGATCTAGTAGATAATGCCAATATCGTTCCGGGAAACCACCTGGAGTTGTTCCAAACGCAGGAAAAAGAGGCGGGAGAAAGACAGATTTCGCTTTT
TGAAAATTAAACACAAACAAACTACACTGCACAAAACCAAACTTCAACACTACTTGATAAGGAAACTTAGCGAAGCCCTGTACATTTAGTTATTGAAGTATGACCACTGTGCAAAAACTCCTCGACCAAATTTCTGACCCAAATGCGCGAGCGGCTTATTCCCAGGAATGCCTTTCAGCTGCGAAGAATGCAGCTACCAAGGCAATGACCATAGCCCCTTACGCTGTCACACAGACAGAAGCACTCACCCTAGAGCGCATTGGAATTACTACTTCACCATTTGCCACCACTTCACACACACACGCGGCTGATAAAATAATTGAGAATGATTGTCTTGAGATCATCAGCCATTACCTACCTAAAGACCCTATTACTCTGATACAATTAAAACGATCTAAATTGCATCTGCTGAAGAGGGGGCCCACAGATGATGCTTTCCAGAACTATTGCCACGAACCAAAGGATGTATTGAGATTCGGGCTAACCAACCCACACACGTGCCCCACAGTGACAACATCTTGTGCTGTTATCTCGGATACACTGCATTTCATGTCATCACAGCAGCTCTGGACATTATTTGCTAGGAATCCAGCACTACAAAGACTTTACGGCACCCTTGTGTTGCCAGTTGAAGCTCTCCACAAACTCCCAAGTCTATTTCCGGAAATCTACAAACTAGAATACTACGATAAACACTTTGCCTATATGCCTGGGGGCCATGGTGGAGGAGCCTATATTCACTCATATGGCACCCTCAAGTGGTTGAGCACTGCCCAAATTGGTTCGGGATTAAATCACCTGAGTATAGAAAAAATTGAAACCAAGGCAGCACACCACATCATGGTTATTCAACGAAGACGGCCAGAGCTACCATGGCCTCTGCCGCCCGTGTGGGTTTACCACGCTTCCGACTACGTCAAATTGCCCGAGATCTTCTACCCCACGGAAGCTAATGTCCAAAGACCATACCCACATGTTTTTATTAAACGCCTACAACTTT
AAATAAAACCCCTTATGTGTATTGCTCGCAATGTCTTCTACCAACGTAATCCTCCAACCAACATGGCCAATATTTCAACAATTTCAAAGCGGAGACACCATACAAATATCATTAGTGCGAAATAATAGAGTCGTCAACTCATTTGTTGATCAACAACCCATCCATCCATCTTGCATCGGGGAATCTCTAACTACAACGATTATCGTGAATCAGGTTAAGTATCTGGACTGGTTAATTGCTCAGAGTGAAGCACCATTGATACCATTACTATCAGCGAAACATGAACTACAAGCTGCCAATTCGAATGGCTTTTTCAGTCGTTATCTAGCACACGCAATTACCTCACGGAGTAATCCATATGAAGTAACTTCAGAGCAAATTCTTGGTATGGTTAATGATAGTTTGATTGAAGTTAAGGCAGTTACAACTCAAGTCGCTCGGAATACATACGATGTTACAATCGGATTACAAAGTTTATCGAAACAATTGACTGACGCTATTGCAACAATACAGCAACCAGCTACTAAACCAGATGTAAGTGGAAAGGTTTGTGCGTGTGTAGCCACCATACCAAGTCAGCCATTGATAGTGAATGATCCTGTAACTCATCTTGGTGGAATTCGTACCGCAGTTTGTAACCGAAGTGGATATGTTACAATGTTTGAATTGACACGCGACTGGGCACTTGTCAAACTTGGATGTGGTTACGAGATGTCTGAATATTACTTTTGGATTTATTTTCACCGACGTGCTGATGATACACGAGTACCAAAACTTGGCCACTCTAACTACACCGCCGTTAGCATGTTCTTGAGCCCGATGTTAGCCTCCCACTTTGACAATTCAGTCTCTGGTGTTGCAACAATCTCGACAACGCTGTCACCAAATGCACTAGCAACATCTTTGAAACATGCTTTCCTTCGTCTACCAACAATTAGTTTGTCGCGTTCTCATCCAGTTAATGCGGTATTGCTTAAACTCGGTGGTATTCCAATGGGAG
GGCTACCATCGGGCATATAGGATACTGACACGTATACACTCAAGTCGTGAGTGAGCAGATAGACGTAACGCACCTATCGTGGTCTAGGACCGTCCAATTAAATTTGGAATCAAATCAAAGAAAATTCATGAAAATCTAGTTTCTTTGTTTTACACAACTACTTTTGTAGGTATTACTATGGCTTTCTCATATAGAACGCCACAGGAGGAGCTTCTGAACAGGTTACCCCAAACCCAACAGGAGATAATTGGCAATCTTCAATTTGAACGATTGCAGAAAGAGGAAGAGAGGAGAGTGGTTAGCTTCTCTTACGCTTTGCCAGAGAAAACTAAGGAGTGGTTCACTAAGTCAGGGGTCTATCTCTCACCCTTTTCTTTTGAAGTGCATTCTCATCCTGGTTGCAAAACTCTGGAGAACCACATATTATATAATATAGTGGCCCCGCACATATCCAAATATCCCTACATAGCCTGCTTGAGTATTAAAGCAAATAAAATGAGCAAAATGGAAAGAATGGGAGCTCATAGTGTTAAGAATTATGATATATTTAACAGGCTTGTAACTTCAAGGGATAAGTCTCGCTATGGAGATCTTACCCAACCAACTAGGGTTGGAGGTCCAAAGGGTTCCAATTATTTCATTCATGATGAAATTCACTATTGGTCCAGAACTCAGCTAGAAACTTTCCTTGATATAAAGAAACCACGTAATCTGTGGGTCACTATGGTGTTCCCCCCTGAAATATTGAAAGGTTACAAGAGTTCTGTTCTGCCTTTTTTGTATGAATTTGAAATAGACAAGGGTAACCTCATCTATATGCCCGATGGTAGCCGATCTGAAAGTTATACTCAATCAATTGAAAATGGTTACCTGCTTAGCACAAACTGTATAAGCTTCAAGAATAAAGATGGTTTGAGGAAGCAGTACAGTGTCACATTGGTCTATACCTTGGGCTCACATCATGTTTTCCATATATTCCCAAACATGGGTTTGATTGAGG
TAGTAGTAGACTCCTTGAAAAGCTACTACGAGAAAGTCTGGAATGAGTGACTTGACAGATATCCAAGAGGATATAACCCGCCATGAACAGCAACTTATTGTTGCCAGACAAAAACTTAAGGATGCAGAGAGAGCAGTGGAAGTGGACCCAGATGACGTTAATAAAAACACACTGCAAGCCAGGCAACAAACAGTGTCAGCACTGGAGGACAAACTCGCAGACTACAAGAGAAGGATGGCAGATGCTGTGTCCAGGAAAAAAATGGATACTAAACCTACTGACCCGACTGGGATTGAACCTGATGACCACCTCAAGGAGAGATCAAGCCTTAGGTATGGAAATGTCCTTGATGTAAATGCAATTGACATTGAAGAACCAAGTGGCCAAACAGCAGATTGGTATACAATTGGAGTGTATGTGATAGGGTTCACACTTCCTATCATCCTTAAAGCTTTATACATGCTCTCAACGCGTGGGAGACAGACTGTAAAGGAAAATAAGGGGACACGTATAAGGTTTAAGGATGATACATCATTTGAAGACATCAATGGCATAAGGAGACCAAAGCATTTATATGTTTCTATGCCTACTGCCCAGTCAACTATGAAAGCAGAAGAACTCACACCTGGCAGATTTCGCACAATAGTATGTGGTCTTTTTCCCACTCAGATCCAGGTTCGTAACATCATGAGTCCAGTTATGGGGGTCATTGGTTTTTCATTCTTTGTGAAGGATTGGTCTGAGAGAATCAGAGAGTTCATGGAAAAAGAGTGCCCATTCATAAAGCCTGAAGTAAAACCAGGCACACCAGCACAGGAGATTGAGATGTTAAAAAGAAATAAGATCTACTTTATGCAGCGCCAGGATGTGCTTGACAAAAATCATGTGGCAGACATTGACAAGTTAATTGACTATGCAGCCTCTGGAGACCCTACATCACCTGACAACATTGATTCGCCTAATGCACCATGGGTCTTTGCATGTGCACCAGACCGATGCC
ACCGATGGCCAAAAAAAAATTTATGCCGGGCCCACCTGGCAGCTTTTGTCTGCCACTAGACAATCCCGTCCAATCAGAATTCAGCCTCAAAGCTTAAATAAAATTGGCGCCCGCTTTAAATGCTTGGCCGCTACGTTTAGTGCGCTGTCCACTATGTGGGATCCGCTTTTGAACCCGTTTCCCCAGACCGTGCACGCCTTTCGTTGCATGCTTTCTGTAAAGTATTTACAGGCCGTTGAAGACACATACGCTCCTGATACTTTAGGCGCTGATTTAATTAGGGAGTTAATTGCAGTAATTAGGGCAAATAATTATGTCGAAGCGTGCAGCAGATATGATCATTTCATCAAGCGGGTCGAGGGTACGACGTCGGCTCAACTTCGACAGCCCTATGGCTCGCCGTGCTACTGCCCCCATTGTCCGTGCCACTCGAAAACAGCAGTGGTCGAGCCGCCCCATGTATCGCAAGCCAAGGTTGTACCGAATGTACAGAAGCCCTGATGTGCCTTATGGCTGTGAGGGTCCGTGTAAGGTCCAGTCATTTGAAAAAAAACATGACGTTAGTCATACTGGCACGTTGTTGTGTGTTTCTGATGTTACCAGAGGTAGTGGGATTACTCATAGAGTAGGGAAGCGTTTCTGCATCAAGTCAATATACATCATAGGGAAGATATGGATGGACGAGAACATTAAGTCCAAGAATCATACTAACACGGTTATGTTCTGGTTAGTTAGGGATCGCCGCCCAGTTACAACGCCTTATGGCTTTGGTGAGGCGTTTAATATGTATGACAATGAGCCCTCTACAGCCACTATCAAGAACGATCTGCGTGATCGTTTGCAGGTGTTACACAGGTTTTCTGCCACAGTTACTGGGGGTCAGTATGCGTCTAAGGAACAGGCTATGATCAAGCGTTTCTGGAGGATTAACAACCATGTGGTCTACAACCATCAGGAGAAGGCAGCTTATGAAAATCATACTGAGAATGCCTTAGTTTTG
GGTGGTTAGGAATTTAGGGGGGGTTCCCTCACCCTTGAAGGCGCTAGGAATGGTTTGCATAAGCGGCTTAATTCTGCAGTCGTTCCACCATGCCGTTAGGTTTAGGTGACGGTATGTCCACATACCGGAGGATCTATGTTTCCGAAGTCAAATATAGACAGAAATTACAAGGTTAAACTTATATCTTACGACAAGAAAGGGAAGCTTGTTTCCGACGACTCTTTTGAGCAAGTCGAAAACTATCTCTTTCAAAATCGTTCGACTACGTATAAACCTGGTTACATCCGTCGTGACTTTCGAAGACCAACGAACTTCTGGAACGGCTATCGCTGTTTCAATCAGCCAGTTGGTACCTTCACTCGGAAACTCTCTGATGGTGGGAGACAAGTCGCTGATTATGGTATCGTAAACCCTAATAAGTTTACTGCCAATAGCCAGCACTTGGGGGATAACATGGTAATTTACCCTGGTCCCTTTTCTATAAATATTGATCAGCGTGCTTCCGTTGAAGTCCTCAACAAGCTCTCGCAATCTAACCTCAATATTGGGGTTGCAATTGCTGAAGCCAAGATGACTGCTTCGTTACTCGCTAAACAATCTATAGCTCTCATCAGAGCCTACACTGCTGCAAAGCGCGGTAATTGGCGAGAGGTGCTTTCTCAGCTCCTCATCTCCGAACACCGTTTCAGAGCTCCTGCTAAGGATCTCGGAGGTCGATGGCTCGAACTGCAGTACGGCTGGCTACCCCTTATGAGTGATTTGAAAGCTGCATATGATTTGCTTACGCAAACCAAATTGCCTGCTTTCATGCCCTTAAGGGTTACCCGCACCGTTGGCGGAACGCACAATTACAAAGTGCGCAACGTCGAATCTGCAGGGGATACTTGGTCCTATAGGCACCGCTTGTCGGTGAATTACCGAATATGGTATTTCATTTCCGACCCGCGCCTCGCATGGGCTAGTTCCCTCGGGCTTCTTAACCCTTTAGAAATCTATTGGG
ACGTAGTCAAAATGTCCGTTGATGACATTACATGGTTTATTTGTCTTCAGAAAAATGGTAACAGACATCATGAGTGTCATTCGGATCAAAACAAATGCTACCGTTGCTGCCGTGCTTCCAGCTAGCGAAGATCAGGCCGATTATCCTTCCACCTTTTTTGAAGGGGGGAATGAGATTAGATTGTATGTTAACAAGGAGGAAAAATTGGATGTTTTAAGGCAATATGTCTATATGGGACTGGTGGAGAAAAACTGTAAGATACAGCATGTGAATGCTTATCTCTATGCAGTGCTGAAAGGAGAAAGGGAGCTGCTAGAGGCGGACTGGGATAGCTTCGGACACAAGATTGGGATTCAGGGAGAGAAGATCGGGCCTTTTAACCTGGTGCGAGTGGAAGACATCCCCGACGGGCTACCAGATGGGAAACTGAACGCTGAGGTGAGTGCTGAGGATGATGCATGGCTGCCTCTCTTCTTGCTAGGTCTCTACAGAGTGGGAAGGGCAAGTGAGACTACATACCGGACTTTGCTGATGGAATCCCTGATAAAACAGTGTAAAGCAATAAAATCCGACTGGGTCTCCCCTGTGACGGCAACTCACAAATATTTCGATGTATGGGGCAATGATGGGAATTACCTGAAGATTGTAGCCTGTGTGGACATGTTTTACAACCATTTCAAAAAGAGCATTAAAGCAACATTCCGGTGGGGAACAATTGTGTCACGGTTCAAAGACTGTGCAGCACTCGCCACCCTGGGACATGTTGTTAAAATCACCGGTTTGACAATTGAAGAAGTGTTTACATGGGTACTACAGACTGAAGTCGCTGAAGAGTTGGTTAAAATGATGAAGCCTGGACAGGAGATAGATAACAGCGCGTCTTACATGCCATACCTGATTGATATGGGGATCTCTGCCAAATCACCATACTCAACAATAAAGAATCCGTCTTTCCACTTCTGGGGGCAGCTTGTTGCTGCATTATGCCGCTCCAAGAGAG
GTTAAAAAAGAACTGGCTTTCTGAGGCGTTTCAGAATGGAACGATTCCTAAATTACTTTGGTATTCACGGAGATGAAGCAGCGGATGTTTTGTTGTTTGGACAGATCTCGCCAGAGTGGACATGCTCTCATCACCGTAGGGATTGTTTGATGTGGGGAATATGCGCAAGACAGTTCTTTTCAACTTGTTGCGAGATGGCTGTTGATCATGCGGAATGGGGCATGGCTGATCAACTTGTAAAAATTGCTTCAACTGCGCTTCATGATAAAGATAGAGTATGGCTTAACCTGCTTAAATCGCTTGGCATATTGAGCAACCAATATAAAGATGAAGTTCAAATCAGAATAGATGATATTTATAGGAAATATGTAGAGGTAGGGGTAAGGGCTGATTTTCAAAGCTTCCGCAAAAAACGTAGGCCAATGCGTACATATACAGATGATAGCTTTTCATTAATGCATTGCTTTTATTTACCATATACTAAGGATGGAATTGTACCTGTCACAGGATTCACAAGATTCAAAAACATAGGTGTAGCTTTTTATGATGATCAGGTCCAGTTTCAGTTAGCTTCTTTTCGTGATCGTTCCCTCGAAATTAGAACGGATGTTATTAAAGATGAAATTGGTGAAGTAATTCCAAGATGTAAGTACACGGGTGTAAGGAATCCGATTCGACATTTAATGTTTATACCACAAAGATTGCAAAATTGTTTAGATGATATCCAGTTTGCCAAAAAGGTGTTTAGACATGCACAACATGATGCGAAACTCATCCAATCAATTGATACGAGATTGTTTTCGAGGTTGATGATGCAACGATTTGGTTTGAAGAATGCTACTGAAGATATACTTCATCAATTTGTTATTGGAAGGTTGGAATGGCAAGGTGAGGAAACATCAATTGGACGGAGCAGGATCTTATCAATGAAGGATTACGCTTGGGAGCAGTGGTGTATTCCGTTAACAATTTCAAAACTGATGCATGTAATGAGAGTTTC
AAAATTTTCAGAATGTCTTCGGGGGACCCCGCTGACTTCTGGCGTGTTGAGGATGGATGACTTGAGCTTAACTTCAACATGTTTATCCAGTTTCTAGGCCGTTTTTCCTAGAAGTTTTAAAATTTTCAGAATGTCTTCGGGGGACCCCGCTGACTTCTGGCGTCTTGAGGATGGATGACTTGAGCTTAACTTCAACATGTTTATCCGGTTTCTAGGCCGGTTTTCCTAGAAGTTTTAGAGTTAGATTTGTACATATTTTACTTTGAAAACAAGGAACGTGAGGTATGGCCTGCCGAACGCTCTGGTTAAAATAGAGTTAGATTTGTACATATTTTACTTTGAAAACAAGGAACGTGAGGTGTGGCTTGCCGAACGCTCTGGTTAAAAAATGCCCGTCTTATCGGAGCGCATGTGAAATCAACCACGATTTCTCTGGTTCAACAAGTTTCTTGTTGTAAGCCATCACACTTTTGTGTAATGGATGCATAATTATACTGATTGTGCGATTTTAAATATCATTATTATAAGATTTTGCCTTGCTGATCCACCGGTTGCTGCAATCACCTGCGCAAAATGGCAATGTACGACGACGAATTCGATACGAAAGCTTCTGACCTTACCTTCTCTCCGTGGGTCGAGGTTGAGAATTGGAAAGATGTTACTACTAGGTTGAGAGCGATTAAGTTCGCGTTGCAAGCTGACAGAGACAAAATTCCCGGGGTGCTTAGTGATTTGAAAACGAATTGTCCTTATTCGGCCTTCAAGAGGTTTCCTGATAAAAGTTTGTACTCAGTTCTCTCTAAGGAGGCTGTGATTGCCGTAGCTCAGATTCAATCTGCTTCTGGTTTTAAAAGACGCGCAGACGAGAAGAATGCTGTTTCTGGTCTGGTTTCAGTTACGCCGACGCAAATTTCGCAATCTGCGTCTTCTTCTGCAGCGACTCCAGTCGGTTTAGCTACTGTGAAACCGCCTCGCGAGAGTGACAGTGCTTTTCAGGAAG
TAATATTACCGGATGGCCGCGATTTCTTTAGTGGGCCCTTAACGCATTAACTGACAAGGACATGCGAACCAATCATATGACACGCTCAAAGCCTAATTGTTTTTTGGTCCCTTATTTAAACTTCGTCCCCAAGTATTTTCTTTTGCACTATGTGGGATCCATTGTTGAACGAGTTTCCCGAAACCGTCCACGGTTTTATATGTATGTTAGCAGTTAAATATCTGCAGTTATTAAAAAAGACTTATTCTCCTGACACATTAGGTTACGATTTATTTAGGGATTTAATTTCAGTTATTAGGGCTAGAAATTATGTCGAAGCGACCAGCAGATATATTCATTTCCACGCCCGCTTCGAAGGTACGCCGCCGTCTCAACTTCGACAGCCCGTATGTGAGCCGTGCTGCTGCCCCCATTGTCCGCGTCACCAAAGCAAAAGCATGGGCGAACAGGCCCATGAACAGAAAGCCCAGGATGTACAGGATGTACAGAAGTCCAGATGTCCCTAGAGGATGTGAAGGCCCATGTAAGGTCCAGTCTTTTGAGTCTAGACATGACATTCAGCATATAGGTAAAGTTATGTGTATTAGTGATGTTACTCGTGGAAATGGGCTGACCCATAGAGTTGGTAAGCGTTTTTGTGTTAAGTCTGTTAATGTTTTGGGCAAGATCTGGATGGATGAAAATATTAAGACTAAGGATCACACGAATAGTGTGATGTTCTTTTTAGTTAGGGATCGTAGACCTGTAGATAAACCACAAGATTTTGGAGAGGTATTTAACATGTTTGATAATGAGCCCAGTACGGCTACTGTGAAGAATGTTCATCGTGATAGGTATCAAGTTCTTCGGAAATGGCATGCAACTGTTACGGGTGGACAATATGCGTCAAAGGAACAAGCCCTCGTGAAGAAGTTTGTTAGGGTTAACAATTATGTTGTATATAACCAGCAAGAAGCTGGCAAGTATGAGAATCATTCTGAGAATGCGTTAATGTTGTATA
CGCAAAATTCTTCCTAACGGGGGGGGCGTGTATACCCCCGTGACAACTTGAATATTGTAGGTCACCATCTAGTTCTATATGGCCTAGAACCGGTAGCCCAGGTGTTCTATATGGACATCTTATGCACATTCTTCATCTCCCTGACCGGCCATATCAGGGATCGATAGGTTTCGTACTACCAACATTACCCATAATGTAGGTCCGCCTTCGTCTACTTCCAGCAACGAAGTAAAATTTGCAGGACAACTTTTACTAAATGAGTAAAAAGGTAAATGAGTATCTTGGTACGCTGACATCAAGATCGAGACGGCCCTCGTCCGGAAAGGAGGACCGTTCTTTAAATCAAGCTTCCCGGCGCAGAAGGAGCGATAAAATTCTTAGCCCTGGTCAGGTGAACAAATTTGACCAAGCCTTCAAGAAAGCTGTGAAAACAAGGAGCAGGGTTCTTGGAAGAAGATTGACTCGTGAAGAGTTCACGGCATTGGTCAAAGCCGTGAGGAAACAATTACGACCAACCATCGTCGATCCAGCGTCCAGGCTGATCCACGATCTCCACCGTCGACTAGTCGCAGTGGAAAAGGCGACCCCCGCACACAGGGAAGCCCTTTCCGATGCCCTAGCGGTGGCCCGAGTCCAGGTTGACTTCCTGAGACTTGAGTTAATGAATCTTGTTGGCGAACAACAAGGTGTCAAAGAAACTTGTCCACACGTGGATAAGAAGTCAAAGGTATACCTCAAAATCGTATCAATCTTCGAGGTAGACCCTACGCTACATGGTCTTTATGTAGCTTCGAACCAAAGTGAGACACAACAAGTGTGTTGTAAGTCATGCCTGGGGTCCAGGCAGGATGCATACTTTTCATGGTTCGGGCAGGAGTGGTGCGCTTTCACCCCTGCTCAGTTGGAATGTCTTACGTCACCAGACAAGAGGCTCCTTGTCAATATTGAGCCACTCTCCCTCCAGAGTATATGGGGGGCTGTCCTAGATTACAGATATACT
CATCATCAATAATATACAGGACAAAGAGGTGTGGCCTAAATGTTGTTTTTTTTTTTAAAAAGTTTTTGTTTGATTGTTTTGACAAGGTTACACCCTGTTCAGGGCGTTTCCCACGGGAAAGACCATGACGTCAATTGGGTGTTTTTGTGGACTTTGGCCCGCGAGCCCGTTTTTGACTGTTTACTGAAATTGTGGTTTTTGGGTGGAGTGTTTACTCATGTCAGAGGAAATTTTCTGGGTTTATTGTTCTAGCCTTGGAGCCAATTTTCCACACCCGGCGCCAGACTGTCTGACATTGTTTTGAGAAACTCTCCGTTCCCAGGGTCACAGGACCGCACCCGCGAGAATGGTCACGCCTTTTGTTTTTTCTGCTTTAAATTCACTGCAGAGACGAAAGAGGAGTACTCTTGAGTGCGCAGCGAGAAGAGTTTTCTCTCAGCGAATCTGCCAAAAATGAAGTTAACTCTTGAGCCGGCACCGCGCTGTCTTCATGAATATGTTTCTCAGCTACTGGAAGATTGGCAGCCGGAATGTCTCTCCTGTGAGTACTCCCATGGTGGCTCGTCACCACCGAGTCTTCATGATCTTTTTGATCTTGAGCTGGAAAATTCTCGTTCTCCTTCTCCGCTGCTGTGTGATTGGTGTGCGGAGGCTGACAGTGAATCTACAATTTCCACGGAGACTGATGTTGGCTTTACTTTGAACACTCCGCCGGTTTCTCCTCTTCCTTCGTATTCCACTTCTCCTGCAAGTATTCCTGAGGACATGCTGTTGTGTCTAGAGGAGATGCCTACCTTTGATGACGGGGATGAGGTTCGGAGTGCGACCACCTCCTTTGAGCACTGGGAAAATAACTTTGACCCTAATGTTGGGTCTTTTTTTGGTTGTCTGCGTTGTGCCTATTACCAGGAGCAGGGGGAGAATTCCATTTGTGGGCTTTGTTACTTAAAGGCCCTTGCTGAAGGTAAGATATTTTAAATTATGGGTGGGTCAATAGTTT
TTAAATCGTCCCGATTTAGCAAGCCATGGCTCTTTATCCGTCTCAAGATGTCTTGGCCCTCACTCAGTGGGGTGCCAAATGGCTCAAGTTCGGTTTCAACATGGTTGTCGGTAACACACCCGAGGCGCAGTTTGCCCAAGGAACTCCTCACGGCGTTTGATACATGTAATGTGGCTCCCGAAGCACTTTTGGTGTTGCGGTCCACATCGTTGATGATACTTGAGGAAACCTGTGTGGTTGTGGGTGCGGCAGAGATGCCCACCGCTGAGGATAACTCTGGTCGGGAGTTGTTCATTGGCTCCAACGGTGACCCGATGGAAAGGAAAACCCGCACGGCGCACCATGCCATCAAGAAGACCGTGCGCATCAAGAAAGGGCATCGCACAACCTTCGCCATGACTGTGGCGAACGGGGCGTATGTCAAGTTTGGTGCCCGTCCATTGACGGAGGCAAATGTGCTGGTCGTGCGTAAATGGATCGTTAAGCTTATTGCTGACGAGTACAAGGATTTGCGGGTGTGCGACCAGGCACTGGTTATAGACCGTGCCACGTTCCTATCATTCATTCCTACCATGGCGTGGAATAACTATAAGTTTATCTTCCACGGTAAGAATGCCGTCACAGATCGCGTGGCGGGAGAGAACCTGTTTTCCCGGATCGCCCAATGGGCGAATCCAGGGAAATAGGGGTGCCCAGTAGTCGTCACAGGGCAGGGATGCGTCATTAGCCGCGCTCCCGATTGTGCCCAGTTGCGTGTGAAGAGGCTATTGGGAGTCACAAAGAACCGGACATGTATGCGTGTGTCTGGGGTTTCCCCTAACATCCAAATCATCCCGTTCAATAACGACATCACGACTCTGGAGAGGGCCATAAAAGAGAGGGTGTTCTTTGTCAAAAACCTCGACAAGGGATCGCCCACCAAATTTGTCTCCCCTCCCAGACCTGCGCCTGGTGTGTTTGCCCAGAGATTGTCAAATACGTTGGGACTGTTAGTACCTTT
GCTATTCGCACTCATGTCGGATCTAGTGCAGCTCATAAGAAGGGAGATCTTACTGTTAACTGGGAATGGAGAATCAGCCAACTCGAAACACGAGATCGAGGAAATTAAGAAACAAATTAAAGACATCTCTGCTGATGTCAACAGGATCAGTAACATCGTTGATTCAATCCAAGGACAACTGGGTGGATTATCTGTACGCGTGTCAGCCATTGAATCGGGAGTTAGTGAGAACGGCAATCGAATTGATAGACTCGAGCGAGATGTCTCCGGCATATCGGCTAGCGTTAGCGGAATCGATTCGCGTTTATCCGAGCTGGGTGACCGAGTCAATGTTGCAGAACAGCGAATTGGCCAGTTGGATACAGTCACGGATAATCTCCTTGAGCGAGCATCAAGACTGGAAACTGAAGTATCAGCCATTACTAATGACCTTGGATCATTGAATACGAGGGTGACGACTGAATTGAACGATGTCCGCCAAACTATTGCTGCGATAGACACGCGTCTCACGACACTGGAGACCGATGCCGTGACGTCGGTTGGTCAAGGGCTTCAGAAGACTGGGAACTCGATTAAGGTTATTGTGGGTACGGGGATGTGGTTCGACCGCAATAATGTTCTGCAGTTATTCTTATCGAACCAGCAGAAAGGGTTGGGATTCATAGACAATGGAATGGTAGTGAAAATAGATACCCAGTATTTCAGCTTCGATAGCAATGGCAACATAACTCTGAACAACAACATAAGTGGTCTGCCGGCGCGAACAGGTTCCCTCGAGGCATCTCGTATCGATGTGGTAGCGCCACCGCTTGTGATACAGTCTACTGGTAGCACTCGGCTACTGCGTCTCATGTACGAGGCTGTGGACTTCGTGGTTACTAACAACGTTCTCACACTGAGAAATCGATCGGTCACGCCAACATTCAAGTTTCCTCTGGAGTTGAATAGTGCTGATAACTCAGTGAGCATTCATAGAAATTACCGCATTAGACTTGGGCAA
GAAGCGTTCTCCTCCTGAGACCCTAGTGCTCAGCTCTCGGTCCTGAGCTCTCTTGCTCCCGAGACCTTCTGGTCGGCTATCCGGCAGCGGTCAGGTAAGGCAAACCACGGTTTGGAGGGTGGTTCTCGGCTGAGACCGCCGCGAGCTCTATCTCCGGTCCTCTGACCGTCTCCACGTGGACTCTCTCTCTTGCCTCCTGACCCCGCGCTCCAAGGGCGTCTGGCTTGCACCCGCGTTTGTTTCCTGTCTTACTTTCTGTTTCTCGCGGCCCGCGCTCTCTCCCTCGGCGCCCTCTAGCGGCCAGGAGAGACCGGCAAACAATTGGGGGCTCGTCCGGGATTGATCACCCCGGAACCCTAACGATCCTCTGGACCCACCCCCTCGGCGGCGTTTTGGGTCTTTCCTTTAAATTATATCATGGGAAATTCCCCCTCCTATAACCCCCCCGCTGGTATCTCCCCCTCAGACTGGCTCAACCTTCGTCAAAGCGCGCAAAGGCTCAATCCGCGACCCTCTCCTAGCGATTTTACCGATTTAAAAAATTACATCCATTGGTTTCATAAGACCCAGAAAAAACCATGGACTTTCACTTCTGGTGGCCCCGCCTCATGCCCACCCGGGAAATTCGGTCGGGTTCCCCTCGTCTTGGCCACCCTAAACGAAGTACTCTCAAACGATGAGGGCGCCCCAGGTGCATCAGCCCCAGAAGAACAACCCCCCCCTTATGACCCCCCCGCCATTTTGCCAATTATATCTGAAGGAAATCGCAACCGCCATCGCGCTTGGGCACTCCGAGAATTACAAGATATTAAAAAAGAAATTGAAAATAAGGCACCGGGTTCGCAAGTATGGATACAAACACTACGACTTGCAATCTTACAGGCCGACCCTACTCCTGCTGACCTAGAACAACTTTGCCAATATATTGCTTCCCCGGTCGATCAAACGGCCCACATGACCAGCCTAACGGCAGCAATAGCCGCCGCTGAAGCGGCCAATA
AGCTGCTACGGTAAGCGTCCCTCTTCTTGATGATTCTACCACCATGAGTGACGTTTTCAATAGTCCACAGGCGCGAAGCAAGATATCAGCAGCGTTCGGCATAAAGCCTACAGCTGGACAAGATGTGGAAGAACTCCTGATCCCTAAGGTCTGGGTGCCACCTGAGGATCCCTTGGCCAGCCCTAGTCGTCTGGCCAAGTTCCTCAGGGAAAACGGCTACAAGATTCTGCAGCCACGGTCTCTACCTGAGAATGAGGAGTATGAGACCGATCAAATACTCCCTGACCTAGCTTGGATGAGGCAGATAGAGGGACCTGTTTTAAAACCAACCCTATCTCTCCCCATTGGGGACCAGGAGTACTTCCCAAAATACTACCCAACACACCGCCCGAGCAAGGAAAAGCCCAATGCGTACCCGCCCGATATCGCATTACTCAAGCAGATGATCTACTTGTTTCTCCAGGTTCCCGAGGCCACAGATAACCTCAAAGATGAGGTCACCCTACTAACCCAAAACATTAGAGATAAAGCCTACGGGAGTGGGACCTACATGGGACAGGCCACCAGACTTGTTGCTATGAAAGAGGTTGCCACTGGGAGAAACCCAAACAAAGATCCTCTAAAGCTTGGGTACACCTTTGAGAGCATAGCCCAGCTACTTGACATCACTTTACCGGTAGGCCCACCCGGTGAGGATGACAAGCCCTGGGTACCACTCACAAGGGTGCCGTCAAGGATGTTGGTTCTGACGGGCGACGTAGATGGGGAATTTGAGGTTGAGGACTACCTTCCCAAAATCAACCTCAAGTCATCAAGTGGACTGCCCTATGTTGGTCGCACCAAAGGAGAAACTATTGGGGAGATGATAGCCATATCGAACCAGTTTCTTCGAGAGCTATCAGCGCTGCTGAAGCAGGGTGCAGGGACAAAAGGGTCGAACAAGAAGAAGCTGCTCAGCATGCTAAGTGACTACTGGTACTTATCATGTGGGCTTTTGTTT
CATCATCAATAATATACGGTGCATTTTGTGCGTGATGACGTATACAGCGTACGTAAGGGAGGAGCTTGCAAGCGTGGGAAACTTGACCTTTGAACGGGCGCGGTGAAGTGGCACGTGATGACGCAGCACTGCGGACCTTTGCCCATCGCGTGGCTGTTACAGTACAGCTCATTAATAATTAACAGAGTTTTTAGTCAGCTTTGTGGAATTTCTGTTTACACTTGTCGAACTTTAGACTCTTTGGCAATAAATGGGTGTGCTAGTAAAACACCTAGTTGTTCTACACATGAAGTCACTTTTACCACGCTACAGGTAAAAATGGCTCTCAATAGCTCCAAAGGTCTATTAGACGTCAGTAGGTGCGGCCGGGATTTCTGTTTCAGTTCCTCATAGCCAGTATAAAGCCTTCACAGGTGTTTAGAGTCGCCACTCTTGAGTCTAAGAGAAGTAGAGCTTTCTCCTCTACACCTAGACATCATGAGGCACTTGCGCTTAGCTTTTGACTGGAGATTCTGGGAAGCAGCAGAAAACCTTCTACAAGACTTACACACATCAGAAGATGAAGATGAAGGCTTTTCAGAGCCTTTAACGCTGCAAGATTTAGTGGAGTTAGAGTCTCCAAACGCTGTTGATTATTTTTTCCCTGACGCCGACATTCCACAAGAGCTGCCTACTGACGCCGCTGCTGAAGAGTTGCTCGGCTGTGATGAAGTAGTAGATTTGTCTACTTTATTTGACAGCGAGGCTGAATCTACACCTAATTCGCCATTTTCGGCTGTGGAGTTAGACTATCCTGAACATCCAGGCCACGATTGCTCAGCTTGCGATTATCATCGGAGAGCTACGAAAAATGAAGACACTTTGTGTTCTCTGTGTTATATGAGACAAAACGCGTTTGCTGTATATGGTAAGTGAATGTTGGCTTTTACATTTAAATAATTTAGTTTTATAAGAGTGATTTGTAAGTAAACCTTTATGTAACTTATTTTATAGAACCTGT
GCCGACGCACCGCCCCTAGCTCCGCGATAAGCCTTATCAGGCTCTCCGCCTACGGCGAGCAGCGGGCCTTCGGCCCCCCTTCGGGGCTGCTGGAGCCTGATAAGGCTTATCGCGGAGCTAGGGGCGGTGCGTCGGCAGACCCCTATATATTGGTAAACCTCGGGTGTGTGACAAGAGTCCTCTCCGATTGGTCTAGCAGTGAAGTTCTCAGCACGATGGCGAGCAAAGGTGACTATTATTATTTTACTCCTAGAGATCTAGTGAACTTTGTAAATACCTTGCTCTGTCATAAGATTAATGCTATAGCTGTGAAAATGCTAACCATGAAGGAGGAGGATTTCTTGAGCCAAGTCTGGTTGCCATACATACAAGGCTTTCAGACAGCTCATGACTTGGGTAGAGACAGTGATAAGTGCGGTGCGGCGGGGGATGAATTTCAAGAGGTTTTTCTGGATGAACGTAAATTCATAGATTTCATGACATCTTTCCGCCGCAGTGTATTTATCAGCTATGGTGACGAGTGGAGACATAGATCATCTCACTTTATGGCAGATGTATTTTGGAGTGATAATCTAAGGCAATTTTGGATGATGATATTTGGAGAGTGTTTTCACGTAAATATGTCACCATGTAAGAGATTGTATGTAGACATGTTACCATACTATTATTTAGCAAAGATGACTACGGAAAACAGACATCTTATAGAATGGGAATACATGAATCCATGTCCTGCCACACATGTGCGGCGGAATAAGATGACTGGTATGAACTTTTGTAGTCAGGGAGTAGTTATAGACAACGAATATCCAGACAATCAGATGGGTTGTTACAACATAGACGAACATCCATTACCAGGAGGTATTAGATGGAGTGGTAACACAGAATATCGTACAGGTTATGTACACGTTAATAAGGTAAAATGGTTGGGAGTTACAGATAAAGTCAGTGACATGGAGGAGACTTCCAGTGATGAGGAGGTGCCTAGCAGTCAGGAGAAGTA
GTTTGTCTATCAAGAGCGTACGGTTCAACCCCTGCCTCCCCTGTTAGCACCCAATCGTTACTACTCTATCCGTTTCGTTTGTTCATTATGTCGACTTTCTCCCTCGAGAACTGCTTAAATGGTTCATACGGTGTTGACACTCCCGAGGAAGTCACTTTTATTAGACGTCGTGATGCCAATCCTTCTGCATTTCACGGTGAGGAAACTGTTCCGTCTAATACCACTGAAGTACACAGTGAGAGTGTCTCTTATTCTTCCGACTTTGAAGGATATTCCTGTGACTCTGATTTCACAGGTGATAATCAATACTCATCGTTTGATGGTGCCGATTCTCTATTATTATCTTATGATATTGATGAGTACATTGATTTGTCGGAATCTGAATTACGTGTCTTGTTTGATGAAATGGTCCAACCTATTCATTTCGGTATGGTTTTAAGCCCGACTTTCTCGAGGAACAGATTTCTATCCTGCTTGTCTTTAGCAAAATCTGTTGTTGTCGCACCATTGTACGATCCCGAACGCACTTTAAGACCATTTCCTGAGCTTGTGAAGAATTTGTACTCAGGTGTCCATGATATTTATTTATCTGACTCTGAAGAAGCAGCTATCAGCTCAGTCACAGACACAATCGAGGGTTACACCTTTTCTCCTCGAGATGTAGTAGATAATTATGAACCTCCACCACTCTGTTCTGTTTGTGGATTAATCGCATATCAATGTCCTCATTACGATATCAATAGTCTCCGAAAGAATTGCGCCGAGATGACTATTGCTCATGATTATCCGATTGAAGGTCTTTGCGGTTTGATCGATGACGCTACCCTATTGAAGAACTTAGGTTCCTTCTTATTACCGATCCAGTGTGAGTATACTAAGCTTCCGGAGCCCACGTTGATTACGCCTCCCGAACTCACACGCCCAACAGATAGAGTGACTGTAGATCTACTACAAGCTATATGCGATTCCACTTTACCAACCCACGTCTGTTATGATGACA
ATGAAACTCGGTTCAAGACACAACCAACACAGCTTCGCACAGATCCCAAGCGTTCACACAACTCGCTCAAAATTCAACCGCTCCTTCGGAACTAAAGACACCTTCAAATTCGATGACCTGACACCAATCTTCATCGACGAGATCCTACCCGGTGACACAATCAACATGAACACAAAAACATTCATCCGACTTGCGACTCAAGTAGTCCCTGTTATGGACAGAATGATGCTCGACTTCTATTTCTTCTTCGTCCCTTGCCGACTAGTATGGGACAACTGGGAAAAATTCAACGGAGCACAAGACAACCCATCGGACTCAACGGACTATTTGATCCCAACAATCACAGCACCCGCTGGTGGCTTCGAAAACATGTCCATCTACGATCACTTCGGAATTCCGACACAAGTTGCAAATCTCGAGATAAATGCTCTACCTTTCAGAGCTTACAATCTTATCTATAACGACTGGTTCCGAGACCAAAATCTTATCGGAAAAATCGCCGTTCCTAAAGGAGACGGACCAGACAACCACGCGGACTATCAACTACTCAAAGCCGCAAAACCGCACGACTACTTCACAAGCGCACTACCTTGGCCACAAAAAGGCATGGCTGTAGAAATGCCAATCGGCAACTCTGCACCAATCACTTACGTTCCAAACGCCGGAAACGGACCATACCCTCACTTCAACTGGGTTCAAACTCCAGGTGGACCAGGAAACAACGGAGCACTCTCACAAGTAACCTTCGGCGGTCAAAAAGCTATATCAGCAGCCGGAAATGACCCTATCGGCTATGACCCACAAGGAACACTCATAGCAGACCTATCCTCTGCAACAGCCGCAACCATCAACCAACTAAGACAAGCAATGATGATGCAATCTCTGCTTGAACTCGACGCACGCGGTGGAACACGCTATGTTGAAATTCTTAAATCTCACTTCAACGTCATTAGTCTTGACTTCCGCCTACAACGTCCAGAATATCTATCTGGCGGAACTA
GAAATATTTTCCTTGGTATAAGAGAGGAACTCCCACTACCAACTACATTTCCAACACCCTTCCATCAGACTCTTCCCAACACTCTTTTGGAATTATGTCGTCGTCACTAGTTGCCGCTGACAACCAAACTAACGTTGCTCTCACCAGCACCGTTAATGTGAAAGGAAGTTTCTACCAACACCACAACCTCCACAAACACGGAAACAAAACAAATAAAGCCATCAAGCGAGTAAAAAGACAGAACAAGACTCAAACAAGCGCGATGAGCTATTCGCTGGCGGGTCGCGGCTCTCCTAAGACTTTTAGGAATAGATTGGTTGCACCAGGTCTTAATCCCCACGATGTCATTATCCTCAGTAACGGCAACGCCCAGTTAATTCCAATTAAAAAATCTTTTGTAAAAAATCGTTTAAATATATTAAGGTCTATCTGTTCTATCCCCACCTGCAATTTTAATAAAATGCCGAAACCTGTCATCTACAAGTTCGGTTATGATGTAGATAGAATTAATAGAGCCATAGACAGTTATATTAGTAGTAAAGTAGGTACAACAAATGAAAAACCCCGTGCTCCAACTGAGATAATTCGTGGTGTGACTAAATATGGTGATGGTTACAGACTGTCCCATTATGAGGAGACGGGGACCACAAAAATATCTGTTTGTTTTGATAGATTAGTTAAAGGCAAATATATGTTTGAAATAACTTTGACAGAAAAATTTAATAAATCAAAAGTTTTTGAGGATTTTAGAGTCGAAGCGAAGAAACTGTATGCTAATACGACCGGGCAAAGTTACTGTCAACCTTTTGATCTCCACGGTCGTGCAAATCCTCTTCAGTACCATGTTAAGGTAGTACTGGCTTCTGTTTTACAAAAAATTCCTGATTACCAGTATTATTTTGGTACTTATTTTGGTAACAAATACGCCAAGACCATAAAATCCTGTAAACATCTGGTATATGTATCTTGTTACAACTTTTTTCAATTTTGTATTAGCAAA
GAAATAGTATTCGTGTGATTACACAAAGTACTAATTAACTTAGCTTTAAGGCTTTCTGGTGTGTTGCCAGTTTGCCTGCCCGGTTGCCACTGTGTTCAGTGTCGACCTTATTATACCAGCATTCACCGCCATAGCATTACTAGAAACAGCACGACGAGTACACTAAACTAATCTGCCTGCTTTACTTTGCGTTCTCCTTTTCGTCCCGGAGAGCGCGCCCCTTGCCCGCCGTTGTGGGTTGTTAGTGCTCTCGCTATATAACCCCCTCTTGTTGTGATTTAGTAGTTTGTATTTTAGCTATTATGGATTCTCAGCAAAACCTAGTTTCGTTTAACGTAGATTTTACTGAAAAGAAAATAAAAGATACGTTTAGAGTAGTTAAGAGGCATATTAGTAATAAATATAATAAATCCTTTAAGAAGAGACTGTTTTTGTGCAGTTGCGATTTAAATGTCTCAATTGCCGCAAACTCAGTGTCGACTGCTCAGGGATGTGGTGTGAGGGCTCGGATAAAAACTCGCATGAACGTACTTAGACGGTTATGTGGGATACCGCATTGCAATTTCAACAAACTACCAGTTTCTGTATACAGAAAATTCGGTCACGATTTCCATAGAATAAATTCTGCAATAGACCGGTATTTGGAAAGTTCTGTGGGGTCAACAGGTGAAAAATCTCTCGAGGAAATCGAGAGAATAGATGGTTACACGGACCATGGCGATGGTTATCGTGTAAAACTTTACTCTGACGTCAACATTTGTGACGTGTTTGTAAAGTTCAATGCTGATGTTGCCACTGGTCACGATTTGAAGATCAGGCTCCAGAGACAGAAGAATAGAATTACCGGCCAAGTTAGGACGGTCGTTCATACTGCGAAGAATGGTTTTGGGCTTGATTTTTCTCTGTGGTGTGATAGTTTCCTTCTCACAGACAGTAAAACTTCCGGCCAGAAGATGGTTATGGATATGATAGCGGCTGTTGCTATGAAGGTTCCGGATGT
TTGGCCACTCCCTCTATGCGCGCTCGCTCACTCACTCGGCCCTGGAGACCAAAGGTCTCCAGACTGCCGGCCTCTGGCCGGCAGGGCCGAGTGAGTGAGCGAGCGCGCATAGAGGGAGTGGCCAACTCCATCATCTAGGTTTGCCCACTGACGTCAATGTGACGTCCTAGGGTTAGGGAGGTCCCTGTATTAGCAGTCACGTGAGTGTCGTATTTCGCGGAGCGTAGCGGAGCGCATACCAAGCTGCCACGTCACAGCCACGTGGTCCGTTTGCGACAGTTTGCGACACCATGTGGTCAGGAGGGTATATAACCGCGAGTGAGCCAGCGAGGAGCTCCATTTTGCCCGCGAATTTTGAACGAGCAGCAGCCATGCCGGGGTTCTACGAGATCGTGCTGAAGGTGCCCAGCGACCTGGACGAGCACCTGCCCGGCATTTCTGACTCTTTTGTGAGCTGGGTGGCCGAGAAGGAATGGGAGCTGCCGCCGGATTCTGACATGGACTTGAATCTGATTGAGCAGGCACCCCTGACCGTGGCCGAAAAGCTGCAACGCGAGTTCCTGGTCGAGTGGCGCCGCGTGAGTAAGGCCCCGGAGGCCCTCTTCTTTGTCCAGTTCGAGAAGGGGGACAGCTACTTCCACCTGCACATCCTGGTGGAGACCGTGGGCGTCAAATCCATGGTGGTGGGCCGCTACGTGAGCCAGATTAAAGAGAAGCTGGTGACCCGCATCTACCGCGGGGTCGAGCCGCAGCTTCCGAACTGGTTCGCGGTGACCAAGACGCGTAATGGCGCCGGAGGCGGGAACAAGGTGGTGGACGACTGCTACATCCCCAACTACCTGCTCCCCAAGACCCAGCCCGAGCTCCAGTGGGCGTGGACTAACATGGACCAGTATATAAGCGCCTGTTTGAATCTCGCGGAGCGTAAACGGCTGGTGGCGCAGCATCTGACGCACGTGTCGCAGACGCAGGAGCAGAACAAGGAAAACCAGAACCCCAA
AGTAAATCCTGTGTGCTAATTGAGGTGCATTGGTCTGCAAATCGAGTTGCTAGGCAATAAACACATTTGGATTAATTTTAATCGTTCGTTGAGCGATTAGCAGAGAACTGACCAGAACATGTCTGGTCGTAAAGCTCAGGGAAAAACCCTGGGCGTCAATATGGTACGACGAGGAGTTCGCTCCTTGTCAAACAAAATAAAACAAAAAACAAAACAAATTGGAAACAGACCTGGACCTTCAAGAGGTGTTCAAGGATTTATCTTTTTCTTTTTGTTCAACATTTTGACTGGAAAAAAGATCACAGCCCACCTAAAGAGGTTGTGGAAAATGCTGGACCCAAGACAAGGCTTGGCTGTTCTAAGGAAAGTCAAGAGAGTGGTGGCCAGTTTGATGAGAGGATTGTCCTCAAGGAAACGCCGTTCCCATGATGTTCTGACTGTGCAATTCCTAATTTTGGGAATGCTGTTGATGACGGGTGGAGTGACCTTGGTGCGGAAAAACAGATGGTTGCTCCTAAATGTGACATCTGAGGACCTCGGGAAAACATTCTCTGTGGGCACAGGCAACTGCACAACAAACATTTTGGAAGCCAAGTACTGGTGCCCAGACTCAATGGAATACAACTGTCCCAATCTCAGTCCAAGAGAGGAGCCAGATGACATTGATTGCTGGTGCTATGGGGTGGAAAACGTTAGAGTCGCATATGGTAAGTGTGACTCAGCAGGCAGGTCTAGGAGGTCAAGAAGGGCCATTGACTTGCCTACGCATGAAAACCATGGTTTGAAGACCCGGCAAGAAAAATGGATGACTGGAAGAATGGGTGAAAGGCAACTCCAAAAGATTGAGAGATGGTTCGTGAGGAACCCCTTTTTTGCAGTGACGGCTCTGACCATTGCCTACCTTGTGGGAAGCAACATGACGCAACGAGTCGTGATTGCCCTACTGGTCTTGGCTGTTGGTCCGGCCTACTCAGCTCACTGCATTGGAATTACTGACAGG
GTTGACTGGTCAATCGGTGTCTCTCAAAGTTCTATGCAATCGGTGTCTCTGGAGTCTTATTTATAGTAGAGACTCCAAATGGCATAAATGGTAATTATTGGGGGTAGGAGCGTGTCTTTTTGAATTTCAAATCGCCAAAGCGGCCATCCGTATAATATTACCGGATGGCCGCCGATTTTTTTTGTGGCCCCTCCCTGTCGGCTGATCCTGACCGTTCCTCAACGCTTAATTAAATACTGGTCCCCGTACGTCTTTAAGTATTTAATACTTGCGCCCTAAGCTTTATACGTGTATAATGTGGGATCCATTAGTTAACGAGTTCCCTGAAACCGTACACGGTTTTAGGTGTATGCTTGCAATTAAATACCTACAGCTTGTAGAATCTACGTATTCTCCAGATACGGTAGGTCGCGATCTTATTCGTGACCTAATACTTGTTATTCGTGCTAAGAATTATGTCGAAGCGTCCTGCAGATATAGTGATTTCCACACCCGCCTCCAAGGTACGTCGCCGTCTGAACTTCGACAGCCCGTATGTCAGCCGTGCGAATGCCCCCACTGTCCTCGTCACAAACAGAAGGAGATCATGGGCTCAACGGCCCATGTATCGGAAGCCCAGGATGTTCCGAATGTACAGAAGCCCTGATATCCCTAAGGGCTGTGAAGGCCCGTGTAAGGTCCAGTCGTTTGAGAAGAAAAATGATGTTGGTCATTCTGGTACTTTGTTATGTGTTTCTGATGTTACTCGTGGTAACGGTCTTACTCATCGTTCTGGCAAGAGATTTTGTATAAAATCTTGTTATATTATTGGTAAAATCTGGATGGATGAAAACATCAAGACTAAGAATCACACTAACACTGTCATGTTCTGGTTAGTTAGGGATAGACGTCCCCTTACAACCCCGTATGGATTTCAAGAGGCATTCAACATGTTTGATAACGAACCCAGTACAGCTACTATCAAGCAGGACCTAAGAGATCGTCTGCAGGTGTTACACAA
TGCCGAAGCAGAGCATTTTCTAATATCCACAAAATGAAGGCAATAATTGTACTACTCATGGTAGTAACATCCAATGCAGATCGAATCTGCACTGGGATAACATCGTCAAACTCACCTCATGTGGTCAAAACAGCTACTCAAGGGGAGGTCAATGTGACTGGTGTGATACCACTGACAACAACACCAACAAAATCTCATTTTGCAAATCTCAAAGGAACAAAGACCAGAGGGAAACTATGCCCAACCTGTCTCAACTGCACAGATCTGGATGTGGCCTTAGGCAGACCAATGTGTGTGGGGGTCACACCTTCGGCAAAAGCTTCAATACTCCACGAAGTCAGACCTGTTACATCCGGATGCTTTCCTATAATGCACGACAGAACAAAAATCAGACAGCTACCCAATCTTCTCAGAGGATATGAAAAAATCAGATTATCAACCCAAAACGTTATCAACGCAGAAAAGGCACCAGGAGGACCTTACAGACTTGGAACCTCAGGATCTTGCCCTAACGCTACCAGTAGAAGCGGATTTTTCGCAACAATGGCTTGGGCTGTCCCAAGGGACAACAACAAAACAGCAACGAATCCACTAACAGTAGAGGTACCACACATCTGTACAAAAGAAGAAGACCAAATTACTGTTTGGGGGTTCCATTCTGATAACAAAACCCAAATGAAAAACCTCTATGGAGACTCAAATCCTCAAAAGTTCACCTCATCTGCTAATGGAGTAACCACACATTATGTTTCTCAGATTGGCGGCTTCCCGGATCAAACAGAAGACGGAGGGCTACCACAAAGCGGCAGAATTGTTGTTGATTACATGGTGCAAAAACCTGGGAAAACAGGAACAATTGTCTATCAAAGAGGTATTTTGTTGCCTCAAAAGGTGTGGTGCGCGAGTGGCAGGAGCAAAGTAATAAAAGGGTCCTTGCCTTTAATTGGTGAAGCAGATTGCCTTCACGAAAAATACGGTGGATTAAACAAAAGCAAGCCTT
AGAGCAATCGGGGCATCTAATAATTCTAGAAAAACAACGATATACTCAAGAAATACTATTTCAGGCATGTCAACCGCAAGGAGTGCTGCTTCTGAATTCGTCAAAAGCTATGGCACAAGAGACAACAGAGCAATCAATGATTGCTATTCTGTCTTCTCTGGAGAAGGTGTCAACTTTCTCAATTTGTTCATGCATAACAATGCAGGTATTAAATCTGCATTCAGCATCAACGATTTGGGCAGGAATGAGGATATCAAAATCCATGAAGCTGAAGTTATTGATTCATGCCATGATTATCATTACTTTGAGAAGTTTGGGTTAGACATAATATTCTGTGAGCATGAAATGAGCCTGGTTGTGGGGAAACCAGGTGTGAAGAATACAGGCTGCAAATTCACAATGCACAACCAAATTTTCAATCCTAATTCTGATACACTTGCTTTAACTCCTGGAACAGTCTCAGAAAATGAGTTCTATGAAAAAATCAAAATAAGATCAAATGGACTACTTCCCTCTGGATGGTATCAAGATGAATGCTGTAAAAACAACTTTTACATAGCTACAAATGGAGATTTGACTCTTGACTACGGGTTTTCTGTTATGGGAAAGACAACATCCTATTGGAGAGAAAGTATCTCTAGGGAGAAGATTTTGTCTGTTAAGCAGAAGTGTTTACCTGATAACACTGTCCCTACCAACAGGCTCCTATCTACATCAACTGTAAAAGGTATTCAGCTAGGATCTGAACTAGCCCCAGACACCACAGTGATACTATCACTTAAGCAAAATCTGAACGTTGACTTAAAATCTCAATACCGCGTTTCGTTTCATGGCATCCAAGAGGAAGGTGCTTTTGCAAGGACTTTCTGTGTTCCTTTTGAAAACAAATCCAGGATGATATGCCTATACGCAAAAACTGTTGTGGATAACAGTAATGAAAGGACTACTCTGATTATAAAGGTAGTTACAAAAACTATTGAATCCCATCTAGTCATTCCTA
GTGGCATTTTTGTAATTTAGAGGTGTACACCAATTGAGCTCTCTCAAACTTGCTGATTCAATTGGTGTATTGGGGTAACTTATATACTAGAACCCTCTATAGAACTATTAATCTTGTTCCTACACGTGGCGGCCATCCGTATAATATTACCGGATGGCCGCGCGCCCTTTTCTCTTTCCGTACAATTGGTAGCGCATCCTTTTTCTTTATTTCTCTCTTTAATTTAAATTCGTCCAATCATGTTACGTCTGACGAGCTTATGTACATTCAACAACTTGGGCCTCAAGTTGTTGGGCCTGGGTTATAAATTAAAGAGAGTTTGGCCCAATAGTGTTAATCCAAAATGCCTAAGCGTGATTTGCCATGGCGTTCTATGGCGGTAACCTCAAAGGTTAGCCGCAACGCTAATTGTTCTCCTCGGTCAGGTATTGGGCCAAAATACAACAAGGCCGCTGAATGGGTTAACAGGCCCATGTACCGGAAGCCCAGGATCTATCGGACTCTGAAGAGTCCTGATGTTGCCAGAGGTTGTGAAAGCCCTTGTAAAGTCCAGTCTTACGAACAGCGCCATGACATCTCACATGTGGGCAAGGTCATGTGCATATCTGACGGGACACGTGGTAATGGTATTACTCATCGTGTGGGAAAGCGTTTCTGTGTGAAGTCTGTGTACATACTAGGGAAGATCTGGATGGACGAGAATATCAAGCTGAAAAACCACACGAACAGCGTCATGTTCTGGTTGGTTAGAGATAGGAGACCCTATGGGACGCCCATGGATTTTGGTCAAGTGTTCAACATGTTCGACAACGAGCCCAGTACAGCCACTGTGAAGAACGATCTTCGTGATCGTTACCAGGTCATGCACAAGTTCTATGGCAAGGTGACCGGTGGTCAGTATGCCAGCAACGAACAGGCTATCGTGAAGCGGTTCTGGAAGGTGAACAACCACGTGGTCTACAATCACCAAGAGGCTGGCAAATACGAGAATCATACTGAG
GTTAACAATAACCAGACCTTAGCCGTTTTTGGGTGAGCGGGAAAGATGGGTTACAGGTTCTATAAAAGCACCACACCGCACAAGGTTGCTATCACTTGTCACTCTGCTCAGACCCTTCCTTCTGCATGTCTGCTGATTACTATGAACATCTATACTGTGTATTTTGCTACTGTGTTCTTGGAAAGGTGGAAGCTCGCCGATGCTATGACAAAAAAATTAGAACAGTGGTAAGAGGAGGGCTCAGATGTGCAGTTTGCACTGCATGCTTGGAAAAAGGGCTCTATCTGGAAAGAGTGCTGAATGCGCCTCAACCTGTATATCAGGGGTCCATTGAAGAGCCTGATCCTTTCATTCAAAAAGCCTGCATAAGATGCATGTACTGTGGGGGAATACTGACCCGTGACGAAAAGGACAGGCACAGATATTTTGAAGAGCTTTACGTGATATTCAGGAATCAGGTTCTTGGCAGATGCTACACCTGTACTAGGCATGGCATGTGCTCGGCCCCTTACCGGGCGAACGCTACCGGCTGATGAATCACCTTGCTTAACATTGATTTTGGAGCCAGTCTCGGGAGAAGCAGCCAAGAACAGTACACCAGTCGTTGTGGATAAGCCTGGAAAACCGCCCCCTAAACGCCACCGAAGACAGTATAATGTGACTGTTTCCTGCAACGACTGTGACAAGCGTCTGAACTTCTCTGTCAAAACTACCTGCAGCACAATACTCACCCTGCAGCAACTCCTGACAGAGGACCTGGATTTCCTGTGTTCTTTCTGTGAGGCCAAGAATGGATAAAGAAAATGCAGGTAGCTCTGGGGTTGGGGGGGATTCTTTTATCCTCTTTGAGGCAGAATGCTCAGATACAGATTCTGAATCACCTGCCCAAGGTGAATCTACTGATGAGGATTTACTAGATAATGCCACTGCCGTTCCGGGAAACCACCTGGAGCTCTTCCAAACTCAGGAAAAAGAGGCGGGAGAAAGACAGATTTCAATT
CGTAAAAGTACACAAGTTTACCGTTGACTAATTAGCATTTTGCTATTTAGTTTATTTGTTTGCTTGCTGCGCGGCCTCGGCTGATCAGTACTTTTTGTGCGACACTTCGGTGTATCACATAATATATATATCACGTTTATATATATTTTCTTCCTTTCCATTCTGCCTCGTGCAACACAACAAATCAAATCACCCTCGCCAGTTCCCTAAACTGAAATTAATCCAGGGTACTTGGAATCAGACTTGGCTTATCTGATTCTACATAATGTCTGTAAGAAGTAAGTTGGTTTCCCCTTATACCCCATCTGCCGATATTGAATTTTCATCTTTCCTTAATAGGGTGATTGATTACCCTATTAAGAGTATTGATTTAAATCGGCTTGATTTCCTCAGGCAGTATTTTAATATTCCCTTGTGCCGTTTTAATAAACTTCCCAAACCAATCGTGTATATGTTTGGTAGGGACTTTCAGGCTATCTCCAACTTTATCGATCAGAAAATGTCCCTAAAGACCGGTAATTCCCCGAATCCTGGTAATGAAGTCGTCGAGACCATTGAGGGAAAGACCGCTTTTGGAGATGGATACTTTGTTAGGGTCTGGGAGAAGCCCCTTGTTATTGATGTTTTTGTATCTCTCGGTCGTTATCATAGTCCAGACTATGATTATAAATATCGACTCAACTTCAGAAGGCACCCCAATAACAAGAGGATATACACAAGTGTTATGTGTAATATATGTAAAGCTGATAAGGTTTCTAAAGCCTTTTGTGAGAATTACAATCTTTTCTCAGTCCTGAATCCCACTCAATTCATGACTCAGTGTCTCCTCCTATCTGTTATGGAGAAGATACAAGAATTTAAAACTTTGGTGAATTATCATGTCAATTCCTCCTTCCGTCAACCACTCAAGAGCTATCAAGAGAAATTAGCTAAATACAATGAAGAGTATAGGAAGACGAAGGAGGGTGACACGCTCATTGGCGTGAAAAGCAACGTGAAG
AAATAAAACCCCTCCACAATAGAACCAGACCCATGGACTCAACGCGTCAAGTATCCCTTACACTGCAACAGATTACAAAACGACTACACTTACTTATTTCCACGCAACATAATCTGACCTCCTCAAAGCAAGATACACTAACAGTACAGACCAATAGTATTGCATTTAAAGCATGGTATGATACACTACAACGAAGGACAGACATATTATTCAACAAGACGGAACTAACACTTGAGGATATTACTGGATTTGACACATCAAGTCAGGTTGGCATCTATCACACGAGCTTGATTTTATTACTACTGCAAGAAATTAAATTTAGAGTTACATTATCATCGTCAGCTGAAAGTGATCTGGAACGGATTGTATCACCACCACATTATGAATTTGGAACATCATCATTTAGAGTTAATGAATTGGATCAGCATATTGAAGCAGCATCCGTGAGATATGTCTTAAATTACGATGCTTATAAGATTGTTCGAGATGCTGAGGCAATTCAACTCGTTTCAAAGAAGGTTCGTAAGGTTGTTAGTGATGAGTTGCTTGAGGATAAGATTGTTCAGTATTCTTCAGGAGATGTCAACCTATATCGTGAGGCGGACGTTATGCATGGTTTAGTCATTAAGTATGTTTCCCAGCCACGTCTATTACCAATTCCAAAGTTAATTCAAATGATCATTGAAACTTCCAATTTTCCAGAACGCGGCTTTGAACTTCACGAGAATCCGGTATTATACATAATTTCACGTTTGTTGAGCAAATATATTGACTTTCCATTCACGGAAAAGTCGGGTGAGATGGTTTATCATCATTCGGTTAGTATGACAACGCCACATTTAATTTACTCGCTTTCTCAGCTTTGGATTCAGTATATATTAAACAATGTTACGAGAAGTGAATTATACATGATGGTCGAATGTCATGTTATGTTGAGCGTTAAATCCTTTGATGAGTTTGTTCTCGAGTTTAAAGATTTACGAATTAATTCAAGTAAAAT
ATGTATACACGTTACAGCTTTAATCCGCACTTGGGTAAAACCTACGTGTACGACAACAAATACTACAAAAATCTAGGTAGCGTAATCAAAAACGCCAAGCGCAGGCGTCATCAGCTCGAGCATGAACTCGAGGAGCGCAATCTGGACCCTCTAGACAAGTACTTGGTGGCCGAAGACCCGTTCTTAGGACCGGGCAAAAACCAAAAATTGACTCTTTTCAAAGAGATACGTAATGTCAAGCCCGACACGATGAAACTTGTCGTCAACTGGAGCGGTAAAGAGTTTCTCCGTGAAACCTGGACGCGCTTTATGGAAGACAGTTTCCCTATAGTTAACGATCAAGAGATTATGGATGTATTTCTGGTAATTAATATGCGACCCACTAGGCCTAATCGTTGCTACAAGTTCTTGGCTCAACACGCGCTGCGTTGCGACCCAGATTACGTGCCTCATGAAGTCATCCGTATCGTCGAACCATCGTGGGTAGGTAGCAACAACGAATATCGCATCAGCCTGGCCAAGCGTGGCGGCGGATGTCCTGTTATGAATCTGCATGCCGAATACACCAATTCGTTCGAAGAATTCATTAGCAGAGTAATTTGGGAGAACTTCTACAAGCCCATTGTGTACATAGGCACGGATTCGGCAGAGGAAGAAGAGATTCTTCTCGAGGTGTCATTGGTGTTTAAGGTTAAAGAGTTCGCCCCCGACGCGCCTTTGTACACTGGACCGGCTTATTAAAAATGAAACAAACAAAATTATTGCACCACATTTATTTCATCATCGCAATCCATTATATGACTAACATCTGACTAATAAGTTATGACAAATCAATGATTAATTCACAGTAGACTAATAAAAAGTATGACTGATAAAATATCAAATTGGCGTTATTATTTTTCCATTGAAACCTTACAAACCATTATCGTCAATAAGCTTTAAATATGCGCAACTCTCTTTGTGTGTAGGCACCATCAAATCGGCCACAATTGAATCGCAA
TAAACAAACATACAATATCTGGACTTACACTACAATATACTACCAGGAAATACTATATTCGGTCTAAGTCAGCATGGCAGTCACATACAGAACGCCAATGGAAGATATTGTTAATTGCTTCGAGCCAGCAACTCAGGCTGTGATAGCTAATAGCGCTGCTACACTGTACAAGAACTTCGAGGAGCAACACTGCCAATACTTCAATTACTACCTTTCTCCCTTGGCGAAAAGGAAATTGAGCATGGCAGGCATATACTTGAGTCCGTACTCGGCAGTCGTGCATTCGCATCCGGTTTGTAAGACGCTGGAAAATTACATATTGTATAGTGTTTTACCTTCGTACATAAATTCTAGCTTTTACTTTGTAGGTATTAAGGAGAGAAAACTGCAGCTGTTGAAATCAAAATGCAAAAATTTGGACAGTGTGCAGGTGGTGAATAGATACGTGACCAGTGCAGACAGAATGAGGTACACAAATGATTTCGTGCCATATGGCTCATACGAGCATGAATGCCTGGTGCACAAAGGAGTTGGTCTGGACAACGAAGCGCTCAGAGGACTAGTAGGTCCACTAAGGCGTCACAAAGCAAAAAACCTATTTTTCCATGATGAGTTGCATTACTGGAGTAGTAAGGTGCTTATTGATTTCTTAGATGTCATGCGTCCAGATAAGCTACTTGGTACTGTTGTGTACCCCCCAGAATTACTATTCAAGCCAACACGTAGCTTGAATGAGTGGTGCTACACTTATGATATAGTGGGGGACACACTGATGTTTTTCCCTGATGGCGTGCAGAGCGAGGGCTATCAGCAGCCATTAAAGGGTGGTTACCTACTGGGGGCAAGGAGTTTGAAATTGCCGGACGGTACAGTGTACATGGTTGATGTGCTGTGCAGTAAATTTCCCCACCATTTGATTTCGATAACAAAAGGTGAAGCGGCAGCGCCGACGCATCGTGCGTTCGGCCCATTTGAGGCGGTTGCATCGGAAGCTTTGAAA
GAATTCTACTCGTAAAGCGAGTTCGGTTTTGAAAAACAAATGATGTCATTCTTGATCATGTTTTACGAGCAGAATTCTACCCGTAAAGCGAGTTCAGGTTTAAAAACAAATGACATCATTTATATAATGACATCATCTCTGATCGCGTGTTACAAGTAGAATTCTACCCGTAAAGCAAGTTTAGTTTTGAAAAACAAATGAGTCATATTTAACACGTTAATAATCTTTTTAGCTTATGACTCAAGTTATGAGCCGTGTGCAAAACATGACATAGCCTATGAGTCATAATTGATCGTGCGTTACAAGTAAAATTCTACTCGTAAAACGAGTTAAAAAGGGTCATATTTAAATTTAGTTGAGTTTATGAGATAAGATTAAAAGCACGTGTAAAATGTTTCCTTCGCGTTGGCACAATTATTTACAATGCGGCCAAGTTATAAAAGATTCTAATCTAATATGTTTTAAAACCCCTTTGCGGCCCGAGTTGTTTGCGTACGTAACTAGCGAAGAAGATGTGTGGACCGCGGAACAGATAGTGAAACAAAACCCCAATATCGGAGCAATAATTGATTTAACCAACACGTCTAAATATTATGATGGGGTGCATTTTTTGCGGGCGGGCCTATTATATAAAAAAATTCAAGTACCTGGCCAGACTTTGCCGCCTGAAAGCATAGTTCAAGAATTTATTGACACGGTAAAAGAATTTACAGAAAAATGTCCCGGCATGTTGGTTGGCGTGCATTGCACACACGGTATTAATCGCACCGGTTACATGGTGTGCAGATATTTAATGCACACCCTGGGTATTGCGCCGCAGGAAGCCATAGATAGATTCGAAAAAGCTAGAGGTCACAAAATTGAAAGACAAAATTACGTTCAAGATTTATTAATTTAATTAATACACGCCGTTTAAACCTAGGGTAACGATCATTCCCCCGGTTCGTGCCAACAGCGACGGCTACAAGTCGCCGCCCGCGTTGATGCGCTGCACCTCGAG
ACGTAGTCAAAATGTCCGTTGATGACATTACATGGTTTATTTGTCTTCAGAAAAATGGTAACAGACATCATGAGTGTCATTCGGATCAAAACAAATGCTACCGTTGCTGCCGTGCTTCCAGCTAGCGAAGATCAGGCCGATTATCCTTCCACCTTTTTTGAAGGGGGGAATGAGATTAGATTGTATGTTAACAAGGAGGAAAAATTGGATGTTTTAAGGCAATATGTCTATATGGGACTGGTGGAGAAAAACTGTAAGATACAGCATGTGAATGCTTATCTCTATGCAGTGCTGAAAGGAGAAAGGGAGCTGCTAGAGGCGGACTGGGATAGCTTCGGACACAAGATTGGGATTCAGGGAGAGAAGATCGGGCCTTTTAACCTGGTGCGAGTGGAAGACATCCCCGACGGGCTACCAGATGGGAAACTGAACGCTGAGGTGAGTGCTGAGGATGATGCATGGCTGCCTCTCTTCTTGCTAGGTCTCTACAGAGTGGGAAGGGCAAGTGAGACTACATACCGGACTTTGCTGATGGAATCCCTGATAAAACAGTGTAAAGCAATAAAATCCGACTGGGTCTCCCCTGTGACGGCAACTCACAAATATTTCGATGTATGGGGCAATGATGGGAATTACCTGAAGATTGTAGCCTGTGTGGACATGTTTTACAACCATTTCAAAAAGAGCATTAAAGCAACATTCCGGTGGGGAACAATTGTGTCACGGTTCAAAGACTGTGCAGCACTCGCCACCCTGGGACATGTTGTTAAAATCACCGGTTTGACAATTGAAGAAGTGTTTACATGGGTACTACAGACTGAAGTCGCTGAAGAGTTGGTTAAAATGATGAAGCCTGGACAGGAGATAGATAACAGCGCGTCTTACATGCCATACCTGATTGATATGGGGATCTCTGCCAAATCACCATACTCAACAATAAAGAATCCGTCTTTCCACTTCTGGGGGCAGCTTGTTGCTGCATTATGCCGCTCCAAGAGAG
GTCCCTAAATTACATACTTTCTAAAATTTTAGTTGTTTTTTTGTCCTCTTCATTAAATTTTTCTTCTAACAAATGAGAATACACGGATGTAGTTATTGCTATATTTTTATGACCTAATCTTTTAGAAATGTAATGTATAGATACACCTTTTGCTAGTAAATAAGAACAATGAGTGTGTCTTAATGCGTGCGATGTAATAATTGGTATATTATTGACTCTACAGGCTGATTTCAAAGCATTATTGATAGCCTGAAGGTTAATTATAGATCCGGCTTCTTTGAAAATGTAACCATCATAGCTAATTGCAAATGTACTTATGACGTCCATAATGTGTTTCATATCAGATTTAGCGATACTGATATATCTAGGGGAAGTATCGGTTTTTCGCTCGTCAATAAATATAGTGTTTTTCACTTGGTTGATATGCTCAATCTTTATATTTCTTGCACCACTGACACGACAACCCGTACAAATCATTATGAATAGCGCTAATGATGAACGAGTTCTCTTCTTTCTGACGTGATCTTTTAGTATTTCATATTCAGTTACCGAGATGAATTTTTCTTGTTCTGACTTCGTAGGTTTTCCGGCTTTATAATTAACTTTATAAGCGGGGTTTTTAAAAATAAGTCCATCATATAATGCGTCATCTAAAGCTGACCGAATAGCACCGTTTGTTTTTCTTATAGTTTCTTTTGCGTGTTCTTTTGAATGGTCGTTTATGAATTTCTGATAAACTTGTCTATTTATCTTTGATAACTCCATTTTACCTATTTTATGTTTTTGTATATGTTGTAATGCATTTCTATAATGACGGTAGGTATTTTCTTTAACAACAGGTTGTTTATACGTTTTAATCCAATTTTCGAAGTATTCTTCAAGAGTTATATAGTTATCTATATTAAAACCACTTCTTAACTCATTTAACTTGTCTAGTCCAGCAGAATTAGCTTCACGCTTTGTTCTAAAACCTTTCTTACGGTATCTTTTTCCTTCATGC
GTATTTTTCTATTACTACAATTACAACAAACAATTACAACAAAATTCACAATTACAACAACAAACAAACATGGCACACTTCCAACAAACAATGAACACCAAAGTTACTGAGGCTGGTATCGGCAGAAACAGCCTCATTAACGATTTGGCTCAGAGACGTGTGTACGATAAACCTGTCGAAGAGCTAAACCACCGTTCTAGACGCCCAAAGGTTAACTTTTCCAAGGTCATTTCTCAGGAACAGATTATTCAAGCTACTAATGCGTACGCTGAGTTTGAAATCACCTTTTACAACACTCAACTCGCTGTCCACTCGATGGCGGGAGGTCTTCGAGCACTCGAGCTCGAGTATCGTAGGATGCAAATCCCATTTGGTTCTATTACGTATGACATCGCGGGAAACTTTTCAGCGCACATATATAAAGGACGAGATTACGTCCATAGCTGTATGCGTAATCTTGACATTCGCGATGTGGCTCGTCACATCAATCAACAAGATACTGTTTCTAGTTATGTGGCTAGGCTCGAGAGAAGCAAGAGGGGTCTTCCGGTTTTTCAGCAATCAGCTTTTAATAAATATATGAGTGACCCGGATGCTGTGTGCAGCGATAAAAGGTTTCAAGAGTGTTCTTACTCCGTTGATCTTCCGGGAAAAACATACGCTGTGGGCCTTCATAGTATCTATGATATTCCAGCGGATGAGTTCGGAGCTGCGTTATTACGGAAGGATGTTCACATATGTTATGCTGCTTTTCATATTAGTGAGAATCTGCTTCTTGAGACTACGTCTGCTCCGCTGGATGAGATTGGAGCGACGAAATACAAGTCAGGGGATAGGTTATCCTTCTTCATTCAAAATGAGAGCACATTGAATTATGAACACTCTTATAAAAACGTAATTAAATATGTTTGCAAGACTTTTATTCCAGCTTCAAATAGGTTTGTCTACCATAAGGAATTTATGTGCACCAGAGTTAACACATGGTTTTGTAAGTTCACCA
ACAATTGAAGCTAGGAAAGGAGCATATTGCGAAAGCATCCCTCCTTCCGACGAACAATTGTAGCCACACTGCATCGTGTATGACACGGTTGGAAGTTCTTATACGACCGACTTCGCAGACTGTGGCAAAAGCCATCGCCGTGGGCTATACGCACGCACTCACCTGGGTTTGGCATTCTCAGACCTGGGACGTTGACGCAGTGAACGATCCAGTTCTCAGCGCCGACTTCAACCCCGAGAAGGTTGGTTGGGTGTCAGTGTCGTTTGCCTGTACTCGGTGTACAGCCCACTACTACACGTGTGAGCAGGTGAAATATTTCACTAATATTCCGCCTGTTCATTACGACGTGGTGTGCGCTGATTGCGAGCGTAGTGTTCAGCAGGACGACGAGATCGACCGCGAGCACAACGAGCGTAACGCAGAGATTTCTGCCTGCAACGCTCGAGCCCTAAGTGAGGGAAGGCCAGCGAGTCTGGTTTACCTTTCGCGGGACGCTTGTGATATACCCGAGCACTCCGGAACGTGTCGGTTCGACAAATATCTCAACTTTTGAGAGAATCAGTCCTGCCGACATCTAAGGAGCGGTCTTGGTTCAGACTAACGCGGGATGGGCTCTTCTGTTGTTGGTCGCTTTCTCACTCGCACCAAGGAAACGACGAGGGTGGACTCCCACCTTCTCATCGTCTTGGCTGGGTTGATAGCGGCCGCGATAGTCTCAGAGCGCCTACCCGTGACGGCGTCATTGTGGGCAATCCCCTCAGCTATCATAGCAAACTGGATCGTGCTGTCAGCTCACGAGAGCTTCAGCCGGTTCGTTGAGGGGGTTGAGATTGAGCCTATGTCCATGCTTCGGTATGGCAAGGTTCAGTCTGCCCCTAGGTTCGATCCCTCCCGGGGTTATGTGGTCGACGTATCTTACAACGGCCACGTGATTCCTGTGATATTGGACTTTACCACGACAACGGCTTTGTCGGTTCCCCAAAGAGTAAATCCCGGGGTC
GTCTCCGAGCGATCTATCCACGACCAATTTGACATGGGTGCGCCGTTTGTAAAGGTCGTGGACAAAGCAGAACCCCCGGCATCGGGGGGGGGTGCCGGGGGCCTGTTGGCGTGGACGCCGTTGCTGCGCTCTTGGGGTAGACGCGTCTCTCAGGCTACGCGGCGCGCCATCAGTCGGACCTCAGTCGGTCGATGAACGCTTCGACCATGCCCCGCGTCATCAAAGGCGACTGCCCGCGTTTGACGAACGCGCACACCGACGACACCGACTCTTGCTCGTCTGCGCCGGGTTCGGGGTCGTCGTCGAACCCGATGCCCGACACGATGAGCGTGTATCCGCTCAACATGACGCCGGGGTCGAATGCGCGGCGAGCGGTCACCAGCGCATCGACAGCCGCCTCGAGCTGCTCGTAGGCGGCGGCGAGCTCGGGGCTAAGCATCAGCCGCGGTCGGTGAGGTCGGCGCCAAAGATGCGATCGGCGATGGCTTCGGTGAGCGCAGACATGCTGAGCACCGCGTTGACTTGCACGAGGTCGTCGCCCGCCAGCAGCGCGCGGGTGTCGACGCACCACTTGCTGTTGCGGGTCTGCTTCTGGAGTTCTTCGGTGAGCGCGGCGCGCACCCGTAGCCGGATGTTGGATTCGACGGACATCAGCTCTCCATTTCGGCGGCCGGGTCGGCAGCGCGCATAAACTTCGGCAGCGTGGGTGGCGGCGGGAGGGTGATCCCGACGCCGTGCGAGCCGAGGTGCCGACGCAGCCGGACAGCGAACATCGTGGCATCGTCGTCGCTCCAGCTCGGCTCCTCGTTGAGCATGAAGTGGGCAACGATGTTCTCGAACTCAGCGACGCTGGTCATGTGGTGTGGTTCCAGGTGTGGCATCAGGCCTTCTCCTTGGTGTCGTGGGTGCAGTCGGATCGGTGATCGCCGTTCGTACAGGCCGCAGTCCTGCGGGCGGATGCGGGGCACGGTCAGGTCTCCTTGGTGTCGTGGGTGCAGTC
GTCGAATTTTCACGCCCGCGAAATTAAAAATTCAGGAGTTGGCCAGTGGGGGGTATCGCGACAGTGCCGGGCCGGGGCAGAAAACCCAAGCCGACGGCGCGGAAAATCGCGGCGGGAAATCCCGGCAAGCGCGCGCTGAATAAGGACGAGCCGGATTTCGGCTTGGTCACGAACATCGAGCCGCCGGACTGGATTGTCGGTGAGGCGCGGGACATGTGGGAGCGCGTTGTGCCGCTGCTTTGCGGCCAAAAAATCTTGCAAGTGACCGACCTTCACATCGTCGAAATCTTCTGTGCGGCCTACGGCAACTGGAGGACCGCCCAGGACGATTTGACGCGCAACGGCCCTGTCGTCGACAGCTCGCAAGGCAGTCCGATGAAGAATCCAGCTGCGACCGTTGTGAAGGAAGCGGCGGCGCAAATGGCGAGCTTCGGCGCAATGCTGGGGCTCGACCCGGCGAGCCGGCAGCGCCTGGTCGGCGCAAAGCCGAAAACACCCGACAACCCTTTCGCGAAGCTGCTCGGCAAATGATTGGAAGACATGGCGACGAATTTCCCGCGCGTAGAGCAGGGGCTCAAGTTCGCGCGAGACGTCGTTCGTGGCAAGCGCCCTGCGTGCCGGTATGTGCAACTTGCGTGCAAGCGCCACCTTGACGACCTTGCAGCGAGCCGCAAGAAGGATTTCCGCTGGAAGTTCGATCCGGAGGCCGCTGAGCGAAAGCTCGCACTCATTGAGCTGCTGCCACACACGAAGGGCGAGTGGGCGTTCAAGGGGCAACTGGTAACGCTGGAGCCTTGGCAGAAGTTCGGCTTGATGGCGACCTTCGGATGGCTCAACAAGCGCACCGGCAAGCGCCGGTTTCGAGAAAGCTACTGGGAGGTCCCCAGAAAGAACGGCAAATCGGTGACCGCCGCGGGCGTCGGCATCGGCATGTTCGTCCTCGACGACGAGTTCGGTGCGGAGGTATATGCGGGCGCGACGACCGAAAAGCAGGCGTGGG
ACCAAGGGGAAAATGAAGTGGTGACTCAAATCATCGAAGACCCTCGAGATTACATAGGTCCGGAACCTATGGCCTTCGTGACCGACCTCGAGTCAGAGTAGTTCAATAAGGACCTATCAAGTTTGGGCAATTTTTCGTCCCCGACACAAAAATGTCATCCGTGCTTAAAGCATATGAGCGATTCACGCTCACTCAAGAACTGCAAGATCAGAGTGAGGAAGGTACAATCCCACCTACAACACTAAAACCGGTAATCAGGGTATTTATACTAACCTCTAATAACCCAGAGCTAAGATCCCGGCTTCTTCTATTCTGCCTACGGATTGTTCTCAGTAATGGTGCAAGGGATTCCCATCGCTTTGGAGCATTACTCACAATGTTTTCGCTACCATCAGCCACAATGCTCAATCATGTCAAATTAGCTGACCAGTCACCAGAAGCTGATATCGAAAGGGTAGAGATCGATGGCTTTGAGGAGGGATCATTCCGCTTAATCCCCAATGCACGTTCAGGTATGAGCCGTGGAGAGATCAATGCCTATGCTGCACTTGCAGAAGATCTACCTGACACACTAAACCATGCAACACCTTTCGTTGATTCCGAAGTCGAGGGAACTGCATGGGATGAGATTGAGACTTTCTTAGATATGTGTTACAGTGTCCTAATGCAGGCATGGATAGTGACTTGCAAGTGCATGACTGCGCCAGACCAACCTGCTGCTTCTATTGAGAAACGCCTGCAAAAATATCGTCAGCAAGGCAGGATCAACCCGAGATATCTCCTGCAACCGGAGGCTCGACGAATAATCCAGAATGTAATCCGGAAGGGAATGGTGGTCAGACATTTCCTCACCTTTGAACTGCAGCTTGCCCGAGCACAAAGCCTTGTATCAAATAGGTATTATGCTATGGTAGGGGATGTTGGAAAGTATATAGAGAATTGTGGAATGGGAGGCTTCTTTTTGACACTAAAATATGCATTAGGAACTAGATGGCCCACA
AAAACAAACCAAACCTGAACCAAACACAACTACACAGCACAAACTTGACTTAAACTTGATAAGGACACCCAGCAAGGCCCTGTACATTTATTAAGCAAGTATGACAGCTGTGCAAAAGCTTTTTGACCAAATTAGCGACCCCAACACCAAAGCAGGCTATTCTAACGCGTGTTTTGAAGCAGCTCAAAACGCCTCCAAGAAAGCACTTGCAATCGCCCCCTTCTCTGTAACCAACCCCGAAGCTTTAACCCTTGAGCGAATCGGGATTACCACTTCCCCTTTTGCTACTACTTCACACACCCACGCTGCTGATAAAATCATCGAAAACGACTGCCTTTCCATTATTGGCCACTACCTCCCTAAGAAAGAAGCAGTTACTCTAATACAGCTCAAGCGTGGTAAACTCCATCTATTAGGGCGCAACCCAAACCTGGACAGATTCCAAAATTATTGTTACGAGCCTAAAGATGTCCTTCGCTACGGGCTAACAAATCCGAACTCATGCCCGAAAGTTGACACGGAGTACGCCGTACTTGCTGACACATTGCACTTTATGTCTCCGAAACAACTTTACACATTATTCTCTAAAAATCCAAAACTTGAGCGCCTTTTTGCCACACTAGTCTTGCCTATTGAAGCTCTGCATAAACTTCCAAGCCTATTCCCCGACGTGTACAAACTCGAGTACTATAAGGACCACTTCTCATACATGCCTGGCGGCCACGGAGGGGGAGCTTATGTACACTCTTACAGCACTCTTCGCTGGCTTGACACTGCTCAAGTGGGCCCGGTGGACTACGATAAATCTAGCATCACCAACCCTTGGCCCATCACCGACTACTTAAGCATCGAGAAGATCGAGACTAAAGCTGCTCACCACATTATGCTTATCCAGCGTAGACGTGTTCAAGTGGACTGGCCGCTTCCAACACTCTGGGTGTTTCATGCCTCGGACTATGTCAAATTACCACCCATATTCTACCCACCTGAGGCTAACGTG
GCTAAAGTGACCGTGGTCATGGCTTCATTCAAGGGATTCTCCGCCAACACTGTTCCAGTTTCTAAGGCCAAGCGTGACATATCATCTCTTGCCGCTACTCCTGGACTTCGTTCACAATCCTTCACTCCGTCTGTGGATATGTCTCAATCGCGTGAATTCCTCATAAAGGCAATTGAGCAAGGGTCCATGTCTATACCTTATCAGCATGTGAATGTACCGAAAGTTGATCGTAAAGTTGTTAGCCTGGTAGTGCGACCTTTCTCTTCAGGTGCTTTCTCTATCTCTGGAGTGATTTCGCCAGCCCATGCCTATCTACTAGAGTGTCTACCCCAGCTTGAGCAGGCGATGGCTTTTGTTGCTTCACCTGAGTCTTTCCAGGCTTCCGACGTCGCGAAGTTTGCCATAAAGCCAGGTATGAGCCTCCAGGATGCCATCACTGCCTTTATTAACTTTGTGTCCGCGATGCTGAAAATGACGGTGACTCGTCAAAACTTTGACGTTATTGTGGCTGAGATCGAGAGGCTTGCTTCAACCAGCGTGTCCGTCAGGACTGAAGAAGCGAAGGTTGCTGATGAGGAGCTAATGCTATTCGGGTTAGATCATAGAGGGCCACAGCACGTGGATGTTTCTGACGCTAAAGGGATAATGAAGGCTGCTGATATTCAGACAACTCATGATGTCCATTTGGCACCAGGCGTTGGTAATATTGATCCTGAAATCTATAACGAGGGGCGGTTCATGTTCATGCAGCACAAGCCACTTGCGGCGGATCAATCGTATTTCACCTTGGAGACTGCGGATTATTTCAAGATTTATCCAACATACGATGAACATCATGGCAGGATGGCTGACCAAAAGCAGTCGGGATTGATACTGTGTACTAAGGACGAGGTATTGGCTGAGCAAACTATATTTAAACGGGACGCCCCTGATGACAAGACTGTTCATCTGTTGGATCGCGATGACGACCACGTTGTTGCCAGATTTACTAAGGTATTTA
GTAAATGAGAATTTGAGCTATGGCTCAAACGCTCTCAAAAATCTCTAACAAAGAAAACGCCTCTTCAGGCCTTCGGCCTAAGAGGTTTAAACCCCACCAACCCATCCCAACGTGGATGGTGCGGTGTGAGCCTCTTGACCACGACTCACGTCGTGGTCGAGACCCTGTACGTGCTTCGCCACAAGCGAAACGCGTCAGAACACCTACTCCCTACCCCCGCCATCTCAAACCTGCAGCATCTGCTGTAGTTAGGAGTGGTAACAATCCTTCCCATCTCAAACCTGCATCAACGGATGTAGTTAGGAGTGGACCCCAACCCCTTTGCTGCGAAGCCAAGGACGGAGGTGTAGTTAGGAGTTGCAAAACCTACAATCTCAAACCTGCACACGAATCCAAGGCTGTCGCCTTCTCCCTTCCCAAAACGGACGGACCCACCGGAAACGAACCCGAATTCATCGCTGAGGCTTGCCCTAGCTGCGCTCTTTACGACACGTGTCCAAATTGCACATCTAAGGTTATCAACGATGATGGCTCAACTGACGGAACCATTCCTTCATGGGACCAGATTGAAACAACACCTGCTTTCCTATCTCTTCTCTCCAACACCGACGAGGAAATGTCAGCTGATGAGCTCACCAACTTGGCAGCTCACCTGCGAAAGGCTTTCGAGACTGGATCACACCCGGCAAACGTTGACTACTCCAAGGACCAACTCCAAGGACTACTGGAAATGGCTGAAGCTGCAGTACCACCAGCAAGGAGACAAACCCTACCATTCTACCAACAAAGGCTTGAGGCTCGTAGAACCTGGCGCGAGAAGATCTTCAACCAACCATTGGAAGAAATCAACAAAATCCTAACGACATCAAAAGACCGATTCCAACGCTGCGCCGCCTGGAAAGTCATACTTGAAAAGGCAGTGCTTGCAAAAGAATACGGCGAAGAGGCCTACGCTTACGCGCAACAGGCCCTGAAAAACATCAACTCGTTTGATGTCAAT
ACCGGCGCTTGTACTCCGTACTCCGGGCCAAGGGGATAGCAACTGCAATGGCGAAGAGCGGCAACTACTCATACAAGAGGTGGGTCTTTACCATTAATAACCCTACCTTTGAAGACTATGTTCATGTTCTAGAGTTTTGCACGCTCGACAATTGCAAGTTTGCTATCGTCGGCGAGGAGAAGGGCGCGAACGGCACGCCTCACCTTCAGGGATTCCTGAACCTCCGAAGTAATGCGCGAGCTGCCGCCCTTGAGGAGTCGCTGGGAGGAAGAGCCTGGCTCTCTCGTGCCCGGGGATCTGACGAAGACAATGAAGAATATTGCGCCAAAGAGTCGACATACCTTCGAGTTGGTGAACCAGTCTCCAAGGGTCGATCCTCTGATCTGGCCGAAGCGACATCCGCTGTGATGGCTGGTGTGCCGCTAACTGAGGTGGCCCGGAAGTTCCCCACGACTTATGTTATCTTTGGGCGTGGCCTGGAACGCCTCCGTCACCTGATCGTCGAGACGCAACGTGATTGGAAGACCGAAGTCATCGTTCTGATTGGTCCGCCCTGCACCGGAAAGAGCCGTTATGCATTTGAATTTCCCGCCGAAAACAAGTATTACAAACCACGCGGGAAGTGGTGGGACGGTTACTCGGGAAATGACGTAGTCGTCATGGACGACTTTTATGGTTGGTTGCCGTATGATGATTTGCTGAGAATTACCGACCGTTACCCGTTGCGGGTTGAATTTAAAGGCGGTATGACTCAGTTTGTGGCTAAAACATTGATCATAACAAGTAACCGCGAGCCTCGTGATTGGTACAAGAGCGAGTTTGACCATTCAGCTCTGTACCGCAGAATTAACAAGTATCTTGTGTATAATATCGACAAGTATGAACCCGCCCAGGCATGTACCCTCCCGTTCCCAATAAACTACTGAGACGAAATTGCCGTTAGTCGTTTATTAAGGTAAACACTTGGCAGGGTATTACACTTGGGCAGCTCGGTTAAGGT
AATTGAAGTTCTTCAAAAGAAGAACTTTAATTGTACTAAGTACCAACCATTCACATGGTTGCCAAACATATTACCAGATTAATTTATTAATTTAAATTAAACGTTCTGGAATATAGTCCGATCCTTTTTATCCGCTACTCCTTTTCAGAAGTAACCCATTTGTTACCTATGACTAGGCACTAAGGCTCATCAGTTCGGATCAAATAATAAATATAAACTATAAACATATGAAAAAAATAAACAAAACAATAAAAATCTTATTGTCTATCTATTTCAATCGTAAGTACAGTTCATATGGAATTAGATGAATTGTAACAGTAGAACGTATGAGAAAGATAAATGGTCTTAAATTCACAATTAAGTATATGAAAGCTGTTAAGCTTCATATTACTAAATATATTGCAAATGAAAGATTATTATCGATTTCAGGTTCTCGTGTTAGTGTTGATAAAGATGGTTTCCCAACAAAGTTTAATTATATTAAACATATAATTGACTCTGGTGATATAGATGGTATTAGATTTGTAATGACATTATTAACTTATACTAGGGCTATAAACCCAACTAAAAAGGAATATTTAAAAATATTTCCTGATTATAGTACAATTACTAATGAATTCACAGGTTCTAATAAAATCGCGATTCCTAATAAAATTATTAAAGAATTTGTTGATTATTATAAATTAGCAAATCCTAATAATAATAATAATCCAGAATTACAATGAAGTAGAGATGATCATTATTTGAGTTTTAAAAGCTCGCCTAATGGTCAATCTACATTACATAGTAGCTATGGATTATTTTCAATGATATTTGTTGGTCACACAATTTTAGAAAACATTCTAAAAATTGTTGGTGAAAAACAATATCATGAAATTATTGGAAATCATATTAAAAAGTTATATCATGATCACAGGTTATTTATACCTGGAAAAATTGATTATCTTTTTGGAAAAATATCTATAGTTAAAGACCCTGAATTAAAAATGAGAGTAATTGC
AAGTTTTTTGAGTCTGAGATACTGTTACCCATTGCGACCCTGAGAACGAGTTCAACAGAATCTCACGCCCAAAAAACAACGATGTCTGCCCACCTGACCAATTTAGCCCTTCTGAAAAAACGAATCCAAAGACGAAACAACACCGAGCAAGCGAAAGATGAACCAAAAGAAAGCCCGCCGATCCACCCGATCGAAAAGCCTCTCGAATCATCCGTCACTTCTGAGTCTTCTAATTCGAAAAAACGCTACGCACGTCCATCTAACAAAGCTTCTCCTCAACCTAACTCTTCCGAATCATCTAATGAGACTAAACTGCTTCACAATTTGATTTCTTCTGCTTCAAATTCCTCCGTGGTGATGAAACCTAATTCAGACGTACTCAACCTGTCTAAAACTCAAACTATCCTTCCTTCTTTAGTTGTGAATGCCACTTGCCAGTTACGAATGAAAAATCTCGATAATTGGAAAGGTTTTGTCCTCTGTCATCCTAGTTCTCCGCAAGCCAACGTTTCTGCTACTTTGTACACTGGTAATAAACTGTTTGTTGTGTTTGAAAAGAAAAACGTATTAAACGATGATTCTGAATTCAATCTGATGCTGAAGGAACGCGTATTCACCTATCTTGATGCTGCCACTTTCAAACCCAAAAACAAAGATTTCATGGTCTCATTGTACAACGCTCCTTCTAACATCCTCATTGTAGACAGTGATTTGGAATTTGATGACCTGAGCAACGCTAAAATCTGTTTTTCTTCCACTGAAATGTCTGGATTAACCTCGTTGCACAAGAGAATGATTAAGTTTAGTTTCTGGCCAAGCAACATTCTGATGCCTCATTTGTCTGAACTTTCAAATTATTTCAATGATTTCAAACTTCGTCACCTTAAAGATATCGAAATTGAAGCTTCTGATGTTCAGTCTTCATTGTTCATTGTGTCCAATAATAAGTTTTCCGAACAAAGTGAAAACGTGCTCCAATTTATTGACGCGCAACCAAACT
AGGCCAGCCCTCTCGCGGCCCCCTCGAGAGAGAAAAAAAAAAGCGACCCCACCTCCCCGCGCGTTTGCGGGGCGACCATCGGGGGGGATGGGATTTTTTGCCGGGAAACCCCCCCCCGCCAGCCTTTAACAAAACCCGCGCCTTTTGCGTCCACCCCTCGTTTACTGCTCGGATGGCGACCGTGCACTACTCCCGCCGACCTGGGACCCCGCCGGTCACCCTCACGTCGTCCCCCAGCATGGATGACGTTGCGACCCCCATCCCCTACCTACCCACATACGCCGAGGCCGTGGCAGACGCGCCCCCCCCTTACAGAAGCCGCGAGAGTCTGGTGTTCTCCCCGCCTCTTTTTCCTCACGTGGAGAATGGCACCACCCAACAGTCTTACGATTGCCTAGACTGCGCTTATGATGGAATCCACAGACTTCAGCTGGCTTTTCTAAGAATTCGCAAATGCTGTGTACCGGCTTTTTTAATTCTTTTTGGTATTCTCACCCTTACTGCTGTCGTGGTCGCCATTGTTGCCGTTTTTCCCGAGGAACCTCCCAACTCAACTACATGAAACTACTGTCCGGAAGGGGAAGGTATTTATTCTCGCTTGCAGCTTGTCGCGCGTGTATGCACAACAAAAGCTATATATGTCACCAAAGCCAACGTCGCCATCTGGAGTACTACACCCAGTACGTTGCATAACCTGTCCATTTGCATTTTCAGTTGCGCGGACGCCTTTCTCCGGGATCGTGGCCTTGGGACATCAACCAGTGGAATAAGAACCGCCGGTGGTCTTGTTTGAACGACGAGTGGCGACGCGTTGTTCTGCATAAGCTCTGTATGCTGATACATAAACACAGAGTCTGTATCGCTATCAGATTCCCGAACACCTTCCGGTACCCCATACTCCGATACCCTGGACATTGCGGATCCCAAAAATATAATATTAACAGGATTTGCTTATACTTTGCTACAGCTTATATAAATTTATGTGCGATACATCTTAAGT
CGCCCCACCCCTAGTGATCGCGCGCGCTCTCTCTTGGGGCCTGACGGCCGAAGGCCGTCAGCTGCCGAGCTTCGCTCGGCAGGCCCCAAGAGAGAGCGCGCGCGATCACTAGGGGTGGGGCGAGTGCCCTGCTCAACGGGTTTTTTGGTGGGCGGAGCAATGACGTCAGCGGACATGTCTGGACATGTCTTTGAGCAAGTCCATATAAGGAGTTCCGCCGGATATGCAAATGAGCAATCGCGCAAAGCATTTTGGGTAGTCACCATGAATAAAAAGGACAGCAAGAAAGATGACGCCCCATAATTTTAATAGGAATTTTAACCATGGCGTTTTACGAGGTTGTGTTTCGTTTGCCAAGAGACAATAACAACTTGTTGGATGAAGATAGATATCAGCCAGAGTTGAAAGAAGAAGATGACTGGCCTGAGGAATATTTAACCAGTGAAGATGCCAGCTTTATCGGACTAGCGTATGCTGTGCTAAGTGAAATTCGGAGATTCTTTGGAAAGGAACTACAATGGTTTGCCCAGGTTGAATGGTGTCCTACTGCTGGTTACCACATGCATGTTTTGTTGAACCATCCTAAGCTGAGTAACCAGACTTATGGAAGAAAGGTCAATGAACTGGCTTGCCGTATAGTCGATACCTTTGGCCTAATTAATCCAGAAGAAGTCATCAGTACCCATTATGTTAAAAGCAACTATGGACATAAAAAGGTGAGAGTCATTCACCTAGAGTCTTATTTGAAGAACTACTTTTTCAGAAAGACTTTAGCTCCTCCCAATTATACCGAGGAAGGAGACTATAAAAGAGAGGAAGAAGTCGTGCTGTGGGCATTTACGAATATCGTCGCTTGGAAGCCATTCGTGCGGAATCTCATCAAGAGATCGGAGCTAGCGACTGTTCCTAAGCAACCAGAGAATCCGGCGGGAGACGGACCGGCACCTCGAGTGACTGCAGGAACCCGCCATTTTATGGAAACCATCGACTGGTTGGTGAA
ACAATTTTAAACGAACGCGATGGCACAACAGGTTCATGCAGTGCAACTCTCCCCACGACTCCGAAATGACGTCCTACTCCAGCTAACAAAGCGCTCCCTCATGACAATTGATACTGGAACGATACTTCAACAAGTCGAACTACCCTTGAACTTATTCCTGCTCGGTGTGTGTTTTGTTGGCGATGGCGATGTTCCATATCTACTGATCAGGCAGATTGCAGGATACACGTGGCACATCGATCCAGGGTATGGCATTGAGATGTATGAGGTCGACGTTGGCGAGGAGATGCCTGTACTACAAGCTAGAATTGACTCACTTGCATACGTTATGACTATTGATGAAAGAGATTACCTGTATCCAGTCATTACAGTCGACGAGGATGGTCGAACGCTAAACATCAACTATACCGACGATCCTTCGCTACGTCATGATGTCGATACGTATGCCAGACTTTCTCGTGAGCTTCAACTTGTTCGCGACGACATTTCTGTTCGCTCGCACGATCGAAGGCCCGACTCTCCAAGCATCTATTCTGACCAAAGGTCCCGCCCTAACACACCTCCCCGCCCAATCACTCCGCCCTATCTTCGCGACTATGATGTTGAATCTGAGGATGATACAGAGGATGGATTCGTTCGAATATCGTATGCCTCACTTCGTGCAGCGTACCGTCCACCCAACACAACGACAACATTAGTTAGGTCAATGTTGTATAACCCGATTCCTGTTCCGCCCCCTCAACCTCTTGAGACCAGATGGTCAACCTTCTATGCTATGGACGCTGACTTACGACATAAAATACGTCACTCGTTAAACTTTCCACTGTCGCATGGTGAATGGCGATTGTCTGATAACGCGCTACGAGGTGTAGGAATGATGCCAAGACCTAGTGGAGGTGTGTACCAACATATTTCTCATATGTGCAATGATCCCGAGTCTCGTTTACTTCAATCGACTGAGTGGGAGCACATGATATACATGATTGATAAGCGATACATT
GTATTTCTTTCTCTCTACGTCGTTAGACAGTGTAGAGTGTTTGGAATACTTGTTGCAATACAAAGGCACGCTTCGGCGATAAATCCTTTGTTTGTAACAAAATGCCGATCGATAGCAGTTCGATACTTGGTATTATTAGTGAAGAGGATGTCATTAGGGCCGCCATTAGTACTAGTGCGACAAAATTTGGTTCGCAGTTGCATAGTACTGTGTGCGATCATGTTAAAGAGACGTACTTGGACGCTATGGAAAGACAAAAAACAAAAAAGAAGATAGATGTGAGGCGCGACTTGTCACAGGAACAGCTTCAACTTCTAAATGACCTTTATCCGGAGAGACACATTGTGTCAAGCAACTGTGAAAGAGGTACGCACAGCTTTGCAGCGGCTTCGAGGAAAATCGAGACTGATTTGTTGTTGAGTCGTATTCCTAAAAAATCGTGGGTCTACGATATTGGGGGCAACTGGGCCACGCACATCAAGCGCAATGATGGGCGTAGGGTGCATTGTTGTTGCCCTACTATTGACATAAGAGATTCTGCGAGGAAGACTGTTAGTTGGGCGTCTATAGAAAAATATTTGGATGAGAAGGACGAGATACCCACCGAAGTCGGTGAGCGTATTAAGCGTGTGCAGGCTGATGAAATTAAGATTTATGAGAATCTGAAGAATAAAAGGGCTCAGCCTGAAGATTTAGATGGTAAGTGGTACTGTGGAAACAAGTTTGAGGAGTGTGTGTTCAGAGCAGAGAGGGCTTATGCGATGGCTATCCATAGCATTTATGATATTGATCTCATGGATCTGGCCAATGCTTTAGAGGAAAAAAGAATAAAGATCATGAGTGGCACGTTCCTGTTTTCGGTTGACCTGTTACTTGGGAAAAAGAGCGGATCACTACCGACCATGGATGGTTTCTTTGAGGTAGAAGGTGACTACGTAAAGTATGGTTTCAAAAATGATACAAACCCAGGTTATAAACATAAGCTCAGTCAGCTGATGAA
CTGGGGCGGGGCTTAGTATTACCCCCGCCCCAGGTTCAGCGGAGTCATCACGTGGATTACACGTGATATTAGTCTATATATAGCTCAAGTTGTAATATTTTATCATTCATTGAATAAAATATGGCTCGGCAAGTTATATGCTGGTGCTTTACATTAAATAATCCTCTCTCTCCTCTTTCTCTTCATGATTCAATGAAGTATCTTGTTTATCAAACTGAACAAGGTGAAGCTGGAAATATTCATTTCCAGGGTTATATTGAAATGAAGAAGCGTACATCTCTTGCTGGTATGAAGAAATTAATTCCAGGTGCTCATTTTGAAAAGAGGAGAGGTACTCAAGGAGAAGCTAGAGCTTATTCAATGAAAGAAGATCCAAGGCTTGAAGGTCCATGGGAGTATGAAGAGTTCGTTCCCACCATTGAAGATAAGCTCAGAGAAGTTATGAATGATATGAAGATTACAGGTAAGAGACCTATTGAGTACATCGAAGAGTGCTGTAACACGTATGATAAATCTGCAAGTACTTTAAGAGAGTTCAGAGGTGAATTGAAGAAGAAGAAGGCTATTTCCAGTTGGGAGTTGCAGAGGAAGCCATGGATGGATGAGGTAGATGCTTTGCTTCAGGAGAGAGATGGAAGACGAATCATTTGGGTTTATGGCCCACAAGGTGGAGAAGGGAAAACCTCTTACGCTAAGCATCTCGTAAAGACGCGTGATGCTTTTTATTCGACAGGTGGAAAGACAGCCGACATTGCTTTTGCTTGGGACCACCAAGAGTTAGTGCTCTTCGACTTTCCACGAAGCTTCGAGGAGTATGTTAATTACGGAGTAATTGAGCAATTAAAGAATGGTATTATTCAATCCGGAAAGTATCAAAGTGTAATTAAATATAGTGATTACGTTGAGGTTATTGTATTTGCTAATTTTACTCCGCGAAGCGGTATGTTTAGTGAGGATAGGATTGTCTATGTATATGCGTGACGTCATGTGATCCCTTGCT
GGTCGCGAGGGTCTAGCGCCTCGAAACCGGCTCGGAGCACAAGCAGACTCTAGCCCCCTCCCCTAGTACACAGAGCCCAGCAGGCAGCTACAGCCGCTCAACGCGAGTCCCTCCCCTTGCTCAAGCTCTTTAGTACACTTTTTGTCTTTTATACAATAGTTTTATTACTGCATAGTATAAGACATTTACTGCAGCACTATGTGATTCACTTTGATTCTTTTACATTTTTTTAAACATAATTACTAGCATTAAACCAATTATGATTAATAGCAAAACAATAATAACTAGCAGCAATAGGATAGTTACAGAACAGTCTGTGCATTTGTCACCTTCTTGCTCGTGTTCACTGTGCAGGCTTCCGACTTCTGCGTAGACATGTTCTTCACTTCCTGCTCCTCCGCAGCCACTGACACGTACTGCTGATAAGCCTACTGGGGTGCTTAAATGTGATGAGCTCCGTGAGCCAGATGGTGTTGGTAAGCCTACTGCTCCCGATAGTGCTGTTGGTCTTCCTGGGCATCCGCTTTCTTGCACTGGGTGGCCAAGCAAGCAGTAGGGATTATAAGGCCCAAAGGGCCCTGCATTTAAAAGCGTTACAGGTAAGTATGGTGTAGGTCCATCATCTCCATCACTTCTTTCATCAGTATTGTGTGGAGGATCTCCGTTGCTTTCATCGTTTTCTTGTGGGTCTCCTTCACCTAGACCTCTTGCCATTTTCTTACACGTCTAAGCTTCAGTTTGTTTAGCTGATTCTTGTAGTGTTGTCTGTCTTGCTAATTCTTATATAGTAGCTTGTTACTTCTTGGAAAGTCCAGCAAGATGGTGTCCTGTTTAACAGCTTGACCACATGTTTTACAGGACTTAAAAATTTAAATTTTAACCTTTTGACAAAGAGCAAAAATGAATAAAAAGCTACAGCTGTATGACTCTTATCTTTTAACATAGTAGCAATGCACTTACGTGTTAACTTATTTTATTATAAGTTGATGCTTGCTATTGT
GTAATCCACGAGAACGAGGTTCAATCCCTTGTCGACTCACGGAGTATCGAACTTTTCTTAATTTTATTTAATGGCAAGTTCTTTAGATCTTTTGAAATTGATTTCTGAGAGAGGCGCTGACAGCCGAGGCGCTTCGGACATAGTTGAACAACAAGCTGTAAAGCAATTGCTTGAGCAAGTTGACTACTCGAAAAGGTCCAAGAAAATCAATATTAGAAATAAACTCACGCCCGATGAAGAGAATGCTTTCCGGGCGCGCTATGGAGGAGCTTTTGATTTGAACTTAACTCAACAATATAATGCTCCCCATAGTTTGGCTGGAGCTCTGCGAATAGCGGAGCATTATGACTGTCTTTCAAGCTTCCCCCCTCTTGATCCCATCATTGATTTTGGTGGTTCTTGGTGGCATCATTATTCCAGGAAGGACACACGTATTCACAGTTGTTGTCCCGTGTTGGGCGTCAGAGATGCTGCTCGACATGAAGAACGACTATGTAGAATGCGTAAGTTGTTACAAGAGTGTGACGACAGAGAAGATCTACCAGATTTCTGTATTGATAGAGCTGAATCCTGCAGTGTCCAGGCTGATTGGGCCATATGTATTCATGGTGGTTATGACATGGGTTACACAGGTCTATGTGAAGCTATGCATTCCCACGGGGTGCGTATTTTGCGGGGTACTATTATGTTCGACGGTGCTATGTTGTTTGACAACGAAGGCGTTTTACCTTTGTTGAAGTGCCGTTGGATGAAGTCTGGGAAAGGTAAATCTGAGGTCATTAAATTTGATTTCATGAATGAGAGCACACTTTCTTATATTCATTCTTGGACCAATCTTGGTTCATTTTTGACTGAGTCTGTGCATGTGATAGGAGGTACTACTTATCTCCTAGAACGTGAGCTCTTAAAATGCAATATTATGACCTATAAAATCGTTGCCACAAATCTGAAGTGTCCTAAGGAAACGTTGCGACATTGTGTTTGGTTTGAGAATATTTCC
ATAAATTTATCCTTAGGGTTAAAGAAAGTTTTCCTCCCCCCTATAGCATTCCCCCCGTTAGCGAGAACATTTGTTCTCTCTAACACCTCGTCGGCTGAAATACCGATAGCCTAACGGTACCTATGCGGCTGATTCTCTCCCTCTTTCTCCAGTAGAATTAGGTACCTAACAAAAACCCAAACCACACAATATCACGGTGCCAGTAACACAAACTAAACCGACCAATAGAACTCTTGCAATCGTCAAGATGGTCATTAATTCCGGTCTAGTATCAGGGCCCACCGTGGCGGGGTGATCCCAACAATCCTTGGTTTGTTTGATGTTCCCATTAGGCCCCACAAAAACATTTATGAAATAAGTGGTTTCTTTAATATGTTGATATTATGTGTTTTGATTTTCTTGTTTTTGAATCGTTTTCTACTCAGATTTAGGTCTAACGGTTATATAATTAGAGATAATAGATTTGATTCAGTGTAAGAATCTTCACTTTTTGCTCATTTAGTCGATTATTTCTTTAACTACTAACACTATTGGTCTTACAGTTTTTGTAAATTCTGCGTATAGTTTGTTTTCTGTAAAATTCTTGTCGTTCTTTCTCAATCTTAACCGTAGTTCCTTTAACGCTCTCTCTTTTAGATTTTCTCTTCTCTTGTTCCTTATTTCTTTTGGATTTTATTCTTAGTCATAAACACGATGCAAGCGAAGGTGGGTTTGGACTTTGGTACAACTTTCAGTACCATTAGTTCTTTCACCAATGGAGAGATGAAGACTCTGTATGTGAACAACTCACCTTACATCCCCACTTGTTTGTCCATTTCATCTGAAGGTGATGTGATCATTGGGAGCGCCGCACAAGTCATCGATGAGTCAGAAGTTAAATCTTGTTACTTTTATGATCTCAAACGATGGGTTGGTGTTGACGCGACCAACTTCCTTGTGATAAAAGAGAAAATCAAACCGCTTTATGTCGTGAAATTAGTAGGGAATGATGTCTATTATA
ATGAACAATGCTACCTTCAACTATACAAACGTTAACCCTATTTCTCACATCAGGGGGAGTGTTATTATCACTATATGTGTCAGCTTCACTGTCATACTTACTATATTCGGATATATTGCTAAAATTTTCACCAACAGAAATAACTGCACCAACAATGCCATTGAATTGTGCAAACGCATCAAATGTTCAGGCTGTGAACCGTTCTGCAACAAAAGGGGTGACACTTCCTCTCCCAGAACCGGAGTGGACATACCCTCGTTTATCTTGCCCGGGCTCAACCTTTCAGAAAGCACTCCTAATTAGCCCTCATAGATTCGGAGAAACCAAAGGAAACTCAGCTCCCTTGATAATAAGGGAACCTTTTATTGCTTGTGGACCAAAGGAATGCAAACACTTTGCTCTAACCCATTATGCAGCCCAACCAGGGGGATACTACAATGGAACAAGAGAAGACAGAAACAAGCTGAGGCATCTAATTTCAGTCAAATTGGGCAAAATCCCAACAGTAGAAAACTCCATTTTCCACATGGCAGCTTGGAGCGGGTCCGCATGCCATGATGGTAGAGAATGGACATATATCGGAGTTGATGGCCCTGACAGTAATGCATTGCTCAAAATAAAATATGGAGAAGCATATACTGACACATACCATTCCTATGCAAACAACATCCTAAGAACACAAGAAAGTGCCTGCAATTGCATCGGGGGAGATTGTTATCTTATGATAACTGATGGCTCAGCTTCAGGGATTAGTGAATGCAGATTTCTTAAGATTCGAGAGGGCCGAATAATAAAAGAAATATTTCCAACAGGAAGAGTAGAACATACTGAAGAATGCACATGCGGATTTGCCAGCAATAAAACCATAGAATGTGCCTGTAGAGATAACAGTTACACAGCAAAAAGACCCTTTGTCAAATTAAATGTGGAGACTGATACAGCAGAAATAAGATTGATGTGCACAGAGACTTACTTAGACACCCCCAGACCAGATGATGGA
CTTTTCAGCAACGGCGGTATTGAGTAATCTCTTAAGATTATTTAATACGTGTTCTTACATTTAAATTCAAATAGTTAAGATTTAATTAGGATTAATTACCGATATTGTAATCTTCTATTATTTTATCGGTTTGAATCTCCCTTACACATATGATTATGTAGCGTGCTTATTAGTAGTAGATACATCTAAATTCTACAACGACCTAATAAGTTTTGATTATATAAGATAGGATGTGAAGGCTCCGATTTGTGAATAGGTTTTTATATTCGAAGTAGGTAGTATTGCGCATACTATTAATTCCACAATACGTGGTCTTCGTCTTAGCAAATTTACCTTTCGTCCCTATGGAAATGGCTCTTCGGACCTGAGTACAGTGGGACAACCCCAACGATGATGACGACCCAAACAAACCAACTATTTAATAGATCTCTTAACGACGAACTTGGCAACCGCACGGACACGATTACTTTGCATCCATGGAATGTTTCTGAGTATGTTACCAGCACCGGCCTTGCAGAAGCAGAGTTTGAGGCCTGTACTGGTAAAGACTTGGAAATTCAGAAGTACCTTGTTACTGTGTCGGAGGAATGTCCTTGTGGGCACCCAACGACCTTTAGTGAGATTGATATGAGTAGAGGAATGGTAATGGCGAGTAGTGATAACATATACAGCGACGATATAGTTACCTTGGTACCTACGGAAAACGGATACGAGGATTCTGATCCGTGTTTCTGCGAAAATCAAAAAGAAGACTGTGATAATTGCATGTACTTGCAGATATTACGTATGGCACCGGGAAAATGGAATATGACTTATGGACTTAGACACAATCACCAAGCACAACTGACGTATTACCTCACTGAAGAGCGTGGGTTTACCTGTGAGGGATATACCTTAGAAGCTGACACTAGTGATAGTGAAGGCTTTGGTGACACAGCTGATTATACTCTCTACTGTATTCAATATAGCGGAAAGTATAAGCAACGACGACAATGGCACG
AGCGAAAGCAGGGGTTTAAAATGAATCCAAATCAGAAAATAATAACCATTGGATCAATCTGTCTGGTAGTCGGACTAATTAGCCTAATATTGCAAATAGGGAATATAATCTCAATATGGATTAGCCATTCAATTCAAACTGGAAGTCAAAACCATACTGGAATATGCAACCAAAACATCATTACCTATAAAAATAGCACCTGGGTAAAGGACACAACTTCAGTGATATTAACCGGCAATTCATCTCTTTGTCCCATCCGTGGGTGGGCTATATACAGCAAAGACAATAGCATAAGAATTGGTTCCAAAGGAGACGTTTTTGTCATAAGAGAGCCCTTTATTTCATGTTCTCACTTGGAATGCAGGACCTTTTTTCTGACCCAAGGTGCCTTACTGAATGACAGGCATTCAAATGGGACTGTTAAGGACAGAAGCCCTTATAGGGCCTTAATGAGCTGCCCTGTCGGTGAAGCTCCGTCCCCGTACAATTCAAGATTTGAATCGGTTGCTTGGTCAGCAAGTGCATGTCATGATGGCATGGGCTGGCTAACAATCGGAATTTCAGGTCCAGATAATGGAGCAGTGGCTGTATTAAAATACAACGGCATAATAACTGAAACCATAAAAAGTTGGAGGAAGAAAATATTGAGGACACAAGAGTCTGAATGTGCCTGTGTAAATGGTTCATGTTTTACTATAATGACTGATGGCCCGAGTGATGGGCTGGCCTCGTACAAAATTTTCAAGATCGAAAAGGGGAAGGTTACTAAATCAATAGAGTTGAATGCACCTAATTCTCACTATGAGGAATGTTCCTGTTACCCTGATACCGGCAAAGTGATGTGTGTGTGCAGAGACAATTGGCATGGTTCGAACCGGCCATGGGTGTCTTTCGATCAAAACCTGGATTATCAAATAGGATACATCTGCAGTGGGGTTTTCGGTGACAACCCGCGTCCCAAAGATGGAACAGGCAGCTGTGGTCCAGTGTATGTTGATGG
TAGTATTACCCCCGTGCCGGGATCAGAGACATTTGACCAATAGTTGACTAGTATAATAGCCCTTGGATTAAATGACACGTGGACGCTCAGGATCTGTGATGCTAGTGAAGCGCTTAAGCTGAACGAATCTGACGGAAGAGCGTTCACACTTAGATCTAGTTAGCGTACTTAGTACGCGTTGTCTTGGGTCTATAAATAGAGTGCTTCTGAACAGATTGTTCAGAATTTCATAGCGAGATGGATTCTGGTGATGGTTACAATACATACTCATATGAAGAAGGTGCTGGAGATGCGAAGAAGGAAGTTTTATATAAAATAGGTATTATTATGTTATGTATTGTAGGGATTGTAGTTTTATGGGTTTTAATTATATTATGTTGTGCTGTTCCTCGCTATGCTAAATCAACGATGGACGCTTGGTTATCTTCGTCTTCTATTATGAAGAGGAAGATGGCTTCAAGGATTACTGGTACTCCGTTTGAAGAAACTGGTCCTCATCGTGAAAGAAGATGGGCTGAAAGAAGAACTGAAGCGACGAACCAGAATAATAATGATAATGTAAATAGATTTAGTTGATATGTTGTAATTTTATATGGATTAATGAGAATTATTATTATTCTGTTCTTCGTCTGTGTTTTTTAAGCTTTTTCTGTGTTTTAATGGCGTCTGGAGAGAGAAAGGAATAATTGTAAGGTAGACGACGATGTAGTGGATTACAGTTGTCTTTACTTCGCCTCGAAGAAAGACACATTTCAAGTTGTGAGTGTTATTGCTTTTGAGGAAGCTTCCTCGAAGCAGCGTATAACTTTAATTTGAATTTGGTTTTGGCGCGTTAGTGAAATTGCGGCTGTAAACGTGTCAAGTTGTGAGTGGCTGAAATAAGATAATAGATATATTATTATTGTTTTAATTTAATTCCGCGAAGCGATATGTTAAGTGATAAATGAAACGAAGCGTTTTGATGACGTCATATGTCTCCGTGCCTACGTCAGCACGGGGC
GAATTATCTGAGAAACAAAGCTCCACAATTCTCTGCCTCCAACAATAAAGCAGATTTCTTTGCTCTTCTAACAGCTATTACTTACCACAATGGACCACCTCACTTCCCTTTTCGAGCTTTTTGCTATCACACCGAAAACACAAAACAATCTACAGTTTGTTGGGATCTACCACAGACCTCCACACTCCGTTCGAGCAAACCTCCGCAATGTTGAAAAACACAAAATCACAGTCGCTCACGCCATGCACAAGTACCTTTACCCGCATGAAATCGACTTTGTTATCAACCAAATGCGACGCTCAAACGTCACTGAAGATGCCATACTTGCTGACTTTTTCGACAACAACGTCGAACCACTTGAACCTGTTCTTGACGAACACTTCGAACGTGGACTCTCCGCAATGCTGGATGCTTTTCGCCCTCCGCAGAAATGCCTGCCTGCCCACATCTATGATGTGCAGCACCACTACCCATACAAATGGCAAGTGAACGCTGAAGCCCCCTTCTCCACCGATTCCTATTTCTTAGCGAATCGACCAACCTTCCGCGCAGTGTTTGAACGACTCGAATCGCTCTACACACACCTCGCAACCGATTGGCACCGCCGATACGGAAACAAAACCGACAATGATGATTTTATGAATGATCATGTCCCTGCGAAATTTGGCCCTATGAAAGAAACAGTCTTCTCATGGACTCACCGATGGCACCACGTCATCAAATCCAACTTCACCGACACAGCTGGATTGTCTAAAGACTATTACTTCAAAAACCGATACATCTTCCCAATGCTTCTTCACACGAAGACAGCAATTGTCAAGAAAGACGACCCGAATAAGATGCGAACCATCTGGGGCTGTTCAAAGCCTTGGATCATCGCAGACACCATGCTATGGTGGGAATACGTCGCGTACGCTAAGTTACAACCTGGAGCCACACCAATGCTCTGGAGTTACGAAACCTTCACAGGTGGCTGGCTTAGACTCAACCACGCACTTTT
CCTATCTAATAATATACCTTATACTGGACTAGTGCCAATATTAAAATGAAGTGGGCGTAGTGTGTAATTTGATTGGGTGGAGGTGTGGCTTTGGCGTGCTTGTAAGTTTGGGCGGATGAGGAAGTGGGGCGCGGCGTGGGAGCCGGGCGCGCCGGATGTGACGTTTTAGACGCCATTTTACACGGAAATGATGTTTTTTGGGCGTTGTTTGTGCAAATTTTGTGTTTTAGGCGCGAAAACTGAAATGCGGAAGTGAAAATTGATGACGGCAATTTTATTATAGGCGCGGAATATTTACCGAGGGCAGAGTGAACTCTGAGCCTCTACGTGTGGGTTTCGATACGTGAGCGACGGGGAAACTCCACGTTGGCGCTCAAAGGGCGCGTTTATTGTTCTGTCAGCTGATCGTTTGGGTATTTAATGCCGCCGTGTTCGTCAAGAGGCCACTCTTGAGTGCCAGCGAGAAGAGTTTTCTCTGCCAGCTCATTTTCACGGCGCCATTATGAGAACTGAAATGACTCCCTTGGTCCTGTCGTATCAGGAAGCTGACGACATATTGGAGCATTTGGTGGACAACTTTTTTAACGAGGTACCCAGTGATGATGATCTTTATGTTCCGTCTCTTTACGAACTGTATGATCTTGATGTGGAGTCTGCCGGTGAAGATAATAATGAACAGGCGGTGAATGAGTTTTTTCCCGAATCGCTTATTTTAGCTGCCAGTGAGGGGTTGTTTTTACCGGAGCCTCCTGTACTTTCTCCTGTCTGTGAGCCTATTGGGGGCGAATGTATGCCACAACTGCACCCTGAAGATATGGATTTATTGTGCTACGAGATGGGCTTTCCCTGTAGCGATTCGGAAGACGAGCAAGACGAGAACGGAATGGCGCATGTTTCTGCATCCGCAGCTGCTGCTGCCGCTGATAGGGAACGTGAGGAGTTTCAGTTAGACCATCCAGAGTTGCCCGGACACAATTGTAAGTCCTGTGAGCACCACCGG
GCTCATTGGATCCCGACATGTCTGCGATTGTAGGCCTCTGCCTCCTATCGGAAAAAGTCGTTTTATCTAGAAGCCTGACAGACGAGGTTTCTAAACTGTATAAATTGAATCGGGGCAACGTCAAAGAACCCCGAAAGTATGCTACTGAACGTATGTCTACACAGTCCAAACCTGTGGCGTTGCAGGTTCCTGTTTCGACAATAATTCTAGACTATAAGGATGAGGATTTTATTAAACAAAACCCAACTTATAGTGCCATGGATATAATTGGAAGCCCTAGTAATACGGCTCCGCAAACGGCGTTTCAAAGTATAATGCCGTCTCTATCTGCGCTATTTAATACCCCTTTCATCCAGGGGGCTTTTCGGCACCGGGTCATATCAAGTATGGGACCTGAAATTTCATACTTAGTTATGGTCATCGGACCACCAAGTGGTTTTATGGATACGCCAATGTATCGTACAGTCAATCATCTGTCCATACTGATGTCAAATGCTGATGTTGACTTGATTGATATTATCGCTATTAATTCGACGATGGCTAAAAGCACGAAGTTGGTGTTTGCTTCAACTTTTCAGGCCATGTTGGTTAATGACGTTTATGATAGATGCATGGTTTTGGTTGGGATTTTTTTATCTCAGGCTCTTCCATTCTTCAGAAATTACGTCAATGTACAATCGAAGGGTTCTCTCCCTCCGGCTGTGGCCGCTTGCTTAAACACTCCCATTAAGGAATTATTCTCGATGGGCTCTGGTAAACGTGAGCCGTTGGCGCTGGAATTTAGAAAGGATAATGAGGGGCAATGCCTTGGCATTGTTCTTCCCAAAGGGCATGAGGGAGATACCCTATCATCCCGCTATCCTGCTGTTTTTATTAATGAAAGTGAGCCCTTCTCTGATGAAGAGCGTTCTGAGCTGTCCAAACTCAAACGAACAGACCCGGACGCGTATGAGAAGCTCTATTCTGAAACGATCTCTAAGCACGTCTCTGACGGATCGTA
GGGGGCCCCTGGCCTCCGCTTACTCTGGAGAAAAAGAAGAGAGGCATTGTAGAGGCTTCCAGAGGCAACTTGTCAAAACAGGACTGGCGCCTTGGAGGCGCTGTGGGGCCACCCAAATTGATATAATTAAGCCCCAACCGCCTCTTCCCGCCTCATTTCAGCCTCACCACCATCATGGATAGAGTTCTGAGCAGAGCTGACAAAGAAAGGCTGCTAGAACTTCTAAAACTTCCCAGACAACTATGGGGGGATTTTGGAAGAATGCAGCAGGCATATAAGCAGCAGTCACTGCTACTGCACCCAGACAAAGGTGGAAGCCATGCCTTAATGCAGGAATTGAACAGTCTCTGGGGAACATTTAAAACTGAAGTATACAATCTGAGAATGAATCTAGGAGGAACCGGCTTCCAGGTAAGAAGGCTACATGCGGATGGGTGGAATCTAAGTACCAAAGACACCTTTGGTGATAGATACTACCAGCGGTTCTGCAGAATGCCTCTTACCTGCCTAGTAAATGTTAAATACAGCTCATGTAGTTGTATATTATGCCTGCTTAGAAAGCAACATAGAGAGCTCAAAGACAAATGTGATGCCAGGTGCCTAGTACTTGGAGAATGTTTTTGTCTTGAATGTTACATGCAATGGTTTGGAACACCAACCCGAGATGTGCTGAACCTGTATGCAGACTTCATTGCAAGCATGCCTATAGACTGGCTGGACCTGGATGTGCACAGCGTGTATAATCCAAGTAAGTATCAAGAGGGCGGGTGGGTATTTACGGCCTATATTCTTACAGGGCTCTCCCCCTAGAACGGCGGAGCGAGGAACTGAGGAGAGCGGCCACAGTCCACTACACGATGACTACTGGTCATTCAGCTATGGAAGCAAGTACTTCACAAGGGAATGGAATGATTTCTTCAGAAAGTGGGACCCCAGCTACCAGTCGCCGCCTAAGACTGCCGAGTCTTCTGAGCAACCCGACCTATTCTGTTATGAGGAG
GCGCCAGTCCTCCGAGTGACTGAGTCGCCCGGGTACCCGTGTATCCAATAAACCCTCTTGCAGTTGCATCCGACTTGTGGTCTCGCTGTTCCTTGGGAGGGTCTCCTCTGAGTGATTGACTACCCGTCAGCGGGGGTCTTTCATTTGGGGGCTCGTCCGGGATCGGGAGACCCCTGCCCAGGGACCACCGACCCACCACCGGGAGGTAAGCTGGCCAGCAACTTATCTGTGTCTGTCCGATTGTCTAGTGTCTATGACTGATTTTATGCGCCTGCGTCGGTACTAGTTAGCTAACTAGCTCTGTATCTGGCGGACCCGTGGTGGAACTGACGAGTTCGGAACACCCGGCCGCAACCCTGGGAGACGTCCAAGGGACTTCGGGGGCCGTTTTTGTGGCCCGACCTGAGTCCAAAAATCCCGATCGTTTTGGACTCTTTGGTGCACCCCCCTTAGAGGAGGGATATGTGGTTCTGGTAGGAGACGAGAACCTAAAACAGTTCCCGCCTCCGTCTGAATTTTTGCTTTCGGTTTGGAACCGAAGCCGCGCCGCGCGTCTTGTCTGCTGCAGCATCGTTCTGTGTTGTCTCTGTCTGACTGTGTTTCTGTAGTTGTCTGAAAATATGGGCCAGACTGTTACCACTCCCTTAAGTTTGACTTTAGGTCACTGGAAAGATGTCGAGCGGATCGCTCACAACCAGTCGGTTGATGTCAAGAAGAGACGTTGGGTTACCTTCTGCTCTGCAGAATGGCCAACCTTTAACGTCGGATGGCCGCGAGACGGCACCTTTAACCGAGACCTCATCACCCAGGTTAAGATCAAGGTCTTTTCACCTGGCCCGCATGGACACCCAGACCAGGTCCCCTACATCGTGACCTGGGAAGCCTTGGCTTTTGACCCCCCTCCCTGGGTCAAGCCCTTTGTACACCCTAAGCCTCCGCCTCCTCTTCCTCCATCCGCCCCGTCTCTCCCCCTTGAACCTCCTCTTTCGACCCCGCCTCG
TAATCTAACACCGCTTTGCAAGTCAAAATGGTACGCAAAGGTGATAAGAAATTGGCAAAACCCCCGACCACAAAGGCCGCCAATTCTCAACCACGTCGACGTGCAACACAGCGCCGTCGCAGTGGTAGGGCTGATGCACCCTTAGCTAAGGCATCGACTATCACGGGATTTGGACGTGCGACCAATGATGTCCATATCTCGGGAATGTCACGGATCGCTCAAGCAGTTGTTCCAGCCGGGACAGGAACAGATGGAAAGATTGTCGTCGATTCCACAATCGTTCCAGAACTCCTGCCACGGCTTGGACACGCTGCTCGAATCTTCCAGCGATACGCTGTTGAAACACTGGAGTTCGAAATTCAGCCAATGTGCCCCGCAAACACGGGCGGTGGTTACGTTGCTGGCTTCCTGCCTGATCCAACTGACAACGACCACACCTTCGATGCGCTCCAAGCAACTCGTGGTGCAGTCGTCGCCAAATGGTGGGAAAGTCGAACAGTCCGGCCCCAGTATACTCGAACGCTTCTCTGGACCTCAACCGGGAAGGAGCAGCGATTGACATCACCTGGCCGGCTGGTACTCCTGTGTGTTGGCAGCAACACTGATGTTGTCAACGTGTCAGTCATGTGTCGCTGGAGCGTTCGCCTTAGTGTCCCGTCCCTTGAGACACCTGAGGACACCACCGCTCCAATTACTACCCAGGCGCCACTCCACAACGATTCCATTAACAACGGTTACACTGGATTTCGTTCCATTCTCTTGGGCGCGACCCAACTCGACCTCGCTCCTGCAAACGCTGTCTTTGTCACTGACAAACCGTTGCCCATTGATTACAATCTTGGAGTGGGCGACGTCGACCGGGCCGTGTACTGGCACCTGCGGAAGAAAGCTGGAGACACTCAGGTACCTGCTGGGTACTTTGACTGGGGACTGTGGGATGACTTTAACAAGACATTCACAGTTGGGGCACCCTACTACTCCGACCAGCAACCACGGCAAA
ATCATTTTTAGAACTAACCAACCATGTTCACGTAAGTGACGTGATGACGCGCGCTACGCGCGCTGCCTTCGGCAGTCACACGTCACTTACGTCTCACATGGTTGGTTAGTTCTAAAAATGATAAGCGGTTCAGGGAGTTTAAACCAAGGCGCGAAAAGGAAGTGGGCGTGGTTTTAAGTATATAAGCGACACGTTAAGTCAGTTACTTACTCTTTCGCTTATTCTGTAAGTCGAGACACACAGAGTAACCAACTAACCAACTAGCCATGGCTGGAAACGCGTACTCTGATGAAGTTTTGGGAACAACTAACTGGTTGAAGGATAAGAGCAACCAGGAAGTATTCTCATTTGTTTTTAAAAATGAGGATGTTCAGCTCAATGGAAAAAATATCGGATGGAACAGTTACAGAAAGGAGCTGCAAGAGGAGGAGCTGAAATCTTTACAACGAGGAGCTGAAACTACCTGGGACCAGAGCGAGGACATGGAATGGGAATCTTCAGTGGATGAACTGACCAAAAAGCAAGTATTCATTTTTGACTCTTTAGTTAAAAAGTGTCTCTTTGAAGTACTGAGCACAAAGAACATAGCTCCTAGTGATGTTACTTGGTTTGTACAGCATGAATGGGGAAAAGACCAAGGCTGGCACTGTCATGTGCTCATTGGAGGCAAGAACTTTAGCCAGGCTCAAGGAAAATGGTGGAGGAGACAATTAAATGTTTACTGGAGTAGATGGTTGGTAACAGCCTGTAGCGTGCAGCTATCACCAGCTGAAAGAATTAAACTAAGAGAAATAGCAGAAGACCAAGAATGGGTTACTCTGCTTACTTATAAGCATAAGCAAACCAAAAAAGACTATACTAAGTGTGTTTGCTTTGGAAATATGGTTGCTTACTACTTTTTAACCAAAAAGAAAATATGTACCAGTCCACCAAGGGACGGAGGCTATTTTCTCAGTAGTGACTCTGGCTGGAAAACTAACTTTTTGAAAGAAGGCGAACG
GCCATTTGACCATTCACCACATTGGTGTGCACCTGGGTTGATGGCCGGACCGTTGATTCCCTGACGACTACGAGCACCTGCATGAAGCAGAAGGCTTCATTTGGTGACCCCGACGTGATAGTTAGGGAATAGTGGTCGGCCACAGACGGCGTGGCGATCCTGTCTCCATCCGTCTCGTCTATCGGGAGGCGAGTTCGATGACCCTGGTGGAGGGGGCTGCGGCTTAGGGAGGCAGAAGCTGAGTACCGTCGGAGGGAGCTCCAGGGCCCGGAGCGACTGACCCCTGCCGAGAACTCAGAGGGTCGTCGGAAGACGGAGAGTGAGCCCGACGACCACCCCAGGCACGTCTTTGGTCGGCCTGCGGATCAAGCATGGAAGCCGTCATTAAGGTGATTTCGTCCGCGTGTAAAACCTATTGCGGGAAAATCTCTCCTTCTAAGAAGGAAATAGGGGCCATGTTGTCCCTGTTACAAAAGGAAGGGTTGCTTATGTCTCCCTCAGATTTATATTCCCCGGGGTCCTGGGATCCCATCACTGCGGCGCTCTCCCAGCGGGCAATGGTACTTGGGAAATCGGGAGAGTTAAAAACCTGGGGATTGGTTTTGGGGGCATTGAAGGCGGCTCGAGAGGAACAGGTTACATCTGAGCAAGCAAAGTTTTGGTTGGGATTAGGGGGAGGGAGGGTCTCTCCCCCAGGTCCGGAGTGCATCGAGAAACCAGCAACGGAGCGGCGAATCGACAAAGGGGAGGAAGTGGGAGAAACAACTGCGCAGCGAGATGCGAAGATGGCGCCGGAGAAAATGGCCACACCTAAAACCGTTGGCACATCCTGCTATCAGTGCGGAACAGCTACTGGCTGTAATTGCGCCACAGCCTCGGCCCCTCCTCCTCCTTATGTGGGGAGTGGTTTGTATCCTTCCCTGGCGGGGGTGGGAGAGCAGCAGGGCCAGGGGGGTGACACACCTTGGGGGGCGGAACAGCCAAGGGCGGAGCCAGGGCA
GTTTTATCAAGAGCGTACGGTTCAACCCCTGCCTCCCCTGATTTACCAACTTCCCAGTTTCATTTTCTGTTAAGTTAAATTAATTCCTATGGCTGTGTCCTCGTTCAATCTTAATGAATTGGTAGCCTCCCACGGCTCTTCAGGACTTATAGCTTCAGCCCTCGTTGATAAGGTAGCTTCTGAGCAACTTGAGGAACAATTAAATCATCAACGCAGAGGTCTTAAGGTCTACATCCGAAACCGGTTGGATGTAAAGGAATCCGAAGTGATTCGAAATCGGTATGGAGGTAAGTACGACCTCCATCTGTCCCAGCAAGAGCACGCTCCTCACGGACTTGCTGGTGCCCTCCGCTTGTGTGAAACGCTTGATTGTCTGGACGCCTTTTCCCGCACTGGTCTGAGGCAAGGCCTCGTCCTAGACTTCGGTGGTAGTTGGGTCACACATTTCCTCCGCGGTCATAACGTACACTGCTGCTCTCCTTGCTTGGGCGTCCGGGATAAAATGCGCCATACCGAGCGATTGTTGAGCATGCGGAAAGCCATTATTAATGATCCCCAGACTTTTGAGGGTCGTCAGCCAAACTTTTGCACAAATCCGGCTGAGAAATGCGACGTACAAGCCCACTACGCCATTTCTATACATGGAGGTTACGACATGGGCTTTGAGGGACTATGTAGAGCCATGAACGCTCACGGAACCACGTTTTTAAAGGGAACAATGATGTTTGATGGGGCTATGTTGTTTGATGACTCGGGTTACATTCCCGAACTGAAGTGTCATTGGAGAAAAATCAAGAACGCCTTCAGTGAGAAGGAGAATGCTTCAACATTCACCTCGAAGCTGAATTTAGCTGTATCCGGGAAGACTCTCATCGCTTTTGACTTTGAAACGGGTCCCACTATGTCTTACATTCATGAGTGGAAGAACATAAAGTCTTTCTTGACGGATCAAACTTTCTCCTACAACGGCTACACCTATGGCATTGAACGCTGTGTGATC
GTATAAATTTTGTATCCGATAGTAGCACATAGAATCACAATCACATCCCCGTTTTTTGAAATTTTATAATTTCTACAGCAAATTTTATATCAAATGCCTAGGAAAAAGGAGCAGGCCAGCAAGAGTGAAAATGAAAAGCAAACAAGTAACGTTCAAGCTCAAGATTTCAAAACTGCGATTCAACCTGATACTGCTACTGCACAACTGATCAAAACATATTCAAACCCAAAACAGCGTGGAGATAAGGGAGAAATTGTTTACGATGGAGGGCAGAGCTCTAAGCTTGCCGAGGTTGTTGATCAGACCACTGAGCCGCACAATGCAGATGGAGCTGTAAAGGATGGGAGGATAGCTCCAGTGAAGTTAGATTTAGAGAAGCAAAAACTTGATAAATTAAAGTTATTTGAAGCATCACCTTTCGACCCTTTGACAGTGAAGAATAATCAAGATGTTGTGGACAAGTTGTACGCTACTCAGTCATCATCAATTCAAGAAGTTGTGCCGACGAAGACTTTTGCCACAGAACTTCAGTTCGGTGTCACCTCTGAGGATATGGCTAAGATTTATGGAGCTGTTGTCGCAGTGTCAAAGAATGTGAACTCAAGCGTAACGTATGAAGTGAAGCGTGGCACACACGAATTGATCAAAGTACCTACCATCCCGCACAACTTAGTGTTGATTCAATCAGATAATGGTAAACACGCATTAATAAAAGAAGATTTGGGACAATGGCCGGTTGAAACTGGAGTTTCTTTAGTTAATCAAGCAGGTGTGTTTGCTGTGCAGTTAGCTAATAAGTTAGGCATTGACAAACCTTTTGTTTTAGATGCCGGATCCAACTATTTCACTGACACCAGTTTCATCGATACTAGAAAGTACTGTACTGATGGTCTGTCGCCACGTGAAATTCAAAAAGCACTGAATAGACAACGTGCATACTATGATAGGCCAGAGTTGACCATTGCTGAAAACAGAACGCTACTCTCACAGTCTATAGTAT
GCTCGAAGTGTGTATGGTGCCATATACGGCTCACCACCATATACACTGCAAGAATTACTATTCTTGTGGGCCCCTCTCGGTAAATCCTAGAGGGCTTTCCTCTCGTTATTGCGAGATTCGTCGTTAGATAACGGCAAGTTCCCTTTCTTACTATCCTATTTTCATCTTGTGGCTTGACGGGTCACTGCCATCGTCGTCGATCTCTATCAACTACCCTTGCGACTATGGCAACCTTCTCCGCTACTGGATTTGGAGGGAGTTTTGTTAGGGACTGGTCCCTGGACTTACCCGACGCTTGTGAGCATGGCGCGGGATTGTGCTGCGAAGTGGACGGCTCCACCTTATGCGCCGAGTGTTTTCGCGGTTGCGAAGGAATGGAGCAATGTCCTGGCTTGTTCATGGGACTGTTAAAACTGGCTTCGCCAGTTCCAGTGGGACATAAGTTCCTGATTGGTTGGTATCGAGCTGCCAAAGTCACCGGGCGTTACAATTTCCTTGAGCTGTTGCAACACCCTGCTTTCGCCCAGCTGCGTGTGGTTGATGCTAGGTTAGCCATTGAAGAGGCAAGTGTGTTTATTTCCACTGACCACGCGTCTGCTAAGCGTTTCCCTGGCGCTAGATTTGCGCTGACACCGGTGTATGCTAACGCTTGGGTTGTGAGCCCGGCTGCTAACAGTTTGATAGTGACCACTGACCAGGAACAAGATGGGTTCTGCTGGTTAAAACTTTTGCCACCTGACCGCCGTGAGGCTGGTTTGCGGTTGTATTACAACCATTACCGCGAACAAAGGACCGGGTGGCTGTCTAAAACAGGACTTCGCTTATGGCTTGGAGACCTGGGTTTGGGCATCAATGCGAGCTCTGGAGGGCTGAAATTCCACATTATGAGGGGTTCGCCTCAGCGAGCTTGGCATATCACAACACGCAGCTGCAAGCTGAAGAGCTACTACGTTTGTGACATCTCTGAAGCAGACTGGTCCTGTTTGCCTGCTGGCAACTA
ACAATTTTTAGTGAACGTGCCCTTGGTCGCCTCTGCTATCTTCTTATCTTGGCATTCACCTCATGGCTGATTCTACACCTCTCGATCCACTCACCAGCACCCCTCCCAATGACGAACAAACAACCTCTCACCCTGAGAAGTCAGCTGAAGCGTGGGAATCATTCGGTCGCATCCTCAAAGACGACATCTTGACAGCAAATTCCATCTCGGCGGTTTTTAATCAACTTGTCGCCACACGAGAACTATCTCGCATTCACGCCAACTCCTCTTTGCCGCTCACCACCCCGGCATTTTCTGTTCGTCAGGATGCGTTTTCACTGTCAGCCGTGAAAGTTGTCGAACACGTCGCCATCGCTACCCCAGAGCACATTCCCCATTTTTATGCGTTGCGTCCCGACTTAGATATGCCTTCTGGAGATGTCTTCGGCCTGTCATTCTTAAACCCCGGCCCTGTTGCAGTTGATAGTCCCATGATGTTTCCGTTTGAGCAGCCCACCATTAAGAAAACATGTCATGGACTAAACCTCATCGGTGTGGTTATTGATGTATCCCATCCCGGTATCACAATGCGAGTGAATCCATACGATTTGTCGGACACTGTCATTCGCGCAGACGGTATCGAAGAGATTGATATGGGACAGTACTCAGGTGGCTTAGTTACTGAGAACGACATGAATGGGAAATTCGGCCTCTCGTGGTTTCTTGGAAAATTATTTGATATCATCGGTGTGTCGTTTCGATTTGGTAGGTTTCTGATGGTTTCAAAGATCGATGATAAGGACCACTGCTTGACAGGGCGCCTTAATATGGCACGACCCGATGAGTACGCGCGTATCAGTGGACAGATCATGAAAGACGATTATGAGAGGTATCCCCATTACATGGAGGTTATCGCTAGAAATCATGATCTTGACTGGGTTCGAGCAGAGGTACGAGACCACTATGAGCCTCGAAAACTTGGTACAGTGTCTGAAGGGGTGAATCTCCACGCGAACAGGAA
GTATTCATTTGCTTAAATAATACCCTTTCGAGACTAATAGAATTCAATCAATCGAGGCGTTTCATTCGTAATAACTTCTAATAGGCGTCAGAAGTTATCTTCCCACTACCTACTTAACTGTGGATGCAGTGGAAGTTATTCCGATTTGATTCGTCCGCAAGTTTGTTAAGAGGTGGAGTCCTCTTCTATTATTCTTGCAAGAAAGACACGTGAGTGTTTATCCTCCGTGTACCTAAGAATACTCTCGACTTGTACGGGAAAGCCCTCACAAACGCTATTCCTCTTAGTGTTGGGTTCTGTTGAGGAGTACTAGCTCGAAAGCGACTTCTAAAATCGCAGAAGTCTGTATCAATGGCCTTGGTTAAGTCAAAACCACTCGTCCTTACAGCCGCCAATGAAGACCAGTTATACAAGCAAATTTCTGGCGCGCTAGAATCCGTGAACAAGAACTTAAAAATGTTCAGAGCCTGTGTTCCGCTTGAGCTTAAAAACAATGGTTATACATCGTTTGAGCTATGCGACGAAGATACCAGATCCTTGGTGACAGCTTTTTCTGTCAAAGTCCGAAAGAATATCAATGTTGATCATCCACACATTTTCCTTTTGTGGATTCCTCGGATTTTGAAATCTACCTCCGCTACTGCCATTATAAAATGTAAGTATTTGGCAACGGGAGATGAGAAAGCTGTGGGGAAGTTTCCGCTTAACGAAGCCTTCATTTTTTCTTTTGGATGGGAAAGATCCATTAGAATGAAGGATGCTTACAATGGTAAGGGCTTACATTTGTTTATACAATGTTTTGCCCCGAATTCCGAAGCGAGGGCCCCTCTGGGTAGGCTTGTTCCCATGTGGGACAATTGTGCTACCGCCAAGATGCGTTTCACTGAAGACGTAGGATCCTCACTTACCACCGCAGATGAGATGCGTGTGAGGAATGTGCTCACAGATAAGGATACTAGGAGCCTTTTGAGATCTTACATGGCTACCGAATTCGCTTGTC
CACGCTATTATTCCCTAACTCGAACTGTGCGGACGCGCTGTTGTCGTTAGTAATGGTGAACGTGTCGATAAGTTTAAGCGGAGCGGCGCCGTCATAGGCGGATACGTCAACCGATGCAAACGGACGGGCGCTAAAATTGGTCGTGAAATCTGAACCACTCGGCGGTACTTGTAGGATTTCCTGATTCAAGCCAATGAACGGGAAAGAGCCGGTCACCATCGCGTTAACTGCCTGTTCGATAGTGAACCCGGTAAACTCGACTCCGCGGGTTATGATGTATGAATCTGGGTTCCCGCATTTACCTTTCAACCATGTCAAGATTGAATAGGTTTTACACAAGTTACCAGTTTCAAGTTTATCTGCGATACGCAAATTGGCTTGAATATCTGATTCGGCGGTAAGGGTATGCTGGATGCCCGTCCCGGTTACGACTGTAGCGGTTACTGCGGTAACGAGGAAAGCTTTGTCGTTATTCCCGGATAAACCATCGAATTGCACCAGGTCACCTACTTCAACGCCGTCTGTCACAAAGCTACCGGTAGCGCGTGTAAAAGTTTTCGCTGCTGGGTCTACGGTGATACCAATGCCGGATAGAGTTGACCCGGCCACCCATGAACTAGTCATCGCACCGGCCAACAGCTCGTCCTGACTGGCCGCGCTCAGTTCAATAGCGTATTCACCTGTTACCTGACGGTTGCCGGTGCGGATGGACGATGTTTCACGGCTGCCGTCGAGCTCATTGGAAATGAGGGCGTCGCGCGTTACGGCGGGGATGCCACCTGTGTTGCGGAGTGGCTGCCATACCGGGTTAGCCGGCGTCACACCCGGTGTTGTCTCAAGTACGTAAAATTGCGCGGTCATCGCGCCTTTATATGGTTGTAACGCCATTATCTAATCCTCGCTGTAAAGGCTATAAAATTAATTGAGAGAGGCCTCTTCGCCCATCCATTCTCAACAATAAGAGGACCGAGGCTTACTGATTGTACCTCAGCACAGATTT
TTTTAAATATCGGGTACAGGGTTTTAACCCTGTACCCGGTATTCAGACCTTAGCTTTTGAGCTATTGTAAGAAGGTAGCCTAGCTTTTAAGCAATGGCGGTATTAGATCTTGCTTTTGAGCTCTATCTAGTACGTGTTTACAATTAATTCGATTAGTTAAGATTTTAATTAGTTTTAGTAACCAGTGCTTCAATCTTCTATTGTGGCACTGGCTTGGATCTCCCTTACACATGTGATTACATGATAGACTTATTAGTAGTAGATACATCTAAATTCTACAACGACCTAGTAAGTATTAGTTATGTGAAATAGAATGTGGAGGATTTTAAATTGTGAATAGGCCTTTATATTCGGAGTAGGTAGTATTGCGTATACTATTAATCCCACAATACGTGGTCTCCGTCTTAGTATTTTTAATTTGCGCCCCAATGGAAATGGCTCTTCGGACTTGAGTACAGAGGGGCAACCCATAAATGATGATTAACCCACAACAATTATGTAAGAAAACACTTTCTGACGAACTTTGCGATCGCACGGATACGATTACTTTGCACCCATGGAATGTTTCTGAGTATGTTACCAATACTAGTCTGGATGTGGCGGAGTATCAGGCTTGTGTTGGTAAGGAATTGGAAATGCAGAAGTATCTCGTTACAGCAACGGAGGAGTGCCCTTGTGGACACCCAACAATGTTTAGCGAGATCGACATGAGCAGGGGGATGGTCATGTCTAGTAGGGACAATTTGTACAGTGACGACTTGGTAAATCTGGTTCCAATTGAGCATGGTTATGAGCAATCAGACCCATGTTTTTGTGGTAACCAGAGAGAAGACTGCGAGAATTGCATGTATTTGCAAATTCTTCGCATGTCCCCTGCGAAGTGGAATGTAACCTACGGATTCAACCACAATCACCAAGCAAGAATAGTGCAATACCTTACGGTAGAACGTGGTTTTGCTTGTGAAGGATACACTTTTGAGTCTGACACTAGCGATAGTGA
GTATTCATCTGAGCATAAATACCCTTTGAGAACGAAAGACCATCTGTCAACCAAGCAAGTTGTCCATTCCGAAATTTCTAATAGGCGTCAGAATTTCGATTCCCACTACCTACTTAACTGTGGATTCAGTGGAAGTTTCGCTTGTGGACAGCTTCTGAGAACAGTTTAACGAGTGGAGGCTCGGGTTTTTCTGATCTTAGAAAGTGCATTCAGCGTGTTTTATCCGCTGTGCAACATTGGAATACTTCCTCGTCTAGTACGGGATAGCCCTCATTTTCAAGTGTTACCTCTGCACTTAGGGTTCTGTTGAGGTGTACTCGTTCGAGAAGAGCTTTTAAAATCGCAAAAGCTATTTATCATGGCACTTTCCAGTTTCAAGGCAATCTCTGTCGAACATAAAGATTTCTTGTCTCTGATGAATGAGGTTTGTGGTGTGATGCGAGAGCACGTCGCGGATTCCTCCACTTCCGGGTTGTCAGCCAAGGAAGCGCTAATCAAGGCAAATTCCGCTTGGGAGTTAGTCTCAAAAGACTTCTCCGTTTTAGCGACGAAGTGGAATAAGATGGTAAAGAAGATGATTAATGTTTCTCATAGAAACATTTATCTAATATATATTCCACGAATACTTAGTGACACAGCATGTACGGACAGGTGCATGTTGATTAATGCAGCGACAATGGAGAAGAAACCGGTCGGATTACTACCCATGAATAAAATGTTTATTTTAAAAACTGGGTGGCCTCGTTCATTGAGGGTGAAGGATATTTTAGCCCATAAAGGCTTGTTTTTAACTCATTCCTTCATAGCACCGACTTTACCTCCCGATTGTTCCGTTGGGAGATGGATTCCCTTCTGGGAAGAAGACTTTGGTTTACCAATGGTCTACCAGAAGGACGTTACCGCAGATATGGCGATTCGTAATGAGGAGTCAGTCCGTGATGCCATTTCTAATGATGTAGCTGCTTCATTGATGAACTCCCTGTTAGAGAGAACAATGAAT
TGAATGAAAAGCGCGAGCGCGGCGTCGTGTCGACCGCTTTTCTGATCCTGCTGGTTGCTGGACCAATACCCATCAGTAGCAGGCAGGGGGAGTGCCTCGAGTCACAGTTAACGTCGGCTGTGTCACGACGGTCAGCTCCTAGTAAATTGCATAGGAGTTCACCCTGTGTATTCGCCCTGCGGGGTGGTACACTGGAACCACGGTCCCTTAGCCCAGGGATAGCGCCGTGGGGGGATCGCATGAGGGCGTAGTTAGGGTTCTGCTATTCAGACGTACGCACATTAAGTGTAGTAGGCCGTCATGTGGTGGTAAGCCTACCGCTGGTACCGGGGTACAGCGCCTACGACCTACAAGCTCATGTCGATAGGAACTTCCAATGCCTTGCGCACGAGAACGAATTGCGGACGGAAGATGGATTCGGGTTATAAGATCTCGTGTTTATTGGGAGAGGTCGTTCCCGGTGGCGCCCGGGTGGAGGTTCCGACTTTTGGCAATTATCGTAAATACATGTCGCGTCTTGAGATGCGAGCCTGCACGCGTGGTCTACCTCAATCGACGTACTGTCCTATACAGTTTGAGGTTGGAGCAGCGTTTAATCTCGGCACATGTGCCAAGAACTTTAAGCGAGAGACTTGGCTTCAGCATGTCATGCGTGAGGGGCCTATGTTGGGCTGCTCGTATGCTACACCGGTTGAGGTCAGGAAGGTACTCAAGGAGGAGAGGTTCAGGCAGGTTGGCCAGGCAGAATGGCTGACTTTTAACTTCGACGCCATTGTGTGTGTGCTGGGCGCAGTGGCTGCTACGTTGACGTTGGTGCCTGACCTCTCAACTGCGGATTGGCGAAATACGAGCCCTTCAGTACGGGGTCTTGTGTCGGTGGAAGACCTCCATGCTGCCAATTCGGGGGGCGTTGTGTATTATGATCCGTGCGCTTTGGGCATCCACGCGGAGTGCGCAAAATGGCTAATGATCTACGCGGCCAACGTGTGCGGAGCGACCG
GGCTTAAAAAGATCAGTTGAGGACAAATCGTTCAAGATGATAAGCAGAAACAGGCGCAGAAATAATCAACAAAAAAACATAGAAAAAGAGAAACAATTAGAGACTATAATTAACAAAGAAGTTAAGGAAAACAAAGATTCTATGAAAGAAGATAAGCTAGTAGTTACAGAAGAAAGCAATGGAGACGTCACAACTGCTAAAGAACAATCGAATAATATTAATTTACAAAAGAATGATTTGGTTAAAGAAGTCATGAATATACAGAATCAAACATTAAATACAGTAGTTACTGAGAATAAAGTTGAAATAGAAGAAATAGTTAAAAAATACATTCCATCATATAATACTGATAGCCTCATTGTTAAAAAGTTAACTGAAATCCAGGAATCAAGTGCTAAAACATATAATACATTGTTTAGATTATTTACTCCAGTTAAAAGTTATTTATATGATATAAATGGTGAGAAAAAATTATCGACTAGATGGTATTGGAAATTGCTCAAAGATGATTTACCTGCTGGTGATTACTCAGTTAGACAATTCTTCCTGTCACTATATTTAAATGTTTTAGAGGAAATGCCCGATTACATAATGCTTCGTGATATGGCAGTGGATAACCCATATTCAGCAGAAGCAGGTAAAATCGTAGATGGAAAGTCTAAAGAAATTTTGATTGAACTATATCAAGACCAGATGACAGAAGGATATATTAGAAGATATATGTCTGAATTAAGACATAAAATATCTGGAGAGACAAATACTGCAAAATACCCAGCTATTCTACATCCCGTGGATAATGAACTTAATCAATACTTTCTTGAGCATCAGTTAATTCAACCATTAACTACAAGGAACATTGCAGAATTGATTCCAACTCAATTATATCATGATCCAAATTACGTTTTTAATATTGATGCAGCCTTTTTAACAAATTCAAGATTTGTTCCACCATACTTAACACAGGATAGGATTGGATTACATGATGGATTTGAATCAATAT
CATAAATTTATCCTTAGGGTTAAAGAAAGTTTTCCTCCCCCCTGTAGCATTCCCCCCGTTAGCGAGAACATTTGTTCTCTCTAACACCTCGTCAGCTGAAATACCGATAGGCCTAACGGTACCTATGCGGCTGATTCTCTCCCTCTTTCTCTAGTAGAATTAGGTACCTAACAAAAACCCAAACCACACAATATCACGGTGCCAGTAACACAAACTAAACCGACCAATAGAACTCTTGCAATCGTCAAGATGGTCATTAATTCCGGTCTAGTATCAGGGCCCACCCGTGGCGGGGTGATCCCAACAATCCTTGGTTTGTTTGATGTTCCCATTAGGCCCCACAAAAACATTTATGAAATAAGTGGTTTCTTTAATATGTTGATATTATGTGTTTTGATTTTCTTGTTTTTGAATCGTTTTCTACTCAGATTTAGGTCTAACGGTTATGTAATTAGAGATAATAGATTTGATTCAGTGTAAGAATCTTCACTTTTTGCTCATTTAGTCGATTATTTCTTTAACTACCAACACTATTAGTCTTACAGTTTTTGTAAATTCTACGTATAGTTTGTTTTCTGTAAATTTTTTGTTGTTCTTTCTCAATCTTAACCGTAGTTCCTTTAACGCCCTCTCTTTTAGACTTTCTCTTCTCTTGTTCTTTATTTCTTTTAGATTTTATTCTTAGTCATAAACACGATGCAAGCGAAGGCTGGTTTGGACTTTGGTACAACTTTCAGTACCATTAGTTCTTTCACCAATGGAGAGATGAAGACTCTGTATGTGAGCAACTCACCTTACATCCCCACTTGTTTGTCCATTTCATCTGAAGGTGATGTGATCATTGGGAGCGCCGCACAAGTCATCGATGAGTCAGAAGTTAAATCTTGTTACTTTTATGATCTCAAAAGATGGGTTGGTGTTGACGCGACCAACTTCCTTGTGATAAAAGAGAAAATCAAACCGCTTTATGTCGTGAAATTAGTAGGGAATGATGTCTATT
ACTCTAACCAAGTTATTCAACTTATCCATTTGACTCATACACACTCCTTACTACTCAATGGCTATTTTTGAGTTGTTCTCTTTCGATATTGATAAGTTGTTGGTGTGGGTGTCCAAGTTTAGTCCTGGAAAGATTTTGTCGGCTATTTGCCGGCTGGGATTGGACAGTTGGAACAATTTCCGAAAATGGTTTTGGGGTTTGAATTTCGACAAGCATGAATGGGCGGTAGACCATTTTATGCCTCTCATGCCAAGGTTTTCTAGTGACATGGATGAAGTTGCAAAACGTATCGTAACCCCAAAATCCAAACCCAAACTCGAGGACTGTCTTGAGATTGACACAGCCGTTGAAGAATGCTTCAACGAAGAATGCTTTGAACCACAAGAAGATGGTTCAATGAAACTTAAGCGTGTCGCCGCCCCGCAGCAAATAAAACGTGTGCGGACGGGCATGATCGAAGACGCCATCTCTGCCGTAGAAGCTAGAATCAGGAATCGCCACATGATAATGGGTGACGACATGGGACTAGTGGACGAGGCCGCTGTTAGGGCAACCGCCATGGACATCTGTGGTGAGTACAAAATCAATGAACACCACACCAGGTGTATCATTTATGCCGCAGCGTATCGTGCGATGACTCCGGATCAAGAATCGATTGATGCCACAAAAATGGCATACAATCCGAAGTCACAAGCGAGAAGAGACCTGGTTTCCATCCTTCGGAAGAACATATCTTTCGGAGGATTCAAATCCCTCGAGGATTTTTAAGTGCCCCTGTCAGTTTTCCGGTTGAAGATGCCCCCTACCAAATCCTCGGCATCCCGGAAATCAAGGTAGCTGACAAGCGGGCGTCTAGGGTCTGTAAGTTTAAAAGGGTCGTAGGTTTGCCCAGTCTGAGTGCTGGACAATCGGTTTGTGTCCACAAAACCAGCCTACATAATATGATAGTTAGTTTAGAACAGCGCGTTTTCCGTGTAAAAAATGAAACAGGAGAATTCGT
NNAAATTCTCCAGGATTTCTCAACCTTGGTTGTGCTATCTGGTGACTTGCGCGTGTTGTCTGCGTAGAGAATTTCTCTCCTTAACCAAAAGGGGTTTGAAGACTGGGTCTACCGCTTGCGGGATAAATTGTAACTTCCAGTAAACGACGACATGGATACCATCAAGAGGATGCTGTGGCCTAAGAAAGAAATTTTTGTTGGCACGTTCGCGACCGGAGTGGAAAGGGACACCTCGGTGGACATCTTCCAATTAGTGTGTAGGGTTGTGTTGAGATACATGAGGACAGGGAAAATCGAGAATAACACTGACAGTCTGGGAAATTTCATCGTTGAACTTCTCAAGACAGATTGTGCAGCCAAATGGGAATGGTTCATGAAACGCAGGAGGGTTGGTGATTACGCCAAGTCACTCGCCATTGCTTCCATCCCAGTTATTCCGTTGCTTAGCTATGCCACGATGAAGAAGACCGTTGCGCTTCGGGCCTTTGGTAATGAACTCTCGTTCAACATCAGGGTTCCAAGGCCATCAGTACCTAAGAAAGGCTTGCTACTGCGACTGGCGGCAGGACTAGCGTTAGCACCCATTTGCGCACTAGCCATGTACGCTACCCTACCCAGGGAAAAACTGTCGGTATTTAAGCTTCGCACTGAAGCCCGAGCACATATGGAGGATGAAAGGGAAGCGACGGATTGTTTGGTGGTTGAGCCGGCACGGGAGCTTAAGGGTAAGGATGGAGAGGATCTCCTCACTGGCAGTAGGATGACAAAGGTAATTGCGTCCACAGGACGCCCTCGCAGAAGACCTTATGCAGCTAAGATTGCACAGGTAGCGAGAGCCAAGGTGGGTTACCTGAAGAACACTCCTGAGAATAGATTGATATACCAGAGAGTGATGATCGAGATCATGGACAAAGATTGCGTCAGGTATGTTGACAGGGATGTCATATTACCATTGGCTATTGGATGCTGCTTTGTCTACCCGGATGGAGTGGAGGAGTCG
TAGTAGTAGACTCCGGGATAGAAAAAGTTAGAAAAATGGAAAAGTATAGAGAGATTCATCAGAGAGTTAGGGACCTTGCACCTGGAACGGTATCAGCATTAGAATGCATAGATCTACTGGATAGGCTCTACGCTGTCAGACATGACCTGGTTGACCAGATGATAAAACATGACTGGTCTGATAATAAAGATGTAGAAAGACCTATAGGTCAAGTTTTACTGATGGCTGGCATACCTAATGATATTATACAAGGCATGGAGAAGAAGATTATACCAAATAGCCCTTCTGGACAAGTATTGAAAAGCTTTTTCCGAATGACACCAGATAATTATAAAATTACAGGTAACTTGATTGAGTTTATTGAAGTGACTGTAACAGCTGATGTGTCACGAGGTATTAGGGAGAAGAAAATAAAGTATGAAGGAGGCCTCCAATTTGTTGAGCACTTACTGGAAACTGAATCAAGGAAGGGTAATATACCGCAACCTTATAAAATAACATTCTCAGTGGTTGCAGTTAAAACAGATGGATCAAACATCTCGACTCAGTGGCCCAGTCGGAGGAACGATGGGGTAGTTCAGCACATGCGTCTAGTCCAAGCTGATATAAATTATGTCAGAGAGCATTTAATAAAGTTAGATGAGAGAGCATCTTTGGAGGCAATGTTTAACTTAAAGTTCCATGTATCAGGCCCTAAACTGAGATACTTTAACATCCCTGATTATAGACCACAGCAGCTATGTGAACCACGGATTGACAACTTAATACAATATTGCAAGAATTGGTTGACAAAAGAACATAAGTTTGTATTCAAAGAAGTCAGTGGAGCTAATGTGATTCAAGCATTTGAGAGTCATGAACAGTTACATTTACAGAAATACAACGAATCACGAAAACCAAGAAATTTTTTACTCTTGCAGCTTACAGTGCAAGGGGCATATCTACCATCAACAATCAGTTCTGACCAGTGCAATACTAGGATTGGGTGTCTAGAAATATC
CACAAAATATAAGAAGGAAAGCTGGATTTCCTACCTTTGTGTTTCCATTGTCGAAGCATTGGTCAAACCCTATTTGATGCAAGCTCAGCATACTTTCACCATCAAATTTCTGAGACACGCGTGCTTCATTGGTTTTGAGGACCCTAGAGTTGTTCTTGACCACGAAGAGATCGATATTCCCTGTGAAGTGGAATTTGATTGCAACGCTGAGTCCGTTTGTTTGGTGAGAGCCCACAACCAACCGTATAGCGAAGGAGAAGTTAAGAACTATTCTGTTTACTTTAACAGTGGTCTTAACGACTACTACGGCCCACTACTCCCTGTTTGGTTAGAGATTGTGTGCCGGGTGTGTGCTACCTCTTATTCCTTTGTCTTGGCACCAGAGGATCTGGAAGACGAGGCTGGTCGAGTTTCGAGGAAGTACGCTCCTTGTGAAAACGGGAAAGTGTTTCAGCGGGCTGTGCGGCGCGCAACAGGAGAGGAATACTTCTATTCGTGTCGAAAGAAAGTTTGCCGAGAATGTATCATCCGAGCTGCAAGGGCTATGTCCTCCTCCTAGCCAATATGGCAAGCTTCGCGATCCTTGTGGACACGTTCCTTATGGGGGTGCACAACCCCTCACACGTTGTCCCGGTGGTGGCATTGATGACTTTGTGCGCTACTCCGCTTTGGTTGAGCGCCTCATACGTGATTTACCTGCTCAGGTACATGTTGGTGAGGTTGTCTCCTGAGGCAAAGCAGGACAGAGTCTACTATACCGCTACTACAGCACCGTATTTCGATCCGGCGCTGGGGGTCATGATGCAATTTGCTCCGAGCAGCGGTGGGCCGAGTATTGAAGTTCAAATCAACCCTTCATGGATAAGTCTGTTGGGTAGCTCCCTTAAGTTAAACGTAGGTGATGCTTCCAATGAGTCTGCTGTGTTGGGGTCCTTCTACTCACCCGTTAAAGCTGGAGATGAACCAGCAAGCTTAGTGGCTATCAAGAGTGGACCTACTA
ACCGGCCACTTGGAGCCACGGAGCCACCACAATGGCACCTGTTAGAGCTGCTGCTGCAAAGAGATGGTGCTTTACGTTGAATAACTATACGGCAGAAGAAGAAGCTAAAGTGAGGGCCCTGCTCCCTGGTGAGTTCCACTTTGCAATATGTGGGAAGGAACGGGGGGAGCAGGGAACTCCTCATTTGCAGGGCTTTCTACATTTTAAAAAGAAGCAGCGACTTAGTGCCCTGAAGAAACTACTTGCCCGAGCTCACTGGGAAAAGGCCCGTGGCTCAGATCATGATAACGAGGAGTATTGTAGTAAGGAAAACGACGTGATACTCACCATTGGGGAGCCAGTTCAAGGCAACCGGAGTGACCTTGCCGGAGCTGTTGCCGCCGTGAAGGCCGGAAGGAGAATGGTGGATATCGCGCGAGAGTTCAGCGAGATCTACGTCAAGTATGGGCGTGGTCTGAGGGATTTGGCCCTGATGATTGGACAGAAACCCCGTGACTTCAAGACGGAAGTCGTCGTTATCACGGGGCCTTCCGGGGTGGGCAAGTCGAGACTTGCCTCTGAAATGGAAGGATCGAAGTTCTACAAGATGAAAGGTGACTGGTGGGATGGGTATTCCAATGAGGATATAGTCATCATGGATGACTTCTATGGGTGGCTGCCCTTCTGTGAAATGTTGAGATTAATGGACAGGTATCCACATAAAGTTCCCGTGAAGGGGTCTTATGTGGAGTTCACGTCTAAGAAGATTGTCATAACGAGCAACACGCACCCGGAAAGTTGGTACTGTCCCGATAAGTGCTATCTGCCTGCTTTGTTCAGGAGAATCAATAAGTGGATGTACTGGGATGGACTGAGATTTGAGGATGTGCCGGATGCAATGAAGAAGCACCCGATCAACTATTAACACTCAGCCCCGAGGAAAAGAGCGTCTCGGAGGTGATTAATAAAAAATGCGCGCGCAGCGCGCGGCGAAGGCCGAAGGCCGAAGCCGCCTGAGACC
ACACAGAGAGGCCCAAATATGGAAAGAATCCTTAAAAAACAACCAGCTCCTGTAAGAGCATTAACCATTCATCCACTGAGGAGGTATGAATCATCAATCTATGACACACCAATACCAGCCTATGTGATCAAGCATAGCTCAGATGGTGTCACCATAGATATTGCAACCTCCGAGCTTGCTGATGGACAATCTGGGTCTACTATTCAGCCTTTTGAAAGTGTCCCTGCTCAAAATTTAACTCTGTTTAAACATGACTTCACTTTTGGTCATCTAGCAGACACAACTGATAAAAAGTTTGTTGAGGTGTTTGGGGTTTTAGAGAACAGGGCTGATGATTCTGATTTTCAGTCCCCTGACATGATCATAGAGACAGAGACTGGCCATGTTTATGTGGTTGAATTTACAACAACCATGGGGGATGCAAACTCAGCAGATCTGGCTGCCAGAAACAAGATCGCGAAATATGAGATAGCTTGCCTCAACAGGTCTGCTATAAAGCCTATCTCTCTATACATAATTGCTGTGCATTTTAATGGAGTGATCTCAAACCTCGACCTGTCAGACGAAGAAGTCAACGAAATAGTATTCAGATTCAGACTGGCAAGGGACATCTTTGAGGAATTGAGAGAAATTAATCCAGCTCTATTTGACTCAGATGAGACTATTAGTAGACTAGAAAGAGAGGTTAACAGTGTCATGTCTGCCATACAGATTGATTGGGACACCACCGAGAAGAAATTCCCGAGCTTTAGGAGGGAGCTCTTTGAGAACTTCAGGAGTAAGGAAGTTGATGATGAGTATATCTCCAAGATCATCAAAAGATGTACTGATGAAGCCCTGAGGGGGATTGAGAGAGATAGTCTCTACACTGAGGACATCACCAATAAAGAGAGATTTGAGCTAAACTCAAAGAGAGCTGCTTCTGATATAAAGAACAAGATGGCAGAGATGATGAGTTATGAGTTCTTAAGGGACACAGAGGATCACAAGTCGACTGTAC
GTTAACAATAACCAGACCTTAGCCGTTTTTGGGTGAGCGGGAAAGATGGGTTACAGGTTCTATAAAAGCACCACACCGCACAAGGTTGCTATCACTTGTCACTCTGCTCAGACCCTTCCTTCTGCATGTCTGCTGATTACTATGAACATCTATACTGTGTATTTTGCTACTGTGTTCTTGGAAAGGTGGAAGCTCGCCGATGCTATGACAAAAAAATTAGAACAGTGGTAAGAGGAGGGCTCAGATGTGCAGTTTGCACTGCATGCTTGGAAAAAGGGCTCTATCTGGAAAGAGTGCTGAATGCGCCTCAACCTGTATATCAGGGGTCCATTGAAGAGCCTGATCCTTTCATTCAAAAAGCCTGCATAAGATGCATGTACTGTGGGGGAATACTGACCCGTGACGAAAAGGACAGGCACAGATATTTTGAAGAGCTTTACGTGATATTCAGGAATCAGGTTCTTGGCAGATGCTACACCTGTACTAGGCATGGCATGTGCTCGGCCCCTTACCGGGCGAACGCTACCGGCTGATGAATCACCTTGCTTAACATTGATTTTGGAGCCAGTCTCGGGAGAAGCAGCCAAGAACAGTACACCAGTCGTTGTGGATAAGCCTGGAAAACCGCCCCCTAAACGCCACCGAAGACAGTATAATGTGACTGTTTCCTGCAACGACTGTGACAAGCGTCTGAACTTCTCTGTCAAAACTACCTGCAGCACAATACTCACCCTGCAGCAACTCCTGACAGAGGACCTGGATTTCCTGTGTTCTTTCTGTGAGGCCAAGAATGGATAAAGAAAATGCAGGTAGCTCTGGGGTTGGGGGGGATTCTTTTATCCTCTTTGAGGCAGAATGCTCAGATACAGATTCTGAATCACCTGCCCAAGGTGAATCTACTGATGAGGATTTACTAGATAATGCCACTGCCGTTCCGGGAAACCACCTGGAGCTCTTCCAAACTCAGGAAAAAGAGGCGGGAGAAAGACAGATTTCAATT
GTGAAAGGAAGGAATTGCATAATGACTTCACCACTCAAGCCCGGTCGTCCCGGTCGTTCACAAATGAGCCACGGAAAAGGGATGATGGCTCACCCCGATTCCAATTACCATCGCGCTGATTTGCCATTCGCAGAAGCGTCGGATAAGCACGACGCAACCAATCGACGCCGAGCAGAATTCCGCTCCGATCCGACAAATGGTGCCGAATCCATTACGCCGGATATGTATTTCGCCGAAGGCAACCCAGACCTTTTCGGACCCCAGCCCGCAATGGTCCAAGAATCGGCACAGACGCCTCCGGCGAAATTCCCGCAGCCGAATGTGCGTACCGGCGTGAACCGACAGGGGTAGACAGATGGCAGAGCGTGTAGAAGCACCGAACGCGCTCATGGGCAAACCGGACGGCCCGCACCTGTTTGTTCCTGAGCTTGACCTAGAGGTCCCTACGTTTGACGACCCGCGTGAGGATTTGATTCCACCGAAAGCGCGTGCTTTCAAACGACTTCGCCATCACGTTCCCTTCAACATGCGTGGACCGTACAAACCGCAGTGGCTTCCTCCGAAGTTCTTTGCAATGTACGGACATCAGTACCTCACTGATTCCACCGGATACGTGATGTGTTTCGGAACCAAGAAGGATGGATCAAAGTGCGGACACCAGGCGGTGAATCGAACGCCGTACTGTGCTAATCATGGTGGCGCTCTACACCCTGCGGATAAGCGGTTGTCATCGAAGAACGTTTCAATCGACAAGATCGAGCCTGAACGCATCGAGAATTTGGATCGTGTGCAGAAGTTCATGGCCGGATTCATCACCGTCAAGGACCTCGAAGACGATGAGATTCTAGGCGCATTCGTTCGAAACGACGACGGACGCCCGATTTCAAACACCAAGCTTGGTGAGCGTTTTCAACAGGACATGGTTAAGGAACTCATGTCCCGCATGCAGAAGTTCATGCAAATGAAACTGCCCAACATGCTGAAAGTGTTGGCAGACCTA
GGGGTCCCTATGGAACCACGGACTTTACAGGAGCTTGGTCTCCTATTTGGAATTACTTTTGGAGATTTATACCTACCTTGTGCATTTTGCAATGACATCTTAACCTTTTTGGATAAGTCTGCGTTTGCATTTGGACAGTTTACTATTGCATGGCGTGATGGGTATCCTTATGGGATATGTAGACATTGTGCACGGACAGCTGCAGCATATGATATGAAATTTCATCTACAAAAAACAGTGTGTGTAACTGAGGTAGAATCCGTGACAGGTATTGCGTTTCGGGACATCAATGTGCGTTGTTCTGCATGTTTGAGGACACTCCTGCCCCATGAAAAGGGTGTGTTAGAAGCACAGCACGTATCTGTCCACCTAATAAGAAATAGGTGGCTAGCTCGGTGTACATTGTGCTTGACCTTGCATTAATCATGCATGGGGATCACGCAACAATACCTGATATTCTTTTGGAGGCTCTGGACTTAACACCACATATCCAAGAATACGCGGACAGTTCGGCATTTGATCTTTTATGCCACGAAAATTTGGATGATCCAGAGGTGGAGGAGGTGAAAGAGCAGGAAAAGGCGGAGGATAGTGGTTGTGCACGAACTTACTATCAAGTGGAATCTATATGTGGAGGTTGCGACAAACCTGTTGCAGCCGTGGTTTTAGCCACGCATACTGGGATCTTTAGTTTAAATGAAAACTTGTTTACGGAGCTGTTTTTTGTATGTTTGAGCTGCGCACAACGCGAAGGTTATCGGAATGACGGATAAGTCAGGTGAATATTTTTTATTACAAGAGGCTGAATGTAGTGACTCGGATACAACAGATGAGGAGATTGTTGAAGAAAATAGTGAGAATGGTGTAGACTTTATTGATGATGGTGTATGTACGCAGGGGAATACCCTTGCAGAGTATAACCGGAAAGAGGCAGACAGGCATAAACGGGACTTGGAACAGTTAAAACGTAGACATGTGAGGCGACCGAAACTGAAAGACA
TAAACGTTTCACCGGTTTGTAAATTGGAACTTCGTAGTTCGCCAGACGCCTTCTTCGTATCAAGGAACTGGAAATTGTACGGTGAGTCTGTCATTTTATTTTCTACTTTTCGTACCAGTCATGGGTTTTATTAGTTTTTCGCTTTTTGATGTGGATAAATTGTTGGTATGGGTGAGCAAATTTAACCCAGGTAAGATACTGTCTTCCATATGCAACTTGGGTGTGGACTGTTGGAACCGCTTCCGTAAGTGGTTCTTTGGCCTCAACTTCGATGCGCATATGTGGGCCGTGGATGCTTTTATGCTGCTCATGCCATTTTACACGGAGCAGATGGAACGTGTAGTCGACGACTTCTGCAGCGAAACCCAAGAATCCAAATTAGAAGACTGTTTGGAATTGGACCCCTCCGTTAACGAGTTCTTCGATGAGGAGGTGTACAAGAGAGATGAGGAGGGCGTGATGGTTCTCCAAAGGACGAGCAGCCGTAAGCACATCAAACGTGTGCGCGCTGGGATGATGCAAGCGGCAATTAAGGCCGTAGAGAAGAGAATCACAAATCGTCACACCATCTTTGGTGATGACATGGGTAAGGTGGATGAAGCTGCTGTTAGGGCCACCGCTAGCGATATTTGCGGTGAGTTCAAAATCAACGAACACCACACCAACGTGTTGGTGTATGCCGCAGCATACCTTGCCATGACACCAGACCAACGGTCGATTGACAGTGTCAAGCTCGCCTACAATCCAAAGAGTCAAGCCAGGCGAACTTTGGTCACAGCCGTTCGTGAGAACAAGGCTGTTGCCGGGTTCAAATCCCTTGAGGATTTTTAGGCGGTCCACTCAGCTTTCCGGTCGAAGATGCCCCATACCCTATCCTAGGCATCCCGGAAATCAGGGTAGCTGAGAAGCGGGCCAGTAGAGTCATGAAAAGTAAGAGAGTCGTAGGGTTACCTGCTGTTAGTGCGGGTCTTAAGGTTTGCGTCCATCAAACCTCCCTACA
AAAATATGACAGCCACGCACATGACAAACGATTTCATACGCACACAAGACAACCTTCTACGCTCTTTTTGCGCACGCACGCCTGCGTCCCAGCTCATTTCTTCTCGTTCGAGTCCCACACCTTCTCGCGAGATGGCCCAAGTGAGCTTCCTTCAGTTCGGCGAAACTGGAACTGGAATCACGTTCGATCAACACACCTGGCATGTTCTTCCATATGACAAAGAAGCTCATGAAAGGTCAGTTGCCAAAAAGTGGCATGCATACTACTTGCAAGCAGGAGAGGAATTATCACGCCAATCACATGCCTTGCAAAAGTTCGATTCAGTATTTTATAAGAGACGCGCTCTTATTGGAATCGAAGAACCAGTTGATATCACTGACTGGATGGCCGATGATGATGATGGCCATGAAATAGTGAGTGAGTTTAAGGTCATACCAAAACAGCGCAGGAACAAACTTCCGAGGCACACTGGTATAGCTGAGAACCTTACGCGTGCAATACTAAATATTGCGCGTAAGACTCACGTTGAAATAGAGATTGTGGGCAAGAAACGTAACCAGATGCGTTTCAAGAACACACATGGACACGAGCTGCTTCATGTTAAAACTCAACATGAATTTAAGAAACTTGTTAGAACTGATCTCAAAACAGATGAATTTCTCACTGAAATCCTTAGGATAGCACGCCACACGGAACATGTAAAACCTATTACCAAGGTTGGAGAAATCAAACCAGGTCACAGTGGAGCGGTGCTCGCAACGGAAGCAGATCAATTGTTCATTGTACGAGGCATTGCAGAAACAATGCTAGTCGACGCACGTGAACATTTCAAAGGTGACCTAAAGCGCATTCAGCACTTCAGTGAAGACAAGAATGAGAAAGTCACAATCAGTCCATTCAGACACGCATATAACTTGCCACAGAATCCGCACATGTGCGCTTTGCAATGGGATGAAACATCTGTGGTGCAGTTTCAGCAAATGTTGAGTCAGGCCTTTGT
GGATTTCACGTACAACGTAGGGTTGTCCTTACGCGTTGCGCGCAAGGTCAGACAGGACGGGCTTGTCTGGTTTCGGTTGATGCCACCTATTTCCACCGCCCAGTGGTACCACTCACTCTTACTGAAAAGTTTGTTCGTGAACCGGTTTAGGCAATCGTCATTGTTCGGGGGGAGGGTTCCGTTGATCCCCAACACGACGATTGACGGCTACATTACCACACACCAGCACCACACAACCCCGAACTTTCCGATGGAGCACGCGCTCCGCAACGCATTCCTCGCCGCGGTTATCGCCTCGCCGCGGGGAGGAACACTCTTGACCGCACCGACAAAGAAAGGGAAAGAGAAGAAGGCGCCACTCGCGACTTACCGGCGCTACCGTGCGAATATTCGTACGGAGTCAACCATCGCCGGTAATGTCGACGCGCGTGTGGCTGGCATCCAATACGAGATTGGAGCTCGCTACGAACGCGTAGGGGAGGCTTTCGCTCCCGTCCCCGAAGAGCAGGTTCTCTTCGAGGCGGCTTATCCGTCCTCCGCGGCCTTGGCCGAGGACTTCGTCGGATTCGCGCGGAAGTACTCCAACTTCTCCGCCACTTTCGCCCACTCCAGCCTCGCTGGGTTGGTCGAAAGAGTCGCGCGCACACTGGGTGCGCTAACCGTCTTCCCGTCCGGTACTTTCGACCAGGACGCGATTCGCGGGGGGCGCCCACTGATGATCGCGGCGCTTGGCACTCTGGACGGGCCGGTCAATTCGTTGGCCGGTTCCGTCTTCATACCCCGACTCGTGGACAGCGTCATTTCGCCTGACGTTTTCACCATCCTGATCAACGCCGCTGCCGGTGAGGGCAGCCGCGTCATCACGGATGTCCTCGAGCTGGATGCCACGACCAGGAGGCCTATTGTCCCGACTCTTCGGGACTCGAGCATGCTCCTCCCCTGTGTCGAGGCCCTCCGGATCCTCGGGGCTAACATGGCGGCCTGTGACCAGGGGCCGCTC
GCGCAAAAGTGGTACTTTTGGCACAGTTTATCTGTGTGTTTTATAACTTGTTTTCATAACCTAACGGAAACAGAATTTCTAAGCCTCCTTCTTTCTCGAGCCATGGCTGACACCAGCTCGAACATCCCTTCCTCCGTCACTCCCAACGACTCTGTGTCGAACTCCGGGAAACGTAAGTCTAAGCCTGGTAAGGCTGAACGTCTTGCGCGCCGGTCTGCAGTTGGTTCTCAACCAGGTCAGGCAGCTTCCGCTTCGAAAGCGGCGATGTTCTCCTCCGGGTCTATGGCCCCTAAACCTCAGCCAGGTAAATACCCTGTCGTCTTTCAGACGGGTGCTGGCGAGCCATCCCGTGACCAACAGTTCGCAATCAGTGGTCCCACCATCTCCAAGACCCTGGAGGGCTTCCCTGAAAGGTTCTCTTTCAGTGAGAAGTTCACAGAGTTCAAGGCCAACTCTGGCTTTGATGATGAGGACTTTGAATTGGACATTGTCGTGTCTACACTCCTGCGTTTGTCCCAGCAGGTCGTGCACTCGCACGTGAACATGGGACTACCTCAAGGCGATTTTGCCCCTGTTGCGTCAACTGAAGTCCGTGTACCGGGTTCAGTGGCAGCATTTGTCGAACAATTCGGCGAGCATAGTGTTCCAGCTATTGGAACGAGATTCCTGTTCAAGGATTATCGTCAAACTGTCTCCCGATTGGTTTGGGCAGCTGAACAAGCTGCCGTCGGCAAGTGGAAGGAGCCACTCGAGCGTCTTTGGCTGCCAATGTCCAGTTCTGACGGACATACAAAGTTAGAGATAGCTCATCGTCTCAACGCATTCTTAGAGAATGCGGAAGTACAGATACCGTACTCCATATTGGAAGATGGAGTTCTTTCCGGGACTGTGCCGGATGCCTGGAATGGTATCAAAGGTTTCCTCGGTGACCCACCGACTCCAGGGGGCGTTGACAGACGTGACAGGTTTGACTTCCTGTTTAAATCGTACAACGATGCCC
AAAATAAAACAACTCATAAAGCAACAAAGAATACGAACGCAATCAAAACTTTTACTTTTCACTTACGAACGATTCAAGTTTAACAAAAATTTTTAAGCAACTCAGCATTTCCTCCCAACCATCATCTGAAATGGCTTCAATTATGATTGGCACAATCACTGTACCGCTCGTTGGATATGAATGTAACTATAAGGACGTTGAAGAGCTCATAGAAGTGGAAACACAAGAGCGTGTTTATATAAATCCAAAACCAATCTCTGCACGAAAGCGGAACCTGTGCTTTTGTGACGATGATGAGGATGGCCACTACCACTGCCACTTTTGCGATTGTGAGTGTGATTCAAAGAATCACTTGGAAGAACACGAACGTGATATTTGCGAAGACGCATATTCAGTGCGTGCATTTGGGTACAAGCTGGTTCCAAGGATTGAAATTAAAAAGATCATCAAGACAGTGCCATGTATAGCCACTGAAATAATGCAACCAATGGTAGTTGTAGCTCCTAGAAGCAATGTTTGTGAAACTGCTGTGCAGACAAAGATTGCAAACAACATTGTCACCAAAGATATGATGGCGAAATCTGGGCCATCATCAAAGCAAGTCAGCCGTGCTCTAGTACTGGCTGGTAAGAAGGAAATTGGTAGCTACAACTTGGCTATCAAAAAGATGGATGAAGCAATGCAGCAGAATTCTGCGCTGCAGAGAAGGTTGTTTGTTCAACAACACAGCACCATCAAACAGCAACGTAAGGGAGCTGTTCAGCTGAGGCTGTGCTCGTACGAGCAAGCAGAGAAACGCGCTGAATTGGCGCGTAAGAGGCAAGAAGAGGAGGAGGCTTTCCTTCAAGGAAGTTATGACCAGAAGGAGTACATCGGCAAGGTGCTGGAGCCGATAAGTACTCAAAGAGGGAGAAGTGTTGGTTTCAGGAGTCCATATTGGCATAGGAGCTTTAAAAAGCCAGCACGCATTCCAACTAAGAAGAAGGTGGGGTCACCAACA
CGCAAAATTTGACAAATTTTGGCCTGTGTATACGGGTGTTTTATTCTTCGAGCTTATTGTCTACAGCTCAAGAATTCAAGCCTCCATCACGTTCTGGTCATGTCTGACAGACAATCAGAAATCTCCTCCTCCGTCGCTCCAGGCGACAGCGTTTCTTCCCGTGGCGGGAAGAAAGGTAAACCTGGAAAAGCTGAACGCGCCGCGAGACGGGCAGGTCAGGGTTCCACACCTGGCATTGCTGCCTCCTCCGCCAAAGCTTCTCTTTTCTCGTCTGCTGGCCAAGCAGACATCAACCCCACACCGGGTAAATTTCCTGTAGTCTTCGCTACGGGTGCCGGTGAGCCAACTCGGGACGCCGAATTTTCGTATGATTTTTCGGCTGTCAAGCGATGCGTTGTCGGTTTCGGAGACCGATATGTTAAAAACGCTCGTTACTCCGAGTTCAAGGCCAACTCGGGTGTTGCTGACTCGGCCTTCAAGTGTTACCTTGCTGCCTCCTGTCTTCTGGGCCTTGCCCAACAAACCGTACATGCCCGTGTAAATATGGGTCTTCCACAGGGCGATTTCGCTCCTGTGTCCAGTAGTGAAGTGTTAAACTTCACAGCTGTGAAGGCCTATATCGGGCAGTTTGGTGAATTTGCTGTTCCGTCTACCGGAACCAGGTACATGCTGGCTGATTACCAGAGTACCGTGTGTAAGCTAGTTTATCTGGCTGATAAGTGTCTCCGTGATGCAAATCACAACACGGTGCTCTCTCGGGCGTGGCTGCCCATGAGTTCAGGTGATCGAACAACGAAAGTTGTGATAGCTGCTGCCCTGTCCCAACTCCTCAGTAATGCGGAGTTGAAGATCTCCAGTACAGTGTTGGAGGACGCTGTGTTATCTGGAGATGTCCCAGACGCGTGGAACGCTGTGAAAACAGTGTTCGGGGATGCCCCTGGAGAGGGCGTTCCTGATGCTCGTGATAGATTTGACTTTTTGTTCAAATCGTATGCTGACG
ACCGGATGGCCGCCCGCCCGCCACGTGTCTCAATCCTGACGCTCCGTGGAGTCTTATTTAGCGCTCCCGGATTTCAAATTTCACTATAAAACTTGGTCGACAAGTTGTACACAACTATCTAAATGTGGGACCCATTAGTCAATGACTTTCCTGACACACTGCATGGATTGCGGTGTATGTTAGCTGTGAAATTTGTGCAGGAATTATTGGAGACCTATCCGCGTGACTCTAATGGGCACATCCTATTGGAGGAACTAATCCAGGTGTTGCGTTGTAAACGTTATGCCAAAGCGCAATTTCGATATGGCGTTTTCTACTCCAAGACCCAGCGTACGTCGAAGGCTCAACTTCGACACTCCATCTGCAACACCGATGTCAGTTCGTCGAACTCCGAGCACCAGTCGTCGTAGACAATGGACCAATCGTCCCATGAATCGCAAACCGCGTCTATATCGTATGTATCGCTCACGCGATGTACCATATGGGTGCGAGGGACCATGTAAAGTTCAATCATTTGAACAACGTCACGATATCAGTCATACTGGTAAGGTCATGTGTGTTTCCGATGTCACTAGAGGAAACAACCTTACTCATCGTGTTGGTAAACGATTTTGTGTTAAATCGGTTTACATTATTGGCAAAATTTGGATGGACGAAAACATCAAGACAAAGAACCACACAAACACGGTCATGTTTTGGCTAGTTCGTGATCGTCGACCTTTTGGGACGCCTATGGATTTAGGTCAAGTGTTCAACATGTATGATAACGAACCCTCGACTGCCACCATAAAAAACGATCTACGTGATCGTTACCAAGTCTTACGTAAGTTCGATTCAACTGTCACCGGAGGTCAATATGCGTCGAGGGAAGCAAATATAATCAAGAGATTTTGGCGTGTCGACAACTATGTGGTATACAACCACCAAGAAGCTGCGAAGTATGAGAATCATACTGAAAATGCATTATTATTGTATATGGCATGTACTCATGCCTCAAATC
GTCACCTTCAAATTTGTTTGCTGTTTGGTCTAGATGTTTGGTCGGTTGCCTGTTACCGTGTGACGGAATACTAAGTTTTCAGGCTGCTTTATATACGCCTTGAGGCATAAAGCCTACGCTTTTCTAAAGGCAAGATAATAAGGTGATCTCATTATTCATAGTATTTTGCTTCGTAACGTATTAAGTTATGCTAATTCCCTAATCGATATGCAAATGTCTTATCTGACGGAGATATTGTTGACAGTCTCATTACAACAGTGTCCTAATAAATCTTTCATTACATTGAATAGTCGGCAACTCTGAAGCTTGGATTAAAAAAAACTTTGTGTCATTTGATTTGGTTAACTGTGACAAATTTAATGTTATAGATATAATAAGTGAAAGTATATTTTATCATGATAAAATCTAAGTTTCTTTACCTGCTGCTGACGCACTTACGTCATCCGTTCCATTGTATTAAGTACCCAGTGATTGAAAAATACGCACGAGGTACTTGTCTAGACTGTGTTTGCTCAATCTGTCACACCCGATTATAGATCGATAGGCATCCAAATATTTTAGGTAGTCTAGGTACTGTAGTGAATACTAAATGCTCTTAAATTAATTGAACTGTTTTTCATAAAGATATTAATCGCCTATTTACTAAACAAAATTCGGTACTTTTCAGGTTGGAACTTTTTTAGGATTAACTATACTGATAGTGAAAAAAAAATAGTATAAAAAAAGTCTAGTTTGAGAAGCCGGTCAAGACGCTCTAGTAACAAAAAACTGGCTAGCAAAGGTGTGTAGAAGGTCCTTCTCCCAAGTTAACAAGGTCTAAAAGAACTAAATTTATCAGTCAGAGAAATAAAATTTGTATTATGCAACAAACGTTTAAGTAAACTGATCACAATAAAATAACATTTGTTTTATTTTTTCAGAACATGTACATTAGAAGTATTCGAGAATATAGACCTTAGAACTGCTTATACATACTTTTAGTTATTTTGATACACAATTA
GCCACCATTAAATGAGACTTGATCAGAACACTGTCTTGTCTCCATTTCTTGTGTCTCTTGTTCCCTTCAATTCCCACTCCCTCCTCCAGGTTCCTACTGTTGATCCCGCGGGTCGGGACAGTTGGCGCCCAACGTGGGGCTGGATACGAGGGAATTTCGTGAGGAAGACGACGCGTTCGCCGGCCGGCGATTAAAAGTGAAAGTAAACTCTCTTGGCCGCCGCGGGAACCTGCCGCGTTGGACCTGAAAGTAAGTGTTGCGCTCGGATATGGGGCAAGAATTAAGCCAGCATGAACGTTATGTAGAACAATTGAAGCAGGCTTTAAAGACACGGGGAGTAAAGGTTAAATATGCTGATCTTTTGAAATTTTTTGATTTTGTGAAGGATACTTGTCCTTGGTTTCCGCAAGAGGGAACCATAGATATTAAACGGTGGCGTAGAGTAGGCGACTGTTTCCAAGACTATTACAATACTTTTGGCCCGGAGAAAGTCCCAGTAACTGCATTCTCTTACTGGAACTTAATTAAAGAATTGATAGATAAGAAAGAAGTTAACCCACAAGTAATGGCTGCCGTAGCCCAAACTGAAGAAATTTTAAAAAGTAATTCTCAAACAGACCTCACAAAGACCTCTCAAAACCCAGACTTGGACCTTATTTCCCTTGATAGCGACGATGAAGGAGCTAAAAGTTCCTCTCTACAAGATAAAGGTTTATCAAGTACTAAAAAACCAAAAAGATTCCCAGTTCTGTTAACAGCACAAACTAGTAAAGACCCTGAAGACCCCAACCCCTCAGAGGTAGACTGGGACGGCTTGGAAGATGAGGCAGCGAAATATCATAATCCCGATTGGCCTCCCTTCCTAACCCGTCCACCTCCTTACAATAAAGCTACTCCTTCCGCACCCACTGTAATGGCGGTTGTTAATCCAAAAGAGGAGCTCAAAGAAAAAATTGCTCAATTAGAGGAACAGATTAAATTAGAAGAGTTACACCAGGCA
GTAAACAATTCCAAGTTCCAAAATGGTTAATAACAACAGACCAAGACGTCAACGAGCTCAACGCGTTGTCGTCACAACAACCCAAACAGCGCCTGTTCCACAGCAAAACGTGCCACGTAATGGTAGACGCCGACGTAATCGCACGAGGCGTAATCGCCGACGTGTGCGCGGAATGAACATGGCGGCGCTAACCAGATTAAGTCAACCTGGTTTGGCGTTTCTCAAATGTGCATTTGCACCACCTGACTTCAACACCGACCCCGGTAAGGGAATACCTGATAGATTTGAAGGCAAAGTGGTCAGCCGAAAGGATGTCCTCAATCAATCTATCAGCTTTACTGCCGGACAGGACACTTTTATACTCATCGCACCTACCCCCGGAGTCGCCTACTGGAGTGCTAGCGTTCCTGCTGGTACTTTTCCTACTAGTGCGACTACGTTTAACCCCGTTAATTATCCGGGTTTTACATCGATGTTCGGAACAACTTCAACATCTAGGTCCGATCAGGTGTCCTCATTCAGGTACGCTTCCATGAACGTGGGTATTTACCCAACGTCGAACTTGATGCAGTTTGCCGGAAGCATAACTGTTTGGAAATGCCCTGTAAAGCTGAGTACTGTGCAATTCCCGGTTGCAACAGATCCAGCCACCAGTTCGCTAGTTCATACTCTTGTTGGTTTAGATGGTGTTCTAGCGGTGGGGCCTGACAACTTCTCTGAGTCATTCATCAAAGGAGTGTTTTCACAGTCGGCTTGTAACGAGCCTGACTTTGAATTCAATGACATATTGGAGGGTATCCAGACATTGCCACCTGCTAATGTGTCCCTTGGTTCTACGGGTCAACCTTTTACCATGGACTCAGGAGCAGAAGCCACCAGTGGAGTAGTCGGATGGGGCAATATGGACACGATTGTCATCCGTGTCTCGGCCCCTGAGGGCGCAGTTAACTCTGCCATACTCAAGGCATGGTCCTGCATTGAGTATCGACCAAATCCAAAC
ACCGGATGCCCCGGGGCCAAAAAGGACCCCACAGGACACGTGCACCAATGAAATTGCGTGCTTTGAGGTAAGTTAGCTGGAAATGGGGTTTTGAAAGCGACAAGTCATACGAGTCGTATTTATACTGCTGCTGCGGATCAACTTTTGTCAGGATGTGGGATCCATTGCTTAATGACTTTCCCGAGTCGGTTCACGGCTTTCGGTGTATGCTAGCTGTCAAGTACTTGCAGGCCGTTGAATCGACCTACGAGCCCAATACTTTGGGCCACGAATTGATCCGCGATCTGATTCTTGTCCTCCGGGCCCGTGATTATGGCGAAGCGAACAGGAGATATTCTCATTTCCACTCCCGTTTCGAAGGTTCGTCGAAAACTGAACTTCGACAGCCCCTACATGAGCCGTGCTGTTGCCCCCACTGTCCTGGTCACAAGCAAGCGTCGACAATGGGCCAACAGGCCCATGTATCGAAAGCCCAGGATGTACAGGATGTATCGAAGCCCAGATGTCCCTAAGGGCTGCGAAGGCCCATGCAAAGTTCAGTCGTACGAACAACGAGACGACGTTAAGCACACCGGTATCGTCCGGTGTGTCAGTGATGTTACTAGGGGGAGTGGAATCACTCATCGTGTCGGAAAAAGGTTTTGTGTGAAGTCTATATACATTCTTGGCAAGATCTGGATGGATGAGAACATAAAAAAACAAAATCATACGAATCAGGTCATGTTCTTTCTTGTTCGTGATCGTCGTCCAAATGGGTCCAGTCCACTGGACTTCGGACAGGTTTTTAATATGTTCGACAACGAGCCCAGCACTGCGACAGTTAAGAACGATCTGCGCGATCGTTTCCAAGTTATGCGAAAGTTTCATGCCACCGTGGTCGGTGGCCCCTCTGGGATGAAGGAGCAGGTGCTGGTAAAACGCTTCTTTCGTGTGTACAATCATGTGGTCTACAACCACCAAGAGGCTGCGAAGTATGAGAATCATACTGAGAATGCGATGT
GTAATCTGCAAATCCCTGCACCCGCCTAAAATTGCCCTCATCAACCTTCTCTCTATTCACGATGCCTCTTCTACACACACTCAACACAGCGCTCGCAGTGGGACTCCTAGGAGCCAGGTACTACCCTGAGGTTCAAACCTTCTTGGGGCTGCCTGACTACGTGGGTCACATGAAGAATGTAGTACGGTCTGTTTTCCAGGGATCTGGGCTAGTAGTAGTGTCCTCCGACACAGTCGGTGTCAGGGGGACGTATAGTAATAGAGGTCAGATAGGTAGTAGTCTCGGGTGTATACTAGCCGTTCCGGATAGCGGGGCGGATATAGAAATAGACCTAGATAGGTTGGTAGGAACGGAAGAGGAAGCCACATCCTGTTTGGTGGAGGCGGTAGGTAGTACCGCGGATGTCCCCAGGAGGAGAGTTCGTCAAAAGGGGCGGTTTGCTATGCATGCCGTCAACGCAGCAAAGCTGCACTTTTGTGGCGTCCCAAAACCCACTGAAGCGAATCGACTAGCGGTCTCAAAATGGCTTGTCCAATACTGCAAAGAGAGACATGTCGTAGACAGCCACATCAGAACGATAGTCAATACGGCTCTTCCTAGAGTGTTCACGCCTGACGCGGAAGACATTCAGGTCGTGCTGGATTTGCACAGTGTAAGAGCACACGACCACCGCAACGCCCTAGCCGAAGCAGGCAAAGTGCGGAAGTGGTGGGTCAATCTCGCGATGCATCCCATGACTGGGAGGTCGTGGTCTAGGGCTTGGAGGCGATTATGCCGACTGCCTGACGACCAGGCGATCTCTTTTGTCCGCTAGGGGTGCTTGCGGGAGCTGGTCGGGAGGGAGACTCAAATCTCCAGGGGTGAAAACCCGGCCATGCGCGTGTTCCCGTTAGCAAATCCCCCGAAGGTTCGACGCATCTTCCATATCTGTGGAATGGGCAATGGTTTAGACTTTGGAGTCCACAACAACTCACTCAACAATTTGAGAAGAGGGTTGATG
GACATTTTGAGATGCTCAAGCGTCCGGCTTACTACAACATTTTCTTGCTTCCTACTGGGCGACGACTGGCAAAAACTTACAATATACTAGAGAATTTAATCACCCTACCCAAAACCGATTGGAAACTGTACGAGACCATTGAACAGAAACTGAAATGGATGATTCAAGAATATCGAAGTGATTGGCGAGATAGACTTTCTCATCATGAAAGATATGGTATGAAAGTTAGGTTGACCTACCGATCTGAAAGCGAGCGAACGAAACTTGAAGAGAAAATCACTGATTTAGTTATATCTCATGGTAAGAAAGCTTCGACCGTTCATTTCTGTACACGTGAGTCATACAAAGGGAGAGTTCGTGCTAACCAAATTTTAATTTTGTTGGAGCCTGAGGGTTTAGGCGAAGTTGAGGGTTTGACCGTTCGAGCGGAAGGCAATTGGATGTCTTTAGTTACACATTGTTTATTTATCTTAGGCTCTACACTTACCTGTTTTGGTTTCGTGGACCCAGCTAGAGGTTGTCGTTTTAATCTGCTACCGTATATAAAGACATTACATCCTAACGACAAATGGTTGCTTGATCTTCAGGCGAGTTGGCGGCTTGAATACGGAGTCTCTCGATCCATAGAGGAAGGTGCACTTTATGATTTTTTTGCTGAGTCACATACTCTGTACGCTGTCCGGACTTGGCCTGGATGTGAGAAATACTTGGGAGCTTTGGAGGCGTTCGTTGGGAGATTGGCTGTTCTACCTGCGCAAGTTTTGACCTCTAAGGAGCATGATTTTCAGTCTAAATTAATGAGTAAAGCTAAAAAGACAGGATTTCATTATTTGTATTATTTGGTTTCTTTCACCATGAAAACGTCCCTGACGGACCGCATCGTCAAGGAGGCATTGGCTACAGTGAAAGTGTTCAGTTTCGTCGTTGGGCGAGATCACTTGCCTGCTGTGGGCGTCTATTCGGGTGAAGACTTCAGTAAGCAATTCTTATCAATGGCTGT
GGAAAACTAAACGAAACAAATCGACTCGGCCAACCCGTAACGTACTCAAATCTCCCACGAGCTAGACTACGTAATGGCTTTGATATCACAGGCCCTCGATAGATTCACAGACGTGTCCCTCAAGGCAGTGATCCAGGAGGAACAATTACAGAACCTCCGCACCACACTGCGCCAGGCGAACACCATCATGCCGTATGCTGCGTCCACATCAGCAGCAACCGCTCTTGAATCCCTAGGGATACTGACGAACCCATACTCAGTATCTCTCCACACCCATGCCGCCTGTAAAGCCATCGAAAACCAGTTGCTGGCAATCGTTGGCCGACTACTCCCGCAAAGTCCTGTCACCTTCTACTTCCTAAAGCGTTCCAAACTCAACGCTCTAGGTCGAAACCCTCGGCTCAAAGACGTCTTTAACAACGCCACCATTGAGCCCCGCGACTTTGCCCGCTACGAGCCAGATACCCTTCGGGAACACCTCGTAGCCCCGACCACGCCCATCGTATACATATCCGACACTCTCCACTTTTTACCGATGAGCTTCGTGGCCTCACTTTTCGCCCACAACCCGGTGGTACAAACCCTATACGCCACCGTGGTACTTCCTCCAGAGGCCCTGTACAAGCATCCAACGCAACTGCCGGACATATACTCTATCAATTATGATTACGGCGGCTTCCAGTACATCCCTGGAGCTCATGGTGGGGGAGCCTACCACCATGAATTCTCGACTTTAGATTGGCTCAAGGTCGGGCACATACTCAATAAAGGGAGTGGTGAGTATGTGACTTGTCAGATGATAGAGTCCCTTGGGGCCAATCATCTGATGGTTTTTAGGCGTGGGAAACTCCTCACTCCCAGGGTGAGGACATTCCGGAAAGACGAGTACGTGCTACTCCCCAAACTTTTCCACCCTAAGCAAGCCAACTCTTCCAAGCCCATAGCTATGACCTTCGCTATGCAATTACTTCTATACGTGAAGAGTATTAAAGAGGTCACC
GGCGATGCTCTAGCCATGGTAGAGCTGTTTGTGATGGTTGATCCTACAACCAAAAGACGCCGCATTCAGTCAACCCTCGGTCCTTTCTTGTCTGTGCCGGGCCTTCAAGAGATCGCGCGATATGGTGGCTACGCCACCTATCGTGCTGTCCGGAACACGGATCCATGGATCCGTCAATCTCTGAAACTTTTTGATCCTGACCTATACGGTAACATTTATGGTTTTACCCGTCGACCTGCTGGACCTGAAGGGATGTACAAATCTCTGATGAAGTTTGGTGAGTCGATGCCTCGGTTTACAGATATGTCTACCGTACAGCGTTCAGCGATGAAGACCGCCATCACCGCCGCCCGGAAGAGGTTTAAGACTCCCGTCAAGTTTGAACCCCTGGAGTGGTCGGAAGTCGGTCAGCATATGAGACGTGATACATCTGCCGGTGTTTCCTTTCCTGGAAAGAAGAAGGGAGATGTGATGGAACGAATTTATGCTGAAGGACGTTGGCTGGGTCATCGTATGAAACAAGGTGGTAAAGGACGTTTTGATCCAAGGAAAGTGCGTATGCCTCCTTGTCTTGCTACGCAGCGCGGTCACCTCTCACCAAGAGATGATCCCAAGACACGTTTAGCGTGGATCTATCCCTCCGAGATGCTCATGGTTGAAGGGCTTTACGCCCCTACTATGTACAAGGCTTTCGAGGCAATGCCCGATAGCCCGCTTCTGTTGGGAAAGGGCTCACATCGGTTGTTTTCCGAGTGGGTCAGTGCTGCAACCCCGGGTATGAGACTGTATGGCCTCGACTTTTCCAGTTTTGATACGAAGGTGCCGGCGTGGTTGATCCACACCGCCTTTGATATCCTCCATGACAATATAGACTGGTTACATTGGAGAGGTAAACCTACCACCAAACGTTCTAGACAAAAGTGGAAGAATGTGTGGGATGGTATGGTGTACTACTTTATCAATACCCCCATCTTGATGCCTGATGGAAGGATGTTCCGCA
ACCGGTGGCGAGCGGTGCCTCTGGTGTAAAAGTGGGCCCCACCTAGTGCAGTAGTTTGAGTTTTTGTCACTTTTAGTCCCTCTGCTTCAACTTCTTCATTTTTATACCCTCTACTTAACTGTTATCCAATTAAATTAGCTATGTAGTGTATAATCAGTATAAATACGTATAAATACAATAAAATTAATCATTAATTTTATTTATACGAAGATACGCAATTCCTTGCGTATCGTAGTACATGATCCTATCATACTGCGTATTTACATCGTATAAAACAGTGTCCTAGGGTATCTATACCTATATGATTAAATGTATCAAGCATGAGATCATCTATGGTGTCCAGCATCTCTTCCTCCTTGAAGTCAAAGATGTTAGATTCACGGTACATGACCTCTAACCGGTTCTTGATGGCTTCTTCTGTCCCGTTAAAGTCGAATGGTGGTTGTATCTCTACGTATGTGTAGGGGATTGTGCAGTTGTAACAAGACATGACTGGTTGATTGGTTGAGAAGACCTTGACCATAACTCTTAGGGTAGGTTGAAGCCTTACGTCTATGATGAACTTCAGACCCCATCCGTTATTGTATGTGATCGTCATTTGTGCATCCTTGTGTCGAATGAGGTCTATTTATCCTTGAGTAAGTGGTGGTTTGTGGGTTGTGGCTCAATTTTGTCCATTTGATTGTGATAATGTATTTGTGGTGTGTGTCTTGTGCCCCTAAATATCTTGTTAATCTCCTGATTTTCAAGATAACCAAATAGAGAAGAAAAATGCAATTAAAGGAAAACAAAAGAAAAGAAGAAAAAACAAGAAAACCATCAATAACATCCGATCCGTCAAAATGGAAGCGCAGCGAACATGTCTCCCAAAACAGTAGAAGAAAAAAAAAGAAGAAAAAAAAAGAAAATCCTTGTCTTCATCGAGTATCGAATCGATGATGGTTGAAAATAAAAAAAAAGAAATCCAGAATTAAATTAAGCCCGATTAATCTAAGCCTGT
AAACTGTCTATTCTATTATATTATATAGACGGATTAGTCTCAAACCTTTGATATTAAAAGGTTTGAGTTTTTTATTTTTATCTAACAATAGAATTAACAGAGTTTTTAACAGAGTTCTATTTTAAAAGTTGGCATACTTAGTAAATAGTTCAAGCTCTTTATTCTTCTTTTCGGGCTCAAGATGTGAGTATAGGTCCATAGTCAATTGCAACTTTGAATGACCTAGCCTTTCTTGAATCACTTTATAACTCATTTCAGCATTTAAACAAAGGCTAGCGTGTGAACGCCTGAATCCATGAAAGCTCAACAACGGCAGTTCAGCATTTTTGATTATATTATTCAGCTTGTAGATAAGGTTGTGATAATCCATCACTCCACCTTCTATTTTTGGAAATACTAGGTTTTGTTGTGGATTTCCTAACTTCATAAAGTGTTTCTTTTGAAAGAAGTACCAGCTTTTTAATACATAAATTGCCTTATCGTCAATGCTAATAATTCGATTGCTTTTATTGCTTTTTGGTGTATCTTGAATTTGAAATCGTCTAACTGTGGTTTTGCTGACAGATACAGTCTGGTTTTGAAAGTTAATATCAGACCATGATAAGGCCATAGCTTCGCCAATACGCAAACCAGAAGCCACAAGCAAGCGTAGAAGAGCTTTAAAGTATTCATTTGACCACTGGCCACTCTTTAGAGATTCAAGGTAATTAAAGAGTTTTGCTAATTCCGATTTTTTGTAGAACTTTATCTCTTTTTTTGCTTGTTCCACCTTTACTTGGGGTACGATCACTGACTGACAAGGATTGTTCTCAATGATTCCAAGTGAAAGTGCATGTTGAAATATGCGATTGATGATATTGAACTGCAGCTTGTATCGTTTAGCTTGTCCAGTAGTACGCTTTTGTCTCCCATTAAGAGGAGCAGCGGCGCTTTTTCCCCATTTGATAACTTGCTGCTGTATTTGTGCTGTGGTAATCTTGCTGATTCTCTTATTACCAAA
GTAAAAAATCTCCTCGAGATGGATGCGATTGCGGCGCGCGCATTATCAGTTATTGAAGCATGTACAACTTTAGTGGATTCAAGGGTGAGCATGGACCCAGGAGTTATGGAGTTATTAGGTATCGCTCTAAATAGATATAATGCTATGTCATTAAGGGGTGTAACGATGCGGCCAACTACACAACAAGAAAGAAATGATATGTTCTTTATGTGCGTAGATATGACAATAGCTGCGTTAGGTATACAAATTGGAAATATATCTCAAACCTATAGACCATCAATGGCAACGATCGGTGCATTAGCAACAAGTGAAATTCCATATACAACGTCGGCAATGACAAGAGTTGTACGAATTACAGGTATGCTGAATACATATACACCAAGTAGGATGTACTTACCACCATATATAGCAGCGCGTGACATGCAAGCGCCAGGAAGATATTATGTACCTGCAGGACGGTCGAGATCCGCAGTAACATCAAGCAATACGATTGAAACATCAATCCAGCAAGGAACAATAGTTCAGATGGGAGGAACCTTGGCCCCACGGCGGGGTGATGCAATGATGATGTATTTTATTTGGCAACCGATACGCGTGTTCTCTGGGGCAAACGGCGTAACGCAAGAATCTGGTGCTGGGATCACAGTAACTGTTGATGGGGTGGAGATTGCTGCAGGGAATATCGCTGTCTGGGATACTGTTGCCCCAATTGTCGTGACAAATCCAAGTAATAGGGATTCAATGGTTAGGTTTGAAGTATTATGGTATACAACTTTTGATCGAACGCCAACACTTGTACCCGAAACATATGAAATGATGAATAGATGCTACTCATATATATCACCACAATGGCATGCATTGCGTGCGACCTTATGTATGAGGGTTGGATTGCCGGCTATGCACCCGCCTATTTTTGCACCCGGAGATCGTGAAACTCTGATGGCTTTATTGTTATATTCGGCACTAGCGGACGCATGTGACGCATTGAAGCCTGATTTTG
GGCACTATGGAACCTGAGAACTATCTAGCTTGGCTAGCTAGAGATATAGTTCGAAATTTATCATATACTTCTCTCGTTTATAATAATCCAAAAGTCGCAATTGTAGAGTTACTGGATAATAAAGAAGCGTTCTTTGCTTATGAAAAAGAGCAAAAAACACCTGAAGCACTAATTAATTATATTGACTCTATAGTTAAATCCTCTATATCAGTAGAAGATAAAATTGAAGCATTGTTGAAAATTCGATATATTTCGGTATACGTTGATGATAAATCTGACAAAAGAGATATAGTATTGCAGCTTTTGAATCGTACTATTAAAAAAATAGAATTAAAAACTAAAATATCTGATGAATTGAATGATGCAATTAATGCTATAACGATTGAATCGAAAAATTGGAAGATTCAAAATTCAAAGTCATTTAAACCATATCATTATAACCAGTTAGTGTCAGACTTTATAAAGTATAACGAGTTTGAGGTACTTGAAGGTACGGATCCTTTAAAATGGAAAAGTGATACTTTACAAGGATTGAGTCCAAACTACAATCATAGGACACATACTTTGATTTCATCAATTATATATGCGACAAGCGTTAGGTTTGATAATTATAATGATGAACAATTACAAGTATTATTATATTTATTTAGTGTAATTAGAACTAATTATGTGAATGGTTATCTTGAAATTCTACCAAATAGGAAATGGTCACATTCATTAGCTGATCTACGAGAAAATAAATCAATAATGATGTATTCTGCTAAAATTATACATGCTTCTTGTGCGATGATTTCAATATTGCATGCTGTTCCAATCGACTACTTTTTCCTTGCACAAATCATCGCGTCATTTTCCGAAATACCCGCCCATGCTGCTAAACATCTTTCTTCTCCGATGACTTTATACATTGGAATTGCACAGCTTCGTTCTAATATTGTTGTATCAACTAAAATCGCGGCTGAAAGTGTTGCAACAGAAAGCCCGAATATTTCTAGATTAG
TGAACTTATGAGTTCCACAATCAGCAATTACCAAAAGCTACAAAGCAGAAAAACCCTCAGGGGAGGCCGCCGGACCGGGGTAGGCGGCCTCCCAGTTGCTTTAAATCAAGAACAGATTCTAACTCTAAGGAAGAAATTGAATCTGAAAGTGACCAAACGATTTAACTATCTCAAGAGTATTGACAAGAAATATAAAGAGATGGTCAAGACCAGTAAATACCCCGGGCGTTTGGTACCAATTAGTAAGGCTTTAAACAAAAAAGCCATGCAGAGAATGACTAGGAATATCATCATCCCAGATTGTATGCATCCATCACAACTATTAGCCGTGAAGGTTGCCATAGCCAATAACACTGACAAATGGTTTATCACAAGAGATGCATTTTTGGAGTTGAAGAACCTGAGTGAGTTAGCTAATGGTAGTCAACAAGAAGTACGTCTCAGTGTGTTGCGCTCTAAGTTATACAAGTACACCTCTATAGGAAAAGAAGTAATTCCTGGGGAAGCGAACTATTTCAGGACTTGGTTCAAGTGGCTAAGTTCAAATTATAACAACAGTATGTATTGGATGTGGGCCAAGTATCAAACAGCAGCCACCATTCTATGTGACAGAATTGTTGAAACAGCCGCAGGATGTGTTATGTACATTGATTGTGAGCCAGCCCCCGCCGAGACAGTAGTAGAGTGTGCTTATTGTGGTATGCTTAACCACATGACGAGTGCCGACAACGTAATGTGTGGATCCTGTTACGGGGATTTAGAAGTAACTATTGAATCAGCTATCCCTGGCGAGCCGATTATTGAGCTAGTACTCAACATGTTGCAAGGACATTTCGGAATGGCCATGTTAGAACAATTATCTTTGTCCAATTATTTGGACTTGTCAGCACTAGCAGAGTCTGGTATCGGACCCTCCATCATCAATCATGACCTAATGATAGTGAAACAAATTTTGTCCCGATCAATGAATATGGCAGTAAAAGTGCCGAGCAACCTGTCC
TGAATTCAAACGAGATGCCTATGAGTTTGGATTCGCTAGCTGTTGGGATGGTAGCGTTACTTGTGGACTACTACAGTAAAGCATTAAGGGCTAGCCTTAACTCCACTGGAATTGATAGAAGGTGGGGAGATCAGTGGCCTTCAACGGTTGAACTGACTGGACGGGGGGTAATCGAGTGGGAGTCCCCCACATTCTGCATTTGCAGTTCCTCACGATCCACAGCGATCGTCTGATTGTACCCAGGTTACTGCCGCGAGCGTAAGGGAGTGTTTTGGCAGACACAGTCTAAGACGCTGACTACGGTCGGTGTCAAGGATCCGAAACGTAAGCAAGTTTCTTGTTACTATTGATCAACAGCTACATCCTACAACAACAGCAAACATATCGTCCATCCTCAACCCAAGAATTCCACGTGAACATACCCTGAGTATACAATTCTTGGACAGGATGTCTGATACACCAAACTCTGATAAAGTCGCGTGTGGAAGGAAGCCCATGTTCTGCGAGATTATAAAACTCGCGAACAGGAAGCGGTTGATTTTGGATACAACTGGTGAGCGAGTGTACGACGCCCGTATAAATTACTGCTCAACGGCAGATGCGACCGTTCAAGCCGATTGCCATATATACTGGCGCTTGAAGCTGCGACGCACTGATGCCGTTTTTGAAGAATATACTGGTCAGGGCTACGCGCTCGACACTGCTTCATACCCCCAACAGTATGCTGATATCATCAGGGGGTATTACAGTAAGCATGTGTCAAGTGCACTAGCTGCCAACACCCAACACTTTGTGAACGTTTTGGCTATGTTACGTCATGCTGGCGCTTGTATTGCGCATTATTGCATGACAGGGAAAATTGATTTTGACATCTTAAGCAAAAAGAAACATAAGAATAAAGAAGTTGTGACACTAAGCAGTGCTGACAGTTTGAGTTTTTTGCCTCACTCGGCTCTATATCTGCCTTCAGCGTTACGTGCAAGCGATCCAGAAATATTTA
AGTTGGTTTTGCCGGCTACAACGATCCTCCGTAGGAAGCGTTGGTGTCTTGGACATTGCCGAGTTGAAACCTTGGTTTCCGGCTGGAAACCACGTCGCTCTTCGTCAAATGACGAAAGGCAAAATGAAAAACGCGAATAAAAAGAAAGCAAAAAACTCTAAGACCAATCCTGGTCGAAGTGGCAGAAGTAATGGAATGGATTTGGTTATGGGAATCATGCACTTTGCCACTCATATTGCAATGGGAATGAAGGTCAACAAGAGACTGAAAACCTTTTGGAAGGTGACGCCCCCAGGTAGATTGGCTAAGGGAATAACAAGGCTGATCAACATCCTAAAAACTCTTCTGAATGCAGTATTGGGTAGAAAGAAACAAAGGTCTGCCAAGACGGTGTGGGTTCTCTTCAGCATGTTGGCTTTGATGGTGGCCATGGAGATTGAGCAACAGGGCACGTCATTAGTCATTAAGCCTCAAAGGAGTGATGTTGGACGGCCAGTTCGAGTTAGCACAGGCTACTGCATGTTCTCCGCTATGGACATTGGGATAACGTGTGAGAAAACCATACAGTATGAGTGTGTTACTTTAACCACATCTGAAGAGCCGTTTGATGTTGATTGTTACTGTAGGAATGTCACAAATGTGTTGGTTGAGTATTCAACGTGCAATCCAACAGTGGAACGTGCAAAAAGGTCTCTGGTGATCCAAGATCACCCACACTCTGAAACTGTGGCTAAACCAACACTGTGGCTGAAATGGAATACAGTTAATGATCGAGTGGGCATGACTGAGGAATGGGTGATGAGAAATACCTGGAAGGCAACAATTCTTACCCTGGCTATTATAGCTGTCACTGGACTCAACTGGAAAGGAGTCCTCTTATTGGTAGTTGCCTTGATGTTTGCCCCAAATTTGGCTACCAATTGTGTTTCTATCCAGAAGAGGGACATCCTAAGAGGATCAGGCTCTACAACGTGGTTTGACGTTCTTCTTGAAAAGGGGT
TTTAATAAGTGTTGTGCAGATTAATCTGCACAGCACTAGCCACAAAGTTCAGTGGTCCCAATTATGGGATATAAAACTCAATGGTCGACGGAGTGACCTGGAAATGCTCCCCGTGAGAAACCTTGTTTAAACGCACTTGGACCTTCTCCGGCCTCAGCGCCAGGCATAGCTGGATCGTCAATCCCAAGTTTGGACTTAGACTTGCTCTATGTTACAATTGGGAGGAGCGTGACTTACCATTGGTCGTTGATGACGTTAATTCCAAACAAAAACAACAACAACAACTTAGTTTAAATAATTCCGGTCTTTAAGCATCAGGGTAGACCGATGAGGAATAAAGAACCCTATAAGACTGATTCGATACCAAGAGCTGGTGTCTGAGGGATTACGACTCGCGTGGTCGGACAGCACATGTTAGTCATGTATTATGGTGTTTCCCAACACGTATCTTTGCTCTAGTATTGAACTTTAGTGATGAGTGTACTTGGCATGTACACCTGATTAGTTAGCCCTTGTGGATACGCCACTGCCGCTCAGGTACAGTAGGACATACCCCAAATATTGGGTTCCACTCGTAGAGAAGAAAATTAGTGGCGAAACGTACGGTTTATGTCAAAGGAGAAGGTGATTTTAATTGCACCTGAAGCAACCCTAGGTCTTCCCTTTGATGTGAGCTAATAAGGAGTAACCGATTCTTACAATGTGATCATGTCTTTTCAACAAACAAACAACAACGCAACCAACAACATCAACTCCCTTGAGGAGCTTGCTGCTCAAGAACTAATAGCAGCACAATTTGAAGGAAATCTTGATGGTTTCTTTTGCACTTTTTATGTGCAGTCCAAACCACAACTATTGGACTTAGAGAGTGAATGTTATTGTATGGATGATTTTGATTGTGGGTGTGATAGGATCAAGAGAGAAGAAGAATTACGTAAACTGATTTTCTTAACATCGGACGTTTATGGATATAACTTTGAAGAGTGGAAAGGATTAGTTT
CGCAGCGTGGACTTGTGATACAATTACGAATAGAAAAAAAAAAAAGTTTGAATTATTTGAATCGAATTTATTTGTCTTGCATTTGTTTATCTTGCATTTGTTTGTCTTGAATTTGACCAACGGGGCTGTTGTTCAGCGTGCACTCGTTCAGCGTAACGTTGAAGTAGTTGATGGCCTGCATGGGACTATAATCCCCGTTCGAGCGGGGCTGCACAACAATTTGGTTAATCGCTTCGACGGTACTTTTAACCACATCGACCACCGCCTCGTGGAACCGGTCTTGCTCGGTGAAGCACCGCTCCATCAACTCGAGCTCGCTTCCAATGTCGAGAGTGTCACGGCCGTTCTCAACGTCCGACCGGTACCGATTCAGCAACTCCTCGCGGTTCAATGCGCACAGCTCGACCTGGTGGGTGTTCAGAAACTTGACACCATAGAAGAAATACGGGTTTCGTTTTTTACACTCGATCCACACCGAAACCCCGTTGGCGCACGGCAAACGGGCCAATTTTTCCGACTTCCCAAGCCAGTCGAAGCGCTGAGCGTTGGCCTCAGCACGGGTCTGTCTACGGGTTCGCACGCTCTCACCCTTCATGCGCTTCGAGCGCACCTCAATACGGTCGGCGGTCTCGTTCTGGTGACGACAAACGCGCACCATTGCGGTTCCATCCTCGGTTGTGCGGCCGTAAATTGTAATGCACGACTTCTTGTGCTGGTCGAGCTCCGGTATCAGGCGACCCTGAATCTCGCCGAGCACCTTGTTCAGGTCGCGCTGCACATCTTCGGCCAACATGCCGTTACGACCGGCCCCAACTATCAGCTGGAACTTCATCAACTCGTACTGACTCTTCAACTTCTCGCACTTCTCCACGGCCAAATCACGCTGTGTTATGGCCAAATCGCGCTGTAATTCACAGTTGTTCAACTTTTGCTCCGCAAAATCGGCCTTTAGTTGGGCTAGAGCCAAGTCGTCCTCCCGTTTCACATCGCGCACGTCGTA
AAAGACGCTGTTAAATAATCAGCCTTTAAAAAGCCTATCATATCAAGCATTTGAGCTTGTGTGACAGGCTTTTCTTTTGGTTTTGGGGCATTTTTGGGGCATAGACTAATACTTTTCCATGACATCTGCTACCGTTGATTTCATTTGTTTTGTGATGTGAGTATATATTTGAGTGGTTGTTTTTGCATCGGAGTGCCCCACACGATCCATAATAGCTTTAAGAGGTACATTGTTTTCAGCAAGTCGACTTACCAGCGTGTGACGGAATATGTGGCTAGTAAGGTTTTTCTGGATTGGTGTTTCAAGTCTTTCATTAGCTTTCTTTAGAGCTAGATTAAAAGAGTTTGTTTGCAGAGGAACTCCATTTTTTGTGGTGAAGATGAATCCCATGTCTTTATAACGAGGATTGGTATTCTTCTCCAGTTCATTCATGAACTCCATCTCTTCTAATATCTCTTTTTCACGGGTGGTCATGACGGTTTCGCGATAGGATGCCAGGGTTTTTGGTGAGGTCTTTTCACCTTTTTGATATCCATTCGTGTGGTCGTATGTTCCATGAAGCTGCAGGGTGTTAGATTCATAATCAACATTATGAGGTTCAATTCCTACGGCTTCCCCAATACGACAACCATTCAGGCTCATGAATTCAGAGAGTAGTCCGATTCGATAGGTGCTTGGCCTACGATACAACTCTTTCAGTAGTAGTTTGATTTCATCTTCTTCAAGATATTTCTGTCCTACCTTTTTCCAATCTTCTAATGTCTTTTGAACTCTTGGAAGTTTAGCTCTCCTAGCTGGATTATCCTTAATAATGCCAAGGTCTATTGCATAATCAAAAGCAAGATTTAGCATGGACTTATTTCGCTCTTTTTTATTCCTTGAGCAATCGAGTCTATCTAGATATGATTGAACATATTTTGGATCAATTTTAGAAACTTTGATACCAATTCCGAAGTCATCTTTTATCTCTTTGATATTTCCGTTTAATGAAGCGATAGAA
AAGTTTTTTTCAGGATGTTGAAAGTAAACGTGCAGGCTCTCATCTATCCTTTCAGTGGACAAATCACAGACATTCGAAGAAATCAACTCATTCCAACAGCCAAATTCAAACATACTGTCTTACATCAACCAATTTTTATCACTAAACTAAAGAATAAAACGTCACCACCCGACCCCTCAAAATCCAAAAATACTTTAAAAGTAAATCCAGTATGGTCAAATGCTTTTTTTGATTGGAATTCAGCTTTAATCAATCCATGGACAGTTCTTCCCTCTTCAACCGGCTCTGGCTCAATGTCAATACCATCTTCTAAAAATGCAAACTCTGATAATGCTGTTTTAAAGAATGCAGAATTCATTAACGAAAGACTTCCTTCATACATAAAATTGCTTTTTGATAGTCTTGATCTTAAAGGTAATGGCTATGTTAATCAATTTGGTTTTTGGGCATTATTATATTTGGATTACAGTCTACATTGTCTTGTTCCCCTCGAGTATTATCGACAAATGTTAAATTTAAGAACTAAAGAAAATGTGGTATTTCTAGATACCTATGATGAAGTTGATTATGCTATTTCTTACCTTTCCCGCTTTCCCAAGTTATTGTATATTAATGGTCATGGAAGAAAATTTATTAAATTGCCGAGTTTTGGAAAATTAGGATTTACTTTTGAAAAAGATAATATCATTGGAAATATAGGTAATGACTTGCAATATTGGACGTTGTGGCCTTTACATAATGATTACACTCAAGCAGATACTAATCGTCCTAATCATGCTAATATTCTCAGAAACCTAAGTCATTTTGACAATGAGTTAGTTAGTATTCATTATTACCCTACTTTTTTCTACGAACATTATTTATATTTTGAAACAGTGCAAGAATTGATAAAACATCAAATTTATAATGTTATTCGAACTTATCGTGCTCAGTTAAAGTTACAAGATAATCTTGGTACCAATAGATTGGAAAGAAGAGGTTATTATTTAACAGCGTATAG
GCCGGCAGACATATTGGATTCCAAGATGGCGTCTGTACAACCACGTCACATATAAAATAATAAATATTCACAAGGAGGAGTGGTTATATGATGTAATCCATAACCACTCCCAGGAAATGACGTATGATAGCCAATCAGAATTGAGTATTAAACCTATATAAGCTGCTGCACTTCCTGATTCAATCAGACTGCATCCGGTCTCCGGCGAGTGAACATCTCTGGAAAAAGCTCCACGCTTGTGGTGAGTCTACTATGGCTTTCAATCCTCCTGTGATTAGAGCTTTTTCTCAACCTGCTTTTACTTATGTCTTCAAATTTCCATATCCACAATGGAAAGAAAAAGAATGGCTGCTTCATGCACTTTTAGCTCATGGAACTGAACAATCTATGATACAATTAAGAAACTGCGCTCCTCATCCGGATGAAGACATAATCCGTGATGACTTGCTTATTTCTTTAGAAGATCGCCATTTTGGGGCTGTTCTCTGCAAGGCTGTTTACATGGCAACAACTACTCTCATGTCACACAAACAAAGGAATATGTTTCCTCGTTGTGACATCATAGTTCAGTCTGAGCTAGGAGAGAAAAACTTACACTGCCATATTATAGTTGGGGGAGAAGGACTAAGCAAGAGGAATGCTAAATCATCCTGTGCTCAGTTCTATGGTTTAATACTAGCTGAGATAATTCAACGCTGCAAATCTCTTCTGGCTACACGTCCTTTTGAACCTGAGGAGGCTGACATATTTCACACTCTAAAAAAGGCTGAGCGAGAGGCATGGGGTGGAGTTACTGGCGGCAACATGCAGATCCTTCAATATAGAGATCGCAGAGGAGACCTTCATGCACAAACAGTGGATCCTCTTCGCTTCTTCAAAAACTACCTTTTACCTAAAAATAGATGTATTTCATCTTACAGCAAACCTGATGTTTGTACTTCTCCTGACAACTGGTTCATTTTAGCTGAAAAAACTTACTCTCACACTCTTATTAACGGGC
TTGAAAGGGGGCGCTAGGGTCTTGCCCTAGTTAGCCGTAACGACCGTCCCTGCGACTCACCTCGCACTTACGCCATCGCTCTTCGGTGGCCCAGATGGACTTCCGTTCACCCACCTCTGGCTGGACCTGCTGCACCGCACCTGGCCCGGACAGCTGGACTGTGCGGACGAACACCACTTGCGCAACTCGCGTGACTGGTTAGTACTCTTACCACTTTCCGCCTGCCTGGTCGTTCAGCGCTGCTGACAGGCACTCCCATTGAGGGCCGTTCGGCGCTCCACTGAGGCGTCTACGTTTAGTGTGGCTACGGTGTTGAGGCCGTTTCGCGCGGCCGACTCGCCTACGCGCTTCTAGCTCATCACCTGAAAGTCCGCCTTTCACCCCCCCCCCCCATAAAGAACGTTACCGTCTTTTCCGACGTTAAAGGAATGTAACCATACGCTTTTTACCGTCGTGTCCGACGTTAAAGGACTGTAACCACAAGGTTTGCCTTCCCGGGGGAAGTAAAACACCCACAAGCTAAACAGTTTTGCCCGTTTTCACGAGAAATGGGACGTCAGCACACGAAACGCGCCGTCACTTTTGGAACACTTGTACAAACACGATCTAACGCAGGTTTCCTCAACTGACATAACCGTGCAAACTGAAGTTTCGCCCGGTCTTTCCGGGTCTTGAGAGACGACATTTGTACTGAAATCAACTCCACAATTGGTCTACTGGCGGGTGCTAGTAATGACTTTGTTGCTTCGTAGCGGAGCACGCAAGCCGCGGGAACTCCCCCTTGGTAACAAGGACCCGCGGGGCCGAAAGCCACGTTCTCTGAACCTTGCGTGTGTGCAACCCCAGCACGGTAACACTGTCACGAAACACACTTTAAGGTAACACCGAGACTGGTACTTGGTTTCTGGAGACAGGCTAAGGATGCCCTTCAGGTACCCCGAGGTAACAAGCGACACTCGGGATCTGAGAAGGGGATTGGGGCTTCTATCCAAGCGCCCAA
AAAATAAAACAAACCAACAAGACTCAATACAACACAACCCAGCAGCTTTCAAACTCTCTTCTTTGCTTTCAAGCAAGTTTTTGATTCCTCTTTGGACTCACAACCAGTTTCAAAGCATTCTTCTCCACTCAACGCATTCACAACTGAAAGAGATGGCCTCATTCACGGTCGGATCGATCCTTGTGAACACCGCAAGCGTCCTGAAAGAAAGCTTTGCACAGAAAGTGCTCACGACACCTCCAGTGTTGGTAGCACAGCCTGTGCAGAGGAGCTTTGGTGCGGCACGGATGTGTGCACGCAAAGCAATCGCAGATGATGAAGAGAAGGTGGCCAAAGCCTTCTCAGCTCTGGAAGCACGGTGTGCTGCCAGGGTCTCAAGGATGGGAACCATCCGCGTGAAGGTCACGCGGTCTGGAACCTCGCGGGCGCAGCCACTCCCAAAAAGGGAGCAGGCACGTCTTAGGAAGGCTGAACGTAAGGCACGCTTGGATCGTGAAGAGTTTCTTAAAGGAAGCCCCACTGTCATTGATCACATCAGTATAGCTGGTGGCGCGCAGCCTTCACAGGACATGGTGGAGCCAATGTCCACACGAAAGGCACCATGGCATTCAGTGAGCAAGAAAGCTCGAAAAGTAATCCCGCACTCCCCAACACTGAATGAAACTGGGCTTGCATCATTGATGCGAGCCATCGCAAAGATTGGGGCCAAGAATTCCATGAAAGTTGAAATCGTGGATGAGCGAAGAGTGCAAGCACGCTACATAAAGCGTGATGCAGGGTCATACCTGCAAGTGCGCGTCGCGCACCATGAGGGCCTAAGGCGTAGGCGTGACTTGAAACTCTCTGCATTTGCAGACCAGTGCTTAACACAACTTGCCAGCACCACCCACGGGACGAAGTACCACCACGTAACCCAGATTAAAGCGGGTGACAGTGGGATCGTTCTGTTAGCACGCAGACTCTCTGGGTGGCACAGCGGTAGTTGTAGTCAAATTTTTGT
ATATATATATTATGTATATTTTTACACAGCACACTAATAATTTTTATTTTATCTATCTCTATTTCTTCTATATTTCTTCTATATAAAAAAATTAAAGAGAATGTTTAGTGATGGTTTACGCGAAGCTGTTGGTTTGGGTAAGGTTAAAGGGTGTGTGTGTGTATGTGTGTGTGTGTGAGTAAATGATAACAAAGACATTTAATTAACAATTTTTTATTGATTCATATAACAAATTTTTACAATGCAAAAATCGTTGATTCAGGACAATGATGTGAAGGATTGGAAAACGCCGTACATTAAAAGCTACAAGTTACCTACTCAAATGTTGACCGTTAAAGACAAGGAGTTTATAGAGTATTTACGAATGGAGATTGCCGAGGATGCAGGAGGACCAGTAATGCCAAGAATATTTTTTAAACATGCATTTCAACCTGGATTGGGAGACAATAATTTATCCCTAACAACATTAATGAATTTCGAAATATCATATACTTTTGAATTTATGGGCAGACAAATGACACCATTTAATCGATATGTTATACGGGATTATACTAAACCAACGAAATATTATTTACCAAGTGCACCCTGGAACAAACACATGACTAAAATTGCGTTGCCATGGATCAGATATCAATACGATAAAGAAAAACAGAATGAACCCACCGATAAAGTCACCTATCATCAATACCCAAATCAATATGATATACAAAGAAATCTAATCAACAAGGACATTTATTAGCACGAAACTGTTATTATATTTAGTAACTAACACAGCCAGAGATACTATAAGCATATATTACACATGAGTCATCATCTGACAAACTTTTTTATTGCTGTGCTGTTCTTTGTCATACTGCGTCATGATATGATGTCAACTACTATCTTTCTATTTTTAGTCTTATTCTTTTTATTATTATTTTATATATTATTATATTATATTATATATTAAGTTATATAAAAGGTATAGCCGTGTGCCGTTAGACAATAGTATAAATATTAA
TTAAATAAGAAACTATATATTCTTACAATATACATTTCTTGCGCTTTTAAGGAGAAATCCTCAAACCTTAGACCCGTAAGACACTAAGGAAGAAAAAGGAAAGATTTCTCTCTTGCCCCAAGCCCGTCCAGCTCACGACGTGATATAAACCTCAGCATTAAGCCCGTCTAGCTCCCGACGTGATATAAACGTAGCATTAAGCCCGTCTAGCTCCCGACGTGATATAAACGTAGCATTAAGCCCGTCCAGCTCACGACGTGATATAAACCTCAGCAACACTTTCCAACCAAAACACCAATTAGATATTTAAGTTATTTTTACAATTGATTATAAATATTTACTGCGTACGTCCTTGATCGGAGCTCGTACAGTATTCGTACTGATTTGCACAAATCTTCGCAGTGTTATTGGCTTCTTTTTGCCTAAAGTTTTGCTATTGATATTTACACTCTTTTTCTTTTGCGGTTTAGTAAATAAGAAGAGTTATTTATCTTGTTTGTTTTTGATTTACGCATTTGACACTTATAAAACTATACAAAATGTCAGGTACTTTTTCAACAACGCTCCCCCAGCTCAAGCTTCAACTATCTATTCCTGAGTTAACTCAGCTAAAGATACGCGATGCCCAAGCACACGAAAAACCAAGAATTGTTGCTCAATTAACTAGATCTACTCTAGAGAACATGAATAATACTTATATTATGACTGAACCCTTAGATGCTATTCCTGAGAATACATTGCGCAAACAAGTTTTGGCTTACATAACGGAATTTAATGAATCACATAACGGTGTTTCTCGTCCAAGTCGTATTGCTCAACTTGACGGAAACATTGCTTATTTGACGCTATATTTGGATTATTTGATGCAACACACGAAAACACATGCTCAAACTAAAGACTGTTTTTTCTTGATGTTGAAAGCTATTGCTATGGCTAAAGAACATATCTTCATTGAAGATGGGTCCTTTTACTCCATAGCTATTGCTCTTCGCTTAATAAA
GTCTTTTTGTCCAAAGTTATTATGACTTGTGATGCACAAACTACCGAAATTTCCGAGCTTTTAGATGCAGTTCTAAAAGCTCGATGCGCCGACGAATCGTCTACCGTCGGTAAGGTTTTTGCTGATTATGCAGCGCAAAAAGTCCGGAATTCCTTGGGGGATTCTAAGGTTAGGAGACCTTTGACTGTCTCGTTTCAGTTGACCCCCGACCAGCAAGCTTTGTTACGGCACAACTTTCCTGGTCGGGAGATTCGATTCAGTTCTTCGGCTCCTTCGTCCCACAGCTTTGCAGCAGCTCACAGGATTCTGGAAACAGATTTTTTGTATGACTGTTTGAGCAGTGAAGCCCCCGTTATTGATTTGGGGGGAAATTTTTCAACACATTTGAAAAACAAGCGACACAACGTTCATTGTTGTTGTCCCTTGCTTGACTATCGTGATGGTGCTAGACACACCGAACGAATATATTCTTGGGATAAATATTCCAAACATAACCGGGGATATGACAGAACCCTGGTATTGTCGGAATACGTTTCAAGAGTGTACCGTAGTGCTGATTATGCTATGGCAGTACACTCTACGTCCGACATTCCGTTAGTGGAACTTTGTTCCGCATTACGATGCCATGGTGTTAGAAAATTCGTTTGCACCATGATGATGACCCCAGAGATGTTGTTCCAATCTTCGGGTTATATACCTCACTTTGAAGTGAGATGGACCGTCGATAAGAAGGCGGATCGAATTTTCTTCGATTTTGAAAATGCACCCAATTTAGGTATGACCATTCTCCACTCTGATCAGTTATTTCCAGGCGAATTGTGTCGACCTGGGAGATCACGCTTATCGTGTGGAAAGACCCAAGATGGGGGCGTTGTAGTAATTGACATCACGTATGTGGATGGTTACTACTGGGGTTTGAGTTTGGAAGGAGGTCGTTCATGTGCATGGTTCTCTAGGATTAGAGATAAAGTGCTTGTGAACACTGTTTCCGACTTTGACC
GGGCCGCGTGGTGGGTCCTCGAGGGGCGGGGGGGTGTTTTTAGCGGGGGGGTGAAACTTGGAGTTGCGTGTGTGGACGGCGACTAGTTGCGTGTGGTGCGGAGGACGGCGACGGCGAATAAAAGCGACGTGCGGCGCGCACGGCGAAAAGAAGACGCGTGTCTGTGTCTGTGTGATTCCCCGGGGAAAAGAGGAAGTTCCCGGGGGACGGCAGCATGGGTCCCTGGGGACACACGAAAAGCAACGCCCGGGGGCGAGGGACGACGGCCCTGGGGACCGCGGGGGAAATAACGGCCGCGAGGCCACACACTCGTTCCTGCGAAGCCGCACACCCCGAGGCCGCGCACACCGCCGACACACCCCGCCACCACACCCCGCCGGCACACCCGCCACACGCCCGCGACACACCCGGCACGACACACCCGGCACACGCCCGCGACACACCCTGACACACCCTGCCAACACACCCCCGACACACCCAACACACGCCCGCGACACACCCGGCACACACCCACCCGGCCGCGCCCCGACACACCCAAAACACCGCCGGTGCGGGGCCGCGTGGTGGGTCCTCGAGGGAGTGTTGAGGGCCGTAAGCGTGTTGTGTCCGACGCTGCCTGCGCACTGCCGGTGCGTGTCGTCCCACGGTATTTGTTGTCGGCACCGGGCTTCGGGACGGTGTTTCGGCGCGCTGCCGGTGCGTTCCACGGTCCTTGCCTGTGTCGTTTCGGCGCTGCGCTTGTCGGGGGTTTTCGAGCGTTCTGGCCGCCGGCGATGCCGGGGTGTTGCGGAGACGGGGGGTGTGCGGGACGGTGTTGGGGCCGGGGACGGGGGTTGCGCTGGGGCCGGGGCTGTTCGCGCCGCGTAGGGGAGGTTACGTTGGGGACGGGGACAGTTTGCGGCGCGGACCAGGGAACCCACCTCACCTATTTAACCTCCACCCACTACAACACACACATGCCGCACAATCATGCCAGCCACAGACACAAACAGCACCCACA
ACCGGATGGCCGCGCGATTTTTTATGTGGGCCCCCGAGTTATGAGATTGCTCCCTCAAAGCTAAATAACGCTCCCGCCCACTATAAGTACTTGCGCACTAAGTTTTCAAATTCAAACATGTGGGATCCATTGTTAAACGAATTTCCTGATACGGTGCACGGGTTTCGGTGTATGCTTTCTGTGAAATATCTGCAACTTTTATCGCAGGATTATTCACCGGATACCCTAGGTTACGAGTTAATACGGGATTTAATCTGTATTCTACGTTCCCGTAATTATGTCGAAGCGAGCTGCAGATATCGTCATTTCTACGCCCGCGTCGAAAGTACGTCGGCGTCTGAACTTCGGCAGCCCATACACCAACCGTGTTGCTGCCCCCATTGTCCGCGTCACAAAACAACAGGCATGGACAAACAGGCCTATGAACAGGAAGCCCAGAATGTATCGGATGTACAGAAGTCCGGATGTTCCAAGGGGTTGTGAAGGCCCATGTAAGGTACAATCTTTTGAGTCCAGACATGATGTTGTTCATATTGGTAAGGTAATGTGTATTTCTGATGTTACTCGTGGTGTCGGTTTGACCCATCGTATTGGTAAACGTTTTTGTGTCAAGTCAGTTTATGTTTTAGGTAAGATATGGATGGATGAAAATATTAAGACCAAGAATCATACGAATTCGGTGATGTTCTTTTTAGTCCGCGATCGACGTCCTGTTGACAAACCTCAGGATTTTGGTGAGGTATTCAATATGTTTGACAACGAACCCAGTACAGCAACTGTGAAGAATAGTCATAGGGACCGTTACCAGGTGTTGAGGAAATGGCATGCAACCGTTACGGGTGGTCAATATGCTAGTAAGGAACAAGCTTTGGTCAAGAAGTTTGTCAGAGTTAACAATTATGTTGTTTACAATCAACAGGAAGCAGGGAAATACGAGAATCATACGGAAAATGCGTTAATGCTTTATATGGCTTGTACTCACGCTAGCAACCCTGTTTAT
ACCGGATGGCCGCGCAAATTTTTGTCCTCTTTTACTTTAGTGGACCCCACGCACTATCTTTGGTCGGCCAATGAGAATGCGCGCTCAAAGCTTAGATATCCTTGTGGTCCCGCCATAAATAACTTCCCCTCGAAGGTAAATTCAAAATGTGGGATCCGTTGGAACACGAGTTTCCGGAAACTCTTCACGGTTTCCGTTGTATGCTCGCTATCAAATACCTGCAGACTGTAGCGGATACGTATGCTCCGGATACGGTAGGTTACGATCTTATTCGTGATTTAATTTCTATTGTACGAGCTGGCAACTATGTCGAAGCGACCCGCCGATATAGTCATTTCAACACCCGTCTCCAAAGTACGTCGCCGGTTGAACTTCGATTCCCCCGGAATGAACCGTGCTGCTGCCCGCACTGTCCTCGGCATAACCCGAAAGAATGCCTGGACGTACAGGCCCACGTATCGCAAGCCCAGACTGTACAGAATGTACAGAAGCCCTGATGTCCCGCGTGGTTGTGAGGGTCCATGTAAGGTTCAGTCTTTCGAGAAAAAGCACGATGTTGGTCATACGGGTACATTATTATGTGTGTCGGATGTTACTCGTGGAAATGGGTTGACTCATCGCACTGGGAAGAGGTTCTGTATTAAGTCTATTTACATTCTGGGTAAGTTATGGATGGATGAGAACATCAAGACGAAGAATCACACGAACACAGTCATGTTCTGGTTAGTTAGGGATAGGCGTCCTGTGACAACGCCCTATGGGTTCGGCGAGGCATTCAACATGTACGACAATGAGCCCAGTACAGCCACTATCAAGAACGATCTTCGTGATCGTCTGCAGGTGCTGCATAGGTTTCAAGCCACGCTCACTGGAGGGCAGTACGCGTGCAAGGAACAGGTCATGGTGAAGAAGTTCTGGAAGATCAACAATCACGTCGTCTACAACCATCAGGAGAAGGCTGCTTACGAGAATCACACTGAGAACGCATTAATATTGTATA
ACAAAACAAACCGAGGGAGATAATCTTGATGCTCTTGATCACTCTTAAAGGAACAGTATCTTACTACGTCCCGACAGACTCATCAGCTCGATTATTTGCTTACAAATACTTTATACACCACGTGCTTGCTTTGTCATTTGCAACTTTACAATTGTACAATGTCGAGCCGTGTTTTTATGGCAATCTTCCTCGTGCTCTGCTATATATCCTGCCCTGCATTCTCAACAATGACTACAAAATGGGCGGGTCTGCCATCTGGTGCAAGCCAGATTATATTCGCGAACTTGTCCTATGGGGACTTGTTTGTGGATTCTACCCCCGAATACAAAATAGGGGAAGGAGAGGTTACCGGGTTAACTTACAAAGACTCGGGAATCGCAGAGCTTACCTCTCATTCTTACACAGGCTTGATGGGCGCAATCTTAGCGAAAATCTACTCAGACGTCCAGAAGCCTTTTTCACCACTGTGGAAGATTTCTCTCGAACGATTGGAGTCTTTTACCAAATCAGGGATAGAGCTCTCGCACACTCTTATAGAGAGTTGCCTCTGGACCGTTGTCACGATCTGGTTGGCAGCCTATTCCATGATAGCGAGACTGGGGTGGTCACTTATAACCAACTTCACTCTACCTGTCCTTGCGCTGGCTATTCTCTGCTTATTAACGACAGTGATTTGCCGTGCTCTGATTTGGCTCTATTCACAGCTCCCTATGTTCCTTTTAACGTTTCCTTGGGCCATGATCAAATTGGTCACCAAGTTGAGATTCAGGAGGAGTAAGGTGATCAAGGAACAAGCCTGCGAGGGATACACTACATTTTCTATCCCCCAAAACCCCCCAAAACATTCCGTGGTGGAAATAATTCACCCAGACGGATCCCACTCAGGATATGCCACCTGTGTAAAATTGCACAATGGCCACAATGGGCTTTTAACAGCTTATCACGTGGTTTCTAGTGAAGGTAAGGCTGTCCATTCGCTCCGAAACGGTGCCAAGATAAA
AAATAAAATCTCGGAACATGGAGCGTCTCATTAATTCGTACCGAACCATCTCACACTCACTGCGTCAGTTAGTCCCAGCATACACTACTTTTGAAGATCTCGAAGCACAACTACCGCCAGACTATGTATTTCCAGAAAGTTTTCAGTATCCCCCGAGGATTAGATATCGTGAAATTCACTCTGATGCAGGGTTTACACGTGAAGTTGAAGCTGCGATGGCAGGTAGATTAGCAAACGATGAGGATAACCCAATCATGTTTGATTACCGCGAACCAGTACGACCAGGTAGAATAGCAAATTGGTTAACAGGTTACGCCGAAGCAGCTAACACCTTATTCGATCAAGTATTATCAGAAGTTGATGCACTGGCTTCAGTATTCTATGACGTCGACGAACTTCTACGCCGCCGCTTTCAAGAAGGAGATGTAATACCCAACGATCATGATCATCCATCAAATGATGTACTTGAACCTTCTGAGCATGAAGCAGCAAGAGTCCATTCAGATCAGGTTGTAGAGGAGCGTGTACAACGTCCACTAGTTCGATTAGAATCGCCAGGAGAGGATGAGATTATCTTTCGTGGACCATCCGATATACGATATACCCCAATAACACTTCGTACTCACTTCCACTTTAAAACCTTTGAACGACCCGTCGAGAAAGATCAACCATATCCCTCTTTTAAGGTTAATCAATTACATCCAAACACTGGACTTGACTTCTCTGGTAGACCTATTTCTTCATCATTTATATCTGCGTTCAACATGTCCATCAACCCCGAGTTGGCTTCGGTCACTTCGGCGTTGGTGTACCTTTTGAATGAGGGCCGGTACGGGGTGCGTGATGACTCACTTGTCTATTCACATAATACAACACATAATCAGATATCGCCAGCTTCAACGAAAGCTGCATTAAAGATGGAGGAACGTGTACGAGATTCAGTTACTTATTTTAGTTCAAAAAGATTAACGCGCGGACAATGTGAGCATTTGATACGACA
GATAAAAACAAAAAATCCCTAGGCATGGCAAGAAAACTAAGAACAATGCAGTTTGAATAGATTTAAAAACAATTAATTTGTTTAATTTAATTTAACATTTGAACTGTCTGGCACAGTTAGACTGTCGAGCCGTCTGATGAGTAGCACCTCAGGGTCACGAAACGCTGGACGTAACGGCGGAACAGATTATTGAGGTTAGTAGAACACTTTCAGAACACAACAACACAACAAACAAATACAACACAACAACACAACACAACAACACAACACAACAACACTGTCAAACAAACAAGATGGCGGACATGTTTAACGCAGGTAAGTACGACAGGCGACAGGCCATATACATGGCAGTCCGCGCTGGGGCACCTGCTTTTAAGAAGGCAGTTGAGACGGTACAGAAACTTGAACATTGGGATCCTACCAAATTGCCAAACAAGATGGCAGATGGTAAGCCGATGTTATTCAAGGGGTTGCAGGCTGTTGAGTCATATATGGAGAGGTACTCAGCATCATCGTTGGATGCGTTGTCGGAGGAGAAGAATTCTTTCGGTTATGGGATTTTTGGTGATATCAGGAGACCCGCTATGCTGGGAGCGAATACAGTAGGGATAGATGTGACAGTTGAGTGGGGTAGTACAGAGGTAGATGCCGAGATGCACAATGGCGAGAACAGGAAGATGATAGTTTCTACCGGTACAACAACGGTAAGAAATGAGCATGGGAAGGATCGAGCCGGGATCTCGAAAGCAACTGGCTGGGATAGAACTGAATGCTACTCCATGTCACCAAGTGATGTGCAGACACTTTGCACTCTGATAGACACTGGGAGGGCAGGTTTCAACAAGTACACGCGGTTGGTCAAAGGTATGCTTGTGTATCTTGATCTGTTGAATAACGGAAAACAGGCTATCAAGAAAAGGATACCGAACATGATTTCCTATGATCTCAAATCTGTCTTGGGGAGCTATCAGCACAGGGATAGGTCGTACATTTATTGTTC
GACATTTTGTAAGAATGGCAGCCTCGGGATGGAACGCAGTGATACCAAAGACCTCAAGTTATGATTATATTACTGTTTCAATACAACCTGCTCAACAAGATAACAAGAAAAATTTGGTAATAGAGTTCCCACCAGTCTCGTACTTCTATGGTGTCTATTGGACTACAGATGATATGATTATTGTTAGACTTCCAGCTTCAACCACTTCCTCACAAGATTTAAGCAAAATGGTCACAATTACAAAGTTACGGTGGACTTTCCAAAACCAGAAATTTACGTGTAGTGTTGGCAGTGATCTGGCATTTCGGATAATTATGACTTGTAACGTTGGTACGATGTATTTTACTGCTACCTTTCTGTTAAATACATTAACATCCACTGGGACTAAGGTATATGGTATGTTCAATTATGTGTCTTTATCAAGTTTGGTGGTCGTTGTAACTGGTAATGATGCTGCACATGTGGAAGCATTAATCGCTGTTGAAGGTGCTGCAGTCCGTAACCAAGTAGCAAAATTAATTTTGTGGTCTGTAACTGAGACAACTAATTATTTGAGTTTTGAAAAACTGATTTCTAAGGCGGGTAAGGATGTTGAGTCAGGCTACTATAAAGGTGATACAAAAACAAAGCGGGCCATTCAAGCACTTTCGATCTCTCAGGGTGAGTCGTGGTACTACACCGAACTGTGTACTAGTTCCCCATTAGATGTTGGTGGCTCAGGGTTAGCTTTCTTCATGCGTATTCGCGGAGTCGGACTACGGTCAGAGGCAGGGGTAACACCTTGGAAGGTGAGTGAAATTTTTAAGCCTCTCACTTCTCGTTTGGAATCGGACTTTTCTTATTCAATTCATCCAGAAGCACAGGAAGATGACAGTGTGGTGGTTCATAAGGCTCATTTACTGGCCCAGAACATTATTCGGGATTTGGGATATAAGACGGTAGCGGAGTTGGATACAGCAGAGGATTCCCATTTACCCGTAGGGTCGGCTGATTGTTTGGC
GCGGATGAATTATAACGATATAAAGCAACCCCTTGAATTATCAATATCTTCAAGGGGTTTTGTTGTGTTATGAAATCAAAAAGGGGCAACCAAGGGGCAGAATTAAAAAATAGTATCTAATTTATTGACCAGTTTATCCTCCATATCTTCAGTAGTATGAGAATAGATTTCCAAAGTCATTTTTGCATTTGAGTGCCCAACTCGATCCATTATTGATTTTATTGGGAGGCCAGACTCTGCTAAAAACGAAATATGAGAATGCCTAAAAATATGGCTAGATAAATTTTTTTCTATTTTGGCCTGTTTTCCATATTTTTTTAATATCTGTATGAAGCAAGCTATTGTTGTAGGTTGATTCCATTTTTCAAAACAGAAAATATAATCATCGCTTGACAATGGCTGGAAACGTTCGCTAAGTCGTACTATTTGTCTTTGAATAGCTTCTATGACACTCTCTGATACTTTGATTGTCCGTATTGAATTTGTAGTCTTTGGTAGCGTCTTGATTTTGTTTACTGAATCAAAATTACCTGTGATCTCAATTTTGTTGGTTTCGAAGTCTATATTCTTCAGTTGTAAGGCAGTTAACTCACCATATCTCATACCAGTTAATGTCAGCACAAGAACCATATCAGCGTACTTTTGGTGATATTCTCGACGATTAAGGACATCGACAAGTGCTTTTATTTCTTGCATGGTGAGAAAGTTGTTACGCTTTTTTTCCAGTTCTTCTAAAGTCTTTGGTTTTTGAGGAATCGTAGTATAATCGACCTCGTTGTTTTCAATGTAAGAGTATTGAACAGCGTAATTAAAGATACCTCTGAGCCTATGCCGTACTTTTTTAGCTGTAATATATCCGTTGCTTTCAATAATTTTTTCAATAGCCTCTTGAAGAAAACGCCTGTCAAGATTAGCAAGTATGGTATCGGATGGTATGACTTCCTTCATCTTCTTATCAACTGATTTACAATTATGTTTTGTTGATTCCTTTACTGTTTGC
TAATATTACCGAAAGGCCGCGCTTTTTTTTTCCTTCAAATCTGGCCGTCTATTTTCTATAAATGCGCATCAAACTAATGCGATGAACAACACGTGTCCTATGTGTCATCCTTTACTAAAGTAAAGGATTGTACGATTTTCAAATGTGCACATGCTGGTCCCCAGTGGCTAGATATGCAATATCTAGGAAGCTGCATCTGTGGTCCCCAGCATATAAGGCTGCTGGTCTATTGCGTTTAAAGTTTGGTCTTAGCGATAATTCACCATGCATCAGTGCCCGTTGCTCTATCATATGTAAGGTATTTTGAACGGCTGAGATCAAAATAGGAATTTGACCTTTATCTGACCGTTCGATTATTTTAGATGCCCGTAATTCGATAAAACATGTCCTATCGTTCGTGTTCCATACAAACATTGAACTGAATTATATCACTATATAATTCACGATCTTGCATAGTCGTCGCCATTCGTAATTATCGATCCAAATGGCTTTTATCGCACCATATACTCCGGGAAGACGACATTCAACATCAACAAACAGACTATTGAACGCAAGCAGGAAAATGAAAGGTTGGAAGTCTCGGAAATACCATGGATTTGTGCGTTATCGGAATTTTTATTCCGCATCCAGGACCCCAACTGACCTGTTTGGTGATCCTATCTCCAGACAATACACGCGCAAGGAAATTTGTGAAACGCAACAGGGATCTGAATATGTTCTCCAGAACAACCGCTACATGACTTCGTATGTCACGTATCCTGCTAAAACTCGAACGGGAACGAATAACAGGGTTCGTTCATATATCAAGCTCACAGGTCTTACCATGTCCGGAACATTCGGCATTCGATGCTCCGATTTGATGACCGATGTCGATCAACCCAGTGGATTATATGGCGTCGTGTCGATTGTTATTGTCCGTGATAAATCACCGAAGATTTATTCGACTGCACAACCACTCATTCCATTTGTTGAGTTATTTGGTTCGGTTAATTCATGTCGT
ACCAAACAAGAGAAGAGACTTGTTTGGAAATATAAATTTAAATTAAAATTAACTTAGGATTAAAGACATTGACTAGAAGGTCAAGAAAAGGGAACTCTATAATTTCAAAAATGTTGAGCCTATTTGATACATTTAATGCACGTAGGCAAGAAAACATAACAAAATCAGCCGGTGGAGCTATCATTCCTGGACAGAAAAATACTGTCTCTATATTTGCTCTTGGACCGACAATAACTGATGATAATGAGAAAATGACATTAGCTCTTCTTTTTTTATCTCATTCACTGGATAATGAGAAACAACATGCACAAAGGGCAGGGTTCCTGGTGTCCTTATTATCAATGGCTTATGCCAATCCAGAGCTCTACCTAACAACAAATGGAAGTAATGCAGATGTCAAGTATGTCATATACATGATCGAGAAAGATCTAAAACGGCAAAAGTATGGAGGATTTGTGGTTAAGACGAGAGAGATGGTATATGACAAGACAACTGATTGGATATTTGGAAGTGACCTGGATTGTGATCAGGAAACTATGTTGCAGAACGGAAGAAACAATTCAACAATTGAAGACCTTGTCCACACATTTGGGTATCCATCATGTTTAGGAGCTCTTATAATACAGATCTGGATAGTTCTGGTCAAAGCTATCACTAGTATCTCAGGGTTAAGAAAAGGCTTTTTCACCCGATTGGAAGCTTTCAGACAAGATGGAACAGTGCAGGCAGGGCTGGTATTGAGCGGTGACACAGTGGATCAGATTGGGTCAATTATGCGGTCTCAACAGAGCTTGGTAACTCTTATGGTTGAAACATTAATAACAATGAATACTAGCAGAAATGACCTCACAACCATAGAAAAGAATATACAAATTGTTGGTAACTATATAAGAGATGCAGGTCTCGCTTCATTCTTCAATACAATCAGATATGGAATTGAGACTAGAATGGCAGCTTTGACTCTATCCACTCTCAGACCAGACATCAATAGATTAAAAGC
AAAGCAGGTACTGATCCAAAATGGAAGACTTTGTGCGACAGTGCTTCAATCCAATGATTGTCGAGCTTGCGGAAAAGACAATGAAGGAATATGGGGAAGACCCGAAAATTGAAACAAATAAGTTCGCTGCAATATGCACACACTTAGAAGTCTGCTTCATGTATTCAGACTTCCATTTCATTGACGAACGAGGCGAATCAATAATTGTGGAATCTGGTGATCCAAATGCATTGTTGAAGCACAGGTTTGAAATAATTGAAGGAAGAGACCGAGCAATGGCCTGGACAGTGGTGAATAGCATCTGCAACACAACAGGAGTCGATAAACCCAAATTTCTTCCGGATCTATACGACTACAAGGAAAACCGATTCACTGAAATTGGTGTGACACGGAGGGAAGTTCACATATATTACTTAGAAAAAGCTAACAAGATAAAATCCGAGAAAACACATATCCACATCTTTTCATTCACTGGAGAAGAAATGGCCACTAAAGCTGACTACACCCTTGATGAAGAGAGCAGGGCAAGAATAAAAACCAGACTATTCACCATAAGACAGGAAATGGCAAGCAGGGGTCTATGGGATTCCTTTCGTCAGTCCGAGAGAGGCGAAGAGACAATTGAAGAAAGATTTGAAATCACAGGGACCATGCGTAGGCTTGCCGACCAAAGTCTCCCACCTAACTTCTCCAGCCTTGAAAACTTTAGAGCCTATGTGGATGGATTCAAACCGAACGGCTGCATTGAGGGCAAGCTTTCTCAAATGTCGAAAGAAGTGAACGCCAGAATTGAGCCATTTCTGAAGACAACACCACGTCCCCTCAGATTGCCTGATGGACCTCCCTGCTCCCAGCGGTCGAAATTCTTGCTGATGGATGCTCTGAAATTAAGCATTGAGGACCCGAGCCATGAGGGGGAGGGGATACCGCTATATGATGCGATAAAATGCATGAAAACATTCTTCGGCTGGAGAGAGCCCAACATCATCAAGCCACACGA
GGAAAAAACTTATATTTTGACCTCTTTGACGAAAGGCTAATCGTCCGGACAGGGTTTCCGGAGGTCTACCGACCTCACCCCGCGGCTCCTCCGCATACGTGCAAGCTACCACCCGGTACGCAAGCATGATGGATGATCTGGACGCCCCTGCGTCGAGACCGAGGCAACTCGGATATGTCGTGCGTCTGCGATGACAGTGACGGTTGTTCCACCAGGAACGCACCCGTCGCTCGATGATCTGCTTTGCAGGTGATGTGTACGCACGCTTCGTTGAGACCCGTCGGGTCGATGCGGATCGCCCCCCACTCAGTCGTAAGGATACGATATGAACAAAGTAACTAACGCACTCCTCCTCAAGGATGAGGCACCGCGTTCCCACGTTGCCATCGCCTACGGCCTGATCGGTCTGGTCGTCGGTGCATTTGTCCTCAGCAACAAGTAACCATGGATGAACCGTCAGGTGGATCCGTGGGCCAGCAGAATAAGGGCCGTCGGATTTTCCGTCGGTTTCACTCTGTTGACCGTAAGCTGTGGGTGGTTCTCACCCGCCGCATGCACAGTGCTGTCACCGTTTCTGTCAAAGTAGAGAGTTCTCTCGCTTTGTTGACCGGTTACTGCATACTTGGGGGCCTAGCGGCCCTCGTCGTGAGGGCATTATGAGCAAGAAACTCGCTGGTTACCTGTGCGCCGCCGCGCTGGTCATCGTTGGTGTGGTCTCCCACAACCCTGCGTTGATCGGCACTGGCGTACAGATGGCTTCAGAGGCCAGCTCTCAGGAGGCTTAATGGGCCTGTTCAAATCCCTGAAGAAGCTGGTCAAGAAGGTCGTCGATGTGGTCGTCAAGGTGGTTAAGAAGGTAGTCGATTTGGTCGTGAAAGCGATCAAGGCTATCGTCAAGATCATCAAGAAGATTGTTTCGGTGATCATGTCATTCATCTCGAAGATCTTCAGCAAGATTGGGATCATTCTCATTATCATTCTGATAATCCTCGCGTTTTTC
ATGTCCAACATGGATATTGACGGTATCAACACTGGGACAATTGACAAAACACCGGAAGAAATAACTTCTGGAACCAGTGGGACAACCAGACCAATCATCAGACCAGCAACCCTTGCCCCACCAAGCAACAAACGAACCCGGAACCCATCCCCGGAAAGAGCGACCACAAGCAGTGAAGCTGATGTCGGAAGGAAAACCCAAAAGAAACAGACCCCGACAGAGATAAAGAAGAGCGTCTACAATATGGTAGTGAAACTGGGCGAATTCTATAACCAGATGATGGTCAAAGCTGGACTCAACGATGACATGGAGAGAAACCTAATCCAAAATGCGCATGCTGTGGAAAGAATTCTATTGGCTGCCACTGATGACAAGAAAACTGAATTTCAGAAGAAAAAGAATGCCAGAGATGTCAAAGAAGGGAAAGAAGAAATAGATCACAACAAAACAGGAGGCACCTTTTACAAGATGGTAAGAGATGATAAAACCATCTACTTCAGCCCTATAAGAATTACCTTTTTAAAAGAAGAGGTGAAAACAATGTACAAAACCACCATGGGGAGTGATGGCTTCAGTGGACTAAATCACATAATGATTGGGCATTCACAGATGAATGATGTCTGTTTCCAAAGATCAAAGGCACTAAAAAGAGTTGGACTTGACCCTTCATTAATCAGTACCTTTGCAGGAAGCACAATCCCCAGAAGATCAGGTGCAACTGGTGTTGCGATCAAAGGAGGTGGAACTTTAGTGGCTGAAGCCATTCGATTTATAGGAAGAGCAATGGCAGACAGAGGGCTATTGAGAGACATCAAAGCCAAAACTGCCTATGAAAAGATTCTTCTGAATCTAAAAAACAAATGCTCTGCGCCCCAACAAAAGGCTCTAGTTGATCAAGTGATCGGAAGTAGAAACCCAGGGATTGCAGACATTGAAGATCTAACCCTGCTTGCTCGTAGCATGGTCGTTGTTAGGCCCTCTGTGGCGAGCAAAGTAGTTC
GTTTAAAAATCCGTTCGTCATCATGGCAGAGGTCAGAAAGCAACAACAATTCACGCGATCAGTTTGTGTTCTTGATTTAGGACAAAAGACTTATTGCGGTAAAGTGGTTAGAGCAGTAGATGGAGTGTATTACACCATTAAAATTGGGAGAACCGTACAATGTGGGGTTACGCCAACCCCGATTCCAAAAAGTTATGTTTTGGAGATTCGTGAATGCGGACGTTACCGTATTCAAGATGGGACGGATGTTTTAAGCTTAATGATTACAGAGAGTGGAATTGAGGTAACGCAAAACCGATGGGAGGAGTGGAGTTTCGAAGCGTTAACACCAGTGCCAATGGCTGTGGCGGTGAATGTAGGGAGAGGCTCGTTCGACACTGAGATTAAATATGTGAGAGGAAGCGGTGCGGTTCCACCTTACACGAAAAATGGAATGGATCGAAGAGCGATGCCTTCTTTACCAGGAATAACAACTTTGGATGTTGGAGTTAGAGATTTGCGTTTAAAGATGAGGGAGAACAGGGAGGCAGAAAGGGAGAAGATGGAACGAGCCCTGAGTGGTGGGCTCGATATGGGAAGCTGTAGAATGTATGGGGGAGGAAGAAATGATGTGCGCGAGATCACCTTGGATGAGGCCGGACCATCACGTACGCCGCGAAAACTTTCTGTTCAGAGCAATGAAAGTCGTTCAGATGATGTGGCACGAAGACATGCTGAGTTGGTGGAGATGGAGCGATTAAGAATAATGAAGAATGAACCAGTACGTACTGAGAGTATGTGGTGTCAAAGTGATAGTGATGATCAATCTGATGAGGATCACGAGGTTGGGGGTACAGAGCCAGAAAATTATATCACTGAGGAATATACACGTAGGCTCAACGAGGTAAAGACGAAATATTCAAAAGAATTATCTTCATTGGCGATGAGAGTTCCAAAGAATGAGGGCAATTGTGGAAAACCGATTTTTTCTAAAAAGTGTAAATGGGAGAATGTTCCGATC
CGATTTATGCCTTCCATAGCGAATTACGGTGCAACTAACAATTTTAGATAGTAGCCATGAACAAACATTATAGTAGCTCACTACGTATTGATCATTTTTATAATGACTTGCGTAGCATGAAGCGCATGCTTGTAGTTGTAACTATGTTACTTTRCAAGTTGGAGTTTACTATYTTGGATTATGAATATGTGCACTTAGTGTCTGTATTTATAGTCGTTTGTGGTTCAAGGTTTTGTGTTAGTAGTACACTTATGTATGAATGTAYCTTTAGTATGAATGTTATAGAATGACAATATCGAARGAAAAATYTTTATAAAATACAAAAATATTGTTTTTATTATTTCGATATGGTGTTTTATAGAGTAGATTGCCATGTGACCGCTCRTAGAAGTCCATTATGGTTTATCAATCGAAGTTGAATGTATTTATAAGRATATTATACTTAATTAGTAATATTAGTAGTCCGTAACTATTATCATCCTTTTTCAGTTTGATGTGATAATAGACCACTGCAGTATCGAGTAGAGTTTCGAATGCGTAGTGCAATAGTATAATYACTGTCACCGACCATCTATTGTAATGATAGATCTGTCGGAAACCATTATTTATGAAGTGACTAGCAATCATGGATTAAATTAGATGGTATTCTAGTTTAGAGGTGATTCGGCGCTGCGGTGCGACTGAAACTTCTAAATTAGCATGTCAGATTATATTATGAATGCGTTAGTAGTAATTTCTGCGATAGAGCTGGGACCCCTCAGTCTCTCAGGTATTGTACGAGGCGAAAGTGTGAAAGTTTTGTATGTGTTTTTATATGTACGACTGTATCGGGAATTCCTTTAGCAAGAATCCTTTTAATACAGTATAATTTGTGCTACGGTACGTTACGTTCGCAGGGCACCCGTTAATGTCTCATAGCCCAGACGATGGCGGATGGAAAGACATCATATTTTATTTTAATGCTGTCTTTATTGCTGATTTATTTTGCTGTTTTTATTTG
ACACAAAGTCCTGGGCACCATAGAAAGCGAATAACCAACCTATTGAACAAAATTGCTTTTTAAATATTGATTAGATTATATATTCTGTCAACTGCTAATTTAAGTTCAAACTCAAATCTTGATAAATCCTATTTTAGCATTTTAATTAGATCCATATTTCCAAAATAAATAAAGAGTGCAAAAAAATCTTAAATAGTGAGAAGCTGCCACTCAAGGTGTTTGCCAGTATGGCAAACTTATTCTTCAGTACTCCACAGGAGCTGAGGATTTTAAATTATATAATAACTAGGAATACTGTACAATTTAACTGGACAATTCCTAAAAATTCTGATAACCCTATTATTTACACAACACTCTTGCAGAACACTAAAGATTTCTATTTCACAGAGTTGAGAAGTAAAGATTTAAACACTGAAATGCTGGGCTTATGCATCAAGTTAATAATTAAAGTAGTGATCAAAATAAACCAAGGAATCAATATACCATTAGAAGATGTGTTCAAGAAAATTTATGATGATAGAGGTAGAAACATTTATTTATATACAAATTTTAGTGATAAAGACTTAGAAAGAAAGGTTAACCAATATGTACATTGTGCATCTCTTAAACTACCTATCGATTTCGAGAACCACCCACTAGCTCCCACACACGTTCTTCTCTGGTTTACTCTCATTGAGTACGCTCAGAGAACCACTAGGGGTGCTTTCCAAGGTGTTCTAGAATGAGAAACTAAGCTCTGGGGTTAAAACTATTAGTAAGATTCCAAAATATCGACTACGGTCGATATCCCAGGTTATTTGTTGGATGATGGCCGAAGCCATGTTTTTTTGTTGATCATCTTCAGAATACTCCATGCTCAGCTCCAAGATTTACTATATGCACACACAGGCTTTGTTGATCATGTATTTAATTTTTTCTAGCTTTAATCTTATTACTATCTGGTGACTAAAACTCCAATAGTCGTACATATTTCAGACTGGTTACACATTCATACTTATGG
CGCCGCCCCCTCAACTTCGCAGAAAAATCCGTTTTTGCATATTTTTTTAAGGGGGTGTAATCATGGCTGGAAGAAATAAACAACCACTCTCTGTTATACAGGGAAAAGGTAGATCAAATCACATTACAAAAAGTGAGAAAAACAGACGAGAAAAACAAGAAGAAGCATTGCGGGGGCATACTGATAAAATTGAAGCTCCTTCTTATTTGACTGCAGCACAAAAAAAGGAATTCGATACTTTAGCTGCTGAATTAGTCAGATTGAAAATTTTCAGTAACTTAGATGTTGACAGTTTAGCAAGGTACGTTGATTCTAAAGACCAATATATAAAAATGGTTCGTCTGCTAAGAAAAACAAAACCTTCAGATGACTTTAAATTGTATTCTCAAATGCAAAGAAGTAAAAATCTTTTATTCAATGAATGCCGTTCTTCAGCTAGTGATTTAGGTTTGACCATTACATCCCGCTTAAAATTAGTTATTCCAGAAGTAGATACTTCACAACAAAAGCAAAGTGAAGCGCAAAAGCGTTTTGGTGATCGTATATGAACTGGATAATGGAACGGGTTTTTGCATATTGCGAGGACATTTTAAACGGCAAGATAAATAGTTGTAAAAAACATCGTTGGGCCATTGAACGATTTATAAGGGATTATGAGGAGTGTCAAAGTGAAGACAGTCCTTTTTATTTTGATGGAGAGATAGCGGAGGATTTTTACTGGTTTGCAAAGGAATTTAAGCACGTTGAAGGGATTTTGGCAGGTGAATCCGTAGAATTAACTGATTTTCAATTGTTTCTAGCGGCTAATATTTTCGGATTCAAAAAGAAAATAAATGGAGCAAGGCGATTTAGAAAGGTTTTTATTCAGTTAGCGCGTAAAAATGCTAAATCTCAGTTTCTTGCTATTGTAGCAGCTTTTTGTACATTTCTTGGAGACGAAAAACAACGGGCTTATATTGCTGGATGGACAAGAGACCAATCATCTGAAGTTTATGAAGCT
GCAAAATGGGTACGTAGTTAACCACTGCGTATCAGGATTGCAGGCCACGAAGGGTATTTGCATATCTTTCTATGCGGTATTACGGCTTAAAACCCGTTGTATCTTGTAGTTTGACTGCCTGTATCACTAGTGGCCATTTTATTTAGGTTAGAGACCCCTGATAGTAGGAGAGTTACAAACTCTTTAAAAATTGTTGACCCCGGAAAAGATGGTGACCCCTGTAAGTAGTTGATCTAGAAGATCTATGCGCTGGCATAGTAATCCAGTGTTTCCTGTTTTAGGATGACCTCTGAAAGTAGATGACCGTGGAAAGTCACGTAGTGCCCCAATAAGCACGTTTGGGCAGCGTGCGCTATCACAAGGCTTGATCTCCGAGGAGCCCCTTGTTTTAGCTGGCTGGAAGCCAATGATCTTAAGTAGATAAGTGCTGTTGCTTGTAGTTCAACAGAAAGCTTTGAGTACGTCTTTCTTGCGAGAAAGAACACATGCATTCTTATGCTCTCAATTCTATTATTTTTATTTTGGGCGAAAGGAAAGCTCTCACGCGAGTACGAATAGCCAACCCTTTATATGATGTTTTCTCTTAATTCTTTAAATAGCCGGACTGATTTTACAGATGATGATTTAATGCTTTTGGACTTGGAAAAACCTGTTACGTTATTCGATAAAGAAATCTTTAGACAAACGTTAGCTGATATGGATGGTAAAGATTCTTATTCTTATTATTCTATCGAACGAATGATTTTTGAGGATCTTCACAACCCATATCTAGGTAATGTAAATCATGTAAGGAAAAGAAATTTCATACAACCTATTAAAAGGTGGTATGATATGTATAATCCTGTTTGTGTGTCTTTTGATAGGAAGGTGCAGGGTTACGGAGTCAATTGGCCCCATTTCCTCTTCTTACATAGACATGATGAAACTGAATCTCAATATAATACTCACCATTTATTTAGATCTGATGTAGACTTAGTTGTAGAGTACGAGAGAAATTGCG
AGCAAAAGCAGGTAGATATTGAAAGATGAGCCTTCTAACCGAGGTCGAAACGTACGTTCTCTCTATCGTCCCGTCAGGCCCCCTCAAAGCCGAGATCGCACAGAGACTTGAAGATGTCTTTGCTGGGAAGAACACAGATCTTGAGGCTCTCATGGAATGGCTAAAGACAAGACCAATCCTGTCACCTCTGACTAAGGGGATTTTGGGATTTGTATTCACGCTCACCGTGCCAAGTGAGCGAGGACTGCAGCGTAGACGCTTTGTCCAAAATGCCCTCAATGGGAATGGGGATCCAAATAACATGGACAGAGCAGTTAAACTGTATAGAAAGCTTAAGAGGGAGATAACATTCCATGGGGCCAAAGAAGTAGCGCTCAGTTATTCTGCTGGTGCACTTGCCAGTTGCATGGGCCTCATATACAACAGGATGGGGGCTGTGACCACTGAAGTGGCCTTTGCCGTGGTATGTGCAACCTGTGAACAGATTGCTGACTCCCAGCATAGGTCTCACAGGCAAATGGTGACAACAACCAATCCACTAATAAGACATGAGAACAGAATGGTTCTGGCCAGCACTACAGCTAAGGCTATGGAGCAAATGGCTGGATCGAGTGAGCAAGCAGCAGAGGCCATGGAGGTTGCTAGTCAGGCCAGGCAAATGGTGCAGGCAATGAGAGCCATTGGGACTCCTCCTAGCTCCAGTGCTGGTCTAAAAGATGATCTTCTTGAAAATTTGCAGGCCTATCAGAAACGAATGGGGGTGCAGATGCAACGATTCAAGTGACCCCCTTGTTGTTGCTGCGAGTATCATTGGGATCTTGCACTTTATATTGTGGATTCTTGATCGTCTTTTTTTCAAATGCATTTATCGCTTCTTTAAACACGGTCTGAAAAGAGGGCCTTCTACGGAAGGAGTACCTGAGTCTATGAGGGAAGAATATCGAAAGGAACAGCAGAGTGCTGTGGATGCTGACGATAGTCATTTTGTCAGCATAGAGCT
TATTTGCGATTTTACCACACCCTACACCCCCAGTACTGGCCCGTAGCTTCGCTGTGTGGTACGAAGTGCCGCTTCGCGGCACCACACACGGGCCAGTACTGGGGGTGTAGGGTGTGGTAAAATCGCAAATAATTTCGCATCTGCGCAGTTTATAAGTAGGTAGTAACAGAGCATGCATGATAAATAGGTGGTGGCGTGATCGAATGACGCAAATCATTGACCTCGAATGCTTTTAGTGCCGTGTGCAACAATAACAAGATAATAAATAAAGATAAAGATAAAGATAGAGAGTATAAATACATATGGGAGTGGAAATATTCTATAATCATGAACGCGCAGTCAACAAGTGAACAAGTAATAATAAGTGAAGATATAAATCCAGACTCAGTCTACGCAGTGCTGCCAAACGGTATAGACGTACATCACGCTCCTTACACCTGTAATCAGAACCAGTGTCACAATTTAACGTCGCAGCAAATAATAAATATTGAAAATGTTCCAACTGATCGCCAACAAAGGTCTATTGACCGGAATAATGAAATCGTTAGTGTCTATGAAGATAGTGCCCTCACTGCAAACGAAGAGTTTAATAACGACGGCTTGGACGGAGACTCAGGAGAAGATTCAATATCTAGAAGAGAAGATAAAGTCAGTGCAAGAGGACTCCTCGCCACTGCAGAATATACTATACGAAATTCCTCAATTAAGCGAATTATTAGAGGAAGGTTTCTCCGACCAGATTGCGGATTATCATTTCCAATTAATAATTGTAGAACTGTCCAAATGGTTAATAACGCAATGGTCGCTAGAGCCAGAAACGATGGAAACAGATCCACAGTTGGAATGCCTCCAATCTCTATGGAACTCTGCAATGGAAATGTCTATGGTAACTCCTATAATACTGAAGGAATCTTCCGCCAATTTTATCAATGTGTTAAAAGAAGAATGGAACGACTCGGAGCTGACTTATATGAAACTTTTAGAAACAATAGCCGAGGGA
GCGCCAGTCCTCCGAGTGACTGAGTCGCCCGGGTACCCGTGTATCCAATAAACCCTCTTGCAGTTGCATCCGACTTGTGGTCTCGCTGTTCCTTGGGAGGGTCTCCTCTGAGTGATTGACTACCCGTCAGCGGGGGTCTTTCATTTGGGGGCTCGTCCGGGATCGGGAGACCCCTGCCCAGGGACCACCGACCCACCACCGGGAGGTAAGCTGGCCAGCAACTTATCTGTGTCTGTCCGATTGTCTAGTGTCTATGACTGATTTTATGCGCCTGCGTCGGTACTAGTTAGCTAACTAGCTCTGTATCTGGCGGACCCGTGGTGGAACTGACGAGTTCGGAACACCCGGCCGCAACCCTGGGAGACGTCCAAGGGACTTCGGGGGCCGTTTTTGTGGCCCGACCTGAGTCCAAAAATCCCGATCGTTTTGGACTCTTTGGTGCACCCCCCTTAGAGGAGGGATATGTGGTTCTGGTAGGAGACGAGAACCTAAAACAGTTCCCGCCTCCGTCTGAATTTTTGCTTTCGGTTTGGAACCGAAGCCGCGCCGCGCGTCTTGTCTGCTGCAGCATCGTTCTGTGTTGTCTCTGTCTGACTGTGTTTCTGTAGTTGTCTGAAAATATGGGCCAGACTGTTACCACTCCCTTAAGTTTGACTTTAGGTCACTGGAAAGATGTCGAGCGGATCGCTCACAACCAGTCGGTTGATGTCAAGAAGAGACGTTGGGTTACCTTCTGCTCTGCAGAATGGCCAACCTTTAACGTCGGATGGCCGCGAGACGGCACCTTTAACCGAGACCTCATCACCCAGGTTAAGATCAAGGTCTTTTCACCTGGCCCGCATGGACACCCAGACCAGGTCCCCTACATCGTGACCTGGGAAGCCTTGGCTTTTGACCCCCCTCCCTGGGTCAAGCCCTTTGTACACCCTAAGCCTCCGCCTCCTCTTCCTCCATCCGCCCCGTCTCTCCCCCTTGAACCTCCTCTTTCGACCCCGCCTCG
GGCTTAAAAAGTAGAGATCGATGGCGTCTTCACTGTACGCACAATTAATCTCACAAAATTACTATTCTCTAGGAAATGAAATTTTATCTGATCAACAAACTAATAAAGTGGTATCAGACTATGTGGATGCAGGAAACTACACCTATGCTCAATTGCCACCTACAACGTGGGGATCTGGGTCAATACTTAAATCGGCATTCTCTACACCTGAAATAACTGGACCACATACGAATACAGTAATTGAATGGAGTAACTTAATAAATACTAATACTTGGCTGTTATATCAGAAACCATTAAATTCAGTTAGATTATTAAAGCATGGTCCAGACACTTATAACAGCAATCTAGCAGCATTTGAGCTATGGTATGGAAAATCTGGAACTACTATAACATCCGTATATTATAACACTATCAATAACCAAAATAAGACGCATGATGCTAATTCAGATTGTTTAATTTTATTTTGGAACGAGGGATCTACACAGTTAGAAAAACAAGTCGTAACATTCAACTGGAACGTGGGTGGTATACTAATTAAACCAATAAATTCAAGTAGAATGAGAATTTGCATGTCAGGAATGGAAAATTTTAATAATGATTCATTTAATTGGGAAAATTGGAATCACGAGTTTCCAAGAAGTAATCCTGGTATTAATATTAATATGTATACTGAGTATTTTCTGGCAAGTAGTGATCCATATACATATCTTAAAAATTTACAACAGCCAACAGCTAAAACTGTAGACATGAAAATGATGAAAAAGATGAATGATAACTCAAAATTAGGGGATGGTCCTATTAATGTTAGTAATATTATTAGTAAGGACTCATTGTGGCAAGAAGTTCAATACGTACGTGATATAACTTTGCAATGTAAAATATTATCTGAAATTGTGAAAGGTGGAGGATGGGGATATGACTATACTAGTGTAACGTTTAAAACAGTTAATCATACATATTCATACACTAGAGCAGGAGAAAATGTTAATGCTCATGTGAC
GTATTCTCCGAGCTTAAGATACCACTTGCAATTTGATTCCGAATCGGACGATTTCCAACTTTGAATTCCTACAAGTTGAGACCATTGGTCGATCAAATTGCTCGTTATTCGAATACAACTGATTTCACAGGGGATCTTCTGGATTAAGTCTTCTCAAAGACTCAGTTGCTGTTTGAGCTGTGAAATTCAGGACCCGCCACTGAAAGGAAGATGGCGTTAGCACCAACGATGAAAGCTTTAACATTCTCTGCAGATGATGAAACATCCCTCGAGAAAGCTGTAACTGAAGCACTTTCAGGTTCCGTTGATTTGAACATGGGGTTACGTCGTTGCGCAGCATTTCCTGCTGAAAACACGGGTGCTTTCCTGTGTGAGTTGACTACTAAAGAAACGAAATCCTTTATCGGTAAATTTTCCGATAAAGTTAGAGGACGTGTCTTTATAGATCACGCGGTTATACACATGATGTATATACCCGTGATATTGAACACCACTCATGCCATCGCTGAGCTTAAATTGAAAAATTTAGCCACCGGTGATGAACTTTATGGTGGTACTAAAGTCAACTTGAACAAGGCCTTCATATTAACTATGACATGGCCTCGTTCTCTATTTGCTGAAGCAGTTCACAATCACAAAGGATTATACCTGGGTGGAACTGTTTCCTGCGCTTCCTCAGTGCCTGCACACGCCAAAATCGGGATGTGGTACCCCATTTGGTCGGAAAAGGTTTCGATTAAACAATTGTATCAGAATACGATTGATATTCATAAAACCGAGGCGATTGAGACGTTTACGCCGACGATGATCAGCAGTGATAAGGAAATGAGATCCCTATTGAGAAGTCGTGCCTCAATAGATGTAGCTGCAAAAACACGAGAGAAACCTGTGATATGCTCGGAACGTGTTAGTTTGCTGGATCAGCATACTCAGGGTGTCGATTTTACTGTTACAGAAATCGAACCTGAAAAGGACGATGATGCAGGAACGTCAATCTTAG
CATCATCAATAATATACAGGACAAAGAGGTGTGGCTTAAATTTGGGTGTTGCAAGGGGCGGGGTCATGGGACGGTCAGGTTCAGGTCACGCCCTGGTCAGGGTGTTCCCACGGGAATGTCCAGTGACGTCAAAGGCGTGGTTTTACGACAGGGCGAGTTCCGCGGACTTTTGGCCGGCGCCCCGGGTTTTTGGGCGTTTATTGATTTTGCGGTTTAGCGGGTGGTGCTTTTACCACTGTTTGCGGAAGATTTAGTTGTTTATGGAGCTGGTTTTGGTGCCAGTTCCTCCACGCCTAATGTCAAAGTTTATGTCAATATAACAGAAACACTCTGTTCTCTGTTTACAGCACCCCACCCGGTGGTTTTTCGCCACGCCTTTGGGTTAATTTTATTTCCCTATACGCGGCCTTAAATTCTCAGTGCAGACGAAAGAGGACTACTCTTGAGTGCGCAGCGAGAAGAGTTTTCTCTTCGCTGTGTCTCATATATTTTCTGAAAAATGAAATATACTATTGTGCCGGCGCCGCGCAATCTCCATGATTATGTTTTAGAGCTACTGGAAGAGTGGCAGCCGGACTGCCTTGACTGTGAGTATTCTCATGGCAGCCCCTCGCCGCCTACTCTGCACGATCTTTTTGATGTTGAGCTGGAGACTTCTCACAGCCCTTTTGTGGGCCTGTGTGATTCCTGTGCGGAGGCTGACACTGATTCGAGTGCGAGCACTGAGGCTGATTCTGGGTTTAGTCCTTTATCCACTCCGCCGGTTTCACCTATTCCACCGCATCCCACCTCTCCTGCTAGCATTTCTGACGACATGTTGCTGTGCTTAGAGGAAATGCCCACCTTTGATGACGAGGACGAGGTTCGAAGCGCGGCGACCACCTTTGAGCGGTGGGAAAACACTTTTGACCCCCATGTGGGTCCTATTTTTGGCTGTTTGCGCTGTGCTTTTTATCAAGAGCAGGATGATAATGCACTTTGTGGGCTTTGCTATCTAAAG
TCCAGCTGCTCATCTGCAGGACAGAGCGCTTGACAACCCATGAGAGGAACTGTTGTAGGCGTAGCGAGGGAAACGAGGTGTGTTGTAGGCGTAGCGAGGGAAACGAGGTGTGACGCGTGCAGGTTCCTATGCCACCTGTGTGTTATGCCACCTGTGTGTGCCAAGTGTAACTTCGTGATTGGAGGAAACACTTGTATTTAAACACGTAGCCTATAGCAATAAACGCCATTTGCCTCACTTACTCCTGGGGTCTGGGTGAGCATCTGGCCCCGACCTGGTAAAGGGTCGGTTTCGCCCAGCAGTAAGCCCTACATGTGGACAGAGGACGAACACCGGAAGAGCGAACGGAGACTACATGCAACAAGTGGTGACCCCGACGTGATCTGTCTGCTGAGGGTAGCTGCCCGGCATGCCCGTGACGTGGAGAAGAGCCTGTGAGGTGGCGGCAGGTCGCGCACGGAAGACGTATTGCGGTTAAGAGCCTGCGAGGTGGCGGCAGGTCGCATACGTAACAATGGACCAAGTCATTAAGGTACTTGTGCAGTTTTGTAAGGACTACTGTGGAAAATCTACTCCTTCCCGGAAGGAGATCGCGACAGTTTTGTCGCTGTTAAATGAGCTGGGGGAGCTGGACTCTCCCCGCCACGTTTTGGATTCGAGTAGGTGGGACTTGCTCACCTTGGCGCTATGCCAGCGCGCCATGGCCAGTCAGAAGGCTACGGAACTTAAAACGTGGGGACTGATGTTAGGAGCCCTTAAGGCGGCCAGGGCAGAGCACAAACTTGGCGCGGTCATGAGCGGGGAGGGAGCTCCGGGGAGCGGATCTCTGGAGTTTTGCAGGACCGGCGCTCAGACCGGCGCTCAGACGACAGCGAATAAAACGGCGACGGAGAGAGAGGAAGATTGCGAGAAGGACAACGAAGAGTCGCAGAGGCTCGGGGGGGGTGCAACGACGCCGACGGCCCCTCCTAATTCTATTGCGCTGTCGCCGCCCCCGCCC
AAAATATTAAAATCTCAACAAGAACTAACGAAAACCAAGCAACCAAATCTTTGCTTACGTTCGTTTCTCGACACTCGAATTTAAATTCGAAATCTCGCAACTCGCAAAGAATCGTGCGTTCCGGTCTTTGCATTCCACACCCACATTCACACAATGGCAACCTGCGTTGGAAAACTCGCCGAAACAAGTCTGAACAACACAATCGCATTCCAGTTGCAGTTTGGAACACTTCCACCGGTATTTATTGGAATACCTGCAACCTCTTGTAAGACAATCGCAACGGACAAAAATGACGAACATGTCATTCAAAGTAAGTCTACTGAAGCACAAAAGAAGATGAATGTCAACAACAAAGCATTCATACACAAAATGCATGCTGAATATAACAAACAATGTGCAGTGCTTGACAAATGGGAGGAAGAGTACAACACAACTCGAAGTACGAATCCTAGTTCATACAAAGTTGTGTTGACGAAACAACAGAAGAGTGCTGTGCATAGATACAATATGGAGAAAGCACGGAAAAAACTGAAGGAACAGGAAGACATTCTGAATAAATGCATCATAGGTCCGTGGGGCCCTTCCATGAATGCTTTCAGTATTGCATCTGGACCATTACCATCAGCAATGGAGGCAGAATTGAAATGGCCACTTCACCAGACCAGATCACAACGAATCAAAGGGACTCCAAAGCAACCAGTAACACTCGGGAGAGGAGAGTTCGCTAAATTTGTCAAAAACTTAACCACACTAATGACACAAAAATCACTGCTCCTTGAATTGTGTGGTAAACACGTGCACAGAGTTTGTGTTCGAAGGGAGCACAAGAAGGTTTACCTGAAAATAAACACAAAGCATGAAGAAGGTTTCAATAAAGCGAGGGATGTTGTGATGGACAATTTCACACAACGTTTACTTGAACTAATGATAACACGAACATCAGGCAACAACCGACACTCAGTTCAAAACATAAAACCCGGACATAGTGGTTTTGTCTTGA
TGGTATCAGAGCAAGGTTAAGATTGATGGCATTCATGGGGTAAAACCCTAAGATAGGGGCCTGATTGAGTTCTACGTTTCTGTTAAGGTAAGATTTCCTTTCCTGATAAGTCGAATAATTTTTATGTATCTTTCTCAAGTAATCTTGAAAAACTGGCATGATTATTGAATGAAAAATGAGCTATTACCAAAAACAAAAAAATGGAGTTGGGAAGACAGAGGGGTTGTTTGCAGAAGGCCGTTCTAAGCCAAGTTTGGGCGTCAAAGGCCGTGTCAGACCCGGAGATCTTCTAATATCCTCCTGAGGTAATAAGCGCTTCGTGAAGTAGTTCAATAATTATGACTAGTTATTAAGAGAGCTTGGGTAAAAGGTAGCATCAAAAGTTAGTAAGACGTAAAGGAAGGAAGGAAAACCCTCAGATAACGTGTCTCATGAAGGTTACCCCTATCCTTCTATTCTGAAATTACTTCTACCTAACCTTGTATGAACTCCGACCTCAAAGAGTTTGAGAACCAATTCCTTTCTTGGAGGAATTCTTGGCAAAATTGGAAGGATCTAGATTACCTAAATCTAGAATCCTCATCAAGAGCTGACTTAGCTCACAACCTTCGGATCACTGCATATCGAGTAGATCTCGGTAACAAAGCCTTGTTTGCTCTAAGCAAACAGAACTGTCTTCATACTCTCGATCTTAGAACTAAATTGCAGGAGCAGGAATTACAGCTCCAGGAGATTGGAAAACTTTCCAAAATTGTTCGACAACAGCGAAACGATCTGAAGCTGCTGCTCTCAAAACAGGATCATTTGCAAGAAGAGATCCTTCAACTAAGGCAGGACTATCTCAAAAGAAGACCCCTGTCTAAGGAAGACGTTGAAGAGCTGGTGATCAAAATCAGCGAACAACCGAAATTTATAGAAAAGCAAACAGAAGCCTTAACGGAAGAGTTAGCGAAGAAAGTTGACAAAGTGGAAGAGCCAATTCATCATCTAAGAAAAACAA
TGTGGTGGGAAGACCACCCGGAAATAAGCAAGGGCCAGCCCCCCTTTACTTGCCCGGAGGATTGGCTGGAGTGTGAGGAAGATAGTGAGAATGAGGAACTCAGTGTTTCTCCCCTCACAGGCTGGGAGCCTCATAGAGACTTAAAAAAGTGGGTAAATTTCGCCCTACCTTATGGATGGAGCCTTATGGACCCGCTAGGTAATCGTTTCAGGTCCCAGAGGAAAGATGATTCCGATGAATCCACTAGTACGGATTCTGAAGAGGAGTTACAAGAAATACAGCAGATCAACCCCGCTGAAGTAGGGCCAAGCAGGCCTCCCGGCGGGTACTCTAAGCTGCGCAGGCGCCGTCGGGTTCCAGCTGCTCGACTTTACGCAACTACAGACAGTAGTGAAGAAGACCTGGATCTGAAGACATCTCAATAAGGAGCTGGACTGTTTGAGATCTGTGTGTGATTACATTGTATTAAGATAGCCTGTTACTGGGGTTCGGAGGATGGCTCATCAAGCTAGTAAGGAGCTCCCTGAAGCCATATCCGAGGCTCAGTAGAAAGACAGTACCTCGCCTGTGTGGGTTCGAGGTCAGGCGGTATGCTTTCTACTTTTTAGATGTATAACTAGAAGAATAAGGTTAAGGAGATGCTTTTTAAATAGATAGCTTAGGGAGTAAGTTAGATAGCTTAAAGAACAAGTTAACTGCAAGTATCGCTTATGCTCAGAATCAGGAAGTAGCTTGCGTCACCAGTTATAGAGAAATAAGAGCTTGAAAGTTAACCGCAACATAGGATGTGAGTCATAGCTATTTTAGTAAGTTAGCGCTTGGGAACTGAGAGAACAAGGTTCGGATCCCATATCATTATAATAAAATATATCTTGTATAAGTAGTTAGCTTACTGTAAAAGGGGGGAATTATTGGGAATCCCATATTGTAGGAAAAGTCAGTTGGATAAGGATATAAAACCCTTAGACTGTAAGGAAGGAGGAGCTCTTGAATCGGCTGC
GCAGGGGTATAATCTGTCAAAATGGAGAAAATAGTGCTTCTTCTTGCAATAGTCAGTCTTGTCAAAAGTGATCAGATTTGCATTGGTTACCATGCAAACAACTCGACAGAGCAGGTTGACACAATAATGGAAAAGAACGTTACTGTTACACATGCCCAAGACATACTGGAAAAGACACACAATGGGAAGCTCTGCGATCTAAATGGAGTGAAGCCTCTCATTTTGAGAGATTGTAGTGTAGCTGGATGGCTCCTCGGAAACCCTATGTGTGACGAATTCATCAATGTGCCGGAATGGTCTTACATAGTGGAGAAGGCCAGTCCAGCCAATGACCTCTGTTACCCAGGGGATTTCAACGACTATGAAGAACTGAAACACCTATTGAGCAGAACAAACCATTTTGAGAAAATTCAGATCATCCCCAAAAGTTCTTGGTCCAATCATGATGCCTCATCAGGGGTGAGCTCAGCATGTCCATACCATGGGAGGTCCTCCTTTTTCAGAAATGTGGTATGGCTTATCAAAAAGAACAGTGCATACCCAACAATAAAGAGGAGCTACAATAATACCAACCAAGAAGATCTTTTAGTACTGTGGGGGATTCACCATCCTAATGATGCGGCAGAGCAGACAAAGCTCTATCAAAACCCAACCACTTACATTTCCGTTGGAACATCAACACTGAACCAGAGATTGGTTCCAGAAATAGCTACTAGACCCAAAGTAAACGGGCAAAGTGGAAGAATGGAGTTCTTCTGGACAATTTTAAAGCCGAATGATGCCATCAATTTCGAGAGTAATGGAAATTTCATTGCTCCAGAATATGCATACAAAATTGTCAAGAAAGGGGACTCAGCAATTATGAAAAGTGAATTGGAATATGGTAACTGCAACACCAAGTGTCAAACTCCAATGGGGGCGATAAACTCTAGTATGCCATTCCACAACATACACCCCCTCACCATCGGGGAATGCCCCAAATATGTGAAATCAAACAGAT
TAGTAGTAGACTCCTTGAGAAGCTACTACGACTAAAGCTGGAATGAGCACCCTCAAAGAAGTGCAAGACAACATCACTCTCCACGAACAACAACTCGTGACTGCCAGGCAGAAGCTCAAAGATGCAGAAAGAGCGGTGGAATTGGACCCCGATGATGTTAACAAAAGCACATTACAGAGCAGACGGGCAGCTGTGTCTGCATTGGAGACCAAACTCGGAGAACTTAAGCGGGAACTGGCTGATCTTATTGCAGCTCAGAAATTGGCTTCAAAACCTGTTGATCCAACAGGGATTGAACCTGATGACCATCTAAAGGAAAAGTCATCATTGAGATATGGAAATGTCCTTGATGTAAATTCCATTGACTTAGAAGAGCCAAGTGGGCAAACAGCTGATTGGAAATCCATCGGACTCTACATTCTAAGTTTCGCATTACCGATTATTCTTAAAGCCTTGTACATGTTATCTACTAGGGGCCGTCAAACAATCAAAGAAAACAAGGGAACAAGAATTCGATTCAAGGATGATTCATCTTATGAAGAAGTCAATGGGATACGTAAGCCAAGACATCTGTATGTTTCTATGCCAACTGCCCAGTCTACAATGAAAGCAGATGAGATTACTCCCGGGAGGTTCCGTACAATTGCTTGTGGATTATTCCCAGCCCAAGTCAAAGCAAGGAATATTATCAGTCCTGTCATGGGTGTGATTGGCTTTAGTTTTTTTGTGAAAGATTGGATGGAAAGGATTGATGACTTCCTGGCTGCACGTTGCCCATTTCTGCCTGAGCAGAAAGACCCTAGAGATGCTGCATTGGCAACTAATAGAGCCTATTTTATAACACGTCAATTACAGGTTGATGAGTCAAAGGTTAGTGATATTGAGGACCTGATTGCTGATGCAAGGGCTGAGTCTGCCACTATATTCGCAGATATTGCTACTCCTCATTCAGTTTGGGTCTTTGCATGTGCTCCAGATCGTTGTCCACCTACAGCATTAT
ACAATTTTAAGCGAACGTGCCCCTGCGGTGTATCCCTCACCAAGCCTCTCTGTGTATCATCTATCAGATCCTTCCGCCACAATGCCTCTCACATCTAACAACTTTGCTACAGCCACTATTGTTGTCGAACGAACGAATCGCAATCAGAACAATCGTCGTGAAATCATTGCTAAACCAGCCTTTTTGACGCTCCTCTTTTCACACAAAGCTGATGCTCTCAAGAATCCTGAATTTCGCGGACTCAACCTTGACGCATTCTATTCTACTAAGGACATGATGGATACCAACGAAGTTCGTACCCGCCTTGGTTCCGGCAATGGATTGAAGTTTCATTATAGCAAGGGTGTTCCGACCATCTCACAACGTGGTGAAGCTCCGGTTAACGGAAAGATGATCGTCGTTTGGACGCCTGTGTTGTCGGGTTCCTCACTCCATGTCCTCAACCGTGTTATCCTCTCCATGTACTCCGAATATGTGATCAATGGTATCCCAGAATTTCTGGCTTATGCCAAAACAACATATAACGCTCAGACTCTGAACTCTGTTGTTTTCGACTCACTTACAGCCGCACGTTTCATCGCGATGAACGTCGATTTTGACTACACTAACCTGTTCGGTGTTGCTCCTGCCGATGGAGAGCCAGACCCAACGGACAACCTAACGATCGAGGAAGCTGAACGCAACTACCTCCTTGCTGTTGCACCATCTCAAGGAACGATCGCTGTTGCAATCCAGTGTGGAGGTTTAGGACTCGCTCATCTCATGTCGATATCCATGCGAGCGAACAATTTCAGATGTGGCATGACGCTAGTTCGAATGGACTCCAAGGTTAGGCGCGTTGTTGCGAGTGGATTCGGTGAGCGAGCAATGATAATGTTACCCCGTGTATTTGAAGATTCAGGCGATTTTGTTGAAGAAGTTGATGTGTAGAGTGTCACCAAGGCCGTCGTTTGATCGATAGGTGGAGAGAGAGTGAAGCGAGGTAGCAAACGCTTTTGCA
TTTTAAATATCGGGTACAGGGTTTTAACCCTGTACCCGGTATTCAGACCTTAGCTTTTGAGCTATTGTAAGAAGGTAGCCTAGCTTTTAAGCAATGGCGGTATTAGATCTTGCTTTTGAGCTCTATCTAGTACGTGTTTACAATTAATTCGATTAGTTAAGATTTTAATTAGTTTTAGTAACCAGTGCTTCAATCTTCTATTGTGGCACTGGCTTGGATCTCCCTTACACATGTGATTACATGATAGACTTATTAGTAGTAGATACATCTAAATTCTACAACGACCTAGTAAGTATTAGTTATGTGAAATAGAATGTGGAGGATTTTAAATTGTGAATAGGCCTTTATATTCGGAGTAGGTAGTATTGCGTATACTATTAATCCCACAATACGTGGTCTCCGTCTTAGTATTTTTAATTTGCGCCCCAATGGAAATGGCTCTTCGGACTTGAGTACAGAGGGGCAACCCATAAATGATGATTAACCCACAACAATTATGTAAGAAAACACTTTCTGACGAACTTTGCGATCGCACGGATACGATTACTTTGCACCCATGGAATGTTTCTGAGTATGTTACCAATACTAGTCTGGATGTGGCGGAGTATCAGGCTTGTGTTGGTAAGGAATTGGAAATGCAGAAGTATCTCGTTACAGCAACGGAGGAGTGCCCTTGTGGACACCCAACAATGTTTAGCGAGATCGACATGAGCAGGGGGATGGTCATGTCTAGTAGGGACAATTTGTACAGTGACGACTTGGTAAATCTGGTTCCAATTGAGCATGGTTATGAGCAATCAGACCCATGTTTTTGTGGTAACCAGAGAGAAGACTGCGAGAATTGCATGTATTTGCAAATTCTTCGCATGTCCCCTGCGAAGTGGAATGTAACCTACGGATTCAACCACAATCACCAAGCAAGAATAGTGCAATACCTTACGGTAGAACGTGGTTTTGCTTGTGAAGGATACACTTTTGAGTCTGACACTAGCGATAGTGA
ACAAAAGATACGAGCGGGTGATGCAAATTGAGTCTGTCAAGCAACAATTAATTTTCAGACCTACCCGACGCACGAGCATAAACGATCGCAAGTTAAACGTAGCTAACTTTCTGATCAATCACTCTTTCTTTTTAGCGATCAATGGCACCAACCTACTTCGCCTTTTTCTTGCTCGTCTGCCTCTGCTCATCAGTGAGCAGTTATCAGGGGACTATGTTTATACCCCTGGAGCCAGCAAACGCATCATACTGGCTCGATTCCACCGACATTGCGGTGCCCCCCTCCCATCCTCAAGTGCAGTTGATCTACGACTGCCCGCCTCAAAAGATGTTGCGCGATTTTTCCTCGCGCGACATTACTCTAGAGCTCTGGGAGAGAGGATACAACGAAACCAGACAAGCCTTTTCAGAGGCTATGCAGAATTTGCAAAATTTATTAATGTCTGGTGTTCGTCAATTTCACACAGGCTTGGAGAGTTTACTCCACGTAATTTTACAAACGGCAGCATATTTGTGGACCTCTCTAATTTGGGCCACAGCCTGTGCGACTTGGTACTTGCTCAGCAAGTACACGATCGAGATGCTTACACTCGCCTCGCTTTACATATCCACCGTATATATGGTGAAGATGGCGGCTTGGATTTTTGGCGACTTGCCAATTTCCCTTCTAAAAGCTGGCCTTTCAATGGTGAGAGGTGTCTCGAGGGCTCTGTGGTACAAAAGGAGCTACAACGCTGAGAAATCCGTAGAGGGTTATCTTTCATTCAAAATTCCACAGAACCCCCCCAAAAACTCGGTCTTGCAGGTCCAATATAAGGACGGATCGCATGCCGGGTATGCTACTTGTGTGACGCTGTACAATGGAACGAATGGGCTTCTCACGGCCTATCATGTCGCTGTCCCAGGTAGCAAAGTCGTCTCCACCAGGAACGGAAACAAGGTTCCTCTCTCTGAATTCAGATCCATTATGGAATCTGAAAAGAGGGATCTTGTGCTGCTGG
GTGGCATTTTTGTAATTTAGAGGTGTACACCAATTGAGCTCTCTCAAACTTGCTGATTCAATTGGTGTATTGGGGTAACTTATATACTAGAACCCTCTATAGAACTATTAATCTTGTTCCTACACGTGGCGGCCATCCGTATAATATTACCGGATGGCCGCGCGCCCTTTTCTCTTTCCGTACAATTGGTAGCGCATCCTTTTTCTTTATTTCTCTCTTTAATTTAAATTCGTCCAATCATGTTACGTCTGACGAGCTTATGTACATTCAACAACTTGGGCCTCAAGTTGTTGGGCCTGGGTTATAAATTAAAGAGAGTTTGGCCCAATAGTGTTAATCCAAAATGCCTAAGCGTGATTTGCCATGGCGTTCTATGGCGGTAACCTCAAAGGTTAGCCGCAACGCTAATTGTTCTCCTCGGTCAGGTATTGGGCCAAAATACAACAAGGCCGCTGAATGGGTTAACAGGCCCATGTACCGGAAGCCCAGGATCTATCGGACTCTGAAGAGTCCTGATGTTGCCAGAGGTTGTGAAAGCCCTTGTAAAGTCCAGTCTTACGAACAGCGCCATGACATCTCACATGTGGGCAAGGTCATGTGCATATCTGACGGGACACGTGGTAATGGTATTACTCATCGTGTGGGAAAGCGTTTCTGTGTGAAGTCTGTGTACATACTAGGGAAGATCTGGATGGACGAGAATATCAAGCTGAAAAACCACACGAACAGCGTCATGTTCTGGTTGGTTAGAGATAGGAGACCCTATGGGACGCCCATGGATTTTGGTCAAGTGTTCAACATGTTCGACAACGAGCCCAGTACAGCCACTGTGAAGAACGATCTTCGTGATCGTTACCAGGTCATGCACAAGTTCTATGGCAAGGTGACCGGTGGTCAGTATGCCAGCAACGAACAGGCTATCGTGAAGCGGTTCTGGAAGGTGAACAACCACGTGGTCTACAATCACCAAGAGGCTGGCAAATACGAGAATCATACTGAG
GTCTACTGTTCCCCTCCTGCGCGGGCGGCGTCGATGGCATGCTCCAGTGCCTGCAATGTGCCGGGGAGGCCGCGGCTCGCGAAGAAGTCGGCCGCGCCGCACGCTTCTGCGCATGTCACCGGCCGGCGACCGACCTCCATAGCAGAAAGCGTCGCCGGAGACAGCGACATGCTTTTTGCCATGTCGTACAGCAGCGTGCCGGTGACGATCCGCAGCGCGCGCACGAGCATGCCGTACGGCGTCAGCGGATTCGTCAGGCTCGGTCGTTCATCCGTCACCTCGTCTCGCGGCTCCGGCTCCTTGCGACAGGCGTCGGGCACGCCAGCCCATTCGAGTAAGCTGGCGACAGTGACCGGCTCCGGCTGCTGGGTGGCGAGGATGTCAGCGAGCAGCCCGCGAAGCACATCAGCATCCGATGTATAGCCGCACGTGATAGCCGTTTCGATAGCCCATTCGAGCGATGCACGTCGTTCCATGGTCAGCGTCTTACTCATGCTTGGCTCTGTGGATTCGTTCATGATTTCGAGATCCTTGTCATTTGCCCGCAGTGCTGACACTTCGTGCGCGACCGCTCGCCCAACCGCTTCAGCTCATCGTGATAACGCGCATGCAGTTCGTGATAGCGGTGCTCGGCTTGGCTCAGCTGCTTCAGCACCCACATCGGGTTGAGCTTTTCCTTGCAGTCCGCGCACGTCACCTCGGCGAGTTCGTCGTCGATGATGTAGCGCTTGTGCCAGCAGGTATGCGTCGGAACGGTCGTGAACACGCGCTCGTCGCCGAGGTTCGGGCGTGGCTTGACCGGCAGCACTGTCACGTTGTCGTCGATCGTGACCTTCATTGCTTGTCTCCATCGAGAAGGGCGCGGACGGCCTTGATAAATCCTTCGGGCTGCATAGCTGACAGCACATTTACACCACCCGCGCAGATCGTGCGGACATGCTTCGAATACTTGTCGAGGATTGCGTCATCCGTCAGCCCCTGCCGAGTGGCGACCTGCGCG
AGCGAAAGCAGGTACTGATCCAAAATGGAAGATTTTGTGCGACAATGCTTCAATCCGATGATTGTCGAGCTTGCGGAAAAAACAATGAAAGAGTATGGGGAGGACCTGAAAATCGAAACAAACAAATTTGCAGCAATATGCACTCACTTGGAAGTATGCTTCATGTATTCAGATTTCCACTTCATCAATGAGCAAGGCGAGTCAATAATCGTAGAACTTGGTGATCCTAATGCACTTTTGAAGCACAGATTTGAAATAATCGAGGGAAGAGATCGCACAATGGCCTGGACAGTAGTAAACAGTATTTGCAACACTACAGGGGCTGAGAAACCAAAGTTTCTACCAGATTTGTATGATTACAAGGAAAATAGATTCATCGAAATTGGAGTAACAAGGAGAGAAGTTCACATATACTATCTGGAAAAGGCCAATAAAATTAAATCTGAGAAAACACACATCCACATTTTCTCGTTCACTGGGGAAGAAATGGCCACAAAGGCCGACTACACTCTCGATGAAGAAAGCAGGGCTAGGATCAAAACCAGGCTATTCACCATAAGACAAGAAATGGCCAGCAGAGGCCTCTGGGATTCCTTTCGTCAGTCCGAGAGAGGAGAAGAGACAATTGAAGAAAGGTTTGAAATCACAGGAACAATGCGCAAGCTTGCCGACCAAAGTCTCCCGCCGAACTTCTCCAGCCTTGAAAATTTTAGAGCCTATGTGGATGGATTCGAACCGAACGGCTACATTGAGGGCAAGCTGTCTCAAATGTCCAAAGAAGTAAATGCTAGAATTGAACCTTTTTTGAAAACAACACCACGACCACTTAGACTTCCGAATGGGCCTCCCTGTTCTCAGCGGTCCAAATTCCTGCTGATGGATGCCTTAAAATTAAGCATTGAGGACCCAAGTCATGAAGGAGAGGGAATACCGCTATATGATGCAATCAAATGCATGAGAACATTCTTTGGATGGAAGGAACCCAATGTTGTTAAACCAC
TAGTAGTAGACTCCCTAAAGAGCTACTACACTTACAAGAAAAATGGCAACTATGGAAGAAATCCAGAGAGAAATCAGTGCTCACGAGGGGCAGCTTGTGATAGCACGCCAGAAGGTCAAGGATGCAGAAAAGCAGTATGAGAAGGATCCTGATGACTTTAACAAGAGGGCACTGCATGATCGGGAGAGTGTCGCAGCTTCAATACAATCAAAAATTGATGAATTGAAGCGCCAACTTGCCGACAGGATTGCAGCAGGGAAGAACATCGGGCAAGACCGGGATCCTACAGGGGTAGAGCCGGGTGATCATCTCAAGGAAAGATCAGCACTAAGCTATGGGAATACACTGGACCTGAATAGTCTTGACATTGATGAACCTACAGGACAGACAGCTGATTGGTTGACCATAATTGTCTATCTAACATCATTTGTGGTCCCGATCATCTTGAAGGCACTGTACATGTTAACAACAAGAGGTAGGCAGACTTCAAAGGACAACAAGGGGATGAGGATTAGATTCAAGGATGACAGCTCATATGAGGATGTCAATGGAATCAGAAAGCCCAAACATCTGTATGTGTCAATGCCAAATGCCCAATCCAGCATGAAAGCTGAAGAGATAACACCTGGAAGATTCCGCACAGCAGTATGCGGGCTATATCCTGCACAGATAAAGGCAAGGAACATGGTAAGCCCTGTCATGAGTGTAGTTGGGTTTTTGGCACTGGCAAAAGACTGGACATCTAGAATTGAAGAATGGCTTGGCGCACCTTGCAAATTCATGGCGGAGTCTCCCATTGCCGGGAGTTTATCTGGGAATCCTGTGAATCGTGACTATATCAGACAGAGACAAGGTGCACTTGCAGGAATGGAGCCAAAGGAATTTCAAGCCCTCAGGCAACATGCAAAGGATGCTGGATGTACACTGGTTGAACATATTGAGTCACCATCGTCAATATGGGTGTTTGCTGGGGCCCCTGACAGGTGTCCACCAACATGCT
GGGAAACCGTGGCAAGTTTCCGAATTCTCTATGCTCTCACATGCTTTCTCAATTGCTTTCGAAACTGCTTCTCTCGGTGCGGCACTATGTGTCGCACCTTTCGCCGCAGCTGTTGAAATTATCACGCACCCCCGTATCGCTCCACGAGATCCTTGCATCGCTGAAGAGCTCTGTATGCGCGATGAGCTTGAGGTTGCTGATCCCACTGATGAGGAACCTGAAGCTTGTCTGGAAAATATTTCCGGTACTTCAAGCGATAAGAAAGTGTCTAAAATCAAAAGGCGACACAGGGGTAAGTTTGCTCTCCATGCGGCAATCGCAGCAAAGCTACATTTTGGGGGCACTCCAACCCCAACGCGCTCGAATGAGCTTGCTGTGCGGCGGTGGCTTGCAAGTTATTGCAAGGAAAGGAGGTTGGTTGATACACACGCTATACAAGCGATCGCTCTGGCCACTCCTCTGGTACTTACGCCAGGGGCCGCTGAAATCACTGAGCGAGCGATCCTCAATAGCGCTGTTTTCGGTATGCGGAGGGCGGCTCTCGCTGAGGCCTCTAAACCGACTAGTCTCACATACCAAATGGTATTTGAGCCTCATCGGCCGAGGACTTGGCTCAGAGCCTGGCGGAAAGTGGTGGGTCTCCCTGATTTTCAGGGGTACTCGCCCGTGAAATAGGGGTGCCTTAGGGAAATAGCTGGTGTGGACACCAAAATTGTCCGTGGAGAGCACCAGTCTATGGCCGTATTCCCTAGGGAAGGAATCTCCAAACCCCGGCGCATCTTCCAAGTCTGTGGAATGGGTAATGGGACCACTTTCGGAGTTCACAACAATTCCTTAACTAATTTAAGGAGAGGTCTTGTTGAGAGAGTGTTCTACGTGGAAGATGCCTGCAAAAATTTAGTCCCGACCCCTCAGCCCCTACCTGGGAAGTTCCAGGAGCTGAAGTATCTGGCTCGACGTGTCGCGCGCATTGCTGGTCATCATACCCCTATCCCCAGGG
TGGTATCAGAGCCATGTGCTCATAATATTTTCTTGAAATGAATCAGGAAGATAAGAACCTTGAGGATCATACCTCTGAAAAAGATAATCATATTATCTTTAAAAACGAAGATAACATGGGTTATCAAGTTAATATCATGATCCAACAGGATCAATTGAAAAAGATAAACAAAAAGAAACTTAGTTTATCTAAAGAGGAAGTGTTTACTTCATCTCTCTGGAATAACGTCAAGAGTATGTTAAACCGGAAAAATGAGATAATATACTGTATTTCTTCACAAGAAATGTCAGTTGACATCTCTGACGTCTCTGGACGTGTATACTTACCTTTATTACCCAAAAAGGAAGTAGAACAAAAGCTTTCTAAGCTTAAACCTGAGCTAAGGAAAAAGATTTCCATAGTTCACTTTGGTGCAATCAAAATTCTCATAACTGCTCAATTCAGTCATGGAATTAATTCACCAATCAAAATGGCTTTGATCGACAACCGAATCAAAGACCGAAAAGACTGTCTCCTTGGGACAGCAAGAGGAAACTTGAGTCACGGTAAATTTATGTTTACTGTTTACCCAAAGTTTGGAGTTAGTCTCAACACTCAACGTTTTGACGAAATACTCAGCTTTATCCACGAGTTCGAAAGACCGGACCTAATGGACAAAGGTGACAAGATCTTCTCTGTAACTTACCTTACAGCATATGCTCTTGCAAATAGTATTCATTCCATAGAATACAAAAATAATTCTGATATAGAGATAGACGAAGTCTTCTCAGAACTTGGCAATGTCCAAGAGAGATCATTTTGCGAGATTCCCTCGTATGATGAAAATTGGTCAATCAACATTGACAGAAACAAGACTAGGATTAATTCTAAACCTAGAGAAACTGTTAGGGGAAACACCCTTACCTTTGGTGAAGGCACAAGCCAAAACCAAAATCAATTACTTAGACAAATGTCTAAAAATATTGACTGTTTAAGAGAAAAACTTGAACAGATCAGTGGA
TTCAAGAGGGGTCTCCGGGAATTTCCGGAGTCCCTCTTGGAAGTCCATGGTGAGGGGACTTGATACCTCACCGCCGTTTGCCTAGGCTATAGGCTAAATTTTCCCTTTCCCTTTTCCCTTTCCTATTCCCTTTGTTTTGCTTGTAAATATTAATTCCTGCAGGTTCAGGGTTCTTAAATCTGTTTCTCTATAAGAACACTCATTTTTCACGCTTTCTGTCTTCTTTCTTCCAGGGCTCTCCCCTTGCCCTAGGCTCTGGCCGTTGCGCCCGGCGGGGTCAACTCCATGATTAGCATGGAGCTGTAGGAGTCTAAATTGGGGACACAGATGTTTGGAACGTCACCTTGCAGTGTTAACTTGGCTTTCATGAATCTCTTTGATCTTCCACAAGGGGTAGGCTACGGGTGAAACCTCTTAGGCTAATACTTCTATGAAGAGATGCCTTGGATAGGGTAACAGCGGCGGATATTGGTGAGTTGTTAAGACAAAAACCATTCAACGCCGGAGGACTGACTCTCATCCAGTGGATGCATTGAGTGGATTGACTGTCAGGGCTGTCTTTAGGCTTAATTCCAGACCTCTCTGTGCTTAGGGCAAACATCATTTGGCCTTAAATGGGATTCTGTGAGAGGGGATCCCTCCATTGACAGCTGGACTGTTCTTTGGGGCCTTATGTGGTGTTTGCCTCTGAGGTACTCAGGGGCATTTAGGTTTTTCCTCATTCTTAAATAATAATGAACATGTCTAGACAAGGTATTTTCCAGACTGTTGGGAGTGGTCTTGACCACATCCTGTCTTTGGCAGACATTGAGGAAGAGCAAATGATTCAATCAGTTGATAGGACTGCAGTGACTGGTGCTTCTTATTTTACTTCTGTGGATCAATCTTCAGTTCATACAGCTGAGGTTGGATCACACCAGGTTGAACCTTTGAGAACCTCTGTTGATAAACCCGGTTCAAAGAAGACTCAGGGAGAGAAATTTTTCTTGATTCATTCTGC
AAAATAAAACAACCCTAAACCAAACAAAACAAAACAAAACAAACACAAACAACACACGCTCCCCAAGCTCATTACATTTGTAGAGTGATCTTTGTCATCCTACTCTTTGTGAGCTTTTCCGCAAATCAACCTGCTTGCTTTTGCGCCCCCTTCACCTTCACTCTCGCTCCCATGGAGCAAACCCTAGCTCAAGCTGTGTCACGGAGAAACAAAACAGACACACCTATGGCAGAAGAGCGGAAACATTTCAGCCCCATGAATTTTTCCGCAAACTTTGTTGCTCCTGAGCTCTTTTATAGTGCTAATGTGAGGAAAATCAAAAATATCTTCAAAGAGCGCAGCACAACTCGGTTTCTGGACGCGATTTCAAGTGACTTTGAGCTTGTCGCTTTTCTCACCTTGAGTCCTGCTCATTTAATGCAACTTGAAACAGTTCTGCGCCAAGAGATGCGTTCGTGCGCTGTGCCAATTGTCACCTCTGATGCTAGCTTTGAAACAGTTGCTGTCATCAAAACCGCTCTGGATGGCATGAGATTTCACTTTGGATACACTACTCTTGAAAAGGGGTGGATATCTATGATGCGCCATGCGGAGAGTTGCCTGCAAGAGAGCTCTTCTTCGGCTGTGAATGATCTGCAGACGCCAATTAAACGTGTTGGATCACTGCTCCTGAGTGGAAAAAATCGCGTAGAAGGCTGCGAACTATCTGTCTTGAACCTCACCGCGCGACGTTTCAGGATCGAATATGGGCTAAATGGTACATACTTTGGCGAACATGTTGCTATGCTACGCGACTTAAAACGTTATATCTATGGTACCGTACCAAAAGAGTTTTTGTGGGCGAAAACCAAAAAGCACTTACCGTTCACAATCCCCGCGTGGATCACGCGTACGCCCATCGACTGTTTCTTGTTCTGTCTTCGCGTTATCCCTATCTTACATAGGTTTGGTGTTGCCATGTCACTTATTTACTTTTCGTGTGTTGCCGCTTTAAATTTTC
TAGTAGTAGACTCCGGAAGAGACAAATCAAAAAAAGATGGAGAAATATAGAGAAATACACAGGGATCTGAAGGAGTTTACTATTAACTCATTAACAGCCGTGGAATGCATGGATTACTTGGATAGGCTCTATGCTGTCCGGCATGACATTGTTGACCAGATGATAAAACATGAATGGTCAGACAATAAAGACAGCGAGGAGCCAATAAGTAAGGTATTGCTGTTTGCTGGGATACCTAATAATGTCATAACAGCATTGGAAAAAAAGGTTATCCCTGATCATCCAAGTGGTAAAACACTGCGGTCTTTTTTTAAGATGACACCTGACAACTATCGAATAACAGGTTCCTTAATCGAGTTTGTGGAGGTAACTGTGACTGCAGATGTAGATAAGGGTATCAGAGAGAAGAAAATGAAATATGAGCTAGGTCTGAAATATCTAGAGCAAGAACTCATGACATTTTTTCATAGGGGAGAACTACAAAACCCTTATAAAATTACATTTAAAGTAGTTGCAGTCCGGACAGATGGATCAAATATTTCAACACAATGGCCCAGTGCAAGGAATGATGGTGTCGTTCAATACATGAGATTGGTACAGGCAGAAATCAGTTATGTAAGGGAACATTTGGTTAAAACTGAAGAAAGAGCTGCATTAGAAGCAATGTTTAACTTGAAATTCAACATAAGTTCTCTAAAGACACAGCCTTATTTTATCCCTGAATATAAAGGGATTGATCTGATTAGACCTGATATAGATGGGTTAGTGAACTATGCCCAAAGCTGGATGTCAAAGACCCAAGAATTCTCTTTCTTTGAAGTAAAAGGTTCAGCTGTGTTTGATTGTTTTAATGAGAATGAACAAGGGCACATTGTAAAATACCCAATGTCCCGGCACCCGAGGAACTTTTTACTCATCCAATGCACTGTATTAACAGCATACAAACCTGCAACTATACTTTCTGATCAGCTTGATAGCCGTAGGGCCTGCATTCAATTTT
GTATAAATTTTGTATCCGATAGTAGCACATAGAATCACAATCACATCCCCGTTTTTTGAAATTTTATAATTTCTACAGCAAATTTTATATCAAATGCCTAGGAAAAAGGAGCAGGCCAGCAAGAGTGAAAATGAAAAGCAAACAAGTAACGTTCAAGCTCAAGATTTCAAAACTGCGATTCAACCTGATACTGCTACTGCACAACTGATCAAAACATATTCAAACCCAAAACAGCGTGGAGATAAGGGAGAAATTGTTTACGATGGAGGGCAGAGCTCTAAGCTTGCCGAGGTTGTTGATCAGACCACTGAGCCGCACAATGCAGATGGAGCTGTAAAGGATGGGAGGATAGCTCCAGTGAAGTTAGATTTAGAGAAGCAAAAACTTGATAAATTAAAGTTATTTGAAGCATCACCTTTCGACCCTTTGACAGTGAAGAATAATCAAGATGTTGTGGACAAGTTGTACGCTACTCAGTCATCATCAATTCAAGAAGTTGTGCCGACGAAGACTTTTGCCACAGAACTTCAGTTCGGTGTCACCTCTGAGGATATGGCTAAGATTTATGGAGCTGTTGTCGCAGTGTCAAAGAATGTGAACTCAAGCGTAACGTATGAAGTGAAGCGTGGCACACACGAATTGATCAAAGTACCTACCATCCCGCACAACTTAGTGTTGATTCAATCAGATAATGGTAAACACGCATTAATAAAAGAAGATTTGGGACAATGGCCGGTTGAAACTGGAGTTTCTTTAGTTAATCAAGCAGGTGTGTTTGCTGTGCAGTTAGCTAATAAGTTAGGCATTGACAAACCTTTTGTTTTAGATGCCGGATCCAACTATTTCACTGACACCAGTTTCATCGATACTAGAAAGTACTGTACTGATGGTCTGTCGCCACGTGAAATTCAAAAAGCACTGAATAGACAACGTGCATACTATGATAGGCCAGAGTTGACCATTGCTGAAAACAGAACGCTACTCTCACAGTCTATAGTAT
ATCATTTTTAGAACTAACCAACCATGTTCACGTAAGTGACGTGATGACGCGCGCTACGCGCGCTGCCTTCGGCAGTCACACGTCACTTACGTCTCACATGGTTGGTTAGTTCTAAAAATGATAAGCGGTTCAGGGAGTTTAAACCAAGGCGCGAAAAGGAAGTGGGCGTGGTTTTAAGTATATAAGCGACACGTTAAGTCAGTTACTTACTCTTTCGCTTATTCTGTAAGTCGAGACACACAGAGTAACCAACTAACCAACTAGCCATGGCTGGAAACGCGTACTCTGATGAAGTTTTGGGAACAACTAACTGGTTGAAGGATAAGAGCAACCAGGAAGTATTCTCATTTGTTTTTAAAAATGAGGATGTTCAGCTCAATGGAAAAAATATCGGATGGAACAGTTACAGAAAGGAGCTGCAAGAGGAGGAGCTGAAATCTTTACAACGAGGAGCTGAAACTACCTGGGACCAGAGCGAGGACATGGAATGGGAATCTTCAGTGGATGAACTGACCAAAAAGCAAGTATTCATTTTTGACTCTTTAGTTAAAAAGTGTCTCTTTGAAGTACTGAGCACAAAGAACATAGCTCCTAGTGATGTTACTTGGTTTGTACAGCATGAATGGGGAAAAGACCAAGGCTGGCACTGTCATGTGCTCATTGGAGGCAAGAACTTTAGCCAGGCTCAAGGAAAATGGTGGAGGAGACAATTAAATGTTTACTGGAGTAGATGGTTGGTAACAGCCTGTAGCGTGCAGCTATCACCAGCTGAAAGAATTAAACTAAGAGAAATAGCAGAAGACCAAGAATGGGTTACTCTGCTTACTTATAAGCATAAGCAAACCAAAAAAGACTATACTAAGTGTGTTTGCTTTGGAAATATGGTTGCTTACTACTTTTTAACCAAAAAGAAAATATGTACCAGTCCACCAAGGGACGGAGGCTATTTTCTCAGTAGTGACTCTGGCTGGAAAACTAACTTTTTGAAAGAAGGCGAACG
TATATTTAAGTTCGCACCGGCACGCCATAACGCCGCGGCCCTAGCTGTTCGAACGAGCGCTTATTTGCTCGGTCACGGACCAAATCGTATTAGTCGCCCTGCAGAGATAGCTAGCCCATGGAGCTCCGCGGGCCATCCTCTGACGCGTACTGCGTTCAGGTGGGAATGACGGATGGTCAGGCAAATGCCTGCGTCTCCCTAGAATGGGATTATTCTGCGGACGCGTTCCACTACGGTTCATATGAGGTTTGTGCGGCGGCGCTGGACGCGGCAGAAGCCCACTTAGATCATTCTGGCGAAGAGCGCTGGGTATACCATCCCCTGACCTACATGGAGAGCACCAACAACAACCCCTTGCGGGACATGCCAGACCTTATTGGTCTTTGGGGGGCAGCGCCGGCGCGGTCGTGTACCTGTTCGCGTAGTCTGTGCGTTGCCCTAACCATCGCATCTGTGTTCGTAGGGCTGGCGACCATAGCTCTGCTAGCGAAGAGCACGGAATGGAACAGACGTCTACATTGATACTTATGGGGCCGCCGAGCACCCAGCCATCCGGAAGAGACGGCGACGTGGTACAGGACCAAGACGACTCGCCCGACTCCGGCAGCGAGGCGACTACGGTGGCGTTCGCTGGAGGCGACGATAACGACAGCGACCGGCGACTAAGCGATGAGCCTGACGGGAGCCTGCCCGAACGTTTACGGTTAGATAGGGAAATGCGCCGCGAAAGAGATTACGCCGATCCTAGCAGCTTAATGGTCTTCGGCGGAGCCCCTACGCGACACGGTTCTTGCGGTAGCGCTCCAGTACGGCTGGGTGCGCGGCCGGCTTTAGCCTCTGTCTCTGGCGTGCCCCACGATCCGCCTCCCCCATACACCAGAAACAGAGGTAGTTCATATTCAGGCGACGTACCGATTATCGTGTATCTCCTACTTACGACGTTGGTTGTGCTGGTGATGATCCTGATATTGTTAATGGTGATCGCGCTAAAATAAGCTAC
GTTAAAATCATGGAGCCTTGTGCAGTGTTACACGTCAGTGGTGACATCGTGCCTCTCATTGAGAAAGGATTTCTTCCCATCTTCGATGTAAATCGAATTTCGACGTTAAATGATTTATGGATTGAGCGAGGTAAATTTGGCACTGAATGCTACTGTTATGGAACTCTCACAAAATGGACAATTCGACAGTTAAGAGGTCACAGATTTATATTTGTGAGCACGAAGAAAAGAATACATCTAAAAGACACAATAATAACACCAGATGTTGTTATTAGCCAACAGGTTTTATCAGGGGGTCTAAGAGAGTTGGAAACAATAATAGGATTTAAAAGAATTGGATTACGGAAAAACTTCGGGGATCAGTTACGGAAGTACGCACTTTTGAGTTGTCGGTTCTTAAACGGTTCTGAAGCTGAGACATTAAATGTAGCTGAGCCAAATGTCCATAAGGTGCGTGGGCTCACAATGGGTCCACCAACACACTTAAATCTTCTGGGAAGTTATGAGAATGATGGACCGACTGATGAAAAACTTGTTTCAATGATTGATTATATTACATATAGTGCTGATCAAATATATTATATTGGGTGTGGGGATTTAAGAACTTTGAAATTGTTTGCAAAAAGAGATAAGAGAAGATTCAATCGCGTGCGTTGGTTTTGCTTTGATCCTATCGCTCCGGAAAGTTTTGCTGAGAACGTATTAGTGAGGAAAACAAAGATAGAAAATTATAAAGATCTGAAAAAATATATGGATAGCGGCTCGGTAGAAAGAGTATTGATATGGGATGTGAGTGGAGATGGAAAGAAAGGGACGATTGAATGGGAACAACAACGTGCATCAGAAGACAGGATGGGGGAGCAAATTGCAAAAGGATTAACTAAATTTTTTAGTTTTGCTGTAATTAAACATCGAATTCCAAAGGATAACGAAGTCTATAGTTGCTATTCATCTCTAATTATCCCACAACCGGGTGCGGCGCAAGATATGTATGAATGTA
TTTTGTAACTGAGGTTTTGACATCTCATTGTTTTTGAGCCCCAACGTCTTGGTGGATGCTCAAAGAAGATTACTCTTGATGCTTGGCTCTCAGAAAGAATGGCACCTCAATGTTTTGAGACCCGATTCTTTTGAGTCGAGACCATTTCCCCTTCCCTGAAGATTGCTTTTCTTCCAACTAAACCCCTATTGATGTGTTGGTCGTTTGCCAATCGGAGGGCGACAGGCACAGGTCGCTCCGAGTTCTAGTAGTGTGGGAACTTGTTACTACTGATGAAACGAGGTAGTGACACTCAGTACCTGCGAACGAGGTCGGGGCCCTCCCTTCTTCCTTCACCCAACTTTCACTTTTCGTTCCACTTTAGCAGGGGTCTTCTTTCTATCCCCCTGGCGGCATTGGAACTAGCCGTCGCGTCTTAACGCGCAGCCCTGAAGGCCCCACACCTTGTGGATCTTGCCGTGGGTATGTTTCTGGCATGTGTTTCTCAAGCCTGCAACCGAAGCCGAACAGCCACATGAACAGTTTGAGCGTGGTAGCGCTGTGTGAGTTGGCGGTGGATCCCCCTCGTGGTAACACGAGCCCCCGTGGCCAAAAGCCCAGTGTTTACAGCACCTCTCACATCCAGGACGACCCCATCCTGGCGCTCACTCTTAGTAGTATGGCTTAGTACGCATTAGGTGGTAAGCCGAGCTCTCCCTCGGCCTTGTTCTGAATGCACACATGTCTAGGGGCTAAGGATGTCCTACAGGTACCCGCACGTAACCTTCAGAGAGTGCGGATCTGAGTAGGAGACCGTGGTGCACTGCTTTACAGATGCAGCCCGGTTTAAAAAGCGTCTATGCCCCTACAGGGTAGCGGTGGGCCGCGCCCTTTCCTTTTAAAACTACTTGTTCTATGGTGACAATGGCAGGAAACATGATTTGCAACGTGTTCGCTGGTCTTGCTACTGAAATTTGCTCCCCTAAACAAGGACCTCTCCTTGACAACGAATTGCCCCTTC
ACACAAAGTCCTGGGCAAAAGAAAAGCAAAATAACCAACTATAGATTAGCCAAAACCTTTTTGTTTAAACAGTTAGTAATTTATAAGTTTTAATTTATAAGTTTAAATTTATAAGTTTTAATTCATAACTTAAGATTTAAAATTTATAATTTATAACATACTAATTAATCTTAAGTATATTGTATTTGATTTAGTAGAGTGTAGCAAATATGTCTATTTCAATACCAGCAAGTGAATATCAAAGTAGCAAGACTTATAGTCAACTACTCATGACTTTTAGAGACATGGTCTCTGAAGAGCAATATAGAGTAATCAAAGAAAGAATGGTTGAAAACAATAAGCATTACTATGCTCTAGATAAATTCTCGCAGGGTGTTTATGATATAAAAGACATGCAGATATTAGTTGCAGACTTGTCATGGCTTTGTGCTTTTGATAAATCTTCAGATCAAAGAACTAGAGAAACATTGGTAATGATTAGCAAGTGTGTTTTAGATATTATGCTGAGCCTGAAACCTGAAGTCAGTCAAACAAAATGCTTTGTTTGTGACAAGAAATCAACATATGAGACTGATAATTTATCAGTTGCTAGGCTTGATGATGTTAGCAATAGGTTCTCTGGTGGATCTGTGCACTACATGGTGAAGCTCAAAGAACATGATAAGGTTGGACTCATGTCATATATACATGAACTGAAGAAGATTGGAGGGTACCGTGGTTGGTACAGAGATGGTGGCAAACTAAGACATGAATATATTGTCTATACTGATGCAAAACCCATAATGAGAGAGAAGTTTGCACCAGTCTGCTGAGATGTAAAAGAGGGTGAAGGAATACTAGTAATTGACAGAAAAACCTAAAAAAACATAAAAAAGACAAAAAACAAAAAAACAAAAAACGCAGAAAACAAAAAAACACAAAAAGAGAAGAAGAAAAACAACACAAAAGCCATAAGTGGAACCAATGTAAAAATGATGGAGAAATATGAGATAAATAAAGG
AGGGTTCCGTTGATCCACCTGCTCAACGTCGATTTCACGAAAGCCTAACCATCTGTTGCCAATGGCATCAAGCACGCGTTTCCTCGCGTCGGCCGCCAGTCCGTTAACTGGTACAGTCGCGGGTATCTCGGCGGGTACCATCGGCCAAGACAATCAATACCGCCGATACAGAGCCGGCCTTACTATCGGGGTCCACGAACACGGTTCGTATACCCAGGCTCGCCGGTCCATCTTCTACGAAGTGGGCCGCCGATACGGGCGTCTTACAGACGCCCTAGGGCCACACGGTGCCGAGGCAGTGCCCATTGATGCGAGTGTTCGCATCAACGCTGCTGAGGCCGCTAATTTCGAGGGCTTTGCCCGGAAGTTTAGCAATTTCAGCCCCCAGTGGCTGACAATGGACCTCTGCGGTATCGCGGAGCGTCTGGCAAAAGGTGTTGCCGCCCAGTCCGTGTACGGCGGGGTCAACATCGTTAATTTGCGTGGACACTTGCCTGTCCGTGTCGTGGCGCTCGGGACTCTCGACTCCCCTCAAACGGCGTCAAACAACTCGGTCTTCATACCGAGAACGGTCGACACGGTCGGTAATGACCATGTTTTTGCTGTCCTCGCGGCCGCAGCCAACGGCGAAGGAGCAGCTGTGAGTACAGATGTACTCAGGCTCGATGCGAACACCAACGAGCCGGTTATTCCAGCTGTCTCCGGTCCCTCGCTGGCCTCGGCCTGCATAGAGGCCCTCCGTATAGTCGGGGCCAATATGGAGGCGTCCGGGGCCGGGGATTTGTTCGCGTATGCTGTCACGAGAGGCATACACGCCGTCGTTTCGGTCGTCGCCCACACCGATGAGGGGGGGTACATGCGTGCCCTCCTCCGTCACGGGCGTTTCAGAGTGCCGTACGGCGGCATCAATCAAGCTCTGCGTGACTACCCCGCGCTGCCCGCCGCTGGCGCACTCGCCACCCACGTCATATCGTCTTGGGTGGATGCAATTGCGCTGAAG
ATGAAAATTCTCGTGGGGTTTTCATATAAACGCAGCCCACGACTTTTCTAATCAAGAGTTTAAGAAACTCAAGTTTGATATAGCCAATCCGTTAAGAGCGGAAACAAAATCAAACCGTTAAGAGCGGTATCAAGGCGAAGAGTTTAAGAAACTCACAATTGCTTTTCTTTATTCCTTACTTATTTACGCGTTTTATTTGTTTAGTGTTTATTTTGTTTGTATATTTAGTGCGGCATATTGTTACGTTAATTTCTCTGCCCGCAAGGGCATTTTCTCTTTTTCCTTTTCTGGCCTTATGGCCAAATTTTATTACTCCGACAGGCGTTTAGCCTGTTGGGCTGCTGGAAAGAACCCTCACCTTGGGGGTTCTATTGAGTCATGGCTGGCGGCCATTAAATCTGACTCCTCCTTCCGCCAAACTGTTAAGGAGGATGTACAGGTGAACAGATTGCAGCCTACGGCTGTCAGGATGTTTTCCTGGAAAGTGGGGTCTGGGCCCATTGACAACCCGGAAAAGTGCAACTGGCACTACGTCCTCACGGGCGAGGTGCCAGCGCAACCGACCGAGCCGGTAAAAGCTCGAGAGGTGGTGGTGCCACCTGTGAAGGTCATTCCTTCACCGCCCCCTGTGCCAAGGCCTTACTTTAGGCCAGTTGGGGCTTTTGCACCGACCCGGTCCGGGTTTATACGGGCCACTGTGGAAAGACTCTCCCGGAAACGGGAAGAGTCGAGAGCTGCGGCACTCTTTGCCGAATTACCCTTGGAGTACCCACAAGGTGCTCCATTGGTTGTCCCCCGTGGTTTCGCGGCCATGAGGTGGACTTATCATGCCACCTGGAGGCGGTGGTATGACGCCAGTGATGAGCGCGCTTTGCGCGTTCATCCTGGTGGCCCTGCTCTGCCCCCCCCCCCCCCCCCTCCCCCAATCCAAAAACCACCCTCTTTTGAGGAGAGGTTACAGGCTGCTCTTGAAAGGCAGTCCTGTGCTAGGGCTTTTGCC
ACACAAAGACCTCCAACTTAGCTATCGATAGATCATGGCTATGCCGGAGAATTGGGTGCGCTTTGCGATTGAAATCTCGGATGCTCAGTGGGAGGAGGAAGAGATCCGAGAGTTCATCAATCTCTTCCAGTATCAAGGCTTTGATGCAGCCGTGGTGCTGAGCAGGATTTTTGAGTTGGCCAAAAAGGCTGATCTCTCCCGGGACCAGATGCTGAGGGACATCAGGGCTCTGATCACCCTCCATCTGACCAGAGGTAACAAGCTCTCCAGCATTGAGAAGAGGCTGTCTGAGGAGGGCAAGAAAGAATTCGCCCTGCTGAAGGCCAGGTACCAGCTTGTGGACAAGGCCAAGGAGGCTGCAGATCTGACACTCTCCCGCATTGCGATCGCCAATGCCGGGCTGACGTGCCGCATTCTGCCGCAAGTGGTGGCCCACACAGCCGTGACTAGGTCACGGATGGAGAGTCTGAGCGCAGACTATCCAGTGTGCATGATGCACAATGCCTTTGCTGGCCTGATCGATGAGACCCTCCCTGAGGACTCCATCAAGGCCCTGGTCGATGCCCACAGGCTCTATCTGCTGGAGTTCTCCAGGACCATCAACGTGAAGCACCGCGGAATGGAGGCCAAGGAGATCTTGGATGCCAATGACTCTGCTCTGCAGGCTGGTCTGGCAAGCTCCTTCCTGACTCCCAGTCAGAAGAGAGCTTACCTGCTGAGCTTCAAGCTGGTGGACGGAAATGGCAAAGTGAATAAAGCCGTCCAGCAGGCTGCAACTGTCCTCAGATCATTGATCTGAGGTGTTTTGGAATTTGATTTAATTCGGCCAAATTAAAACTCTCTAATTGGACTCTAAAAGGGCTTCGGCCCAAACTACAGTGATCCTACGACTGGCCAATCCTTGGTGAATGTGGTGTCCAGCAGTCGCTCCCTAGCACTCTCAAAGGTGATCCAGTGCTCCTCAAGGTTGACTAGAGTTGGATGGACAGTAAGGTTCTTC
CATCATCAATAATATACCTTATTTTGGATTGAAGCCAATATGATAATGAGGGGGTGGAGTTTGTGACGTGGCGCGGGGCGTGGGAACGGGGCGGGTGACGTAGTAGTGTGGCGGAAGTGTGATGTTGCAAGTGTGGCGGAACACATGTAAGCGACGGATGTGGCAAAAGTGACGTTTTTGGTGTGCGCCGGTGTACACAGGAAGTGACAATTTTCGCGCGGTTTTAGGCGGATGTTGTAGTAAATTTGGGCGTAACCGAGTAAGATTTGGCCATTTTCGCGGGAAAACTGAATAAGAGGAAGTGAAATCTGAATAATTTTGTGTTACTCATAGCGCGTAATATTTGTCTAGGGCCGCGGGGACTTTGACCGTTTACGTGGAGACTCGCCCAGGTGTTTTTCTCAGGTGTTTTCCGCGTTCCGGGTCAAAGTTGGCGTTTTATTATTATAGTCAGCTGACGTGTAGTGTATTTATACCCGGTGAGTTCCTCAAGAGGCCACTCTTGAGTGCCAGCGAGTAGAGTTTTCTCCTCCGAGCCGCTCCGACACCGGGACTGAAAATGAGACATATTATCTGCCACGGAGGTGTTATTACCGAAGAAATGGCCGCCAGTCTTTTGGACCAGCTGATCGAAGAGGTACTGGCTGATAATCTTCCACCTCCTAGCCATTTTGAACCACCTACCCTTCACGAACTGTATGATTTAGACGTGACGGCCCCCGAAGATCCCAACGAGGAGGCGGTTTCGCAGATTTTTCCCGACTCTGTAATGTTGGCGGTGCAGGAAGGGATTGACTTACTCACTTTTCCGCCGGCGCCCGGTTCTCCGGAGCCGCCTCACCTTTCCCGGCAGCCCGAGCAGCCGGAGCAGAGAGCCTTGGGTCCGGTTTCTATGCCAAACCTTGTACCGGAGGTGATCGATCTTACCTGCCACGAGGCTGGCTTTCCACCCAGTGACGACGAGGATGAAGAGGGTGAGGAGTTTGTGTTAGATTATGTG
CCTCAGACGGTGCTAAAAATACGGAAGCAAAGACATTCAAGTGTTTTTCTTATTGGACAGTATGCATTCTGTTACAAAGCAGTGAGATATGCTTTAATAACAGACCTAATAGAAAAAATATTGTATTAAGTGGTAATGTGTGATGTGATAAGCAACTCAATGCAGCTATTAACTTGTAAGTTTGTAGTTTTAATAATTGCGTTTATTTTATTGTAATTAGGTATAGTGTGAAGATTGGTATTTATGTTGCAGACACATTGTGAAATTAGATATTTCATGAACTGTCTAAATAACTTAGACATTTCATGTAGTTCTGTAATATTATACGATCTGTCTGAAGCCCTGTTGCATTTCATGAAATGCCTAAAAATTTTAGTCACTTTCGTGTAACGAAATGACTGTTACACGATCTGTCTGTAGTTTATGAAATGGTTAGACACTTTATGAAATGCCAAAACAGATCATGAAATGTCTAATTTCACAAAGTGTCTACGACATTTATATTGTATGACCTTTTGGGTCAGACTGACGGCTCCGATCTTCGAAAAACAGTAGTGATAAGCTAATTAATGTGGTCCAAGTTTATGTCAGATTTACATATTTTTTTAACATTTTTCCTCATTCCGGTTACCTAATTTTTTAACGGACATAGATGGGTACATTCTATTTTCGAAAAACTTACTATTGTTCACTACTACTCTTATTGGGTTACAAATAATAATTTTTATTTGATTAATTCGTAAATTAAATAAAATGTTAGTAGTAAGGATAATATAGAAAAAAAAATTAGTGTCCTCTACTCAAGAGCTTTTTAAGGACAAACTTTTGTTACATATACAATCTAACTAAAGAATCTGCTAGATATTTAGTATTAGTTCGATTTCTCAAACATTTCTAATGCATAGCAACAAATGATAATTGTAAAGTTTCATTAACTAAACCTTATTTAAGAGTAACAGGAAAACTATTGTATTTAATTATCAGCAGCTATTATATTATT
GTATTAAATTTTTGTAAGTCGTTATGGAATTATTTAGTGACAGTGGAAGCATAGTTGAAAACTTCAAGGAAAGAATAAACAAACTTGTGTTTGATTATTCATTAAACCATGGAGGATTTCGAAAAACATACAAAATTCAACGTGACAGGGTTTACTACATGCTTGGTGATGCACATCATGCAAACTTATCAGGTAAATGTTTGATGCTGTATAACAGCGAGAAGGATATCTTCGAAGGGTTGGGATTTAAGGTTAAGGGTTCAAGAATCAATGTTTCAAAAACTCAGATCTTGCGCAATTATGAGATTAACTTTGAAACCATTATCGGTGTCGAACCGAATGGATTGAAGACGATTTCAACTGCGAAAGATGTTAAGAAGTTGTACGATATTTACTCTTATAAAAGTAGTCTCCATCCATTTGATGACTTTATGGCGCATTGCATCAACCGCTGGGGTATGTCCATACCGGCATCACTTGAGCGTATTATCAAAAGTGAGATAATTAAAGTAAGGAGTGGTGTTTTAAATAGAAATTCTGAGTTGTATAACTATATCCCTACAGTTGATGCAAGCTTCAGCGAGATGTCGCGCGGTCCAGCGAACGTTATACTTACTGACGGTAAACTGGTACCCGATGGCACCTGTTTTGGACCAATATTATCAAAATCGGTTGAAGATCCAAGACTTAAGAATGAATTCAGGTCGAAAGGGTTGATTATGGTTCACGATTATTTTATACTAATTGGTGAAAGTCCGGGTCCGCATTACAAGAAATACACAAAGATGACTAAAGATAATACTATATTCTGGGATCCTAGACGTACAGATCATAAGTTCAATAATGTTGTAAGTTACTTCAAGAAGGAGAACATACGCGACGTTGTTGAATATACTACTGACGCTTTAAACAGGGGTTTGAAGCCATTGGTTTTGATCGATATAAGGAAAGACAAGCCTAAGAATCTGAATACACCTGAAGGCGCTATTGAATGGGAACG
ATCTGTATTCTTAAAGACTATCATCAAGACTCACATCAAGTTAATCCTCAAATCATCTCCTCTTTAGGTAATCATCAAGTCATACATCAAGTCATACATCAAGATATACATCAAGATATACATCAAGATATACATCAAAGACTATCATCAAGACTAACATCAAGTCAAGACCTATCTAAAGGATAGACCATAAGCCAATCAATAAGCCCTGACTATAAGGAGGGAGACTATAAGAGATGATAACTAATAAAGAGAATAATACTATTACAATCATAGACTTAAAGACTATCTTAAAGATTATCTTAAAATACCTATTGACTATGGTGTCTGGCCTATGTATTATTCACCACATCAGGTAACTGATAACAGTCGAGACGGGACATAGAGACCTTACCCGAAAGGAAGTCACTAAGTCTGGTAACGTTAAGTAGCAATCAACAAGGCGTACGAAAGTTGTTGACTCGATATCAAAATAAGATGTATAAGATACACCACATAACGAACAACCATTAACACTGACAATAAGGAATAACCACTATGTTTATCTCTAATGCTGACAACAAGTTCACTGTAATTGCTTCACCATTCCGTGCTAATATGAGTATGCAAACTAACATGATGCGCTTAGAGGCTGCTATGAATCGCTTGACTATGTGCTTCAATATCTCTAACATGAAGACTGTGCTTGGAGTCTATCAGGAAGAAGGTCAGGAAGCTGCTACACGTGAAGTTTCAATCAAGATGGATGGTCTATGCTGGCCTGAAGTTAAGAACCTGTGTACGCTGTTCTGTGAGGATTTCGAGCAAGACTGTATCCTTGTGATTAACAATGAGAATGGTCGTTGTGCTCTGTGGAGTAATTCATGGTCAGAAGAGTTAGGTTTCTGGACACAAGTGACTGCTGAGGAAGCTCACGAAGCTGGTATCTACACGCTGGACACTAACTTCACTTACTGGTTAGCTAAGTAATAGGAGTCTCTATAATGATTAGAACCTATAC
TCACCCTCTTTCCCGGTGGTCTGGTCCCGGACCACCGTTACTCCATTCAGCTTCTTCGGAACCTGTTCGGAGGAATTAAACGGGCACCCATACTCCCCCCACCCCCCTTTGGTAACTAAGTATGTGTGCTCGTGATCTTGGCTCCCACGGAGCGGACCGATCCGTTGGTGAACAAACAGCTAGGTCCACATCCTCCCTTCCCCTGGGAGGGCCCCCGCCCTCCCACATCCTCCCCCCAGCCTGACGTATCACAGGCTGTGTGAAGCCCCCGCGAAAGCTGCTCACGTGGCAATTGTGGGTCCCCCCTTCATCAAGACACCAGGTCTTTCCTCCTTAAGGCTAGCCCCGGCGTGTGAATTCACGTTGGGCAACTAGTGGTGTCACTGTGCGCTCCCAATCTCGGCCGCGGAGTGCTGTTCCCCAAGCCAAACCCCTGGCCCTTCACTATGTGCCTGGCAAGCATATCTGAGAAGGTGTTCCGCTGTGGCTGCCAACCTGGTAACAGGTGCCCCAGTGTGCGTAACCTTCTTCCGTCTCCGGACGGTAGTGATTGGTTAAGATTTGGTGTAAGGTTCATGTGCCAACGCCCTGTGCGGGATGAAACCTCTACTGCCCTAGGAATGCCAGGCAGGTACCCCACCTCCGGGTGGGATCTGAGCCTGGGCTAATTGTCTACGGGTAGTTTCATTTCCAATCCTTTTATGTCGGAGTCATGGCTGCAACACGGGTTTCACGATCTGTGCTCGCTGCTGTGGCTCACTCTGCCGCTCACCGCACCTACCACACTGTCCTTGACTGCTATGATAGGCTTTACCTCAACACCAACCCCCATCTCTCTTATCCCCTTCCCAAAAACTCTTCCTTCCCTTGCCCGTTCTGTCAGTACGACGAGCAGAATGAGGTCCTCTCCCCAGAGTCTCTCTGTGGCGAGGGAGCTGAACCCTGCTGGAAGTGCTCACAGGACAAACCCCGCCGCAAGTACAACACCACCCCTCCTGAA
TAGTCCAAGTGAGTTTCAAGCTTCAAATAAAACTTTATTATTATAAAAACGTGACCCAGTTAATACAATGAGCGTCTGTTTAAGGTAATTGATAACAAGTTTTTTTTTTTGCTACCATTAATTTTAATAAGCATTCCCAGTTTTTATGTGAATTCCATAATTAATCCTTCTGAAAAATATAACGATTAACTGTTTTATAAATACAAGCTTATCAAGAAGTGGTTCGATGCATACATAGTGCTTATTGTTCTATATAATAAGTAAAGCTCGCGATAACTTATTCAGTATGTACTAAACCACTGACTTGTATACTAGTTAATATCATTAGTCTCCACAAATTCTGGATCAGTGTCTGGATCAATCTTGGTAGCAAGTACGATCAAACATACATAAGAGTTATTTATTTAATTAGAATGTTAATGTGTTTCGATATTATAAACAGATTGTGGTATTTTATTTTCAGAATGAGTGGTATGAGGGAACGATCTCGTAGCATCAGCACGCAACAGGATAGAGAAAGGTATTTCAATAACAATTATTTACTATCAATTTAAAAGTCGTATTTGTTCACGACAAATCTTAGATAATCATACGTTTTCTGTTTACAAATCAATCAGTGAGCTGTATTTATACCCTTGGAATTAGGTTTCAACGGTTTGGATTTAACTGGCGGCAAATATAAAAATTCCAAGTTATAATGGCAGAAATTGTGGGAAAAAACGTCAAGTATGAGATACAACGTAATAAAGTTACGTCCATTGTCTTTGTTCCGATGCTGCGTCATTCGACCTTCACCCTGTCTGGAACTGTTCCTCTCTATTTTTTGTCAATATTACCGTTTTTAGCTGTATTTTACTTTAATAGGGAAAATCAAATACTTTCGGCTGGATTTTTTTCGGAAACAAAATCTCTCAATACAAAACATAGACCGCACTTTGATACATTACTGTCTAATCTGGTGAAGTGCGCTTTAATTATTTCATAACATCCGTTTGTTTAA
GAAAAATAAAGAAATGACGAAGCCAACCCAAGTATTAGTTAGATCCGTCAGTATATTATTTTTCATCACATTACTACACCTAGTCGTAGCGCTGAACGATGTGGCCGGTCCTGCAGAAACAGCACCAGTGTCATTACTACCTCGTGAAGCGCCGTGGTATGACAAGATCTGGGAAGTAAAAGATTGGCTATTACAGCGTGCCACAGATGGCAATTGGGGCAAGTCGATCACCTGGGGTTCATTCGTAGCGAGCGATGCAGGTGTAGTAATCTTTGGTATCAATGTGTGTAAGAACTGCGTGGGTGAGCGTAAGGATGATATCAGTACGGACTGCGGCAAGCAAACACTTGCTTTACTAGTCAGCATTTTTGTAGCAGTTACATCCGGCCATCATCTTATATGGGGTGGTAATAGGCCGGTGTCGCAGTCAGATCCTAATGGCGCTACCGTTGCTCGTCGTGACATTTCTACTGTCGCAGACGGGGATATTCCACTGGACTTTAGTGCGTTGAACGACATATTAAATGAACATGGTATTAGTATACTCCCAGCTAACGCATCACAATATGTCAAAAGATCAGACACAGCCGAACACACGACAAGTTTTGTAGTGACCAACAACTACACTTCTTTGCATACCGACCTGATTCATCATGGTAATGGAACATATACCACGTTTACCACACCTCACATTCCAGCAGTGGCCAAGCGTTATGTTTATCCTATGTGCGAGCATGGTATCAAGGCCTCATACTGTATGGCCCTTAATGATGCCATGGTGTCGGCTAATGGTAACCTGTATGGACTAGCAGAAAAGCTGTTTAGTGAGGATGAGGGACAATGGGAGACGAATTACTATAAATTGTATTGGAGTACTGGCCAGTGGATAATGTCGATGAAGTTTATTGAGGAAAGTATTGATAACGCCAATAATGACTTTGAAGGCTGTGACACAGGCCACTAGGGCATCGTGTCTGACCTCTGATGCGATAACTCGACC
AAGTTTTTTAGCCTGGAACTGACACATTCCTACAGGAACGAGCGTAAGAGAATGGCAGACCAAGAGCGGAGAACGTTTGGATCATATAAAATAGAAGAATTGACAATTAAAAACGACCAACCAAATAGAAACACAAATTCATCGACTTCTCAATCCACTGAAAATCGTCTTTCAACCAAGAAAATCCCCCTACTCGATGACGGCATCTTCGAACTTCTGAACTACCTTATTGATGGAACCAACTTCGACAAAACTTGTTATTGTGGTTTTAATTATTCTCATCTCCCTAACCTTGAACGTGAATTTAACGTTGCATCTATTTATGTCCGCGAGAATTTTGAATTATGCACTGAAAACTTAGATTTGAAAGATTATGATAGACAGGCAAATATAAGCGTGAAATCTCCTGATTTTACTTTGCTTCTAGAATATACTCTTAAACCATCATCAGAAACCGATCCTACTATTCCAGAGAATGAGAAAGAAGAGAATGCTAAACCAGTTACTCCTAAAGTTGTCACTCCAAAAGAAGAGAAGAAAATAGTTGAAATGCCGTTGTTGCCAATTCTGAACCGTGAATCTGAAGAATCTTTAAGCTCTGAAATTCTTGAAGGTGAAGCTGCTGTTGTTAATGTATTCAAAATGTATATAAAAGGCTTTTTAATGTATTTGGGTGAAAATCCAAACTCTTATGATCGTCAATTAAACATAGAAAAGTATCGTCCTTTGTTAATTTCAATCATCGGATATGAACATCTCATCGGAACAAGAGTTCCAAATAAAGAAGTTAATCACATTTTTTACCAGCTGGCGACTTTTGATAACTACCCTTTTGACCTACTGAGATTCCAGCTTTCTTCACTCATCTCTACACCCGCTTTAATCCGAGAAAAAATTGCTAAAGAAGGATTGTTCAAGATTATTACGTCAAACACCCTGCGTGGTGCTTCCCGTCAAACTGTCTTATTTAGAGGAATTAATGGAAGTGAATCGTTTTTGA
AAAATAAAAATGATATAGAAAAAATTTGAAAGAAAAGCGTGAATTTAGCAAACTTATTTGCAACTCAACTTTATTTTAAAGACTTTGTTTCAATTTTATCGAACTGTGGTGTCCGCTTAGAAACGGATCACACGCAGAAATGGGGAAATCCAAACTCACTTACAAACAATGCATAGCTAAATGGGGAAAAGCCGCACTTGAAGCGCAAAATAATGGGTCGAGAAGAAGTGTCTCTGTTGGCACTCACCAAATTGCGGCAAATATTTTTGCGTTCTATGACGCAAAAGATTACCATCTATTTGCCATGGGCAAAAGAGGTGGACTGACTCCAGCAGCTGAGCAACTGAGAATCGCAATTGCGCGAGGAACAATTTACAAGGTGCAGTACAACTGCCACTTCTGTCCCGATTGTGACGTAATTGTCGATTCTGAGGAAGGATGGTTTTGCGAGGATTGCGGTTCGCAATTCAACAAGCGCGACGACAACGTACTTGATAACAAAAATGATGTCGCACGCGCTCTTGGCGGGTGGAATGAATACGAAGACGCCACCTGGGCGCTGTTTGAGGCTGCTAGAGCCGACATGCTCGAAGTAGCACCAACCGTGGGTCAACTTGAAAAAGAGATCAGAGCTATAGAGAAATCAGCTGGTAAAAAACTCACTGCTTATGAGGAAGAAATGCTTGAAGAGCTGGCCTATAAACTTGATGTGGCCAAGATGAACGAGGAAAAGCAGGAAGAAGTCCTCGAGGAGACCAATTTCTCAATATCCAATGATGAATTTCCGGCTCTTAATGGACCACAAGATGAAGAGGTCAATGTGGTCATTGAGGAGACCACTGAAGAAAGTGCTATTGAAGTCGCGAAAGAGGCTGAAAAGTCTGTGGAGTTTGAGATTATACATGAGAAAACCGATGAACCAATTAGCGACGCTGTTAATGCGCGCATGGTTGCGACACCTGTTGTGGCTACAAGCGTGACCAAATCTGGAACAGTAATT
GTTAATTTTTCCAGAAGCCATGGGAAAGTTCACATCTTTTTTGAAGCGCGCGGGCAATGCGACCAAGAGGGCGCTGACGTCGGATTCAGCAAAGAAGATGTATAAGTTGGCGGGGAAAACGTTACAGAGAGTGGTAGAAAGTGAAGTTGGAAGTGCAGCGATCGATGGCGTGATGCAGGGGGCGATACAAAGCATAATACAAGGCGAAAACCTTGGTGATTCAATTAAGCAGGCGGTTATTTTAAATGTTGCGGGGACATTGGAATCGGCGCCAGACCCGTTGAGCCCAGGGGAGCAGCTCCTTTACAATAAGGTTTCTGAAATCGAGAAAATGGAAAAAGAGGATCGAGTGATTGAAACACACAATGCGAAAATAGAAGAAAAATTTGGTAAAGATTTATTAGCGATTCGAAAGATTGTGAAAGGCGAGGTTGATGCAGAAAAGCTGGAAGGTAACGAAATTAAGTACGTAGAAAAAGCGCTTAGCGGTTTGCTGGAGATAGGGAAAGATCAGTCAGAACGCATTACAAAGCTATATCGCGCGTTACAAACAGAGGAAGATTTGCGGACACGAGATGAGACTAGAATGATAAACGAATATAGAGAGAAATTTGACGCGTTGAAAGAAGCGATTGAAATCGAGCAGCAAGCGACACATGATGAAGCGATTCAAGAGATGCTCGACTTAAGCGCGGAAGTAATTGAGACTGCGTCGGAGGAGGTACCAATCTTCGGCGCTGGGGCGGCGAACGTTATCGCCACAACCCGCGCAATACAGGGGGGGTTAAAACTAAAGGAAATTGTTGATAAGCTTACGGGCATAGATTTGAGCCATTTGAAGGTGGCCGACATTCATCCACACATCATTGAAAAGGCAATGCTACGTGATACTGTAACGGACAAAGATTTGGCGATGGCAATTAAGTCAAAAGTGGATGTAATTGACGAGATGAACGTAGAAACGCAGCACGTAATCGATGCCGTTCTACCGATAGTTAAA
GTATTACTGTTTTGTATCCGAAACAGAACCTCCAGAAATGGATTCCTTATCTTTACCCACCGTGTGTGACGTTGTTGTTCCGGCTTTGAACGTTGACAATCTCATTCGAGATTATGTCAGTAATGTGAGAGCCGATGATAGCAACAACGTCAGCCGCTTCCTTGGTGAAGTAGCCCTGAAAGAAATTAAATCTCAGGTAGACACCAGTAATGGTGATTTCCAGAAGTTGAACGTCGGTTTTCGTTTGACTCCTGATGAGAAAAATGCACTGAAAGCGAATTTTCCCGGTCTCGAAATTGCGTTTAGAGACTCGTGTCATTCGTCACACAGTTTTGCCGCAGCTCATAGAGTCTGTGAGACCCTAAATATATACAATCGGTTTAAAACAAAAACCGAGCGCATTATCGATCTTGGCGGTAACTATGTTACACACGCCAAACAAGGTCGTTCTAATGTGCATTCCTGCTGTCCCATCCTTGATGTTAGGGACGGTGCTAGGCATACCGATCGGTATATATCTTTAGCTGCCTCTGTTGAGAATCGCCACAGAGAGTTACCAGTTGATTTCTGTTGCCATAAGTTTGAGGAGTGTGATGTTAAGGCACCTTTTGCCATGGCTATCCATTCCATCAGTGACATTCCCATCTCAACGGTCGCGACACATTGCGTTAGGCGTGGTGTGCGGAAACTTATTGCGTCCGTTATGATGGATCCACTTATGATGCTTTATGACAAGGGTCATATACCTTTACTCAATGTTGATTGGGAAAAAGAGGACGTTGAAGAAACGGGAAAAACACTCATTCATTTCCATTTTGTTGACGCTCCCGGGTTGAGCTATTCACACGATTTTGATACACTGTCCCAATACATGATTACAAACCAGGTTATTGTTAATAATTCCTACTCTTTTAGGGTAGAGAGGACAGCCTGTTTATCAGGTGTGTATATCGTGGAGATGACTTTGTCTATGACAGACGGTCATTCTTTAGCTTACCTG
AGGTTACGATATGGAGTTCATCAACAAGATAAAGCAATTGTTGGCAATGAATTTCAAGCCCTCAAAGGGCGTAATGTCTCGGGAGGAGCTCCGTGAAGCTTTCGATCCCACTTGGGAGCTCCTCATCACACAGGCCCGTGTCACCAATGAGGTGTCACGCCAGTGTGAGGATTGGTACACTCTAGCTGTACCCACCACCTACCGCTTGCCAGAGTTGGCGGTAGAAGAGGCTGTGCGTGAAAAGAACATAGCGCGAGAGGTGGCGGTCAAGTGCCCCCCTGAGGACCCGATTCCTGCAATCCCGCAGGGGTCACAGCCTGTCCCCTTGGTGATGAGCTCTGAACGCTCTAGCCAGGATGCCGAGCGTGAGGCGCTCGATGAGATATGGGGGCTCCCCACTCCCGAGTCACATCCTCTGCCCAAGTACTTCGAGCGGCGCTACCAGGCGCTGGCTCGGACCTGCGAGAAGGACTACTCCAACTGGCAGATTGTACCCTACACGGGTGGGCCACGCGTGCTGAGAGAGGAGGACGTGCTACCAATGGCTTCGGGGGTTATACCCTTGCCACCACCCCCCCCTAAGGCTTCTGTAATCGGAGCAGTCTTGGGGCTGATTACCCGCCTTACCAAGGTGGCGGGGGAGGTGAAGAGCAGGCTGAGCGTACCGCCGCGGGAGCCCTCGCCCACTTGCATTGGCTTAGAGCAGGTGGCTGGTGAGCCCATGGGCTACATGAATGCACACTCTGTGGCCATGGAGTTGCGGGCTAGGTACGGAGTCCAGCCCGCCACAGCTGCGAACTTGCAGCTTGGAAACCGGGTGGCCAGGGAAATCCTGGAAAAACAGTGCGGGGCCACCCGCGACATGGTGTTCATACTCGGGCACCTCGCCACCACCTTGTGGTTCACCCCTACCATGGTGGACTTGGCCCTTCAATGTGGGCCCAAGGATTTTTGCTAGGGGATGTGGTCGCTCGGAGGGGTGTAGAAACTAAAGTGAAGA
ACCAAGGGGAGAATCAGAGCGGGTCCGACCATAACGATGTACAAAAAGATATCGTAGGCCCGGAACCAGTGTGCTCCGGTGCCGGTTGCGATTCGCACCTGCACGGGTTGGTTGACCGGGCCTTTCAATTCGGACTGTTATCCAAATTGCTCTCATCATGTCGAGCGTTTTAAAGACATTCGAGAGGTTTACAATCCAACAAGAACTCCAGGATCATGAGGAGGATACCCCTGTACCTCTCGAAACGATAAGACCATTGATTCGGGTATTTGTTGTCAACAGCAATGATCCTGCATTAAGAGCACAGTTACTACTATTTAATCTTAGAATAATCATGAGCAATACGGCCAGAGAATCCCATAAAACAGGTGCACTTCTTAGTATGTTTTCCCTTCCTGCCGCTGCCATGGGTAACCACCTGAAGCTTGCCACTAGATCTCCAGAAGCAAGCATTGATCGGGTTGAAATAACAGGTTTTGAAGGGCGATCATTTAGAGTCGTCCCCGATGCAAGATCAACAATGTCTCGGGCTGAAGTATTAGCATACGAGGCAATTGCGGAAGACATACCAGATACTCTCAATCACAAAACTCCCTTTGTGAATGCAGATGTAGAACAAGGTGACTATGACGAGACAGAGGGATTTTTAGAACTCTGCTACAGTGTCCTAATGCAGGCTTGGATAGTAACCTGCAAATGCATGACTGCTCCTGACCAGCCCCCAATCTCAATCGAGAAGAGAATGGCAAAATACCAACAACAGGGAAGAATCAATCCTAGATTCATTCTCCAACCAGAAGCAAGACGGATCATCCAAAATGCCATTCGGAAGGCAATGGTAGTTAGACACTTCCTTACCTATGAACTCCAAATGGCACAATCTAAAACCCTTTTAGCAAACAGATACTATGCTATGGTTGGAGATGTAGGCAAATATATTGAACATAGTGGGATGGGGGGATTCTTCTGTACTCTTAAGTACGGGTTGGGCACAAGGTGG
GGTGGTTAGGAATTTAGGGGGGGTTCCCTCACCCTTGAAGGCGCTAGGAATGGTTTGCATAAGCGGCTTAATTCTGCAGTCGTTCCACCATGCCGTTAGGTTTAGGTGACGGTATGTCCACATACCGGAGGATCTATGTTTCCGAAGTCAAATATAGACAGAAATTACAAGGTTAAACTTATATCTTACGACAAGAAAGGGAAGCTTGTTTCCGACGACTCTTTTGAGCAAGTCGAAAACTATCTCTTTCAAAATCGTTCGACTACGTATAAACCTGGTTACATCCGTCGTGACTTTCGAAGACCAACGAACTTCTGGAACGGCTATCGCTGTTTCAATCAGCCAGTTGGTACCTTCACTCGGAAACTCTCTGATGGTGGGAGACAAGTCGCTGATTATGGTATCGTAAACCCTAATAAGTTTACTGCCAATAGCCAGCACTTGGGGGATAACATGGTAATTTACCCTGGTCCCTTTTCTATAAATATTGATCAGCGTGCTTCCGTTGAAGTCCTCAACAAGCTCTCGCAATCTAACCTCAATATTGGGGTTGCAATTGCTGAAGCCAAGATGACTGCTTCGTTACTCGCTAAACAATCTATAGCTCTCATCAGAGCCTACACTGCTGCAAAGCGCGGTAATTGGCGAGAGGTGCTTTCTCAGCTCCTCATCTCCGAACACCGTTTCAGAGCTCCTGCTAAGGATCTCGGAGGTCGATGGCTCGAACTGCAGTACGGCTGGCTACCCCTTATGAGTGATTTGAAAGCTGCATATGATTTGCTTACGCAAACCAAATTGCCTGCTTTCATGCCCTTAAGGGTTACCCGCACCGTTGGCGGAACGCACAATTACAAAGTGCGCAACGTCGAATCTGCAGGGGATACTTGGTCCTATAGGCACCGCTTGTCGGTGAATTACCGAATATGGTATTTCATTTCCGACCCGCGCCTCGCATGGGCTAGTTCCCTCGGGCTTCTTAACCCTTTAGAAATCTATTGGG
GAAAACAAAATAAATAAATAAATATACAAAGTTAAACTAACACAACATAACCACGTGGAAAAACAGCGAAAGCACTTTACCACATTATGTCTCGTGTTAGAAATACTTTGGAAAAGATCAGAGACCCACAAGTACAGTCCAGCATTTGTGAAGCTGCCTATCAACATGTTCGACCTGTACTTAAAGAATCTCTAATCAATTGTCCTTACGCGCTTAATGATTATGAAGCAGACACCCTTGAGAATCTTGGTGTCACAATTAACCCCCATGCAATCCAAACACACACACATGCCGCAGCCAAAGTAGTCGAAAATCGTATGCTTGAAATTGTTGGACATCACTTGCCTAAAGATGAAAAAGTAACTTTCATCTTCCTCAAACGTAGCAAGCTGCGTTACATGAGAAGAGCTGCTGTGCATAAAGATGTCTTTGTCAATCATAACATTGAACCAAAAGACTTCTTCAGGTATGATGAAGAGTCTACATCAACCAGCTTTTCCGTTGATACGAGAATCGCATACATTTCAGATTCTCTACACTTTATGGAACCTGCTGATGTGACTCACTTGTTTGACCGTTGCCAAAACCTTAAAACATTGATGGCAACTGTTGTACTACCTGTGGAAGCTATACACAGACAGACATCTCTATTCCCTGCGATTTACTCCATTAACTACAATGAAGAAGGCTTTGAGTATATCCCAGGATCACACGGTGGTGGGGCATATTTCCACAAATATGAAACCCTAGAATGGCTCAAATACTCTAGATTCATTGGACATGATCCATTGACTGGTTTAAAATACACCATTACGATTCAAATGGTGGAGAGTCTTGGTGCCAACCACCTTTTCCTCTTCCAAAGAGGAAACTTTGAGACGCCGCTATACAGGACGTTTCAAAAGAATAGTTTTGTGACATTCCCAAATATATTCCATCCCCGACACGTCAATGCCACAAAACCTATGCCTAGATCAAGGGCCATACAGCTGTACTTATA
GATTGTGAGCGATTTGCGTGCGTGCATCCCGCTTCACTGATCTCTTGTTAGATCTTTTTGTAATCTAAACTTTATAAAAACATCCACTCCCTGTAATCTATGCTTGTGGGCGTAGATTTTTCATAGTGGTGTTTATATTCATTTCTGCTGTTAACAGCTTTCAGCCAGGGACGTGTTGTATCCTAGGCAGTGGCCCGCCCATAGGTCACAATGTCGAAGATCAACAAATACGGTCTCGAACTACACTGGGCTCCAGAATTTCCATGGATGTTTGAGGACGCAGAGGAGAAGTTGGATAACCCTAGTAGTTCAGAGGTGGATATGATTTGCTCCACCACTGCGCAAAAGCTGGAAACAGACGGAATTTGTCCTGAAAATCATGTGATGGTGGATTGTCGCCGACTTCTTAAACAAGAGTGTTGTGTGCAGTCTAGCCTAATACGTGAAATTGTTATGAATGCAAGTCCATATGATTTGGAGGTGCTACTTCAAGATGCTTTGCAGTCCCGTGAAGCAGTTTTGGTTACAACCCCCTTAGGTATGTCTTTAGAGGCATGCTATGTGAGAGGTTGTAATCCTAAAGGATGGACCATGGGTTTGTTTCGGCGTAGAAGTGTGTGTAACACTGGTCGTTGCACTGTTAATAAGCATGTGGCCTATCAGTTATATATGATTGATCCTGCAGGTGTCTGTCTTGGTGCAGGTCAATTCGTGGGTTGGGTCATACCCTTAGCCTTTATGCCTGTGCAATCCCGGAAATTTATTGTTCCATGGGTTATGTACTTGCGTAAGCGTGGCGAAAAGGGTGCTTACAATAAAGATCATGGACGTGGCGGTTTTGGACATGTTTATGATTTTAAAGTTGAAGATGCTTATGACCAGGTGCATGATGAGCCTAAGGGTAAGTTTTCTAAGAAGGCTTATGCTTTAATTAGAGGGTATCGTGGTGTTAAACCACTTCTCTATGTAGACCAGTATGGTTGTGATTATACTGGTAGTC
AGCAAAAGCAGGGTAGATAATCACTCACTGAGTGACATCAACATCATGGCGTCTCAGGGCACCAAACGATCTTATGAACAGATGGAAACTGGTGGAGAACGCCAGAATGCTACTGAGATCAGAGCATCTGTTGGAAGAATGGTTGGTGGAATTGGGAGGTTTTATATACAGATGTGCACTGAACTCAAACTCAGCGACTATGAAGGAAGGCTGATTCAGAACAGCATAACAATAGAGAGAATGGTTCTCTCTGCATTTGATGAAAGGAGGAACAAATACCTGGAAGAACATCCCAGTGCGGGGAAGGACCCAAAGAAAACTGGAGGTCCAATCTACCGAAGAAGAGACGGAAAATGGGTGAGAGAGCTGATTCTGTATGACAAAGAGGAGATCAGGAGAATTTGGCGTCAAGCGAACAATGGAGAAGATGCAACTGCTGGTCTCACTCACATGATGATCTGGCATTCCAATCTAAATGATGCCACATACCAGAGAACAAGAGCTCTCGTGCGTACTGGGATGGACCCTAGAATGTGCTCTCTGATGCAAGGATCAACTCTCCCGAGGAGATCTGGAGCTGCTGGTGCGGCAGTAAAGGGAGTCGGAACGATGGTGATGGAACTAATTCGGATGATAAAGCGAGGGATTAACGATCGGAATTTCTGGAGAGGTGAAAATGGGCGAAGAACAAGAATTGCATATGAGAGAATGTGCAACATCCTCAAAGGGAAATTCCAAACAGCAGCACAAAGAGCAATGATGGATCAGGTACGGGAAAGCAGAAATCCTGGGAATGCTGAGATTGAAGATCTCATATTTCTGGCACGGTCTGCACTCATCCTGAGAGGATCAGTGGCCCACAAGTCCTGCTTGCCTGCTTGTGTGTACGGGCTTGCCGTGGCCAGTGGATATGACTTTGAGAGAGAAGGGTACTCTCTGGTCGGGATTGATCCTTTCCGTCTGCTGCAAAACAGCCAGGTCTTTAGTCTAATTAGACCAA
GTATTTCTTCTTCACATACGACAAGTGTTAACTTGTTCCGTGAGATTTTACCATTCTTCCCTGAGTGAGAATTAAAATAAACTTTGGATTGCTACTTGGATGAAACTTGGAGTTTCACTTGTCTCTCGTTACCATAGGCACGCTTTAACGCGATAAATCCTAGGTAATCAGCGGGGAGGAAACTAGTCGTCTCTTTCAAGTGGTATCGGTGCGCTGGATAAGTTTGCTAGACTCAAAGACCAGGTGGACCTGTCGCTGCAGAAAGCAGCTGGTAAAGTGACTGCTGAATCTACCGGACCATTATTGCCAAAGGTTACTACACCATTGCCAGTTATGGCGGTAAATAAAGGTTACACTGGTTACAACAAAGAGCTTAACGCGATGGCTGCGACTCACGCTTACATAAGACTCAGCACTTTGATGAGTCAGATTGAAAGTTGGCAGGCTACGAGGGCGAGTGTACTTACGCACTTAGGTGTTATGCTTAATGGCGTGAGTAAATTAGGTGAACGAAGTTTCTTCTCTAGGACTAAACGCTTTGGAGCGCATACTTCAGACGGTGACGAGATTTTCTGCGATCTAGGAGGAGAAGCGGTTACGCAAATCCTTTCTAGGTTGACAGTTGCTCTTCAATCCGCTAGAGGTGAAGGTGCTCAGACGAGAAACGCTAAGAGGGGAGCTGCACCTGGCACTAGTCAAGTAGAGAATGAAGAACAGGGTCAGACCGATCAGACTCTTGCTATTTCTAATGCAGTTGCTGAGTTAATGATCTTTGTGCGTACGAAAGATTTTACTATGAATGAATGCTATACTCAAGACTCTTTTGAGGCTAAGTATAACTTGAAATGGGAAGGTTCGAGTTGACGGGACGGCGTCTCGGGAAAGTTGAGGGCACAAATCGTTGAAGAATTTCAGAATCGACTCATAATTGCTGACGATTTGGGCATCTTTCCGAGACGCGATGTTGATGGTGTTATCATTCGTAACGAACCAGAGGTAG
AGAATTTTTCGCCGACCATGGAAACTTTACAGAGACCCGACGGTGGATTCACCTCAAGACATATCGAAAAAATTCGCGTTACAAACGGCAGAGAAAAGCAAACACTATCACAATACATTCAAAAATTACGATTCACGCGCGCTGTTTATAACACTTTACCTCTAGTGCCCTATCCTACTGTAACCGAACCAGCGAATAGGGGAAGCGCACAATATCCACAGCAGAATATACTATACGCCTTCTCGCAAGCACTATTTAGCGTAGGAGAATATCATGTTACCGCACACCAACAGTTTGCTGGGCTTCAAGAGTTGCAGAAGGAAGGCACTTCATTTAGGTTGTCGACGGATGGATGGTTGTATCCAAATGAACGTCCAGGACAGGTATACTATTCGCAAGCTGATGCAGCACGATTCGCAAAATTCGCAGCGCCTTTGATGGGATGGCTAACAATCCTGAATATCGTGAAGATTACAATGGCCTTAGTAACCCTATTTGCGAATCAATTTGTTGATCAATCGGGTGACGCTGAAGTATTCGATCTTCGTATCTTAGAAATTTTGAATCAAAAGAGCGGATTGTTCAGTTTAAATCAGGATGTATCACTTTTCCCTTGGATAGATATAATGCTTGATTTATCGTATGCTGTTGATGGGTTAGGTGATTTGACACAGATAGTAACTGAGTGCTTGTGGGTTGCTTCTATAGCAATAACTGGACGGACATGCCGTGAAATACTTACGTCACAAGTTGGAGTTGAGGTGACATATACACTTAGGTACTACGGAGAAAACAGCATGCTTACTTCACGTAGACACGATTCGCCCGCCTACGATCTGATACAGCACGAATTTCTGGCAAAGTTTTTAGCGATTACATTACAAGCGGTTAAAGCGATCAAAGATAAGACTGGTGCGACGACACTAATGGACTACATCACACAACCAGTTAATCGTGATATGCGTACGCCGACGCCGACATTGAACGCTACTAGCTCAAA
GGATCCTTCGAAAAATCAATTTGCCGCGCATCCTGAAGATTACATTCTCTATGAGATTGGATCTTACGATGACTCTACTGGAAACTTCATTCCCTTAGATGTGCCTAAAGCCTTAGGAACAGGCTTGGATTTTAAGCACAAACAGTAGGGAAGATATGGTTAGGAATCGGCGTTTGCCTTCAGTTATGAGTCATTCTTTCGCGCAAGTGCCATCAGCGCGAATTCAGAGAAGTTCTTTTGATAGATCTTGTGGTTTAAAGACTACATTCGACGCCGGTTACCTAATCCCTATCTTTTGTGATGAAGTTCTCCCTGGAGATACTTTCTCCTTGAAAGAGGCGTTTTTAGCACGTATGGCAACGCCTATCTTTCCTCTTATGGATAATTTGCGTTTAGATACGCAGTATTTCTTTGTTCCTCTTCGACTGTTATGGTCGAATTTCCAAAAGTTCTGTGGAGAACAAGATAATCCTGGAGATTCCACAGATTTTCTTACCCCAGTTTTAACCGCTCCTAGTGGGGGATTTATTGAAGGATCAATCCATGATTATCTTGGTCTACCTACTAAAGTTGCAGGAATTGAATGTGTTGCGTTCTGGCACAGAGCTTACAATCTGATTTGGAACCAGTACTATCGTGATGAGAATATTCAGGAATCTGTTGACGTGGAAATGGGAGACACCACCTCTAATGAGGTGAACAATTATAAGCTTCTTAAGCGTGGGAAGCGTTATGATTACTTCACTTCATGTCTCCCTTGGCCACAAAAAGGTCCTGCAGTGACAATTGGAGTTGGAGGTATTGTTCCTGTTCAAGGTTTAGGAATTCAATGGGGGAATTCTAGTGCCCCAAATCCTATAACTGCTTCTAGTTGGATAAATTCCGTTAATCCTACATTCATAAATTCTACAACGCCGACGCCTACAGGAACGAATAAGATTTTGAATTATGGTCAGGCGTATTATATTAAGAAGCCTGGAGAAGCAACAACAGATCCTAC
AGAGCAATCAGTGCATCAAAATTATATCTAGCCGAATTCAATCATTATCTTCTCAATATTTTAATTCTTAATCTACCGTCCAGAGATGAATAGTTTTTTCAAATCACTCAGATCATCTAGCAGCAGGGAGCTAGATCACCCTAGGGTTACAACTACCCTCTCTAAACAAGGAGCAGACATTGTTGTACACAATCCTTCTGCTAATCACAACAACAAGGAAGTTCTCCAAAGAGCCATGGATAGCTCTAAAGGGAAGATTTTGATGAACAATACAGGCACCTCATCACTAGGCACATATGAGTCTGACCAGATATCTGAATCAGAGTCTTATGATCTTTCTGCTAGAATGATTGTTGATACAAATCATCATATCTCCAGCTGGAAAAATGATCTTTTTGTAGGTAATGGTGATAAAGCTGCAACCAAGATAATTAAGATACATCCAACCTGGGATAGCAGAAAACAATACATGATGATCTCAAGGATAGTTATCTGGATATGCCCTACTATAGCTGATCCTGATGGGAAATTGGCTGTAGCTTTAATTGATCCTAACAAGAGTGTTAATGCCAGAACTGTTTTGAAAGGGCAAGGAAGCATTAAAGATCCTATATGTTTTGTTTTTTATCTAAATTGGTCCATTCCAAAAGTTAACAACACTTCAGAGAATTGTGTTCAGCTTCATTTATTATGTGATCAAGTTTACAAGAAAGATGTTTCTTTTGCTAGTGTCATGTATTCTTGGACAAAAGAATTCTGTGATTCACCAAGAGCAGATCTGGATAAAAGCTGCATGATAATACCCATCAATAGGGCTATTAGAGCCAAATCGCAAGCCTTCATTGAAGCCTGCAAGTTAATCATACCTAAAGGCAATTCTGAAAAGCAAATTAGAAGACAACTTGCAGAGCTAAGTGCTAATTTAGAGAAATCTGTTGAAGAAGAGGAGAATGTTACTGATAACAAGATAGAGATATCATTTGATAATGAAATCTAAATA
[truncated: 101,102 more chars]
