# Supplementary material for: Towards a better solution to the shortest common supersequence problem: the deposition and reduction algorithm
Source: BMC Bioinformatics. 2006 Dec 12;7(Suppl 4):S12. doi: 10.1186/1471-2105-7-S4-S12 (PMC1780115; doi:10.1186/1471-2105-7-S4-S12)
Supplement: Additional file 1 — Real DNA sequences DNA sequences are obtained from NCBI Viral Genomes, Accessed on 01/01/2006. . Sequences are randomly selected from different genome sequences. The specific length and number of sequences are specified for each dataset. There are 60 randomly selected datasets. File name indicate the number of sequences, sequence length, and dataset number. For example, file name "DNA_N100_K500_5" indicate that it is DNA sequences dataset, with 500 sequences, each truncated to length of 100. And this is number 5 datasets for this setting. Each sequence is represented as a row in the dataset file. [file 1471-2105-7-S4-S12-S1.zip › README DNA.txt]

About real DNA sequences


*DNA sequences are obtained from NCBI Viral Genomes, Accessed on 01/01/2006. http://www.ncbi.nlm.nih.gov/genomes/VIRUSES/viruses.html.

Sequences are randomly selected from different genome sequences.
Seuqences datasets are truncated to specific length(K) and number(N) of sequences.

Each of the settings have 10 datasets, and dataset number i is named DNA_NXXX_KXXX_i.
There are 60 sequences datasets in total.


Ver 2.0
2006/08/24
