# Supplementary material for: Towards a better solution to the shortest common supersequence problem: the deposition and reduction algorithm
Source: BMC Bioinformatics. 2006 Dec 12;7(Suppl 4):S12. doi: 10.1186/1471-2105-7-S4-S12 (PMC1780115; doi:10.1186/1471-2105-7-S4-S12)
Supplement: Additional file 2 — Real Protein sequences PROTEIN sequences are obtained from Swiss-Prot Release 45.5 of 04-Jan-2005. . Sequences are randomly selected from different protein sequences. The specific length and number of sequences are specified for each PROTEIN dataset. There are 60 randomly selected datasets. File name indicate the number of sequences, sequence length, and dataset number. For example, file name "PROTEIN_N100_K500_5" indicate that it is PROTEIN sequences dataset, with 500 sequences, each truncated to length of 100. And this is number 5 datasets for this setting. Each sequence is represented as a row in the data file. [file 1471-2105-7-S4-S12-S2.zip]

Archive with 61 entries (61 files):
- PROTEIN_N500_K1000_9
- PROTEIN_N100_K100_0
- PROTEIN_N100_K100_1
- PROTEIN_N100_K100_2
- PROTEIN_N100_K100_3
- PROTEIN_N100_K100_4
- PROTEIN_N100_K100_5
- PROTEIN_N100_K100_6
- PROTEIN_N100_K100_7
- PROTEIN_N100_K100_8
- PROTEIN_N100_K100_9
- PROTEIN_N100_K500_0
- PROTEIN_N100_K500_1
- PROTEIN_N100_K500_2
- PROTEIN_N100_K500_3
- PROTEIN_N100_K500_4
- PROTEIN_N100_K500_5
- PROTEIN_N100_K500_6
- PROTEIN_N100_K500_7
- PROTEIN_N100_K500_8
- PROTEIN_N100_K500_9
- PROTEIN_N100_K1000_0
- PROTEIN_N100_K1000_1
- PROTEIN_N100_K1000_2
- PROTEIN_N100_K1000_3
- PROTEIN_N100_K1000_4
- PROTEIN_N100_K1000_5
- PROTEIN_N100_K1000_6
- PROTEIN_N100_K1000_7
- PROTEIN_N100_K1000_8
- PROTEIN_N100_K1000_9
- PROTEIN_N500_K100_0
- PROTEIN_N500_K100_1
- PROTEIN_N500_K100_2
- PROTEIN_N500_K100_3
- PROTEIN_N500_K100_4
- PROTEIN_N500_K100_5
- PROTEIN_N500_K100_6
- PROTEIN_N500_K100_7
- PROTEIN_N500_K100_8
- PROTEIN_N500_K100_9
- PROTEIN_N500_K500_0
- PROTEIN_N500_K500_1
- PROTEIN_N500_K500_2
- PROTEIN_N500_K500_3
- PROTEIN_N500_K500_4
- PROTEIN_N500_K500_5
- PROTEIN_N500_K500_6
- PROTEIN_N500_K500_7
- PROTEIN_N500_K500_8
- PROTEIN_N500_K500_9
- PROTEIN_N500_K1000_0
- PROTEIN_N500_K1000_1
- PROTEIN_N500_K1000_2
- PROTEIN_N500_K1000_3
- PROTEIN_N500_K1000_4
- PROTEIN_N500_K1000_5
- PROTEIN_N500_K1000_6
- PROTEIN_N500_K1000_7
- PROTEIN_N500_K1000_8
- README PROTEIN.txt
