# Supplementary material for: Towards a better solution to the shortest common supersequence problem: the deposition and reduction algorithm
Source: BMC Bioinformatics. 2006 Dec 12;7(Suppl 4):S12. doi: 10.1186/1471-2105-7-S4-S12 (PMC1780115; doi:10.1186/1471-2105-7-S4-S12)
Supplement: Additional file 2 — Real Protein sequences PROTEIN sequences are obtained from Swiss-Prot Release 45.5 of 04-Jan-2005. . Sequences are randomly selected from different protein sequences. The specific length and number of sequences are specified for each PROTEIN dataset. There are 60 randomly selected datasets. File name indicate the number of sequences, sequence length, and dataset number. For example, file name "PROTEIN_N100_K500_5" indicate that it is PROTEIN sequences dataset, with 500 sequences, each truncated to length of 100. And this is number 5 datasets for this setting. Each sequence is represented as a row in the data file. [file 1471-2105-7-S4-S12-S2.zip › PROTEIN_N100_K100_1]

PPGPERSRLGLGVSLHQRSCPKCIAVFTRVSEPRIQFPASRILPSSNTSKDFDPVSGQSNYGGSQGSGQTLNRPPVASNPVTPSLHSGPAPRMPLPASQN
MIKLVFRYSPTKTVDGFNELAFGLGDGLPWGRVKKDLQNFKARTEGTIMIMGAKTFQSLPTLLPGRSHIVVCDLARDYPVTKDGDLAHFYITWEQYITYI
MASGADSKGDDLSTAILKQKNRPNRLIVDEAINEDNSVVSLSQPKMDELQLFRGDTVLLKGKKRREAVCIVLSDDTCSDEKIRMNRVVRNNLRVRLGDVI
MHRLRVTDPVVQGKLEESDSTHELVKRLEILPQNNMTPEEYTLMKRNYLVFLIAQYNFDQYIETTHGIKRKKHIEGLKANLKPSALSADSASLSGLLSTS
MKNKILNTVLISILLLVVVFFVSTNFIINVQWFKEVGYLNVFFTKLIAICKLFVPIFILYFCVIAIYLFTLRKSIRSLVGDTKFKSVKKYFLLSNLVISI
VVGGDECNINEHRFLVAIFNSNGFVCSGTLINQEWVLTAAHCDSTDFQIKLGAHSKKVLNEDEQIRNPKEKFICPNKKNDEVLDKDIMLIKLDSRVSNSE
MADPEVCCFITKILCAHGGRMALDALLQEIALSEPQLCEVLQVAGPDRFVVLETGGEAGITRSVVATTRARVCRRKYCQRPCDNLHLCKLNLLGRCNYSQ
MPRLLTPLLCLTLLPARAARGLRCSQPSGTCLNGGRCEVASGTEACVASGSFVGQRCQDPNPCLSTRCKNAGTCYVVDHGGIVDYACSCPLGFSGPLCLT
MVSSSTIKSLIEKKGKDLPESVKQELYEKLIKYNEKYKLTKVEVETIIDEVIKEYEKALIEPGEAVGTVAAQSIGEPSTQMTLNTFHYAGVAEINVTLGL
MITQEEKLAALGKTCLTLKQEKKLAQAVALIDSELPTEALTSLAMLKKAEFLHDVNETERAYALYETLIAQNNDEARYEYARRLYNTGLAKDAQLILKKV
MKAEDPPFGRNSLMSIKIAINPITWTNDDVPELGGDTPLEQCLSEMRQAGYAGTELGGKYPRQSAALKRVLDLYGLELASGWWDGRLYERDVDAEFEAIL
MSQFEKQKEQGNSLFKQGLYREAVHCYDQLITAQPQNPVGYSNKAMALIKLGEYTQAIQMCQQGLRYTSTAEHVAIRSKLQYRLELAQGAVGSVQIPVVE
MSEIEKRNHGDCNILYKEIKKREQKLVNMKKEGFSFPNSFKKNTTSRKIYQKYQTKNRNELISLNIEVSIAGRMVQRRIMGKASFFTLQDIEGKIQIYIN
MANFRGKRINEEVRKEVSDIIRNQIKDPRLTAMVSVTQVEVTKDLRYAKVFVSLFAKNDEEKEESLKALKSSAGFIRREVGNRVKLRSTPEILFEEDNSI
MFNNELMADVHFVVGPPGATRTVPAHKYVLAVGSSVFYAMFYGDLAEVKSEIHIPDVEPAAFLILLKYMYSDEIDLEADTVLATLYAAKKYIVPALAKAC
MSTLLEQLIEAFRVLPGVGQKSAQRMAYHVLEREREGGRRLAAALGSAVEKVGHCVQCRDFTESEICTICASSSRDRQQLCVVESPADRLAIEHATGYRG
AEFKHVFVCVQDRPPGHPQGSCAQRGSREVFQAFMEKIQTDPQLFMTTVITPTGCMNACMMGPVVVVYPDGVWYGQVKPEDVDEIVEKHLKGGEPVERLV
MSRQDVQRLLEEYQLIGELLSSLQAQHATVAELLEELTTALDGVRLLKGEGGERLVHIGAGLFVKGVFEAKEVLAPLGAGYHAFLDLNNAERILQERIEE
MTAAAGSASRVAVPLLLCALLVPGGAYVLDDSDGLGREFDGIGAVSGGGATSRLLVNYPEPYRSEILDYLFKPNFGASLHILKVEIGGDGQTTDGTEPSH
STTWFVGADWLAEHIDDPEIQIIDARMASPGQEDRNVAQEYLNGHIPGAVFFDIEALSDHTSPLPHMLPRPETFAVAMRELGVNQDKHLIVYDEGNLFSA
MIIKVIPVGPIAVNCSVVADEKSGEAIIIDPGAEAEKILEAVKDFKVVGIVATHGHIDHVGQVGKLKELFDVPFYMNPLDKFLINDEIWSGFASYIGAVP
MAFLADALSRVKPSATIAVSQKARELKAKGRDVIGLGAGEPDFDTPDNIKKAAIDAINRGETKYTPVSGIPELRKAIAAKFKRENGLDYSWEQTIVGTGG
MKSINILSFLLLSSTLSLVAFARSFSSENPIVLPSTCHDDDNLVLPEVYDQDGHPLRIGQRYIINNPLIGAGAVYLYNIGNLQCPNAVLQHMSIPQFLGE
MNAEYGVGARLPAKTSLIVIRRRRGTSPQCWTHKSKESCMPTKETSNSRRGSAATKKNAFCSFCRKSYRDVGPLVEGPGDVYICAECIDLCQSILDQEQR
MTYKLKISYDGSFFRGYAKQKDENLITVQSELEKYLSLFFNTKISTFGSGRTDKYVHAIDQTVSFKCDSDYDPKSIQNFLNSKLTNIYVNSIEKVPNSFH
MASQGTKRSYEQMETGGERQNANEIRASVGRMVGGIGRFYIQMCTELKLSDNEGRLIQNSITIERMVLSAFDERRNKYLEEHPSTGRDPKKTGGPIYRRR
MTSSLQRPWRVPWLPWTILLVSTAAASQNQERLCAFKDPYQQDLGIGESRISHENGTILCSKGSTCYGLWEKSKGDINLVKQGCWSHIGDPQECHYEECV
MTKIIFMGTPAFSVPVLEQLASAYDVIAVVTQPDRPVGRKRILTPPPVKKAALELGIPVYQPEKLRTSSELEELISLEADLLVTAAYGQILPNTLLESPK
MDKSKIRNFSIIAHIDHGKSTLADRILEITNTVSDHDMDDQFLDQMDLERERGITIKLNAVQIKYKDYVFHLIDTPGHVDFTYEVSRSLAASEGALLLVD
MDTTGTGQRGASIVVVDYGLGNLRSVTRGLERASADVSIVGDPGALDDADGIVLPGVGAFGDGMENAGPFRDALTDAADEGRPLFGICLGMQMLLSSSEE
MGEWTILERLLEAAVQQHSTMIGRILLTVVVIFRILIVAIVGETVYDDEQTMFVCNTLQPGCNQACYDRAFPISHIRYWVFQIIMVCTPSLCFITYSVHQ
MLLILLSVALLALSSAQNLNEDVSQEESPSLIAGNPQGPSPQGGNKPQGPPPPPGKPQGPPPQGGNKPQGPPPPGKPQGPPPQGDKSRSPRSPPGKPQGP
MLTVYTQSDQALSWIERHGHCPPVFVCVLGFTETGLIPGISAAGKTPADRKLTAIADAEFLIKGTTAGATYPLPPLISGVSPVFITKALVDALHTPVYLF
MNDSGYQSNLSLLRVFLDEFRSVLRQESPGLIPRLAFYYVRAFLSLLCQYPNKKLASLPLYRWINLFIMCNVMTIFWTMFVALPESKNVIEMGDDLVWIS
MPRRTATLEDVARRGRVPADGLRRVLNRPEVVSARTREQVIRAMQALHYVPNRSAQLLAGKAAPSIGLITASVTLHAPSQIAAAIKSHASLHQLEVAIAM
MTQPAILVLEDGTVFEGESVGANGLSVGEVVFNTAMTGYQEVLTDPSYARQMVTLTYPHIGNTGFNDQDDEAKQVWAAGLIVRDVPRRPSSWRNQVALPA
MDRVLSRADKERLLELLKLPRQLWGDFGRMQQAYKQQSLLLHPDKGGSHALMQELNSLWGTFKTEVYNLRMNLGGTGFQVRRLHADGWNLSTKDTFGDRY
MVMSQKTLFTKSALAVAVALISTQAWSAGFQLNEFSSSGLGRAYSGEGAIADDAGNVSRNPALITMFDRPTFSAGAVYIDPDVNISGTSPSGRSLKADNI
MAGAIASRMSFSSLKRKQPKTFTVRIVTMDAEMEFNCEMKWKGKDLFDLVCRTLGLRETWFFGLQYTIKDTVAWLKMDKKVLDHDVSKEEPVTFHFLAKF
MLQPAFKASMAVLLAAAAVAHPIGRERRWLVPALLLSATGDWLLAIPWWTWAFVFGLGAFLLAHLCFIGALLPLARQAAPSRGRVAAVVAMCVASAGLLV
MKKKLVSRLSYAAGAFGNDVFYATLSTYFIVFVTTHLFNAGDHKMIFIITNLITAIRIGEVLLDPLIGNAIDRTESRWGKFKPWVVGGGIISSLALLALF
MERLWGLFQRAQQLSPRSSQTVYQRVEGPRKGHLEEEEEDGEEGAETLAHFCPMELRGPEPLGSRPRQPNLIPWAAAGRRAAPYLVLTALLIFTGAFLLG
MYVVLEGVDGAGKSTQVELLKDRFKNALFTKEPGGTRMGESLRRIALNENISELARAFLFLSDRAEHTESVIKPALKEKKLIISDRSLISGMAYSQFSSL
MGKEDKTHINLVVIGHVDSGKSTTTGHLIYKCGGIDSRTIEKFEKEAEELGKKSFKYAWVLDKLKSERERGITIDIALWKFETPKYSVTVIDAPGHRDFI
MVKSHIGSWLLVLFVATWSDIGFCKKRPKPGGGWNTGGSRYPGQGSPGGNRYPPQGGGGWGQPHGGGWGQPHGGGWGQPHGGGWGQPHGGGGWGQGGGSH
MATLIRLFIHPVKSMRGIGLTHALADVSGLAFDRIFMITEPDGTFITARQFPQMVRFTPSPVHDGLHLTAPDGSSAYVRFADFATQDAPTEVWGTHFTAR
MIIVTGGAGMIGSNIVKALNEIGINDILVVDNLKNGRKFKNLVDLDITDYMDRDDFLTQIMAGDNFGPIEAVFHEGACSATTEWDGKYMMLNNYEYSKEL
MKFFTVLLFASLAATSLAAVPGSKDELHLRTQPTDAIPASQFTPSSHISKESTSSKDLSKESFIFNEELVSEDNVGTESTKPQSQEAQDGLRSGSSQQEE
MLSIYNTLTKSKEVFKPLDGNKVRMYVCGMTVYDYCHLGHGRSMVAFDLVTRWLRFSGYDLTYVRNITDIDDKIINRARDNGESFDALTARMIDAMHEDE
MASSPHQQLLHHHSTEVSCDSSGDSNSVRVKINPKQLSSNTHPKHCKYSISSSCSSSGDSGGLPRRVGGGGRLRRQKKLPQLFERASSRWWDPKFDSMNL
MRKINPKKKEIVSELAQDITKSKAVAIVDIKGVRTRQMQDIRAKNRDKVKIKVVKKTLLFKALDSINDEKLTKLKDATTGQIAVLTSQLDPTEIYQMVQA
MSHLITLATCNLNQWALDFEGNRDRILQSIKIAKERGARLRVGPELEITGYGCLDHFLENDVCLHSWEMYAQIIKNKETHGLILDIGMPVLHKNVRYNCR
MLKRTSFVSSLFISSAVLLSILLPSGQAHAQSASIEAKTVNSTKEWTISDIEVTYKPNAVLSLGAVEFQFPDGFHATTRDSVNGRTLKETQILNDGKTVR
MASLKDVARLAGVSMMTVSRVMHNAESVRPATRDRVLQAIQTLNYVPDLSARKMRAQGRKPSTLAVLAQDTATTPFSVDILLAIEQTASEFGWNSFLINI
MPISLLSKENNSLKLIVGNYPLELVNSIRRASILYVPVMAVDEVYFIENNSPLYDEILAHRLAMIPFSSDEALDHYRPPEECAECKENCDGCYARVYLDV
MQRVTITLDDDLLETLDSLSQRRGYNNRSEAIRDILRSALAQEATQQHGTQGFAVLSYVYEHEKRDLASRIVSTQHHHHDLSVATLHVHINHDDCLEIAV
MSTNTKFIYHRILLKISGEVLQGVNKFGIDINSLKRIVKEIKLVLQFGIQVGLVIGSGNLFRGATLSQLGVNRIVSDHIGILSTIINSLAMKDIMNSYSI
MLDKIGIPKRLAWGFLGVVLFMMGDGLEQGWLSPFLIENGLTVQQSASIFSIYGIALAIASWFSGVCLEAFGAKRTMFMGLLFYVIGTAAFIVFGFEQLN
MKIIFFLCSFLFFIINTQCVTHESYQELVKKLEALEDAVLTGYSLFQKEKMVLNEGTSGTAVTTSTPGSKGSVASGGSGGSVASGGSVASGGSVASGGSV
MEAMAASTSLPDPGDFDRNVPRICGVCGDRATGFHFNAMTCEGCKGFFRRSMKRKALFTCPFNGDCRITKDNRRHCQACRLKRCVDIGMMKEFILTDEEV
MDPYKHRPSSAFNSPFWTTNSGAPIWNNNSSLTVGARGPILLEDYHLVEKLANFDRERIPERVVHARGASAKGFFEVTHDISHLTCADFLRAPGVQTPVI
MKKIAVLISGQGTNLQTIIDACHSGDIPAKIACVISNKADAYGLVRAKQAQIPQAVFLRKNFSNNLEMDDAIGDYLQSLAVDLIVLAGYMKILTPKFTQR
MGNDRSLALVQGAVGGVLAGIGIAHGGLLWMAPALALLWSACRFPVAASLWGFVAVLLSHRWLLALHPLTWVGVPAPLSVPVAASIWLFCGAAAAVLVGL
MNRTRPLPEIKMVSANKTASILEERTGHRFLNLKRLERALTHSSVQAPARANYERLEFLGDRVLGLTVAEMLFEAFPEASEGELSVRLNALVNAETCAAI
SEIMTKNMARNVFYGGSIFFILIFGALTVHSHIYARTKAVDESQLTPSVVEGKHIWERNACIDCHTLLGEGAYFAPELGNVMKRWGVQDDPDSAFETLKG
MASYSFQFSTDATGKPGAAKPYREGNRDFVVPVASISGNSELLTNAVLKATEVYTQYGQDRLGQVLISKVKGHAYSDREGTLFIEESNDMNSWTTISSLV
AIMKMDGSQQEENLEVISTGSLGLDLALGVGGLPRGRIVEIFGPESSGKTTLCLEAVAQCQKNGGVCAFVDAEHAFDPVYARKLGVKVEELYLSQPDTGE
VHWTAEEKQLITGLWGKVNVADCGAEALARLLIVYPWTQRFFASFGNLSSPTAIIGNPMVRAHGKKVLTSFGEAVKNLDNIKNTFAQLSELHCDKLHVDP
MSSHQNFLTPPPDHSKAILAVAVGVGLAIVLHFSLSYKLPSPGDNIHSLPFGGTYRDGTKSIIYNSPHRGPGQSGALPIITVFAIIECTLHVLRKRDNPV
MSDYDHARIKKLVLKGEKLKKSKKRKKEKDEAGSSKKAKVVVDEDAVKHGGWWAAKTAADITGTVSIEFGDRSYLKAMDNGLFTLGAPHNAGDGPDPEEI
MAKLVAFHEESRRSLERGINALADAVKITLGPKGRNVVLEKKYGAPQIVNDGVTIAKEIELEDAYENTGAQLMREVAAKTNDVVGDGTTTATVLAQALIR
MQSSSLGNADDPRFRQTHLFQMLVKVINTSAENATKTAIATSSTSTPSFVDTYSTSSLLGEEGRMVMIVVIGAMFALVTSLGNLMVMVSFKIDKQLQTIS
AEALTHEQIAEFKEAFSLFDKDGDGTITTKELGTVMRSLGQNPTEAELQDMINEVDQDGSGTIDFPEFLTLMSRKMHDTDTEEEIKEAFRVFDKDGNGFI
MLKSAVYSILAASLVNAGTIPLGKLSDIDKIGTQTEIFPFLGGSGPYYSFPGDYGISRDLPESCEMKQVQMVGRHGERYPTVSKAKSIMTTWYKLSNYTG
MSYLIIVRHGESGWNVDGRFGGWVDVPLTGKGIKEALLCAAELEGIDLDVTFTSKLIRAQETLFLILSKQKKIGVFVHEEAGTGEDRTEREDGSRKDRKE
MRAPGALLARMSRLLLLLLLKVSASSALGVAPASRNETCLGESCAPTVIQRRGRDAWGPGNSARDVLRARAPREEQGAAFLAGPSWDLPAAPGRDPAAGR
AEAAESAPAPPPAEPAAKKKKQQPKKAAAARGAAKSKKPSSGPSVSEQIVTAVSASKERSGVSLAALKKTLAAGGYDVDKNNSRLKLALKVTKETLLQVK
MRSQLSLIGKKEGMMHVFDKNGNLVACSVISIEPNVVAQLKTASSDGYNAVQMGADAVKAPEKTIEKRFSKALLGHFKKSGGCAFRVLKEVVVSEEAVQS
MKAKTLIDAYEAFCPLDLSMEGDVKGLQMGSLDKDIRKVMITLDIRESTVAEAIKNEVDLIITKHAPIFKPLKDLVSSPQRDILLDLVKHDISVYVSHTN
MIKSWTKKWFLILFLMASCFGHLVATTGEKYFKMANQALKRGDYHRAVAFYKRSCNLRMGVGCTSLGSMYEYGDGVDQNISKAVFYYRRGCNLRNHLACA
MSNESTRVTVSRGCTASDECAQALERTNDELDRESSVSESRSDEESHEKLSRRRFPTLGIGIWLDLKDRIPYYKSDWVDAFNYRVIPSIVDTYFNNLLPA
MGHKYDVYGMGNALVDMEFEVTPEQLASLGIDKGVMTLVEEARENELIAQLAQQRGKQSSGGSAANTLVSLAQLGGTGFYACKVGKDEAGAFYLQDLNDC
MNPVPAQREYFLDSIRAWLMLLGIPFHISLIYSSHTWHVNSAEPSLWLTLFNDFIHSFRMQVFFVISGYFSYMLFLRYPLKKWWKVRVERVGIPMLTAIP
MYQDLIRNELNEAAETLANFLKDDANIHAIQRAAVLLADSFKAGGKVLSCGNGGSHCDAMHFAEELTGRYRENRPGYPAIAISDVSHISCVSNDFGYDYI
MAASLGFRGAASGLWYWSGRRRPVGSLAAVCSRSMASKTPVGFIGLGNMGNPMAKNLMKHGYPLILYDVFPDVCKEFKEAGEQVASSPAEVAEKADRIIT
MGLEKSLILLPLLVLVLAWVQPSLGKETPAMKFERQHMDSAGSSSSSPTYCNQMMKRREMTKGSCKRVNTFVHEPLADVQAVCSQKNVTCKNGKKNCYKS
VHFTAEEKAIITSLWAKVNVEETGGEALGRLLVVYPWTQRFFDNFGNLSSASAIMGNPKVKAHGKKVLSSLGEAVTHMDDLKDAFAHLSELHCDRLHVDP
MNSVLFLTLAVCSSLAYGKEFVATVRQNYKENINQLLEQQIQKELAASYIYQAYASYFQRADVSLPGIKKFFSDASSEERDDAQSLIDYINQRGGHVQYD
MEHIKKKMLAMKLDKENAVDEADQLEAKLREKELEMQTKDEEVAEVLKKIQQVDTDKETAQTQLAETNTKLEETDKRATEAEAEVASLQKRIRQLEDELE
MNGTEGPNFYVPYSNKSGVVRSPYEEPQYYLAEPWMFSCLAAYMFMLIVLGFPINFLTLYVTIQHKKLRTPLNYILLNLAVADLFMVICGFTTTLVTSLN
MERIVIALAIINIVKGDQICIGYHANNSTEQVDTIMEKNVTVTHAQDILEKEHNGKLCSLKGVRPLILKDCSVAGWLLGNPMCDEFLNVPEWSYIVEKDN
MGPLMVLFCLLFLYPGLADSAPSCPQNVNISGGTFTLSHGWAPGSLLTYSCPQGLYPSPASRLCKSSGQWQTPRATRSLSKAVCKPVRCPAPVSFENGIY
MSKIIKVIGREIIDSRGYPTVEAEVHLLGGIIGRASSPSGISIGSREAHEVRDRDNSRFLGEGVTKAVKSINNKISKSLISKNAQKQKDIDQIMINLDGT
MKDKFLVTGGAQLQGAVKVYGAKNSVLKLMAAALLAEGTTTLTNCPEILDVPLMRDVLVGLGCDVTIDGSTVTITTPAELSSNADFPAVTQFRASVCVLG
GKKVAIIGAGVSGLASIRSCLEEGLEPTCFEKSNDIGGLWKFSDHAEEGRASIYKSVFSNSSKEMMCFPDFPFPDDFPNFMHNSKIQEYIIAFAKEKNLL
MDWGALQTILGGVNKHSTSIGKIWLTVLFIFRIMILVVAAERVWGDEQDDFICNTLQPGCKNVCYDHFFPISHIRLWALQLIFVSTPALLVAMHVAYRRH
MPKILVLYYSTYGHVESMAYAVAEGARAGAEADVKRVPELVPEEAAKKNHFKIDQKAPIAEPKDFLDYDGIIVGAPTRFGRLPSQMANFWDRTGGIWAQG
MIVLYQDKHIMVVNKPSGLLSVPGRAPENKDSVMTRVQNDFPTAESVHRLDMATSGVIVVALTKAAERELKRQFREREPKKTYIARVWGHLAQDEGLIDL
MASFGERMSRAYWTMSMGMECYKASTSSESCQRRGVRDDTGTQPHGLVRPIPPEMPTTAHHRPVVVEGDRGPPRRPEKEPSTTTTKKKGPPTAATRTTSK
FAIYLLDVACADLIFLGCHMVAIVPDLLQGRLDFPGFVQTSLATLRFFCYIVGLSLLAAVSVEQCLAALFPAWYSCRRPRHLTTCVCALTWALCLLLHLL
