# Supplementary material for: Towards a better solution to the shortest common supersequence problem: the deposition and reduction algorithm
Source: BMC Bioinformatics. 2006 Dec 12;7(Suppl 4):S12. doi: 10.1186/1471-2105-7-S4-S12 (PMC1780115; doi:10.1186/1471-2105-7-S4-S12)
Supplement: Additional file 2 — Real Protein sequences PROTEIN sequences are obtained from Swiss-Prot Release 45.5 of 04-Jan-2005. . Sequences are randomly selected from different protein sequences. The specific length and number of sequences are specified for each PROTEIN dataset. There are 60 randomly selected datasets. File name indicate the number of sequences, sequence length, and dataset number. For example, file name "PROTEIN_N100_K500_5" indicate that it is PROTEIN sequences dataset, with 500 sequences, each truncated to length of 100. And this is number 5 datasets for this setting. Each sequence is represented as a row in the data file. [file 1471-2105-7-S4-S12-S2.zip › PROTEIN_N100_K100_2]

MSDNPFNASLLDEDSNREREILDATAEALSKPSPSLEYCTLSVDEALEKLDTDKNGGLRSSNEANNRRSLYGPNEITVEDDESLFKKFLSNFIEDRMILL
ASALTQPRSLSGSPGQAVTISCTGLPSVVDDDNFVSWYQQTPGRAPRLLIYDDSLRPSGVPNRFSGSKSDTKAALTISGLQPDDEATYFCCSYVGNYIFV
MVSFESSFERGTDFLNRNFKKCLFACISIFIFALLALSFLSLLQPDTVQRLYQCAVPSMIYVPPMINEAISIQHEEFNNRRRRLSAALREDKLDALIMEP
MSTSFPELDLENFEYDDSAEACYLGDIVAFGTIFLSVFYALVFTFGLVGNLLVVLALTNSRKPKSITDIYLLNLALSDLLFVATLPFWTHYLISHEGLHN
MLKRRLEFFFLYMMLIGAYVIWFFPVSRLEFYGGLLCYISIILFSIYSLILENRTSQHTLLWIHILVFFPIVGYVFYLFSGQLYVKGKLFKTKRMYNREK
MAPPNTIDAGLTQRHITTTAAPTSAKPAFERNYQLPEFTIKEIRECIPAHCFERSGLRGLCHVAIDLTWASLLFLAATQIDKFENPLIRYLAWPAYWIMQ
MKALKDFMRMKHEGEKISMLTAYDYPSAKQAEAAEIDMILVGDSLGMTVLGYESTVDVTLDDMKHHARAVRRGAKDTYVVVDMPFGTIGIDASTDTAFAI
MVEAEVEVDVEIKSTADKFFMFSRRSQHASKATRYVQGCDLLEGEWGEVGSILLWKLTVDGEPKVSKDMIEAIDMKMNMIQWRVLEGPLKEEYNIFSKTM
ANPLYQKHIISINDLSRDDLNLVLATAAKLKANPQPELLKHKVIASCFFEASTRTRLSFETSMHRLGASVVGFSDSANTSLGKKGETLADTISVISTYVD
MVRETRVRVARVYEDIDPDDGQRVLVDRIWPHGIRKDDQRVGIWCKDVAPSKELREWYHHQPERFDEFASRYQEELHDSAALAELRKLTGRSVVTPVTAT
MALRVTRNSKINAENKAKINMAGAKRVPTAPAATSKPGLRPRTALGDIGNKVSEQLQAKMPMKKEAKPSATGKVIDKKLPKPLEKVPMLVPVPVSEPVPE
MALDNINLNFSSDKQIEKCEKLSSIDNIDSLVLKKKRKVEIPEYSLIASNYFTIDKHFEHKHDKGEIYSGIKNAFELRNERATYSDIPESMAIKENILIP
MTDKTYKIAVLPGDGIGPEVMAQAHKVLDAIEKKHAIHFEREEHDVGGIAIDNHGCPLPQSTVTACEESDAVLFGSVGGPKWEHLPPNDQPERGALLPLR
MPKGERLFMASLDQIIDDFVFLDDWEDRYRYVIELGKALPELAEEKRTPENKVMGCASQVWLVTHTSGDPENPIMSFEGDSDAHIVRGLVAIVLATYSGK
MASQGTKRSYEQMETGGERQNATEIRASVGRMVGGIGRFYIQMCTELKLSDYEGRLIQNSITIERMVLSAFDERRNKYLEEHPSAGKDPKKTGGPIYRRR
MAEEAQSHAREGGRHPRQPAGRENDLTTVELARFAVAEHNSKANAMLELERVVKVRQQVVGGFMHYLTVEVKEPGGANKLYEAKVWERAWENFKQLQDFK
MSYSLPDLSYAYNALEPFFDEETMRIHHTKHHQNYINNTNSILERTNFSSLSIEELMSIFNEISLENKNVLRNNAGGHINHSLFWKGLKIGTILQGDLKS
MNNFASNDPLVIAGIVYSSRLLTGTGKFKDLDETRLATEAAGSQIVTVAIRRVNIGQDPHQPNLLNVLSPDRYTILPNTAGCYTAEDAVRTCRLARELLD
MGFLKFSPFLVVSILLLYQACSLQAVPLRSILESSPGMATLSEEEVRLLAALVQDYMQMKARELEQEEEQEAEGSSLDSPRSKRCGNLSTCMLGTYTQDL
MAGRTTFLREYKLVVVGGGGVGKSALTIQFIQSHFVDEYDPTIEDSYRKQCVIDDEVALLDVLDTAGQEEYGAMREQYMRTGEGFLLVYSITSRNSFEEI
MKVLAAMSGGVDSSVAAARMVDAGHDVVGVHLALSTVSGTLRTGSRGCCSKEDVSDARRVADVLGIPFYVWDFAEKFQEDVIDNFVSAYARGETPNPCVQ
MSPATTGTFLLTVYSIFSKVHSDRNVYPSAGVLFVHVLEREYFKGEFPPYPKPGEISNDPITFNTNLMGYPDRPGWLRYIQRTPYSDGVLYGSPTAENVG
MREKLKVYLVTGRYDFSDTEFLKRIETACRSGVTLVQLREKEVSTRRFYELAVKVKVVTDAYQIPLIINDRVDICLAVDAAGVHIGDDELPVALVRKLVG
MSRVKRGNVARKRRNKILRLAKGFQGSNGSLFRTANQRVMKALCNAYRDRKRRKRDFRRLWIARINAAARMNGMSYSKLIGNLKKADIRINRKMLAQIAI
MRNKRRNRQIVVAVNGGKAVKAIFLFIVSLIVIFVLSGVLTSLRPELRPSSDSFYGIAEELPGDVFAHLLQMENHYFASDLSQTDSSFHLSRLSLKLATS
MENAHTKTVEEVLGHFGVNESTGLSLEQVKKLKERWGSNELPAEEGKTLLELVIEQFEDLLVRILLLAACISFVLAWFEEGEETITAFVEPFVILLILVA
MTSTVLVDIRDEVTCPICLELLTEPLSIDCGHSFCQVCIIGNSNNSVFGQGGRSSCPVCRTSYQPGNLRPNRHLAAIVKRLREVALCPGKQLEVIFCALH
MMRQDRRSLLERNIMMFSSHLKVDEILEVLIAKQVLNSDNGDMINSCGTVREKRREIVKAVQRRGDVAFDAFYDALRSTGHEGLAEVLEPLARSVDSNAV
MKTSIRYALLAAALTAATPALADITVYNGQHKEAAQAVADAFTRATGIKVKLNSAKGDQLAGQIKEEGSRSPADVFYSEQIPALATLSAANLLEPLPAST
MIADVKKSAEQKMQKSLDALKVDFSKVRSGRPHTGLLDHIMVDYYGTPTPIKQLANVTLADARTIGIIPWDKKIFSAIEKAIRDSDLGLNPMTVSDMVRV
MKWATWILALGLLVVRTVVAREAPRELCYGHPVHDDRRPVGPATDAQPVNPLAPANATGTDYSRGCEMRLLDPPLDVSSRSSDPVNVTVAWFFDGGHCKV
MELGPSPPPRRLFFACSPTPASQPTGKMLFGASAAGGLSPVTNLTVTMDQLEGLGSDCEKMEVRNNSSLQRMGSSESTDSGFCLDSPGPLDSKENLEISL
MVRHSKNILPKTTNPNPESNRYPPHPADPSHPSRYHLHLQAHHLRSPLLSASAENRRRDPQNLSTTKATSPSTHQSPILPDDIHSILPFAHMNITHTTGQ
MSAAIAALAASYGSGSGSESDSDSEGSRCPLPAADSLMHLTKSPSAKLSLTVAVDSAPEVAVKEDLETGVHLDPAVKEVQYNPTYETMFAPEFGPENPFR
VRSLNSIVAVCQNMGIGKDGNLPWPPLRNEYKYFQRMTSTSHVEGKQNAVIMGKKTWFSIPEKNRPLKDRINIVLSRELKEAPKGAHYLSKSLDDALALL
MFLTSPFESCIVLSSLIAGLLFSLSTGFVGILGVFASLFETELSVSPKRLSLSSLSWPKTFWALLSSVEGVSWESSLFACIVGCCFAVTVIASLSASRVF
MDFRTACEETKTGICLLQDGNQEPFKVRLHLAKDILMIQEQDVICVSGEPFYSGERTVTIRRQTVGGFGLSIKGGAEHNIPVVVSKISKEQRAELSGLLF
MSFPNSSPAANTFLVDSLISACRSDSFYSSSASMYMPPPSADMGTYGMQTCGLLPSLAKREVNHQNMGMNVHPYIPQVDSWTDPNRSCRIEQPVTQQVPT
MKSSGLFPFLVLLALGTLAPWAVEGSGKSFKAGVCPPKKSAQCLRYKKPECQSDWQCPGKKRCCPDTCGIKCLDPVDTPNPTRRKPGKCPVTYGQCLMLN
MESRIVLDSRETSLLNTHKVLRNTYFLLGLTLAFSAVVAYISMSLNLPRPGLILMLAGFYGLLFLTYKLSNSGLGILSTFAFTGFLGYTLGPILNVYVSH
MNNLQTKFPHIAIKLNEPLSKYTYTKTGGAADVFVMPKTIEEAQEVVAYCHQNKIPLTILGNGSNLIIKDGGIRGVILHLDLLQTIERNNTQIVAMSGAK
MEPDRQTDIAALDSTLTTVERVLDVEGLRTRIEKLEHEASDPKLWDDQVRAQRVTSELSHAQGELRRIEELRRRLDDLPVLYELAAEERAAAAASGMEAF
MYIPRLSVSICLHPLLIYKIAKPSKLNPISSTLIVTAGFTMLKHAAKSKVSSSTCDRRVKYLGPFSGEWPSYLTGEFPGDYGWDTAGLSAYPETFAKNRE
MPTINQLVRKPRKSKVEKSKSPALNVGYNSLKRVPTNESAPQKRGVATRVGTMTPKKPNSALRKFARVRLSNLIEVTAYIPGIGHNLQEHSVVLLRGGRV
MVQLTTIFCKAYHGGHLTIRLALGGCTNRPFYRIVAAHNKCPRDGRFVEQLGSYDPLPNSHGEKLVALNLDRIRHWIGCGAHLSKPMEKLLGLSGFFPLH
MSTLGHQYDNSLVSNAFGFLRLPMNFQPYDSDADWVITGVPFDMATSGRAGGRHGPAAIRQVSTNLAWEHNRFPWNFDMRERLNVVDCGDLVYAFGDARE
MAPAATAAAPRLLRAAMLFLLLVAAGRRAAGAPVVNELRCQCLQTLQGIHLKNIQSVKVTTPGPHCDQTEVIASLKTGQEVCLNPTAPMVKKIIDKMLNK
MAKEKYERSKPHVNIGTIGHVDHGKTTTTAAISKVLSDKGWASKVDFDQIDAAPEEKERGITINTAHIEYETEKRHYAHVDCPGHADYVKNMITGAAQMD
MSAGPGGPQGGMQPPREQSKRLQQTQAQVDEVVDIMRVNVEKVLDRDQKISQLDDRAEALQAGASQFEASAGKLKRKYWWKNCKMMLILGAIIGVIVIII
MLPLLRCVPRVLGSSVAGLRAAAPASPFRQLLQPAPRLCTRPFGLLSVRAGSERRPGLLRPRGPCACGCGCGSLHTDGDKAFVDFLSDEIKEERKIQKHK
MSGSRQAGSGSAGTSPGSSAASSVTSASSSLSSSPSPPSVAVSAAALVSGGVAQAAGSGGLGGPVRPVLVAPAVSGSGGGAVSTGLSRHSCAARPSAGVG
MSMNSSKQPVSPAAGLIANTTCQTENRLSVFFSIIFMTVGILSNSLAIAILMKAYQRFRQKSKASFLLLASGLVITDFFGHLINGGIAVFVYASDKDWIR
MTFRNCVAVDLGASSGRVMLARYERECRSLTLREIHRFNNGLHSQNGYVTWDVDSLESAIRLGLNKVCEEGIRIDSIGIDTWGVDFVLLDQQGQRVGLPV
MIIRPSEPEVKIAVDRDPVKTSFEEWARPGHFSRTIAKGPDTTTWIWNLHADAHDFDSHTGDLEEISRKVFSAHFGQLSIIFLWLSGMYFHGARFSNYEA
MSKKKVVLAYSGGLDTSVAIKWLSDKGYDVIAVGLDVGEGKDLEFVKEKALKVGAIESYTIDAKKEFAEEFVLPALQAHALYEQKYPLVSALSRPLISKK
SETAPAASSTLVPAPVEKPATKRRGKKPGMATARKPRGFSVSKLIPEALSMSQERAGMSLAALKKALAAAGYDVEKNNSRIKLALKRLVNKGVLVQTKGT
AIAIGLDFGSDSVRALAVDCATGEEIATSVEWYPRWQNGQFCDAPNNQFRHHPRDYIESMEAALKTVLAELSVEQRAAVVGIGVDTTGSTPAPIDADGNV
MDTDSQRSHLSSFTMKLMDKFHSPKIKRTPSKKGKPAEVSVKIPEKPVNKEATDRFLPEGYPLPLDLEQQAVEFMSTSAVASRSQRQKNLSWLEEKEKEV
MKKSYSGVTRTSSGRLRRLADPTGPALKRSFEVEEIEPPNSTPPRRVQTPLLRATVASSSQKFQDLGVKNSEPAARLVDSLSQRSPKPSLRRVELAGAKA
MEDFVRQCFNPMIVELAERAMKEYGEDLKIETNKFAAICTHLEVCFMYSDFHFINEQGESIIVELDDPNALLKHRFEIIEGRDRTMAWTVVNSICNTTGA
MELCGATRLGYFGRSQFYIALKLVAVAQSGFPLRVESINTVKDLPLPRFVASKNEQESRLAASYSSDSENQGSYSGVIPPPPGRGQVKKGPGSHDAVQPR
MILPPRGTKDFTPELAILWKEIVSKIESVYQKYGFDPIITPIVEYWDTLKGKYGEEAEKKEIWRFRVPQSKKWYALKYDQTVPLARYFARFRPKLPFKRY
MDPVNFIKTYAPRGSIIFINYTMSLTSHLNPSIEKHVGIYYGTLLSEHLVVESTYRKGVRIVPLDSFFEGYLSAKVYMLENIQVMKIAADTSLTLLGIPY
MATCSIKDWQGNATGEVDLDLPVASAATASHVVYLAFKRQMVNSRQGTASTLTRGEVRGGGRKPWKQKGTGRARAGSIRSPLWRKGGVIFGPKPRDFEIK
MAIQRPKGTNDLLPSGSPKTEAFQRAAAHEWLIAQAREVLERAGAQRIDTPMFEEAELVKRGVGGSTDIVRKEMFTVYYFGDHGGYVLRPEGTASIVRAY
MESEMLQSPLLGLGEEDEADLTDWNLPLAFMKKRHCEKIEGSKSLAQSWRMKDRMKTVSVALVLCLNVGVDPPDVVKTTPCARLECWIDPLSMGPQKALE
MIVKEINPHFEDYVFNWEQTYQFLVGGYGSSKSYHTALKIVLKLLKEKRTALVIREVFDTHRDSTFALFQEVIEELGLTKAVASLSSPLQLRFHNGSRIM
MNMLAPAAKNAFTPASPDRPAYQSGFGNEFATEALPGALPHGQNSPQQAPYGLYAEQLSGTAFTAPRAHNRRAWLYRIRPAAVHLPFEPIAQDRFHSDFH
MTHLKISKTAPAVARFLPAGRIASVAAALSLFLSAQLAGAVTLEEVKARGYITIAIANEMPGSYTDPNGEVKGSEADVARRVLEKLGIKPENIQWVVTTF
MSRQMWLDTSALLEAISEYVVRCNGDTFSGLTTGDFNALSNMFTQLSVSSAGYVSDPRVPLQTMSNMFVSFITSTDRCGYMLRKTWFNSDTKPTVSDDFI
MALNSSADDGIKRIQDDCPKAGRHSYIFVMIPTLYSIIFVVGIFGNSLVVIVIYFYMKLKTVASVFLLNLALADLCFLLTLPVWAVYTAMEYRWPFGNHL
MVNLSIIISSSEVNGPGGLFDINATLPLVAIQFLLLMVLLNVILYSPLLTIIEERKEYILNKLAKASEILSQANELTAQYEQELNTVRKEAQLEITNSQK
MKILILDDEMFARQELSFLVEHSQEVDNPEIFQAEDISEAEKILFRQQIDLIFLDISLSEENGFTLANQLSQLAHPPLVVFATAYDNYAVKAFESNAVDY
MKKRLTESQFQEAIQGLEVGQQTIEIARGVLVDGKPQATFATSLGLTRGAVSQAVHRVWAAFEDKNLPEGYARVTAVLPEHQAYIVRKWEADAKKKQETK
MDYPKMDYFLDVESAHRLLDVESAQRFFYSQGAQARRATLLLPPTLMAASSEDDIDRRPIRRVRSKSDTPYLAEARISFNLGAAEEVERLAAMRSDSLVP
MDIIIRADAQEVGKEAAAIMAPFIKQGRTIGLATGSSPLTTYRELIRMYESGELTFKTIQAFLLDEYVGLARDDKNSYFRTIRDEFTAHVDFVDANVHSP
MAPRSLYLLAVLLFSANLFAGVGFAAAAEGPEDKGLTKGGKGKGEKGTKVGADDTNGTDPDPEPEPEPEPEPEPEPEPEPEPEPEPEPEPEPEPEPEPEP
MDNQAKLSLDLLLGLSIFLTTFLFVANFLPGIFADVRHEIALGSHAYRVAALLVEDPGYPDDWCTAVDTSNCISKEFRPGLAIFDENNGTEYNYLNTSKI
METLESELTCPICLELFEDPLLLPCAHSLCFSCAHRILVSSCSSGESIEPITAFQCPTCRYVISLNHRGLDGLKRNVTLQNIIDRFQKASVSGPNSPSES
MRGLLLAGALALPASVFAHPAHQSYGLNRRTVDLNAFRLKSLAKYVNATETVIEAPSSFAPFKPQSYVEVATQHVKMIAPDATFRVVDDHYVGDNGVAHV
MRACAGSTREAGSGAQDLSTLLCLEESMEEQDEKPPEPPKVCAQDSFLPQEIIIKVEGEDTGSLTIPSQEGVNFKIVTVDFTREEQGTCNPAQRTLDRDV
MLGHNIYEEDDAFNPFADSVSPLNPPKTDQEPSAEGVEEESPNVQASPPKTHIYTSPRKRSVNLKSLPFETLTLDSAPLGPLQFSDAPSMAPENNRLEVG
MEISDFTEAYPTTTEFDYGDSTPCQKTAVRAFGAGLLPPLYSLVFIIGVVGNVLMILVLMQHRRLQSMTSIYLFNLAVSDLVFLFTLPFWIDYKLKDDWI
MRPSGRKTDQMRKVSFERNFSKHAEGSCLVKFGDTHVLVTASLEEKTPPWLRNSGKGWVTAEYGMLPRSTNERMKREAASGKQGGRTQEIQRLIGRSLRA
MDLASLRAQQIELASSVCREDRLDKDPPAFIGGADVGFEQGGEVTRAAMVLLKYPSLELVEYKVARIATTMPYIPGFLSFREYPALLAAWEQLSQKPDLL
MAALCRTRAVAAESHFLRVFLFFRPFRGVGTESGSESGSSNAKEPKTRAGGFASALERHSELLQKVEPLQKGSPKNVESFASMLRHSPLTQMGPAKDKLV
MLDNNIIIKGNRDGLNAVINMNNFRDFDDMLESLMEKLSKGRLFYKGCTLKIITELKYINEREFRRLKDVLFDEFLIKDCIFEDSEEKVNKPFSGIYEGK
MPIKIPDNLPAAKTLNEENIFFMDEDRAYHQDIRPLNIVIVNLMPTKIVTETQILRLIGNSPLQVNPTFIHTQTHKSQNTSKEHLIKFYETFEEIKNNKF
METELMRIGVSLPDTLLSKFDEIIEKRGYSSRSEGIRDAIRSYISYYEWMGDIKGHRVGTVAVIYDHTKRGLSNALADIQHHYSHLIKSSVHIHLDHDNC
MAKASKGKHQSGPSNHSESIDLVRKALYGNKKVRSLKMNPDMWEKHEVINRAWRIHEYRQEKQRENLLKNQFSAMKIACEELKHTSETLYKAAMSDSINR
NSEVKYSTVQNWYSGDENGKGGIYNFVTKRGLCAESNSKISWTQVETGSAITWKYPSCILAGNNSKGEFYSVALTNHYQQADTGSKMIHIGKNSRSKIIS
MAPAVGIDLGTTYSCVGIFRDDRIEIIANDQGNRTTPSFVAFTDTERLIGDAAKNQVAMNPANTVFDAKRLIGRKFADPEVQADMKHFPFKITDKGGKPV
VLKAFFPTCCVSTDSGLLVGRWVPEQSSAVVLAVLHFPFIPIQVKQLLAQVRQASQVGVAVLGTWCHCRQEPEESLGRFLESLGAVFPHEPWLRLCRERG
MRLCGLLIFLSYIVYVDNAVTANFISDPRSMFPKMVRTKNAFHFLQYFMGTFRRMFRNKTEMIEHFNYYDDQVKGTDCHIQEELDFARFKSYFDRYTRTH
MKTKTDFLKMKEQGEPITMLTAYDYPSAKLAEEAEVDMILVGDSLGMVVLGYDSTVPVTVEDMIHHTKAVRRGAKETFIVTDMPFMSYHVSLQDTMVNAR
MKVIKLEDLLGTEREVDDGNWVSRRFIMKDDNMGYSVNDTIIRAGTETHIWYQNHLETVYCIEGDGEIETLSDNKVYQLEPGVLYALDKNDEHMLRGGSK
MHVKKGDKVKVLSGKDRGKEGTVLEAFPKNERVLVEGVNMVQKHAKPSQENPQGGILNIEAPIHVSNVLPVDPKSGEPTRVGYEVKDGKKIRIAKKSGEA
VLSDKDKTNVKATWSKVGDHASDYVAEALERMFFSFPTTKTYFPHFDLSHGSGQVKGHGKKVGEALTQAVGHLDDLPSALSALSDLHAHKLRVDPVNFKL
GRVVTVYHALVIEKERKCLNFELSVNVKEVQLARPPEGAKATVSIEACARHLKNVDATMSIIDISMMTGFSPDTDSLDRLMKGVDKYISKYEVNKGANDK
MDYKSAGVDVEAGYEFVARIRGAVERTRRPEQLGGLGGFGGLFALPAGYREPVLVAGTDGVGTKLKLAFALDRHDTIGIDCVAMCVNDVLAQGAEPLFFL
