# Supplementary material for: Towards a better solution to the shortest common supersequence problem: the deposition and reduction algorithm
Source: BMC Bioinformatics. 2006 Dec 12;7(Suppl 4):S12. doi: 10.1186/1471-2105-7-S4-S12 (PMC1780115; doi:10.1186/1471-2105-7-S4-S12)
Supplement: Additional file 2 — Real Protein sequences PROTEIN sequences are obtained from Swiss-Prot Release 45.5 of 04-Jan-2005. . Sequences are randomly selected from different protein sequences. The specific length and number of sequences are specified for each PROTEIN dataset. There are 60 randomly selected datasets. File name indicate the number of sequences, sequence length, and dataset number. For example, file name "PROTEIN_N100_K500_5" indicate that it is PROTEIN sequences dataset, with 500 sequences, each truncated to length of 100. And this is number 5 datasets for this setting. Each sequence is represented as a row in the data file. [file 1471-2105-7-S4-S12-S2.zip › PROTEIN_N100_K100_3]

MKRRATFQCPLIESTIKHQSTNYTKTETATTSHEVSENANEHKGKSNIDINKIAYYNVVWRKITMKKHKTWEGDGFLVREDSNLTLYNSDFTRLGSCHSR
MSAGALNSAGAVMHSTRLRTNEVAVALPEEGDASLFFVGKIRTPWKSRSDTPRQGSELGPLCTLEISEPWAVALKGVEAYSRLEILYWLHESPRDIVLLS
MKPRKVMIIGAGNVGSAAAHAFVNQKFVEELILVDLNKERVEGNRKDLADAAAFMSGKMDISVREASDCADVDIAVITVTAGPLKEGQTRLDELRSTSRI
MANFTFGDLALDVARMGGLASTPSGLRSTGLTTPGLSPTGLVTSDFNDSYGLTGQFINGSHSSRSRDNASANDTSATNMTDDRYWSLTVYSHEHLVLTSV
MNFRALFAATVAALVGSTSATTCTTTQQTAAYVALVSILSDTSFNQCSTDSGYSMLTATSLPTTEQYKLMCASTACKTMINKIVTLNPPDCELTVPTSGL
MTTFKLVISDPKSGIAKQIEISGANAEKLIGKKIGDQIPVKELGLDLKALFGKDFPEDVKMEIRGGTDKDGFPMRPDIHGPRRVRILLSKGPGFRPKEKG
MGAKKVDLKRLAAALPDYPFAYLITVDDGHRVHTVAVEPVLRELPDGPDGPRAVVDVGLIGGRTRQNLAHRSEVTLLWPPSDPSGYSLIVDGRAQASDAG
MNKGSLPSHVGIIMDGNRRWALGKRLSSLEGYKEGLKRAKEIVKYSLRVGIKCLSFYVFSTENWRRDDCEIENLMFLIANYLRAEFDFYEKNGIKIIVSG
MREVITLLFALVSFIHGSISEKYELYREFLETKNVKLAEKILRKYPNAPFKNELYIFLIEKYYRTNPRKAKIFIKKLNVKRIPYYKVKEFVKIYKKLGLN
MNTTVSNQTPHIRIFDTTLRDGEQSPGCSMTPQQKLVMARALDALGVDIIETGFPASSYSDREAVAMMGRELRRPTLAVLSRCLQADIEISARALEAAAN
MMTESEFIRASEALFEHIEDQIDENGWDFDCRFAGNVLTIEAGDGTQIIVNRHTPNQELWIAAKSGGYHFAEQNGKWLATRDSRDFYDVLNEALSAASGE
MKKMKIGTQNQAFFPENILEKFRYIKEMGFDGFEIDGKLLVNNIEEVKAAIKETGLPVTTACGGYDGWIGDFIEERRLNGLKQIERILEALAEVGGKGIV
MTISYEAVRDFLYREARYLDDKQWESWLEMYAPDATFWMPAWDDRDQLTEDPQSQISLIWYGNRSGLEDRVFRIKTERSSATIPDTRTSHNISNLELLEQ
MSVVGLDVGSQSCYIAVARAGGIETIANEFSDRCTPSVISFGPKNRTIGVAAKNQQITHANNTVSSFKRFHGRAFSDPFIQKEKESLSYDLVPMKNGGVG
MIRIAALNASSTIEDDHEGSFKSHKIQTKEAQEAEAFALYHKALDLQKHDRFEESAKAYHELLEARLLREAVSSGDEKEGLKHPGLILKYSTYKNLAQLA
MSEHRVNHEPVFLLASSPWRESSLRVEAFSRRYGRVALLARSARKRQSELRGVLVPFVLVSASWYGSQELKTLHRAEWIGGWPQPQGRALFSGLYVNELM
MTTPFKRIHLIVMDSVGIGEGPDAAAFNDEGSHTLKHTLEGFKQKLPHLEQLGLGNIAPLPVVSKVTHPGAFYTKLSEASVGKDTMTGHWEIMGLNIMQP
MARVTCDPVVQRRVASTASLRAWAVESAQGVEGSCYANLPAGVRTSEMNCHHLLNHLHEKGHLGVAAALQVLRGADEDRHVFDAGRLAPGQHALHVFGTV
MELPSGPGPERLFDSHRLPGDCFLLLVLLLYAPVGFCLLVLRLFLGIHVFLVSCALPDSVLRRFVVRTMCAVLGLVARQEDSGLRDHSVRVLISNHVTPF
MIKFVFNGYYRSGTTIFYKILNESNPSYLCLYEPLSPHLFEALTNPEKIVLHLHGFHPYKCYRHLNSQNLDEFQRIHKDICQKFKNYGDNIPIHLSEVVE
MTALTGDQIRQKFLDFYAAKGHTILPSASLIPDDPTVLLTIAGMLPFKPIFLGQEAPKVPRATTAQKCLRTNDIENVGRTARHHTFFEMLGNFSFGDYFK
MEENIESVEEWVNKLDIETTKDIHVPKLLFDQVIGQDQAGEIVKKAALQRRHVILIGEPGTGKSMLAQSMVDFLPKSELEDILVFPNPEDPNKPKIKTVP
MRHPREENSIVVELEPSLATFIKQGFNNLVKWPLLNIGIVLSNTSTAINEEWLTVVEHIPTMKIFYKHIHKILTREMGFLVYLKRSQSERDNYITLYDFD
MPKISGGKILPIYITGHAVLHAPAKPVTDFSGIQEIVRDMFATMFAAPGVGLAGPQIGLGLRIFVYSYTEGDTLHQGVAINPDLLIPKGVPKRQTHKQQA
MPTIQQLIRNRREPIENRTKSPALRSCPQRRGVCTRVYTTTPKKPNSALRKVARVRLTSGFEVTAYIPGIGHNLQEHSVVLVRGGRVKDLPGVRYHIVRG
MDYSFDTTAEDPWVRISDCIKNLFSPMMTENHSHMPLQPNASLSEDDGTQGHSDGTPPKLETANGTSKVYRPADSSAVKKGPPVAPKPAWFRQSLKGLRN
MTKLIIHLVSDSSVQTAKYTANSALAQFTSVKPKLYHWPMIRNLELLNEVLSKIEYKHGIVLYTIADQELRKTLTKFCYELKIPCISVIGKIIKEMSVFS
MTSKRPGGSSFQPEVKRKRESDEFEQCYVSRFENELPSVPTIDKTGWARPAVDKDLGISKSIACQILEVETYHEDGSATSYDRTNVKLYGVTKSGNSICV
MVSAGIEAMNVFGGTAYLDVMELAKYRHLDTARFENLLMKEKAVALPYEDPVTFGVNAAKPIIDALSEAEKDRIELLITCSESGIDFGKSLSTYIHEYLG
MGPTKAVPTPFGCIGCKLPKPDYPPALIIFMFCAMVITVVVDLIGNSMVILAVTKNKKLRNSGNIFVASLSVADMLVAIYPYPLMLYAMSVGGWDLSQLQ
MAVVIRLQGLPIVAGTMDIRHFFSGLTIPDGGVHIVGGELGEAFIVFATDEDARLGMMRTGGTIKGSKVTLLLSSKTEMQNMIELSRRRFETANLDIPPA
MSLLHQARFFTTVNHLRDLPATAVPEVAFAGRSNAGKSTAINVLCNQKRLAFSSKTPGRTQHINYFSVMPAKALDPLGFLVDLPGYGYAQVPGEAKSHWE
MGWSCIILFLVAAANGVHSQVQLQQPGTELVKPGASVKLSCKASGYTFTSYWMHWVKQRPGQGLEWIGNINPGNGGTNYNEKFKSKVTLTVDKSSSTAYT
MTKVFINGEFVNEEDAKVSYEDRGYVFGDGIYEYIRAYDGKLFTVKEHFERFLRSAEEIGLDLNYTIEELIELVRRLLKENNVVNGGIYIQATRGAAPRN
IIDVHEIDQIMTCSVWLKQVWIDKKLSWNPEIYGGVSVLYVPYEMVWVPDIVLYNTVDSNYNITISTKATLRYDGQVTWDSPAIFKTLCQIDVRWFPFDE
MVSAISEDSASATASGQCEVVKEELPAGNYILVAVEIDTTGRRLIDEIVQLAGYTSKGNFQQYIMPYMNLNQAARQRHQIRVISIGFYRMLKSMQTYKII
MTATAKSCALDFLDFVNASPTPYHAVQNLAEHYMSHGFQYLSEKSDWQSKIEPGNSYFVTRNKSSIIAFSIGKKWKPGNGFSIIATHTDSPTLRLKPKSQ
MIVIPAVDMKNGKCVQLIQGDPNKKHVELENPVEVAEKWVSEGAEMLHLVDLDGAIEGESVNRELIKEIIQTVNVPVQIGGGISVRCTESNLIEIGAKRI
MEGVLYKWTNYLTGWQPRWFVLDNGILSYYDSQDDVCKGSKGSIKMAVCEIKVHSADNTRMELIIPGEQHFYMKAVNAAERQRWLVALGSSKACLTDTRT
MPRSKRSKLVTLAQTEKKGRENKERIFDEVRQALDTYRYVWVLRLEDVRTPVLQEIRSAWAGSKLIMGRRKVLEKALGGTRETEYKENVSGLVKQCEGMC
MEEIPALYPTEQEFKNPIDYLSNPHIKRLGVRYGMVKVVPPNGFCPPLSIDMENFTFQPRIQNLENLDLKNRCRLFFMKQLNNFKRSVKDPSKLILREPY
PIAGSMVLAAILLKLGGYGIIRMMQILPTTKTDLFLPFIVLALWGAILANLTCLQQTDLKSLIAYSSISHMGLVVAAIIIQTPWGLSGAMALMIAHGFTS
MSNLTARVIPCLDIKDGRVVKGVNFVNLVDAGDPVESAAIYEENLADELCFLDITASSDRREILLHLVERIAEKIFIPFTVGGGIRTVDDVKAVLEKGAD
MKKSAYSEQREMIVAEAINPIATELRLLDPADLISLLRFECYGSIADLVSSAAELYYHPGTINFGAGGEYKLEWEGVPEIVLDLELKPKGATVYARLILA
MNSTKRLKMSTTFHDYDLEEPLTSNARPLKNSVITIRVIKSFPYRNVKNIVLHDYDLADKTAKDLFNDVLNKIQNEGSFRPFRNVKFDTLKIYTHAHGSK
MEGESTESTQNTKVSDSAYSNSCSNSQSQRSGSSKSMLSGSHSSGSSGYGGKPSIQTSSSDMAIKRNKEKSRKKKKAKCTQAQATISSSLEGAEEQPHSS
MEKYILSIDQGTTSSRAILFNQKGEIAGVAQREFKQYFPQSGWVEHDANEIWTSVLAVMTEVINENDVRADQIAGIGITNQRETTVVWDKHTGRPIYHAI
MASQATTLRGYNIRKRDNVFEPKSSENLNSLNQSEEEGHIGRWPPLGYEAVSAEQKSAVQLRESQAGASISNNMNFKANDKSFSTSTAGRMSPDTNSLHH
MFEPVELSNNAVIKVVGVGGGGGNAVEHMVRERIEGVEFFAINTDAQALRKVEVGQTIQIGNNITKGLGAGANPEIGRTSAEEDKELLKSALDGSDMVFI
MLLLPLPLLLFLLCSRAEAGEIIGGTECKPHSRPYMAYLEIVTSNGPSKFCGGFLIRRNFVLTAAHCAGRSITVTLGAHNITEEEDTWQKLEVIKQFRHP
MRIAPYGTGSVVKTAIFCFVIFITALFLPQPGGVILATAALGFLLFTLYFYRDPERKIPDGKGLVIAPADGKIVLKQTLDHPVTGPGSTLVSIFMSPFNV
MTGGQMGADGQDSTDIMALLDNNMLGSMGDVSMGLDAVDESSMTGSFGGSNAQTSTEESVARAENQFNTAANNVPGAGPLPAGPFAQMNLTSAASTLTEF
MFEKYIMYLKNLIFFQFIVYFFFISLTILIIKNFQQEYSKSILDKQVAQENLTEEVLKLYSVINSKEEILESYKKYVALSVPKNSVSCLNYQELIPRIKS
MQKRDGHIHTPFCPHGSNDTLRQYAEEALKKGFESITFTEHAPLPPSFTDPTPLKDSAMAQASLERYIHEISGLKKEYRGQLSIRTGLEVDYIAEFEDEI
MASGYGDASQKIDYVFKVVLIGDSAVGKTQILARFARNEFSLDSKATIGVEFQTRTLVIQHKSVKAQIWDTAGQERYRAVTSAYYRGAVGAMLVYDITKR
MSGHNKWSTIRHKKGAADAKRGKVFTKLIKEITVAAKIGGGDPNGNPRLRAAVDKAKAENMPKDNIERAIKKGTGELEGVSYEEIIYEGYGPGGVAVLVE
AGEVEFKGKGQALRLGIQQELGGGPLSIFGAAAQKHDLSIREVTAGVLTKLAEDFPNLEFQLRTSLTKKAINEKLRSFDPRLGQALFVESASIRPDGGIT
ETRYEKFLRQHVDHPRTLGLMGHRYCAVMLARRQVTAPGRPCKPSNTFVHAPAEDLVATCTRPADATGFHSTSTPMDITACRLRGGDTRPPCNYRARQLH
MRWARQAVAVNGMPVDDGALPGLQRIGLVRSVRAPQFDGITFHEVLCKSALNKVPNAAALPFRYTVNGYRGCSHACRYCFARPTHEYLDFNPGTDFDTQV
MIVMFPYLPISSEDEKEMLKTIGKNSIEELFEVIPKEVRLNRPLNLGKPMSELEVRKRLGSYADENKNLSQLVSFLGAGVYDHYIPSVVKHIISRSEFYT
MGKRDRADRDKKKSRKRHYEDEEDDEEDAPGNDPQEAVPSAAGKQVDESGTKVDEYGAKDYRLQMPLKDDHTSRPLWVAPDGHIFLEAFSPVYKYAQDFL
APLGSVPRLVLLFSGKRKDGKDFVTEALQSRLGADVCAILRLSGPLKEQYAQEHGLDFQRLLDASTYKESYRKDMIRWGQEKRQADPGFFCRKIVEGVSQ
MLATGALSLVGKRAISTSVCLRGGHGVAKVEEYTLPAYFDRRENPLPDICYVQALSPEQQSLKEKEKGSWAALSNEEKIALYRISFKQSFAEMNKGSSEW
MEQNWFFPPHQGIRLGDLANQIGAELLDISAADRTVRAVAPVYRAKPGDICYMLSRKNREELQTCRAAAIICDKAISSLVPDTIPVLLTSKPHTAFALAG
MQSTPIILVAIVLLGAALVRAFDEKEALAKLMESAESCMPEVGATDADLQEMVKKQPASTYAGKCLRACVMKNIGILDANGKLDTEAGHEKAKQYTGNDP
MAKTNSYKKVIAGTMTAAMVAGVVSPVAAAGKSFPDVPAGHWAEDSINYLVDKGAIVGKPDGTYGPTESIDRASAAVIFTKILNLPVDENAQPSFKDAKN
MTEQLVIHRHDYDAGNQGLSWARIIGIAFVIALHLTALMMLLIPAVAPKAPAEKERTTMVTLVDAPPPPPPPPPPPPPEDKPPPPVKNLSPPKPSPVPPP
MQVATTKQALIDALLHHKSVGLVPTMGALHSGHASLVKAARAENDTVVASIFVNPLQFEALGDCDDYRNYPRQLDADLALLEEAGVDIVFAPDVEEMYPG
MPEINTSHLDEKQVQLLAEMCILIDENDNKIGADTKKNCHLNENIDKGLLHRAFSVFLFNTENKLLLQQRSDAKITFPGCFTNSCCSHPLSNPGELEENN
MSEVQDYKSRLSDPASAKFETLSYLPALTADEIRQQVAYIVSKGWNPAVEHTEPENAFGNYWYMWKLPMFGETDVDTILKEAERCHKRNPHNHVRIVGYD
MLRRALLCLALTALFRAGAGAPDEEDHVLVLHKGNFDEALAAHKYLLVEFYAPWCGHCKALAPEYAKAAGKLKAEGSEIRLAKVDATEESDLAQQYGVRG
MVVSRGKTPNAQETFLQMAQASGLRGRILITVGLLILCRLGIFIPVPGIDRVAFSNDLQGNANLGGVIGFLDIFSGGGLSALGVFALGILPYINASIILQ
MKNVLPPFIEIYRALIATPSISATEESLDQSNASLITLLAGWFSDLGFNVEVQPVPGTRNKFNMLASTGHGAGGLLLTGHTDTVPFDDGRWTRDPFTLTE
MSRLLRLSLSSRVWLAAQEATRNVSEDPVVCRTPWDGSPTCTAVRVVRAEVLADGTMDLDIVFPEAAVQAVFSRTPWQDSTTATSAEEPSASTDSISSDP
MNANDNVVIVGTGLAGVEVAFGLRASGWEGNIRLVGDATVIPHHLPPLSKAYLAGKATAESLYLRTPDAYAAQNIQLLGGTQVTAINRDRQQVILSDGRA
MHIVVVGLSHRTAPVEVREKLSIPDQSISESLKTLSINSDILEVSILSTCNRLEIYALVKEINIGISSIKEFLTDYSSVNFEDLNPHLFDFRQEEAVLHL
MDKFLTYFQVRGERANAVRLFGEISEQIDCSHLKRDCFVNGICARQHFKECCNIATDNGSRTNADKLVALALRALLDRQTIWTCVIKNADYVSQYADEQM
MVNELENVPRASTLTNEEQTVDPSNNDSQEDISLGDSNEITSLASLKAIRSGNEEESGNEQVNHNDEAEEDPLLTRYHTACQRGDLATVKEMIHGKLLEV
MMIKLIVNADDFGLTEGTNYGIIDGHINGLVNSTTMMMNMPGTEHAVRLAKEYNLLGVGVHLVLTAGEPLLKDVPSLVGENGSFHKQSVVREGNINPEEV
MTVIRKKHPLIKIINHSFIDLPTPSNISSWWNFGSLLGLCLIVQILTGLFLAMHYTSDTTTAFSSVAHICRDVNYGWLIRYMHANGASMFFICLFLHVGR
ARTKQTARKSTGGKAPRKQLVTKAAKKCAPATGGVKKPHRYRPGTVALREIRRYQKSTELLIRKLPFQRLVREIAQDFKTDLRFQRSAVMALQEASEAYL
MAITIVSVRARQIFDSRGNPTVEADVKLSDGYLARAAVPSGASTGIYEALELRDGGSDYLGKGVSKAVENVNIIIGPALVGKDPTDQVGIDNFMVQQLDG
MLERAVTYKNNGQINIILNGQKQVLTNAEAEAEYQATLQKNEAKHGILKEIEKEMSALVGMEEMKRNIKEIYAWIFVNQKRAEQGLKVGKQALHMMFKGN
MPAPRAPRALAAAAPASGKAKLTHPGKAILAGGLAGGIEICITFPTEYVKTQLQLDERSHPPRYRGIGDCVRQTVRSHGVLGLYRGLSSLLYGSIPKAAV
MVDCTKPIAESNNFIILDKYNPDWKITESYQSEGDLERELIQDLVNQGYEYLPTLNNTKAMLANVREQLQNLNNVEFLEAEWRRFVETWMDKPSDGVVEK
MQNHDLESIKQAALIEYEVREQGSSIVLDSNISKEPLEFIIGTNQIIAGLEKAVLKAQIGEWEEVVIAPEEAYGVYESSYLQEVPRDQFEGIELEKGMSV
MSKLILAINAGSSSLKFQLIRMPEEELVTKGLVERIGLKDSIFTIEVDGEKVKTVQDIKDHVEAVDIMLDAFKKHNIINDINDIDGTGHRVVHGGEKFPE
MKIMFVAAEGAPFAKTGGLGDVIGALPKSLSKKGHDVAVVMPYYDMVDQKFGDQIENLMYFYTDVGWRHQYVGVKRLSQDNVTFYFIDNQYYFYRGHVYG
GRMHSAGKGISSSAIPYSRNAPSWFKLSSDEVVEQVIKYARKGLTPSQIGVILRDAHGVSQAKIVTGNKVLRILKSNGLAPELPEDLYFLIKKAVAVRKH
MRPSRPSSGKNDLFRDRLDAIINPRQALVRLAGVIPWARFDEAFGGFYRPVGRPANATRLMVGLHYLKHVHDLSDEEVVERWVENPYWQFFCGFEFFQHE
MIEERFDAIVVGAGMAGNAAALTMAKQGMKVLQLERGEYPGSKNVQGAILYADMMEKLIPEFREEAPLERHLIEQRFWMMDDRSHVGMHYRSEDFNEQRP
MKTSDGVIVNHTSQFITFAGIGKEICLSLAKAGAQVIAFARNEANLLSLVKETTSLRYTIIPIVGDVSANEEVLFKLIVPHFPIHGLVNNAGIATNHAIG
ASTVRPSFSLGNETLKVPLALFALNRQRLCERLRKNGAVQAASAVVLQGGEEMQRYCTDTSIIFRQESFFHWAFGVVESGCYGVIDVDTGKSTLFVPRLP
MALVIGLTGGIASGKTTVANLFQQHFAIDIVDADIVARQVVAPGSAGLAAIVDHFGADILTCEGELDRGQLRQRIFAHAEEKQWLNALLHPMIRRKMIED
MAARKNQKSPKPKVASSKLKNIKKSSKRNNSQSSTEPRKNATSLDSKKTTKKGVALPEIAERELTQEDIEFFNENPSSLKYLSSINPEDLGKKVEKGPRP
MILCLSFLLMIGFSLIAEGFSFIIPKGYLYAAIGFSVMIEALNQLAQFNRRRFLSANMTLRQRTTEAVMNLLSGQKEKAELDADTASLVADQDQHPLFNP
MSLKVQWKLCWENQLERADHQELSEFFRKSYGPTGAFHAKPFEGGRSWAGARPERRAIAYDSVGIASHMGVLRRFIKVGETDLLVAELGLYAVRPDLERM
MDRTWLLLTWLLLLCGVVQGNQESINQKYHDVCSGMYSKEDFNGKVDPYISFTLEELSLADEDDDGEGVSVAVFDFQDYEHIGVRLPNGEIQYICDDYAL
MTTISLRKSNTRLPPEVNRVLYVRNLPFNITSEEMYDIFGKYGAIRQIRIGCDKATKGTAFVVYEDIYDAKNAVDHLSGFNVANRYLIVLYYQHAKMSKK
MHSEMLLHSVKADLHEKQEQIHQLKRVLHEIRQIKHDFSEAQHLIHRPHLNREAWRGTHAERFEDIREGMNKAYQQIKSDQVSGIIESIEGKIHSLEGDV
