# Supplementary material for: Towards a better solution to the shortest common supersequence problem: the deposition and reduction algorithm
Source: BMC Bioinformatics. 2006 Dec 12;7(Suppl 4):S12. doi: 10.1186/1471-2105-7-S4-S12 (PMC1780115; doi:10.1186/1471-2105-7-S4-S12)
Supplement: Additional file 2 — Real Protein sequences PROTEIN sequences are obtained from Swiss-Prot Release 45.5 of 04-Jan-2005. . Sequences are randomly selected from different protein sequences. The specific length and number of sequences are specified for each PROTEIN dataset. There are 60 randomly selected datasets. File name indicate the number of sequences, sequence length, and dataset number. For example, file name "PROTEIN_N100_K500_5" indicate that it is PROTEIN sequences dataset, with 500 sequences, each truncated to length of 100. And this is number 5 datasets for this setting. Each sequence is represented as a row in the data file. [file 1471-2105-7-S4-S12-S2.zip › PROTEIN_N100_K100_4]

MAMSSFLINSNYVDPKFPPCEEYSQSDYLPSDHSPGYYAGGQRRESGFQPEAAFGRRAPCTVQRYAACRDPGPPPPPPPPPPPPPPGLSPRAPVQPTAGA
MSAGNGTPWGSAAGEEVWAGSGVEVEGSELPTFSAAAKVRVGVTIVLFVSSAGGNLAVLWSVTRREPSQLRPSPVRRLFIHLAAADLLVTFVVMPLDATW
MESSGPSSCHSAARRPLHSAQAVDVASASSFRAFEILHLHLDLRAEFGPPGPGPGSRGLNGKATLELRCLLPEGASELRLDSHSCLEVMAATLLRGQPGD
MKRGLDMARSYNDHESSQETGPESPNSSTFNGMKALISSHSPKRSRRSVEKRVVNVPMKEMEGSRHKGDTTPPSDSWAWRKYGQKPIKGSPYPRGYYRCS
MADRRRTDDNKGAREVVLLLNIGSPDSPEEKDVARYLNSFLTDRRIITLPFLLRQLLVRGIITPFRKKSSAQKYRTVWDESTRSFPLISHTKAIARALAH
MNTVLSRANSLFAFSLSVMAALTFGCFITTAFKDRSVPVRLHVSRIMLKNVEDFTGPRERSDLGFITFDITADLENIFDWNVKQLFLYLSAEYSTKNNAL
MNDTVTVRTRKFMTNRLLQRKQMVVDVLHPGKATVPKTEIREKLAKMYKTTPDVVFVFGFRTQFGGGKTTGFAMVYDSLDYAKKNEPKHRLARHGLFEKK
MAGLGPGGGDSEGGPRPLFCRKGALRQKVVHEVKSHKFTARFFKQPTFCSHCTDFIWGIGKQGLQCQVCSFVVHRRCHEFVTFECPGAGKGPQTDDPRNK
MWLFHTLLCIASLALLAAFNVDVARPWLTPKGGAPFVLSSLLHQDPSTNQTWLLVTSPRTKRTPGPLHRCSLVQDEILCHPVEHVPIPKGRHRGVTVVRS
VLSAADKTNVKGVFAKIGGQAEALGGEALARMFAAYPPTKTYFPHFDLSPGSAQVKAHGKKVASALVEAANNIDDIAGALSKLSDLHAQKLRVDPVNFKL
MSAAIAALAASYGSGSGSESDSDSEGSRCPLPAADSLMHLTKSPSAKLSLTVAVDSAPEVAVKEDLETGVHLDPAVKEVQYNPTYETMFAPEFGPENPFR
MLTQLTINNFAIVRQLDIELAKGMSVITGETGAGKSIAIDALGLCFGQRVETSMVREGQERAEICATFQLESQNPAYHWLSEQELQDPDNPTECILRRII
MSDLPLAQAHGRFIRGSASKVRRVLDQIRGRTYRDALIMLEFMPYRSTGPITKVLRSAVANAENNLGMDPSSLIIKTASADMGPSMKRYRPRAQGRAFAI
GVFNYETEATSVIPAARMFKAFILDGDKLVPKVAPQAISSVENIEGNGGPGTIKKINFPEGFPFKYVKDRVDEVDHTNFKYNYSVIEGGPVGDTLEKISN
MYLIRFFKRTLLFLGIQLIKYFDKNNEVFNLIKDLTGRLNVEILEINIFRNKNNGKIQIVLYSKNFSLDIDFLTDLHKMILLILEANLKYGFTLELSTPG
MDADKIVFKVNNQVVSLKPEIIVDQYEYKYPAIKDLKKPSITLGKAPDLNKAYKSVLSGLNAAKLDPDDVCSYLAAAMQFFEGTCPEDWTSYGILIARKG
AQCEATVESNDAMQYNVKEIVVDKSCKQFTMHLKHVGKMAKVAMGHNLVLTKDADKQAVATDGMGAGLAQDYVKAGDTRVIAHTKVIGGGESDSVTFDVS
AEEVNSPNEAVNLQEETAIAPVGPVSTWLTTNGFEHQSLTADHLGVEMVQVEADLLLPLCTALYAYGFNYLQCQGAYDEGPGKSLVSFYHLVKLTEDTRN
MSMTASSSTPRPTPKYDDALILNLSSAAKIERIVDKVKSLSRERFAPEDFSFQWFRSISRVERTTDNNPSAATTAAATTTVHSSASSSAAAAASSEAGGT
MKIMIFICGEGLGHTSRCLALGKELLAAGHEIEFGAYGYSRDLVEKTGYRIHEIPSEIKLVGKAGGFDLSGSIEATLKNARILGGPKVLKLIKDFKPDVV
MSTYAFNRELRLLTPEHYQKVFQQAHSAGSPHLTIIARANNLSHPRLGLAVPKKQIKTAVGRNRFKRICRESFRLHQNQLANKDFVVIAKKSAQDLSNEE
MSTTLSSSTYGKDNVKFLKVKKDPQNPKKQEVMEATVTCLLEGGFDTSYTEADNSSIVPTDTVKNTILVLAKTTEIWPIERFAAKLATHFVEKYSHVSGV
MLSHYIFLAFVLLPFRVSAFYFYGYGGDRKCFLKELSKDTLLKGSYNLEVYDDKLADYALPSYNDYGIVIDVEEVFDNNHRVVHQQGSPSGDFSFLALES
MKRSMYAGRVREEHIGTTITLKGWVSRRRDLGGLIFIDLRDREGVMQLVINPEEVSSDVMATAERLRSEYVIEVEGFVEARQQANDKLATGMVELKVSAL
MRWLTPFGMLFISGTYYGLIFFGLIMEVIHNALISLVLAFFVVFAWDLVLSLIYGLRFVKEGDYIALDWDGQFPDCYGLFASTCLSAVIWTYTDSLLLGL
MVDGQDVVADVHDVLDRMGDFTDRLRSGEWTGATGERITTVVNIGIGGSDLGPVMVYDALRHYADAGISARFVSNVDPADLVAKLDGLEPAKTLFIVASK
MKETLSGVVTRVTGASYIVETGDGLKVRCRTVPGTVSENEGSNLVAVGDRVEFRPKASETDMAEGVITRVEERRTALVRRREVRRNRSKEKEQVIVANID
FAPLTSRGSQQYRALTVSELTQQMFDAKNMMAACDPRHGRYLTVAAIFRGRMSMKEVDEQMLNVQNKNSSYFVEWIPNNVKTAVCDIPPRGLKMSATFIG
MRKFTILLMLLLASSAQAARIKDVAQVAGVRNNQLVGYGLVTGLPGTGESTPFTDQSFNAMLQSFGIQLPPGTKPKTKNVAAVIVTADLPAFSKQGQTID
MTDTSHKKEGFKKCRSATFSIDGYSFTIVANEAGDKNARPLARFSRSKSQNCLWNSLIDGLTGNVKEKPRPTIVQDTRPPEEILADELPQLDSPEALVKT
HPLHYITIMSQSRCAMLVAVSWVIASACALLHSLLLDQLSFCADHTVPHFFCDLGALLKLSCSDTSLNQLVIFTAGLAAIMLPFLCILISYGRIGFTILQ
MNRKSKMYIAVPAEILGIILPLLLGVAFLVLAERKVMAFVQRRKGPDVVGSFGLLQPLADGLKLILKEPISPSSANFSLFRMAPVATFMLSLVAWAVVPF
MGQPGFRRAIGHFSLVVALMCTTCFQVEGLPHPPATSPSPMMERMVEQAYDDKFDNVDLDEILNQERLLINYIKCLEGTGPCTPDAKMLKEILPDAIQTD
MSPEDWLQAEMQGEIVALVHSHPGGLPWLSEADRRLQVQSDLPWWLVCRGTIHKFRCVPHLTGRRFEHGVTDCYTLFRDAYHLAGIEMPDFHREDDWWRN
MKIALDAMSGDFAPISTVKGAIEALEEIEGLQVILVGKEGIIKEELKKYKYDTNRIEIKNADEVIVMTDDPVKAVREKKDSSMNVCIDLVKEKLAQASVS
GDWSFLGEFLEEVHKHSTVIGKVWLTVLFIFRMLVLGTAAESSWGDEQADFRCDTIQPGCQNVCYDQAFPISHIRYWVLQIIFVSTPSLVYMGHAMHTVR
MKNHIKFLKRLKCIVPKHIKPKFHNDEELLAWNQEQGRLSSEAILRKNKAMKMQRILGRSGIRELYMNCSFENYHIEHEGHKKVVIASKEYAHNFNKNMA
MGRFKNNKKSRVIGKPIAKKNQEDVSHVTGDKIPKSFVFSRMKLAGPVKQLQMDLRKLMLPYTALSLKEKKRNTLRDFLNVSGPMGVTHFLMLSKTASSL
MVLIRVLANLLILQLSYAQKSSELVIGGDECNINEHPFLVLVYYDDYQCGGTLINEEWVLTAAHCNGENMEIYLGMHSKKVPNKDRRRRVPKEKFFCDSS
MSKRNAVTTFFTNRVTKALGMTLALMMTCQSAMASLAADQTRYIFRGDKDALTITVTNNDKERTFGGQAWVDNIVEKDTRPTFVVTPSFFKVKPNGQQTL
MKLKFCGFTSIKDVTAASQLPIDAIGFIHYEKSKRHQTITQIKKLASAVPNHIDKVCVMVNPDLTTIEHVLSNTSINTIQLHGTESIDFIQEIKKKYSSI
MSSKSQLPFSTRASNHPNPLARKLFEVAEAKKSNVTVSADVTTTKELLDLADRLGPYIAVIKTHIDILSDFGPETINGLNALAEKHNFLIFEDRKFIDIG
MVRRALRLAAGTASLAAGTWLLRALHGTPAALGADAASIRAVSEQSPNYRDGAFVNLDPASMFTLDREELRLIVWELVARHSASRPAAPIPLASPNIYRG
MNTSISEIQRFLSMIAFEKELVSEDFSVVAGIDEAGRGPLAGPVVASACILPKGKVFPGVNDSKKLSPKQRAQVRDALMQDPEVCFGIGVISVERIDQVN
MRELKIFSGRANHDLAEKLCRHLHLKPARITLGQFPDGENYCKLDEDVRGRDVFLVQPTCPPVNDNLIELLTMIDCCKRASAERITAVIPYFGYARQDRK
MSHLVHLTVLLLVGILCLGATSAKPHEEINRDHLLELANECKAETGATDEDVEQLMSHDLPERHEAKCLRACVMKKLQIMDESGKLNKEHAIELVKVMSK
MNTPSSKTPLSHIRNFSIVAHIDHGKSTLADRLIQSTGGLAEREMSEQVLDSMDIERERGITIKAQTVRLHYKANDGETYVLNLIDTPGHVDFAYEVSRS
MASDEGKLFVGGLSFDTNEQALEQVFSKYGQISEVVVVKDRETQRSRGFGFVTFENIDDAKDAMMAMNGKSVDGRQIRVDQAGKSSDNRSRGYRGGSAGG
MNQTLNSSGTAELALNHSRGSVVHAACLVLSSLAMFTCLCGMAGNSMVIWLLGFRMRRTPFSIYILNLAAADLLFVFCMAAMLSLETQPLVSTTDKVHEL
MGSKRGISSRHHSLSSYEIMFAALFAILVVLCAGLIAVSCLTIKESQRGAALGQSHEARATFKITSGVTYNPNLQDKLSVDFKVLAFDLQQMIDEIFLSS
MQPSPTHRASFSIGSEAAARRVVDVLTEVFFEGDAAVAAFERPDGQWDVTLHFADAPDQAWLRELVVNSAGNEIADTLAFDTVEAKDWVKASLEDLVPVP
MASGMAITLALAIFALGVNAQMPIPVSREEQEQHYPIPIDCRMSPWSNWSECDPCLKQRFRSRSILAFGQFNGKSCVDVLGDRQGCEPTQECEEIQENCG
MDKVKKAVLAFSGGLDTSVILKWLQDTYQCEVVTFTADIGQGEEIEPARAKAVQFGIREIFIEDLREEFVRDYVFPMFRANTIYEGEYLLGTSIARPLIA
MGGKKKPTLSQLAKKAEKEKAQQAQKAKKEVKKEETPAKRTIQVLDEKVFQAIAKEVQNMRVITPYEIASKYGIKMSVAFKVLRNLKERGDLVLVAKGHR
MFKCPERVSVKKKEDILDLPNLIEIQIKSYKQFLQIGKLAEERDNVGLEEVFREIFPIKSYNEATILEYLSYNLGVPKYSPEECIRRGITYSVTLKVRFR
MKPEDFRASTQRPFTGEEYLKSLQDGREIYIYGERVKDVTTHPAFRNAAASVAQLYDALHKPEMQDSLCWNTDTGSGGYTHKFFRVAKSADDLRHERDAI
MEAQSATETQKNLKTLMELIKTKRPFKSSDFDTLNLDYLSGQSNEELFKLLIDAINGMKENVAKVNEYLTEEGDHSLSGDELLKFVYKELVYDDESEFDK
MSIPVMQLKHELALKAREEYLRKELPLKVRANTSRMNPGAKTWIPQINHRKSRNHYNRKETCQFPPLYNVEAKINHSYSAFYRPFTKRENGLWYANPYYM
MAKSHLLQWLLLLPTLCCPGAAITSASSLECAQGPQFWCQSLEHAVQCRALGHCLQEVWGHAGANDLCQECEDIVHLLTKMTKEDAFQEAIRKFLEQECD
MMTMPLSKLFAHASRDPLIRELTLDSRSVRPGDLFLAVPGAKVDGREHIADALARGAAAVAYEEQGANVLPLTDVPLIPVKGLIAQLSDIAGRFYGEPSR
MEPSSWSGSESPAENMERMSDSADKPIDNDAEGVWSPDIEQSFQEALAIYPPCGRRKIILSDEGKMYGRNELIARYIKLRTGKTRTRKQVSSHIQVLARR
MNQVELLSPAGNLKKLKIALNYGADAVYGGVSHFSLRNRAGKEFTLETFKEGIDYAHALDKKVYATINGFPFNSQLKLLEEHLYKMAELEPDAFIIAAPG
MLNHNSKVWIVNYACAIDYYLDKHKQQRGVLTPGGKGINMAIVMALFGIKPTVLTFLGQPTKDLFLQLLKPYQLDLVSFPATTQTRINVKLLDGAQTTEI
MDEMKVIEIIKKTLKFSNENIVKGIDDDCAIIKIDENFYLVATTDMMVKKAHIPSILSPYEIGGRILTANVSDIASMGAKPLAFLVSISLSKEEANEKFI
MGTVHARSLEPLPSSGPDFGGLGEEAEFVEVEPEAKQEILENKDVVVQHVHFDGLGRTKDDIIICEIGDVFKAKNLIEVMRKSHEAREKLLRLGIFRQVD
MSNSLEERLRANSSAFDGLLALIPAKYYYDEKSQEQWKAKKKTKEQSKNDKLKKLDPEQRDDETSSTLEVMKKKEKDAKPVVLPGEKFKHMKMQKQKEAT
HASARGEGFLLLKADCNKGYVTVKQIGVNPTSVDLVDVGKDEEVKMRPGQVLHIVNKLYPFVVQFGEESEESVMEAEEKIQTEKRPCEDSCENDDIENVP
MCQNKINTNNTMTIKSNKKLSYSVKKLLQKIFKQQQRVEEEQNLKNALKANSLESLESMENSRNADLESASICASLESCENEANERLSQSCEIEDYDFEQ
MSYRSLSFIPNFNDHNVFSNRFNQIDKMFSTLTGEKPISDTPTYNLCQINEIEYQLTLSIPGYQEKELDISVHNNQLSIQGKKENSDTQECNKWLHKGIV
MSSESKGIPIPRSDSNKTSDVSSWEEDYELISLGSSQDALQRSGIRSAHGDSGYASSPLRMEHLSSSTIIINNQLKKIDVNESIPENSTLHNKYELGAVE
MGSSSSTQHHFAFQNAEKAFKAAALIQRWYRRYMARLEMRRRCTWNIFQSIEYAGQQDQVKLHEFFSYLVDHFTPSSHHERDFLNRMFTEERFAQDVETE
MKIYYDEDANIEIIKGMNVSIIGYGSQGNAHANNLHESGVSVTVGLREGSSSWAKAEEAGLKVQTVADSVIQADLVMILAPDEFQKNIYETEIKPNLKTS
MNPNQKIITIGSICMAIGIISLILQIGNIISIWVSHSIQTGSQNHTGICNQRIITYENSTWVNQTYVNISNTNVVAGKDTTSMTLAGNSSLCPIRGWAIY
MFKLDLQPSEKLFIPFITAGDPVPEVSIELAKSLQKAGATALELGVAYSDPLADGPVIQRASKRALDQGMNIVKAIELGGEMKKNGVNIPIILFTYYNPV
MKVNLPAFERAGVMVVGDVMLDRYWYGPTCRISPEAPVPVVKVNTVEERPGGAANVAMNIASLGANARLVGLTGIDDAARALSKTLAEVNVKCDFVSVPT
MVLGKPQTDPTLEWFLSHCHIHKYPSKSTLIHQGEKAETLYYIVKGSVAVLIKDEEGKEMILSYLNQGDFIGELGLFEEGQERSAWVRAKTACEVAEISY
MSKKLENIRNIGICAHIDAGKTTTTERILYYTGKSHKIGEVHEGGATMDWMEQEQERGITITSAATTCRWQDKQINIIDTPGHVDFTIEVERSLRVLDGA
MHCMSGHSNFVSCVCIIPSSDIYPHGLIATGGNDHNICIFSLDSPMPLYILKGHKDTVCSLSSGKFGTLLSGSWDTTAKVWLNDKCMMTLQGHTAAVWAV
MAKPYEFNWQKEVPSFLQEGAVFDRYEEESFVFEPNCLFKVDEFGFFLTWKSEGKEGQVLECSLINSIRLAAIPKDPKILAALESVGKSENDLEGRILCV
MAPNLRKSHPLLKLINNSLIDLPTPSNISAWWNFGSLLGICLLTQILTGLLLATHYTADTTLAFSSVAHTCRNVQYGWLIRNLHANGASFFFICIYLHIG
MYSGKIGYIIYPQISMEFSATYQPKYRLHYSLQHKNLINGLTIPKTIGNTTIVSNIYMLNLIYDLEKIKTFTPFIILGGGITRVKVKSTSSKWSLINNDY
MANITWMANHTGWSDFILLGLFRQSKHPALLCVVIFVVFLMALSGNAVLILLIHCDAHLHTPMYFFISQLSLMDMAYISVTVPKMLLDQVMGVNKISAPE
MKRGLDMARSYNDHESSQETGPESPNSSTFNGMKALISSHSPKRSRRSVEKRVVNVPMKEMEGSRHKGDTTPPSDSWAWRKYGQKPIKGSPYPRGYYRCS
MPRTKRVYSGKTITGVLYPVAICMLFVAINVKLSQPEQQEQSKVVYGLFHSYDTADSGTITLYLIGFLILTTSLGVFCYQMKFYKAIKVYVLANSIGILL
MPKLTEIAYAKINLALHVRGKMPNGYHALETIFAFAKDGDILQAEANDTEDNLTITGPFSEGLEANKDNLVLRAVTALRQACPNKIPAGFSIILDKRLPV
MAKPAYKVADISLAEFGRKEIVLAENEMPGLMACRQKYGPLKILRGARIAGCLHMTIQTAVLIETLIELGAEVQWSSCNIFSTQDHAAAAMVKAGVPVYA
MKKNMFIAVVLSVLVLVGASFLQELLYPSASSSHSAAEHTLSAVPEETRTQSAHGGAADTQETTQPAAHPSGQVLVFPESETEERVERTYVVRTPLVQVT
MATQNDIPNSTPEDLAKQVEIAEKHPDPPAMPSRLPDSLKTLEAKIDTSKITDEEVANVHRFQRACDYLAASLIFLSNGLYTGGDLEEKDIKTRLLGHWG
SQPQSSQVTKRGLTDPERAAIIAAAVPDHALDTQRKYHYFIQPRWKPLSEYEQLSCYAQPNPDWIAGGLDWGDWTQKFHGGRPSWGNESTELRTTDWYRH
MDLSAVQIQEVQNVLHAMQKILECPICLELIKEPVSTKCDHIFCKFCMLKLLNQKKGPSQCPLCKNEITKRSLQGSTRFSQLAEELLRIMAAFELDTGMQ
MAKKIVGYIKLQVPAGKANPSPPIGPALGQRGLNIMEFCKAFNAQTQGMEPGMPIPVVITAYADKSFTFTMKTPPATFLLKKAAGIKSGSAKAHVDKVGK
MPPSPLDDRVVVALSRPVRPQDLNLCLDSSYLGSASPGSGSHAPVLAAAVVTLKAANLTYMPSSSGSARSLNCGCSSTSCCTVATYDKDHQAQTQAIAAG
MQHPPCEPGNCLSLKEKKITEGSGGVCWGGETDASNPAPALTACCAAEREANVEQGLAGRLLLCNYERRLVRRCKIAGRGRAPLGTRPLDVSSFKLKEEG
MTNIRKSHPLIKIINHSFIDLPTPSNISAWWNFGSLLGICLILQILTGLFLAMHYTPDTTTAFSSVAHICREVNYGWIIRYLHANGASMFFICLFIHMGR
MAKQKIRIRLKAYDHRILDQSAEKIVETAKRSGASVSGPIPLPTEKSIYTVLRAVHKYKDSREQFEMRTHKRLIDIVNPTPQTVDSLMRLDLPSGVDIEI
MLYKQLRQACEDHVQAQILPFREDSLDSVLFLKKINTCWQDHCRQMIMIRSIFLFLDRTYVLQNSTLPSIWDMGLELFRTHIISDKMVQSKTIDGILLLI
MLEGCILADSRQSKTAASPSPSRPQSSSNNSVPGAPNRVSFAKLREPLEVPGLLDVQTDSFEWLIGSPRWRESAAERGDVNPVGGLEEVLYELSPIEDFS
MGLMWGLFSVIIASVAQLSLGFAASHLPPMTHLWDFIAALLAFGLDARILLLGLLGYLLSVFCWYKTLHKLALSKAYALLSMSYVLVWIASMVLPGWEGT
MKLLIQGNNIAVTESIHDYVESKLEKATKHFQTFATKVDVHLSVANNARITDKHKAEVTVYANGTVIRAQEGSENLYASIDLVSDKIARQLRKYKEKNFG
MAAPAPSLISVFSSPQELGASLAQLVAQRAASCLEGDRGRFALGLSGGSLVSMLARDLPAAAAPAGPASFARWTLGFCDERLVPFDHAESTYGLYRTHLL
