# Supplementary material for: Towards a better solution to the shortest common supersequence problem: the deposition and reduction algorithm
Source: BMC Bioinformatics. 2006 Dec 12;7(Suppl 4):S12. doi: 10.1186/1471-2105-7-S4-S12 (PMC1780115; doi:10.1186/1471-2105-7-S4-S12)
Supplement: Additional file 2 — Real Protein sequences PROTEIN sequences are obtained from Swiss-Prot Release 45.5 of 04-Jan-2005. . Sequences are randomly selected from different protein sequences. The specific length and number of sequences are specified for each PROTEIN dataset. There are 60 randomly selected datasets. File name indicate the number of sequences, sequence length, and dataset number. For example, file name "PROTEIN_N100_K500_5" indicate that it is PROTEIN sequences dataset, with 500 sequences, each truncated to length of 100. And this is number 5 datasets for this setting. Each sequence is represented as a row in the data file. [file 1471-2105-7-S4-S12-S2.zip › PROTEIN_N100_K100_5]

MAVFKLIKPAPLTEKVQSRQGNIYLYRAMWLIGWIPPKEGVLRYVYLFWTCVPFAFGVFYLPVGFIISYVQEFKNFTPGEFLTSLQVCINVYGASVKSTI
MEDKPLNLGGHEFQSRFILGSGRYDLNLIKATVEHAGTQIVTMALRRAQTTENSVLDYIPEGITLLPNTSGARNAEEAVRIARLAREVCHTDFVKVEIEH
MASSAVTKLALVVALCMAVSVAHAITCGQVTSSLAPCIGYVRSGGAVPPACCNGIRTINGLARTTADRQTACNCLKNLAGSISGVNPNNAAGLPGKCGVN
MSDALLKVESLTKHYPIEAGWFKTNVPVVRAVEDVSFTVQAGETLCVVGESGCGKSTLARLLMRLIDPTSGRVLVEGTDIAGLRKNELRAWRRRMQMVFQ
MKHIRNFSIIAHIDHGKSTLSDRLIQVCGGLSDREMAEQVLDSMDLERERGITIKAQSVTLDYTAKDGQTYQLNFIDTPGHVDFAYEVSRSLAACEGALL
MRDSMSEADRSSPGSGKTDREDETAENATQDVIAVTPDDERTGLANRLDAHTGDGVRHRAFTCLLFDEDGRVLLAQRADRKRLWDTHWDGTVASHPIEGQ
VSRRVQALLDQLRAQGIQDEQVLNALAAVPREKFVDEAFEQKAWDNIALPIGQGQTISQPYMVARMTELLELTPQSRVLETGTGSGYQTAILAHLVQHVC
SEQLIQAVNKQVANWTVMYVKLHNYHWYVKGKDFFTLHEKFEELYNETATYIDDLAERLLALNGKPIATMKESLETASVKEAAGNETAEQMVQSVYDDFT
MQPYEKYLKLNSQKLRADQTDTERKLWQRINRDQLLGFRFNRQKPLLSYIVDFYCAKTKLIIELDGSQHYKPDYQEKDALRDAELNSLGFTVMRFSNDEV
MDSRNQLIVAILLTSACLIYCAQYVTVFYGIPAWKNASIPLFCATRNRDTWGTIQCLPDNDDYQEIPLNVTEAFDAWNNTVTEQAVEDVWNLFETSVKPC
MERIRPPTVVSQRKRQKGMYSPKLSCGYEIKFNKLVIFIMQRKMGMTRRTFLMELARSKGFRVESELSDSVTHIVAENNSYPEVLDWLKGQAVGDSSRFE
MAENQSAASKDSGHQQQHQQQQQQQHQQHQQPLATTSVTAASTTSVLANQSPTNSQASSPENSQEALPLLRRQQSAAAATVAAAAATVAATTSGTSQQQQ
MKLTITEIQEILPHRYPFLLLDSVEEVIPGERVVAKKNVTVNEQVFQGHFPGNPVLPGVLIIESLAQAGAVALLSMPEFKGKTAYFGGLDKAKFRQKVTP
MNKPFLILLIALIVFSGCNMRKYFKPAKHQIKGEAYFPNHLQESIVSSNRYGAILKNGAVIGDKGLTQLRIGKNFNYESSFLNESQGFFILAQDCLNKID
MNSKSSRITSIQIGLASPEKIREWSNGEVTKSETINYKSLKPEKDGLFDEAIFGPVKDYECACGKYKKIKFRGKICEKCGVEITESIVRRERVGHIELAA
MREIVHLQAGQCGNQIGAKFWEVISDEHGIDPTGTYHGDSDLQLERINVYYNEATGGKYVPRAVLVDLEPGTMDSVRSGPFGQIFRPDNFVFGQSGAGNN
MVGYDAKADVRSNSKLEVAVAGSVSGFVTRALISPLDVIKIRFQLQIERLCPSDPNAKYHGIFQAAKQILQEEGPRAFWKGHVPAQILSIGYGAVQFLAF
MDNFLNDSKLMEDCKSRQWLLSGESPAISSVMFSAGVLGNLIALALLARRWRGDTGCSAGSRTSISLFHVLVTELVLTDLLGTCLISPVVLASYSRNQTL
MIRQRAWVEIDQAALVHNVRQFRQYVGPKTNLMAVVKADAYGHGAVRVAQTALQAGADWLAIATLGEGIELREAGITAPILLLGGINSPEEIEAIAHWRL
MEEIQRYLQPDRSQQHNFLYPLIFQEYIYALAHDHGLNRNRSILLENPGYNNKFSFLIVKRLITRMYQQNHFLIFTNDSNKNSFLGCNKSLYSQMISEGF
MLTVPGLCWLCRMPLALSHWGICSVCARAVRQRVSLCPQCGLPAGHPSLPCGRCLQKPPPWQRLVSVSDYTPPLSLLVHQLKFTRRSEIAAALARLLLQE
MTLNLSVLTPNRIVWDSEVEEIVLSTNSGQIGILPNHAPIATAVDIGILRIRLNDQWLTMALMGGFARIGNNEITVLVNDAEKGSDIDPQEAQQTLELAE
MASSPVAPVVLVILDGWGYREETYGNAIASAYTPVIDSLWQAYPHTLIHTSGKAVGLPKGQMGNSEVGHLNIGAGRIVPQELVRISDAVEEGSLFSNPVL
MKASILTKLEMLVERYEEVQHLLGDPGVIGDQDKFRALSKEYSQLEEVTKCFTAYKQAQEDLVAAEEMAKEDDAEMREMAQEEIKAAKVAIEDLAAELQI
MMTDKLNLNVLDAAFYSLEQTVVQISDRNWFDMQPSIVQDTLIAGAIQKFEFVYELSLKMMKRQLQQDAINTDDIGAYGFKDILREALRFGLIGDMSKWV
SWDSYVDNLIAQSKDASGTTHCDKACIIGKDGSAWTTMPTSDTSNNLKLTPEEMANIAKCFKSKDFAAFMSSGIYVNGTKYQFLREEDSKLVLGKKKGEG
MRVRYKPWAEDYLKDHPELVDMDGQHAGEMTEWFDKTQPIHIEIGSGMGQFITTLAAQNPHINYISMEREKSIVYKVLDKVKEMGLTNLKIICNDAIELN
MKENKENSSPSVTSANLDHTKPCWYWDKKDLAHTPSQLEGLDPATEARYRREGARFIFDVGTRLGLHYDTLATGIIYFHRFYMFHSFKQFPRYVTGACCL
MMENFKHTTVLLDEAVNGLNIRPDGIYIDGTFGRGGHSRLILSQLGEEGRLLAIDRDPQAIAVAQTINDPRFSIIHGPFSALADYVAERELTGKIDGILL
MARQQAPPWVHVALILFLLSLGGAIEIPMDPSIQNELTQPPTITKQSVKDHIVDPRDNILIECEAKGNPAPSFHWTRNSRFFNIAKDPRVSMRRRSGTLV
MEVVIVPDARAGGELIAEAMAQLLGRKPEALLGVATGSTPLPIYEALAAQVKSGAVDASRARIAQLDEYVGLPAEHPESYRSVLRREVLEPLGLGMDAFM
MIKLFSLKQQKKEEESAGGTKGSSKKASAAQLRIQKDINELNLPKTCDISFSDPDDLLNFKLVICPDEGFYKSGKFVFSFKVGQGYPHDPPKVKCETMVY
MRTLGILEERNSRHCHSHFFLLSREVKCLKQFYTKLCYSTNNQPSISKSIPEHMHSLVYMVGHLLVWMLVGTIVLSLDIIFPALVTEPHLLHLLSFPSDI
MDTSRLGVLLSLPVLLQLATGGSSPRSGVLLRGCPTHCHCEPDGRMLLRVDCSDLGLSELPSNLSVFTSYLDLSMNNISQLLPNPLPSLRFLEELRLAGN
RNEGCQNLARRNLSRDNRQENYGSAFPQGGENRNENEESTSKAETSEDSASRGETTGRSQKEFGEKRDQEGKTGERQQKNPEEKTRKEKRDSGPAIGKDK
MVIYCSNSLGAYCKLVINKVAVLLTYFCFVALTNAQFFVSDILVHGKIPPNHLIIQYPSVSRSPRLDTTYPLCESIGVNSRVPLSILFGFLINGTCSPLD
MKKIKVCLVDDNRELIGLLEDYISEQEDMEVIGVAYNGQECLSILKDKNPDVLVLDIIMPHLDGLAVLGQLKEMKKENYPNVIMLTAFGQEDVTKKAVDL
MLSTQFNRDNQYQAITKPSLLAGCIALALLPSAAFAAPATEETVIVEGSATAPDDGENDYSVTSTSAGTKMQMTQRDIPQSVTIVSQQRMEDQQLQTLGE
MGRFNVDMIERVIVAPCLQSPKNILHLSPIDNKTRGLTNILSVYNASQRVSVSADPAKTIREALSKVLVYYPPFAGRLRNTENGDLEVECTGEGAVFVEA
MSLLEQLDKNIAASGGLIVSCQPVPGSPLDKPEIVAAMALAAEQAGAVAVRIEGIDNLRMTRSLVSVPIIGIIKRDLDESPVRITPFLDDVDALAQAGAA
EDEAEKAVGFISVLKLFKMRSLRWQVISIIVLMAGQQLSGVNAIYYYADQIYLSAGVNEDDVQYVTAGTGAVNVLITVCAIFVVELMGRRFLLLLGFSVC
MKTLPKFKPFVQTCSDCGETQNIVEDYKNGYHVCGRCGCIVGNRIIDEGSEWRSFGDSNKVDPCRIGSASNPYLESEQLDTMISTGGGMNSYVLSKIQMK
MSDLRLEEVRLNTFEKWPVSFLSPETMAKNGFYYLGRSDEVRCAFCKVEIMRWKEGEDPAADHKKWAPQCPFVKGIDVCGSIVTTNNIQNTTTHDTIIGP
MERWLQLHVWSKDQQDQDQEHLLDEKIPINRAWMDFLQMSPFLKRKLVTLLETVAKLRTSTVVYPGEERVFSWSWLCEPTQVKVIILGQDPYHGGQATGL
MLARMLNTTLSACFLSLLAFSSACYFQNCPRGGKRAISDMELRQCLPCGPGGKGRCFGPSICCADELGCFVGTAEALRCQEENYLPSPCQSGQKPCGSGG
MEPSAEDGGATSSSRAEKGEPPRDPVEQARAICLRLLTGTPRTRRQLADALRKREIPEEAAEEVLSRFEEVGLINDGAFAQAWVESRHHGRGLARRALAR
MDIQKRVSDMEPKTKKQRSLYIPYAGPVLLEFPLLNKGSAFSMEERRNFNLLGLLPEVVETIEEQAERAWIQYQGFKTEIDKHIYLRNIQDTNETLFYRL
MKEKIVIALGGNAIQTKEATAEAQQTAIRRAMQNLKPLFDSPARIVISHGNGPQIGSLLIQQAKSNSDTTPAMPLDTCGAMSQGMIGYWLETEINRILTE
MKEFKIAVIPGDGIGPDIVREAVKIMTKVGEKYDTKFNFVEVKAGGDAIDAYGEPLPKETIDVCKSSAAVLLGAVGGPKWDNLEGSKRPERALLGLRGAL
MPPINIEAARRIQERLARQVTYAPLPPVETVAGLDVAYSGSLAFGAAVVVKRTTLEVVETACSVSRIVVPYVPTFLAFRELTPMLRAYIKLKSKPDVILV
MMTQSIRRSMLTVMATLPLLFSSATLHAQANSVQQQLEALEKSSGGRLGVAQINTADNSQILYVADERFAMCSTSKVMAAAAVLKQSESDKHLLNQRVEI
MNLFWPSETKKQNEIPGGDYTPGNSPSVQKGYQFLNRDIFKSCPRIMERQFGECLHNRTHLIKDLISSGNVGLGPIEIVHMSYLNKHEKEEFGEYFYVTG
MSGTTESQLNQLVGAMHLRHRFLGVFDKTFPGFLDPNRPASAIVNTGSRATGGMHWIAFAFDPIARKCYMFDPFGWSDRELWNLYKVKYDAFLRRTGLRQ
MAGAKEIRTKIASVKSTQKITKAMEMVAASKMRKTQERMSSSRPYSETIRNVISHVSKATIGYKHPFLVDREVKKVGMIVVSTDRGLCGGLNVNLFKTVL
MESLNRMALELADEALEFTEELDIGAFELDTGTTVIDFGVEHDGGLEAGLLLAELQTAGLATVQTRVDTVGDATFPHVEVACDQPAVAMLGAQKAGWELA
MSTSLPLRDDGAVRASFALALFVLLGLGLGYSLVATGITSALMPDQAHGSLLRADGRVIGSSLVAQPFADARYFQPRPSAAKYDPTAAAGSNQARSNPEL
MNKDVSLGQPIVRYEDGKLFNTTDQYVTEFPLTIMVNGEEFATVICSPTNLEELVIGFLASEGAILKRDELKSVLIDDSKGFAHVELNKDLGDRFQYSTK
MPSKSSVSGNSVEERIRSELGLSKEVTLIRRNAPAAVLYQDALKEKKTVISSAGALIAYSGEKTGRSPKDKRIVEEETSRDNVWWGPVNKPCSERTWAIN
MRGLIDPDLLFPAEERTRALARRLYAEVSGLPIVSPHGHTEPRWYALDEAFPDPAQLLIVPDHYVFRMLFSQGIRLEELGVPALDGSPVETDGRAIWRRF
MMKKKPKCQIARTKPSVENVIPYNQFKKTQPRFNGNFSALNNEEYIILFGGGRDLILGSLTPCSSSHLSNQANPQDTSEYGTDLFILNSCIIIWFNGLGY
MKNYFDSPFKGELLSEQVKNPNIKVGRYSYYSGYYHGHSFDECARYLHPDRDDVDKLIIGSFCSIGSGASFIMAGNQGHRHDWASSFPFFYMQEEPAFSS
MNLQRQAEIHRVTNETEVSVRLGLDGSGRCKVSSGIAFLDHMLHQLSSHGLLDLELVAKGDTHIDDHHTNEDVGIALGQALSKALGNRKGIYRFGQFTAP
MAKPVVAIVGRPNVGKSTIFNRIAGDRISIVEDTPGVTRDRIYANSEWLGQEFSLIDTGGIDIEDAPFIKQITQQAEIAIDEADVIIYLVSIKEGVTDAD
MDTIASLFSFITWPVSWVIVQFHTVYGAIFGPDTGWAWGLSIVSLVILIRICLIPLFVKQIKATRGMQTLQPEMKKIQERYKNDKQRQSEEMMKLYKETG
MQSPVFVMNTNGNRQVGHKAQMSNIQAAKAVADVIRTCLGPRAMLKMLLDPVGSVLLTNDGHAILREIEVAHPAAKSMIELARTQDEEVGDGTTSVIILA
MKIAGLKQLNTALKEAASGGFSRQASRWLEECGQDFLEIVQSELISTQTIDTEKLLSSFEKGAEDNLWIVQSGGLSLEVGTQLDYASFLNDGHWTSKQDV
MAETLSGLGDSGAASAAAVSSAASETGTRRLSDLRVIDLRAELRKRNLTSSGNKSVLMERLKKAIEEEGGNPDEIEVISEGNKKMPKRPSKGKKPEDEGV
ASGQLHRPQPQEHTSTSAAAGTWRLTQASESRHRLPHCSAAPSHQDHSAMGFGPELWCPKGHTELLRLQDSELRLLELMKKWMSQRAKSDREYAGMLHHM
MEVPLVAYLHSCPNCGGPITSDRLASGLPCRECLPDGAKAGSIKQVITALRKRKALQGLAWVEAYLRGYEEFAEFFKRIVGFEMWGAQRLWARRFVRGKS
MKIDLSRLVTESRNPASTEIDTLSTIEMLQVINEEDQKVALAVKAVLPQIAKTVNAITAAFANGGRLVYMGAGTSGRLGILDASECPPTYGTHPDMVIGL
MKLKKKMLTLLLTASMSFGLFGATSSAATDYWQYWTDGGGMVNAVNGPGGNYSVTWQNTGNFVVGKGWTVGSPNRVINYNAGIWEPSGNGYLTLYGWTRN
MTNIRKTHPLLKIVNSSFVDLPAPSSLSSWWNFGSLLGVCLGVQILTGLFLAMHYTSDTATAFNSVTHICRDVNYGWLLRYLHANGASMFFICLYLHVGR
MFPGCPRLWVLVVLGTSWVGWGSQGTEAAQLRQFYVAAQGISWSYRPEPTNSSLNLSVTSFKKIVYREYEPYFKKEKPQSTISGLLGPTLYAEVGDIIKV
MAPAADMTTAPTGVRSDEPPASAFSKPGGGLPVAAAMGGEEESDKPKVSPSPLPFSVEALMADRRKPPGGRDGPEGSGPPLGSARANLGALTTEAPTSPL
MTKISALGAGSWGSVLASMLADNGHEVALYAHRQVIADEINQDHTNLHYMKDWTLNPSVWASTDMGQVLKDCDVILFAVPTSAIRSVAKAVRQVLDENGR
MSTTSSHSNVVGVHYRVGKKIGEGSFGMLFQGVNLINNQPIALKFESRKSEVPQLRDEYLTYKLLMGLPGIPSVYYYGQEGMYNLLVMDLLGPSLEDLFD
MGSIDNLTAQKLTSSQFPMNTLEPEEFRRQGHLMIDFLADYYRKVENYPVRSQVSPGYLREILPESAPYNPESLETILQDVQTKIIPGITHWQSPNFFAY
MSIGILGKKLGMSQFFDEQGRAVPVTLIEAGPCRITQLKSSDTDGYAAVQIGFGDTREKLINKPAKGHLNKTGETLLRHLREYRVDGLDGFELGGSITVG
MERIKELRNLMSQSRTREILTKTTVDHMAIIKKYTSGRQEKNPLLRMKWMMAMKYPITADKRITEMVPERNEQGQTLWSKMSDAGSDRVMVSPLAVTWWN
DARARSFVARAAAEYDLPLVGNKAPDFAAEAVFDQEFINVKLSDYIGKKYVILFFYPLDFTFVCPTEITAFSDRHEEFEKINTEILGVSVDSVFSHLAWV
MDLWDRFCVNLHTRKITLEDESQKRSMDLRLLHGVAYGHSWFGKWGYRFCSGSFGVEEHHYHRAIAFLTSISLVDDITANFRENKANLNIGDIVRCYRDM
MAFQGTSRTLTQQSSAATSDDLQKILFSPEAIKKMATECDLGRHHWMRADNAISVRPLVPEVTHGRIASFFKSGYDVGELCSKGYMSVPQVLCAVTRTVS
MTGSLLDQLRQMTIVVADTGDIQAIEQFTPRDATTNPSLITAAAQMPQYQQIVDDTLKQARAELGPEAKAAAVATLAFDRLAVAFGLKILAIVPGRVSTE
MMITKQSYQKFALMRVFVFSLSAFIFNTTEFVPVALLSDIAKSFEMESATVGLMITAYAWVVSLGSLPLMLLSAKIERKRLLLFLFALFILSHILSALAW
MQSARMTPSVGRQLLRLGARSSRSAALQGQPRPTSAQRLYASEATQAVLEKPETLSSDASTREKPARAESKSFAVGMFKGQLTTDQVFPYPSVLNEGQTQ
MRKRTEPVTLEHERCAASGSSSSGSAAAALDADCSLKQNLRLAGKGTAEPHSASDAGMKRALGRRKSLWFRLRKILLCVLGFYIAIPFLVKLCPGIQAKL
MATQDSQGIKLFGKTIAFNTRTIKNEEETHPPEQEATIAVRSSSSSDLTAEKRPDKIIACPRCKSMETKFCYFNNYNVNQPRHFCKGCHRYWTAGGALRN
MSAAEPFFATRLPRLVMFDLDGTLVDSVPDLTAAVDSMLASFGRPPAGIEKVRQWIGNGARVLVRRALAGSIEHDGIGEEETEAALALFMEAYADSHALT
MLALGKLLDLTLAGREPTEKIQLTADGTRLHWLAEGALEVTPIGARDNGVDLLLSAGIHGNETAPIELLERLIRKVAAGTLKPAARVLFLFGNPEAIRRG
MIYIYFIYLKQDDPKKSTMRKLERFGIARRISPGGARDKLMLTRSADTVLSKNDRFIAERSGICVIEGSWNREDTFAGLRFPYGRRLPKLLAANPVNYGK
MKVTKSEIVISAVKPEQYPEGGLPEIALAGRSNVGKSSFINSLINRKNLARTSSKPGKTQTLNFYIINDELHFVDVPGYGFAKVSKSEREAWGRMIETYI
MSETERTLVIIKPDAVVRGLIGEIISRFEKKGLKIVGMKMIWIDRELAEKHYEEHREKPFFKALIDYITKTPVVVMVLEGRYAVEVVRKMAGATDPKDAA
MKVFAGNSNRHLAEAICKYLNVPLGNATVKRFADQEIFVEISENVRGEDVFIVQSTSFPANDHLMELLIMIDAMRRSSAKRITAVLPYFGYARQDRKAGP
MVVQHNQPGSTDQSVIRNFCIIAHIDHGKSTVADRILQLSGIVPEREMRDRFLDRMDIEQERGITIKSQAVRVPWTFDGTEYTLGMIDTPGHVDFTYEVS
MEFSVKSGSPEKQRSACIVVGVFEPRRLSPVAEQLDKISDGYISSLLRRGDLEGKPGQMLLLHQVPGVLSERVLLVGCGKERELGERQYKEIIQKTINTL
SEAEARPTNFIRQIIDEDLASGKHTTVHTRFPPEPNGYLHIGHAKSICLNFGIAQDYKGQCNLRFDDTNPVKEDIEYVESIKNDVEWLGFHWSGNVRYSS
MTMENKPAGQNGLTYAQAGVDIDAGNLMVEKIKPLVRSTRRPGADGEIGGFGGLFDLKAAGFKDPVLVAANDGVGTKLKIAIDADIHDTVGIDLVAMCVN
MQLTSFTDYALRTLIYLASLPKDELTNITEVTDLFGVSRNHMVKVINRLGQLGYVHTVRGKNGGIRLMKPASEITVGGVVRDLEPLDLVNCGVEFCHITP
PELPEVETVRRGLADRLSLFEIERVEVCRSRAIASSGGVAAFLVGLTGARVGTWSRRGKYLMAALEPNRGIWGVHLRMTGQFQWIEEPSTPCTHTRVRFW
MDLLNSDIILINILKYYNLKKIIINRDNVININILKKLVNLEELHIIYYDNNILNNIPENIKSLYISNLNIINLNFITKLKNITYLDISYNKNSNISNII
