# Supplementary material for: Towards a better solution to the shortest common supersequence problem: the deposition and reduction algorithm
Source: BMC Bioinformatics. 2006 Dec 12;7(Suppl 4):S12. doi: 10.1186/1471-2105-7-S4-S12 (PMC1780115; doi:10.1186/1471-2105-7-S4-S12)
Supplement: Additional file 2 — Real Protein sequences PROTEIN sequences are obtained from Swiss-Prot Release 45.5 of 04-Jan-2005. . Sequences are randomly selected from different protein sequences. The specific length and number of sequences are specified for each PROTEIN dataset. There are 60 randomly selected datasets. File name indicate the number of sequences, sequence length, and dataset number. For example, file name "PROTEIN_N100_K500_5" indicate that it is PROTEIN sequences dataset, with 500 sequences, each truncated to length of 100. And this is number 5 datasets for this setting. Each sequence is represented as a row in the data file. [file 1471-2105-7-S4-S12-S2.zip › PROTEIN_N100_K100_6]

MSNPFPAHFLWGGAIAANQVEGAYLTDGKGLSTSDLQPQGIFGEIVTRQPGDSGIKDVAIDFYHRYPQDIALFAEMGFTCLRISIAWTRIFPQGDEAEPN
MMDYKKLGLKVGIEIHQQLDTKHKLFCLCPTLTREVEESNFEFFRYLRLKRSEIGEEDRAAKEEVERSRRFIYKYYDTTCLVEADEEPPREVNREALLIA
MSNSYLAFPKFDPVIFSIGPVSLHWYGLMYLVGFVFAMWLAVRRANKPGSGWTKEEVENLLYAGFLGVFIGGRVGYVLFYNLPMFLDNPLYLFKVWDGGM
FFRENLAFPQGKAGELSPKQTRANSPTSRELRVWGRDNPLSKTGAERQGTVSFNFPQITLWQRPLVAIKIGGQLKEALLDTGADDTVLEEMNLPGKWKPK
MLSGLIQRFEEEKMKHNQERVEELSLVHVDDTISQPPRYAPSAPMPSSMPTVALEILDKAMSNTTGATQTQKAEKAAFASYAEAFRDDVRLRQIKRHVNE
MMSFVSLLLVGILFHATQAEQLTKCEVFRELKDLKGYGGVSLPEWVCTTFHTSGYDTQAIVQNNDSTEYGLFQINNKIWCKDDQNPHSSNICNISCDKFL
MRLCDRDIEAWLDEGRLSINPRPPVERINGATVDVRLGNKFRTFRGHTAAFIDLSGPKDEVSAALDRVMSDEIVLDESEAFYLHPGELALAVTLESVTLP
MSETVSQNKETRGFQSEVKQLLHLMIHSLYSNKEIFLRELISNASDASDKLRFQALSNPDLYEGNADLGVKLSFDESANTLTISDNGIGMSRNDVIEHLG
MEELHAEHQYLSQVKHILNCGNFKHDRTGVGTLSVFGMQSRYSLEKDFPLLTTKRVFWRGVVEELLWFIRGSTDSKELAASGVHIWDANGSRSYLDKLGL
MEGPEAVQRATELIEQRLAQEEETEKLRRSAPGKLSMDMLVLEEEKRLGVQSPALQKVKGQERVRKTSLDLRREIIDVGGIQNLIELRKKRKQKKRDALA
MGDEKSLAHTRWNCKYHIVFAPKYRRQAFYGEKRRAVGSILRKLCEWKNVRILEAECCADHIHMLLEIPPKMSVSSFMGYLKGKSSLMLYEQFGDLKFKY
MAWQVSLLELEDWLQCPICLEVFKESLMLQCGHSYCKGCLVSLSYHLDTKVRCPMCWQVVDGSSSLPNVSLAWVIEALRLPGDPEPKVCVHHRNPLSLFC
MWKDFKEFAMKGNVVDLAVGVIIGGAFGKIVTSLVNDVIMPILGLILGGINFTSAKLTLHGLNSEKPLTLNYGQFIQNILDFLIISFSIFLFIRLINRFK
MDRVGGGKGPGGSYYRVSSSAARSRKLCPGRVNRGLSAQSTAATATMGGKNKQRTKGNLRPSNSGRAAELLAKEQGTVPGFIGFGTSQSDLGYVPAIQGA
MCAYRLQYSLRFNIYDRFENVCFEAQLLQDEIDSLCFLFSKYFNQSLIVDSKGLTFFTEFNKCIVSIKSSFENQANNTDNIHNVKNIFSIFLRDEFIKQV
MTRKFFVGGNWKMNGDYASVDGIVTFLNASADNSSVDVVVAPPAPYLAYAKSKLKAGVLVAAQNCYKVPKGAFTGEISPAMIKDLGLEWVILGHSERRHV
MSNKAWGGRFEVQPEEWVDDFNASITFDQTLINQDIEGSIAHATMLANQGIISQQDSEQIIQGLKSIQHDYHQDQIQFSASLEDIHLNIEHELIKRIGDA
MAKQASESNRAFGVHSEVGQLRKVMVCSPGRAHQRLTPSNCDTLLFDDVLWVENAKRDHFDFVQKMRDRGVDVVEMHNLLTETVAIPEGRKWILDNQVVP
MVEINNQRKAFLDMLAWSEGTDNGRQKTRNHGYDVIVGGELFTDYSDHPRKLVTLNPKLKSTGAGRYQLLSRWWDAYRKQLGLKDFSPKSQDAVALQQIK
MAATDRLNQTSDILSHSMKKTDTSMSIVTAENPYKVAVVGSGNWGTTIAKVVAENTKEKPELFQGRVDMWVFEEQIDGTPLTQIINTKHQNVKYLPNIDL
MLRLLEEKIATPLGPLWVICDEQFRLRAVEWEEYSERMVQLLDIHYRKEGYERISATNPGGLSDKLREYFAGNLSIIDTLPTATGGTPFQREVWKTLRTI
MGQVAFDALQASEELESAGISREKARAISLVVRKSHDVANVATKADIAEVKRDIADVRKDLSAEIADVRKDLSAEIADVRKDLSAEIADVRKDLSAEIAD
MTVGRPEGAPGGAEGSRQIFPPESFADTEAGEELSGDGLVLPRASKLDEFLSPEEEMDSTSDSTGSIYQNLQELKQKGRWCLLESLFQSDPESDENLSED
MFIFVVGLNHKSAPVEVREKLSFTEAQLSEALHKLQGMAGIEGCCILSTCNRTEIYGASTDMEKGMTAVKRFVLEWGQLQPQDFSKYFYVHTLYDAIRHL
MSEREERRFVEIPRESVRLMAESTGLELSDEVAALLAEDVCYRLREATQNSSQFMKHTKRRKLTVEDFNRALRWSSVEAVCGYGSQEALPMRPAREGELY
MEHTYQYAWVIPLLPLPVIMSMGFGLFLVPTATKNLRRIWAFPSVLLLSIAMVFSVHLSIQQINGSSIYQYLWSWTVNNDFSLEFGYLIDPLTSIMLILI
MHHPRVRTAVAGLVAVLSLVPLAACGQSDSTAPPSSAKPATSASASLPRPKPYTGDFKKLEREFDARLGVYAIDTGTGREVTHNDRARFAYHSTFKALQA
MAMVVSTWRDPQDEVPGSQGSQASQAPPVPGPPPGAPHTPQTPGQGGPASTPAQTAAGSQGGPGGPGSDKQQQQQHIECVVCGDKSSGKHYGQFTCEGCK
MEAPLRPAADILRRNPQHDYELVQRVGSGTYGDVYKARNVHTGELAAVKIIKLEPGDDFSLIQQEIFMVKECKHCNIVAYFGSYLSREKLWICMEYCGGG
MRKQRIVIKISGACLKQNDSSIIDFIKINDLAEQIEKISKKYIVSIVLGGGNIWRGSIAKELDMDRNLADNMGMMATIINGLALENALNHLNVNTIVLSA
EFDITATSNLWVVTPQHNMGLQLSVVTRDGLHINPRAAGLVGRDGPYDKQPFMVAFFKVSEVHVRTTRSASSRRRQQSRNRSTQSQDVSRGSSASDYNSS
MKAVVLTLAVLFLTGSQARHFWQQDEPQSSWDRVRDLANVYVDAVKESGREYVSQLEASALGKQLNLKLVDNWDTLGSTFQKVHEHLGPVAQEFWEKLEK
MAIKKFKAYTNGRRNMSSLDYQANLTGHAPEKSLLVALPTKAGRNNQGKITTRHQGGRLKRFYRIIDFKRQKDGIPATVKTIEYDPNRSANISLVVYRDG
MSSYFVNSLFSKYKTGESLRPNYYDCGFAQDLGGRPTVVYGPSSGGSFQHPSQIQEFYHGPSSLSTAPYQQNPCAVACHGDPGNFYGYDPLQRQSLFGAQ
MAAEGKAIAKVNDLVIFVPYVVPGDVVDLQIKRKKNKYAEAEAVKFHELSPVRAVPFCQHYGVCGGCKWQVLPYSEQIRYKQKQVEDNLRRIGKIELPEI
MQHATDLISIIALGLVCAFIGGMLAQRMRLPPLVGYLVAGIAIGPFTPGFVGDPALASQLAELGVILLMFGVGLHFSIGDLLAVRTIALPGAIVQITVAT
TSKISTTYEEEGRQSKIQPRAFVITRSGPTSRSSSYSARQSYGSRSSITPGVYQQLSSSGITDFRGTREKEKREMQNLNERLAGYIEKVHFLDAQVKKLE
GFLTGKRILVTGLASNRSIAYGIAKSMKEQGAELAFTYLNDKLQPRVEEFAKEFGSDIVLPLDVATDESIQNCFAELSKRWDKFDGFIHAIAFAPGDQLD
MFSFGTVFTFALLLIPLTEAVDSSYVAAVYEHNLILNPDPRVPLSRLEALQHLQKNLDIFEVQAARAAQQGAQIIVFPEDGLHGFNFSRTSISAYLETVP
MRTHYCGHLNKSLAGQTVELCGWVNRRRDLGGLIFIDMRDREGIVQVVVDPDMADAYAVASQLRNEFCIKLTGEVRTRPESQVNKEMATGEVEILAKGLE
MAETAEKVILLTGSSKGIGLATAEALQKKAKVIAVSRSLTPELETLLIQNPDSFVHVKGDVTEVGKASIETAIKKFGKLDSVILNAGVLEPIAKIADADI
MLNLERLGLINFKNVYRNLPVAKLIEEAVKREEGVLVNNGAFNVYTGKYTGRSPNDKFIVDEPEVHEDIWWENNKPISVEKFEKLYNRLIAYLQNRDLFI
MATTADFKNGLVLVIDGQLWTITEFQHVKPGKGPAFVRTKLKNVLSGKVVDKTFNAGVKVDTATVDRRDTTYLYRDGSDFVFMDSQDYEQHPLPEALVGD
MKKAKAIFSLVVALMVLAIFCFAQNTGSTATTAAAAVDSNNDDWLHCKGNKIYDMYGNEVWLTGANWFGFNCSENCFHGAWYDVKTILTSIADRGINLLR
MKTYSAKPSEIEKKWWVIDAKNVVLGRLASRVAIMLRGKHKPSFTPHLDCGDNIIIINAEHIKLTGKKLNPKDGKVYYRHTGFPGGIKDTTAGKILSGKY
MTFPSHNPPETGHPSAAPDEALPAAEAPVPGDPEARFSSRSIRSFVLRQGRMSVAQQRHLDETLPKVGIPYRVAPLDLDAAFGRAAPKIVEIGFGMGETT
MAGVKALVALSFSGAIGLTFLMLGCALEDYGVYWPLFVLIFYVISPIPYFIAKRVTYDSDATSSACRELAYFFTTGIVVSAFGLPVVLARVDVIKWGACG
MPLSYQHFRKLLLLDDEAGPLEEELPRLADEGLNRRVAEDLNLGNLNVSIPWTHKVGNFTGLYSSTVPVFNPEWQTPSFPHIHLQEDIINRCQQYVGPLT
MAAVERLTIATRASRLALWQAEHVRDLLRARYPACSVELLTLTTRGDQILDRTLSKVGGKGLFVKELETALLDGRADLAVHSLKDVPVDLHAPFELSCVL
MNVIAIMNHMGVYFKEEPIRELHRALEGLNFRIVYPNDREDLLKLIENNSRLCGVIFDWDKYNLELCEEISKLNEYMPLYAFANSYSTLDVSLNDLRMQV
MITTVQEISKWRNLCFIRMQSRKWYPVLKKTPLVADGRKIIKHADKVPHPEEIIHPFYQPTAIEQFTACATEYNPSLLDGKKIAPSLIKHPVSLKTILVD
MNNKNIMIVGAGFSGVVIARQLAEQGYTVKIIDRRDHIGGNSYDTRDPQTDVMVHVYGPHIFHTDNETVWNYVNQYAEMMPYVNRVKATVNGQVFSLPIN
MNPYQYYSPQLPQQEPYYSHYEYNPYPQQDVYDPYQMDRQPALERRIAALERQNEQQSRELTRLTNEDRRQNREIARIAEQVNQLSQAVERHTRRLNRLN
MLAARLIILLSFYWLSASAIDPADPLFVDLPHGKIRGRDNGFYYSYESLPYAEPPVGELRFEAPQPYKQQWTDTFDATQPPVTCMQWNQFIFGDNKLAGV
MNVNKKQESIPVNTGSESISSNDNERFEQGKGVGSNLGSHFFEPVEYYYSDGKPMNQTEASQMKGTFSRDFSLNEMNNEFITDSFFCTTTPDPKTESPSF
SVGFKAGVKDYKLTYYTPEYETKDTDILAAFRVTPQPGVPPEEAGAAVAAESSTGTWTTVWTDGLTSLDRYKGRCYGLEPVAGEENQYIAYVAYPLDLFE
MQTKPFRIGTRGSPLALAQAYETRSRLMAAHGLPEEMFEIVVLSTKGDRITDRALSEIGGKGLFTEELENQLLSGELDIAVHSSKDMPTVLPEGLHLSAF
MLVGARVLLGAPRGVGKTFTMLEEAKPLRDEGVDVVVAVVETHGRAGTAAALVGLEVVPRLTVEHRGVVLTEMDVAGVIVRRAPQLALVDELAHTNASRQ
MELITELFDEDTTLPITNLYPKKKIPQIFSVHVDDAIEQPGFRLCTYTSGGDTNRDLKMGDKMMHIVPFTLTAKGSIAKLKGLGPSPINYINSVFTVAMQ
MGFRYKQVIVARSDLKLSKGKLAVQVAHGAVTAAFEAYKKKREWFEAWFREGQKKVVVKAQNEEELFKLKSEAEKLGLPTALIRDAGLTEIPPGTITVLA
MQQYLDLARYVLEHGKYRPNRTDTAGIGVFGYQMHFDISKHFPLLTTKKVHWKSIVHELLWFIKGDTNIKYLVDNKVNIWNEWPYESFKKSPHFNGESQK
MSRIAALPDHLVNQIAAGEVVERPANALKEIVENSIDAGATAIEVELAGGGIRLIRVSDNGGGIHPDDIELALHRHATSKIKTLNDLEHVASMGFRGEGL
MQVSVETTQGLGRRVTITVPAADVEKAVSSELVNVAKKVRIDGFRKGKVPMNVVKQRYGASVIQDVLSDLMQRNFINAIIEQKINPAGAPSYAPEQFKNG
MKITLIAVGTKMPSWVTTGFEEYQRRFPKDMPFELIEIPAGKRGKNADIKRILEQEGKAMLAACGKGKVVTLDIPGKPWTTPQLAEQLEAWKNDGRDVCL
MNVINETANVLKLETGSVTSAKGFSAVGIHTGVKRKRKDLGAIVCEVPASSAAVYTLNKVQAAPLKVTQESIAVEGKLQAMIVNSGIANACTGKRGLDDA
MASESDRTVPDTRSASRPLADRVEELLATGGPLPIVAAGDPVLRRGAEPYDGQLGPGLLARFVEALRLTMHAAPGVGLAAPQVGVGLRIAVIEDPAPVPE
MTEDQGFSDPEYSAEYSAEYSVSLPSDPDRGVGRTHEISVRNSGSCLCLPRFMRLTFVPESLENLYQTYFKRQRHETLLVLVVFAALFDCYVVVMCAVVF
MKITALEGQKISELSMIEVAHALLEQNGKEMQFSEIIRAIQDYLEKSDDEIKASISRFYTEINTDGSFIPLGNNIWALRSWYAIDEIDEEVIALDEIEDE
MARLSRERYAQLYGPTTGDRIRLADTNLLVEVTEDRCGGPGLAGDEAVFGGGKVLRESMGQGRASRADGAPDTVITGAVIIDYWGIIKADIGIRDGRIVG
MKLITNKQGLVGEITVPGDKSMSHRSIMFGAIAEGKTVIRHFLRADDCLGTIKAFKALGVKIEETDEEIIVHGTGSDGLKQAEGPLDIGNSGTTIRLMMG
MSGSVKESLQLQLLEMEMLFSMFPNQGEVKLEDVNALTNIKRYLEGTREALPPNIEFVITLQIEEPKVTIDLQVTMPHNYPYVALQLFGRSPELDRQQQL
MNNIFHGTEDECANEDVLSFQKISLKSPFGKKKNIFRNVQTFFKSKSKHSNVDDDLINKENLAFDKSPLLTNHRSKEIDGPSPNIKQLGHRDELDENENE
MSKVSNGGGDSKNTLYCSFCGKSQHEVRKLIAGPTVFICDECVELCMDIIREENKSSMVKSREGVPTRRQIMAVLDDYVIGQKDAKRVLSVAVHNHYKRL
MLFVLLIEYGKCLKNFQALVIRNESNCHLEIYGKGEIKHYSPGIDRKVGQLLMEKDALEVRLKSIRHSLDKNTKLLPGKYRNTLGERLITKWRYKKKSHN
MFQFHAGSWESWCCCCCLIPGDRPWDRGRRWRLEMRHTRSVHETRFEAAVKVIQSLPKNGSFQPTNEMMLKFYSFYKQATEGPCKLSKPGFWDPVGRYKW
MMSESNKQQAVNKLTEIVANFTAMISTRMPDDVVDKLKQLKDAETSSMGKIIYHTMFDNMQKAIDLNRPACQDTGEIMFFVKVGSRFPLLGELQSILKQA
MAQQTTLQEFNSVYPKLEEALLDHARSYKLPQEQLDWYKRSLEVNPLGGKCNRGMSVPDSVSLLLEKPLTEEQYFQAATLGWMTELLQAFFLVSDDIMDS
MREWCMLRESRTNTPRRAAERGKRPGGSSVRGGERRIVTALCYDLVGSTDLMHVMDIEDYQELMSAFQLASKQAIASHSGVMQHEAGDGGVALFPIELEA
MPMTGFYETISPRDQQRPPIWFLRQVGRYIPQYQELKRNRSLKDFFLDTESIVEATLLGPSLLGVDAAIVFADILSILEGFSVDYRFAPGPEVSYSPHEP
MRMLEKGKLIVASHNAGKLREFDGLIGPFGFEVSSVAALGLPEPDETGTTFEENAYIKALAAAKATGFPALSDDSGLMVDALDGEPGVYTANWAETEDGK
MTTPLLLRAARGESVERPPIWLMRQAGRYMKVYRDLRDRYPSFRQRSEIPELAIEISLQPFRAFAPDGVILFSDILTPLPGIGIPFDIVESKGPIIDPPI
MAHELTVQELEKFSADFNKNPKNKVVARAAQRSGVLEASYNDRVQSELTRVFSTELDTDNVTNQKHSGRCWLFATLNVLRHEFGKKYKAKDFTFSQAYNF
MAVASAAPGSIFWKQLLFSLLVLILFCDACQKISLQVPSHLRAEALVGKVNLKECLQSASLILSSDPDFRILEDGSIYTTHDLVLSSGKSFSILLSDSQG
MERRRITSAARRSYVSSGEMMVGGLAPGRRLGPGTRLSLARMPPPLPTRVDFSLAGALNAGFKETRASERAEMMELNDRFASYIEKVRFLEQQNKALAAE
MTGLPFRIGYGEDAHRLAPGLPLVLGGVAIPHAELGAVAHSDGDAVLHAVADALLSGLALGDIGQYFPDTAAEWKGMDSRRILAKALELVEERGYRPVNV
MIAANFLLNLFLYPILIKLFRRRRIGQYIRKEGPDLHGYKEGTPTMGGILFVLTGFLFGMISKTNTMVLLGMFLFFLIGFLDDFLSVARKDSTGLKTYQK
NNYCKIKCRSGIHTLCKFGISTKPNCGKNVVKASGLTKAEKLEILKQHNEFRQKVARGLETRGKPGPQPPAKSMNTLVWNDELAQIAQVWAGQCDYGHDV
MAAANPWDPASSQTAAGLLLNHLVASGIVTKEMLDVSKKMAPCFVNFSRLQQISDIQAEIYQNNLELELLKLEKDTADLIHPSHLIEKCDVLQSMNNHLE
MAAAGWRDGSGQEKYRLVVVGGGGVGKSALTIQFIQSYFVTDYDPTIEDSYTKQCVIDDRAARLDILDTAGQEEFGAMREQYMRTGEGFLLVFSVTDRGS
MAELPQSRINERNITSEMRESFLDYAMSVIVARALPDVRDGLKPVHRRILYGLNEQGMTPDKSYKKSARIVGDVMGKYHPHGDSSIYEAMVRMAQDFSYR
MKCLLLALGLSLMCGNQATDIPQTMQDLDLQEVAGRWHSVAMVASDISLLDSESVPLRVYVEELRPTPEGNLEIILREGANHACVERNIVAQKTEDPAVF
MSSRFAGGNAYQRDTGRTQLFGPADGSNSLDDNVSSALGSTDKLDYSQSTLASLESQSEEQMGAMGQRIKALKSLSLKMGDEIRGSNQTIDQLGDTFHNT
MDSQRNILLIALALVSFLLFQQWQVAKNPAPQAVEQAQSSSSLPAPSFADELDPVPGQQQASAKTITVTTDVLTLSIDTVGGDVVHADLNQYSAELDSSD
MNIEEFTSGLAEKGISLSPRQLEQFELYYDMLVEWNEKINLTSITEKKEVYLKHFYDSITAAFYVDFNQVNTICDVGAGAGFPSLPIKICFPHLHVTIVD
MVASVVRLKVTLDHVEPIVMRRVVVPFTIRLSRLHEVLQAAMGWTNSHLYEFRMRDVGFGLPDEEWGDGPIDARRVSLLSAVQDTGAKSFKYLYDFGDGW
MITSQTPITVLGAGSYGTALAITFSRNGSPTHLWGHNPAHIAQMQTERQNYRFLPDVIFPEDLHLESNLAQAMEYSQDILIVVPSHAFGEILIKIKPHLK
MTNIRKTHPLMKIINNAFIDLPTPSNISSWWNFGSLLGLCLIMQILTGLFLAMHYTPDTSTAFSSVAHICRDVNYGWFIRYLHANGASMFFICLYAHIGR
MPLLHLLRQNPVIAAVKDNASLQLAIDSECQFISVLYGNICTISNIVKKIKNAGKYAFIHVDLLEGASNKEVVIQFLKLVTEADGIISTKASMLKAARAE
MEKDQIQPRVLESVDTNSLSLLSSNTSSNMNSNTNNKLSIIASDISTGSVLSRPLTPPVVQDIENNSMLQWQFEKKEFIFDSNSTPSKQAKPLQRNSPYQ
MYVLAIDQSTSGTKAIIFDEKGGIVHRVTVYHKQYYPKPGWVEHDPEEIFRNTLDACRKVIEESGIKPLEIEALAITNQRETTILWEKKSGKPVYNAVVW
