# Supplementary material for: Towards a better solution to the shortest common supersequence problem: the deposition and reduction algorithm
Source: BMC Bioinformatics. 2006 Dec 12;7(Suppl 4):S12. doi: 10.1186/1471-2105-7-S4-S12 (PMC1780115; doi:10.1186/1471-2105-7-S4-S12)
Supplement: Additional file 2 — Real Protein sequences PROTEIN sequences are obtained from Swiss-Prot Release 45.5 of 04-Jan-2005. . Sequences are randomly selected from different protein sequences. The specific length and number of sequences are specified for each PROTEIN dataset. There are 60 randomly selected datasets. File name indicate the number of sequences, sequence length, and dataset number. For example, file name "PROTEIN_N100_K500_5" indicate that it is PROTEIN sequences dataset, with 500 sequences, each truncated to length of 100. And this is number 5 datasets for this setting. Each sequence is represented as a row in the data file. [file 1471-2105-7-S4-S12-S2.zip › PROTEIN_N100_K100_8]

MFFVLSPAKNLNEKDPAPVSEFTQPDLLAESDILMQQLRELAPQQIAELMHVSDKIALLNAQRNAEWNTPFTPENAKQAVFMFNGDVYEGMDANTLNTDQ
MEGGGRSSNKSTSGLAGFFGAGGAGYSNADLAGVPLTGMNPLSPYLNVDPRYLVQDTDEFILPTGANKTRGRFELAFFTIGGCCMTGAAFGAMNGLRLGL
MEAQGSSHDISRLLCLGVKEDSEEQHGQYLGDVKAEAFFQAGEGRDEKGAQGQPGEGAVGTEGEGEELNGGEGHFGPGVPGPVGEGDKDGGTRASGMEEE
MLAVRSLQHLTTVIFITAYGLVLAWYIVFGASPLHRCIYAVRPAGAHNDTALVWMKINQTLLFLGPPTAPPGGAWTPHARVSDANIIEGRAVSLPAHPAA
MTISPSKPKSSDVKQDKSAPLSTEELYQINAYWRACNYLALGMIYLQDNPLLKQPLKPGHIKNRLLGHWGSSPGLSFIYVHLNRLIKKYDLDVIYIAGPG
HVDSGKSTTTGHLIYKCGGIDKRTIEKFEKEAQEMGKGSFKYAWVLDKLKAERERGITIDIALWKFETAKYYVTIIDAPGHRDFIKNMITGTSQADCAVL
MDFKQHIAIVPDYPKEGIVFKDITPLMNDGKAYKAATDAIVEYAKERDIDVVVGPEARGFIIGCPVSYALEVGFAPVRKLGKLPREVITVDYGKEYGKDV
MWPFAPVPAGAKCRLVETLPENMDFRSDHLTTFECFNEIITLAKKYIYIASFCCNPLSTTRGALIFDKLKEASEKGIKIIVLLDERGKRNLGELQSHCPD
MRVAIIDYGSGNLRSATKAFERAAREGGISAEIDLTADADRVRTADRIVLPGVGAYADCAAGLRAVDGMWEAVEDVAIAQSRPFLGICVGMQLMSERGLE
MRFVVALTGASGQILGIRLIEKLTELGAEVYAVASRAAKITLKAETDYDEGYVREIATKYYDEDEIAAPFASGSFRHDGMAVVPCSIKTASSIAYGIADN
MFVWHEYENAAEAAQSLADAVADALQGALDEKGGAVLAVSGGRSPIAFFNALSQKDLDWKNVGITLADERIVPTVHADSNTGLVREYLLKNKAEAAMWIP
MDRGVLPQAIALLLAVCSFGPTAGLAEGVQCDLQPVDPKVTYTTSQVSEGCVAHVPNATVGVHILFLEFSKEVSTLELTVQMTNPNGARPQEVLLILSVN
MPQGETFHRAVSNVLFISQIYGLLPVSNVRALDVADIRFRWCSPRILYSLLIGILNLSEFGAVINYVIKVTINFHTSSTLSLYIVCLLEHLFFWRLAIQW
MAELVQGQSAPVGMKAEGFVDALHRVRQIAAKIDSIPHLNNSTPLVDPSVYGYGVQKRPLDDGVGNQLGALVHQRTVITEEFKVPDKMVGFIIGRGGEQI
MCCAVCGPEPGRIGEVTPLGPCPAQHRGGPLRPSELAQASVMAALCAVTAIISVVVPFAAGLALLGTVPTGLLAYRYRLRVLAAATVAAGMIAFLIAGLG
MLYLTKISNAGSEFTENEQKIADFLQANVSELQSVSSRQMAKQLGISQSSIVKFAQKLGAQGFTELRMALIGEYSASREKTNATALHLHSSITSDDSLEV
MFKFVMVFAVLGLAAAVAPVSRSDDVHAEVKVLSSDVRADGFDTDLVVDNSIQQAASGDIHGNAHGSFSWISPEGEHVDIKYVADENGYQPVGAVLPTPP
MNETQIQRETRQVVEDVLEKTNLKQGALFVLGLSSSEVLGGQIGKESSQEIGELIVETILGILGSRGIHLAVQGCEHVNRALVVERQVAEQFGLEIVSVH
MTNIRKTHPLMKIVNNAFIDLPTPPNISSWWNFGSLLGTCLILQILTGLFLAMHYTSDTMTAFSSVAHICRDVNYGWIIRYMHANGASMFFICLFMHVGR
GGSSRHEKSLGLLTTKFVSLLQEAQDGVLDLKAAADTLAVRQKRRIYDITNVLEGIDLIEKKSKNSIQWKGVGAGCNTKEVIDRLRCLKAEIEDLELKER
MSYEALFSPFKVRGLELKNRIVLPGMNTKMAKNKHDIGEDMIAYHVARAKAGCALNIFECVALCPAPHAYMYMGLYTDHHVEQLKKLTDAVHEAGGKMGI
MKCIVGLGNIGKRFELTRHNIGFEVVDDILERHQFTLDKQKFKGAYTIERLNGEKVLFIEPMTMMNLSGQAVAPLMDYYNVDVEDLIVLYDDLDLEQGQV
MRELTLTTTVFQTTKSQEIFAAAQKLMPGGVSSPVRAFKSVGGQPIVFDHVKGAHIWDVDGNQYIDYVGSWGPAIVGHAHPEVIDALHAALEKGTSFGAP
MALSMYHYIAREWKKPYEGLHGELMKARLLEWRRQPSILRVEKPTRLDRARALGYKAKQGVIVARVRVRKGGRRKPRPNKGRRPKRMGVYGFAPAKSLRL
MAAGSRTSLLLAFGLLCLSWLQEGSAFPTIPLSRLFDNAMLRARRLYQLAYDTYQEFEEAYILKEQKYSFLQNPQTSLCFSESIPTPSNRVKTQQKSNLE
MFSGSIVALITPFTPDGEVDYISLKKLVDFHVDAGTDAIVSVGTTGESATLTVEEHVKVVAKTVEFAEGRLPIIAGTGANATHEAVTFSRLLNNTGIAGY
MLRTGVKRRLGPFAGYDEDDAATGGVSRRSKYSQQQSQHYYYGHNQSSYRDSGASHPNWKRNAHLMPPPLSSPSSPPPQYDKNIAALTHLNKKLDCLGPD
NSGENYRNLVFLGEGIAVSKPDLITCLEQGKEPWNMKRHEMVAKHLVMFYYFAQHLWPEQNIRDSFQKVTLRRYRKCGYENLQLRKGCKSVVECKQHKGD
MSEVVTAAPAPPVVRLPPAVRGPKLFQGLAFVVSRRRLLGRFVRRYGKAFTANILMYGRVVVVADPQLARQVFTSSPEELGNIQPNLSRMFGSGSVFALD
MAPKAPGKGAKKAAKSKAPRAPGDRKRKRTRRESYSIYIYKVMKQVHPDTGISSRAMSIMNSFVNDIFERIAAEASRLAHYNRKSTITSREVQTAVRLLL
AKQSMKAREVKRVALADKYFAKRAELKAIISDVNASDEDRWNAVLKLQTLPRDSSPSRQRNRCRQTGRPHGFLRKFGLSRIKVREAAMRGEIPGLKKASW
MTERLLRYFRDKQQDVQSEKTYDTQCPFCSMQCKMQLVEQTIVTRKKYTAIGIDNPTTQGRLCIKGMNAHQHALNSSRITRPLLKKNGEFMPVSWEEALN
MINKNDIVADIVIDYPKAADIFRSVGIDFCCGGQVSIEAASLEKKNVDLNELLQRLNDVEQTNTPGSLNPKFLNVSSLIQYIQAAYHEPLREEFKNLTPY
MTSKYDALLHNQSTNTNPFSKLQDRSSLLGEKFTKVLVANRSEIAIRVFRTAHELSMHTVAIYSYEDRLSMHRQKADESYPIGKVGQYSPVGAYLAIDEI
MGYNKSLRYSRHEGTTCVIDNHHLKSLGSVLNDVRRKKDRIREAEYEPILDIADQYMVTEDPFRGPGKNVRITLFKEIRRVHPDTMKLVCNWSGKEFLRE
METLPASWVLTLLCLGSHLLQAVISTTVIPSCIPGESEDNCTALVQMEDDPRVAQVQITKCSSDMDGYCLHGQCIYLVDMREKFCRCEVGYTGLRCEHFF
MRVLVIGSGAREHALLLALGKDPQVSGLIVAPGNAGTARIAEQHDVDITSAEAVVALAREVGADMVVIGPEVPLVLGVADAVRAAGIVCFGPGKDAARIE
MGSPRSALSCLLLHLLVLCLQAQEGPGRGPALGRELASLFRAGREPQGVSQQHVREQSLVTDQLSRRLIRTYQLYSRTSGKHVQVLANKRINAMAEDGDP
MMREWVLVLSTLLWVPAGPTHLFQPSLVLDMAKILLDNYCFPENLMGMQAAIEQAMKSHEILGISDPQTLAQVLTAGVQSSLSDPRLFISYEPSTLEAPQ
MAWENQTFNSDFLLLGIFNHSPTHTFLFFLVLAIFSVAFMGNSIMVLLIYLDTQLHTPMYFLLSQLSLMDLMLICTTVPKMAFNYLSGSKSISMAGCATQ
MEFSVKSGSPEKQRSACIVVGVFEPRRLSPIAEQLDKISDGYISALLRRGELEGKVGQSLLLHHVPNILSERILLIGCGKERELDERQYKQVIQKTINAL
MVGSKDIDLFNLRENEQIVSPCLIVHGKCNKQNGAKTVQVQHPQLPPITYPIHNQFFKATVILTPGENKLTFVTDTNTARTIVCYYTPLTQNPPVHLCLI
MLELRLVQGSLLKKVLESIKDLVNDANFDFSSSGFSLQSMDSSHVALVALLLKSEGFEHYRCDRNTSMGMNLGNMSKMLKCAGNDDIITIKGDDGSDTVT
MREYKLVVLGSGGVGKSALTVQFVQGIFVEKYDPTIEDSYRKQVEVDAQQCMLEILDTAGTEQFTAMRDLYMKNGQGFALVYSITAQSTFNDLQDLREQI
MEEKIRLTQYSHGAGCGCKISPKVLGTILHSELEKFYDPNLIVGNETADDAAVYDLGNGTAIISTTDFFMPIVDDPFDFGRIAATNAISDIFAMGGKPIM
MSFSQLEQNIKKKIAVEENIIRGASALKKKTSNVMVIQKCNTNIREARQNLEYLEDSLKKLRLKTAQQSQGENGSEDNERFNSKEYGFLSTKSPNEHIFS
MRGVLVTLAVLFLTGTQARSFWQHDDPQTPLDRIRDMLDVYLETVKASGKDAISQFESSAVGKQLDLKLADNLDTLSAAAAKLREDMTPYYREVREMWLK
MMRTWMVYVVGLVGELYGSQVEETREMREMKEALERLFSRRLSDSEIEMVESLENGGNFETRVLVPVIFHKDKVVVSPAARYRDIEKEERVYVEEVIRRL
MKVKRPVLLAILDGWGISEPDKGNAVDNANMVFVEYLKKTYPWLKAHASGKWVGLPENQMGNSEVGHIHLGAGRINLESLAKLNHETKTNNIAKNDEIVK
STIIISGISKDHDAALMQGYTASVDSTHQEDAPSHPERAAASAPPEEAESAQASLAPKPQEDELDSWDLEKEPQAAAWSSQVLLDPDGDELSESSMSVLE
MSQLVECVPNFSEGKNQEVIDAISGAITQTPGCVLLDVDAGPSTNRTVYTFVGPPECVVEGALNAARVASRLIDMSRHQGEHPRMGALDVCPFIPVRGVS
MDTIKVLNNKNITDVPYFKAIGVASGIKGNNKSDLCVIYSEKPCIAAGTFTTNKVKAAPVLLDLKHIESENIYAIVANSGNANACTGDDGYEKAYLMAEC
MIGWTHVCVSALILRKYGPEVLEEILRKAGYQEDIKFDIQCYYDDTETMRIFRVAATVLGLSVDDMWEMYGEFLITHACETGWQKMLFCMANNLQEFLDN
MAYQHCPFDTLLILDFETTSDAANQDYPCEVIQFAIVAYDVPNDKIREDISFNKYVKPVLNRTLTKNCVDFTGIPQRSIDTADTFDVVYEQFQQWLITLG
MPTPRMSMRKLKEVLRLKWACGLTHRQISRAIGISVGAVSKFAAQASQAGLDWAAAEAMSDDELDARLRPAATNAAATTTRRIEPDYTALHRELRRKGVT
MEGEAVEAIVEESETFIKGKERKTYQRRREGGQEEDACHLPQNQTDGGEVVQDVNSSVQMVMMEQLDPTLLQMKTEVMEGTVAPEAEAAVDDTQIITLQV
MSTVYETLYILRPDLTDEQVELAIAKYQNLLQEQGATDLEVQNRGKRRLAYEIKKQRDGFYVQFNYNAPGKAIAILERAMRLSEEVIRYLTVKQEVTKEK
MLIALLIILAYLIGSIPSGLIVGKLAKGIDIREHGSGNLGATNAFRTLGVKAGSVVIAGDILKGTLATALPFLMHVDIHPLLAGVFAVLGHVFPIFAKFK
MQRIIIVGIDTGVGKTIVSAILARALNAEYWKPIQAGNLENSDSNIVHELSGAYCHPEAYRLHKPLSPHKAAQIDNVSIEESHICAPKTTSNLIIETSGG
MSLVPKKSIDDAVVKGKKVLIRVDFNVPVKNGEITNDFRIRSALPTIQKVLKEGGSCILMSHLGRPKGAKMSDPKPAKSVRGYEEAATLRPVAARLSELL
MSDGIAPRVVAARVLALVVDQGRSLKTELAAALPTLEDVRDRALVEAICFAVLRRRPVYEAALTRWLARPLGRGDAQLRGLLMVGFAQLDVLKVPPYAAL
MMSFVSLLLVSILFPAIQAKQFTKCELPQVLKDMDGFGGIALPEWICTIFHTSGYDTQTIVNNNGGTDYGLFQISNKFWCKDDQNLQSRNICDISCDKFL
MITIYTAPSCTSCKKAKTWLSYHHIPFNERNLIADPLSTTEISQILQKCDDGVEGLISSRNRFVKTLGVDFEDISLSQAIKIISENPQIMRRPIIMDEKR
MIGLVGKKVGMTRIFTEDGVSIPVTVIEVEANRVTQVKDLANDGYRAVQVTTGAKKANRVTKPEAGHFAKAGVEAGRGLWEFRLAEGEEYTVGQSISVEL
MADYLISGGTSYVPDDGLTAQQLFNCGDGLTYNDFLILPGYIDFTADQVDLTSALTKKITLKTPLVSSPMDTVTEAGMAIAMALTGGIGFIHHNCTPEFQ
MVRATGSVASRSRRKRVLKQAKGFWGDRKGHFRQSRSSVMRAMAFNYMHRKDRKGDFRSLWITRLSVASRIHGLSYSRLINGLKQAGIHLNRKMLSEMAI
MSTQEPQKSLLGSLNSNATSHLGLATNQSEPWCLYVSIPDGLFLSLGLVSLVENVLVVIAITKNRNLHSPMYYFICCLALSDLMVSVSIVLETTIILLLE
MDLLLLEKTLLALFIAATIAVTISKLRGKRFKLPPGPIPVPIFGYWLQVGDDLNHRNLTDYAKRFGEIFLLRMGQRNLVVVSSPELAKEVLHTQCVEFGS
MTNQIPSASSAADFGSSKSTSVDAVPNMDKSSSVRRKNIDSNGLQQTNQIEQAESSLNAEADHSEPERYGCTPSGKVFLLPKEQENRRSILETVDPRFSK
MLRAVSTSFGTARAASAVAKKNMPNIVLVDAVRTPFVVSGTVFKDLMAVDLQKEAIKALVEKTKLPYEQLDHIICGTVIQECKTSNIAREAALLAGVPDK
MVKLAIDMMGGDNAPDIVLEAVQKAVEDFKDLEIILFGDEKKYNLNHERIEFRHCSEKIEMEDEPVRAIKRKKDSSMVKMAEAVKSGEADGCVSAGNTGA
MGDKEGACFMKIAKYLDKALEYLSILALVIMISLVFFNSVLRYFFDSGIAFSEEFSRICFVYMISFGIILVAKDKAHLTVDIIIPALPEQYRKIVLIVAN
MQAFRVHTGIGVPLRRSNVDTDQIIPAVFLKRVTRNGFEDGLFATWRVDPSFVLNLSPFDRGSVLVVGPDFGIGSSREHAVWALMDYGFRVVISSRFGDI
MAQEKSALSKAQKAAVLLLSLPEEVSMNIVKELSEEELQKLFALAKDLESVPEEEIENIAEELLDEIKKAGIKIKKPEEFIENIKKVIPPTLAEKFRGIL
MEVRVAGVRKEFARFPALHNVSLTIQSGELIALLGPSGSGKTTLLRLIAGLETPTEGMIFFGDEDASQKSVQERNVGFVFQHYALFRHMTVADNIGFGLK
MWLSLYRRKNIAGPLPCVLIFITSKNCMYLFILSIRRKMNDGPRLWYFFRTLFFIGPFVVIIRLSLRVVVPLLQRRALYIIAVLIVVIAVVINMFFMSQL
MIYLHAIDPIAFSLGPVQVHWYGLMYLAAFFSAWALGRSRILRGRLPGVDMDGFSDLLFYGMLGVVLGGRIGYMLFYAFETFLANPLILFKVWEGGMSFH
TGRGKGGKGLGKGGAKRHRKVLRDNIQGITKPAIRRLARRGGVKRISGLIYEETRGVLKVFLENVIRDAVTYTEHAKRKTVTAMDVVYALKRQGRTLYGF
MASVVADLPSYGPIAFDQVDNNTNATQLFKNNINKTRMNDLNREETRLKTFTDWPLDWLDKRQLAQTGMYFTHAGDKVKCFFCGVEIGCWEQEDQPVPEH
MNVLVINCGSSSLKYQLIDMDTENALATGLVERIGLEGANLTQKSEGKDKYEIVEPMKDHQDAIRLVLGALIDEKHGVIKSLDEINAIGHRVVHGGEKYA
MAAPEAEVLSSAAVPDLEWYEKSEETHASQIELLETSSTQEPLNASEAFCPRDCMVPVVFPGPVSQEGCCQFTCELLKHIMYQRQQLPLPYEQLKHFYRK
MGLLSYILLGFTHPSELRAMIGYKVWRDPLNDIKANPQASGWDRQRMRDCWGFLDLTSRSFAAVIKELKGDVSRVICLFYLVLRALDTVEDDMTIPAQRK
MIKQPALAQEQYACVYAWLALLFFREVDDEGLIQLQSAEIADWLALLKRQPALAASVALLEQKIAALSLRQDAQLELAADFCGLFLMTDKKSALPYASQY
MQPPRERLVVTGRAGWMGMGRGAGRSALGFWPTLAFLLCSFPAATSPCKILKCNSEFWSATSGSHAPASDDTPEFCAALRSYALCTRRTARTCRGDLAYH
MKKRTREQTGLIPRSILRTFERFRKQLLPGAEMLVIQEFRISRYQVIVSVRCLITLIFVPLFINILSKSFLIRPGIEYLWNQNHNEIFLNSYQENRALHD
MALSDADVQKQIKHMMAFIEQEANEKAEEIDAKAEEEFNIEKGRLVQQQRLKIMEYYEKKEKQVELQKKIQSSNMLNQARLKVLKVREDHVSSVLDDARK
MIPRKAFLTKGTGVHKDRLASFELALRDAKIEKYNLVSVSSILPPNCKLVPREEGLAELKPGAIVHCVLARNDTNEPHRLMASAIGTAVPVNEENYGYIS
MATTMEQETCAHSLTFEECPKCSALQYRNGFYLLKYDEEWYPEELLTDGEDDVFDPELDMEVVFELQGNSTSSDKNNSSSEGNEGVIINNFYSNQYQNSI
MANFIDRRLNAKGKSTVNRQRFINRYKQQIKKAVSDAVTRRSVTDVDKGEKISIPTRDISEPMFHQGKGGVRDRVHPGNDQFTRGDKIDRPQGGSGGGAG
MIEQVLHYWYYVLPAFIIFHWIVSAIHTNSLRRKLGAKPFTHTQLDGFYGFKFGRDFLKAKRIGRQVDLINSRFPDDIDTFSSYTFGNHVIFTRDPENIK
MANLGCWMLVLFVATWSDLGLCKKRPKPGGWNTGGSRYPGQGSPGGNRYPPQGGGGWGQPHGGGWGQPHGGGWGQPHGGGWGQPHGGGWGQGGGTHNQWH
MADMKRLKHLMFSPFIDNNPIALQVLGICSALAVTTKLQTAIVMGISVALVTGFSSFFISLVRNYIPNSIRIIVQMAIIASLVTLVDQLLQAFAYELSKQ
MAIEKKFVNDGYVKASMDEYFAEQLSRAGYGGMELNRTPMGTQIVIYSEKPGMVIGKAGKVIRKLTRDVANKYSLENPQIDAQEVKRPELNAQMMASRLA
MQVKDQLSSLQPYKPGKSPEQMKEVYGDHSFVKLASNENPFGCSPRVLDELQKSWLEHALYPDGGATTLRQIIADKLHVKMEQVLCGSGLDEIIQIISRA
MDVYQIELEEQAQIRSKLLVETCVKHSSSEQQQLQVKQEDLIKDFTRDEEEQPSEEEAEEEDNEEDEEEEGEEEEEDEEEDEDEEALLPVVNFNANSDFN
MLQVYLVRHGESEWNAARRIQGQSDSPLTETGEHQARLVAQRVKSESITHIITSDLGRTRRTAEIIAKVCGCEIILEPRLRELHMGVLERRNIDSLTSEE
MAPRKGKAPKEEQVISLGPQVADGENVFGVAHIFASFNDTFVHVTDLSGKETIARVTGGMKVKADRDESSPYAAMLAAQDVAVRCKEIGITALHVKLRAT
MTTISAKAVSELRKSTGAGMMDCKKALEESGGDLDGAMDYLRKKGQKVAAKRADREASEGVVAAVVEGNKGLLLSLGCETDFVAKNEAFIELTNTIAKMA
MLRTHYSNEITEELNGKRVKVAGWVQEVKDLGGIKFIWIRDREGIVQVTAPKKKVSQEIFKLIPKLNSEDVIVVEGIVNFTPKAKLGFEVIPEKLEVISR
MAKSGEALPQGSLAPAQDSQLIRVTVKTPKDKEDFSVVDTCTIRQLKEKISHRFKAHPNQLVLIFAGKILKDPDSLAQCGVRDGLTVHLVIKMQRRTIGT
