# Supplementary material for: Towards a better solution to the shortest common supersequence problem: the deposition and reduction algorithm
Source: BMC Bioinformatics. 2006 Dec 12;7(Suppl 4):S12. doi: 10.1186/1471-2105-7-S4-S12 (PMC1780115; doi:10.1186/1471-2105-7-S4-S12)
Supplement: Additional file 2 — Real Protein sequences PROTEIN sequences are obtained from Swiss-Prot Release 45.5 of 04-Jan-2005. . Sequences are randomly selected from different protein sequences. The specific length and number of sequences are specified for each PROTEIN dataset. There are 60 randomly selected datasets. File name indicate the number of sequences, sequence length, and dataset number. For example, file name "PROTEIN_N100_K500_5" indicate that it is PROTEIN sequences dataset, with 500 sequences, each truncated to length of 100. And this is number 5 datasets for this setting. Each sequence is represented as a row in the data file. [file 1471-2105-7-S4-S12-S2.zip › PROTEIN_N100_K100_9]

MGTILDKIVNQKKKEVAALYETYTPVKEKRKTRSLVKALEQFTVIAEVKRASPSKGDINLHVDVRKQVKTYEECGAGAVSVLTDGQFFKGSFYDLQTARE
MASLPVLQKESVFQSGAHAYRIPALLYLPGQQSLLAFAEQRASKKDEHAELIVLRRGDYDAPTHQVQWQAQEVVAQARLDGHRSMNPCPLYDAQTGTLFL
MSGPLEGADGGGDPRPGEPFCPGGVPSPGAPQHRPCPGPSLADDTDANSNGSSGNESNGPESRGASQRSSHSSSSGNGKDSALLETTESSKSTNSQSPSP
MKAVRNLLIYIFSTYLLVMFGFNAAQDFWCSTLVKGVIYGSYSVSEMFPKNFTNCTWTLENPDPTKYSIYLKFSKKDLSCSNFSLLAYQFDHFSHEKIKD
SRKPTTTPSGKRTEGPAPGPETSLWGGQLCSSQQKQPISKLTRATPGSAGLDLSSTSHTVLTPEMGPQALSTGIYGPLPPNTFGLILGRSSITIKGLQVY
MFTIITGAQFGDEGKGKIVDLLAKDYDIVARFQGGNNAGHTVRVGDEVYKLHLIPSGILLDARVLIGPGVVLNPEVLAEETAMFEKHGIKVDAEKLGVDA
MSDKSESYKVITDNRQARYLYEILETFEAGIQLTGTEVKSIRAGKVNLQDGYALLRDGEIWLINAHISPYNASGQYFNHEPRRTRKLLLHRQEIRKLIGK
MVAVMTVQQAFEQHVMHTYARFSVVFERGEGCYLEDSEGRRYLDFVAGIATCVLGHAHPVLSAAVAEQARTLIHVSNLYYTPQQACLAEWLTAHSAADQV
MIIAFQNALDLAAELEGIGPVAQIEERVFPDGEVLVRLPEARGEVAVVARLYPAVNDNLIKLFLTIDALNDAGASKIILVIPYMPYARQDRRFRPGEPIS
MKQRAALGPVLRLAILALLAVSYVQSQATCRDCSNRGCFCVGEKGSMGAPGPQGPPGTQGIRGFPGPEGLAGPKGLKGAQGPPGPVGIKGDRGAVGVPGF
MIAKHMIRTLMIETPSVPGNLGRVATAIGLLGGDIGEVETVKVGPNYTMRNITVQVENEEQLQEVIAAVQALGEGIRLHTVSDEVLSAHEGGKIQMKSKM
DTSEFDPLANKEYTEEQKQTEEQEQKEFLSQTTTPALEADDGFIVTSASFAQSTPSMSALSGNISPDSQTSDPITKAVRETIIQPQKDNLIEQILKDLAA
MPKRTDISNILLIGSGPIVIGQACEFDYSGTQSCKTLKSLGYRVILINSNPATVMTDPEFSHQTYIQPITPENIAAIIKKEKIDAILPTMGGQTALNAVM
PBKALITGFWSKVKVBZVGAZALGRLLVVYPWTZRFFZHFGBLSSABAVMBBAKVKAHGKKVLBSFSBGLKHLBBLKGAFASLSZLHCBKLHVBPZBFRL
MGEVRVVGIRVEQPQNQPVLLLREANGDRYLPIWIGQSEAAAIALEQQGVEPPRPLTHDLIRDLIAALGHSLKEVRIVDLQEGTFYADLIFDRNIKVSAR
MAHAPEPDPAACDLGDERPKWDNKAQYLLSCIGFAVGLGNIWRFPYLCQTYGGGAFLIPYVIALVFEGIPIFHVELAIGQRLRKGSVGVWTAISPYLSGV
MREVISIHIGQAGIQVGNACWELYCLEHGIQPDGQMPSDKTIGGGDDAFNTFFSETGAGKHVPRCIFLDLEPTVVDEVRTGTYRQLFHPEQLISGKEDAA
MKFLIEDNIKFMQQFSIYHTSNELFLKAILRLIEKCYYSNFKSVILTTDVHQQEMLNKNLWTYSRKQFIPHGSKFDPQPAKQPIYITDELQNPNNASVLV
MRPAALRGALLGCLCLALLCLGGADKRLRDNHEWKKLIMVQHWPETVCEKIQNDCRDPPDYWTIHGLWPDKSEGCNRSWPFNLEEIKDLLPEMRAYWPDV
MKLKNQDKHQSFSSNAKVDKISTDSLKNETDIELQNINHEDCLKMSEYENVEPFVSASTIQTGIGIAGKILGTLGVPFAGQVASLYSFILGELWPKGKNQ
MTKFHVKLYAKAVESRKLDQIQKDFEKKFNRKIDVSVEYCYHVITQEPELISSNWEKLVTLLSHSPFETSVWKESQLHPEHGKNIEIGPRTAVKTAACTN
MYVIMDRALPFIGDGLKPVQRRIVYAMSELGLNASAKFKKSARTVGDVLGKYHPHGDSACYEAMVLMAQPFSYRYPLVDGQGNWGAPDDPKSFAAMRYTE
MTWIPLHCHSQYSVLDAMSSIKDFVAKGQEFGIPALALTDHGNLYGAVDFYKECTQKGIQPIIGCECYIAPGSRFDKKKEKRSRAAHHLILLCKNEQGYR
MKLKKDKRREAIRQQIDSNPFITDHELSDLFQVSIQTIRLDRTYLNIPELRKRIKLVAEKNYDQISSIEEQEFIGDLIQVNPNVKAQSILDITSDSVFHK
MAKEKYDRSKPHVNIGTIGHVDHGKTTLTAAITTVLARRLPSSVNQPKDYASIDAAPEERERGITINTAHVEYETEKRHYAHIDAPGHADYVKNMITGAA
MMSGEHTLKAVRGSFIDVTRTIDNPEEIASALRFIEDGLLLIKQGKVEWFGEWENGKHQIPDTIRVRDYRGKLIVPGFVDTHIHYPQSEMVGAYGEQLLE
MAKVYIDKDASLDPIKDKTIAVLGYGSQGRAWALNLRDSGLKVLVGLEREGNSWKVAESDGFNPMHTEDAVKKSDIVIFLVPDMVQRYVYRERVAPYLRD
MEFILSLVGSLLLVICVLVSVAFLTLLERKVLGYIQIRKGPNKVGLMGIPQPFCDAIKLFTKEQTYPLLSNYLSYYISPIFSLFLSLFVWMCMPFFVKLY
MSSKATKSDVDPLHSFLAGSLAGAAEACITYPFEFAKTRLQLIDKASKASRNPLVLIYKTAKTQGIGSIYVGCPAFIIGNTAKAGIRFLGFDTIKDLLRD
MATANLRRGYVLGLTAYVIWGLFPLYFKLLERIPAVEIIVQRAVWSALFGAVLLLFWKHPGWWRELRQNPQRFVVLAASGLLIASNWMTYVWAVNNGHML
MQNQNPVELIEYELTTFIRRAVYLDQSEKRTGNLERSSYLLLRQLDEFGPARVKELAESFKLDISTLSRQAAALEAKELIYRFSDPSDGRVSLFTITKLG
MATVTLNVKTVRPLGERVLVKVSQSEEKTAGGILLPDTVKEKPQIGEIIAEGPGRRNDDGSFQPLEVTVNSKVLYSKYAGTDIKLENEEYVLLSEKDILA
MFDQLDIVEERYEQLNELLSDPDVVNDSDKLRKYSKEQADLQKTVDVYRNYKAKKEELADIEEMLSETDDKEEVEMLKEESNGIKAELPNLEEELKILLI
YYTPDYDTKDTDILAAFRMTPQPGVPPEEAGAAGAAESSTGTWTTVWTDGLTSLDRYKGRCHDIEPVAGEVNQYIAYVAYPLDLFEEGSVTNMFTSIVGN
MLSKLLRLGEGRMVKRLKKVADYVGTLSDDVEKLTDAELRAKTDEFKRRLADQKNPETLDDLLPEAFAVAREAAWRVLDQRPFDVQVMGAAALHLGNVAE
MEFISHFLRATSRRTAALGPILQRNRSEIIQKQSLTNRQAFRRYRSSCSTMDTTVHSAGIDETHLVPMSVIQRPIPSVLDEQKVQSLMETIKNETSEDEV
MTDAQDTRITIDLDALAHNYAALRARAGDAEVAPAVKADAYGLGAAPVADRLWAEGARSFYVARLAEGVALRRSLGDREATIYVLDGATPGSGEALEGAQ
MFTYQKIIQLALLLSGVCGALASIDTDSHLSPKVLEKLRPTENLAYEDDSLDDDTWRSKRWEFDYQYSGISTFAHLPHVRCLVEQSEDFDIAIIGVPFDT
MSIRIIPQDELGSSEKRTADMIPPLLFPRLKNVYNRRAERLRELAENNPLGDYLRFAALIAHAQEVVLYDHPLEMDLTARIKEANDQGKPPLDIHVLPRD
AVGDVKTAQGLNDLNQYLAEKSYVSGYTPSQADVQVFEQVGKAPAANLPHVLRWYNQIASYTSAERKTWSQGTSPLTAGAKPTAPAPAAKDDDDDDVDLF
MTVRFGLLGAGRIGKVHAKAVSGNADARLVAVADAFPAAAEAIAGAYGCEVRTIDAIEAAADIDAVVICTPTDTHADLIERFARAGKAIFCEKPIDLDAE
MSTWIIFTRNRKQAEEGGGREKLAQQRQKGKLTARERIIFLLDQDSFIELHPFMESQVLTREQRMLGDGVVTGYGTIDGRSVYVFAQDFTVYGGALGETH
MQEQYQPAAIEPAAQKKWDDARIFNVSEDASKPKYYCLSMFPYPSGKLHMGHVRNYTIGDVLSRFKLLNGFNVMQPMGWDAFGMPAENAAMKNNVAPAAW
MKLTTLQTLKKGFTLIELMIVIAIIAILATIAIPSYQNYTKKAAVSELLQASAPYKADVELCVYSTNETTSCTGGKNGIAADIKTAKGYVASVITQSGGI
MGDMGDPPKKKRLISLCVGCGNQIHDQYILRVSPDLEWHAACLKCAECNQYLDETCTCFVRDGKTYCKRDYIRLYGIKCAKCSIGFSKNDFVMRARAKVY
MVNLPDNVHEESFANNNASLISRLENSAFNKSNFEYLKTCINFFEKKSVNYTVVALPCSGDERKASKRPKRVNNHNMYILFNSFYTKIRRPEWPNSPTMW
MIYQEENQHLRIGLASPEEIRGWAERTLPNGEVVGRITEPYTLHYKTHKPEKDGLFCERIFGPIKSGICACGKYRSIENQREYSKICEQCGVEFTESRVR
MTILRNFLTCSALFLALPAAAQVVYLHESDGYNGAINNKSLEPKITCYPEGTSYIFLDDVRISNVKHDQEDAGVFINRSGNLFFMGNRCNFTFHNLMTEG
MQTDSLSPSPNPVSPVPLNNPTSAPRYGTVIPNRIFVGGIDFKTNESDLRKFFSQYGSVKEVKIVNDRAGVSKGYGFVTFETQEDAQKILQEAEKLNYKD
MNEEKNYELWLDNYFFKPNFWQKCLAFILLPLSVLYAFFAILNTFFRKKIVFKKPVISVGNLSFGGNGKTPLCKAIAREFDGVFIVLRGYKRKSKGLFVV
PGGLLLGDEAPNFEANTTIGRIRFHDYLGDSWGILFSHPRDFTPVCTTELGRAAKLAPEFAKRNVKMIALSIDSVEDHLAWSKDINAYNGEEPTEKLPFP
MHKLLKLAAMGTAACALLAGMAPVANAQEKQNVEVLHWWTSGGEASALEVLKKDLESKGISWTDMPVAGGGGTEAMTVLRARVTAGNAPTAVQMLGFDIR
MQDFFGSVRRSLVFRPSSDDDNQENQPPFPGVLADKITSCIRKSKIFIKPSFSPPPPANTVDMAPPISWRKGQLIGRGAFGTVYMGMNLDSGELLAVKQV
MGLPWYRVHTVVLNDPGRLISVHLMHTALVAGWAGSMALYELAIYDPSDPVLNPMWRQGMFVLPFMARLGVTQSWGGWSVTGGTATDPGFWSFEGVAAAH
MGFIKQYKTDFDIVDNQIVLSEQYFLRNKALFKKITGTRFGKVLGLSEYESSFKTWANMVKIYEDEFDETLAKAGNIIEPKIRDYVNLKTGFNFHSYDPK
MDIFISKKMRNFILLAQTNNIARAAEKIHMTASPFGKSIAALEEQIGYTLFTRKDNNISLNKAGQELYQKLFPVYQRLSAIDNEIHNSGRRSREIVIGID
VGFKAGVKDYKLTYYTPEYETKDTDILAAFRVTPQPGVPPEEAGAAVAAESSTGTWTTVWTDGLTSLDRYKGRCYHIEPVAGEESQXIAYVAYPLDLFEE
MAFVLSLLMALVLVSYGPGGSLGCYLSRRLMLDARENLRLLDRMNRLSPHSCLQDRKDFGLPQEMVEGDQLQKDQAFPVLYEMLQQSFNLFYTEHSSAAW
MFNSVNLGNFCSPSRKERGADFGERGSCASNLYLPSCTYYMPEFSTVSSFLPQAPSRQISYPYSAQVPPVREVSYGLEPSGKWHHRNSYSSCYAAADELM
MALKKFNPVTPSTRQLVIVDRSGLYKGKPVKGLTEGLTKSGGRNNYGRITARFIGGGHKRSYRIIDFKRRKFDVVGTVERIEYDPNRTAFIALIKYDDGE
MAVVTMRELLDAGVHFGHQTRRWNPKMRRFIFTERNGIYIIDLQQTLTYIDQAFEFVKETVAHGGTVLFVGTKKQAQEAVQVEADRVGMPYVNHRWLGGM
MRVAVIAVGRLKQGPERELADRYFERFDEAGRKLGFRELSIHEIPESRARDAATRMAEEAAAIGAYIPDKSILVALDERGQNLDSTVFARHLGRWRDEGA
VKIVTVKTQAYQDQKPGTSGLRKRVKVFQSSANYAENFIQSIISTVEPAQRQEATLVVGGDGRFYMKEAIQLIARIAAANGIGRLVIGQNGILSTPAVSC
MESPAASPPASLPQTKGKSKRKKDLRISCVSKPPVSNPTPPRNLDSRTFITIGDRNFEVEADDLVTISELGRGAYGVVEKVRHAQSGTIMAVKRIRATVN
MKKHPSSPAACPCGKPRAYPDCCGRWHAGALFLQAPDAESLMRSRYSAFVLDQLDYLLQTWHPDTRPSELEPNAADVKWLGLQIKASQQQDDTHATVEFV
MFKRQLSTSVRYLQHYDESLLSRYYPESLLKSIKLAQQTIPEDTKFRVSRNVEFAPPYLDDFTKIHPFWDYKPGMPHLHAQEENNNFSIFRWDQVQQPLP
MANVESMIVEEKTQVKQIDREKTCPMLLRVFCSTGRHHSVSEYMFGNVPTNELQIYTWQDATLHELTSLVRDVNPDTRKKGTYFDFAVVYPNFRSNHFQM
MKLILCTVLSLGIAAVCFAAPPKSVIRWCTISSPEEKKCNNLRDLTQQERISLTCVQKATYLDCIKAIANNEADAISLDGGQAFEAGLAPYKLKPIAAEV
MEKFEGYSEKHKSRQQYFVYPLLFQEYIYAFAHDYGLNGSEPVEIVSCNNKKFSSLLVKRLIIRIYQQNFWDNSVNHPNQDRLLYYKNYFYSEFYSQILS
MNPETMNKTLISISKWGKATGILFIIMGAITALSGAFFFLIGAVPGVLQIISGIFLMRSAREAGQMAEHNSGQSEDLMLENYAKFVKMQGIYLIVSIAVS
MTDFLIAFGSQTGQAETIAKSLKEKAELIGLTPRLHALDENEKKFNLNEEKLCAIVVSSTGDGDAPDNCARFVRRINRNSLENEYLKNLDYVLLGLGDSN
TTILSVRLKNKVVIGGDGQATLGNTIMKSNVKKIRTLYHEKVIAGFAGGTADAFTLFEMFEKKLAMYQGQLPRAAIELAKDWRSDRMLRKLEALLAVADK
MQRRDFLKYSVALGVASALPLWSRAVFAAERPTLPIPDLLTTDARNRIQLTIGAGQSTFGEKTATTWGYNGNLLGPAVKLQRGKAVTVDIYNQLTEETTL
MTAIKHALQRDIFTPNDERLLSIVNVCKAGKKKKNCFLCATVTTERPVQVKVVKVKKSDKGDFYKRQIAWALRDLAVVDAKDAIKENPEFDLHFEKIYKW
MALGTTLRASLLLAGMLTTGLAQSPVPTSAPRGFWALSENLTVVEGSTIKLWCGVRAPGSVVQWAKDGLLLGPNPKIPGFPRYSLEGDSAKGEFHLLIEA
MFRKGKKRHSSSSSQSSEISTKSKSVDSSLGGLSRSSTVASLDTDSTKSSGQSNSNLDTCAEFRIKYVGAIEKLAVSEGKSLEGPLDLINYIDVAQQDGK
MKKKSLALVLATGMAVTTFGGTGSAFADSKNVLSTKKYNETVQSPEFISGDLTEATGKKAESVVFDYLNAAKGDYKLGEKSAQDSFKVKQVKKDAVTDST
MRNGDSKWITSKQARQDVQKFRAKSSVILSSSSTILSDNPLLNVRYKELDKKTLSIFPNKIFQHPIRVIIDSKNRVQPSHNIIKTKGKIWLIRLKSDRKI
MHSAILILDFGSQYTRLIARRIRETNVYCELHPFDVSPQFIREFAPIGIILSGGPASTFTEDAPRVPQIVFELGVPVLGICYGMQAMAAQLGGEVEDAQT
MAASRVFAQRLASTMKVARPAARIQARTLTTQRMATPFQTIKRQQPSMIQASARQAFAARRQYSSEIADAMVQVSQNIGMGSAAIGLGGAGIGTGVVFGS
MSLTNEQIVDAIAEKSLMEVMELVKAIEEKFGVSAAAPVAAAAAGPAAVVEEQTEFNVVLTNCGTNKVGVIKAVRAVTGLGLKEAKDLTEAGGMLKEGAS
MNSLSTSTFSPVAFSLGLLLVMATAFPTPVPLGEDFKDGTTSKRPFTSPDKTEELIKYILGRISAMRKEMCEKYDKCENSKEALSENNLNLPKMTEKDGC
MKLVLQRVKEASVSIDGKIAGAINQGLLLLVGVGPDDAAEDLAYAVRKIVNMRIFSDADGKMNQSIQDIKGSILSVSQFTLYADTKKGNRPAFTGAAKPD
MRSLSAFQKGNCPLGRRSLPGVSLCQGPGYPDSRKMVINTVAVFSVRFFQTTAVCKNDVITVQTPAFAESVTEGDVRWEKAVGDAVAEDEVVCEIETDKT
GDGLLLLGTRAAALGGGGGGLRESRRGKQGARMSLLGKPLSYTSSQSCRRNVKYRRVQNYLYNVLERPRGWAFVYHAFVFLLVFGCLILSVFSTIPEHTK
MFQKVDAYAGDPILTLMERFKEDPRSDKVNLSIGLYYNEDGIIPQLQAVAEAEARLNAQPHGASLYLPMEGLNCYRHAIAPLLFGADHPVLKQQRVATIQ
MIDPDGFRPNVGIVLMRQDGQVFWARRVRRDGWQFPQGGMNTDETPVEAMYRELREETGLLPEHVELLGATPGWLRYRLPSRAVRRNERQVCIGQKQVWF
MRLWFCLSLFIVLCLEHFPGTLADERNVPESEEKTEQFLRDLPKINRKGPRPPGFSPFRGKFHSQTLRDLPKINRKGPRPPGFSPFRGKFHSQTLRDLPK
KVYGRCELAAAMKRLGLDNYRGYSLGNWVCAAKYESNFNTHATNRNTDGSTDYGILQINSRWWCNDGKTPGSRNLCHIPCSALLSSDITASVNCAKKIVS
MKFVALALTLLLALGSQANLFQADAPTQLEHYKAAALVYLNQVKDQAEKALDNLDGTDYEQYKLQLSESLTKLQEYAQTTSQALTPYAETISTQLMENTK
MKQSSPTYLKHHFLIAMPHMADPNFAQTVTYLVEHNEQGAMGLVINRPSGLNLAEVLEQLKPDALPPARCQHIDIYNGGPVQTDRGFVLHPSGLSYQSTL
GSGLVARIRGSYGTKLTLALVVVVVLSVGVGTFVYQQTTTQLETDVRADLTGSADARADHLDAWLSNARGQTQLASRHPVLASGNDTAITRYLEGLAASD
MPDNKRSQHITQGVARSPNRSMYYALGYKKEDFSNPMIGVANGHSTITPCNSGLQKLADAAVAAVKASNANPQIFGTPTISDGMSMGTEGMKYSLISREV
MILKSSIDRLLQTIDIVEVISSYVNLRKSGSSYMACCPFHEERSASFSVNQIKGFYHCFGCGASGDSIKFVMAFEKLSFVEALEKLAHRFNIVLEYDKGV
MSASAIYRPFPKVKHFCIFPIAMAGSNLLIHLDTIDQNDLIYVERDMNFAQKVGLCFLLYGDDHSDATYILQKLLAMTRSDFPQSDLLIKFAKSRPETWR
MLKYPDYISKLISFLKKLPGIGFKSAEKIAFELLEWDPSQVEAMGLAMQEFSASHATCPDCFCLKTSKTSSCDFCSESRDSSFLCIVATPKDVFSFEKSK
MLKHPTLNLLQQLGLAGMADAFTRLADNDESDNLSHGEWLALLLDQEATWRNNKRLALRLRNAKLHHPAVPEDIIRRAPREYDRTILDLLIAGDWIRKHE
MEQFKIDLNLGRSQQHDFIYPLIFQEYIYALAHDRGLNRSIFLENAGYDNKFSLLIVKRLITHLITQMYQQNHFLFSVNDSNQKKILGYNTNLYSQMIFE
MKTQWSEILTPLLLLLLGLLHVSWAQSSCTGSPGIPGVPGIPGVPGSDGKPGTPGIKGEKGLPGLAGDHGELGEKGDAGIPGIPGKVGPKGPVGPKGAPG
MDTTAVASKGSTNVGSSTDTLSTSASLHPSMNAGSVNEYSEQQRHGTNSFNGKPSVHDSVGSDASVSNGHNNHNESSLWTSGIPKALEEATKSKKPDSLV
