# Supplementary material for: Towards a better solution to the shortest common supersequence problem: the deposition and reduction algorithm
Source: BMC Bioinformatics. 2006 Dec 12;7(Suppl 4):S12. doi: 10.1186/1471-2105-7-S4-S12 (PMC1780115; doi:10.1186/1471-2105-7-S4-S12)
Supplement: Additional file 2 — Real Protein sequences PROTEIN sequences are obtained from Swiss-Prot Release 45.5 of 04-Jan-2005. . Sequences are randomly selected from different protein sequences. The specific length and number of sequences are specified for each PROTEIN dataset. There are 60 randomly selected datasets. File name indicate the number of sequences, sequence length, and dataset number. For example, file name "PROTEIN_N100_K500_5" indicate that it is PROTEIN sequences dataset, with 500 sequences, each truncated to length of 100. And this is number 5 datasets for this setting. Each sequence is represented as a row in the data file. [file 1471-2105-7-S4-S12-S2.zip › PROTEIN_N100_K500_3]

MTIEVRNLVKKFGSFAALDGVNLKVDNGELLALLGPSGSGKTTLLRIIAGLDWPDSGEVSFNGEDALAQGARERHVGFVFQHYALFRHMTVFENVAFGLR
MQWVFIIWMQNTKCIMWILKRKHLSMGNMDSGRCVWAAASFFLLHLYLVPKRHCQYPLLALLNTPDQPIPHHVPTTPQKQSRARRRLENELESTAQTSNH
MTCAQWLWKKIIALYEQAAECDGEVVRPKEPNWTAWANEIRLMCVQDGRTHKQICEMYSRVSRDPFWCRNVLSPSKLREKWDELSLRLSPSVSTYTEKRE
VHFTAEEKSTILSVWGKVNVEEAGGEALGRLLVVYPWTQRFFDNFGNLSSPSAIMGNPKVKAHGKKVLTSFGEAVKNMDNLKGAFAKLSELHCDKLHVDP
MENLNHCPLEDIKVNPWKTPQSTARVITLRVEDPNEINNLLSINEIDNPNYILQAIMLANAFQNALVPTSTDFGDALRFSMPKGLEIANTITPMGAVVSY
MRGSPLIRLLATSFLCLLSMVCAQLCRTPCTCPWTPPQCPQGVPLVLDGCGCCKVCARRLTESCEHLHVCEPSQGLVCQPGAGPGGHGAVCLLDEDDGDC
MRKYIPLVLFIFSWPVLCADIHGRVVRVLDGDTIEVMDSRKAVRIRLVNIDAPEKKQDYGRWSTDMMKSLVAGKTVTVTYFQRDRYGRMLGQVYAPDGMN
MTDIIRSDAATLAAKIAIKEVSSTEITRACLDQIEATDETYHAFLHVAADEALAAAAAVDKQVAAGEPLPSALAGVPLALKDVFTTSDMPTTCGSKILEG
MANQVNGNAVQLKEEEEPMDTSSVTHTEHYKTLIEAGLPQKVAERLDEIFQTGLVAYVDLDERAIDALREFNEEGALSVLQQFKESDLSHVQNKSAFLCG
MKALVAVSAVAVVALLGVSSAQADPEADPGAGEANYGGPPSSPRLVDHTEWAQWGSLPSLRVYPSQVGRTASRRLGMAAADAAWAEVLALSPEADTAGMR
MSSECDVGSSKAVVNGLASGNHGPDKDMDPTKICTGKGTVTLRASSSYRGTPSSSPVSPQESPKHESKSGLEPEDPSADEWKLSSSADTNGNAQPSPLAA
MTFSVDKVRADFPVLSREVNGLPLAYLDSAASAQKPSQVIDAEAEFYRHGYAAVHRGIHTLSAQATEKMENVRKRASLFINARSAEELVFVRGTTEGINL
MASGDFCSPGEGMEILQQVCSKQLPPCNLSKEDLLQNPYFSKLLLNLSQHVDESGLSLTLAKEQAQAWKEVRLHKTTWLRSEILHRVIQELLVDYYVKIQ
MDKECKSNLESLLQGVAKEFNLKIHSLDILTNQNPIIVKIIICKTNKDDITLDDCSRFNNPAISVIENSNLLNCSYVLEISSQGVSDELTSERDFKTFKG
MQNELAQTIPELISWTKEREFSLSLPSDRLAFLLVISIYNNEQTDGELLESDLIDLFRYVSNVFEQSEASLLQRANNAINDLVKQRFLNRFSSEFTEGLA
MERCPSLGVTLYALVVVLGLRATPAGGQHYLHIRPAPSDNLPLVDLIEHPDPIFDPKEKDLNETLLRSLLGGHYDPGFMATSPPEDRPGGGGGAAGGAED
MSDAGGGKKPPVEPQAGPGPGRAAGERGLSGSFPLVLKKLMENPPRETRLDKEKGKEKLEEDESAAASTMAVSASLMPPIWDKTIPYDGESFHLEYMDLD
MYQIFVTKHDTAIQTSRFSVTGSITPVAPTGNIPVINTGNITAEHAVVSLYANLTAGTSSDGSFIVAMKVDTSPADPNCVISAGVNLSFAGTSYPIVGIV
MNALRGWLAALGSVLLASAAQLGMRWGMSRLPLPEAWAGQTPERAALLAVALAVAAYAASLLCWLAALRHLPLGRAYSLLSASYALVYLLAASLPAFDET
TFSSAEKAAIASLWGKVSGHTDEIGAEALERLFLSYPQTKTYFSHFDLSHGSKDLRSHGGKVVKAIGNAATHIDDIPHALSALSDLHAFKLKVDPGNFKL
MAEDIEEIRRRKLMELQKKYLEQQKAQEEAERQQALIEAQIQAILRRILTPEARERLARVKLVKPELARQVELILVQLYQAGQITEKIDDAKMKKILAQI
MATCIGEKIEDFKVGNLLGKGSFAGVYRAESIHTGLEVAIKMIDKKAMYKAGMVQRVQNEVKIHCQLKHPSILELYNYFEDSNYVYLVLEMCHNGEMNRY
MIETAIAQLTNQENLDFTMSQQVITEIMKGQATDAQIGSFLTALAIKKATIDEIAGAATAMRSQALPFKVKRPTLEIVGTGGDRSNSFNISTTTALVVAA
MKNLFFSAYKKVFSYITSIVIFMVSLPYAYSQDVVVNTTKHLFTVKIGTTRVIYPSSSTKGVSVSVANPQDYPILVQTQVKDEDKTSPAPFIVTPPLFRL
MKYEAVIGLEVHAELLTDSKIFCGCSTKFGSEPNTQVCPVCLGLPGTLPVLNKKVVEYAVRAGLALNCTIANFSKMDRKNYFYPDLPKAYQISQYDLPLC
MSATPSRTPHLDRVTGPADLKAMSIADLTALASEVRREIVEVVSQTGGHLGSSLGVVELTVALHAVFNSPGDKLIWDVGHQCYPHKILTGRRSRMLTLRQ
MKMLLLLCLGLTLVCVHAEEASSTGRNFNVEKINGEWHTIILASDKREKIEDNGNFRLFLEQIHVLENSLVLKFHTVRDEECSELSMVADKTEKAGEYSV
MIVAVGHDLIEIARIRRMLEREGVRAERLFTATELAYAGRYRDPAPSLAARFAAKEAFQKVWLRPHGWRDVWVERERTPDGPFPYAAPMLGFAPAIAGEM
MDRVALRGLKARGHHGVFPKEREDGQTFLVDIVLGLDTRPAAADDDLAKTVHYGIVAEEVVAVVEGEPVNLVETLAERIAQVCLKHEGVEEVEVCVHKPD
MVAPSQFKQLEKVGNGTYATVYKGLNKTTGVYVALKEVKLDSEEGTPSTAIREISLMKELKHDNIVRLFDVIHTENKLTLVFEFMDNDLKKFMDNRNKGN
MNYVKKALYDEMLSFYHTTLGMEHEDRLRLRGQIGHLVRVARKEIPDTLETKAKIHLLLQLFYGEWGFHCDPESYFLSSNLYLNDVLETRRGMPVSLGAI
MSLVGGFPHHPVVHHEGYPLRRRRCRRRRRHPLRPRGEPLLHGWLISSHPEMSPPDYSMALSYSPEYANGAPGMDHSHYGGVPPGSGPPGLGGPRPVKRR
MNTIDNNNAAIAVNSVLSSTTDSTSSTTTSTSSISSSLLTDGRVDISKLLLEVQKLLREMVTTLQDYLQKQLAQSYDIQKAVFESQNKAIDEKKAGATAA
MNIQSILSDKIKQAMILAGADQSCDALIRQSGKPQFGDYQANGIMAAAKKLGLNPREFAQKVLDNLQLSDIAEKLEIAGPGFINIFLNPTWLTTEISAAL
MTTQLDRVVLIGVAGDSGCGKSTFLRRLTDLFGEEFMTVICLDDYHSLDRQGRKAAGVTALDPRANNFDLMYEQIKTLKSGQSIMKPIYNHETGLLDPPE
MATTTPSRSTRSSMQSPARGTSTPLSPTRISRLQEKEELRHLNDRLAVYIDRVRALELENDRLMVKISEKEEVTTREVSGIKNLYESELADARKVLDETA
MPDRGGGPPTGPRIRVGRPSRRVRTLLLTLGVLAVLAMAFTMFAGFWTDWLWYRSVHYSSVFTTTLWTKIGLFFVFGLLMALAVGFNIWLAHRLRPPLSA
MTFNKISSEKGFTQVPLCLRKSKLSNLREYQNRIADIAKRSKAVLGWASTAQFGTDNQFIKDDAARAASILEAARKDPVFAGISDNATAQIATAWASALA
MSGFCMLERAQRTLKREVRYSGVGIHFGKSATLTLEPAKENTGIVFCRSDLLGERIPALLPHVYNTGRSTTLSAGDSVIATVEHLMAALRSSNIDNVIVR
MPELERAPKLDQALAEVAAEMAERTDRGDVATYIPQLGKVDPRKFGIAAVTNDGRVLVAGDADQAFSIQSISKVFTLTLALGNVGDALWQRVGREPSGNP
MPVQQHGLLVLDKPSGPSSAQCISKVKRLGQKKIGHAGTLDPMAGGVLLVLLGHATKISGHLMADGEKVYAGTLRLGETTDTWDAEGTVTATAPWHHVTE
SLSDKDKNTVRALWAKISKSADVIGAEALARMLTVYPQTKTYFTHWTDLSPSSTSVKNHGKNIMVGVSLAVSKMDDLTAGLLELSEKHAFQLRVDPANFK
MSAINHLCLKLILASFAIINTITALTNDGTGHLEFLLQHEEEMYYATTLDIGTPSQSLTVLFDTGSADFWVMDSSNPFCLPNSNTSSYSNATYNGEEVKP
MQDAITSVINSSDVQGKYLDRSAIQKLKAYFATGELRVRAATTISANAANIVKEAVAKSLLYSDITRPGGNMYTTRRYAACIRDLDYYLRYATYAMLAGD
MRIPVDASTSRRFTPPSTALSPGKMSEALPLGAPDGGAALASKLRSGDRSMVEVLADHPGELVRTDSPNFLCSVLPTHWRCNKTLPIAFKVVALGDVPDG
MWRPSDSTVYVPPPNPVSKVVATDAYVKRTNIFYHASSSRLLAVGHPYYSIKKVNKTVVPKVSGYQYRVFKVVLPDPNKFALPDSSLFDPTTQRLVWACT
MILNIRLDHKTSDVKTMETASGRIEEIVGELEALGAVTEKVPLMTCNRVEYYLHVTGVPPEFDFNGFTVEKDEDALLHLLRLASGLESMIIGEDQILGQI
MSSIKVECVLRENYRCGESPVWEEASQSLLFVDIPSKIICRWDTVSNQVQRVAVDAPVSSVALRQLGGYVATIGTKFCALNWENQSVFVLAMVDEDKKNN
MELKAEEEEVGGVQPVSIQAFASSSTLHGLAHIFSYERLSLKRALWALCFLGSLAVLLCVCTERVQYYFHYHHVTKLDEVAASQLTFPAVTLCNLNEFRF
MAFVPPQAGYDRAITVFSPDGRLFQVNYAREAVKRGATAVGVKCGEGVVLAVEKRITSRLIEPDSYEKIFQIDDHIAAASSGIIADARVLVNRARLEAQI
MAFQKITVQNPIVEMDGDEMTRVIWKSIKDKLILPFLELDIKYFSLGLPHRDATDDKVTVESAEATQKYNVAIKCATITPDEARVKEFNLKSMWRSPNGT
MDTIAARALTVMRACATLQEARIVLEANVMEILGIAINRYNGLTLRGVTMRPTSLAQRNEMFFMCLDMMLSATGINVGPISPDYTQHMATIGVLATPEIP
MSIIRRRDIKMNGKLQSSDVKNETPYNIPLLINENVISSGISLISLWHTYADEHYRVIWPRDKKKPLIANSWVAVYTVQGCGKILLKNGEQITLHGNCII
MEPFTMHRGVAAPLLRINIDTDAIIPSREMKRVSRHGLAEGLFAGWRYLAGTDRSPDPLFVLNQPEYTGASILLAGSNFGCGSSREHAVWALKEFGIRAI
MWGFLKRPVVVTADINLSLVALTGMGLLSRLWRLTYPRAVVFDEVYYGQYISFYMKQIFFLDDSGPPFGHMVLALGGYLGGFDGNFLWNRIGAEYSSNVP
MEKLTDLNYTLSVITLMNNTLHTILEDPGMAYFPYIASVLTGLFALNKASIPTMKIALKTSKCSYKVVKYCIVTIFNTLLKLAGYKEQITTKDEIEKQMD
MRSVQIFLSQCRLLLLLVPTMLLKSLGEDVIFHPEGEFDSYEVTIPEKLSFRGEVQGVVSPVSYLLQLKGKKHVLHLWPKRLLLPRHLRVFSFTEHGELL
MAASTMALSSPAFAGKAVNLSPAASEVLGSGRVTMRKTVAKPKGPSGSPWYGSDRVKYLGPFSGESPSYLTGEFPGDYGWDTAGLSADPETFARNRELEV
MGVFSNLRGPRAGATHDEFPATNGSPSSSSSPSSSIKRKLSNLLPLCVALVVIAEIGFLGRLDKVALVDTLTDFFTQSPSLSQSPPARSDRKKIGLFTDR
MAQEGQDIPTFKCVLVGDGGTGKTTFVKRHMTGEFEKKYVATLGVEVHPLIFHTNRGAIRFNVWDTAGQEKFGGLRDGYYIQGQCAVIMFDVTSRVTYKN
MVIIMPTKTITLKVPSNISKKKIEEAIKKLELEEKYKKTENFKLFVKDEDLKMKIYKIAEFVEDYLKKKYSDEEFEIVLDYDGIDDKVVVEIVFKKKLDK
MAFKDTGKTPVEPEVAIHRIRITLTSRNVKSLEKVCADLIRGAKEKNLKVKGPVRMPTKTLRITTRKTPCGEGSKTWDRFQMRIHKRLIDLHSPSEIVKQ
MSKLKVKLLRGLAGESERHIQAVKSLGLKKRGQERILEDNPLVWGNIRKAFHLVGVAYRIDFSGDIPTVERDLSEKPDYTVINKNGVYTNGKGVYYFSRI
MSGNGGAATTAEENGSMMRVIRVGTRKSQLARIQTDTVVAMLKTLYPGIQFEIIAMSTTGDKILDTALSKIGEKSLFTKELENALEKNEVDLVVHSLKDV
MSQSKGKKRNPGLKIPKEAFEQPQTSSTPPRDLDSKACISIGNQNFEVKADDLEPIVELGRGAYGVVEKMRHVPSGQIMAVKRIRATVNSQEQKRLLMDL
PSTAEKQRRILPFFQFTSLSTKDKFGILVQRDPRLAGLGVLGRGVLFSCFHEEHLKEATQLYEVLIECESFEEFLDLCHQAREYVNEGLYVYAVSVAILH
MSGIRLIVGLGNPGPEYEKTRHNAGFWLVDELCWQFKGNWRSEGKFHGDVARIQIEGQDVWLLKPMTYMNLSGQAVLALAHFYKILPDEILVVHDELDLA
MRVDLFDFDLPEENIALRPANPRDSARLLVVDPNENRMEDHRVFDLPSFLRPGDALVFNDTRVIPAQLEGVRLREGAPETAVSATLHMRADQSRWKAFAR
MTPTVTVQLTDDTAKRFEGHAKLLAIGTATPTNWVDQATYPDFYFRITNSEHLLEHKEKFRRICNKSKIRKRHLVLTEELLKENPNLCTYNDASLNTRQD
MDVTKKSKRDGTEVTERIVTETVTTRLTSLPPKGSTSNGYAKTGSLGGGSRLEKQSLTHGSSGYINSSGSIRGNASTSSYRRTHSPASTLPNSPGSTFER
MARRSSFQSCQIISLFTFAVGVNICLGFTAHRIKRAEGWEEGPPTVLSDSPWTNISGSCKGRCFELQEAGPPDCRCDNLCKSYTSCCHDFDELCLKTARG
MSPQTETKASVGFKAGVKDYKLTYYTPDYETKDTDILAAFRVTPQPGVPPEEAGAAVAAESSTGTWTTVWTDGLTSLDRYKGRCYHIEPVAGEESQFIAY
MNANPCEVCRFQNKQCVNNCMFALLFPSSDLEKFDVVNRIFGLETLTFYLKDLSPMERIDTTRTLYYEAKPCFLNPPKNPSKFLEALLNYPYQKAEEVSK
MADQLTPHLEIPTAIKPRDGRFGSGPSKVRLEQLQTLTTTAAALFGTSHRQAPVKNLVGRVRSGLAELFSLPDGYEVILGNGGATAFWDAAAFGLIDKRS
MASPKLHDFRHIVVKVGSSLLIDSAAGEVRAGWLAALAADIAELHRGGRDVMVVSSGSIALGRSRLKLPRGPLKLEESQAAAAVGQIELARTWSEVLGAH
SVGFKAGVKDYKLTYYTPDYETKDTDILAAFRVTPQPGVPPEEAGAAVAAESSTGTWTTVWTDGLTSLDRYKGRCYHIEPVAGEESQFIAYVAYPLDLFE
MTTVPVTDIQNDLITEFSEDNYPSNKNYEITLRQMSILTHVNNVVDREHNAAVVSSPEEISSQLNEDLFPDDDSPATIIERVQQPHTTIIDDTPPPTFRR
MDLGYLYGLICSIYGAVEDWRKREVTDFLWISMLWVGVFIHLLYNKSLLLFFIEIFAVLFITLSVRYEKFNKLVYIGVFLFLLSFILFKSYFALSFLVFY
MKTFLTRIVKGVFGTAYKLLSALLPVQHDKVVIASYREDQLSDNFRGVYEKLKQDPSLRITLLFRKMDKGLIGRAAYLLHLFCSLYHLATCRVLLLDDYY
MIKVLIVDDEPLARENLRVFLQEQSDIEIVGECSNAVEGIGAVHKLRPDVLFLDIQMPRISGLEMVGMLDPEHRPYIVFLTAFDEYAIKAFEEHAFDYLL
MMENYITSFQLRFCPAAYLHLEQLPSLWRSILPYLPQWRDSAHLNAALLDEFSLDTDYEEPHGLGALPLQPQSQLELLLCRLGLVLHGEAIRRCVLASPL
MIASSAKIHPSSAIENGAVIGENVKIGPFCHIGPNVVLADDVEILSHVAVIGHTSVGKGTKIFPGAVIGGDSQSVHHSALNTKLVIGENCTIREGVTMNT
MCENEKERTLVIIKPDAVIRGLIGEIISRFEKRGLKIVGMKMIWISKELAEKHYAEHREKPFFKSLVEYITRTPVVVMVVEGRCAIEVVRKMAGATDPKN
MHHYVIIDAFASAPLEGNPVTVFFDADDLSATQMQRIAREMNLSETTFVLKPRNCGDALIRIFTPVNELPFAGHPLLGTAIALGAHTDNHRLFLETQMGT
MDGPAIITQVTNPKEDEARSPVAGEKASQRNISLKKERGRSILSSFFCCFRDYNVEAPPANSPSVLPPLVEENGGLQKGDQRQVIPVPSPPAKYLLPEVT
MTRIKRGYIARRRRTKLRLFASSFRGAHSRLTRTMTQQRIRALVSAHRDRGKRKRDFRRLWITRINAVIHEMGVFYSYNEFIHNLYKKQLLLNRKILAQI
MFNDIPVFDYEDIQLIPNKCIISSRSQADTSVKLGNYTFKLPVIPANMQTIIDEEVAETLACEGYFYIMHRFNEEERKPFIKRMHDKGLIASISVGVKDY
MVAGTRCLLALLLPQVLLGGAAGLIPELGRRKFAASSGRPSPQPSDDILSEFELRLLSMFGLKQRPTPSRDAVVPPYMLDLYRRHSGQPGAPAPDHRLER
MTLPPSLRSVEVDGAQPYTISIAPGLLADGARLARHVRGRHVLLLSDTQVAPHYAAGVRAALLQARPDLQLGELVIAAGEASKTLDNFSLAITALAELGA
MNSPIEKLTRQLGYQFQDDELLNLALTHRSANSKHNERLEFLGDSILSFVIADELYHRFPKVNEGDMSRMRATLVRGNTLAELGREFGLGDYLKLGPGEL
MELDLISYELDEKTKEGIEKVVEKFFTKAEPDLVLIFDKAGRILACKGMDISDTYSEFISSILSALFFASEELTSMLDKNDEMKDVFYETKNRVFLMARL
AIKKYKPSSNGRRGMTTSDFAEITTDKPEKSLLAPLHKKGGRNNQGKLTVRHQGGGHKRQYRVIDFKRDKDGIPGRVATVEYDPNRSANIALINYADGEK
MTEETTVSKKRWYVLQAFSGFESRVALTLREYIKQQQMEDQFGEVLVPTEEVVENVAGKRRKSERKFFPGYVLVEMEMNDETWHLVKSVPRVMGFIGGTP
MGDIFKNNGVLQGRLRAVACAPHRFGPRLRCLHHDQGLTELAWGTWPHSHPVRHQPQMPSARECCSIVCMAAKEVSAPKAPGSPWMVPGDVAMSGHRVGA
MQVLVVSPPLIAAASLSKPLNSLSKAALSFSRAKPICPFPQTSRRPISVYKSPMNNLFNRLGFGSRPQAQADPSSAAIAQGPDDDVPSSGQQFAQFGAGC
MERKVDHFQMTYQSFKDLSIKAKLSYTFNWFGDYSSGGFTAKKGDKHYFDLFLKIKPDPNKSFKAANFKTEEKNSTAIDGQETTRNLEWIEFGASISWSL
MTRYKAIISYDGSGFYGYQVQPNTRTVQAEIEKALTKMHKGKTVRVTASGRTDTGVHAKGQVIHFDSELDITAEKFQKALQVMTPFDISFLTVEEVPDDF
MDFSSIEQNLNNFKKLVAGNSDKAQITPVLVQLKLAATIHLEKPTSLSNVSDKVKKDLVLAREILELISLYSIKIKDIDSFERTFNQLKTYYYDYKSIIA
MQVITLQKPSKKITYRTTYILKPSLTEEEITKEIEDYQKLLIDNGAEDIIIENTGKCRLAYLINKQNDGIYFQITYRGANTLVNILQRRMRLSINTLRYQ
MNTPATLPLGGEDTTWTPGINASWAPDEEEDAVRSDGTGTAGMVTIQCIYALVCLVGLVGNALVIFVILRYAKMKTATNIYLLNLAVADELFMLSVPFVA
MFARGLKRKCVGHEEDVEGALAGLKTVSSYSLQRQSLLDMSLVKLQLCHMLVEPNLCRSVLIANTVRQIQEEMTQDGTWRTVAPQAAERAPLDRLVSTEI
MIKLLFMGTPQFSATVLKGLLDNPAYEILGVVTQPDRAVGRKKDIKVTPVKQLALEHGISIYQPEKLSGSQELIEIMGLGADGIITAAFGQFLPTLLLDS
MSVPLLKIGVVLSTMAMITNWMSQTLPSLVGLNTTKLTAASGGTLDRSTGVLPTNPEESWQVYSSAQDSEGRCICTVVAPQQTMCSRDARTKQLRQLLEK
MNCVKINPCCLKGDIKIPPSKSLGHRAIICAALSEEESTIENISYSKDIKATCIGMSKLGALIIEDAKDNSTLKIKKQKLVSKEKVYIDCSESGSTVRFL
MAYPLLVLVDGHALAYRAFFALRESGLRSSRGEPTYAVFGFAQILLTALAEYRPDYAAVAFDVGRTFRDDLYAEYKAGRAETPEEFYPQFERIKQLVQAL
MSRIGKQPIAVPSGVTVNAQDGVFKVKGPKGELTVPYNTELTVRQDGDQLLVERPSDAQKHRALHGLTRTLVANAVKGVSDGYTINLELRGVGFRAKLTG
MVRAKRTKRDSATNIYRTCKQAGTCPPDVINKVEQSTIADNILKYGSAGVFFGGLGISTGRGTGGTTGYVPLGEGTGVRVGSTPTVVRPALVPEVIGPAD
MSKPRKQHGVVVGVDGSLESDAAACWGATDAAMRNIPLTVVHVVNADVATWPPMPYPETWGVWQEDEGRQIVANAVKLAKEAVGADRKLSVKSELVFSTP
MRTLLIGMIWVYQKVISPLKRPTCRYYPSCSEYALWLFSYSNFWYALLFSLRRILRCNSLFEGGIDYPIISKRITPIFGSPRLIKVWLVPLCPQKDWSAK
MDRAEKREFVAWLNGAFKESGSVVVAHYTGLTVAQMSDLRSKMRDAGGSVKVAKNRLAKIALQGTESEGIADLFTGQTVVAYANDPITAPKVAVEFAKAN
MSSVRLPSVDRLLRSAAAAPLHQRYGREALLATLRDLLDELREPARHGALAEIELSEAVLAGRAGERLAAQHASRVRRVFNLTGTVLHTNLGRALLPDEA
MSNSFEILMNQLGMPAEMRQAPALAQANIERVVVHKISKVWEFHFVFSNILPIEIFLELKKGLSEEFSKTGNKAVFEIKARSQEFSNQLLQSYYREAFSE
MSNFFEKYINGFIETLDQIDAADFQRIQHDFDPNQFPYDWVVERVSDVKDYLLNPRDFSDVETFKSTMRAKIKHFYACYSSKIPFFLFTSFVLAIFNSVG
MSELLQAQSLFKSYRRRVVVRDVSVQVATGEVVGLLGPNGAGKTTTFYMMVGLVRPDRGHIFLQQRDITALPMHERARMGLGYLPQEPSVFRQMSAADNV
MIDVNKFESMQIGLASPEKIRSWSYGEVKKPETINYRTLKPEREGLFCERIFGPTKDWECACGKYKRIRYKGIVCDRCGVEVTRSKVRRERMGHIELAAP
MKNRLLFLGPPGAGKGTQASLICKDQGFLHLSTGDLLREEVSGGTDLGKKAELIMNKGELVSDEIVISIVEKRLIKYSEGWLLDGFPRNLAQASLLQNLL
MLLEAPVYKEIFGAVKIYELQKVIKLDTETEDVPVYTITNIPREKIYDTLGKMAVIVPMKNEKLHLVDGVLKAIPHKCPIIIVSNSKREGPNRYRLEVDL
MSKVASIVDVLQGKVAIGETVTVRGWVRTRRDSKAGLSFLAVYDGSCFDPIQAIINNDIENYESEILRLTTGCSVIVTGKVVESPAEGQAVELQAEKVEV
MEFEYQSTIVHQGVLFYVADGGDRAYFVHGGCIVSVHRRSREIGKFGLTLRGNAPGNRVVANYVRTELARLGRAWAAPQGSDDVFVDALGLLLPLTELDL
MSKTSKAYRAAAAKVDRTNLYTPLQAAKLAKETSSTKQDATVEVAIRLGVDPRKADQMVRGTVNLPHGTGKTARVAVFAVGEKADAAVAAGADVVGSDDL
RPPAAPRRRPLLLLLFAGLVHGASAVFVVKNGNGTACIMADFSATFLTSYDTRSGPQNKSFELPAGAEVSNSSSCGKENASDSSLVITFGRGHTLTLIFT
VHLTPEEKSAVTALWGKVNVDEVGGEALGRLLVVYPWTQRFFESFGDLSTPDAVMGNPKVKAHGKKVLGAFSDGLAHLDNLKGTFATLSELHCDKLHVDP
MESNSFFFDPSASHGNSMFFLGNLNPVVQGGGARSMMNMEETSKRRPFFSSPEDLYDDDFYDDQLPEKKRRLTTEQVHLLEKSFETENKLEPERKTQLAK
MESLLAVQGQDFVLTASSSSAVRGITVLKPDDDKSQILNSHNLMLYCGEAGDTTNFAEYIAANISLYTLRHNLNLSPEATASFTRKQLATSLRSRKPYQV
MLLGGRTAYLSVLGLITAYAAFTIWYTLTAQLHNPCVYATVSIDSKDGIAAKWEVYNSTIVYAYPENGAKRFSDGLSGFDYVCRENWVNESKLDVLKNMK
MRILHTSDWHLGQNFYSKSREAEHQAFLDWLLETAQTHQVDAIIVAGDVFDTGSPPSYARTLYNRFVVNLQQTGCHLVVLAGNHDSVATLNESRDIMAFL
MILPSMYVFPDPPEADPEGQGLICIGADLEPSTLFEAYTHGLFPWFNEGDPICWWSPEPRCVIYPEQYQPSKTLIRSMKKYDYQITMNRAFEKVIRSCAL
MTIKTKAELLNKWKPLLEGEGLPEIANSKQAIIAKIFENQEKDFQTAPEYKDEKIAQAFGSFLTEAEIGGDHGYNATNIAAGQTSGAVTQIGPAVMGMVR
MSRSRQPPLVTGISPNEGIPWTKVTIRGENLGTGPTDLIGLTICGHNCLLTAEWMSASKIVCRVGQAKNDKGDIIVTTKSGGRGTSTVSFKLLKPEKIGI
MELHIDEKRLLKIFQDNNRDEFNLNELEKFMPKEKILRVSLWLKGKNLVETEEKVKKIIKLIKEEEFPERKIANYLKQHNIKEIEIKNLKDILPKEEINA
MKTPLTEAVSAADSQGRFLSSTAVQVAFGRFRQATSGLAAAKALSEKADSLASGARNAVYSKFPYTTSMTGANYASTQTGKDKCVRDIGYYIRMVTYCCV
GRMHAPGKGISQSALPYRRSVPTWLKLTADDVKEQIFKLGKKGLTPSQIGVMLRDSHGVAQVRFVTGKKILRIMKAMGLAPDLPEDLYYLIKKAVAMGKH
MASVPTQRDEKEKKNDELATAILKDKKRPNRLIIDQSDNDDNSMVMLSQAKMDELGLFRGDSVILKGKKRRETVSIVLNADNCPNDKIKMNKVVRNNLRS
GSKNASNPKDGAASKGGKDGKTTADRKVAWERIRCAIPRDKDAESKSRRIELFKQFDTNGTGKLGFREVLDGCYGILKLDEFTTHLPDIVQRAFDKAKDL
MSNYPNFSLTSFVECLNEIEHEFLRDKLENRPVLVRKLQELRRKTPNNVASLSYDPGTIHQIHQTTHRIKVAAKAFIRIDQSFVSLHSDAVEDTSKALKK
MKKKLKTFSLILLTGSLLVACGRGEVSSHSATLWEQIVYAFAKSIQWLSFNHSIGLGIILFTLIIRAIMMPLYNMQMKSSQKMQEIQPRLKELQKKYPGK
MSKNNYTNHSNHLENHDSDNFSKTGYSNSRLDAHFVCTSNPKLSFDAMTIVGNLNKNSAKKLSDFMSLDPQIRLWDILQTKFKAKALQEKVYIEYDKVKA
MRYALGVEYDGSEFQGWQQLGEHGGPSVQASLQAALSSVADAPVQVVCAGRTDAGVHGECQVVHFDSDARREPRGWMLGTTARLPPSIAVRWCVPAADDF
MMPDDNSNSSTQNSSALYKDLRKEYESLFTLKEDSGLEISPIFNVLPPKKDYPDYYAVIKNPVSFNTLKKRIPHYTDAQQFMNDVVQIPWNAKTYNTRDS
ILLDEHIRLLGIDPYSIDGYSRECFSHLAVASTVARGGADLAIGSEKMGLQVKNIDFIPLQKERYELVIKKEDMNKPFFKVLMDIINSNNFKMELEGLGG
MAGIVLSQISLVALFPLCICYQTHQSTSSVASLSPQFYENSCPNAQAIVQSYVANAYFNDPRMAASILRLHFHDCFVNGCDASVLLDSSGTMESEKRSNA
MSTRYHQAASDSYLELLKEATKRDLNLSDEDGMTPTLLAAYHGNLEALEIICSRGGDPDRCDIWGNTPLHFAASNGHAHCVSFLVNFGANIFALDNDLQT
MKKIAVLTSGGDSPGMNAAVRAVVRTAIYNEIEVYGVYHGYQGLLNDDIHKLELGSVGDTIQRGGTFLYSARCPEFKEQEVRKVAIENLRKRGIEGLVVI
MKQMRLWGFLFLSSFCQVSYLRANDVLLPLSGIHSGEDLELFTLRSSSPTKTTYSLRKDFIVCDFAGNSIHKPGAAFLNLKGDLFFINSTPLAALTFKNI
MVHGPRTKKHLPPYESPPLTLLLEPVAPVQQTGIQAPQRKPPSQKGHKKGHKKVYSVTVPCNGCDKNLEFCARTSSATILTLQNLLLKDLDFLCSTCETN
MSSGANITYASRKRRKPVQKTVKPIPAEGIKSNPSKRHRDRLNTELDRLASLLPFPQDVINKLDKLSVLRLSVSYLRAKSFFDVALKSTPADRNGGQDQC
MTKKRYTLLKKDGKARRGEFVTPHGTIQTPIFMNVGTLAAIKGAVSSMDLKEIGCQVELSNTYHLHLRPGDKIVKQMGGLHNFMNWDRPILTDSGGFQVF
MKLHLYNTLTRTKEVFNPQDPANIKMYVCGPTVYDNPHIGNSRSVVVYDLLYRIIIKIFGKKAVKYVRNITDVDDKIIDRAELLGITINDLTDKVTREFH
MKVIKKTVLLKVYEPNKGKKECLDRVIDLYAKTLDFYLDVIKKAGIYRIVALARKKKERKSGRKSNYALNLLEKLTVPTQAHPNPLYPIPFSVRVDIRRS
MALNLRKNHQILKIINDALIDLPAPSNISTWWNFGSLLGICLITQIVTGLLLAMHYTADTSLAFSSVAHMCRDVQFGWLIRNLHANGASFFFICIYLHIG
MNNTRKSHPLIKIVNHSFIDLPTPSNISAWWNFGSLLGVCLGLQILTGLFLAMHYTADTTTAFSSVTHICRDVNYGWLIRYLHANGASMFFIFLYFHIGR
MHIKKGDNVKVIAGKDKGKEGKVIATLPKKDRVVVEGVNIMKKHQKPTQLNPEGGILETEAAIHVSNVQLLDPKTNEPTRVGYKFVDGKKVRIAKKSGEE
MTRRDTTRVIRPATGPERTCKSWLTEAALRMLMNNLHPDVAERPEELVVYGGIGRAARDWESYDKIVETLRRLEDDETLLVQSGKPVGVFRTHADAPRVL
MPVIKGPQVFPRAEFLRRLNAVKLEMGRLEIDALIVGSSADITYLTGYTAKSGYVPQALVISSNDEEPTFILRRQDAPAAIHQTFMDRDKVIGYSEALIG
MAAAGAGPGQEAGAGPGPGAVANATGAEEGEMKPVAAGAAAPPGEGISAAPTVEPSSGEAEGGEANLVDVSGGLETESSNGKDTLEGAGDTSEVMDTQAG
VSVMNTVDTSHEDMIHDAQMDYYGTRLATCSSDRSVKIFDVRNGGQILIADLRGHEGPVWQVAWAHPMYGNILASCSYDRKVIIWKEENGTWEKTHEHSG
MKVLAAMSGGVDSSVAAARMVDAGHDVVGVHLALSTVSGTLRTGSRGCCSKEDVSDARRVADVLGIPFYVWDFAEKFQEDVIDNFVSAYARGETPNPCVQ
MPDKKQFPISYISHCLSPRAMFASRAQFTWWQNLLIIVFLNALIMIPVTLHYANMTTYPLERIVTKSLSPITDKTYQALTQGKIEKDTFQGQSLIRRDGE
MGSNSLSMIKVRLQNLFDNDEVALLKITCYTDKLIHLTNALAKAVIHTIKLNGIVFVHVITSSDICPNNNIVVKSNFTTMPVLQNGGYIWEMMELTHCSQ
MKDMSNKKIFKKYSRVAGLLTAALIVGNLVTANADSNKQNTANTETTTTNEQPKPESSELTTEKAGQKMDDMLNSNDMIKLAPKEMPLESAEKEEKKSED
MIVDTSVWIAYLSTSESLASRWLADRIAADSTVIVPEVVMMELLIGKTDEDTAALRRRLLQRFAIEPLAPVRDAEDAAAIHRRCRRGGDTVRSLIDCQVA
MKTNFLVFITFTILISLGFWQLSRLKEKKLFLASMQANLTSPAINLAEIQDGLPYHKVKITGQFLPNKDIYLYGRRSMSSEKDGYYLVTPFKTIEDKVIL
MSRRDVVLTNVTVVQLRRDRCPCPCPCPCPCPCPVIRPPPPKLEDPPPTVEEQPPPPPPPPPPPPPPPPPPPPQIEPDKFEEAPPPPPPPPPPPPPPPPP
MDLAKYIDHTQLKPDTTKQSIVKIVEEAKQHEFASVCVNPHWVSYCYNELKDTPVKVCTVIGFPLGATSTETKIFETNQAIADGATEVDMVINVGELKSN
MSLRRRTLLKVIVLGDSGVGKTSLMNQYVHKKFSQQYKATIGADFVTKELQIDDRLVTLQIWDTAGQERFQSLGVAFYRGADCCVLVYDVNVMKSFDTLE
MLMRQKGIIIKAVDYGESDKIITILNEHGAKVPLMARRAKKVKTGLQAQTQLFVYGLFIYNQWRGMGTLNSVDVISQHYKLQMDLFVSSYASLAAETIER
MGHTQAKSTTDRRVEGGELLLQHLAGRMIPPEFSGPITTAGKFPTIQHVMDHIDSVEELRTLQAGGHWPEGTARRLGLDQPRPTPPPITWTEEEDKKAKE
VALINNQFLSYPYYAKPGAVRSPAQILQWQVLPNTVPAKSCQVQPTTLARHPHPRLSFMAIPPKKNQDKTDIPTINTIATVESTITPTTEAIVDTVATLE
MDVFKKGFSIAKEGVVGAVEKTKQGVTEAAEKTKEGVMYVGAKTKENVVQSVTSVAEKTKEQANAVSEAVVSSVNTVATKTVEEAENIAVTSGVVRKEDL
MIQVLLVTICLAVFPYQGSSIILESGNVDDYEVVYPRKVTALPKGAVQPKYEDAMQYEFKVNGEAVVLHLEKNKGLFSEDYSETHYSPDGREITTYPSVE
MKYRFIDHTADIAFEVYGSNLRELFENAALAFYDAFVDTSGIGIEREVGVECEGEDVEITLYRWLNELLYLFDTEFFAAKDVEVEVEEGDGVKASGKLRG
MFSIIFIALLILLITTIVMFLASILSKKALIDREKSSPFECGFDPKSSSRLPFSLRFFLITIIFLIFDVEIALILPMIIIMKYSNIMIWTITSIIFILIL
MKVLTELQKQIFTIVKKENGKPIPPGIVVRMMENSPNFPGKHLIYRAIDDLLDWAILRKAGGVTNQLLVNYEPAEPLLDKKLQGILTLGNKNSGFIRSLD
LAKRKAGGEEEDGEWRPPATQKRQKAGSEAESADCYRSPFRKPLTQLTNRPLCLDSSQHEAFIRSILSKPFKVPIPNYKGPTGLRALGIKRAGLRSPLHD
MDDNKSKALAAALSQIEKQFGKGSIMRMGDADIGEDLQVVSTGSLGLDIALGVGGLPRGRIIEIYGPESSGKTTLTLSAIAEMQKLGGVAAFIDADDALD
GHFTEEDKATITSLWGKVNVEDAGGETLGRLLVVYPWTQRFFDSFGNLSSASAIMGNPKVKAHGKKVLTSLGDAIKNLDDLKGTFAQLSELHCDKLHVDP
MSLYLNRIPAMSNHQVALQFEDGVTRFIRIAQGETLSDAAYRQQINIPMDCREGACGTCRAFCESGNYDMPEDNYIEDALTPEEAQQGYVLACQCRPTSD
MALWGGRFTQAADQRFKQFNDSLRFDYRLAEQDIVGSVAWSKALVTVGVLTAEEQAQLEEALNVLLEDVRARPQQILESDAEDIHSWVEGKLIDKVGQLG
MRVSLSWLKQLVQVTDSVEALAHRLSMAGFEEEEIEDLSARAKGVVVGFVKDREKHPNADKLSVCQVDIGSEESIQIVCGAKNVRAGLHVPVAMVGAELP
MRGVVKELNDDGFGVLGNVLVPFSAPGDEVEILKIEKVKKAKIASKWKLIKSSPLRVGARCKVFGRCGGCSLQHLSYDYQLEFKGERIRRLLGVDVEVIP
MSTSTSCPIPGGRDQLPDCYSTTPGGTLYATTPGGTRIIYDRKFLLECKNSPIARTPPCCLPQIPGVTTPPTAPLSKLEELKEQETEEEIPDDAQFEMDI
MKAKSLTLISITVMFFLFLIYSFNDLFFYSEVKYGDIHEHLDLRMQGIRFSLSHYIIDDKSQLVISEGIYGIGLKMPTGKYYLFPLHSYQSSPDNMARGS
MTKSKISNPKLPMALQTSTIFSLQAPKDISLNEIDAELNQIWQSYGITGEDGGLPSATRATTFTLVVYEPEETQYLLAALGFYNGPIDGILGPQMAAALR
MEYTHQSSWIIPFIPLPVPILIGVGLLLFPTATKNLRRMWAFPSIFLLTIVMIFSIDLSIQQIENSSIYQYVWSWTINNDLSLEFGYLIDSLTSIMSILI
MGTWAQFGLQDASSPLMEELTYFHDYALIVLTLITILVFYGLVSLLVSSNTNRFFFEGQELETIWTVIPALILILIALPSLQLLYLMDEVNDPFLTIKAF
SDVRNVIIIGSGPAGYTAALYTARASLQPLVFEGAVTAGGALMNTTDVENFPGFRDGIMGPDLMDNMRAQAERFGAELIPDDVVSVDLTGDIKTVTDSAG
MGEQPIFTTRAHVFQIDPSTKKNWVPASKQAVTVSYFYDVTRNSYRIISVDGAKVIINSTITPNMTFTKTSQKFGQWADSRANTVFGLGFSSELQLTKFA
MKFLLIACLAVPAILAQQTSAPGGNLCTYPPQGDESNQKAVPIQDFRTSGLDFVRPNWCITHCADRKSVKAAVRFQFANQSTAVPTYKVRRTFTRYSGMK
QSSTVTPNVVVAADGSGDYKTVSEAVAAAPEDSKTRYVIRIKAGVYRENVDVPKKKKNIMFLGDGRTSTIITASKNVQDGSTTFNSATVAAVGAGFLARD
MSSSPSIAQEFLATITPYVEYCQENYTKWYYFIPLVILSLNLISMLHTKYLERKFKAKPLAVYVQDYTFCLITPLVLIYYKSKGTVMQFACDLWDKNLIV
MLAQLKKEVFEANLALPKHHLVTFTWGNVSAIDREKNLVVIKPSGVDYDVMTENDMVVVDLFTGNIVEGNKKPSSDTPTHLELYRQFPHIGGIVHTHSRH
MLQAIYNETKDLMQKSIQALNRDFSTLRSAKVSVNILDHIKVDYYGTPTALNQVGSVMSLDATTLQISPWEKNLLKEIERSIQEANIGVNPNNDGETIKL
MNVMLALLTNTLLSTLLVLIAFWLPQLNIYAEKASPYECGFDPMGSARLPFSMKFFLVAITFLLFDLEIALLLPLPWASQTDKLPTMLTMALLLISLLAA
MRQTKTGILLANLGTPDAPTPEAVKRYLKQFLSDRRVVDTSRLLWWPLLRGVILPLRSPRVAKLYASVWMEDGSPLMVYSRQQQQALAQRLPDTPVALGM
MINKSIIRNDFKTLETSLKNRNSKLDISSLKDLDKKQSELLLIIESCNKKRNEISKSIGIYIGKKDNKKVDELKKEMESIKNTLETTNEELKTISAKVDD
MSVDTYAPSSALSFLDMDDNELLPGADTQPTQYDYRDFTMPSTSQSQTQNDQLEIAQRCSAGDSHPRLASITNDLADLQFEEEDDEPGSSYVKELPPHAC
MVALRLIPCLDVANGRVVKGVNFVGLRDAGDPVELACRYSREGADELVFLDIAASHEARATLVEIVRRTAESVTIPFTVGGGISSIEGITELLRAGADKI
MTWNEGYVLEVNYTYGFYGELSPLKLALANTLKSLKSPNLEKNFNYCELACGRGYSTNLLASCYPQAQFYANDFNPSHIVEARTLAETAGTKNVHFFDDS
MSVAGLKKQFYKASQLVSEKVGGAEGTKLDDDFREMEKKVDITSKAVAEVLVRTIEYLQPNPASRAKLTMLNTVSKIRGQVKNPGYPQSEGLLGECMVRH
MLSFQYPDVYRDETAVQDYHGHKICDPYAWLEDPDSEQTKAFVEAQNKITVPFLEQCPIRGLYKERMTELYDYPKYSCHFKKGKRYFYFYNTGLQNQRVL
MAAGSWTAGLLAFALLCLPWPQEASAFPAMPLSSLFANAVLRAQHLHQLAADTYKEFERAYIPEGQRYSIQNAQAAFCFSETIPAPTGKDEAQQRSDMEL
MNNLLLVALGGSIGAVFRYLISIFMIQVFGSSFPFGTLLVNVLGSFLMGVIYALGQMSHISPEFKALIGVGLLGALTTFSTFSNETLLLMQEGDWLKAAL
MNKSKFLVYSSLVVFAIALGLFVYLVNASKALSYLSSDPKACINCHVMNPQYATWQHSSHAERASCVECHLPTGNMVQKYISKARDGWNHSVAFTLGTYD
MQYSTLAGQTDNSLVSNNFGFLRLPLNFMPYESHADWVITGVPYDMAVSGRSGARFGPEAIRRASVNLAWEHRRFPWTFDVRERLNIIDCGDLVFSFGDS
MREFGNPLGDRPPLDELARTDLLLDALAEREEVDFADPRDDALAALLGQWRDDLRWPPASALVSQDEAVAALRAGVAQRRRARRSLAAVGSVAAALLVLS
MKLLVAEDEPKTGIYLQQGLREAGFNVDRVVTGTDAVDQALNEAYDLLILDVMMPGLDGWEVIRRLRTAGQPVPVLFLTARDGVDDRVKGLELGADDYLV
MLAKVTFLSCITMSDFTFSGYELACFVTHSGLSRSAGHILSQCANLAATTSEYFIHKPHRLIAAETGYSQSTVVRAFREAVNKGILSVEIVIGDHRERRA
MTDTSLQSNTALENETTHFGFTTVAKEEKVTKVAEVFHSVAAKYDIMNDLMSGGIHRLWKRFTIDCSGARPGQRILDLGGGTGDLTAKFSRIVGDQGHVV
MISDLESLGIDFKDEGENYVPKKDYSGNLVAKYVFDSNGISTDNITLKDLSGHGYDGTMSGVSIKDDSELGKCAYFNGSASVNFNNQIIPKGNKTIIITF
MDVLLANPRGFCAGVDRAIEIVKRAIETLGAPIYVRHEVVHNRFVVDDLKQRGAIFVEELDEVPDDATVIFSAHGVSQAVRVEAERRGLKVFDATCPLVT
AKHATPKLDQLESGPWPSFVSDIKQEAAYRAANPKGLDYQVPVDCPEDLLGVLELSYDEGETHWKHGGIVGVFGYGGGVIGRYCDQPEKFPGVAHFHTVR
MYDLPDKRGHFGPYGGTFVAETLISALDELCKQYEYYRDDAEFQAEFFHELKHYVGRPSPIYHAKRWSEHLGGAQILLKREDLNHTGAHKVNNTVGQALL
MAVKTLKDLLDEGVDGRHVIVRSDFNVPLNDDREITDKGRIIASLPTLKALSEGGAKVIVMAHLGRPKGEVNEKYSLAPVAEALSDELGQYVALAADVVG
MKKKLILGLVMMMALFSLAACGGGGDVVKTDSGDVTKDELYDAMKDKYGSEFVQQLTFEKILGDKYKVSDEDVDKKFNEYKSQYGDQFSAVLTQSGLTEK
MGTGNDTTVVEFTLLGLSEDTTVCAILFLVFLGIYVVTLMGNISIIVLIRRSHHLHTPMYIFLCHLAFVDIGYSSSVTPVMLMSFLRKETSLPVAGCVAQ
MDSNTVSSFQDILMRMSKMQLGSSSEDLNGMITQFESLKLYRDSLGEAVMRMGDLHSLQSRNGKWREQLSQKFEEIRWLIEEVRHRLKITENSFEQITFM
MSILHATILTVFPEMFPGTLGHSLAGQALNKNIWSYDVINIRDFGLTKHKNIDDEAYGGGNGLIMRPDVLGSSIDHALALNPNAEMYYPSPRGRVFTQSF
MNPADADEEQRVSSVPAHRCRPGRIPSRSAETETEESSAEVAADTIGGDDSELEEGPLPGGDKEASAGNTNVSSGVACVAGFTSGGGVVSWRPESPSPDG
MKKAKILSGVLLLCFSSPLISQAATLDVRGGYRSGSHAYETRLKVSEGWQNGWWASMESNTWNTIHDNKKENAALNDVQVEVNYAIKLDDQWTVRPGMLT
MTSPLLESRRQLRKCAFQALMSLEFGTDVETACRFAYTHDREDTDVQLPAFLIDLVSGVQAKKEELDKQITQHLKAGWTIERLTLVERNLLRLGVFEITS
MLNGINHLCFSVSNLEDSIEFYEKVLEGELLVRGRKLAYFNICGVWVALNEEIHIPRNEIYQSYTHIAFSVEQKDFESLLQRLEENDVHILKGRERDVRD
MAGKSSYDYEELLACARGELFGEGNAQLPYPPMLMFDRITEISETGGAFDKGFIRAEFDIKPDLWFFACHFIGNPIMPGCLGLDALWQLTGFYLGWLGEP
MYIGIDCGTQGTKAIVLDSVQKKVIGVGYAKHELITQSNGRREQQPNWWIEALQQALQIALKQAKNSPHFSPNLVKGIGISGQQHGLVMLDKNDRPLYKA
MPVDTLSPGAPATPALPFRLRTKVPGYLLPRPADGGARKPSAVERLEADKAKYVKSLRVANTRQEPVQPPLVRQPLFSPGPRGPVLTPSRRVLPCSGRRP
MTNIRKTHPLMKIVNNAFIDLPAPSNISSWWNFGSLLGICLILQILTGLFLAMHYTSDTMTAFSSVTHICRDVNYGWIIRYMHANGASMFFICLFLHVGR
MDVLFFHQDSSMEFKLEEHFNKTFVTENNTAAARNAAFPAWEDYRGSVDDLQYFLIGLYTFVSLLGFMGNLLILMAVMKKRNQKTTVNFLIGNLAFSDIL
MRLIPAVDLKSGKAVRLYEGDPARETPYGDPVEAALRFQEEGATLLHLVDLDRALGTGENREAVRRVAASLSIPFQLAGGIRSLEALQEALSLGASRAVV
MDIEMAKEPVNPTDTPDIEVTPGLCQPLRRRFRRFVTAKQLYECLRPVFHVTYIHGLTSFYISCDTKTGKKAIKKTIFGYINGIMHIAMFVFAYSLTIYN
MFYTGSFWFIFFILPAIPFCHSWSVNNFLMTGPKAYLIYSSSVAAGAQSGIEECKYQFAWDKWNCPERTLQLSSHSGLRSDLNIHSTGASPAGSGLYDTG
MVNNFSQAEAVELCYKNVNESCIKTPYSPGPRSILYAVLGFGAVLAAFGNLLVMIAILHFKQLHTPTNFLIASLACADFLVGVTVMPFSTVRSVESCWYF
MKIIEKFADEVINSGAYEPLDRVYVINKIRALVGDHDEEEENDQPAAKQLVDLAVKNEKIPDDITSREVLNDQLYDLATPTPSKTNSIFWQKMQKSSEEN
MSAPSLPPAWQLYLKDHRISTFKNWPFLEGCACTPERMAAAGFIHCPTENEPDLAQCFFCFKELEGWEPDDDPIEEHKKHSSGCAFLSVKKQFEELTLSE
MAFSLVSILLSIALAWYVGYIINQLTSRNSKRPPIVFHWIPFVGSAVAYGMDPYVFFRECRAKYGDVFTFVCMGRKMTAFLGVQGNDFLFNGKLADLNAE
MENKRNFFITIALSILILALWQVFYLGPKTEAQREQARIEEQQRQAQQAAQNRQASSSTGDTPQMPANPDSIPGQGDTKAAGAPLTRDAAIAQSPRIEID
MTLALNPIAFSIGDIHVRWYGIIIACGILLATFMSIREGQRRQIMSDDFIDLLLWGVPIGFIGARIYYVIFEWGYFSQHPDEIIAIWNGGIAIYGGLIAG
MSTPRIVVGVSGGVDSSVAAWKLAQQGEPIAGLFMQNWADDGSGDCRAEDDRRDAVAVCGVLGIPFHFRDFSGEYWSDVFEHFLAEYAAGRTPNPDVLCN
AAKIIDGKTIAQQVRSEVAQKVQARVAAGLRAPGLAVVLVGSNPASQIYVASKRKACDEVGFVSRSYDLPETTSEAELLALIDTLNADNTIDGILVQLPL
MAKRIIYNENARRALERGIDILAEAVAVTLGPKGRNVVLEKKYGAPQIVNDGVTIAKEIELEDHIENTGVALIRQAASKTNDVAGDGTTTATVLAHAIVK
MGKSDKIIPIAENKEAKAKYDILETYEAGIVLKGSEVKSLREKGTVSFKDSFVRIENGEAWLYNLYIAPYKHATIENHDPLRKRKLLLHKREIMRLYGKV
MLDSFDKGWFVLQTYSGYENKVKENLLQRAQTYNMLDNILRVEIPTQTVNVEKNGQTKEIEENRFPGYVLVEMVMTDEAWFVVRNTPNVTGFVGSHGNRS
MVTIKCVKARQIYDSRGNPTVEADIHLDDGTYARAAVPSGASTGVYEALELRDGGKDYMGKGVYKAVKNVNEIIGPALVGKDPTQQTAIDNFMVQQLDGT
MSADGLAAFLAEANEFRTIPIVRKFVADVIEPLGVFANLREEAVFLLESKDDESPWARYSFIGVAPFLTLESETGETFSVKDENGNEQITAPTLKEAFQW
MVRRAPGASLALLLWVTAVSCSPAGPGAATARRQDEAFSTARLTSRCLSLQITRISAFFKHFQDNGSLAWCQNYKQCSKCLEPCKESWDLKRNHCQSFCE
MLLFVLTCLLAVFPAISTKSPIFGPEEVNSVEGNSVSITCYYPPTSVNRHTRKYWCRQGARGGCITLISSEGYVSSKYAGRANLTNFPENGTFVVNIAQL
MEDDGYNYYGADNQSECDYADWTPSGALIPAIYILVFLLGTTGNGLVLWTVFWSSREKRRSADIFIASLAVADLTFVVTLPLWATYTYREFDWPFGTFSC
MAFVLSLLMALVLVSYGPGGSLGCYLSQRLMLDARENLKLLEPMNRLSPHSCLQDRKDFGLPQEMVEGDQLQKDQAFPVLYEMLQQTFNLFHTEHSSAAW
MADHSASGAPALSTNIESGKFDEKAAEAAAYQPKPKVEDDEDEDIDALIEDLESHDGHDAEEEEEEATPGGGRVVPEDMLQTDTRVGLTSEEVVQRRRKY
SAEVPEAASAEEQKEMEDKVTSPEKAEEAKLKARYPHLGQKPGGSDFLRKRLQKGQKYFDSGDYNMAKAKMKNKQLPAAAPDKTEVTGDHIPTPQDLPQR
MGSMEQQQPESAAPATEASPEIIFRSKLQDIAITNTLPLHRYCFERLPEVAARPCLIDGATGGVLTYADVDRLSRRLAAALRRAPLGLRRGGVVMSLLRN
MIPPEIRRSVLLQKAIKLALAGTLLTFASFSATAADPSSDTETPQPPDILLGPLFNDVQNAKLFPDQKTFADAIPNSDPLMILADYRMQRNXSGFDLRHF
MREVQSLGIVITDPQQMISTCKRRFSAALGVVGGTSVLRRLLSQLAHAGVQRTMVLARETLGEIAGDLGGELNGMELCLRALPRPNAGRLVDAATANEIA
WEGRPQELGGKEIPLCAGCDQHILDRFILKALDRHWHSKCLKCSDCHTPLAERCFSRGESLYCKDDFFKRFGTKCAACQLGIPPTQVVRRAQDFVYHLHC
MARALVLLSVVLVSLLVNQGRASDNQRLFNNAVIRVQHLHQLAAKMINDFEDSLLPEERRQLSKIFPLSFCNSDYIEAPTGKDETQKSSMLKLLRVSFRL
MKTIIFKDFQFEAAHYLPYVPKMHKCRRLHGHSFFVRLELKDKINEKNGWIIDYAEIKLAFQPIYDQLDHHFLNDIPGLENPTSEILAKWIWHRLKPKLS
MALVVKGKVNINEFIDLTKMEKILPSMFTPVKSVMCSKVDKIMVHENESLSEVNLLKGVKLIDSGYVCLAGLVVTGEWNLPDNCRGGVSVCLVDKRMERA
MDNENNKNTKNSQQDSSFSEGGIRELLDRLALRSLIEKEEAAAPPKTYEDFKFWKTQPVPKFDDECTQEGPIDPNTDINQVPREPYRLLKEFEWATIDVT
MNSYFEQASGFYGHPHQATGMAMGSGGHHDQTASAAAAAYRGFPLSLGMSPYANHHLQRTTQDSPYDASITAACNKIYGDGAGAYKQDCLNIKADAVNGY
MESVTFEDVAVEFIQEWALLDSARRSLCKYRMLDQCRTLASRGTPPCKPSCVSQLGQRAEPKATERGILRATGVAWESQLKPEELPSMQDLLEEASSRDM
MSFKKIIKAFVIMAALVSVQAHAGASQFFKDNCNRTTASLVEGVELTKYISDINNNTDGMYVVSSTGGVWRISRAKDYPDNVMTAEMRKIAMAAVLSGMR
MMVSSPPQLEINLETDAEFVARHIGITPSDLPKMLSLLGYGSLKELINAVIPPEIRLQRPLALSEGLSETAALQKLRTLAQQNQVWRSYIGMGYYNCITP
MIIELGHYALVLALATAIIQGVLPVLGVRRGDPSLMGLAANAALVCFLLVAFSFAVLTFAYVTSDFSVKNVWENSHSLKPLIYKITGVWGNHEGSMLLWL
MASGDDSPIFEDDESPLCSLEKMTDLVAVWDVALSDGVHKIEFEHGTTSGKRVVYVDGKEEIRREWMFKLVGKETFFVGAAKTKATINIDAISGFAYEYT
MFEGLSPLARDARSWPFEQARATIARVLRVRLPDRADQDAAKALIDAGKTDEAVKAYPALAKAVIFETGYGPSGLPHLGTFGEVARTTMVRQAFRALTDE
MERPNSSVAGLYSGLHGNGSVENLATEEEGLRLLAGAASARFGSSAGRGGGGGEPEGRPGPFNGIVTEPDPEEGTSSGQRGGINGQRGTKRKMENEGEDF
GKSVVILGAQWGDEGKGKIVDLLTDRVKYVVRYQGGHNAGHTLIINGEKTVLRLIPSGMLHPNVTCLIGNGVVVSPEALMKEMGELESRGIKVRERLLIS
MGKLQDGIAIKRINDAITTFKNYKLGELKQGGSMAINTLSNVRAHVGLAWPAILRNCLIHTSSHLGFMKFMIDIATTWKVGAFTLLGSVGDEDPFTDVDL
MTKALYLDCHAGIAGDMLLSALVDLGANPEDIESELKKLPLDQFKLHFQKRVKQGIHAMTLNIDVKEANHHRHVNDIFKMIDDSTLPERVKYRSKKIFEI
MGQKINPIGLRVGVIRDWEAKWYAEKDFASLLHEDLKIRKFIDNELKEASVSHVDIERAANRINIAIHTGKPGMVIGKGGSEIEKLRNKLNTLTDKKVHI
MSPQTETKARVGFKAGVKDYRLTYYTPDYQPKDTDILAAFRMTPQPGVPPEEAGAAVAAESSTGTWTTVWTDGLTSLDRYKGRCYDIEPVPGEENQYIAY
MSYKELSTILKVLSDPSRLEILDLLSCGELCACDLLEHFQFSQPTLSHHMKSLVDNELVTTRKNGNKHMYQLNHEFLDYINQNLDIINTSDQGCACKNMK
MMSPTPEDDRDLVVVRGRLRMMDNGAEHDRERRSYTAWPHLCCGCTIGIILTMFVIATTLLLASLFAFSYMSLESGTCPKEWIGLGYSCMRVAGNNATEL
MTMNNFTTTMQDISTAFTIGSLEIKWYGIFITVGFVLAIILACVKLEKWYKISCNPFYWFVFIGIPVSLLGARIWSFIIGDASKSLATQNFFAAFFNFRE
MPVQGSLRSLVGAVNSTPTASPHLRPATNQTEPQCLEVSVPVGLFLCLGLVSLVENTLVVAVIAKNRNLHSPMYCFICCLALSDLLVSVSNVLKTAVLLL
MERNFNNFLVKIFCLGDDGVGKSCVMNSYSSGGPLTSLFQGSELTWTDYTVSVTHNQKPLKLRLVIGDQNELRRIKQIEFNDVFLICFSVDSKASYDNIE
LAIANAIDFNTWAANNNKHFTAVEALRRRAIFNMNARFVAEFNKKGSFKLSVDGPFAAMTNEEYRTLLKSKRTVEENGKVTYLNIQAPESVDWRAQGKVT
MEVLAEPRWPPGLAVMKTIDDLLRCGICFEYFNIAVIIPQCSHNYCSLCIRKFLSYKTQCPTCCVAVTEPDLRNNRLLDELVKSMNFARTHLLQFALESP
MVADIAYLQQSQQEINQLEALFARQRAAYLAQPMPDATQRVQWLKALRDLLFKEQQALIEAIDRDFSARSADETLLAEIMPSLHGIHYAAKRVKKWMKPA
MQQNSEFLTETPGSDPHISQLHANSVMESQLLDDFLLNGSPMYQDDSMAHINIDEGANFQNFIKTDEGDSPNLLSFEGIGNNTHVNQNVSTPLEEEMESN
MSQMENSTKKVESVANVEVVTTENAKVEQKPTSPADAIQLKVNANSTIKNLKTLVSIVKLTESGAHIGLNPKKWNPKMASYIHAKRSNNHVIDILKTILF
MKVYLGGEAEVKILENVVVKTRIPKRYRIKELDRELRLRRTKMEAKIISAARRAGVPTPIVLDVEEDTIVMERIYGEAVKDVMSKDVSREVGRMAAKLHR
MPIFIDRRLNPKDKSLGNRQRFLRRAREELKRSIRDKVRAGGIAELDREHVVPIPRKGTGEPTFGDDKESGRRQHILPGNRTFSSGDLIPKPGGGGGYGS
MIIYPAIDLKDGACVRLLRGEMSQATVFNTEPADQARLFESQGFEWLHLVDLNGAFEGKPVNGKAVESILGAVTVPVQLGGGIRDLKTIALWLEKGVSRV
MSNQDSGNPAAKPPKGKTAARRKARSLAVQALYSWQIAGQPLHEIEAQFRTDNDFSEVDGAYFHEILHGVPRQKSELDSTFEPCLDRPLAEIDPVELAIL
MNAGRQLFVRSIRDFSTFVHTPDAERIKLVESGLMLDDQLREAYRIRGSFTDSRYHTWVCFEFIDKTGVSRYVRFRLINADRGPDRGLPRPEFKANGHPS
MSKPIYVRFEVPEDLAEKAYEAVKRARETGRIKKGTNETTKAVERGLAKLVVIAEDVDPPEIVMHLPLLCDEKKIPYVYVPSKKRLGEAAGIEVAAASVA
MAKVFAIANQKGGVGKTTTCINLAASLAATKRRVLLIDLDPQGNATMGSGVDKHELEHSVYDLLIGECDLAQAMHYSEHGGFQLLPANRDLTAAEVVLLE
MDITVFLSLTVVVFLAVIIFYGRNEERKRMLQKIPGAPSLPLIGTALPILYRRKEDRMTWIEEILEKYKPLILWYFGNRPFVNISSPELIEVVLRNTQLI
SDFKNKLVISDFKYHCTFILGKDKVIKSVNVFELILFGIYKLSIFIPLFLIFIRLLATNILNFLFEVFKSIYSILKILFVVRFKPIRTHFLRPLSVSFIM
MSVFLSHEVAAPQWGEKALVSFNEQGALIHTGESTDLTKIQRAARKFDVQGIKSVVLAGDGWDVEAIWAFHQGYRNPKKYSQLEWVALEEKAQAELEARI
MTRQSLWDLSETDVEDGEIRINVGGFKRRLRSHTLLRFPETRLGRLLLCHSREAILELCDDYDDVQREFYFDRNPELFPYVLHFYHTGKLHVMAELCVFS
MTEEKPAKKIGLLALIALVISSSIGSGVFGLTSDLASASAPGPVLIAWVIVGFGILMLALSLNNLLMKEPELEGIFSYAEKGFGPFAGFISGWGYWLSAW
AGFKAGVKDYKLTYYTPDYKTKDTDILAAFRMTPQPGVPPEEAGRAVAAESSTGTWTTVWTDGLTSLDRYKGRCYHIEPVAGEENQYIAYVAYPLDLFEE
MAELNVEIVAVDRNIWSGTAKFLFTRTTVGEIGILPRHIPLVAQLVDDAMVRVEREGEKDLRIAVDGGFLSVTEEGVSILAESAEFESEIDEAAAKQDSE
MARVKEEADRISEQANSHIENIRRQIEQEKNDWAAEKQKLIEEAKAEGFEQGVALGKAEAMKQYAELIGQANTITEMSRKAVEDKLEDANEEIVELAVAL
MLPGRLCWVPLLLALGVGSGSGGGGDSRQRRLLAAKVNKHKPWIETSYHGVITENNDTVILDPPLVALDKDAPVPFAGEICAFKIHGQELPFEAVVLNKT
MDVLSAVLLALLLIGANAFFVGAEFALISARRDRLEALAEQGKATAVTVIRAGEQLPAMLTGAQLGVTVSSILLGRVGEPAVVKLLQLSFGLSGVPPALL
MYNFLEFFFFFITYTLFKSTFVQGKSSFPGHDVCKFEDQNFQTEFFLNVLKGDKLQNLKQEYEQYKKQSTLYTGFVIEKQYEYQVAPLQINNFLQVTFCK
MARTLALRASAGLVAGMAMAAITLAPGARAETGEQFPGDGVFLVGTDIAPGTYRTEGPSNPLILVFGRVSELSTCSWSTHSAPEVSNENIVDTNTSMGPM
MALSNTLSLSSSKSLVQSHLLHNPLPQPRFSLFPTTQHGRRHPISAVHAAEPSKTAVKQGKWSLDSWKTKKALQLPEYPDEKELESVLKTLEMNPPLVFA
MSIEVRGLSKRFGAFRALDEVSLHIETGELVALLGPSGCGKTTLLRIIAGLESADAGSVLFAGEDATEVDVRQRQVGFVFQHYALFKHMTVFENVAFGLR
MTNLNYQQTHFVMSAPDIRHLPSDTGIEVAFAGRSNAGKSSALNTLTNQKSLARTSKTPGRTQLINLFEVADGKRLVDLPGYGYAEVPEEMKRKWQRALG
MGKVILVTGVSRGIGKSIVDVLFSLDKDTVVYGVARSEAPLKKLKEKYGDRFFYVVGDITEDSVLKQLVNAAVKGHGKIDSLVANAGVLEPVQNVNEIDV
MLNRKNKENIISKINKITKSSLSILIVDPTGITSNQMNNLRKSSRKLNVNIKQVRNTLMRFAIVDTEFDCLEKYIKGSNLIAFSHSHPGSAARIFKNFTK
MFFHIVLERNMQLHPRYFGRNLRDNLVSKLMKDVEGTCSGRHGFVVAVTGIENIGKGLIRDGTGFVTFPVKYQCVVFRPFKGEILEAVVTMVNKMGFFAE
MLILLPAVDVVDGRAVRLVQGKAGSETEYGSALDAALGWQRDGAEWIHLVDLDAAFGRGSNRELLAEVVGKLDVRVELSGGIRDDDSLAAALATGCARVN
MGLLVLLSSVTNVANAALELIITDGIDSARPIAIVPFKWQGTKALPVDISSVVASDLQRSGKFSPVPTSKMPQTPYNESEINFDAWTNLGVDTLLTGSVT
MSAPASTTQATGSTTSTTTKTAGATPATASGLFTIPDGDFFSTARAVVASDAVATNEDLSEIEAVWKDMKVPTDTMAQAAWDLVRHCADVGSSAQTEMID
MPENKIRSTTILCVRKNGKVAIGGDGQVSMGNTVMKNTAKKIRRLYDGKILSGFAGSAADAFTLFELFEKKVQEFGGSLSRSAVELAREWRTDRMLRRLE
MAATGTEAKDLENHHNDCFIQLSNPNIAAMKEDVLYHFNLSTSTHDFPAMFGDVKFVCVGGSSSRMNTFIKYVAAELGLDHPGKEYPNICAGTDRYAMYK
MAPEPTPVDAASLTYEAVIGLEIHCQLSTQTKIFSSSSTQFGAPPNTNIDPVCLGLPGTLPVLNEKVLEYAVKAGLALNCQIAPYSKFDRKQYFYPDLPK
MWQLLPPAALPVLVSADTQTADPSKAVVLLDPQWNHVLTNDRVTLKCQGDYPVEDNSTKWWHNGTLISSQTPSYFIADVKVQDSGEYKCQTGLSAPSDPV
MVMSRTLVLVALLGFAYVCESALITNLPGAPISNFKQYSGYYNVGTKKNHMLHYWFVESQSNPSTDPVLLWLTGGPGCSGLSALLTEWGPWNVNTDGATL
MGCRAASGLLPGVAVVLLLLLQSTQSVYIQYQGFRVQLESMKKLSDLEAQWAPSPRLQAQSLLPAVCHHPALPQDLQPVCASQEASSIFKTLRTIANDDC
MRHYEIVFMVHPDQSEQVAGMIERYTGSITEAGGKIHRLEDWGRRQLAYPINKLHKAHYVLMNVEADQAVIDELETAFRYNDAVLRNMIMRTKAAITEPS
MKSMKIAVIPGDGIGVEVMEAALHILNTLDLDLEFIHADAGDACLKRTGTALPEETLEAVGEARATLFGAAGESAADVIVRLRREFDLFANLRPVKSLPG
MKFLFYLSADNLEIARKEVLVLAERYGWVEDYQFEERLLLLDYAGEKFFERLAYTNEVTKIYDICSVSELEQVFSEIPVYDRLCCVRVKGGKGKTALERK
CGIFGYIGAKLAVPVVLDGLAKLEYRGYDSAGLAAVIPERLFVRKTVGRVDELRSSLEKENVPSSLAIGHTRWATHGVPTVKNAHPHVDENSACAIVHNG
MLDKTTRINYLFDFYQELLTPKQRNYMEMYYLEDYSLGEISELFQVSRQAVYDNIKRTEAMLESYEEKLHLYSKFEQRVKLLEKLKLMTTDKHVHEHIQK
VLSANDKANVKAAWDKVGGQAANYGAEALERTFASFPTTKTYFPHYDLSPGSAQVKAHGKKVADALTKAVGSMDDLPGALSALSDLHAHKLRVDPVNFKL
MESWARCIFLLLLQILTGGRGDILHSGAGKIVGGQDAPEGRWPWQVSLRTEKEGHICGGSLIHEVWVLTAAHCFRRPLNSSFYHVKVGGLTLSLTEPHST
MKLAYWMYAGPAHIGTLRVASSFKKVHAIMHAPLGDDYFNVMRSMLERDRDFTPVTASVVDRHVLARGSQEKVVENITRKDREEKPDLVILTPTCTSSIL
MDLKESPSEGSLQPSSIQIFANTSTLHGIRHIFVYGPLTIRRVLWAVAFVGSLGLLLVESSERVSYYFSYQHVTKVDEVVAQSLVFPAVTLCNLNGFRFS
MLTERQLLILQTIIDDFIGSAQPVGSRTLAKKDEITFSSATIRNEMADLEELGFIEKTHSSSGRVPSEKGYRFYVDHLLAPQNLPNAEIVQIKDLFAERI
MKGIYSALLVSFDKDGNINEKGLREIIRHNIDVCKIDGLYVGGSTGENFMLSTDEKKRIFEIAMDEAKGQVKLIAQVGSVNLKEAVELAKFTTDLGYDAI
MTAAHKLTYGQRAARFTNPAAKALLETMERKKSNLSVSVDVVKSADLLAIVDTVGPYICLIKTHVDVVEDFDSSLVTKLQALAEKHDFLIFEDRKFADIG
MDQKQIEEIVRSVMASMGQAAPAPSEAKCATTNCAAPVTSESCALDLGSAEAKAWIGVENPHRADVLTELRRSTVARVCTGRAGPRPRTQALLRFLADHS
MSSGTMKFNGYLRVRIGEAVGLQPTRWSLRHSLFKKGHQLLDPYLTVSVDQVRVGQTSTKQKTNKPTYNEEFCANVTDGGHLELAVFHETPLGYDFVANC
MTYFRINPVLALLLLLTAIAAALPFISYAPNRLVSGEGRHLWQLWPQTIWMLVGVGCAWLTACFIPGKKGSICALILAQFVFVLLVWGAGKAATQLAQNG
MRGFFVTGTDTEVGKTVISSGLAALLKEHNRDVGVYKPFLSGISRHHPDSDTSLLKDMSQTSLSHEDITPFAFKAPLAPYVAGKLEGKTVTMEEVLSHWG
MAVKKMVEAVFVVGLVVTMMNVWGAVPVEGAISCNQVVSAMTPCATYLIGNAATPAATCCPSIRGLDSQVKATPDRQAVCNCLKTQAKSYGVKLGKAANL
MKHLLALLLAFTLWFNFAPSASADDFANLTPCSENPAYLAKSKNFLNTTNDPNSGKIRAERYASALCGPEGYPHLIVDGRFTHAGDFLIPSILFLYIAGW
MVFLIIALTLLATGARAASILAVLPTPAYSHHVVYRAYVHALVKNCHNVTVIKPQLLDYAVQDECGRVEQIDADMSAQQYKKLVASSGVFRKRGVVADET
MPTINQLVRNGRTDKVWKSKSPALNKGFNSLKKKSTDISAPQKRGVCTRVGTMTPKKPNSALRKYARVRLTNGIEVTAYIPGIGHNLQEHSVVLIRGGRV
MVLDAVGNPQTVLLLGGTSEIGLAICERYLHNSAARIVLACLPDDPRREDAAAAMKQAGARSVELIDFDALDTDSHPKMIEAAFSGGDVDVAIVAFGLLG
ARTKQTARKSTGGKAPRKQLATKAARKSAPTTGGVKKPHRYRPGTVALREIRRYQKSTELLIRKLPFQRLVREIAQDFKTDLRFQSAAIGALQEASEAYL
MTGQLIQYGRHRQRRSYARINEVLELPNLIEIQTASYQWFLDEGLREMFQDISPIQDFTGNLVLEFIDYSLGEPKYPVDESKERDVTYAAPLRVKVRLIN
MTTSSIRRQMKNIVNSYSEAEIKVREATSNDPWGPSSSLMTEIADLTYNVVRFSEIMSMVWKRLNDHGKNWRHVYKALTLLDYLIKTGSERVAQQCRENI
MSTTDDTHNTLSTGKCPFHQGGHDRSAGAGTASRDWWPNQLRVDLLNQHSNRSNPLGEDFDYRKEFSKLDYSALKGDLKALLTDSQPWWPADWGSYVGLF
CGSPAIQPQVTGYARIVNGEEAVPHSWPWQVSLQQSNGFHFCGGSLINENWVVTAAHCNVRTYHRVIVGEHDKASDENIQILKPSMVFTHPKWDSRTINN
MVAIIVHGGAGTIKKEERIPKVIEGVKEAVIVGWKELRKGSALDAVEEAIKVLEDNPIFNAGTGSVLTIDGKVEMDAAIMRGKTLEAGAVAGIWGVKNPI
MGMKFMAAVAFLALQLIVMAAAEDQSAQIMLDSDIEQYLRSNRSLKKLVHSRHDAATVFNVEQYGAVGDGKHDSTEAFATTWNAACKKASAVLLVPANKK
MPRKGTQPSTARRREEGPPPPSPDGASSDAEPEPPSGRTESPATAAETASEELDNRSLEEILNSIPPPPPPAMTNEAGAPRLMITHIVNQNFKSYAGEKI
MIGHLRGIIVEKQPPYLLLEVAGVGYEITAPLSTFYHLPEPQEEILLYTHLIVREDAHTLYGFHNDHERRLFRALIKVNGVGPKLALAILSGIGPDEFVH
MASQKQMEVVTKGTGFRRRPKTITYTPGTCELLRVMMKESKLTNIQQRHIMDIMKRGDALPLQCSPTSSQRVLPSKQIASPIYLPPILAARPHLRPANMC
MAKLAVIRIRGRVNVKRPVRDTLAMLRLHRVNHCVIVDDTPSYLGMLQKAKDYITWGEINAETLAKLIRKRGKLIGNKPVTDEYVKEKLGMTIEEFAQKV
MSQKTIKGYINLIIPAAGATPAPPIGPALGQRKVNIAAFCKDFNDATNGMEKGVPLPTVITVYDDNSFSFKVKTPPASYFLKKYAKITKGSSATKKEAMV
MKLAFILDPLDSIKIGKDSSYAMMREAAVRHHQLYTLQQNDLAWKDHQVIGFARPLTLLDPPEGDHRWYEEGAIEEIPLSGFDAVLMRKDPPFDTEYIYS
MAELCPLAEELSCSICLEPFKEPVTTPCGHNFCGSCLNETWAVQGSPYLCPQCRAVYQARPQLHKNTVLCNVVEQFLQADLAREPPADVWTPPARASAPS
MTHNKVVIIGSGPAGHTAAIYLARGELKPVMYEGMLANGIAAGGQLTTTTDVENFPGFPDGINGTTLTENFRAQSLRFGTEIITETVSKLDLSSRPFKYW
MSLIATVGPTGGVKNRLNIVDFVKNEKFFTLYVRSLELLQAKEQHDYSSFFQLAGIHGLPFTEWAKERPSMNLYKAGYCTHGQVLFPTWHRTYLSVLEQI
MTQQGAALQNYNNELVKCIEELCQKREELCRQIQQEEDEKQRLQNEVRQLTEKLARVNENLARKIASRNEFDRTIAETEAAYLKILESSQTLLSVLKREA
MELLSKKKVYITRGKYKKNIWEFPGGKVKKHENIVHALKRELLEEVGIIVLKINFFQYIEYIYPEKKIKLYFFLKKKWKGRPYSIEGYTYLWKRLCHLRA
MSSMDTSVNLQEEYNKTEIAKILNLLNEELVGLVPVKSRIREIAALLLIDKLRKNLGITAGSPGLHMSFTGSPGTGKTTVGLKMSDILFQLGYIKKGHLL
MNHAGMLALVKKRKRPVEAGAQGQVEVKFKEVTLELVERKMGSSRRNFLTRLARSKGFRVEDVLSDDVTHVVAEDNQAEVLWAWLMGHGLRDVSRLALLD
MSLIDPRAIIDPSARLAADVQVGPWSIVGAEVEIGEGTVIGPHVVLKGPTKIGKHNRIYQFSSVGEDTPDLKYKGEPTRLVIGDHNVIREGVTIHRGTVQ
MVSIAFYGGIPGGISTPITQQSEKSKCEENTMFQPYCYNNDSKNSMAESKEARDQEMNLKEESKEEKRRNDWWKIGMFLLCLAGTTGGILWWYEGLPQQH
MALSFSLLMAVLVLSYKSICSLGCDLPQTHSLGNRRALILLAQMGRISHFSCLKDRYDFGFPQEVFDGNQFQKAQAISAFHEMIQQTFNLFSTKDSSAAW
MTHRFRNTTFMRYLSNSRFKKKLILRKIKVSGPFVIQRTVHPQSAHNPNENCGNFDQRKVLGYFFKMFFYHNYNFVFTKLKLICLFLIISISSKKNFKLK
MQVFTLFSKFKKALTRAILAFIATIIVCTPAQAAEVVNGKLHLRFAIAPMRPTPSQTIKEFEPIFKYLADQLGATYEIVSPESWAAISVAMTNGHVDVGW
MESEEMLAGGLTEPRPATPEIQEIANKVKPQLEEKTKKTYEKFEAIIYRSQVVAGTNYYIKVHVGGNSYVHIIVFQNLPQLNEPLKLIGYQVDKTKDDEL
MSSNSVVYWGTGRRKTSVARVRLVPGNGTITINGRPGDNYLNYNPAYIAAVKAPLETLGLGTEYDILVNVHGGGLTGQSGAIKQGAARALCELSADNRKP
MIDSGHLRLHDTVAGAVRDFVPLRAGHVSIYLCGATVQGQPHIGHVRSGVAFDILRRWLMARGYDVAFIRNVTDIDDKILNKAAAAGRPWWEWAATHERA
MKKKANEEKAQKRAKTEAKAEATQENKTKENNKAKESKIKESKIKEAKAKEPIPVKKLSFNEALEELFANSLSDCVSYESIIQISAKVPTLAQIKKIKEL
MSIHIVALGNEGDTFHQDNRPSGLIRTYLGRSPLVSGDESSLLLNAASTVARPVFTEYQASAFGNVKLVVHDCPVWDIFDSDWYTSRNLIGGADIIVIKY
MAAANRGSKPRVRSIRFAAGHDAEGSQSHVHFDEKLHDSVVMVTQESDNSFLVKVGFLKILHRYEITFTLPPVRRLSKDIRETPVHSLHLKLLSVTPTSE
MLPTLFPSKHKPKLSDQIRVARASETKRTTSSTQDSCACAWECGEWKRKQQHWPAIHPPALTQSSQLRTNWAIFNSRRRDLKFTVAEGAGARAEQDHSKI
LSADQISTVQASFDKVKGDPVGILYAVFKADPSIMAKFTQFAGKDLESIKGTAPFETHANRIVGFFSKIIGELPNIEADVNTFVASHKPRGVTHDQLNNF
MEVLMAERANLVFHNKAIDGTAMKRLISRLIEHFGMAYTSHILDQVKTLGFQQATATSISLGIDDLLTIPSKGWLVQDAEQQSLILEKHHHYGNVHAVEK
SHRKFSAPRHGSMGFTPKKRSKRHRGKVKAFPKDDPTKPIHLTAFIAFKAGMTHIVREVDKPGSKVNKKEVVEAVTIFEAPPMVIVGIVGYIDTPRGPRQ
MPLVSMKEMLIDAKENGYAVGQYNINNLEFTQAILEASQEENAPVILGVSEGAARYMSGFYTIVKMVEGLMHDLNITIPVAIHLDHGSSFEKCKEAIDAG
MKIILVVFVLIFVGVIGFNMIKGVMISRAIAGMPESSSPVTALEVQPREWTPVINTTGLVRPNQGAMLSTQNAGAVSQVLVQNGQNVKKGEVLVELDSSV
MVNISIVAGIVALATSAAAITATTTLSPYDERVNLIELAVYVSDIRAHIFQYYSFRNHHKTETYPSEIAAAVFDYGDFTTRLTGISGDEVTRMITGVPWY
MADAAIHGHEHDRRGFFTRWFMSTNHKDIGVLYLFTGGLVGLISVAFTVYMRMELMAPGVQFMCAEHLESGLVKGFFQSLWPSAVENCTPNGHLWNVMIT
MLSRLRVVSTTCTLACRHLHIKEKGKPLMLNPRTNKGMAFTLQERQMLGLQGLLPPKIETQDIQALRFHRNLKKMTSPLEKYIYIMGIQERNEKLFYRIL
MADIQTERAYQKQPTIFQNKKRVLLGETGKEKLPRYYKNIGLGFKTPKEAIEGTYIDKKCPFTGNVSIRGRILSGVVTKMKMQRTIVIRRDYLHYIRKYN
MELKCLNWFENRGNDSRFLFLKARRADNAVVYLRFVQHFYYVVRADAVADIAQPLAWTRALGPMSVVSIDEIVARSAKIPERQRSEIELCLVASERKLAP
MARVKRGVQARRRHKKILSLAKGYYNARRKVFRVAKQAVIKAQQYAYIGRKQKKRNFRSLWIVRINAAARINGLSYSRFMNGLLKCGITLDRKVLADIAV
MSQTTTTSASETLGFQAEVKQLLHLMIHSLYSNKEIFLRELVSNASDACDKLRFEAIDQPGLLEGDGELAIRVGYDKAARTITISDNGIGLSRDEAVANL
MSLWRSNEATVYLPPVSVSKVVSTDEYVTRTNIYYHAGSSRLLAVGHPYYAIKKQDSNKIAVPKVSGLQYRVFRVKLPDPNKFGFPDTSFYDPASQRLVW
MSILFYVIFLAYLRGIQSTNMDQRSLPEDSMNSLIIKLIRADILKNKLSKQVMDVKENYQNIVQKVEDHQEMDGDENVKSDFQPVISMDTDLLRQQRRYN
MALSSKTLKSTLFFLSIIFLCFSLILAHGGIDDGDEEEETNQPPPATGTTTVVNLRSKSLVLVKIYCIIILFFSTFLAGVSPYFYRWNESFLLLGTQFSG
MMIDNISNFDKVRAVVVAILLYIFIILVVDGSISSLIGKYITYPSDEYHIIEFYDFIHIIGFLLSLSISTYFSSKDIIKDFAKFFTIFFGITFILGITLF
MKKEKKDYYEILGVPRDATQEEIKRAYKRLVKEWHPDRHPENRKEAEQRFKEIQEAYEVLSDPQKRAMYDRFGYVGEQPTYQETESGGFFDDIFRDFENI
MLSPLIQSTLLMTLGLGTLVTFSSTSWILAWIGLEINTIAIIPLMAKTHHPRSIEATTKYFIAQSAGSATLLVTACLAAWHSGNWAISPSSDPIILNAMT
MTATSELDDSFHVFDTTLRDGAQREGINLTVADKLAIARHLDDFGVGFIEGGWPGANPRDTEFFARARQEIDFKHAQLVAFGSTRRAGANAAEDHQVKAL
SQRITIDPVTRIEGHLRIDCEIENGVVSKAWASGTMWRGMEEIVKNRDPRDAWMIVQRICGVCTTTHALSSVRAAESALNIDVPVNAQYIRNIILAAHTT
MEPHGNDSDFLLAPNGSRAPGHDITQERDEAWVVGMAILMSVIVLAIVFGNVLVITAIAKFERLQTVTNYFITSLACADLVMGLAVVPFGASHILMKMWN
MASAGHIITLLLWGYLLELWTGGHTADTTHPRLRLSHKELLNLNRTSIFHSPFGFLDLHTMLLDEYQERLFVGGRDLVYSLSLERISDGYKEIHWPSTAL
MIYFTMFLLGGILGIALWFYLSGFITRLQQNIYAIYVELFPQNRSPFQPHFASIQQKKCGHILRYFFSIGVGFIFLQIAFKDSIFTVWIGLTLIILWTIS
MAEPFSTILGTDGSGGRCKYLNKGIVGLGSYGEAYVAESVEDGSLCVAKVMDLSKMSQRDKRYAQSEIKCLANCNHPNIIRYIEDHEENDRLLIVMEFAD
ACDNPEKFQYVEKSLSCAPRCSPGVDVYWSREDKDFAFVWMAVWSTLCFVSTAFTVLTFLLDPHRFQYPERPIIFLSMCYNVYSVAFIIRSVAGAETIAC
MLQRCGRRLLLALVGALLACLLVLTADPPPTPMPAERGRRALRSLAGSSGGAPASGSRAAVDPGVLTREVHSLSEYFSLLTRARRDADPPPGVASRQGDG
MNPNQPPNYPPGNPNQPPPFPPTPYYPMYQAGMPMPYIPQSPQYPQPGPPGGPPPFMGIQIKQEPMWSQENRYGMQAGPSGMPGMPPSSHPYGYPPMHGM
MNLITTIITITITLSAVLATISFWLPQISPDAEKLSPYECGFDPLGSARLPFSLRFFLIAILFLLFDLEIALLLPLPWGDQLNTPTLTLIWSTAVLALLT
MATTLYTNKVWCVYILRQDNGKLYTGITSNLNRRIKQHSNKQGAKCLRNATNLRLVYHSASAYDYNTAARMEYNLKRKCSKYFKLRLIKAKPLLLHKFLL
MRLRHKPYAMDRINEYSHIVIGNPEERAGNWKEVFGNEQPIHIEVGTGRGRFMYDMAKANPHINYIGIEKFTSVVVDALDKLIEEELPNLKLINKDAEDL
MRDMEEVREVKVLEKPWVEKYRPQKLEEIVGQEHIVKRLKHYVKTGSMPHLLFAGPPGVGKCLTGDAKVIANGELTTIGELVERISNGKLGPTPVRGLTV
MNHLPMPTFGPLAGVRVVFSGIEIAGPFAGQMFAEWGAEVIWIENVAWADTIRVQPNYPQLSRRNLHALSLNIFKDEGREAFLKLMETTDIFIEASKGPA
MSDKPASMYRDIDKPAYTRREYITGIPGSKIAQHKMGRKQKDADDYPVQISLIVEETVQLRHGSLEASRLSANRHLIKELGEEGDYKMTLRKFPHQVLRE
MNNNDLFQASRRRFLAQLGGLTVAGMLGPSLLTSRRATAAQAATEAVISKEGILTGSHWGAIRATVKDGRFVAAKPFELDKYPSKMIAGLPDHVHNAARI
MTSRSYCVVGGGISGLTAAYRLRVATGDDVAITLFDPGDRLGGVLRTECVGGQPMDLGAEAFLLRRPEVPALLAELGLSERQRATTDARPLIYSQQRLHS
MASAHIEHKLSLLPDLPGCYLMKNLNSQIIYVGKAKNLKNRVRSYFKSSHTGKTARLVSEIADFEFIVTSTDKEAFLLEITLIQKHQPYFNIKLKKGTGY
MRLIIVSGRSGSGKSTALDVLEDSGFYCIDNLPAGVLPQLAENALINTELLQPKVAVSIDARNLPSHLMRFPELLEEARARHIQCDVLYLDADEEVLLKR
MSAELNQPVPRPGILDIAAYVPGKEHVDGVAKVYKLSSNETPLGPSPKAIEAFSAAASHLEIYPDGQAIALRQAIADVHGLNIANILCGNGSDELLGLLC
SFNFCLPNLSFRSSCSSRPCVPSSCCGTTLPGACNIPASVGSCNWFCEGSFNGNEKETMQFLNDRLASYLEKVRQLERENAELERRILERSQQQEPLVCP
MFDNMMKLEILSKSENESFARATVAAFASQLDPTLNELTDIKTAVSEAVTNSIIHGYENKGDKTVKIEAYIKDKELTVIIWDEGIGIENVNLAMQPLYTS
MTETNFSTKNSNHTPMIKQYLSLKSQYPNMLLFYQMGDFYELFYEDAKRVSRLLKITLTKKGNSNNNIIPMAGVPCHTAEYYLSKLVKMGESIAVCDQIK
MPKLVIVESPTKARTIRNYLPKDYRVEASMGHVRDLPQSASDIPTELKGEKWSNLGVDVENNFAPLYIVPKDKKKIVKTLKDALKDADELILATDEDREG
MSRDIFMKRLRLHLLFDEVAMVTHIVGDVLSSVLLCAVVLLVLVGNTLVVAAVATSRKLRTVTNVFIVNLACADLLLGVLVLPFSAVNEIKDVWIFGHVW
MIKFLSALILLLVTTAAQAERIRDLTSVQGVRQNSLIGYGLVVGLDGTGDQTTQTPFTTQTLNNMLSQLGITVPTGTNMQLKNVAAVMVTASLPPFGRQG
MEENKQKALSAAVSQIERQFGKGSVMRMGDSTVSRDIEAISTGSLGLDIALGIGGLPKGRIVEIYGPESSGKTTLTLQVIAECQKMGGTAAFIDAEHALD
MDPTHQSFRLYAEVLVSANINKILDYGIPAELEDRVTIGSVVKVPLQRKVTNDKYKFAIVLKIKDSSDFANVIQPIAGISYEGVTLPKDLIDLIFWISQY
MIRAERLGKTYSEGKLLTQVFDGLDLQVMRGETVAIVGASGAGKSTLLHLLGGLDVPTAGEVYVAGQRMSALSDGDRGRLRNKTLGFIYQFHHLLPEFTA
MTDLTSLTIAEARAKLSAKEITAVELTDAYLGAIEAANETINAYVAVTPEKAREMAKASDARIAAGNAAALEGIPLGIKDLFGTEGIHTQACSHILDGFE
MSVRLLYGISGLRISTRTFSKTAFRLQEQVNQTQESTDTEINGRPLVPANLKNAKGERLMIPSKLQENALRNYELERLRIIPKLNTFYGGNPVHEENLNT
MNNPIEGHAGGRLRVLVLGSTGSIGTQALEVIAANPDRFEVVGLAAGGAQLDTLLRQRAATGVTNIAIADDRAAQLAGDIPYHGTDAVTRLVEETEADVV
MRKQDKRSAEIYSISKALMAPTRLETTLNNFVNTLSLILRMRRGGLEIPASEGETKITAATRNSGSPSAADYTVPKAAIDQVMTAGRLVVPDVCNSELFK
MLKLFVKYTSIGVLNTLIHWVVFGVCIYAAHTSQALANFTGFVVAVSFSFFANARFTFKASTTAMRYMLYVGFMGILSVIVGWAADKCSLPPIVTLITFS
MKIKIQKIHPNALIPKYQTDGSSGFDLHAVEEVMIKPHSVGLVKIGICLSLEVGYELQVRTRSGLALNHQVMVLNSPGTVDNDYRGEIKVILANLSDKDF
MQILNPILPVMEDILGNLAELKASGKITNQQIDTVELQWYESERNILRKTSKSGREVAFRLLKEGQRLKHDDVVFVSESLVIAIEILPSEVIVLSPKTLP
MNEIAEVLPESMKNALSEIPEQQWLEIEEVRIRINRPVELIRRGQPVYLSYAGTAEDAHLILSRLSNYSMYTLEEELKKGYVTIRGGHRVGLAGRVITEN
MCTKRQYGLLESIRSPRDLDSFTPHQLDELECQVRDFLIQSVAKTGGHLGSNLGVVELSIALHRSFRSPEDCIIFDVGHQCYVHKLITGRHDFKALRCKN
ILLAVAFLTLIERKILGYMQFRKGPNIVGPHGLLQPIADAVKLFIKEPLRPMTSSIYMFILAPILALSLALTIWVPLPMPLPLIDLNLGLLFVLSVSGLS
MFDALVIGSGPAGLAIAAELAQRGLKVQGLSPVDPFHPWENTYGIWGPELDSLGLEHLFGHRWSNCVSYFGEAPVQHQYNYGLFDRAQLQQHWLRQCEQG
MGENDPPAAEAPFSFRSLFGLDDLKISPVAPDGDAVAAQILSLLPLKFFPIIVIGIIALILALAIGLGIHFDCSGKYRCHSSFKCIELTARCDGVSDCKN
AAKIISGTELSKQIKANLADKITHYIEQGKRAPGLAVILVGADPASQIYVGNKRKSCEEVGILSKSYDLPETTTQNELLAIIDQLNADKNIDGILVQLPL
MFRRSKNNSYDTSQTKQRFSIKKFKFGAASVLIGLSFLGGVTQGNLNIFEESIVAASTIPGSAATLNTSITKNIQNGNAYIDLYDVKLGKIDPLQLIVLE
MNQINNSTLTFQCETGNYHTFCPISCVAWLYQKIEDSFFLVIGTKTCGYFLQNSMGVMIFAEPRYAMAELEEGDISAQINDYEELKRLCTQIKNDRNPSV
MSKILVFGHQNPDTDAIGAAISFAYLQKELGKETEAVALGTPSEETQYALDYFNIEAPRVVTEAASETNQVMLVDHNEFQQSISDIAEVNILAVVDHHRI
MASPSPANSPMPPPQAPSPMAPPSQSPAPSPHSPYPHQQPGPLQGPPPPGHPGAYGHPMQHGPPGQGPPGHHMPPHHQGMIFSKGPHMGMQMPPTGPNMS
MSNKLEQLRKLTTVVADTGEIDAIKKYQPEDATTNPSLILKAAQIAEYAPLIDASIEYAKAQSNDKAQQVQDTCDMLAVNIGKEILKTIPGRISTEVDAR
MPKTSVWKTRVGTQILMGKITDITQIGIDRIPCAQVRCQMNEFNIYLKKYFARSFDFWALDKTSLGNIGDTVLIKQIDGSSRPKANVSHAVDRVVFKFGN
MAMVVSTWRDPQDEVPGSQGSQASQAPPVPGPPPGAPHTPQTPGQGGPASTPAQTAAGGQGGPGGPGSDKQQQQQHIECVVCGDKSSGKHYGQFTCEGCK
MSRRGTAEKKTAKSDPIYRNRLVNMLVNRILKHGKKSLAYQIIYRAMKKIQQKTETNPLSVLRQAIRGVTPDIAVKARRVGGSTHQVPIEIGSTQGKALA
MGPRSCTHFATLFMPLWALAFCFLVVLPIPAQTTSLQNAKDDRRLQELESKIGGEIDQPIANLVGPSFSLFGDRRNQKTMSFGRRVPLISRPIIPIELDL
MLIFLWCGAVCVSLLGAANIPPHPLNLINFMEMIRYTIPCEKTWGEYADYGCYCGAGGSGRPIDALDRCCYVHDNCYGDAEKKHKCNPKTQSYSYKLTKR
MDAVLEADTRAVIGEGPLWDEENGRLYWVDILGSELHIFDPEEKINRSIKFKSFVTALAKYSKDELIMTMKDGFYLYHLRDDSLEKIKQPKDMHESLRFN
MAAKDRLPIFPSRGAQTLMKSRLAGATKGHGLLKKKADALQMRFRLILGKIIETKTLMGQVMKEAAFSLAEVKFTTGDINQIVLQNVTKAQIKIRTKKDN
MEQTPITDAEKVRIVSDFILHAPPGEFNEVFNDVRELLKNDTLLKDGASHAFAQYNKDQLTPVRIEGTDHNAIISEHNDLGNGRFYDPRTKQAFKYDHLR
MATPVQASTVIRVKPHHYIHVLDNNTNVTRVEVGPQTFTRQDHERVLNPTPLPMILIPPRQYCIIENPIIRDKEGKLVVDKFNQPKLRHGDQEIRFSQDP
MEMAKEQELILVLDFGSQYNQLITRRIREMGVYSELHDHEISIEEIKKMNPKGIILSGGPNSVYEEGSFTIDPEIYNLGIPVLGICYGMQLTTKLLGGKV
MKEFRVRFAPSPTGPIHIGNMRTALFNYLFSRSEGATFVLRIEDTDLERSSKGFEELIFKELKWLGIEWDEGPDKPGPYGPYRQSERLEIYHRFAQKLIE
PILEKVPPKMPVQASSCEEVLDLPKLPVPPLQQTLATYLQCMQHLVPEEQFRKSQAIVKRFGAPGGLGETLQEKLLERQEKTANWVSEYWLNDMYLNNRL
MQIKLANPRGFCAGVDRAIEIVNRALEVFGPPIYVRHEVVHNKFVVEDLRARGAIFVEELDQVKDDVIVIFSAHGVSQAVRTEAAGRGLKVFDATCPLVT
MSVHLTEGRRIIQYTGFDDIDEEDVEPNEEAEGPGGVHKKRRGARKKNRRQRMEGLENVDQTVDLQLVTVPKVVPFRASRLLQEIYDRERVHGMRRDEAR
MKNKKDKTQKPKVIDEKFVAFFKSLNIEPQNWQFYEDAFVHSSYVNENEDARASYDRLEFLGDALIDFIVAKKLFELYPNYNEGMLTRTKIEIVKGENLN
SSNTRVALVTGANKGIGFAIVRDLCRQFAGDVVLTARDVARGQAAVKQLQAEGLSPRFHQLDIIDLQSIRALCDFLRKEYGGLDVLVNNAAIAFQLDNPT
MQKNAAHTYAISSLLVLSLTGCAWIPSTPLVQGATSAQPVPGPTPVANGSIFQSAQPINYGYQPLFEDRRPRNIGDTLTIVLQENVSASKSSSANASRDG
MARARPPPPPSPPPGLLPLLPPLLLLPLLLLPAGCRALEETLMDTKWVTSELAWTSHPESGWEEVSGYDEAMNPIRTYQVCNVRESSQNNWLRTGFIWRR
SGSCEVKTCWWSQPDFRVVGDYLKDKYDSASEMIVEKHRESRGWVETLTPKYTSFKAPTERDLIYYDSSPNFCNPNPATGSFGTRHRKCNITSHGIDGCE
MSLIVSDRFRIVVGLGKSGMSLVRFLANRGVSFAVADTRENPPELATLRRDYPQVEVRCGELDVDFLCRADELYVSPGLALATPALQQAHARGAKLSGDI
MAEFFPEIPKIQFEGKESTNPLAFRFYDPNEVIDGKPLKDHLKFSVAFWHTFVNEGRDPFGDPTAERPWNRFSDPMDKAFARVDALFEFCEKLNIEYFCF
MAAGYREEDDYDYLFKVVLIGDSGVGKSNLLSRFTRNEFSLESKSTIGVEFATRSLQVDGKVVKAQIWDTAGQERYRAITSAYYRGAVGALLVYDVTRHS
MTKHKLTTNAGAPVPDNQNAMTAGPRGPMLLQDVWFLEKLAHFDREVIPERRMHAKGSGAYGTFTVTHDITSYTKAALFSKIGKKTDLFVRFSTVAGERG
ARTKQTARKSTGGKAPRKQLATKAARKSAPATGGVKKPHRFRPGTVALREIRKYQKSTELLIRKLPFQRLVREIAQDFKTDLRFQSSAVSALQEAAEAYL
MMDAAGRTTQETLARTLESEQGHNALNLSWVRLLATSAVLIVSLYFGRVRGMTDWDVYTPPFAAYWSVTALTLVALYRFERLRRWAGLSLALVDVPAIYW
RACSCSPVHPQQAFCNADVVIRAKAVSEKEVDSGNDIYGNPIKRIQYEIKQIKMFKGPDKDIEFIYTAPSSAVCGVSLDVGGKKEYLIAGKAEGDGKMHI
MKAVHFGAGNIGRGFIGYILADNNVKVTFADVNEEIINALAHDHQYDVILADESKTTTRVNNVDAINSMQPSEALKQAILEADIITTAVGVNILPIIAKS
MRLYTEYIPNKNKLINQQQYHSDLQDLLHQWILQLLQLDVLPLSNRKYQSSRCHPKSVGEYLIVVRAIDALGNSQPLTSRRNQVSRAMTFVQNSLNEENL
MSKIVVAGGTPLYGDVRISGAKNAVLPILCATLLADAPVEISNVPYLHDVITMINLLRELGAGVTMNEGIEAKGRSITIDPRWVRQRVVPYDLVKTMRAS
MDIFIVKDNKYPKVDNDDNEVFILLGNHNDFIRLKLTKLKEHVFFSEYIVTPDTYGSLCVELNGSSFQHGGRYIEVEEFIDAGRQVRWCSTSNHISKDIP
MNTIWIAVGALTLLGLVFGAILGYASRRFAVEDDPVVEKIDAILPQSQCGQCGYPGCRPYAEAVGLQGEKINRCAPGGEAVMLKMAELLNVEPQPCDGEE
MAVFKLRVLTPEKIFFEGDAEQLIAKTTSGYVGILKGHAPYVASIVPSEMKIRSDGSFRSAAISDGIVKVSEDSMVTVLTSAIEWSDEIDVARAERSKAR
MKSSLHWFLISSSLALPLSLNFSAFAAVVEINLGPTNSFSGPGTYTPPAQTTNADGTIYNLTGDVSITNAGSPTALTASCFKETTGNLSFQGHGYQFLLQ
MNINRQTAFITGANQGIGKAIAKKLIKKGIQVIGTSTTEDGVKRINDYLEGNGFGFVLNLKNIDSITEKIQEIYKKKHSIDILINNAGIKEDNLLVNMKS
MQRFFSARSILGYAVKTRRRSFSSRSSSLLFDDTQLQFKESVSKFAQDIIAPHAERIDKTNSFPKDVNLWKLMGEFNLHGITAPEEYGGLGLGYLYHCIA
MVEADRPGKLFIGGLNTETNEKALEAVFGKYGRIVEIILMKDRETNKSRGFAFVTLESPADAKDAARDMNGKSLDGKAIKVEQATKPFFESGRRGPPPPP
MPTYTKLTAMGQYVPGRVVDNDELAAIMDTSDEWIQAHTGIKTRHYAMNDENTSDLATQVAQQLLQKSGLAASAIDLILVTTITPDALTPATACLVQANI
MEEEVAALVIDNGSGMCKAGFAGDDAPRAVFPSIVGRPRHHGIMIGMGQKDSYVGDEAQSKRGILTLRYPIEHGVVTNWDDMEKIWHHTFYNELRVAPEE
MGSVLFAAVFIALHFATGGLANPDAKRLYDDLLSNYNRLIRPVGNNSDRLTVKMGLRLSQLIDVNLKNQIMTTNVWVEQEWNDYKLKWNPDDYGGVDTLH
MASQGTKRSYEQMETGGERQNATEIRASVGRMVGGIGRFYIQMCTELKLSDHEGRLIQNSITIERMVLSAFDERRNRYLEEHPSAGKDPKKTGGPIYRRR
MSPWPRWHGPAMARLWGLCLLVLGFWRASLACPMSCKCSTTRIWCTEPSPGIVAFPRLEPNSIDPENITEILIANQKRLEIINEDDVEAYVGLKNLTIVD
MGLLSVDLLITLQILPVFFSNCLFLALYDSVILLKHVALLLSRSKSTRGEWRRMLTSEGLRCVWNSFLLDAYKQVKLGEDAPNSSVVHVSNPESGNNYAS
MRLFAAATVALVLLLGQAAGEELAEERAGQAQGDAESTESSETTTDQAVSEPPITLVHVLNPGEREYLSPNLIGVQNIAMTFLPLSMNFVNIIDAFREIT
MFGGEYDHAYDANNGQRFQPPVLDAMEFEKPGSPSVGDHFLRQQISNQSLHDQYSSHMEQQQQQQQQQHNAAYGAGFTDIPQLHPSTPPHGLVQKISNGN
MYFLLNLVGLIVIMAVVFLCSPQKKKIKWRPIITLIVLELLITWFMLGTKVGSWAIGKIGDFFTWLIACASDGIAFAFPSVMANETVDFFFSALLPIIFI
MYGIEYTTVLFYLISFVLVSYILKTIIKIMDYIIYRITFVIVVLSVLSNAQNYGINLPITGSMDTAYANSTQDNNFLFSTLCLYYPSEAPTQISDTEWKD
MRWLPLLLIFLLAYIEISIFIKVAAVLGVAVTLLLVVFSSCVGISLVRNQGMKTFVQMQQKLAAGESPAAEMVKSVSLVLAGFLLLIPGFFTDFLGLLLL
MLAVGAMEGPRQSAFLLSSPPLAALHSMAEMKTPLYPATYPPLPTGPPSSSSSSSSSSPSPPLGAHNPGGLKPPAAGGLSSLSSPPQQLSAATPHGINDI
MAEVKVKVQPPDADPVEIENRIIELCHQFPHGITDQVIQNEMPHIEAQQRAVAINRLLSMGQLDLLRSNTGLLYRIKDSQNAGKMKGSDNQEKLVYQIIE
MYALALLASLLVTALTSPVQDPKICSGGSAVVCRDVKTAVDCRAVKHCQQMVWSKPTAKSLPCDICKTVVTEAGNLLKDNATEEEILHYLEKTCAWIHDS
MVILPSELIGATIIYIIVYIIIQKLIATGSWRRRRLPPGPEGWPVIGALPLLGGMPHVALAKMAKKYGPIMYLKVGTCGMVVASTPNAAKAFLKTLDINF
MRKLVVGSRRSKLALTQSQQFIDKLKAVEPNLEIEIKEIVTKGDRIVDKQLSKVGGKGLFVKEIQHELFEKNIDMAIHSLKDVPSVIPEGLTLGCIPDRE
MMEKAMKYAKIAGSGGYLPERVVTNDDLAAELATRQISTSDEWIVERTGIRQRHLAERGVTTSQLATEAARRAMDDAGVQADEIDMIIVATSTPDYVFPS
MLTEGLSIDAKGGGRFGAHLQLPARGRGPVVMVAQEIFGVNPFMTEVLAWLASEGFVGLCPDLYWRHGPGIEFDPNDEVQRARALGMFRDYKLEDGVADL
MTHWLCFTLALVAVRGVLSEIQLVESGGAIRKPGDSLRLSCKASGFTFSDTWMAWARQPPGKGLQWVGEINGNSETIRYAPEVKGRLTISRDNTQNLLFL
MPEPTQKPAKEPVRAPIKEHFQLRETIVTIAADDPAHIEAAKEAIRVHRATLETYILADPYFQFTLEPYECPENAPEVVRRMVKAGNTMGIGPMSAVAGT
MAGHTENEIVIAAPLDLVWDMTNDVENWPRLFSEYASAEILEREGDRVRFRLTMHPDDEGRVWSWVSERVADRASLTVRAHRVETGPFQFMDIQWVYEQT
MPGGSSGNDNVRVVVRCRPLNSKETGQGFKSVVKMDEMRGTVQVTNPNAPSGEPPKSFTFDTVFAPGAKQTDVYNQTARPIVDAIIEGYNGTIFAYGQTG
GQTESKYASYLSFIKILLRRGGVKASTENLVTLFQAIEQFRPWFPEQGILDLNDGEKIGKELQQATREGKIIPLTAWNDWAIIKAILEQFQIEEDGVSVF
LVRKRCERLYEGRMGVWNGSLKAELRPAEIVLAKKTRSFTAAPLDTLLGAKVCVDDFNNWFYSKNMECPWTVGMTKFYKGWDEFLRKFPDGWVYCDADGS
MADDEDDIVWIREDTAQSSVPTSPTTPATIIEAAPVLSDAFDKPILKSVETISVSNGPPEVTISAPPPTPPAAPLAPQITPMVLSTVPDAAPAQDIPALI
MSTTLTNKNVIFVAGLGGIGLDTSKELVKRDLKNLVILDRIDNPAAIAELKAINPKVTVTFYPYDVTVPITETTKLLKTIFAKVKTVDILINGAGILDDH
MAKQVPERSKPNAGKPSIRKVWSVNGHRLKRHKLLRDLVLIMIAPVLVYLMASLFTYSKDDPGWSQSGSAIVHNIGGKAGAWIADVLFQLCGFVAFLLPV
MSKTKPLSADEISRLEALIGYEFKEKARLDRALTHASARSAAAGNYERLEFLGDRVLGLCVAELLFSTFRNASEGELSVRLNQLVSAESCAAIGDEMGLH
MKPVIVKNVRIGEGNPKIVVPIVAPTAEDILAEATASQTLDCDLVEWRLDYYENVADFSDVCNLSQQVMERLGQKPLLLTFRTQKEGGEMAFSEENYFAL
MPRAFLVKKPCVSTCKRNWSELPDEERGEIYVPVSLGFCPPQPYREPEASVAEPPSCPLALDMSLRDSSYSVAPGPCVVAQLPSEDVSHLTDPQSRDQGF
METIRNFSIIAHVDHGKSTISDRLIQICGGLSKREMHSQVLDSMDLEKERGITIKSQSVTIEYKSKCNKIIQMNFIDTPGHVDFSYEVSRSLSACEGALL
MSTISVLITALALSMDAMSLSIYQGIASTESQKKQNFLKIVLTFGIFQFAMALVGSLSGILFIHYISLYSKYVSFAIFLFLGLMMLKEALKKEEMEYDEK
MDRVVLMLSVMSLGVSSQPITDGQRLFSIAVSRVQHLHLLAQRLFSDFESSLQTEEQRQLNKIFLQDFCNSDYIISPIDKHETQRSSVLKLLSISYRLVE
