# Supplementary material for: Towards a better solution to the shortest common supersequence problem: the deposition and reduction algorithm
Source: BMC Bioinformatics. 2006 Dec 12;7(Suppl 4):S12. doi: 10.1186/1471-2105-7-S4-S12 (PMC1780115; doi:10.1186/1471-2105-7-S4-S12)
Supplement: Additional file 2 — Real Protein sequences PROTEIN sequences are obtained from Swiss-Prot Release 45.5 of 04-Jan-2005. . Sequences are randomly selected from different protein sequences. The specific length and number of sequences are specified for each PROTEIN dataset. There are 60 randomly selected datasets. File name indicate the number of sequences, sequence length, and dataset number. For example, file name "PROTEIN_N100_K500_5" indicate that it is PROTEIN sequences dataset, with 500 sequences, each truncated to length of 100. And this is number 5 datasets for this setting. Each sequence is represented as a row in the data file. [file 1471-2105-7-S4-S12-S2.zip › PROTEIN_N100_K500_5]

MVNTSEENNSNAVMPRKFQGGMNQVGHGGGRIVGQNRRALGGINQNFVHGRPYPCVVHKRVLSEKHEICEKKQADLGHRPITRRFAAKIAGSQQSYAEKT
MFFEILIGASAKAVKDFISHCYSRLKSIYYSFKRWLMEISGQFKAHDAFVNMCFGHMADIEDFEAELAEEFAEREDEVEEARSLLKLLVAQKSKSGVTEA
MSSKHKRRILNLPLKLVLTQEGSEFFIKQNRKLMKLKLAEHVEDYGIALDAFAPKTVQGLLLSGYVSLIEVSPPEFASSRQEIIDLSKLIVHSILYRQYD
MKNLFACQHLALSAIQHAKGGHVGMALGASPILYTLWTKHIQFNPNCPKWINRDRLVMSAGHGSMALYPILHFAGLITKQEMLHHKYGQVNTSSHPEYAP
MSSSRPAHSSSSSSRTRQSSRARILAQTTLDAELNAEYEESGDSFDYSKLVEAQRSTPPEQQGRSGKVIAYLQHIQRGKLIQPFGCLLALDEKSFRVIAF
MDYRWIQMKVITFSIAKGGTGKTIITANAAAALAKKGKKILLIDGDVGSKSLSHLLNVKSNIFLADIIEEERPIKDAIVNTPIENIELLAVGKSLADYLK
MDTSGHFHDSGVGDLDEDPKCPCPSSGDEQQQQQQPPPPPAPPAVPQQPPGPLLQPQPPQPQQQQSQQQQQQQSQQQQQAPLHPLPQLAQLQSQLVHPGL
MRWQGRRESDNVEDRRNSSGGPSMGGPGFRLPSGKGGLILLIVVLVAGYYGVDLTGLMTGQPVSQQQSTRSISPNEDEAAKFTSVILATTEDTWGQQFEK
MGKIVIEPLSRLEGHGKVTITLDENGKPKDVKLHITALRGFEQFVVGRPAEEVPRIVPRICGICQTAHHLASVKAIDAAWGVEIPEPAKKLRELMHIGNM
MELIKGNIASPKGFYADGKHAGLKRKRNDIGWIYSEVPANSAAVYTMNQMQAAPIFVTKDSFKNSAKLQAIIVNSGNANAVTGNQGMLDALSMRAKTAEK
MAPPAKRARGLTLPGYKYLGPGNSLDQGEPTNPSDAAAKEHDEAYDKYIKSGKNPYFYFSAADEKFIKETEHAKDYGGKIGHYFFRAKRAFRPKLSETDS
MIVKRPVSASLARAFFYIVLLSILSTGIALLTLASSLRDAEAINIAGSLRMQSYRLGYDLQSGSPQLNAHRQLFQQALHSPVLTNLNVWYVPEAVKTRYA
MPRVKRGVQARARHKKVLKQAKGYYGARSRVYRVAFQAVIKAGQYAYRDRRAKKRQFRQLWIARINAAARQNGLSYSRFINGLKKASIEIDRKILADIAV
MAAQNNNKDVAALVEKITGLHAAIAKLPSLSPSPDVDALFTELVTACVPPSPVDVTKLGPEAQEMREGLIRLCSEAEGKLEAHYSDMLAAFDNPLDHLGI
MDYSIKEQDFEVFELIEKELERQNEHLEMIASENFTFPSVMEAMGSILTNKYAEGYPFKRYYGGCEFVDKIEEIAIERAKKLFGANFVNVQPHSGSQANA
RYGSPTYFYAFYHHCQSLMKPAWSDAAHGDEVPYVFGVPMVGPTDLFPCNFSKNDVMLSAVVMTYWTNFAKTGDPNKPVPQDTKFIHTKANRFEEVAWSK
MASHSSVSYRSVRTGGTSAMIGSSGYGGSSSSRAMGLGMGAAGLSMGGGSFRVGSAGIGGMGISSGIGGMGISSRAGGMSAYGGAASGGAGGFVSGGVPM
MNKQSGMTLLEVLLAMSIFTAVALTLMSSMQGQRNAIERMRNETLALWIADNQLQSQDSFGEENTSSSGKELINGEEWNWRSDIHSSKDGTLLERTITVT
MGVQGQPSVAPALREVPAGFETAHANGAKYLEMYRESLENPDAFWGREGKRLDWITPYTKVKNTDFTFGKVSIKWFEDGVLNASVNCIDRHLRDRALQTA
MSITNGTSRSVSAMGHPAVERYTPGHIVCVGTHKVEVVNYLAEGGFAQIYVVKFLEYLNEFDNTASVPLKIGDVACLKRVLVQDENGLNEMRNEVEVMKK
MYFLHGTPQRIQLSSRAIQICRIPKVSFFVVLTETEILIYQIRPLTLISKITKSQNLFERHGKNKKIAVNSEYGIIAVATEKNYVAVYHFTLNASKPVLT
MDIRCVNWFENKGETKYIYLKAINRESNVIFIRFNYYYHYVYDASKELEYKPNECIDLGPFKIINIDEKLSTDIRYVEPRNYYTSELVLVKDLKRNREKQ
VALISKKRKLVADGVFYAELNEFFTRELAEEGYSGVEVRVTPTKTEVIIRATRTQDVLGENGRRINELTLLVQKRFKYAPGTIVLYAERVQDRGLSAVAQ
MLIEIPNVFSKQEVNQLREQLDARTWIDGNQTSGMMASTRKRNQQLDKDDPVALQIGELIMARLLAHPLFVSAALPLQFYPPLFNRYQGGDTFGYHIDNA
MSYPLFDKDEHWHKPEQAFLTDDHRTILRFAVEALMSGKGAVLVTLVEIRGGAARPLGAQMVVREDGRYCGFVSGGCVEAAAAFEALEMMGSGRDREIRY
MQRQNTQAAGMPMMPQVPMVGNGVPYVVPIQPVFAPLPPDYRSLYKKLYGQGAFLVDNPVEASSPYDFSQPILKFGKLPIKQVLRDNESQQKDRKNLPRN
MGFDLDVEKKKENRNIPQANNLKIKVIGVGGAGNNAINRMIEIGIHGVEFVAVNTDLQVLEASNADVKIQIGENITRGLGAGGRPEIGEQAALESEEKIR
MTDQSPAPTAQDENRLIAERRAKLARLRETGVAFPNDFVPDAHAADLHARYDGLDQEALTAAAVTVKVAGRMMLKRVMGKASFATLQDGSGRIQIYLERG
MVPSRNGEGTELRGHMEIEKELALEKKTYGSHIKILILGGPLSGKSTIFKQMQIIHVDGFKTDQELIQYRGLIDNNIRDIYLQLIAGSRVVGIPLDPIEH
MEDEIAALVVDNGSGMCKAGFAGDDAPRAVFPSIVGRPRHQGVMVGMGQKDSYVGDEAQSKRGILTLKYPIEHGIVTNWDDMEKIWHHTFYNELRVAPEE
SAIVHLINYQDDAELATRALPELTKLLNDEDPVVVTKAAMIVNQLSKKEASRRALMGSPQLVAAVVRTMQNTSDLDTARCTTSILHNLSHHREGLLAIFK
MTILNQQKIDELSIEIGSDNVPVLLDIFLGEMDTYIDNLSQLEGSERLMYLKEISHALKSSAASFGADSLCELAMSIDKKAKSGELVEQGSEVNTMLDRL
MAPNIRKSHPLLKTINNSLIDLPTPPNISTWWNFGSLLGICLMAQIITGLLLATHYTADSTLAFTSVSHTCRNVQYGWLIRNLHANGASMFFICIYLHIG
MFCFQCQEAAKNEGCTIKGVCGKDDVVANLQDLLIYTIKGLCYVCDKGNYLDDEVMDYIPKALFVTITNVNFDDKDVINWIKKGVALREKIIEKNNLNKE
MKTKIFPLNKIAFACSLLLANPLAWAGDQFDASLWGDGSVLGVDFARFNVKNAVLPGRYEAQIYVKFEEKGVSDIIFADNPATGRTELCFTPKLQEMLDL
MERTLQSVVGRRRGSSNRGRGKNSLISTPSYALHPPPRFRYPRWEFVRQTEYSMTACVRKGKLVLTYQYAIWKRVWTIETGFTDPSLFMTPAGTHTTEEI
MRIVVGISGASGIPYAVRFLENLRGHDTYLVISEAAKKVIQYESDENIEYIRSLASHNYEDDDFSAPISSGSFLFDSMVIVPCSITTISKIAAGISDTLI
MYSEWRSLHLVIQSDQGHTSVLHSYPESVGREVANAVVRPLGQALGTSSVAGSESLLKTDKEVKWTMEVICYGLTLPLDGETVKYCVDVYTDWIMALVLP
MSFLFGSRSSKTFKPKKNIPEGSHQYELLKHAEATLGSGNLRMAVMLPEGEDLNEWVAVNTVDFFNQINMLYGTITDFCTEESCPVMSAGPKYEYHWADG
MAMVQPKSQKARLFITHLLLLLFIAAIMFPLLMVVAISLRQGNFATGSLIPEQISWDHWKLALGFSVEQADGRITPPPFPVLLWLWNSVKVAGISAIGIV
MTPHRLLPPLLLLLALLLAASPGGALARCPGCGQGVQAGCPGGCVEEEDGGSPAEGCAEAEGCLRREGQECGVYTPNCAPGLQCHPPKDDEAPLRALLLG
MQITILGSGVIGVTTAYYLAKLGHEVTVIDREEGPAPETSFANAGQVSPGYASPWAAPGIPLKAAKWLFQKHAPLILRLTTDPVQYRWLLQMLANCTDSR
MKCNTKCDKNGYFGEFGGQYIPEVLKPAVEELKEAYKELKDDEDFQNELAYYLKHYAGRETPLYYAKNLTEKLGGAKIYLKREDLLHGGAHKTNNTIGQA
MSNKLVLVLNCGSSSLKFAVIDAQTGDDQISGLAECFGLEDSRIKWKINGEKHESSLGAFTAHREAVEFIVNKILAGQPELAAQIQAVGHRIVHGGEKFT
MGTSLSPNDPWPLNPLSIQQTTLLLLLSVLATVHVGQRLLRQRRRQLRSAPPGPFAWPLIGNAAAVGQAAHLSFARLARRYGDVFQIRLGSCPIVVLNGE
MRKMFRVVHGDITRFKAEAIVNAANKYLEHGGGVAYAIAKAASGDVSEYIRISKEEMRKQIGRDWIEHGEVVVTPPLNLAKNGVKYVIHTVGPYCGGKWD
MSGASVKVAVRVRPFNSRETSKESKCIIQMQGNSTSIINPKNPKEAPKSFSFDYSYWSHTSPEDPCFASQNRVYNDIGKEMLLHAFEGYNVCIFAYGQTG
MELEFLYDLLQLPKEVAQPTEEELPRGGKKKYLSPNSKRSPKFEELQKVLMEWINTTLLPEHIVVRSLEEDMFDGLILHHLFQKLASLKLEVEEISLTSA
MMSYVRMTLYHGTDRKSAEKIMESKEILPSQGDNHWLGDGIYFYEEEFHAFKWIWYKEKNRNRLLKNFAIIKAEVICEESRIFDLTKIEHKLLFDMMYKL
MVDVKTCLDNAQEKMDMAVMYLEEALAHIRAGKASTRLLDGIRVDSYGSMVPISNVAALSTPDARSITIKPWDKSMFRAIEKAIIDSDLGIMPENNGEVI
MREQIKQDIDLIEILFYLKKKIRVILFIMAICMAMVLLFLYINKDNIKVIYSLKINQTTPGILVSCDSNNNFACQTTMTEDVIQRITTFFHTSPDVKNRE
MGSSSLLLVCLAGMVYLTEAAPLVSHGSIDSKCPLMVKVLDAVRGRPATSIAVKVSKMSEEGDWKEFANGKTNEFGEIHELTTDEQFVQGLYKVEFDTSS
VKVGVNGFGRIGRLVTRAAICSGKVEIVAINDPFIDLNYMVYMFQYDSTHGKFNGTVKAENGKLVINGKPITIFQERDPTNIKWGEAGAEYVVESTGVFT
MEKFEGYSEKHKSRQQYFVYPLLFQEYIYAFAHDYGLNDSEPVEIVSSNNKKFSSLLVKRLITRMYQQNFWINSVNHPNQDRLLDYKIGFYSEFYSQILP
MAALIPENLSREQCLYLAKLAEQAERYEEMVQFMDKLVLNSTPAGELTVEERNLLSVAYKNVIGSLRAAWRIVSSIEQKEESRKNEEHVHLVKEYRGKVE
MDIIFGRNRKEQLEPVRAKVTGKIPAWLQGTLLRNGPGMHTVGESRYNHWFDGLALLHSFTIRDGEVYYRSKYLRSDTYNTNIEANRIVVSEFGTMAYPD
MRPMTFIVGLKTLWILAFSSLSNTLAVNNSGRWWGVVNVVTSTNLLTDTKNVQLVLDPSLQLLSRKQRKLIRQNPGILHSINSGLQSAMKECKWQFRSRR
MISVKLVSYTNDGEKVIAIAAKMSRSRKGWDYHEKDMTDDEIETWIRDAILHGYWSVLEHSVYTFSIEEISRVASHQLVRHRIASYTQMSHRFAKPIDEY
MSEVLITGLRTRAVNVPLAYPVHTAVGTVGTAPLVLIDLATSAGVVGHSYLFAYTPVALKSLKQLLDDMAAMIVNEPLAPVSLEAMLAKRFCLAGYTGLI
MARVKRGVTAHAKHKKVLDQAAGFRGRRKNTIRTAKAAVDRSKQYAYRDRKNRKRSFRALWIQRINAAVREQGLTYGRFIDGLAKAGIEIDRKVLSDIAI
MRRNDGERHCVQWSRGARKFFGKNPEIIDIPDLIEVQKASYDQFLMMNTAPEDRPNEGLQAAFKSVFPIKAFSGAAMLEFVSYEFDPPKFDVDDCLRRDL
MQTQGEASNPLERNIELSVSREKVEAEVGVRLKRLAPKVKVQGFRPGKVPLKIVAQQYGHQVEHEVLGELLQQQFNDAVNQENYRVAGIPGFESRNSDAN
MALCLKQVFAKDKTFRPRKRFEPGTQRFELYKKAQASLKSGLDLRSVVRLPPGENIDDWIAVHVVDFFNRINLIYGTMAERCSETSCPVMAGGPRYEYRW
MVKVYAPASIGNVSVGFDVLGAAVSPIDGTLLGDCVSVEAAETFSLQNAGRFVSKLPAEPKENIVYQCWERFCQEIGREVPVAMRLEKNMPIGSGLGSSA
MKQRKGVLIILDGLGDRPIKELGGKTPLEYANTPTMDYLAKIGILGQQDPIKPGQPAGSDTAHLSIFGYDPYKSYRGRGYFEALGVGLELDEDDLAFRVN
MFNQSYLNVYFICGTSDVPSHRTIHEVLEAALKAGITLFQFREKGESALKGNDKLVLAKELQHLCHQYDVPFIVNDDVSLAKEINADGIHVGQDDAKVKE
MMTTPELSCDVLIIGSGAAGLSLALRLAEKHKVIVLSKGPVSEGSTFYAQGGIAAVFDETDSIASHVEDTLIAGAGICDRHAVEFVASNARTCVQWLIDQ
MVREEVAGSTQTLQWKCVESRVDSKRLYYGRFILSPLRKGQADTVGIALRRALLGEIEGTCITRAKFGSVPHEYSTIAGIEESVQEILLNLKEIVLRSNL
MASFINNPLTSLCNTKSERNNLFKISLYEAQSLGFSKLNGSRKVAFPSVVCKAVSVPTKSSTEIEGLNIAEDVTQLIGNTPMVYLNTIAKGCVANIAAKL
MYLTIKSIMLLWKYLLVTESQVSKCGFHIVKKKGDVLYPKRTKYSKYRKGRCSRGCKPDGTKLGFGRYGIKSCKAGCLSYRAIEAARRAIIGHFHRAMSG
GVFNYEVETPSVIPAARLFKSYVLDGDKLIPKVAPQAITSVENVEGNGGPGTIKNITFGEGSRYKYVKERVDEVDNTNFTYSYTVIEGDVLGDKLEKVCH
MLDRLQSLEDRYNKLNEMLSDPEVINDSKKLREYSKEQSGLEDVVQAYREYKEVTEQLNDAKEMMEDKLDDEMYEMVKAEIAELNGRKEELESSMKILLL
MLRIADKTFDSHLFTGTGKFASSQLMVEAIRASGSQLVTLAMKRVDLRQHNDAILAPLIEAGVTLLPNTSGAKTAEEAIFAAQLALEALGTHWLKLEIHP
MRLARELLGGTLVRVTPDGHRLSGRVVEVEAYDCPRDPACTAGRFHAARSAEMAIAPGHWLFWFAHGHPLLQVACRQEGVSASVLIRALEPLEGAGKMLD
MSYTGFVQGSETTLQSTYCDTSAQPTCDYGYGTWNSGTNRGYENYGYGYGYGQDNTTNYGYGMATSHSWEMASSDTNANPSASGSASADSVLSRINQRLD
MGLTSQLIPTLVCLLALTSTFVHGHNFNITIKEIIKMLNILTARNDSCMELTVKDVFTAPKNTSDKEIFCRAATVLRQIYTHNCSNRYLRGLYRNLSSMA
MKVNLPAFERAGVMVVGDVMLDRYWYGPTCRISPEAPVPVVKVNTVEERPGGAANVAMNIASLGANARLVGLTGIDDAARALSKTLAEVNVKCDFVSVPT
MARVESFELDHNTVKAPYVRLAGTEQNGDALVEKYDLRFLQPNKDALPTGALHTLEHLLAVNMRDELKGIIDISPMGCRTGFYMIMWDQHSPQEIRDALV
MNTHSAISELIAPWLELTDPKLAALVITHLELDSRLIKSGDTFVAIQGHAVDGRQFIDKAIAQGANLVLAEADAQHLNGWVEYRAGVPVIYLAELGQHLS
MRVLVLVASLGLRGSVVKDDTTVVIGKDNMVTMDIKMKELCILKLLNHILQPTMYDDIREVAREWVIEENMDKYLKTDVVKKFIDTFKMGMLPRGEVFVH
MVMEDEPREATIKPSYWLDACEDISCDLIDDLVSEFDPSSVAVNESTDENGVINDFFGGIDHILDSIKNGGGLPNNGVSDTNSQINEVTVTPQVIAKETV
MKEQKIRVKLKAFDIELIDQSAQSIVASVKKTGARVSGPIPLPTSIRKVTVIRSPHVNIKSREQFEMRIYKRLIDIFDVTPQTTESLKKLALPAGVDVQL
MRLIPLKTAAQVGKWAAAHIAKRINDFQPTAERPFVLGLPTGGTPLATYKALIELYQEGKVSFKHVVTFNMDEYVGISADHPESYRSFMYNNFFNHIDIQ
MLPTKINLIRLRRELAMLRRIRRVMEEKREVILHYITSMAAEYVRYQREVYSELERIYQNYYLGVAAEGIERARAFTAPAEGSLEVDVSTRTLFAVKTPV
MFSKVLPFVGAVAALPHSVRQEPGSGIGYPYDNNTLPYVAPGPTDSRAPCPALNALANHGYIPHDGRAISRETLQNAFLNHMGIANSVIELALTNAFVVC
MKPNFSKGLIPAIVIEEGTKDVLMLAYMNEEAYKKTLETKRTWFYSRSRQSLWNKGETSGNVQYVQSLYLDCDQDSIVVNVKQVGPACHTGEKTCFYYQI
MQSSVTEFLIPRLVNIEQISMTHVKITLEPLERGFGHTLGNALRRILLSSMPGFAVTEVEIDGILHEYSTKEGVQEDIIEILLNLKGLAIRVYGKDQVYL
MSKKLISIVDVKDYVGQEVTIGAWVANKSGKGKIAFVQLRDGSAFFQGVAFKPNFIEKYGEESGLEKFDVIKRLNQETSVYVTGIVKEDERSKFGYELDI
DVQMIQSPSSLSASLGDIVTMTCQASQGTNINLNWFQQKPGKAPKLLIYGASILEDGVPSRFSGSRYGTDFTLTISSLEDEDMATYFCLQHTYLPYTFGG
MMVTRKHYRYIYLQNSHSLISCFVHFEFPRVWYGAICPCFPSFALLRKIFFCQQQQHATLCAVLRSGLCGNGDIVPMPARREVWVWGVCDLVAMAIARGC
MGRKPSPRAQELPEEEARTCCGCRFPLLLALLQLALGIAVTVLGFLMASISPSLLVRDTPFWAGSIVCVVAYLGLFMLCVSYQVDERTCVQFSMKVFYFL
MTGVFDRRVPSIRSGDFQAPFPTSAAMHHPSQESPTLPESSATDSDYYSPAGAAPHGYCSPTSASYGKALNPYQYQYHGVNGSAAGYPAKAYADYGYASP
MTEMLKGIAASDGVAVAKAYLLVQPDLSFETVTVEDTSAEEARLDAALAASQDELSVIREKAVESLGEEAAAVFDAHLMVLADPEMTGQIKETIRAKQVN
MNSPNESDGMSGREPSLEILPRTSLHSIPVTVEVKPVLPRAMPSSMGGGGGGSPSPVELRGALVGSVDPTLREQQLQQELLALKQQQQLQKQLLFAEFQK
MLVVSIGGSPSLRSRSGVLLERSRQWLQDRGVEVVTFQVRDFPAEDLLHARFDSPHVQHFQQLVAQADGLIVSTPVYKASFSGALKTLLDLLPERALAHK
MAKVTERYDVTWEEMRDKMRKWREENSRNSEQIMEVGEELINDYASKLGDDIWIIYEQVMIAALDYGRDDLALFCLQELRRQFPGSHRVKRLTGMRFEAM
MHYPEPISKLIDSFMKLPGIGPKTAQRLAFHTLDMKEDDVVQFAKALVDVKRELTYCSVCGHITENDPCYICEDKQRDRSVICVVEDDKDVIAMEKMREY
MTAASTTATTMLQATQSDVLQEIQSNFLLNSSIWVNIALAGVVILLFVAMGRDIESPRAKLIWVATMLVPLVSISSYAGLASGLTVGFLQMPPGHALAGQ
MDVGSKEVLMESPPDYSAAPRGRFGIPCCPVHLKRLLIVVVVVVLVVVVIVGALLMGLHMSQKHTEMVLEMSIGAPEAQQHLARSGHLVTTATFSFGSTG
MSRPLERQHPVHFIGVGGIGMSALAKILVDRGHPVSGSDPRVTPTSHQLMQLGVTVVHEQTEATIETLLSNGRRPIVVVSTAIPTSNPELRRARDAGLEI
MAKRDYYEVLGVNLNATEAEVKKAFRRLAMKYHPDRNPGDKDAEVKFKEAREAYEVLCDSRKRASYDQFGHAGVEQTFGGAGAGGFGFGDLGDIFGDIFG
MTPPHNYLAVIKVVGIGGGGVNAVNRMIEQGLKGVEFIAINTDAQALLMSDADVKLDVGRDSTRGLGAGADPEVGRKAAEDAKDEIEELLRGADMVFVTA
MRVLPFLLPLIPVLLATTITDLPELVVVTVATENTDGLKRLLESAKAFDINIEVLGLGEKWNGGDTRIEQGGGQKIRILSDWIEKYKDASDTMIMFVDAY
MDIKACYQNAKALLEGHFLLSSGFHSNYYLQSAKVLEDPKLAEQLALELAKQIQEAHLNIECVCSPAIGGILAGYELARALGVRFIFTERVDNTMALRRG
MALWGGRFTQAADQRFKQFNDSLRFDYRLAEQDIVGSVAWSKALVTVGVLTAEEQAQLEEALNVLLEDVRARPQQILESDAEDIHSWVEGKLIDKVGQLG
MAPLRALLSYLLPLHCALCAAAGSRTPELHLSGKLSDYGVTVPCSTDFRGRFLSHVVSGPAAASAGSMVVDTPPTLPRHSSHLRVARSPLHPGGTLWPGR
MGAARLLPNLTLCLQLLILCCQTQGENHPSPNFNQYVRDQGAMTDQLSRRQIREYQLYSRTSGKHVQVTGRRISATAEDGNKFAKLIVETDTFGSRVRIK
AIEQIIEEVLPYLTKWYTILFGAAVTYFLSIALRNKFYEYKLKCENPVYFEDAGLFGIPALIDIIKVRKAGQLADYTDTTFDKYPNLSSYMTVAGVLKIV
MSARLKGGLFVRYKQMERKLRLLEIREGYVRKEIETLKREERHSREELDRVKSVPLIMGQFLEPIDSSTAIVGSTAGSNFVVRILSTVDRELLKPNTTVA
GAPEIEYHDFDREYCHELMTYFRPIYFGEKGSLCHDVEHLDEMYRAFSKPLVLERDGTESFEYLERPDGAEIVEIDKLGEMPFEYRFEDAEIDYECFAME
MRLLILTCLVAVALARPKLPLRYPERLQNPSESSEPIPLESREEYMNGMNRQRNILREKQTDEIKDTRNESTQNCVVAEPEKMESSISSSSEEMSLSKCA
MQGGQRPHLLLLLLAVCLGAQSRNQEERLLADLMRNYDPHLRPAERDSDVVNVSLKLTLTNLISLNEREEALTTNVWIEMQWCDYRLRWDPKDYEGLWIL
TSSAWGTSTRAPLLPSCPPLHLSLAARAAAFAGRGAATFSARCCSTCRCPAASSTAPLVPPSGGERPRQPPRDPGEERRSEEPPISLDLTFHLLREVLEM
MSAARGGRAGAVVTGVGTCLPETVVDNDEVSRHLDTDHAWIHSRTGIERRRRVSPGTTTGDLAVTAGAAALKSAGRDDCDLVLLATTTPDRRCPATAPRV
MSISIKNLILDAWNFFVNQIINIIFFSTISAIISSLINYIFLPNRDELFTLANLISDFNGSINNINYLFQKMSIEQKYILFKLSLSNHLSSLVGNAFLFS
MKSKLRVGLVCGGCSLEHEVSLKSAIYIMKYINKRFFEVVVLWISKQGDWYIVENDDMHIDFFVNKENLHKCMPILMFSSGNRCFEYINNILSLDVIFPI
MEVAEVESPLNPSCKIMTFRPSMEEFREFNKYLAYMESKGAHRAGLAKVIPPKEWKPRQCYDDIDNLLIPAPIQQMVTGQSGLFTQYNIQKKAMTVKEFR
MQKNQIVDLEITDLSYEAMGVAHLDGMTVFVNNALPGEIVSAKLLKVKKNFAFAKIEKIKKESPDRINVKLRQWVQTGLASLAHIKYDKQLEFKRNQVVN
AMTYHLDVVSAEQQMFSGLVEKIQVTGSEGELGIYPGHAPLLTAIKPGMIRIVKQHGHEEFIYLSGGILEVQPGSVTVLADTAIRGQDLDEARALEAKRK
MKGIFEKLKRRIDILLYKLGIRPLSIETLKELKESRKEREVLEFYDVYMEPEEFVDIEKYEFILYEGDIVGKTAESLSKIFKGNLFPSRNELRYMGVKDE
MDAKNTTHRIGQTGPVEKQTGIRHLFAAASYSLGGAKRLIGEAAFRHELIAFAAAMIAFIIVGATFFQYVAMAILFLLMMAFEAINTAIEEIVDRVSPEI
KVFGRCELAAAMKRHGLDNYRGYSLGNWVCAAKFESNFNSQATNRNTDGSTDYGVLQINSRWWCNDGRTPGSRNLCNIPCSALQSSDITATANCAKKIVS
MSKEKASIGNGPGGIGRRQFLGTAALAGLAGVVACTDKGAAPAAAAVGAPASGAHGAAHGAGASVHLKPGELDTYYGLWSGGHTGDMRVLGLPSGREILR
MSFIMTAEGHLLFSIACAVFAKNAELTPVLAQGDWWHIVPSAILTCLLPDIDHPKSFLGQRLKWISKPIARAFGHRGFTHSLLAVFALLATFYLKVPEGW
MEVVPIAYDSMGVRSMATFVKTADVSILIDPGVSLAPKRYRLPPHRIEIERMNQKWEEIKEMMKKAEVAIITHYHYDHHDPNEVEIFSGKKLLLKHPTEK
MDQDYERRLLRQIVIQNENTMPRVTEMRRTLTPASSPVSSPSKHGDRFIPSRAGANWSVNFHRINENEKSPSQNRKAKDATSDNGKDGLAYSALLKNELL
MTLNSLPIFLVLISGIFCQYDYGPADDYGYDPFGPSTAVCAPECNCPLSYPTAMYCDNLKLKTIPIVPSGIKYLYLRNNMIEAIEENTFDNVTDLQWLIL
MDPEGTPGEGVGCTGWFNVEAIVERKTGDVVSEDEDDTEDTGIDLVDFIDDTCGSVQTGDEAPGALLHAQETQAHAEAVQVLKRKFVGSPAVSPLGNYNP
MELLTGAGLWSVAIFTVIFILLVDLMHRHQHWTSRCPPGPVPWPVLGNLLQVDLDNMPYSLYKLQNRYGDVFSLQMAWKPMVVINGLKAMKEMLLTCGED
MKELSSAQIRQMWLDFWKSKGHSVEPSANLVPVNDPTLLWINSGVATLKKYFDGSVIPENPRITNAQKSIRTNDIENVGKTARHHTMFEMLGNFSIGDYF
MRKEWLWVGIASVLLSACIDQPPAPQQQVQQTYSGPVEEIGGAEPRYEPFNPNVNQDYKVNGQSYRIIKDPQNFSQIGLASSYGEEARGNTTATGEIFDP
MKFQNVHISHQDEDKEKLLPNDKDVEKADESPSSSRPSFVFKCYVIASMTFIWTAYTLTIKYTRSTVNPDMMYSSTSVVLCAEILKLVITFAMFYKECNF
MAFSGTSRTLTQQSSAASTDELHNILFSRRAIQEMATKCDLGRHHWMRADNAVCVRPLVPETTSNLLTRWFVSGYEAGELPSKGYMSVPQVLCAVTRTVT
MYRVLIVFFLFVFLYIVYQPFYQAYLHIGHAQQDYNDTLDDRMDYIESVMRRRHYVPIEALPAIRFDTNLGTLAGDTIKCMSVPLFVSDIDLPMFDCSQI
MTGERPVHLTAIIGSFGGAVENLGAAHGIYAFAVPPEQIVEFCRFLKEHPALEFDFLSDICGVDHYPETPRFETVYHLYSLKNKWRVRIKCRLGEPPHVP
MVKIERKATDSAYHEFTKILTSSAQLMAFLNQSDFVKARAKVENETVQQIASHFKFSQENNLNQLILSSFDREEVDQLFVEYIRYVNNQVRQTLNNELIT
MAAPRISFSPSDILFGVLDRLFKDNATGKVLASRVAVVILLFIMAIVWYRGDSFFEYYKQSKYETYSEIIEKERTARFESVALEQLQIVHISSEADFSAV
MSTIAENIAKVAARIREAAQAAGRDPATVGLLAVSKTKPAAAVREAHAAGLRDFGENYLQEALGKQAELADLPLNWHFIGPIQSNKTRPIAEHFQWVHSV
MMSRQHAYSREELLATARGELFSHSNARLPNDPMLMFDRITEIYADGGSHGKGIVNAELDIRPDLWFFGCHFLGDPVMPGCLGLDAMWQLTGFFLTWSGA
MIRVEFLKVFRFLTVLPIGEHPKSPREIGEQAWLGLPAVGLVSGLLAGVVAWAFAGTPVRGCLVVLTLLVLEGAQHFDGLVDVGDALMAGVISEEGATKA
MTEKKNSREKKNPREAKVTFEGLVTEALPNGMFRVRLENDTIILGYISGKIRSSSIRILMGDRVKIEISRYDSSKGRIIYRLPHKDSKRTEDSKDTEDLK
MTQSALHTEFGGIAALRDALARRQVSAVELAQSGLDAAQAASGLNAFLHIDPELTLAQARAADAALAAGTAGPLAGIPIAHKDAFVTRGWRTTAGSKMLA
MEKSVNVIGAGLAGSEAVWQLVNRGVKVDLYEMRPVKQTPAHHTDKFAELVCTNSLRANGLTNAVGVIKEEMRMLDSIIIEAADKASVPAGGALAVDRHE
MNSERSERITIPVLPLRDVVIYPHMVIPLFVGRQKSIKCIETSMSNDKKIMLIAQKEASKDEPTPKDLFDIGTISAILQMLKLPDGTVKVLIEGLQRAHI
MIDSVNRADLFLRKPAPVALELQNEIEQFYYWEAKLLNDRRFDEWFALLAKDIHYFMPIRTTRIMRDSRLEYSGLRDYAHFDDDATMMKGRLRKITSDVS
MTKFRGCIDIHSGQVKQIVGGTLTQDDTTELNHKSTTTENFVSTKPSSYYAELYKNAGINGCHVIKLGSNPENDEAAKLACQLWPNNLQVGGGINGDNAL
MEPRLLMLGFLSLTIVPSCRAELCLYDPPEVPNATFKALSYKNGTILNCECKRGFRRLKELVYMRCLGNSWSSNCQCTSNSHDKSRKQVTAQLEHQKEQQ
MTPDKKRDSSEKISKQPPRELFEPNEQEQVPSHIKPEIFFVLKALEGLELPTTWQLDPKDVETLSIDTGSVVLSPGRANDVIVVVISGELGIFTNVSLNE
MVAVRWGRKGLRSQRRKYSRIAYKPPSSKVVSHVESVLNKRDVTGAEVKPFADGSRYSMKKVMLIATLTMAPGELVNYLIVKSNSPIANWSSSFSNPSLM
MSLPKELEKVLEITKAQNVWRRTQTLNLIASENVMSPLAESVYMSDFMSRYAEGKPYKRYYQGTKYTDEIETLTMELMNEITNSKDCDLRPTSGTIANAA
MSDFRQDFIRFALDKQVLKFGEFITKAGRKSPYFFNAGLFNDGLSTLNLSRFYAKSIQQSGIQFDMLFGPAYKGIILAAAAGMALAEQGRNVPFAYNRKE
MRFIVGRRGGQTGADAADETFTTLAGLLKRGNSYAHAASALILVCADEGEDERTARYAAVDAGAAIAQLTIEAVSRGLIAHPMAGFDVERPAAFGVPDGV
MKTDVQIAQEAQMKPITEVANYLGIQDDELELYGKYKAKVSLDVLERQKDKEDAKLVLVTAINPTPAGEGKTTTNVGLSMGLNKIGKRTITALREPSLGP
MSKLLYVRDHEGFACLTVETHRNRWFAAHIVLTKDCGCLKLLNERDLEFYKFLFTFLAMAEKLVNFNIDELVTSFESHDIDHYYTEQKAMENVHGETYAN
MAEAPASPAPLSPLEVELDPEFEPQSRPRSCTWPLQRPELQASPAKPSGETAADSMIPEEEDDEDDEDGGGRAGSAMAIGGGGGSGTLGSGLLLEDSARV
MEQTFIMIKPDGVQRGLVGEIIGRFEKKGFSLKGLKLITVDRAFAEKHYADLSAKPFFNGLVEYIVSGPVVSMVWEGKGVLTTGRKIIGATNPLESAPGT
MTSCVAKEPIKKIAIFGGTHGNELTGVFLVTHWLRNGTEVHRAGLDVKPFITNPRAVEKCTRYIDCDLNRVFDLENLSKEMSEDLPYEVRRAQEINHLFG
MSLSNKLSVKDLDVSGKRVFIRVDFNVPLDGKTITNNQRIVAALPTIKYVLENKPKAVILASHLGRPNGEKVDKFSLAPVASELEKLLGKKVNFLDDCVG
MTSRDSASSEITPAVLLRAYACGIFPMAESADDPTLFWVEPELRGVIPLGGFRVASRLARTVRSDGFRVTVNTAFKATIAGCAAPQAGREDTWINKRIRD
MDIMKKIELEHLRMDLPKFRSGDTVKVHLRIVEGEKERIQMFQGNVIRIHRGTTGGTFTVRKVSDGVGVERVFPLHSPFIDRVELITEGRVRRSRLYYLR
MSQSTATYINVIGAGLAGSEAAYQIAKRGIPVKLYEMRGVKATPQHKTTNFAELVCSNSFRGDSLTNAVGLLKEEMRRLDSIIMRNGEANRVPAGGAMAV
MAHAASQLKKNRDLEINAEEEPEKKRKHRKRSRDRKKKSDANASYLRAARAGHLEKALDYIKNGVDINICNQNGLNALHLASKEGHVEVVSELLQREANV
MVNGDLRIQYYDEELNIRKVIEQADLEHLDQALNICDLSSLERKLRLWHKLMPRIEPHYAVKCNDDPVVVKFLADLGTGFDCASKNELKLVLGFGVSPER
MSHLRMLVMIEEHGQVSAAAAAMNMTQPAASRMLSEMEAIVKSPLCQRASRGVVLTKFGEALALARRARTILLELREASRELNQMKSGSGGSVYIGAVTA
MPSLLLIEDDDAIRTALELSLTRQGHRVATAASGEDGLKLLREQRPDLIVLDVMLPGIDGFEVCRRIRRTDQLPIILLTARNDDIDVVVGLESGADDYVV
MGSANPDNKNSMTKEEEEACLSAMRLASASVLPMVLKSAIELDLLELIKKSGPGAYVSPSELAAQLPTQNPDAPVMLDRILRLLASYSVLNCTLKDLPDG
MTTNDTYEATYAIPMHCENCVNDIKACLKNVPGINSLNFDIEQQIMSVESSVAPSTIINTLRNCGKDAIIRGAGKPNSSAVAILETFQKYTIDQKKDTAV
MSQDRRYTGCNTHSNTHSAQDREKEGAVPKISGGKILPIYITGHAVLHAPAKPVTDFSGIQEIVRDMFATMFAAPGVGLAGPQIGLGLRIFVYSYTEGDT
MAEAKRDYYEVLGLSRDADDNDIKKAFRKLAKKYHPDRNKAPDAAQIFAEINEANDVLSNPKKRANYDKYGHDGVDNEGGFAFQADVFDSFFEEIEKSGA
MEHRGASPLLLALALLSALCWRARALPPRGAAFPAVPRLGNRLPFDAASESDRAHGSLKSESDILQNTLPENEKFYFDLSRIIDRNARHADGIFTSVYSH
MREVISVHVGQAGVQIGNACWELYCLEHGIGPDGFPTENSEVHKNNSYLNDGFGTFFSETGQGKFVPRSIYVDLEPNVIDQVRTGPYKDLFHPEQMVTGK
MTDQGENEKKQRRSNATIAVACLSFFVCMIGAAYASVPLYRIFCQVTGYGGTTQRVEQYSDTILDKTIKVRFDANIANGLPWDFKPMQREVTVRIGETTM
MAAPLVPLSQQIPSGNPLYESYYKQVDPAYTGRVGASEAALFLKKSGLSDIILGKIWDLADPEGKGFLDKQGFYVALRLVACAQSGHEVTLSSLSLTMPP
AQDAITAVINSADVQGKYLDTAALEKLKAYFSTGELRVRAATTISANAAAIVKEAVAKSLLYSDITRPGGNMYTTRRYAACIRDLDYYLRYATYAMLAGD
MTNIRKTHPLIKIINSSFIDLPTPSNISAWWNFGSLLGICLILQILTGLFLAMHYTSDTTTAFSSVTHICRDVNYGWIIRYMHANGASMFFICLYMHVGR
MSRILEGDPVEGEKSWENELRPQKFEDFPGQDDVKEKLKVFVAAAKHRGESLDHVLLCGPPGLGKTTLSKIIANDMGAEIKMTSAPAIDKKGDLAAILTS
MNPSSSPSQSTANVKFVLLISGVAALGGFLFGFDTAVINGAVAALQKHFQTDSLLTGLSVSLALLGSALGAFGAGPIADRHGRIKTMILAAVLFTLSSIG
MAATMTVEEVRNAQRAEGPATVLAIGTATPANCVYQADYPDYYFKITKSDHMADLKEKFKRMCDKSQIRKRYMHLTEEILEENPNMCAYMAPSLDARQDI
MISSPKIKFGVHTFIWKKEFLGNEEYVFQDAKRWGFDGIEIATHYFDQIDPLQLKSYGEKYGVELTFCTSLPRGLSLTTKDEDCWRESIAYLERAIKFCQ
MFTNDMMECKQDEIVMQGMDPSALEALINFAYNGNLAIDQQNVQSLLMGASFLQLQSIKDACCTFLRERLHPKNCLGVRQFAETMMCAVLYDAANSFIHQ
MSHTNVTIFHPAVFVLPGIPGLEAYHIWLSIPLCLIYITAVLGNSILIVVIVMERNLHVPMYFFLSMLAVMDILLSTTTVPKALAIFWLQAHNIAFDACV
MSRYRGPRLRIIRRLRNLPGLTNKLVESKKNQASGNDQSNQKKVSQYCIRLEAKQRLRFNYGLTERQLLNYVRIARCAKGSTGQILLQLLEMRLDNILFR
MRRIAVMGAAGRMGKTLVEAVQQRSPASGLTAAIVRPGSTLIGADAGELASLGRIGVSLSGNLEQVADEFDVLIDFTLPDVMLKNLAFCRNGKAMVIGTT
MESRKDMVVFLDGGQLGTLVGKRVSNLSEAVGSPLPEPPEKMVPRGCLSPRAVPPATRERGGGGPEEEPVDGLAGSAAGPGAEPQVAGAAMLGPGPPAPS
MSVSPVQPDPSVIGGVPKAPFVLKPNLARLFNDRASRFEALAQGSHLAPYLNFLAGITRIQSELVSALPPPEPVPADRVERARANAMPPIDRAAMGGSPD
MTERRDNVSHAPDAIEGPNDGAHAEDTSPGFFSFENLGVAQVQVVGGTLNGFSIGFVAVYILLYEVATNCSLFKTTEACKAVGSYGCEWKDTEVCSWKKE
MKFIIEALKRVRERRPLVHNITNFVVMNTTANALLALGASPVMAHAEEELEEMIRLADAVVINIGTLDSGWRRSMVKATEIANELGKPIVLDPVGAGATK
MNLFNLDRFRFEKRSKIEEAPEAAPQPSQARPSSPISLSAEEENAEGEGSRANTPDSDVTEKTEDSSVPEPPDNERKASLSCFQNQRAIQEYIDLSSDTE
MSDFYADRLFNALERNEVAPGSLLVAAPDLASPEFSRSVILVIEHSHATTFGVNLASRSDLAVANVLPEWTELTAKPQALYIGGPLSQQAVVGLGVTKPG
MELSPRAAELTNLFESRIRNFYANFQVDEIGRVVSVGDGIAQVYGLNEIQAGEMVLFANGVKGMALNLENENVGIVVFGGDTAIKEGDLVKRTGSIVDVP
MLRLLLALNFFPSIQVAENKILVKQSPMLVVNDNEVNLSCKYTYNLFSKEFRASLYKGADSAVEVCAVNGNHSHPLQSTNKEFNCTVKVGNETVTFYLQD
MTKTKAIDIIGAPSTFGQRKLGVDLGPTAIRYAGLISRLKQLDLDVYDKGDIKVPAVNIEKFHSEQKGLRNYDEIIDVNQKLNKEVSASIENNRFPLVLG
MLPVQILKDNAQEERGESARLSSFVGAIAIGDLVKSTLGPKGMDKILISGNPESAGGIKVTNDGATILKSIGVDNPAAKVLVDMSMTQDHEVGDGTTSVT
MALNLRKNHPLLKIINNSLVDLPTPSNISAWWNFGSLLGLCLITQIVTGLLLAMHYTADTSLAFTSVSHMCRDVQFGWLIRNLHANGASFFFICIYLHIG
MAKYIAQIIVLGAQAVGRAFTKALRQEIAASQEAARRAGGGKQGDKSAESNLRTGMTLEEAKQILNIDDPKNVDAITKNYEHLFQVNERSKGGSFYIQSK
MTESVLDYMTRLGRAAREASRVIGRASTAQKNRALQATAAALDEARDELSAANALDLAYGQANGLEPAMLERLALTPARIDSMIVGLRQVASLADPVGAI
MDIFLAILPAIFWGSIVLFNVKLGGGPYSQTLGTTFGALIFSIVVYIFMKPVLTPTVIGVGIVSGLFWALGQANQLKSIDLMGVSRTMPISTGLQLVSTT
MNVNVINHPLVRHKLTLMREADCSTYKFRTLATELARLMAYEASRDFEIEKYLIDGWCGQIEGDRIKGKTLTVVPILRAGLGMLDGVLDLIPTAKISVVG
FKLASRRRLYNARVLQADNIGDKQRNPDVDAARQNTQIVVVGAGLPGLSAAQHLLYNGFRRTVILEATDRYGGRINTQRFGDTYCELGAKWVKIDGSQDS
MRILKSHPLLRLANSYIIDSPQPSNISYLWNFGSLLAFCLVIQIITGVTLAMHYNPSVLEAFNSVEHIMRDVNNGWLIRYLHANTASAFFFIVYLHMGRG
MRYLTSGESHGPQLTVIVEGIPANLEIKVEDINKEMFKRQGGYGRGRRMQIEKDTVEIVSGVRNGYTLGSPITMVVTNDDFTHWRKIMGAAPISEEEREN
MDTKTHSLPITHTQLHSNSQPQSRTCTRHCQTFSQSCRQSHRGSRSRSSSQSPASHRNPTGAHSSSGHQSQSPNTSPPPKRHKKTMNSHHSPRRPTILHC
MTPPVTGSSVTESTPTKAKSGGCGCDTSTTVEMDEKLQERIAKHPCYSEEAHHHYARMHVAVAPACNIQCNYCNRKYDCANESRPGVVSELLTPEEAAHK
MSSEKEVQEKIATLQILQEEAEALQRRLMELEILENEYRKTLETLEFFESIDTSVEALMNLGGGVFAYVDVKNSKKMLVDIGSGVVVEREVGEAIEFVKN
MSRKQLALFEPVLLVQALTDAVKKLSPRAQWRNPVMFVVWAGSVLATLLTLAMVTGQIAGSALFTGVISLWLWFTVLFANFAEALAEGRSKAQANSLKGV
MTAATENRTVRRNGPGTKRADWNNWSPLAFEEMDSALNIQQYIQQTIKANPADVATILTPPLDQDEGVWKYEHLRQFCIELNGLALLLQRECIPETCQQM
MVENGAKAAKRKKRPLPEIQEVEDVPRTRRPRRAAACTSFKEKSIRVCEKSATIEVKKQQIVEEEFLALRLTALETDVEDRPTRRLNDFVLFDSDGVPQP
MSASKEVRSCLWTQSLRRELSGYCSNIKLQVVKDAQALLHGLDFSEVSNVQRLMRKQKRDDGDLKRLRDLNQAVNNLVELKSTQQKSVLRVGTLSSDDLL
MRILEKAPAKINLSLDVTRKRPDGYHEVEMIMTTIDLADRIELTELAEDEVRVSSHNRFVPDDQRNLAYQAAKLIKDRYNVKKGVSIMITKVIPVAAGLA
MSTAVLDAPKAATDHPERQYLTLLADILENGVQRGDRTGTGTLGVFGRQIRFDLAKGFPVLTTKKLHLRSIIIELLWFLKGDTNIAYLKDNGVRIWDEWA
MVSTTTFLMLTSLATLTSARSHLTVTIGSNCTLKGPQGGHVFWWRIYDNGWFTKPCDQPGRFFCNGRDLTIINVTANDKGFYYGTDYKSSLDYNIIVLPS
MDSINEFTSKKLSIEGNISSGKTDVLNILRNINNVVSFHDVEDRYTPIEKELIRKFHENPSRWSYALQTHYCMKRVRMHLECFVPSRVNILERSIFSDRY
MPEPILHSKFLSGLPAGRKNGVRHGEKPEKVGEKQFDFTRKIRELRLELEIKKREEERIEKDIAIILEENTIDGGEQNRSFGLAVTRLNNHMLVVENSAK
MATTGEKAIYEDQNNVNIIENVVDVANGINESPKTLFEEDGSSRDSGVSMTSCSDKSDASPEEDVDFSKLESGRVALTDCSNFVSILQRNSSVSSSRSSS
STHGKIRIHDYVANGYVILFSHPGDFTPVCTTELAAMANYAKEFEKRGVKLLGISCDDVQSHKEWTKDIEAYKPGSKVTYPIMADPDRSAIKQLNMVDPD
MIIMADLDRKLIEILDILSKSKEPVGAKIIAKELNKRGYKIGERAVRYHLKLLDGMKLTKKVGYAGRVITERGLEELEKANISYRLGSIYSNILEKTISA
TPPVGNNPPSGSAIRLAKLMSTTRAPSTRKTNSVFSAYAQGLKRKAEASSSRIQNVRARARGHGCGRTSPSSSTAEAERHFIQSVSSSNANGTATDPSQD
MRRAAAGAGGARAAGPTGGASRLHPNAGRRSGARAGAQGCGGPRVGSADSRALPAQPLACARGRSQRLVCDPKAASALPDLAPDVFVLRVRLEETGEMFR
MVAATGHRICNDCSKACIYQKQDPVNIPLIESNILEETLKLPYGLEIYILLTRWNPLNIYAPLPKEPTNYNILVTGLGPAGFSLSYYLLRSGHNVTAIDG
MKGPWLVLAALCLSLANLGPRGEDGLDFPEYDGEDRVIHISLKNYKAALKKYEVLALLYHEPIGDDKASQRQFEMEELILELAAQVLEDKGVGFGLVDSE
MGIELQNHQSHHEEASPAEEPMSRWLINTPEPPSMWQELIGYIRTNVLAKKKHKRNKTKNSSSNLVYSCLKSAFPILSWGRQYKLNLFKKDLMAGLTLAS
MSKHDKPLDFLWFIPTSGDGSYLGSDDLSRPADPGYFREIAQAADRLGYSGVLIPTGVACEESFILAANLAAYTEKLKFLVAIRPGVASPAYYARLASTL
MTSSPTAAARTEGEAAPTVPTQVESGTAQRPGLAREMVAILDFGSQYSELIARRIRETKVYSEVLSYQTPIAEIRRLAPKGIILSGGPNSVYEAYAPQCD
MSTKAELACVYASLILVDDDVAVTGEKINTILKAANVEVEPYWPGLFAKALEGINVKDLITNIGSGVGAAPAGGAAPAAAAAAPAAESKKEEKKKEEESD
MSEMQMDCALDLMRRLPPQQIEKNLIDLIDLAPDLCEDLLSSVDQPLKIAKDKEHGKDYLLCDYNRDGDSYRSPWSNSYYPPLEDGQMPSERLRKLEIEA
MSKARNNKKSKLSKAKSNRRLAENRYARHQYEILEDIEAGIELLGTEVKSIRAGNVNLRDGFCLIREGSLLLHNVHISPFNNAGSFFNHEPLRVRKLLAH
MLEFVMREWKKSRKLLGQRLFNKLMKMTFYGHFVAGEDQESIQPLLRHYRAFGVSAILDYGVEEDLSPEEAEHKEMESCSSAAERDGSGTNKRDKQYQAH
MASEFKKKAFWRAVIAEFLAMILFVFISIGAALGFNFPIEEKANQTVGRSQDIVKVSLAFGISIATMAQSVGHVSGAHLNPAVTLGCLLSCQISILKAVM
MARPDPSAPPSLLLLLLAQLVGRAAAASKAPVCQEITVPMCRGIGYNLTHMPNQFNHDTQDEAGLEVHQFWPLVEIHCSPDLRFFLCSMYTPICLPDYHK
MAESWSGQALQALPATVLGALGSEFLREWEAQDMRVTLFKLLLLWLVLSLLGIQLAWGFYGNTVTGLYHRPGLGGQNGSTPDGSTHFPSWEMAANEPLKT
MNSIDPRAIIDPSAKLADGVEVGPWSIVGPDVEIGEGTVIGPHVVLKGPTRIGKHNRIFQFSSIGEDTPDLKYKGEPTRLVIGDHNVIREGVTIHRGTVQ
MMDELDKDQIAMLKKAFDGFDHEKKGAINCDVVATILRMMGQAYNAQTLKELIDEVDADGSGMLEFEEFVTLAAKFIIDDDAEAMAKELKEAFRLYDKAG
MSNVRSDKPFTLAGRTFQSRLLVGTGKYRDMEETRLATEASGAEIVTVAVRRTNLGQNAGEPNLLDVLSPDKYTILPNTAGCFDAVEAVRTCRLARELLD
MYVHVRVGMDVAAHHHHHQQLRRERHFIQSVSSSNANGTATDPSQDDMAIVHEPQPQPQPQPEPQPQPQPEPEEEAPQKRAKKCTSDVWQHFTKKEIEVE
MKIRPEEISGIIKTEIENYKKSLDVKTSGSVVQVGDGIARIYGLSNAKAGELLEFPNGITGMALNLEENNVGAVILGDPTGVKEGDEVRATGQIAAVGAG
MSKLTHIDDQGRARMVDVSEKPATAREAVAAGFVRMSAETLALAISGSGRKGDVRAVAELAGVMAAKKTSDLIPLCHPLALSKVEVAVEPADGGLSVTAR
MIERLNSPFLRAAALFTIVAFSSLISTAALAENNPSDTAKKFKVVTTFTIIQDIAQNIAGDVAVVESITKPGAEIHDYQPTPRDIVKAQSADLILWNGMN
MADAATISKLEEGFKKLQGATDCKSLLKKYLTKDVFDQLKAKKTSLGATLLDVIQSGVENLDSGVGVYAPDAEAYTLFAPLFDPIIEDYHKGFKQTDKHP
MQEILIPLKEKNYKVFLGELPEIKLKQKALIISDSIVAGLHLPYLLERLKALEVRVCVIESGEKYKNFHSLERILNNAFEMQLNRHSLMIALGGGVISDM
MSSKHSDPLERFYKQFQAFVQNNPNVISAARAAAQIPESAKAVVVLSPYSLQHVFPREWVTKSYRKTIVERPERLLASSMGISAAITMYPSLFTLKSSHQ
MKNSYQQLTTNLEYLKLKQMAQHLGDVVDFSINNELSFVETLVKLTNYEIDVREQNMIHSMVKMGAFPHRKEVDEFDFEFQPSINKQQILDFISLRFLEQ
MASSAVIKLACAVLLCIVVAAPYAEAGITCGMVSSKLAPCIGYLKGGPLGGGCCGGIKALNAAAATTPDRKTACNCLKSAANAIKGINYGKAAGLPGMCG
MKKEHRIKRSDEFSRVFNEGFSVANRQFVIYVLPKEGQDFFRVGLSVSKKIGNAVTRNRVKRLIRTFFQEHEQAISGERDYVIIARKPAADMTYEQVKGS
MARFLGLCTWLLALGPGLLATVRAECSQDCATCSYRLARPTDLNPLACTLECEGKLPSLKTWETCKELLQLTKLELPPDATSALSKQEESHLLAKKYGGF
MAYAYLFKYIIIGDTGVGKSCLLLQFTDKRFQPVHDLTMGVEFGARMITIDGKQIKLQIWDTAGQESFRSITRSYYRGAAGALLVYDITRRDTFNHLTTW
MARRRRAEVRPVQPDLVYQDVLVSAMINRIMRDGKKNLASRIFYGACRLVQERTGQEPLKVFKQAYDNVKPRVEVRSRRVGGSTYQVPVEVGPRRQQSLT
MDKIQNGWFSEISEFWPGNSFSLEVEKVLHHEKSEYQDILVFKSKSFGNVLVLDGVIQATERDEFAYQEMITHIPLFSHPSPKRVLVVGGGDGGVLREVV
LLGTGESGKSTFIKQMRIIHGAGYSEEDKRGFTKLVYQNIFTAMQAMIRAMETLKILYKYEQNKANALLIREVDVEKVTTFEHRYVHAIKTLWDDPGIQE
MSKEVRVRYAPSPTGHLHIGNARTALFNYLYAKHFDGKFIIRTEDTDDKRNVEGGEESQLKYLKWLGLQWDEGADIGGEYGPYRQTERLDIYQEYLNELF
MKKITLLSGILFLIGYSDAEVFESQNVRVKRNDFTNNYGYGPFGIGPTNGGFDSYGFYRDKFYNSGLPPLYSFASYRNYYHEISFHKNKYGQPAPTDFET
MQQTVTYGAKWKQFLTIFTPIVITQLTLFSMTFFDTTMSGNYSNQALAGVAIGSSFWAPVNAAFSGLLMAITPIIAQLIGAKKEKQVKNTVHNGLYIALF
SSTETPPSYNQLNYNENLLRFFNSKPVTAPVELDPPKVESSYVSSARGEDARSTLSPVQGFEGSGGSGSSGNFTTGSNLHMSSVTNTSNAGTGTSGTGNS
MVAPVPAKRGRKPAATTAPVTGQVQSLTRGLKLLEWIAESNGSVALTELAQQAGLPNSTTHRLLTTMQQQGFVRQVGELGHWAVGAHAFIVGSSFLQSRN
MEFEVKKTFGKARLGVMKLHHGAVETPVFMPVGTNASVKLLTPRDLEEAGAEIILSNTFHLMLKPGVEIIKLHRGLHNFMGWKRPILTDSGGFQVFSLPK
MIPETLNPLNYYTSLVPDLIPAATVPIIILICVLFLIWNHEGTSSIPGPGYCMGIGPLISHGRFLWMGVGNACNYYNKTYGEFVRVWFSGEETFIISYFD
MQTRNAFSYIKEEITRSISVLLVIYIIIRAPISNAYPIFAQQGYENPREATGRIVCANCHLANKPVDIEVPQTVLPDTVFEAVVRIPYDMQVKQVLANGK
MRKPRVTAATSGPDGLAPASDVAAIVAGTHGDPFAVLGVHEVGKGLFARCFVPHAETVTAYTLTGIEAGALSRRDDAGFFEGKLSIKKRQPLRYHAHNAG
MDKKEYSETFYHPYKPYDIQVQLMETVYRVLSEGKKIAILESPTGTGKTLSLICATMTWLRMNKADIFTRMETNIKTNEDDSENLSDDEPDWVIDTYRKS
MTNIRKSHPLLKIMNDAFIDLPAPSNISSWWNFGSLLGVCLIMQILTGLFLAMHYTSDTTTAFSSVAHICRDVNYGWIIRYLHANGASMFFICLYIHVGR
QKLPGNDNSTATPCLGHHAVPNGTLVETITNDQIEVTNATELVQSSSTGRICDSPHRILDGKNCTLIDALLGDPHCDGFQNEKWDLFIERSKAFSNCYPY
MSETLPRSDDLEATWNFIEPGINQILGNEKNQASTSKRVYKILSPTMYMEVYTAIYNYCVNKSRSSGHFSTDSRTGQSTILVGSEIYEKLKNYLKNYILN
MTKQIVTGIIGAGRIGKLHVQNISRIPHMKIKAISDIQASRIKSWADSHQIEYITSDYRDLLHDPDIDAIFICSPTAVHAQMIKEAAEAKKHIFCEKPVS
MEHEQKSGAVLLRLLRLLWLLPHSWAVLEASTPVLWDDPQNHTFRHTLFCQDGIPNIGLSETYDEDELFSFDFSQNTRVPRLPDFAEWAQGQGDASAIAF
MAADDKIEELIREIAAKHGIAVGRDDPILILQTINMKLMQDSASAQQEILDAFKSELESIAHRWGDDAKGKAERTLNAALAASKDAMTRGMQEGAKAAAE
EEAGDLVQPGISFPGPAEEDLDPQYSWSPTQHFNEERYSPAPRSMKGLSGSRTQPPLCSGHTCGLAPPEDCEHLHHGPDARPPYLLSPADSCPGGRHRCS
MSARILEDSPNARINKTILDRYLSLPLQENIVQATYVWIDGTGEDLRCKDRTLDFIPQSPKELPVWNYDGSSCYQAEGSNSDTYLYPVAIYKDPFRRGNN
MADWQEITGGITAPKGYRAAGITAGLKPSGLPDLALIVSDVEAIASGVFTTSQVKAACVDYCRQRLQAKQSARAILCNAGQANAATGSQGIKDAEESAEL
MANERSKLAFKKTFPVFKRFLQSKDLALVVFVIAILAIIIVPLPPFVLDFLLTISIALSVLIILIGLYIDKPTDFSAFPTLLLIVTLYRLALNVATTRMI
MAYPMQLGLQDATSPIMEELLHFHDHTLMIVFLISSLVLYIISLMLTTKLTHTSTMDAQEVETIWTILPAIILIMIALPSLRILYMMDEINNPSLTVKTM
MSYQEQQCKQVCQPPLVCPPRSAQSPVLCQSAPSLVLLQSAQSPIHCQSALSHAHLSHASRNALLCNLLHHASKSAHPRANKGFSSLQNQKKRTESILHK
MERDFSGSPRVIADLGRIIDRLEALGRLVRVRSEVDPRHDLAGIAARFEGGPQAVLFEKVAGHAYPVFVGLYWSRELLGALFDQPETALPQHVAASIKSW
MLPRDRRVRTPAEFRHLGRTGTRAGRRTVVVSVATDPDQTRSTSPSAPRPRAGFVVSKAVGNAVTRNRVKRRLRAVVAEQMRLPPLRDLPVLVQVRALPA
VHFTAEEKAAITSLWGKMNVEEAGGEALGRLLVVYPWTQRFFDNFGNLSSPSAILGNPKVKAHGKKVLTSFGDAIKNMDNLKTTFAKLSELHCDKLHVDP
VQWSSSERSTISTLWGKINVAEIGPQALARVLIVYPWTQRYFGKFGDLSSVAAIVGNANGAKHGRTVLQALGQAVNNMDNIKGTYAKLSQKHSEELNVDP
MTKVIHTDNAPAAIGPYVQAVDLGNMLLTSGQIPVNPKTGEVPADIVAQARQSLENVKAIVEQAGLQVANIVKTTVFVKDLNDFAAVNAEYERFFKENNH
MRLFGYARVSTSQQSLDVQIKALKAENVRATRIFTDKVSGSHVNREGLRMLRLKVEEGDVVLVKKLDRLGRDTADMIQLIKEFDDMGVAIRFLDDGISTE
CGIVGYIGYDNAKELLLKGLEKLEYRGYDSAGIAVVNDDNTTVFKEKGRIAELRKVADSSDFDGPVGIGHTRWATHGVPNHENSHPHQSSNGRFTLVHNG
MHESQLTTSAAKPSRLGWFDDVLLLGIMAVLAGCGLIYEYLLSHYAGRILGALEAAIYTMIGLMIVSMGLGAFAARKIKDAFTGFVVLELTVALCGSLAI
MGIRFLQAYTPGTRNRSVSDFSELTDKNSTPEKALTVSLHRAKGRNNRGIITCRHRGGGHKRLYRQIDFRRDKIGVTAKVVRIEYDPNRNARIALLRYED
MQKTSILIVALVALFAITEALPSLPTTGPIRVRRQVLGGSLTSNPAGGADARLDLTKGIGNPNHNVVGQVFAAGNTQSGPVTTGGTLAYNNAGHGASLTK
MEQTVLVPPGPDSFNFFTRESLAAIERRIAEEKAKNPKPDKKDDDENGPKPNSDLEAGKNLPFIYGDIPPEMVSEPLEDLDPYYINKKTFIVLNKGKAIF
MAFSVNYDSSFGGYSIHDYLGQWASTFGDVNHTNGNVTDANSGGFYGGSLSGSQYAISSTANQVTAFVAGGNLTYTLFNEPAHTLYGQLDSLSFGDGLSG
MGRTTSEGIHGFVDDLEPKSSILDKVGDFITVNTKRHDGREDFNEQNDELNSQENHNSSENGNENENEQDSLALDDLDRAFELVEGMDMDWMMPSHAHHS
MEINGAHKSNGGGVDAMLCGGDIKTKNMVINAEDPLNWGAAAEQMKGSHLDEVKRMVAEFRKPVVNLGGETLTIGQVAAISTIGNSVKVELSETARAGVN
MDKYISKTPLSCYFEELVDTFISVVNSINKVDESKHHEVELILFKPPIITLTNLYNMATTTESYIEFTMLPVDKPNTKFRNRIPLSKIHGLDVKNNQLVE
MASNPDRGEILLTELQGDSRTLPFSENVSAVQKLDFSDTMVQQKLDDIKDRIKREIRKELKIKEGAENLRKVTTDKKNLAYVDHILKKSNKKLEELHHKL
MGAATSALNRRQLDQFEKIRLRPNGKKKYQIKHLIWAGKEMERFGLHERLLETEEGCKRIIEVLYPLEPTGSEGLKSLFNLVCVLYCLHKEQKVKDTEEA
MVNTMKTKLLCVLLLCGAVFSLPRQETYRQLARGSRAYGGCSELRCFNGGTCWQAASFSDFVCQCPKGYTGKQCEVDTHATCYKDQGVTYRGTWSTSESG
MPFVEEEFEILKPTKALFFVRDVLKCSLKEAQRHLDKQRLKQNQQAVRKSQIIQGVVRLIHFKPNEKTQALVFETKDFGVFDKPHQVYTHPKGYFYHESL
MRTGRISRKTKETDIQLELNLDGKGVADISTGLGFFDHMLASFSRHSEFDLKVRAEGDLYVDEHHLVEDVGIVLGRALAEVLGDMSGIARFGEARIPMDE
MTERFDCHHCNESLFGKKYILREESPYCVVCFETLFANTCEECGKPIGCDCKDLSYKDRHWHEACFHCSQCRNSLVDKPFAAKEDQLLCTDCYSNEYSSK
MAAERQEALREFVAVTGAEEDRARFFLESAGWDLQIALASFYEDGGDEDIVTISQATPSSVSRGTAPSDNRVTSFRDLIHDQDEDEEEEEGQRFYAGGSE
MPTLHIKSEKNAFSNIVLMPGDPVRAKYIAENYLANPVQINDTRLMLAYTGYYKNKKISVMSHGMGIPSASLYVRELILEYNVKKIIRVGTCGTIQNNIK
MPPPQRFRVQSKNYFLTYPRCTIPKEEALSQLQKIHTTTNKKFIKVCEERHDNGEPHLHALIQFEGKFICTNKRLFDLVSTTRSAHFHPNIQGAKSSSDV
MAIHLYKTSTPSTRNGTVDSQVKSNPRNNLIYGQHHCGKGRNARGIITARHRGGGHKRLYRKIDFRRNEKDIYGRIVTIEYDPNRNAYICLIHYGDGEKR
MSPVLTTPKRHAPPPEQLQNVTDFNYTPSHQKPFLQPQAGTTVTTHQDIKQIVEMTLGSEGVLNQAVKLPRGEDENEWLAVHCVDFYNQINMLYGSITEF
MAKIAKTHEDIEAQIREIQGKKAALDEAQGVGLDSTGYYDQEIYGGSDSRFAGYVTSIAATELEDDDDDYSSSTSLLGQKKPGYHAPVALLNDIPQSTEQ
MNGDDAFARRPRDDAQISEKLRKAFDDIAKYFSKKEWEKMKSSEKIVYVYMKLNYEVMTKLGFKVTLPPFMRSKRAADFHGNDFGNDRNHRNQVERPQMT
DTPANCTHPELLGTWVFQVGPAGSRSVNCSVMGPPEKKVVVHLEKLDTAYDNFGNTGHFTIIYNQGFEIVLNDYKWFAFFKYKEEGHKVTSYCNETMTGW
QTSPMERFIVNLLDSTFDDRSSRPLHSVAPYWLHQPELNECNIGNSLGEVINEKDKFAVRADVSHFHPKELSVSVRDRELVIEGHHEERTDPAGHGSIER
MRSVAVGAVDFSGRPFHFLGIGGIGMSALAYVLAKRHLPVSGSDLRRTHITDRLESVGAKIFQDQVPENLDYFQSLQVNPAVALPTGSPGSGLTLEQIAE
MARARRTKRASVTDIYKGCKASGTCPPDVINKVEQNTLADKILKYGSVGVFFGGLGISTGKGTGGPTGYIPLGQGPGVRVGATPTVVRPGVIPEIIGPTE
MIATPVKIESVETILVDVPTIRPHRLSVATMNCQTLVLVRIRCADGVVGVGEGTTIGGLAYGEESPESIKVNIDTYFAPLLKGLDATRPGAAMATLRGLF
MKLTALNSTVRRALLNGRNQNGNRLGSAALMPYAAAETRLLCAGGANGWFFYWKRTMVSPAEAKVPEKEKEKEKAKAEKSVVESSYWGISRPKVVREDGT
GFLSAEEKGLVNGLWSKVNVDEVGGEALGRLLVVYPWTQRFFQSFGDLSSADAIMSNAKVKAHGKKVLNSFSDGLKNIDDLKGAFAKLSELHCDKLHVDP
MRILDEAVIPELPNYYRGKVRENYDLPDGNRIIISTDRLSAFDQILTCIPYKGQVLTQTARYWFEQTKDICPNHVVSYPDPNVVIGKRLDILPVEVVVRG
MKLLVLCLFAMMATLAVSRHRFRFIPHKYIRKEFEVALKVEIIAGFDRTLVKWLRVHGGRLSTVQKKALYFVNRRYMQTHWQNYMLWIVRKTDALGRPPV
MNTHSAISELIAPWLELTDPKLAALVITHLELDSRLIKSGDTFVAIQGHAVDGRQFIDKAIAQGANLVLAEADAQHLNGWVEYRAGVPVIYLAELGQHLS
MDLLLGIVQGLTEFLPISSSGHLTLLSHLLKTDLNAYQTAVLHLGTLVSVVLFALDGIRRSLRSWRIILNLIVSTIPAGVFGVLFEKQIDQLFSSPRFLP
MNREIYDFVAIGIGPFNLSLASLSAPLRGVRTLFLDKKSGFDWHPGMLIETSTLQNPFLADLVSLADPRSEYSYLNYCKLTNRIYSYYMRENHYLSRAEY
MGDKKSPTRPKRHAKPSSDEGYWDCSVCTFRNSAEAFKCMMCDVRKGTSTRKPRPVSQLVAQQVTQQFVPPTQSKKEKKDKVEKEKSEKETTSKKNSHKK
STTSCNISVALAKRGKKVLQIGCDPKHDSTFTLTGFLIPTIIDTLQEKDFHYEDIWPEDVIYKGYGGVDCVEAGGPPAGAGCGGYVVGETVKLLKELNAF
MSSAQRVVITPGEPAGSGPDLVVQLAQRAWPIELVVCADGALLTERAAMLGLPLSLLPYSPDVPAAPQPAGTLTLLPVSLRAPAISGQLTVENGPYVVET
MTEYKLVIVGGGGVGKSALTIQLIQNHFIDEYDPTIEDSYRKQVTIDEETCLLDILDTAGQEEYSAMRDQYMRTGQGFLCVYSITSRSSFDEIASFREQI
MAASMAESCRASLYLARSVRMARPRLAAFASDACRVCTGPSRFQSTGPSEPGGFKPPPKPVIVDRRRVPEDERRFLSPEFIPPRGRTNPLKFKIERKDML
MSTIAKDQTQINDKIRAKELRLIGQDGEQIGVKSKREALEMAERVDLDLVVVAPNAKPPVARIMDYGKFKFEQQKKEKEMKKKQKIINVKEIRLSPTIEE
MAATGVLAEIIDGDVYKYYADGEWKKSTSGKSVAIINPTTRKPQYKVQACSQEEVNKVMDSAKSAQKSWAKTPLWKRAELLHKAAAILKEHKAAIAECLV
MLPTKQAACSFINVAFSYNELPLIRELSFSVYEGEYVCIVGHNGSGKSTISKLLTGLLKPQAGEIKIFGKTVDFDNVSYLRNNIGIIFQNPDNQFIGITV
MGLCASSEKNGSTPDTQTASAGSDNVGKAKVPPKQEPQKTVRTVNTANQQEKQQQRQQQPSPHNVKDRKEQNGSINNAISPTATANTSGSQQINIDSALR
MGRGAGREYSPAATTAENGGGKKKQKEKELDELKKEVAMDDHKLSLDELGRKYQVDLSKGLTNQRAQDILARDGPNALTPPPTTPEWVKFCRQLFGGFSI
MITGKELRIISLLTLDTVFFLLEITIGYMSHSLALIADSFHMLNDIISLLVALWAVDVAKNRGPDAKYTYGWKRAEILGALINAVFLIALCFSIMIEALQ
MLGHDLVSHVRSAMLNKLRGLPVPESHPVLSQLRAGVFVTVESIVRSGGYERREVRGSLGIVEPFKDLAFDSAKVAAKLALSIPRFTEFDLRRSVIEVTL
MSSDAEMAIFGEAAPYLRKPEKERIEAQNRPFDSKKACFVADNKEMYVKGMIQTRENDKVIVKTLDDRMLTLNNDQVFPMNPPKFDKIEDMAMMTHLHEP
MSVANSRTAVYPGTFDPITNGHIDLVNRAAPLFERVVVGVAYSPSKGPALSLERRVALAQEALAAHANVEVRGFDTLLAHFVREMGAGVLLRGLRAVSDF
MVQMRSKNMAYESGTNNYSDTIANGNTLPPRSKKGHSGRRKRSETLPIACNNFCVTRQIDDDEQAFKMLDKVSHLKKFSAEDGDDNNIFVQWADDITDIL
MTLTRKTLFLLTAAFGTHSLQTASADAVVKAEKLHASANRSYKVAGKRYTPKNQVAEFTQTGNASWYGGRFHGRKTSGGERYDMNAFTAAHKTLPIPSYV
MASNKILGIDLGTTNSAFAVMEGGDPEIIVNGEGERTTPSVVAFDDGERLVGKPAKNQAVKNPDETIQSIKRHMGEDDYSVELDGEEYTPEQVSAMILQK
MSSDIDELRREIDIVDVISEYLNLEKVGSNYRTNCPFHPDDTPSFYVSPSKQIFKCFGCGVGGDAIKFVSLYEDISYFEAALELAKRYGKKLDLEKISKD
MADGQMPFSCHYPSRLRRDPFRDSPLSSRLLDDGFGMDPFPDDLTASWPDWALPRLSSAWPGTLRSGMVPRGPTATARFGVPAEGRTPPPFPGEPWKVCV
MDGALLIDKPKGITSTEVVERVKEKLKARKAGHTGTLDPIATGLLIILINKATRFSQFFIGMPKTYRFTVKFGAETDTYDAQGKVVETYEGELNCDKLKE
MDAVATAYLGGAVALIVGVAFVWLLYRSLDGSPHQSALAPLAIIPVFAGLSYVGMAYDIGTVIVNGNQIVGLRYIDWLVTTPILVGYVGYAAGASRRSII
MTQSALHTEFGGIAALRDALARRQVSAVELAQSGLDAAQAASGLNAFLHIDPDLTLAQARAADAALAAGTAGPLAGIPIAHKDAFVTRGWRTTAGSKMLA
MAKYHSSGKSSSMTAIAFLFILLITYTGTTDAQSGVCYGRLGNNLPTPQEVVALYNQANIRRMRIYGPSPEVLEALRGSNIELLLDIPNDNLRNLASSQD
MTDPSRLVTPERRGDDLGDAALRPQNLSEFVGQQQARANLQVFIDAARKRKEALDHVLFVGPPGLGKTTLAQIVARELGVGFRATSGPVIAKAGDLAALL
MILLKELQIKNFRSHSDSKIEFDTGINLIAGRNGAGKSSILEAILVAFYGLKPATLRKNDLVRVNSSGYSLSLTFSLNGDDYTISRKSNGESILTGKEIV
MCKGLAALPHSCLERAKEIKIKLGILLQKPDSVGDLVIPYNEKPEKPAKTQKTSLDEALQWRDSLDKLLQNNYGLASFKSFLKSEFSEENLEFWIACEDY
MKKINIIKIVFIITVILISTISPIIKSDSKKDISNVKSDLLYAYTITPYDYKNCRVNFSTTHTLNIDTQKYRGKDYYISSEMSYEASQKFKRDDHVDVFG
VLSAADKTNVKGVFSKIGGHAEEYGAETLERMFTAYPQTKTYFPHFDLQHGSAQIKAHGKKVAAALVEAVNHIDDIAGALSKLSDLHAQKLRVDPVNFKF
MTLVNVGPERFDVWAPDVSSVVLVADGRQYPMQKKETAPGSEGWWTASDAPPNGDVDYGYLLDGNTTPVPEPRSRRLPAGVHNHSRTYNPPPYRWQDSRW
MTQLIMGIDPGTLVSGYAIIHIEQRYKIRAHSYGAIRLSSKDSLTQRYKQLFQTLSGVLDDITPDAVVLETQYVHKNPQSTIKLGMARGVLILAAALRDI
AAIFFAGTPILESAMVYPLAICGACILTSIAGTFFVKLGTNNSIMGALYKGLIATGVFSVAGLAVATYATVGWGTIGTVAGMEITGTNLFFCGLVGLVVT
SADENNLIWIDLEMTGLDPERDRIIEIATLVTDASLNILAEGPTIAVHQSDAQLALMDDWNVRTHTGSGLVDRVKASTMGERDAELATIEFLKTWVPAGK
MESTTLSKPFKNQVNPWGPLIVLLILGGVNPVTLGNSPHQVFNLTWEVTNGDRETVWAITGNHPLWTWWPDLTPDLCMLALHGPSYWGLEYRAPFSPPPG
MFSPSKFRKQVNESESVSNCESTTSNSRRILDQHAGLPISSAFRTEASDIGHHFSTKMYFKILSPNNVFALMGDNEFKTSFKIFTIFEPTSTPNGKIQSL
MAIIFALVARGTVVLSEFSATSTNASSISKQILEKLPGNDSDSHMSYSQDRYIFHVKRTDGLTVLCMADETAGRNIPFAFLDDIHQRFVKTYGRAIHSAQ
KESAAAKFERQHMDPSTSSASSSDYCNQMMQSRKMTQDRCKPVNTFVHESLADVQAVCFQKNVACKNGQSNCYQSNSAMHITDCRESGNSNYPNCVYKAT
MSKDLNSSRIKIIKPNDSYIKVDRKKDLTKYELENGKVISTKDRPIASVPAITGKIPSDEEVFDSKTGLPNHSFLREHFFHEGRLSKEQAIKILNMSTVA
MSSDRQRSDDESPSTSSGSSDADQRDPAAPEPEEQEERKPSATQQKKNTKLSSKTTAKLSTSAKRIQKELAEITLDPPPNCSAGPKGDNIYEWRSTILGP
MVSLKIQKRLAASVMKCGKGKVWLDPNESGDISMANSRQNIRKLVKDGFIIRKPTKIHSRSRARALNEAKRKGRHSGYGKRKGTREARLPTKILWMRRMR
MNRKRTIILDTETTGINQTSLPHINHRIIEIGAVEIIDRCFTGNNFHVYIQPGRSIESGALKVHGITNKFLLDKPIFKDIADSFLNYIKNSILVIHNASF
MEFLMDPSIWAGLLTLVVLEIVLGIDNLVFIAILADKLPPKQRDKARLLGLSLALIMRLGLLSLISWMVTLTKPLFTVMDFSFSGRDLIMLFGGIFLLFK
MSKTDWNASGLSRPSPSAHWPSRKLWQHGQKYQTTQDRSEPPAGKRRQAVRVSANHASQQLDQLKAVHLASAVRDLERAMTTLKLWESPQEISRHQALGY
MTEKIGVLGKKTTQRTDVERIVVTPLPTVYGKFRAFGYFDHERGDEQVALVHGDLGAEDVLTRLHSECLTGDAFGSQHCECGAQLASALRQVADAGSGIV
QPAVTPSVILFPPSSEELKDNKATLVCLISDFYPRTVKVNWKADGNSVTQGVDTTQPSKQSNNKYAASSFLHLTANQWKSYQSVTCQVTHEGHTVEKSLA
MDTFITRNFQTTIIQKAKNTMAEFSEDPELQPAMLFNICVHLEVCYVISDMNFLDEEGKSYTALEGQGKEQNLRPQYEVIEGMPRTIAWMVQRSLAQEHG
MKKKTTLSEEDQALFRQLMAGTRKIKQDTIVHRPQRKKVSEVPVKRLIQEQVDASHYFSDEFQPLLNADGPVKYVRPGVDHFEAKKLRRGDYSPELFLDL
MLNHNSKVWIVNYACAIDYYLDKHKQQRGVLTPGGKGINMAIVMALFGIKPTVLTFLGQPTKDLFLQLLKPYQLDLVSFPATTQTRINVKLLDGAQTTEI
SDLDRLASRAAIQDLYSDKLIAVDKRQEGRLASIWWDDAEWTIEGIGTYKGPEGALDLANNVLWPMFHECIHYGTNLRLEFVSADKVNGIGDVLLLGNLV
MGFLACALLVVATAHAATAIVNPETCEIGSNFKNYCNNCYCFDGVMDHALCTRESCDRNVWNEDGTRKFPKPGKWISEKENKKNDEPCTPGENFKYYCND
MIKLGIVMDPISEINIKKDSSFAMLMAAQERGYQLFYMEMADLAIVNGVAMGNMRPLKVMNDANHWFELGEAKDTPLSELNVVLMRKDPPFDTEYIYATY
MCEQKYRWTKKQIRQQLAVVRGEMAPTLVLKNATYLNSVRGKWLDANIWIYQDRIVYVGQDMPAKLDDETEVVDCGQQVIVPGYIEHHAHPFQLYNPHSF
MGIWKWLVMASLVWPVLTLRNVYDMKIECPHTVSFGENSVIGYVELPPMPLADTAQLVPESSCSMDNHQSLNTITKYTQVSWRGKADQSQSSQTSFETVS
MHKDIKLVKETEIRKPIGSPFIVYFSSISNNTHRFIEKLGFQHKRIPVDITQSITVSNEYVLICPTYSGGGNQVEGAVPKQVIQFLNNKHNRELCRGVIA
MKFKYGAIVFSGLLGVSAILAACGTRGKFDQIDDGKIKLASSLTSKGAANALQAIVKKYNEVKKPGDYPIEITQIAGGYDQARVDLQSRVGVKDKTNFYN
MTKSELIEILTKRQAHLKSDDVDLAVKSLLEMMGGALSGGDRIEIRGFGSFSLHYRPPRCGRNPKTGESVALPGKYVPHFKPGKELRERVASVVPLGECG
MEQTYQYAWIIPFVPLPVPMLIGVGLLLFPTATKNLRRMWAFPSILLLSIVMIFSINLSIQQIDSSCIYQYVWSWTINNDFSLEFGYLIDPLTSIMSMLI
MQNMFSFLSNKKIIALFLIIGTIFMPLSSEAYPIFAQQNYASPREATGRIVCANCHLAKKPVDIEVPQAVLPDTVFEAVVKIPYDTQVQQVLGNGKKGPL
MSDIIKLTAAEIAAKIASGELTAVQVTEAHLARIEAVDEKVHAFLHVDREGALAQARAVDEKRERGEKLGPLAGVPLALKDIFTTEGIPTTVGSKILEGW
MSRTLVLVRHGQSEWNLKNLFTGWRDVDLTEQGHAEAKAAGQKLKARGLKFDIAFTSALSRAQKTCQHILDAVGQSDLKTIRDQALNERDYGDLSGLNKD
MFDKIKNFSEILSNMGSFREKMEEVKKRIASIRVVGDAGAGMVTVTASGEGQITNVFINKQLFDADDNKMLEDLVMAATNDALKKAKEATAYEFQSASGG
MNSNRSLLVMGLLLVSFLIFTQWQQDFNPEIQAQKQAQQQSRDVPHATNTANAITEHMTKGKTITVESDVLRLVIDTLGGDVIESDLLAHKASLDSTDPL
MQPQTQLRHLNRQVQRKLTQCLQLASGYFNRTFSMPTVHYNVRGMKAGVAYLQQNEIRLNPILLLENSAAFIQQVVPHELAHLIVYQVFGRVKPHGEEWQ
MSENYTPRLKTRYREEIRTKLNDEFSYENVMQIPGVVKVVVNMGVGDAARDSKLINGALEDLTLITGQKPELRRAKKSIANFKLREGMPIGARVTLRGDR
MLDGIKMEEHALRPGPATLGVLLGSDCPHPAVCEGCQRPISDRFLMRVNESSWHEECLQCAACQQALTTSCYFRDRKLYCKQDYQQLFAAKCSGCMEKIA
ATPSPPTLYGLCSCEQPNTDGSLAYGCLAMDYIPQITSVSWKKDNEPITTGLKTYPSVLNKKGTYTQSSQLTITESEVGSSKIYCEVRRGESVWIKEIPD
MQALLFLMALLLPSGAGAEEIIGGVESRPHSRPYMAHLEITTERGFTATCGGFLITRQFVMTAAHCSGREITVTLGAHDVSKTESTQQKIKVEKQIVHPK
MLPFLPEPSLSYTQQNRTAVLLLNLGTPDAPTAQAVRPYLKSFLTDRRVVELPKWLWYPILHGLVLTLRPKKSAHAYEKIWFKEGSPLEVYTARQAAALA
MEKERETLQAWKERVGQELDRVMAFWLEHSHDREHGGFFTCLGRDGRVYDDLKYVWLQGRQVWMYCRLYRKLERFHRPELLDAAKAGGEFLLRHARVAPP
MGLEKSLVFFPLLVLLALGWVQPCLGRESSAHKFRRQHMDSEGLSSSSSSPTYCNQMMQRRKLTRGHCKPVNTFVHEPLADVQAVCFQENVTCKNGQTNC
MATANSIIVLDDDDENEAAAQPGPSHPLPSTASPEAEAPSSSEPHGARGSSSSGGKKCYKLENEKLFQEFLELCKTQTADHPEVVPFLCNRQQRAHSLFL
MLVHLFRVGIRGGPFPGRLLPPLRFQTFSAVRNTWRNGKTGQLHKAEGEYSDGYRSSSLLRAVAHLRSQLWAHLPRAPLAPRWSPSAWCWVGGALLGPMV
MLLAGAIFVLTIVLVIWQPKGLGIGWSATLGAVLALVTGVVHPGDIPVVWNIVWNATAAFIAVIIISLLLDESGFFEWAALHVSRWGNGRGRLLFTWIVL
MTHSLTMAAYIVAGVLFILALRGLSNPESARNGNRMGMVGMAIAILTTLLSPSVQAYAWIVLAIAIGGAIGTVIAKKVLMTALPQLVAAFHSLVGMAAVL
MPKVSVIMTSYNKSDYVAKSISSILSQTFSDFELFIMDDNSNEETLNVIRPFLNDNRVRFYQSDISGVKERTEKTRYAALINQAIEMAEGEYITYATDDN
MEEVLKLKIPASTANLGVGFDSIGMALDKYLHMSIRKIERSNWEFLYYSSELEGLPKDENNYIYQTALNVAHKYNVTLPSLQIEMRSDIPLARGLGSSAS
MRILSIIRIIGILVMCFSGTMLVPAFVALIYGDGGGKAFMQAFMLSLIAGTLLWWPCHHHKQELRSRDGFLIVVAFWLVLGSLATLPLLLFDSPHLTIAS
MGQEDQEFLIQEHKKRTATSVESLNNTPGTLEASAINSGFSKSYGSLVSNESASEKLTYSWCNLDVFGEVHQPGSNWKQLVNRVKGVFCNERHIPKPRKH
MSKGPAVGIDLGTTYSCVGVFQHGKVEIIANDQGNRTTPSYVAFTDSERLIGDAAKNQVAMNPTNTIFDAKRLIGRRFEDSVVQADMKHWPFKVISDGGR
MLMHSILIILVIILTTYFTRIWPFMVFNAKNPPNDFVRYLGRALSCSVIGMLVIYCFKDIHILKPPYGINEITAFLSVILLHRIFKVFVLSITLPTILYM
MSDDKPFLCTAPGCGQRFTNEDHLAVHKHKHEMTLKFGPARNDSVIVADQTPTPTRFLKNCEEVGLFNELASPFENEFKKASEDDIKKMPLDLSPLATPI
MKKVTIRDFIKKKSMKEKITMLTAYDYPTAKIISNTTLDSILVGDSLGMVVLGYTNTLNVTMRDMISHTRAVARANPPQLIVSDMPFLSYEIDVKSAVKN
MPGDVGEETLEIGAVVGKRYKVVQKLGEGGCGSVFKVEDTSEKGQHYALKVEFKSQDAGNILKMEVQILSQLISKKHVAKCVASGKKERYSYMVMTLLGE
MELPKEMEEYFSMLQREIDKAYEIAKKARAQGKDPSLDVEIPQASDMAGRVESLVGPPGVAERIRELVKEYGKEIAALKIVDEIIDGKFGDLGSKEKYAE
MNRDNAIAWSVEDLCVNYDHSDVLCHITFSLPAGAMAAIIGPNGAGKSTLLKASLGLIRASSGQSLFFGQRFSKVHHRIAYMPQRASVDWDFPMTVLDLV
MLRIIFLGTGGSLPTRNRNPSAVIVNLKGELLLFDCGEGTQQQMMRAKTGMMSLSSIFVSHFHADHFLGIPGLIQTMSFLGRKEPLTIYGPEGTKEFTEV
MPKYDSHLKCSFCGKSQEQVRKLIAGPGVYICDECVELCNDILDEELLDVPPASTGERDGTGQKQKKSGQPRRRLTLEELPKPTAIKQYLDEYVIGQDEA
MTKIAMANFKSAMPVFKSHAYLKELEKTLKPQHFDRVFVFPDFLGLLPNAFLHFTLGAQNAYPRDCGAFTGEITSKHLEELKIHTLLIGHSERRVLLKES
MNKKFKKIVTEKKLTDAERIKENSNYLRGTITDDLKNEITNGFTGDNFSLIRFHGMYQQDDRDLRIERNEQKLEPRYAMMLRCRLPGGVIKAKKWLKIDY
MVSSGCRMRSLWFIIIISFLPNTEGFSRAALPFGLVRRELSCEGYSIDLRCPGSDVIMIESANYGRTDDKICDADPFQMENTDCYLPDAFKIMTQRCNNR
MNTAELLRKIIRRENLTEDEARSIANSVMKAEVPEIVTAGFLVGLATKGESVEEITGFAKAMRDNALHINFPSALDTAGTGGDGLNTLNVSTAVALLISQ
MGPQGARRQAFLAFGDVTVDFTQKEWRLLSPAQRALYREVTLENYSHLVSLGILHSKPELIRRLEQGEVPWGEERRRRPGPCAGIYAEHVLRPKNLGLAH
MNYQRLEKLGEGTYAHVYKGQNRVTGEIVALKVIRIDADEGTPSTAIREISLMKELRHPNIMSLSDVLQTENKLMLVFEYMEKDLKKYMDTYGNQGALPP
MNCKEGTDSSCGCRGNDEKKMLKCVVVGDGAVGKTCLLMSYANDAFPEEYVPTVFDHYAVTVTVGGKQHLLGLYDTAGQEDYNQLRPLSYPNTDVFLICF
MSTGTVTIDRLGAQGDGVARTEAGPVFAPFTLPGETVSLAVNKANGTLISLKEASPERVEPPCRHFGPDGVNGTCGGCTLQHASDALYHAFKRNLVIDAL
MQVDLLSSAQSAHALHLFHQHSPLVHCMTNDVVQTFTANTLLALGASPAMVIETEEASQFAAIASALLINVGTLTQPRAQAMRAAVEQAKSSQTRWTLDP
MEAAHSKSTEECLSYFGVSETTGLTPDQVKRHLEKYGPNELPAEEGKSLWELVVEQFEDLLVRILLLAACISFVLAWFEEGEETVTAFVEPFVILLILIA
MYRYLAKALLTSRAGPAALGSAANHSAALLGRGPGQPAAASQPGLALAARRHYSELVADREDDPNFFKMVEGFFDRGASIVEDKLVKDLRTQESEEQKRN
METSALKQQEQPAATKIRNLPWVEKYRPQTLNDLISHQDILSTIQKFINEDRLPHLLLYGPPGTGKTSTILACAKQLYKDKEFGSMVLELNASDDRGIDI
MSSVFEIVNQARRKNKLKRELLDNEKKVRDNRKRVDLLENLLDYIKPEMSHDEIVAIIKNMKADYEDRVDDHIIKSAEISKARRDISRRIRELTEEDKQT
MSEPSRDAHQIPHGSKACRRLFGPVDSEQLRRDCDALMAGCVQEARERWNFDFVTETPLEGDFAWERVWGLGLPKLYLPAGPRGGRDDLGGGKRPSTSST
MKIISEGETKLMVPEESTLSKKDTVFYNPVMETNRDISVSVVQSFLDDFKRDEFLMCDPLGGSGARGIRYAKELKFNGDLKVSIGDINPSAVKMIKENLK
MMTAVSQMSVPSSRILLDVDCRVCEDHSSGKHYSIFSCDGCAGFFKRSIRRHRQYVCKNKGSPSEGQCKVDKTHRNQCRACRLRKCLEIGMNKDAVQHER
MTQMTVQVVTPDGIKYDHHAKCISVTTPDGEMGILPNHINLIAPLQVHEMKIRRGGEDEKVDWIAINGGIIEIKDNVVTVVADSAERDRDIDVSRAERAK
MLGQRKLLIAASGTGGHLFPALAVAQELPEYEIHWLGVRDRLENQLIPPHYPLHTVNFSGLQGKTPWAKLRPLWQFWGVFWQTRQLLKQGDFQGVFTTGG
MLGAADESSVRVAVRIRPQLAKEKIEGCHICTSVTPGEPQVFLGKDKAFTFDYVFDIDSQQEQIYTQCIEKLIEGCFEGYNATVFAYGQTGAGKTYTMGT
MSPQQARRRPETPKPKNSGREGTGKTAQARYKCAMSDDSSPFLTDDMEFDGEAQAVEPTSRMLSWARNSALYRLQQRMMTEKQLRDAIMRKAREKFEDIG
MGKKELKRGLVVDREAQMIGVYLFEDGKTYRGIPRGKVLKKTKINAGDYVWGEVVDPNTFAIEEVEERKNLLIRPKVANVDRVIIVETLKMPEFNNYLLD
MSFRTLELFAGIAGISHGLRGISTPVAFVEINEDAQKFLKTKFSDASVFNDVTKFTKSDFPEDIDMITAGFPCTGFSIAGSRTGFEHKESGLFADVVRIT
MNTNYWIGVVSEQHVLKGAAGGFAQLCHGKKAPLAKMKEGDWLIYYSPRDAYPDGKLLRSFTAIGKVKSGNIYPYQMAPNFIPYRLDIDYYPCHKIGFYD
MSLSHLYRDGEGRIDDDDDERENFEITDWDLQNEFNPNRQRHWQTKEEATYGVWAERDSDDERPSFGGKRARDYSAPVNFISAGLKKGAAEEAELEDSDD
MVSVTTKILILGSTGSIGTQALEVIADNPDLFTLVGIAAGGSNPGLVIEQARAFNLRPHQVAVAGKQAAGEVGEALGGTVIDGPDAAQTLVESVQATDPA
MKVLLKIIVGRAMNILKNFSVPNLCDAGAKPLNGIKPILENQKLVFGEAITVKISYNDWGTLIKTISFAKNKFIVAEVVGEGKYETAVWGGLASLNAKIK
MELNKNLIIPFAKQAGLTSFASMSAVKKALSTKKVGHTGTLDLFADGLLVLLTGQLTRLADIISAEKKTYEAWVEFGTETDTLDPEGEPVLTAPLPSYKN
MNLTALKNMPVSELITLGEKMGLENLARMRKQDIIFAILKQHAKSGEDIFGDGVLEILQDGFGFLRSADSSYLAGPDDIYVSPSQIRRFNLRTGDTISGK
AHRFPALTPEQKKELSDIAQRIVANGKGILAADESVGTMGNRLQRIKVENTEENRRQFREILFTVDNSINQSIGGVILFHETLYQKDSQGKLFRNILKEK
MEGPVLTLGLLAALAVCGSWGLNEEERLIRHLFQEKGYNKELRPVAHKEESVDVALALTLSNLISLKEVEETLTTNVWIEHGWTDNRLKWNAEEFGNISV
MLLQRCPVLIRSPTAILGKMIKTHQFLIGIGRCPILATQGTTCSQIHLKATKAGGDSPSWAKSHCPFMLLELQDGKSKIVQKAAPEVQEDVKTFKTDLPI
MNTPVSVNEKKDFVKWFLNNYQLKQRECVWILNYLMSHDQLMHKVHFVEHAKYCPRGLVMSANCVKDTPFHFFKQNVMTTDAEKSFHDIRLNRDEDIYIQ
MAITQFRLFKVCTCLATVFSFLKRLICRSGRGRKLSGDQITLPTTVDYSSVPKQTDVEEWTSWDEDAPTSVKIEGGNGNVATQQNSLEQLEPDYFKDMTP
MFETTLHDGVLELAAPGARWLSTGWNGGDTRADRAYSITVPDDWAPDSTHEYVTDRLAAAGFAPRDDAPVLLTGVAQEHARIARCGPVAVAATAGLSNPA
MMTLFTQEPSFSIKCLPTTPSKPHRSLLAARLLFLSISDFSCRCPKIKLSLKGYRFIYCVRVVPSPSSLAKAQSDRLNIGLIRRSLKLCCARDIRLELGQ
MTIEQFNFAGKKAFVRVDFNVPLDDNFKITDDTRIRAALPTLRKIIADGGMTIIGSHLGRPKGVAPEFSLRHILPHVSELLGVDVLFADDCIGADAMDKA
MLVLDRDADVPMHRQLYEKLRAEILAGHLKADTRLPPTRMMAEDLGVSRNTVITTYDALLAEGYLESRSGSGTWVATLPPDAVTARNSVGRAGAPSLSSR
MPLLWLRGFLLASCWIIVKSSPTPGSEGHSAAPNCPSCALATLPKDVPNAQPEMVEAVKKHILNMLHLKKRPDVTQPVPKAALLNAIRKLHVGKVGENGY
MRLDKFIAQQLGVSRAIAGREIRGNRVTVDGEIVRNAAFKLLPEHDVAYDGNPLAQQHGPRYFMLNKPQGYVCSTDDPDHPTVLYFLDEPVAWKLHAAGR
MYQVVASDLDGTLLSPDHTLSPYAKETLKLLTARGINFVFATGRHHVDVGQIRDNLEIKSYMITSNGARVHDLDGNLIFAHNLDRDIASDLFGVVNDNPD
MATSYGFFSPSVPSSLNNKISPSLGINGSGFCSHLGISKRVFCSSIEASEKHAAAGVSSSESRVSRLVNRGCKLVGCGSAVPKLQISNDDLSKFVETSDE
MVLLESEQFLTELTRLFQKCRSSGSVFITLKKYDGRTKPIPRKSSVEGLEPAENKCLLRATDGKRKISTVVSSKEVNKFQMAYSNLLRANMDGLKKRDKK
MTRMYVGIDHGTSGIKVAAYDGEGDPEFLGKAPRRKVAERGLLRSLPDEARRAVEEAECICLNYGMGDALTEFTPLEEAEDLGVGYGLRDTSGAGREFGA
MANALRRFTEYAPANPDLMVALMLLLAVSMMVMPIPVMAVDALIGFNMGLAVLLLMAALYVSTPLDFSSLPGVILLSTVFRLALTVATTRLILAEGEAGS
MQDPNADTEWNDILRKKGILPPKESLKELEEEAEEEQRILQQSVVKTYEDMTLEELEDHEDEFNEEDERAIEMYRRRRLAEWKATKLKNKFGEVLEISGK
MILSSQLMLALIAVSGYGKAMQVPKKDHENRQYFAIESYDDVGNLLAEHSDWSFEHDVRGLANHYVFSKPLQSLGKRDAIDTGYSENIIDFHDLPPVQLH
MTLALRYKRVLLKVSGEALMGEQSFGIDVSVADRIASDIAEVRKMGVEVAIVIGGGNIFRGVAVASHGGDRVTGDHMGMLATAINSLALRTSLTKLGVET
EDLNKVFPPEVAVFEPSEAEISHTQKATLVCLATGFFPDHVELSWWVNGKEVHSGVSTDPQPLKEQPALNDSRYCLSSRLRVSATFWQNPRNHFRCQVQF
MLNIKWIRENKELFDEKLSQRFIEPMSSKIAMLDGEKRKITSLIQEFQHARKVKSKILGNMASKSGEEFEGLQRDVKHINEKLEALEQDLNNNNELNELL
MLMFDPVPVKQEAMDPVSVSYPSNYMESMKPNKYGVIYSTPLPEKFFQTPEGLSHGIQMEPVDLTVNKRSSPPSAGNSPSSLKFPSSHRRASPGLSMPSS
MTGASGVEGTRIPLHSLSCRPSAGRSAGSFVNTGIMEAFRGTRPGCLPVWFMRQAGRSLPEYRAVRGTNTLLEACLNPDLACEITLQPVRRYSVDAAILF
MANGDSPDQNENHCSAINSSILLTPGSLPTLTLSGKIRVTVTFFLFLLSTIFNTSFLLKLQNWTQRKEKRKKLSKMKVLLKHLTLANLLETLIVMPLDGM
MANRRVGRGCWEVSPTERRPPAGLRGPATEEEASSPPVLSLSHFCRSPFLCFGDVLLGDSRTLPLALDNPNEEVAEVKISHFPAADLGFSVSQRCFVLQP
MSTKYIFVTGGVVSSIGKGIVAASLGRLLKNRGLKVTIQKFDPYINIDPGTMSPYQHGEVFVTDDGAETDLDLGHYERFIDINLNKYSNVTTGKIYSEVL
MYQPVALFIGLRYMRGRAADRFGRFVSWLSTIGITLGVMALVTVLSVMNGFERELQNNILGLMPQAILSSEHGSLNPQQLPETAVKLDGVNRVAPITTGD
MIVAVGTKNPNKIRAVEDAYRLFGIPARIVPAPRPLTTPPQPVGLEAVLKGAVERAKAALQAVEKAEHGVGIEAGVVEAGGVHLDITIAAIVDAGGRTTI
MPREDRATWKSNYFLKIIQLLNDYPKCFIVGADNVGSKQMQTIRLSLRGKAIVLMGKNTMMRKAIRGHLENNPALEKLLPHIRGNVGFVFTKEDLPEVRD
MANGLKGIKTVRDFELAGKVVFLRLDLNVPMENGKITDENRITASLPTIKYCMEQGAKLVMASHLGRPKTKDDTEFSLEPVAKRLQDLLNAEVILVEEPD
MMTQVPDTPQALYRALPSMDSLLADAVLAPLLQRYGKAAVKAALDSQLRTARELIAQERRLPAWCANPSLLNGYLVDQLSKDYSHSLKPVWNLTGTILHT
MPRLVLASAPAKIILFGEHSVVYGKPAIASAIDLRTYVRAEFNDSGNIKIEAHDIKTPGLIVSFSEDKIYFETDYGKAAEVLSYVRHAIELVLEEADKRT
MTSIIKLTTLSGVQEESALCYLLQVDEFRFLLDCGWDEHFSMDIIDSLRKHVHQIDAVLLSHPDPLHLGALPYAVGKLGLNCAIYATIPVYKMGQMFMYD
MKVLAAGVVPLLLVLHWKHGAGSPLPITPVNATCAIRHPCHNNLMNQIRSQLAQLNGSANALFILYYTAQGEPFPNNLDKLCGPNVTDFPPFHANGTEKA
MAFNTDEIKTVVESFETTPYEYEWAPPCEKVRIKELGSWLLPPLYSLVFIIGLLGNMMVVLILIKYRKLQIMTNIYLFNLAISDLLFLFTVPFWIHYVLW
MRILVLGVGNILLTDEAIGVRIVEALEQRYILPDYVEILDGGTAGMELLGDMANRDHLIIADAIVSKKNAPGTMMILRDEEVPALFTNKISPHQLGLADV
MLPSTIQTLTLFLTSGGVLLSLYVSASLSYLLYSDILLKFSSTKRTAPTMSLDCANVSNVQAVNRSATKEMTFLLPEPEWTYPRLSCQGSTFQKALLISP
GISRDNWHKRRKTGGKRKPVHKKRKYELGRPPSNTKLGPKRIHTVRVRGGNKKYRALRLDVGNFSWGSECCTRKTRIIDVVYNASNNELVRTKTLVKNCV
MTDVTVKSLAEEIQTSVDRLVQQFADAGIKKTETDFVSQKEKEALLAHLNREQGGSAGKPDKLTLQRKTRSTLNVSGTDGKSKPVAVEVRKKRTYVNRDA
MTKEQIIEAVKNMTVLELNELVKAIEEEFGVTAAAPVVVAGGAAAGAEAAAEKTEFDVILADAGAQKIKVIKVVREITGLGLKEAKDLVDNTPKPIKEGI
MKKISSVFTMFALIAAILFSGFIPQQAYAETPLTQTATNETATIQLTSDVHTLAVINTFDGVADYLIRYKRLPDNYITKSQASALGWVASKGNLAEVAPG
MANDARPLARLANCRVGDQSSATHAYTVGPVLGVPPTGGVDLRYGGRAGIGRSETVTDHGAVGRRYHQPCAGQIRLSELRVTILLRCETLCETAQLLRCP
MSRHICWICKLCRDESKRLPSNLTLDEVLKWAQSLESLMATKYGPIVYTAYLKLEHSDENIKFWMACETYKKIASRRGRISRAKKLYNIYIQPQSPREIN
MSLFAAIGYMVREVFVFVSYVKNNAFPQPLSSDDERKYLELMEQGDAQARNLLIEHNLRLVAHIVKKFENTGEDAEDLISIGTIGLIKAIESYSAGKGTK
MTEALVVDDSHFMRTVISDILEDGGVDVVGTAENGARALDAVTDVQPDVITMDVEMPEMDGIEATAEIMREQPTPILMVSALTTEDADATLEAMEKGAID
GGSLSLPPEPLCARCPTKEGAAPRRPGFWGSLETQAATVWRGRHGHFSCRVRLSRGAARYSRRGQGKPGVTISAARLVFKVLSAGPLTHPAGRSRRLPRG
MTFCLLPAFTQAFCGCIFINPLTMSATLSRMDCCVGLPHCMGWLPSPVGAVAFVMEGALPIPWSYYLNSYDKHVLQQLDCLCLFPVTCYQSFTSYVTGDE
MNPHATPVLVLSLALGTTITISSNHWVLAWTGLEINTLAIIPLISKSHHPRAVEAATKYFLTQAAASALVLFSSMTNAWATGQWDITQLNHPTSCLLLTA
MNKNIVILGTQWGDEGKGKVVDCLTKDSSYVVRYQGGHNAGHTLVVNDKKIILHLIPSGLLHKNVIGIIANGVVVSPFELIKEIKMLETHNIFVHKRLFI
MHPFSRLFRNIQSLGEEEVQELLGPPEDALPLLAGEDLNHRVADALNLHLPTADLQWVHKTNAITGLYSNQAAQFNPNWIQPEFPELHLHNDLIQKLQQY
MAARVPSGEARRSASGAPVRRQVTIVRIYLDGVYGIGKSTTGRVMASAASGGSPTLYFPEPMAYWRTLFEADVISGIYDTQNRKQQGDLAADDAASITAH
MSPSEYALEVAKRRTFAIISHPDAGKTTITEKVLLFGHAIQTAGTVKGRGSSHHAKSDWMEMEKQRGISITTSVMQFPYGGCLVNLLDTPGHEDFSEDTY
MDNKLDIKAFLDKDEQKDLLRLLTAGSVDDGKSTLIGRLLFDSKKLYEDQLDALERDSKRVGNAGEHIDYALLLDGLKAEREQGITIDVAYRYFSTNGRK
MAWMEVRGKRFEILVRPELAFRYKEKGDVDLEDVLWTDTIYRDVRKGLKASPEEVKKAFGTSDPRRVAEKILKEGEIQLTEEQRRRLLEAKRRQIISYIA
MLPPKLHALFCLCSCLTLVHPIDWQDLNPVAHIRSSAWANKIQALMAAASIRQSRIPKGNGSYSVGCTDLMFDYTNKGTFLRLYYPSQEDDHSDTLWIPN
MSSAPPFAAALAWSGHLRRRLDAHPDLAAWLANACAHPVSANVLAAWQAELSGPDAPEVLPVEQCRGMLRKLRERVFLTLIVRDLGGQADLEEVVGAMTV
MAGRSDMDPPAAFSGFPALPAVAPSGPPPSPLAGAEPGREPEEAAAGRGEAAPTPAPGPGRRRRRPLQRGKPPYSYIALIAMALAHAPGRRLTLAAIYRF
MRVRIGLTLLLCAVLLSLASASSDEEGSQDESLDSKTTLTSDESVKDHTTAGRVVAGQIFLDSEESELESSIQEEEDSLKSQEGESVTEDISFLESPNPE
MQLRVHPTMDCSGRSTSNIERDSDLGDDLSHGDRTDDEMRDCDSVDGEHHQLSAKAAIAARLSHTVSGGGGSFASPEPQTELPLSHHHQLPPNHPLNALG
MAIKKRSATVVPGASGAAAAVKNPQASKSSFWGELPQHVMSGISRMVPTLIMGGVILAFSQLIAYSWLKIPAEIGIMDALNSGKFSGFDLSLLKFAWLSQ
APKRKSGVSKCETKCTKACPRPAPVPKLLIKGGMEVLDLVTGPDSVTEIEAFLNPRMGQPPTPESLTEGGQYYGWSRGINLATSDTEDSPENNTLPTWSM
ATLTAKERTDFTRSSLRNIRTSGHVPGIIYGKDTGNKPVSLDSVELIKTLRDEGKNAVITLEVSGEKHSVMVTDLQTDPLKNEITHADFQVVNMSEDIEV
MSEKKRLHLIIADAELETVPEQILDHPAIVNYAKRRKRKPEKIILDSTYHHAALKQLEDGERRGRPDIVHICLLNALDSILNKEDRLRVYVHTRNDYVIY
MQATTQIKTPVVGKHVYGELYGVDEALLKDEERLRKIVIEAAHIAKMHLVEVNSWRFKGGDKEGVSVIALVLESHIAIHTWPVYNFATVDVYTCGEHSDP
MIASLALAAAVFAAAPQAQAQTDLLKPVSEPRIAVAILNCLVKNDGYLTACTVQDESPNDLGVGQAALSMVSQVQVDLLGPDGKSRAGSYIQVPVRIRIR
MHEYIRKSLTIDCEAVTNYIVERIREYLEFSNKKGGVIGVSGGVDSAVTATLLAKATDNFFILLMPSSSTPKIDLDDSFEMIKFLNAQNKYKLINIDEIV
MRIVFDIGGSVLVPSKPDVEFIDKLSYELTKVSEDHEIAIVVGGGKTAREYIEVASKFNANETFKDYLGIQITRANAMLLIAALKERAYPQVVTDFWEAW
MEKMSRQLPLNPTFIPPPYGVLRSLLENPLKLPLHPEDAFSKDRDKGKKLDDGSNSPTVPQSAFLGPTLWDKTLPYDGDTFQLEYMDLEEFLSENGIPPS
MPVIGEKFPEVEVKTTHGAIKLPDYYVEKGKWFVLFSHPADFTPVCTTEFVGFQKRYDEFRKLNTELIGLSIDQVFSHLKWVEWIKEKLNVEIEFPIIAD
MKLNISFPATGCQKLIEVEDERKLRTFYEKRMATEVAADPLGDEWKGYVVRISGGNDKQGFPMKQGVLTHGRVRLLLSKGHSCYRPRRTGERKRKSVRGC
MGSSGSMVKPISGFLTALIQYPVPVVESRADIDKQIKQIIKTIHSTKAGYPGLELIVFPEYSTQGLNTKKWTTEEFLCTVPGPETDLFAEACKESEVYGV
MAENWKNCFEEELICPICLHVFVEPVQLPCKHNFCRGCIGEAWAKDSGLVRCPECNQAYNQKPGLEKNLKLTNIVEKFNALHVEKPPAALHCVFCRRGPP
MSLYVKCVKLSNNAIIPNRSMSGSAGYDLYSAYSYTVKPYNRILVRTDICLMIPDKCYGRISPRSGLSLNYNIDIGGGVIDSDYRGEIGIVFINNGCSDF
MTTFYDYYKSKIVKKLMMELNYSSIMQVPKIDKITLNMGVGAASSDKKVLDNAVLDLTAISGQKPLITKARKSVAGFKIRQGYPIGCKVTLRGKRKWDFF
MRITGQPHVYKKDTIIRLKPLSLNSNNRSYVFSSSKGNIQNIINHLNNLNEIVGRSLLGIWKINSYFGLSKDPSESKSKNPSVFNTAKTIFKSGGVDYSS
MDRSGFGEISSPVIREAEVTRTARKQSAQKRVLLQASQDENFGNTTPRNQVIPRTPSSFRQPFTPTSRSLLRQPDISCILGTGGKSPRLTQSSGFFGNLS
