# Supplementary material for: Towards a better solution to the shortest common supersequence problem: the deposition and reduction algorithm
Source: BMC Bioinformatics. 2006 Dec 12;7(Suppl 4):S12. doi: 10.1186/1471-2105-7-S4-S12 (PMC1780115; doi:10.1186/1471-2105-7-S4-S12)
Supplement: Additional file 2 — Real Protein sequences PROTEIN sequences are obtained from Swiss-Prot Release 45.5 of 04-Jan-2005. . Sequences are randomly selected from different protein sequences. The specific length and number of sequences are specified for each PROTEIN dataset. There are 60 randomly selected datasets. File name indicate the number of sequences, sequence length, and dataset number. For example, file name "PROTEIN_N100_K500_5" indicate that it is PROTEIN sequences dataset, with 500 sequences, each truncated to length of 100. And this is number 5 datasets for this setting. Each sequence is represented as a row in the data file. [file 1471-2105-7-S4-S12-S2.zip › PROTEIN_N100_K500_6]

MKIGKLNSIVIALFFKLLVACSIGLVERTNAALESSSKDLKNKILKIKKEATGKGVLFEAFTGLKTGSKVTSGGLALREAKVQAIVETGKFLKIIEEEAL
MNTKICVPVFEKTAPEVTESAGRAIDAGADILEIRIDGLQNPGEVNIRELIEDIGFPVIATNRSPVEGGHFSGSEDERIKLLMAAAEVADFVDIELSSAR
MASLRKTHPLIKIANDALVDLPAPSNISVWWNFGSLLGLCLITQILTGLFLAMHYTSDISTAFSSVAHICRDVNYGWLIRNIHANGASFFFICLYLHIAR
MRGFVYVLVCVLALASFSRAQLPGAGGPVLPGGGPTIGPVNPDPTRTEVCAKFWVQEGNSCYLFDSGAFLRQVAASRPVVVNNQDGLFQAAANMYCGQMH
MKKAAIITIGSELLEGLILNKNAQFLCQELKNLGYRVVKVSTVGDDLISISEEVKTLLLKVDLLILTGGLGPTQDDLTRDAVAKVLNRSLKLNEELLSKI
MASVRAAVGASLAVARTRPRCVGLALPSSAPRSAWAAAMEPTPRWLAGLRFDNRALRELPVETPPPGPEDSLATPRPVPGACFSRARPAPLRRPRLVALS
MSFEHPGDGDSRYYLLKIAHEQFGCAPGELSEEQLQQAERIIGRQKHIEDAVLRCPDAAGVVIPASQIEEAWTQIANRYESAEALQQALDAQGLERVGMR
MSKFSFFNYRINMRNSHATSLRFIKFNYSEFKNIRNFSSEKKRDPKLSLFLNNVSKILSEHKKDLHKAQEIIEREWLKLATPSTDVKSDITSTMYTKHRL
ALTQMALDSLDFDATVALAEKVAPHVDILEIGTPCIKHNGIKLLETLRAKFPNNKILVDLKTMDAGFYEAEPFYKAGADITTVLGVADLGTIKGVIDAAN
MKILKPYMRNTSISCYLCFLLNSHFLTEAGIHVFILGCVSVGLPKTEANWIDVRYDLEKIESLIQSIHIDTTLYTDSDFHPSCKVTAMNCFLLELQVILH
MDSCHKIDYGLYALEILAQYHNVSVNPEEIKHRFDTDGTGLGLTSWLLAAKSLELKVKQVKKTIDRLNFISLPALVWREDGRHFILTKVSKEANRYLIFD
MVSLDTEVVNDLKSKVNIADLISQYVALSRTGKNYIGLCPFHGEKTPSFNVNAEKGFYHCFGCGRSGDAIEFLKEYNQVGFVDAVKELADFAGVTLNISD
MAVASTSLASQLSGPKSLSQPYSGLRRSCPKLDQSHSSLFQHLSLSSSSRKASRAVVAMAGTGKFFVGGNWKCNGTKDLISKLVSDLNSAKLEPDVDVVV
MRNTVFLLGFWSVYCYFPAGSITTLRPEGSLRDEHHKPTGVPATARPSVAFNIRTSKDPEQEGCNLSLGDSKLLENCGFNMTAKTFFIIHGWTMSGMFES
MNKGHRHIIIRELITSNEIDTQEDLVELLLERDVKVTQATVSRDIKELHLVKVPTQTGGYKYSLPADNSFNPHQKLKRALIDCFICIDTVQFMIILKVMP
MPPRAPPAPGPRPPPRAAAATDTAAGAGGAGGAGGAGGPGFRPLAPRPWRWLLLLALPAACSAPPPRPVYTNHWAVQVLGGPAEADRVAAAHGYLNLGQI
MVQKPLIKQGYSLAEEIANSVSHGIGLVFGIVGLVLLLVQAVDLNASATAITSYSLYGGSMILLFLASTLYHAIPHQRAKMWLKKFDHCAIYLLIAGTYT
MTITKSQQYLTHFRNIGIAAHIDAGKTTTTERILFFTGRIRNLGETHEGASQMDWMEQERERGITITAAATTAHWTHTETGEDYTVNIIDTPGHVDFTIE
MGVGRARLYFQYFKAKFLKRRVTPPVDYEEIVSEFWRADFSSTEHARWHAEAGDGYETARGAHGLTLHLRRKFLYAWSANPVFRYKDCVLTARIRFLPGT
MSMQDPISDMLTRIRNGQAANKVAVKMPSSKLKVAIAALLKAEGYIVDFAVEGEAKPELEVTLKYFQAKPVIEQLKRVSRPGLRVYKKKDDLPSVMGGLG
MAKTKGEKRNKSAINEVVTRECTIHLAKRVHNIGFKKRAPRAIKEIRKFTEREMGTNDVRIDTRLNKHIWSKGISLRYRSTPFRVRVRLARRRNDDEDSP
LLLAGLCCLLPGSLAEDPQGDAAQKTDTPPHDQNHPTLNKITPSLAEFAFSLYRQLAHQSNSTNIFFSPVSIATAFAMLSLGTKADTHSEILEGLNFNLT
MAAGGGGGGVSRAALARPPIHRGTSAPGGAIAAAGGDGDGDEASRLLGRAQPREAPYLIPRPDGDLAVPDDLQYATLDLTGDPVAVGAGSYGSVLVYGSV
MSRSKRDNNFYSVEIGDSTFTVLKRYQNLKPIGSGAQGIVCAAYDAILERNVAIKKLSRPFQNQTHAKRAYRELVLMKCVNHKNIIGLLNVFTPQKSLEE
MDNRGSSQKGSLLLLLLLVSNLFLCKSVASLPICPSGAVNCQVSLRDLFDRAVILSHYIHNLSSEMFNEFDKRYAQGRGFITKAINSCHTSSLSTPEDKE
KQFTKCKLSDELKDMNGHGGITLAEWICIIFHMSGYDTETVVSNNGNREYGLFQINNKIWCRDNENLQSRNICDISCDKFLDDDLTDDKMCAKKILDKEG
MFVKKGDKVRVIAGKDKGTEAVVLKALPKVNKVVVEGVALIKKHQKPNNENPQGAIVEKEAPIHVSNVQVLDKNGVAGRVGYKVVDGKKVRYNKKSGEVL
MTGKQHQKHEQKARQAQVKAQINRDKARSKLLRQREKLARRRARNRRQSEVRRGNQSKAQHDTQSETQRGTQSKSQRDNETGGTKNPTAHSTLPPQKTNA
MILRRVFIAIGCVLFSPLSQANSSLGEVNIELRGNVVDFTCAVVAGDSNKSVNLGTWPTKQLHAAGDATQPVAFSLKLEGCPPGSASITFSGTPAPGTAL
MSFDVLTINPGSTSTKLAVYQGDKVLFEETVRHTMQELADFNNVQEQFDFRWQVLRRVMDAHGYDVKKLQAVVGRGGLLRPVAGGTYMVTEKMIDDLKEN
MDQNLSGLDCLSEPDEKRWPDGKRKRKNSQCMGKSGMSGDSLVSLPSAGYIPSYLDKDEPCVVCSDKATGYHYRCITCEGCKGFFRRTIQKNLHPSYSCK
MSLHFLYYCSEPTLDVKIAFCQGFDKHVDVSSIAKHYNMSKSKVDNQFYSVEVGDSTFTVLKRYQNLKPIGSGAQGIVCAAYDAVLDRNVAIKKLSRPFQ
MEQPVIPVRNIYYMLTYAWGYLQEIKQANLEAIPGNNLLDILGYVLNKGVLQLSRRGLELDYNPNTEIIPGIKGRIEFAKTIRGFHLNHGKTVSTFDMLN
MLSIVILFLLIAENSSQNYTGNPVICMGHHAVANGTMVKTLADDQVEVVTAQELVESQNLPELCPSPLRLVDGQTCDIINGALGSPGCDHLNGAEWDVFI
MALGARGWRRRSLLLLLLWVTGQAAPVLGLAVSSELQIQQSFVPDECPRTVHSGDFVRYHYVGTFLDGQKFDSSYDRDSTFNVFVGKGQLIAGMDQALVG
MPKRRDILAIVLIVLPWTLLITVWHQSTLAPLLAVHKDEGSDPRRETPPGADPREYCTSDRDIVEVVRTEYVYTRPPPWSDTLPTIHVVTPTYSRPVQKA
MNAVTKITPHTDYKIADISLADWGRKELDIAEHEMPGLMSIRRKHAQTKPLKDVRITGSLHMTIQTAVLIETLKDIGADVRWASCNIFSTQDHAAAAIAA
MNEKYAALKSNVSMLGRLLGQTIQAADGDVILAKVETIRKLSKSARAGNQADRELLIEEIKNLPNHQLTPVARAFNQFLNLTNIAEQYHTISRHCESHVN
MRILFIVDPLSTFKIYKDSTFAMMREAAARGYAIYTCQQSQLTLSGNVVETVATPLALTGDEHDWYRSGDPRLLPLTGFDAVLMRKDPPFDMEYVTSTWL
MFKGILQSGLDNFVINHMLKNNVAGQTSIQTLVPNTDQKSTSVKKDNHKKKTVKMLEYLGKDVLHGVFNYLAKHDVLTLKEEEKKKYYDAKIEDKALILV
MNTTPSAHETIHEVIVIGSGPAGYTAALYAARAQLTPLVFEGTSFGGALMTTTEVENYPGFRNGITGPELMDDMREQALRFGAELRTEDVESVSLRGPIK
MKFLGVILLASFLLIATFLIGLIPLYYIDKQKSSIVTNQEGADSISDFTTNADTQTINDDVSSYRVKIAVLSQFGIGMLLGTSFMLVIPEGIKACVEHDG
MAGVSACIKYSMFTFNFLFWLCGILILALAIWVRVSNDSQAIFGSEDVGSSSYVAVDILIAVGAIIMILGFLGCCGAIKESRCMLLLFFIGLLLILLLQV
MSGENANSIGSDVTSLIQPGLEQVMQDEGVQVSLINSVLGWCRVHIINPIKTSKIVQSRAFQITMVVLGIILLIAGLALTFVLQGQLGKNAFLFLIPAVI
MDLPEDQARFTNSYSLRTTSMETPREVSRSGRLYQSASRSQMAYSRPTMSIISRTSSWRTSPRPLPPPQVPSLMNSILTSRTQQSSPKLTNSASPNLRRK
MWESKFAKESLTFDDVLLIPAQSDILPKDVDLSVQLSDKVKLNIPVISAGMDTVTESKMAIAMARQGGLGVIHKNMGVEEQADEVQKVKRSENGVISNPF
MKRSKTLRAADAKVDREKLYAPLEAVRLAKETSTTKFDGTVEVAFRLGVDPRKADQMVRGTVNLPHGTGKTARVLVFATGDRAAAAEAAGADIVGDDELI
MNASSWSLRNLPWFRATLAQWRYALRNTIAMCLALTVAYYLNLDEPYWAMTSAAVVSFPTVGGVISKSLGRIAGSLLGAIAALLLAGHTLNEPWFFLLSM
MSEDHHDEEQFDSAESGAAATFPKQCSALRKNEHVMIRGRPCKIVEMSTSKTGKHGHAKVHMVAIDIFTTKKLEDICPSTHNMDVPVVKRREYILMSIED
MAASLAVEKKKLKNPPLQLHYLGDRVLRQPAKRVSKVDDSIRDIARKMLQTMYSADGIGLAAPQVGINKQILVIDIHPDDPEAEPLVMINPVIKDFSEEL
MKISILGAGSFGTAIAIALSAHGISVNLWGRDHRNITHINTYRKNLKYLPTYHLPDNIYATSNIDEVLSDNNTCIILTIPTQQLRTICTQIQHKQHMCKN
MTFQNKKILVAGLGGTGISMIAYLRKNGAEVAAYDAELKPERVSQIGKMFDGLVFYTGRLKDALDNGFDILALSPGISERQPDIEAFKQNGGRVLGDIEL
MHPGSISFNMIINKCIPICLFILFIMMMEFTVSKADSKNDIVSESHPSLQKLGCGGSQSPTNGVCGSVDIRSSMDNFKLLENCTVIEGSLRISLFELKAL
MTELVTGKAFPYVVVTGIAMTTALATDAETTWKLLLDRQSGIRTLDDPFVEEFDLPVRIGGHLLEEFDHQLTRIELRRMGYLQRMSTVLSRRLWENAGSP
MLSITILFLLIAEGSSQNYTGNPVICLGHHAVSNGTMVKTLTDDQVEVVTAQELVESQHLPELCPSPLRLVDGQTCDIVNGALGSPGCDHLNGAEWDVFI
MDVLLANPRGFCAGVDRAIEIVKRAIETLGAPIYVRHEVVHNRFVVDDLKQRGAIFVEELDEVPDDATVIFSAHGVSQAVRVEAERRGLKVFDATCPLVT
MSAGPGCEPCTKRPRWGAAGTSAPTASDSRSFPGRQKRVLDPKDAPVQFRVPPSSSACVSGRAGPHRGSVTSFVFKQKPITTWMDTKGPKTAESESKENN
MNTDRITAFIKNGISARMPFYDTLPDMDLVFGKNHLPSLEYGANYFLQLSKINDINRLSTEMLSLYTHDLNKESDISKLFEPYNIKTIKSYGRSIQADAV
MFKQVLGGMALMAAFSAPVLAAECSVDIAGTDQMQFDKKAIEVSKSCKQFTVNLKHTGKLPRNVMGHNWVLTKTADMQAVEKDGIAAGLDNQYLKAGDTR
MTETNQIFRCNVCGNIVEVLNPGAGQLVCCNQPMELLVARRTDVGPEKHVPVVEETGTGIRVKVGEVPHPMEENHHIQWIEVIAGDMVYRKDLNPGDNPE
VNIPKTRRTYCKGKACRKHTPHKVTQYKKGKDSLSAQGKRRYDRKQSGYGGQTKPVFHKKAKTTKKVVLRLECTVCKTKHQLALKRCKHFELGGDKKQRG
MQRALPGARQHLGAILASASVVVKALCAVVLFLYLLSFAVDTGCLAVTPGYLFPPNFWIWTLATHGLMEQHVWDVAISLATVVVAGRLLEPLWGALELLI
MKTVVVSGASVAGTAAAYWLGRHGYSVTMVERHPGLRPGGQAIDVRGPALDVLERMGLLAAAQEHKTRIRGASFVDRDGNELFRDTESTPTGGPVNSPDI
MELPNYSRQLLQQLYTLCKEQQFCDCTISIGTIYFRAHKLVLAAASLLFKTLLDNTDTISIDASVVSPEEFALLLEMMYTGKLPVGKHNFSKIISLADSL
MSGGGTETPVGCEAAPGGGSKKRDSLGTAGSAHLIIKDLGEIHSRLLDHRPVIQGETRYFVKEFEEKRGLREMRVLENLKNMIHETNEHTLPKCRDTMRD
MIIYLHGFDSNSPGNHEKVLQLQFIDPDVRLISYSTRHPKHDMQHLLKEVDKMLQLNVDERPLICGVGLGGYWAERIGFLCDIRQVIFNPNLFPYENMEG
MFEAINSVDNRVIRRSEEQEKSTLMAEYNKALRTLDVGPFLKYRVKHDVNLGLHRKATGYLISNYTIKKTLEEVESNVERYRLLDHRESLFNMARRNITE
MASHVDLLTELQLLEKVPTLERLRAAQKRRAQQLKKWAQYEQDLLHRKRKHERKRSTGGRRKKVSFEASVALLEASLRNDAEEVRYFLKNKVSPDLCNED
MEIGYIFILAGFLVIALEAIVPGLYFPAWGIALLIYGVVLLIIPQYAFISAIIAGVLTIIILHKFVYGVGKEIKVGAERFVGMIGIAIEDFEENGYGRIK
MFLNNQNFEKKTSSYSTNNNSSEKIVDLKNPQFIYKIRLESTSTDNLLHLDIDKSETDGPNTEQHLELSSPPRIDKKNKNFNKAHDLLDNKKNKNRQRKK
MKSSLVILYHREPYDEVRENGKTFYRDKTSPNGIMPTLKSFFANAEQSTWVAWKQISGKQQENFQAKMAFPGQENSVVHRIPLSADQVKNFYHITSKEAF
MGGFRFHQYQVVGRALPTENDEHPKIYRMKLWGRNEVCAKSKFWYFMRKLKKVKKSNGQMLAINEIFEKNPTTIKNYGIWLRYQSRTGYHNMYKEYRDTT
MIKITFPDGAVREFESGVTTFDIAESISKSLAKKALAGKFNDQLIDTTRAIEEDGSIEIVTPDHKDAYEVLRHSAAHLFAQAAKRLFPNLHLGVGPAIAE
MSTSADTDTIKKPILAVPEPALADTHSEEISRSGEEHESENNEHSDEEGDNYSEREQSVSTEPLDTLPLRKKLKNLSYITFFAIGIGLLWPWNCILSASQ
MTQLTASGNQTMVTEFLFSMFPHAHRGGLLFFIPLLLIYGFILTGNLIMFIVIQVGMALHTPLYFFISVLSFLEICYTTTTIPKMLSCLISEQKSISVAG
MAKVNAFSKKIGWIELITGPMFAGKTAELIRRLHRLEYADVKYLVFKPKIDTRSIRNIQSRTGTSLPSVEVESAPEILNYIMSNSFNDETKVIGIDEVQF
AAKGGTVKAASGFNAAEDAQTLRKAMKGLGTDEDAIISVLAYRSTAQRQEIRTAYKSTIGRDLLDDLKSELSGNFEQVILGMMTPTVLYDVQELRRAMKG
MAKRPVLEDVLDDEIDNMDMDIAQFDPSLRTPIAPVQPGPQITRSQDQEPPLFPNFPHPEQDKSVERKDIVDPNKFSAEERAELKKFQIIYPCYFDKSRS
MGLKKACLTVLCLIVFCFGIFYTFDRVNQGERNAVSLLKDKLFNEEGEPVNLIFCYTILQMKVAERIMAQHPGERFYVVLMSENRNEKYDYYFNQIKDKA
MSANSKMNHKRDQQKSTNVVYQAHHVSRNKRGQVVGTRGGFRGCTVWLTGLSGAGKTTISFALEEYLVSHAIPCYSLDGDNVRHGLNKNLGFSAGDREEN
MGTPCQSARGPRTTPLPHCPPPCLPGAPDQQTRRLPPGWGQRTAPTQVGLADAASPDELQDQASGARPGGGNRVGAGRGRPGTPAPSRQSRRTGPAEQAD
MSSNIHANHLSLDASSSSSSSSSSSSSSSSSSSVHEPKMDALIIPVTMEVPCDSRGQRMWWAFLASSMVTFFGGLFIILLWRTLKYLWTVCCHCGGKTKE
MSDRFCKECNNLLYPKEDDNTLFLACKNCEHIQEAKSHRLYVKNFRPKHASIELYARDLVQDPTLPSVKINCGNCGFNKGLYFQPRGGEEDVALSIFYLC
MDTNRKFTLVKSLSIGLGTFLVGSVFLTVNDEASASTKVDAPKVEQEAPAKADAPKVEQEAPAKADAPKVEQEAPAKVDAPKVEQEAPAKVDAPKVEQEA
MVKRFFESYHEVPDGTQCHRKTYITTALGGICGIIGSAYRVSLNPADSTLEAVARVGRYTFTAAAIGAMFGLTTCVSAQVREKPDDPLNYFIGGCAGGLT
MAPPPARVHLGAFLAVTPNPGSAASGTEAAAATPSKVWGSSAGRIEPRGGGRGALPTSMGQHGPSARARAGRAPGPRPAREASPRLRVHKTFKFVVVGVL
MNDNPANAEPQEEEVSLESQPSTPESGSDGSKEAELEAKIKELEDSYLRVHADFENTKKRLEREKFQALEYAYEKIAKDLLPIVDTLEIALKSANEVSGE
MTQITVKALSEEIGTPVDRLLEQLADAGMNKAVADHVSEDEKQKLLAHLRKEHGDATGSEPTRLTLQRKTRSTLSVNAGGGKSKNVQVEVRKKRTYVKRS
AVAAESSTGTWTTVWTDGLTSLDRYKGRCYHIEPVAGEDNQWICYVAYPLDLFEEGSVTNMFTSIVGNVFGFKALRALRLEDLRIPPTYSKTFQGPPHGI
MSEPFFRPGSGPAPGHPTAEPWRRRKRWYSPSDGRAGTARSHLPQRSTSHDGVCSRICAFVLCMVALQFLMTSAMAADESPLREAEVANFMLGNGMEVVV
MARVKRAMNARKKHKKILKLSKGYFGGKSRLFKTANESVIRALRNAYTGRKLKKRDYRKLWIARINAATRANGLSYSRFMNGLKLAGIDMNRKMLSEIAI
MLSEQKEIAMQVSGMTCAACAARIEKGLKRMPGVTDANVNLATETSNVIYDPAETGTAAIQEKIEKLGYHVVTEKAEFDIEGMTCAACANRIEKRLNKIE
MTMSTNNCESMTSYFTNSYMGADMHHGHYPGNGVTDLDAQQMHHYSQNANHQGNMPYPRFPPYDRMPYYNGQGMDQQQQHQVYSRPDSPSSQVGGVMPQA
MLAKRIVPCLDVQNGRVVKNVRFFEDHRDAGDPLVLAQAYEAQQADELVFYDITATHEGRSLMLDVAARVAEQVMMPLTVGGGVGALSDFRQLLLAGADK
MDSDLKAKVESCARTADTFTRLYYASVDNRRQQIGRLYLDNATLSWNGNGAIGRQMIESYFQELPSSNHQLNTLDAQPIVDQAVSNQLAYLIMASGSVKF
MTHQTHAYHMVNPSPWPLTGAMSALLLTSGLIMWFHFNSYTLLLLGLLTNLISSYQWWRDIVREGTYQGHHTKIVQKGLRYGMILFIISEVFFFLGFFWA
MKKHTHHKVFNYFVEPQTALKPCNIIQAYGDSTGKEPLIDLQSIKLWLNSFGNQGHSSEAVLNVLFTLGVILFVIYQVASLLHRMNKRVEKQLESRTKQR
MKLINIWLLLLVVLLCGKKHLGDRLGKKAFEKASCPSCSHLTLKVEFSSTVVEYEYIVAFNGYFTAKARNSFISSALKSSEVDNWRIIPRNNPSSDYPSD
MRNRQNQKNWTNLRGLLSVEEREKLENLRLELVCMQAANSIPHDPPEISSLETELICLTTNTKDCKPVRFHSDLLLKKHKYNEIKKIFKEILENIEAYRD
MIAWLDPHDPFPPVDRALGPDSEAPGLLAASADLSPQRLLIAYRQGIFPWYAQGQPVLWWSTDPRMVLRPEDFRVSTTFRKTLRRVLDDPTWEIRIDHAF
MSLTAALWVAVFGKCGPPPDLPYALPASEMNQTDFESHTTLRYNCRPGYSRASSSQSLYCKPLGKWQINIACVKKSCRNPGDLQNGKVEVKTDFLFGSQI
MADGDGEVSALVCDNGSGMVKAGFAGDDAPRAVFPSIVGRPRHQGVMVGMGQKDAYVGDEAQSKRGILTLKYPIEHGVVSNWDDMEKIWHHTFYNELRVA
MANNVMDSSFKKEVLESDLPVLVDFWAEWCGPCKMLTPIIDEISKELQGKVKVLKMNIDENPNTPSEYGIRSIPTIMLFKNGEQKDTKIGLQQKNSLLDW
MHVLIVDDEPLAREELSYLVSQHPQVTSVAEADSVAEAMEEMMDQKPDLLFLDIHLTDESGFDLAEKLTHLKKAPYLVFATAYDQYALKAFQVNAKDYIL
MAVLPGPLQLLGVLLTISLSSIRLIQAGAYYGIKPLPPQIPPQMPPQIPQYQPLGQQVPHMPLAKDGLAMGKEMPHLQYGKEYPHLPQYMKEIQPAPRMG
MSIVLAIDTATAAVTAGIVAFDGHDCFTLAERVTVDAKAHVERLTPNVLVALADAELAMCELDAVVVGCGPGPFTGLRVGMATAAAYGHALGIPVHGVCS
MIPRPPSDDRANQNGDGSKKTGAKKTGAKKAAAAKKTAGKKATPAAKATAAKGAVTKKTGKGKATAKKAVADKAAAKATVPQQAVPKQAVSKRAVSKKAV
MPLYEYECDSCGVFTALRKMSESSLPAECDCCGAVSPRILSVPKLAIMDKLQRSAHERNEKSANEPRTARRSSCGCTGSHTCKTKPPVNQDTGKPGLQMQ
MLAKRIKWFHVLIAVVCVVGLIGFFHNHSLKKETVMNKVRTDSQYGNVEIATLVNDGKTFNYAVNYPVFKNEKMDSALKRFAEKEVRQFQKETKDVDQEH
SMLGERRRGLTDPEMAAVILKALPEAPLDGNNKMGYFVTPRWKRLTEYEALTVYAQPNADWIAGGLDWGDWTQKFHGGRPSWGNETTELRTVDWFKHRDP
MDPSDFPSPFDPLTLPEKPLAGDLPVDMEFGEDLLESQTAPTRGWAPPGPSPSSGALDLLDTPAGLEKDPGVLDGATELLGLGGLLYKAPSPPEVDHGPE
STKEKLIDHVMKEEPIGSRNKVTVVGVGMVGMASAVSILLKDLCDELALVDVMEDKLKGEVMDLQHGGLFLKTHKIVGDKDYSVTANSRVVVVTAGARQQ
MSVEAYGPSSQTLTFLDTEEAELLGADTQGSEFEFTDFTLPSQTQTPPGGPGGPGGGGAGGPGGAGAGAAAGQLDAQVGPEGILQNGAVDDSVAKTSQLL
MKQVIAARTDIGMGQGKLAAQVAHASLNAYEYTDDRAVRRWKDEGQTKVVVKVGSERELYERSEEAKRAGLPTGLISDAGRTQLEPGTPTALAIGPAPDA
MSAEVTLHDNIHYDLSADCQHCFGLCCVALPYAKSADFAFDKDGGTPCRNLQSNYQCSIHKDLREKGFRGCSAYECFGAGQKVSQITYEGKDWRNSPETA
MIKPIVKDILFLGQKSEEATKNDMVVIDDLIDTLRANLEHCVGLAANMIGVKKRILVFTVGNLIVPMINPVILKKEKPYETEESCLSLIGFRKTKRYETI
MSRRNQKKPQAPIGNETNLDFVLQNLEVYKSQIEHYKTQQQQIKEEDLKLLKFKNQDQDGNSGNDDDDEENNSNKQQELLRRVNQIKQQVQLIKKVGSKV
MGGLTISDLVVEYSSGGYAVRPIDGLSLDVAPGSLVILLGPSGCGKTTLLSCLGGILRPKSGSIKFDDVDITTLEGAALAKYRRDKVGIVFQAFNLVSSL
MEMKQISETTLKITISMEDLEDRGMELKDFLIPQEKTEEFFYSVMDELDLPENFKNSGMLSFRVTPKKDRIDVFVTKSELSKDLNLEELADLGDISKMSP
MADIDNKEQSELDQDLEDVEEVEEEETGEETKIKARQLTVQMMQNPQILAALQERLDGLVDTPTGYIESLPKVVKRRVNALKNLQVKCAQIEAKFYEEVH
MKTYSLLLGLFISFGVLAHPHAFIDIQTTPIIENNQLTGFSMKWTLDEPSSSAVIYDMKQARTKAEKQKLLDDVMGNIVSEHYFSYLYDAQNNKIKYSPR
AFGDVTTPQGLKELNAFLADNSYISGYTPSKADLSVFDALGKAPSADNVNVARWYRHIASFEAAERAAWSGTPLPQLAGGKPTVAAAAKPAADDDDDVDL
MEITVYIPGIEENQRPHFDEIFSTFAKRGNVREAVSSLHKLFKKQKNTGLLASLVILKQFVDTSRKSQERFNLLEILQQTKFLAQSIYKHIKSQEHSCDM
MFTSLKKVATFSFLVWISQYSGSNSCSSSLVKHIPQTGSNLTFDRVLVEDTVHPEHLHEEHHHHHPEEHHEPHHEEHHHHHPEEHHEPHHEEHHHHHPHP
MSIRFARKADCAAIAEIYNHAVLYTAAIWNDQTVDADNRIAWFEARTLAGYPVLVSEENGVVTGYASFGDWRSFDGFRHTVEHSVYVHPDHQGKGLGRKL
MGQKTHPIGFRLGVIKDWPSKWYPPKKDYAKLLHEDLKIKNYIKKRYKVAGVSKVEIERIVDKVRIKIHTAKPAIVIGRRGQEVDRLKKTIERMLPGKEI
MSQALNFFVSSSSRSPATFTISRPSVFPSTGSLRLLVKKSLRTLVVEASSAAASDLDEPQSSPVLVSENGSGGVLSSATQEYGRNAAPGTDSSSIEVDTV
MFEARLIQGSNLKKVQEALKDIVTEASWDCTSSGISLQAMDSSHVSLVQLTLRADGFENFRCDRNLAMGINMTSMAKIMKCAGNDDIITLRAEDNADMLE
MARVKGSVATRKRRKRILKLAKGYYGAKHKLFKTAKEQVMNSYYYAFRDRRQKKRDFRKLWIARINAAARMNGLSYSKLMHGLKLADIEVNRKMLADIAI
MSDNNQALKDAGLKVTLPRLKILEVLQQPECQHISAEELYKKLIDLGEEIGLATVYRVLNQFDDAGIVTRHHFEGGKSVFELSTQHHHDHLVCLDCGEVI
MLALRVLLKGKILIGGRVREREVLAEDGWIVKIGKRLNEEADLTLELGKRELAVPAPIDLHVHCRDPHPDYPFGFKTETRRFLLGGVATVVDMPNTRPAP
MVKYKILVATGDSVFAGSANLVHLWLVGEHGEADLGKQLRPLLGRKTELEVDVPLHLGRLLAVKLRKQKGLLDSDWFCKSITVQGPGTQGEAFFPCYSWV
MARIAGVDLPRDKRVEIGLTYIYGIGLTRSKEILSKIELDPDTRVRDLPDNAIAQLREIIETDYQVEGDLRRFESMNIKRLADIGCYRGRRHRLNLPVRG
MQAATVVINRRALRHNLQRLRELAPASKMVAVVKANAYGHGLLETARTLPDADAFGVARLEEALRLRAGGITKPVLLLEGFFDARDLPTISAQHFHTAVH
MLGLKQVHHIAIIATDYAVSKAFYCDILGFTLQSEVYREARDSWKGDLALNGQYVIELFSFPFPPERPSRPEACGLRHLAFSVDDIDAAVAHLESHNVKC
MPAAHSESMNKTKIAKIAFPIAALLCFFPFVSSAAALVLGIVLAVALGNPYVDKTRSYTHHLLSLSVIGLGAGMDLMVVGRVGLQGIGYTVVGISFTLLL
MISIILVMIGGGFGAIARSAITDYFNHKFTSKLPIATLIVNLVGSFLIGLTIGLSISISWFPAFFVTGFLGGLTTFSTLAKELTLMMTPKFDINLFLNYS
MIVTTSPNIEGKQIIEYKKIVFGEVITGVNFMKDIGAGLRNFFGGRSQGYEDELINAREEAIREMESRAKDIGANAVIGVDIDYEVLGADNGMLMVTASG
MDYSYDEDLDELCPVCGDKVSGYHYGLLTCESCKGFFKRTVQNNKHYTCTESQNCKIDKTQRKRCPYCRFQKCLTVGMRLEAVRADRMRGGRNKFGPMYK
MRKPIIAGNWKMNKVLSEATSFVEEVKGAVPSPESVDSVVCAPALFLDRLVEATKGTDLKIGAQNMHFEENGAFTGEVSPVALADLGVNYVILGHSERRE
MMVNDIEYIRQAEATRVQVLSEALPYIQQFAGRTVVVKYGGAAMKDSHLKDQVIRDIVFLSCVGLRPILVHGGGPEINSWLDKLGIEAQFKNGLRVTDAP
MNNSEDPFQQVVKDTKEQLNRINNYITRHNTAGDDDQEEEIQDILKDVEETIVDLDRSIIVMKRDENEDVSGREAQVKNIKQQLDALKLRFDRRIQESTQ
MFCAKLKDLQITGDCPFSLLAPGQVPREPLGEATGSGPASTPGQPGVCPGVPDKNPPGRLPRRKTSRSRVYLHTLAESICKLIFPEFERLNLALQRTLAK
MSLFAAIGYMVREVFVFVSYVKNNAFPQPLSSDDERKYLELMEQGDAQARNLLIEHNLRLVAHIVKKFENTGEDAEDLISIGTIGLIKAIESYSAGKGTK
MSGKSPAQTRVVVGMSGGVDSSVTALLLKEQGYDVIGVFMKNWDDTDENGVCTATEDYKDVAAVADQIGVPYYSVNFEKEYWDRVFEYFLAEYRAGRTPN
MPDSSINSDSGFKHLSVMEDAVSQPVAALPAELLVGGLIIDATLGGGGHSALLLERHPDLRLIGLDQDPTARAAAAERLALFGDRVTIVATNFVDFSPAE
MAIWQGASRRLSTGAKVWRAAKKHKREMGRPAAETQVSDKIKRKIVRCRGANLKVKLEKTNYANVFDQANKVCKKVVVTNVIDNKANKHYIRRNVMTKGA
MFRKLAAECFGTFWLVFGGCGSAVLAAGFPELGIGFAGVALAFGLTVLTMAFAVGHISGGHFNPAVTIGLWAGGRFPAKEVVGYVIAQVVGGIVAAALLY
MGPNPMKMYPIEGNKSVQFIKPILEKLENVEVGEYSYYDSKNGETFDKQILYHYPILNDKLKIGKFCSIGPGVTIIMNGANHRMDGSTYPFNLFGNGWEK
MATGKIVQIIGAVIDVEFPQDAVPKVYDALNVETGLVLEVQQQLGGGVVRCIAMGSSDGLKRGLSVTNTNNPISVPVGTKTLGRIMNVLGEPIDEQGEIG
MNFLLSWVHWSLALLLYLHHAKWSQAAPMAEGEHKTHEVVKFMDVYQRSYCRPIETLVDIFQEYPDEIEYIFKPSCVPLMRCGGCCNDEGLECVPTAEFN
MRYLTSGESHGPQLTVIVEGIPANLEIKVEDINKEMFKRQGGYGRGRRMQIEKDTVEIVSGVRNGYTLGSPITMVVTNDDFTHWRKIMGAAPISEEEREN
MSPLRVRLYDYRKADVERATFIIEETSAEFVNTIRRALYTLVPTLRIEEVIIYENDTPMYDEMLAHRLGLIPLRVDDIDQFELPDLCDCGGKGCEKCQVR
MATDSFIKLNPISFNRARFDLRDFAGISPKSISSLCCISPRLISCNHFSPRTLISGENGNILFSKKKIPAFVRCQTSLGIGRNQKWWEKELKPNMKSVTS
ASDGIMVARGDLGVEIPVEEVIFAQKMMIEKCNRARKVVITATQMLDSMIKNPRPTRAEAGDVANAIMDGTDAVMLSGESAKGKYPIEAVTIMAQICART
MRVVKKKLLRIFTSEDESFEGKPFYKYLLERAKERGLEGATVFRAIAGYGKTKEIRKHKLFQLRSSLPVVVEIIDEEEKIKRFLEEIKGKHNGLITLEDV
MNPLVIKLGGVLLDSEEALERLFTALVTYREKHERPLVIMHGGGCLVDELMKRLALPVVKKNGLRVTPADQIDIITGALAGTANKTLLAWAVKHQINAVG
MRKSEHKLTFMQTLIMISSTLIGAGVLTLPRSAAETGSPSGWLMILLQGVIFIIIVLLFLPFLQKNSGKTLFKLNSIVAGKFIGFLLNLYICLYFIGIVC
MDEFHRYGKEDSSWQQCFLYPLFFQEDLYAISHDHYLDGSSSSEPMEHFSFNDQLSFLTVKRLIGRIREQNHSIGLFVNCDPNPLVDRNKSSYFESVLEG
MAGTMHLLTAVSLILMLSSANAESTVYNLLTSPDCLPDLLHGGLAEQGVTELYILTTFRIQPGTGNTIFSLYNPRDNSKYFEFSVFGKANKAILRYLRRD
MGAGQSICFPPISGPHHIGCTDVMEGHSLEGSLFRLFYPCEASETCEQPLWIPRYEYCVGLADYLQYNKRWVGLLFNVGIGSCRLPVSWNGPFKTKESGY
SVGFKAGVKDYKLTYYTPDYETKDTDILAAFRVTPQPGVPPEEAGGAVAAESSTGTWTTVWTDGLTSLDRYKGRCYHIEPVAGEENQYIAYVAYPLDLFE
MARLQAFKDPSFHSLVATFRSLPLIRRFVLGLILLLICQQLAVLTWRFLLPEDSRIVGVSVTPAQAKEKPATPGDFTLFGHAPDADASTVNDAALSGDIP
MNHIVANKIQQILGYTFTHQELLKQALTHRSASSKHNERLEFLGDSILSFVIANALYQHFPYIDEGDMSRMRATLVRGNTLAEIAYEFDLGEYLQLGQGE
MGLWLKLLAFGFALLDTEVFVTGQTPTPSDELSTTENALLLPQSDPLPARTTESTPPSISERGNGSSETTYHPGVLSTLLPHLSPQPDSQTPSAGGADTQ
MALRPARCYRTIERRSYTRKEYVRAVPQPKVVHYVMGNPSAEFPVQVQLVSKSDILIRHNALESSRIAGNKYILSECGRTGYLFNIRVYPHEILRENKMA
MMLYFFDPVYMMLAVLGYFVMLLLASTIAPKVASRVSGKFSLFTSMVLLAGMILAISAAIIYLILAYAGVYISFYGLIIFLLIINLLMYLLSPYIINLSY
MYNPFHLHPGVEVYIDLGALPTMIEVLSVEVYGGFNAVAAPLEVCLDFLNGYRSRFPALYVCGNSSKALDGIRGNFRVRRGFTIHQLIEILLNAYQDMIF
MKSLLGTKVGMTQVFTETGKAVAATVIYVEPNKVLAVKTNEKDGYSAIQIGYETVKEKALNKPLLGQFKKANSDPKRHIKEFRDVVAEVGAELTVSEFEP
MSIDIAKYPTLALAENPEELRMLPKESLPKLCDELRQFLLNSVSRSSGHFASGLGTVELTVALHYVYKTPFDKLVWDVGHQAYPHKILTGRRDRIDTIRQ
MPIRSISSASQMNVFGKKEEKQEKVYSLQNGFPYSHHPYASQYSRPDGPILLQDFHLLENIASFDRERVPERVVHAKGGGCRLEFELTDSLSDITYAAPY
MSQILFKTKTFWYGIALTFCIATLSYFLAKLPFLMILGQLVTAILIGIIIRALFPVPDKWFTGIQFSNKVILRAGIILLGFRLNLVDIYHAGWRVFLIAA
MFCLLLRRSAVHNSCKLISKQIAKPAFYTPHNALHTTIPRRHGEFEWQDPKSTDEIVNITYVDKDGKRTKVQGKVGDNVLYLAHRHGIEMEGACEASLAC
MIDKSAFIHPTAIVEDGAVIGANAHIGPFCIVGPQVEIGEGTVLKSHVVVNGQTKIGRDNEIYQFASIGEVNQDLKYAGEPTRVEIGDRNRIRESVTIHR
MATAGKVIKCKAAVAWEAGKPLSIEEVEVAPPQAMEVRVKILFTSLCHTDVYFWEAKGQTPVFPRIFGHEAGGIIESVGEGVTDVAPGDHVLPVFTGECK
MPPKKADGVKKARAPAKRKLAEEFPSGEVLTDNAKKKWKLGSAVGQGGFGLLYLANEDSSGPVTADAPYVIKVEPSDNGPLFSELKFYMRAAKPDLIGAW
MTGRVWVFGDSLNTDAMYPPDAMKLDVAAAAKMVFYQVRPGWTDEVQRGDIVVAGNNFGLGSSRPVAALFNELGVAALVAEEFNSLFFRNAVNAGLPAMT
MDRIIEKLESGWWIVSHEQKLWLPYGELPHGLAANFDLVGQRALRIGEWQGEPVWLVLQHRRHDMGSVRQVIDQEAGLFQLAGRGVQLAEFYRSHKFCGY
MKYAGILAGGIGSRMGNVPLPKQFLDLDNKPILIHTLEKFILINDFEKIIIATPQQWMTHTKDTLRKFKISDERIEVIQGGSDRNDTIMNIVKHIESTNG
MNLTKTQRQLHNFLTLAQEAGSLSKLAKLCGYRTPVALYKLKQRLEKQAEDPDARGIRPSLMAKLEKHTGKPKGWLDRKHRERTVPETAAESTGTAETQI
MEGNWFEGPPCSVRNCKSTWYFKNAGQTFCRRGHAQHGIEIAQDDEPGAGTFYQTRKRKVVRNHLDTGDEDEIVYGTAGRSLYLQAFQIILQLQCQALTT
GLSDGEWQLVLNVWGKVEADLAGHGQDILIRLFKGHPETLEKFDKFKHLKTEADMKASEDLKKHGNTVLTALGAILKKKGHHEAELKPLAQSHATKHKIP
PKRKAPAEGEAKEEPKRRSARLSAKPAPPKPEPKPKKAAPKKEKAANDKKEDKKAATKGKKGAKGKDETKQEDAKEENHSENGDTKTNEAPAAEASDDKE
MYPAHLLVLLAVCVSLLGASDIPPQPLNLYQFSNMIQCANRGRRPTKHYMDYGCYCGKGGSGTPVDELDRCCKVHDDCYGEAEKSQNCAPYWTWYTWKCG
PVFHTRTIESILEPVAQQISHLVIMHEEGEVDGKAIPDLTAPVAAVQAAVSNLVRVGKETVQTTEDQILKRDMPPAFIKVENACTKLVQAAQMLQSDPYS
TEIPEGDYESGKQIFKTRCLMCHVVDSDKAKSGPSLNGIFGSSAGTVKGYDYSNANKNANIVWTKETMFDYLANPKKYMPGSKMIFAGLKKVEDRADLIS
MQRRVPLSPDAAHCSSCMLGHVCVPVGMPANEVEKLDELVKERVRVERGKTLYELDDPLDAVYGVRFGSLKTQLEDSSGQLQITGFHLPGEIVGLDGMIE
MDTSMPNQPKFLPRIEHNSSGATANSYVATASGNPFETDEEDEIFSRHKMVLRVPSNCTGDLMHLAVSRNWLVCLLGTPERTTLLRFFLPRAIPPGEAVL
MAGERPSQQQRVPSISSFPETLPSPNPNVERDPLAPTPEPAHPSGIPQRKRSLIRPERNRIGKDHPNYHYRKHAANMNTLPSSTGHDPIYEDLEGATDDV
MRRDHLQPRLLTIASIVVGTVGWSGYALLLPVALAFPILWSRARTRRVAALVSAGYFLAASRGLPQGVAAFYTSDLWPGLLLWLCASGSFVVVHTVLWTK
MARLQLAGSRRLVPLPRRAPRLAPLLLPLLLALPDGARADCPCKVPALCRPMTHRPDFEVFVFNVGHKTWKYYDWSQITTVVLFLKYDPELMCHAHAKGA
MNLNGEQKSAVLLALVGIDKAIEILKELSIQEIENIAKCMSYMDVISSITADLVLSEFCNEVRINKDQNISFINNNFIISLLKKVLGEHHAVLLLDKFKN
MSKKLWGGRFEKGTDKVVEDFHSSIRFDQRLYKQDIRGSIAHARMLGRQGIIAASEAEQIIEGLEKIMADIEAGRVEFDVAAEDIHMNIEKILTERIGDV
MVSITLKTNRIFRSCLNLATNLKFSITLFIIICIVSAIGTIIPQDKPKEFYMNTYSLKVLGMPLWKIIQLLSLEKIFYSNFYLILLLCLSFSLFFCSLKS
MQKKYVVALDQGTTSSRAIVFDHDANIVSVSQREFTQLYPNPGWVEHDPMEIWASQSSVLIESLARAGIHSDAVAAIGITNQRETTIIWEKATGKPVYNA
AYELPELPYAYDALEPHIDKETMTIHHTKHHNTYVTNLNKAVEGNTALANKSVEELVADLDSVPENIRTAVRNNGGGHANHKLFWTLLSPNGGGEPTGAL
MTGIEQKTPVGGSETGGADGLYAVLPLRDIVVFPHMIVPLFVGREKSIRALEEVMGVDKQILLATQKNAADDDPAPDAIYEIGTIANVLQLLKLPDGTVK
MSAKAIIEQLKRLCVLHEHLLTLSEEKTEALKAGKTKELSNILTKEQKYIQAITQTEDDRIKTTSAFLGYSENNTISACIAKTSGSEKEELEQLYESLSQ
MKLQHAKFHFVGVGGIGMCGLAELLHNIGAKVSGSDQAENANTERLKELGVKVFKGHASSNVGDADVVVYSSAIQYGNPEISEARARQIPLIPRAEALAE
MLTDPDLPQEFERMSSKRPASPYGEADGEVAMVTSRQKVEEEESDGLPAFHLPLHVSFPNKPHSEEFQPVSLLTQETCGHRTPTSQHNTMEVDGNKVMSS
MASHQDQSYKAGEPKGHAQEKTGQMADTMKDKAQAAKDKASEMAGSARDRTVESKDQTGSYVSDKAGAVKDKTCETAQAAKEKTGGAMQATKEKASEMGE
MLQPKRTKFRKMHKGRNRGLAFGANVSFGLFGLKAIDRGRLTARQIESARRAITRYIKRQGKIWIRVFPDKPITQKPLEVRMGKGKGNVEYWVALIQPGK
MTPFYAKCFYRENKRGGVYMVVGILIGIIILGVVGFIQYTLIQKASKNRVESLEKEASLTLEEAKREAESTKKEAILEAKEEVHKLRADLDKETRDRRNE
MLRKLAAVSLLSLLSAPLLAAECSVDIQGNDQMQFNTNAITVDKSCKQFTVNLSHPGNLPKNVMGHNWVLSTAADMQGVVTDGMASGLDKDYLKPDDSRV
MFKVKFADIGEGLTEGTVAEVLVKVGDVVKEGQSLYFVETDKVNSEIPAPVAGKIAVINIKAGQEIKVGDVVMEIEDGSDTSATSEPKAETKSEAKVEVV
MDNSSIQELQQPLLPSITCDLLAPRSEKPELGTPFPETAFAESPRGWQLLLPPLPSVSAGLGEPETPDFEDTLSSDSDSDDDGGDRLSPLLPHDHLGLAV
MAVAGAVKTSGGVQFCSEFENDDSDFRRVVLLYVDGPFGVGKTVTAKTLMQMPNWRGCRLYLAEPMQAWRQWFGGADMIKEINEIQTLKASGKLECREAS
MAALRPLTKPKIVKKRTKKFIRHQSDRYVKIRRNWRKPRGIDNRVRSGFKGQMLMPNIGYGSNKKTKHMLPSGFKKFLVHNVKELEVLLMSNKSYCAEIA
MNVLNRRQALQRALLNGKNKQDAYHPFPWYESMRKDAPVSFDEENQVWSVFLYDDVKKVVGDKELFSSCMPQQTSSIGNSIINMDPPKHTKIRSVVNKAF
AAAVRSVKGLVAVITGGASGLGLSTAKRLVGQGATAVLLDVPNSEGETEAKKLGGNCIFAPANVTSEKEVQAALTLAKEKFGRIDVAVNCAGIAVAIKTY
MKYDTILVDGYQRVGIITLNRPQALNALNSQMMNEITNAAKELDIDPDVGAILITGSPKVFAAGADIKEMASLTFTDAFDADFFSAWGKLAAVRTPMIAA
MKNKRMLKIGMCVGILGLSVTSLEAFTGGALQVEAKEKTGQVKHKNQATHKEFSQLEKKFDARLGVYAIDTGTNQTISYRHNERFAFASTYKALAAGVLL
MLPQFEYGDEVRLIRNVRNDGTYPGMDTGALLIRRGAVGCVYDVGTYLQDQLIYRVHFLNEGRTVGCREEELILASAPWIPNLFEFRDNVIATRSLAVRG
MPVKDSSSNKKNQIGKLSERQRRILEVITDAVSLRGYPPSIREIGDAAGLQSTSSVAYQLKELEKKGYLRRDPNKPRAVDVRALPDPIPSKPGRKPGPKK
MENNSFNVLANNNMSSFPLFNSKIEPSIAPALIAVAPIAKYLATALAKWALKQGFAKLKSEIFPGNETATMEKVRLEVQTILNQTLQTDRVATLKAEYEG
MKRKNIALIPAAGIGARFGADKPKQYVEIGSKTVLEHTIGIFERHEAVDLTVVVVSPEDTFADKVQTAFPQVRVWKNGGQTRAETVRNGVAKLLETGLAA
MSIPLYLYGIFPNTIPETLELEGLDKQPVHSQVVDEFCFLYSEARQEKYLASRRNLLTHEKVLEQTMHAGFRVLLPLRFGLVVKDWETIMSQLINPHKDQ
MDLEKNYPTPRTIRTGHGGVNQLGGVFVNGRPLPDVVRQRIVELAHQGVRPCDISRQLRVSHGCVSKILGRYYETGSIKPGVIGGSKPKVATPKVVEKIA
MSKSRLTVFSFVRRFLLRLMVVLAVFWGGGIALFSVAPVPFSAVMVERQVSAWLHGNFRYVAHSDRVSMDQISPWMGLAVIAAEDQTFPEHWGFDVASIE
MSSYALPSMQPTPTSSIPLRQMSQPTTSAPSNSASSTPYSPQQVPLTHNSYPLSTPSSFQHGQTRLPPINCLAEPFNRPQPWHSNSAAPASSSPTSATLS
MKKGINRVVLVGTGAVGCSYAYCMINQAVAEEFVLVDVNEAKAEGEAMDLSHAVPFAPAPTRVWKGSYEDCKDADLVVITAGLPQKPGETRLDLVEKNAK
MEFRQPNATALSDPLNWNVAAEALKGSHLEEVKKMVKDYRKGTVQLGGETLTIGQVAAVASGGGPTVELSEEARGGVKASSDWVMESMNRDTDTYGITTG
MLDIKWIRDNPKALVEALAKRSWSAGEAQSTVDDLIARDEARREHVTELQTKQERRNAASKEIGNAMRSGDAALAEKLKAEVGDIKTFIQNGEARERELD
MRVILAQPRGFCAGVVRAIEIVERALQQNGAPVYVRHEIVHNRHVVENLRNKGARFVEELDEVPHGAVAIFSAHGVAQTVEQDAQARGLDVLDATCPLVT
TQFAFVFPGQGSQSVGMLAEMAANYPIVEETFAEASAALGYDLWALTQQGPAEELNKTWQTQPALLTASVALWRVWQQQGGKMPALMAGHSLGEYSALVC
SKKIGLFYGTQTGKTESVAEIIRDEFGNDVVTLHDVSQAEVTDLNDYQYLIIGCPTWNIGELQSDWEGLYSELDDVDFNGKLVAYFGTGDQIGYADNFQD
MSKIIGIDLGTSNSAAAVVISGKPTVIPSSEGVSIGGKAFPSYVAFTKDGQMLVGEPARRQALLNPEGTIFAAKRKMGTDYKFKVFDKEFTPQQISAFIL
MATLDVNPELYQAQLADKIARLKAMFVDYSMPELEVFESPVANYRMRAEFRIWHEGDDMYYIMFNQETREKYRVDQFPAASRLINDLMPLLMDAMKGSPI
MSELILKCEGVGKRYRDGGLDVLVLHGLDLEIRAGESTGIIGSSGSGKSTLLHILGGLDMPSEGRVLLMGEDLRTLNQRRLGDLRNRHLGFVYQFHHLLP
MEMEHINENTIRVLIGNEDLADRGITFLDLLGNHKDVENFFYSILEEVDVEDEFQGSEAVTFQVLPKNDGLELFISKNVAMDDLSSLEGLSEVNADVSEL
MVEIHDSRMDRGAGAVRLQKILSRAGIASRRAAEKLIIEGRVEVDGQLVRELGTRVDPDVSVVRVDGVKVVVDDSLVYLALNKPRGMYSTMSDDRGRPCV
MSLNFPLLLVIAVAVCGLLALLDLVFFAPRRRSAIASYQGSVSQPDAVVIEKLNKEPLLVEYGKSFFPVLFIVLVLRSFLVEPFQIPSGSMKPTLDVGDF
VVGGRPCKINVHRSLVLLYNSSSLLCSGTLINQEWVLTAAHCDSKNFKMKLGVHSIKIRNKNERTRHPKEKFICPNRKKDDVLDKDIMLIRLNRPVSNSE
MGARNSVLSGKKADELEKIRLRPGGKKKYMLKHVVWAANELDRFGLAESLLENKEGCQKILSVLAPLVPTGSENLKSLYNTVCVIWCIHAEEKVKHTEEA
MSRKGSTPQRTVLPDPKHGSETIARFINMVMQSGKKSVAEKIVYGAMDVIGEKNPNAIELVQKALDNVAPAVEVKSRRVGGATYQVPVEVRSSRRMALAM
MANVLVVGGGGREHAIAKAMMASPQVSTVYCAPGNPGMIRDGIRTLAIDEMDFAGLVNFARANTVTLTFVGPEVPLAAGIVDYFQAAGLAIFGPNQAAAQ
MPVTQEEIIAGIAEIIEEVTGIEPSEITPEKSFVDDLDIDSLSMVEIAVQTEDKYGVKIPDEDLAGLRTVGDVVAYIQKLEEENPEAAQALRAKIESENP
MHALRALDTLCENMEYNFRALEEKWAPIWERDRLFEVDENDSETPRKYVLDMFSYPSGDLHMGHAETYAYGDFIARYWRHRGYNVLHPVGWDSFGLPAEN
MKPLKILISNDDGVFAEGIRTLAIAAASRGHEVTVVCPDQERSATGHGLTLQAPIRAERADELFNEGIQAWGCSGTPADCVKLALNELLKEKPDLILSGI
MKRICLLALITTMSGCAMLEPIETDEVTQATTVVDAVEGDKSKDESSGIVDTLRGRNDPVAGDPAWAPIHPKQKPEHYAAATGSLFSPEHITDLYDDSKP
MMWRPSVLLLLLLLRHGAQGKPSPDAGPHGQGRVHQAAPLSDAPHDDAHGNFQYDHEAFLGREVAKEFDQLTPEESQARLGRIVDRMDRAGDGDGWVSLA
MSYQLYRNTTLGNTLQESLDELIQYGQITPGLAFKVLLQFDKSINNALNQRVKARVTFKAGKLNTYRFCDNVWTLMLNDVEFREVHEIVKVDKVKIVACD
MVKNFNYMFVANILSALCKFLILLVIVRLGTPEDVGRYNYALVITAPIFLFISLKIRSVIVTNDKYSPNEYISAILSLNIITLIFVAIFVYVLGNGDLTT
MQARGTVKVQGDAKVDGKMSTGQHSHHQHLNSTQANATTTALEYRAMNRPLYRGPISHNIISEMAEGFYVLSGGYKKLFIPSKDVYALMQNVGMHLTEEE
MTMTLHTKASGMALLHQIQGNELEPLNRPQLKMPMERALGEVYVDNSKPTVFNYPEGAAYEFNAAAAAAAAASAPVYGQSGIAYGPGSEAAAFSANSLGA
MTLNNDLPLNNIGFTGSGLNDGTEGLDDLFSSSIVDNEPLEALVETPTFASPSPNLKRDQIVPSNIAKIKVIGVGGGGCNAVNRMIASGVTGIDFWAINT
MIEQLKQAKNWEDRYRLIIQAGKNLPRPSDNELAQMQPITGCEAQMWFQIMPKNDRTFQFSGFSEARIMNGLLWILFNQINGKTADELNTFDITVFFSEL
MITMKHVILVGDGMADYPLDELDGKTPLQVADKPNMDQLAGMGACGLLRTVPEGMEAGSDVANLSIMGYDPRRYYTGRGPLEAASIGVELGDDDVAFRCN
MAVAPTAREENVYMAKLAEQAERYEEMVEFMEKVSNSLGSEELTVEERNLLSVAYKNVIGARRASWRIISSIEQKEESRGNEEHVNSIREYRSKIENELS
MAQAIIGAIAASAAGSALGAGIQAGAEAALQSQRYQQDLALQRNTFEHDKDMLSYQVQASNALLAKNLNTRYSMLIAGGLSSADASRAVAGAPVTRLIDW
MMISGLRSSFSFFTLVPSRQKDIGNPITFLPLVVTVGALIGDSILYITWQFSHLIASFLSISSIIIYNGLNHFDATADLGDALMVRDKSRIPEVIKDHHV
MRITQGCFSFLPDLTDEQITAQVEYCLGRGWAIGVEYTDDPHPRNTYWEMWGNPMFDLRDAKGVMMEVEDCRKAHPQDYIRLNAFDSSRGLETVTMSFIV
MAENHCELLPPAPSGLGAGLGGGLCRRCSAGMGALAQRPGGVSKWVRLNVGGTYFLTTRQTLCRDPKSFLYRLCQADPDLDSDKDETGAYLIDRDPTYFG
SGRGKGGKGLGKGGAKRHRKILRDNIQGITKPAIRRLARRGGVKRISALVYEETRAVLKLFLENVIRDAVTYTEHAKRKTVTSLDVVYSLKRQGRTIYGF
MSLLLLVVSALHILILVLLFVATLDKSWWTLPDKESLNLWYDCTWNTTTQTWACSNVSENGWLKAVQALMVLSLILCCLSFILFMFQLYTMRRGGLFYAT
MGKYNLILSEYLSFIYNSQSAVQIPIYYSSNSELEDRCIEFHSKCLENSKNGRSLKKLFTEYSDVIENATLLSILSYSYDKYNAVERKLVKYAKGKPLEA
MKIRLYGETMVVGNIIEGGKTVLNLTKEILEKEDENLKVSYPGTNYNLPIIYGLLGKKIETVKDLKELINSLEIKDEETLENALDAGVVTLICAEAIEAL
MAQESPKNSAAEIPVTSNGEVDDSREHSFNRDLKHSLPSGLGLSETQITSHGFDNTKEGVIEAGAFQGSPAPPLPSVMSPSRVAASRLAQQGSDLIVPAG
MQPLQNRPDLGEEILSQLYRPLEACYNTCYCKKCCYHCQFCFLKKGLGICYEQSRKRRRTPKKAKANTSSASNNRLIPNRTRHCQPEKAKKETVEKAVAT
MNTLPEQYANTALPTLPGQPQNPCVWPRDELTVGGIKAHIDTFQRWLGDAFDNGISAEQLIEARTEFIDQLLQRLWIEAGFSQIADLALVAVGGYGRGEL
MKKTHINVIGAGLAGSEAAYQIAKRGIPVKLYEMRGVKQTPQHKTDKFAELVCSNSLRGAAITNAVGLLKEEMRRLDSVIIKAAEVTQVPAGGALAVDRE
MENRWQVMIVWQVDRMRIRTWKSLVKHHMYVSGKARGWFYRHHYESPHPRISSEVHIPLGDARLVITTYWGLHTGERDWHLGQGVSIEWRKKRYSTQVDP
MNDQPWMDSEWMQKMRTKRADAAVTIRTRKFLTNRLLQRKQMVVDVIHPGLANVSKDELRSKIGKMYKADKEVVSVFGFKTHFGGGKTTGFALIYDNVEA
MELFLDPSTWAGLLTLIILEIVLGIDNLVFVAILSEKLPPCKQDKARLIGLSFALFMRLGLLALMSWMVTLTSEIISNKYFSFSGRDLILLFGGLFLLFK
MLSMSNDRADTGGRILRAAASCVVDYGVDRVTLAEIARRAGVSRPTVYRRWPDTRSIMASMLTSHIADVLREVPLDGDDREALVKQIVAVADRLRGDDLI
MPAVRILILAACCCWLLLLPVRCCGPGRGPVGGRRRYMRRLVPLLYKQFVPNVPEKTLGASGKSEGKIRRGSERFIKLVPNYNPDIIFKDEENTGADRLM
MAAVQIDDYGPWTTEPAPRRETDLQALQARLFADVADFLGGRDGYAFAGRFDNMVGAATGIAPAAFERLQERIRNRYPVTVSVGIGTARTPADALDAAGT
MPAVRIVILAICCGLLLVPVRCCGPGRGPVGRRRYMRKLVPLHYKQFVPNVPEKTLGASGKSEGKIHRGSERFIELVPNYNPDIIFKDEEKTGADRLMTE
MSENIYGIHAVSAFLNNAPERLIEVYALKGRDDKRLQPLLNELHRLGITIQFVNRQTLDKKAEGEVHQGIMARVQPAKELNEADLDTLLQNQSNPLLLVL
MRKRHSFDSTSTKKEAVSKAIQKIIKIMETTDPSLNVETPNAEIESILQEIKEIKQKLSKQAEDLGLLEKYCSQETLSNLENTNASLKLSIGSVIEELAS
MEKLKEFRGIKEHLGVFREAVKDAERIGFAGVPGVCTPFAQLFAYAVRDKDNIFIPNTDFSKARKLEVTEYGVELGEISPGNVDVLVLLGGLSMPGIGSD
SYTLPSLPYAYDALEPHFDKQTMEIHHTKHHQTYVNNANAALENLPEFASLPVEELITKLDQVPADKKTVLRNNAGGHANHSLFWKGLKKGTTLQGDLKA
MVTERQQDILNLIIDIFTKTHEPVGSKALQESINSSSATIRNDMAELEKQGLLEKAHTSSGRMPSVAGFQYYVKHSLDFDRLAENEVYEIVKAFDQEFFK
MATHNIVVFGGDHCGPEVVVEAIKVLKSIETNSPSAGKFNLQNHLLGGASIDKHHDPLTDEALNAAKAADAVLLGAIGGPEWGTSSTVRPEQGLLKLRKE
MFSFNMFDHPIPRVFQNRFSTQYRCFSVSMLAGPNDRSDVEKGGKIIMPPSALDQLSRLNITYPMLFKLTNKNSDRMTHCGVLEFVADEGICYLPHWMMQ
MRQVPVGTRLVLALAFVLVWGSSVQGYPARRARYQWVRCKPDGIFANCIEEKGPRFDLIAEESNVGPPMTDPVLMRGFPNDFFPISDDYSGSGSGSGSGS
MNLWHATSPTIWQGRNDLAEADNALRLFQTVKLSPYFTPEEFSHYVALLGFECDEGVKRNQGRPGANQGPDYLRQSLANMASHKGHDKLVDLGSIRANPN
MIDVGDKAVTERTARAEGWIRLAPEVYQRVTQGQLPKGDGFLLAQVAGIQGAKRTADLLPLCHPLPIEGVKIDCQPLADSQTIRVEARVRTTGKTGVEME
MPHNSIRSGHGGLNQLGGAFVNGRPLPEVVRQRIVDLAHQGVRPCDISRQLRVSHGCVSKILGRYYETGSIRPGVIGGSKPKVATPKVVEKIGDYKRQNP
MTVVPENFVPGLDGVVAFTTEIAEPDKDGGALRYRGVDIEDLVSQRVTFGDVWALLVDGNFGSGLPPAEPFPLPIHSGDVRVDVQAGLAMLAPIWGYAPL
MALLIHLKTVSELRGRGDRIAKVTFRGQSFYSRVLENCEDVADFDETFRWPVASSIDRNEMLEIQVFNYSKVFSNKLIGTFRMVLQKVVEESHVEVTDTL
MPENLQLVIITGMSGAGKTVAVQSFEDMGYFCIDNLPPSLIPKFWELIKESGKVTKIALVIDLRSRTFFREIQDMLVELENTNFIDTTILFLDATDEELV
MLNKITAVLQFGLNASLLLAYLIVFVLSIMGVIDSRYAFLLEIEGKQSVINLSIPIMLAFGMWILFYMFYFIWKIIVWTKNRSSSSNTNVNFNAKENFYV
MAAEPPALRLRPPGSTGDSPPVPRLLGGCVPLSHQVAGHMYGKDKVGILQHPDGTVLKQLQPPPRGPRELEFYTMVYAADCADAVLLELRKHLPKYYGVW
MGRSNSRSHSSRSKSRSQSSSRSRSRSHSRKKRYSSRSRSRTYSRSRSRDRIYSRDYRRDYRNNRGMRRPYGYRGRGRGYYQGGGGRYHRGGYRPVWNRR
MVSFTSIVTAVVALAGSALAIPAPDGNMTGFPFEQLMRRQSTPSSTGRHNGYYYSWWTDGASPVQYQNGNGGSYSVQWQSGGNFVGGKGWMPGGSKSITY
MAAVQMDPELAKRLFFEGATVVILNMPKGTEFGIDYNSWEVGPKFRGVKMIPPGIHFLHYSSVDKANPKEVGPRMGFFLSLHQRGLTVLRWSTLREEVDL
MTLEKIKKYLISKINIKFIEIYDDSQFHHYSKKGLTHLRIIIISDDFINQTLINRHRIIFSMLSKMIEKKIYSLTLNTYTLNEWKDKKLKKTSNVKCVKK
MEFSIDNNINDGAVIKVIGVGGGGGNAVNRMIEENVKGVEFITANTDVQALKNSKAETVIQLGPKYTRGLGAGSQPEVGQKAAEESEQALREALDGADMI
MTRVVLSVGSNLGDRLARLRSVADGLGDALIAASPIYEADPWGGVEQGQFLNAVLIADDPTCEPREWLRRAQEFERAAGRVRGQRWGPRNLDVDLIACYQ
MLRSHGAGVLRKSDAGQQVTLAGWVSRRRDHGGVIFIDLRDSSGITQAVFREPDVLAQAHRLRAEFCIAVSGVVEIRPEGNANAEIPTGDIEVNATSLTV
MLTFNSFNLAILISNFFWPLVRILAFFSTAPIFNDQNVNKKVKIILSFLIAFLIKPFLPKVNVELFSIIGLFLLFQQILIGIALGLTCQFLFAAFTLSGE
MASVKLASLIVLFATLGMFLTKNVGAASCNGVCSPFEMPPCGTSACRCIPVGLFIGYCRNPSGVFLKANDEHPNLCESDADCRKKGSGNFCGHYPNPDIE
MIGSKLKEAIRSYSDFPKKGILFHDISPIFCKPDLYQELIEEMAKSEILNSSDAIISIDARGFLFGSCISLKLSKPLILARKAGKLPGPILSSTYNLEYG
MMTQSIRRSMLTVMATLPLLFSSATLHAQANSVQQQLEALEKSSGGRLGVAQINTADNSQILYVADERFAMCSTSKVMAAAAVLKQSESDKHLLNQRVEI
MPFTLGQRWISDTESELGLGTVVAIDVRMITLLFPATGENRLYARNDSPITRVMFNPSDTITHHEGWQLKVEEVTQENGLITYIGTRLDTEETGVAMREV
MATKLQDGNTPCLAATPSEPRPTVLVFDSGVGGLSVYDEIRHLLPDLHYIYAFDNVAFPYGEKSEAFIVERVVAIVTAVQERYPLALAVVACNTASTVSL
MSSTPREYRRRMKCSLKRLIYAVNFLFFLFTFSLDLESLIKNELRKEFGEEVRLKNYKVLTGIPDNFSKVELKVYKNSPRGFLHLKNTKVGTIALELEWK
MSPNPANPTDLERVATAKILNPASRSQVTQDLSENVILTTVDDLYNWAKLSSLWPLLYGTACCFIEFAALIGSRFDFDRFGLVPRSSPRQADLIITAGTI
MKASEMKKGSIVEYSNGTYQIRDIQRSSPQGRGGNVRFRFVMYSVPGGSKLEASFDADEMLTAVELLRREASFSYKDGEAFVFLDEEDYTLYTLDAEAIG
MAIIPKNYARLESGYREKALKIYPWVCGRCSREFVYSNLRELTVHHIDHDHTNNPEDGSNWELLCLYCHDHEHSKYTEADQYGTTVIAGEDAQKDVGEAK
MKEARKRMVKRAVQEIKDGMNVNLGIGMPTLVANEIPDGVHVMLQSENGLLGIGPYPLEGTEDADLINAGKETITEVTGASYFDSAESFAMIRGGHIDLA
MREHFNDGVEFARFLAHRFVTDKAPNSAAALTYTTLFAVVPMMTVMFSMLSLIPAFHGMGESIQTFIFRNFVPSAGEAVETYLKSFTTQARHLTWVGVVF
AALQVLSAPNLLRVGSNENIFVESQDHVGGPLNVKIMVKNHPTQSKELASKSVVLDQANNFQAMTQLVIQRGPLVDDPKQKQYVVLQAQFPDRLLEKVVL
MVSHRAARRKRASATDLYRTCKQSGTCPPDVINKVEGTTLADKILQWSSLGIFLGGLGIGTGSGSGGRTGYVPLGGRSNTVVDVGPTRPPVVIEPVGPTD
MNNQFTWLHIGLGSFHRAHQAWYLHRLIASGDNRWRIAAGNIRNDAEQVVQALAAQGGRYVLETVSPEGEREYEEITSIQKLLPWQAGLQPLINEGANPQ
MRWIKVMAGLLPMIGSKGADEKDSSQQRRLSRVVVPEHYDLHVKILDAGFCGSVGIRVMISQDVSEIVLNAKELEIRDAGIVVEGARIPGRVVVGEAEKE
ADPRVRQIKIKTGVVKRLVKEKMMYEKEAKQQEEKIEKMKAEDGENYAIKKQAEILQESRMMIPDCQRRLEAAHTDLLQLLESEKDLEEAEEYKEARLVL
MKLKKQVTVCGAAIFCVAVFSLYLMLDRVQHDPTRHQNGGNFPRSQISVLQNRIEQLEQLLEENHEIISHIKDSVLELTANAEGPPAMLPYYTVNGSWVV
MGYFIDRRLNGKNKSMVNRQRFLRRYKSQIKQSIADAINKRSVTDIESGESVSIPIDDINEPMFHQGNGGLRHRVHPGNDHFITNDRVDRPQGGGGGGSG
MAIHNCEGENVSTENKAVYMDNSATTPVRKEVVEAMLPYMTENFGNPSSIYEIGKTSKHAINLARKKAADALGAEENEIYFTSGGTESDNWAIKGIAFAN
MPPMPSAPPVHPPPDGGWGWIVVGAAFISIGFSYAFPKAVTVFFKEIQQIFHTTYSEIAWISSIMLAVMYAGGPVSSVLVNKYGSRPVVIAGGLLCCLGM
MDIRQFRHFAAVAETLHFGRAAERLGITQPPLSQSIQALEKALGAPLFARTKRHVELTALGRQWLPHVLEALAAVDALPDTARRLRDGQTGYLSLSFVST
MAERGELDLTGAKQNTGVWLVKVPKYLSQQWAKASGRGEVGKLRIAKTQGRTEVSFTLNEDLANIHDIGGKPASVSAPREHPFVLQSVGGQTLTVFTESS
MPSAIGIDLGTTYSCVGVFQHGKVEIIANDQGNRTTPSYVAFSDTERLIGDAAKNQVAMNPTNTVFDAKRLIGRKFDDPKIQADMKHWPFTVVNDCGKPK
MSHEPEYRDWQQIVELIRSSVDSQQHEMLLTMLMTPDERESLTARVNILNELLKGELSQRQISQMLGVGIATITRGSNELKSKSEAEKDKLKLLLEQVAQ
MSMVHGSSFQIAQDGENENQGVQRVKKAGLTARGNVAVAKRSALGTITNQNIRVQPSRAAKSGNADCQDENVFAKQKSFGSSNNENKGFKIHVDEPTVQV
MGIKQHNGNTKADRLAELKIRSPSIQLIKFGAIGLNAIIFSPLLIAADTGSQYGTNITINDGDRITGDTADPSGNLYGVMTPAGNTPGNINLGNDVTVNV
SIITDVYAREVLDSRGNPTLEVEVYTESGAFGRGMVPSGASTGEHEAVELRDGDKSRYLGLGTQKAVDNVNNIIAEAIIGYDVRDQQAIDRAMIALDGTP
MGITMDEEVIFETPRELISIKRIKDIPRSKDTHVFAACITSDGYPLIGARRTSFAFQAILSQQNSDSIFRVSTKLLRFMYYNELREIFRRLRKGSINNID
KQFTKCELSQVLKSMDGYKGVTLPEWICTIFHSSGYDTQTIVKNNGKTEYGLFQINNKMWCRDNQILPSRNICGISCDKFLDDDLTDDVMCAKKILDSEG
MEEEMIIGISTSFSAAHSIPGHKKCGKVHGHNFKVEVEISGKVKENGMVMDFFDLKRIVNEVVAKFDHTLLNEQIEIPTSENICLRIFSELAEKGLNVRR
MLYSLLYGYFNINLFQYLTFRAGLGFFIAFFLTLFLMPKFILWAKAKKANQPISSFVPSHQNKKDTPTMGGIVFVFATIVASVLCASLSNLYVLLGIIVL
MSDFDSNPFADPDLNNPFKDPSVTQVTRNVPPGLDEYNPFSDSRTPPPGGVKMPNVPNTQPAIMKPTEEHPAYTQIAKEHALAQAELLKRQEELERKAAE
MAARSLWAVQRLQRLLASGAMSESRGWLHPFSTATQRTAGEDCSSEDPPDGLGPSLAEQALRLKAVKLEKEVQDLTLRYQRAVADCENIRRRTQRCVEDA
MRILKSHPLLKIVNSYIIDSPQPANLSYLWNFGSLLALCLGIQIVTGVTLAMHYTPSVSEAFNSVEHIMRDVNNGWLVRYLHSNTASAFFFLVYLHIGRG
MNMKKWIAAALACSALALSACGGQGKDAAAPAANPGKVYRVASNAEFAPFESLDSKGNVEGFDVDLMNAMAKAGNFKIEFKHQPWDSLFPALNNGDADIV
MDKKSLYENVLLKSTGALPKARVPTKMMRVTDYVYLGNYNDAKAAPTSGIGFKYILNLTTEKYTIKNSSITIIHMPLVDDEYTDLTKYFDYATTFLSNCE
MSVHPTLRFLATALVALGAGAALAQDAPRLTGADRPMSEVAAPPLPETITDDRRVGRNYPEQPPVIPHSIEGYQLSVNANRCLECHRRQYSGLVAAPMIS
MKRNDPCWCGSQKKWKHCHYPTKPERPSDNLRQLYASRYDIIIKTPDQIEKIRKACQVTARILDALCKAAKEGVTTNELDQLSCNLHKQYNAIPAPLNYG
YINYKNMSHQHMLTLFNLLPVGSNISIWWNFGSMLLTCLMIQIATGFFLAIHYTANINLAFSSIIHISRDVPYGWIMQNTHAIGASLFFICIYIHIARGI
MPSEHPFSDGIPTPNPKETMNDTAQITASYGRRYIVRTPDGTTYEASTRKKRVDFACGDRVRISPVNAEQVVIEDFLPRQSLLYRQDAWKTKLIAANVTQ
MRRQQSYRFEDNESTSYALRMNRRFSRVESGADLKDYFDRGDIASRENRWNFEVAWEVANKVGGIYTVIRSKAYVSTEEMGEQLCMMGPYKEHCARTEME
MRKSNPNLVTLIDVLLSESAKNEAPVWKEVAERLAKPRRLQAEVNVSKIEKYAKPNEYVVVPGKVLGSGSITKPVKVAALSFSEKAASKIREAGGVCMKI
MPEPTFHELAQLPPPVLRQLIRRGDYTGHTSGLGQRHLQANLVILQKSWADEFLRFCALNPRACPLLDVSEPGSPHFARLGADIDVRSDLPRYRVHRRGQ
MLKTMRRHGITLALFAAGATGLTAVVNSLTENTIAHQAALQQKALLDQVVPAENYDNDMQAECYVVTDSALGNMAPHRLYLARKGNQPVAAAIETTAPDG
MKKWIYVVLVLSIAGIGGFSVHAASSAHEKHLNVSKMNVDDEFKDTDGTFILHDLQKDQTFVYNRKRANQRQTPQSTFKVVNALIGLQVKAVRDEYDVKR
SAHLQWMVVRNCSSFLIKRNKQTYSTEPNNLKARNSFRYNGLIHRKTVGVEPAADGKGVVVVMKRRSGQRKPATSYVRTTINKNARATLSSIRHMIRKNK
MNAPLRGQVYRCDLGYGAKPWLIVSNNARNRHTADVVAVRLTTTRRTIPTWVAMGPSDPLTGYVNADNIETLGKDELGDYLGEVTPATMNKINTALATAL
MNLFRFLGDLSHLLAIILLLLKIWKSRSCAGISGKSQVLFAVVFTARYLDLFTNYISLYNTCMKVVYIACSFTTVWLIYSKFKATYDGNHDTFRVEFLVV
MIFNRSVTYSNARLPYSKRSLYTKTRVLFFLKQKILSRVTTKMAIADLDKQPDSVSSVLKVFGILQALGEEREIGITELSQRVMMSKSTVYRFLQTMKSL
MKNPMLEAVSLVLEKLLFISYFKFFSSGAPGQDKAGNTLYEISSFLRGDVLEVPRTHLTHYGIYLGDNRVAHMMPDILLALTDDKGRTQKVVSNKRLILG
MSKRKLTQNQKRRIQSNNEKTLHRHQRREKKEIDWQDDMLGESQDGIVVTRYSVHADVEDAAGEIFRCNLRRTLSSLVVGDRVIWRKGNAQLQGVSGVIE
MNLLSSDGVQVLPRPFTLNERRREVRSFVLRQGHFTPAQKRAFDHYWPRFGVDFIGQLRDLDVLFGRSAPKVLEVGFGNGAALRFAAQHEPRYDYIGIEV
MKKIILTIGCPGSGKSTWAREFIAKNPGFYNINRDDYRQSIMAHEERDEYKYTKKKEGIVTGMQFDTAKSILYGGDSVKGVIISDTNLNPERRLAWETFA
MASHGSSCGACKFLRRKCNRDCVFSPYFSYEQASSHFAAVHKVFGASNVSKHLLHLPQHQRNIAAITISYEALSRMRDPVYGCVAHIFALHQQVVTLQEE
MDGRRRNPYELTEDTPVYVISVAAQLSGLHPQTLRQYDRLGLVSPDRTAGRGRRYSARDIELLRQVQQLSQDEGINLAGIKRIIELENQVAELQARAAEL
MSIQAFVFCGKGSNLAPFTQPDFPFQTQNKDSTAATSGDKLNELVNSALDSTVINEFMQHSTRLPKALLPIGNRPMIEYVLDWCDQADFKEISVVAPVDE
MSTQQTMTVDEHINQLVRKAQVALKEYLKPEYTQEKIDYIVKKASVAALDQHCALAAAAVEETGRGIFEDKATKNIFACEHVTHEMRHAKTVGIINVDPL
MTHQDLSITAKLINGGVAGLVGVTCVFPIDLAKTRLQNQHGKAMYKGMIDCLMKTARAEGFFGMYRGAAVNLTLVTPEKAIKLAANDFFRRLLMEDGMQR
GDAEAGKKIFIQKCAQCHTVEKGGKHKTGPNLWGLFGRKTGQAPGFSYTDANKNKGVIWTEETLMEYLENPKKYIPGTKMIFAGIKKKSEREDLIQYLKE
MRMVDIIIKKQNGKELTTEEIQFFVNGYTDGSIPDYQASALAMAIFFQDMSDRERADLTMAMVNSGETIDLSAIEGIKVDKHSTGGVGDTTTLVLAPLVA
MRAAAPALSLLLCCTAPANAQQPEPDCRKAVSQMDLNICADQDYRAADAELNKTYRLVVAAMQATDKELGDIDAAYAGALEALKKAQRAWIGYRDGQCEL
MLKYIIPTIMLMPLTWLSKNNMIWVNSTAHSLLISFTSLLLMNQFGDNSLNFSLLFFSDSLSTPLLILTMWLLPLMLMASQHHLSKENLTRKKLFITMLI
MEKSKNIWSLILTEIKKELSEEEFYVWFENLCFLESIGDNIKISTPNLFHKNQIEKRFTKKIKEILIKNGYNNIVIVFTNQPPKTHSNKQETKNPALNET
MNGQAPPHDVVVANGTEKFIVPKIKKNQLGASTPSRPQAEAALPTTARSIAGVYVEASGQTQSIYAAIKQGLLPTGLGLTLLEAQAATGGLVDLAQGQLL
MTCGLLSVTVTFRRPAKWPGYFRHLCCRGAVMDLGPMRKSYRGDREAFEEAHLTSLDPMKQFASWFEEAVQCPDIGEANAMCLATCTRDGKPSARMLLLK
MVSRYVPDMGDLIWVDFDPTKGSEQAGHRPAVVLSPFMYNNKTGMCLCVPCTTQSKGYPFEVVLSGQERDGVALADQVKSIAWRARGATKKGTVAPEELQ
MIIKVIPVGPIAVNCSVVADEKSGEAIIIDPGAEAEKILEAVKDFKVVGIVATHGHIDHVGQVGKLKELFDVPFYMNPLDKFLINDEIWSGFASYIGAVP
MDVDQAAIDEILASAEADTAEGRIDRLEKELDVLKGSVKKLLLDLRETLNNLENPFQNLQNLAEGALAGGASYQPPQIQVVPAQIPEPPKPEPEVEQPET
MSEIRLFVTTTEKQAAAVLDVMSAIFEEDDYAIATMEIDEKRDVWEASVYMMTDEEESVRSRLAQALEVEFSHLPIEREVLPDVDWIAKSLEGLAPVRAG
MSWQTYVDERLMCEIEGNHLTAAAIIGQDGSVWAQSSNFPQFKSEEITAIMSDFDEPGTLAPTGLHLGGTKYMVIQGEAGAVIRGKKGPGGVTVRKTNQA
MSSRPLESPPPYRPDEFKPNHYAPSNDIYGGEMHVRPMLSQPAYSFYPEDEILHFYKWTSPPGVIRILSMLIIVMCIAIFACVASTLAWDRGYGTSLLGG
MRLAIDAMGGDHAPKEVVLGAMDAVKELDVEITLYGDENQISPHLTNNKNITIVHTEEVITSNDEPVRAVRRKKNASLVLMANAVKEKQADACISAGNTG
MAEKPAPEQEQEQTRAMEPAVLDDIIRRLVEFRNTRPGSGKQVHLSEGEIRQLCAVSKDIFLQQPILLELEAPIKICGDIHGQYSDLLRLFEYGGFPPDA
MDDRGRRCCTHSGVIALDIEAKWQNAWDRDGIFVPKMDGRKKFMITVPWPYTNGSLHVGHGRTYTLGDIIARYKRSRNYNVLFPMGFHQSGTPILAFSER
MLSFDYSIPTKVFFGKGKIDVIGEEIKKYGSRVLIVYGGGSIKRNGIYDRATAILKENNIAFYELSGVEPNPRITTVKKGIEICRENNVDLVLAIGGGSA
VCIFLTAILGLPEALIPVQLLWVNLVTDGLPATALGFNPPDLDIMEKLPRNPREALISGWLFFRYLAIGVYVGLATVAAATWWFLYDAEGPQVTFHQLRN
MPVQGSQRRLLGSLNSTPTATPKLGLAANQTGAWCLEVSIPDGLFLSLGLVSLVENVLVVAAIAKNRNLHSPMYCFICCLALSDLLVSGSNMLETAVILL
MSSFLGKWKLSETHNFDAVMSKLGVSWPIRQMGNTVTPTVTFTMDGDTMTMLTESTFKNLSVTFKFGEEFDEKTSDGRNVKSVVTKDSESKITQTQKDAK
MALSSTQAIPETGDIPRHVAIIMDGNGRWATRRHLPRTAGHAKGVHAVRRVVEACGRRGVRYLTLFAFSSENWRRPADEVSLLMRLFVQALEREVDKLQD
MECCRRATPGTLLLFLAFLLLSSRTARSEEDRDGLWDAWGPWSECSRTCGGGAANSLRRCLSSKSCEGRNIRYRTCSNVDCPPEAGDFRAQQCSAHNDVK
MLGVGNEGMSTLPGLNQIQFEGFCRFIDRGLTEELFKFPKIEDTDQEIEFQLFVETYQLVEPSIKEKDAVYESLTYSSELYVSAGLIWKNSKNIQEQTIF
MDSQRNILLIALALVSFLLFQQWQVAKNPAPQATQQAQSTGAAPAPSFSDELDPTPAQNVAAKAKTITVSTDVLTLSIDTLGGDVVSAKLNQYSEELNSP
MSATMRAEIDPLAHSATVDEMVEAITKGDDSVTTIVDDLVWHATPRFVTEVREVPGLPPSFTTTSVTDMRVDASSEKLMLTLDGQEGSEISCETYMRSCL
MSQPITRENFDEWMIPVYAPAPFIPVRGEGSRLWDQQGKEYIDFAGGIAVNALGHAHPELREALNEQASKFWHTGNGYTNEPVLRLAKKLIDATFADRVF
MADVPADLAAVWPRVLEQLLGEGRGQGVEAKDEHWIRRCQPLALVADTALLAVPNEFAKGVLEGRLAPIVSETLSRECGRPIRIAITVDDSAGEPPPAAP
MVVDDSAVVRQVLVGVLNDAPGIDVIATAADPLLAIEKMRQHWPDVIVLDVEMPRMDGITFLRKIMSERPTPVVICSTLTEKGARVTMDALAAGAVAVVT
MSWQQYVDEQLTGAGLSQGAILGANDGGVWAKSSGINITKPEGDGIAALFKNPAEVFAKGALIGGVKYMGIKGDPQSIYGKKGATGCVLVRTGQAIIVGI
MQTNGRILVVQPELYATTIGVFENERFLYKQTIQHNEEELSKFTRIMDQVAYRKQTLLHQLDLDGINISKFSAVCGRGGLLQPITGGTYAVNDKMLYDLK
MVQKSRNGGVYPGTSGEKKLKVGFVGLDPGAPDSTRDGALLIAGSEAPKRGSVLSKPRTGGAGAGKPPKRNAFYRKLQNFLYNVLERPRGWAFIYHAYVF
MTKWAASLIRISNHEVETLQKRLAEITERRMAAEMRVTLLDAEAEAEAKNAEGDPSAGWYMIGYREGSKRRRADMLVQIEQCQQEEAGARDALSEAFENL
MVFLHIMLATWGLHMSFYVKKLSSPQNYFEITEEDFREIPKLKEIFVDLQKLAPGEERSYELDFSTGNKISEYLTEKQAEVGECGYTYCFKYGDAYYGAH
EIVSLSLSLLAVVPLVVLVIAGPLNVRGGTPSQQCNTGTPQCCQQVQQTSDLQQFRSSFGLVDALAGASALVGANCNPVSVLGTGNGAQCNTQPVCCTSN
MYFQDVIATLHQFWAAQGCLIAQPYDVEKGAGTKSPHTFLRALGPEPWAVAYVEPCRRPADGRYGENPNRYQYYYQYQVLIKPSPDNIQEIYLESLRALG
MFVLPPPQEPLLGAHTSAAGGLHNALYEGRDIGATTIQLFTANQRQWKRRSLTQNMIEQFQTALDETSLSYIMSHAGYLNNPGAPNPEILEKTRICMYQE
MTIILTNDDGIDAPGIKALAQAVSGKNFIVAAPRDHQSGCGHQVTTTRPINLQRRSDSEYAIAGTPADCIRIAITQISQDVKFVLSGINAGGNLGVDAYI
MGQSGRSRHQKRARAQAQLRNLEAYAANPHSFVFTRGCTGRNIRQLSLDVRRVMEPLTASRLQVRKKNSLKDCVAVAGPLGVTHFLILSKTETNVYFKLM
WSWASPVAPRLRGPVMQENLRFASSGDDVKIWDASFLTLVDKFNPHTSPHGISSICWSSNNNFLVTASSSGDKIVVSSCKCKPVPLLELAEGQKQTCVDL
MKANNTTTSALWLQITYITMEAAIGLCAVVGNMLVIWVVKLNRTLRTTTFYFIVSLALADIAVGVLVIPLAIAVSLEVQMHFYACLFMSCVLLVFTHASI
MPKRRDIETILVIGSGPIVIGQAAEFDYAGTQACLALKEEGYKVILVNSNPATIMTDTEIADKVYMEPLTLDFVARIIRKERPDAILPTLGGQTGLNLAV
MSKPIILTGDRPTGKLHLGHYVGSLKNRVLLQNENKYEMFVFLADQQALTDHAKESEIIKDSIANVALDYLSVGLDPEKVTIFIQSQIPELAELTMYYMN
MKYLVTGAAGFIGFHVSKRLLEAGHQVVGIDNLNDYYDVSLKQARLELLAQPGFQFHKIDLADREGMTDLFASGHFERVFISPHRLAVRYSLENPHAYAD
MSQERLLKVLKAPHISEKATNNAEKSNTIVFKVALDANKVEITNAVEQLFEVKVDSVRTVVVKGKTKRRGAKIGRRSDWKKAYVTLQEGQSLDFVEGAAE
MTTTTHSTAAIMSLLDEAEWRQTQMDVGGLIQASALGKVALRYAVRKLMKRGARLRHDSGLYVCICDPSYEFLQMNLSKISWLERHCPPLDQELIMFGVI
MSKLILAINAGSSSLKFQLIRMPEEELVTKGLVERIGLKDSIFTIEVNGEKVKTVQDIKDHVEAVDIMLDAFKAHNIINDINDIDGTGHRVVHGGEKFPE
CGILAVLGCSDDSQAKRVRVLELSRRLKHRGPDWSGLHQHGDNFLAHQRLAIVDPASGDQPLFNEDQSIIVTVNGEIFNHEELRKQLPNHKFRTGCDCDV
MINEIKKSAEQKMQKTLEAFKNDLAKVRTGRAHTGILDHVMVDYYGSDVPVNQVANVTLIDARTIGVQPWEKPMLAKIEKAIRDSDLGLNPASMGEIIRV
MKDRIPFAVNNITCVILLSLFCNAASAVEFNTDVLDAADKKNIDFTRFSEAGYVLPGQYLLDVIVNGQSISPASLQISFVEPALSGDKAEKKLPQACLTS
MTHQTHAYHMVNPSPWPLTGALSALLMTSGLTMWFHFNSMTLLMIGLTTNMLTMYQWWRDVIRESTFQGHHTPAVQKGLRYGMILFIISEVLFFTGFFWA
MIARQQCVRGGPRGFSCGSAIVGGGKRGAFSSVSMSGGAGRCSSGGFGSRSLYNLRGNKSISMSVAGSRQGACFGGAGGFGTGGFGAGGFGAGFGTGGFG
MTTENFGFKVLARDGAARQGEISMPRGVVRTPAFMPVGTAGTVKAMYMDQVKELGADIILGNTYHLMLRPGAERVARLGGLHEFGGWKGPILTDSGGFQV
MKAWRRLRSPRFFRFALCQQRRRRFIAIPLPDRKRKADSDNFRHLVNNVQIRIRKHAHISRVLHHDSHDADVSDRWQRFAERRARGKGARADGDRMDKRL
MPFEADDAAQEIEALKLEVAQLKEQALRYAAEAENTKRRAEREMNDARAYAIQKFARDLLGAADNLGRATAHSPKDSTDPAVKNFIIGVEMTEKELQSAF
MQGLAVSCQLPPAAAAARWRPRASSSNREAVLQCWKYELSQDHYLGGPLRIGQSQGSLHRHRSTNFLRPAAAAISVEQDEVNTYLPKGDMWSVHKFGGTC
MQANIKWLDDPEIFRVNQLPAHSDHPFFKNYREWQNNHSSFKQSLNGMWQFKFSKDPQSRPVDFYKKDFNTSSFTTIPVPSEIELNNFAQNQYINTLYPW
MNPQFRNMVDGMDPHKFSYNFKNRPILSRRNTVWLCYEVKTKGPSRPPLDAKIFRGQVYFELKNHPEMRFFHWFSKWRKLHRDQECEVTWYMSWSPCTKC
TVALHLAIPLKWKPDHTPVWIDQWPLPEGKLVALTQLVEKELQLGHIEPSLSCWNTPVFVIRKASGSYRLLHDLRAVNAKLVPFGAVQQGAPVLSALPRG
MDFPGLGALGTSEPLPQFVDSALVSSPSDSTGFFSSGPEGLDAASSSTSPNAATAAASALAYYREAEAYRHSPVFQVYPLLNSMEGIPGGSPYASWAYGK
MKKSLLGLTFASLMFSAGSAVAADYKIDKEGQHAFVNFRIQHLGYSWLYGTFKDFDGTFTFDEKNPAADKVNVTINTTSVDTNHTERDKHLRSADFLNTA
FFREDLAFPQGKAGEFSSEQTRANSPTSRELRVWGGDNPLSETGAERQGTVSFSFPQITLWQRPLVTIKIGGQLKEALLDTGADDTVLEEINLPGKWKPK
MPKGCLVITVSGLAGSGTTTLCRNLAKHYGFKHVYAGLIFRQMAKERGMSLEEFQKYAELHPEIDREVDRRQVEAAKECNVVIEGRLAGWMVKNADLKIW
MRLTRKRLCSFLIALYCLFSLYAAYHVFFGRRRQAPAGSPRGLRKGAAPARERRGREQSTLESEEWNPWEGDEKNEQQHRFKTSLQILDKSTKGKTDLSV
MSFNGISIRVITSYFLFFLDNLSKIKFSRLFSFKYRDFCDSCPLDIIIINASIRCLRSVFDFLHILTPRLNGKTTKKPKRNLRTQRVFDEKLHSHNASPN
MVTMSKQTCIELPVNPIVLGKLGSTYGIRGWLRVFSSTEHAEDIFAYQPWFIQRAGRWQHIELEAWKHHNQDMIIKIKGIDDLDAANSLTNCEIIVDSEQ
MQKKSIYVAYTGGTIGMQRSEQGYIPVSGHLQRQLALMPEFHRPEMPDFTIHEYTPLMDSSDMTPEDWQHIAEDIKAHYDDYDGFVILHGTDTMAYTASA
MSSRSELLLDRFAEKIGVGSISFNENRLCSFAIDEIYYISLSDASDEYMMIYGVCGKFPTDNPNFALEILNANLWFAENGGPYLCYESGAQSLLLALRFP
METWQEVTVHVHRDAQEAVSNLLIETGSQGVAIADSADYIGQKDRFGELYPDVEQSDMIAITAYYPSSTNLADVIATINEQLAELASFGLQVGQVTVDSQ
MAPARARLSPALWVVTAAAAATCVSAGRGEVNLLDTSTIHGDWGWLTYPAHGWDSINEVDESFRPIHTYQVCNVMSPNQNNWLRTNWVPRDGARRVYAEI
MWKLSAILLVAAASAVVIPGHREAPALTGQALIDYVNSAQKLWTAGHQVIPKEKITKKLMDVKYLVPHKDEDIVATEVSDAIPDHFDARDQWPNCMSINN
MRNQFDLELHELEQSFLGLGQLVLETASKALLALASKDKEMAELIINKDHAINQGQSAIELTCARLLALQQPQVSDLRFVISIMSSCSDLERMGDHMAGI
MWKLCLRLLAVLAVCLSTATQAQSDLFLLSPKRSGAPQPVARYCGEKLSNALKLVCRGNYNTMFKKASQDVSDSESEDNYWSGQSADEAAEAAAAALPPY
MRILLVEDDTLIGDGIKAGLSKMGFSVDWFTEGRPGKEALYSAPYDAVILDLTLPGMDGRDILREWREKGKQEPVLILTARDALAERVEGLRLGADDYLC
MRIKIKDILISSKDVKFVGNIKNIERVVSFYSLDSREIKDDNINDSLYFAYKGNKVDGFSFVKYLIDLGVKCFACSREHESECIKYLNDNEGLVFLLTSN
MQNSPIPSPWQFIKENIPLLMVALVLALLLRFFVAEPRYIPSDSMLPTLEQGDRLVVEKVSYHFHPPQVGDIIVFHPPELLQVQGYDLGQAFIKRVIALP
MIHSNKVATVVLALISSWPADGTNNHGLKLQKAQAICKMSKELKATAMRAANDAKLKITEILELENVFAAMIPNATKGTEADGCTDYNAVFLEANNTAAE
MLSASTMKEVVYWSPKKVADWLLENAMPEYCEPLEHFTGQDLINLTQEDFKKPPLCRVSSDNGQRLLDMIETLKMEHHLEAHKNGHANGHLNIGVDIPTP
MMEGHMLFFLLVVVVQFLTGVLANGLIVVVNAIDLIMWKKMAPLDLLLFCLATSRIILQLCILFAQLGLSCLVRHTLFADNVTFVYIINELSLWFATWLG
MPGMFFSASPKDSKEHSHSLLDDKKQKKRPKTFGMDVKTYLRSMIPHLESGMKSAKSKDILSAEEVMQWSQSLEKLLANQTGQNVFGRFLKSEFSEENIE
MTETILAAQIEVGEHHTATWLGMTVNTDTVLSTAIAGLIVIALAFYLRAKVTSTDVPGGVQLFFEAITIQMRNQVESAIGMRIAPFVLPLAVTIFVFILI
MASQTGVLLLNLGGPDRPEDVRPFLYNLFSDPEIIRLPFRWLQKPLAWFISTSRARRSQANYAQIGGGSPLRRITEQQARALKDALEGIGIEANLYIGMR
MSAPSLPPAWQLYLKDHRISTFKNWPFLEGCACTPERMAAAGFIHCPTENEPDLAQCFFCFKELEGWEPDDDPIEEHKKHSSGCAFLSVKKQFEELTLSE
MSPLSAARAALRVYAVGAAVILAQLLRRCRGGFLEPVFPPRPDRVAIVTGGTDGIGYSTAKHLARLGMHVIIAGNNDSKAKQVVSKIKEETLNDKVEFLY
MSENNKPRYPLQQILVEDLFSSNKLVVLLLIGILVSAMGTIWITHKTRQLISENGMLILQRQALENEYRNLQVQEATEGDSTRVESIAISTLKMKVVSSE
MVFNMNLKEQAMSLFYESGFPKDFFSFLWITASILILVSGVVIGVLVIVWLERKISAGIQQRIGPEYAGPLGIIQALADGTKLLLKEDIIPSRGDALLFS
MAMTEESVDQVEVNCLCVQHGQSCNNTRCFVKEGLRANWFYNPVLEEFAIPDSYQEGHGVNVKITFSHRSRNLRHNGHDVICSYSHLGSHISIRCTCNKP
MRMDTLDSQAADAAQEEEIQRKLEELVTLAKDQGFITYEEINEILPPSFDSPEQIDQVLIFLAGMDVQVLNQADVERQKERKKEAKELEGLAKRSEGTPD
MNTASLVRSLSRVALRSSQVVRMAAPRHFSQSAKVLSVTPELQQALNREIEAEQQLSSDNLQGAVAPTFAGFQVTNKDAEVRLTKKNGSEDILVVFNVNH
MSGSLKSLDKKIAKRRQVYKPVLDNPFTNEAHMWPRVHDQPLIWQLLQSSIINKLIHIQSKENYPWELYTDFNEIVQYLSGAHGNSDPVCLFVCNKDPDV
METKRRYKMYKVKKHWVTIAVASGLITLGTTTLGSSVSAETEQQTSDKVVTQKSEDDKAASESSQTDAPKTKQAQTEQTQAQSQANVADTSTSITKETPS
MKKSDFHYDLPDELIAQAPLAERAASRLLVVPPSPQALADRQVRDLPELLQPGDLLIFNDTRVIPARLFGQKASGGRVEILIERLLGERQARVQIGASKS
MKSEELFRRASNVLPGGVSSPVRRFDPHPFFAAGGSGCLLESVDGESYIDYCLAYGPLILGHAHPRVVEAVNEQIKRGTTYGVPTEGEIELAEAIIERVP
MAITKEDILEAVGSLTVMELNDLVKAFEEKFGVSAAAVAVAGPAGAGAAAAEEKTEFDVVLASAGDQKVGVIKVVRAITGLGLKEAKDIVDGAPKTLKEG
MKYVFIEKHQAEFSIKAMCRVLRVARSGWYTWCQRRTRISTRQQFRQHCDSVVLAAFTRSKQRYGAPRLTDELRAQGYPFNVKTVAASLRRQGLRAKASR
ASIWVGPRGTIKDYPGFSPSVDAEAIRKAIRGLGTDEKTLINILTERSNAQRQLIVKQYQAAYEQELKDDLKGDLSGHFEHVMVALVTAPALFDANELKK
MDRVRTVRKAVIPVAGNGTRFLPATKAVPKEMLTIVDRPVVQYAVDEARQAGIEHIVFVTSRNKQVIEDHFDDAPELISSLSRSGKSAQISELEAMLPAA
MSAKEVRFGTDARGRMLKGINTLADTVKITLGPKGRNVILDTSYGAPRITKDGVTVAREIELSDRFENVGAQMVKEVASRTNEEAGDGTTTATVLAQAIA
MAPCMLLLLLAAALAPTQTRAGPHSLRYFHTAVSRPGLGKPRFISVGYVDDTEFVRFDSDAENPRYEPRARWMEQVEPEYWERNTQIAKDNEQSSRVDLR
MARIAGVNIPTNKRVNIALQYIHGIGPKFAREIVTKVGIADDRRVNQLSDAEVLQIREAIDADYQVEGDLRREVSMNIKRLMDLGCYRGLRHRRSLPVRG
ARRRRAEVRQLQPDLVYGDVLVTAFINKIMRDGKKNLAARIFYDACKIIQEKTGQEPLKVFKQAVENVKPRMEVRSRRVGGANYQVPMEVSPRRQQSLAL
MPPATNNSREEKEEETTDVCSANAEKSTKILNCAETHFTLQRRLHFCQLGNSDCGIKAAATIYVNCELLGGAKKRKKKVYTIPKKNNISQRKSSSPSPKY
MATIRNQRFSLLKQPISSILNQHLIDYPTPSNLSYWWGFGSLAGICLVIQIVTGVFLAMHYTPHVDLAFNSVEHIMRDVEGGWLLRYMHANGASMFFIVV
MNLKVLLLLLGLSFLTVFALVYVLLTRQGSFSQSPRCPSIPPRIHPWTHPSQNQLFADLTPEELTAVMSFLTKHLGPGLVDAAQARPSDNCVFSVELQLP
MQTIEVNGASPYEVTIGHNLFKDVAKSMSQLGANQAAIITQPVMGETAKKLVGAIEALGKEATIITVPDAEDGKNLNVAGDCWDVLGRKAFGRKDVIISL
MDSFSTSIWVNDVTVRYNNGHTAIHNMTFSLNSGTICALVGVNGSGKSTLFKSIMGLVKPQQGEIKLCDLPISQALKRNLVAYVPQSEEVDWQFPVSVYD
HVDHGKTTLTAAITTVLAKKYGGSARAFDQIDNAPEEKARGITINTSHVEYDTSLRHYAHVDCPGHADYIKNMITGAAQMDGAILVVAATDGPMPQTREH
MKKLFLIIGAPGSGKTTDAEIIAKNNPDSINHYSTGELLRAEVASGSERGKIIEGFTSKGNLVPLEIVVETIVSAIKNAPKNVVLIDGYPRSTEQMEALD
MNNHIDIFNIPISKINLLDLNRQNLKYFLISLGAKNFCTEQVMSWIYNYYCDDFNKMLNISIKTRKKLYEKSYIFASEFIEEKISYDGTIKWITDINNQK
MNAPIGVIDSGVGGLTVAKEIIKRLPNETIYYIGDTARCPYGPRTRQEVRNFTWQMAKALEKMNIKMLVIACNTATAVALESLQRNMPFPVLGVINRGAR
MEILNELISTYKDHPKEGIDFKDVLEIVQHPIVFKELILKMASSKIVSNAEALISIDARGFIFGSAISFQVSKPMIFARKPGKLPGELIKKKYTLEYGEN
MKKGTVLNSDISSVISRLGHTDTLVVCDAGLPIPKSTTRIDMALTQGVPSFMQVLGVVTNEMQVEAAIIAEEIKHHNPQLHETLLTHLEQLQKHQGNTIE
MKTFEILKHLQADAIVLFMKVHNFHWNVKGTDFFNVHKATEEIYEGFADMFDDLAERIVQLGHHPLVTLSEAIKLTRVKEETKTSFHSKDIFKEILEDYK
MVLSSQPPSSRSATGSVLSWPQVLGRLTAGQDLTRGQAAWAMGQVMTGNARPAQIAAFAVAMKMKVPTAAEVSELADVMLSHARKLPTEAICQDIGETVD
MLIVIFHKAIFSNSSLASSTLASSLLISFSSFLFISSVCLFTSSSFFADSVTCSFSTCSFSSTFGCFSSSFLSLSCLMSTLSALISCSACPRLSVFTVVV
MTEQLVIHRHDYDAGNQGLSWARIIGIAFVIALHLTALMMLLIPAVAPKAPAEKERTTMVTLVDAPPPPPPPPPPPPPEDKPPPPVKNLSPPKPSPVPPP
MATSTMALSSSTFAGKAVKLSPSSSEITGNGRVTMRKTATKAKPASSGSPWYGPDRVKYLGPFSGESPSYLTGEFPGDYGWDTAGLSADPETFAKNRELE
SVGFKAGVKEYKLTYYTPEYETKDTDILAAFRVTPQPGVPPEEAGAAVXAESSTGTWTTVWTDGLTSLDRYKGRCYHIEPVPGEADQYICYVAYPLDLFE
MGNGSVKPKHSKHPDGHSGNLTTDALRNKVTELERELRRKDAEIQEREYHLKELREQLSKQTVAIAELTEELQNKCIQLNKLQDVVHMQGGSPLQASPDK
MLVVQMPFSFPMAHFILFVFTVSTIFHVQQRLAKIQAMWELPVQIPVLASTSKALGPSQLRGMWTINAIGRLGNQMGEYATLYALAKMNGRPAFIPAQMH
MLCWGYWSLGQPGISTNLQGIVAEPQVCGFISDRSVKEVACGGNHSVFLLEDGEVYTCGLNTKGQLGHEREGNKPEQIGALADQHIIHVACGESHSLALS
MFMGEYDHQLDTKGRMIIPSKFRYDLNERFIITRGLDKCLFGYTLDEWQQIEEKMKTLPMTKKDARKFMRMFFSGAVEVELDKQGRINIPQNLRKYANLT
MFSSSLLSKDNKSAVDFHEIPLKQTALDVLHAVFGYQSFRKGQEEVIDATLMGKDSLVIMATGNGKSLCYQIPALCFEGLTLVISPLISLMKDQVDQLLA
MAAAPAAAGAGASRGRRLAATAAAWGGWGGRPRPGNILLQLRQGQLTGRGLVRAVQFTETFLTERDKLSKWSGIPQLLLKLYATSHLHSDFVECQSILKE
MALPTIAIVGRPNVGKSTLFNRIAGERISIVEDVEGVTRDRIYATGEWLNRSFSMIDTGGIDDVDAPFMEQIKHQAEIAMEEADVIVFVVSGKEGITDAD
MDEFCNSTFWNLSLLKSPEADLPLCFEQTVLVWIPLGFLWLLAPWQLYRIYRSRTKRFAITKFYLAKQVFVVCLLILAAIDLSLALTEDTGQATIPPVKY
MTYRDAGVDIDAGNALVERIKPLVKRSFRPEVMGGLGGFGALFDLSGKYKEPVLVSGTDGVGTKLKLAQQLGRHDTIGIDLVGMCVNDVLVQGAEPLFFL
MYCEKLILLLGCFWISSSASDPADPLLVDLPNGKLRGRDNGNYYSYESLPYAEPPVGDLRFEAPQPYKQQWTDTFDATQPPVLCMQWDQFIQGDDKLAGN
MNLLIMGLPGAGKGTQAAKIVEQFHVAHISTGDMFRAAMANQTEMGVLAKSYIDKGELVPDEVTNGIVKERLSQDDIKETGFLLDGYPRTIEQAHALDKT
MSADFLALAVPGVQKLSPYVTGKPIDELARELGIEPARIVKLASNENPLGPNPRVLEAVRGELSELTRYPDGSGFRLKAKLAERFGLKSEQITLGNGSND
MNKLTAQNLLKKSRFLKYSLLTSISVGAVMAIPVERIAMGMDQEAFCAELSKKLSLEFSQSYEDTISTTQEKNNLSNNGPSNKSDMAEELANVTTKSLYK
MRPQPSPAVPSRCREAPVPRVRAQPVGIPEAQGPVPLHSQQMRLLWGPGRPFLALLLLVSIKQVTGSLLKETTQKWANYKEKCLEDLHNRLSGIFCNGTF
LFFYPLDFTFVCPTEIIAFSDRAEEFHQLGCEVLGVSVDXQXTHLAWINTPRKEGGLGPLKIPLLADVTRNLSLDYGVLKEDEGIAYRGLFIIDGKGVLR
MDARAVAKRPRDPADEDNELVTALKAKREVNTISVRYLYHADHQALTARFFVPEGLVEFEAQPGALLIRMETGCDSPRHLYISLYLLGIRASNVSASTRC
MPIDFLQPADIVAPQLLGCTLTHGGVGIRITEVEAYLDSTDEAAHTYRGKTPRNAAMFGPGGHMYVYISYGIHRAGNIVCGPEGTGQGVLLRAGEVVSGE
MSSKVITSLMAESILLSKVGQVISGYSPITVFLLGSILIFLVVYNKRRSRLVKYIEKIPGPAAMPFLGNAIEMNVDHDELFNRVIGMQKLWGTRIGINRV
MAGFPGKEAGPPGGWRKCQEDESPENERHENFYAEIDDFAPSVLTPTGSDSGAGEEDDDGLYQVPTHWPPLMAPTGLSGERVPCRTQAAVTSNTGNSPGS
MQDLTSAAAYYHQSMMMTTAKQNQPELPEQEQLKCPRCDSPNTKFCYYNNYNLSQPRHFCKNCRRYWTKGGALRNIPVGGGTRKSNKRSGSSPSSNLKNQ
MKENYCLQAALVCLGMLCHSHAFAPERRGHLRPSFHGHHEKGKEGQVLQRSKRGWVWNQFFVIEEYTGPDPVLVGRLHSDIDSGDGNIKYILSGEGAGTI
MLNLLLLALPVLASRAYAAPAPGQALQRVGIVGGQEAPRSKWPWQVSLRVHGPYWMHFCGGSLIHPQWVLTAAHCVGPDVKDLAALRVQLREQHLYYQDQ
MEKSKGQMKSRLSYAAGAFGNDVFYATLSTYFIMFVTTHLFNTGDPKQNSHYVLLITNIISILRILEVFIDPLIGNMIDNTNTKYGKFKPWVVGGGIISS
MAYPFQLGLQDATSPIMEELLHFHDHTLMIVFLISSLVLYIITLMLTTKLTHTSTMDAQEVETVWTILPAIILVLIALPSLRILYMMDEINNPSLTVKTM
AEKSSSKTSQKKAQKSYRAIFLPAWSKNAPRLSTPFSLVRHVGAQNGMTSERTVEKVTKMAPVGVRSNGVLQFRGHLNRERWGILRDTVLSDGGEDRALP
MATLLSPFSPSPLAKVSQIIDSTSSPSFSLFPLGRQNACSRKADHHHHHRIRTSKFGNFLELTPESVPEFLDFDLPWFHPSDRIRYDVIIIGTGPAGLRL
MGSRTLLGHLSVLAVVLLLLLQGTQSVDIKYQGYQVQLESVKKLKALEEQWVSSPRLQAQDPQPAVCHHPALPLDLQPICTSQEAASILQALRTMDNDEC
MVYSYTEKKRIRKDFGTRPQVLDIPYLLSIQLDSFEKFIEQDPEGQYGLEAAFRSVFPIQSYNGNSELQYVSYRLGEPVFDVKECQIRGVTYSKPLRVKL
MELVMKDAPGALTVSETTFGRDFNEALVHQVVVAYAAGARQGTRAQKTRAEVTGSGKKPWRQKGTGRARAGSVKSPIWRSGGVTFAAKPQDHSQKVNKKM
LVSDASNTKSYISRVAQDGSKSKEIYSGKPTLYLIVRTPGPVGAKIPSKVQKVLQLLRLNKINSGVFVKLTETVYPLLKLLSPYTVIXQPSLQTVRQLVQ
MLSTKRLRVLELYSGIGGMHYALNLANIPADIVCAIDINPQANEIYNLNHGKLAKHMDISTLTAKDFDAFDCKLWTMSPSCQPFTRIGNRKDILDPRSQA
PMVLLECDKDIPERQKHIYLKAPNEDTREFLPIANAATIPGTLSERGCLLRRKLVIGGVLKDTIQMIHGPLGCAYDTWHTKRYPTDNGHFNMKYVWSTDM
MNGLMNGKRGLIMGVANSHSIAWGIAKSLAAQGAELAFTYQGEALGKRVKPLAAEVNSDFLLPCDVEDIGSVDAVVDAIKERWGKLDFVVHAIGFSDKNE
