# Supplementary material for: Towards a better solution to the shortest common supersequence problem: the deposition and reduction algorithm
Source: BMC Bioinformatics. 2006 Dec 12;7(Suppl 4):S12. doi: 10.1186/1471-2105-7-S4-S12 (PMC1780115; doi:10.1186/1471-2105-7-S4-S12)
Supplement: Additional file 2 — Real Protein sequences PROTEIN sequences are obtained from Swiss-Prot Release 45.5 of 04-Jan-2005. . Sequences are randomly selected from different protein sequences. The specific length and number of sequences are specified for each PROTEIN dataset. There are 60 randomly selected datasets. File name indicate the number of sequences, sequence length, and dataset number. For example, file name "PROTEIN_N100_K500_5" indicate that it is PROTEIN sequences dataset, with 500 sequences, each truncated to length of 100. And this is number 5 datasets for this setting. Each sequence is represented as a row in the data file. [file 1471-2105-7-S4-S12-S2.zip › PROTEIN_N100_K500_7]

MSADSADSVPSPRSAFATTLQIVSVVSFTFICYLTIGLPLAVLPGFVHDELGFSAIVAGAAISVQYFATLASRPLAGRCADTLGPKRTVLRGLAACGASG
MAEHGESSEDRISEIDYEFLAELSARFGMNLVQLAKSQEEEDHKERMKMKKGFNSQMRSEAKRLKTFESYDTFRSWTPQEMAAAGFYHTGVKLGVQCFCC
MKQEVEKWRPFGHPDGDIRDLSFLDAHQAVYVQHHEGKEPLEYRFWVTYSLHCFTKDYEHQTNEEKQSLMYHAPKESRPFCQHRYNLARTHLKRTILALP
MSYSGERDNLAPHMALVPMVIEQTSRGERSFDIYSRLLKERVIFLTGQVEDHMANLIVAQMLFLEAENPEKDIYLYINSPGGVITAGMSIYDTMQFIKPD
MAAIRKKLVIVGDGACGKTCLLIVFSKDQFPEVYVPTVFENYVADIEVDGKQVELALWDTAGQEDYDRLRPLSYPDTDVILMCFSIDSPDSLENIPEKWT
MPVFHTKTIENILEPVAQQVSRLVILHEEANDGNAMPDLTGPVGMVSRAVGNLIQVGYDTCDHSDDRILQQDMPPALQRVEGSSKLLEESSYSLKHDPYS
MEESQSELGVEPPLSQETFSDLWKLLPENNLLSSELSLAAVNDLLLSPVTNWLDENPDDASRVPAPPAATAPAPAAPAPATSWPLSSFVPSQKTYPGSYD
MSIILGIDPGSRITGYGVIRQVGRQLTYLGSGCIRTKVDDLPSRLKLIYAGVTEIITQFQPDYFAIEQVFMAKNADSALKLGQARGVAIVAAVNQELPVF
MKTEISTADSLRDPPSNGLKADSELVIREDIDQFLPSEVSSLGSDHQNDGEDSDTDSDNFLQDPEDDVDEESTGRGTVTTTSTSTESRGRPSSCIFVASL
GEVLEFEEYVRTRQDALLRSARRLVPDPVDAQDLLQTALARTYGRWETIEDKRLADAYLRRVMINTRTEWWRARKLEEVPTEQLPESPMDDATEQHADRA
MASSTLSPVTQLCSSKSGLSSVSQCLLLKPMKINSHGLGKDKRMKVKCMATSIPADDRVPDMEKRNLMNLLLLGALSLPTAGMLVPYATFFAPPGSGGGS
MSELTALTIAEARDKLKAKAITATELTDAYLSAIDAANDAINAYVAVTHDQARSMAKASDERIAKGEAGALEGIPLGVKDLFATKGVHTQACSHILDGFK
MLLPMLVSIPFFGGFLCLLFNQKNAKISYYLALTSMALVFILSLILLFNTINVIVSSISNSSWSFEYIVPWIEKFGISFHLAVDRLSILMLNLTSILGLV
MMQDLRLILIIVGAIAIIALLVHGFWTSRKERSSMFRDRPLKRMKSKRDDDSYDEDVEDDEGVGEVRVHRVNHAPANAQEHEAARPSPQHQYQPPYASAQ
MDIKDENIIEITTELSSEFEVAKELRKYPKDTVIIKNVKGYDLPIISGICNTREKIAKSINCEVSEITQKIIEASDNPIKVDKFTDFSDYNTTEANLDKI
MEKFRNAFIEFYELSKKYLENSTGQKVYEVNYDNDIDSFLTVFPILESKIGGDINCAMSDETVILAMQQVEFKMFTFWYMRSAANVKSMLNKITDKETKE
MSKTRAVIPGSFDPITYGHLDIIERSADRFDEIHVCVLKNSSKGGTFDSEERMTLIEESVKHLPNIQVHHFNGLLVDFCDQVGAKTIIRGLRAVSDFEYE
MLEQLKADVLAANLALPAHHLVTFTWGNVSAVDETRQWMVIKPSGVEYDVMTADDMVVVEIASGKVVEGSKKPSSDTPTHLALYRRYAEIGGIVHTHSRH
MNVVLKFVRFYGYRGLRIVKGSMQYVWDDSGRKYLDCHAGHGAAFLGHSNPAIVEAVVRQARELVAASSSFSTPSLEEALTEFSRIAPPWAEEIVFLNTG
MPRAAVVCGLGSYLPEAVLSNDMLAAELDTSDAWISSRTGVRQRHIAGDLGSGDLALRAASAALASAGLERVDAVVLATSTGDFCCPATAPRVAARLGLV
SDLELHPPSYPWSHRGLLSSLDHTSIRRGFQVYKQVCSSCHSMDYVAYRHLVGVCYTEDEAKALAEEVEVQDGPNEDGEMFMRPGKLSDYFPKPYPNPEA
MTIPAFGLGTFRLKDDVVIASVKTALELGYRAVDTAQIYDNEAAVGQAIAESGVPRNELYITTKIWIENLSKDKLIPSLKESLKKLRTDYVDLTLIHWPS
MRSTTLLALLALVLLYLVSGALVFRALEQPHEQQAQRELGEVREKFLRAHPCVSDQELGLLIKEVADALGGGADPETNSTSNSSHSAWDLGSAFFFSGTI
MSLILLPAVDVVEGRAVRLVQGKAGSENDYGSALDAALCWQRDGADWIHLVDLDAAFGRGSNRELLSEMVGKLDVQVELSGGIRDDDSLNAALATGCARV
MAGLYSLGVSVFSDQGGRKYMEDVTQIVVEPEPAAEDKPAPVPRRALGLPATPTLAGVGPSEKGPAAARDPAPDAAASLPAGRCCRRRSSVAFFAVCDGH
MNMDFNLFMNDIVRQARQEITAAGYTELKTAEEVDEALTKKGTTLVMVNSVCGCAGGIARPAAYHSVHYDKRPDQLVTVFAGQDKEATARARDYFEGYPP
MARRSQGTKLHLAVLCLVVSCHAIGLSDLMERASQRSDKLHSLSTSLTKDLDSHFPPMGRVMMPRPSMCHTSSLQTPKDKEQALRVSENELISLARSLLL
MITPRFSITQDEEFIFLKIFISNIRFSAVGLEIIIQENMIIFHLSPYYLRLRFPHELIDDERSTAQYDSKDECINVKVAKLNKNEYFEDLDLPTKLLARQ
MSLSDEQVQAEMHKMVSFIKQEALEKAKEIHTLSEEEFQVEKAKIVREQCDAIDQTYDMKLKRASMAQKIAKSNVLNKSRLEILNSKQKVIDDIFSRVEK
MKASPHRPTKALIHLGAIRQNIQQMGAHIPQGTLKLAVVKANAYGHGAVAVAKAIQDDVDGFCVSNIDEAIELRQAGLSKPILILGVSEIEAVALAKEYD
MAFLEDGNHTAVTEFVLFGLTDDPVLRVILFIIFLCIYLVNVSGNLSTILLIRVSSQLHHPMYFFLSHLASVDVGYSSTVTPKMLANFLLERSTISYLGC
MVEDSFLTDTQIKVLKLRKKGLTQEEIAKMLGTSRANISMIEKRAKENIKKAYNTIKIYNRIMAPLSIEIEEGTDVLEIPDIVFKKADEEGIKVKYNTLE
MASGVGAAFEELPHDGTCDECEPDEAPGAEEVCRECGFCYCRRHAEAHRQKFLSHHLAEYVHGSQAWTPPADGEGAGKEEAEVKVEQEREIESEAGEESE
MIFLTTLPLFWIMISASRGGHWGAWMPSSISAFEGTCVSIPCRFDFPDELRPAVVHGVWYFNSPYPKNYPPVVFKSRTQVVHESFQGRSRLLGDLGLRNC
MALFLARHTLSGTGAGCHGRGPAPDVSEVDLTLQALGERGFSRLLDLGLACLDLSYVEMREFVVWGRPPASEAAVASTPGSLFRSHSSAYWLSEVERPGG
MTHYEGDLRPTTARFAIIASRWNARITDVLVAGARQSLAGNGIGEDAIDVIRVPGAWEIPIAANRVAQSGQHGAIIALGCVIRGDTRHYEHVADLCAEGL
MLAMDTCKHVGQLQLAQDHSSLNPQKWHCVDCNTTESIWACLSCSHVACGRYIEEHALKHFQESSHPVALEVNEMYVFCYLCDDYVLNDNATGDLKLLRR
MRHKYRKGSSFERELKRLLEKEGFAVIRSAGSKGVDLIAGRKGEVLIFECKTSSKTKFYINKEDIEKLISFSEIFGGKPYLAIKFNGEMLFINPFLLSTN
MILGDRDLKYYLEKGWIKIDPLREDTVRENGVDLRVGGEIARFIKTDKVFDPDNPDPAFFKIEKIEEFIIQPYEHVLLTTEEYIELPNDVMAFVNLRSSF
MTQFDKQYNSIIKEIIKNGISDEEFDVRTKWESDGTPAHTLSIITKQMRFDNSEVPILTTKKVAWKTAIKELLWIWQLKSNDVTELNKMGVHIWDQWKQE
MAQPVQSIDVLLIEHAELELALADPELHSNPAEARKAGRRFARLAPIVATHRKLISARDDLQTARELAAGDESFADEIAELESRIAELTTQLTDMLAPHD
MKFLLVVLGFIGFLKDGITVGGESMLRGVYQDKFYQGTYPQNKNDNWLARATLIGKGGWSNFKFLFLSPGGELYGVLNDKIYKGTPPTHDNDNWMGRAKK
MHVNILHPQLQTMVEQWQMRERPSLETENGKGSLLLENEGVADIITMCPFGEVISVVFPWFLANVRTSLEIKLSDFKHQLFELIAPMKWGTYSVKPQDYV
MTELTLKPGTLTLAQLRAIHAAPVRLQLDASAAPAIDASVACVEQIIAEDRTAYGINTGFGLLASTRIASHDLENLQRSLVLSHAAGIGAPLDDDLVRLI
MQNVEFASLIVMAVAIALLPFAAMVVTSYTKIVVVLGLLRNALGVQQVPPNMVLNGIAMIVSCFVMAPVGMEAMQRAHVQINAQGGTNITQVMPLLDAAR
MQDPNEDTEWNDVLRAKGIIGPKAKEAEITEDQIQKLMDDAIQRRTDLPLNEGQRDKKIDDMSLDELDELEDSEDEAVLEQYRQRRIAEMRATAEKARFG
MESESIRRMGNACIPLKRIAYFLCLFSVVLLTEGKKPAKPKCPAVCTCSKDNALCENARSIPRTVPPDVISLSFVRSGFTEISEGSFLFTPSLQLLLFTS
MSLTSIPSLREQQHPLIRQLADCIEEVWHQHLDLSPYHLPAELGYVEGRLEGEKLTIENRCYQTPQFRKMHLELAKVGNMLDILHCVMFPRPEYDLPMFG
MPRDRAGTFTPRMLPKGTRRLTELDDMIISLYAGGMTVRDIQHHLATTLSMDMSPDTISTITDAVLEEVMIWQNRQLDEFYPVIFLDALRVKIRDGHRVV
AVAANKRSVMTLFSGPTDIYSHQVRIVLAEKGVSFEIEHVEKDNPPQDLIDLNPNQSVPTLVDRELTLWESRIIMEYLDERFPHPPLMPVYPVARGESRL
MALSFSLLMAVLVLSYKSICSLGCDLPQTHSLGNRRALILLAQMGRISHFSCLKDRHDFGFPEEEFDGHQFQKTQAISVLHEMIQQTFNLFSTEDSSAAW
MPGLRRDRLLTLLLLGALLSADLYFHLWPQVQRQLRPRERPRGCPCTGRASSLARDSAAAASDPGTIVHNFSRTEPRTEPAGGSHSGSSSKLQALFAHPL
QECKCHGTSGSCQFKTCWYVTPDFRAVSTLMRDKLQRAVFVNSRNKNSGAFHPRLNKKRLQRELVYFEKSPDFCEKDPRVDSLGTQGRVCNKTSQQMDNC
MAALDSEGDAQKLRFGPWLLNAVSSGLYRGLCWIDPDRRIFRIPWKHNARKDVTSSDVEIFKAWAKASGRYEGNAEDPAKWKTNFRCALRSTHMFMLLED
MNYPNGKPYSKNKPLDGRKSSPFSSNIEYGGRGMTLEKDIEQSNTFYLKSGIAVIHKKPTPVQIVNVHYPKRSKAVINEAYFRTPSTTDYNGVYNGYYID
MAELACFCYPHLENDSYRFIPFNSLAIKCMLTAKVDKKDQDKFYNSIIYGIAPPPQFKKRYNTSDNSRGMNYETSMFNKVAALICEALNSIKVTQSDVAS
SMTDVLSAEDIKKAIGAFAAADSFDHKKFFQMVGLKKKNPDEVKKVFHILDKDKSGFIEEDELGSILKGFSSDARDLSAKETKTLLAAGDKDGDGKIGVE
MDMLDPGLDPAASATAAAAASHDKGPEAEEGVELQEGGDGPGAEEQTAVAITSVQQAAFGDHNIQYQFRTETNGGQVTYRVVQVTDGQLDGQGDTAGAVS
MTDNNTALKKAGLKVTLPRLKILEVLQEPDNHHVSAEDLYKRLIDMGEEIGLATVYRVLNQFDDAGIVTRHNFEGGKSVFELTQQHHHDHLICLDCGKVI
MKGNEILALLDEPACEHNHKQKSGCSAPKPGATAAGCAFDGAQITLLPIADVAHLVHGPIGCAGSSWDNRGSASSGPTLNRLGFTTDLNEQDVIMGRGER
MARELRNAKISFVSYVDKAANQTEFFFTKSAEPPSFEKKVRLFTKSEQDEQKLVYGIVYEPDVPDAHGDFMTAEEIEKAAHGFLAEAREIDINHSFEGGT
MLCTTISGPSFLEAKKQILRSLKECHCFEMRVDLLSVSCLELKKLMELAPISILAWKKPESCSQADWIDKMQSLAELNPNYLDLEKDFPEEDMIRIRQLH
MAPTARTPTARTRDDRRATTRTARLRTRIPEPDEEPDLLGQYLTQIGATPLLTAEDEVRLATRIEAGVRAREELETADTGEPAPTPRRRRTLEETVHDGQ
MADNKANKEQVHRVFQNISKKYDRLNNIISFEQHKVWRKRVMKDMGVRKGMKALDVCCGTGDWTIALSKAVGSTGEVTGIDFSENMLEVGKEKTASMENV
MKKPFPFSAIVGQEQMKQAMVLTAIDPGIGGVLVFGDRGTGKSTAVRALAALLPLIKAVEGCPVNSARPEDCPEWAHVSSTTMIERPTPVVDLPLGVTED
MPFRDLILFNLSKFLLTEDKESLEIVSSLCRGFEISYDDLITYFPDRKYHKYIYKVFEHVDLSEELSMEFHDTTLRDLVYLKLYKYSKCIRPCYKLGDNL
MNTSYSQSNLRHNQILIWLCILSFFSVLNEMVLNVSLPDIANDFNKPPASTNWVNTAFMLTFSIGTAVYGKLSDQLGIKRLLLFGIIINCFGSVIGFVGH
MTLDSTMACCLSEEVKESKRINAEIEKQLRRDKKDSRRELKLLLLGTGESGKSTFIKQMRIIHGSGYSEEDKKGFTKLVFQNIFTAMQSMIRAMETLKIL
MRERMVTWAAVFQRNAMSWRREMAASVLGSVIDPLIMLFGLGVGLGKIVDSVDGRSYAEFLACGLILTSAMSASNYEMLYGTYSRIYVTGTLKSMRYAPI
MTNPMVEQGASQLMGGSAMPPEQHGEMPEQNLKRLSEGFPRDAIQTGGVKSCSWRRVFVVGFALLISAFAIFEMRGVFLVGGLTPIEYAVLVLFAINFCW
MIPPHIHILDFNGIYEEQRILKSLAEFVFSKKIEGIRYMVLPEKIPEIENILPSHLGVTFLGDGEFHHLTYFIIKKIKRPFVLVVFDNHLDAREEEFLTC
MSIDDLKLPSNVIDIIKNRGIKKLNPPQTEAVKKGLLDGNRLLLTSPTGSGKTLIAEMGIISFLLKNGGKAIYVTPLRALTNEKYLTFKDWESIGFKVAM
MNLVGSYAHHHHHHHPHPAHPMLHEPFLFGPASRCHQERPYFQSWLLSPADAAPDFPTGGPPPTAAAAAATYGPDTRPGQSPGRLEALGGRLGRRKGSGP
MRSTPPASAGRSTPPALAGHSTPPALAGHSTLCGRPVAGDRALIMAIVNRTPDSFYDKGATFSDAAARDAVHRAVADGADVIDVGGVKAGPGERVDVDTE
MAPGWAGVGAAVRARLALALALASVLSGPPAVACPTKCTCSAASVDCHGLGLRAVPRGIPRNAERLDLDRNNITRITKMDFAGLKNLRVLHLEDNQVSVI
MSWQHFKQTWLIKFWAPAPAVIAAGILSTYYFGITGTFWAVTGEFTRWGGQILQLFGVHAEQWGYYKLIHLEGTPLTRIDGMMILGMFGGCFAAALWANN
LEILAETHGTRPDLTDQPIPDADHTWYTDGSSFLQEGQRKAGAAVTTETEVIWARALPAGTSAQRAELIALTQALKMAEGKRLNVYTDSRYAFATAHIHG
MAAEAAGGKYRSTVSKSKDPSGLLISVIRTLSTSDDVEDRENEKGRLEEAYEKCDRDLDELIVQHYTELTTAIRTYQSITERITNSRNKIKQVKENLLSC
MEVEYMNFNELNLSDNILNAIRNKGFEKPTDIQMKVIPLFLNDEYNIVAQARTGSGKTASFAIPLIELVNENNGIEAIILTPTRELAIQVADEIESLKGN
MLSNCSITRDVFSFFHNKTGNLNYLDNTTQKPEVFVSPNSTIVSAPTLDSFQALMEKGNFTTLQLAKVGIRMFFSYSVSKYAVLCFSTAIILNRLTVMSS
MTKYIIITGGVLSSVGKGTVAASIGLLLKNRGYKITMVKVDPYLNVDAGTMNPYMHGEVFVTDDGAETDLDLGHYERFVGINMYSYNNITAGKVYFEVIK
MSSAGNKGSDAEQCATIFLQQQKLTLLERNYRCRFGEIDLIMREGDTVIFVEVRMRSSDRFGGAAASITAAKQLKLTRAARHYLAGCEGDFPYRFDAILI
MTQAVMLQGTASDVGKSVLVAGLCRIFYQDGLRTAPFKSQNMALNSGITPDGKEMGRAQIFQAEAAGITPDVRMNPVLLKPTSDRQAQVVLMGKVATNMD
AKVVSRIVKLQIESGSAKPSPPVGPAIGQAGIPIMAFCKAFNAATEGMEKGIPIPTTVTCYKDKSFTFTMSQPPVSFFLKKEVGIKSGSKLPGKESCGSI
MNNATFNYTNVNPISHIRGSIIITICVSFTVILIVFGHIAKIFTNKKNCTNNVIRVRERIKCSGCEPFCNKRDDISSPRARVDIPSFILPGLNLSESTPN
MASQGTKRSYEQMETGGERQNATEIRASVGRMVGGIGRFYIQMCTELKLSDYEGRLIQNSITIERMVLSAFDERRNKYLEEHPSAGKDPKKTGGPIYRRR
MNSFAMLFPGQGSQYKNMLSSFFQKKNNLFKKIFDEASEYVNYNLLNLIKNGAKKKRDDYKYIQSAILTSSIAIYQLWKEKNGRRPALMSGHSLGEYSAL
MYSSVYLLLSIVFVGGSNAHDWDSFESHHSEPRLRTSNLDVGEYCATFHENYVYYCRGIWTAEKLLEHRSIMKKIGKFCPSYKSACVTRTRIDPEEERER
MMANHLVKPDNRNCKRPRELESPVPDSPQLSSLGKSDSSFSEISGLFYKDEALEKDLNDVSKEINLMLSTYAKLLSERAAVDASYIDEIDELFKEANAIE
MADPRDKALQDYRKKLLEHKEIDGRLKELREQLKELTKQYEKSENDLKALQSVGQIVGEVLKQLTEEKFIVKATNGPRYVVGCRRQLDKSKLKPGTRVAL
MELVFLGTGAGLPSKTRNVSAVALNMTQEINEVWLFDCGEATQHQILHTNLKPRKITKIFITHLHGDHIYGLPGFLSSRSFQSGENQPLCIYGPIGIKEF
MMDIFNALDISASGMYAQRIRMNTVASNLANYESFKSDGTPFNRLVPVFEAVENLEDPSEVYVNVREIREVPGFKLIYDPENPNADERGYVRLPNIEPVK
MDDAVCPTETDNVQNKQKATTPKRTQRRGGKQQLDRPERALFCLTLKNPLRIFCIKIVDSKLFEYFILLTIFANCVALAVYTPYPSGDSNITNQMLEKIE
MKVKSILKHSRMSSPSLETDSMESGQQQNMVSSTPSIDMNESDCSGTGTPSEERIRRLRWDEENLSKAEQQKSAKMKITEPKTPFQRFLLPDDEVPEINL
MVFLKRFRAYGFKSYADEITIDFTHSMTGIVGPNGSGKSNVVDALKWVLGERSMKHLRSKSGDDMIFFGSKDKPASKLAEIELTFDNSNRLLHDSRKEIS
MIVPMKKVTLLVLGSEQERSLQALRSFGAVHVQLRECASEQLAELHALDARCVQAIALVTDAQTKNVTRGEECRVAGQVVEAAEAVEQIVRTHSDRVELA
SFRLSLSASTYAQRGSFTTPEHDFTLFPHRNHSVTSESRIPSEQTLKSLTDIPGNWRKNWLNVYYFWRSNGLNNAHQWMLDNFNKYGPIYREKIAYYESI
MTVLSEQDKIRLLADIVKIQTENDHEIEVCEYLKDLLSQYDIDSKIVKVNDSRANLVAEIGSGAPVLAISGHMDVVDAGDHDDWTFPPFELTDKDGKLFG
MPFWYSNSKLIWLLSPFSLLFWLISQLRRALFSLGLKSSYRAPKPVIIVGNLSVGGNGKTPVVVWLMEELKKRGLRVGVISRGYGSKSKTYPLFVTKNTN
MRREILSRTLLLSSLFVAGGFLTACGGGGGGTGGGEQGKITNELQAKAALGNSLSAIRSSAGLTEDTQTGVGAASVGNKGGWLRDALKLYKSAAPQTGTL
MVMVMEKKPYIISNVGMTLDGKLATINNDSRISCEEDLIRVHKIRANVDGIMVGIGTVLKDDPRLTVHKIKSDRNPVRIVVDSKLRVPLNARVLNKDAKT
MNEPQLLIETWGQPGEIIDGVPMLESHDGKDLGLKPGLYIEGIFMQAEVVNRNKRLYPKRILEKAVKDYINEQVLTKQALGELNHPPRANVDPMQAAIII
MGSVGLLYVGAVLFVNGLMLLGTVPVRSASVLNLFVGALQCVVPTVMLIQAQGDSSAVLAASGLYLFGFTYLYVGISNLAGFEPEGIGWFSLFVACAALV
MSASAIYRPFPKVKHFCIFPIAMAGSNLLIHLDTIDQNDLIYVERDMNFAQKVGLCFLLYGDDHSDATYILQKLLAMTRSDFPQSDLLIKFAKSRPETWR
MTYPYRTTMALNTYQYRETTMIDPKKIEQIARQVHESMPKGIREFGEDVEKKIRQTLQAQLTRLDLVSREEFDVQTQVLLRTREKLALLEQRISELENRS
MKKYPKIGIRPTIDGRQGGVRESLEEKTMNLAKAVAELITSNLKNGDGTPVECVIADGTIGRVAESAACAEKFEREGVGATITVTSCWCYGAETMDMNPY
MLTILKLGGSILSDKNVPYSIKWDNLERIAMEIKNALDYYKNQNKEIKLILVHGGGAFGHPVAKKYLKIEDGKKIFINMEKGFWEIQRAMRRFNNIIIDT
MLRRPAPALAPAARLLLAGLLCGGGVWAARVNKHKPWLEPTYHGIVTENDNTVLLDPPLIALDKDAPLRFAESFEVTVTKEGEICGFKIHGQNVPFDAVV
NILQFRKMIQCANKGSRAAWHYLDYGCYCGPGGRGTPVDELDRCCKIHDDCYIEAGKDGCYPKLTWYSWQCTGDAPTCNPKSKCKDFVCACDAAAAKCFA
MSGGLDVLQMKEEDVLKFLAAGTHLGGTNLDFQMEQYIYKRKSDGIYIINLKRTWEKLLLAARAIVAIENPADVSVISSRNTGQRAVLKFAAATGATPIA
MSKTDWNASGLSRPSPSAHWPSRKLWQHGQKYQTTQDRSEPPAGKRRQAVRVSANHASQQLDQLKAVHLASAVRDLERAMTTLKLWESPQEISRHQALGY
VHLTPEEKSAVTALWGKVNVDEVGGEALGRLLVVYPWTQRFFESFGDLSTPDAVMGNPKVKAHGKKVLGAFSDGLAHLDNLKGTFATLSELHCDKLHVDP
MAKKIIGELKLQIPAGKANPSPPVGPALGQRGVNIMEFCKAFNERTKDMGSFNIPVVLTIYQDKSFTFITKKPPVTDLIKKAAGIQKGSDNPLKNKIGKI
YLVSPAAYAALGAYMFLLILIGFPVNFLTLYVTLEHKKLRTPLNYILLNLAVADLFMVLGGFTTTMYTSMHGYFVLGRLGCNLEGFFATLGGEIALWSLV
AFTGKFEMESEKNYDEFMKLLGISSDVIEKARNFKIVTEVQQDGQDFTWSQHYSGGHTMTNKFTVGKESNIQTMGGKTFKATVQMEGGKLVVNFPNYHQT
MGFGFKILVEQSIQLLTVAPRLVPEVLQQPTIRHPIAVSLGAIAGALSRYYLSLWFAQRFGITFPYGTLFINITGCLAMGFFYALALERLSLISPEIRLL
MKYQQLENLECGWKWQYLINKWKDGEPVTRYIDKSEIEAAVQKLRAIEHEPTHVLSWIEEHMSSELDNKLKQAIRAKRKRHFNAEQIHTRKKSIDLDYRV
MLVIPPGLSEEEEALQKKFNKLKKKKKALLALKKQSSSSTTSQGGVKRSLSEQPVMDTATATEQAKQLVKSGAISAIKAETKNSGFKRSRTLEGKLKDPE
MMTSFFDQFASPYLLGIPLILVAMLLPWLLFPAPTSRWINNRLITVQTWLTGRFTNQLMTPLNFSGHKWALLFASLMVFLITINLLGLLPYTFTPTTQLS
MAQTTINEQTLVNEQRLLAYDCFQNTNKVGLLSALEYLDFVNHLVKSNQIKYLLVPSASQTVYQHVFFDHFRFLSFDNNLLSGFGLAIRLHKEAETVFML
MRLTLFAFVLAVCALASNATLAPRTDDVLAEQLYMSVVIGEYETAIAKCSEYLKEKKGEVIKEAVKRLIENGKRNTMDFAYQLWTKDGKEIVKSYFPIQF
MKKSIFKRYAAAVGLMASVLMFTAVPTTSNAADDQKTGKVGGFDWEMWNQNYTGTVSMNPGAGSFTCSWSGIENFLARMGKNYDDQKKNYKAFGDIVLTY
MAPRAAGGAPLSARAAAASPPPFQTPPRCPVPLLLLLLLGAARAGALEIQRRFPSPTPTNNFALDGAAGTVYLAAVNRLYQLSGANLSLEAEAAVGPVPD
MIEHDDLALFRTAIKGTKKIKQDTFVPKTMPRKKVSEWRETQQQKDTEFFFSDEYEPLLKEENEKVKYLRADIDPYILKQLGRGDFQPDLFLDLHGLTRQ
MTSKESKPSRTTWRGMEPPLRETWNQVLQELVKRQQQEEEEQQGLVSGKKKSWVSIDLLGTEGKDIKKVNIWEPCEKWFAQVVWGVLWVLQIVLWGCLMW
MNHYPECTCQESLCETVRGFSAHHPDSVIYQTSLMSALLSGVYEGSTTIADLLTHGDFGLGTFNELDGELIAFSSEVYQLRADGSARKARADQKTPFAVM
MAAAAAGTATSQRFFQSFSDALIDEDPQAALEELTKALEQKPDDAQYYCQRAYCHILLGNYCVAVADAKKSLELNPNNSTAMLRKGICEYHEKNYAAALE
MKKTTAFLLCFLMIFTALLPMQNANAYDASLIPNLQIPQKNIPNNDGMNFVKGLRLGWNLGNTFDAFNGTNITNELDYETSWSGIKTTKQMIDAIKQKGF
MNLKEFIIPAIDLMEGKAVRLYKGDFNKVKVYSERPWELAKNFSDLGFKRLHVVDLEGAEGGKPKNLEVIRKIRENFEGEVEVGGGIRSYEVAKALFDEG
PNIKIFSGSSHQDLSQKIADRLGLELGKVVTKKFSNQETCVEIGESVRGEDVYIVQSGCGEINDNLMELLIMINACKIASASRVTAVIPCFPYARQDKKD
MERFRDGAQDAFEDLFARHAPRVQGFLARMVRNGALAEDLLQATFLSVIRSRGRYEPGTRFIPWLMTIAANAARDALRHQRHVDAYASREDTATPASAAP
MLYHLFVNNQIKLQDDFKAEAVATIRSSVFNSKGGTTVFNFLSAGENILLHISIRPGENAIVFNSRTKGGAWGPEERVPYAGKFKGPNPSITVLDHGDRF
MSKNKHELGSPFTVPLLLNTLDVPAFAVDADGAVVAWDDQIAALLETAPEDAIGVTDIGERLNDDGSRALANKVADTPIDAHHEYDGVGLADESYALLTG
MTDPVTLDGEGTIGEFDEKRAENAVRELLIAVGEDPDREGLRETPGRVARAYREIFAGLWQKPEDVLTTTFDIGHDEMVLVKDIEVLSSCEHHLVPFVGV
MLEDEYQLDFFKNNGFVRKQCQKCGTFFWTRDPERNTCGDAPCDPYSFIGSPVFSREFNISEMREYYLSFFEARGHTRINRYPVVARWRDDIYLTIASIA
MASITANHPISGKPLISFRPKNPLLQTQTLFNFKPSISKHSNSSFSIPVVRCSIRRIPEYTPSHIPDPNYVRIFDTTLRDGEQSPGATMTTKEKLDVARQ
TECFLPPTSSPSEHRRAEHGSGLTRTPSSEEISPTKFPELYRTGEPSPPHDILHEPPDIVSDDEKDHGKKKGKFKKKEKRTEGYVAFQEDSSGDEAESPS
MDFSIMVYAVIALVGVAIGWLFASYQHAQQKAEQLAEREEMVAELSAAKQQITQSEHWRAECELLNNEVRSLQSINTSLEADLREVTTRMEAAQQHADDK
MKVVKICGIKTVEAASVAIDNGANLLGCILVPNRARTIDLEVAKQIARMVKRDRNPPPKFAGGTSTQHFEQVAQWIIENGPFLVGVFRNQPKEEVFRIAR
MANHAAKPLALTLGEPAGIGPDITIAGWLRRRELNLPAFYLLGDEALIARRAKTLDKTLGKALGAEIRIASVSAHEAAAAFTEALPVVATGERATAEPGQ
MDIAIQHPWFKRTLGPFYPSRLFDQFFGEGLFEYDLLPFLSSTISPYYRQSLFRSVLDSGVSEVRSDRDKFVIFLDVKHFSPEDLTVKVQEDFVEIHGKH
MIRVYLIILMHLVIGLTQNNSTTPSPIITSSNSSVLVFEISSKMKMIEKKLEANTVHVLRLELDQSFILDLTKVAAEIVDSSKYSKEDGVILEVTVSNGR
MSPFQNFMILEEKQLLILMKTNSEICKELVSNPEKFNKLEQFVSLVEEWNKKINLTGFEGENLWKEGINESFFCFEKILETKNLNDFENKSWVDIGSGAG
MLNFDLLTTDGLARRGRMTLNHGVVETPIFMPVGTYGAVKAMSPVELKDIGAQIILGNTFHLWLRPALEVIDAHKGLHGFVGWDKPMLTDSGGFQVFSLG
MAVAYADKPNHFINFPLTQFEGFVLNYKGLQFQLLDEGVDCKIQTAPHISLAMLDIQPEDYRSVDVAIQEVIDDMHWGEGFQIKFDNPHILGRCIVLDVK
MSLFLRKRCLCLGFLLFHLLSQVSASLRCPSRCPPKCPSISPTCAPGVRSVLDGCSCCPVCARQRGESCSEMRPCDQSSGLYCDRSADPNNQTGICMVPE
MLKIGIVGCGAIGNFITKKVLDGTIKNAKISAVYDRNFDKAKTLSERTGAKICSSIDDLVKEDLDLVVEAASIKAVEEIAEKSLINNKDVLIMSVGALAD
MAFPHRPDAPELPDFSMLKRLARDQLIYLLEQLPGKKDLFIEADLMSPLDRIANVSILKQHEVDKLYKVENKPALSSNEQLCFLVRPRIKNMRYIASLVN
MTKIKIVVIVGPTAVGKTALGISLAKAFNGEIISGDSQQVYRQLDIGTAKATQEEQEAAVHHLIDIREVTESYSAYDFVQDAQKSISDIVSRGKLPIIVG
PLLDSFAVDHTRMQAPAVRVAKTMNTPHGDAITVFDLRFCIPNKEVMPEKGIHTLEHLFAGFMRDHLNGNGVEIIDISPMGCRTGFYMSLIGTPDEQRVA
MKLIIGVITLFPQMFDALKSGVIGRALKQDRLTLSCWNPRDYATDPHRTVDDRPYGGGPGMVMKFEPLALALKAAKAQLGENTKVIHLTPQGKLLTQAIV
AVTKLVLVRHGESQWNKENRFTGWYDVDLSEKGVSEAKAAGKLLKEEGFSFDFAYTSVLKRAIHTLWNVLDELDQAWLPVEKSWKLNERHYGALQGLNKA
MLDVVKGNLIVSCQALSDEPLHSSFIMGRMAIAAKQGGAAAIRAQGVNDINEIKEVTKLPIIGIIKRNYDDSEIYITPTMKEVDELLKTDCEMIALDATK
MRQLAIYGKGGIGKSTTTQNLTAGLVERGNKIMVVGCDPKADSTRLLLGGLAQKTVLDTLREEGEDVELDSILKTGYAGIRCVESGGPEPGVGCAGRGII
MISPDPRPSPGLARWAESYEAKCERRQEIRESRRCRPNVTTCRQVGKTLRIQQREQLQRARLQQFFRRRNLELEEKGKAQHPQAREQGPSRRPGQVTGTS
MDRVLHFVLALAVVAILALLVSSDRKKIRIRYVIQLLVIEVLLAWFFLNSDVGLGFVKGFSEMFEKLLGFANEGTNFVFGSMNDQGLAFFFLKVLCPIVF
MRRSLAPSQLARRKPEDRSSDDEDWQPGTVTPKKRKSSSETQVQECFLSPFRKPLTQLLNRPPCLDSSQHEAFIRSILSKPFKVPIPNYQGPLGSRALGL
MALRYPESDPVVRTVKHRLDSTDAAAHAAAPARTTTHPGAHPPLSAKDVRRLSMFAPALVRPAIVDSFRKLSPRAQAKNPVMFVVYIGSILTTLLWVMAL
MMKNPNDIGFIHDISSLDSLRQKAVKEGKDGEQEALHAAARQFESIFTSMMLKSMREANEGFESNIMNSQNEKFYRQMLDEQMASELSANGSMGLADMIV
MASLATLAAVQPTTLKGLAGSSIAGTKLHIKPARQSFKLNNVRSGAIVAKYGDKSVYFDLEDIANTTGQWDVYGSDAPSPYNSLQSKFFETFAAPFTKRG
MSRRSLSLWFPLLLLLLLPPTPSVLLADPGVPSPVNPCCYYPCQNQGVCVRFGLDNYQCDCTRTGYSGPNCTIPEIWTWLRNSLRPSPSFTHFLLTHGYW
MAITAKPKAGVWAVLWDLLTTVDHKKIGLMYTATAFFAFALAGVFSLLIRTQLAVPNNQFLTGEQYNQILTLHGATMLFFFIIQAGLTGFGNFVVPLMLG
MDDFKLDKPTPYYLQFYNQLKKMIFNGTFKPGERINETQLAKSFGVSRSPIREAMRLLEKDGLLKADDRNGFSITSLTAKDVDEIYKIRIPLEQLAVELV
MKRMAGVLGVVLGVFALFGSGKSVDYGDWCPKGKSLGKDIYVEGIVDYEGKNWCKVVVRTPYSVTEVYYTPDGSGEKVVKYKNGKKMAEIELVENQVYLR
MGCVSSKSTTVLSPQTSFNEASRTSFRALPGPSQRQLEVYDQCLIGAARWPDDSSKSNTPENRAYCQSMYNSIRSAGDEISRGGITSFEELWGRATEWRL
MRDIVDPVFSIGISSLWDELRHMPAGGVWWFNVDRHEDAISLANQTIASQAETAHVAVISMDSDPAKIFQLDDSQGPEKIKLFSMLNHEKGLYYLTRDLQ
MTASSHAMTSPTVSDAASAPIRTVPIAAIATAPGRGGIGVVRVSGPDVRAVMQAVCGRLLPPRQATYLPFLDADGAAIDRGIALWFPAPHSYTGEDVLEL
MLKIAIDVMGADNGVTPIVQGVIQALKSRDFNAVIIGDEAQIAPLVPPYLQSRAQIVHCTDYIRMEESASAAAKRTQSSIFKTTELLKNGDVDALVSPGH
MSSRSIMGFDYGTKSIGVAIGQELTGTGQPLRAIKANDGIPNWDDIDKLLKEWQPDLLVVGLPLNMDGTEQEITVRARKFGNRLHGRFWQAVEFKDERLT
MMEILRGSPALSAFRINKLLARFQAARLPVHNIYAEYVHFADLNAPLNDDEHAQLERLLKYGPALASHAPQGKLLLVTPRPGTISPWSSKATDIAHNCGL
WVIPLLPLPVIMSMGFGLFFIPTATKNLRRIWAFPSVLFLSIAIVYSVHLSIQQINGSSIYQYLWSWTVNNDFSLEFGYLIDPLTSIMLILITTVGILVL
MYEPKPEHRFTFGLWTVGNVGRDPFGDAVRERLDPVYVGHKLAELGVHGVNLHDEDLIPRGTPPAERDQIVRRFKRALDETGLKVPMVTGNLFSDPGFKD
MNFSGKYQVQSQENFEPFMKAMGLPEDLIQKGKDIKGVSEIVHEGKKVKLTITYGSKVIHNEFTLGEECELETMTGEKVKAVVKMEGDNKMVTTFKGIKS
MIDKTAVIHPSSIVEEGAVIGAGVHIGPFCFVGSQVEIGAGTELKSHVVVNGITKIGCDNQIYQFASIGEANQDLKYAGEPTRVEIGDRNRIRESVSIHR
MFINLNPLEQFSVYSATSAILGSSSNSLAITSLTNIAILFIIGLLVLTIFQISASSHLIKPTRWNIVLETWVASILGIVKDQIGNDAKNSLIYFPLIFTF
MVAPHLWLRAETKPLEERSALTPRTAKILADAGFQITIERSSQRAFKDKEFERLGFPMVPEGSWRHAPKDAYIIGLKELPENDNSPLKHTHIQFAHCYKN
MGIRIQELRKQFEDFTALAGIDLDIRQGELLALLGPSGSGKTTLLRIIAGLEHADAGRVLFGDEDATTMSVQARRVGFVFQHYALFKHMSVYENVAFGLR
MHPQQLVISWFSLVLLASSLMTIWELEKDVYVVELDWHPDAPGEMVVLTCHTPEEDDITWTSAQSSEVLGSGKTLTIQVKEFGDAGQYTCHKGGKVLSRS
MKCVPGLCSEVVSVIEDFIRQKVAESGASGVVLGLSGGVDSSTVAYLAVNALGPDRVLGLIMPSSTTPRDDLRHARTVADELGIESETIDIDPIIESLTG
MNKFKNIAVYGGGSFGTSLASLVARNCNNVTLFLRDEIILKEILYKKTNAQYLGDIELPTNLQATTNLSVIKDFELIIIAVPSYAFDDSIKLLKTYGISK
MKPSYPQHIAVIMDGNGRWAKKQGKKRTQGHKEGAKIVRDITQWCAEKGIPYLTLYAFSTENWKRPKIEVDFLMKLLEKYLHDEKPVYMKNHIRFRVIGD
MYISRNLEQWNAFLQMLKIAFEENKAQEFLTLLLTADERDAVGLRLQIVSQLIDKNMPQREIQQNLNTSAATITRGSNMIKTMDPDFMQWMKQHLDLIEK
MRPTDETYFETLETGLDDAFEVAEAARERGEDPTPNVEIPVAKDMADRVENILGIDGVAERVRDLDGEMSREEAALELVADFVDGRVGDYDTDAGKIEGA
GRYIGPVCRLCRREGVKLYLKGERCYSPKCAMERRPYPPGQHGQKRARRPSDYAVRLREKQKLRRIYGISERQFRNLFEEASKKKGVTGSVFLGLLESRL
MEQQLTFYSYPSCTSCRKTKHWLKAHQIEFNERHLFRETPTREELKYILSLTTEGIDEILATRSQTFKNLNLNIEEITVNEVLELLIEKPKLLRRPILVD
MKLLTRAGSFSRFYSLKVAPKVKATAAPAGAPPQPQDLEFTKLPNGLVIASLENYSPVSRIGLFIKAGSRYEDFSNLGTTHLLRLTSSLTTKGASSFKIT
MKSYGLSLTTAALGNEEKKMAAEKARGEGEEGSFSLTVEEKKALCGLDSSFFGFLTRCKDGAKMKTLLNKAIHFYESLIVKAEGKVESDFFCQLGHFNLL
MRIADYSVTKAVLERHGFTFKKSFGQNFLTDTNILQKIVDTAEIDDQVNVIEIGPGIGALTEFLAERAAQVMAFEIDHRLVPILADTLRDFDNVTVVNED
MVSFSYKGNLIEIIEGDITDVNCEAIVNAANPSLMGGGGVDGAIHLKGGKTIDLECAELRRTKWPKGLPPGEADITSGGKLKAKYVIHTVGPIYRGQEED
MGSLFRSETMCLAQLFLQSGTAYECLSALGEKGLVQFRDLNQNVSSFQRKFVGEVKRCEELERILVYLVQEINRADIPLPEGEASPPAPPLKQVLEMQEQ
MENRCSNPCYIQSDPSDLLSLRLPARFCWPFSRSSRIFQGSSRRRILSEGKNASKACFVRIFGMAKVSKAISRSRSRLLFRSLPPHPACLFEYQISSSSL
MKILVDENMPYARELFSRLGEVQAVPGRPLPRELLVGADALMVRSVTKVNANLLFGSSVKFVGSATAGTDHVDDTWLNANGIAFSAAPGCNAIAVVEYVF
MNGVINIYKNTGMTSFDVVAMVRRVAKMKKVGHTGTLDPAASGVLPVCLGKATKIIDYIMENKKVYRVNLKLGMVTDTYDLEGEVLREEDASHITKDEIL
MTEFIFLVLSPNQEVQRVCFVIFLFLYTAIVLGNFLIVLTVMTSRSLGSPMYFFLSYLSFMEICYSSATAPKLISDLLAERKVISWWGCMAQLFFLHFFG
MGIGNSQPNSQEAQLCTLPEKAEQPTDDNTCQQNNVVPATVSEPDQASPAIQDAETQVESIVDKRKNKKGKTEYLVRWKGYDSEDDTWEPEQHLVNCEEY
MGNWSTVTEITLIAFPALLEIRISLFVVLVVTYTLTATGNITIISLIWIDHRLQTPMYFFLSNLSFLDILYTTVITPKLLACLLGEEKTISFAGCMIQTY
MTDDTKGTKFDPKEGCSDWFVLEAECSDNSLDGDLEKLFEEGNDTDISDLIDDEDTVQGNSRELLCQQQSEESEQQIHLLKRKYFSSQEILQLSPRLQSI
MSDMITAAILGLVEGLTEFLPVSSTGHLIITGELLGFTGPKATTFEVAIQLGAILAVVVLYWDRFWGLLRPQPYVRFAGLRGIMLLLLTSLPASVLGLAA
MKTPLTEAVSTADSQGRFLSSTELQIAFGRLRQANAGLQAAKALTDNAQSLVNGAAQAVYNKFPYTTQTQGNNFAADQRGKDKCARDIGYYLRIVTYCLV
MHSDITPIHTHKKYWAECFGTAPFLPTSRKEMDALGWDSCDIVLVTGDAYVDHPSFGMAIIGRLLEAQGFRVGIIAQPQWQDKTDFMSLGKPNLFFGVTS
MGLPRRLLLLLLLATTCVPASQGLQCMQCESNQSCLVEECALGQDLCRTTVLREWQDDRELEVVTRGCAHSEKTNRTMSYRMGSMIISLTETVCATNLCN
MLDARKNSILGYLGLNNKSDLIISVGLIFVVAGFILPLPAVILDVLITVNLVISLLIILIVLYSKRSLDFSVFPTLLLVMTIFGLVLNISSTRLILTKGI
MEYWKHTNHGKDAGNELETSMATHGNKLTNKITYILWTIILVLLSIVFIIVLINSIKSEKAHKSLLQDINNEFMEITEKIQMASDNTNDLIQSGVNTRLL
MDDGYASVMPANAYNWTAVWRRNYLAWRKVALASLLGNLADPITNLFGLGFGLGLIVGRVEGTSYIAFLAAGMVAISAMTSATFETLYAAFARMDVKRTW
MTLAPLDASKVKITTTQHASKPKPNSELVFGKSFTDHMLTAEWTAEKGWGTPEIKPYQNLSLDPSAVVFHYAFELFEGMKAYRTVDNKITMFRPDMNMKR
MKDVKALKLMTLNDVLSQINGDMTLGIGTGSTMELLLPQMAQLIKERGYNITGVCTSNKIAFLAKELGIKICEINDVDHIDLAIDGADEVDPSLNIIKGG
MNSKFIVIEGLEGAGKTTTRDTVVAVLRAQGINDIVFTREPGGTPLAEKLRDLIKQGIDGEVLTDKAEVLMLYAARVQLVENVIKPALARGSWVVGDRHD
ASATRFIQWLRNWASGRDLQAKLQLRYQEISKRTQPPPKLPVGPSHKLSNNYYCTRDGRREAMPPSIVMSSQKVLVAGKPAESSAVAASEKKAVSPAPPI
MTTYLEFIQQNEERDGVRFSWNVWPSSRLEATRMVVPVAALFTPLKERPDLPPIQYEPVLCSRTTCRAVLNPLCQVDYRAKLWACNFCYQRNQFPPSYAG
MPRVKRGVTARARHKKVIAAAKGYRGRRGNVFRIAKQAVMRAGQYAYRDRRNKKRTFRALWITRINAAVREQGMSYSVFIAGLKKAAIELDRKVLADLAV
MYLSIIILPLLGSIVAGFFGRKVGVSGAQLITCLSVIITTGLAILAFFEVGFNNIPVTINLFRWIDSEWYNILWGFQFDSLTVAMLIPVLIISSLVHIYS
MAISSIFLLSLFSLIYVIPIEATHHVYQTLETLSSHHSSKSNHQPYRTAYHFQPLKNWINDPNGPMRYGGFYHLFYQYNPKGAVWGNIVWAHSVSKDLVN
MSEKLVEVKDLEISFGEGKKKFVAVKNANFFIKKGETFSLVGESGSGKTTIGRAIIGLNDTSSGQILYDGKVINGRKSKSEANELIRKIQMIFQDPAASL
MQVLSVTPEIFPLIKTGGLADVTGALPVALAAKGVTMRTLIPGFPAVMEGFKKRKAVYQYPLLQGGKASIHAVQIAGLDLFVLDAPHLFDRPGGPYGNAS
MLPFGLVAALLLAAGPRPSLGDEAIHCPPCSEEKLARCRPPVGCEELVREPGCGCCATCALGLGMPCGVYTPRCGSGMRCYPPRGVEKPLRTLMHGQGVC
MSFELLATDGKARRGRITFPRGTVETPAFMPVGTYGTVKGMLPRDIEAIGAEMILGNTFHLWLRPGTEVIKKHNGLHDFMQWKGPILTDSGGFQVFSLGA
MIQRGRATLLVALLLLAQLRPESSQWSPAAAAATGVQDPNLRWSPGVRNQGGGVRALLLLLAERFPRRAGSEPAGERQRRDDPPLSIDLTFHLLRTLLEL
MPTIQDERNLMVFSGNANKPLTQSICKELGVRMGKSLVSRFSDGEEQVEIEESVRRQEVFVVQPTCAPSAENLMELLVIIDALKRASVSSVTAVIPYFGY
MAAGRGERAGQSAEGPKQYRLIGAEAVLARTLRAFTDCPLIGTIAVVIHPDDHALYRRAVPEKHENVILVTGGPTRQESTRLGLLALKDEAPQYVLIHDG
MTQFLPPNLLALFAPRDPVPYLPPLDKLPHEKHHNQPYCGIAPYIREFEDPRDAPPPTRAETREERMERKRREKIERRQQDVENELKIWDPHNDQNAQGD
MTVTLTEKAEFRLRAFLRGSAKDANETTKGIRISVKDGGCSGYEYLMDVTSQPQPDDLVSQQGSVLVYVDAKSAPLLEGIVIDFVEGLVESGFKFTNPNA
PDYTWFEGIPFHAFGISKETLQNVCNKFVVKEEDLILLAYPKSGTNWLIEIVCLIQTKGDPKWIQSVTIWDRSPWIETDVGYDILIKKKGPRLMTSHLPM
MWGLKVLLLPVMSFALYPEEILDTHWELWKKTHRKQYNSKVDEISRRLIWEKNLKYISIHNLEASLGVHTYELAMNHLGDMTNEEVVQKMTGLKVPASHS
MDENKKRALSVALSQIEKQFGKGSVMRMGDRVIEAVEAIPTGSLMLDLALGIGGLPKGRVVEIYGPESSGKTTLTLQAIAQCQKRGGTAAFIDAEHALDP
MTTNLNGTFAAVQAASRELALLSDDTINQILNAVADATIAETSFILSENEKDLARMDKSNPKYDRLKLTEERLKGIAADTRNVATLPSPLGRILKETSRP
MAFRGIVVLASALFVQSALSQCVGRAGPGLGGYRGGWDGFGYDGLGYDGAGYGWNGRLGCGGLGDDIAAASALGASHGGTLAVVTSSAAPTGLGIASENS
MPIRIPDQLPAADVLRTENIFVMSETRAAKQEIRPLRVLILNLMPKKIETETQFLRLLSNSPLQVNVELLRIDDRPSKNTPTEHLDNFYRQFEMVKNRNF
MGEDDAALRASGRGLSDPWADSVGVRPRTTERHIAVHKRLVLAFAVSIVALLAVTMLAVLLSLRFDECGASAAMPGTDGGLGGFPERGGNSSYPGSARRN
MNSRPTWIQVEFIRGSRTFVNLCWACILVCGATGFLLVGFSSCIGKDLIPILSSKQIAFIPQGLVMCFYGIAGLFLGLYLCCTVFWNVGSGYNYFDKREG
MRKIKLIIFPGYYIPHIGGLETHVDEFTKHLSEDENYDIYIFAPNIPKYKEFEIRHNNVKVYRYPAFEIIPNYPVPNIFNIKFWRMFFNLYKIDFDIVMT
MSGDAPTPAHDPAAEGLEASVPLESVASINSDEGQSSAQSAPLADNEARLQQLEQEHSSLREEHETLRSQYMRIAADFDNFRKRQSRDQDDLRFQLICTT
MFLQLFNIVLIYGVRTSQSTWINYPENCTSISLQDGLRELCGGDQLMNIRNQLLDDTYKEIGEICTPNYSMEKKSEGYRCASIKKKVICKMLENFDHEVT
MDKLSIREDNYNIKHKTISLNRASSVTRNLKGLLKFLGPAFVVSVAYIDPGNFATNISGGSSFNYNLIWVILWSNLMAIFLQTMSAKLGIATGCSLPEMC
MASSRVILALLLAAAAVMASSAQLDEKFYSNSCPSVEAVVRKEMVRALGRAPSLAGPLLRMHFHDCFVRGCDGSVLLDSAGNSTAEKDATPNQTLRGFGF
MAEAIVSVTVQKLGQLLLEEPLFLFGIGDQVKQLQDELKRLNCFLKDADEKQHESERVRNWVAGIREASYDAEDILEAFFLKAESRKQKGMKRVLRRLAC
MNNHFKCIGIVGHPRHPTALTTHEMLYRWLCDQGYEVIVEQQIAHELQLKNVPTGTLAEIGQQADLAVVVGGDGNMLGAARTLARYDINVIGINRGNLGF
MIKTAQSVGELTRAIKNELESLFPFVRVKGELSNVKQHSSGHVYLTLKDSEAQIPAVIWKSVRARSPLELRDGLEVIAEGRLEVWPPAGRYQLICTALFE
MTAPWRRLRSLVWEYWAGFLVCAFWIPDSRGMPHVIRIGGIFEYADGPNAQVMNAEEHAFRFSANIINRNRTLLPNTTLTYDIQRIHFHDSFEATKKACD
MREKTPKQIVDLLDKYIVGQNEAKKSVAIALYNRYRRAQLPEDVQKDITPKNILMAGPTGVGKTEIARRLADIVDAPFVKVEATKFTEVGYVGRDVESMV
MASRRLLSSFLRSSTRRSLRPSFSNPRPSFLTSYCSSPASILRRYATAAPAKEPAASKPAGTAGTGKGTITDEKTGAGAIGQVCQIIGAVVDVKFEEGLP
TTTVETATATGRVARVIGPVVDVEFPVDAMPEIYNALHVEVADPAKEGELKTLTLEVAQHLGDGLVRTISMQPTDGLIRQAPVTDTGAAISVPVGDFTKG
MEDSMDMDMSPLRPQNYLFGCELKADKDYHFKVDNDENEHQLSLRTVSLGAGAKDELHIVEAEAMNYEGSPIKVTLATLKMSVQPTVSLGGFEITPPVVL
MDPGNENSATEAAAIIDLDPDFEPQSRPRSCTWPLPRPEIANQPSEPPEVEPDLGEKVHTEGRSEPILLPSRLPEPAGAPQPGILGAVTGPRKGGSRRNA
MAYQLYRNTTLGNSLQESLDELIQTQQITPQLALQVLLQFDKAINTALASRVRNRVNFRGSLNTYRFCDNVWTFVLNDVEFREVTDLVKVDKVKIVACDG
MQSITVALDAMGGDFGPRVTVPAAVQALSHFPELKVILIGDQSLITSQLSQLGTSTSSRLTILHSEKVISNSEKPSLALRNSQNSSMRMAIDLVSDQEAD
MFWADAAVKDLIGEQRISTGISPSGPIHVGNMREILTGDILYKAVIKRGLKSDFIYLCDDMDPLRKVYPFLDQSYSKYVGFPLKNIPSPDGVGVYSDHFL
MTAVFDRRVPGIRSSDFQPPFQSAAAMHHPSQESPTLPESSATDSDYYSPTGAAPHGYCSPTSASYGKALNPYQYQYGMNGSAGTYPAKAYADYGYGSPY
MINGDIILFALMVVTGVNLARYLTALRSLIYIMREAHPLLYQQVDGNGFFTTHGNVTKQVRLYHYLKSKEYHHHHDEVFTGKCDRVRELFVLSVSLTGVT
MSSTKLEDSLPRRNWSSASELNETQEPFLNPTDYDDEEFLRYLWREYLHPKEYEWVLIAGYIIVFVVALIGNVLVCVAVWKNHHMRTVTNYFIVNLSLAD
MSRGDGYPKNIFLLCRDSGVPFEDLRLQCVFCTKELTSPELAAFCIRELNVVWKSGAPYGACARCLLFEGIKRRLKYWQYSCFVEGVEAETNESIYTQLI
MSDNQSWNSSGSEEDPETESGPPVERCGVLSKWTNYIHGWQDRWVVLKNNTLSYYKSEDETEYGCRGSICLSKAVITPHDFDECRFDISVNDSVWYLRAQ
MAAAVLRAALQDWRSCLGRSYGRRKLSQTQGPPDNPGFVESVDEYQFVERLLPPTKIPEPPKHKHYPTPSGWQPPRDPLPSLPYFVRRSRMHNIPVYKEI
MNILSRIFARTPSLRTRVVVATAIGAAIPVLIVGTVVWVGITNDRKERLDRRLDEAAGFAIPFVPRGLDEIPRSPNDQDALITVRRGNVIKSNSDITLPK
MDVLGFICAVFLGTVVLHAKPTVRKDRVLYQDPELLRQATNEDNNSFQYDHEVFLGKEESKTFDQLSPEESKDRLSKIVDRIDGDGNSYITTDELKAWIK
MFLKNIFIALAIALLVDASPAKRSPGFVTLDFDVIKTPVNATGQEGKVKRQAIPVTLNNEHVSYAADITIGSNKQKFNVIVDTGSSDLWVPDASVTCDKP
MSSLPVSESEGEGSGTSVQVPSRGGQVTPGEKAFSLRTKHVFLTYPRCPISPEEAGQKIADRLKNKKCNYIYISREFHADGEPHLHAFVQLEANFRTTSP
MAPNIRKSHPLLKMVNNSLIDLPAPSNISAWWNFGSLLAVCLMTQILTGLLLATHYTADTSLAFSSVAYTCRNVQYGWLIRNLHANGASFFFICIFLHIG
PDLSAETPVFPGNCDEQPLTENPRKYVMGHFRWDRFGRRNGSSSFGAGGAAQKREEEVAVGEGPGPRGDGAETGPREDKRSYSMEHFRWGKPVGKKRRPV
MVNDTIADMITRIRNANLITQKQVAVIASNTNKGIAQCLLKEGFIESIEYNTNSSNNPELILSLKYQGKKRKPYITALQRVSKSGLRVYTSYKDIPKVLG
MFKILLVCALVALVAANENPEVKELVNDVQADGFVSKLVLDNGSAASATGDVHGNIDGVFEWVSPEGEHVRVSYKADENGYQPQSDLLPTPPPIPEAILK
MSPIFDALVPMVVEQTSRGERSYDIYSRLLKERVIFLTGQVEDHMANLVVAQLLFLESENPDKDIFLYINSPGGSVTAGMSIYDTMQFIKPNVSTVCMGQ
MDSSAGPGNISDCSDPLAPASCSPAPGSWLNLSHVDGNQSDPCGPNRTGLGGSHSLCPQTGSPSMVTAITIMALYSIVCVVGLFGNFLVMYVIVRYTKMK
MVVTEYELKPQNFPRFPLDWSEIFGRKAKIVVEIGFGNGEFLAELARRHPEKDFVGFEVSITSFVKAQKKFKRYNLKNVRLVKVDARFGLRELFPDNSVE
MSQLFYNNETISRIIKSQFDMALSHYGDIKYAYMVLNKKKPTEILIISNHHDEWREIYQANNYQHIDPVVIAALNKITPFPWDEDLLVSTQLKMSKIFNL
MDKENAGSSGVGGDSFILFEAECSDTDSESPAQGESTDEDLLDNATAVPGNHLELFQTQEKEAGERQISILKRKLCLSPCSADSEVEQLKSWACCHKYHT
QVPFAPRPVIPGAFVPIVSQNFDLNGVDGSYTFSYESADGSARQESGVVNAPGTPLEAQAVQGSYTYVGTDGVPVQVNYVADENGFQPVGNVVAPAISRA
MIIVVGIGADGMTGLSEHSRSELRRATVIYGSKRQLALLDDTVTAERWEWPTPMLPAVQGLSPDGADLHVVASGDPLLHGIGSTLIRLFGHDNVTVLPHV
MSCVDQIVKTFADLTEGDREAAMRAFSMMMRTEPVRQTPAAKKKVNGFMSFRSYYSPLFSQLPQKERSPFMTILWQHDPFHNEWNFMCSVYSSIRTYLEQ
MTLDVGPEDELPDWAAAKEFYQKYDPKDVIGRGVSSVVRRCVHRATGHEFAVKIMEVTAERLSPEQLEEVREATRRETHILRQVAGHPHIITLIDSYESS
MIGGLFIYNHKGEVLISRVYRDDIGRNAVDAFRVNVIHARQQVRSPVTNIARTSFFHVKRSNIWLAAVTKQNVNAAMVFEFLYKMCDVMAAYFGKISEEN
MTERRDNVSHAPDAIEGPNDGAHAEDTSPGFFSFENLGVAQVQVVGGTLNGFSIGFVAVYILLYEVATNCSLFKTTEACKAVGSYGCEWKDTEVCSWKKE
MSIEEPSTQHIAQPQKYVGFDTITTQIENRLLKRGFQFNIMVVGRSGLGKSTLVNTLFSSKLTTSQGRKSPSEPIEKTTEIKVASHSLLENNVRLNINVI
MKIGTVAGTNDSTTTIATNDMVQEHVTNFTKELFGYIANGIGDDISSIARTMLGEVVEKIDDWQIERFQQSIQDDKISFTIQTDHSEKYSMLSGMRAHIL
MTKVLGITGGIATGKSTVVALFKKAGYPIVDGDIIAREIVAKGQPALAAIVETFGPEIVLTTGELDRKKLGQLIFASPQKRELLNETLKPFLRKEILRQI
MGFLIRRLPKDSRIFRWLLILTVFSFIITSFSALFGMEKSIFRQLKIYQSIAHMLQVDTQDQQGSNYSANGRISKVGLERDIAWLELNTAVSTPSGEGKE
MSPQTETKTGVGFKAGVKEYKLNYYTPEYETKDTDILAAFRVTPQPGVPPEEAGAAVAAESSTGTWTTVWTDGLTSLDRYKGRCYDIEPVAGEENQFIAY
MKTLQELTRPNIWKLKPYSSARDEYKGAVASVFLDANENPYNLPHNRYPDPMQWELKTLLSKIKKVSPQHIFLGNGSDEAIDLVFRAFCEPEKDNVVAID
VHLTGDEKSAVAALWSKVNVDEVGGEALGRLLVVYPWTQRFFESFGALSSADAVMGNPKVKAHGKKVLGAFSDGLAHLDNLKGTFAQLSELHCDKLHVDP
MPRVAIIIYTLYGHVAATAEAEKKGIEAAGGSADIYQVEETLSPEVVKALGGAPKPDYPIATQDTLTEYDAFLFGIPTRFGNFPAQWKAFWDRTGGLWAK
MTYLVLLLGLCFVLGGLAVASNPSPYYGVVGLVLASVAGCGWLLSLGVSFVSLVLFMVYLGGMLVVFVYSVSLAADPFPEAWGDWRVVGYGASFILVVIA
MHNQAPIQRRKSTRIYVGNVPIGDGAPIAVQSMTNTRTTDVEATVNQIKALERVGADIVRVSVPTMDAAEAFKLIKQQVNVPLVADIHFDYRIALKVAEY
MENETGSELNQTQLQPRAVVALEYQVVTILLVLIICGLGIVGNIMVVLVVMRTKHMRTPTNCYLVSLAVADLMVLVAAGLPNITDSIYGSWVYGYVGCLC
MRKKLNGWLAMAAGAALAALSSVSHAEDRKTVAYLAPSLDISYWQWVGFGVKQKAQELGMDYVEFTSENSPAKQMDNARTAVTKGVDAIVIGPVSSTSTP
MAQNGQGIEPAVLDDIINRLLEFRNARTVRQVQLSEAEIRSLCTASKEIFLHQPNLLELEAPIKICGDIHGQYGDLLRLFEYGGFPPEANYLFLGDYVDR
LIGIQAEPHTESNVPAGHAIPQAHWTKLQHSLDTALRRAHSAPAGANSARVAGQTRNITVDPKLFKKRRLRSPRVLFSTQPPPVAADTQDPDLEASGAAS
MGDIMRPIPFEELLTRIFDEYQQQRSIFGIPEQQFYSPVKGKTVSVFGETCATPVGPAAGPHTQLAQNIVTSWLTGGRFIELKTVQILDRLELEKPCIDA
MGDRFIPIRNVSNEFNFSFQSFKECVLSHGSNLRRKTSGTIQRQFMELLSMELFGSQASRSRAFYYGEDKRKIEKKMLDTPDRKSYSLSPISPQSQDMLR
MRPELSQYKHLSAGKVREIYEIDDKHILMVASDRISAYDFILDTEIPDKGRVLTAMSQFFFDTIDFPNHLAGPADDPRIPEEVLGRAMVCKKLNMLPFEC
MRFLQVYKSSALIGLIILLASKVNLAEAKRKLVATSLVTCMENSQLSANSFDVVFNPDDRSLHYDLDMSTQIDSYIFADIDVYAYGFKIITKNVDLCSIN
MTTTENVSTERKANPVKSFLTGGFGGICNVLSGHPLDTIKVRLQTMPRPAPGEQPLYRGTFDCAAKTIKNEGVRGLYKGMSAPLTGVAPIFAMCFAGYAL
MSSCNFTHATFMLIGIPGLEEAHFWFGFPLLSMYAVALFGNCIVVFIVRTERSLHAPMYLFLCMLAAIDLALSTSTMPKILALFWFDSREITFDACLAQM
MQTWQLPEHIADVLPTNARQLESAREQLLALFRVHGYELVQPPLMEYAHSLLTHIDAGLSLKTILVTDRLSGRQLGIRADITPQVARIDAHLLSANQGIN
MANAPKVFIDGEAGTTGLQIRERLVGRTDLQLISIDPDKRKDADARAEMLNSADAVILCLPDDAAKEAVSLVSNPNTVIIDASTAYRTAEGWAYGFAELD
MLAKRIVPCLDVKAGRVVKGVNFVGLRDAGDPVELAKLYNDQGADELVFLDIAATHEERAILIDVVYRTAEQVFIPLTVGGGIGDLDTIQALLDAGADKV
MQNRLTIKDIARLSGVGKSTVSRVLNNESGVSERTRERVEAVMNQHGFSPSRSARAMRGQSDKVVAIIVTRLDSLSENLAVQTMLPAFYEQGYDPIMMES
MVHHNVTIIGSGPAAHTAAIYLSRAEIKPTLYEGMLANGTAAGGQLTTTTDVENFPGFPKGINGTELMDQMREQSVRFGTDIITETISKCDLSSRPFKLW
MEDKRKRRAATLSTALILFVACCVYTLYIFKFDNPRLSPPVSLLPTISTLKKIEHVTDLNKEYVFVGDVHGNYDEFIELIDDKIGGLGENITMILLGDFI
MFSRVLFSILFFLGCCPSLFADVDSPQRATFGQPAVMLGIAIVFFYFILWRPEQKRRQAMEKRKSELAVGDKVTAMGIVGTIAEIREHTVVLNIASGKIE
MGSFLFLIVVIFLFSSSVNACDRCLHRSKAAYFSSASALSSGACAYGSMATSFFAGHIAAAIPSIYKDGAGCGACFQVRCKNPKLCSTKGTIVMITDLNK
MAPGDKKQIIFVITTIGRPSSTVVPFKNLEVSEWSYKKGIKNGYDDYRDPPSPKPLPKSKQEPNADDKVGDIEYDEMVSVRDGYYSDVCRLTCTEDTKIF
MIVEQIMKRDVITLTKTDTLETAICKLKEFHIRHLPVVDEERHVIGMITDRDMKQASPSIFEENKRSLFLTRSVDSIMKKDVVCAHPLDFVEEISAVFYE
MEVAPEQPRWMAHPAVLNAQHPDSHHPGLAHNYMEPAQLLPPDEVDVFFNHLDSQGNPYYANPAHARARVSYSPAHARLTGGQMCRPHLLHSPGLPWLDG
MMNLWKDLEPGPNPPDVVYAVIEIPRGSRNKYEYDEERGFFKLDRVLYSPFHYPLDYGFIPRTLYDDGDPLDILVIMQDPTFPGCVIEARPIGLMKMLDD
MEYNKKLYEAIERVAIKNDALKKELETVVTDFKKIKEINIQLKKTTKIAEAFAKYKQKLDTGIAAEKILNTEKDLELIELAQMDLDEAKINIPIIENDLK
MKVFVLGWLLKINLMKTLYSQRRFYHVETPFNTNVGVGGRDIESTGFAWWSGNARLINVSGKLLGAHVAHAGIMVFWTGAMTLFEVAHFVPEKPLYEQGL
MDSQKNTNLALQALEVLAQYHNISINPEEIKHKFDIDGHGLNQTKWLLAAKSLGLKVRTANKTVDRLPFLHLPALAWRDDGEHFILLKIDQETDRYLIFD
MYDQSVSSYLQNLNSFVQQQAIHIQQLERQLKEIQTEMNTMKQRPATTIERVEYKFDQLKIERLDGTLNIGLNPTDPNSVQNFDVSQSTPQIGMMQQEES
MRQVCCSALPPPLEKARCSSYSYSDSSSSSSSNNSSSSTSSRSSSRSSSRSSRGSTTTTSSSENSGSNSGSIFRPAAPPEPRPQPQPQPRSPAARRAAAR
MYPQGRHPAPHQPGQPGFKFTVAESCDRIKDEFQFLQAQYHSLKVEYDKLANEKTEMQRHYVMYYEMSYGLNIEMHKQTEIAKRLNTILAQIMPFLSQEH
GSRASTLLRDEELEEIKKETGFSHSQITRLYSRFTSLDKGENGTLSREDFQRIPELAINPLGDRIINAFFPEGEDQVNFRGFMRTLAHFRPIEDNEKSKD
MFPAPAAPRWLPFLLLLLLLLLPLARGAPARPAAGGQASELVVPTRLPGSAGELALHLSAFGKGFVLRLAPDDSFLAPEFKIERLGGSGRATGGERGLRG
MRVLGIDPGLRRTGFGVIDAEGMRLRYVASGTIVVPPALALPERLKVILDNLREVARETRPDVAALEIVFLNTNPASTLLLGQARGAALCALADSALDVH
MRAGQGGSLRLSVCSVIVQAPSRRALDAKARHAVRDDTILRQLKRDAAPRSLIATPQARQVADRFHLYADLRVAIEEQMSLSGRARGRALLPDKIIGNAQ
MQYIVVTGGVISGLGKGTITSSIGHILKDSGIKVSAVKIDPYINYDAGTMNPYQHGEVFVLDDGGEVDLDLGNYERFMNINLSRDNNITTGKVYLEVIQK
MSHYLLAIDQGTTSSRAIVFSAQGLPVASCQQEFKQYFPKDGWVEHDGEEIWLTTLQVCRDALARKGLRAADIAAIGITNQRETTLVWDAASGDLIHPAI
MNYRDELILQWVNQQGKASVIELAQHCDISVETIRRDLNKLANKGLLHRTHGGAVSNKTKDLGSFFQTRKHINATAKRHIAQKALDLLYENAVIGLDASS
MSIQNEMPGYNEMNRFLNQQGAGLTPAEMHGLISGMICGGNNDSSWQPLLHDLTNEGLAFGHELAQALRKMHAATSDALEDDGFLFQLYLPEGDDVSVFD
MQTRNAFSWLKKQITRSISVSLMIYILTRTSISSAYPIFAQQGYENPREATGRIVCANCHLANKPVEIEVPQAVLPDTVFEAVVRIPYDMQLKQVLANGK
MTPHISAKKDDISKVVLMPGDPLRAKWIAEQFLDQAKLVNEVRGMFAYTGQYKSKTVTVMGHGMGIPSIGIYSYELMNFYEVETIIRIGSCGALAPQLKL
MVAPMKGQVCVVTGASRGIGRGIALQLCKAGATVYITGRHLDTLRATAQEAQSLGGRCVPVVCDSSQESEVKSLFEQVDREQKGRLDVLVNNAYAGVQAI
SHRKFSAPRHGSLGFLPRKRSSRHRGKVKSFPKDDPSKPVHLTAFLGYKAGMTHIVREVDRPGSKVNKKEVVEAVTIVETPPMVVVGIVGYVETPRGLRT
MSGLTLGGGSGRVRPTQAAAAFPTSHDFADPDRSSVARNANRPSRRFAAPPQLSDDFSLESPTDSAQVHDNLLQDALFPEWKANSPRGVDSPDEMQKKDP
MTNDNSGIWVLGYGSLIYKPPSHYTHRIPAIIHGFARRFWQSSTDHRGTPANPGRVATLIPYEDIIRQTAFLKNVNLYSESAPIQDPDDLVTIGVVYYIP
MFGFIHESIRQLMIRTYGEAFWSKVLERAGFEAGKENIINHYYSDADTFSLVDAVSVILKVTREQVWEMYGCFLIQYTMETGWDDLIRSMSPNLKGFLDN
MLIIRNKQELKEVILKQKQANKTIGFVPTMGFLHEGHMTLVSHARKESDFVVMSVFVNPTQFGPNEDFDAYPRDEAHDAKLAEEGGVDILFVPTVEEIYP
MYKPKIICLLLGILSGLVFAPTFFIPALLTLSYLCYIVQKSENWQEATKFGYLFGFGHFLSGIYWISIGVSVYIADFWWAIPFALFGLPIVLACFISASC
MKKGLVVDLSKAAPYLKSHEVAYMQETINQAHNKLHNGTGAGNDFLGWVDLPVNYDKDEFARIKEAAKKIQSDSDVLVVIGIGGSYLGARAAIEMLTNNF
MKFTLSWLKQFLETSASVTEIAEALTAIGLEVEEVIDKAAELQKFEVAYITNIKPHPSADKLKLCDVETKSGMLQIVCGARNARAGIKVVLANIGIEIPN
MAKEKFERSKPHVNVGTIGHVDHGKTTLTAALTTILAKKFGGAAKAYDQIDNAPEEKARGITINTSHVEYETETRHYAHVDCPGHADYVKNMITGAAQMD
MAAAEEEPKPKKLKVEAPQALRENILFGMGNPLLDISAVVDKDFLDKYSLKPNDQILAEDKHKELFDELVKKFKVEYHAGGSTQNSIKVAQWMIQQPHKA
MDKFQRDGKEYTSRQRRFLYPFLFKEDLYAIAIDHYFNRSSSFEPMENSSSNDRFSFLTVKRSISRMRQQNGSIVPFVNCNQKKLVGYNRSFYSELVLGG
MVSALITVAVIAWCAQLALGGWQISRFNRAFDTLCQQGRVGVGRSSGRFKPRVVVAIALDDQQRIVDTLFMKGLTVFARPQKIPAITGMHAGDLQPDVIF
MGPLHQFLLLLITALSQALNTTVLQGMAGQSLRVSCTYDALKHWGRRKAWCRQLGEEGPCQRVVSTHGVWLLAFLKKRNGSTVIADDTLAGTVTITLKNL
MNGEAICSALPTIPYHKLADLRYLSRGASGTVSSARHADWRVQVAVKHLHIHTPLLDSERKDVLREAEILHKARFSYILPILGICNEPEFLGIVTEYMPN
MSFFIQNANAVVNGTSESSNSYSLIFMAVIFLLIFYFMLFRPQQKKDKEHKNLINSLVQGDEVITTSGLLGRIKKITKNGYILLELNETTEVFIKQDFIV
MQKGPLSLATVSHTETFWRKVGPKRDGLGTGDGLHSWVLQEPVSTGDNPRECDSQGTSKDTLVREGKTYKCKECGKDLFNKNSLLVRHHQIHAGVKTYEC
MRTAGRDPVPRRSPRWRRAVPLCETSAGRRVTQLRGDDLRRPATMKGKERSPVKAKRSRGGEDSTSRGERSKKLGGSGGSNGSSSGKTDSGGGSRRSLHL
MVAPLAEVDPDIAELLGKELGRQRDTLEMIASENFVPRSVLQAQGSVLTNKYAEGLPGRRYYDGCEHVDVVENIARDRAKALFGADFANVQPHSGAQANA
MNTGFTAIIADDEPLLRHHLDKSLAEVWPELDIVAKVADGEQALLAIEQSQPDIAFLDIRMPVLDGMSLAQKLNRLANPPLIVFVTAYDDYAIKAFEQNA
VGFKAGVKEYKLTYYTPEYETKDTDILAAFRVTPQPGVPPEEAGAAVAAESSTGTWTTVWTDGLTSLDRYKGRCYHIEPVPGETDQYICYVAYPLDLFEE
MDKSGSPNASRTSRRRRPRRGSRSASGADAGLRALTQQMLRLNKTLAIGRPTLNHPTFVGSESCKPGYTFTSITLKPPEIEKGSYFGRRLSLPDSVTDYD
MRLTQGAFSFLPDLTDQQINKQLAYIVSKGWSANVEYTDDPHPRNAYWELWGLPLFDVKDPAAVMYEINSCRKAKPSYYVKVNAFDNTRGVESCSMSFIV
MNPSDLPGQIPLSRSDMNVQDQLDPVQRFDTHFMLPQEENFLNRPSITSESAHPRGSDLEQETELKRLALEHEHYSLESLAEKLRMDHVSANSEKFRQVF
MAGLQQGCHPEGQDWTAPHWKTCRALPGPRGLTVRHLRTVSSISVFSVVFWGVLLWADSLSLPAWARETFTLGVLGPWDCDPIFAQALPSMATQLAVDRV
MAEPSLPLSFLCLLALSSACYIQNCPRGGKRALGDTALRQCLPCGPGNRGRCFGPGICCGAELGCYLGTAETRRCAEEDYMPSPCQAGGQPCGSDGRCAA
MFQGGHQPIMVLNQNTKRESGKKAQLANISASKAVSEIVTSTLGPRSMLKMLLDPMGGIVMTNDGNAILREIDVNHPAAKSMIELARVQDEEVGDGTTSV
MIRLNWLFRSSSVLLRSQVRLLHVGDANVLHSEVDKQSAEYKENAREMASLVGDLRNFTSQVLKGGGQKAIERHTSRGKLLARERINLLLDKGSPFLELS
MGLFGLLKYAHRHRLVRSEAISTPPGVLTPIAIDLWNVMYTLMEKHYQETTEDNATTTARCLLRLLRMLHKRTYFPIFVSDRGIFGNGRIARGAKAIMAA
MTALSKSKEIIDQTSHYGANNYHPLPIVISEALGAWVKDPEGNEYMDMLSAYSAVNQGHRHPKIIQALKDQADKITLTSRAFHNDQLGPFYEKTAKLTGK
MSQKDPYKTYRLVSDPFYESPLVTLLIMHVLRNGKKSISQRIVYSAIENIAMKVKEDPLEIIERAIKNVIPAVEIRSRRIGGSTYQVPTEVRVHRGISLS
MKLIASNKKAYFDYEILETLEAGLALLGSEVKALRQTRVNLKDNFVKIIKGEAFLFGVHISYLDTIHAYYKPNERRERKLLLHKKQLLKWQIEASKERLS
MKTVLITAFEPFDGEAINPSWESVRQLQNQQLSGAHIETRQLPCVFNTSLTCLYAAIDEIQPELVIAVGQAGGRPDITVERIAININDARIPDNQGNQPI
MEQELRSTPSWKLDKFIEVYLLPNTSFRDDVKSAINVLCDFLKERCFRDTVHPVRVSKVVKGGSSGKGTTLKGKSDADLVVFLNNFTSFEDQLNRRGEFI
MNSVVTQASPPVYGQVERYINRELSILDFNLRVLEQAVDPLNPLLEKLNFLLIFSRNLDEFFEIRVATMLEHFVQERDIQTADGLSPQEILHQISETAHA
MTQKVEFPPRHVTEEKLMEFARAVHTQNKIYHSTAAATSSGYPGLVAVPTFGAVWVGQILEYIISSDLNIDYSHIVHGEQHFLYKRPIFAGDILRPILRI
MATTMEQEICAHSLTFKGCPKCSALQYRNGFYLLKYDEEWYPEELLTDGEDDVFDPELDMEVVFELQGNSTSSDKNNSSSDGNEGVIINNFYSNQYQNSI
MAYVNGTTNGHANGNGLDLCMKKEDPLNWGVAAEALTGSHLDEVKRMVAEYRKPVVKLEGETLTISQVAAISARDDSGVKVELSEEARAGVKASSDWVMD
MGNTDDVKAVKPEKLSSPPPPAAPDQSNSHVYPDWAAMQAYYGPRVALPPYFNPAVASGQSPHPYMWGPPQPVMPPYGVPYAALYAHGGVYAHPGVPLAA
MAKDMDTIVSLAKHRGFVFPGSDIYGGLSNTWDYGPLGVELKNNVKKAWWQKFITQSPFNVGIDAAILMNPKVWEASGHLNNFNDPMIDNKDSKIRYRAD
HRLAGRHPQDNYEDSTQSSIFTYTNSNSTRGPFEGPNYHIAPRWVYHLTSVWMLFVVVASVFTNGLVLAATMKFKKLRHPLNWILVNLAIADLAETVIAS
MQKHIVKDLELLAANAAAKEGFEIIRLEVLAQMKPMKIQLQIRHKNGSDVSLEDCSRLSRPIGEVIENSKLINQSYILEISSPGLSDILETDKEFATFKG
MSSLTTDLMLTHRHLNDRGQVAATIDEILNTHKLFSTRHRIIDTSENVDNVIVIADQLFDDRGATIGTYDFYIDVSALPEQVHEGIVIARLAKSTQNRAG
MLISFCIPTYNRKEYLEELLNSINNQEKFNLDIEICISDNASTDGTEEMIDVWRNNYNFPIIYRRNSVNLGPDRNFLASVSLANGDYCWIFGSDDALAKD
MGRKWNNIKEKKAQKDKNTSRIYAKFGKEIYVAAKSGEPNPESNQTLRLVLERAKTYSVPNHIIDRAIDKAKGAGDENYDHLRYEGFGPNGSMLIVDALT
MEIPSYTSNIQPYGSQSGIKFASENDGATRASSKQNEVNRTEQLRNRQNQSVEAAIELAQQREQINKSERAKMVEQMNEFISSINKDLAFRVDEESGRDV
GIHVAGGRGKGYACLMPPLRPKAQAQSAQEHFEIFPYEQETNAGLALVGELKQGVYVSCPTKTSFERTPESYHLGLPCEKEPSILSSHDPRIPEHVEGYC
MNATGTPVAPESCQQLAAGGHSRLIVLHYNHSGRLAGRGGPEDGGLGALRGLSVAASCLVVLENLLVLAAITSHMRSRRWVYYCLVNITLSDLLTGAAYL
TPQLGLKTNPPLIQEKPAKTSKKPPPSKEELLKLTETVVTEYLNSGNANEAVNGVREMRAPKHFLPEMLSKVIILSLDRSDEDKEKASSLISLLKQEGIA
MTIAIGQEKTRGGFDLVDDWLKRDRFVFVGWSGLLLFPCAYLAVGGWLTGTTFVTSWYTHGLASSYLEGCNFLTAAVSTPANSMGHSLLFLWGPEAQGDF
MAKKVQAYVKLQVAAGMANPSPPVGPALGQQGVNIMEFCKAFNAKTESIEKGLPTPVVITVYSDRSFTFVTKTPPAAVLLKKAAGIKSGSGKPNKDKVGK
MADPEVAAAGIVKKRTFKKFSFRGVDLDALLDMSTDDLVKLFPSRIRRRFSRGLTRKPMALIKKLRKAKIEAPAGEKPAAVRTHLRNMIIVPEMIGSVIG
ASGADSKGDDLSTAILKQKNRPNRLIVDEAINEDNSVVSLSQPKMDELQLFRGDTVLLKGKKRREAVCIVLSDDTCSDEKIRMNRVVRNNLRVRLGDVIS
MQRGISMQVSVENTSALERRMTIAVPAERVENEVNKRLQQTAKRAKIAGFRPGKVPMTVIRQRFEADARQEAFGDLVQASFYEAIVEQKLNPAGAPAVEP
MARTTFLVSVSLFVSAVLARTVEYNLKISNGKIAPDGVERDATLVNGGYPGPLIFANKGDTLKVKVQNKLTNPDMYRTTSIHWHGLLQHRNADDDGPAFV
MASVRIREAKEGDCGDILRLIRELAEFEKLSDQVKISEEALRADGFGDNPFYHCLVAEILPAPGKLLGPCVVGYGIYYFIYSTWKGRTIYLEDIYVMPEY
MSRLTLPKNARLLKRKQFVYVQRNGRCCRADQVTLRVVPSRHSNTRKVGITVSKKFGKAHQRNRFKRIVREAFRHVRPNLPGCQVVISPRGNSQPDFLKL
MTPMRKTNPLMKLINHSLIDLPTPSNISAWWNFGSLLGACLIIQTITGLFLAMHYSPDATTAFSSIAHITRDVNYGWMIRHLHANGASMLFICLFLHIGR
MSGSYPSPKGIHPFLLLALVVGGAVQASKIVGGHEARPHSRPYVASLQLSRFPGSHFCGGTLIHPRFVLTAAHCLQDISWQLVTVVLGAHDLLSSEPEQQ
MGPFWARKDDTGCPSSQSVSPVKTPSDAGNSPIGFCPGSDEGFTRKKCTIGMVGEGSIQSSRYKKESKSGLVKPGSEADFSSSSSTGSISAPEVHMSTAG
MSVLFFYIMRYKQSDPENPDNDRFVLAKRLSFVDVATGWLGQGLGVACGMAYTGKYFDRASYRVFCLMSDGESSEGSVWEAMAFASYYSLDNLVAIFDVN
AEKIKICLQKQVNSSFSLHNGFGGNLYATEEKRMFELVKPKAGASVLNQSTWIGFGDSRTDKSNSAFPRSADVSAKTADKFRSLSGGSLMLSMFGPPGKV
MTESVKKIAVTGAAGQIAYSLLWRIANGDVYGKNTPVELQLLEIPQAIGGAEGVAMELLDSAFPLLKNIVVTDKAEVAFDGTNAAFLVGAKPRGKGEERA
MNCVCRLVLVVLSLWPDRVVAPGPPAGSPRVSSDPRADLDSAVLLTRSLLADTRQLAAQMRDKFPADGDHSLDSLPTLAMSAGTLGSLQLPGVLTRLRVD
MSIRAEEISALIKQQIENYESQIQVSDVGTVIQVGDGIARAHGLDNVMSGEAVEFANAVMGMALNLEENNVGIVILGPYTGIKEGDEVRRTGRIMEVPVG
MNLNRFERYPLTFGPSPITPLKRLSQHLGGKVELYAKREDCNSGLAFGGNKTRKLEYLIPEAIEQGCDTLVSIGGIQSNQTRQVAAVAAHLGMKCVLVQE
TAQTPIHVYSEIGKLKKVLLHRPGKEIENLMPDYLERLLFDDIPFLEDAQKEHDAFAQALRDEGIEVLYLETLAAESLVTPEIREAFIDEYLSEANIRGR
MAVYVVTGKLGAGKTLVAVGKIQDKIVSGCRVATNLDLRIHKLPRVGIFAKSPDVIRIPDKPSLDDLLAIGRGNNSYDENKNGLLVLDECGTWFNSRSWA
MMEVLVLGSGVVGLTSAWYLAQAGHDVTVVDRQPRGAEETSFANAGQISYGYSSPWAAPGIPQKALKWMLEKHAPLKIQPSLDPALLSWMGKMLLNCQLS
MYLEQLKEVNPLTICITNNVVKNFTANGLLALGASPAMSECIEDLEDLLKVANALLINIGTLTKESWQLYQEAIKIANKNQVPVVLDPVAAGASRFRLEV
MSTEASVASKWTRPDDFIKLQRLKQKKNKLAARVSNNNNRRPRHQVDETDKSKLLEAKLAQKRKNPFAKSTADAKKLRVDPQLADLEPVVTASSCFVRET
MMDDSFKNYWMNKLKYFSLFILLFAIYWFPDVILGYPEIYLKSLVGYDRQATATWIFLGNMAISLFLGILICYKLGYYKNTLSIFKIKNILFLLFTTIVL
MILAKARIQGHTARKRFGQHFLIDSAVIDAIVSAIAPAPQDCLVEIGPGLGALTWPLLERLGGAGRLHAIEMDRDLAAHLQRLGHASLILHAGDALRFDF
MIKVYNTLNKKKEEFIPLTPGEVKMYVCGPTVYNFFHIGNGRTFIVFDTIRRYFEYRGFKVDFVQNFTDIDDKMIKKANEEGTTVKKIGDTYIKEYYQDA
MNRMLILISFTALILSFLAGMNMLRKGLISMAYSKIEERLLLFTDHPLKAFLISIVFTGILQSSSAFMVIVIGFVSAGVLSFKRTIPMILGTNVGSTFTT
MTVAVFFGCTFIAFGPAIALFMFTIARDPLRVIFLIAGAFFWLVSLLLSSLVWFITVQISNKNSATQQRGLLIFGVVLSVLLQEAFRYGYYRLLKKANEG
MSKIYQDNSLTIGNTPLVRLNRIGNGNILVKIESRNPSFSVKCRIGANMIWHAEKNNNINKNVKLIEATSGNTGIALAYVAASRNYRLTLTMPETMSIER
MEQFYYILKYLILGLFQGLTEPIPISSSGHLVLAQHLLGLKIEGFSFELLVNSASLLAVLLIYRNDLIRLTKNGLSYIFTRAEDAKSDFFFIIYLVIATI
DIQMTQSPSSLSASVGDRVTITCQASQDISDYLNWYQQKPGKAPKLLIYDASNLESGVPSRFSGGGSGAHFTFTISSLQPEDIATYYCQQYDYLPWTFGQ
MYIEMIDETGQVSQEIMEQTLDLLNFAAQKTGKEEKEMSVTFVTNERSHELNLEYRDTDRPTDVISLEYKPETPILFSQEDLAADPSLAEMMAEFDAYIG
MKTLVIACVALVLVVVHGEVIEEVNEKQLQESVEEKYSLLQRLEKLDEAITAEENRNSRVRRCGSKRAWCKEKKDCCCGYNCVYAWYNQQSSCERKWKYL
MSDNNQCVIVGIAGASASGKSLIASTIYNELRAKVGDHQIGVITEDCYYNDQSHLSMEERVKTNYDHPSALDHDLLCEHLEKLVRGEAVEVPEYSYTEHT
MRVTQGCFSFLPDLSDDQIKQQVSYAMSKGWAVSVEWTDDPHPRNSYWELWGLPLFDVKDPAAVMYELAECRKVNPEGYIKINAFDASIGTESCVMSFIV
MDITIQHPWFKRALGPLIPSRLFDQFFGEGLLEYDLLPLFSSTISPYYRQSLFRSVLESGISEVRSDREKFTIMLDVKHFSPEDLSVKIIDDFVEIHGKH
MNGTEGPYFYIPMVNTTGIVRSPYEYPQYYLVNPAAYAALGAYMFLLILVGFPVNFLTLYVTLEHKKLRTPLNYILLNLAVADLFMVLGGFTTTMYTSMH
MPLRLDVKRKLLARSDRVKCVDLHPVETWLLAALYNGNVHIWNYETQTLVKSFEVCDVPVRAAKFVPRKSWVVTGSDDMHIRVFNYNTLERVHQFEAHSD
MAISLSAPRTTELKPRIVVFGVGGAGGNAVNNMIEAGLEGVEFVVANTDAQQLQFAKTDRRIQLGVQITQGLGAGAHPEVGMSAAEESFPEIGEHLDGAH
MLATSDLWFRYQDEPVLKGLNLDFSLSPVTGLVGANGCGKSTLFMNLSGLLRPQKGAVLWQGKPLDYSKRGLLALRQQVATVFQDPEQQIFYTDIDSDIA
MYSSPLCLTQDEFHPFIEALLPHVRAFAYTWFNLQARKRKYFKKHEKRMSKDEERAVKDELLGEKAEVKQKWASRLLAKLRKDIRPECREDFVLAVTGKK
MDFLNSSDQNLTSEELLNRMPSKILVSLTLSGLALMTTTINSLVIAAIIVTRKLHHPANYLICSLAVTDFLVAVLVMPFSIVYIVRESWIMGQVVCDIWL
MLRTSLTKGARLTGTRFVQTKALSKATLTDLPERWENMPNLEQKEIADNLTERQKLPWKTLNNEEIKAAWYISYGEWGPRRPVHGKGDVAFITKGVFLGL
MLTLIQGKKIVNHLRSRLAFEYNGQLIKILSKNIVAVGSLRREEKMLNDVDLLIIVPEKKLLKHVLPNIRIKGLSFSVKVCGERKCVLFIEWEKKTYQLD
MPFGWGRGRGRRRKRRMIGFLPQVRHFYPAIPPVSIRQPPIIMTYEEFEALRLVDYEGLTQEEAGKRMGVSRGTLWRALTSARKKVAQMLVEGRELIILP
MLAAAKYRNLDPAFVERLAQEAAERFRDRGQAVKYAKRKLHQAFGAFVAGTPAQAVAACVAKIAAGAEPKEAGREAMRAHASSAERVDWLEPFYERVAQW
MAKKTYDLLFKLLLIGDSGVGKTCVLFRFSDDAFNTTFISTIEIDFKIKTVELQGKKIKLQIWDTAGQERFHTITTSYYRGAMGIMLVYDITNGKSFENI
MDKPYHVKFYSYNFPLPKPVVTAHGHWQRRRGLIVELTDQRGNRGRGEIAPLPWFGTEDLASATDFCRSLKGRITPAQIEKIGDRLPCCGFAFGSAEWEL
MTGEAVSGQDVSNPGKSSWRVTVLGGGAWGTALALAMLRAGHKVRLFARDPQTVAAIGQGQNPRYLPGIAIAPGIEATSDIAAALSGADCVLAVTPAQSL
MVMGLGVLLLVFVLGLGLTPPTLAQDNSRYTHFLTQHYDAKPQGRDHRYCESIMRRRGLTSPCKDINTFIHGNKRSIKAICENKNGNPHRENLRISKSSF
MKLHMLKSKIHNAIVTSGDLEYEGSITIDKELLDMADMIANEKVLVVNNNNGERFETYIIEGTRGLREIQLNGAAARCALPGDEIIIMTFAEMEPEEARN
MSKILVFGHQNPDSDAIGSSVAFAYLAKEAWGLDTEAVALGTPNEETAYVLDYFGVQAPRVVESAKAEGVETVILTDHNEFQQSISDIKDVTVYGVVDHH
MLRALWLFWILVAITVLFSKRCSAQESLSCDASGVCDGRSRSFTSIPSGLTAAMKSLDLSFNKITYIGHGDLRACANLQVLILKSSRINTIEGDAFYSLG
MKILISDNISLELFCKNPIKILEKSNKGIIGVLKNKSPIFYVITPYILKKIFDLECNLLDLDKTKQQISKKFSMHPQWTPDKDFIRQAALWGITLTEEIL
MLSATPLYGNVHSWMNSERVRMCGTSEDRKIPVNDGDASKARLELREETPLSHSVVDTSGAHRIDGLAALSMDRTGLIREGLRVPGNIVYSGLCGLGSEK
MPFQDYFQKKKAAFINRNNKSNADASALRDINDININFAAKSKNYVFPLTKLPDELMQEVFSHLPQPDRLQLCLVNKRLNKIATKLLYRRIYLNDSNVVK
MRRSTSNGAVVVPATQDGLFHDSPFPIPDSRLIAGVDEAGRGPLAGPVAVAAVVFDPGKPRINGLDDSKQLTAERREQLYARIVDRALAWSVVLIDSEEI
MRLHEVSGATETVEAAPAKINLALHVTGQRADGYHLLETLVTFTAAGDMIRIRDAATDSFSISGPFGDLLSAGDSGDNLVTRARDILRDALASTGQPARP
MAPEPEDIKDEKNPRPLDEDDIALLKTYGLGPYSTHIKKAEKEVKDLAKKVNDLCGIKESDTGLAAPSQWDLVSDKQMMQEEQPLQVARCTKIINPNSED
MGSMFRSEEVALVQLFLPTAAAYTCVSRLGELGLVEFRDLNASVSAFQRRFVVDVWRCEELEKTFTFLQEEVRRAGLVLPPPKGRLPAPPPRDLLRIQEE
MEDISEIFDIYAICACCKVLNSNEKAGCFSNKTFKGLGNEGGLPWKCNSVDMKHFSSVTSYVNETNYMRLKWKRDRYMEKNNVKLNTDGIPSVDKLQNIV
MKKPLLLTLLCMILAGCDNPKSPESFTPEMASFSNEFDFDPLRGPVKDFSQTLMSENGEVAKQVTGTLSQEGCFDTLELHDLENNTGLALVLDANYYRDA
MNNDKKNKKNLLNNELDLAKYTLHNLSADNNDDENELELDWDGIDDEIIDNNQQIYQKKHINHKTRLFIEKDDKLNNHEQIESGNEIINQPKALSGQDFL
MKSKLIILLMLVPFSSFSTENNFEINKTRVIYSDSTPSVQISNNKAYPLIVQSNIWDENNNKNHDFIATPPIFKMESESRNIIKIIKTNIKLPDSQESMR
MPYGKIEDIKTSGASDVTAAQDGLKEGGWKSSHRMAEIDSNRMENYRTIINEAGRQCDVDPAVIAGIISRESRAGNQLINGWGDHGKAFGLMQIDVTPPP
MTEGTATIRTRKFMTNRLLARKQMVCDVLHPGKPTVSKTEIREKLAKMYKVTPDVVFVFGFKTNFGGGKSTGFALIYDTLDLAKKFEPKHRLARHGLYEK
MEVPLQKSAPGSALSPARVLGGIQRPRHLSVFEFESDGFLGSPEPTASSSPVTTLTQTMHNLAGLGSEPPKAQVGSLSFQNRLADLSLSRRTSECSLSSE
MEKVSVETLIKDLNLEVIVKAENNKIDITTSDVNRPGLQFAGFYEHFAYERVQIMGKVETTFVEQLPDEVLAERADKFFAYPIPCLIVTRDLNIRQEIIE
MTTLRIATRKSPLALWQSEHVATALRQHHPGLEVVLVPMSTRGDEVLDRSLAAIGGKGLFLKELELAMLRGEADCAVHSLKDVPMELDAPFVLPAILERG
MSMDISDFYQTFFDEADELLADMEQHLLVLQPEAPDAEQLNAIFRAAHSIKGGAGTFGFSVLQETTHLMENLLDEARRGEMQLNTDIINLFLETKDIMQE
MRICIFMARGLEGCGVTKFSLEQRDWFIKNGHEVTLVYAKDKSFTRTSSHDHKSFSIPVILAKEYDKALKLVNDCDILIINSVPATSVQEATINNYKKLL
MTTTLQQRESASLWEQFCQWVTSTNNRIYVGWFGTLMIPTLLTATTCFIIAFIAAPPVDIDGIREPVAGSLLYGNNIISGAVVPSSNAIGLHFYPIWEAA
MEEMEEELKCPVCGSFYREPIILPCSHNLCQACARNILVQTPESESPQSRRASGSGVSDYDYLDLDKMSLYSEADSGYGSYGGFASAPTTPCQKSPNGVR
MASRTLSGALALAAAATAVLAAPATVAHRSPPGTKDVTAVLFEWDYVSVAKECTSTLGPAGYGYVQVSPPAEHIQGSQWWTSYQPVSYKIAGRLGDRAAF
MEVEKYDLTLDFDIQKRTFNGTETITADAGDIVLDAVGLQINWMKVNGRDTAFTYDGQTVRAPGDSQPQKIEISFAGKVSDSLSGIYYAGRENGMITTHF
MSMTDPIADLLVRIKNAAAVGKQTVKLPSSKIKVAIAQVLKDEGYITDLRVTQAENNKAELEIVLKYFEGRPVIETLKRFSRSGLRQYRGKTELPKVLGG
MATSNQMGANTRSKKKKKNLKKALLGCPQKRGVCMRLLTRSPKKPNSAQRRVAKVRLSTKRVIFAHIPGEGHNLSPFSVVLVRGGNVRDLPGVRYKTIRG
MSDSKMDKLARMAPLPRTPLLTIWLAINMALIAQETGHKRIHTVQAATGGGSMLGDVNISAILDSFSVSYDKRVRPNYGGPPVEVGVTMYVLSISSLSEV
MEDKDITSVNEKEVNENTNPRIIKYDAERRATRTETSKKDKWKNIVTIIASGFALISDGYVNGSMSMLNKVFVMEYGKKNYSSKVSTRVSNAALVGIIFG
MSKEVIVESFELDHTIVKAPYVRLIGEETGPKGDIISNYDIRLVQPNEDSIPTAGLHTIEHLLAKLIRTRIDGMIDCSPFGCRTGFHMIMWGRHTSAKIA
MSSEMIHVEVVYALPHEQRVLKLVVEQSATVEEIIRTSGILQMYPEIDLTVNKVGIFSRNVKLDARVRDKDRIEIYRPLLADPKEIRRKRAEQAKAAANQ
MTNVYFLDIFMFVYVLQFLFYFKESMLGVLVNKFLGLLVVVFSYTDSLPLSSVISVFTFLVLLTCCFGGYFMYSFCPCGMIEFTFVYAMVAWLSTLLTFI
MNDYKNTLNLPKTQFSMRANLSQKEPKILKNWYDNNLYKLIRQKKEGKKIFFLHDGPPYANGNIHIGHAVNKILKDIIIKSKNMSGFDAPYIPSWDCHGL
MLRGPGPGRLLLLAVLCLGTSVRCTEAGKSKRQAQQIVQPQSPVAVSQSKPGCFDNGKHYQINQQWERTYLGNALVCTCYGGSRGFNCESKPEPEETCFD
MHLVDRVGANAPHKKYERVTTQPENPFFNIVHNQSVAIIPSFTLESGVILYDCPVAYKTFGVLNESADNVMVICHALTGSADVEDWWGPLIGPGRAFDTS
MRPPSPPHVRWLCVLAGALACALRPAGSQAASPQHECEYLQLIEIQRQQCLEEAQLENETTGCSKMWDNLTCWPTTPRGQAVVLDCPLIFQLFAPIHGYN
MKENELKNEKSVDVLSVKQLESQKTVLPQDLFRSSFTWFCYEIYKSLVFRIWMLLWLPLSVWWKLSNNWIYPLMVSLLVLFWGPVFVLVIFRLSRKRSLS
MSITIRKLDSTSEGFDAALRAVLAFEASEDEAIERSVAQILADVKSRGDAAVLEYTNRFDRLNADSVAALELPQDALQAALDGLEPKARGRAGSGCRTRA
MERPQPDSMPQDLSEALKEATKEVHIQAENAEFMKNFQKGQVSREGFKLVMASLYHIYTALEEEIERNKQNPVYAPLYFPEELHRRAALEQDMAFWYGPH
MAAGAAEAGEAAVAVVEVGSAQQFEELLRLKTKSLLVVHFWAPWAPQCVQMNDVMAELAKEHPHVSFVKLEAEAVPEVSEKYEISSVPTFLFFKNSQKVD
MFRTKRSALVRRLWRSRAPGGEDEEEGAGGGGGGGELRGEGATDSRAHGAGGGGPGRAGCCLGKAVRGAKGHHHPHPPAAGAGAAGGAEADLKALTHSVL
MVLTKTATNDESVCTMFGSRYVRTTLPKYEIGENSIPKDAAYQIIKDELMLDGNPRLNLASFVTTWMEPECDKLIMDSINKNYVDMDEYPVTTELQNRCV
MAHSVSSVVNKQLLAYIKESSELMTPKDIYVCDGSAEEYHNLCELLVKQGIFTKLNETKRPNCYLARSNPADVARVEKCTYICSEKEEDAGPTNNWMAPA
METVLVINPGSTSTKLALFANHDCLAEETLRHSVQELAPFENVVSQTSFRKQMIAEFLETHNIIQLAAVVGRGGLLKPIPGGTYLVDQQMLEDLRTERFN
MAASVDNRQYGPLQPPLSGVVRSFKNGPNHRADSPVRGCNFPNSNVDYNNNRPLKSSVKIQEAAAEEMEDSCSEDENENEFRDLIVKGNRELEPSILDHR
MVRPLSLGELPPSYTPPARSSAPHILAGSLQAPLWLRAYFQGLLFSLGCRIQKHCGKVLFLGLVAFGALALGLRVAVIETDLEQLWVEVGSRVSQELHYT
MSELCMSTPISVIVVGALGKMGREVVKAVHQAPDTALYAAVDRKQVGEDIGEALGLGTLEIPISGSLQEVCVAAAQEKQPVVMVDFTHPQAVYENVRMAI
MKDVKALKLMTLNDVLSQINGDMTLGIGTGSTMELLLPQMAQLIKERGYNITGVCTSNKIAFLAKELGIKICEINDVDHIDLAIDGADEVDPSLNIIKGG
MASADSRRVADGGGAGGTFQPYLDTLRQELQQTDPTLLSVVVAVLAVLLTLVFWKLIRSRRSSQRAVLLVGLCDSGKTLLFVRLLTGLYRDTQTSITDSC
MDSDRCLTDEISLNTLSSTFASDNNLRRKENFLKSRYPSKFDLNVSMLTKSDDVGKTPFSIFDSPSNPGFSRSHQMCSDKNKSPFLFDKIRDEPVSVDPV
MLHKKYRPNVAAIIMSPDYPNACEVFIAERIDIEGAWQFPQGGIDEGETPLEALHRELLEEIGTNEIEILAQYPRWIAYDFPSNMEHKFYSFDGQKQRYF
SVVKSEDFSLPAYVDRRDHPLPEVAHVKLLSASQKALKENEKAAWSSLSMDEKVELYRIKFKESFAEMNRGSNEWKTVVGGAMFFIGFTALIIMWQKHYV
MNITTDSLQQAWHRLDAPGSYEWWYFDAEDESEGISVVFIWFVGFAFSPYYLSHYEEWKAHRRDDQPYPLDYGGFSFQLYQDGRETINFIKEGGRELFAS
MLNTLIVGASGYAGAELTAYLNRHPHMNITGLAVSAQSADAGKLLSDLHPQLKGILDLPLQPLVDVAQAAKGIDVVFLATAHEVSHDLAPQFLAAGCVVF
MPTISVGRDRLFAALGESYTQEKFEELCFSFGIELDDVTTEKAIIRKEKHIDEEADDDEEIIYKIEIPANRPDLLCLEGLAQSLRVFIEKQEIPTYTLAD
MAQQANVGELLAMLDSPMLGVRDDVTAVFKENLNSDRGPMLVNTLVDYYLETSSQPALHILTTLQEPHDKHLLDRINEYVGKAATRLSILSLLGHVIRLQ
MAGPAFRAAAVRVRVPATSANLGPGFDALGLALGLYDDVVVRVADSGLHIDIAGEGSETLPRDEKHLLVRSLRTAFDLLGGQPRGLEIVCANRIPHGRGL
MKKGFMLFTLLAAFSGFAQADDAAIQQTLAKMGIKSSDIQPAPVAGMKTVLTNSGVLYITDDGKHIIQGPMYDVSGTAPVNVTNKMLLKQLNALEKEMIV
MMSLIVKDLQRYPFHLVDPSPWPFVASFSALIILLGGVLYFHTYQGSLVILFFGIFFLLLIIFVWWRDVVRESTFEGNHTTMVQLGMRYGIMLFIFSEVI
ATTHLDVCAVVPAAGFGRRMQTECPKQYLSIGNQTILEHSVYALLAHPRVKRVVIAISPGDSRFAQLPLANHPQITVVDGGDERADSVLAGLKAAGDAQW
MKLVLQRVKEASVSIDGKIAGAINQGLLLLVGVGPDDNAEDLAYAVRKIVNMRIFSDADGKMNQSIQDIKGSILSVSQFTLYADTKKGNRPAFTGAAKPD
MTYMKEYYTKIIEALNTISEKEDKEIASAAKSMATAVMNGNSIYLFGASHAGIIAEDAFYRAGGFALFNPIFSPSLMLNVEPVTQTSKLERLEGYGDILL
MRVDLERQQHQFLRRTYGPQHRLTTQQALTVMRVAAREQTRYSQRTTQCVAAHLLEQRAAVQQELQRARQLQSGNVDDALDSLTELKDTVDDVRATLVDS
MSRSNTATLDSRSNRFVLTHFVWRQIASLAGFVLVGALALAIAALSTWNVADPSFSYATSNEPTNLLGYGGAVFADIFMQFFGLASVVALLPAVAWALVL
MDIEKLTLKVQQTINDSQKIAVKYNHQQLEPFHLFAALVFQEDGLIPNILGKMNINIKVLRDEIKRELNEMPKVLGDGAQNSGVYATRSFEEIFIRAESI
MTELQAKDPQVLHTSGASPSPPHIGSPLLARLDSGPFQGSQHSDVSSVVSPIPISLDGLLFPRSCRGPELPDGKTGDQQSLSDVEGAFSGVEATHREGGR
MNLHGKSVILHDMSLRDGMHAKRHQISLEQMVAVATGLDQAGMPLIEITHGDGLGGRSINYGFPAHSDEEYLRAVIPQLKQAKVSALLLPGIGTVDHLKM
MHLSEGVLHTPILLAGAVLAVAGIAVGLRRLESERLPLTALFAAAFFVAGTIHVPVGIGSVHLILNGMAGLFLGWAVFPAFLIALLLQVIFFSFGGFAVL
MGQSLHALLRDVGLELPAGLADPQLTSITSDSRLVGEGSLFLGLPGERFDGGRFWRQALEAGAAAAVIGPSAAQELPPAADQPVLVLREPVARSIGELAA
MANSPDAAFSSPALLRSGSVYEPLKSINLPRPDNETLWDKLDHYYRIVKSTMLMYQSPTTGLFPTKTCGGEEKSKVHESLYCAAGAWALALAYRRIDDDK
DNSYKVSGGLHGVGVSVVNALSSKLHLTIYRAGQIHEQEYHHGDPQYPLRVIGETDNTGTTVRFWPSAETFSQTIFNVEILARRLRELSFLNAGVRIVLR
MVRFESTDSLMLARQLPNKTVALILAGGRGSRLKDLTATRAKPAVHFGGKFRIIDFALSNCLNSGVRRIGVITQYQSHTLVQHIQRGWSFLNEEMNEFVD
MSEQIPKTQKAVVFDTNGGQLVYKDYPVPTPKPNELLIHVKYSGVCHTDLHARKGDWPLATKLPLVGGHEGAGVVVGMGENVKGWKIGDFAGIKWLNGSC
MANVIKTVLTYQLDGSNRDFNIPFEYLARKFVVVTLIGVDRKVLSINADYRFATRTTISLTKAWGPADGYTTIELRRVTSTTDQLVDFTDGSILRAYDLN
STPFGLDLGNNNSVLAVARNRGIDIVVNEVSNRSTPSVVGFGPKNRYLGETGKNKQTSNIKNTVANLKRIIGLDYHHPDFEQESKHFTSKLVELDDKKTG
MADYLNSDYRYNKDVDLDLVKLFFQNGKPHGIMCSIVPLWRNDKKPSFLILKTMNSDVLQHILIEYMTFGDIPLVEYGTVVNKEAIHEYFRNINIDSYTM
MASRYLTLAAALLASFLQVDIEANSWWSLAMNPVQIPEAYIVGAQPLCSQLAGLSPGQKKLCQLYQDHMQYIGEGAKTGIKECQYQFRHRRWNCSTVDNI
MGAIQAIRGTRDILPPETNYWQWVEAIAKSILDRALYQEIRTPIFEQTSLFERGIGEATDVVGKEMYSFTDRGDRPITLRPEGTAGVVRAYIEQNLQAAG
MLWFKNLMVYRLSREISLRAEEMEKQLASMAFTPCGSQDMAKMGWVPPMGSHSDALTHVANGQIVICARKEEKILPSPVIKQALEAKIAKLEAEQARKLK
MLVATQSLLLLSFICTLVTPPGLACGPGRGIGKRRHPKKLTPLAYKQFIPNVAEKTLGASGRYEGKITRNSDCFKELTPNYNPDIMFKDEESTGADRLMT
VYNITSSNQYQYFAAMWAEPTAMLNQCVSALSQSYQTQAARDTVRQQFSNLLSAIVTPNQRFPEAGYRVYINSAVLKPLYESLMKSFDTRNRIIETEEES
MPPTTALSALLLLLLSPASHSHNGNETSTSAIKSSTVQSHQSATTSTEVTTGHPVASTLASTQPSNPTPFTTSTQSPSMPTSTPNPTSNQSGGNLTSSVS
MPIITLPDGSQRQFDNPVSTMDVALSIGPGLAKATIAGRVNGQRVDACDLIEEDASLEIITTKDEVDGLEIVRHSCAHLLGHALKQLYPNAKMAIGPTID
