# Supplementary material for: Towards a better solution to the shortest common supersequence problem: the deposition and reduction algorithm
Source: BMC Bioinformatics. 2006 Dec 12;7(Suppl 4):S12. doi: 10.1186/1471-2105-7-S4-S12 (PMC1780115; doi:10.1186/1471-2105-7-S4-S12)
Supplement: Additional file 2 — Real Protein sequences PROTEIN sequences are obtained from Swiss-Prot Release 45.5 of 04-Jan-2005. . Sequences are randomly selected from different protein sequences. The specific length and number of sequences are specified for each PROTEIN dataset. There are 60 randomly selected datasets. File name indicate the number of sequences, sequence length, and dataset number. For example, file name "PROTEIN_N100_K500_5" indicate that it is PROTEIN sequences dataset, with 500 sequences, each truncated to length of 100. And this is number 5 datasets for this setting. Each sequence is represented as a row in the data file. [file 1471-2105-7-S4-S12-S2.zip › PROTEIN_N100_K500_9]

MFKVDWDLGPVSKSASDQTKESRKEKKRKKGERKNVGDKGEKLNEKVLKKAKSVTTNNSLKSEIKKEKSVPSIKEKNKGDAKHTKLTSLQQKMKDKLDGA
MNFEGKLIGKDLKVAIVVSRFNDFITGRLLEGAKDTLIRHDVNEDNIDVAFVPGAFEIPLVAKKLASSGNYDAIITLGCVIRGATSHYDYVCNEVAKGVS
GNTAIAKKGSEVESVKEFLAKAKEDFLRKWENPPPSNAGLEDFERKKTLGTGSFGRVMLVKHKATEQYYAMKILDKQKVVKLKQIEHTLNEKRILQAVEF
MNSPQPPDTTAAGSVHTAPTYTLRQLVMYFLRLGTLGFGGPVALAGYMHRDLVEAKQWITDADYKEGLALAQLAPGPLAAQLAIYLGYVHYRIVGATLVG
MESGNIVNAQPELSGIIDGSKSYMYEQLWKLCAGPLCDIPKLGEKIYYFPQGNIELVEASTREELNELKPICDLPSKLQCRVIAIQLKVENNSDETYAEI
MEGNGERDTMMVEPPDSQEFAELWLRNLIVRDNSLWGKEEEIPDDLQEVPCDVLLSDMLQPQSSSSPPTSTVPVTSDYPGLLNFTLHFQESSGTKSVTCT
MASQGTKRSYEQMETGGERQNATEIRASVGRMVGGIGRFYIQMCTELKLSDYEGRLIQNSITIERMVLSAFDERRNKYLEEHPSAGKDPKKTGGPIYKRR
MSKSTPLKSSIIRADLPEQAEGRTGPETGKDPEKTGNSEGKTDTPVIEIKDLCHRYPHLEANALDRINLRIYRGERVAVLGANGAGKSTLFKHLNGILRP
MKNRRRIYEGKAKILYEGPEPGTLIQFFKDDATAFNKKKHEVVDGKGVLNNRISEHIFNHLNRMGIPTHFIRRLNMREQLIKEVEIIPLEVVVRNVAAGS
MLSIQQRYNICLMAERHPKWTQLELAKWAYETFQLPKIPSQGTISRLLARKSTYMNCKEHEKDANRLRKPNNLLVRKILQEWISQSLWNGIPITSPIIQD
MSLAKASLWTAASTLVKIGAGLLVGKLLAVSFGPAGLGLAANFRQLITVLGVLAGAGIFNGVTKYVAQYHDNPQQLRRVVGTSSAMVLGFSTLMALVFVL
MEPTAPSLTEEDLTEVKKDALENLRVYLCEKIIAERHFDHLRAKKILSREDTEEISCRTSSRKRAGKLLDYLQENPKGLDTLVESIRREKTQNFLIQKIT
MGSCECPALLLLLSLLLLPLGLPVLGAPPRLICDSRVLERYILGAREAENVTMGCAEGCSFSENITVPDTKVNFYTWKRMDVGQQAVEVWQGLALLSEAI
MRKKLTALVLSALPLAAVADVSLYGEIKAGVEGRNFQLQLTEPPSKSQPQVKVTKAKSRIRTKISDFGSFIGFKGSEDLGEGLKAVWQLEQDVSVAGGGA
MVIIMPTKTITLKVPSNISKKKIEEAIKKLELEEKYKKTENFKLFVKDEDLKMKIYKIAEFVEDYLKKKYSDEEFEIVLDYDGIDDKVVVEIVFKKKLDK
MQSPVFVMNTNGNRQVGHKAQMSNIQAAKAVADVIRTCLGPRAMLKMLLDPVGSVLLTNDGHAILREIEVAHPAAKSMIELARTQDEEVGDGTTSVIILA
MYKTIIMPVDVFEMELSDKAIRHAEFLAQQDGVIHLLHVLPGSASMSLHRFAADVRRFEEHLQHEAETRLQTMVGHFSIDPSRIKTHVRFGSVRDVVNEM
MERGLPLLCATLALALALAGAFRSDKCGGTIKIENPGYLTSPGYPHSYHPSEKCEWLIQAPEPYQRIIINFNPHFDLEDRDCKYDYVEVIDGENEGGRLW
MREAAFMYSTAVAIFLVILVAALQGSAPRESPLPYHIPLDPEGSLELSWNVSYTQEAIHFQLLVRRLKAGVLFGMSDRGELENADLVVLWTDGDTAYFAD
MDEGILARLITFTEDVVLCIVLNDGRKMITNGKKILAGKIEGELASFILSASKEFLEDKKVGVKKFKDYDIYFERIDINKFLKSIGGEFVKNTITVSELL
MPDYLVVLQAAWIVRKARSVEDAMNIAVAEAGKKLNPDLDFVKIDVGDTACPKCNSPLKAVFMVAGVALVGLIFEMKVFNAKSPEHAAKIAKYEIGKRMP
MVRVAVIRFPGTNCDLEMAWAVKLAGGDPEFVWHEDGGLDDFDAVIIPGGFTYGDYIRAGAIAALSPILEEIRECAEDGRPVLGVCNGMQILAEAELIPG
MITIEQLLDILKKDHNFREVLDADGYHYHYQGLSFERLSYDSRQVDGKTLFFAKGATFKADYLKEAITNGLQLYISEVDYELGIPVVLVTDIKKAMSLIA
MAVTSSSSTCDGFFIISLIVIVSSLFGTSSAQLNATFYSGTCPNASAIVRSTIQQALQSDARIGGSLIRLHFHDCFVNGCDGSLLLDDTSSIQSEKNAPA
MSATESSSIFTLSHNSNLQDILAANAKWASQMNNIQPTLFPDHNAKGQSPHTLFIGCSDSRYNENCLGVLPGEVFTWKNVANICHSEDLTLKATLEFAII
MQKLTILGATGSIGASTLKVIEQNPDKFSVVALAADSNVEKMQQLCQRWQPEYAVMANKEAALRLKMALAVLAPNTQVLGGQEALCYVATLEQVDSVMAA
MGVWLKNGMSFNKDGELMRTHIKIEHGTIAAILYEQPLEANEDVIDVGGRLIVPGLIDLHVHLREPGGEAKETIETGTLAAAKGGFTTVAAMPNTNPAPD
MAIELLYDADADLSLIQGRKVAIVGYGSQGHAHSQNLRDSGVEVVIGLREGSKSAEKAKEAGFEVKTTAEAAAWADVIMLLAPDTSQAEIFTNDIEPNLN
MSDMAMIRIGILIAGLLLVAAIFLFGRPKKSPQGRRVDKDDTQPRERREPVISSGVDADGMPFERSDTGAEQSELELDDQDGAGGNDVGKRPNQDFDKIV
MYKSAINIVLFCPEIPNNTGNIVRSCTAFKANLHLIKPYGFFLNDKRMVRAGLNCWDKVQMFEHKSWEHFIETTPPNKAIWLLTKSGTTTPDQINMQTDN
MAAFPFEIEATDGKARTGVLKTPRGDIRTPAFMPVGTAATVKAMTVDQVKDTGADIILGNTYHLMLRPSAERVKRLGGLHKFMRWDKPILTDSGGFQVMS
MRKIPNHGTLRMTKVAYPLGLCVGLFIYVAYIKWHRASAAQAFFTIAGAASGVRWTQQAFSSPDSATRGHEVFYGIMFDAGSTGTRIHVFQFARPPGETP
MKLPESFYETIFLFLESGLILGSLGVILLTNIVYSALFLGFVFVCISLLYLLLNADFVAAAQILIYVGAVNVLIIFAVMLINKKQYSNFFVYWTIGDGIT
MEDYNNQMDHESSGGRGNFLYASPNLGGNYGRAASDHQMGINTFHLQSSGGGGGGGSGDQCNFQSPGTHPINVKTEATTSQHGHQKFQYNNNNNSHLVSS
MADPVAGIAGSAAKSVRPFRSSEAYVEAMKEDLAEWLNALYGLGLPGGGDGFLTGLATGTTLCQHANAVTEAARALAAARPARGVAFQAHSVVPGSFMAR
MEIIERAPAKINLGLDVLHKRVDGYHEVESIFASVDLADHLTFENLEEDIIRIETDSSFLPVDRRNHVYQAVDLLKRTYNIHKGIKIYIEKRIPVAAGLA
MIEDISKKIAWLKKNPKMLKGIFRGIERETLRIQKNGHFSKTIHPYLIGSSLTHKWITTDFSENLLEFITPTSDNIDYLLSFLTDLHSFTASKIKNERMW
MDTLTAIGRWLAKQHVVTWCVHHEGELWCANAFYLFDAQNVALYLLTDDKTRHAQMSGACAPVAGTVNGQPKTVARIRGVQFKGEIRRLEGQESDAARKA
MTKHKLTTNAGAPVPDNQNAMTAGPRGPMLLQDVWFLEKLAHFDREVIPERRMHAKGSGAYGTFTVTHDITSYTKAALFSKIGKKTDLFVRFSTVAGERG
MIKGINHITYSVSNIAKSIEFYRDILGADILVEGETSAYFNLGGIWLALNEEKNIPRSEIKYSYTHIAFTISDNDFEDWYIWLKENEVNILEGRDRDIRD
MAAAIISELQVKGKYGKYGGQYVPEVLMPALEELEEGYERYKNDPEFLAELDHYLRDFAGRETPLYLARNLSKKYGTKIYLKREDLVHGGAHKLNNAIGQ
MDRFLTYFQVRGERANAVRLFGEISEQIDCSHLKRDCFVNGICARQHFKECCNIATDNGSRTNADKLVALALRALLDRQTIWTCVIKNADYVSQYADEQM
MASRSCICQVSAGIIFLIGAALLVAGLVIVLNVFPNIVNNQINDSKVLGLNADGTLNSFTDSWVNSKYISTMQYWVYDYTNTIGIMNRAIYPDVREKGPY
MAMVPEITCDEVDFYRDDDDRQFYEADGPNQKKGYFQYPDLCSKESLLEEDGIQLKFTTQPHQFHQTVMVIVAIEKMKHLNGLSSQFFQDNDLMNIFTNI
MAPKKAKRRAAEGSSNVFSMFDQTQIQEFKEAFTVIDQNRDGIIDKDDLRETFAAMGRLNVKNEELDAMIKEASGPINFTVFLTMFGEKLKGADPEDVIM
MNIKTLCHPEYKRISVESLLNPVEETIDCEKPHSQTKINTAKPISASLYVTTNNTAVVQHNVQKRKGVTRRCPQCAVIKTSPQWREGPDGEVTLCNACGL
MTADKEKKRSSSELRKEKSRDAARCRRSKETEVFYELAHELPLPHSVSSHLDKASIMRLAISFLRTHKLLSSVCSENESEAEADQQMDNLYLKALEGFIA
MTISDHPETEPKWWKEATIYQIYPASFKDSNNDGWGDLKGITSKLQYIKDLGVDAIWVCPFYDSPQQDMGYDISNYEKVWPTYGTNEDCFELIDKTHKLG
MLSSANRFYIKRHLATHANMFPSVSKNFQTKVPPYAKLLTNLDKIKQITNNAPLTLAEKILYSHLCDPEESITSSDLSTIRGNKYLKLNPDRVAMQDASA
MAASAKKKNKKGKTISLTDFLAEDGGTGGGSTYVPKPVSWADETDDLEGDVSTTWHSNDDDVYRAPPIDRSILPTAPRAAREPNIDRSRLPKSPPYTAFL
SKAVGIDLGTTYSCVAHFSNDRVDIIANDQGNRTTPSFVGFTDTERLIGDAAKNQAAMNPANTVFDAKRLIGRNFNDPEVQGDMKHFPFKLIDVDGKPQI
MAIIIAIIAAVIVIAALITFNVRNASPGPEKQEATDRIAPPEEEKNEAHYPAEARAAEHTPSVVKNDSPKEKRDTMGDDIYRQALQKFKHSDEVHAEEEV
SDKLPYKVADIGLAAWGRKALDIAENEMPGLMRMREMYSASKPLKGARIAGCLHMTVETAVLIETLVALGAEVRWSSCNIFSTQDHAAAAIAKAGIPVFA
MQSMPDSTRHPPLSYCKAGVDIEKAADLVEAIKPIAKRTRRPGVLSGIGGFGGLFELPRGYKQPVLVSGTDGVGTKLKLAVELNRHDTIGIDLVAMCVND
MSIFDRLSRLLRANVNDMISKAEDPAKIIDQALRDMRSAYADARNEVAGAMAQAAKLEREAGTNSKLAAEYEKKAEEALRGGSEDLAREALRRAQNHKDL
AILLPDLPYAYDALEPYIDAETMTLHHDKHHATYVANANAALEKHPEIGENLEVLLADVEQIPADIRQSLINNGGGHLNHALFWELLSPEKTKVTAEVAA
SRFVQDLSKAMSQDGASQFQEVIRQELELSVKKELEKILTTAPSHEFEHTKKDLDGFRKLFHRFLQEKGPSVDWGKIQRPPEDSIQPYEKIKARGLPDNV
MAAVVALSLRRRLPATTLGGACLQASRGAQTAAATAPRIKKFAIYRWDPDKAGDKPHMQTYEVDLNKCGPMVLDALIKIKNEVDSTLTFRRSCREGICGS
MSKEVLATAKEKMTKAEESLRRELGQIRAGRANASLLDRIQVEYYGAPTPVNQLASINIPEARVLMITPFDKNSIADIEKAIQMSDIGISPTNDGNVIRL
MSHILDTINTVYPFPPKPIPLRDEEKQAYIAEIKQLLIEKDAVLIAHYYTDPEIQALAESTGGFVGDSLEMAKFGNRYPATTLIIAGVRFMGESAKILTP
ANIAVQRIKREFKEVLKSEETSKNQIKVDLVDENFTELRGEIAGPPDTPYEGGRYQLEIKIPETYPFNPPKVRFITKIWHPNISSVTGAICLDILKDQWA
MVVQLDQIHFFIFHEVLKIFKTMPQLFKTSKKIDELVINTIRFLSVDMVERAKSGHPGMPLGASHIVYLLYDRIMKYNPKNPNWFNRDRFILSAGHGSAM
MEPIDLSIPKNFRKGDKDLATPSEAKKPEEEAGSSEQPSPCPAPGPSLPVTLGPSGILESPMAPAPAATPEPPAQPLQGPVQLAVPIYSSALVSSPPLVG
MNVCAFSLALALVGSVSGQYYDYDIPLFMYGQISPNCAPECNCPHSYPTAMYCDDLKLKSVPMVPPGIKYLYLRNNQIDHIDEKAFENVTDLQWLILDHN
MSDENGPSKVDLQTAMRKMRALPPNKLCFDCGARNPTWCTVTYGVFLCIDCSAVHRNLGVHLTFVRSTNLDTNWTWLQLRAMQLGGNGNANQFFKAHGCN
MTYFVLFLGLCFVLGGLAVASNPSPYYGVVGLVLASVAGCAWLLSLGVSFVSLVLFMVYLGGMLVVFVYSVSLAADPFPEAWGDWRVVGYGMGFVAVLVM
SLAKSAANKLDWAKVISSLKLTGKTATQLSSFKKRNDEARRQLLELQSQPTSVDFSHYRSVLKNTEVVDKIEQFYKSYKPVSVDVSKQLSTIEAFESQAI
MTNIRKTHPLLKIINSSFVDLPAPSSLSSWWNFGSLLGVCLGVQILTGLFLAMHYTSDTATAFNSVTHICRDVNYGWLLRYLHANGASMFFICLYLHVGR
MSLWYIIVAFVFFSTIIIVRNTRKTKKNLPPGPPRLPIIGNLHQLGSKPHSSMFKLSEKYGPLMALRFGSVSTVVASTPETVKEVLKTFDAECCSRPYMT
MAFSSGNSGGPMADINVTPLVDVMLVLLIIFIITAPLMSHKVKVELPEANLIQKEDAEKRAAPITLAVKEDGSLYWNDEPISKEALESRLSTAAQQTPQP
MHKKSACEREGKELKRDFFNKFNLGTSNFVTPGKQLEYVSECKPDSTAVICLDKEQNCSVITWHQLHVYSSQLAWYLIENEIGPGSIVLTMFPNSIEHII
MIPEQGEHKAFVQRNTNETKIQIAISLNGGHIEIPESIIGKKRVESDGVRTQATSSQTIDIHTGVGFLDHMIHALAKHSGWSLIVECIGDLHIDDHHTTE
MRSGLFGVLRWTAVGLVATLVASLALTACSGSAAGEIVYVVDGALGTYNTNTIVGAASAGAQAFARTLIGFGYHGPDGQIVADHDFGTITVVGGVPLVLD
MFNEITKSVMWNGQVLEISTGKIARQANAAVTVKMGNSILLCTCVVANKVKDGIGFFPLTINYREMAYSAGKIPGGFFKREGKASDREILVSRLIDRPIR
STVKVNGAKNGGERMVLPAGEAAAKYYPAYRENVPKKARKAVRPTKLRASLAPGTVCILLAGRFRGKRVVVLSQLEDTLVVTGPYKVNGVPIRRVNHRYV
MFKLNKKTLDKHPKVQIWWTITTIRFKFEKEQRLGLIPQREGQYEKNKNVLTSATVKVNHYSSKQGQTQSASKAAVAVKANKAAGDSTTTSSQTPSVEAK
MERWPWPSGGAWLLVAARALLQLLRSDLRLGRPLLAALALLAALDWLCQRLLPPPAALAVLAAAGWIALSRLARPQRLPVATRAVLITGCDSGFGKETAK
AMQKIFAREILDSRGNPTVEVDLHTAKGRFRAAVPSGASTGIYEALELRDGDKSRYLGKGVPKAVEHINKTLGPALLEKKLSVVDQEKVDKFMIELDGTE
MNPDQLSTKLQNKIDLKTKPPGSLGMLESIALQIGLIQNTDSPELKNPHILVFAGDHGLAESGVSAFPKEVTHQMVFNFLNGGAAINAFCKQNSIRLKVV
MGVHECPAWLWLLLSLVSLPLGLPVPGAPPRLVCDSRVLERYLLEAKEAENVTMGCSESCSLNENITVPDTKVNFYAWKRIEVGQQAVEVWQGLALLSEA
MSKTTIIERIWPAKEIIEDLSELRKQSPLTHVITNIVVTNWTANVLLAIGSSPAMVIAKEEAGEFAKIASGLLINIGTVTSNDAITMKIAAEAAHQAKIP
MNAFLLFALCLLGAWAALAGGVTVQDGNFSFSLESVKKLKDLQEPQEPRVGKLRNFAPIPGEPVVPILCSNPNFPEELKPLCKEPNAQEILQRLEEIAED
MSDIEIIEEIQPVSLKRKQPSTSFNGKRKRTSSGLIEKSETMKGTETEFEKFVIDRTITPQRKLNAEDVEKSGEDIGSSEWRKRLECTLLGSVSTPVTVK
MRKIILCSPRGFCAGVIRAIQTVEVALEKWGRPIYVKHEIVHNRHVVDKLREKGAIFIEDLQEVPRNSRVIFSAHGVPPSVREEAEERGLIAIDATCGLV
MQRADSEQPSKRPRCDDSPRTPSNTPSAEADWSPGLELHPDYKTWGPEQVCSFLRRGGFEEPVLLKNIRENEITGALLPCLDESRFENLGVSSLGERKKL
MTTSLQDGQSAASRAAARDSPLAAQVCGAAQGRGDAHDLAPAPWLHARALLPLPDGTRGCAADRRKKKDLDVPEMPSIPNPFPELCCSPITSVLSADLFP
MYIFFPKLNPIIFTIGPVSARWYGFMYVISFLFAMWYGKKCSIKNKKIWYEKKIETLLYSIFLGSCIGGRIGYIIFYNFSYYSQNMLSVFYIWEGGMSFH
MAQEKSALSKAQKAAVLLLSLPEEVSMNIVKELSEEELQKLFALAKDLESVPEEEIENIAEELLDEIKKAGIKIKKPEEFIENIKKVIPPTLAEKFRGIL
MNEKTRKNISAAGLLIAIGIVYGDIGTSPLYVMKSIVAGNGGIANVNRDFIVGSISLVLWTVTLLTTLQTVFIALKATNHGEGGIFALYTLVRKRAKWLV
MTAALSVRRAGSAPAFGPEALTPDWENREVSTGTTIMAVQFNGGVVLGADSRTTTGSYIANRVTDKLTPIHDHIFCCRSGSAADTQAVADAVTYQLGFHS
MKILRIDSSPLGDASVSRQLTASIVAALRQATPDAEVSVRDLTVAPPDHLTGELMQVVKFRNLEGLTARQQEELALTDALVDEFLAADVVVIGAPMYNFT
MKATLIFFLLAQVSWAGPFEQRGLFDFMLEDEASGIIPYDPDNPLISMCPYRCQCHLRVVQCSDLGLDKVPWDFPPDTTLLDLQNNKITEIKEGAFKNLK
MVKMRDKILGSVFGAVIGDALGMPTENLTKEEIKKLYGFVDSYVEPKNYLAGKLNKGEWTDDTEQAICLIKSLTKEGIDIKKFANCLIAWKNKNPPDIGL
CGILAVLGCSDDSQAKRVRVLELSRRLKHRGPDWSGLHQHGDNFLAHQRLAIVDPASGDQPLFNEDQSIIVTVNGEIFNHEELRKQLPNHKFRTGCDCDV
MAAEKILKPESQLKKAKYDEKKSEEFLKARAARRVANKQKRAAILERNAAHQKEYEAAERAVIDAKREAKASGSYYVEAQPKLVFVVRIKGINKIPPKPR
MAKMHSSGKGRSGSVKPYATAFPTWLTKSVDEIKSDVIQMGNKGVPAPDIGTRLRDEYGIGKASDVLGESITRFLQRNGVVPKIPHDLESLVHRANTLRS
MGWSCIMLFLAATATGVHSPVQLQQPGAELVKPGASVKLSCKASGYTFTSYWMHWVKQRPGRGLEWIGNIDPNSGGTKYNEKFKSKATLTVDKPSSTAYM
MQKNNLNFDKQHIWHPYASMIQPTPCILVKSAKGIILKLHNGKKLIDGMSSWWSTIHGYNHPRLNNALKNQINKMSHVMFGGITHYPAISLCKKLIEITP
MEFKHVSVLLDECINALNIKEDGIYVDCTLGGAGHSSEIVKRLSSDGRLIRFDQDKDALKAAGERLKDYKNVTYVHSNFYAIYDVLTDLGIDGVDGILMD
MIIETNQACDLVIFGTKGDLARRKLLPALYKLEKSQKIHPDTRIIGTGRADWNTEDYIKIVKKAIKMFLNEKIDEKIWKKLRSRLNFFYIDVFQDLHFLE
MLLSDRDLRAEISSGRLGIDPFDDTLVQPSSIDVRLDCLFRVFNNTRYTHIDPAKQQDELTSLVQPVDGEPFVLHPGEFVLGSTLELFTLPDNLAGRLEG
MAGRSSASSALLYGPRGFDLPFSRSMRLERETPSVSATAFIANRPSATRSAAISVFLSPLWKGLRGGFRPPSSCDRACAPTPGRDPPVSSLPNSRQPARQ
MRKFTLLMLLLIVISMSGIAGAAEVKNLNTSKTFTKIQEAIDDPSTTDGNIIIVGPGNYTENILVNKSLTLKSNGSAIINAVSSEKSTITIKANNVWIEG
MAANYKSCPLKKRPIVFVEERLPQTEALALTKDSQFAQDQPQDLSLKRGRDEETQDYQQPEPKRDYVLNLSKTPERNSSSSSNSCLLSPPVEAQDYLPTE
MQKIGIYPGTFDPVTNGHIDIIHRSSELFEKLIVAVAHSSAKNPMFSLDERLKMIQLATKSFKNVECVAFEGLLANLAKEYHCKVLVRGLRVVSDFEYEL
MVMSQKTLFTKSALAVAVALISTQAWSAGFQLNEFSSSGLGRAYSGEGAIADDAGNVSRNPALITMFDRPTFSAGAVYIDPDVDITGHSDLTGQSANAKN
MAAVSMSVVLRQTLWRRRAVAVAALSVSRVPTRSLRTSTWRLAQDQTQDTQLITVDEKLDITTLTGVPEEHIKTRKVRIFVPARNNMQSGVNNTKKWKME
MHHKITGIAASSGVAIAKAFIHLEPNVDIEKTSITDVSTEIEKLTAALEKSKEELRAIKDQTEASMGADKAEIFAAHLLVLDDPELVDGIKGKIENEQMN
MVAIGIDLGTTYSCFGVFQHGKVEIIANDQGNRTTPSYVAFTDSERLIGDAAKNQVAMNPKNTVFDAKRLIGRKYDDPKIMEDVKHWPFKVVSDGGKPKI
MNIDYVKSILPHRYPFLLVDGVIEESEDRIVAFKNISISDPVFQGHFPEYPIYPGVLIVEGLAQTAGILLLKSVEGIPLFLGIDEARFKKEVRPGDRLIY
MTLDVSIIIPERVFWEKRVEEIILPTLSGQMGVLKDHIPILTGLDIGIILVRQKSSSDWTSLVVTGGFALINSNNVTILVNEAEFGSEINVEQAQISYNS
MVSVKASAAEKKEFLQSQIDEIEKWWSEPRWKDTKRIYSAYEIAKRRGSVKPNTFPSTVMSQKLFKILGEHAKNGTVSKTFGALDPVQVTQMSKYLDTIY
MSKNKHELGSPFTVPLLLNTLDVPAFAVDADGAVVAWDDQIAALLETAPEDAIGVTDIGERLNDDGSRALANKVADTPIDAHHEYDGVGLADESYALLTG
MSNTQKQLALAKAAKKSVNTADTEEKNRALLAMADSLEAATADILAANRQDLEAAAGNIPESMTDRLLLDGKRICAMADGIRAVAALPNPVGEILETSTL
MLPLLLGLLGPAACWALGPTPGPGSSELRSAFSAARTTPLEGTSEMAVTFDKVYVNIGGDFDVATGQFRCRVPGAYFFSFTAGKAPHKSLSVMLVRNRDE
MGVSAVLLPLYLLSGVTSGLAVPASRNQSSCDTVDQGYQCFSETSHLWGQYAPFFSLANESVISPEVPAGCRVTFAQVLSRHGARYPTDSKGKKYSALIE
MSSTLRALLCLGLCLSQRISAPKQTLPKPIIRAESTYMVPKEKQATLCCQGSYGAVEYQLHFEGSLFAVERPKPPERINGVKFHIPDMNSRKAGRYSCIY
MPVSDSGFDNSSKTMKDDTIPTEDYEEITKESEMGDATKITSKIDANVIEKKDTDSENNITIAQDDEKVSWLQRVVEFFEVKNDSTDLADHKPENPIRTF
MNFNSFRKEIYSGNASVKELVNEFFLKIDSLNPKINAYTCLTKKIANSQSENIDKLITNNQKLPSLAGIPIAIKDNICTKGVVTSCSSKMLKDFVSPYES
MEKLEKLYEGKAKQLYATDDPEVLWVEYKNTATAGDGEKKEDFTGKGRLNNLITTIIFDLLKKRGIDSHLIKRVDDTGQLVRKVNMFPLEIVLRNVAAGH
MDNKSVLLDGYGRRINYLRISVTDRCNLRCMYCMPQEGIPKRAHHDIMTLEELQEVAVALVELGIDKIRITGGEPLVRKGIVGLVRELSKCEGLNEITLT
MALLLIIPISLVTLWLGYTLYQRLRFKLPPGPRPWPVVGNLYDIKPVRFRCFAEWAQSYGPIISVWFGSTLNVIVSNSELAKEVLKEHDQLLADRHRSRS
MASSMMASTAAVARAGPAQSNMVAPFNGLRSSVAFPATRKANKNLSTLPSNGGKVSCMQVWPPEGLKKFETLSYLPPLSVEDLAKEVDYLLRNDWVPCIE
MADAITYADLRFVKVPLKNSASNHLGQDCEAYEDGELTYENVQVSPVPGGPPGLASPALADKAGVGSEQPTATWSSVKSSALRQIPRCPTVCLQNFLLGL
MESAITISNHVNLAFSLSRNPSLSTKNSAGISCIKWQRPCLRNLGHVRLNQQRKGTRRKSTLVQAVAVPVAQPSAFPPTDNTEHLKQLAERYGFQQIGEP
MAKKSAENGIYSVSGDEKKGPLIAPGPDGAPAKGDGPVGLGTPGGRLAVPPRETWTRQMDFIMSCVGFAVGLGNVWRFPYLCYKNGGGVFLIPYVLIALV
MKRFLHRVKWPLLLSSIAVSLGIVAVACAQPNSRTIENLFRPSSAFTDKNDGSINATLYKALENREGLTQYLTMRLAPVLRNFYEENVDDDIKRNLRTFN
ASHLELNNGTKMPTLGLGTWKSPPGQVTEAVKVAIDMGYRHIDCAQVYQNEKEVGVALQEKLKEQVVKRQDLFIVSKLWCTFHDQSMVKGACQKTLSDLQ
MGLLQGLLRVRKLLLVVCVPLLLLPLPVLHPSSEASCAYVLIVTAVYWVSEAVPLGAAALVPAFLYPFFGVLRSNEVAAEYFKNTTLLLVGVICVAAAVE
FGLGGVGGLGVGGLGVGGLGAVPGAVGLGGVSPAAAAKAAKFGAAGLGGVLGAGRPFPIGGGAGGLGVGGKPPKPFGGALGALGFPGGACLGKSCGRKRK
SSKRAKTKTTKKRPQRATSNVFAMFDQSQIQEFKEAFNMIDQNRDGFIDKEDLHDMLASLGKNPTDEYLDAMMNEAPGPINFTMFLTMFGEKLNGTDPED
MKPILLQGHERSITQIKYNREGDLLFTVAKDPIVNVWYSVNGERLGTYMGHTGAVWCVDADWDTKHVLTGSADNSCRLWDCETGKQLALLKTNSAVRTCG
MRGRLRIERVVTDVGDRLVNVAICTHGHNDHVTVAPELAERLHALVPLHPGATTGRSYSDFPTTIGSIRDRLFALPEETLVHTGHGDGTTIGTEAPHLAE
MTELLGSYVPIAIFIGIALVIGLALLVAPFAVAFKAPDSEKLSAYECGFNAFDDARMKFDVRFYLVSILFIIFDLEVAFLFPWAVSFKEMGWFGFWSMMV
MTFNITSMDEDVLLTERESSFRVLTGCFLSVLILSTLLGNTLVCAAVIRFRHLRSKVTNFFVISLAVSDLLVAVLVMPWKAVAEIAGFWPFGTFCNIWVA
MMNNNGNQVSNLSNALRQVNIGNRNSNTTTDQSNINFEFSAGVNNNNNNSSSSNNNNNNNNNAQNNNSGRNGSQSNDNGNNIKDTLEQHRQQQQAFSDMS
MTELKNDRYLRALLRQPVDVTPVWMMRQAGRYLPEYKATRAQAGDFMSLCKNAELACEVTLQPLRRYPLDAAILFSDILTVPDAMGLGLYFEAGEGPRFT
MRGSRGGWAGEMAASGESGTSGGGGSTEEAFMTFYSEVKQIEKRDSVLTSKNQIERLTRPGSSYFNLNPFEVLQIDPEVTDEEIKKRFRQLSILVHPDKN
MRHYEIVFMVHPDQSEQVPGMIERYSAAITGAEGKIHRLEDWGRRQLAYPINKLHKAHYVLMNVEAPQEVIDELETTFRFNDAVIRSMVMRTKHAVTEAS
MANETMGIALGMIETRGLVPAIEAADAMTKAAEVRLIGREFVGGGYVTVLVRGETGAVNAAVRAGADACERVGDGLVAAHIIARPHREVEPALGNGNFLG
MRKLSRRQKENRAKTKDSIYSNLEDAITILQETATAKFTETVELHANLNIDPKYADQQLRTTVTLPHGIGKTINIAVLTNDSNFTEAREAGADRVGSDDL
MQPTAEQFTEQAWAAIVAAQQLAQASRHQQLETEHLLLALLRQNGLAGRILSKTGVDVTTFEASVEGHLQRLPSLGSAPDSVFLGRSLNKALDRAEQRRD
MLLDKLSRPLKVLRISLTDRCNLRCNFCMPPGKEYNFLPKRQLLTPEEIEEYVKIFAKLGVEKVRLTGGEPLLREDLEEIIQRISKVEGIKDIALTTNGV
MNYEIFKAIHGLSHHNSVLDSIMVFITEYAIVAYALILLAIWLFGNTQSRKHVLYAGITGIAGLVINYLITLVYFEPRPFVAHTVHTLIPHAADASFPSD
MAKETVEILIDGGKATPGPPLGPAIGPLGINMMQVVEEINRKTADFEGMKVPVKIIVDTDTRDFEVEVGTPPTTALIMDELKLEKGSQDPGMDKIADISM
MSIKIKSMLILLILLTITLVFSDTFQRLKELYENTKTIKVSFVQKVKYEWYPKADVSKGIFYASKGGKVRIDYYSPDRVSIFVDRKKVVLVNFEEKVVYI
MAAGRRVGPGPPSRPTMAPWKKKRLRKRRTGASQGRDSDSDDGEFEIQAEDDARARKLGPGRALPSFPTSECVSDVEPDTREMVRAQNKKKKKSGGFQSM
MTVAAGIGYALVALGPSLSLFVSVISRKPFLILTVLSSTLLWLVSLIILSGLWRPFLPLKANVWWPYALLVITSVCFQEGLRFLFWKVYKRLEDVLDSFA
MSPKRIAKRRSPPADAIPKSKKVKVSHRSHSTEPGLVLTLGQGDVGQLGLGENVMERKKPALVSIPEDVVQAEAGGMHTVCLSKSGQVYSFGCNDEGALG
PRKIILDCDPGIDDAVAIFLAHGNPEIELLAITTVVGNQSLEKVTQNARLVADVAGIVGVPVAAGCTKPLVRGVRNASHIHGETGMGNVSYPPEFKTKLD
MNYVGLGLIIVLSCLWLGSNASDTDDPLLVQLPQGKLRGRDNGSYYSYESIPYAEPPTGDLRFEAPEPYKQKWSDIFDATKTPVACLQWDQFTPGANKLV
MRHFHDTIAAIATAIVPQQGSIGIVRLSGAKAVAIAQSLFEAPGKQPWESHRILYGYVRDPQTKERVDEALLLLMLAPRSYTREDVVEFHCHGGLIPVQR
MTAELKASDTEMTKPEERHLLQLLAQLEKVPHHQLEQKFVAYFKKVGKGDNQSNCTLEDFATYFLGALRQSTKRYYYSQNSETPVFPLTPIHQLKPPVAD
MYGINQRYLYISFHFFVVWCHAQGEKNHPSPNFKQYVREQGSLTDQLSRRQVRVYQLYSRTSGKHVQIRGHRVSATADDGNSYARLYVETDTFGSRVRIK
MAKLTKRMRTIRAKVDVTKEYDINEAVALLKELATAKFVESVDVAVNLGIDARKSDQNVRGATVLPHGTGRDIRVAVFTQGANAEAAKAAGAELVGMEDL
MTQQLHSYFGEFGGMYVPQILIPALIQLEKEFIEAMKDISFQTTFKNLLHHYAGRPTPLTLCQNLTSGTCSKLYLKREDLLHGGSHKTNQVLGQALLAKR
MTTTTHSTAAIMSLLDEAEWRQTQMDVGGLIQASALGKVALRYAVRKLMKRGARLRHDSGLYVCICDPSYEFLQMNLSKISWLERHCPPLDQELIMFGVI
MAFHSLLLLCLAGLAFVSETAAVHHEGEHSKCPLMVKVLDAVRGRPAVNVDVKVFKKTEEQTWELFAAGKTNDNGEIHELTTDDKFGEGLYKVEFDTISY
MRTLWIMAVLLVGVKGHLMQFENMIKKVTGRSGIWWYGSYGCYCGKGGEGRPQDPSDRCCFVHDCCYGKVTGCDPKDDFYIYSSENGDIVCGDDDLCKKE
MPVYLGKRAPDFTANTTRGVISLSDYKNKWVLLFSHPADFTPICTTEFIEFSRRYNDFKELNVELIGLSVDSLQSHIEWLKDIYEKFGIEIQFPVIADIN
MNNQRKKTGRPSFNMLKRARNRVSTVSQLAKRFSKGLLSGQGPMKLVMAFIAFLRFLAIPPTAGILARWGSFKKNGAIKVLRGFKKEISNMLNIMNRRKR
MHRTHVRGYMPDAVELIKEIKNLKRNKNAIILGHNYMEYGVQLVSDFTGDSYDLAVKAMKTNADIIVFAGVYFMAEQAAALNPDKKVLSPDPNAGCSLSD
SAPAAGPPAAAPGDGAPQGPPNLTSNRRLQQTQAQVDEVVDIMRVNVDKVLERDTKLSELDDRADALQAGASQFETSAAKLKRKYWWKNMKMMIIMGVIC
MQFLASLVSFLLVVWSVKATALPVEDRLSVHSNRDLTREREEMILKMISGLLDGSDNSLFGGEVTSMDIEEPLENKLEERAAYNALPQLPQRDRKAPCKN
MYLTIITLPLFAFLTVGVIGRKLGVRGSQIITSLSIIISAILSLYGFYEIVLLNNLGPITIYLSPWMNVIGAHADWAFYFDSISITMCVVVSSISSLVHL
MTKVRKAIIPAAGLGTRFLPATKALAKEMLPIVDKPTIQFIVEEALKSGIEEILIVTGKSKRSIEDHFDSNFELEYNLQAKGKIELLKLVDETTSINLHF
MLVTTSRKPSAKSRTLCKLLSRFTASRCISRGKMGMQELLDFTEGNTFIVVGEYHGNPGELSFHDNEGKLLFSIRFSDRYSEEIDSYWFPDVLPVLTGEG
MNYFNTLNFTQKINQINKCRFMKKEEFNKKNDILKNKNIVIVGCGAQGLNQGLNMRDAGLNISYALKKNSIANKNQSWINAIENNFKVDDYDALIPDADL
MKDLLKFLKAQTKTEEFDAIKIALASPDMIRSWSFGEVKKPETINYRTFKPERDGLFCARIFGPVKDYECLCGKYKRLKHRGVICEKCGVEVTQTKVRRE
MKLLALLCILIWLSQPGLNRPLSIFYTKQNLPRTYTPPVRELEYWCTYGKHCDFCWECRNGICKNKVWDDMPLIKQNDYISQCSIARYFDRCMYFIKPKS
MAEQEPTAEQLAQIAAENEEDEHSVNYKPPAQKSIQEIQELDKDDESLRKYKEALLGRVAVSADPNVPNVVVTRLTLVCSTAPGPLELDLTGDLESFKKQ
MKISRLGEAPDYRFSLANERTFLAWIRTALGFLAAGVGLDQLAPDFATPVIRELLALLLCLFSGGLAMYGYLRWLRNEKAMRLKEDLPYTNSLLIISLIL
MATESCLSSSQISKVDNEKLVRPKVQLKSLLEDAGADKDVFTMKEVMFYLGKYIMSKELYDKQQQHIVHCGEDPLGAVLGVKSFSVKEPRALFALINRNL
MHLQPREQEKLMIVVAADLARRRQARGLQLNYPEAVAIISYELMEGARDGRSVAELMSWGTTILNRDDVQEGIAEMIPEVQVEATFPDGTKLITVHTPIR
MSSPIRIAVTGAAGQISYSLLFRIAAGDMLGSSQPVILQLLDIPESGKVLDGVLMELQDCAFPLLTDIIVTHDPMIAFDQADIAILVGARPRGKGMERKD
MSERKLFTSESVSEGHPDKIADQISDAILDAVLVQDPDAHVAAETAVYTGSVHVFGEISTTAYVDINRVVRDTIAEIGYTDTAYGFSAETVGVHPSLVEQ
MFRTTKSRVVEKNQNFSSASFESLSYPTRLNFYKKPPVSEISIEEFETWAIDRLVVLGEIESAMLRNKTKNELNGIIKKILDKRLPMSSNMARTVKGNSL
MKGEPKTYSMSDLSYYGEKAQQQNEKQQKQYVVRRNSTQSTSKQNVSVVLEDNASESNELPKGFILYASLIALALSLFLAALDIMIVSTIIEEVAKQFGS
MLFEFARWLQQFESLFGLFNYLTFRSILAALTALFLSLWIGPVLIQKLSQFKGGQPIRQDGPKMHFSKAGTPTMGGSLILMTVTLSVLLWGDLRNRYVWL
MKKTAIALAVALAGFATVAQAAPKDNTWYTGAKLGWSQYHDTGFYGNGYQNGIGNGPTHKDQLGAGAFLGYQANQYLGFELGYDWLGRMPYKGSVNNGAF
SEKTFLVEIGTEELPPKALRSLAESFAANFTAELDNAGLAHGTVQWFAAPRRLALKVANLAEAQPDREIEKRGPAIAQAFDAEGKPSKAAEGWARGCGIT
ADLGNPFDLEMLCLVTGRDFRWSIPHLDPVTKQPTPWPAGDLFLELETGGEHNALHQVYITGATGGTYTLNLNGTDTPAIDYNDVSENPQGLAGDIQDAI
SAHLQWMVVRNCSSFLIKRNKQTYSTEPNNLKARNSFRYNGLIHRKTVGVEPAADGKGVVVVMKRRSGQRKPATSYVRTTINKNARATLSSIRHMIRKNK
MGILSVIRIFIYCLIRLFSFNSRKRNSSIDELERGEINAFACDKQNTPSPNSECRPLTPLNSPFRRTVEGDTANLQAPSPTACPSFDSASSIKSSKEDIA
MSQYQNQYGAQTGMTDEYGNPVNQVDQYGNPISGGGFTGEAGRQHFGTTGGATDHGHGHGQQHRGVDQTTGYGTHTGGVGGYGTNPEYGNTNTGSGYGTG
MGRKWANIVAKKTAKDGATSKIYAKFGVEIYAAAKQGEPDPELNTSLKFVIERAKQAQVPKHVIDKAIDKAKGGGDETFVQGRYEGFGPNGSMIIAETLT
MYLFFSNLSFNDICIITTTIPKMLMNVQSHDQSITYLGCLSQVYLIVNFGSIESCLLAVMAYDRYVAICHPLKYTVIMNHYFCVMLLLFACSLALHMCLF
MFPLNDLSLKTQPVQLNKVTSNTESTIKQHELVSDDAIINELSSELVSCLGNGKFTPISEDSKLFNMLSEFKLLHSEYFEWGDYSLWFQDFSIYNKIGFI
MIKVNRYEIFLDFSFQTGDYKGYEKIEMESDEETVVLDAVGLKIVKAKVNGKEIEFSQDESRVNVKSGSFSGILEVEFEGKVTERKLVGIYKASYKDGYV
MIEITQPAQEAIKAAIEGAGQPVAGLRLMVQAGGCAGLKYGMALELEAQPDDASLTFGEVTVLIDPLTREHIEGTKIDFVSNLEGAGFTFDNPNAKSACG
MSADYYEHLYCVFCYCVLGKVEARRCYDKKIRTVVRGGLRCAVCTACLEKGLYLERVLNAPQPVYQGSIEEPDPFIQKACIRCMYCGGILTRDEKDRHRY
MALNEQDVARIARLARIELTPDQRGRAQAELNGILHLIERLQAVDTQGVEPLAHPLSAHEDITLRLREDAVSEQATEARRAELLANAPESADGLFLVPKV
SHHWGYSKHNGPENWHKDFPIANGDRQSPVDIDTATAHHDPALQPLLISYDKAASKSIVNNGHSFNVEFDDSQDNAVLKGGPLSDSYRLIQFHFHWGSSD
MFGFFCSLVSSLSRWFLWRRLLLLLLLLLLNLPLQVKFAMLELHSFKCPAGEYWSKDVCCKNCSAGTFVKAPCEIPHTQGQCEKCHPGTFTEKDNYLDAC
MSSQPRFIHLRTHTDFSMIDSIVKVKPLVKACAANEMVAMGLTDFTNFCGVVSFYSEMLSSGMKPIIGADVKVKSPLCGDEYFDLTLLAKNNEGYRNITL
MAHQCARFHFFLCGFICYLVHSALASNSSSTLCFWFPLAHGNTSFELTINYTICMPCSTSQAARQRLEPGRNMWCKIGHDRCEERDHDELLMSIPSGYDN
MEKYLSVTTLTKYLKMKFDKDPYLERVYLTGQVSNFRKRPTHQYFSLKDDHAVIQATIWSGIYQKLGFDLEEGMKINVIGRVQVYEPSGSYSIIIEKAEP
MATKNEEILRKPDWLKIKLNTNENYTGLKKMMREKNLNTVCEEAKCPNIHECWGARRTATFMILGAVCTRACRFCAVKTGLPNELDLNEPERVAESVELM
MIKPVLKMGDPCLLQPARRVDQFGTPELEALLQDMQDTMAALNGAGLAAPQIGVSLQVVIFGVEHSPRYPDAESVPFTVLINPVLTPLTEQMEEDWEGCL
MAFVLSLLMALVLVSYGPGGSLGCYLSRKLMLDARENLRLLDRMNRLSPHSCLQDRKDFGLPQEMVEGDQLQKDQAFSVLYEMLQQSFNVFHTERSSAAW
MDGIDACLVDISGSGLDLKVDLLRGETYPYPDALRQEILALCAGTPVSPEAIAFLDDSIAKEFAQAAQQIQQSLPPADLIGSHGQTIFHRPPNPEKAFSL
MEHVDSDFAPIRRSKKVVDSDKIVKAISDDLEQKNFTVLRKLNLVPIKKSVSSPKVCKPSPVKERVDHVFYQKFKSMALQELGTNYLSISYVPSLSKFLS
YYTPKYETKDTDILAAFRMTPQPGVPPEEAGAAVAAESSTGTWTTVWTDGLTSLDRYKGRCYDIEPVAGEDNQYIAYVAYPLDLFEEGSVTNMFTSIVGN
MGIAHTEWESVIGLEVHVELNTESKLFSPARNHFGDEPNTNISPVCTGMPGSLPVLNKDAVRKAVLFGCAVEGDVALFSRFDRKSYFYPDSPRNFQITQY
MCSRVRWTLRWESELQLDDHVELASFFRKTYGPTGAFNAKPFEGSRSWAGARPELRAIAYDSNGVAAHMGLLRRFIKVGEVDLLVAELGLYGVRPDLEGL
MAHCLAAVSSFSPSAVRRRLSSQVANVVSSRSSVSFHSRQMSFVSISSRPSSLRFKICCAAMGEAQAKKETVDKVCMIVKKQLAVPDGTPVTAESKFSEL
MGLPALEFSDCCLDSPHFRETLKSHEAELDKTNKFIKELIKDGKSLISALKNLSSAKRKFADSLNEFKFQCIGDAETDDEMCIARSLQEFATVLRNLEDE
MAKSKFERTKPHVNIGTIGHVDHGKTSLTAAITKFFGEFKAYDQIDAAPEERARGITISTAHVEYETANRHYAHVDCPGHADYVKNMITGAAQMDGAILV
MQAPNIYPFSQTQPQALPGFTYGPPQLVFDHSAPRVDPLHSTVTINSPLPLQHYNGPNAHINSANNNYAYYYHHPNNNDNNNHSNNTIKNNNINSVLPAV
MAVNGSALSSGLIVSFGEMLIDFVPTVSGVSLAEAPGFLKAPGGAPANVAIAVTRLGGKSAFVGKLGDDEFGHMLAGILKTNGVQADGINFDKGARTALA
MVNFTVEQIREIMGKPHNIRNMSVIAHVDHGKSTLTDSLVCKAGIIASKAAGDARFTDTRADEQERCITIKSTGISLFFEHDLEDGKGRQPFLINLIDSP
MAQSRLFFSADKAEAERTYNILEQAFEDDGFPIAITEIDEDRQIFEVSVYVEDDAEEVAARVDALVGPGLFDTEELPDIDWVTHSLEGLKPVRAGHFFVH
ATNLRGVMAALLTPFDQQQALDKASLRRLVQFNIQQGIDGLYVGGSTGEAFVQSLSEREQVLEIVAEEAKGKIKLIAHVGCVSTAESQQLAASAKRYGFD
MIALIDYKAGNLNSVAKAFEKIGAINFIAKNPKDLQKADKLLLPGVGSFKEAMKNLKELGFIEALKEQVLVQKKPILGICLGMQLFLERGYEGGVCEGLG
MWFKNLQLHRLPAPWAVAPDQIEKWLAPHAFQPGNSVEKQCSGWASPRDDGALVYSINRQMLLVFRAEKKLLPASVVNQVTKARALEVEEQQGFKLGRKQ
MKFACRAITRGRAEGEALVTKEYISFLGGIDKETGIVKEDCEIKGESVAGRILVFPGGKGSTVGSYVLLNLRKNGVAPKAIINKKTETIIAVGAAMAEIP
MEQFKIDLNLGRSQQHDFIYPLIFQEYIYALAHDRGLNRSIFLENAGYDNKFSLLIVKRLITHLITQMYQQNHFLFSVNDSNQKKILGYNTNLYSQMIFE
MAEGSRGGPTCSGVGGRQDPVSGSGGCNFPEYELPELNTRAFHVGAFGELWRGRLRGAGDLSLREPPASALPGSQAADSDREDAAVARDLDCSLEAAAEL
MSILTRWLLIPPVNARLIGRYRDYRRHGASAFSATLGCFWMILAWIFIPLEHPRWQRIRAEHKNLYPHINASRPRPLDPVRYLIQTCWLLIGASRKETPK
MAVAPLRGALLLWQLLAAGGAALEIGRFDPERGRGAAPCQAVEIPMCRGIGYNLTRMPNLLGHTSQGEAAAELAEFAPLVQYGCHSHLRFFLCSLYAPMC
VGFVIVTFQEQGESEYKNCELDKNQRQCVQYALKARPLRRYIPKNPYQYQIWYVVTSSYFEYLMFFLIMLNTICLGMQHYNQSAEMNHVSDILNVAFTVL
MTQQLTAVVPAAGIGSRMAADRPKQYLHIAGKTILEHTIDRLFSHPAITRVIIAISQTDPYFASLPLANDPRITVVDGGAERADSVFAGLAAIDDENTWV
MSVVGLDVGSQSCYIAVARAGGIETIANEFSDRCTPSVISFGPKNRTIGVAAKNQQITHANNTVSSFKRFHGRAFSDPFIQKEKESLSYDLVPMKNGGVG
MTLNEKKSINECDLKGKKTLVRVDFNVPVKGGVITNDYRIRSALPTIQKVLNEGGSCILMSHLGRPKGISISEAAAVRSAGKVPGYEEAATLRPVAQRLG
MKQLTILGSTGSIGNSTLSVVRANPELFKVTALVAGRNVREMAQQCLEFSPRYAAMSDEHSAKSLRLLLAEQGSDTEVYSGETAACELAALDDVDQVMAA
MAYISSLDILETEIAIKKVKDFFESHLSKELDLLRVSAPLFVIPESGLNDNLNGTERPVSFDTKSGERVEIVHSLAKWKRMALYRYNIENDKGIYTDMNA
MQVTETLNSGLKREIKITVPAGDMEAKLMARLSDARNKVRINGFRPGKVPVQHLRKVYGKSFMAEVVNEILNDSTRSIITGRGEKAAMQPEVIMTEDEKE
MTQKILNPVTGRFVKVDGSTGKKIKTGNIYDVNNILSSKLTKKIFDKIRRNDLAKEERETQQLTKKISKGIFDKIRSENKKYEKNHQKLTKKMVLDIFSK
MMNQTYTAVLADDEPLLRHHLNKLLAELWPALEIVASAENGQIALQAIEQHQPDVVFLDIRMPKMDGIEVARRLLQQPKVPLVVFITAYDEYAVSAFETH
MQASIESTGNLERRLTFTLPQERLETHVGGRLRELARTTRIKGFRPGKVPTKVIEQRFGQQVRAEAMEGLLRETFDSAVREHSLRLAGNPRIDQGETDFD
MLKVNNLSKIWKDFKLKNVSFEIDREYCVILGPSGAGKSVLIKCIAGILKPDSGRIILNGEDITNLPPEKRNVGYVPQNYALFPNKNVYKNIAYGLIIKK
MFSIFKRRSVQAALAASGLVGGAVFYSDFIKRPAPSHFNPQFTPFTKSLAPPPSRETLLKNVEDISKFDVLIIGGGATGTGVAVDASTRGLNVCLLEKTD
MKLDYVLLLLFHLCFVNTELISVITGKIKDSGTTIAISAGAFWGLKDRLKCYLYECCHEPDVNFNYHTLDADIANLLFGQHLVKDVVVNSIKSHWYNENP
MAINGNSIPAIKDNTIGPWKLGETLGLGSTGKVQLARNGSTGQEAAVKVISKAVFNTGNVSGTSIVGSTTPDALPYGIEREIIIMKLLNHPNVLRLYDVW
MSRRSATSSGHPKVCACPSGLDPYRLPNHVAVIMDGNGRWAKARGLPRMVGHRAGVEALKRTLRLCSDWGIGALTAYAFSTENWSRPGDEVNFLMTLFER
MNEQDLLNSLRRDLNLPNLGKSHDGSEAVESTFPEKKESSLSAQQPHVDDQRSSLLSLLNAGLNASNQSPSNSGPKYYASHSSSTDALLQAFRDGAKPSG
MALLSILRYPDPRLHKTAKPVAVVDDRIRQLVRDMADTMYDAPGVGLAATQVDVHERVVVIDVSEEGNDLRVLINPEITWKSDERQTYEEGCLSVPGIYD
MADVYPVDPAFAADARITREQYATLYRESIEHPEQFWGKAAQRLDWFKQPTQIKDVSFALDDFHVRWFGDGELNASVNCLDRQLATRGDKTALLFEPDSP
AQLPPEDIATMPAQKVVFNAPFDNKATYYVRIINPGTKRIGFAFKTTKPKRINMNPPNGVLGPKESVNVAISCDAFDPSSEDTKGDRVTVEWCNTPDPAA
MSNGAFDAIFEYAWGQIDKPISGDFIYGKDLPKLIEIIENIFQKAQKSGSYELRLPLFSEINKDLFRTFSNTKTFFKIHKEEFDDIFFNLVNHPLREILE
MNGEEEFFDAVTGFDSDNSSGEFSEANQKVTGMIDLDTSKNNRIGKTGERPSQENGIQKHRTSLPAPMFSRSDFSVWTILKKCVGLELSKITMPIAFNEP
MTSSSSFSRFDGRAQDQMRAVKITRGFTSNPAGSVLVEFGNTRVMCTASVELGVPRFKRDSGEGWLTAEYAMLPAATAERNRRESMAGKVKGRTHEISRL
MSLLSKTRELNTLLQKHKGIAVDFKDVAQTISSVTVTNVFIVSRRGKILGSSLNELLKSQRIIQMLEERHIPSEYTERLMEVKQTESNIDIDNVLTVFPP
MPGPWVAMIMLPQPKESFGGKPIGWLFWNTCKGPRRDCPHCCCPICSWHCQLCFLQKNLGVNYGSGPRPRGTRGKGRRIRRTASGEDQRREADSQRSFTN
MGKDRNLSLNSPESIQSVIGDTDIKIAVIAAMWHEKIVRGLIDGATREIVSSGSHAELFRVPGSVELVLACKKLLKTFDAAVALGVILRGETDHNTHIAR
MIPLEKPGSGGSPSAAASGSGPGGLLTEIRTAIRTEPFQDCYSLSPGRELGRGKFAVVRKCIQKDSGKEFAAKFMRKRRKGQDCRMEIIHEIAVLELAQD
MGDEMDAMIPEREMKDFQFRALKKVRIFDSPEELPKERSSLLAVSNKYGLVFAGGASGLQIFPTKNLLIQNKPGDDPNKIVDKVQGLLVPMKFPIHHLAL
MPDFKIVISDPQTKESKIKKVKVKVSDQIQSIQGEKEGKALPIAKINQKLKEELGLDTLLTLQTIKQEGDKKVKVKTHFKIEIDNNVPSDEVWIAASIAE
MTNTSRPVLNLDLDLLRTFVAVADLNTFAAAAVAVCRTQSAVSQQMQRLEQLIGKELFARHGRNKLLTEHGIQFLGYARKILQFNDEACASLMYSDIQGT
MSAHSLRILLLQACWALLHPRAPTAAALPLWTRGQPSSPSPLAYMLSLYRDPLPRADIIRSLQAQDVDVTGQNWTFTFDFSFLSQEEDLVWADVRLQLPG
MINGDIILFALMVVTGVNLARYLTALRSLIYIMREAHPLLYQQVDGNGFFTTHGNVTKQVRLYHYLKSKEYHHHHDEVFTGKCDRVRELFVLSVSLTGVT
MGTMRSVYLIIIIILFFAFISLSFGEIYEYRGVVFYPNGSQTVDVSKLHIDYENPDAFSIYISYRNSSFYLPYSKNITLNLPPKKFNISITISASRISRD
GFPVPDPFIWDASFKTFYDDLDNQHKQLFQAILTQGNVGGATAGDNAYACLVAHFLFEEAAMQVAKYGGYGAHKAAHEEFLGKVKGGSADAAYCKDWLTQ
MSAQSLPAATPPTQKPPRIIRPRPPSRSRAAQSPGPPHNGSSPQELPRNSNDAPTPMCTPIFWEPPAASLKPPALLPPSASRASLDSQTSPDSPSSTPTP
MKIIRVQDQIEGGKIAFTLLKDSLAKGAKTLGLATGSSPISFYQEMVKSPLDFSDLTSINLDEYVGLSVESDQSYDYFMRQNLFNAKPFKKNYLPNGLAT
AAAGAAATHLEVARGKRAALFFAAVAIVLGLPLWWKTTETYRASLPYSQISGLNALQLRLMVPVTVVFTRESVPLDDQEKLPFTVVHEREIPLKYKMKIK
MSSTRVLVLNSGSSSVKYQLIDMRDGERLAAGLVERIGERTSRLRHTLVAAGDTREQEGPIADHEAALKAVAAELGRDGLGLDSPELAAIGHRVVHGGEF
MLHIKTIEGQLDAKGLKFAIVATRFNDFIVDRLIGGACDYLQRHGCDRENLTIVRIPGAFEMPLVAKKLAHSGKYDGIIALGAVIRGATPHFDFVSNEAS
MAQQANVGELLAMLDSPMLGVRDDVTAVFKENLNSDRGPMLVNTLVDYYLETSSQPALHILTTLQEPHDKHLLDRINEYVGKAATRLSILSLLGHVIRLQ
MAVSVQDLLDKIHFHVIYSTETALQKEITTSEIMRPGLEMAGYFDYFTPERIQLFGMKEWSYMMTVVGDNRYDLLKKVMAKETPVVIVARNLEIPSEMVA
SAIQGIEGVISQLQATAMSARAQESLPQPTISFAGQLHAALDRISDTQTVARTQAEKFTLGEPGVALNDVMTDMQKASVSMQMGIQVRNKLVAAYQEVMS
MDRINTSAAPPTSPDWERLRTDFPLLQRHVHGKPLIYFDNANTAQKPQAVITATDTFYRRHNANISRAVHTLGTEATEAYEATRTALATLLNAPTHELVL
MTESSLDLQESGWEELRREARKIEGDLDVKLSSYAKLGARFTQGGYVDTGSPTVGSGRSWKSMEMEIQSLLEKLLDINDSMSRCAASAAPTTSVTQKLAR
MRIDVISLFPEFIAQCAAFGVVGRAQERGLLELQGWNPREHAQGNYRRVDDRPFGGGPGMVMLIEPLRACLDAVQAADARPAPVIYLSPQGRPLTQVLAR
MTNIGKCMQGYLDEQFMELEELQDDANPNFVEEVSALYFKDSARLINNIDQALERGSFDFNRLDSYMHQFKGSSTSIGASKVKAECTTFREYCRAGNAEG
MSLRPCLTPSSMQYSDIYIHTPHPHPHPHPHTPTHTHPHTPTPTPHPHPHTPHPHTTPTPTPHHTHTPHTTLSNLSLNLPSHYPTSPLVTLPHSTIPLPT
MDDVRLHAIYQDITRDYLPPASLNHLMLLSKQTQHKLSFKSAPIPDLQPFFKNFTSKTPGSAKESPCSSTAKISSSISISSQCIFNVVILSFVFTSQNLN
MPWMINQGHSLVFFPRLENKGLTLPRLLIHIPILIFLQSRGTSPNDAIPIKSPLERLANSVTSPEKPTVRTAIQKDSPRRKQIDDDQTPPKHLKRSFQNV
MKKNIIAGCLFSLFSLSALAAIPAGNDATTKPDLYYLKNEQAIDSLKLLPPPPEVGSIQFLNDQAMYEKGRMLRNTERGKQAQADADLAAGGVATAFSGA
MATEGRGKETNEIKTHFTTREGLYRLLPHSEYSRPNRVPFNSQGSNPVRVSFVNLNDQTGNGNRLCFSVGRELYVYIYKGVRKAADLSKPIDKRIYKGTQ
MPHNTKSMDNTLNIKDNHVQIGGRKSKLAVVQSEIVKECIVEKFPELSCSVLALSTLGDKVQSKPLYSFGGKALWTKELEILLLEQVEEYPRLDLIVHSL
MDFSFTPTPDKRDFLKEMGRSINDEVLKNKVDPIIGRDNEIRRLIEILSRKNKNNPVLIGEPGVGKTAIVEGFVRRVVNNDVPLNLRDVEIYELSLSGLI
GKSVVILGAQWGDEGKGKIVDLLTDRVKYVVRYQGGHNAGHTLIINGEKTVLRLIPSGMLHPNVTCLIGNGVVVSPEALMKEMGELESRGIKVRERLLIS
MGMYKIGLTGGIGSGKSRVADMLAEWGASVIDADEISHALTAPGGAAMPAIAREFGPQAVAADGALDRAWMRDLVFREPAARGRLEALLHPLIGLHTEQA
MTRSEALFEQAKKTIPGGVNSPVRAFNGVGGSPLFIEKADGAYIYDADGKAYIDYVGSWGPMILGHNHPKIREAVLAAVHNGLSFGAPTELEVQMAEKVI
MKAFLVICALTLTAVATQARTMDRCSLAREMSKLGVPRDQLAKWTCIAQHESSFRTGVVGPANSNGSNDYGIFQINNKYWCKPADGRFSYNECGLSCNAL
MNLYYENFFHPQGVPSPQRPSFEGGGEYGATPNPYLWFNGPTMTPPPYLPGPNASPFLPQAYGVQRPLLPSVSGLGGSDLGWLPIPSQEELMKLVRPPYS
MKLSMPRFDQAPVLVVGDVMLDRYWHGGTSRISPEAPVPVVKVDQIEDRPGGAANVALNIAALGAPASLIGVTGQDEAADSLANSLQAAGVRSVFQRIAH
MQFPAFYVTGTDTGIGKTVASTALLHAVRARGHTAVGMKPVASGCVATPQGWHNEDALALQAASQPQPDYATLNPYALPAALAPELAAADVGVSLSLVPL
MDVNLAPLRAWDDFFPGSDRFARPDFRDISKWNNRVVSNLLYYQTNYLVVAAMMISVVGFLSPFNMILGGVIVVLVFMGFVWAAHNKDILRRMKKQYPTA
MRVLAAMSGGVDSAVAASRAVAAGHEVVGVHLALSQDPQTVRESSRGCCSLEDSADARRVCDKLGIPFYVWDFSDRFKEDVIDNFIDSYAIGETPNPCLR
MAVSARAGIVITGTEVLTGRVQDRNGPWIADRLLELGVELAHITICGDRPADIEAQLRFMAEQGVDLIVTSGGLGPTADDMTVEVVARYCGRELVLDDEL
MDPEGFTSGLFRWNPTRVMVQAPTPIPPPQQQSPATPQTAAFGMRLGGLEGLFGPYGVRFYTAAKIAELGFTASTLVGMKDEELEDMMNSLSHIFRWELL
MHGLDDAQYLQQKAHNKRISEFRSSSNSGINVTVVLKYTNGVVQVYNWQGTEVIAGSLNRQLMKFPNYMNPDKHGRIEWPGEGVEHQHGLIRSNGGNGSY
MAAPLRKEHPIFRILNSTFVDLPLPSNLSIWWNSGSLLGLCLVVQILTGIFLAMHYTADITLAFSSVMHILRDVNYGWFLRYVHANGVSLFFICMYCHIG
MIYIFGSGLAGLSAAISLHKSGYKVTIISKKINGGSSYWAKGGIAAAVGNDDSPELHKIDTLEVGDGLCDSKTVDYVTREIRYVVSTVEKWGFKFDDDLR
MQLKTMPKKKPLSAGRAPLFLFLCQMISALDVPLDPKLLDDLVQPPTITQQSPKDYIIDPRENIVIQCEAKGKPPPSFSWTRNGTHFDIDKDPLVTMKPG
MRAPGCGRLVLPLLLLAAAALAEGDAKGLKEGETPGNFMEDEQWLSSISQYSGKIKHWNRFRDEVEDDYIKSWEDNQQGDEALDTTKDPCQKVKCSRHKV
MDKLINKPQPLTSDISTSGFIYFAVVFVAIMGYLLFKNLLFLFFFKRYPKNTPKIGVGNITTIAMIIAVAVSIVLVLMALAGGLAAALFRGYPGFRVTLE
VSVPPTSYRDRIMNALEESMIDVDAIRGSSARELVEIGKVALLNQPMDEGRIMSWLSDRFPDTQKPKGPIYSKTTIYHGTNKQKRKQRYALVQSLYKKDI
PELPEVETVRRELEKRIVGQKIISIEATYPRMVLTGFEQLKKELTGKTIQGISRRGKYLIFEIGDDFRLISHLRMEGKYRLATLDAPREKHDHLTMKFAD
METDTLLLWVLLLWVPGSTGNIVLTQSPASLAVSLGQRATISCRASESVDSYGNSFMHWYQQKPGQPPKLLIYLASNLESGVPARFSGSGSRTDFTLTID
MTRGPIFLNVGISYGLPRTKLPAAVSFRKWVAATLQGRIRKADLAIRIVDEKEGRALNYHYRNKDYATNVLSFPAQLPEPFPKALKIPLLGDIVMCAPVI
STAGKVIKCKAAVLWEPKKPFSIEEVEVAPPKAHEVRVKIIATGICRSDDHVISGVLVMPFPIILGHEAAGVVESVGEGVTSVKPGDKVIPLFVPQCGEC
MKIILTLSIFLICFLQLGQSVIDPSQNEVMSDLLFNLYGYDKSLDPCNSNSVECDDINSTSTIKTVISLNLPTPLQEYVITQDLTPLQNLTYMELYEKIY
MTDASKDIVSVRSLTKSYGATVVLKGVDFSVARGEIHALLGGNGAGKSTLIRVITGTAAKDGGELVFRDMAGNILTEADGRRKVAVVHQELALLPHLTVA
MDSSRTIGLYFDSALPSSNLLAFPIVLQDIGDGKKQIAPQYRIQRLDSWTDSKEDSVFITTYGFIFQVGNEEVTVGMISDNPKHELLSAAMLCLGSVPNV
MQIDPSHYQIAVEQAQAVAAAARSCRCRRRGRRADLDALVVSKENRENAAHSASSADAQYQQAIAALDARSSTLERSRVVAPVDGYITNLQTFKGNYAVA
MRAPLLPPAPVVLSLLILGSGHYAAGLDLNDTYSGKREPFSGDHSADGFEVTSRSEMSSGSEISPVSEMPSSSEPSSGADYDYSEEYDNEPQIPGYIVDD
MRSPLCWLLPLLILASVAQGQPTRRPRPGTGPGRRPRPRPRPTPSFPQPDEPAEPTDLPPPLPPGPPSIFPDCPRECYCPPDFPSALYCDSRNLRKVPVI
MNGTEGNNFYVPLSNRTGLVRSPFEYPQYYLAEPWQFKLLAVYMFFLICLGLPINGLTLICTAQHKKLRQPLNFILVNLAVAGAIMVCFGFTVTFYTAIN
MIPPEIRRSVLLQKAIKLALAGTLLTFASFSATAADPSSDTETPQPPDILLGPLFNDVQNAKLFPDQKTFADAIPNSDPLMILADYRMQRNQSGFDLRHF
MPKRDAPWRLMAGTSKVSRSANYSPRGSLPKRDAWVNRPMYRKPRIYRSLRGPDVPKGCEGPCKVQSYEQRHDISLVGKVMCISDVTRGNGITHRVGKRF
MKEYQTITEVSGPLVYVETDEPIGYDEIVEIETPNGDVKRGQVLESSDGFVAIQVFEGTEGVGKDASVRFLGETLKMPVTEDLLGRVLDGSGNPIDGGPD
MTKMRESEIIRMFIEEFDNHALGDDAGFVRFNDSWLLVTSDMLVWRTDVPDFMTPEEAGKKVVTMNVSDIAAMGGLPLAFFFSLGVPENTDEKTLRGIAK
MNPKIIVLNPEKCTKCYDCINICKEIHGESRVRKVDGIPIFCMQCENAPCKEICPVDAIYLKDGIPIVDKERCIACGMCAIACPIGAIFIKNRVAHKCTL
MHPQQLVVSWFSLVLLASPIVAIWELEKNVYVVELDWYPNAPGETVVLTCDTPEEDGITWTSDQSSEVLGSGKTLTIQVKEFGDAGQYTCHKGGEVLSRS
MYLIRFFKRTLLFLGIQLIKYFDKNNEVFNLIKDLTGRLNVEILEINIFRNKNNGKIQIVLYSKNFSLDIDFLTDLHKMILLILEANLKYGFTLELSTPG
MAYQLYRNTTLGNSLQESLDELIQTQQITPQLALQVLLQFDKAINTALASRVRNRVNFRGSLNTYRFCDNVWTFVLNDVEFREVTDLVKVDKVKIVACDG
MLTADDKKLLAQLWEKVAGHQDEFGNEALQRMFVTYPQTKTYFPHFDLHPGSEQVRSHGKKVAAALGNAVKSLDNISQALSELSNLHAYNLRVDPANFKL
MLKGKFIVIEGIEGSGKTTICKTLKNILYEHGIKNVICVRDPGSTPLAEKIRSLLITKDKNEYMVNETELLLFYAARIQLIKNIIQPALNKGVWVISDRY
MRWQGSSRRKATGGKVITARGKRKFEMGRESAETRISEIKRKKVPTMGGNRKVRLLQSNVANVTNPKDGKTVTAPIETVIDNTANKHYVRRNILTKGSVI
MPNPRPAKPMAPSLALGPSPGVLPSWKTAPKGSELLGTRGSGGPFQGRDLRSGAHTSSSLNPLPPSQLQLPTVPLVMVAPSGARLGPSPHLQALLQDRPH
MEKNLPDIFFFPNCVNVFSYKYSQDEFSNMSKTERDSFSLAVFPVIKHRWHNAHVVKHKGIYKVSTEARGKKVSPPSLGKPAHINLTTKQYIYSEHTISF
MARSSIEQLTSFLKSVNGRAKKALSQNFLVDGNILRKILATADVQPGDWVLEIGPGFGALSEVLVSQGANVIALEKDPMFEESLSQLPIDIEITDACKYP
MFKLPPISLYIHIPWCIKKCGYCDFYSYVNKSFIPEKEYIDHLLKDLEKDLSLIKEREINSIFIGGGTPSLLKSSSIKKMMREIKKRINISNTAEITIEA
MNLSIQDELQLFSEELCRHLTPSFLEELAKKLGFVKRKRKFSGSELATICIWISQRTASDSLVRLCSQLHAATGTLMSPEGLNKRFDKKAVEFLKYIFSI
MSTYLQSSEGKFIPATKRPDGTWRKARRVKDGYVPQEEVPLYESKGKQFVAQRQAGVPPGMCPLLAAESKKEREKQERTRAKKQEKESGRQPKAPAPGVL
ADQLTDDQIAEFKEAFSLFDKDGDGCITTKELGTVMRSLGQNPTEAELQDMINEVDADGNGTIDFPEFLNLMARKMKDTDSEEELKEAFRVFDKDQNGFI
MNSEDAALDLLRRLNPKDISKNLDTILSVAPDLADVLLSSVDQPLKVNTCSESGNQYLLCDFNRDGDSYRSPWSNKYDPPLEDGLVSTDRVRKLEVSLNE
MKLPIPYQMAVSTVHLKLTDQSAKKDRYGRTIPSWEGDIAKCVVNMQTTYSGTNNDRQIVANGLVMMYAGYSDPIPALTKENLESKLTYKGQEYTVKSIN
MEFIIISVGNEILSGDITNTNAAYMAKKLTRAGHKVKKIITIPDDVNIIAEEVRKASKEADFVLVTGGLGATHDDVTAEGIARAFNRKLVISKEVYEWLS
MARKMLNDGEPDLKKGEEQGKVYDFDLFIIGAGSGGVRAARFSSNFGAKVGICELPFHPISSETIGGVGGTCVIRGCVPKKILVYGASYGGELQDARNFG
MGAGALALGASEPCNLSSAAPLPDGAATAARLLVPASPPASLLTPASEGSVQLSQQWTAGMGLLMALIVLLIVAGNVLVIVAIAKTPRLQTLTNLFIMSL
MDLQKQLEELKISTQEKLKEMTGNHTKELQDLRVQVLGKKGSLTELLKGLKDLSNDLRPVVGKQVNEVRDILTKAFEEQAKVVEAAKIQAQLESESVDVT
MSELNALLKDINGSLTATSESLERLSGIYSNSATDEIPESNQLHEHLFYDAKKPAEKVSLLSLKNGSMLGYINSLLMLIGNRLDDECKDPSAMDARERSI
MTGYPDVAAFDLDYTIWPCYCDTHLHGPFKPVKSSNGEVLTIICRDGYELTIYKDIPRILGDLKDNGVKLMTASRTWAPEIAQEILKIFKVKYAGVVTPL
MDGAARRGVLAALLACGLLLLGAAATPTPPPAGSSPQDTCTSCGFRRPEEPGKVDGDFLEAVKRHILSRLQMRDRPNITHAVPKAAMVTALRKLHAGKVR
MKLNIFKSHGDSNTAEERPVPLEQVEAEDQQHENRFWLGLTAKEFRLMMLAGVGFFLDSYDLFIINLVTPIFEYLYWGGIEKGPNGKGHYPSGIRGLVNA
MSGMTEVSSLTGRLLVATPALADPNFDRAVVLLLDHDEEGSLGVVLNRPTPVDVSDILEGWADLAGEPGVVFQGGPVSLDSALGVAVIPGGASVDGAPLG
APGTLTELAGESKLNSKFVRDEDERPKVAYNEFSDEIPVISLAGIDDVDGKRGEICREIVEACENWGIFQVVDHGVDTSLVADMTRLARDFFALPPEEKL
MSYKVIVPATVLPPWLRVGENWIFARHRRTEVGVVLPANTKFRVRADFSRAGFTRPVIVRLLNNNRSTEREINLNNDQWMEVEHAHESVPFVDWLVGEKN
MSSDADAHKVGLIPVTLMVSGNIMGSGVFLLPANLASTGGIAIYGWLVTIIGALGLSMVYAKMSFLDPSPGGSYAYARRCFGPFLGYQTNVLYWLACWIG
MLCPPDVAFEKRHFKRRDGNKVVPPSIALVAGLESGFLFKLSAVEDVARRGQFPGLLTEDGFLLMCEESEHIRDAYAMAKHLVALAPDGIFTRATLQEAA
MPLNVSFANRNYDLDYDSVQPYFYCDEEENFYQQQQQSELQPPAPSEDIWKKFELLPTPPLSPSRRSGLCSPSYVAFASFSPRGDDDGGGGSFSTADQLE
MHLLIPAAGSGKRMGSGHNKLLLNVLGQPLLSWTVQAALASQSIEWIGIMGQPYDFPAFEALLTPLHSPKPVQLIVGGDTRQQSVFNGIQALPPGAKFVL
MSQNESGTIAIPMYDKDDAVLVLEDGQVYVGKPYGALGETTGEIVFATGMTGYQETLTDPSYDRQIVVQTFPHIGDTGVNSEDPESSRIWVAGYIVRDPS
MDNTLKHLAIIMDGNGRWAKLKNKARAYGHKKGVKTLKDITIWCANHKLECLTLYAFSTENWKRPKSEVDFLMKMLKKYLKDERSTYLNNNIRFRAIGDL
MKALLLSLLLLLPVVALAQAPTIEISGANFRPLPVAVPAPLTQNDGAKALVAPFDSAFSFDLTASGILQVLDRKGFTADAKEGMAAASINFSRWADVGAE
MTITRHVLNEQSRNPESRGDFTILLSHIVLGCKFVASAVNKAGLAQLIGLAGETNVQGEEQKKLDVLSNEVFVKALVSSGRTCVLVSEEDEETTFVDPKL
MENRWQVMIVWQVDRMRIRTWKSLVKHHMYVSGKARGWFYRHHYESPHPRISSEVHIPLGDARLVITTYWGLHTGERDWHLGQGVSIKWRKKRYSTQVDP
MGNPRSPLDRRLRFRNVPFLPPRIAASSTTTARSLKAKTMEMRFTIAWMWFPSVLLILGLLTPPSNGCTVDVGRNVSIGEQCRLRNGATFSKGDIEGNFS
MIKLSNITKVFQQGARTIQALNNVSLHVPAGQIYGVIGASGAGKSTLIRCVNLLERPTEGSVMVGGQELTTLSESGLTKARRQIGMIFQHFNLLSSRTVF
MREDHSPRRNNTIENTLTELLPNRLYFGCFPNPDAIDKSDKSVKKTCFININNKFHYEPFYEDFGPWNLSVLYRLCVQVGKLLEVEEKRSRRVVLFCQDD
MASEAPSPPSPSPPPPASPEPELAQLRRKVEKLERELRSCRRQVREVEKLLQHTERLYRNAESDNQELRTQVEELSKILHCGKNEDNPKSDVEVQTESQA
ASNNDSIKKTLFVVIALSLVCSIIVSAAAVGLRDKQKENAALDKQSKILQVAGIEAKGSKQIVELFNKSIEPRLVDFNTGDFVEGDAANYDQRKAAKEAS
MLSENTTILMANGEIKDIANVTANSYVMCADGSAARVINVTQGYQKIYNIQQKTKHRAFEGEPGRLDPRRRTVYQRLALQCTAGHKLSVRVPTKPLLEKS
MYIVTGGAGFIGSAMVWKLNEMGIEDIVVVDNLSTSEKWKNLVNRRYVDYVHRDTFMDMVLHGDLPWDVDAVVHMGACSATTERDADFLMENNLRYSRML
SLYAPSAVVLSIGKGDASGPVTVLRATTLSCAPVPGGTHPAPEAACAELKAGFAGGGFGGLLASPDPDRACPQHFDPVTVTLDGVWEGARTSWQHTFSNA
MAYNQEDSKRLSDKYKKEGHFDKLKREILSNPWNNTEENSESFEQALRKRVASTVKEMVNEDEELIFKNRGLTSALIESQLVKDNYLKLGSKMEGDNGDG
MRRNRERMVRQQLMPRGISDEAVLAAMGCVPRHLFVQEALRAQAYEDHPLPIGNGQTISQPFIVAFMSQLLEAKPGMRVLEIGTGSGYQAAVLAEMGLDV
MRITQGTFSFLPDLTDAQITSQLEYCLNQGWAVGIEYTDDPHPRNTYWEMFGLPMFDLRDAAGILLEINNARSTFPNHYIRVTAFDSTHTVESVVMSFIV
MKAYLDLMRHVLDNGTDKSDRTGTGTLSVFGYQMRFDLGKGFPLLTTKKLHLRSIIHELLWFLKGDTNIKYLKDNNVSIWDDEWADENGDLGPVYGYQWR
MLMSILLRSVTELCPVYPPFFGSMGITASIVFTVFGGAYGTAKSSVGISSVGVMKPEFIVRSVAPVVFAGIIGLYGLIVCILLFINVTKSEYSLNRAFLD
MLNSALLWKVWLRIDNSTDEVNQPIAVQFDEIDTVDDLKSRFFQKLSSTRWREINDNASIAIGLYAPKFDNQADNTSSNNTNDNSCRSKSNGAGSGANLS
MDSRLNRIQSKMKLWIKDKNLSNPSIPLKVLNKSFRSSRQSSVSNGHGLYSLDRDETESLMSSHEASNAGISLDSSFRVIQVGQPEPQYGNNAVTNTKYD
MAAQKVKKTRRRKERKNVEHGAAHIQSTFNNSIVTLTDAKGNALAWASAGGLGFKGSRKSTPFAAQMAAETAAKAAMEHGLKSVEVYVKGPGAGREAAIR
MKPSLVLKMGQQLTMTPQLQQAIRLLQLSTLDLQQEIQEALESNPMLERQEDGEDFDNSDPMADNAENKPAAEVQDNSFQESTVSADNLEDGEWSERIPN
MEIGKKYELNPHRIKSFIDISSSNANMVGIIQENGGWFEVKSISSLDGFDYVTEIICANGEIYNDDGMGDDYFELSEEEFYCFREYKEPTSEEDEVKDKV
MVVAKVCGVRDAGAAAAAAAAGAGFVGMVCVPGRRRTVGREEARAIAAAVRGAPGTRLVGVFQDQAPEEVLRLQRELGLDAVQLHGAEDWAAFRAQLPAS
MSLIDTVRNTLVPVHREGYRFIAIFFVVSLALGFLWEPLMWIGFVLTAWCAYFFRDPERMTPIDDDLVISPADGTVSSVATVMPPEELGLGSEPMLRISV
MLLPYLNKDLIEAGCDEAGRGCLAGSVYAAAVILPKDFKNELLNDSKQLTEKQRYALREVIEKEALAWAVGVVSPEEIDEINILRASFLAMHRAVDQLSV
MVIVKKVILNNVKTHSKREFDFEKGINLILGPNGSGKTTLVESIFLALFGGDFARVIDYFKKGEKTMAITLILEDKGKTYRIRRKWVLENNAKLVESSLE
PQEDFELIQRIGSGTYGDVYKARNVNTGELAAIKVIKLEPGEDFAVVQQEIIMMKDCKHANIVAYFGSYLRRDKLWICMEFCGGGSLQDIYHVTGPLSEL
MTVGLGMPQPPAPTLAPRRATRQLMVGNVGVGSDHPVSVQSMCTTKTHDVNSTLQQIAELTAAGCDIVRVACPRQEDADALAEIARHSQIPVVADIHFQP
MEQKPSKVECGSDPEENSARSPDGKRKRKNGQCPLKSSMSGYIPSYLDKDEQCVVCGDKATGYHYRCITCEGCKGFFRRTIQKNLHPTYSCKYDSCCVID
LGEKPFTCMECSKSFSQKSNLQTHYKIHTGEKPFTCMECGRTFSQKSTLLSHYKMHTGERPFSCSECGKSFSHKNKLTLHQKIHTGEKPYACTECGKRFP
MATETEVVAPVTVSNGGSKGCCKYGGPGYATPLAAMSGPSEKLIYVTAVYTGTGIDKPDYLATVDVDPSSPSYSSVIHRLPMPFVGDELHHSGWNSCSSC
MVFLKRFRAYGFKSYADEITINFTHSMTGIVGPNGSGKSNVVDALKWVLGERSMKHLRSKSGDDMIFFGSKDKPASKLAEVELTFDNSQKLLHDPRPEIS
EVKLVESGGGLVQPGGSLRLSCATSGFTFSDFYMEWVRQSPGKRLEWIAASRNKANDYTTEYSASVKGRFIVSRDTSQSILYLQMNALRAEDTAIYYCAR
MFTKWRIFAVNHQRTFSVHLNTMCYCKIKANLKRLKTQLPLTRNYSSAPAGSDVKSLHSVINPPVAKIRNIGIMAHIDAGKTTTTERILYYSGYTRSLGD
MREIVCVQAGQCGNQIGSKFWEVISDEHGVDPTGTYQGDSDLQLERINVYFDEATGGRYVPRAVLIDLEPGTMDSVRAGPYGQIFRPDNFIFGQSGAGNN
MPTRVQEEELLASYPSKCAAGSLAGTPGNLTSEHEAALEELRKVLKQAGFTKRLDDSTLLRFLRARKFDVAAARAMFENCEKWRKENGVDTIFEDFHYEE
MFQFISTILIVIFSFTEKRITSLRGGIVTLGNFLIHLIPSQSGIIPWIQVESFNFQGCEGAVFGNPKAITTSALFNALLQSPYLAALANEFNRSIKEGII
MSNNKRPVLEEVDDDDIDNMDMDIAEFDPSLTTPIAPKRPEPTVVRSQDSEPSLFPNIPSNQVQPPPKQASSRNGIMDPNSFTEEEKKQFDQFQIIYPCY
MIPGSTSGISFSRILSRQTSHQDATQHTDAQQAEIQQAAEDSSPGAEVQKFVQSTDEMSAALAQFRNRRDYEKKSSNLSNSFERVLEDEALPKAKQILKL
MALTTWFWVGAVGMLAGTVLPIRDCIRHPSHRRYDLVLAGITGLAAIAYTTMGLGITATTVGDRTVYLARYIDWLVTTPLIVLYLAMLARPGHRTSAWLL
MPVEKDLKTAYKALYDEKEPLKALHLYDEILKGSPTNLTALIFKAACLEKLYFGFSDWHSDATMENAKELLDKALMTAEGRGDRSKIGLVNFRYFVHFFN
MTPKLIIHGGASSLDDKGGLATVRQSLHQIVAAVYETLTAGGSAMDAVVQGCELLENEPRFNAGTGSVLQSDGQVRMSASLMDGDRQNFSGVINVSRIKN
MAMVTGGWGDPGGDTNGVDKAGGSYPRATEDDSASPPGATSDAEPGDEERPGLQVDCVVCGDKSSGKHYGVFTCEGCKSFFKRTIRRNLSYTCRSNRDCQ
VAICNPLLYTISMPKSLCMKLVAGSYLGGVLNSLTQTCCLLPLPFCGPNVINHYFCDTNPLLKLTCSDGRLNELLLVTFNGTISMTVLLIIVISYVYILV
MPQLLTPPLSPLIIAVLNGNIEYTSELLQNGVDIDVRDKNGNSALHIAASKGYTKIATMLLLYGATIDAPNFELATPLHYAAANNYKDLTQYLLNMNANK
MARGRIRSKLRLSHIYTFGCLRPSADEGQDPHPIQGPGFSRTVYCNQPHMHKKKPLKYRSNYVSTTRYNLITFFPKCLYEQFHRAANFYFLVAAILSVFP
MEINGVEIEDTFAEAFEAKMARVLITAASHKWAMIAVKEATGFGTSVIMCPAEAGIDCGYVPPEETPDGRPGVTIMIGHNDEDELKEQLLDRIGQCVMTA
MSSSYYVNALFPKYTAGTSVFQNASGFTEATSCAFATNSQRSSYGAGASAFPAPMAGLYNVNSAIYHGPTMYNTGYNLNSDSYNLRCSALDQNIPVLCSD
MGSRRITLLGALFAVLAVAIEGRTLLTHNLKAEAAETVDAVSSVVAGSAGRQLLVSEPHDYNYEKVGFDWTGGVCVNTGTSKQSPINIETDSLAEESERL
MFEFITDEDERGQVGIGTLIVFIAMVLVAAIAAGVLINTAGYLQSKGSATGEEASAQVSNRINIVSAYGNVNSEKVDYVNLTVRQAAGADNINLTKSTIQ
MNKSRFISCVILIFALILVLFTPNVLAESQPDPTPDELHKSSEFTGTMGNMKYLYDDHYVSATKVMSVDKFLAHDLIYNISDKKLKNYDKVKTELLNEDL
MRPDHVNLCCLCATILSPTAILFGQDALDKSALITKNPNSIVCTFLEDCTMENFSPALLSHARQDDPLYIIGNTHNWFVSNLHPSTNEERFLKEKGDLSI
MYRVFEALDELGAIVEEARGVPMTAGCVVPRGDVLELIDDIKDAIPGELDDAQDVLDARDAMLNDAKAHADSMVSSATTESESLLSHARAEADRILSDAK
MTEMMTPAMRQYYEAKQAYPDTLIFFRMGDFYESFGEDAKTIAKELEITLTARGKDRSGERMPLAGIPYHAIDTYLPRLINKGYKVAICEQLEDPKQAKG
MKKVEAIIRPEKLEIVKKALSDAGYVGMTVSEVKGRGVQGGIVERYRGREYIVDLIPKVKIELVVKEEDVDNVIDIICENARTGNPGDGKIFVIPVERVV
MTDNKTVPNGAPILYIVPTPIGNLGDITQRALDVLASVDMIAVEDTRHTGKLLAHFNISTKTFALHDHNEQQKAQVLVDKLLSGLSIALVSDAGTPLISD
MAKLTKRMRVIREKVDATKQYDINEAIALLKELATAKFNESVDVAVNLGIDARKSDQNVRGATVLPHGTGRSVRVAVFTQGPNAEAAKAAGAELVGMEDL
MELGPPLVLLLATVWHGQGAPVIEPSGPELVVEPGETVTLRCVSNGSVEWDGPISPYWTLDPESPGSTLTTRNATFKNTGTYRCTELEDPMAGSTTIHLY
MDALQNVRVHIDKHHACRRALFETPNRASFTFDRATADASIASIEISGLRRPYECFGKMVVGDALVHVRERSAGGKIVVPVNGPADFFTAVLKNGLEFIK
MTLRGAVFDLDGVLALPAVFGVLGRTEEALALPRGLLNDAFQKGGPEGATTRLMKGEITLSQWIPLMEENCRKCSETAKVCLPKNFSIKEIFDKAISARK
MKIGIINTKIRTVFSAFACMIAASLVCTMPARAVVEININKGVIEPLPIAITDFLSADQLGSNITSVIAADLERSGLFAPIDKGAFIEKISNPDAAPRFE
MEEIYAKFVSQKISKTRWRPLPPGSLQTAETFATGSWDNEENYISLWSIGDFGNLDSDGGFEGDHQLLCDIRHHGDVMDLQFFDQERIVAASSTGCVTVF
MAHVCSVILVRRSFDIHHEQQKISLHNESILLLDKNLADDFAFCSLDTRRLDIEELTVCHYLQNIRQLPRNLGLHSKDRLLINQSPPIQLVTAIFDSFND
MGKKQNKKKVEEVLEEEEEEYVVEKVLDRRVVKGKVEYLLKWKGFSDEDNTWEPEENLDCPDLIAEFLQSQKTAHETDKSEGGKRKADSDSEDKGEESKP
MEKFLVIAGPCAIESEELLLKVGEEIKRLSEKFKEVEFVFKSSFDKANRSSIHSFRGHGLEYGVKALRKVKEEFGLKITTDIHESWQAEPVAEVADIIQI
MKAPSSNGVSPNPVEGERRNINSELWHACAGPLISLPPAGSLVVYFPQGHSEQVAASMQKQTDFIPSYPNLPSKLICMLHNVTLNADPETDEVYAQMTLQ
MSQQHTLPVTLPPTLSQELLKNVSPPADIQQEQRKQPTPLPAPCQKVLSELPVAVPSKHEEKHATPVKGLLEQECGQLQQQEPQEQEVHLAKHQELQELQ
MLTCNDCSTWEQFVNYIKTRCSKTAFENWIAPIQVLEESSEKIRLEIPNIFVQSYLLDNYKKDLCSFVPLDAEGNPALEFVVAEIKRSSPLVTPSIAKPA
SETAPVAAPAVSAPGAKAAAKKPKKAAGGAKPRKPAGPSVTELITKAVSASKERKGLSLAALKKALAAGGYDVEKNNSRIKLGLKSLVSKGTLVQTKGTG
AQFYSAKRRVTTRQIITVKVNDLDSFGQGVARHNGKALFIPGLLPEESAEVIITEDKKQFARARVSRRLNDSPERETPRCPHFGVCGGCQQQHVSIALQQ
MSVTLHTTSGDIKIELYVDDAPKACENFLALCASDYYNGCIFHRNIKDFMVQTGDPTHSGKGGESIWGGPFEDEFVSALKHDSRGCVSMANNGPDSNRSQ
MDVTSQARGVGLEMYPGTAQPAAPNTTSPELNLSHPLLGTALANGTGELSEHQQYVIGLFLSCLYTIFLFPIGFVGNILILVVNISFREKMTIPDLYFIN
MREILHVQAGQCGNQIGGKFWEVMCDEHGIDATGNYVGNFHLQLERVNVYYNEASGGRYVPRAVLMDLEPGTMDSLRSGPFGKIFRPDNFVFGQNGAGNN
MTNNQFSEDTKKIADQIKDSLIGISDNLVLESKEVEEIFEELSKNEEFDYEIERILAILNEQTMDLTQLQSRIILLIRKYLDKTKNLKLKMDEKLINKNV
DIVLTQSPASLAVSLGQRATISCKASQSVDYDGDSYMNWYQQKPGQPPKLLIYAASNLESGIPARFSGSGSGTDFTLNIHPVEEEDAATYYCQQSNEDPL
MRSALLLACLLATASAFSVRSWLRRARAGDSEENAVLKSRHRYYLYRYAYPPLHRYKGSDSSEEEGDGSEEEEEGGAPSHAGTQAAGEGLTLGDVGPGGD
MAHANHFDVIVIGSGPGGEGAAMGLTKAGLKVAVVEKESSVGGGCTHWGTIPSKALRHAVSRIIEFNSNPLFCKNNSSLHATFSTILGHAKSVIDKQTRL
MPNRGVVLLDGQALAYNIEKDLKNKIQIITAQTHKRPKLAVILVGKDPASITYVNMKIKACQRVGMDFDLKTLKENITEAELLSLIKDYNTDQNISGILV
MAITDYCECRFTAGNGGNGIIAWKREAHYDKGGPGGGNGGNGGNVILQADHNCDSLFFLKNKKHLFAEDGQNGKPDLAHGKNGSDLLIKVPIGTTVKNLE
MGEALKGLKRTIMCGQLREENINEQHTVMGWVQRKRNLGGLIFIDLRDRDGILQVVFGEEINKEAFEKADTVRSEYCLAVTGKIIKRQAVNENLPTGIVE
MLFAPPNLETKELFWIIYILILIPKVFAKVMSVRELFPFFKWGFNIRRSNFLVPILSNNVIVTGEEAVQYEKPLPYIPQHNQQQQQKQQPSQDYIQQPQN
MKDFNKVRIAIASPEKIREWSFGEVEKPETINYRTLKPEREGLFDERIFGPIKDYECACGKYKRQRYEGKVCERCGVEVTSSKVRRYRMGHIDLATPAAH
MDLAKTNVGCSDLKFCLARESFASAVSWVAKYLPTRPTVPVLSGVLLTGSDSGLTISGFDYEVSAEVQVAAEIASSGSVLVSGRLLSDITRALPNKPVHF
MVEAVKVSELVKDLPSLRVVEGKEYLDQKLINTSDISRPGLELTGYFDFYPKNRIQLLGRTEISYSARLDHDLRERVFNKMATPETPCFIVSRGLPIPSE
MYFTRDPVIETVITSREGYKLSIRNSKHLSQDPFVVEAIEVVRLGETSFFRNCDHSKPFLLPASDYEVMEIRDAKINLKAVGLDRGVKIVGSREALLKMP
MFKINALNNLFVQFFDSINKFVYNIVPDKNYSYGLAIIILTIIIKTLLVPFSIKQIKSSVLMNALQPELKKLQTKLKSDPQKLQQETMKLYKEKNVNPFG
MRHYEIIFLVHPDQSEQVGGMVERYTKLIEEDGGKIHRLEDWGRRQLAYAINNVHKAHYVMLNVECTGKALAELEDNFRYNDAVIRNLVIRRDEAVTGQS
MVAKKTVRSYRSSFSHSVIVAILSAGIAFEAHSLHSSELDLGVFNKQFEEHSAHVEEAQTSVLKGSDPVNPSQKESEKVLYTQVPLTQGSSGESLDLADA
MDMIDEAITEVVRKIERERSVIHGALSMKRLTQNQTVHQQLHSNIEESKKSIIYLEERLEKLKLRKNGVRKSNSEKPSVGIEKNPSFSTTKSAKSFSSTS
MVNEYDTYNKWLKFFSVRMVQSIIQSRLGDEIESKCVPYSENAVDWFNMRIDELGEISAYLKSNIKSYPPVGTLTLEFLLYTPSGQLLPLEAWILSSSEG
MPPKGLSLAEKRRRLEAIFHDSKDFFQLKEVEKLGSKKQIVLQTVKDVLQSLVDDNIVKTEKIGTSNYYWSFPSDAKRSRESVLGSLQAQLDDLKQKSKT
MADVLFFEKPGCRNNTRQKALLIASGHRVEAHDIRQQPWTAETLRPYFGDKPVAQWINPAAPRVKAGEVRPEALDESEALALMVKDALLIRRPLMAVGQT
MGIMELARIDLSRDDLDKRIGGGIPHGSLIIIEGEESTGKSVLCQRLAYGFLQNRYSVTYVSTQLTTLEFIKQMNSLNYSINKKLLSGALLYIPVYPLIA
MEIDYYDYEKLLEKAYEELPENVKHHKSRFEVPGALVTIEGNKTIIENFKDIAEALNRDPQHLLKFLLREIATAGTLEGKRVVLQGRFTPYLIANKIKKY
MDSRLARLTTLQTSAGEELRRTSIIGTIGPKTNNPETLVALRKAGLNIVRMNFSHGSYEYHKSVIDNARKSEELYPGRPLAIALDTKGPEIRTGTTTNEV
MQLEHCLSPSIMLSKKFLNVSSSYPHSGGSELVLHDHPIISTTDNLERSSPLEKITRGMTNQSDTDNFPDSKDSPGDVQRSKLSPVLDGVSELRHSFDGS
MTMNRLLLLILPAIIMLAAMFATSGMEQRLAAFGTSPQAKLMLGRAGLALPYIAAVAIGIIGLFAANGSANIKAAGLSVLAGSGVVITIATLREVIRLNS
MEELQEYFKKDRSPQQHFLYPLLLQEYIYTLAHDDSLNGSIFYEPIEFIGYDNKFSLVLVKRLIIRMYQQNFLIYLVNDSNQNRFGGHSNYFYSHFFYSQ
SGRGKGKAKGTKSKTRSSRAGLQFPVGRVHRFLKKGNYGSRVGAGAPVYLAAVLEYLTAEILELAGNAARDNKKSRIIPRHLQLAVRNDEELNKLLGGVT
MARTTDDSKKAAPAAGTADEAQKQKALKMVLTQIKRNFGEGAIMRLGENTRIRVETVPSGAITLDLALGGGLPRGRVIEIYGPESSGKTTLALHAIAEIQ
MELLALRWVLLAGTLLSTSAASSALQEGDLGSITVIMDMALNSFDDQYLLCEDRMRARLQMENITEFSTNIAYAVTWRQAAAEWQKRWGHLARPMQLIRE
MWRTLLAALLATAGAQYERYSFRSFPRDELMPLESAYRYGLDQYSTENWPESVSYLEVSMRLYRLLRDTEAFCHHNCSSAGPLTAPPPADGELAELRLLA
MGLQGQLSDVSSDSIPLMLLSLLAVFINHLRSFLLRLTSKSNPNLPVDDVSIASGLANIIVLADQLSLNRLFSYRCGDGGGGGSDCVVCLSKLKEGEEVR
MADIYPWQQALWSQLGGRAQHAHAYLLYGPAGIGKRALAEHWAAQLLCQRPAAAGACGECKACQLLAAGTHPDYFVLEPEEAEKPIRVDQVRDLVGFVVQ
NSMISDNGGAFESDEGEEEEDFGVEGLATVTRAIENNHDIDTALLELNTLRMSMNVTYHDVRSVTTQALVNKIVDFITTGTLTPQEAATKIFTKWGIMFK
STAGKVIKCKAAVLWELHKPFTIEDIEVAPPKAHEVRIKMVATGVCRSDDHVVSGTLVTPLPAVLGHEGAGIVESVGEGVTCVKPGDKVIPLFSPQCGEC
MVAGKRTGAAKGSRHNKKYWRKGTNIDDIEDSIHIKSRQAATGGVISEMKDEDLFIVDRTATANKPVVPKLTKKQQAALEKITKNITQEHVTLPKPSTTS
MELSTAKKVVVFDYGFGNVRSAERALARAGAEVEITRDFDTAMNADGLLVPGVGAFAACMKGLKEARGDWIVGRRLAGGRPVMGICVGMQILFERGIEHG
MTVFCELDSGGELPEYTTPGAAGADLRANIEEPIALLPGQRALIPTGIKAEIPEGYELQVRPRSGLALKHGITVLNSPGTIDSDYRGEIRVILINFGDST
MSQTTTNSASETLGFQAEVKQLLHLMIHSLYSNKEIFLRELVSNASDACDKLRFEAIDQPGLLDGDGELAIRVDYDKAARTITISDNGIGLSRDEAVANL
MIFTSGANKLNDNRNVRTKISSNRQSIKTAPTKAAEIPEYLQLYQTPPGDDISLTEFDDIAMERLKLLKSFENLKDSVSLYNDEFKDKFRKLCDGTKLIV
MSTPSARTGGSLDAWFKISQRGSTVRQEVVAGLTTFLAMVYSVIVVPGMLGKAGFPPAAVFVATCLVAGLGSIVMGLWANLPLAIGCAISLTAFTAFSLV
MKRASAGGSRLLAWVLWLQAWRVAAPCPGACVCYNEPKVTTSCPQQGLQAVPAGIPASSQRIFLHGNRISHVPAASFRACRNLTILWLHSNVLARIDAAA
AIAAVITFLILFTIFGNALVILAVLTSRSLRAPQNLFLVSLAAADILVATLIIPFSLANELLGYWYFWRTWCEVYLALDVLFCTSSIVHLCAISLDRYWA
MLISNTYNQHFPQLTQEQLARNATKKVICGMSGGVDSSVSAFILQQQGYQVEGLFMKNWEEDDDTDYCTAAADLADAQAVCDKLGIKLHKINFAAEYWDN
MNGHMSNRSSGYGVYPSQLNGYGSSPPYSQMDREHSSRTSAKALYEQRKNYARDSVSSVSDVSQYRVEHLTTFVLDRKDAMITVEDGIRKLKLLDAKGKV
MAAAAFVPIPTDTYKLGFIGAGKMAESIARGVVKSGVLPASRIRTAHLGSARREAFESFGVKVLDRNDQVVEDSDVIIFSVKPQIVKEVVLQLRPLLSEK
MEGSDFILVVDSSVEEQVEELAMYLDNLEANTDKNVLALCREYLASENVKEVLNLFLTRLPLLAQAPEKELEPILAVFINLIQESAAFEDHVSKFCQALE
MDYPKMDYFLDVESAHRLLDVESAQRFFYSQGAQARRATLLLPPTLMAASSEDDIDRRPIRRVRSKSDTPYLAEARISFNLGAAEEVERLAAMRSDSLVP
MSELNALLKDINGSLTATSESLERLSGIYSNSATDEIPESNQLHEHLFYDAKKPAEKVSLLSLKNGSMLGYINSLLMLIGNRLDDECKDPSAMDARERSI
MKVLTARQQQVYDLIRDHIAQTGMPPTRAEIAQQLGFRSPNAAEEHLKALARKGVIEIVSGASRGIRLLMEEETGIPLVGRVAAGEPLLAQEHIECRYQV
MEKKNITLTILLTNLFIAFLGIGLVIPVTPTIMNELHLSGTAVGYMVACFAITQLIVSPIAGRWVDRFGRKIMIVIGLLFFSVSEFLFGIGKTVEMLFIS
MVDSSYFNRSSTNIIKYPIITDKATRLLENNQYSFIVNPYSDKITIKAAIEYLFNVKVIKVNTCHLPKKKKRVGKYLGWKSHYKKAIVTLSQGDRINLFA
MQCEEKPVTERVVLAYSGGLDTSVAIGWIAEETGAEVIAVAVDVGQGGEDLDVIRKRALACGAVEAEVADAKDEFADEYCLPAVKANALYMDRYPLVSAL
MEATLSLEPAGRSCWDEPLSITVRGLVPEQPVTLRAALRDEKGALFRARALYRADAHGELDLARAPALGGSFTGLEPMGLIWAMEPERPFWRLVKRDVQT
MEPLSLASTPSWNASAASSGSHNWSLVDPVSPMGARAVLVPVLYLLVCTVGLGGNTLVIYVVLRYAKMKTVTNVYILNLAVADVLFMLGLPFLATQNAVS
MGWKDAAEPVLSRMPAVARPEGHVPFRRKLGWTGGILVLYFFLTNVTLFGLDAATANDLFGQFRSILAGQQGSVLQLGIGPIVTASIVLQLLGGADLLGL
MGRQAWISSLCPLPRPCPFLLLLLLLVVPRGAQPQAGRNHTEPPGPNVTATPVTPTIPVISGNVSTSTESAPAAETEGPQSERYPPPSSSSPPGGQVLTE
MALPPNFMPLFRASLIGLGLGCSALALAASAQDAPEAETQAQETQGQAAARAAAADLAAGQDDEPRILEAPAPDARRVYVNDPAHFAAVTQQFVIDGEAG
MAFKQLFAAISLALSLSAANAAAVIEKRATCSNGKTVGDASSCAWFDVLDDIQQNLFHGGQCGAEAHESIRLVFHDSIAISPAMEAQGKFGGGGADGSIM
MFKPEEIVKVEIITLARFRDTLLTYLHEMGVAQLDEVPIEGIQRDTPNEFYRKATSYSITLSRLIDTVKHYLPPRKGGIKEFIFPEEKKKRKYKYRGIEE
MNGIIPLWKERGMTSHDCVYKLRKILHTKKVGHTGTLDPEVEGVLPICIGRATKLAEYVTDEGKVYVAEITLGKSTTTEDATGETVNTKELAEISAAELQ
MTDDQVAQALVGYVFNVAKLFLKLGAEQDAFARTHGAKFEEWVGNGNMRTLFLVKDEEGEVQVLEELEGPEAEGPEQSGRLLLIKNRPFVDGSAPMESQV
MPIRQLPEILINQIAAGEVVERPASVVKELVENAIDAGATRVDIELEAAGVRLIRIRDNGHGMAAQELPLAVLRHATSKIASLDDLEAVATLGFRGEALP
MTEIYEQAKHSLQGEDFSSFNYLFAVNKLLSNPVSYDLGRDLIVRALDSRERFSEHTTILKNMVRKSGLFPYLKKEFTSLTPDDLRVLELYRTPFSDGYV
MTNLLPEMAEIWQQTLNWQPTDSQQARFQQLYELILEGNRQLNLTRITEPQEFWEKHLWDSLRGVAPQQQLISSLQLGASVIDIGTGAGFPGVPVAIIAS
MSILKKPDLSDPILRQKLAKGMGHNYYGEPAWPNDLLYMFPVVILGTIACLTGLAVLDPALVGEPADPFATPLEILPEWYLYPVFQILRIVPNKLLGIVL
MSVWRPSEATVYLPPVPVSKVVSTDEYVSRTSIYYYAGSSRLLAVGHPYFSIKNPTNAKKLLVPKVSGLQYRVFRVRLPDPNKFGFPDTSFYNPDTQRLV
MTDKLPLALFLMGPTASGKTELAIRLRQKFPVEIISVDSALIYKGMDIGTAKPDERELSLAPHRLIDILDPSESYSAADFRRDALQAMDDIVAEGKIPLL
MLKKMLKSYDYSLIFAIVLLCGFGLVMVYSSSMITAVSRYGVSSNFFFMRQLFALIAGGALFILMALFPYKALAHQKFQKGILLVSVLALISLFVFGHVA
MTHVVLIDNHDSFVYNLVDAFAVAGYKCTVFRNTVPVETILAANPDLICLSPGPGYPADAGNMMALIERTLGQIPLLGICLGYQALIEYHGGKVEPCGPV
MATINQLVRQPRKRSVEKSDVPALQNCPQRRGVCTRVYTTTPKKPNSALRKVCRVRLTNGFEVSSYIGGEGHNLQEHSVVLIRGGRVKDLPGVRYHTVRG
MVGVRLVFTNAFVVTVLLTLLLDVVVKPAEGQSSCSLSSRPHPRGICGSNLAGFRAFICSNQNSPSMVKRDAETGWLLPETMVKRNAETDLDDPLRNIKL
MNGGSDLKHATGSGSDPKHAAEMDPDSDAGQVAVALAYQRFEPRAYLRNNYAPPRGDLSNPDGVGPWKLRCMAQVFATGEVSGRVLIDIGSGPTIYQLLS
MRTPKPVVLTILDGWGLNEDTSSNAPVLANTPTMDRLFATCPNATLTTFGPNVGLPTGQMGNSEVGHTNIGAGRIVAMDLGQIDLAIEDGSFFRNAAMLD
MMNQSITPPTHPPMSQRFRGYLPVVVDVETGGFNWNHHALLEIACIPIEMDDTGRLYPGEVTSTHVIPAPGTDIDPKSLEVTGIILDHPFRFAKEEKLAL
MAKNRHLFTSESVSDGHPDKIADQISDAILDAIISKDPDARVACETTVTTGLVLVAGEITTSVYVDIPKIVRDTIKEIGYTRAKYGFDAETCAVLTAIDE
MARSMTSLVAVVPAAGVGSRMKADRPKQYLQIHGKTILEHTIERLLSHPAITQVVVAVSEDDPYYSELAIAQHPDIVRVAGGKERADSVLSALRFLSLQQ
VTSQIQQVPVLLQPHFIKADSLLLTTMKTDMGTPVKAAGIGSLAPGTAVQAAPLQTLVSGGTILATVPLVVDTDKLPINRLAAGGKALSSGQSRGEKRTA
MSLAWRTLQKAFYLETSLRILQMRPSLSCASRIYVPKLTLHTKHNMPPCDFSPEKYQSLAYNHVLEIHKQHLSPVNTAYFQKPLLLHQGHMEWLFDSEGN
GLSDGEWQSVLNVWGKVEADLAGHGQEILIRLFTAHPETLEKFDKFKNLKTPDEMKASEDLKKHGVTVLTALGGILKKKGQHEAEIKPLAQSHATKHKIP
MDALQYYPWLYIGLASLFGLLVGSFLNVVIYRLPKIMELEWRQECAESFPEYNITPPTETLTLSTPRSSCPSCHTPIRVRDNIPVFSWLALRGKCHHCQT
MSRPEELAPPEIFYNDSEAHKYTGSTRVQHIQAKMTLRALELLNLQPCSFILDIGCGSGLSGEILTQEGDHVWCGLDISPSMLATGLSRELEGDLMLQDM
MNKNIKYSQNFLTSEKVLNQIIKQLNLKETDTVYEIGTGKGHLTTKLAKISKQVTSIELDSHLFNLSSEKLKLNTRVTLIHQDILQFQFPNKQRYKIVGS
MGGHFWPPEPYTVFMWGSPWEADSPRVKLRGREKGRQTEGGAFPLVSSALSGDPRFFSPTTPPAEPIVVRLKEVRLQRDDFEILKVIGRGAFSEVAVVKM
MSVWVALALLGMCVSCTHVPPPRALIVSKEPPPALDSAPRPAIPEAVPLPSPVEEEIAGRLPPAPAAAPERVPESSQEREQKPESSKPQVVEPVSLASPV
MLDKLKESLRNSPVIKKGEYDYFVNPVTDGIPLTEPELLEEIADEIVRRFNPDPASVDKIVCIEAMGIHHATVLSLKTRIPFVVVRKRRYGLPGEVAVHQ
MLRTILGSKIHRATVTQADLDYVGSVTIDADLVHAAGLIEGEKVAIVDITNGARLETYVIVGDAGTGNICINGAAAHLINPGDLVIIMSYLQATDAEAKA
MAHPVQLGLQDATSPVMEELVTFHDHALMAMFLISFLILYALSATLTTKLTNTNITDAQEMETIWTILPAVILVLIALPSLRILYMTDEINNPSFTIKSI
MGKTLYEKVYDAHVAVAAEGETPILYIDRHLVHEVTSPQAFDGLREKGRKVRQVSKTFATMDHNVSTTTKDINASGEMARIQMETLSKNCEEFGVTLYDL
MFFRNLTLFRFPTTLDFSQIDTLLPPVQLKPVGPLEMSSRGFISPFGRDEQEVLSHRLEDFLWLTVGGEDKILPGAVVNDLLERKVAEIEEKEGRRPGGK
MMKFMCIFICAVAAVSASGYGGRRPSYGSAPIGAYAYQVQPALTVKAIIPSYGGQRGYGHNQGGYEAAPIASAYGNADIGNQYGPVSGSRYGGAPPVDRE
MGVRHPPCSHRLLAVCALVSLATAALLGHILLHDFLLVPRELSGSSPVLEETHPAHQQGASRPGPRDAQAHPGRPRAVPTQCDVPPNSRFDCAPDKAITQ
