# Supplementary material for: Towards a better solution to the shortest common supersequence problem: the deposition and reduction algorithm
Source: BMC Bioinformatics. 2006 Dec 12;7(Suppl 4):S12. doi: 10.1186/1471-2105-7-S4-S12 (PMC1780115; doi:10.1186/1471-2105-7-S4-S12)
Supplement: Additional file 2 — Real Protein sequences PROTEIN sequences are obtained from Swiss-Prot Release 45.5 of 04-Jan-2005. . Sequences are randomly selected from different protein sequences. The specific length and number of sequences are specified for each PROTEIN dataset. There are 60 randomly selected datasets. File name indicate the number of sequences, sequence length, and dataset number. For example, file name "PROTEIN_N100_K500_5" indicate that it is PROTEIN sequences dataset, with 500 sequences, each truncated to length of 100. And this is number 5 datasets for this setting. Each sequence is represented as a row in the data file. [file 1471-2105-7-S4-S12-S2.zip › PROTEIN_N100_K1000_2]

MTEYLFTSESVSEGHPDKIADQISDALLDEIIKQDLKARVACETYVKTGMVLIGGEITTTAWVDVEEITRNTINNIGYINSETGFDANSCAVLSTIGKQS
MRVVGLTGGIGSGKSTVSGILAKLGAKIIDADLVSREIMEKGKEAYNEIVDCFGKEILDKEGNIDRKKLGSIVFSDKEKLKRLNEITHPKIIDKIKKMIE
MTSPSSRSVRPGSVVRTVRRHRGGRSATVQDMVAAEMPVAFIYNGVPFAVMMATPEDLEDFALGFSLSEGIVDHAQDLRVIAVETFLEGASLQIEIPPER
MPEKKGSADAKVLHCSFCNKSQHEVRKLIAGPSVFICDECIDLCNDIIREEAQATARAAIRSELPTPAEIKTFLDQYVIGQTSPKRMLAVAVYNHYKRIR
MNALLRHKGRNLRTSHLAQNVYKRFLKSNCCACSSVNVTDEPAKEDELPRRSASTSVLELSRSLGTYRRFQPHANYGYDYSGYGFRHLHTSRTLLETSSS
MKKLLKSALLFAAAGSALSLQALPVGNPAEPSLLIDGTMWEGASGDPCDPCATWCDAISIRAGFYGDYVFDRILKVDVNKTISGMAAAPTAASGTASNTT
MYRSARSLHRFSASLSDLRAAQRSIKARNVCPAPGLRHQTVRMASSEAFRIERDTFGELKVPSDKYYGAQTVRSTMNFRIGGVTERMPIQVIRAFGILKK
MRLTAKQVTWLKVCLHLAGLLPFLWLVWAINHGGLGADPVKDIQHFTGRTALKFLLAALLITPLARYAKQPLLIRTRRLLGLWCFAWATLHLTSYALLEL
MWPLWLCWALWVLPLAGPGAALTEEQLLGSLLRQLQLSEVPVLDRADMEKLVIPAHVRAQYVVLLRRSHGDRSRGKRFSQSFREVAGRFLASEASTHLLV
MEAVIKVISSACKTYCGKTSPSKKEIGAMLSLLQKEGLLMSPSDLYSPRSWDPITAALTQRAMELGKSGELKTWGLVLGALEAAREEQEQVTSEQAKFWL
MGFLKLIEIENFKSYKGRQIIGPFHRFTAIIGPNGSGKSNLMDAISFVLGEKTSNLRVKTLRDLIHGAPVGKPAANRAFVSMVYSEDSGEEKVFSRVIVG
MKLLVVGSGGREHAIAKKLLASKGVDQVFVAPGNDGMTLDGLDLVNIVVSEHSRLIAFAKENEISWAFIGPDDALAAGIVDDFNTAGLRAFGPTKAAAEL
MTVNIYGASCSSTRKARQWFKKHGIAYKERNILRQPLTINELQEILRMTVEGTDEIISTRSKIFKELNLNLDELPLQKLLELIHEHPRLLKSPILMDEKR
MDNSSMNSFLEYTICNRGTNAYSPKAGYQHLDQALSGPFHTGHARYSHNADGRLYIGGSNQPAAAQHQHQSGVYAHHQHQTHQSGIGLTYGGTGTTSYGT
MTAPSCAFPVQFRQPSVSGLSQITKSLYISNGVAANNKLMLSSNQITMVINVSVEVVNTLYEDIQYMQVPVADSPNSRLCDFFDPIADHIHSVEMKQGRT
MLLLPLPLLLFLLCSRAEAGEIIGGTECKPHSRPYMAYLEIVTSNGPSKFCGGFLIRRNFVLTAAHCAGRSITVTLGAHNITEEEDTWQKLEVIKQFRHP
MAAVPDTSDMMTYCSGNENDLFFEEDGPKQMKGSFQDLDLSSMGDGGIQLQFSHHLYNKTFKHAMSIIVAVEKLKKIPVPCSQAFQDDDLRSLFSVIFEE
MPLSRLIIQQFRNIKACDIALSPGFNFLIGPNGSGKTSVLEAIYLLGHGRSFKSALTGRVIQNECDQLFVYGRFLNSDQFELPIGINKQRDGTTEVKIGG
MLQALLIFVLQIIYVPILTIRTILLVKNQTRSAAAVGLLEGAIYIVSLGIVFQDLSNWMNIVAYVIGFSAGLLLGGYIENKLAIGYITYQVSLLDRCNEL
MTSTSPKSRKPSTKTTKSKSKSKSKSKAAKAAAAGASPALARTPPQFRNRVIDKKALKQLVAWAYKTHGTAVTASMADNLKDLGFRYATQAAVSISVEDL
VHWSEVELHEITTTWKSIDKHSLGAKALARMFIVYPWTTRYFGNLKEFTACSYGVKEHAKKVTGALGVAVTHLGDVKSQFTDLSKKHAEELHVDVESFKL
NSFLKGGGGGGGGGGLGGGLGNVLGGLISGAAGGGGGGGGGGGMGLGGGGGGGGTAMRILGGVISAISEAAAQYNPEPPPPRSHYSNIEANESEEERQFR
VHLTAEDRKEIAAILGKVNVDSLGGQCLARLIVVNPWSRRYFHDFGDLSSCDAICRNPKVLAHGAKVMRSIVEATKHLDNLREYYADLSVTHSLKFYVDP
MSRTVSKLVINNLDLYYGEFHALKDVNLDIEEKEITAFIGPSGCGKSTLLKSINRMNDLVKNCKITGDITLEGEDVYRQLDINQLRKKVGMVFQKPNPFP
MEYSTFGKHIIVDLWGVDFSLLDDMHFLEYHLVTAADYSGAHVLNVSKKEFQPYGVTVLVLLSESHLSIHTYPEQNFAAIDCYTCGTTVEPQIAIDYIVN
MEISDFTEAYPTTTEFDYGDSTPCQKTAVRAFGAGLLPPLYSLVFIIGVVGNVLMILVLMQHRRLQSMTSIYLFNLAVSDLVFLFTLPFWIDYKLKDDWI
XXXXXVKSTNLMAFVATKMLERQEDLDTCTEMQVEKMKASTKARLRTESSFAPRTWEDAIKDGELLFNGTILQAESPTMTLASVEMKGKKSPIDFAPSNI
MCDDEVAALVVDNGSGMCKAGFAGDDAPRAVFPSIVGRPRHQGVMVGMGQKDSYVGDEAQSKRGILTLKYPIEHGIVTNWDDMEKIWHHTFYNELRVAPE
MLLIAGLGNPGPQYAHNRHNIGFMAADEIFRRHRFSNWQKKFQAEIADGVIDGEKVLLVKPQTFMNLSGQSIGEAMRFYKLTPADLVVIYDELDLVPGKL
MTKTKGEKINKSAINEVVTRECTIHLAKRVHNIGFKKRAPRAIKEIRKFAEREMGTTDVRIDTRLNKHIWSKGIRSTPFRIRVRLARRRNDDEDSPNKLY
MLRALRGAADLLSTALYKNEMMMSRRYLSTPAPEPAKPSSEETTESTEPATSVEDAGEPMKEKRITQPYSSEALTKLKLDQYPLYVEREWWKTGKRMTFW
MECKRARAYSSSANLGSGFDILSIAHTAFFDTVEICVENKNLNNIIVESNSKIPLEPNKNSATYPIVKIMEEIGIKASLKVRVIKGIPEGLGLGSSGASA
MAGAVPGAIMDEDYYGSAAEWGDEADGGQQEDDSGEGEDDAEVQQECLHKFSTRDYIMEPSIFNTLKRYFQAGGSPENVIQLLSENYTAVAQTVNLLAEW
MHQSGSVSLCRSAISVLVATALYSPIALASTVEYGETVDGVVLEKDIQLVYGTANNTKINPGGEQHIKEFGVSNNTEINGGYQYIEMNGAAEYSVLNDGY
MTMTDPIADMLSRVRNASNAHHDTVSMPSSKIKANIAEILKQEGYIANYTVEDAKVGKTLSLELKYSNTRERSIAGLRRVSKPGLRVYAKSTNLPQVLGG
MSIKVTQEKLPASRVGLQIEVSGEQSRQVYERTLTRLSREVRFPGFRPGKVPRPVLIQRLGETALKANAIEDLVQQSLESAIAQESIPAIGNYQLSSDFE
METPLLLNTLTTLTLLTLLTPIILPPLLNLKNSPMSITKTIKTAFLISLIPTTIFIHSGAESIATHWEWQFIPNFKIPISLKMDMYSMMFFPIALFVTWS
MDLVGVSSPEPGPAAAWGPSKCPWATPQNTVSCSLTEVMSEELAKELQLEEEAAAFPEVVVAEGPFISGENIDTSSDLMLAQMLQMEFDREYDAQLRREE
MDLDLLDLNPRIIAAIKKAKLKSVKEVLHFSGPDLKRLTNLSSPEVWHLLRTASLHLRGSSILTALQLHQQKERFPTQHQRLSLGCPVLDALLRGGLPLD
MAENTDRNQIEKLLNRVKELEQEVERLKKKKEQANNIKDSSIRENSLGSGKAKRAFDFSAHGRRHVALKIAYLGWGYQGFASQENTSNTIEEKLFEALTK
MGDPKKSRRKWEGPGHPWIRINLEKEQVLIGKYGLRNKRELWLAQTIIRKFRHQARSLLALPPAERSTREKQLIQKLYRMGIIEKDNATLDDILGLNEEN
AAATGSGTTLKGATVPLNISYEGGKYVLRDLSKPTGTQIITYDLQNRQSRLPGTLVSSTTKTFTSSSQRAAVDAHYNLGKVYDYFYSNFKRNSYDNKGSK
MAIRTLDDLAAANRAIGVRVDINSPLTAAGGLADDARLRAHVDTLAELLAADARVAVLAHQGRPGGDEFARLERHADRLDALLDAPVSYCDATFSTGARD
MTNIRKTHPLLKIINHSFIDLPAPSNISSWWNFGSLLGICLMIQILTGLFLAMHYTSDTMTAFSSVTHICRDVNYGWLIRYLHANGASMFFICLFLHVGR
MSKSQLTSVFFILLCALSPIYGAFEYMQLVLTWPITFCRIKHCERTPTNFTIHGLWPDNHTTMLNYCDRSKPYNMFTDGKKKNDLDERWPDLTKTKFDSL
MEPSMDVNSVTISVEGMTCISCVRTIEQKIGKENGIHHIKVSLEEKSATIIYDPKLQTPKTLQEAIDDMGFDALLHNANPLPVLTDTLFLTVTASLTLPW
YINYKNMSHQHMLMMFNLLPVGSNISIWWNFGSMLLTCLVIQIMTGFFLAFHYTANINLAFSSIIHTSRDVPYGWIMQNTHAIGASLFFICIYIHIARGI
MSKQTLVLLYGGRSAEREVSVLSAESVMRAVNYDKFLVKTYFITQMGQFIKTQQFSEKPSESERLMTNETIELTQKIKPSDIYEEGAVVFPVLHGPMGED
MLQNIRIVLVETSHTGNMGSVARAMKTMGLTNLWLVNPLVKPDSQAIALAAGASDVIGNAQIVDTLDEALAGCSLVVGTSARSRTLPWPMLDPRECGLKS
MQVMNRYFLPKTGWEFFDVSRAYGVGVIVHTLSGDAVVSDMGGLYLIESQRELNFERIDQIHKFFGDDQAWDWTFITIGSGQREKTKKKVVEFLGNVEDI
MTQQIKYKRVLLKLSGESLMGSDPFGINHDTIVQTVGEIAEVVKMGVQVGIVVGGGNIFRGVSAQAGSMDRATADYMGMMATVMNALALKDAFETLGIKA
MVSHLKKTRKLRGHVSHGHGRVGKHRKGGCRGGRGKAGGMHHHRILMEKWHPGYYGKLGMRTFHLKKNPLHCPVVNIDKLWSLVSDATRQKYAEDKKKVP
MYVLKRLELRNIMSHFNTSIDFREGFTAIVGRNGAGKSTILEAILFSITPHQAPRRSSMISENSSRGEIYLALQSSEGRLLELRNKLIRRGGGTNTEAAI
MGSGGDSLLGGRGSLPLLLLLIMGGMAQDSPPQILVHPQDQLFQGPGPARMSCQASGQPPPTIRWLLNGQPLSMVPPDPHHLLPDGTLLLLQPPARGHAH
MINKNDIVADVVTDYPKAADIFRSVGIDFCCGGQVSIEAASLEKKNVDLNELLQRLNDVEQTNTPGSLNPKFLNVSSLIQYIQAAYHEPLREEFKNLTPY
MNYTSYILAFQLCVILCSSGCNCQAMFFKEIENLKEYFNASNPDVSDGGSLFVDILKKWREESDKTIIQSQIVSFYLKLFDNFKDNQIIQRSMDTIKEDM
MTLKSSEGEGGNSMRTALSDLYLEHLLQKRNRPETSLNQSNVTTEDMYTNGSPAPGSPAHAKGQEARRVRLIQFEKITEEPMGITLKLNEKQSCTVARIL
MFIVFYLILIIFIFIYFHVYINLKIKSNSILRKFKSEVDKTIIEINQATDRNINIIEIKIESLNRIIKEVDERIEILDQRLLGFNNSSIPGNSPSSFGSK
MSQQMHNPSIRRKLVIVGDGACGKTCLLIVFAKGKFPQVYVPTVFDNYVADVEVDGRRVELALWDTAGQEDYDRLRPLSYPDSNVVLICYSIDLPDSLEN
MLSATYRDLNTASNLETSKEKQAAQIVIAQISLLFTTLNNDNFESVEREIRHILDRSSVDIYIKVWERLLTLSSRDILQAGKFLLQENLLHRLLLEFAKD
MNISDVAKKTGLTSKAIRFYEEKGLVTPPLRSENGYRTYTQKHLNELTLLRQARQVGFNLEECGELVNLFNDPRRHSADVKKRTLEKVAEIERHISELQS
MFRNALRQSTRAVGAFSATGRVAARNAAPVVSAVQARTYADAKATPTEVSSILEQRIRGVQEESNLAETGRVLSVGDGIARVHGMANVQAEELVEFASGV
MRKALKDSKRIVVKVGTSTLTYENGSVNLMRIEKLSRVISDICNMGKEVVLVSSGAIGVGVGKLRLEKKPETIREKQAVAAVGQCALMHIYNKFFGEYSH
MAKIYRKLTGYGGEGGREWDDDVYEGVRKVYVGQDINRITYVKFEYVKEDGQVVTTEYGKIIQQPKEFVLQYPDEHIIAVEGNYRGVALCATEVITNLVF
MSGNSSTPNQGINCDPSYSYVMENFKYFVQVAYLAPAVFLYSRILYVVWVQHKKSYGYHPFFMVYSMVGLILVLLDIFITRLFVYVPQLCLPAAQFFISN
MTVERLENGVIVQRNTNEIEISITLDTVHGKLEGSTGVNFFDHLLNTFCHYSGLGLRVSTCESKDGILHHLIEDFGISLGLAFRELFDYTKVRRFGEATV
MLHQKIAHKVRKVVVPGISLLIFFQGCLILLFLQLTYKTLYCRNDIRKQIGLNKTKRLFIVLVSSILHVVAPSAVRITTENSSVPKGTFFLDLKKKRILS
MRTTKGAARRQSKKRLFKRAKGFRGGRGNLTRTVKETLLRSGAFAFRDRRVRKREFRKLWIIRINAAVKQHGLRYSEFIHGLNKAGIQLDRKSLSEMAIH
MSDVFDGYERQYCELSASLSKKCSSAISLDGEQKKQKLSEIKSGLENAEVLIRKMDLEARTLPPNLKSSLLVKLREFKSDLNNFKTEVKRITSGQLNAAA
MAKLENPILMAKIGGAQGLRGEVRVSTYTDDPMALGDYGNLVTADGRVFEILEVREGKNVVVVRFRGINDRNAAESLNGLELFIERDNLPDDELDDDEFY
MQSLEPLITKQLRPAPVGVPEGTPQQVLYVLTWSALTQVDKYRISTAVPAVSGVYELYYMDEARALNLLTAAHAWYGGLRGNVRAAVDPHETADPARRAL
MLPKNCTHLGECNSDCLTRSEIQALFREVINTLKHTMNTENVCAHMLDIVSFERIKEYIRANLGHYTVITDKCSKRKVCLHHKRIARLLGIKKIYHQEYK
MKLNKLALVLGLGLSVVAGSALAADQGHGTVKFVGSIIDAPCSITPDTENQTVPLGQISTAALKDGGRSNSRDFKISLENCTTETYKTVQTTFTGSEATE
MKWIKSTGSIGLSLLLFLSSFSHSLYAAPLRVISLSPSTTELAYAAGLGDNLIAASAYSDYPPQARKLEQVANWQGINLERIITLKPELILAWRGGNPQR
MDFLGLPTILLLVCISCFLIAAWRSTSQRGKEPPGPTPIPIIGNVFQLNPWDLMESFKELSKKYGPIFTIHLGPKKVVVLYGYDVVKEALIDNGEAFSGR
MDKLRVLYDEFVTISKDNLERETGLSASDVDMDFDLNIFMTLVPVLEKKVCAITPTIEDDKIVTMMKYCSYQSFSFWFLKSGAVVKSVYNKLDDVEKEKF
MAGAYAARCTQGRAFRSGLEDKVSKQLESKGIKFDYELWRIPYVIPESDHLYTPDFLLPNGIFIETKGLWDSDDRKKHLLIREQHPELDIRLVFSSSRSK
MSSTKNVLITGNTINFYMPNRPKLKVKMHTQCFNNFKNNQKNSMFAIIFDVLVNKKIIQNSDVIIYIWPNSKLEALFQINYIISLLSKTQKIFFLGSNRS
MWDPLVNEFPDSVHGLRCMLAIKYLQALEDTYEPSTLGHDLVRDLISVIRARNYVEATRRYHHFHSRLEGSSKAELRQPIQEPCYCPHCPRHKSKTGLDE
MSKNRRLFTSESVTEGHPDKICDQISDSILDEILKKDPNARVACETSVTTGLVLVSGEITTSTYVDIPKTVRQTIKEIGYTRAKYGFDAETCAVLTSIDE
MATAASNPYLPGNSLLAAGSIVHSDAAGAGGGGGGGGGGGGGGAGGGGGGMQPGSAAVTSGAYRGDPSSVKMVQSDFMQGAMAASNGGHMLSHAHQWVTA
MQHANTTALYLIGSDESGKGDSFGGIAVSAVLIHKDKINTLHQIGVGDSKQFNDYQIKALVPKIKAAVHDQVTLSVDAKTYNQLVQSFKNVNVMLTFLHC
ICSPLLYNVIMSYHHCFWLTVGVYILGILGSTIHTGFMLRLFLCKTNVINHYFCDLFPLLGLSCSSTYINELLVLVLSAFNILTPALTILASYIFIIASI
MASSSNIKHRLWLDGCMDFFHYGHSNAILQAKQLGETLVIGIHSDEEITLNKGPPVMTLEERCLSANTCKWVDEVVPSAPYVFDLEWMRRYGCQYVVHGD
MMYTVFVMSVLFVVGFVGVSSKPSPVYGGLGLVASGGVGCGIVVSFGGSFLGLMVFLVYLGGMMVVFGYTTAMATDEYPEAWGSNIVVLGALVGGLLMEG
MAVTSSSSTCDGFFIISLIVIVSSLFGTSSAQLNATFYSGTCPNASAIVRSTIQQALQSDARIGGSLIRLHFHDCFVNGCDGSLLLDDTSSIQSEKNAPA
MTSGSVFFYILIFGKYFSHGGGQDVKCSLGYFPCGNITKCLPQLLHCNGVDDCGNQADEDNCGDNNGWSMQFDKYFASYYKMTSQYPFEAETPECLVGSV
MELGGPGAPRLLPPLLLLLGTGLLRASSHVETRAHAEERLLKKLFSGYNKWSRPVANISDVVLVRFGLSIAQLIDVDEKNQMMTTNVWVKQEWHDYKLRW
MSKVEESIEVGVPVHTAYNQWTQFETFPQFMSGVERIEQRTDTLTHWVTSVNGVHKEFDAEITEQIPDERVAWTTVGGEAEQAGVVTFHRLDDDHTKVML
MLRRYTYNEIIKKSHKRCSNYGIKIDIPCPSKILRDEEFNVIIQKNKALIEIARPFMEILYNFLKGSGFSLYFTEKNGVVLTIIGDQDIIRDQIQMGIIE
MDYNVKDFGALGDGVSDDTAAIQAAIDAAYAAGGGTVYLPAGEYRVSGGEEPSDGCLTIKSNVYIVGAGMGETVIKLVDGWDQDVTGIVRSAYGEETSNF
MNKVNQILEEKVMPIAGRIAGQRHLQALRDGIILTMPLIIIGSFFLIIGNLPIPGYAEFMAKTFGSSWSEKLAYPVDATFEIMGLVAAFGIAYRLAEKYG
MSRVSEYGVPEGVRESDSDTDSVFMYQHTELMQNNASPLVVQTRPPAVLIPLVDVPRPRSRRKASAQLKMQMDRLCNVLGVVLQMATLALVTYIAFVVHT
AIAIGLDFGSDSVRALAVDCTTGEEIATSVEWYPRWQKGQFCDAPNNQFRHHPRDYIESMEAALKTVLAELSVEQRAAVVGIGVDSTGSTPAPIDADGNV
MTSKEELLQELSEAIISCKKDAVLAAVEKAKQVMEPAEIIENGLAAGMNQVGVLFERGKLFLPHVMMAADAMTAGVKVLEADMPAGTETKKLGVIVNGTV
MVYPIRLYGDPVLRRKARPVEDFSGIKRLAEDMLETMFEAKGVGLAAPQIGLSQRLFVAVEYADEPEGEEERPLRELVRRVYVVANPVITYREGLVEGTE
MVRVRFAPSPTGFLHVGGARTALFNFLFARKEKGKFILRIEDTDLERSEREYEEKLMESLRWLGLLWDEGPDVGGDHGPYRQSERVEIYREHAERLVKEG
MAAIDLNSDLGESYGAWRMGDDEAMLAIVSSANIACGFHAGDPAGIYRTVKAAAEKGVVVGAHVSYPDRVGFGRRDLDATSEELIADVIYQIGALKGVAA
MKKLSGVLAGSLLLISASFSQDLKAHAELINTEGEVIGKAELIETNSGVLIKLNAKGLPPNAELAFHIHERGECKPPTFKSAKGHFNPYGKKHGLLNPEG
MKTFVIGIGGVTNGGKTTLAKNLQKRLPNCSVISQDDFFKPESEIDIDENGFLQYDVLEALNMEKMMSAVSCWMENPGSSAGPAALESAQGVPILIIEGF
MVIIWILLLSFISCGPQVSWAKRLEREPKYPCSRGGKLCDPRQRRDAGGRGGVYEHLGGAPRNRKLYCATKYHLQIHLNGKINGTLEKNSVFSILEITAV
MSLQVLNDKNVSNEKNTENCDFLFSPPEVTGRSSVLRVSQKENVPPKNLAKAMKVTFQTPLRDPQTHRILSPSMASKLEAPFTQDDTLGLENSHPVWTQK
MSRPRFLPDNFTLALIATVLLATFLPCSGQTAVVFEWVTNIGIGLLFFLHGAKLSRQAIIAGMTHWRLHLLVFACTFVMFPLLGLALKPALSPMVTPELY
MKTKLQYYLPKMLITKFFGWLAEKKAGIITYWIILFFIKIYKINLKEIKTKDIKSYNTFNDFFSRRIKIDCRRIDYDPSIIICPADGIITNFGYIENTEK
MYLRPDEVARVLEKVGFTVDVVTQKAYGYRRGENYVYVNREARMGRTALVIHPTLKERSSTLAEPASDIKTCDHYQQFPLYLAGERHEHYGIPHGFSSRV
MDQREILQQLLKEAQKKKLNSEEFASEFLKLKRQSTKYKADKIYPTTVAQRPKNIKKNRYKDILPYDHSLVELSLLTSDEDSSYINASFIKGVYGPKAYI
MGFLKLIEIENFKSYKGRQIIGPFQRFTAIIGPNGSGKSNLMDAISFVLGEKTSNLRVKTLRDLIHGAPVGKPAANRAFVSMVYSEEGAEDRTFARVIVG
MIDTNLLRVTVCDEGELEKSTTHFIGSRKIEPEQWITWASECKYLPESDAVALCATLIDRLSLEANVVPVSSPVTICGDIHGQFYDLLELFKTGGTVPNT
MRGPRRFRLWTRANVLTVISILTSILSGAGCSPLSQLPSDNPAHVGVQDGVTTERVDRSKNHRNTTASSGAHRVTSGEPLGDRVTTRSTTAPDQVPGDAS
MRECISIHVGQAGVQIGNACWELYCLEHGIQPDGQMPSDKTIGGGDDSFNTFFSETGAGKHVPRAVFVDLEPTVVDEVRTGTYRQLFHPEQLITGKEDAA
MASKNMVNPAVEPSMEDDLFAREVAEVKQWWSDPRWRYTKRPFTAEQIVSKRGNLKIEYPSNAQSKKLWKILEGRFQKRDASYTYGCLEPTMVTQMAKYL
MVTLHTNFGDIKIKLDFDKAPVTAENFLNYCKDGFYNNTIFHRVIDGFMIQGGGMESGMREKATKAPIQNEANNRLSNKRGTIAMARTSDPHSATAQFFI
MIITTVYFILVAIAVLALIFGAILGFASVKLKVEADPIVEKIDALLPQSQCGQCGYPGCKPYAEAIANGDDITKCIPGGQTVIVNIAELMGVEPPTTDIE
MCAVLEPSMIRWLSEVDNIVVSSLPSDYIPSGPAGVKAESCEVELPGSFGVIDEEDSYIRLLSAFATLVCRMSGESDVAMYSKANRLLKLAVPPGVAFQQ
MNIGEAILFKYPTADPTKDFIVQNNGDGTPSYIAEWNIRAPIPTEAELKTWWEELQSTSAYEPPVQVDLLARELSQEKLARKQLEELNQTLGSELSKIKL
MLGGTAVVMTVDAYGPISDNAGGISEMSGLGPEVRAITDELDAVGNTTAAIGKGFAIGSATLTVIALFSAFNLEVNHTRIAAGLPEMSLQLTNPNVIVGL
MAAARAAALGVRWLQRTTRGVVPLEARRAFHMTKDMLPGSYPRTPEERAAAAKKYNMRVEDYEPYPDDGMGYGDYPMLPNRSQHERDPWYQWDHSELRMN
MSHEAVWQHVLEHIRRSITEVEFHTWFERIRPLGIRDGVLELAVPTSFALDWIRRHYAGLIQEALGLLGAQAPRFELRVVPGVVVQEDIFQAAPAEAPRP
MSEDNFDDEFDGSLPSGPRHPMARRFRGYLPVVVDVETGGFNSATDALLEIAATTVGMDEKGFLFPEHTYFFRIEPFEGANIEPAALEFTGIKLDHPLRM
MRSDMIKKGDHQAPARSLLHATGALKSPTDMNKPFVAICNSYIDIVPGHVHLRELADIAKEAIREAGAIPFEFNTIGVDDGIAMGHIGMRYSLPSREIIA
MSDPGFLAAPVLLLLLVSLASASLEQAASRDDDSAERPLSKRHSEGTFTSDYSKYLENKQAKDFVRWLMNAKRGGSELQRRHADGTFTNDMTSYLDAKAA
GAYKYLEELQRKKQSDVLRFLQRVRVWEYRQKNVIHRAARPTRPDKARRLGYKAKQGFVIYRVRVRRGNRKRPVPKGATYGKPTNQGVNELKYQRSLRAT
MCKDKNEKKNYEHVNANEKNGYLASEKNELTKNKVEEHTYDYDYVVIGGGPGGMASAKEAAAHGARVLLFDYVKPSSQGTKWGIGGTCVNVGCVPKKLMH
MESYDVIANQPVVIDNGSGVIKAGFAGDQIPKYCFPNYVGRPKHVRVMAGALEGDIFIGPKAEEHRGLLSIRYPMEHGIVKDWNDMERIWQYVYSKDQLQ
MTKTLPKDFIFGGATAAYQAEGATKTDGKGRVAWDKFLEENFWYKGDPASDFYHNYVEDLELAEKFGGNVIRISIAWSRIFPNGDGEVKPNGVDFYHKLF
MGSTAETQLTPVQVTDDEAALFAMQLASASVLPMALKSALELDLLEIMAKNGSPMSPTEIASKLPTKNPEAPVMLDRILRLLTSYSVLTCSNRKLSGDGV
MRDYDEVIAFLGEWGPFQRLIFFLLSASIIPNGFNGMSVVFLAGTPEHRCLVPDTVNLSSSWRNHSIPLETKDGRQVPQSCRRYRLATIANFSAMGLEPG
TTTEEEEAVPKVESPVVVVTGASRGIGKAIALSLGKAGCKVLVNYARSAKEAEEVSKQIEEYGGQAITFGGDVSKEADVDAMMKTAVDKWGTIDVVVNNA
MERILKKQPAPVRALTIHPLRRYESSIYDTPIPAYVIKHSSDGVTIDIATSELADGQSGSTIQPFESVPAQNLTLFKHDFTFGHLADTTDKKFVEVFGVL
MRLFGYARVSTSQQSLDIQIKGLKEAGVKASRIFTDKASGSSTDRKGLDLLRMKVEEGDVTLVKKLDRLGRDTADMIQLTKEFDAQGVAVRFIDDGISTD
MEGPTHPKPFKDKTFSWDLIILVGVVRVLLRLDVGMANPSPHQVYNVTWVITNVQTNSQANATSMLGTLTDAYPTLHVDLCDLVGDTWEPIVLDPSNVKH
MPTLEIAQKKLEFIKKAEEYYNALCTNIQLSGDKLKVISVTSVNPGEGKTTTSVNIARSFARAGYKTLLIDGDTRNSVMSGFFKSREKITGLTEFLSGTA
MNGGGKNVLNKNSVGSVSEVGPDSTQEETPRDVRLLHLLLASQSIHQYEDQVPLQLMDFAHRYTQGVLKDALVYNDYAGSGNSAGSGLGVEDIRLAIAAR
MNTNEIMSTIKMIEEQKLDIRTITMGISLRDCCSFNGEESRKRIYDKITRYAQDLVRVGEEIERDYGIPIINKRISVTPISMIAESSDDKDYVEYAKTLD
MLGAETSLQALTSATRTGPAAFSTKSKAGKNTVPRTVAGAIAEYKRQHCAAMGIGIGPRLLSECPFAVTFDRYSPDSSAALERVIVAAYRQVLGNLPPTD
MSYAYLFKYIIIGDTGVGKSCLLLQFTDKRFQPVHDLTIGVEFGARMINIDGKQIKLQIWDTAGQESFRSITRSYYRGAAGALLVYDITRRETFNHLASW
MATAASNPYSILSSSSLVHADSAGMQQGSPFRNPQKLLQSDYLQGVPSNGHPLGHHWVTSLSDGGPWSSTLATSPLDQQDVKPGREDLQLGAIIHHRSPH
MNILTDFRTHRPATLADAVNALAAEATLPLGAGTDLLPNLRRGLGHPAALVDLTGIDGLATISTLADGSLRIGAGATLEAIAEHDAIRTTWPALAQAAES
MMAMNAKHRFGMHPVLQEPKFSSLHSGSEAMRRVCLPAPQLQGNIFGSFDESLLARAEALAAVDIVSHGKNHPFKPDATYHTMSSVPCTSTSPTVPISHP
MSSDAKQQETNFAINFLMGGVSAAIAKTAASPIERVKILIQNQDEMIKQGTLDKKYSGIVDCFKRTAKQEGLISFWRGNTANVIRYFPTQALNFAFKDKI
MLKKNDIVEVEIVDLTHEGAGVAKVDGLVFFVENALPSEKILMRVLKVNKKIGFGKVEKYLVQSPHRNQDLDLAYLRSGIADLGHLSYPEQLKFKTKQVK
MANVADTKLYDILGVPPGASENELKKAYRKLAKEYHPDKNPNAGDKFKEISFAYEVLSNPEKRELYDRYGEQGLREGSGGGGGMDDIFSHIFGGGLFGFM
MAEMSNNKTSEEAKANGKKSQSETLEESKLENMNSEESTETTQTESMETAETETSLQTELESAKKEIESLKDSWARERAEFQNFKRRSAQEFVSIRKEAV
MGLIFFRYDRCYMLSVLSYLHVYFGPFRLLQSYAVLMGIALYAGFFFTYGVLPSAYRFLPQDRGRAFAPCAQEAAGKPTGAGVIFVSVFVLLVYLLMRPS
MTILFLTMVISYFGCMKAAPMKEANVRGQGSLAYPGVRTHGTLESVNGPKAGSRGLTSSSSSSLADTFEHVIEELLDEDQKVRPNEENNKDADMYTSRVM
MRINHKPLLIATALLTLVPNVVWSSPFDEDQEICPQWECDQAGNCRKLDLTCGSSPDSSGAQGYQLYFDGELVSGPDAQGYTSQQAKENCTWNMQTKPQM
MASTTPITMEDLQKALEAQSRALRAGLAAGASQSRRPRPPRHARLQHLPEMTPAVTPEGPAPPRTGAWQRKDWSRAPPPPEERQESRSQTPAPKPSRAPP
MMTAHRKSNGDTTNFARRHIGPSARDVAAMLETVGAKSVDALMAETLPASIRQAAPLDLGKPLSETEAIAHMGELAAQNQVFTSLIGQGYSGTILPAVIQ
MQYWGKIIGVAVALLMGGGFWGVVLGLLIGHMFDKARSRKMAWFANQRERQALFFATTFEVMGHLTKSKGRVTEADIHIASQLMDRMNLHGASRTAAQNA
MQYEWRKAELIGQLLNLGVTPGGVLLVHSSFRSVRPLEDGPLGLIEALRAALGPGGTLVMPSWSGLDDEPFDPATSPVTPDLGVVSDTFWRLPNVKRSAH
MAARRGALIVLEGVDRAGKSTQSRKLVEALCAAGHRAELLRFPERSTEIGKLLSSYLQKKSDVEDHSVHLLFSANRWEQVPLIKEKLSQGVTLVVDRYAF
MALNSGSPPGIGPCYENHGYQSEHICPPRPPVAPNGYNLYPAQYYPSPVPQYAPRITTQASTSVIHTHPKSSGAPCTSKSKKSLCLALALGTVLTGAAVA
LETRLYECTECEKTFSNQSVLSLHQRTHTGEKIFKCTECEKSFMKRSQLIVHKKCHIEERPYMCTFCEKGYNQHSKLIEHIRTHTGEKPFTCTECKKSFT
KPYSWRSKYGWTAFCGPVGPRGRDSCGKCLRVTNTGTGANTIVRIVDQCSNGGLDLDVGVFNRIDTDGRGYQQGHLIVNYQFVDCGNELDLTKPLLSILD
MGAQLSRNTAGSHTTGTYATGGSTINYNNINYYSHAASAAQNKQDFTQDPSKFTQPIADVIKETAVPLKSPSAEACGYSDRVAQLTLGNSTITTQEAANI
MDEIVKNIREGTHVLLPFYETLPELNLSLGKSPLPSLEYGANYFLQISRVNDLNRMPTDMLKLFTHDIMLPESDLDKVYEILKINSVKYYGRSTKADAVV
MHYKLLFAAAAASLASAVSAAGVVGAAEGFAHGVTGGGSASPVYPTTTDELVSYLGDNEPRVIILDRTFDFTGTEGTETTTGCAPWGTASQCQVAINLHS
MMALRKTKPTSPGRRAVIKSVNSFIYKGKPFAALTEKKKKNAGRNNSGRITVRHIGGGHKQHYRIVDFCRNKDDIPAKVERIEYDPNRSAYIALLCYADG
GNSTSSDKNNSSSEGNEGVIINNFYSNQYQNSIDLSANATGSDPPKTYGQFSNLLSGAVNAFSNMLPLLADQNTEEMENLSDRVSQDTAGNTVTNTQSTV
MTEQMTLRGTLKGHNGWVTQIATTPQFPDMILSASRDKTIIMWKLTRDETNYGIPQRALRGHSHFVSDVVISSDGQFALSGSWDGTLRLWDLTTGTTTRR
MNFVLALTVNTLLALLLMTITFWLPQLYPYMEKSDPYECGFDPAYPARIPFSMKFFLVAITFLLFDLEIALLLPLPWALQTTNLPLMTTSSLMLIIILAL
AWQYFALEGVVTGGNYRKQGCCRPYEFPPCGRHGKEPYYGECYDTAKTPKCQKTCQRGYLKAYKEDKHFGKSAYRLPNNVKAIQRDIMKNGPVVAGFIVY
MASVAWAVLKVLLLLPTQTWRPVGAGNPPDCDSPLASALPRSSFSSSSELSSSHGPGFSRLNRRDGAGGWTPLVSNKYQWLQIDLGERIEVTAVATQGGY
MTARIGVVTFPGSLDDRDTQRAIRVAGAEPVALWHKDKDLKQVDAVVLCGGFSYGDYLRAGAIARFSPVMDTVIDQAKAGLPVLGICNGFQILTEAHLLP
MAVPGEAEEEATVYLVVSGIPSVLRSAHLRSYFSQFREERGGGFLCFHYRHRPERAPPQAAPNSALIPTDPAAEGQLLSQTSATDVRPLSTRDSTPIQTR
MRWEFLPCLLLLISNNKIFGFKVPSINFEMLKDEGFEVSIPDEPGIQRVFYMFQIDDTCPALMDYITEAVNGSWVSKQKMSLQNNDKLQISMLVQFNEEI
MALRPAKIDRYVDKPAYTRREYIRGAPGPKITIFDMGNPAGDFEFEVALHVSQPVQIRQNALEAARQQVNRYLQKNVGRSNYHFKIRVYPFQVLRENPMA
MAKVIGIDLGTTNSAMAVYEGNEAKIIANKEGKNTTPSIVAFTDKGEILVGEPAKRQAVTNPKKTVYSIKRIMGLMFNEDKAKEAEKRLPYNIVDRNGAC
FVSNFPRKLGINSHNTDTTVCSPPLKESPSRKLKRKKNGHVRLFFSSLFEYRKHNDVHIRDYTTGVCVMRRLINHIVNHDLFRWSVMTAMIFYRYSETCM
MERKTVLYIAVSLDGMIAKEDGSIDWLDEFEGEGDNGYSDFYQTVDTVILGRSTYEHVKVLTPVFPYQDKTCYVFTGSPDSYQDEHVTFINEGARAFTAR
MATENKILILGATGAIGRHIVWASIKAGNPTYALVRKTSDNVNKPKLTEAANPETKEELLKNYQASGVILLEGDINDHETLVNAIKQVDTVICAAGRLLI
MGNASFGSKEQKLLKRLRLLPALLILRAFKPHRKIRDYRVVVVGTAGVGKSTLLHKWASGNFRHEYLPTIENTYCQLLGCSHGVLSLHITDSKSGDGNRA
MTNNPLIPQSKLPQLGTTIFTQMSALAQQHQAINLSQGFPDFDGPRYLQERLAHHVAQGANQYAPMTGVQALREAIAQKTERLYGYQPDADSDITVTAGA
PSYTVTVATGSQWFAGTDDYIYLSLIGSAGCSEKHLLDKAFYNDFERGGRDSYDVTVDEELGEIYLVKIEKRKYRLHDDWYLKYITLKTPHDYIEFPCYR
MFDCMEALGMGPRQLYDVTDRGACMLRKASPFYAGLDPFAWTGTASVRSVETQSTSSEEMVPSSPSPPPPPRVYKPCFVCQDKSSGYHYGVSSCEGCKGF
MLKKKPVSFSCIDGHIYKIFPNDLNANNTVFGGLLMSLLDRLALVVAERHTESVCVTAFVDALRFYAPAYMGENLICKAAVNRTWRTSLEVGVKVWAENI
MAFRKSNVYLSLVNSYTIDSPQPSSINYWWKMGSLLGLCLVIQIVTGIFMAMHYSSNIELAFSSVEHIMRDVHSGYILRYLHANGASFFFMVMFMHMAKG
MAVTALAARTWLGVWGVRTMQARGFGSDQSENVDRGAGSIREAGGAFGKREQAEEERYFRAQSREQLAALKKHHEEEIVHHKKEIERLQKEIERHKQKIK
MESVRRGKLMKNKKIKFDVYLNGIAYHCIKCGFCCDAPTVTKKDLAKIAGYLKIPFDEVLKRYVRFFNGYIGELKEVGGKCIFLDKKTKKCKIYKVRPLI
MSELILKCEGVGKRYRDGGLDVLVLHGLDLEIRAGESTGIIGSSGSGKSTLLHILGGLDMPSEGRVLLMGEDLRTLNQRRLGDLRNRHLGFVYQFHHLLP
ETPAEKFQRQHMDTEHSTASSSNYCNLMMKARDMTSGRCKPLNTFIHEPKSVVDAVCHQENVTCKNGRTNCYKSNSRLSITNCRQTGASKYPNCQYETSN
MGDEFRPSHEERSKMYKSNVRDQNEMRRKRREDEVQIRKNRRDEKFERNRQITVQRSLSHEETSELLKSVADGLQSMQETTIHEALTVLHENLNNTVWTI
MSTSSINGFSLSSLSPAKTSTKRTTLRPFVSASLNTSSSSSSSTFPSLIQDKPVFASSSPIITPVLREEMGKGYDEAIEELQKLLREKTELKATAAEKVE
MVLDDLPNLEDIYTSLCSSTMEDSEMDFDSGLEDDDTKSDSILEDSTIFVAFKGNIDDKDFKWKLDAILKNVPNLLHMESSKLKVQKVEPWNSVRVTFNI
MATAGGILDQLNKASSAEDFFALLEVDYDPQVVNVVRLHILRRMGQYLVSENFEGQADDAIRARCKEVLEQAYADFLASSPLQERVFKVLKEAAQPPKPK
MGRVSFSVRVSSVRRARCSCPGRCYLSCRVPPTTALRALNGLGCAGVPGETAGGAVGPGPLGTRGFLSGSKFQAPGSWKDCFGAPPAPDVLRADRSVGEG
MAAESLKEAKRIKNMLMEEECVLQLGNCKKTASYGHRLSKTEACCPSCFSVAFRGKDYENEFTIWKQKAMDGQTHVRSEQFVKRYVNSCFLPYYAKCHQC
MREIVHLQTGQCRNQIGAKFWEVVSDEHGIEPDGLYKGNNDLQLERISVYYNEVGANKYVPRAVLVDLEPGTMDSVRSGPLGSLFRPDNFVFGQSGGGNN
MDKFVKLTGVAAPLPVVNIDTDMIIPKDYLKTIKRTGLGTGLFAEARYNEDGTPNPDFVLNKPAYQNAKILVAGDNFGCGSSREHAPWALLDFGIRCVIS
MRWKYAAWILIAVVDVMCCSSEEKSASVSFVTRPGSQVIAFPFIFVGHSIVVLPTTKYSNLKRNAKSMEDLTFLLSNLSHVVWSLTIDATVYKDGGRLEK
MGEEPVPADKALGKKFKKKNASWSIEESEALYRVEAWGAPYFAINAAGNITVSPNGDRGGSLDLLELVEALRQRKLGLPLLIRFSDILADRLERLNSCFA
MGRMKKIFFNQKSDLNSMKLFFCNRIMNKGEIRRIIAWFLFNHGTSRTAHMVDRLKILGFYHATKAGISLSIDDLSIPPTKKWLLEDAEQEIAKTQKNYS
MPMKFEFSFSKSHRPAGGAAVLLQVAGAKEAAGAAVVDPEGVLAKAAKIGKFTGKALSTLDVIAPHGSPADRIVLLGLGDAGGVGDHDWLKAGGAAAAKL
MTDQTAASPRVLVTGGAGYIGSHVLHALTDAGIPAVTIDDLSAGRREAIPAAVPLVEGDIGSAELLDRVMRDHRVDAVMHFAGSIVVPESVVKPLDYYRN
MNAALSQWKDAHAARLRDYSAVRVSGRVSAVRGILLECKIPAAKVGDLCEVSKADGSFLLAEIVGFTQECTLLSALGAPDGIQVGAPIRPLGIAHRIGVD
MSGFSSEERAAPFTLEYRVFLKNEKGQYISPFHDVPIYADKDVFHMVVEVPRWSNAKMEIATKDPLNPIKQDVKKGKLRYVANLFPYKGYIWNYGAIPQT
MIIFKDVFPGVELFSDSFPVSLVNETVYKVKGKLRTDTFAIDDKAIGGNASAEGGEEGTDAASKQGVDIVMNSRLVEYALSKKDYMTHIKSYMKSVKDKL
MLEFEQGFNHLATLKVIGVGGGGNNAVNRMIDHGMNNVEFIAINTDGQALNLSKAESKIQIGEKLTRGLGAGANPEIGKKAAEESREQIEDAIQGADMVF
WVIPLLPLPVIMSMGFGLFLIPTATKNLRRIWAFPSILLLSIAMVFSLHLSIQQINGSSIYQYLWSWTINNDFSLEFGYLVDPLTSIMLILITTVGILVL
MAIQTRFASGTSLSDLKPKPSATSISIPMQNVMNKPVTEQDSLFHICANIRKRLEVLPQLKPFLQLAYQSSEVLSERQSLLLSQKQHQELLKSNGANRDS
MRIAILGRPNVGKSSIFNRLCKRSLAIVNAQEGTTRDRLYGEIRAWDSIVHVIDTGGVDQESTDRFQKQIHKQALAAAEEASVLLLVVDIRCGITKQDEE
MILYPKQRIRMVSKMEPKMLEKIYLANPRGFCAGVKYAISYVEQVQANSEEQIYVRKEIVHNRRVVEDMKKNGIRFINDLDEAPNGATVIFSAHGVSPSV
MINMDVIIHKIHQLTPSIRAFELISANGSDLPAFDAGSHIDVHLKNGLTRQYSLSNCCSEQHRYVIGVLHDENSRGGSRCIHQDYREGDHLNIGTPRNLF
MRCWLENLSGGRKMKFGEFGGRFVPEVLIPPLEELEKAYDRFKDDEEFKARLEYYLKSYAGRPTPLYFAENLSRELGVKIYLKREDLLHGGAHKINNTIG
MQVQCQQSPVLAGSATLVALGALALYVAKPSGYGKHTESLKPAATRLPARAAWFLQELPSFAVPAGILARQPLSLFGPPGTVLLGLFCVHYFHRTFVYSL
MTLKVILGEHQITRTELPVGIATVSGCGAVVYCISKFWGYGAIAPYPQSGGNRVTRALQRAVIDKTKTPIETRFYPLDSLRTVTPKRAVDNGHAVSGAVR
MASEPNLRYPIEETGDRGPPGPPGPPGPQGPPGPQGPPGPQGPPGPPGPPGPPGPPGPPGPPGPPGPPGLPGLFVTNLLLGIIVLLLLIIVALLLVSKLV
MDKFWWHAAWGLCLLPLSLAHEQIDLNITCRYAGVFHVEKNGRYSISRTEAADLCQAFNSTLPTMDQMVMALSKGFETCRYGFIEGHVVIPRIQPNAICA
MSGRSGNGGQQKMRIRPFMATIDEQYVTQTWELLKRAIQEIQRKNNSGLSFEELYRNAYTMVLHKHGERLYNGLKDVIQDHMASVRIRIIESMNSGSFLE
MLNLRVVYLGTPQFAATVLETLVDARIHVVGVVTRADKPQKRSSKPIASPVKQLALSKNIPLLQPTKTTDPAFLAQLREWQADVFVVVAYGVILKQELLD
MHNVDQQELSKFEQMAHSWWDPNGSFKPIHLLNPLRFNYIQTKANGLFGKKVLDVGCGGGILSEAMAQAGAIVTGIDMTTEPLEIAKQHAIENGLTIHYQ
MSMFWGLNMKPERKYSQTIIKSFHISGVALDKGQEAKLYLAAEKQEYIVATVTKAIPQVALDLNFSKGDRIMFYTAGDASVSLLGYLHDIDSEDDEDDDQ
MYQDLIRNELNEAAETLANFLKDDANIHAIQRAAVLLADSFKAGGKVLSCGNGGSHCDAMHFAEELTGRYRENRPGYPAIAISDVSHISCVGNDFGFNDI
MNFSRRSLRVGAIVNVSVRSLLMRGKNRNKCNSIIFLTVGLLLFIAALALGVLVLFNGYQVNVNANGVDLKPFEIVHFPFAVKTFLSVLTFVLAAFGFVC
MKLFQIFPLLLSLTSVTLAADDFCNATGFQGQSVVSTGHDVKKIGNIDYEQWADGGNNSATFYSDGSFKCNFSNTKDYLCRSGVAFSQAKYPSEIGHIEA
VPNAQPALEGRTSFPEDTVVTYKCEESFMKIPGKKDSVICLKGSQWSDIEEFCNRSCEVPTRLNFASLKQPYITQNYFPVGTTVEYVCRPGYRRELSLST
MTTVPDLESDSFHVDWYRTYAELRETAPVTPVRFLGQDAWLVTGYDEAKAALSDLRLSSDPKKKYPGVEVEFPAYLGFPEDVRNYFATNMGTSDPPTHTR
MSDSGSYGQSGGEQQSYSTYGNPGSQGYGQASQSYSGYGQTTDSSYGQNYSGYSSYGQSQSGYSQSYGGYENQKQSSYSQQPYNNQGQQQNMESSGSQGG
MSGKGEGPAIGIDLGTTYSCVGVWQHDRVEIIANDQGNRTTPSYVAFTDSERLIGDAAKNQVAMNPVNTVFDAKRLIGRRFSDSSVQSDMKLWPFKIQAG
MASDSSFPGASSNVAEYSVSEISGALKRTVEDTFGHVRVRGEISGYRGPHSSGHAYFALKDDRARLEAVIWRGSMSRLRFRPEEGMEVIATGKLTTYPGS
YKLICYYTSWSQYREGDGSCFPDAIDPFLCTHVIYSFANISNNEIDTWEWNDVTLYDTLNTLKNRNPNLKTLLSVGGWNFGSERFSKIASKTQSRRTFIK
MLLTQLHCPYLLLLLVVLSCLPKAPSAQVMDFLFEKWKLYSDQCHHNLSLLPPPTELVCNRTFDKYSCWPDTPPNTTANISCPWYLPWYHKVQHRLVFKR
MWPNGSSLGPCFRPTNITLEERRLIASPWFAASFCVVGLASNLLALSVLAGARQGGSHTRSSFLTFLCGLVLTDFLGLLVTGTIVVSQHAALFEWHAVDP
MTERYADKQIKLFSLTSNLPIAEKIAKAAGIPLGKMSSRQFSDGEIMINIEETVRGDHIYIIQSTSFPVNDNLWELLIMIDACKRASANTVNIVLPYFGY
MILDEFVEIANLLEIYSSLLSEKQKEYLEDHFENDLSLSEIAKNNNVSRQAIYDNIKRGVALLYDYEDKLKFYQMKKNIRKELVDLKEDFTKENLEKIIE
MATTGALGNYYVDSFLLGADAADELSVGRYAPGTLGQPPRQAATLAEHPDFSPCSFQSKATVFGASWNPVHAAGANAVPAAVYHHHHHHPYVHPQAPVAA
MAVVWMQQNFQQLIEQLKGTLGKLGARKLIALGLVGAALMGAILYTSIYLGRPSYETLYVGLSRDDVNRMGLALGEAGIPFDVKSDGSSILVPIGKAENA
MKKTFYITTPIYYPSDKLHIGHSYTTVAADAMARFKRLTGYDVMFLTGTDEHGQKIQRIAREKGMSPKEYVDGIVEWIKDLWKTMDISYDHFIRTTDAYH
MNLMFHQARNNNSFMVAATSNQQHHKTALHVLEDKASGQVYDNQRIIASEQHSYGEYYIDEGKENSIPSESSARDYCGKELNKMASVTKESYVGGRLVDE
MNINDLKLTLSKAGQEHLLRFWNELEEAQQVELYAELQAMNFEELNFFFQKAIEGFNQSSHQKNVDARMEPVPREVLGSATRDQDQLQAWESEGLFQISQ
MMRIALFLLTNLAVMLVFGLVLSLTGIQSSSVQGLMIMAGLFGFGGAFVSLLMSKWMALRSVGGEVIERPRNETEYWLLETVRRQSQQVGIAMPQVAIYQ
MIAKPNQATTEPPLSLRPGTVPTVPATTPARPATITIQRRHPAPKADSTPHTLPPFSPSPSPASSPSPAPAQTPGAQKTQSQAAITHPAAVASPSAPVAA
MRDSTGAGNSLVHKRSPLRRNQKTPTSLTKLSLQDGHKAKKPACKFEEGQDVLARWSDGLFYLGTIKKINILKQSCFIIFEDSSKSWVLWKDIQTGATGS
MSCKFVLQLLGFWLLLSQPCRARVTKEWLDEVIHVCGREYVRAILDICAATVGLEAPPLRRRRMTEEAVSSFIKEDAEPFDTMPNLSEKPKTALPEGHPS
MRVGVIRFPGSNCDRDVHHVLELAGAEPEYVWWNQRNLDHLDAVVIPGGFSYGDYLRAGAIAAITPVMDAVRELVREEKPVLGICNGAQILAEVGLVPGV
MSTTLTNKNVIFVAGLGGIGLDTSKELVKRDLKNLVILDRIDNPAAIAELKAINPKVTVTFYPYDVTVPITETTKLLKTIFAKVKTVDILINGAGILDDH
MESLGINNIYNALDRIKLNAKMNILVRDPYHYDNNGNIVGVDDSYLKNAYKQILNWSSDGVSLNLDEDVNQALSGYMLQIKKPSNHLTNSPVTITLAGKD
MTINITKTKERPVFPFTAIVGQEEMKLALTLNVIDPKIGGVIIMGDRGTGKSTTIRAITDILPEIPIVENDPFNSHPQDFDLMSDEVRSRIEKGESIPSV
MFLFFFCDLFWLRLLLCMYYCVSRLCFIVYFNCLMLIFDFLLFCLFDLYLFVGLCLFLLLWFMLFNLYSLILYYCITYLNLYLLFCIVFLLYIAFLFLFC
MNDTYQFDAAGALLSTQLPFPRRQGKVRDVYDLGDRLLIVSSDRISAFDYILPTGIPDKGRLLTAMSRFWFEQMDAGRIGQNVGSAGGDGSSNPRSISHH
SEITLGKYLFERLKQVNVNTIFGLPGDFNLSLLDKIYEVDGLRWAGNANELNAAYAADGYARIKGLSVLVTTFGVGELSALNGIAGSYAEHVGVLHVVGV
VSFNYTEFKDDGSLILQGDAKIWTDGRLAMPTDPLVNNPKTTRSAGRALYATPVPIWDSATGNVASFVTSFNFLFVIRELKYTPTDGLVFFLAPVGTEIP
MNMEIFGNSISNILIFVVITLLGIFIGKIVDKIVRNYLKKIIDKTKTKFDDIILESIDLPIIVLVVTLFFYFGLRFLILPDYILKLIDEAVKVVVILSAT
MAAASSPPRAERKRWGWGRLPGARRGSAGLAKKCPFSLELAEGGPAGGALYAPIAPGAPGPAPPASPAAPAAPPVASDLGPRPPVSLDPRVSIYSTRRPV
MIGLIGRKVGMTRVFTEEGVSIPVTVVEVEANRVSQVKTLETDGYAAIQVTAGSKKANRVNKAEAGHFAKAGVEAGRGLWEFRLENGEEFEVGAELTVEL
MRIGYGFDIHAFGSIKPLIIGGVQIPYNKGLIAHSNGDLLIHSLIDALLGATAMGDIGTFFPSEDKKYKNINSRILLKYIWKRIYLKNYRISNIDITIIT
MMTETVRTWRHIPQRYNLTGSKCLQCGNVFFPSRIICPECRRKGKLEELKFSGKGRIHSYSVINTPTDEFKDIAPYVVAIVELEEGARVTSQIVDCDPDS
MDYKQLKQEFNTPFYIYNFDFIKERFLNLKEAFKARKSQIFYAVKANSNLSLLQMLANLDSGFDCVSIGEVKRALKAGAKAYKIIFSGVGKTKEELRQAL
MTNELGDIGFGYRPRAAYATDPALSRGRLFDEVESPTRTPFQRDRDRIIHSTAFRRLKHKTQVFIAHEGDHYRTRLTHSIEVAQIARAVARALRGDEDLA
MAAAYLDPNLNHTPSSSTKTHLGTGTERSPGAMERVLKVFHYFESSNEPTTWASIIRHGDATDVRGIIQKIVDSHKVKHVACYGFRLSHLRSEEVHWLHV
MERKLMSLLPSISLSEMEPNSTLGNHNSNRSCTTENFKREFYPIVYLVIFIWGALGNGFSIYVFLKPYKKSTSVNVFMLNLAISDLLFTITLPFRVDYYL
MDLIPSFSLETWVLLALSLVLLYQYATYSHGFFKKLGIPGPKPLPLFGNVLSYRKGIWNFDIECHKKYGNMWGLYDGPRPVLSITEPDMIKAVLVKECYS
MSIFYVLGKKGTIEILYKIKEGVNSFTSIKNALDMEGCGVSTRTLAERLNELEDENLIQKDGSKYYLTKKGQEALEIIENVMKWEAKWKEAKIPKIIIGM
MGYNKSLRYSRHEGTTCVIDNHHLKSLGSVLNDVRRKKDRIREAEYEPILDIADQYMVTEDPFRGPGKNVRITLFKEIRRVHPDTMKLVCNWSGKEFLRE
MKTVLLTGFDPFGGENINPAWEVAKNLHEKTIGEYKIISKQVPTVFHKSISVLKEYIEELAPEFIICIGQAGGRPDITIERVAINIDDARIADNEGNQPV
MEDKSLVTLKKKTFEVSKFSNLGAIELFVDGRRKRPKYFHRRRETVLNHVGGKKSEHKLDVFDQRDYKMIKSYAFLKIVGVQLVVTSHLPADTPGFIQID
VLSAADKANVKAAFDKVGGQAGDYGAEALERMFLSFPTTKTYFPHFDLSHGSAQVKAHGKKVGDALVNAVGHLDDLPGALSALSDLHAYKLRVDPVNFKL
TVQEIKGKKLVKGIAPNVEPEALLNDKRKVFLFGSPSYTNIGDQAIAYAEEKFIKNHFPYYEYIEIMDYATDEGIELVKEIIREDDIVCFTGGGNLGNLY
MASPVLLLKEGTSRTTGRDALRNNILAAKTLAEMLRSSLGPKGLDKMLIDSFGDVTITNDGATIVKDMEIQHPAAKLLVEAAKAQDAEVGDGTTSAVVLA
MSPCGRARRQTSRGAMAVLAWKFPRTRLPMGASALCVVVLCWLYIFPVYRLPNEKEIVQGVLQQGTAWRRNQTAARAFRKQMEDCCDPAHLFAMTKMNSP
MSSASRLQNVNIVSNNYSRYGTSVYDKLYHSNGSGSNNAGKNSTTVGKLSSISQKSRSKQRHGSNCSRSMSQSPLSTFKSPLSNQNQSSAPDDLASIGQR
MGNLLKVLTCTDLEQGPNFFLDFENAQPTESEKEIYNQVNVVLKDAEGILEDLQSYRGAGHEIREAIQHPADEKLQEKAWGAVVPLVGKLKKFYEFSQRL
GEIQKITVKNPIVEMDGDEMTRIIWQFIKDKLILPYLNVDLKYYDLGIEYRDKTDDKVTTDAAEAILQYGVGVKCATITPDEARVKEFNLKKMWLSPNGT
MAKATQDSNRPHKADVGSAIPNHDLPPIPGRYHADREELLEFYRRMLMIRRFEERCGQLYGLGLIAGFCHLYIGQEAVAVGLQAALQPGRDSVITGYREH
MTNLRKTHPLMKIINHSFIDLPAPSNISAWWNFGSLLGVCLGLQIVTGLFLAMHYTSDTMTAFSSVTHICRDVNYGWLIRYLHANGASMFFMCLFMHVGR
MAFGSMNSSDDSPMSDINVTPLVDVMLVLLIVFMITMPVLTHSIPLELPTASEQANKQDKQPKDPLRLTIDANGGYYVGGDSASKVEIGEVESRLKAAKE
MAIQTSNLGYPRIGLQREWKKTLEAFWSNKIDEEQFLTTMKEIRLQHVKAQQEKGIELIPIGDFTYYDHVLDTAYMLGFIPSRFSEFTSYLDVYFAMARG
MKNYQAEIVAVGTELLLGQIANTNAQWLSEKLATYGINMYNHTVVGDNLERVEQAFQLAQSRSNIIIVTGGLGPTADDLTREGFQQMTGLPLVEDKESME
MDSIVEIVKIGGFNVKDAIKRRPGIKIGAFCAMALILTGCMGQDPVDSLHHSLEKAAESEKPFQEEQNTLKELEAKENQLYDSVMKLNMDDYKKIVALSN
MTGKAGAALAPSLPGKPKPDGAAAAAPPPPPPAAGAKPSSGPTPPRCTGFGIQEILGLNKEPPSHPRAALDSLPAGHLLAARSVLSPAGVGGVGMGLLGA
MADRAALEELVRLQGAHVRGLKEQKASAEQIEEEVTKLLKLKAQLGQDEGKQKFVLKTPKGTRDYSPRQMAVREKVFDVIIRCFKRHGAEVIDTPVFELK
MALKIRLRQQGRRNHVVYRLVLADVESPRDGKYIELLGWYDPHSSINYQLKSERIFYWLERGAQLSSKAEALVKQGAPGVYSALLSKQEARKLVVRKKRR
MDTIEKKSVATIRTLSIDAIEKANSGHPGMPMGAAPMAYTLWTKFMNVSPANPGWFNRDRFVLSAGHGSALLYSMLHLSGFDLSIEDLKGFRQWGSKTPG
MELSLVVFTVVCWVSVWSDDRIISDRHAVYWNSSNSRFWQGEYTVAVSINDYLDVYCPYYESPQPHSRMERYILFMVNHDGYLTCEHRMRGFKRWECNRP
GVQVETISPGDGRTFPKRGQTCVVHYTGMLEDGKKFDSSRDRNKPFKFTLGKQEVIRGWEEGVAQMSVGQRAKLIISSDYAYGATGHPGIIPPHATLVFD
TDATGKPIKCMAAIAWEAKKPLSIEEVEVAPPKSGEVRIKILHSGVCHTDAYTLEGIDPEGIFPVILGHEGAGIVESIGEGVTSVKPGDTVIPLYVPQCY
MASDFWLIAGLGNPGKKYEDTRHNMGFMTADVLAERWTVNFADHKGLAMLGKSVMNLDGRTVKFFLAKPLTYMNDSGNAVASISAYYQIEPDHIVVIHDD
MSTHTEEQHGEHQYLSQVQHILNYGSFKNDRTGTGTLSIFGTQSRFSLENEFPLLTTKRVFWRGVVEELLWFIRGSTDSKELSAAGVHIWDANGSRSFLD
MRISSSPSPALGSIVNQPTSGELAAETPLAKASLTQSGAGGGQAFVQFGQANDSPSSFSGTEQSGSSLMSLLTRSSSSESTSSVDQDSDQVSPMTSVSST
MQADILDGKQKRVNLNSKRLVNCNQVDVNQLVPIKYKWAWEHYLNGCANNWLPTEISMGKDIELWKSNVLSEDERRVILLNLGFFSTAESLVGNNIVLAI
MAGSSFTLPSTGSAPLDMMLIDDSDLLQLGLQQVFSKRYTETPQSRYKLTRRASPDVSSGEGNVHALAFIYVNAETLQMIKNARSLTEANGVKDLVAIDV
MAKSLNILIAALSLIAFSPFCLCSKAYGSGGYLFPQFYDQSCPKAQEIVQSIVAKAFEHDPRMPASLLRLHFHDCFVKGCDASILLDSSGTIISEKRSNP
MRFVIITGLSGAGKTQALKAMEDMGFFCIDNFPPALIPKLADLFYQSKNIDKVALGMDLRGGQFFEDIYSSLDFLKKNNYDYEIVFLEASDEVLIKRFKE
MKDKGKLVIWPAYIDQTKSRSSGRIISRKNSIKEPHLNEIKEAARQLGLNPEVEPEKAYPKSWWEVSGRVLVDDNGPKSVIAKQIALAIKKMRGQEVPAK
MNSVLNSGRNTICDAYNVVVHDPFSFQHKSLDTIQKEWMEWKKDNHSLYVDPIVGTVASFLLKKLGSLIGKRILSELRNLIFPSGSTNLMEDILRETEKF
MAAPASRQVRRRARAAPRPRSAEDWWWDRLAPRGSGYHLLQSDSMLLVLSEPGPARPRAQRRASRRTPRQPPRGPSAAAKPKAGLRSEAAAAPAPAPAPT
MGDMANNSVAYGGVKNSLKEANHDGDFGITLADVRALMELRSTDALRKIQESYGDVYGICTRLKTSPVEGLSGNPADIERREAVFGKNFIPPKKPKTFLQ
MDAPRQVVNFGPGPAKLPHSVLLEIQKELLDYKGVGISVLEMSHRSSDFAKIINNTENLVRELLAVPDNYKVIFLQGGGCGQFSAVPLNLIGLKAGRCAD
MSFIRLHKDAAATWLSRLLPAAIFILVGLFSIMVIRDYGRESAAARQTLLEKGNVLIRALESGTRVGMGMRMHHAQQQTLLEEMAGQPGVLWFAVTDAQG
MKRFGTRSATGKMVKLKLPVDVESLLIEASNRSGRSRSFEAVIRLKDHLHRYPKFNRAGNIYGKSLVKYLTMRLDDETNQLLIAAKNRSGWCKTDEAADR
MLDKIVIANRGEIALRILRACKELGIKTVAVHSSADRDLKHVLLADETVCIGPAPSVKSYLNIPAIISAAEITGAVAIHPGYGFLSENANFAEQVERSGF
MAEVRKQQQFTRSVCVLDLGQKTYCGKVVRAVDGVYYTIKIGRTVQCGVTPTPIPKSYVLEIRECGRYRIQDGTDVLSLMITESGIEVTQNRWEEWSFEA
MVYARPIFGLCGGILWLSPERRSFTILFYVDNSFICSGRLCRKGGVNEHKRQLHNVFTLIPFVLLYLFYDVTTGAAMLSGVSSHILLDFMTPTGCPFFYP
ADKMDMSLDDIIKLNRSQRGGRGGGRGRGRAGSQGGRGGAVQAAARVNRGGGPMRNRPAIARGAAGGGRNRPAPYSRPKQLPDKWQHDLFDSGFGGGAGV
MQPAKNLLFSSLLFSSLLFSSAARAASEDGGRGPYVQADLAYAAERITHDYPKPTGTGKNKISTVSDYFRNIRTHSVHPRVSVGYDFGSWRIAADYARYR
MMRSHYCGTLNRSHVGQAVTLSGWVHRIRNLGRFIFMQIRDREGIVQVFFDEKDDTLFKVASQLRAEACVQIQGQVIARDEAQINPEMATGEIEVLVQNV
MSAPETTAPLQPPAAQAASLPGSLAESLASSGITELLAQLDRELIGLKPVKARIRDIAALLLVDKLRAARGFSAGAPSLHMCFTGNPGTGKTTVAMRMAQ
MEAKVTTLMVQGTTSDAGKSVLVAGLCRVLARKGVNVAPFKPQNMALNSAVTKEGGEIGRAQAVQAQACRIEPSVHMNPVLIKPNSDTGAQIILQGKALT
MLVSKSNGFNASAVLGSGSYNENKSSKHMELLAHSILKLICKEAASETYRGALETLQKMMSECIYQEGNAFVIMGAGEQLKRIKYEVGENNLKVFNVHFN
MKGLPPSLRSRKRYIAFRIIAEKKIDERSLSRALSEKMLSLFGECFAASGLRLEAFDGERGIVRCYREALDKVMVALTLMTHVGGVRVIPLTLGVSGTIK
MDIFFVISGFLITGIIITEIQQNSFSLKQFYTRRIKRIYPAFITVMALVSFIASAIFIYNDFNKLRKTIELAIAFLSNFYLGLTQGYFDLSANENPVLHI
MRFCRGTVLGRSAAGMAVLLALGACYEEDDQTLPSAAPGESVAAESTHWLEIDDSRSPETFLSAESGLPAQTLAPLLGALSAHYRESPRMIANRVLQLWQ
MDRLCGSGELGSKFWDSNLTVYTNTPDLTPCFQNSLLAWVPCIYLWAALPCYLFYLRHHRLGYIVLSCLSRLKTALGVLLWCISWVDLFYSFHGLVHGSS
MGSCISLQISCDQVLTRAYSCFFSLGNYIHKLKDNIVALEKAIEDLTATRDDVLRRVQMEEGKGLERLQQVQVWLKRVEIIRNQFYDLLSARNIEIQRLC
MKYNNRKLSFNPTTVSIAGTLLTVFFLTRLVLSFFSISLFQLVTFQGIFKPYVPDFKNTPSVEFYDLRNYQGNKDGWQQGDRILFCVPLRDASEHLPMFF
MLTEIRIESLGAISVATAEFDRGLTVLTGETGTGKTMVVTGLHLLGGARADASRVRSGANRAVVEGRFTTTDLDDVVVAQLDGILNASGSERDEDGSVIV
MNELILNLKGDVSVPVEMDKILPEKIQEMSLEEISGIELIQGNKTAKVSEIFDVELKESDVAKVTINNCCKKVKRIGEKMTSGEIVVNGDAGMYIGVEMK
MAENDVDNELLDYEDDEVETAAGGDGAEAPAKKDVKGSYVSIHSSGFRDFLLKPELLRAIVDCGFEHPSEVQHECIPQAILGMDVLCQAKSGMGKTAVFV
MAVLPGPLQLLGVLLTISLSSIRLIQAGAYYGIKPLPPQIPPQMPPQIPQYQPLGQQVPHMPLAKDGLAMGKEMPHLQYGKEYPHLPQYMKEIQPAPRMG
MTQQDIKLIAFDLDGTLLDSVPDLAVAADQAVQALGYPAVSEEQVRDYVGNGADVLIGRALSQSMTISSDLSEDLRAKGRELFDDFYAQSGHQLSHLYPT
MLVVTTNDLPGHRVQEVLGEVFGLTVRSRHLGSQIGAGLKSLVGGELRGLTKTLVETRNQAMERLVEQARARGANAVLSFRFDVTEAADVGTEVCAYGTA
MLRFEDWELAVVIILTRFMEAIAIIISIYLAFNGYKLRYVLATAGVFLLSVLINLTGLIFRPYFIYFSLASIFLSALILTALILYVKKNPEKTKSFSLPE
MAGSAPEGTQFDARQFDQKLNEVLEGQDEFFTSYDDVHESFDAMGLQENLLRGIYAYGFEKPSAIQQRGIVPFCKGLDVIQQAQSGTGKTATFCSGVLQQ
MMFGYFVGYLGADPEERMTSKGKRVVVLRLGVKSRIGTKDETVWCKCNVWHNRYDKMLPYLKKGSGVIVAGDISVESYMSKDGTPQSSLVISVDTIKFSP
MAVPAFSDIAKSANDLLNKDFYHLAAGTIEVKSNTPNNVAFKVTGKSTHDKVTSGALEGKFTDKPNGLTVTQTWNTANALETKVEMADNLAKGLKAEGIF
MYGDYRQIWERIVEVIKSELTPTSYNTWLVHIKPLAFAEDTLFLSTPNTFTKNIINGRYINIIYDAASKVTNRFIEIKILSEDEEEYREIKESIERENSS
MGELFRSEEMTLAQLFLQSEAAYCCVSELGELGKVQFRDLNPDVNVFQRKFVNEVRRCEEMDRKLRFVEKEIRKANIPIMDTGENPEVPFPRDMIDLEAN
MNPMEEVIIDKVVVNIGVGQAGDRLTKAAKVLEMLTGHKATNTLAKKSIRDFNIRKRLPIGVKVTLRKKDAMEFLQKAFYVKDYKITDYSFDKHGNAYFG
MKIEKMNFYSPKKYKWKGIKITEQAIEQILFLINKNPKNKGIRIGTKKSGCAGFRYTMELVKNNTIEKENKNDIVFYYNNILVYISLKEAPFLNGIKIDF
MASRRQKQFDRKYSSYRKFTATEDVNYSTHSSRSSYRSESLTSRTDGRGRSTSSEIIAGSESRSYPVYIAIQDYTPDKEDVEAIPLEQGQIVEVLDKKNS
MKYTNIVIGIIIKKNKIYITKARKKKYVLDLWEFPGGKVKENENLTYSLKRELSEEVGLKILRFRFFRCIKYFYKKIKLYFFLITRWKGRIYSKEGYLYK
MICKNSIVTSSSKLFYKMFFIAISIEILEYNYIYPLCIEIAQHSGNIKIALCLKEILQKKKYNLILLKIASIVISNFLSTNTYSFIYTPYDVEILFSNLL
MLKIYNTLKREKEEFKPINPAQVGMYVCGVTVYDLCHFGHGRTFVSFDVIARYLRYSGYNLRYVRNITDVDDKIIKRALENNESCEALVERMIAEMHNDF
MSTLGHQYDNSLVSNAFGFLRLPMNFQPYDSDADWVITGVPFDMATSGRAGGRHGPAAIRQVSTNLAWEHNRFPWNFDMRERLNVVDCGDLVYAFGDARE
MYLTITRPDLTFAVNRLSQFSSASRTAQMQAVYKVLHYVKGTVGQGLFYSATSDLQLKAFADSDWASCPDTRRSVTGFCSLVPLWFLGALRKSILSPGLL
MNILGSSCGSPNSADTSSDFKDLWTKLKECHDREVQGLQVKVTKLKQERILDAQRLEEFFTKNQQLREQQKVLHETIKVLEDRLRAGLCDRCAVTEEHMR
MFNKINQIFNFHQQALNLCSQRQEILSANIANADTPGYKSIDFNFKNELNKTLYKNKKTIFLKKTSPNHLNEKHKNLFLLKTIPVLTNQIKQDGNTVNMD
MSINLNRVQNLIEKLAFISSVPNELTRLAFTEEDEKAHNMIIELCKEYDLSIRRDSIGNLFIRKAGKEDFLPAVAFGSHIDTVVNAGKFDGPLGSVAGLE
MSIYFISDIHGCYKEFKLLLKKSFFNDKKDFLWIAGDLVSRGPDSLKVIRYLYSLRKRIKIILGNHDLNLIAVYSGVKENKKENYFDEFLSAKDNLQLIN
MAVFEGTYQVLGTPRFGIVISRFNDLITTKLLEGCQDCLRRHGVDPNPHGSQVDYAWVPGSFEIPLVAAQLAATRRYAAIICLGAVIRGQTPHFDYVAAE
MDLVSALSLETWVLLAISLVLLYRYGTRKHELFKKQGIPGPKPLPFLGTVLNYYKGLWKFDMECYKKYGKTWGLFDGQTPLLAVTDPETIKNVLVKECFS
AVGKNKRISKGKKGSKKKTVDPFAKKDWYDIKAPSVFNVRNIGKTLVSRTQGTKIASEGLKHRVFEVSLADLQNDEDQAYRKIRLRAEDVQGKNVLTNFW
SKSSTETPPSYNQLNYNENLLRFFNSKPVTAPVELDPPKGESSYVSSAREDARSTLSPVHGFEGSGGSGSSGNFTTGSNVRMSSVTNTSNAGTGTSSAGG
MSSAETMKQPTAASPDQFSVSHLLSAVESEISAGSEKGDPTERDLKITLEEKPLWDKFNALTNEMIVTKNGRRMFPVLKVNVSGLDPNAMYSFLLDFTAA
MKLIILEHYSQASEWAAKYIRNRIIQFNPGPEKYFTLGLPTGSTPLGCYKKLIEYYKNGDLSFKYVKTFNMDEYVGLPRDHPESYHSFMWNNFFKHIDIH
MSLTEEIKKRRTFAIISHPDAGKTTITEQLLYFGGEIREAGTVKGKKSGTFAKSDWMDIEKQRGISVTSSVMQFDYAGKRVNILDTPGHEDFSEDTYRTL
MTNIRKTHPLAKIINDSFIDLPAPSNISAWWNFGSLLGICLIIQILTGLFLAMHYTSDTTTAFSSVTHICRDVNYGWIIRYMHANGASLFFICLFLHVGR
MPTPSMEDYIEQIYLLIDEKGYARVSDIAEALSVHPSSVTKMVQKLDKDEYLIYEKYRGLVLTTKGKKIGERLVYRHDLLEQFMRIIGVDESKIYNDVEG
MPTRVLTMSARLGPLPQPPAAQDEPVFAQLKPVLGAANPARDAALFSGDDLKHAHHHPPAPPPAAGPRLPSEELVQTRCEMEKYLTPQLPPVPIISEHKK
MSYPGNVHSLRDLYNVFKDAPNRERLILDMNSQLARIDNIAQILTMTEEQEKEVIAKMSASLANLGLNMDNAIRELKNMETVHMDRVSVLTVYQSAVLNI
MHKAILNSDLIATKAGDVTVYNYDGETREYISTSNEYLAVGVGIPACSCLDAPGTHKAGYAICRSADFNSWEYVPDHRGETVYSTKTGESKEIKAPGDYP
SQDFCTDLAVSSANFVPTVTAISTSPDLQWLVQPTLISSVAPSQNRGHPYGVPAPAPPAAYSRPAVLKAPGGRGQSIGRRGKVEQLSPEEEEKRRIRRER
MSEKHLFTSESVSEGHPDKVADQISDAILDAILAQDPHAHVACETVVYTGTVNVFGEISTSAYVDIAHVVRETIKKIGYTDSENGFDYKSVGVHVSLVEQ
MGRGRVELKRIENKINRQVTFAKRRNGLLKKAYELSVLCDAEVSLIVFSNRGKLYEFCSTSNMLKTLERYQKCSYGSIEVNNKPAKELENSYREYLKLKG
MARSVPLEKVRNIGIAAHIDAGKTTTTERILFYSGVVHKIGEVHDGNAVTDWMEQERERGITITAAAISTSWKDYRVNIIDTPGHVDFTIEVERSMRVLD
MLVPLSLLQKFFSSPLSIEEILQACDRIGIEAECSNVFPDSLNTVVTGKILSASPHPDAERLTVAIVFDGKGERQIICGAPNCRAGIIVPIALPGAKLRN
MAKKVIKMVKLQIPAGKANPAPPVGPALGQAGVNIMGFCKEFNARTADQAGLIIPVEITVFEDRSFTFITKTPPAAVLLKKVAGIESGSGEPNRNKVATV
MIVATLTPLWPLLDAEERPAVVSEVARSVTRSIALAPFHIRFAVESVSIVIGLCTVLISAGAGGPLARTLRTDRFYRLLQRMPGPAGSVIRLYRSMTLLA
VVKKIALFGATGNTGLTTLAQAVQAGYEVTVLVRDPSRLPSEGPQPAHVVVGDVRQPADVDKTVAGQDAVIVLLGTRNDLSPTTVMSEGAQNIVAAMKAH
MLKIAWGITGCGDKLPEVVEIMKKLKNKYNLDVDIYLSKNAKIVVKWYKLWQVLEDEFYDLRVEVNANAPFLVGKLQTGKYDLFLVAPATANTTAKIAYG
MHIHRTRIVITSSRDPSIRTRNFLNVLTFVLPDSVKITRGKKSKIEIFERAINLGALYLLFVLAKNGNPLRIIVYDLESLSIKYFFKLSGLSLPSDYNVS
MELVNIFLETDAGRVKFAIKNTDDVCASELINKFVELLSEYIHIDQSEFYLVVKDKDIFYFKCDRGSISIVNNEFYVFDEPLLFVKDFTNVTGVEFIVTE
MSTVAAARYGKDNVRVYKVHKDPKTGVQTVTEMTVCVLLEGEIDTSYTKADNSVIVATDSIKNTIFILAKQNPVTPPELFGSILGTHFINKYKHIHVAHT
MDNLDVICIGAAIVDIPLQPVSKNIFDVDSYPLERIAMTTGGDAINEATIISRLGHRTALMSRIGKDAAGQFILDHCRKENIDIQSLKQDVSIDTSINVG
MEPLLSLKSVSKSYDDLNILDDIDIDIESGYFYTLLGPSGCGKTTILKLIAGFEYPDSGEVIYQNKPIGNLPPNKRKVNTVFQDYALFPHLNVYDNIAFG
MLFHSLIMGLVEGITEFLPISSTGHLILTGDLLGFLDKEKRDVYEIFIQLGAMLAVVWEYRRKIGHTVAGAVRPGGERNLLLGIVIAFIPAAVAGLLFSK
MDNVINDEAIFKYCESNPKDRDCLCIHPEPTIEKIGEDLLLPYYCWYEPCKRKTAKIPTALRDNMKRCNLIDCSVSLGEINLLDGILKVNNDCLSSHAIY
MKQKVVNIGDIKVANDLPFVLFGGMNVLESRDLAMRICEHYVTVTQKLGIPYVFKASFDKANRSSIHSYRGPGLEEGMKIFQELKQTFGVKVITDVHEAS
MSCAKKLVTLNPCTSVKLVPHRPIRATKMQCWMHPRRATCRVQRLRDAYHDERNESSLLHMTVYSDIFLDERARPYYRQLLRKRTDAAAARRAFLNAGQV
MTTNMLPLHPYWPRHLRLDNFVPNDLPTWHILVGLFSFSGVLIVITWLLSSRVSVVPLGTGRRLALCWFAVCTFIHLVIEGWFSFYHEILLEDQAFLSQL
MPAMRLHELLARTGLDTRNLPDIDIAGLSTDSRQVQPGDLFIGLPGTRVDGSEFWPQAIAGGAAGLVISENARGVEAAVPVIRVPDVVGTCARLASAYYD
MKYLILAALVAVTAGLVIPLVPKTQEAITEYVNSKQSLWKAEIPKDITIEQVKKRLMRTEFVAPHTPDVEVVKHDINEDTIPATFDARTQWPNCMSINNI
MSEHQAVIQTDIAKGTINKNIYGHFAEHLGRGIYEGIWVGTDSDIPNINGIRKDVLEALKQLHIPVLRWPGGCFADEYHWANGVGDRKTMLNTHWGGTIE
MNLETIIGLEVHVELKTNSKIFSASPTEFGAEPNTQTSVIDLGYPGVLPTLNKEAVNFAMKAAMALNCEIATETKFDRKNYFYPDNPKAYQISQFDKPIG
MKCNTKCDKNGYFGEFGGQYIPEVLKPAVEELKEAYKELKDDEDFQNELAYYLKHYAGRETPLYYAKNLTEKLGGAKIYLKREDLLHGGAHKTNNTIGQA
MLKFILRRCLEAIPTLFILITISFFMMRLAPGSPFTGERTLPPEVMANIEAKYHLNDPIMTQYFSYLKQLAHGDFGPSFKYKDYSVNDLVASSFPVSAKL
MNHSEVKTGLIVTAKQTYYPIELSNAELLTHYETIQEYHEEISQNVLVQSSKTKPDIKLIDQQPEMNPHQTREAIVTFLYQLSVMTRVSNGIFFHAVRFY
MNPMDRQTEGQEPQHQDRQPGIESKMNPLPLSEDEDYRGSGKLKGKVAIITGGDSGIGRAAAIAFAKEGADISILYLDEHSDAEETRKRIEKENVRCLLI
MSAFQPTIKRRESTKIYVGNVPIGGDAPIAVQSMTNTRTTDVEATVAQIKSLERVGADIVRVSVPTMDAAEAFKQIKQQVNVPLVADIHFDYRIALKVAE
MREFLVLFNHAPTSPDRVRLKDLPGSGRFDLVCRVTTQALLYSHGVRTDTVVHLLLRGPDDPPKTITVTGRRVRRLYPDERTTAIHLRRALEADPDTEPH
METQKRHEYHSVCHTCRRTENTRMKVKMMSSSNRVLVIALALTLYIVEVASAETLCGGELVDALQFVCEDRGFYFSRPTSRSNSRRSQNRGIVEECCFRS
MNVVAIIMASQETCSGRAPRETPEWRRPACLVASILVRALEFSWLFSTCLLVAFDFARDCGLPPHSGKTWSDGKGPAALSFGKTNTKEATTNFYNRLDEK
MESESIRRMGNACIPLKRIAYFLCLFSVVLLTEGKKPAKPKCPAVCTCSKDNALCENARSIPRTVPPDVISLSFVRSGFTEISEGSFLFTPSLQLLLFTS
MLTLQTWVVQALFIFLTTESTGELLDPCGYISPESPVVQLHSNFTAVCVLKEKCMDYFHVNANYIVWKTNHFTIPKEQYTIINRTASSVTFTDIASLNIQ
MKPENGAATWHPAKRSCLGRLTTLETLLLVFLGLLITALLSVLFLWLWVLDGYKTFTDGRPIYPLPFENSSVAVDRSAKNHNDVVCTSRECVRLAGFLAE
MTALPGPLWLLGLALCALGGGGPGLRPPPGCPQRRLGARERRDVQREILAVLGLPGRPRPRAPPAASRLPASAPLFMLDLYHAMAGDDDEDGAPAERRLG
MLILASASQARRNLLEQLSIKYAVMVSHIDEGKYNSQNVKELVQALSFAKTESVVSEYIFNCRKENKALAILGCDSLFEFDGEILGKPRNKSEAICRLEK
MALTPGWGSSAGPVRPELWLLLWAAAWRLGASACPALCTCTGTTVDCHGTGLQAIPKNIPRNTERLELNGNNITRIHKNDFAGLKQLRVLQLMENQIGAV
MGLSYGIFICFLLLGGMELCCPQTIWPTETYYPLTSRPPVMVDCLESQLVVTVSKDLFGTGKLIRPADLTLGPENCEPLVSMDTDDVVRFEVGLHECGSR
MANRRSLFSLSLIFVFMINSAIASPLTYNVASLGAKADGKTDSTKAFLSAWAKACASMNPGVIYVPAGTFFLRDVVFSGPCKNNAITFRIAGTLVAPSDY
KIVSRWMGSQNNHQQTHPNHHHHLPPLQHHANNYFPMPLSTYYPPDSSVPLPFPSPAGVNSTQAPFNPSQFCFSHRRKRRILFSQAQIYELERRFRQQKY
MLLQAFLFLLAGFAAKISASMTNETSDRPLVHFTPNKGWMNDPNGLWYDAKEGKWHLYFQYNPNDTVWGLPLFWGHATSDDLTHWQDEPVAIAPKRKDSG
MSEGDSVGESVHGKPSVVYRFFTRLGQIYQSWLDKSTPYTAVRWVVTLGLSFVYMIRVYLLQGWYIVTYALGIYHLNLFIAFLSPKVDPSLMEDSDDGPS
MAEEGQVIGVHTVDAWNEHLQKGIDDKKLIVVDFTASWCGPCKFIASFYAELAKKMPTVTFLKVDVDELKSVATDWAVEAMPTFMFLKEGKIVDKVVGAK
MLQSRYDHPLSAILRSPALNLPPTHANIVPMVVEQSGRGERAFDIYSRLLRERIIFLGGGAGDRRGIDDAVADSIVAQLLFLDAEDPEKDIYLYINSPGG
MYIDTSELCDIYLDQVDVVEPIFSSFGGVNRFYGKVTTVKCFENNGLITDILEENGEGRVLLIDGGGAVRRALVDAELAQLAVDNGWEGIIVYGAVRQIQ
MSECFKLELKNTKPYLQDEELKNLKPAVAAAHEAIHNGTGAGNDFLGWVDLPVNYDKDEFERIKKSAEKIRNSVDAFIVIGIGGSYLGARAAIEMFSHSF
MKVTPLAFESLGVRSQATLVETKDVRILIDPAVSLAPRRYGLPPHQLEVDKLTELAKKIYEISKDVDIIVITHYHYDHHDPGYVIPIEIYSNKMVFIKDP
MFEATTILGYRGELNHKKFALIGGDGQVTLGNCVVKANATKIRSLYHNQVLSGFAGSTADAFSLFDMFERILESKKGDLFKSVVDFSKEWRKDKYLRRLE
MVKSRVSYRSVMSGVGEERVPSAFTILASWGWTFAPQNHDLARSPNTTPIESIAGTAPDAHVGPLDGEPDRDAISPLTSSVAGDPPGADGPYVTFDTLFM
MKTTKFNIENLDLFYGENQALKSINLPIPTRQVTALIGPSGCGKSTLLRCLNRMNDLIEGVTITGKLTMDGQDVYGNIDVSDLRIRVGMVFQKPNPFPMS
MTVRYQIEQLGDSAMMIRFGEEINEQVNGIVHAAAAYIEEQPFPGFIECIPAFTSLTVFYDMYEVYKHLPQGISSPFESVKRDVEERLAEIAEDYEVNRR
MKVVNVPSNGREKFKKNWKFCVGTGRLGLALQKEYLDHLKLVQEKIGFRYIRGHGLLSDDVGIYREVEIDGEMKPFYNFTYIDRIVDSYLALNIRPFIEF
MSIAVNMNDPTNTGVKTTTGSGSMTGSNAADLQSSFLTLLVAQLKNQDPTNPLQNNELTTQLAQISTVSGIEKLNTTLGAISGQIDNSQSLQATTLIGHG
MDHLLQKTQIQNQTEQVMNITNPNSIYIKGRLYFKGYKKIELHCFVDTGASLCIASKFVIPEEHWINAERPIMVKIADGSSITINKVCRDIDLIIAGEIF
MKINCYFEQKYIQLEKRKGVFMYDISGWKHVFKLDPNKELSDEHLEMICESGTDAVIVGGSDGVTIDNVLHMLVSIRRYAVPCVLEVSDVEAITPGFDFY
MGDRERNKKRLLELLQAAGTGNGHCADCGAADPDWASYKLGIFICLHCSGVHRNFPDISKVKSVRLDFWDDSMVEFMTHHGNLNVKAKFEARVPAFYYVP
MSTTFCSSVSMQATSLAATTRISFQKPALVSRTNLSFNLSRSIPTRLSVSCAAKPETVEKVSKIVKKQLSLKDDQNVVAETKFADLGADSLDTVEIVMGL
MVPVVALVGRPNVGKSTLFNRLTRTRDALVADFPGLTRDRKYGRAEVEGREFICIDTGGIDGTEDGVETRMAEQSLLAIEEADVVLFMVDARAGLMPADE
MGPLTFTDVAIEFSLEEWQCLDTAQQNLYRNVMLENYRNLVFLGIAVSKPDLITCLEKEKEPCKMKRHEMVDEPPVVCSHFAEDFWPEQDIKDSFQKVTL
MSAKIILVFCAQALFVQSALSQCTSRATVAADRGIIGGYGLGAPYGLAYGLEAPLGLGYGLGAPCGLGGPAIDITPTIGGGLPVSSASAIAPVGLAVASE
MAPKKSKSDAQSIGAKLALVIKSGKVVLGYRSTLKALRSGKAKLILISANTPPLRKSELEYYSMMSKTAVHHYTGTNIELGTACGKLFRCSTMAILDAGD
MPYFDNISTIAYEGPASKNPLAFKFYNPEEKVGDKTMEEHLRFSVAYWHTFTGDGSDPFGAGNMIRPWNKYSGMDLAKARVEAAFEFFEKLNIPFFCFHD
MFNSMTPPPISSYGEPCCLRPLPSQGAPSVGTEGLSGPPFCHQANLMSGPHSYGPARETNSCTEGPLFSSPRSAVKLTKKRALSISPLSDASLDLQTVIR
KVFGRCELAAAMKRHGLDNYRGYSLGNWVCAAKFESNFNSQATNRNTDGSTDYGVLQINSRWWCNDGRTPGSRNLCNIPCSALLSSDITATVNCAKKIVS
MDLNQRKEKKGQHVGCCGSRTDLSADTVELIERMDRLAENQATASMSIVALPSSFQESNSSDRCRKYCSSDEDSDTCIHGSANASTNATTNSSTNATTTA
MNRKVSKFLKDYRVILLIVLVAASITAISTMGIQQGLDLQGGSLIQIQLERPVDAATMNTVTSVLDKRLNIFGVKDVKVRASGDQNVIVEIAGVQPDQVA
MSKVKLTRENIISLLTQAGEIEFEEDQIKATFNFEDFCGENLDSIKKMSITSCLTFLKNRQSIMKVVNLCDFTFGKITIKKNSGRVGANDMTFRRLDSMI
MSRLVDDFFAFLHVERGMSAHTLDAYRRDIGALIAWGVQQAVGEVVALDRAQLQAFVAAEHRRGLSAKSLQRRLSACRGFYAWLVKRGHIAINPAAGLRA
MAVLTAVDLTNASRYAIHMHRLEFISRWRTRFPHILIDYTLRPASSDDDYYVPPKLADKALAVKLAFSKRGCVSMSCYPFHETGVVSNTTPFMYMQTSET
MDALQTQTVNSTTAPQPNYIPGLIAVVGCDGTGKSTLTTDLVKSLQQHWQTERRYLGLLSGEDGDKIKRLPLVGVWLERRLAAKSSKTQSMKTKSPALWA
MTKQPPIAKADLQKTQGNRAPAAVKNSDVISFINQPSMKEQLAAALPRHMTAERMIRIATTEIRKVPALGNCDTMSFVSAIVQCSQLGLEPGSALGHAYL
TSKISTTYEEEGRQSKIQPRAFVITRSGPTSRSSSYSARQSYGSRSSITPGVYQQLSSSGITDFRGTREKEKREMQNLNERLAGYIEKVHFLDAQVKKLE
MNFDKREERLGTQSVKWDKTGELFGVTDALPMWVADMDFRAPEAITEALKERLDHGIFGYTTPDQKTKDAVCGWMQNRHGWKVNPESITFSPGVVTALSM
MFERIISFAIQQRWLVLLAVFGMAGLGIFSYNRLPIDAVPDITNVQVQVNTSAPGYSPLETEQRATYPIEVVMAGLPGLEQTRSLSRYGLSQVTVIFKDG
MPAWLADGRTLAGLDLGDKTIGVAVSDRGFAFAHPRPVIMRRKFSLDAAVLLALLKKENVGAVAIGLPINMDGSEGPRAQKSRAFVRNMAQLSDLPFVFW
MAIIPGVEQKPMSSNLESRIDQGTGREPADMVLKGGRFFDLVTGELVASDIAICGDTVVGTCGDYKGRHEIDISGKIVVPGFIDTHLHIESSLVTPHEFD
MKLLTSLVFCSLLLGVCHGGFFSFVHEAFQGAGDMWRAYTDMKEANWKNSDKYFHARGNYDAAQRGPGGVWAAEKISDGREAFQEFFGRGHEDTIADQEA
MTKTLVFGHKNPDTDTICSAISYAELKKAQGADIEAVRLGELNSETAFVLDYFQVTAPRLVQTVANEVSEVALVDHNERQQSVDDIDDVTVTAVVDHHRI
MAVSARAGIVITGTEVLTGRVQDRNGPWIADRLLELGVELAHITICGDRPADIEAQLRFMAEQGVDLIVTSGGLGPTADDMTVEVVARYCGRELVLDDEL
MKTPRLPIAIQQAVMRRLRENLAQANLKLDRHYPEPKLVYTQRGTSAGTAWLESYEIRLNPVLLLENIDTFIAEVVPHELAHLLVWKHFGRKAPHGKEWK
MSLRVHTHSPSTQGDMAFNLTILSLTELLSLGGLLGNGVALWLLNQNVYRNPFSIYLLDVACADLIFLCCHMVAIIPELLQDQLNFPEFVHISLIMLRFF
MLSPEALTTAVDAAQQAIALADTLDVLARVKTEHLGDRSPLALARQALAVLPKEQRAEAGKRVNAARNAAQRSYDERLATLRAERDAAVLVAEGIDVTLP
MEDSDSAAKQLGLAEAAAVAAAAAVAAAAAAAAESEAEEPVLSRDEDSEEDADSEAERETRRVTAVAVMAAESGHMDMGTEALPSPDEAAAAAAFAEVTT
MMDISELLDGLNDKQRERVAAPLGNHLVLAGAGSGKTRVLTHRIAWLIAVENISEGSIMAVTFTNKAAAEMRHRIQSTLAKHAQHQLFGMWIGTFHSIAH
MKILLIGYGAMNQRVARLAEEKGHEIVGVIENTPKATTPYQQYQHIADVKGADVAIDFSNPNLLFPLLDEDFHLPLVVATTGEKEKLLNKLDELSQNMPV
MKRETFRYRGDMDLDGFLREMERVGALGAGRLGRAARILEKMWSSDDVTVLLTVAGPAVAGGLGELFERLIREGLVDAVITSGANVVHDALDALGGIHVC
PILEKAPQKMPVKASSWEELDLPKLPVPPLQQTLATYLQCMQHLVPEEQFRKSQAIVKRFGAPGGLGETLQEKLLERQEKTANWVSEYWLNDMYLNNRLA
MAAVNASNAFANLTGLSAAALRNVSAAQTTAVAAVASTVATIQHRLMIGNRQSLPPAGPPSEGSNEDGGFPGDGDDDSSAAKRRRSRTNFNSWQLEELER
MHLHEYQAKDLLVSYDIAIPPYRVASSVEEGQQALKELAIDAGVVKVQVHAGGRGKNGGVVVAKSPSDILAAVDKLLRMRFVSNQTSGEALPVEKVLITP
MAVAEAKPQYSHAEKKRFRKSFGKQTDIMPIPNLLEIQLKSYRDFLQTDTKLSEQLNTGLHAAFSSVFPIESFSGNARLEYVGYKLGEPAFDVRECKLRG
MNLLSLLLILLGIILGVVGGYVVARNLLLQKQSQARQTAEDIVNQAHKEADNIKKEKLLEAKEENQILREQTEAELRERRSELQRQETRLLQKEENLERK
MIPNPDPESSINRNQVIISGTITDLASPRYTPAGLMIAEFKLSHCSNQQEAGIQRRIEFEFEAIAIAETAEKIIRIGSGSNVEITGFIAKKNRLSNQLVL
MDSGAVPTNASNCTDPFTHPSSCSPAPSPSSWVNFSHLEGNLSDPCGPNRTELGGSDRLCPSAGSPSMITAIIIMALYSIVCVVGLFGNFLVMYVIVRYT
MSSGANITYASRKRRKPVQKTVKPIPAEGIKSNPSKRHRDRLNTELDRLASLLPFPQDVINKLDKLSVLRLSVSYLRAKSFFDVALKSTPADRNGGQDQC
MPGVWSPPCPTTPRVGVVAALVAATLTGCGSGDSTVAKTPEATPSLSTAHPAPPSSEPSPPSATAAPPSNHSAAPVDPCAVNLASPTIAKVVSELPRDPR
MDYSQEAITSLIWILQTLAITSVVFSFGIFLLVRFTQWGKQFWMFAGGYLSPKRSIKPILFFLLIVAMTLLSVRISLVNSEWYKNMYTSLQEFNEHVFWQ
MSLKERKSINECDLKGKKVLIRVDFNVPLDDGNITNDYRIRSALPAVQKVLTEGGSCVLMSHLGRPKGVSMAEGKELRSTGGIPGFEQKATLKPVAKALS
MCGEPGCRHEQTAVKAGRSRNWAGSFAKTPGRLFGVGFIRLYQLTLSGFVGNSCRHIPTCSEYGYEAIARHGLWAGGWMALFRVARCGPGGTSGLDPVPE
MGSLTSVDKSRIRQAFQKALNDYDRHALIQQKMTINLMAHLQDYLPNGSLDSVLELGCGSGMLSSLLQKQISADYWLFNDLCDVQTQLAEKLPQSFDFYC
MPPYRSRTTTHGRNMAGARGLWRATGMKDEDFGKPIIAVANSFTQFVPGHVHLKDLGQLVAREIEAAGGVAKEFNTIAVDDGIAMGHGGMLYSLPSRDLI
MSFFIASSPHAHSRKSTPDLMKWVALCALPGLLAQTYFFGWGTLVQLILAITIALSLEALVMLFRKRPPMRALRDHSALVTAWLLAVAIPPMAPWWIITI
MTIMRKSHPVMKIVNHAFIDLPTPPNISGWWNFGSLLGLCLILQILTGLFLAMHYTSDTLTAFSSVTHICRDVNYGWLIRYMHANGASLFFICLYIHIGR
MKVTKAELDCVAVKPEQYPNSPLPEVALAGRSNVGKSSFINKMINRKKLARTSQRPGKTQTLNFYNINDILHFVDVPGYGFAKVSKKDREAWGRMIETYL
MTLTAHLSYFLVLLLAGQGLSDSLLTKDAGPRPLELKEVFKLFQIRFNRSYWNPAEYTRRLSIFAHNLAQAQRLQQEDLGTAEFGETPFSDLTEEEFGQL
MLKGFKEFLARGNIVDLAVAVVIGTAFTALVTKFTDSIITPLINRIGVNAQSDVGILRIGIGGGQTIDLNVLLSAAINFFLIAFAVYFLVVLPYNTLRKK
MKFIIKLFPEITIKSQSVRLRFIKILTGNIRNVLKHYDETLAVVRHWDNIEVRAKDENQRLVIRDALTRIPGIHHILEVEDVPFTDMHDIFEKALAQYRE
MRLPREIGPIHFVGIGGIGMSGIAEVLVNLGYAVQGSDASDNYNLDRLRKKGAKVSVGHKAENVDGAEVVVVSTAIKRDNPELMAARERRIPVVRRAEML
MDPNTVSSFQVDCFLWHVRKRVADQELGDAPFLDRLRRDQKSLRGRGSTLGLDIKTATRAGKQIVERILKEESDEALKMTMASVPASRYLTDMTLEEMSR
MEELGIVTPVEKAVEEKPAVKSYASLLAQLNGTVNNNSALSNVNSDIYFKLKKLEKEYELLTLQEDYIKDEQRHLKRELKRAQEEVKRIQSVPLVIGQFL
TGGKSAGGKAGTTKNAQSRFHPKAGLAFPVGRVHRLLRKGNYAQRVGAGAPVYLAAVLEYLAAEILELAGNAARDNKKTRIIPRHLQLAIRNDEELNKLL
SKNYHIAVLPGDGIGPEVMTQALKVLDAVRNRFAMRITTSHYDVGGAAIDNHGQPLPPATVEGCEQADAVLFGSVGGPKWEHLPPDQQPERGALLPLRKH
MGIRVYRPYTPGVRQKTVSDFAEITTDKPEKSLTRGFKRDKGRNNRGVITSRRRGGGHKRRYRIVDFRRSSKLNIPAKVATVEYDPNRNARIALLHYRDG
MMSLSSLNNENLNDEIIDFESKCKRFPVMFKRAVCIHSSLQFVDLFMQNLMFSHGFSSTPIIARQEDETEVLSKTMLSFYKIRNEFREIFRSHHRGNVSE
MVMIMELLYAITAFILGMLHALEPGHGKSVVAAYILGTKADLKDAILLGTTITISHTAVIFLLGILSIYLLESLNVDVVHDMMSVVGGLILIAVGIWIIR
MASWLPETLFEIVGQGPAPSKDYYQLLITRTQIIFRWWKISLRSEYRSAKPGETKESHEDFLDNSHLQVQVAVVFGTKILDYVFNLCEGKFDYLERLSDR
MPILPSPNPPVEPYKIRMVEPIRLLPREERLRRLREAGWNVFRLRSIDIFIDLLTDSGTGSMSIYQWAALMTGDEAYAGARSWFRFRDAVRDVLGLDLVL
MQWSDEAIILGIRRHGESSVIAEVMTPGHGRHLGLVRSGRSRTMQPVLQPGNSVEVSWRARLDEHLGEFRVEPLQLRAASLIETATSVYGIQALGALLRL
MSNYVPRLKKVYTEQIMPELKKEFNYSSVMQIPRLKKVVVSMGVGVALTNRKLLDAAVTDLETITGQKAVKTKARKSIANFKLREGNEIGAMVTLRGARM
MLRIGNGYDVHKLVEGRKLMLGGVEVPHTKGVLGHSDGDVLLHAITDAIIGALGLGDIGLHFPDNDENLKDIDSAILLKKINNIMKEKNYKIVNLDSIIV
MSTPGVNASASLSPDRLNSPVTIPAVMFIFGVVGNLVAIVVLCKSRKEQKETTFYTLVCGLAVTDLLGTLLVSPVTIATYMKGQWPGGQPLCEYSTFILL
MNILTDFRTHRPATLADAVNALAAEATLPLGAGTDLLPNLRRGLGHPAALVDLTGIDGLATISTLADGSLRIGAGATLEAIAEHDAIRTTWPALAQAAES
MEFLCLAPTRSFSTNPKLTKSIPSDHTSTTSRIFTYQNMRGSTMRPLALPLKMSPIVSVPDITAPVENVPAILPKVVPGELIVNKPTGGDSDELFQYLVD
MKSFYFGRGALASTGGCVVLAVAALMFVFLPALSGGGHGHVRLGSWGGVALTNAPDSLFSQQYSALAQTAERYNLYPKDAQEREGMDRRVLRAAFRAAVV
MELSGATMARGLAVLLVLFLHIKNLPAQAADTCPEVKVVGLEGSDKLTILRGCPGLPGAPGPKGEAGVIGERGERGLPGAPGKAGPVGPKGDRGEKGMRG
MVKLLTREEGEKAVRLAREAIEHYLEERKILQKRLDGVFSQKRGVFTTLTKHGNLRGCIGFPYPVKRLDEAIIESAIAAAVDDPRFEPVRLSEMNEIIVE
MGKSLIQQRRGKGSPTFKSPSHRFRGAVKYIPLNYTQEKTLRGVVEEIMHDPGRTAPVARVKFENGIEKLIIAPEGLLVGQEIYIGPDAPIAVGNTLPLA
MSFFIKDANAAVNQALEGNSYSLIFMLVTFILIFYFMLFRPQQKKDKEHKNLMNSIAPGDEVMTTSGFLGRVKKVTENGYVLLQLNNTTEIFIKKDFIVS
MADDTGTEEGLGCSGWFCVEAIVDKTTENAISDDEDENVDDSGLDLVDFVDNSTVIHTKQVHAQALLNKQQAHADQEAVQALKRKLLGSPYESPVSDSQH
MSTSTPQSGGRRKPETPDSAFLSPATRPQPISAAATPTLLNFTSNDDERERKLRRMSRVIDLQLSNANSPATAISPAQSRGADTPTSLLPKLNNTQISDH
MGMLEARELLCERDERTLFSGLSFTLNAGEWVQITGSNGAGKTTLLRLLTGLSRPDAGEVLWQGQPLHQVRDSYHQTLLWIGHQPGIKTRLTALENLHFY
MSQLAHNLTLSIFDPVANYRAARIICTIGPSTQSVEALKGLIQSGMSVARMNFSHGSHEYHQTTINNVRQAAAELGVNIAIALDTKGPEIRTGQFVGGDA
MSNLWRNLKSVRLPFRRAPTLPLYNVPVRRSISSSSSIPPSSSPPPRLTITQRVKELTKKYGWWSLGVYIGISVLDFSASFVLVRTLGAERIGYLEHSIL
MMKKYSLTTHSTETCQILFTSVSNVFKYIPSGTRRILIMYQDSVSQVLPIFSAASGVQCYRYLIPDSESAKQLGVAEQCWRFLAQNNFTRSDLIVSCGGG
MLRIIFLGTGGSLPTRNRNPSAVIVNLKGELLLFDCGEGTQQQMMRAKTGMMSLSSIFVSHFHADHFLGIPGLIQTMSFLGRKEPLTIYGPEGTKEFTEV
MDQSKMRRTNQFRKTSQKPPSTGIDSYPTPAQSPMAQHETPMWDFNSLNPYFSMLNMNDGINYARHQQNHIVTSRPPTPLTDLMSLRSFQSFPNVFMPVS
MDLPEDQARFTNSYSLRTTSMETPREVSRSGRLYQSASRSQMAYSRPTMSIISRTSSWRTSPRPLPPPQVPSLMNSILTSRTQQSSPKLTNSASPNLRRK
MPTKSTFSRWKKADLIDLANKLEIDGFPNYAKKSDMIDYLESHLNHLEKPVDFKDDYPELRSFYESMTVDQSKDERNEYGSGSGNGSGSGSCDTATNDSD
MTGSGSPCGACKFLRRRCVKGCVFAPYFCHEQGASHFAAIHQVFGASNASKLLSHLPMEDRREAATTIYYEAQARRQDPIYGCVSHIFSLQQQVVNLQTQ
MESPAGRTPAPGALPYYVAFSQLLGLTVVAVTGAWLGAYRGGIAWESALQFNVHPLCMIIGLVFLQGDALLVYRVFRNEAKRTTKILHGLLHVLAFVIAL
MLETLKKEVLAANLKLQEHQLVTFTWGNVSGIDREKERIVIKPSGVEYSDLTADDLVVLNLDGEVVEGSLKPSSDTPTHVYLYKAFPNIGGIVHTHSQWA
MGLKKFLEDIEHHFEPGGKHEKWFALYEAAATLFYTPGLVTKRSSHVRDSVDLKRIMIMVWLAVFPAMFWGMYNAGGQAIAALNHLYSGDQLAAIVAGNW
MMILEGYGSVLAFFVIASLIPVIALSASKLLRPRGGGPERRTTYESGIEPMGEAWIQFNIRYYMFALVFVVFDVETLFLYPWAVTFQRLGLSAFFEVLIF
MPWGIAISILVDLILGDPKDLPHPVRAIGKLARALEKFFRNNCSSEEIAGILTSCLVYLISFIIPFLSVQFANQLHWILGELLSIMIIYTTIAIRDMIDH
MLSERRLEVLRAIVQDYVGTEEPVGSKALTERHRLGVSPATVRNDMAALEDEGYIAQPHTSAGPIPTDKGYRLFVDRLADVKPMTAPERRAIHHFLDQAV
MSATSINPNNWHWTSKDCRVWSHEYFNKELPKIQASEGPTSARITQVNSCEGDVDVSMRKRKVITIFDLKIQMEFKGETKDGVEATGSITCPELSYDLGY
MVKGSVHLWGKDGKASLISVDSIALVWFIKLCTSEEAKSMVAGLQIVFSNNTDLSSDGKLPVLILDNGTKVSGYVNIVQFLHKNICTSKYEKGTDYEEDL
MSERSYYDILGVSKSANDEEIKSAYRKLAIKYHPDKNKGNKESEEKFKEATEAYEILRDPKKRQAYDQFGKAGVSGGAGGFGQGAYTDFSDIFGDFGDIF
SGRGKGGKGLGKGGAKRHRKVLRDNIQGITKPAIRRLARRGGVKRISGLIYEETRGVLKVFLENVIRDAVTYTEHAKRKTVTAMDVVYALKRQGRTLYGF
MKNLIEVLMLTFNEPLYLFLLVIFPLIIYFNHFLKNRGGKIKFPISLYGNFNSLKLKDYRLNLMYFFTYSFLYLAAMVMVFALAGPSVSKKKMIHLSAGA
MSGYFVLKASGTQYMFNLHAGNHEIILTSERYTSKASAQDGIASVQKNAPDDARYQRLTAKDGSPYFSLTATNGQSIGRSEMYKTTQARDNGIASVKSNA
MQTIDFEKFSQYSKPGPRYTSYPTAVEFKENFNEESLKTAFFNHDNLKNPMPLSLYTHLPFCRSACYFCACSVIYTSLEEKKVRYISYLKKELALLKNAM
MNINVANLLNGNYILLLFVVLALGLCLGKLRLGSIQLGNAIGVLVVSLLLGQQHFAINTEALNLGFMLFIFCVGVEAGPNFFSIFFRDGKNYLMLALVMV
MLPFPPGAILRDVLNVFFVALVLVRFVIDRKKTYFPLVFTIFSWSAVILWVIALTIFSPDKIQAIMGGRSYILFPAVFIALVILKVSYPQSLNIEKIVCY
MALVGVDFQAPLRIVSRVQFGILGPEEIKRMSVAHVEFPEVYENGKPKLGGLMDPRQGVIDRRGRCMTCAGNLTDCPGHFGHLELAKPVFHIGFLTKTLK
MSGGIFDDNKAGFETFQKNLNSVAKNVSDASNILLSMDKRLSGLEASAGILRDDVTNYNRVSSNIYDTLKEMESLQVIHSHLPVLQKGLQECQNLNKSVS
MVDFGALPPEINSARMYAGPGSASLVAAAKMWDSVASDLFSAASAFQSVVWGLTTGSWIGSSAGLMVAAASPYVAWMSVTAGQAELTAAQVRVAAAAYET
MSLPNHSGSSAFKSFSYIVGTGIKRAAKLSTRNPIEMIVVVLILSSFSYFYLFNLARTSDIFSGTVTRLYPTSVYAPTKDHSFSVVDRTADSTIANNAVK
MKPAYPPLLLQMSPAYTPRPLKNLFTANQCWAHLLEEGGLRDIEVETVTKMLACGTSILGVKHYTCGNHSCPHVKYLCNTCHCRACPSCGKKATDQWITV
MSSRSELLLDRFAEKIGIGSISFNENRLCSFAIDEIYYISLSDANDEYMMIYGVCGKFPTDNPNFALEILNANLWFAENGGPYLCYESGAQSLLLALRFP
MDKYNIEALIGEGTYGVVSRATVKATGQIVAIKKIRKILIQNQTDDGINFSAIREIKILQELKHDNVVNLLDIFAHKSNVYLVFELMQWDLQEVIEDKSI
MKDLFDESLTLDTGSAAPGTAPGRPRRRQPAGGKAPDTAAFLANFVRIGEIAAPKPPAAADVVSEPEEEAAVVAELIAEMRPMFQRDGGDIELIGLTGAT
MIIMYAIGIGDNKEEVLKAYEKLKEEGIEVELIDNPKLLVDKLLDGEIDGAVRGSLSSSKVILYLRERIGKFYRASILKNPFTNGIFLLSPVGIDDISED
MSSDLKSRFLQVYDTLKSELINDPAFEFDDDSRQWVEKMLDYNVPGGKLNRGLSVIDSYQLLKGGELTDNEIFLAAALGWCIEWLQAYFLVLDDIMDESH
MTHPNDHIDAMLHETRVIHPSAEFQAGTRVSRAEYERRYRQSLDQPDDFWSEVAHDLHWMKDWDRVLDWQEPHAQWFVGGQTNIAYNALDRNVQRGLGDK
MVAALHAGKAVTIAPQSMTLTTQQAADLLGVSRPTVVRLIKSGELAAERIGNRHRLVLDDVLAYREARRQRQYDALAESAMDIDADEDPEVICEQLREAR
MRIRLLFAPVSCLLLVCCADSSALRWIQQPSATRNTPTIAFFQVTFDRYNTHLLETRLHAQTLEFYHHDQTWTARDIHFTRYDGNGRASVRGHAGVLLTD
MTKVPPAFDFSFLNDEEARKILQVLERNEELQRAEKDRISKLQKTKRDIRWLQGVTGEWFEEIQRKKFCNETDVSQMLKQPLTYRLSKEMAKNDPIELPT
MIQQESRLKVADNSGAREVLVIKVLGGSGRRYANIGDVVVATVKDATPGGVVKKGQVVKAVVVRTKRGVRRPDGSYIRFDENACVIIRDDKSPRGTRIFG
MSNNNYIVPGEYRVAEGEIEINAGREKTTIRVSNTGDRPIQVGSHIHFVEVNKELLFDRAEGIGRRLNIPSGTAARFEPGEEMEVELTELGGNREVFGIS
MQFKKHKNSVKFKRKLFWTIGVLGAGALTTFSAVMITNLVNQSGYALVASGRSGNLGFKLFSTQSPSAEVKLKSLSLNDGSYQSEIDLSGGANFREKFRN
MKRKREIKTWSREIVVGAIKNSFIKLNPLYMYKNPVMFVVEVGTFITLLATIFPTYFGSTPDEVGYNALVTFILFVTVLFANFAESLAEGRGKAQAETLR
MEKIKKFLIQLLNMRARNTVDIIASIVGAVIIAAAISALLFSIASFLGFYSKDLSPLVYSIVSLAVIPVLRRNVPKKPILSLLTAFSIPILFLSGVEWLK
MKAKLLVLLCALSATDADTICIGYHANNSTDTVDTVLEKNVTVTHSVNLLEDSHNGKLCRLKGIAPLQLGKCSIAGWILGNPECESLFSKKSWSYIAETP
MTHQTHSYHMVNPSPWPLTGALSALLMTSGLIMWFHFNSMILLTLGLSTNILTMYQWWRDIIRESTFQGHHTPTVQKGLRYGMILFIVSEVLFFTGFFWA
MNKFVKSLLVAGSVAALAACSSSNNDAAGNGAAQTFGGYSVADLQQRYNTVYFGFDKYDITGEYVQILDAHAAYLNATPAAKVLVEGNTDERGTPEYNIA
MSSSSSTGYSKNNAAHIKQENTLRQRESSSISVSEELSSADERDAEDFSKEKPAAQSSLLRLESVVMPVIFTALALFTRMYKIGINNHVVWDEAHFGKFG
MVSMTASSGRRVLLAAPRGYCAGVDRAVIAVEKALEQYGAPIYVRHEIVHNKYVVQTLERKGAIFVERTAEVPEGAIVMFSAHGVAPVVHEEAARGKLAT
MAIYHLSAKPISRSAGRSATGAAAYRAGVEITDERTGLVHDYTRKGGVLHSELILPGGGTADRAEFWNGVEAHHKRGDAVLVREIEISLPTELTAEQRKA
MKENYCLQAALVCLGMLCHSHAFAPERRGHLRPSFHGHHEKGKEGQVLQRSKRGWVWNQFFVIEEYTGPDPVLVGRLHSDIDSGDGNIKYILSGEGAGTI
MAVKAKGQPPSGYEPKVAEWKRREVKELKELMDEYENVGLVDLEGIPAPQLQEIRAKLRERDTIIRMSRNTLMRIALEEKLDERPELEPLLDYIEGPVAF
MRTLWIVAVLLVGVEGSLIQLGEMIFQEMGKGAAKKYGLYGCNCGMGRRGRPQDATDRCCSVHKCCYKKLTDCDPKTDRYSYSWENGDIVCGGDDPCTKE
MSDEPKGAILQRDKLTYAIVPRTPCGLLTPDVLDAVSRVCRKYEVPIIKITSGQRLALVGMKKEAVEPMWEELRLDVGRAVELCVHYVQACPGTAVCRFG
MIIDITEIMDWIPHRYPFLLVDRVLKIDPNKSITGIKNVTVNEPQFTGHFPARPVMPGVLMVEAMAQLAAILVAKSLGSTKNKEVFLMTIENAKFRRIVQ
MQVRNILVALVVVCFAVSEAATQAPTSPPDSSASAEQVAQLLNAPSELDRLKLLKDNQFVFDFKNSKLGVTQSAGGKTVATSRTDFPAVIGHNIAMTVGF
MDERDALRISREIAGEVRKAIASMPLRERVKDVGMGKDGTPTKAADRVAEDAALEILRKERVTVVTEESGVLGEGDVFVALDPLDGTFNATRGIPVYSVS
MARVKGGVVSRKRRKRILKLAKGYYGAKHILFRTAKEQVMNSYYYAYRDRRQKKRDFRKLWITRINAAARMNGLSYSQLMHGLKLAEIEVNRKMLADLAV
AEKIKICLQKQVNSSFSLHNGFGGNLYATEEKRMFELVKPKAGASVLNQSTWICFGDSRTDQSNSAFPRSADVSAKTAEKFRSLSGGSLMLSMFGPPGKV
MKAFTKITAIVAPLDRSNVDTDAIIPKQFLKSIKRSGFGPNAFDEWRYLDHGEPGMDNSKRPLNPDFSLNQPRYQGAQILLTRKNFGCGSSREHAPWALD
MAAAVVEEAAAGDVQRLLVQFQDEGGQLLGSPFDVPVDITPDKLQLVCNALLAQEEPLPLAFYVHDAEIVSSLGKTLESQSVETEKIVDIIYQPQAVFRV
MSSESPQDQPQKEQISNNVGVTTNSTSNEETSRSQDDNVKEVNGNDDTKEEEQEEDAELDDLFGDDNDDDDDDDVKKSETEKSDSDSDEDDEGENINHRS
MNDRYTNVKIGLEIHVQLSNAGSKLFCGCDSEYRGYKPNTNVCPVCLGLPGALPVPSRRPIVLAIAASMALGCRVPGTVVFTRKHYFYPDLPKNYQITQF
MIPPKRNKHFFVKIVLALEYDGRGYCGWQKQPGCLSVQSRLESALSGVAGRQIQVVAAGRTDAGVHALCQVVHLETCVRRPLNAWIRGTNALLPGDISIL
MYAFYSLLIYIFYSLFRRDGGAAAAAEPGDPAQRARKPRGRRRPDLPAPELWTELTGLAASSEPEDGSEGAAEGRAAAVSLEEALLRLAEFLSVQLGAEE
MSTTTQNIPWYRHLNRAQWRAFSAAWLGYLLDGFDFVLIALVLTEVQGEFGLTTVQAASLISAAFISRWFGGLMLGAMGDRYGRRLAMVTSIVLFSAGTL
MTNRKDDHIKYALKYQSPYNAFDDIELIHHSLPSYDLSDIDLSTHFAGQDFDFPFYINAMTGGSQKGKAVNEKLAKVAAATGIVMVTGSYSAALKNPNDD
MKAFLLTLLAQLCSASLVPEREKDPEYWRQQAQETLRDALRLQHLNQNVAKNLILFLGDGMGVSTVTAARILKGQLQHRKGEESLLEMDKFPYVALAKTY
MLSRHINYFLAVAEHGSFTRAASALHVSQPALSQQIRQLEESLGVPLFDRSGRTIRLTDAGEVWRQYASRALQELGAGKRAIHDVADLTRGSLRIAVTPT
MSTESMIRDVELAEEALPRKTAGPQGSRRCWFLSLFSFLLVAGATTLFCLLHFGVIGPQREEFPKDPSLISPLAQAVRSSSRTPSDKPVAHVVANPQAEG
EAAGVVSASPYLYNGWGNPPSPTEVMNASGIKNFTLAFILADGTCNPAWDGNRPLDGQDKATIDAIRGAGGDVIPSIGGYSGSKLGEVCQDSQSLAGAYQ
MKMKCFAKNALAVTTLMIAACGMANASTVINSKDVSGEVTVKQGNTFHVDFAPNTGEIFAGKQPGDVTMFTLTMGDTAPHGGWRLIPTGDSKGGYMISAD
ADAPPPAFNQCKACHSIDAGKNGVGPSLSGAYGRKVGLAPNYKYSPAHLASGMTIDDAMLTKYLANPKETIPGNKMGAAFGGLKNPADVAAVIAYLKTVK
QILTGLFLAMHYTSDTMTAFSSVTHICRDVNYGWLIRYLHAYGASMFFICLFLHVGRGLYYGSYMFLETWNIGVLLLFAVMATAFMGYVLPWGQMSFWGA
MAKHVKVAVTGAAGQIGYALLFRLASGQAFGLDTTVDLHLLEIEPALPALKGVVMELEDCAFPLLRNMVVTSDPRVAFNDVNWALLVGAAPRKAGMERKD
MSEKNFYITTPIYYPSGKLHIGSAYTTIACDVLARYKRLMGYDVFYLTGLDEHGQKIQQKAEEAGITPQAYVDGMAVGVKELWQLLDISYDKFIRTTDDY
MLFIFNFLFSPLPTPALICLLTFGTAIFLWLINRPQPVLPLIDLDNQSVGIEGGARRGAFQKNNDLILYYFSDAKTLYEVFQRGLAVSDNGPCLGYRKPN
MAKIIAFDEEARRGLERGMNQLADAVKVTLGPKGRNVVLEKKWGAPTITNDGVSIAKEIELEDPYEKIGAELVKEVAKKTDDVAGDGTTTATVLAQALVK
MRLNHKQGEAGEDAALAFLQSQGCTLLARNWHCAYGEIDLIVKNGGMILFVEVKYRKNRQFGGAAYSISPSKLLKLQRSVEYYLQQNRLTNVPCRLDAVL
MDIDPYKEFGASVELLSFLPSDFFPSVRDLLDTASALYREALESPEHCSPHHTALRQAILCWGELMNLATWVGSNLEDPASRELVVSYVNVNMGLKIRQL
MSQRMQQGQPMIILGEDSQRTSGQDAQSMNITAGKAVAEAVRTTLGPKGMDKMLVDSGGQVVVTNDGVTILKEMDIDHPAANMIVEVSETQEDEVGDGTT
MANSLYQKHIISIAELSRAELELIVKTAGQLKAQPNPELIKHKVVASCFFEPSTRTRLSFETAIQRIGGSVIGFDNGGNTSLAKKGETLADSVRVISSYV
MTERDFDTPVETPTVQPAPAQGAKPAQTVPVVAVVLAAGFGTRFDPDNPKQLVSVGGKPIVCWSIDAFEHCDRVSDIVVVVNPKVRGEVETLVGEMGYTK
MSVRRTRKDDGSQWTVADSRSVYGIRHWGAGYFAINEAGRVEVRPNGPDSSPIDLYEQVDNLRKSGLSLPLLVRFPDILQDRVRQLTGAFDSNIARLEYQ
MTVEWLAEQLKEHNIELTETQKQQFQTYYRLLVEWNEKMNLTSITDEHDVYLKHFYDSIAPSFYFDFNQPISICDVGAGAGFPSIPLKIMFPQLKVTIVD
MDTWTVLLILQASLVLPGAVGTRTNTRTAPTPILRFVAVGDWGGVPNAPFHTAREMANAKAIATTVKTLGADFILSLGDNFYFTGVHDAKDKRFQETFED
MAVKIRLARGGAKKRPFYRVVIANATAPRDGDFLEKVGTYNPMLASDNSERVILKKDRIEYWLGTGAKPTERVAKFIEKAGVTLPKKVKKEMEVKAKNRK
MSEFAPICIYLVISLLVCLIPLGVPFLFASNGSTYPEKLSAYECGFDPFGDARSRFDIRFYLVSILFIIFDLEVTFFFPWAVSLNKIDLFGFWSMMVFLL
MARRKKGDAVSGWLCLDKPYDLTSTTAVSRVRRAFNAQKGGHAGTLDPLATGILPIALGEATKTVPFLMDADKAYRFTIAWGRDTTTLDREGETTGTSDV
MKNIISLVSKKKAASKNEDKNISESSRDIVNQQEVFNTEDFEEGKKDSAFELDHLEFTTNSAQLGDSDEDNENVINEMNATDDANEANSEEKSMTLKQAL
MVKAVAVLGSSEGVKGTIYFTQEGDGPTTVTGSISGLKPGLHGFHVHALGDTTNGCMSTGPHFNPAGNEHGAPEDETRHAGDLGNVTVGEDGTVNVNIVD
MSGEVPPNINIKEPRWDQSTFIGRASHFFTVTDPKNILLTNEQLENARKVVHDYRQGIVPAGLTENELWRAKYAYDSAFHPDTGEKMTLIGRMSAQVPMN
MDSNNQIEPCLSRKSSEGKPQIFTTLRNIDLNLLTIFEAVYVHKGIVNAAKVLNLTPSAISQSIQKLRVIFPDPLFIRKGQGVTPTAFAMHLHEYISQGL
MARLIFLGPPGAGKGTQAVVVAEQLQLAHISTGELLRAAVTAQTPLGIEAKGYMDRGELVPDSLVLGLVRDRLQQPDTANGWILDGFPRNRSQAEALNLL
MLNTLLVVGFGGFIGAILRMLSINLVNKFFPYSISFGTLFVNVLGSFIIGLLFSYAQNKGLSPLLKSFISTGFLGAFTTFSTFSYQNLLLLQSGNYLHFA
MNKDSTQTWGLKRDITPCFGARLVQEGHRLHFLADRAGFTGSFSEVQTLQLDEAFPHFVAHLELMLLSCELNPRYAHCVTLYRNGLTGEADTLGSHGYVY
MRRQRSAVPILALLALLALLALIVGLGASGCAWKPPTTRPSPPNTCKDSDGPTADTVRQAIAAVPIVVPGSKWVEITRGHTRNCRLHWVQIIPTIASQST
MSSSGMPDLPAPLTNIKIQHTKLFINNEWHDSVSGKTFPVFNPATEEKICEVEEADKEDVDKAVKAAREAFQMGSPWRTMDASERGQLIYKLADLIERDR
MRPADRAAQQVRPLTLTRNYTKHAEGSVLVEFGDTKVLCTATVEEGVPRFLKGQGQGWITAEYGMLPRSTHSRNAREAAKGKQGGRTLEIQRLIARSLRA
MSGLPFHIPGYYYNSEKKRYFRIISSGQSTPSSNIYTKERLKRGKRFNNISKERTKGKGGNPVFNFSTYLFDRQFSQYPYSCNDDRDYLCAKNLKKINLR
MARSRRRSSVDEMDVGGSATSEYENCGGPSFSPLNLSRPKKSTRGRSLRSAQAWGGKQLHPERSTPLARNDCGPSSKPRRRHEVGRSNKGLGASLDRTDE
MSSSEEVSWISWFCGLRGNEFFCEVDEDYIQDKFNLTGLNEQVPHYRQALDMILDLEPDEELEDNPNQSDLIEQAAEMLYGLIHARYILTNRGIAQMLEK
MSLSKNSHKEDQLEEKVLVVNRCSKVVKGGRKFSFSALILVGDGKGRLGYGFAKANELTDAIRKGGEAAKKNLMKIEALEDGSIPHEVLVHHDGAQLLLK
MTKPIILTGDRPTGKLHIGHYVGSLKNRVLLQNEGSYTLFVFLADQQALTDHAKDPQTIVESIGNVALDYLAVGLDPNKSTLFIQSQIPELAELSMYYMN
MGYVESFYLEPEATQMFGMTESNDLPPLENLQELASVIDVNIKEPLVSDYCGLESDDIPPIYRAQLRAAQKEKIIAAEQADKSFYAYEKSDANLEGDKKE
MEMLRRNFFRLLMVLVAGCGLIASPANALVEININKGNVEPLPIAITDFLQGELAQKISGVIAADLKRSGLFAPIDKGAFIEKISNPDATPRFEDWKVIN
MTVTLNRGSITSLMSSSQAVSTLQPVASELKTQLENKLKSESAEKTREVLWQQYYASNPPDHAVLEVLAMPVREALLARFGQHQGSVVPAIDLPELRSVL
MSQGQGGITLDELIAQADYLKRYIDSLQRTQLELLESINSIDSAKQAIETMKSGNKEMLVFIDRKGYLLAKVGGIIGDKVTVHLGLSYYAEVDLDSAIKI
MHILVVGVDYKSAPIEIREKVSFQPNELAEAMVQLKEEKSILENIIVSTCNRTEIYAVVDQLHTGRYYIKKFLADWFQLSKEELSPFLTFYESDAAVEHL
MKVDIFESSGASRVHSIPFYLQRISAGFPSPAQGYEKQELNLHEYCVRHPSATYFLRVSGSSMEDGRIHDGDVLVVDRSLTASHGSIVVACIHNEFTVKR
MGKIKVGVVTARWNQEITSKLEEGAISYLEACEDVEIFAALVPGAVEIPLACQAFLEAGCDGVVALGVVIRGDTSHYDYVCNSVTDGVTRLMLDYKKPIG
MTTLTPFIPLNFPITAIVGQEAIKLALLLGAIDPGLGGIVIAGRRGTAKSVMARAIHTLLPPIEIIKGNRYQCDPKNPGSWDDDTLEKFADVPLDQLETQ
AGWSCLVTGGGGFLGQRIVHLLLEEKDLQEIRVLDKVFKPEVREEFSKLQSKIKLTMLEGDILDEQCLKGACQGASVVIHTASIIDVVNAVGRETVMKVN
MTANPSLVLNKIDDISFETYDAPEISEPTDVLVQVKKTGICGSDIHFYAHGRIGNFVLTKPMVLGHESAGTVVQVGKGVTSLKVGDNVAIEPGIPSRFSD
MPMKGRFPIRRTLQYLSQGNVVFKDSVKVMTVNYNTHGELGEGARKFVFFNIPQIQYKNPWVQIMMFKNMTPSPFLRFYLDSGEQVLVDVETKSNKEIME
VLSPADKTNVKAAWDKVGGHAGEYGAEALERMFLSFPTTKTYFPHFDLSHGSAQVKGHGKKVADALTLAVGHVDDMPHALSALSDLHAHKLRVDPVNFKL
MSKRGRGGSSGAKFRISLGLPVGAVINCADNTGAKNLYIISVKGIKGRLNRLPAAGVGDMVMATVKKGKPELRKKVHPAVVIRQRKSYRRKDGVFLYFED
MSEEKPKEGVKTENDHINLKVAGQDGSVVQFKIKRHTPLSKLMKAYCERQGLSMRQIRFRFDGQPINETDTPAQLEMEDEDTIDVFQQQTGGVPESSLAG
MNKDGTVVLMNELASYASDPSKTRGRRHSEPPPENRTEFQRDRDRIIHSNAFRRLEYKTQVFVNHEGDLFRTRLTHSLEVAQIARTLARSLRVSEDLTEA
MINIDGSYGEGGGQVLRTSLSLAAITGEPIRIAGIRAGRRKPGLAAQHLTAVRAAARICHGELQGDALGSTMLEFIPGGGVKAGNYIFDVSEVQQGGSAG
MANSSLSQVLLMWKPGKIQKGPCSAEQRTLTSRLLRDTETCRRNFRNFPYPDVAGPRKALCQLRELCLKWLRPEVHSKEQILELLVLEQFLSILPGEVRT
MARLGNCSLTWAALIILLLPGSLEECGHISVSAPIVHLGDPITASCIIKQNCSHLDPEPQILWRLGAELQPGGRQQRLSDGTQESIITLPHLNHTQAFLS
MPMINLLLLILPTLIAMAFLMLTERKILGYTQLRKGPNIVGPYGLLQPFADAMKLFTKEPLKPSTSTTALYIIAPTLALTIALLLWTPLPMPNPLINLNL
MFERDIVATDNNKAVLHYPGGEFEMDIIEASEGNNGVVLGKMLSETGLITFDPGYVSTGSTESKITYIDGDAGILRYRGYDIADLAENATFNEVSYLLIN
MAGLRARRGPGRRLLVLSTLGFCLMLQVSAKRPPKTPPCPPSCSCTRDTAFCVDSKSVPKNLPSEVISLTLVNAAFSEIQDGAFSHLPLLQFLLLNSNKF
MTEYIQDAIPAKLAIAIANPIFPQLDSQLRAGRHISIEMLDEHAFLMDFQTELESFYRRYHVDLIRAPEGFFYLRPKASTLIARSAMSEMEMLVGKVLCY
MATSSFNINELVASHGDKGLLATALVDKAAHEQLEEQLQHQRRGRKVYVRNVLSVKDSEVIRNRYGGKYDLHLTQQEFAPHGLAGALRLCETLDCLDSFP
MRNNKNQMYIIKIFIALAMITGIIFLCLLYSSLTPSKLKIGVKTSNMDDSPKIKFTLIDQEGKKFDSTHLQGHLSLIYFGTTYSLYDNQTLKRVEDIIKI
MALNLSKKKTIVSKINQISNLALSAIIANSQGISVNKINELRKSGREIGVKMSIVRNTLLSLAIENTAFKCLKKKLKGSTFIAYSTKHPGSGARLFKEFE
MSEKNAYAKSGVDVEAGYEVVERIKKHVARTERAGVMGVLGGFGGMFDLSKTGVKEPVLVSGTDGVGTKLMLAIKYDKHDTIGQDCVAMCVNDIIAAGAE
MSNILRRGRLEAAPDEEILRYASSMETDRWIFSADIAVDLAHTVMLKEQGIISAEDCSKILAGLLKIREEGMEKLDFSYEDIHISLESRLIDMVGEDVGG
MGVNVFKIINLEKPRKEKLEFREPFEVFKSIYSEYESSFLLESMESDTGLARYSFIGFEPEMIIRAREGVIEIDDGDSREEFDSKNPFEDLRGFLKMEKN
MVKLTSIAAGVAAIAATASATTTLAQSDERVNLVELGVYVSDIRAHLAQYYSFQAAHPTETYPIEVAEAVFNYGDFTTMLTGIAPDQVTRMITGVPWYSS
MRNLDFIDSFIPTEGKYIRVMDFYNSEYPFCIHAPSAPNGDIMTEICSRENNQYFIFFPTDDGRVIIANRHNGSVFTGEATSVVSDIYTGSPLQFFREFK
MQLSFFNIFNYQLLDATTNGSKDSRKSKDKLLGGLLTADFDEDSCLSRYESSLYRKPSPYKPSRYLVSKLRSYEMLHKRCGPGTEAYKKATEILGHDDEN
MRLSLSVLLCLGLALTLAQHNPHWWGNRNTIVHLFEWKWTDIADKCERFLGPRGYAGVQVSPANENIISEGRPWWERYQPISYKLVTRSGNELEFASMVK
MKILLANPRGFCAGVDRAISIVERALELYQPPIYVRHEVVHNRFVVEGLKQRGAIFVEELHEVPDDNIVIFSAHGVSQAVRQEAKERALTVFDATCPLVT
MVMSQKTLFTKSALAVAVALISTQAWSAGFQLNEFSSSGLGRAYSGEGAIADDAGNVSRNPALITMFDRPTFSAGAVYIDPDVDITGHSDLTGQSANAKN
MIFVYALLALVITFVLVPVLIPTLKRMKFGQSIREEGPQSHMKKTGTPTMGGLTFLLSIVITSLVVIIFVDQANPIILLLFVTIGFGLIGFIDDYIIVVK
MPGNTKKSADSGLTAKDYYFDSYSHWGIHEEMLKDDVRTLSYRDAIMQNPHLFRDKIVLDVGCGTGILSMFCARAGAKHVYGVDMSEIIHKAVQIVEVNK
MSKSKMIVRTKFIDRACHWTVVICFFLVALSGISFFFPTLQWLTQTFGTPQMGRILHPFFGIAIFVALMFMFVRFVHHNIPDKKDIPWLLNIVEVLKGNE
MREVISLNVGQAGCQIANSCWELYCLEHGIQPDGYLTEERKKEDPDHGFSTFFSETGQGKYVPRTIYADLEPNVVDEVRTGTYRSLFHPENLITGKEDAS
MASMAFSTTFFTPLRDFNQPRTNSTPSTSLPFTKSSIASSKSPFFQLGFSQQASSNFPIVPSKTRSFSVNAKAIKDKTIYDFTVKDIDKKDVSLSKFKGK
MSRHICWICKLCRDESKRLPSNLTLDEVLKWAQSLESLMATKYGPIVYTAYLKLEHSDENIKFWMACETYKKIASRRGRISRAKKLYNIYIQPQSPREIN
MPNIDTATMTPREIVQELDRHIVGQHDAKRAVAIALRNRWRRMQLPEELRNEVMPKNILMIGPTGVGKTEIARRLATLANAPFVKVEATRFTEVGYVGKD
MRLYRDRAVVLRQHKLGEADRIVTLLTRDHGLVRAVAKGVRRTRSKFGARLEPFAHIEVQLHPGRNLDIVTQVVSVDAFATDIVADYGRYTCGCAILETA
MRKHRGKPANSDLAELVHGSMAGELGFHLRRGQIAAFRQFARTITTTEGVTPGLYGMLQVIANNPGLSQSALAVAMDVDRSSIVKVVNQLEEKGLIVRDT
MNSTLDGNQSSHPFCLLAFGYLETVNFCLLEVLIIVFLTVLIISGNIIVIFVFHCAPLLNHHTTSYFIQTMAYADLFVGVSCVVPSLSLLHHPLPVEESL
MLSAHRPAEPPAVEGCEPPRKERQGGLLPPDDRHDSGLDSMKEEEYRQLVRELEDIRLQPREPPARPHAWAQQLTEDGDTFLHLAIIHEEKALSLEVIRQ
MTLEADKQTHGFQTEVKQLLQLMIHSLYSNKEIFLRELISNAADAADKLRFEALSAPALLEEDPNLRIRVEFDKQAHTITIDDNGIGMSRDEAIAHLGTI
MQNYQSHSIKVLKGLEGVRKRPGMYIGDTNVGGLHHMVYEVVDNAVDESMAGFCDTINITLTEEGSCIVEDNGRGIPVDIHPTEKIPACTVVLTILHAGG
MKNIIVIKLGGIAIENLNDAFIQQINAWHLENKKIIIVHGGGQVISNLLTKNNHSTIKIDGMRVTAKNDLPIIYDALINIVGHQLLERLKESNLEFFQFK
MVLCRDFLTWCNETLQTALFKDYAPNGLQVEGREYIGKIVTSVTASRAAIDFAVEQKADLLLVHHGMFWKNELPTVTGWKKERIAALLRHDINMAGYHLP
MRIEEDLKLGFKDVLIRPKRSTLKSRSDVELERQFTFKHSGQSWSGVPIIAANMDTVGTFSMASALASFDILTAVHKHFSVEEWQAFINNSSADVLKHVM
MKTVSQLIDMKQKQTKISMVTAYDFPSAKQVEAAGIDMILVGDSLGMTVLGYESTVQVTLADMIHHGRAVRRGAPNTFVVVDMPIGAVGISMTQDLNHAL
MTNIRKTHPLMKIINSSFIDLPTPSNISSWWNFGSLLGICLIIQILTGLFLAMHYTSDTMTAFSSVTHICRDVNYGWLIRYLHANGASMFFICLFLHVGR
MGAFLDKPKMEKHNAQGQGNGLRYGLSSMQGWRVEMEDAHTAVIGLPSGLETWSFFAVYDGHAGSQVAKYCCEHLLDHITNNQDFKGSAGAPSVENVKNG
MASLIYRQLLYNSYSVDLSDEITNIGAEKKENVTVQIGGFAQSQYAPVSWGSGETLSGNVEEQTLDGPYAPDSSNLPSNCWYLVNPSNDGVVFSWTDNST
MTPLRVFRKTTPLVNTIRLSLLPLAGLSFSAFAAQVNIAPGSLDKALNQYAAHSGFTLSVDASLTRGKQSNGLHGDYDVESGLQQLLDGSGLQVKPLGNN
MDGGGLDEEFINVYASAFGTHSSRCTSGAPVLSAVDRPTSVCNESVSPYFSFPSNIGSGSFTFGCHLENSYKVPQNAVFPPGVAKQNGQFANKPVDHGEA
MQKPQTIFEKIWENHMVHEEEGKPSLLYIDQHLVHEVTSPQAFEGLRLNNRKVRRPDLTFATMDHNVPTVNRESFKDEISKKQMDALKKNCEEFGIKLAD
MGSKMAILILGLLAMLLLITSEVAARNLKEAGEAVQETNEVADAKLVAAGEAVQETNEVADTKLVGAGEAVQETNEVADTKLVGAGGVVKQRNKVGYGKL
MSIEIARIKKSFGRTQVLNDISLDIPSGQMVALLGPSGSGKTTLLRIIAGLEHQSSGHIRFHGTDVSRLHARERKVGFVFQHYALFRHMTVFDNIAFGLT
MTDRESSRDKGRQAEELACAHLRRQGLATLGKNWTCRRGELDLVMLDGDTVVFVEVRSRRHRAWGGALESIDARKRQRLILSAELFLQQEARWAKRPCRF
MLSGLIQRFEEEKMKHNQERVEELSLVRVDDTISQPPRYAPSAPMPSSMPTVALEILDKAMSNTTGATQTQKAEKAAFASYAEAFRDDVRLRQIKRHVNE
MLVEALPYIRKFEGKTFVIKYGGAAMKDEVLKNIFAENVTLLRKVGIKVVIVHGGGDAITKTSAKLGLETTFVHGKRVTDRQTVDVIQMTLAGKVNQDIV
MACIDNAMRALFLLALFCVVHGEKAKSKDNDAKASGPGGSFDITKLGASGNGKTDSTKAVQEAWASACGGTGKQTILIPKGDFLVGPLNFTGPCKGDVTI
MGEENQTFVSKFIFLGLSQDLQTQILLFILFLIIYLLTVLGNQLIIILIFLDSRLHTPMYFFLRNLSFADLCFSTSIVPQVLVHFLVKRKTISFYGCMTQ
MRGAGGPRGPRGPAKMLLLLALACASPFPEEAPGPGGAGGPGGGLGGARPLNVALVFSGPAYAAEAARLGPAVAAAVRSPGLDVRPVALVLNGSDPRSLV
MIKSSLILLSGGQGTRFGSKIPKQYLPLNGTPLVLHSLKILSSLPQIAEVIVVCDPSYQETFQEYPVSFAIPGERRQDSVFSGLQQVSYPWVIIHDGARP
GAFTEKQEALVSSSFEAFKANIPQYSVVFYNSILEKAPAAKDLFSFLANGVDPTNPKLTGHAEKLFALVRDSAGQLKTNGTVVADAALVSIHAQKAVTDP
MSKKEEKQEELQEEMEAVDAAGVSEVEVEATEIENLKAELSEMEDKFLRARAEIANMSNRNKNERELLVRYRSQDLGKKILPSIDNLERAMAIEVSDEQG
VHLTADEKAAVTALWGKVNVDEVGGEALGRLLVVYPWTQRFFDSFGDLSSPDAVMGNPKVKAHGKKVLNSFSDGLKNLDNLKGTFAKLSELHCDKLHVDP
MASSSLHVAIFSLIFLFSLAAANEVTVGGKSGDWKIPPSSSYSFTEWAQKARFKVGDFIVFRYESGKDSVLEVTKEAYNSCNTTNPLANYTDGETKVKLD
MRDRADEEGLQEKLRLIRLLHQINPYPHGQGTASQRRNRRRRRRRQWFRLVALATKLHTIPDPPTDSPLDRAIQQLQGLTIQELPDPPTDLPESNSNQGL
MTVARHAVSRLGLALASFLLFPLALAAAPAAERQATLDHLLLQDCGSCHGLRMTGGLGPALTREALAGKPRDSLIATVTHGRPGTAMPGWNALLDEQDIA
MSFKMTQNQYTSLYGPTVGDSIRLGDTNLFAQIEKDYAVYGEEATFGGGKSIRDGMAQNPRVTRDDVNVADLVISNAVIIDYDKVVKADIGIKNGYIFAI
MDDISATTIQTNHQDLVNDVTYDFYGRRMVSCSADQRVKVYDFNDDTETWAITSEWRAGDASLMRVAWAHPSFGQVLAVCSLDRGVRIYEEQKKNFESKT
MKAIIVLLMVVTSNADRICTGITSSNSPHVVKTATQGEVNVTGVIPLTTTPTKSHFANLKGTKTRGKLCPNCLNCTDLDVALGRPKCMGTIPSAKASILH
MYTFVVRDENSSVYAEVSRLLLATGHWKRLRRDNPRFNLMLGERNRLPFGRLGHEPGLMQLVNYYRGADKLCRKASLVKLIKTSPELAESCTWFPESYVI
MEEILRLRRSVSIDDYIEKVKPIVEAVKREGDKAVIRFTRDLDGVELDSLRVTEDEFEKAYDAVDDGLIDALEVAKENIYRFHYVTSVERDMKVEFEDCV
MNSIFTEENLLAFTTAARFGSFSKAAEELGLTTSAISYTIKRMETGLDVVLFTRSTRSIELTESGRYFFRKATDLLNDFYAIKRRIDTISQGIEARVRIC
MVKRVAIVGAGVSGLASIKCCLEEGLEPTCFERSSDLGGLWRFTEHVEEGRASLYKSVVSNSSREMSCYPDFPFPEDYPNFVPNSLFLEYLKLYSTQFNL
MNNSTTTDPPNQPCSWNTLITKQIIPVLYGMVFITGLLLNGISGWIFFYVPSSKSFIIYLKNIVVADFLMGLTFPFKVLGDSGLGPWQVNVFVCRVSAVI
MAGLIPQSFIDDLINRLDIVDVVSSRVQLKKTGKNYSACCPFHKEKTPSFTVSPDKQFYYCFGCGAGGNALGFVMDHDNLDFPQAVEELARAAGMEVPRE
MTQHLERPELLSIAATKALDKLQQAHPELLAQWPTERQNELETVIGLSDFIASSLVCDGQLLLWLSEHLDDKEHAEQYRQQLETKLATTADDVGLMRQLR
MANYFNTLNLRQQLDQLGRCRFMDRNEFANEADYLKGKKIVIVGCGAQGLNQGLNMRDSGLDISYALRAEAIAEKRASFQRATENGFKVGTYDELIPSAD
MNNGHLNQILLITDGCSNHGEDPLAMAAFAKEQGITVNVIGIMEENQIDPEAMKEVEGIALAGGGVHQVVYASQLSQTVQMVTKKAMTQTLQGVVNQELK
MEVNVWNMTDLWTWFEDEFANATGMPPVEKDYSPCLVVTQTLNKYVVVVIYALVFLLSLLGNSLVMLVILYSRSNRSVTDVYLLNLAMADLLFALTMPIW
MFENTETNGPVNCSFCGKSQDQVKKIVAGPGVYICNECIDLCKEIIDEEFSEEQTHELTDIPTPKEIVDELDQYVIGQNEAKRTLSVAVYNHYKRVKAMA
MTIQLINESSNTAKFQQICEKWQLVHDKSASLALVLTDTRLELRKLDEAKLGAIAVNFVDGTLAHRRKFGGGRGEAIAKAVGIKGNYLPSVIDATAGLGR
MGRRPARCYRYIKNKPYPKSRFCRGVPDAKIRIFDLGNKRANVDTFPACVHMMSNEREHLSSEALEAARICANKYMVKNCGKDGFHLRVRKHPFHVTRIN
MIAGQVSKPLLSVRSEMNAELRGEDKAATSDSELNEPLLAPAESNDSEDTPSKLFGARGNTVLPDPGTPDQHQACQTHPTFPVGPQPLLTAQQLASAVAG
MSERIRVRYAPSPTGYLHIGNARTALFNYLFAKHYNGDFVVRIEDTDSKRNLEDGESSQFDNLKWLGLDWDESVDKDKGFGPYRQSERAEIYNPLIQQLL
MPTIQQLVRKGRRDKIAKVKTAALKGSPQRRGVCTRVYTTTPKKPNSALRKVARVKLTSQVEVTAYIPGEGHNLQEHSMVLVRGGRVKDLPGVRYKIIRG
MSWQAYVDDHLMCDVGDGNTLASAAIIGHDGSVWAQSANFPQLKPEEVTGIMNDFNEGGFLAPTGLFLGGTKYMVIQGESGAVIGKKGSGGATLKKTGQA
MKKKVVLFLSIIMGILFPVGNAVATPVSHDAASTGNRPVYAIAHRVLTTQGVDDAVAIGANALEIDFTAWRGGWWADHDGIPTSAGATAEAIFKHIAEKR
MKRKERIARRLEGIENDTQPILLQSCTGLVTHRLLEEDTPRYMRASDPASPHIGRSNEEEETSDSSLEKQTRSKYCTETSGVHGDSPYGSGTMDTHSLES
MRHHEWVPLDEIVRKAKMPEKDVLYRLKRLNKFGFVVRSTYGYAVSMGGYDALAINAFVKKGILKAIGNKLGVGKEGDVYTVLLSDGREAVLKFHKHGRT
MRVLKFGGTSLANPERFSQAAKLIEQAHLEEQAAGVLSAPAKITNHLVALSEKAALNQSTDTHFNEAIEIFYNIINGLHTENNQFDLNGTKALIDAEFVQ
MLFARLVLLLVYLAPGSLAKPASTKKRTQWDQIAIDACAKELESHKFDTDVKGRHATLCTYEPALGSWLHCAKDVLDSRKKSKKIFEKTFSKINQYCHDY
MLVPQDYRIPFGIGYLLGTFFLSPDLDLHFSKPSQRWKFLKFLWFPFWVFSRHRGITHVPFLGTLVKLFYLIFIFFFLYFAVLGVLSILGFAPKELLSFD
SVYTLPELPYDYSALAPVISPEIIELHHDKHHAAYVKGANDTLEQLAEARDKETWGSINGLEKNLAFHLSGHILHSIYWHNMTGDGGGEPLDKDGVGELA
MAREDSVKCLRCLLYALNLLFWLMSISVLAVSAWMRDYLNNVLTLTAETRVEEAVILTYFPVVHPVMIAVCCFLIIVGMLGYCGTVKRNLLLLAWYFGSL
MSEEQFGGDGAAAAATAAVGGSAGEQEGAMVAAAAQGPAAAAGSGSGGGGSAAGGTEGGSAEAEGAKIDASKNEEDEGHSNSSPRHTEAAAAQREEWKMF
MLPSISINNTSAAYPESINENNNDEVNGLVQEFKNLFNGKEGISTCIKHLLELIKNAIRVNDDPYRFNINNSSVTYIDIDSNDTDHITIGIDNQEPIELP
MEAAVAVLEMSDIVLLITDIRHPVVNFPPALYEYVTGELGLALVLVLNKVDLAPRRLVVAWKHYFHQHYPQLHVVLFTSFPRDPRTPQDPSSVLKKSRRR
MSVVSPDPAPVPHDPQRRALLRWLVGGGALAGGLGVSAVAQGYRFGVTHEQWNLVGLTRPVRLALLTDLHYGLYIGAGSVRRWVDATLAECPDLILLGGD
MKIFGTDGVRGKAGVKLTPMFVMRLGIAAGLYFKKHSQTNKILIGKDTRKSGYMVENALVSALTSIGYNVIQIGPMPTPAIAFLTEDMRCDAGIMISASH
MRVHQPETIEMTVPAKSEFVGVVRLTVSGIANRLGYTYDDIEDIKIAVAEACTNVVDHAYDEGGTMGLSFHLYEDRMEIIVTDQGQSFDMDAFRESLGPI
MFTYKLILGLVLVVSASARYLVFEDLEGESYLVPNQAEDEQVLEGEPFYENAVQLASPRVRRQAQGSVTLNSDGSMGLGAKVPIVGNEKNVLSALGSVDL
MLRACQLSGVTVAAQSCLCGKFVLRPLRPCRRYSTSSSSGLTAGKIAGAGLLFVGGGIGGTILYAKWDSHFRESVEKTIPYSDKLFGMVLGSAPYTVPLP
MKAWIFFLVCLAGRALAAPQQEALPDETEVVEETVAEVAEVAEVPVGANPVQVEVGEFEEVEETEEEVVAENPCQNHHCKHGKVCELDENNTPMCVCQDP
MHVVILGSAAGGGVPQWNCRCSICSLAWAGDSRVRPRTQSSIAVSPDGERWLLLNASPDIRQQIQANPQMHPREGLRHSPIHAVLLTNGDVDHVAGLLTL
MSDKKGEEITLRVAEAFYRDVGRGVARIDPAVMEKYGLQSGDIIEIIGKSTVPAIVWPSYPEDRGTGIIRIDGSIRSNAGVGIDDKVRIRKVTAKPAEKV
MVAATVAAAWLLLWAAACAQQEQDFYDFKAVNIRGKLVSLEKYRGSVSLVVNVASECGFTDQHYRALQQLQRDLGPHHFNVLAFPCNQFGQQEPDSNKEI
MEYQEEASLASAEDSTFIASSPVQSVSEMKSIKQKSFQYFDDYEKNVSDKTIQFQKLQMTAKEIIDAFERDSTQRTLQIESLESKIGEQERDLNNEKLAS
VKQIESKYAFQEALNSAGEKLVVVDFSATWCGPCKMIKPFFHSLSEKYSNVVFLEVDVDDCQDVASECEVKCMPTFQFFKKGQKVGEFSGANKEKLEATI
VLSAADKSNVKAAWGKVGGNAPAYGAEALERMFLSFPTTKTYFPHFDLSHGSAQVKAHGEKVANALTKAVGHLDDLPGTLSDLSDLHAHKLRVDPVNFKL
MAFDISVNASKTINALVYFSTQQNKLVIRNEVNDTHYTVEFDRDKVVDTFISYNRHNDTIEIRGVLPEETNIGCAVNTPVSMTYLYNKYSFKLILAEYIR
MKVELYTNDWIDFFKNIAIAWFKTKRYGNKRLSSIEQKQVNKLIRQEFDQYVEFKIISNLIKDYNDNMEKVISLYGANLMPLNLAVQKLYPELTPTEQDE
MHVKSIIIDGFKSYAQRTEINGFDPLFNAITGLNGSGKSNILDSICFLLGISNLTQVRASNLQDLVYKNGQAGITKATVSITFDNYDKKQSPLGFEAHDE
MTTVTRSSSANLGASQKLAVKKGDAMMSSKGISNRSNRSALGDIGNKVSNMTIDPTKKALGLPVIKKEIIQKSKFTRSKTTVSESDILLQEKESACCSRA
MAEGGGCRERPDAETQKSELGPLMRTTLQRGAQWYLIDSRWFKQWKKYVGFDSWDMYNVGEHNLFPGPIDNSGLFSDPESQTLKEHLIDELDYVLVPTEA
GQIEWAMWANEQALASGLILMTGGIVATAGQFTQWYLGTYSIAAGVLVCLLEYPRGRRTKGSTMERCEQKYMTKVVKAFGPLSRNYYIRAFLHLGLSVPA
MAYRRKSAFKRAIDEDDVDIIRKLLSYKPIDLNKPGSKNRTILCRAVSMKSHKVAEFLLSNGSKMSACKVPPLIISVRNKDLTMAKILVSYGASVDVCYK
MATLRVSSLLASSPSSLHCNPSVFTKCQSSPRWAFSFSVTPLCSRRSKRIVHCIAGDTLGLTRPNESDAPKISIGAKDTDVVQWQGDLLAIGATENDLAR
MSYKLEKEAFVSNLTGSSSIETCGLLLIGIACNVLWVNMTARNILPKGNLGFLVEFFIFCLIPLFVIYVSSKVGVFTLCIASFLPSFVLHVISPINWDVL
SYTITDPSKLAYLSSAWADPNSLINLCTNSLGNQFQTQQARTTVQQQFADVWQPVPTLTSRFPAGAGHFRVYRYEPILEPLITFLMGTFDTRNRIIEVRN
MTHQTHAYHMVNPSPWPLTGALSALLMTSGLTMWFHFNSMILLMLGLTTNMLTMYQWWRDIIRESTFQGHHTPVVQKGLRYGMILFIISEVLFFTGFFWA
MLTQRQDNILHQIIHNYTNLGKPIGSKTLMEEGIAASSATIRNEMKTLEEYGLLVKPHSSSGRIPSLKGYRYYVDYLLEPEKLKKSEVDVMQQSLGKDFH
MKGGAGVPDLPSLDASGVRLAIVASSWHGKICDALLDGARKVAAGCGLDDPTVVRVLGAIEIPVVAQELARNHDAVVALGVVIRGQTPHFDYVCDAVTQG
MSADFTDFKVADLSLAEFGRKEITLAEHEMPGLMSIRREYAEAQPLAGARVTGSLHMTVQTAVLIETLVALGAQVRWASCNIFSTQGHAAAAIAVGPDGT
MGRFVVWPSELDSRLSRKYGRIVPRSIAVESPRVEEIVRAAEELKFKVIRVEEDKLNPRLSGIDEELRTFGMIVLESPYGKSKSLKLIAQKIREFRRRSA
MKVLSLLYLLTAIPGILSDVQLQESGPGLVKPSQSLSLTCSVTGYSITSGYYWNWIRQFPGNKLEWMGYISYDGSNNYNPSLKNRISITRDTSKNQFFLK
SFAENVGRFIGNSVNSVGSVIGDGLKGFNSTQSISSAKQANLLNNLPLPSLDNVLNIGMFGGLASGLLSYRAAKKQNKVMQDIANRQMAFQERMSSTAVR
MTKQPEDWLDDVPGDDIEDEDDEIIWVSKSEIKRDAEELKRLGAEIVDLGKNALDKIPLDADLRAAIELAQRIKMEGRRRQLQLIGKMLRQRDVEPIRQA
MSDEEHHFESKADAGASKTYPQQAGTIRKSGYIVIKGRPCKVVEVSTSKTGKHGHAKCHFVAIDIFNGKKLEDIVPSSHNCDVPHVNRTDYQLIDISEDG
MSSNAQVKTPLPPAPAPKKESNFLIDFLMGGVSAAVAKTAASPIERVKLLIQNQDEMLKQGTLDRKYAGILDCFKRTATQEGVISFWRGNTANVIRYFPT
MARVLAQSLSVPGLVAGHKDSQHKGSGKSKRSVKTMCALRTSGLRMSGFSGLRTFNHLNTMMRPGLDFHSKVSKAVSSRRARAKRFIPRAMFERFTEKAI
MQGPWVLLLLGLRLQLSLSVIPVEEENPAFWNKKAAEALDAAKKLQPIQTSAKNLIIFLGDGMGVPTVTATRILKGQLEGHLGPETPLAMDRFPYMALSK
MDLEALKKEAALRSVALVQSGQRVGLGTGSTAKYAIEELGRKLAAGELSGIVGVSTSEASEKLAREVGIPTEPLDPRPLDIAIDGADEIAPNLDLVKGLG
MIDDDGYRPNVGIVICNRQGQVMWARRFGQHSWQFPQGGINPGESAEQAMYRELFEEVGLSRKDVRILASTRNWLRYKLPKRLVRWDTKPVCIGQKQKWF
MMFATNFFVTSIILLFILIFLASAIKIVKEYERAVIFRLGRVVGARGPGLFFIIPIFEKAVIVDLRTQVLDVPVQETITKDNVPVRVNAVVYFRVVDPVK
MRKTLPSIGALGFSNTNAEKDLCCLGWYSNDPDTVVDAPEQAAEILWHLSGTADPDLALNTIIRLMEALGEQKGQLHNALRTDPELRVKLFSLLGASTAL
MKRIFIVALLFATCLVNAKPSINDADIKREPEPNVAVPPCGDCYQQVGNTCVRVPSLCPSRKREPEPNVAVPPCGDCYQQVGNTCVRVPSLCPSRKREPE
MAAAAPGALGALRTGRVRLVAACCARLGPAAWARGTAPRRGYSSEVKTEDELRVRHLEEENRGIVVLGINRAYGKNALSKNLLKMLSKAVDALKSDKKVR
MDPEETSVYLDYYYATSPNSDIRETHSHVPYTSVFLPVFYTAVFLTGVLGNLVLMGALHFKPGSRRLIDIFIINLAASDFIFLVTLPLWVDKEASLGLWR
MAKIKLLSIDGNFAKELEVTSDLFVEVPHKQAMFDSVLAENAAERQGTHSTLTKGEVRGGGKKPWRQKHTGKARTGSTRNPHWTGGGVVFGPKPNRNYNL
MPFKDQLFLASQYLAPHHLVSRLMGRVADCRAPEIKNRMIARFVRRYNVDMSEALVEDPLAYASFNDFFTRALKPDARPLDDEPGAALCPADGAISQIGA
MSTMRLLTLALLFSCSVARAACDPKIVNIGAVLSTRKHEQMFREAVNQANKRHGSWKIQLNATSVTHKPNAIQMALSVCEDLISSQVYAILVSHPPTPND
MTTFHSLTVAKVESETRDAVTITFAVPQPLQEAYRFRPGQHLTLKASFDGEELRRCYSICRSYLPGEISVAVKAIEGGRFSRYAREHIRQGMTLEVMVPQ
MVDILPHPSFLGDMGDHSKKKSGIAMCVGCGSQIHDQYILRVSPDLEWHAACLKCAECSQYLDETCTCFVRDGKTYCKRDYVRLFGIKCAKCNIGFCSSD
MQQIPQCAGCNQHILDKFILKVLDRHWHSSCLKCADCQMQLADRCFSRAGSVYCKEDFFKRFGTKCTACQQGIPPTQVVRKAQDFVYHLHCFACIICNRQ
MMQLMLYASTLITSIILFKMNHPLAMGLMLLIQTIQISMLTGLMAKSFWFSYILFLIFLGGMLVLFIYVTSLASNEMFSLSMKLTTISLFIFSMILIINI
MLSFCDYFWSEDLVSGLDVLFDRLYHGCEQCDLFIQLFASRMQFEVSHGRQLFGIEAGMDNLKAVQEDEDEGVTVSRALRGILQEMSQEGTHHLTIASNI
MDQQEPSNNVDTSSILSDDGMETQEQSSFVTATIDLTVDDYDETEIQEILDNGKAEEGTDEDSDLVEGILNANSDVQALLDAPSEQVAQALNSFFGNESE
MHSLQRKVLRTICPDQKGLIARITNICYKHELNIVQNNEFVDHRTGRFFMRTELEGIFNDSTLLADLDSALPEGSVRELNPAGRRRIVILVTKEAHCLGD
SEMQGNKIVVDPITRIEGHLRIEVEVEGGKIKNAWSMSTLFRGLEMILKGRDPRDAQHFTQRACGVCTYVHALASVRAVDNCVGVKIPENATLMRNLTMG
MSSSNYVYRNNFSDDDDITTAISDYLFWSSLAFSSREVAGNVFLVFESFKKDASLVFGNDLTAFVKNMFLDSKIGFEQSKIMINSMLKKENHIRESCAVI
MGQGWATPGLPSFLFLLLCCGHHLLVLSQVATDHVTANQGITNQATTRSQTTTHQATIDQTTQIPNLETDEAKADRFVEEYDRTAQVLLNEYAEANWQYN
MDYCNKKHTAEEYVKISDNNYVPFPEAFSDGGITWQLLHSSPETSSWTAIFNCPAGSSFASHIHAGPGEYFLTKGKMEVRGGEQEGGSTAYAPSYGFESS
MCSTRKTSVMDEKVIENEEIHFQENSNGFSADLTIHQDKLKQISKTGLNLEKEHIFNMPSSLTKAFKTAFKRKNEIFYCVSTKEMSVDIKDVSGQVYLPL
MSKQSQHVLIALPHPLLHLVSLGLVSFIFTLFSLELSQFGTQLAPLWFPTSIMMVAFYRHAGRMWPGIALSCSLGNIAASILLFSTSSLNMTWTTINIVE
MESVIFSINGEIIQVNKEIITASPYNFFKRIQDHHLKDEAIILNGINYHAFESLLDYMRWKKINITINNVEMILVAAVIIDVPPVVDLCVKTMIHNINST
MKPSPQFLLAAFLSLILQTGICYGIKWIALSKTPSALALNQTQHCKQLEGLVVSQVQLCRSNLELMQTIIQAAREVIKTCRKTFSDMRWNCSSIELAPNY
MFRRRGVTLTKALLTAVCMLAAPLTQAISVGNLTFSLPSETDFVSKRVVNNNKSARIYRIAISAIDSPGSSELRTRPVDGELLFAPRQLALQAGESEYFK
MQNKRDSYNREDLLASSQGELFGEGYPQLPAPNMLMMDRITKMSETEGEFGKGLILAELDITPDLWFFDCHFPGDPVMPGCLGLDAMWQLVGFFLGWVGG
MSYDRAITVFSPDGHLFQVEYAQEAVKKGSTAVGVRGKEIVVLGVEKKSVAKLQDERTVRKICALDENVFMAFAGLTADARIVINRARVECQSHRLTVED
MANQGQRVSWGDESTKIRGRSNSRGRKINNIPLSFFNPITLQQGAKFWNSCPRDFVPKGIGNRDQQIGYWNRQTRYRMVKGQRKELPERWFFYYLGTGPH
MGAIDSFCGDGILGEYLDYFILSVPLLLLLTRYVASGLVYVLTALFYSFVLAAYIWFVIVGRAFSTAYAFVLLAAFLLLVMRMIVGMMPRLRSIFNHRQL
GKGNSKLKSSQIRDLAEQTYFTEKEIKQWYKGFVRDCPNGMLTEAGFQKIYKQFFPQGDPSDFASFVFKVFDENKDGAIEFHEFIRALSITSRGNLDEKL
MKQQKQRIRIRLKGFDQGQLDQSTANIVETAKRTGARVVGPIPLPTKREVYTVLRSPHVDKKSREQFEIRTHKRLIDILDPTGKTIDALKMLSLPAGVDI
MAIPVVVVGCAGKMGREVVKAVHAAPDMAVVGAVDRSHIDEDAGELAGIGPIDVLVTDNLEITCAMVAQERAPGVMVDFTHPRGIYDRVRSAIAYGVRPV
MSFDPTGYTLAHEHLHIDLSGFKNNVDCRLDQYAFICQEMNDLMTRGVRNVIEMTNRYMGRNAQFMLDVMRETGINVVACTGYYQDAFFPEHVATRSVQE
SDEEVEHVEEQYEEEEEAQEEAPSPAEVHEPAPEVHVPEEVHEDALEDMREEEEEEEKPRPKLTAPKIPEGEKVDFDDIQKKRQNKDLMELQALIDSHFE
VLSPADKTNVKTTWDKIGGHAGEYGGEALERTFMAFPTTKTYFPHFDLSPGSAQVKTHGKKVADALTTAVSHIDDLPGALSALSDLHAYKLRVDPVNFKL
MKKGIFLSIGIAVLFSACGNSIDEKTVKKYENQLNQTVKQEIASLSQDSGIKIEFSDFKCNADGDFIACLSPNFKTLTKDNNDEYQELFQAKNIKIRSNE
MMEALASPNRLIVAVTGLPGSGKSVVARIVAEELGLEVKVMGDVVREETVRRGLEPTPENVERVARMLREELGRAAVAKLLAERLEPGRSYVLDGLRSVE
MAEKSCSLTEFVGTAIGDTLGLVIANVDTALLDAMKLEKRYRSIGILGARTGAGPHIMAADEAVKATNTEVVSIELPRDTKGGAGHGSLIILGGNDVSDV
SVIKMTDLDLAGKRVFIRADLNVPVKEGKVTSDARIRASLPTIELALKQGAKVMVTSHLGRPTEGEYNEEFSLLPVVNYLKDKLSNPVRLVKDYLDGVDV
PELPEVEVVRRGLEEHMVGRTIVSAAVVHPRTARNQAGGGAEIEANLTGLRVGATNRRGKFLWLELDDVAQQAPSGLGLLVHLGMSGQMLVKSPDATLNP
MFNLFLAVFPEIFIINATFILLIHGVVFSTSKKDDYPPLVSNVGWLGLLSVLITLLLLAAGAPLLTIAHLFWNNFFRRDNFTYFCQILLLLSTAGTISMC
MEDFVRQCFNPMIVELAEKTMKEYGEDLKIETNKFAAICTHLEVCFMYSDFHFINEQGESIIVELGDPNALLKHRFEIIEGRDRTMAWTVVNSICNTTGA
CGIFAYMNYRVPKTRKEIFETLIRGLQRLEYRGYDSAGVAIDGNNHEVKERHIHLVKKRGKVKALDEELYKQDSMDLKVEFETHFGIAHTRWATHGVPNA
MPTSAAVQTDDSLASPFDWPGRPHAAPGFARLGERFLTRLPPVPMPAAPYLVGFSPEAAAPLGLSRAGLDTPAGLDVFVGNAIAAWSDPLATVYSGHQFG
MGLTDTQQAILALIAERIETDGVPPSQTEIARAFGFKGVRAAQYHLEALEQAGAIRRVPGQARGIRLAGAAAHARAAPAEEPVRDDVLRLPVLGRVAAGL
SGRGKGGKGLGKGGAKRHRKVLRDNIQGITKPAIRRLARRGGVKRISGLIYEETRGVLKVFLENVIRDAVTYTEHAKRKTVTAMDVVYALKRQGRTLYGF
MEPAGPAPGRLGPLLLCLLLSASCFCTGVTGKELKVTQPEKSVSVAAGDSTVLNCTLTSLLPVGPIKWYRGVGQSRLLIYSFTGEHFPRVTNVSDATKRN
MNRKAPTGILGFPVTPFDNQGNIDELALSQNIKYLLDSGLEAIFVACGAGEYHSLENGEYESIIEIATSTVKGQVPVYTGVGGNLSDAVHKAKLSEKHGV
MGNLHTSIAVASICLTSAFLGCVFGLGFFVWIIYGYSIGGFFAFLSLFHLLEFYITARFQGSQLSWDSFILNNGKAYWLAMLVGLLECLLSGGKSFAKVI
MVDTGTDRVKRGMAEMQKGGVIMDVVNAEQAKIAEEAGAVAVMALERVPADIRAAGGVARMADPTIVEEVMNAVSIPVMAKCRIGHIVEARVLEALGVDY
MVGRIPDRDIAAIRERVCIEEVVGDYVQLRRAGADSLKGLCPFHNEKSPSFHVRPNHGHFHCFGCSEGGDVYAFIQKIEHVSFVEAVEMLADRIGHTINY
MSILQKLENSAAAAVKALYGTDPMEGQIQLQKTKREFKGHLTLVVFPFVKMSRKSPEATATEIGEWLLANESAVSAIEVVKGFLNLTIAPRVWLELLNEI
MKLFVPALLSLGALGLCLAAPRKNVRWCAISLPEWSKCYQWQRRMRKLGAPSITCIRRTSALECIRAIAGKNADAVTLDSGMVFEAGLDPYKLRPVAAEI
MRVSELPVGRFPPLAVVPSSSRVLDVLVAMGRNRVRHVPLVDERGVLKGMVSARDLVDFLGGRRFRDVVEARFNGDVYKALEQTGVEFLKYDPPYVYTRS
LDRLDAALRFQQEALNLRAQRQEILAANIANADTPGYQARDIDFASELKKVMVRGREETGGVALTLTSSHHIPAQAVSSPAVDLLYRVPDQPSLDGNTVD
MTNIRKTHPLMKIINNAFIDLPTPSNISSWWNFGSLLGLCLIMQILTGLFLAMHYTPDTTTAFSSVAHICRDVNYGWIIRYLHANGASMFFICLYAHIGR
MKNKLIAKSLLTIAAIGITTTTIASTADASEGYGPREKKPVSINHNIVEYNDGTFKYQSRPKFNSTPKYIKFKHDYNILEFNDGTFEYGARPQFNKPAAK
MQFFGRLVNTFSGVTNLFSNPFRVKEVAVADYTSSDRVREEGQLILFQNTPNRTWDCVLVNPRNSQSGFRLFQLELEADALVNFHQYSSQLLPFYESSPQ
MRHLRKISDYAIIGSLGALIAVGLQGCDNNSSSKSEPLSQIKEKQGALVIIEEQPQGGYKILEEYPSETTRIVLKDPSGKERMLTQEEVDKLLKEEAAKI
PEPAKSAPAPKKGSKKAVTKTQKKDGKKRRKSRKESYAIYVYKVLKQVHPDTGISSKAMSIMNSFVNDVFERIAGEASRLAHYNKRSTITSREIQTAVRL
MSNSAQSRRIRVTIVAADGLYKRDVFRFPDPFAVLTVDGEQTHTTTAIKKTLNPYWNETFEVNVTDNSTIAIQVFDQKKFKKKGQGFLGVINLRVGDVLD
EFRYSQYKVQYDMPKEAYESKWTQCIKLIDQGGENLEERLNSQFKNWYRQKYLNLEEYRRLTVLNQIAWKALSNQIQYSCRKIMNSDISSFKHINELKSL
MNNSNRIRLTWISYLSYALTGALVIVTGIVMGNIAEYFNLPIASMSNTFTFLNAGILISIFLNAWLMEIIPLKRQLVFGFILMLIAIAGLMVGHNLMIFS
MVKQLKFSEDARQAMLRGVDQLANAVKVTIGPKGRNVVLDKEFTAPLITNDGVTIAKEIELEDPYENMGAKLVQEVANKTNEIAGDGTTTATVLAQAMIQ
MNPGIEKYEIRFDFDLKDFTYTSHERIHLAGDWKDIKLDAVRLSVDKVTCNGQPMRFETGQDTVTVKGSFHDKDVIDIDFHAKVSDTLMGLYLSRTKEGT
MAKSVPAIFLDRDGTINVDHGYVHEIDAFEFIDGVIDAMRELKKMGYALVVVTNQSGIARGKFTEAQFETLTEWMDWSLADRDVDLDGIYYCPHHPQGSI
MKVAIIGATGYGGIELIRLLEQHPYFSIASLHSFSQVGECITNVYPHFQNVLVHTLQEIDVEEIEKEAEIVFLATPAGVSAELTPKLLAVGLKVIDLSGD
MGAQSHSLEITSSVSAEKIFSGIVLDVDTVIPKAAPGAYKSVEVKGDGGAGTVRIITLPEGSPITSMTVRTDAVNKEALTYDSTVIDGDILLGFIESIET
TTLSCKVTSVEAITDTVYRVRLVPDAAFSFRAGQYLMVVMDERDKRPFSMASTPDEKGFIELHIGASELNLYAMAVMDRILKDREIVVDIPHGDAWLRDD
MAPSEKDIEEVSVPGVLAPRDDVRVLKTRIAKLLGTSPDTFPGSQPVSFSKKHLQALKEKNYFVCEKSDGIRCLLYMTEHPRYENRPSVYLFDRKMNFYH
MFKMKVEDYFHDILRERKIHLTLIDPEEQTPEEAVEIARAAIRGGTDGIMLGGSTTDSSELDNTARALRENIDVPIILFPGNTTGVSRYADAIFFMSLLN
MSASVQSRVGIPFVIDNEGKGERTYDIYSRLLRDRIVCLMTPVDDFIASALIAQLLFLQSESGKKPIHMYINSPGGSVTAGLAIYDTIQMISAPVSTWVI
MVNVSITTDYSRMLFMRNTTSTLKIAIIGYGSQGRAHALNLRDSGFDIIIGLRPGGPTEAKAQADGFTVQSPDQAAKHADLVAVLTPDMVQKKLYEEVLA
MKLWGGRFVHESNSFFKKFNSSIQTDYKLVEQDIFSSMSWADALLKSGVLIKSECNEIKNALQKLLCIVKKTPNIVLDSNLEDVHSWVETQLILLVGDLG
MRPIDRQIYRPPDFRTTFLQTADTKDKTKLSTGAAEHTPLMKQFFAAKSDYPDLLLFFRMGDFYELFYDDARKAARLLDITLTQRGSSGGAPIPMAGVPV
MSYVPIVIEPTSRGERAYDIYSRLLKERIIFVCSTVEDHMANLIVAQLLFLEAENPKKDIYMYINSPGGVVTAGLAIYDTMQYIKPKVATLCIGQACSMG
MKKIKVCIVDDNRELVGLLEEYIDAQDDMEVIGVAHNGQECLELVEQLEPDVMVLDIIMPHIDGLAVLERMRQMNKPMPNVIMLTAFGQEDVTKKAVELG
MHLYTYLYLLVPLVTFHLILGTGTLDDGGALTERRSADATALKAEPVLLQKSAARSTDDNGKDRLTQMKRILKQRGNKARGEEELQENQELIREKSNGKR
MATAASNHYSLLTSSASIVHAEPPGGMQQGAGGYREAQSLQVQGDYGALQSNGHPLSHAHWITALSHGGSGGGGGGGGGGGGGGGGGGDGSPWSTSPLGQ
MPVSASLACKNYDYDYDSIQPYFYFDNDDEDFYHHQQGQTQPSAPSEDIWKKFELLPTPPLSPSRRQSLSTAEQLEMVSEFLGDDVVSQSFICDDADYSQ
MNPTTEQVLSPGEIFRQTREALNLSLEDVAKEITLRPSILEQLENNEFIQKSTPAIFVKGYVRSYAKFLRLPDSVWENIVFAETEKNDLGKNARSTRAVN
MSQLEHNIGLSIFEPVAKHRANRIVCTIGPSTQSVEALKNLMKSGMSVARMNFSHGSHEYHQTTINNVRAAAAELGLHIGIALDTKGPEIRTGLFKDGEV
AALRPLVKPKIVKKRTKKFIRHQSDRYVKIKRNWRKPRGIDNRVRRRFKGQILMPNIGYGSNKKTKHMLPSGFRKFLVHNVKELEVLLMCNKSYCAEIAH
MNYTYDPAEVQYIVRIHNTNIDGTKRIPFALTKIRGIGIRIATAICKRLGIDLRKRAGEMGEDEMKRISDAILDPASVGIPESYMNHQRDIIDGTTSHLI
MTSKSVVVLDYGSGNLRSAQRALERVGASVQVTADADAAAAADGLVVPGVGAYEACMTGLRKIGGDRIIAERVAAGRPVLGVCVGMQILFARGVEFSVET
MDISYIFVICLMALCSGGSSLSQVEGKQKSGRGRGSMWWGIAKVGEPNNITPIMYMDPAIHSTLRRKQRRLVRDNPGVLGALVKGANLAISECQHQFRNR
VLSDAEWHLVLNIWAKVEADVAGHGQDILIRLFKGHPETLEKFDKFKHLKTEAEMKASEDLKKHGNTVLTALGGILKKKGHHEAELKPLAQSHATKHKIP
MRRAVIIPARLGSTRLKEKPLKNLLGKPLIRWVVEGLVKTGERVILATDSERVKEVVEDLCEVFLTPSDLPSGSDRVLYVVRDLDVDLIINYQGDEPFVY
MALLVEKTTSGREYKVKDMSQADFGRLEIELAEVEMPGLMACRTEFGPSQPFKGAKITGSLHMTIQTAVLIETLTALGAEVRWCSCNIFSTQDHAAAAIA
MEHYLRSVHNSPTLSMISAARGLSPAEVAHEHLKERGIYGLAPPPPPGTTPTEYCHQMAFLASHASPYGELLVQSAAAGNTSHLHDYLTPMDVSRFSSPR
MKRLLVSLRVWMVFLMNWVTPDRKTARAAVYSAQRTYQRKAAVQAAGLVSFYEWRMAVNEEEKQKAKAAALYKRRCLQAFKESPKQERAGPHLYMAVKRR
MGSSTGFHHADHVNYSSNLNKEEILEQLLLSYEGLSDGQVNWVCNLSNASSLIWHAYKSLAVDINWAGFYVTQASEENTLILGPFQGKVACQMIQFGKGV
MQLISILSLLSSLMCSLTVLGSSASSYVKFPVQKLADIINICTQDVSTVFKRNEVLNTTVINGIGVYVVKMEIGTPPQTLYLQLDTGSSDMIVNNADIAY
MRINILRVEYHSKTAHSILLQLDLFKKVKVICHMSQSIKFRVTEARQRDVGKKVARISETSMRKLNVEAGDYIEIIGQDGNSALAQVMPAYDISDDEIRI
MFTGIVQGTAKLVSIDEKPNFRTHVVELPDHMLDGLETGASVAHNGCCLTVTEINGNHVSFDLMKETLRITNLGDLKVGDWVNVERAAKFSDEIGGHLMS
MALLNILQYPDERLHTVAKPVEQVDERIRKLIADMFETMYESRGIGLAATQVDVHERVVVMDLTEDRSEPRVFINPVIVEKDGETTYEEGCLSVPGIYDT
MDDFLSRIGVIYMQRWLQLWKMDLVQKVSHGVFEGSSEEPAALMNHDYIVLGEVYPERDEESGAEQCEQDCRYRGEAVSDGFLSSLFGREISSYTKEFLL
MLNVLFGDPNERRINPYKQIVNKINYLEAKLKKLTDSELQEQTERFIKLLSNNSSNEELLPEIYATVREASLRVLGLRHFDVQLIGGLILNDGKIAEMKT
MRELVNIPLVHILTLVAFSGTEKLPKAPVITTPLETVDALVEEVATFMCAVESYPQPEISWTRNKILIKLFDTRYSIRENGQLLTILSVEDSDDGIYCCT
MQAQAPVVVVTQPGVGPGPAPQNSNWQTGMCDCFSDCGVCLCGTFCFPCLGCQVAADMNECCLCGTSVAMRTLYRTRYGIPGSICDDYMATLCCPHCTLC
MGSEDHSAQNPSCKIMTFRPTMDEFRDFNRYVAYIESQGAHRAGLAKIIPPKEWKPRQTYDDIDDVVIPAPIQQVVTGQSGLFTQYNIQKKAMTVGEYRR
MLKTEHISFQYEDGKQALTDVSIDLDKGNIIGLIGANGSGKSTLFMQLLGINRPTSGTVYFEGKPLAYNKKALFALRKKVSIVFQDPDQQIFYSNVRDDV
MLPREIEELLNIILQHNTWRRKETINLIASENVMSPLAELVYVNDFAGRYAEGTVGNRYYQGTKYVDILEDSLSKRFAKVLDAKFVDVRPISGTIANLAT
MTSVLMIDNCDSFTYNLVDQFSPHGTIVIVKRNHPFYDGEIEAIMALTSICITPGPCYPAEAALNSCSIIGHLAGRIPILGICLGQQALGQARGGLVIFA
MTAVKTPIQVRYEVRNLELAAEGRQRIEWAAREMPVLKQLRQRFSQERPLAGIRISACCHVTTETANLAVALKAAGADALLIASNPLSTQDDVAASLVVD
MASTVMSLKPAPFSVEKTAVKGLPSLARSSSSFRVQASGVKKLKTDKPYGINGSMSLRDGVDASGRKQKGKGVYQFVDKYGANVDGYSPIYNTDDWSPSG
MIGILDYGVGNLKAFANVLKDLNFRNQIVKTEQELKSCTKIIMPGVGSFDSVMDKLSESGIRDVLSDLVMSKKIPVLGVCVGMQILASSSEEGTKSGLGW
MESKEAKEKGVNTSDSKGSQIESSISDLREKSQHLFGVLLEPQVPVIQYGLNQLEEKARNLESKVLLTRDGDTKAHYLLAESGMNAEQTRQKIYSIHIHS
MYLNNNNNMKYYINSPLEQFEIRDLLGLTSPMMDFSFINITNFGLYTMITLLVILTMNLMTNNYNKLVGSNWYLSQEMIYDTIMNMVKTQIGGKVWGYYF
MSWLFGDKTPTDDANAAVGGQDTTKPKELSLKQSLGFEPNINNIISGPGGMHVDTARLHPLAGLDKGVEYLDLEEEQLSSLEGSQGLIPSRGWTDDLCYG
MTDTFQHISVLLHESIDGLAIKPDGIYIDGTFGRGGHSRTILSKLGEHGRLYSIDRDPQAIAEAGKIDDPRFTIIHGPFSGMANYAEQYDLVGKVDGVLL
MAVMAPRTLLLLLLGALALTQTRAGSHSMRYFFTSVSRPGRGEPRFIAVGYVDDTQFVRFDSDAASQRMEPRAPWIEQEGPEYWDQETRNVKAHSQTDRV
MTTPKILVVEDEIVTRNTLKGIFEAEGYDVFEAENGVEMHHILANHNINLVVMDINLPGKNGLLLARELREELSLPLIFLTGRDNEVDKILGLEIGADDY
MHRTLLFLTWLISLTKAFNIKLPHTEKKDHLESNAVLACASYINTLKWSFDSSVVPGFYSTICSYSPAFDTWSLCIFNSLTDQIIPMDNTSFEESLGNVR
MRRLTDSFILGLAKGAVIPGLYTFRMTEGRSPLGQIGVLITVAISFLLTFKRFDPRFYKPIGDFKIVFLSLMAPKLPSLLSAVVMICLIFSEMRLRMILS
MKQSVRPIISNVLRKEVALYSTIIGQDKGKEPTGRTYTSGPKPASHIEVPHHVTVPATDRTPNPDAQFFQSVDGSQATSHVAYALSDTAFIYPITPSSVM
MWKWILTHCASAFPHLPGCCCCFLLLFLVSSVPVTCQALGQDMVSPEATNSSSSSSSSSSSSSFSSPSSAGRHVRSYNHLQGDVRWRKLFSFTKYFLKIE
MAITKMSSLIILSLMMLTFIYIPMISGQFRGIKQCEMKCYSTPECNATCLHEGYEEGKCLKSWDGGVECCCLGLLASSHQDSSPISSPHYIIFHGICILN
MSTIMVDTNSELCILTPLDEDDLESPLSGEFLQDIVDIQDITQTIGDDGSTPFGASEHQFFGNSPGSIGSVSTDLTDTLSPASSPASITFPAASGSAEDA
MTKVLVLSDTHGYNDRWLAVMKLHNPDVVIHAGDHLTTKKFMDQNATFWVAGNHDVVGEEIQMFELEGIQFVLMHGHQAPRHDLKQWYKMLVDQAKSYLC
MEFYESAYFIVLIPSIVITVIFLFFWLFMKETLYDEVLAKQKREQKLIPTKTDKKKAEKKKNKKKEIQNGNLHESDSESVPRDFKLSDALAVEDDQVAPV
MSIFTSFLLLCVVTVVYAETLTEGVQNSCPVVTCSSPGLNGFPGKDGRDGAKGEKGEPGQGLRGLQGPPGKVGPTGPPGNPGLKGAVGPKGDRGDRAEFD
MNQLVVAFPFWHWLVEPLQYEFLIRAIWVSAFVGLVCAVLSCYITLKGWSLMGDAISHAVVPGVVLAYALNIPFAIGAFTFGFGATVAIGYVKSKTRLKE
MSSLKKILGLKGKGKKSKKLGIAPPPYEEDTSMEYAPSAPIDKSYFGVDEMDTYDPNQLRYEKFFFTVKMTVRSNRPFRTYSDVAAAVSHWDHMYIGMAG
MLEFIFAWWWLGLVESLILAGVIALVAVNAHRIVGDAPQSLAALRASMGLTVLALIGGYIVVLGVAAWALDAFTGLSGTGVAFMLSLLALAMVLVQWLFS
MIVSFRPTADLVDSIGVDVRSCDLQFRQFGGCSEFAGPISTVRCFQDNALLKSVLSQTSAGGVLVVDGAGSLHTALVGDVIAELAHSNGWAGLIVNGAVR
MTQDEMKKAAGWAALKYVEKGSIVGVGTGSTVNHFIDALGTIKDEIKGAVSSSIASTAKLEALGIRVYDCNDVSELDIYVDGADEINPERDMIKGGGAAL
MKKNEYFNEIEKIYKEMSSHFKERLKEFKNIWENGTNKDIHLELSFCILTPQSKALNAWQAITNLKKDDLIYNGKAEELVEFLNIVRFKNNKSKYLVELR
MNVCKLKEIVPLFPRSSFTDGVVSTGKSFRSWDTCMDNKACKIIAIVGIVLACILVIWLIGGLLTCFRQGVTGIGQFICWCCRCSNDRNGNNTMPVNEGF
MTMAGGRRGLVAPQNTFLENIVRRSNDTNFVLGNAQIVDWPIVYSNDGFCKLSGYHRAEVMQKSSACSFMYGELTDKDTVEKVRQTFENYEMNSFEILMY
MLSGKDLGRAIEQAINKKIASGSVKSKAEVARHFKVQPPSIYDWIKKGSISKDKLPELWRFFSDVVGPEHWGLNEYPIPTPTNSDTKSELLDINNLYQAA
MSSRYTPSEMAQALGAGLLSFPVTHFDADMAFDEPAYRSNLDWLSSHPAAGLFAAGGTGELFSLTLDEVDRAVRAAVTQTAGRMPVIAPAGYGTAIAVAM
MNKLRDKFVDSTVEEERLRENRNHEKYWYRWGPYLSERSWATVREDYSLNGDAWSNFPFEHANARVFRWGEDGLFGVSDNKQLVCMNVALWNGKDERLKE
MTLITPAINSSRRKTHTVRIGNLYIGSDHSIKTQSMTTTLTTDIDSTVEQIYALAEHNCDIVRVTVQGIKEAQACEKIKERLIALGLNIPLVADIHFFPQ
MEIGILDIKGSLPLFEDFGNLPTKIITENNYKEIKDLDALIIPGGSLIESKSLNDDLKKEIINFNGYIIGICSGFQILAKKIDIGRKSSVPIIKEGLGLL
MPAYHSSFLSLTDVPTTGNIAMLPLKTKFRGPAYPADESQMDIIDECIGLFRANCFFRNFEIKGPADRTLIYGTLFISECLGRVNGLNYRDAERQLNSLA
MLKVKLSLPPDSTFLSQLIYESLLYLSGKKLAKFENGELLIESISKALETFDDERVGEIRIVMSGNDNINAKIFETFGIGGVKSRKTYYDLIALLKEHRD
SARTTAPSVFPLAASCVDTSGSMMTLGCLVKGYFPEPVTVKWNSGALTSGVHTFPAVLQSGLYSLTSMVTVPSSQKATCNVAHPASSTKVDKTVEPIRTP
MELWYTEEHTDKVRFSIKVDEQLYSGKSDFQRIDVFKSQEFGTFFTLDGLMMVTEKDEFIYHDMIVHVPMATNPNIKNVLVIGAGDGGTVRELTRYETIE
MAGVKALVALSFSGAIGLTFLMLGCALEDYGVYWPLFVLIFYVISPIPYFIAKRVTYDSDATSSACRELAYFFTTGIVVSAFGLPVVLARVDVIKWGACG
MRVYYDRDADLNLIKSKKVAIIGYGSQGRAHALNLKDSGAQNVAIALKSGSATAKKAEADGFKVMTVAEAAAWADLMMMATPDELQADIYKADIAGNIRD
MKFGSKIRRLAVAAVAGAIALGASFAVAQAPTFFRIGTGGTAGTYYPIGGLIANAISGAGEKGVPGLVATAVSSNGSVANINAIKSGALESGFTQSDVAY
MAGKQNQAAPKKAVAPRQQHYEFGGPIGAFGITFGLPILVHVFNLFCNDISGCPAPSLLHPKSLDLAQLKREIGWPDNGVFGLFSWSATLWTLGYYALSL
MSHSDYNFDIEQNAFEKEAPKVSIERKGDVVEEEVIATGEVENYAEPKSRNFLQRFFDDFKPALTTRGDGVALKRKLTSRHMQMISVGGAIGSGLYVGSG
MTADLSSPRRARRSPSSYLGALVGKTIRRSIPTAIAFFVLLGIWQLLCSGENAACRPIQVVQESWDLIIDPFYRGSGTDQGLFWQIAASLQRVAVGYLMA
MHVKKGDKVQVISGKDKGKQGVILAAFPKKNRVIVEGVNIVKKHAKPSQANPQGGIIEKEAPIHVSKVMPLDPKTGEPTRIGYKIVDGKKVRYAKKSGEI
MAVPQLYYFTIRGFGEYIRLLFLDNGIKFEDIRFDYEGNEWQEFKKGMLLGQLPCLKVDGQEIVQTGAIMRHLGRVHGLNGSNEQEATFLDMFFEGVRDV
MVLWQSDLRVSWRAQWLSLLIHGLVAAVILLMPWPLSYTPLWMVLLSLVVFDCVRSQRRINARQGEIRLLMDGRLRWQGQEWSIVKAPWMIKSGMMLRLR
MKLAYWMYAGPAHIGVLRVSSSFKNVHAIMHAPLGDDYFNVMRSMLERERDFTPVTASIVDRHVLARGSQEKVVENITRKNKEETPDLILLTPTCTSSIL
MAGSSTGGGGVGETKVIYHLDEEETPYLVKIPVPAERITLGDFKSVLQRPAGAKYFFKSMDQDFGVVKEEISDDNARLPCFNGRVVSWLVSSDNPQPEMA
MTKLSKRQQMIFDFIKSEVKLKGYPPSVREIAVAVGLASSSTVHGHLERLENKGYIRRDPTKPRAIEIIDLEMEQQLPKDEARYAPVIGKVTAGIPITAV
MLLKRLCFAALFSLSMVGCTNAPNALAVNTTQKIIQYERNKSDLEIKSLTLASGDKMVYAENGNVAGEPLLLIHGFGGNKDNFTRIARQLEGYHLIIPDL
MVAGLTLGKGPESPDGDVSVPERKDEVAGGGGEEEEAEERGRHAQYVGPYRLEKTLGKGQTGLVKLGVHCITGQKVAIKIVNREKLSESVLMKVEREIAI
MQIKLANPRGFCAGVDRAIEIVNRALEVFGPPIYVRHEVVHNKFVVEDLRSRGAIFVEELEQVPDDVIVIFSAHGVSQAVRTEAAGRGLKVFDATCPLVT
MIAIVLDNSKSGSKQTKSSGKMQTQTDTNAEVLNTDNSIKKETGSDSEDLFNKFSNKKTNRKIPNIAEELAKNRNYVKGASPSPIIISGSSSTSPSGPSS
MRPSSPSKDHYTQVPIKVQHRAAKRKRIRRKRVDLNCGCSYYVHINCHNHGFTHRGTHHCSSGDEWRLYLGGTKSPLFQDHSTRQQTVRNEPGHNNRPDT
MNAKPGFTDYIVKDISLADFGRKELSLAETEMPGLMATREEFGPKQPLKGARIAGSLHMTIQTGVLIETLAALGADIRWVSCNIYSTQDHAAAAIAAAGI
MSKTNKSKSGSRSSRSRSASRSRSRSFSKSRSRSRSLSRSRKRRLSSRSRSRSYSPAHNRERNHPRVYQNRDFRGHNRGYRRPYYFRGRNRGFYPWGQYN
MTGYEARLITFGTWMYFVNKEQLARAGFYAIGQEDKVQCFHCGGGLANWKPKEDPWEQHAKWYPGCKYLLEEKGHEYINNIHLTRSLEGALVQTTKKTPS
MKKIYQWAVGQSFKKLDPRQQVKNPVMFVVYLGALITTILCFYPMGIPLWFNISITIFLWLTLLFANFAEAVAEGRGKAQADSLKQAKKEVMTYKINSLE
MTAKALEGIRVLDMTHVQSGPSATQLLAWLGADVVKLEAPHGDITRGQLRDLPDVDSLYFTMLNCNKRSITLNTKSERGKEILTELIRRSDVMVENFGPG
MESKVREIHAPRGKTLNTKGWGQEAALRLLMNNLDPMVAKDPANLIVYGGKGKAARNWEAFDKIVQELKRLENDETLLIQSGKPVGVFKTTKDAPRVLIV
SKIGLFFGTQTGNTEELAQAIQAAFGGSDIVELFDVAEVDIEALRDFDQLIIGCPTWNVGELQSDWEALYDDLDDVDFSGKTIAYFGAGDQVGYADNFQD
MNDRLVTEEQELFTKLREIVGSSIRFWEEQLFYQVQDVSTIENHVILSLKCTILTDAQISTFISKPRELHTHAKGYPEIYYLSELSTTVNFFSKEGNYVE
MITSQTPITVLGAGSYGTALAITFSRNGSPTHLWGHNPAHIAQMQTERQNYRFLPDVIFPEDLHLESNLAQAMEYSQDILIVVPSHAFGEILIKIKPHLK
MKEAIIEWKDFSFRYETQQEPTLQGIDLTIYKGEKVLIVGPSGSGKSTLGQCLNGIIPNIYKGHTYGEFLIKGQAAFDMSIYDKSHLVSTVLQDTDGQFI
MSKVSGGGPCSRRRDGVDPALRSRARRRALQAVYAWQISGGVAKQVIAHFAHEQAYEVADLVYFEDLVEGVLTHCAELDEKLTPYLDRTIEEVDAIERAV
MSALVYFSSSSENTHRFMQRLGLPATRIPLNERERIQVDEPYILVVPSYGGGGMAGAVPRQVIRFLNDEHNRARIRGVIASGNRNFGDAWGCAGDVIAQK
MTYSPVVESVEAQAFAVTDLSPAAEFKTADFDTYVMNTYGRFPIAIARGQGSTLWDTEGKSYLDFVAGIATCTLGHAHPALVRAVSDQIQKLHHVSNLYY
MYSTVFYTSVHPSTSVLSRKQLPLLISKDFSAELYHSLPCRSLENGHINKVKGVKVKATIAEAPVTPTEKTDSGANGDLKVPQKKLKVLVAGGGIGGLVF
MQWYLSVLKNYVGFSGRARRKEYWMFTLINAIVGAIINVIQLILGLELPYLSMLYLLATFLPVLALAIRRLHDTDRSGAWALLFFVPFIGWLVLLVFFCT
MANHRIDRVGMEIKREVNEILRLRVNDPRVQDVTITDVQMLGDLSMAKVFYTIHSTLASDNQKAQIGLEKATGTIKRELGKNLTMYKIPDLQFVKDESIE
MNMNQYYDLDNGKNVMFMNDASSTSGYSSSTSPNSTNRSFSPAHSPKTMELQTDFANLNLPGGNSPHQPPMANSPYQNQLLNNGGICQLGATNLINSTGV
MDSNTITSFQVDCYLWHIRKLLSMRDMCDAPFDDRLRRDQKALKGRGSTLGLDLRVATMEGKKIVEDILKSETDENLKIAIASSPAPRYITDMSIEEISR
MALHFQSLAELEVLCTHLYVGTDLTERIEAEKALLELIDSPECLSKCQLLLEQGTTSYAQLLAATCLSKLVTRINPLPIEQRIDIRNYILNYVASQPKLA
MFQNNPLLSQLKQQIRDSKQQVEGIVKGSDKAFGFLECDKKSYFIPPAAMKKVMHGDKIKALIEVVGEKEQAEPDALIEPMLTRFIARVRFNKDKKLQVL
MKRNWDLIRSILLKLESQSEARGSLLPDGFTGFDSETVSYHFKLLQSAGLIEAIDYSSLNEMSLIARLLTWQGHELLDKIRNDTVWNSLKTTIKSKSLDL
MNALAATNRNFKLAARLLGLDSKLELSLLIPFREIKVECTIPKDDGTLASFVGFRVQHDNARGPMKGGIRYHPEVDPDEVNALAQLMTWKTAVANIPYGG
MVHYKSVFYKSAALVCGFVLAGASVAIASSEAAAKTRSKMSEFKRRAVSSPSGGRLSVLDGSFTALANDASFFEANPAGSANMTHSELTFAHTVGFNNSH
MSRSVALAVLALLSLSGLEAIQRTPKIQVYSRHPAENGKSNFLNCYVSGFHPSDIEVDLLKNGERIEKVEHSDLSFSKDWSFYLLYYTEFTPTEKDEYAC
MDDDIAALVVDNGSGMCKAGFAGDDAPRAVFPSIVGRPRHQGVMVGMGQKDSYVGDEAQSKRGILTLKYPIEHGIVTNWDDMEKIWHHTFYNELRIAPEE
MQEAKVAAILGAGAWGTTLAQLLRSNGLEVRQWSRRSETSLAATLAEADLWIMAVSMAGLASVADQVAALQLGDRAIWVSATKGLADLGWRTPSQVLSDR
MRVWVFFVLCLAGKALAAPQQDALPEEEEVIEDVPAEETVGTNPVQVDVGEFDEAINEEEEEEPSENPCLNHHCKHGKVCEVDESNTPLCVCQDPSTCPT
MATKPQDANTTSREAITSKADSPPRPTALIFDSGVGGLSVYQEIRQLLPDLHYIYAFDNVAFPYGEKSGEFIVERVLEIVTAVQQRHPLAIVVIACNTAS
MDIAIQHPWFKRTLGPFYPSRLFDQFFGEGLFEYDLLPFLSSTISPYYRQSLFRTVLDSGISEVRSDRDKFVIFLDVKHFSPEDLTVKVQEDFVEIHGKH
MKIALDAMSGDFAPISTVKGAIEALEEIEGLQVILVGKEGIIKEELKKYKYDTNRIEIKNADEVIVMTDDPVKAVREKKDSSMNVCIDLVKEKLAQASVS
MQVEGFEFPDELYYYPEEHVWVKIEGDMVTVGITSLGQYMAGKIFQVTTKNKGEKVTPKSVIFTLESAKWIGKFRLPVEGEIVDINDEVVKNPTLINEKP
MHRKGAIGIGTLIVFIAMVLVAAVAAGVIIGTAGYLQQKAQATGMQTTQEVSSGIKIINIYGYVNSSVPSNGTITKMAIFVSPNAGSGGISLSNVKIVLS
MSKKVTDTVQEMAQPIVDSLQLELVDIEFVKEGQSWFLRVFIDSDDGVDIEECAKVSEALSEKLDEADPISQNYFLEVSSPGAERPLKKKADFEKSLGKN
MSRVYNFSAGPAAIPEEVLFTVRDELLDWHGIGMSIAEVSHRGEEFIGVAEEAERDLRELLAVPESYHILFLQGGSRLQFDMVPMNLLANHKKAVYIDSG
MTVHFIGAGPGAADLITIRGRDLIASCPVCLYAGSLVPEALLAHCPPGAKIVNTAPMSLDAIIDTIAEAHAAGQDVARLHSGDLSIWSAMGEQLRRLRAL
PYEKIGAELVKEVAKKTDDVAGDGTTTATVLAQALVREGLRNVAAGANPLGLKRGIEKAVEAVTQSLLKSAKEVETKEQISATAAISAGDTQIGELIAEA
MRFMTLLFLTALAGALVCAYDPEAASAPGSGNPCHEASAAQKENAGEDPGLARQAPKPRKQRSSLLEKGLDGAKKAVGGLGKLGKDAVEDLESVGKGAVH
MPSFFRALFSGLIASQLSWAAPSLLHPLEPRQQPNCNTASNRACWISGSYDITTDYEVKTPLTGVVRQYDLTLTQAENWLGPDGVVKEDVMLVNGNILGP
MKLQVLPLSQEAFSAYGDVIETQQRDFFHINNGLVERYHDLALVEILEQDCTLISINRAQPANLPLTIHELERHPLGTQAFIPMKGEVFVVVVALGDDKP
MSDNAIHIDIMIEAGNWPDEASLESLVSKSVAAAWNNLGLKSATSELSVVFTDDASIQLLNGEWRGKDKPTNVLSFPAFPVKAGSQPGPMLGDIVIARET
MFGDLMVFKAYDIRGIYGRELDENFAYSLGKCIGKKFENKKILVGNDVRIGSKELLPYFIVGLKEYADVFYAGTISTPLMYFGTKGKYDLGVILTASHNP
MFHLKRELSQGCALALICLVSLQMQQPAQAEVSSAQGEHLVQPPPEKQSSKDSFLGTPLSNLYDNLLQREYAGPVVFPNHQVERKAQRSPSLRLRFGRSD
MASPNGGVTTYDYHDSDSAAPVNAQTIEELHSLQRKAATTTKDGASPLQSISASLASLAREYGPNLVKGDPEATKGAPPVPIKHQQPSAAAATIAASDSS
MSSRGHSTLPRTLMAPRMISEGDIGGIAQITSSLFLGRASVASNWHLLQARGITCVINATIEIPNFNWPQFEYVKVPLADIPHAPIRLYFDTVADKIHSV
MDSCCNFSLGTKTVLAKDSFKNVENKFLGEKIKGSVLKPFSSDLSSKKFRNRKLRPGVAYAIATSKNAKEALKNQPSMFERRRADPKNVAAIILGGGDGA
MASRSLNGDSDIVKPRKIALVTGITGQDGSYLTEFLLEKGYEVHGLIRRSSNFNTQRLNHIYVDPHNVNKALMKLHYGDLSDASSLRRWLDVIKPDEVYN
MKKIALIIGSMIAGGIISAAGFTWVAKAEPPAEKTSTAERKILFWYDPMYPNTRFDKPGKSPFMDMDLVPKYADEESSASGVRIDPTQTQNLGVKTATVT
MSSYMDLVDDEPATLYHKFVECLKAGENFCGDKLSGIITMAILKAIKALTEVKKTTFNKYKTTIKQGLQYDVGSSTISFVYHLKDCDELSRGLSDAFEPY
MEDYTKIEKIGEGTYGVVYKGRHKTTGQVVAMKKIRLESEEEGVPSTAIREISLLKELRHPNIVSLQDVLMQDSRLYLIFEFLSMDLKKYLDSIPPGQYM
MKSIGITAIGMYVPERVVHNHEFESRMGIEDGWIESRSGIRERRFSAPGEFASHIGAKAVQDMLARDPDALKDVDLVIYATCTPDAMFPSTAALVAGQVG
MSKHDKPLDFLWFIPTSGDGSYLGSDDLSRPADPGYFREIAQAADRLGYSGVLIPTGVACEESFILAANLAAYTEKLKFLVAIRPGVASPAYYARLASTL
MEKSFTHIEAGRARMVDISEKNDVSRLARAAGEIVLSAETLEKIRTGTVEKGNVFATARVAAVLAVKKTPETIPMCHQIPITGIDVDFEIGEEAVSAVVE
MKLSHLDEKNHPKMVDVSDKNITLRIATASGIIYMSQEAFDVIKNNTAKKGPVLQTAIVAAIMGVKKTSEIIPMCHPLMLSKVETNIVEFVKECAFKLIV
MSILLFGVSHRSAPVSVLEQLSLDRSDQIKIVDRVLQSPLVTEAMVLSTCNRVEVYAVVEAFHAGLSVIGQVLSEYSAMSIGDLTKYAYVRYSEAAVEHL
MELITILEKTVSPDRLELEAAQKFLERAAVENLPTFLVELSRVLANPGNSQVARVAAGLQIKNSLTSKDPDIKAQYQQRWLAIDANARREVKNYVLQTLG
MGAPPPSPGLPPSWAAMMAALYPSTDLSGVSSSSLPSSPSSSSPNEVMALKDVREVKEENTLNEKLFLLACDKGDYYMVKKILEENSSGDLNINCVDVLG
MWSGLLPPGLNESDAESNSEDEATLENSGLNLQEDKEDESIRKTEIIDFSTDEPKTETESNVNAYEECPSGIPIDMWNKFQELHKKHSEQKSTTSRFRGK
MNNYLLKCENINKFYQEGENQTQVLKGVSFSMEPAELVAIVGSSGSGKSTLLHTLGGLDQPSSGEVFINGQSLQKASANELAALRNRYLGFVYQFHHLMA
MFGEGSRDNATLSKEGLFDKLEIGIASDITIRDKWSCGEIKKPETINYRTFKPEKGGLFCEKIFGPTKDWECCCGKYKKIKHKGIVCDRCGVEVTLSKVR
MPSGFQQIGSEDGEPPQQRVTGTLVLAVFSAVLGSLQFGYNIGVINAPQKVIEQSYNETWLGRQGPEGPSSIPPGTLTTLWALSVAIFSVGGMISSFLIG
MQAATVVINRRALRHNLQRLRELAPASKMVAVVKANAYGHGLLETARTLPDADAFGVARLEEALRLRAGGITKPVLLLEGFFDARDLPTISAQHFHTAVH
MVEKKPAVRSQDPGQRRVLDRAARQRRINRQLEALENDNFQDDPHAGLPQLGKRLPQFDDDADTGKKKKKTRGDHFKLRFRKNFQALLEEQNLSASEGPN
MAKAKFERTKPHVNIGTIGHVDHGKTTLTAAISTVLAKKGQAIAQSYADVDKTPEERERGITINASHVEYETKTRHYAHVDCPGHADYVKNMITGAAQMD
MALLEIIHYPSKILRTISKEVVSFDSKLHQQLDDMHETMIASEGIGLAAIQVGLPLRMLIINLPQEDGVQHKEDCLEIINPKFIETGGSMMYREGCLSVP
MGGGNNTNPGGPVHKQAGSLASRAHMIAGTPPHSTMERGGDRDIVVTGARNQFAPDLEPGGSVSCMRSSLSFLSLIFDVGPRDVLSAEAIEGCLVEGGEW
MTTSSPTTTTIAKAHGRFIRGSVSKVRRVLDQIRGRTYRDALIMLEFMPYRSTGPITKVLRSAVANAEHNLGLDPASLVIAQASADMGPSMKRYRPRAQG
MSLEVSNINGGNGTQLSHDKRELLCLLKLIKKYQLKSTEELLCQEANVSSVELSEISESDVQQVLGAVLGAGDANRERKHVQSPAQGHKQSAVTEANAAE
MSGDFPTAARAAEILERVRQMRPRVHCLMNTVVQKFTADGITVIGGIPSMTTSLEEIESFVTKADALTVNLGTLDAERRRVIRLAIEIANASGKPWIVDP
MSQNGDKDHELIQGKVKSKTEIEDSVILDQDTLQGKGEEKTKLDELIRWEAEKNDLLKLIDNVGNDEVFTTVETCQRMLDDLFPQDHEVWSNPDLKWLNP
MASLSSSFLVLFLLFQNSCYCFRSPLSVFKRYEESTRSLSNDCLGTTRPVMSPGSSDYTLDIRMPGVTPTESDTYLCKSYRLPVDDEAYVVDFRPHANMD
MPACCSWNDVFQYETNKVTRIQSVNYGTIKWILHMTVFSYVSFALMSDKLYQRKEPLISSVHTKVKGVAEVTENVTEGGVTKLVHGIFDTADYTLPLQGN
MKIALGIQYNGKNYCGWQRQENVASVQEQLEKAISFVANQPCQIFCAGRTDSGVHATGQVVHFETDAIRAEKAWSFGVNANLPDDISVSWAKCVTDDFHA
MPLNVSFTNRNYDLDYDSVQPYFYCDEEENFYQQQQQSELQPPAPSEDIWKKFELLPTPPLSPSRRSGLCSPSYVAVASFSPRGDDDGGGGSFSTADQLE
MEHVVTCWRLKLLSWPVFLIWICLSLASVSLISWDQLPAFLIPSTGDSSLQTAKSRDSMKAPGRLLLLTLCILTFSAVCVFLCCWACLPLCLATCLDRHL
MGGSSRRQRSTSATRRDDKRRRRQCFSSVADDEEETTSIYGVSSIFIWILATSSLILVISSPSSNTSIQSSSYDRITTKHLLDNISPTFKMYTDSNNRNF
MRYKKTLMLSIMITSFNSFAFNDNYSSTSTVYATSNEATDSRGSEHLRYPYLECIKIGMSRDYLENCVKVSFPTSQDMFYDAYPSTESDGAKTRTKEDFS
MRLAVICFCLFGIASSLPVKVTDSGSSEEKLYSLHPDPIATWLVPDPSQKQNLLAPQNAVSSEEKDDFKQETLPSNSNESHDHMDDDDDDDDDDGDHAES
MKGSSKAIKRVLEHLQSTGRVLGTVESKVPAGISEEAALSGGHQQLQIKKPLILQFRSYNPYLVKEDIVSILPENQYKKRGQFTNGLDFQLIKVRDPKYF
MATINQLVRKPRAKQVVKSNVPALEACPQKRGVCTRVYTTTPKKPNSALRKVCRVRLTNGFEVTSYIGGEGHNLQEHSVVLIRGGRVKDLPGVRYHTVRG
MDKLRVLYDEFVTISKDNLERETGLSASDVDMDFDLNIFMTLVPVLEKKVCVITPTIEDDKIVTMMKYCSYQSFSFWFLKSGAVVKSVYNKLDDAEKEKF
MLKIKLEKTTFENAKAECSLVFITNKDFDHVWVKNKKLLETFKYEGEGAFLDQENKILYVGVKEDDVHLLRESACLAVRTLKKLAFKSVKVGVYTCDTHA
MTQETLRKLWITLAILTLVVMINIHGSTQKSDFALIIKLPIELKFDGELTREAYAVHGMRFFALFFWLVPFLAVYHAKRSSGSASEAFPFRLLDIEPRSR
MKLNFSLRLRVFNLNCWDIPYLSKHRADRMKRLGDFLNLENFDLALLEEVWSEQDFQYLRQRLSLTYPDAHYFRSGMIGSGLCVFSKHPIQEIFQHVYSL
MTGNEFRFFLSCDISVPVTFRVERLEGNLPLPKSPDLENNAPTDNRTTELFVECALYIDGAPFGLPMRTRLESLGPSYCWNELITLTTKYRDLTAQSQLT
MPETVGHEEPALPSSPQARGAVAYNAISKELQPLPPTETANGGIIPPASSRIEGSTGRLCALELEDGTVYQGYNFGAEKSVAGELVFQTGMVGYPESITD
MENLSERFNVLQDQLMNIYEAAEHTLETQIAHWTLLRREAVLLYYARQKGITRLGYQPVPTLAVSEAKAKEAIGIMLQLQSLQKSEYASENWTLVDTSAE
MSLICSISNEVPEHPCVSPVSNHVYERRLIEKYIAENGTDPINNQPLSEEQLIDIKVAHPIRPKPPSATSIPAILKALQDEWDAVMLHSFTLRQQLQTTR
MPNSEEVMAKERVVSPSAEFKKNANISLKNYKSLYKESIENPNKFWAREANRLIWFKKWTKVLSHDFKNAKVEWFKGGKLNVSYNCLDRHISTPLKNKAA
MSKSALDPVEFLKGALEIPSPSGKERLVAEYLAEGMQKLGLKGFVDEADNARGQVGEGPVQVVLLGHIDTVPGQIPVRLEGGRLFGRGAVDAKGPFVAMI
MSEAMMWLMARGVWETLMMTFVSGFFGFVLGLPVGVLLYVTRPGQIIANNKIYRTLSGVVNIFRSIPFIILLVWMIPFTRMIVGTSIGLQAAIVPLTVGA
MANISSIHILFLVFITSGIAVMATDFTLRNNCPTTVWAGTLAGQGPKLGDGGFELTPGASRQLTAPAGWSGRFWARTGCNFDASGNGRCVTGDCGGLRCN
MAEEHETRPPSAGRPPSSGRGRADDADEREEGEIADDDSGHAPPQANPAAPHPLEHAWTFWFDNPQGKSKQATWGSSIRPIHTFSTVEDFWSLYNNIHHP
MRFFLSFFIIFISSVLFSFGIPNEILNFGSAIAGFSGLVLVYYALLNCGSHKRAAFLYGFFVSFVHLMSSFWLAFFEDFAIFTLGASTLAYFFIAMPFGF
MESELVRRLAPRLGLAEPSVLRKAEEFLRLSKVKCVSLSARSSETSNAVICLDLAASCRKCPLDRAYLIRLSGLNKMMYQSCLKSFECLLGLNSNVGIRD
MEHTIAVIPGSFDPITYGHLDIIERSTDRFDEIHVCVLKNSKKEGTFSLEERMDLIEQSVKHLPNVKVHQFSGLLVDYCEQVGAKTIIRGLRAVSDFEYE
MSLPAKTLVQAAANSGLRAVSVRHSSQAPKVALLGAAGGIGQPLGLLLKQDPLVAHLALYDVVNTPGVAADLSHIDSNAKVTAHTGPKELYAAVENADVI
MGLEGSEKLEHEIEQVHDNIENRKEEVSTLQDMANDLEKLTDHIEATYIGRGVPHDHAKTGSRKPSSGQLIATMQNEIDRLKKEGDKVSILLMQERKKRK
MTRQNTSESDNTQRPPIPQYDTVDDIDELTDAMDKEDHHHHHHHHEHHHQHQGIAQYDTVEEVETLETVHHRTSLNQEVPTPQRRSHPQYDNLDDIDDQE
MAHDILIVDDEPDISGLVAGILEDEGYSARTARDADGALAEIAARRPNLIFLDIWLQGSRLDGLELLDIIKREHPEVPVVMISGHGNIETAVAAIKRGAY
MHFLFFFANRQFLSLKCPQAEFVWIPHPVHGYITGKFIQEDYGGTSYCQTEEGESLSVACAPSQLAKVAKSVLDKSVDDLVQMDDINEAMIVHNLRKRFK
MALWRSSDNLVYLPPTPVSKVLSTDDYVTRTNIYYYAGTSRLLTVGHPYFPIPKSSTNKADVPKVSAFQYRVFRVRLPDPNKFGLPDARIYNPDAERLVW
MSSSIFGPLTGFLERVNSLNAPYQALSYDEQKAMTIWQRVKFYNWTFELCALGVLFLVYAFYKFGNSVNLKRGNQIFQSLHSFLANDLKFSRVGFNINDS
MSSTTLSPTTPSQLCSGKSGISCPSIALLVKPTRTQMTGRGNKGMKITCQATSIPADRVPDMSKRKTLNLLLLGALSLPTAGMLVPYGSFLVPPGSGSST
MRVTAPRTLLLLLSAALALTETWAGSHSMRYFDTAVSRPGRGEPRFITVGYVDDTQFVRFDSDAASPRMEPRAPWIEQEGPEYWDRETQTSKAQAQTDRE
MSDDIFLVTGGAGYIGSHTVIELINHGIKVVIADNLSNSSYDAVARIEFIVKQHVSHFIKVDIRNEKELNQVFSNHKISGVIHFAALKAVGESTKIPLEY
MTEFLPFVARHIGPRHEDERAMLAALGLPSMETLITQAVPASIRLNRALNLPAALSEADALAELGTIMGRNVVKKSFIGAGYHGVHTPPVIQRNLFENPA
MLTLTHICTVSYEVRSTFLFISVLEFAVGFLTNAFISLVNFWDVVKRQPLSNSDCVLLCLSISRLFLHGLLFLSAIQLTHFQKLSEPLNHSYQVILMLWM
EIVMTQSPVTLSVSPGERATLSCRASQSISNSYLAWYQQKPSGSPRLLIYGASTRATGIPARFSGSGSGTEFTLTISSLQSEDFAVYYCQQYNNWPPTFG
MRSPFPVPMVPLTIKTWQKKLPNWLTIYRIFIAVPTIIFLGLNHLLGSVASFTVLGNVTIHLQVSLFIGGVLFITAVISDYLDGYWARKWRVVSNFGKLW
MLNAFAFPQTNECFPAKRGFCANERTKCLNPKMPSKSMFGGSVSENLFLSKIRIGLSFPLPLSEIKLQNQDFRLEGQMSSFDPFVDESKALVRRLGQKVK
MAAKDVKFGNDARVKMLRGVNVLADAVKVTLGPKGRNVVLDKSFGAPTITKDGVSVAREIELEDKFENMGAQMVKEVASKANDAAGDGTTTATVLAQSII
MSDKRPRSPCSNNNDELNDSSVLTENMDTVATRSKNLPFHETYKSKPTPADKPYRVDGIDKYKELYEQSIRDPEGFWSQMARKELRWLRDFTKVRSSGTC
MGYVIVATGVPGVGATTVTTEAVKELEGYEHVNYGDVMLEIAKEEGLVEHRDEIRKLPAEKQREIQRLAARRIAKMAEEKEGIIVDTHCTIKTPAGYLPG
MKKVLLPLAALVLSATASNAMAANGTVKFTGEIKQSTCQVTSDTQNKEVYLGTYPTSAFPTVGSKSASKAFQISLEKCDAGDYSLRFDGNTVAGNPDLLS
MFKIFNDVPVPYGLYFQDSATPTFDGIIELHDIVMFYIVVTIVLVSYLLFVIIKNFSNDHISYKYLTHGTTLEIVWTIFPVVILLFIAFPSFILLYLCDE
MERLMIEPLTAEAFAPFGDLIDVLGPPDRLINAGLCGRHHDLARLDFDAEGRAGISLFDAQARTLPHVLDLVERHPLGSQAFLPLDGVPFLVCVAEDADG
MAGSVNKVILIGNVGADPEIRRTQDGRPIANLRIATSETWRDRNSGERKEKTEWHTVVVFNEGLCKVVEQYVKKGAKLYIEGQLQTRKWQDQTGNDRYST
MPTITAAQIKSTLQSAKQSAANKLHSAGQSTKDALKKAAEQTRNAGNRLILLIPKDYKGQGSSLNDLVRTADELGIEVQYDEKNGTAITKQVFGTAEKLI
MSTPFKMERGVKYRDAAKTSIIPVKNIDPNQDLLKKPEWMKIKLPASSAKIESIKNGMRRHGLHSVCEEASCPNLHECFNHGTATFMILGAICTRRCPFC
MAQPAHVPKFGNWDGENISYTTYFETVHRDKGDGSKIFNPNDPEENPQAFYPRTVAQDHQHSEKHHNDTSTDYHVVKQHRRKHHRREDREFHRYVEAPRP
MNRQKVIAIDGPGASGKGTVAARVAAALGYDYLDTGALYRLTALYAQKQGVGWHDEENVSELAKKLPAVFSGSRILLGGEDVSDGIRTEAIGMGASAVAQ
MGLVLKQFNRKIRTALILAPLFTFAQIIIDLIIPSFLASAIAVVFSIVTLKQKEASGEGVAVDFIAESKLSFQSVQEAQIVLATSVILLALFGLVFGLIS
MANQLSYSSLGWPYQPNASVVDTMPKEMLYMIHEHWYAFPPMNPLWYSILGVAMIILGIICVLGNGMVIYLMMTTKSLRTPTNLLVVNLAFSDFCMMAFM
MYGIEYTTILIFLISIILLNYIVKSVTRIMDYIIYRFLLISVALFALTRAQNYGINLPITGSMDIVYANSTQEEIFLTSTLCLYYPTEASTQINDGEWKD
MENDDITVAEMKPKKRAGRRIFKETRHPIYRGVRRRDGDKWVCEVREPIHQRRVWLGTYPTADMAARAHDVAVLALRGRSACLNFSDSAWRLPVPASTDP
MATRRAGRSWEVSPTERRPSARPRNSAAEEAAASPPVLSLSHFCRSPFLCFGDVRLGASRTLPLALDNPNEEVAEVKIAHFPAAEQGFSISPRSFELQPK
MKKCRGRPKCPRRVEQTPDITYFKPRGVPLSDLEVVSLTVEELEALRLVDIEGLRQEDAASRVGISRRAFWEDLKSARMKVAIALSKGKAIEIKGGNYIR
MATSSTSSTTSLCFPATSAAGARTSFRTTDTFLRYRRSRQLTRLKVRKAVVRSDLDRDVSDMRTNAPKGLFPPEPEHYRGPKLKVAIIGAGLAGMSTAVE
LNELSFNFDKFVPNQNNILFQGVASVSTTGVLQVTKVTNTGIKRALYAAPIHAWDDDSETGKVASFATSFSFVVKEPPIQSRKADGVDGLAFFLAPANSQ
MSDSLHTPEEPRPGPGEQLAHAHDGSLRHTRAKGEPRFPDGPKADPAGSHFERRIRSFQPRRSRVTAGQADALQRLWPKWGLDIDGHALDLTELFGNTHP
METARLFKLVCVICIASLIPTIRANVADETDEYWVNKANEARKHTLMAYHPDPYEIVDHFHERHYDNSTDVEGTEEEKAVASEEEDVIEMISSPTNSTRR
MVFFWRKSDVEKKAEKGDKNAILELIKQGKKEKAEKILKKYASQREDLAELLFELYVQEGKLVQAYPLLKKYGDKIGKAKERAKVYQAVGEYQKAIEEFL
MSLRLVSPIKAFADGIVAVAIAVVLMFGLANTPRAVAADERLQFTATTLSGAPFDGASLQGKPAVLWFWTPWCPFCNAEAPSLSQVAAANPAVTFVGIAT
