# Supplementary material for: Towards a better solution to the shortest common supersequence problem: the deposition and reduction algorithm
Source: BMC Bioinformatics. 2006 Dec 12;7(Suppl 4):S12. doi: 10.1186/1471-2105-7-S4-S12 (PMC1780115; doi:10.1186/1471-2105-7-S4-S12)
Supplement: Additional file 2 — Real Protein sequences PROTEIN sequences are obtained from Swiss-Prot Release 45.5 of 04-Jan-2005. . Sequences are randomly selected from different protein sequences. The specific length and number of sequences are specified for each PROTEIN dataset. There are 60 randomly selected datasets. File name indicate the number of sequences, sequence length, and dataset number. For example, file name "PROTEIN_N100_K500_5" indicate that it is PROTEIN sequences dataset, with 500 sequences, each truncated to length of 100. And this is number 5 datasets for this setting. Each sequence is represented as a row in the data file. [file 1471-2105-7-S4-S12-S2.zip › PROTEIN_N500_K100_0]

MARTTPIELYRNIGIVAHVDAGKTTTTERILFYTGVNHKMGEVHDGAATMDWMAQEQERGITITSAATTAFWQGSTKQFAHKYRFNIIDTPGHVDFTIEVERSLRVLDGAVVVFSGADGVEPQSETVWRQANKYHVPRLAYINKMDRQGADFLRVVKQIDQRLGHHPVPIQLAIGSEENFMGQIDLVKMKAIYWNDADQGTSYREEEIPAELKALADEWRAHMIEAAAEANDELTMKFLDGEELSIEEIKAGLRQRTIANEIVPTILGSSFKNKGVPLMLDAVIDYLPAPSEIPAIRGTDPDDEEKHLERHADDKEPFSALAFKIATDPFVGTLTFARVYSGVLSSGNAVLNSVKGKKERIGRMVQMHANQRAEIKDVCAGDIAALIGMKDVTTGDTLCDMDKPIILERMDFPDPVISVAVEPKTKADQEKMGIALGKLAQEDPSFRVRTDEETGQTIISGMGELHLDIIVDRMRREFNVEANIGKPQVAYREKIRNTCE
MSWKLTKKLKETHLASAIGLNSGGSSFTRGLKNSTLSSTSSRKSSDEKSRKSSEDKRSPQSTVVQPGLLQVTIIEARNLKLPSGHVPANYGVSIDNSLLAPPLSNGSGHARSRSHAWWLPYIVVEFDKNEILVDALNTASLENPCWDYQATFDVSRYSKLSLNIYLRSSSSRSRNGMGNDAFLGGIKLSPSFIVNKLTDEWVPLHGGSGELRVQMLYKPNQSTPLTIDAFELLKVVGKGSFGKVMQVRKRDTSRIYALKTMKKAHIVSRSEVDHTLAERTVLAQVNNPFIVPLKFSFQSPGKLYLVLAFVNGGELFHHLQREGCFDTYRAKFYIAELLVALECLHEFNVIYRDLKPENILLDYTGHIALCDFGLCKLNMAKTDRTNTFCGTPEYLAPELLLGHGYTKVVDWWTLGVLLYEMITGLPPFYDENINEMYRKILQDPLRFPDNIDEKAKDLLSGLLTRAPEKRLGSGGAQEIKNHPFFDDIDWKKLCAKKIQP
MKWSAIPFQTLYRSIESGEFDFDLFKEVLPDLQNLNLNTDKLKNNASRSQLEKGEIELSDGSTFKVNQEFIFEAISLSDELNLDEIVACELILSGDTTANNGKVQYFLRRQYILQIVSFIVNCFHEDTELYQELIKNGALVSNILSAFKFIHTQLSEIKQQINKAQILENYNALFQQNIKFRRDFLLREYDILSQILYGLVDKGAIMKNKDFILSLLHHVSELDSNDFFIIYYTPAFFHLFASLRVLPDADVKLLHSQFMKDLKDDSIYTKPVKVALIFIFFAYFIGWCKEDPKRRADTMDFKTDVDEPMTSAVELGAIEQILIFAADTSIVEQDKSMELFYDIRSLLERHIPRLIPKQLLDDEKIFSQTTNSTYNPASATDNMSGRGLWNPSYPGMMSTTGTARLNSMPNNVNEYSYTTIVLSDQTQEFFLSSFDDVLQTIITDCAFLLTKIKDAEEDSLLSGEDLTLDDISLKADLERFFLSIYFFYASRPEYSCTFW
MALSPGELELIRSALGREPTEVEYALFRSHWSEHCSYKSTRMWLRRLPSKAPWVVRGPGTDAPLVEIAEGLYATFKIESHNHPSAVDPYNGAATGVGGIIRDILTVGARPIALLVNLHFGPPSHPHARWIAVNVIRGISDYGNRVGVPVVGGETWFHEDFTYTPIVLATCVGIVEKDGVPPGGAEPGDLIIVAGLGADKSGLGGSAFASKTLSEEAEEDLGAVQVADPLMGKKLIDLVREARSCVKFIKDLGGGGLATALAELAEWFQLGVVAELDKIHMADREMGPAEVLTSETQERMVFVTSPSKLECLERLLEKFEVPYSIVGRFTAEGRVVLKWRGEVVGDLPLSLVAKAPETPWPQEPYAPPPLPHVPEPPIEKAIDAVLSSPNVAFKQAIYERFDFDVGVRTVLKPGEGDAAVLKIYERGNLGLAVKGDANPRFTYLNPRLGAANAFIKAYRNVAVVGGRPLAAVDSINVGSPSRPSAYWQFVEAVEGLREAAE
MNIQTQAFIAVTAQPIPYYADTTAIFNTLCQSNSNSLLLDSAEIGSKNSLQSLILVNAAVKITCLGHNVTFKALNNNGKQVLKEIHPKLTALGKVSAVNFEDEFSVQFLPLDNQLDEDSKLQSATIFDGLRVISSLYQHSQTPIFLGGLFAYDLVANFIPMDGITLKNDGINCPDYSFYLAEHLITIDHQNQQATLKSFCFAQEEQVNIAKTSLSIAQKLKNIDHVLSIKAASDEVKTNFDDPEFTGIVKALKHHINIGDVFQIVPSRRFSLACPNTLASYAQLKQNNPSPYMFYMNDEDFILFGASPESALKYAPENRQLEIYPIAGSRPRGFDAHGNIDPELDARLELELRLDHKEQAEHLMLVDLARNDIARVCQSGTRKVAELMQVDRYSHIMHLVSRVVGKLRPELDALHAYQACMNMGTLTGAPKIKAMQLIYQFEQQKRHSYGGAVGYLTSDGHFDTCIVIRSAFVQNGMAHVQAGCGEVLDSDPQMEADETR
MVQKKYCEAIHQTERRPTRIVNVGNVGIGGNHPIRIQSMTTSSTRDVEATIEQVIRLADQGCEIVRVTVQGIKEADACEHIKKGLIKRGYQIPLVADIHFYPPAAMRVVDFVDKVRINPGNFVDKRASFKQIVYDDESYAREIERIEEKFTPLVEKCKRLNRAMRIGTNHGSLSDRIMNRYGDTPFGMVESALEFARICRKNDYHNFLFSMKASNPQVMIQAYRLLTQAMYALEWDYPLHLGVTEAGEGEDGRIKSAMGIGSLLIDGIGDTIRVSLTEDPWHEINPCQRLIKLASAYQQQGVAPFIENYRQIEAIERRQVHLSSTVPMHRDGTVFISLPINMLKEASLYQQIGCEGPFGKPKLKTATADNLVLKNPNSDSEEKRQLQILKDLGIGLFSKDPFEMSLVIHPLKKWLQSRAVDSFASRFSSSWAKSAGQPLIIQITDETEKEWKEVISLKPQLIILSPSTNRLHYSRQFFEWLQQNQLNYPVILNFTYQGEN
MAKDIKFSADARSAMVRGVDILADTVKVTLGPKGRNVVLEKSFGSPLITNDGVTIAKEIELEDHFENMGAKLVSEVASKTNDIAGDGTTTATVLTQAIVREGIKNVTAGANPIGIRRGIETAVATAVEALKANSVPVSNKEAIAQVAAVSSRSEKVGEYISEAMEKVGNDGVITIEESKGMETELDVVEGMQFDRGYLSQYMVTDNEKMVADLDNPYILITDKKISNIQEILPLLENILKTSRPLLIIADDVDGEALPTLVLNKIRGTFNVVAVKAPGFGDRRKAMLEDIAILTGGTVITEDLGLELKDATIEALGQASKVTVDKDSTVIVEGSGAAEAIANRVAVIKSQIESATSEFDKEKLQERLAKLSGGVAVIKVGAATETELKEMKLRIEDALNATRAAVEEGIVSGGGTAFVNVLNTVEALDLSGDEATGRNIVLRALEEPIRQIAINAGFEGSIVIDRLKNSEVGTGFNAATGEWVDMIEAGIIDPVKVTRSA
MSDMVDLKKFVTELGKTQKELKNVIEQAKDIGLELKTNFKMTPEQAGKLYKYIVDGIKEQIQANQPTKNPKQDNKDDLNTAATPKPLAKKASKTPKKEETKAQPKPKKTKEKKKEAPAPIIKKKEIEIVNTFENQTPLVENTPKAVSHSQIEKAKQKLQEIQKSREALNKLTQSNTNTTNNANSASNVSNAKKEISEVKKQEQEIKRHENIKRRTGFRVIKRNDETENETENSVTESKKPTQSAAAIFEDIKKEWQEKDKQETKKTKKPSKPKATPTAKNNKSHKIDFSDVRDFKGNDIYDDETDEILLFDLHEQDNLNKEEEEKEARQNINDRVRVQRKNPWMNEAGIKRQSKKKRVFRNDNSQKVIQSAIAIPEEVRVYEFAQKANLNLADVIKTLFNLGLMVTKNDFLDKDSIEILAEEFHLEISVQNTLEEFEVEEVLEGVKKERPPVVTIMGHVDHGKTSLLDKIRDKRVAHTEAGGITQHIGAYMVEKNNKWVS
MGSGSSSYRPKAIYLDIDGRIQKVIFSKYCNSSDIMDLFCIATGLPRNTTISLLTTDDAMVSIDPTMPANSERTPYKVRPVAIKQLSAGVEDKRTTSRGQSAERPLRDRRVVGLEQPRREGAFESGQVEPRPREPQGCYQEGQRIPPEREELIQSVLAQVAEQFSRAFKINELKAEVANHLAVLEKRVELEGLKVVEIEKCKSDIKKMREELAARSSRTNCPCKYSFLDNHKKLTPRRDVPTYPKYLLSPETIEALRKPTFDVWLWEPNEMLSCLEHMYHDLGLVRDFSINPVTLRRWLFCVHDNYRNNPFHNFRHCFCVAQMMYSMVWLCSLQEKFSQTDILILMTAAICHDLDHPGYNNTYQINARTELAVRYNDISPLENHHCAVAFQILAEPECNIFSNIPPDGFKQIRQGMITLILATDMARHAEIMDSFKEKMENFDYSNEEHMTLLKMILIKCCDISNEVRPMEVAEPWVDCLLEEYFMQSDREKSEGLPVAP
MEINPYLMFLNNDVTSLISTTYPYTGPPPMSHGSSTKYTLETIKRTYDYSRTSVEKTSKVFNIPRRKFCNCLEDKDDLVKPTGNVDISSLLGLAEMMEKRMGEGFFKHCVMEAETEILKMHFSRLTEGRQTYDWTSERNMPAATALQLTVDAIKETEGPFKGTTMLEYCNKMIEMLDWKEVKFRKVKTMVRREKDKRSGKEIKTKVPVMGIDSIKHDEFLIRALTINTMAKDGERGKLQRRAIATPGMIVRPFSKIVETVAQKICEKLKESGLPVGGNEKKAKLKTTVTSLNARMNSDQFAVNITGDNSKWNECQQPEAYLALLAYITKDSSDLMKDLCSVAPVLFCNKFVKLGQGIRLSNKRKTKEVIIKAEKMGKYKNLMREEYKNLFEPLEKYIQKDVCFLPGGMLMGMFNMLSTVLGVSTLCYMDEELKAKGCFWTGLQSSDDFVLFAVASNWSNIHWTIRRFNAVCKLIGINMSLEKSYGSLPELFEFTSMFFDG
MPGLRRDRLLTLLLLGALLSADLYFHLWPQVQRQLRPRERPRGCPCTGRASSLARDSAAAASDPGTIVHNFSRTEPRTEPAGGSHSGSSSKLQALFAHPLYNVPEEPPLLGAEDSLLASQEALRYYRRKVARWNRRHKMYREQMNLTSLDPPLQLRLEASWVQFHLGINRHGLYSRSSPVVSKLLQDMRHFPTISADYSQDEKALLGACDCTQIVKPSGVHLKLVLRFSDFGKAMFKPMRQQRDEETPVDFFYFIDFQRHNAEIAAFHLDRILDFRRVPPTVGRIVNVTKEILEVTKNEILQSVFFVSPASNVCFFAKCPYMCKTEYAVCGKPHLLEGSLSAFLPSLNLAPRLSVPNPWIRSYTLAGKEEWEVNPLYCDTVKQIYPYNNSQRLLNVIDMAIFDFLIGNMDRHHYEMFTKFGDDGFLIHLDNARGFGRHSHDEISILSPLSQCCMIKKKTLLHLQLLAQADYRLSDVMRESLLEDQLSPVLTEPHLLALDR
MDMIDEAITEVVRKIERERSVIHGALSMKRLTQNQTVHQQLHSNIEESKKSIIYLEERLEKLKLRKNGVRKSNSEKPSVGIEKNPSFSTTKSAKSFSSTSSNIDSNLDLLNYDTPLTISKISFLLQQLEFKLSVEEQYRKGIEKMAKLYEREHDRRSIAEAEKKYVESAQKITLLKQALKRYHDLHIEIDEEDVPSTESRGNLNARRPQSGLLKITVGSLRNVTHSAGISKQTEMIVAIRAEDLERARTRPSRTDRFNETFEIDLEKTNEVEIVVYEKKNEKLLLPVGLLWIRLSDLVEKQRRKKVEQEVSDKGWVSADKMINQRLSIFLPSALNNISKPESTDRPNTASGNQSVSAWFSLEPMGQINLTMNFTKHNTRKRPMDAGLGRQGAIRQRKESVHEVYGHKFLQHQFYQIMRCALCGEFLKNAAGMQCIDCHYTCHKKCYPKVVTKCISKSSDSASSEYEKINHRIPHHFESHTNIGANWCCHCGYILPLGRKT
MELSHDTKNLLDLVKKAYEGEVALPDFQRNFVWTRQDIEELIKSLLENMFIGTFLIQEINPENPPFGTIYIRGAEELNPNITLRKPRILVLDGQQRLTSLFYAIYSPNFPLKNTTKPYAFFIDLNKLVEDDIDNSVFSLSKDCRQYKALLNEDNSFDIEKLKEKRFFPLTFLSNSNKFYKIWYKHFSEIFPEEVFNYMHNILEYKVPTLILGLSYNDKPEQVVVLFERINKTGIKLSPYDLLVARFYKFIKLREKWAEAFENNIRIKNFAGDVEDTKVPYMFIQALALSKGMSIKSRDLIKIDNSILNDESWNRVVDIAENKVFQRIFDISEYGIADIKKWNPYTPTITMMLAFFLKHDIPDMDKVNKWYWSSVFSERYSGSTESKMMKDFKEVSQWIENNNKIPEVVENLKIEIQYGAYSLKKVKSSGSSKYKGVFNLIFKNKPMDFYKPDNIAYYKLEDHHIFPKGFLRNKGISNEYIDSVLNKTPILDETNKKISKK
MPASSVRLPLRLLTLAGLLALAGAAALARGAPQGGPPSPQGGPAPTAAPARGPTLFVLVGDGSARFVFQLGGLGALNDTRIRGHLLGRYLVSYQVVPPPVSAWYFVQRPRERPRLSGPPSGAELVAFDAPGVRRTYTTAAVWPAEVAVLADAEARCPAAVFNVTLGEAFLGLRVALRSFLPLEVIISAERMRMIAPPALGADLEPPGPPAGRFHVYTLGFLSDGAMHQTMRDVAAYVHESDDYLAQLSAAHAAALAAVVQPGPYYFYRAAVRLGVAAFVFSEAARRDRRASAPALLRVESDARLLSRLLMRAAGCPAGFAGLFDGRAERVPVAPADQLRAAWTFGEDPAPRLDLARATVAEAYRRSVRGKPFDQQALFFAVALLLRAGGPGDARETLLRTTAMCTAERAAAAAELTRAALSPTAAWNEPFSLLDVLSPCAVSLRRDLGGDATLANLGAAARLALAPAGAPGAAAATDGGAEEEEEDPVARAAPEIPAEAL
MDPSGSRGRPTWVLAGGLLAVALALGGRGCLGASSRPRWRPLGAQPPRDPQVAPRSGPGLRIPPGRSGAGPESSTQDLPCMIWPKVECCHFKTAVEAPLGMKLDKKMEVFIPLSTSAASSGPWAHSLFAFIPSWPKKNLFKRESPITHRLYGDISREVQGTSENGVIFQKCALVSGSSEAQTARIWLLVNNTKTTSSANLSELLLLDSIAGLTIWDSVGNRTSEGFQAFSKKFLQVGDAFAVSYAATLQAGDLGNGESLKLPAQLTFQSSSRNRTQLKVLFSITAEENVTVLPHHGLHAAGFFIAFLLSLVLTWAALFLMVRYQCLKGNMLTRHRVWQYESKLEPLPFTSADGVNEDLSLNDQMIDILSSEDPGSMLQALEELEIATLNRADADLEACRTQISKDIIALLLKNLTSSGHLSPQVERKMSAVFKKQFLLLENEIQEEYDRKMVALTAECDLETRKKMENQYQREMMAMEEAEELLKRAGERSAVECSNLLR
MAVSSKHIPAPDLHRVRRALLSVSDKTGLIDFAKALHANGVEILSTGGTAKSIAAAGIPVKDVSEITGFPEIMDGRVKTLHPAVHGGLLAVRNDPEHVAAMEEHGIGGIDLAVINLYPFEEVRFKGGDYDTTVENIDIGGPAMIRASAKNHAYVATVVDPADYADVVAELEKHSGSLPLAFRKKLAAKAFSRTAAYDAAISNWFAEAIDEETPTYRAVAGKLHSVMRYGENPHQTAGFYLTGEKRPGVATATQLQGKQLSYNNINDTDAAFELVAEFDPARTAAVAIIKHANPCGVAEASTIKEAYLKALACDPVSAFGGIVALNRTLDEEAAEEIVKTFTEVIIAPDATEGAQAIVAAKKNLRLLVTGGLPDPRAKGIAAKTVAGGLLVQSRDNGVVDDLDLKVVTKRAPTEAELNDLKFAFRVGKHVKSNAIVYVKDGATVGIGAGQMSRVDSARIAARKAEDAAEAAGLAAPLTKGCVVASDAFFPFADGLLSAVEA
MAGGPGPGEPAAPGAQHFLYEVPPWVMCRFYKVMDALEPADWCQFAALIVRDQTELRLCERSGQRTASVLWPWINRNARVADLVHILTHLQLLRARDIITAWHPPAPLPSPGTTAPRPSSIPAPAEAEAWSPRKLPSSASTFLSPAFPGSQTHSGPELGLVPSPASLWPPPPSPAPSSTKPGPESSVSLLQGARPFPFCWPLCEISRGTHNFSEELKIGEGGFGCVYRAVMRNTVYAVKRLKENADLEWTAVKQSFLTEVEQLSRFRHPNIVDFAGYCAQNGFYCLVYGFLPNGSLEDRLHCQTQACPPLSWPQRLDILLGTARAIQFLHQDSPSLIHGDIKSSNVLLDERLTPKLGDFGLARFSRFAGSSPSQSSMVARTQTVRGTLAYLPEEYIKTGRLAVDTDTFSFGVVVLETLAGQRAVKTHGARTKYLKDLVEEEAEEAGVALRSTQSTLQAGLAADAWAAPIAMQIYKKHLDPRPGPCPPELGLGLGQLACCC
PKSTDIKSILILGAGPIVIGQACEFDYSGTQACKALKEEGYRIILLNSNPATIMTDPDMADATYVEPIHWEIVEKIIQKEKPDALLPTMGGQTALNCALELDHKGILKKYGVQIIGATVDAIKKAENRKLFEHSMKKLNLETAKCGIAHNIQEAFLVLNNVGFPCIIRPSFTMGGHGGGIAYNHEEFEKICERGLELSPSTELLIDESLIGWKEYEMEVVRDKNDNCIIVCSIENLDPMGIHTGDSITVAPAQTLTDKEYQVMRNASMSILREIGVETGGSNVQFAINPKNGRMIVIEMNPRVSRSSALASKATGFPIAKIAAKLAIGYTLDELANDITGTNTTASFEPSIDYIVTKIPRFNFEKFPGCDDRLTTQMKSVGEVMAIGRTFQESIQKAIRGLEVGASGFDSKISSRDSEYLIKIRRELKDAGSERIWYIGDAFRYGMSINDVFDLTSIDPWFLVQIKEIILLEKKIIKNGFIGLKYDFFYFLKRKGFSDQR
MTSVSGGSPLLRPQLYRTVTVSTILQADQQDRFLESGELSQLATYLTSGNKRLDIIITLTNNSEAIVSRAANRIFVGGSPISYLERPQSGIDAKLGTNSYVESQSGFLEGFRSLFNTGGADITPAGFKPINVSRYGITRMQKSLRDLDWFLRYITYAIVAGDPNILVTNIRGLREIIENACSSAVTLVALQEMRRASLSYFTKDASAEAIVKQYFDVVITEFLAPAPSDLVRKRTSTSLQGLKLPQIYANAVVQKPRFQMKSTLSTTEKETVIKAVYRQIFERDVRRAYSLKNYDLESKVKNGQLSIKEFVRALGKSKLYAQQFYEPFINSRALELAFRHFLGRGPGSREEVQEYFALISKGGLPLLVDALVDSKEYEEYFGEEIVPYLRTLGEEAQECRNWGAQIKLLNYSARFQKTPQFITLFAGYKNPLPDQHPYGQGNDPLEIQFGAIFPKETLQTKAAFFGKDTRRILIRRGNGIDNQLSNPSARQKSPGSFGPK
MTDLFDYKEFLKTVTSQPGVYRMYDTAGTVIYVGKAKDLKKRLTSYFRAQVANRKTETLVKNIAQIDVTVTHTETEALLLEHNYIKLYQPRYNVLLRDDKSYPLIFLSADEHPRLAVHRGAKHEKGEYFGPFPNSYAVRETLALLQKLFPVRQCENSVYRNRSRPCLQYQIGRCSGPCVEGLVSEEEYQRQVDYVRLFLSGKDQQVLTQLITRMEEASQQLHFEDAARIRDQIQAVRRVTEQQFVSGDSEDLDVIGVAFDAGLACVHVLFIRLGKVLGSRSYFPKVPAGTELSEVVQTFVGQFYLQGSQGRTLPGEILLDFTLTEKDLLASSLSELAGRKIQIQSRPRGDRARYLKLARTNASTALITRLSQQSTIHQRMKELAKVLKLDEINRMECFDISHTMGEQTVASCVVFDANGPVRSEYRRYNISGITPGDDYAAMAQVLKRRYGKALDDQKIPDVIFIDGGKGQLSQAFDVFASLNVPWDKQKPLLVGVAKGS
MSRRKQSNPRQIKRSLRDMEAGEEAKAMDSSPKEQEAPDPEAPAIEEPPSPPREDVSPPAVPAPPESPEDPEDMEGQELEMRPQDEEKEEKEEEAAMASPWSGPEELELALQDGQRCVRARLSLTEGLSWGPFYGSIQTRALSPEREEPGPAVTLMVDESCWLRMLPQVLTEEAANSEIYRKDDALWCRVTKVVPSGGLLYVRLVTEPHGAPRHPVQEPVEPGGLAPVHTDIQLLPQQAGMASILATAVINKDVFPCKDCGIWYRSERNLQAHLLYYCASRQRAGSPVSATEEKPKETYPNERVCPFPQCRKSCPSASSLEIHMRSHSGERPFVCLICLSAFTTKANCERHLKVHTDTLSGVCHNCGFISTTRDILYSHLVTNHMVCQPGSKGEIYSPGAGHPAAKLPPDSLAGFQQHSLMHSPLVPADKAPTPSSGLDSKAEVTNGETRVPPQNGGSSESPAAPRTIKVEAAEEPEATRASGPGEPGPQAPSRTPSPHS
MELPATSGLNAQPGNAEGTTASTRPATALSVAERYLEALPLPAEARAALRREAGIEPADKDAVALAKLHRALARLDAAQTASIEGSVPAYASIGSRLDAAYGTPHAGTATPEPAPPLEHDTAGRIHLDTGPEPARRSMVPWPWVLGPIWRARRAIGRLFSGGTAPVPYEQPDSPDPKGIWRFVGARRRLTLLALMIAQTVAATWAMSSVLPYHGHDWLEAIIIALFALLFCWVSAGFWTAITGFLLLAFHGDRFVISRRAAPNAPIPDDARTAIVMPICNEDVQRVFAGLRATYESLQRTGHLEHFDFFVLSDSGDPDIRTAEADAWLHVCRALDGFGRVFYRWRRHRVKRKSGNIDDFCRRWGGRYRYMIVLDADSVMSGDCLTRLVQLMEGAPSAGIIQTAPLAAGRDTLYARIQQFATRVYGPLFTAGLHYWQLGESHYWGHNAIIRLEPFIKHCALAPIPGKGSLSGEIMSHDFVEAALMRRAGWAVWIAYDLDGS
MKPYKIENIRNFSIIAHIDHGKSTIADRLLESTSTIEQREMREQLLDSMDLERERGITIKAHPVTMTYEYEGETYELNLIDTPGHVDFSYEVSRSLAACEGALLIVDAAQGVQAQSLANVYLALERDLEIIPVLNKIDLPAAQPEAIKKQIEEFIGLDTSNAIACSAKTGQGIPEILESIIRLVPPPKPSQETELKALIFDSHYDPYVGIMVYVRVISGEIKKGDRITFMSTKGSSFEVLGIGAFLPEATLIEGSLRAGQVGYFIANLKKVKDVKIGDTVTTVKHPAKEPLEGFKEIKPVVFAGIYPIDSSDFDTLKDALGRLQLNDSALTIEQESSHSLGFGFRCGFLGLLHLEIIFERISREFDLDIIATAPSVIYKVVLKNGKTLFIDNPTAYPDPALIEHMEEPWVHVNIITPQEYLSNIMSLCMDKRGICLKTDMLDQHRLVLSYELPLNEIVSDFNDKLKSVTKGYGSFDYRLGDYKPGAIIKLEILINDETVD
MESMDKGTDSYGVTTGFGATSHRRTKQGGALHKELIRFLNAGIFGTNGESGHTLAPSATRAAMLVRINTLLQGYSGIRFEILEAITSLLNHSITPCLPLRGTITASGDLVPLSYIAGMLTGRPNSKGDWPDGKEIDAGEAFRLAGIPSGFFELQPKEGLALVNGTAVGSGLASMVLFEANVLSVLSEVISAIFCEVMQGKPEFTDHLTHKLKHHPGQIEAAAIMEHILDGSSYMKVAKKLHELDPLQKPKQDPYAALRTSPQWLGPQIEVIRNATLSIEREINSVNDNPLIDVSRNKALHGRNFQGTPIGVSMDNTRLAIAAIGKLMFAQFSELVNDFYNNGLPSNLSGGRNPSLDYGFKGAEIAMAAYCSELQFLANPVTNHVQSAEQHNQDVNSLGLISSRKTAEAVEILKLMSSTFLVGLCQAIDLRHLEENLKSTVKNTVSQVAKRVLTIGVNGELHPSRFCEKDLIKVVDGEHLFAYIDDPCSCTYPLMQKLRQV
MDAATIISLFILGSILVTSSILLSSFSSRLGIPILVIFLAIGMLAGVDGIGGIPFDNYPFAYMVSNLALAIILLDGGMRTQASSFRVALGPALSLATLGVLITSGLTGMMAAWLFHLDLIEGLLIGAIVGSTDAAAVFSLLGGKGLNERVGSTLEIESGSNDPMAVFLTITLIEMIQKHETGLDWMFAVHIIQQFGLGIVFGLGGGYLLQQMINRISLPSGLYPMLALSGGILIFALTTALEGSGILAVYLCGFLLGNRPIRNRYGILQNFDGLAWLAQIAMFLVLGLLVTPSDLWPIAVPALILSIWMIFFARPLSVFTGLLPFRGFNLRERIFISWVGLRGAVPIILAVFPMMAGLENARLFFNVAFFVVLVSLLLQGTSLSWAAKRAKVVVPPVGWPVSRVGLDIHPDNPWEQFIYQLSADKWCVGAALRDLHMPNETRIAALFRNNELFHPTGSTRLQEGDVLCVIGRERDLPALGKLFSQSPPVSLDQRFFGDFI
MVDLQEKQCTIVKRNGMFVPFDRNRIFQALEAAFRDTRRIDDHMPLPEDLENSIRSITHQVVKEVVQKITDGQVVTVERIQDMVESQLYINGLQDVARDYVVYRDDRKAHREKSWQSLSVIRRCGTTVHFNPMKISAALEKAFRATDRIEGMTPDFVREEVNALTQKIVAEIEERCSQQDSRIDIEQIQDIVEQQLMVVGHYATAKNYILYREARARVRDNRVEDQIVEEAPSEETFEVLSKDGSTYMITHSQLLARLARACSRFPETTDAALLTDMAFSNFYSGIKESEVVLACIMAARANIEKEPDYAFVAAELLLDVVYKEALDRSRGDEDLEQVYRDHFKRYIMEGDSYRLNPELKNLFDLDALANAMDLSRDLQFSYMGIQNLYDRYFNHDDGRRLETPQIFWMRVAMGLALKEQDKTYWAITFYNLLSTFRYTPATPTLFNSGMRHSQLSSCYLSTVQDDLVNIYKVISDNAMLSKWAGGIGNDWTAIRATGAL
MATSSFNINELVASHGDKGLLATALVDKTAHEQLEEQLQHQRRGRKVYIRNVLGVKDSEVIRNRYGGKYDLHLTQQEFAPHGLAGALRLCETLDCLDSFPSSGLRQDLVLDFGGSWVTHYLRGHNVHCCSPCLGIRDKMRHAERLMNMRKIILNDPQQFDGRQPDFCTHPAADCKVQAHFAISIHGGYDMGFRGLCEAMNAHGTTILKGTMMFDGAMMFDDQGVIPELNCQWRKIRTAFSETEDATPLSEKLNSTIFSHVRKFKTMVAFDFINESTMSYVHDWENIKSFLTDQTYSYRGMTYGIERCVIHAGIMTYKIIGVPGMCPPELIRHCIWFPSIKDYVGLKIPASQDLVEWKTVRILTSTLRETEEIAMRCYNDKKAWMEQFKVILGVLSAKSSTIVINGMSMQSGERIDINDYHYIGFAILLHTKMKYEQLGKMYDMWNASYISKWFAALTRPLRVFFSSVVHALFPTLRPREEKEFLIKLSTFVTFNVECSFD
MSETQEQEASGNGEPDLPTTIRVTLKTLDDREATVTIGLQDTIQSLIDLGRREMNIQSGFQRVIAGGRVLNSTQTVQAAGISDGQTVHLVDRGPSGENDRPNVMPDRVAGPRIINAIPGLPPPGFIFQSPAFARMIPGNVEIPTPPSQTQHTVVHPIRVPGSIAGTPVLTSRVSEDCVLQKAVPYRGTSNSPNRPQAASQTVTFPSEPNVIQWTVNIADDLIFRPREHFEQVVRETINNISFLSDSTRLGVSMKWNQNCTSLSVELPPVSPHIPSPALEKLDFLCLWTDHLSRFIDKLEEHDGLVAATRHVLEMVKTRQFDQNLSQQARNQRVEALDEIVKHLEYQWAELSHMKDFERIRFRKNQTEEYRALKIQEYPETPRNPHFYMRHALDIDVIGVMREFRKQQRRFTRLEDLLDDLNEVGAVKFIRDHITTEVDYRYQALSMFYCYIQRMRHQISHMTHLTADLDVSFITPSFPQRILPQYAFQSSDEQPLTIPVT
VKQLKFSEDARQAMLRGVDQLANAVKVTIGPKGRNVVLDKEFTAPLITNDGVTIAKEIELEDPYENMGAKLVQEVANKTNEIAGDGTTTATVLAQAMIQEGLKNVTSGANPVGLRQGIDKAVKVAVEALHENSQKVENKNEIAQVGAISAADEEIGRYISEATEKVGNDGVITIITIEESNRLNTELELGMQFDRGYQSPYMVTDSDKMVAELERPYILVTDKKISSFQDILPLLEQVVQSNRPILIVADEVEGDALTNIVLNRMRGTFTAVAVKAPGFGDRRKAMLEDLAILTGAQVITDDLGLDLKDASIDMLGTASKVEVTKDNTTVVDGDGDENSIDARVSQLKSQIEETESDFDREKLQERLAKLAGGVAVIKVGAASETELKERKLRIEDALNSTRAAVEEGIVAGGGTALVNVYQKVSENEAEGDIETGVNIVLKALTAPVRQIAENAGLEGSVIVERLKNAEPGVGFNGATNEWVNMLRRGIVDPTKVTRSA
MKIINIGVLAHVDAGKTTLTESLLYNSGAITELGSVDKGTTRTDNTLLERQRGITIQTGITSFQWENTKVNIIDTPGHMDFLAEVYRSLSVLDGAILLISAKDGVQAQTRILFHALRKMGIPTIFFINKIDQNGIDLSTVYQDIKEKLSAEIVIKQKVELYPNMCVTNFTESEQWDTVIEGNDDLLEKYMSGKSLEALELEQEESIRFHNCSLFPVYHGSAKNNIGIDNLIEVITNKFYSSTHRGPSELCGNVFKIEYTKKRQRLAYIRLYSGVLHLRDSVRVSEKEKIKVTEMYTSINGELCKIDRAYSGEIVILQNEFLKLNSVLGDTKLLPQRKKIENPHPLLRTTVEPSKPEQREMLLDALLEISDSDPLLRYYVDSTTHEIILSFLGKVQMEVISALLQEKYHVEIELKEPTVIYMERPLKNAEYTIHIEVPPNPFWASIGLSVSPLPLGSGMQYESSVSLGYLNQSFQNAVMEGIRYGCEQGLYGWNVTDCKIC
MVLDDLPNLEDIYTSLCSSTMEDSEMDFDSGLEDDDTKSDSILEDSTIFVAFKGNIDDKDFKWKLDAILKNVPNLLHMESSKLKVQKVEPWNSVRVTFNIPREAAERLRILAQSNNQQLRDLGILSVQIEGEGAINLALAQNRSQDVRMNGPMGAGNSVRMEAGFPMASGPGIIRMNNPATVMIPPGGNVSSSMMAPGPNPELQPRTPRPASQSDAMDPLLSGLHIQQQSHPSGSLAPPHHPMQPVSVNRQMNPANFPQLQQQQQQQQQQQQQQQQQQQQQQQQQLQARPPQQHQQQQPQGIRPQFTAPTQVPVPPGWNQLPSGALQPPPAQGSLGTMTANQGWKKAPLPGPMQQQLQARPSLATVQTPSHPPPPYPFGSQQASQAHTNFPQMSNPGQFTAPQMKSLQGGPSRVPTPLQQPHLTNKSPASSPSSFQQGSPASSPTVNQTQQQMGPRPPQNNPLPQGFQQPVSSPGRNPMVQQGNVPPNFMVMQQQPPNQG
MAGERPPLRGPGPGEAPGEGPGGAGGGPGRGRPSSYRALRSAVSSLARVDDFDCAEKIGAGFFSEVYKVRHRQSGQVMVLKMNKLPSNRSNTLREVQLMNRLRHPNILRFMGVCVHQGQLHALTEYMNGGTLEQLLSSPEPLSWPVRLHLALDIAQGLRYLHAKGVFHRDLTSKNCLVRREDRGFTAVVGDFGLAEKIPVYREGTRKEPLAVVGSPYWMAPEVLRGELYDEKADVFAFGIVLCELIARVPADPDYLPRTEDFGLDVPAFRTLVGNDCPLPFLLLAIHCCSMEPSTRAPFTEITQHLEQILEQQPEATPLAKPPLTKAPLTYNQGSVPRGGPSATLPRPDPRLSRSRSDLFLPPSPESPPSWGDNLTRVNPFSLREDLRGGKIKLLDTPCKPATPLPLVPPSPLTSTQLPLVTTPDILVQPETPVRRCRSLPSSPELPRRMETALPGPGPSPMGPTEERMDCEGSSPEPEPPGLAPQLPLAVATDNFISTC
MEALTLWLLPWICQCVTVRADSIIHIGAIFEENAAKDDRVFQLAVSDLSLNDDILQSEKITYSIKVIEANNPFQAVQEACDLMTQGILALVTSTGCASANALQSLTDAMHIPHLFVQRNPGGSPRTACHLNPSPDGEAYTLASRPPVRLNDVMLRLVTELRWQKFVMFYDSEYDIRGFQSFLDQASRLGLDVSLQKVDKNISHVFTSLFTTMKTEELNRYRDTLRRAILLLSPQGAHSFINEAVETNLASKDSHWVFVNEEISDPEILDLVHSALGRMTVVRQIFPSAKDNQKCMRNNHRISSLLCDPQEGYLQMLQISNLYLYDSVLMLANAFHRKLEDRKWHSMASLNCIRKSTKPWNGGRSMLDTIKKGHITGLTGVMEFREDSSNPYVQFEILGTTYSETFGKDMRKLATWDSEKGLNGSLQERPMGSRLQGLTLKVVTVLEEPFVMVAENILGQPKRYKGFSIDVLDALAKALGFKYEIYQAPDGRYGHQLHNTS
MNKSLGPVSFKDVAVDFTQEEWQQLDPEQKITYRDVMLENYSNLVSVGYHIIKPDVISKLEQGEEPWIVEGEFLLQSYPDEVWQTDDLIERIQEEENKPSRQTVFIETLIEERGNVPGKTFDVETNPVPSRKIAYKNSLCDSCEKCLTSVSEYISSDGSYARMKADECSGCGKSLLHIKLEKTHPGDQAYEFNQNGEPYTLNEESLYQKIRILEKPFEYIECQKAFQKDTVFVNHMEEKPYKWNGSEIAFLQMSDLTVHQTSHMEMKPYECSECGKSFCKKSKFIIHQRTHTGEKPYECNQCGKSFCQKGTLTVHQRTHTGEKPYECNECGKNFYQKLHLIQHQRTHSGEKPYECSYCGKSFCQKTHLTQHQRTHSGERPYVCHDCGKTFSQKSALNDHQKIHTGVKLYKCSECGKCFCRKSTLTTHLRTHTGEKPYECNECGKFFSRLSYLTVHYRTHSGEKPYECTECGKKFYHKSAFNSHQRIHRRGNMNVIDVGRL
MQGGNSGVRKREEEGDGAGAVAAPPAIDFPAEGPDPEYDESDVPAEIQVLKEPLQQPTFPFAVANQLLLVSLLEHLSHVHEPNPLRSRQVFKLLCQTFIKMGLLSSFTCSDEFSSLRLHHNRAITHLMRSAKERVRQDPCEDISRIQKIRSREVALEAQTSRYLNEFEELAILGKGGYGRVYKVRNKLDGQYYAIKKILIKGATKTVCMKVLREVKVLAGLQHPNIVGYHTAWIEHVHVIQPRADRAAIELPSLEVLSDQEEDREQCGVKNDESSSSSIIFAEPTPEKEKRFGESDTENQNNKSVKYTTNLVIRESGELESTLELQENGLAGLSASSIVEQQLPLRRNSHLEESFTSTEESSEENVNFLGQTEAQYHLMLHIQMQLCELSLWDWIVERNKRGREYVDESACPYVMANVATKIFQELVEGVFYIHNMGIVHRDLKPRNIFLHGPDQQVKIGDFGLACTDILQKNTDWTNRNGKRTPTHTSRVGTCLYASPE
MEELKGYLEKSRSKQQHFLYPLLFQEYIFVLAHDHGLNVNGSIFYEPAEISGYDKKFSSLLVKRLITRMYQQNYLINSVNDSNQNRFVGHNKNFDSQMISEGFAVIVEIPFSLRLVSSLEEKKEIQKSQNLRSIHSIFPFFEDKLSHLICVLDILIPYPVHLEILVQILQCWIQDVPSLHLLRFFFHEYNNWSNLITPKKSNYYGFSKENPRLFLFLYNSYVVECESIFVFLRKQSSYLRSTSSGTFLERTHFHEKIEQHLVVLCCNDFQKTLWLFKDPFMHYVRYQGKSILASKGTRFLMKKWKSYFVNFWQCHFHFWSQSCRIHINQFPNFSLHFLGYLSSVPINPSAVKSQMLENSFLIDTVTKKFETLVPIISMIGSLSKAKFCNVSGNPISKPVWADLSDSDIIDRFGRICRNLSHYYSGSSKKQSLYRIKYILRLSCARTLARKHKSTVRAFLQRLGSEFLEEFFTEEEKVLSLILPRISYPLHKLYRERIWYL
MEKLGMNEIREKFLSFFESKGHLRLPSFSLVPKNDKSLLLINSGMAPLKPYFTGKETPPSRRVTTCQRCIRTPDIERVGKTARHATFFEMLGNFSFGDYFKKEAIPWAWEFVAEVLKLPVDRLWVTIYEEDDEAFEIWNKIVGLPPERIVRMGKEDNFWEIGTGPCGPCSEIYFDRGEEKGCGKPDCGIGCDDCDRYVEFWNLVFTQFNKDEQGNYHRLPNPNIDTGMGLERIAAIMQGVDTIFDVDVIRGIRDFISDLAEVEYGKDADKDVSIRVITDHIRGITFMISDGILPSNEGRGYVLRRLLRRAARHGKLLGLNDAFLYKVVDSVVENYGGAYPEIIERKDYIKKIIKLEEERFKETVDQGLAILQDYINELKAQGKTVLEGAKAFKLYDTYGFPLDLTKEILQESGITIDEEGYKEELEKQRVRARSSRKEDNSLWEQDIYSTLGDISTKFVGYEVYESEAKVLAIVKDNEVVEQAEAGDDVSIILDVTPFYA
MISISSTRVPLIPPEDIPLEDKKENEFGQLTSEEYLYQSKSRDGKALQDPILDAPAYHVSLITYLNYLILIILGHIHDFLGLTFQKEKHKDIMEQDGLAPWFSTFESFYVRRLKQRIDDCFSRPTTGVPGRFIRCLDRVSHNLNDYFTYPGTTSMCLNLSSYNYLGFAQSEGQCTTAALEATDKYGVYSGGPRTRIGTTDLHVMTEKYVAQFVGKEDAILFSMGYGTNANFFNSFLDSKCLVISDSLNHTSIRTGVRLSGAAVKTFKHNDMRALEKLIREQIVQGQSKTHRPWKKIIICVEGLYSMEGTMANLPKLVELKKKYKCYLFVDEAHSIGAMGPSGRGVCDFFGIPCSDIDIMMGTLTKSFGAAGGYIAADKWIIDRFRLDLTTPHYGEPTPAPVLAQIASSLKTITGDINPGEGQERLQRIAFNARYLRLALQRLGFIVYGIADSPVIPMLLYAPSKMPAFSRMMLQRKIAVVVVAYPATPLIESRVRFCVSA
MPLKWAARNKKPPSAPQSCASKPSSASQSSCVDERISATPRSSISSNSSPNSKNNMSRHSHSNGSVYSDETTLKTAQTHYTQQGQQAKPQQHTQQQQQQPQTPMQLQVPTGQAHKRTLTCEDMKAGARCEEQVSPCSQPAGSPVRRGGGLNGETYDGTVFRLGWVNKAQGAAPAREGRYSHQPTASLSSIGSERPHFTGGGTSGYQYVATAYRLHRAQLKGCILNLYKSGLTNVKYFDPALEPSAAALQMHQERQEMPLLQPPLPSEAVPAPSILEASMESGELRLEYLSEAYPHPDLQLDKKDGKILSGSLESLCHAVLFMPTTDAKRVTDILLLLPLLDDFTRVLNYFNLFGKVFSKHHPAGAAGADDLNQNYNISNETDRQLTLRLATVVQTVLDMFPGFLLDDKIFQSLVILLDTISFHDEDTSQELKVAIAEKQTVLVKLTGFANEPIQSAKLDVLIKVQSFLKLDTEKVANQIHKINLTFNRVWSPQADYSLLY
MAAPVVAPPGVVVSRANKRSGAGPGGSGGGGARGAEEEPPPPLQAVLVADSFDRRFFPISKDQPRVLLPLANVALIDYTLEFLTATGVQETFVFCCWKAAQIKEHLLKSKWCRPTSLNVVRIITSELYRSLGDVLRDVDAKALVRSDFLLVYGDVISNINITRALEEHRLRRKLEKNVSVMTMIFKESSPSHPTRCHEDNVVVAVDSTTNRVLHFQKTQGLRRFAFPLSLFQGSSDGVEVRYDLLDCHISICSPQVAQLFTDNFDYQTRDDFVRGLLVNEEILGNQIHMHVTAKEYGARVSNLHMYSAVCADVIRRWVYPLTPEANFTDSTTQSCTHSRHNIYRGPEVSLGHGSILEENVLLGSGTVIGSNCFITNSVIGPGCHIGDNVVLDQTYLWQGVRVAAGAQIHQSLLCDNAEVKERVTLKPRSVLTSQVVVGPNITLPEGSVISLHPPDAEEDEDDGEFSDDSGADQEKDKVKMKGYNPAEVGAAGKGYLWKAA
MEANQEASLFLVKILEELDSKQNTVSYQDLCKSLCAQFDLSQLAKLRSVLFYTACLDPNFPATLFKDKMKCSVNNQQSKKIMVAADIVTIFNLIQMNGGTAKEKLPMSCHKVRKKEASFESCRSDTEVCSPTVCEPLNCELSERPFSRGYPTRQSSKCRKMDCKECPQFVPASEPNFLLGVSKEVKNRAASLDRLQALSPYSVASPQPCEMQRTYFPMNIENEPMSDQDSLPISQGIKETFISSEEPFVVQSCVQKRNIFKEDFHNLMTVSPSLVGTTNKAEEGHGEPQSQKELHKPPFFNHSFEMPYHNQYLNPVYSPIPDKRRAKHESLDDLQASTYFGPTPVMGTQDTRRCPGRSSKQTPWPAKSWSLNTEEVPDFERSFFNRNPSEEKLRYPNSGSQTPNFSGPDRHPVYLVPKDQQKVLPAGYAVKPNGLKSKEISSPVDLEKHEAVKKFKDKSISCTSGQHSSDTSSVGTQTEQHVLDPPKCKDLCTSGQAKYG
MSFSDDGWGAEAEVKVAEDVPEKNVPPPVEPPRAPQSTAIKTEPERNSDEPSAGFGIDPITTSKTFGSQTTPKTEFGGAPSLSGFGGNAAAAAANKTSFDQQGNGFGGAAKHGFGGVGGAPSSFGANVIPVNKPSLGHKTTGFGGEPKHVSGGAFSSANNFDQQDKGFGGAASSGFGNGSMLTNQKVGLENQTTGVGASEVPTSKPSSFGQQPAVVSGFGGAAKMGFGGSSSSGFGGQKAGATESSGFPTKETSTSQPGFGGDSSTGFGSGLKAGFGGHGAGAAENSGLPTETTGFGGKLPSAGFGASSSNESAFGQQSKGFGGATKNGFGGDSSSSFGSGSKAGFGGTSSSGIGGQKPGATESSGFPTKETSTSGGTFGSGFGGKPTSTGFGAPSTTDSSSGQQTAGFGGASKPGFGGDSSTGFGSGLKAGFGGHRASTAENSGLPTETTGFGGKLPPAGFGASSSNESAFGQQSKGFGGATKNGFGGDSSNSFGKRDS
MKPPGSSSRQPPLAGCSLAGASCGPQRGPAGSVPASAPARTPPCRLLLVLLLLPPLAASSRPRAWGAAAPSAPHWNETAEKNLGVLADEDNTLQQNSSSNISYSNAMQKEITLPSRLIYYINQDSESPYHVLDTKARHQQKHNKAVHLAQASFQIEAFGSKFILDLILNNGLLSSDYVEIHYENGKPQYSKGGEHCYYHGSIRGVKDSKVALSTCNGLHGMFEDDTFVYMIEPLELVHDEKSTGRPHIIQKTLAGQYSKQMKNLTMERGDQWPFLSELQWLKRRKRAVNPSRGIFEEMKYLELMIVNDHKTYKKHRSSHAHTNNFAKSVVNLVDSIYKEQLNTRVVLVAVETWTEKDQIDITTNPVQMLHEFSKYRQRIKQHADAVHLISRVTFHYKRSSLSYFGGVCSRTRGVGVNEYGLPMAVAQVLSQSLAQNLGIQWEPSSRKPKCDCTESWGGCIMEETGVSHSRKFSKCSILEYRDFLQRGGGACLFNRPTKLF
MALKVLVGQKLMNEVVKYKPPPPKKQGVTSAAGAGGMEWRVLVVDKLGMRMVSACTKMHEISAEGITLVEDINKKREPLPTMDAIYLITPSDESVRGLIRDFENPARPMYRYAHVFFTEVCPEELFNDLCKSCAAGKIKTLKEINIAFLPYECQVFSLDSPDTFQCLYSPAFASIRSKHIERIAEQIATLCATLGEYPNVRYRSDWDRNIDLAASVQQKLDAYKADDATMGEGPEKARSQLLILDRGFDCVSPLLHELTLQAMAYDLLPIVNDVYRYTPGPNQPDKEVLLDENDDLWVELRHEHIAVVSTQVTQNLKKFTDSKRMGSADKSSMRDLSQMIKKMPQYQKELSKYSTHLHLAEDCMKSYQNYVDKLCRVEQDLAMGTDAEGEKIKDHMRNIVPILLDANVSNYDKVRIIALYVMIKNGISEENLTKLFTHAQLSPKDQDMVRNLSCLGINVIADSRKKQYSVPRKERTTESTYQMSRWTPVIKDIMEDCIED
MPKPVANQEDEDPTPYLFVSLEQRRIDQSKPYDSKKSCWIPDEKEGYLLGEIKATKGDIVSVGLQGGEVRDIKSEKVEKVNPPKFEKIEDMADMTVLNTPCVLHNLRQRYYAKLIYTYSGLFCVAINPYKRYPVYTNRCAKMYRGKRRNEVPPHIFAISDGAYVDMLTNHVNQSMLITGESGAGKTENTKKVIAYFATVGASKKTDEAAKSKGSLEDQVVQTNPVLEAFGNAKTVRNDNSSRFGKFIRIHFGPTGKLAGADIETYLLEKARVISQQSLERCYHIFYQIMSGSVPGVKDICLLTDNIYDYHIVSQGKVTVASIDDAEEFSLTDQAFDILGFTKQEKEDVYRITAAVMHMGGMKFKQRGREEQAEQDGEEEGGRVSKLFGCDTAELYKNLLKPRIKVGNEFVTQGRNVQQVTNSIGALCKGVFDRLFKWLVKKCNETLDTQQKRQHFIGVLDIAGFEIFEYNGFEQLCINFTNEKLQQFFNHIMFVMEQEEY
MPINEIRVQKGQRYRDAINDKKVIAVKKGDKFLDLDEIAGEDEAVQPVYLDSEDGLYILRHSAAHLLANAVTNLFPEALPNTGPVVENGFYYDFDMKPITEEDLSKIEEEMKRIVKENVPIRRMIYSKDELLKIFSKNPYKIRIINENVEGKSSVYQQGNFVDLCLGPHVPSTGYIKAFKLLSIASAVYKYDESKNLVRIYGTAFPDEKSLRRYLENLEEAKKRDHRKIIAEMDLAVFNSEWAPGFPMYTPNGQIIRKELIKYMDYVNGKNGWTDVWTPHVFKDTIWKQSGHYAKYKPNMYLFVLPDGDSYGIKPMNCPGHIAIFARRKYSYRDLPVKYSEPGTVYRYEKSGEVGGLTRPRAFTQDDGHEFIRMDQIVGEIKTLLGMVRETFTTVFGNIEMAFDLSVIDKEHPENYLLSYVCKDCGNRVEGLRGTDIECPVCHSHNMDPDFSTWDNATEQLRQAMDSMGITYKEYPGEAAFYGPKIDVHVKDALGRMWQL
MQRPFLLAYLVLSLLFNSALGFPTALVPRGSSEGTSCNSIVNGCPNLDFNWHMDQQNIMQYTLDVTSVSWVQDNTYQITIHVKGKENIDLKYLWSLKIIGVTGPKGTVQLYGYNENTYLIDNPTDFTATFEVYATQDVNSCQVWMPNFQIQFEYLQGSAAQYASSWQWGTTSFDLSTGCNNYDNQGHSQTDFPGFYWNIDCDNNCGGTKSSTTTSSTSESSTTTSSTSESSTTTSSTSESSTTTSSTSESSTSSSTTAPATPTTTSCTKEKPTPPTTTSCTKEKPTPPHHDTTPCTKKKTTTSKTCTKKTTTPVPTPSSSTTESSSAPVPTPSSSTTESSSAPVTSSTTESSSAPVPTPSSSTTESSSAPVTSSTTESSSAPVTSSTTESSSAPVPTPSSSTTESSSAPVTSSTTESSSAPVTSSTTESSSAPVTSSTTESSSAPVTSSTTESSSAPVPTPSSSTTESSSAPVTSSTTESSSAPVPTPSSSTTESSSAPV
MVNEARGNSSLNPCLEGSASSGSESSKDSSRCSTPGLDPERHERLREKMRRRLESGDKWFSLEFFPPRTAEGAVNLISRFDRMAAGGPLYIDVTWHPAGDPGSDKETSSMMIASTAVNYCGLETILHMTCCRQRLEEITGHLHKAKQLGLKNIMALRGDPIGDQWEEEEGGFNYAVDLVKHIRSEFGDYFDICVAGYPKGHPEAGSFEADLKHLKEKVSAGADFIITQLFFEADTFFRFVKACTDMGITCPIVPGIFPIQGYHSLRQLVKLSKLEVPQEIKDVIEPIKDNDAAIRNYGIELAVSLCQELLASGLVPGLHFYTLNREMATTEVLKRLGMWTEDPRRPLPWALSAHPKRREEDVRPIFWASRPKSYIYRTQEWDEFPNGRWGNSSSPAFGELKDYYLFYLKSKSPKEELLKMWGEELTSEESVFEVFVLYLSGEPNRNGHKVTCLPWNDEPLAAETSLLKEELLRVNRQGILTINSQPNINGKPSSDPIVGW
MKTVRESTTLYNFLGSHNPYWRLTESSDVLRFSTTETTEPDRTLQLSAEQAARIREMTVITSSLMMSLTVDESDLSVHLVGRKINKREWAGNASAWHDTPAVARDLSHGLSFAEQVVSEAHSAIVILDSRGNIQRFNRLCEDYTGLKEHDVIGQSVFKLFMSRREAAASRRNNRVFFRSGNAYEVELWIPTCKGQRLFLFRNKFVHSGSGKNEIFLICSGTDITEERRAQERLRILANTDSITGLPNRNAMQDLIDHAINHADNNKVGVVYLDLDNFKKVNDAYGHLFGDQLLRDVSLAILSCLEHDQVLARPGGDEFLVLASNTSQSALEAMASRILTRLRLPFRIGLIEVYTSCSVGIALSPEHGSDSTAIIRHADTAMYTAKEGGRGQFCVFTPEMNQRVFEYLWLDTNLRKALENDQLVIHYQPKITWRGEVRSLEALVRWQSPERGLIPPLDFISYAEESGLIVPLGRWVILDVVRQVAKWRDKGINLRVAVNIS
MRRDSDMASHIQQPGGHGNPGPAPSPSPGPGPGPGASERVALKKEIGLVSACTIIIGNIIGSGIFISPKGVLEHSGSVGLALFVWVLGGGVTALGSLCYAELGVAIPKSGGDYAYVTEIFGGLAGFLLLWSAVLIMYPTSLAVISMTFSNYVLQPVFPNCIPPATASRVLSMACLMLLTWVNSSSVRWATRIQVIFTGGKLLALSLIITVGFVQIFQGHFEELRPTNAFAFWMTPSVGHLALAFLQGSFAFSGWNFLNYVTEELVDPRKNLPRAIFISIPLVTFVYTFTNVAYFTAMSPQELLSSNAVAVTFGEKLLGYFSWVMPVSVALSTFGGINGYLFTSSRLCFSGAREGHLPSFLAMIHVRRCTPIPALLVCCGATAVIMLVGDTYTLINYVSFINYLCYGVTILGLLVLRWRRPALHRPIKVNLLVPVVYLVFWAFLLVFSFISEPMVCGVGIIIILTGVPIFFLGVFWRSKPKCVHRFTESMTRWGQELCFVV
MVQLSELASALNQTESKGVFSKHPKGFGFVHPEDATDKTNDIYIGKNDTKFAMDGDKVTVKVTYPKTEKRGASGQITKINERAVVDTVGTYRSLSNRQVKALGYKGRIELYNDRISDTLYIKQPLSGVQEEDVVSLKITQYPTNTKTFEGKITGIIGHKGEVGLDILEVLCAMKIPQEFSSETLAEAEAFSEKLTDSDLQDREDYRNEITYTIDGDDSKDLDDAIHVKKLSNWHFELGVHIADVSHYVTEGSSLDEEAYSRATSVYVTDRVVPMLPVKLSNNLCSLNEAQERLTMSCLMEIDDKGKIVSYKISPSVIKTTYRMTYNNVNKMIHQGQEGHREALENFFKITDSIKVAVELHEILETMRKDRGMIEFDESEAKIILDEKGHPIEIVKRDRDTAERMIESFMLMANETVALDFQKKKLPSLYRVHDNPKEKSFAKLMEAAANAGFSLNSDSHQAINFFADEIKGTSSEKALTYQLRHTMSTAVYSEKNTKHFG
MGIKVQRPRCFFDIAINNQPAGRVVFELFSDVCPKTCENFRCLCTGEKGTGKSTQKPLHYKSCLFHRVVKDFMVQGGDFSEGNGRGGESIYGGFFEDESFAVKHNKEFLLSMANRGKDTNGSQFFITTKPTPHLDGHHVVFGQVISGQEVVREIENQKTDAASKPFAEVRILSCGELIPKSKVKKEEKKRHKSSSSSSSSSSDSDSSSDSQSSSDSSDSESATEEKSKKRKKKHRKNSRKHKKEKKKRKKSKKSASSESEAENLEAQPQSTVRPEEIPPIPENRFLMRKSPPKADEKERKNRERERERECNPPNSQPASYQRRLLVTRSGRKIKGRGPRRYRTPSRSRSRDRFRRSETPPHWRQEMQRAQRMRVSSGERWIKGDKSELNEIKENQRSPVRVKERKITDHRNVSESPNRKNEKEKKVKDHKSNSKERDIRRNSEKDDKYKNKVKKRAKSKSRSKSKEKSKSKERDSKHNRNEEKRMRSRSKGRDHENVKEK
MSGQQQATSVLVFFVNGKKVTDTNPDPECTLLTYLRDKLRLCGTKLGCAEGGCGACTVMISRMDRGQHKIRHLAVNACLTPVCAMHGCAVTTVEGIGSTRTRLHPVQERLAKAHGSQCGFCTPGIVMSMYALLRNAEQPSMRDLEVAFQGNLCRCTGYRPILEGYKTFTKEFLCGMGEKCCRVNGKGCGGGDDPESVTDDTLFERSKFQPLDASQEPIFPPELQLSNAYDSESLVFSSERVTWYRPTTLQELLQLKAAHPAAKLVVGNTEVGVEVKFKHFLYPHLINPTLVAELQEVRESEESIYFGAAVSLMEIDALLRQRIEELPEAQTRLFQCTVDMLHYFAGKQIRNVACLGGNIMTGSPISDMNPVLTAAGARLEVASIVEGKISQRTVHMGTGFFTGYRRNVIEPQEVLLGIHFQKTTPDQHVVAFKQARRRDDDIAIVNAAVNVRFEPKSNVVAEISMAFGGMAPTTVLAPRTSQLMVKQPLDHQLLERVAES
MQRAVPEGFGRRKLGSDMGNAERAPGSRSFGPVPTLLLLAAALLAVSDALGRPSEEDEELVVPELERAPGHGTTRLRLHAFDQQLDLELRPDSSFLAPGFTLQNVGRKSGSETPLPETDLAHCFYSGTVNGDPSSAAALSLCEGVRGAFYLLGEAYFIQPLPAASERLATAAPGEKPPAPLQFHLLRRNRQGDVGGTCGVVDDEPRPTGKAETEDEDEGTEGEDEGPQWSPQDPALQGVGQPTGTGSIRKKRFVSSHRYVETMLVADQSMAEFHGSGLKHYLLTLFSVAARLYKHPSIRNSVSLVVVKILVIHDEQKGPEVTSNAALTLRNFCNWQKQHNPPSDRDAEHYDTAILFTRQDLCGSQTCDTLGMADVGTVCDPSRSCSVIEDDGLQAAFTTAHELGHVFNMPHDDAKQCASLNGVNQDSHMMASMLSNLDHSQPWSPCSAYMITSFLDNGHGECLMDKPQNPIQLPGDLPGTSYDANRQCQFTFGEDSKHCP
MKFVEIRDLQVTYMGKDKPSIVVDKLDIEEGESVLITGRSGSGKSTLVSVINGVIPHLINAEIKGEVRVFGFDVKSTPIHEISKYVGTLLQDPDTQAFNYTIIDEVAFGVENYMISRDEMIERVEESMKIYGISHLRDREINTLSGGELQRTILASVLAMRPKALILDEPTSNIDPQGTREILELVKTFRSEGISLVLVEHKIERVLPFVDRIIVVEEGKIAVDVRKDEIVDKADFLYSLGLEIPDYMLFLKKNGFRKIDYEYLRKTYTYRPPSRIGGKGEALYASVKVKTKNGIYLINTKISLKQGTITALMGKNGSGKTTLLKVIVGLIDKKRLIVEEEKVIVNGVDLSKTKLVERGKFIAYLPQFFDVMFIKRTVEDEIKFSMKNRGTYDEKRLGEVLKMFSLDAYRKEDPLVLSMGQRRRVAMASVLAGGAKVILMDEPTSGQDWYHRQILGKELLELRDKGYTILVVTHDSRFVDRFADYLLVMNEGKIVLEGKP
MARKGNPISVRLDLNRSSDSSWFSYYYGKSVYQDVNLRSYFGSIRPPTRLTFGFRLGRCIILHFPKRTFIHFFLPRRPRRLKRREKSRPVKEKGRWGAFGKVGPIGCLHSSDGTEEERNEVRGRGAGKRVESIRLDDREKQNEIRIWPKKKQGYGYHDRSPSIKKNLSKSLRVSGAFKHPKYAGIENDIAFLIENDDSFRKTNLFKFFFPKKSRSDRPTSHLLKRTLPAVRPSLNYSVMQYLLNTKNKIHFDPVVVLNHFVAPGVAEPSTMGGANAQGRSLDKRIASCIAFFVENSTSEKKCLAEAKKRVTHFIRQANDLRFAGTTKTTISLFPFFGATFFFPRDGVGVYNNLFFEDAREQLLGQLRRKCWNLMGKDKVMELIEKFIDLNRIGELIRGIEMMIEIILRNRRIPYGYNYYLNEVKKMRSLLYNRTNTNTLIESVKIKSVYQSASPIAQDISFQPRNKTRSFRSIFSKIVKDIPLVMKKGVEGIRICCSGRL
MASKLTTTSQHILENLGGPDNITSMTHCATRLRFQVKDQSIVDQQEIDSDPSVLGVVPQGSTGMQVVMGGSVANYYQEILKLDGMKHFADGEATESSSKKEYGGVRGKYSWIDYAFEFLSDTFRPILWALLGASLIITLLVLADTFGLQDFRAPMDEQPDTYVFLHSMWRSVFYFLPIMVGATAARKLGANEWIGAAIPAALLTPEFLALGSAGDTVTVFGLPMVLNDYSGQVFPPLIAAIGLYWVEKGLKKIIPEAVQMVFVPFFSLLIMIPATAFLLGPFGIGVGNGISNLLEAINNFSPFILSIVIPLLYPFLVPLGLHWPLNAIMIQNINTLGYDFIQGPMGAWNFACFGLVTGVFLLSIKERNKAMRQVSLGGMLAGLLGGISEPSLYGVLLRFKKTYFRLLPGCLAGGIVMGIFDIKAYAFVFTSLLTIPAMDPWLGYTIGIAVAFFVSMFLVLALDYRSNEERDEARAKVAADKQAEEDLKAEANATPAAPVA
MAAPMLRWGCRGRRWAFARVDGGSCHRRGAPTGSTSNQIRGESSVAQQPLHTAQKTRKGEHKWAAVVGLEIHAQISSNSKLFSGSQVRFSAPPNSLVSFFDASLPGTLPVLNRRCVEAAVMTGLALNCHINKKSLFDRKHYFYADLPAGYQITQQRLPIAVNGSLIYGVCAGKKQSQVIPKTVRIKQIQLEQDSGKSLHDNLRSQTLIDLNRAGVGLLEVVLEPDMSCGEEAATAVRELQLILQALGTSQANMAEGQLRVDANISVHHPGEPLGVRTEVKNLNSIRFLAKAIDYEIQRQINELENGGEILNETRSFHHKLGCTMSMRDKEGKQDYRFMPEPNLPPLVLYDATSLPAGADPQQVINIDQIRETLPELPSVTREKLVQQYGMLLEHSFTLLNEVGLLEFFQNVIKETRAEPKKVTSWVLNTFLGYLKQQNLAVSESPVTPSALAELLDLLDSRTISSSAAKQVFEELWKREGKTPGQIVSEKQLELMQDQGA
MAQNVNNIKDHVDLFHQPEYQELFENKKQFEGMPTAEKVQEVAEWTKSWEYREKNFAREALTVNPAKACQPLGALLAAIGFEGTLPFVHGSQGCVAYFRTHLTRHFKEPVSAVSSSMTENAAVFGGLKNMVDGLQNSYALYKPKMIAVCTTCMAEVIGDDLGAFLGNARQDGVIPDDLPVPFAHTPSFVGSHITGYDSMMKSILSTLTEGKKKETTNGKINFIAGFETYIGNVRAIKNIISAFDLEGTLLSDTEMYLDSPNLGEFKMYHEGTSLEDAADSINAEATVTLQTYTTPKTREYIEKKWGQKTYTYRPWGVKGTDEFLMGLSELTGKPIPKEFEIARGRAVDAMTDTQAWVHGKRAAVYGDPDLVMGLLQFMLEMGIEPVHVLVNNSTKEFEEEAKALLAASPYGQQATVWGGKDLWHMRSLLFTEPVDFLVGNSYAKYLQRDTKTPLIRIGYPIFDRHHLHRYSTIGYEGAINLLNWIANGLMDELDRKTDTP
MYAAVEHGPVLCSDSNILCLSWKGRVPKSEKEKPVCRRRYYEEGWLATGNGRGVVGVTFTSSHCRRDRSTPQRINFNLRGHNSEVVLVRWNEPYQKLATCDADGGIFVWIQYEGRWSVELVNDRGAQVSDFTWSHDGTQALISYRDGFVLVGSVSGQRHWSSEINLESQITCGIWTPDDQQVLFGTADGQVIVMDCHGRMLAHVLLHESDGVLGMSWNYPIFLVEDSSESDTDSDDYAPPQDGPAAYPIPVQNIKPLLTVSFTSGDISLMNNYDDLSPTVIRSGLKEVVAQWCTQGDLLAVAGMERQTQLGELPNGPLLKSAMVKFYNVRGEHIFTLDTLVQRPIISICWGHRDSRLLMASGPALYVVRVEHRVSSLQLLCQQAIASTLREDKDVSKLTLPPRLCSYLSTAFIPTIKPPIPDPNNMRDFVSYPSAGNERLHCTMKRTEDDPEVGGPCYTLYLEYLGGLVPILKGRRISKLRPEFVIMDPRTDSKPDEIYG
MIHSNEPLPYAIEYAKSGRSNCKTCKKNIALDQLRMSMNRPSTFFDGNMDSWFHYNCFWIKMIRGRDDINISSIRGVDWLRWEDQEKLRQEIQHFKTASPPTLTPLCSTTTVILSTIKTEKSLSNRGKCGKCGQNFERGEIKAHNKGKANHFKCFLQEFDKISGTVEDIPGWADYEENFKIKAVGEYVEALAAKRRSTEPATPASASPTPPEAETPVLSAEGSPESSNKRPASSEIIEIDGEGNPDENDFAKKRRMKKEARLMEVQKKRMKKQSDLLWEYRQIFERMPYTDKISILRENEQDIPEGHDPTAQVIERLVDNALFGCPIICQTCSNGKIVYNSSCRTYVCTGYATEYSKCTYESKNPIRTPFEVSHRLTEKHKLQDIVFNQMSERLYIGEEDGESVVKIDKRKSKGGTRGEQFIYAAEAFDSTNNVPIKVGDLTSTNTHIIKKGTVVDAKFALADRCHVFKNEIDGSLYQATLSFTDLTQNKNSYYKIQLLK
MPSCGACTCGAAAVRLITSSLASAQRGISGGRIHMSVLGRLGTFETQILQRAPLRSFTETPAYFASKDGISKDGSGDGNKKSASEGSSKKSGSGNSGKGGNQLRCPKCGDLCTHVETFVSSTRFVKCEKCHHFFVVLSEADSKKSIIKEPESAAEAVKLAFQQKPPPPPKKIYNYLDKYVVGQSFAKKVLSVAVYNHYKRIYNNIPANLRQQAEVEKQTSLTPRELEIRRREDEYRFTKLLQIAGISPHGNALGASMQQQVNQQIPQEKRGGEVLDSSHDDIKLEKSNILLLGPTGSGKTLLAQTLAKCLDVPFAICDCTTLTQAGYVGEDIESVIAKLLQDANYNVEKAQQGIVFLDEVDKIGSVPGIHQLRDVGGEGVQQGLLKLLEGTIVNVPEKNSRKLRGETVQVDTTNILFVASGAFNGLDRIISRRKNEKYLGFGTPSNLGKGRRAAAAADLANRSGESNTHQDIEEKDRLLRHVEARDLIEFGMIPEFVGRL
MSKINKYGLELHWAPEFPWMFEDAEEKLDNPSSSEVDIVCSTTAQKLETGGICPENHVMVDCRRLLKQECCVQSSLIREIVMNTRPYDLEVLLQDALQSREAVLVTPPLGMSLEACYVRGCNPNGWTMGLFRRRSVCNTGRCAVNKHVAYQLYMIDPAGVCFGAGQFVGWVIPLAFMPVQSRKFIVPWVMYLRKCGEKGAYNKDHKRGGFEHVYNFKVEDAYDLVHDEPKGKFSKKAYALIRGYRGVKPLLYVDQYGCDYTGGLADGLEAYADKTLQEMKALFPIWSQELPFDVTVAWHVVRDPRYVMRLQSASTIRSVAYVANPTEDLCDGSVVIKEPVHVYADDSIILRQHNLVDIMSCFYMEADAVVNAFYGVDLKDCGFVMQFGYIDCEQDLCDFKGWVPGNMIDGFACTTCGHVYETGDLLAQSSGVLPVNPVLHTKSAAGYGGFGCKDSFTLYGQTVVYFGGCVYWSPARNIWIPILKSSVKSYDGLVYTGVVG
MSAIVGLCLLSEKVVLSRSLTDEVSKLYKLNRGNVKEPRKYATERMSTQSKPVALQVPVSTIVLDYKDEDFIKQNPTYSAMDIIGSPSNTAPQTAFQSIMPSLSALFNTPFIQGAFRHRIISSMGPEISYLVMVIGPPSGFMDTPNVSSAQSSVHTVSNADVDLNDIIAINSTMAKSTKLVSASTLQAMLVNDVYDRCMDLDGILLSQALPFFRNYVNVQSKGSLPPAVAACLNTPIKELFSMGSGKREPLTLEFRKDNEGQCLGIVLPKGHEGDTLSSRYPAVFINESEPFSDKERSELSELKRTDSDAYEKLYSETISKHVSDGSYGNRVIISHKMSRLSNGGVKIIGRFKISDFNTVKKNLSSRSGEVDSAKEQWEALSGNGLVTDSNISMLHDKILDTITSNKPGVVLRDGNKKSENIVVCFKNGFPNKKHSLLQLTKNGISVVSLDELTDAGILVESTGPDRVRRSPKALANKLSSFKGRKVTLDVDNMSTEALI
MNKVRDIKNKFKNEDLTDELSLNKISADTTDNSGTVNQIMMMANNPEDWLSLLLKLEKNSVPLSDALLNKLIGRYSQAIEALPPDKYGQNESFARIQVRFAELKAIQEPDDARDYFQMARANCKKFAFVHISFAQFELSQGNVKKSKQLLQKAVERGAVPLEMLEIALRNLNLQKKQLLSEEEKKNLSASTVLTAQESFSGSLGHLQNRNNSCDSRGQTTKARFLYGENMPPQDAEIGYRNSLRQTNKTKQSCPFGRVPVNLLNSPDCDVKTDDSVVPCFMKRQTSRSECRDLVVPGSKPSGNDSCELRNLKSVQNSHFKEPLVSDEKSSELIITDSITLKNKTESSLLAKLEETKEYQEPEVPESNQKQWQAKRKSECINQNPAASSNHWQIPELARKVNTEQKHTTFEQPVFSVSKQSPPISTSKWFDPKSICKTPSSNTLDDYMSCFRTPVVKNDFPPACQLSTPYGQPACFQQQQHQILATPLQNLQVLASSSANE
MTKNIHKHRILILDFGSQYTQLLARRVREIGVYCELWAWDVTEAQIREFNPSGIILSGSPESTIENGSPRAPDYVFTAGVPVLGVCYGMQTMAIQLGGKVESSNQREFGYAQVEIKADSALIRDIKDAINPAGEAVLDVWMSHGDKVAEIPADFVTVASTDTCPFAIMANEEKRFYGVQFHPEVTHTKQGLRLLERFVLGICGCEALWTSATIIEDAIVRLREQIGDDHVILGLSGGVDSSVTAMLLHRAIGKRLTCVFVDNGLLRLNEADQVLEMFGDKFGLNIVHVAAEDRFLSALTGVDEPEAKRKIIGRVFVELFDEEACKQEQVKWLAQGTIYPDVIESAASATGKAHVIKSHHNVGGLPKEMKLGLVEPLKELFKDEVRKIGLELGLPYDMLYRHPFPGPGLGVRVLGEVKKEYCDLLRRADAIFIEELHKADLYNKVSQAFTVFLPVRSVGVMGDGRKYDWVVSLRAVETVDFMTAHWAHLPYDFLGRVSNRI
MYRKSTLAMLIALLTSAASAHAQTDISTIEARLNALEKRLQEAENRAQTAENRAGAAEKKVQQLTAQQQKNQNSTQEVAQRTARLEKKADDKSGFEFHGYARSGVIMNDSGASTKSGAYITPAGETGGAIGRLGNQADTYVEMNLEHKQTLDNGATTRFKVMVADGQTSYNDWTASTSDLNVRQAFVELGNLPTFAGPFKGSTLWAGKRFDRDNFDIHWIDSDVVFLAGTGGGIYDVKWNDGLRSNFSLYGRNFGDIDDSSNSVQNYILTMNHFAGPLQMMVSGLRAKDNDERKDSNGNLAKGDAANTGVHALLGLHNDSFYGLRDGSSKTALLYGHGLGAEVKGIGSDGALRPGADTWRIASYGTTPLSENWSVAPAMLAQRSKDRYADGDSYQWATFNLRLIQAINQNFALAYEGSYQYMDLKPEGYNDRQAVNGSFYKLTFAPTFKVGSIGDFFSRPEIRFYTSWMDWSKKLNNYASDDALGSDGFNSGGEWSFGVQ
MLPAVFVILALSAVQGLEETLMDTKWTTSELAWVAYPDSGWEEVSGYDEASNPIRTYQVCNVRDSNQNNWLRTQFIPRQDVQRVYVELKFTVRDCNSLPNLRGSCKETFNFFYYESDSDSASADSPFWMENPYIKVDTIAPDESFSRRDSGRVNTKIRSFGPISRAGFYLAFQDLGACVSLISVRVFFKKCPRTTAGFASFPETITGAEPTSLVIAPGTCVPNALEVSVPLKLYCNGDGDWMVPVGACTCAAGFEPAGKDTQCQACKRGTYKSKQGEGSCMPCPANSRAISSAATICSCQNGYYRADGESAETACTSVPSAPRQVISNVNETSVVLEWAEPGHLGGRDDVLYNVICKKCLERLCSRCDDNVQFWPRQLGVTQRLVSVSHLQAHTKYSFEIQAVNGVSGKSPHIPNYFTVNITTNQAAPSSVPMVQSHGSLANSLTLSWAPPESPNGIILDYEIKYYAKGHIGAGNTVTSQRTTVRMEGMTPDTVYVVQVR
MPKYRSFTTTQGRNMSGARSLWRATGMTEKDFTKPIIAVVNSFSQFVPGHIHLQEVGKLICGEIQKSGGVAKEFNTIAIDDGIAMGHSGMLYSLPSRELIADSIEYVVNAHCADAMICISNCDKITPGMLMASLRLNIPSVFISGGPMEAGKIQKNNKTIKIDLVDAIINGGKSHISDDFIKDIEASACPTCGSCSGMFTANSMNCLTEAIGLALPGNGTLLATHIDRKNLFIKSAQIIVKITEDYYKKNNTNVLPRNIANKESFENAMMLDIAMGGSTNTILHLLAAAQEAKVDFKMSNINKLSKKIPHICKVAPSTSLYHVEDVHRAGGVMGILGELNRFNLLHKNTRNILQLNLEETLDEYDIFSTNNPDVINMFQAGPGGIRTTKAYSQNFRWTRLDYDRKNGCIRSCKHAYSQDGGLAILYGNLAKNGCIIKTAGIDAKNYIFSGVAKVYESQEEAASSILNGEIISGDIIVIRYEGPKGGPGMQEMLYPTTYLK
MPTLGLLFASIGIAVLAMGVPHCRGYTIKEDESFLQQPHYASQEQLEDLFAGLEKAYPNQAKVHFLGRSLEGRNLLALQISRNTRSRNLLTPPVKYIANMHGDETVGRQLLVYMAQYLLGNHERISDLGQLVNSTDIYLVPTMNPDGYALSQEGNCESLPNYVGRGNAANIDLNRDFPDRLEQSHVHQLRAQSRQPETAALVNWIVSKPFVLSANFHGGAVVASYPYDNSLAHNECCEESLTPDDRVFKQLAHTYSDNHPIMRKGNNCNDSFSGGITNGAHWYELSGGMQDFNYAFSNCFELTIELSCCKYPAASTLPQEWQRNKASLLQLLRQAHIGIKGLVTDASGFPIADANVYVAGLEEKPMRTSKRGEYWRLLTPGLYSVHASAFGYQTSAPQQVRVTNDNQEALRLDFKLAPVETNFDGNFRKVKVERSEPPQKLKKQFNGFLTPTKYEHHNFTAMESYLRAISSSYPSLTRLYSIGKSVQGRDLWVLEIFATP
MASVPKRHTYGGNVVTDRDRHSLQRNNEILHPIHKNQRKHATFGPYIIGSTLGEGEFGKVKLGWTKASSSNEVPKQVAIKLIRRDTIKKDADKEIKIYREINALKHLTHPNIIYLEEVLQNSKYIGIVLEFVSGGEFYKYIQRKRRLKESSACRLFAQLISGVNYMHYKGLVHRDLKLENLLLDKHENLVITDFGFVNEFFEDNELMKTSCGSPCYAAPELVVSTKAYEARKADVWSCGVILYAMLAGYLPWDDDHENPTGDDIARLYKYITQTPLKFPEYITPIPRDLLRRILVPNPRRRINLQTIKRHVWLKPHEAFLSIQPNYWDEHLQKERPKPPNKGDVGRHSTYSSSASSYSKSRDRNSLIIESTLEQHRMSPQLATSRPASPTFSTGSKVVLNDTKNDMKESNINGERTSASCRYTRDSKGNGQTQIEQVSARHSSRGNKHTSVAGLVTIPGSPTTARTRNAPSSKLTEHVKDSSQTSFTQEEFHRIGNYHVP
MRHGFEEQYQSDQLLQSLANDFIFYFDDKRHKTNGNPIPEEDKQRDVNRYYQPITDWKIMKDRQKTVSAALLLCLNLGVDPPDVMKTHPCARVEAWVDPLNFQDSKKAIEQIGKNLQAQYETLSLRTRYKQSLDPCVEDVKRFCNSLRRTSKEDRILFHYNGHGVPKPTKSGEIWVFNRGYTQYIPVSLYDLQTWLGAPCIFVYDCNSAENILINFQKFVQKRIKDDEEGNHDVAAPSPTSAYQDCFQLASCTSDELLLMSPELPADLFSCCLTCPIEISIRIFLMQSPLKDSKYKIFFENSTSNQPFGDSKNSFKSKIPNVNIPGMLSDRRTPLGELNWIFTAITDTIAWTSLPRPLFKKLFRHDLMIAALFRNFLLAKRIMPWYNCHPVSDPELPDSITTHPMWKSWDLAMDEVLTKIVIDLKNAPPATALESQMILQQQETLQNGGSSKSNAQDTKAGSIQTQSRFAVANLSTMSLVNNPALQSRKSISLQSSQQQL
MTISPPEREANGKIVVDRDPVKTSFERWGKPGHFSRSLAKGPNTTTWIWNLHADAHDFDSHTNDLEDISRKVFSAHFGQLAVIFIWLSGMYFHGARFSNYEAWLSDPTHIKPSAQVVWPIVGQEILNGDVGGGFQGVQITSGFFQLWRASGIVNEQQLYTTAIGGLIAAGLMFFAGWFHYHKAAPKLEWFQNAESMMNHHLAGLLGLGSLSWAGHQIHVSLPVNQLLDAGVDPKEIPLPHEFVMNRELMAQLYPSFAKGLAPFFTLNWGEYSDFLTFRGGLNPVTGGLWLTDTVHHHVAIAVLFIVAGHMYRTNWGIGHSMKEILEAHKGPFTGEGHKGLYEILTTSWHAQLGLNLALMGSLSIIVAHHMYAMPPYPYLATDYGTQLSLFTHHMWIGGFCIVGGAAHAAIFMVRDYDPTNNYNNLLDRVIRHRDAIISHLNWVCIFLGFHSFGLYIHNDTMSALGRPQDMFSDTAIQLQPVFAQFVQNRNYLAPGFSAPN
MFGKLSLDAVPFHEPIVMVTIAGIILGGLALVGLITYFGKWTYLWKEWLTSVDHKRLGIMYIIVAIVMLLRGFADAIMMRSQQALASAGEAGFLPPHHYDQIFTAHGVIMIFFVAMPFVIGLMNLVVPLQIGARDVAFPFLNNLSFWFTVVGVILVNVSLGVGEFAQTGWLAYPPLSGIEYSPGVGVDYWIWSLQLSGIGTTLTGINFFVTILKMRAPGMTMFKMPVFTWASLCANVLIIASFPILTVTVALLTLDRYLGTHFFTNDMGGNMMMYINLIWAWGHPEVYILILPVFGVFSEIAATFSRKRLFGYTSLVWATVCITVLSFIVWLHHFFTMGAGANVNAFFGITTMIIAIPTGVKIFNWLFTMYQGRIVFHSAMLWTIGFIVTFSVGGMTGVLLAVPGADFVLHNSLFLIAHFHNVIIGGVVFGCFAGMTYWWPKAFGFKLNETWGKRAFWFWIIGFFVAFMPLYALGFMGMTRRLSQQIDPQFHTMLMIAAS
MKEPSIVVKGARAHNLKDIDIELPKNKLIVMTGLSGSGKSSLAFDTIYAEGQRRYVESLSAYARQFLGQMDKPDVDTIEGLSPAISIDQKTTSKNPRSTVATVTEIYDYIRLLYARVGKPYCPNHNIEIESQTVQQMVDRIMELEARTKIQLLAPVIAHRKGSHEKLIEDIGKKGYVRLRIDGEIVDVNDVPTLDKNKNHTIEVVVDRLVVKDGIETRLADSIETALELSEGQLTVDVIDGEDLKFSESHACPICGFSIGELEPRMFSFNSPFGACPTCDGLGQKLTVDVDLVVPDKDKTLNEGAIEPWIPTSSDFYPTLLKRVCEVYKINMDKPFKKLTERQRDILLYGSGDKEIEFTFTQRQGGTRKRTMVFEGVVPNISRRFHESPSEYTREMMSKYMTELPCETCHGKRLSREALSVYVGGLNIGEVVEYSISQALNYYKNIDLSEQDQAIANQILKEIISRLTFLNNVGLEYLTLNRASGTLSGGEAQRIRLATQ
MKRRATFQCPLIESTIKHQSTNYTKTETATTSHEVSENANEHKGKSNIDINKIAYYNVVWRKITMKKHKTWEGDGFLVREDSNLTLYNSDFTRLGSCHSRVPQIKEGELLRISGKEISIEKEISAESYEAGTHIDDSLRDVHMPEMKRKFKPPLRPNTMYQTISALPKPRHDPTVLGALVMSRPKTWDPRTHVDVVIDPFLSKHLYSHQREGVSFLYDCLLGMEGKCGYSAILADEMGLGKTLQTITVVWTLLKQSYYANRSSTINNAMVVAPVTLLKNWENEFYNWLGHERIHVYIARCAEDFQEFTSNKTYSIIITGYETVCTYLRNYGCGIDIDLLICDEAHRLKSMSSQTWITLNKLKTRKRLLLTGTPLQNDLSEYFSMVNFIIPGSLGTPNSFKAQYERPILRSRSMNASSRDISLGAARLQRLFEFTSNFTLRRKANILAKHLPPRTDIVLFIKPTHQQENVYGHVLDGFKSSVDQKGYYLKILTRLSKICNS
MEIENEQICTCIAQILHLLNSLIITFLDDDKTETGQSFVYIDGFLVKKHNNQHTIVNFETYKNKMKVSDRRKFEKANFDEFESALNNKNDLVHCPSITLFESIPTEVRSFYEDEKSGLIKVVKFRTGAMDRKRSFEKIVVSVMVGKNVQKFLTFVEDEPDFQGGPIPSKYLIPKKINLMVYTLFQVHTLKFNRKDYDTLSLFYLNRGYYNELSFRVLERCYEIASARPNDSSTMRTFTDFVSGTPIVRGLQKSTIRKYGYNLAPYMFLLLHVDELSIFSAYQASLPGEKKVDTERLKRDLCPRKPTEIKYFSQICNDMMNKKDRLGDILHIILRACALNFGAGPRGGAGDEEDRSITNEEPIIPSVDEHGLKVCKLRSPNTPRRLRKTLDAVKALLVSSCACTARDLDIFDDNNGVAMWKWIKILYHEVAQETALKDSYRITLVPSSDGVSVCGKLFNREYVRGFYFACKAQFDNLWEELNDCFYMPTVVDIASLILRNR
MIKDMIDSIEQFAQTQADFPVYDCLGERRTYGQLKRDSDSIAAFIDSLALLAKSPVLVFGAQTYDMLATFVALTKSGHAYIPVDVHSAPERILAIIEIAKPSLIIAIEEFPLTIEGISLVSLSEIESAKLAEMPYERTHSVKGDDNYYIIFTSGTTGQPKGVQISHDNLLSFTNWMIEDAAFDVPKQPQMLAQPPYSFDLSVMYWAPTLALGGTLFALPKELVADFKQLFTTIAQLPVGIWTSTPSFADMAMLSDDFCQAKMPALTHFYFDGEELTVSTARKLFERFPSAKIINAYGPTEATVALSAIEITREMVDNYTRLPIGYPKPDSPTYIIDEDGKELASGEQGEIIVTGPAVSKGYLNNPEKTAEAFFTFKGQPAYHTGDIGSLTEDNILLYGGRLDFQIKYAGYRIELEDVSQQLNQSPMVASAVAVPRYNKEHKVQNLLAYIVVKDGVKERFDRELELTKAIKASVKDHMMSYMMPSKFLYRDSLPLTPNGKI
GSNKSKPKDASQRRRSLEPAENVHGAGGAFPASQTPSKPASADGHRGPNAAFVPPAAAEPKLFGGFNSSDTVTSPQRAGPLAGGVTTFVALYDYESRTETDLSFKKGERLQIVNNTEGDWWLAHSLSTGQTGYIPSNYVAPFDSIQAEEWYFGKITRRESERLLLNAENPRGTFLVRESETTKGAYCLSVSDFDNAKGLNVKHYKIRKLDSGGFYITSRTQFNSLQQLVAYYSKHADGLCHRLTTVCPTSKPQTQGLAKDAWEIPRESLRLEVKLGQGCFGEVWMGTWNGTTRVAIKTLKPGTMSPEAFLQEAQVMKKLRHEKLVQLYAVVSEEPIYIVTEYMNKGSLLDFLKGETGKYLRLPQLVDMSAQIASGMAYVDRMNYVHRDLRAANILVGENLVCKVADFGLARLIEDNEYTARQGAKFPIKWTAPEAALYGRFTIKSDVWSFGILLTELTTKGRVPYPGMVNREVLDQVERGYRMPCPPECPESLHDLMCQC
MKIEQVKIENFRSIYDLTVEFGKVTVLIGKNSSGKTSILNVIRIIFENLDTNSTEKNLNITTITEQNLKDQIRRLWFYTYQNYPIKLAVWLNFDEGEGDKLREVCGLESNVKKAYIEVSIESNNNQIIWKLQNVIIFGYVSETSKIAKEALKKMKEIHSKVTGHNIESKTGDSLVPCVIVESGTIKNKDVFNIFIDLIKNKICYVNTFPEIYKMVNIPIKGLFAHPMVSSELINVIKNTIKDFARLRMLYDCLREIKGSVDTYEQPDRTEILTKSYEGMSLNYELFGSGDQIIDGILASIISKGKHHIFLIEEPEIHLHPAYIRRLARVLEDLANNLNVQLIIVTHSPDFIATLKDKRFVIGVRKDSIKINFEGYPTELLATRIFYPFRGSRLSESLARDLGVVPGYFLFSDVAILVEGNSDRIILQGYIDLLIEQLKNLPKFSYIIIPYAQRSLKEMIKVFKEDYGIKVFLIADNDEEGLKNVKIAKDMGLRENFEVFI
MGKELFSREERGIAFNRLSQCFQNQEAVLNLSDLNLTSLPELPKHISALIVENNKLTSLPKLPAFLKELNADNNRLSVIPELPESLTTLSVRSNQLENLPVLPNHLTSLFVENNRLYNLPALPEKLKFLHVYYNRLTTLPDLPDKLEILCAQRNNLVTFPQFSDRNNIRQKEYYFHFNQITTLPESFSQLDSSYRINISGNPLSTRVLQSLQRLTSSPDYHGPQIYFSMSDGQQNTLHRPLADAVTAWFPENKQSDVSQIWHAFEHEEHANTFSAFLDRLSDTVSARNTSGFREQVAAWLEKLSASAELRQQSFAVAADATESCEDRVALTWNNLRKTLLVHQASEGLFDNDTGALLSLGREMFRLEILEDIARDKVRTLHFVDEIEVYLAFQTMLAEKLQLSTAVKEMRFYGVSGVTANDLRTAEAMVRSREENEFTDWFSLWGPWHAVLKRTEADRWAQAEEQKYEMLENEYSQRVADRLKASGLSGDADAQREAGAQ
MSPQRDRTNAFYKDNPHPKGSRIVINREHLMIDRPYVLLAILFVMFLSLIGLLAIAGIRLHQAAIHTAEIHKSLSTNLDVTNSIEHQVKDVLTPLFKIIGDEVGLRTPQRFTDLVKFISDKIKFLNPDREYDFRDLNWCINPPERIKLDYDQYCADVAAEELMNALVNSTLLETRTTNQFLAVSKGNCSGPTTIRGQFSNMSTSLLDLYLSRGYNVSSIVTMTSQGMYGGTYLVEKPNLSSKRSELSQLSMYRVFEVGVIRNPGLGAPVFHMTNYFEQPVSNDLSNCMVALGEFKLAALCHREDSITIPYQGSGKGVSFQLVNLGVWKSPTDMQSWIPLSTDDPVIDRLYLSSHRGVIADNQAKWAVPTTRTDDKLRMETCFQQACKGKIQALCENPEWAPLKDNRIPSYGVLSVDLSPTVELKIKIASGFGPLITHGSGMDLYKSNHNNVYWLTIPPMKNLALGVINTLEWIPRFKVSPNLFTVPIKEAGKDCHAPTYL
MRTFAPWILSLLGASAVASAADATAEAPSDVVSLTGDTFETFVKEHDLVLAEFFAPWCGHCKALAPKYEQAATELKEKNIPLVKVDCTEEEALCRDQGVEGYPTLKIFRGLDAVKPYQGARQTEAIVSYMVKQSLPAVSPVTPENLEEIKTMDKIVVIGYIASDDQTANDIFTTFAESQRDNYLFAATSDASIAKAEGVKQPSIVLYKDFDEKKATYDGEIEQDALLSWVKTASTPLVGELGPETYSGYITAGIPLAYIFAETKEEREQFTEEFKFIAEKHKGSINIVTIDAKLYGAHAGNLNLDPSKFPAFAIQDPEKNAKYPYDQSKEVKAKDIGKFIQDVLDDKVEPSIKSEAIPETQEGPVTVVVAHSYKDLVLDNEKDVLLEFYAPWCGHCKALAPKYEELASLYKDIPEVTIAKIDATANDVPDSITGFPTIKLFAAGAKDSPVEYEGSRTVEDLANFVKENGKHKVDALEVDPKKEQESGDATETRAASDETE
SNKCDVIVVGGGISGMAAAKLLHDCGLSVVVLEARDCVGGRTYTIRNKNVKYVDLGGSYVGPTQNRILRLAKELGLETYKVNEVERLIHFVKGKSYAFRGPFPPVWNPITYLDYNNLWRTMDEMGQEIPSDAPWKAPLAEEWDYMTMKELLDKICWTNSTKQIATLFVNLCVTAETHEVSALWFLWYVKQCGGTTRIISTTNGGQERKFIGGSGQVSERIKDILGDRVKLERPVIHIDQTGENVVVKTLNHEIYEAKYVISAIPPVLGMKIHHSPPLPILRNQLITRVPLGSVIKCMVYYKEPFWRKKDFCGTMVIEGEEAPIAYTLDDTKPDAGCAAIMGFILAHKARKLVRLTKEERLRKLCELYAKVLNSQEALQPVHYEEKNWCEEQYSGGCYTAYFPPGILTQYGRVLRQPVGKIFFAGTETASHWSGYMEGAVEAGERAAREILHAIGKIPEDEIWQPEPESVDVPARPITNTFLERHLPSVPGLLKLLGLTTI
MLSRSLNKVVTSIKSSSIIRMSSATAAATSAPTANAANALKASKAPKKGKLQVSLKTPKGTKDWADSDMVIREAIFSTLSGLFKKHGGVTIDTPVFELREILAGKYGEDSKLIYNLEDQGGELCSLRYDLTVPFARYVAMNNIQSIKRYHIAKVYRRDQPAMTKGRMREFYQCDFDVAGTFESMVPDSECLSILVEGLTSLGIKDFKIKLNHRKILDGIFQIAGVKDEDVRKISSAVDKLDKSPWEAVKKEMTEEKGQSEETADKIGEYVKLNGSLKEIHAVLSADANITSNEKAKQGLDDIATLMKYTEAFDIDSFISFDLSLARGLDYYTGLIYEVVTSASAPPENASELKKKAKSAEDASEFVGVGSIAAGGRYDNLVNMFSEASGKKSTQIPCVGISFGVERIFSLIKQRINSSTTIKPTATQVFVMAFGGGKDWTGYLPERMKVTKQLWDAGIEAEYVYKAKANPRKQFDAAEKAGCHIAVILGKEEYLEGKLRV
MADAGIRRVVPSDLYPLVLGFLRDNQLSEVANKFAKATGATQQDANASSLLDIYSFWLKSAKVPERKLQANGPVAKKAKKKASSSDSEDSSEEEEEVQGPPAKKAAVPAKRVGLPPGKAAAKASESSSSEESRDDDDEEDQKKQPVQKGVKPQAKAAKAPPKKAKSSDSDSDSSSEDEPPKNQKPKITPVTVKAQTKAPPKPARAAPKIANGKAASSSSSSSSSSSSDDSEEEKAAATPKKTVPKKQVVAKAPVKAATTPTRKSSSSEDSSSDEEEEQKKPMKNKPGPYSYAPPPSAPPPKKSLGTQPPKKAVEKQQPVESSEDSSDESDSSSEEEKKPPTKAVVSKATTKPPPAKKAAESSSDSSDSDSSEDDEAPSKPAGTTKNSSNKPAVTTKSPAVKPAAAPKQPVGGGQKLLTRKADSSSSEEESSSSEEEKTKKMVATTKPKATAKAALSLPAKQAPQGSRDSSSDSDSSSSEEEEEKTSKSAVKKKPQKVAGG
MSGSTKVLDPAFQGVGQKPGTEIWRIENFEPVPVPKSEHGKFYMGDTYIVLQTTQNKGGAYLFDIHFWIGKDTSQDEAGTAAVKTVELDAALGGRAVQYREIQGHESDKFLSYFKPCIIPLEGGVASGFKKPEEEEFETRLYTCKGKRAVHLKQVPFARSSLNHDDVFILDTKEKIYQFNGANSNIQERAKALVVIQYLKDKFHEGTSDVAIVDDGKLDTESDSGEFWVLFGGFAPIARKVASEDEIIPETTPPKLYSIADGQVESIDGDLSKSMLENNKCYLLDCGSEIFIWVGRVTQVEERKTAIQAAEDFVASENRPKATRITRVIQGYEPHSFKSNFDSWPSGSATPANEEGRGKVAALLKQQGVGLKGLSKSTPVNEDIPPLLEGGGKLEVWYIDANSKTVLSKDHVGKLYSGDCYLVLYTYHSGERKEDYFLCCWFGKNSNQEDQETAVRLASTMTNSLKGRPVQARIFEGKEPPQFVALFQHMVVLKGGLSSG
MMEILRGSPALSAFRINKLLARFQAANLQVHNIYAEYVHFADLNAPLNDSEQAQLTRLLQYGPALSSHTPAGKLLLVTPRPGTISPWSSKATDIAHNCGLQQVDRLERGVAYYIEASTLTAEQWRQVAAELHDRMMETVFSSLTDAEKLFIHHQPAPVSSVDLLGEGRQALIDANLRLGLALAEDEIDYLQEAFTKLGRNPNDIELYMFAQANSEHCRHKIFNADWIIDGKPQPKSLFKMIKNTFETTPDYVLSAYKDNAAVMEGSAVGRYFADHNTGRYDFHQEPAHILMKVETHNHPTAISPWPGAATGSGGEIRDEGATGRGAKPKAGLVGFSVSNLRIPGFEQPWEEDFGKPERIVTALDIMTEGPLGGAAFNNEFGRPALTGYFRTYEEKVNSHNGEELRGYHKPIMLAGGIGNIRADHVQKGEIVVGAKLIVLGGPAMNIGLGGGAASSMASGQSDADLDFASVQRDNPEMERRCQEVIDRCWQLGDANPILFI
MERLKQLEEKRRQLKELRERRKQASLFPGSETMGHHPTEVHAKATMVSVSVQTDMEEGSKIQEPQSAYLRRKEVITYDKGIQTDQIEEEQLQENENHTTTDAVAIETTAADENNKDKAENDQPRLELAKPFLVEEAAATLSNASFARLETEVSASGQQAPSNMQQDKDNLMQWNMVSENLQSETDCDCIAQEYDPGKGVLVVVYLRLPPADLQYASSEAAWSVVNVVKCDNASGRNGLLIDMVEFRGTRIMTATILRRYHPESNVISILLATLTGKIILYELRLKQKKPETPVVYVVQRNMVARHYFQHPVVAVIETSSVQDQERVLVAADNGNIMELSCLDLTVLRKPQQLRPVPLSQLLSLENDTCTYTERLQRLAKFDEVGIACMAYTSEDPQYVWIGGEDGGIYKVFWDQPGPLYLSLDNNGFQPAENHSTRVTGLEFHWDDARRLMLLLSCSTDWTVRLWDARAGKAIIGAPLLLGGPVLRARWLEKNNGGENSR
MQTHEIRKRFLDHFVKAGHTEVPSASVILDDPNLLFVNAGMVQFVPFFLGQRTPPYPTATSIQKCIRTPDIDEVGITTRHNTFFQMAGNFSFGDYFKRGAIELAWALLTNSLAAGGYGLDPERIWTTVYFDDDEAVRLWQEVAGLPAERIQRRGMADNYWSMGIPGPCGPSSEIYYDRGPEFGPAGGPIVSEDRYLEVWNLVFMQNERGEGTTKEDYQILGPLPRKNIDTGMGVERIALVLQDVHNVYETDLLRPVIDTVARVAARAYDVGNHEDDVRYRIIADHSRTAAILIGDGVSPGNDGRGYVLRRLLRRVIRSAKLLGIDAAIVGDLMATVRNAMGPSYPELVADFERISRIAVAEETAFNRTLASGSRLFEEVASSTKKSGATVLSGSDAFTLHDTYGFPIELTLEMAAETGLQVDEIGFRELMAEQRRRAKADAAARKHAHADLSAYRELVDAGATEFTGFDELRSQARILGIFVDGKRVPVVAHGVAGGAGE
MFVYKRDGRQEKVAFDKITARVSRLCYGLDSDHVDPVEITQKVISGVYPGVTTIELDNLAAETAATMTTKHPDYAILAARIAVSNLHKQTEKVFSTVVQQLHDYVNPKTDKPAPMISDKIYDIVMKHKDELDSAIIYDRDFTYNFFGFKTLERSYLLRIDGKVAERPQHMIMRVAVGIHGEDIEAAIETYNLMSQRYFTHASPTLFNAGTPRPQLSSCFLVTMKDDSIEGIYDTLKMCAMISKTAGGIGINIHNIRATGSYIAGTNGTSNGIVPMIRVYNNTARYVDQGGNKRPGAFAAYLEPWHADVMDFLELRKTHGNEDFRAREMFYALWIPDLFMQRVERNEQWTFFCPNEAPGLADVWGDEFVALYEKYEKENRGRRSLPAQKVWYAILQSQVETGNPFMLYKDSCNRKSNQKNVGTIRCSNLCTEIVEYSSPDEVAVCNLASVALPTFIKDGKYNFQKLHDVVKVVTRNLNKIIDVNYYPVPEARRSNMRHRPV
MEQLGTRNPSNGLETIGFSDLSVVRYNFEAAELYEEALRRGEAQLTAHGALCARTGQHTGRSPKDKYVVRDAATGDQIWWDNNSAISPENFERLRQDMLAHAKGMSLYVQDLVGGADQENALPTRVVTEFAWHSLFIRNLLIRPPREGLASFLPKLTIIDLPSFKANPERHGCRGETIIACDLTKGLVLIGGTSYAGEMKKSVFTVLNYLLPNKAVMPMHCSANVGPAGDTAIFFGLSGTGKTTLSADPNRTLIGDDEHGWSDKGVFNFEGGCYAKAIRLSEAAEPEIFATTRRFGTVMENVVLDERRAPDFDNGSLTENTRIAYPLDFIPNASETGTAPQPRTIIMLTADAFAVLPPIAKLTPEQAMYHFLSGYTAKVAGTEKGVTEPEATFSTCFGAPFMPRHPSEYGNLLKDLMPRNGVTCWLVNTGWTGGAYGTGSRMPIKVTRALLSAALDGSLNRPAFRTDANFGFAVPVSVPADVDDRILDPRSTWSAGQAYD
MATATVATTPEGIPVIILKEGSSRTYGKEALRANIAAVKAIEEALKSTYGPRGMDKMFVDSLGDITITNDGATILDKMDLQHPTGKLLVQIAKGQDEETADGTKTAVILAGELAKKAEDLLYKEIHPTIIVSGYKKAEEIALKTIQDIAQPVSINDTDVLRKVALTSLGSKAVAGAREYLADLVVKAVAQVAELRGDKWYVDLDNVQIVKKHGGSINDTQLVYGIVVDKEVVHPGMPKRIENAKIALLDASLEVEKPELDAEIRINDPTQMHKFLEEEENILKEKVDKIAATGANVVICQKGIDEVAQHYLAKKGILAVRRAKKSDLEKLARATGGRVISNIDELTSQDLGYAALVEERKVGEDKMVFVEGAKNPKSVSILIRGGLERVVDETERALRDALGTVADVIRDGRAVAGGGAVEIEIAKRLRKYAPQVGGKEQLAIEAYANAIEGLIMILAENAGLDPIDKLMQLRSLHENETNKWYGLNLFTGNPEDMWKLG
MSIQDIVETYSTKWYVVVLVALIVYKVFDFFYARYLMYKLGAKPFLQSQTDGYLGFRVPFELMGKKSEGTLIDFTYQRTLELDNPDIPTFTFPIFSVLIISTLEPDNIKAILATQFNDFSLGTRHSHFAPLLGDGIFTLDGAGWKHSRSMLRPQFAREQVSHVKLLEPHMQVFFKHIRKHHGQTFDIQELFFRLTVDSATEFLFGESVESLRDESIGMLNDALDFDGKAGFADAFNYSQNYLASRALMQQMYWILNGKKFKECNAKVHKFADYYVEKALELTPDQLEKQDGYVFLYELVKQTRDRQVLRDQLLNILVAGRDTTAGLLSFVFFELARTPRVANKLREEIEDKFGLGQDARVEEISFESLKSCEYLKAVLNECLRLYPSVPQNFRVATRNTTLPRGGGKDGLSPVLVRKGQTVMYSVYAAHRNKQIYGEDALEFRPERWFEPETKKLGWAFLPFNGGPRICLGQQFALTEASYVTVRLLQEFSHLTMDPNTE
MTDASDLLSLSYSHYLARAAAARPALAERIAAWAAAPVTRAALDARLDELLAQGGQPPSEDALKKALRQLRGEAFGAVAERDLAGRADVAEVTGTMTDLAEAAIQRALALLAAELEAQYGEPRGPSGERLALGVVGMGKLGGRELNVSSDIDLIFVYEDDGETAGGARAPISVHEFFTRLGRRLIGVLSEATADGYVFRVDMRLRPNGDSGPLVCSLGMLEEYFYVQGREWERYAWIKGRLVTERASAAARRLAQQLDAIVKPFVYRRYLDFGVIGAIRSLHEQIRQEARRRATMRPDKADDIKLGRGGIREIEFSAQVFQLIRGGQDAGFRVQPTLAVLRHASASGLITEEVRAGLTHAYLFLRTLEHRLQYRNDAQTHAMPVDPAERAALAASLGFADYAALIDRLDQHRAFVEAQFDQVFADKADGGARREDDQAAGCIWSGALADDGADEALVARLAELGFADPAAVLARLQAVWRSSRYAGLPESSRVRFDRVAH
MTWTHLPLGNKTSRFTQSALALMIAGTLPAYAGTFNPRFLEDVPGIDQHVDLSMYESNKAEHLPGKYRVSVVVNEKKMESRTLEFKAATEAQRAKMGESLVPCLSRVQLEDMGVRIDSFPALKMAPPEACVAFDDIIPQAASHFDFADQTLIMSFPQAAMKQTARGTVPESQWDEGVNALLVDYNFSGSNASYDAHDSETSYNSDSYYLNLRSGMNLGAWRLRNYSTWTRNDGNNTWDNIGTSLSRAIVPLKSQLTLGDTSTAGDIFDSVQMRGVQLTSDEEMLPDSQRGFAPVIRGIAKSNAEVTVEQNNYVIYRTFVQPGAFEINDLYPTSNSGDLTVTIKESDGSEQKFVQPFSSVALLQREGHLKYSLSAGEYRAGNYNSAEPKFGQLDAMYGLPYGFTVYGGAIFSDDYYSLAGGLGKNFGYIGAISIDVTQAKSKLANEENSEGQSYRFLYSKSFNSGTDFRLLGYKYSTSGYYTFQEATDVRSDADSSYSQYH
GCVQCKDKEATKLTDERDGSLTQSSGYRYGTDPTPQHYPSFGVTSIPNYNNFHATGGQGLTVFGGVNSSSHTGTLRTRGGTGVTLFEALYDYEARTEDDLSFHKGEKFQILNSSEGDWWEARSLTTGETGYIPSNYVAPVDSIQAEEWYFGKLGRKDAERQLLSFGNPRGTFLIRESETTKGAYSLSIRDWDDMKGDHVKHYKIRKLDNGGYYITTRAQFETLQQLVQHYSEKADGLCFNLTVIATNNTPQTVGLAKDAWEVARDSLFLEQKLGQGCFAEVWRGTWNGNTKVAIKTLKPGTMSPESFLEEAQIMKKLKHDKLVQLYAVVSRRPIYIVTEYMSKGSLLIFLKDGEGRALKLPNLVDMAAQVAAGMAYIERMNYIHRDLRSANILVGNGLICKIADFGLARLIEDNEYTARQGAKFPIKWTAPEAALYGRFTIKSDVWSFGILLTELVTKGRVPYPGMNNREVLEQVERGYRMPCPQDCPISLHELMIHCWK
MFSKKPHGDVKKSTQKVLDTKKDALTRLKHLRIVIENAESIDLKQFFDQHFSHIYYVFFENFVTIEASLKQKGHKSQREELDAILFIFEKILQLLPERIHQRWQFHSIGLILKKLLHTGNSLKIRREGVRLFLLWLQALQDNCSKEQLWMFSCLIPGFSAPQSEYGPRTLDNLINPPLSLQETQVTIEEVTPLVPPQSGDKGQEDLTSYFLEALLKYIVIQVKSLEWKNKENQERGFSFLFSHFKKFYLPYIFPNICKENSLYHPVLDIPQIRPKPHYVMIKKDAETNETIYCTKEPFIQARVIVIRWLVSFWLEPKPHSGPNIPGMEGEVLPKNIQRAAASLVSREESKNDTVDKVDKSAEPEQSHSNTSTLTEREPSSSSLCSIDEEHLTDIEIVRRVFSSKRSNVNFVTEIFRQAFLLPICEAAAMRKVVKVYQEWIQQEEKPLFMQEPEDTAITCSDIPCSETVADHDSAIEDGEKREEENGTSTSEHVRNSSWTK
MKNIRNFSIIAHIDHGKSTLSDRIIQICGGLSDREMEAQVLDSMDLERERGITIKAQSVTLDYKASDGETYQLNFIDTPGHVDFSYEVSRSLAACEGALLVVDAGQGVEAQTLANCYTAMEMDLEVVPVLNKIDLPAADPERVAEEIEDIVGIDATDAVRCSAKTGVGVQDVLERLVRDIPPPEGDPEGPLQALIIDSWFDNYLGVVSLIRIKNGTLRKGDKVKVMSTGQTYNADRLGIFTPKQVDRTELKCGEVGWLVCAIKDIHGAPVGDTLTLARNPAEKALPGFKKVKPQVYAGLFPVSSDDYEAFRDALGKLSLNDASLFYEPESSSALGFGFRCGFLGLLHMEIIQERLEREYDLDLITTAPTVVYEVETTSREVIYVDSPSKLPAVNNIYELREPIAECHMLLPQAYLGNVITLCVEKRGVQTNMVYHGNQVALTYEIPMAEVVLDFFDRLKSTSRGYASLDYNFKRFQASDMVRVDVLINGERVDALALITH
MRPERLTVRNFLGLKNVDIEFQSGITVVEGPNGAGKSSLFEAISFALFGNGIRYPNSYDYVNRNAVDGTARLVFQFERGGKRYEIIREINALQRKHNAKLSEILENGKKAAIAAKPTSVKQEVEKILGIEHRTFIRTVFLPQGEIDKLLISPPSEITEIISDVFQSKETLEKLEKLLKEKMKKLENEISSLQALYTAIWKYLEENDLEVLKSELKTVSEKKKELLKKREELQKEEEQLKRLLEKYRELVKKKERLRVLSLRRNELQKEVIYEQKVKKAKELEPLFREIYLRQREFERFSQELNSREKRYKELESEKEAISKEIPVHRERLSKLEEIGEKIKEELDLLEKVLKASRPLLEQRIRLKENLTRLEEEFRRLVGEKEKREKELLSIEKTENETKNELEKLLDELSILKKDHMKWLAYQIASSLNEGDTCPVCGGVFHGKVEAVEFNIDEFEKLDQKRSELENTLNVLKERKKSLSSLIEDLLMKIEEGKKNLKS
