# Supplementary material for: Towards a better solution to the shortest common supersequence problem: the deposition and reduction algorithm
Source: BMC Bioinformatics. 2006 Dec 12;7(Suppl 4):S12. doi: 10.1186/1471-2105-7-S4-S12 (PMC1780115; doi:10.1186/1471-2105-7-S4-S12)
Supplement: Additional file 2 — Real Protein sequences PROTEIN sequences are obtained from Swiss-Prot Release 45.5 of 04-Jan-2005. . Sequences are randomly selected from different protein sequences. The specific length and number of sequences are specified for each PROTEIN dataset. There are 60 randomly selected datasets. File name indicate the number of sequences, sequence length, and dataset number. For example, file name "PROTEIN_N100_K500_5" indicate that it is PROTEIN sequences dataset, with 500 sequences, each truncated to length of 100. And this is number 5 datasets for this setting. Each sequence is represented as a row in the data file. [file 1471-2105-7-S4-S12-S2.zip › PROTEIN_N500_K100_6]

MNQQVIIFDTTLRDGEQALQASLCVNEKLQIALALERMGVDIMEVGFPVSSPGDFESVQTIAKQIKNSRVCALARCVEKDIDVAAEALKVADAFRIHVFLATSDLHIESKLKKTFENVMEMATQSIKRARRYTDDVEFSCEDAGRTPIDNLCRIVENAIKAGATTINIPDTVGYTTPYQFGGIITNLIERVPNIDKAIISVHCHDDLGMSVANSITAVQSGARQIEGTINGLGERAGNCSLEEVIMAIKVRQQMLGVYTNINHQEIYRTSQLVSQLCNMPIPANKAIVGSNAFSHSSGIHQDGVLKNRETYEIMTPESIGLKEIQLNLTSRSGRAAVKHRMEEMGYQDKDYDLGSLYEAFLRLADKKGQVFDYDLEALAFINLQQQEPEFFHLDNFNIQSGSNVMATAAVCLVCGKELKSEAATGNGPVDAVYQAISRITEYPIELVSYQLSGKGQGKNALGQVNIVVECFGRRFHGMGLETDIVESSAKAMVHALNCVW
MIQIKRALISVSDKSGLVEFAKFLNQNGVEIISTGGTLKLLKDNGIAAIAIDDYTGFPEILDGRVKTLHPKVHGGLLGVISNPAHKQKMEELKIPKIDLVVVNLYPFLKTVSKPEVQLEEAIENIDIGGPSMIRSAAKNYKHTLVLTDPNDYKKIQNLISSSGISEEISASYMRKAFSHTAMYDAAISSWFYKQSGEVFPDVLNLSFIKKQKLRYGENPHQAASFYEPLFTKSDFSPLQGKELSFNNMLDFDAAFHISSLLPENTVCIIKHLNPCGIAYADNPLEAFQLARRTDPISAFGGVIGIKGQVNGELATSITENFVEGVIAQKFTQEALEVFSKKPNIRLIEIQDFKEALDELDLRPIHHGLLIQDRDYTTITEKDLKVVTKKQPSPDDIRGLMFAWSCVRFIKSNAIVYTEENATLGIGAGQMSRVDSVQLGANKALNVGLSVVGSYVASDAFFPFRDGIDALAKAGAKAIIQPGGSVRDEEVIQAADEHGLI
MNREEFLRLAAEGYNRIPLARETLADFDTPLSIYLKLADQPNSYLLESVQGGEKWGRYSIIGLPCRTVMRVHGHHVSVTHDGVEIESLDVEDPLDFVETFKARYNVPTIAGLPRFNGGLVGYFGYDCVRYVEKRLANCPNPDPLGVPDILLMVSDAVVVFDNLAGKMHAIVLVDPAQQDAYARGVAQLDELMHKLRQPITPRRGLDLDRAPRADPVFRSSFTQGDYEAAVDTIKQYILAGDVMQVVPSQRMSIDFKAAPIDLYRALRCFNPTPYMYFFNFGDFHVVGSSPEVLVRVEDNLITVRPIAGTRPRGATEEADLALEEDLLSDHKEIAEHLMLIDLGRNDVGRVSEIGTVKLTEKMVIERYSNVMHIVSNVTGQLKNGLTAMDALRAILPAGTLSGAPKIRAMEIIDELEPVKRGVYGGAVGYMAWNGNMDTAIAIRTAVIKNGELHVQAGGGIVADSVPVLEWEETLNKRRAMVGSAWWPWPRRLPRVEQACC
AQLVDSMPSASTGSVVVTDDLNYWGGRRIKSKDGATTEPVFEPATGRVLCQMVPCGAEEVDQAVQSAQAAYLKWSKMAGIERSRVMLEAARIIRERRDNIAKLEVINNGKTITEAEYDIDAAWQCIEYYAGLAPTLSGQHIQLPGGAFAYTRREPLGVCAGILAWNYPFMIAAWKCAPALACGNAVVFKPSPMTPVTGVILAEIFHEAGVPVGLVNVVQGGAETGSLLCHHPNVAKVSFTGSVPTGKKVMEMSAKTVKHVTLELGGKSPLLIFKDCELENAVRGALMANFLTQGQVCTNGTRVFVQREIMPQFLEEVVKRTKAIVVGDPLLTETRMGGLISKPQLDKVLGFVAQAKKEGARVLCGGEPLTPSDPKLKNGYFMSPCVLDNCRDDMTCVKEEIFGPVMSVLPFDTEEEVLQRANNTTFGLASGVFTRDISRAHRVAANLEAGTCYINTYSISPVEVPFGGYKMSGFGRENGQATVDYYSQLKTVIVEMGDVD
MDFPGHFEQIFQQLNYQRLHGQLCDCVIVVGNRHFKAHRSVLAACSTHFRALFSVAEGDQTMNMIQLDSEVVTAEAFAALIDMMYTSTLMLGESNVMDVLLAASHLHLNSVVKACKHYLTTRTLPMSPSSERAQEQSARMQRSFMLQQLGLSIVSSALSSSQSAEEPTAPMSSSMRSSLDQRTPFPMRRLHKRKQSVEERARQRLRSSMEESAISDVTPESGPAGVHSREEFFSPDSLKIVDNPKPDGMADNQEDGAMMFDRPFGAQEDAQVPSQSDGSAGNMASRATQVETSFEQEAVAEKGSFQCENPEVGLGEKEHMRVVVKSEPLSSPEPQDEVSDVTSQAEGSESVEVEGVVVSAEKIDLSPESSDRSFSDPQSSTDRVGDIHILEVTNNLEHKTSFSISNFLNKSRGSNFSASQSTDDNLPNTTSDCRLEGEAPYLLSPEAGPAGGPSSAPGSHVENPFSEPADSHFVRPMQEVMGLPCVQTSGYQGEQFGMDF
MFQSFFHNNGPAAAGETFSDSRSYPLTNHQEVPRNGLNELASSATKAQQQPTHILNSYPITGSNPLMRASAMGATSGSINPNMSNMNEHIRVSGMGTSKPLDLAGKYIDHLQHKDSNTPVLDERSYYNSGVDYNFSREKNGLGAFTPFEKQDVFNIPDEILHEFSTSQTKTDMGIFPELNRCWITIDNKLILWNINNDNEYQVVDDMKHTIQKVALVRPKPNTFVPAVKHLLLISTTMELFMFAISLDKATNELSVFNTHLSVPVQGIDVIDIVSHERSGRIFFAGQASGLNIWELHYSGSDDWFNSKCSKVCLTKSALLSLLPTNMLSQIPGVDFIQALFEDNSNGNGGFSQETITQLTIDQQRGIIYSLSSKSTIRAYVITEKSLEGPMSIEPAYISRIIGTTTARAAPILGPKYLKIVKISSVAPEENNNLFLVALTVGGVRLYFNGSMGRFNIEALRLESIKFPPSSVTPEVIQQELLHQQQEQAKRSFPFFSNLM
MYPNWGRYGGSSHYPPPPVPPPPPPVALPEASPGPGYSSSTAPAAPSSSGFMSFREQHLAQLQQLQQMHQKQMQSVLQPHHLPPPPLPPPPVMPGGGYGDWQPPPPPMPPPPGPALSYQKQQQYKHQMIHHQRDGPPGLVPMELESPPESPPVPPGSYMPPSQSYMPPPQPPPSYYPPSSAQPYLPPAQPSPSKPQLPPPPSIPSGNKTAIQQEPLESGAKNKTAEQKQAAPEPDPSTMTPQEQQQYWYRQHLLSLQQRTKVHLPGHKKGLVTAKDVPEPIKEEAPGPAASQVAEPLAAEKPPLPPPNEEAPPPLSPEEPQSEDSEDSEDSEEDARFKQLKAIAAHWQAAAAHWQQQQQQRVGFQYQGIMQRHTQLQQILQQYQQVIQHSPHIQTMSLDVQLRHYEMQQQQFQHLFQDWEREFQLWEEQLHSYPHKDQLQEYEKQWKTWQGHMKATQTYLQEKVNSFQTVKSQYLGNMAMPPPFVPYSQMPPPLPTMPPP
MDCSLVRTLVHRYCAGEENWVDSRTIYVGHREPPPGAEAYIPQRYPDNRIVSSKYTFWNFIPKNLFEQFRRVANFYFLIIFLVQLIIDTPTSPVTSGLPLFFVITVTAIKQGYEDWLRHKADNAMNQCPVHFIQHGKLVRKQSRKLRVGDIVMVKEDETFPCDLIFLSSNRGDGTCHVTTASLDGESSHKTHYAVQDTKGFHTEEDIGGLHATIECEQPQPDLYKFVGRINVYSDLNDPVVRPLGSENLLLRGATLKNTEKIFGVAIYTGMETKMALNYQSKSQKRSAVERSMNAFLIVYLCILISKALINTVLKYMWQSEPFRDEPWYNQKTESERQRNLFLKAFTDFLAFMVLFNYIIPVSMYVTVEMQKFLGSYFITWDEDMFDEETGEGPLVNTSDLNEELGQVEYIFTDKTGTLTENNMEFKECCIEGHVYVPHVICNGQVLPESSGIDMIDSSPSVNGREREELFFRALCLCHTVQVKDDDSVDGPRKSPDGGK
MASDFLPVRRALLSVSDKTGLIDLARALVARNVELLSTGGTAKAIRDAGLPVKDVAELTGFPEMMDGRVKTLHPLVHGGLLGRAGVDEAVMAEHGIAPIDLLVLNLYPFESVTAKADCTLADAVENIDIGGPAMLRSAAKNFARVAVATDPAQYADLLAELEANNGQLSAAQRFALSVAAFNRVAQYDAAISNYLSAVADSAESVPTRSPFPAQINSNFIKVMDLRYGENPHQSGAFYRDLYPVPGTLATFQQLQGKELSYNNLADADAAWECVRQFDAPACVIVKHANPCGVAVGVACGDAYELAYATDPTSAFGGILAFNRTLDAATAKAILDRQFVEVLIAPDYEPGALDYATKKANVRVLKIPHGAGLNNYDTKRIGSGLLMQSADNRGMSLGELSVVTKRAPSDAELADLLFAWRVAKYVKSNAIVYAKDSRTIGVGAGQMSRVVSAKIAALKAEEAKLTVAGSVMASDAFFPFRDGIDAAAAAGIQAVIQPGGS
MNPSTLPAPPLAEVYDVAVIGGGINGVGIAADAAGRGLSVFLCEKDDLASHTSSASSKLIHGGLRYLEHYEFRLVREALAEREVLLAKAPHIVKQMRFVLPHRPHLRPAWMIRAGLFLYDHLGKREKLAGSKSLKFGANSPLKSEITKGFEYSDCWVDDARLVVLNAMAAREKGAHIHTQTRCISAHRSNGLWEMNMERADGSLFSIRARALVNAAGPWVAKFIRDDLKLDSPYGIRLIQGSHLIVPRLYEGAHAHILQNEDQRIVFTIPYLNHLTIIGTTDREYTGDPAKVAITEGETDYMLKVVNAHFKKQLSRDDIVHTYSGVRPLCNDESDNPSAITRDYTLALSGGNGEAPILSVFGGKLTTYRKLAESAMAQLAPFFTQMRPSWTAKASLPGGENMTTPERAGRRHPRQIRLGTERDAPRRWATTYGSRTWRLLEGVQALADLGDHLGGGLYTREVDYLCAEEWATQPQDILWRRTKLGLFTTAEEQDNVQRYL
MPSTDLLKLKDFEPYLEILEAYSTKAKNYVNGYCTKYEPWQLIAGSVLCTLLVVWVYELIFQPESLWSRFKNKLFRLIRKMPFIGRKIQQQLTKAKKDLVKNMPFLKLDKDYVKTLPAQGLSTAEVLERLKEYSSMDVFWQEGKASGAVYSGEPKLTELLVQAYGEFTWSNPLHPDIFPGLRKLEAEIVRMTCSLFNGGPDSCGCVTSGGTESILMACKAYRDLALEKGIKTPEIVAPESAHAAFDKAAHYFGMKIVRVAQKKNMEVDVRAMKRAISRNTAMLVCSAPQFPHGVIDPIPEVAKLAVKYKIPFHVDACLGGFLIVFMEKAGYPLEKPFDFRVKGVTSISADTHKYGYAPKGSSVVMYSNEKYRKYQFFVDADWQGGIYASPSIAGSRPGGIIAACWAALMHFGENGYVEATKQIIKTARFLKSELENIKNIFILGDPQLSVIALGSNDFDIYRLSNMMSAKGWNFNYLQFPRSIHFCITLVHTRKRVAIQF
MKLKATLTLAAATLVLAACDQSSSANKSTAQTEAKSSSNNTFVYCTAKAPLGFSPALIIEGTSYNASSQQVYNRLVEFKKGSTDIEPALAESWEISDDGLSYTFHLRKGVKFHTTKEFTPTRDFNADDVVFSFQRQLDPNHPYHNVSKGTYPYFKAMKFPELLKSVEKVDDNTIRITLNKTDATFLASLGMDFISIYSAEYADSMLKAGKPETLDSRPVGTGPFVFVDYKTDQAIQYVAHENYWKGRTPLDRLVISIVPDATTRYAKLQAGTCDLILFPNVADLAKMKTDPKVQLLEQKGLNVAYIAFNTEKAPFDNVKVRQALNYAVDKKAIIEAVYQGAGTSAKNPLPPTIWSYNDEIQDYPYDPEKAKQLLAEAGYPNGFETDFWIQPVIRASNPNPKRMAELIMADWAKIGVKTNPVTYEWADYRKRAKEGELTAGIFGWSGDNGDPDNFLSPLLGSSNIGNSNMARFNNSEFDALLNEAIGLTNKEERAKLYKQA
MRPAAATAPKWLLLALSALLPLWPTAKSWELTIMHTNDVHSRLEQTSDDSTKCLNASLCVGGVARLFTKVQQIRKEEPNVLLLDAGDQYQGTIWFTVYKGLEVAHFMNLLGYDAMALGNHEFDNGVEGLIDPLLRNVKFPILSANIKARGPLAPQISGLYLPYKVLSVGGEVVGIVGYTSKETPFLSNPGTNLVFEDEVTALQPEVDKLKTLNVNKIIALGHSGFEMDKLIAQKVRGVDVVVGGHTNTFLYTGNPPSKEVPAGKYPFIVTSDDGRKVPVVQAYAFGKYLGYLKVEFDDKGNVVTSYGNPILLNSTIREDAAIKADINQWRIKLDNYSTQELGRTIVYLNGSAQECRFRECNMGNLICDAMINNNLRHPDEMFWNHVSMCIVNGGGIRSPIDERNNGTITWENLAAVLPFGGTFDLVQLKGSTLKKAFEHSVHRYGQSTGEFLQVGGIHVVYDISRKPWDRVVQLKVLCTKCRVPIYEPLEMDKVYKVVLP
MRHIGPSLEDQQQMLLELGHRDLQSFVAAVVPPDILETTAPSSSLPEGCGEVQAMEELRLIAAANRVRRSLIGLGYYGTATPALIQRQVLENPAWYTAYTPYQAEISQGRLEALFNFQTLISELTGLPIANASLLDEGTAAAEAMSLSFAICKRPAAHRFLVDAEVLPQTLAVLRTRAEPLGIDLEVAEPMTFQFDAEVFGVLLQLPGRSGRLWDPTTSIQAAHEVGALATVAIDPLAQVLLAPVAEFGADIAVGSVQRFGVPMGFGGPHAAFFATLEIFKRQVPGRLVGQSVDAEGQPALRLALQTREQHIRRDKATSNICTAQVLLAVMASFYAVHHGPDGLAAIARRVLRLRAQLERGLHQLGYPVQSIARFDTIEVICREAPAVHQAAALAGFNLRVLPLGVAPEAAHGFGISFDELSTDQELKSILQILAEAAGQPVPVLEDPGNPHLEELVGLPLRQRPWLQQQVFHRYRSETELLRYLQRLVGRDLSLVHGMI
MTNIIELPEVLANQIAAGEVVERPASVVKELVENAIDAKSSQITVEIEESGLKMIQVTDNGEGMSHEDLPLSLRRHATSKIKSQSDLFRIRTLGFRGEALPSVASISKITIKTATKEVTHGSLLIATGGEIETLEAISTPTGTKIKVENLFYNTPARLKYMKSLQAELAHIVDVVNRLSLAHPEVAFTLISDGRQLTQTSGTGDLRQAIAGIYGLNTTKKMLVISNADLDFEVSGYVSLPELTRANRNYMTILVNGRYIKNFLLNRAILDGYGSKLMVGRFPIVVIDIQIDPYLADVNVHPTKQEVRISKERELMALISTAISESLKEQDLIPDALENLAKSSTRHFSKPEQTQLPLQSRGLYYDPQKNDFFVKESAVSEKIPETDFYFGAVDNSVKVEKAELLPHSEEVIGPSSVKHASRPQNTFTETDHPNLDLKNRQKLSQMLTRLENEEQSVFPELDYFGQMHGTYLFAQGKDGLFIIDQHAAQERVKYEYYRDKI
MSSGFPPEVLSPLLNLVQGLSSPDNTVRNDAEKSLSSDWISQRADLLLNGLAILAYQSEDPAVRSFCLVLCRRISFRTLPGDSELEVFSSISNESKQSLQSQLLACFVKESVPTVRNKLCDTIAEIARSIYDCQGEWPELINVIFNAVNSPDESFRESVFRTITSLPRLLSGQDSAVTPLFTTGLADPSIRVRISAARAYSAVILESKQSTRDQVIPLLPSLMNILPPLQQDRDSDNLADCLMAITEIAEVFPKLFKPIFESVIAFGLGIIKDKELDNSARQAALELLVCFSEGAPAMCRKSSDYTDQLVLQCLLLMTDVAGDPEDEAEELQEWLNTDDLDQDESDANHVVAEQAMDRLSRKLGGKTILPPSFTWLPRLIPSQKWSERHAALMAISSIAEGAEKLMKKELSRVLDMVLPLLADPHPRVRWAACNAVGQMSTDFAPDMQVKYPSRILEALVPVLESPESRVQAHAAAAMVNFSEEADNKVLEPYLDDILQR
MDMKHSRLFSPLQIGSLTLSNRVGMAPMSMDYEAADGTVPKRLADVFVRRAEGGTGYVMIDAVTIDSKYPYMGNTTALDRDELVPQFKEFADRVKEAGSTLVPQIIHPGPESVCGYRHIAPLGPSANTNANCHVSRSISIDEIHDIIKQFGQAARRAEEAGCGAISLHCAHAYMLPGSFLSPLRNKRMDEYGGSLDNRARFVIEMIEEARRNVSPDFPIFLRISGDERMVGGNSLEDMLYLAPKFEAAGVSMLEVSGGTQYEGLEHIIPCQNKSRGVNVYEASEIKKVVGIPVYAVGKINDIRYAAEIVERGLVDGVAMGRPLLADPDLCKKAVEGQFDEITPCASCGGSCISRSEAAPECHCHINPRLGREYEFPDVPAEKSKKVLVIGAGPGGMMAAVTAAERGHDVTVWEADDKIGGQLNLAVVAPGKQEMTQWMVHLNYRAKKAGVKFEFNKEATAEDVKALAPEAVIVATGAKPLVPPIKGTQDYPVLTAHDFLR
MEKNVRFKMHKVKKRWVTLSVASATMLASALGASVASADTDTASDDSNQTVVTGDQTTNNQATDQTSIAATATSEQSASTDAATDQASAAEQTQGTTASTDTAAQTTTNANEAKWVPTENENQGFTDEMLAEAKNVATAESDSIPSDLAKMSNVKQVDGKYYYYDQDGNVKKNFAVSVGDKIYYFDETGAYKDTSKVDADKSSSAVSQNATIFAANNRAYSTSAKNFEAVDNYLTADSWYRPKSILKDGKTWTESGKDDFRPLLMAWWPDTETKRNYVNYMNKVVGIDKTYTAETSQADLTAAAELVQARIEQKITSENNTKWLREAISAFVKTQPQWNGESEKPYDDHLQNGALLFDNQTDLTPDTQSNYRLLNRTPTNQTGSLDSRFTYNPNDPLGGYDFLLANDVDNSNPVVQAEQLNWLHYLLNFGSIYANDADANFDSIRVDAEDNVDADQLQISSDYLKAAYGIDKNNKNANNHVSIVEAWSDNDTPYLHDDGD
MGVPFFSSLRCMVDLGPCWAGGLTAEMKLLLALAGLLAILATPQPSEGAAPAVLGEVDTSLVLSSMEEAKQLVDKAYKERRESIKQRLRSGSASPMELLSYFKQPVAATRTAVRAADYLHVALDLLERKLRSLWRRPFNVTDVLTPAQLNVLSKSSGCAYQDVGVTCPEQDKYRTITGMCNNRRSPTLGASNRAFVRWLPAEYEDGFSLPYGWTPGVKRNGFPVALARAVSNEIVRFPTDQLTPDQERSLMFMQWGQLLDHDLDFTPEPAARASFVTGVNCETSCVQQPPCFPLKIPPNDPRIKNQADCIPFFRSCPACPGSNITIRNQINALTSFVDASMVYGSEEPLARNLRNMSNQLGLLAVNQRFQDNGRALLPFDNLHDDPCLLTNRSARIPCFLAGDTRSSEMPELTSMHTLLLREHNRLATELKSLNPRWDGERLYQEARKIVGAMVQIITYRDYLPLVLGPTAMRKYLPTYRSYNDSVDPRIANVFTNAFRY
MFRSSFDKNLENATSHLRLEPDWPSILLICDEINQKDVTPKNAFAAIKKKMNSPNPHSSCYSLLVLESIVKNCGAPVHEEVFTKENCEMFSSFLESTPHENVRQKMLELVQTWAYAFRSSDKYQAIKDTMTILKAKGHTFPELREADAMFTADTAPNWADGRVCHRCRVEFTFTNRKHHCRNCGQVFCGQCTAKQCPLPKYGIEKEVRVCDGCFAALQRPTSGSGGAKSGPRPADSELPAEYLNSTLAQQVQTPARKTEQELKEEEELQLALALSQSEAEQQKPKLQSLPPAAYRMQQRSPSPEAPPEPKEYHQQPEEATNPELAKYLNRSYWEQRKISESSSMASPSAPSPMPPTPQPQQIMPLQVKSADEVQIDEFAANMRTQVEIFVNRMKSNSSRGRSISNDSSVQTLFMTLTSLHSQQLSYIKEMDDKRMWYEQLQDKLTQIKDSRAALDQLRQEHVEKLRRIAEEQERQRQMQMAQKLDIMRKKKQEYLQYQRQ
MGLDNSKNTAKFFDLPKAVHGMNGTTPVNGFKATALSKASRTMTKTSALSQFLEAYRELEGYKNGRAIKVDGQTLSIAAVAAAARYNAAVELDESPLVKERVRKSQLAIANKVSTGASVYGLSTGFGGSADTRTDKPMLLGFALLQHQHVGILPTSTEPLDVLPLQDANNTSMPEAWIRGAILIRMNSLIRGHSGIRWELIEKMRELLAANVIPVVPLRGSISSSGDLSPLSYIAGTIIGNPSIKVYHGPSKSGIRQIGSSKDVLALHNIEPFPLESKEPLGILNGTAFSASVAALALNEAIHLVLLAQVCTAMGTEALIGTRASHAPFIHATARPHPGQVECAENIWNLLDGSKLAQLEEHEVRLEDDKYTLRQDRYPLRTSPQFLGPQIEDIISAFQTVTQECNYLPATDNPLIDGETGESHHGGNFQAMAVTNAMEKTRLALHHVGKLLFSQSTELVNPAMNRGLPPSVAATDPSLNYHAKGLDIATAAYVAEATPG
MNFAEEEPSKKYCIKGKHVAIICATVVAVGLIVGLSVGLTRSCEPGTTPAPSNPPPHTSTALPPQDQNVCPDSDDESGEWKNFRLPDFIQPVHYDLEVKVLMEEDRYTGIVSISVNLSKDTRDLWLHIRETRITKLPELRRPSGEQVPIRRCFEYKKQEYVVIQAEEDLAATSGDSVYRLTIEFEGWLNGSLVGFYRTTYTEDGQTKSIAATDHEPTDARKSFPCFDEPNKKATYNISLIHPKEYSALSNMPVEKKETLDNDWKKTTFMKSVPMSTYLVCFAVHQFTSIQRTSRSGKPLTVYVQPNQKQTAEYAANITKAVFDFFEDYFAMEYSLPKLDKIAIPDFGTGAMENWGLVTYRETNLLYDPLLSASSNQQRVASVVAHELVHQWFGNIVTMDWWDDLWLNEGFASFFEFLGVNHAEADWQMLSQVLLEDVLPVQEDDSLMSSHPVVVTVSTPAEITSVFDGISYSKGASILRMLQDWITPEKFQKGCQIYLEN
MKDLVKFLKAQSKSNDDFDVIKIGLASPDKIRSWSFGEVKKPETINYRTFKPERDGLFCARIFGPVKDYECLCGKYKRLKHRGVICEKCGVEVTQTKVRRDRMGHIELACPVAHIWFLKSLPSRIGLILDMPLRDIERVLYFESYVVTEPGMTDLEKNQLLTEEQYLEAEERWGDEFDAKMGAEGIQVLLRDMDLEHQCEVMREELQETNSETKRKKITKRLKLLEAFQQSGNKPEWMVMTVLPVLPPDLRPLVPLDGGRFATSDLNDLYRRVINRNNRLKRLLGLVAPDIIVRNEKRMLQESVDALLDNGRRGRAITGSNKRPLKSLADMIKGKQGRFRQNLLGKRVDYSGRSVITVGPYLHLHQCGLPKKMALELFRPFIYSKLESRGIASTIKAAKKMVEREEPIVWDILAEVIREHPILLNRAPTLHRLGIQAFEPLLIEGKAIQLHPLVCAAFNADFDGDQMAVHVPLTLEAQLEARALMMSTNNVLSPASGDPI
MPQTRSQAQATISFPKRKLSRALNKAKNSSDAKLEPTNVQTVTCSPRVKALPLSPRKRLGDDNLCNTPHLPPCSPPKQGKKENGPPHSHTLKGRRLVFDNQLTIKSPSKRELAKVHQNKILSSVRKSQEITTNSEQRCPLKKESACVRLFKQEGTCYQQAKLVLNTAVPDRLPAREREMDVIRNFLREHICGKKAGSLYLSGAPGTGKTACLSRILQDLKKELKGFKTIMLNCMSLRTAQAVFPAIAQEICQEEVSRPAGKDMMRKLEKHMTAEKGPMIVLVLDEMDQLDSKGQDVLYTLFEWPWLSNSHLVLIGIANTLDLTDRILPRLQAREKCKPQLLNFPPYTRNQIVTILQDRLNQVSRDQVLDNAAVQFCARKVSAVSGDVRKALDVCRRAIEIVESDVKSQTILKPLSECKSPSEPLIPKRVGLIHISQVISEVDGNRMTLSQEGAQDSFPLQQKILVCSLMLLIRQLKIKEVTLGKLYEAYSKVCRKQQVAA
MSGASVKVAVRVRPFNSRETSKESKCIIQMQGNSTSIINPKNPKEAPKSFSFDYSYWSHTSPEDPCFASQSRVYNDIGKEMLLHAFEGYNVCIFAYGQTGAGKSYTMMGKQEESQAGIIPTCCEELFEKINDNCNEDMSYSVSSYMEIYCERVRDLLNPKNKGNLRVREHPLLGPYVEDLSKLAVTSYTDIADLMDAGNKARTVAATNMNETSSRSHAVFTIVFTQKKQDPETNLSTEKVTKISLVDLAGSERADSTGAKGTRLKEGRNINKSLTTLGKVISALAEVSKKKKKTDFIPYRDSVLTWLLRENLGGNSRTAMVAALSPADINYDETLSTSTLRYADRAKQIKCNAVINEDPNAKLVRELKEEVTRLKDLLRAQGLGDIIDNLKDFQNNKHRYLLASENQRPGNFSTASMGSLTSSPSSCSLNSQAGLTSVTSIQERIMSTPGGEEAIERLKESEKIIAELNETWEEKLRKTEAIRMEREALLAEMGVAIRED
MSSYLDDLRIDLAASPASGGSASIAVGSFNIPYEVTRRLKGVGADADTTLTSCASWTQLQKLYEQYGDEPIKKHFEADSERGQRYSVKVSLGSKDENFLFLDYSKSHINDEIKCALLRLAEERGIRQFVQSVFRGERVNTTENRPVLHIALRNRSNRPIYVDGKDVMPAVNKVLDQMRSFSEKVRTGEWKGHTGKAIRHVVNIGIGGSDLGPVMATEALKPFSQRDLSLHFVSNVDGTHIAEVLKSIDIEATLFIVASKTFTTQETITNALSARRALLDYLRSRGIDEKGSVAKHFVALSTNNQKVKEFGIDEENMFQFWDWVGGRYSMWSAIGLPIMISIGYENFVELLTGAHVIDEHFANAPPEQNVPLLLALVGVWYINFFGAVTHAILPYDQYLWRLPAYLQQLDMESNGKYVTRSGKTVSTLTGPIIFGEAGTNGQHAFYQLIHQGTNLIPCDFIGAIQSQNKIGDHHKIFMSNFFAQTEALMIGKSPSEVRREL
MSLSGEQVRSFLDGNPTFSHQYFGKKLSPENVAGACEDGWLADCGSLRDVCQVEESAALFELVQDMQESVNMERVVFKILRRLCTILHADRCSLFMYRQRNGIAELATRLFSVQPDSLLEDCLVPPDSEIVFPLDIGIVGHVAQTKKMINVQDVAECTHFSSFADELTDYVTKNICSTPIMNGKDVVAVIMAVNKLDGPCFTSEDEDVFTKYLNFATLNLKIYHLSYLHNCRTRRSQVLLWSANKVFEELTDIERQFHKAFYTVRAYLNCERYSVGLLDMTKEKEFFDVWPVLMGEAQPYSGPRTPDGREIVFYKVIDYILHGKEDIKVIPTPPADHWALASGLPTYVAESGFICNIMNASADEMFNFQEGPLDDSGWVIKNVLSMPIVNKKEEIVGVATFYNRKDGKPFDDQDEVLMESLTQFLGWSVLNTDTYDKMNKLENRKDIAQDMVLYHVRCDKDEIQEILPTRDRLGKEPADCEEDELGKILKEELPGPTKFD
MSTDVSERGAEAGSSSGLLSSPCVGDGSDSAQMKKRNTETAGMKARKKLRSEESGLSTLVSIASFGGQASPDRSKVSKQQNGASGHRPVTSCTHCRQHKIKCNASENFPSSCSRCERMGLQCEIDPQFRPKKGSQLQNLKNEIEELKTKLEFLLRSEGILSSAMRNSDLGRQILQAIKLQDSPQQQTGISVQTYLASEPELLKSESSVKSSVNTPSGSYSASAVDVSRAKTNSVPPLLNDSAPANSNRESLPPVLQMALKYHNSSHNTPIDTPSSHTTPMLSPEVKKPVVATTNAMPLLPSPYANIDEFVLGDVHIPIDKAKELHHIFVKKYLPYFPIMTTDSVTELYSQSQLLFWTIMLTACLSDPEPTLYNSLASLIKQLAIETCWIRTPRSTHISQALLILCNWPLPNQKVLDDCSYRFVGLAKSLSFQLGLHRGEFMSEFTRTQTLMPDAEKWRTRTWLGIFFAEQCWSSILGLPSTSQTDYFIEQARRGKFDLPV
MQGFLRSLFFGVKKIPKPFAPLVEKGVLKEALELKKDRYFLKEGFDIGKVEKVKDKAFFISLAKNYPKDPLIKNLPPSFKTDALILCQIECSKKRPIAFFKAALLNADHTMIAYLAKKNNQIVAIPFKEPFKKPVSLKHSQKSLLELPRHCVVKIDTKKREISEILGALEDPLIDENLSLSLFDRVKDFSKDCLNLAQHYAQLKASDFKDRINYSHIPFITIDPKDAKDFDDAIFYDQEKRVLFVAVADVSEFVPKHSSLDKEARVRGFSVYFPNSVYPMLPLSLSQGACSLKAFEKRLALVYEIPLDNLKNARLSQGVIEVRANCTYEEINHFLSANQSSLDKDLQQSLLGFLEMALKLKKERLKKGFNFNSFENKLYLNKEGRIEKIETEKESDAHTLIEEAMLLANQSSARLLDEHFHNKGIYRTHKEPSLEQQKRLYDKLFDYEIVRPKNMGFFPFLEHALKIAKEKSIEREVSRLIIKSQNLALYSPLQESHFGL
MDDQQALNSIMQDLAVLHKPVGQHYLYKKPGKQNLHHQKNRMMFESNLNIEEEKRILQVTRPVKLEDLRSKSKIAFGQSMDLHYTNNELVIPLTTQDDLDKAVELLDRSIHMKSLKILLVVNGSTQATNLEPSPSPEDLNNTPLGAERKKRLSVVGPPNRDRSSPPPGYIPDILHQIARNGSFTSINSEGEFIPESMDQMLDPLSLSSPENSGSGSCPSLDSPLDGESYPKSRMPRAQSYPDNHQEFTDYDNPIFEKFGKGGTYPRRYHVSYHHQEYNDGRKTFPRARRTQGTSFRSPVSFSPTDHSLSTSSGSSVFTPEYDDSRIRRRGSDIDNPTLTVTDISPPSRSPRAPTNWRLGKLLGQGAFGRVYLCYDVDTGRELAVKQVQFNPESPETSKEVNALECEIQLLKNLLHERIVQYYGCLRDPQEKTLSIFMELSPGGSIKDQLKAYGALTENVTRKYTRQILEGVHYLHSNMIVHRDIKGANILRDSTGNIKLG
MADEGKSYNEHDDRVSFPQRRKKGRGPFRWKCGEGNRRSGRGGSGVQSSRFEEDDGDVAMNDPQDGPRVRYNPYTNRPDRRGDGWHDRDRIHITVRRDRAPAERGGAGTSQDGTTKNWFKITIPYGRKYDKTWLLSMIQSKCSVPFNPIEFHYENTRAHFFVEDATTASALKGVNHKIQDRENRRISIIINASAPPYTVQNELKPEQIEQLKLIMSKRYDGNQQALDLKGLRSDPDLVAQNIDVVLNRRSCMAATLRIIEENIPELLSLNLSSNRLYKLDDMSSIVQKAPNLKTLNLSGNELKTERELDKIKGLKLEELWLDRNPMCDNFGDQSSYISAIRERFPKLLRLDGHELPPPISFDVEAPTMLPPCKGSYFGTENLKSLVLRFLQQYYVIYDSGDRQGLLYAYHDGACCSLSIPYNPQNPVRKNLAEYVKDSRNVKKLKEPTQRFRLLKHTRLNVVAFLNELPKTQHDVNAFVVDISAQTSTLLCFSVNGVFKE
MRISGVTLFRVSSQLRNVVNGQWTTTHYTVKDRSTDPRWKDVDLARESDVYDVVIVGGGPSGLSAAIRLRQLAEKAQKELRVCVVEKASVIGGHTLSGAVIETRALDELIPNWKELGAPVYQQVTSESIAILTESGRIPVPVLPGVPLANHGNYIVRLGKVVQWLGEQAEAAGVEVWPEIAASEVLYNEDGSVKGIATSDVGIGKDGAPKDGFARGMEFHAKCTIFAEGCRGHLSKQVLDKFDLRTHAMTYGIGLKELWEIDPAKHRPGYVEHTMGWPLNVDQYGGSFLYHIEDQGQPLVSVGFVVALDYANPNLNPYKEFQKYKTHPSISKQLEGGKRIGYGARALNEGGFQSIPKLHFPGGCLVGCSAGFLNVAKLKGTHNAMKSGMVAAESIFEDIQQKGEDVQTIDPATYDKNIRDTYVVKELKATRNIRPSFNTSLGYIGGLIYSGIFYVFGRGIEPWTLGHGKKDNEKLIPVKDAKEIDYPKPDGKLTFDLLTS
MLFPYFPLSELDVSAVRTQKENLKQFELTQFAHYEIYDLITNRTQFCDHLLRDLWLRFGLVKDNTLTLIAVGGYGREEMFPLSDLDFLILTSEQVEAQTEQKIRQFVQFLWDCGFDVGHAVRTLSECEQAGRDNITVATNLLEARYLEGNFSQFQQLDNVLQKADFWPREAFFQAKYQERVERYQRYHNTSYNLEPDIKHSPGGLRDLHLLYWIALRHTGAKNLTDILNSGFIYPQEYAQLLESQQFLFKVRFALHLILKRYDNRLLFERQIRVAELLEFVGPGNQGVEKMMKSFFQALQTISLLSDLLVKHYREHFLQTNEPVQVRLLDKEFQCVNNAICLRQANLFVEQPEQILSLFFHLTQDHQLDIHSSTLRQLHLALEQRSGYLSELPVARERFLRLFNQPGAIARALVPMHKYGVLKAYLPQWHHIEGLMQFDLFHCYTVDEHIVRTLLKLEYFLEAESVVPHPICSQIFSRLTDRTLLYIAALFHDIAKGRGG
MGKIIGIDLGTTNSCLAIMDGKTAKVIENAEGHRTTPSVVAYTDSGEILVGQAAKRQAVTNPDNTFFAIKRLIGRKYDDKAVQEDIKKKVPYAVIKADNGDAWVATKEGKKMAPPQVSAEVLRKMKKTAEDYLGEPVTEAVITVPAYFNDSQRQATKDAGKIAGLEVKRIINEPTAAALAYGVDSKKGEQTVAVYDLGGGTFDISIIEISDVDGDNQIEVLSTNGDTFLGGEDFDLALMNYLIDEFKKEQGIDLHNDKLALQRVREAAEKAKVELSPAQQTDVNLPYITADATGPKHLNIKVTRAKFESLVSDLVMRSLEPCKKALEDAGLSKSDITEVLLVGGQTRMPLVQEKVKEFFGKEPRKDVNPDEAVAVGAAIQGGVLAGDVKDVLLLDVTPLSLGIETMGGVMTKLIERNTTIPTKKSQVFSTAEDNQPAVTIHVLQGEREMASANKSLGRFDLADIPPAPRGMPQIEVTFDIDANGILNVSAKDKATGKEQN
MIPVVYSNLCPVCGGDLESKEIEKHVCFRKKRSLCLFPEDFLLKEFVEFFRKCVGEPRAIQKMWAKRILRKESFAATAPTGVGKTSFGLAMSLFLALKGKRCYVIFPTSLLVIQAAETIRKYAEKAGVGTENLIGYYHGRIPKREKENFMQNLRNFKIVITTTQFLSKHYRELGHFDFIFVDDVDAILKASKNVDKLLHLLGFHYDLKTKSWVGEARGCLMVSTATAKKGKKAELFRQLLNFDIGSSRITVRNVEDVAVNDESISTLSSILEKLGTGGIIYARTGEEAEEIYESLKNKFRIGIVTATKKGDYEKFVEGEIDHLIGTAHYYGTLVRGLDLPERIRFAVFVGCPSFRVTIEDIDSLSPQMVKLLAYLYRNVDEIERLLPAVERHIDEVREILKKVMGKERPQAKDVVVREGEVIFPDLRTYIQGSGRTSRLFAGGLTKGASFLLEDDSELLSAFIERAKLYDIEFKSIDEVDFEKLSRELDESRDRYRRRQE
MEDGKPVWAPHPTDGFQMGNIVDIGPDSLTIEPLNQKGKTFGALINQVFPAEEDSKKDVEDNCSLMYLNEATLLHNVKVRYSKDRIYTYVANILIAVNPYFDIPKIYSSDTIKSYQGKSLGTMPPHVFGIADKAFRDMKVLKMSQSIIVSGESGAGKTENTKFGSKIPDRILWTGQDIDDRIVEANPLLEAFGNAKTVRNNNSSRFGKFVEIHFNEKSSVVGGFVSHYLLEKSRICVQGKEERNHHIFYRLCAGASEDIREKLHLSSPDNFRYLNRGCTRFFANKETDKQILQNRKSPEYVKAGSLEGSSIRRPWRFYQDVHSHEKNWFGMMKKNFDLFRVVAGVLHLGNIDLEEAGSTSGGCNLKNKSAPSLEYCAELLGLDQDDLRVSLTTRVMLTTAGGTKGTVIKVPLKVEQANNARDALAKTVYSHLFDHVVNRVNQCFPFETSSYFIGVLDIAGFEYFEHNSFEQFCINYCNEKLQQFFNERILKEEQELYQKE
MGKRQHQKDKMYITCAEYTHFYGGRKPDISQTSFRRLPFDHCSLSLQPFVYPVCTPEGVVFDLLNIVPWLKKYGTNPSTGEKLDGKSLIKLNFAKNSEGQYHCPVLYSVFTDNTHIVAIRTTGNVYTYEAVEQLNIKAKNLRDLLTDEPFSRQDIITLQDPTNLDKFNVSNFFHVKNNMRIIDPDEEKAKQDPSYYLKNTNSETRETLQELYKEFKGDEILAATMRPPEKKKVDQLNAAHYSTGKVSASFTSTAMVPETTHEAAVIDEDVLRYQFVKKKGYVRLHTNKGDLNLELHCDLTPKTCENFIKLCKKQYYDGTIFHRSIRNFVIQGGDPTGTGTGGESFWGKPFKDEFRPNLSHTGRGVLSMANSGPNTNKSQFFITFRSCAYLDKKHTIFGRVVGGFDTLTAMENVESDPKTDRPKEEVLICTTTVFVDPYEEADAQIAQERKKTQHQVDPEAKVKMSQPQPGNQGPQTYRQGVGKYIHPAATKRSAEEEPST
MIQGMIESTTSHQDFQQRSMTGYALEHPSYRIRGALFRHQDDGRLLSGCGGDIEVIHALELERSQHTCLPVRVTNVVVFGSNDVVRLIQPIEGTEDVIVNGDYHVSIVQSVELFESSTVSKSRILKLPGKIIAVNAEKHSNTELLLVFLLETGIFHYSFCAHTSTHFQCIQAFRCNRPITSGLLWRDSGLLHVAYYDGFVRVGVVHEQYDDMLLVKRVAVNRNNLSVLLDVVFEEIGRIQKFEDTEKQRREDMLTTSKSLSDKLVAEEEVVEGDTTNDDFAKLKIEFKNQSIRCERVSQRLTSLRKLITIIKSALDMNDQIEQMISLLVDELSELEKLEQLCKEVERTGNQNLIGKSWIAVEEKQMVVEELIAKVNSDQIKKHSDVWEQKIDQIIDQLNGCSEAAKDMRLIISQNIFEHRGDKKDVFTHFVLDAQSRDITLYCLSGLTTMAIYPRKGKRVASISLDASFATCLTAACAMKSAEGVYVADQNNVFPTYFYR
MAFLTALFLFLFFSFSSSAIVDLSSETTSLISFKRSLENPSLLSSWNVSSSASHCDWVGVTCLLGRVNSLSLPSLSLRGQIPKEISSLKNLRELCLAGNQFSGKIPPEIWNLKHLQTLDLSGNSLTGLLPRLLSELPQLLYLDLSDNHFSGSLPPSFFISLPALSSLDVSNNSLSGEIPPEIGKLSNLSNLYMGLNSFSGQIPSEIGNISLLKNFAAPSCFFNGPLPKEISKLKHLAKLDLSYNPLKCSIPKSFGELHNLSILNLVSAELIGLIPPELGNCKSLKSLMLSFNSLSGPLPLELSEIPLLTFSAERNQLSGSLPSWMGKWKVLDSLLLANNRFSGEIPHEIEDCPMLKHLSLASNLLSGSIPRELCGSGSLEAIDLSGNLLSGTIEEVFDGCSSLGELLLTNNQINGSIPEDLWKLPLMALDLDSNNFTGEIPKSLWKSTNLMEFTASYNRLEGYLPAEIGNAASLKRLVLSDNQLTGEIPREIGKLTSLSV
MDQMGKMRPQPYGGTNPYSQQQGPPSDPQQGHGYPGQPYGSQTPQRYPMTVQGRAQSAMGGLSYTQQIPPYGQQGPSGYGQQGQTPYYNQQSPHPQQQQPPYSQQPPSQTPHAQPSYQQQPQSQPPQLQSSQPPYSQQPSQPPHQQSPAPYPSQQSTTQQHPQSQPPYSQPQAQSPYQQQQPQQPAPSTLSQQAAYPQPQSQQSQQTAYSQQRFPPPQELSQDSFGSQASSAPSMTSSKGGQEDMNLSLQSRPSSLPDLSGSIDDLPMGTEGALSPGVSTSGISSSQGEQSNPAQSPFSPHTSPHLPGIRGPSPSPVGSPASVAQSRSGPLSPAAVPGNQMPPRPPSGQSDSIMHPSMNQSSIAQDRGYMQRNPQMPQYSSPQPGSALSPRQPSGGQIHTGMGSYQQNSMGSYGPQGGQYGPQGGYPRQPNYNALPNANYPSAGMAGGINPMGAGGQMHGQPGIPPYGTLPPGRMSHASMGNRPYGPNMANMPPQVGSGM
MKIQKKEKQLSNLKVLNHSPMSDASVNFDYKSPSPFDCSTDQEEKIEDVASHCLPQKDLYTAEEEAATLFPRKMTSHNGMEDSGGGGTGVKKKRKKKEPGDQEGAAKGSKDREPKPKRKREPKEPKEPRKAEEPKKAKEHKEPKQKDGAKKARKPREASGTKEAKEKRSCTDSAARTKSRKASKEQGPTPVEKKKKGKRKSETTVESLELDQGLTNPSLRSPEESTESTDSQKRRSGRQVKRRKYNEDLDFKVVDDDGETIAVLGAGRTSALSASTLAWQAEEPPEDDANIIEKILASKTVQEVHPGEPPFDLELFYVKYRNFSYLHCKWATMEELEKDPRIAQKIKRFRNKQAQMKHIFTEPDEDLFNPDYVEVDRILEVAHTKDAETGEEVTHYLVKWCSLPYEESTWELEEDVDPAKVKEFESLQVLPEIKHVERPASDSWQKLEKSREYKNSNQLREYQLEGMNWLLFNWYNRKNCILADEMGLGKTIQSITFLSE
MVQIPQNPLILVDGSSYLYRAYHAFPPLTNSAGEPTGAMYGVLNMLRSLIMQYKPTHAAVVFDAKGKTFRDELFEHYKSHRPPMPDDLRAQIEPLHAMVKAMGLPLLAVSGVEADDVIGTLAREAEKAGRPVLISTGDKDMAQLVTPNITLINTMTNTILGPEEVVNKYGVPPELIIDFLALMGDSSDNIPGVPGVGEKTAQALLQGLGGLDTLYAEPEKIAGLSFRGAKTMAAKLEQNKEVAYLSYQLATIKTDVELELTCEQLEVQQPAAEELLGLFKKYEFKRWTADVEAGKWLQAKGAKPAAKPQETSVADEAPEVTATVISYDNYVTILDEETLKAWIAKLEKAPVFAFDTETDSLDNISANLVGLSFAIEPGVAAYIPVAHDYLDAPDQISRERALELLKPLLEDEKALKVGQNLKYDRGILANYGIELRGIAFDTMLESYILNSVAGRHDMDSLAERWLKHKTITFEEIAGKGKNQLTFNQIALEEAGRYAAE
MIPSDFIDELLAKTDIVDIIDEQVPLKKGGANYMACCPFHKEKTPSFSVSPTKQFYHCFSCGAHGSAIGFVMEHQGLSFPEAVQFLADRVGMVVPKVHGQNDNPEVRAERKKKQQTLEETTAAAADFYAQQLKFNPAAKAYLDKRGLSAEVIAHYGLGYAPDGWQPLTQVFQPYPNTALVDTGMVIDNEGRHYDRFRHRIMFPIRNPRGQVIGFGGRVLDDSKPKYLNSPDTPLFDKGKNLYGLYEGRAAVKEAGRILVVEGYMDVVALAQFGVGYGVAALGTATTAEHVKILMRQADSIYFCFDGDSAGRKAAWRALENALPQLKDDKSLHFLFLPEEHDPDSYIRAYGKAQFEDALLNQSKPLSEYFWEHLSDGIHLNTQEGKAELVKTSSPLLAQITAPALAYLLKQRLSELVGIDPDNLAQLLGQEAPKRHVKQKNYKLPPISVKQPVMLTLVQRQIRSLLINPDWAAYIDLPDYLALDGDFACLANLAESIKNHA
MRSYSNPENGGQINDNINYSEKRPTMLPENLSLSNYDMDSFLGQFPSDNNMQLPHSTYEQHLQGEQQNPTNPNYFPPEFDENKVDWKQEKPKPDAPSFADNNSFDNVNSSKLTNPSPVQPNIVKSESEPANSKQNEVVEATSVEKAKENVAHESGTPESGGSTSAPKSKKQRLTADQLAYLLREFSKDTNPPPAIREKIGRELNIPERSVTIWFQNRRAKSKLISRRQEEERQRILREQRELDSLNQKVSQAFAHEVLSTSPTSPYVGGIAANRQYANTLLPKPTRKTGNFYMKSGPMQSSMEPCIAESDIPIRQSLSSTYYNSLSPNAVPVSSQRKYSASSYSAIPNAMSVSNQAFDVESPPSSYATPLTGIRMPQPESDLYSYPREVSPSSGGYRMFGHSKPSSYKASGPVRPPNMATGHMRTSSEPTSYDSEFYYFSCTLLVIGLWKRLRASPQDLMCFYSPPKKLFAYLIQFQGIQYRIEYSFFVIESIHVFRVEE
MSRSEKLTGEHLAPEPAEMARLVAGTHHNPHGILGAHEYDDHTVIRAFRPHAVEVVALVGKDRFSLQHLDSGLFAVALPFVDLIDYRLQVTYEGCEPHTVADAYRFLPTLGEVDLHLFAEGRHERLWEVLGAHPRSFTTADGVVSGVSFAVWAPNAKGVSLIGEFNGWNGHEAPMRVLGPSGVWELFWPDFPCDGLYKFRVHGADGVVTDRADPFAFGTEVPPQTASRVTSSDYTWGDDDWMAGRALRNPVNEAMSTYEVHLGSWRPGLSYRQLARELTDYIVDQGFTHVELLPVAEHPFAGSWGYQVTSYYAPTSRFGTPDDFRALVDALHQAGIGVIVDWVPAHFPKDAWALGRFDGTPLYEHSDPKRGEQLDWGTYVFDFGRPEVRNFLVANALYWLQEFHIDGLRVDAVASMLYLDYSRPEGGWTPNVHGGRENLEAVQFLQEMNATAHKVAPGIVTIAEESTPWSGVTRPTNIGGLGFSMKWNMGWMHDTLDYVS
MRYNQYSYTKASEEVMLDELARLGFTIQTTNSPKENLHHFLQKILFRYQDVNYVLSSWVADQKTDLLTFFQSDKQLTEEVFYTVALQVLGFAPFVDFDDVTAFCKEIHFPITYGNILENLYQLLNTRTKLGNTLIDQLVSEGFIPESNDYHFFNGKSLATFSSHEAIREVVYVESRVDTDGDGKPDLVKVSIIRPSYEGQVPAVMTASPYHQGTNDKASDKALHNMNVDLSCKNPRTITVQESSIQTIEPQGQASLVEKAEEKLGHIGSYTLNDYLLPRGFANLYVSGVGTKDSEGMMTSGDYQQIEAYKNVIDWLNGRCRAFTDHTRQREIKATWSNGKVATTGISYLGTMSNGLATTGVDGLEVIIAEAGISSWYNYYRENGLVTSPGGYPGEDFESLTELTYSRNLLAGEYLRHNQAYQAYLDQQRKDLERETGDYNQFWHDRNYLIHADKVKAEVVFTHGSQDWNVKPLHVYNMFHALPAHIKKHLFFHNGAHVYI
MVIKKLFILIFCLFLIINEINGKKTKINDIKKSKPKLSSTLLNVHIVAHTHDDVGWLKTVDEYYYGSNMSIAFAGVQYTLDTAITCLLANPERKFIYVEIAFFQRWWDEQSTTMQNIVKGLVGKWSIEFINGGYCMNDEATTYYDDTIDQMTLGHQFLWENFGVMPKIGWHIDPFGHSATQARIFGQLGFDAFIIGRMDYQDIEARLENKQMEFMWRSTQSTPENQVFTSVLRAMYCTPDGFNFEQGDDPIQDDPNLFDNNVDSRAEQFTQVALEYATHYRTNNVLIPFGCDFAYLNAQMYYKNIDKLIAHINSNPDKYGLNLLYSTPSIYIDAVNDANLVWEVKTDDLFPYADNEFSYWTGYFVSRPALKGYVRQNNALLHVVEQMLVTSSNLMPSSRSEQLVDDIVIMREVMGIAQHHDAVSGTEQQHVADDYAERLSIGNCASLETINTVVGTLLTANGNSKSAAATPTISFCPLLNQSICPATDPLSSGTSVPVLI
MESQRNILLIGLLFVSFLLWQQWQADKAPKPVATESSVVANATTNHSADVPEADTGVPAAVAATQNLITVKTDQLDVQINPVGGDIVYAALVSHKLEQGKDQPFVLLEQTKDFTYIAQSGLIGRDGIDSSAKGRAIFAASKTEFTLADGQDSLEVPLTYVAENGVTYTKVFVFHRGKFNVNIDYKINNTSAAPLQVQMYGQIKQTIKPSESSMMMPTYRGAAFSTASVRYEKYNFEDMGKNNLNQPTIGGWAAMLQHYFVSAWIPPATDSNTIFSSVSAGGLANIGFRGAVYDVAPGATQEISSQFYVGPKDQKALSALSDTLNLVVDYGFLWWLAVPIHWLLMFYQSFVGNWGVAIILITLTVRGLLFPLTKAQYTSMAKMRNLQPKLQDLKERFGDDRQKMGQAMMELYKKEKVNPMGGCLPILLQMPIFIALYWVLLESFELRHAPFMLWIHDLSVQDPYYILPLLMGVSMFIMQKMQPIAPTMDPMQVKMMQWMPV
MVDPVGFAEAWKAQFPDSEPPRMELRSVGDIEQELERCKASIRRLEQEVNQERFRMIYLQTLLAKEKKSYDRQRWGFRRAAQAPDGASEPRASASRPQPAPADGADPPPAEEPEARPDGEGSPGKARPGTARRPGAAASGERDDRGPPASVAALRSNFERIRKGHGQPGADAEKPFYVNVEFHHERGLVKVNDKEVSDRISSLGSQAMQMERKKSQHGAGSSVGDASRPPYRGRSSESSCGVDGDYEDAELNPRFLKDNLIDANGGSRPPWPPLEYQPYQSIYVGGMMEGEGKGPLLRSQSTSEQEKRLTWPRRSYSPRSFEDCGGGYTPDCSSNENLTSSEEDFSSGQSSRVSPSPTTYRMFRDKSRSPSQNSQQSFDSSSPPTPQCHKRHRHCPVVVSEATIVGVRKTGQIWPNDGEGAFHGDADGSFGTPPGYGCAADRAEEQRRHQDGLPYIDDSPSSSPHLSSKGRGSRDALVSGALESTKASELDLEKGLEMRK
MKWLKRLTVIVGTFYRYRLAGLCASLMGSGWICALLKMMPQSSKLKNEPPAVRLRLALESLGPIFIKFGQVLSTRPDLIPHDYAVELAKLQDKVPPFDARLSREQIEKSLGQSIEKLYAEFETEPIASASIAQVHKARLHSGERVAVKVLRPNLLPLIEQDLSLMRFGAAWVERLFSDGRRLKPLEVVAEFDKYLHDELDLMREAANAGQLGRNFHNSNMLIVPKVFYDYCTSDVLTIEWMDGTPVADIAKLKADGIDLHKLADYGVEIFFTQVFRDGFFHADMHPGNILVAADNRYIALDFGIVGTLTDYDKRYLAINFLAFFNRDYRRVATAHIESGWVPADTRAEELEAAVRAVCEPVFNKPISQISFGLVLMRLFEVSRRFNVEIQPQLVLLQKTLLNIEGLGRQLDPDLDLWKTAKPFLVKWMNGQVGPKALWRNLKNEAPDWAQIIPSLPRKISALIDENRQQEMRDAYIHLVKVQQRQSLWLAVIAVVLLLIL
MASGLGSPSPCSAGSEEEDMDALLNNSLPPPHPENEEDPEEDLSETETPKLKKKKKPKKPRDPKIPKSKRQKKERMLLCRQLGDSSGEGPEFVEEEEEVALRSDSEGSDYTPGKKKKKKLGPKKEKKSKSKRKEEEEEDDDDDDSKEPKSSAQLLEDWGMEDIDHVFSEEDYRTLTNYKAFSQFVRPLIAAKNPKIAVSKMMMVLGAKWREFSTNNPFKGSSGASVAAAAAAAVAVVESMVTATEVAPPPPPVEVPIRKAKTKEGKGPNARRKPKGSPRVPDAKKPKPKKVAPLKIKLGGFGSKRKRSSSEDDDLDVESDFDDASINSYSVSDGSTSRSSRSRKKLRTTKKKKKGEEEVTAVDGYETDHQDYCEVCQQGGEIILCDTCPRAYHMVCLDPDMEKAPEGKWSCPHCEKEGIQWEAKEDNSEGEEILEEVGGDLEEEDDHHMEFCRVCKDGGELLCCDTCPSSYHIHCLNPPLPEIPNGEWLCPRCTCPALKG
MTKSTKLRHCKQKKKKPEKTPKGNPPILITEKSIEDAATTTSTTDALLGSPEGSRSKSRKLKLCCCTAQAATLSPLDPTSYGGIASTSAHNGMVGGLSRDSRAASRTSKRGSSKSLNRPQIDADEPSTSGTNPDRRPSTHFVLDLPVVSTRYLMNDWEIGGTQNKWVCPSDRHLHLRAQLKSGWSVRTATARSPTNSKAQTGSITAAEQEHIQKVLAKAEESKSKEQQRIGKMVDRLEKMRRRATGNGVTHCLLCHTEFGLLASKSYAAMCVDCRKYVCQRNCGVETTDVNQTTGKVETVFLCKICSEAREVLWKKSGAWFYKEMPEFQRPDDRLPYYVPVTTNGTLPNASSAATPLSGTPGGAGPQPMTMPSTSSCQMTTPKWASPGVCNSPGLQMNGGPTSPLPNGTRRNTGHGGIEFPSSSRPSICSVLQAIEPLDRSKSPRPRIQPRWVNEKVMSSMSVDDEEKAASSSDGESFVQSGVPRRALNNKTPVGSTSAT
MQSIMDSSAVNATEATEQNDGSRQDVLEFDLNKTPQQKPSKRKRKFMPKVVVEGKPKRKPRKPAELPKVVVEGKPKRKPRKAATQEKVKSKETGSAKKKNLKESATKKPANVGDMSNKSPEVTLKSCRKALNFDLENPGDARQGDSESEIVQNSSGANSFSEIRDAIGGTNGSFLDSVSQIDKTNGLGAMNQPLEVSMGNQPDKLSTGAKLARDQQPDLLTRNQQCQFPVATQNTQFPMENQQAWLQMKNQLIGFPFGNQQPRMTIRNQQPCLAMGNQQPMYLIGTPRPALVSGNQQLGGPQGNKRPIFLNHQTCLPAGNQLYGSPTDMHQLVMSTGGQQHGLLIKNQQPGSLIRGQQPCVPLIDQQPATPKGFTHLNQMVATSMSSPGLRPHSQSQVPTTYLHVESVSRILNGTTGTCQRSRAPAYDSLQQDIHQGNKYILSHEISNGNGCKKALPQNSSLPTPIMAKLEEARGSKRQYHRAMGQTEKHDLNLAQQIAQ
MSVPKFNDLSFYSDPSAHKSRYANLVKTFKSKYPNDEIEFFARSPGRVNLIGDHIDYNYFPVLPMAIEVDVVAAVSTNNNDMIVIANTDSAKFPKETVSLAEEFTIDREHHTWANYFKCGLIVASKFLQEKAMTKLKGMNITFSGTVPTGGGLSSSAAFCVASTLAVLYANGVEDISKADLTRITVVSEHYLGLNNGGMDQCASVYGEQGKALFIQFKPQLKGTPFEFPVKNLTFVITNSLQVSNKYETAPIHYNLRVVEMAIAGDLLAKKLNVEGKEGIVKDSNVDTYSLRGVMDGYCGAWDGEDLDVGVVHLEKMIDVVGKTLTKEGGYTVEQCCEEMGLTPEEFHSRYLKKIPVKFDVLKLYERALHVYRESLRVLKTLQLLSTVVDASQFLQTFGSLMNESQHDLDILNESSNPKLNEICSIALANGAYGSRVTGAGWGGSIVHLTTTENLPKLTKSLEAYYKREFPGITDEEIREAVIDSKPATGSCLVKLDFSH
MEIINKFLDLEALLSPTVYEKLKNFDEEKLKRLIQKIREFKKYNNAFILLDEKFLDIFLQKDLDEIINEYKDFDFIFYYTGEEEKEKPKEVKKEIKKETEEKIEKEKIEFVKKEEKEQFIKKSDEDVEEKLKQLISKEEKKEDFDAERAKRYEHITKIKESVNSRIKWIAKDIDAVIEIYEDSDVSGKSTCTGTIEDFVKYFRDRFERLKVFIERKAQRKGYPLKDIKKMKGQKDIFVVGIVSDVDSTRNGNLIVRIEDTEDEATLILPKEKIEAGKIPDDILLDEVIGAIGTVSKSGSSIYVDEIIRPALPPKEPKRIDEEIYMAFLSDIHVGSKEFLHKEFEKFIRFLNGDVDNELEEKVVSRLKYICIAGDLVDGVGVYPGQEEDLYEVDIIEQYREIAMYLDQIPEHISIIISPGNHDAVRPAEPQPKLPEKITKLFNRDNIYFVGNPCTLNIHGFDTLLYHGRSFDDLVGQIRAASYENPVTIMKELIKRRLLCP
MCLYTRVLILHYHLLPLYGPLYHPRPLPLHSILVYMVHIIICGHYIILFLRNVNVFPIFLQMALWRPSDNTVYLPPPSVARVVNTDDYVTPTSIFYHAGSSRLLTVGNPYFRVPAGGGNKQDIPKVSAYQYRVFRVQLPDPNKFGLPDTSIYNPETQRLVWACAGVEIGRGQPLGVGLSGHPFYNKLDDTESSHAATSNVSEDVRDNVSVDYKQTQLCILGCAPAIGEHWAKGTACKSRPLSQGDCPPLELKNTVLEDGDMVDTGYGAMDFSTLQDTKCEVPLDICQSICKYPDYLQMSADPYGDSMFFCLRREQLFARHFWNRAGTMGDTVPQSLYIKGTGMPASPGSCVYSPSPSGSIVTSDSQLFNKPYWLHKAQGHNNGVCWHNQLFVTVVDTTPSTNLTICASTQSPVPGQYDATKFKQYSRHVEEYDLQFIFQLCTITLTADVMSYIHSMNSSILEDWNFGVPPPPTTSLVDTYRFVQSVAITCQKDAAPAENK
MESKEAKEKGVNTSDSKGSQIESSISDLREKSQHLFGVLLEPQVPVIQYGLNQLEEKARNLESKVLLTRDGDTKAHYLLAESGMNAEQTRQKIYSIHIHSPWDQLELDKKSLYEQPHTKLYNGQNVVASIENGYQSNVYEFQLRLMKNNGIAWENTKTEFMEDVGKLLHSKDNSGLGTSISMSLRPNLARPLLTASSVKSQSVRSLREVGSNLPIPTGSLTKIDGLNNQLSNDLTRSQTTNIFGFAEKASSFAAAVHKLNEARIRNQACHVWSLFASVSQMVNTEVIQLFDAWSLLAHMIDETRYGMGDFEARHLALDSSSAALAVEKNCIEGSLKYLENQFLSLIDLHLSDAGHITTVNSVEKVIAYSKLRFYKNGSWIKSTVSVVNDVPLWVVLFYLMRSGQLDAALQFVNTYSDDFEKLGRSFPLYFYSYAKNPSLPLPKQLRDRLQAEYGQLMKYAPEDPFKHAIYKLLGNCEPHRVSLPEVCVTSEDYMWIQLMF
MECALLLACAFPAAGSGPPRGLAGLGRVAKALQLCCLCCASVAAALASDSSSGASGLNDDYVFVTPVEVDSAGSYISHDILHNGRKKRSAQNARSSLHYRFSAFGQELHLELKPSAILSSHFIVQVLGKDGASETQKPEVQQCFYQGFIRNDSSSSVAVSTCAGLSGLIRTRKNEFLISPLPQLLAQEHNYSSPAGHHPHVLYKRTAEEKIQRYRGYPGSGRNYPGYSPSHIPHASQSRETEYHHRRLQKQHFCGRRKKYAPKPPTEDTYLRFDEYGSSGRPRRSAGKSQKGLNVETLVVADKKMVEKHGKGNVTTYILTVMKVSGLFKDGTIGSDINVVVVSLILLEQEPGGLLINHHADQSLNSFCQWQSALIGKNGKRHDHAILLTGFDICSWKNEPCDTLGFAPTSGMCSKYRSCTINEDTGLGLAFTIAHESGHNFGMIHDGEGNPCRKAEGNIMSPTLTGNNGVFSWSSCSRQYLKKFLSTPQAGCLVDEPKQA
MLWGFVFVSFISKELALGQSEYISWVKCTSWLSNFVNLRGLRQPDGRPLYEYHATNDEYTQLTQLLRAVGQSQSNICNRDFAACFVLFCSEWYRRDYERQCGWTWDPIYKKIGISFTATELGTIVPKGMEDYWLRPIRFYESERRNFLGTLFSEGGLPFRLLKESDSRFLAVFSRILGQYEQAKQSGFSALSLARAVIEKSALPTVFSEDTSVELISHMADNLNSLVLTHNLINHKEPVQQLEKVHPTWRSEFPIPLDDETGTHFLNGLLCAASVEAKPRLQKNKSTRCQFYWSEKHPDELRVIVSLPDEVSFPVTSEPSTTRFELAICEDGEEVSGLGPAYASLENRQATVRLRKSEVRFGRQNPSAGLSLVARAGGMIVGSIKLDDSEIAIGEVPLTFIVDADQWLLQGQASCSVRSSDVLIVLPRDNSNVAGFDGQSRAVNVLGLKALPVKGCQDVTVTANETYRIRTGREQISIGRFALNGKRASWVCHPDETFIG
MLASPATETTVLMSQTEADLALRPPPPLGTAGQPRLGPPPRRARRFSGKAEPRPRSSRLSRRSSVDLGLLSSWSLPASPAPDPPDPPDSAGPGPARSPPPSSKEPPEGTWTEGAPVKAAEDSARPELPDSAVGPGSREPLRVPEAVALERRREQEEKEDMETQAVATSPDGRYLKFDIEIGRGSFKTVYRGLDTDTTVEVAWCELQTRKLSRAERQRFSEEVEMLKGLQHPNIVRFYDSWKSVLRGQVCIVLVTELMTSGTLKTYLRRFREMKPRVLQRWSRQILRGLHFLHSRVPPILHRDLKCDNVFITGPTGSVKIGDLGLATLKRASFAKSVIGTPEFMAPEMYEEKYDEAVDVYAFGMCMLEMATSEYPYSECQNAAQIYRKVTSGRKPNSFHKVKIPEVKEIIEGCIRTDKNERFTIQDLLAHAFFREERGVHVELAEEDDGEKPGLKLWLRMEDARRGGRPRDNQAIEFLFQLGRDAAEEVAQEMVALGLVCE
MKFFSYILVYRRFLFVVFTVLVLLPLPIVLHTKEAECAYTLFVVATFWLTEALPLSVTALLPSLMLPMFGIMPSKKVASAYFKDFHLLLIGVICLATSIEKWNLHKRIALKMVMMVGVNPAWLTLGFMSSTAFLSMWLSNTSTAAMVMPIAEAVVQQIINAEAEVEATQMTYFNGSTNHGLEIDESVNGHEINERKEKTKPVPGYNNDTGKISSKVELEKNSGMRTKYRTKKGHVTRKLTCLCIAYSSTIGGLTTITGTSTNLIFAEYFNTRYPDCRCLNFGSWFTFSFPAALIILLLSWIWLQWLFLGFNFKEMFKCGKTKTVQQKACAEVIKQEYQKLGPIRYQEIVTLVLFIIMALLWFSRDPGFVPGWSALFSEYPGFATDSTVALLIGLLFFLIPAKTLTKTTPTGEIVAFDYSPLITWKEFQSFMPWDIAILVGGGFALADGCEESGLSKWIGNKLSPLGSLPAWLIILISSLMVTSLTEVASNPATITLFLPI
MAIPDEFDIIVVGGGSTGCCIAGRLANLDDQNLTVALIEGGENNINNPWVYLPGVYPRNMRLDSKTATFYSSRPSKALNGRRAIVPCANILGGGSSINFLMYTRASASDYDDWESEGWSTDELLPLIKKIETYQRPCNNRDLHGFDGPIKVSFGNYTYPTCQDFLRAAESQGIPVVDDLEDFKTSHGAEHWLKWINRDLGRRSDSAHAYVHPTMRNKQSLFLITSTKCDKVIIEDGKAVAVRTVPMKPLNPKKPVSRTFRARKQIVISCGTISSPLVLQRSGIGAAHHLRSVGVKPIVDLPGVGENFQDHYCFFTPYYVKPDVPTFDDFVRGDPVAQKAAFDQWYSNKDGPLTTNGIEAGVKIRPTEEELATADEDFRRGYAEYFENKPDKPLMHYSVISGFFGDHTKIPNGKFMTMFHFLEYPFSRGFVRITSANPYDAPDFDPGFLNDERDLWPMVWAYKKSRETARRMESFAGEVTSHHPLFKVDSPARARDLDLET
MPKKALDSRIPTLIKNGCQEKQRSFFVVVGDRARDQVVNLHWLLSQSKVAARPNVLWMYKKDLLGFTSHRKKRENKIKKEIKRGIRDPNSEDPFELFCSITNIRYCYYKESEKILGQTYGMLVLQDFEALTPNLLARTIETVEGGGIVVLLLHKLNSLKQLYTMSMDIHSRYRTEAHSDVTARFNERFILSLGNCENCLVIDDELNVLPISGGKNVKALPPTLEEDNSTQNSIKELQESLGEDHPAGALVGVTKTLDQARAVLTFVESIVEKSLKGTVSLTAGRGRGKSAALGLAIAAAIAHGYSNIFITSPSPENLKTLFEFIFKGFDALNYEEHVDYDIIQSTNPAYHNAIVRVNIFRDHRQTIQYISPEDSNVLGQAELVVIDEAAAIPLPLVRKLIGPYLVFMASTINGYEGTGRSLSLKLLQQLREQSRIYSGSGNNKSDSQSHISGRTLKEISLDEPIRYAMGDRIELWLNKLLCLDAASYVSRMATQGFPHPS
MSEREERRFVEIPRESVRLMAESTGLELSDEVAALLAEDVCYRLREATQNSSQFMKHTKRRKLTVEDFNRALRWSSVEAVCGYGSQEALPLRPAREGDLYFPEDREVSLVELALATNIPKGCAETAVRVHVSYLDGKGNLAPQGSVPSAVSSLTDDLLKYYQQVTRAVLGDDPQLMKVALQDLQTNSKIAALLPYFVYVVSGVKSVSHDLEQLHRLLQVARSLIRNPHLCLGPYVRSLVGSVLYCVLEPLAASINPLNDHWTLRDGAALLLSHIFWTHGDLVSGLYQQILLSLQKVLTDPVRPLCSHYGAVVGLHALGWKAVERVLYPHLPTYWTNLQAVLDDYSVSNAQVKADGHKVYGAILVAVERLLKMKAQAAEPNRGGLGGRGYRPAEDLPWDSLLLQESPPGGSSETGFGSGLPPPSGVAGPEDPSSLTLADIYRELYSFFGDSLATRFGTGQPAPTAPRPPGDKKEPAAAPDSVRKMPQLTASAVVSPQGDES
MATPQVKDLVLRSPAGSSDVISFAWPLQIGHGQDKHDNGIDIIDTIKFVCDELPSMSSAFEETNLHQIDTACYKTMTGLVDRFNKAVDSIVALEKGTSLPAERLNKFAHPSLLRHILQLVYNAAVLDPDKLNQYEPFSPEVYGETSYELVQQMLKHVTVSKEDTFIDLGSGVGQVVLQMAGSFPLKTCIGIEKADTPARYAERMDVIFRQYMGWFGKRFCEYKLIKGDFLVDEHRENITSSTLVFVNNFAFGPTVDHQLKERFADLRDGARVVSSKSFCPLNFRITDRNLSDIGTIMHVSEIPPLKGSVSWTCKPVSYYLHVIDRTILERYFQRLKTKGGNDHESVGTVRTTRDRAKREANVGQHHHNNHHSNNHANSNNHQRDREQSNGATATAAHQQRHQSQSPANVSGAGIVLAASGQQAASKTRQQLQHQHNQQQRSLDMESSTESDGDATNGNGGNTTTATNTTSASNGPMTRKVWSDWCSSKGKSSQSDDEENN
MALARGSRQLGALVWGACLCVLVHGQQAQPGQGSDPARWRQLIQWENNGQVYSLLNSGSEYVPAGPQRSESSSRVLLAGAPQAQQRRSHGSPRRRQAPSLPLPGRVGSDTVRGQARHPFGFGQVPDNWREVAVGDSTGMALARTSVSQQRHGGSASSVSASAFASTYRQQPSYPQQFPYPQAPFVSQYENYDPASRTYDQGFVYYRPAGGGVGAGAAAVASAGVIYPYQPRARYEEYGGGEELPEYPPQGFYPAPERPYVPPPPPPPDGLDRRYSHSLYSEGTPGFEQAYPDPGPEAAQAHGGDPRLGWYPPYANPPPEAYGPPRALEPPYLPVRSSDTPPPGGERNGAQQGRLSVGSVYRPNQNGRGLPDLVPDPNYVQASTYVQRAHLYSLRCAAEEKCLASTAYAPEATDYDVRVLLRFPQRVKNQGTADFLPNRPRHTWEWHSCHQHYHSMDEFSHYDLLDAATGKKVAEGHKASFCLEDSTCDFGNLKRYACTSH
MSETLPRSDDLEATWNFIEPGINQILGNEKNQASTSKRVYKILSPTMYMEVYTAIYNYCVNKSRSSGHFSTDSRTGQSTILVGSEIYEKLKNYLKNYILNFKQSNSETFLQFYVKRWKRFTIGAIFLNHAFDYMNRYWVQKERSDGKRHIFDVNTLCLMTWKEVMFDPSKDVLINELLDQVTLGREGQIIQRSNISTAIKSLVALGIDPQDLKKLNLNVYIQVFEKPFLKKTQEYYTQYTNDYLEKHSVTEYIFEAHEIIKREEKAMTIYWDDHTKKPLSMALNKVLITDHIEKLENEFVVLLDARDIEKITSLYALIRRDFTLIPRMASVFENYVKKTGENEISSLLAMHKHNIMKNENANPKKLALMTAHSLSPKDYIKKLLEVHDIFSKIFNESFPDDIPLAKALDNACGAFININEFALPAGSPKSATSKTSEMLAKYSDILLKKATKPEVASDMSDEDIITIFKYLTDKDAFETHYRRLFAKRLIHGTSTSAEDE
MMSIAQVRSAGSAGNYYTDKDNYYVLGSMGERWAGRGAEQLGLQGSVDKDVFTRLLEGRLPDGADLSRMQDGSNRHRPGYDLTFSAPKSVSMMAMLGGDKRLIDAHNQAVDFAVRQVEALASTRVMTDGQSETVLTGNLVMALFNHDTSRDQEPQLHTHAVVANVTQHNGEWKTLSSDKVGKTGFIENVYANQIAFGRLYREKLKEQVEALGYETEVVGKHGMWEMPGVPVEAFSGRSQTIREAVGEDASLKSRDVAALDTRKSKQHVDPEIKMAEWMQTLKETGFDIRAYRDAADQRADLRTLTPGPASQDGPDVQQAVTQAIAGLSERKVQFTYTDVLARTVGILPPENGVIERARAGIDEAISREQLIPLDREKGLFTSGIHVLDELSVRALSRDIMKQNRVTVHPEKSVPRTAGYSDAVSVLAQDRPSLAIVSGQGGAAGQRERVAELVMMAREQGREVQIIAADRRSQMNMKQDERLSGELITGRRQLLEGMAFT
MKSTDPIKIAVLPGDGIGIEVTEATLPVFEVLDVPVILNYGDIGWEFWKKEGAAIPSRTWQLIASSDTVLLGAITSKPQREAKQELSNALKKSNPYYVSPVIQLRQGLDLFANVRPCFSIDDQSKPFNFCIIRENSEGLYCGFDYFPLPKAIHSLLAESQHWQTIPADEASCALRLQSKSGLTRLFDFAFKHAMQTGMPRVTLADKPNVLRESGEFTRKIFESTAQRYPKIQADILNVDAVALWLIKSPEKFGVIVAENMFGDILSDVGAGVMGGLGLAPSANIGDKGSYFEPVHGSGPRIRKNCANPSAMFLTISMLLNHFGYPDRAKKIVNAVMQVIKEKRFITYDLGGHATTTDMANAVIEHCARLNASCLSKDFNPTPKENLIESDTMPNLLQQLINCNSAEISDALDACGIEGGLLSIKPLSQGMKIIGPAYTIQYLPREKKGTAFHNAANYIDKVPKHSVIVIDNNGQIDCTVWGDLLTHTALRNNIMGTVVHG
MHPPEATTKMSSVRFMVTPTKIDDIPGLSDTSPDLSSRSSSRVRFSSRESVPETSRSEPMSELSGATTSLATVALDPSSDRTSNPQDVTEDPSQNSITGEHSQLLDDGHKKARNAYLNNSNYEEGDEYFDKNLALFEEEMDTRPKVSSLLNRMANYTNLTQGAKEHEEAENITEGKKKPTKSPQMGTFMGVYLPCLQNIFGVILFLRLTWVVGTAGILQAFAIVLICCCCTMLTAISMSAIATNGVVPAGGSYFMISRALGPEFGGAVGLCFYLGTTFAAAMYILGAIEIFLVYIVPRAAIFRSDDALKESAAMLNNMRVYGTAFLVLMVLVVFIGVRYVNKFASLFLACVIVSILAIYAGAIKSSFAPPHFPVCMLGNRTLSSRHLDICSKTKEVDNMTVPSKLWGFFCNSSQFFNATCDEYFVHNNVISIQGIPGLASGIITENLWSNYLPKGEIIEKPSAKSSDVLGNLNHEYVLADITTSFTLLVGIFFPSVTGIM
MASHSSVSYRSVRTGGTSAMIGSSGYGGSSSSRAMGLGMGAAGLSMGGGSFRVGSAGIGGMGISSGIGGMGISSRAGGMSAYGGAASGGAGGFVSGGVPMLGYGGGAGGFIGGVSPGIMASPAFTAGRAITSAGMSGVVGTLGPAGGMVPSLVSRDEVKNILGTLNQRLASYVDKVRQLTIENETMEEELKNLTGGVPMSPDSTVNLENVETQVTEMLTEVSNLTLERVRLEIDVDHLRATADEIKSKYEFELGVRMQLETDIANMKRDLEAANDMRVDLDSKFNFLTEELTFQRKTQMEELNTLKQQFGRLGPVQTSVIELDNVKSVNLTDALNVMREEYQQVVTKNVQEAETYCKMQIDQIQGISTQTTEQISILDKEINTLEKELQPLNVEYQRLLTTYQTLGDRLTDLQNRESIDLVQFQNTYTRYEQEIEGNQVDLQRQLVTYQQLLDVKTALDAEIATYKKLLEGQELMVRTAMADDFAHATVVRSGTLGGASS
MTPASANDLLIPEEDLNRLRHCHHHNPHGFYGWHATDDGSVIRTRQIGAEKVELVLGDTQIVMNPIGDDIFAIKLGNREAFDYRLRVTWPGQDPVVTADPYIFLPTLGEMDTYLISEGRHERLWDVLGANVKTYETTLGQVRGTAFAVWAPNAIGVAVIGGFNGWNASQHAMRSLGGSGIWELFIPNIGPGEVYKFAIQTREGHRRDKADPMARLAELPPATGSIVVESDYQWQDSEWMDKRAEIDTATTPMSVYEVHLGSWRWGRSYAELATELVDYVADLGYTHVEFMPVAEHPFGGSWGYQVSGYYAPTSRWGSPDELRKLIDAFHARGIGVIIDWVPAHFPKDDWALARFDGQALYEHPDWRRGEQKDWGTYVFNFGRSEVRNFLVANALYWLEEFHVDGLRVDAVASMLYLDYSREHGEWEPNVYGGRENLEAVQFLQEMNATVQRVHPGALTIAEESTSWPGVTAPTWDGGLGFSLKWNMGWMNDTLEYFSKDP
MAPRRRRHTRIAGLRVVGTATLVAATTLTACSGSAAAQIDYVVDGALVTYNTNTVIGAASAGAQAFARTLTGFGYHGPDGQVVADRDFGTVSVVEGSPLILDYQISDDAVYSDGRPVTCDDLVLAWAAQSGRFPGFDAATQAGYVDIANIECTAGQKKARVSFIPDRSVVDHSQLFTATSLMPSHVIADQLHIDVTAALLSNNVSAVEQIARLWNSTWDLKPGRSHDEVRSRFPSSGPYKIESVLDDGAVVLVANDRWWGTKAITKRITVWPQGADIQDRVNNRSVDVVDVAAGSSGSLVTPDSYQRTDYPSAGIEQLIFAPQGSLAQSRTRRALALCVPRDAIARDAGVPIANSRLSPATDDALTDADGAAEARQFGRVDPAAARDALGGTPLTVRIGYGRPNARLAATIGTIADACAPAGITVSDVTVDTPGPQALRDGKIDVLLASTGGATGSGSSGSSAMDAYDLHSGNGNNLSGYANAQIDGIISALAVSADPAE
MKLFFRYVNSRVWSQAGSSHFNKALAKGPKTTTWIWSLHADAHDFQQSSSESTAASVGAKVFSSGLAHFSIVFFWLGGMHFHGAYFSNYSAWLKDPKTPGSQLVWSLVGQDILNQDLGGYFQSIRVTSGFFQLWRAEGIVTQVHLKYAAAAALIGSIATLWAAYFHMHISWSSSLRTMGSLSSYNAGQLAILAGLGSISWAGHQIHIALPINRLLDSGVDPSQLPSPQDLLFKDLMQVIFPGFGVGPAVDFSIYLNQKGAASEVGLNPSTGSIYLGQIASHHFFVGITCIISGIIALLVKRSKAGSFQDAAAFNNSWHSRLSINLAIAGSLSITFAHHIYAMPVYPFCGSDYATVLSLFVHHMWIGGFFIVGAGAHASIFMIRDEGVPAGIPSAKGRLYSVNSIIQQLLAHRDIIMGHLIYVTIALGMHAFGIYIHNDTLQALGRPEDIFSDNSIQLKPLFAVWVQSLPSLFLLNTLSGDAAVTGIPGFGLEVLDGKVVT
MATLSSPTIITTTSILLNNPFLPKTPQLSAHHHRGVRSVNGKVSCQTKNNNGNDENNQFQLIQNPNTNTPYLLDRRNILLGLGGMYAALGSEGANYYNTLAAPILPDVEKCTLSDALWDGSVGDHCCPPPFDLNITKDFEFKNYHNHVKKVRRPAHKAYEDQEWLNDYKRAIAIMKSLPMSDPRSHMQQARVHCAYCDGSYPVLGHNDTRLEVHASWLFPSFHRWYLYFYERILGKLINKPDFALPYWNWDHRDGMRIPEIFKEMDSPLFDPNRNTNHLDKMMNLSFVSDEEGSDVNEDDQYEENILLMRKAMVYPSVSDDPNKAELFLGSPYRAGDKMEGDVSGAGILERMPHNSVHVWTRSNTIKGNQDMGAFWSAGRDPLFYCHHSNVDRMWSLWTDVLHGGNFPKTPEYDDYRNAYFYFYDENANPVRVYVRDSFDTERLGYKYEDQELPWMSITQQQQQQQRQQQRQPLLGGRLKTRTFSLVKKVLTELKVMLPL
MGVLKAWLGVALALAEFAVLPHCEGACLYQGSFLADATIWKPDSCQNCRCHGDIVICKPVVCKNPRCAFEKGEVLWIAPNQCCPQCAPRTPGSCHHEGKIHEHGTEWASAPCTVCSCTHGEVRCSHQQCTPLSCGPQELEFLAEGRCCPICVGTGKPCSYDGHVFQDGEDWQLSRCAKCVCRNGLTQCFAAQCQPLFCNQDEIVVRVPGKCCSQCSARSCSTAGQVYEHGEQWKEDACTLCMCDQGQVRCHKQVCPPLRCAKGQGRARHHGQCCEECATPDRSCSSGGVLRYQDEMWKGSACEFCMCDQGQVTCQTGECAKVACALGEELVHLEGKCCPECISRNGYCIYEQKAETMSSSAREIKHVPDGEKWEEGPCKLCECREAQVTCYEPSCPPCPVATLALVVKGQCCPDCTPVHCHPDCLTCSHSPDHCDLCQDPTKLLQNGRCVHSCGLGFYQAGSLCLACQPQCSTCTNGLECSSCLPPLLMQQGQCVSTCGD
MTLEQWLLWKKMSQAHQALENVTTLTEEQKQQVIIDIQHEDVVPTRMDKLKYLAYSCCATSTRVLCWIVLVCVLLLVVFISCFVTMSRIQWNKDIAVFGPVIDWNVSQQAVIQQIRAKRLARSIRVEHATETYVEVNMTSIPQGVLYVPHPEPIILKERILGLSQVMMINSENIANTANLTQETKVLLADMINEEMNDLANQMIDFEIPLGDPRDQKQYQHQKCFQEFAHCYLVKYKTTKGWPSSTVIADQCPLPGNHPTVQYAHQNIWDYYVPFEQIRPEGWNSKSYYEDARIGGFYIPKWLRNNSYTHVLFCSDQIYGKWYNIDLTAQERENLLVRKLINLAKGNSSQLKDRAMPAEWDKQGKADLFRQINTLDVCNRPEMVFLLNSSYYEFSLWEGDCGFTRQNVTQANSLCKDFYNNSKWQKLHPYSCRFWRYKQEKEETKCSNGEKKKCLYYPQWDTPEALYDFGFLAYLNSFPSPICIKNQTIREPEYKISSLY
MIIREIRLQNFLSHEDTTVKFEGSINVIIGNNGAGKSSIIDGILFGLFKRTNRDIGKNEELIKKGKKSGQVSIKFEINGDTYLIDRNVGETSRDTISLLKEGKIITLARQSTTVNNKIKEILGFDHKILMSTTIIGQGSVESVFSDFPEVMKELLKINKLEMLRESNGPIHSLIKVLTDRIRSLQSIKDILKREEAEIDRLKKEIEEIKVKLENIEREAKEKEDELNQYNTEFNRIKEIKVQYDILSGELSVVNKKIEEIALRLKDFEEKEKRYNKIETEVKELDENREKINTISSFKSILVQIDSLKSQINVVENDLKRKKEKLKRKKELEEKEKQYEEIEKRKKELEEKEKQYEEIEKRLTYVLKNIERQKNEIEKLNYVDTQDLENKIKDVSDRINQIDNELKGLLDRRGDLNGRKEQTLKIYNNLNSIEDDRCPICGRPLDSEHKAKIREEIKVQLLELNKQITALQARINSLIKEREELEATRNKLQLELQKRSK
MKRCYITTPIYYASGKPHIGHAFTTILADVIKRFKIQNGYEAFLLVGSDEHGNKIESKAKSLNLDPKTFVDINAQAFKLMWKTLNISFDHFIRTTDEIHKQQVQKTFQDLYDKKLIYQSEWKGAYCVECEQNYFTFNKQTMLCEIGHNLSLVQEPCWFISFSSTKNWIETTIGKNQLNIIPKSRASELKNNFINNGLNDLALTRKNVTWGIKVPFDPNQTIYVWFDALFSYITNLGFRNGDPNFIKWWNNDNKEREVIHLISREITRFHCIYWPIFLHLLDIKLPTQFLSHGWIVDGEGRKMSKSLNNVISPEQLIDQFGVDGTRYCLLKEMRLDKDNRCSVSILKEIYNADLANSFGNHVSRTFGMIKKYLNGKLEYQIITDNALQKIMILIDESIVQFDHYFNSYEFYRAINLLLKIVFELSKLIDDFKPWELFKNQEFSLLKQLLFTCVRCVQVCYVLLTPILVNTASKVFHLFNFADDACRKDQLRDATLLKKIII
MAEYWQQLTNGAGEAGPGNESSAMADCNGGHESAAVGGSCNRHSNNNYVNFNQFIMQHNLGGGAPSNATSTMQHPVGSSYTNFSLGGGGGAFGLNPPVASASTSHFANVSHQSPNFYSQAMIPTYQNGDGIARVTVTSSYGSVNPSNSNFSSFYTPFGNNPFDFSASKLQASAPEFVPNFAKLSLEETPAAATTNGNSTASLETAINETRPRTLRAQEPAERGANNQCSNHNYERERERERDRDRDRERDRDRDRDRDRDRDRDRDRDSRPGNTRQQRRSDYRDDREDRYERSDRRRPQKQQRYDNHRSNKRRDDWNRNRDRINGFPRAVDDLDTSNESAHPSPEKQSQLQQISPRRGPPLPPADNEKLSQREKLVRDIEQRRLECLVCVEAIKSHQPTWSCRNCYHMLHLKCTITWASSSKSEVGWRCPACQNVLQDLPRDYLCFCGKLKNPPVSRTELAHSCGEVCCRIEGCSHACTLLCHPGPCPPCQANVVRSCGC
MTGRGQPPKKNDTYDYPRKQPPKNGSYDNYDYPTSTKTRSTNKQRKDSNYPPRETIFEPDLAADPIYSVPRPPSRVPHKLVKVNYKSNLVPITASNSVSELLSLHDETQVTECVEAPLIAKSPDITVYEKMFSVRPKHTLTKLEGKQKMFTRKKKGSFVKIGSNMLEFGESLKSKLHNDSKKSPDEPDGLVHVPVHLLYPPKHQDPVPAFFIFLEGSIGVGKTTLLKSMNGILGGKNVLAFHEPIAYWTDVFSNSLEEVYKLTLPAKVGRTSNSAKLLACQLKFASPLLALKTATDRLSSPKNSLLSSDMWVMFDRHPLSATVVFPYMHFQNGFLSFSHLIQLWSSFKASRGDNIILLNLNSQENLKRVKKRNRKEEKSVSIEHIRLLNNCYHAVYCAWLLVQNFTPEEIVEVCFNAKHITDLSSSKPSFLAKHVSTEDMLKSSIFNTWIEMTKAHRDSCTLMECLLTFCKELEKVQLIHVNVSPFTDDIPGLWASIYTS
MSQHLPLVAAQPGIWMAEKLSDLPSAWSVAHYVELTGEVDAPLLARAVVAGLAQADTLRMRFTEDNGEVWQWVDDALIFELPEIIDLRTNIDPHGTAQALMLADLQQDLRVDSGKPLVFHQLIQVADNRWYWYQRYHHLLVDGFSFPAITRQIANIYCALLRGEPTPASPFTPFADVVEEYQQYRESEAWQRDAAFWVEQRRQLPPPASLSPAPLAGRSASADILRLKMEFTDGEFRQLATQLSGVQRTDLALALTALWLGRLCNRMDYAAGFIFMRRLGSAALTATGPVLNVLPLGIHIAAQETLPELATRLATRLAAQLKKMRRHQRYDAEQIVRDSGRAAGDEPLFGPVLNIKVFDYQLDIPGVQAQTHTLATGPVNDLELALFPDEHGDLSIEILANKQRYDEPTLIQHAERLKMLIAQFAADPALLCGDVDIMLPGEYAQLAQINATQVEIPETTLSALVAEQAAKTPDAPALADARYLFSYREMHEQVVALANL
MESVEKKDSLTAPSEFATTASTDAANAPTTFPVEAPPLEEEEVIIEQDPGFVSEDDEDRSVPTEDKKQDQDNAEANEEQVGRGDERHGDYLDVGDDVLLKHLQRQCAIICDALQERSDVPLAIADVSLAYERHLFSPRVPPKRQENGTCEPNPRLNFYPVFAVPEVLATYHIFFQNCKIPLSCRANRSRADKQLALRQGAVIPDIASLNEVPKIFEGLGRDEKRAANALQQENSENESHSGVLVELEGDNARLAVLKRSIEVTHFAYPALNLPPKVMSTVMSELIVRRAQPLERDANLQEQTEEGLPAVGDEQLARWLQTREPADLEERRKLMMAAVLVTVELECMQRFFADPEMQRKLEETLHYTFRQGYVRQACKISNVELCNLVSYLGILHENRLGQNVLHSTLKGEARRDYVRDCVYLFLCYTWQTAMGVWQQCLEECNLKELQKLLKQNLKDLWTAFNERSVAAHLADIIFPERLLKTLQQGLPDFTSQSMLQNF
MLMKQTFLYFLLTCVVSAQFNGYVPPEQNGGDIVVPKDFYEKFGEDFIREQEESSAPLMNPVPERDEAEAPHHPKGHHEFNDDFEDDTALEHPGFKDKLDSFLQPARDFLHTVSDRLDNIFDDDEDEHVREKRPHDSADEDAPRRKHGKCKGKGKHHKGKHAKGKGKKSHPKPEDDSVFFDDERPKHHEFDDEDREFPAHHEPGEHMPPPPMHHKPGEHMPPPPMHHEPGEHMPPPPMHHEPGEHMPPPPMHHEPGEHMPPPPMHHEPGEHMPPPPMHHEPGEHMPPPPMHHEPGEHMPPPPMHHEPGEHMPPPPMHHEPGEHMPPPPMHHEPGEHMPPPPFKHHELEEHEGPEHHRGPEDKEHHKGPKDKEHHKGPKDKEHHKGPKDKEHHKGPKDKEHHKGPKDKEHHKGPKDKEHHQGPKEKHNERPEQNMQSSHELLVIEAFADLINSVPVEEIAEEFSRFLDTLGIEYYGNIPVHIQENAPKDSSIPPLFEFDDD
MSGGGDVVCTGWLRKSPPEKKLRRYAWKKRWFILRSGRMSGDPDVLEYYKNDHSKKPLRIINLNFCEQVDAGLTFNKKELQDSFVFDIKTSERTFYLVAETEEDMNKWVQSICQICGFNQAEESTDSLRNVSSAGHGPRSSPAELSSSSQHLLRERKSSAPSHSSQPTLFTFEPPVSNHMQPTLSTSAPQEYLYLHQCISRRAENARSASFSQGTRASFLMRSDTAVQKLAQGNGHCVNGISGQVHGFYSLPKPSRHNTEFRDSTYDLPRSLASHGHTKGSLTGSETDNEDVYTFKTPSNTLCREFGDLLVDNMDVPATPLSAYQIPRTFTLDKNHNAMTVATPGDSAIAPPPRPPKPSQAETPRWGSPQQRPPISENSRSVAATIPRRNTLPAMDNSRLHRASSCETYEYPQRGGESAGRSAESMSDGVGSFLPGKMIVGRSDSTNSEDNYVPMNPGSSTLLAMERAGDNSQSVYIPMSPGAHHFDSLGYPSTTLPVHR
MSTIKFLRSSTHNALRSSLGWCRLAASRPRYDYDLVVLGGGSAGLACAKEAAGCGARVLCFDYVKPTPVGTKWGIGGTCVNVGCIPKKLMHQASLLGEAVHEAVAYGWNVDDTNIRPDWRKLVRSVQNHIKSVNWVTRVDLRDKKVEYVNSMATFRDSHTIEYVAMPGAEHRQVTSEYVVVAVGGRPRYPDIPGAVELGITSDDIFSYEREPGRTLVVGAGYVGLECACFLKGLGYEPTVMVRSIVLRGFDRQMSELLAAMMTERGIPFLGTTIPKAVERQADGRLLVRYRNTTTQMDGSDVFDTVLWAIGRKGLIEDLNLDAAGVKTHDDKIVVDAAEATSVPHIFAVGDIIYGRPELTPVAILSGRLLARRLFAGSTQLMDYADVATTVFTPLEYSCVGMSEETAIELRGADNIEVFHGYYKPTEFFIPQKSVRHCYLKAVAEVSGDQKILGLHYIGPVAGEVIQGFAAALKTGLTVKTLLNTVGIHPTTAEEFTRLS
MSTSSLRRQMKNIVHNYSEAEIKVREATSNDPWGPSSSLMSEIADLTYNVVAFSEIMSMIWKRLNDHGKNWRHVYKAMTLMEYLIKTGSERVSQQCKENMYAVQTLKDFQYVDRDGKDQGVNVREKAKQLVALLRDEDRLREERAHALKTKEKLAQTATASSAAVGSGPPPEAEQAWPQSSGEEELQLQLALAMSKEEADQPPSCGPEDDVQLQLALSLSREEHDKEERIRRGDDLRLQMAIEESKRETGGKEESSLMDLADVFTTPAPPQASDPWGGPASVPTAVPVAAAASDPWGAPAVPPAADPWGGAAPTPASGDPWRPAAPTGPSVDPWGGTPAPAAGEGPTSDPWGSADGGAPVSGPPSSDPWAPAPAFSDPWGGSPAKPSSNGTAVGGFDTEPDEFSDFDRLRTALPTSGSSTGELELLAGEVPARSPGAFDMSGVGGSLAESVGSPPPAATPTPTPPTRKTPESFLGPNAALVDLDSLVSRPGPTPPGAKAS
MAETAEPEGGAPSPQGPPEGSALLEERPGEPDPAGPEASEGAAKAPSGEGAGAAAKAGATEEASGGRDGEGAGEQAPDAGTESGGETPDAKGAQIEAEGAPEGTKAPQLGEEGSGGKQVEESGPDCELRGEAAREAEGQAAAPAAPGAQEEAVPGDSVDAEGSIDAGGSVDAAGSVDAGGSIDAGGSMDAGGSVDAGGSIDTGGSVDAAGSVDAGGSIDTGRNVDAGGSIDAGGSVDAGGSMDAEGPAGGAHGAGGEPQDLGAGSPQPRSEAVEVAAAENEGHSPGESVEDAAAEEAAGTREPEGSEDAAGEDGDQGRPQEETEQQAERQEPGPETQSEEEERPPDRSPDGEAAASTRAAQPEAELSNHLAAEEGGQRGEGPANGRGEDGEASEEGDPGQEHDITLFVKAGYDGESIGNCPFSQRLFMILWLKGVIFNVTTVDLKRKPADLQNLAPGTNPPFMTFDGDVKTDVNKIEEFLEEKLAPPRYPKLATQHPESN
MDSKESLAPPGRDEVPSSLLGRGRGSVMDLYKTLRGGATVKVSASSPSVAAASQADSKQQRILLDFSKGSASNAQQQQQQQQPQPDLSKAVSLSMGLYMGETETKVMGNDLGYPQQGQLGLSSGETDFRLLEESIANLNRSTSRPENPKSSTPAAGCATPTEKEFPQTHSDPSSEQQNRKSQPGTNGGSVKLYTTDQSTFDILQDLEFSAGSPGKETNESPWRSDLLIDENLLSPLAGEDDPFLLEGDVNEDCKPLILPDTKPKIQDTGDTILSSPSSVALPQVKTEKDDFIELCTPGVIKQEKLGPVYCQASFSGTNIIGNKMSAISVHGVSTSGGQMYHYDMNTASLSQQQDQKPVFNVIPPIPVGSENWNRCQGSGEDNLTSLGAMNFAGRSVFSNGYSSPGMRPDVSSPPSSSSTATGPPPKLCLVCSDEASVCHYGVLTCGSCKVFFKRAVEGQHNYLCAGRNDCIIDKIRRKNCPACRYRKCLQAGMNLEARKT
MACSTLSKSPKDKIDPRDLLIPLILFLSLKGARSAAPGSSPHQVYNITWEVTNGDRETVWAISGNHPLWTWWPVLTPDLCMLALSGPPHWGLEYQAPYSSPPGPPCCSGSSGNVAGCARDCNEPLTSLTPRCNTAWNRLKLDQVTHKSSEGFYVCPGSHRPREAKSCGGPDSFYCASWGCETTGRVYWKPSSSWDYITVDNNLTSNQAVQVCKDNKWCNPLAIRFTNAGKQVTSWTTGHYWGLRLYVSGQDPGLTFGIRLSYQNLGPRIPIGPNPVLADQLSFPLPNPLPKPAKSPPASSSTPTLISPSPTPTQPPPAGTGDRLLNLVQGAYQALNLTNPDKTQECWLCLVSGPPYYEGVAVLGTYSNHTSAPANCSVASQHKLTLSEVTGRGLCIGTVPKTHQALCNTTLKAGKGSYYLVAPTGTMWACNTGLTPCLSATVLNRTTDYCVLVELWPRVTYHPPSYVYSQFEKSHRHKREPVSLTLALLLGGLTMGGIAA
MTNGGSINSSTHLLDLLDEPIPGVGTYDDFHTIDWVREKCKDRERHRRINSKKKESAWEMTKSLYDAWSGWLVVTLTGLASGALAGLIDIAADWMTDLKEGICLSALWYNHEQCCWGSNETTFEERDKCPQWKTWAELIIGQAEGPGSYIMNYIMYIFWALSFAFLAVSLVKVFAPYACGSGIPEIKTILSGFIIRGYLGKWTLMIKTITLVLAVASGLSLGKEGPLVHVACCCGNIFSYLFPKYSTNEAKKREVLSAASAAGVSVAFGAPIGGVLFSLEEVSYYFPLKTLWRSFFAALVAAFVLRSINPFGNSRLVLFYVEYHTPWYLFELFPFILLGVFGGLWGAFFIRANIAWCRRRKSTKFGKYPVLEVIIVAAITAVIAFPNPYTRLNTSELIKELFTDCGPLESSSLCDYRNDMNASKIVDDIPDRPAGIGVYSAIWQLCLALIFKIIMTVFTFGIKVPSGLFIPSMAIGAIAGRIVGIAVEQLAYYHHDWFIF
MPSWALFMVTSCLLLALPNQAQVTSQDVFLLALGTEPLNCFSQTFEDLTCFWDEEEAAPSGTYQLLYAYRGEKPRACPLYSQSVPTFGTRYVCQFPAQDEVRLFFPLHLWVKNVSLNQTLIQRVLFVDSVGLPAPPRVIKARGGSQPGELQIHWEAPAPEISDFLRHELRYGPTDSSNATAPSVIQLLSTETCCPTLWMPNPVPVLDQPPCVHPTASQPHGPAPFLTVKGGSCLVSGLQASKSYWLQLRSQPDGVSLRGSWGPWSFPVTVDLPGDAVTIGLQCFTLDLKMVTCQWQQQDRTSSQGFFRHSRTRCCPTDRDPTWEKCEEEEPRPGSQPALVSRCHFKSRNDSVIHILVEVTTAQGAVHSYLGSPFWIHQAVLLPTPSLHWREVSSGRLELEWQHQSSWAAQETCYQLRYTGEGREDWKVLEPSLGARGGTLELRPRARYSLQLRARLNGPTYQGPWSAWSPPARVSTGSETAWITLVTALLLVLSLSALLG
MCGGQRPLFLLPLLAVCLGAKGRNQEERLLGDLMQGYNPHLRPAEHDSDVVNVSLKLTLTNLISLNEREEALTTNVWIEMQWCDYRLRWDPRDYGGLWVLRVPSTMVWRPDIVLENNVDGVFEVALYCNVLVSPDGCVYWLPPAIFRSSCPVSVTFFPFDWQNCSLIFQSQTYSTNEINLQLSQEDGQTIEWIFIDPEAFTENGEWAIRHRPAKMLLDEAAPAEEAGHQKVVFYLLIQRKPLFYVINIIAPCVLISSVAILIYFLPAKAGGQKCTVAINVLLAQTVFLFLVAKKVPETSQAVPLISKYLTFLLVVTILIVVNAVVVLNVSLRSPHTHSMARGVRKVFLRLLPQLLRMHVRPLAPVAVQDAHPRLQNGSSSGWPITAGEEVALCLPRSELLFRQRQRNGLVRAALEKLEKGPESGQSPEWCGSLKQAAPAIQACVEACNLIARARHQQTHFDSGNKEWFLVGRVLDRVCFLAMLSLFVCGTAGIFLMAHYN
MKKLIFVVLLLAVISYTYPSNLDYKYTSSIPIEFVKLSEIKNVDELNRLLNSNALVIFCLDSNNINKDILYHLGIKRYNPSEIPDYGNYSYVSINGVIVVYPKYSVYEENGALIYNPPKEENYSKYEFVRPYKIKVPNVSKIPDYGGYVLIENSTFILYPKKYIIRGDEGGIYYIPPKNSSDNYYYKYSYNLPEKCIPDYYDYVFIDNNGIFIIYPKKYVVRSNDGVLVFSPPVDAKEAPIYKIDYKKIDEGVYEIKKNKLLFLYPTTLNNKSTLDIIGEYIAKNGGVFAYINKVPPYYKHMLATGVAIDKVIPDESGSYAIDVAGRKIKVDVLDDEIINNKLKCIKALKALGINVSYIVTGSEGIDIVEKSNVDTDELEDLYNYYWFKKWWQNYTHLYFNPSQLKNIEFNGFEDILALSYYPLIYVDKAPETFRNDPIGGYYPKVISYKGTKNYGYWEEGAKSENVYYHLDEGEPYWDGKANEPSKWYYEGQPVSMEND
MTGHVDPVHFERLKIQSVTFGSANDNASLQVHNVSKSPEYSKYSYSRKNNEPIEFIQLREEEGPIVKVEEEDGLTLRFQLEFHAQEGKRDVTNLTCVYGTSPQQLDRLITREFSSDANFQNNHQVFLIGNIEFHSNENSKKIEWTWSNQSLHTLYFRNGGSPIYLCFAEYDKRLNCLVPLKTFQFYVTESDQDSTPATPFPMPMHLAEETATSPEISDAPPLSGNVDPLPINSPPLTNPVARDIDQTEPEDGPLFRATILNYERTTHDMRMVLKKLIKRIEHVAHSHGLLYMSYKELMSAFERVATINPPAFKPFLDHYYAAAAQSFDSFNIDRARLLRNFLIEPLRKIYDTDIKNVSTKKKDFEETSRDYYTSLSRYLSKSEKETSSDKTKESKFAAKKRDFELSRFDYYSYMQDINGGRKGQEVLSVLTSFAANDYNLIHSSLTDIDALRPSIIQLQDIVTEANKEFQLLRAEREERRRYIETSSRELEDKDAEIAAQ
MAGLNEILLPEVHLNSPIVRYKLFYYILHGQLPNDLEPDDLGPLANQNWKAIRAEESQVHARLKQIRVELIARIPSLRWTRSQREIAILIWPRILPILQAYDLRQSMQLPTVWEKLTQSTVNLISDGLERVVLHISNQLTGKPNLFTRSRAGQDVKDYSIPSTRELSQIWFNNEWSGSVKTWLMIKYRMRQLITNQKTGELTDLVTIVDTRSTLCIIAPELVALYSNEHKALTYLTFEMVLMVTDMLEGRLNVSSLCTASHYLSPLKKRIEILLTLVDDLALLMGDKVYGVVSSLESFVYAQLQYGDPVVDIKGTFYGFICNEILDLLTEDNIFTEEEANKVLLDLTSQFDNLSPDLTAELLCIMRLWGHPTLTASQAASKVRESMCAPKVLDFQTIMKTLAFFHAILINGYRRSHNGIWPPTTLHGNAPKSLIEMRHDNSELKYEYVLKNWKSISMLRIHKCFDASPDEDLSIFMKDKAISCPKQDWMGVFRRSLIKQR
MSSQPLTLQDMMAAILRFWSEQGCIIHQGYDLEVGAGTFNPATFLQALGPEPFKTAYIEPSRRPQDGRYGQHPNRLQKYHQLQVILKPVPENFLSLYLESLKVIGLNLVDHDIRFVHDDWENPTIGAWGLGWEVWLNGMEITQLTYFQAVGSKPLEAISGEITYGVERIAMYLQKKNSVYDVMWNDSLTYGDITQHAEQAWSQYNFETANTSMWLKHFEDFAAEALATLDKGLPLPAYDFVIKASHAFNMLDSRGVISVTERTRYITKIRQLARAVADKYVIWRESLGFPLLKTIPSTPTVTAKQIPHICQDEDFLLEIGSEELPAAFVPTGIQQLESLAKKLLADHNISYNNLEVLGTPRRLALRIQGLSHLTIRPEAEKKGPPLSLLFEEDGSVSSQGEQFFASHGLSISHRSALDQSSTICRVRSIKGTDYLFLVIPEERIETAAILVNELPLLIRSMRFPKKMTWDNGGVEYARPIRWLVALYGDQVLPISLGFVS
MNGPALQPSSPSSAPSASPAAAPRGWSEFCELHAVAAARELARQYWLFAREHPQHAPLRAELVSLQFTDLFQRYFCREVRDGRAPGRDYRDTGRGPPAKAEASPEPGPGPAAPGLPKARSSEELAPPRPPGPCSFQHFRRSLRHIFRRRSAGELPAAHTAAAPGTPGEAAETPARPGLAKKFLPWSLAREPPPEALKEAVLRYSLADEASMDSGARWQRGRLALRRAPGPDGPDRVLELFDPPKSSRPKLQAACSSIQEVRWCTRLEMPDNLYTFVLKVKDRTDIIFEVGDEQQLNSWMAELSECTGRGLESTEAEMHIPSALEPSTSSSPRGSTDSLNQGASPGGLLDPACQKTDHFLSCYPWFHGPISRVKAAQLVQLQGPDAHGVFLVRQSETRRGEYVLTFNFQGIAKHLRLSLTERGQCRVQHLHFPSVVDMLHHFQRSPIPLECGAACDVRLSSYVVVVSQPPGSCNTVLFPFSLPHWDSESLPHWGSELGLPH
SSSLKIASTQEARQYFDTDRVVVDAVGSDFTDVGAVIAMDYETDVIDAADATKFGIPVFAVTKDAQAISADELKKIFHIIDLENKFDATVNAREIETAVNNYEDSILPPFFKSLKEYVSRGLIQFDCPGHQGGQYYRKHPAGREFYDFFGETVFRADLCNADVALGDLLIHEGPAVAAEKHAARVYNADKTYFVLGGSSNANNTVTSALVSNGDLVLFDRNNHKSVYNSALAMAGGRPVYLQTNRNPYGFIGGIYDSDFDEKKIRELAAKVDPERAKWKRPFRLAVIQLGTYDGTIYNAHEVVKRIGHLCDYIEFDSAWVGYEQFIPMMRNSSPLLIDDLGPEDPGIIVVQSVHKQQAGFSQTSQIHKKDSHIKGQLRYCDHKHFNNSFNLFMSTSPFYPMYAALDVNAAMQEGEAGRKLWHDLLITTIEARKKLIKAGSMFRPFVPPVVNGKKWEDGDTEDMANNIDYWRFEKGAKWHAYEGYGDNQYYVDPNKFMLTT
MDSTFSGIEIGKRSLFAHKDAMNTVGHNLSNATKPGYSRQRVTMKTEIPLYAPQLNRAKKQGQLGQGIVVQSIDRVKDELLNTRIIEESHRLGYWTSQDKFISILEDVYNEPEDQSIRKRLNDFWESWHDLANQPQGLAERKIILERGKSFCEGIRNRFHSLERIYIMANDEIKITTDEANNYIRNIANLNKQISKSQAMKDNPNDLMDARDLMVEKLGNIISVSIENKQDPNEFLIHAEGRHLVQGSIANEFKLEATNGPTRTRWNILWANNDKAYLKTGKLGSLLNIRDEEIKNEINELNNIAANIIEIVNEIHEAGRGMDKKNGRSFFSQELKLTDDRGRYDTNGNGQFDSVHIFKINSTNEIFPEEKLGFYGTLKFEATNSNEIVEIPYNAPDTVQDVINRINNSNAQVTARINSEGKLEIKAVKEQEDENITFKIKHIEDSGSFLTKYTGILNASGPEGAYDYKNIDTTDKLAPKSTYSISPLKNPAAWIKVADI
