# Supplementary material for: Towards a better solution to the shortest common supersequence problem: the deposition and reduction algorithm
Source: BMC Bioinformatics. 2006 Dec 12;7(Suppl 4):S12. doi: 10.1186/1471-2105-7-S4-S12 (PMC1780115; doi:10.1186/1471-2105-7-S4-S12)
Supplement: Additional file 2 — Real Protein sequences PROTEIN sequences are obtained from Swiss-Prot Release 45.5 of 04-Jan-2005. . Sequences are randomly selected from different protein sequences. The specific length and number of sequences are specified for each PROTEIN dataset. There are 60 randomly selected datasets. File name indicate the number of sequences, sequence length, and dataset number. For example, file name "PROTEIN_N100_K500_5" indicate that it is PROTEIN sequences dataset, with 500 sequences, each truncated to length of 100. And this is number 5 datasets for this setting. Each sequence is represented as a row in the data file. [file 1471-2105-7-S4-S12-S2.zip › PROTEIN_N500_K1000_5]

MSGDHLHNDSQIEADFRLNDSHKHKDKHKDREHRHKEHKKEKDREKSKHSNSEHKDSEKKHKEKEKTKHKDGSSEKHKDKHKDRDKEKRKEEKVRASGDAKIKKEKENGFSSPPQIKDEPEDDGYFVPPKEDIKPLKRPRDEDDADYKPKKIKTEDTKKEKKRKLEEEEDGKLKKPKNKDKDKKVPEPDNKKKKPKKEEEQKWKWWEEERYPEGIKWKFLEHKGPVFAPPYEPLPENVKFYYDGKVMKLSPKAEEVATFFAKMLDHEYTTKEIFRKNFFKDWRKEMTNEEKNIITNLSKCDFTQMSQYFKAQTEARKQMSKEEKLKIKEENEKLLKEYGFCIMDNHKERIANFKIEPPGLFRGRGNHPKMGMLKRRIMPEDIIINCSKDAKVPSPPPGHKWKEVRHDNKVTWLVSWTENIQGSIKYIMLNPSSRIKGEKDWQKYETARRLKKCVDKIRNQYREDWKSKEMKVRQRAVALYFIDKLALRAGNEKEEGETAD
MQSWSRVYCSLAKRGHFNRISHGLQGLSAVPLRTYADQPIDADVTVIGSGPGGYVAAIKAAQLGFKTVCIEKNETLGGTCLNVGCIPSKALLNNSHYYHMAHGTDFASRGIEMSEVRLNLDKMMEQKSTAVKALTGGIAHLFKQNKVVHVNGYGKITGKNQVTATKADGGTQVIDTKNILIATGSEVTPFPGITIDEDTIVSSTGALSLKKVPEKMVVIGAGVIGVELGSVWQRLGADVTAVEFLGHVGGVGIDMEISKNFQRILQKQGFKFKLNTKVTGATKKSDGKIDVSIEAASGGKAEVITCDVLLVCIGRRPFTKNLGLEELGIELDPRGRIPVNTRFQTKIPNIYAIGDVVAGPMLAHKAEDEGIICVEGMAGGAVHIDYNCVPSVIYTHPEVAWVGKSEEQLKEEGIEYKVGKFPFAANSRAKTNADTDGMVKILGQKSTDRVLGAHILGPGAGEMVNEAALALEYGASCEDIARVCHAHPTLSEAFREANLA
SSQVEHPAGGYKKLFETVEELSSPLTAHVTGRIPLWLTGSLLRCGPGLFEVGSEPFYHLFDGQALLHKFDFKEGHVTYHRRFIRTDAYVRAMTEKRIVITEFGTCAFPDPCKNIFSRFFSYFRGVEVTDNALVNIYPVGEDYYACTETNFITKVNPETLETIKQVDLCNYVSVNGATAHPHIENDGTVYNIGNCFGKNFSIAYNIVKIPPLQADKEDPISKSEIVVQFPCSDRFKPSYVHSFGLTPNYIVFVETPVKINLFKFLSSWSLWGANYMDCFESNETMGVWLHIADKKRKKYINNKYRTSPFNLFHHINTYEDHEFLIVDLCCWKGFEFVYNYSYLANLRENWEEVKKNARKAPQPEVRRYVLPLNIDKADTGKNLVTLPNTTATAILCSDETIWLEPEVLFSGPRQAFEFPQINYQKYGGKPYTYAYGLGLNHFVPDRLCKLNVKTKETWVWQEPDSYPSEPIFVSHPDALEEDDGVVLSVVVSPGAGQKPAY
MNTGIIDLFDNHVDSIPTILPHQLATLDYLVRTIIDENRSVLLFHIMGSGKTIIALLFALVASRFKKVYILVPNINILKIFNYNMGVAMNLFNDEFIAENIFIHSTTGFYSLNYNDNVINYNGLSRYNNSIFIVDEAHNIFGNNTGELMTVIKNKNKIPFLLLSGSPITNTPNTLGHIIDLMSEETIDFGEIISRGKKVIQTLLNERGVNVLKDLLKGRISYYEMPDKDLPTIRYHGRKFLDTRVVYCHMSKLQERDYMITRRQLCYHEMFDKNMYNVSMAVLGQLNLMNNLDTLFQEQDKELYPNLKINNGVLYGEELVTLNISSKFKYFINRIQTLNGKHFIYFSNSTYGGLVIKYIMLSNGYSEYNGSQGTNPHMINGKPKTFAIVTSKMKSSLEDLLDVYNSPENDDGSQLMFLFSSNIMSESYTLKEVRHIWFMTIPDTFSQYNQILGRSIRKFSYADISEPVNVYLLAAVYSDFNDEVTSLNDYTQDELINVLP
MSVSVALKAKPIAYGAVACANYVNLSGAGSISVKYEDVALLDKQNKESNVSIQLNGSDSPVFGSKLALQTFSQVYPKLFIGENDRSLVESWVETASALAGNHNFLELSSLLAQLDDHLIMRSLFVGYSLTSADFSIWGALKSNNMAAGAVRTGQYFNLARWYKFMDSQNAVSVTMEEFTKAVNISKKQKSSGPNYEIGLPDAIDGKVVTRFPPEPSGYLHIGHAKAALLNQYFANKYHGKLIVRFDDTNPSKENSEFQDAILEDVALLGIKPDVVTYTSDYLDTIHQYCVDMIKSGQAYADDTDVETMRHERTEGIPSKHRDRPIEESLEILSEMDKGSDVGLKNCIRAKISYENPNKAMRDPVIYRCNLLPHHRTGTKYRAYPTYDFACPIVDSLEGVTHALRTTEYRDRNPLYQWMIKAMNLRKIHVWEFSRMNFVRTLLSKRKLTEIVDHGLVWGWDDPRFPTVRGVRRRGMTIEALQQYIVSQGPSKNILTLDWTS
MTVVCWSSRLLLLLPYLLLCVFGPYASHAGRLLVFPMDGSHWLSMLGVIQQLQQKGHEVVVIAPEASIHIKEGSFYTLRKFPVPFQKENVTATLVELGRTAFNQDSFLLRVVKIYMKVKRDSSMLLAGCSHLLHNAEFMASLEESHFDALLTDPFLPCGSIVAQYLTVPTVYFLNKLPCSLDSEATQCPVPLSYVPKSLSFNSDRMNFLQRVKNVLLAVSENFMCRVVYSPYGSLATEILQKEVTVQDLLSPASIWLMRSDFVKDYPRPIMPNMVFIGGINCLQKKPLSQEFEAYVNASGEHGIVVFSLGSMVSEIPEKKAMEIAEALGRIPQTVLWRYTGTRPSNLAKNTILVKWLPQNDLIGHPKTRAFITHSGSHGIYEGICNGVPMVMMPLFGDQMDNAKRMETRGAGVTLNVLEMTADDLENALKTVINNKSYKENIMRLSSLHKDRPIEPLDLAVFWVEYVMRHKGAPHLRPAAHDLTWYQYHSLDVIGFLLAI
MDLWRVFLTLALAVSSDMFPGSGATPATLGKASPVLQRINPSLRESSSGKPRFTKCRSPELETFSCYWTEGDDHNLKVPGSIQLYYARRIAHEWTPEWKECPDYVSAGANSCYFNSSYTSIWIPYCIKLTTNGDLLDEKCFTVDEIVQPDPPIGLNWTLLNISLPGIRGDIQVSWQPPPSADVLKGWIILEYEIQYKEVNETKWKTMSPIWSTSVPLYSLRLDKEHEVRVRSRQRSFEKYSEFSEVLRVTFPQMDTLAACEEDFRFPWFLIIIFGIFGVAVMLFVVIFSKQQRIKMLILPPVPVPKIKGIDPDLLKEGKLEEVNTILGIHDNYKPDFYNDDSWVEFIELDIDDADEKTEESDTDRLLSDDQEKSAGILGAKDDDSGRTSCYDPDILDTDFHTSDMCDGTSEFAQPQKLKAEADLLCLDQKNLKNSPYDASLGSLHPSITLTMEDKPQPLLGSETESTHQLPSTPMSSPVSLANIDFYAQVSDITPAGGVV
MIFAGRASSNTSTLMKFYSLLLYSLLFSFPILCHPLPLPSYLHHTINLTHSLLAVSNPSLAKNCWLCISLPSSAYPAVPALQTDWGTSPVSPHLRTSFNSPHLYPPEKLIYFLDRSSKTSPDISHQQAAALLCTYLKNLSPYINSTPPTFGPLTTQTTIPVAAPLCISRQRPTGIPLGNLSPSRCSFTLHLRSPTTHITETNGAFQLHITDKPSINTDKLKNVSSNYCLGRHLSCISLHPWLFSPCSSDSPPRPSSCLLIPSPKNNSESLLVDAQRFLIYHENRTSPSTQLPHQSPLQPLTAAPLGGSLRVWVQDTPFSTPSHLFTLHLQFCLVQSLFFLCGSSTYMCLPANWTGTCTLVFLTSKIQFANGTEELPVPLMTPTRQKRVIPLIPLMVGLGLSASTVALGTGIAGISTSVTTFRILSNDFSASITDISQTLSGLQAQVDSSAAVVLQNRQGLDLLTAEKGGLCIFLNEESYFYLNQSGLVYDNIKKLKDKAQ
MDEQVIFTTNTSGTIASVHSFEQINLRQCSTQSRNSCVQVGNKYLFIAQAQKALINVYNLSGSFKRESVEQRLPLPEILKCLEVVENDGVQYDRIQGVNHNLPDFNLPYLLLGSTESGKLYIWELNSGILLNVKPMAHYQSITKIKSILNGKYIITSGNDSRVIIWQTVDLVSASNDDPKPLCILHDHTLPVTDFQVSSSQGKFLSCTDTKLFTVSQDATIRCYDLSLIGSKKKQKANENDVSIGKTPVLLATFTTPYSIKSIVLDPADRACYIGTAEGCFSLNLFYKLKGNAIVNLLQSAGVNTVQKGRVFSLVQRNSLTGGENEDLDALYAMGQLVCENVLNSNVSCLEISMDGTLLLIGDTEGKVSIAEIYSKQIIRTIQTLTTSQDSVGEVTNLLTNPYRLERGNLLFEGESKGKQPSNNNGHNFMKIPNLQRVIFDGKNKGHLHDIWYQIGEPEAETDPNLALPLNDFNAYLEQVKTQESIFSHIGKVSSNVKVI
MATEIGSPPRFFHMPRFQHQAPRQLFYKRPDFAQQQAMQQLTFDGKRMRKAVNRKTIDYNPSVIKYLENRIWQRDQRDMRAIQPDAGYYNDLVPPIGMLNNPMNAVTTKFVRTSTNKVKCPVFVVRWTPEGRRLVTGASSGEFTLWNGLTFNFETILQAHDSPVRAMTWSHNDMWMLTADHGGYVKYWQSNMNNVKMFQAHKEAIREASFSPTDNKFATCSDDGTVRIWDFLRCHEERILRGHGADVKCVDWHPTKGLVVSGSKDSQQPIKFWDPKTGQSLATLHAHKNTVMEVKLNLNGNWLLTASRDHLCKLFDIRNLKEELQVFRGHKKEATAVAWHPVHEGLFASGGSDGSLLFWHVGVEKEVGGMEMAHEGMIWSLAWHPLGHILCSGSNDHTSKFWTRNRPGDKMRDRYNLNLLPGMSEDGVEYDDLEPNSLAVIPGMGIPEQLKLAMEQEQMGKDESNEIEMTIPGLDWGMEEVMQKDQKKVPQKKVPYAKPI
GVYRIRVSTGDSVYAGSNNEVYLWLIGQHGEASLGKLFRPCRNSEAEFKVDVSEYLGPLLFVRVQKWHYLKEDAWFCNWISVKGPGDQGSEYTFPCYRWVQGTSILNLPEGTGCTVVEDSQGLFRNHREEELEERRSLYRWGNWKDGTILNVAATSISDLPVDQRFREDKRLEFEASQVLGTMDTVINFPKNTVTCWKSLDDFNYVFKSGHTKMAERVRNSWKEDAFFGYQFLNGANPMVLKRSTCLPARLVFPPGMEKLQAQLDEELKKGTLFEADFFLLDGIKANVILCSQQYLAAPLVMLKLQPDGQLLPIAIQLELPKTGSTPPPIFTPLDPPMDWLLAKCWVRSSDLQLHELQAHLLRGHLVAEVFAVATMRCLPSVHPVFKLLVPHLLYTMEINVRARSDLISERGFFDKVMSTGGGGHLDLLKQAGAFLTYSSLCPPDDLAERGLLDIDTCFYAKDALQLWQVMNRYVVGMFDLYYKTDQAVQDDYELQSWCQ
MTVVLFATEYDTPNIVVNMLSETPTEHHLFPLMIKYKPSNRIEFVLQTQRCPDSTRVRPVFICDARRLSLSEYVSTNTPLPARVICAGIDADATRELYEHLFDRKKDETGHDEENGSAARHLFSNLTSTLKCLVHYNRSAILRYLNNTFLSPTFPSWFLSTYGTHEGTLILTMSYYLFERTYSTIQTTRDYTKCFTADPGRNLFTYINMRDFMATMNGSRFRKQTVLFAVFAKARNARDRCELEYVDAKINAFREESRLAADSCVYYVYLAYRTALCREKFLQYCEHTAYDKNLPDDQQCAAEENYLGRSLDAELISIMNTYFSVEGYFGSYIHVDRAKLSPPHSYRGYDWNTEADTMVGYSSTATNLAISLRKLNSTCESLFSPLPPTLMGLLKLCASDRYVPRAEKSRKRTSGGREKEDETRVCRRNYLLNDTSRPIGPMPVFRVEMPEKRHVFCAVSAENWTRRLLPKDLMKNLPSEYVSDECLTDAVWLREDIAAL
MPPFNFIKQEIRPNTIPDLKVDATFRKVAKHAITFAIWKIDEDRLEAVQRSHYGTFYDSCAYIIYAASLSGHYANHETITREQKPNVSLERYIHYWLGKNVSEQNRSNVVHKIQELDSYLGNISSIYRETQNLESARFLSYFKKGYDVRSGALISAPQRPRLFQLYARKWLRSIEVATIDWSHFNSDYVMVLQTDNLTYVWIGRSSSGIERRSALDWVQKHCSGSPITIVDDGYEQAMSQEHKELWNTMLPLKKRMVCQASQLVSEYADYNSNKFRIYKCNQRGRLHLDQLDVGMPAKDDLSDAHGVYLLDNYGQSIWLWVGGQAPQADALSAMGNGRAFVKKKKYPDNTLVVRVLEGHEPVEFKRLFANWLNVWQENTRGHKPVSTKFGKLDAHSLCERPKMAADTQLVDDGRGERVIYRVFGDQVQEVPISKTVVFTTNASFVVKYSVQCATVVPADLASVGIKTIIYQWNGSEASVESISRADKFAKASFDGLKEPG
MLLWPLLLLLLLLPTLALLRQQRSQDARLSWLAGLQHRVAWGALVWAATWQRRRLEQSTLHVHQSQQQALRWCLQGAQRPHCSLRRSTDISTFRNHLPLTKASQTQQEDSGEQPLPPTSNQDLGEASLQATLLGLAALNKAYPEVLAQGRTARVTLTSPWPRPLPWPGNTLGQVGTPGTKDPRALLLDALRSPGLRALEAGTAVELLDVFLGLETDGEELAGAIAAGNPGAPLRERAAELREALEQGPRGLALRLWPKLQVVVTLDAGGQAEAVAALGALWCQGLAFFSPAYAASGGVLGLNLQPEQPHGLYLLPPGAPFIELLPVKEGTQEEAASTLLLAEAQQGKEYELVLTDRASLTRCRLGDVVRVVGAYNQCPVVRFICRLDQTLSVRGEDIGEDLFSEALGRAVGQWAGAKLLDHGCVESSILDSSAGSAPHYEVFVALRGLRNLSEENRDKLDHCLQEASPRYKSLRFWGSVGPARVHLVGQGAFRALRAALA
MLIKNFFIAFLMFFSILVHAENKFIVKDIQFKGLKNFSQNEALKNIPFRIGSTISQYDVKNSIKSLFKTGKFEDIKVSFLGKTIVFNIRERPIISNVIVSGNHIIASSVLDPYLKKLNIETGKSFNNFFTNVLTKTIKDFYLDIGRCKPDIKILKIFSKNNSVSIKILINEGTEIKINSIKILGVQAFSKEKILSLFKLQDYHSWWNLLSKSTYSPKELNNDLEHLKNFYLSNGYYYFNVNTKKVDFLQDKKQVDITIGVSEGKKYKISNFFVNGNLFPYQKLITNLININPNEFYNRDKIDIIVNKITRFLSEYGYVNTKVIVDPQIDHKKKTIALNFNIDMKKRYFVKRIYFTGNEITQDRVLRRKIKQMEGKYFNTKLVELGKKLLEKTKYFSDVKIIQKLNSYDSNQIDITYQVKEQTTGSINFGLGYGVDSGTSFNLAFSQDNIFGSGNSLKVDIIKNDYQKYLDISTSYPYFFYNNADLNARFFYNDFKYNFDN
MKMASQRFCLRWNNHQSNLLSVFDQLLHAETFTDVTLAVEGQHLKAHKMVLSACSPYFNTLFVSHPEKHPIVILKDVPYSDMKSLLDFMYRGEVSVDQERLTAFLRVAESLRIKGLTEVNDDKPSPAAAAAGAGATGSESTATTPQLQRIQPYLVPQRNRSQAGGLLASAANAGNTPTLPVQPSLLSSALMPKRKRGRPRKLSGSSNGTGNDYDDFDRENMMNDSSDLGNGKMCNESYSGNDDGSDDNQPNAGHTDDLNESRDSLPSKRSKNSKDHRVVSHHEDNSTSVTPTKATPELSQRLFGSSSTTISATAPGGSSTGPSETISLLEISDERESAPVHLPTILGLKIRAINTTTPAQQGSPQTPTKSKPKIRQATGSNNSNSLLKQQLRGGAKDPEVPPATRITGAVTPNAALNAEEQSKEMPKKNQDEVNACIGLHSLANAAEQQAAQVASTGNLHHQLLLHMAANNSMLNTTDYYQQQQQESPSSAGQFMDDDLE
MPAVSKGDGMRGLAVFISDIRNCKSKEAEIKRINKELANIRSKFKGDKALDGYSKKKYVCKLLFIFLLGHDIDFGHMEAVNLLSSNKYTEKQIGYLFISVLVNSNSELIRLINNAIKNDLASRNPTFMCLALHCIANVGSREMGEAFAADIPRILVAGDSMDSVKQSAALCLLRLYKASPDLVPMGEWTARVVHLLNDQHMGVVTAAVSLITCLCKKNPDDFKTCISLAVSRLSRIVSSASTDLQDYTYYFVPAPWLSVKLLRLLQCYPPPEDAAVKGRLVECLETVLNKAQEPPKSKKVQHSNAKNAILFETISLIIHYDSEPNLLVRACNQLGQFLQHRETNLRYLALESMCTLASSEFSHEAVKTHIDTVINALKTERDVSVRQRAADLLYAMCDRSNAKQIVSEMLRYLETADYAIREEIVLKVAILAEKYAVDYSWYVDTILNLIRIAGDYVSEEVWYRVLQIVTNRDDVQGYAAKTVFEALQAPACHENMVKVG
MLSQIQRFGGAMFTPVLLFPFAGIVVGIAIMLRNPMFVGEALTAPDSLFAQIVHIIEEGGWTVFRNMPLIFAVGLPIGLAKQAQGRACLAVLVSFLTWNYFINAMGMTWGHFFGVDFSAEPTAGSGLTMIAGIKTLDTSIIGAIVISGLVTALHNRYFDKPLPVFLGIFQGSSFVVIVAFLAMIPCAWLTLLGWPKVQLGIESLQAFLRSAGALGVWVYIFLERILIPTGLHHFVYGPFIFGPAVVEGGLQVYWAEHLQAFSQSTEPLKTLFPEGGFALHGNSKVFGSVGIALALYFTAAPENRVKVAGLLIPATLTAMLVGITEPLEFTFLFISPLLFAVHAVLAATMATVMYICGVVGNFGGGLLDQFLPQNWIPMFHHHASMMFIQIGIGLCFTALYFVVFRTLILRLNLKTPGREESEIKLYSKADYQAARGKTTAAAAPETRLGQAAGFLQALGGADNIESINNCATRLRIALVDMAKTQSDDVFKALGAHGVVR
MKKLFVVLVVMPLIYGDNFPCSKLTNRTIGNHWNLIETFLLNYSSRLSPNSDVVLGDYFPTVQPWFNCIHNNSNDLYVTLENLKALYWDYATENSTWNHKQRLNVVVNGYPYSITVTTTRNFNSAEGAIICICKGSPPTTTTESSLTCNWGSECRLNHKFPICPSNSEANCGNMLYGLQWFADAVVAYLHGASYRISFENQWSGTVTLGDMRATTLETAGTLVDLWWFNPVYDVSYYRVNNKNGTTVVSNCTDQCASYVANVFTTQPGGFIPSDFSFNNWFLLTNSSTLVSGKLVTKQPLLVNCLWPVPSFEEAASTFCFEGAGFDQCNGAVLNNTVDVIRFNLNFTTNVQSGKGATVFSLNTTGGVTLEISCYNDTVSDSSFSSYGEIPFGVTDGPRYCYVLYNGTALKYLGTLPPSVKEIAISKWGHFYINGYNFFSTFPIDCISFNLTTGDSDVFWTIAYTSYTEALVQVENTAITKVTYCNSYVNNIKCSQLTANL
MSDSSSSSTSAFVSSLVFNFAIFCAFIGLFLCLRPREKHVYQPRCIIDTQPKEEKPEPSPSSPFGLFAYVVKRSETYLIQYAGVDGYFFIRYLFTFGALCILGCLVLFPILLPVNATNGVGEKGFDILSFSNVKNHNRFYAHVFLSWLFFGFTIFIIYRELRYYVIFRHAMQSSGLYNNLPSSSTMLLTELPNSVLNDEETLHELFPNASEFTCVRDLKKLEKKVKKRSDLGNKYESTLNSLINKSVKKHNKLVKKHKPLPSTLDYTAYVKKRPTHRLKFLIGKKVDTIDYCRDTIAELDEVVDKLQTSLEERKKVGSVFIRFRSQTDLQTAYQAFLYSKKFRKYRFGRALVGIAPEDIVWSNLDLSMYTRRGKKTISNTILTLMIIFWAFPVAVVGCISNVNYLIEKVHFLKFIDHMPPKLLGIITGILPSVALSILMSLVPPFIKFLGKFGGALTVQEIENYCQNWYYAFQVVQVFLVTTMTSAATSAVVQVIKEPAS
MSGSTKVLDPAFQGVGQKPGTEIWRIENFEPVPVPKSEHGKFYMGDTYIVLQTTQNKGGAYLFDIHFWIGKDTSQDEAGTAAVKTVELDAALGGRAVQYREIQGHESDKFLSYFKPCIIPLEGGVASGFKKPEEEEFETRLYTCKGKRAVHLKQVPFARSSLNHDDVFILDTKEKIYQFNGANSNIQERAKALVVIQYLKDKFHEGTSDVAIVDDGKLDTESDSGEFWVLFGGFAPIARKVASEDEIIPETTPPKLYSIADGQVESIDGDLSKSMLENNKCYLLDCGSEIFIWVGRVTQVEERKTAIQAAEDFVASENRPKATRITRVIQGYEPHSFKSNFDSWPSGSATPANEEGRGKVAALLKQQGVGLKGLSKSTPVNEDIPPLLEGGGKLEVWYIDANSKTVLSKDHVGKLYSGDCYLVLYTYHSGERKEDYFLCCWFGKNSNQEDQETAVRLASTMTNSLKGRPVQARIFEGKEPPQFVALFQHMVVLKGGLSSG
MDDTQHFCLRWNNYQSSITSAFENLRDDEAFVDVTLACEGRSIKAHRVVLSACSPYFRELLKSTPCKHPVILLQDVNFMDLHALVEFIYHGEVNVHQKSLQSFLKTAEVLRVSGLTQQQAEDTHSHLAQIQNLANSGGRTPLNTHTQSLPHPHHGSLHDDGGSSTLFSRQGAGSPPPTAVPSLPSHINNQLLKRMAMMHRSSAAAAAEETSHAFKRLRGSDNSLPLSGAVGSGSNNNSPDLPPLHARSASPQQTPADFSTIKHHNNNNTPPLKEEKRNGPTGNGNSGNGNGNGNGASNGNGISISDKLGSLTPSPLARAGADDVKSEPMDMVCSNNNANANDEHSNDSTGEHDANRSSSGDGGKGSLSSGNDEEIGDGLASHHAAPQFIMSPAENKMFHAAAFNFPNIDPSALLGLNTQLQQSGDLAVSPQGKLTTNATTTTTTINNSITNNNNNNNNNNYDYSLPTKNSNSQKTPSPTTTTLTTPTTTTPTRPTAITSA
MEEFKVYFEKDGSRQQYFLYPLLFQEYIYALAHNHVLNGLIFYESSENFVYDNKFSLIIVKRLITQMYQKNSLSNLVNDSNRNRLVRQNKNFYYQTILEGFSVIMEIPFSIIFLSSVEEKKAKIPKIQNLRSIHTTFPFLEDKLSHLNHVSDILIPYPIHLEILVQVLQGWIQDVPSLHLLRFFLHEFHNWNSLITPKKSISFLFSKGNQRLFLFLYNSYVFECESALVFLRKQSFYLRSTSFGTFVERTHFYVKIEHIVVVRRNNFQKALSLFKDPFIHYIRYKGKSILASKGTDFLMKKWKYHXLNFWQCHFHFWSQPHRIHINRXSNRSFYFMGYLSSVRINFSTVRSQMLESSFLMDTPTKKFDTIVPIIPLIGSLVKAKFCNVSGHPVSKPVWADLSDADIIDRFGRICRNLSHYHSGSSKKQSLYRVKYILRLSCARTLARKHKSTVRAFFKRLGSEFLDEFFTDKEQVLSLIFPSLRSPSHRVHKGERIWYLD
MTEAATQLPISLNILVDSIREAANSTLDETLRSKLGQFMSSSAVSELMANLFESYVGEHEILDAGAGVGSLTAAFVQNATLNGAKSISSTCYEISEVMVYNLIQVLDLCKIRAMEFEVNWQQKIIESDFIQASVEQLLIENYSPKYNKAILNPPYLKIAAKGRERALLQKVGIEASNLYSAFVALAIKQLKSGGELVAITPRSFCNGPYFNDFRKQMLDECSLNKIHVFNSRKSAFKADNVLQENIIYHLTKGETQRKVVTVYSSTCANDINPTIFEVPFDEIVKSNNPDLFIHIVTNEQERELANKAGGLPCSLSDLGIQVSTGKVVDFRTRENLSMEYISNSVPLIFPQHLQRCSIVWPITKAKKPNALIVNEATNNLMVPNGIYVLTRRLTAKEEKRRIVASIYYPDIANVDTVGFDNKINYFHANGKPLDISLAKGLWVFLNSTLIDKYFRQMNGHTQVNATDLRALRYPTREQLEDIANQVDFGEFEQTKIDEII
MHSTEVQAKPLFSWKALGWALLYFWFFSTLLQAIIYISGYSGTNGIRDSLLFSSLWLIPVFLFPKRIKIIAAVIGVVLWAASLAALCYYVIYGQEFSQSVLFVMFETNTNEASEYLSQYFSLKIVLIALAYTAVAVLLWTRLRPVYIPKPWRYVVSFALLYGLILHPIAMNTFIKNKPFEKTLDNLASRMEPAAPWQFLTGYYQYRQQLNSLTKLLNENNALPPLANFKDESGNEPRTLVLVIGESTQRGRMSLYGYPRETTPELDALHKTDPNLTVFNNVVTSRPYTIEILQQALTFANEKNPDLYLTQPSLMNMMKQAGYKTFWITNQQTMTARNTMLTVFSRQTDKQYYMNQQRTQSAREYDTNVLKPFQEVLNDPAPKKLIIVHLLGTHIKYKYRYPENQGKFDGNTDHVPPGLNAEELESYNDYDNANLYNDHVVASLIKDFKAANPNGFLVYFSDHGEEVYDTPPHKTQGRNEDNPTRHMYTIPFLLWTSEKWQ
MQRAAMYEEGPPPSYESVVSAAPVAAALGSPFDAPLDPPFVPPRYLRPTGGRNSIRYSELAPLFDTTRVYLVDNKSTDVASLNYQNDHSNFLTTVIQNNDYSPGEASTQTINLDDRSHWGGDLKTILHTNMPNVNEFMFTNKFKARVMVSRSLTKDKQVELKYEWVEFTLPEGNYSETMTIDLMNNAIVEHYLKVGRQNGVLESDIGVKFDTRNFRLGFDPVTGLVMPGVYTNEAFHPDIILLPGCGVDFTHSRLSNLLGIRKRQPFQEGFRITYDDLEGGNIPALLDVDAYQASLKDDTEQGGDGAGGGNNSGSGAEENSNAAAAAMQPVEDMNDHAIRGDTFATRAEEKRAEAEAAAEAAAPAAQPEVEKPQKKPVIKPLTEDSKKRSYNLISNDSTFTQYRSWYLAYNYGDPQTGIRSWTLLCTPDVTCGSEQVYWSLPDMMQDPVTFRSTSQISNFPVVGAELLPVHSKSFYNDQAVYSQLIRQFTSLTHVFNRFP
MFGIQDTLGRGPALKDKSLGAEMDSVRSWVRNVGVVDANVAAQSGVALSRAHFEKQPPSNLRKSNFFHFVLALYDRQGQPVEIERTAFVDFVENDKEQGNEKTNNGTHYKLQLLYSNGVRTEQDLYVRLIDSVTKQPIAYEGQNKNPEMCRVLLTHEVMCSRCCEKKSCGNRNETPSDPVIIDRFFLKFFLKCNQNCLKTAGNPRDMRRFQVVLSTTVNVDGHVLAVSDNMFVHNNSKHGRRARRLDPSEATPCIKAISPSEGWTTGGAMVIIIGDNFFDGLQVVFGTMLVWSELITPHAIRVQTPPRHIPGVVEVTLSYKSKQFCKGAPGRFIYTALNEPTIDYGFQRLQKVIPRHPGDPERLAKEMLLKRAADLVEALYGTPHNNQDIILKRAADIAEALYSVPRNPSQIPALSSSPAHSGMMGINSYGSQLGVSISESTQGNNQGYIRNTSSISPRGYSSSSTPQQSNYSTSSNSMNGYSNVPMANLGVPGSPGFLN
SRPLSDQDKRKQISVRGLAGVENVSELKKNFNRHLHFTLVKDRNVATPRDYYFALAHTVRDHLVGRWIRTQQHYYEKDPKRIYYLSLEFYMGRTLQNTMVNLALENACDEATYQLGLDMEELEEIEEDAGLGNGGLGRLAACFLDSMATLGLAAYGYGIRYEFGIFNQKICGGWQMEEADDWLRYGNPWEKARPEFTLPVHFYGRVEHTSQGAKWVDTQVVLAMPYDTPVPGYRNNVVNTMRLWSAKAPNDFNLKDFNVGGYIQAVLDRNLAENISRVLYPNDNFFEGKELRLKQEYFVVAATLQDIIRRFKSSKFGSRDPVRTNFDAFPDKVAIQLNDTHPSLAIPELMRILVDLERLDWDKAWDVTVKTCAYTNHTVLPEALERWPVHLMETLLPRHLQIIYEINQRFLNRVAAAFPGDVDRLRRMSLVEEGAVKRINMAHLCIAGSHAVNGVARIHSEILKKTIFKDFYELEPHKFQNKTNGITPRRWLVLCNPGLA
MTRYIFVTGGVVSSLGKGIASASLAAILEARGLKITMLKLDPYINVDPGTMSPFQHGEVFVTQDGAETDLDLGHYERFVRTTMTQNNNFTTGRVYMDVLRKERRGDYLGATVQVIPHITDEIKRRIIKGAGDADVALVEIGGTVGDIESQPFLEAIRQLRVEIGAKRAMLMHLTLVPYIATAGETKTKPTQHSVKELRSIGLQPDVLVCRSDHPIDVSSRRKIALFTNVEERAVIALEDVDTIYRIPSVLHAQGLDDIVVERFGLECGQADLSEWDRVVDAKLNPEREVTIAMVGKYMELLDAYKSLIEAMTHAGIQSRTKVNLRYIDSEDIEQQGTSLLEGVDAILVPGGFGLRGVEGKISTVQYARENKIPYLGICLGMQVAVIEYARNVLGWSDANSTEFDKSSGHPVVGLITEWQDATGATEIRTEASDLGGTMRLGAQECQLQTGTLVHDCYAKDVIVERHRHRYEVNNNLLPQLEQAGLKISGRSGDGALVEVV
MDHYDSQQTNDYMQPEEDWDRDLLLDPAWEKQQRKTFTAWCNSHLRKAGTQIENIEEDFRDGLKLMLLLEVISGERLAKPERGKMRVHKISNVNKALDFIASKGVKLVSIGAEEIVDGNVKMTLGMIWTIILRFAIQDISVEETSAKEGLLLWCQRKTAPYKNVNIQNFHISWKDGLGFCALIHRHRPELIDYGKLRKDDPLTNLNTAFDVAERFLDIPKMLDAEDIVGTARPDEKAIMTYVSSFYHAFSGAQKAETAANRICKVLAVNQENEQLMEDYEKLASDLLEWIRRTIPWLENRVPENTMHAMQQKLEDFRDYRRLHKPPKVQEKCQLEINFNTLQTKLRLSNRPAFMPSEGRMVSDINNAWGCLEQAEKGYEEWLLNEIRRLERLDHLAEKFRQKASIHEAWTDGKEAMLRQKDYETATLSEIKALLKKHEAFESDLAAHQDRVEQIAAIAQELNELDYYDSPSVNARCQKICDQWDNLGALTQKRREALERT
MSSMWSEYTIGGVKIYFPYKAYPSQLAMMNSILRGLNSKQHCLLESPTGSGKSLALLCSALAWQQSLSGKPADEGVSEKAEVQLSCCCACHSKDFTNNDMNQGTSRHFNYPSTPPSERNGTSSTCQDSPEKTTLAAKLSAKKQASIYRDENDDFQVEKKRIRPLETTQQIRKRHCFGTEVHNLDAKVDSGKTVKLNSPLEKINSFSPQKPPGHCSRCCCSTKQGNSQESSNTIKKDHTGKSKIPKIYFGTRTHKQIAQITRELRRTAYSGVPMTILSSRDHTCVHPEVVGNFNRNEKCMELLDGKNGKSCYFYHGVHKISDQHTLQTFQGMCKAWDIEELVSLGKKLKACPYYTARELIQDADIIFCPYNYLLDAQIRESMDLNLKEQVVILDEAHNIEDCARESASYSVTEVQLRFARDELDSMVNNNIRKKDHEPLRAVCCSLINWLEANAEYLVERDYESACKIWSGNEMLLTLHKMGITTATFPILQGHFSAVLQK
MAGTVVLDDVELREAQRDYLDFLDDEEDQGIYQNKVRELISDNQYRLIVSVNDLRRKNEKRANRLLNNAFEELVAFQRALKDFVASIDATYAKQYEEFYIGLEGSFGSKHVSPRTLTSCFLSCVVCVEGIVTKCSLVRPKVVRSVHYCPATKKTIERRYSDLTTLVAFPSSSVYPTKDEENNPLETEYGLSVYKDHQTITIQEMPEKAPAGQLPRSVDVILDDDLVDKVKPGDRIQVVGTYRCLPGKKGCYTSGTFRTVLIACNVKQMSKDIQPAFSADDIAKIKKFSKTRSKDVFEQLARSLAPSIHGHDYVKKAILCLLLGGVERELENGSHIRGDINILLIGDPSVAKSQLLRYVLCTAPRAIPTTGRGSSGVGLTAAVTTDQETGERRLEAGAMVLADRGVVCIDEFDKMSDMDRTAIHEVMEQGRVTIAKAGIHARLNARCSVLAAANPVYGRYDQYKTPMENIGLQDSLLSRFDLLFIMLDQMDPEQDREISDH
DSPGGASDAQKTFDVNSLMPVKYEEIRDPHLKELSLSFDPLSGHYDDDGVSAKRLMKELNEHRLLQQSHWFSLFNPRTREEDLMLYNVDEHSGNWDTFAGNAAFFRVHVNEGFFVYASYSVVIHSKLTQHVVLPPLYEVTPHLFTNSEVIQKAYAAKMTQTPTKIFAHFTGSKSNPEQRVAYFGEDIGMNTHHVTWHLEFPFWWDDAHYDHHIERKGESCSSWVHHQLTVRFDAERLSNYLDPVRELHWDDVIHEGFAPHTSYKYGGYFPDRPDNVNFEDVDGVARVRDMLLFEERIQDAIAHGYLRYNGSTINIRDNHGIDVLGDVFESSMYSPRQDYYGALHNQAHRVLGSQADPHGKFALPPGVLEHFETATRDPAFFRLHKYMDNIFRKHKDSLTPYTKNELKFEGVNIDSIYEKGNLETYFESFMYTGVNIMLLTNDVDDVDIATYITDLAHKELSFQEDVTNEGDIGVLETVRIFAWPHIDDDHVEFSFNEGRW
MKNFKLNRVKYKNIMSVGQNGIDIQLDKVQKTLITGRNGGGKSTMLEAITFGLFGKPFRDVKKGQLINSTNKKELLVELWMEYDEKKYYIKRGQKPNVFEITVNGTRLNESASSKDFQAEFEQLIGMSYASFKQIVVLGTAGYTPFMGLSTPARRKLVEDLLEVGTLAEMDKLNKALIRELNSQNQVLDVKKDSIIQQIKIYNDNVERQKKLTGDNLTRLQNMYDDLAKEARTLKSEIEEANERLVNIVLDEDPTDAFNKIGQEAFLIKSKIDSYNKVINMYHEGGLCPTCLSQLSSGDKVVSKIKDKVSECTHSFEQLSTHRDNLKVLVDEYRDNIKTQQSLANDIRNKKQSLIAAVDKAKKVKAAIEKASSEFIDHADEIALLQEELDKIVKTKTNLVMEKYHRGILTDMLKDSGIKGAIIKKYIPLFNKQINHYLKIMEADYVFTLDEEFNETIKSRGREDFSYASFSEGEKARIDIALLFTWRDIASIVSGVSIST
MSNISTDLQDVEKIIVLDYGSQYNQLISRRIREIGVFSELKSHKISAAEVREVNPVGIILSGGPNSVYEDGSFDIDPEIFELGIPILGICYGMQLLTHKLGGKVVPAGDAGNREYGQSTLTHTPSALFESTPDEQTVLMSHGDAVTEIPADFVRTGTSADCPYAAIENPDKHIYGIQFHPEVRHSVYGNDILRNFALNICKAKGDWSMDNFIDMQIKKIRETVGDKRVLLGLSGGVDSSVVGVLLQKAIGDQLICIFVDHGLLRKGEADQVMDMLGGKFGLNIVKADAAKRFLDKLAGVSDPEQKRKIIGNEFVYVFDDEASKLKDVKFLAQGTLYTDVIESGTDTAQTIKSHHNVGGLPEDMQFELIEPLNTLYKDEVRALGTELGMPDHIVWRQPFPGPGLAIRVMGEITEEKLETVRESDAILREEIAKAGLDRDIWQYFTVNTGVRSVGVMGDGRTYDYTIAIRAITSIDGMTADFAKIPWEVLQKISVRIVNEVD
MPPTVIAEPVASGAHASYSGGPGETDYHALNAMLNLYDADGKIQFDKDREAAHQYFLQHVNQNTVFFHNQDEKLDYLIRENYYEREVLDQYSRNFVKTLLDRAYAKKFRFPTFLGAFKYYTSYTLKTFDGKRYLERFEDRVVMVALTLAAGDTALAELLVDEIIDGRFQPATPTFLNSGKKQRGEPVSCFLLRVEDNMESIGRSINSALQLSKRGGGVALLLTNIREHGAPIKNIENQSSGVIPIMKLLEDAFSYANQLGARQGAGAVYLHAHHPDIYRFLDTKRENADEKIRIKTLSLGVVIPDITFELAKRNDDMYLFSPYDVERVYGVPFADISVTEKYYEMVDDARIRKTKIKAREFFQTLAELQFESGYPYIMFEDTVNRANPIDGKITHSNLCSEILQVSTPSLFNEDLSYAKVGKDISCNLGSLNIAKTMDSPDFAQTIEVAIRALTAVSDQTHIKSVPSIEQGNNDSHAIGLGQMNLHGYLARERIFYGSDE
MASKLTTTSQHILENLGGPDNITSMTHCATRLRFQVKDQSIVDQQEIDSDPSVLGVVPQGSTGMQVVMGGSVANYYQEILKLDGMKHFADGEATESSSKKEYGGVRGKYSWIDYAFEFLSDTFRPILWALLGASLIITLLVLADTFGLQDFRAPMDEQPDTYVFLHSMWRSVFYFLPIMVGATAARKLGANEWIGAAIPAALLTPEFLALGSAGDTVTVFGLPMVLNDYSGQVFPPLIAAIGLYWVEKGLKKIIPEAVQMVFVPFFSLLIMIPATAFLLGPFGIGVGNGISNLLEAINNFSPFILSIVIPLLYPFLVPLGLHWPLNAIMIQNINTLGYDFIQGPMGAWNFACFGLVTGVFLLSIKERNKAMRQVSLGGMLAGLLGGISEPSLYGVLLRFKKTYFRLLPGCLAGGIVMGIFDIKAYAFVFTSLLTIPAMDPWLGYTIGIAVAFFVSMFLVLALDYRSNEERDEARAKVAADKQAEEDLKAEANATPAAPVA
MAAKDVKFGNDARVKMLRGVNVLADAVKVTLGPKGRNVVLDKSFGAPTITKDGVSVAREIELEDKFENMGAQMVKEVASKANDAAGDGTTTATVLAQSIITEGLKAVAAGMNPMDLKRGIDQAVIAAVEKLKALSVPCSDSKAIAQVGTISANSDETVGQLIAQAMEKVGKEGVITVEEGTGLQDELDVVEGMQFDRGYLSPYFINKPETGAIELESPFILLADKKISNIREMLPVLEAVAKAGKPLLIIAEDVEGEALATLVVNTMRGIVKVAAVKAPGFGDRRKAMLQDIAILTGGTVISEEIGMELEKAALEDLGQAKRVVINKDTTTIIDGVGEEATIQGRVTQIRQQIEEATSDYDKEKLQERVAKLAGGVAVLKVGAATEVEMKEKKARVEDALHATRAAVEEGVVAGGGVALVRVAAQLVDLRGQNEDQNVGIKVALRAMESPLRQIVSNAGEEPSVVANNVKAGDGNYGYNAQTEEYGNMIDFGILDPTKVT
MATVIAAHFVSRSSHLSIHALETKANNLSHTGPWTQTITPNGLRSLNTMDKLQMKTQSKAVKKVSATGNGRPAAKIICGHGMNLIFVGAEVGPWSKTGGLGDVLGGLPPAMAARGHRVMTVSPRYDQYKDAWDTSVSVEIKIGDRIETVRFFHSYKRGVDRVFVDHPMFLEKVWGKTGSKIYGPRAGLDYQDNQLRFSLLCLAALEAPRVLNLNSSKNFSGPYGEEVAFIANDWHTALLPCYLKAIYQPMGIYKHAKVAFCIHNIAYQGRFAFSDFPRLNLPDKFKSSFDFIDGYEKPVKGRKINWMKAGILESDRVLTVSPYYAQEVISGVERGVELDNFIRKTGIAGIINGMDVQEWNPVTDKYIDIHYDATTVMDAKPLLKEALQAEVGLPVDRNVPLIGFIGRLEEQKGSDIFVAAISQLVEHNVQIVILGTGKKKFEKQIEHLEVLYPDKARGVAKFNVPLAHMITAGADFMLVPSRFEPCGLIQLHAMRYGTVP
MDLTVIVSGSQKDTNLLTLPFNVFSSKGDLLASGIASPERSAKVTIDERRRDQTDRLHVVAMLPDGRSMQTIANRQVDKGDATFDIGKTAPTDWLEWVTPFQSLDHLVEMSGDDPAKAPPIGKVWMTLWSLVDDRWQSSPLPVEERLSDRTGVQQIMIPVPNNPHLLQVGGEHVGWRLVALPPGQRVRVALTRSAGNDSDTIDIAIARDIPDNEIILTYLSDGSIAEANQLAETLQIADRFLQDKVGDPISAVAAGYFLLRNKKLAARRGWVRNLMNWFPQIADGAILDAALGTMTDGVAEAEIRKSIDVALSRGLPVFSIGASLLHQAMSSVHRGEREKKKFHRSYLALQAYVRAGSAVGPYFGFKGLSPAEPTWLTVVGVEDNPGFGVRPDGSQNERLVFARPASVSGRYGHTKVQLPRAPVSASARLVMDEFLRRQPLQLSGDDAPSVEVRRLTRRENSRGLPIRETTFLSHLSQRVIPIPQEVRDTARSKPQIESG
MRPEPGGCCCRRPLRANGCVKNGEVRNGYVRSSTATAAAAGQIHHVTENGGLYKRPFNEVFEETPMLVAVLTYVGYGVLTLFGYLRDFLRHWRIEKCHHATEREEQKDFVSLYQDFENFYTRNLYMRIRDNWNRPICSVPGARVDIMERQSHDYNWSFKYTGNIIKGVINMGSYNYLGFARNTGSCQEAAAEVLKEYGAGVCSTRQEIGNLDKHEELEKLVARFLGVEAAMTYGMGFATNSMNIPALVGKGCLILSDELNHASLVLGARLSGATIRIFKHNNMQSLEKLLKDAIVYGQPRTRRPWKKILILVEGIYSMEGSIVRLPEVIALKKKYKAYLYLDEAHSIGALGPSGRGVVDYFGLDPEDVDVMMGTFTKSFGASGGYIGGKKALIDYLRTHSHSAVYATSMSPPVMEQIITSMKCIMGQDGTSLGKECVQQLAENTKYFRRRLKEMGFIIYGNEDSPVVPLMLYMPAKIGAFGREMLKRNVGVVVVGFPATP
MNTAPSRPSPTRRDPYGFGDSRDSRRDRSPIRGSPRREPRDGRNGRDARDSRDIRDPRDLRDHRHSRDLRDHRDSRSVRDVRDVRDLRDFRDLRDSRDFRDQRDPMYDRYRDMRDSRDPMYRREGSYDRYLRMDDYCRRKDDSYFDRYRDSFDGRGPPGPESQSRAKERLKREERRREELYRQYFEEIQRRFDAERPVDCSVIVVNKQTKDYAESVGRKVRDLGMVVDLIFLNTEVSLSQALEDVSRGGSPFAIVITQQHQIHRSCTVNIMFGTPQEHRNMPQADAMVLVARNYERYKNECREKEREEIARQAAKMADEAILQERERGGPEEGVRGGHPPAIQSLINLLADNRYLTAEETDKIINYLRERKERLMRSSTDSLPGPISRQPLGATSGASLKTQPSSQPLQSGQVLPSATPTPSAPPTSQQELQAKILSLFNSGTVTANSSSASPSVAAGNTPNQNFSTAANSQPQQRSQASGNQPPSILGQGGSAQNMGPR
MVIMSEFSAVPTGTGQGQQKPLRVGFYDVERTLGKGNFAVVKLARHRVTKTQVAIKIIDKTRLDSSNLEKIYREVQLMKLLNHPNIIKLYQVMETKDMLYIVTEFAKNGEMFDYLTSNGHLSENEARKKFWQILSAVEYCHNHHIVHRDLKTENLLLDGNMDIKLADFGFGNFYKPGEPLSTWCGSPPYAAPEVFEGKEYEGPQLDIWSLGVVLYVLVCGSLPFDGPNLPTLRQRVLEGRFRIPFFMSQDCETLIRRMLVVDPAKRITIAQIRQHRWMQADPTLLQQDDPAFSMQGYTSNLGDYNEQVLGIMQALGIDRQRTVESLQNSSYNHFAAIYYLLLERLREHRSTQPSSRATPAPARQPQLRNSDLSSLEVPQEILPCDPFRPSLLCPQPQALAQSVLQAEIDCDLHSSLQPLFFPLDTNCSGVFRHRSISPSSLLDTAISEEARQGPSLEEEQEVQEPLPGSTGRRHTLAEVSTHFSPLNPPCIIVSSSAAVS
MWKASAGHAVSITQDDGGADDWETDPDFVNDVSEKEQRWGAKTVQGSGHQEHINIHKLRENVFQEHQTLKEKELETGPKASHGYGGKFGVEQDRMDRSAVGHEYQSKLSKHCSQVDSVRGFGGKFGVQMDRVDQSAVGFEYQGKTEKHASQKDYSSGFGGKYGVQADRVDKSAVGFDYQGKTEKHESQKDYSKGFGGKYGIDKDKVDKSAVGFEYQGKTEKHESQKDYVKGFGGKFGVQTDRQDKCALGWDHQEKLQLHESQKDYKTGFGGKFGVQSERQDSSAVGFDYKERLAKHEPQQDYAKGFGGKYGVQKDRMDKNASTFEEVVQVPSAYQKTVPIEAVTSKTSNIRANFENLAKEREQEDRRKAEAERAQRMAKERQEQEEARRKLEEQARAKKQTPPASPSPQPIEDRPPSSPIYEDAAPFKAEPSYRGSEPEPEYSIEAAGIPEAGSQQGLTYTSEPVYETTEAPGHYQAEDDTYDGYESDLGITAIALYDYQ
MMRWRNNQYKTQKQHKSDYSTAEKQDQDVLTGNIGYDLEHVKRKIGHNGDVHFRELEITQLHVKAALIFVEGLSDQDLINKGLSVLVMNQPNQVSDEISQSGKGILTSKQIKNQIVSIGDVIDSEKISDIVLNVFMGSTALLIDGIPQAFLLGTVKKQNRSIEEPLSEALVRGPRTGFTEELSTNTALLRQQGKNDQLTLQRFEVGTRLKKDLIIAYMNDIADPKVVEEVRKRVRGIEIDHLPESGYVEQLIEDNYLSPFPQVQSTERPDRVISGLMEGRVAILLDGTPFALIVPVTFSMMLQSPEDYYERWFPSSLIRLLRFIAAMITLFAPALYISFISFHPGLIPTKLAISISGTRQGVPFPSLIEALFMEVAIEILREAGLRLPKPIGPAIGIVGGLIIGEAAVQAGIVSPIMVIVVALTAISSFAIPHYSTGIALRMLRFGAMFCAAVFGLFGVIMYYLLLSSHVVKLKSFGVPYASPAVPYHLKDWKDFVIRMP
MSGLGDSSSDPANPDSHKRKGSPCDTLASSTEKRRREQENKYLEELAELLSANISDIDSLSVKPDKCKILKKTVDQIQLMKRMEQEKSTTDDDVQKSDISSSSQGVIEKESLGPLLLEALDGFFFVVNCEGRIVFVSENVTSYLGYNQEELMNTSVYSILHVGDHAEFVKNLLPKSLVNGVPWPQEATRRNSHTFNCRMLIHPPEDPGTENQEACQRYEVMQCFTVSQPKSIQEDGEDFQSCLICIARRLPRPPAITGVESFMTKQDTTGKIISIDTSSLRAAGRTGWEDLVRKCIYAFFQPQGREPSYARQLFQEVMTRGTASSPSYRFILNDGTMLSAHTKCKLCYPQSPDMQPFIMGIHIIDREHSGLSPQDDSNSGMSIPRINPSVNPGISPAHGVTRSSTLPPSNNNMVSARVNRQQSSDLNSSSSHTNSSNNQGNFGCSPGNQIVANVALNQGQAGSQSSNPSLNLNNSPMEGTGIALSQFMSPRRQANSGLAT
MAELSPEFILNMTSDAKVRIIVEKIRKLSNITTRPPEMTLYNDQFDPEQCPGTLLPFTCYVITGTAGAGKSTSISALYQNLNCLITGATTVASQNLSRCLKTYCPTIFNAFGFKSKHINILPRSVPRRTLDTIEQIQNFELCKYWPILTSIIQEFSKKKNLGQYSSISLAAFNMLAKMTTTLWTTNVIVIDEAGTLSSHILTAVVFCYWFYNSWLNTPLYRSGAVPCIVCVGSPTQTDAFNSTYNHIQQKYNIMECDNILSFIIGNKVVSEYISLTNNWALFINNKRCTDPEFGHLLKTLEYSLKISPKTMEYIDRFVVPKAQILNPLEFLGWTRLFLSHAEVKSYLSSLHTALVTGTNVSGAKLFTCPIVCEVFTKAFNEYKSHVNLPSLTATEWLSKNLHRLSNYSQFIDQDMTAIHTETTDTSTKVTYLTKYVKNTYISLNGKTKKCVCGYVGTYKNFKKILESESFIDSHANDQPEFVYSFLCTILYNSLYNFHNY
MWLLLLLLSGLSRLGGLSEPQTEGTREKLHVQVTVPEKIRSITSEGYETQVTYSLKIEGKTYILNLMQKAFLPPNFRVYSYDSTGIMRPLEQKFQNICYFQGYIEGYPNSMVIVSTCTGLRGVLQFGNVSYGIEPLESSSGFEHVIYQVEPKKGDTLLYAEKDMDLRDPQYKIRSIKPQRTVSHYLEIHIVVEKQMFEHIGADTAVVTQKIFQLIGLTNAIFAPFNLTVILSSLEFWMDENKISTTGDANKLLYRFLKWKQSYLVLRPHDMAFLLVYRDTTDYVGATYQGKMCDKNYAGGVALHPKAVTLESLAIILVQLLSLSMGVAYDDVNTCQCGVPICVMNPEALHSSGVRSFSNCSMEDFSKFIVSQSSHCLQNQPHLQPSYKMAVCGNGELEEGEVCDCGQEGCDDKPPPCCNPTTCQLSEGSTCSTGSCCDASCNLKAKGELCRPANQECDVTEYCNGTSEVCEEDFFVQDGHPCAEQKWICINGTCQSGAQQ
MDTLLRTHNRLELLYPLHELAKRHFLSPSPNPQNPNFKFFSRKPYQKKCRNGYIGVSSNQLLDLVPEIKKEHLEFDLPLYDPSKALTLDLAVVGGGPLARSCSTSLGGGLSVVSIDPNPKLIWPNNYGVWVDEFEDMDLLDCLDATWSGAIVYVDDRSTKNLSRPYARVNRKNLKSKMMKKCVSNGVRFHQATVVKAMHEEEKSYLICSDGVTIDARVVLDATGFSRCLVQYDKPYNPGYQVAYGILAEVEEHPFDVDKMVFMDWRDSHLNGKAELNERNAKIPTFLYAMPFSSNRIFLEETSLVARPGLKMEDIQERMVARLNHLGIRIKSIEEDERCVIPMGGPLPVIPQRVVGIGGTAGMVHPSTGYMVARTLAAAPIVANSIVQYLVSDSGLSGNDLSADVWKDLWPIERRRQREFFCFGMDILLKLDLEGTRRFFDAFFDLEPRYWHGFLSSRLFLPELVPFGLSLFSHASNTCKLEIMAKGTLPLVNMINNLVQ
MTPKLLENPLRIGLRQDKVPEPQILVIFGATGDLTQRKLVPAIYEMHLERRLPPELTIVGVARRDWSDDYFREHLRQGVEQFGGGIQAEEVWNTFAQGLFFAPGNIDDPQFYQTLRDRLANLDELRGTRGNRTFYLSVAPRFFGEAAKQLGAAGMLADPAKTRLVVEKPFGRDLSSAQVLNAILQNVCRESQIYRIDHYLGKETVQNLLVFRFANAIFEPLWNRQYIDHVQITVAETVGLEGRAGYYETAGALRDMVQNHLMQLFSLTAMEPPNSLGADGIRNEKVKVVQATRLADIDDLSLSAVRGQYKAGWMNGRSVPAYRDEEGADPQSFTPTYVAMKLLVDNWRWQGVPFYLRTGKRMPKKVTEIAIQFKTVPHLMFQSATQKVNSPNVLVLRIQPNEGVSLRFEVKTPGSSQRTRSVDMDFRYDTAFGSPTQEAYSRLLVDCMLGDQTLFTRADEVEASWRVVTPLLESWDDPRQAAGISFYEAGTWEPAEAEQL
MSSFGAGKTKEVIFSVEDGSVKMFLRGRPVPMMIPDELAPTYSLDTRSELPSCRLKLEWVYGYRGRDCRANLYLLPTGEIVYFVASVAVLYSVEEQRQRHYLGHNDDIKCLAIHPDMVTIATGQVAGTTKEGKPLPPHVRIWDSVSLSTLHVLGLGVFDRAVCCVGFSKSNGGNLLCAVDESNDHMLSVWDWAKETKVVDVKCSNEAVLVATFHPTDPTVLITCGKSHIYFWTLEGGSLSKRQGLFEKHEKPKYVLCVTFLEGGDVVTGDSGGNLYVWGKGGNRITQAVLGAHDGGVFGLCALRDGTLVSGGGRDRRVVLWGSDYSKLQEVEVPEDFGPVRTVAEGHGDTLYVGTTRNSILQGSVHTGFSLLVQGHVEELWGLATHPSRAQFVTCGQDKLVHLWSSDSHQPLWSRIIEDPARSAGFHPSGSVLAVGTVTGRWLLLDTETHDLVAIHTDGNEQISVVSFSPDGAYLAVGSHDNLVYVYTVDQGGRKVSRLG
MLRRAVLCLALAVTAGWAWAAEEEDNVLVLKSSNFAEELAAHKHLLVEFYAPWCGHCKALAPEYAKAAGKLKAEGSDIRLAKVDATEESDLAQQYGVRGYPTIKFFKNGDTASPKEYTAGREADDIVNWLKKRTGPAATTLADSAAAESLVESSEVAVIGFFKDVESDAAKQFLLAAEATDDIPFGLTASSDVFSRYQVHQDGVVLFKKFDEGRNNFEGEVTKEKLLDFIKHNQLPLVIEFTEQTAPKIFGGEIKTHILLFLPRSAADHDGKLSGFKQAAEGFKGKILFIFIDSDHADNQRILEFFGLKKEECPAVRLITLEEEMTKYKPESDELTAEGITEFCQRFLEGKIKPHLMSQELPEDWDRQPVKVLVGKNFEEVAFDEKKNVFVEFYAPWCGHCKQLAPIWDKLGETYKEHQDIVIAKMDSTANEVEAVKVHSFPTLKFFPAGPGRTVIDYNGERTLDGFKKFLESGGQDGAGDEDGLEDLEEAEEPDLEEDD
MSTASLRKRTGSLTILGASALTSLLLAMPAFAGEVYLDGLATAQTHQKFIVTYKDGSTALASPSALTTSLRTAARAVPAKAGKALGLNSVRRLALGPELVRADRALDRAEAETLMRQLAADPNVQSVEVDQILHATLTPNDTRLSEQWAFGTTNAGLNIRPAWDKATGSGTVVAVIDTGITSHADLNANILAGYDFISDATTARDGNGRDSNAADEGDWYAANECGAGIPAASSSWHGTHVAGTVAAVTNNTTGVAGTAYGAKVVPVRVLGKCGGSLSDIADAIVWASGGTVSGIPANANPAEVINMSLGGGGSCSTTMQNAINGAVSRGTTVVVAAGNDASNVSGSLPANCANVIAVAATTSAGAKASYSNFGTGIDVSAPGSSILSTLNSGTTTPGSASYASYNGTSMASPHVAGVVALVQSVAPTALTPAAVETLLKNTARALPGACSGGCGAGIVNADAAVTAAINGGSGGGGGGGNTLTNGTPVTGLGAATGAEL
MASRRQKQFDRKYSSYRKFTATEDVNYSTHSSRSSYRSESLTSRTDGRGRSTSSEIIAGSESRSYPVYIAIQDYTPDKEDVEAIPLEQGQIVEVLDKKNSVRWLVRTKARPPRSGWVPGSYFETPTEFYKQRRRTREIENVSLSDEQAALVKRDQVYHELLRSEEEFVSSLRTCVDDYIKVLDDPEVPEAVKKNREELTLNIPELYNFHANVMLKGLNYYSDDPGKVGQTFVRLEKDFESHVEFYKQYADTLKLLEEPEIKRFFEGLSAKNDAGASSFVDHVKEIADRMVQYQNYFKEFVKYSARAHGSSKSIQKALELVTTIPQRVHDLEFTNNLKQHPGDTGKLGRIIRHDAFQVWEGDEPPKLRYVFLFRNKIMFTEQDASTSPPSYTHYSSIRLDKYNIRQHTTDEDTIVLQPQEPGLPSFRIKPKDFETSEYVRKAWLRDIAEEQEKYAAERDAISMTATSEMTASSVDFDMNASDQQSEFSEWSGSRKSSLFPG
MGAQVSTQKSGSHENQNILTNGSNQTFTVINYYKDAASTSSAGQSLSMDPSKFTEPVKDLMLKGAPALNSPNVEACGYSDRVQQITLGNSTITTQEAANAVVCYAEWPEYLPDVDASDVNKTSKPDTSVCRFYTLDSKTWTTGSKGWCWKLPDALKDMGVFGQNMFFHSLGRSGYTVHVQCNATKFHSGCLLVVVIPEHQLASHEGGNVSVKYTFTHPGERGIDLSSANEVGGPVKDVIYNMNGTLLGNLLIFPHQFINLRTNNTATIVIPYINSVPIDSMTRHNNVSLMVIPIAPLTVPTGATPSLPITVTIAPMCTEFSGIRSKSIVPQGLPTTTLPGSGQFLTTDDRQSPSALPNYEPTPRIHIPGKVHNLLEIIQVDTLIPMNNTHTKDEVNSYLIPLNANRQNEQVFGTNLFIGDGVFKTTLLGEIVQYYTHWSGSLRFSLMYTGPALSSAKLILAYTPPGARGPQDRREAMLGTHVVWDIGLQSTIVMTIPWTS
MAAKLWNLLLVAASVHLVGSVEQLHQDLIHEFSCGHKYYRTFHLDEKRESLYVGALDKVYKLNLTNISLSDCERDSLTLEPTNIANCVSKGKSADFDCKNHIRVIQPMGDGSRLYICGTNAHSPKDWVVYSNLTHLQRHEYVPGIGVGIAKCPFDPEDSSTAVWVENGNPGDLPGLYSGTNAEFTKADTVIFRTDLYNLTTGRREYSFKRTLKYDSKWLDNPNFVGSFDVGEYVLFFFRETAVEYINCGKSVYSRVARVCKKDVGGKNILSQNWATFLKARLNCSIPGEFPFYFNEIQGVYKMPNTDKFFGVFSTSVTGLTGSAICSFTLKDIQEVFSGKFKEQATSSSAWLPVLPSRVPDPRPGECVNDTELLPDTVLNFIRSHPLMDGAVSHEGGKPVFYKRDVLFTQLVVDKLKVNLVGKNMEYIVYYAGTSTGQVYKVVQWYDSGGLPQSLLVDIFDVTPPEPVQALHLSKEYKSLYAASDNIVRQIELVMCHHRY
MRLEVFCEDRLGLTRELLDLLVLRSIDLRGIEIDPIGRIYLNFAELEFTDFSSLMAEIRRISGVTDVRTVPWMPSEREHLALSALLEALPEPVLSLDMKSKVEMANPASCQLFAQSQERMRHHTAAQLINGFNFQRWLDGNPQSSHNEHVVINGQNFLMEITPVHLQNENDEYVLTGAVVMLRSTIRMGQQLQNLSTQDLSAFSQIIAVSAKMKHVVEQARKLAMLSAPLLITGDTGTGKDLFAYACHQASPRSAKPYLALNCASIPEDAVESELFGHAPEGKKGFFEQANGGSVLLDEIGEMSPRMQAKLLRFLNDGTFRRVGEDHEIHVDVRVICATQKNLVELVQKGLFREDLYYRLNVLTLNLPPLRDCPQDIMPLTELFVARFADEQGVPRPKLSADLSTVLTRYGWPGNVRQLKNAIYRALTQLEGYELRPQDILLPDYDAATVAVGEDAMEGSLDDITSRFERSVLTQLYRSYPSTRKLAKRLGVSHTAIANK
MAELGELKHMVMSFRVSELQVLLGFAGRNKSGRKHELLAKALHLLKSSCAPSVQMKIKELYRRRFPRKTLGPSDLSLLSLPPGTSPVGSPSPLASIPPTLLTPGTLLGPKREVDMHPPLPQPVHPDVTMKPLPFYEVYGELIRPTTLASTSSQRFEEAHFTFALTPQQLQQILTSREVLPGAKCDYTIQVQLRFCLCETSCPQEDYFPPNLFVKVNGKLCPLPGYLPPTKNGAEPKRPSRPINITPLARLSATVPNTIVVNWSSEFGRNYSLSVYLVRQLTAGTLLQKLRAKGIRNPDHSRALIKEKLTADPDSEVATTSLRVSLMCPLGKMRLTVPCRALTCAHLQSFDAALYLQMNEKKPTWTCPVCDKKAPYESLIIDGLFMEILNSCSDCDEIQFMEDGSWCPMKPKKEASEVCPPPGYGLDGLQYSPVQEGNQSENKKRVEVIDLTIESSSDEEDLPPTKKHCPVTSAAIPALPGSKGALTSGHQPSSVLRSPAM
MLKSLTVKFNKVNPMEGRMEKKLCPNLSSLSQPTIAQGDNQSEKEPLRSRTPITFEKSHSKEDNSTGENSLRDFTPNPDPECRAELTRTMAEMEKTRTGKERPVSFKTKVLETSIINEYTDAHLHNLVERMRERTALYKKTLTEEENFPEVEASSQTAMSTNISPKQENNSKLKEHQDTFSFKPQRVPVKEHLRRMILPRSIDSYTDRVYLLWLLLVTIAYNWNCWLLPVRLVFPCQTPDNKNYWIITDIVCDIIYLCDILLIQPRLQFVRGGEIIVDSNELKRNYRSSTKFRMDVASLLPFEVLYIFFGVNPIFRANRILKYTSFFEFNHHLESIMDKAYVYRVIRTTGYLLFLLHINACVYYWASDYEGIGSTKWVYNGEGNKYLRCFYWAVRTLITIGGLPEPQTSFEIVFQFLNFFSGVFVFSSLIGQMRDVIGAATANQNYFQACMDHIIAYMNKYSIPQSVQYRVRTWLEYTWNSQRILDESNLLENLPTAMQL
MFRSCVPKAITSSRCFARMYSKDVRFGSGVRAMMIRGVDILADAVAVTMGPKGRSVIVERPWTSPKITKDGFTVARSIALKDQHMNLGAKLVQDVADNTNESAGDGTTTATVLARAIAKEGFNQITMGANPVEIRRGVMLAVDVVKDKLKEMSKAVETREEIQQVATLSANGDTEIGRLIGEATDKVGPRGTITVKDGKRLKDELNIIQGLRFDNGYVSPFFVNSSKGSKVEFANALVMISLKKITGLSQIVKGLEQSLRQRRPLIIIAEDISGEALNALVLNKLRLGLQVCAVKSPSYGHHRKELIGDISAATGATIFGDDINYSKMEEAKLEDLGQVGEAVISKDSTMLLQGKPKTGLLEMRIQQIQDELAEKQIKPEQRDRLRQRLSALTKGVAVLHIGGGSEVEVNEKKDRVVDALNATRAAIEEGIVPGGGTAFLRCIPYLQELKTESADLQKGVDIVCNALRMPCQTIAQNAGVDGPMVVAKVLNGSEDYGYDA
MTTLLLVFVTLRVIAAVISEEVPDHDNSLSVSIPQPSPLKVLLGSSLTIPCYFIDPMHPVTTAPSTAPLTPRIKWSRVSKEKEVVLLVATEGQVRVNSIYQDKVSLPNYPAIPSDATLEIQNLRSNDSGIYRCEVMHGIEDSEATLEVIVKGIVFHYRAISTRYTLDFDRAQRACLQNSAIIATPEQLQAAYEDGFHQCDAGWLADQTVRYPIHTPREGCYGDKDEFPGVRTYGIRDTNETYDVYCFAEEMEGEVFYATSPEKFTFQEAANECRRLGARLATTGQLYLAWQGGMDMCSAGWLADRSVRYPISKARPNCGGNLLGVRTVYLHANQTGYPDPSSRYDAICYTGEDFVDIPENFFGVGGEDDITIQTVTWPDLELPLPRNVTEGEALGSVILTAKPIFDLSPTISEPGEALTLAPEVGSTAFPEAEERTGEATRPWGFPAEVTRGPDSATAFASEDLVVRVTISPGAAEVPGQPHLPGGVVFHYRPGSTRYSL
MAENLLDGPPNPKRAKLSSPGFSANDSTDFGSLFDLENDLPDELIPNGGELGLLNSGNLVPDAASKHKQLSELLRGGSGSSINPGIGNVSASSPVQQGLGGQAQGQPNSANMASLSAMGKSPLSQGDSSAPSLPKQAASTSGPTPAASQALNPQAQKQVGLATSSPATSQTGPGICMNANFNQTHPGLLNSNSGHSLINQASQGQAQVMNGSLGAAGRGRGAGMPYPTPAMQGASSSVLAETLTQVSPQMTGHAGLNTAQAGGMAKMGITGNTSPFGQPFSQAGGQPMGATGVNPQLASKQSMVNSLPTFPTDIKNTSVTNVPNMSQMQTSVGIVPTQAIATGPTADPEKRKLIQQQLVLLLHAHKCQRREQANGEVRACSLPHCRTMKNVLNHMTHCQAGKACQVAHCASSRQIISHWKNCTRHDCPVCLPLKNASDKRNQQTILGSPASGIQNTIGSVGTGQQNATSLSNPNPIDPSSMQRAYAALGLPYMNQPQTQL
MAAYNAPVSNCQFRLTHILPIPQRHGAPTDPFQMNAIRQQSDSAEPLRHDIRLLGRCLGEVIQACEGKRVYDTIETLRRTAVRFRRAGDPADDKLLQARVKQLRGNDPNSVARAFSYFLHLSNIAEDRDQNRRQRERALAGAGPERGSLRQAIESLKAQGVNNARIRRLLSEACVMPVLTAHPTEVQRKSTLDVHREISSLLVQRERELTADELSELDLALIGQVATLWQTRMLRYTRLTVADEIENALSYYRSTFLNVIPRVYGDLARLLNREPVKPFTPPPPPLEPFLRMGSWIGGDRDGNPNVDAATLERALLRQATVLFEHYLQEVHALGAELSASTLLIEADPALLALADAGGDDSPHRRDEPYRRALIGIYARLAATARHLTGQKLARRATVPAAPYDTPDALAADLAVIAASLSARHGAPIARLRLSGLQQAVTVFGFHLATVDLRQSSDVHERVLAELFARAGDGIDGQAVDYLALDEAARVAGRELAHARP
MQPTDPNKFTEKAWEAIAKTPEIAKQHRQQQIETEHLLSALLEQNGLATSIFNKAGASIPRVNDQVNSFIAQQPKLSNPSESIYLGRSLDKLLDNAEIAKSKYGDDYISIEHLMAAYGQDDRLGKNLYREIGLTENKLAEIIKQIRGTQKVTDQNPEGKYESLEKYGRDLTELAREGKLDPVIGRDEEVRRTIQILSRRTKNNPVLIGEPGVGKTAIAEGLAQRIINHDVPESLRDRKLISLDMGALIAGAKYRGEFEERLKAVLKEVTDSQGQIILFIDEIHTVVGAGATQGAMDAGNLLKPMLARGALRCIGATTLDEYRKYIEKDAALERRFQEVLVDEPNVLDTISILRGLKERYEVHHGVKIADSALVAAAMLSNRYISDRFLPDKAIDLVDEAAAKLKMEITSKPEELDEVDRKILQLEMERLSLQRENDSASKERLEKLEKELADFKEEQSKLNGQWQSEKTVIDQIRTVKETIDQVNLEIQQAQRDYDYNKA
MEAIMLQKNKRNFSIIAHIDHGKSTIADRLLEYTGTVSERDMKEQILDSMDLEREKGITIKAQAVTLFYKAKNGEEYELNLIDTPGHVDFIYEVSRSLAACEGALLVVDAAQGVEAQTLANVYLAIENNLEILPIINKIDLPAAEPEKVKREIEDIIGLPADDAVLASAKNGIGIEDILEAIVHRIPAPNYDEDAPLKALIFDSYFDDYRGVITYVKVLDGNIKKGDKIKIWSTEKELEVLEAGIFSPTMKSTDILSTGSVGYIITGVKTIHDTRVGDTITSVKNPALFPLAGFKPAQSMVFAGVYPLFTDDYEELREALEKLQLNDASLTFVPETSIALGFGFRCGFLGLLHMEIIVERLRREYNIDLISTTPSVEYKVSIDNQEEKVIDNPCEFPDPGRGKITIQEPYIRGKVIVPKEYVGNVMELCQEKRGIFISMDYLDETRSMLSYELPLAEIVIDFYDKLKSRTKGYASFEYELSEYKISNLVKVDILVSGKPV
MGKREDIKKILVIGSGPIVIGQAAEFDYAGTQACQALKEEGYEVILVNSNPATIMTDTTMADRVYIEPLTLEFVSRIIRMERPDGILPTLGGQTGLNMAVELDQAGILKEYNVELLGTKLDSIQQAEDRDLFRALMKELNEPVPDSEIIHTLEEAYTFVERVGYPIIVRPAYTLGGTGGGLVYNEEDLVEIVTSGLKYSPVTQCLVEKSIAGFKEIEYEVMRDGKDHAIVVCNMENIDPVGVHTGDSIVVAPSQTLSDREYQMLRNSSLKIIRALGIEGGCNVQFALDPDSFQYYIIEVNPRVSRSSALASKATGYPIAKIAAKIAVGYTLDELLNPITQTTYASFEPALDYVVSKIPRWPFDKFEAANRSLGTQMKATGEVMAIGRNLEESLLKAVRSLEAGVYHLDQPDVNDLDKESLEKKLTKPDDERLFALGEAIRRGYTIEELWALTKIDRFFLRSFARIIQLETQLKENVGDLELLKEAKERGFSDMIIADLWG
MATKEKLQCLKDFHKDILKPSPGKSPGTRPEDEADGKPPQREKWSSKIDFVLSVAGGFVGLGNVWRFPYLCYKNGGGAFLIPYFIFLFGSGLPVFFLEVIIGQYTSEGGITCWEKICPLFSGIGYASIVIVSLLNVYYIVILAWATYYLFQSFQKDLPWAHCNHSWNTPQCMEDTLRRNESHWVSLSAANFTSPVIEFWERNVLSLSSGIDHPGSLKWDLALCLLLVWLVCFFCIWKGVRSTGKVVYFTATFPFAMLLVLLVRGLTLPGAGEGIKFYLYPNISRLEDPQVWIDAGTQIFFSYAICLGAMTSLGSYNKYKYNSYRDCMLLGCLNSGTSFVSGFAIFSILGFMAQEQGVDIADVAESGPGLAFIAYPKAVTMMPLPTFWSILFFIMLLLLGLDSQFVEVEGQITSLVDLYPSFLRKGYRREIFIAIVCSISYLLGLTMVTEGGMYVFQLFDYYAASGVCLLWVAFFECFVIAWIYGGDNLYDGIEDMIGYRP
MRRRAARGPGPPPPGPGLSRLPLLPLPLLLLLALGTRGGCAAPAPAPRAEDLSLGVEWLSRFGYLPPADPTTGQLQTQEELSKAITAMQQFGGLEATGILDEATLALMKTPRCSLPDLPVLTQARRRRQAPAPTKWNKRNLSWRVRTFPRDSPLGHDTVRALMYYALKVWSDIAPLNFHEVAGSTADIQIDFSKADHNDGYPFDGPGGTVAHAFFPGHHHTAGDTHFDDDEAWTFRSSDAHGMDLFAVAVHEFGHAIGLSHVAAAHSIMRPYYQGPVGDPLRYGLPYEDKVRVWQLYGVRESVSPTAQPEEPPLLPEPPDNRSSAPPRKDVPHRCSTHFDAVAQIRGEAFFFKGKYFWRLTRDRHLVSLQPAQMHRFWRGLPLHLDSVDAVYERTSDHKIVFFKGDRYWVFKDNNVEEGYPRPVSDFSLPPGGIDAAFSWAHNDRTYFFKDQLYWRYDDHTRHMDPGYPAQSPLWRGVPSTLDDAMRWSDGASYFFRGQE
MKTTTILILLTHWVHSQNPIGGKNTATLCLGHHAVANGTLVKTITDDQIEVTNATELVQSTSTGKICNNPYRVLDGRNCTLIDAMLGDPHCDVFQYGNWDLFIERSSAFSNCYPYDIPDYASLRSLVASSGTLEFMAEGFTWTGVTQNGRSSACRRGSADSFFSRLNWLTKSGNSYPTLNVTMPNNDNFDKLYIWGIHHPSTNNEQTKLYVQASGRVTVSTKRSQQTIIPNIGSRPWVRGQSGRISIYWTIVKPGDVLMINSNGNLIAPRGYFKMRTGKSSIMRSDAPIDTCVSECITPNGSIPNNKPFQNVNKVTYGKCPKYVKQSTLKLATGMRNVPERQIRGIFGAIAGFIENGWEGMIDGWYGFRYQNSEGTGQAGDLKSTQAAIDQINGKLNRVIGKTNEKFHQIEKEFSEVEGRIQDLEKYVEDTKIDLWSYNAELLVALENQHTIDLTDAEMNKLFEKTRRQLRENAEDMGNGCFKIYHKCDNACIESIRNGT
MASRFPKFSQGLSQDPTTRRIWFGIATAHDFESHDNITEERLYQKIFASHFGQLAIIFLWTSGNLFHVAWQGNFEAWVQDPLHVRPIAHAIWDPHFGEPAVEAFTRGGALGPVNIAYSGVYQWWYTIGLRTIQDLYIGALFLLFLAAVFLIAGWLHLQPKWKPSVSWFKNAESRLNHHLSGLFGVSSLAWAGHLIHVAIPESRGEHVRWDNLLTALPHPQGLKPFFEGQWGIYAENADSSSHLFSTSQGAGTAILTFIGGFHPQTQSLWLTDIAHHHLAIAVVFIIAGHMYRTNFGIGHSIKEILETHTPPGGRLGRGHKGLYDTINNSLHFQLGLALASTGVITSLVAQHMYSLPSYAYIAQDFTTQAALYTHHQYIAGFIMTGAFAHGAIFFIRDYNPEQNKDNVLARMLEHKEAIISHLSWASLFLGFHTLGLYVHNDVMLAFGTPEKQILIEPVFAQWIQSAHGKTLYGFDLLLSSADSPAFNAGQSIWLPGWLDA
MDKTRQTELVRWLKQHSTSAKRWLRISMLLGVVSGLLIIAQAWFLAVILQALIMEHTPREQLLTPFILLLAVFVLRALLTVIRERVGFRCGQVVRQEVRNMVLNKLQALGPVWVKGKPAGSWATIVLEQIEDMQEYYSRYLPQMYLAGIIPIMILIAIFPFNWAAALILFATAPLIPIFMALVGLGAADANRRNFVALGRLSGSFLDRLRGLDTLRLFFREKAEVQQIRESTEDFRSRTMEVLRMAFLSSGVLEFFASISIAIVAVYFGFSYLGELNFGSYGLPVTMFAGFLALILSPEFFQPLRDLGTYYHAKAQAVGAAESLVTLLESDGEQKTETGDKTPQDKPIQIEANKLEIYSHDGQRLVGPLDFTIEPQQRIAVFGQSGAGKSSLLNLLLGFLPYKGSIKINGDELKELCPDKWRALIGWVGQNPHLPEQTLIENICLGKPTASEAEIQQAIDDAYVSEFLPMLPDGLNTRLGDYAARLSVGQAQRVAVARTL
MEGDRVAGRPVLSSLPVLLLLQLLMLRAAALHPDELFPHGESWGDQLLQEGDDESSAVVKLANPLHFYEARFSNLYVGTNGIISTQDFPRETQYVDYDFPTDFPAIAPFLADIDTSHGRGRVLYREDTSPAVLGLAARYVRAGFPRSARFTPTHAFLATWEQVGAYEEVKRGALPSGELNTFQAVLASDGSDSYALFLYPANGLQFLGTRPKESYNVQLQLPARVGFCRGEADDLKSEGPYFSLTSTEQSVKNLYQLSNLGIPGVWAFHIGSTSPLDNVRPAAVGDLSAAHSSVPLGRSFSHATALESDYNEDNLDYYDVNEEEAEYLPGEPEEALNGHSSIDVSFQSKVDTKPLEESSTLDPHTKEGTSLGEVGGPDLKGQVEPWDERETRSPAPPEVDRDSLAPSWETPPPYPENGSIQPYPDGGPVPSEMDVPPAHPEEEIVLRSYPASDHTTPLSRGTYEVGLEDNIGSNTEVFTYNAANKETCEHNHRQCSRHAF
MGRMALLSTSNKQGLVELARALVQEFGFTLLSSGGTAKALQTAGIPVTTVSEYTGAPEILGGRVKTLHPKIHGGILARRDRPQDEADLQAQAIHPIDLVVVNLYPFAETIAQPNVTLAEAIEQIDIGGPTLIRAAAKNHAHVTVLVDPSQYETYLQELRLYGDAQPAFRLACAQQAFALTAHYDQAIAEYLQKVTAAGTEPEILPPVFHLTGRQKQVLRYGENPHQRASWYVCGAHPRGWAAAHLLQGKELSYNNLLDLEAARGVISEFLGDSPPAAVIIKHTNPCGVAEGKTLVEAYERAFAADRVSAFGGIVALNRPLDGATAEALTRTFLECVVAPACEEAALPILKTKPKMRVLTLPELHRAPTTAIQTIAGGFLVQEIHPLPIDPEAWQVVTATEPSPELMAELIFAWKVVKHVKSNAIVVSRDRQTQGIGAGQMNRVGAVEIALSAAGEAARGGVLASDGFFPFADSVEAAALAGIAAIIQPGGSLRDSESIQA
MEQKQMQENSYDESQIQVLEGLEAVRKRPGMYIGSTSGKGLHHLVWEIVDNSIDEALAGYCDEINVSIEEDNSIRVTDNGRGIPVGIQEKMGRPAVEVIMTVLHAGGKFGGGGYKVSGGLHGVGASVVNALSTELEVFVHREGKIHYQKYERGIPVADLKVIGDTDQTGTITRFKPDPEIFQETTVYEFDTLATRMRELAFLNRNIKLTIEDKREHKQKKEFHYEGGIKSYVEHLNRSKQPIHEEPVYVEGSKDGIQVEVSLQYNEGYTNNIYSFTNNIHTYEGGTHEVGFKTALTRVINDYGRKNSILKDADSNLTGEDVREGLTAIVSIKHPNPQFEGQTKTKLGNSEARTITESVFSEAFEKFLLENPNVARKIVEKGTMAARARVAAKKARELTRRKSALEVSSLPGKLADCSSKDPAISEIYIVEGDSAGGSAKQGRDRHFQAILPLKGKIINVEKARLDKILSNDEVRTIITAIGTNIGGDFDIEKARYHKVII
MEKFEGYSEKQKSRQQNFVFPLLFQEYIYAFAHDYGLNGCKPVEILGCNTKKFSSLLVKRLIIRMYQQNFWINSVNHPNQDLLLDRSNHFYSEFYSQILSEGFAIVVEIPFSLGELSYSQEKEIPKFQNLQSIHSIFPFLEDKFLHLHSISHIEIPYPIHLEILVQFLEYRIQDVPSLHLLRFFLNYYSNWNSLITSMKSFFLLKKENKRLFQFLYNSYVSEYEFFLLFLHKQSSCLPLTSSGTFLERIIFSRKMEHFGVMYPEFFRKTIWIFMDPLMHYVRYQGKAILASKGTLLLKKKWKSYLVNFSQYFFSFWTQPQRICLNRLTNSCFDFMGYLSSVPINTLLVRNQMLDNSFRISIRMKKFDTIVPATPLIGALSKAQFCTGSGHPISKPVWTDLSDWDILDRFGRICRNLFHYHSGSSKKQTLYRLKYILRLSCARTLARKHKSTVRTFMQRLGSVFLEEFFTEEEQVFSLMFIKTTHFSFHGSHSDRIWYLDI
MAYIAVPAVVDSRSSEAIGLLESFGVDAGADANDVSYQDHDYVLDQLQYMLDGYEAGDVIDALVHKNWLHHSVYCLLPPKSQLLEYWKSNPSVIPDNVDRRLRKRLMLKKDLRKDDEYNQLARAFKISDVYAPLISSTTSPMTMIQNLNQGEIVYTTTDRVIGARILLYAPRKYYASTLSFTMTKCIIPFGKEVGRVPHSRFNVGTFPSIATPKCFVMSGVDIESIPNEFIKLFYQRVKSVHANILNDISPQIVSDMINRKRLRVHTPSDRRAAQLMHLPYHVKRGASHVDVYKVDVVDVLLEVVDVADGLRNVSRKLTMHTVPVCILEMLGIEIADYCIRQEDGMFTDWFLLLTMLSDGLTDRRTHCQYLINPSSVPPDVILNISITGFINRHTIDVMPDIYDFVKPIGAVLPKGSFKSTIMRVLDSISILGVQIMPRAHVVDSDEVGEQMEPTFEHAVMEIYKGIAGVDSLDDLIKWVLNSDLIPHDDRLGQLFQAFL
MKNHLSNVLCAMRSDFKDNHQETINKMIQFGTVKYGIVKQLKDRARSADKDIGSDQEENGGCSPLTTATTTASPSRSPEPEEEQPEEQSTSEQSIPEQSTPDHQLENDIKSEAKSEIEPVEDNNNRVAMTKPSSEEREPNASGSMPSSPVAEASAEEAATERTPEKEKEKDVEVDVEKPDEAPSSAVPSTEVTLPGGAGAPVTLEAIQNMQMAIAQFAAKTIANGSNGADNEAAMKQLAFLQQTLFNLQQQQLFQIQLIQQLQSQLALNQAKQEEDTEEDADQEQDQEQETDTYEEEERIADMELRQKAEARMAEAKARQHLINAGVPLRESSGSPAESLKRRREHDHESQPNRRPSLDNTHKADTAQDALAKLKEMENTPLPFGSDLASSIITNHDDLPEPNSLDLLQKRAQEVLDSASQGILANSMADDFAFGEKSGEGKGRNEPFFKHRCRYCGKVFGSDSALQIHIRSHTGERPFKCNVCGSRFTTKGNLKVHFQR
MPPTATAEPVTASTHMLSNETDYHALNAMLNLYDADGKIQFDKDVLAARQFFLQHVNQNTVFFHNQDEKLDYLIRENYYEREVLDQYSRNFVKSLLDRAYAKKFRFSTFLGAFKYYTSYTLKTFDGKRYLERLEDRVCMVALTLAAGDTGLAEKLVDEIIDGRFQPATPTFLNSGKKQRGEPVSCFLLRIEDNMESIGRSVNSALQLSKRGGGVALLLSNIREHGAPIKNIEHQSSGVIPIMKLLEDAFSYANQLGARQGAGAVYLHAHHPDIYRFLDTKRENADEKIRIKTLSLGVIIPDITFELAKRNEDMYLFSSYDVERVYEVPFADISVTEKYYEMLDDARIRKTKIKAREFFQKLAELQFESGYPYVMFEDTVNRANPIEGKITHSNLCSEILQVSTPSLFNDDLSYAKVGKDISCNLGSLNIAKTMDSPDFAQTVEVAIRALTAVSDQTHIKSVPSIEQGNNDSHAIGLGQMNLHGYLSREGIFYGSEEGVDF
MKLKVSIGCDAQHTQIAWVNYEGRPTEVDGPLWVGRILVRVRDFDGFTPDGSPPKRDSEYFRGRSRKFQIQAEGRFKKEYNGDQVIYGTQFDHMISTFPESAFRAGMRIAKYIDPAVYYDKYARSPYIMSPFVACVNTLSAWPAPSRLEDAVISLVEADSQESDTESLPEINDSSDVSLSDLPSTNVTPKKTTTQIDVQTNIVTPPITVTAVPDSPNPPAATPATVADNDDLSIVSSDSGNTTAPRKNRHRYWSFAGFSDSTRFSHLNVPAAIPDAPSVKTETSQNVSQLSVKSAATSLAPVEDDEDDELLLHRHITNKHKDFNLHVKQLGLLHKPSLDLEEGYIMDENYGKDVYKHGISNVPDDENEDDLQRYFTALEMQQDQKEQHKKSKNKDPFRKITHPSLHLGKFSTPKLIKRMSLRSKKSLRNDSKSDDVGNSTHRFSTASAASTSAVKTEKEKKMSAPRRSLDKLIRIGSLHRHHHHHHKTDLIESDSGIEAS
MSPQKRVKNVQAQNRTSQGSSSFQTTLSAWKVKQDPSNSKNISKHGQNNPVGDYEHADDQAEEDALQMAVGYFEKGPIKASQNKDKTLEKHLKTVENVAWKNGLASEEIDILLNIALSGKFGNAVNTRILKCMIPATVISEDSVVKAVSWLCVGKCSGSTKVLFYRWLVAMFDFIDRKEQINLLYGFFFASLQDDALCPYVCHLLYLLTKKENVKPFRVRKLLDLQAKMGMQPHLQALLSLYKFFAPALISVSLPVRKKIYLQNSENLWKTALLAVKQRNRGPSPEPLKLMLGPANVRPLKRKWNSLSVIPVLNSSSYTKECGKKEMSLSDCLNRSGSFPLEQLQSFPQLLQNIHCLELPSQMGSVLNNSLLLHYINCVRDEPVLLRFHYWLSQTLQEECIWYKVNNYEHGKEFTNFLDTIIRAECFLQEGYYSCEAFLYKSLPLWDGLSCRSQFLQLVSWIPFSSFSEVKPLLFDHLAQLFFTSTIYFKCSVLQSLKEL
MKRSSSVSVEDEKSARRKLDVVPKLHFVGCSHLTDYHLMEKLGEGTFGEVYKSQRRKDGKVYALKRILMHTEKEGFPITAIREIKILKSIKHENIIPLSDMTVVRADKKHRRRGSIYMVTPYMDHDLSGLLENPSVKFTEPQIKCYMKQLFAGTKYLHDQLILHRDLKAANLLIDNHGILKIADFGLARVITEESYANKNPGLPPPNRREYTGCVVTRWYRSPELLLGERRYTTAIDMWSVGCIMAEMYKGRPILQGSSDLDQLDKIFRLCGSPTQATMPNWEKLPGCEGVRSFPSHPRTLETAFFTFGKEMTSLCGAILTLNPDERLSASMALEHEYFTTPPYPANPSELQSYSASHEYDKRRKREQRDANSHAFEQTANGKRQFRFMTRGPSDPWYGIRRPNYNSQPQYQRGSYNREGGNMDRSRNVNYQPKRQQNFKPLTSDLPQKNSEFSETNAMNQTSNHSHADGQRYYRPEQDRSQRLRNPSDYGRQGRQSSQS
MNMLALTIILPLIGFVLLAFSRGRWSENVSAIVGVGSVGLAALVTAFIGVDFFANGEQTYSQPLWTWMSVGDFNIGFNLVLDGLSLTMLSVVTGVGFLIHMYASWYMRGEEGYSRFFAYTNLFIASMVVLVLADNLLLMYLGWEGVGLCSYLLIGFYYTDPKNGAAAMKAFVVTRVGDVFLAFALFILYNELGTLNFREMVELAPAHFADGNNMLMWATLMLLGGAVGKSAQLPLQTWLADAMAGPTPVSALIHAATMVTAGVYLIARTHGLFLMTPEVLHLVGIVGAVTLLLAGFAALVQTDIKRVLAYSTMSQIGYMFLALGVQAWDAAIFHLMTHAFFKALLFLASGSVILACHHEQNIFKMGGLRKSIPLVYLCFLVGGAALSALPLVTAGFFSKDEILAGAMANGHINLMVAGLVGAFMTSLYTFRMIFIVFHGKEQIHAHAVKGVTHSLPLIVLLILSTFVGALIVPPLQGVLPQTTELAHGSMLTLEITSGVV
MSGDHLHNDSQIEADFRLNDSHKHKDKHKDREHRHKEHKKDKEKDREKSKHSNSEHKDSEKKHKEKEKTKHKDGSSEKHKDKHKDRDKEKRKEEKVRASGDAKIKKEKENGFSSPPQIKDEPEDDGYFVPPKEDIKPLKRPRDEDDADYKPKKIKTEDIKKEKKRKLEEEEDGKLRKPKNKDKDKKVPEPDNKKKKPKKEEEQKWKWWEEERYPEGIKWKFLEHKGPVFAPPYEPLPDSVKFYYDGKVMKLSPKAEEVATFFAKMLDHEYTTKEIFRKNFFKDWRKEMTNEEKNIITNLSKCDFTQMSQYFKAQTEARKQMSKEEKLKIKEENEKLLKEYGFCIMDNHKERIANFKIEPPGLFRGRGNHPKMGMLKRRIMPEDIIINCSKDAKVPSPPPGHKWKEVRHDNKVTWLVSWTENIQGSIKYIMLNPSSRIKGEKDWQKYETARRLKKCVDKIRNQYREDWKSKEMKVRQRAVALYFIDKLALRAGNEKEEGET
MQNIDLISEQEAKKLLKELADKIAMYNHAYYIEDNPLVSDSEYDQLFNINLKLENTFPHLVLSNSPSKKVGANITNKFAKVIHQAPMLSLSNAFDEDDLRDFLERIKNFLRINEFTPIFCEPKIDGVSFSAIYKNGLFITGATRGDGYVGEDITMNIKTIKNFPHKIDNAPEFLEVRGEIYIEKQDFLNLNKEQEAQNRGKFANPRNAAAGSIRQLDVAITAQRPLKYFIYSGGVTEQNLASTQEQLLTKLKALSFSVNEISKLASSEEEIFAFYEYLKTNRHNLPYEIDGVVYKLNNFAMQNRMGFIARSPRFAIAHKFPAIIGQTKLLSITVQVGRTGMLTPVAELDPIEIGGVVVSRATLHNFQDIARKDVRIKDYVFLQRAGDVIPQITGVDISKRSNDTVKFDTPVFCPSCNSKLRYVSEDIIIRCDNGLNCPAQNYERICHFVSKNAMDIEGLGRKQVAFLIDKRLISNPLDIFFLKEKNETNLIRLENMDGWG
MKEYQVYLERARSRQQDFLYPLIFREYIYGLAYSHNWNRSIFVENGGYDNKYSLLNVKRLITRMYQQNHLIISANDSNKNPFLGYNKNFYSKIISEGFAIVVEIPLFLQLSSSLEEAEIIKSYKNVRSIHSIFPFLEDKFTYLNYVSDIRIPYPIHLEILVQILRYWVKDAPFFHLLRLFLYHFCNWNRFITTKKSISTFSKSNPRLFLFLYNFYVCEYESIFLFLRNKSSHLRFKSFSVFLERIFFYAKREHLVEVFSKDFSYPLPFFKDPNIHYVRYQGKCILASKNVPFLMNKWKHYFIHLWQCFFDVWSQPRTININQLSEHSFQLLGYFSNVRLNRSVVRSQMLQNTFLIEIVSKKLDIIVPIIPLIRSLAKAKFCNVLGHPISKPVWADSSDFDIMERFLRICRNLFHYYNGSSKKKSLYRIKYILRLSCIKTLACKHKSTTRAFLKRSGSEELLEEFFTEEEEILSLIFPRDSFTLRRFYRNRIWYLDILFRN
MSDKPLTDVTFSSFDLHPALIAGLESAGFTRCTPIQALTLPVALPGGDVAGQAQTGTGKTLAFLVAVMNRLLIRPALADRKPEDPRALILAPTRELAIQIHKDAVKFGADLGLRFALVYGGVDYDKQRELLQQGVDVIIATPGRLIDYVKQHKVVSLHACEICVLDEADRMFDLGFIKDIRFLLRRMPERGTRQTLLFSATLSHRVLELAYEHMNEPEKLVVETESITAARVRQRIYFPSDEEKQTLLLGLLSRSEGARTMVFVNTKAFVERVARTLERHGYRVGVLSGDVPQKKRESLLNRFQKGQLEILVATDVAARGLHIDGVKYVYNYDLPFDAEDYVHRIGRTARLGEEGDAISFACERYAMSLPDIEAYIEQKIPVEPVTSELLTPLPRAPRVPVEGEEADDDAGDSVGTIFREAREQRAAEEQRRGGGRGGPGGSRSGSGGGRRDGAGADGKPRPRRKPRVEGQAPAAAASTEHPVVAAVAAQAPSAGVADAE
MDVHDLFRRLGAGAKFDTRRFSADAARFQIGKRKYDFDSSEVLQGLDFFGNKKSVPGVCGASQTHQKPQNGEKKEESLTERKREQSKKKRKTMTSEIASQEEGATIQWMSSVEAKIEDKKVQRESKLTSGKLENLRKEKINFLRNKHKIHVQGTDLPDPIATFQQLDQEYKINSRLLQNILDAGFQMPTPIQMQAIPVMLHGRELLASAPTGSGKTLAFSIPILMQLKQPANKGFRALIISPTRELASQIHRELIKISEGTGFRIHMIHKAAVAAKKFGPKSSKKFDILVTTPNRLIYLLKQDPPGIDLASVEWLVVDESDKLFEDGKTGFRDQLASIFLACTSHKVRRAMFSATFAYDVEQWCKLNLDNVISVSIGARNSAVETVEQELLFVGSETGKLLAVRELVKKGFNPPVLVFVQSIERAKELFHELIYEGINVDVIHAERTQQQRDNTVHSFRAGKIWVLICTALLARGIDFKGVNLVINYDFPTSSVEYIHRI
MLMHHDPLLPGAFSEELWQQVSKRLLAKVIEEFAYERVFGVVEEKPGHYRIDIDELQYRFKAKRYVFDNLSVDPASLFKRHGNSDAPLHDPLAFCAEVLPKLGVKPMTVAHFIKELGNTLVSDAHIAARASKTGAELAELDDICMEGETTGHPWVTVSKGRIGLGYSDYLAFTPENRTPTEVLWLGVSKERASFIAEETLTNEGLVREAVGVSRFESFCAKLAARGGSVDTHYMMPVHPWQWDHMIVPHFAADIAAGHIVFLGKGDDLYLPQQSVRTLSNISHPEKSTLKLCMTILNTAVYRGIPGKRALTAAPLTTWLDQLLARDQFLSEECGLVLLGERAGMHYVHPQFSTIEGAPYQFNEMLGCMWRDSLSAHLKSGETGLPLAALLHAGTDGKPVVQALAEKSGMTVSEWTARLFDVVIPPVFHLLAKHGLAFSAHGQNATLILKNGRPERLALRDFIDDVIVCDQAFPESATLPEEVRAVLLCLPADFLIHFIQT
MKKSLSLFAIFILTFLGLVIPFITLTAFRPLNEEQYTLKQESSTGKGINETDFINTMFLRSSFFENWSETNYFINPTLKTSKNLLFNDKWYLDFLQDSYSTGVVYDKPGEIFLNYYRQWHSLKNKYMVEKFYDVKKENFLNDLTDFIYAFAVKYKMFDVSKEIVENVDRYKENHYPRVKLKQDNWKLITDYNWLKDNFDNKYYFVIWKQSYSKEWEIMKFKHNMRYDMKIESYIKNNSFKGLYRWDGDGEPQTPTIDKNTGEITDWNSYQQSRVKQFIDLSLYSVLQENIRVQQGGSADYENPNKVGTKRIIFDFETVDELDVKNIKKAIYRMILTVDEANLIISGSLELNNINNDDLSFNFSFMRTGMGEVFNFNGSIYSSLNSKDLKYYQQFSGQFDLSKFLQSFFASALVPVFQNRSLFIENGYIDNLQYDTVLVNFFALKLQNFNNILLIENINDKLQFDKLLNSMFKISQKFYTNYLRTIFDLENNTYVQGYNKK
MSQPELFHDLPLEEVIGDRFGRYSKYIIQDRALPDARDGLKPVQRRILYAMHTDGNTFDKNFRKAAKTVGNVIGNYHPHGDSSVYEAMVRMSQDWKVRNVLIEMHGNNGSIDGDPPAAMRYTEARLSPIASELLRDIDKNTVEFVPNFDDTSKEPVVLPAMFPNLLVNGSTGISAGYATDIPPHHLGEVIDAVIKRIQMPSCSVDELMELIKGPDFPTGGIIQGVDGIRKAYETGKGKIIIRGKAEIETIRGGREQIVITEIPFEVNKANLVKKMDEFRIDKKVEGISEVRDETDRTGLRVVIELKKEADAKGILNFLYKNTDLQITYNFNMVAIHNRRPMLMSLPSILDAYIGHQKEVVTNRSVYELQKAKDRHHIVEGLMKALSILDEVIATIRSSSDKRDAKNNLIAKYEFTEPQAEAIVSLQLYRLTNTDITALKEEAEELGKKIEELESILSNDKKLLKVITNSLKALKKKYADTRRSVIEEKIEEIKINLEVMV
MSSVKVAVRVRPFNQREISNTSKCVLQVNGNTTTINGHSINKENFSFNFDHSYWSFARNDPHFITQKQVYEELGVEMLEHAFEGYNVCIFAYGQTGSGKSYTMMGKANDPDEMGIIPRLCNDLFARIDNNNDKDVQYSVEVSYMEIYCERVKDLLNPNSGGNLRVREHPLLGPYVDDLTKMAVCSYHDICNLMDEGNKARTVAATNMNSTSSRSHAVFTIVLTQKRHCADSNLDTEKHSKISLVDLAGSERANSTGAEGQRLKEGANINKSLTTLGLVISKLAEESTKKKKSNKGVIPYRDSVLTWLLRENLGGNSKTAMLAALSPADINFDETLSTLRYADRAKQIVCQAVVNEDPNAKLIRELNEEVIKLRHILKDKGIDVTDVQETPGKHKKGPKLPAHVHEQLEKLQESEKLMAEIGKTWEQKLIHTEEIRKQREEELRDMGLACAEDGTTLGVFSPKKLPHLVNLNEDPLMSECLIYYLKEGVTSVGRPVAEHRP
MVEFSLKKARNNWKHVKKSASSPAKQKTPPSPAKPKQKTKKNPYSDLKDPATSYTLPTINARERSRVATSMQRRLSIHNTNYAPPTLDYSMPLPDMPNMIVPNDNVDSSHNNSSFTTENESVSSKGPSNSLNLSTADLSLNDSSYNKVPARSAMRNTVNPSGSNDPFNNSTSLRKMLANPHFNAKDFVHDKLGNASAITIDKFTSNLTDLSIQVQEEVKLNINKSYNEIMTVNNDLNVAMLELKRVRANINDLNEVLDQCTKIAEKRLQLQDQIDQERQGNFNNVESHSNSPALLPPLKAGQNGNLMRRDRSSVLILEKFWDTELDQLFKNVEGAQKFINSTKGRHILMNSANWMELNTTTGKPLQMVQIFILNDLVLIADKSRDKQNDFIVSQCYPLKDVTVTQEEFSTKRLLFKFSNSNSSLYECRDADECSRLLDVIRKAKDDLCDIFHVEEENSKRIRESFRYLQSTQQTPGRENNRSPNKNKRRSMGGSITPGRN
MRSAARRGRAAPAARDSLPVLLFLCLLLKTCEPKTANAFKPNILLIMADDLGTGDLGCYGNNTLRTPNIDQLAEEGVRLTQHLAAAPLCTPSRAAFLTGRHSFRSGMDASNGYRALQWNAGSGGLPENETTFARILQQHGYATGLIGKWHQGVNCASRGDHCHHPLNHGFDYFYGMPFTLTNDCDPGRPPEVDAALRAQLWGYTQFLALGILTLAAGQTCGFFSVSARAVTGMAGVGCLFFISWYSSFGFVRRWNCILMRNHDVTEQPMVLEKTASLMLKEAVSYIERHKHGPFLLFLSLLHVHIPLVTTSAFLGKSQHGLYGDNVEEMDWLIGKVLNAIEDNGLKNSTFTYFTSDHGGHLEARDGHSQLGGWNGIYKGGKGMGGWEGGIRVPGIFHWPGVLPAGRVIGEPTSLMDVFPTVVQLVGGEVPQDRVIDGHSLVPLLQGAEARSAHEFLFHYCGQHLHAARWHQKDSGSVWKVHYTTPQFHPEERGLLTAEAS
MFLILLISLPMAFAVIGDLKCTTVSINDVDTGAPSISTDIVDVTNGLGTYYVLDRVYLNTTLLLNGYYPTSGSTYRNMALKGTLLLSRLWFKPPFLSDFINGIFAKVKNTKVIKKGVMYSEFPAITIGSTFVNTSYSVVVQPHTTNLDNKLQGLLEISVCQYTMCEYPHTICHPNLGNKRVELWHWDTGVVSCLYKRNFTYDVNADYLYFHFYQEGGTFYAYFTDTGVVTKFLFNVYLGTVLSHYYVLPLTCNSAMTLEYWVTPLTSKQYLLAFNQDGVIFNAVDCKSDFMSEIKCKTLSIAPSTGVYELNGYTVQPIADVYRRIPNLPDCNIEAWLNDKSVPSPLNWERKTFSNCNFNMSCLMSFIQADSFTCNNIDAAKIYGMCFSSITIDKFAIPNGRKVDLQLGNLGYLQSFNYRIDTTATSCQLYYNLPAANVSVSRFNPSTWNRRFGFTEQSVFKPQPVGVFTHHDVVYAQHCFKAPTNFCPCKLDGSLCVGNG
MDPSKDTSPQVRLEKITYNYPYSDAAALSDVNLELKKGEFVLLAGPSGCGKSTLVRCLNRLVPEVSGGSFSGRVLLRGKDLTHEKVHSLALEVGMVFQNPETQLFSLTVAEDLAFGPENLGLPGEEIRIRVKKVLKEVGLKGLEDHFIFTLSGGEKQRTAIGGNLAMQPEILVLDEPTSDLDPAGTGEVLELLKHLNAENRTTLILIEHKLDAVFEMVDRMLVMDEGRVILDGKPFEILCREEEKLRKLGIHPPQFTEIARFLGFFSENSSIPAYETLLKRLTELLQASEVEIHPEDLEKRESEIPAPAPQPRNTPPHVLIEQLCYRHEDGSEAFEKLNLEIKRGEFLALLGHNGAGKTTLAGHLIGFYRPASGRILLDGKDISGYSTARLSKQVGYLFQNPDSQIFTNSVFEEVCFGLENLGMPEEKIKKLADSALEMMELSAYRNRHPHALSRGQRQRLAVASILALEPDLLILDEPTTGQDRGHIRKFLDKIRKLNG
MEFSSICIEFKSTLRQEAPPPSRAAEPRSSCTVHHLPVTFPGRSLMMKSLLFISIVIIRQEGKPKSQQTSFQSSPCNKSPKSHGLQNQPWQKLRNEKHHIRVKKAQSLAEQTSDTAGLESSTRSESGTDLREHSPSESEKEVVGADPRGAKPKKATQFVYSYARGPKVKEKLKCEWSNRTTPKPEMLDPKVPNLWGFSTLTLQRHPLEKEYWMGMEPDEMSREDTHRKGLPGKWRGPGHDQAEIHQNRRATDIQTQDTETTWAPFQSDDLNERPAKSTCDSENLAVINKSSRRVDPEKCTVRRQDPQVVSPFSRGKQNHVLKNVETHTGSLIEQLTTEKYECMVCCELVRVTAPVWSCQSCYHVFHLNCIKKWARSPASQADGQSGWRCPACQNVSAHVPNTFSCFCGKVKNPEWSRNEIPHSCGEVCRKKQPGQDCPHSCNLLCHPGPCPPCPAFMTKTCECGRTRHTVRCGQAVSVHCSNPCENILNCGQHQCAELCH
MNIDKYSERVRGFLQSAQTFALAENHQQFSPEHVLKVLLDDEQGMAASLIERAGGDAKEARLANDAALAKLPKVSGGNGGLSLTAPLAKVFSTAEDLAKKAGDSFVTVERLLQALAIESSASTSASLKKAGATAQALNQVINDIRKGRTADSANAEQGFDALKKYARDLTEEAREGRLDPVIGRDDEIRRTIQVLSRRTKNNPVLIGEPGVGKTAIAEGLALRIVNGDVPESLKDKKLMALDMGALIAGAKYRGEFEERLKAVLNEVQAENGGIILFIDEMHTLVGAGKADGAMDASNLLKPALARGELHCVGATTLDEYRKHVEKDPALARRFQPVLVDEPNVEDTISILRGLKEKYEQHHKVRISDSALVAAATLSNRYITDRFLPDKAIDLMDEAASRLRMQVDSKPEELDELDRRIIQLKIEREALKQETDQSSVDRLRKLEDELADTEEKADALTARWQAEKQKLGHAADLKKRLDEARNELAIAQRNGQFQRAG
MEKPNYFQSYNKVIGATGEQLAPGAVPPHPVLAPSIAPGGVAGVSAANMANIMQTPGFANLVQQAIRTQLENQAAQQLAVNQQFQLNGATAVQQQLLLTPQQSLAQPIALAPQPTVVLNGVSETLKKVTELAHRQFQSGNYVEAEKYCNLVFQSDPNNLPTLLLLSAINFQTKNLEKSMQYSMLAIKVNNQCAEAYSNLGNYYKEKGQLQDALENYKLAVKLKPEFIDAYINLAAALVSGGDLEQAVTAYFNALQINPDLYCVRSDLGNLLKAMGRLEEAKVCYLKAIETQPQFAVAWSNLGCVFNSQGEIWLAIHHFEKAVTLDPNFLDAYINLGNVLKEARIFDRAVSAYLRALNLSGNHAVVHGNLACVYYEQGLIDLAIDTYKKAIDLQPHFPDAYCNLANALKEKGSVVEAEQMYMKALELCPTHADSQNNLANIKREQGKIEDATRLYLKALEIYPEFAAAHSNLASILQQQGKLNDAILHYKEAIRIAPTFAD
MDLWQLLLTVALAGSSDAFSGSEATPATLGRASESVQRVHPGLGTNSSGKPKFTKCRSPELETFSCHWTDGVHHGLKSPGSVQLFYIRRNTQEWTQEWKECPDYVSAGENSCYFNSSYTSIWIPYCIKLTNNGGMVDQKCFSVEEIVQPDPPIGLNWTLLNVSLTGIHADIQVRWEPPPNADVQKGWIVLEYELQYKEVNETQWKMMDPVLSTSVPVYSLRLDKEYEVRVRSRQRSSEKYGEFSEVLYVTLPQMSPFTCEEDFRFPWFLIIIFGIFGLTVMLFVFIFSKQQRIKMLILPPVPVPKIKGIDPDLLKEGKLEEVNTILAIQDSYKPEFYNDDSWVEFIELDIDDPDEKTEGSDTDRLLSNSHQKSLSVLAAKDDDSGRTSCYEPDILENDFNASDGCDGNSEVAQPQRLKGEADLLCLDQKNQNNSPYHDVSPAAQQPEVVLAEEDKPRPLLTGEIESTLQAAPSQLSNPNSLANIDFYAQVSDITPAGSVV
MSASKEGKEKKGKLLGVENISPPKDKRPATRMKLLNDVGAGEDSEASTTTTTSRTPSNKQEKRGSVAGSRIKILNEEILGTPKTEKRGATKSTAPAASTVKILNEKKTPSATVTAVETTKIKTSPSKRKKMEHYVLQAVKSENTKADTTVTVVTEEDDTIDFILADDEEVVPGRIENNNGQEIVVTEDDEDLGEDGDEDGEDSSGKGNSSQTKIKEIVEHVCGKCYKTFRRVQSLKKHLEFCRYDSGYHLRKADMLKNLEKIEKDAVVMEKKDICFCCSESYDTFHLGHINCPDCPKSFKTQTSYERHIFITHSEFSDFPCSICNANLRSEALLALHEEQHKSRGKPYACKICGKDFTRSYHLKRHQKYSSCSSNETDTMSCKVCDRVFYRLDNLRSHLKQHLGTQVVKKPEYMCHTCKNCFYSLSTLNIHIRTHTGEKPFDCDLCDKKFSALVALKKHRRYHTGEKPYSCTVCNQAFAVKEVLNRHMKRHTGERPHKCD
MKIIFFLCSFLFFIINTQCVTHESYQELVKKLEALEDAVLTGYSLFQKEKMVLKDGANTQVVAKPADAVSTQSAKNPPGATVPSGTASTKGAIRSPGAANPSDDSSDSDAKSYADLKHRVQNYLFTIKELKYPELFDLTNHMLTLCDNIHGFKYLIDGYEEINELLYKLNFYFDLLRAKLNDVCANDYCQIPFNLKIRANELDVLKKLVFGYRKPLDFIKDNVGKMEDYIKKNKTTIANINELIEGSKKTIDQNKNADNEEGKKKLYQAQYDLFIYNKQLQEAHNLISVLEKRIDTLKKNENIKKLLEDIDKIKIDAEKPTTGVNQILSLRLEKESRHEEKIKEIAKTIKFNIDRLFTDPLELEYYLREKNKKVDVTPKSQDPTKSVQIPKVPYPNGIVYPLPLTDIHNSLAADNDKNSYGDLMNPHTKEKINEKIITDNKERKIFINNIKKQIDLEEKNINHTKEQNKKLLEDYEKSKKDYEELLEKFYEMKFNNNFNK
MRIDRLTSKLQLALSDSQSLAVGLDHPAIEPAHLMQALLEQQGGSIKPLLLQVGFDINSLRKELSAELDRLPKIQNPTGDVNMSQDLARLLNQADRLAQQKGDQFISSELVLLAAMDENSKLGKLLLGQGVSKKALENAINNLRGEGAVNDPNIEESRQALDKYTVDLTKRAEEGKLDPVIGRDDEIRRTIQVLQRRTKNNPVLIGEPGVGKTAIAEGLAQRIINGEVPDGLRGKRLLSLDMGALIAGAKYRGEFEERLKSLLNELSKQEGQIILFIDELHTMVGAGKGEGSMDAGNMLKPALARGELHCVGATTLNEYRQYIEKDAALERRFQKVLVDEPSEEDTIAILRGLKERYEVHHKVAITDGAIIAAAKLSHRYITDRQLPDKAIDLIDEAASRIRMEIDSKPEVLDRLERRLIQLKVEAQALKKEKDEAAIKRLEKLQEEIVRLEKEYADLEEIWTSEKAEVTGSAQIQQKIEQSRQELEAARRRGDLNRMAE
MTHIKEFFTKLSESSSNQNISNIPKKKKKLFLALFATLLVVAAVIGIVAGVNSRKNSGDNGNEPHHAILKSSCSSTRYPDLCFSAIAAVPEASKKVTSQKDVIEMSLNITTTAVEHNYFGIQKLLKRTNLTKREKVALHDCLETIDETLDELHKAVEDLEEYPNKKSLSQHADDLKTLMSAAMTNQGTCLDGFSHDDANKHVRDALSDGQVHVEKMCSNALAMIKNMTDTDMMIMRTSNNRKLTEETSTVDGWPAWLSPGDRRLLQSSSVTPNAVVAADGSGNFKTVAAAVAAAPQGGTKRYIIRIKAGVYRENVEVTKKHKNIMFIGDGRTRTIITGSRNVVDGSTTFKSATAAVVGEGFLARDITFQNTAGPSKHQAVALRVGADLSAFYNCDMLAYQDTLYVHSNRQFFVNCLIAGTVDFIFGNAAAVLQNCDIHARKPNSGQKNMVTAQGRTDPNQNTGIVIQKSRIGATSDLKPVQGSFPTYLGRPWKEYSRTVI
MATAQLATFKIPPVSNEPMLSYAPGSPERAGLQAALAEMQSQLPFEVPCIINGQEVRTNNIQKQPMPHDHARHLCTFHEGSPELVEKATCGALQAKDGWETMPWNDRAAIFLKAADLASGKYRYKLMAATMLGQGKNTWQAEIDAAAELADFFRFGVSYVEELYAQQPPKNAPGCWNRTEYRPLEGFVLAVSPFNFTAIGGNLPGSPALVGNVVVWKPAPAATYSNYLVFKILSEAGVPPGVIQFIPGGAEIVQAAIQSPNFRSLHFTGSTNVFKSLWKDISSNLDKYKVYPRIVGETGGKNWHVIHKSAEVRNAVLQSVRGAFEYQGQKCSALSRLYVSRSVWENGFKTQYLEEIAKIKVGPCLDWNNYMGPVIGRRAYDNITGFIKKAKEEGGEVLIGGSGDDSKGFFIQPTVILTKVPRSTTMVGEIFGPVVTAYVFEDSDYEKTLELIDTTSIYGLTGAIFASERQALLTATNRSRNAAGNIYYNEKCTGAVVGQQ
MALKNVPFRSEVLAWNSDNLADYFRKLNYRDCEKAVKKYHIDGARFLNLTENDIQKFPKLRMPLLSKLSQDINKNEERRSIFTRKPQIPRFLEETESHEEDDGGWSSFEDDYESPNDDDPDGEDDGDYESPNEEEQALVDDAADYEPPPSNNEEALQSSILPPNSFHNTNSMYIDRPPTGKVSQQPPVPPLRPKPALPPLPTGRNHSPLSPPHPNHEEPSRSGNNKTAKLPAPSIDRSTKPPLDRSLAPLDREPFILGKKPPFSDKPSAPLGREHLPKIQKPPLPPAMDRHERNERLGPVTTRKPSVPRHGRGPDRRENDEDDVHQRPLPQPSLPSMSSNTFPSRSVQPSSKNTFPLAHMPGAFSESNIGFQQSASLPPYFSQGPGNRPPLRSEGRNLPLPVPNRPQPPSPGEEETPLDEEWYVSYITRPEAEAALRKINQDGTFLVRDSSKKTANNPYVLMVLYKDKVYNIQIRYQEESQVYLLGTGLRGKEDFLSVSD
MIKFTNENLIRGIRMTISAKSRHLALGTDMTRKFSLSCRFLNKANLTEEEKELLNEPRARDYVDVCIVGGGPAGLATAIKLKQLDNSSGTGQLRVVVLEKSSVLGGQTVSGAILEPGVWKELFPDEKSDIGIPLPKELATLVTKEHLKFLKGKWAISVPEPSQMINKGRNYIVSLNQVVGYLGEKAEEVGVEVYPGIAVSDLIYDENNAVKGVITKDAGISKSGKPKETFERGMEFWARQTVLAEGCHGSLTKQALAKYDLRKGRQHQTYGLGIKEVWEVKPENFNKGFAAHTMGYPLTNDVYGGGFQYHFGDGLVTVGLVVGLDYKNPYVSPYKEFQKMKHHPYYSKVLEGGKCIAYAARALNEGGLQSVPKLNFPGGVLVGASAGFMNVPKIKGTHTAMKSGLLAAESIFESIKGLPVLEEVEDEDAKMAMFDKEATINLESYESAFKESSIYKELYEVRNIRPSFSGKLGGYGGMIYSGIDSLILKGKVPWTLKFDE
MTKNYIFITGGVVSSLGKGIAAASLGAVLEARNLKITIMKLDPYINVDPGTMSPIQHGEVFVTEDGAETDLDLGHYERFIRTKMTCLNNFTTGSIYSEVLKKERRGDYLGSTIQVIPHITNAIKDRIILCSKNSDIILVEIGGTVGDIESLPFLEAIRQLAVDIGRKNVIYIHLTLVPYIKTAGEIKTKPTQHSVKELLSIGIQPDILICRSQKTVPINERKKIALFCNVPVNAVISLKDVDSIYTIPKLLKDQKLDNYICEYFKLNVPQADLKEWEKVIYEEKNASKEIIIGIIGKYIKLPDAYKSVIEALKHAGLKNKIKVKIELINSQEIENKNFKLLQNLNGILIPGGFGDRGIIGKLLSVQYARENNIPYFGICLGMQIAIIEFAQNVIGIKEANSTEFDPQCKFPVIDLIKTKKNDIKDTRQGKKNNKSNFGGTMRLGSQPCKLIFNSLSRKLYKKDTIIERHRHRYEVNNFLLKKIEKNGLKIAGRSKKNNIV
MYVLLTILTSVLVCEAIIRVSLSSTREETCFGDSTNPEMIEGAWDSLREEEMPEELSCSISGIREVKTSSQELYRALKAIIAADGLNNITCHGKDPEDKISLIKGPPHKKRVGIVRCERRRDAKQIGRKTMAGIAMTVLPALAVFALAPVVFAEDPHLRNRPGKGHNYIDGMTQEDATCKPVTYAGACSSFDVLLEKGKFPLFQSYAHHRTLLEAVHDTIIAKADPPSCDLLSAHGNPCMKEKLVMKTHCPNDYQSAHHLNNDGKMASVKCPPKYELTEDCNFCRQMTGASLKKGSYPLQDLFCQSSEDDGSKLKTKMKGVCEVGVQALKKCDGQLSTAHEVVPFAVFKNSKKVYLDKLDLKTEENLLPDSFVCFEHKGQYKGTMDSGQTKRELKSFDISQCPKIGGHGSKKCTGDAAFCSAYECTAQYANAYCSHANGSGIVQIQVSGVWKKPLCVGYERVVVKRELSAKPIQRVEPCTTCITKCEPHGLVVRSTGFKI
MLAVIVAIVRWERAMIGLLRHCAARLVAFVNNTTISKPYFSTFFEGGIHSLLFFYPKRNWWFFIKMRYLSFFFEFFFLFSFAFAFDFDVTSDDSINSALTTVTDGMLNYYQSTSHTFTAYWWMTGAGLNSMTDTYAATGNTTHLDMLISALVANKGDNNDYAPNSEKFDLGNDDQGIWGLSAMSAAEVNMTTGDSSASFTELAQAVFNEIMSRWDTSSCGGGVRWQIYSFNNGYSYKNSISNGILFQLAARLARYTNNDTYVDLAQKVWDWSTTVGFVDLDDYTVYDGASVTSNCSSITNEQWSYNVGVYLAGTAFLYNYTNGSSVWQTHMEGLMNKALDYYFTSDKIIYEPSCEPTESCNSDQTAFKGMLARFLGYTMQLAPYTVETILPYIQSSAEAAALACSGGSDGVTCGYMWYWNNGTWDDHYGLGEQISAVETFQALLAQQSATILTLDTGASSESNPDAGTDDGDTVTITPATKSDKGWAGFLTFAFSFVFLL
MIVLPNKVRIFINDRMKKDIYLGISNFGFENDIDEILGIAHLLEHLLISFDSTNFLANASTSRSYMSFWCKSINSATESDAIRTLVSWFFSNGKLKDNFSLSSIRFHIKELENEYYFRNEVFHCMDILTFLSGGDLYNGGRIDMIDNLNIVRDMLVNRMQRISGSNIVIFVKRLGPGTLDFFKQTFGSLPACPEIIPSSIPVSTNGKIVMTPSPFYTVMVKINPTLDNILGILYLYETYHLIDYETIGNQLYLTVSFIDETEYESFLRGEAILQISQCQRINMNYSDDYMMNIYLNFPWLSHDLYDYITRINDDSKSILISLTNEIYASIINRDIIVIYPNFSKAMCNTRDTQQHPIVVLDATNDGLIKKPYRSIPLMKRLTSNEIFIRYGDASLMDMITLSLSKQDISLKRNAEGIRVKHSFSADDIQAIMESDSFLKYSRSKPAAMYQYIFLSFFASGNSIDDILANRDSTLEFSKRTKSKILFGRNTRYDVTAKSSF
MNTQILILTLVAAIHTNADKICLGHHAVSNGTKVNTLTERGVEVVNATETVERRTIPRICTKGKKAIDLGQCGLLGIITGPPQCDQFLEFTADLIIERREGNDVCYPGKFVNEEALRQILRESGGINKETTGFTYSGIRTNGVTSACRRLGSSFYAEMKWLLSNTDNAAFPQMTKSYKNTRNEPALIVWGIHHSGSATEQTKLYGSGNKLITVGSSNYQQSFVPSPGARPQVNGQSGRIDFHWLILNPNDTVTFSFNGAFVAPDRVSFFKGKSMGIQSEVPVDTNCEGECYHNGGTITSNLPFQNVNSRAVGKCPRYVKQKSLLLATGMKNVPEIPKKREKRGLFGAIAGFIENGWEGLVDGWYGFRHQNAQGEGTAADYKSTQSAIDQITGKLNRLIEKTNQQFELIDNEFTEVEKQIGNVINWTRDSITEVWSYNADLLVAMENQHTIDLADSEMNKLYERVRRQLRENAEEDCTGCFEIFHKCDDDCMASIRNNTYD
MFFNRLSAGKLLVPLSVVLYALFVVILPLQNSFHSSNVLVRGADDVENYGTVIGIDLGTTYSCVAVMKNGKTEILANEQGNRITPSYVAFTDDERLIGDAAKNQVAANPQNTIFDIKRLIGLKYNDRSVQKDIKHLPFNVVNKDGKPAVEVSVKGEKKVFTPEEISGMILGKMKQIAEDYLGTKVTHAVVTVPAYFNDAQRQATKDAGTIAGLNVLRIVNEPTAAAIAYGLDKSDKEHQIIVYDLGGGTFDVSLLSIENGVFEVQATSGDTHLGGEDFDYKIVRQLIKAFKKKHGIDVSDNNKALAKLKREAEKAKRALSSQMSTRIEIDSFVDGIDLSETLTRAKFEELNLDLFKKTLKPVEKVLQDSGLEKKDVDDIVLVGGSTRIPKVQQLLESYFDGKKASKGINPDEAVAYGAAVQAGVLSGEEGVEDIVLLDVNALTLGIETTGGVMTPLIKRNTAIPTKKSQIFSTAVDNQPTVMIKVYEGERAMSKDNNLLG
MNSTPSKLLPIDKHSHLQLQPQSSSASIFNSPTKPLNFPRTNSKPSLDPNSSSDTYTSEQDQEKGKEEKKDTAFQTSFDRNFDLDNSIDIQQTIQHQQQQPQQQQQLSQTDNNLIDEFSFQTPMTSTLDLTKQNPTVDKVNENHAPTYINTSPNKSIMKKATPKASPKKVAFTVTNPEIHHYPDNRVEEEDQSQQKEDSVEPPLIQHQWKDPSQFNYSDEDTNASVPPTPPLHTTKPTFAQLLNKNNEVNSEPEALTDMKLKRENFSNLSLDEKVNLYLSPTNNNNSKNVSDMDSHLQNLQDASKNKTNENIHNLSFALKAPKNDIENPLNSLTNADISLRSSGSSQSSLQSLRNDNRVLESVPGSPKKVNPGLSLNDGIKGFSDEVVESLLPRDLSRDKLETTKEHDAPEHNNENFIDAKSTNTNKGQLLVSSDDHLDSFDRSYNHTEQSILNLLNSASQSQISLNALEKQRQTQEQEQTQAAEPEEETSFSDNIKVKQ
MTEDFPKILPLLVEEDTFLYPFMIAPIFLQNNASIKAVAYAKNNKSLVFIACQKDKLNDNEAPYYDVGVIGSVMREANMPNGRVKLLFNGIAKGRILEPAKENEQGFLEAQISPIEYLEYDKENIQAIVEVLKEKVITLANVSSLFPPDLIKALEDNDDPNRIADLIAAALHLKKDQAYSLFANNNTEQRLLDLIDIVIEETKTQKLQKEIKSKVHQKMEQTNKEYFLKEQLKQIQKELGTDKQRDEDLNQYYQKLESIKPFLKEEAFKEIKKQIDRLSRTHADSSDSATLQNYIETMLDVPFGQYGKKALDIKHVREQLDKDHYSLKRPKERIVEYFATMQLLEMRRKKKPEKKDKTKGTILCFYGPPGVGKTSLANSIAKAIERPLVRIALGGLEDVNELRGHRRTYIGSMPGRIVQGLIEAKKMNPVMVLDEIDKVDRSVRGDPASALLEILDPEQNTAFRDHYANFSIDLSQVIFIATANNIDRIPAPLRDRMEFI
MKIGTVAGTNDSTTTIATNDMVQEHVTNFTKELFGYIANGIGDDISSIARTMLGEVVEKIDDWQIERFQQSIQDDKISFTIQTDHSEKYSMLSGMRAHILRRNNNYQFIVTINSKNYGCSLDNTDINWCSIVYLLNNMTVNDNANDVAVTESYKPIWNWKISQYNVSDIKFETMIKPQFADRIYFSNCLPVDPTSTRPTYFGDTDGSVGAVLFALFATGHLGIMAEGENFLSQLLNIEDEVLNVLLRENFNEQLNTNVNTIISILNRRDIILESLQPYLVINKDAVTPCTFLGDQTGDRFSNICGDQFIIDLLKRIMSINENVHVLAGNHETNCNGNYMQNFTRMKPLDEDTYSGIKDYPVCFYDPKYKIMANHHGITFDDQRKRYIIGPITVSIDEMTNALDPVELAAIINKKHHAIINGKKFKTSRAISCRSFNRYFSVSTDYRPKLEALLACSQMLGINQVVAHNGNGGRERIGETGTVLGLNARDSKHAGRMFSMH
MKGILGLSLLPLLTAASPVFVDSIHNEAAPILSATNAKEVPDSYIVVFKKHVTSELASAHHSWVQDIHDSQSERTELKKRSLFGLGDEVYLGLKNTFDIAGSLIGYSGHFHEDVIEQVRRHPDVDYIERDSEVHTMEGATEKNAPWGLARISHRDSLTFGNFNKYLYASEGGEGVDAYTIDTGINVDHVDFEGRATWGKTIPTNDEDLDGNGHGTHCSGTMAGKKYGVAKKANLYAVKVLRSSGSGTMSDVVSGVEYAVQAHIKKAKDAKNGKVKGFKGSVANMSLGGGKSKTLEDAVNAGVEAGLHFAVAAGNDNADACNYSPAAAEKAITVGASTLADERAYFSNYGECTDIFAPGLNILSTWIGSNYATNIISGTSMASPHIAGLLAYFVSLQPSSDSAFAVEELTPAKLKKDIIAIATEGALTDIPSNTPNVSHAAVGIYKRNELTQKFSSLPGTVVVPRTTPTSLAAVATRSPLPRTASRTVLRVSFTRPKSCSP
MGARNSVLSGKKADELEKIRLRPGGKKRYQLKHIVWAANELDRFGLAESLLENKEGCQKILSVLAPLVPTGSENLKSLYNTVCVLWCIHAEEKVKHTEEAKQIVQRHLVVETGTADKMPATSRPTAPPSGKGGNYPVQQIGGNYTHLPLSPRTLNAWVKLIEEKKFGAEVVPGFQALSEGCTPYDINQMLNCVGEHQAAMQIIREIINEEAADWDLQHPQPGPIPPGQLREPRGSDIAGTTSTVDEQIQWMYRQQNPIPVGNIYRRWIQLGLQKCVRMYNPTNILDVKQGPKEPFQSYVDRFYKSLRAEQTDPAVKNWMTQTLLIQNANPDCKLVLKGLGINPTLEEMLTACQGVGGPGQKARLMAEALKDALTQGPLPFAAVQQKGQRKIIKCWNCGKEGHSARQCRAPRRQGCWKCGKAGHVMAKCPERQAGFLGLGPWGKKPRNFPMAQMPQGLTPTAPPEDPAVDLLKNYMKMGRRQRENRERPYKEVTEDLLHLN
MASPALISETEAWKDLKAHLEGIKMIHLRELMGDTERCQSMMVEFDNIFLDYSRQQASPDTISKLYKLADAAHLKQKIDRMYNGDHINSTENRSVLHVALRAPRNSAICSDGKNVVPDVWNVLDKIKDFSDRVRNGSWIGATGKELKDVIAVGIGGSFLGPLFVHTALQTDPEASKNARGRELRFLANVDPIDVARNISGLNPETTLVVVVSKTFTTAETMLNARTLREWISSALGPSAVAKHMVAVSTNLPLVEKFGIDPNNAFAFWDWVGGRYSVCSAVGVLPLSLQYGFAVVEKFLQGAHSIDQHFSSAPFEKNIPVLLGLLSVWNVSFLGYPARAILPYSQALEKLAPHIQQVSMESNGKGVSIDGLPLPFESGEIDFGEPGTNGQHSFYQLIHQGRVIPCDFIGIVKSQQPVYLKGEVVNNHDELMSNFFAQPDALAYGKTPEQLKNENVSEHLIPHKTFTGNRPSISILLPTLDAYRIGQLLAIYEHRVAVQGF
MTEEDRKLTVETETVEAPVANNLLLSNNSNVVAPNPSIPSASTSTSPLHREIVDDSVATANTTSNVVQHNLPTIDNNLMDSDATSHNQDHWHSDINRAGTSMSTSDIPTDLHLEHIGSVSSTNNNSNNALINHNPLSSHLSNPSSSLRNKKSSLLVASNPAFASDVELSKKKPAVISNNMPTSNIALYQTARSANIHGPSSTSASKAFRKASAFSNNTAPSTSNNIGSNTPPAPLLPLPSLSQQNKPKIIERPTMHVTNSREILLGENLLDDTKAKNAPANSTTHDNGPVANDGLRIPNHSNADDNENNNKMKKNKNINSGKNERNDDTSKICTTSTKTAPSTAPLGSTDNTQALTASVSSSNADNHNNNKKKTSSNNNGNNSNSASNKTNADIKNSNADLSASTSNNNAINDDSHESNSEKPTKADFFAARLATAVGENEISDSEETFVYESAANSTKNLIFPDSSSQQQQQQQQPPKQQQQQQNHGITSKISAPLLNN
MDVYQIELEEQAQIRSKLLVETCVKHSSSEQQQLQVKQEDLIKDFTRDEEEQPSEEEAEEEDNEEDEEEEGEEEEEDEEEDEDEEALLPVVNFNANSDFNLHFFDTPEDSSTQGAYSEANSLESEQEEEKQTQQHQQQKQHHRDLEDCLSAIEADPLQLLHCDDFYRTSALAESVAASLSPQQQQQRQHTHQQQQQQQQQQQHPGQQQHQLNCTLSNGGGALYTISSVHQFGPASNHNTSSSSPSSSAAHSSPDSGCSSASSSGSSRSCGSSSASSSSSAVSSTISSGRSSNNSVVNPAATSSSVAHLNKEQQQQPLPTTQLQQQQQHQQQLQHPQQQQSFGLADSSSSNGSSNNNNGVSSKSFVPCKVCGDKASGYHYGVTSCEGCKGFFRRSIQKQIEYRCLRDGKCLVIRLNRNRCQYCRFKKCLSAGMSRDSVRYGRVPKRSRELNGAAASSAAAGAPASLNVDDSTSSTLHPSHLQQQQQQHLLQQQQQQQHQPQ
MTPGEVRRLYFIIRTFLSYGLDELIPKMRITLPLRLWRYSLFWMPNRHKDKLLGERLRLALQELGPVWIKFGQMLSTRRDLFPPHIADQLALLQDKVAPFDGKLAKQQIEAAMGGLPVEAWFDDFEIKPLASASIAQVHTARLKSNGKEVVIKVIRPDILPVIKADLKLIYRLARWVPRLLPDGRRLRPTEVVREYEKTLIDELNLLRESANAIQLRRNFEDSPMLYIPEVYPDYCSEGMMVMERIYGIPVSDVAALEKNGTNMKLLAERGVQVFFTQVFRDSFFHADMHPGNIFVSYEHPENPKYIGIDCGIVGSLNKEDKRYLAENFIAFFNRDYRKVAELHVDSGWVPPDTNVEEFEFAIRTVCEPIFEKPLAEISFGHVLLNLFNTARRFNMEVQPQLVLLQKTLLYVEGVGRQLYPQLDLWKTAKPFLESWIKDQVGIPALVRAFKEKAPFWVEKMPELPELVYDSLRQGKYLQHSVDKIARELQSNHVRQGQSR
GACCDGDGRTTRAGGCGRDECDTYVRVCLKEYQAKVTPTGPCSYGYGATPVLGSNSFYLPPAGAAGDRARARSRTGGHQDPGLVVIPFQFAWPRSFTLIVEAWDWDNDTTPDEELLIERVSHAGMINPEDRWKSLHFSGHVAHLELQIRVRCDENYYSATCNKFCRPRNDFFGHYTCDQYGNKACMDGWMGKECKEAVCKQGCNLLHGGCTVPGECRCSYGWQGKFCDECVPYPGCVHGSCVEPWHCDCETNWGGLLCDKDLNYCGSHHPCVNGGTCINAEPDQYLCACPDGYLGKNCERAEHACASNPCANGGSCHEVLSGFECHCPSGWSGPTCALDIDECASNPCAAGGTCVDQVDGFECICPEQWVGATCQLDANECEGKPCLNAFSCKNLIGGYYCDCLPGWKGANCHININDCHGQCQHGGTCKDLVNGYQCVCPRGFGGRHCELEYYKCASSPCRRGGICEDLVDGFRCHCPRGLSGPLCEVDVDLWCEPNPC
MLISNEWLKEYVTIDDSVSDLAERITRTGIEVDDLIDYTKDIKNLVVGFVKSKEKHPDADKLNVCQVDIGEDEPVQIVCGAPNVDAGQYVIVAKVGGRLPGGIKIKRAKLRGERSEGMICSLQEIGISSNYIPKSFESGIYVFSESQVPGTDALQALYLDDQVMEFDLTPNRADALSMIGTAYEVAALYNTKMTKPETTSNELELSANDELTVTIENEDKVPYYSARVVHDVTIEPSPIWMQARLIKAGIRPINNVVDISNYVLLEYGQPLHMFDQDAIGSQQIVVRQANEGEKMTTLDDTERELLTSDIVITNGQTPIALAGVMGGDFSEVKEQTSNIVIEGAIFDPVSIRHTSRRLNLRSESSSRFEKGIATEFVDEAVDRACYLLQTYANGKVLKDRVSSGELGAFITPIDITADKINRTIGFDLSQNDIVTIFNQLGFDTEINDDVITVLVPSRRKDITIKEDLIEEVARIYGYDDIPSTLPVFDKVTSGQLTDRQ
MNKLRDKFVDSTVEEERLRENRNHEKYWYRWGPYLSERSWATVREDYSLNGDAWSNFPFEHANARVFRWGEDGLFGVSDNKQLVCMNVALWNGKDERLKERLFGLTGPQGNHGEDVKELYFYLDNTPTHSYMKALYKYPFKKAFPYKELVQKNGERGYEDKEFEVYDIDGLYRDSETGDNPYFDVFFEMAKDDENPSELNFRLTIHNRSKIDSGELYIAPQLFFRNTWAFDGTRTKDKPLLERDAEAANLINMTHKKYGNCQMVFQPSPGGFSSGTNEEEEDKEVEDIDPLLLFTDNESNLVKLFNEEKNPSEYTKDAFEEYLVQGKTDAVNPENKGTKACAVYHFKNIPPGEYVTVRYKFTNDPKNSIFKAQNLAVVDEDEFDLIFDNREEEADNFYWRITPLPISDELRNLQRQAFSGLLWTKQFYNFTYDAWYNGDANVKPRPPPNRANGRNKNWKHLYIEDILSMPDKWEYPFFASWDTAFHCIPLAMIDPEFAKR
MEMAKEQELILVLDFGSQYNQLITRRIREMGVYSELHDHEISIEEIKKMNPKGIILSGGPNSVYEEGSFTIDPEIYNLGIPVLGICYGMQLTTKLLGGKVERANEREYGKAIINAKSDELFAGLPAEQTVWMSHSDKVIEIPEGFEVIADSPSTDYAAIEDKKRRIYGVQFHPEVRHTEYGNDLLNNFVRRVCDCKGQWTMENFIEIEIEKIRQRVGDRRVLCAMSGGVDSSVVAVLLHKAIGDQLTCIFVDHGLLRKGEGDMVMEQFGEGFNMNIIRVNAKDRFMNKLKGVSDPEQKRKIIGNEFVYVFDDEASKLKGVDFLAQGTLYTDVIESGTKTAQTIKSHHNVGGLPEDMEFELIEPINTLFKDEVRKLGIELGIPEHLVWRQPFPGPGLGIRVLGEITEDKLEIVRESDAILRQVIREEGLEREIWQYFTVLPNIQSVGVMGDYRTYDHTVGIRAVTSIDGMTSDFARIDWEVLQKISSRIVNEVDHVNRVVY
SEQHAQGADAVVDLNNELKTRREKLANLREQGIAFPNDFRRDHTSDQLHAEFDGKENEELEALNIEVAVAGRMMTRRIMGKASFVTLQDVGGRIQLYVARDDLPEGVYNEQFKKWDLGDILGAKGKLFKTKTGELSIHCTELRLLTKALRPLPDKFHGLQDQEARYRQRYLDLISNDESRNTFKVRSQILSGIRQFMVNRGFMEVETPMMQVIPGGAAARPFITHHNALDLDMYLRIAPELYLKRLVVGGFERVFEINRNFRNEGISVRHNPEFTMMELYMAYADYKDLIELTESLFRTLAQDILGKTEVTYGDVTLDFGKPFEKLTMREAIKKYRPETDMADLDNFDSAKAIAESIGIHVEKSWGLGRIVTEIFEEVAEAHLIQPTFITEYPAEVSPLARRNDINPEITDRFEFFIGGREIGNGFSELNDAEDQAQRFLDQVAAKDAGDDEAMFYDEDYVTALEHGLPPTAGLGIGIDRMVMLFTNSHTIRDVILFPAM
MELKMHNVQETENLKFDAEVGKVLNIVIHSLYTNKDIFLRELISNASDACDKLRYESQLNPNLLDLSDELKITISSNKDKNELYITDNGIGMNRQDLIDNLGTIASSGTQKFLDAIKNSKDSSQTVELIGKFGVGFYSSFMVASEVIVESRKAGEEESWIWQSKGDGEYSISKSDNQVPRGTKITLIMHPEENEFLDKFRVENIVTTYSDHINFPVEFIDEEGKSEKLNSKAAIWTKPKNDVTQEEHNDFFRSVAHVGGEPWMILHNKNEGAIEYTNLLYVPSIKPFDLFHPDRRCSVKLYVNKVFITEDNVQIIPQYLRFLKGIVDSPDLPLNISRETLQNNRVVEQIRKSLTKRAISELGKKAKENLEEYTKFWTNFGAVLKEGLCEAMPTDEREALLSICRFHSTGDEKLVSIDDYISRMKPEQEHIYYLTGNSLDSVKNSPQLEGFVSKGLEVLLFVDPVDDFWTSVIHEYKDQKIKSVTRADVDLEKFSSEEDKT
MEKNVRFKMHKVKKRWVTLSVASATMLASALGASVASADTDTASDDSNQTVVTGDQTTNNQATDQTSIAATATSEQSASTDAATDQASAAEQTQGTTASTDTAAQTTTNANEAKWVPTENENQGFTDEMLAEAKNVATAESDSIPSDLAKMSNVKQVDGKYYYYDQDGNVKKNFAVSVGDKIYYFDETGAYKDTSKVDADKSSSAVSQNATIFAANNRAYSTSAKNFEAVDNYLTADSWYRPKSILKDGKTWTESGKDDFRPLLMAWWPDTETKRNYVNYMNKVVGIDKTYTAETSQADLTAAAELVQARIEQKITSENNTKWLREAISAFVKTQPQWNGESEKPYDDHLQNGALLFDNQTDLTPDTQSNYRLLNRTPTNQTGSLDSRFTYNPNDPLGGYDFLLANDVDNSNPVVQAEQLNWLHYLLNFGSIYANDADANFDSIRVDAEDNVDADQLQISSDYLKAAYGIDKNNKNANNHVSIVEAWSDNDTPYLHDDGD
MSWFNASQLSSFAKQALSQAQKSIDRVLDIQEEEPSIWAETIPYGEPGISSPVSGGWDTSTWGLKSNTEPQSPPIASPKAITKPVRRTVVDESENFFSAFLSPTDVQTIQKSPVVSKPPAKSQRPEEEVKSSLHESLHIGQSRTPETTESQVKDSSLCVSGETLAAGTSSPKTEGKHEETVNKESDMKVPTVSLKVSESVIDVKTTMESISNTSTQSLTAETKDIALEPKEQKHEDRQSNTPSPPVSTFSSGTSTTSDIEVLDHESVISESSASSRQETTDSKSSLHLMQTSFQLLSASACPEYNRLDDFQKLTESCCSSDAFERIDSFSVQSLDSRSVSEINSDDELSGKGYALVPIIVNSSTPKSKTVESAEGKSEEVNETLVIPTEEAEMEESGRSATPVNCEQPDILVSSTPINEGQTVLDKVAEQCEPAESQPEALSEKEDVCKTVEFLNEKLEKREAQLLSLSKEKALLEEAFDNLKDEMFRVKEESSSISSLK
EDQVSYTLAITARDNGIPQKSDTTYLEILVNDVNDNAPQFLRDSYQGSVYEDVPPFTSVLQISATDRDSGLNGRVFYTFQGGDDGDGDFIVESTSGIVRTLRRLDRENVAQYILRAYAVDKGMPPARTPMEVTVTVLDVNDNPPVFEQDEFDVFVEENSPIGLAVARVTATDPDEGTNAQIMYQIVEGNIPEVFQLDIFSGELTALVDLDYEDRPEYILVIQATSAPLVSRATVHVRLLDRNDNPPVLGNFEILFNNYVTNRSSSFPGGAIGRVPAHDPDISDSLTYSFERGNELSLVLLNASTGELRLSRALDNNRPLEAIMSVLVSDGVHSVTAQCSLRVTIITDEMLTHSITLRLEDMSPERFLSPLLGLFIQAVAATLATPPDHVVVFNVQRDTDAPGGHILNVSLSVGQPPGPGGGPPFLPSEDLQERLYLNRSLLTAISAQRVLPFDDNICLREPCENYMRCVSVLRFDSSAPFIASSSVLFRPIHPVGGLRCR
MNDQVIIFDTTLRDGEQALSASLTVKEKLQIAYALERLGVDVIEAGFPISSPGDFESVQTIAKHIKNSRVCALSRAVAKDIDAAAEALKVADQFRIHTFLATSTIHVQDKLRRSYDDVLEMAVNAVKHARNYTDDVEFSCEDAGRTPIDNLCRMVEAAIDAGASTINIPDTVGYTVPSEFGGIIQTLFNRVPNIDKAIISVHCHDDLGMSVANSIAAVQAGARQIEGTINGIGERAGNCSLEEIAMIIKTRQELLGVSTGIKHEEIHRTSKLVSQLCNMPIQSNKAVVGANAFSHSSGIHQDGMLKNKNTYEIMTPESIGLKNQALNLTSRSGRAAVKSHMDSMGYKEDEYNLDALYADFLKLADRKGQVFDYDLEALMHFSNLREEDDFYKLNYLSVQSGSVMATTSIKMQCGDAEMCEAAVGNGPVDALYQCIYRVTGYEIVLDKFDLTAKGEGEDGLGQADIIANYKGRKYHGTGVSTDIVEASGQALLHVINSIHR
MPRSRGGRAAPGQAARWSGWRAPGRLLPLLPALCCLAAAAGAGKPAGADAPFAGQNWLKSYGYLLPYESRASALHSGKALQSAVSTMQQFYGIPVTGVLDQTTIEWMKKPRCGVPDHPHLSRRRRNKRYALTGQKWRQKHITYSIHNYTPKVGELDTRKAIRQAFDVWQKVTPLTFEEVPYHEIKSDRKEADIMIFFASGFHGDSSPFDGEGGFLAHAYFPGPGIGGDTHFDSDEPWTLGNANHDGNDLFLVAVHELGHALGLEHSNDPSAIMAPFYQYMETHNFKLPQDDLQGIQKIYGPPAEPLEPTRPLPTLPVRRIHSPSERKHERQPRPPRPPLGDRPSTPGAKPNICDGNFNTVALFRGEMFVFKDRWFWRLRNNRVQEGYPMQIEQFWKGLPARIDAAYERADGRFVFFKGDKYWVFKEVTVEPGYPHSLGELGSCLPREGIDTALRWEPVGKTYFFKGERYWRYSEERRATDPGYPKPITVWKGIPQAPQGA
MENSLRCVWVPKLAFVLFGASLLSAHLQVTGFQIKAFTALRFLSEPSDAVTMRGGNVLLDCSAESDRGVPVIKWKKDGIHLALGMDERKQQLSNGSLLIQNILHSRHHKPDEGLYQCEASLGDSGSIISRTAKVAVAGPLRFLSQTESVTAFMGDTVLLKCEVIGEPMPTIHWQKNQQDLTPIPGDSRVVVLPSGALQISRLQPGDIGIYRCSARNPASSRTGNEAEVRILSDPGLHRQLYFLQRPSNVVAIEGKDAVLECCVSGYPPPSFTWLRGEEVIQLRSKKYSLLGGSNLLISNVTDDDSGMYTCVVTYKNENISASAELTVLVPPWFLNHPSNLYAYESMDIEFECTVSGKPVPTVNWMKNGDVVIPSDYFQIVGGSNLRILGVVKSDEGFYQCVAENEAGNAQTSAQLIVPKPAIPSSSVLPSAPRDVVPVLVSSRFVRLSWRPPAEAKGNIQTFTVFFSREGDNRERALNTTQPGSLQLTVGNLKPEAMYTF
MSEQNHPQTEPQLDENQIIALRREKLHNIRQQRNAYPNDFKRDSFAADLHAQYGEIGKEELDPQGIPVKVAGRMMLKRQMGKASFATIQDVSGQIQLYLNNKGVSQEVLDDFNHWDLGDIVGAEGTLFKTNHGELTVRVSGIRLLSKSLRPLPDKHKGLSDQETKYRQRYVDLIANEESRNTFIKRSQIIQSVRNFMVGEHYLEVETPMMHPIPGGATAKPFVTHHNALDIPLYLRIAPELYLKRLVVGGLERVFEINRSFRNEGMSVRHNPEFTMIEFYEAFSDYERMMQMAEDIIRNASHTVNGTANITYNGKEVDLESPFERLTILEAIKKYNPHYTDEQLNDAEWLKKEIVKHGESLPPSPGIGSLQLALFEGCAEGKLWNPTFIVDYPVEVSPLARASDTKQGLTERFELFVVGRELANGYSELNDPEDQAERFKAQVAQKDAGDDEAMHYDADYIRAMEFGLPPTGGCGIGIDRLVMLLTDSQTIRDVILFPQM
MKTISRQAYADMFGPTTGDRLRLADTELFLEIEKDFTTYGEEVKFGGGKVIRDGMGQSQVVSAECVDVLITNAIILDYWGIVKADIGIKDGRIVGIGKAGNPDVQPNVDIVIGPGTEVVAGEGKIVTAGGIDTHIHFICPQQAQEGLVSGVTTFIGGGTGPVAGTNATTVTPGIWNMYRMLEAVDELPINVGLFGKGCVSQPEAIREQITAGAIGLKIHEDWGATPMAIHNCLNVADEMDVQVAIHSDTLNEGGFYEETVKAIAGRVIHVFHTEGAGGGHAPDVIKSVGEPNILPASTNPTMPYTINTVDEHLDMLMVCHHLDPSIPEDVAFAESRIRRETIAAEDILHDMGAISVMSSDSQAMGRVGEVILRTWQCAHKMKLQRGTLAGDSADNDNNRIKRYIAKYTINPALAHGIAHTVGSIEKGKLADIVLWDPAFFGVKPALIIKGGMVRYAPMGDINAAIPTPQPVHYRPMYACLGKAKYQTSMIFMSKAGIEAG
MSARAHPVDDDGEISPVERSSPRQANTPYVHKVEVPPKQNLFNEFMYTFKETFFHDDPLRHFKDQSKSKKLMLGIQSVFPVIEWGRKYNLKLFRGDLIAGLTIASLCIPQDIGYAKLASLDPKYGLYSSFVPPLVYACMGSSKDIAIGPVAVVSLLLGTLLRAEIDPNTNPNEYLRLAFTSTFFAGVTQAALGFFRLGFLIDFLSHAAVVGFMGGAAITIALQQLKGFLGINKFTKKTDIIAVLSSVISSAHHGWNWQTILISASFLIFLLISKFIGKRNKKLFWIPAIAPLVSVIISTFFVYITRADKKGVQIVKHLDKGLNPSSLRLIYFSGDYLLKGFRIGVVSGMVALTEAVAIGRTFAAMKDYQIDGNKEMVALGAMNVIGSMTSCYVSTGSFSRSAVNFMAGCQTAVSNIIMSIVVLLTLLFLTPLFKYTPNAILAAIIINAVIPLVDVNATILIFKIDKLDFVACMGAFFGVIFVSVEIGLLIAVGISFAKIL
MKKTLTTIRRSSIARRLIISFLLILIVPITALSVSAYQSAVASLDVQMTQSAKENVQILDHIIDDKISTTEKSLAYFSDWATAEKFQDKKKTELKQEFKQFIQMNDNVAAVFSSGKDGDFTRYPYADMPSDFNALERDWYKEAMANKGKTIVTEPYESISSGKMVVTIARQTVDGSGVVAIDMKIDDLVTTAKGINIGKEGYAFILSQNKKVIAYSGEKAGTELKGDWVDKLYKDKSGDFEYTYKGKKKKMAFATSQTTGWKISGTMYANEIHDAASRVLIMASIVLAIAIGAGMTAIYFVIRSITKPLRRIVASAEKISEGDLTETIEINSKDELGVLSESFNHMAHSLRSLIHGIKDSVEHVASSSEELTASADQTSRATEHITMAIEQFSNGSESQSEKIETTTEQINEMNDGLAELARAAAVITETSADSTEVSSKGETLVQKTAGQMNTIDHSVKAAEQVVKGLEIKSKDITNILRVINGIADQTNLLALNAAIE
MTISSGENISKQISENNSSTNPKHANSESSPLLSSDFSSSSKDYHKVGAFTDNTNAINIPEQTRGVSHTSSSPSVGTSFSSINLREVKNPLAGSDSTAPFINSTNSVLWIRVRNREARFRQAAYLQGPFTLCVSVWNDQFFDEKNSLLNFDPQVQPSTSFWVCVPYSCFSNQQPIYIEIASQAIFKDRSINFELAISQSQHSIRAMSAADIDTLHAFPALHVEHQTPENLWRLPYSSFHSKNSHLVVLTHGMHSNVGADMEYLKEKLIESSKSVKELVVVRGFTGNYCQTEKGVRWLGKRLGEWLLDITGWGSASFPRYSHISVVAHSLGGLVQTYAVGYVHAKTHGAFFQAIHPVFFVTLATPWLGVAGEHPSYIGKALSYGIIGKTGQDLSLTPLNHSIESRPFLVLMSDPSTPFFQAVSFFEKRILFANTTNDYIVPFGTSAMEVSSLGKVEEAEGSDKVMPTHMENGISPTLKENEQTVQSVGDNAKKIHASSEES
MAIQFRSLFPLALPGMLALLGWWWFFSRKKGHVSSHDEQQVEAGAVQLRADPAIKEPLPVEDVCPKVVSTPPSVTEPPEKELSTVSKLPAEPPALLQTHPPCRRSESSGILPNTTDMRLRPGTRRDDSTKLELALTGGEAKSIPLECPLSSPKGVLFSSKSAEVCKQDSPFSRVPRKVQPGYPVVPAEKRSSGERARETGGAEGTGDAVLGEKVLEEALLSREHVLELENSKGPSLASLEGEEDKGKSSSSQVVGPVQEEEYVAEKLPSRFIESAHTELAKDDAAPAPPVADAKAQDRGVEGELGNEESLDRNEEGLDRNEEGLDRNEESLDRNEEGLDRNEEIKRAAFQIISQVISEATEQVLATTVGKVAGRVCQASQLQGQKEESCVPVHQKTVLGPDTAEPATAEAAVAPPDAGLPLPGLPAEGSPPPKTYVSCLKSLLSSPTKDSKPNISAHHISLASCLALTTPSEELPDRAGILVEDATCVTCMSDSSQSVPL
MAALPGAVPRMMRPGPGQNYPRTGFPLEVSTPLGQGRVNQLGGVFINGRPLPNHIRHKIVEMAHHGIRPCVISRQLRVSHGCVSKILCRYQETGSIRPGAIGGSKPRQVATPDVEKKIEEYKRENPGMFSWEIRDRLLKDGHCDRSTVPSVSSISRVLRIKFGKKEDDEEGDKKEEDGEKKAKHSIDGILGDKGNRLDEGSDVESEPDLPLKRKQRRSRTTFTAEQLEELEKAFERTHYPDIYTREELAQRTKLTEARVQVWFSNRRARWRKQAGANQLAAFNHLLPGGFPPTGMPTLPPYQLPDSTYPTTTISQDGGSTVHRPQPLPPSTMHQGGLAAAAAAADTSSAYGARHSFSSYSDSFMNPGAPSNHMNPVSNGLSPQVMSILSNPSAVPPQPQADFSISPLHGGLDSASSISASCSQRADSIKPGDSLPTSQSYCPPTYSTTGYSVDPVAGYQYSQYGQTAVDYLAKNVSLSTQRRMKLGEHSAVLGLLPVETG
MNQKKLSLFGFFALTASMVLTVYEYPTFATSKLHLVFFLLLGGLLWFLPVALCAAEMATVEGWKNGGIFSWVSQTLGERFGFAAIFFQWFQITVGFVTMIYFILGALSYVLNFQALNTDPLIKFIGLLIIFWGLTFSQLGGTQRTAKLVKAGFVVGIVIPSVILFGLAAAYFIGGNPIEIPINSHAFVPDFSQVSTLVVFVSFILAYMGVEASASHINELENPKRNYPLAMILLVILAISLDAIGGFSVAAVIPQKELSLSAGVIQTFQTLILHFNHHLGWLVKVIALMIAFGVMGEVSSWVVGPSRGMFAAAQRGLLPKFLRKTNTHEVPVPLVMIQGIIVTLWGAVLTFGGGGNNLSFLVAISLTVVIYLVGYLLFFIVYFVLIYKKQNLKRTYNVPGKIIGKTIIAGIGFLLSIFALFISFVPPASIAKNETHTYQMILLISFVVTAILPFIIYELHDKKGHDTIEEPTHFKAGDVNPAIYPAARGEHHIIKKEEHI
MTCLFPRALGSLALLMVVLLVQGELHVKPGGQHREDGTALQLAKRRYKREWVKFAKPCREREDNSRRNPIAKITSDFQKNQKITYRISGVGIDQPPFGIFVVDPNNGDINITAIVDREETPSFLITCRALNALGQDVERPLILTVKILDVNDNPPIFSQTIFKGEIEENSASNSLVMILNATDADEPNHMNSKIAFKIVSQEPAGMSMFLISRNTGEVRTLTSSLDREQISSYHLVVSGADNDGTGLSTQCECSIKIKDVNDNFPVLRESQYSARIEENTLNAELLRFQVTDWDEEYTDNWLAVYFFTSGNEGNWFEIETDPRTNEGILKVVKALDYEQVQSMQFSIAVRNKAEFHQSVISQYRVQSTPVTIQVIDVREGISFRPPSKTFTVQRGVSTNKLVGYILGTYQATDEDTGKAASSVRYVLGRNDGGLLVIDSKTAQIKFVKNIDRDSTFIVNKTISAEVLAIDENTGKTSTGTIYVEVPSFNENCPSVVLEKK
MPEIRLRHVVSCSSQDSTHCAENLLKADTYRKWRAAKAGEKTISVVLQLEKEEQIHSVDIGNDGSAFVEVLVGSSAGGAGEQDYEVLLVTSSFMSPSESRSGSNPNRVRMFGPDKLVRAAAEKRWDRVKIVCSQPYSKDSPFGLSFVRFHSPPDKDEAEAPSQKVTVTKLGQFRVKEEDESANSLRPGALFFSRINKTSPVTASDPAGPSYAAATLQASSAASSASPVSRAIGSTSKPQESPKGKRKLDLNQEEKKTPSKPPAQLSPSVPKRPKLPAPTRTPATAPVPARAQGAVTGKPRGEGTEPRRPRAGPEELGKILQGVVVVLSGFQNPFRSELRDKALELGAKYRPDWTRDSTHLICAFANTPKYSQVLGLGGRIVRKEWVLDCHRMRRRLPSRRYLMAGPGSSSEEDEASHSGGSGDEAPKLPQKQPQTKTKPTQAAGPSSPQKPPTPEETKAASPVLQEDIDIEGVQSEGQDNGAEDSGDTEDELRRVAEQKE
MKWSAIPFQTLYRSIESGEFDFDLFKEVLPDLQNLNLNTDKLKNNASRSQLEKGEIELSDGSTFKVNQEFIFEAISLSDELNLDEIVACELILSGDTTANNGKVQYFLRRQYILQIVSFIVNCFHEDTELYQELIKNGALVSNILSAFKFIHTQLSEIKQQINKAQILENYNALFQQNIKFRRDFLLREYDILSQILYGLVDKGAIMKNKDFILSLLHHVSELDSNDFFIIYYTPAFFHLFASLRVLPDADVKLLHSQFMKDLKDDSIYTKPVKVALIFIFFAYFIGWCKEDPKRRADTMDFKTDVDEPMTSAVELGAIEQILIFAADTSIVEQDKSMELFYDIRSLLERHIPRLIPKQLLDDEKIFSQTTNSTYNPASATDNMSGRGLWNPSYPGMMSTTGTARLNSMPNNVNEYSYTTIVLSDQTQEFFLSSFDDVLQTIITDCAFLLTKIKDAEEDSLLSGEDLTLDDISLKADLERFFLSIYFFYASRPEYSCTFW
MDSDMDYERPNVETIKCVVVGDNAVGKTRLICARACNATLTQYQLLATHVPTVWAIDQYRVCQEVLERSRDVVDDVSVSLRLWDTFGDHHKDRRFAYGRSDVVVLCFSIANPNSLHHVKTMWYPEIKHFCPRAPVILVGCQLDLRYADLEAVNRARRPLARPIKPNEILPPEKGREVAKELGIPYYETSVVAQFGIKDVFDNAIRAALISRRHLQFWKSHLRNVQRPLLQAPFLPPKPPPPIIVVPDPPSSSEECPAHLLEDPLCADVILVLQERVRIFAHKIYLSTSSSKFYDLFLMDLSEGELGGPSEPGGTHPEDHQGHSDQHHHHHHHHHGRDFLLRAASFDVCESVDEAGGSGPAGLRASTSDGILRGNGTGYLPGRGRVLSSWSRAFVSIQEEMAEDPLTYKSRLMVVVKMDSSIQPGPFRAVLKYLYTGELDENERDLMHIAHIAELLEVFDLRMMVANILNNEAFMNQEITKAFHVRRTNRVKECLAKGTFS
MAETNLTLLTWAGILCCLIWSGSAQQGGSDCIKANAKSCGECIQAGPNCGWCKKTDFLQEGEPTSARCDDLAALKSKGCPEQDIENPRGSKRVLEDREVTNRKIGAAEKLKPEAITQIQPQKLVLQLRVGEPQTFSLKFKRAEDYPIDLYYLMDLSYSMKDDLENVKSLGTALMREMEKITSDFRIGFGSFVEKTVMPYISTTPAKLRNPCTGDQNCTSPFSYKNVLSLTSEGNKFNELVGKQHISGNLDSPEGGFDAIMQVAVCGDQIGWRNVTRLLVFSTDAGFHFAGDGKLGGIVLPNDGKCHLENNMYTMSHYYDYPSIAHLVQKLSENNIQTIFAVTEEFQAVYKELKNLIPKSAVGTLSSNSSNVIQLIIDAYNSLSSEVILENSKLPKEVTISYKSYCKNGVNDTQEDGRKCSNISIGDEVRFEINVTANECPKKGQNETIKIKPLGFTEEVEIHLQFICDCLCQSEGEPNSPACHDGNGTFECGACRCNEGR
MLPKKYDPNEIEPKWQKYWLEEKIYKYRLDENKPSYAIDTPPPFTSGTLHLGHVLSHTWIDIIARYKRMRGYNVLFPQGFDNHGLPTELKVEKEFGITKDQPEEFLKKCVEWTWQAIEAMRKQFIRIGYSADWDLEYHTMDDWYKAAVQKSLLEFYKKGLIYREEHPVYWCPKCRTSLAKAEVGYVEEEGYLYYIKLPLADGSGYIPIATTRPELMPACVAVFVHPDDERYKHLVGKKVKLPIYEREVPILADEDVDPNFGTGAVYNCTYGDEQDIVWQKRYNLPVIIAINEDGTMNENAGPYAGLKVEEARKKIAEDLEKMGLLYKKEKIKHRVLRHTERSSCMAPIELLPKKQWFIRVKDFTDEIVKVAKEINWYPEDMFLRLKDWAESMDWDWVISRQRVFGTPFPFWVCKNGHIIPAREEDLPVDPRFDKPPVEKCPVCGAEIEPVTDVLDCWVDSSITPLIITRWHEAIKGDEEAKKWFEHNFPTALRPQGTDII
MDVLEMLRASASGSYNTIFSDAWCQYVSKQITATVYMYFALVMMSLLFIAWFLYFKRMARLRLRDEIARSISTVTNSSGDMRGLRFRKRDKMLFYGRRMLRKMKNVSGQMYSSGKGYKRRAVMRFARRILQLRRDNMPLEMRTVEPPAEYLEETIEGSDRVPPDALYMLQSIRIFGHFEKPVFLRLCKHTQLLELMAGDYLFKITDPDDSVYIVQSGMINVYISNADGSTLSLKTVRKGESVTSLLSFIDVLSGNPSYYKTVTAKAIEKSVVIRLPMQAFEEVFQDNPDVMIRVIQVIMIRLQRVLFTALRNYLGLNAELVQNHMRYKSVSTMSGPINSQTSQSSRQAPNGPPMVISQMNLMQSAVSGTGSSGVSVTVTRPPSSPSRHSREEHTLSDPNPNPDGSFHGTTNLFTEVHGDAPNADLFHQQQQQHSVGNLSTRRSSITLMAPDGSHSCLQTPGVTTSIDMRLVQSSAVDSLRKELGLSEEDSHIIEPFVELR
VKLAKAGKTHGEAKKMAPPPKEVEEDSEDEEMSEDEDDSSGEEEVVIPQKKGKKATTTPAKKVVVSQTKKAAVPTPAKKAAVTPGKKAVATPAKKNITPAKVIPTPGKKGAAQAKALVPTPGKKGAATPAKGAKNGKNAKKEDSDEDEDEEDEDDSDEDEDDEEEDEFEPPIVKGVKPAKAAPAAPASEDEEDDEDEDDEEDDDEEEEDDSEEEVMEITTAKGKKTPAKVVPMKAKSVAEEEDDEEEDEDDEDEDDEEEDDEDDDEEEEEEEPVKAAPGKRKKEMTKQKEAPEAKKQKVEGSEPTTPFNLFIGNLNPNKSVNELKFAISELFAKNDLAVVDVRTGTNRKFGYVDFESAEDLEKALELTGLKVFGNEIKLEKPKGRDSKKVRAARTLLAKNLSFNITEDELKEVFEDAMEIRLVSQDGKSKGIAYIEFKSEADAEKNLEEKQGAEIDGRSVSLYYTGEKGQRQERTGKTSTWSGESKTLVLSNLSYSATKE
ARTTPIERYRNIGISAHIDAGKTTTTERILFYTGVSHKIGEVHDGAATMDWMEQEQERGITITSAATTAFWSGMSQQFPQHRINVIDTPGHVDFTVEVERSMRVLDGAVMVYCAVGGVQPQSETVWRQANKYEVPRIAFVNKMDRTGANFLRVVEQLKTRLGANAIPLQLPVGAEENFTGVVDLIKMKAINWNEADQGMTFTYEEVPANMQADCEEWRQNLVEAAAEASEELMEKYLGGEDLTEEEIKSALRQRVLANEIILVTCGSAFKNKGVQAMLDAVVEYLPAPTDIPAIKGINPDETEGERHASDEEPFSSLAFKIATDPFVGNLTFFRVYSGVINSGDTVLNSVRQKRERFGRIVQMHANKREEIKEVRAGDIAAAIGLKDVTTGDTLCAIDAPIILERMEFPEPVISVAVEPKTKADQEKMGLALGRLAQEDPSFRVHTDEESGETIISGMGELHLDIIVDRMKREFKVEANIGKPQVSYRETIRTRVNDVEG
MISAKDFAEKVMEFYVIKRDKRKEKFNVNKLAKSLINSGVNYGDLDTIISEVCAKVYNGITTDELKDIVYNVLKKIDKDVAENYRNGIILKVRTSEKEFESFDKEKIAKALIRETGADEETARKIADEVERELKKLKVKYLTAPMIREIVNYKLIEYGFEELRHKHTRLGMPVYDITKLIKSGSRENANLMYNPESIHKWVADETMKQYALLAIFPKHIADAHIKGDIHLHDLEYAATRPVCLQHDLRPFFKYGLKVDGTGLHTSVSKPAKHPEVAIQHAAKVMMAAQTNMSGGQSIDEFNVWLAPYVRGLSYEKIKQLMQMFIYELNQMYVARGGQSLGRDELIFIKEGDKLKVCKIGEAIDEFMEKYKDKIIVDGDTEILYLDGIAEVYTISVNVKTGKAEFKRVYAISRHKPRGKVYKVIGKDGTSIIVTEDHSLFNYDENGNLVCVKPRQMKHIIRNFNNPYDVEYRIGDYIETNYQRTDSKYNSRQNDIPEKLKI
MVRPPSARSAVPGVGRLGLLDPTAAASLRELGWDNVESIPVLWALSRAPDADLALNTLMRLREALGSDWQRLDSAIRTDTSLRGRLFALLGSSTALGDHLVAEPAAWEVLRRGDLPDRDELLADLLAAVQATPEAGPHAGPMLFRAGIAGPEAVALLRCRYRDQLMLLAALDLAATVENEPVLPYRVVGRHLTDLADAALTAALAVAVARVCKDQPCPVRLAVIAMGKCGARELNYVSDVDVVFVAEPADATATRLAAEMMSVGSQAFFEVDAALRPEGKQGALVRTLDSHLTYYKRWARTWEFQALLKNRPMTGDLELGREYRDAVMPMVWTASERPDFVPEVQGMRRRVEDLVPAELRERELKLGRGSLRDVEFAVQLLQLVHGRVDENLHVASTVDALSALAAGGYVGRDDAANLTASYEFLRLLEHRLQLQRLKRTHTLPADDDEEGMRWLARAAHIRPDGRQDAMGVLRSEIRRNAVRVRRLHAKLFYRPLLEAV
MEISPGSSTHERDRKGSYGHRERTRSHSGSPSRFYSKDKRGSSRQGVRPRDRDSKDSISPQYKQRNWSRGGGGGGRDRGRNDFSYRKKGKDYNKRRDKRSRSRSRHRSPKRSGSSKKSKRRNSSGSSSSDLMDTSLMSELKKHGDYGSSSKSKKKSRKRRKHSSSSSSSSGEAMDLPVSSNGMNVTAIPPPPSFNINPFQPMFSQPPPPPLPPNSQFMTPPPRPPPAPFSIPPPSVDIHFAATASFSLSSIPPPPPQTDGGASSSKRQDPLPMPPDSKRIATRPVITTRRGHATNRPSDSDSWYKTNLTHYTMLDQIGEGTYGQVYKAVNNLTGEQVALKRVRLENEKEGFPITAIREIKILRQLHHKNIVRLMDIVIDDISMDELKRTRANFYLVFEYVDHDLIGLLESKELVDFNKDQICSLFKQLLEGLAYIHNTGFLHRDIKCSNILVNNKGELKIADLGLARLWEKESRLYTNRVITLWYRPPELLLGDERYGPA
MKPVKPPRINGRVPVLSAQEAVNYIPDEATLCVLGAGGGILEATTLITALADKYKQTQTPRNLSIISPTGLGDRADRGISPLAQEGLVKWALCGHWGQSPRISELAEQNKIIAYNYPQGVLTQTLRAAAAHQPGIISDIGIGTFVDPRQQGGKLNEVTKEDLIKLVEFDNKEYLYYKAIAPDIAFIRATTCDSEGYATFEDEVMYLDALVIAQAVHNNGGIVMMQVQKMVKKATLHPKSVRIPGYLVDIVVVDPDQTQLYGGAPVNRFISGDFTLDDSTKLSLPLNQRKLVARRALFEMRKGAVGNVGVGIADGIGLVAREEGCADDFILTVETGPIGGITSQGIAFGANVNTRAILDMTSQFDFYHGGGLDVCYLSFAEVDQHGNVGVHKFNGKIMGTGGFIDISATSKKIIFCGTLTAGSLKTEITDGKLNIVQEGRVKKFIRELPEITFSGKIALERGLDVRYITERAVFTLKEDGLHLIEIAPGVDLQKDILDKMD
MEMNLLQKLCVVCSKCNEYAMELECLKYCDPNVLLAESTPFKRNAAAIVYLYRKIYPEVVAQNRTQSSLLTLYLEMLLKALHEDTALLDRALMAYSRQPDRAAFYRTVLRLDRCDRHHTVELQFTDNVRFSVSLATLNDIERFLCKMNYVYGILAPEAGLEVCAQLLELLRRLCGISPVARQEVYVEGTTCAQCYEELTIIPNQGRSLNKRLQGLLCNHIAVHRPSSQSDVNIQTVEQDLLDLTTRIPHLAGVLSALKSLFSSSSAYHSYIQEAEEALREYNLFTDIPERIYSLSDFTYWSRTSEVIVKRVGITIQQLNVYHQLCRALMNGISRHLYGEDVEDIFVLGEKALDGEERMFVGSVFAAPNRIIDLITSLSIQAFEDNPVFNKLHESNEMYTKIKHILEEIRRPLPDGTGGDGPEGEAIHLRGREAMSGTGTTLMTASNSSNSSTHSQRNNGGGGRARGGGKKVVGGGVNGQDGDGSENGLRVRNCDEHEALD
MYALLSVYDKTGLLELAKALTSKGVKLLGSGGTAKMIRESGMEVADVSSITNAPEILGGRVKTLHPAVHGGILARDIPSDEKDLVEQSIEKIDIVVCNLYPFRETIAKPNVTIPEAVEEIDIGGVTLLRAAAKNHARVTILSDPADYATFTDKFLSDKLTQDDRNTYALKAFASTASYDAAITDYFRKQYAAGVDQLTLRYGANPHQSPAQAFMEQGPLPFKVLCGSPGYINLMDALNSWPLVKELRENIGIPAAASFKHVSPAGAAVGLPLSDVEKKVYFVSDITEFTPLACAYARARGADRMSSFGDFIALSDTVDVCTARIISREVSDGVIAPGYEPEALELLKKKKGGKYCVLQMDPKYVPAEIETRQVYGISLQQHRNHAKIDFSLFEKVVSKNKDLPKSALIDLVIATTALKYTQSNSVCYAKNGMVVGLGAGQQSRIHCNRLAGDKADNWWLRHHPKVLGMQFKKSAKRPEKSNAIDLYVLDAVPAEGSEREQ
MPSLLGLKCLGKLCSSEIGKVPSPERASLRNSHRRLLIEDLSVPETPDPAHRRRGTVIHLVYLYSAGCGPPELRFSSYDPSVAHPQDPHHSSEKPVIHCHKCGEPCKGEVLRVQTKHFHIKCFTCKVCGCDLAQGGFFIKNGDYLCTLDYQRMYGTRCHGCGEFVEGEVVTALGKTYHPNCFACTICKRPFPPGDRVTFNGRDCLCQLCAQPMSSSPKEASCSSNCAGCGRDIKNGQALLALDKQWHLGCFKCKSCGKVLTGEYISKDGSPYCEKDYQGLFGVKCEACHQFITGKVLEAGDKHYHPSCARCSRCNQMFTEGEEMYLQGSTVWHPDCKQSTKTEEKLRPPNIPRSSSDFFYPKSLIRRTGRSPALQLLSPPCLTNSNKNPRQPTRTSSESIYSRPGSSIPGSPGHTIYAKVDNEILDYKDLAAIPKVKAIYDIERPDLITYEPFYTSGYEDKQERQSLGESPRTLSPTPSAEGYQDVRDRMIHRSTSQGSI
MTDYKATLNLPDTAFPMKAGLPQREPQILQRWNSIGLYGKLREIGKDRPKFVLHDGPPYANGTIHIGHALNKILKDMILRSKTLSGFDAPYVPGWDCHGLPIEHKVEVTYGKNLGADKTRELCRAYATEQIEGQKSEFIRLGVLGEWDNPYKTMNFKNEAGEIRALAEIVKGGFVFKGLKPVNWCFDCGSALAEAEVEYEDKKSSTIDVAFPIADDAKLAEAFGLASLAKPAAIVIWTTTPWTIPANQALNVHPEFTYALVDVGDRLLVLAEEMVESCLARYELQGSVIATATGSALELINFRHPFYDRLSPVYLADYVELGSGTGIVHCSPAYGVDDFVICKKYGMVNDDIINPVQSNGVYVPSLEFFGGQFIFKADQPIIEKLREVGALMQTAAIQHSYMHCWRHKTPLIYRATAQWFIGMDKEPTSGDTLRVRSLKAIEDTKFVPSWGQARLHSMIANRPDWCISRQRNWGVPIPFFLNKESGELHPRTVELMEVVA
MTAAAGSAGHAAVPLLLCALLVPGGAYVLDDSDGLGREFDGVGAVSGGGATSRLLVNYPEPYRSQILDYLFKPNFGASLHILKVEIGGDGQTTDGTEPSHMHYALDENFFRGYEWWLMKEAKKRNPNIILMGLPWSFPGWIGKGFNWPYVNLQLTAYYIMTWIVGAKHYHDLDIDYIGIWNERSFDINYIKVLRRMLNYQGLDRVKIIASDNLWEPISASMLLDSELLKVIDVIGAHYPGTHTVKDAKLTKKKLWSSEDFSTLNSDVGAGCLGRILNQNYVNGYMTATIAWNLVASYYEQLPYGRCGLMTAQEPWSGHYVVESPIWVSAHTTQFTQPGWYYLKTVGHLEKGGSYVALTDGLGNLTIIVETMSHKQSACIRPFLPYFNVSRQFATFVLKGSFSEIPELQVWYTKLGKPSERYLFKQLDSLWLLDSSSTFTLELQEDEIFTLTTLTVGSKGSYPLPPKSEPFPQIYEDDFDVDYPFFSEAPNFADQTGVFEY
MPITQDNALLHLPLLYEWLQNSLREGGDSPEQRLCQAAIQKLQEYIQLNLAVDESTVPPDHSPPEMEICTVYLTKQLGDTETVGLSFGNIPVFGDYGEKRRGGKKRKTHQGPVLDVGCIWVTELRKNSPAGKSGKVRLRDEILSLNGQLMVGVDVTGASYLAEQCWNGGFIYLIMLRRFKQKAHVTYNGNSGNSSEPGETPTLELGDQTSKKGKRTRKFGVISRPSISKTPEDSKSSSGCDTADDPNSELENGADPELGNGHAFELENGPHSLKDVAGPHLERSEADSEVELRVPKTEAPLSDSNDKRRFSKTGKTDFQSSDCLAREEVGRIWKMELLKESDGLGIQVSGGRGSKRSPHAIVVTQVKEGGAAHRDGRLSLGDELLVINGHLLVGLSHEEAVAILRSATGMVQLVVASKMPGSEESQDVGSSEESKGNLESPKQGNCKTKLKSRLSGGVHRLESVEEYNELMVRNGDPRIRMLEVSRDGRKHSLPQLLDST
GADAKEIAFDQKSRAALQAGVEKLANAVGVTLGPRGRNVVLDEYGNPKVVNDGVTIARAIELANPMENAGAALIREVASKTNDSAGDGTTTACVLAREIIKLGILSVTSGANPVSLKKGIDKTVQGLIEELERKARPVKGSGDIKAVASISAGNDELIGAMIADAIDKVGPDGVLSIESSSSFETTVDVEEGMEIDRGYISPQFVTNLEKSIVEFENARVLITDQKITSIKEIIPLLEQTTQLRCPLFIVAEDITGEALATLVVNKLRGIINVAAIKAPSFGERRKAVLQDIAIVTGAEYLAKDLGLLVENATVDQLGTARKITIHQTTTTLIADAASKDEIQARVAQLKKELSETDSIYDSEKLAERIAKLSGGVAVIKVGATTETELEDRQLRIEDAKNATFAAIEEGIVPGGGAAYVHLSTYVPAIKETIEDHDERLGADIIQKALQAPASLIANNAGVEGEVVIEKIKESEWEMGYNAMTDKYENLIESGVIDPAK
MQAARMAASLGRQLLRLGGGSSRLTALLGQPRPGPARRPYAGGAAQLALDKSDSHPSDALTRKKPAKAESKSFAVGMFKGQLTTDQVFPYPSVLNEEQTQFLKELVEPVSRFFEEVNDPAKNDALEMVEETTWQGLKELGAFGLQVPSELGGVGLCNTQYARLVEIVGMHDLGVGITLGAHQSIGFKGILLFGTKAQKEKYLPKLASGETVAAFCLTEPSSGSDAASIRTSAVPSPCGKYYTLNGSKLWISNGGLADIFTVFAKTPVTDPATGAVKEKITAFVVERGFGGITHGPPEKKMGIKASNTAEVFFDGVRVPSENVLGEVGSGFKVAMHILNNGRFGMAAALAGTMRGIIAKAVDHATNRTQFGEKIHNFGLIQEKLARMVMLQYVTESMAYMVSANMDQGATDFQIEAAISKIFGSEAAWKVTDECIQIMGGMGFMKEPGVERVLRDLRIFRIFEGTNDILRLFVALQGCMDKGKELSGLGSALKNPFGNAGL
MKESFYIEGMTCTACSSGIERSLGRKSFVKKIEVSLLNKSANIEFDENQTNLDEIFKLIEKLGYSPKKALTKEKKEFFSPNVKLALAVIFTLFVVYLSMGAMLSPSLLPESLLAIDNHSNFLNACLQLIGALIVMHLGRDFYIQGFKALWHRQPNMSSLIAIGTSAALISSLWQLYLVYTNHYTDQWSYGHYYFESVCVILMFVMVGKRIENVSKDKALDAMQALMKNAPKTALKMQNNQQIEVLVDSIVVGDILKVLPGSAIAVDGEIIEGEGELDESMLSGEALPVYKKVGDKVFSGTFNSHTSFLMKATQNNKNSTLSQIIEMIYNAQSSKAEISRLADKVSSVFVPSVIAISILAFVVWLIIAPKPDFWWNFGIALEVFVSVLVISCPCALGLATPMSILVANQKASSLGLFFKDAKSLEKARLVNTIVFDKTGTLTNGKPVVKSVHSKIELLELLSLALSIEKSSEHVIAKGIVEYAKEHNAPLKEMSGVKVKTG
MRGHQFKSWIFELREILREIKNSHHFLDSWTQFNSAGSFIHIFFHQERFLKLLDPRIWSVLRSQGSTGVVLFLVAVLIYRINNRNMIERKNIYLTGLLPIPTNFAGPRNETLEESFLSSNINRFIVSLLHLPKGKRLSESCFLDPKESTRVLPITKWRNWIGKRRDSSCKISNETVAGIEILFKEKDLKYLEFLFVYYMDDPIRKDHDWELFDRLSLRKSRNRINLNSGPLFEILVKHWISYLMSAFREKIPIEVEGFFKQQGAGSTIQSNDIEHVSHLFSRNKWAISLQNCAQFHMWQFRQDLFVSWGKNPPESDFLRNVSRENWIWLDNVWLVNKDRFFSKVQNVSSNIQYDSTRSSFVQVTDSSQLKGSSDQSRDHFDSIGTEDSEYHTLINQREIQQRKERSSLLDPSFLQTERTEIESDRFSKGLSGSSSKSRLFTEGEKEMNNHLPPEEIEEFLGNPTRSILSFFSDEWSELHLGSNPTERSTVDQKLLKKEQE
MVRFFGLNKKKNEEKENTDLPADNEQNAAETSSSNVSGNEERIDPNSHDTNPENANNDDASTTFGSSIQSSSIFSRGRMTYGTGASSSMATSEMRSHSSGHSGSKNSKNLQGFKDVGKPLRAVSFLSPVKEEESQDTQNTLDVSSSTSSTLATSENARENSFTSRRSITLEYIHKSLSELEENLVDIMDDIHQDVISISKAVIEAIEYFKEFLPTTRDRIPYRISLEKSSSLRKINKIVLHFLDNLLVSDAFSNSRSILLRRFYFFLKKLNLITDDDLISESGVLPCLSVFCIGSHCNLPSMDKLGMILDELTKMDSSIISDQEGAFIAPILRGITPKSSILTIMFGLPNLQHEHYEMIKVLYSLFPDVHMYCVKDYIKKAASAVGSIPSHTAATIDTIAPTKFQFSPPYAVSENPLELPISMSLSTETSAKITGTLGGYLFPQTGSDKKFSQFASCSFAITCAHVVLSEKQDYPNVMVPSNVLQTSYKKVLTKESDRYP
MSASGKKPGTKGTKRHRKITSCRECHRLKLKCDRVWPCENCKKRGIPNLCPNGILVSVSDKLIKLLLSRIDTLQNCVKSVSPNHESLIVSSDDQKIIDDIYEKFGEKPAEDTKDENRSQPIHDPDHPTLEDVAQMLGKLKVGSHGYFNYYGASSSRSCIPQQDPNSEEEDTFMQRPFLYPASSYNSALHWSHRIPNILNPSTLCDMLPVPQFAVRLMGLYFDNVGWSSHIIHRPSFEEACLNLYSAAPDRTNPQPQFLSLTYMVFCLGTLFTSPVLVRNRYSLAHEFFLRAQLCFDISVSGFTPSLDSVVAVMLMAQYSYFCDRLERTNFAWNCIGLAIRLAVAMGLHRDGEVFELSAFQLHMRRLIWSELLFFDRMLSMSLGRPFAISNDQTNVHEPSNVCDIQISSQSNCIPDPSYERTEASFTIFKAKLSKVIASVLDRAFRFTPPSYSEVEALTEQFKVLENELPDYMRISRDTPNLPPMVIIEQYSAKFLIQQAL
MSANAGGSGSVDCGGSSSSSQTSCGPESSGSELTPATPAPRLLQGLLGSDDEEQEDPKDYCKGGYYPVKIGDLFNGRYHVVRKLGWGHFSTVWLCWDIQRKRFVALKVVKSAGHYTETAVDEIKLLKCVRDSDPSDPKRETIVQLIDDFRISGVNGVHVCMVLEVLGHQLLKWIIKSNYQGLPVPCVKSIVRQVLHGLDYLHTKCKIIHTDIKPENILLCVGDAYIRRLAAEATEWQQSGAQPPSRSTVSTAPQEVLIGKLSKNKRKKMRRKRKQQKRLLEERLRDLQRLEAMEAAVQAEDSSSRLERGSGSTSSSGCHPEGTRAGPSPASSSPVPGGERSLSPSSQTSGFSGSLFSTASCSILSGSSNQRETGGLLSPSTPFGASNLLVNPLEPQNADKIKIKIADLGNACWVHKHFTEDIQTRQYRAVEVLIGAEYGPPADIWSTACMAFELATGDYLFEPHSGEDYSRDEDHIAHIVELLGDIPPAFALSGRYSREF
MAAATIVHDTSEAVELCPAYGLYLKPITKMTISVALPQLKQPGKSISNWEVMERLKGMVQNHQFSTLRISKSTMDFIRFEGEVENKSLVKSFLACLDGKTIKLSGFSDILKVRAAEFKIDFPTRHDWDSFFRDAKDMNETLPGERPDTIHLEGLPCKWFALKESGSEKPSEDVLVKVFEKFGEIRNVDIPMLDPYREEMTGRNFHTFSFGGHLNFEAYVQYREYMGFIQAMSALRGMKLMYKGEDGKAVACNIKVSFDSTKHLSDASIKKRQLERQKLQELEQQREEQKRREKEAEERQRAEERKQKELEELERERKREEKLRKREQKQRDRELRRNQKKLEKLQAEEQKQLQEKIKLEERKLLLAQRNLQSIRLIAELLSRAKAVKLREQEQKEEKLRLQQQEERRRLQEAELRRVEEEKERALGLQRKERELRERLLSILLSKKPDDSHTHDELGVAHADLLQPVLDILQTVSSGCVSATTLHPLGGQPPAGAPKESA
MTDVPAVRIRNFCIIAHIDHGKSTLADRLLQATGTVDERQMKEQFLDNMDLERERGITIKLQAARMNYQAKDGQQYVLNLIDTPGHVDFSYEVSRSLAACEGALLVVDASQGVEAQTLANVYLALEHNLEIIPVLNKIDLPGAEPDRVVGEIEEIIGLDCSGAILASAKEGIGINEILEAVVERVPPPPNTVDQRLRALIFDSYYDIYRGVIVYFRVMDGTVKKGDRVYLMASEKEYEIDELGVLSPTQKPVNELHAGEVGYFGAAIKAVADARVGDTITLCNAKATEALPGYTEANPMVFCGMFPIDADQFEDLREALEKLRLNDAALQYEPETSSAMGFGFRCGFLGLLHMEIVQERLEREYDLDLIITAPSVVYKVITTKGEELYIDNPSHLPAPNDRERIEEPYVKVEMITPETYVGTLMELSQNRRGIFKDMKYLTQGRTTLTYEIPLAEVVTDFFDQMKSRSRGYASMEYHLIGYRENPLVKLDIMINGDPVDS
MVLYIILAIIVIILIAVGVLFYLRSNKRQIIEKAIERKNEIETLPFDQNLAQLSKLNLKGETKTKYDAMKKDNVESTNKYLAPVEEKIHNAEALLDKFSFNASQSEIDDANELMDSYEQSYQQQLEDVNEIIALYKDNDELYDKCKVDYREMKRDVLANRHQFGEAASLLETEIEKFEPRLEQYEVLKADGNYVQAHNHIAALNEQMKQLRSYMEEIPELIRETQKELPGQFQDLKYGCRDLKVEGYDLDHVKVDSTLQSLKTELSFVEPLISRLELEEANDKLANINDKLDDMYDLIEHEVKAKNDVEETKDIITDNLFKAKDMNYTLQTEIEYVRENYYINESDAQSVRQFENEIQSLISVYDDILKEMSKSAVRYSEVQDNLQYLEDHVTVINDKQEKLQNHLIQLREDEAEAEDNLLRVQSKKEEVYRRLLASNLTSVPERFIIMKNEIDHEVRDVNEQFSERPIHVKQLKDKVSKIVIQMNTFEDEANDVLVNAV
MAEKAPPGLNRKTSRSTLSLPPEPVDIIRSKTCSRRVKINVGGLNHEVLWRTLDRLPRTRLGKLRDCNTHESLLEVCDDYNLNENEYFFDRHPGAFTSILNFYRTGKLHMMEEMCALSFGQELDYWGIDEIYLESCCQARYHQKKEQMNEELRREAETMRDGEGEEFDNTCCPEKRKKLWDLLEKPNSSVAAKILAIVSILFIVLSTIALSLNTLPELQENDEFGQPSDNRKLAHVEAVCIAWFTMEYLLRFLSSPNKWKFFKGPLNVIDLLAILPYYVTIFLTESNKSVLQFQNVRRVVQIFRIMRILRILKLARHSTGLQSLGFTLRRSYNELGLLILFLAMGIMIFSSLVFFAEKDEDATKFTSIPASFWWATITMTTVGYGDIYPKTLLGKIVGGLCCIAGVLVIALPIPIIVNNFSEFYKEQKRQEKAIKRREALERAKRNGSIVSMNLKDAFARSMELIDVAVEKAGESANIKDSVDDNHLSPSRWKWARKALS
MAAASVSAASGSHLSNSFAEPSRSNGSMVRHSSSPYVVYPSDKPFLNSDLRRSPSKPTLAYPESNSRAIFSALKNLQDKIRRLELERIQAEESVKTLSRETIEYKKVLDEQIQERENSKNEESKHNQELTSQLLAAENKCNLLEKQLEYMRNMIKHAEMERTSVLEKQVSLERERQHDQTHVQSQLEKLDLLEQEYNKLTTMQALAEKKMQELEAKLHEEEQERKRMQAKAAELQTGLETNRLIFEDKATPCVPNARRIKKKKSKPPEKKSSRNYFGAQPHYRLCLGDMPFVAGKSTSPSHAVVANVQLVLHLMKQHSKALCNDRVINSIPLAKQVSSRGGKSKKLSVTPPSSNGINEELSEVLQTLQDEFGQMSFDHQQLAKLIQESPTVELKDKLECELEALVGRMEAKANQITKVRKYQAQLEKQKLEKQKKELKATKKTLDEERNSSSRSGITGTTNKKDFMKLRPGEKRRKNLQLLKDMQSIQNSLQSSSLCWDY
MALACLNSLNANAEIFSFDTRNSLNSDTLVLFHSADSTTYSLDFLPQSTQDQLNLAVADNSFSGKRGEVLEILVPSEIDAKRVLLVGIGDAKTLTPGEINALGGNIAAKLETVPQATVRVLTQGLNNAPLFGSELAHGIELRSYRYTQFKASNRVEKNYQIGVDDLSLNQKHHKNLQAVEAGVFLARDLTNAPAGNMYPESFANEARKLKSLGVKVTVLEAKDIERLNLGALAAVGKGSERPPKLVVAHWPGSKEAPIALVGKGITFDSGGYNIKATGTSIARMKSDMAGAATVLGTVKAMAIQKAPVNLVAIMPMAENMVSGHAMIPGDVITTAQGLTVEVLNTDAEGRLVLADGLWYARENYRPSVIIDVATLTGSKVSALGTVYAGLFTDSEPLVQQLTFAGQQVGEKVWRLPLDQAYDDELKSTIADLKNTGKEGSAGASAAAMFLKRFAGDQPWAHLDIAGHALTATDTAVVPAGATGYGVRLLSTWLTQPKAQN
MKQVVDNQTQNKELVKNGDFNQTNPVSGSWSHTSAREWSAWIDKENTADKSPIIQRTEQGQVSLSSDKGFRGAVTQKVNIDPTKKYEVKFDIETSNKAGQAFLRIMEKKDNNTRLWLSEMTSGTTNKHTLTKIYNPKLNVSEVTLELYYEKGTGSATFDNISMKAKGPKDSEHPQPVTTQIEESVNTALNKNYVFNKADYQYTLTNPSLGKIVGGILYPNATGSTTVKISDKSGKIIKEVPLSVTASTEDKFTKLLDKWNDVTIGNHVYDTNDSNMQKINQKLDETNAKNIKTIKLDSNHTFLWKDLDNLNNSAQLTATYRRLEDLAKQITNPHSTIYKNEKAIRTVKESLAWLHQNFYNVNKDIEGSANWWDFEIGVPRSITATLALMNNYFTDAEIKTYTDPIEHFVPDAGYFRKTLDNPFKALGGNLVDMGRVKIIEGLLRKDNTIIEKTSHSLKNLFTTATKAEGFYADGSYIDHTNVAYTGAYGNVLIDGLTQLL
MGDEKDSWKVKTLDEILQEKKRRKEQEEKAEIKRLKNSDDRDSKRDSLEEGELRDHRMEITIRNSPYRREDSMEDRGEEDDSLAIKPPQQMSRKEKAHHRKDEKRKEKRRHRSHSAEGGKHARVKEKEREHERRKRHREEQDKARREWERQKRREMAREHSRRERDRLEQLERKRERERKLREQQKEQREQKERERRAEERRKEREARREVSAHHRTMREEYSDKGKVGHWSRSPLRPPRERFEMGDNRKPVKEEKVEERDLLSDLQDISDSERKTSSAESSSAESGSGSEEEEEEEEEEEEEEGSTSEESEEEEEEEEEEEEEETGSNSEEASEQSAEEVSDEEMSEDEDRENENHILVVPESRFDRDSGDSEEGEEEVGEGTPQSSAPTEGDYVPDSPALSPIELKQELPKYLPALQGCRSVEEFQCLNRIEEGTYGVVYRAKDKKTDEIVALKRLKMEKEKEGFPITSLREINTILKAQHPNIVTVREIVVGSNMDK
MDAAGASCSSVDAVARELLMATLEELSQEQLKRFRHKLRDAPLDGRSIPWGRLERSDAVDLVDKLIEFYEPVPAVEMTRQVLKRSDIRDKKYREHVLRQHAKVKERNARSVKINKRFTKLLIAPGTGAVEDELLGPLGEPEPERARRSDTHTFNRLFRGNDEESSQPLTVVLQGPAGIGKTMAAKKILYDWAAGKLYHSQVDFAFFMPCGELLERPGKRSLADLVLDQCPDRAWPVKRILAQPNRLLFILDGADELPTLPSSEATPCKDPLEATSGLRVLSGLLSQELLPGARLLVTTRHAATGRLQGRLCSPQCAEIRGFSDKDKKKYFFKFFRDERKAERAYRFVKENETLFALCFVPFVCWIVCTVLQQQLELGRDLSRTSKTTTSVYLLFITSMLKSAGTNGPRVQGELRTLCRLAREGILDHHKAQFSEEDLEKLKLRGSQVQTIFLNKKEIPGVLKTEVTYQFIDQSFQEFLAALSYLLEAERTPGTPAGGVQK
PEDDPAQDSDPEELPLIRLEFEKIEEPEFIALCQKLKVPDHVRERAWLTWEKVSSVDGILEGYIQKKKELWGICIFIAAVDLDEMPFTFTELQKSIETSVYKFFDLLKEIDTSTKVDNAVSRLLKKYNVLCALYSKLERTCGLIYLTQPSSGLSTEINSMLVLKVSWITFLLAKGEVVQMEDDLVISFQLMLCVLDYFIKLSPPALLREPYKTAATPINGSPRTPRRGQNRSARIAKQLESDTRTIEVLCKEHECNVDEVKNVYFKNFIPFISSLGIVSSNGLPELESLSKRYEEVYLKSKDLDARLFLDHDKTLQTDTIDSFETERTPRKSNPDEEANMVTPHTPVRTVMNTIQQLMVILNSASDQPSENLISYFSNCTVNPKENILKRVKDVGHIFKEKFASAVGQGCIDIGAQRYKLGVRLYYRVMESMLKSEEERLSIQNFSKLLNDNIFHMSLLACALEVVMATYSRSMLQNLDSGTDLSFPWILNVLNLKAFDF
MTIKEHKVVYEAHNVKALKAPQHFYNSQPGKGYVTDMQHYQEMYQQSINEPEKFFDKMAKEYLHWDAPYTKVQSGSLNNGDVAWFLNGKLNASYNCVDRHAFANPDKPALIYEADDESDNKIITFGELLRKVSQIAGVLKSWGVKKGDTVAIYLPMIPEAVIAMLAVARIGAIHSVVFAGFSAGSLKDRVVDANSKVVITCDEGKRGGKTINTKKIVDEGLNGVDLVSRILVFQRTGTEGIPMKAGRDYWWHEEAAKQRTYLPPVSCDAEDPLFLLYTSGSTGSPKGVVHTTGGYLLGAALTTRYVFDIHPEDVLFTAGDVGWITGHTYALYGPLTLGTASIIFESTPAYPDYGRYWRIIQRHKATHFYVAPTALRLIKRVGEAEIAKYDTSSLRVLGSVGEPISPDLWEWYHEKVGNKNCVICDTMWQTESGSHLIAPLAGAVPTKPGSATVPFFGINACIIDPVTGVELEGNDVEGVLAVKSPWPSMARSVWNHHDRY
MDLVSALSLETWVLLAISLVLLYRYGTRKHELFKKQGIPGPKPLPFLGTVLNYYKGLWKFDMECYKKYGKTWGLFDGQTPLLAVTDPETIKNVLVKECFSVFTNRRDFGPVGIMSKAISISKDDEWKRYRALLSPTFTSGKLKEMFPVIEQYGDILVKYLRQKAKKGKPVTMKDVLGAYSMDVITSTSFGVNVDSLNNPEDPFVEKAKKLLRFDFFDPLLFSVVLFPFLTPVYEMLNICMFPKDSIEFFKKFVDRMKESRLDSKQKHRVDFLQLMMNSHNNSKDKVSHKALSDMEITAQSIIFIFAGYETTSSTLSFTLHSLATHPDIQKKLQDEIDEALPNKAPPTYDTVMEMEYLDMVLNETLRLYPIANRLERVCKKDVELNGVYIPKGSTVMIPSYALHHDPQHWSEPEEFQPERFSKENKGSIDPYVYLPFGNGPRNCLGMRFALMNMKLALTKIMQNFSFQPCKETQIPLKLSRQGLLQPEKPIVLKVVPRDAV
MDSSYSFALGTSSSILPKLSFRNVENRFYGEKNNNNGLCKRFGSDLGSKKFRNQKFKHGVVYAVATSDNPKKAMTVKTSMFERRKVDPQNVAAIILGGGNGAKLFPLTMRAATPAVPVGGCYRLIDIPMSNCINSCINKIFVLTQFNSASLNRHLARTYFGNGINFGGGFVEVLAATQTPGEAGKKWFQGTADAVRKFLWVFEDAKNRNIENILILSGDHLYRMNYMDFVQSHVDSNADITLSCAPVSESRASNFGLVKIDRGGRVIHFSEKPTGVDLKSMQTDTTMLGLSHQEATDSPYIASMGVYCFKTEALLNLLTRQYPSSNDFGSEVIPAAIRDHDVQGYIFRDYWEDIGTIKTFYEANLALVEERPKFEFYDPETPFYTSPRFLPPTKAEKCRMVDSIISHGCFLRECSVQRSIIGERSRLDYGVELQDTLMLGADYYQTESEIASLLAEGKVPIGIGKDTKIRKCIIDKNAKIGKNVIIMNKGDVQEADRPEE
MGDMANNSVAYGGVKNSLKEANHDGDFGITLADVRALMELRSTDALRKIQESYGDVYGICTRLKTSPVEGLSGNPADIERREAVFGKNFIPPKKPKTFLQLVWEALQDVTLIILEIAAIVSLGLSFYQPPEGDNALCGEVSVGEEEGEGETGWIEGAAILLSVVCVVLVTAFNDWSKEKQFRGLQSRIEQEQKFTVIRGGQVIQIPVADITVGDIAQVKYGDLLPADGILIQGNDLKIDESSLTGESDHVKKSLDKDPLLLSGTHVMEGSGRMVVTAVGINSQTGIIFTLLGAGGEEEEKKDEKKKEKKNKKQDGAIENRNKAKAQDGAAMEMQPLKSEEGGDGDEKDKKKANLPKKEKSVLQGKLTKLAVQIGKAGLLMSAITVIILVLYFVIDTFWVQKRPWLAECTPIYIQYFVKFFIIGVTVLVVAVPEGLPLAVTISLAYSVKKMMKDNNLVRHLDACETMGNATAICSDKTGTLTMNRMTVVQAYINEKHYKKI
MTITVGDAVSETELENKSQNVVLSPKASASSDISTDVDKDTSSSWDDKSLLPTGEYIVDRNKPQTYLNSDDIEKVTESDIFPQKRLFSFLHSKKIPEVPQTDDERKIYPLFHTNIISNMFFWWVLPILRVGYKRTIQPNDLFKMDPRMSIETLYDDFEKNMIYYFEKTRKKYRKRHPEATEEEVMENAKLPKHTVLRALLFTFKKQYFMSIVFAILANCTSGFNPMITKRLIEFVEEKAIFHSMHVNKGIGYAIGACLMMFVNGLTFNHFFHTSQLTGVQAKSILTKAAMKKMFNASNYARHCFPNGKVTSFVTTDLARIEFALSFQPFLAGFPAILAICIVLLIVNLGPIALVGIGIFFGGFFISLFAFKLILGFRIAANIFTDARVTMMREVLNNIKMIKYYTWEDAYEKNIQDIRTKEISKVRKMQLSRNFLIAMAMSLPSIASLVTFLAMYKVNKGGRQPGNIFASLSLFQVLSLQMFFLPIAIGTGIDMIIGLGR
MATLGVPRIGRRRELKFALESYWSGKSPAADLLATAKALRAASWREQHDRGVSKIPSNDFSLYDHVLDTVAMVGAVPARYTWTDGEVPLDTYFAMARGNQDQAADCGHAGDEHAANGHGLAAMEMTKWFDTNYHYIVPELTDDQSFALSSAKPVDHFLEAKALGIHTRPVLLGPVTFLKLAKSPEEGFNPIALLPRLLPVYEELLRRLKLAGADWVQIDEPALVVDLVPNERDALQFAYCRLSKAAPELKIMVAIYFGSLGDNLETAISLPVAGLHVDLVRAPEQLETVGRLAQKDLVLSLGLIDGRNVWRANLPAILDRIKPIVAGWPLDRVEIAPSCSMLHVPIDLDMETALDADVKSWLAFAAQKTDELVVLARALAEGRDAVAAELEASAEAAAARATSAKVHDPLVEGRVASIKVAMTRRKSAFDVRSKLQGDTFGLPSFPTTTIGSFPQTAEVRKARAAHAKGELSYVDYEAFLKKEIEAAVRWQEEIGLDVLV
MYSKLMFFFALCSISFLFTSEAASTMLLESSYLPLNQSYAPGFLYKRDMLPPPLQAVLTYTCPEPRPLAEESYNDLLRAISQKSSSDFQNAYSLALSFSSDFYQHGLKTLKDVSFLAVEKFLWGLTRLWSSLILASFSALWWLVSNFTTPVFCLALLYTVTKYMVKTVSFLFGGLPIWIISIAFSLLKKSFSALRSTPKCLYEKAIDGFKSFTIPQSPPKSCVIPITHASGNHAGYASCIKLYNGENALMTATHVLRDCPNAVAVSAKGLKTRIPLAEFKTIAKSDKGDVTLLRGPPNWEGLLGCKAANVITAANLAKCKASIYSFDRDGWVSSYAEIVGSEGTDVMVLSHTEGGHSGSPYFNGKTILGVHSGASATGNYNLMAPIPSLPGLTSPTYVFETTAPQGRVFAQEDIAEIEGLYAQVMKRVQQAEDFKPKTGKYWGDMEDDEDIFFESKEDLSGNGVRGTVRGTNGEGSSTPKTSNVDGKEMMEKIISSLVGK
MANRKLEKMASIDVHLRQLVPGKVSEDDKLVEYDALLLDRFLDILQDLHGEDLRETVQELYEHSAEYEGKHEPKKLEELGSVLTSLDPGDSIVIAKAFSHMLNLANLAEEVQIAYRRRIKKLKKGDFVDESSATTESDLEETFKKLVGDLNKSPEEIFDALKNQTVDLVLTAHPTQSVRRSLLQKHGRIRDCLAQLYAKDITPDDKQELDEALQREIQAAFRTDEIKRTPPTPQDEMRAGMSYFHETIWKGVPKFLRRVDTALKNIGIEERVPYNAPLIQFSSWMGGDRDGNPRVTPEVTRDVCLLARMMAATMYFNQIEDLMFEMSMWRCNDELRARADEVHANSRKDAAKHYIEFWKSIPTTEPYRVILGDVRDKLYHTRERAHQLLSNGHSDVPVEATFINLEQFLEPLELCYRSLCSCGDRPIADGSLLDFLRQVSTFGLSLVRLDIRQESDRHTDVLDAITTHLDIGSYREWSEERRQEWLLSELSGKRPLFGSD
MKYSLWALLLAVLGTQLLGSLCSTVRSQRFRGRIQQERKNIRPNIILVLTDDQDVELGSLQVMNKTRKIMEQGGATFTNAFVTTPMCCPSRSSMLTGKYVHNHNVYTNNENCSSPSWQAMHEPRTFAVYLNNTGYRTAFFGKYLNEYNGSYIPPGWREWLGLIKNSRFYNYTVCRNGIKEKHGFDYAKDYFTDLITNESINYFKMSKRMYPHRPIMMVISHAAPHGPEDSAPQFSKLYPNASQHITPSYNYAPNMDKHWIMQYTGPMLPIHMEFTNVLQRKRLQTLMSVDDSVERLYNMLVESGELDNTYIIYTADHGYHIGQFGLVKGKSMPYDFDIRVPFFIRGPSIEPGSIVPQIVLNIDLAPTILDIAGLDSPSDVDGKSVLKLLDLEKPGNRFRTNKKAKIWRDTFLVERGKFLRKKEESGKNIQQSNHLPKYERVKELCQQARYQTACEQPGQNWQCIEDTSGKLRIHKCKGPSDLLTVRQNARNLYSRGLHDK
MSLPSLADFPAILLPFITRARQTWRTALTELSAEALASFEAWPEARRTAFDRVCAASDFVTEQICRDPQMLLQLAGSGELERSFSVGELRGQIADALSSAVTEDELGRNLRRQRARQQVRIIWRDLTRQADLIETCRDLSEMADASIDLAYQWLYPRHCQQFGTPTGRHCGLPQQMVILGMGKLGAVELNLSSDIDLIFAYPEGGETVGTKRALDNQEFFIRLGQRLIKALDPVTVDGFVFRVDMRLRPYGSSGALVLSFNALEQYYQDQGRDWERYAMIKARVVGGDLAAGAELLEMLRPFVYRRYLDFSAIEALRTMKQLIQQEVKRKGMAENIKLGAGGIREVEFIAQAFQLIHGGRDLSLQQRPLFNVLKTLEGQGYLPSAVTEELREGYEFLRYTEHAIQAIADRQTQMLPDNEQDQARIALIMGFADWASFHERLMYWRSRVSWHFRQVIADPDSDPDDELQDDSEVVVGGEWLPLWEESQDEDAAGRQLLQAG
MLTSQYLLSTSKDIPYDAKIISHQLMIRSGMIRKTSSGLYVWLPTGMRVLKKIKNIITTEMEKINALEILMPIIQPEYLWKESRRLNLYGEELLRFLDRRKNQFILGPTNEEVVTNFIGSEIHSYKQLPLTVYQIQTKFRDEIRPRFGIIRTREFTMKDAYSFHINQSCLENTYNKFYDSYINIFKKMNLNFCAVKADSGSMGGNISHEFQAFSQNGEDEIVFSNDKLYSSNMNMAESIETIDFFKKKYSSCLIKNKTNTKKSIIMSEKLNTPLINQIQTFLIQTKINDITSIAALLIRGDHELNFFKVEKIDIINKPLVFLNEKEVISLIGVKKEFLGPLGLKVPIIADISTFNMKNFTIGSNINKHFFINVNWNIDLPMPIFKDIRKVTKNDLSPNGSGYLNIKQSIEIGHIFQLGQKYSRKIQQSVKIKNGNLKNLYMGCYGIGITRIAAAVIEQHHDKNGIIWPDSIAPFEVVILPINMKKDNKIKIIAHFLYKKF
MSDKMSSFLHIGDICSLYAEGSTNGFISTLGLVDDRCVVQPETGDLNNPPKKFRDCLFKLCPMNRYSAQKQFWKAAKPGANSTTDAVLLNKLHHAADLEKKQNETENRKLLGTVIQYGNVIQLLHLKSNKYLTVNKRLPALLEKNAMRVTLDEAGNEGSWFYIQPFYKLRSIGDSVVIGDKVVLNPVNAGQPLHASSHQLVDNPGCNEVNSVNCNTSWKIVLFMKWSDNKDDILKGGDVVRLFHAEQEKFLTCDEHRKKQHVFLRTTGRQSATSATSSKALWEVEVVQHDPCRGGAGYWNSLFRFKHLATGHYLAAEVDPDFEEECLEFQPSVDPDQDASRSRLRNAQEKMVYSLVSVPEGNDISSIFELDPTTLRGGDSLVPRNSYVRLRHLCTNTWVHSTNIPIDKEEEKPVMLKIGTSPVKEDKEAFAIVPVSPAEVRDLDFANDASKVLGSIAGKLEKGTITQNERRSVTKLLEDLVYFVTGGTNSGQDVLEVVFS
MGDMKTPDFDDLLAAFDIPDPTSLDAKEAIQTPSEENESPLKPPGICMDESVSLSHSGSAPDVPAVSVIVKNTSRQESFEAEKDHITPSLLHNGFRGSDLPPDPHNCGKFDSTFMNGDSARSFPGKLEPPKSEPLPTFNQFSPISSPEPEDPIKDNGFGIKPKHSDSYFPPPLGCGAVGGPVLEALAKFPVPELHMFDHFCKKEPKPEPLPLGSQQEHEQSGQNTVEPHKDPDATRFFGEALEFNSHPSNSIGESKGLARELGTCSSVPPRQRLKPAHSKLSSCVAALVALQAKRVASVTKEDQPGHTKDLSGPTKESSKGSPKMPKSPKSPRSPLEATRKSIKPSDSPRSICSDSSSKGSPSVAASSPPAIPKVRIKTIKTSSGEIKRTVTRILPDPDDPSKSPVGSPLGSAIAEAPSEMPGDEVPVEEHFPEAGTNSGSPQGARKGDESMTKASDSSSPSCSSGPRVPKGAAPGSQTGKKQQSTALQASTLAPANLLP
MNSHYLTLIMNSGALLTIIVLLPPIIMPKPSMILTTKLVKISMFISLIPLTIYLNENMETTLTMKPWMDWALFNIALSFKIDKYTVIFTPIALMITWSIMEFSQWYMAKERHMDKFFKYLLLFLITMITFISANNLLQLFIGWEGVGIMSFLLISWWSGRTKANISALQAVAYNRIGDIGLMMSMVWMCSNTNSWDLQQITMLLSDQQYLIPTLGFLIAATGKSAQFGLHPWLPAAMEGPTPVSALLHSSTMVVAGVFLLIRLHPLFQNYPLMLEMTLCLGAMTTICAALCATTQNDIKKIIAFSTSSQLGLMMVAVGLNHPHIAFLHMCTHAFFKAMLFLCSGSIIHNMNNEQDIRKFSCLNNNLPLTTTCMTIGSAALMGLPFLAGFFTKDLILEALNTSYTNAWALMVTLMAVTLTTAYSSRLIIMSASGTPRYLPLTPTHENNFIKNPLKRLAWGSLISGLILTSTLPPMKPQIFTMPTYIKTIALMMFIISLIIS
MNEELTQRCEEIRKNLIEVVSKNGGHLGSNLGVVELTVCLDEIFDFKEDIVLFDVGHQAYIYKILTDRAERFDSIRTRKGLSPFLDPNESSYDHFISGHAGTALPAAVGFAIANPDKKVIVVVGDASISNGHSLEALNYIGYKKLENILIIVNDNEMSIGENVGFISKFLKKVISSGKYQNFREDVKSFINRIKADRVKRTLERLERSIKGYVTPFYALESLGFRFFNVFEGNNIEKLLPMLKKIKDLKGPTILLVKTEKGKGYCFAEEDKEKFHGIAPFNIETGNTYKSLVSYSEVFGNKILELGKEDENIYTLSAAMIKGTGLHKFSEEFPERCIDTGIAEGFTVTLAAGLAKSGKKPYVCIYSTFIQRAISQLIHDVSIQNLPVRFIIDRSGIVGEDGKTHNGIYDLSFFLSIQNFTVLCPTTAKELGQALEISKNFNLGPLVIRIPRDSIFDIENEEPLEIGRWKVIKKGSKNLFIATGTMLKIILEIYDKLQNRG
MFSGVTGILNRGHKIKGTVVLMRKNVLDINSLTTVGGVIGQGFDILGSTVDNLTAFLGRSVSLQLISATKPDATGKGKLGKATFLEGIISSLPTLGAGQSAFKIHFEWDDDMGIPGAFYIKNFMQTEFFLVSLTLDDIPNHGSIYFVCNSWIYNAKHHKIDRIFFANQTYLPSETPAPLVHYREEELNNLRGDGTGERKEWERIYDYDVYNDLGNPDSGENHARPVLGGSETYPYPRRGRTGRKPTRKDPNSESRSDYVYLPRDEAFGHLKSSDFLTYGLKAVSQNVVPALESVFFDLNFTPNEFDSFDEVHGLYEGGIKLPTNILSQISPLPVLKEIFRTDGENTLKYPPPKVIQVSRSGWMTDEEFAREMLAGVNPNVICCLQEFPPRSKLDSQIYGDHTSKISKEHLEPNLEGLTVEEAIQNKKLFLLDHHDSIMPYLRRINSTSTKAYATRTILFLNNNQNLKPLAIELSLPHPQGDEHGAVSYVYQPALEGVESS
MAAPSRLLIRGGRVVNDDFSEVADVLVEDGVVRALGHDLLPPGGAPAGLRVLDAAGKLVLPGGIDTHTHMQFPFMGSRSIDDFHQGTKAALSGGTTMIIDFAIPQKGGSLIEAFETWRSWADPKVCCDYSLHVAVTWWSDQVKEEMKILVQDKGVNSFKMFMAYKDLYMVTDLELYEAFSRCKEIGAIAQVHAENGDLIAEGAKKMLALGITGPEGHELCRPEAVEAEATLRAITIASAVNCPLYIVHVMSKSAAKVIADARRDGKVVYGEPIAASLGTDGTHYWNKEWHHAAHHVMGPPLRPDPSTPDFLMNLLANDDLTTTGTDNCTFNTCQKALGKDDFTKIPNGVNGVEDRMSVIWEKGVHSGKMDENRFVAVTSTNAAKIFNLYPRKGRIAVGSDADIVIWDPKGTRTISAKTHHQAVNFNIFEGMVCHGVPLVTISRGKVVYEAGVFSVTAGDGKFIPRKPFAEYIYKRIKQRDRTCTPTPVERAPYKGEVATL
MALRAMRGIVNGAAPELPVPTGGPAVGAREQALAVSRNYLSQPRLTYKTVSGVNGPLVILDHVKFPRYAEIVHLTLPDGTKRSGQVLEVSGSKAVVQVFEGTSGIDAKKTSCEFTGDILRTPVSEDMLGRVFNGSGKPIDRGPVVLAEDFLDIMGQPINPQCRIYPEEMIQTGISAIDGMNSIARGQKIPIFSAAGLPHNEIAAQICRQAGLVKKSKDVVDYSEENFAIVFAAMGVNMETARFFKSDFEENGSMDNVCLFLNLANDPTIERIITPRLALTTAEFLAYQCEKHVLVILTDMSSYAEALREVSAAREEVPGRRGFPGYMYTDLATIYERAGRVEGRNGSITQIPILTMPNDDITHPIPDLTGYITEGQIYVDRQLHNRQIYPPINVLPSLSRLMKSAIGEGMTRKDHADVSNQLYACYAIGKDVQAMKAVVGEEALTSDDLLYLEFLQKFERNFIAQGPYENRTVFETLDIGWQLLRIFPKEMLKRIPQSTL
MAAFSKYLTARNTSLAGAAFLLLCLLHKRRRALGLHGKKSGKPPLQNNEKEGKKERAVVDKVFLSRLSQILKIMVPRTFCKETGYLLLIAVMLVSRTYCDVWMIQNGTLIESGIIGRSSKDFKRYLFNFIAAMPLISLVNNFLKYGLNELKLCFRVRLTRYLYEEYLQAFTYYKMGNLDNRIANPDQLLTQDVEKFCNSVVDLYSNLSKPFLDIVLYIFKLTSAIGAQGPASMMAYLLVSGLFLTRLRRPIGKMTIMEQKYEGEYRYVNSRLITNSEEIAFYNGNKREKQTIHSVFRKLVEHLHNFIFFRFSMGFIDSIIAKYVATVVGYLVVSRPFLDLAHPRHLHSTHSELLEDYYQSGRMLLRMSQALGRIVLAGREMTRLAGFTARITELMQVLKDLNHGRYERTMVSQQGKGIEGAQASPLVPGAGEIINTDNIIKFDHVPLATPNGDILIQDLSFEVRSGNHVLICGPNGRGKSSLFRVLGELWPLFGGRLTKP
MTSSDTFLALAPYGRQEVADALSSLPDGKDARSLRHAPYANRLIKLQSAMVPPKVDGTSERVAEIVKGLAEQGAIYPDQMGAIHSDLLNRAYTWNSMGVQESIQALVNDVIHGQNRTLQDELARTKEIANASLLTQFFDSLYKTVDRGQRNFEGFKKLLRLFVNNVPNAEVYGSSGSFSVQINLGGSSQNINLTNAFENLKPIWGARWDAVNNPRIGALLTPNTRALLFFVSSFYDYGAMEPGSYLDNIMRLYKEAIRADVDAEGDAIMELGEAGANLNLRFNDYKDTLNYLLQNREVVPDTAPLELSAEQEMLLKYLMRQLRQALKDGVPADISISTMTQYLDPRLYQTNKVFVEKLQNYLLAAQARNPVYYRLLVLDPNWRPPAGLYTGNYVIPDRYDFEDVQSELEYAGPSRDEYFDDSLFAPGPQRRLNSAEEAQLERDIESLTGHIDEELGVQSQAGWLADHRLPVAFDGALSLTERNAYNTPLPPDSHMRSRSS
MDLIPNFSMETWLLLVISLVLLYLYGTHSHGIFKKLGIPGPKPLPFLGTILAYRKGFWEFDKYCHKKYGKLWGLYDGRQPVLAITDPDIIKTVLVKECYSTFTNRRNFGPVGILKKAISISEDEEWKRIRALLSPTFTSGKLKEMFPIINQYTDMLVRNMRQGSEEGKPTSMKDIFGAYSMDVITATSFGVNVDSLNNPQDPFVEKVKKLLKFDIFDPLFLSVTLFPFLTPLFEALNVSMFPRDVIDFFKTSVERMKENRMKEKEKQRMDFLQLMINSQNSKVKDSHKALSDVEIVAQSVIFIFAGYETTSSALSFVLYLLAIHPDIQKKLQDEIDAALPNKAHATYDTLLQMEYLDMVVNETLRLYPIAGRLERVCKTDVEINGVFIPKGTVVMIPTFALHKDPHYWPEPEEFRPERFSKKNQDNINPYMYLPFGNGPRNCIGMRFALMNMKVALFRVLQNFSFQPCKETQIPLKLSKQGLLQPEKPLLLKVVSRDETV
MGPSCPVFLSFTKLSLWWLLLTPAGGEEAKRPPPRAPGDPLSSPSPTALPQGGSHTETEDRLFKHLFRGYNRWARPVPNTSDVVIVRFGLSIAQLIDVDEKNQMMTTNVWLKQEWSDYKLRWNPADFGNITSLRVPSEMIWIPDIVLYNNADGEFAVTHMTKAHLFSTGTVHWVPPAIYKSSCSIDVTFFPFDQQNCKMKFGSWTYDKAKIDLEQMEQTVDLKDYWESGEWAIVNATGTYNSKKYDCCAEIYPDVTYAFVIRRLPLFYTINLIIPCLLISCLTVLVFYLPSDCGEKITLCISVLLSLTVFLLLITEIIPSTSLVIPLIGEYLLFTMIFVTLSIVITVFVLNVHHRSPSTHTMPHWVRGALLGCVPRWLLMNRPPPPVELCHPLRLKLSPSYHWLESNVDAEEREVVVEEEDRWACAGHVAPSVGTLCSHGHLHSGASGPKAEALLQEGELLLSPHMQKALEGVHYIADHLRSEDADSSVKEDWKYVAMVI
MEYFSDLKNKNESIQLAAADQLKEFVHSSTKELSGESLARFNNDINRRIFELIHSHDSHERFGGILAIGKLIEFESEGDVTNLSRYANYLRMTLPSTDWHSMELSAKVLGHLAASGGTLAAEFVEFEVQRAFEWLQGDRQEQKRMAAILIIKALAQNSPTLVYLYISEIFQNLWTGLRDPKPLIRETAADALGASLDVVCQREAKVQLQCFNEVLLQAEHGLRQSSVEYLHGSLLAYKELFEKSGSFIREHYTEFCDLALRLREHRDNSIRRCIVFLLPTLSEYNPKKFQQRYLDSFMVYLLSHIRKDKEKSLAFEAIGRIAMAVNEAMIPYLQNILKVIRDTLTAKVREKTQYEKPVFECIGMLAAAVKLELLEDSRSLLGLIFSCELSVHLRQALVKMAENIPPLLAPIQERLLNMVSQILTGKNFEIRTNDTYTPSFTNIYSAREPDQRSKSTESIILALETLGTFNFTGYSLISFIQESVLSYLENDNSEIRIAAA
MIPIPRMPLVLLLLLLILGSAKAQVNPAICRYPLGMSGGHIPDEDITASSQWSESTAAKYGRLDSEEGDGAWCPEIPVQPDDLKEFLQIDLRTLHFITLVGTQGRHAGGHGIEFAPMYKINYSRDGSRWISWRNRHGKQVLDGNSNPYDVFLKDLEPPIVARFVRLIPVTDHSMNVCMRVELYGCVWLDGLVSYNAPAGQQFVLPGGSIIYLNDSVYDGAVGYSMTEGLGQLTDGVSGLDDFTQTHEYHVWPGYDYVGWRNESATNGFIEIMFEFDRIRNFTTMKVHCNNMFAKGVKIFKEVQCYFRSEASEWEPTAVYFPLVLDDVNPSARFVTVPLHHRMASAIKCQYHFADTWMMFSEITFQSDAAMYNNSGALPTSPMAPTTYDPMLKVDDSNTRILIGCLVAIIFILLAIIVIILWRQFWQKMLEKASRRMLDDEMTVSLSLPSESSMFNNNRSSSPSEQESNSTYDRIFPLRPDYQEPSRLIRKLPEFAPGEEE
MSDLKSKRRNAPSLAQHTYPRRVSPENSVTLRHHRLARDASLQANSSRSQAATSSPRRNSSDESHDTGQSDANKWFDQSNLNPTANYDSNAMDVDPPFYQRESESSNEGGKIPYHGGSVPMLKPTVTHSSSADDYRSVIDDLTVEIQRLKEELKRYKQFGSDVMKNEKLFEIKVHGLPKRKKRELEATLRDFAASLAGTSSTDMASSHKKKSSRHMNRMQSSASGSMSKHASSSAGSHSRPVDSAYASMSTGPNSSGTSLNRPSMSARARTSEQKVENYLRDIPEGLYPRHMIMTEKERKKLIVRRLEQIFTGKMVRGANTSNSYQVNSGLTPVTHDGQSGKAAGLHQPPSLKAPPINVENIEPAREARILPADNMKKSRSRDNESTSNSNQDQTESGGKTANSGSGSNTSPPIAPPPEQRPTRPLDLDPHRTQVPSENMEYLRHLGLVPPELLPDSNDLEGDVAPDADGWIHLNLLCNLAQLHILNVTPDFIRSAVNEK
MKTIIALSYIFCLALGQDLPGNDNNTATLCLGHHAVPNGTLVKTITDDQIEVTNATELVQSSSTGKICNNPHRILDGIDCTLIDALLGDPHCDVFQNETWDLFVERSKAFSNCYPYDVPDYASLRSLVASSGTLEFITEGFTWTGVTQNGGSNACKRGPDSGFFSRLNWLTKSGSTYPVLNVTMPNNDNFDKLYIWGVHHPSTNQEQTSLYVQASGRVTVSTRRSQQTIIPNIGSRPWVRGQSSRISIYWTIVKPGDVLVINSNGNLIAPRGYFKMRTGKSSIMRSDAPIDTCISECITPNGSIPNDKPFQNVNKITYGACPKYVKQNTLKLATGMRNVPEKQTRGLFGAIAGFIENGWEGMIDGWYGFRHQNSEGTGQAADLKSTQAAIDQINGKLNRVIEKTNEKFHQIEKEFSEVEGRIQDLEKYVEDTKIDLWSYNAELLVALENQHTIDLTDSEMNKLFEKTRRQLRENAEDMGNGCFKIYHKCDNACIESIRNG
MKTVLMVAEKPSLAQSIAKILSRGNMSSHKGLNGACSVHKYTGTFAGQPVHFKMTSVCGHVMTLDFLGKYNKWDKVDPAELFSQAPTEKKEANPKLNMVKFLQVEGRGCDYVVLWLDCDKEGENICFEVLDAVLPVMNNAHNGEKTVFRARFSSITDTDICNAMTRLSEPDHNEALSVDARQELDLRIGCAFTRFQTKYFQGKYGDLDSSLISFGPCQTPTLGFCVERHDKIQSFKPETYWVLQAKVHTDKEESLLLDWDRVRVFDWEIAQMFLNMTKLEKEAWVEATSRKEKAKQRPLALNTVEMLRVASSALGMGPQHAMQIAERLYTQGYISYPRTETTHYPENFDLKGSLRQQANHPYWADSVKQLLAEGINRPRKGHDAGDHPPITPMKSATEAELGGDAWRLYEYITRHFIATVSHDCKYLQSTISFRIGPEHFTCMGKTVISPGFTEIMPWQSVPLEESLPTCQKGDTFTVGEVKMLEKQTSPPDYLTEAELI
MAQTLAMTSQFNGRKRVRKFFGKIPEVTEMPNLIEVQKASYDQFLMIEEPKGGRPDEGLQAVFKSVFPISDFSGTAMLEFVGYEFDLPKFDVEECRQRDLTYAAPLKVILRLIVFDVDEDTGSKDIKDIKEQGVYMGDMPLMTTNGTFIVNGTERVIVSQMHRSPGVFFDHDKGKSHSSGKFLFAARVIPYRGSWLDIEFDAKDIIYARIDRRRKIPITSLLMALGMDASDILSTFYNKVTYERDGDGWRIPYSVGRFKGVKLISDLVDADSGEVVAEAGKKLTVRAAKALAEKGLKAVKITEDDLLGSYLAEDIVNYQTGEIYLEAGDEIDEKALKILFDVSADQINILDIDHMNIGAYIRNTLKVDKNESQQDALFDIYRVMRPGEPPTMDTAAAMFHSLFFDPERYDLSAVGRVKMNLRMDLDCPDTVRILRQEDILAVVKMLVELRDGRGEIDDIDNLGNRRVRSVGELMENQYRIGLLRMERAIKERMSSVEIDT
MPMDQSISSPLFPMEKDIDIPLDATPLAQSSSLQLFIHLAEPVVFLQGFDPQKTEYPSVVLRGCLVVRILKPTKLKSISLSFKGYSRTEWPEGIPPKRQEFVEIKDIVDHTWALYPPTEQKSKKKMDASAPNESNNAANNFLTKESGASLYRTLSDNETITSRKNSISGLSSLNLSPLGAPGNSSVNVKDRESRQRSRSSSVTSSNGPSRNLSPINLLKRATSPSVSHHNYKPTTTSIFSDLLNNTFTHNDAASHHGHHIPTSSNHLAMTSNNFTSGSGGEFFVFQPGDYIYAFEELIPQAYPESIKADFGFVEYFLFASIERPGAFKSNISARQVVNIVRTQAHNSVEESEPIIISRDWENQLYYDIVIASKDIILDAFLPITFKFAPLDKVTLHRIRIYVTETMEYYCREKKVHRMEPTKKFLLTEQKGPKLPNLPNDANLSKAKNMGNLLQDPKNGDLVNKEYEYQIFIPSRFNNHQQLHPDTSYENIKANHWIKIC
MSPNKDASSLNSSAAGLVCLPPVSEELQLVWTQAIQTSELDGNEHLLQAFSYFPYPSLADIALLCLRHGLQMEKVKTWFMAQRLRCGISWSSEEIEETRARVVYHRDQLLFKSLLSFTQQSVRPPQERPPVLRPEQVALGLSPLAPSEQPTHMKGLKVEPEEPSQVSQLPLNHQNAKEPLMMGSRTFSHQSDCQDLQISGLSKEQAGRGPDQSCGKTASWNHFTAVHQPDKPASVSLLDNSCKEESEPSGIPPSSSTSSPSFQALANGTTATPKPLQPLGCISQSLSPSKKALSPQVEPLWPQRLWNNSEPNSAGPTEYLSPDMQHQRKTKRKTKEQLAILKSFFLQCQWARREDYHKLEQITGSPRPEIIQWFGDTRYALKHGQLKWFRDNAVLGTPSFQDPAIPTPSTRSLKEWAKTPPLPAPPPPPDIRPLEKYWAAHQQLQEADILKLSQASRLSTQQVLDWFDSRLPKPAEVVVCLDEEDEEDEEDELPEDGEEE
MLLLTILPASLMAAMLGGYFTWMQLSELQSQLLQRGEMIAQDLAPLAANALGRKDKVLLSRIATQTLEQTDVRAVSFLDTDRTVLAHAGPTMISPSPIGSGSQLLSSTGTDATRYLLPVFGSQRHLTSPIIPAEADTLLGWVELEISHNGTLLRGYRSLFASLLLILTGLAFTATLAVRMSRTINGPMSQIKQAVSQLKDGNLETRLPPLGSRELDELASGINRMAATLQNAQEELQLSIDQATEDVRQNLETIEIQNIELDLARKEALEASRIKSEFLANMSHEIRTPLNGILGFTHLLQKSELTPRQFDYLGTIEKSADNLLSIINEILDFSKIEAGKLVLDNIPFNLRDLLQDTLTILAPAAHAKQLELVSLVYRDTPLALSGDPLRLRQILTNLVSNAIKFTREGTIVARAMLEDETEEHAQLRISVQDTGIGLSSQDVRALFQAFSQADNSLSRQPGGTGLGLVISKRLIEQMGGEIGVDSTPGEGSEFWISLKL
MSGFSLSEYLTKFQTTDRESYPRLQDPSRELNVIIDQLAVSPEQIDASPDSLEALIDLCHDFPHLTPKLQTQLSYLISSSLSNLSKDIKANLSSNVNFTEIGGLIPQWKRHLEEYGYLIQVLLTFLQDELHKVSSQSTNLNRSAKNSKNDSANVELFKRDCNQMENLLESITKLLEINLSKIFQTTPEKDLFIGLFTRPLFVLLEIEPVTKVSSLKMFIQRILAMCVKNHGQSSSIQSSLMTNLTYFLHLSVFNAELLKLLNDEYNYPQLTEDILKEISTRVFNAKDTTGPKAISNFLIKLSELSPGIMLRQMNLVITLLNNSSITLRCSVVEACGNIVAELAQDPQTMEHYKQQIAVLIELLEERFQDSNPYVRTKAIQGCSKICDLSSKFNKSKAKFTSLAVRSLQDRSSLVRRNSVKLLSKLLLKHPFKAIHGSQLRLSEWEEYLKGSESQLNSTLKKVESQETLNDTIERSLIEEEVEQDEGQCRTELEGSFNKSA
MELQAARACFALLWGCALAAAAAAQGKEVVLLDFAAAGGELGWLTHPYGKGWDLMQNIMNDMPIYMYSVCNVMSGDQDNWLRTNWVYRGEAERNNFELNFTVRDCNSFPGGASSCKETFNLYYAESDLDYGTNFQKRLFTKIDTIAPDEITVSSDFEARHVKLNVEERSVGPLTRKGFYLAFQDIGACVALLSVRVYYKKCPELLQGLAHFPETIAGSDAPSLATVAGTCVDHAVVPPGGEEPRMHCAVDGEWLVPIGQCLCQAGYEKVEDACQACSPGFFKFEASESPCLECPEHTLPSPEGATSCECEEGFFRAPQDPASMPCTRPPSAPHYLTAVGMGAKVELRWTPPQDSGGREDIVYSVTCEQCWPESGECGPCEASVRYSEPPHGLTRTSVTVSDLEPHMNYTFTVEARNGVSGLVTSRSFRTASVSINQTEPPKVRLEGRSTTSLSVSWSIPPPQQSRVWKYEVTYRKKGDSNSYNVRRTEGFSVTLDDLAPD
MEYKNTLNLPKTSFPMKANLVNKEKVFLEEWEKMDLYNYVLEQRKGKPLFVLHDGPPYANGHIHIGTALNKILKDIVVKYKTMRGYRAPYVPGWDTHGLPIEHRVSQELGEKIKEMSPAEIRKKCEEFALRFVDIQREEFKRLGVRGDWENPYITLKPDYEVKILDVFKTLVEQGNVYRSLKPIYWCPRCRTALAEAEIEYHDHKSPSIYVKFRSKEDPNFFIVIWTTTPWTLPANVGIALHPDYEYSVVKVGEEKWVIATDLLDAFSKETGIDCSNVVEKIKGKDLEGKEFVHPIFDDRTSRVILADYVSLETGTGCVHIAPGHGEEDYIYGHVQYGLPIVSPVDEEGRFTEEAGKYKGMFIEDANEVIIEDLKRKGILVHASSITHSYPHCWRCKGPVIFRATEQWFISVDHNNLRQKVLEEIDKVKWIPEWGRNRIRSMVEERPDWCISRQRVWGTPIPAVKCKECGEVVLDPKVIEHFMKIVEKEGTNAWFEKEVE
MRVKEKYQHLWRWGWRWGTMLLGMLMICSATEKLWVTVYYGVPVWKEATTTLFCASDAKAYDTEVHNVWATHAGVPTDPNPQEVVLVNVTENFNMWKNDMVEQMHEDIISLWDQSLKPCVKLTPLCVSLKCTDLKNDTNTNSSSGRMIMEKGEIKNCSFNISTSIRGKVQKEYAFFYKLDIIPIDNDTTSYTLTSCNTSVITQACPKVSFEPIPIHYCAPAGFAILKCNNKTFNGTGPCTNVSTVQCTHGIRPVVSTQLLLNGSLAEEEVVIRSVNFTDNAKTIIVQLNTSVEINCTRPNNNTRKKIRIQRGPGRAFVTIGKIGNMRQAHCNISRAKWNATLKQIASKLREQFGNNKTIIFKQSSGGDPEIVTHSFNCGGEFFYCNSTQLFNSTWFNSTWSTEGSNNTEGSDTITLPCRIKQFINMWQEVGKAMYAPPISGQIRCSSNITGLLLTRDGGNNNNGSEIFRPGGGDMRDNWRSELYKYKVVKIEPLGVAPTK
MAERRGPAGGGSGEVGGGRRAGGDRCPRRPPALPLLLLLWAAALPAGGQPAAQPAALSERGISIPDHGYCQPISIPLCTDIAYNQTIMPNLLGHTNQEDAGLEVHQFYPLVKVQCSAELKFFLCSMYAPVCTVLEQALPPCRSLCERARQGCEALMNKFGFQWPDTLRCEKFPVHGAGELCVGQNASERGTPTPALRPESWTSNPHRGGGAGGSGPGEARGRFSCPRALKVPSYLNYRFLGEKDCGAPCEPGRLYGLMYFGPEELRFSRTWIGIWSVLCCASTLFTVLTYLVDMKRFSYPERPIIFLSGCYTAVAVAYIAGFLLEERVVCNERFAEDGSRTVAQGTKREGCTILFMMLYFFGMASSIWWVILSLTWFLAAGMKWGHEAIEANSQYFHLAAWAVPAIKTITILALGQVDGDVLSGVCFVGINNVDALRGFVLAPLFVYLFIGTSFLLAGFVSLFRIRTIMKHDGTKTEKLEKLMVRIGIFSVLYTVPATIV
MGSCISLQISCDQVLTRAYSCFFSLGNYIHKLKDNIVALEKAIEDLTATRDDVLRRVQMEEGKGLERLQQVQVWLKRVEIIRNQFYDLLSARNIEIQRLCFYSNCSTNLSSSYTYGQRVFLMIKEVENLNSNGFFEIVAAPAPKLEMRPIQPTIMGRETIFQRAWNRLMDDGVGTMGLYGMGGVGKTTLLTQIHNTLHDTKNGVDIVIWVVVSSDLQIHKIQEDIGEKLGFIGKEWNKKQESQKAVDILNCLSKKRFVLLLDDIWKKVDLTKIGIPSQTRENKCKVVFTTRSLDVCARMGVHDPMEVQCLSTNDAWELFQEKVGQISLGSHPDILELAKKVAGKCRGLPLALNVIGETMAGKRAVQEWHHAVDVLTSYAAEFSGMDDHILLILKYSYDNLNDKHVRSCFQYCALYPEDYSIKKYRLIDYWICEGFIDGNIGKERAVNQGYEILGTLVRACLLSEEGKNKLEVKMHDVVREMALWTLSDLGKNKERCIVQA
MGRVVGIDLGTTNSVIAVMEGGKPMVIANAEGVRTTPSVVGVSKTGERLVGELARRQLVLNPRNTFANIKRFIGRRYDELTDESKRVPYTVRRDPEGNVRIVCPQLSREFAPEEVAAMILRKLAEEASRYLGEPVTGAVITVPAYFNDSQRQATRDAGRIAGLEVKRILNEPTAASLAYGLDRRDNQTILVFDLGGGTFDVSVLKVGNGVFEVKATSGDTQLGGNDFDRRIVDWLAEQFLEAEGIDLRRDRQALQRLIEAAEKAKIELSGVSVTDINLPFITATEDEPKHLETRLTRSEFEALCEDLLERMMRPLRRALKDARLQPQDIDEVVLVGGSTRMPMVQQLVRSLIGREPNQNVNPDEVVAIGAAIQAGILAGEVKDILLLDVTPLSLGLETIGGVMKKLIPRNTAIPVRRSDIFSTAENNQTMVEIHILQGERQLAEGNKSLGRFKLTGIPPAPRGVPQVQVSFDIDANGILQVSALDKTTGREQTVTIQGAS
MASPAPAFSLANLLNGSYGVDTPEDVERLRSEQREEAAAACRNYRPLPAVDVSESVTEDAHSLRTPDGAPAEAVSDEFVTYGAEDYLEKSDDELLVAFETMVKPMRIGQLWCPAFNKCSFISSIAMARALLLAPRTSNRTMKCFEDLVAAIYTKSDFYYGEECEADDVQMDISSRDVPGYSFEPWSRTSGFEPPPICEACDMIMYQCPCFDFNALKKSCAERTFADDYVIEGLDGVVDNATLLSNLGPFLVPVKCQYENCPTPTLAIPPDLNRATDRVDINLVQSICDSTLPTHSNYDDSFHQVFVESADYSIDLDHVRLRQSDLIAKIPDSGHMIPVLNTGSGHKRVGTTKEVLTAIKKRNADVPELGDSVNLSRLSKAVAERFFISYINGNSLASSNFVNVVSNFHDYMEKWKSSGLSYDDLPDLHAENLQFYDHMIKSDVKPVVSDTLNIDRPVPATITYHKKSITSQFSPLFTALFERFQRCLRERIILPVGKISS
MKGLSSLINRKKDRNDSHLDEIENGVNATEFNSIEMEEQGKKSDFDLSHLEYGPGSLIPNDNNEEVPDLLDEAMQDAKEADESERGMPLMTALKTYPKAAAWSLLVSTTLIQEGYDTAILGAFYALPVFQKKYGSLNSNTGDYEISVSWQIGLCLCYMAGEIVGLQMTGPSVDYMGNRYTLIMALFFLAAFIFILYFCKSLGMIAVGQALCGMPWGCFQCLTVSYASEICPLALRYYLTTYSNLCWAFGQLFAAGIMKNSQNKYANSELGYKLPFALQWIWPLPLAVGIFFAPESPWWLVKKGRIDQARRSLERTLSGKGPEKELLVSMELDKIKTTIEKEQKMSDEGTYWDCVKDGINRRRTRIACLCWIGQCSCGASLIGYSTYFYEKAGVSTDTAFTFSIIQYCLGIAATFISWWASKYCGRFDLYAFGLAFQAIMFFIIGGLGCSDTHGAKMGSGALLMVVAFFYNLGIAPVVFCLVSEIPSSRLRTKTIILARNA
MRLLKPAWVHHDDKQIFSVDIHKDCTKFATGGQGSDCGRVVIWNLLPVLSDKAEFDADVPKMLCQMDQHLACVNCVRWSQNGQNLASGSDDKLIMIWRKSAGSSGVFGTGGMQKNHESWKCFYTLRGHDGDVLDLAWSPNDVYLASCSIDNTVIIWDAQAFPHSVATLKGHTGLVKGVSWDPLGRFLASQSDDRSIKIWNTMNWSLSHTITEPFEECGGTTHILRLSWSPDGQYLVSAHAMNGGGPTAQIIEREGWKCDKDFVGHRKAVTCVRFHNSILSRQENDGSPSKPLQYCCLAVGSRDRSLSVWMTALQRPMVVIHELFNASILDLTWGPQECLLMACSVDGSIACLKFTEEELGKAISEEEQNAIIRKMYGKNYVNGLGKSAPVLEHPQRLLLPQGDKPTKFPLSNNNEANQRPISKQTETRTKDGKRRITPMFIPLHEDGPTSLSMNIVSSSGSSTTALTSCSAAIGTLPAAAPTESAATPLMPLEPLVSKID
MALVPSPRAGGFLPAETHSGPQPPRRRVRQSTAGAAPTATRAPRRRAATASPGEPPSTTASGRPPAANNVSLTPNSRLRGTIVAPRGQGLLYAIDTATNSPMEIKFHRRLASALTRLLQVNLRSVPADLNEAFLDSLDSSQIRTLALKLKVPRVEVWTCGSRGVVVPSIIHPQQERAGAEEGDEGERQDTEDFLNFPLRFLVRGRQVHLIQEMQSVQRCEYCARFYKYQHECTVRRRDFYFHHINAHSSGWWQKINFFPIGSHPRVERLFVTYDVETYTWMGAFGKQLVPFMLVMHLSGEEALVKEACRLACELQWDTWGNDERTFYVVTPEKLAVGKKFREYRNRLQAHFALQLWRGFLAANPQLAEWACLEMGLFSPDYLTYEELQKAPKLQGRPRFLELYIVGHNINGFDEIVLAAQVINNRSDVPGPFKITRNFMPRAGKILFNDITFALPNPSSKKRTDYRLWEQGACDDSDFKYQFLKVMVRDTFALTHTSLRK
MLGGSAGTRGGEAEGDGAGAVGAVAPPPAIDFPAEVSDPKYDESDVPAELQVLKEPLQQPAFPFAVANQLLLVSLLEHLSHVHEPNPLRSRQVFKLLCQTFIKMGLLSSFTCSDEFSSLRLHHNRAITHLMRSARERVRQDPCADNSHIQKIRSREVALEAQTSRYLNEFEELSILGKGGYGRVYKVRNKLDGQYYAIKKILIKGATKTDCMKVLREVKVLAGLQHPNIVGYHTAWIEHVHVHVQADRVPIQLPSLEVLSDQEEDRDQYGVKNDASSSSSIIFAEFSPEKEKSSDECAVESQNNKLVNYTTNLVVRDTGEFESSTERQENGSIVERQLLFGHNSDVEEDFTSAEESSEEDLSALRHTEVQYHLMLHIQMQLCELSLWDWIAERNRRSRECVDESACPYVMVSVATKIFQELVEGVFYIHNMGIVHRDLKPRNIFLHGPDQQVKIGDFGLACADIIQKNAARTSRNGERAPTHTSRVGTCLYASPEQLEGS
MAILNELYPSVPYNVLAYTPPSFLPDAGTQATPADLTAYEQLLKNLEKGINAGTYSKAIADVLKGIFIDDTINYQTYVNIGLSLITLAVPEIGIFTPFIGLFFAALNKHDAPPPPNAKDIFEAMKPAIQEMIDRTLTADEQTFLNGEISGLQNLAARYQSTMDDIQSHGGFNKVDSGLIKKFTDEVLSLNSFYTDRLPVFITDNTADRTLLGLPYYAILASMHLMLLRDIITKGPTWDSKINFTPDAIDSFKTDIKNNIKLYSKTIYDVFQKGLASYGTPSDLESFAKKKKYIEIMTTHCLDFARLFPTFDPDLYPTGSGDISLQKTRRILSPFIPIRTADGLTLNNTSIDTSNWPNYENGNGAFPNPKERILKQFKLYPSWRAGQYGGLLQPYLWAIEVQDSVETRLYGQLPAVDPQAGPNYVSIDSSNPIIQINMDTWKTPPQGASGWNTNLMRGSVSGLSFLQRDGTRLSAGMGGGFADTIYSLPATHYLSYLYGTP
MMARALVQSTNILPSVAGERAGQFNGSRKDQRTVRMLCNVKCCSSRLNNFAGLRGCNALDTLLVKSGETLHSKVAAATFVRRPRGCRFVPKAMFERFTEKAIKVIMLAQEEARRLGHNFVGTEQILLGLIGEGTGIAAKVLKSMGINLKDARVEVEKIIGRGSGFIAVEIPFTPRAKRVLELSLEEARQLGHNYIGSEHLLLGLLREGEGVAARVLENLGADPTNIRTQVIRMVGESSEAVGASVGGGTSGLKMPTLEEYGTNLTKLAEEGKLDPVVGRQAQIERVTQILGRRTKNNPCLIGEPGVGKTAIAEGLAQRIANGDVPETIEGKKVITLDMGLLVAGTKYRGEFEERLKKLMEEIKQSDEIILFIDEVHTLIGAGAAEGAIDAANILKPALARGELQCIGATTLDEYRKHIEKDPALERRFQPVKVPEPSVDETIQILKGLRERYEIHHKLHYTDEAIEAAAKLSHQYISDRFLPDKAIDLIDEAGSRVRLRH
MLCDSSESVSFSSISKEEDTPIARLLKNAKETPDHRFISVYNERGIVAKYTYTELLRRVNTIAKFCDDLGLGKTVGIHMGHELDFLCSIFALWATGRTCVIFNQIWSQQVVRVLVKRLNISDLLYHEYKPKFEVDTLNATSLASLPLDIDAPCIRAGLEPEVALINHSSGSTGVPKSMPFLMKKYALGYDYGTPEFMNHLSTPMVMATSFALTTLSWINALYCNGNLLYPSSSISATCTSEAERLAWNVYYALRAGCERLIILPNLLVLTLQIMPDKEECFPACKLVAAGGEMVPANMYHTCKRVLPNATIYPQYGTTESGLVSFLAYNGKDTLHNKELVYFPGKTVKKLMLVTEDNEAVPEKIGCEGFVCVVTDVQSEPYVGDDAETIQSRNSTFINYDGQPAVRFADLAVWNSYKGKLGITIKGRLGRRVKRNGVFFDLKYFDQVVVGLKEVKDAFSFFIFNRFVLVYVPAYNGVDPVTLKQKLNKELRDHHLFSSCF
MSSLPGCIGLDAATATVESEEIAELQQAVVEELGISMEELRHFIDEELEKMDCVQQRKKQLAELETWVIQKESEVAHVDQLFDDASRAVTNCESLVKDFYSKLGLQYRDSSSEDESSRPTEIIEIPDEDDDVLSIDSGDAGSRTPKDQKLREAMAALRKSAQDVQKFMDAVNKKSSSQDLHKGTLSQMSGELSKDGDLIVSMRILGKKRTKTWHKGTLIAIQTVGPGKKYKVKFDNKGKSLLSGNHIAYDYHPPADKLYVGSRVVAKYKDGNQVWLYAGIVAETPNVKNKLRFLIFFDDGYASYVTQSELYPICRPLKKTWEDIEDISCRDFIEEYVTAYPNRPMVLLKSGQLIKTEWEGTWWKSRVEEVDGSLVRILFLDDKRCEWIYRGSTRLEPMFSMKTSSASALEKKQGQLRTRPNMGAVRSKGPVVQYTQDLTGTGTQFKPVEPPQPTAPPAPPFPPAPPLSPQAGDSDLESQLAQSRKQVAKKSTSFRPGSVG
MSQTAAHLMERILQPAPEPFALLYRPESSGPGLLDVLIGEMSEPQVLADIDLPATSIGAPRLDVLALIPYRQIAERGFEAVDDESPLLAMNITEQQSISIERLLGMLPNVPIQLNSERFDLSDASYAEIVSQVIANEIGSGEGANFVIKRTFLAEISEYGPASALSFFRHLLEREKGAYWTFIIHTGSRTFVGASPERHISIKDGLSVMNPISGTYRYPPAGPNLSEVMDFLADRKEADELYMVVDEELKMMARICEDGGHVLGPYLKEMAHLAHTEYFIEGKTHRDVREILRETLFAPTVTGSPLESACRVIQRYEPQGRAYYSGMAALIGSDGKGGRSLDSAILIRTADIDNSGEVRISVGSTIVRHSDPMTEAAESRAKATGLISALKNQAPSRFGNHLQVRAALASRNAYVSDFWLMDSQQREQIQADFSGRQVLIVDAEDTFTSMIAKQLRALGLVVTVCSFSDEYSFEGYDLVIMGPGPGNPSEVQQPKINHLH
MFPQKITLWLYPLGLFANLFFGTAFCVQWSLTRKKGYSVVPKIFWYLSGTGAVFMICHGFIQSQYPIALLHSFNLIIYFRNLNIASLNPLPVSKIASLLVSVATAITVSFAIGTRYLPHMTWMASPNILHLNLPEASLSWQLIGCIGLTIFSLRFFIQWFYLEYKNQSALPAPFWKASLLGGSICLLYFLRTGDLVNVLCYGCGLFPSLANLRIASREAFRKPFSNSCFISAGEHSGDTLGGNLLKEMHAKYPDIHCFGVGGPQMRAQNFHALFAMEKFQVSGFWEVLLALPKLWYRYQLLYRNILKTNPRTVICIDFPDFHFLLIKKLRSRGYKGKIVHYVCPSIWAWRPSRKTVLEKYLDLLLLILPFEQNLFKDSALRTVYLGHPLSETIKSFSPNLNWKDQLHLPTDKPFIAAFPGSRRSDILRNLTIQVQAFQASSLASTHHLLVSSANPEYDHLILEVLQQNRCLHSHIVPSQFRYELMRECDFALAKCGTIVL
MQPTLPQAAGTADMDLTAVQSINDWFFKKEQIYLLAQFWQQRATLAEKEVNTLKEQLSTGNPDSNLNSENSDTAAAAATAAAVAAVVAGATATNDIEDEQQQQLQQTASGGILESDSDKLLNSSIVAAAITLQQQNGSNLLANTNTPSPSPPLLSAEQQQQLQSSLQQSGGVGGACLNPKLFFNHAQQMMMMEAAAAAAAAALQQQQQQQSPLHSPANEVAIPTEQPAATVATGAAAAAAAAATPIATGNVKSGSTTSNANHTNSNNSHQDEEELDDEEEDEEEDEDEDDEEENASMQSNADDMELDAQQETRTEPSATTQQQHQQQDTEDLEENKDAGEASLNVSNNHNTTDSNNSCSRKNNNGGNESEQHVASSAEDDDCANNNTNTSNNNNTSNTATSNTNNNNNNNSSSGNSEKRKKKNNNNNNGQPAVLLAAKDKEIKALLDELQRLRAQEQTHLVQIQRLEEHLEVKRQHIIRLEARLDKQQINEALAEATALS
MSGNSCFFILSMCHRSLRLFVKETATLCLRVLARPLKSGEIGIFLVIQKWEGGCFHYGYFSFTNPLKVNSGLDLLLIFCSFPCLFDVLVFTFKELAREYDEKFKAFQDDLQKWEETSERKEYAEFHRVQAESEFPELKREREDRERWARAERIRGEDEKSMLAKEHADKKIRLGVAKIPRLLTESERKMDEFVERPGSILKDMKKEHRQSVLDRLEEWSPEERSLFKSRQADHVKIFHGLTEFFVDKTASDLVLFYYMNKKTEDYKKDFKPKKRVTKYKVGAFPSVEELAYFRMMPPLDFSSFPKNSLMCYFCCRTVNGIDLNGTFMPKEAYEIFAICPDEDRVVCSGCREEAAKLYKDNRCFGNRCSNQKKRANRVNRNIPLDFADFPVRTRAFIMDKLGSTRVAVKFCTPCKNALTRWINDVNNKEETIMAELLNYEGQVGWTDDEKTKLVTLINSSPTLDWVSISEGMNRRPNECKMQYDAMNGVKTQPMIEEVDEE
MADLKRYWCDWALGPLSENPRMSQQQIFSPILWIPLLFLLMGLGASGKETPPTVISGMLGGSVTFSLNISKDAEIEHIIWNCPPKALALVFYKKDITILDKGYNGRLKVSEDGYSLYMSNLTKSDSGSYHAQINQKNVILTTNKEFTLHIYEKLQKPQIIVESVTPSDTDSCTFTLICTVKGTKDSVQYSWTREDTHLNTYDGSHTLRVSQSVCDPDLPYTCKAWNPVSQNSSQPVRIWQFCTGASRRKTAAGKTVVGILGEPVTLPLEFRATRATKNVVWVFNTSVISQERRGAATADSRRKPKGSEERRVRTSDQDQSLKISQLKMEDAGPYHAYVCSEASRDPSVRHFTLLVYKRLEKPSVTKSPVHMMNGICEVVLTCSVDGGGNNVTYTWMPLQNKAVMSQGKSHLNVSWESGEHLPNFTCTAHNPVSNSSSQFSSGTICSGPERNKRFWLLLLLVLLLLMLIGGYFILRKKKQCSSLATRYRQAEVPAEIPETP
MTAAISDRVREDIRLLGRVLGRVIAQQEGEEVYELVEATRRMAFDVSHGDADPEDLMVIFRDLDITKTNLVARAFSYFALLANLVEDLDDESVEADVSLRKTFAKLKREGVSAADAASVIRSAEVAPVLTAHPTETRRRTVFDTQTRIKQLLKDAHHGGDMQVIEQEMYLRMTLLWQTALIRIARPTLEDEIDVGLRYYKKSLLEQVPALNRSIRHSMRETFGLQLPDIAVMRPGSWIGGDHDGNPYVNARTLTYATRQAAKTVARYYVEQLGELERELSLSDRYSSCSKELLALAEASGNNWESRVDEPYRRAVYGMRARMKSNVDALERPEKTAGKKSSKRTPYATPEEFLRDLDVIDRSLRAHNDDVIADDRLARIRSAVTTFGFHLYTLDIRQNSESFEAVIEEVFAAARRVPGGKRYSELAEAEKVELLIQELQTPRPLLFPGALEVEDAFSADTTKELGIFLAAAQAVRDFGSRSIAHCIISMTATVSDILEPM
MTSYMLGIDIGTTSTKAVLFSEKGDVIQKESIGYALYTPDISTAEQNPDEIFQAVIQSTAKIMQQHPDKQPSFISFSSAMHSVIAMDENDKPLTSCITWADNRSEGWAHKIKEEMNGHNVYKRTGTPIHPMAPLSKITWIVNEHPEIAVKAKKYIGIKEYIFKKLFDQYVVDYSLASAMGMMNLKTLAWDEEALAIAGITPDHLSKLVPTTAIFHHCNPELAAMMGIDPQTPFVIGASDGVLSNLGVNAIKKGEIAVTIGTSGAIRPIIDKPQTDEKGRIFCYALTENHWVIGGPVNNGGIVLRWIRDEFASSEIETAKRLGIDPYDVLTKIAERVRPGADGLLFHPYLAGERAPLWNPDVPGSFFGLTMSHKKEHMIRAALEGVIYNLYTVFLALTECMDGPVARIQATGGFARSDVWRQMMADIFESEVVVPESYESSCLGACILGLYATGKIDSFDVVSDMIGSTHRHAPKEESAKEYRKLMPLFINLSRALENEYT
MSKQRIYEYAKELNLKSKEIIDELKSMNIEVSNHMQALEDDQIKALDKKFKKEQKNDNKQSTQNNHQKSNNQNQNKGQQKDNKKNQQQNNKGNKGNKKNNRNNKKNNKNNKPQNQPAAPKEIPSKVTYQEGITVGEFADKLNVESSEIIKKLFLLGIVANINQSLNQETIELIADDYGVEVEEEVVINEEDLSIYFEDEKDDPEAIERPAVVTIMGHVDHGKTTLLDSIRHTKVTAGEAGGITQHIGAYQIENDGKKITFLDTPGHAAFTTMRARGAQVTDITILVVAADDGVMPQTIEAINHAKEAEVPIIVAVNKIDKPTSNPDRVMQELTEYGLIPEDWGGETIFVPLSALSGDGIDDLLEMIGLVAEVQELKANPKNRAVGTVIEAELDKSRGPSASLLVQNGTLNVGDAIVVGNTYGRIRAMVNDLGQRIKMAGPSTPVEITGINDVPQAGDRFVVFSDEKQARRIGESRHEASIVQQRQESKNVSLDNLFEQMK
MKHIRNFCIIAHIDHGKSTLADRLIQSCGGVTQREFHDQMLDSMDIERERGITIKSNTVTLNYTAKDGEAYQLNLIDTPGHVDFSHEVRRSLMACEGALMVVDASQGVEAQTVANLYLALEYDLELLPVINKIDLPAADVDRVRGEIDEDLGLDPFVAIPVSAKTGQGIEDVLEGIVKNLPAPKGDPKAPLKALVFDAFFDKYRGVILQCRVMEGTLKPKDEIHFMHADRDFTVDELGYNQFKLVPKKELTAGEVGYIVAGVKTVQDIEIGDTITLANRPADEPIPGYQPARQVVFSSVYPMSTDEYQDLTKALEKLSINDAALTFEKDSSAALGFGYRCGFLGLLHLDVVQERLQREFDIGLVISAPSVQYKIKLKDGTTQDVDNPTYWPDPSTIDSVSEPYIKAQILIPEEYVGPVMELCREHRSESQTMNYLSAGRLEVTSEMPLGEVLFDFYGKLKMITRGYGSFDYVPIEYRKTDIVKVDILVNKEPVDALAYLV
MDFPGHFEQIFQQLNYQRLHGQLCDCVIVVGNRHFKAHRSVLAACSTHFRALFSVAEGDQTMNMIQLDSEVVTAEAFAALIDMMYTSTLMLGESNVMDVLLAASHLHLNSVVKACKHYLTTRTLPMSPPSERVQEQSARMQRSFMLQQLGLSIVSSALNSSQNGEEQPAPMSSSMRSNLDQRTPFPMRRLHKRKQSAEERARQRLRPSIDESAISDVTPENGPSGVHSREEFFSPDSLKIVDNPKADGMTDNQEDSAIMFDQSFGTQEDAQVPSQSDNSAGNMAQLSMASRATQVETSFDQEAAPEKSSFQCENPEVGLGEKEHMRVVVKSEPLSSPEPQDEVSDVTSQAEGSESVEVEGVVVSAEKIDLSPESSDRSFSDPQSSTDRVGDIHILEVTNNLEHKSTFSISNFLNKSRGNNFTANQNNDDNIPNTTSDCRLESEAPYLLSPEAGPAGGPSSAPGSHVENPFSEPADSHFVRPMQEVMGLPCVQTSGYQGGE
MEAYHKPDQQKLQALKDTANRLRISSIQATTAAGSGHPTSCCSAAEIMAVLFFHTMRYKALDPRNPHNDRFVLSKGHAAPILYAVWAEAGFLPESELLNLRKINSDLDGHPVPKQAFTDVATGSLGQGLGAACGMAYTGKYFDKASYRVYCMLGDGELSEGSVWEAMAFASIYKLDNLVAILDINRLGQSDPAPLQHQMDIYQKRCEAFGWNAVIVDGHSVEELCKAFGQVKNQPTAIIAKTFKGRGITGIEDKESWHGKPLPKNMADQIIQEISGQIQSKKKILATPPEEDAPSVDITNIRMPTPPNYKVGDKIATRKAYGQALAKLGHASNRIIALDGDTKNSTFSELFKKEHPDRFIECYIAEQNMVSIAVGCATRDRTVPFCSTFAAFFTRAFDQIRMAAISESNINLCGSHCGVSIGEDGPSQMALEDLAMFRSIPMSTVFYPSDGVATEKAVELAANTKGICFIRTSRPENAIIYKQHEDFQIGQAKVVLKNKD
MQFSEQWLRSWVNPALNTEQLSDLLTMAGLEVEETVAAAPAFSGVVIAEVKECVKHENADRLRVTKVDAGTGELIQIVCGAPNVAVGVRVPCALPGAVLPGEFKIKPTKMRGVESNGMLCSGKELGVPEDVDGLMLLPADAPVGQSIRDYLGLDDQLFTLKITPNRADSLSIRGIAREVAALTGAELKPVAIEPVAPSIDDVRPVKIESRQACGRYLGRVVKGVNAAAPTPAWMRRRLERSGLRSISAIVDITNYILLEQGQPMHAFDLAKIDGGITVRQARAGESLLCLNEKTVELQPKHLVIADDAKPLAMGGIMGGEHSGVTVASHDIFLESAFFAPEAIAGKARELGFGSDSSYRYERGVDFALQRDAIERATRLVLEICGGQAGPVVEEVAELPKRQAVQLRAARVAKVLGVAMSAERIGDILSRLSLSYTLADEVFTVQAPSFRFDIEIEEDLIEEVARVYGYNNIPADAPRSGMRMLAQPEDKRPVDQLRHLL
MAHNKIPPRWLNCPRRGQPVAGRFLPLKTMLGPRYDSQVAEENRFHPSMLSNYLKSLKVKMGLLVDLTNTSRFYDRNDIEKEGIKYIKLQCKGHGECPTTENTETFIRLCERFNERNPPELIGVHCTHGFNRTGFLICAFLVEKMDWSIEAAVATFAQARPPGIYKGDYLKELFRRYGDIEEAPPPPLLPDWCFEDDEDEDEDEDGKKESEPGSSASFGKRRKERLKLGAIFLEGVTVKGVTQVTTQPKLGEVQQKCHQFCGWEGSGFPGAQPVSMDKQNIKLLDLKPYKVSWKADGTRYMMLIDGTNEVFMIDRDNSVFHVSNLEFPFRKDLRMHLSNTLLDGEMIIDRVNGQAVPRYLIYDIIKFNSQPVGDCDFNVRLQCIEREIISPRHEKMKTGLIDKTQEPFSVRNKPFFDICTSRKLLEGNFAKEVSHEMDGLIFQPTGKYKPGRCDDILKWKPPSLNSVDFRLKITRMGGEGLLPQNVGLLYVGGYERPFAQ
MKRSVLTIILFFSCQFWHAFASSVLAIDYGTEWTKAALIKPGIPLEIVLTKDTRRKEQSAVAFKGNERIFGVDASNLATRFPAHSIRNVKELLDTAGLESVLVQKYQSSYPAIQLVENEETTSGISFVISDEENYSLEEIIAMTMEHYISLAEEMAHEKITDLVLTVPPHFNELQRSILLEAARILNKHVLALIDDNVAVAIEYSLSRSFSTDPTYNIIYDSGSGSTSATVISFDTVEGSSLGKKQNITRIRALASGFTLKLSGNEINRKLIGFMKNSFYQKHGIDLSHNHRALARLEKEALRVKHILSANSEAIASIEELADGIDFRLKITRSVLESLCKDMEDAAVEPINKALKKANLTFSEINSIILFGGASRIPFIQSTLADYVSSDKISKNVNADEASVKGAAFYGASLTKSFRVKPLIVQDIINYPYLLSLGTSEYIVALPDSTPYGMQHNVTIHNVSTIGKHPSFPLSNNGELIGEFTLSNITDVEKVCACSN
MRLWKAVVVTLAFMSVDICVTTAIYVFSHLDRSLLEDIRHFNIFDSVLDLWAACLYRSCLLLGATIGVAKNSALGPRRLRASWLVITLVCLFVGIYAMVKLLLFSEVRRPIRDPWFWALFVWTYISLGASFLLWWLLSTVRPGTQALEPGAATEAEGFPGSGRPPPEQASGATLQKLLSYTKPDVAFLVAASFFLIVAALGETFLPYYTGRAIDGIVIQKSMDQFSTAVVIVCLLAIGSSFAAGIRGGIFTLIFARLNIRLRNCLFRSLVSQETSFFDENRTGDLISRLTSDTTMVSDLVSQNINVFLRNTVKVTGVVVFMFSLSWQLSLVTFMGFPIIMMVSNIYGKYYKRLSKEVQNALARASNTAEETISAMKTVRSFANEEEEAEVYLRKLQQVYKLNRKEAAAYMYYVWGSGLTLLVVQVSILYYGGHLVISGQMTSGNLIAFIIYEFVLGDCMESVGSVYSGLMQGVGAAEKVFEFIDRQPTMVHDGSLAPDHL
MKVVSNFIFTILLTLNLSAALEVVTSRIDRGGIQGFHGDVKVHSGATWAILGTTLCSFFGGLEVEKGASLFIKSDNGPVLALNVALSTLVRPVINNGVISLNSKSSTSFSNFDIGGSSFTNNGEIYLDSSGLVKSTAYLYAREWTNNGLIVAYQNQKAAGNIAFGTAYQTITNNGQICLRHQDFVPATKIKGTGCVTADEDTWIKLGNTILSVEPTHNFYLKDSKSSLIVHAVSSNQTFTVHGFGNGNKLGLTLPLTGNRDHFRFEYYPDTGILQLRADALPQYFKIGKGYDSKLFRIVNSRGLKNAVTYDGPVPNNEIPAVCLIPCTNGPSAPESESDLNTPTTSSIETSSYSSAATESSVVSESSSAVDSLTSSSLSSKSESSDVVSSTTNIESSSTAIETTMNSESSTDAGSSSISQSESSSTAITSSSETSSSESMSASSTTASNTSIETDSGIVSQSESSSNALSSTEQSITSSPGQSTIYVNSTVTSTITSCDE
MNQQQRMTAVGTDKELSDLLDFSMMFPLPVANGKTRPTTLASTQFGGGSGLEERTGSAPWGTEDHNGSTFDQGRGYGDGTHYGEHRELPSHEGNLSAPFLASGLVGKNDRPPYSTFGRDSGMTMNQTGFLSGDLAMNSPSALSPNAGKAGSQYYTYPNNSRRRPGDSNLDAQPKKVRKVPPGLPSSVYPANSGDEYCGDRGSYASTKTPNSVYPGAFYMADGLHSSDIWASSGGIGQGGYSSVLNSSQSSVSQTTGFSSLHPHERMGFPMHSGEVNPSVTSSFSSTPAQYGVSSHTPPISTGDTIIGNRGTATGSSGDALGKALASIYSPDHSSTNFSSTPSTPVGSPQGITGSGQWPRANGPGALSPSYDGTLHTLQNKMEDRLDEAIHVLRSHAVGQTGALPGGHDDIHSLLSATASVLGSGFPAAVLSLANRHSMLNSHTEEALPSASNMLHSQVTVPAQPGSLPDLTRPQDSYSGLPGLGRAIPPGRVPDIKRESK
MKYRTHKCNELSLNHVGEHVRLSGWVHRYRNHGGVVFIDLRDRFGITQIVCRQEENPELHRLMDQVRSEWVLCVEGLVCARLGGMENPNLVTGSIEVEVSHLEVLSRAQNLPFSISDEHINVNEELRLTYRYLDMRRGDIVDRLMCRHKVMLACRQYLDEQGFTEVVTPVLGKSTPEGARDYLVPSRIYPGNFYALPQSPQLFKQILMVGGLDRYFQIATCFRDEDLRADRQPEFSQIDMEMSFGGPEDLFPIVEELVTRLFAVKGIELSIPFQRMTYQEAKEFYGTDKPDLRFGLRLKNCCEYAKKFSFSIFLDQLAQGGTVKGFCVPGGADISRKQLDVYTDFVKRYGAMGLVWIKNQDGGISSNVAKFASEEVFHEMFEAFEAKDQDILLLIAAPEAIANQSLDHLRRLIAKERQLYDAEQYNFVWITDFPLFAKEEGELCSEHHPFTAPLEEDIPLLDKDPLSVRSSSYDLVLNGYEIASGSQRIHNPDLQNKIFS
MSRRKISSESFSSLGSDYLETSPEEEGECPLSRLCWNGSRSPPGPLEPSPAAAAAAAAPAPTPAASAAAAAATAGARRVQRRRRVNLDSLGESISRLTAPSPQTIQQTLKRTLQYYEHQVIGYRDAEKNFHNISNRCSYADHSNKEEIEDVSGILQCTANILGLKFEEIQKRFGEEFFNICFHENERVLRAVGGTLQDFFNGFDALLEHIRTSFGKQATLESPSFLCKELPEGTLMLHYFHPHHIVGFAMLGMIKAAGKKIYRLDVEVEQVANEKLCSDVSNPGNCSCLTFLIKECENTNIMKNLPQGTSQVPADLRISINTFCRAFPFHLMFDPSMSVLQLGEGLRKQLRCDTHKVLKFEDCFEIVSPKVNATFERVLLRLSTPFVIRTKPEASGSENKDKVMEVKGQMIHVPESNSILFLGSPCVDKLDELMGRGLHLSDIPIHDATRDVILVGEQAKAQDGLKKRMDKLKATLERTHQALEEEKKKTVDLLYSIFPG
MEPTSEHSSIKEEVENDNVHRSHESECGSLLLNPGNVLMAAPSVSEDDQEVSRSTPELRSHVENVEQLLSDILHDNSSPLNVSTSVSSSSNNTAVDEIIKLLSLISFDLAKQKRTYLIFSSSGKPVFSNIVDDSIEPSTVGALQAIISSFEVSKEELTSFSTFSNVIVVLSKNPLYLVGVSPSTTLSAAYLLSELNLLYCQILTGVTAKAMQLTLNSRPNFDLRRLIGSNEQFLKELCDQLNDYELVPTLNAISPLPLRSSFRDQLSQLLLRETPKSLLFTFIAIRGRLVCMVKAKKLLLHANDLYLLFLSLFRTQSFNDSMEHWVPVCFPTLNPDAYIYIYSYFLCKDTVLIMGSSESGVFFEMQSVKCKVAQEIQDHGWLKKLIYCEEMDRTTPRNPGSPCISHYLFYSKKYSQFYTPGYSFSTPNFNTRTLYAIYASLHDQAFHKKNSFSINMTVHESLLLFTWSTASFDFHCIANATTSSQLLIANVNKILRWIRR
MEEAHLLSAADVLRRFSVTAEGGLTLEQVTDARERYGPNELPTEEGKSLWELVVEQFEDLLVRILLLAALVSFVLAWFEEGEETTTAFVEPLVIMLILVANAIVGVWQERNAESAIEALKEYEPEMGKVIRSDRKGVQRIRARDIVPGDIVEVAVGDKVPADLRLIEIKSTTLRVDQSILTGESVSVTKHTDAIPDPRAVNQDKKNMLFSGTNIASGKALGVAVATGLHTELGKIRSQMAAVEPERTPLQRKLDEFGRQLSHAISVICVAVWVINIGHFADPAHGGSWLRGAVYYFKIAVALAVAAIPEGLPAVITTCLALGTRRMARKNAIVRSLPSVETLGCTSVICSDKTGTLTTNQMSVCRMFVVAEAEAGACRLHEFTISGTTYTPEGEVRQGEQLVRCGQFDGLVELATICALCNDSALDYNEAKGVYEKVGEATETALTCLVEKMNVFDTDLKGLSRVERAGACNSVIKQLMQKEFTLEFSRDRKSMSVYCTP
MYSLIFLALIGAAFGVPLSTNEDSTRNQNLAALYVLPQTSYPTFYDVRLFIDPGYTEAFHGNVSIRIIPNINIDQITIHAMAMRIDSIRVVSDVNPNEDLFSDFTLATDDTHLLTIRLTRNITALQPHVIHIDYVAQYADDMFGVYVSTYEENGRTVNLVTSQLQPTFARRAFPCYDEPALKAVFRTTIYAPAAYATVRSNTPERRDSLKPNEPGYVKHEFEDTLVMSTYLIAYLVSNFNYIENSQNPIYPIPFRVYSRPGTQNTAEFALEFGQQNMIALEEYTEFPYAFPKIDKAAVPDFAAGAMENWGLVIYREVALLVREGVTTTSVKQNIGRIICHENTHMWFGNEVGPMSWTYTWLNEGFANFFENYATDFVRPQWRMMDQFVIAMQNVFQSDAVLSVNPMTHPVYTPSQIIGTFNAVAYQKSGSVIRMLQHFMTPEIFRRGLVIYIKANSRAAAAPSDLYVALQQALDESSHRIPKPISTIMTEWSTQGGFPVL
MLISNEWLKEYVTIDDSVSNLAERITRTGIEVDDLIDYTKDIKNLVVGFVKSKDKHPDADKLNVCQVDIGEDEPVQIVCGAPNVDAGQYVIVAKVGGRLPGGIKIKRAKLRGERSEGMICSLQEIGISSNYIPKSFESGIYVFSESQVPGTDALQALYLDDQVMEFDLTPNRADALSMIGTAYEVAALYNTKMTKPDTTSNELELSANDELTVTIENEDKVPYYSARVVHDVTIEPSPIWMQARLIKAGIRPINNVVDISNYVLLEYGQPLHMFDQDAIGSQQIVVRQANEGEKMTTLDDTERELLTSDIVITNGQTPIALAGVMGGDFSEVKEQTSNIVIEGAIFDPVSIRHTSRRLNLRSESSSRFEKGIATEFVDEAVDRACYLLQTYANGKVLKDRVSSGELGAFITPIDITADKINRTIGFDLSQNDIVTIFNQLGFDTEINDDVITVLVPSRRKDITIKEDLIEEVARIYGYDDIPSTLPVFDKVTSGQLTDRQ
MFPHLKGHGQRVNLQLLQEAACRELLQQLDRIEGSKVIVLDETMIGPLDLVTRPKLFADRGIRLLALKPELHLPREVANVVYVMRPRVALMEQLAAHVKAGGRAAAGRQYHILFAPRRSCLCVSQLEVSGVLGSFGNIEELAWNYLPLDVDLVSMEMPNAFRDVSVDGDTSSLYQAAVGLVQLQRLYGRIPKIYGKGEFAHRVWEHAKQLGRDERTLYNGDKGVVDQLILLDRSIDLLSPLATQLTYEGLIDEFYGIRQNKLTLPAENFPSDGALPGGGGSGPRVEESQSLLGDTEKKTILLHSGEQLYAELRNKHFNEVTKLLARKAREIHVQMHATSQDKSVQEIKSFVENLLPQLMAQKKATSEHTAIAGLLHEQVNAVRFADDLAAEQEFMVCADIDKPSAYIEDLIACRVELNRVLRLICMQCHAASGFKEKLLNHYKRELVHVYGLEVLLTISNLEKSGLLHLQTESRAYSVLRKTLHLTVDDNVEIEPKDISY
MALSTNTTTNSLLSNKSLLQNQPLLSSPSKNAFFSNKSTKTVRFVQPIAAVHSSDSNKNPIVSDKPTKSSPPAATATTAPAPAVTKTEWAVDSWKSKKALQLPEYPDQEELRSVLKTIDEFPPIVFAGEARSLEERLGEAAMGRAFLLQGGDCAESFKEFNANNIRDTFRILLQMGAVLMFGGQMPVIKVGRMAGQFAKPRSDSFEEKDGVKLPSYRGDNVNGDAFDVKSRTPDPQRLIRAYCQSAATLNLLRAFATGGYAAMQRINQWNLDFTEHSEQGDRYRELASRVDEALGFMTAAGLTMDHPIMKTTEFWTSHECLLLPYEQSLTRRDSTSGLHYDCSAHFLWVGERTRQLDGAHVEFLRGIANPLGIKVSDKMDPSALVKLIEILNPQNKAGRITIITRMGAENMRVKLPHLIRAVRRAGQIVTWVSDPMHGNTIKAPCGLKTRPFDSIRAEVRAFFDVHDQEGSHPGGVHLEMTGQNVTECIGGSRTVTFDDL
MGRRGRGGGGGMGGGINRRYLSQVMDTCGKDLSTAEDIVDDLRSRYGNFARLTRQVLLLNVRQVLNVRNNKRVKDEDEDDNIGDEEGSASQRKKQRRVDEKEEKLQRAEQSHLRKRNMERSVSSSPSSSSSSEDSGDVSTSEDAVYGEKLSPPRFDLINDSLRDNYAKLNSSSKKPIGSPAEKNVEVETVSNKGRSKLATMGARKEAKVSLSLSGATGNGDLEVEGTKGPTFKDFGGIKKILDELEMNVLFPILNPEPFKKIGVKPPSGILFHGPPGCGKTKLANAIANEAGVPFYKISATEVISGVSGASEENIRELFSKAYRTAPSIVFIDEIDAIGSKRENQQREMEKRIVTQLLTCMDGPGNKGDKNAPDSSAGFVLVIGATNRPDALDPALRRSGRFETEIALTAPDEDARAEILSVVAQKLRLEGPFDKKRIARLTPGFVGADLESVAYLAGRKAIKRILDSRKSEQSGDGEDDKSWLRMPWPEEELEKLFVKM
KLRAQPAANDPGTDKTIKYSKIQSIIQKINSFTHENSLLANCRAVVELIDDLYRKLYSWFLHVLTFEDIQFPGDTFLDRLLKMDYCFTYYPSSNRHLIDLFEKTLDNQTFTNLDKFFDTSGNSPELLYQKTFSLKIFSKNLTAQDNGLYIYPLLKTDLSILDFLGTENILFHRGLIYHILHQKTIPQERENDLNKINQFFATVIQQVIETKSSCLPASLSQLLDTIFHFNRIGLNMETCRTYIEILSNHMATPDTQPIINTFTINLTHIVFTAHVFFICMENFSPTFIFYNRKKLILEQQRAILIIERNDYSTLWKQISDHIDCLFNVSLSESFFKEYTKGGNEDQKQFLYKNLFEKWGNVFFPFTYSVSTSNNSTAHHITTLELRDICKEVYQSDSPDAYESLLPYSTHPSFKTLYVKIYVIPMVSHITNLTFDKLQSDCRLLTLIHACKLLLPSQHLLLHYMAWLYAFSINVDHIDLGTFTVIKSVIFKIADHINVMT
MKVLLRVLLSPWGCAVYRTGGGVVSAGMKVLVYAVALGFGCGGVVHMREGDTYQQLLEHRIANGREFSRVFAQAQVDEAEHNEVRTKTAGSVQIGTGDVLFNKKNGNGANGYKVEMAPHLSIASPFIGNSRLNLVAPRKLDGVTSTSTVSVDYTTDFYSSVRPTYLNSLKEKTYQKEKSGSALRDGRRLVEREFLQEVQRLYGSYADQVRASLELVRARLRFESVKRQGYQEDSAYFQSAQLAQVRAERARAQARQRFDLEYTRFAARNGVAYEDDERDGFLHDLAVAVPLEPAMAVTQCAGERGREYCDAQDRCERVIAQRGTDYSPFRTSARVYFTDGEENKQLTNGMAPAAPSTTSTYGGTFNMAFPGGDSSFTVQNSKGLAGILANFEWSPIRTRYRSLDYTAERAERVFDEVELQAKGDRSNKLFGAIDAQGDSVLVLRGVDLQTLDNARKKARLQKERLERGIIGRLEYEAARSEYLLALASVAEAKARAIIFN
MMDLVLEEDVTVPGTLSGCSGLVPSVPDDLDGINPNAGLGNGVLPNVSEETVSPTRARNMKDFENQITELKKENFNLKLRIYFLEERMQQEFHGPTEHIYKTNIELKVEVESLKRELQEREQLLIKASKAVESLAEAGGSEIQRVKEDARKKVQQVEDLLTKRILLLEKDVTAAQAELEKAFAGTETEKALRLRLESKLSEMKKMHEGDLAMALVLDEKDRLIEELKLSLKSKEALIQCLKEEKSQMACPDENVSSGELRGLCAAPREEKERETEAAQMEHQKERNSFEERIQALEEDLREKEREIATEKKNSLKRDKAIQGLTMALKSKEKKVEELNSEIEKLSAAFAKAREALQKAQTQEFQGSEDYETALSGKEALSAALRSQNLTKSTENHRLRRSIKKITQELSDLQQERERLEKDLEEAHREKSKGDCTIRDLRNEVEKLRNEVNEREKAMENRYKSLLSESNKKLHNQEQVIKHLTESTNQKDVLLQKFNEKD
MENAHTKTVEEVLGHFGVNESTGLSLEQVKKLKERWGSNELPAEEGKTLLELVIEQFEDLLVRILLLAACISFVLAWFEEGEETITAFVEPFVILLILVANAIVGVWQERNAENAIEALKEYEPEMGKVYRQDRKSVQRIKAKDIVPGDIVEIAVGDKVPADIRLTSIKSTTLRVDQSILTGESVSVIKHTDPVPDPRAVNQDKKNMLFSGTNIAAGKAMGVVVATGVNTEIGKIRDEMVATEQERTPLQQKLDEFGEQLSKVISLICIAVWIINIGHFNDPVHGGSWIRGAIYYFKIAVALAVAAIPEGLPAVITTCLALGTRRMAKKNAIVRSLPSVETLGCTSVICSDKTGTLTTNQMSVCRMFILDKVEGDTCSLNEFTITGSTYAPIGEVHKDDKPVKCHQYDGLVELATICALCNDSALDYNEAKGVYEKVGEATETALTCLVEKMNVFDTELKGLSKIERANACNSVIKQLMKKEFTLEFSRDRKSMSVYCTP
MAAKEVKFGDAGRKKMLAGVNVLADAVKATLGPKGRNVIIEKSFGAPLITKDGVSVAKEIELKDRFENMGAQLVKDVASRANDDAGDGTTTATVLAQAIVNEGLKAVAAGMNPMDLKRGIDKATIAIVAELKKLSKPCTDTKAIAQVGTISANSDHSIGDIIAEAMEKVTKDGVITVEEGSGLENELSVVEGMQFDRGYLSPYFINKPDTMVAELDSPLLLLVDKKISNIREMLPVLEAVAKAGRPLLIVAEDVEGEALATLVVNNMRGIVKVAAVKAPGFGDRRKAMLQDIAVLTGGTVISEEIGLSLETTTLEHLGNAKRVILNKENTTIIDGAGVKTDIDSRISQIRQQIGDTSSDYDKEKLQERLAKLSGGVAVIKVGAGSEVEMKEKKARVEDALHATRAAVEEGVVPGGGVALVRSLQAIEGLKGDNADQDVGIALLRRAVEAPLRQIVANSGDEPSVVVDKVKQGSGNFGYNAASGEYGDMIEMGILDPAKVT
MDCNCFDPQWPADELLMKYQYISDFFIAVAYFSIPIELVYFVQKSAVFPYRWVLVQFGAFIVLCGATHLINLWTSTAHTRTLAIVMTTAKVLTAVVSCATALMLVHIIPDLLSVKTRELFLKNKAAELDREMGLIRTQEETGRYVRMLTHEIRSTLDRHTILKTTLVELGRTLALEECALWMPTPPGLELQLSYTLRHQNPIGFTVPIQLPVINQVFGTNRAVKISPNSPVARLRPAGKYMPGEVVAVRVPLLHLSNFQINDWPELSTKRYALMVLMLPSGSARQWHVHELELVEVVADQVAVALSHAAILEESMRARDLLMEQNVALDLARREAEMAVRARNDFLAVMNHEMRTPMHAIIALSSLLQETELTPEQRLMVETILKSSNLLATLINDVLDLSRLEDGSLQLDVGTFNLHVLFRKVLNLIKPIASVKNCLSRLTCLQICPEFAIGDEKRLMQILLNVVGNAVKFSKEGSVSISAVAAKSESLSDPRAPEFFP
MRILFVHPNYHSGGAEIAGNWPPSWVPYLAGHLKKAGFDDIHFIDAMTLNVSHDELRKKFAELQPDLIGVTSITPSIYEAEETLKIAKEVVPNAVRVLGGVHATFMFRQVLSEAPWVDAIVRGEGEEIMVELAKCVSEGRWPEDRASIKGLAFHDGTEIVATQAAPTVKDIDSLKPDWSLIDWKHYIYIPLGVRVAIPNMARGCPFTCSFCSQWKFWRDYRVRSPKAVVDEIEDLVNNYDVGFFILADEEPTINKKKFVEFCQEMIDRGLNHKVKWGINTRVTDIYRDRDLLKFYREAGLVHISLGTEAAAQLKLDLFNKETTVAENKEAIRLLREADIFTEAQFIVGLDNETKETLEETFQMAWDWQPDLANWSMYTPWPFTPLFQELRDQVEVFDFSKYNFVTPIMKPKALTRGELLDGVMKNYRRFYMRKALFHYPWRGTGFRRRYLLGCLKAFLKAGVGRTFYDLGKAGYWGPQTKDTVDFHFDETRKIAEAQVAD
MIDRYKHQQLRIGSVSPQQISAWATKILPNGEIVGEVTKPYTFHYKTNKPEKMDYFVKNFGPIKSGICACGNYRVIGDEKEDPKFCEQCGVEFVDSRIRRYQMGYIKLACPVTHVWYLKRLPSYIANLLDKPLKELEGLVYCDFSFARPITKKPTFLRLRGLFEYEIQSWKYSIPLFFTTQGFDTFRNREISTGAGAIREQLADLDLRIIIENSLVEWEELGEEGHTGNEWEDRKVGRRKDFLVRRVELAKHFIRTNIEPEWMVLCLLPVLPPELRPIIQIDGGKLMSSDINELYRRVIYRNNTLTDLLTTSRSTPGELVMCQEKLVQEAVDTLLDNGIRGQPMRDGHNKVYKSFSDVIEGKEGRFRETLLGKRVDYSGRSVIVVGPSLSLHRCGLPREIAIELFQTFVIRGLIRQHLASNIGVAKSKIREKEPIVWEILQEVMQGHPVLLNRAPTLHRLGIQAFQPVLVEGRAICLHPLVCKGFNADFDGDQMAVHVPL
MLPLSTPLLAQLQRVTEHFHQLTLNVEPVAAHEQAILSLSDFVVENLQAHPEWLVEIRQHPPEAQEWHQYTEWLQQLLASVEDENTLMRVLRQFRNKILVRIAWSQALHSITTQETLQQLSMLAETLIIAARDWLYQRCCQDWGTPCNERGEPQPLLIIGMGKLGGGELNFSSDIDLIFVYPENGITQGGRREMDNTQFFTRLGQHLIKVLDQQTVDGFVYRVDMRLRPFGDSGPLVFSFVALEDYYQEQGRDWERYAMVKARIMGSDNQAYGEELRRMLRPFIFRRYIDFSVIQSLRNMKGMIEREVRHRGLKDNIKLGAGGIREIEFIAQVFQLIRGGRELCLQSQALLPTLQIIAKLTLLQSLQVKQLADGYLFLRRLENLLQSINDQQTQTLPEDELNRSRLTWGMGFESWDALIIELNNKMSAVRAIFTQLIGDDSDNSDEEPSHVPFKSLWLEDLEKEELIILAPHLDEEIAQQILHIISVFRHDVGKRTIGPR
MMDQARSAFSTLFGGEPLSYTRFSLARQVDGDNSHVEMKLAADEEENVDNNMRDNGASVTKPKRFNGFICYGTIAIILFFLIGFMIGYLGYCKRVEAKSECERPAGTESLEVEGTEPSETEEYFPEAPSHLFWSDLKTMLSEKLSNTEFTSTIRQLNENSYFPREAGSQKDESLAFFIENRFRELQLSKAWHDEHFVKVQVKGSASNSVTIVGTNSGMVYLVESPEGYVAYSKAATVTGRLVHANFGTKKDFENLNSPVNGSLVIVRAGKITFAEKVANAESFNAIGVLIYMDQAKFPITNAEIPFFGHAHLGTGDPYTPGFPSFNHTQFPPSQSSGLPNIPVQTISRANAEKLFGNMEGDCPSAWETDSSCRLETSRNWNVKLSVNNVLKEIRIFNVFGVIKGFEEPDHYVVVGAQRDAWGPGAAKSSVGTALLLELARILSDMVLKGGFKPSRSIVFASWSAGDFGAVGATEWLEGYLSSLHLKAFTYINLDKAVLGT
MSDKMSSFLHIGDICSLYAEGSTNGFISTLGLVDDRCVVQPEAGDLNNPPKKFRDCLFKLCPMNRYSAQKQFWKAAKPGANSTTDAVLLNKLHHAADLEKKQNETENRKLLGTVIQYGNVIQLLHLKSNKYLTVNKRLPALLEKNAMRVTLDEAGNEGSWFYIQPFYKLRSIGDSVVIGDKVVLNPVNAGQPLHASSHQLVDNPGCNEVNSVNCNTSWKIVLFMKWSDNKDDILKGGDVVRLFHAEQEKFLTCDEHRKKQHVFLRTTGRQSATSATSSKALWEVEVVQHDPCRGGAGYWNSLFRFKHLATGHYLAAEVDPDFEEECLEFQPSVDPDQDASRSRLRNAQEKMVYSLVSVPEGNDISSIFELDPTTLRGGDSLVPRNSYVRLRHLCTNTWVHSTNIPIDKEEEKPVMLKIGTSPLKEDKEAFAIVPVSPAEVRDLDFANDASKVLGSIAGKLEKGTITQNERRSVTKLLEDLVYFVTGGTNSGQDVLEVVFS
MGTTGLESLSLGDRGAAPTVTSSERLVPDPPNDLRKEDVAMELERVGEDEEQMMIKRSSECNPLLQEPIASAQFGATAGTECRKSVPCGWERVVKQRLFGKTAGRFDVYFISPQGLKFRSKSSLANYLHKNGETSLKPEDFDFTVLSKRGIKSRYKDCSMAALTSHLQNQSNNSNWNLRTRSKCKKDVFMPPSSSSELQESRGLSNFTSTHLLLKEDEGVDDVNFRKVRKPKGKVTILKGIPIKKTKKGCRKSCSGFVQSDSKRESVCNKADAESEPVAQKSQLDRTVCISDAGACGETLSVTSEENSLVKKKERSLSSGSNFCSEQKTSGIINKFCSAKDSEHNEKYEDTFLESEEIGTKVEVVERKEHLHTDILKRGSEMDNNCSPTRKDFTGEKIFQEDTIPRTQIERRKTSLYFSSKYNKEALSPPRRKAFKKWTPPRSPFNLVQETLFHDPWKLLIATIFLNRTSGKMAIPVLWKFLEKYPSAEVARTADWRDVS
MTRPRGPAPRDGAAWRRDPARRVLLRDAVRGREGGLRLACAVMAGLIVSGGVACAQDSHMAVAGAPATAVAPPGQPAPMPPATVADAAHLAHAAAVLELLLDQGYYWLGQHNLGKAHETIQRALSIEPDNNEALFLQGRLQMAEGGTTQATRTLERLERQGAPAGLVAQLKAQIQAGPVDPRALAEARALAASGRMMPAMFKYKALFRNGDPPPDLALEYYRVLGATILGYQEARTRLAAWVARNPRDIDARLCLDRILTYRVTSRAEGLDGLRALARSNVSAQIRSDAVAAWRDALLWEPITGQSIPLYDEWLAQHPDDTEFTIRLKKAQETQAGVDAANDRQQGYALLSRHMLDAAAREFHRAVDIDPHDPDALGGLGLVAQARQQPALARQYFLQAMQAGPDAAGHWRAALKALETGGGGVDPLVARIVQAINAGRYDAARADLATLGRRPGYGLTVLSLQAALARRQGDTADAVRLYREVVRRAPRDAGALFSLGA
MATDIDMLIDLGLDLSDSDLDEDPPEPAESRRDDLESDSSGECSSSDEDMEDPHGEDGPEPILDAARPAVRPSRPEDPGVPSTQTPRPTERQGPNDPQPAPHSVWSRLGARRPSCSPEQHGGKVARLQPPPTKAQPARGGRRGRRRGRGRGGPGAADGLSDPRRRAPRTNRNPGGPRPGAGWTDGPGAPHGEAWRGSEQPDPPGGQRTRGVRQAPPPLMTLAIAPPPADPRAPAPERKAPAADTIDATTRLVLRSISERAAVDRISESFGRSAQVMHDPFGGQPFPAANSPWAPVLAGQGGPFDAETRRVSWETLVAHGPSLYRTFAGNPRAASTAKAMRDCVLRQENFIEALASADETLAWCKMCIHHNLPLRPQDPIIGTTAAVLDNLATRLRPFLQCYLKARGLCGLDELCSRRRLADIKDIASFVFVILARLANRVERGVAEIDYATLGVGVGEKMHFYLPGACMAGLIEILDTHRQECSSRVCELTASHIVAPPY
NKSKKRRNRVSFLGVATIEPPKPIPLTWKTEKLVWVNQWPLPKQKLEALHLLANEQLEKGHIEPSFSPWNSPVFVIQKKSGKWRMLTDLRAVNAVIQPMGPLQPGLPSPAMIPKDWPLIIIDLKDCFFTIPLAEQDCEKFAFTIPAINNKEPATRFQWKVLPQGMLNSPTICQTFVGRALQPVRKKFSDCYIIHYIDDILCAAETKDKLIDCYTFLQAEVASAGLAIASDKIQTSTPFHYLGMQIENRKIKPQKIEIRKDTLKTLNDFQKLLGDINWIQPTLGIPTYAMSNLFSILRGDSDLNSKRILTPEATKEIKLVEEKIQSAQINRIDPLAPLQLLIFATAHSPTGIIIQNTDLVEWSFLPHSTVKTFTLYLDQIATLIGQTRLRIIKLCGNDPDKIVVPLTKEQVRQAFINSGAWQIGLANFVGIIDNHYPKTKIFQFLKLTTWILPKITRREPLENALTVFTDGSSNGKAAYTGPKERVIKTPYQSAQRAELVA
MFSGGGGPLSPGGKSAARAASGFFAPAGPRGAGRGPPPCLRQNFYNPYLAPVGTQQKPTGPTQRHTYYSECDEFRFIAPRVLDEDAPPEKRAGVHDGHLKRAPKVYCGGDERDVLRVGSGGFWPRRSRLWGGVDHAPAGFNPTVTVFHVYDILENVEHAYGMRAAQFHARFMDAITPTGTVITLLGLTPEGHRVAVHVYGTRQYFYMNKEEVDRHLQCRAPRDLCERMAAALRESPGASFRGISADHFEAEVVERTDVYYYETRPALFYRVYVRSGRVLSYLCDNFCPAIKKYEGGVDATTRFILDNPGFVTFGWYRLKPGRNNTLAQPRAPMAFGTSSDVEFNCTADNLAIEGGMSDLPAYKLMCFDIECKAGGEDELAFPVAGHPEDLVIQISCLLYDLSTTALEHVLLFSLGSCDLPESHLNELAARGLPTPVVLEFDSEFEMLLAFMTLVKQYGPEFVTGYNIINFDWPFLLAKLTDIYKVPLDGYGRMNGRGVFR
MITETLLTICAAVFLCLSYRYAVGRPSGFPPGPPKIPLFGSYLFMLIINFKYLHKAALTLSRWYKSDIIGLHVGPFPVAVVHSADGVREILNNQVFDGRPQLFVAAMRDPGQDVRGIFFQDGPLWKEQRRFILRYLRDFGFGRRFDQLELVIQEQLNDMLDLIRNGPKYPHEHEMVKSGGYRVLLPLLFNPFSANAHFYIVYNECLSREEMGKLVKLCQMGIQFQRNADDYGKMLSIIPWIRHIWPEWSGYNKLNESNLFVRQFFADFVDKYLDSYEEGVERNFMDVYIAEMRRGPGYGFNRDQLIMGLVDFSFPAFTAIGVQLSLLVQYLMLYPAVLRRVQNEIDEVVGCGRLPNLEDRKNLPFTEATIREGLRIETLVPSDVPHKALEDTELLGYRIPKDTIVVPSLYAFHSDARIWSDPEQFRPERFLDADGKLCLKLDVSLPFGAGKRLCAGETFARNMLFLVTATMCQHFDFVLGPNDRLPDLSQNLNGLIISPP
MSIGVYPALCWVACLGEEFKPAIQEKRWDIGEEEKLLSLWDAEDLHKSTLDPDDPREIVVIDTPPPYPSGKWHVGGAAHYTQIDMIARYFRLKGYNVVAPFYADRNGLPVEVQVEKTYGVVAHEMARTTEGRERFLALCSEFLDKVESEIVQLWRRLGCGFDYWREGTDSPRYRSMTQATFIDLWRRGLIYEAERPVRWCPRCKTTLAEAEIEHKEDEDFIYYVKYRLEEDGRDLVVATTRPELLAGCAALAYHPEDERYKGLAGKTAIAPLYGHRVKIVEHPAVKKDFGTGLMMICSYGDEEDVRLFLELDLKPKVLIDENGVMNENAGPIAGLPVKEARRRIAEILEREGLLVKKERIVHSVPVCWRCKTPLQIIHRRELFLRQLDFKDAVKQAAAKMDFKPEMHRKKLYDWIDSIKMDWPISRERFYGTEIPLWTCEKCGAKLVPEPGRYYRPWAEEPPWDSCPRCGAPRRYLKGETRVFDTWFDSSISPLYVTRWM
MNDENRFNVSAVEGESKKNGIHMGANIITRPLRSSVENVERGVAPNSQSEGWHHESGWKRRRSLAQLTREALPRMENYRNSKRALKRPSLGELHGDHLITEEDEKDQNHRDTKSPTPAVGIKLGWIQGVFIPCLLNIWGVMLFLRLSWVVSQAGIGLSLVIIAISAIVCVITTLSMSAICTNGEVKGGGIYYIISRSLGPEFGASVGIIFAFANAVAASMNTIGFCDSLNDLLRSNGLKITEDPINDVRIVGTVALLVMCIICAIGMDWESKAQNFLIAIIVGAMVDFVVGTIMGPKDNSEIAKGFVGLSSATFVENFKSDFRFSEKLDQNFFSVFAIFFPSVTGIQAGANISGDLKDPASAIPKGTLLALLISMVSYTLMVLFAGGGALRDASGNITDLLIVNGTVTDYSSVSLCALNNTCEYGLHNSYSVMQLMSAWGPFIYGGCWAATLSTALTNLLSVPRLIQALGVDRIYPGLIFFSKPYGRHGEPYRGYVLTFF
SGLTSVAQAEDLWRKIQLRRCKREQERLKPPDVELRDGDFRLRGLVAGERLLEWEFIENETGVATLQLSLSHYLAKWVMNHRGRAKRNVILNVEKQGARWSGMMDHYRVVKEDSGDCYLEIVFLHDFEQTKHIRVWCNPFLRPELQFPKIWIIFGPAKWCLLVTLFVNLLRLETSLWTIPDDPTDIWEWMGPSFNPSKWRNIVKPFPFLLDNSPITMVFSRFGTFYDTAKQILENHQLTLTCRRYIKDRDPHPFDDLKGLWGIDPVEGLLQLIPLRDGCVVWDIEDNSGWGTETAFGGSWLTGFVRAVVNLAGDGQVEGVDVFTGDYTFPGEYYSPWFLGTSPRAPHVVFEEGPLTGIKSSEFSYYEATDTSFLAGGQSAPGINEGISALVNIGGDLLTSFINSQLAVLGAVGGAIDLPPLGGLMDAVLNPLYSDVFGAFMEVPTLRAMGISLPIAGLEDIVTGLGDFHYYENMVDSPMKAFTLSAFAAIAAQIHKTRAR
MTMLRKIIGWILLLCIIPLFAFTVIASGKEVKQMKSLDQVLDKNIDLKDISLVQNSYMYDRDGSLVSEIVSDHENRVLVPFNKIPEEVKQIFLTSEDRHFYEHKGFDFMGMVPPTASNVKDKKIDQGASTITQQLSRNLYLSHERSFSRKLTELAYSYQLEKKYTKNEILEAYLNTIYFNNGVYGVGSAAQFYFSKPLKSLTVGEMAFICAIPNNPTLYDPLKHFDYTKSRQERLLKGLKDAGVITDKELKKAVKQKIKLDVEKREDKYPDYVSYVNDEFTQLVSESEGFDKRLQKASGKQKEKIENELSARVSTLMKDGVKIYTALDPYMQNQVVAQMNSKLPYADVQGGAAVINHQTHQIIALSGGKNYQKYDFNRAYQAYRQPGSSIKPLLDYGPYIEQTGATTSSTIDASKFCSKDYCPQNYNNRTYGTVTLDTAFKNSYNTPAIRMLDRVGIQKAFSYIEPYHFAKLVDSDYLLPAALGGFTNGMTPLEMTKAYT
MKQSSPEPLRPRRTGGRGGARRAAALVTIPLLPMTLLGASPALADASGARLTELREDIDAILEDPALEGAVSGVVVVDTATGEELYSRDGGEQLLPASNMKLFTAAAALEVLGADHSFGTEVAAESAPGRRGEVQDLYLVGRGDPTLSAEDLDAMAAEVAASGVRTVRGDLYADDTWFDSERLVDDWWPEDEPYAYSAQISALTVAHGERFDTGVTEVSVTPAAEGEPADVDLGAAEGYAELDNRAVTGAAGSANTLVIDRPVGTNTIAVTGSLPADAAPVTALRTVDEPAALAGHLFEEALESNGVTVKGDVGLGGVPADWQDAEVLADHTSAELSEILVPFMKFSNNGHAEMLVKSIGQETAGAGTWDAGLVGVEEALSGLGVDTAGLVLNDGSGLSRGNLVTADTVVDLLGQAGSAPWAQTWSASLPVAGESDPFVGGTLANRMRGTAAEGVVEAKTGTMSGVSALSGYVPGPEGELAFSIVNNGHSGPAPLAVQDA
MTEYNSEAYLKKLDKWWRAATYLGAGMIFLKENPLFSVTGTPIKAENLKANPIGHWGTVSGQTFLYAHANRLINKYDQKMFYMGGPGHGGQAMVVPSYLDGSYTEAYPEITQDLEGMSRLFKRFSFPGGIGSHMTAQTPGSLHEGGELGYVLSHATGAILDQPEQIAFAVVGDGEAETGPLMTSWHSIKFINPKNDGAILPILDLNGFKISNPTLFARTSDVDIRKFFEGLGYSPRYIENDDIHDYMAYHKLAAEVFDKAIEDIHQIQKDAREDNRYQNGEIPAWPIVIARLPKGWGGPRYNDWSGPKFDGKGMPIEHSFRAHQVPLPLSSKNMGTLPEFVKWMTSYQPETLFNADGSLKEELRDFAPKGEMRMASNPVTNGGVDSSNLVLPDWQEFANPISENNRGKLLPDTNDNMDMNVLSKYFAEIVKLNPTRFRLFGPDETMSNRFWEMFKVTNRQWMQVIKNPNDEFISPEGRIIDSQLSEHQAEGWLEGYTLTG
MVVALRYVWPLLLCSPCLLIQIPEEYEGHHVMEPPVITEQSPRRLVVFPTDDISLKCEASGKPEVQFRWTRDGVHFKPKEELGVTVYQSPHSGSFTITGNNSNFAQRFQGIYRCFASNKLGTAMSHEIRLMAEGAPKWPKETVKPVEVEEGESVVLPCNPPPSAEPLRIYWMNSKILHIKQDERVTMGQNGNLYFANVLTSDNHSDYICHAHFPGTRTIIQKEPIDLRVKATNSMIDRKPRLLFPTNSSSHLVALQGQPLVLECIAEGFPTPTIKWLRPSGPMPADRVTYQNHNKTLQLLKVGEEDDGEYRCLAENSLGSARHAYYVTVEAAPYWLHKPQSHLYGPGETARLDCQVQGRPQPEVTWRINGIPVEELAKDQKYRIQRGALILSNVQPSDTMVTQCEARNRHGLLLANAYIYVVQLPAKILTADNQTYMAVQGSTAYLLCKAFGAPVPSVQWLDEDGTTVLQDERFFPYANGTLGIRDLQANDTGRYFCLAA
MAGQVVQYGRHRKRRNYARISEVLELPNLIEIQTKSYEWFLREGLIEMFRDISPIEDFTGNLSLEFVDYRLGEPKYDLEESKNRDATYAAPLRVKVRLIIKETGEVKEQEVFMGDFPLMTDTGTFVINGAERVIVSQLVRSPSVYFNEKIDKNGRENYDATIIPNRGAWLEYETDAKDVVYVRIDRTRKLPLTVLLRALGFSSDQEIVDLLGDNEYLRNTLEKDGTENTEQALLEIYERLRPGEPPTVENAKSLLYSRFFDPKRYDLASVGRYKTNKKLHLKHRLFNQKLAEPIVNTETGEIVVEEGTVLDRRKIDEIMDVLESNANSEVFELHGSVIDEPVEIQSIKVYVPNDDEGRTTTVIGNAFPDSEVKCITPADIIASMSYFFNLLSGIGYTDDIDHLGNRRLRSVGELLQNQFRIGLSRMERVVRERMSIQDTESITPQQLINIRPVIASIKEFFGSSQLSQFMDQANPLAELTHKRRLSALGPGGLTRERAQM
MATPLAVNSAASLWGPYKDIWHKVGNALWRRQPEAVHLLDKILKKHKPDFISLFKNPPKNVQQHEKVQKASTEGVAIQGQQGTRLLPEQLIKEAFILSDLFDIGELAAVELLLAGEHQQPHFPGLTRGLVAVLLYWDGKRCIANSLKALIQSRRGKTWTLELSPELASMTTRFTDELMEQGLTYKVLTLVSQIDVNNEFEKLQRERGLGSEKHRKEVSDLIKECRQSLAESLFAWACQSPLGKEDTLLLIGHLERVTVEANGSLDAVNLALLMALLYCFDISFIEQSTEERDDMIHQLPLLTEKQYIATIHSRLQDSQLWKLPGLQATVRLAWALALRGISQLPDVTALAEFTEADEAMAELAIADNVFLFLMESVVVSEYFYQEEFYIRRVHNLITDFLALMPMKVKQLRNRADEDARMIHMSMQMGNEPPISLRRDLEHLMLLIGELYKKNPFHLELALEYWCPTEPLQTPTIMGSYLGVAHQRPPQRQVVLSKFVRQ
MAVTITKRPPRLTLQVLDIAPETTAIRCLDWDRDRFDIEFALENGTTYNSFLIKGERIALVDTSHAKFGDRYLEQLWQLVNPSDLDYLIVSHTEPDHSGLVKDVLVKAPHVTVVASKVALQFLGDLIHQPFTQQQVKNGDRLDLGKGHVLEFVMAPNLHWPDTILTFDHGTQTLFTCDVFGAHFCNDDPFDSEPELLAPDFKFYYDCLMGPNARSVLSAFKRLESLPPVQLVATGHGPLLRHHLDQWLESYRNWSQEQAKAATTVAIFYAANYGYSNALAEAIERGTAKTGVVVEKMDLLTAEPQDIRELTEIAAGIIIGTPPTTAVAKTALSTIRAAAHAKQAIGVFESGVADAEPAYPLLNQFRDAGLVPSFPVIRVTAAPTDALFQEAEEAGTDMGQWLLRDRTVKQMKALDTDLDKALGRLSGGLYIITAQKGAINSAMLASWVAQASTEPLGVSIAVAKDRAIESFLHVGDTFVLNVLEAENYQPLMRHFLKRFP
MAQSSRICHGVQNPCVIISNLSKSNQNKSPFSVSLKTHQPRASSWGLKKSGTMLNGSVIRPVKVTASVSTSEKASEIVLQPIREISGLIKLPGSKSLSNRILLLAALSEGTTVVDNLLNSDDINYMLDALKKLGLNVERDSVNNRAVVEGCGGIFPASLDSKSDIELYLGNAGTAMRPLTAAVTAAGGNASYVLDGVPRMRERPIGDLVVGLKQLGADVECTLGTNCPPVRVNANGGLPGGKVKLSGSISSQYLTALLMAAPLALGDVEIEIIDKLISVPYVEMTLKLMERFGVSAEHSDSWDRFFVKGGQKYKSPGNAYVEGDASSASYFLAGAAITGETVTVEGCGTTSLQGDVKFAEVLEKMGCKVSWTENSVTVTGPSRDAFGMRHLRAVDVNMNKMPDVAMTLAVVALFADGPTTIRDVASWRVKETERMIAICTELRKLGATVEEGSDYCVITPPAKVKPAEIDTYDDHRMAMAFSLAACADVPVTIKDPGCTR
MSSNTVAQFATELKMPANVLLEQLRAAGVDLKSVDDAVTDSDKAKLLESLRRAHGATEGKKITLTRRQTSEIRQADATGRSRTIQVEVRKKRVFVKRDPAEPVRAEPAVETAAKPVEPPVAEAPAEPVAAPAAEPQPEQPAQAEAQPEPTPAAQAEPEPQPEPQPEAAPAQAVAEPVEPAKNVSVTETEAEQARPEPVVHAQTELTSQTPAPVAQPSAPAESPKSAKAEPAAAPKTTAKPGEIRRAAAPAAPDRAREEARRAAEAEAAALREMLSRPRKVLRAPEPEPQAGALSGTLHKPAGKPATTAAPKKDAKPGAPGAKKTIKTAEVSSTWSDDSARKKPADNKPAVTTRDGWRAGGKGGRGGRNSRNQHQDRRHEQVQQEFIAREIHVPETISVADLAHKMSVKAAEVIKQLMKLGQMVTINQVLDQETAMIVVQEFGHTAIAAKLDDPEAFLDETAAVTEAEAEPRAPVVTVMGHVDHGKTSLLDYIRRAKVASG
MSTIVFGSFTCHLDAAIHQDNADRLAKAWTRPENRQVSNVHLLCRRAAKSLINTYESATASAWKGLEEKLQPMFAKREFSKTVTKRKGLRCFKESSEKFIEKKLRKQYQEERERFQFLNGPDAIVNQISVDKCEASVRVPFPHIIEKPSFATPSMKKKVVFTKVRMSEASLQLFMRRVAANAKANGQKVEIIGRKRVVGNYTTKSRLTYFRTHVRHLDGSKPRYDLVLDEATKKILQLFANTSGFHHVHKKGEVTPGMSGFVVNPMNLSDPMQVYDTDLFIVRGKHNSILVDSRCKVSKEQSNEIIHYSDPGKQFWDGFTNSFMQCKLRETDHQCTSDLDVKECGYVAALVCQAIIPCGKITCLQCAQKYSYMSQQEIRDRFSTVIEQHEKTVMDNYPQFSHVLAFLKRYRELMRVENQNYEAFKDITHMIGERKEAPFSHLNKINELIIKGGMMSAQDYIEASDHLRELARYQKNRTENIRSGSIKAFRNKISSKAHVN
MRGHQFKSWILELREILREIKNSHHFLDSWTQFTSVGSFIHIFFHQERFLKLFDPRIWSILLSRNSQGSTSNRYFTIKGVILFVVAVLIYRINNRNMVERKNLYLIGLLPIPMNSIGPRNDTLEESVGSSNINRLIVSLLYLPKGKKISESCFLNPKESTWVLPITKKCSMPESNWGSRWWRNWIGKKRDSSCKISNETVAGIEILFKEKDLKYLEFLFVYYMDDPIRKDHDWELFDRLSLRKSRNRINLNSGPLFEILVKHWISYLMSAFREKIPIEVEGFFKQQGAGSTIQSNDIEHVSHLFSRNKWAISLQNCAQFHMWQFRQDLFVSWGKNPPESDFLRNVSRENWIWLDNVWLVNKDRFFSKVQNVSSNIQYDSTRSSFVQVTDSSQLKGSSDQSRDHLDSISNEDSEYHTLINQREIQQRKERSILWDPSFLQMERKEIESGRFPKCLSGYSSMSRLFTEREKQMINHLFPEEIEEFLGNPTRSVRSFFSDRWS
MFNIKNHLRLPIIGKREPEEQPDPIDHDLHVQRLRELLYGLDLMLDDDAQGVKSAFSDDTVESAVGRSGSAFYNAILGLEPKAIEEATEALYHAEQVTEERKKHFEHHDRPIGSYPAGMELQLCLSDIYLMQSALGFVSDSIVDSMKAAYRIRKTFLSFSKMMEHVRDVQHKKETGEIKSLSPNATFIDEFIESGVITGYGVLTFLVSMFPPSLSRILSLFSFHGVRKESLELLWRASKYPNIQGAIALLCLYAFNAMIQSLGSIPPSNYDQELEHCLQAVKDIRKRYSKGALWAVMEAKIYFLTGESQMALEMEELSIDSSMEQIIAMKGFDTAMLYVGMRKFKQAADAIIELEDLNSWSHAFYRYFAGCCLLQHGKEILGSGGSEEEAKASIDHGIEYLKNAPTLVQKKKKRRTLPVEAYLIRKVQKWEDRAEKLNISIADAMDVPPYAELIYIFVICSLKDPKEAEALRADLETCKCSEEDEAGLKEFLLGVIDRHL
MRYSELADLYRRLEKTTLKTLKTKFVADFLKKTPDELLEIVPYLILGKVFPDWDERELGVGEKLLIKAVSMATGVPEKEIEDSVRDTGDLGESVALAIKKKKQKSFFSQPLTIKRVYDTFVKIAEAQGEGSQDRKMKYLANLFMDAEPEEGKYLARTVLGTMRTGVAEGILRDAIAEAFRVKPELVERAYMLTSDFGYVAKIAKLEGNEGLSKVRIQIGKPIRPMLAQNAASVKDALIEMGGEAAFEIKYDGARVQVHKDGDKVIVYSRRLENVTRSIPEVIEAIKAALKPEKAIVEGELVAVGENGRPRPFQYVLRRFRRKYNIDEMIEKIPLELNLFDVMFVDGESLIETKFIDRRNKLEEIVKESEKIKLAEQLITKKVEEAEAFYRRALELGHEGLMAKRLDSIYEPGNRGKKWLKIKPTMENLDLVIIGAEWGEGRRAHLLGSFLVAAYDPHSGEFLPVGKVGSGFTDEDLVEFTKMLKPYIVRQEGKFVEIEPK
MSRQSTLYSFFPKSPALSDANKASARASREGGRAAAAPEASPSPGGDAAWSEAGPGPRPLARSASPPKAKNLNGGLRRSVAPAAPTSCDFSPGDLVWAKMEGYPWWPCLVYNHPFDGTFIREKGKSVRVHVQFFDDSPTRGWVSKRLLKPYTGSKSKEAQKGGHFYSAKPEILRAMQRADEALNKDKIKRLELAVCDEPSEPEEEEEMEVGTTYVTDKSEEDNEIESEEEVQPKTQGSRRSSRQIKKRRVISDSESDIGGSDVEFKPDTKEEGSSDEISSGVGDSESEGLNSPVKVARKRKRMVTGNGSLKRKSSRKETPSATKQATSISSETKNTLRAFSAPQNSESQAHVSGGGDDSSRPTVWYHETLEWLKEEKRRDEHRRRPDHPDFDASTLYVPEDFLNSCTPGMRKWWQIKSQNFDLVICYKVGKFYELYHMDALIGVSELGLVFMKGNWAHSGFPEIAFGRYSDSLVQKGYKVARVEQTETPEMMEARCRKMA
MADPGVCCFITKILCAHGGRMTLEELLGEIRLPEAQLYELLETAGPDRFVLLETGGQAGITRSVVATTRARVCRRKYCQRPCDSLHLCKLNLLGRCHYAQSQRNLCKYSHDVLSEQNFQILKNHELSGLNQEELACLLVQSDPFFLPEICKSYKGEGRKQTCGQPQPCERLHICEHFTRGNCSYLNCLRSHNLMDRKVLTIMREHGLSPDVVQNIQDICNNKHARRNPPGTRAAHPHRRGGAHRDRSKSRDRFLHNSLEFLSPVVSPLGSGPPSPDVTSCKDSLEDVSVDVTQKFKYLGTHDRAQLSPVSSKAAGVQGPSQMRASQEFSEDGNLDDIFSRNRSDSSSSRASAAKVAQRNEAVAMKMGMEVKGKKEAPDIDRVPFLNSYIDGVTMEKASVSGIPGKKFTANDLENLLLLNDTWKNVAKPQDLQTTGRITDSGQDKAFLQNKYGGNPVWASASTHNAPNGSSQIMDETPNVSKSSTSGFAIKPAIAGGKEAV
MFGIQESIQRSGSSMKEEPLGSGMNAVRTWMQGAGVLDANTAAQSGVGLARAHFEKQPPSNLRKSNFFHFVLALYDRQGQPVEIERTAFVGFVEKEKEANSEKTNNGIHYRLQLLYSNGIRTEQDFYVRLIDSMTKQAIVYEGQDKNPEMCRVLLTHEIMCSRCCDKKSCGNRNETPSDPVIIDRFFLKFFLKCNQNCLKNAGNPRDMRRFQVVVSTTVNVDGHVLAVSDNMFVHNNSKHGRRARRLDPSEGTPSYLEHATPCIKAISPSEGWTTGGATVIIIGDNFFDGLQVIFGTMLVWSELITPHAIRVQTPPRHIPGVVEVTLSYKSKQFCKGTPGRFIYTALNEPTIDYGFQRLQKVIPRHPGDPERLPKEVILKRAADLVEALYGMPHNNQEIILKRAADIAEALYSVPRNHNQLPALANTSVHAGMMGVNSFSGQLAVNVSEASQATNQGFTRNSSSVSPHGYVPSTTPQQTNYNSVTTSMNGYGSAAMSNLG
PGGYGPGQQGPGGYGPGQQGPSGPGSAAAAAAAAAAGPGGYGPGQQGPGGYGPGQQGPGRYGPGQQGPSGPGSAAAAAAGSGQQGPGGYGPRQQGPGGYGQGQQGPSGPGSAAAASAAASAESGQQGPGGYGPGQQGPGGYGPGQQGPGGYGPGQQGPSGPGSAAAAAAAASGPGQQGPGGYGPGQQGPGGYGPGQQGPSGPGSAAAAAAAASGPGQQGPGGYGPGQQGPGGYGPGQQGLSGPGSAAAAAAAGPGQQGPGGYGPGQQGPSGPGSAAAAAAAAAGPGGYGPGQQGPGGYGPGQQGPSGAGSAAAAAAAGPGQQGLGGYGPGQQGPGGYGPGQQGPGGYGPGSASAAAAAAGPGQQGPGGYGPGQQGPSGPGSASAAAAAAAAGPGGYGPGQQGPGGYAPGQQGPSGPGSASAAAAAAAAGPGGYGPGQQGPGGYAPGQQGPSGPGSAAAAAAAAAGPGGYGPAQQGPSGPGIAASAASAGPGGYGPAQQGP
MSIQDIVETYSTKWYVVVLVALIVYKVFDFFYARYLMYKLGAKPFLQSQTDGYLGFRVPFELMGKKSEGTLIDFTYQRTLELDNPDIPTFTFPIFSVLIISTLEPDNIKAILATQFNDFSLGTRHSHFAPLLGDGIFTLDGAGWKHSRSMLRPQFAREQVSHVKLLEPHMQVFFKHIRKHHGQTFDIQELFFRLTVDSATEFLFGESVESLRDESIGMLNDALDFDGKAGFADAFNYSQNYLASRALMQQMYWILNGKKFKECNAKVHKFADYYVEKALELTPDQLEKQDGYVFLYELVKQTRDRQVLRDQLLNILVAGRDTTAGLLSFVFFELARTPRVANKLREEIEDKFGLGQDARVEEISFESLKSCEYLKAVLNECLRLYPSVPQNFRVATRNTTLPRGGGKDGLSPVLVRKGQTVMYSVYAAHRNKQIYGEDALEFRPERWFEPETKKLGWAFLPFNGGPRICLGQQFALTEASYVTVRLLQEFSHLTMDPNTE
MSWAARPPFLPQRHAAGQCGPVGVRKEMHCGVASRWRRRRPWLDPAAAAAAAVAGGEQQTPEPEPGEAGRDGMGDSGRDSRSPDSSSPNPLPQGVPPPSPPGPPLPPSTAPSLGGSGAPPPPPMPPPPLGSPFPVISSSMGSPGLPPPAPPGFSGPVSSPQINSTVSLPGGGSGPPEDVKPPVLGVRGLHCPPPPGGPGAGKRLCAICGDRSSGKHYGVYSCEGCKGFFKRTIRKDLTYSCRDNKDCTVDKRQRNRCQYCRYQKCLATGMKREAVQEERQRGKDKDGDGEGAGGAPEEMPVDRILEAELAVEQKSDQGVEGPGGTGGSGSSPNDPVTNICQAADKQLFTLVEWAKRIPHFSSLPLDDQVILLRAGWNELLIASFSHRSIDVRDGILLATGLHVHRNSAHSAGVGAIFDRVLTELVSKMRDMRMDKTELGCLRAIILFNPDAKGLSNPSEVEVLREKVYASLETYCKQKYPEQQGRFAKLLLRLPALRSIG
MDADSINSFFLIGALLTAVSVLLSPMSSRLGIPILLIFLAVGILAGEDGPGGILFDDYSTAYLVSNFALAIILLDGGMRTRVASFRVALWPALSLATFGVAITTSITGVMAAWLFDLHWLQGLLVGAIVGSTDAAAVFSLLKGRSLNERVGATLEIESGSNDPMAVFLTVTLIAILANVGAELSASFMLISFIKQFGLGVLLGLGGGWLLWKLVNVSKLAEGLYSILVLSGGLMIYATSNKLGGSGILSIYLVGLFLGNKPTRGRHAILNVLDGMTWVSQIGMFLVLGLLLTPSDLLDIWLPGLALAFGMILFARPLAVWLSLLPFKSFGSRDRWFISWVGLRGAVPIILAVFPMMAGLPGAQLYFNLAFFVVIVSLLVQGASLTTAARLAKVELPPKPLPISRSGVEIYPKSEWEVFVYCLSESKWCIGEPLKRLAMPDGTRIAAVFRNNTLLHPSGSTCLEAGDILCVLGQEKSLEALSNLFSQAPETDEVSRFFGDF
MESASEGQEAHREVAGGAAVGLSPPAPAPFPLEPGDAATAAARVSGEEGAVAAAAAGAAADQVQLHSELLGRHHHAAAAAAQTPLAFSPDHVACVCEALQQGGNLDRLARFLWSLPQSDLLRGNESLLKARALVAFHQGIYPELYSILESHSFESANHPLLQQLWYKARYTEAERARGRPLGAVDKYRLRRKFPLPRTIWDGEETVYCFKEKSRNALKELYKQNRYPSPAEKRHLAKITGLSLTQVSNWFKNRRQRDRNPSETQSKSESDGNPSTEDESSKGHEDLSPHPLSSSSDGITNLSLSSHMEPVYMQQIGNAKISLSSSGVLLNGSLVPASTSPVFLNGNSFIQGPSGVILNGLNVGNTQAVALNPPKMSSNIVSNGISMTDILGSTSQDVKEFKVLQSSANSATTTSYSPSVPVSFPGLIPSTEVKREGIQTVASQDGGSVVTFTTPVQINQYGIVQIPNSGANSQFLNGSIGFSPLQLPPVSVAASQGNISV
MNTRNMFDILRKGIFKDEITQIEKILLKMEDNTYEYVDVFLEKYESQQKLLLKLTKAITEYLSNLKPQLSKQENIYVKHIKSSNEAKTELEIFNCYKEISISKEKKINSLLKLVRESAQDYTINEENDILYHSEISAKKNASPMEFGDASFDLEKQRLHFANSNLHSIESERNESSLSLDSGESEKKSEEDNGNGEQNYIPEQYERLDSPVKEKIINTCCKGKAEPPNYERIKPKAKKGNQMQKIKISKLGTAETQTEDVMNKSSQKENNDILRKHKTSVKFPTNLDALNSCTMENHEINELTATNKMNDGPITKCARETINIKNLKTSNLERNQNSPKNKRTVSYERLANSFSFNALNDYNLKKGGEKLRKKAIKRALKDRGSQDKAYGGVVQSNSRQPKVGFHVNNSSSGHNDNEGNHSLILSSKTKSPQLFNNEKKDESYSGFSNTNSYAIEETSRALMGTSKTRKPENKSKYLIKNGWFEDSLNSEIWSDANPLDW
MRKFAYCKVVLATSLVWVLLDMFLLLYFSECNKCEEKKERGLPAGDVLELVQKPHEGPGEMGKPVVIPKEDQEKMKEMFKINQFNLMASEMIAFNRSLPDVRLEGCKTKVYPDSLPTTSVVIVFHNEAWSTLLRTVHSVINRSPRHMIEEIVLVDDASERDFLKRPLESYVKKLKVPVHVIRMEQRSGLIRARLKGAAVSKGQVITFLDAHCECTVGWLEPLLARIKHDRRTVVCPIIDVISDDTFEYMAGSDMTYGGFNWKLNFRWYPVPQREMDRRKGDRTLPVRTPTMAGGLFSIDRDYFQEIGTYDAGMDIWGGENLEISFRIWQCGGTLEIVTCSHVGHVFRKATPYTFPGGTGQIINKNNRRLAEVWMDEFKNFFYIISPGVTKVDYGDISSRVGLRHKLQCKPFSWYLENIYPDSQIPRHYFSLGEIRNVETNQCLDNMARKENEKVGIFNCHGMGGNQVFSYTANKEIRTDDLCLDVSKLNGPVTMLKCHHL
MQAVERRPSLLFDEYQNSVTKPNETKNKEARVLSENDGDVSPSVLKQKEISVDDMDMISLPTEFDRQMVLGSPMFFDLEDEENKIDPLPSVSHHYGNGESDSFVSSYTPSNLKTGEETKDLFINPFELVSQMRKRYIAASKQDGISNIKNDTEKWFLYPKPLPKFWRFEDDKRFQDPSDSDLNDDGDSTGTGAATPHRHGYYYPSYFTDHYYYYTKSGLKGKGNIKVPYTGEYFDLEDYKKQYIYHLSNQENTQNPLSPYSSKEESLEEEFLTDVPTFQEFRDDFAYIIELIQSHKFNEVSRKRLSYLLDKFELFQYLNSKKEILANKNVPYRDFYNSRKVDRDLSLSGCISQRQLSEYIWEKINLEPERIVYQDPETSRKLSLRDIFQFGCSSNDQPIAIGLKLIDDEFLDWYRNIYLIDYHLTPNKVAKLVGKEMRFYLLAKVFLEFDNFIEGEYLAEIFIKYVIHILEKSKYQLAQVSVNFQFYSSGEDWYKKFSQW
MRVKEKYQHLRRWGWRWGTMLLGMLMICSATEKLWVTVYYGVPVWKEATTTLFCASDAKAYDTEVHNVWATHACVPTDPNPQEVVLVNVTENFNMWKNDMVEQMHEDIISLWDQSLKPCVKLTPLCVSLKCTDLKNDTNTNSSSGGMIMEKGEIKNCSFNISTSIRGKVQKEYAFFYKHDIIPIDNDTTSYTLTSCNTSVITQACPKVSFEPIPIHYCAPAGFAILKCNNKTFNGTGPCTNVSTVQCTHGIKPVVSTQLLLNGSLAEEEVVIRSANLTDNVKTIIVQLNQSVEINCTRPNNNTRKRIRIQRGPGRTFVTIGKIGNMRQAHCNISRAKWNNTLKQIASKLREQYGNNKTIIFKQSSGGDLEIVTHSFNCGGEFFYCNSTQLFNSTWFNSTWSTEGSNNTEGSDTITLPCRIKQIINMWQEVGKAMYAPPISGQIRCSSNITGLLLTRDGGNNNNGSEIFRPGGGDMRDNWRSELYKYKVVKIEPLGVAPTK
MSQVGGRGDRCTQEVQGLVHGAGDLSASLAENSPTMSQNGYFEDSSYYKCDTDDTFEAREEILGDEAFDTANSSIVSGESIRFFVNVNLEMQATNTENEATSGGCVLLHTSRKYLKLKNFKEEIRAHRDLDGFLAQASIVLNETATSLDNVLRTMLRRFARDPDNNEPNCNLDLLMAMLFTDAGAPMRGKVHLLSDTIQGVTATVTGVRYQQSWLCIICTMKALQKRHVCISRLVRPQNWGENSCEVRFVILVLAPPKMKSTKTAMEVARTFATMFSDIAFRQKLLETRTEEEFKEALVHQRQLLTMVSHGPVAPRTKERSTVSLPAHRHPEPPKCKDFVPFGKGIREDIARRFPLYPLDFTDGIIGKNKAVGKYITTTLFLYFACLLPTIAFGSLNDENTDGAIDVQKTIAGQSIGGLLYALFSGQPLVILLTTAPLALYIQVIRVICDDYDLDFNSFYAWTGLWNSFFLALYAFFNLSLVMSLFKRSTEEIIALFISI
MAPPAAAPELGSCCICLDAITGAARALPCLHAFCLACIRRWLEGRPTCPLCKAPVQSLIHSVASDECFEEIPVGGGPGADGALEPDAAVIWGEDYDAGPIDLTAADGEASGAGGEAGAADGSEAGGGAGGAEEAGEARGAGAGRAAGAAGGRAGRGADAAQEFIDRVARGPRLPLLPNTPEHGPGAPYLRRVVEWVEGALVGSFAVTARELAAMTDYVMAMLAECGFDDDGLADAMEPLIGEDDAPAFVRSLLFVAARCVTVGPSHLIPQQSAPPGGRGVVFLDTSDSDSEGSEDDSWSESEESSSGLSTSDLTAIDDTETEPETDAEVESRRTRGASGAARARRPAERQYVSTRGRQTPAVQPAPRSLARRPCGRAAAVSAPPSSRSRGGRRDPRLPAAPRAAPAAQARACSPEPREEGRGAGLGVAAGETAGWGAGSEEGRGERRARLLGEAGPPRVQARRRRRTELDRAPTPAPAPAPAPAPISTVIDLTANAPARP
MEGPAFSKPLKDKINPWGPLIILGILIRAGVSVQHDSPHQVFNVTWRVTNLMTGQTANATSLLGTMTDAFPKLYFDLCDLVGDDWDETGLGCRTPGGRKRARTFDFYVCPGHTVPTGCGGPREGYCGKWGCETTGQAYWKPSSSWDLISLKRGNTPRNQGPCYDSSAVSSDIKGATPGGRCNPLVLEFTDAGKKASWDGPKVWGLRLYRSTGTDPVTRFSLTRQVLNIGPRVPIGPNPVITDQLPPSRPVQIMLPRPPQPPPPGAASIVPETAPPSQQLGTGDRLLNLVNGAYQALNLTSPDKTQECWLCLVAGPPYYEGVAVLGTYSNHTSAPANCSVASQHKLTLSGVAGRGLCIAAFPKTHQALCNTTQKTSDGSYHLAAPAGTIWACNTGLTPCLSTTVLDLTTDYCVLVELWPKVTYHSPSYVYGQFEKKKTKYKREPVSLTLALLLGGLTMGGIAAGVGTGTTALVATQQFQQLQAAMHDDLKEVEKSITNLEK
MEQFPKETVVESSGPKVLETAEEIQERRQEVLTRYQSFKERVAERGQKLEDSYHLQVFKRDADDLGKWIMEKVNILTDKSYEDPTNIQGKYQKHQSLEAEVQTKSRLMSELEKTREERFTMGHSAHEETKAHIEELRHLWDLLLELTLEKGDQLLRALKFQQYVQECADILEWIGDKEAIATSVELGEDWERTEVLHKKFEDFQVELVAKEGRVVEVNQYANECAEENHPDLPLIQSKQNEVNAAWERLRGLALQRQKALSNAANLQRFKRDVTEAIQWIKEKEPVLTSEDYGKDLVASEGLFHSHKGLERNLAVMSDKVKELCAKAEKLTLSHPSDAPQIQEMKEDLVSSWEHIRALATSRYEKLQATYWYHRFSSDFDELSGWMNEKTAAINADELPTDVAGGEVLLDRHQQHKHEIDSYDDRFQSADETGQDLVNANHEASDEVREKMEILDNNWTALLELWDERHRQYEQCLDFHLFYRDSEQVDSWMSRQEAFLE
MAQLSGQPVVILPEGTQRYVGRDAQRLNILAARIIAETVRTTLGPKGMDKMLVDSLGDIVVTNDGATILDKIDLQHPAAKMMVEVAKTQDKEAGDGTTTAVVIAGELLRKAEELLDQNIHPSIIIKGYALAAEKAQEILDEIAIRVDPDDEETLLKIAATSITGKNAESHKELLAKLAVEAVKQVAEKKDGKYVVDLDNIKFEKKAGEGVEESELVRGVVIDKEVVHPRMPKRVENAKIALINEALEVKKTETDAKINITSPDQLMSFLEQEEKMLKDMVDHIAQTGANVVFVQKGIDDLAQHYLAKYGIMAVRRVKKSDMEKLAKATGAKIVTNVKDLTPEDLGYAEVVEERKLAGENMIFVEGCKNPKAVTILIRGGTEHVIDEVERALEDAVKVVKDVMEDGAVLPAGGAPEIELAIRLDEYAKQVGGKEALAIENFADALKIIPKTLAENAGLDTVEMLVKVISEHKNRGLGIGIDVFEGKPADMLEKGIIEPLRV
MLSLSAKNHFTVSNSITHVIKSYHIRTLTSSAEKMPHITTPFSTSASSTKLKAFRKVRPVLQRHSSSWIVAQNHRRSLSGQSSLNDLRHLNRFPHHTLKTSNNEFYPAEQLTLEDVNENVLKAKYAVRGAIPMRAEELKAQLEKDPQSLPFDRIINANIGNPQQLQQKPLTYYRQVLSLLQYPELLNQNEQQLVDSKLFKLDAIKRAKSLMEDIGGSVGAYSSSQGVEGIRKSVAEFITKRDEGEISYPEDIFLTAGASAAVNYLLSIFCRGPETGVLIPIPQYPLYTATLALNNSQALPYYLDENSGWSTNPEEIETVVKEAIQNEIKPTVLVVINPGNPTGAVLSPESIAQIFEVAAKYGTVVIADEVYQENIFPGTKFHSMKKILRHLQREHPGKFDNVQLASLHSTSKGVSGECGQRGGYMELTGFSHEMRQVILKLASISLCPVVTGQALVDLMVRPPVEGEESFESDQAERNSIHEKLITRAMTLYETFNSLEG
AEEKYIMAIDQGTTSSRAIIFDKKGNKIGSSQKEFTQYFPNAGWVEHNANEIWNSVQSVIAGSLIESGVKPTDIAGIGITNQRETTVVWDKATGLPIYNAIVWQSRQTTPIADQLKEDGYSEMIHEKTGLIIDAYFSATKVRWILDHVEGAQERAENGELMFGTIDTWLVWKLTGDTHVTDYSNASRTMLFNIHDLDWDQEILDLLNIPRVMLPKVVSNSEVYGLTKNYHFYGSEVPIAGMAGDQQAALFGQMAFEPGMVKNTYGTGSFIVMNTGEEPQLSKNNLLTTIGYGINGKVYYALEGSIFVAGSAIQWLRDGLKMLQTAAESEAVAKASTGHNEVYVVPAFTGLGAPYWDSQARGAVFGLTRGTTREDFVKATLQAVAYQVRDIIDTMKEDTGIDIPVLKVDGGAANNDFLMQFQADILNTAVQRAHNLETTALGAAFLAGLAVGFWKDLEEIKAFQEEGQQFEPIMAEEEREDLYEGWQQAVAATQQFKRKNK
MFASFTPTEEKNVLSKYSRNLNDEIARNAIDPTIGREEEIRRLIEILSRKNKNNPVLIGEPGVGKTAIVEGFARKIVNGDVPDNLKDVEVVELSLSSLIAGTQFQGSFEERLNKILKEVKNSSGKVILFIDEIHQLVGMGKNSSNSAMDAANILKPMMARGEIKVIGATTIDEYRKYIEKDGALERRMQKILVDEPTKQEALTIMRGLRERWEAFHKVRIFDDALVAAVEMSARYISDRYLPDKAIDLIDEAAAKIKTLIHSLPPELDNIKQKIIHLSTELAALEREKKENHSNVRLGRIEQLKKEIKDFTNKQNELTVKWTQQKTIYECINKLKEEVTNLTAEIERLQAKGEYTQASKLLYLEIPKRQEEIEKKTKELSEFTDNLIKTSISRVEIAEVISQATKIPLSKLVASEQQKLLNLKNDLSKYIKGQDHAIKNVSDAVLRGRAQINDPNRPIGSFLFLGPTGVGKTEVAKKLAYCLFDNEKAMVRIDMSEFMER
MPRYPFRRFGFGALRRLLYLWVRSETINQSAFTLKIDRSKPVLYVLQQPSVSDLAVVDTECRKAGLPRPVMPVAVGDAIEPAAFFYLTPEPDWLGRQDKRGASPTLVRMLAAVGQNGLDDAQIIPVSVFWGQSPDSESSPWKLLFADNWAVTGRLRKLARILILGRKTRVQFSAPIHLRELVEQGKGHERTLRMVNRILRVHFRNLKTAVIGPDLSHRRNLVKGLLRAPLVRQAISEECESERISQEKAEGIALRYANEIASDFSYPVIRFLEVILSWFWNKLYEGVKVNHIERVQDVAQGNEIVYVPCHRSHIDYLLLSYLLFRNGLTPPHIAAGINLNMPVIGSILRRGGAFFMRRSFKGNQLYTAVFNEYLHTLFSRGFSTEYFVEGGRSRTGRMLHPRTGMLAITLRSFLRDSRRPIVFVPVYIGYERVLEGRTYLGELRGATKKKESIFDLFKVVGALKQRFGQVWVNFGEPIHLDQFLDRHQPDWQDQDLGPEY
MAGNDWINSYLEAILDVGPGLDDKKSSLLLRERGRFSPTRYFVEEVITGFDETDLHRSWIRAQATRSPQRRNTRLENMCWRIWNLARQKKQLEGEQAQWMAKRRQERERGRREAVADMSEDLSEGEKGDIVADMSSHGESTRGRLPRISSVETMEAWVSQQRGKKLYIVLISLHGLIRGENMELGRDSDTGGQVKYVVELARALGSMPGVYRVDLLTRQVSSPEVDWSYGEPTELAPISTDGLMTEMGESSGAYIIRIPFGPREKYIPKEQLWPYIPEFVDGALNHIIQMSKVLGEQIGSGYPVWPVAIHGHYADAGDSAALLSGALNVPMLFTGHSLGRDKLEQLLAQGRKSKDEINSTYKIMRRIEAEELTLDASEIVITSTRQEIDEQWRLYDGFDPILERKLRARIKRNVSCYGRFMPRMAVIPPGMEFHHIVPHEGDMDGETEGSEDGKTPDPPIWAEIMRFFSNPRKPMILALARPDPKKNLTTLVKAFGECRP
MEVKTLDVANFLARIQKQESTFESLSKFSPTQLKELATCIRHRILEVVSSNGGHLSSTLGAVDLIIGMHLVFDANTNPFIFDVSHQAYAHKLLTGRWNDFSSLRQFGGLSGFCNPKESPSDYFIAGHSSTSISLAVGAAKALALKGSASMPVVMIGDGSMSAGLVYEALNELGDKKYPMVIILNDNKMSISKPIGAISNYLSQILTTSIYQKIRDTIKKVLTKMPDSATYLAKRFEESLKLITPGILFEELGLDYVGPIDGHNIELIIATLQRAKEMRKPVIIHAQTLKGKGYEIAEGRFEHWHGVGPFDVSTGSSLKSSAPQSPTAVFSESLESYLTDEKVVGVTAAMPSGTGLDKLIEKYPQRFWDVAICEAHAVTSMAAIAKEGFKPFVAIYSTFLQRAYDQIIHDVGILGLPVRFCIDRAGIVGEDGETHQGLFDIAYLRSIPHMVLFAPRDNASLQQAVAFAYRYNDSPCAFRYPRGSFTLEEGVFVSNEFVLGQ
MNTEIVQKHRVLTKGNPNVTFIKVSIGKRNFLAYIDTGATLCFGKRKISNNWEILKQPKEIIIADKSKHYIREAISNVFLKIENKEFLIPIIYLHDSGLDLIIGNNFLKLYQPFIQRLETIELRWKNLNNPKESQMISTKILTKNEVLKLSFEKIHICLEKYLFFKTIEEQLEEVCSEHPLDETKNKNGLLIEIRLKDPLQEINVTNRIPYTIRDVQEFKEECEDLLKKGLIRESQSPHSAPAFYVENHNEIKRGKRRMVINYKKMNEATIGDSYKLPRKDFILEKIKGSLWFSSLDAKSGYYQLRLHENTKPLTAFSCPPQKHYEWNVLSFGLKQAPSIYQRFMDQSLKGLEHICLAYIDDILIFTKGSKEQHVNDVRIVLQRIKEKGIIISKKKSKLIQQEIEYLGLKIQGNGEIDLSPHTQEKILQFPDELEDRKQIQRFLGCINYIANEGFFKNLALERKHLQKKISVKNPWKWDTIDTKMVQSIKGKIQSLPKLY
MRLSPAPLRLSRGPALLALALPLAAALAFSDETLDKVAKSEGYCSRILRAQGTRREGYTEFSLRVEGDPDFYKPGSSYRVTLSAAPPSYFRGFTLIALKENREGDKEEDHAGTFQIIDEEETQFMSNCPVAVTESTPRRRTRIQVFWIAPPTGTGCVILKASIVQKRIIYFQDEGSLTKKLCEQDPTLDGVTDRPILDCCACGTAKYRLTFYGNWSEKTHPKDYPRRANHWSAIIGGSHSKNYVLWEYGGYASEGVKQVAELGSPVKMEEEIRQQSDEVLTVIKAKAQWPSWQPVNVRAAPSAEFSVDRTRHLMSFLTMMGPSPDWNVGLSAEDLCTKECGWVQKVVQDLIPWDAGTDSGVTYESPNKPTIPQEKIRPLTSLDHPQSPFYDPEGGSITQVARVVIERIARKGEQCNIVPDNVDDIVADLAPEEKDEDDTPETCIYSNWSPWSACSSSTCEKGKRMRQRMLKAQLDLSVPCPDTQDFQPCMGPGCSDEDGS
MAYIAVPAVVDSRSSEAIGLLESFGVDAGADANDVSYQDHDYVLDQLQYMLDGYEAGDVIDALVHKNWLHHSVYCLLPPKSQLLEYWKSNPSAIPDNVDRRLRKRLMLKKDLRKDDEYNQLARAFKISDVYAPLISSTTSPMTMIQNLNRGEIVYTTTDRVIGARILLYAPRKYYASTLSFTMTKCIIPFGKEVGRVPHSRFNVGTFPSIATPKCFVMSGVDIESIPNEFIKLFYQRVKSVHANILNDISPQIVSDMINRKRLRVHTPSDRRAAQLMHLPYHVKRGASHVDVYKVDVVDMLFEVVDVADGLRNVSRKLTMHTVPVCILEMLGIEIADYCIRQEDGMLTDWFLLLTMLSDGLTDRRTHCQYLMNPSSVPPDVILNISITGFINRHTIDVMPDIYDFVKPIGAVLPKGSFKSTIMRVLDSISILGIQIMPRAHVVDSDEVGEQMEPTFEQAVMEIYKGIAGVDSLDDLIKWVLNSDLIPHDDRLGQLFQAFL
MGTSVQVTPLCGVYNENPLSYLVSIDGFNFLIDCGWNDLFDTSLLEPLSRVASTIDAVLLSHPDTLHIGALPYAMKQLGLSAPVYATEPVHRLGLLTMYDQFLSRKQVSDFDLFTLDDIDSAFQNVIRLTYSQNYHLSGKGEGIVIAPHVAGHMLGGSIWRITKDGEDVIYAVDYNHRKERHLNGTVLQSFVRPAVLITDAYHALYTNQTARQQRDKEFLDTISKHLEVGGNVLLPVDTAGRVLELLLILEQHWSQRGFSFPIYFLTYVSSSTIDYVKSFLEWMSDSISKSFETSRDNAFLLRHVTLLINKTDLDNAPPGPKVVLASMASLEAGFAREIFVEWANDPRNLVLFTETGQFGTLARMLQSAPPPKFVKVTMSKRVPLAGEELIAYEEEQNRLKREEALRASLVKEEETKASHGSDDNSSEPMIIDTKTTHDVIGSHGPAYKDILIDGFVPPSSSVAPMFPYYDNTSEWDDFGEIINPDDYVIKDEDMDRGAM
MVEGPGCTLNGEKIRARVLPGQAVTGVRGTALQSLLGPAMSPAASLADVATSAAPMNAKDSGWKLLRLFNGYVYSGVETLGKELFMYFGPRALRIHFGMKGSILINPREGENRAGASPALAVQLTRDLICFYDSSVELRNSVESQQRVRVMEELDICSPKFSFSRAESEVKKQGDRMLCDVLLDQRVLPGVGNIIKNEALFDSGLHPAVKVCQLSDKQACHLVKMTRDFSILFYRCCKAGSAISKHCKVYKRPNCDQCHSKITVCRFGENSRMTYFCPHCQKENPQCVQVCQLPTRNTEISWTPRGEDCFTDSVARKSEEQWSCVVCTLINRPSAKACDACLTTRPLDSVLKNRENSIAFNNLVKYPCNNFENTHTEVKINRKTAFGNTTLVLTDLSNKSSALARKKRANHTIDGESQMFLPTDIGFSDSQHPSKEGINYITQPSNKVNISPTVCAQSKLFSSAHKKFKPAHTSATELKSYNSGLSNSELQTNRTRGHHS
MSKIIGIDLGTTNSCVAVMEGGEPVVITNSEGARTTPSVVSFQANGERLVGQVAKRQAITNPDKTIMSIKRHMGTDYKVNIDGKDYTPQEISAMILQKLKADAEAYLGEKVTEAVITVPAYFNDAERQATKDAGRIAGLDVKRIINEPTAASLAYGLDKMDSAHKILVYDLGGGTFDVSILDLGDGVFEVVSTNGDARLGGDDFDQRIIDYIAEDFKAQNGIDLRQDKMALQRLKEAAEKAKIELSSSTQTLINLPFITADATGPKHIDMTLTRAKFNELTHDLVERTINIMKEALKSGNVSLNDIDKVILVGGSTRIPAVQEAVKNFTGKEPSKGVNPDECVAMGAAIQAGVLTGDVKDVLLLDVTPLTLGIETLGGVATPLIERNTTIPARKSQIFSTAADNQTSVEIHVVQGERQMAADNKTLGRFTLSGIAPAPRGIPQIEVAFDIDANGIVKVSATDKATGKEANITITASTNLSDAEIDKAVKEAEQFAEEDKK
MMTTALTPFSARHIGPGVNDVRAMLAVIGVPSVETLISQAVPQSIRLDLPLTLPAPASEAEALAELSAIMAKNTVLKSFIGAGYHGVHVPPVIQRNLFENPAWYTAYTPYQAEISQGRLEMLFNFQTLVTELTGLPVASASLLDEATAVAEAVGIALRHHRDKRTKVAFAGTPHPQTLDVVRTRAEPLGIEIDGETIDDNTAALLVSWPDTLGVYGDHKAAIDKARAAGALVVFIADPLGLTLTDAPAKLGADIAVGPMQRFGVPMGFGGPHAAYCAVSDRLTRLMPGRLVGQSTDSKGRPGYRLALQTREQHIRRDKATSNICTAQALLANMATAYAIWHGPAGLQAIAGRIHALANRLASGLKAAGVSVLGASRFDTVTVEAKGKAAEIAEAAEKTGRLLRVLDADHVGIAFDETSTDADLDAIASLFGAKAAPSADSTVPGKPRGKEFLTQPVFNENKSETDMMRLLRRLADKDLALDRSMIPLGSCTMKLNAAAEM
MEVQLGLGRVYPRPPSKTYRGAFQNLFQSVREVIQNPGPRHPEAVSAAPPGAHLQQQQQQQQQQETSPRQQQQQQQGDDGSPQAQSRGPTGYLALDEEQQPSQQRSASKGHPESACVPEPGVTSATGKGLQQQQPAPPDENDSAAPSTLSLLGPTFPGLSSCSTDLKDILSEAGTMQLLQQQRQQQQQQQQQQQQQQQQQQQEVVSEGSSSGRAREAAGASTSSKDSYLGGSSTISDSAKELCKAVSVSMGLGVEALEHLSPGEQLRGDCMYAPLLGGPPAVRPCAPLAECKGSLLDDGPGKGTEETAEYSPFKAGYAKGLDGDSLGCSSSSEAGGSGTLEMPSTLSLYKSGALDEAAAYQSRDYYNFPLSLGGPPPHPPPPHPHTRIKLENPLDYGSAWAAAAAQCRYGDLASLHGAGAAGPSSGSPSATTSSSWHTLFTAEEGQLYGPCGGSGGGSAGDGGSVAPYGYTRPPQGLAGQEGDFPPPDVWYPGGVVSRVP
MTKVLVVSAIALLSKDKELIPFYKFLFLFFFFTLLACSKVSKDFIVFNKDVKTSSRIDNPNSNVLEVNKMEDFFGDIIDLKGYKILSVQQENLNLDVYFEQVVLAQNFSNLNAYLFIIGFDPKIKAGTILFKTQIDIDPKNSYNMYLEDITGDYDFNIVIQGFLKDKSVLYVFQKSVLNDVSSYRPIFFDKVNGTVLINKYARSSAYEENRSRESYPISLEKYEKVGEDLIISKIEKYEYSNVQGRYCLSSVSEKVGKIDNNIYKTLKNLSKDEVYKFLHGVWYDVHDYNKMHVKDIDEVLFLSFERQSSEINLFRKNSQEVAKIEYISKPAYNTLNVSAKSLFSDLIVYNFWIKIVDKENIEIKIDTSTNSYDNSGFSGTFKRFDENVLNVKKGSSDIYFIPSGNYVYKDKIYDFSYPHLTYIDENKIYYGIFNIFPLKNNFVLEYEIDMGSYKLVESFFLEHSERIVQKQKFSTIILNPIKILKDDVSLVKGQKLKLE
MRILAVTAEMFPFVKTGGLADATSALPQALERKGADVRTLLPLYRGLTPLVRGRKPVLVANILEQPVSVYYVVSDGHKLLLLEAASLFDRDGHPYGVKGEPFADNDLRFAVLSKVAAEIALGAIDGWQPDVVHVHDWHAALTCVYLADSTPSVASVLTLHNLAFQGQYPLERAGMLGLPSHLCTVDCLEYYDDMSFLKGGLTTASAVTTVSPTYAREILTPEMGMGMHGVLARRRGDLRGIVNGVDHDVWNPATDPYILANFTAATATRRSLNKYALLQALGLAPTQGPVFGVVSRLTWQKGIDLLPHVVPLIIERKGRLIVHGEGDTALEDSLQALAKRYPELVCAHIGYDERLAHMIQAGSDFIIQPSRFEPCGLTQLYALRYGALPIVSRTGGLAETIIDANDAAIEAGVATGFQFEPANEDDLRAALERAISAYNDRELFRRLQTQAMQANFSWDKSAAQYMALFESLVGNSTRETDAVADIRTETFAKIRADRRL
MESYLNENFGDVKPKNSSDEALQRWRKLCWIVKNPKRRFRFTANLSKRSEAEAIRRSNQEKFRVAVLVSQAALQFINSLKLSSEYTLPEEVRKAGFEICPDELGSIVEGHDLKKLKIHGGTEGLTEKLSTSIASGISTSEDLLSVRKEIYGINQFTESPSRGFWLFVWEALQDTTLMILAACAFVSLIVGILMEGWPIGAHDGLGIVASILLVVFVTATSDYRQSLQFKDLDAEKKKIVVQVTRDKLRQKISIYDLLPGDVVHLGIGDQIPADGLFISGFSVLINESSLTGESEPVSVSVEHPFLLSGTKVQDGSCKMLVTTVGMRTQWGKLMATLSEGGDDETPLQVKLNGVATIIGKIGLFFAVITFAVLVQGLANQKRLDNSHWIWTADELMAMLEYFAVAVTIVVVAVPEGLPLAVTLSLAFAMKKMMNDKALVRNLAACETMGSATTICSDKTGTLTTNHMTVVKACICEQAKEVNGPDAAMKFASGIPESAVKL
MKGDTRHLNGEEDAGGREDSILVNGACSDQSSDSPPILEAIRTPEIRGRRSSSRLSKREVSSLLSYTQDLTGDGDGEDGDGSDTPVMPKLFRETRTRSESPAVRTRNNNSVSSRERHRPSPRSTRGRQGRNHVDESPVEFPATRSLRRRATASAGTPWPSPPSSYLTIDLTDDTEDTHGTPQSSSTPYARLAQDSQQGGMESPQVEADSGDGDSSEYQDGKEFGIGDLVWGKIKGFSWWPAMVVSWKATSKRQAMSGMRWVQWFGDGKFSEVSADKLVALGLFSQHFNLATFNKLVSYRKAMYHALEKARVRAGKTFPSSPGDSLEDQLKPMLEWAHGGFKPTGIEGLKPNNTQPVVNKSKVRRAGSRKLESRKYENKTRRRTADDSATSDYCPAPKRLKTNCYNNGKDRGDEDQSREQMASDVANNKSSLEDGCLSCGRKNPVSFHPLFEGGLCQTCRDRFLELFYMYDDDGYQSYCTVCCEGRELLLCSNTSCCRCFC
MDKKWSLEQRWLHLLNQQFLDCLNHLFNHYRRLSTFQKPPSIIRHMFSVLALAIQILANVNVVAQTTEAVDLAPPPKVRQIRIPGDILIGGVFPVHSKSLNGDEPCGEIAETRGVHRVEAMLYALDQINSQNDFLRGYKLGALILDSCSNPAYALNQSLDFVRDMIGSSEASDYVCLDGSDPNLKKQSQKKNVAAVVGGSYSSVSVQLANLLRLFRIAQVSPASTNADLSDKNRFEYFARTVPSDDYQAMAMVEIAVKFKWSYVSLVYSADEYGELGADAFKKEARKKGICIALEERIQNKKESFTESINNLVQKLQPEKNVGATVVVLFVGTEYIPDILRYTAERMKLTSGAKKRIIWLASESWDRNNDKYTAGDNRLAAQGAIVLMLASQKVPSFEEYFMSLHPGTEAFERNKWLRELWQVKYKCEFDTPPGSTASRCEDIKQSTEGFNADDKVQFVIDAVYAIAHGLQSMKQAICPDDAIENHWISRYSKQPEICHA
MARQYPLEKFRNFGIMAHIDAGKTTTTERILFYTGRNHKIGETHDGASTMDWMAQEQERGITITSAATTCFWKGYELNIIDTPGHVDFTVEVERSLRVLDGAVTVLDAKSGVEPQTETVWRQADKYGVPRMIYVNKMDATGADYYNCINTVRERLQANAVAIQIPIGQEDQFQGMVDLLTNQAIIFKDDLGKDIEVGEVPADLADKAEEYRAAMIEAIAETDEELMMKYLEGEELTLEELKVALRKATINNEIIPVICGSSYKNKGVQQMIDGVVDYLPSPLDIPAVKGTNLDGEEEVREASDDAPMSALAFKIATDPFVGRLAFTRVYSGVLESGSYVLNSTKGKKERIGRLVKMHANSREEVESLEAAELGAVIGLKNTTTGDTLCTEAAPIILEKMEFPEPVISIAIEPKTKAGQEKMGIALSKLAEEDPTFKTWTDQETGQTIIAGMGELHLDIIVDRLQREFKVECNVGAPQVAYKETIKKAVEAEAKFARQSGG
MTVKCANDLDTHTKPPFVARMIHRFAVPIILVWLAIAVTVSVFIPSLEDVGQERSVSLSPKDAPSYIAMQKMGQVFNEGNSDSVIMIVLEGDKPLGDDAHRFYDGLIRKLRADKHVQSVQDFWGDPLTAPGAQSNDGKAAYVQLSLAGNQGELLAQESIDAVRKIVVQTPAPPGITAWVTGASALIADMHHSGDKSMIRITATSVIVILVTLLLVYRSFITVILLLFTVGIESAVARGVVALLGHTGLIGLSTFAVNLLTSLAIAAGTDYGIFITGRYQEARQANENKEAAFYTMYRGTFHVILGSGLTISGATFCLSFARMPYFQTLGVPCAVGMLIAVAVALTLGPAVLTVGSRFGLFEPKRLIKVRGWRRIGTVVVRWPLPILITTCAIAMVGLLALPGYRTNYKDRAYLPASIPANQGFAAADRHFPQARMKPEILMIESDHDMRNPADFLILDKLARGIFRVPGISRVQAITRPDGTAMDHTSIPFQISMQNAGQ
MYQNNVLNAILASEKSNFQYDSGTILRNHKRPIITFNNNIEHTVSEPNNFTGYEEKEDLDIMDICPYYPKARMLADAIQHAKTSASENKMELSMKTIPCLKKENVHVEKGHDWSQLSTSRICKILEDIADKKNKTRRQSAPLQKTKYFPTNENQNTDIENQNWSQIPNEDICALIEKIASRRNKNRKRKNLSCSKVQEIQGNIDLPKKDVQEGDISDSSLFAAVRGTKKVSGYDYNSEDKIPNAIRLPYCKQILRLFSLLQMKRNDLIVTSENCNSGVFFSNFNYQLQVKSNCIANISSTLSFLPHHEITVYTSFILYPNVVDNIWECTRYAIQLLKSEAAQFTLLRDIYSGFTIILSNHRYHPKGFSADYCYSANELTLFLFVIRTGQKKVLYRSIPHNTAAIEKDSSFDTENRKRRSEEEVVLKCRKCSNNSLALKEISTYRLDSAEGFEKSQPLKDEAKLSDMNYVQGSISYNRTILTGLWKLFHRLCCKDRYRKTN
MAEARDLFKEFKVQSVSEFFRRNAAMLGYTGKIRSLTTIIHEAVTNSLDACEEAGILPYIRVEIEELGKEHYKVIVEDNGPGIPEEYIPHVFGKMLAGTKAHRNIQSRGQQGIGISGAVMFAQITSGKATRVITSTGGEIVEAWVKIDVQKNEGKIVKKLKHPNPKGWRGTRIELEVKDVKYVRSKQGVYWYLKLTAIANPHAHIELVEPDGKLVVFPRSSEDIPEPPVEMKPHPKGVMVDDVYTMAHRSKRSSVRRFLVSEFSRISDKKVDELIKYITALRLIKSETNKEVKEKLYEKLVSGDVDSVLRAFGRKWKKELEKVAKIMDKSPEKLTWHEAEEIVEAFKLMKFLAPPTHGLRPIGEENIKKGLTSILKPEFVTAVTRAPRVYAGGIPFQVEVGLAYGGQIQGSEILRYANRVPLLFDAGSCVITSAVRSIDWKRYKIDSFDSAPLVVLVNVVSVHVPYTSTGKQSIADIDEIHNEIRLALMDAARRLSFYLG
PDKQKQLRVISLFEHMTSINTPLPRDQIDARLHHLGRLPQGELFSCFHEEDLEEATELYKILYTAKDFDEVINLAKQSRTFVNEGLFVYAVSVALLHRDDCKGIVVPAIQEIFPDRFVPTETINLAVKEAANHPDQDISVHVVETGNILDEEYKLAYFKEDVGTNAHHWHWHIVYPATWDPAFMGRMKDRKGELFYYMHQQMCARYDCERLSNGMRRMIPFSNFDEKLEGYSAHLTSLVSGLPYAFRPDGLCLHDLKDIDLKEMFRWRERILDAIDSGYYIDNEGHQVKLDIVDGINVLGALIESSFETKNKLYYGSLHNWGHVMMARLQDPDHRFNENPGVMSDTSTSLRDPIFYRYHRFIDNIFQKYIATLPHYTPEDLTCPGVHVVNVTVNAKVPNVVTTFMKEAELELSYGIDFGSDHSVKVLYRHLDHEPFTYNISVENSSGGAKDVTMRIFLGPKYDELGNRLQPEQQRTLNIELDKFKATLDPGKNVVTRDHR
MKNNLRYGIRKHKLGAASVFLGTMIVVGMGQDKEAAASEQKTTTVEENGNSATDNKTSETQTTATNVNHIEETQSYNATVTEQPSNATQVTTEEAPKAVQAPQTAQPANIETVKEEVVKEEAKPQVKETTQSQDNSGDQRQVDLTPKKATQNQVAETQVEVAQPRTASESKPRVTRSADVAEAKEASNAKVETGTDVTSKVTVEIGSIEGHNNTNKVEPHAGQRAVLKYKLKFENGLHQGDYFDFTLSNNVNTHGVSTARKVPEIKNGSVVMATGEVLEGGKIRYTFTNDIEDKVDVTAELEINLFIDPKTVQTNGNQTITSTLNEEQTSKELDVKYKDGIGNYYANLNGSIETFNKANNRFSHVAFIKPNNGKTTSVTVTGTLMKGSNQNGNQPKVRIFEYLGNNEDIAKSVYANTTDTSKFKEVTSNMSGNLNLQNNGSYSLNIENLDKTYVVHYDGEYLNGTDEVDFRTQMVGHPEQLYKYYYDRGYTLTWDNGLVL
MPSLNEIRSTFLDYFGKADHAVTPSAPLVPQNDPTLLFVNAGMVPFKNVFTGAETPAHPRAASSQKCVRAGGKHNDLDNVGYTARHHTFFEMLGNFSFGDYFKEQAILHAWTLLTAEFKLPKDKLLVTVYHTDDEAADLWKKIAGLGDDRIIRIPTSDNFWSMGDTGPCGPCSEIFFDHGPHIAGGPPGSPDEDGDRFIEIWNLVFMQFEQLAGGERISLPKPSIDTGMGLERIAAVLQGQHDNYDIDLFKALIAASVELTGVKAEGAQAPSHRVIADHLRSSSFLLADGVSPSNEGRGYVLRRIMRRAMRHAYLLGASEPLMHRLAPTLVREMGQAYPELRRAEALIVETLRQEEERFRTTLGRGMGLLDEATANLAAGGVLDGETAFKLYDTYGFPLDLTQDAVRAKGLTVDTDAFDAAMQKQREMARANWAGSGQQGAAAAWFSIKEKAGATDFVGYETTETTGVVKAIVVDGAEVESASAGQTVEVLLDRTSFYAE
MFQNNPLLSQLKQQIRDSKQQVEGIVKGSDKAFGFLECDKKSYFIPPAAMKKVMHGDKIKALIEVVGEKEQAEPDALIEPMLTRFIARVRFNKDKKLQVLVDHPQINQAIGAAQDKSITETLQEGDWVVATLKTHPLRDDRFFFAQIQQFICRAEDELAPWWVTLARHGQSRYPVQGCADYPMIDQHTREDLTALHFITIDAETTLDMDDALYLEPIHQAEEQIGWRLVVAVADPTAYIPLDSQIEQEARQRCFTNYLPGFNIPMLPPELSDERCSLMQDEIRPALVCYIETDLTGNITEKPRFVSAYVQSKAKLAYDHVSDYLENCLDAWQPENPQIAQQIQWLHQFTQARIEWRKQHALLFKEKPDYSFILAENGSVQAIQAQYRRIANQMVEECMILANICAAHYLDEHAKCGIFNTHSGFDKKYLESAHQFLLNQLSDETNQAVLATRYSVANLTTLAGYCQMRHDIELLNSDYLELRLRRFLTFAEFKSEIAPHF
MLRPEISSTSPSAPAVSPSSGETRSPQGPRYNFGLQETPQSRPSVQVVSASTCPGTSGAAGDRSSSSSSLPCPAPNSRPAQGSYFGNKRAYAENTVASNFTFGASSSSARDTNYPQTLKTPLSTGNPQRSGYKSWTPQVGYSASSSSAISAHSPSVIVAVVEGRGLARGEIGMASIDLKNPQIILSQFADNTTYAKVITKLKILSPLEIIMSNTACAVGNSTKLFTLITENFKNVNFTTIQRKYFNETKGLEYIEQLCIAEFSTVLMEVQSKYYCLAAVAALLKYVEFIQNSVYAPKSLKICFQGSEQTAMIDSSSAQNLELLINNQDYRNNHTLFGVLNYTKTPGGSRRLRSNILEPLVDIETINMRLDCVQELLQDEELFFGLQSVISRFLDTEQLLSVLVQIPKQDTVNAAESKITNLIYLKHTLELVDPLKIAMKNCNTPLLRAYYGSLEDKRFGIILEKIKTVINDDARYMKGCLNMRTQKCYAVRSNINEFLDI
MRPFFLLCFALPGLLHAQQACSRGACYPPVGDLLVGRTRFLRASSTCGLTKPETYCTQYGEWQMKCCKCDSRQPHNYYSHRVENVASSSGPMRWWQSQNDVNPVSLQLDLDRRFQLQEVMMEFQGPMPAGMLIERSSDFGKTWRVYQYLAADCTSTFPRVRQGRPQSWQDVRCQSLPQRPNARLNGGKVQLNLMDLVSGIPATQSQKIQEVGEITNLRVNFTRLAPVPQRGYHPPSAYYAVSQLRLQGSCFCHGHADRCAPKPGASAGPSTAVQVHDVCVCQHNTAGPNCERCAPFYNNRPWRPAEGQDAHECQRCDCNGHSETCHFDPAVFAASQGAYGGVCDNCRDHTEGKNCERCQLHYFRNRRPGASIQETCISCECDPDGAVPGAPCDPVTGQCVCKEHVQGERCDLCKPGFTGLTYANPQGCHRCDCNILGSRRDMPCDEESGRCLCLPNVVGPKCDQCAPYHWKLASGQGCEPCACDPHNSLSPQCNQFTGQC
MDSRRSLLVLALIFISFLVYQQWQLDKNPPVQTEQTTSITATSDVPASSPSNSQAIADSQTRGRIITLENDVFRLKIDTLGGDVISSELLKYDAELDSKTPFELLKDTKEHIYIAQSGLIGKNGIDTRSGRAQYQIEGDNFKLAEGQESLSVPLLFEKDGVTYQKIFVLKRGSYDLGVDYKIDNQSGQAIEVEPYGQLKHSIVESSGNVAMPTYTGGAYSSSETNYKKYSFSDMQDNNLSIDTKAGWVAVLQHYFVSAWIPNQDVNNQLYTITDSKNNVASIGYRGSVVTIPAGSQETITSSLWTGPKLQNQMATVANNLDLTVDYGWAWFIAKPLFWLLTFIQGIVSNWGLAIICVTIVVKAILYPLTKAQYTSMAKMRILQPKMQEMRERFGDDRQRMSQEMMKLYKEEKVNPLGGCLPILLQMPIFIALYWTFLEAVELRHAPFFGWIQDLSAQDPYYILPILMGISMFLLQKMSPTPVTDPTQQKVMNFMPLVFMF
MGSPEDDLIGIPFPDHSSELLSCLNEQRQLGHLCDLTIRTQGLEYRTHRAVLAACSHYFKKLFTEGGGGTVMGTGGGGTASGGAGAGVCELDFVGPEALGALLEFAYTATLTTSSANMPAVLQAARLLEIPCVIAACMEILQGSGLEAPSPDEDDCERARQYLEAFATATTTASTSGMPNGEDSPPQVPLLPPPPPPPRPVARRSRKPRKAFLQTKGARANHLVPEAPTVLTHPLTYEEEEMVGRLGNSGGSGLGDSYSPPTGAASPAEGPLNYEVFEGEEEEEEMAYPPGYGLAQSNEPSLSPEELGSDEDPIDPDLMAYLSSLHQDALTPGLDGQDKLVRKRRSQMPQECPVCHKIIHGAGKLPRHMRTHTGEKPFACEVCGVRFTRNDKLKIHMRKHTGERPYSCPHCPARFLHSYDLKNHMHLHTGDRPYECHLCHKAFAKEDHLQRHLKGQNCLEVRTRRRRKDDVAAPHYPPPSTTTSSPAGLDLSNGHLDTFH
MLDKYSPAEIESKHYQNWEEQGYFQPDMDLTKPSFSIQLPPPNVTGTLHMGHAFNQTIMDGLTRYYRMKGCNTAWIPGTDHAGIATQIVVERQLAAQNVSRHDLGREKFLEKVWEWKEVSGGTITQQMRRVGCSADWTREYFTMDDVRAETVTEVFVRLYEQGLIYRGKRLVNWDPVLGTAVSDLEVESVEEQGSMWHIRYPLADNPAEAVIVATTRPETLLGDVAVAVNPEDERYTHLIGKELILPLTGRTIPVIADEYVEKDFGTGCVKITPAHDFNDYEVGKRHDTRLVNVFDLEAKVLANAEVFNFKGEAQPSFALPEKYAGLDRFAARKQMVADLQEQGFLVEIKAHTLMTPKGDRTGSVIEPMLTSQWFVAMSATPNGGEPDSEFKGLSLADKAKKAVDSGAVRFIPENWVNTYNQWMNNIQDWCISRQLWWGHQIPAWYDNEGNVYVARNQEEAEKQAGKTGLTREEDVLDTWFSSALVPFSTLGWPSETDEL
MAAAAASHLNLDALREVLECPICMESFTEEQLRPKLLHCGHTICRQCLEKLLASSINGVRCPFCSKITRITSLTQLTDNLTVLKIIDTAGLSEAVGLLMCRSCGRRLPRQFCRSCGLVLCEPCREADHQPPGHCTLPVKEAAEERRRDFGEKLTRLRELMGELQRRKAALEGVSKDLQARYKAVLQEYGHEERRVQDELARSRKFFTGSLAEVEKSNSQVVEEQSYLLNIAEVQAVSRCDYFLAKIKQADVALLEETADEEEPELTASLPRELTLQDVELLKVGHVGPLQIGQAVKKPRTVNVEDSWAMEATASAASTSVTFREMDMSPEEVVASPRASPAKQRGPEAASNIQQCLFLKKMGAKGSTPGMFNLPVSLYVTSQGEVLVADRGNYRIQVFTRKGFLKEIRRSPSGIDSFVLSFLGADLPNLTPLSVAMNCQGLIGVTDSYDNSLKVYTLDGHCVACHRSQLSKPWGITALPSGQFVVTDVEGGKLWCFTVDR
MSLQRIVRVSLEHPTSAVCVAGVETIVDIYGSVPEGTDMFEVYGTPGVDIYLSPSMERNRERADTRRWCFNKGLEIIVVMNSPSNDLNDSHVQIAYHSSREHLPLAYAVLYLTCVDITLDCDMNCADRQDRSFVDKRQWVWGPDGYGAILLVNCDRDNVDSNAQDNCDQYVRCLQDLEDMSVMVLRTQGPEALFEDHRLILHTSSCDAERARVFHVCGPEDSCEAYKCVLGPDRMSYEVPRLKGYEERFFVEGLSFPDAGFPGLISFHVTLLDDSNEDFSETPIFTDTAVFRVAPWIMTPSTLPPLEVYVCRVRNNTCFVEAVEELARKAGCKLTICPQAENRNDRWIQDEMELGYVQAPHKTLPVVFDSPRNGELQGFPYKRILGLDFGYVTREPKDSSVSGLDSFGNLEVSPPVVANGKEYPLGRILIGGNLPGSRGRRVTQVVRNFLHAQKVQPLVELFVDWLAVGHVDEFLSFVPAPDGKGFRLLLASPGACFRLF
MDHLIQFWPILKRLIIYAIPWKKKIILAFFLLLSGATSEVLGPILISYFINNILSQHQLNFQLILIIIVIFIMLQILAVFFNYFQSILFNKIAVGIVNKLRNDVMKAALNQPISEFDSQPIGQMISKVTNDTEVIKELYDTVGPTFFRSITLIIIILFAMFTLEWHMAIITIFIIPLVIIVMSIYQYYSTPLLRNVRYYVANINNKFNETINGMNVIQQFRQQTRFENNIKESSELHYLARMKILKLDGFLLRPLLSLLSALVLCSFMFLFSYFSIGVYEVGVLYAFITYLGRLNEPLISITIQQSILQQAIVAGERIFSLIDSPKQKYGNNEEEIKSGKINIKNLSFKYKESGENILNNINIYIPSKSFVAFVGQTGSGKSTLANLLMGYYPIKHGKIYLDDKSINCISHDVLRKNILMVQQDPIVLADTFSSNITLGKKISEEKIWNVLKTVHLSSLVQSMPKGIYSILGEEGNNLSLGQKQLLAIARILVRNPKILI
MCKDKNEKKNYEHVNANEKNGYLASEKNELTKNKVEEHTYDYDYVVIGGGPGGMASAKEAAAHGARVLLFDYVKPSSQGTKWGIGGTCVNVGCVPKKLMHYAGHMGSIFKLDSKAYGWKFDNLKHDWKKLVTTVQSHIRSLNFSYMTGLRSSKVKYINGLAKLKDKNTVSYYLKGDLSKEETVTGKYILIATGCRPHIPDDVEGAKELSITSDDIFSLKKDPGKTLVVGASYVALECSGFLNSLGYDVTVAVRSIVLRGFDQQCAVKVKLYMEEQGVMFKNGILPKKLTKMDDKILVEFSDKTSELYDTVLYAIGRKGDIDGLNLESLNMNVNKSNNKIIADHLSCTNIPSIFAVGDVAENVPELAPVAIKAGEILARRLFKDSDEIMDYSYIPTSIYTPIEYGACGYSEEKAYELYGKSNVEVFLQEFNNLEISAVHRQKHIRAQKDEYDLDVSSTCLAKLVCLKNEDNRVIGFHYVGPNAGEVTQGMALALRLKVKKK
NKDKSRKKKKPKCIALATATAVSLEGTRESPLPASGSCEKVLQELQDTQQLGEPLVVTETQLSEQLLETEQNEDQNKSEQLAQFPLPTPIVTTLSPGIGPGHDCVGGASGGAVAGGCLVVGAGTDKTSELIPGKLESAGTKPSQERPKEESFCCVISMHDGIVLYTTPSISDVLGFPRDMWLGRSFVDFVHHKDRATFASQITTGIPIAESRGCMPKDARSTFCVMLRRYRGLNSGGFGVIGRAVNYEPFRLGLTFREAPEEARPDNYMVSNGTNMLLVICATPIKSSYKVPDEILSQKSPKFAIRHTATGIISHVDSAAVSALGYLPQDLIGRSIMDFYHHEDLSVMKDTYETVMKKGQTAGASFCSKPYRFLIQNGCFVLLETEWTSFVNPWSRKLEFVVGHHRVFQGPKLCNVFETSVSAKPKISEEAQNRNARIKEDIVKLLAETVSRPSDTVKQEVSRRCQALANFMETLMDEITRADLKLDLPHENELTVSERD
MVYSYTERKRIRKDFGKRPQVLDIPYLLAIQINSFKKFIEKDPEGLYGLEAAFKSIFPIKSYSGNAELKYISYRLGCSVFNVKECQTRGTTFSAPLRVILQLIIYCDESKHVVKNIKEQEVYMGEIPLMTDNGTFIINGTERVVVSQLHRSPGVFFDSDKGKTHSSGKVLYNARIIPYRGSWLDFEFDAKDHLFIRIDRRRKLPVTVLLKALNFSDGEILNIFFEKVNFFIRKKNLLMELIPKRLRGETALFDICENGITYIKKGRRITAKHIRNLENDKISQITVPFEYIIGKVSAKNYFDKKTEKPIITANTELTVDLMLNLFKSGYKSIETLFTNDLDHGSYISETLRIDSTTDKTSALIEIYRMMRPGEPPTKEAAENLFYNLFFSEDRYDLSSVGRMKFNKSLSINSSEGSSLLDKFDIIEVTKKLIDIRNGKGDVDDIDHLGNRRIRSVGEMAENQFRIGLVRVERAVKERLSLGDLDTIMPQDMINAKPISAA
MWPTRRLVTIKRSGVDGPHFPLSLSTCLFGRGIECDIRIQLPVVSKQHCKIEIHEQEAILHNFSSTNPTQVNGSVIDEPVRLKHGDVITIIDRSFRYENESLQNGRKSTEFPRKIREQEPARRVSRSSFSSDPDEKAQDSKAYSKITEGKVSGNPQVHIKNVKEDSTADDSKDSVAQGTTNVHSSEHAGRNGRNAADPISGDFKEISSVKLVSRYGELKSVPTTQCLDNSKKNESPFWKLYESVKKELDVKSQKENVLQYCRKSGLQTDYATEKESADGLQGETQLLVSRKSRPKSGGSGHAVAEPASPEQELDQNKGKGRDVESVQTPSKAVGASFPLYEPAKMKTPVQYSQQQNSPQKHKNKDLYTTGRRESVNLGKSEGFKAGDKTLTPRKLSTRNRTPAKVEDAADSATKPENLSSKTRGSIPTDVEVLPTETEIHNEPFLTLWLTQVERKIQKDSLSKPEKLGTTAGQMCSGLPGLSSVDINNFGDSINESEGIP
IPAASGPFPPNREILSGSRAPPRRKFSGPSESRESSDELDIDETSSDMSMSPQSSSLPTGGSQQEDEGKARKLPVSMLVHMASGPGGNVANSTLLFTDVADFQQILQFPSLRTTTTVSWCFLNYTKPNFVQQATFKSSVYASWCISSCNPNPSGLNTKTTLALLRSKQKITAEIYTLAAMHRPGTGKLTSSSAWKQFAQMKPDAPFLFGNKLERKLGGNVLKERGKGEIHGDKDLGSKQTEPIRIKIFEGGYKSNEDYVYVRGRGRGKYICEECGIRCKKPSMLKKHIRTHTDVRPYVCKLCNFAFKTKGNLTKHMKSKAHMKKCLELGVSMTSVDETETEEAENMEDLHKTSEKHSMSGISTDHQFSDAEESDGEDGDDNDEDDEDDDDFDDQGDLTPKTRSRSTSPQPPRFSSLPVNVGAVAHGVPSDSSLGHSSLISYLVTLPSIQVTQLMTPSDSCEDTQMTEYQRLFQSKSTDSEPDKDRLDIPSSMDEEAMLSS
MNDKALRTEALSVGLEPPSFKDLLIPIPNSGTKKKNKKKKKPKAKKNVETQANVDLLGSAGTDSAVTDVGANNGVIDHQASLELSNLNSRISHPQLVSANGDDSSLINVEGISSTDWQFTLESDDTIEHSPQCILSTSSFVDEAEFPVHIPGLEDATSSNMSPNSVQNNMNLNTVALGSSTSSKRKKKKKKKSKANSASLNVDDQRDFEQVYSTDVAITYRNGQALSYYNGSVRQASMNNNVNNNKSKDIWSSSNTEEREQIREFWLSLSESERRSLVKVEKEAVLQKMKEQQKYSCSCSVCGRKRLAIEEELEVLYDAYYEELEQYANIQRNLANTESVNASDEGSDKSQKGIISDSPKLLSIPLNNVPSKSLNDDITQDELNSSNADVDEEVIETTSLEEKNVDNQEFVTSISNGNQTLEDTSHSPQTQPPFQPPYPSKADEKNSYHSDLYNFGSSLTVKGGILTVADDLLKNDGKKFIEMMEQLAERRMQREDNSNF
MTSKEKIPTFNTEEDVESYISFNAQAKIYDDFAIDLQAVESYIQEHVKPKTKVFHSTKERLDFLIKNDYYDEKIINMYSFEQFEEITHKAYSYRFRYANFMGAFKFYNAYALKTFDGKYYLENYEDRVVMNVLMLANGNFNKALKLLKQIILNRFQPATPTFLNAGRKKRGEFVSCYLLRIEDNMESIGRAITTTLQLSKRDGGVALLLSNLREAGAPIKKIENQSSGIIPIMKLLEDSFSYSNQLGQRQGAGAVYLHCHHPDVMQFLDTKRENADEKIRIKSLSLGLVIPDITFQLAKNNEMMALFSPYDIYQEYGKALSDISVTEMYYELLENQRIKKTFISARKFFQTIAELHFESGYPYILFDDTVNRRNAHKNRIVMSNLCSEIVQPSLPSEFYSDLTFKKVGSDISCNLGSLNIARAMESGSELAELIQLAIESLDLVSRISSLETAPSIKKGNSENHALGLGAMNLHGFLATNAIYYDSKEAVDFTNIFFYTV
MAKRVVSPNPMLSLETENIAKMGTLTADSLGSMWNVFTKCAENLENGRRLENISWRLWYREAMMSDANDACQIACQESSVPDLSSSCDSINSTVESDAGHVVDSNSFNRIDNVSVNAPIVNEVSLQAPMKGGSHSSIVRPQAKRSSSRLLSTDAFSQFISSFSPPEKPSMKDLALFHGNKSPSSKETIPKVSNSNSSDTSTDDQAYLNVSVSENEHADRSIKTHSSAPPLNQQKSSTSVNDAVSKAIQLVKSTSDLGSLSTNTSSTAQKNKSRKPTKSFSDAVAAASRAKELEKEKLSKVTVTPDDSTSIIRGFDPRLPVLSTKNVSHEEKSHSVQDDKSKQLLKPNPTQPYFYLRGSFDTGHSASSSICSAAVDSESVNSADFPHRTVYDPLPTHAIAESISQENVIEDDDDDDDAWVSVDEAESPHFTKRSPAPYLSKSFRNSALSLLLSQDEKLQHDVRSASSAALNLPRDTDIKATPNLSQSGNINSDNSDLSNYP
MGMKFMAAVAFLALQLIVMAAAEDQSAQIMLDSDIEQYLRSNRSLKKLVHSRHDAATVFNVEQYGAVGDGKHDSTEAFATTWNAACKKASAVLLVPANKKFFVNNLVFRGPCQPHLSFKVDGTIVAQPDPARWKNSKIWLQFAQLTDFNLMGTGVIDGQGQQWWAGQCKVVNGRTVCNDRNRPTAIKIDYSKSVTVKELTLMNSPEFHLVFGECEGVKIQGLKIKAPRDSPNTDGIDIFASKRFHIEKCVIGTGDDCIAIGTGSSNITIKDLICGPGHGISIGSLGRDNSRAEVSHVHVNRAKFIDTQNGLRIKTWQGGSGLASYITYENVEMINSENPILINQFYCTSASACQNQRSAVQIQGVTYKNIHGTSATAAAIQLMCSDSVPCTGIQLSNVSLKLTSGKPASCVDKNARGFYSGRLIPTCKNLRPGPSPKEFELQQQPTTVMDENKGACAKGDSTCISLSSSPPNCKNKCKGCQPCKPKLIIVHPNKPQDYYP
MERVWFAKLTNKGTIKIGYISFILLSLLCQSLIGLVNADFNYEGCYSAADIQSAGLSLKNSYIYQSVSYCQNQCPESAVVALFNGSDCYCGNSVSFLTSLTKSTDSNCGTKCSGWPYQMCGGSSYMNVYVNAETFVSSVESSSSKEGSSTSYMPSTTSSLSSAQISSTTRRTSTDMKSSEMIATTVSTTSTTSSSTSSTTSSTTSSTTSSTTSSTTSSSTSSTTSSTTSSTTSSTTSSTTSSTTSSTTSSTTSSTTSIFSVTSSSSSITLSSSEHTTVDSRTSSPSSTLVPVSSSSSTLSTPKVTSMTPSTSSTIPIVTSVELVTSVVTKAIVSTSDQHQETIFVTRTSVVERSSEVATATAAASNNRSNSTSKQRLSGGAIAGIVIGVVFGVIFIILILLFLIWRRRKSHDQLDLEETKHYQPYSFGDEDANPIGPPPSSGTTNWMRHSRGNTAGSIGTSNMYGFSMSNGANYSSPSSNTSGSIINNLAGLQDATVQKQ
MTVYLPDGKPLELPEGATAKDVARALGEGWERRAVGAIVDGELYDLLKPLPQGAKVRLLTEKDPEFQTLFRHTLAHVLAQAVKEFFREKGYDPESVRLGVGPVIEKGFYYDIEAPEPLSDEDLPAIEAKMREILKRDLPLRRFVLSREEALARYRGKDPYKTELVLEIPEGEEISFYQQGDEAYGFTDLCRGPHVPSTGRIPPHFKLTHVAGAYWRGDENRPMLQRVYGVAFRTAEELKEYLWQLEEAKKRDHRRLGRELELFLIDPLVGKGLVLWLPKGNVVREELMAFMREEQVRRGYQLVTTPHIGSLELYKTSGHYPYYAESQFPPISFKERGEEEEYLLKPMNCPHHIRIYAYRKRSYRELPLRLAEFGTVYRYEKAGELLGLTRVRGFTQDDAHIFCTPEEVKGEFLGVLDLVLKVFATLGLKDYRARIGVRDPKSDKYVGDEAKWALAERQIEEAAAEAGLRYTVEEGDAAFYGPKLDFVVKDALGREWQLGT
MEGHVEEGSELGEQKVLIDNPADILVIAAYFLLVIGVGLWSMFRTNRGTVGGYFLAGRSMVWWPVGASLFASNIGSGHFVGLAGTGAASGLAVAGFEWNALFVVLLLGWLFVPVYLTAGVITMPQYLRKRFGGRRIRLYLSVLSLFLYIFTKISVDMFSGAVFIQQALGWNIYASVIALLGITMIYTVTGGLAALMYTDTVQTFVILAGAFILTGYAFHEVGGYSGLFDKYLGAVTSLTVSKDPAVGNISSTCYQPRPDSYHLLRDPVTGGLPWPALLLGLTIVSGWHWCSDQVIVQRCLAGKNLTHIKAGCILCGYLKLMPMFLMVMPGMISRILYPDEVACVVPEVCKRVCGTEVGCSNIAYPRLVVKLMPNGLRGLMLAVMLAALMSSLASIFNSSSTLFTMDIYTRLRPRAGDRELLLVGRLWVVFIVAVSVAWLPVVQAAQGGQLFDYIQSVSSYLAPPVSAVFVLALFVPRVNEKGAFWGLIGGLLMGLARLIP
MTVGTLSVVSSTASDTASHVSDTRKRQYQRDEALRKKIISELGKKSGNFESPVRKIRRNGEPGTVDSAALDPALTVHMQSLVTETAQLMAAKRQNCVLVVDDDEQLAGIVTATDIATRCVGAGLNARQTLIADIMSTSPLCITSDTRFDDALLLMIEHKFRHLPVVSDGGPDGSAGDEGDVIGIINMRACLREPLNRIARQQEAAQKLVEALEGAQEEIENKSVSGNTNSSSVSGNHAAEFLEYVESLKKKASGLEIMSLIDSSEEPFLVGTRTTVAEATESMARSGVSAVLVMDNGAVSGVFTAHDVVLRVLAAGLDPYRSSVIRVMTPHPDCALASLRVSTALERMIEGKFSNLPVVDESDAIIGMLSLFHLATAIEQTPEEEEEVFDQAENDAGIEPSNGFEDQQQQLLGNSNEVVENYDVNPPLPLNPLPSNTQQSESTYEYSARQLPKPPVQAWQNENLSSNNKPQEYVGVENDYNFSNNPPTAMSEQSFHPSVS
MKSLSSSSPGSSEDSAQSLLLTARLYDPCSFLGMHAAPNGRLIRVFQPYMSRVWLHTLSGYQPMRSVHQDGIFEWEGEGVMHPYLLRMENTATGVIEERHDPYAFPMQISGHDLYLFNEGRLLQAYHMLGAHRVRNHGVTGTRFAVWAPNAERVSVVGDFNRWDGRVYPMMVHGHSGVWELFIPDLPEGAIYKYEIRNRISGEILLKTDPYATTYELRPNNAALTPIEQKYDWKDDDWIARRKGWDWLHAPLNIYELHVGSWKRHPDGRFYSYHELADHLIPYLQDMGYSHVELLPISEHPLDESWGYQATGYFAVTSRYGSPEAFMSFVDRCHQAGIGVILDWVPAHFPQDSFSLARFDGTALYEHEDPRLGYHHDWGTYIFNYGRNEVKSFLLSSAHYWLSAFHIDGLRVDAVASMLYLNYSRKEGEWLPNRYGGHENLEAIEFLRALNTMVHGEFPGALTFAEESTSWPAVSRPAYLGGLGFSMKWNMGWMNDTLSY
MELHGEEQPPPPQEPWGRLLRLGAEEDEPQILLWKREWTIGRRRGCDLSFPSNKLVSGDHCKLTVDEISGEVTLEDTSTNGTVINKLQVVKKQTYPLQSGDIIYLVYRKNEPEHNVAYLYESLSGKQSLTQDSLEANKENMFHVTKDCSGPGQGDDPQVPLLSPMAQTCLEEPQPSTSTSDLLPTASTSSTEPELTSAGQKHSSSSGPGNTSISPKGRSSLVANGELSSLSPVFQDKEASFSLLESKDHEELEPAKKKMKGDGELDTNLQLLVSGQRGNAQTSSEDVKDASVKPDKMEETLTCIICQDLLHDCVSLQPCMHTFCAACYSGWMERSSLCPTCRCPVERICKNHILNNLVEAYLIQHPDKSRSEEDVRSMDARNKITQDMLQPKVRRSFSDEEGSSEDLLELSDVDSESSDISQPYIVCRQCPEYRRQAVQSLPCPVPESELGATLALGGEAPSTSASLPTAAPDYMCPLQGSHAICTCCFQPMPDRRAERE
MSNSFEILMNQLGMPAEMRQAPALAQANIERVVVHKISKVWEFHFVFSNILPIEIFLELKKGLSEEFSKTGNKAVFEIKARSQEFSNQLLQSYYREAFSEGPCASQGFKSLYQNLQVRAEGNQLFIEGSEAIDKEHFKKNHLPNLAKQLEKFGFPTFNCQVEKNDVLTQEQEEAFHAENEQIVQAANEEALRAMEQLEQMAPPPAEEKPVFDFQAKKAAAKPKLDKAEITPMIEVTTEENRLVFEGVVFDVEQKVTRTGRVLINFKMTDYTSSFSMQKWVKNEEEAQKFDLIKKNSWLRVRGNVEMNNFTRDLTMNVQDLQEVVHYERKDLMPEGERRVEFHAHTNMSTMDALPEVEEIVATAAKWGHKAVAITDHGNVQSFPHGYKAAKKAGIQLIYGIEANIVEDRVPIVYNEVEMDLSEATYVVFDVETTGLSAIYNDLIQVAASKMYKGNVIAEFDEFINPGHPLSAFTTELTGITDDHVKNAKPLEQVLQEFQEF
MQTYDAGTFDVIVVGAGHAGVEAGLASGRMGAKTLMLTINLDMVAFMPCNPSVGGPAKGVVVREIDALGGEMGRNTDKTYIQMRMLNTGKGPAVRALRAQADKWDYQHEMKHTIEKEENITLRQGLVDRLVIEDGVCKGVITNSGAIYYAKTVVITTGTFSRGEIIVGELRYSSGPNNQQPSVKLSEHLEELGFELRRFKTGTPPRVKSSTIDYSKTEEQPGDDHPRAFSFDTVEMLLDQLPCWLTYTNETTHEIIQANLHRSPMFTATKKGTGARYCPSIEDKIVRFSDKPRHQIFLEPEGKNTEEVYVQGLSTSLPEEVQREMLRTIPGLENVEMMRVGYAIEYDAVMPDQLWPSLETKLVEGLFTAGQINGTSGYEEAAGQGLMAGINAARKVFEKEPVILGRDQAYIGVLIDDLVTKGTEEPYRLLTSRAEYRLLLRHDNADLRLTEIGHEIGLISDERYERFLAKQSAIEAEKERLQKTRIKPTAEVQAMLKEIG
MLKCIPLWRCNRHVESVDKRHCSLQAVPEEIYRYSRSLEELLLDANQLRELPKPFFRLLNLRKLGLSDNEIQRLPPEVANFMQLVELDVSRNDIPEIPESIKFCKALEIADFSGNPLSRLPDGFTQLRSLAHLALNDVSLQALPGDVGNLANLVTLELRENLLKSLPASLSFLVKLEQLDLGGNDLEVLPDTLGALPNLRELWLDRNQLSALPPELGNLRRLVCLDVSENRLEELPAELGGLVLLTDLLLSQNLLRRLPDGIGQLKQLSILKVDQNRLCEVTEAIGDCENLSELILTENLLMALPRSLGKLTKLTNLNVDRNHLEALPPEIGGCVALSVLSLRDNRLAVLPPELAHTTELHVLDVAGNRLQSLPFALTHLNLKALWLAENQAQPMLRFQTEDDARTGEKVLTCYLLPQQPPLSLEDAGQQGSLSETWSDAPPSRVSVIQFLEAPIGDEDAEEAAAEKRGLQRRATPHPSELKVMKRSIEGRRSEACPCQP
MAATAMRMIISIIFISTYMTHITLCQNITEEFYQSTCSAVSRGYLSALRTGWYTSVVTIELSKIQKNVCKSTDSKVKLIKQELERYNNAVIELQSLMQNEPASFSRAKRGIPELIHYTRNSTKRFYGLMGKKRKRRFLGFLLGIGSAIASGVAVSKVLHLEGEVNKIKNALLSTNKAVVSLSNGVSVLTSKVLDLKNYIDKELLPKVNNHDCRISNIETVIEFQQKNNRLLEIAREFSVNAGITTPLSTYMLTNSELLSLINDMPITNDQKKLMSSNVQIVRQQSYSIMSVVKEEVIAYVVQLPIYGVIDTPCWKLHTSPLCTTDNKEGSNICLTRTDRGWYCDNAGSVSFFPQAETCKVQSNRVFCDTMNSLTLPTDVNLCNTDIFNTKYDCKIMTSKTDISSSVITSIGAIVSCYGKTKCTASNKNRGIIKTFSNGCDYVSNKGVDTVSVGNTLYYVNKLEGKALYIKGEPIINYYDPLVFPSDEFDASIAQVNAKIN
MDHRAQAREVFVRAQLEAVQKAITKNEVPLKPKHARTIIVGTHKEKSSGIFWHTVGRIQLEKHPVLTWKFCHLVHKLLRDGHRKVPEETYRYVNRFTQLSQFWKHLNTSGYGPCIESYCKLLHDRVTFHNKYPVVPGKLDLNDSQLKTLEGDLDNMFEMTIDMLDQMDALLVLQDRVYEMMNSLRWNSLIPQGQCMLSPLIIAILDTSKFYDYLVKMIFKLHSQVPPDALEGHRSRFRTIFERTKKFYEESSNLQYFKYLVSIPTLPSHAPNFLQQSDLESYRTPHAYLHSEGSEDGTSLNGHDGELLNLAEAEPQQASPSSQPDPREEQIVMLSRAVEDEKFAKERLIQEARSRIEQYENRLLQMQGEFDHAKREADENREEAQRLKNELALRDASRTQTDDARVKEAELKATAAEERFNKMKGVYEKFRSEHVLALTKLGDIQKQLEASEKSKFDKDEEITALNRKVEEAQREAGRALTKAEGDAGAVDEMRTQLVKA
MAAAYLDPNLNHTPSSSTKTHLGTGMERSPGAMERVLKVFHHFESSSEPTTWASIIRHGDATDVRGIIQKIVDSHKVKHVACYGFRLSHLRSEEVHWLHVDMGVSSVREKYELAHPPEEWKYELRIRYLPKGFLNQFTEDKPTLNFFYQQVKSDYMQEIADQVDQEIALKLGCLEIRRSYWEMRGNALEKKSNYEVLEKDVGLKRFFPKSLLDSVKAKTLRKLIQQTFRQFANLNREESILKFFEILSPVYRFDKECFKCALGSSWIISVELAIGPEEGISYLTDKGCNPTHLADFNQVQTIQYSNSEDKDRKGMLQLKIAGAPEPLTVTAPSLTIAENMADLIDGYCRLVNGATQSFIIRPQKEGERALPSIPKLANSEKQGMRTHAVSVSHCQHKVKKARRFLPLVFCSLEPPPTDEISGDETDDYAEIIDEEDTYTMPSKSYGIDEARDYEIQRERIELGRCIGEGQFGDVHQGVYLSPENPALAVAIKTCKNCTSD
MTRKARTPKAAPVPEAVAVVEPPPPDAAPTGPRLSRLEIRNLATITQLELELGGGFCAFTGETGAGKSIIVDALGLLLGGRANHDLIRSGEKELLVTGFWGDGDESEADSASRRLSSAGRGAARLSGEVVSVRELQEWAQGRLTIHWQHSAVSLLSPANQRGLLDRRVTKEAQAYAAAHAAWREAVSRLERLQASQRERARQIDLLAFQVQEISEVSPDPGEEEGLNTELSRLSNLHTIAQAAAGGVELLSDGDLNAAGLIGEAVRALNAGAKYDETVMQLQNELRAALESVQAIAGELRDVAEGSAADPEALDRVEARLSALSKLKNKYGPTLEDVVEFGAQAAEELAGLEEDERDAGSLQADVDALHAELLKVGQALDAAREREAEPLVDSLLAVIRELGMPHARMEFALSALAEPAAYGLSDVLLRFSANPGEELGPLSDVASGGELSRVMLAVSTVLGADTPSVVFDEVDAGIGGAAAIAVAEQLSRLADTRQVLV
MSVVGLDVGSQSCYIAVARAGGIETIANEFSDRCTPSVISFGSKNRTIGVAAKNQQITHANNTVSSFKRFHGRAFNDPFIQKEKENLSYDLVPMKNGGVGIKVMYMDEEHFFSVEQITAMLLTKLKETAENNLKKPVTDCVISVPSFFTDAERRSVLDRAQIVGLNCLRLMNDMTAVALNYGIYKQDLPNAEEKPRVVVFVDMGHSSFQVSACAFNKGKLKVLGTAFDPFLGGKNFDEKLVEHFCAEFKTKYKLDAKSKIRALLRLHQECEKLKKLMSSNSTDLPLNIECFMNDKDVSGKMNRSQFEELCAELLQKIEVPLHSLMAQTQLKAEDVSAIEIVGGATRIPAVKERIAKFFGKDVSTTLNADEAVARGCALQCAILSPAFKVREFSVTDAVPFPISLVWNHDSEETEGVHEVFSRNHAAPFSKVLTFLRRGPFELEAFYSDPQGVPYPEAKIGRFVVQNVSAQKDGEKSRVKVKVRVNTHGIFTISTASMVEK
GQTKSKIKSKYASYLSFIKILLKRGGVKVSTKNLIKLFQIIEQFCPWFPEQGTLDLKDWKRIGKELKQAGRKGNIIPLTVWNDWAIIKAALEPFQTEKDSVSVSDALGSCIIDCNENTRKKSQKETEGLHCEYVAEPVMAQSTQNVDYNQLQEVIYPETLKLEGKGPELVGPSESKPRGTSHLPAGQVPVTLQPQKQVKENKTQPPVAYQYWPPAELQYRPPPESQYGYPGMPPAPQGRAPYPQPPTRRLNPTAPPSRQGSELHEIIDKSRKEGDTEAWQFPVTLEPMPPGEGAQEGEPPTVEARYKSFSIKMLKDMKEGVKQYGPNSPYMRTLLDSIAHGHRLIPYDWEILAKSSLSPSQFLQFKTWWIDGVQEQVRRNRAANPPVNIDADQLLGIGQNWSTISQQALMQNEAIEQVRAICLRAWEKIQDPGSTCPSFNTVRQGSKEPYPDFVARLQDVAQKSIADEKARKVIVELMAYENANPECQSAIKPLKGKVPA
MEVFASVLNCCFKYIVLPVWIFIVLLLLHRDLSSWDGLMGPLSHPGLGENGSASYLSVPSWEIDEYTQGWRYYLYNSWLAERIPLRRSLPDLRDHRCQKLEYDEDSDEMKPASIIMIFRNEQLVVLLRTLHSLVERTPKYLYIELILVNDHSDTDFWNDKLSLIFFDNYVHRYIHPKARILHLPEQVGLIKARNLAASEAKAENLVFVDAQVEFTNGWLSPLLDTIAEQSYTLATPILDNLDEQTLAYQRSIERRGMYDWSLTRREVPLSRARRSHLPWPYEVAAVRTSVFAIPAVWFQDISNFDNNLRGFGAAELELSFKVWCTGGRIVQVPCSRVGHLQPKDEDYLKRYGDLHKMGEQKSRNLKRIIEVWTGDLKSAIYKYQPHLLNISEGDLNEPRKLYKQNECQSFKEFINDITPGLNHVAALNRTDYASGHVKTLEFPKKCLTINAKSQNLFLERCSTNNTLQNWTLTYVKDLRVAGNICAEVRPNLRLGYSFCH
MDFSMVAGAAAYNEKSGRITSLSLLFQKVFAQIFPQWRKGNTEECLPYKCSETGALGENYSWQIPINHNDFKILKNNERQLCEVLQNKFGCISTLVSPVQEGNSKSLQVFRKMLTPRIELSVWKDDLTTHAVDAVVNAANEDLLHGGGLALALVKAGGFEIQEESKQFVARYGKVSAGEIAVTGAGRLPCKQIIHAVGPRWMEWDKQGCTGKLQRAIVSILNYVIYKNTHIKTVAIPALSSGIFQFPLNLCTKTIVETIRVSLQGKPMMSNLKEIHLVSNEDPTVAAFKAASEFILGKSELGQETTPSFNAMVVNNLTLQIVQGHIEWQTADVIVNSVNPHDITVGPVAKSILQQAGVEMKSEFLATKAKQFQRSQLVLVTKGFNLFCKYIYHVLWHSEFPKPQILKHAMKECLEKCIEQNITSISFPALGTGNMEIKKETAAEILFDEVLTFAKDHVKHQLTVKFVIFPTDLEIYKAFSSEMAKRSKMLSLNNYSVPQS
MGKGQPKEPKIEQSVVDLCKRTVAMNLLQCYPTTTVDEMNCEEWGNGTESTQSVAACQGCIELRKEVTDLRQAVNLILPMLPLYPTIGNGFNATGLAAQPTLQHVIQQSLLRKRPVAQTPTVPQPECPGQIRPVLSSPAAALQNVIMLNPWIMGSSLKPASPTLPNGQIPTTIGETSLQGTDDQTVKWIGPSSVDSNGQKTDSSAASAGDNQNIDVIGDGSESPTSSNHSAQEIALMTSQQTFLNALKDSSFLFTNPVPTVETAPPLRVAPPINGTTNGTAKAGGPERKPRKPVNDDIVKIVRNQDLSEENISMFEIPVPKAIASDPTFRPVSEQQIIQQIIQGKKYEEMEVGECMIQLCKKLAEKRVFGPRLMSQTTVAGLNHSNYANLPIKGICYIQHVCRKVLYDKFENEEDFWDKFREAMRKLAARCRRVRHAKKTKHNREEAQAEMLSKRYGEDMPFNLNGAGLIRPKVETVSPEANILNSDQIKSQLESLFAHI
MNIYRLSFVSCLVMAMPCAMAVEFNLNVLDKSMRDRIDISLLKEKGVIAPGEYFVSVAVNNNKISNGQKINWQKKGDKTIPCINDSLVDKFGLKPDIRQSLPQIDRCIDFSSRPEMLFNFDQANQQLNISIPQAWLAWHSENWAPPSTWKEGVAGVLMDYNLFASSYRPQDGSSSTNLNAYGTAGINAGAWRLRSDYQLNKTDSEDNHDQSGGISRTYLFRPLPQLGSKLTLGETDFSSNIFDGFSYTGAALASDDRMLPWELRGYAPQISGIAQTNATVTISQSGRVIYQKKVPPGPFIIDDLNQSVQGTLDVKVTEEDGRVNNFQVSAASTPFLTRQGQVRYKLAAGQPRPSMSHQTENETFFSNEVSWGMLSNTSLYGGLLISDDDYHSAAMGIGQNMLWLGALSFDVTWASSHFDTQQDERGLSYRFNYSKQVDATNSTISLAAYRFSDRHFHSYANYLDHKYNDSDAQDEKQTISLSVGQPITPLNLNLYANLLH
ATPSMMPQWSYMHISGQDASEYLSPGLVQFARATETYFSLNNKFRNPTVAPTHDVTTDRSQRLTLRFIPVDREDTAYSYKARFTLAVGDNRVLDMASTYFDIRGVLDRGPTFKPYSGTAYNALAPKGAPNSCEWEQTEDSGRAVAEDEEEEDEDEEEEEEEQNARDQATKKTHVYAQAPLSGETITKSGLQIGSDNAETQAKPVYADPSYQPEPQIGESQWNEADANAAGGRVLKKTTPMKPCYGSYARPTNPFGGQSVLVPDEKGVPLPKVDLQFFSNTTSLNDRQGNATKPKVVLYSEDVNMETPDTHLSYKPGKGDENSKAMLGQQSMPNRPNYIAFRDNFIGLMYYNSTGNMGVLAGQASQLNAVVDLQDRNTELSYQLLLDSIGDRTRYFSMWNQAVDSYDPDVRIIENHGTEDELPNYCFPLGGIGVTDTYQAIKANGNGSGDNGDTTWTKDETFATRNEIGVGNNFAMEINLNANLWRNFLYSNIALYLPDKL
MTAIVEPSVTTGPIAGSSKVYRELDGVPGARVPFRRVHLSTGDHFDLYDTSGPYTDPDATIDLTAGLPARPGRVRDRGTQLQRARAGEITAEMAFIAAREGMPAELVRDEVARGRAVIPANHNHPEIEPMIIGKAFATKVNANIGNSAVTSSIAEEVDKMVWATRWGADTIMDLSTGKNIHETREWILRNSPVPVGTVPIYQALEKVKGDPTLLTWEIYRDTVIEQCEQGVDYMTVHAGVLLRYVPLTAKRVTGIVSRGGSIMAAWCLAHHRESFLYTNFDELCEIFARYDVTFSLGDGLRPGSIADANDAAQFAELRTLGELTKIAKSHGVQVMIEGPGHVPMHKIVENVRLEEEWCEEAPFYTLGPLATDIAPAYDHITSAIGAAIIAQAGTAMLCYVTPKEHLGLPDRKDVKDGVIAYKIAAHAGDLAKGHPHAQQRDNALSQARFEFRWNDQFALSLDPDTAREYHDETLPAEPAKTAHFCSMCGPKFCSMRITQD
MPEVSSGGGCGACGRRHGADASCPTLVRADVRAGGTAHPRCAPVVEAQDPLVGVRCGSFRLVRRLGRGGMGAVYLGEHVSIGSRVAVKVLHAHLTMYPELVQRFHAEARAVNLIGHENIVSIFDMDATPPRPYLIMEFLDGAPLSAWVGTPLAAGAVVSVLSQVCDALQAAHARGIVHRDLKPDNIFLVRRNGNAPFVKVLDFGIAKLADAHMPQTHAGIIVGTPEYMAPEQSLGRGVDGRADLYALGVIAYQLLTGRLPFNDEGLAAQLVAHQLRPPPPPSSVYPAVSAALEHVILRALAKKPEDRYASIAAFRNALQVALAEHVRVSARKTRPGGLAVLERAPVAPDMPTEGQSRGRLGVDARAGHVPSSLASTSQRRLAPAAPAVPRASLVEVPVQVVLRPGESPVRLRGSGLSRGGLFLHGGRVLPPLCSRLPVVLELASGPLSVMCEVVRVVPPAQARVWGMPTGFGVQFVEATAVLKAAVDALLQGEPVRAVPQ
MKFFLLLFTIGFCWAQYSPNTQQGRTSIVHLFEWRWVDIALECERYLAPKGFGGVQVSPPNENVAIYNPFRPWWERYQPVSYKLCTRSGNEDEFRNMVTRCNNVGVRIYVDAVINHMCGNAVSAGTSSTCGSYFNPGSRDFPAVPYSGWDFNDGKCKTGSGDIENYNDATQVRDCRLTGLLDLALEKDYVRSKIAEYMNHLIDIGVAGFRLDASKHMWPGDIKAILDKLHNLNSNWFPAGSKPFIYQEVIDLGGEPIKSSDYFGNGRVTEFKYGAKLGTVIRKWNGEKMSYLKNWGEGWGFVPSDRALVFVDNHDNQRGHGAGGASILTFWDARLYKMAVGFMLAHPYGFTRVMSSYRWPRQFQNGNDVNDWVGPPNNNGVIKEVTINPDTTCGNDWVCEHRWRQIRNMVIFRNVVDGQPFTNWYDNGSNQVAFGRGNRGFIVFNNDDWSFSLTLQTGLPAGTYCDVISGDKINGNCTGIKIYVSDDGKAHFSISNSAED
MTTSLQDGQSAASRAAARDSPLAAQVCGAAQGRGDAHDLAPAPWLHARALLPLPDGTRGCAADRRKKKDLDVPEMPSIPNPFPELCCSPITSVLSADLFPKANSRKKQVIKVYSEDETSRALDVPSDITARDVCQLLILKNHYIDDHSWTLFEHLPHIGVERTIEDHELVIEVLSNWGIEEENKLYFRKNYAKYEFFKNPMYFFPEHMVSFATETNGEISPTQILQMFLSSSTYPEIHGFLHAKEQGKKSWKKIYFFLRRSGLYFSTKGTSKEPRHLQFFSEFGNSDIYVSLAGKKKHGAPTNYGFCFKPNKAGGPRDLKMLCAEEEQSRTCWVTAIRLLKYGMQLYQNYMHPYQGRSGCSSQSISPMRSISENSLVAMDFSGQKSRVIENPTEALSVAVEEGLAWRKKGCLRLGTHGSPTASSQSSATNMAIHRSQPWFHHKISRDEAQRLIIQQGLVDGVFLVRDSQSNPKTFVLSMSHGQKIKHFQIIPVEDDGEMF
MLRMTPLASAIVALLLGIEAYAAEETFDTHFMIGGMKDQQVANIRLDDNQPLPGQYDIDIYVNKQWRGKYEIIVKDNPQETCLSREVIKRLGINSDNFASGKQCLTFEQLVQGGSYTWDIGVFRLDFSVPQAWVEELESGYVPPENWERGINAFYTSYYLSQYYSDYKASGNNKSTYVRFNSGLNLLGWQLHSDASFSKTNNNPGVWKSNTLYLERGFAQLLGTLRVGDMYTSSDIFDSVRFRGVRLFRDMQMLPNSKQNFTPRVQGIAQSNALVTIEQNGFVVYQKEVPPGPFAITDLQLAGGGADLDVSVKEADGSVTTYLVPYAAVPNMLQPGVSKYDLAAGRSHIEGASKQSDFVQAGYQYGFNNLLTLYGGSMVANNYYAFTLGAGWNTRIGAISVDATKSHSKQDNGDVFDGQSYQIAYNKFVSQTSTRFGLAAWRYSSRDYRTFNDHVWANNKDNYRRDENDVYDIADYYQNDFGRKNSFSANMSQSLPEGWG
MAKTDLHLTRNIGIMAHIDAGKTTTSERILFYTGLTHKIGEVHDGAATMDWMEQEQERGITITSAATTTRWKYAGDTYKINLIDTPGHVDFTAEVERSLRILDGAVAAYCAVGGVEPQSETVWRQADKYNVPRIAYVNKMDRSGADFFEVVRQMKAVLGANPCPIVVPIGAEETFKGLVDLIKMKAIYWHDETMGADYTVEEIPADLVDEANEWRDKMLEKVAEFDDALMEKYFDDPSTITEEEVLRALRNATVQMAVVPMLCGSSFKNKGVQTLLDYVCAFLPSPLDTENVIGTNPNTGAEEDRKPSDDEKTSALAFKIATDPYVGRLTFFRVYSGKIEAGSYIYNSRSGKKERVSRLFQMHSNKQNPVEVIGAGDIGAGVGFKDIHTGDTLCDETAPIVLESMDFPEPVIGIAVEPKTQKDMDKLSNGLAKLAEEDPTFTVKTDEQTGQTVISGMGELHLDIIIDRLKREFKVECNQGKPQVNYKEAITKTVDLREVY
MYRWLVRILGTIFRFCDRSVPPARALLKRRRSDSTLFSTVDTDEIPAKRPRLDCFIHQVKNSLYNAASLFGFPFQLTTKPMVTSACNGTRNVAPSGEVFSNSSSCELTGSGSWNNMLKLGNKSPNGISDYPKIRVTVTRDQPRRVLPSFGFTLNSEGCNRRPGGRRHSKGNPESSLMWKPQEQAVTEMISEESGKGLRRPHCTVEEGVQKEEREKYRKLLERLKESGHGNSVCPVTSNYHSSQRSQMDTLKTKGWGEEQNHGVKTTQFVPKQYRLVETRGPLCSLRSEKRCSKGKITDTEKMVGIRFENESRRGYQLEPDLSEEVSARLRLGSGSNGLLRRKVSIIETKEKNCSGKERDRRTDDLLELTEDMEKEISNALGHGPQDEILSSAFKLRITRGDIQTLKNYHWLNDEVINFYMNLLVERNKKQGYPALHVFSTFFYPKLKSGGYQAVKRWTKGVNLFEQEIILVPIHRKVHWSLVVIDLRKKCLKYLDSMGQK
MLRRKVSTLLMTALITTSFLNSKPVYANPVTKSKDNNLKEVQQVTSKSNKNKNQKVTIMYYCDADNNLEGSLLNDIEEMKTGYKDSPNLNLIALVDRSPRYSSDEKVLGEDFSDTRLYKIEHNKANRLDGKNEFPEISTTSKYEANMGDPEVLKKFIDYCKSNYEADKYVLIMANHGGGAREKSNPRLNRAICWDDSNLDKNGEADCLYMGEISDHLTEKQSVDLLAFDACLMGTAEVAYQYRPGNGGFSADTLVASSPVVWGPGFKYDKIFDRIKAGGGTNNEDDLTLGGKEQNFDPATITNEQLGALFVEEQRDSTHANGRYDQHLSFYDLKKAESVKRAIDNLAVNLSNENKKSEIEKLRGSGIHTDLMHYFDEYSEGEWVEYPYFDVYDLCEKINKSENFSSKTKDLASNAMNKLNEMIVYSFGDPSNNFKEGKNGLSIFLPNGDKKYSTYYTSTKIPHWTMQSWYNSIDTVKYGLNPYGKLSWCKDGQDPEINKV
MRRPLCAALLAAAVLALAAGAPAAARGGAGGRSREHRDARYEIEEWEMVVGAGPAVHTFTIRCLGPRGIERVAHIANLSRLLDGYIAVHVDVARTSGLRDTMFFLPRAAVDNASAADIPDTPAVQSHPGLFGAAFSWSYLQTRHLVDYDLVPSRPLQDWYFSQARAESNAARPPPAPRVTPTPAGRVAAFDINDVLASGPEHFFVPVRADRKRRERHVADFAAVWPVSYIPAGRAVLSCERAAARLAVGLGFLSVSVTSRDLLPLEFMVAPADANVRMITAFNGGGAFPPPGPAAGPQRRAYVIGYGNSRLDSHMYLTMREVASYANEPADFRAHLTAAHREAFLMLREAAAARRGPSAGPAPNAAYHAYRVAARLGLALSALTEGALADGYVLAEELVDLDYHLKLLSRVLLGAGLGCAANGRVRARTIAQLAVPRELRPDAFIPEPAGAALESVVARGRKLRAVYAFSGPDAPLAARLLAHGVVSDLYDAFLRGELTW
MSNLSKGTGSRKDTKMRIRAFPMTMDEKYVNSIWDLLKNAIQEIQRKNNSGLSFEELYRNAYTMVLHKHGEKLYTGLREVVTEHLINKVREDVLNSLNNNFLQTLNQAWNDHQTAMVMIRDILMYMDRVYVQQNNVENVYNLGLIIFRDQVVRYGCIRDHLRQTLLDMIARERKGEVVDRGAIRNACQMLMILGLEGRSVYEEDFEAPFLEMSAEFFQMESQKFLAENSASVYIKKVEARINEEIERVMHCLDKSTEEPIVKVVERELISKHMKTIVEMENSGLVHMLKNGKTEDLGCMYKLFSRVPNGLKTMCECMSSYLREQGKALVSEEGEGKNPVDYIQGLLDLKSRFDRFLLESFNNDRLFKQTIAGDFEYFLNLNSRSPEYLSLFIDDKLKKGVKGLTEQEVETILDKAMVLFRFMQEKDVFERYYKQHLARRLLTNKSVSDDSEKNMISKLKTECGCQFTSKLEGMFRDMSISNTTMDEFRQHLQATGVSLGG
MPVKKYLLKCLHRLQKGPGYTYKELLVWYCNNTNTHGPKRIICEGPKKKAMWFLLTLLFACLVCWQWGVFIQTYLSWEVSVSLSMGFKTMNFPAVTVCNSSPFQYSKVKHLLKDLDELMEAVLEKILAPEASHSNTTRTLNFTIWNHTPLVLIDERNPDHPVVLNLFGDSHNSSNPAPGSTCNAQGCKVAMRLCSANGTVCTLRNFTSATQAVTEWYILQATNIFSQVLPQDLVGMGYAPDRIILACLFGTEPCSHRNFTPIFYPDYGNCYIFNWGMTEETLPSANPGTEFGLKLILDIGQEDYVPFLASTAGARLMLHEQRTYPFIREEGIYAMAGTETSIGVLVDKLQRKGEPYSPCTMNGSDVAIKNLYSVYNTTYSIQACLHSCFQDHMIRNCSCGHYLYPLPEGEKYCNNRDFPDWAYCYLNLQMSVTQRETCLSMCKESCNDTQYKMTISMADWPSEASEDWILHVLSQERDQSSNITLSRKGIVKLNIYFQEF
MEPGPSVSPGPSRSFKEELLCAVCYDPFRDAVTLRCGHNFCRRCVSGCWEVQTTPSCPVCKERAVPGELRTNHTLNNLVETLLREEAEGARWTGRRSPRPCRAHRAPLTLFCLEDKELLCCACQADARHQEHRVQPIKDTAQDFRAKCKNMEHVLREKAKAFWALRRTYEAIAKHNEVQTTWLEGRIRDEFDKLRDFLRVEEQATLDAMKEESRKKHLQAEEKMKQLAEQTEALAREIERLQMEMKEDDMTFLMKHKSRKRRLFCTVEPAPLQPGLLMDACKYLESLQYRVWKKMLGSVESVPFSLDPNTAAGWLKVADDLTSVINHGYRVQVENPERFSSAPCLLGSQVFSKGSHSWEVDVGGLPTWRVGVVRVQAHAQAQAQADVGGEGHSHSCYHDTRSGFWYLCRTQGVDGDHCMTSDTATAPLVQAMPRRLRVELECEEGELSFYDSERHCHLYTFHAHFGEVRPYFYLGASRGDGPPEPLRICHLRVSIKEELD
MAAAGRLPSSWALFSPLLAGLALLGVGPVPARALHNVTAELFGAEAWGTLAAFGDLNSDKQTDLFVLRERNDLIVFLADQNAPYFKPKVKVSFKNHSALITSVVPGDYDGDSQMDVLLTYLPKNYAKSELGAVIFWGQNQTLDPNNMTILNRTFQDEPLIMDFNGDLIPDIFGITNESNQPQILLGGNLSWHPALTTTSKMRIPHSHAFIDLTEDFTADLFLTTLNATTSTFQFEIWENLDGNFSVSTILEKPQNMMVVGQSAFADFDGDGHMDHLLPGCEDKNCQKSTIYLVRSGMKQWVPVLQDFSNKGTLWGFVPFVDEQQPTEIPIPITLHIGDYNMDGYPDALVILKNTSGSNQQAFLLENVPCNNASCEEARRMFKVYWELTDLNQIKDAMVATFFDIYEDGILDIVVLSKGYTKNDFAIHTLKNNFEADAYFVKVIVLSGLCSNDCPRKITPFGVNQPGPYIMYTTVDANGYLKNGSAGQLSQSAHLALQLPY
DTSEFDPLANKEYTEEQKQTLEQEQKEFLSQTTTPALEADDGFIVTSASFAQSTPSMSVLSGNISPSQTSDPITKAVRETIIQPQKDNLIEQILKDLAALTDRDLAEQKRKEIEEEKEKDKTLSTFFGNPANREFIDKALENPELKKKLESIEIAGYKNVHNTFSAASGYPGGFKPVQWENHVSASDLRATVVKNDAGDELCTLNETTVKTKPFTLAKQDGTQVQISSYREIDFPIKLDKADGSMHLSMVALKADGTKPSKDKPVYFTAHYEEGPNGKPQLKEISSPKPLKFAGTGDDAIAYIEHGGEIYTLAVTRGKYKDMMKEVELNQGQSVDLSQAEDIIIGQGQSKEQPLITPQQTTSSSVEPPQHKQQVPPITPTNQPLQPETSQMPQSQQVNPNLLNTATALSGSMQDLLNYVNAGLTKEIDSNKQIDLIKEAATAILNNEKSDIVEKQANIIALAENTVNNKNLKPDAKVAGVNAVLEIIKNDQNTPNLEKSK
MSKFAERLQTVANKPEVFQKFSRGLERESLRYTPEGALTQTPHPKALGAALTHRWITTDFAESLLEFITPVSHEVDTLLAQMSDIHHFAQTKLGDEKLWPLSMPCYVGSEEGIVLAQYGSSNTGKMKTLYREGLKRRYGSLMQIISGVHFNFSFPESFWDALFGEQEESARQASKSAAYFGVIRNYYRFGWLIPYLFGASPALCSSFLQGRKTDLPFESIGKTLYLPYATSLRLSDLGYTNSAQSVLQIGFNSIEQYLQGLNEAIRTPSAEFAKLGVKVEGEYRQLNSNVLQIENELYAPIRPKRVTQSGERPSQALARAGVEYIEVRSLDVNPFSPIGINEDQVRFLDLFLAWTALSDSDPMDGCELACWRDNWRKVVLEGRKPGLELQIGCHGEVLTLQAWAKRVFADLRVIAETMDAALGGDAYQAVCAKLETWIENPELTLSAQILAEIKQHGGLGKTGCALGNEYRAVNLQHQYQFYSQDEMEQEVRRSTQAQAD
MSNANLRKWVGFCFVAIYLFLGVPLWYKLTTVYRASLPINYIESLQNNKFQDIHLVIPVYVKSDTYRFPDVHDAIQVQVNHLLNSQEQRVPWSLQVLPYNETIEQMESEGNQFHVVTLKLDEFIGYSSAYDTKETLVYYDDAAVLSNDLPFFVAQTLVEHTFQLEWTHLNKTCEGVSTNNDVAISYDPNIHLSVTLLSGDGNPVAWEIEPTLTDYFSPFRKFLSPLVNFTVDSSIVYHNDLNLHSLNGSCTSVTWFDLSHTIDLSELSSMAYYPEDSALNLAIVFPSASSSPDGLAFINGTRISDEITTLDWNSYLVPQWGVIIINKMPLKPNSVISEDYLEPMMYRFATDIFQLLGLTEGSQDLLSPYITIDSFKRLTILQNLDKATETLWSLVKLTQQFQGMSIPREVSDNVIEALDLRLQIIDLLNDPGKGGDIVWNNALHLSNELVKLCEKAFFNGEMVQQNFFPQEHMIAVYLPLLGPISAVMFFGFYNVMKEKN
MRYHISTNFFKKKYSDCLVFGIFDDLQLCESVKVIDSGSDGYVSRLIKDNEISGQINESLLLHSIPNFQKLKILFLGCGKKERFNINLYQKLFKTSINIIKKLSVKALIYFVTDFHIKNINTYWKIRHAVSEIQDNLYSFKNFKTSNNKNKFKISLEDIYFYLSDHDEINSGNNAIQHGYAISKGKKIARDLSNMPPNICNSSYLADQAMKLSQYYPDLIDVEIINDIDMNKLGMNAYLSVGKGSKNKSLMSIIKYHGISFSQCKNIILIGKGVTFDSGGISIKTSRDLDEMKFDMSGAAIVFGLMSIISDLKLPLNIIGILAGSENMVSSMSFRPGDILTTMSGKTVEILNTDAEGRLILCDVLTYVERFSPEVVIDIATLTGACVVALGHHTTGLLSNNDILAKDLQKASKQTRDLIWRMPLFEEYYKDLDSNVADMANVGTNSAGMITAACFLSKFSQKYAWAHLDVAGTAWISGKNKGSTGRPINLLTQFLLNKLY
MAERPARRAPPARALLLALAGALLAPRAARGMSLWDQRGAYEVARASLLSKDPGIPGQSIPAKDHPDVLTVQLQLESRDLILSLERNEGLIANGFTETHYLQDGTDVSLTRNHTDHCYYHGHVQGDAASVVSLSTCSDLRGLIMFENKTYSLEPMKNTTDSYKLVPAESMTNIQGLCGSQHNKSNLTMEDVSPGTSQMRARRHKRETLKMTKYVELVIVADNREFQRQGKDLEKVKQRLIEIANHVDKFYRPLNIRIVLVGVEVWNDIDKCSISQDPFTRLHEFLDWRKIKLLPRKSHDNAQLISGVYFQGTTIGMAPIMSMCTAEQSGGVVMDHSDSPLGAAVTLAHELGHNFGMNHDTLERGCSCRMAAEKGGCIMNPSTGFPFPMVFSSCSRKDLEASLEKGMGMCLFNLPEVKQAFGGRKCGNGYVEEGEECDCGEPEECTNRCCNATTCTLKPDAVCAHGQCCEDCQLKPPGTACRGSSNSCDLPEFCTGTAPHC
MRISLKKSGMLKLGLSLVAMTVAASVQAKTLVYCSEGSPEGFNPQLFTSGTTYDASSVPLYNRLVEFKIGTTEVIPGLAEKWEVSEDGKTYTFHLRKGVKWHDNKEFKPTRELNADDVVFSFDRQKNAQNPYHKVSGGSYEYFEGMGLPELISEVKKVDDNTVQFVLTRPEAPFLADLAMDFASILSKEYADAMMKAGTPEKLDLNPIGTGPFQLQQYQKDSRIRYKAFDGYWGTKPQIDTLVFSITPDASVRYAKLQKNECQVMPYPNPADIARMKQDKSINLMEMPGLNVGYLSYNVQKKPLDDVKVRQALTYAVNKDAIIKAVYQGAGVSAKNLIPPTMWGYNDDVQDYTYDPEKAKALLKEAGLEKGFSIDLWAMPVQRPYNPNARRMAEMIQADWAKVGVQAKIVTYEWGEYLKRAKDGEHQTVMMGWTGDNGDPDNFFATLFSCAASEQGSNYSKWCYKPFEDLIQPARATDDHNKRVELYKQAQVVMHDQAPA
NYKTLIIICALFTLVTVLLWNKCSSDKAIQFPRRSSSGFRVDGFEKRAAASESNNYMNHVAKQQSEEAFPQEQQKAPPVVGGFNSNVGSKVLGLKYEEIDCLINDEHTIKGRREGNEVFLPFTWVEKYFDVYGKVVQYDGYDRFEFSHSYSKVYAQRAPYHPDGVFMSFEGYNVEVRDRVKCISGVEGVPLSTQWGPQGYFYPIQIAQYGLSHYSKNLTEKPPHIEVYETAEDRDKNKPNDWTVPKGCFMANVADKSRFTNVKQFIAPETSEGVSLQLGNTKDFIISFDLKFLTNGSVSVVLETTEKNQLFTIHYVSNAQLIAFKERDIYYGIGPRTSWSTVTRDLVTDLRKGVGLSNTKAVKPTKIMPKKVVRLIAKGKGFLDNITISTTAHMAAFFAASDWLVRNQDEKGGWPIMVTRKLGEGFKSLEPGWYSAMAQGQAISTLVRAYLLTKDHIFLNSALRATAPYKFLSEQHGVKAVFMNKHDWYEEYPTTPSSFV
MTELRDETPLFHKGEIVLCYEPDKSKARVLYTSKVLNVFERRNEHGLRFYEYKIHFQGWRPSYDRCVRATVLLKDTEENRQLQRELAEAAKLQIRGDYSYKGTPDKPSAKKKRGGKAAHVEEPIVVPMDTGHLEAEHEMAPTPRAAGNRTRDNSGGKRKEKPPSGDGRLKGNRGRQTETFYNNAINDVSVYNHVPQEDRIMMRVSERLRELIEYDRNMIKVLGKQHALPARVPIVTIMENFVKQQAVELAISIKQDSSRARNTQSRNARMEREYDRVMSTVCMLKEVVDGLRIYFEFHVDDHLLYTEEKEYVHNYLTDDNMRNCSLILNKSYEYINPSGDTELIGLDGTPVVEGSGDTNGQIGVINIGGPEYEKQLQKCLLYIVTASGKNTAQAYERTSPYTAAYKLPVEMRGFLNETFKWRLLSAESPPEKSMVFGAPHLVRLMIKMPMFLNASPISNKKLEDLLPHLDAFINYLENHREWFDRENFVNSTALPQEDLQ
MNSTNNTDSQNLDPNASEVEKLLDESAEAEEKTDDHTPPSELFILPLNKRPFFPGMAAPLLIEAGPHYEVLTLLAKSSQKHIGLVLTKKEDANTLKIGFNQLHRVGVSARILRIMPIEGGSAQVLLSIEDRIRIVKPVQDKYLKAKVAYHKENKELTEELKAYSISIVSIIKDLLKLNPLFKEELQIFLGHSDFTEPGKLADFSVALTTATREELQEVLETTDMHDRIDKALVLLKKELDLSRLQSSINQKIEATITKSQKEFFLKEQLKTIKKELGLEKDDHAVDLEKFMERLNKRDVPQYAMDVIQDEMDKLQTLETSSAEYAVCRNYLDWLTIVPWGIQTKEYHDLKKAESILNKDHYGLEDIKQRILELISVGKLANGMKGSIICLVGPPGVGKTSIGRSIAKVLHRKFFRFSVGGMRDEAEIKGHRRTYIGAMPGKLVQALKQSAIMNPVIMIDEVDKIGSSYHGDPASALLEVLDPEQNKDFLDHYLDVRVDLS
MLRTHLSGELRKENAGQSVTLTGWVNRRRDHGGVIFIDLRDRTGIAQVVFRNEDVAERAHALRSEFVLRVTGVVEERPEGSQNPNLASGDIEVSVTEFEVLNESAPLPFQIEDSSSAGEVGEETRLKYRYLDLRRPVQANALRLRSAANKAARTVLDSHDFTEIETPTLTRSTPEGARDFLVPARLRPGTFYALPQSPQLFKQLLQVAGMERYYQIARCYRDEDFRADRQPEFTQLDVEMSFVDQDDVIALGEEIISEVWKLIGYEIKTPIPRMTYADAMRRYGSDKPDLRFDIEITECTEFFQDTTFRVFKNEYVGAVVMTGGASQPRRQLDAWQEWAKQRGAKGLAYILVGEDGELSGPVAKNITDAERAGIAAHVGAQPGDCIFFAAGDTKSSLALLGAARGEIAKKLDLIKEGDWAFTWIVDAPMFEPAADATASGDVALGNSKWTAVHHAFTSPKPEFLDNFDTNPGDALAYAYDIVCNGNEIGGGSIRIHQRDV
MELPRAFGLLLHPTSLPGPYGVGVLGREARDFLRFLKEAGGRYWQVLPLGPTGYGDSPYQSFSAFAGNPYLIDLRPLAERGYVRLEDPGFPQGRVDYGLLYAWKWPALKEAFRGFKEKASPEEREAFAAFREREAWWLEDYALFMALKGAHGGLPWNRWPLPLRKREEKALREAKSALAEEVAFHAFTQWLFFRQWGALKAEAEALGIRIIGDMPIFVAEDSAEVWAHPEWFHLDEEGRPTVVAGVPPDYFSETGQRWGNPLYRWDVLEREGFSFWIRRLEKALELFHLVRIDHFRGFEAYWEIPASCPTAVEGRWVKAPGEKLFQKIQEVFGEVPVLAEDLGVITPEVEALRDRFGLPGMKVLQFAFDDGMENPFLPHNYPAHGRVVVYTGTHDNDTTLGWYRTATPHEKAFMARYLADWGITFREEEEVPWALMHLGMKSVARLAVYPVQDVLALGSEARMNYPGRPSGNWAWRLLPGELSPEHGARLRAMAEATERL
MSPCKWLTMFLKGCWGKIANMNHLDSCFPLRYIIGRKKASKLLCTMDSGLKSDSHEVERSNFQLNKPEKSLKRYALLSFYVIILLAIPVWWKTTHYERSSLPFEDMENAPSTVQTHLRFSPTFRILDDKGNNLTKEVQKVLEAEPQIYSYNLKVLEDDPVDYRIVLRESTDLQWFWDENNFIIDTPSKGPSELAILIVNCLWEAFSPQVMEVWSKFTRFSSTVEPSRAETKRTVQFSPQYRVLLSLLVGEGNHEPINWDIENAIQKYFNPLIEQLASLAKLNIETQIQYFVEDAEAYIKDDKFCTKHADLPNLVNNFEKYLSFSPHIREPTIHFVLYVPSPQIQPLWLENEDSNIIPTNSMLLPQWGSITTINFNVTEKKLLHDVDLKDYFRVISRDLLLLLGINDVPVSSLSATLADRLLRQRIAESCIEASDTLQNLAKLVHSMQSMAVPKEIQMYVKDTLLSLDMAYKALSQNNLNEALSYSNNAFSKSQEALFHPS
MALVDPDIFNKDPREHYDLLQRLGGGTYGEVFKARDKVSKDLVALKMVKMEPDDDVATLQKEILMLKTCRHANIVAYHGSYLWLQKLWICMEFCGAGSLQDIYQVTGSLSELQISYVCREVLQGLAYLHSEKKIHRDIKGANILINDCGEVKLADFGISAQIGATLARRLSFIGTPYWMAPEVAAVALKGGYNELCDIWSLGITAIELAELQPPLFDVHPLRVLFLMTKSGYQPPRLKEKSRWSSSFHNFVKVTLTKNSKKRPSATKMLSHQLVSQPGLNRGLILDLLDKMKNPGKGLPVDIEDEEPEPPPAIPRRIRSTYRASSLGIPDADCCRRQMEFQRPRCVDCRPQAETVRLYPPAHFGSTSPRSQLSDSDDDYDDVDIPAPSENIPPPLPPKPKFRSPSDDGSGGIRDDGQLSPGVLVRCASGPPPRTPRPGPPPATCSPHLTARSDPSLWNPAAPEPGQPPLVPPRKEKMRGKMENEKRREKYPLLVKLFNGC
MFKENKNKVETIIKTSEEAPSSRLNGSQRLKESGLILAFLFSIFLAVALFSFNPADPSWSQTAWGTDIHNAGGLVGAWLADTLFFVFGSLAYPLPFITAFAAWVLLRKRDEGDEIDFTLWGTRLLGLTIVLLTSCGLADINFDDIWYFSSGGVIGDVLTSLALPTLNILGTTLVLLFLWGAGITLLTGISWLRIVEWIGERSIAAFVGLFNRLRGEKAERVKPALVKPELPVEELEPTFSASMDTEIDEPAPSLRRFNIHMPEERDVPDIHFEPQVEPKVELKPEPPRQREPAPHFSRVAAQNTQVEPVSSARTQQWDATIEELEQQARLVDDYAVEDDAVPSVLTSSTLSDVEDSILTTAISVDEEEESLSENFNHSFNIEVEDEEVEPSIANLHWSDDEDELEETPSVMVSPAIESDWEDEDEPDDRDVAAFQNIVSQAQANAAAQQNPFLVQKAVNLPKPTEPMPTLELLYHPEKRENFIDREALEEIARLVESKLA
MMKMRWLGAAIMLTLYASSSWAFSIDDVAKQAQSLAGKGYEAPKSNLPSVFRDMKYADYQQIQFNSDKAYWNNLKTPFKLEFYHQGMYFDTPVKINEVTATTVKRIKYSPDYFNFGNVQHDKDTVKDLGFAGFKVLYPINSKDKNDEIVSMLGASYFRVIGAGQVYGLSARGLAIDTALPSGEEFPRFREFWIERPKPTDKRLTVYALLDSPRATGAYRFVIIPGRDTVVDVQSKVYLRDKVGKLGVAPLTSMFLFGPNQPSPTTNYRPELHDSNGLSIHAGNGEWIWRPLNNPKHLAVSSYAMENPQGFGLLQRGREFSRFEDLDDRYDLRPSAWITPKGDWGKGKVELVEIPTNDETNDNIVAYWTPDQLPEPGKEMNFKYTLTFSRDEDKLHAPDNAWVLQTRRSTGDVKQSNLIRQPDGTIAFVVDFVGADMKKLPPDTPVAAQTSIGDNGEIVDSNVRYNPVTKGWRLMLRVKVKDAKKTTEMRAALVNADQTLS
MSKSHAAYIDYALRRTTNMPVEMMGTDVVRLKDYQHFVARVFLGLDSMHSLLLFHETGVGKTMTTVYILKHLKDIYTNWAIILLVKKALIEDPWMNTILRYAPEITKDCIFINYDDQNFRNKFFTNIKTINSKSRICVIIDECHNFISKSLIKEDGKIRPTRSVYNFLSKTIALKNHKMICLSATPIVNSVQEFTMLVNLLRPGSLQHQSLFENKRLVNEKELVSKLGGLCSYIVNNEFSIFDDVEGSASFAKKTVLMRYVNMSKKQEEIYQKAKLTEIKTGISSFRILRRMATTFTFDSFPERQNRDPGEYAQEIATLYNDFKRSLRDREFSKSALDTFKKGELLGGDASAADISLFTELKEKSAKFIDVCLGILASHGKCLVFEPFVNQSGIEILLLYFKVFGISNIEFSSRTKDTRIKAVAEFNQESNTNGECIKTCVFSSSGGEGISFFSINDIFILDMTWNEASLRQIVGRAIRLNSHVLTPPERRYVNVHFIMA
MEEAHLLSAADVLRRFSVTAEGGLSLEQVTDARERYGPNELPTEEGKSLWELVVEQFEDLLVRILLLAALVSFVLAWFEEGEETTTAFVEPLVIMLILVANAIVGVWQERNAESAIEALKEYEPEMGKVIRSDRKGVQRIRARDIVPGDIVEVAVGDKVPADLRLIEIKSTTLRVDQSILTGESVSVTKHTDAIPDPRAVNQDKKNMLFSGTNIASGKALGVAVATGLQTELGKIRSQMAAVEPERTPLQRKLDEFGRQLSHAISVICVAVWVINIGHFADPAHGGSWLRGAVYYFKIAVALAVAAIPEGLPAVITTCLALGTRRMARKNAIVRSLPSVETLGCTSVICSDKTGTLTTNQMSVCRMFVVAEAEAGTCRLHEFTISGTTYTPEGEVRQGEQPVRCGQFDGLVELATICALCNDSALDYNEAKGVYEKVGEATETALTCLVEKMNVFDTDLKGLSRVERAGACNSVIKQLMRKEFTLEFSRDRKSMSVYCTP
MVLYIILAIIVIILIAVGVLFYLRSNKRQIIEKAIERKNEIETLPFDQNLAQLSKLNLKGETKTKYDAMKKDNVESTNKYLAPVEEKIHNAEALLDKFSFNASQSEIDDANELMDSYEQSYQQQLEDVNEIIALYKDNDELYDKCKVDYREMKRDVLANRHQFGEAASLLETEIEKFEPRLEQYEVLKADGNYVQAHNHIAALNEQMKQLRSYMEEIPELIRETQKELPGQFQDLKYGCRDLKVEGYDLDHVKVDSTLQSLKTELSFVEPLISRLELEEANDKLANINDKLDDMYDLIEHEVKAKNDVEETKDIITDNLFKAKDMNYTLQTEIEYVRENYYINESDAQSVRQFENEIQSLISVYDDILKEMSKSAVRYSEVQDNLQYLEDHVTVINDKQEKLQNHLIQLREDEAEAEDNLLRVQSKKEEVYRRLLASNLTSVPERFIIMKNEIDHEVRDVNEQFSERPIHVKQLKDKVSKIVIQMNTFEDEANDVLVNAV
MRRSVYCKVVLATSLMWVLVDVFLLLYFSECNKCDDKKERSLLPALRAVISRNQEGPGEMGKAVLIPKDDQEKMKELFKINQFNLMASDLIALNRSLPDVRLEGCKTKVYPDELPNTSVVIVFHNEAWSTLLRTVYSVINRSPHYLLSEVILVDDASERDFLKLTLENYVKNLEVPVKIIRMEERSGLIRARLRGAAASKGQVITFLDAHCECTLGWLEPLLARIKEDRKTVVCPIIDVISDDTFEYMAGSDMTYGGFNWKLNFRWYPVPQREMDRRKGDRTLPVRTPTMAGGLFSIDRNYFEEIGTYDAGMDIWGGENLEMSFRIWQCGGSLEIVTCSHVGHVFRKATPYTFPGGTGHVINKNNRRLAEVWMDEFKDFFYIISPGVVKVDYGDVSVRKTLRENLKCKPFSWYLENIYPDSQIPRRYYSLGEIRNVETNQCLDNMGRKENEKVGIFNCHGMGGNQVFSYTADKEIRTDDLCLDVSRLNGPVIMLKCHHMR
MIKLQFQRNIVPTHDNPLTTSEILKRLRDLLGELTSLSQDTIDRDSVLPVARSLVNNNLLHHKDKGIRSYTLCCIVELLRLCAPDAPFTLSQLEDIFQVILKILSGLMNQESTYYPQIYEILESLSNVKSAVLIVDLPNAEEFLVNIFRLFFDLARKGTTKNVEFYMLDIINQLINEINTIPAAALNILFAQLISGKGVRQTIGSSDSTNHGPAFQLARNIFHDSADRLQRYVCQYFSDIIFDSRDSLSDSMTTPEFIFSHNLVLQLWKYAPTTLLNIIPQFENELQAEQTSVRLVAIETVGLMLQDNAIWSDYPRVWSAFCGRLNDKSVACRIKCIEVASNALQNSLATSEIIENVVQMLQSKLADTDEKVRVATLKTIEQLTFETFKMQFSVQALKLMGDRLRDRKLNVRLQAIRTLSQIYNRAYQDLIDGVEYSIQMFSWIPSSLLEVFYVNDETTNAAVEICMAELVLQYLSSDTQTRLNRLFLSIKYFSEKAMRV
MISGILASPGIAFGNVLLLKKEEIVINRQNISTENIKTEINKFFNGRKKSVKQLTEIKIATGEKFGKKKEGIFEGHIMLLEDEELEKEIINLITEKKISAAEATKFIIEGQAKALEKIKDEYLKNRAIDVRDIGSRLLKNILNISIVDLNNIKNQVILISKDLTPSETAQINLKYILGFITDLGGPTSHTSIMARSLEIPAIVGTVNITKKVKNNDFIILDSLNNEIIINPSDQIINEKKQVERKYFFKKENLKKLRNLYATTTDGHNIKIGSNIGNIQDIYSAKKNGAECIGLYRTEFLFMGRNALPTENEQFQAYKEIAESMENKPVIIRTMDIGGDKDLPYMNLPKEENPFLGWRAIRISMDRKEILHAQLRAILRASAFGKIYILFPMIISVEEIRTLKIEVHKLQIQLKKEHLVFDENIKIGIMIETPASAIIADHLIKEVDFFSIGTNDLTQYTLAVDRGNDLISHLYNPISPSVIQLIKQVIDISHLHGKWTG
AIAIGLDFGSDSVRALAVDCATGEEIATSVEWYPRWQNGQFCDAPNNQFRHHPRDYIESMEAALKTVLAELSVEQRAAVVGIGVDTTGSTPAPIDADGNVLALRPEFAENPNAMFVLWKDHTAVEEAEEITRLCHAPGNVDYSRYIGGIYSSEWFWAKILHITRQDNAVAQSAASWIELCDWVPALLSGTTRPQDIRRGRCSAGHKSLWHESWGGLPPASFFDELDPILNRHLPSPLFTETWTADIPVGTLCPEWAQRLGLPESVVISGGAFDCHMGAVGAGAQPNALVKVIGTSTCDILIADKQSVGERAVKGICGQVDGSVVPGFIGLEAGQSAFGDIYAWFGRVLGWPLEQLAAQHPELKEQINASQKQLLPALTEAWAKNPSLDHLPVVLDWFNGRRTPNANQRLKGVITDLNLATDAPLLFGGLIAATAFGARAIMECFTAQGIAVNNVMALGGIARKNQVIMQACCDVLNRPLQIVASDQCCALGAAIFAAVAA
MRASEQMDGDNTTHPKNAPESKKGSSPKPKSCIKAAASQGAEKTVSEVSEQPKETSMTEPSEPGSKAEAKKALGGDVSDQSLESHSQKVSETQMCESNSSKETSLATPAGKESQEGPKHPTGPFFPVLSKDESTALQWPSELLIFTKAEPSISYSCNPLYFDFKLSRNKDARTKGTEKPKDIGSSSKDHLQGLDPGEPNKSKEVGGKKIVRSSGGRMDAPASGSACSGLNKQEPGGSHGSETEDTGRSLPSKKERSGKSHRHKKKKEHKKSSKHKRKPKADTEEKSSKAESGEKSKKRKKRKRKKNKSSAPADSERGPKPEPPGSGSPAPPRRRRRAQDDSQRRSLPAEEGSSGKKDEGGGGSSSQDHGGRKHKGELPPSSCQRRAGTKRSSRSSHRSQPSSGDEDSDDASSHRLHQKSPSQYSEEEEEEDSGSEHSRSRSRSGRRHSSHRSSRRSYSSSSDASSDQSCYSRQRSYSDDSYSDYSDRSRRHSKRSHDSDD
MFSGGGGPLSPGGKSAARAASGFFAPAGPRGAGRGPPPCLRQNFYNPYLAPVGTQQKPTGPTQRHTYYSECDEFRFIAPRVLDEDAPPEKRAGVHDGHLKRAPKVYCGGDERDVLRVGSGGFWPRRSRLWGGVDHAPAGFNPTVTVFHVYDILENVEHAYGMRAAQFHARFMDAITPTGTVITLLGLTPEGHRVAVHVYGTRQYFYMNKEEVDRHLQCRAPRDLCERMAAALRESPGASFRGISADHFEAEVVERTDVYYYETRPALFYRVYVRSGRVLSYLCDNFCPAIKKYEGGVDATTRFILDNPGFVTFGWYRLKPGRNNTLAQPRAPMAFGTSSDVEFNCTADNLAIEGGMSDLPAYKLMCFDIECKAGGEDELAFPVAGHPEDLVIQISCLLYDLSTTALEHVLLFSLGSCDLPESHLNELAARGLPTPVVLEFDSEFEMLLAFMTLVKQYGPEFVTGYNIINFDWPFLLAKLTDIYKVPLDGYGRMNGRGVFR
MIKVDCNNQELSNNKQERSSSVTSASSHYIGLPQEAQINGEPLQRANVGSPATGVNYHNEMEMLSSEQFLEELTANATHAANSGIPPANNPVSSGSTAQRPSVEEFFSAPSARVCSPSQEASASSISASRSSAHHNDLSSSLMKNPNLSFDSHPPRVRSSSKSAVITPVSKSVPDVDPAVVDVAKVREEFQQQASLPSMKRVSGSTAGDSSIASSSSNLRYSQQFQDNFIEDTDSEDDIDSDLETDATKKYNVPKFGGYSNNAKLRASLMRNSYELFKHLPWTIVDSDKGNGSLKNAVNIAVAEKTVKEPVSWVGTMGIPTDELPHEVCHKISKKLEQDFSSFPVVTDDITFKGAYKNYAKQILWPTLHYQIPDNPNSKAFEDHSWDYYQKVNQKFSDRIVSVYKPGDTIWIHDYHLMLVPQMVREKLPKAKIGFFLHVSFPSSEVFRCLANRERILEGIIGANFVGFQTKEYKRHFLQTCNRLLAADVSNDEVKYHCNI
MAGKRENFVRVDDLDSRLPSSSVAFQQNYASNFSGQLHPIHASNETSRSFKKGIQKGSKGLKSIGRSLGFGVYRAVFPEDLKVSEKKIFDPQDKFLLYCNKLFVASCILSVFVDPFFFYLPVINAESKCLGIDRKLAITASTLRTFIDVFYLAHMALQLRTAYIAPSSRVFGRGELVIDPAQIAKRYLQRWFIIDFLSVLPLPQIVVWRFLQSSNGSDVLATKQALLFIVLVQYIPRFLRVLPLTSELKRTAGVFAETAWAGAAYYLLLYMLASHIVGAFWYLLALERNDACWQEACIDAGNCSTDFLYCGNQNMDGYAVWNRAKESVLKSKCRADLDDNNPPFDFGIYTQALSSGIVSSQNFIVKYCYCLWWGLQNLSTLGQGLETSTYPMEIIFSISLAISGLILFALLIGNMQTYLQSLTIRLEEMRVKRRDSEQWMHHRMLPQDLRERVRRYDQYKWLETRGVDEEYLVQNLPKDLRRDIKRHLCLALVRRVPLFK
MHSSSYSYRSSDSVFSNTTSTRTSLDSNENLLLVHCGPTLINSCISFGSESFDGHRLEMLQQIANRVQRDSVICEDKLILAGNALQSDSKRLESGVQFQNEAEIAGYILECENLLRQHVIDVQILIDGKYYQADQLVQRVAKLRDEIMALRNECSSVYSKGRILTTEQTKLMISGITQSLNSGFAQTLHPSLTSGLTQSLTPSLTSSSMTSGLSSGMTSRLTPSVTPAYTPGFPSGLVPNFSSGVEPNSLQTLKLMQIRKPLLKSSLLDQNLTEEEINMKFVQDLLNWVDEMQVQLDRTEWGSDLPSVESHLENHKNVHRAIEEFESSLKEAKISEIQMTAPLKLTYAEKLHRLESQYAKLLNTSRNQERHLDTLHNFVSRATNELIWLNEKEEEEVAYDWSERNTNIARKKDYHAELMRELDQKEENIKSVQEIAEQLLLENHPARLTIEAYRAAMQTQWSWILQLCQCVEQHIKENTAYFEFFNDAKEATDYLRNLKD
MQKPELRRFEKLGEMMVQVYERYLPTAFDESMTLLEKMNKIIEYLNQIGRLTNDVVEEWNKVMEWILNDGLEDYVKETLEKWYEEGKFADLVIQVIDELKQFGVSVKTYGAVGDGKTDDIEAFEKAIASGYPVYIPNGKFAVSRSIKIPSNTVITGAGIDNAVVTFLDSVPLGDSLMINDNYATGNENIYLSDFTLDGNCQRFGVNAIGSGGSRDSNLSIHASKNVHINRIKSINATLHGIDITCGGLDYPYMGDGTTAPYPSRDIYISDCEAPSLGDDGITTNNSEYITISNCNCHDPRLLNNCNGIEIDDGSRHVQLSNNISKNCFGGVEVKAHGNVPAAYNVSINGHMSIGDVRSYNFRHIGHHSATDPESMSAKNIICNNLMSVNPNNKRGFQNNAAPRVLAVSAYYGVVVNGLSAYTTEPANLTETAISVQFRARNVSLSGIVMTGFSMAENAIYVIGGSRGGDSVNISNVTLNNSGRNGVAIGSGIDNVSISNV
MVECITPEAIFIGANKQTQVSDIHKVKKIVAFGAGKTIALWDPIEPNNKGVYATLKGHEAEVTCVRFVPDSDFMVSASEDHHVKIWKFTDYSHLQCIQTIQHYSKTIVALSALPSLISVGCADGTISIWRQNIQNDEFGLAHEFTIKKGFFYPLCLSLSKVEEKKYLLAIGGTNVNVFIASFILSDSGIEKCRVVAELEGHEDWVKSLAFRHQETPGDYLLCSGSQDRYIRLWRIRINDLIDDSEEDSKKLTLLSNKQYKFQIDDELRVGINFEALIMGHDDWISSLQWHESRLQLLAATADTSLMVWEPDETSGIWVCSLRLGEMSSKGASTATGSSGGFWSCLWFTHERMDFFLTNGKTGSWRMWATKDNIICDQRLGISGATKDVTDIAWSPSGEYLLATSLDQTTRLFAPWIYDASGRKREIATWHEFSRPQIHGYDMICVETVTDTRFVSGGDEKILRSFDLPKGVAGMLQKFVGIQFEEKSEMPDSATVPVLGL
MKILKTLTLRGPNYWSIRRKKLIVMRLDLEDLAERPSNSIPGFYEGLIRVLPSLVEHFCSPGHRGGFLARVREGTYMGHIVEHVALELQELVGMTAGFGRTRETSTPGIYNVVYEYVDEQAGRYAGRAAVRLCRSLVDTGDYSLTELEKDLEDLRDLGANSALGPSTETIVTEADARKIPWMLLSARAMVQLGYGVHQQRIQATLSSHSGILGVELACDKEGTKTILQDAGIPVPRGTTIQYFDDLEEAINDVGGYPVVIKPLDGNHGRGITINVRHWEEAIAAYDLAAEESKSRSIIVERYYEGSDHRVLVVNGKLVAVAERIPAHVTGDGTSTITELIDKTNQDPNRGDGHANILTKIVVNKTAIDVMERQGYNLDSVLPKDEVVYLRATANLSTGGIAIDRTDDIHPENIWLMERVAKVIGLDIAGIDVVTSDISKPLRETNGVIVEVNAAPGFRMHVAPSQGLPRNVAAPVLDMLFPSGTPSRIPILAVTGTNGKT
MAVASKKIPAPDEVRIKTALLSVSDKTGIVELARALNDKGIRLISTGGTHKALADAGLPVSDVSELTGFPEIMDGRVKTLHPGVHGGLLAIRDDAEHADAMSAHGITAIDLAVINLYPFEEVRAKGGDYPTTVENIDIGGPAMIRASAKNHAYVTIVTDPADYSPLLEEIADGATRYAFRQKMAAKAYARTAAYDATISNWFAEVLDTPMPRHRVLGGLLREEMRYGENPHQKAGFYVTGEKRPGVATAALLQGKQLSYNNINDTDAAFELVAEFLPEKAPACAIIKHANPCGVATAPSLAEAYRRALACDSTSAFGGIIALNQELDAETAEEIVKLFTEVIIAPSVSDDAKAVIARKPNLRLLAAGGLPDPRTPGLTAKTVAGGVLVQTRDNGMVEDLELKVVTKRAPTAQELEDMKFAFKVAKHVKSNAIVYAKDGQTAGIGAGQMSRVDSARIAAIKAEEAAKAMGLAEPLTRGSAVASEAFLPFADGLLSAIAAGA
MSYSIGIDYGTASGRVFLINTTNGQVVSKFVKPYTHGVIESELNGLKIPHTYALQNSNDYLEIMEEGISYIVRESKIDPVNIVGIGIDFTSSTIIFTDENLNPVHNLKQFKNNPHAYVKLWKHHGAYKEAEKLYQTAIENNNKWLGHYGYNVSSEWMIPKIMEVMNRAPEIMEKTAYIMEAGDWIVNKLTNKNVRSNCGLGFKAFWEEETGFHYDLFDKIDPKLSKVIQDKVSAPVVNIGEVVGKLDDKMAQKLGLSKETMVSPFIIDAHASLLGIGSEKDKEMTMVMGTSTCHLMLNEKQHQVPGISGSVKGAIIPELFAYEAGQSAVGDLFEYVAKQAPKSYVDEAANRNMTVFELMNEKIKHQMPGESGLIALDWHNGNRSVLSDSNLTGCIFGLTLQTKHEDIYRAYLEATAFGTKMIMQQYQDWHMEVEKVFACGGIPKKNAVMMDIYANVLNKKLIVMDSEYAPAIGAAILGAVSGGAHNSINDAVDAMKEPIL
MAEEEEGTTGELRSAEPAPADSRHPLTYRKTTNFALDKFLDPARPYKCTVCKESFTQKNILLVHYNSVSHLHKMKKAAIDPSAPARGEAGAPPTTTAATDKPFKCTVCRVSYNQSSTLEIHMRSVLHQTRSRGTKTDSKIEGPERSQEEPKEGETEGEVGTEKKGPDTSGFISGLPFLSPPPPPLDLHRFPAPLFTPPVLPPFPLVPESLLKLQQQQLLLPFYLHDLKVGPKLTLAGPAPVLSLPAATPPPPPQPPKAELAEREWERPPMAKEGNEAGPSSPPDPLPNEAARTAAKALLENFGFELVIQYNEGKQAVPPPPTPPPPEALGGGDKLACGACGKLFSNMLILKTHEEHVHRRFLPFEALSRYAAQFRKSYDSLYPPLAEPPKPPDGSLDSPVPHLGPPFLVPEPEAGGTRAPEERSRAGGHWPIEEEESSRGNLPPLVPAGRRFSRTKFTEFQTQALQSFFETSAYPKDGEVERLASLLGLASRVVVVWFQN
MLPRPLRLLLDTSPPGGVVLSSFRSRDPEEGGGPGGLVVGGGQEEEEEEEEEAPVSVWDEEEDGAVFTVTSRQYRPLDPLVPMPPPRSSRRLRAGTLEALVRHLLDTRTSGTDVSFMSAFLATHRAFTSTPALLGLMADRLEALESHPTDELERTTEVAISVLSTWLASHPEDFGSEAKGQLDRLESFLLQTGYAAGKGVGGGSADLIRNLRSRVDPQAPDLPKPLALPGDPPADPTDVLVFLADHLAEQLTLLDAELFLNLIPSQCLGGLWGHRDRPGHSHLCPSVRATVTQFNKVAGAVVSSVLGATSTGEGPGEVTIRPLRPPQRARLLEKWIRVAEECRLLRNFSSVYAVVSALQSSPIHRLRAAWGEATRDSLRVFSSLCQIFSEEDNYSQSRELLVQEVKLQSPLEPHSKKAPRSGSRGGGVVPYLGTFLKDLVMLDAASKDELENGYINFDKRRKEFAVLSELRRLQNECRGYNLQPDHDIQRWLQGLRPLTE
MAFNLLNKDIDTLTCPALVVFSKSSSQKDKLAKVTHSEIHKALLPSLEEKTISGKHQETVVFREFSFKGFRHVIVVGLGKENEITHESVRQSMASAYEAIKALNVTEAAVHFDGITAGKKDAADFAKATAEGLILTSYVFNELMSGKKETKEINVHVVSKMGNDKAVKAAFNEGAILGSVVNFSRRLGDLPGNLMTPTILADSAVEGAKGIANLKVTVWDKARIKKEKMGGLLGVSNGSDQEPRFIIMEYKGAAASKKPVCFVGKGLTFDCGGISIKPGAGMEEMKYDMCGGANVIGTLLAIAKLKLKVNAVGLVASTENLINGSATKPGDVHTARNGKTFEVNNTDAEGRLILADALSYATELQPQMIVDAATLTGAMVIALGNTHTGYFTRNSALKTKVEKAAAESGEWVWNMPLTDFHVKDMKGTYADLSNISSGKGAGSATAAAFLEQFVGEGIPWAHFDIAGTGWAVGNRLPYCPKKGASGAMIRTFVEIAKQYT
MSTKVLDPAFQGAGQKPGTEIWRIENFEAVPVPKSEHGKFYMGDTYIVLQTTQNKGGAYLFDIHFWIGKDTSQDEAGTAAVKTVELDAVLGGRAVQHREIQGHESDKFLSYFKPCIIPLEGGVASGFKTVEEEVFETRLYTCKGKRAIRLKQVPFARSSLNHDDVFILDTEEKIYQFNGANSNIQERAKALEVVQYLKDKYHEGTCDVAIVDDGKLDTESDSGAFWVLFGGFAPIGRKVANDDDIVPESTPPKLYCITDGKMEPIDGDLSKSMLENTKCYLLDCGAEIYIWVGRVTQVDERKAASQSAEEFLASENRPKATHVTRVIQGYESHSFKSNFDSWPSGSATPGNEEGRGKVAALLKQQGVGLKGIAKSAPVNEDIPPLLESGGKLEVWYVNGKVKTPLPKEDIGKLYSGDCYLVLYTYHSGERKDEYFLSCWFGKKSIPEDQDTAIRLANTMSNSLKGRPVQGRIYEGKEPPQFVALFQPMVVLKGGLSSGYK
MPAVSILDFRRQDVHMAIKKRYVKRLLRKVVLLLVVIVTVSLVTTLVVERRMKNAAELTEQLDPNGDPITPVFRAANIHPTRKAPRPPFQDRNSVVDIPRSDKLQGFRLPEPKGERKDWHDYAAMEADRKRSGFGEHGVAVKIENPDEKQLEKEHYEMNGFNGLISDRISVNRSVPDLRLEACKTRKYLAKLPNISVIFIFFNEHFNTLLRSIYSVINRTPPELLKQIVLVDDGSEWDVLKQPLDDYVQQHFPHLVTIVRNPERQGLIGARIAGAKVAVGQVMVFFDSHIEVNYNWLPPLIEPIAINPKISTCPMVDTISHEDFSYFSGNKDGARGGFDWKMLYKQLPVLPEDALDKSMPYRSPVMMGGLFAINTDFFWDLGGYDDQLDIWGGEQYELSFKIWMCGGMLLDVPCSRVAHIFRGPMKPRGNPRGHNFVAKNHKRVAEVWMDEYKQYVYKRDPKTYDNLDAGDLTRQRGVRERLKCKSFHWFMTEVAPDFLV
MRLFAAATVALVLLLGQAAGEELAEERAGQAQGDAESTESSETTTDQAVSEPPITLVHVLNPGEREYLSPNLIGVQNIAMTFLPLSMNFVNIIDAFREITAGVRYEILLNALDTKAIQPAEADIVCRLVILEKPWLRTQWGDKHRELVTSNCTDPAVNSVAGDPAEKARLLNEKYVHRSRRSANDILGRHKPYDEEAAKAQLQKSLDKLTAGEGPHYKIVKVYSASRQVDSGILTRIDADLIDGSEEQHRCIVDIWTKVWVRKDEHEITFKCRNQPVVQARHTRSVEWAEKKTHKKHSHRFDKVDHLFYKFQVRFGRRYVSTAERQMRLRIFRQNLKTIEELNANEMGSAKYGITEFADMTSSEYKERTGLWQRDEAKATGGSAAVVPAYHGELPKEFDWRQKDAVTQVKNQGSCGSCWAFSVTGNIEGLYAVKTGELKEFSEQELLDCDTTDSACNGGLMDNAYKAIKDIGGLEYEAEYPYKAKKNQCHFNRTLSHVQV
MHLVSSLLVVGAAFQAVLGLPDPLHEKRHSDIIKRSVDSYIQTETPIAQKNLLCNIGASGCRASGAASGVVVASPSKSSPDYWYTWTRDAALVTKLIVDEFTNDYNTTLQNTIQAYAAAQAKLQGVSNPSGSLSNGAGLGEPKFMVDLQQFTGAWGRPQRDGPPLRAIALIGYGKWLVSNGYADTAKSIIWPIVKNDLAYTAQYWNNTGFDLWEEVNSSSFFTIAASHRALVEGSAFAKSVGSSCSACDAIAPQILCFQQSFWSNSGYIISNFVNYRSGKDINSVLTSIHNFDPAAGCDVNTFQPCSDRALANHKVVVDSMRFWGVNSGRTAGKAAAVGRYAEDVYYNGNPWYLATLAAAEQLYDAVYVWKKQGSITVTSTSLAFFKDLVPSVSTGTYSSSSSTYTAIINAVTTYADGFVDIVAQYTPSDGSLAEQFDKDSGAPLSATHLTWSYASFLSAAARRAGIVPPSWGAASANSLPGSCSASTVAGSYATATATS
MGKIIGIDLGTTNSCVSILENGNVKVIENAEGARTTPSIVAYANDGEILVGQSAKRQAVTNPHNTLFAVKRLIGRRFEEDVVQKDIKLVPYKIVKANNGDAWVEAAGKEMAPPQISAEVLKKMKKTAEDYLGEPVTEAVITVPAYFNDSQRQATKDAGRIAGLDVKRIINEPTAAALAYGMDKAKGDHTVIVYDLGGGTFDVSVIEIAEVDGEHQFEVLATNGDTFLGGEDFDMRLIDYLVDEFKKESGMDLKNDPLALQRLKEAAEKAKIELSSAQSTDVNLPYITADATGPKHLNVKISRAKLESLVEDLVKRTIEPCRIALKDAGIDASKIDDVILVGGQTRMPLVQKEVADFFGKEARKDVNPDEAVAMGAAIQGAVLAGDVKDVLLLDVSPLTLGIETMGGVMTALIEKNTTIPTKKSQVFSTADDNQSAVTIHVLQGERKQAAQNKSLGKFDLADIPPAPRGVPQIEVTFDIDANGILHVGAKDKATGKTQSIV
MYRTAASRARALKGVLTRSLRPARYASSSAVAETSSSTPAYLSWLSGGSRAALTSLDMPLQGVSLPPPLADKVEPSKLQITTLPNGLKIASETTPNPAASIGLYVDCGSIYEAPYFHGATHLLERMAFKSTLNRTHFRLVREIEAIGGNTSASASREQMSYTIDALKTYVPEMVEVLIDSVRNPAFLDWEVNEELRKMKVEIAELAKNPMGFLLEAIHSAGYSGPLASPLYAPESALDRLNGELLEEFMTENFTAARMVLAASGVEHEELLKVAEPLTSDLPNVPPQLAPKSQYVGGDFRQHTGGEATHFAVAFEVPGWNNEKEAVTATVLQMLMGGGGSFSAGGPGKGMHSWLYRRVLNEYQEVQSCTAFTSIFNDTGLFGIYGCSSPQFAAKAIELAAKELKDVAGGKVNQAHLDRAKAATKSAVLMNLESRMIAAEDIGRQILTYGERKPVDQFLKSVDQLTLKDIADFTSKVISKPLTMGSFGDVLAVPSYDTISS
MKKPFYITTPIYYPSGKLHIGSAYTTIACDVLARYKRLMGHEVFYLTGLDEHGQKIQTKAKEAGITPQTYVDNMAKDVKALWQLLDISYDTFIRTTDDYHEEVVAAVFEKLLAQDDIYLGEYSGWYSVSDEEFFTESQLKEVFRDEDGQVIGGIAPSGHEVEWVSEESYFLRLSKYDDRLVAFFKERPDFIQPDGRMNEMVKNFIEPGLEDLAVSRTTFTWGVPVPSDPKHVVYVWIDALLNYATALGYRQANHANFDKFWNGTVFHMVGKDILRFHSIYWPILLMMLDLPMPDRLIAHGWFVMKDGKMSKSKGNVVYPEMLVERFGLDPLRYYLMRSLPVGSDGTFTPEDYVGRINYELANDLGNLLNRTVAMINKYFDGTVPAYVDNGTAFDADLSQLIDAQLADYHKHMEAVDYPRALEAVWTIIARTNKYIDETAPWVLAKEDGDKAQLASVMAHLAASLRLVAHVIQPFMMETSAAIMAQLGLEPVSDLSTLALA
MEHFLPLRNIWNRVRDFPRASTTAAGITWMSRYIYGYHRLMLEDLAPGAPATLRWPLYRQPPPHFLVGYQYLVRTCNDYVFDSRAYSRLRYTELSQPGHQTVNWSVMANCTYTINTGAYHRFVDMDDFQSTLTQVQQAILAERVVADLALLQPMRGFGVTRMGGRGRHLRPNSAAAAAIDARDAGQEEGEEEVPVERLMQDYYKDLRRCQNEAWGMADRLRIQQAGPKDMVLLSTIRRLKTAYFNYIISSTSARNNPDRRPLPPATVLSLPCDCDWLDAFLERFSDPVDADSLRSLGGGVPTQQLLRCIVSAVSLPHGSPPPTHNRDMTGGVFQLRPRENGRAVTETMRRRRGEMIERFVDRLPVRRRRRRVPPPPPPPEEEEGEALMEEEIEEEEEAPVAFEREVRDTVAELIRLLEEELTVSARNSQFFNFAVDFYEAMERLEALGDINESTLRRWVMYFFVAEHTATTLNYLFQRLRNYAVFARHVELNLAQVVMRA
MLDIGVIGRLKFATAFMAMSLLLVPAAEAQEQPVWHYGLSLVDDLKYPPGFKKFDYVNPEAPKGGDLRLSQTGTFDTFNPLLVKGETAVGLDFVFDTLMKPSEDEISTAYGLLAEGVSFPDDISSATFRLRQEAKWADGKPVTPEDVVFSFDKAKELNPLYQSYYRHVVKAEKTGDRDVTFHFDDKNNHELPHILGQIRIVPKHWWEGTGPDGKPRDISRTTLEPVMGSGPYRIASFAPGGTIRYERRPDYWGVALNVNVGQNNFDSITYSFFGDRDVEFEAFRSGNTDYWRENQAMRWATAFDFPAVKDGRVKREEIPNPFRATAVMQAMVPNMRRKPFDDERVRQALNYALDFEELNRTIFYNQYQRVNSFFFATELASSGLPEGKELKNLNEVKDLVPPEVFTTPYSNPVGGTPQKARENLRKAIELLNKAGFELNGNRMVNTETGKPFSFEIMLSSPSFERVALPYAQNLKRIGIEARVRTVDPSQYTNRKRAFDY
MSEADARPSNFIRQIIDKDLADGKHTSVHTRFPPEPNGYLHIGHAKSICLNFGIAQDYQGKCNLRFDDTNPEKEDIEYVESIKNDVSWLGFEWDDEICYSSNYFDKLYEYAVELINKGLAYVDELSPEQIREYRGTLTAPGKPSPYRDRSAEENLALFEKMRDGGFEEGKACLRAKIDMASSFMVMRDPVLYRVRFASHHQTGDKWCIYPMYDFTHCISDALEGITHSICTLEFMDNRRLYDWVLDNITIDCRPHQYEFSRLNLEYTVMSKRKLNQLVTEKLVNGWDDPRMPTISGLRRRGFTPASIREFCKRIGVTKQENMIEFSSLESCIRDDLNENAPRAMAVLDPVKLVIENFPAGEVENLTVANHPNKPEMGEREVPFSREIWIEREDFREEANKKYKRLVLGSEVRLRGAYVIKAERVEKDDEGNITTIFCTYDSETLGVNPADGRKVRGVIHWVSADKGVPAEIRLYDRLFTVPNPAAADDFASTINPESLTV
MGLPGVIPALVLRGQLLLSVLWLLGPQTSRGLVITPPGPEFVLNISSTFVLTCSGSAPVMWEQMSQVPWQEAAMNQDGTFSSVLTLTNVTGGDTGEYFCVYNNSLGPELSERKRIYIFVPDPTMGFLPMDSEDLFIFVTDVTETTIPCRVTDPQLEVTLHEKKVDIPLHVPYDHQRGFTGTFEDKTYICKTTIGDREVDSDTYYVYSLQVSSINVSVNAVQTVVRQGESITIRCIVMGNDVVNFQWTYPRMKSGRLVEPVTDYLFGVPSRIGSILHIPTAELSDSGTYTCNVSVSVNDHGDEKAINISVIENGYVRLLETLGDVEIAELHRSRTLRVVFEAYPMPSVLWLKDNRTLGDSGAGELVLSTRNMSETRYVSELILVRVKVSEAGYYTMRAFHEDDEVQLSFKLQVNVPVRVLELSESHPANGEQTIRCRGRGMPQPNVTWSTCRDLKRCPRKLSPTPLGNSSKEESQLETNVTFWEEDQEYEVVSTLRLRHVD
MAGRGGSQLERRRERTPDRGRGSASHPPGRESPSPPPLPLKRHTYRRVVSDQEEEIVVVSENSRSPSPQEQPPPPQQPPKKKPRKTKHVPLQDVSQDSEDEREAEEELGAVGFSYPPVRITGKDGKRSFETLNENDPLTKAASAKMAVTNPLSLPIVSAWEKGMEIMNMLMERYRVESDLKSNFQLMPEQGEVYRRICHLYINEEHRGIPLTFTSNKTLTTMMGRFLQGFVHAHSQIAHKNWESTGCALWLHGCTEVEGKLRCLHGTTMIQKEHMIEMDVASENGQRALKENPDRAKVTQNRWGRSVVQLANNDARCCVHDAGCATNQFSSKSCGVFFTEGAKAQQAFKQLEAFMKAMYPGMNADQAQVMLIPLHCDCNHKPGCVPTMGRQTCKMTPFGMANAEDLDVDGITDATVLASVKHPALMVFQCCNPVYRNSRAQNAGPNCDFKISAPDLLGALQLTRKLWTDSFPDTLLPKLLIPEFKWLAKYQFRNVSLPAG
MKKTVILSVIDGLGLREEKQGNAFKLAKTPNFDKLFNEYPNSVIQASGDYVGLPDDQMGNSEVGHLNIGAGQIVYTGLSLINKDIKDNKFKQNAKFIAAFNAVKKNNETNTLHLMGLLSDGGVHSHEEHLFKLIEAAHENGLKNVSVHVFGDGRDVAPRSILTSIKKLEAITKKYNYAIGSIMGRFYAMDRDQIFTRNEQALEVMMGKTTNYFTNASEYIKAQYQKDISDEFFIPAINKDYLAKKLNLKDNDAVIFYNFRPDRARQLSHLLIQSNLYNYQSKNQVKLSNFTSMMKYEGLDTNIAYEEMKITNPLGNILAKNGLSQLRIAETQKYAHVTFFFDGGNDVLYENEERILIDSVKADSFADYPEMSAAGITDTLIANLGKYDVIILNYANPDMVGHTGNLKATIKALEFLDFQYGKILKAIEKTNHTLFITADHGNAEITEDENGNPATKHTTSPVMLIVTDKNLKLNSGTLANIAPTILDYLKIPKPKNMLDS
MMREWVLLMSVLLCGLAGPTHLFQPSLVLDMAKVLLDNYCFPENLLGMQEAIQQAIKSHEILSISDPQTLASVLTAGVQSSLNDPRLVISYEPSTPEPPPQVPALTSLSEEELLAWLQRGLRHEVLEGNVGYLRVDSVPGQEVLSMMGEFLVAHVWGNLMGTSALVLDLRHCTGGQVSGIPYIISYLHPGNTILHVDTIYNRPSNTTTEIWTLPQVLGERYGADKDVVVLTSSQTRGVAEDIAHILKQMRRAIVVGERTGGGALDLRKLRIGESDFFFTVPVSRSLGPLGGGSQTWEGSGVLPCVGTPAEQALEKALAILTLRSALPGVVHCLQEVLKDYYTLVDRVPTLLQHLASMDFSTVVSEEDLVTKLNAGLQAASEDPRLLVRAIGPTETPSWPAPDAAAEDSPGVAPELPEDEAIRQALVDSVFQVSVLPGNVGYLRFDSFADASVLGVLAPYVLRQVWEPLQDTEHLIMDLRHNPGGPSSAVPLLLSYFQGPE
MMRLKQLNEMSASEFIHLLGGVFENSSWVAERAEPNRPYSSFQSLYNKMVEIVETASDNEQLKLIQMHPHLGTNVKITDFSQEEQKHAGLNELTKDEQNHLILLNQKYKDKFGFPFVMAVRGKIKQEIFRTIKERLQNNHQTEFKQALEEIKKIAMFRLQEIFREGENNSMTKHKERVMYYGKGDVFAYRTYLKPLTGVRTIPESPFSGRDHILFGVNVKISVGGTKLLTSFTKGDNSLVVATDSMKNFIQKHLASYTGTTIEGFLEYVATSFLKKYSHIEKISLIGEEIPFETTFAVKNGNRAASELVFKKSRNEYATAYLNMVRNEDNTLNITEQQSGLAGLQLIKVSGNSFVGFIRDEYTTLPEDSNRPLFVYLNIKWKYKNTEDSFGTNPENYVAAEQIRDIATSVFHETETLSIQHLIYLIGRRILERFPQLQEVYFESQNHTWDKIVEEIPESEGKVYTEPRPPYGFQCFTVTQEDLPHENILMFSDEPDHKGA
MAKPSHSSYVLQQLNNQREWGFLCDCCIAIDDIYFQAHKAVLAACSSYFRMFFMNHQHSTAQLNLSNMKISAECFDLILQFMYLGKIMTAPSSFEQFKVAMNYLQLYNVPDCLEDIQDADCSSSKCSSSASSKQNSKMIFGVRMYEDTVARNGNEANRWCAEPSSTVNTPHNREADEESLQLGNFPEPLFDVCKKSSVSKLSTPKERVSRRFGRSFTCDSCGFGFSCEKLLDEHVLTCTNRHLYQNTRSYHRIVDIRDGKDSNIKAEFGEKDSSKTFSAQTDKYRGDTSQAADDSASTTGSRKSSTVESEIASEEKSRAAERKRIIIKMEPEDIPTDELKDFNIIKVTDKDCNESTDNDELEDEPEEPFYRYYVEEDVSIKKSGRKTLKPRMSVSADERGGLENMRPPNNSSPVQEDAENASCELCGLTITEEDLSSHYLAKHIENICACGKCGQILVKGRQLQEHAQRCGEPQDLTMNGLGNTEEKMDLEENPDEQSEI
MRPPRSNTKAAFSSLQFGLLCLLLLVNNGIKSVQADAFTDYFSDYDCNQPLMERAVLTATSSLTERGPDKARLNGNAAWTPVENTYNHFLTLDLGDPRMVRKIATMGRMHTDEFVTEYIVQYSDDGEFWRSYVNPTSEPQMFKGNSDGNSIHYNVFEVPIIAQWVRINPTRWHDRISMRVELYGCDYISENLYFNGTGLVRYDLRREPITSTKESIRFRFKTAFANGVMMYSRGTQGDYYALQLKDNKMVLNLDLGSRVMTSLSVGSLLDDNVWHDVVISRNQRDIIFSVDRVIVRGRIQGEFTRLNLNRELYLGGVPNVQEGLIVQQNFSGCLENIYFNSTNFIRVMKDSTELGEGYLFTRVNTIYACPSPPIYPVTFTTRSSFVRLKGYENSQRLNVSFYFRTYEETGVMLHHDFYSGGYLKVFLEFGKVKIDLKVKDKARIILDNYDDQFNDGKWHSFVISIEKNRLILNIDQRPMTTTKSMQVATGAQYYIAGGKD
MMDASKELQVLHIDFLNQDNAVSHHTWEFQTSSPVFRRGQVFHLRLVLNQPLQSYHQLKLEFSTGPNPSIAKHTLVVLDPRTPSDHYNWQATLQNESGKEVTVAVTSSPNAILGKYQLNVKTGNHILKSEENILYLLFNPWCKEDMVFMPDEDERKEYILNDTGCHYVGAARSIKCKPWNFGQFEKNVLDCCISLLTESSLKPTDRRDPVLVCRAMCAMMSFEKGQGVLIGNWTGDYEGGTAPYKWTGSAPILQQYYNTKQAVCFGQCWVFAGILTTVLRALGIPARSVTGFDSAHDTERNLTVDTYVNENGEKITSMTHDSVWNFHVWTDAWMKRPDLPKGYDGWQAVDATPQERSQGVFCCGPSPLTAIRKGDIFIVYDTRFVFSEVNGDRLIWLVKMVNGQEELHVISMETTSIGKNISTKAVGQDRRRDITYEYKYPEGSSEERQVMDHAFLLLSSEREHRRPVKENFLHMSVQSDDVLLGNSVNFTVILKRKTAA
MPQASEHRLGRTREPPVNVQPRVGAKIPFPPRARSKERRNPVPGPNSMLRPLPPRPGPPDERLKKLELGRGRTSGSRPRGPLRADHGVPLPGSPPPAVALPLPSRTNLARSKSVSSGDLRPMGIALGGHRGAGELGAALSRLALRPEPPTLRRSTSLRRLGGFPGPPTLLSIRTEPPTSHGSFHMISARPSEPFYSDDKMAHHTLLLGSGHVGLRNLGNTCFLNAVLQCLSSTRPLRDFCLRRDFRQEVPGGGRAQELTEAFADVIGALWHPDSCEAVNPTRFRAVFQKYVPSFSGYSQQDAQEFLKLLMERLHLEINRRGRRAPPILASGPVPSPPRRGGGALHEEPELSDDDRANLMWKRYLEREDSKIVDLFVGQLKSCLKCQACGYRSTTFEVFCDLSLPIPKKGFAGGKVSLRDCFSLFTKEEELESENAPVCDRCRQKTRSTKKLTVQRFPRILVLHLNRFSTSRGSIKKSSVGVDFPLQRLSLGDFASDKAGS
MGLPSLLVEGVIGCTLVGGLVAVGSAALAVRATIGVVEFNRECVRGARRIVSSGGRCLVVQSPYGNPNQGLIRGEDEEIDNVEESTPVELTPLIEVKAEVDGKEVVVSKKRVVNRHLRQRFVRSIAIEAKNHFGGDISPSKANYLSVSKFLTGKCKERHVVPAHTRDCVSAAMVLVFTPDVHEIRMMAGLASDAAYGIKIAMASILNRKGWCWRLMVNPLDRARWWEMWCVVNGFDSNKPVTFPKGGLFYLNGVETKIRRGGHPSVIEVDGQCPLKERKLYVQNAITTGYEYRVHNHSYANLRRGLLERVFYVERNKELVSCPQPEPGSFKEMGYLRRRFHRVCGNHTRISANDLVDCYQGRKRTIYENAAASLLDRAIERKDGDLKTFIKAEKFNVNLKSDPAPRVIQPRSPRYNVELGRYLKKYEHHAYKALDKIWGGPTVMKGYTTEEVAQHIWSAWNQFQTPVAIGFDMSRFDQHVSVAALEFEHSCYLACFEGDA
MSKSKTKTDKRNQSSLSRIKLSALHYCMSDAEPSIAYLQDNSAFINNEWHNLVLEKIFPVYNPSTEEDITQVSEKSQHDSTEEDITQVSEKSQHDDDKAVVDISERGRLLNILADLIERDRDILAAIEHLDNGKPFDEAYLLDLASVLKELRYTAGWADKLHGTLRFAITIPTFQDLRFLRYTRHEPVGVCGEIIPWNIPLLMYIWKIGPALAAGNTVVLKPEELTPLTALTVATLIKEAGFPPGVVNVVSGYGPTAGAACLSHKDNDKLAFTGSTLVGKVVMKAAAKSNLKKVTLELGGKSPMIVFIDADLDWAVENAHFGVFFNQGQCCIAQSRITVHESIYDEIVERDLEKAKKQVLGNPFESDTRYGPQILKIEFDSIPRLINSAKAEGAKVLCGGGRDDSCVGYYIQPTVFADVTDEMRIAKEEIFGPVITISRFKSVDEAIKRVDNTKYGLAAYVFTKDKAIRISAALKAGTVWVNCVHVASYQIPFGGNKNSG
MAAKEVKFHDHARTRIVQGVNVLADAVKVTLAPRAVMCLIERSFGAPVITKDGVSVAKEIELQDKFENMGAQMVKQVASKTADIAGDGTTTATVLAQAIVQEGMKHVVAGVNPMDLKRGIDKAVATVVDELHKLSKPITTNKEIAQVGSISANSDHPIGKIIADAMDKVGKEGVITVEDGKSLDNELDVVEGMQFDRGYLSPYFINNPEKQTVEFDDPLILLYDKKISSIRDLLPTLENVAKAGKPLLIIAEDLEGEALATLVVNSMRGILKVAAVKAPGFGDRRKAMLEDIAILTGATVISEETGKQLEKASLEDLGRAKRVELQKENTIIIDGAGEQKAIEARVKAIQAQIDESTSDYDREKLQERVAKLSGGVAVIKVGAATEVEMKEKKDRVDDALHATRAAVEEGIVPGGGVALLRARSRIVNLKGDNGDQDAGIRIVLRAIEAPLRAIAANAGDEPSVVINKVLAGSGNFGYNAATGEYADLVETGVVDPTKVT
MTDTSSSSSSSSASSVSAHQPTQEKPAKTYDDAASESSDDDDIDALIEELQSNHGVDDEDSDNDGPVAAGEARPVPEEYLQTDPSYGLTSDEVLKRRKKYGLNQMADEKESLVVKFVMFFVGPIQFVMEAAAILAAGLSDWVDFGVICGLLMLNAGVGFVQEFQAGSIVDELKKTLANTAVVIRDGQLVEIPANEVVPGDILQLEDGTVIPTDGRIVTEDCFLQIDQSAITGESLAVDKHYGDQTFSSSTVKRGEGFMVVTATGDNTFVGRAAALVNKAAGGQGHFTEVLNGIGIILLVLVIATLLLVWTACFYRTNGIVRILRYTLGITIIGVPVGLPAVVTTTMAVGAAYLAKKQAIVQKLSAIESLAGVEILCSDKTGTLTKNKLSLHEPYTVEGVSPDDLMLTACLAASRKKKGLDAIDKAFLKSLKQYPKAKDALTKYKVLEFHPFDPVSKKVTAVVESPEGERIVCVKGAPLFVLKTVEEDHPIPEDVHENYEN
MNKLLVFILLLLLLINISFARKRSYIKNTDASIVVTQFGAIKGIVEDTHRVFYGIPFAQPPVNQLRWENPIDLKPWENVRETLTQKSQCAQKCNLGPGVCSPIGTSEDCLYLDVFTPKDATPNSKYPVIVYIPGGAFSVGSGSVPLYDATKFAQSSVIVVNINYRLGVLGFMGTDLMHGNYGFLDQIKALEWVYNNIGSFGGNKEMITIWGESAGAFSVSAHLTFTYSRQYFNAAISSSSPLTVGLKDKTTARGNANRFATNVGCNIEDLTCLRGKSMDEILDAQEKVGLTFGDKILDAFTIWSPVIDGDIIPMQPLTAVKEGKTYDVPTIIGNVKHEAIPFIYSFFQDSVGIDYYRVLVAIVFPLNAMKILPLYPAAPRGQDSRPILSELITDYLFRCPDRYHTVTNAKKLSSPTYHYHYVHVKSTGHSLDACDDKVCHGTELSLFFNSYELMGERLDNDEKELAIDINNYIVNFATTHNPNTGLSVPVQWRQVTSTQN
MIVWQALFVVYCLFTTSIHGLFQDFNPFANKNISLKFPSLNRWEKNVMATGQQTIINSDSIYEWTPILSNITAGKKDSFVFTIDAEASGYGFAPTYEVLMFISGNICQMPMNRSDVDLTIYYSFNETVLENPNIGQSAVFQDGYIQALAISPVQSSSSNATSTYSNLYVVAELVNSTTEQPLSSSDASENWEYRLSISENDLVFQWDVRPWVEVLDTDMNSALLSTGNVTADAKVYHNYSIYDPSLYDLYVYSYEDSVQLNQNYNLSLCAVKNGPYLVSSQNTSNATVTSNSTNPLERTDLAIQKKITEYGGSVTEMFYVTGLNASTTYVAYLTKKISNGDGLSSVGGILFSHVYFTTRSTDVCSLIFGLDFCSDVAYSVPTSSFSVGNKTLMAQTYDHIAEALYANFSKALQLISCDADKDARYSPVMTCDDCAEAYRDWVCAVSIPRCTTTSSQYYIHRDKSHNRNDYLNKFIKPLDDYYEILPCIDMCYTLVRNCPS
MGQGESIPSRQIQRDASMQAVSSESENINDSDRQNSGFSRLWNRFPSLQRVLGLRRAKRHRNDEGNSENGNRDRTTERSAFRSRYRGSLLNRNSPSLRSLSPPATPATPRSRIEGESQTSAIPQTDRLILENHQQEFERAARRFRSSIAALRNLNTQNNQSTLASNHEDENVSSSGGQEMQDHGSVNNLESPGTAIGRLPVRSVTSLADSNMEDYTRAVMNYINNSENTQQASVSPEESQLVMLSRFVFSVASGWVSVLMNSSSAHQSNNLEFPSSISGNVESGNVAFDEFLSLLHAGNLVQAMNAETNPRTAELIANAVDLEEESGPINLFRTFRFDNLHRNHEGQEVIPIIIVGIRSLRNSGSDEDDQPSADSPTLMHPSDLISSLVNSQNQTTSVSDNTGPNENVNEAEHISEDEQASTATDVNGISDNNGSSTQQAPETRNNNSQTDHQLPRSWAIYVREAFVPQNHPVLRAPSLFTDSPTYEDMLLLNSIIGIEK
MAAKDVKFGNDARVKMLRGVNVLADAVKVTLGPKGRNVVLDKSFGAPTITKDGVSVAREIELEDKFENMGAQMVKEVASKANDAAGDGTTTATVLAQSIITEGLKAVAAGMNPMDLKRGIDQAVIAAVEKLKALSVPCSDSKAIAQVGTISANSDETVGQLIAQAMEKVGKEGVITVEEGTGLQDELDVVEGMQFDRGYLSPYFINKPETGAIELESPFILLADKKISNIREMLPVLEAVAKAGKPLLIIAEDVEGEALATLVVNTMRGIVKVAAVKAPGFGDRRKAMLQDIAILTGGTVISEEIGMELEKAALEDLGQAKRVVINKDTTTIIDGVGEEATIQGRVTQIRQQIEEATSDYDKEKLQERVAKLAGGVAVLKVGAATEVEMKEKKARVEDALHATRAAVEEGVVAGGGVALVRVAAQLVDLRGQNEDQNVGIKVALRAMESPLRQIVSNAGEEPSVVANNVKAGDGNYGYNAQTEEYGNMIDFGILDPTKVT
MQTHEIRERFTNHFVKAGHEAVPSASLILDDPNLLFVNAGMVPFKPYFLGQQNPPFPNGTATSIQKCVRTLDIEEVGITTRHNTFFQMAGNFSFGQYFKEGAITHAWQLLTGTVAEGGLGLDPERLWVTVYLDDDEAAEIWNKKIGVPSERIQRLGMADNYWSMGIPGPCGPCSEIYYDRGPEYGAEGGPIADDNRYMEIWNLVFMENERGEGIGKDNFEIVGPLPKKNIDTGMGIERVACILQGVDNVYETDLLRPVINVAEELTGATYGTNDDDNIRFRVIADHSRTGMMLILDGVTPGNEGRGYILRRLLRRIIRSAHLLGAKGKTLEKFMNTIMDTMTPSYPEIADNRERILRVAITEEKAFLKTLASGTELFEDKADQVKNSGNKVLDGAAAFKLHDTYGFPIDLTLEMAAEAGLNVDIEGFNSLMAEQRARAKADNRAKKHGHADLSIYREWVDEHPTVFTGYDELTTDSKVLGLLSAGNKVNEIKAGEEVEVI
MPVCKNCHGTEFERDLSNANNDLVCKACGVVSEDNPIVSEVTFGETSAGAAVVQGSFIGAGQSHAAFGGSSALESREATLNNARRKLRAVSYALHIPEYITDAAFQWYKLALANNFVQGRRSQNVIASCLYVACRKEKTHHMLIDFSSRLQVSVYSIGATFLKMVKKLHITELPLADPSLFIQHFAEKLDLADKKIKVVKDAVKLAQRMSKDWMFEGRRPAGIAGACILLACRMNNLRRTHTEIVAVSHVAEETLQQRLNEFKNTKAAKLSVQKFRENDVEDGEARPPSFVKNRKKERKIKDSLDKEEMFQTSEEALNKNPILTQVLGEQELSSKEVLFYLKQFSERRARVVERIKATNGIDGENIYHEGSENETRKRKLSEVSIQNEHVEGEDKETEGTEEKVKKVKTKTSEEKKENESGHFQDAIDGYSLETDPYCPRNLHLLPTTDTYLSKVSDDPDNLEDVDDEELNAHLLNEEASKLKERIWIGLNADFLLEQES
MYRYLGEALLLSRAGPAALGSASADSAALLGWARGQPAAAPQPGLALAARRHYSEAVADREDDPNFFKMVEGFFDRGASIVEDKLVEDLRTRESEEQKRNRVRGILRIIKPCNHVLSLSFPIRRDDGSWEVIEGYRAQHSQHRTPCKGGIRYSTDVSVDEVKALASLMTYKCAVVDVPFGGAKAGVKINPKNYTDNELEKITRRFTMELAKKGFIGPGIDVPAPDMSTGEREMSWIADTYASTIGHYDINAHACVTGKPISQGGIHGRISATGRGVFHGIENFINEASYMSILGMTPGFGDKTFVVQGFGNVGLHSMRYLHRFGAKCIAVGESDGSIWNPDGIDPKELEDFKLQHGSILGFPKAKPYEGSILEADCDILIPAASEKQLTKSNAPRVKAKIIAEGANGPTTPEADKIFLERNIMVIPDLYLNAGGVTVSYFEWLKNLNHVSYGRLTFKYERDSNYHLLMSVQESLERKFGKHGGTIPIVPTAEFQDRISGA
MGAQDRPQCHFDIEINREPVGRIMFQLFSDICPKTCKNFLCLCSGEKGLGKTTGKKLCYKGSTFHRVVKNFMIQGGDFSEGNGKGGESIYGGYFKDENFILKHDRAFLLSMANRGKHTNGSQFFITTKPAPHLDGVHVVFGLVISGFEVIEQIENLKTDAASRPYADVRVIDCGVLATKSIKDVFEKKRKKPTHSEGSDSSSNSSSSSESSSESELEHERSRRRKHKRRPKVKRSKKRRKEASSSEEPRNKHAMNPKGHSERSDTNEKRSVDSSAKREKPVVRPEEIPPVPENRFLLRRDMPVVTAEPEPKIPDVAPIVSDQKPSVSKSGRKIKGRGTIRYHTPPRSRSCSESDDDDSSETPPHWKEEMQRLRAYRPPSGEKWSKGDKLSDPCSSRWDERSLSQRSRSWSYNGYYSDLSTARHSGHHKKRRKEKKVKHKKKGKKQKHCRRHKQTKKRRILIPSDIESSKSSTRRMKSSCDRERSSRSSSLSSHHSSKRDW
MAAKRGLAKQKSRVTKACDRCHRKKIKCNSKKPCFGCIGSQSKCTYRNQFREPIEAFFNYTGSLSNDLDNAKCSIAKLKAQLPPSAPASLQKGLANICTELEKIQPQLYLNLDSKEISSYGGLKSIETEIIGKQSKSLNRFSNAFESNTAQNVSMYFGVYSPLLYFASTGISWITKKLISCSNDRETRETIYLFLKFLDASSASHAGPKVTSISPLEYYSKLNGLSCGNDVLIQHIMSNISNEIKGNTNINQTIKFNKPTDWFMYGVQLMEQHHKALDRKSSKKLLPLKYFLEQDELIFCLCLEYFERSLFSTMYDLTILKGLVSLMKHRYWIDDPFVLGRIISTMSRRSLDAGLNRWEYYIGQDEDTAEEYRKLWWDCYWWDRWYSLVTGKQPLIPHEMTSCLFPKDVVGLGVDDSMDCFTLINLVELDPSKFDICISFGYILLTKIITAVFSGLLYNRHFTDYRLFATPNAKDLNGTARQLMVEFSKICKIFQCIQDK
MGSGAGELGRAERLPVLFLFLLSLFCPALCEQIRYRIPEEMPKGSVVGNLATDLGFSVQELPTRKLRVSSEKPYFTVSAESGELLVSSRLDREEICGKKPACALEFEAVAENPLNFYHVNVEIEDINDHTPKFTQNSFELQISESAQPGTRFILEVAEDADIGLNSLQKYKLSLNPSFSLIIKEKQDGSKYPELALEKTLDREQQSYHRLVLTALDGGHPPLSGTTELRIQVTDANDNPPVFNRDVYRVSLRENVPPGTTVLQVSATDQDEGINSEITYSFYRTGQIFSLNSKSGEITTQKKLDFEETKEYSMVVEGRDGGGLVAQCTVEINIQDENDNSPEVTFHSLLEMILENAVPGTLIALIKIHDQDSGENGEVNCQLQGEVPFKIISSSKNSYKLVTDGTLDREQTPEYNVTITATDRGKPPLSSSISVILHIRDVNDNAPVFHQASYLVSVPENNPPGASIAQVCASDLDLGLNGQVSYSIMASDLEPLALASY
MNSILSRLFRDVTGDEEYAVNSLRDANRLIIIDTDTGTRRLLEHVSNFRRFLNTIRSDAAGACARHQRAARHDDEEEAPPAARVSFAGHSLVLENNDFCVFVKPFLLKRHYDEIKNYLKLDRFFKSDNPEHTNMCVQAGDYCYWPNWPASQAVSFTGWQLYLYVEFGIVVESTVPIIHNRRLGPVDLFVFNPRTFLNIEMNLSTNEAPPVKLFVNGKFDFEKKVAESGKAVESLFEIKMANGATATCKMIANLVNSNKNLFEVIRDNINLEECVTTPKYRHIIDVNLTKLRQFAHDGAVLAPPVERAFRAPTVTTILSASSENAEVIQSEIDAALVKVREGMVKVMAEFNRSDDPDLLQAYFKESGFKNFHFLLFNVWKQITKRDKKSFRETDMKLFFELVCETLFGNDSDALATALVKCEPFTTRGVATFNSLCDHWHCFKGVNPYTLLGSYYGAHYFIYLKLTSSDAHECDDPWAFNYKNAMECKVPPKALGEAFFIK
FSPSTTRLESRVRELEDMLDLERDARVRAERHAADMSFQVDALSERLDEAGGNSSQTHELLKRREMEIGKLRKDLENANASLEMAETSMRRRHQTALNELAAEVENLQKQKGKAEKDKNSLIMEVGNVLGQLDGALKAKQSAESKLEGLDAQLNRLKGLTDDLQRQLNDLNAAKARLTSENFELLHANQEYEAQVLNLSKSRSSLESAVDDLKRSLDDEAKSRFNLQAQLTSLQMDYDNLQAKYEEESEEASNLRNQVSKFNADLAAMKSKFERELMSKTEEYEELKRKLTLRITELEDTAERERARASNLEKIKAKLTIEIKDLQNEVDSLSAENAELARRAKAAENLANDLQRRVDELTIEINNLHSQNSQLEAENMRLKSQVNDLVDKNAALDRENRQLSDQVKDLKSTLRDANRRLTDLEALRSQLEAERDNLASALHDAEEALREVDQKYQNAQAALNHLKSEMEQRLREKDEELETLRKSTTRTIEELTVTITE
MAKQILYGEEARRSMQKGVDKLADTVKVTLGPKGRNVVLDKKFGAPLITNDGVSIAKEIELEDPYENMGAQLVKEVATKTNDVAGDGTTTATLLAQAIIREGLKNVTAGANPMLIRNGIRLAVDKTVEGLKKVSKNVNGKEDIARVASISAADPEIGKLIADAMEKVGNEGVITVEESKSMGTELDVVEGMQFDRGYLSPYMVTDQEKMEAVLDDPYILITDKKIANIQEILPLLEQIVQQGKKLLIIADDVEGEALATLVVNKLRGTFNCVAVKAPGFGDRRKDMLRDIAILTGGEVISEELGKDLKDVKVEDLGSAESVKISKENTTIVNGRGDKSAIHDRVAQIRGQIEETTSDFDREKLQERLAKLAGGVAVVKVGAASETELKERKMRIEDALAATKAAVEEGIIAGGGTAYINVLPEVRELTSDEPDVQVGINIIVKALEEPVRQIAANAGLEGSVIIEKIINSEKGIGFDALHEKYVDMLSVGIVDPTKVTRS
MPRFRDLSHNCRPSEAPRVMEPKNRDRTVDPAVLEMLVKSKDDKVITAFDRFVAQQPQCKIGYEGICCRFCMAGPCRIKATDGPGSRGICGASAWTIVARNVGLMILTGAAAHCEHGNHIAHALVEMAEGKAPDYSVKDEAKLKEVCRRVGIEVEGKSVLELAQEVGEKALEDFRRLKGEGEATWLMTTINEGRKEKFRTHNVVPFGIHASISELVNQAHMGMDNDPVNLVFSAIRVALADYTGEHIATDFSDILFGTPQPVVSEANMGVLDPDQVNFVLHGHNPLLSEIIVQAAREMEGEAKAAGAKGINLVGICCTGNEVLMRQGIPLVTSFASQELAICTGAIDAMCVDVQCIMPSISAVAECYHTRIITTADNAKIPGAYHIDYQTATAIESAKTAIRMAIEAFKERKESNRPVYIPQIKNRVVAGWSLEALTKLLATQNAQNPIRVLNQAILDGELAGVALICGCNNLKGFQDNSHLTVMKELLKNNVFVVATGC
MAASGLDHLKNGYRRRFCRPSRARDINTEQGQNVLEILQDCFEEKSLANDFSTNSTKSVPNSTRKIKDTCIQSPSKECQKSHPKSVPVSSKKKEASLQFVVEPSEATNRSVQAHEVHQKILATDVSSKNTPDSKKISSRNINDHHSEADEEFYLSVGSPSVLLDAKTSVSQNVIPSSAKKRETYTFENSVNMLPSSTEVSVKTKKRLNFDDKVMLKKIEIDNKVSDEEDKTSEGQERKPSGSSQNRIRDSEYEIQRQAKKSFSTLFLETVKRKSESSPIVRHAATAPPHSCPPDDTKLIEDEFIIDESDQSFASRSWITIPRKAGSLKQRTISPAESTALFQGRKSREKHHNILPKTLANDKHSHKPHPVETSQPSDKTVLDTSYALIDETVNNYRSTKYEMYSKNAEKPSRSKRTIKQKQRRKFMAKPAEEQLDVGQSKDENIHTSHITQDEFQRNSDRNMEEHEEMGNDCVSKKQMPPVGSKKSSTRKDKEESKKKRF
MSKFIEPSVEEIKLEKVYQDMGLSDQEYEKVCDILGRQPNFTETGIFSVMWSEHCSYKHSKPFLKQFPTSGEHVLMGPGEGAGVVDIGDNQAVVFKVESHNHPSAIEPYQGAATGVGGIIRDIVSIGARPINLLNSLRFGELDNKQNQRLLKGVVKGIGGYGNCIGIPTTAGEIEFDERYDGNPLVNAMCVGVINHDMIQKGTAKGVGNSVIYVGLKTGRDGIHGATFASEELTEESESKRPSVQIGDPFVGKKLMEATLEAITFDELVGIQDMGAAGLTSSSSEMAAKGGSGLHLRLEQVPTREPGISPYEMMLSETQERMLLVVEKGNEQKFLDLFDKHELDSAVIGEVTDTNRFVLTYDDEVYADIPVEPLADEAPVYILEGEEKDYNTSKNDYTHIDVKDTFFKLLKHPTIASKHYLYDQYDQQVGANTIIKPGLQASVVRVEGTNKAIASTIDGEARYVYNNPYEGGKMVVAEAYRNLIAVGATPLAMTDCLNYG
MDSGPEPGPSPQPTPTPTPQKHERFIAYVGIPMLTIQARESDDQIILGSLGSQRMKYIEDENQNYTNVSSEYYSQSSMQAVPMYYFNVPKGQWSVDISCEGYQPTSSTSDPNRGRSDGMIAYSNADSDYWNVGEADGVKISKLRNDNTYRQGHPELEINSCHFREGQLLERDATISFHVEAPTDGRFFLVGPAIQKTAKYNYTISYGDWTDRDMELGLITVVLDEHLEGTGSANRVRRPPREGHTYMASPREPEGKPVGNKPRDETPIQTQERQPDQTPSDDVSDAGSVNSGGSTESLQLEFGANSDSTYDATVDGTDWPRIPPPRHPPEPRVSGNSRTVTDFSPKADLLENWDAKHFDPGYSKEDVAAATIIAHGSIQDGRSMLEKREENVKNKTSSWKPPLPKAVSPAIAKLRSIRKSQPLEGGTLKKDATDGVSSIGSGSLTGGTLKRKETIEERLLQTLTTEQRLWYENLKKTNPLAATQWLFEYQPPPQVDRNLA
MKTVVFAYHDMGCLGIEALLAAGYEISAIFTHTDNPGEKAFYGSVARLAAERGIPVYAPDNVNHPLWVERIAQLSPEVIFSFYYRHLICDEILQLAPAGAFNLHGSLLPKYRGRAPLNWVLVNGETETGVTLHRMVKRADAGAIVAQLRVAIAPDDIAITLHHKLCHAARQLLEQTLPAIKHGNILEIAQRENEATCFGRRTPDDSFLEWHKPASVLHNMVRAVADPWPGAFSYVGNQKFTVWSSRVHPHASKAQPGSVISVAPLLIACGDGALEIVTGQAGDGITMQGSQLAQTLGLVQGSRLNSQPACTARRRTRVLILGVNGFIGNHLTERLLREDHYEVYGLDIGSDAISRFLNHPHFHFVEGDISIHSEWIEYHVKKCDVVLPLVAIATPIEYTRNPLRVFELDFEENLRIIRYCVKYRKRIIFPSTSEVYGMCSDKYFDEDHSNLIVGPVNKPRWIYSVSKQLLDRVIWAYGEKEGLQFTLFRPFNWMGPRLDN
MPSADQILFVNVTTTVAAAALTAAAAVSTTKSGSGNAARGYTDSDDDAGMGTEAVANISGSLVEGLTTVTAALSTAQADKDSAGECEGAVEELHASILGLQLAVPEWEALLTALVLSVIIVLTIIGNILVILSVFTYKPLRIVQNFFIVSLAVADLTVALLVLPFNVAYSILGRWEFGIHLCKLWLTCDVLCCTSSILNLCAIALDRYWAITDPINYAQKRTVGRVLLLISGVWLLSLLISSPPLIGWNDWPDEFTSATPCELTSQRGYVIYSSLGSFFIPLAIMTIVYIEIFVATRRRLRERARANKLNTIALKSTELEPMANSSPVAASNSGSKSRLLASWLCCGRDRAQFATPMIQNDQESISSETHQPQDSSKAGPHGNSDPQQQHVVVLVKKSRRAKTKDSIKHGKTRGGRKSQSSSTCEPHGEQQLLPAGGDGGSCQPGGGHSGGGKSDAEISTESGSDPKGCIQVCVTQADEQTSLKLTPPQSSTGVAAVSVT
MELEELGIREECGVFGCIASGEWPTQLDVPHVITLGLVGLQHRGQESAGIVTSDGSSVPTFKSHKGMGLVNHVFTEDNLKKLYVSNLGIGHTRYATTGKCELENCQPFVVETLHGKIAVAHNGELVNAARLRKKLLRHGIGLSTSSDSEMITQLLAYTPPQEQDDTPDWVARIKNLMKEAPTAYSLLIMHRDVIYAVRDPYGNRPLCIGRLIPVSDINDKEKKTSETEGWVVSSESCSFLSIGARYYREVLPGEIVEISRHNVQTLDIISRSEGNPVAFCIFEYVYFARPDSMFEDQMVYTVRYRCGQQLAIEAPVDADLVSTVPESATPAALAYAGKCGLPYVEVLCKNRYVGRTFIQPNMRLRQLGVAKKFGVLSDNFKGKRIVLVDDSIVRGNTISPIIKLLKESGAKEVHIRVASPPIKYPCFMGINIPTKEELIANKPEFDHLAEYLGANSVVYLSVEGLVSSVQEGIKFKKQKEKKHDIMIQENGNGLECFEKS
MDCMKKLKVEGTLELNLDDKDVRKNLKSLEKIKSKLEIESNINAVIKQLDELKNVKSEVEFKSNINMIIRELEEIEADASKMNINFDYDLSKLKSELEQLKNTKIDIKTNTDQILKQINKIKSELSEKQTIRAKVEVDRTEWDKLKKEWSEKYHINAIADVASVGTAYMGISDAEKYNELMTILRERGLTKDQAERLIQIGLYNGYSLDEIRDGIVYSNEAVLKLAASNDKYAAQILAAMAMAERGGEPGADDIARMISALTAMGKSNEEIMKMVNAEVLEMKQGHTEVAEAIREFSITMGDTLDPEKFASILIQAQAAGAQDVGQLAEAINDLALNSRQMGFDVEKALREIQKTKDDKTLAELAKKYGLTYEQIVKIHDYLQRVDLDKGLPDNTNELDRLISINKDQKGILETIKQDIEGWLAGHGYLQYGAELGVGLGGLGKILEIAIGAAIGSALKDAFGEIKSTLFGKISLDNLKLPELSKIKLPVDLEIPKIPKI
MSVSSNDPEQRNGRGMASGNNVDMSLYPPFIKQDAKLPDYTREGDIEYPFEEITGVGDENRIRGNWSNKSDYLLAVIGFTAGVGSFWKFPFLVFQHGGAAFLVPYLCMLCLASLPMFFMEMVLGQFSSSAAISVWKVVPLFKGIGFAQVTISGFFAVFFNIISAWTLFYLINSFSFSIPWSNCANSWSGENCTLGTRIQCKEMNGTLLVNGSCIVEHASSNETTVIPLHDLGSIPSLKYFQNDVLMLSKGVDDFGTLNWYLGLCVLACWIAVFLCLFQGVKSSGKVVYVAVIVPFIILTVLLTRLLTLDGSLAAVFYFLTPKWEILMDLHVWGEAAVQAFYSVSCCSGGLFTIASYSRFHNNIYKDIWLVLIVDVIVSLVGCLLTFSAIGFTCYEFAISLDKFHIRDGFHLVFVFLAEALAGVSVAPLYAGLFFIMILLVVHATQMFVVETIVSSICDEYPERLRRNRRHVLTTVCALFILLSIPFCLSSGLFWMELLTQ
MMAALYPSTDLSGVSSSSLPSSPSSSSPNEVMALKDVREVKEENTLNEKLFLLACDKGDYYMVKKILEENSSGDLNINCVDVLGRNAVTITIENESLDILQLLLDYGCQKLMERIQNPEYSTTMDVAPVILAAHRNNYEILTMLLKQDVALPKPHAVGCECTLCSAKNKKDSLRHSRFRLDIYRCLASPALIMLTEEDPILRAFELSADLKELSLVEVEFWNDYEELARQCKMFAKDLLAQARNSRELEVILNHTSSDEPLDKRGLLEERMNLSRLKLAIKYNQKEFVSQSNCQQFLNTVWFGQMSGYRRKPTCKKIMTVLTVGIFWPVLSLCYLIAPKSQFGRIIHTPFMKFIIHGASYFTFLLLLNLYSLVYNEDKKNTMGPALERIDYLLILWIIGMIWSDIKRLWYEGLEDFLEESRNQLSFVMNSLYLATFALKVVAHNKFHDFADRKDWDAFHPTLVAEGLFAFANVLSYLRLFFMYTTSSILGPLQISMGQML
MKAIYRDMCPNCRGAITDERLAAKNPCDACLDEPISMDDYFQLVTAIRKALKLKGVLKEWEEIYALNKEVKEIEELFKKATGFTFWSAQRSWVKRIIKGKSFSIIAPTGMGKSTFGAFMSIYFALKGKKSYIVVPTTPLVVQTVKKIKAMMEKAEVKVNLVYYHGNLKKKEKDEALEKIKSGNFDILVTSSQFLATRFDELLKDKRIDFMFVDDVDAFLKASKNIDRSLMMLGFNEEIIKKAWEIIKLKKQLAKLLQNESGNEEVEKLNREIERLEREIERYKKENKIGILIVASATGSARGDRIKLYRELLGFEVGSGRSVLRNIVDTYIIPEKSMEEHVEELLKTLGRGGLIFVPIDKGIEYAEQLTNYLKSKGFKVELVSARDKKGLELFEKEEVDYLVGVATYYGTIVRGLDLPHLVRFAIFTGVPKFRFSLDLEQPTIYRVLGLMSEILEFLPEEKRTEGEKLYARLRRLIRNIPQYELMKIEEALAEGLELEGF
MDELGIPVYKRGFPEHLLRGYEFIIDVGTKIESVGGRHDVTKIPEMNAYDIKQESIRTALWYNPIRNDGFVLPRVLDITLRGYDERRAVVESTRHKSFHTNDQWVQWMMKDSMDAQPLKVGLDTQVWNVAHSLHNSVVEIDSKKADTMAYHVEPIEDASKGCLHTRTMMWNHLVRIETFHAAQEVHILFKPTYDIVVHAERRDRSQPFRPGDQTLINFGRGQKVAMNHNSYDKMVEGLTHLVIRGKTPEVIRDDIASLDEICNRWIQSRHDPGEIKAYELCKYLSTIGRKSLDREKEPEDEANLSIRFQEAIDNKFRQHDPERLKIFEHRNQRRDEDRFYILLMIAGSDTFNTRVWWSNPYPCLRRKLIASETKLGDVYSMMRSWYDWSVRPTYAPYEKTREQEKYIYGRVNLFDFVAEPGIKIIHWEYKLNHSTREITYAQGNPCDYYPEDDDVIVTKFDDVAYGQMINEMINGGWNQEQFKMHKILKSEGNVLTIDFE
MNLIILFLPFVGAFISGFLGRFVGTTGAQILTCACILTSALLSLYYWLSINELIIGLFSFEGDQVYFTDWNFLSNNTFINLGTWVDSEYIKISWEFTFNEITLPFLFTVLFISFLIHLFSVNYMANDPHIQRFFSYLSLFTFFMAILVTGANYFVLFVGWEGIGVVSYLLINFWFTRIQANKAAILAFNTNRIGDMALSIAYFVMLPAFGSADFSTVFSLPAYINQTTITIIGFLLLVGAMAKSSQIPLHNWLPGSMEGPTPVSALIHAATLVTAGSYLLIRSSPILEYAPTVLLVITIIGASTAFFAATCGLVQNDIKRIIAFSTISQLGYMVMAIGLSQYNVALAHTLFHAYFKALLFLGAGSVIHAFGDIQDVRKMGGLINFLPFTYAVMLVGTLSLLATPFLTGFYSKDLIIELAYGQYSFSGTYAYILGSVTAGLTAFYSFRLISLVFLTKPNGNKQNYLNSHEASITVIIPLAVLAIFSIFFGYVTSDLFVGIG
MSDKKGVPARELPETPSWAVAVVFAAMVLVSVLMEHGLHKLGHWFQHRHKKALWEALEKMKAELMLVGFISLLLIVTQDPIIAKICISEDAADVMWPCKRGTEGRKPSKYVDYCPEGKVALMSTGSLHQLHVFIFVLAVFHVTYSVITIALSRLKMRTWKKWETETTSLEYQFANDPARFRFTHQTSFVKRHLGLSSTPGIRWVVAFFRQFFRSVTKVDYLTLRAGFINAHLSQNSKFDFHKYIKRSMEDDFKVVVGISLPLWGVAILTLFLDINGVGTLIWISFIPLVILLCVGTKLEMIIMEMALEIQDRASVIKGAPVVEPSNKFFWFHRPDWVLFFIHLTLFQNAFQMAHFVWTVATPGLKKCYHTQIGLSIMKVVVGLALQFLCSYMTFPLYALVTQMGSNMKRSIFDEQTSKALTNWRNTAKEKKKVRDTDMLMAQMIGDATPSRGSSPMPSRGSSPVHLLHKGMGRSDDPQSAPTSPRTQQEARDMYPVVVAH
MGTTAPGPIHLLELCDQKLMEFLCNMDNKDLVWLEEIQEEAERMFTREFSKEPELMPKTPSQKNRRKKRRISYVQDENRDPIRRRLSRRKSRSSQLSSRRLRSKDSVEKLATVVGENGSVLRRVTRAAAAAAAATMALAAPSSPTPESPTMLTKKPEDNHTQCQLVPVVEIGISERQNAEQHVTQLMSTEPLPRTLSPTPASATAPTSQGIPTSDEESTPKKSKARILESITVSSLMATPQDPKGQGVGTGRSASKLRIAQVSPGPRDSPAFPDSPWRERVLAPILPDNFSTPTGSRTDSQSVRHSPIAPSSPSPQVLAQKYSLVAKQESVVRRASRRLAKKTAEEPAASGRIICHSYLERLLNVEVPQKVGSEQKEPPEEAEPVAAAEPEVPENNGNNSWPHNDTEIANSTPNPKPAASSPETPSAGQQEAKTDQADGPREPPQSARRKRSYKQAVSELDEEQHLEDEELQPPRSKTPSSPCPASKVVRPLRTFLHTVQ
APTTAAAVAATGKDTTAAAEGSAAAEKTAAAGEVSAPPTAAVAATGEDATTAAATAAAETTAAAGEAPTTTTAPATTAAGKAPTTAAATAPTTAAAGAPTTATGKAPATAAAPVPTTAASKAPTTAAAATHSTAAAAAPTTAASAAKSKERSTSSSSEEEHCHVKPSKREMCGSKGITKKQCKKKNCCFDPKGHGGIHCFHRKPKGHSHEEHTTTTTKAPTTIQIATTTTTPTTTTTTTKATPTTTTTTKATPTTTTTTKATTTTTTPTTTTTTTKATTTPTTTTTTTPTTTTTKATTTTTTTSGECKMEPSKREDCGYSGITESQCRTKGCCFDSSIPQTKWCFYTLSQVADCKVEPSQRVDCGFRGITADQCRQKNCCFDSSISGTKWCFYSTSQVAATKTTTTPTTTTTPTTTTTTKATTTTPTTTTTTPTTTTTTTTTTKATTTTPTTTTPTTTTTKATTTTPTTTTTTPTTTTTKATTTTPTTTTTTPTTTTTKA
MFQYLYYIWEEPISISLGNWLNIGDIIIPYGLSLDSLAMTVMIPVGIVTLCVLLYAIEYMSHDPNRNTFYIILSVFAIFMTILVVSDNYIMMFIGWEFVGVISYLLISFWSTRIAAMKAALSAILLNRMGDTFFMLALGIFLSYFHAVDFDTLSLAAPYTNTLILNILSLLLLLAATAKSAQLGLHAWLLQAMEGPTPVSALLHAATMVCAGVYVLVRSYFILEYAPSLLIGICWLGGVTTLVSGLIAIVTNDIKKVIALSTMSQLSIMVLAIGISSYDLAIYHLYCHAFFKALLFMGAGSVIHSYISETQDMRKYGGLVNYLPFSYTAILIASLSLMAIPGLTGYYSKDIIIESLYGTYTFSGYILYYMAVGSATLTSLYSIRVLYLTFYNNPNSNKATYQHIHENIRMLIPMIILVIYSIFIGFNRDNVIGHYAMSLPANNSFIETEFTLPWYIKLLPLILGLSLSLLLVYIYEYAYKVRPSSIYNYFNNKIYYDQLL
MNKFDEFIESNEKDLDVDTSTRNSIISMSPVRKTGRKIRSASSNGYRLEHHRTSSAGSMHSQRLMTPTRLNDQDHPLQAKPDARRVVTRHSSVSVPNAMSKRRSLIQPMVVPTTPESQNNLPSVSHSEGSYGIPLESTTVLSSEQAMASGLRRSRNGSSQSVNSMIATTIPTNGVDVSALLQSLATKELELLECKQKIEDLKKQTQHEEQNYTRRARELHELKEQVSKHLDPSLNTPVKNRAFSPVYQNIPLESRTENAGNSSLPSSVSKPKNMGHQSTNQSRSVSPQDIQERRQRDDSSDSSKQSLWSKPLALFNQFDKIIQHEIERTLNWDDSLSGTPEVQEGTPTSNSESSAQQYDNEAPGARQKSPSQGSVSRSLWSFVSDVKAGLLGIEEENDNDVITDNRCDPVYKSDRQHEQKKSTHKITNRGQAEDSGDDSSLNMRKFKTTTKFQKDNAGNNSLTDESGHRTREKKSKRSSNKLSFIGEPDNDNSSVKNSVE
MSFLLSSLLALLTVSTPSWCQSTEASPKRSDGTPFPWNKIRLPEYVIPVHYDLLIHANLTTLTFWGTTKVEITASQPTSTIILHSHHLQISRATLRKGAGERLSEEPLQVLEHPRQEQIALLAPEPLLVGLPYTVVIHYAGNLSETFHGFYKSTYRTKEGELRILASTQFEPTAARMAFPCFDEPAFKASFSIKIRREPRHLAISNMPLVKSVTVAEGLIEDHFDVTVKMSTYLVAFIISDFESVSKITKSGVKVSVYAVPDKINQADYALDAAVTLLEFYEDYFSIPYPLPKQDLAAIPDFQSGAMENWGLTTYRESALLFDAEKSSASSKLGITMTVAHELAHQWFGNLVTMEWWNDLWLNEGFAKFMEFVSVSVTHPELKVGDYFFGKCFDAMEVDALNSSHPVSTPVENPAQIREMFDDVSYDKGACILNMLREYLSADAFKSGIVQYLQKHSYKNTKNEDLWDSMASICPTDGVKGMDGFCSRSQHSSSSSHWHQ
MATEQTKGQSSESISSVLSERRKFPPPEAFSSQSHISSMEQYEKLYADAAADPDKYWGDLAEQFHWFKKWDSVLEWNAPYAKWFNGGTTNIAYNCLDVHVGSWRKNKAAIIWEGEEGNERILTYGELHRQVSKFANVLKIAGIKPGDKVAIYMGMVPELVIAVLACARVGAVHNVIFAGFAAHAITERVNDSRAKIVICADGTRRRGSTINLKNIVDEAIINTPSVKNVIVLKVTGEEIHMHDGMDHWWHDLMGLAVDECEPAQVDSEHPLFLLYTSGSTGKPKGILHTTAGYMVHAASSFKYVFDIKDEDIYFCTADIGWITGHTYIIYGPLLNGATVFMYEGAPNYPQWDRFWDIINRHKITILYTAPTAIRAFIRAGNEWVTKHDLSSLRLLGTVGEPINPEAWMWYHKYVGQEKCPIVDTWWQTETGGIMISPMPGATPTKPGTATRPLPGIMVDVVRKDGTPCNANEGGYLVVKRPWPSMLRTIYGDNERYEKTY
MAVPPGHGPFSGFPGPQEHTQVLPDVRLLPRRLPLAFRDATSAPLRKLSVDLIKTYKHINEVYYAKKKRRAQQAPPQDSSNKKEKKVLNHGYDDDNHDYIVRSGERWLERYEIDSLIGKGSFGQVVKAYDHQTQELVAIKIIKNKKAFLNQAQIELRLLELMNQHDTEMKYYIVHLKRHFMFRNHLCLVFELLSYNLYDLLRNTHFRGVSLNLTRKLAQQLCTALLFLATPELSIIHCDLKPENILLCNPKRSAIKIVDFGSSCQLGQRIYQYIQSRFYRSPEVLLGTPYDLAIDMWSLGCILVEMHTGEPLFSGSNEVDQMNRIVEVLGIPPAAMLDQAPKARKYFERLPGGGWTLRRTKELRKDYQGPGTRRLQEVLGVQTGGPGGRRAGEPGHSPADYLRFQDLVLRMLEYEPAARISPLGALQHGFFRRTADEATNTGPAGSSASTSPAPLDTCPSSSTASSISSSGGSSGSSSDNRTYRYSNRYCGGPGPPITDC
MGFCKADAATSFLRAARSGNLDKALDHLRNGVDINTCNQNGLNGLHLASKEGHVKMVVELLHKEIILETTTKKGNTALHIAALAGQDEVVRELVNYGANVNAQSQKGFTPLYMAAQENHLEVVKFLLENGANQNVATEDGFTPLAVALQQGHENVVAHLINYGTKGKVRLPALHIAARNDDTRTAAVLLQNDPNPDVLSKTGFTPLHIAAHYENLNVAQLLLNRGASVNFTPQNGITPLHIASRRGNVIMVRLLLDRGAQIETRTKDELTPLHCAARNGHVRISEILLDHGAPIQAKTKNGLSPIHMAAQGDHLDCVRLLLQYNAEIDDITLDHLTPLHVAAHCGHHRVAKVLLDKGAKPNSRALNGFTPLHIACKKNHIRVMELLLKTGASIDAVTESGLTPLHVASFMGHLPIVKNLLQRGASPNVSNVKVETPLHMAARAGHTEVAKYLLQNKAKANAKAKDDQTPLHCAARIGHTGMVKLLLENGASPNLATTAGH
MDTLLKTPNKLEFLHPVHGFSVKASSFNSVKPHKFGSRKICENWGKGVCVKAKSSALLELVPETKKENLDFELPMYDPSKGLVVDLAVVGGGPAGLAVAQQVSEAGLSVVSIDPSPKLIWPNNYGVWVDEFEAMDLLDCLDATWSGTVVYIDDNTTKDLDRPYGRVNRKQLKSKMMQKCILNGVKFHHAKVIKVIHEEAKSMLICNDGVTIQATVVLDATGFSRCLVQYDKPYKPGYQVAYGILAEVEEHPFDTSKMVLMDWRDSHLGNNMELKERNRKVPTFLYAMPFSSNKIFLEETSLVARPGLRMDDIQERMVARLNHLGIKVKSIEEDEHCVIPMGGSLPVIPQRVVGTGGTAGLVHPSTGYMVARTLAAAPVVANAIIHYLGSEKDLLGNELSAAVWKDLWPIERRRQREFFCFGMDILLKLDLPATRRFFDAFFDLEPRYWHGFLSSRLYLPELIFFGLSLFSRASNTSRIEIMTKGTLPLVNMINNLLQDTE
MFPFQPMYPMQPMPYRNPFAAPRRPWFPRTDPFLAMQVQELTRSMANLTFKQRRDAPPEGPSAKKPKKEASQKQKGGGQGKKKKNQGKKKAKTGPPNPKAQNGNKKKTNKKPGKRQRMVMKLESDKTFPIMLEGKINGYACVVGGKLFRPMHVEGKIDNDVLAALKTKKASKYDLEYADVPQNMRADTFKYTHEKPQGYYSWHHGAVQYENGRFTVPKGVGAKGDSGRPILDNQGRVVAIVLGGVNEGSRTALSVVMWNEKGVTVKYTPENCEQWSLVTTMCLLANVTFPCAQPPICYDRKPAETLAMLSVNVDNPGYDELLEAAVKCPGRKRRSTEELFKEYKLTRPYMARCIRCAVGSCHSPIAIEAVKSDGHDGYVRLQTSSQYGLDSSGNLKGRTMRYDMHGTIKEIPLHQVSLHTSRPCHIVDGHGYFLLARCPAGDSITMEFKKDSVTHSCSVPYEVKFNPVGRELYTHPPEHGVEQACQVYAHDAQNRGAYVE
MPEQSSIPTIPTLSDAYTYALDAWQRSILFLDVMRQRGAQYEEHTAQTAPNVLDYEAELVCDGRKLDRPVNYALVRIVPPAGAVIDPLKKPFVVVDPRAGHGPGIGGFKADSEIGVAIKAGHACYFIGFLPEPVPGQTIEDITRSEAIFLETVIARHPDADGKPCVIGNCQAGWAVMILASLRPELFGPIIIAGAPLSYWAGIRGQYPMRYSGGLLGGSWLTALTGDLGAGIFDGAWLVQNFENQNPANTLWTKQYNLYSKVDTEAGRYLGFERWWGGHVRLNAEEMQFIVDELFVGNKLAAGKIQTSDGTTIDMRNIRSPIVVFCSKGDNITPPAQALDWILDLHDSVDEIRAHGQTIVYTVHEKIGHLGIFVSAGVARKEHDEFASNIDLIDVLPPGLYEAVLEPVGPAVENPDLVSGEWIMRCEARTLDDIRAFGGNDLEDDRRFAAAARVSEINLALYRTYLQPWIKGMVTPPMAEAMRSMHPLRLQYEVFGPGNP
MMISCKKLFVFRQLPAVRRCLAAAAFSTPRATSYRILSSAGSGSTRADAPQVRRLHTTRDLLAKDYYATLGVAKNANGKDIKKAYYQLAKKYHPDTNKEDPDAGRKFQEVSEAYEVLSDEQKRREYDTYGQTAENIGRQGGGFPGGGAGGFGPEGFSQSWQFRSSIDPEELFRKIFGEGNFRTNSFDDFADSKFGFGQAQEMVMDLTFAQAARGVNKDVNVNVVDQCPKCAGTKCEPGTKPGRCQYCNGTGFETVSTGPFVMRSTCRYCQGTRQHIKYPCSECEGKGRTVQRRKVTVPVPAGIENGQTVRMQVGSKELFVTFRVERSDYFRREGADVHTDAAISLAQAVLGGTVRVQGVYEDQWINVEPGTSSHHKIMLRGKGLKRVNAHGHGDHYVHVKITVPSAKKLDKKRLALIEAYAELEEDTPGQIHGIANRKDGSKQATAGASEEPGAGAAAKASAAAAGSGASKPGPGAEESEGKDQWTDNKKTKAKEGGGSG
MNNPSETNKSSMESEDASTGTQTNGLDFQKQPVPVGGAISTAQAQAFLGHLHQVQLAGTSLQAAAQSLNVQSKSSEESGDSQQSSQPSSQPPSVQSAIPQTQLMLAGGQITGLTLTPAQQQLLLQQAQAQAQLLAAAVQQHSASQQHSAAGATISASAATPMTQIPLSQPIQIAQDLQQLQQLQQQNLNLQQFVLVHPTTNLQPAQFIISQTPQGQQGLLQAQNLLTQLPQQSQANLLQPQPSITLTSQPTTPTRTIAAASVQTLPQSQSTPKRIDTPSLEEPSDLEELEQFAKTFKQRRIKLGFTQGDVGLAMGKLYGNDFSQTTISRFEALNLSFKNMCKLKPLLEKWLNDAENLSSDSTASSPSALNSPGLGAEGLNRRRKKRTSIETNIRVALEKSFMENQKPTSEDITLIAEQLNMEKEVIRVWFCNRRQKEKRINPPSSGGTSSSPIKAIFPSPASLVATTPSLVTSSTATTLTVNPVLPLTSAAVTNLSLTDQ
MSDRFVIWAPSMHNEPAAKCGYCHGNKGGNMDQLFALDSWAHRYMNKMDVVKIENCTIGSFVEHMDVATYDRMCNMGFRRSGKFLYKVDPLRNCCRLYTIRTAPQELNMTKELKKCISRFATRITSEDYCPAAVASSDFVGKIVNAEMNSKTFYTRFEPALYSEEKYHLFVKYQEKVHQDYNNSPKSFKRFLCDTPFGPEAVLGTQESWEQLNNWQRMKPGEKLKHMGPVHECYYYEGKLIAITVSDILPSGISSVYFIWDPDYSKWSLGKLSALRDLAIIQRTNLQYYYLGYYIEDCPKMNYKANYGAEVLDVCHSKYIPLKPIQDMISRGKLFVIGEEETKVTKELYLVDSETGRGEGFPTDNVVKYKNIAEEIYGVGGCAFKSANESALELKELYGIPYEEEDLDTIYHLKEHNGHAPNGIPNVVPGLLPLWELLDIMQSGKITDLEGRLFLFEIETEGIRPLINFYSEPPNVKKRICDVIRLFGFETCMKAVILYS
MARKISLDMTRNVGIMAHIDAGKTTTTERILFYTGVERKLKEVHEGQATMDWMEQEQERGITITSAATTCFWKGHRINIIDTPGHVDFTVEVERSLRVLDGAVAVFSAVDGVQPQSETVWRQADKYKVPRLAFFNKMDRIGANFDMCVSDIKEKLGSNPVPIQIPIGAEDQFEGVVDLIEMKEIVWPVDSDQGQHFDVKDIRAELKEKAEETRQYMLESIVETDDALMEKFFGGEEITKEEIIKGLRKATIDNTIVPVVCGTAFKNKGIQALLDAIVNYMPAPTDVAMVEGRDPKNPDVLIDREMSDDAPFAALAFKVMTDPFVGRLTFFRVYSGFVEKGATVLNSTKGKKERMGRILQMHANNREEIEHVYCGDIAAAVGLKDTATGDTLCAENAPIVLEQMEFPEPVISVAVEPKTKNDQEKMGIALSKLAEEDPTFKVRTDEETGQTIISGMGELHLEIIVDRMKREFKVESNVGKPQVAYRETITQSCDQEVKYAK
MSFSHREIESKWQKYWEENKTFKTEEDETREKFYALDMFPYPSGAGLHVGHPEGYTATDILSRMKRMQGYNVLHPMGWDAFGLPAEQYAIDTGNSPAEFTEKNINTFRRQIKSLGFSYDWDREVNTTDPDYYKWTQWIFIQLYNKGLAYIDEVAVNWCPALGTVLANEEVIDGKSERGGHPVERRPMKQWMLKITEYADRLLEDLEELDWPESIKDMQRNWIGRSEGAEVTFSVDGHDDTITVFTTRPDTLFGATYMVLAPEHKLVDAITTSEQKQAVESYKKEVATKSDLERTELAKEKTGVFTGAYAINPVNGEKVPIWIADYVLVSYGTGAIMAVPAHDERDYEFAKTFDLPIKEVVSGGVIEQEAYTGDGPHVNSEFLNGLSKEEAIEKMIQWLEAEKKGTKKVTYRLRDWLFSRQRYWGEPIPVIHWEDGTMSTVPEDELPLELPKMSEIKPSGTGESPLANATDWLEVVDPVTGKKGRRETNTMPQWAGSCWYY
MPTLRDSTMSHPGENPHQVRVKAYYRGDIMITHFEPSISYEGLCNEVRDMCSMDNDQLFTMKWIDEEGDPCTVSSQLELEEALRLYELNKDSELIIHVFPCVPEKPGMPCPGEDKSIYRRGARRWRKLYYATGHAFQAKRFNRRAHCAICTDRIWGLGRQGYKCINCKLLVHKKCHKLVTVECGRQVIQDPMIGRIDPGSTHPEHPDQVLGKKNSTESINHEGEEHEAVGSRESGKAVSSLGLIDFDLLRVIGRGSYAKVLLVRLKKTERIYAMKVVKKELVNDDEDIDWVQTEKHVFEQASNHPFLVGLHSCFQTESRLFFVIEYVNGGDLMFHMQRQRKLPEEHARFYSAEISLALNYLHERGIIYRDLKLDNVLLDSEGHIKLTDYGMCKEGLRPGDTTSTFCGTPNYIAPEILRGEDYGFSVDWWALGVLMFEMMAGRSPFDIVGSSDNPDQNTEDYLFQVILEKQIRIPRSLSVKAASVLKGFLNKESKERLGCH
AKQLLFNEEARKKLLSGVEQISSAVKVTLGPKGRNVLLEKGYGAPTVTKDGVSVAKEVELEDPFENMGAQLLKEVATKTNDVAGDGTTTATVLAYSMVREGLKAVAAGMTPLELKRGMDKAVAIAVDDIKQNSKGIKSNEEVAHVASVSANNDKEIGRILASAIEKVGNDGVIDVDEAQTMETVTEFVEGMQFDRGYISSYFVTDRDRMETVYENPYILIYDKSISTMKDLLPLLEKIAQTGRPLLIIAEDVEGEALATLVVNSLRGTLKTCAVKAPGFGDRRKEMLEDIAILSGGQVISEDLGLKLESADIALLGQAKSVKVDKENTTIIDGSGKSKDIKDRIEQIKKQIEASTSDYDSEKLKERLAKLSGGVAVIKIGAVTEVEMKEKKHRVEDALNATRAAIEEGIVAGGGLALIQAAAALEKADLSGLTPDEAVGFKIVRRALEEPIRQISENAGIDGAVVAEKAKEKRGIGFDASKMEWVDMIKVGIIDPAKVTR
MKALFRACRIGKVMLRYRLDTLLDGTAAERWLRLAKPFVPRISAEIVEQSRGRRLRLALQELGPIFVKFGQILSTRRDLVPQDIGDELVMLQDRVEPFEGQTARIIIETALGKSVESAFAHFDTVPLASASISQVHAATLHDGREVVVKVLRPDIEHQISDDIALLKSLATLVEHTHPNADKIRPCEIVAEIETTLAAELDLQREGANASVLRRFWEASDDIYVPEVIWSHTAEQVLTLERMYGIPSDDIALLDASGIDRKALSSKGIRVFYTQVFRDNFFHADAHSGNIWVDSDPARKSNPRFIALDFGIMGQLSQKDQYYLAENFMAIFHKDYRRIAELHVEAGWIPPHVRIEELEAAARSVCEPYFTRPLSQISLAEVLMKLFHVARRYQLTLQPQLILLQKTLLNIEGVGRQLDPELDIWVVARPVLERILRARYSPRHALKELNKRLPEIMTHAPDTPRLIHTWLVQQVESRKQNDVYLQQIRALAMTLQGLQRR
MWTPRAPPPRPALLFLLLLLLRVTHGLFPDEPPPLSVAPRDYLSHYPVFVGSGPGRLTPAEGAEDLNIQRVLRVNRTLFIGDRDNLYQVELEPSTSTELRYQRKLTWRSNPSDIDVCRMKGKQEGECRNFVKVLLLRDESTLFVCGSNAFNPICANYSMDTLQLLGDNISGMARCPYDPKHANVALFSDGMLFTATVTDFLAIDAVIYRSLGDRPTLRTVKHDSKWFKEPYFVHAVEWGSHVYFFFREIAMEFNYLEKVVVSRVARVCKNDVGGSPRVLEKQWTSFLKARLNCSVPGDSHFYFNVLQAVTGVVSLGGRPVILAVFSTPSNSIPGSAVCAFDMNQVAAVFEGRFREQKSPESIWTPVPEDQVPRPRPGCCAAPGMQYNASNALPDEILNFVKTHPLMDEAVPSLGHSPWIVRTLIRHQLTRVAVDVGAGPWGNQTIVFLGSEVGTVLKFLVKPNASVSGTTGPSIFLEEFETYRPDRCGRSSSAGEWGQRL
MPKYRSATTTHGRNMAGARALWRATGMTDSDFGKPIIAVVNSFTQFVPGHVHLRDLGKLVAEQIEASGGVAKEFNTIAVDDGIAMGHGGMLYSLPSRELIADSVEYMVNAHCADAMVCISNCDKITPGMLMASLRLNIPVIFVSGGPMEAGKTKLSDKIIKLDLVDAMIQGADPKVSDDQSNQVERSACPTCGSCSGMFTANSMNCLTEALGLSQPGNGSLLATHADRKQLFLNAGKRIVELTKRYYEQNDESALPRNIASKAAFENAMTLDIAMGGSTNTVLHLLAAAQEAEIDFTMSDIDKLSRKVPQLCKVAPSTQKYHMEDVHRAGGVLGILGELDRAGLLNRNVKNVLGLTLPQTLEQYDITVTQDEAVKKMFRAGPAGIRTTQAFSQDCRWDSLDDDRAAGCIRSLEYAYSKDGGLAVLYGNFAENGCIVKTAGVDDSILKFTGPAKVYESQDDAVEAILGGKVVEGDVVVIRYEGPKGGPGMQEMLYPTSFLK
MAQQQRMQGQPMIIMGDDAQRVKDRDAQEHNISAARAVADAVRSTLGPKGMDKMLVSSMGDVTVTNDGVTILQEMDIDNPTAEMIVEVAETQEDEAGDGTTTAVAIAGELLKNAEDLLERDIHPTAIIKGYNLAAEQAREEVDNVAVDVDPDDKDLIRSVAETSMTGKGAELDKELLSSIIYDAVNQVAVETNDGGIVVDAANINIETQTGHGVNESQLLRGAAISKDPVHDQMPAAVEDADVLLLNEAIEVEEAEADTSVNIESPDQLQSFLDQEEKQLKEKVQQIADTGANVVFCQKGIDDMAQHYLAKEGILAVRRTKKSDIEFLTNVLDASVVTDLDAASEADVVAGSVTRDSDDELFYVEGESEQAHGVTLLLRGSTDHVVDELERGVSDALDVSAQTLSDGRVLPGGGATEVEVASRLRDFADSVSGREQLAVEAFADSLELVPRVLAENAGLDSIDTLVDLRSAHENDDDEHIGLNVLSGDLEDTFEAGVVEP
MNDYEIRDLTGSSQKSNNQKISNNSGESAHFNGTSENVKTESDDDSTCSSSLNKLSNRHSEPMNHLSVGGFVAKDLLSSLTIPLPQTVIRTCQSIDIDTPDRSRNDKTLTSFFYSSCKNLLLTTIIPDPLDLVAAAVGQSTAQALLVAQIGWMVCVCCRCCLCKCIANGRGVRGQKKQIQEPTIADDDGRDLPYEVPGSIHIPKPVYNKKLSKSRSSSVPHVSVPSLVSSSADYKRLSMWETSLNVESDVEPLHTPPLVVGRKLDYIDKEGNNPSCCRERGTRKPGFRPLRGSGSPPPPDPSTSTKVAVTSASEVKKIKDHKKQLKKEKEKKKKMDKKQSSSGGGFFTRWFGGSGSNNSQQNLAEDVIDARSERKTAKQREQELLQRSERRSGGRTHSHEEYRRHQQPSLMVNTNFDEDDYATIDRVRRSNNREMSMPASPRNVHFVDETSGPLSRTMNESAFGDRAHLQYRPRAQKGAAGPTTRGAPTSSVNQLDEATL
MESAGTGRSLRTPPPRLLLLLLLQVAGPAGALAETLLNAPKAMGTSSSPLSPASVVAPGTTAFEESRLPVFTLDYPHVQIPFEITLWILLASLAKIGFHLYHKLPTIVPESCLLIMVGLLLGGIIFGVDEKSPPAMKTDVFFLYLLPPIVLDAGYFMPTRPFFENLGTIFWYAVVGTLWNSIGIGVSLFGICQIEAFGLSDITLLQNLLFGSLISAVDPVAVLAVFENIHVNEQLYILVFGESLLNDAVTVVLYNLFKSFCQMKTIETIDVFAGIANFFVVGIGGVLIGIFLGFIAAFTTRFTHNIRVIEPLFVFLYSYLSYITAEMFHLSGIMAITACAMTMNKYVEENVSQKSYTTIKYFMKMLSSVSETLIFIFMGVSTVGKNHEWNWAFVCFTLAFCLIWRALGVFVLTRVINWFRTIPLTFKDQFIIAYGGLRGAICFALVFLLPAAVFPRKKLFITAAIVVIFFTVFILGITIRPLVEFLDVKRSNKKQQAVSE
MNLQPIFWIGLISSVCCVFAQTDENRCLKANAKSCGECIQAGPNCGWCTNSTFLQEGMPTSARCDDLEALKKKGCPPDDIENPRGSKDIKKNKNVTNRSKGTAEKLKPEDIHQIQPQQLVLRLRSGEPQTFTLKFKRAEDYPIDLYYLMDLSYSMKDDLENVKSLGTDLMNEMRRITSDFRIGFGSFVEKTVMPYISTTPAKLRNPCTSEQNCTTPFSYKNVLSLTNKGEVFNELVGKQRISGNLDSPEGGFDAIMQVAVCGSLIGWRNVTRLLVFSTDAGFHFAGDGKLGGIVLPNDGQCHLENNMYTMSHYYDYPSIAHLVQKLSENNIQTIFAVTEEFQPVYKELKNLIPKSAVGTLSANSSNVIQLIIDAYNSLSSEVILENGKLSEGVTISYKSYCKNGVNGTGENGRKCSNISIGDEVQFEISITSNKCPKKDSDSFKIRPLGFTEEVEVILQYICECECQSEGIPESPKCHEGNGTFECGACRCNEGRVGRHC
MDRVEKYGLQIDAGLHRFLVEEAMPGTGVDADRFFSAFSDLVHDLGPKNRALLVKRDELQARLDGWYREHGAPVDMEAYEAFLREIGYLLPEGPDFYVSTANVDSEIATIAGPQLVVPVMNARYALNAANARWGSLYDALYGTDAIAETDGAERGKGYNPKRGAKVIAWAREFLDASAPLAAGRWSDAKSFSVEGATLTVTLADGTKSAPRNSVQFAGYAGDPAAPSEIVLRRNGLHIVIVLDATTPIGKADAAGISDVVLESAITTIMDCEDSIAAVDAEDKVLVYRNWLGLMKGDLEEEVTKGGRAFTRRLNPDRAYTAPDGATLTLPGRSLMLVRNVGHLMTNPAVLDRDGEEVPEGLMDAMVTALIALHDIGRNGRRANSRSGSMYVVKPKMHGPEEVAFACEIFARVEAALGLPANAMKMGIMDEERRTTVNLKECIRAARERVVFINTGFLDRTGDEIHTSMEAGPMIRKGDMKQAPWISAYENWNVDVGLECG
MFGSLLLGIATLLGAIYAFLVSNFGHWRRRGVTEPRALPLFGSFPNMIWPRQHFTMDMRDIYMHYRNTHSYVGCYLLRAPKLLVLEPRLVYEIYVSAFSHFENNDASKMVDIAKDRLVALNPFVLEGEEWRHQRAVFSTLLTNGRIRTTHAIMQRVCLDLCQFIAIKSAGGKDLDCIDLGLRFTGESLFDCVLGIQARTFTDNPLPVVRQNHEMSAENRGLAIAGAVHGLFPNLPRWLRPKVFPRSHDRFYGQMISEALRLRRSKHQERNDFINHLLEMQRELDLSEEDMASHAMTFMFDGLDTTSNSIAHCLLLLGRNPDCQRRLYEELQLVNPGGYLPDLDALIDLPYLSACFNESLRIYPAGGWASKTCTKEYELRGSHHSEPLKLRPGDHVMVPIYALHNDPDLYPEPDVFRPERFLDGGLKNCKQQGIFLGFGNGPRQCVGMRLGLAMAKAALAAIVQRFEVVVSPRTLNGTELDPLIFVGVHKGGIWLQFVPRK
MLTPVRCRTVPNATVATAARVLRRANLFSRYPRQLGHLRWDSTIAQVLERKGLGVPSTARHNEIGVQQLSEHLYKQLFPRGNTDPPAPELIELAKDHLARHDLLGKTTDKTPPIAFQLPALVGDTLDEHFHKLGVDAAEPFLTHAKQFADAHLPPKPTSWVRRSGWTKYNRDGTTENDVLPQGNMMCFDVEVMYKDNPYAVMACAGTPDAWYAWLSPWLLGETENKAQLVPMGDPTVDRIIVGHNIGYDRAKILEEYDLKQTRNFFLDTMSLHVAVNGMCSQQRPTWMKHKKARELREKAEHESASVELQEVLQGGSLTAEEADLWVDKSSINSLRDVAQFHLNVKIDKDIRDVFAETDRNVILNQLDDLLTYCAADVQVTHQVYQVVFPNFLGVCPHPVSFAALRHLASVILPVNKTWDTYIETAEATYLQMLHGVQERLFTLMERTLDYKADPEKYLSDPWLSQLDWSGQEIKMAKPKKKGDVERPALNQKLPGYPQW
MFRVAIPRSALNLHSCLLHVTLSLVLISKAAITTAGNEDSDVREARSVSDQQVVHPVDCVISDWSAWSRCDTCQKKRYRYAKLDQPSQFGGEPCHFHDMEDEACDVPDRYTCDSIPLCEGFLCTQTGRCIHRTLQCNGEDDCGDMSDEVGCKKVPKPCRQEAEEYWGIENLAKGINILNSNLEGLVLDNRYYAGSCLPQYIQDVRFRKPHNLQQYTLETKGSYDFNVQSFESYSDYMDYSMRERMTQTIVSIGFAIPGIAEFGFNYNNAKVTRSIQKIRRASSKINSFVSAKAELELAQYMLRSDDLMLHPEFLQRLRSLPQAYVYGEYRQIYRDYGTHYITEAALGGEYEHTIILDKEKLAKTDYSLEDYKSCTQAGLKIGANIYGVYVSAGIEGGSCNGLLNEMGEDTAIGSSVEDFVAVVRGGSSESITGLVSKKLPTPQLMRLWGEGVRFNPDFIRKTTRPLYELVTSKDFSHDATLKRNLKRALSEYLAESSSCR
MAEQESLEFGKADFVLMDTVSMPEFMANLRLRFEKGRIYTFIGEVVVSVNPYKLLNIYGRDTIEQYKGRELYERPPHLFAIADAAYKAMKRRSKDTCIVISGESGAGKTEASKYIMQYIAAITNPSQRAEVERVKNMLLKSNCVLEAFGNAKTNRNDNSSRFGKYMDINFDFKGDPIGGHINNYLLEKSRVIVQQPGERSFHSFYQLLQGGSEQMLRSLHLQKSLSSYNYIHVGAQLKSSINDAAEFRVVADAMKVIGFKPEEIQTVYKILAAILHLGNLKFVVDGDTPLIENGKVVSIIAELLSTKTDMVEKALLYRTVATGRDIIDKQHTEQEASYGRDAFAKAIYERLFCWIVTRINDIIEVKNYDTTIHGKNTVIGVLDIYGFEIFDNNSFEQFCINYCNEKLQQLFIQLVLKQEQEEYQREGIPWKHIDYFNNQIIVDLVEQQHKGIIAILDDACMNVGKVTDEMFLEALNSKLGKHAHFSSRKLCASDKILEFD
MRLSDVSHPNQLHGLTTAQLEDVACQIRERHLQVVSTSGGHLGPGLGVVELTLALYQTLDLDHDKVVWDVGHQAYPHKLLTGRYGDFDSLRQQNGVAGYLKRSESSFDHFGAGHASTSISAALGMALARDRQGKDYKCVAVIGDGALTGGMALEAINHAGHLPSTPFLVVLNDNDMSISPPVGALSTHLNRMRHSAPIQFISDSVQEGVRNIPFIGKEIPQEIKSLTGSVKRLAVPKVGAVFEELGFTYMGPVDGHDIAQMTRTFQAAHRIGGPVLVHVATTKGKGYPYAEADQVGYHAQSAFDLTTGKSIPSKTPKPPSYSKVFGQTLVKICEQNSKVVGITAAMATGTGLDLLQKAIPDQYIDVGIAEQHAVTLAAGMACDGLRPVCAIYSTFLQRAFDQLIHDVGIQNLPVTFVMDRAGIVGADGPTHQGQYDISYLRSIPNFTVMAPKDEAELQRMLVTCLSHDGPTALRIPRGPGEGVTLMEEGWDPLKIGRGEI
MRGILVANSTQLPIRPRPDLKVSRNANGADVVIAGLVEGSQGPTVQGLAPRAVKEAEETFGAPLVEVAIRAGGSTKIGSTVVLPWFGNSLVLVGCGAEGFDGESLRKAAGSGARAAADLSHGSSLKVAVDMGTVSAEQVRIAAEGALLGCYKVPTITATSNEPEISTVTIVSNARGAKPELNKARILADAVYTARDWVDAPANLLYPKTFAASVQSWCNNLSDVTVDVLDEKALGRGGFGGILAVGGGSAHSPRLVRVEYAPEGSTTTLALVGKGITFDSGGLNIKTAANMYTMKCDMGGAAAVLAAIGAIARLGLNVRVVAYGCLAENMPSGSGWRPSDVVTMYDGTTVENGNSDAEGRIVMADGLARACEDNPDFIVDISTLTGACMVALGNHTAGVMTSGAQAADTLLDASEAAGEDFWELPITDEVREGLHSDIADVKSSGAREGGAMLAAAFLQRFVTPGIDWAHLDIAGPAYNEASAHDYTPIQGTGFGVRTLV
MAEAFIQVLLDNLTSFLKGELVLLFGFQDEFQRLSSMFSTIQAVLEDAQEKQLNNKPLENWLQKLNAATYEVDDILDEYKTKATRFSQSEYGRYHPKVIPFRHKVGKRMDQVMKKLKAIAEERKNFHLHEKIVERQAVRRETGSVLTEPQVYGRDKEKDEIVKILINNVSDAQHLSVLPILGMGGLGKTTLAQMVFNDQRVTEHFHSKIWICVSEDFDEKRLIKAIVESIEGRPLLGEMDLAPLQKKLQELLNGKRYLLVLDDVWNEDQQKWANLRAVLKVGASGASVLTTTRLEKVGSIMGTLQPYELSNLSQEDCWLLFMQRAFGHQEEINPNLVAIGKEIVKKSGGVPLAAKTLGGILCFKREERAWEHVRDSPIWNLPQDESSILPALRLSYHQLPLDLKQCFAYCAVFPKDAKMEKEKLISLWMAHGFLLSKGNMELEDVGDEVWKELYLRSFFQEIEVKDGKTYFKMHDLIHDLATSLFSANTSSSNIREINKH
MSSARDLIKVDIEWGMERLVRAQQVVELRPYDIESWSVMIREAQTRPIHEVRSLYESLVNVFPTTARYWKLYIEMEMRSRYYERVEKLFQRCLVKILNIDLWKLYLTYVKETKSGLSTHKEKMAQAYDFALEKIGMDLHSFSIWQDYIYFLRGVEAVGNYAENQKITAVRRVYQKAVVTPIVGIEQLWKDYIAFEQNINPIISEKMSLERSKDYMNARRVAKELEYHTKGLNRNLPAVPPTLTKEEVKQVELWKRFITYEKSNPLRTEDTALVTRRVMFATEQCLLVLTHHPAVWHQASQFLDTSARVLTEKGDVQAAKIFADECANILERSINGVLNRNALLYFAYADFEEGRLKYEKVHTMYNKLLQLPDIDPTLVYVQYMKFARRAEGIKSARSIFKKAREDVRSRYHIFVAAALMEYYCSKDKEIAFRIFELGLKRFGGSPEYVMCYIDYLSHLNEDNNTRVLFERVLSSGGLSPHKSVEVWNRFLEFESNIGDLS
MPVVGKIIKIAGPVVVAEGMKGAQMYEVVKVGEEKLTGEIIQLHDDKAVIQVYEETSGIKPGEPVVGTGAPLSVELGPGMLRAMYDGIQRPLTAIEEKTGSIFIPRGVDVPALPRDIKWEFKPVVNEGDYVEEGDIIGTVDETPSIVHKILVPIGVKGKIVEIKEGKFTVEETVAVVETENGERKEITMMQKWPVRKPRPYKEKLPPEIPLITGQRVEDTFFTLAKGGTAAIPGPFGSGKTVTQHQLAKWSDADVVVYIGCGERGNEMTEVIEEFPHLEDIRTGNKLMDRTVLIANTSNMPVAAREASVYTGITIAEYFRDMGYGVLLTADSTSRWAEAMREISGRLEEMPGEEGYPAYLASRLAQFYERAGRVITLGKDNRQGFVCIVGAVSPPGGDFSEPVTSNTLRIVKVFWALDANLARRRHFPAINWLQSYSLYIDDVTEWWNTNTGPDWRQLRDEAMSLLQKEAELQEIVQLVGPDALPDRERVILEVARMLRE
MGDVKLVTSTRVSKTSLTLSPSVPAEAPAFTLPPRNIRVQLGATARFEGKVRGYPEPQITWYRNGHPLPEGDHYVVDHSIRGIFSLVIKGVQEGDSGKYTCEAANDGGVRQVTVELTVEGNSLKKYSLPSSAKTPGGRLSVPPVEHRPSIWGESPPKFATKPNRVVVREGQTGRFSCKITGRPQPQVTWTKGDIHLQQNERFNMFEKTGIQYLEIQNVQLADAGIYTCTVVNSAGKASVSAELTVQGPDKTDTHAQPLCMPPKPTTLATKAIENSDFKQATSNGIAKELKSTSTELMVETKDRLSAKKETFYTSREAKDGKQGQNQEANAVPLQESRGTKGPQVLQKTSSTITLQAVKAQPEPKAEPQTTFIRQAEDRKRTVQPLMTTTTQENPSLTGQVSPRSRETENRAGVRKSVKEEKREPLGIPPQFESRPQSLEASEGQEIKFKSKVSGKPKPDVEWFKEGVPIKTGEGIQIYEEDGTHCLWLKKACLGDSGSYS
MSSWNYVVTAHKPTSVTHSCVGNFTSPQELNLIVAKCTRIEIHLLTPQGLQPMLDVPIYGRIATLELFRPHGEAQDFLFIATERYKFCVLQWDPESSELITRAMGDVSDRIGRPTDNGQIGIIDPDCRLIGLHLYDGLFKVIPFDNKGQLKEAFNIRLEELQVLDIKFLFGCAKPTIAVLYQDNKDARHVKTYEVSLKDKDFVEGPWSQNSLDNGADLLIPVPPPLCGVLIIGEETIVYCSASAFKAIPIRPSITKAYGRVDVDGSRYLLGDHAGMIHLLVITHEKEKVTGLKIELLGETSIASTISYLDNAVVFVGSSYGDSQLVKLNLHPDAKGSYVEVLERYINLGPIVDFCVVDLERQGQGQVVTCSGAFKDGSLRVVRNGIGINEQASVELQGIKGMWSLKSSIDEAFDTFLVVSFISETRILAMNLEDELEETEIEGFLSQVQTLFCHDAVYNQLVQVTSNSVRLVSSTTRELRDEWHAPAGFTVNVATANASQ
MRQVLSSLLVIAGLVSGQAIAAPESPPHADIRDSGFVYCVSGQVNTFNPSKASSGLIVDTLAAQFYDRLLDVDPYTYRLMPELAESWEVLDNGATYRFHLRRDVPFQKTDWFTPTRKMNADDVVFTFQRIFDRNNPWHNVNGSNFPYFDSLQFADNVKSVRKLDNHTVEFRLAQPDASFLWHLATHYASVMSAEYARKLEKEDRQEQLDRQPVGTGPYQLSEYRAGQFIRLQRHDDFWRGKPLMPQVVVDLGSGGTGRLSKLLTGECDVLAWPAASQLSILRDDPRLRLTLRPGMNVAYLAFNTAKPPLNNPAVRHALALAINNQRLMQSIYYGTAETAASILPRASWAYDNEAKITEYNPAKSREQLKSLGLENLTLKLWVPTRSQAWNPSPLKTAELIQADMAQVGVKVVIVPVEGRFQEARLMDMSHDLTLSGWATDSNDPDSFFRPLLSCAAIHSQTNLAHWCDPKFDSVLRKALSSQQLAARIEAYDEAQSILAQ
MSKDFSDKKKHTIDRIDQHILRRSQHDNYSNGSSPWMKTNLPPPSPQAHMHIQSDLSPTPKRRKLASSSDCENKQFDLSAINKNLYPEDTGSRLMQSLPELSASNSDNVSPVTKSVAFSDRIESSPIYRIPGSSPKPSPSSKPGKSILRNRLPSVRTVSDLSYNKLQYTQHKLHNGNIFTSPYKETRVNPRALEYWVSGEIHGLVDNESVSEFKEIIEGGLGILRQESEDYVARRFEVYATFNNIIPILTTKNVNEVDQKFNILIVNIESIIEICIPHLQIAQDTLLSSSEKKNPFVIRLYVQIVRFFSAIMSNFKIVKWLTKRPDLVNKLKVIYRWTTGALRNENSNKIIITAQVSFLRDEKFGTFFLSNEEIKPIISTFTEIMEINSHNLIYEKLLLIRGFLSKYPKLMIETVTSWLPGEVLPRIIIGDEIYSMKILITSIVVLLELLKKCLDFVDEHERIYQCIMLSPVCETIPEKFLSKLPLNSYDSANLDKVTIG
MAAKSSSSSTTTNVVTLKAAWVLPQRTQNIREVYEVGRKLGQGQFGTTFECTRRASGGKFACKSIPKRKLLCKEDYEDVWREIQIMHHLSEHANVVRIEGTYEDSTAVHLVMELCEGGELFDRIVQKGHYSERQAARLIKTIVEVVEACHSLGVMHRDLKPENFLFDTIDEDAKLKATDFGLSVFYKPGESFCDVVGSPYYVAPEVLRKLYGPESDVWSAGVILYILLSGVPPFWAESEPGIFRQILLGKLDFHSEPWPSISDSAKDLIRKMLDQNPKTRLTAHEVLRHPWIVDDNIAPDKPLDSAVLSRLKQFSAMNKLKKMALRVIAERLSEEEIGGLKELFKMIDTDNSGTITFDELKDGLKRVGSELMESEIKDLMDAADIDKSGTIDYGEFIAATVHLNKLEREENLVSAFSYFDKDGSGYITLDEIQQACKDFGLDDIHIDDMIKEIDQDNDGQIDYGEFAAMMRKGNGGIGRRTMRKTLNLRDALGLVDNGSN
MGCIKSKEDKGPSIKYRTEPKPDPGSQYGADPTQATQSPGIKGPAPNFNSHSMTPFGGSSGITPFGGASSIFSPTPVPYPGGLTGGVTVFVALYDYEARTTEDLSFRKGERFQIINNTEGDWWEARSIATGKTGYIPSNYVAPADSIQAEEWYFGKMGRKDAERLLLNPGNQRGTFLVRESETTKGAYSLSIRDWDEVRGDNVKHYKIRKLDNGGYYITTRAQFESLQKLVKHYSEHADGLCYRLTTVCPSVKPQTQGLAKDAWEIPRESLRLDVKLGQGCFGEVWIGTWNGTTKVAIKTLKPGTMMPEAFLQEAQIMKKLRHDKLVPLYAVVSEEPIYIVTEYMIKGSLLDFLKEGNGKYLKLPQLVDMAAQIADGMAYIERMNYIHRDLRAANILVGDNLVCKIADFGLARLIEDNEYTARQGAKFPIKWTAPEAALYGRFTIKSDVWSFGILLTELVAKGRVPYPGMVNREVLEQVERGYRMPCPQRCPESLHELMK
MKVQYCDSLVIGGGLAGLRAAVATQQKGLSTIVLSLIPVKRSHSAAAQGGMQASLGNSKMSDGDNEDLHFMDTVKGSDWGCDQKVARMFVNTAPKAIRELAAWGVPWTRIHKGDRMAIINAQKTTITEEDFRHGLIHSRDFGGTKKWRTCYTADATGHTMLFAVANECLKLGVSIQDRKEAIALIHQDGKCYGAVVRDLVTGDIIAYVAKGTLIATGGYGRIYKNTTNAVVCEGTGTAIALETGIAQLGNMEAVQFHPTPLFPSGILLTEGCRGDGGILRDVDGHRFMPDYEPEKKELASRDVVSRRMIEHIRKGKGVQSPYGQHLWLDISILGRKHIETNLRDVQEICEYFAGIDPAEKWAPVLPMQHYSMGGIRTDYRGEAKLKGLFSAGEAACWDMHGFNRLGGNSVSEAVVAGMIVGEYFAEHCANTQVDLETKTLEKFVKGQEAYMKSLVESKGTEDVFKIKNRMKDVMDDNVGIFRDGPHLEKAVKELEELYKK
MYYMLIGFIIVVIAVIGAGYILKRKHYQRINELEEKKIKLRERPVIDELSKVKKLKLTGQTEALFESWRSSWDEIETRLFPDLEEVLLEAEMNTDRYKFRSATHAENDIEQMLVVIEKQMDQILGGLKELLISEEKNAKESRATKEKFAELRREVLTRGFKLGETLPYIETKLSELSESLNSYDSLTDQGDHLEAREIVIVVQKEMQVIEAQMERIPSLLHETDTILPEEMTKLRAGYEEMVRKGYYLAQMELDKEISRMKNQIDKMKKNVINLDLDEAEQGVEELHNEIDLFYDTLEHEAEARHFVKENHSPTSDKLQRQNAVSDALAEQITEVKQTYHVAEDDLAVYLKTSAKLSEAKENFEQLTALIASGEIAYSAAQDTLKEIDAALITISTEQDKFAEELRSLRKDELEARDDAERMRRAIITLDRKMERERLPGLPEEYLSLREHMGESIDALEKRLEEKPLNMKAVSQDWRIAEEDLTHLTEKAEEMMENVRL
MVRYMVTAALPYANGPIHAGHLAGAYLPADIFVRYLRLKGEDVVFICGTDEHGTPISFRALNEKRSPREIVDEFHEHIKTAFQRVKISFDYFGRTELPVHYRLSQEFFLKALENGYLVKKVTKQAYCEHDKRFLPDRFVIGTCPYCGAENQRGDQCEVCGRPLTPEILIEPRCAFCKNPITFRESTHYYIKMQEFEEKLKEWIKEKDWKPNVKNMVLGWIEEGLEERAITRDLDWGIPVPLDEEDMKNKVLYVWFEAPIGYISLTIEYFKRIGKPNEWKKYWLNLDGQTRVIHFIGKDNIPFHAIFWPAFLMAYGKYKDEEVEAEWNLPYDIPANEYLTLEGKKFSTSRNWAIWIHEFLDVFPADYLRYYLTSIMPETRDSDFSFAEFKTKINEELVNVLGNFVYRALTFVNRYFDGIVPERGELDELDRQALEEIEKTFEEVGKLIREYRFKDALKKVMNLAGFGNRYFDYKEPWKTIKEDKTRTGTTINISLQIVKAL
MEVKEQLKLKELLFIMKQMPKTFKLIFTLERSLFLKLIRFSIITGILPIVSLYISQELINSLVTIRKEVSIVITIFLTYLGVSFFSELISQISEFYNGKFQLNIGYKLNYKVMKKSSNLALKDFENPEIYDKLERVTKEISYKPYQIIQAIITMTTSFVTLLSSIAFLMSWNPKVSLLLLVIPVISLFYFLKIGQEEFFIHWKRAGKERKSWYISYILTHDFSFKELKLYNLKDYLLNKYWDIKKSFIEQDTKILRKKTLLNLIYEIAVQLVGAVIIFIAIMSAFAGKIMVGNVMSYIRSVSLVQNHSQSIMTSIYSIYNSNLYMNQLYEFLELKEEKSQGHKKPIVEPIHSVVFQNVSFIYPNQGEQTLKHINVSLHKGERVAIVGPNGSGKKTFIKLLTGLYEVHEGDILINGINIKELDMDSYMNQIAALFQDFMKYEMTLKENIGFGQIDKLHQTNKMHEVLDIVRADFLKSHSSYQFDTQLGLWFDEGRQLSGGQ
MAYPGQFGNYGNPETYRQNVAGNIASYGGPEIDTQLAAQMNAQMYIQQGSAMAPQPRRARRHKDAHAYDMSLTDAEPALAPVMSPAIPPSMNYPTPSTPSVLPESFSNDTNLLDPAALPSAPEVRYEDQQLFKNQIFNTMEKGSPPMSTTDFVGYEQGNSSSKFVQFTSYAIPATNDVCNASGIPLGMIVQPFAELRPDEAPVPVVDNTNSNPPRCKKCRGYINPFIQFTMASSKWTCNLCGSENSFNDDGFNPLVGSQHDGVESRPELNVGTIDFKVGKDYWIKEDPPKPARFVFMIDVSYEASSKGLPKVAAEAIRNILYGPVPLDPNVKIAIVCFDRSVNFFNLSPNLEQPHMLAASDLENPFVPFSSGLFVDPIASKVVIERLLDSFPAIFQDVKIPEPVVGNALEVVKLLLKETGGKAFVFVSALPTMGLGKLRHREDQRLYGTSDEKNLWNTQDKWYTSLADEYVTAGIGVDIFFTATAYVDVATVGSVATLSG
MKVVLVSGGVISGVGKGIIASSAGLLLKTLGLRVTAIKTDPYINTDAGLLNPLEHGECFVLDDGGETDLDLGNYERYLGIQLSRDSNITTGKIYKQVIEKERRGDYLGKTVQVVPHITDAIQDWIERVAKIPVDASGEAPDVCIIELGGTIGDLESGPFVEALSQLRHRLGRDNFLSISVSYVPIINGEEKTKPTQHAIRQVRSAGLIPDVIACRCERELDQATITKIARSCQVEDEQAIGVRNMDTIYQVPLLLEQEGLLKLLQKGLALDKCQVTPPMAQKGQALWDLWKKTVVPDRHLEPVNIILVGKYVSLDDSYLSVHKALEHSAMRCNRKLNLVSVDSEHLEPEMQEKDPRKFHEAWAHVVRAQGIIVPGGFGTRGIQGMVDVAKWARERKLPYLGICLGMQTAVIEYARNVMGLKGATSEEFSATAEHRVVIFMPEGSKEQMGGTMRLGSRTSHFKPGTEWSKLRGLYGGVDVVEERHRHRYEVNPDYIEDLEK
MSTASAASSSSSSSAGEMIEAPSQVLNFEEIDYKEIEVEEVVGRGAFGVVCKAKWRAKDVAIKQIESESERKAFIVELRQLSRVNHPNIVKLYGACLNPVCLVMEYAEGGSLYNVLHGAEPLPYYTAAHAMSWCLQCSQGVAYLHSMQPKALIHRDLKPPNLLLVAGGTVLKICDFGTACDIQTHMTNNKGSAAWMAPEVFEGSNYSEKCDVFSWGIILWEVITRRKPFDEIGGPAFRIMWAVHNGTRPPLIKNLPKPIESLMTRCWSKDPSQRPSMEEIVKIMTHLMRYFPGADEPLQYPCQYSDEGQSNSATSTGSFMDIASTNTSNKSDTNMEQVPATNDTIKRLESKLLKNQAKQQSESGRLSLGASRGSSVESLPPTSEGKRMSADMSEIEARIAATTAYSKPKRGHRKTASFGNILDVPEIVISGNGQPRRRSIQDLTVTGTEPGQVSSRSSSPSVRMITTSGPTSEKPTRSHPWTPDDSTDTNGSDNSIPMAY
MATLSSPTIITTTSILLNNPFLPKTPQLSAHHHRGVRSVNGKVSCQTKNNNGNDENNQFQLIQNPNTNTPYLLDRRNILLGLGGMYAALGSEGANYYNTLAAPILPDVEKCTLSDALWDGSVGDHCCPPPFDLNITKDFEFKNYHNHVKKVRRPAHKAYEDQEWLNDYKRAIAIMKSLPMSDPRSHMQQARVHCAYCDGSYPVLGHNDTRLEVHASWLFPSFHRWYLYFYERILGKLINKPDFALPYWNWDHRDGMRIPEIFKEMDSPLFDPNRNTNHLDKMMNLSFVSDEEGSDVNEDDQYEENILLMRKAMVYPSVSDDPNKAELFLGSPYRAGDKMEGDVSGAGILERMPHNSVHVWTRSNTIKGNQDMGAFWSAGRDPLFYCHHSNVDRMWSLWTDVLHGGNFPKTPEYDDYRNAYFYFYDENANPVRVYVRDSFDTERLGYKYEDQELPWMSITQQQQQQQRQQQRQPLLGGRLKTRTFSLVKKVLTELKVMLPL
MDTATTTCSAVDLSALLSSSSNSTSSLAAATFLCSQISNISNKLSDTTYAVDNTYLLFSAYLVFAMQLGFAMLCAGSVRAKNTMNIMLTNVLDAAAGAISYYLFGFAFAFGTPSNGFIGRHHSFFALSSYPERPGSDFSFFLYQWAFAIAAAGITSGSIAERTQFVAYLIYSTFLTGFVYPTVSHWFWSSDGWASASRSDNNLLFGSGAIDFAGSGVVHMVGGIAGLCGALVEGPRIGRFDRSGRSVALRGHSASLVVLGTFLLWFGWYGFNPGSFLTILKGYDKSRPYYGQWSAVGRTAVTTTLSGCTAALTTLFSKRLLAGHWNVIDVCNGLLGGFAAITSGCAVVEPWAAIVCGFVASWVLIGFNLLAKKLKYDDPLEAAQLHGGCGAWGLIFTGLFARKEYVNEIYSGDRPYGLFMGGGGKLLAAQIVQIIVIVGWVTVTMGPLFYGLHKMNLLRISAEDEMAGMDMTRHGGFAYAYNDEDDVSTKPWGHFAGRVE
YENDEEYESGIDEKKQEKAALAQPTLDTADDGFSFTPASSTQSTPSISTLSDTISHDGQTSDPITKAVRETIIQPQKDEIAEQILKDLAALVDRDLAEQKRKEIEEEKEKNKTLSAFFGNPANRELIDKALEKPELKKKLEAIEIAGLKNVFLTYIAANGYSGGFKPVQWENQISASDLRATVVKNDAGDELCTLNETTVKTKPFTVAKQDGTQVQINSYREIDFPIKLDKADGSMHLSMVALKADGTKPSKDKAVYFTAHYEEGPNGKPQLKEISSPKPLKFAGDGPDAVAYIEHGGEIYTLAVTRGKYKEMMKEVELHQGQSVDLSQTIAKDLTKVQGRSQETLQPIITPNQELKSSIETPTTTQVPPITPDSQPLQTETAQMPQSQQVNPNLLNAATALSGSMQDLLNYVNAGLTKEKDGNTQIDLINAAATAILNNEKEKQANIIVLTENTVNNNALTPDTKVAGVNAVLENIKNNQNTPDLEKSKMLEATVAIAL
MSLLNPVLLPPKVKAYLSQGERFIKWDDETTVASPVILRVDPKGYYLYWTYQSKEMEFLDITSIRDTRFGKFAKMPKSQKLRDVFNMDFPDNSFLLKTLTVVSGPDMVDLTFHNFVSYKENVGKAWAEDVLALVKHPLTANASRSTFLDKILVKLKMQLNSEGKIPVKNFFQMFPADRKRVEAALSACHLPKGKNDAINPEDFPEPVYKSFLMSLCPRPEIDEIFTSYHAKAKPYMTKEHLTKFINQKQRDSRLNSLLFPPARPDQVQGLIDKYEPSGINAQRGQLSPEGMVWFLCGPENSVLAQDKLLLHHDMTQPLNHYFINSSHNTYLTAGQFSGLSSAEMYRQVLLSGCRCVELDCWKGKPPDEEPIITHGFTMTTDIFFKEAIEAIAESAFKTSPYPIILSFENHVDSPRQQAKMAEYCRTIFGDMLLTEPLEKFPLKPGVPLPSPEDLRGKILIKNKKNQFSGPTSSSKDTGGEAEGSSPPSAPAVWAGEEGTE
DTSEFDPLANKEYTEEQKQKLEQEQKELLSQTTTPELEADDGFIVTSASSAQSTPSISALSGNISPDSQTSDPITKAVRETIIQPQKDNLIEQILKDLAALTDRDLAEQKRKEIEEEKEKDKTLSTFFGNPANREFIDKALENPELKKKLESIEIAGYKNVHNTFSTASGYPGGFKPVQWENQVSASDLRATVVKNDAGDELCTLNETTVKTKPFTVAKQDGTQVQISSYREIDFPIKLDKADGSMHLSMVALKADGTKPSKDKAIYFTAHYEEGPNGKPQLKEISSPKPLKFAGTGDDAIAYIEHGGEIYTLAVTRGKYKEMMKEVELNQGQSVDLSQAEDIIIGQGQSKEQPLITPQQTASSSVESPQYKQQVPPITPTNQPLQPETSQMPQSQQVNPNLLNAATALSGSMQDLLNYVNAGLTKEIDSNKQIDLIKEAATAILHNAKSDIAEKQTNIIALAENTVNNQNLTPDAKVAGVNAVLETIKNDQNTPDLEKS
MASGRGASSRWFFTREQLENTPSRRCGVEADKELSCRQQAANLIQEMGQRLNVSQLTINTAIVYMHRFYMHHSFTKFNKNIISSTALFLAAKVEEQARKLEHVIKVAHACLHPLEPLLDTKCDAYLQQTQELVILETIMLQTLGFEITIEHPHTDVVKCTQLVRASKDLAQTSYFMATNSLHLTTFCLQYKPTVIACVCIHLACKWSNWEIPVSTDGKHWWEYVDPTVTLELLDELTHEFLQILEKTPNRLKKIRNWRANQAARKPKVDGQVSETPLLGSSLVQNSILVDSVTGVPTNPSFQKPSTSAFPAPVPLNSGNISVQDSHTSDNLSMLATGMPSTSYGLSSHQEWPQHQDSARTEQLYSQKQETSLSGSQYNINFQQGPSISLHSGLHHRPDKISDHSSVKQEYTHKAGSSKHHGPISTTPGIIPQKMSLDKYREKRKLETLDLDVRDHYIAAQVEQQHKQGQSQAASSSSVTSPIKMKIPIANTEKYMADKKE
MFNKDEIIVPKNLEEEMKESYLRYSMSVIISRALPDIRDGLKPSQRRVLYAMKQLSLSPGAKHRKCAKICGDTSGDYHPHGESVIYPTLVRMAQNWAMRYPLVDGQGNFGSIDGDPPAAMRYTEARLTHSAMYLMEDLDKDTVDIVPNYDETKHEPVVFPSKFPNLLCNGSSGIAVGMATNIPPHNLGELIEATLLLLANPQASVDEILQVMPGPDFPTGGIICGSEGIRSTYTTGRGKIKVRARLHVEENEDKHRESIIITEMPYNVNKSRLIEQIANLVNEKTLAGISDVRDESDKDGIRVVLEIKKGESSEIIINRLYKFTDVQVTFGANMLALDKNLPRTMSIHRMISAWIRHRKEVIRRRTRYELNKAETRAHVLEGYLKALSCLDALVKTIRESGNKEHAKERIIESFGFTEPQALAILELRLYQLTGLEAEKIQKEYEELLNKIAYYKQVLSDEGLVKDIIRNELQDLLKHHKVARRTTIEFDADDIRDIEDI
MNLKVLLLLLGLSFLTVFALVYVLLTRQGSFSQSPRCPSIPPRIHPWTHPSQNQLFADLTPEELTAVMSFLTKHLGPGLVDAAQARPSDNCVFSVELQLPAKAAALAHLDRGGPPPAREALAIIFFGGQPKPNVSELVVGPLPHPSYMRDVTVERHGGPLPYYRRPMQKTEFVQIWRHLKEVELPKAPTFLASVLNYNGSTLAPLHSTASGFHAGDRATWIALYHNISGLGVFLHPVGLELLLDHGALDPADWVVQQVFYLGHYYADLAQLEWEFKVGRLEVIRVPLPTPGGASSLRPRVTPDPPLPPLQFSLQGPQYNIQGNSVTSPLWTFTFGHGVFSGLRIFDIRFKGERVAYEVSVQECLTVYGADSPKTMTIRYLDSSYGLGLNSRALVRGVDCPYQATMVDIHVLVGTGSVQLLPGAVCVFEEAQGLPLRRHHNGIGGHFYGGLASSSLVVRSVSSVGNYDYIWDFMLHPTGALEARVHATGYINTAFMSGGAE
MSASVSATTAHHGLPAHEVVLLLESDPYHGLSDGEAAQRLERFGPNTLAVVTRASLLARILRQFHHPLIYVLLVAGTITAGLKEFVDAAVIFGVVVINAIVGFIQESKAEAALQGLRSMVHTHAKVVREGHEHTMPSEELVPGDLVLLAAGDKVPADLRLVRQTGLSVNESALTGESTPVHKDEVALPEGTPVADRRNIAYSGTLVTAGHGAGIVVATGAETELGEIHRLVGAAEVVATPLTAKLAWFSKFLTIAILGLAALTFGVGLLRRQDAVETFTAAIALAVGAIPEGLPTAVTITLAIGMARMAKRRAVIRRLPAVETLGSTTVICADKTGTLTENQMTVQSIWTPHGEIRATGTGYAPDVLLCDTDDAPVPVNANAALRWSLLAGACSNDAALVRDGTRWQIVGDPTEGAMLVVAAKAGFNPERLATTLPQVAAIPFSSERQYMATLHRDGTDHVVLAKGAVERMLDLCGTEMGADGALRPLDRATVLRATEML
MASSVGNVADSTGLAELAHREYQAGDFEAAERHCMQLWRQEPDNTGVLLLLSSIHFQCRRLDRSAHFSTLAIKQNPLLAEAYSNLGNVYKERGQLQEAIEHYRHALRLKPDFIDGYINLAAALVAAGDMEGAVQAYVSALQYNPDLYCVRSDLGNLLKALGRLEEAKACYLKAIETQPNFAVAWSNLGCVFNAQGEIWLAIHHFEKAVTLDPNFLDAYINLGNVLKEARIFDRAVAAYLRALSLSPNHAVVHGNLACVYYEQGLIDLAIDTYRRAIELQPHFPDAYCNLANALKEKGSVAEAEDCYNTALRLCPTHADSLNNLANIKREQGNIEEAVRLYRKALEVFPEFAAAHSNLASVLQQQGKLQEALMHYKEAIRISPTFADAYSNMGNTLKEMQDVQGALQCYTRAIQINPAFADAHSNLASIHKDSGNIPEAIASYRTALKLKPDFPDAYCNLAHCLQIVCDWTDYDERMKKLVSIVADQLEKNRLPSVHPHHS
MTYSELYSRYTRVWIPDPDEVWRSAELTKDYKDGDESLQLRLEDDTILDYPIDVQNNQVPFLRNPDILVGENDLTALSHLHEPAVLHNLKVRFLESNHIYTYCGIVLVAINPYEQLPIYGQDVIYAYSGQNMGDMDPHIFAVAEEAYKQMARDEKNQSIIVSGESGAGKTVSAKYAMRYFATVGGSASDTNIEEKVLASSPIMEAIGNAKTTRNDNSSRFGKYIEIGFDKKYHIIGANMRTYLLEKSRVVFQADDERNYHIFYQLCAAASLPEFKELALTCAEDFFYTAHGGNTTIEGVDDAEDFEKTRQALTLLGVRESHQISIFKIIASILHLGSVEIQAERDGDSCSISPQDEHLSNFCRLLGIEHSQMEHWLCHRKLVTTSETYVKTMSLQQVVNARNALAKHIYAQLFSWIVEHINKALQTSLKQHSFIGVLDIYGFETFEINSFEQFCINYANEKLQQQFNSHVFKLEQEEYMKEQIPWTLIDFYDNQPCIDLI
MQPRGERPAGRTQSPEHSSPGPGPEAPPPPQPPAPEAERARPRQARPAAPMEGAMQLLSREGHSVAHNSKRHYHDAFVAMSRMRQRGLLCDIVLHVAAKEIRAHKVVLASCSPYFHAMFTNEMSESRQTHVTLHDIDPQALDQLVQFAYTAEIVVGEGNVQTLLPAASLLQLNGVRDACCKFLLSQLDPSNCLGIRGFADTHSCSDLLKAAHRYVLQHFVDVAKTEEFMLLPLKQVLELVSSDSLNVPSEEDVYRAVLSWVKHDVDTRRQHVPRLMKCVRLPLLSRDFLLGHVDAESLVRHHPDCKDLLIEALKFHLLPEQRGVLGTSRTRPRRCEGAGPVLFAVGGGSLFAIHGDCEAYDTRTDRWHVVASMSTRRARVGVAAVGNRLYAVGGYDGTSDLATVESYDPVTNTWQPEVSMGTRRSCLGVAALHGLLYAAGGYDGASCLNSAERYDPLTGTWTSIAAMSTRRRYVRVATLDGNLYAVGGYDSSSHLATVEK
MSNEFVKQINRSIKSDDNLNDLEFEITKFQLLKKSNTLRTIIKSKDQLSEEQKKIIKQYIKKAIGFEINIEIMYYIDISDITLKQVVDQHWNHVCEKIIEKHPVLKEVLLNSPIVIEGEKIIIKNGSEFLCTFVNKKHIDREIKGYIKSFFGINSLVEVKYDESLANKNYNDEKLNENKEIAKKVIETMKAQAAQEKPVKKESSDNKHKSNGGNKGGYEKKSYKDEPKNENTILGRNIQGDTIDISSIDMGSGIVTISGDVFKTDIFETKTGRIILTFFITDYTSSIAVKCFLRDKDKEHVLENVKKGLYCKVRGEATMDPYAKEVVIMARDINKLTKIERMDTAEEKRVELHMHTTMSSMDAVTAASKIVERAAKFGHKAVAITDHGVVQAFPDAQIAAKKNNIKVIYGVEGYLADNGTPIVINGHEESFDDEYVVFDIETTGFSSKNDKIIEIGAVKLKDGEIVDSFSTFVDPKVNIPYKITELTSITQNMVNGQPTI
MAMLAGDGRQVLILPEGYQRFVGRDAQRMNIMAARVVAETVRTTLGPMGMDKMLVDEMGDVVVTNDGVTILEEMDIEHPAAKMVVEVAKTQEDEVGDGTTTAVVLAGELLHKAEDLLQQDIHPTVIARGYRMAVEKAEEILEEIAEEIDPDDEETLKKIAKTAMTGKGVEKARDYLAELVVKAVKQVAEEEDGEIVIDTDHIKLEKKEGGGLEDTELVKGMVIDKERVHPGMPRRVENAKIALLNCPIEVKETETDAEIRITDPEQLQAFIEEEERMLSEMVDKIAETGANVVFCQKGIDDLAQHYLAKKGILAVRRVKKSDMQKLARATGARIVTNIDDLSEEDLGEAEVVEEKKVAGDKMIFVEGCKDPKAVTILIRGGTEHVVDEAERAIEDAIGVVAAALEDGKVVAGGGAPEVEVARQLRDFADGVEGREQLAVEAFADALEIIPRTLAENSGLDPIDVLVQLRAKHEDGQVTAGIDVYDGDVKDMLEEGVVEPL
MVQIPENPLILVDGSSYLYRAYHAFPPLTNSAGEPTGAMYGVLNMLRSLIMQYQPTHAAVVFDAKGKTFRDELFEHYKSHRPPMPDDLRAQIEPLHAMVKAMGLPLLAVSGVEADDVIGTLAREAEKVGRPVLISTGDKDMAQLVTPNITLINTMTNTILGPDEVVNKYGVPPELIIDFLALMGDSSDNIPGVPGVGEKTAQALLQGLGGLDTLYAEPEKIAGLTFRGAKTMAGKLAQNKDVAYLSYKLATIKTDVELELTCEQLEVQQPIADELLGLFKKYEFKRWTADVESGKWLQAKGAKPAAKPQETVVIDESPSEPAAALSYENYVTILDDVTLESWIEKLKKAPVFAFDTETDSLDNIAANLVGLSFAIEPGVAAYVPVAHDYLDAPDQISRQRALELLKPLLEDEKVRKVGQNLKYDRGVLQNYGIELRGIAFDTMLESYILNSVAGRHDMDSLSDRWLKHKTITFEDIAGKGKNQLTFNQIALEEAGRYAAE
MKPTNEPKKPFFQSPIILAVLGGILLIFFLRSFNSDGSFSDNFLASSTKNVSYHEIKQLISNNEVENVSIGQTLIKASHKEGNNRVIYIAKRVPDLTLVPLLDEKKINYSGFSESNFFTDMLGWLMPILVILGLWMFMANRMQKNMGGGIFGMGSAKKLINAEKPNVRFNDMAGNEEAKEEVVEIVDFLKYPERYANLGAKIPKGVLLVGPPGTGKTLLAKAVAGEAHVPFFSMGGSSFIEMFVGLGASRVRDLFETAKKQAPSIIFIDEIDAIGKSRAAGGVVSGNDEREQTLNQLLAEMDGFGSENAPVIVLAATNRPEILDPALMRPGRFDRQVLVDKPDFNGRVEILKVHIKGVKLANDVNLQEVAKLTAGLAGADLANIINEAALLAGRNNQKEVRQQHLKEAVERGIAGLEKKSRRISPKEKKIVAYHESGHAVISEMTKGSARVNKVSIIPRGMAALGYTLNTPEENKYLMQKHELIAEIDVLLGGRAAEDVF
MKPIYLEMNYFGPHENSVVDFRLLDESPIFLISGDTGAGKSTIFDAMTYALFGTTTGDRDAKEMRSQFATADDRTSVTFYFKQGNLLYRIERSPEQKLSKKRGSGSTLQKSTAKLAIVDRVKGIEKNNIAINPKNVGEEITRLLHLNAEQFKKIILLPQNDFSRFLKSSTPDKEAILKRIFGTYIFTSFSNEIKAKNSEMNAVYLEYDRKQQNLYESSIWNPIELKELEDAAEQEKLDLVTSLWKDRVARKNEIEGQTFEQEEKVISIEIAYKSALELENQFKNLNNLENDYQQNIIEKSAIFEENSEYLKKLKWAFPLKESIHELEQDIKQSKSVKNNIAGIISEKAKDEILLKKLTNEKEDLNKQQENINENKKVAEKIFIQIQLSLQVEKKQSKVEELKLEQADNLTLLESFKANLGQAAENISTLQDDVISDDYFINKREERNQLELTFRGKLIPTFQKVKHSKDDIVGLELKLKENTIALSENKDNLEKAKFAYN
ASPDAEMAAFGEAAPYLRKSEKERIEAQNKPFDAKSSVFVVHPKESFVKGTIQSKEGGKVTVKTEGGETLTVKEDQVFSMNPPKYDKIEDMAMMTHLHEPAVLYNLKERYAAWMIYTYSGLFCVTVNPYKWLPVYNPEVVLAYRGKKRQEAPPHIFSISDNAYQFMLTDRENQSILITGESGAGKTVNTKRVIQYFATIAASGEKKKEEQSGKMQGTLEDQIISANPLLEAFGNAKTVRNDNSSRFGKFIRIHFGATGKLASADIETYLLEKSRVTFQLPAERSYHIFYQIMSNKKPELIDMLLITTNPYDYHYVSQGEITVPSIDDQEELMATDSAIDILGFSADEKTAIYKLTGAVMHYGNLKFKQKQREEQAEPDGTEVADKAAYLMGLNSAELLKALCYPRVKVGNEFVTKGQTVSQVHNSVGALAKAVYEKMFLWMVIRINQQLDTKQPRQYFIGVLDIAGFEIFDFNSFEQLCINFTNEKLQQFFNHHMFVLEQ
MNLFWPSETKKQNEIPGGDYTPGNSPSVQKGYQFLNRDIFKSCPRIMERQFGECLHNRTHLIKDLISSGNVGLGPIEIVHMSYLNKHEKEEFGEYFYVTGIEVSGPAMPVEFLEVLKSSKRISKNISNNIILTYCCFNFFSNLDIRIRYDADDTFQTTAIDCNKETTDLTMTEKMWEETFASSVIRAIITNTNPELKPPGLVECPFYVGKDTISSCKKIIELLCRFLPRSLNCGWDSTKSMQATIVNNYLMYSLKSFIAITPSLVDFTIDYLKGLTKKDPIHDIYYKTAMITILDHIETKELDMITILNETLDPLLSLLNDLPPRDADSARLMNCMSDLLNIQTNFLLNRGDYELALGVSNTSTELALDSFESWYNLARCHIKKEEYEKALFAINSMPRLRKNDGHLETMYSRFLTSNYYKKPLNGTREHYDLTAMEFTNLSGTLRNWKEDELKRQIFGRIAMINEKKIGYTKEIWDDIAIKLGPICGPQSVNLINYVSP
MPKMRMALAAPSAGRGNQRLCDRLSSHTRPRWGSGVTDRNGESGRMRPARALRAPKGPDSEANRQGVAAATGAQDRRDGGEEALMRLADARVAIEGVNLEIDGGRFAAKVVAGWEVAVEADIFCDGHDSIDAAVLHRQRGTDDWTEVRMEFLVNDRWQARVTFAENAFHELTFLAWRDLYTTWRKEVAKKLAAGQKIDLELEEGRRLLQSVETAGAEDRALVDRILGEDGADQEAGARFARMSSPEAVAAMKRCAPRTNLTCYKILPIFADREAAAFSAWYEMMPRSQSGDPERHGTFDDVIRKLPYVRDLGFDVLYFTPIHPIGRVNRKGRNNSLTPGPDDPGSPYAIGSEEGGHDAIHPELGDFESFGRLVEAAHAHGLEVALDFAIQCAPDHPWIREHPEWFDWRPDGTIKFAENPPKKYEDIVNVHFYRGALPELWYALRDVVLFWVEKGVKIFRVDNPHTKPFPFWEWMIGEVQSQHPDVIFLAEAFTRPKVMKR
PAPIRLRELIRTIRTARTQAEEREMIQKECAAIRSSFREEDNTYRCRNVAKLLYMHMLGYPAHFGQLECLKLIASQKFTDKRIGYLGAMLLLDERQDVHLLMTNCIKNDLNHSTQFVQGLALCTLGCMGSSEMCRDLAGEVEKLLKTSNSYLRKKAALCAVHVIRKVPELMEMFLPATKNLLNEKNHGVLHTSVVLLTEMCERSPDMLAHFRKLVPQLVRILKNLIMSGYSPEHDVSGISDPFLQVRILRLLRILGRNDDDSSEAMNDILAQVATNTETSKNVGNAILYETVLTIMDIKSESGLRVLAINILGRFLLNNDKNIRYVALTSLLKTVQTDHNAVQRHRSTIVDCLKDLDVSIKRRAMELSFALVNGNNIRGMMKELLYFLDSCEPEFKADCASGIFLAAEKYAPSKRWHIDTIMRVLTTAGSYVRDDAVPNLIQLITNSVEMHAYTVQRLYKAILGDYSQQPLVQVAAWCIGEYGDLLVSGQCEEEEPIQVT
MSTKYIFVTGGVVSSIGKGIVAASLGRLLKNRGLKVTIQKFDPYINIDPGTMSPYQHGEVFVTDDGAETDLDLGHYERFIDINLNKYSNVTTGKIYSEVLRKERRGEYLGATVQVIPHITDALKEKIKRAALTTDSDVIITEVGGTVGDIESLPFLEALRQMKADVGADNVMYIHTTLLPYLKAAGEMKTKPTQHSVKELRGLGIQPNMLVIRTEEPAGQGIKNKLAQFCDVAPEAVIESLDVEHLYQIPLNLQAQGMDQIVCDHLKLDAPAADMTEWSAMVDKVMNLKKQVKISLVGKYVELQDAYISVVEALKHSGYVNDAEVKINWVNANDVTAENVAELLSDADGIIVPGGFGQRGTEGKIQAIRYARENDVPMLGVCLGMQLTCIEFARHVLGLEGANSAELAPETKYPIIDIMRDQIDIEDMGGTLRLGLYPSKLKRGSKAAAAYHNQEVVQRRHRHRYEFNNAFREQFEAAGFVFSGVSPDNRLVEIVEIPEN
MWRPSENQVYVPPPAPVSKVIPTDAYVKRTNIYYHASSSRLLAVGNPYFAIRPANKTLVPKVSGFQYRVFKMVLPDPNKFALPDTSIYDPTTQRLVWACIGLEVGRGQPLGVGISGHPLLNKLDDVENSASYAAGPGQDNRVNVAMDYKQTQLCLVGCAPPLGEHWGKGKQCNNVSVKDGDCPPLELITSVIEDGDMVDTGFGAMNFAELQPNKSDVPLDICTATCKYPDYLQMAADPYGDRLFFYLRKEQMFARHFFNRAGTVGEDVSQDLVIKSASKNTVPNAIYFNTPSGSLVSSETQLFNKPFWLQKAQGHNNGICWGNQLFVTVVDTTRSTNMTICAATTQSPPSTYTSEQYKQYMRHVEEFDLQFMFQLCSITLTAEVMAYLHTMNAGILEQWNFGLSPPPNGTLEDKYRYVQSQAITCQKPPPEKAKQDPYAKLSFWEVDLREKFSSELDQYPLGRKFLLQTGVQARSSVRVGRKRPASAATSSSKQKRSRKK
MAPFLRISFNSYELGSLQAEDDASQPFCAVKMKEALTTDRGKTLVQKKPTMYPEWKSTFDAHIYEGRVIQIVLMRAAEDPMSEVTVGVSVLAERCKKNNGKAEFWLDLQPQAKVLMCVQYFLEDGDCKQSMRSEEEAMFPTMNRRGAIKQAKIHYIKNHEFIATFFGQPTFCSVCKEFVWGLNKQGYKCRQCNAAIHKKCIDKIIGRCTGTATNSRDTIFQKERFNIDMPHRFKVYNYMSPTFCDHCGTLLWGLVKQGLKCEDCGMNVHHKCREKVANLCGINQKLLAEALNQVTQKASRKPETPETVGIYQGFEKKTAVSGNDIPDNNGTYGKIWEGSNRCRLENFTFQKVLGKGSFGKVLLAELKGKERYFAIKYLKKDVVLIDDDVECTMVEKRVLALAWENPFLTHLICTFQTKDHLFFVMEFLNGGDLMFHIQDKGRFELYRATFYAAEIICGLQFLHGKGIIYRDLKLDNVMLDKDGHIKIADFGMCKENIFGE
MPDVKERAARKEPGAAESASRESRGGNTRESASSARGTDRVGSTVARARPPSPQGPRRGAVKTAPRGPVGHGGLRTGPTSRCPQPSARAKLPSVTRGAPLPPSPGKGHLGGTPSSHRLGMTERVHDASKLDCQLEERSLSSSSLKGKVKDTMPSDFWEHLNEQLSAVPPDFSCALELLKEIKEILLSLLLPRQSRLKNEIEEALDMEFLQQQADRGDLNVSYLSKYILNMMVLLCAPIRDEAVQRLENISDPVRLLRGIFQVLGQMKMDMVNYTIQSLQPQLQEHSVQFERAQFQERLNKEPRLLNHTTKWLTQAATQLIAPSASSSDLQDCSSSAGPSPSDVAVPEPLSPAMVLSQGFLNLLTWDPENEEFPETLVADRPRLQELESQQSQLTILASVLLVASSFSDSGLFSSPQFVDKLKQITKSLVEDFNSRPEEVMQSVSEQVVEEVHQGLESMGLAALSSENTASLVGQLQNIAKKENCVRSVIDQRIHLFLKCC
MVATVSSTSLLEQPELLERRLQEIPQEPGVYFMGDRQGEILYIGKAKKLRTRVRSYFRDSQPHTARIALMVQQVAEIEFIVTDTEAEALALEANLIKQHQPHFNVLLKDDKKYPYVCITWSETYPRIFITRKRRLNQAKDRYYGPYVDSFSLRQTLRLIQRIFPLRQRRQPLFKHRPCLNYDIGRCPGVCQELITPEDYRQTLQKVAMVFQGRTQELHQLLTQQMEKAAADLKFEQAALIRDQINSLGKLNADQKVSLPQDTISRDAIAVASDGQISAIQLFQIRAGRLVGRLGFFADGVESELEKGEVLQRVLEQHYQQVEAVEIPSEVILPCALPDGELLNDWLTSQRGRKVTFNLPQRQTKAELLEMVERNAQYELERLQKQTAKNVTALEDLAEILNLETLPKRIEGYDISHIQGSNAVASQVVFIDGVPAQQYYRHYKIKNPSIKVGHSDDFASLAEVIIRRFQSSVKGKKNQQDWPDLIMIDGGKGQLSAVVKV
MKQPIMADGPRCKRRKQANPRRKNVVNYDNVVDAGSETDEEDKLHIAEDDSLANPLDQDTSPASMPNHESSPHMSQGLLPREEEEEELRESVVEHSWHSGEILQASVAGPEEMKEDYDAMGPEATIQTTINNGTVKNANCTSDFEEYFAKRKLEERDGHAVSIEEYLQRSDTAIIYPEAPEELSRLGTPEANGQEENDLPPGTPDAFAQLLTCPYCDRGYKRLTSLKEHIKYRHEKNEENFSCPLCSYTFAYRTQLERHMVTHKPGTDQHQMLTQGAGNRKFKCTECGKAFKYKHHLKEHLRIHSGEKPYECPNCKKRFSHSGSYSSHISSKKCIGLISVNGRMRNNIKTGSSPNSVSSSPTNSAITQLRNKLENGKPLSMSEQTGLLKIKTEPLDFNDYKVLMATHGFSGSSPFMNGGLGATSPLGVHPSAQSPMQHLGVGMEAPLLGFPTMNSNLSEVQKVLQIVDNTVSRQKMDCKTEDISKLKGYHMKDPCSQPEE
MGFWMAMLLMLLLCLWVSCGIASVSYDHKAIIVNGQRKILISGSIHYPRSTPEMWPDLIQKAKEGGVDVIQTYVFWNGHEPEEGKYYFEERYDLVKFIKVVQEAGLYVHLRIGPYACAEWNFGGFPVWLKYVPGISFRTNNEPFKAAMQKFTTKIVDMMKAEKLYETQGGPIILSQIENEYGPMEWELGEPGKVYSEWAAKMAVDLGTGVPWIMCKQDDVPDPIINTCNGFYCDYFTPNKANKPKMWTEAWTAWFTEFGGPVPYRPAEDMAFAVARFIQTGGSFINYYMYHGGTNFGRTSGGPFIATSYDYDAPLDEFGSLRQPKWGHLKDLHRAIKLCEPALVSVDPTVTSLGNYQEARVFKSESGACAAFLANYNQHSFAKVAFGNMHYNLPPWSISILPDCKNTVYNTARVGAQSAQMKMTPVSRGFSWESFNEDAASHEDDTFTVVGLLEQINITRDVSDYLWYMTDIEIDPTEGFLNSGNWPWLTVFSAGHALHV
ELVRVGHDSLIGEIIRLEGDSATIQVYEETAGLTVNDPVLRTKKPLSCELGPGILGNIFDGIQRPLKTIAIKSRDVYIPRGVSVPALDKDQLWEFQPNKLGVGDNITNGDLYATVFENTLMKHHIALPPGAMGKISYIAPAGQYSLQDTVLELEFQGIKKEFTMLHTWPVRTPRPVASKLAADTPLLTGQRVLDALFPSVLGGTCAIPGAFGCGKTVISQALSKYSNSDTVVYVGCGERGNEMAEVLMDFPQLTMTLPDGREESVMKRTTLVANTSNMPVAAREASIYTGITIAEYFRDMGYNVSMMADSTSRWAEALREISGRLAEMPADSGYPAYLASRLASFYERAGKVQCLGSPDRTGSVTIVGAVSPPGGDFSDPVTSATLSIVQVFWGLDKKLAQRKHFPSVNWLISYSKYSTALEGYYEKFDPGFIDMRTKAREVLQREDDLNEIVQLVGKDALGESDKITLETAKLLREDYLAQNAFTPYDKYCPFYKSVWM
MGILDGRPGNPLQNLQHVNLKAPRLLSAPEYGPKLKLRALEDRHSLQSVDSGIPTLEIGNPEPVPCSAVHVRRKQSDSDLIPERAFQSACALPSCAPPAPSSTEREQSVRKSSTFPRTGYDSVKLYSPTSKALTRSDDVSVCSVSSLGTELSTTLSVSNEDILDLVVTSSSSAIVTLENDDDPQFTNVTLSSIKETRGLHQQDCVHEAEEGSKLKILGPFSNFFARNLLARKQSARLDKHNDLGWKLFGKAPLRENAQKDSKRIQKEYEDKAGRPSKPPSPKQNVRKNLDFEPLSTTALILEDRPANLPAKPAEEAQKHRQQYEEMVVQAKKRELKEAQRRKKQLEERCRVEESIGNAVLTWNNEILPNWETMWCSRKVRDLWWQGIPPSVRGKVWSLAIGNELNITHELFDICLARAKERWRSLSTGGSEVENEDAGFSAADREASLELIKLDISRTFPNLCIFQQGGPYHDMLHSILGAYTCYRPDVGYVQGMSFIAA
MAKTPSDHLLSTLEELVPYDFEKFKFKLQNTSVQKEHSRIPRSQIQRARPVKMATLLVTYYGEEYAVQLTLQVLRAINQRLLAEELHRAAIQEYSTQENGTDDSAASSSLGENKPRSLKTPDHPEGNEGNGPRPYGGGAASLRCSQPEAGRGLSRKPLSKRREKASEGLDAQGKPRTRSPALPGGRSPGPCRALEGGQAEVRLRRNASSAGRLQGLAGGAPGQKECRPFEVYLPSGKMRPRSLEVTISTGEKAPANPEILLTLEEKTAANLDSATEPRARPTPDGGASADLKEGPGNPEHSVTGRPPDTAASPRCHAQEGDPVDGTCVRDSCSFPEAVSGHPQASGSRSPGCPRCQDSHERKSPGSLSPQPLPQCKRHLKQVQLLFCEDHDEPICLICSLSQEHQGHRVRPIEEVALEHKKKIQKQLEHLKKLRKSGEEQRSYGEEKAVSFLKQTEALKQRVQRKLEQVYYFLEQQEHFFVASLEDVGQMVGQIRKAYDT
MSRLIVKNLPNGMKEERFRQLFAAFGTLTDCSLKFTKDGKFRKFGFIGFKSEEEAQKAQKHFNKSFIDTSRITVEFCKSFGDPAKPRAWSKHAQKPSQPKQPPKDSTTPEIKKDEKKKKVAGQLEKLKEDTEFQEFLSVHRRRAQAATWANDGLDAEPSKGKSKPASDYLNFDSDSGQESEEEGAGEDLEEEASLEPKAAVQKELSDMDYLKSKMVKAGSSSSSEEEESEDEAVHCDEGSEAEEEDSSATPVLQERDSRGAGQEQGMPAGKKRPPEARAETEKPANQKEPTTCHTVKLRGAPFNVTEKNVMEFLAPLKPVAIRIVRNAHGNKTGYIFVDFSNEEEVKQALKCNREYMGGRYIEVFREKNVPTTKGAPKNTTKSWQGRILGENEEEEDLAESGRLFVRNLPYTSTEEDLEKLFSKYGPLSELHYPIDSLTKKPKGFAFITFMFPEHAVKAYSEVDGQVFQGRMLHVLPSTIKKEASEDASALGSSSYKKKK
MSSSLGKEKDSKEKDPKVPSAKEREKESKASGGFGKESKEKEPKAKGKDAKDGKKESSAAQPGVAFSVDNTIKRPNPAPGTRKKSSNAEVIKELNKCREENSMRLDLSKRSIHILPPSVKELTQLTELYLYSNKLQSLPAEVGCLVNLMTLALSENSLTSLPDSLDNLKKLRMLDLRHNKLREIPSVVYRLDSLTTLYLRFNRITTVEKDIKNLPKLSMLSIRENKIKQLPAEIGELCNLITLDVAHNQLEHLPKEIGNCTQITNLDLQHNDLLDLPDTIGNLSSLNRLGLRYNRLSAIPRSLAKCSALEELNLENNNISTLPESLLSSLVKLNSLTLARNCFQLYPVGGPSQFSTIYSLNMEHNRINKIPFGIFSRAKVLSKLNMKDNQLTSLPLDFGTWTSMVELNLATNQLTKIPEDVSGLVSLEVLILSNNLLKKLPHGLGNLRKLRELDLEENKLESLPNEIAYLKDLQKLVLTNNQLSTLPRGIGHLTNLTHLG
MASSTALISDTEAWKDLKGHVEDIKKTHLRDLMTDANRCQSMMMEFDGLLLDYSRQRAPVETMDKLLNLAKAAQLTEKISRMFNGEHINSTENRSVLHVALRAPKDAVIKADGKNVVQEVWNVLDKIKEFSEKIRSGSWVGATGKPLKDVIAIGIGGSFLGPLFVHTALQTDPEALESAKGRQLRFLANIDPVDVARNIIGLNPETTLVVVVSKTFTTAETMLNARTLREWITAALGASAVAKHMVAVSTNLALVEKFGIDPNNAFAFWDWVGGRYSVCSAVGVLPLSLQYGFSVVEKFLKGASSIDQHFQSTPFEKNIPVLLGLLSVWNVSFLGYPARAILPYSQALEKFAPHIQQVSMESNGKGVSIDGLPLPFETGEIDFGEPGTNGQHSFYQLIHQGRVIPCDFIGIVKSQQPVYLKGEVVSNHDELMSNFFAQPDALAYGKTPEQLQKENVSENLIPHKTFSGNRPSLSLLLPELTAYNVGQLLAIYEHRVAVQG
MATQADLMELDMAMEPDRKAAVSHWQQQSYLDSGIHSGATTTAPSLSGKGNPEEEDVDTSQVLYEWEQGFSQSFTQEQVADIDGQYAMTRAQRVRAAMFPETLDEGMQIPSTQFDAAHPTNVQRLAEPSQMLKHAVVNLINYQDDAELATRAIPELTKLLNDEDQVVVNKAAVMVHQLSKKEASRHAIMRSPQMVSAIVRTMQNTNDVETARCTAGTLHNLSHHREGLLAIFKSGGIPALVKMLGSPVDSVLFYAITTLHNLLLHQEGAKMAVRLAGGLQKMVALLNKTNVKFLAITTDCLQILAYGNQESKLIILASGGPQALVNIMRTYTYEKLLWTTSRVLKVLSVCSSNKPAIVEAGGMQALGLHLTDPSQRLVQNCLWTLRNLSDAATKQEGMEGLLGTLVQLLGSDDINVVTCAAGILSNLTCNNYKNKMMVCQVGGIEALVRTVLRAGDREDITEPAICALRHLTSRHQEAEMAQNAVRLHYGLPVVVKLLHP
MAGERPPLRGPGPGETPVEGPGGAGGGPGRGRPSSYRALRSAVSSLARVDDFDCAEKIGAGFFSEVYKVRHRQSGQVMVLKMNKLPSNRSNTLREVQLMNRLRHPNILRFMGVCVHQGQLHALTEYMNGGTLEQLLSSPEPLSWPVRLHLALDIAQGLRYLHAKGVFHRDLTSKNCLVRREDGGFTAVVGDFGLAEKIPVYREGARKEPLAVVGSPYWMAPEVLRGELYDEKADVFAFGIVLCELIARVPADPDYLPRTEDFGLDVPAFRTLVGNDCPLPFLLLAIHCCSMEPSARAPFTEITQHLEQILEQLPEPTPLAKMPLAKAPLTYNQGSVPRGGPSATLPRSDPRLSRSRSDLFLPPSPESPPSWGDNLTRVNPFSLREDLRGGKIKLLDTPCKPATPLPLVPPSPLTSTQLPLVASPESLVQPETPVRRCRSLPSSPELPRRMETALPGPGPSPVGPSTEERMDCEGSSPEPEPPGPAPQLPLAVATDNFIST
MKDAKADTKEKLNQPATGTPAATGPVKGGLNGKVPTSPAKQKAYNGDVRKDKVLVLLVEYADFKHNNIDKEPGYMYSEDFNKEHYEKMLYGDEPFALEDGSKIETFKQYYEEQSGGSYTVDGTVTKWLTVPGKAADYGADAATGHDNKGPKGPRDLVKDALKAAVDSGLDLSQFDQFDQYDVNGDGNQNQPDGLIDHLMIIHAGVGQEAGGGKLGDDAIWSHRWTVGPKPFAIEGTQAKVPYWGGKMAAFDYTIEPEDGAVGVNAHEYGHDLGLPDEYDTDYTGHGEPIQAWSVMSGGTWAGKIAGTTPTSFSPQNKEFFQKTIGGNWANIVEVDYEKLNKGIGLATYLDQSVTKSNRPGMIRVNLPDKDVKTIRPAFGKQYYYSTKGDNLHTTLETPLFDLTNATNAKFDFKSLYEIEAEYDFLEVHAVTEDGQKTLIERLGEKANSGNAEATNGKWIDKSYDLSQFKGKKVKLTFEYITDGGLALNGGLLDNASLTVD
MATPSMMPQWSYMHIAGQDASEYLSPGLVQFARATDTYFSLGNKFRNPTVAPTHDVTTDRSQRLTLRFVPVDREETAYSYKVRFTLAVGDNRVLDMASTYFDIRGVLDRGPSFKPYSGTAYNSLAPKGAPNPSQWTNQNKTNSFGQAPYIGQKITNQGVQVGSDSNNRDVFADKTYQPEPQVGQTQWNINPMQNAAGRILKQTTPMQPCYGSYARPTNEKGGQAKLVKNDDNQTTTTNVGLNFFTTATETANFSPKVVLYSEDVNLEAPDTHLVFKPDVNGTSAELLLGQQAAPNRPNYIGFRDNFIGLMYYNSTGNMGVLAGQASQLNAVVDLQDRNTELSYQLMLDALGDRSRYFSMWNQAVDSYDPDVRIIENHGVEDELPNYCFPLNGQGISNSYQGVKTDNGTNWSQNNTDVSSNNEISIGNVFAMEINLAANLWRSFLYSNVALYLPDSYKITPDNITLPDNKNTYAYMNGRVAVPSALDTYVNIGARWSPDPM
MSLSTKREHSGDVTDSSFKRQQRSNKPSSEYTCLGHLVNLIPGKEQKVEITNRNVTTIGRSRSCDVILSEPDISTFHAEFHLLQMDVDNFQRNLINVIDKSRNGTFINGNRLVKKDYILKNGDRIVFGKSCSFLFKYASSSSTDIENDDEKVSSESRSYKNDDEVFKKPQISATSSQNATTSAAIRKLNKTRPVSFFDKYLLGKELGAGHYALVKEAKNKKTGQQVAVKIFHAQQNDDQKKNKQFREETNILMRVQHPNIVNLLDSFVEPISKSQIQKYLVLEKIDDGELFERIVRKTCLRQDESKALFKQLLTGLKYLHEQNIIHRDIKPENILLNITRRENPSQVQLGPWDEDEIDIQVKIADFGLAKFTGEMQFTNTLCGTPSYVAPEVLTKKGYTSKVDLWSAGVILYVCLCGFPPFSDQLGPPSLKEQILQAKYAFYSPYWDKIDDSVLHLISNLLVLNPDERYNIDEALNHPWFNDIQQQSSVSLELQRLQITD
MADSGLVDHSPHHPTKAAQLNTASNVILIDNYDSFTWNVYLVLEGATVNVFRNDQITLEELIAKKPTQLVISPGPGHPETDAGISSAAIQYFSGKIPIFGVCMGQQCIITCFGGKVDVTGEILHGKTSALKHDGKGAYEGLPDSLALTRYHSLAGTHATIPDCLEVSSSVQLTDDSNKDVIMGVRHKKLAVEGVQFHPESILTEYGRTMFRNFLKLTAGTWEGNGKHFDEQSNTTKATVSSNTAPKTDKKLSILERIYDHRRAAVAVQKTIPSQRPADLQAAYDLNLAPPQVPFPARLRQSPYPLSLMAEIKRASPSKGMIAENACAPAQARQYAKAGASVISVLTEPEWFKGSIDDLRAVRQSLEGLTNRPAILRKEFVFDEYQILEARLAGADTVLLIVKMLSVELLTRLYHYSRSLGMEPLVEVNTPEEMKIAVDLGAEVIGVNNRDLTSFEVDLGTTSRLMDQVPSSTIVCALSGISGPKDVEAYKKEGVKAILVG
MVNNLHSAHPTGAEYLKAVLSSKVYDVAQVTPLQDMAKLSERLGNKVFIKREDRQPVHSFKLRGAYAMIAGLSAEQKASGVIAASAGNHAQGVALSAKHLGLRALIVMPQNTPSIKVDAVRGFGGEVLLHGANFDEAKAKAIELAESKNMTFIPPFDHPAVIAGQGSIAMELLQQNSQIDRIFVPVGGGGLAAGIAVLIKQLMPEIKVIGVESKDSACLYRALKAGKPIDLDRVGLFADGVAVKRIGDETFRVCQQYIDDVVLVDGDEICAAVKDIFENVRAIAEPSGALSLAGLKKYVKEHNIQGETLVNVLSGANLNFHTLRYVSERCEIGEQHEALLAVTIPEQPGSFLKFCHILGHVPVTEFKYRYADDKQACIFVGVRITGQEEKQTIINQLQQNGYDLIDLSNDDIAKTHVRYMIGGRSNSPLKERLYSFEFPEQKGALLKFLETLGQTHWNISVFHYRAHGADYGNVLAGFQLNDEDLDAFNQHLEKLGYVYQ
MNSWWTYVNRWIFSTNAKDIAILYLLFGLVSGIIGSVFSFIIRMELSAPGSQFLSGNGQLYNVAISAHGILMIFFFIIPALFGAFGNYLVPLMIGAPDVAYPRVNNFTFWLLPPALMLLLISALTEEGPGGGWTVYPPLSSITSHSGPAIDLAILSLQLTGISSTLGSVNLIATMINMRAPGLSLYQMPLFAWAIMITSILLLLTLPVLAGGLFMLFSDRNLNTSFYAPEGGGDPVLYQHLFWFFGHPEVYILIMPAFGVVSHIIPSLAHKPIFGKEGMLWAMLSIALLGLMVWSHHLFTVGLDVDTRAYFSAATMVIAIPTGIKIFSWLATLTGGAIQWSRVPMLYAIGFLILFTIGGLTGVILSNSVLDIAFHDTYFVVAHFHYVLSMGALFGLCGAYYWSPKMFGLMYNETLASIQFWILFIGVNIVFGPQHFLGLNGMPRRIPDYPEAFVGWNFVSSIGSVISILSLFLFMYVMYDQFTSNRVVKTNPYLIPSYFD
MIFLTALPLFWIMISASRGGHWGAWMPSSISAFEGTCVSIPCRFDFPDELRPAVVHGVWYFNSPYPKNYPPVVFKSRTQVVHESFQGRSRLLGDLGLRNCTLLLSNVSPELGGKYYFRGDLGGYNQYTFSEHSVLDIVNTPNIVVPPEVVAGTEVEVSCMVPDNCPELRPELSWLGHEGLGEPAVLGRLREDEGTWVQVSLLHFVPTREANGHRLGCQASFPNTTLQFEGYASMDVKYPPVIVEMNSSVEAIEGSHVSLLCGADSNPPPLLTWMRDGTVLREAVAESLLLELEEVTPAEDGVYACLAENAYGQDNRTVGLSVMYAPWKPTVNGTMVAVEGETVSILCSTQSNPDPILTIFKEKQILSTVIYESELQLELPAVSPEDDGEYWCVAENQYGQRATAFNLSVEFAPVLLLESHCAAARDTVQCLCVVKSNPEPSVAFELPSRNVTVNESEREFVYSERSGLVLTSILTLRGQAQAPPRVICTARNLYGAKSLE
MAYTSLLSFSVCLLVLFHGCCAQIDLVTNHHQDPPWGQPQQPQPRHQSQCQLQNLNALQPKHRFRSEAGETEFWDQNEDQFQCAGVAFLRHKIQRKGLLLPSFTSAPMLFYVEQGEGIHGAVFPGCPETYQSQSQQNIQDRPQRDQHQKLRRLKEGDVVALPAGVAHWIFNNGRSQLVLVALVDVGNDANQLDENFRKFFLAGSPQGGVVRGGQSRDRNQRQSRTQRGEREEEESQESGGNNVLSGFRDNLLAQAFGIDTRLARKLQNERDNRGAIVRMEHGFEWPEEGQRRQGREEEGEEEREPKWQRRQESQEEGSEEEEREERGRGRRRSGNGLEETFCSMRLKHRTPASSADVFNPRGGRITTVNSFNLPILQYLQLSAERGVLYNNAIYAPHWNMNAHSIVYITRGNGRIQIVSENGEAIFDEQVERGQVITVPQNHAVVKKAGRRGFEWIAFKTNANAKISQIAGRVSIMRGLPVDVLANSFGISREEAMRLKH
SKKPVALIILDGFALRDETYGNAVAQANKPNFDRYWNEYPHTTLKACGEAVGLPEGQMGNSEVGHLNIGAGRIVYQSLTRINIAIREGEFDRNETFLAAMNHVKQHGTSLHLFGLLSDGGVHSHIHHLYALLRLAAKEGVKRVYIHGFLDGRDVGPQTAPQYIKELQEKIKEYGVGEIATLSGRYYSMDRDKRWDRVEKAYRAMVYGEGPTYRDPLECIEDSYKHGIYDEFVLPSVIVREDGRPVATIQDNDAIIFYNFRPDRAIQISNTFTNEDFREFDRGPKHPKHLFFVCLTHFSETVKGYVAFKPTNLDNTIGEVLSQHGLRQLRIAETEKYPHVTFFMSGGREEKFPGEDRILINSPKVPTYDLKPEMSAYEVTDALLKEIEADKYDAIILNYANPDMVGHSGKLEPTIKAVEAVDECLGKVVDAILAKGGIAIITADHGNADEVLTPDGKPQTAHTTNPVPVIVTKKGIKLRDGGILGDLAPTMLDLLGLPQPK
MLIAQNWVTGLLGHANEGWKVPSSDLDSGYVRVGFETEGYWPIPETTGPLVFGRVETIEELTEFKKPIRHCHVNVGDANGTGELQSIVCGARNFKEGDTVVVSLPGAVLPGDFAISARETYGRMSAGMICSASELGLADKQNSGIITLDPSYGEPGEDARQALGLEDTVFDVNVTPDRGYALSARGLTRELASAFSLTFTDPAIEPAVAGIEVKVPAVEGSLINVELREETKAIRFGLRKVSGIDPAAESPFWMQRELMLSGQRPVNAATDVTNYVMLLLGQPMHAFDAAKVTGDLVVRNATAGEKFETLDHVKRTLNEEDVVITDDNGIQSLAGVMGGLTSEISDTTTDVYFEAATWDTITVARTSRRHKLSSEASRRFERGVDPAIVEIALDIAATLLVEIAGGTVDAGRTLVGDVPAMQPITMKVTRPSELAGVDYSAETVIARLEEVGCTVAVSGDTLEVTPPTWRGDLTMSADLVEEVLRLEGLEAIPTIIPTAP
MVRFKQTSEVLKIMRNIEQIRNIGITAHVDHGKTTLSDSLLSAAGLLSEKIAGQALALDYLDVEQKRQMTVKAANASLYHEYKGKPYLINLIDTPGHVDFQSKTIRALRVIDGAIVVVDAVEGVMTQTEMYLRVALEERVRPVLFINKIDRLIKELRSPNEIQQRLVQIVKDVNTLIATYADKEFQKAWLLDPMKGQAFGSARDRWGLTIPLVQQKGIKFSDIVDVYTKGKEAVAELQKAAPLHEAILDMVVKYVPNPRDAQRYRIPKIWHGDLNHEAVKYMMEADPNGPLVMLVNDIRVDPHAGLVATGRIYSGTLRAGEEVWLVNARVPQRVLQVSLYMGPYRELADEITAGNIAAALALEKARSGETVVAMKYKDSMTPFEKLRMITESVVTVAIEPKNPQQLTKLVDALYKLHLEDPSLIVKINEETGEYLLSGVGTLHIEIALTLLKDLYGLEVVASPPVIVYRETVRESSQVFEGKSPNKHNKFYISVAPLNEE
MSFSNVLIMRQPDEGKCHICKRVFCCGKCRQKHQFKAHAIAVREPLGLRSAGGGIIEHRHQMESGATTIYVFCPICERRPLLLREEMHGELLAHIETCHLPLRCRKCQRNYTRVDDLREFSKCVDQQQSCTDVTGATETSKATLKKAANSTAISTQTSPSVTPISLINMRWKAKSRVTHEEFISDSVSSIRNLSSFSNSSIRRSIGQLGVNPSETMEKGKVIRSTSTPLHVESVFAKPKEPITFNASTGGHVSSIYHEEPSPTPESNPVQQQQQQQQPLQQRAWKMGARNKMSAATPLRQVMSKSIQKAFVEHGGMMVHQPPSAVVQRRVRLDLSEHSSHEAAGSSALDLRLSPAMRRTQSESSASEVNSGSSSSYSTSRNADLCKRQFLLSAQKLTTESIIITRTNSSSQKTSSTVYNSCESVEIIRSTSESAEVCHVPAITPIRVTGAGINKKQIKFETPPKSSQQMRSNGEGDETKDQFFTPEPGTPEIPERRHRQA
MSTAEQRMDTSEVELPNDNVNEQGNKTPRADQPESSASGARNHGEDEEVTEQVELAAMETEASDSIVDNVPKTPRRAGRPKKLPSTSTAAAESAVTPGKRGRKRKGSESVNTTINSTMNSTLNEPKTPGRKQAKLVAPLLTYDLFAPSIIGDRVLSCGEGEALGHPGRTTTKKPRKVDIFEEEGLKPLQAVAGGVHSAVLTSEGEVYMCGINEKGTVPAEGVEKEGSTDEFAKVKFEEDIEKEGKIVMLAAGASFTAALTDQGSVIAWGNLRNSNGNVDVHPLLHKMQEAPVVIVHQAKRKIVKIAAGENHLVMLDEKGCLLTFGDGEMGQLGRSSRTKTIRSKYMCDESGDHLLVPLRFKHKGKFFDVVAKNVFASGFWTIVHGEDGKYYAFGLNNYAQLGIKVDEADVGQDGQDNRELRVFLPAEAPAFGAERTFVNIEGVQHVVILGSDGKVFAMGKNTDNALGLGNWTGKDDQQHWLYDTIQEIEFDSKIVGVSAK
MKGILGLSLLPLLTAASPVFVDSIHNEAAPILSATNAKEVPDSYIVVFKKHVTSELASAHHSWVQDIHDSQSERTELKKRSLFGLGDEVYLGLKNTFDIAGSLIGYSGHFHEDVIEQVRRHPDVDYIERDSEVHTMEGATEKNAPWGLARISHRDSLTFGNFNKYLYASEGGEGVDAYTIDTGINVDHVDFEGRATWGKTIPTNDEDLDGNGHGTHCSGTMAGKKYGVAKKANLYAVKVLRSSGSGTMSDVVSGVEYAVQAHIKKAKDAKNGKVKGFKGSVANMSLGGGKSKTLEDAVNAGVEAGLHFAVAAGNDNADACNYSPAAAEKAITVGASTLADERAYFSNYGECTDIFAPGLNILSTWIGSNYATNIISGTSMASPHIAGLLAYFVSLQPSSDSAFAVEELTPAKLKKDIIAIATEGALTDIPSNTPNVSHAAVGIYKRNELTQKFSSLPGTVVVPRTTPTSLAAVATRSPLPRTASRTVLRVSFTRPKSCSP
MKTALVLILATATLAVAYPSSTQDYRVVADKTFLTRQRDFLRLLVRIEQPNYYADQYEVGNAYDIEANINNYKYPHVVKNFLSAYKRGMLPRGVPYSPYYTTQSYETKLLFDLFYYANDYDTFYKTVCWARDRINEGQFLYAFSTAVFQREDLSDYILPPPYEIYPYLFVDSEVIQKAYETRMSDVHLTAPKTYIFPVNYTVANPEQELYYWYEDVGLNTYYAYYYFNYPTFFNETEYGVHFDRRGELFYYTRQQLYARQFLERHSHDLGEVEPVHYDRPFQTEYYPRLRYSNGQEVPPRPYEYSRRSLYYSNGNSYYYGNYYGGNNNYYTGNYYTGNYHPSYYYGYSTEHDYYYPEDLQIYDRRVLDSIDYGYVFSYPDHKYPLYEDYTKGIDYLGDVIEGNGDTVNRRYYGSIYHFYRQLAGKNVDPYNDSGFAPSALQNIYTALRDPANFHILKHINSYFQRYKGYLPRYTYDELVFPGVKIENVDVGKLVTYFDYF
MAEFQGYLELDRSWKHDLLYPLIFREYIYVFAHDLGLNRSNLLENVGYDNKSSLLIVKRLISRMYQQNHFIISANDSNQNQLFGYNKNLYSQMISEGFAVIVEIPFSLRLVSSLKGTEIVKYYNLRSIHSIFPFLEDKFSQLNYVSDVLIPYPIHLEILVQTLRYWVKDASSLHLLRFFLHDYYNWNTLIIPNKYISIFSKSNPRLFLFLYNSHVCEYESILLFLRNQSSHLRLTSSGGFFERIYFYGKIKHPVEEVFANDSPTSLWFLEDLFMHYVRYQGKSILASKDTPLFMNKWKYYLVLLWQCHFYVWSQPGRMYINQLCKHSFSFLGYLSSMQINLSVVRSQMLENSFLMDNAMKKIDTLVPISLLIGSLDKMKFCNVLGHPVSKSTWADSSDFDIIDRFVCICRNLFHYYSGSSKKKSLYRIKYILRLSCVKTLARKPKSTVRTFLKKLGSNLLEEFFTEEEKVLSLIFPRTYSALRRSYKGRIWDLDIFCIND
MARARGQAPGSGGRRRPRRGGAGTGPRGESAGLLLLLLQVLPPGATAGPGRRGTRGAGAGGGGVCWPGAAPAFPRDARLLLLLPPLPPLSPPPPSSAPAASASRMDALPRSGLNLKEEPLLPAGLGSVRSWMQGAGILDASTAAQSGVGLARAHFEKQPPSNLRKSNFFHFVLAMYDRQGQPVEVERTAFIDFVEKDREPGAEKTNNGIHYRLRLVYNNGLRTEQDLYVRLIDSMSKQAIIYEGQDKNPEMCRVLLTHEIMCSRCCDRKSCGNRNETPSDPVIIDRFFLKFFLKCNQNCLKNAGNPRDMRRFQVVVSTTVSVDGHVLAVSDNMFVHNNSKHGRRARRLDPSEAATPCIKAISPGEGWTTGGATVIVIGDNFFDGLQVVFGNVLVWSELITPHAIRVQTPPRHIPGVVEVTLSYKSKQFCKGCPGRFVYTALNEPTIDYGFQRLQKVIPRHPGDPERLPKEVLLKRAADLAEALYGVPGSNQELLLKRAAD
MKLFNPRLIVFIFALLLGVGFSVPSLLETKGPKITLGLDLRGGLNMLLGVQTDEALKNKYLSLASALEYNAKKQNILLKDIKSSLEGISFELLDEDEAKKLDALLLELQGHSQFEIKKEAEFYSVKLTPLEQEELRKNTILQVIGIIRNRLDQFGLAEPVVIQQGREEISVQLPGIKTLEEERRAKDLISKSAHLQMMAVDEEHNKDAMNMTDLEAQKLGSVLLSDAEMGGKILLKAIPILDGEMLTDAKVVYDQNNQPVVSFTLDAQGAKIFGDFSGANVGKRMAIVLDNKVYSAPVIRERIGGGSGQISGNFSVAQASDLAIALRSGAMNAPIQVLEKRIVGPSLGKDSIKTSIIALVGGFILVMGFMALYYSMAGVIACMALVVNLFLIVAVMAIFGATLTLPGMAGIVLTVGIAVDANIIINERIREVLREGEGVVKAIHLGYINASRAIFDSNITSLIASVLLYAYGTGAIKGFALTTGIGILASIITAIIGTQG
MGEISQETVEKYLEANPQFAKEYFNRKLQVEVPSGGAQAPASASFPGRTLAEEAALYLELLEVLLEEAGSVELAAHRALQRLAQLLQADRCSMFLCRARNGTPEVASKLLDVTPTSKFEDNLVVPDREAVFPLDVGIVGWVAHTKKTFNVPDVKKNSHFSDFMDKQTGYVTRNLLATPIVMGKEVLAVFMAVNKVDASEFSKQDEEVFSKYLSFVSIILKLHHTNYLYNIESRRSQILMWSANKVFEELTDVERQFHKALYTVRTYLNCERYSIGLLDMTKEKEFYDEWPVKLGEVEPYKGPKTPDGREVIFYKIIDYILHGKEEIKVIPTPPMDHWTLISGLPTYVAENGFICNMLNAPADEYFTFQKGPVDETGWVIKNVLSLPIVNKKEDIVGVATFYNRKDGKPFDEYDEHIAETLTQFLGWSLLNTDTYEKMNKLENRKDIAQEMLMNHTKATPDEIKSILKFKEKLNIDVIEDCEEKQLVTILKEDLPDPRTAD
MASAAVANYEEEIVRPVADFSPSLWGDQFLSFSIDNQVAEKYAKEIEALKEQTRNMLLATGMKLADTLNLIDTIERLGISYHFEKEIDDILDQIYNQNSNCNDLCTSALQFRLLRQHGFNISPEIFSKFQDENGKFKESLASDVLGLLNLYEASHVRTHADDILEDALAFSTIHLESAAPHLKSPLREQVTHALEQCLHKGVPRVETRFFISSIYDKEQSKNNVLLRFAKLDFNLLQMLHKQELAQVSRWWKDLDFVTTLPYARDRVVECYFWALGVYFEPQYSQARVMLVKTISMISIVDDTFDAYGTVKELEAYTDAIQRWDINEIDRLPDYMKISYKAILDLYKDYEKELSSAGRSHIVCHAIERMKEVVRNYNVESTWFIEGYTPPVSEYLSNALATTTYYYLATTSYLGMKSATEQDFEWLSKNPKILEASVIICRVIDDTATYEVEKSRGQIATGIECCMRDYGISTKEAMAKFQNMAETAWKDINEGLLRPTP
MPQSWEELAADKRARLAKTIPDEWKVQTLPAEDSVIDFPKKSGILSEAELKITEASAADLVSKLAAGELTSVEVTLAFCKRAAIAQQLTNCAHEFFPDAALAQARELDEYYAKHKRPVGPLHGLPISLKDQLRVKGYETSMGYISWLNKYDEGDSVLTTMLRKAGAVFYVKTSVPQTLMVCETVNNIIGRTVNPRNKNWSCGGSSGGEGAIVGIRGGVIGVGTDIGGSIRVPAAFNFLYGLRPSHGRLPYAKMANSMEGQETVHSVVGPITHSVEDLRLFTKSVLGQEPWKYDSKVIPMPWRQSESDIIASKIKNGGLNIGYYNFDGNVLPHPPILRGVETTVAALAKAGHTVTPWTPYKHDFGHDLISHIYAADGSADVMRDISASGEPAIPNIKDLLNPNIKAVNMNELWDTHLQKWNYQMEYLEKWREAEEKAGKELDAIIAPITPTAAVRHDQFRYYGYASVINLLDFTSVVVPVTFADKNIDKKNESFKAVSELD
MAAQLNVEQLEVSLDGLTLSPDSEERPGAEGAPPQTPPSSAPGNGLGSGASGQQREPGEAAAEGAAEEARRMEQHWGFGLEELYGLALRFYKIKDGKAFHPTYEEKLKFVALHKQVLLGPYNPDTSPEVGFFDVLGNDRRREWAALGNMSKEDAMVEFVKLLNKCCPLLSAYVASHRIEKEEEEKRRKAEEERRQREEEERERLQKEEEKRKREKEDRLRREEEERRRIEEERLRLEQQKQQIMAALNSQTAVQFQQYAAQQYPGNYEQQQILIRQLQEQHYQQYMQQLYQVQLAQQQAALQKQQEVVMAGASLPASSKVNTAGASDTLSVNGQAKTHTENSEKVLEPEAAEEALENGPKDSLPVIAAPSMWTRPQIKDFKEKIRQDADSVITVRRGEVVTVRVPTHEEGSYLFWEFATDSYDIGFGVYFEWTDSPNAAVSVHVSESSDEEEEEEENVTCEEKAKKNANKPLLDEIVPVYRRDCHEEVYAGSHQYPGRGV
MASSTPSSSATSSNAGPDPNTTNLRPTTYDTWCGVAHGCTRKLGLKICGFLQRTNSLEEKSRLVSAFKERQSSKNLLSCENSDRDGRFRRTETDFSNLFARDLLPAKNGEEQTVQFLLEVVDILLNYVRKTFDRSTKVLDFHHPHQLLEGMEGFNLELSDHPESLEQILVDCRDTLKYGVRTGHPRFFNQLSTGLDIIGLAGEWLTSTANTNMFTYEIAPVFVLMEQITLKKMREIVGWSNKDGDGIFSPGGAISNMYSIMAARYKYFPEVKTKGMAAVPKLVLFTSEHSHYSIKKAGAALGFGTDNVILIKCNERGKIIPADLEAKILEAKQKGYIPLYVNATAGTTVYGAFDPIQEIADICEKYNLWLHVDAAWGGGLLMSRKHRHKLSGIERADSVTWNPHKMMGVLLQCSAILVKEKGILQGCNQMCAGYLFQPDKQYDVSYDTGDKAIQCGRHVDIFKFWLMWKAKGTVGFENQINKCLELAEYLYAKIKNREEF
MSRLERLTSLNVVAGSDLRRTSIIGTIGPKTNNPETLVALRKAGLNIVRMNFSHGSYEYHKSVIDNARKSEELYPGRPLAIALDTKGPEIRTGTTTNDVDYPIPPNHEMIFTTDDKYAKACDDKIMYVDYKNITKVISAGRIIYVDDGVLSFQVLEVVDDKTLKVKALNAGKICSHKGVNLPGTDVDLPALSEKDKEDLRFGVKNGVHMVFASFIRTANDVLTIREVLGEQGKDVKIIVKIENQQGVNNFDEILKVTDGVMVARGDLGIEIPAPEVLAVQKKLIAKSNLAGKPVICATQMLESMTYNPRPTRAEVSDVGNAILDGADCVMLSGETAKGNYPINAVTTMAETAVIAEQAIAYLPNYDDMRNCTPKPTSTTETVAASAVAAVFEQKAKAIIVLSTSGTTPRLVSKYRPNCPIILVTRCPRAARFSHLYRGVFPFVFEKEPVSDWTDDVEARINFGIEKAKEFGILKKGDTYVSIQGFKAGAGHSNTLQVSTV
MERPSFLDQEPPAGYVPGIGRGATGFSTKEKQVVSNDDKGRRIPKRYRENLNNHLQSQPKDDEDDEAANVFKTLELKLAQKKKKRANEKDDDNSVDSSNVKRQFADLKESLAAVTESEWMDIPDATDFTRRNKRNRIQEQLNRKTYAAPDSLIPGNVDLNKLTEEREKLLQSQIDENLAQLTKNASNPIQVNKPNAATDALSYLKDLENDRVNSLSDATLEDLQKMRTILKSYRKADPTNPQGWIASARLEEKARKFSVAKKIIENGCQECPRSSDIWLENIRLHESDVHYCKTLVATAINFNPTSPLLWFKAIDLESTTVNKYRVVRKALQEIPRDEGLWKLAVSFEADKAQVIKMLEKATQFIPQSMDLLTAYTNLQSYHNAKMTLNSFRKILPQEPEIWIISTLLEERNNPDIPVDKLVSLLKEGLLELSKNGYKATLSAWLKRAEALNDAPNSNLTCQAIVYAILEWLRESGEYESELNNVDQILEKMPHSKVQIA
MDKETIKAHKISDEEYAQILEILGREPNLLELGVISAMWSEHCSYKSSKKYLNGFPTKAPWVIQGPGENAGVIDIGQGMAAVFKVESHNHPSFIEPFAGAATGVGGILRDVFTMGARVVAGLNSLKFGDIHDEKCGKHQKYLVKGVVNGISHYGNCMGVPTIGGECAFDECFNGNILVNAFALGVCKSEDIFYAKAEGVGNPVIYVGSKTGRDGLGGAVMASDSFNEESKSLRPTVQIGDPFSEKLLMEACLELFKTDYIVGIQDMGAAGLTSSSFEMAGRSGSGMKLYLDKTPMRESGMTPYELMLSESQERMLICAKKGYEDKVIEIFKKWDLDAVVMGEVTNTGKMELFWHDELVGLIPIEPLSEKAPILSRPTSEPKYLSEIKNYKFELKSSVQELFIQMLQNENINNKAFIYDQFDSSVQTNTIKADGRLGASVIRIKENGASVAMAIECNSRLNYVNSKIGAALAVASAGRKVACTGAKPLAISDCLNYGNPQN
MEILSGAEMVVRSLIDQGIQHIFGYPGGAVLDIYDALKTVGGIEHILVRHEQAATHMADGYSRSTGKTGVVLVTSGPGATNAITGIATAYMDSIPMVVISGQVASSLIGYDAFQECDMIGISRPIVKHSFLVKKTEDIPIVFKKAFWLASSGRPGPIVIDLPKDILKKDNKYLYKWPDNINIRSYNPTTKGHIGQIKKALHTLLKAQRPVIYAGGGIISSNSSEELRIFAEKINCPVTTSLMGLGSFPGTHDQNISMLGMHGTYEANMTMHHADVIFAIGVRFDDRTTNNLNKYCPNAIVLHVDIDPTSISKTVSANIPIVGDAKHVLQKMIELLKKEKKISLLEDWWNTIKKWKKINSLQYNQLSNKIKPQTVIKTLFKLTKGTSYITSDVGQHQMFTALYYPFNKPRRWINSGGLGTMGFGLPAALGVKLALPKETVICITGDGSIQMNIQELSTARQYNLAVLILNLNNSSLGMVKQWQDMIYSGRHSHSYMDSLPD
MSVSKNAHAPFPDVTGLRTSGPDFSRVGPQCKLLRVQQSLHLDARAASSFSGQDLHLALLSAWCVILFHYGSHEATNIEVLHTSQHGHETLVELDFAEQRELVPFTPSQLAAFVHQARQQQLPAKDLDHGYAAFYQPSHTNEPSPHFQQLQLSSRPDISLALSYHLQGSAQLVLEMKAAPSVHSHQSAQLQLRQVAALLESYHSDTQQHALSVERFDWKLRASDNPNYQHLPDPNHIQDRHADRLETEFEYFAATTPDALALDFRFDLQDLKSTKWSYAEMNQRAEKVKHLLWSHGVGSASSDPQADHIVALYLEKSPETYLSFIGVLKAGAAWCPIDTDWPASRRQALLAKSNAKIVLTHDDKISEQLRHDLESQLVKDKGEITAIRLDQLDAELSQVQVVPPANANRSIQQLAYMIWTSGTTGLPKGVGIQHLAIIQAMRALRIYIPYGKDKIGTDQIRYLQYSAYNFDLSIMDCFYTWGLGGTICSCPRGVLLQDLV
MTIQFLDAVPLTTLSGVGAAISDKLGRIGIHNLQDLLFHLPIRYEDRTRITPIHDLRPDAYATIEGLVQTCEVQFGKRPILNVSLSDGTSKIMLRFFNFNAGMKNSLQPGARVKAFGEVKRGRFMAEIHHPEYQIIRDNAPLILEETLTPIYSTTEGIKQNSLRKLTDQALAVLENIQIAEILPNEFNPHPFSLKEAIRFLHRPPPDVSLEALEKGTHPAQQRLIFEELLAHNLAMQKVRIGTQQFSAYPLSYQTDLKQRFLAQLPFTPTDAQVRVTQEIEQDLTHPFPMMRLVQGDVGSGKTLVAALAALLAIDNGKQVALMAPTEILAEQHATNFRRWFESLGIEVGWLAGKVKGKARQTELEKIRTGQVQMVVGTHALFQDEVEFSDLALVIVDEQHRFGVHQRLMLREKGKQADHYPHQLIMTATPIPRTLAMTVYADLDTSIIDELPPGRTPITTVAISEERRAEVIARVNHACVNEKRQAYWVCTLIDESEVLE
MKWVTFISLLLLFSSAYSRGVTRREAHQSEIAHRFNDLGEEHFRGLVLVAFSQYLQQCPFEDHVKLVNEVTEFAKGCVADQSAANCEKSLHELLGDKLCTVASLRDKYGEMADCCEKKEPERNECFLQHKDDNPGFGQLVTPEADAMCTAFHENEQRFLGKYLYEIARRHPYFYAPELLYYAEEYKGVFTECCEAADKAACLTPKVDALREKVLASSAKERLKCASLQKFGERAFKAWSVARLSQKFPKAEFAEISKLVTDLAKIHKECCHGDLLECADDRADLAKYICENQDSISTKLKECCGKPVLEKSHCISEVERDELPADLPPLAVDFVEDKEVCKNYQEAKDVFLGTFLYEYSRRHPEYSVSLLLRLAKEYEATLEKCCATDDPPACYAHVFDEFKPLVEEPHNLVKTNCELFEKLGEYGFQNALLVRYTKKVPQVSTPTLVEVSRSLGKVGSKCCTHPEAERLSCAEDYLSVVLNRLCVLHEKTPVSERVTKC
MQLKIMPKKKRLSAGRVPLILFLCQMISALEVPLDPKLLEDLVQPPTITQQSPKDYIIDPRENIVIQCEAKGKPPPSFSWTRNGTHFDIDKDPLVTMKPGTGTLIINIMSEGKAETYEGVYQCTARNERGAAVSNNIVVRPSRSPLWTKEKLEPITLQSGQSLVLPCRPPIGLPPPIIFWMDNSFQRLPQSERVSQGLNGDLYFSNVLPEDTREDYICYARFNHTQTIQQKQPISVKVISVDELNDTIAANLSDTEFYGAKSSRERPPTFLTPEGNASNKEELRGNVLSLECIAEGLPTPIIYWAKEDGMLPKNRTVYKNFEKTLQIIHVSEADSGNYQCIAKNALGAIHHTISVRVKAAPYWITAPQNLVLSPGEDGTLICRANGNPKPRISWLTNGVPIEIAPDDPSRKIDGDTIIFSNVQERSSAVYQCNASNEYGYLLANAFVNVLAEPPRILTPANTLYQVIANRPALLDCAFFGSPLPTIEWFKGAKGSALHED
MISGILASPGIAFGKALLLKEDEIVIDRKKISADQVDQEVERFLSGRAKASAQLETIKTKAGETFGEEKEAIFEGHIMLLEDEELEQEIIALIKDKHMTADAAAHEVIEGQASALEELDDEYLKERAADVRDIGKRLLRNILGLKIIDLSAIQDEVILVAADLTPSETAQLNLKKVLGFITDAGGRTSHTSIMARSLELPAIVGTGSVTSQVKNDDYLILDAVNNQVYVNPTNEVIDKMRAVQEQVASEKAELAKLKDLPAITLDGHQVEVCANIGTVRDVEGAERNGAEGVGLYRTEFLFMDRDALPTEEEQFAAYKAVAEACGSQAVIVRTMDIGGDKELPYMNFPKEENPFLGWRAIRIAMDRREILRDQLRAILRASAFGKLRIMFPMIISVEEVRALRKEIEIYKQELRDEGKAFDESIEIGVMVETPAAATIARHLAKEVDFFSIGTNDLTQYTLAVDRGNDMISHLYQPMSPSVLNLIKQVIDASHAEGKWTG
MDLARSDIIPHLLCLFQEIIQANIQKVSEAYDLELKIMNILTLWRNGSDNLISDNDDYMKKGLFFSRSNDPLALQARYAQMYDDLFKLNNYKVPDDVVRKHDTKILDIILKESSVPFWYDISDDEAHESMLPEFRLQDIHEFRLNLKRVAVVPDESEEIQMDESQSDKRRRKKRMEKSRPVWLSGSENDRRIELNDSLKPSQKFETKLSSYLLNRLMNEMNPHYCGHPLPALFVTLIMLKAYSLKNKFFSYGIRYMELVCNEIGGPDLNTRTFPVLFGSDGSFVGTRVYSHYPIKLRMILNDLTYLLTYSDLHKFQEFELDVNDEVLLHMLHSPNDGRQLKKAVTRLNLYYGLKFNPKTTDCGVVNGMDFTHKHPITKTADFTSPVLPMTNSFNKAEICYGHSSKILNRAVFTDTVRGYIREDLKNVADLDLPKLHEHVSKLVDMRVNYTIIYDLMFLRVMLNLGGYSRSNQITDFRKTIDEITKMNEDFLSGADPEKNI
MKGARNIYHHSYMSFLLVFVVMILIHPALSIYINTLSSTESLTISSNKTLVSPGSIFEVGFFRTNSRWYLGMWYKKVSDRTYVWVANRDNPLSNAIGTLKISGNNLVLLDHSNKPVWWTNLTRGNERSPVVAELLANGNFVMRDSSNNDASEYLWQSFDYPTDTLLPEMKLGYNLKTGLNRFLTSWRSSDDPSSGNFSYKLETQSLPEFYLSRENFPMHRSGPWNGIRFSGIPEDQKLSYMVYNFIENNEEVAYTFRMTNNSFYSRLTLISEGYFQRLTWYPSIRIWNRFWSSPVDPQCDTYIMCGPYAYCDVNTSPVCNCIQGFNPRNIQQWDQRVWAGGCIRRTQLSCSGDGFTRMKKMKLPETTMATVDRSIGVKECKKRCISDCNCTAFANADIRNGGSGCVIWTERLEDIRNYATDAIDGQDLYVRLAAADIAKKRNASGKIISLTVGVSVLLLLIMFCLWKRKQKRAKASAISIANTQRNQNLPMNEMVLSSKR
MKLSRQFTVFGSAIFCVVIFSLYLMLDRGHLDYPRNPRREGSFPQGQLSMLQEKIDHLERLLAENNEIISNIRDSVINLSESVEDGPKSSQSNFSQGAGSHLLPSQLSLSVDTADCLFASQSGSHNSDVQMLDVYSLISFDNPDGGVWKQGFDITYESNEWDTEPLQVFVVPHSHNDPGWLKTFNDYFRDKTQYIFNNMVLKLKEDSRRKFIWSEISYLSKWWDIIDIQKKDAVKSLIENGQLEIVTGGWVMPDEATPHYFALIDQLIEGHQWLENNIGVKPRSGWAIDPFGHSPTMAYLLNRAGLSHMLIQRVHYAVKKHFALHKTLEFFWRQNWDLGSVTDILCHMMPFYSYDIPHTCGPDPKICCQFDFKRLPGGRFGCPWGVPPETIHPGNVQSRARMLLDQYRKKSKLFRTKVLLAPLGDDFRYCEYTEWDLQFKNYQQLFDYMNSQSKFKVKIQFGTLSDFFDALDKADETQRDKGQSMFPVLSGDFFTYADRD
MDKLQRDGKEDTPRQRRFLYPLLFQEDLYAIAYDHYFNRSSSFEPMENSSSNDRFSFLTVKRLISRIRQQNGSIVPFVNCDQTKLVGHNRSFYSELVLGGLTAVPEVPLSIRSKHSLERMNEWTSFRSIHSIFPLMEDKIPHSNFILDIRIPHLTHPEILVRTFRRWIQDAPSLHSLRSVLHEHRNLIISSNLDQLILIASKENTRLSLFLWNYYAYECESLLVPLWKRFFYSRSLPYESFIERTPFYRKIEHIVIFYHKYLKKSLWFLKDPSIHYVKHRERSIIALRGTYLLAKKWRYHITKFWQCHFHLWPQPYRIYIDELSNNCFSFLGYLLSVKMKTSVVRIKMPDDSFITDLITKEFDPIAPTTLLIGSLAKEKFCDISGHPISRLAWTGLTDDDILDRFDRIWRNIFHYHSGSSKKDGLYRMKYILRLPCAKTLACKHKSAIRVVRERFGSELFTKSSPKERESIFLSFSKTRSQRERIWHSDIIQINPLINSC
MSALNSLPLPVVRLLAFFHEELSERRPGRVPQTVQLWVGCLLVILISMTFEIPFVALSLAVLFYGIQSNAFYTKFVAILFVVATVLEIGSLFLIYKWSYGEPLIRLIIAGPILMGCMFLMRTHRLGLVFFAVAIVAIYGQTFPAMLDYPEVVVRLTLWCIVVGLYPTLLMTLIGVLWFPSRAISQMHQALNDRLDDAISHLTDSLAPLPETRIEREALALQKLNVFCLADDANWRTQNAWWQSCVATVTYIYSTLNRYDPTSFADSQAIIEFRQKLASEINKLQHAVAEGQCWQSDWRISESEAMAARECNLENICQTLLQLGQMDPNTPPTPAAKPPSMAADAFTNPDYMRYAVKTLLACLICYTFYSGVDWEGIHTCMLTCVIVANPNVGSSYQKMVLRFGGAFCGAILALLFTLLVMPWLDNIVELLFVLAPIFLLGAWIATSSERSSYIGTQMVVTFALATLENVFGPVYDLVEIRDRALGIIIGTVVSAVIYTFV
MGLPWYRVHTVVINDPGRLISVHLMHTALVSGWAGSMALFEISVFDPSDPVLNPMWRQGMFVLPFMTRLGITQSWGGWTISGETATNPGIWSYEGVAAAHIILSGALFLASVWHWTYWDLELFRDPRTGKTALDLPKIFGIHLFLSGLLCFGFGAFHVTGVFGPGIWVSDPYGLTGRVQPVAPSWGADGFDPYNPGGIASHHIAAGILGVLAGLFHLCVRPSIRLYFGLSMGSIETVLSSSIAAVFWAAFVVAGTMWYGSAATPIELFGPTRYQWDQGFFQQEIQKRVQASLAEGASLSDAWSRIPEKLAFYDYIGNNPAKGGLFRTGAMNSGDGIAVGWLGHASFKDQEGRELFVRRMPTFFETFPVLLLDKDGIVRADVPFRKAESKYSIEQVGVSVTFYGGELDGLTFTDPATVKKYARKAQLGEIFEFDRSTLQSDGVFRSSPRGWFTFGHVCFALLFFFGHIWHGARTIFRDVFAGIDDDINDQVEFGKYKKLGD
MSRKREMPDGGAKSVLSDLRFGRFVGRIRRSRHPALLLLALFVAACWLTWVNFSVALPRSQWQQAIWSPDIDIIEQMIFHYSQLPRLAISLLVGAGLGLVGVLFQQVLRNPLAEPTTLGVATGAQLGITVTTLWAIPGALTTQFAALTGACIVGALVFGVAWGKRLSPVTLILAGLVVSLYCGAINQLLVIFHHDQLQSMFLWSTGTLTQTDWSGVQRLWPQLLGGVMLTLLLLRPMTLMGLDDGVARNLGLALSLARLAALSLAIVLSALLVNAVGIIGFIGLFAPLLAKMLGARRLLARLMLAPLIGALILWLSDQIILWLTRVWMEVSTGSVTALIGAPLLLWLLPRLKSMSAPDMNASDRVAAERRHVLAFAVAGGALLLLATWVALSFGRDAHGWTWASGTLLEELMPWRWPRILAALMAGVMLAVAGCIIQRLTGNPMASPEVLGISSGAAFGVVLMLFLVPGNAFGWLLPAGSLGAAATLLIIMIAAGRGGFS
MYPRGVKRSHHDYHRQTAFRTIKRSTHRQTSKFISHFAKNFRGKLAPLKQLDESRLDALSLTELEQLKTIIEEKQQEKRAQNNAITFLPNLPTVPFADTNFSLKSLGLRPYNGDARDPKQRIRDRFPQTHERICLLTNDILETDLLLRYRQCLDSLTREENQQLMGDRIFSLTNSPCLAFTVATVEEACSYFKFHDLHNLPVNPQDLFMYTITVMKFEFFNKLNMAKLTCVFNDNGHGDIEYRKLRQLCGKPVLDREMPNSELEVQQQTPDSFRHPIQQAMSIVVTFARILRQIKEQIIQTKKPQFIRDFDTGRVAERYECGLMSRLIGKQFSNHKCDDVSCQNRIERIMAPWKPSLFFCTYFAKDAPKFKLFPNFPEEYRNLSFTCPKVDTEPSCSYSTNHDLPQTSHRSHKNHGTPKVKSKVCVEKPDTSILTTTKTTTEILIEESMETDNKIPNPRELNFNQAKQEEIVIININENVNSKHESESSVEMDLDLDYEA
MITSRLLVYVAVLVLCVIKVSSRDTFIAAVYEHAVKLPNATLVPVSHEEALAVMNQNLDLLEAAITSAANQGAHIIVTPEDGIYGWNFSRETIYPYLEDIPDPGVNWIPCNNPKRFGYTPVQERLSCLAKDNSIYVVANIGDKKPCNASDSQCPLDGRYQYNTDVVFDSQGKLVARYHKHNLFMGENQFNVPKKPEIVTFDTIFGRFGVFTCFDILFYDPAVTLVKDFHVDTIVFPTAWMNVLPHLSAIQFHSAWAMGMGVNFLASNIHHPSKRMTGSGIYAPDSPRAFHYDMKTKEGKLLLSQLDSYTHHPIVVNWTSYASGIKAFPTENQEFTGTAFFDEFTFLELTRVTGNYTVCQKKLCCHLSYKMSEKRTDEVYALGAFDGLHVVEGRYYLQICTLLKCKTAHVHTCGGAVETASTRFDMFSLSGTFGTQYVFPEVLLSETQLAPGEFQVSSDGRLFSMKPLSGPLLTVTLFGRIYEKDQTLKASSDPRSQVPGV
MAHNEAVDVVHVVLVGAGIMSATLAVLLKELDPAISLEVVELMDSGAAESSNPWNNAGTGHAGLCELNYTPQAADGNVDIKKAVHINTQFEVSKQFWTYLTRKGTFGSSKSFIAPVPHLSFVQGEKGVSFLKKRFELMHQHHAFADMEYTEDKARMAEWMPLMMPGRPADEVIAATRVMNGTDVNFGALTNQLLKHLTSAPDTQVKYCKRVTGLKRNGSGWTVSIKDVNSGSSRDVDAKFVFLGAAGAALPLLQASGIEESKGFGGFPVSGQWLRCDNPEVVKHHQAKVYSQAAVGSPPMSVPHLTPVWSMARNPCLFGPYAGFTTKFLKHGSIMDLPLSVRAGNIGPMLAVARDNMDLTKYLISEVMQSMEQRLESLRRFYPEAKAEDWRLEVAGQRVQIIKKDPKKGGVLQFGTELVAAKDGSLAALLGASPGASVTVSIMLELIERCFPDKAKGEWATKLAEIFPAREKVLETDAALYRKINAQNNIALELVEESSE
MRPSGEKVVKGHGQGNSGHSLSGMANYYRRKKGDAVFLNAKPLNSANAQAYLYGVRKYSIGLAERLDADYEAPPLDRKKSSDSTASNNPEFKPSVFYRNIDPINWFLRIIGVLPIVRHGPARAKFEMNSASFIYSVVFFVLLACYVGYVANNRIHIVRSLSGPFEEAVIAYLFLVNILPIMIIPILWYEARKIAKLFNDWDDFEVLYYQISGHSLPLKLRQKAVYIAIVLPILSVLSVVITHVTMSDLNINQVVPYCILDNLTAMLGAWWFLICEAMSITAHLLAERFQKALKHIGPAAMVADYRVLWLRLSKLTRDTGNALCYTFVFMSLYLFFIITLSIYGLMSQLSEGFGIKDIGLTITALWNIGLLFYICDEAHYASVNVRTNFQKKLLMVELNWMNSDAQTEINMFLRATEMNPSTINCGGFFDVNRTLFKGLLTTMVTYLVVLLQFQISIPTDKGDSEGANNITVVDFVMDSLDNDMSLMGASTLSTTTVGTTL
MSSEEDKSVEQPQPPPPPPEEPGAPAPSPAAADKRPRGRPRKDGASPFQRARKKPRSRGKTAVEDEDSMDGLETTETETIVETEIKEQSAEEDAEAEVDNSKQLIPTLQRSVSEESANSLVSVGVEAKISEQLCAFCYCGEKSSLGQGDLKQFRITPGFILPWRNQPSNKKDIDDNSNGTYEKMQNSAPRKQRGQRKERSPQQNIVSCVSVSTQTASDDQAGKLWDELSLVGLPDAIDIQALFDSTGTCWAHHRCVEWSLGVCQMEEPLLVNVDKAVVSGSTERCAFCKHLGATIKCCEEKCTQMYHYPCAAGAGTFQDFSHIFLLCPEHIDQAPERSKEDANCAVCDSPGDLLDQFFCTTCGQHYHGMCLDIAVTPLKRAGWQCPECKVCQNCKQSGEDSKMLVCDTCDKGYHTFCLQPVMKSVPTNGWKCKNCRICIECGTRSSSQWHHNCLICDNCYQQQDNLCPFCGKCYHPELQKDMLHCNMCKRWVHLECDKPT
MAGCPKGSWTPRLRSVILGGAQLIWFSALISELVNQKEVAAWTYNYSTKAYSWNNSRVFCRRHFTDLVAIQNKNEIAHLNDVIPFFNSYYWIGIRKINNKWTWVGTNKTLTEEAENWADNEPNNKKNNQDCVEIYIKSNSAPGKWNDEPCFKRKRALCYTASCQDMSCSNQGECIETIGSYTCSCYPGFYGPECEYVKECGKVNIPQHVLMNCSHPLGEFSFNSQCTFSCAEGYELDGPGELQCLASGIWTNNPPKCDAVQCQSLEAPPHGTMACMHPIAAFAYDSSCKFECQPGYRARGSNTLHCTGSGQWSEPLPTCEAIACEPPEIPIHGSMDCVPSTGTFGYNSSCTFLCAEGFVLKGNDAIQCADSGQWTAPAPFCEALQCPEFPVPSKAQVNCSDPFGTLTYQSVCSFSCDEGSLLVGASVIRCLATGHWNGAPPECQAVSCAPMLSPENGSMTCVQPLGNSTYKSTCQFMCDEGFYLSGPERLDCSPSGHWTG
MSTYSTKVDEKWQKKWEETSLYKFDENNLEKKLYVLEMFSYPSGAKLHAGHWFNYAPVDSWARFKKMTGYNVFQPMGFDAFGLPAENYAIKTGIHPKDSTLKNIETMEKQLKSMGAMFNWDHEVITCTPDYYKWTQWLFLELYKNGLAYRKKAPANWCPSCNTVLANEQVVDGSCERCGTEVIKKDLTQWFFKITNYAEELLQKLDELDWPEKTKAMQKHWIGKSKGAEVTFKVDNSDLKFDVFTTRVDTLCGVTYVVLAPESPLADELTKPEYKEKVEEYKLQAQKQSEIERQSLTREKTGVFTGSYAINPINNKKVPIWIADYVIYTYGTGAVMAVPSHDERDFAFATKYDLPIVRVVEGGEELPFTGYGPLVNSGEFDGLKGNKAKEAIVSKLSENDLGRWKVNYRLRDWLVSRQRYWGAPIPVVYCEKCGIVPVPEKDLPVELPYNVEFNPTGKSPLTTSEEFMNTTCPHCGGHATRESDTLDTFVCSSWYYLRYA
MKWSAAAGAALLALPANSAVTASLPLKLETRSSLNSRLSNIHVERSASVEGAISYTYGSCQAKREEEAHHSISQPTDAHHDRLVWVIPENVQSGGCISAWSRANGRLVGRSRPQSFDFKSIKMRRDLKARATKPSDSVAIHMTTDNGINPWGPWFDGVKLLEDKEISTVDVEKAKSKNIAIVGAGMSGLMTYLCLTQAGMTNVSIIEGGNRLGGRVHTEYLSGGPFDYSYQEMGPMRFPNTITLGNETYNVSDHQLVFQLAEEMNSLNGHSKNLSVDFIPWYQSNSNGLYYYDGIKNPETGLPPTLAELAANSSLALTRVSNNSTKSLSQKVDAFLPDTDKFFAEMAQNMFKAHADWLSGGLAGLPGDQWSEFGFMVNYLRGSLNDTAFLSASAHSYWDTLYEGMYFSASTWKTIDGGLNRLPLSFHPLVDNATTLNRRVERVAFDAETQKVTLHSRNSYKDSFESSEHDYAVIAAPFSIVKKWRFSPALDLTAPTLANA
MIFKSFILGNLVSLCMKIININSVVVVGLYYGFLTTFSIGPSYLFLLRAQVMEEGTENKVSATTGFITGQLVMFISIYYAPLHLALGRPHTITVLALPYLFFNFFWNNHKHFFDYGSTPRNSMRNFSIQCVFLNNLILQLFNYFILQSSMLARLVNIYMFRCNNNILFLTSSFVGWLIGHILLIKWLGLVLVWIRQNNYIRSNKYLVSEFINYMARIFSILLFITCVYYLGRIPSPFFSTKLTETLKKEQQKVEDEDIETVNQMPPLGLEKREQEQEGSNIKDFYYFSEEMVNLNNNKIDIDETEKKLVNGKKDELYPRLKITETGYKKIPIFEESSIININENPYNSRFKILNKKFEKKNLLIKEKLFVNLIFDKNRWNRPFRYIKNTHFEGATRNEMSQFFFNICENDGKERISFTYLSSLSFFLEMIKKKINSHKLEKALTNKLSNFWLYTNKKSIKNFTDEFINRIEALDKKFISYNILETRTRLCNDNYTKEYLS
MNYVGQLAETVFGTVKELYRGLNPATLSGGIDVLVVRQRDGSFRCSPFHVRFGKLGVLRSREKVVDIEINGEPVDLHMKLGDSGEAFFVQELDSDEEDVPPRLCTSPIPWGGLSGFPSDSQIGTASEPEGLVITGRRKRRRRRKPRRREEDAVDSSSEELEAGAESELTLLEKPTPESPSAQEAEEPSSQPKDIHPYSDGECTPQANLSSGDLMSPKSDSELELRSLEPSPLRAESHMQWVWGRLPKVAKAERPEFSLILESMAEAICALPEEPSPSSSPSEAGVDTLSPPVLHPGVRADTFHPAVEAHCEETAVDSPLAAPESKETKTQNSRGAGHPPATKSWSWTTPESHTPSGHPQVSRGKGSLKRNQHLGPSDIYLDDLPSLDSENVALYFPKSEYGMGARRWSEPSNQKLLESPNPEHIAECTLDSVDKIELSLCGGLADNRDISLEKFTQHMVSYEDLTKNPGLLDDPNLVVKINEKHYNWAVAAPMILSLQAF
MLKQKKFFISTPIYYSSGNPHIGHAYTTIIADVLARYKRLFGYDVFFLTGMDEHGQKIQQKAFEENISPKALVDRNSIIFLNLWKRLNISFSKFIRTTQMDHEESVQKVFSYLYKQGKIYLGQWTGYYCVSCEENYNPAEIIKSQDNIMLCRMGHKLETKSEESYFYKMSDQAPFLKTYYQNHPNFIIPNERANEMVNNFLNNLEDLSISRTTFDWGIPIAENPKHVIYVWLDALMNYLTATGYLSNNEELFQKYWCDNETEIVHLLSKEIARFHCIYWPIFLNDLQIRFPSTILSHGWIITKEGKMSKSLGNVIDPNVLIDTYGVDALRYYLMADLSLFRDAIFSEDNLIETYNTQLANSYGNMISRTLGMLKKYRNNIVPKYVGCVLKNDEKLENLINKNIELVQENINKYSIDKALNCIQEILVEANKYIEDNKPWELAKNQQEQELDSLLVHLVKVIQVTTTLLSPILIEGSKKAVEQLNFDESFLTLASLASYDI
MVLCLLTIRIKSQLNTLHLKTKPQEPLPPPQQTQGFQEYRRQDCLSTGGTGHDNVSNSGSSYPPVDELLGGLHISTNQPWSLSSTTILPSFELLAKRPGDLYGYPNSSFPSNSHLPQLGRVDSSSSYYASTESPHSADMQMTLFGKGSLKVLLSHGNLDIWIYHAKNLPNMDMFHKTLGDMFGRLPGKIEGQLTSKITSDPYVSVSVAGAVIGRTYVMSNSENPVWMQHFYVPVAHHAAEVHFVVKDSDVVGSQLIGLVTIPVEQIYSGAKIEGTYPILTSNGKPCKPGANLSLSIQYTPMDKLSVYHHGVGAGPDYQGVPGTYFPLRKGGTVRLYQDAHVPEGMLPGIRLDNGMFYEHGKCWHDMFDAIRQARRLIYITGWSVWHKVKLIRDKLGPASECTLGELLRSKSQEGVRVLLSIWDDPTSRSILGYKTDGVMATHDEETRRFFKHSSVQVLLCPRNAGKRHSWVKQREVGTIYTHHQKNVIVDADAGGNRRKI
MTALTLSTAAASGLRADAIVVGVAKSPKGDKGLVVAPGAEAVDKGYDGKLAAVLETLGASGAEGEVTKLPAPSGFKAPVVVAVGLGAAPEDGQDKGTAFDAEALRRAAGAAARALAGAKKAAFALPVADAADAGTIGEGALLGAYSFDAYKENGRNAKNGKAPLAEVVLLGGKPRDKAFKAAVERAVAVTEELNRARDLINTPPNDLNPESFAAVAQAAAKEHGIKVQVLDEKALTKGGYGGILGVGAGSAAGPRLVKLSYTSSKAKKHLAFVGKGITYDSGGISLKPAGHNETMKCDMSGAAAVFAAVVAAARLGLEVNVTGWLALAENMPSGTATRPGDVLRMYSGKTVEVLNTDAEGRLVLADALWAASEEKPDAIVDVATLTGAMMLALGNRLFGVMANDDAFRTAVVEAAEEVGEDSWPMPLPEHLRKGMDSPTADIANMGERMGGGLVAGLFLREFVGEGITWAHLDIAGPAFNEAAPFGYTPKGGTGTAVRTL
MTETRTTCPYCGVGCGVIASRAPHGQVSVRGDEQHPANFGRLCVKGAALGETVGLEGRMLFPEVDGERATWPQALAAAGSRLREIIDRHGPQAVAFYASGQLLTEDYYAANKLMKGFIGAANIDTNSRLCMSSAVTGYKRALGADVVPCSYEDVENSDLVVLVGSNAAWAHPVLYQRLAQAKRDNPQMRVVVIDPRRTATCDIADRHLALAPGSDGGLFVGLLNAIAASGAISDDFNDAQRALTIAQDWDLDKVAQFCGLPRQQIADFYREFIAAPRAITLYTMGINQSASGSDKCNAIINVHLACGKYGRPGCGPFSLTGQPNAMGGREVGGLATMLAAHMNFEPDDLRRLARFWGSERLAQTPGLTGVELFAAIGRGEVKAVWIMGTNPVVSLPDSHAVSEALARCPLVIISDVVADTDTGRFAHIRFPALAWGEKSGTVTNSERRISRQRAFMPPPGEARADWWIVARVAEALGFGSAFAWQHPHEVFSEHAALSGY
MAQQTQVTEEQARALAEESRESGWDKPSFAKELFLGRFPLGLIHPFPKPSDAEEARTEAFLVKLREFLDTVDGSVIERAAQIPDEYVKGLAELGCFGLKIPSEYGGLNMSQVAYNRVLMMVTTVHSSLGALLSAHQSIGVPEPLKLAGTAEQKRRFLPRCAAGAISAFLLTEPDVGSDPARMASTATPIDDGQAYELEGVKLWTTNGVVADLLVVMARVPRSEGHRGGISAFVVEADSPGITVERRNKFMGLRGIENGVTRLHRVRVPKDNLIGREGDGLKIALTTLNAGRLSLPAIATGVAKQALKIAREWSVERVQWGKPVGQHEAVASKISFIAATNYALDAVVELSSQMADEGRNDIRIEAALAKLWSSEMACLVGDELLQIRGGRGYETAESLAARGERAVPVEQMVRDLRINRIFEGSSEIMRLLIAREAVDAHLTAAGDLANPKADLRQKAAAAAGASGFYAKWLPKLVFGEGQLPTTYREFGALATHLRFVE
MARIPRCDFLRPPGIYYLITSLLAGLFLPPAIAFNLDVMGAIRKEGEPGSLFGFSVALHRQLQPRPQSWLLVGAPQALALPGQQANRTGGLFACPLSLEETDCYRVDIDRGANVQKESKENQWLGVSVRSQGAGGKIVTCAHRYESRQRVDQALETRDVIGRCFVLSQDLAIRDELDGGEWKFCEGRPQGHEQFGFCQQGTAATFSPDSHYLVFGAPGTYNWKGTARVELCAQGSPDLAHLDDGPYEAGGEKEQDPRLIPVPANSYLGLLFVTNIDSSDPDQLVYKTLDPADRLTGPAGDLTLNSYLGFSIDSGKGLMRSEELSFVAGAPRANHKGAVVILRKDSATRLIPEVVLSGERLTSGFGYSLAVTDLNNDGWADLIVGAPYFFERQEELGGAVYVYMNQGGHWADISPLRICGSPDSMFGISLAVLGDLNQDGFPDIAVGAPFDGDGKVFIYHGSSLGVVVKPSQVLEGEAVGIKSFGYSLSGGLDVDGNHYPD
ATMEVEAAAATVLAAPLLSSSAILKLLLFVVTLSYLARALRRPRKSTTKCSSTTCASPPAGVGNPPLPPGPVPWPVVGNLPEMLLNKPAFRWIHQMMREMGTDIACVKLGGVHVVSITCPEIAREVLRKQDANFISRPLTFASETFSGGYRNAVLSPYGDQWKKMRRVLTSEIICPSRHAWLHDKRTDEADNLTRYVYNLATKAATGDVAVDVRHVARHYCGNVIRRLMFNRRYFGEPQADGGPGPMEVLHMDAVFTSLGLLYAFCVSDYLPWLRGLDLDGHEKIVKEANVAVNRLHDTVIDDRWRQWKSGERQEMEDFLDVLITLKDAQGNPLLTIEEVKAQSQDITFAAVDNPSNAVEWALAEMVNNPEVMAKAMEELDRVVGRERLVQESDIPKLNYVKACIREAFRLHPVAPFNVPHVALADTTIAGYRVPKGSHVILSRTGLGRNPRVWDEPLRFYPDRHLATAASDVALTENDLRFISFSTGRRGCIAASLGTA
MKSSEIRQKFLQFFQSKGHTIVPSSSLVPANDPTLLFTNSGMVQFKDVFTGKEARAYKRATSSQRSVRAGGKHNDLENVGYTARHHTFFEMLGNFSFGDYFKREAIQYAWELLTQVYRLPAEKLWVTVYQEDDEAYDIWAKEVGVPAERIIRIGDNKGARYASDNFWQMADTGPCGPCSEIFYDHGPEIWGGPPGSPEEDGDRYIEIWNLVFMQFERDAAGNMERLPKPCVDTGMGLERIAAVLQHVHSNYEIDLFQKLIAAAARETGVKDLADNSLKVIADHIRACAFLIVDGIIPSNEGRGYVLRRIVRRALRHGYKLGQTKPFFHRLVPDLVAEMGEAYPELAQVAERVAQVLRQEEERFGETLEHGMKILDGALAKVAKGDPLDGTTLFTLYDTYGFPVDLTADICRERGVEVDMAGFEAAMQRQREQARAAGKFKMAEGLSYEGAETRFEGYESLELSGVKVTALYVEGTQVEQVSAGQDAVVVLDATPFYAESG
MKTPWKVLLGLLGAAALVTIITVPVVLLNKGTDDATADSRKTYTLTDYLKNTYRLKLYSLRWISDHEYLYKQENNILVFNAEYGNSSVFLENSTFDEFGHSINDYSISPDGQFILLEYNYVKQWRHSYTASYDIYDLNKRQLITEERIPNNTQWVTWSPVGHKLAYVWNNDIYVKIEPNLPSYRITWTGKEDIIYNGITDWVYEEEVFSAYSALWWSPNGTFLAYAQFNDTEVPLIEYSFYSDESLQYPKTVRVPYPKAGAVNPTVKFFVVNTDSLSSVTNATSIQITAPASMLIGDHYLCDVTWATQERISLQWLRRIQNYSVMDICDYDESSGRWNCLVARQHIEMSTTGWVGRFRPSEPHFTLDGNSFYKIISNEEGYRHICYFQIDKKDCTFITKGTWEVIGIEALTSDYLYYISNEYKGMPGGRNLYKIQLSDYTKVTCLSCELNPERCQYYSVSFSKEAKYYQLRCSGPGLPLYTLHSSVNDKGLRVLEDNSAL
SKRRDMTVFSGLFLGGLPPELRSATLKLTLSSVKDREPFKGWITDVRVNYTQTSPVESQEVRLDDEQSRLCAREDVCLNGGVCSVLNDQAVCDCSQTGFRGKDCSEEDNYVEGLAHLMMGDQGKSKGKEEYIATFKGSEYFCYDLSQNPIQSSSDEITLSFKTLQRNGLMLHTGKSADYVNLALKNGAVSLVINLGSGAFEALVEPVNGKFNDNAWHDVKVTRNLRQHSGIGHAMVNKLHCSVTISVDGILTTTGYTQEDYTMLGSDDFFYVGGSPSTADLPGSPVSNNFMGCLKEVVYKNNDVRLELSRLAKQGDPKMKIHGVVAFKCENVATLDPITFETPESFISLPKWNAKKTGSISFDFRTTEPNGLILFSHGKPRHQKDAKHPQMVKVDFFAIEMLDGHLYLLLDMGSGTIKIKALQKKVNDGEWYHVDFQRDGRSGTISVNTLRTPYTAPGESEILDLDDDLYLGGLPENKAGLVFPTEVWTALLNYGYVGCI
MIDVNNFEYMKIGLASPDKIRSWSYGEVKKPETINYRTLKPEKDGLFCERIFGPQKDWECHCGKYKRVRYKGVVCDRCGVEVTRAKVRRERMGHIELAAPVSHIWYFKGIPSRMGLVLDMSPRALEEVIYFASYVVTESGDTPLDKKQLLSEKEYRAYRDRYGSTFQAAMGAEAIKKLLQDIDLDKEVDFLKEELKTAQGQRRTRAIKRLEVLEAFRNSGNEPSWMILDVLPVIPPELRPMVQLDGGRFATSDLNDLYRRVINRNNRLKRLLDLGAPSIIVQNEKRMLQEAVDALIDNGRRGRPVTGPGNRPLKSLSHMLKGKQGRFRQNLLGKRVDYSGRSVIVVGPNLKMYQCGLPKEMALELFKPFVMKELVEKGLAHNIKSAKRKIERVQPEVWDVLESVIKEHPVLLNRAPTLHRLGIQAFEPTLVEGRAIRLHPLVCTAYNADFDGDQMAVHVPLSSEAQAEARLLMLAAQNILNPKDGKPVVTPSQDMVLGNY
MRLPDLRPWTSLLLVDAALLWLLQGPLGTLLPQGLPGLWLEGTLRLGGLWGLLKLRGLLGFVGTLLLPLCLATPLTVSLRALVAGASRAPPARVASAPWSWLLVGYGAAGLSWSLWAVLSPPGAQEKEQDQVNNKVLMWRLLKLSRPDLPLLVAAFFFLVLAVLGETLIPHYSGRVIDILGGDFDPHAFASAIFFMCLFSFGSSLSAGCRGGCFTYTMSRINLRIREQLFSSLLRQDLGFFQETKTGELNSRLSSDTTLMSNWLPLNANVLLRSLVKVVGLYGFMLSISPRLTLLSLLHMPFTIAAEKVYNTRHQEVLREIQDAVARAGQVVREAVGGLQTVRSFGAEEHEVCRYKEALEQCRQLYWRRDLERALYLLVRRVLHLGVQMLMLSCGLQQMQDGELTQGSLLSFMIYQESVGSYVQTLVYIYGDMLSNVGAAEKVFSYMDRQPNLPSPGTLAPTTLQGVVKFQDVSFAYPNRPDRPVLKGLTFTLRPGEVTA
MHPALGHPRALSSAPASFPPPPAAARLQPLFLRGGSSRGRRGSGDSSTSTSTSRGGCGGRRGGGGGSPSSSTGAEREDDDESISISKPLVPAAAALPGPPAQGGVPVSATAPAAASSTSTPTSSCSMTAADFGAGAAAGTVGGPGSRSAVGAGGTGTGGAASCCSCCCCCCGRPTRSGRRGRRRGCSPSPGCRWGYQALSVVLLLAQGGLLDLYLIAVTDLYWCSWIATDLVVVVGWAIFFAKNSRGRRGGPANSMHNHHQLHHHSAPPLHLSAAASAGAGAKARGGRGGSGGSGAGPGTTGAAGEFAFAYLAWLIYSIAFTPKVVLILGTSILDLIELRAPFGTTGFRLTMALSVPLLYSLVRAISEAGAPPGSAGPLLLQPQQHRAAGCFLGTCLDLLDSFTLVELMLDGRVPLPAHLRYLLIAVYFLTLASPVLWLYELNTATAAPSWGQTSGPGSCSRLLRLLGGCLVDVPLLALRSLLVVSYQQPLSIFMLKNLF
MGPLMVLFCLLFLYPGLADSAPSCPQNVNISGGTFTLSHGWAPGSLLTYSCPQGLYPSPASRLCKSSGQWQTPGATRSLSKAVCKPVRCPAPVSFENGIYTPRLGSYPVGGNVSFECEDGFILRGSPVRHCCPNGMWDGETAVCDNGAGHCPNPGISLGAVRTGFRFGHGDKVRYRCSSNLVLTGSSERECQGNGVWSGTEPICRQPYSYDFPEDVAPALGTSFSHMLGATNPTQKTKESLGRKIQIQRSGHLNLYLLLDCSQSVSENDFLIFKESASLMVDRIFSFEINVSVAIITFASEPRVLMSVLNDNSRDMTEVISSLENANYKDHENGTGTNTYAALNSVYLMMNNQMRLLGMETMAWQEIRHAIILLTDGKSNMGGSPKTAVDHIREILNINQKRNDYLDIYAIGVGKLDVDWRELNELGSKKDGERHAFILQDTKALHQVFEHMLDVSKLTDTICGVGNMSANASDQERTPWHVTIKPKSQETCRGALISDQ
MQHIFAFFCTGFLGAVVGANFPNNIQIGGLFPNQQSQEHAAFRFALSQLTEPPKLLPQIDIVNISDSFEMTYRFCSQFSKGVYAIFGFYERRTVNMLTSFCGALHVCFITPSFPVDTSNQFVLQLRPELQDALISIIDHYKWQKFVYIYDADRGLSVLQKVLDTAAEKNWQVTAVNILTTTEEGYRMLFQDLEKKKERLVVVDCESERLNAILGQIIKLEKNGIGYHYILANLGFMDIDLNKFKESGANVTGFQLVNYTDTIPAKIMQQWKNSDARDHTRVDWKRPKYTSALTYDGVKVMAEAFQSLRRQRIDISRRGNAGDCLANPAVPWGQGIDIQRALQQVRFEGLTGNVQFNEKGRRTNYTLHVIEMKHDSIRKIGYWNEDDKFVPAATDAQAGGDNSSVQNRTYIVTTILEDPYVMLKKNANQFEGNDRYEGYCVELAAEIAKHVGYSYRLEIVSDGKYGARDPDTKAWNGMVGELVYGRADVAVAPLTITLVRE
MRKFAYCKVVLATSLVWVLLDMFLLLYFSECNKCEEKQERGLPAGDVLELVQKPHEGPGEMGKPVVIPKEDQEKMKEMFKINQFNLMASEMIALNRSLPDVRLEGCKTKVYPDNLPTTSVVIVFHNEAWSTLLRTVHSVINRSPRHMIEEIVLVDDASERDFLKRPLESYVKKLKVPVHVIRMEQRSGLIRARLKGAAVSRGQVITFLDAHCECTAGWLEPLLARIKHDRRTVVCPIIDVISDDTFEYMAGSDMTYGGFNWKLNFRWYPVPQREMDRRKGDRTLPVRTPTMAGGLFSIDRDYFQEIGTYDAGMDIWGGENLEISFRIWQCGGTLEIVTCSHVGHVFRKATPYTFPGGTGQIINKNNRRLAEVWMDEFKNFFYIISPGVTKVDYGDISSRLGLRRKLQCKPFSWYLENIYPDSQIPRHYFSLGEIRNVETNQCLDNMARKENEKVGIFNCHGMGGNQVFSYTANKEIRTDDLCLDVSKLNGPVTMLKCHHL
MGPQGARRQAFLAFGDVTVDFTQKEWRLLSPAQRALYREVTLENYSHLVSLGILHSKPELIRRLEQGEVPWGEERRRRPGPCAGIYAEHVLRPKNLGLAHQRQQQLQFSDQSFQSDTAEGQEKEKSTKPMAFSSPPLRHAVSSRRRNSVVEIESSQGQRENPTEIDKVLKGIENSRWGAFKCAERGQDFSRKMMVIIHKKAHSRQKLFTCRECHQGFRDESALLLHQNTHTGEKSYVCSVCGRGFSLKANLLRHQRTHSGEKPFLCKVCGRGYTSKSYLTVHERTHTGEKPYECQECGRRFNDKSSYNKHLKAHSGEKPFVCKECGRGYTNKSYFVVHKRIHSGEKPYRCQECGRGFSNKSHLITHQRTHSGEKPFACRQCKQSFSVKGSLLRHQRTHSGEKPFVCKDCERSFSQKSTLVYHQRTHSGEKPFVCRECGQGFIQKSTLVKHQITHSEEKPFVCKDCGRGFIQKSTFTLHQRTHSEEKPYGCRECGRRFRDK
MPQHAMGDKHFLSLPKHLFTSTSSTTDSGCDTPPSSRASPASLRSAHGALGSSSQPLFEPQVEKRSSQAACEVQYLSSGPQSTLCGWQSFTPKCLQVFNTPKGFLFFLCAASFLQGMTVNGFINTVITSIERRFDLHSYQSGLIASSYDIAACLCLTFVSYFGGNGHKPRWLGWGALVLGIGSLVFALPHFTAGRYEVEIDDEGLGTETGTCLTNQSQVECKDRASGLSSYRLIFMLGQLLHGVGATPLYTLGVTYLDENVKSSYSPIYIAIFYTAAILGPAAGYLIGGAMLNVYTEVGQRTELTTDSPLWVGAWWIGFLGAGIAAFLIAIPILGYPRQLPGSQRYVVMRAAETQQLKDHSRDNPAFGKTVRDLPLSVWILLRNPTFILLCLAGATEATLIAGMSTFGPKFFEAQFSLSASEAATLFGYLVVPAGGGGTLLGGFLVNKFKLRGSGIIRFCLFCTLTSLLAFFVFLMHCPNVHMAGVTTGYVGSLLPKGQL
MTVFLGIYRAVYAYEPQTPEELAIQEDDLLYLLQKSDIDDWWTVKKRVIGSDSEEPVGLVPSTYIEEAPVLKKVRAIYDYEQVQNADEELTFHENDVFDVFDDKDADWLLVKSTVSNEFGFIPGNYVEPENGSTSKQEQAPAAAEAPAATPAAAPASAAVLPTNFLPPPQHNDRARMMQSKEDQAPDEDEEGPPPAMPARPTATTETTDATAAAVRSRTRLSYSDNDNDDEEDDYYYNSNSNNVGNHEYNTEYHSWNVTEIEGRKKKKAKLSIGNNKINFIPQKGTPHEWSIDKLVSYDNEKKHMFLEFVDPYRSLELHTGNTTTCEEIMNIIGEYKGASRDPGLREVEMASKSKKRGIVQYDFMAESQDELTIKSGDKVYILDDKKSKDWWMCQLVDSGKSGLVPAQFIEPVRDKKHTESTASGIIKSIKKNFTKSPSRSRSRSRSKSNANASWKDDELQNDVVGSAAGKRSRKSSLSSHKKNSSATKDFPNPKKSRLW
MIRARDLLLLALLGFISSALGLKVSSGYHIVHNQPQSSFPNYHGFSYLQGSAPYVIGNSLPTSPAPQNPFSSPASPPVSAYGYSFPTAGRVSCAAPPAVCEKTAYRTLDGSCNHLEQPGLGVANSKYGRLLTPKYADGISAPTRSVTGDELPSARLVSLVAFGEQDVPDPEFTLHNMQWGQIMTHDMSMQAGGTQSKKHPTRCCTDDGRLIGLDTAHKTCFAIIVPPHDPAYSQVGTECLNFVRTLTDRDSNCQYQGGPAEQLTVVTSYLDLSLVYGNSIQQNSDIREFQGGRMIVEERNGAKWLPLSRNVTGDCDAVDASEVCYRSGDVRVNQNPGLAILQTILLREHNRIADALSALNPHYDDRTLFQEARKINIAQYQQISYYEWLPIFLGGENMLKNRLIYKAPSGSYINDFDPNIDPSVLNEHATAAFRYFHSQIEGRLDLLSELRQVLGSLTLSDWFNRPGIIEVGDNFDSLTRGHATQPEELTDINFDRQIKH
MSTTAYPDTILIIDFGSQVTQLIARRVREANVYCEIVPFQSADEAFKRLQPKGVILSGSPHSTTDIGSPRAPQAIFDAGIPVLGICYGEQTMCAQLGGNVESGHDREFGRAFLDVQEDSPLFAGIWAKGTRHQVWMSHGDRVTSLPDGFTIIGTSPNAPYAVIADEKRKYYGVQFHPEVVHTPDGAKLLQNFVHRIVGVKPGWTMGAYREQAVEAIRKQVGSGKVICALSGGVDSSVAALLAHEAVGDQLTCILVDHGLMRKDEAQQVVEMFREHYNLPLILVDASDRFIGALEGESDPEKKRKTIGRLFIEVFEEEARKLGGADFLVQGTLYPDVIESVSFTGGPSVTIKSHHNVGGLPERMKMQLVEPLRELFKDEVRLLGKELGLPDSFIGRHPFPGPGLAIRCPGGVTRGKLEILREADAIYLDEIRKAGLYDAIWQAFAVLLPVQTVGVMGDGRTYEFVCALRAVTSVDGMTADFYHYDMNFLGNAATRIINEVR
MFSSSSRPSKEPLLFDIRLRNLDNDVLLIKGPPDEASSVLLSGTIVLSITEPIQIKSLALRLFGRLRLNIPTVLQTVHGPHKRYSKFERNIYSHFWDDFNIKSYFQNLYDNHNNGKITISSKSSTNLAALPKRKRALSTASLISSNGQTSASKNYHTLVKGNYEFPFSAIIPGSLVESVEGLPNAAVTYALEATIERPKQPDLICKKHLRVIRTLAIDAVELSETVSVDNSWPEKVDYTISIPTKAIAIGSSTMINILIVPILKGLKLGPVRISLVENSQYCGSYGGVINQERMVAKLKLKDPLKHVAQIKKKRSLNEAADEGVDTDTGEFQDKWEVRALLNIPASLTKCSQDCRILSNIKVRHKIKFTISLLNPDGHISELRAALPVQLFISPFVPVNVKTSDVIERTLKTFGPSYQVTSQHDNSFSSKNFVDDSEEDVIFQRSASALQLSSMPTIVSGSTLNINSTDAEATAVADTTMVTSLMVPPNYGNHVYDRVYG
MEDFVRQCFNPMIVELAEKTMKEYGEDLKIETNKFAAICTHLEVCFMYSDFHFINEQGESIIVELGDPNALLKHRFEIIEGRDRTMAWTVVNSICNTTGAEKPKFLPDLYDYKENRFIEIGVTRREVHIYYLEKANKIKSEKTHIHIFSFTGEEMATKADYTLDEESRARIKTRLFTIRQEMASRGLWDSFRQSERGEETIEERFEITGTMRKLADQSLPPNFSSLENFRAYVDGFEPNGYIEGKLSQMSKEVNARIEPFLKTTPRPLRLPNGPPCSQRSKFLLMDALKLSIEDPSHEGEGIPLYDAIKCMRTFFGWKEPNVVKPHEKGINPNYLLSWKQVLAELQDIENEEKIPKTKNMKKTSQLKWALGENMAPEKVDFDDCKDVGDLKQYDSDEPELRSLASWIQNEFNKACELTDSSWIELDEIGEDVAPIEHIASMRRNYFTSEVSHCRATEYIMKGVYINTALLNASCAAMDDFQLIPMISKCRTKEGRRKTNL
MADPEGTDGEGTGCNGWFFVETIVEKKTGDVISDDEDETATDTGSDMVDFIDTQLSICEQAEQETAQALFHAQEVQNDAQVLHLLKRKFAGGSKENSPLGEQLSVDTDLSPRLQEISLNSGHKKAKRRLFTISDSGYGCSEVEAAETQVTVNTNAENGGSVHSTQSSGGDSSDNAENVDPHCSITELKELLQASNKKAAMLAVFKDIYGLSFTDLVRNFKSDKTTCTDWVMAIFGVNPTVAEGFKTLIKPATLYAHIQCLDCKWGVLILALLRYKCGKNRLTVAKGLSTLLHVPETCMLIEPPKLRSSVAALYWYRTGISNISEVSGDTPEWIQRLTIIQHGIDDSNFDLSDMVQWAFDNDLTDESDMAFQYAQLADCNSNAAAFLKSNCQAKYLKDCAVMCRHYKRAQKRQMNMSQWIKYRCSKIDEGGDWRPIVQFLRYQGVEFISFLRALKEFLKGTPKKNCILLYGPANTGKSYFGMSFIHFLQGAIISFVNSNSH
MPQENNTFYITTPIYYPSGKLHIGHAYTTVAGDAMARYKRLKGFDVRYLTGTDEHGQKIQQKAEQENITPQEYVDRAAADIQKLWKQLEISNDDFIRTTEKRHKVVIEKVFQKLLDNGDIYLDEYEGWYSIPDETFYTETQLVDIERNEKGEVIGGKSPDSGHPVELIKEESYFFRMGKYADRLLKYYEENPTFIQPESRKNEMINNFIKPGLEDLAVSRTTFDWGVKVPENPKHVVYVWIDALFNYLTALGYDTENDELYQKYWPADVHLVGKEIVRFHTIYWPIMLMALDLPLPKQVFAHGWLLMKDGKMSKSKGNVVDPVTLIERYGLDELRYYLLREVPFGSDGVFTPEGFVERINYDLANDLGNLLNRTVAMINKYFDGQIGSYKGAVTEFDHTLTSVAEETVKAYEKAMENMEFSVALSTLWQLISRTNKYIDETAPWVLAKDPAKEEELRSVMYHLAESLRISAVLLQPFLTKTPEKMFEQLGITDESLKAWD
MPPGRPEVYQERFDIVQPHCSSEHTISLNTDFSKAAFGSATGLVAKAASQTTTAIWNLHADAHDFSNSSYLSKQVFAANLAHIGVAFIWLSGMHFHGAYFSNYLDWLQDPSIAPTAQQVSNIANQSVLNPIRVTSGFFNLWLAEGITSTYQLKVIAAFGLIASALCFLGSYFHMHSSTSFTRVLNTKLTSLSTHHLVGLLGLGSLAWAGHLIHISLPVNILMNAGVAVPSPHSLLSSKAVATIVEQLSFSALTSSDGYVWQPLVYSAMHHFALALVLIVGSVLGPLSTASNPLMSFTVGSSWHLVLGVQLFVTGTASVLYAQMSNAYPVYPYLLTDHPTVVSLFVHHMWIGGFFLVGAFAHLSIGLVRDTLPQSFSVVLTQRDIILGHLTWVVAFLGVHSFGLYVHNDTMQALGRPDDMFSDNAISLLPVFARWSTLTLNSTGSAVSVLGVELSTADFMVTHIHAFTIHTTVLILVKGFLYARSSRLVNDKYKLDFRYPC
MALQSPGATGASSSVSRLLSSAKLSSTKTIFSVDFVRSYCISKGTKRRNELSGFRGYSPLLKSSLRSPFSVKAILNSDRAAGDASPSFSDLKPQVAYLEDIISERGACGVGFIANLENKATHKIVNDALIALGCMEHRGGCGSDNTSGDGSGLMTSIPWDLFNEWAEKQGIASFDRTHTGVGMLFLPRDDNIRKEAKKVITSIFEKEGLEVLGWRDVPVEASIVGHNAKQTMPNTEQVFVRIVKDDKVDDVERELYICRKLIERAVASESWASELYFSSLSNQTIVYKGMLRSEVLGLFYPDLQNDLYKSPFAIYHRRFSTNTSPRWHLAQPMRFLGHNGEINTIQGNLNWMTSREASLRSPVWHGRENDIRPISNPKASDSANLDSAAELLIRSGRTPEESLMILVPEAYKNHPTLMIKYPEAVDFYDYYKGQMEPWDGPALVLFSDGKTVGACLDRNGLRPARYWRTSDNVVYVASEVGVLPMDESKVTMKGRLGPGM
MGTLFRRNVQNQKSDSDENNKGGSVHNKRESRNHIHHQQGLGHKRRRGISGSAKRNERGKDFDRKRDGNGRKRWRDSRRLIFILGAFLGVLLPFSFGAYHVHNSDSDLFDNFVNFDSLKVYLDDWKDVLPQGISSFIDDIQAGNYSTSSLDDLSENFAVGKQLLRDYNIEAKHPVVMVPGVISTGIESWGVIGDDECDSSAHFRKRLWGSFYMLRTMVMDKVCWLKHVMLDPETGLDPPNFTLRAAQGFESTDYFIAGYWIWNKVFQNLGVIGYEPNKMTSAAYDWRLAYLDLERRDRYFTKLKEQIELFHQLSGEKVCLIGHSMGSQIIFYFMKWVEAEGPLYGNGGRGWVNEHIDSFINAAGTLLGAPKAVPALISGEMKDTIQLNTLAMYGLEKFFSRIERVKMLQTWGGIPSMLPKGEEVIWGDMKSSSEDALNNNTDTYGNFIRFERNTSDAFNKNLTMKDAINMTLSISPEWLQRRVHEQYSFGYSKNEEELRK
MASGSRWRPTPPPLLLLLLLALAARADGLEFGGGPGQWARYARWAGAASSGELSFSLRTNATRALLLYLDDGGDCDFLELLLVDGRLRLRFTLSCAEPATLQLDTPVADDRWHMVLLTRDARRTALAVDGEARAAEVRSKRREMQVASDLFVGGIPPDVRLSALTLSTVKYEPPFRGLLANLKLGERPPALLGSQGLRGATADPLCAPARNPCANGGLCTVLAPGEVGCDCSHTGFGGKFCSEEEHPMEGPAHLTLNSEVGSLLFSEGGAGRGGAGDVHQPTKGKEEFVATFKGNEFFCYDLSHNPIQSSTDEITLAFRTLQRNGLMLHTGKSADYVNLSLKSGAVWLVINLGSGAFEALVEPVNGKFNDNAWHDVRVTRNLRQHAGIGHAMVNKLHYLVTISVDGILTTTGYTQEDYTMLGSDDFFYIGGSPNTADLPGSPVSNNFMGCLKDVVYKNNDFKLELSRLAKEGDPKMKLQGDLSFRCEDVAALDPVTFESP
MNIKKLSLCIFFATTQVHAFTQWGAGGITPMGHEWLTRTSALEVLNAEHKTSVDPNDPRNTWTSGLAKNIDISTADDEVAKIKSHTNDNSLYAPRSDAVYSAIVGQRWVDLGGMNVANNLISQTGPDCFDAVSQEPADIQQDHFMRRYDDNGQQGGVKSAQRGQERFITHFINAAMATNKRIVVWDGGGSSAKTDVDYNYFLFGRAVHLFQDSFSPEHVVRSPSDNYEKVRQVKAYICTEGAEQHAHSTGAVLDYTSGDVIWKVGTKTDTGWGGYKASNMKPVALVAMEASKDLWAAFMRTMSVDINEREKYARNEAQVLIDKWMSFDKDEMEHWYDNENNRDNTYVKVDGDTGKGKLQKECMSGLSAKNRYGATIKPKTQKELVDVLDDSRRYCLFNIEAEPGYADANDPYLNIPFNWRWKSNSWLVPNASWQQKQLDRDTGKIIKIKEFTNNQELTVDSIENNYSIVTGAKKPLSLVRVPGDGGKSFYLRSKDNPYLF
MGLKARRAAGAAGGGGDGGGGGGGAANPAGGDAAAAGDEERKVGLAPGDVEQVTLALGAGADKDGTLLLEGGGRDEGQRRTPQGIGLLAKTPLSRPVKRNNAKYRRIQTLIYDALERPRGWALLYHALVFLIVLGCLILAVLTTFKEYETVSGDWLLLLETFAIFIFGAEFALRIWAAGCCCRYKGWRGRLKFARKPLCMLDIFVLIASVPVVAVGNQGNVLATSLRSLRFLQILRMLRMDRRGGTWKLLGSAICAHSKELITAWYIGFLTLILSSFLVYLVEKDVPEVDAQGEEMKEEFETYADALWWGLITLATIGYGDKTPKTWEGRLIAATFSLIGVSFFALPAGILGSGLALKVQEQHRQKHFEKRRKPAAELIQAAWRYYATNPNRIDLVATWRFYESVVSFPFFRKEQLEAASSQKLGLLDRVRLSNPRGSNTKGKLFTPLNVDAIEESPSKEPKPVGLNNKERFRTAFRMKAYAFWQSSEDAGTGDPMAEDR
MKILDALLFPVIFIMFFIHLSIAQTDPELTIMTRLGQVQGTRLPVPDRSHVIAFLGIPFAEPPLGKMRFKPPEPKKPWNDVFDARDYPSACYQYVDTSYPGFSGTEMWNPNRMMSEDCLYLNVWVPATPRPHNLTVMVWIYGGGFYSGSSSLDVYDGRYLAHSEKVVVVSMNYRVSAFGFLALNGSAEAPGNVGLLDQRLALQWVQDNIHFFGGNPKQVTIFGESAGAASVGMHLLSPDSRPKFTRAILQSGVPNGPWRTVSFDEARRRAIKLGRLVGCPDGNDTDLIDCLRSKQPQDLIDQEWLVLPFSGLFRFSFVPVIDGVVFPDTPEAMLNSGNFKDTQILLGVNQNEGSYFLIYGAPGFSKDNESLITREDFLQGVKMSVPHANEIGLEAVILQYTDWMDEDNPIKNREAMDDIVGDHNVVCPLQHFAKMYAQYSILQGQTGTASQGNLGWGNSGSASNSGNSQVSVYLYMFDHRASNLVWPEWMGVIHGYEIEF
MENEDHNFGTSDWWPNQLDLEILDQNSQQVDPYGEDFDYAEAFEDLDLAAVKDDLEEMMTDSKDWWPADYGHYGPLFIRMAWHSAGTYRTFDGRGGAAGGRQRLPPVDSWPDNVNLDKARRLLWPIKQKYGRKLSWGDLIILAGNVALESMGFETYGFAGGRKDDYTPDEAVDWGPEDEWETTSGDRFDADGSLKWPLGNTVMGLIYVNPEGPNGEPDLEGSAKNIRESFGKMAMNDKETVALIAGGHTFGKVHGADDPEENVGAEPAAAPIEKQGLGWENEFGEGKGPDTITSGIEGPWNTTPTQWDMSYVDNLLEYEWEPEKGPGGAWQWTTKSGELNESAPGVQDPTDTEDVMMLTTDVALKDDPDYREVLETFQENPREFQQSFSKAWYKLIHRDMGPSERFLGPEVPEETMIWQDPLPDADYDLVDDEAVAALKSELLESELSIPQLVKTAWASASTYRDSDKRGGANGARIRLEPQRSWEVNEPEQLEAALSTY
MARGSVSDEEMMELREAFAKVDTDGNGYISCNELNDLFKAACLPLPGYRVREITENLMATGDLDQDGKISFDEFIKVFHGLKSTEVAKTFRKAINKKEGICAIGGTSEQSSVGTQHSYSEEEKYAFVNWINKALENDPDCRHVIPMNPNTDDLFNAVGDGIVLCKMINLSVPDTIDERTINKKKLTPFTIQENLNLALNSASAIGCHVVNIGAEDLKEGKPYLVLGLLWQVIKIGLFADIELSRNEALIALLREGESLEDLMKLSPEELLLRWANYHLENAGCTKITNFSTDIKDSKAYYHLLEQVAPKGDEEGIPAVVIDMSGLREKDDIQRAECMLQQAERLGCRQFVTATDVVRGNPKLNLAFIANLFNKYPALHKPENQDIDWGALEGETREERTFRNWMNSLGVNPRVNHLYSDLSDALVIFQLYEKIKVPVDWNRVNKPPYPKLGGNMKKLENCNYAVDLGKNQAKFSLVGIAGQDLNEGNRTLTLALVWQLMR
MSSDSEMAIFGEAAPFLRKSERERIEAQNKPFDAKTSVFVVDPKESFVKATVQSREGGKVTAKTEAGATVTVKDDQVFPMNPPKYDKIEDMAMMTHLHEPAVLYNLKERYAAWMIYTYSGLFCVTVNPYKWLPVYNAEVVTAYRGKKRQEAPPHIFSISDNAYQFMLTDRENQSILITGESGAGKTVNTKRVIQYFATIAVTGEKKKEEVTSGKMQGTLEDQIISANPLLEAFGNAKTVRNDNSSRFGKFIRIHFGTTGKLASADIETYLLEKSRVTFQLKAERSYHIFYQIMSNKKPDLIEMLLITTNPYDYAFVSQGEITVPSIDDQEELMATDSAIEILGFTSDERVSIYKLTGAVMHYGNMKFKQKQREEQAEPDGTEVADKAAYLQNLNSADLLKALCYPRVKVGNEYVTKGQTVQQVYNAVGALAKAVYDKMFLWMVTRINQQLDTKQPRQYFIGVLDIAGFEIFDFNSLEQLCINFTNEKLQQFFNHHMFVLE
MIEKDKRTIAFIHPDLGIGGAERLVVDAALGLQQQGHSVIIYTSHCDKSHCFEEVKNGQLKVEVYGDFLPTNFLGRFFIVFATIRQLYLVIQLILQKKVNAYQLIIIDQLSTCIPLLHIFSSATLMFYCHFPDQLLAQRAGLLKKIYRLPFDLIEQFSVSAADTVVVNSNFTKNTFHQTFKYLSNDPDVIYPCVDLSTIEIEDIDKKFFKTVFNEGDRFYLSINRFEKKKDVALAIKAFALSEDQINDNVKLVICGGYDERVAENVEYLKELQSLADEYELSHTTIYYQEIKRVSDLESFKTNNSKIIFLTSISSSLKELLLERTEMLLYTPAYEHFGIVPLEAMKLGKPVLAVNNGGPLETIKSYVAGENESSATGWLKPAVPIQWATAIDESRKILQNGSVNFERNGPLRVKKYFSREAMTQSFEENVEKVIWKEKKYYPWEIFGISFSNFILHMAFIKILPNNPWPFLFMATFMVLYFKNYLWGIYWAFVFALSYPY
MLLHFDIVIQLLSSHTLKSHQVEPPMDFETSFEEFVEDKRFIALEVSDNDDDCDTDLTADTADELESSAILKMRESDASLNVTTGNNTSRKTTSNSKKRWSLLSNHSAVSSSKSKKRWSVLSSSFTSESHKDRESRNVLQQKRKSLQSYSSLDTVASNSSISASSSLKRSSTGLSLRQLFTKIGINDDISQPGIGIPQGKENLPPTMGKKNSSIASTSSENRLRTPLKPLVNHSKRPTSQPQQQQPLYNASLSSRRSSISSTVSSSSSSKWRFWKRNKNQTPALLQPDHHSLKTFPAVNRRDSMTPVEPRNMVKHKTSFSDFHKTIFSSNTYSESSDTISSMEITLKNKASSSSLSLNVLKKRNSQSSLKHKSSHASLQKFKRNKGKSSMIAPSTATNSSNDDSCSYSSKNSTLSHRISLPVPDQVSRDKIQNKLRYSTSLLSLNSKSSLPMNKNDHDETLLRQILLNCDIKRILNPAKGDVLPLINDVNHLSSIQLTSN
MPAKDVIFGDCARLRLMEGVNTLTDAVKVTLGPKGRNVVLERSYGSPAVTKDGVTVAKDIELRDRLQNMGAQMVKEVAAKTSDNAGDGTTTATVLAQSIVREGMRYVASGVNPMDIKRGIDQAVSSAVMELKKISRPCTTGKEIAQVGSVSANNDRTVGEMIAEAMNKVGKEGVITVEDGKSLADELEVVEGMQFDRGYLSPYFINNPDRQVAVLDSPFVLLCEKKVASIRDLLPIMERVAKAGRPLLIVAEDVEGEALATLVVNNARGILKAAAVKAPGFGDRRKAMLQDIAILTGGHVVSEETGLSLEKVSLPELGQAKRAEVAKDTTTIIDGAGDAKAINARIKHIRLQIEEAASDYDKEKLQERVAKLAGGVAVIRVGAATEVEMKEKKARVEDALHATRAAVEEGIVPGGGVALIRARNAISNLRCDNPDQDAGIRIVLRAMEEPLRQIVANGGEEASVVASSVASGKSISYGYNAAMRVYGDLMDAGVVDPTKV
MLQQFTLLFLYLSIASAKTITGVFDSFNSLTWSNAANYAFKGPGYPTWNAVLGWSLDGTSANPGDTFTLNMPCVFKYTTSQTSVDLTADGVKYATCQFYSGEEFTTFSTLTCTVNDALKSSIKAFGTVTLPIAFNVGGTGSSTDLEDSKCFTAGTNTVTFNDGDKDISIDVEFEKSTVDPSAYLYASRVMPSLNKVTTLFVAPQCENGYTSGTMGFSSSNGDVAIDCSNIHIGITKGLNDWNYPVSSESFSYTKTCTSNGIQIKYQNVPAGYRPFIDAYISATDVNQYTLAYTNDYTCAGSRSQSKPFTLRWTGYKNSDAGSNGIVIVATTRTVTDSTTAVTTLPFNPSVDKTKTIEILQPIPTTTITTSYVGVTTSYSTKTAPIGETATVIVDVPYHTTTTVTSEWTGTITTTTTRTNPTDSIDTVVVQVPSPNPTVSTTEYWSQSFATTTTVTAPPGGTDTVIIREPPNHTVTTTEYWSQSFATTTTVTAPPGGTDSV
MVLHQFDYLLAIGTIFAALDAWNIGANDVANSWATSVAARSVTYLQAMILGSIMEFAGSVGVGARVADTIRTKVVDTTLFADDPALLMLGMVCAVVASSIYLTMATRFGLPVSTTHSIMGGVIGMGIAAVGADGVQWVGSSINDGVVSVFLAWVIAPGLAGAFASIIFLVTKYGVLLRSNPVYKAFVMVPIYFGITAALLCMLLLWKGGSYKVTLTNPEIAGTIIGVGAAWALLVTIFLMPWLYRIVILEDWQLRFWHIPLGPLLLRRGEVPPPPADGSGVVQDFYAGRLTKEQLAARRAAQNGDSEMAAGAVTSSTSNPSAPTDGEKGATITKDDSSYSHDHSEPAQAAQPQIKTMVGPRPAGPWHSGAVLFWYVKWALFRGVDQDVLSSQQEKSVISSDVEELHAHATHYDNKTEYMYSFLQIMTAAAASFTHGANDIANAIGPYATVFQLWKDGALPEKGKADVPVWILVFGASCLVIGLWTYGYNIMRNLGNRITL
MDGGMTVSDKGNWSFFGMASENKRPKWAAILSKAMGIQASFMTDQLRTAGPNPEGLISIHNSPDEALAVYSAHHTDGLNTCKICGHNVRDLKAHARQVHLGRLCKIENLAELGLAQTLRIDRDVEFAYIDGCYFWIGARAAPGLSRFFKPDATRCHRCPTVEWPDIENGESLEAVRLTGESPRLTDRARHLLAFHPGDFMASITTLISPKKSMNCEAIYSARGELQRFQLMWRGYGYKGERATAFPTKAVNEGFGTAVHEFLKMYDARTKALSVLPSDTKIYTVRFMEGEEPTTAVIPPGTHSVVPATTPAPEAPGKLNMSSPDLELIRRKGGKRVIEMVSGVAPSGSLVGAPSPSERVMKRKSERPLDDSSAVKRVSKKVTSVTDQECTAWESSIPGVSIERAPTIYTGKSAQTIAGVLTEGGVAPYPLIMDVDGERDLPIDLPNQIITGRVIESLGDLEGDIAARKEVIKKAVEALRVYSYRPLMQLSVIGIFFDEGW
MPVRRGHVAPQNTFLDTIIRKFEGQSRKFIIANARVENCAVIYCNDGFCELCGYSRAEVMQRPCTCDFLHGPRTQRRAAAQIAQALLGAEERKVEIAFYRKDGSCFLCLVDVVPVKNEDGAVIMFILNFEVVMEKDMVGSPARDTNHRGPPTSWLAPGRAKTFRLKLPALLALTARESSVRPGGAGGAGAPGAVVVDVDLTPAAPSSESLALDEVPAMDNHVAGLGPAEERRALVGSCSPPPPVSAPGPHPSLRAHSLNPDASGSSCSLARTRSRESCASVRRASSADDIEAMRAGALPPPPRHASTGAMHPLRSGLLNSTSDSDLVRYRTISKIPQITLNFVDLKGDPFLASPTSDREIIAPKIKERTHNVTEKVTQVLSLGADVLPEYKLQAPRIHRWTILHYSPFKAVWDWLILLLVIYTAVFTPYSAAFLLKETEEGPPAPECGYACQPLAVVDLIVDIMFIVDILINFRTTYVNANEEVVSHPGRIAVHYFKGWF
GQTKSKIKSKYASYLSFIKILLKRGGVKVSTKNLIKLFQIIEQFCPWFPEQGTLDLKDWKRIGKELKQAGRKGNIIPLTVWNDWAIIKAALEPFQTEKDSVSVSDALGSCIIDCNENTRKKSQKETEGLHCEYVAEPVMAQSTQNVDYNQLQEVIYPETLKLEGKGPELVGPSESKPRGTSHLPAGQVPVTLQPQKQVKENKTQPPVAYQYWPPAELQYRPPPESQYGYPGMPPAPQGRAPYPQPPTRRLNPTAPPSRQGSELHEIIDKSRKEGDTEAWQFPVTLEPMPPGEGAQEGEPPTVEARYKSFSIKMLKDMKEGVKQYGPNSPYMRTLLDSIAHGHRLIPYDWEILAKSSLSPSQFLQFKTWWIDGVQEQVRRNRAANPPVNIDADQLLGIGQNWSTISQQALMQNEAIEQVRAICLRAWEKIQDPGSTCPSFNTVRQGSKEPYPDFVARLQDVAQKSIADEKARKVIVELMAYENANPECQSAIKPLKGKVPA
MGRAGAAAVIPGLALLWAVGLGSAAPSPPRLRLSFQELQAWHGLQTFSLERTCCYQALLVDEERGRLFVGAENHVASLNLDNISKRAKKLAWPAPVEWREECNWAGKDIGTECMNFVKLLHAYNRTHLLACGTGAFHPTCAFVEVGHRAEEPVLRLDPGRIEDGKGKSPYDPRHRAASVLVGEELYSGVAADLMGRDFTIFRSLGQRPSLRTEPHDSRWLNEPKFVKVFWIPESENPDDDKIYFFFRETAVEAAPALGRLSVSRVGQICRNDVGGQRSLVNKWTTFLKARLVCSVPGVEGDTHFDQLQDVFLLSSRDHRTPLLYAVFSTSSSIFQGSAVCVYSMNDVRRAFLGPFAHKEGPMHQWVSYQGRVPYPRPGMCPSKTFGTFSSTKDFPDDVIQFARNHPLMYNSVLPTGGRPLFLQVGANYTFTQIAADRVAAADGHYDVLFIGTDVGTVLKVISVPKGSRPSAEGLLLEELHVFEDSAAVTSMQISSKRHQL
MCVLFSLLLLASVFSLGQTTWGVSSPKNVQGLSGSCLLIPCIFSYPADVPVSNGITAIWYYDYSGKRQVVIHSGDPKLVDKRFRGRAELMGNMDHKVCNLLLKDLKPEDSGTYNFRFEISDSNRWLDVKGTTVTVTTDPSPPTITIPEELREGMERNFNCSTPYLCLQEKQVSLQWRGQDPTHSVTSSFQSLEPTGSYHQTTLHMALSWQDHGRTLLCQFSLGAHSSRKEVYLQVPHAPKGVEILLSSSGRNILPGDPVTLTCRVNSSYPAVSAVQWARDGVNLGVTGHVLRLFSAAWNDSGAYTCQATNDMGSLVSSPLSLHVFMAEVKMNPAGPVLENETVTLLCSTPKEAPQELRYSWYKNHILLEDAHASTLHLPAVTRADTGFYFCEVQNAQGSERSSPLSVVVRYPPLTPDLTTFLETQAGLVGILHCSVVSEPLATVVLSHGGLTLASNSGENDFNPRFRISSAPNSLRLEIRDLQPADSGEYTCLAVNSLGN
MVSWDSGCLICLVVVTMAGLSLARPSFNLVVEDATLEPEEPPTKYQISQPDVHSALPGEPLELRCQLKDAVMISWTKDGVPLGPDNRTVIIGEYLQIKDASPRDSGLYACTAIRTLDSDTLYFIVNVTDALSSGDDEDDNDGSEDFVNDSNQMRAPYWTHTDKMEKRLHAVPAANTVKFRCPAMGNPTPTMRWLKNGKEFKQEHRIGGYKVRNQHWSLIMESVVPSDKGNYTCIVENQYGSINHTYHLDVVERSPHRPILQAGLPANASAVVGGDVEFVCKVYSDAQPHIQWIKHVERNGSKYGPDGLPYLQVLKAAGVNTTDKEIEVLYIRNVTFEDAGEYTCLAGNSIGISFHTAWLTVLPAPEKEKEFPTSPDYLEIAIYCIGVFLIACMVLTVILCRMKNTTKKPDFSSQPAVHKLTKRIPLRRQVTVSADSSSSMNSNTPLVRITTRLSSTADAPMLAGVSEYELPEDPKWEFPRDKLTLGKPLGEGCFGQVVMA
MVATSGQTTQGYVVEAYGNLLRVRFDGHVRQGEVAYVNVNDTWLKAEVIEVVGQEVKIQVFEDTQDVCRGALVTFSGHLLEAELGPGLLQGIFDGLQNRLQVLAESSFFLKRGEYVNALCKNTLWEYTPKAVVGDVLVRGDALGFVKEGYFNHKIMVPFSCFKEVTITWVISEGSYSVDTVVAKARDAEGKEYSFTMVQKWPIKQAFIQGDKVPCHEIMDVGIRILDTQIPVLKGGTFCTPGPFGAGKTVLQHHLSKYAAVDIVILCACGERAGEVVEVLQEFPHLTDPHTGESLMHRTCIICNTSSMPVAARESSIYLGITVAEYYRQMGLHVLLLADSTSRWAQALREISGRLEEIPGEEAFPAYLASRIAAFYERGGAVRMKDGSEGSLTICGAVSPAGGNFEEPVTQATLSVVGAFCGLSKARADARRYPSIDPMISWSKYLDQVGDILENKIQGWGKAVKKANYFLREGSEIGKRMEVVGEEGIPMEDMEIYLKA
MMLWYIVAGAGGLLIGYLIANYQINQKLRKAKEDAQTIIEKAEKEANEIKKKAIIEGREEVHRLREEFEKERSRREEELRALEERLLKREELLTRKEENLEKREQQVEELKANLEEKMREVEEKEKRIDEELKRLAGMTVEEARELILEEARQRYEHDLAKLYKEMKEQVEEEAEKEAKKVIAFAVQRYAPDYVGEITVSTVSLPSDDMKGRIIGREGRNIRTFEKITGVDLIIDDTPEVVVLSCFNPLRREIARITLEKLVADGRIHPARIEEMYEKAKQEVEKAIKEAGQEATFKAGVMGLHPELVKLLGKLKYRTSYGQNVLNHSIEVALLAGYMASELGLNADKARRGGLLHDIGKAVDQELEGSHTTIGAELARRYGEKEDIINMILSHHGEEEPMTPEAVLVAAADALSAARPGARRESLENYIKRLMKLEEIAKSFKYVEKAYAIQAGREIRVIVEPDKVDDALAEKLAYDISKKIEEELEYPGVLKVVVIRE
MGSPLRFDGRVVLVTGAGAGLGRAYALAFAERGALVVVNDLGGDFKGVGKGSLAADKVVEEIRRRGGKAVANYDSVEEGEKVVKTALDAFGRIDVVVNNAGILRDRSFARISDEDWDIIHRVHLRGSFQVTRAAWEHMKKQKYGRIIMTSSASGIYGNFGQANYSAAKLGLLGLANSLAIEGRKSNIHCNTIAPNAGSRMTQTVMPEDLVEALKPEYVAPLVLWLCHESCEENGGLFEVGAGWIGKLRWERTLGAIVRQKNHPMTPEAVKANWKKICDFENASKPQSIQESTGSIIEVLSKIDSEGGVSANHTSRATSTATSGFAGAIGQKLPPFSYAYTELEAIMYALGVGASIKDPKDLKFIYEGSSDFSCLPTFGVIIGQKSMMGGGLAEIPGLSINFAKVLHGEQYLELYKPLPRAGKLKCEAVVADVLDKGSGVVIIMDVYSYSEKELICHNQFSLFLVGSGGFGGKRTSDKVKVAVAIPNRPPDAVLTDTTSLN
MHWQEGGGRGCVYTHGNCRRNLTARALQALQHVEALTCHYCVSLLHLLPLLLMWMPPVCADDSAVTVNVLSMMYNPEYYVEKVNAINAGFDASLSAHGWKTGSGATISVIRPPSYNTTAEDIFQLGVKQSEGKLLVVFGPLGTDPVVWVRDKLKENDLVAIAPIAYSSEVRGWNPHLYSISVEPNAELLALIRYAVVYLGLPRVGLMYAKGNGFDKESYEFTMRIMEIMGRKPCGVFAVESSGGRDVLEGQLNTKWGQFVATRPQAVLLFSSLEEETTGWFVKKIAQDNRTVDMYLLAPSSFQHFLIKTWSDALVSLNRTFTPGQLITTGTVPLASDNRSSMVRHFQRDMDNYLDTNSDWKGFAKPEHYLKDDKLGEMMVFGWLAGEVLFEALNNAPQLTNRTSFMESLYKQRRYVIDDFVVGDFGGECDEALHYRVPCVIAIKAAAWTHMRVVDDSLSLKPMKKGSVTWSVSECSSANVQVSAPLIGLYVVLTDDKVAQ
MFLSMVSKIRTFGWVQNPGKFENLKRVVQVFDRNSKVHNEVKNIKIPTLVKESKIQKELVAIMNQHDLIYTYKELVGTGTSIRSEAPCDAIIQATIADQGNKKGYIDNWSSDGFLRWAHALGFIEYINKSDSFVITDVGLAYSKSADGSAIEKEILIEAISSYPPAIRILTLLEDGQHLTKFDLGKNLGFSGESGFTSLPEGILLDTLANAMPKDKGEIRNNWEGSSDKYARMIGGWLDKLGLVKQGKKEFIIPTLGKPDNKEFISHAFKITGEGLKVLRRAKGSTKFTRVPKRVYWEMLATNLTDKEYVRTRRALILEILIKAGSLKIEQIQDNLKKLGFDEVIETIENDIKGLINTGIFIEIKGRFYQLKDHILQFVIPNRGVTKQLVKSELEEKKSELRHKLKYVPHEYIELIEIARNSTQDRILEMKVMEFFMKVYGYRGKHLGGSRKPDGAIYTVGSPIDYGVIVDTKAYSGGYNLPIGQADEMQRYVEENQTRN
MAACGRVRRMFRLSAALHLLLLFAAGAEKLPGHGVHSQGQGPGANFVSFVGQAGGGGPAGQQLPQLLQSSQLQQQQQQQQQQQQLQPPQPPFPAGGPPARRGGAGAGGGWKLAEEESCREDVTRVCPKHTWSNNLAVLECLQDVREPENEISSDCNHLLWNYKLNLTTDPKFESVAREVCKSTITEIKECADEPVGKGYMVSCLVDHRGNITEYQCHQYITKMTAIIFSDYRLICGFMDDCKNDINILKCGSIRLGEKDAHSQGEVVSCLEKGLVKEAEEREPKIQVSELCKKAILRVAELSSDDFHLDRHLYFACRDDRERFCENTQAGEGRVYKCLFNHKFEESMSEKCREALTTRQKLIAQDYKVSYSLAKSCKSDLKKYRCNVENLPRSREARLSYLLMCLESAVHRGRQVSSECQGEMLDYRRMLMEDFSLSPEIILSCRGEIEHHCSGLHRKGRTLHCLMKVVRGEKGNLGMNCQQALQTLIQETDPGADYRID
MLLLTILPASLMAAMLGGYFTWMQLSELQSQLLQRGEMIAQDLAPLAANALGRKDKVLLSRIATQTLEQTDVRAVSFLDTDRTVLAHAGPTMISPSPIGSGSQLLSSTGTDATRYLLPVFGSQRHLTSPIIPAEADTLLGWVELEISHNGTLLRGYRSLFASLLLILTGLAFTATLAVRMSRTINGPMSQIKQAVSQLKDGNLETRLPPLGSRELDELASGINRMAATLQNAQEELQLSIDQATEDVRQNLETIEIQNIELDLARKEALEASRIKSEFLANMSHEIRTPLNGILGFTHLLQKSELTPRQFDYLGTIEKSADNLLSIINEILDFSKIEAGKLVLDNIPFNLRDLLQDTLTILAPAAHAKQLELVSLVYRDTPLALSGDPLRLRQILTNLVSNAIKFTREGTIVARAMLEDETEEHAQLRISVQDTGIGLSSQDVRALFQAFSQADNSLSRQPGGTGLGLVISKRLIEQMGGEIGVDSTPGEGSEFWISLKL
MIPPEIRRSVLLQKAIKLALAGTLLTFASFSATAADPSSDTETPQPPDILLGPLFNDVQNAKLFPDQKTFADAIPNSDPLMILADYRMQRNXSGFDLRHFVDVNFTLPKAGEKYVPPAGQSLREHIDGLWPVLTRSTKNVEKWDSLLPLPESYVVPGGRFREIYYWDSYFTMLGLAESGHWDKVADMVANFGYEIDAWGYIPNGNRTYYLSRSQPPFFAFMVELLVQHEGDDALKEYLPQLQKEYAYWMEGVETLQPGQQNQRVVKLEDGSVLNRYWDDRDTPRPESWVEDIATAKSNPSRPATEIYRDLRSAAASGWDFSSRWMDNPQQLSTIRTTTIVPVDLNALLYQLEKTLARASAAAGDRAKASQYDALANARQKAIEMHLWNNKEGWYADYDLQNNKIRDQLTAAALFPLYVNAAAKDRAAKVAAAAQAHLLQPGGLATTSVKSGQQWDAPNGWAPLQWVAAEGLQNYGQDDVAMEVTWRFLTNVQHTYDREKK
MSLPETKSDDILLDAWDFQGRPADRSKTGGWASAAMILCIEAVERLTTLGIGVNLVTYLTGTMHLGNATAANTVTNFLGTSFMLCLLGGFIADTFLGRYLTIAIFAAIQATGVSILTLSTIIPGLRPPRCNPTTSSHCEQASGIQLTVLYLALYLTALGTGGVKASVSGFGSDQFDETEPKERSKMTYFFNRFFFCINVGSLLAVTVLVYVQDDVGRKWGYGICAFAIVLALSVFLAGTNRYRFKKLIGSPMTQVAAVIVAAWRNRKLELPADPSYLYDVDDIIAAEGSMKGKQKLPHTEQFRSLDKAAIRDQEAGVTSNVFNKWTLSTLTDVEEVKQIVRMLPIWATCILFWTVHAQLTTLSVAQSETLDRSIGSFEIPPASMAVFYVGGLLLTTAVYDRVAIRLCKKLFNYPHGLRPLQRIGLGLFFGSMAMAVAALVELKRLRTAHAHGPTVKTLPLGFYLLIPQYLIVGIGEALIYTGQLDFFLRECPKGMKGMST
MAASIVRRLGPLVAGRGLRLRGGCVCNQSFKRSFATERQDRNLLYEHAREGYSALPLLDMESLCAYPEDAARALDLRKGELRSKDLPGIISTWQELRQLREQIRSLEEEKEAVTEAVRALVVNQDNSQVQQDPQYQSLRARGREIRKQLTLLYPKEAQLEEQFYLRALRLPNQTHPDVPVGDESQARVLHVVGDKPAFSFQPRGHLEIAEKLDIIRQKRLSHVSGHRSYYLRGAGALLQHGLVNFTLNKLIHRGFTPMTVPDLLRGVVFEGCGMTPNAKPSQIYNIDPSRFEDLNLAGTAEVGLAGYFMDHSVAFRDLPIRMVCSSTCYRAETDTGKEPWGLYRVHHFTKVEMFGVTGPGLEQSSELLEEFLSLQMEILTELGLHFRVLDMPTQELGLPAYRKFDIEAWMPGRGRFGEVTSASNCTDFQSRRLHIMFQTEAGELQFAHTVNATGCAVPRLLIALLESYQQKDGSVLVPPALQPYLGTDRITTPTHVPLQY
MRIAVTGASGVLGRGLTARLLSQGHEVVGIARHRPDSWPSSADFIAADIRDATAVESAMTGADVVAHCAWVRGRNDHINIDGTANVLKAMAETGTGRIVFTSSGHQPRVEQMLADCGLEWVAVRCALIFGRNVDNWVQRLFALPVLPAGYADRVVQVVHSDDAQRLLVRALLDTVIDSGPVNLAAPGELTFRRIAAALGRPMVPIGSPVLRRVTSFAELELLHSAPLMDVTLLRDRWGFQPAWNAEECLEDFTLAVRGRIGLGKRTFSLPWRLANIQDLPAVDSPADDGVAPRLAGPEGANGEFDTPIDPRFPTYLATNLSEALPGPFSPSSASVTVRGLRAGGVGIAERLRPSGVIQREIAMRTVAVFAHRLYGAITSAHFMAATVPFAKPATIVSNSGFFGPSMASLPIFGAQRPPSESSRARRWLRTLRNIGVFGVNLVGLSAGSPRDTDAYVADVDRLERLAFDNLATHDDRRLLSLILLARDHVVHGWVLASGSF
MSIRSFAHRILRRALPGFVRRSYLAKFGVALLAVVVCISAAGGVMYLNTSEHLQQSSRTELKKAAELSSSAVDNWHDERTNNARMLAQYGVFDNDNATEVQQFFTDEQHHLPSDVRDIHYVSLTDARVITSTDAGLRNASFGSEAAPWSRQQLTPGDDGVFVSQPYVNDGITEVAYVARVSSTPGRRTAVVMTASLAAISSSFWDPTPHSFTQLVDGTGSVIADDSKRATRQPYVENATSPIVGARAVGFQPAAQAAKEMDQAHETAYAPVDGTPWVVTLHVPTSEAYGLASNMAENVLLILGIALAGLVFIALTLGRGTVRALNDLEAKAAALERGEYDTDLDVARVDELGRLFEAFASLRDTVQARIRDANEQQVDAEAARSEAEAAQADAEAAQAEAEAAREESEAQARRLETTAEAFSETMRAYAAGDLTVRLDADVEQAAMADIAAAFNEMAADMEATIADVVAFADEVATASTDASDSAAAVEQTGRDVSDAVG
MEFVIGLLIVLLALFAAGYFFRKKIYAEIDRLESWKIEILNRSIVEEMSKIKHLKMTGQTEEFFEKWREEWDEIVTAHMPKVEELLYDAEENADKYRFKKANQVLVHIDDLLTAAESSIEKILREISDLVTSEEKSREEIEQVRERYSKSRKNLLAYSHLYGELYDSLEKDLDEIWSGIKQFEEETEGGNYITARKVLLEQDRNLERLQSYIDDVPKLLADCKQTVPGQIAKLKDGYGEMKEKGYKLEHIQLDKELENLSNQLKRAEHVLMTELDIDEASAILQLIDENIQSVYQQLEGEVEAGQSVLSKMPELIIAYDKLKEEKEHTKAETELVKESYRLTAGELGKQQAFEKRLDEIGKLLSSVKDKLDAEHVAYSLLVEEVASIEKQIEEVKKEHAEYRENLQALRKEELQARETLSNLKKTISETARLLKTSNIPGIPSHIQEMLENAHHHIQETVNQLNELPLNMEEAGAHLKQAEDIVNRASRESEELVEQVIL
MGLLSIGTPLSWDESKKYNNHVRTNGITQLINIFKQHGYRENDVFLWGDEVEYMLVDFDETKKTARLSIDKDYIINDLNDPDKLLPIAEKQDVSYHPEYGRFMVEATPAKPYNGNLLSDYLYIEKNMIIRRQLCEDNLPSHIKLLTLTTFPRMGCNIFTSPPSKPDGIASQSLFLPDEIINRHARFPTLTANIRKRKGHKVAINLPIYPDKSTKLLDDTIPQNRELFDSDKEPWIGASKPGFIYMDSMGFGMGSSCLQITMQTKNISQARYLYDSLAPIAPIMLSLSAAAPIFKGFLVDQDVRWNVVSGAVDDRTFIEKGQEPYSGYHLFGGLDIDAQDKLRINNHQINQQGDLLDLYTKDGKPIQRVPQSRYDSIDNYLNDNYYDTKYFQDEYNDLNAPINEQVYQRLIDEGKLDKYMANHFAHLFIRDPLVIFSERINQDNNLENDHFENIQSTNWQTLRFKPPALYTKDTDLTTKPGWRVEFRPMEIQLTDFENAAY
MSKIHTDLKKIDPITVQVVLGSLENVAVEMGHKLARMSYSSIIRESEDFGCALVDVRGQQLCESSHSTPLQSGPIPGYIKGIREIMEDRNDTFNQGDVIMHNSPYHGASHGPDVGFCIPVFYKDELIGFSVTTAHHLDIGSSTPGSCGIVDAVDAYAEGLQFKAIKVYDQGVKNRYVWDILKDNIRAPKLVVGDMEAQIAAARIGAQRYIEIIEKYGLDTVQAASEELMNYSEKMMRDAIKKLPDGEYTAEGFLDGYLDSDDPAKKDLRINVTVKVDGSDLTVDLTGTSPQVTDKPINMPLLGTVDIAIYLTLRSILLDSTVYGNFPQNSGLIRPIKIVAPKGTLCNPIFPAPTIARFNSGNAVADTLMKALAQVVPHQVSAGVGNLQVVAFSGQSNENYWVYMDIMEGSYGGRYGKDGMDAVDTLYANTRNNPIEDIESHYPLRVNRYELRDNDSAPGKWRGGIGSIREVSFLADGSFSVEADGHKYAPWGFDDGQDGY
MAAAASSSSAASAPRSGEDIREAFLNFYAERGHQRMASASLIPEDPTVLLTIAGMLPFKPVFLGQQQRPAPRATSSQKCIRTNDIENVGRTARHHTFFEMLGNFSFGDYFKQQAIEWAWELSTQVYGIDPRNLVVSVFREDDEAEQIWRDVVGVNTKRIIRMDEADNFWASGPTGPCGPCSEIYYDFKPELGDDGIDLEDDDRFIEFYNLVFMQYNRDAEGNLTPLANRNIDTGMGLERMAQILQKVPNNYETDLIFPLIQAAADLACVDYAQLDDKGKTSLKVIGDHSRAVTQLICDGVTASNLGRGYILRRLLRRVVRHGRLLGIDKPFLVTMGEAAIDLLKGAHPGVIERQEVILAELQREEARFLETLERGEKLLAEVLASRPTQISGAQAFELYDTYGFPLELTQEIAEEQRITVDLDGFEVAMEEQRQRAKAAAVSIDLTLQDAIEQVAGDQPATAFKGYDALDHPSTVQALVVNGAPASTASAGDVVQVVLDS
MGMWEEASDTGMKGKKKKKDKNEEEEEERGKKERMVNLTLEMIYLLTGEHYIPRKKSDDGGALHAPGSVIQKENNKNDEKILELMSNIIQLLTGEVAIRTHHVSIYFSLDEWDNIKGNKVLYEEGIKEEPQQLHPLDCEYEDKRDITADLGGTLCYNNETSKIGAEGTDFCAKENLTISPVEQPPPANRIKEERASCEEGNQSDCSINPLTEQIQGTDKPTPIMGYSLNNSSANYIKEEVVQCHEGNHSDMRIITAPESILETNTSAAMIRCNLNTSLSASCEGGNQSDCRINELTEQIQGTDTPTGNIVLYICSECQKHFSTKAGLARHQKTHSVFVGEEHAYGRIHTEEKPFPCSECGKRFARRQHLTDHQSSHTGEKPYACSQCEKYFPHRSNLNRHLKLHKGEKPFPCSQCGKRFPCVSDLNIHRRVHTGERPYSCSECGKCFKHHSNLTNHQRTHTREKPFSCTECGKGFKDRSSLTVHHRTHTGEKPFSCTECG
MPGIPLVSRETSSCSRSTEQMCHEDSRLRISEEEEIAAEESLAAYCKPVELYNIIQRRAIRNPLFLQRCLHYKIEAKHKRRIQMTVFLSGAIDAGVQTQKLFPLYILLARLVSPKPVAEYSAVYRFSRACILTGGLGVDGVSQAQANFLLPDMNRLALEAKSGSLAILFISFAGAQNSQFGIDSGKIHSGNIGGHCLWSKIPLQSLYASWQKSPNMDLGQRVDTVSLVEMQPCFIKLKSMSEEKCVSIQVPSNPLTSSSPQQVQVTISAEEVGSTEKSPYSSFSYNDISSSSLLQIIRLRTGNVVFNYRYYNNKLQKTEVTEDFSCPFCLVKCASFKGLRYHLPSTHDLLNFEFWVTEEFQAVNVSLKTETMISKVNEDDVDPKQQTFFFSSKKFRRRRQKSQVRSSRQGPHLGLGCEVLDKTDDAHSVRSEKSRIPPGKHYERIGGAESGQRVPPGTSPADVQSCGDPDYVQSIAGSTMLQFAKTRKISIERSDLRNRS
PKRTDIKSILILGAGPIVIGQACEFDYSGAQACKALREEGYRVILVNSNPATIMTDPEMADATYIEPIHWEVVRKIIEKERPDAVLPTMGGQTALNCALELERQGVLEEFGVTMIGATADAIDKAEDRRRFDIAMKKIGLDTARSGIAHTMEEALAVAADVGFPCIIRPSFTMGGTGGGIAYNREEFEEICERGLDLSPTNELLIDESLIGWKEYEMEVVRDKNDNCIIVCSIENFDAMGIHTGDSITVAPAQTLTDKEYQIMRNASMAVLREIGVETGGSNVQFAVNPKNGRLIVIEMNPRVSRSSALASKATGFPIAKVAAKLAVGYTLDELMNDITGGRTPASFEPSIDYVVTKIPRFNFEKFAGANDRLTTQMKSVGEVMAIGRTQQESLQKALRGLEVGATGFDPKVSLDDPEALTKIRRELKDAGADRIWYIADAFRAGLSVDGVFNLTNIDRWFLVQIEELVRLEEKVTEVGITGLNADFLRQLKRKGFADAR
MRVSLSWLKQLVQVTDSVEALAHRLSMAGFEEEEIEDLSARAKGVVVGFVKDREKHPNADKLSVCQVDIGSEESIQIVCGAKNVRAGLHVPVAMVGAELPAVNLTIKSGELRGVSSNGMICSLSELGLATESDGIAELDALTDELPALGAPVAPMLGLDDTVLELAITANRPDGLSMVGIAREVAALTGSALTLPVLTLKPAHELLQASAASAEAMQAGGLYGITLIEGVDGSQVSPTWVQQRLERAGINRVNAVVDITNVVMLEQGQPLHAFDADALEQLTGKPVNAASFGLRQAREGEAFIGLDGRELSLVARAQVVTCHDLPIALAGVMGSKASGVTAATGRIWLESAMFSPAAVRTTARSVGLRTDASARFEKGLPKEMTLACSIRALELLKELFPCEAKGLWVCGDSAADASSVLLRRNALHQLLGPIEDEEGSSDLADAVVEQCLTALGSELSPSDEGWNVIAPPSRRLDLAREIDLIEEVARLVGFDRFGAHL
MEHLPMAFNTTNPLIQVEDDRTGLSVETLKRALADNLFYLQGKFPAIATKNDCYMALAYTIRDRLLQRWLNTFQTYLNCDNRVVCYLSAEYLLGPHLGNNLINLGLWEPVQQAVEESGLSLDELIDIEEEPGLGNGGLGRLAACFMDSLATLEIPAIGYGIRYEFGIFDQEIKDGWQVEITDKWLQLGNPWEIARPESAVLVKLGGHTEPYTDDQGNYRVRWIAGSLVKGIPYDTPILGYKVSTANNLRLWKSEAAESFDFQRFNVGDYYGAVQDKMSSENLTKVLYPNDEQIQGKELRLAQQYFFVSCSLQDMIRIHLSDNPTLENFHEHFAVQMNDTHPSIAVAELMRLLVDEHHYEWQRAWAITEATFGFTNHTLLPEALEKWSLPLFGEMLPRHLEIIYEINQRFLDQVRMKYPNDGDRLARLSIIDEAGEKSVRMAYLATVGSHAINGVAALHSQLVKETILKDFYELWPEKFSNKTNGVTPRRWMVLSNPRLSN
MRTKYCGNIRISHVNKKVKLCGWVHKVRNLGQFIFVDMRDYTGLVQVIFELKNYKIFKKALNLRNEFCIQVFGTVQKREKKNQNIKIRTGEIEILANVLNILNTSKSLPLNFTQENNDDSRLKYRYLDLRSFDILENLKIRNKITYLIRNFMTKKNFLDIETPILTKSTPEGARDYLVPSRNHYGKFYALPQSPQLFKQILMISGIDRYYQIVKCFRDEDLRSDRQPEFTQIDIEVSFMSAKKIRNLVENLIKKLWLEIRNINLKKFPQISFHEAMKKYGSDKPDLRNPIEIIDVSNIFKDKKFISFFNLNPQKNNRIALLCISKGAHLSRKKIDDYTKYVQRFDAKKLFYMKIKECKLGCLGIHSSIKNILDEIILKEIIEKSQSKNGDILFLIADQEHIVNKSLGMLRLKIGIDLNITKKNRWEPLWIVNFPMFDKDIQGNLSSVHHPFTAVKNMDREILKNSPDLAISDSYDLIINGYEIGGGSVRIHDVNMQKQVF
MAGLLSTFDTFSSRRSESINKSGGGAVIPGQRSTVSVFVLGLSVTDDADKLFIATTFLAHSLDTDKQHSQRGGFLVSLLAMAYSSPELYLTTNGVNADVKYVIYNIEKDPKRTKTDGFIVKTRDMEYERTTEWLFGPMVNKSPLFQGQRDAADPDTLLQIYGYPACLGAIIVQVWIVLVKAITSSAGLRKGFFNRLEAFRQDGTVKGALVFTGETVEGIGSVMRSQQSLVSLMVETLVTMNTARSDLTTLEKNIQIVGNYIRDAGLASFMNTIKYGVETKMAALTLSNLRPDINKLRSLIDTYLSKGPRAPFICILKDPVHGEFAPGNYPALWSYAMGVAVVQNKAMQQYVTGRTYLDMEMFLLGQAVAKDAESKITSALEDELGVTDTAKGRLRHHLANLSGGDGAYRKPTGGGAIEVALDNADIDLETKAHADQDARGWGGDSGERWARQVSGGHFVTLHGAERLEEETNDEDVSDIERRIAMRLAERRQEDSATHGD
MLNADLKQQLKQLLELMEGNVEFVASLGSDDKSKELKDLLTEITDMSPRLSLSEKSLKRTPSFSVNRPGEETGVTFAGIPLGHEFNSLVLAILQVSGRAPKEKQSIIDQIKKLEGSFHFETFISLTCQKCPDVVQALNLMSVINPNITHSMIDGAVFREESENIMAVPAVFLNGEEFGNGRMTIQDILSKLGSTADASEFENKEPYDVLIVGGGPASGSAAIYTARKGLRTGIVADRIGGQVNDTAGIENFITVKETTGSEFSSNLAAHIDQYDIDAMTGIRATDIEKTDEAIKVTLENGAVLESKTVIIATGAGWRKLNIPGEEQLINKGVAFCPHCDGPLFENKDVAVIGGGNSGVEAAIDLAGIVNHVTLFEFASELKADNVLQDRLRSLSNVDIKTNAKTTEVVGEDHVTGIRYEDMNTGEEHLLNLDGIFVQIGLLPNTSWLNDAVELNERGEIVIDRNNNTNVPGIFAAGDVTDQKNKQIIISMGAGANAALNA
MPQLENNEPLLINEEEEEETAYDETEKVHIVRNEEEDDLEHGVGCGGAPPFSWKKLWLFTGPGFLMSIAFLDPGNLEGDLQAGAVAGYSLLWLLMWATAMGLLVQLLSARLGVATGRHLAELCRDEYPTWARMVLWVMAELALIGSDIQEVIGSAIAIKILSNGILPLWAGVVITALDCFVFLFLENYGIRKLEAVFAVLIATMGVSFAWMFGQAKPSGSELLIGILVPKLSSRTIQKAVGVVGCIIMPHNVFLHSALVQSREVDKRQKYRVQEALNYYTIESTIALFISFLINLFVTTVFAKGFYNTDLANSIGLVNAGQYLQEKYGGGVFPILYIWAIGLLAAGQSSTITGTYAGQFIMGGFLNFKMKKWLRALITRSCAIIPTIIVALVFDSSEATLDVLNEWLNVLQSIQIPFALIPLLCLVSKEQIMGSFKIGPLYKTIAWLVAALVIMINGYLLLEFFSNEVSGIVYTGFVTLFTASYGAFILYLIARGITFTP
MHPLQCVLQVQRSLGWGPLASVSWLSLRMCRAHSSLSSTMCPSPERQEDGARKDFSSRLAAGPTFQHFLKSASAPQEKLSSEVEDPPPYLMMDELLGRQRKVYLETYGCQMNVNDTEIAWSILQKSGYLRTSNLQEADVILLVTCSIREKAEQTIWNRLHQLKALKTRRPRSRVPLRIGILGCMAERLKEEILNREKMVDILAGPDAYRDLPRLLAVAESGQQAANVLLSLDETYADVMPVQTSASATSAFVSIMRGCDNMCSYCIVPFTRGRERSRPIASILEEVKKLSEQVFLPPRPPKVLGLQGLKEVTLLGQNVNSFRDNSEVQFNSAVPTNLSRGFTTNYKTKQGGLRFAHLLDQVSRVDPEMRIRFTSPHPKDFPDEVLQLIHERDNICKQIHLPAQSGSSRVLEAMRRGYSREAYVELVHHIRESIPGVSLSSDFIAGFCGETEEDHVQTVSLLREVQYNMGFLFAYSMRQKTRAYHRLKDDVPEEVKLRRLE
MSENSTFSTEDSSSSSYKPHASNLRRAGKKCSWASYMTNSPTLIVMIGLPARGKTYVSKKLTRYLNWIGVPTKVFNLGVYRREAVKSYKSYDFFRHDNEEAMKIRKQCALVALEDVKAYFTEESGQIAVFDATNTTRERRDMILNFAKQNAFKVFFVESVCDDPDVIAANILEVKVSSPDYPERNRENVMEDFLKRIECYKVTYQPLDPDNYDKDLSFIKVMNVGQRFLVNRVQDYIQSKIVYYLMNIHVHPRTIYLCRHGESEFNLLGKIGGDSGLSLRGKQFAQALKKFLEEQEIQDLKVWTSQLKRTIQTAESLGVTYEQWKILNEIDAGVCEEMTYSEIEQRYPEEFALRDQEKYLYRYPGGESYQDLVQRLEPVIMELERQGNVLVISHQAVMRCLLAYFLDKGADELPYLRCPLHIIFKLTPVAYGCKVETITLNVEAVDTHRDKPTHNFPKSQTPVRMRRNSFTPLSSSNTIRRPRNYSVGSRPLKPLSPLRA
MLERSLLLATLLSALCSANLFGNNSYVYYYQSAFRPPDGWHLHGGAYEVVNVFTESSNAGTTGCTVGAIYWSKNFSAASVAMTAPQNGMSWSTEQFCTAHCNFTDFVVFVTHCYKSSHGSCPLTGLIPQNHIRISAMKNSSLFYNLTVAVTKYPRFKSLQCVNNMTSVYLNGDLVFTSNETKDVSAAGVHFKAGGPITYKVMREVKALAYFVNGTAQDVILCDGSPTGLLACQYNTGNFSDGFYPFTNSSLVKEKFIVYRESSVNTTLELTNFTFSNVSNATPNTGGVQTIQLYQTSTAQSGYYNLNFSFLSSFIYKASDYMYGSYHPSCKFRLETINNGLWFNSLSVSLGYGPIQGGCKQSVFANRATCCYAYSYNGPSLCKGVYRGELTKSFECGLLVFVTKTDGSRIQTRNEPFTLTQHNYNNITLDRCVEYNIYGRVGQGFITNVTNYAINYNYLADGGMAILDTSGAIDIFVVQGEYGLNYYKVNPCEDVNQQFV
MAEAEGESLESWLNKATNPSNRQEDWEYIIGFCDQINKELEGPQIAVRLLAHKIQSPQEWEALQALTVLEACMKNCGRRFHNEVGKFRFLNELIKVVSPKYLGDRVSEKVKTKVIELLYSWTMALPEEAKIKDAYHMLKRQGIVQSDPPIPVDRTLIPSPPPRPKNPVFDDEEKSKLLAKLLKSKNPDDLQEANKLIKSMVKEDEARIQKVTKRLHTLEEVNNNVRLLSEMLLHYSQEDSSDGDRELMKELFDQCENKRRTLFKLASETEDNDNSLGDILQASDNLSRVINSYKTIIEGQVINGEVATLTLPDSEGNSQCSNQGTLIDLAELDTTNSLSSVLAPAPTPPSSGIPILPPPPQASGPPRSRSSSQAEATLGPSSTSNALSWLDEELLCLGLADPAPNVPPKESAGNSQWHLLQREQSDLDFFSPRPGTAACGASDAPLLQPSAPSSSSSQAPLPPPFPAPVVPASVPAPSAGSSLFSTGVAPALAPKVEPAV
MKSIILFVLSLLLILEKQAAVMGQKGGSKGQLPSGSSQFPHGQKGQHYFGQKDQQHTKSKGSFSIQHTYHVDINDHDWTRKSQQYDLNALHKATKSKQHLGGSQQLLNYKQEGRDHDKSKGHFHMIVIHHKGGQAHHGTQNPSQDQGNSPSGKGLSSQCSNTEKRLWVHGLSKEQASASGAQKGRTQGGSQSSYVLQTEELVVNKQQRETKNSHQNKGHYQNVVDVREEHSSKLQTSLHPAHQDRLQHGPKDIFTTQDELLVYNKNQHQTKNLSQDQEHGRKAHKISYPSSRTEERQLHHGEKSVQKDVSKGSISIQTEEKIHGKSQNQVTIHSQDQEHGHKENKISYQSSSTEERHLNCGEKGIQKGVSKGSISIQTEEQIHGKSQNQVRIPSQAQEYGHKENKISYQSSSTEERRLNSGEKDVQKGVSKGSISIQTEEKIHGKSQNQVTIPSQDQEHGHKENKMSYQSSSTEERRLNYGGKSTQKDVSQSSISFQIEK
MSEKRSLPMVDVKIDDEDTPQLEKKIKRQSIDHGVGSEPVSTIEIIPSDSFRKYNSQGFKAKDTDLMGTQLESTFEQDVSQMEHDMADQEEHDLSSFERKKLPTDFDPSLYDISFQQIDAEQSVLNGIKDENTSTVVRFFGVTSEGHSVLCNVTGFKNYLYVPAPNSSDANDQEQINKFVHYLNETFDHAIDSIEVVSKQSIWGYSGDTKLPFWKIYVTYPHMVNKLRTAFERGHLSFNSWFSNGTTTYDNIAYTLRLMVDCGIVGMSWITLPKGKYSMIEPNNRVSSCQLEVSINYRNLIAHPAEGDWSHTAPLRIMSFDIECAGRIGVFPEPEYDPVIQIANVVSIAGAKKPFIRNVFTLNTCSPITGSMIFSHATEEEMLSNWRNFIIKVDPDVIIGYNTTNFDIPYLLNRAKALKVNDFPYFGRLKTVKQEIKESVFSSKAYGTRETKNVNIDGRLQLDLLQFIQREYKLRSYTLNAVSAHFLGEQKEDVHYSIIS
MVPAWLWLLCVSVPQALPKAQPAELSVEVPENYGGNFPLYLTKLPLPREGAEGQIVLSGDSGKATEGPFAMDPDSGFLLVTRALDREEQAEYQLQVTLEMQDGHVLWGPQPVLVHVKDENDQVPHFSQAIYRARLSRGTRPGIPFLFLEASDRDEPGTANSDLRFHILSQAPAQPSPDMFQLEPRLGALALSPKGSTSLDHALERTYQLLVQVKDMGDQASGHQATATVEVSIIESTWVSLEPIHLAENLKVLYPHHMAQVHWSGGDVHYHLESHPPGPFEVNAEGNLYVTRELDREAQAEYLLQVRAQNSHGEDYAAPLELHVLVMDENDNVPICPPRDPTVSIPELSPPGTEVTRLSAEDADAPGSPNSHVVYQLLSPEPEDGVEGRAFQVDPTSGSVTLGVLPLRAGQNILLLVLAMDLAGAEGGFSSTCEVEVAVTDINDHAPEFITSQIGPISLPEDVEPGTLVAMLTAIDADLEPAFRLMDFAIERGDTEGTFG
MPVKLRIFLSHGEASCAKEPETFLGSNRVRPMSISNSIKITPELVASHGLKPDEYQRILDLIGREPSFTELGIFSAMWNEHCSYKSSKKWLKTLPTTGPRVIQGPGENAGVVDIDDGDCVVFKMESHNHPSYIEPYQGAATGVGGILRDVFTMGARPIAAMNALRFGAPDHPKTRHLVAGVVAGVGGYGNSFGVPTVGGEVEFDPRYNGNILVNAFAAGLAKSNAIFLSEAKGVGLPVVYLGAKTGRDGVGGATMASAEFDESIEEKRPTVQVGDPFTEKCLLEACLELMKTGAVIAIQDMGAAGLTCSAVEMGAKGDLGIELDLNAVPVREERMTAYEMMLSESQERMLMVLEPSKEEVAKAIFVKWGLDFAIVGKTTDDLRFRVLHNGEEVANLPIKELGDEAPEYDRPWTPAKVPAALSETDIPEADIADALVSLVGSANNSSRRWVYEQYDTLIQGNSLQLPGGDAGVVRVEGHDKKALAFSSDVTPRYVEADAFE
MSEVQSPVPTESRLGRISNKILSLRGASYIVGALGLCALIAATTVTLNNNEQLIVAAVCVVIFFVVGRGKSRRTQIFLEVLSALVSLRYLTWRLTETLDFNTWIQGILGVILLMAELYALYMLFLSYFQTIQPLHRAPLPLPDNVDDWPTVDIFIPTYDEQLSIVRLTVLGALGIDWPPDKVNVYILDDGVRPEFEQFAKDCGALYIGRVDVDSAHAKAGNLNHAIKRTSGDYILILDCDHIPTRAFLQIAMGWMVADRKIALMQTPHHFYSPDPFQRNLAVGYRTPPEGNLFYGVIQDGNDFWDATFFCGSCAILRREAIESIGGFAVETVTEDAHTALRMQRRGWSTAYLRIPVASGLATERLTTHIGQRMRWARGMIQIFRVDNPMLGRGLKLGQRLCYLSAMTSFFFAIPRVIFLASPLAFLFAGQNIIAAAPLAVAAYALPHMFHSIATAAKVNKGWRYSFWSEVYETTMALFLVRVTIVTLLFPSKGKFNVTEK
MRSSILFLLKLMKIMDVQQQQEAMSSEDRFQELVDSLKPRTAHQYKTYYTKYIQWCQLNQIIPTPEDNSVNSVPYKDLPISAELIHWFLLDTLITDDKPGEKREETEDLDEEEENSFKIATLKKIIGSLNFLSKLCKVHENPNANIDTKYLESVTKLHTHWIDSQKAITTNETNNTNTQVLCPPLLKVSLNLWNPETNHLSEKFFKTCSEKLRFLVDFQLRSYLNLSFEERSKIRFGSLKLGKRDRDAIIYHKVTHSAEKKDTPGHHQLLALLPQDCPFICPQTTLAAYLYLRFYGIPSVSKGDGFPNLNADENGSLLQDIPILRGKSLTTYPREETFSNYYTTVFRYCHLPYKRREYFNKCNLVYPTWDEDTFRTFFNEENHGNWLEQPEAFAFPDKIPFDFKKIMNFKSPYTSYSTNAKKDPFPPPKDLLVQIFPEIDEYKRHDYEGLSQNSRDFLDLMEVLRERFLSNLPWIYKFFPNHDIFQDPIFGNSDFQSYFN
MAKKRAKKRAPAKKRQQKKQQSQMQPLWFEILGVVLIGIAIIMIFEFGIIGRGLSAFSRFLLGNWYVALPFLIIVQALIFMIKRQIGGYKHRIVIGCLFILGSMLLFSHVHLFQTLYESKVLMSNSALKETWKVLITNDGIHDQTGTLGGGMLGAVLFAMFYSLVDSSGATVAGVLLLLIGIILLTGKALIPFLVEQTPILMNDIKKKWAAREKKSVKSPEEKRKESARSNRKSKPKPVDTSEMEAVQENPEPASEPIISSFTAKIEQATQPEIVQEKQSKAQEDSTLDPKDPVTDYPVMGGEQENESYVLPSAKLLEPPVASDQSGEYDLIQANAKKLEKTFLSFGVKTRVTQVHLGPAVTKYEILPDTGVKVSRIVSLADDIALALAASGIRIEAPIPGKSAVGIEVPNNAVAMVSLREVLESKENNPPEAKLLVGLGRDVTGQAMMTELNKMPHVLIAGATGSGKSVCVNGIIMSIIMRAKPHEVKMMMIDPKMVEL
MPYSHGKKLKPSLKLAKTISTSSFVSSTTSNSFSPLEDSTSASSSTSSSSSGKSVRFAAHLYTVKKFNTKLAPISISEKAASNLTRNLHNNAIPLTFPFIGGEDHRYSLDILDYSDLEYDNKDVEYDNESDVEDNAMLMHDRSMFIEKEILCFGEEETFDMADWKLVSNNLNPFKSDYKVDVTGLEDKIFKYLNGQNIKVHSLELSDPVSYEDICSNNFGNCQIWGLIFVNNLNFEKKIEIKFTLNNWADIHYINAHYNKSVTPHVDEFKFIIDISALKLNLISKNLIYTNFFERKTTCLLNLQFCCRYDVNGFEYRSFYDNNDYKNYEITISLSAINLNRAVSNSSIFNSNLGPSKMGASNAEVTMSKNNENSKKPLRKFIKDTDYYNDSPLKHKFYQSFETKAACKTEPVSQTFKAETIDCEIEPFNYFFEPPDSQTNEDMSDSSYDLSLQDFNYWEFSNHGLGKALADSDILQFKNYPKPEPFSRPPIIDDTFTLNT
MKRIPRKTKGKSSGKGNDSTERADDGSSQLRDKQNNKAGPATTEPGTSNREQYKARPGIASVQRATESAEMPMKNNDEGTPDKKGNTKGDLVNEHSEAKDEADEATKKQAKDTDKSKALVTYSDTGINNANELSRSGNVDNEGGSNQKPMSTRIAEATSAIVSKHPARVGLPPIASSGHGYQCHVCSAVLFSPLDLDAHVASHGLHGNMTLTSSDIQRHITEFISSWQNHPIVQVSADVENKKTAQLLHADTPRLVTWDAGLCTSFKIVPIVPAQVPQDVLAYTFFTSSYAIQSPFPEAAVSRIVVHTRWASNVDFDRDSSVIMAPPTENNIHLFKQLLNTETLSVRGANPLMFRANVLHMLLEFVLDNLYLNRHTGFSQDHTPFTEGANLRSLPGPDAEKWYSIMYPTRMGTPNVSKICNFVASCVRNRVGRFDRAQMMNGAMSEWVDVFETSDALTVSIRGRWMARLARMNINPTEIEWALTECAQGYVTVTILPPSV
MISGILASPGITFGKALLLKNEILSINYKKISNQDIHQEVKKFINGKNKTICQLQEIKNKTQQKFENTQSNIFEGHIMLLEDDEFQQKIISLIQDRNISSEYATKIIIEEHAKTLEQLNDEYLKNRAIDIQDIGNRLLKNILNIDIKDLNNIKNPVILIARDLTPSETAQINLKKVLGFITDLGGQTSHTSIIARSLELPAIVGTKNITEKAKNDDFIILDSINNKISINPSLEEIHRIKQKKKKYESEKKLLIESKNLYAITKDKHKVEIGANISTIQDINNAKKYGAECIGLYRTEFLFMNRNYLPSEEEQFNTYKTIAEEMKNKSIIIRTMDVGGDKNISYMNIPKEENPFLGWRAIRIAIDRKEILHAQLKAILRASAFGKLRIMFPMIISVEEVRTLQYELEKLKQLLHHQKIPFNAKIEVGIMIETPASAIIAHHLAQEVDFFSIGSNDLTQYTLAVDRGNDLISHLYNPMSPSVLSLIQQVINASHKVGKWTG
MALWSAVPGKVYLPPSAPVARVLRTDEYVQETDVYFYTSTERLLIVGNPYFDVENRDTITVPKVSANQYRVFRCKLPDPNKFALVDKNLYNSDKERLVWKLVGLEVGRGGPLGVGSTGHPLLNKIGDTENPSFYLGEQTKDERQNVSMDPKQSQILIVGCAPATGEYWDLAKPCNDLENGAAPPIQLVNTVIQDGDMGDIGFGAANFPKLMQDRAGVPLELIDSISIWPDFLKMTKDIYGDSVFFFGKREQCYARHLFARAGQMGEPIPTENGVYYITPDSADQNNRSSHLGSSVYFTTPSGSLNTSDSQLFNRPYWLRRAQGTNNGICWGNELFITVFDNTHNVNFTISVKNDKTALTENYIDNGYKYNNADFKQYLRHTEEYEIELVFQLCKVNLTADVLAHLHVMNPRILEEWQLAFVPPAPTGIEDTYRYIKSMATKCPTAEPEEDTDPYKAYSFWTLDMTERFSSDLSQFSLGRKFLYQTGLLNGKRARTDYTAA
MAAHLSYGRVNLNVLREAVRRELREFLDKCAGSKAIVWDEYLTGPFGLIAQYSLLKEHEVEKMFTLKGSRLPAADVKNIIFLVRPRLELMDIIAENVLSEDRRGPTRDFHILFVPRRSLLCEQRLKDVGVLGSFIHREEYSLDLIPFDGDLLSMESEGAFKECYLEGDQTSLYHAAKGLMTLQALYGTIPQIFGKGECARQVANMMVRMKREFTGSQNSVFPVFDNLLLLDRNVDLLTPLASQLTYEGLIDEIYGIQNSYVKLPPEKFAPKKQGGGSGGKDLPTEAKKLQLNSAEELYAEIRDKNFNAVGSVLSKKAKIISAAFEERHNAKTVGEIKQFVSQLPHMQAARGSLANHTSIAELIKDVTTSEDFFDKLTVEQEFMSGIDTDKVNSYIEDCIAQKHPLIKVLRLVCLQSVCNSGLKQKVLDYYRREILQTYGYEHILTLNNLEKAGLLKAQTGGRNNYPTIRKTLRLWMDDVNEQNPTDISYVYSGYAPLSVR
MVSLDTEVVNDLKSKVNIADLISQYVALSRTGKNYIGLCPFHGEKTPSFNVNAEKGFYHCFGCGRSGDAIEFLKEYNQVGFVDAVKELADFAGVTLNISDDREEKNNPNAPLFEINNQAARLYNILLMSTELGERARKYLEERGITDDVIKRFNIGLAPEENDFIFKNLSNKFDEEIMAKSGLFHFSNNNVFDAFTNRIMFPITNEYGHTIGFSGRKWQENDDSKAKYINTSATTIFDKSYELWNLDKAKPTISKQHEVYLMEGFMDVIAAYKAGINNVVASMGTALTEKHIRRLKQMAKKFVLVYDGDSAGQNAIYKAIDLIGESAVQIVKVPEGLDPDEYSKNYGLKGLSALMETGRIQPIEFLIDYLRPENLANLQTQLDFIEQISPMIAKLPSITAQDAYIRKLVEILPDFEYNQVEQAVNLRRENMTITDHPVSNLDASSLTESFTDENDYSSLESVMPVDFEEAYYENNVKTQQTYRRSESAQVVQPSVQVPKL
MGTAKKEQQRRIREGNTKDGNLRVKGENFYRDGKRVKFLNMYKGGKSIRNAKGDLIRAAPLQSTDVPTARVQPDRRWFGNTRVISQDALQHFRDALGDKKNDSYQVLLRRNKLPMSLLEEKDTSESPTAKIIDTEPYGATFGPKAQRKKPRVAAASLEDLAKATDSDSQKYEEKKELDSTLGLMAATEQEDGWSQVAKEAIFHKGQSKRIWNELYKVIDSSDVVIHVLDARDPLGTRCKSVEEYMKKETPHKHLIYVLNKCDLVPTWLAAAWVKHLSKDRPTLAFHASITNSFGKGSLIQLLRQFSQLHKDRQQISVGFIGYPNTGKSSIINTLRKKKVCQVAPIPGETKVWQYITLMKRIFLIDCPGIVPPSAKDTEEDILFRGVVRVEHVSHPEQYIPAVLRRCKRHHLERTYEISGWADATEFIEMLARKQGRLLKGGEPDETGVAKQVLNDFNRGKIPWFVSPPDRDPQPETSKRPADSEPETAQEAPEPPANKRL
MALWRTNDSKVYLPPAPVSRIVNTEEYITRTGIYYYAGSSRLITLGHPYFPIPKTSTRAAIPKVSAFQYRVFRVQLPDPNKFGLPDPNLYNPDTDRLVWGCVGVEVGRGQPLGVGLSGHPLFNKYDDTENSRIANGNAQQDVRDNTSVDNKQTQLCIIGCAPPIGEHWGIGTTCKNTPVPPGDCPPLELVSSVIQDGDMIDTGFGAMDFAALQATKSDVPLDISQSVCKYPDYLKMSADTYGNSMFFHLRREQIFARHYYNKLVGVGEDIPNDYYIKGSGNGRDPIESYIYSATPSGSMITSDSQIFNKPYWLHRAQGHNNGICWNNQLFITCVDTTRSTNLTISTATAAVSPTFTPSNFKQYIRHGEEYELQFIFQLCKITLTTEVMAYLHTMDPTILEQWNFGLTLPPSASLEDAYRFVRNAATSCQKDTPPQAKPDPLAKYKFWDVDLKERFSLDLDQFALGRKFLLQVGVQRKPRPGLKRPASSASSSSSSSAKRK
MPSATTASTNGANGASASPAPGNLSANDNIRRFAAPSRPLSPLPAHALFNDKTRCFVYGLQPRAVQGMLDFDFICKRSTPSVAGIIYTFGGQFVSKMYWGTSETLLPVYQEVPKAIAKHPDVDVVVNFASSRSVYSSTMELMEYPQIKTIAIIAEGVPERRAREIAYVAKKKGITIIGPATVGGIKPGCFKIGNTGGMMDNIVASKLYRKGSVGYVSKSGGMSNELNNIISQTTDGVYEGVAIGGDRYPGTTFIDHLLRYQADPDCKILVLLGEVGGVEEYKVIDAVKQGIITKPIVAWAIGTCASMFKTEVQFGHAGAFANSQLETAATKNKSMREAGFYVPDTFEDMPALLKQVYDKLVADGTIVPAPEPVVPKIPIDYSWAQELGLIRKPAAFISTISDDRGQELLYAGMPISDVFKEEIGIGGVMSLLWFRRRLPDYAAKFLEMVLMLTADHGPAVSGAMNTIITTRAGKDLISSLVAGLLTIGSRFGGALDGAAE
MREDLLLGFLLLGLLWEAPVVSSGPGKELPVVWAQEGAPVHLPCSLKSPNLDPNFLRRGGVIWQHQPDSGQPTPIPALDLHQGMPSPRQPAPGRYTVLSVAPGGLRSGRQPLHPHVQLEERGLQRGDFSLWLRPALRTDAGEYHATVRLPNRALSCSLRLRVGQASMIASPSGVLKLSDWVLLNCSFSRPDRPVSVHWFQGQNRVPVYNSPRHFLAETFLLLPQVSPLDSGTWGCVLTYRDGFNVSITYNLKVLGLEPVAPLTVYAAEGSRVELPCHLPPGVGTPSLLIAKWTPPGGGPELPVAGKSGNFTLHLEAVGLAQAGTYTCSIHLQGQQLNATVTLAVITVTPKSFGLPGSRGKLLCEVTPASGKERFVWRPLNNLSRSCPGPVLEIQEARLLAERWQCQLYEGQRLLGATVYAAESSSGAHSARRISGDLKGGHLVLVLILGALSLFLLVAGAFGFHWWRKQLLLRRFSALEHGIQPFPAQRKIEELERELET
MSNRKQARLEAKQFIDTLSVQPYPNSTKVYVEGSRSDIRVPMREISLADSLVGGTKEAPIFQPNEAVRVYDTSGVYTDPTHQIDLYNGLPKLREEWIAERADTEVLDDVSSVYTKERLEDETLDELRYGNLPRIRRAKAGYCVTQLHYARKGIITPEMEYIALRENMGRAKYQDEVLTQQHAGQSFGANLPKEITPEFVRREVAEGRAIIPSNINHPESEPMIIGRNFLVKVNANIGNSSVTSSIEEEVEKLVWSTRWGGDTVMDLSTGRNIHETREWILRNSPVPIGTVPMYQALEKVNGVAENLTWEVMRDTLIEQAEQGVDYFTIHAGLLLRYIPMTAKRVTGIVSRGGSIIAKWCLAHHQESFLYTHFREICEICAKYDVALSLGDGLRPGSIADANDEAQFAELRTLGELTKIAWEYDVQVIIEGPGHVPMHMIKENMDEQLKHCHEAPFYTLGPLTTDIAPGYDHITSGIGAAMIGWYGCAMLCYVTPKEHLGL
MGYLQSQKAVSLGDENTDALFKLHTSNRKSANMFGIKSELLNPSELSAVGSYSNDICPNRQSSSSTAADTSPSTNASNTNISFPEQEHKDELFMNVEPKGVGSSMDNHAITIHHSTGNGLLRSSFDHDYRQKNSPRNSIHRLSNISIGNNPIDFESSQQNNPSSLNTSSHHRTSSISNSKSFGTSLSYYNRSSKPSDWNQQNNGGHLSGVISITQDVSSVPLQSSVFSSGNHAYHASMAPKRSGSWRHTNFHSTSHPRAASIGNKSGIPPVPTIPPNIGHSTDHQHPKANISGSLTKSSSESKNLSTIQSPLKTSNSFFKELSPHSQITLSNVKNNHSHVGSQTKSHSFATPSVFDNNKPVSSDNHNNTTTSSQVHPDSRNPDPKAAPKAVSQKTNVDGHRNHEAKHGNTVQNESKSQKSSNKEGRSSRGGFFSRLSFSRSSSRMKKGSKAKHEDAPDVPAIPHAYIADSSTKSSYRNGKKTPTRTKSRMQQFINWFKPS
MPIVAQSTETTDWVSRFADEVIAESERRAPGKPGVVVASGLSPSGPIHLGNLREVMTPHLVADEVRRRGHEVRHLISWDDYDRYRKVPAGVPGVDESWAEHIGKPLTSVPAPKGSPHPNWAEHFKAAMVDSLAEMGVEFDGISQTAQYTSGVYREQILHAMKHRRDIDAILDQYRTKKAPAKKSQKPLDEAELEAAEGSGAAAEDDGSSGSAGYFPYKPYCGNCEKDLTTVTAYDDDSTELTYACTACGFSETVRLSEFNRGKLVWKVDWPMRWAYEGVVFEPSGVDHSSPGSSFQVGGQIVGIFGGEQPIGPMYAFVGISGMAKMSSSKGGVPTPADALKIMEPQLLRWLYARRRPNQSFKIAFDQEIQRLYDEWDRLDAKVADGSALPADAAAHARAVGTAAGELPRTPRPLPYRTLASVADITAGHEDQALRILGELDPANPIASLDEARPRYDKAEAWINTHVPADQRTIVRQEPDAELLKSLDEPSRQSLRLLLD
MGAQVSTQKSGSHENQNILTNGSNQTFTVINYYKDAASTSSAGQSLSMDPSKFTEPVKDLMLKGAPALNSPNVEACGYSDRVQQITLGNSTITTQEAANAVVCYAEWPEYLPDVDASDVNKTSKPDTSVCRFYTLDSKTWTTGSKGWCWKLPDALKDMGVFGQNMFFHSLGRSGYTVHVQCNATKFHSGCLLVVVIPEHQLASHEGGNVSVKYTFTHPGERGIDLSSANEVGGPVKDVIYNMNGTLLGNLLIFPHQFINLRTNNTATIVIPYINSVPIDSMTRHNNVSLMVIPIAPLTVPTGATPSLPITVTIAPMCTEFSGIRSKSIVPQGLPTTTLPGSGQFLTTDDRQSPSALPNYEPTPRIHIPGKVHNLLEIIQVDTLIPMNNTHTKDEVNSYLIPLNANRQNEQVFGTNLFIGDGVFKTTLLGEIVQYYTHWSGSLRFSLMYTGPALSSAKLILAYTPPGARGPQDRREAMLGTHVVWDIGLQSTIVMTIPWTS
MASTANMISQLKKLSIAEPAVAKDSHPDVNIVDLMRNYISQELSKISGVDSSLIFPALEWTNTMERGDLLIPIPRLRIKGANPKDLAVQWAEKFPCGDFLEKVEANGPFIQFFFNPQFLAKLVIPDILTRKEDYGSCKLVENKKVIIEFSSPNIAKPFHAGHLRSTIIGGFLANLYEKLGWEVIRMNYLGDWGKQFGLLAVGFERYGNEEALVKDPIHHLFDVYVRINKDIEEEGDSIPLEQSTNGKAREYFKRMEDGDEEALKIWKRFREFSIEKYIDTYARLNIKYDVYSGESQVSKESMLKAIDLFKEKGLTHEDKGAVLIDLTKFNKKLGKAIVQKSDGTTLYLTRDVGAAMDRYEKYHFDKMIYVIASQQDLHAAQFFEILKQMGFEWAKDLQHVNFGMVQGMSTRKGTVVFLDNILEETKEKMHEVMKKNENKYAQIEHPEEVADLVGISAVMIQDMQGKRINNYEFKWERMLSFEGDTGPYLQYAHSRLRSVE
MASVLGSGRGSGGLSSQLKCKSKRRRRRRSKRKDKVSILSTFLAPFKYLSPGTTNTEDEDNLSTSSAEVKENRNVSNLGTRPLPPGDWARGGSTPSVKRKRPLEEGNGGHFCKLQLIWKKLSWSMTPKNALVQLHELKPGLQYRMVSQTGPVHAPVFAVAVEVNGLTFEGTGPTKKKAKMRAAEMALKSFVQFPNAFQAHLAMGSSTSPCTDFTSDQADFPDTLFKEFEPSSRNEDFPGCCPVDTEFLSSAYRRGRLLYHTLDLMGQALPDRSRLAPGALGERNPVVVLNELRSGLRYVCLSETAEKPRVKSFVMAVCVDGRTFEGSGRSKKLAKGQAAQAALQALFDIRLPGHIPSRSKSNLLPQDFADSVSQLVTQKFRELTVGLTSVYARHKTLAGIVMTKGLDTKQAQVIVLSSGTKCISGEHISDQGLVVNDCHAEIVARRAFLHFLYTQLELHLSKHQEDPERSIFIRVKEGGYRLRENILFHLYVSTSPCGDA
MAQTYYKIGVQSTEVNSESIFFNPEVDSSDTVAVVSAGIVVVGTILTAFASFVNPGVVLISFGTLAPVLWPDPEEDPKKIWSQFMKHGEDLLNQTISTAVKEIALAHLNGFKDVLTYYERAFNDWKRNPSANTARLVSQRFENAHFNFVSNMPQLQLPTYDTLLLSCYTEAANLHLNLLHQGVQFADQWNADQPHSPMLKSSGTYYDELLVYIEKYINYCTKTYHKGLNHLKESEKITWDAYNTYRREMTLIVLDLVATFPFYDIRRFPRGVELELTREVYTSLDHLTRPPGLFTWLSDIELYTESVAEGDYLSGIRESKYYTGNQFFTMKNIYGNTNRLSKQLITLLPGEFMTHLSINRPFQTIAGINKLYSLIQKIVFTTFKNDNEYQKNFNVNNQNEPQETTNYPNDYGGSNSQKFKHNLSHFPLIIHKLEFAEYFHSIFALGWTHNSVNSQNLISESVSTQIPLVKAYEVTNNSVIRGPGFTGGDLIELRDKCSIK
MSGDGEDELCRNALALVNELCFSVRGNHNNEKCIEFSYLLRDRDRTRHIETDISVSLLSVIVTFCGIVLLGVSLFVSWKLCWIPWRDKGLNPQRRDSQHHPHQHLHHHHSHFTDLTVERVDCGPEMPERSYLDLESYPESGIKLSQTSPDIPVDTSSGSKENNIPNAHSQQQVSAPPPATRFNSLPRPIPQQLSSPEFGTQADEKVEQVTSIGQIKPELYKQRSIDTEAKKHQKVNCGRINFMLRYTYTTEQLVVKILKALDLPAKDANGFSDPYVKIYLLPDRKKKFQTKVHRKTLNPIFNETFQFNVPFNELQNRKLHFSVYDFDRFSRHDLIGQVVLDNLLEFSDFSEDTTIWRDILEATSEKADLGEINFSLCYLPTAGRLTITIIKATNLKAMDLTGFSDPYVKASLICDERRLKKRKTSIKKNTLNPVYNEALVFDIPNENMEHVNVIIAVMDYDCIGHNEVIGMCRVGNATDGPGREHWNEMLANPRKPIEQW
MGDMRDHEEVLEIPDRDSEEELENIIGQIAYRDLTIPVTEMQDPEALPTEQTATDYVPSSTSTPHPSSGQVYVELQELMMDQRNQELQWVEAAHWIGLEENLREDGVWGRPHLSYLTFWSLLELQKVFSKGTFLLGLAETSLAGVANHLLDCFIYEDQIRPQDREELLRALLLKRSHAEDLGNLEGVKPAVLTRSGGASEPLLPHQPSLETQLYCGQAEGGSEGPSTSGTLKIPPDSETTLVLVGRANFLEKPVLGFVRLKEAVPLEDLVLPEPVGFLLVLLGPEAPHVDYTQLGRAAATLMTERVFRITASMAHNREELLRSLESFLDCSLVLPPTDAPSEKALLNLVPVQKELLRRRYLPSPAKPDPNLYNTLDLNGGKGGPGDEDDPLRRTGRIFGGLIRDIRRRYPYYLSDITDALSPQVLAAVIFIYFAALSPAVTFGGLLGEKTRNLMGVSELLISTAVQGILFALLGAQPLLVLGFSGPLLVFEEAFFSFCES
MKNPSFDWERLKDVFYRSRAIGELKWPTQYEEFKCALSLTVIAVEIQDFIQVYNYFGQLLGKINLQRIHEDIIKFEFDKDEKLILVTKSSIKIVKGWSPLTIESVPLQDPTIDTIWDYHNGIMLLAKSRDIYKLNGNEWELLYENKDKKYNLLTKNHWSCNDDSIILLDVDHVYQVSTSNGALLKLITDSSWHKVTISSRGFICLYNMKDNKLQIFRDPARILMEHNLDSTPDDICWCGNDTVACSFEDEIKLYGPDGLYVTFWYPFTVTNLRAEVDGLKVITTEKIYFLSRVQPQTSNIFRIGSTEPGAMLVDSFSLLEDHAPKAIEILKNFVLEKGVLDCIAAAIDEFEPKLQKMLLNAASYGKASLQYKSFDASIFVNACNTIKLLNCFRSFGIFLTVEEYRCISLKGVIDRLLKYHRYYECIQICKLANERFLLGYVFTEWAKDKIKGSPDMEDDELLDKIKSRLSVIDMTDTLQMVAVAKVAYLEGRFQLSRNLA
MYFYIETLKQRLDAINQLRVDRALEAMKPAFQQVYSLLPVLLHHHHPLMPGYLEGKVPHGICLFSPDEKQQHYLDSVELRWGELSAPDRKGELPITGVYSMGSTSSIGQSCSSDLDIWVCHQSWLDNEERQLQQKCSLLEKWAAGQGVDVSFFLMDENRFRHNESGSLGGEDCGSTQHILLLDEFYRTAVRMAGKRILWNMVPVEEEAHYDEFVLSLYARGALAPNEWLDLGGLSALSAEEYFGASLWQLYKSIDSPYKAVLKTLLLEAYSWEYPNTRLLSSEIKARLHKGEIVSFGLDPYCMMLERVTQYLDAINDQTRLDLVRRCFYLKVCEKLSRERACTAWRRQILTQMVQAWGWSDERLVMLDNRANWKIGQVREAHNELLDAMMQSYRNLIRFARRNNLSVSASPQDIGVLTRKLYAAFEALPGKVTLVNPQISPDLSETNLTFIYVPAGRANRSGWYLYNQAPSMDAIISHQPLEYNRYLNKLVAWAYFNGLL
MKKRIPTLLATMIASALYSHQGLAADLASQCMLGVPSYDRPLVKGDTNDLPVTINADNAKGNYPDDAVFTGNVDIMQGNSRLQADEVQLHQKQAEGQPEPVRTVDALGNVHYDDNQVILKGPKGWANLNTKDTNVWEGDYQMVGRQGRGKADLMKQRGENRYTILENGSFTSCLPGSDTWSVVGSEVIHDREEQVAEIWNARFKVGPVPIFYSPYLQLPVGDKRRSGFLIPNAKYTTKNYFEFYLPYYWNIAPNMDATITPHYMHRRGNIMWENEFRYLTQAGAGLMELDYLPSDKVYEDEHPKEGDKHRWLFYWQHSGVMDQVWRFNVDYTKVSDSSYFNDFDSKYGSSTDGYATQKFSVGYAVQNFDATVSTKQFQVFNDQNTSSYSAEPQLDVNYYHNDLGPFDTRIYGQAVHFVNTKDNMPEATRVHLEPTISLPLSNRWGSLNTEAKLMATHYQQTNLDWYNANNSKKLEDSVNRVMPQFKVDGKLVFERDMAML
MRLNSVALLSLVATALAAKAPFKIDFEVRRGESKDDLSPEDDSNPRFVKRDGSLDMTLTNKQTFYMATLKIGSNEDENRVLEDTGSSDLWVMSHDLKCVSAPISKRNERSFGHGTGVKLNERELMQKRKNLYQPSRTIETDEEKEASEKIHNKLFGFGSIYSTVYITEGPGAYSTFSPLVGTEGGSGGSGGSNTCRSYGSFNTENSDTFKKNNTNDFEIQYADDTSAIGIWGYDDVTISNVTVKDLSFAIANETSSDVGVLGIGLPGLEVTTQLRYTYQNLPLKLKADGIIAKSLYSLYLNTADAKAGSILFGAIDHAKYQGDLVTVKMMRTYSQISYPVRIQVPVLKIDVESSSGSTTNILSGTTGVVLDTGSTLSYVFSDTLQSLGKALNGQYSNSVGAYVVNCNLADSSRTVDIEFGGNKTIKVPISDLVLQASKSTCILGVMQQSSSSSYMLFGDNILRSAYIVYDLDDYEVSLAQVSYTNKESIEVIGASGITNS
MAKIISFDEESRRALERGVNALADAVKITLGPKGRNVLLEKKYGTPQIVNDGITVAKEIELEDPLENTGARLIQEVASKTKDVAGDGTTTATVLVQALIREGLKNVAAGTNPVSLKRGIDKTTEALVAEIAKVAKPVEGSAIAQVATVSSGNDEEVGAMIAQAVEKVTKDGVITVEESKSLTTELEVVEGMQIDRGYISPYFITNNERQTVELENVRILITDKKISSIQELVPVLEKVARLGQPLLIIAEDVEGDALATLVVNKARGVLSVAAIKAPGFGERRKALLQDIAILTDGQLISEEIGLSLDTASLEALGTAQKITIEKDNTTIVAGNTTKPEIQKRIAQIRRQLEETDSEYDSEKLQERIAKLAGGIAVIKVGAATETELKDRKLRIEDALNATKAAVAEGIVPGGGKTLIYLASKVDEIKKNFDEEEKIGADIVKRALEAPLRQIADNAGAEGSVIVSRVKDSDFNIGYNAATGEFEDLIAAGIIDPAKVVR
MSSSKKESRNNAKNFIKNFSENLYPNSNRVYLNNSDKSIKVPVRSVELNRTEIIDNNNKIKYEENSPVMIYDTSGPYGDPKSLIDMKSGLNKLRNKWIIDRKDVELISKNLNLENKNNNFKKNIDHYISKKNRCITQLYYAKSGIITKEMEFVSIRENMNYEYSESEAKNNKKITPEFVRKEVASGRAIIPSNINHPESEPMVIGRNFFVKINANIGNSSISSSIEEEVQKLIWSVKWGADTVMDLSTGRNIHETREWILRNSPVPIGTVPIYQALEKANGIVENLNWKIFKKTLLEQAEQGVDYFTIHAGLLLRYIPMTSNRLTGIVSRGGSIIAKWCLFHHKENFIYENFEEICKICSCYDISLSLGDGLRPGSIKDANDEAQFAELYTLGKLTKVAWNYNVQVMIEGPGHVPINMIKENMTKQLKYCHEAPFYTLGPLTTDIAPGYDHFTSGIGAALIGWYGCAMLCYVTPKEHLGLPNKEDVKQGLIAYKIAAHAA
AGLTLFVGRLPPSARSEQLEELFSQVGPVKQCFVVTEKGSKACRGFGYVTFSMLEDVQRALKEITTFEGCKINVTVAKKKLRNKTKEKGKNENSECPKKEPKAKKAKVADKKARLIIRNLSFKCSEDDLKTVFAQFGAVLEVNIPRKPDGKMRGFGFVQFKNLLEAGKALKGMNMKEIKGRTVAVDWAVAKDKYKDTQSVSAIGEEKSHESKHQESVKKKGREEEDMEEEENDDDDDDDDEEDGVFDDEDEEEENIESKVTKPVQIQKRAVKRPAPAKSSDHSEEDSDLEESDSIDDGEELAQSDTSTEEQEDKAVQVSNKKKRKLPSDVNEGKTVFIRNLSFDSEEEELGELLQQFGELKYVRIVLHPDTEHSKGCAFAQFMTQEAAQKCLLAASPENEAGGLKLDGRQLKVDLAVTRDEAAKLQTTKVKKPTGTRNLYLAREGLIRAGTKAAEGVSAADMAKRERFELLKHQKLKDQNIFVSRTRLCLHNLPKAVDDK
MALKDYALEKEKVKKFLQEFYQDDELGKKQFKYGNQLVRLAHREQVALYVDLDDVAEDDPELVDSICENARRYAKLFADAVQELLPQYKEREVVNKDVLDVYIEHRLMMEQRSRDPGMVRSPQNQYPAELMRRFELYFQGPSSNKPRVIREVRADSVGKLVTVRGIVTRVSEVKPKMVVATYTCDQCGAETYQPIQSPTFMPLIMCPSQECQTNRSGGRLYLQTRGSRFIKFQEMKMQEHSDQVPVGNIPRSITVLVEGENTRIAQPGDHVSVTGIFLPILRTGFRQVVQGLLSETYLEAHRIVKMNKSEDDESGAGELTREELRQIAEEDFYEKLAASIAPEIYGHEDVKKALLLLLVGGVDQSPRGMKIRGNINICLMGDPGVAKSQLLSYIDRLAPRSQYTTGRGSSGVGLTAAVLRDSVSGELTLEGGALVLADQGVCCIDEFDKMAEADRTAIHEVMEQQTISIAKAGILTTLNARCSILAAANPAYGRYNPRRS
MAVWRSCLRASSSRHRLSSLFFSHHLKPSSFISHSPPLFSPSPSPSPTCFSPLHRLLSSGPEFPIGSQEIIPTDDSSLPVLAVVDFLEGFHEFTGLPWWMIIASSTVAVRLALLPLLILQLKKLKTISELLPKLPMPIPETPTLKGSIDQFSHFLKESRAIGCPSFLWFFPYLSVQLPCFFLLMASIRKMSLDGHPGFDSGGVLWFQNLSDLPGGSFGPVFPILIATFHYINIQISFDTSTIRQTTGLTGLLMRYYKLYLEILSVPLFFVGYAIPQGSLVYWVTNSSVNIFQQLSLKHPTVGAKLGLLSQGATPGMGHSMEISESVIKYVDSDSKEQTLSLQTLTPEELLSLSVQVLSKGDKETSIQLLRLALEKDPGYVRGLVLMGQALLQKTQLSEATEYLELAISKLLDEDPSDAEDVELLMLASQWAGAAYVQQGKLKSGIIHLERVAKLREPGDPKSKEHYFEALLLLSSALYKEGQSDEAAKILRVVVDHNPAY
MSSAPPFAAALAWSGHLRRRLDAHPDLAAWLANACAHPVSANVLAAWQAELSGPDAPEVLPVEQCRGMLRKLRERVFLTLIVRDLGGQADLEEVVGAMTVLADIAVGTAYRSVAAELAAVHGLPREQSTGDPQEMLIVGMGKLGGRELNVSSDIDLVMLYGDEGETDGPRRISNHEFYGRLTRRMMPALSEVDADGQVFRTDLRLRPDGDAGPLAWSLDALEHYLIGQGREWERYAWLKARLMPAQAFADSNPDAQARQLESLRVPFVYRKYFDFDALAALRALRERIRQDWQRRALARNGVDSANNIKLGDGGIREIEFIVQLSQLIRGGRMPALQRRGLLEALHAERAAGLVPEGDAQKLEAAYRFLRRTEHALQYREDEQTHLLPADPAQRAALAAALGYEPAAFERTLAEHRAFVSQTFRNAFRLAGMGEEDDSPAPARTHANGHAMRPHAGALHDIEERLAGQIQRDFPEHAEDLLRRTETLLGSHRVRSLPDSS
MHLVSSLLVVGAAFQAVLGLPDPLHEKRHSDIIKRSVDSYIQTETPIAQKNLLCNIGASGCRASGAASGVVVASPSKSSPDYWYTWTRDAALVTKLIVDEFTNDYNTTLQNTIQAYAAAQAKLQGVSNPSGSLSNGAGLGEPKFMVDLQQFTGAWGRPQRDGPPLRAIALIGYGKWLVSNGYADTAKSIIWPIVKNDLAYTAQYWNNTGFDLWEEVNSSSFFTIAASHRALVEGSAFAKSVGSSCSACDAIAPQILCFQQSFWSNSGYIISNFVNYRSGKDINSVLTSIHNFDPAAGCDVNTFQPCSDRALANHKVVVDSMRFWGVNSGRTAGKAAAVGRYAEDVYYNGNPWYLATLAAAEQLYDAVYVWKKQGSITVTSTSLAFFKDLVPSVSTGTYSSSSSTYTAIINAVTTYADGFVDIVAQYTPSDGSLAEQFDKDSGAPLSATHLTWSYASFLSAAARRAGIVPPSWGAASANSLPGSCSASTVAGSYATATATS
MSPKLSPPNIGEVLARQAEDIDTRYHPSAALRRQLNKVFPTHWSFLLGEIALYSFVVLLITGVYLTLFFDPSMVDVTYNGVYQPLRGVEMSRAYQSALDISFEVRGGLFVRQIHHWAALMFAAAIMVHLARIFFTGAFRRPRETNWVIGSLLLILAMFEGYFGYSLPDDLLSGLGLRAALSSITLGMPVIGTWLHWALFGGDFPGTILIPRLYALHILLLPGIILALIGLHLALVWFQKHTQFPGPGRTEHNVVGVRVMPVFAFKSGAFFAAIVGVLGLMGGLLQINPIWNLGPYKPSQVSAGSQPDFYMMWTEGLARIWPPWEFYFWHHTIPAPVWVAVIMGLVFVLLPAYPFLEKRFTGDYAHHNLLQRPRDVPVRTAIGAMAIAFYMVLTLAAMNDIIALKFHISLNATTWIGRIGMVILPPFVYFITYRWCIGLQRSDRSVLEHGVETGIIKRLPHGAYIELHQPLGPVDEHGHPIPLQYQGAPLPKRMNKLGSAG
MTDFAARLKKVASNPEVFKQFGRGVERETLRYRQDGHLATTPHPEGLGSAFTNKWITTDFSESLLEFITPVSHDIPELMAQLKDIHHFTQTKMGEEKMWPLSMPCYVGSEDDIQLAQYGSSNSAKMKTLYREGLKRRYGSLMQIISGVHFNFSFPESFWDALYGEQDEQARQDTKSAAYFALIRNYYRFGWMIPYFFGASPALCGSFIQGRETKLPFESIGGTLYLPKATSLRLSDLGYTNSAQSVLKIGFNSIDQYLEGLGDAIRRPSEEFAKIGVKVDGEYRQLNTNILQIENELYAPIRPKRVAKSGEKPSDALSRAGVEYIEVRSLDVNPFSAVGVSEEQVRFLDLFLTWAALSDSDPMDNCELECWRDNWNKVIISGREKGLMLQIGCQGERLSLQDWAKRVFVELRQIAVEMDSAAGGDAYQAVCDKLEAWIDNPELTISGQLLELTKELGGLGKVGCALGMKFREENLAHGYQHYSQDIMETEVASSVEKQRK
MATSSLCSSFTSQTCNPHSRPHRKTLTLPGSVFLCRQFHLNSPSVSKTRRIRTRQSGPVASLGGLLGGIFKGTDTGEATRKQYAAIVNTINGLEPKISALSDSELRDMTFASRERAQKGESLDSLLPEAFAVVREASKRVLGLRPFDVQLIGGMVLHKGEIAEMRTGEGKTLVAILPAYLNALVGKGVHVVTVNDYLARRDCEWVGQVPRFLGMKVGLIQQNMTSEQKKENYLCDITYVTNSELGFDFLRDNLATSVEELVIRGFNYCVIDEVDSILIDEARTPLIISGPAEKSSDQYFKAAKIADAFERDIHYTVDEKQKSVLLSEQGYEDAEEILAVKDLYDPREQWASFVINAIKAKELFLRDVNYIIRGKEVLIVDEFTGRVMQGRRWSDGLHQAVEAKEGLPIQNETVTLASISYQNFFLQFPKLCGMTGTAATEITEFESIYKLKVTIVPTNKPMIRKDESDVVFRATTGKWRAVVVEISRMNKTGRPVLVGTT
MEKQWWKESVVYQIYPRSFMDSNGDGIGDLRGIISKLDYLKELGIDVIWLSPVYESPNDDNGYDISDYCKIMNEFGTMEDWDELLHEMHERNMKLMMDLVVNHTSDEHNWFIESRKSKDNKYRDYYIWRPGKEGKEPNNWGAAFSGSAWQYDEMTDEYYLHLFSKKQPDLNWDNEKVRQDVYEMMKFWLEKGIDGFRMDVINFISKEEGLPTVETEEEGYVSGHKHFMNGPNIHKYLHEMNEEVLSHYDIMTVGEMPGVTTEEAKLYTGEERKELQMVFQFEHMDLDSGEGGKWDVKPCSLLTLKENLTKWQKALEHTGWNSLYWNNHDQPRVVSRFGNDGMYRIESAKMLATVLHMMKGTPYIYQGEEIGMTNVRFESIDEYRDIETLNMYKEKVMERGEDIEKVMQSIYIKGRDNARTPMQWDDQNHAGFTTGEPWITVNPNYKEINVKQAIQNKDSIFYYYKKLIELRKNNEIVVYGSYDLILENNPSIFAYVRTYG
MAREFSLEKTRNIGIMAHVDAGKTTTTERILYYTGKIHKIGETHEGASQMDWMEQEQERGITITSAATTAQWDGHRVNIIDTPGHVDFTIEVQRSLRVLDGAVTVLDAQSGVEPQTETVWRQATEYGVPRIVFANKMDKIGADFLYSVQSLHDRLQANAHPIQLPIGSEDDFRGIIDLIKMKAEIYTNDLGTDILEEDIPAEYVDQANEYREKLVEAVADTDEDLMMKYLEGEEITNEELMAAIRRATINVEFYPVLCGSAFKNKGVQLMLDAVIDYLPSPLDIPAIKGINPDTDEEETRPASDEEPFAALAFKIMTDPFVGRLTFFRVYSGVLNSGSYVLNTSKGKRERIGRILQMHANSRQEIETVYAGDIAAAVGLKDTTTGDSLTDEKSKVILESIEVPEPVIQLMVEPKSKADQDKMGIALQKLAEEDPTFRVETNVETGETVISGMGELHLDVLVDRMKREFKVEANVGAPQVSYRETFRASTQARGFFKRQSG
MSVSIPSNSVPSSASRFQVHVINEGHGSAAAVGDSADPPHYEETSFGDEAQNRLRISFRPGNQECYDNFLQTGETAKTDTTFHAYDSHTNTYYLQTFGHNTMDAVPKIEYYRNTGSVSGPKVNRPSLLEIHEQLAKNVTVAPGSADRVANGDGMPGDEQAENKEEDMTGVVKFGWVKGVLVRCMLNIWGVMLFIRLSWIVGEAGIGLGVLIILLSTMVTSITGLSTSAIATNGFVRGGGAYYLISRSLGPEFGGSIGLIFAFANAVAVAMYVVGFAETVVDLLKESDSMMVDPTNDIRIIGSITVVILLGISVAGMEWEAKAQVILLVILLIAIANFFIGTVIPSNNEKKSRGFFNYQASIFAENFGPSFTKGEGFFSVFAIFFPAATGILAGANISGDLEDPQDAIPRGTMLAIFITTVAYIGVAICVAACVVRDATGSMNDTIVSGMNCNGSAACGLGYDFSRCQHEPCQYGLMNNFQVMSMVSGFGPLITAGIFSAT
MDAKARNCLLQHREALEKDIKTSYIMDHMISNGVLSVIEEEKVKSQATQYQRAAALIKMILNKDNCAYISFYNALLHEGYKDLAALLQSGLPLVSSSSGKDTDGGITSFVRTVLCEGGVPQRPVIFVTRKKLVHAIQQKLWKLNGEPGWVTIYGMAGCGKSVLAAEAVRDHSLLEGCFSGGVHWVSIGKQDKSGLLMKLQNLCMRLDQDESFSQRLPLNIEEAKDRLRVLMLRKHPRSLLILDDVWDPWVLKAFDNQCQILLTTRDKSVTDSVMGPKHVVPVESGLGREKGLEILSLFVNMKKEDLPAEAHSIIKECKGSPLVVSLIGALLRDFPNRWAYYLRQLQNKQFKRIRKSSSYDYEALDEAMSISVEMLREDIKDYYTDLSILQKDVKVPTKVLCVLWDLETEEVEDILQEFVNKSLLFCNRNGKSFCYYLHDLQVDFLTEKNRSQLQDLHRKMVTQFQRYYQPHTLSPDQEDCMYWYNFLAYHMASANMHKEL
MNQSLGPSEPEKPQDNTAEDSTEPTPDNHRADLSELRGIPKKQTGIEGFEDISHGGLPLGRTTLVSGTSGTGKTLFAMQFLYNGIVKYQEPGIFVTFEETPADIIRNASSFGWDLQALIDRGQLFILDASPDPEGYEVSGNFDLSALIERIQYAIRKYKAKRVSIDSVTAIFQQYDPAGVVRRELFRLTARLKQANVTTVMTTERTDEYGPIARYGVEEFVSDNVVILRNILEGEKRRRTIEILKLRGTTHMKGEYPFTITNDGINIFPLGAMQLTQRSSNVRVSSGIEKLDEMCGGGFFKDSIILATGATGTGKTSLVSKFLERGCLDGERCILFAYEESRAQLSRNASSWGIDLEEFERQGLLKIICAYPESAGLEDHLQKIKTEMMAFKPSRMAIDSLSALARGVSQNAFRQFVIGVTGLAKQEEITGFFTNTTDQFMGSHSITESHISTITDTIILLQYVEIRGEMARALNVFKMRGSWHDKGIREYLISNAGIQI
MTAELQQDDAAGAADGHGSSCQMLLNQLREITGIQDPSFLHEALKASNGDITQAVSLLTDERVKEPSQDTVATEPSEVEGSAANKEVLAKVIDLTHDNKDDLQAAIALSLLESPKIQADGRDLNRMHEATSAETKRSKRKRCEVWGENPNPNDWRRVDGWPVGLKNVGNTCWFSAVIQSLFQLPEFRRLVLSYSLPQNVLENCRSHTEKRNIMFMQELQYLFALMMGSNRKFVDPSAALDLLKGAFRSSEEQQQDVSEFTHKLLDWLEDAFQLAVNVNSPRNKSENPMVQLFYGTFLTEGVREGKPFCNNETFGQYPLQVNGYRNLDECLEGAMVEGDVELLPSDHSVKYGQERWFTKLPPVLTFELSRFEFNQSLGQPEKIHNKLEFPQIIYMDRYMYRSKELIRNKRECIRKLKEEIKILQQKLERYVKYGSGPARFPLPDMLKYVIEFASTKPASESCPPESDTHMTLPLSSVHCSVSDQTSKESTSTESSSQDVES
MRDTSPFYITTAISYPNGKPHIGHAYELIATDAMARFQRLDGREVFFLTGTDEHGQKMQQTAKKEGISPQELAARNSAEFQNMARLLNASNDDFIRTTEQRHHEASQAIWMRMGEAGDLYKDSYAGWYSVRDEAYYQENETELRGDGVRYGPQGTPVEWVEEESYFFRLSAYQDKLLKHYEENPDFIGPAERRNEVISFVKSGLKDLSVSRTTFDWGIKVPNDPSHVMYVWVDALTNYVTATGCLTDPTGPRAKFWPANIHVIGKDIIRFHAVYWPAFLMSAGLPLPKRVFAHGFLLNKGEKMSKSLGNVVDPFNLVEHFGLDQIRYFFLREVSFGQDGSYSEEGIATRINSDLANGIGNLASRSLSMIVKNCDGQVPLCGPLTDEDKAMLAAADSLIGTAREEMGKQLIHRALAAIIAVVSETDRYFAGQEPWALKKTDPSRMATVLYVTAEVVRQVAILLQPFMPESAGKLLDLVAVPTDRRDFAHLGEAGRLVSGTP
MKIWRFLLMKKQTRLPFDNLPFYNKVMDKTAIKKLISRLIDHFGMTYTSHILDQLKTSGFKQATDTAISLGIDDLLTAPSKGWLVQDAEQQGSVSEKQNHYGNLHAVEKLRQSIEIWYATSEYLRKEMNTNFSMTDPLNPVHVMSFSGARGNTSQVHQLVGMRGLMSDPQGQIIDLPIRRNLREGLSLTEYIISCYGARKGVVDTAVRTADAGYLTRRLVEVVQQIVVRRTDCGTVQGIFVSPIRGRERDINEVVVRTQILIGRVLADDVYINRRCIATRNQDIGVGLANQLRNIRPRPIYIRTPFTCKSISRICQLCYGRSTTHSHLIELGEAVGIIAGQSIGEPGTQLTLRTFHTGGVFTGDIAEHIRAPFNGKIEFNENLVYPTRTRNGHPAYLCHNNLSITIDGQNQVQNLTIPPQSLLLVQNDQYVESEQIIAEVRARTSSFKEKVRKNIYSDLEGEMHWSTNVCHAPEYVHGNVHSILRTGYLWILSGGIYGSG
MTNITKRSLVAAGVLAALMAGNVALAADVPAGVTLAEKQTLVRNNGSEVQSLDPHKIEGVPESNISRDLFEGLLVSDLDGHPAPGVAESWDNKDAKVWTFHLRKDAKWSDGTPVTAQDFVYSWQRSVDPNTASPYASYLQYGHIAGIDEILEGKKPITDLGVKAIDDHTLEVTLSEPVPYFYKLLVHPSTSPVPKAAIEKFGEKWTQPGNIVTNGAYTLKDWVVNERIVLERSPTYWNNAKTVINQVTYLPIASEVTDVNRYRSGEIDMTNNSMPIELFQKLKKEIPDEVHVDPYLCTYYYEINNQKPPFNDVRVRTALKLGMDRDIIVNKVKAQGNMPAYGYTPPYTDGAKLTQPEWFGWSQEKRNEEAKKLLAEAGYTADKPLTINLLYNTSDLHKKLAIAASSLWKKNIGVNVKLVNQEWKTFLDTRHQGTFDVARAGWCADYNEPTSFLNTMLSNSSMNTAHYKSPAFDSIMAETLKVTDEAQRTALYTKAEQQLD
MTTTKRPIALLILDGWGYRENTHMNAVYHANTPVLDRLNAQYAHGLISGSGLDVGLPDGQMGNSEVGHINLGSGRIVYQELTRISKAIADHEFEQNPALCDAVDAAVKTGGAVHIMGLLSPGGVHSHEEHIEAMCRMAVARGATKVYLHAFLDGRDTPPRSAKSSLSHFDDLFTTLGHGRIASIIGRYFAMDRDNRWDRVSQAYDLITQGKSKFQYDNAVTALEAAYSRDENDEFVSSSAITDANGQVATLQDGDALIFMNFRADRARQITRSFINPEFDGFARAVTPKVNFVTLTEYAADIKAPIAYPSDNLVNTLGEVLQNRGRTQLRISETEKYAHVTFFFNGGKEEPFNGEDRILINSPKVATYDLQPEMSSTELTDKLVAAIESTKYDVIICNYPNGDMVGHTGNFDAAVKACEAVDACIGRVVEALAKVGGECIITADHGNAEQMTDETTGQAHTAHTSELVPFVFVGRDATIDKGGKLSDVAPTILHLMGESI
MDELLGEALSAENQTGESTVESEKLVTPEDVMTISSLEQRTLNPDLFLYKELVKAHLGERAASVIGMLVALGRLSVRELVEKIDGMDVDSVKTTLVSLTQLRCVKYLQETAISGKKTTYYYYNEEGIHILLYSGLIIDEIITQMRVNDEEEHKQLVAEIVQNVISLGSLTVEDYLSSVTSDSMKYTISSLFVQLCEMGYLIQISKLHYTPIEDLWQFLYEKHYKNIPRNSPLSDLKKRSQAKMNAKTDFAKIINKPNELSQILTVDPKTSLRIVKPTVSLTINLDRFMKGRRSKQLINLAKTRVGSVTAQVYKIALRLTEQKSPKIRDPLTQTGLLQDLEEAKSFQDEAELVEEKTPGLTFNAIDLARHLPAELDLRGSLLSRKPSDNKKRSGSNAAASLPSKKLKTEDGFVIPALPAAVSKSLQESGDTQEEDEEEEDLDADTEDPHSASLINSHLKILASSNFPFLNETKPGVYYVPYSKLMPVLKSSVYEYVIASTL
MATTMEQEICAHSLTLKGCPKCSALQYRNGFYLLKYDEEWYPEELLTDGEDDVFDPELDMEVVFELQGNSTSSDKNNSSSDGNEGVIINNFYSNQYQNSIDLSANATGSDPPRTYGQFSNLLSGAVNAFSNMIPLLADQNTEEMENLSDRVLQDTAGNTVTNTQSTVGRLVGYGAVHDGEHPASCADTASEKILAVERYYTFKVNDWTSTQKPFEYIRIPLPHVLSGEDGGVFGAALRRHYLVKTGWRVQVQCNASQFHAGSLLVFMAPEYPTLDAFAMDNRWSKDNLPNGTKTQTNRKGPFAMDHQNFWQWTLYPHQFLNLRTNTTVDLEVPYVNIAPTSSWTQHASWTLVIAVVAPLTYSTGASTSLDITASIQPVRPVFNGLRHETLSRQSPIPVTIREHAGTWYSTLPDSTVPIYGKTPVAPANYMVGEYKDFLEIAQIPTFIGNKIPNAVPYIEASNTAVKTQPLATYQVTLSCSCLANTFLAALSRNFAQYRGS
MGTGAADGSRGARRWLPWLGLFFWAAGAAAARGADGSEILPDSIPSAPGTLPHFIEEPEDAYIIKSNPIALRCKARPAMQIFFKCNGEWVHQNEHVSEESLDESSGLKVREVFINVTRQQVEDFHGPEDYWCQCVAWSHLGTSKSRKASVRIAYLRKNFEQDPQGREVPIEGMIVLHCRPPEGVPAAEVEWLKNEEPIDSEQDENIDTRADHNLIIRQARLSDSGNYTCMAANIVAKRRSLSATVVVYVNGGWSSWTEWSACNVRCGRGWQKRSRTCTNPAPLNGGAFCEGMSVQKITCTALCPVDGSWEVWSEWSVCSPECEHLRIRECTAPPPRNGGKFCEGLSQESENCTDGLCILDKKPLHEIKPQRWSRRGIENASDIALYSGLGAAVVAVAVLVIGVTLYRRSHSDYGVDVIDSSALTGGFQTFNFKTVRQGNSLLLNPAMQPDLTVSRTYSGPICLQDPLDKELMTESSLFNPLSDIKVKVQSSFMVSLGVSE
MSFLWGSTKSKKGKNKKAAGSLPSGVVPQQRVKPTRKNVPIDYPRTLEKVHGESLIFRTSLLSELVSTGKSGIGPPDLIHCTELDKFHDEKIGEFFYITGIDASSVSMPIAFLKLIKWNDGKKLKSASLKNDDITTYCTFNIFQKLDIRLRYESEDVYQVNIVDCLNGNNEIPLSDLIWEETFVSCCIRSVIINSDFERKIPGLVELPFVFENRCASDYKRVIDSLCKFLPRFLECGWDSTKSVYATILNNYLTESLLVFLSITPEFITDYAIQVLDNLMTNDPSNSRYYAIVIISIMERSNDRDVEMIKRIHEILDLLLPVLYGLPSDEPYISDLINCITDVLSIQARFLLNNNDYELSLSISTLATNLSSDNFESWYLLSKGYIFSQQYDKALLSINSMPCLAEYDIVKQAQINAFKFYMNYYKAPLCHSREHCTMTSHELNHLMNIMHYENELELKTIIFGRTVMPNESKYGCIEEIWNKSCLELGPICGPQSDNLI
MSGARSTTAGAVPSAATTSTTSTTSNSKDSDSNESLYPLALLMDELKHDDIANRVEAMKKLDTIALALGPERTRNELIPFLTEVAQDDEDEVFAVLAEQLGKFVPYIGGPQYATILLPVLEILASAEETLVREKAVDSLNNVAQELSQEQLFSDFVPLIEHLATADWFSSKVSACGLFKSVIVRIKDDSLRKNILALYLQLAQDDTPMVKRAVGKNLPILIDLLTQNLGLSTDEDWDYISNIFQKIINDNQDSVKFLAVDCLISILKFFNAKGDESHTQDLLNSAVKLIGDEAWRVRYMAADRFSDLASQFSSNQAYIDELVQPFLNLCEDNEGDVREAVAKQVSGFAKFLNDPSIILNKILPAVQNLSMDESETVRSALASKITNIVLLLNKDQVINNFLPILLNMLRDEFPDVRLNIIASLKVVNDVIGIELLSDSLLPAITELAKDVNWRVRMAIIEYIPILAEQLGMQFFDQQLSDLCLSWLWDTVYSIREAAVNN
MSVEAYGPSSQTLTFLDTEEAELLGADTQGSEFEFTDFTLPSQTQTPPGGPGGPGGGGAGGPGGAGAGAAAGQLDAQVGPEGILQNGAVDDSVAKTSQLLAELNFEEDEEDTYYTKDLPIHACSYCGIHDPACVVYCNTSKKWFCNGRGNTSGSHIVNHLVRAKCKEVTLHKDGPLGETVLECYNCGCRNVFLLGFIPAKADSVVVLLCRQPCASQSSLKDINWDSSQWQPLIQDRCFLSWLVKIPSEQEQLRARQITAQQINKLEELWKENPSATLEDLEKPGVDEEPQHVLLRYEDAYQYQNIFGPLVKLEADYDKKLKESQTQDNITVRWDLGLNKKRIAYFTLPKTDSGNEDLVIIWLRDMRLMQGDEICLRYKGDLAPLWKGIGHVIKVPDNYGDEIAIELRSSVGAPVEVTHNFQVDFVWKSTSFDRMQSALKTFAVDETSVSGYIYHKLLGHEVEDVIIKCQLPKRFTAQGLPDLNHSQVYAVKTVLQRPLSL
MSGKAQQQSRLKELISRGREQGYLTYAEVNDHLPEDISDPEQVEDIIRMINDMGINVFESAPDADALLLAEADTDEAAAEEAAAALAAVETDIGRTTDPVRMYMREMGTVELLTREGEIEIAKRIEEGIREVMGAIAHFPGTVDHILSEYTRVTTEGGRLSDVLSGYIDPDDGITPPAAEVPPPVDTKTAKADDDSEDEEAEATEDEEEAESGPDPVIAAQRFGAVADQMEVTRKALKKHGRENKQAIAEMLALAELFMPIKLVPKQFEGLVERVRSALDRLRQQERAIMQLCVRDARMPRADFLRQFPGNEVDESWTDALAKGKSKYAEAIARLQPDIIRCQQKLTALEVETGLKIAEIKDINRRMSIGEAKARRAKKEMVEANLRLVISIAKKYTNRGLQFLDLIQEGNIGLMKAVDKFEYRRGYKFSTYATWWIRQAITRSIADQARTIRIPVHMIETINKLNRISRQMLQEMGREPTPEELGERMEMPEDKIRKVL
MKNINPTQTAAWQALQKHFDEMKDVTIADLFAKDGDRFSKFSATFDDQMLVDYSKNRITEETLAKLQDLAKECDLAGAIKSMFSGEKINRTENRAVLHVALRNRSNTPILVDGKDVMPEVNAVLEKMKTFSEAIISGEWKGYTGKAITDVVNIGIGGSDLGPYMVTEALRPYKNHLNMHFVSNVDGTHIAEVLKKVNPETTLFLVASKTFTTQETMTNAHSARDWFLKAAGDEKHVAKHFAALSTNAKAVGEFGIDTANMFEFWDWVGGRYSLWSAIGLSIVLSIGFDNFVELLSGAHAMDKHFSTTPAEKNLPVLLALIGIWYNNFFGAETEAILPYDQYMHRFAAYFQQGNMESNGKYVDRNGKVVDYQTGPIIWGEPGTNGQHAFYQLIHQGTKMVPCDFIAPAITHNPLSDHHQKLLSNFFAQTEALAFGKSREVVEQEYRDQGKDPATLDYVVPFKVFEGNRPTNSILLREITPFSLGALIALYEHKIFTQGVIL
MPAHTRSLASKELCMNHQQIDAADKTERVTVGGMQVAKVLRDFLTESVLPRVGVDAERFWNGFGDIVRDMTPRNRELLARRDELQAQLDEYYRENPGKPDPEKYEAFLREIGYLVDEPAPAEIRTQNIDSEIATTAGPQLVVPILNARFALNAANARWGSLYDALYGTNAIPDEDGAERGAEYNPVRGQKVIQWGRDFLDAVLPLDGASHADVEKYNITDGKLAAHVNDGIYRLKDRDAYLGFTGYFEDPTSILLQNNGLHIELQIDPTHPIGKEDKTGLKDIILESAITTIMDFEDSVAAVDAEDKTLGYRNWFLLNTGELTEEVAKGDRTFTRKLNDDRVFIGKNGAELTLHGRSLLFVRNVGHLMTNPAILVDGEEIYEGIMDAIITTVCAIPGIAPQNKKKNSRKGSIYIVKPKQHGPEEVAFTNELFARVEDLLDLPRHTLKVGVMDEERRTSVNLDACIMEVADRLAFINTGFLDRTGDEIHTSMEAGAMVRKA
MLIFYAKYAFIFWFFVGSNQGEMLLMDKISHDKTLLNVTACTQNCLEKGQMDFRSCLKDCRINGTFPGALRKVQENYQMNMICRTESEIVFQIDWVQHSRGTEPAPNATYIIRVDAVKDDNKETTLYLSDDNFLILPGLESNSTHNITALAMHGDGSYSLIAKDQTFATLIRGYQPSKMGAVNLLRFVPQPDDLHHIAAEIEWKPSAESNCYFDMVSYSTNSVNMDEPLEVQFRDRKKLYRHTVDNLEFDKQYHVGVRTVNIMNRLESDLQWLPIAVPSCLDWYPYNYTLCPPHKPENLTVTQKQYLPNILALNITWARPRYLPDNYTLHIFDLFKGGTELNYTLDQNRSHFYVPKITVLGSHFEVHLVAQSAGGKNVSGLTLDKVPRGVLLSEGNMVKLVLFIIVPICCILMLCSLTFCRRNRSEVQALQMDAKDAKASEFHLSLMDSSGLLVTLSANESLEVMDELEVEPHSVLLQDVLGEGAFGLVRRGVYKKRQVA
MQQQHLFRLNILCLSLMTALPVYAENVQAEQAQEKQLDTIQVKAKKQKTRRDNEVTGLGKLVKSSDTLSKEQVLNIRDLTRYDPGIAVVEQGRGASSGYSIRGMDKNRVSLTVDGVSQIQSYTAQAALGGTRTAGSSGAINEIEYENVKAVEISKGSNSSEYGNGALAGSVAFQTKTAADIIGEGKQWGIQSKTAYSGKDHALTQSLALAGRSGGAEALLIYTKRRGREIHAHKDAGKGVQSFNRLVLDEDKKEGGSQYRYFIVEEECHNGYAACKNKLKEDASVKDERKTVSTQDYTGSNRLLANPLEYGSQSWLFRPGWHLDNRHYVGAVLERTQQTFDTRDMTVPAYFTSEDYVPGSLKGLGKYSGDNKAERLFVQGEGSTLQGIGYGTGVFYDERHTKNRYGVEYVYHNADKDTWADYARLSYDRQGIDLDNRLQQTHCSHDGSDKNCRPDGNKPYSFYKSDRMIYEESRNLFQAVFKKAFDTAKIRHNLSINLGY
MFFYLSKKIAVPNNVKLKCISWNKDQGFIACGGEDGLLKVLRLETQTDDSKLRGLAAPSNLSMNQNLEGHSGAVQVVTWNEQYQKLTTSDQNGLIIVWMLYKGSWYEEMINNRNKSVVRSMSWNADGQKICIVYEDGAVIVGSVDGNRIWGKDLKGIQLCHVTWSADSKILLFGMANGEIHIYDNQGNFIMKMKLNCLVNVTGAISIAGIHWYHGTEGYVEPDCPCLAICFDNGRCQIMRHENDQNPVLIDTGMYVVGIQWNHIGSVLAVAGSQKVVTQDKDINIVQFYTPFGEHLGTLKVPGKQMCSLSWEGGGLKIALAVDSFIYFANIRPDYKWGYCSNTVVYAYTRPDRPEYCVVFWDTKNSEKYVKYVKSLISITTCGDFCILATKADENHPQEENEMETFGATFVLVLCNSIGTPLDPKYIDLVPLFVAMTKTHVIAASKEAFYTWQYRVAKKLTALEINQITRSRKEGRERIYHVDDVPSGSVDGVFDYSKAI
MDLNRFIQALKGTIDPKLRIAAENELNQSYKIINFAPSLLRIIVSDHVEFPVRQAAAIYLKNMVTQYWPDREPPPGEAIFPFNIHENDRQRIRDNIVEGIIRSPDLVRVQLTMCLRAIIKHDFPGHWPGVVDKIDYYLQSQSSASWLGSLLCLYQLVKTYEYKKAEEREPLIIAMQIFLPRIQQQIVQLLPDSSYYSVLLQKQILKIFYALVQYALPLQLVNNQTMTTWMEIFRTIIDRTVPPETLHIDEDDRPELVWWKCKKWALHIVARLFERYGSAGNVTKEYFEFSEFFLKTYAVGIQQVLLKILDQYRQKEYVAPRVLQQAFNYLNQGVVHSITWKQMKPHIQNISEDVIFSVMCYKDEDEELWQEDPYEYIRMKFDIFEDYASPTTAAQTLLYTAAKKRKEVLPKMMAFCYQILTDPNFDPRKKDGALHVIGSLAEILLKKSLFKDQMELFLQNHVFPLLLSNLGYLRARSCWVLHAFSSLKFHNELNLRNAVE
MAGVGEGDSGGVERDDIGMVAASPVASRVNGKVDADVVGRFATCCRALGIAVYQRKRPPDLAAARSGFAALTRVAHDQCDAWTGLAAAGDQSIGVLEAASRTATTAGVLQRQVELADNALGFLYDTGLYLRFRATGPDDFHLAYAAALASTGGPEEFAKANHVVSGITERRAGWRAARWLAVVINYRAERWSDVVKLLTPMVNDPDLDEAFSHAAKITLGTALARLGMFAPALSYLEEPDGPVAVAAVDGALAKALVLRAHVDEESASEVLQDLYAAHPENEQVEQALSDTSFGIVTTTAGRIEARTDPWDPATEPGAEDFVDPAAHERKAALLHEAELQLAEFIGLDEVKRQVSRLKSSVAMELVRKQRGLTVAQRTHHLVFAGPPGTGKTTIARVVAKIYCGLGLLKRENIREVHRADLIGQHIGETEAKTNAIIDSALDGVLFLDEAYALVATGAKNDFGLVAIDTLLARMENDRDRLVVIIAGYRADLDKFLDTNE
MVGSGSHTPYDISNSPSDVNVQPATQLNSTLVEDDDVDNQLFEEAQVTETGFRSPSASDNSCAYCGIDSAKCVIKCNSCKKWFCNTKNGTSSSHIVNHLVLSHHNVVSLHPDSDLGDTVLECYNCGRKNVFLLGFVSAKSEAVVVLLCRIPCAQTKNANWDTDQWQPLIEDRQLLSWVAEQPTEEEKLKARLITPSQISKLEAKWRSNKDATINDIDAPEEQEAIPPLLLRYQDAYEYQRSYGPLIKLEADYDKQLKESQALEHISVSWSLALNNRHLASFTLSTFESNELKVAIGDEMILWYSGMQHPDWEGRGYIVRLPNSFQDTFTLELKPSKTPPPTHLTTGFTAEFIWKGTSYDRMQDALKKFAIDKKSISGYLYYKILGHQVVDISFDVPLPKEFSIPNFAQLNSSQSNAVSHVLQRPLSLIQGPPGTGKTVTSATIVYHLSKIHKDRILVCAPSNVAVDHLAAKLRDLGLKVVRLTAKSREDVESSVSNLALH
MSVEAYGPSSQTLTFLDTEEAELLGADTQGSEFEFTDFTLPSQTQTPPGGPGGAGGPGGAGAGGAAGQLDAQVGPEGILQNGAVDDSVAKTSQLLAELNFEEDEEDTYYTKDLPVHACSYCGIHDPACVVYCNTSKKWFCNGRGNTSGSHIVNHLVRAKCKEVTLHKDGPLGETVLECYNCGCRNVFLLGFIPAKADSVVVLLCRQPCASQSSLKDINWDSSQWQPLIQDRCFLSWLVKIPSEQEQLRARQITAQQINKLEELWKENPSATLEDLEKPGVDEEPQHVLLRYEDAYQYQNIFGPLVKLEADYDKKLKESQTQDNITVRWDLGLNKKRIAFFTLPKTDSDMRLMQGDEICLRYKGDLAPLWKGIGHVIKVPDNYGDEIAIELRSSVGAPVEVTHNFQVDFVWKSTSFDRMQSALKTFAVDETSVSGYIYHKLLGHEVEDVVIKCQLPKRFTAQGLPDLNHSQVYAVKTVLQRPLSLIQGPPGTGKTVTSATI
MRPLILLAALLWLQGFLAEDDACSSLEGSPDRQGGGPLLSVNVSSHGKSTSLFLSWVAAELGGFDYALSLRSVNSSGSPEGQQLQAHTNESGFEFHGLVPGSRYQLKLTVLRPCWQNVTITLTARTAPTVVRGLQLHSAGSPARLEASWSDAPGDQDSYQLLLYHLESQTLACNVSVSPDTLSYSFGDLLPGTQYVLEVITWAGSLHAKTSILQWTEPVPPDHLALRALGTSSLQAFWNSSEGATSFHLMLTDLLGGTNTTAVIRQGVSTHTFLHLSPGTPHELKICASAGPHQIWGPSATEWTYPSYPSDLVLTPLRNELWASWKAGLGARDGYVLKLSGPMESTSTLGPEECNAVFPGPLPPGHYTLQLKVLAGPYDAWVEGSTWLAESAALPREVPGARLWLDGLEASKQPGRRALLYSDDAPGSLGNISVPSGATHVIFCGLVPGAHYRVDIASSTGDISQSISGYTSPLPPQSLEVISRSSPSDLTIAWGPAPGQ
MRPAVRALLACAVLGLCLADPERTVRWCTISTHEANKCASFRENVLRILESGPFVSCVKKTSHMDCIKAISNNEADAVTLDGGLVYEAGLKPNNLKPVVAEFHGTKDNPQTHYYAVAVVKKDTDFKLNELRGKKSCHTGLGRSAGWNIPMAKLYKELPDPQESIQRAAANFFSASCVPCADQSSFPKLCQLCAGKGTDKCACSNHEPYFGYSGAFKCLMEGAGDVAFVKHSTVFDNLPNPEDRKNYELLCGDNTRKSVDDYQECYLAMVPSHAVVARTVGGKEDVIWELLNHAQEHFGKDKPDNFQLFQSPHGKDLLFKDSADGFLKIPSKMDFELYLGYEYVTALQNLRESKPPDSSKDECMVKWCAIGHQERTKCDRWSGFSGGAIECETAENTEECIAKIMKGEADAMSLDGGYLYIAGKCGLVPVLAENYKTEGESCKNTPEKGYLAVAVVKTSDANINWNNLKDKKSCHTAVDRTAGWNIPMGLLYSKINNCKFD
MWVSWAPGLWLLGLWATFGHGANTGAQCPPSQQEGLKLEHSSSLPANVTGFNLIHRLSLMKKSAIKKIRNPKGPLILRLGAAPVTQPTRRVFPRGLPEEFALVLTLLLKKHTHQKTWYLFQVTDANGYPQISLEVNSQERSLELRAQGQDGDFVSCIFPVPQLFDLRWHKLMLSVAGRVASVHVDCSSASSQPLGPRRPMRPVGHVFLGLDAEQGKPVSFDLQQVHIYCDPELVLEEGCCEILPAGCPPETSKARRDTQSNELIEINPQSEGKVYTRCFCLEEPQNSEVDAQLTGRISQKAERGAKVHQETAADECPPCVHGARDSNVTLAPSGPKGGKGERGLPGPPGSKGEKGARGNDCVRISPDAPLQCAEGPKGEKGESGALGPSGLPGSTGEKGQKGEKGDGGIKGVPGKPGRDAPGEICVIGPKGQKGDPGFVGPEGLAGEPGPPGLPGPPGIGLPGTPGDPGGPPGPKGDKGSSGIPGKEGPGGKPGKPGVKG
MTNNPPSAQIKPGEYGFPLKLKARYDNFIGGEWVAPADGEYYQNLTPVTGQLLCEVASSGKRDIDLALDAAHKVKDKWAHTSVQDRAAILFKIADRMEQNLELLATAETWDNGKPIRETSAADVPLAIDHFRYFASCIRAQEGGISEVDSETVAYHFHEPLGVVGQIIPWNFPLLMASWKMAPALAAGNCVVLKPARLTPLSVLLLMEIVGDLLPPGVVNVVNGAGGVIGEYLATSKRIAKVAFTGSTEVGQQIMQYATQNIIPVTLELGGKSPNIFFADVMDEEDAFFDKALEGFALFAFNQGEVCTCPSRALVQESIYERFMERAIRRVESIRSGNPLDSVTQMGAQVSHGQLETILNYIDIGKKEGADVLTGGRRKLLEGELKDGYYLEPTILFGQNNMRVFQEEIFGPVLAVTTFKTMEEALELANDTQYGLGAGVWSRNGNLAYKMGRGIQAGRVWTNCYHAYPAHAAFGGYKQSGIGRETHKMMLEHYQQTKCL
MSHQGKKSIPHITSDRLLIRGGRIINDDQSFYADVYLEDGLIKQIGENLIVPGGVKTIEANGRMVIPGGIDVNTYLQKPSQGMTSADDFFQGTRAALAGGTTMIIDHVVPEPGSSLLTSFEKWHEAADTKSCCDYSLHVDITSWYDGVREELEVLVQDKGVNSFQVYMAYKDLYQMSDSQLYEAFTFLKGLGAVILVHAENGDLIAQEQKRILEMGITGPEGHALSRPEELEAEAVFRAIAIAGRINCPVYITKVMSKSAADIIALARKKGPLVFGEPIAASLGTDGTHYWSKNWAKAAAFVTSPPLSPDPTTPDYLTSLLACGDLQVTGSGHCPYSTAQKAVGKDNFTLIPEGVNGIEERMTVVWDKAVATGKMDENQFVAVTSTNAAKIFNLYPRKGRIAVGSDADVVIWDPDKMKTLTAKSHKSTVEYNIFEGMECHGSPLVVISQGKIVFEDGNISVSKGMGRFIPRKPFPEHLYQRVRIRSKVFGLHSVSRGMYD
MASTNFDLEDQKYLEDVNAVKQWWTDSRWRYTKRPFTAEQIVAKRGTLKIEYPSNTQAKKLWKILEERFNDKTVSYTYGCLEPTMLTQMIKYLDTIYVSGWQSSSTASSTDEPSPDLADYPMNTVPNKVNQLFMAQLFHDRKQREERITTPREKRSSVQNYDYLRPIIADADTGHGGLTAVMKLTKLFVERGAAGIHIEDQAPGTKKCGHMAGKVLVPISEHINRLVAIRAQADIMGTDLLAIARTDSEAATLITSTIDYRDHAYLLGSTNPSLQPLNDLMVAAEQSGKSGEQLQAIEDSWIAQAGIKKFDDAVIDTINQGSFANKKELINRYLTAAKGKSNSEARAIAKGITGMDIYWNWDAPRTRGGFYRYQGGTQCAVNRAVAYAPFADLIWMESKLPDYKQAKEFADGVHAVWPEQKLAYNLSPSFNWKAAMSKEEQLTYIKRLGKLGYCWQFITLAGLHSTALISDQFASAYAKQGMRAYGELIQEPEMERKVDI
GTYGYPTPAVKKIESYYDVPEGVDIRGRYDAEFAKILTKDALKFVADLQREFRNHIKYALECRREAKKKYNEGALPEFDPATTYIREQEWVCAPVPPAVADRKVEITGPVDRKMVINALNSGAKVFMADFEDALSPGWENLMRGQVNLKDAVAGTISLHDKARNRVYKLNDQTAKLFVRPRGWHLPEAHILIDGEPATGCLVDFGLYFYHSYSAFRRTQGAGFGPFFYLPKMEHSREAKIWNNVFEKAEKVAGIERGSIRATVLIETLPAVFQMNEILYELKDHSVGLNCGRWDYIFSYVKTFQAHPDRLLPDRVLVGMTQHFMKSYSDLLIRTCHRRGVHAMGGMAAQIPIKEDPVANEVALELVRKDKLREVKAGHDGTWAAHPGLIPACMEIFNNNMGNASNQIDTVKREDGANITEQDLLQIPRGARTMEGLRLNTRVGIQYVAAWLTGSGSVPLYNLMEDAATAEISRVQNWQWLKYGVELNGDGLGVKVNKELF
MLVDTGLGLISELQAKLGWAVLLQIVPITIVAYNLLWFIYASFFSSLRKIPGPFLARISRVWEMKKTATGNIHEIMMDLHRRHGAIVRIGPRRYDFDTMEALKIIYRIGNALPKADYYKPFGLPSFPNLFDEQNPARHSAIKKQVASLYTMTALLSYEEGVDGQTAILKEQLQRFCDQKQVIDLPRFLQYYAFDVIGVITVGKSMGMMESNSDTNGACSALDGMWHYASMMAYIPNMHAWWLRLSSLLPIEVPIKGLTEYVERRIIQYRLKAAEFGDDAALKGENNFLAKLLLMEKKGTVTPVETQQAVGLNIGAGSDTTANALSTILYYLYTNPRTLHTLREELERYVKDGPISFQQSQSMPYLQAVIKEALRLHPGVGTQLTRVVPKGGLVIEGQFFPEGTEVGVNGWALYHNKAIFGNDASIFRPERWLEANENINIGGSFAFGAGSRSCIGKNISILEMSKAIPQIVRNFDIEINHGDMTWKNECWWFVKPEYKAM
MKIESLDLPDEIKRFYENSGILELYPPQAEAVEKGLLEGKNLLAAIPTASGKTLLAELAMLKSVLNGGKALYIVPLRALASEKFRRFQEFSVLGMRVGISTGDYDRRDEGLGINDIIVATSEKTDSLLRNETAWMQEISVVVADEVHLIDSPDRGPTLEITLSKLRRMNPSCQVLALSATVGNADELAAWLDAELVLSEWRPTDLMEGVFYNGIFYCKDKEKPVGQPTKDEAVNLVLDTIKEGGQCLVFESSRKNCMGFAKKAVSAVKKTLSNEDRETLAGIADEIIENSETDVSSVLATCVRSGTAFHHAGLTTPLRELVENGFREGRIKIISSTPTLAAGLNLPARRVIIRSYRRYSSDSGMQPIPVLEYKQMAGRAGRPRLDPYGEAVLLAKSYEEFVFLFEKYIEAGAEDIWSKLGTENALRTHILSTISNGFARTREELMDFLEATFFAFQYSNFGLSAVVDECLDFLRREGMLEKDPDALVSTVFGKLVSRLYI
MEESETQLNVKVQEQGKLYSANEIENFNQYLSAICLSLLIIDKDQWNVACHEDVNQQNICQFLSDSQIKALIVSKTVENEKFNIQIRSEYEASNNYAHTICFLKRHTFQYDNQLQPQQFSNHVQVINVGYAESQGGANPFTLSHNYVQNCFIPIFTQYKGEIDKKRIVDQSSYNDLIKKLNEVNLAFIKCRQNVEVPEIILQFDPRIKEAVKQRGGKPTIEDAAQLNKPDIVQSISQTVTRWISDINQISNTKLELTNASIVDEINYWMSMERSLFFIENQLKQPEVDFTIEVLTQAKKMNITAQFKEIALKQSLQKCQSCNQFMKEFPINNLLIATNLVEIKDAMIQIFQHMKKLSNIQETYTIPRSLQLAESFSRELTNEMIKYFKGFQILHIKYVDFKGLIIKTQEIFSQWDEEYKIFKQSIVKKSVHQKDQYGQFEHIKLQKQIQHIQRLREMHENLKEVIEQIIQNDQEEQKENVQQFATLQEIQQAYDIFKNVE
MDRRSEAFKIPVPEVIPAGQILSTIEVSSHRTLFDFFKQIRSDDNGLYAAQFDVLLGTYCNTLTLVRFLELGLSVSCVCTKFPELNYVNDGTIQFEVQQPMIARDGPHPVDQPTHTYMMKHIEQRSLSAAFAIAAEALGLIGGTTLDGTQISSSLRVRAIQQLARNVQTVLDSFERGTADQLLRVLLEKAPPLTLLAPLQIYRDEGRLASRVNRAVLVSELKRRVIEDTFFLTKHERNRKELVVARLAELVNCTAPSVAVTRMTHSDTKGRPVDGVVVTTAGVRQRLLQGILTLEDMAADVPVTYGEMMITGTNLVTALVMGKAVRNLDDVAHHLLGMQRDQVRANEKLIKDYEDVPSTARVRADLVLVGDRLVFLEALEKRVYQATNVPYPLVGNLDLTFIIPLGIFKPATDRYSRHAGSFTPTPGQPDPRTYPPQTVYFFNKDGNLVQLSFDSAAGTVCHSSFLDVDSVLVAIRREPHELHCAFGAYVTLPPAGTLLD
MTLEADKQTHGFQTEVKQLLQLMIHSLYSNKEIFLRELISNAADAADKLRFEALSAPALLEEDPNLRIRVEFDKQAHTITIDDNGIGMSRDEAIAHLGTIAKSGTADFLKTLSGDQRKDANLIGQFGVGFYSAFIVADHVDVYSRRAGLTAAEGVHWSSKGEGNFEVATIDKPQRGTRVVLHLKENEQHFAEGWTLRSTLKKYSDHIGLPIEMVKEEHHGKEEEKDAPKEAEWEAVNKASALWTRPKNDIKDEEYQEFYKHISHDMTNPLAWSHNKVEGKLEYTSLLYVPTRAPFDLYHRNAAKGLKLYVQRVFIMDQAEQFLPLYLRFIKGVVDSADLSLNVSREILQSGPVVDSMKAALSKRALDMLEKLAKDAPEDYKTFWKNFGQVLKEGPAEDYSNREKVASLLRFASTYDTSGDPSVALADYIARMKEGQDKLYYLTGESYAQIKDSPYLEVFRKKGIEVLLLVDRIDEWLMNYLHEFDGKSFVDIARGDLDLG
MNRVGAVFLFVYERNFFLSIVPDRHRTEIRMSSSERSEVKFDKHFNWWSLLGIAFSLSCSWVGISASMAVGIASGGPLLIIYGLIIAAFFSLMCGISLGDFAAILPNSSGGSFWVLKMLEQESVTLKTPEYEDPSDDDEEVFLENYCQTFNVEVSSKFQKVSSMVVGLLNYFGAIFTTASICSSLSMSCIGIHKLLHPDYELKHWHVFVGYECINAVLTLFNIYSTPLPYISQFGLYTSLLSFAMTFIICIVSRSDNTVDPWPKASNIFGSFDNQTGWNSSGMAFVVGLVNPIWAFVGIDSATHMIDEVGYSKSRFLVPKVIITTIIVGFVTSFIYCVGLFFCITDQTAVVESILPIVEIFYQATGNRNLSVFLQCMCITTGFVSGIASGTWQSRILQSFGKSYAPFYKEGSLGNKSLKKLAVLTPGFKSPLYAHFLSQICVTIIGCIFMGSSTAFNAIITACITLLLMSYAVPSFIFLFVIKKEKFIHRIESDVNCVSR
SEKTFLVEIGTEELPPKALRSLAESFAANFTAELDNAGLAHGTVQWFAAPRRLALKVANLAEAQPDREIEKRGPAIAQAFDAEGKPSKAAEGWARGCGITVDQAERLTTDKGEWLLYRAHVKGESTEALLPNMVATSLAKLPIPKLMRWGASDVHFVRPVHTVTLLLGDKVIPATILGIQSDRVIRGHRFMGEPEFTIDNADQYPEILRERGKVIADYEERKAKIKADAEEAARKIGGNADLSESLLEEVASLVEWPVVLTAKFEEKFLAVPAEALVYTMKGDQKYFPVYANDGKLLPNFIFVANIESKDPQQIISGNEKVVRPRLADAEFFFNTDRKKRLEDNLPRLQTVLFQQQLGTLRDKTDRIQALAGWIAEQIGADVNHATRAGLLSKCDLMTNMVFEFTDTQGVMGMHYARHDGEAEDVAVALNEQYQPRFAGDDLPSNPVACALAIADKMDTLAGIFGIGQHPKGDKDPFALRRAALGVLRIIVEKNLNLDLQ
MAYTQTATTSALLDTVRGNNSLVNDLAKRRLYDTAVEEFNARDRRPKVNFSKVISEEQTLIATRAYPEFQITFYNTQNAVHSLAGGLRSLELEYLMMQIPYGSLTYDIGGNFASHLFKGRAYVHCCMPNLDVRDIMRHEGQKDSIELYLSRLERGGKTVPNFQKEAFDRYAEIPEDAVCHNTFQTMRHQPMQQSGRVYAIALHSIYDIPADEFGAALLRKNVHTCYAAFHFSENLLLEDSYVNLDEINACFSRDGDKLTFSFASESTLNYCHSYSNILKYVCKTYFPASNREVYMKEFLVTRVNTWFCKFSRIDTFLLYKGVAHKSVDSEQFYTAMEDAWHYKKTLAMCNSERILLEDSSSVNYWFPKMRDMVIVPLFDISLETSKRTRKEVLVSKDFVFTVLNHIRTYQAKALTYANVLSFVESIRSRVIINGVTARSEWDVDKSLLQSLSMTFYLHTKLAVLKDDLLISKFSLGSKTVCQHVWDEISLAFGNAFPSVK
MSRRNERGCRSSSWYAMSTALAVTIWCLLACTSEVIAAASTPGTTPKAKTDTSSETASAETETATSGAATGKKEATPTQASKITGTTIVPFVNETEDMVSVDIDKYPYRVCMAVSTDLVRFGKSIDCINHTPKTPVQEGIMVVYKENIVAYTFEVITYHKDAIFQRSYADTTTNYFLGTSVTKMAFPIWELDEVNRNNRCYSAASRILNGEVYVAYHEDSYRNYTMVLVEDDYRSKNSKRYVTTKSRYHKGAWTWRYTESCNMNCVVVVTKARSNTPYEFFVLSSGEVVEISPFYNGENSEPFEEDTRNFWIRKNYTMKTYFGELAAPKKVVPLMAFLEREDMTIGWEIFPKQNVTCDWKKWQTVSRAIRTDTNTGYHFVSKGLTATFVASKRKIDYNTTTEGKNYNTFRCVYDEFVEEVNRVFEDEYNETHVKDGELEMYRTTGGLIVLWQGLKAKSLHNLEKFAALNNVSVATASPPVTTAATENGTTVRSRRKRSFD
MSTMHLLTFALLFSCSFARAACDPKIVNIGAVLSTRKHEQMFREAVNQANKRHGSWKIQLNATSVTHKPNAIQMALSVCEDLISSQVYAILVSHPPTPNDHFTPTPVSYTAGFYRIPVLGLTTRMSIYSDKSIHLSFLRTVPPYSHQSSVWFEMMRVYNWNHIILLVSDDHEGRAAQKRLETLLEERESKAEKVLQFDPGTKNVTALLMEARELEARVIILSASEDDAATVYRAAAMLNMTGSGYVWLVGEREISGNALRYAPDGIIGLQLINGKNESAHISDAVGVVAQAVHELLEKENITDPPRGCVGNTNIWKTGPLFKRVLMSSKYADGVTGRVEFNEDGDRKFANYSIMNLQNRKLVQVGIYNGTHVIPNDRKIIWPGGETEKPRGYQMSTRLKIVTIHQEPFVYVKPTMSDGTCKEEFTVNGDPVKKVICTGPNDTSPGSPRHTVPQCCYGFCIDLLIKLARTMNFTYEVHLVADGKFGTQERVNNSNKKEWNG
MARASLIQPGLWALLLLQAVGPAVAAKLNIPKVLLPFTRATRVNFTLEASEGCYRWSSTRPEVASIEPLGSSEQQCSQKAVVQARLTQPARLTSIIFAEDITTGQVLRCDAIVDLIHGIQIVSTTRELYLEDSPLELKIQALDSEGNTFSTLAGLVFDWTIVKDTEANGFSDSHNALRILTFLESTYIPPSYISEMEKAAKQGDTILVSGMKTGSSKLKARIQEAVYKNVRPAEVRLLILENILLNPAYDVYLLVGTSIHYKVQKIRQGKITELSMPSDQYELQLQNSIPDPQGDPARPVAVLTQDTSRVTAMQMGQSNLVLGHRSIRMQGASRLPNSTIYVVEAGYLGFTVHPGDRWVLETGHLYAVTIEVFDRSSNKVYPSDNIRIEAVFPAEFFEVLSSSQNGSYHHVRAIQSGQTTISASLTSVVDQDGGVHVLQVPVWNQQEVDIHIPITLYPSILTFPWQPKTGAYQYTIKAHGGSGNFTWSSSSYMVATVTVK
MPGKMKTMDGNTAAAYVSYAFTDVTAIYPITPSTPMAESVDEWAAQGKKNLFGQTVKIMEMQSESGAAGAIHGALQAGALATTYTASQGLLLMTPNMYKIAGELLPAVFHVSARALATNSLNIFGDHQDSYAVRHTGCAMLAESSVQQVMDLAAVAHLTAIKGRIPFINFFDGFRTSHEIQKIEVLDYEDLAHLLDRDAVARFRQNALHPDHPVVRGTAQNPDIYFQEREASNKFYMALPEMVESYMAKISALTGREYHLFNYYGAPDAGRMIIAMGSVCETIQETVDYLNARGEKVGVLTVHLYRPFSLKHFFKYIPKSVSNIAVLDRTKEPGSLAEPLYLDVKSAFYNSDWRPVIVGGRYALGGKDILPSHIISIFDNLAAERPRDGFTVGINDDVTFTSLPLSDRDIDTSSSGTTACKFWGLGSDGTVGANKSAIKIIGDKTDMYAQAYFAYDSKKSGGVTMSHLRFGHNPIRSPYLIDKADFISCSQQSYVNKYHL
MAVHRALAAYAISLYVLLPRKSGATDKGAIKFETWEPLCLLTQDFGNLYNRAHKLNLDIDTYVTAAQADQLRLQILLSRASSKIEAAAAAAATAAIAADLAGKAKHVASCKLAATTLTATTGYLHGRIAEFLEVMTAHRGTTNKYGCLSKSRSDNSNSITDSVANLKDKCKLTVQQISPDNKATEQITKAGFTKLTATGGLTSSDLGGSGQAVCMILSTTASEVVNNGNLDEPVPYAGGYLRRKHDLTSDGNDNLATITDSASAPATRAKTDPYLQIWRAFKNLEDCESTFTSGYSRPSPETLKAADETKTAIKNYVVQKEGKYDQATDKEDDYKNLDKIFKDGKDFYPQKLWDAMDKKDLLKDATQTNEIKKLADITDRSELNKVLLYYTRQKEQTLTKELKEAQEKATQANQNDAAAKAAEDSCNKLVGGEKCNADKKCSYETETDGTKKCKFNATKAEKSGAPVTQAQTVGETEATPEKCKGKDAKTCGTTQGCKWE
MVSIRPDEISSIIRQQIEQYDQEIQVSNVGTVLQVGDGIARVYGLDKVMSGELLEFEDGTIGIALNLEADNVGVVLMGDGRNILEGSSVRATQKIAQVPVGDAVIGRVVDALARPIDGKGDIATTDTRLIESSAPGIISRKFVYEPLQTGITAIDAMIPIPRGQRELIIGDRQTGKTAVAIDTILNQKGQGVVCVYVAIGQKASSVAQVVGVLQEKGALDYTVIVAANADDPATLQYLAPYTGASIAEYFMYKGQHTLVIYDDLSKQAQAYRQMSLLLRRPPGREAYPGDVFYLHSRLLERAAKLSPQLGEGSMTALPIVETQAGDVCAYIPTNVISITDGQIFLSADLFNSGLRPAINVGISVSRVGSAAQIKAMKQVAGKLKLELAQFDELKAFSQFSSDLDKATQLQLARGERLRELLKQQQYAPLPVEEQVAVIYTGINGFLDNIETKQVSAFISNLRENLSVKRAKFGEIIRSEKALTAEAENLLKDAISDCKQA
MAGLQLMTPASSPMGPFFGLPWQQEAIHDNIYTPRKYQVELLEAALDHNTIVCLNTGSGKTFIAVLLTKELAHQIRGDLNPHAKRTVFLVNSANQVAQQVSAVRTHSDLKVGEYSDLEVNASWTKERWSQEFTKHQVLIMTCYVALTVLKNGYLSLSDINLLVFDECHLAILDHPYREIMKLCESCPSCPRILGLTASILNGKCDPEELEEKIQKLERILRSDAETATDLVVLDRYTSQPCEIVVDCGPFTDRSGLYERLLMELEAALDFINDCNVAVHSKERDSTLISKQILSDCRAVLVVLGPWCADKVAGMMVRELQKYIKHEQEELHRKFLLFTDTLLRKIHALCEEYFSPASLDLKYVTPKVMKLLEILRKYKPYERQQFESVEWYNNRNQDNYVSWSDSEDDDDDEEIEEKEKPETNFPSPFTNILCGIIFVERRYTAVVLNRLIKEAGKQDPELAYISSNFITGHGIGKNQPRSKQMEAEFRKQEEVLRKFRA
MEEFKINLERDRSQQHDFIYPLIFQEYIYAFAHDRGLKRSIFLENAGYDNKSSLLIVKRLITHLITQIYQQNHFLFSVNDSKQNKIFGYNTHFYSQRIFEGFAIVVEIPFYLRLVSFLEDKERVKSQNLGSIHSIFPFLEDQFSHLNYVLDILIPHPIHLEILVQTLRYWVKDASSLHLLRFFLYDYPILNSLIIPKKSSFSISKINQRFFLFLYNFHVWEYESIFVFLRTQSSHLRLISSETFLERISFYQKIELEVFTNEFKAILWDFKEPFMHYVRYRGKAILASKGTSLLMNKWKYYLVNFWQCYFYMWSQPKRICINQLSNHSLDFMSYLSSVRLQLLMVRSKMIENSFLIENASKKFDTLMPITPMIGYLSKAKFCNVLGHPVSKPVWADLSDSDIIDRFGRIYRNISHYHSGSLKKTSLYRIKYILRLSCARTLARKHKSTVRAFLKRLGVGLLEEFFTEEEQVFYLTFPKVSSTSGKLYRRKIWYLDIICIN
MKGLNKITCCLLAALLMPCAGHAENEQYGANFNNADIRQFVEIVGQHLGKTILIDPSVQGTISVRSNDTFSQQEYYQFFLSILDLYGYSVITLDNGFLKVVRSANVKTSPGMIADSSRPGVGDELVTRIVPLENVPARDLAPLLRQMMDAGSVGNVVHYEPSNVLILTGRASTINKLIEVIKRVDVIGTEKQQIIHLEYASAEDLAEILNQLISESHGKSQMPALLSAKIVADKRTNSLIISGPEKARQRITSLLKSLDVEESEEGNTRVYYLKYAKATNLVEVLTGVSEKLKDEKGNARKPSSSGAMDNVAITADEQTNSLVITADQSVQEKLATVIARLDIRRAQVLVEAIIVEVQDGNGLNLGVQWANKNVGAQQFTNTGLPIFNAAQGVADYKKNGGITSANPAWDMFSAYNGMAAGFFNGDWGVLLTALASNNKNDILATPSIVTLDNKLASFNVGQDVPVLSGSQTTSGDNVFNTVERKTVGTKLKVTPQVNEG
MTVSNDTVDNAKATPELDQPWEELGLKQDEYDKIVGILGRRPTDAELTVYSVMWSEHCSYKSSKTHLRYFGETTTEEMASKILAGIGENAGVVDIGDGDAVTFRVESHNHPSFVEPYQGAATGVGGIVRDIMAMGARPIAVMDQLRFGPADAPDTARVLPGVVSGIGGYGNSLGLPNIGGETVFDESYAGNPLVNALCVGTLRVEDLKLAFASGTGNKVMLFGSRTGLDGIGGVSVLGSASFEEGEERKLPAVQVGDPFAEKVLIECCLELYAAGVVVGIQDLGGGGLACATSELAAAGDGGMVVNLDNVPLRAENMSAAEILASESQERMCAVVSPDNVEKFREICEKWDVTCAEIGEVTDKKDTYLVYHNGELVVDAPPSTIDEGPVYERPYARPQWQDEIQQAPEIARPESLVQAFKDMVSSPALSSRAFITEQYDRYVRGNTVKAKQSDSGVLRINEETSRGVAISADGSGRYTKLDPNMGARLALAEAYRNVAVT
MGRLLLWVGLVLLMKPNDGTAYKLVCYFTNWAHSRPVPASILPRDLDPFLCTHLIFAFASMSNNQIVANNLQDEKILYPEFNKLKERNRALKTLLSVGGWNFGTSRFTTMLSTLASREKFIGSVVSFLRTHGFDGLDLFFLYPGLRGSPINDRWNFLFLIEELQFAFEKEALLTQRPRLLLSAAVSGIPYIIQTSYDVHLLGRRLDFINVLSYDLHGSWEKSTGHNSPLFSLPEDPKSSAFAMNYWRNLGAPADKLLMGFPAYGRTFHLLRESKNGLQAASMGPASPGKYTKQAGFLAYYEVCSFIQRAEKHWIDHQYVPYAYKGKEWVGYDDAVSFSYKAMFVKKEHFGGAMVWTLDMDDVRGTFCGNGPFPLVHILNELLVRAEFNSTPLPQFWFTLPVNSSGPGSESLPVTEELTTDTVKILPPGGEAMATEVHRKYEKVTTIPNGGFVTPAGTTSPTTHAVALERNAMAPGAKTTTSLDLLSETMTGMTVTVQTQT
MAKIAKTHEDIEAQIREIQGKKAALDEAQGVGLDSTGYYDQEIYGGSDSRFAGYVTSIAATELEDDDDDYSSSTSLLGQKKPGYHAPVALLNDIPQSTEQYDPFAEHRPPKIADREDEYKKHRRTMIISPERLDPFADGGKTPDPKMNARTYMDVMREQHLTKEEREIRQQLAEKAKAGELKVVNGAAASQPPSKRKRRWDQTADQTPGATPKKLSSWDQAETPGHTPSLRWDETPGRAKGSETPGATPGSKIWDPTPSHTPAGAATPGRGDTPGHATPGHGGATSSARKNRWDETPKTERDTPGHGSGWAETPRTDRGGDSIGETPTPGASKRKSRWDETPASQMGGSTPVLTPGKTPIGTPAMNMATPTPGHIMSMTPEQLQAWRWEREIDERNRPLSDEELDAMFPEGYKVLPPPAGYVPIRTPARKLTATPTPLGGMTGFHMQTEDRTMKSVNDQPSGNLPFLKPDDIQYFDKLLVDVDESTLSPEEQKERKIMKL
MDLLSALTLETWVLLAVVLVLLYGFGTRTHGLFKKQGIPGPKPLPFFGTVLNYYMGLWKFDVECHKKYGKIWGLFDGQMPLFAITDTEMIKNVLVKECFSVFTNRRDFGPVGIMGKAVSVAKDEEWKRYRALLSPTFTSGRLKEMFPIIEQYGDILVKYLKQEAETGKPVTMKKVFGAYSMDVITSTSFGVNVDSLNNPKDPFVEKTKKLLRFDFFDPLFLSVVLFPFLTPIYEMLNICMFPKDSIEFFKKFVYRMKETRLDSVQKHRVDFLQLMMNAHNDSKDKESHTALSDMEITAQSIIFIFAGYEPTSSTLSFVLHSLATHPDTQKKLQEEIDRALPNKAPPTYDTVMEMEYLDMVLNETLRLYPIGNRLERVCKKDVEINGVFMPKGSVVMIPSYALHRDPQHWPEPEEFRPERFSKENKGSIDPYVYLPFGNGPRNCIGMRFALMNMKLALTKVLQNFSFQPCKETQIPLKLSRQGLLQPTKPIILKVVPRDEI
MAPRVAPGGSQQFLGKQGLKAKNPVSTPNSHFRSASNPRKRREPPTIDTGYPDRSDTNSPTDHALHDENETNINVVVRVRGRTDQEVRDNSSLAVSTSGAMGAELAIQSDPSSMLVTKTYAFDKVFGPEADQLMLFENSVAPMLEQVLNGYNCTIFAYGQTGTGKTYTMSGDLSDSDGILSEGAGLIPRALYQLFSSLDNSNQEYAVKCSYYELYNEEIRDLLVSEELRKPARVFEDTSRRGNVVITGIEESYIKNAGDGLRLLREGSHRRQVAATKCNDLSSRSHSIFTITLHRKVSSGMTDETNSLTINNNSDDLLRASKLHMVDLAGSENIGRSGAENKRARETGMINQSLLTLGRVINALVEKAHHIPYRESKLTRLLQDSLGGKTKTSMIVTVSSTNTNLEETISTLEYAARAKSIRNKPQNNQLVFRKVLIKDLVLDIERLKNDLNATRKKNGVYLAESTYKELMDRVQNKDLLCQEQARKLEVLDLNVKSSRE
MESTVGPACPPGRTVTKRPWALAEDTPRGPDSPPKRPRPNSLPLTTTFRPLPPPPQTTSAVDPSSHSPVNPPRDQHATDTADEKPRAASPALSDASGPPTPDIPLSPGGTHARDPDADPDSPDLDSMWSASVIPNALPSHILAETFERHLRGLLRGVRAPLAIGPLWARLDYLCSLAVVLEEAGMVDRGLGRHLWRLTRRGPPAAADAVAPRPLMGFYEAATQNQADCQLWALLRRGLTTASTLRWGPQGPCFSPQWLKHNASLRPDVQSSAVMFGRVNEPTARSLLFRYCVGRADDGGEAGADTRRFIFHEPSDLAEENVHTCGVLMDGHTGMVGASLDILVCPRDIHGYLAPVPKTPLAFYEVKCRAKYAFDPMDPSDPTASAYEDLMAHRSPEAFRAFIRSIPKPSVRYFAPGRVPGPEEALVTQDQAWSEAHASGEKRRCSAADRALVELNSGVVSEVLLFGAPDLGRHTISPVSWSSGDLVRREPVFANPRHPNF
MNKKKKPFLGMPAPLGYVPGLGRGATGFTTRSDIGPARDANDPVDDRHAPPGKRTVGDQMKKNQAADDDDEDLNDTNYDEFNGYAGSLFSSGPYEKDDEEADAIYAALDKRMDERRKERREQREKEEIEKYRMERPKIQQQFSDLKRKLAEVTEEEWLSIPEVGDARNKRQRNPRYEKLTPVPDSFFAKHLQTGENHTSVDPRQTQFGGLNTPYPGGLNTPYPGGMTPGLMTPGTGELDMRKIGQARNTLMDMRLSQVSDSVSGQTVVDPKGYLTDLNSMIPTHGGDINDIKKARLLLKSVRETNPHHPPAWIASARLEEVTGKLQVARNLIMKGTEMCPKSEDVWLEAARLQPGDTAKAVVAQAVRHLPQSVRIYIRAAELETDIRAKKRVLRKALEHVPNSVRLWKAAVELEEPEDARIMLSRAVECCPTSVELWLALARLETYENARKVLNKARENIPTDRHIWITAAKLEEANGNTQMVEKIIDRAITSLRANGVE
MSGILKRKFEDVDASSPCSSARESDDEVSSSESADSGDSVNPSTSNHFTPSSILKREKRLRTKNVHFSCVTVYYFTRRQGFTSVPSQGGSTLGMSSRHNSVRQYTLGEFAREQERLHREMLREHLREEKLNSLKLKMTKNGTVESEEASTLTVDDISDDDIDLDNTEVDEYFFLQPLPTKKRRALLRASGVKKIDVDEKHELRAIRLSREDCGCDCRVFCDPETCTCSLAGIKRQVDRMSFPCGCTKEGCSNTAGRIEFNPIRVRTHFLHTIMKLELEKNREQQTPTLNGCRGEISAHGPSMGPVAHSVEYSIADNFEIETEPQAAVLHLQEELDCQGDEEEEEEDGSSFCSGATDSSTQSLAPSESDEEEEEEEEEEEEEEEDDDDDKGDGFVEGLGAHTEVVPLPSVLCYSDGTAVHESHTKNASFYASSSTLYYQIDSHIPGTPSQLSDNYSERDTVKNGALSLVPYAMTPERFVDYARQAEEAYGASHYPAANPSV
MRPEVEQELAHTLLVELLAYQFASPVRWIETQDVILAEQRTERIVEIGPADTLGGMARRTLASKYEAYDAATSVQRQILCYNKDAKEIYYDVDPVEEEPEATEPAPSATPAAPAAAPAAGAPPPPPSAGPAASVEDIPVTAVDILRTLVAQKLKKSLADVPLSKAIKDLVGGKSTLQNEILGDLGKEFGSTPEKPEDVPLDELGASMQATFNGQLGKQSSSLIARMVSSKMPGGFNITSVRKYLETRWGLGSGRQDGVLLLALTMEPAARLGSEVDAKAYLDDVTNKYAASAGVNLSAPVAGGDSGGAGGGMVMDPAAIDALTKDQRALFKQQLEIIARYLKMDLRGGEKAHVISQETQKALQAQLDLWQAEHGDFYASGIEPSFDQLKARVYDSSWNWARQDALSMYYDIIFGRLQVVDREIVSQCIRIMNRSNPLLLDFMQYHIDNCPTERGETYQLAKELGQQLIENCREVLEVAPVYKDVAVPTGPQTTIDARGNI
MRLLLCKNWFASPVISPLLYTRSLYSMANTTSFPIAPQAPPNWSFTPSDISGKTNEIINNSNNFYDSMSKVESPSVSNFVEPFMKFENELGPIINQLTFLQHVSSDKEIRDASVNSSMKLDELNIDLSLRHDIFLQFARVWQDVQSKADSVERETFKYVEKSYKDYIHSGLELDEGNRLKIKEIKKKISVNSINFSKNLGEQKEYITFTKEQLEGVPDSILTQFETIKSDKDSNETLYKVTFKYPDIFPVMKLASSAQTRKQAFLADQNKVPENEAILLDTLKLRDELASLLGYDTYANYNLYDKMAEDSTTVMNFLNDLKDKLIPLGRKELQVLQDMKAEDVKKLNQGADPNYYIWDHRYYDNKYLLENFNVDLEKISEYFPLEATITGMLEIYETLFNLKFIETKDSQNKSVWHDDVKQIAVWNMDDPKSPNFVGWIYFDLHPRDGKYGHAANFGLSSSFMIDDTTRSYPVTALVCNFSKSTKDKPSLLKHNEIVTFF
MKFVLVSGASSCGLLLKTLGLKVTAIKIDPYINVDAGTMNPKEHGECFVLHDGGETDLDLGNYERYLGVDLARDNNITTGKVYQQVIENERKGKYLGRTVQVVPHVIDAIIDTINRVSRVPVDKSGEEPDVCIIELGGTVGDIESMPFVEALTQLRHRAGKNNFINIHVSYVPVVNGEQKTKPTQHAVKSVRSAGLIPDLIACRCEKPLEQGTINKVASSCQVEVNQVLAVRDMPTIYQVPLLLEEQGLLRELKETLKLDDVKLSPARVSQGQEVWAKWQKIVPLGYAETVDIVLVGKYVELHDAYLSVIKALEHSAMRCGRKLNLIWVDSEHLEEKTQKEDPTKYHKAWHDVCVAKGILVPGGFGHRGTEGMIRAAQWAREQKTPFLGVCLGMQVAVIEAARNLCELKDATSEEFDANAEHRVIIFMPEGSKEKLGGTMRLGTRSTHFQPGSEFSKLRALYGEATTIEERHRHRYEVNPDYIEKLEQSGLIFIGKDDSG
MSPSVSSPQLRHTKSNRAISRIDRTDPLALALQPPANEAPADKYARLHQEKLAKQRSDEIDKFLKQHQEDRATHGLASSPSTSVDGANFKKGRVYKMVLLGQAGAGKTTVLKQMRLLYDPPAHERERRGWTKIVLLNLTSSVRVLLETLSLYHDQRLERKSSELSRLESSTSASTSTSASASSPKHVDTESQPNDATRLELAKQLGTTKKINTSSLPWLTHIPSVVQLERALRTELGAFGEEAVLSASSDEAAITNQKVRTRLDAQGSSSIRGEKSPLVLRPGWQERLFTYARRSLSLTQNGRAAAARRETDGGDSQSESEKDNSETLKLLRAIRPEVLALWNDDAGCRALRKRGLFLDGQSDAATSYFLDNYSRITDAAYRPTDEDILHSRVRTLGVTEDVFRVDRSLIYRIYDVGGSRSQRAAWAPFLDDIESIIFLAPLSAFDQPLVEDCSTNRLADTFTLFNQIVTNPLLEHATMILFLNKIDLLEKKLRQGVQLH
MEGMDHWENAKYFQGIEDIEEDTRQPTVDSMSSGTYHCKSALRSHKDNMKLFLYRRDFLIFSHRFNGLPYDEQYLGVLPKLWSCFYDKTHDLSGFLDQYASREHCTPSDSFSRWADPTVLHLYDDPIIRNLLASENKVLNFLEGGISDILDKYQICIKRNIRLIYLHLFLNLALIVLNHTDADSMPDRRVELNGVTFKLEEGVILCEYNEYLKIYVLKGAVIWDMPAYRQVLQKDLFLTICDKISERINIVIGATIITALSHKTNLDDPDSHLYDACINMIKIGDNILVNHGNRGFDLLGKFEAYCVACILTYDDQRIWNPLEFLNNLIEDDRINQPDLYNDANNLVAFLRKQPIVILAELHGLWRIWGHPIIDLEGGMKKMEATCTKQSPVSVEETRVCERTMKLTFFTNYYDKHHHYPLSTLTHPDHFNLYSQYLSERDKIEYLANKDIAFEHSYIMRCIRRNKKIFQRSSLYNHKDWDQVVILQSFQIPKSVNLATM
MIIRVCIRCFIVLTLVLGIGGCNFFGINSGREPLPAVSPLTPPKLPDWIEQISPIGEAQPLNQIRIRFKEALIPVESLDSPEQQQLLQKFALWPPLPGQFRFLTPRMVGFQADKALPIATRLQVTLKAGLADLKNHRLDKDLSWTFNTQSINLTNLPGVNPIEKADAEPIDLQPKLQFTSNVELDLASVQEHLQLIPEGKNEGLRFQVTLNKEEKPLDKEEPLKKFDPSARNWIYNLRPQKNLKTATRYRLVFSPGIRPAYGNLVTDREFVSKLSTYSPLAFQKINFYGQPDAGGTYGRFIKGSPQLEFNNILVAESAKTNIKINPAPKDISRLLQVNDEDRIIGINPYALEPAKTYTITIGENLQDKFGQTLGKPVSLKYDTGDLAGDIWVPSDLNIFPAGKDLRLNISTVNLPESKYQAAYRVVKPTDLVYFNYGNDLLPKPAEWKSFQVSGKKNQSVDVTVPLREKINAKTGMLAYGVQARTNKYQENGKELWREPT
MAKVIGIDLGTTNSCLAISENGQTKVIENAEGARTTPSVIAYLDGGEILVGAPAKRQAVTNAKNTIYAAKRLIGHKFEDKEVQRDIESMPFEIIKANNGDAWVKAQGKELSPPQISAEVLRKMKEAAEAYLGEKVTEAVITVPAYFNDSQRQATKDAGRIAGLDVKRIINEPTAAALAFGMDKGDNKDRKVAVYDLGGGTFDISIIEIANLDGDKQFEVLATNGDTFLGGEDFDQRLIDYIIDEFKKEQGIDLKQDVMALQRLKEAAEKAKIELSSGQQTEINLPYITMDATGPKHLAMKITRAKFESLVEDLIARSIEPCRTALKDAGLSTGDIDDVILVGGQSRMPKVQEAVRDFFGKEPRKDVNPDEAVAVGAAIQGEVLSGGRSDVLLLDVTPLSLGIETMGGVMTKLIQKNTTIPTKASQVFSTAEDNQSAVTIHVLQGERERASANKSLGQFNLGDIAPAPRGMPQIEVTFDIDANGILHVSAKDKGTGKAANI
MERRAAGPGWAAYERLTAEEMDEQRRQNVAYQYLCRLEEAKRWMEACLKEELPSPVELEESLRNGVLLAKLGHCFAPSVVPLKKIYDVEQLRYQATGLHFRHTDNINFWLSAIAHIGLPSTFFPETTDIYDKKNMPRVVYCIHALSLFLFRLGLAPQIHDLYGKVKFTAEELSNMASELAKYGLQLPAFSKIGGILANELSVDEAAVHAAVLAINEAVERGVVEDTLAALQNPSALLENLREPLAAVYQEMLAQAKMEKAANARNHDDRESQDIYDHYLTQAEIQGNINHVNVHGALEVVDDALERQSPEALLKALQDPALALRGVRRDFADWYLEQLNSDREQKAQELGLVELLEKEEVQAGVAAANTKGDQEQAMLHAVQRINKAIRRGVAADTVKELMCPEAQLPPVYPVASSMYQLELAVLQQQQGELGQEELFVAVEMLSAVVLINRALEARDASGFWSSLVNPATGLAEVEGENAQRYFDALLKLRQERGMGED
MELSMKKFTVRRFFSVYLRKKSRSKSSSLSRLEEEGIVKEIDISNHVKEGFEKADPSQFELLKVLGQGSYGKVFLVRKVTGSDAGQLYAMKVLKKATLKVRDRVRSKMERDILAEVNHPFIVKLHYAFQTEGKLYLILDFLRGGDLFTRLSKEVMFTEEDVKFYLAELALALDHLHGLGIIYRDLKPENILLDEEGHIKITDFGLSKEATDHDKRAYSFCGTIEYMAPEVVNRRGHTQSADWWSFGVLMFEMLTGSLPFQGKDRKETMALILKAKLGMPQFLSAEAQSLLRALFKRNPCNRLGAGVDGVEEIKRHPFFVTIDWNKLYRKEIKPPFKPAVGRPEDTFHFDPEFTARTPTDSPGVPPSANAHHLFRGFSFVASSLVQEPSQQDVPKAPIHPIVQQLHGNNIHFTDGYEIKEDIGVGSYSVCKRCVHKATDAEYAVKIIDKSKRDPSEEIEILLRYGQHPNIITLKDVYDDGKYVYLVMELMRGGELLDRILR
ARKKSSGLKITLIVLLAIVTIIAIALVAILPTKTPAVELVSTIPGKCPSAENDRLDEKINCIPDQFPTQALCAMQGCCWNPRNESPTPWCSFANNHGYEFEKISNPNINFEPNLKKNSPPTLFGDNITNLLLTTQSQTANRFRFKITDPNNQRYEVPHQFVNKDFSGPPASNPLYDVKITENPFSIKVIRKSNNKILFDTSIGPLVYSNQYLQISTKLPSKYIYGLGEHVHKRFRHDLYWKTWPIFTRDQLPGDNNNNLYGHQTFFMSIEDTSGKSFGVFLMNSNAMEVFIQPTPIVTYRVIGGILDFYIFLGDTPGQVVQQYQELTGRPAMPSYWSLGFQLSRWNYGSLDAVKEVVKRNRDARIPFDAQVTDIDYMEDKKDFTYNNKTFYGLPEFVKDLHDHGQKYIIILDPAISITSLANGNHYKTYERGNEQKVWVYQSDGTTPLIGEVWPGLTVYPDFTNPKCLDWWTNECSIFHEEIKYDGLWIDMNEVSSFVHG
MKTFINWLKKPSISKKLIVSFIAILIIPILILEFSSYRSASGKLDQEIMGNAKNSVDTFNTTVTNDLGEKAKAVTFFSESLKRSAFKGKSNQEEIKAKFSQYVSINQGVARIYGGADNGTYVQAPKEKLPEGYDPRQRPWYQDAMKAGGEIVVTDPYVAASDGSMVITIAQELKDGSGVVAMDITIDKLLEQMKQIKVGKEGYAFIATKNKTYVAHKNHKAGEKLSGDWVAKMYANDSGELQYTLNNEDKKMTYTTNELTGWKIAGTMYMDEIKDASKSVLTTGMIVLIASIVAGGILILFIVRSITKPLKRLVQSSKTISRGDLTETIEIHSKDELGELGESFNEMGQSLRSLISAIQNSVNNVAASSEQLTASAGQTSKATEHITMAIEQFSNGNEEQSRKVESSSHQLNLMNEGLQQVSQTSSDITKASIQSTEIAGTGEKFVQQTGGQMNSINQSVQQAEAVVKGLEGKSKDITSILRVINGIADQTNLLALNAAI
MHRPRRRGTRPPPLALLAALLLAARGADAQETELSVSAELVPTSSWNTSSEIDKGSYLTLDEPMNNITTSLGQTAELHCKVSGNPPPSIRWFKNDAPVVQEPRRISFRATNYGSRLRIRNLDTTDTGYFQCVATNGKKVVSTTGVLFVKFGPPPTASPGSSDEYEEDGFCQPYRGIACARFIGNRTVYMESLHMQGEIENQITAAFTMIGTSSHLSDKCSQFAIPSLCHYAFPYCDETSSVPKPRDLCRDECEVLENVLCQTEYIFARSNPMILMRLKLPNCEDLPQPESPEAANCIRIGIPMADPINKNHKCYNSTGVDYRGTVSVTKSGRQCQPWNSQYPHTHSFTALRFPELNGGHSYCRNPGNQKEAPWCFTLDENFKSDLCDIPACDSKDSKEKNKMEILYILVPSVAIPLAIAFLFFFICVCRNNQKSSSPPVQRQPKPVRGQNVEMSMLNAYKPKSKAKELPLSAVRFMEELGECTFGKIYKGHLYLPGMDHA
MAAGRPVRGPELAPRRLLQLLLLVLLGGPGRGAALSGNVTGPGPHSASGSSRRNVPVTSPPPPLLSHCGRAAHCEPLRYNVCLGSALPYGATTTLLAGDSDSQEEAHGKLVLWSGLRNAPRCWAVIQPLLCAVYMPKCENDRVELPSRTLCQATRGPCAIVERERGWPDFLRCTPDHFPEGCPNEVQNIKFNSSGQCEAPLVRTDNPKSWYEDVEGCGIQCQNPLFTEAEHQDMHSYIAAFGAVTGLCTLFTLATFVADWRNSNRLPAVILFYVNACFFVGSIGWLAQFMDGARREIVCRADGTMRFGEPTSSETLSCVIIFVIVYYALMAGVVWFVVLTYAWHTSFKALGTTYQPLSGKTSYFHLLTWSLPFVLTVAILAVAQVDGDSVSGICFVGYKNYRYRAGFVLAPIGLVLIVGGYFLIRGVMTLFSIKSNHPGLLSEKAASKINETMLRLGIFGFLAFGFVLITFSCHFYDFFNQAEWERSFRDYVLCQANVTI
MHVIKRDGGQEGVMFDKITSRIQKLCYGLNSDFVDPTQITMKVIQGLYSGVTTVELDTLAAETAATSTTKHPDYAILAARIAVSNLHKETKKVFSEVMEDLYNYVNPLNSRHSPMISKETLDIVLANKDRLNSAIIYDRDFSYNFFGFKTLERSYLLKINGKVAERPQHMLMRVSVGIHKEDIAAAIETYNLLSEKWFTHASPTLFNAGTNRPQLSSCFLLAMKDDSIEGIYDTLKQCALISKSAGGIGVAVSCIRATGRYIAGTNGNSNGLVPMLRVNNNTARYVDQGGNKRPGAFAMYLEPWHFDIFDFLELKKNTGKEEQRARDLFYALWIPDLFMKRVETNGDWSLMCPNDCPGLDECWGEEFEKLYAKYEQEGRAKRVVKAQQLWYAIIESQTETGTPYMLYKDACNRKSNRQNLGTIKCSNLCTEIVEYTSADEVAVCNLASIALNMYVTSERTFDFQKLASVTKVIVKNLNKIIDINYYPVKEAENSNKRHRP
MERIVLLLAIVSLVKSDQICIGYHANKSTKQVDTIMEKNVTVTHAQDILERTHNGKLCSLNGVKPLILRDCSVAGWLLGNPMCDEFLNLPEWLYIVEKDNPINSLCYPGDFNDYEELKYLLSSTNHFEKIRIIPRSSWSNHDASSGVSSACPYIGRSSFLRNVVWLIKKNNTYPTIKRSYNNTNQEDLLILWGIHHPNDAAEQTKLYQNPTTYVSVGTSTLNQRSIPEIATRPKVNGQSGRMEFFWTILKPNDAINFESNGNFIAPRYAYKIVKKGDSAIMKSGLAYGNCDTKCQTPVGEINSSMPFHNIHPHTIGECPKYVKSDRLVLATGLRNVPQRKKRGLFGAIAGFIEGGWQGMVDGWYGYHHSNEQGSGYAADKESTQKAIDGITNKVNSIIDKMNTRFEAVGKEFNNLERRVENLNKKMEDGFLDVWTYNVELLVLMENERTLDFHDSNVNNLYDKVRLQLKDNARELGNGCFEFYHKCDNECMESVRNGTYD
MAEETTPRDPFSVTIRTIRTSIRDAISSVYEVDELIEVPIDENPPVEGADLATPVALSLAKELDENPRELAETIVEESDLDDVVFVEKAWVEGPGFINLKLDRSQYAALTLRSIFYYGEEYGSLDLGMGRPVILEHTSANPNGPLHIGHGRNAVIGDILARCMVFTNYGVEVQYYVNDMGKQIAMLAWKYIKEGRPEVPEGEKPDEFFGKLYTEAAREIEEDPELEEVVERFLRSYERYLVEEESRAERIADAFQTVVEECLRGHIQTLERLRVAHDRFVYESEFARDALEIVEKLLDMGVAEEREDGAVVVDLEDYGIDKELVLTRSDGTTLYTTRDIAYHLWKLGRATFVVDVLGADHKLAVEQLRAVLDMLEENPDRIDVVFYEFIHLPEGSMSTRKGRYVTLDEFLEEAKKRALEKMKAAGVAEELSDEEREKIAEEIAIGAVRFAIARVSPNKPIEFDWDEALDFRRGGPFIQYAYARAKSILRKADEEVNRFDA
MDQSKRLLKSAVPNPPEHFKTGISWLDDLDEKDDDSATSVNYDIPEITEANLCNDSHEALSPCTQPVGNSGRPVEAFKTYPSTPAVPSKSVLFHFYEPDENFSLSDTGRTKSDTALAARESSEKSEVPRDTRSAGIKPYKENNSSNCAISKEAGLRRLIDKDRESFDKNLNQSFTNLTFPEPISDDSDSVEFQRDSLNNNWPASLEGSIHELPRNSDDDGIPASAAHILDLDYHRDSYDSPWKKFLPYPSILSDDSWKAPESWGTSLPTEAIPKQVFTTRFFARPSLGNRKKEFFLRVYRDDRTSVSFICPIGIQTHEVIKLLARLFFLPSSANFYLLLIQFNTERILLPHEQPCIIFERLLSLFGCKVTSDEEINEEDNYSVARLVFTTMDIGADVLRKFSEKKITANLDISRSNLEVIPVKIYPYAHELISLNVSHNLSLDLPLDFMERCVKLKRLDISNNLRSPRGKPITALRQLEVLNMSRNDIYELDPLIFSGLS
MLRIRRRFALVICSGCLLVFLSLYIILNFAAPAATQIKPNYENIENKLHELENGLQEHGEEMRNLRARLAETSNRDDPIRPPLKVARSPRPGQCQDVVQDVPNVDVQMLELYDRMSFKDIDGGVWKQGWNIKYDPLKYNAHHKLKVFVVPHSHNDPGWIQTFEEYYQHDTKHILSNALRHLHDNPEMKFIWAEISYFARFYHDLGENKKLQMKSIVKNGQLEFVTGGWVMPDEANSHWRNVLLQLTEGQTWLKQFMNVTPTASWAIDPFGHSPTMPYILQKSGFKNMLIQRTHYSVKKELAQQRQLEFLWRQIWDNKGDTALFTHMMPFYSYDIPHTCGPDPKVCCQFDFKRMGSFGLSCPWKVPPRTISDQNVAARSDLLVDQWKKKAELYRTNVLLIPLGDDFRFKQNTEWDVQRVNYERLFEHINSQAHFNVQAQFGTLQEYFDAVHQAERAGQAEFPTLSGDFFTYADRSDNYWSGYYTSRPYHKRMDRVLMHYVR
MADNEKLDNQRLKNFKNKGRDLETMRRQRNEVVVELRKNKRDEHLLKRRNVPHEDICEDSDIDGDYRVQNTSLEAIVQNASSDNQGIQLSAVQAARKLLSSDRNPPIDDLIKSGILPILVHCLERDDNPSLQFEAAWALTNIASGTSEQTQAVVQSNAVPLFLRLLHSPHQNVCEQAVWALGNIIGDGPQCRDYVISLGVVKPLLSFISPSIPITFLRNVTWVMVNLCRHKDPPPPMETIQEILPALCVLIHHTDVNILVDTVWALSYLTDAGNEQIQMVIDSGIVPHLVPLLSHQEVKVQTAALRAVGNIVTGTDEQTQVVLNCDALSHFPALLTHPKEKINKEAVWFLSNITAGNQQQVQAVIDANLVPMIIHLLDKGDFGTQKEAAWAISNLTISGRKDQVAYLIQQNVIPPFCNLLTVKDAQVVQVVLDGLSNILKMAEDEAETIGNLIEECGGLEKIEQLQNHENEDIYKLAYEIIDQFFSSDDIDEDPSLVPEA
MTYHFTEEYDIIVIGAGHAGVEASLAASRMGCKVLLATINIEMLAFMPCNPSIGGSAKGIVVREVDALGGEMAKTIDKTYIQMKMLNTGKGPAVRALRAQADKELYSKEMRKTVENQENLTLRQTMIDEILVEDGKVVGVRTATHQEYAAKAVIVTTGTALRGEIIIGDLKYSSGPNHSLASINLADNLKELGLEIGRFKTGTPPRVKASSINYDVTEIQPGDEVPNHFSYTSRDEDYVKDQVPCWLTYTNGTSHEIIQNNLHRAPMFTGVVKGVGPRYCPSIEDKIVRFADKERHQLFLEPEGRNTEEVYVQGLSTSLPEDVQRDLVHSIKGLENAEMMRTGYAIEYDMVLPHQLRATLETKKISGLFTAGQTNGTSGYEEAAGQGIIAGINAALKIQGKPELILKRSDGYIGVMIDDLVTKGTIEPYRLLTSRAEYRLILRHDNADMRLTEMGREIGLVDDERWARFEIKKNQFDNEMKRLDSIKLKPVKETNAKVEE
MSGASSGTATGARLFGISSVLGEYRVLIGDEGAGPSRSPSEVSFSVWYRSRAARLVILCLVASFLVPCLTFLIAETVMGQTVTTPPSLTLDHWSEVRTRAHNQGIEVRKKKWITLCEAEWVMMNVGWPREGTPPLDNTSQVEKRIFAPGPHGHPDQVPYITTWRSLATDPPSWVRPFLPPPKPPTPLPQPLSPQPSAPPTSSLYPVLPKTNPPKPPVLPPDPSSPLIDLLTEEPPPYPGGHGPPPSGLRTPAASPIASRLRERRENPAEESQALPLREGPNNRPQYWPFSASDLYNWKLHNPPFSQDPVALTNLIESILVTHQPTWDDCQQLLQALLTAEERQRVLLEARKQVPGEDGRPTQLPNVIDEAFPLTRPNWDFATPAGREHLRLYRQLLLAGLRGAARRPTNLAQVKQVVQGKEETPASFLERLKEAYRMYTPYDPEDPGQAASVILSFIYQSSPDIRNKLQRLEGLQGFTLSDLLKEAEKIYNKRETPEERE
MEDRLQMDNGLIAQKIVSVHLKDPALKELGKASDKQVQGPPPGPEASPEAQPAQGVMEHAGQGDCKAAGEGPSPRRRGCAPESEPAADGDPGLSSPELCQLHLSICHECLELENSTIDSVRSASAENIPDLPCDHSGVEGAAGELCPERKGKRVNISGKAPNILLYVGSGSEEALGRLQQVRSVLTDCVDTDSYTLYHLLEDSALRDPWSDNCLLLVIASRDPIPKDIQHKFMAYLSQGGKVLGLSSPFTLGGFRVTRRDVLRNTVQNLVFSKADGTEVRLSVLSSGYVYEEGPSLGRLQGHLENEDKDKMIVHVPFGTLGGEAVLCQVHLELPPGASLVQTADDFNVLKSSNVRRHEVLKEILTALGLSCDAPQVPALTPLYLLLAAEETQDPFMQWLGRHTDPEGIIKSSKLSLQFVSSYTSEAEITPSSMPVVTDPEAFSSEHFSLETYRQNLQTTRLGKVILFAEVTSTTMSLLDGLMFEMPQEMGLIAIAVRQTQ
MHLSEITHPNQLHGLSVAQLEQIGHQIREKHLQTVAATGGHLGPGLGVVELTLALYQTLDLDRDKVVWDVGHQAYPHKLLTGRYHNFHTLRQKDGIAGYLKRTENRFDHFGAGHASTSISAALGMALARDAQGEDYRCVAVIGDGSLTGGMALEAINHAGHLPKTRLLVVLNDNDMSISPNVGALSRYLNKIRVSEPMQLLTDGLTQGMQQIPFVGGAITQGFEPVKEGMKRLSYSKIGAVFEELGFTYMGPVDGHNLEELIATFREAHKHTGPVLVHVATTKGKGYPYAEEDQVGYHAQNPFDLATGKAKPASKPKPPSYSKVFGQTLTTLAKSDRRIVGITAAMATGTGLDILQKALPKQYIDVGIAEQHAVVLAAGMACDGMRPVVAIYSTFLQRAFDQVIHDVCIQKLPVFFCLDRAGIVGADGPTHQGMYDIAYLRLIPNMVLMAPKDEAELQRMLVTGIEYDGPIAMRFPRGNGIGVPLPEEGWESLPIGKAEQ
MPYLYRAPGPQAHPVPKDARITHSSGQSFEQMRQECLQRGTLFEDADFPASNSSLFYSERPQIPFVWKRPGEIVKNPEFILGGATRTDICQGELGDCWLLAAIASLTLNQKALARVIPQDQSFGPGYAGIFHFQFWQHSEWLDVVIDDRLPTFRDRLVFLHSADHNEFWSALLEKAYAKLNGSYEALKGGSAIEAMEDFTGGVAETFQTKEAPENFYEILEKALKRGSLLGCFIDTRSAAESEARTPFGLIKGHAYSVTGIDQVSFRGQRIELIRIRNPWGQVEWNGSWSDSSPEWRSVGPAEQKRLCHTALDDGEFWMAFKDFKAHFDKVEICNLTPDALEEDAIHKWEVTVHQGSWVRGSTAGGCRNFLDTFWTNPQIKLSLTEKDEGQEECSFLVALMQKDRRKLKRFGANVLTIGYAIYECPDKDEHLNKDFFRYHASRARSKTFINLREVSDRFKLPPGEYILIPSTFEPHQEADFCLRIFSEKKAITRDMDGNV
MKKRQSGVLMHISSLPGAYGIGSFGQSAYDFVDFLVRTKQRYWQILPLGATSYGDSPYQSFSAFAGNTHFIDLDILVEQGLLEASDLEGVDFGSDASEVDYAKIYYARRPLLEKAVKRFFEVGDVKDFEKFAQDNQSWLELFAEYMAIKEYFDNLAWTEWPDADARARKASALESYREQLADKLVYHRVTQYFFFQQWLKLKAYANDNHIEIVGDMPIYVAEDSSDMWANPHLFKTDVNGKATCIAGCPPDEFSVTGQLWGNPIYDWEAMDKDGYKWWIERLRESFKIYDIVRIDHFRGFESYWEIPAGSDTAAPGEWVKGPGYKLFAAVKEELGELNIIAEDLGFMTDEVIELRERTGFPGMKILQFAFNPEDESIDSPHLAPANSVMYTGTHDNNTVLGWYRNEIDDATREYMARYTNRKEYETVVHAMLRTVFSSVSFMAIATMQDLLELDEAARMNFPSTLGGNWSWRMTEDQLTPAVEEGLLDLTTIYRRINENL
MSAFKPYTEALEVLKKYEKKDGLSIDDLIRHNFQGGLTFNDFLILPGYIDFVPNNVSLETRISRNIVLKTPFMSSPMDTVTEDQMAIYMALLGGIGVIHHNCTPEEQAAMVRKVKKYENGFILDPVVFSPQHTVGDVLKIKETKGFSGIPITENGKLRGKLVGIVTSRDVQFHKDTNTPVTEVMTPREELITTAEGISLERANEMLRKSKKGKLPVVDKDDNLVALLSLTDLMKNLHFPLASKTSDTKQLMVAAAIGTRDDDRTRLALLAEAGLDAVVIDSSQGNSCFQIEMIKWIKKTYPKIDVIAGNVVTREQTASLIAAGADGLRVGMGSGSACITQEVMACGRPQATAIAQVAEFASQFGIGVIADGGIQNVGHMVKSLSLGATAVMMGGLLAGTTESPGEYYVREGQRYKSYRGMGSIAAMEGTGVNKNASTGRYFSENDAVRVAQGVSGLVVDKGSLLRFLPYLYTGLQHALQDIGTKSLDELHEAVDKHEVRF
MLRFLRRTFGRRSMQRYARGAAGRGAAGLGDERDGGPRGGPAAAASSSVLPAAPGGSVFPAGGGPLLTGGAAVHISASGAAKATLYCRVFLLDGTEVSVDLPKHAKGQDLFDQIVYHLDLVETDYFGLQFLDSAQVTHWLDHAKPIKKQMKVGPAYALHFRVKYYSSEPNNLREEFTRYLFVLQLRHDILSGKLKCPYETAVELAALCLQAELGECELPEHTPELVSEFRFIPNQTEAMEFDIFQRWKEYRGKSPAQAELSYLNKAKWLEMYGVDMHVVRGRDGCEYSLGLTPTGILIFEGANKIGLFFWPKITKMDFKKSKLTLVVVEDDDQGREQEHTFVFRLDSARTCKHLWKCAVEHHAFFRLRTPSNSKSARSDFIRLGSRFRFSGRTEYQATHGSRLRRTSTFERKPSKRYPSRRHSTFKASNPIIAAQLCSKANPEVHNYQPQYHPDVHPSQPRWRPHSPNVSNHSICKQNKPCFQDDRPHWKTSASGDGSHF
MRTCYTGQVCRDHLGQTVTLYGWVNRRRDHGGVIFIDLRDRTGLAQIVFDPDNAEAFGTAERLRNEFCISITGLVRLRPEGTANAELASGEVEVLCQQVEILNASVTPPFQLDDDNLSETTRLTHRVLDLRRPQMQHNLMLRYRVSIEVRKYLDQLGFIDIETPMLTKSTPEGARDYLVPSRVNAGYFFALPQSPQLFKQMLMVSGFDRYYQITKCFRDEDLRADRQPEFTQIDCETSFLNEVEIREIFEGMIRHVFKVVQDVDLPTPFPIMSWTEAMQRYGSDKPDLRVNLEFTDMTDVMRDVDFKVFASAATTAGSRVVALRVQGGGEMSRSEIDAYTQFVGIYGAKGLAYIKVNDVAKGREGLQSPIVKNLHDAALAELVKRTGAQNGDIIFFGADRAKVVNDAIGALRVKIGHSEFGKKAGLFSGGWKPLWVVDFPMFEYDEEENRYTAAHHPFTSPKDGHEDFLESDPGKAVAKAYDMVLNGWEIGGGSVRIHRE
GRYRIRVATGAWLFSGSYNRVQLWLVGTRGEAELELQLRPARGEEEEFDHDVAEDLGLLQFVRLRKHHWLVDDAWFCDRITVQGPGACAEVAFPCYRWVQGEDILSLPEGTARLPGDNALDMFQKHREKELKDRQQIYCWATWKEGLPLTIAADRKDDLPPNMRFHEEKRLDFEWTLKAGALEMALKRVYTLLSSWNCLEDFDQIFWGQKSALAEKVRQCWQDDELFSYQFLNGANPMLLRRSTSLPSRLVLPSGMEELQAQLEKELQNGSLFEADFILLDGIPANVIRGEKQYLAAPLVMLKMEPNGKLQPMVIQIQPPSPSSPTPTLFLPSDPPLAWLLAKSWVRNSDFQLHEIQYHLLNTHLVAEVIAVATMRCLPGLHPIFKFLIPHIRYTMEINTRARTQLISDGGIFDKAVSTGGGGHVQLLRRAAAQLTYCSLCPPDDLADRGLLGLPGALYAHDALRLWEIIARYVEGIVHLFYQRDDIVKGDPELQAWCRE
MASRPAASSPVEARAPVGGQEAGGPSAATQGEAAGAPLAHGHHVYCQRVNGVMVLSDKTPGSASYRISDNNFVQCGSNCTMIIDGDVVRGRPQDPGAAASPAPFVAVTNIGAGSDGGTAVVAFGGTPRRSAGTSTGTQTADVPTEALGGPPPPPRFTLGGGCCSCRDTRRRSAVFGGEGDPVGPAEFVSDDRSSDSDSDDSEDTDSETLSHASSDVSGGATYDDALDSDSSSDDSLQIDGPVCRPWSNDTAPLDVCPGTPGPGADAGGPSAVDPHAPTPEAGAGLAADPAVARDDAEGLSDPRPRLGTGTAYPVPLELTPENAEAVARFLGDAVNREPALMLEYFCRCAREETKRVPPRTFGSPPRLTEDDFGLLNYALVEMQRLCLDVPPVPPNAYMPYYLREYVTRLVNGFKPLVSRSARLYRILGVLVHLRIRTREASFEEWLRSKEVALDFGLTERLREHEAQLVILAQALDHYDCLIHSTPHTLVERGLQSALKY
[truncated: 101,203 more chars]
